# Supplementary material for: Responses of rhizosphere soil bacteria to 2-year tillage rotation treatments during fallow period in semiarid southeastern Loess Plateau
Source: PeerJ. 2020 May 5;8:e8853. doi: 10.7717/peerj.8853 (PMC7207221; doi:10.7717/peerj.8853)
Supplement: Supplemental Information 1 [file peerj-08-8853-s001.gz › G1L1.R1.fastq]

@M00200:205:000000000-AKKM3:1:1110:12920:12226 1:N:0:1
ATTGGGCATAAAGGGCGCGTAGGCGGCTCGTTAAGTCGGTTGTGAAATCCCCCGGCTCAACCGGGGAACGGCATCCGATACTGGCGGGCTCGAGGACGGGAGGGGTAAGTGGAACTCCAGGTGGAACGGTGAAATGTGTAGATATCTGGAGGAACACCGGTGGCGAAAGCGGCTTACTGGCCCGTATCTGACGCTGAGGCGCGAAAGCTAGGGGAGCAAACGGGATTAGATACCCCTGTAAGTC
+
GGGGGGGGGGGGGGGGGGGGGGGGGGGGGGGGGGGGGGGGGGGGGGGGGGGGGGGGGGGGGGGGGGGGGGGGGGGGGGGGGGGGGGGGGGCGGGGGGGGGGGGGGGGGG;FGGGGGGGGGGGFGFG@FGFFGGGFGFGGFGGFEFGGGGGGGGGGGGGFE?EGGGGGGGCGGD>CGG?FGEGFGEGGF@EGGGG588;E>EGGGGGGFFCEFGEDGGGGFGEGE58EFC79FDFGGGGGGF?F/
@M00200:207:000000000-ALC1F:1:1101:24363:9002 1:N:0:5
ACTGGGTGTAAAGCGCGTGTAGGCGGCAGCGCAAGTCGGGCGTGAAATCCCACGGCTCAACCGTGGAAGTGCACTCGAAACTGCGCAGCTAGAGTCCTGGAGAGGAAGGTGGAATGCTTGGTGTAGAGGTGAAATTCGTAGATATCAAGCGGAACACCGGTGGCGAAGGCGACCTTCTGGACAGTGACTGACGCTGAGACGCGAAAGCGTGGGGAGCAAACAGGATTAGATACCCCGGTA
+
GGGGGGGGGGGGGGGGGGGGGGGGGGGGGGGGGGGGGGGGGGGGGGGGGGGGGGGGGGGGGGGGGGGGGGGGGGGGGGGEFGGGGGGGGGGGGGGGGGGGGGGGGGGGGGGGDGGGGGGGGGGGGGGGGGGGGGGGGGGGGGGGGGGGGGGGGGGGGGGGGGGGGGGGGGGGGGGGGGGGGGGGGGGGGGGGGGGGEGGGGGGGCDGFGGGGGG3D>GGGGFGFFFF@@FFFGC9FEBFF
@M00200:207:000000000-ALC1F:1:1101:13482:21837 1:N:0:5
ACTGGGTGTAAAGGGCGCGTAGGCGGCTTGGCAAGTGGATGGTGAAATCCCTCGGCTTAACCGAGGAACTGCCGTCCAAACTGCTTCGCTTGAGACCGGGAGAGGTGAGTGGAATTCCCAGTGTAGCGGTGAAATGCGTAGATATTGGGAGGAACACCAGTGGCGAAGGCGGCTCACTGGACCGGTACTGACGCTGATGCGCGAAAGCGTGGGGAGCAAACGGGATTAGATACCCTTGTA
+
GGGGGGGGGGGGGGGGGGGGGGGGGGGGGGGGGGGGGGGGGGGFGGGGGGGGGGGGGGGGGGGGGGGGGGGGGGGGGGGGGGGGGGFEGGGEGFGG7FEFGGEGGDFGGGGFFGGCGBDFGGGDCGGGC@FFGGGGF@@@EFCFGGGGGFE7FFEGGEGGGGGGEGGEBEGGGGGGGGFGGG=8E8=CF9+31=>E8?EGEG5::5CCEEGGGG5<BGGG5@D7)5?647@FFGFFFF?B
@M00200:207:000000000-ALC1F:1:1102:19417:20450 1:N:0:5
ACTGGGTGTAAAGGGAACGCAGGCGGTTTTTTAAGTCTGATGTGAAAGCCTTCGGCTTAACCGAAGTCATGCATTGGAAACTGGAAGACTTGAGTGCAGAAGAGGAGAGTGGAACTCCATGTGTAGCGGTGAAATGCGTAGATATATGGAAGAACACCAGTGGCGAAAGCGGCTCTCTGGTCTGTAACTGACGCTGAGGTTCGAAAGCATGGGTAGCAAACAGGATTAGATACCCCAGTA
+
GGGGGGGFFFGGFFCGGGGGGGGGGG@FD<CBFGGGGGGGGGGGGGGGGGGGGGDEGGGGGGGGGGEFGGGGGGFEFGFFGGGGGGGGGFGGGGGGGGGGGGGGGGGGEGGGGGGGGGGGFFFGGFGGGGDFGGGGDFFGGEAFCGGGGGGGGGGGGGGGGGDEEEGDGGGGGGGGGEGGGGGGGGGGGGGGDGEGEGGEFFGGGGGGFGGFCFGG*:=EGGGFF;7=7FCFGC0>BGFG
@M00200:207:000000000-ALC1F:1:1103:14838:4558 1:N:0:5
ATTGGGTTTAAAGCGTGCGTAGGTGGCCAATTAAGTCAAATGTGAAATCCCTGAGCTTAACTTAGGAATTGCATTCGATACTGGTTGGCTAGAGTATGGGAGAGGATGGTAGAATTCCAGGTGTAGCGGTGAAATGCGTAGAGATCTGGAGGAATACCGATGGCGAAGGCAGCCATCTGGCCTAATACTGACACTGAGGTACGAAAGCATGGGGAGCAAACAGGATTAGATACCCCCGTA
+
GGGGGGGGGGGGGGGEGGGFGGGGGGGGFGGGGFGGGGGGGGGGGGGGGGGGFGGGGFGGGGGGGGGGFGGGGGGGGGGGGGGGGGGGGGGGGGGGFGGGGGGGGGGGGGGGGGGGGGGGGGGGGGGGGGGGGGGGGGGGGGGGGGGGGGGGGFGGGGGGGGGGGGGGGGGGGGFGGGGGFFGCFGFGGGGGGGFGFFGGGGGGGGDGGGGGGGGGGGGGGGGGGGFFGFGGGGGGGGGG
@M00200:207:000000000-ALC1F:1:1103:19581:21160 1:N:0:5
ATTGGGTTTAAAGGGCGTGTAGGCGGTTTGTACAGTTAGATGTGAAATCCCCGGGCTTAACCTGGGAGCTGCATTTAATACGTGCAGACTAGAGTGTGAGAGAGGGTTGTGGAATTCCCAGTGTAGAGGTGAAATTCGTAGATATTGGGAAGAACACCGGTGGCGAAGGCGGCAACCTGGCTCATTACTGACGCTGAGGCGCGAAAGCGTGGGGAGCAAACAGGATTAGATACCCGAGTA
+
DFGFFGFCFGGGGGGGGGGEFGGGGGEGDGGGGGGGGGGGGGGGGFGGGGGGGGGGGGGGGGGGGGGGDGGGGGGFGGGGGFFDGGGGGFFGEFFFFGFGCFGGDGGGGGGCEFGGGGGGGGFBF9FGGGGFGGGFGCFCEGGEFCFDFFFEFCGGGGF@FGEFGDGGEGGEGEEG>CCCGD,DEFCC?CFGGGGGCGFGCE5E*C5ECECGGGDEGFF6***>*97/C?GFGG6CC3FF
@M00200:207:000000000-ALC1F:1:1104:20888:2748 1:N:0:5
ATTGGGTGTAAAGGGCGCGTAGGCGGCGCGGTAAGTCACTTGTGAAATCTCTGAGCTTAACTCAGAACGGCCAAGTGATACTGCAGTGCTAGAGTGCAGAAGGGGCAATCGGAATTCTTGGTGTAGCGGTGAAATGCGTAGATATCAAGAGGAACACCTGAGGTGAAGACGGGTTGCTGGGCTGACACTGACGCTGAGGCGCGAAAGCCAGGGGAGCAAACGGGATTAGATACCCGGGTA
+
GGGGGGGGGGGGGGGGGGGGGGGGGGGGGGGGGGGGGGGGGGGGGGGGGGGGGGGGGGGGGGGGGGGGGGGGGGGGGGGGGGGGGGGGGGGGGGGGGGGGGGGGGGGGGGGGGGGGGGGGGGGGGGGGGGGGGGGGGGGGGGGGGGGGGGGGGGGGGGGGGGGGGGGGGGGGGEGGGGGGGGGGGGGGGGGGGGGGDFGGDDGGGGGGGGGGGGGGGGGGGGDDGGGGGGGGGFGGGG<5
@M00200:207:000000000-ALC1F:1:1104:19132:5557 1:N:0:5
ACTGGGTTTAAAGCGAGCGCAGGTGGTTTATTAAGTCTGGTGTAAAAGGCAGTGGCTCAACCATTGTATGCATTGGAAACTGGTAGACTTGAGTGCAGGAGAGGAGAGTGGAATTCCATGTGTAGCGGTGAAATGCGTAGATATATGGAGGAACACCGGTGGCGAAAGCGGCTCTCTGGCCTGTAACTGACACTGAGGCTCGAAAGCGTGGGGAGCAAACAGGATTAGATACCCTAGTA
+
GGGGGGGGGGGGGGGGGGGGGGGGGGGGGGGGGGGGGGGGGGGGGGGGGGGGGGGGGGGGGGGGGGGGGGGGGGGGGGGGGGGGGGGGGGGGGGGGGGGGGGGGGGGGGGGGGGGGGGGGGGGGGGGGGGGGGGGGGGGGGGGGGFGGGGCGGGGGGGGGGGGGGGGGGGGGGGGGGGGGGGGGGGGGGGGGGGGGGGGGGGGGGGGGGGGG5EDEGGGGGGFGGGFCFGGGGGGGGGG
@M00200:207:000000000-ALC1F:1:1105:12712:14299 1:N:0:5
ACTGGGCTTAAAGAGCGTGTAGGCGGCTTCACAGGTCCGCTGTGAAAACTCGAGGCTCAACCTCGAGATGTCGGTGGAAACCGTGTGGCTAGAGTCCGGAAGAGGAGAGTGGAATTCCCGGTGTAGCGGTGAAATGCGCAGATATCGGGAAGAACACCCGTGGCGAAGGCGGCTCTCTGGGACGGTACTGACGCTGAGACGCGAAAGCGTGGGGAGCGAACAGGATTAGATACCCCAGTA
+
GGGGGGGGGGGFGDFGGGEGGGGGGGGGGGGGGGGGGGGGGGGGGGFGGGGGGGGGGGGGGGGGGDE@FGGGGGGGGGGGGGGGGGGGGGGGGGGGGGGEFGGGGGGGGFGGGCGGGGGGGGGGGCFGGGGGDGGGGGGGGGGGFFGEGGGGGGGGGGGGFGGGGGEEGGGGGGGGFGFFFFGGGGCEGGGGGGGE8CCFGGGGCEGGGEGGGGCEGE57EGG57<FF=F>CGGGFFDGF
@M00200:207:000000000-ALC1F:1:1106:7818:4516 1:N:0:5
ACTGGGTTTAAAGCGTGCGTAGGTGGTTTGTTAAGTCTGATGTGAAAGCCCTGGGTTCAACCTGGGAATTGCATTGATACTGGCAGGCTAGAGTGCGGTAGAGGGTAGTGGAATTCCCGGTGTAGCAGTGAAATGCGTAGAGATCGGGAGGAACATCCGTGGCGAAGGCGACTACCTGGACCAGCACTGACACTGAGGCACGAAAGCGTGGGGAGCAAACAGGATTAGATACCCTAGTA
+
GGGGGGGGGGGGGGGGGGGGGGGGGGGGGGGGGGGGGGGGGGGGGGGGGGGGGGGGGGGGGGGGGGGGGGGGGGGGGGGGGGGGGGGGGGGGGGGGGGGGGGGGGGGGGGGDGGGGGGGGGGGGGGGGGGGGGGGGGGGGGGGGGGGGGGGGGGGGGGGGGGGGGGGGGGGGGGGGGGGGGGGGGGGGGGGGGGGGGGFGGGGGGGGGGGGGGGGGGGFGGGGGGGGGGGGGGGGGGGG
@M00200:207:000000000-ALC1F:1:1106:16387:5070 1:N:0:5
ACTGGGCGTAAAGGGCGCGTAGGCGGGCTGCCGCGTCCGGGGTGAAATCCACCGGCTCAACCGGGGGACGGCCTCGGATACGGGCGGCCTCGAGGGGGGTAGGGGCATCTGGAACTGTGGGTGGAGCGGTGAAATGCGTTGAGATCCACAGGAACTCCGGTGGCGAAGGCGAGGTGCTGGACCCCATCTGACGCTGAGGCGCGAAAGCCAGGGGAGCGAACGGGATTAGATACCCCAGTA
+
FGGGCEFGGGEGGCEGGG@FEGGGDGGGGGGGGGGGGGGGGGFGGGGGGGGGGEGG@FFCEFGGGGGGGGGFGGGGG:>FGGGGGGDGE:CF@FGGE:EGGGGCEEEGGGGEEFGCGFGG>ECG>8CEGGGGFGFFGGGGGGG>@CC9ECGG88CFGFEGG*CGGCEEGGCECGEGGC?EGFCEGEGGDGGGEEEEEFGGGGGGEGEFCFGGG5E=C=:DEDGG*7CDFF7D9C7CGGDD
@M00200:207:000000000-ALC1F:1:1106:25703:21928 1:N:0:5
ATTGGGTTTAAAGCGTGCGTAGGTGGTTTGTTAAGTCTGATGTGAAAGCCCTGGGCTCAACCTGGGAATTGCATTGGATACTGGCAGGCTAGAGTGCGGTAGAGGGTAGTGGAATTCCCGGTGTAGCAGTGAAATGCGTAGAGATCGGGAGGAACATCCGTGGCGAAGGCGACTACCTGGACCAGCACTGACACTGAGGCACGAAAGCGTGGGGAGCAAACAGGATTAGATACCCTCGTA
+
GDFGGGGGDGGGGGE@FEFGGGGGGGGGGGFFAFGGGGGGGGGGGGG<FDFGGGFFGGGGGGGGGGEFGGGGGGGFGFGGGGFFGG7CEG?@FCF9FEEGE7FFGGEFGGGF9=?FEFGDEGCFFFGGGDE9EAEEBF:=FCBFFDGCE@:EEFF8?FGGFFCE+FE7FFE7CEEGGGCFCCDG>C>EF6DGCAFG9>FFGGGGGE*,:?8:CEC57C77880>CD+2;@FDEF427)93
@M00200:207:000000000-ALC1F:1:1106:22298:21965 1:N:0:5
ACTGGGTGTAAAGGGCGCGTAGGCGGTTGTTACAGTCAGATGTGAAATCCCCGGGCTTAACCTGGGAACTGCATTTGATACGTGACGACTAGAGTTCGAGAGAGGGTTGTGGAATTCCCAGTGTAGAGGTGAAATTCGTAGATATTGGGAAGAACACCGGTGGCGAAGGCGGCAACCTGGCTCGATACTGACGCTGAGGCGCGAAAGCGTGGGGAGCAAACAGGATTAGATACCCCGGTA
+
GGGGGGGGGGGGGGGGGGGGGGGGGGGGGGGGGGGGGGGGGGGGGGGGGGGGGGGGGGGGGGGGGGGGGGGGGGGGGGGGGGGGGGGGGGGGGGGGGGGGGGGGGGGGGGGGGGGGGGGGGGGGGGGGGGGGGGGGGGFGGGGGGGGGGGGGGGGGGGGGGGGGGGGGGGGGGGGGGGGGGGGGGGGEGGGGGGGEGGGGGGGGGGGGGGGGGCEEDCAFGGGFGGFG=:CGFFDFDDGG
@M00200:207:000000000-ALC1F:1:1107:20612:9197 1:N:0:5
ATTGGGCATAAAGCGCGTGTAGGCGGTCCGGTTAGTCGGCTGTGAAAGTCAAGGGCTCAACCCTTGAATGCCGGTCGATACTGCCGGACTAGAGTCCGGAAGAGGCAAGTGGAATTCCCGGTGTAGCGGTGAAATGCGCAGATATCGGGAGGAACACCAATGGCGAAGGCAGCTTGCTGGGACGGTACTGACGCTGAGACGCGAAAGCGTGGGGAGCAAACAGGATTAGATACCCTAGTA
+
GGGGGGGGGGGGGGGGGGGGGGGGGGGGGGGGGGGGGGGGGGGGGGGGGGGGGGGGGGGGGGGGGGGGGGGGGGGGGGGGGGGFGGGGGGGGGGGGGGGGGGGGGGGGGFGGGGGGGGGGGGGEGGGGGGGGGGGGFGGGGGGGGGGGGGGGGGGGGGGFGGGGGGGGGGGGGFGGGGGGGGGGGGGECGGGGGGGGGFCEGGGGGG?G;EGGGGGDGFGGGGGGGGGGFFGFFFFGFGG
@M00200:207:000000000-ALC1F:1:1107:20881:11402 1:N:0:5
ATTGGGTTTAAAGGGCGTGTAGGCGGTTTGTACAGTTAGATGTGAAATCCCCGGGCTTAACCTGGGAGCTGCATTTAATACGTGCAGACTAGAGTGTGAGAGAGGGTTGTGGAATTCCCAGTGTAGAGGTGAAATTCGTAGATATTGGGAAGAACACCGGTGGCGAAGGCGGCAACCTGGCTCATTACTGACGCTGAGGCGCGAAAGCGTGGGGAGCAAACAGGATTAGATACCCCAGTA
+
GGGGGGGGGGGGGGEGGFGFGGGGGGGGGGGGGGGGGGGGGGGGGGGGFFGGGGGGGGGGGGFGGFGGGGGGFGGGGGGGGGGGGGGCFGGGGGGGGGFFEFFGGGGGGGGEGFGGGGGD@EGFGGFGFGGGGFGGGGGGGGGGGGGGFGGGFGGGGGGGGEFGGGGGGCFGGGDGCGGGFGGCFGGGGGGFGCEDEGGFEGE==EECEGCC>EG=DGC?CFF4<FGG4?CFGG<FE>FF
@M00200:207:000000000-ALC1F:1:1107:22530:15848 1:N:0:5
ATTGGGCATAAAGCGTGCGTAGGTGGCCAATTAAGTCAAATGTGAAATCCCCGAGCTTAACTTAGGAATTGCATTCGATACTGGTTGGCTAGAGTATGGGAGAGGATGGTAGAATTCCAGGTGTAGCGGTGAAATGCGTAGAGATCTGGAGGAATACCGATGGCGAAGGCAGCAATCTGGCCTAATACTGACACTGAGGTACGAAAGCATGGGGAGCAAACAGGATTAGATACCCGTGTA
+
CFFEFFGCFGGGG<@8C@FFFGGEFG8,6FEF6FEGGGCFGGGGGFGGGGG,CCFGGGGGGFGGGGGGFFE9FGGDGGEGG,CFGFG:FGGGCFG9FG@FGGGGE8FFGGCCDFGGG9,BFGGGGGA@FGGGGGFAFGGGGGEGG<<FFGGCFF=FFGEFGGGGGGCFGGCEE,D,DGGGGC,@,3@FGGGGGGGGGGD3,BE5DGGCCGFG7C>EDF8CCFGF<<>FGFG:E7C>/:FC
@M00200:207:000000000-ALC1F:1:1107:12409:16879 1:N:0:5
ATTGGGTTTAAAGGGCGCGTAGGCGGTTTCGTAAGTCGTGTGTGAAATCCCCCGGCTCAACTGGGGAACTGCACACGAAACTGCGAGGCTTGAATTCGGGAGAGGGAAGCGGAATTCCGGGTGTAGCGGTGAAATGCGTAGATATCCGGAGGAACACCGGTGGCGAAGGCGGCTTCCTGGACCGACATTGACGCTGAGGCGCGAAAGCTAGGGGAGCAAACGGGATTAGATACCCTAGTA
+
GGGGGGGGGGGGGGGGGGGGGGGGGGGGGGGGGGGGGGGGGGGGGGGGGGGGGGGGGGGGGGGGGGGGGGGGGGGGGGGGGGGGGGGGGGGGGGGGGGGGGEGGGGGGGGGGGGGGGGGGGGGGGGGGGGGGGGGGGGGGGGGGGGGGGGGGGGGGGGGGGGGGGGGGGGGGGGGGGGGGGGGGGGGGGGGGGGGGGGGGGGGGGGGGGGGGGGGGGGGGGGGGGGGGGFGGGGGFGFGG
@M00200:207:000000000-ALC1F:1:1108:24406:11496 1:N:0:5
ACTGGGCTTAAAGCGAGCGCAGGCGGTCTTTTAAGTCTGATGTGAAAGCCCACGGCTCAACCGTGGAGGGTCATTGGAAACTGGAAGACTTGAATGCAGAAGAGGAAAGTGGAATTCCATGTGTAGCGGTGAAATGCGTAGATATATGGAGGAACACCAGTGGCGAAGGCGACTTTCTGGTCTGTAATTGACGCTGAGGCTCGAAAGCGTGGGGAGCAAACAGGATTAGATACCCCAGTA
+
GGGGGGGGGGGGGGGGGGGGGGGGGGGGGGGGGGGGGGGGGGGGGGGGGGGGGGGGGGGGGGGGGGGGGGGGGGGGGGGGGGGGFGGGGGGGGGGGGGGGGGGGGGGGGGGGGGGGGGGGGGGGGGGGGGGGGGGGGGGGGGGGGGGGGGGGGGGGGGGGGGFGGGGGGGGGGDGFGGGGFGGGGGGGGGGGGGGGDGGGGGGGGGGGGGGGGGGGGGGGGGGFBGGGGFGGC49<>C?G
@M00200:207:000000000-ALC1F:1:1109:18572:5487 1:N:0:5
ACTGGGCATAAAGCGCGCGTAGGTGGCCAATTAAGTCAAATGTGAAATCCCCGAGCTTAACTTGGGAATTGCATTCGATACTGGTTGGCTAGAGTATGGGAGAGGATGGTAGAATTCCAGGTGTAGCGGTGAAATGCGTAGAGATCTGGAGGAATACCGATGGCGAAGGCAGCTATCTGGCCTAATACTGACACTGAGGTGCGAAAGCATGGGGAGCAAACAGGATTAGATACCCTCGTA
+
FGGGGGG9FGGGGDGDGGGGGGGEFG,ED<FGGGGGGGFFGGGGGGGGG,F@C7FGGGGGG<FEF?GF,CFG<EF<FFGGGGGFFFG7FGCFGGGGG9E,CFFGG@?8=9,FGGGA5A<9?FGGGGGGGGGGGGGGGCGGGG<EGFAFC<FFFF5FGGFGGC>DGGGGGGGGG,,,@F=;3@E683@;DECGFFFGGGG88DGGGGGG6EGGGGGGGGGGGGGGDGCFFFGGGGG*:DGG
@M00200:207:000000000-ALC1F:1:1109:12520:14293 1:N:0:5
ATTGGGCTTAAAGGGTGCGTAGGCGGGTCTTTAAGTCAGGGGTGAAATCCTGGAGCTCAACTCCAGAACTGCCTTTGATACTGAGGATCTTGAGTTCGGGAGAGGTGAGTGGAATTCCTGGTGTAGCGGTGAAATGCGTAGATATCAGGAGGAACACCGGTGGTGTAGACGGCTCACTGGACCGTAACTGACGCTGAGACACGAAAGCGTGGGTAGCAAACAGGATTAGATACCCTCGTA
+
GGGGGGGGGGGGGGGGGGGGGGGGGGGGGGGGGGGGGGGGGGGGGGGGGGGGGGGGGGGGGGGGGGGGGGGGGGGGGGGGGGGGGGGGGGGGGGGGGGGGGGCGGGGGGGGGGGGGGGGGGGGGGGGGGGGGGGGGGGGGGGGGGGGGGGGGGGGGGGGGGGGBFFFGGGGGGGGGGGGGGGGGGGGGGGGGGGGGGGGGGGGGGGGGGGGGGGGGGGGGGGGGGGFC?FGGGGFGGGGG
@M00200:207:000000000-ALC1F:1:1110:15055:5012 1:N:0:5
ATTGGGCATAAAGGGCGTGTAGGCGGTTTACACAGTCAGATGTGAAATCCCCGGGCTTAACCTGGGAGCTGCATTTGATACGTGTAGACTAGAGTGTGAGAGAGGGTTGTGGAATTCCCAGTGTAGAGGTGAAATTCGTAGATATTGGGAAGAACACCGGTGGCGAAGGCGGCAACCTGGCTCATGACTGACGCTGAGGCGCGAAAGCGTGGGGAGCAAACAGGATTAGATACCCGCGTA
+
GGGGGGGGGFGGGFGGGGGGGGGGGGGGGGGGGGGGGGGGGGGGFGGGGGGGGGGGGGGGGGGGGGGGGGGGGGGGGGGGGGGGGGGGGG9CCFGDFGGFGGGGGGGGGGGGGGGGGFFGGFGGGGFGGGGGGFGGGGGGGGGGGGGGGGBFGGGGGGGGGGGGEGGDCGGGGGEGFGG<EFFGGGGGGGGGGGEGGGGGGGGGGGGCECEGD5>GG5FEGGFGGGC?GFGGFGDGGGCC
@M00200:207:000000000-ALC1F:1:1110:6526:7824 1:N:0:5
ACTGGGTGTAAAGCGAGCGCAGGCGGTTTTTTAGGTCTGATGTGAAAGCCTTCGGCTTAACCGGAGAAGGGCATCGGAAACCGGGAGACTTGAGTGCAGAAGAGGACAGTGGAACTCCATGTGTAGCGGTGAAATGCGTAGATATATGGAAGAACACCAGTGGCGAAGGCGGCTGTCTGGTCTGTAACTGACGCTGAGGCTCGAAAGCATGGGTAGCGAACAGGATTAGATACCCCGGTA
+
GGGGGGGGGGGGGGGGGGGGGGGGGGFGGGGGFGGGGGGGGGGGGGGGGGGGGGGGGGGGGGGGGGGGGGGGGGGGGGGGGGGGGGGGGGFGGGGGGGGGGGGGGGGGGGGGGGGGGGGGGGGGGGGGGGGGGGGGGGFGGGGGGGGGGGGGGGGGGGGGGGGGGGGGGGGGGGGGGGGCFGGGGFCCGGGGGGGGGGGGGGGGGGGGGGFGGGFGGGGGGDGGGGCFFFGGGEFGDDGG
@M00200:207:000000000-ALC1F:1:1110:4386:17825 1:N:0:5
ATTGGGCTTAAAGGGCGTGTAGGCGGTTTGTACAGTCAGATGTGAAATCCCCGGGCTTAACCTGGGAGCTGCATTTGATACGTGCAGACTAGAGTGTGAGAGAGGGTTGTGGAATTCCCAGTGTAGAGGTGAAATTCGTAGATATTGGGAAGAACACCGGTGGCGAAGGCGGCAACCTGGCTCATTACTGACGCTGAGGCGCGAAAGCGTGGGGAGCAAACAGGATTAGATACCCCAGTA
+
GGGGGGGGGGGGGGGGGGGGGGGGGGGGGGGGGGGGGGGGGGGGGGGGGGGGGGGGGGGGGGGGGGGGGGGGGGGGGGGGGGGGGGGGGGFFGGGGGGGGGGGGGGGGGGGGGGGGGGGGGGGGGGGGGGGGGGGGGGGGGGGGGGGGGGGGGGGGGGGGGGGGGGGGGGGGGGGGGGGGGGGGGGGGGGGGGGGGGGGGGGGGGGGGGGGGGGE=ECGFGGGGGGGFGFGGGECGGGGG
@M00200:207:000000000-ALC1F:1:1111:14139:16179 1:N:0:5
ACTGGGTTTAAAGCGAGCGCAGGCGGTTTCTTAAGTCTGATGTGAAAGCCCACGGCTTAACCGTGGAGGGTCATTGGAAACTGGGAAACTTGAGTGCAGAAGAGGAGAGTGGAATTCCATGTGTAGCGGTGAAATGCGTAGATATATGGAGGAACACCAGTGGCGAAGGCGACTCTCTGGTCTGTAACTGACGCTGAGGCTCGAAAGCGTGGGTAGCAAACAGGATTAGATACCCCTGTA
+
GGFGGGGGGGGGGGGGGGGGGGGGGGFGGGGGGGGGGGGGGGGGGGGGGGGGGGGGGGGGGGFFFGEGGGGGGGGGGFGGGGGGGGGGGFGGGGGGGGGGGGFGGGGCGGGGFFGGGGGGGGGGGGGGGGGGGGGGGGGGGGGGGGGGGDGGGGGGGGGGGGGGGGGGGGGFGDGFGGGGFGGFGCGGGGGGGGGGGGGGGGGDFCGDGGGGGGEGGGDEGGGF*>CFGFGFGFGGFGGC
@M00200:207:000000000-ALC1F:1:1111:24301:16778 1:N:0:5
ACTGGGCATAAAGGGCGTGTAGGCGGTTTGTACAGTCAGATGTGAAATCCCCGGGCTTAACCTGGGAGCTGCATTTGATACGTACAGACTAGAGTGTGAGAGAGGGTTGTGGAATTCCCAGTGTAGAGGTGAAATTCGTAGATATTGGGAAGAACACCGGTGGCGAAGGCGGCAACCTGGCTCATTACTGACGCTGAGGCGCGAAAGCGTGGGGAGCAAACAGGATTAGATACCCTCGTA
+
GGGGGGGGGGGGGGGGGGGGGGGGGGGGGGGGGGGGGGGGGGGGGGGGGGGGGGGGGGGGGGGGGGGGGGGGGGGGGGGGGGGGGGGGGGGGGGGGFGGGGGGGGGGGGGGGGGGGGGGGGFFGGGGGGGGGGGGGGGGGGGGGGGGGGGGGGGGGGGGGGGGGGGGGGGGGGGGGGGGGGFGGGGCEFGGGGGGGGGGGGGGGGGGGGGGGG>?GDGGGGGGGGGGFGFGGGEFGFGGD
@M00200:207:000000000-ALC1F:1:1111:17898:19952 1:N:0:5
ATTGGGCGTAAAGGGAACGCAGGCGGTTTTTTAAGTCTGATGTGAAAGCCTTCGGCTTAACCGAAGTCATGCATTGGAAACTGAAAGACTTGAGTGCAGAAGAGGAGAGTGGAACTCCATGTGTAGCGGTGAAATGCGTAGATATATGGAAGAACACCAGTGGCGAAAGCGGCTCTCTGGTCTGTAACTGACGCTGAGGTTCGAAAGTGTGGGTAGCAAACAGGATTAGATACCCGAGTA
+
GGGGGGGGGGGGGGGGGGGGGGGGGGFGGGGGGGGGGGGGGGGGGGGGGGGGGGGGGGGGGGGGGGGGGGGGGGGGGGGGGGGGGGGGGGGGGGGGGGGGGGGGGGGFGGGGGGGGGGGGGFGGGGGGGGGGGGGGGGGGGGGGGGGGGGGGGGGGGGGGGGGGGGGGGGGGGFGGGGGFGGGGGGGGGGGGGGGGCFGGGFGGGGGGGGGGGGAGFGGGGGGGGGGFGFGGGGGGFGGD
@M00200:207:000000000-ALC1F:1:1113:25389:16307 1:N:0:5
ATTGGGTTTAAAGGGAACGCAGGCGGTCTTTTAAGTCTGATGTGAAAGCCTTCGGCTTAACCGAAGTCGGGCATTGGAAACTGGGAGACTTGAGTGCAGAAGAGGAGAGTGGAACTCCATGTGTAGCGGTGAAATGCGTAGATATATGGAAGAACACCAGTGGCGAAAGCGGCTCCCTGGTCTGTAACTGACGCTGAGGCTCGAAAGCGTGGGTAGCAAACAGGATTAGATACCCTGGTA
+
EEFGGGGGGGGGGGEDEGGGEECEEFG+8CFGEGGGG9FGGGGGGGGCFF,:6C@FFEFGFGGC+@C,8:BFGF9<FF<EFGGG@C7,CFDFGGGGF<E?FGGGGGC@FFD@EGEGGGGGGGFGEGGGCCF@FFGGGGGGG7<AD<FFGGFFGGFCFFDFFF:CFGGGGF7EG@C*@DCF,?,6D9DFGGGGCEGG>:EGEFECFGEFEGEGGGFDGGFGGD6F<DFGGFF7FFFG4<FF
@M00200:207:000000000-ALC1F:1:1114:5530:20056 1:N:0:5
ACTGGGTTTAAAGCGCACGTAGGCGGATTGTTAAGTTAGGGGTGAAAGCCCGGGGCTCAACCCCGGGAGGCGGGTGGATACTGGAGAGCTTGAGTCCGGAAGAGGCGAGTGGAATTCCCGGTGTAGCGGTGAAATGCGCAGATATCGGGAGGAACACCAATGGCGAAGGCAGCTCGCCGGGACGTGACTGACGCTGAGACGCGAAAGCGTGGGGAGCAAACAGGATTAGATACCCTGGTA
+
GGGGGGGGGGGGGGGGGGGGGGGGGGGGGGGGGGGGAFGGGGGGGGGGFGGGGGGGGGGGGGGGGGGGCEGGGGGGGGGGGGGGGGFGGGGDFGGGGGGGGGGGGGGDGGGGGGGGFGGGGGGGGGGGGGGFFGGGGGGEGGGGGGGGGGGGGGGGGGFGGGGGGGGGGGGGGGGGG88?EGGGGGGGFEGCGECEGFEFGG5EGGGGGGGGGGGGGGGGGGGGFGGFCFGGGGGGGGFF
@M00200:207:000000000-ALC1F:1:1114:26772:20067 1:N:0:5
ATTGGGCATAAAGCGTGCGCAGGCGGTTTTGTAAGACAGTGGTGAAATCCCCGGGCTAAACCTGGGAACTGCAATTGAGACTGCAAGGCTAGAGTACGACAGAGGGGGATGGAATTCCGAGTGTAGCAGTGAAATGCGTAGATATGCGGAGGAACACCGATGGCGAAGGCAATCCCCTGGCCCAGTACTGACGCTCAGGCACGAAAGCGTGGGGAGCAAACAGGATTAGATACACGTGTA
+
FGGGGFF9FCCGG<F@F7F:FEGEGG:CF,,;,<F9FDG,,CFFEFAEFEFGF@FGG<FGGGFDGGC,DFEF,,CFF,:FECC<F,ECFFFGG9E@?F7+CFGF7C7++BF@FFGCEF,+8BFACAB,B8>EFGGC9FFGGG<=<,33C7+5<BBFCF**@<CFGGGG@F<,?,B:BC::,,6*2+?EGGGGCCG*=*?;8*=E5>*C??=CEGGEGCFGFGGGFGGFGFG*:*01*19D
@M00200:207:000000000-ALC1F:1:1115:17144:12620 1:N:0:5
ACTGGGTTTAAAGGGAGCGCAGGCGGGAAACTAAGCGGATCTTAAAAGTGCGGGGCTCAACCCCGTGATGGGGTCCGAACTGGTTTTCTTGAGTGCAGGAGAGGAAAGCGGAATTCCCAGTGTAGCGGTGAAATGCGTAGATATTGGGAAGAACACCAGTGGCGAAGGCGGCTTTCTGGACTGTAACTGACGCTGAGGCTCGAAAGCTAGGGTAGCGAACGGGATTAGATACCCGTGTA
+
FGGGGGEFGGGGGGGGGGGGGGGGGGGGEFGGGGGGGGGGFFFFGGGGGFGGGGGGGGGGGGEGGGGGGGGGGGEFFGGGGGGGGGGGGGGGGGGGFGGDGFGGGGFFGEGGGGGFGGGGGGGGGGGGGGGGGGGGGGGCFGGGGGGGGGGGGGGGGGGGGGGGGD8FGGGGGEGGGGGGGGGGGGGGGGGGECECEGG=FEEGGGGGFFFFGGGGGGGGGDGDGFGF9:CFFGGDGGF
@M00200:207:000000000-ALC1F:1:1115:13719:13763 1:N:0:5
ATTGGGCTTAAAGCGCGCGTAGGTGGTTTGTTAAGTTGAATGTGAAATCCCCGGGCTCAACCTGGGAACTGCATTCAAAACTGGCAAGCTAGAGTATGGTAGAGGGTAGTGGAATTTCCTGTGTAGCGGTGAAATGCGTAGATATAGGAAGGAACACCAGTGGCGAAGGCGACTACCTGGACTGATACTGACACTGAGGTGCGAAAGCGTGGGGAGCAAACAGGATTAGATACCCGTGTA
+
EGGGGG9FGGGGGGGFGGGEEEEFGGEGGDGFAFGGGGGGGGGGGGGGGGGGGGGGGGGGGGGGGGGGGGGGGG,EFGCGGGGFGGGCFGGGFGFCFCFFFGGGGGGFGGFFGGGGGGGGGGGGGGGGGGGGGGGGGGGGGGGGGGFGGGGGFGGGGGGGGGGGEGGGGCFGGBEDCCCGFGF7EB>DFGFFGGCEDFFGGGGDGGGFGGGGEGGGGFFGGGDCDF7AC?GFCFGC7<>C
@M00200:207:000000000-ALC1F:1:1116:14245:11142 1:N:0:5
ATTGGGTTTAAAGCGTGCGTAGGTGGTCTTTTAAGTCGGATGTGAAATCCCTGAGCTTAACTTAGGAATTGCATTCGATACTGGTTGGCTAGAGTATGGGAGAGGATGGTAGAATTCCAGGTGTAGCGGTGAAATGCGTAGAGATCTGGAGGAATACCGATGGCGAAGGCAGCCATCTGGCCTAATACTGACGCTGAGGTACGAAAGCATGGGGAGCAAACAGGATTAGATACCCTAGTA
+
GGGGGGGGGGGGGGGGGGGGGGGGGGGGGGGGGGGGGGGGGGGGGGGGGGGGGGGGGGGGGGGGGGGGGGGGGGGGGGGGGGGGGGGGGGGGGGGGGGGGGGGGGGGGGGGGGGGGGGGGGGGGGGGGGGGGGGGGGGGGGGGGGGGGGGGGFEFGGGGGGGGGGGGGGGGGGGGGGGGGGGGGGGGGGGGGGGGGGGGGGGGGGGGGGFGGGGEGGGGGGGGFFGGFGEGGGGGFFGGG
@M00200:207:000000000-ALC1F:1:1117:18527:4717 1:N:0:5
ATTGGGTATAAAGGGCGTGTAGGCGGTTTACACAGTCAGATGTGAAATCCCCGGGCTTAACCTGGGAGCTGCATTTGATACGTGTAGACTAGAGTGTGAGAGAGGGTTGTGGAATTCCCAGTGTAGAGGTGAAATTCGTAGATATTGGGAAGAACACCGGTGGCGAAGGCGGCAACCTGGCTCATGACTGACGCTGAGGCGCGAAAGCGTGGGGAGCAAACAGGATTAGATACCCCAGTA
+
G@FEGGFFGGGGGGCGGFCGGGGGGGGGGGGGGGFCFCFAECFGGGGGFGGGGGCGGGGFGGGGGGGGGGGGGGCFGGFGGGGGGFGFFGAFGGFF?FFGGFFEGDEGDFGGGGGGGGGGFBDFGGGGFDGFFGGGGGGFGGGGG<FFEGCBFAGGG:FEGCFGGGGGGGGG:CEFGGG@>EGGGGFGGGGGGGGG5F:FCE8E=<<?E8:EGCDGGGCCGGGGFF:CCFDGGFGGFG6C
@M00200:207:000000000-ALC1F:1:1118:23441:3920 1:N:0:5
ATTGGGTATAAAGGGCGCGTAGGCGGCCTGTTAAGTCACACGTGAAATCCCTCGGCTCAACCGGGGAACTGCGTGTGATACTGACGGGCTTGAATTCGGGAGAGGGATGTGGAATTCCAGGTGTAGCGGTGAAATGCGTAGATATCTGGAGGAACACCAGTGGCGAAGGCGGCATCCTGGACCGAGATTGACGCTGAGGCGCGAAAGCTAGGGTAGCGAACGGGATTAGATACCCTAGTA
+
FGGGGGGGGGGGGGG>FGGFGGGGGGGGGGFGGGGGGGGGGGGGGGGGGGFGGGGGGGGGGGGGGGEED@EDFGGGGGGGGGGFGGGGGGCFGFFFFGGD=BCGGGGGGEGGFDGFGGFGGFGGGFFFDCFGGGDFCFF+@CF9@7@F;AFFGGGCFEC<3F>CEGGGEAFEGGGGE?F8CC88E@EF9C?+1/*8*A@CEE5CG=57A@FF*:?D?-45/>C6247>C/2:EDCDC77D
@M00200:207:000000000-ALC1F:1:1118:22675:16545 1:N:0:5
ACTGGGCATAAAGCGTGCGTAGGTGGTTTGTTAAGTCTGATGTGAAAGCCCTGGGCTCAACCTGGGAATTGCATTGGATACTGGCAGGCTAGAGTGCGGTAGAGGGTAGTGGAATTCCCGGTGTAGCAGTGAAATGCGTAGAGATCGGGAGGAACATCCGTGGCGAAGGCGACTACCTGGACCAGCACTGACACTGAGGCACGAAAGCGTGGGGAGCAAACAGGATTAGATACCCCCGTA
+
GGGGGGGGGGGGGGGGGGGGGGGGGGGGGGGGGGGGGGGGGGGGGGGGGGGGGGGGGGGGGGGGGGGGGGGGGGGGGGGGGGGGGGGGGGGGGGGGGGGGGGGGGGGGGGGGGGGGGGGGGGGGGGGGGGGGGGGGGGGGGGGGGGGGGGGGGGGGGGGGGGGGGGGGGGGGGGGGGGGGGG@FGGGGGGGGGGGGGGGGGGGGGGGGGGGGGGGGF18<FGGD*6>FGFGGGGFGGGFG
@M00200:207:000000000-ALC1F:1:1119:25244:7433 1:N:0:5
ACTGGGTGTAAAGCGAGTGCAGGCGGTTTTTTAAGTCTGATGTGAAAGCCTTCGGCTTAACCGAAGAAATGCATTGGAAACTGGGGAACTTGAGTGCAGAAGAGGAGAGTGGAACTCCATGTGTAGCGGTGAAATGCGTAGATATATGGAAGAACACCAGTGGCGAAGGCGGCTCTCTGGTCTGTAACTGACGCTGAGGCTCGAAAGCGTGGGTAGCAAACAGGATTAGATACCCCAGTA
+
GGGGGGGGGGGGGGGGGGGGGGGGGGGGGGGGGGGGGGGGGGGGGGGGGGGGGGGGGGGGGGGGGGGGGGGGGGGGGGGGGGFGGGGGGGGGGGGGGGGGGGGGGGGGGGGGGGGGGGGGGGFGGGGGGGGGGGGGGGGGGGGGGGGGG9FGFFGGGGGGGGGGGGGGGGGGGGGGGGGGGGGGGGGGGGGGGGGGGGGGGGGGGGGGGGGGGGGGGGGGGGGGGGGGGFGGGG>FGGFG
@M00200:207:000000000-ALC1F:1:1119:18209:12400 1:N:0:5
ATTGGGTTTAAAGCGTGCGTAGGCGGATGTGCAGGCGTCGTGTGAAAGCCCTCGGCTCAACCGGGGAATTGCACGGCGAACCGCACGTCTCGAGACAAGTAGGGGCGGCCGGAACGATAGGTGGAGTGGTGAAATGCGTTGATATCTATCGGAACGCCAAAGGTGAAGACAGGCCGCTGGGCTTGTTCTGACGCTGAGGCACGAAAGCGTGGGGAGCAAACGGGATTAGATACCCTAGTA
+
GGGGGGGGGGGGGGGGGGGGGGGGGGGGGGGGGGGGGGGGGGGGGGGGGGGGGGGGGGGGGGGGGGGGGGGGGGGGGGGGGGGGGGGGGGGGGGGGGCFGGGGGGGGGGGGGGGGGGGGGGFFGGGGGGGGGGGGGGGGGGGGGGGGGGGGGEGGGGGDGGGGGFFGDCGGGGGGGGGDEGGGGGGGGG+<FGGGGGGGGEGGGGGGGGGGGGGGGGGGGGGGGGGGF4@GGGGGG7FFF
@M00200:207:000000000-ALC1F:1:1119:12157:14579 1:N:0:5
ACTGGGTTTAAAGCGCGCGCAGGTGGTTTCTTAAGTCTGATGTGAAAGCCCACGGCTCAACCGTGGAGGGTCATTGGAAACTGGGAGACTTGAGTGCAGAAGAGGAAAGTGGAATTCCATGTGTAGCGGTGAAATGCGTAGAGATATGGAGGAACACCAGTGGCGAAGGCGACTTTCTGGTCTGTAACTGACACTGAGGCGCGAAAGCGTGGGGAGCAAACAGGATTAGATACCCGCGTA
+
GGGGGGGGGGGGGGGGGGGGGGGFGGGGGGGGGFGGGGGGGGGGGGGGGGGGGGGGGGG<DFGFFDGGGGGG8FEFFGGFGGGGGFGEGGGG?FG,B@FGGFGGGGGFDFFGGGGDFGFDGAAFFGGGEEGGGAFGGC@C=FF,F9CF<FFGGGGGGGFGGGGGGGGGEFEGGGGGGGGGEGGGFGFC@F9B9:<CEGGGGGGEGE5C5CEEGEEGGGGGGGGE=FCCCFFCGGC7<3>D
@M00200:207:000000000-ALC1F:1:1119:9458:22766 1:N:0:5
ATTGGGTTTAAAGCGTGTGTAGGCGGATTCCTAAGTACCTTGTGAAATCCCACGGCTCAACCGTGGAACTGCTGGGTATACTGGGTGTCTTGAGCCACTTAGGGGCTACCGGAACAAATGGTGGAGCGGTGAAATGCGTAGATATCATTTGGAACGCCAATGGTGAAAACAGGTAGCTGGGAGTGTGCTGACGCTGAGACACGAAAGCCAGGGGAGCGAACGGGATTAGATACCCGAGTA
+
GGGGGGGGGGGGGGGGGGGGGGGGGGGGGGGGGGGGGGGGGGGGGGGGGGGGGGGGGGGGGGGGGGGGGGGGGGGGGGGFGGGGGGGGGGGGGGGGGGGGGGGGCGFGGGGGGGGFGGGGGGGGGGGGGGGGGGGGGGGGGGFFGGFGGGGGGGGGGGGGGGFGCGGGGGGGDFGGGGGGGGGGGGGGGGGGGGGGGGGGGGDGGDGGCCFGGDEGEGE<EGGGEDGGGFFDGGGGGDFG
@M00200:207:000000000-ALC1F:1:2101:9064:8118 1:N:0:5
ACTGGGCTTAAAGGGAGCGTAGGCGGACATTTAAGTCAGAGGTGAAATCCCGGAGCTTAACTTCGGAACTGCCTTTGATACTGGATGTCTTGAGTGTGAGAGAGGTATGTGGAACTCCGAGTGTAGAGGTGAAATTCGTAGATATTCGGAAGAACACCAGTGGCGAAGGCGACATACTGGCTCATTACTGACGCTGAGGCTCGAAAGCGTGGGGAGCAAACAGGATTAGATACCCCGGTA
+
GGGGGGGGGGGGGFGGGGGGGGGCGGDGGGGGGGGGGGGGGGGGGGGGGGGGGGGGGGGGGGGGGGGGGGGGGGGDEGGGGGGGGGGGGGGGGGGGGGGGGGGGGGGGGGGGFGEGGGG@FGGGGGGGGGGGGGGGGGGGGGGGGGGGGDGGGGGGGGGGGGGGGGGGGGGGGDGGGGGDDFFCGGGGGGGGGGGGGGDFFFGGGEEGGGGDGGCDGFGGGGGGAAFFFFFFG?F@EFFF
@M00200:207:000000000-ALC1F:1:2101:10078:8261 1:N:0:5
ACTGGGTTTAAAGGGAACGCAGGCGGTCTTTTAAGTCTGATGTGAAAGCCTTCGGCTTAACCGAAGTCGGGCATTGGAAACTGGGAGACTTGAGTGCAGAAGAGGAGAGTGGAACTCCATGTGTAGCGGTGAAATGCGTAGATATATGGAAGAACACCAGTGGCGAAAGCGGCTCTCTGGTCTGTAACTGACGCTGAGGCTCGAAAGCGTGGGTAGCAAACAGGATTAGATACCCTGGTA
+
GGGGGGGGGGGGGGGGGGGGGGGGGGGGGGGGGGGGGGGGGGGGGGGGGGGGGGGGGGGGGGGGGGGGGGGGGGGGGGGGGGGGGGGGGGGGGGGGGGGGGGGGGGGGGGGGGGGGGGGGGGGGGGGGGGGGGGGGGGGGGGGGGGGGGGGGGGGGGGGGGFGGGGGGGGGGGGGGGGGGGGGGGGGGGGGGGGDDGFG5;FGGGGGGGGGGGGGGGGGGGGGFFFA6A7=FGGFFFFFF
@M00200:207:000000000-ALC1F:1:2101:12684:11807 1:N:0:5
ACTGGGTTTAAAGCGAGCGCAGGCGGTTTAATAAGTCTGAAGTTAAAGGCAGTGGCTTAACCATTGTTCGCTTTGGAAACTGTTAAACTTGAGTGCAGAAGGGGAGAGTGGAGTTCCATGTGTAGCGGTGAAATGCGTAGATATATGGAGGAACACCGGTGGCGAAAGCGGCTCTCTGGTCTGTAACTGACGCTGAGGCTCGAAAGCGTGGGGAGCAAACAGGATTAGATACCCCTGTA
+
GGGGGGGGGGGGGGGGGGGGGGGGGGGGGGGGGGGGGGGGGGGGGGGGGGGGGGGGGGGGGGGGGGGGGGGGGGGGGGGGGGGGGGGGGGGGGGGGGGGGGGGGGGDGGGGG,ABFGGGGGGGGGGGGGGGGGGGGGGGGGGGGGGGGGGGGGGGGGEGGG>FGGCGGGGGGGGGGFGFGGGGGGGGFGGGGGGGGGGGGFGGGGGGGGGGGGGGGFFFFGGFFF??FFFFFGGF>FFF
@M00200:207:000000000-ALC1F:1:2102:22789:6754 1:N:0:5
ATTGGGTTTAAAGGGAGCGCAGGCGGGCGATTAAGTCAGTTGTGAAATGCCACGGCTCAACCGTGGACTTGCAGTTGATACTGGTTGCCTTGAGTGCGGCAGAGGCAGGCGGAATTCGTGGTGTAGCGGTGAAATGCTTAGATATCACGAAGAACCCCTATAGCGAAGGCAGCCTGCTGGACCGTAACTGACGTTGATGCTCGAAAGTGTGGGTATCGAACAGGATTAGATACCCGCGTA
+
GGGGGGGGGGGGGGGGGGGGGGGGGGGGGGGGGGGGGGGGGGGGGGGGGGFGGGGGGGGGGGGGGGGGGGGGGGFFGGGGGGGGGGGGGGGGGGGCGGGGGGGGGGGGGGGGGGGGGGGGGGGGGGGGGGGGGGGGGGGGGGGGGGGGGGGGGGGGGGGGG,4CFGGGGGGGGGGGGGGGGGGGGGGGGFEGGGGGGGFGGGGGGGGGGGGEGGGGGGGGGGGGGGFFGFGGGGGGGDGG
@M00200:207:000000000-ALC1F:1:2102:19742:6821 1:N:0:5
ATTGGGTTTAAAGCGTGCGCAGGCGGTTGTGCAAGACAGATGTGAAATCCCCGGGCTTAACCTGGGAACTGCATTTGTGACTGCACGGCTAGAGTGTGTCAGAGGGGGGTAGAATTCCACGTGTAGCAGTGAAATGCGTAGATATGTGGAGGAATACCGATGGCGAAGGCAGCCCCCTGGGATAACACTGACGCTCATGCACGAAAGCGTGGGGAGCAAACAGGATTAGATACCCCTGTA
+
GGGGGGGGGGGGGGGGGGGGGGGGGGGGGGGGGGGGGGGGGGGGGGGGGGGGGGGGGGGGGGGGGGGGGGGGGGGGGGGGGGGGGGGGGGGGGGGGGGGGGGGGGGGGGGGGGGGGGGGGGGGGGGGGGGGGGGGGGGGGGGGGGGGGGGGGGGGGGGGGG3:CEGGGGGGGGGGGGGGGGCFGGGGGGGFGGGGGGGGGGGGGGGGGGGGGGGGGGGCFFGFGGGGGGFGGGGGGGGGG
@M00200:207:000000000-ALC1F:1:2103:12354:3610 1:N:0:5
ATTGGGTTTAAAGGGCATGCAGGCGGTCGGACGCGTTTTGTGTGACAGCGGGTGGCTTAACTGCCCGAGTATGCGAAAGACGGTCTGACTTGAGGGCTCGAGAGGGACACGGAATTCCGGGTGGAGTGGTGAAATGCGTAGAGATCCGGAGGAACACCAAATGCGAAGGCAGTGTCCTGGTGAGCACCTGACGCTGAGGTGCGAAAGCTAGGGGAGCGAACGGGATTAGATACCCCTGTA
+
GGGGGGGGGGGGGGGGGGGGGGGGGGGGGGGGGGGGGGGGGGGGGGGGGGGGGGGGGGGGGGGGGGGGGGGGGGGGGGGGGGGGGGGGGGGGGGGGGGGGGGGGGGGGGGGGGGGGGGGGGGGGGGGGGGGGGGGGGGGGGGGGGGGGGGGGGGGGGGGGG,=CFGGGGGGGGGGGGGGGGGGFGGGGGGGGGGGGGGGGGGGGGGGGGGGGGGGGGDGGGGGGGGGGGFFGGGGGGGGG
@M00200:207:000000000-ALC1F:1:2104:6729:7100 1:N:0:5
ATTGGGTTTAAAGGGCGTGTAGGCGGTTTGTACAGTTAGATGTGAAATCCCCGGGCTTAACCTGGGAGCTGCATTTAATACGTGCAGACTAGAGTGTGAGAGAGGGTTGTGGAATTCCCAGTGTAGAGGTGAAATTCGTAGATATTGGGAAGAACACCGGTGGCGAAGGCGGCAACCTGGCTCATCACTGACGCTGCGGCGCGAAAGCGTGGGGAGCAAACAGGATTAGATACCCGAGTA
+
CGGEGGEFGGGGGGGGGFEGGFGGGGGGGGGGGGGGGGF,FFFGGGGGGGGGEEGGGGGGGFGGGFGCGGGGGGGGGGGCGGG,DDGGG?FFFGGCGFFFEGFGGGGGGGGGGFFGGGGFGGGGGGGGGGGGGGG9FGGGGEGFGGG?8ADGFGG=FCDEGGGGGGGEGGGG@@FF7ECFGGGGFGGGGGFFED8C*4CGGGGGGGGGG>EEGGGCGG6<FGGD5ECG?C7EG<DGCDFG
@M00200:207:000000000-ALC1F:1:2104:10885:9770 1:N:0:5
ATTGGGCGTAAAGGGCTCGTAGGCGGCCAACTAAGTCAGACGTGAAATCCCTCGGCTTAACCGGGGAACTGCGTCTGATACTGGATGGCTTGAGTTTGGGAGAGGGATGCGGAATTCCAGGTGTAGCGGTGAAATGCGTAGATATCTGGAGGAACACCGGTGGCGAAGGCGGCATCCTGGACCAACACTGACGCTGAGGAGCGAAAGCCAGGGGAGCAAACGGGATTAGATACCCCGGTA
+
GGGFGGGG@@CGGGGGAFG:FFGGGEEG@FGGGGGFGGGGGCDFFF@FGF<,C@BFGGCFGF:CGGDGGCFGCBFCFAFGCFFA=FFGGG8FFG<EFFCEFEEGGCFEGGG=FF<<5FFE<FGDE99>>FEGCDFFGGGFE7FCGFGCFG<FGGCFGCGGFCFFG@FC@FGD=>FGGGGGGGGDFGCBCF9<CE8C8CF+/:EE88EGEFGFGCC=CGFGGGD5D5*9F7:CFFGFCCDC
@M00200:207:000000000-ALC1F:1:2104:15190:21917 1:N:0:5
ATTGGGTGTAAAGAGTGTGTAGGCGGTGCTCTAAGTCTGTTGTGAAATCTCCCGGCTTAACCGGGAGGGTGCGGCGGAAACTGGAGTGCTTGAGGGTGGGAGAGGTAAGCGGAATTCCTGGTGTAGCGGTGAAATGCGTAGATATCAGGAGGAACACCTGTGGTGTAGACAGCTTACTGGACCACTTCTGACGCTGAGACACGAAAGCGTGGGTAGCAAACAGGATTAGATACCCTGGTA
+
GGGGGGGGGGGGGGGGGGGGGGGGGGGGGGGGGGGGGGGGGGFGFGGGGGGGGGGGGGGGGGGGGGGGGCF7FGGGGGDGGGG<EFFGGGGGGGGGF7FGGGFGGGGA@GGGGGGGGGGGGGGGGGGGGGGGGGGGGDGGGGGFGGGGGGGGGFGFFGGGGGGGGGGGGFGG@?FGGFGFGGGGGGDFFFGGGDEGG8FGGGGGGCC?EGCEGGGDFGFFFGGGDFGGGFFFGEF?FDFF
@M00200:207:000000000-ALC1F:1:2106:9712:14340 1:N:0:5
ACTGGGCGTAAAGCGCGTCTAGGCGGTTTGGTAAGTCTGATGTGAAAATGCGGGACTCAACTCCGTATTGCGTTGGAAACTGCCAAACTAGAGTACTGGAGAGGTAGGCGGAACTACAAGTGTAGAGGTGAAATTCGTAGATATTTGTAGGAATGCCGATGGGGAAGCCAGCCTACTGGACAGATACTGCCGCTAAAGCGCGAAAGCGTGGGTAGCAAACAGGATTAGATACCCGCGTA
+
GGGGGGGGGCGFGGGCGEGGGGGGGGFGGGFGGGGGGGGFGGGGGGGGGGGGGGGGGGGGGGGGGGGGGGGGGGGGGGGGGGGGGGGGGFGGGGGGGGGGGGEGGGGGGGGGGGGGGADFFFGFFCGGGGGGGGCGGGGGGGGGGFGGGGGFFGGGGGDFGDFGGGDGGGGGGGGFGGGFGGGGGGGGC,,=CGGGFGGGDEEGGGCGG>EGCGGGGGGGGGFGGC=DGFGGG?CDGGG
@M00200:207:000000000-ALC1F:1:2107:5164:15761 1:N:0:5
ATTGGGTTTAAAGCGCGCGTAGGTGGTTTGTTAAGTTGAATGTGAAATCCCCGGGCTCAACCTGGGAACTGCATCCAAAACTGGCAAGCTAGAGTATGGTAGAGGGTAGTGGAATTTCCTGTGTAGCGGTGAAATGCGTAGATATAGGAAGGAACACCAGTGGCGAAGGCGACTACCTGGACTGATACTGACACTGAGGTGCGAAAGCGTGGGGAGCAAACACGATTAGATACCCGTGTA
+
GGGGGGGGGGGGGGGGGGGGGGGGGGGGGGGGGGGGGGGGGGGGGGGGGGGGGGGGGGGGGGGGGGGGGGGGGGGGGGGGGGGGGGGGGGGGFGGGGGGGGGFGGGGGGGGGGGGGGGGGGGGGGGGGGGGGGGGGGGGGGGGGGGGGGGGGGGGGGFGGGGGGGGGGGGGGGGGGGGGGGGGGGGGEFDGGGGCGGGGGGGGGGGGGGCGGGGGGGGGGE@,/129<FFGGFFGEDGGG
@M00200:207:000000000-ALC1F:1:2108:26766:10706 1:N:0:5
ATTGGGTTTAAAGCGTGCGCAGGCGGTTATGTAAGACAGAGGTGAAATCCCCGGGCTCAACCTGGGAACTGCCTTTGTGACTGCATGGCTAGAGTACGGTAGAGGGGGATGGAATTCCGCGTGTAGCAGTGAAATGCGTAGATATGCGGAGGAACACCGATGGCGAAGGCAATCCCCTGGACCTGTACTGACGCTCATGCACGAAAGCGTGGGGAGCAAACATGATTAGATACCCCGGTA
+
GGGGGGGGGGGGGGGGGGGGGGGGGGGGGGGGGGGGGGGGGGGGGGGGGFGGGGGGGGGGGGGFGGGGGGGGGGGGGGGGGGGGGGGGGGGGGGGGGGGGGGFGGGGGGGGGGGGGGGGGGGGGGGGGGGGGGGGGGGGGGGGGGGGGGGGGGGGGGDGGGGGGGGGGGGGGGGGCFGGGGGGGGGGGGGGGGGGGGGGGGGGDEEGGGGGGGGEEGG6CG4)5:CGGGFGGFGFGGGGG
@M00200:207:000000000-ALC1F:1:2109:13549:12938 1:N:0:5
ATTGGGTTTAAAGCGCGCGTAGGTGGCCAATTAAGTCAAATGTGAAATCCCCGAGCTTAACTTGGGAATTGCATTCGATACTGGTTGGCTAGAGTATGGGAGAGGATGGTAGAATTCCAGGTGTAGCGGTGAAATGCGTAGAGATCTGGAGGAATACCGATGGCGAAGGCAGCCATCTGGCCTAATACTGACACTGAGGTACGAAAGCATGGGGAGCAAACACGATTAGATACCCCTGTA
+
GGGGGGGGGGGGGGGGGGGGGGGGGGGGGGGGGGGGGGGGGGGGGGGGGGGGGGGGGGGGGGGGGGGGGGGGGGGGGGGGGGGGGGGGGGGGGGGGGGGGFGGGGGGGGGGGGGGGDFBEGGGGGGGGGGGGGGGGGGGGGGGGGGGGGGGG@AFGGGGGGGGGGGGGGGGGGDGFGGGGGGGGFGEFGGGGGGGGGGGGGGGGGGGGGGGGGGGGGGGGG=(6>ACDFGGGGGGFAGGG
@M00200:207:000000000-ALC1F:1:2109:3191:14875 1:N:0:5
ATTGGGCTTAAAGCGTGCGCAGGCGGTTGTGCAAGACAGGTGTGAAATCCCCGGGCTTAACCTGGGAACTGCACTTGTGACTGCACAGCTGGAGTGCGGCAGAGGGGGATGGAATTCCGCGTGTAGCAGTGAAATGCGTAGATATGCGGAGGAACACCGATGGCGAAGGCAATCCCCTGGGCCTGCACTGACGCTCATGCACGAAAGCGTGGGGAGCAAACACGATTAGATACCCGAGTAAGA
+
FGGGFFGGGFGGGFECEEDFGGGGGGGGGGGGGGGGGGGGFGGEGGGFEEGGGGGGFGGGGGFFGGFFFFGGGGGGGGGFGGCFGGGGGGGGFGFGGCDGEGGGGGEGECECCGGFFEGGD=:CFDFDDGGGGGGGGGCGCE<CFGFGGGD<FFFGGGGGGGGGDGGGGGGGGGFGGGFFF7EGFGCGFGGGGC*1=FGGFGDEGGGGGEEEEGGECFGCF,,4)2*7CFFCC?0*87>DGGF
@M00200:207:000000000-ALC1F:1:2110:28228:12906 1:N:0:5
ACTGGGCATAAAGGGCGTGTAGGCGGTTTACACAGTCAGATGTGAAATCCCCGGGCTTAACCTGGGAGCTGCATTTGATACGTGTAGACTAGAGTGTGAGAGAGGGTTGTGGAATTCCCAGTGTAGAGGTGAAATTCGTAGATATTGGGAAGAACACCGGTGGCGAAGGCGGCAACCTGGCTCATGACTGACGCTGAGGCGCGAAAGCGTGGGGAGCAAACATGATTAGATACCCTTGTA
+
GGGGGGGGGGGGGGGGGGGGGGGGGGGGGGGGGGGGGGGGGGGGGFGGFGGGGGGGGGGGGGGGGGFGGGGGGGGGGGGGGGGGGGGGGGGGGGGGAEEGFGGGGGGGGGGGGGGGGGGGCFGG-CFGGGGGGGGGGGGGGGGFGGGGGGGGGGGGGEGGGGGGGGGGGGGDGGGGGGGGGGGGGGGGGGGGGGGGGG>FEGGGGGGGGGGGGDGGDGGGG:).2:FGGFCFGGFDFGFG
@M00200:207:000000000-ALC1F:1:2110:19932:20827 1:N:0:5
GTGCCAGCAGCCGCGGTAATACGGAGGGTGCGAGCGTTGTCCGGAATCACTGGGCGTAAAGGGCGCGTAGGCGGCGCGGTAAGTAGGGGGTGAAATCCTGCGGCTCAACCGCAGAATGGCCTTCTAGACTGCCGTGCTCGAGCACAGTAGAGGCAGACGGAATTCCCGGTGTAGCGGTGGAATGCGTAGAGATCGGGAAGAACACCGGTGGCGAAGGCGGTCTGCTGGGCTGTTGCTGACGCTG
+
GGGGGGGGGGGGGGGGGGGGGGGGEGGGGGGGGGGGGGGGGGGGGGGGGGGGGGGGGGGGGGGGGGGGGGGGGGGGGGGGGGGGGGGGGGGGGGGGGGGGGGGGGGGGGGGGGGGGGGGFGGGG8@FGGGGGGGGGGGGGGEGEFGGGGGGGGGGGGGGGGGGGGGGGGEEGGGGGGEGGGGGGGGGGGGGGGGGGGGGGGGGGGGGGGGGGGGGGGGGGE9(2:?FFGFGGGGGGGGFGGGF:
@M00200:207:000000000-ALC1F:1:2110:17283:21354 1:N:0:5
ACTGGGCATAAAGGGCGCGTAGGCGGCCTGATAAGTAGGGGGTGAAATCCTGCGGCTTAACCGCAGGGCTGCCTTCTAAACTGTCGGGCTCGAGCACAGTAGAGGCAGGTGGAATTCCCGGTGTAGCGGTGGAATGCGTAGAGATCGGGAAGAACATCAGTGGCGAAGGCGGCCTGCTGGGCTGTTGCTGACGCTGAGGCGCGACAGCGTGGGGAGCAAACATGATTAGATACCCCCGTA
+
GGGGGGGGGGGGGGGGGGGGGGGGGGGGGGGGGGGGGGGGGGGGGGGGGGGGGGGGGGGGGGGGGGGGGGGGGGGGGGGGGGGGGGGGGGGGGGGGGGGGGGGGGGGGGGGGGGGGGGGGGGGG:EGGGGGGGGGGGGGGGGGGGGGGGGGGGGGGGGGGGGGGGGGGGGGGEGGGGGGGGDGGGGGGGGGGGGGGGGGGGGGGGDGGGGGGGGGGGGGGG85:C:DFGFGGFGGGDCGC
@M00200:207:000000000-ALC1F:1:2111:2030:15417 1:N:0:5
ACTGGGCGTAAAGCGCGCGTAGGCGGACCAGAAAGTTGGGGGTGAAATCCCGGGGCTCAACCCCGGAACGGCCTCCAAAACTCCTGGTCTTGAGTTCGAGAGAGGTGAGTGGAATTCCGAGTGTAGAGGTGAAATTCGTAGATATTCGGAGGAACACCAGTGGCGAAGGCGACTCACTGGCTCGATACTGACGCTGAGGTGCGAAAGTGTGGGGAGCAAACAGGATTAGATACCCTTGTA
+
GGGGGCGGGGGFGGFGGGGGGGDGGGGGGGGGGGGGDGGGGGGGFCGGGGGGGGGDFGGFGGGGGDGEEEEEFGGGGGFGGGGGGFGFFEGFFGGGFE<FGGCCGGDEDGGGGGCGGFGGGBFFAFGGGGGGCGGGGGGGG@EGGGGGF+3>F@F8;=FFFFFDGDGDGGGGGEGGGFFGGDGGGGGGGGFGGGDDGGGCGG=?EDEGGGCECC=EEGF?5ECCFGGFFFD?+<CCFFGG
@M00200:207:000000000-ALC1F:1:2116:20231:6978 1:N:0:5
ATTGGGTATAAAGCGTGCGCAGGCGGTTTTGTAAGCCAGATGTGAAATCCCCGGGCTTAACCTGGGAATGGCATTTGGGACTGCAAGGCTGGAGTGCGGCAGAGGAGACTGGAATTCCTGGTGTAGCAGTGAAATGCGTAGATATCAGGAGGAATACCGATGGCGAAGGCAGGTCTCTGGGCTGACACTGACGCTCAAGCACGAAAGCGTGGGGAGCAAACAGGATTAGATACCCTGGTA
+
GGGGGGGGGGGGGGGGGGGGGGGGGGGGGGGGGGGGGGGGFGGGGGGGGGGGGGGGGGGGGGGGGGGGGGGGGGGGGGGGGGGGGGGGGGGGGGGGGGGGGGGGGGGGGGGGGGGGGGGGGGGGGGGGGGGGGGGGGGGGGGGGGGGGGGGGGGGGGGGGGGGGGGGGGGGGGGGGGGGDGGGGGGGGGGGGGGGGGGGGGGGGGGGGGGGGGGGGEGGGGGFGGFGGGFGGGGF).1>F
@M00200:207:000000000-ALC1F:1:2116:16188:12787 1:N:0:5
ATTGGGTATAAAGCGTGCGCAGGCGGTGATGTAAGACAGGTGTGAAATCCCCGGGCTTAACCTGGGAACTGCATTTGTGACTGCATCGCTGGAGTGCGGCAGAGGGGGATGGAATTCCGCGTGTAGCAGTGAAATGCGTAGATATGCGGAGGAACACCGATGGCGAAGGCAATCCCCTGGGCCTGCACTGACGCTCATGCACGAAAGCGTGGGGAGCAAACAGGATTAGATACCCACGTA
+
GGGGGGGGGGGGGGGGGGGGGGGGGGGGGGGGGGGGGGGGFFGGGGGGGGGGGGGGGGGGGGGGGGGGGGGGGGGGGGGGGGGGGGGGGGGGGGGGGGGGGGGGGGGGGGGGGGGGGGGGGGGGGGGGGGFGGGGGGGGGGGGGGGGGGGGGGGGGGGGGGGGGGGGGGGGGGGGGGGGGGGGGGGGGGGGGGGGGGGGGGGGGGGEGGGGGGGGGGGCGGGGGGGGGGFGGGG>)-79D
@M00200:207:000000000-ALC1F:1:2119:16573:9992 1:N:0:5
ATTGGGCTTAAAGCGTGCGTAGGTGGTTTGTTAAGTCTGATGTGAAAGCCCTGGGCTCAACCTGGGAATTGCATTGGATACTGGCAGGCTAGAGTGCGGTAGAGGGTAGTGGAATTCCCGGTGTAGCAGTGAGATGCGTAGAGATCGGGAGGAACATCCGTGGCGAAGGCGACTACCTGGACCAGCACTGACACTGAGGCACGAAAGCGTGGTGAGCAAACAGGATTAGATACCCGAGTA
+
GGGGGGGGGGGGGGGGGGGGGGGGGGGGGGGFGGGGGGGGGGGGGGGGGGGGGGGGGGGGGFFFGGGGGGGGGGGGGGGGGGGGGGGGGGGGGGGFGGGGGGGGGGGGGGGGGGGGGGGGGGGGGGGGGGGGGGGGGGGGGGGGGGGGGGGGGGGGGGGGGGGGGGGGGGGGGGGGGGGGGGGGGGGGGGGGGGGGGGGGGGGDGGGGGGGG*/=CFCFGGGGGGGGGGGFGGGGGGGGG
@M00200:207:000000000-ALC1F:1:2119:17312:10288 1:N:0:5
ATTGGGTATAAAGCGTGTGTAGGCGGTGAGGTAAGTCGGATGTGAAAGCCCAGGGCTCAACGCTGGAAGTGCACTCGATACTGCTTCGCTTGAGTACTGGAGAGGTTGGTGGAATTCTCGGTGTAGAGGTGAAATTCGTAGATATCGAGAGGAACATCTGTGGCGAAGGCGGCCAACTGGACAGATACTGACGCTGAGACACGAAAGTGTGGTGAGCAAACAGGATTAGATACCCTCGTA
+
FGGGGGFFGGGGGGGFFGGGGGGGFGGEFGGGGGEFFEGEGGGGGGGGGGGGGFGGGGFGG,@FEGFGGGGGFGGGGGGGEGGGGGFGGEGDGGEEFGGGCF=FGGGGGGGGGDFGGGGGGFGGFGAFGGGGCGGFFFFFGGGGGDF@FGEGGGGFCGGGGFFGGGGGGGGGGGGGGGFGFGGFGGG?FGGGGGGGGGFGGGGE=EEEFGG836=FGFFGGGGGGGFGGGGG<C4EFDGG
@M00200:207:000000000-ALC1F:1:2119:5436:17222 1:N:0:5
ATTGGGTTTAAAGCGCGCGTAGGCGGACCAGAAAGTTGGGGGTGAAATCCCGGGGCTCAACCCCGGAACTGCCTCCAAAACTCCTGGTCTTGAGTTCGAGAGAGGTGAGTGGAATTCCGAGTGTAGAGGTGAAATTCGTAGATATTCGGAGGAACTCCAGTGGCGAAGGCGTCTCACTGGCTCGATACTGACGCTGAGGTGCGAAAGTGTGGCGAGCAAACAGGATTAGATACCCTCCTA
+
FCFEGGBFFE<F9FFFGECFC:FE6++CFFF,6CCC,EF@FFB@DFF<EFF@FFGG:FEFG,8BF>>F>FD=FFFGGDFAFFGEF<,BE<5<B,<CF7==DF<CED3CDGFFGG=<BGG7B<F@@F9=<37,3,@,>F>FB*3=,,@,7<*>*3@B>@A,3>:F<<7CFGDFBFG?FG9<BCC8EGCEF99BBB51***3AFE*CC5AE2+/1-2:5C?6CG*:=79002:+<EF<C*2*
@M00200:205:000000000-AKKM3:1:1101:14264:1892 1:N:0:1
ACTGGGCGTAAAGCGCACGTAGGCGGATCGTTAAGTCGGGGGTGAAATCCCTGTGCTCAACCCCTTCCCTTCCTTCTCTCCTGGCGATCTTTCTTCCGGAAGATTTTTTTGTTCCTCCTTTTTTCTCTTTTTTCTTCTTCGATATTTTTTTTAACACCATTTTCTTCGTCGGCTCTCTTTTCCGTTACTTACTCTTTTTTTCTCTATCTTTTTTCGCACACATTCTTCTATCCCCCTTTCTTTT
+
<EF98<ECFECC<E:FCFEF@@;F@E+@F@FG?C9EE7++++@=,,,<:99,,,59CC,,9448,,,,::,99EB<,,<,::,,:++@DAE,,,<8<++++4,,,<,,+88,,,<<8>>,,:,5,,,,,:,,*,7>7,@,**7,57,,,***,,8,86*,7,,2,,,*,4**331+25,,5<;*+5*3<++3+42++++2*2++++*2+3+++*)).***1*+*)22)**6*30270)9+*)).
@M00200:205:000000000-AKKM3:1:1101:12734:1923 1:N:0:1
ATTGGGTATAAAGGGCTCGTAGGCGGTTCGTCACGTCGGGAGTGAAAACTCTGTGCTTAACTCCTCTCCTTCTTCCGCTTCTGGCAGACTTTCGTTAGGCAGGTTCTATCGTCCCTCCTTTTTTATCGTTTTTCTTCTCATATCTCCTTTTTCCCCCCGTTTTCTCAGGCGGCTCTCTTGTCCTTACCTGACGCTTCTTTTCGACCGCTTTTTTCGCGTACATTCTTTTATACCCTTTTCCTTT
+
,CF99CFFG9<9FEEEFGCFC<CF@EFFF:FFCF7EF7:7+@F8@99,9:C,,,<:CC,,:696,,,:C?,:CE<?,,8,6,9,:,,,B9,,,,,9++,9,+4,,,,,,9+,,+459??,,:,6,,5+,:+++,8,7,9,,,7,8,,,,,,,,,:,83++5,+3,,,,,4**114262,,,6<?=,<>9*,5*41**,,,+3****22*2*,,3))0***1*+*)22)*1.*2037))1+*)).
@M00200:205:000000000-AKKM3:1:1101:7366:1970 1:N:0:1
ACTGGGTGTAAAGCGTGTGTAGGCGGATCGTTAAGTACCTTGTGAAATCCCTCTGCTCACCCTTTCTTCTCCTGTTTATCCTGGCGATCTTTTTCCCCCTAGGTTCCCTCGGACCATTCTTTCTTTCCTTTTCTTTCTTAGCTATCCCTTCTAACCCCATCTTTTTAAACTGCTCTCTTGGCTTTTGCTTACGCTTCTCCTCTACTGCCTTTTTTGTAACCCTTTTTTTATACCCTTTTTTTCT
+
CEFEFCGGFA<CFCGEGGFFF@9FEF+:FFFCD@<F9DFFGEFA<<C<<@<,9,::C@,,66,,,,,,<C,99:,,<,6,<6,,6+6@=C6,,,,,,94@,,,,,5,,,4++++7+,,9,,9,,,,:,,:,,,,5,5,7,,,5,84,,77,,,,:,:8+,,,,3,,8,,6,,7,,,,3,3,,,3,6,372,4++0++7,,,3,6,,*+32,3,,**3,,,**1*)23()21+@,<6)19+),()
@M00200:205:000000000-AKKM3:1:1101:13827:1972 1:N:0:1
ACTGGGCTTAAAGCGCACGCAGGTGGCTGAGAAAGTCGATTGTGAAAGCCCTTGGCTTAACCTTGTTTTTTCAGTCGTCACTACTTAGCTTTTGTATGGGAGATTGCATTGTCATTCCCTTTTTAGCGTTTTCATTCTTCTATATCTTTTTTACCATCTTTTTCTTAGGCGGCCTTCTTGACCAGCACTTACACTTCTTCTCGAAAGCTTTTTTCGCAACCATTCTTTTATACCCCTTTATTCT
+
FFGC<9FGGFGGGGGGEFEGGGGGGGGGGCFCCECFGD,FF@F<D9E,6;9C,,99CF,<@6C,,,,,:C+:,9C9,,,,8<9CFE<?E?,,,,:,<54<<,,,,,5,,<,,,,<B,:9,,:,:,,,++8++,,9,:,C,,4,,:4,,,,,+4,:,C>F,9,,8,,,3,83++3+8>>,,,>@6,:83A*,@7E5,,,,2,5*,,**3,5,,,**)/*1*2*,+*4:*+49++8?*))2++)).
@M00200:205:000000000-AKKM3:1:1101:19547:1976 1:N:0:1
ACTGGGCTTAAAGCGCGCGCAGGCGGGCCGTGCAAGTCGGAAGTGAAATCCCGGGGCTCACCTCCGGCACTGCTTCCGATACTGCCGGCCTGGTTACCGGTAGTGGTTGTTGGAATTCCCGTTGTAGCGGTGGTATTCGTAGAGATCTTTTTGAACACCTTTTCCTAAGGCGGCCCACTGGGCCGGTTCTGACGCTCTTGCGCGCAAGCGTTTTGAGCCAACTTGTTTTGATACCCTTGTTTCT
+
FGGF@@FGGGGGGGGGGGGGGDGGDDGCGGGEEFFGGFCCFGFGGFF,<CCC,+8+7@F9,:?=?+++86:,=FEEF++++8<?FDC>E=>++,,,:C@CFEE,,,<+++:,,,,8>3>3*,8*6,,<**6***,8,83?,**,,73,,,,,1*,?,=F5,7,+2,+,,+<78*/***2+*/8C**:::>7+</*:**+++1****)1/*2***)*)2*3*9**)*2()0(2+2<*/7)2*())
@M00200:205:000000000-AKKM3:1:1101:21594:2045 1:N:0:1
ATTGGGTGTAAAGGGCGCGTAGGCGGCCACCGCAAGTCGACTGTGAAATCTCCTGGCTTAACCCGGACAGGTCAGCCGATACTGCGGGGCTAGAGTGCAGAAGTGGCAACTGGAATTCTCGGTGTAGCTGTTCAATTCGTAGATATCTTTCTGAACACCTTCTTCTAAGGCGGTTTGCTGGGCTGACACTGACGCTGATGCGCGAAAGCTCTTTTAGCAAACTTGATTAGATACCCTTGTTAT
+
GGGGGGGGGGGGGGGGGGGGGGGGGGGGGGGGGGGGGGGGGGGGGGG9CCCCE,:,CFGFCCCC++++8,,CCF<=A++8+>FBFGGGG@F,,,,<CFGGGGG,,,8,,:D,,,3CBD@@++8+8,,8,,@,,,,8,36@7**7;37,,,,,@,@FCFG6,3,,6,6@AFDEG*:4*+7758CGGCFCCGCFFG*:**+++1:8*:>D0<++++*2)<<<C7+*)*0-*1.:9AEF*))3*))
@M00200:205:000000000-AKKM3:1:1101:12842:2071 1:N:0:1
ATTGGGTATAAAGCGCGCGCAGGCGGCCACGTTGGCCTGGCGTGAAAGCCCCCGGCTTAACCGGGGAACGTCGTCGGGGACCGCGTGGCTTGAGTACGGCAGGGGCTGGTGGAATGCCCGGTTTTGTGGTGATATTCCTAGAGATCTTTCTTAACACCCTTTTCCAAGGCGGCCATCTTGGCCGTTCCTGACGCTGCTGCGCGAAGGCCTTTTGTGCGAACGTGATTTTATACCCCTTTACTTT
+
GGGGGGGFFCGGGGGGGGGGDEGGGGGGGGGGGGGGGGGGGGGGGGG9@6C=6+@FFGGFDF7+++++B+BF7@=+++++8=@@FFGGG8>+,3,,:CFGGGG**5F**8<**,8,838**4*1*,8,*8*,,,7,7,7<,,2,72,,,2,,77?<FGG*5,,4+,52CCEGG**+22+3<AEEGEFCF79<E51**++0*/*22*9C*3++++)297;275**(22)**.*<9<D))0+*)).
@M00200:205:000000000-AKKM3:1:1101:16600:2071 1:N:0:1
ATTGGGTGTAAAGAGCGCGCAGGCGGCCCGGCAAGTCGGGTGTGAAATCCCTGGGCTCAACCCCGCGACTGCATCCGATACTGTCGGGCTTGACGTAGGTAGGGGAGATCGGAATTCCTGTTGTCGCGGTGAAATGCTCAGATATCTCTTTTAACACCGTTTTCTAAGGCGGATCTCTCGGCCTTACCTGACGCTCATGCCCGAAAGCTTTTTTTGCGAACATGATTATATACCCCTTTAAGCT
+
GGGGGGGGGGGGGGG@FGGGGGGGGGDEGGGCGGGGGGGGGGGGGGGEE<C,,,FEGDFFEA,:++++8@+B,?94++8+>B@FEDEGGB,+,,+8:AFFCGG>++++:@@+++@D,:@,,8,@,****>**,,7,3,72:,@,C,,,,,,,7,?@FEC,6,*5+,5>FFCDD312?>,4*AGGG6F+<>6<CE1:*++++2*88*74<++++*)/12/?C)+*)2:)*16*<EDD))0+*)).
@M00200:205:000000000-AKKM3:1:1101:10066:2103 1:N:0:1
ACTGGGCATAAAGAGCTCGTAGGCGGTTTGTTGCGTCGGCTGTGAAATCCCGAGGCTCAACCTCGGGTCTGCAGTCGATACGAGCAAACTAGAGTGTTGCAGGGGAGACTGGAATTCCTGTTGTAGCGGTGATATGCTCAGCTATCCGTCGTAACACCGTTTTCGTAGGCGGGTCTCTGGGCAACAACTGACGCTGAGGCGCGAAAGCTTTGTGTGCGAACATTATTAGATACCCCCTTAAGTT
+
GGGGGGGGGGGGGGGGGGGGGGGGGGGGGGGGGGGGGGGGGGGGGGGFF@E:7+FEGGGGGEEE,,+C@E8ECGGGG7?,4,BFEEGG?B,5,9F<GGGGFGG77+>+ABF8<<FFEEF9,C,B,8@:+C++,,8,3,9CF,CFF,,++,++:DF<EGG,@,*3*,6@CFGGD44<<>,?48EFFGGFGGGGCC1***/**)2:EC)2+3+++0)2/5CE77+*)2:)*157CACD.)0+*))-
@M00200:205:000000000-AKKM3:1:1101:16108:2105 1:N:0:1
ATTGGGTTTAAAGGGCGCGTAGGCGGCTTGCCAAGTCAGGCGTGAAATTCCCGGGCTCAACCTGGGGGCTGCGCTTGATACTGGTGAGCTTGAATGCGGGAGAGGATAGTGGAATTCCCAGTGTAGAGGTGAAATTCTTAGATATTTTTATTAACACCGTTTTCTCAGGCGGCTATCTTGCCCGTGATTGACGCTGATGCTCGAAAGCGTTTTTCGCAAACATGATTATATACCCTTGTATGTT
+
GGGGGGGGGGGGGGGGGGGGGGGGGGGGGGGGGGGGGGGGGGGGGGGFFEFF:+CCFGGGFCF8,,++>FCECFFGC8C9?EFGGGGGGFG?8,C9EGGGGGG778F9,CF899FFFF=,,D,C9,,3,D7,,,8@>,8@<;DCG@,,,,,,7@F;FGG,@,*7,,6@FFEGG=*BCF,2?>CGGGGGFF?@EE95*++4+375C8CF*28***)/7A:CFF+*)2:)**:C9,<D4)9+*)))
@M00200:205:000000000-AKKM3:1:1101:15652:2119 1:N:0:1
ATTGGGTATAAAGGGCGCGTAGGCGGTCGGTTAAGTCAGTTGTGAAAGCCCGGGGCTCAACCCCGGAGGGTCGACTGATACTGATTGACTAGAGTACGGAAGAGGTAGCTGGAATTCCCGGTGTAGCGGTGAAATGCGTAGATATCGTTAATAACACCTATGTCGAAGGCAGCTCTCTGGGACGGTACTGACGCTGAGACGCGAAAGCGTGGGTAGCGAACATGATTATATACCCCTTTA
+
GGGGGGGGGGGGGGGGGGGGGGGGGGGGGGGGGGGGGGGGGGGGGGGGFFE7B7FFGGGGGFFG7+++FCFGGGGGE,C9EFFGGGGGGE9=,<FAFGGGGGG?<FC5<CF88@FGGFF++C+C9>B@+C:+,,@,:*@CBCFGG9*,,**,7@FFGGG,?,,6,*6*=FDED<BFFF,@BCEGDGGGGGGGDGC*3*+3*1:CEGGG5:*****9?GGGGG7*)2:)*0:?<:+>))0+
@M00200:205:000000000-AKKM3:1:1101:11251:2120 1:N:0:1
ACTGGGTTTAAAGAGCGTGTAGGCGGTCCGGTTAGTCGGCTGTGAAAGTCCAGGGCTCAACCCTGGGATGCCGGTCGATCCTGCCGGACTAGCGTTCGGAAGATGCGCGTGGAATTCCCTTTGTCGCGGTGACTTTCTCAGATATCGTGTTTAACACCTCTTTCGAAGGCAGCTCTCTTGGACGTAACTGACGCTGAGACGCGAAAGCCTTTGTTGCAAAACTCATTATATACCCTTGTTAGT
+
GGGGGGFGGFGGGGGGGGGGGGGGGGGGGGGGGGGGEFGGGGGGGGG,CCC9,,B@FGGGGC:F,,,,C:FF7CFG7+?,8<9EFECEG=,,,+8BBFGGGGG,,C7++8CC7,CBBCB,,:,B,+3++8++,,7,7,8,@,@@C,*,,,,,7@CFFGG,7,,5**66>C>CE4>,69,>FDGEEFCEG+A63*1***+2*)2=C*77*<++++)2/<CC**+*)02)**)*33060)1+*))
@M00200:205:000000000-AKKM3:1:1101:23520:2134 1:N:0:1
ACTGGGCTTAAAGCGTCCGCAGGCGGCTGTTTGCGTCGAATGTGAAATCCCTTGGCTTAACCAAGGAACGCCATTCGATACGAGACAGCTTGAGGCAGGGAGAGGTCAGTGGAACTCATGGTGAAGCAGTGACATGCGTTGATATCATTGGGAACACCAATTTCGCAGGCAGCTGACTGGTCCTGTCCTGACGCTCCGGGACGACAGCGTGTGTAGCGAATGCGATTATATACCCGTGTACGAT
+
GGGGGGGGGGGGGGGGGGGGGGGGGGGGGGGGGGGGGGGGGGGGGGGFDDFFF<FFGGGGGC,6,7,,9?BFEGGFF9C<@,DFGGGGGGFE8<8<CFGGGGGGGGGG?FGGCEGGF,C,,C,,,8AB<D89,,C,7+8@7:FFG7,:,,,,:>CFCGG,8@,@>+@FFEGGD@,,?D,@DGGGGGFFGGGGGG8******2CCGGGG*=***3+;A=C=<D+)(1/(*9<:<9CD).0:*(((
@M00200:205:000000000-AKKM3:1:1101:11159:2155 1:N:0:1
ATTGGGTGTAAAGGGCGCGTAGGCGGTTTGTCAAGTCAGGCGTGAAAGCCCCGGGCTCAACCTGGGAACTGCGCTTGAGACTGGCAGGCTCGAGTTCGGGAGAGGATGGTGGAATTCCCAGTGTCGAGGTGAAATTCTTAGATCTTGTTTATAACACCGTTTGCGAAGGCAGCCATCTTGACCGACACTGACGCTGCGGCGCGAAAGCTTTGGTCGCAAACATTCTTTAAAACCCACTTTTTTT
+
GGGGGGGGGGGGGGGGGGGGGGGGGGEGGCEFGGFGEGF<FGFGGGGF<CDF7+FFGGFGGEF?8,,,CF@FCFG,C8,<BFFFFGGGGEFF7C?C<BFCEGGC7<A=+CF>@AFFDDDF,B,C,8+@7F+,,,8@=,,8@;<,,8,,,,,,7@DFFGG,6,*24*4>FFGG;6,?2<,7BCFEGEE8EFFFDG*****/*):8CE<4+2+++**))::57*02.27)**.*3;;*))*+*)((
@M00200:205:000000000-AKKM3:1:1101:8229:2163 1:N:0:1
ATTGGCTTAAAGCGCGCGCAGGCGGCTTTTTAAGTCTACCTGTGAAATGCCGGAGCTCAACTCCGTTCACGCCCCGGCATCCTGGGAGGCTTGATACATGTAGAGGCAAGCGGAATTCCGGTTTTCCCGGTGCCTTGCGTAGATATCCTTTTGAACACCTTCGCCGACGGCGGCTTCCTGGGCATGATCTGACGCTGTGCCGCGTAAGCGTTGTGAGCAAACTTGTTTAGAACCCCTATTATT
+
GFGGGGGG-FFFDFCFGGC6:CC@F@+@EEGCCFD,C@C,,CFGGGGC,<F@6+6>F@FGG66C,D,,:,,C,+++++++4,55,+EC+49,4,,,C,5C<<E,C,+8,+B::CCF<9C,++@+@,,,++8++,,:,8*533*E93,,,,,,7C,><F:>3,**4*=*=8<7C****+3<32@E>>C@+20<C7**/*+++1:**:<4+*2*1*)2*2+;09+*)*2(*/)*0*2C5))30)-
@M00200:205:000000000-AKKM3:1:1101:23354:2165 1:N:0:1
ATTGGGTGTAAAGCGCGTGTAGGCGGCTCGGTAAGTCCGCTCTGAAAGCCCGGGGCTCAACCCCGGGCGGCGGGTGGATACTGTCGAGCTCGAGTCCGGAAGAGGCAAGTGGAATTCCCGGTGTAGCGGTGACATGCTCAGATATCGGGAGGAACACCACTGGCGAAGGCAGCTTGCTGGGACGGTACTGACGCTGAGACGCGAAAGCGTTGGGAGCAAACATGATTACATACCCCTGTA
+
GGGGGGGGGGGGGGGGGGGGGGGGGGGGGGGGGGGGGGGGGGGGGGGGFGG7@CGGGGGGGFEE>B>+CFFEGGGGDC>BFFFGGGGGGGFFCCFFFGGGGGGFGEEDFGGGGFFGGFGE7C*CCCEE7C@7,,?,<,7?+CFGG2******2AFFGGF*3+*21*:EGGGGG@C*;<+::@FGGGGGGGGGDDD558+<5)>EGEDG5C****)15EEFDG+*)::)*0.:A;<D)09+
@M00200:205:000000000-AKKM3:1:1101:16300:2188 1:N:0:1
ATTGGGTTTAAAGCGTGTGTAGGTGGATGCCTAAGTGCCTTGTGAAATCCCACGGCTCAACCGTGGAACTGCTTGGCATACTGGGTGTCTTGAGCCACTTAGGGGTTACCGGAACAAACGGTGGAGCGGTGAAATGCGTAGATATCGTTTGTAACGCCAATGTTGAAAACAGGTAACTTGGAGTGTGCTGACACTGAGACACGAAAGCCATGGGAGCGAACGTGATTAGATACCCCTGTAAGA
+
GGGGGGGGGGGGGGGGGGGGGGGFGGGGGGGGGGGGGGGGGGGGGGGGGFGCFEGGGGGGGFEFD7:<FGEFGGFCECFDEEFFGGGGGFG9A@DEGGGGGGGFDGGDDFGGGGGGF8FC@F777E=FCF77,,8,5+@CEGGGG3+AAD+,:EFGEGD+@<,@,,8EF8FGG@=,@C,@EFFGGGGCFGFGGGF,362<,0AEEGD9<,2,4*)25EEGGGG3(;;)07<FFF75));++1)
@M00200:205:000000000-AKKM3:1:1101:9457:2220 1:N:0:1
ATTGGGTTTAAAGCGTGTGTAGGCGGAGTTCTAAGTACCTTGTGAAATCCCACGGCTCAACCGTGGAACTGCTTGGTATACTGGTTCTCTTGAGCCACCTAGGGGCAACCGGAACAAACGGTGGAGCGGTGAAATGCTTAGATATCGCTTGCAACGCCGAAGGTGAAAACAGGTTGCTGGGGATGTGCCGACGCTGAGACACGAAAGCCAGGGGAGCAAACGTGATTAGATACCCTTGTA
+
GGGGGGGGGGGGGGEGGGGGGCFGGGGEGGGGFGGGGGGGGGGFCFEFEEGGGGGGGGDFGFBFGG,,E<FGGGGDG9EFFGFGGGGGEFGCFGGGGGGGGGGGGGEFGGGGGGGGGGGG7FGECF8FCGE7ADF,<,73FFCFG3+3@@++:E>FFFE+35*7,,9FGGGGGFG7DE9DEEEGGGGGCDEGDED5**><*2:EGGG;C=C*<>)9>FFGFD*/(9766FBDECFC55@:
@M00200:205:000000000-AKKM3:1:1101:12375:2226 1:N:0:1
ATTGGGTATAAAGGGCGCGTAGGCGGCTGAGTAAGTCCTGGGTGAAATCCCTCGGCTCAACCGGGGAACTGCCTTGGAAACTACTCGGCTCGAGGCCGGGAGAGGGTAGCGGAATTCCCAGTGTAGCGGTGAAATGCGTAGATATTCGGAGGAACACCGGTGTCGAAGGCGGCTACCTGGACCGGTTCTGACGCTGATGCGCGAACGCGTGGGGAGCAAACAGGATTAGATACCCTCGTAAGA
+
GGGGGGGGGGGGGGGGGGGGGGGGGGGGGGGFGGGGGGGGGGGGGGGGGGGGGGGGGGEGGGGGGGDEGGGGGGGGGGAFFGGGGGGGGGGGGG>EGGGGGGGGGGGGGGGGGGGGGGGFFGGG;FFGGGG79;@:E@FEGDGGG7,3,*1*>FGGGGG7<<1?87BFFGEE>:*?:E7CCFGGGEGGGGGGGGGDECGG5<EEC*>3*:58C5:DE=FFFG*53CF)1@<FECF6))02*()
@M00200:205:000000000-AKKM3:1:1101:21082:2235 1:N:0:1
ATTGGGTTTAAAGCGCACGTAGGCGGCTTTGTAAGTTAGAGGTGAAAGCCCGGAGCTCAACTCCGGAATTGCCTTTAAGACTGCATCGCTAGAATTGTGGAGAGGTGAGTGGAATTCCGAGTGTAGAGGTGAAATTCGTAGATATTCGGCAGAACACCATTGGCGAAGGCGACTCACTGGACACATATTGACGCTGAGGTGCGAACGCGTGGGGAGCAAACATGATTAGATACCCCTGTA
+
GDGGGGGGGFFFGGGGGGGGGGGGGEGGGGGGGFEFFGGGGGGFGGFFGGGDFGEGEFGGGGGGDD7CFE@FGGGGFC99EFGGGGGGGGGGB9FGGGGCFFFCGGCCDFGGGGGFGEFCEF=FCGAEFGCC<,A?D+8D<BFDG=5,,+++:,B=FFGA>D,4@+@F7DCGGE8,?>,<DFFFFGFGGGGGGGG5:B5CFCEGE*1>EE7<B55CFG68FC+*)::46=ACC:CG)7?C
@M00200:205:000000000-AKKM3:1:1101:17484:2279 1:N:0:1
ACTGGGCTTAAAGCGCGCGTAGGCGGCTTTGTAAGTTAGAGGTGAAAGCCCGGGGCTCAACTCCGGAATTGCCTTTAAGACTGCATCGCTAGAATTGTGGAGAGGTGAGTGGAATTCCGAGTGTAGAGGTGAAATTCGTAGATATTCGGAAGAACACCAGTGGCGAAGGCGGCTCACTGGCCCGGTACTGACGCTGAGGTGCGAAAGCGTGGGGAGCAAACAGGATTAGATACCCGTGTA
+
GGGGGGGGGGGGGGGGGGGGGGGGGGGGGGGGGGGGGGGGGGGGGGGGGGGGGGGGGGGGGGGGGGGDFGFGGGGGGGGFGGGGGGGGGGGGFFGGFGGGGGGGGGGGGGGGGGGGGGGGGGGGGGGGGGGGGGGDABDEFEGDFFF@,+:+<FGGGGGAFF,CEDCGGGEDGBEGGG9FG5CC5:8CFGDEEEDCEE5F5CEGGG3CEGC*?>BC>FG8FF6*3<:7??AFGFGGE5>:
@M00200:205:000000000-AKKM3:1:1101:22410:2282 1:N:0:1
ACTGGGCGTAAAGGGCGCGTAGGCGGTCTTGTAAGTCTTGTGTGAAATCCCTCGGCTTAACTGAGGAACTGCACGAGATACTGCGAGACTTGAGATCGGGAGAGGGAAGCGGAATTCCGGGTGTAGCGGTGAAATGCGTAGATATCCGGAGGAACACCGGTGGCGAAGGCGGCTTCCTGGACCGACACTGACGCTGAGGCGCGAAAGCTAGGGGAGCAAACGTGATTAGATACCCTGGTA
+
GFGGGGGGGGGGGGGGGGGGGGGGGGGGGGGGGGGGGGGGGGGGGGGGGGGFGGGGGGGGGGGGGGGGGGFGGGGGGGGGGGGGGGGDGGFG?BFFGFGDGGGGGGGGCGEEGGGGGGGGGGGGGGGGGGGGGGFCF7FEGGGGGFC*:77*FGGGGGGDEFECGCEGGGGGGEGGEFDGGGGGGGGDGGFG=EGD=*@CEDGDECDGGFCFFC>DFGGGFD**4DC<*82CFFF4)5?C
@M00200:205:000000000-AKKM3:1:1101:11437:2298 1:N:0:1
ACTGGGCATAAAGGGCGCGCAGGCGGCTGCTCAAGTCAGGCGTGAAAGGCCTGGGCTCAACCCGGGAATTGCGCTTGAGACTGGGCTGGCTTGAGTGCGGGAGAGGATGGTGGAATTCCCAGTGTAGAGGTGAAATTCGTAGATATTTGGAAGAACACCGGTGGCGAAGGCGGCCATCTGGACCGCAACTGACGCTGAGGCGCGAAAGCGTGGGGAGCAAACTGGATTAGATACCCCCGTC
+
GFGGGGGFGGG<FEGCCFFGGGGDGFFEGGFFGGGGGDGGGEGFFGFGGF<FGGGGDDE9C=CCEDCFFA9<=FCGGBF<=CEFGEGEDGFGFEF?F<CFGGD+BF@@DCFGGG9<=FBF,38C@DFFFGFGGCCF9FFECF+7,3=,,,3,@F8>FCFG7>B8CCGC:@,B>EGCCFGDG+8:5BCE=CGGG*9*8C87FG*?88>3**2*/*09>58C<<+:0*046?473<6*7)57*
@M00200:205:000000000-AKKM3:1:1101:8822:2327 1:N:0:1
ATTGGGCATAAAGGGCGCGTAGGTGGCGGCATAAGGCCGTGGTGAAAGTCCGGGGCTCAACTCCGGATCGGCCATGGCAACTGTGTCGCTGGGGCACCGTAGAGGCAGATGGAATTCCGGGTGTAGCGGTGGAATGCGTAGAGATCCGGAAGAACACCAGTGGCGAAGGCGGTCTGCTGGGCGGTGGGAGAGCAATCTCCCAATAGCCGACACTGAGGCGCGACAGCGTGGGGAGCAAACAGG
+
GGGGGGGFGGGGGGGGGGGGGGGGFGFGGEGGGGGGGGGGEGGGGGGGEGGGGGGGGGGGGGGGGGGGGGGG:CGCFGGGGGGFGGGGGGGGDGDGGCFGGGGGGGDGGGGGGGGGGGGEGGGGGGGGGGGGGGGGGGGGGGGGGFFFG7>FGGGGGGGGGGGGGGGGGGGGGGGGGFGGGGDGEGGGFGGDGGGGCFGGG4EFFFFCCCE*:+7*?E:8CDEDBG<9BEFGG*:<>57CFF?
@M00200:205:000000000-AKKM3:1:1101:17657:2344 1:N:0:1
ACTGGGTATAAAGCGCGCGCAGGCGGTCCTTTAAGTCTGATGTGAAAGCCCACGGCTCAACCGTGGAGGGTCATTGGAAACTGGGGGACTTGAGTACAGAAGAGAAGAGTGGAATTCCACGTGTAGCGGTGAAATGCGTAGAGATGTGGAGGAACACCAGTGGCGAAGGCGACTCTTTGGTCTGTAACTGACGCTGAGGCGCGAAAGCGTGGGGAGCAAACAGGATTAGATACCCCCGTA
+
GGGGGGGGGGGGGGGGGGGGGGGGGGGGGGGGGGGGGGGGGGGGGGGGGGGGGGGGGGGGGGGGGGGGGGGFGGGGGGGGGGGGGGGGGGGGGGGEGGGGGGGGFGGGGGGGGGFGGGGGGGGGGGGGGGGGGGGGGGGGGGGGGGGGGGGGGGFGGGGGFGGGGGGGGCEGGGGGFGGGGGGGCCBACFGFEGGGGFGGGGGGGGGGGGGGGGFGFGGG5<?F:CGFFFFFF:CF>:EG
@M00200:205:000000000-AKKM3:1:1101:11637:2350 1:N:0:1
ACTGGGCATAAAGAGCTCGTAGGCGGTTTGTCGCGTCGGCCGTGAAAACTTGGGGCTTAACCCCAAGCTTGCGGTCGATACGGGCAGACTTGAGTTCGGCAGGGGAGACTGGAATTCCTGGTGTAGCGGTGAAATGCGCAGATATCAGGAGGAACACCGGTGGCGAAGGCGGGTCTCTGGGCCGACACTGACGCTGAGGAGCGAAAGCGTGGGGAGCAAACAGGATTAGATACCCCAGTA
+
GGGGGGGGGFGGGGGGGGGGGGGGGGGGGGGGGGGGGGGGGGGGGGGGGGGGGGGGGGGGGGGGGGGGGGGGGGGGGGGDGGGGGGGGGGGGGGGGGGGGGGGGGGGGGGGGGGGGGGGGGGGGGGGGGGGGGGGGGGGGGGGGGGGGGGGGGGGGGGGGGGGGGGGGGGGGEGGGGGGGGGGGGDDGGG?GGGGGCGGC5FEDEGGGGGGGGCDCFGF657@C(9>?FFFGGGGGFFFG
@M00200:205:000000000-AKKM3:1:1101:13541:2351 1:N:0:1
ATTGGGCATAAAGAGCGTGTAGGCGGCTAGATAGGTCCGTTGTGAAAACTCGAGGCTCAACCTCGAGACGTCGATGGAAACCATCTAGCTAGAGTCCGGAAGAGGAGAGTGGAATTCCTGGTGTAGCGGTGAAATGCGCAGATATCAGGAAGAACACCCGTGGCGAAGGCGGCTCTCTGGGACGTGACTGACGCTGAGACGCGAAAGCGTGGGGAGCGAACAGGATTAGATACCCCCGTA
+
GGGGGGGGGGGGGGGGGGGGGGGGGGGGGGGGGGGGGGGGGGGGGGGGGGGGGGGGGGGGGGGGGGGGGGGGGGGGGGGGGGGGGGGGGGGGGGGGGGGGGGGGGFEGGGGGGGGGGGGGGGGGGGGGGGGGGGGGGGGGGGGGGGGGCDGGGGGGGGGGGGGGGGGDGFGGGEGGGGGGGGGGG5*CGFDCEGGGGFGGGGGGGGGCC7CGGGFGFGGGGDGF3FFFFFAGG68FDEFG
@M00200:205:000000000-AKKM3:1:1101:13401:2371 1:N:0:1
ACTGGGTTTAAAGGGAGCGTAGGCGGATAGTTTAGTCAGAGGTGAAAGCCCAGGGCTCAACCTTGGAATTGCCTTTGATACTGGCTATCTTGAGTATGGAAGAGGTATGTGGAACTCCGAGTGTAGAGGTGAAATTCGTAGATATTCGGAAGAACACCAGTGGCGAAGGCGACATACTGGTCCATTACTGACGCTGAGGCTCGAAAGCGTGGGGAGCAAACAGGATTAGATACCCGAGTA
+
GGGGGGGGGGGGGGGGGGGGGGGGGGGGGGGGGGGGGGGGGGGGGGGGGGGGGGGGGGGGGGGGGGGGGGGGGGGGGGGGGGGGGGGGGGGGGGGGGGGGGGGGGGGGGGGGGGGGGGGGGGGGGGGGGGGGGGGGGGGGGGGGGGGGG7F@FGGGGGGGGGGGGGGGGGGGGGGGGGGGFGGGGGGGGGGGGGG58DFGGGGGGGGGGGGGCEEGFGCC4>FG?FGFFFFGG,2)=3FG
@M00200:205:000000000-AKKM3:1:1101:23476:2383 1:N:0:1
ATTGGGTTTAAAGGGCGCGTAGGCGGTCTTGCAAGTCCTGTGTGAAATCCCTCGGCTCAACTGAGGAACTGCACAGGAAACTGCTTGGCTTGAGTTAGGGAGAGGGAAGCGGAATTCCGGGTGTAGCGGTGAAATGCGTAGATATCCGGAGGAACACCGGTGGCGAAGGCGGCTTCCTGGACCGACACTGACGCTGAGGCGCGAAAGCTAGGGGAGCAAACGGGATTAGATACCCTTGTA
+
FCGCGFCFFGGDGFC@FGGGGGGGGECEGFGGE@EFFGGGC8FEAEECE<ECF@EEGGGGGGGGGGGCAEFGFDDG<F<FFGF9,FDGGGGGFEE,,<?FGG>FGCGGGGCDGC<B,:E:CG@>FGFGGGGGGFGGGDFGG>FGGGCB7<FGGGGGFEC73>F7>FC7CGEC8:EFG9F@F*CCG>E=EFEFGCCEDC=GGCEGG5CG:?GCF*5DBFGGCCGGFGD<=44FGFF6?FFF
@M00200:205:000000000-AKKM3:1:1101:22565:2427 1:N:0:1
ATTGGGCTTAAAGAGCGTGTAGGCGGCCAAGCAGGTCCGCTGTGAAAACTCGAGGCTTAACCTCGAGACGTCGGTGGAAACCGTTTGGCTAGAGTCCGGAAGAGGAGAGTGGAATTCCCGGTGTAGCGGTGAAATGCGCAGATATCAGGAGGAACACCGGTGGCGAAGGCGGGTCTCTGGGAAACAACTGACGCTGAGGAACGAAAGCGTGGGTAGCAAACAGGATTAGATACCCTAGTA
+
GGGGGGGGGGGGGGGGGGGGGGGGGGGGGGGGGGGGGGGGGGGGGGGGGGGGGGGGGGGGGGGGGGGGGGGGGGGGGGGGGGGFGGGGGGGGGGGGGGGGGGGGGGGGGGGGGGGGGFGGGGGGGGGGGGGGGGGGGGGGGGGGGGGGGGGGGGGGGGGGGGGGGGEFGGDGGGGFGGGGGGGGGGGGGGGGDGGGGGGGGGGGGGDG=CCEGGFGFGGGGGGGFG><FFFGGGFGF>FG
@M00200:205:000000000-AKKM3:1:1101:19791:2429 1:N:0:1
ACTGGGCGTAAAGCGCGTGTAGGCGGCCAGGTAGGTCCGATGTGAAATCTGGAGGCTCAACCTCCAGCTGTCATTGGAAACCATCTGGCTAGAGTCCGGAAGAGGAGAGTGGAATTCCTGGTGTAGCGGTGAAATGCGCAGATATCAGGAAGAACACCGATGGCGAAGGCAGCTCTCTGGGACGGTACTGACGCTGAGACGCGAAAGCGTGGGGAGCGAACAGGATTAGATACCCTTGTA
+
GFGGGGGGGGGGGGGGG@FGGGGCGGGE@GCGGGGEFFGCGGGGGGGGGGGAEGGGGGGGGGGGGGGDDFGGGGF<FFGGGDFGGCEFGFGGGGGDGGG@GGGGGGFGGG<FGGGGGGFGGGGGGGGGGGGGGGGGGGGGGGGFEGECFGFGGGFGGGDECGGGGGGDGG7CG>BFGGGDD8@E:1;EGGGGCEGGGGC6CDGGGGGGD5;EGD>DECGGDGGG6FG?FFFGGGG=4<FG
@M00200:205:000000000-AKKM3:1:1101:7764:2430 1:N:0:1
ACTGGGCGTAAAGGGCTCGTAGGCGGCCAACTAAGTCAGACGTGAAATCCCTCGGCTTAACCGGGGAACTGCGTCTGATACTGGATGGCTCGAGTGTGGGAGAGGGATGCGGAATTCCAGGTGTAGCGGTGAAATGCGTAGATATCTGGAGGAACACCGGTGGCGAAGGCGGCATCCTGGACTACTACTTACGCTGAGGAGCGAAAGCCAGGGGAGCAAACGGGATTAGATACCCGGGTAAGT
+
GGGGGGGGGGGGFFEGGGGGGGGGGGGGGGGGGGGGGGGGGGGGGGGGGGGGGGGGGGGGGGGCFCFEGGGGGGGGGGGFGGAFGGC@EGGG7==FAE>EDC>FGGC8FFGGGGGFAFCF,BABFCGGGGGG9FGFFE<C7:D;;FEF,3@FFCFGGGGGGDCDEE:F:CFEGGG@FFFGGGGGGFBFG+9A8EC5:;CGDF5?C=)9;=5@C57CDFD0>9**,/9)6@<CFGF3>)0:><)
@M00200:205:000000000-AKKM3:1:1101:20170:2439 1:N:0:1
ATTGGGCTTAAAGGGCGCGTAGGTGGCGTGATAAGGGTGTGGTGAAAGCCCGGGGCTCAACCCCGGGTCGGCCATGCCGACTGTCAGGCTCGAGTACTGTAGGGGCAGGCGGAATTCGGGGTGTAGCGGTGGAATGCGTAGAGATCCGGAGGAAGACCGGTGGCGAAGGCGGCCTGCTGGGCAGTTACTGACACTGAGGCGCGACAGCGTGGGGAGCAAACAGGATTAGATACCCGGGTAAGA
+
GGGGGGGGGGGGGGGGGGGGGGGFGGGGBFFFGGGGGGGGGGGGGGGGGGGGGGGGGGGGGGGGGGGFGGGGGGGGGGGDGGGGGFGGGGGGGGGGGFGGGGGGGGGGGGGGEGGGGGGGGEGFGGGGGGGGGGFFGGGEEGGGGGGGGGGGGGGGGGGGGGGGGGGGCGGGGEE8CGFGGGGG@F7FGCCF9FDGFGFGGGGGCGCCGGGGGE<<3*;87<@7:4*4FB<GGGFDB>@CD?2
@M00200:205:000000000-AKKM3:1:1101:18320:2449 1:N:0:1
ATTGGGCTTAAAGGGCTCGTAGGTGGCCAACTCAGTCGGATGTGAAATCCCCAGGCTCAACTTGGGAACTGCATCCGATACTGGATGGCTTGAATCCGGGAGAGGGATGCAGAATTCCAGGTGTAGCGGTGAAATGCGTAGATATCTGGAGGAATACCGGTGGCGAAGGCGGCATCCTGGACCGGAATTGACACTGAGGAGCGAAAGCCAGGGGAGCAAACGGGATTAGATACCCCCGTA
+
GGGGGGGGGGGGGGGGGGGGGGGGGGGDEGGEGGGGGGGGGGGGGGGGFGGGGGGGGGGGGGGGGGGFGGGGGGGGGGGGGGGGGGGGGGGGGGGGGGGGGGGGGGGGGFGGGGGGGGGGGGGGGGGGGGGGGGGGGGGGGGGGGGFDGGGGGGGGGGGGGGGGGGGGGGGGGECFGGGGGGGGGGGGGGGGGGGGGGGGEGGGGGGGGGGGGGFGFGGFD7CD<7<?FF2DFG65B@>G
@M00200:205:000000000-AKKM3:1:1101:11031:2450 1:N:0:1
ATTGGGTGTAAAGCGTGCGCAGGCGGTTTGCTAAGACAGGTGTGAAATCCCCGGGCTTAACCTGTGAACTGCGCTTGTAACTGGCAAGCTAGAGTGTGGCAGAGGGGGGTGGAATTCCACGTGTAGCAGTGAAATGCGTAGAGATGTGGAGGAACACCGATGGCGAAGGCAGCCTCCTGGGCCAACACTGACGCTCATGCACGAAAGCGTGGGGAGCAAACAGGATTAGATACCCTTGTA
+
GGGGGGGGGGGGGGGGGGGGGGGGGGGGGGGGGGGGGGGGGGGGGGGGGGGGGGGGGGGGGGGGGGGGGGGGGGGGGGGGGFGGGGGGGGGGGGGGGGGGGGGGGGGGGGGGGGGGGGGGGGGGGGGGGGGGGGGGGGGGGGGGFGFGGGGGGGCGCGGGDGGGCGGG>FFGGGGGGGGGGGFEFCFEGGFFC5*/:ACCE*AEGD5*?*;CCGFD3CFF*>E:0F75*9<>C8C=?F6F
@M00200:205:000000000-AKKM3:1:1101:9407:2459 1:N:0:1
ATTGGGTGTAAAGTGTGCGCAGGCGGCCTCGCAAGTCGAGTGTGAAATCCCCGGGCTTAACTTGGGAATTGCGCTCGAAACTACGGGGCTGGAGTGTGGCAGAGGGGGGTGGAATTCCACGTGTAGCGGTGGAATGCGTAGAGATCGGGAAGAATACCCGTGGCGAAGGCGGTTGCCTGGGGCTTTGCTGACGCTGATGCGCGAAAGCGTGGGGAGCGATCCGGATTAGATACCCTGGTA
+
GGGGGGGGGGGGGGGGGGGGGGGGGGGGGGGGGGGGGGGGGGGGGGGGGGGGGGGGGGGGGGGGGGGGGGGGGGGGGGGGGGGGGGGGGGGGGGGGGGGGGGFGGGGGGGGGGGGGGGGGGGGGGGGGGGGGGGGGGGGGGGGGGGGGGDGGGGGGGGGGGGGGGGGGGGGGGGGGGFGGGGGGGCECFF9EGGGEGFFFGGGGGGDCEEGGGGFGFGC*9CGD3CGFFFFFGGFGF>)?
@M00200:205:000000000-AKKM3:1:1101:9200:2462 1:N:0:1
ACTGGGTTTAAAGCGTGCGTAGGTGGTTCGTTAAGTCTGTCGTGAAATCCCCGGGCTCAACCTGGGAATTGCGATGGAGACTGCAAGGCTAGAATCTGGCAGAGGGGGGTAGAATTCCACGTGTAGCAGTGAAATGCGTAGAGATGTGGAGGAACACCGATGGCGAAGGCGGCTTTCTGGCTCGCAACTGACGCTGAGGCGCGAAAGCGTGGGGAGCAAACAGGATTAGATACCCGAGTA
+
GGGGGGGGGGGGGGGGGGGGGGGGGGGGGGGGGGGGGGGGGGGGGGGGGGGGGGGGGGGGGGGGGGGGGGGGGGGGGGGGGGGGFGGGGGGGGGGDFGGDFFFEGGGCDGG7FFGGGFGGCGGGCGGGFGGGGGGGGGGD7FFFGGGGGGGCFGCGGGGGGGGG7C88CCEGGGGGGGGGGC8CEGEG?69FGGGGDGCE5CGGGD328/:CDGEGE*;FFFGGBDG2685DGCE355>6
@M00200:205:000000000-AKKM3:1:1101:19054:2522 1:N:0:1
ACTGGGCGTAAAGCGTGCGCAGGCGGTTCGTTGTGTCGGCGGTGAAAGCCCCGGGCTTAACCTGGGAATGGCCGTTGAAACTGGCCAACTGGAGTGTGGCAGAGGGGGGTGGAATTACGCGTGTAGCAGTGAAATGCGTAGAGATGCGGAGGAACACCGATGGCGAAGGCAGCCCCCTGGGCTGACACTGACGCTCAGGCACGAAAGCGTGGGGAGCAAACAGGATTAGATACCCCTGTA
+
FAFF,CFG@FFEGGGGC-6CF7@F@++6BF:F6B6F<C@6+CCCGF9C,CDFE77++9=EFF<EADC8BCDCGC@B:FFFFGF84,B8+,E,=B:AF?FF87+>D+>7BFF>C9CC:,CFGCE8;<9E,<+3,+<CF/;;/19AC9988EEGE8F,,;EEGC88?C*:?FGGGCGEED8;C*;/CF:87CGE*/7C8:86C5*8E8)7*/2**?><B*;695*9(*2)*1)*0,0C).97
@M00200:205:000000000-AKKM3:1:1101:10454:2544 1:N:0:1
ACTGGGCGTAAAGCGCACGTAGGCGGATTGTTAAGTCGGGGGTGAAATCCTGGAGCTCAACTCCAGAATTGCCTTCGATACTGGCTTTCTAGAGGCTGGAAGAGGTTAGTGGAATTCCCAGTGTAGAGGTGAAATTCGTAGATATTGGGAAGAACACCAGTGGCGAAGGCGGCTAACTGGTCCAGATCTGACGCTGAGGTGCGAAAGCGTGGGGAGCAAACAGGATTAGATACCCCTGTA
+
GGGGGGGGGGGGGGGGGGGGGGGGGGGGGGGGGGGGGGGGGGGGGGGGGGGGGGGGGGGGGGGGGGGGGGGGGGGGGGGGGGGGGGGGGGGGGGGGGGGGGGGGGGGGGGGGGGGGGGGGGGGGFGGGGGGGGGGGGGGGGGGGGGGGGGGGGGGGGGGGGFGGGGGGGGCECECFGGGGFGGGGGFGGGGGGGGGDCGGGGGGCGGGGGGGDEDGFGGGGGGG?4D?FFFGGFGDFFFG
@M00200:205:000000000-AKKM3:1:1101:22344:2589 1:N:0:1
ATTGGGCTTAAAGGGCGCGTAGGCGGTCAGCACAAGTCAGTTGTGAAATCTCCGAGCTTAACTCGGAAAGGTCAACTGATACTGTGCGACTAGAGTGCAGAAGGGGCAACTGGAATTCTCGGTGTAGCGGTGAAATGCGTAGATATCGAGAGGAACACCTGCGGCGAAGGCGGGTTGCTGGGCTGACACTGACGCTGAGGCGCGAAAGCTAGGGGAGCGAACGGGATTAGATACCCCAGTA
+
GGGGGGGGGGGGGGGGGGGGGGGGGGGGGGGGGGGGGGCFFFGGGGGGGGGGGGGGGGGGGGGGGGGGEGGGGGGGGGGGGGGGGGGGGGGGFGGGGGGGGGGGGGGGGGGGGGGGGGGGGGGGGGGGGGGGGGGGFGGGGGGGGGGGGGGGGGGGGGGGGGGGGDCGGGGGGGGGGGGGGGGGGGGFGGGGGGGGGGGGGGGDCGGGGFGGGGDGFGGGD3EDFGC1?FAFF<CFF>@EF
@M00200:205:000000000-AKKM3:1:1101:20621:2591 1:N:0:1
ATTGGGTGTAAAGGGAGCGTAGGCGGATAGTTTAGTCAGAGGTGAAAGCCCAGGGCTCAACCTTGGAATTGCCTTTGATACTGGCTATCTTGAGTATGGAAGAGGTATGTGGAACTCCGAGTGTAGAGGTGAAATTCGTAGATATTCGGAAGAACACCAGTGGCGAAGGCGACATACTGGTCCATTACTGACGCTGAGGCTCGAAAGCGTGGGGAGCAAACAGGATTAGATACCCCGGTA
+
GGGGGGGGGGGGGGGGGGGGGGGGGGGGGGGGGGGGGGGGGGGGGGGGGGGGGGGGGGGGGGGGGGGGGGGGGGGGGGGGGGGGGGGGGGGGGGGGGGGGGGGGGGGGGGGGGGGGGGGGGGGGGGGGGGGGGGFFGGGFGGGGGGGGGGGGGGGGFEGGGGGGGGGGGGGGGGGGGGGGGGGGGGGGGGGGGGGGGGGGCFEGGGGGGGGGGGFGFGGG4CGGFGFFFFFG;?C7>>@G
@M00200:205:000000000-AKKM3:1:1101:18423:2601 1:N:0:1
ATTGGGCATAAAGCGCGCGCAGGCGGCCTGAAAAGTCCATGGGTGAAAGGCCGGGGCTCAACCCCGTGTGTGCCCAGGATACTGTCGGGCTGGAGACACGTAGAGGCAAGCGGAATTCCGGGTGTAGCGGTGGAATGCGTAGAGATCCGGAAGAACACCGGTGGCGAAGGCGGATCTCTGGGCCTTACCTGACGCTCAGGCGCGAAAGCTAGGGGAGCGAACAGGATTAGATACACCGGTA
+
GGGGGG@FFEGGCGGGGGDCGGGGDGGGGGGGGGGGFGGGGGGGGGDEFGGGGGGDE>FGGGGGGGFCGGGGGGGGGGGGGFGGGGGDCFEGGGGGGGGGGGGGFGDGGGGGGCGDFGGGGGGGGGGGGGGDFFFGGGGGGGGCFEEGGEG<CGGGGFGGGGGGDFBEG@CEEGGGFGGGFFGFEEFFGGGG?77CCECCFGGGGEDDGGGFC>5<:EEEG<CGFG6<=64;<<3>?:BGD
@M00200:205:000000000-AKKM3:1:1101:18842:2604 1:N:0:1
ACTGGGCTTAAAGAGCTCGTAGGCGGCCACTCAAGTCGAATGTGAAACCTCGAGGCTTAACCTCGAGCCTGCATTCGATACTGGGCGGCTAGAGTCTGGTAGGGGGATCTGGAATTCCTGGTGTAGCGGTGGAATGCGCAGATATCAGGAGGAACACCGGTGGCGAAGGCGGGAGTCTGGGACAGTACTGACGCTGAGGAGCGAAAGCGTGGGGAGCAAACAGGATTAGATACCCGTGTAAGA
+
GGGGGG9FGGGGGGGGGGGGGGGGGG>:@8FGC<FGGGCD<FGGGGGGGGGCFEEGGGGFGGF@FD7FFGGGCGCCGFGGG9FGFGG7FCGFGG9<<E8AFGGGGGF7F?EGF8BDGGGDFFGFCF,CFCFCGFGGGGGDECFFGCFGFFGGGGGGGGGG<FGCEGEGF7FEC***5CFFC*A*A0+3+0A8CGGGGGGFGC5:C?D48AEGDGDC@5@C*9CD:*:34?<7<<+))77CFA2
@M00200:205:000000000-AKKM3:1:1101:24655:2625 1:N:0:1
ACTGGGCTTAAAGCGCGTGCAGGTGGCTTGGTAAGTTAGGCGTGAAATCTCCCGGCTCAACTGGGAGAGGTCGTCTAATACTACCGGGCTAGAGAGCAGAAGAGGAAGATGGAATTCCCGGTGTAGTGGTGAAATGCGTAGATATCGGGAGGAACACCAGTGGCGAAGGCGATCTTCTGGTCTGTTTCTGACACTCAGACGCGACAGCTAGGGTAGTAAACGGGATTAGATACCCCTGTA
+
GGGGGGGGGGGGGGGGGGGGGGGGGGGGGGGGGGGGGGGGGGGGGGGGGFFGGGGGGGGGGGGGGGGGGGGGGGGGGGGGGGGGGGGGGGGGGGGGGGGGGGGGGGGGGGGGGGGGGGGGGGGGGGGGGGGGGGGGGGGGGGGGGGGGGGGGGGGGGDFFGGGGGGGGGGGGGGGGGGGGGGGGGGGCGGGDGGGFGGGFGGGGGGGG69:FGCFDFGGGGDGGFGGBFFAF@CECFFFG
@M00200:205:000000000-AKKM3:1:1101:6551:2651 1:N:0:1
ATTGGGTTTAAAGCGCACGTAGGCGGATTGTTAAGTCGGGGGTGAAATCCTGGAGCTCAACTCCAGAATTGCCTTCGATACTGGCTTTCTAGAGGCTGGAAGAGGTTAGTGGAATTCCCAGTGTAGAGGTGAAATTCGTAGATATTGGGAAGAACACCAGTGGCGAAGGCGGCTAACTGGTCCAGATCTGACGCTGAGGTGCGAAAGCGTGGGGAGCAAACAGGATTAGATACCCCGGTA
+
EGGFGGGGGGGGGGGGGGGGGGGGGGCFGGGFFGGGGGGGGGGGGGDGGGGGGGGGGGGFCFFGFFGGGGGFGGGGGGDGEGGGGGGGDGAFGGGGFGGGGGGFFF@EGGGGGGGGGGGGGGGGFGFFGFGGGGGFGGGGFCEDFFFGG,<FEF8<CFFGFGFGGGGGGGGCGGGGGGGGGGGGGFGGGDEEEEDG*=FFFGGGG*9FGGGGGGFGFFGGGGGFBGGFFFBGFG6FBE@E
@M00200:205:000000000-AKKM3:1:1101:10325:2652 1:N:0:1
ATTGGGTATAAAGGGTGCGTAGGTGGTGAGGTAAGTCGGATGTGAAATCTCCGGGCTCAACCCGGAAATGGCATTGGAAACTACCTTGCTAGAGGACTTGAGGGGGGATTGGAATACTTGGTGTAGCAGTGAAATGCGTAGATATCAAGTGGAACACCAGTGGCGAAGGCGAATCCCTGGAAAATACCTGACACTGAGGCACGAAAGCTAGGGGAGCAAACAGGATTAGATACCCCGGTA
+
FGGFFFCCGGFGGFDFEFGFGGGGGGGGCF8FFGFF@FGDCCFGFGGF9FEFGGGGGGFCFEFCFCCF<CEGCFFGFCGGGGG,C<C,BFEAEDGG<CCCFDFG:=CC>:FFGFFCG=FGGFFGGGF@FF<>FFFGGGEEEGFFGC9;F;FCFGGGFGGCFGCEGGGGGGGE5**+<CGGFGFC9C++<:CGGFFF?C=FGGGGGGGG79CGGD3<BGEGF4CF(0:<?F9D7<6/)<@G
@M00200:205:000000000-AKKM3:1:1101:21432:2716 1:N:0:1
ATTGGGTTTAAAGGGCGCGTAGGCGGCCTTCTAAGTCGGACGTGAAATCCCCAGGCTTAACTTGGGAACTGCGTCCGATACTGGAAGGCTTGAGTGCGGGAGAGGGATGTGGAATTCCAGGTGTAGCGGTGAAATGCGTAGATATCTGGAGGAACACCGGTGGCGAAGGCGGCATCCTGGACCGACACTGACGCTGAGGCGCGAAAGCCAGGGGAGCAAACGGGATTAGATACCCCAGTAAGA
+
GGFGEFFGGGGGGGGGGGGFEGGFEGGGGGGFGGGFGGGEGEFGGGFGFGGGGGGG<C=FFGCFFFECFGGGGGEEG:FFFEGGGDFGGFF@<FAFGGGGDGDGDGFFGGGAFFGF9DEGGGG>AFGGCFGF9,CEGGGGGGDFGGGGFFFEG7:D@F@FFG@FCFEGGDFGGEEGBFFCFGGECGGGCFFGGGGGG557CCC*:?DGFFGCED3DDFGFGD=C?39>F=<>CA<35>6?F6)
@M00200:205:000000000-AKKM3:1:1101:18881:2722 1:N:0:1
ACTGGGTATAAAGAGCGTGTAGGCGGTCCGGTAAGTCGGCTGTGAAAGTCCAGGGCTCAACCCTGGGATGCCGGTCGATACTGCCGGACTAGAGTTCGGAAGAGGCGAGTGGAATTCCCGGTGTAGCGGTGAAATGCGCAGATATCGGGAGGAACACCAATGGCGAAGGCAGCTCGCTGGGACGTTACTGACGCTGAGACGCGAAAGCGGGGGGAGCAAAAAGGATTAGATACCCGGGTAAGG
+
GGGGGGGGGGGGGGGGGGGGGGGGGGGGGGGGGGGGGGGGGGFGGGGGGEGGGGGDGGGGGGGGGGGGGGGGGGGDGFGGGGGGGGGGGGGGGFDFGGGGGGGCFEFFGGGGFG9FGFGGGGFCFGGGGE7FFFCCFGDCF@9FCFGGGGGGGGE@FCFFFFF7E<CFECCEE87EGEGGGGFG=FGG+7<@*:>EEFFF=3:8EGC7=*:EEG3755;+*1AC(7*5?B):?FG5))019))
@M00200:205:000000000-AKKM3:1:1101:23730:2737 1:N:0:1
ATTGGGTTTAAAGGGCGCGTAGGCGGCGTGGTAAGTCACTTGTGAAATCTCTGAGCTTAACTCAGAACGGCCAAGTGATACTGCTGTGCTCGAGTGTGGAAGGGGCAATCGGAATTCTTGGTGTAGCGGTGAAATGCGTAGATATCAAGAGGAACACCTGAGGTGAAGACGGGTTGCTGGGCCAACACTGACGCTGAGGCGCGAAAGCCAGGGGAGCAAACGGGATTAGATACCCCAGTA
+
GGGGGGGGGGGGGGGGGGGGGGGGGGGGGGGGGGGGGGGGGGGGGGGGGGGFGGGGGGGGGGGFGGGGGGGGGGGGGGGGEFGGGGGGGGGGGGGGGGGGGGGGGGGGGGGGGGGGGGGGGGGGGGGGGGGGGGGGGGGGGGGGGGGGGGGGGGGGGGGGGGGGFGGFGGGGGGG7BCFFEGGEGFGGFDGGGGDGEGCCDGEGGGGGGGGGGGFDBGGGGGGGFDG?FFAGGC@FEFFG
@M00200:205:000000000-AKKM3:1:1101:9110:2749 1:N:0:1
ATTGGGCATAAAGGGTGCGTAGGAGGACTGGTAAGTCAGTGGTGAAATCTCCGGGCTTAACCCGGAAATTGCCGTTGATACTATCAGTCTTGAATACCGTGGAGGTGAGCGGAATATGTCATGTAGCGGTGAAATGCTTAGATATGACATAGAACACCAATTGCGAAGGCAGCTCACTACACGAATATTGACTCTGAGGCACGAAAGCGTGGGGATCAAACAGGATTAGATACCCGAGTA
+
GGGGGGGGGGGGGGGGGGGGGGGGGGGGGGGGGGGGGGGGGGGGGGGGGGGGGGGGGGGGGGGGGGGGGGGGGDGGGGGAFGGGGGGGGGGGGGGGGGGGGGGGGGGGGGGGGEGGGGGGFGGGGGGGGGGGGFGGGGGGGGGGGGGGGCGGGGGGGGGGGFEGGGGGGGGGGGGGC;FGGGGGGGGGFFAEGFG7EFFFEFGGGCDGGEGEGGFGFGGGGG?F?FGFFFFGGGGDE:FG
@M00200:205:000000000-AKKM3:1:1101:10407:2755 1:N:0:1
ATTGGGTTTAAAGGGCTCGTAGGCGGTTTGTCGCGTCGGGAGTGAAAACGCCGTGCTTAACACGGCGCTTGCTTTCGATACGGGCAGACTAGAGGTATGCAGGGGAGAACGGAATTCCTGGTGTAGCGGTGGAATGCGCAGATATCGGGAAGAACACCCGTGGCGAAGGCGGCTCTCTGGGACGGTACTGACGCTGAGACGCGAAAGCGTGGGGAGCGAACAGGATTAGATACCCGAGTAAGA
+
GGGGGGGGGGGGGGGGGGGGGGGGGGGGGGGGGGGGGGGGGGGGGGGGGGGGGGGGGGGGGFGGGGGGGGGGGGGGGGGGGGGGGGGGGFGGGFGGGGGGGGGCGGGGGFGGGFFGGGGGGGGGGGGGGFEGGGGGGGDGFGGGGGGGGGGGGGFGGGDGGGGGGGGGGGGGGCGGGGGGGFDGGDECCGDFEDGG:FGF5DGGDGGDE=CGGEB9;ECCD<FF00?2@FAF7CFG57>=CA)
@M00200:205:000000000-AKKM3:1:1101:15976:2794 1:N:0:1
ATTGGGTATAAAGGGCTCGTAGGCGGTTTGTCGCGTCGGGAGTGAAAACCTCGGGCTCAACCTCGGGTCTGCAGTCGATACGAGCAAACTAGAGTGTTGCAGGGGAGACTGGAATTCCTGGTGTAGCGGTGAAATGCGCAGATATTAGGAGGAACACCGGTGGCGAAGGCGGGTCTCTGGGCAACAACTGACGCTGAGGAGCGAAAGCGTGGGGAGCGAACAGGCTTAGATACCCTAGTA
+
FGFGGGF@FGGGGGGGGGGGGGEGGGFEGGGGGGGGECGG:F@EFFGGGGFGGGGG@CFGGG@FFGDGGGGGGGDFGGGFGFGCCGGGGG<F<EFCEFFGGGGEG7:F+,><FFAGGGDFFGFCFGFGGGGFGGGFGDFGG@FGG,@<,=DGG::,FCFE>F:>C7EEGGGGEEEFC;FGGGG*/08CFCFFGGGGGGFFCFGD8:DFCEEGCC:C.::EGG6F(9<)9@<:CGG*)5=C
@M00200:205:000000000-AKKM3:1:1101:10302:2812 1:N:0:1
ACTGGGTGTAAAGGGTGCGTAGGCGGCTTGTCGAGTCACCGGTGAAAGTTTTCGGCCCAACCGGAAAATGGCCGGTGATACTGGCGAGCTTGAGTGCGTGAGGGGTGGGGGGAACGGTCAGTGTAGCGGTGAAATGCGTAGATATTGACCGGAAGGCCGGAGCCGAAGGGGCCCCACTGGTACGCAACTGACGCTGAGGCACGAAAGCGTGGGGAGCAAACAGGATTAGATACCCGCGTAAGA
+
GGGGGGGGGGGGGGGGGGGGGGGGGGGGGGGGGGGGGGGGGGGGGGGGGGGGGGGGCFGGGGGGCGGGGGGGGCGGGGFGGGGGGGGGGGGGGGGGGGEGGGGGGGGGGGGGGGGGGGGGGFFGGGFDEGGGGGGGGDG>EEGGGGGG3<>EGGGGGGGGCEEE>E5EGGC8?E:EECCFEGGEGGGGCFFECGDDEFGGGGGECEG4=ECGGGFDF=@8*9EFF4:4FFDGGGGG)>BGDBD
@M00200:205:000000000-AKKM3:1:1101:18642:2820 1:N:0:1
ATTGGGCTTAAAGCGCGTGCAGGTGGTTTGGTAAGTCGGGCATGAAAACTCTTGGCTCAACTGAGAGACGCTGTCCGATACTGCTAGGCTTGAGGGCATAAGAGGGAGGTGGAATTCCGCATGTAGTGGTGAAATGCGTAGATATGCGGAGGAACACCAGTGGCGAAGGCGGCCTCCTGGTATGCTCCTGACACTCAGACGCGAAAGCTAGGGGAGCGAACGGGATTAGATACCCATGTAAGA
+
GGGGGGGGGGGGGGGGGGGGGGGFGGEGGGGGGGGGGGGGGCGGGGGGGGGGGGGGGGGGGGGGGGGGGGGDGGGGGGGGGGGGGGGGGGGGGGGGGGGGGGGGGGGGGGGGGGGGGGGGGGGGGGGGGGGGGGGGDFGGGGFGGGGGGGGGGGGG?FFGFGFCGGGGGCGGGGCF5CFGFFGGGGGGGGFFGGGGGGGGGGGGGGGGGGGGGGFGBEGGDGEGF3CB?F2D?CF*579CF<:
@M00200:205:000000000-AKKM3:1:1101:9710:2820 1:N:0:1
ATTGGGTATAAAGGGCTCGTAGGCGGTTTGTCGCGTCGGGAGTGAAAACATCCAGCTTAACTGGGTGCTTGCTTTCGATACGGGCAGACTTGAGGTATGCCGGGGAGAATGGAATTCCTGGTGTAGCGGTGAAATGCGCAGATATCAGGAGGAACACCGGTGGCGAAGGCGGTTCTCTGGGCATTACCTGACGCTGAGGAGCGAAAGTGTGGGGAGCGAACAGGATTAGATACCCTAGTA
+
GGGGGGGFGGGGGGGCFGGGGGGGGGFGECGGGDGGG@FGGGGGGGGGGGGGEGGGGGGGGGEEGGGDAFGGGG<CFGGGGGGGGCFFFGGGAE<?EGGF,@FGG7>C85EDFFGGFFDFCGGGGGGGGGGGGGGGG>@EGEGGGGFCDF7EGFDGGGG*FEGG>CEEDGCCCGCCGGCFGCFFGG2+=>CGGGGDGDG6/CGGGGG?CFGGGG>D3EEEDGFGFGGFFF4CFECD?5FG
@M00200:205:000000000-AKKM3:1:1101:18130:2824 1:N:0:1
ATTGGGCTTAAAGCGTGCGTAGGTGGTGAGTTAAGTCTGTCGTGAAAGCCCCGGGCTCAACCTGGGAATGGCGATGGATACTGGCTCGCTAGAGTGCGGTAGAGGAGAGTGGAATTCCCGGTGTAGCAGTGAAATGCGTAGAGATCGGGAGGAACATCAGTTGCGAAGGCGGCTCTCTGGACCAGCACTGACACTGAGGCACGAAAGCGTGGGGAGCAAACAGGATTAGATACCCGGGTA
+
GGGGGGGGGGGGGGGGGGGGGGGGGGGGGGGGGGGGGGGGGGGGGGGGGFGGGGGGGGGGGGGGGGGGGGGGGGGGGGGGGGGGGGGGGGGGGGGGGGGFGGGGGGGGGGGGGGGGGGGGGGGGFEFGGGGGGGGGGGGGGGFDDGGGGGGGGGGGDGGGGGGGGGGGGGGGGCEGGGGGGGGGGGGGGGGGGGGGGGGGGGGGGGGGGGDEGGEGFGGGGGGC8DGF?F<GGCFCDFFG
@M00200:205:000000000-AKKM3:1:1101:18200:2840 1:N:0:1
ACTGGGTATAAAGGGCTCGTAGGCGGCCAACTAAGTCAGACGTGAAATCCCCAGGCTCAACCTGGGAACTGCGTCTGATACTGGATGGCTTGAATTCGGGAGAGGGATGCAGAATTCCAGGTGTAGCGGTGAAATGCGTAGATATCCGGAGGAACACCGGTGGCGAAGGCGGCTTCCTGGACCGACACTGACGCTGAGGCGCGAAAGCTAGGGGAGCAAACGGGATTAGATACCCCCGTAAGA
+
GGGGGGGGGGGGGGGGGGGGGGGGGGGGGGGGGGGGGGGGGGGGGGGGGGGGGGGGGGGGGGGGGGGGGGGGGGGGGGGGGGGGGGGGGGGGGGGGGGGGGGGGGGGGGGGGGGGGGGGGGGGGGGGGGGGGGGGGGGGGGGGGGGGGGGGGGGGGGGGGGGGGGGGGGGGGGGGGGGGGGGGGGGGGGGGGGGDGGGGGGGGGCGGFEGGGGGFGFGFGGGGGFDFFFFFGCFDGFFDGGFF
@M00200:205:000000000-AKKM3:1:1101:7741:2850 1:N:0:1
ACTGGGTGTAAAGGGCTCGTAGGCGGCCAACTAAGTCGGACGTGAAATCCCCAGGCTCAACCTGGGAACTGCGTCCGATACTGGATGGCTTGAATCCGGGAGAGGGATGCAGAATTCCAGGTGTAGCGGTGAAATGCGTAGATATCTGGAGGAATACCGGTGGCGAAGGCGGCATCCTGGACCGGCATTGACGCTGAGGAGCGAAAGCCAGGGGAGCAAACGGGATTAGATACCCTAGTA
+
GGGGGGGGGGGGGGGGGGGGGGGGGGGGGGGGGGGGGGGGGGGGGGGGGGGGGGGGGGGGGGGGGGGGGGGGGGGGGGGGGGGGGGGGGGGGGGGGGGGGGGCGGGGGGGGFGGGGGGGGGGGGGGGGGGDGGGGGGGGGGEGFGGGGGGGGDGGFGGGGGGGGGGGGGGFEGDEFFGGGGGGGGGGGGGGGGGGGGGGGGGGGGG:CCCGFGGFGFGG87DEC1CC?F44CFFGG::FG
@M00200:205:000000000-AKKM3:1:1101:11083:2869 1:N:0:1
ATTGGGTTTAAAGAGCTCGTAGGCGGTTTGTTGCGTCGGCTGTGAAATCCCGAGGCTCAACCTCGGGTCTGCAGTCGATACGAGCAAACTAGAGTGTTGCAGGGGAGACTGGAATTCCTGGTGTAGCGGTGAAATGCGCAGATATCAGGAGGAACACCGGTGGCGAAGGCGGGTCTCTGGGCAGCAACTGACGCTGAGGAGCGAAAGCGTGGGGAGCGAACAGGATTAGATACCCGCGTAAGA
+
FGGGGGGGGGGGGGGGGGGGGGGGGGFGGGGGGGGGGGGGGGGGGGGGFGGGGGGGGGGGGGGGGGGGGGGGGGFGGGGGGFGGGGGGBEFGGGGGGGGGGGGGGGGGGGGGGGGGGGGGGGGGGGFGGGGGGGFGGGGGGGGGGCGGGGGGGGGGGGGGCEGFGGGGGGGGGEG>F9FCFD=EEGGG?DCFC5CCEGGFECEEEECFE5EGGGED>GGD39FD0<77FF9CC<@7)775C?A
@M00200:205:000000000-AKKM3:1:1101:23787:2874 1:N:0:1
ATTGGGTTTAAAGGGCTCGTAGGCGGTTTGTCGCGTCGGGAGTGAAAACACACAGCTTAACTGTGTGCTTGCTTCCGATACGGGCAGACTAGAGGTATGCAGGGGAGAACGGAATTCCTGGTGTAGCGGTGAAATGCGCAGATATCAGGAGGAACACCGGTGGCGAAGGCGGTTCTCTGGGCATTACCTGACGCTGAGGAGCGAAAGTGTGGGGAGCGAACAGGCTTAGATACCCCTGTA
+
GGGGGGGGGGGGGFGGGGGGGGGGGGGGGGGGGGGGGGGGGGGGGGGGGGGCGGGGGGGGGFGGGGGGGGGGGGFGGGGGGGGGGEGGGFGDFFGGGGGFGEGGGFGGGAFGG7FG<FDGGGGGGGGGGGGGGGGGG@F@CECC9FFDGGGDGFFGFEGGGGGGGGGGGGGGEECC9CCFCGFGGFCGCFGGGGGGDGG6CFGGCEG:F9:CGGFGDGGDDGF5(797*99CFE6FFFFG
@M00200:205:000000000-AKKM3:1:1101:14517:2882 1:N:0:1
ACTGGGCTTAAAGCGCACGTAGGCGGCTTTGTAAGTTAGAGGTGAAAGCCCGGGGCTCAACTCCGGAATTGCCTTTAAGACTGCATCGCTAGAATTGTGGAGAGGTAAGTGGAATTCCGAGTGTAGAGGTGAAATTCGTAGATATTCGGAAGAACACCAGTGGCGAAGGCGACTTACTGGACACATATTGACGCTGAGGTGCGAAAGCGTGGGGAGCAAACAGGATTAGATACCCCAGTAAGA
+
FGGGGGGGGGGGFGGGEFEGGGGGGGGGGGGGGFGGGGGGGGGGGGGGGGGGGGDFGGGGGGGGGGGGGGGGGGGGGDGGGFGGFGGGG<CFGGG9FEFGGGGGGGGGGGGGGGGFFFGGGFDAE?9EGFFFFCCAFFF8FCBFFDBDFGGDGGGGGGCGFFGGGDGG@FGCEEGGGG<FCCEFFFFFGF?7CC<CEFFFDFGDG5<FEGCFGGECDFDFF7;9?GFDFFFC+<<*556:C4-
@M00200:205:000000000-AKKM3:1:1101:24986:2900 1:N:0:1
ATTGGGCGTAAAGGGCGCGTAGGCGGCCTTCTAAGTCAGACGTGAAATCCCCAGGCTTAACTTGGGAACTGCGTCTGATACTGGAGGGCTTGAGTGCGGGAGAGGGATGTGGAATTCCAGGTGTAGCGGTGAAATGCGTAGATATCTGGAGGAACACCGGTGGCGAAGGCGGCATCCTGGACCGACACTGACGCTGAGGCGCGAAAGCTAGGGGAGCAAACGGGATTAGATACCCGAGTA
+
GGGGGGGGGGGGGGGGGGGGGGGGGGGGGGGGGGGGGGGGFGGGGGGGCCEGFFFGGGGFGGGDGGGGGGGGGGGGGGFGGGGGEGFGGGGGGGGGGGGGGGGGGCFDGGFGGGGGGGFGGGGGGGGGGEEFGGGGGGGGGGGGGGFFGGFGG@F8FEGGE7FGGDGGGGGGGEGCGGGGGGCE8>EEGFFGGDGGGGGGEGGGGGG:9CGGG5>D@G6CFDGDBDFFFFFCC,<<DFFF
@M00200:205:000000000-AKKM3:1:1101:18559:2910 1:N:0:1
ATTGGGTGTAAAGGGCTCGTAGGCTGCCAACTAAGTCGGATGTGAAATCCCCAGGCTTAACCTGGGAACTGCATCCGATACTGGATGGCTTGAATTCGGGAGAGGGATGCAGAATTCCAGGTGTAGCGGTGAAATGCGTAGATATCTGGAGGAATACCGGTGGTGAAGGCGGCATCCTGGACCGACATTGACGCTGAGGAGCGAAAGCCAGGGGAGCAAACGGGATTAGATACCCCCGTA
+
GGGGGGGGGGGGGGGGGGGGGGGGGGGGGGGEGGGGGGGGGGGGGGGGGGGGGGGGGGGGGGGGGGGGGGGGGGGGGGGGGGGGGGGGGGGGGGGGGGGGGGGGGGGGGGGGGGGGGGGGGGGGGGGGGGGGGGGGGGGGGGGGGGGGGGGGGGGGGGEGGGGGGGGGGGGGGGEGGGGGGGGGGGGGFCFGGGGGGGGGGGGGGGGGGGGGGGFGFGGGGGGGFGGFFFFGGGGFB@FG
@M00200:205:000000000-AKKM3:1:1101:19231:2917 1:N:0:1
ATTGGGTTTAAAGCGTGTGTAGGCGGGTCGTTAAGTACCTTGTGAAATCCCACGGCTTAACCGTGGAACCGCTTGGTATACTGGCGGTCTTGAGCCACTTAGGGGCTACCGGAACAGATGGTGGAGCGGTGAAATGCGTAGATATCATTAGGAACGCCGGTGGCGAAAGCGATCGACTGGACCTCTTCTGACGCTGAGGCGCGAAAGCCAGGGGAGCAAACGGGATTAGATACCCGAGTA
+
GGGGGGGGGGGGGGGGGGGGGGGGGGGGGGGGCGGGDFGGGGGGGGGGGGGFGGGGGGGGGGGGGGGGGGGGGGGGGGGGGGGGGGGGGGGGGGGGGGGGGGGGGGGGGGGGGGGGGFFDGGGGGGGGGGGGGGGGGGFGGGGGGGAFFFGGGGGGGGGGGGGGGGGGGFGDGGGGDGGGGGGGGGGF?FGGGGGGGGGGGGGGGGGGGGGGGGDGBGCCFGED?GG??4<FCGGGEFFG
@M00200:205:000000000-AKKM3:1:1101:8088:2934 1:N:0:1
ATTGGGCATAAAGCGCACGTAGGCGGATTGTTAAGTCGGGGGTGAAATCCTGGAGCTCAACTCCAGAATTGCCTTCGATACTGGCTTTCTAGAGGCTGGAAGAGGTTAGTGGAATTCCCAGTGTAGAGGTGAAATTCGTAGATATTGGGAAGAACACCAGTGGCGAAGGCGGCTAACTGGTCCAGATCTGACGCTGAGGTGCGAAAGAGTGGGGAGCAAACAGGATTAGATACCCCGGTA
+
GGGGGGGGGGGGGGGGGGGGGGGGGGGGGGGGGGGGGGGGGGGGGGGGFGGGGGGGGGGGGGGGGGGGGGGGGGGGGGGGGGGGGGGGGGGGGGGGGGGGGGGGGGGGGFGGGGGGGGGFGGG9FDAFF<DFGGGGA@DFGCCFC9DFGGDGGG8FF@<<<FFCEGCGGFCECCGGF,?CBFGB6;:C,:E;EGDECGGGGG5BGC<*=+9FFC>G@EF?**:406D2??BD+,+*77@E
@M00200:205:000000000-AKKM3:1:1101:15013:2935 1:N:0:1
ATTGGGTTTAAAGGGTGCGTAGGCGGGTCTTTAAGTCAGGGGTGAAATCCTGGAGCTCAACTCCAGAACTGCCTTTGATACTGAGGATCTTGAGTTCGGGAGAGGTGAGTGGAACTGCGAGTGTAGAGGTGAAATTCGTAGATATTCGCAAGAACACCAGTGGCGAAGGCGGCTCACTGGCCCGATACTGACGCTGAGGCACGAAAGCGTGGGGAGCAAACAGGATTAGCTCCCCCCGTA
+
FA<<CECFCEDGGEFCCGGF@FCGEEGGGGCGEGGFGEGGCEED<<CCFFFGCEFFEC@9=DE=EDACFC<FCF<FDAF<FGAFEDE,?E9FFAEF<BF@7:=BGFDFGE5AFG8,??4@FGGC9FG?<8DFGCGF5F>D@=?DDGFBFEECCFGGGG:>FFFEE>>3*D@@C8BB;,,,6;=EB:8*=:+A?5*/88FCEF*;*=CC***1?E35):C@CDF46F7,/))23;:D)555
@M00200:205:000000000-AKKM3:1:1101:20803:2940 1:N:0:1
ATTGGGTATAAAGGGCGCGTAGGCGGCTTTTCAAGTCGGGCGTGAAAGCCCCGGGCTTAACCCGGAAACGTCGCTCGATACTGTTGAGCTAGAGTGTGGAAGAGGCTACTGGAATTCCGTGTGTAGCGGTGAAATGCGTAGATATACGGAGGAACACCAGCGGCGAAGGCGGGTAGCTGGGCCAACACTGACGCTGAGGCGCGAAAGCTAGGGGAGCAAACAGGATTAGATCCCCTTGTA
+
FGGGGGGGGFGGGGGGGGGEGGGGGGGC7FFEFFGGGGGGDGGGGGGFG,FFEGGGGCFGGGGGGFGEGGGGDEEGGFGGGGGBDGCFGGGGGGFFGGGGGGGGGGFGGGGGGGGGGGDBFGGGGGGGGGGGGGGGGGGGGGGGGGFGGGGGGGGGGG<F7FGDGGCGCGDEEGGGGGFFCF:CF*;=FGGGGGGGGFGGGDGGG5CF<FGFGGBDEGGGGCFFFGFFFF2*<8C457=E
@M00200:205:000000000-AKKM3:1:1101:17856:2954 1:N:0:1
ATTGGGTGTAAAGAGCGCGTAGGCGGCCCGATAAGTCCGCTCTGAAAGTCAAAGGCTCAACCTTTGAAAGCGGGTGGATACTGTCGGGCTAGAGTCCGGAAGAGGCGAGTGGAATTCCTGGTGTAGCGGTGGAATGCGCAGATATCAGGAGGAACACCAACGGCGAAGGCAGCTCGCTAGGACGGTACTGACGCTGAGGCGCGAAAGCGTGGGGAGCGAACAGGATTAGATACCCTAGTA
+
GGGGGGFGGGGGGGGGGGGGGGGGGGGGGGGGGGGGGGGGEGGGGGGGGGGGGGFGFGGGGGGGGGGGGGGGGGGGGGGGGGGGGGGGGGGGGGGGGGGGGGGGGGGGGGGGGGGGGGGGGGGGGGGGGGGGGGGGGGGGGGGGGGGGGGGGGGFGGGGGGGGGGGGGGFGGGGGGGGGGGGGGGGGGFFGGGGGEGGGGGDGGGGGGGEGGGGFGFGGGGDGGFGG?FF>7ECFGFFFG
@M00200:205:000000000-AKKM3:1:1101:16734:2969 1:N:0:1
ATTGGGTGTAAAGGGCGCGTAGGCGGCGCGGTAAGTCACTTGTGAAATCTCTGAGCTTAACTCAGAACGGCCAAGTGATACTGCAGTGCTAGAGTGTGGAAGGGGCAATCGGAATTCTTGGTGTAGCGGTGAAATGCGTAGATATCAAGAGGAACACCTGAGGTGAAGACGGGTTGCTGGGCCAACACTGACGCTGAGGCGCGAAAGCCAGGGGAGCAAACGGGATTAGATACCCTGGTAAGA
+
GGGGGGGGFGGGGGGGGGGGGGGGGGGGGGGGGGGGGGGGGGGGGGGGGGGGGGGGGGGGGGGGGGGGGEGGGGGGGGGGGGGGGGGGGGGGGGGFGGGGGGGGGGGGGGGGGGCGGGGGGGGGGGGGGGGGGGGGGGGGGGGGGGGGGGGGGGGGFGGGGGGGGGGGGGGGGGEGGGGGGCFEFGGGGGGGGGGEEGGGGGGGGGGGCFFGGGD<3=FFCD=DBCC?F@BGGGGGFF:FC>D
@M00200:205:000000000-AKKM3:1:1101:12997:2994 1:N:0:1
ATTGGGCTTAAAGCGCACGTAGGCGGACTCTTAAGTCAGGGGTGAAATCCTGGAGCTCAACTCCAGAACTGCCTTTGATACTGGGAGCCTTGAGTTCGGGAGAGGTGAGTGGAACTGCGAGTGTAGAGGTGAAATTCGTAGATATTCGCAAGAACACCAGTGGCGAAGGCGGCTCACTGGCCCGATACTGACGCTGAGGTGCGAAAGCGTGGGGAGCAAACAGGATTAGATACCCTAGTA
+
GGGGGGGGGGGGGGGGGGGGGGGGGGGGGGGGGGGGGGGGGGGGGGGGGGGGGGGGGGGGGGGGGGGGGGGGGGGGGGGGGGGGGGGGGGGGGGGGGGGGGGGGGGGGGGGGGGGGGGGGGFFFGFGGGGGGGGGGGGGGGGGGGGGGGGGGGGGGGGGGGGGGGGGGGGGGGEGFGGGGGCGGGGGGGGGGGGGGGGGGGFGGGGGGGGGGGGFGFGGGGGGGFGGFFFFFC@FFFFFG
@M00200:205:000000000-AKKM3:1:1101:11693:3004 1:N:0:1
ACTGGGCGTAAAGCGCGCGTAGGTGGTTTGTTAAGTTGGATGTGAAATCCCCGGGCTCAACCTGGGAACTGCATCCAAAACTGGCAAGCTAGAGTATGGTAGAGGGTGGTGGAATTTCCTGTGTAGCGGTGAAATGCGTAGATATAGGAAGGAACACCAGTGGCGAAGGCGACCACCTGGACTGATACTGACACTGAGGTGCGAAAGCGTGGGGAGCAAACAGGATTAGATACCCTAGTA
+
GGGGGGGGGGGGGGGGGGGEGGGGGGGGGGGGGGGGGGGGGGGGGGGGGGGGGGGGGGGGGGGGGGGGGGGGGGGGGGGGGGGGGGGGGGGGGGGGGGGGGGGGGGGEGGGGGGGGGGGGGGGGGGGGGGGGGGGGGGFGGGGGGGGGGGGGGGGGGGGGGGGGGGGGGGGGGGGGGGGGGGGGGGFFGGFG?FGGGFG?CCEEGGGGGCGGGGBGFGGFGGFFFFF???AGCFGGFFFF
@M00200:205:000000000-AKKM3:1:1101:9842:3006 1:N:0:1
ATTGGGTTTAAAGCGCGCGCAGGCGGTCCTTTAAGTCTACCCGTGAAATGCCGGAGCTCAACTCCGTGCACGCCGGGGGATACTGGAGGACTGGAGACGAGTAGAGGCAAGCGGAATTCCGGGTGTAGCGGTGGAATGCGTAGAGATCCGGAAGAACACCGGAGGCGAAGGCGGCTTGCTGGGCTTGGTCTGACGCTGAGGCGCGAAAGCGTGGGGAGCAAACAGGATTAGATACACTAGTA
+
GGGGGGGGGGGGGGGGGGGGGGGGGGGGGGGGGGGGGGGGGGGGGGGGGGGGGG7=FGGGGGGGGGGGG,EFGGGGGGGGGGGGGGGGGGGGGGGGGGGGGGGGGGGGGGGGGGGGFGGGGGGGGGGGGGGGGGFGFGGGGGGGFGGGGGGGEGGCFGGGGGGGDGGGGGGGGGGDEGGGGGGGGFE=+:?67CDE8EGGGGGGGGGDGFEEGE>DFGGGGDGGFGGFFFFFEFGGFFF?>5
@M00200:205:000000000-AKKM3:1:1101:13915:3027 1:N:0:1
ATTGGGTATAAAGGGCGCGTAGGCGGCCATTCAAGTCGGGGGTGAAAGCCCAGGGCTCAACCCTGGAATTGCCTTCGATACTGTTTGGCTAGAGACCGGAAGAGGTTAGTGGAACTGCGAGTGTAGAGGTGAAATTCGTAGATATTCGCAAGAACACCAGTGGCGAAGGCGGCTAACTGGTCCGGTTCTGACGCTGAGGCGCGAAAGCGTGGGGAGCAAACAGGATTAGATACCCCGGTAAGA
+
GGGGGGGGGGGGGGGGGGGGGGGGGGGGGGGGGGGGGGGGGGGGGGGGGGGGGGGGGGGGGGGGGGGGGGGGGGGGGGGGGGGGGGGGGGGGGGGGGGGGGGGGGGGGGGGGGGGGGGGGGGGFGGGGGGGGGGGGGGGGGGGGGGGGGGGGGGGGGGGGGGGGGGGGGGGGGGGGGFGGGGGGGEGGGGGGGGDGGGGGGGGEEGGCGGGGGGFGDFGEFGGGFFF>FB>D:<<CBE@GGBF
@M00200:205:000000000-AKKM3:1:1101:9121:3033 1:N:0:1
ATTGGGCGTAAAGGGCTCGTAGGCGGCTTGTCGCGTCGGGAGTGAAAACACACAGCTTAACTGTGTGCTTGCTTCCGATACGGGCTGACTAGAGGTATGCAGGGGAGAACGGAATTCCTGGTGTAGCGGTGAAATTCGCAGATATCAGGCAGAACACCGGGGGCTAAGGCGGTTCTCTAGTACGGTACTGACGCTGAGAGGCGAAAGCCTGGGGGGCGAACAGGGTTAGATACCCCTAGAA
+
GGGGGGG7FC@FGFGG8FG:FGGGGG+F::C@:,@FG@EGGGGGGCG<FFGGG7FGGAFGGGGGGECEFGGGGGG,B@FEG<C7++8=<,,4,CE<,,B?,5F+C+33,=>7:F<,5,,,,:,3,,,+@@+3FF<,,+585*,,;,,@3,,66,,,8C>F**14*2?7CCEG**1++0+<<:?8>C5A7:+2857C5/0+*11:?8)*0<*8C*)95/*:<C*C2**(01-:7<E<)).+*
@M00200:205:000000000-AKKM3:1:1101:24836:3052 1:N:0:1
ATTGGGTGTAAAGGGCGCGTAGGCGGCCGGCTCAGTCGGGCCTGTAAGTGCGGGGCTCAACCCCGTGATGGGTCCGGGACGGGCCGGCTGGGGCGCGGTCGAGGGAGACGGAATGCCGGGTGTAGTGGTGAAATGCGTAGAGATCCGGCGGAACACCGGTGGTGAAGGCGGTCTCCTGGGCCGAGGGCCGACGCTGAGGCGCGAGAGCGTGGGGAGCGAACGGGATTAGATACCCCAGTAAG
+
GGGGGGGGGGGGGGGGGGGGGGGGGGGGGGGCGGGGGGGGGGGGGGGGGGGGGGGGGGGGGGGGGGGGGGGGGGGGGGGGGGGEGGGGGGGGGGGGGGGGGGGGGGGGGGGEGGGGGGGG@FFFFBCFFGGGGGGGGGGGGGGGFGGGGGGGGGGCGGGGGGGGFFGGGGGEGGGGGGGGGFE55CE*CDC*/7CEEGGC=<ECE85CEE>EGGBG:EC5>CEG1>*5F/-:@,2*7>FFGA
@M00200:205:000000000-AKKM3:1:1101:12914:3053 1:N:0:1
ATTGGGTTTAAAGGGCGCGTAGGCGGCTTCATAAGTCTTGGGTGAAAGCCCTCGGCTCAACCGAGGAATTGCCTTGGATACTGTGAAGCTCGAGGCTGGAAGAGGGCAGTGGAATTCCCGGTGTAGCGGTGAAATGCGTAGATATCGGGAGGAACACCAGTGGCGAAGGCGGCTGCCTGGGCCAGTTCTGACGCTGAGGCGCGAAAGCGTGGGGAGCAAACAGGATTAGATACCCCGGTAAGA
+
FGGGGGGEGGGGGGGGGGEGGGGGGGGGGGGGGGGGGGGGGGGEGGGGGGGGGGGGGGGGGGGGGGGGGGGFGGGFGGFFFFFGGGGGGGGGGEGGGGGGFGGGGGGGGFGGGGFCFFGGGFEFGGGGGGEGGGGGGGGGGEFFFGGGGGGGGGGGEEFGCGGGGGGGEGGGGGGGCFFGGGCEGE9EFFG?EEDGGGGGGGGGGEGGG5?EGGFGBGGGCGGGF6*5=75CF<AGBF@EDBA
@M00200:205:000000000-AKKM3:1:1101:23545:3055 1:N:0:1
ACTGGGCGTAAAGCGCGCGTAGGTGGCTCGGCAGGTCACTGGTGAAATCCCACGGCTCAACCGTGGACCCGCCAGTGAAACCGCCTTGCTTGAGGACGAGAGGGGAGAATGGAACTCTTGGTGTAGCGGTGAAATGCGTAGATATCGGGAGGAACACCAGTGGCGAAGGCGATCTTCTGGACGGATACTGACGCTGAGGCGCGAAAGCTAGGGGAGCAAACAGGATTAGATACCCTAGTAAGA
+
GGGGGGGGGGGGGGGGGGGGGGGGGGGGGGGGGGGGGGGGGGGGGGGGGGGGGGGGGGGGGGGGGGGGAEGGGGGGGGGGGGGGGGGGGGGGGGGGGGGGGGGGGGGGGGGGGGGGGGGGGGGGGGGGGGGGGGFGGGGGGGGGGGEGGGGGGGGGFGGGFGGGGGGGGGGGE>F9FGGGGGGGGGGEGGGGGGGGGGFGGGGGGGGGGGGGGGFGFGGGGGGD<FGF*9<FFFGGFFBCGAA
@M00200:205:000000000-AKKM3:1:1101:16114:3066 1:N:0:1
ATTGGGCATAAAGGGCGCGTAGGCGGCCTCCGCAAGTCAGTTGTGAAATCTCCGAGCTTAACTCGGAAAGGTCAACTGATACTGCGGGGCTAGAGTGCGGAAGGGGCAACTGGAATTCTTGGTGTAGCGGTGAAATGCGTAGATATCAAGAGGAACACCTGCGGCGAAGGCGGGTTGCTGGGCCGACACTGACGCTGAGGCGCGAAAGCTAGGGGAGCGAACGGGATTAGATACCCGAGTA
+
GGGGGGGGGGGGGGGGGGGGGGGGGGGGGGGGGGGGGGGGGGGGGGGGGGGGGGGGGGGGDFFGGGGGCFEGGGGGGGGGGGGGGGGGGGGGGGGGGGGGGGGGGGGGGGGGGGGGGGGGGGGGGGGGDGGGGGGGGGGGGGGGGGGGGGGGGGGGGGGGGGGGGGGGGGGGGGGGGGGGGGGGGGGC>FGGGGDEGGGGGGGGGGGGGGGGGGFGBCEEDGEG?GD?FF<*A7C7>EDGG
@M00200:205:000000000-AKKM3:1:1101:23178:3070 1:N:0:1
ATTGGGTTTAAAGGGCGCGTAGGTGGCTCGTTAAGTGGTCGGTGAAATCCCGGAGCTCAACTCCGGGGCTGCCGGTCAGACTGGCGGGCTAGAGCACGGTAGGGGCAGATGGAATTCCCGGTGTAGCGGTGGAATGCGTAGATATCAGGAGGAACACCGGTGGCGAAGGCGGTTCTCTGGGCATGACCTGACGCTGAGGAGCGAAAGCATGGGGAGCGAACAGGATTAGATACCCCAGTA
+
GGGGGGGGGGGGGGGGGGGGGGGGGGGFGGGGGGGGGGGGGGGGGGGGGGGGGGGGGGGGGGGGGGGGGGGGGGGGGGGGGGGGGGGGGGGGGGGGGGGGGGGGGGGGGGGGGGGGGGGGGGGGGGGGGGGGGGGGGGGGGGGGGGGGGGGGGGGGGGGGGGGGGGGGGGGGGGGGGGGGGGGGGGGGDFFGGGGGGGGGGGGDGGGGGGGGGGFGFGGGGGGG?GG<FFAFGFFGFFFG
@M00200:205:000000000-AKKM3:1:1101:10134:3079 1:N:0:1
ACTGGGCGTAAAGAGCACGTAGGCGGCTACGTAAGTCGGATGTGAAATCCCGCGGCTCAACCGCGGAATGGCATCCGATACTGCGTGGCTCGAGGTCGGAAGGGGTAAGCGGAACTCCAGGTGGAACGGTGAAATGTGTAGATATCTGGAGGAACACCGGTGGCGAAGGCGGCTTACTGGTCCGAATCTGACGCTGAGGTGCGAAAGCTAGGGGAGCGAACGGGATTAGATACCCGAGTA
+
GGGGGGGGGGGGGGGGGGGGGGGGGGGGGGGGGGGFFGGGGGGGGGGGGGGGGGGGGGGGGGGGGGGGGGGGGGGGGGGEGGGGGGGGDFFEFGEGGGGG@EGGGGDGFGGGGGGDFGGGGGGGFFGGGFGGGGGGGGGGGGGFFGGGFFGEE:BGGGGGGGGGDCEGGGGEEGGGGGGGF?FGCEECFFCC87CCGGGFCFGGEEDGGDFGGGEDBGGGGDCDBGFFFBAGGGFCB3@=
@M00200:205:000000000-AKKM3:1:1101:6830:3081 1:N:0:1
ACTGGGCTTAAAGGGCGTGTAGGCGGTCTGCTAAGTCATGTGTGAAATCCCTCGGCTTAACCGAGGAACGACGCATGAAACTGGCAAGCTAGAGTACCAAAGAGGGGGGTGGAATTCCCGGTGTAGCGGTGAAATGCGTAGATATCGGGAGGAACACCGGTGGCGAAGGCGGCCCCCTGGTTGGATACTGACGCTGAGAAGCGAAAGCGTGGGGAGCAAACAGGATTAGATACCCCGGTA
+
GGGGGGGGGGGGGGGGGGGGGGGGGGGGGGGGGGGGGGGGGFGGGGGGGGGGGGGDGGGGFGFGGGGGGGGGGGGGGGGGFFEFGGFFFG<FGGGGGFGGFGGGGGGGGGGGGGGGGGGGGEGEGGGCGFGGGGGFGGGGGEFFGGGGGGGGGGGGGGGGEGD8CEE8:FGGEE8EGEFDCCGGFGGFGGGGD57:C8++20:EEEC5CEGE>E>CDGG64CFF14C2=BAGGG8FB:BG
@M00200:205:000000000-AKKM3:1:1101:7835:3086 1:N:0:1
ATTGGGTGTAAAGCGTGCGCAGGCGGTTGTGTAAGACAGATGTGAAATGCCCGGGCTTAACCTGGGAACTGCATTTGTGACTGCACGGCTAGAATCTGGCAGAGGGGGATGGAATTCCGCGTGTAGCAGTGAAATGCGTAGATATGCGGAGGAACACCGATGGCGAAGGCAATCCCCTGGGCCTGCACTGACGCTCATGCACGAAAGCGTGGGGAGCAAACAGGATTAGATACCCCAGTA
+
GGGFGGGGGGGGGGGGGGGGGGGGGGGGGGGGGGGGGGGGGGGFEGGGGGGGGCGGGGGGGGGGGGGGGGGGGGGGGGGGGGGGDFGGGGGGGGGGGGGGGGGGGEC7FFGGGGGGGGDGGGGGGFGGGGGGFGG9FDGGGGGGGEGDGGGGGGGGGGGGGEDFDGGGGGGGGGGGGGEFGGGGGGGGGFFGGD55CFFFGGDGDEGGEG5E>EE5>C8FGFF417:?=?DGGGGD>>@F
@M00200:205:000000000-AKKM3:1:1101:15748:3099 1:N:0:1
ATTGGGTATAAAGAGCTCGTAGGTGGCCAACTAAGTCGGATGTGAAATCCCCAGGCTCAACTTGGGAACTGCATCCGATACTGGATGGCTTGAATCCGGGAGAGGGATGCAGAATTCCAGGTGTAGCGGTGAAATGCGTAGATATCTGGAGGAATACCGGTGGCGAAGGCGGCATCCTGGACCGGCATTGACACTGAGGAGCGAAAGCCAGAGGAGCAAACGGGATTAGATACCCCAGTAAGA
+
GGGGGGGGGGGGGGGGGGEGEGEFGGFGGGGGGGGGGGGGGGGGGGGGGGGGGGGGGGGGGGGGGGGGEGGGGGGGGGGGGGGGGGGGGGGGGGGGFGGGGGGGGGGGGGGGGGGGGGGFGGGGGGGGGGGGGGGGGGGGGGGG9FGGGGGGEGGEFFFGCFEEEEGGGGGGGGGGGGGGFGCEGGGDGGF@FGGGGFFDCFGGCGDGGGFF@F;C:=FGGGDC?G>>FFFGGFGFBF?+?-)
@M00200:205:000000000-AKKM3:1:1101:14461:3112 1:N:0:1
ACTGGGCATAAAGGGTCCGTAGGCGGTTTAGTAAGTCAGTGGTGAAAGCCCATCGCTCAACGGTGGAACGGCCATTGATACTGCTGAACTTGAATTATTAGGAAGTAACTAGAATATGTAGTGTAGCGGTGAAATGCTTAGAGATTACATGGAATACCAATTGCGAAGGCAGGTTACTACTAATGGATTGACGCTGATGGACGAAAGCGTGGGTAGCGAACAGGATTAGATACCCCAGTA
+
GGGGGGGGGGCCGGEGDFGGDDGGGGCGGGGGGGGGGGGFGGGGGGGF<EGGGGGGDDF@EFEFGGGGDEDCGGGFGCFGGGGGGGGGGGGGFFGGGGFGGGGGFGGGGGGCEEFGGGFGGGGEFFGGGGGFEGGGGGDEGEFDEFGFGGGD<FGGGFFGGGGG@EEGGGGGGEGFC9DFGFGGGGGFGGGGGGGGGGGG?FGGGGDFEG7:=CAC4C5:5DC<;F+7A6<FCECF>EFG
@M00200:205:000000000-AKKM3:1:1101:21340:3117 1:N:0:1
ATTGGGTGTAAAGGGAGCGTAGGCGGCGTGGTAAGTCAGATGTGAAATCCCGGGGCTCAACCCCGGAACTGCATCCGATACTGCCGTGCTAGAGGATTGGAGAGGTAGCTGGAATTCTCGGTGTAGCAGTGAAATGCGTGGAGTTCGAGAGGAACACTCGTGGCGAAAGCGAGCTACTGGACAATATCTGACGCTGAGGCGCGAAAGCGTGGGGAGCAAACAGGACTAGATACCCTAGTA
+
GGGGGGGGGGGGGGGGGGGGGGGGGGGGGGGGGGGGGGGGGGGGGGGGGGGGGGGGGGGGGGGGGGGGGGGGGGGGGGGGGGGGGGGGGGGGGGGGGGGGFGFGGGGGGGGGGGGGGGGGFGGGGGGGGGGGGGGGGGGGDGGGGGGGGGGGGFGGGGFGGGGGGGGEGGGGGGGGGGGGGGGGGFFGGGGGGGGEGGGFEGG>EEGGGEEEGGFGB5@FGGGGFGGFFFF7CFFCFF=F
@M00200:205:000000000-AKKM3:1:1101:12725:3121 1:N:0:1
ACTGGGCTTAAAGGGCTCGTAGGCGGTTTGTCGCGTCGGGAGTGAAAACGCCGTGCTTAACACGGCGCTTGCTTCCGATACGGGCAGACTAGAGGTATTCAGGGGAGAACGGAATTCCTGGTGTAGCGGTGAAATGCGCAGATATCAGGAGGAACACCGGTGGCGAAGGCGGTTCTCTGGGAATGACCTGACGCTGAGGAGCGAAAGTGTGGGGAGCGAACAGGATTAGATACACCAGTAAGA
+
GGGGGGGGGGGGGGGGGGGGGGGGGGGGGGGGGGGGGGGGGGGGGGGGGGGGGGGGGGGGGGGGGGGGGGGGGGGGGGGGGGGGGGGGGGFCFFGFGGGGGFFGGGGGGGGGGGGGFGFFGGGGGFFGGGGFGGGG9CFCFECGFGGGGGGGGGGC@FGGGGGFGGGGGBFEGGGFFGFGGGGGGGGGFGFFC/9EEGGGGFEEEEG:C7CGGGEGEEED<)2<1*:)//):<,AGF4*3:).
@M00200:205:000000000-AKKM3:1:1101:22952:3134 1:N:0:1
ATTGGGCTTAAAGGGCGCGCAGGCGGCTTGGCAAGTCGAGTGTGAAATCCCTTGGCTTAACTGAGGAATGGCGCTCGAAACTACCTCGCTAGAGGGCGGGAGAGGGAAGTGGAACTCTCGGTGTAGGGGTGAAATCTGTAGATATCGAGAGGAACACCGGTGGCGAAGGCGGCTTCCTGGCCCGTACCTGACGCTGAGGCGCGAAAGCGTGGGGAGCAAACAGGATTAGATACCCGCGTAAG
+
GGGGGGGGGGGGGGGGGGEEGGGGGGGGGGGGGGGGGGEGGGGGGGDGGGGGGGGFGGGGAFFGGGGGCGGFGGEGGGGGDGG8F@EGGGGGFGGGGGGGGGGGGGCFGFGGGGGGGFFGGGGEGGGGGGDGGGDFFGGGGGFGGGGGFGGDGGGGFGGDFGE87<CGEBFEGGGFFGGGGGFGEGEGGGFCEEDEDCGGGGG88EDFGGGCGG375F*8958C1777F*)*3<EDFED:72
@M00200:205:000000000-AKKM3:1:1101:21867:3134 1:N:0:1
ATTGGGCGTAAAGGGCGCGTAGGCGGCCTTCTCAGTCGGACGTGAAATCCCCAGGCTTAACTTGGGAACTGCGTCCGATACTGGAAGGCTTGAGTGCGGGAGAGGGATGTGGAATTCCAGGTGTAGCGGTGAAATGCGTAGATATCTGGAGGAACACCGGTGGCGAAGGCGGCATCCTGGACCGACACTGACGCTGAGGCGCGAAAGCCAGGGGAGCAAACGGGATTAGATACCCTCGTAAGA
+
GGGGGGGGGGGGGFGGGGGGGGGGGGGGGGGGGGGGGGGGGGGGGGGGGGGGGGGGGCGEGGGGGGGGGGGGGGGGDGGCGFGGGGGGGGFGDFFGGGGCCGGGDG7>CEGFGGGGGGGGGGGGGGGGGGCC>FCFCGGDEEFGGGGGGGGEG7FGGGCGGGGGDEGECFGGGGGGGGGFG>FGGDEDGGFGGG3EGGGGGGGGDEDFGFGCGG)CDGGGGDDC(C44@FA>F?F9F:5EGB2
@M00200:205:000000000-AKKM3:1:1101:22603:3143 1:N:0:1
ATTGGGTTTAAAGAGCTCGTAGGCGGTTTGTCGCGTCTGCTGTGAAATCCCGAGGCTCAACCTCGGGCCTGCAGTGGGTACGGGCAGACTGGAGTGCGGTAGGGGAGAATGGAATTCCTGGTGTAGCGGTGGAATGCGCAGATATCAGGAGGAACACCGATGGCGAAGGCAGTTCTCTGGGCCGTAACTGACGCTGAGGAGCGAAAGCGTGGGGAGCGAACAGGATTAGATACCCGGGTAAGA
+
GGGGGGGGGGGGGGGGGGGGGGGGGGFGGGGGGGGGGGGGGGGGGGGGGGGGGGGGGGGGGGGGGGGGGGGGGGCFGGGGGGGGGGGGGGGGFGFGGGG@FGGGGGGGGFGGFGGGDFFGGFGGGGCFGCGGGGFGCFGGGGGGGGGGGG@FGGGGGGGGGGGGGEGGGGFGGGGGCGGGGGGGCEEDGGGGG55CCGGGDGGGGGGGGEGGGGEDFGEGDDGG:F7<FFFF@?EG)..:<<9
@M00200:205:000000000-AKKM3:1:1101:6601:3151 1:N:0:1
ACTGGGCGTAAAGCGTGCGCAGGCGGTGATGTAAGACAGATGTGAAATCCCCGGGCTCAACCTGGGAACTGCATTTGTGACTGCATCGCTGGAGTGCGGCAGAGGGGGATGGAATTCCGCGTGTAGCAGTGAAATGCGTAGATATCGGAAGGAACATCAGTGGCGAAAGCGACTTCCTGGACCAATACTGACGCTCATGTGCGAAAGCGTGGGGAGCAAACAGGATTAGATACCCTTGTA
+
GGGGGGCEGGGGGGGGGGGEEGGGGG:@FFGGGGGDGGGGGGGGGGGGGGGEFGGGGGGGGCFFGGGGGGGGGGGGGFGGGGGGGGGGGGEGGGGGGGG@FGGGFGGG>FGGGGGGGGGGGGGGFGG9FGFGGGGGFGGGGGGGGFEGEFFGGGGGGGGGGGGGEGE@CFGEGGEG9;FGGGGGFGFFFGGFGGG589@F7FGGGDGGGCEGGGFGFGCFGGGGBGF?F?AGFFGGFFFC
@M00200:205:000000000-AKKM3:1:1101:22352:3156 1:N:0:1
ACTGGGCATAAAGGGCGCGTAGGTGGTCCTCAAAGTCGGCTGTGAAATGCCACGGCTTAACCGTGGAGGTGCAGTTGATACTGGAGGACTTGAGTTCCGGAGAGGAAGACGGAATTCCCGGTGTAGCGGTGAAATGCGTAGATATCGGGAGGAACACCAGAGGCGAAGGCGGTCTTCTGGACGGATACTGACGCTGAGGCGCGAAAGCTAGGGGAGCAACCAGGATTAGATACCCGCGTAAGA
+
GGGGGGGGGGGGGGGGGGGGGGGGGGGGGGGGGGGGGGGGGGGGGGGGGGGGGGGGGGGGGGGGGGGGGGGGGGGGG9FFGGGGGGGGGGGGGGGGGGGGGGGGGGGGGGGGGEGGGGGGGGGGGGGGGGGGGGGGGGGGGGGGGGGGGGGGGGGGGDFGGGGGGGGGGGGGGGG9BFGGGGGGGGG>@GGGG55=CGGEEDGGGGGG7EGGEGFGDGG*09FC36*4??477<FD:>57725
@M00200:205:000000000-AKKM3:1:1101:16247:3168 1:N:0:1
ATTGGGTGTAAAGGGCGCGTAGGCGGCCATTCAAGTCGGGGGTGAAAGCCCAGGGCTCAACCCTGGAATTGCCTTCGATACTGTTTGGCTAGAGACCGGAAGAGGTTAGTGGAACTGCGAGTGTAGAGGTGAAATTCGTAGATATTCGCAAGAACACCAGTGGCGAAGGCGGCTAACTGGTCCGGTTCTGACGCTGAGGCGCGAAAGCGTGGGGAGCAAACAGGATTAGATACCCCCGTA
+
F,6EFFCGGGGGFGGGGCFGG@FGGDGGFGGGGGGGGGGGEGGCFGGGDGFGGGGGGDGGFGG?FFGG?EAFGGGGFGGGGFBFFGGGGGGG?FCFFEGECCGFEFGGGGGGGGGGGGEGGGGGGGGGGFGFFFGGGGGCFEGFGGGFGGEGGGFGGEFFC<FGGGGC7FG7CGGFGCFCGGGGGGG=FGGCEGDC:@@CEG7EEGGGCECGGG>D:CFFGGGG?GF?FFFGGG?5<BBE
@M00200:205:000000000-AKKM3:1:1101:8134:3192 1:N:0:1
ACTGGGTGTAAAGTGCGTGCAGGCTGTTCGGTAAGTTGGGCGTGAAATCTCCTGGCTCAACTAGGAGAGGTCGTTCAATACTACCGGGCTAGAGAGTGGTAGAGGAAGATGGAATTCCCGGTGTAGTGGTGAAATGCGTAGATATCGGGAGGAACACCAGTGGCGAAGGCGATCTTCTGGACCATTTCTGACGCTCAGACGCGACAGCTAGGGTAGCAAACGGGATTAGATACCCTCGTA
+
GGGGGGGGGGGGGGGGGGGGGGGGGGGGGGGGGGGGGGGGGGGGGGEGGGGGGGGGGGGGGGGFDGFCFFGGGGGGGGGGGGGFFGDGGGGFGFFEGFFGGG,CEFGEFEFGGGGGGGGGGFCGFCFGGGGGGGGGGGEGGGGGCFGGEEG7=FGGGGGGGGGGGGCEGGCE55DCGGGCFGGGGGEFDFGFGGGDGGFFGGEGG57<FFFGFGAGACFFGGGD@304*64CGCEFF@FG
@M00200:205:000000000-AKKM3:1:1101:9114:3193 1:N:0:1
ATTGGGTGTAAAGGGCGCGTAGGCGTCCAATCAAGTCTTGTGTGAAAGCCCCAAGCTTAACTTGGGAAGTGCACAAGATACTGTATGGATGGAGTTCCGGAGAGGAAGATGGAATTCCCGGTGTAGCGGTGAAATGCGTAGATATCGGGAGGAACACCAGTGGCGAAGGCGATCTTCTGGACGGATACTGACGCTGAGGCGCGAAAGCTAGGGGAGCAAACAGGATTAGATACCCTTGTA
+
GGGGGGGGGGGGGGGGGGGGGGGGGGGGGGGGGGGGGGGGGGGG,EFGGGGGGGGGGGGGGGGGGGGGGGGGGGFFGGGGGGGGGFGGGGGGGGGGGGGGDGGGGGGGGGGGGGGGGGGGGGGGGGGGGGGGGGGGGGGGG>FGGGGGGGGGGGGGGGGGFFFGGGGGGGGDEFGGGGGGGGGGGGGFGCFGDADGECEGEDGGGGGDFGGGFGFGFGCCFGGGBFGBFFFGGGG*@4F7
@M00200:205:000000000-AKKM3:1:1101:21977:3213 1:N:0:1
ATTGGGCGTAAAGGGTGCGTAGGTGGCGCCGTAAGTCGGGTGTGAAATTTCGGAGCTTAACTCCGAAACTGCATTCGATACTGCGGTGCTTGAGGACTGGAGAGGAGACTGGAATTCATGGTGTAGCAGTGAAATGCGTAGAGATCATGAGGAAGACCAGTGGCGAAGGCGGGTCTCTGGACAGTTCCTGACACTGAGGCACGAAGGCCAGGGGAGCAAACGGGATTAGATACCCTAGTA
+
GEGGGGGGGGGGGGGFGGGGGGGCFGGGGGGGGGGGGDGGFGGGGGGGC,CFEFGGG<FGGGFGG>F>FGGGGFGFGGGGGGGGEFCCGGGGGGFFGGGF@FEGECE8EAFFGGG?FDFFGGGGGGGAFDFGGGGGGGGEEG9FEGDFFF?CGG=DFDDDGGGGGGGGGGGDBCEGGG9CCG?CGGGGGDEFFGGGGGGGGGGG5*95**1=FC:DDCFFGGEDFDF?@F>FGGG457=F
@M00200:205:000000000-AKKM3:1:1101:16373:3232 1:N:0:1
ACTGGGCTTAAAGTGAGCGTAGGCGGACATTTAAGTCAGGGGTGAAATCCCGGGGCTCAACCTCGGAATTGCCTTTGATACTGGGTGTCTTGAGTATGAGAGAGGTGTGTGGAACTCCTGGTGTAGCGGTGAAATGCGCAGATATCAGGAGGAACACCGATTGCGAAGGCAGCTCGCTGGAACGTTACTGACGCTGAGACGCGAAAGCGTGGGGAGCAAACAGGATTAGATACCCGTGTA
+
GGGGGGGGGGGGGGGGGGGGGGGGGGGGGGGGGGGGGGGGGGGGGGGGGGGGGGGGGGGGGGGGGGGGGGGGGGGGGGGGGGGGGGGGGGGGGGGGGGGGGGGGGGFGGGGGGGGGGGGGGGGGGGGGGGGGGGGGGGGGGGGGGGGGGGGGGGGGGGGGGGGFGGEGGGGGGGGGGGGGGGGGGGGGFGGGGGGGGGGFEDEEGGGFGCGGGGFGFGGGGGGG:CD2?6>F?FE<7B@G
@M00200:205:000000000-AKKM3:1:1101:15049:3250 1:N:0:1
ATTGGGTGTAAAGGGCGCGTAGGCGGCTTATCAAGTCAGGCGTGAAATTCCCGGGCTCAACCTGGGGGCTGCGCTTGATACTGATGAGCTTGAATGCGGGAGAGGATAGTGGAATTCCCAGTGTAGAGGTGAAATTCGTAGATATTGGGAAGAACACCAGTGGCGAAGGCGGCTATCTGGCCCGTAATTGACGCTGAGGCGCGAAAGCGTGGGGAGCAAACAGGATTAGATACCCTAGTA
+
GGGGGGGGGGGGFFGGGGGGGGGGGGGGGGGGGGGGGGGGGGGGGGGGGGGGGGGGGGGGFGGGGGGGGGFGGGGGGGGGFGFGFGGGGGGGGGGGGGEGGGGGGGGGGGGGGGGGGGGGGFGFGGGGGFGFFGFFGGFGGGGGGGGGGFGDFFFGGGGFACCEEGGDGGGGEGGCFGGGGGGGGGGFCCGEEG:C=FFGGGGGGGGGD=EGDGEGFGGFDFFG6DFB@F9C<CFGF@BE
@M00200:205:000000000-AKKM3:1:1101:10575:3255 1:N:0:1
ATTGGGTTTAAAGTGTGCGCAGGTGGCCGCGCAAGTCGAGTGTGAAATCCCCGAGCTTAACTTGGGAATTGCGCTCGAAACTACGTGGTTCGAGTGTGGCAGAGGAAGGTGGAATTCCACGTGTAGCGGTGAAATGCGTAGAGATGTGGAGGAACACCGATGGCGAAGGCAGCCTTCTGGGCCAACACTGACGCTCATGCACGAAAGCGTGGGGAGCAAACAGGATTAGATACCCTTGTAAGA
+
FGGGGGGGGGGGGGGGGGGGGGGGGGGGGGGGGGGGGGGGGGGGGGGGGGGGGGGGGGGGGGGGGGGGGGGGGGGGGGGGGGGGGGGG+DFGGGGGGGGGGGGGGGGGGGGGGGGGGGGGGGGGGGGGGGEGGGGGGGGGGGGGGGFGGGGGGGGGGGGGGGGGGDGGGGGGGFFGGGGGGGGEGGGGGGGGGGGDC9FGGGG>EGDFEGGGGGFGFGGG*>GGFGGFFFF*2<8F:FFGGFA
@M00200:205:000000000-AKKM3:1:1101:14325:3264 1:N:0:1
ACTGGGCTTAAAGCGCGCGTAGGCGGCCAGATAAGTCCGGTGTGAAAGTCACAGGCTCAACCTGTGAATGCCGCTGGAAACTGTCTGGCTAGAGTCCGGAAGGGGCGAGTGGAATTCCTGGTGTAGCGGTGAAATGCGCAGATATCAGGAGGAACACCGATGGCGAAGGCAGGTCTCTGGGCATTAACTGACGCTGAGGAGCGAAAGCATGGGGAGCGAACAGGATTAGATACCCAAGTAAGA
+
GGGGGGGGGGGGGGGGGGGGGGGGGGGGGGGGGGGGGGGGGGGGGGGGGGGGGGGGGGGGGGGGGGGGGGGGGGGGGGGGFGGGGGGGGGGGGGGGGGGGGGGGGGGGGGGGGGGG9FGGGGGGGGGGGGGGGGGGAFGGDEGGFGGGGGGGGGGGGGGGGGGGGGGGGGGGGGGGGGGGGGGGGGGGGGGGGGGGGGGGGGGGGCGGGGGEGEEGFGG51>FGFFD<@F>CEFF*0<@FGFF
@M00200:205:000000000-AKKM3:1:1101:23583:3264 1:N:0:1
ATTGGGTTTAAAGGGCGCGTAGGCGGCCTGATAAGTAGGGGGTGAAATCTCGCGGCTCAACTGCGAGGCTGCCTCCTAAACTGTCGGGCTCGAGCACAGTAGAGGCAGGTGGAATTCCCGGTGTAGCGGTGGAATGCGTAGAGATCGGGAAGAACATCGGTGGCGAAGGCGGCCTGCTGGGCTGTTGCTGACGCTGAGGCGCGACAGCGTGGGGAGCAAACAGGATTAGATACCCCAGTA
+
GGGGGGGGGGGGGGGGGGGGGGGGGGGGGGGGGGGGGGGGGGGGGGGGGGGGGGGGGGGGGGGGGGGGGGGGGGGGGGGGGGGGGGGGGGGGGGGGGGGGGGGGGGGGGGGGGGGGGGGGGGGGGGGGGEGGGGGGGGGGGGGGGGGGGGGGGGGGGGGGGGGGGGGGGGGGGEGGDGGGGGGGGGGGGGGGGGGGCGGFGGG8CGGGGEECEEDGFGGGGDGG6D:?FFFGGFGD@FFC
@M00200:205:000000000-AKKM3:1:1101:24104:3265 1:N:0:1
ATTGGGTGTAAAGGGCGCGTAGGCGGCCTGCTAAGTCGGACGTGAAATCCCCCGGCTCAACCGGGGAACTGCGTCCGATACTGGTGGGCTCGAATCCGGGAGAGGGATGTGGAATTCCAGGTGTAGCGGTGAAATGCGTAGATATCTGGAGGAACACCGGTGGCGAAGGCGGCATCATGGACCGGTATTGACGCTGATGCGCGAAAGCCAGGGGAGCAAACGGGATTAGATACCCCCGTA
+
GGGGGGGGGFGGGFGGGDGGGDGGGGGGGGCFFEGCFGGGGGGGGFGFGGGCFGGGGGGGGFCFGGGGGGGGGGGGEF:FGGGFF8?FFGGGGFG7<=FFGFGGGGE<FGGGFCFGAFCFGFEFFF,BCFCFGGGF9FFGEEGG@9CFGFFEEGGCFCFEGGGFGGGGE*F:C5:C+0A9CFCEEC>FED7?EG3C50<+:C5*:87D67EFGG5CBGGGC*1*4398?=<>FCF>)7>C
@M00200:205:000000000-AKKM3:1:1101:22160:3279 1:N:0:1
ATTGGGCATAAAGCGCGTGTAGGCGGCTCGGTAAGTCTGCTGTGAAAGTCCAGGGCTCAACCCTGGGATGCCGGTGGATACTGTCGAGCTCGAGTCCGGAAGAGGCGAGTGGAATTCCTGGTGTAGCGGTGAAATGCGCAGATATCAGGAGGAACACCAATGGCGAAGGCAGCTCGCTGGGACGTGACTGACGCTGAGACGCGAAAGCGTGGGGAGCAAACAGGATTAGATACCCCTGTAAGA
+
GGGGGGGGGGGGGGGGGGGGGGGGGGGGGGGGGGGGGGFGGGGGGGGGGGGGGGGGGGGGGGGGGGGGGGGGGGGGGGGGGGGGGGGGGGGGGGGGGGGGGGGGGGGGGGGGGGGGGFGGGFGGFGGGGEGGGGGGGGGGGGGGGGGGGGGGGGGGGGGGGGGGGGGGGGGGGGGGGGGGGGGGGGGGGGGGGGCGGGGGDGGEEEDFGGGGGGFGFGGGGFFD:4CDFF>FGFC<F>6FC>D
@M00200:205:000000000-AKKM3:1:1101:18842:3309 1:N:0:1
ACTGGGCGTAAAGCGCACGTAGGCGGCCTGATAAGTCGGATGTGAAAGCCCCGGGCTCAACCTGGGAAGTGCATTCGAAACTGTGAGGCTTGAGTACGGGAGAGGGTTGCGGAATTCCCGGTGTAGAGGTGAAATGCGTAGAGATCGGGAGGAACACCAGAGGCGAAGGCGGCGACCTGGACAGGTACTGACACTCAACTACGAAAGCGTGGGGAGCAAACAGGATTAGATACCCTCGTAAGA
+
GGGGGGGGGGGGGGGGGGGGGGGGGGGGGGGGGGGGGGGGGGGGGGGGGGGGGGGGGGGGGGGGGGGGGGGGGGGGGGGGGGGGGGGGGGGGGGGGGGGGGGGGGGGGEFGGGDGGGGGGGGGGGGGGGFCGGGGGGG:EGGGGGGGGGFG>:FGGGEGGGGGGGGGGGGGECGGGGGGGGG?FFFGGGF?FGGGFGGFGGGGGFGGFGGGGEG3DFGGGGGGG:0??=B<CFFGCFFFGGFF
@M00200:205:000000000-AKKM3:1:1101:16721:3314 1:N:0:1
ATTGGGCTTAAAGCGCGCGTAGGCGGCTTTGCAAGTCGGGTGTGAAATCCCCAGGCTTAACCTGGGAACTGCATTCGAGACTGCATTGCTAGAGTATGGGAGAGGGAAGTGGAATTTCAGGTGTAGCGGTGAAATGCGTAGATATCTGAAGGAACATCAGTGGCGAAAGCGACTTCCTGGACCAATACTGACGCTCATGTGCGAAAGCGTGGGGAGCAAACAGGATTAGATACCCGGGTA
+
GGGGGGGGGGGGGGGGGGFEGGGGGGGGGGGGGGGGGGGGGGGGGGGGGGGGGGGGGGGGGGGGGGGGGGGGGGGGGGGGGGGGGGGGGFGGGG<BFGGGGGGGGGCGGGGGGGGGGGGGGGGGGGDGGGGGGGGGGGGGGGDFGGGGGFGGGGGGGGGFGGGGGGGGGFGGGGGGCFG7DD88FGFGGGGCEGGC8,BFFGGGGGGGGG7FGGEG>F8F57F416C?FFBGGGGDDD>E
@M00200:205:000000000-AKKM3:1:1101:21590:3362 1:N:0:1
ACTGGGTATAAAGAGCGTGCAGGTGGCTTGGTAAGTTAGGCGTGAAATCTCCCGGCTCAACTGGGAGAGGTCGTCTAATACTACCGGGCTAGAGAGCAGAAGAGGAAGATGGAATTCCCGGTGTAGTGGTGAAATGCGTAGATATCGGGAGGAACACCAGTGGCGAAGGCGATCTTCTGGTCTGTTTCTGACACTCAGACGCGACAGCTAGGGTAGTAAACGGGATTAGATACCCTAGTAAGA
+
GGGGGGGGGGGGGGGGGGGGGGGGGGGGGGGGGGGGGGGGGGGGGGGGGGGGGGGGGGGGGGGGGGGGGGGGGGGGGGGGGGGGGGGGGGGGGGGGGGGGGGGGGGGGGGGGGGGGGGGGGFGGDEGGGGGGGGGGGGGGGGDFGGGGGGGGGGFGGGGFCFGGDFGGGGG@EFFGGCGFGGGGFGGGGGGGGGGGGGGE=DEBBEGGGGDCC*/>FFGGGGDD<CFFF64DCGGGFFFCFAA
@M00200:205:000000000-AKKM3:1:1101:23145:3375 1:N:0:1
ACTGGGTTTAAAGGGCGCGTAGGCGGTCCGGTAAGCGTGTGGTGAAAGCCCGGGGCTCAACCCCGGGTCGGCCGTGCGAACTGTCGGACTCGAGCACTGTAGAGGCAGGCGGAATTCCGGGTGTAGCGGTGGAATGCGTAGAGATCCGGAAGAACACCGGTGGCGAAGGCGGCCTGCTGGGCAGTATAGCTGACGCTGAGGCGCGACAGCGTGGGGAGCAAACAGGATTAGATACCCCTGTA
+
GGGGGGGGGGGGGGGGGGGGGGGGGGGGGGGGGGGGGGGGGGGGGGGGGGGGGGGGGGGGGGGGGGGGGGGGGGGGGGGGGGGGGGGGGGGGGGGGGGGGGGGGGGGGGGGGGGGGGGGGGGGGGGGGGGGGGGGGGGGGGGGFGGGGGGGGFFFGGGGGEGGGEGGGGGGGGGGGGGGGGGGGEFGGFGGGGFGG5EGFGGCCEDDGE5EC8C>3@ECCGG5DBG<0@F<77<+7?>3CDD
@M00200:205:000000000-AKKM3:1:1101:24663:3392 1:N:0:1
ATTGGGCTTAAAGCGCGCGCAGGCGGGCTGGTCAGTCTGGGGTGAAATCTCACGGCTCAACCGTGAGAGGTCCTTGGATACTGCTAGCCTTGAGGGGCTCAGAGGAGAGTGGAATTCCGGGTGTAGTGGTGGAATGCGTAGATATCCGGAGGAACACCAGTGGCGAAAGCGGCTCTCTGGGGGCAACCTGACGCTGAGGCGCGAAAGCGTGGGGAGCGAACCGGATTAGATACCCGTGTAAGA
+
GGGGGGGGGGGGGGGGGGGGGGGGGGGGGGCFGGGGGGGGGGGGGGGGGGGGGGGGGGGGGGGGGGGGGGGGGGGGGGGGGGGGGGGGGGGGGGGGGGGGGGGGGGGFGGFFGGGGGGFGGGGGGGGGGGGGGGGGGGGEGGGFGFGGGGGGGGGGGEGGGFGGGCECECGGGGGGGGFGGGGGGFGFFGGGGGDEGGGGGGDGGGDFGECGGGED3CEG3DEDB7D<=4>GGGED05>FFA<
@M00200:205:000000000-AKKM3:1:1101:12192:3392 1:N:0:1
ATTGGGCGTAAAGGGCGCGTAGGCGGCCTTCTAAGTCGGACGTGAAATCCCCAGGCTTAACTTGGGAACTGCGTCTGATACTGGAGGGCTTGAGTGCGGGAGAGGGATGTGGAATTCCAGGTGTAGCGGTGAAATGCGTAGATATCTGGAGGAACACCGGTGGCGAAGGCGGCATCCTGGACCGACACTGACGCTGATGCGCGAAAGCCAGGGGAGCAAACGGGATTAGATACCCTAGTA
+
GGGGGGGGGGGGGGGGGGGGGGGGGGGGGGGGGGGGGGGGGGGGGGGGGGGGGGGGGGGGGGGGGGGGGGGGGGGGGGGGGGGGGGGGGGGGGGGGGGGGGGGGGGGGGGGGGGGGGGGGGGGGGGGGGGGGGGGGGGGGGGGGGGGGGGGGGGGGGGGGGGGGGGGGGGGGGGGGGGGGGGGGGGGGGGGGGGGGGGGGGGGGGGGGFGGGGGFGFGGGGGGGFGDDFFBFGGGGFFFG
@M00200:205:000000000-AKKM3:1:1101:14780:3393 1:N:0:1
ATTGGGTGTAAAGAGTTCGTAGGCGGCTTGGAAAGTGGGGTGTGAAAGCCCTCGGCTCAACCGAGGAATTGCGCTCCAAACTACCGAGCTTGAGTAGGCTAGAGGTGAGCAGAACTGATGGTGGAGCGGTGAAATGCGTTGATATCATCAGGAATACCGGAGGCGAAGGCGGCTCACTGGGACCTAACTGACGCTGAGGAACGAAAGCTAGGGGAGCAAACGGGATTAGATACCCTAGTAAGA
+
GGGGGGGGGGGGGGGGGGGGGGGGGGGGGGGGGGGGGGGGGGGGGGGGGGGGGGGGGGGGGGGGGGGGGGGGGGGGGGGGGGGGGGGGGGGGGGGGGGGGGGGGGGGGGGGGGGGGGGGGGGGGGGGGGGGGGGGGGGGGGGGGGGGGGGGGGGGGGGGGGEGGGGGGGGGGGEGGGGGGGGGGGGFGGGGGGGGGGGGGGGGGGGGGGGGGGGFGFGGFDGED?GC?FF4C+<<>5>??FFF
@M00200:205:000000000-AKKM3:1:1101:24932:3415 1:N:0:1
ATTGGGCATAAAGCGTGCGCAGGCGGCGCCGCAAGTCAGGCGTGAAATCCCCGAGCTTAACTTGGGAATGGCGCTTGAAACTACGGTGCTGGAGTGTGGCAGAGGGAGGTGGAATTCCACGTGTAGCGGTGAAATGCGTAGATATTGGGGGGAACACCAGTGGCGAAGGCGGCTCACTGGACCGGTACTGACGCTGATGCGCGAAAGCGTGGGGAGCAAACAGGATTAGATACCCTAGTA
+
GGGGGGGGGGGGGGGGGGGGGGGGGGGGGGGGGGGGGGGGGGGGGGGGGGGGGGGGGGGGGGGGGGGGGGGGGGGGGGGGGGGGGGGGGGGGGGGGGGGGGGGGGGGGGEGGGGGGGGGGGGGGGGGGGGGGGGGGGGGGGEFGFGGGGGGGGGGGGGGCCFGEGGGGGGGGGGDFGGGGGGGGGEEEFGFFGG3EGGGGGDECGGDFGGGGGGF<5CFCF5FGFGGF47<>CFGGFFFG
@M00200:205:000000000-AKKM3:1:1101:24463:3421 1:N:0:1
ACTGGGCTTAAAGGGCTCGTAGGCGGTTTGTCGCGTCGGGAGTGAAAACATCCAGCTTAACTGGGTGCTTGCTTTCGATACGGGCAGACTTGAGGCATGCAGGGGAGAATGGAATTCCTGGTGTAGCGGTGAAATGCGCAGATATCAGGAGGAACACCAGTGGCGAAGGCGACTCACTGGCCCGATACTGACGCTGAGGCGCGAAAGCGTGGGGAGCAAACAGGATTAGATACCCTCGTAAGC
+
GGGGGGGGGGGGGGGGGGGGGGGGGGGGGGGGGGGGGGGGEGGGGGGGGGGDGGGGGGGGGGGGGGGGGGGGGGGGDGFEGGGGGDEFGGGGGGGGGGGGGGGGGEGGGGFGGGGGGGFGGGGGGGGGGGGGGGGGGGGGGGGGGGGGGGGGGGGGGGGGGGGGGGGGGGGG5:CFGGGFGGFEECC5@FGCE57C?:FFG5/?ECCFGEECEGBG@=@GGD*149:<F65*+,<*<57ED1)
@M00200:205:000000000-AKKM3:1:1101:19084:3424 1:N:0:1
ACTGGGTTTAAAGGGCGCGCAGGCGGCGGTGCTGGCCCGGCGTGAAAGCCCCCGGCTCAACCGGGGAGGGTCGTCGGGGACCGCACCGCTTGAGGGCGGTAGGGGCTGGTGGAATGCCTGGTGTAGTGGTGAAATGCGTAGAGATCAGGCAGAACACCCGTGGCGAAGGCGGCCAGCTGGGCCGACCCTGACGCTGAGGCGCGAAGGCGTGGGGAGCGAACGGGATTAGATACCCGCGTA
+
GGGGGGGGGGGGGGGGGGGGGGGGGGGGGGGGGGGGGGGGGGGGEGGGGGGGGGGGGGGGGGGGGGGGGGGGGGGGGGGGGGGGGGGGGFEGGGGGGGGGGGGGGGGGGGGGGGGGGGGGGGGFCFGGGGFFGGGGGG>CCGGFGGGFGGGGFGGGGGGGGGGDCEGDEFGDGEGGGFGGGGGGGGGGGGDGGGDGGFGGGGGEEGGGG5?EGDFGFGEEDGDGBC48??9C+<F3>DFG
@M00200:205:000000000-AKKM3:1:1101:23594:3424 1:N:0:1
ATTGGGTTTAAAGGGCGCGTAGGCGGTTCGCTAAGTCGGATGTGAAAACTCTGGGCTCAACCCAGAGCCTGCATCCGAAACTGACGGGCTAGAGTTCTGGAGGGGGTAGCGGAATTCCTGGTGTAGCGGTGAAATGCGTAGATATCGAGAGGAACACCTGCGGCGAAGGCGGGTTGCTGGGCTGACACTGACGCTGAGGCGCGAAAGCTAGGGGAGCGAACGGGATTCGATACCCTAGTA
+
@CFGGGCGGFGGGGGGGGGGGGGGGGGEEGEGGGCEFGGDCEFGFF<<F@FFFGE8FDGFG8FGC@=C<<CDFGCE==:>BEFFFGDC==<EGFF?FAB,BFDGC=F=+5C73=B<<F9=FFFGFFGGGGEGD<FFF>>EDEGA9;:::FGG:B><F*>CA<7BEEGGGGGGG8;587+0CFGGGGGE6*0<C**2:F5*:5CECGGGF768;E)3)*/195E<6DF)79)1:<<F577?
@M00200:205:000000000-AKKM3:1:1101:24670:3432 1:N:0:1
ATTGGGTTTAAAGGGCGCGTAGGCGGTGGCTTAAGCGTGCGGTGAAAGCCCGGGGCTCAACCCCGGGTCGGCCGTGCGGACTGGGTCACTCGAGCACTGTAGGGGCGGGTGGAATTCCGGGTGTAGCGGTGGAATGCGTAGAGATCCGGAAGAACACCGGTGGCGAAGGCGGCCCGCTGGGCAGTGGCTGACGCTGAGGCGCGACAGCGTGGGGAGCAAACAGGATTAGATACCCGAGTAAGA
+
GGGGGGGGGGGGGGGGGGGGGGGGGGGGGGGGGGGGGGGGGGGGGGGFFGGGGGGGGGGGGGGGGGGGGGGGGGGGGGGGGGGGGGGGGGGGGGGGGGGGGGGGGGGGGGGGGGGGGGGGGGGGGGGGGFGGGGFGGGGGGGGGGGGGGCEEGGGGGGGGGGGGDGEGGGGGGGGEGEGGGFFDGGGCED58EEGGGGGFEGGGCEDFEGDGGGFGFGFFCCGFFGFDF4AFFGGGD>FFG44
@M00200:205:000000000-AKKM3:1:1101:17134:3443 1:N:0:1
ACTGGGCGTAAAGCGTGTGTAGGCGGAGGCGTAAGTGTCTTGTGAAATCCCACGGCTCAACCGTGGAACTGCTGGGCATACTGCGTCTCTTGAGCCGGCCAGGGGTCACCGGAACAAGCGGTGGAGCGGTGAAATGCGTAGATATCGCTTGGAACGCCAACGGTGAAAACAGGTGACTGGGGCCGCGCTGACGTTGAGACCCGAAAGCCAGGGGGGCCAACGGGATTAGTTACCCACGGAAGA
+
GGGGGGGGGGGGGGGBF;FFGGGCFGGD:FEGGEGGFGGGGGGFGGGGAFEAEGGGGGGGGGGGGG7EGFFCFDGGGGGGFF99?FGEEFFAC=EGDE7CCFGGGGCCEFGEG7:B,:,CE=7:=,3C<><FG<FACFC:3*@;@,@C<DCCF9?FC:E@*1<8*<CF:BFF5,,48?CC78/1*:8855*2****;:86***::C7DFC>FC5))0*/;***1,75)*/)*+<C*75):*3:
@M00200:205:000000000-AKKM3:1:1101:15956:3445 1:N:0:1
ACTGGGCATAAAGAGCGCGCAGGCGGTCGTTCAAGTCGCGTGTGAAAGCCCCCGGCTCAACTGGGGAGGGTCACGCGATACTGATCGACTCGAAGGCAGGAGAGGGTAGTGGAATTCCCGGTGTAGTGGTGAAATGCGTAGATATCGGGAGGAACACCAGTGGCGAAGGCGACTACCTGGCCTGTTCTTGACGCTGAGGCGCGAAAGCTAGGGGAGCAAACGGGATTAGATACCCGAGTA
+
GGGGGGGGGGGGGGGGGGGGGGGGGGGGGGGGGGGGGGGGGGGGGGGGGGGGGGGGGGGGGGGGGGGGGGGGGGGGGGGGGGGGGGGGGGGGGGGGGGGGGGGGGGGGGGGGGGGG9FGGGFGGGGGGGGGGGGGGGGGGGGGGFGGGGGGGGGGGGGGGGGGGGGDEGGGGGGGGFGGGGGFGCFFGGGGGGGGGGGGGGGGGGGGG7:@GGGFGFGGGGDGG:DFBFFAGFGGD3).:
@M00200:205:000000000-AKKM3:1:1101:11746:3446 1:N:0:1
ATTGGGCATAAAGCGTGCGTAGGTGGTTGTTTAAGTCTGCTGTGAAAGCCCTGGGCTCAACCTGGGAATTGCAGTGGATACTGGGCGACTAGAGTGTGGTAGAGGATAGTGGAATTTCCGGTGTAGCAGTGAAATGCGTAGAGATCCGGAAGAACACCGGTGGCGAAGGCGGTTAGCTGGGCAGTTGCTGACACTGAGGCGCGACAGCGTGGGGAGCAAACAGGATTAGATACCCGGGTA
+
GGGGGGGGGGGGGGGGGGGGGGGGGGGGGGGGGGGGGGGGGGGGGGGGGGGGGGGGGGGGGGGGGGGGGGGGGGGGGGGGGGGGGGGGGGGGGGGGGGGGGGGGGGGGGGGGGGGGGGGGGGGGGGGGGGGGGGGGGGGEGGGGGGGGGGDGGCGGGGGGGGGGGGGGGGGGGGGGGGGGGGGGGGGGGGGGFCCGGGGFEDGGGGGGGEGGGGFG>FGGGGGGFGD?FFFGFFGGFEFG
@M00200:205:000000000-AKKM3:1:1101:10923:3453 1:N:0:1
ATTGGGTTTAAAGCGCGCGTAGGTGGTTTGTTAAGTTGGATGTGAAATCCCCGGGCTCAACCTGGGAACTGCATCCAAAACTGGCAAGCTAGAGTATGGTAGAGGGTGGTGGAATTTCCTGTGTAGCGGTGAAATGCGTAGATATAGGAAGGAACACCAGTGGCGAAGGCGACCACCTGGACTGATACTGACACTGAGGTGCGAAAGCGTGGGGAGCAAACAGGATTAGATACCCTCGTA
+
GGGGGGGGGGGGGGGGGGGGGGGGFGGGGGGGGGGGGGGGGGGGGGGGFGGGGGGGGGGGGGGGGGFGGGGGGGGGGGGGGGGGGGGGGGGGGGGGGGEFGGFGFGCGGCGEGFGGFGGCGGGGGGGGGEGEFCFGAFEEEGAGGGGGGGGGFGGGGGFDFGGGCFGGEGEGEEED>>FGFGGEGGGFFGGGGGCCGFEGCFEEGEDCECEGGGFDFGFCGGGG?DC?FFFCFFFDFB@G
@M00200:205:000000000-AKKM3:1:1101:23451:3473 1:N:0:1
ACTGGGCGTAAAGGGTGCGTAGGTGGTCGGGTAAGTCTCATGTGAAATCCCGCAGCTTAACTGCGGAACGGCATGGGATACTATTCGGCTAGAGGATTGGAGGGGGGACTGGAATTCCCGGTGTAGCAGTGAAATGCGTAGATATCGGGAGGAACACCAGTGGCGAAGGCGAGTCCCTGGACAATTCCTGACGCTGAGGCACGAAAGCTAGGGGAGCAAACAGGATTAGATACCCCAGTA
+
GGGGGGFFGGGGGGGFGGGGGGEGGGGGCFGGDGGFGGGGGGGGGGGF@FFFGGGEGGGGGFGGGGGGGGGGGCFGGGGGGGGGGFGGGGGGFEFGGGGG?FGGGGGGGGFGGGGFG@CFGGGGGGGFGGGGGGGGGGGEFEGCFGGCCGGGGFFDGGGGGGFCEGDGDGDCEE6FGGGGGEFGGDF@CCEGGGGCGGGGDFEGGGGGGGCCFG3DEG*@FGGF:FGBFFFFGC6FDFFG
@M00200:205:000000000-AKKM3:1:1101:20611:3474 1:N:0:1
ACTGGGCTTAAAGCGCGCGTAGGTGGTTTGTTAAGTTGGATGTGAAATCCCCGGGCTCAACCTGGGAACTGCATCCAAAACTGGCAAGCTAGAGTATGGTAGAGGGTGGTGGAATTTCCTGTGTAGCGGTGAAATGCGTAGATATAGGAAGGAACACCAGTGGCGAAGGCGACCACCTGGACTGATACTGACACTGAGGTGCGAAAGCGTGGGGAGCAAACAGGATTAGATACCCCAGTA
+
GECC<FGFF<AFGGGCGGG@+:@EFGGGFEGGGGGCFFGGGGFAFAEGGGEFGDCB@DFGGGDGDGGD@FFA<FGGFDEGGFEFCFFEGCF<FDDFEA?BAFFFGGGD>=FGEGGGDDGFGGGFGGDFG?:<EFDGGGEEGEFGGGGCFGFDD,3>FEGG,@,@@F8F:EGGG58D*>F<DCCF?EFCD>9:E86<EF5AFGG588C*?/;<EEFG>7?8<FGG?40.9*::E,+9>E6<
@M00200:205:000000000-AKKM3:1:1101:21133:3496 1:N:0:1
ATTGGGTGTAAAGCGCGCGCAGGCGGTTCCGAAAGTCGAGTGTGAAAGCTCCCGGCCCAACTGGGAGAGGCCGTTCGAAACTTCGGAACTTGAAGGCGGGAGAGGCAGATGGAATTTCCGGTGTAGCGGTAAAATGCGTAGATACCGGAAGGAACACCAGTGGCGAAAGCGATCTGCTGGCCCGCCCTTGACGCTCAGGCGCGAAAGCTAGGGGAGCGACCGGGATTAGATACCCTTGTA
+
<FGGGGGEFGGGGGGGGGGGGGGGGGGGGGGFEGGGGGDGGGGEFGGGGGGGGGGGGGGGGGGGGEGDFGGFFGFGGGGEEFGGGGDFGFGCFFGGGGGGGEEGGGGGGFGGGFGGFCBF>FGGEFGGGFGGFCGFFGGEGGGFGFEGGGGGGGGFGGGGGGGGGEGDGGGGFGD9<CFFEGGGEGG57<FGGGCEDDF:EDC88:CF:?CCGG>)0:CCCDGDB59>?FDGGGDF?FB7
@M00200:205:000000000-AKKM3:1:1101:14330:3506 1:N:0:1
ATTGGGTGTAAAGGGCGCGTAGGCGGCCACCGCAAGTCGACTGTGAAATCTCCGGGCTTAACTCGGAAAGGTCAGCCGATACTGCGGGGCTAGAGTGCAGAAGGGGCAACTGGAATTCTCGGTGTAGCGGTGAAATGCGTAGATATCGAGAGGAACACCTGCGGCGAAGGCGGGTTGCTGGGCTGACACTGACGCTGAGGCGCGAAAGCTAGGGGAGCGAACGGGAGTAGATACCCTCGTA
+
GGCFFGFFFFEFGGEEGGGGGGGGGGGGGGGGGGGGGGGGGGGGGGGFGGGFGGGGGGGF?CCEGEGGFFEGGGGDFGGGGGGGGGGGGGGGGGGGGGGGGGGGGGGGGGGGGFGGGGGGGGGGGGGGEGGGGFFGGGEGGGGFFCFGGGGGGGGGGGGGGGGGGGGGG>FGGGGGGGGGFGGGGGGFFFGGGGGEEEFGGGGGDEGGGDFFGG@GB:EGGGGGFG)-9B9FFCAF?F;FC
@M00200:205:000000000-AKKM3:1:1101:21829:3506 1:N:0:1
ACTGGGCGTAAAGAGCTCGTAGGCGGCTTAGTAAGTCGGGTGTGAAACCTCCAGGCTCAACCTGGAGACGCCACCCGATACTGCTATAGCTAGAGTCCAGTAGGGGAGTGCGGAATTCCCGGTGTAGCGGTGAAATGCGCAGATATCGGGAGGAACACCAGCGGCGAAGGCGGCACTCTGGGCTGGAACTGACGCTCAGGAGCGAAAGCGTGGGTAGCGAACAGGATTAGATACCCTCGTA
+
GGGGGGGGGGGGGGGGGGGGGGGGGGGGGGGGGGGGGGGGGGGGGGGGGGGGGGGGGGGGGGGGGGGGGGGGGGGGGGGGGGGGGGGGGGGGGGGGGGGGGGGGGGGGGGGGGGGGGGGGGGGGGGGGGGFGGGGGGGGGGGGGGGGGGGGGGGGGGGGGGFGGGGDGGGGGGGGGGGGGGGGGGGGGFGGFGEGGGEFGFGGGECD5EGCGGGFFFDGCCCEG?**6FFFFCFGG@F>=D
@M00200:205:000000000-AKKM3:1:1101:25493:3516 1:N:0:1
ACTGGGTTTAAAGCGCACGTAGGCGGCTTCGCAAGTCGGATGTGAAATCCCTCGGCTCAACCAAGGACGTGCATCCGAAACTGCGGGGCTTGAGTGCTGAAGAGGATCGCGGAATTCCCGGTGTAGAGGTGAAATTCGTAGATATCGGGAGGAACACCAGTGGCGAAGGCGGGTCACTGGACCGATACTGCAGCTGAGGCACGAAAGCGTGGGGAGGAAACAGGATTAGATACCCGAAGA
+
GGGGGGGGGGGGGGGGGGDFFFGGGGGGGGGEGGGGFGGGGEGGFFGGGGGCDGGGGEFFFGGGGGFGE7FGFFGGGDGG@FGGGGGGGFGGGCFGGCFGGGEFGE@FCC+@CFFGGGFFC@CFDGGAFBFFGF9,>FF@D@FB@,>@GGGGCGGFF*FFFGGGCCEEC=FE*1/;+0<F*;;8*218::++3<<C9@F5C<**8*94*/;5?E5<):*<*2*1(*:84=)*+0<>)))2
@M00200:205:000000000-AKKM3:1:1101:14223:3525 1:N:0:1
ACTGGGTTTAAAGCGTGTGTAGGCGGATGCCTAAGTACCTTGTGAAATCCCACGGCTCACCCGTGGAACTGCTTGGTATACTGGGTGTCTTGAGCCACTTAGGGGCTACCGGAACAAATGGTGGAGCGGTGAAATGCGTAGATATCATTTGGAACGCCAATGGTGAAAACAGGTAGCTGGGAGTGTGCTGACGCTGAGACACGAAAGCCAGGGGAGCAAACGGGATTAGATACCCGCGTA
+
GGGGGGGGGGGGGGGGGGGGGGGGGGGGGGGGGGGGGGGGGGGGGGGGGGGGGGGGGGGGGFGGGGGGGGGGGGGGGGGGGGGGGGGGGGGGGGGFGGGGGGGGGGGGGGGGGGGGGFFGGGGGFGGGGGGGFGGGGGGGGGACGGGGGGGGGFFGGGGGGGDGGGGGGGGGGGGGGCGGGGGGGGGGGGGFCEGGGGGGGGGGGGGGGGGGGGDDAG8@8>EC;D4@FF)+<?@DDB@G
@M00200:205:000000000-AKKM3:1:1101:20154:3530 1:N:0:1
ATTGGGCATAAAGCGCATGTAGGCGGGCCGGCAAGTCAGGTGTGAAATCCCCGGGCTCAACTCGGGAACTGCACTTGAAACTGCCGGTCTGGAGTGCCGGAGAGGGTAGTGGAATTCCTGGTGTAGAGGTGAAATTCGTAGATATCAGGAGGAACACCGGTGGCGAAGGCGGCTACCTGGACGGTTACTGACGCTGAGATGCGAAAGCGTGGGGAGCAAACAGGATTAGATACCCGTGTAAGA
+
GGGGGGGGGGGGGGGGGGGGGGGGGGGGGGGGGGGGGGGGGGGGGGGGGGGGGGGGGGGGGGGGGGGGGGGGGGGGGGGGGGGGGGGGGGGGGGGGGGGGGGGGGGGGGGGGGGGGGGGGGGGGGGGGGGGGFGDGGGGGGGGGFFGGGGGGGGGGGGGGGGGGGGGGGGGGGGGGDFGGGGGGEGGGFGGGGGGGGFGGGGGGGGGGD:EGGGFGFGGGGGGF?9C>FFAGC<+9>@5CCAF
@M00200:205:000000000-AKKM3:1:1101:16576:3542 1:N:0:1
ACTGGGTGTAAAGCGTGCGCAGGCGGTTGTGCAAGACAGATGTGAAATCCCCGGGCTCAACCTGGGAACTGCATTTGTGACTGCACAGCTTGAGTGCGGCAGAGGGGGATGGAATTCCGCGTGTAGCAGTGAAATGCGTAGATATGCGGAGGAACACCGATGGCGAAGGCAATCCCCTGGGCCTGCACTGACGCTCATGCACGAAAGCGTGGGGAGCAAACAGGATTAGATACCCGTGTA
+
GGGGGGGGGGGGGGGGGGGGGGGGGGGGGGGGGGGGGGGGGGGGGGGGGGGGGGGGGGGGGGGGGGGGGGGGFGGGGGGGGGGGGGGGGGGGGGGGGGGGGGGGGGGGGGGGGGGGGGGGGGGGGGGGGGGGGGGGGGGGGGGGFGFGGGGGGGGGGGGGGGGGGGGEE7CBECFGGGFFFGGGGFGGCFGGGGG=GGGGGGFEGGGGGGGGEEBGFGG8FFFGFG=2=FAGFCFC<@FG
@M00200:205:000000000-AKKM3:1:1101:20816:3544 1:N:0:1
ATTGGGTATAAAGCGTCCGCAGGTGGCCGTTCAAGTCCGGTGTGAAAGCCCCCCGCTCAACGGGGGGAGGTCATCGGAGACTGGGCGGCTGGAGGATAGCAGAGGAAGATGGAATTCCCGGAGTAGTGGTGATATGCGTAGAGACCGGGAGGAACACCGGTGGCGAAGGCGGATCTCTGGGCCTTACCTGACGCTCAGGCGCGAAAGCGTGGGGAGCGAACAGGATTAGATACCCTCGTA
+
GGGGGGGGGGGGGGGGGGGGGGGGGGGGGFGGGGGGGGGGGGGGGGGGGFGGGGGGGGGGGGGGGGGGGGGGGGGGGGGGGGGGGGGGGEGGGGGGGFGGGGGGGGGGGGGGGGGCFGGGGGGGGGGGGGGGFFGGGGGGGGGGGFGGGGGGDGGGGGGGGGGGGGGGGGGGGEGG7EGGGGGGGFFFGGGGGG3EEFGGGGGEGEGGGCEEGGFG:CEE35FFBDG49/6>CCFF>D7C
@M00200:205:000000000-AKKM3:1:1101:25067:3551 1:N:0:1
ACTGGGTGTAAAGAGCGCGCAGGCGGTCGTGCAAGTCGCGTGTGAAAGCCCCCGGCTCAACTGGGGAGGGTCACGCGATACCGCTCGACTTGAAGGCAGGAGAGGGAAGTGGAATTCCCGGTGTAGTGGTGAAATTCGTAGATATTGGGAAGAACACCAGTGGTGAAGGCGGCTACCTGGTCCGGATCTGACGCTGAGGCGCGAAAGCGTGGGGAGCAAACGGGATTAGATCCCCAGTAAGCTC
+
FEGGGGGDGGGGGDGGGGGDGGGGFF:@FFGGGFGFA,@FGGGGGGGGGGGGFFGGGGGGGAFGGGG:+7?FGGGGFF:FG,?E>FGDGE7FFEF<<BFGGDCDGDCD+:EFCF,,@,@FFCCCE,@F7FFEG9,=F7D,>FGFF,,,:CFGG,<8F:*43>CB@FGG?C*43*;+*5FF+9CEECCEGGGGGGD5EF5/*9C>C=CFGGE5C>3575*<FCC<(CF2**6*<;8*5@*<0)))
@M00200:205:000000000-AKKM3:1:1101:7210:3553 1:N:0:1
ATTGGGCATAAAGGGCTCGTAGGCGGTTTGTCGCGTCGGGAGTGAAAACATCGGGCTTAACTCGGTGCTTGCTTTCGATACGGGCAGGCTTGAGGACTGCAGGGGAGAACGGAATTCCTGGTGTAGCGGTGAAATGCGCAGATATCAGGAGGAACACCGGTGGCGAAGGCGTTCTGCTGGGCCGTTGCTGACACTGAGGCACGACAGCGCGGGGAGCAAACAGGATTAGATACCCTGGTA
+
FGGGGGEGGGGGFGG-,CFGGGGGGGGGE;CE,,@@F:F++@FFFGGFGD<FFDEGGGGGGAFGE?=FCFGF9,C,CDFGDFG7+4C+@FFGF8=,+:BE<?,=FFC+,,@FCG<55,@EGGGFDFFGC<FFFGGGG>+8FFG9==B@:,*5>:>FFGG:<FDFGEGGGGBECEE+;2,<*C*:=*;8FFFG6<699@@C*9EE8CD5E*:?CE3<DFCCF76C?DGFF?2*+2<*).0:
@M00200:205:000000000-AKKM3:1:1101:19869:3557 1:N:0:1
ACTGGGTGTAAAGAGCTCGTAGGCGGTTTGTCGCGTCGGCCGTGAAAACTTGGGGCTTAACTCCAAGCTTGCGGTCGATACGGGCAGACTTGAGTTCGGCAGGGGAGACTGGAATTCCTGGTGTAGCGGTGAAATGCGCAGATATCAGGAGGAACACCGGTGGCGAAGGCGGGTCTCTGGGCCGATACTGACGCTGAGGAGCGAAAGCGTGGGGAGCGAACAGGATTAGATACCCTGGTA
+
GGGGGGGGGGGGGGGGGGGGGGGGGGGGGGGGGGGGGGGGGGGGGGGFFGGGGGGGGGGGGGGGGGGGGGGGGGGGGGGGGGGGGGGGGGGGGGGGGGGGGGGGGGGGGGGGGGGGGGGGGGGGGGGGGGGGGGGGGGGGGGGGGGGGGGGGGGGGGGGGGGGGGGGGGGGGGGGGGGGGGFGGGGGGGGGGGGDGGGGGGGGGGGGGGEGGGGFDDGGGGGGGB4>?FFBFCFGGFF6F
@M00200:205:000000000-AKKM3:1:1101:15284:3562 1:N:0:1
ATTGGGCATAAAGCGCACGTAGGCGGATCGTTAAGTCGGGGGTGAAATCCCGGGGCTCAACCCCGGAACTGCCTTCGATACTGGCGATCTTGAGTCCGGAAGAGGTGAGTGGAACTCCTAGTGTAGAGGTGGAATTCGTAGATATTCGCAAGAACACCAGTGGCGAAGGCGGCTCACTGGCCCGGTACTGACACTGAGGTGCGAAAGCGTGGGGAGCAAACAGGATTAGATACCCGCGTA
+
GGGGGGGGGGCGGGGGCGGGGGGGGGGGGEFFGGGGGGGGGGGGGGGGGGGGCGDGGGGGGGGGGGGGEGGGGGFGGGGGGGGGEEEEGGGGGGGGGGF:FGGGGGGGGFGGGGGGFFFGGGG9FAFFGGGFFGCEGGGFGGGGGGG7FGGGGGGGGGGGFDGGGGGGGGGGGGGFGGFGGGGCCGGGGGGGGGCEGGFFE4CCEEDGGEGGGD@GE5ECF:GG?GF<?FFFCFF5@DFG
@M00200:205:000000000-AKKM3:1:1101:20309:3563 1:N:0:1
ATTGGGTATAAAGGGCGCGTAGGCGGATCCGTAAGTCGGGAGTGAAATCTCGGGGCTCAACCCCGAGCCTGCTTCCGAAACTGCGAGTCTTGAGGACTGGAGAGGAAAGTGGAATTCCCGGTGTAGCGGTGGAATGCGTAGATATCGGGAGGAACATCGGTGGCGAAGGCGACTTTCTGGACAGTTCCTGACGCTGAGGCGCGAAAGCTAGGGGAGCAAACAGGATTAGATACCCCAGTA
+
GFGGGGGGGGGGGGGGGGGGGGGGGGGGGGGGGGGGGGDGGGGGGGGGGGGGCGGGGGGGGGEGGGFEGGGGGAFFGGGGGGGGGCEEFGGGGGGGGFFGGGGGGGDFGGGCFGGGGGGGGGGGGGGGGGGGGGGGGGGGGGGGGGGGGGGGGGGGCFGGGGGGGGDGGGGGGDCFGGGGGGFFCFFDFFFGGEGGC*;CEG5EGGGGFFGGFGBGFGGGGGGGFGFFFFAGGEG<)>;F
@M00200:205:000000000-AKKM3:1:1101:20195:3570 1:N:0:1
ACTGGGCATAAAGCGCGCGCAGGCGGTCCTTTAAGTCTACCCGTGAAATGCCGGAGCTCAACTCCGTGCACGCCGGGGGATACTGGAGGACTGGAGACGAGTAGAGGCAAGCGGAATTCCGGGTGTAGCGGTGAAATGCATAGATATGCCATAGAACACCAATTGCGAAGGCAGCTGGCTAGACCTGGATTGACGCTGAGGCACGAAAGCGTGGGGATCGAACAGGAGTAGATACCCTAGTA
+
GGGGGGGGGGGGGGGGGGGGGGGGGGGGGGGGGGGGGGGGGGGGGGGGGGGGGGGGGGGGGGGGGGGGGGGGGGGGGGGFGGGGGGGGGGGGGGGGGGGGGGGGGGGGGGGGGGGGGGGGGGGGFGGGGGGGGGGGGGGGGGGGGGGGGFFFGGGGGGGGGGGG@FEGGGGGGGGGGGGGGGGGGGGGGGGGGGGEGGDGGGGGGGGGEGG8EC:DBECGCF=D?4F(7FAC7CCCFFFGGF
@M00200:205:000000000-AKKM3:1:1101:20363:3572 1:N:0:1
ACTGGGTGTAAAGGGCTCGTAGGCGGTTTGTCGCGTCGGGAGTGAAAACGCCGTGCTTAACACGGCGCTTGCTTCCGATACGGGCAGACTAGAGGTATTCAGGGGAGAACGGAATTCCTGGTGTAGCGGTGAAATGCGCAGATATCAGGAGGAACACCGGTGGCGAAGGCGGTTCTCTGGACGGTGACTGACGCTGAGACGCGAAAGCGTGGGGAGCAAACAGGATTAGATACCCGTGTAAGA
+
GGGGGGGGGGGGGGGGGGGGGGGGGGGGGGGGGGGGGGGGGGGGGGGGGGGGGGGGGGGGGGGGGGGGGGGFGGGGGGGGGGGGGGGGGGGCGGGGGGGGGGGGGGGGGGGGGGGGGGGGGGGGGGGGGGGGGGDGGGGGGGGGGDGGFGEEGFGGGGGGGGGGGEGGGGGGEGGG?EGGGGDEGGGFGGGGGGGGGGGGDGGGGGGGEEEGGGFGFGGGCFGGBF>?F?)7+<C<5>FE*)6
@M00200:205:000000000-AKKM3:1:1101:19631:3593 1:N:0:1
ACTGGGTTTAAAGCGTGCGTAGGTGGTGAGTTAAGTCTGTCGTGAAAGCCCCGGGCTCAACCTGGGAATGGCGATGGATACTGGCTCGCTAGAGTGCGGTAGAGGAGAGTGGAATTCCCGGTGTAGCAGTGAAATGCGTAGAGATCGGGAGGAACATCAGTTGCGAAGGCGGCTCTCTGGACCAGCACTGACACTGAGGCACGAAAGCGTGGGGAGCAAACAGGATTAGATACCCGCGTAAGA
+
GGGGGGGGGGGGGGGGGGGGGGGGGGGGGGGGGGGGGGGGGGGGGGGGGGFGGGGGGGGGGGGGFGGGGGGGGGGGGGGGGGGGGGGGGGGGGGGGGGGEGGGGGGGGGGGGGGGGGGGDGGGGGGGGGGGGGGGGGGEEGGGGD:FEGGGGGGGGGGGGGGGGGGGDGGGGGD7?FEFGGFEECFCFFGGFGGDCFGGFG:EGDGGDC5BEGGDDFGGG<FFF:7C>FF4CECGC::DGCBF
@M00200:205:000000000-AKKM3:1:1101:17162:3597 1:N:0:1
ATTGGGCATAAAGCGCACGTAGGCGGACTCTTAAGTCGGTGGTGAAATCCTGGAGCTCAACTCCAGAACTGCCTTCGATACTGGGAGTCTCGAGTTCGGGAGAGGTGAGTGGAACTGCGAGTGTAGAGGTGAAATTCGTAGATATTCGCAAGAACACCAGTGGCGAAGGCGGCTCACTGGCCCGATACTGACGCTGAGGTGCGAAAGCGTGGGGAGCAAACAGGATTAGATACCCCAGTAAGA
+
GGGGGGFGGFGGGDFCCGG<FGEGGGGGGGGGGGGGGGGGGGGGGGG9,9FG@<FGGGGGGA<CECFGFGGG8FGFGGGGGFGGGC7BFFEGGGGGGGGD:FGGGGCFGGGGGG<FC9?CFFDEGGEFFGGGFDACFFGGGGGGGFCFEGGFGGGFGGGGGGGGGGGGGGGGDGGFGG9<EFFE58CGFFCFGGGGGFFGCF=8C*>4:EECE>:)5*A<D/8CB4>8F4::CFG*55??FD2
@M00200:205:000000000-AKKM3:1:1101:9431:3615 1:N:0:1
ATTGGGTTTAAAGGGCTCGCAGGCGGTTTCTTAAGTCTGATGTGAAAGCCCCCGGCTCAACCGGGGAGGGTCATTGGAAACTGGGAAACTTGAGTGCAGAAGAGGAGAGTGGAATTCCACGTGTAGCGGTGAAATGCGTAGAGATGTGGAGGAACACCAGTGGCGAAGGCGACTCTCTGGTCTGTAACTGACGCTGAGGAGCGAAAGCGTGGGGAGCGAACAGGATTAGCTACCCTGGTA
+
GGGGGGGGGGFGGGGGFFEGEGGGDGGGGGGGFDFGFGGGGGGGFFGGGGGGGGGGEGDGGGGGGGGDFGGFGGGGGG9DGGGGGG?EFGGG<FFGGGGFGGGGGGDGEGGCECFGGGGDBFFGGGG7+=+DBDF<DCGEEFF>,=@FDFAC7FFFGCEFGGGG7BE7C@FECEDFGEGGGGG6ECFGE77CEG3EEEFC5C5C8=D5:758CC@DEGG89D85847>4)670:;F4)/9
@M00200:205:000000000-AKKM3:1:1101:8913:3619 1:N:0:1
ATTGGGCATAAAGCGCGTGTAGGCGGGACCGCAAGTCAGATGTGAAATCCCCGGGCTCAACCCAGGAACTGCATCTGAAACTGCGGACCTTGAGTACTGGAGAGGGCGGCGGAATTCCTGGTGTAGAGGTGAAATTCGTAGATATCAGGAGGAACACCGGTGGCGAAGGCGGCCGCCTGGACAGTCACTGACGCTGAGACGCGAAAGCGTGGGGAGCAAACAGGATTAGATACCCTTGTA
+
GGGGGGFGGFGGGGGGGGGGGGGGGGGGGGGGGEGFGGGFGGGGGGFGGGGGGGGDGGGGGGGGGGGDGGGGGF?FGFGGGFFGGGGGGGGGFGGGGGGGGGFGGEGGGGGGGDGEGFGGFFFFFCGGGGGGFGGGGGGGGGFGFFGDFFGEGGGGGGGGGGGGB<CFCCEGGGGGC8EFGGGDFFGCEC?EC53AEGGGCDEGGGGFGGGGGGFGB5?CDCEC?GG2FF9FCFCG?)0<
@M00200:205:000000000-AKKM3:1:1101:16431:3627 1:N:0:1
ATTGGGTGTAAAGGGCGCGTAGGCGGCCTGCTAAGTCGGACGTGAAATCCCCCGGCTCAACCGGGGAACTGCGTCCGATACTGGTGGGCTCGAATCCGGGAGAGGGATGTGGAATTCCAGGTGTAGCGGTGAAATGCGTAGATATCGGGAGGAACATCTGTGGCGAAGGCGACTGCCTGGACCAGCACTGACACTGAGGCACGAAAGCGTGGGGAGCAAACAGGATTAGATACCCATGTAAGA
+
FCEGGGGGGGGGGAFGGGGGGGGFGDGCFGFGGGGFGGGDGGGGGGGGGGGGGGDFGGGGGGDGGGGGG?FFEGGGGGEGGGGDFG+CFGCFGGG+BFGGGGGGG7F8CFFGGGGGGGGGGGGGCGGBFEEFFGGFGGGGDE9CFFFEG:*<FG<F9::CFGGGGGDGECEEGGG??CFGGGG>F*AFFFF<CC46<@F5CFGGDAD4CEEGGGFG>*207**>?FGFF?>:<0<*)08CGFF
@M00200:205:000000000-AKKM3:1:1101:9129:3630 1:N:0:1
ATTGGGTATAAAGGGTGCGTAGGCGGTCTGTTAAGTCAGTGGTGAAATATGGCAGCTTAACTGTCAGGGTGCCATTGATACTGATGGACTTGAGTGAAGTCGAAGTAGGCGGAATTGACGGTGTAGCGGTGAAATGCTTAGATATCGTCAAGAACACCGATAGTGAAGACAGCTTACTAGGCTTATACTGACGCTGAGGCACGAAAGTGTGGGGATCAAACAGGATTAGATACCCTCGTA
+
GGGGGGGGGGGGGGGGGGGGGGGGGGGGGGGGGGGGGGGGGGGGGGGGGGGGGGGGGGGGGGGGGGGGGGGGGGGGGGGGGGGGGGGGGGGGGGGGGGGGGGGFEGGGGGGGGGGGGGGGDGGGGGGGGGGGGGGGGGGGGGGGGGGGGGGGGGGGGGGGGGGGGG9;FGGGGFCEFGGGCFFBFGGGGGGFGDGGGFD5*CGGGGGFFGGGDGEGFFGGGGGFFGGFF+9FEFFGFFFG
@M00200:205:000000000-AKKM3:1:1101:14944:3634 1:N:0:1
ATTGGGCGTAAAGGGCGCGTAGGCGGCTTAACAAGTCCCGTGTGAAATCCCTCGGCTCAACTGAGGAACTGCACGGGAAACTGTTTGGCTTGAGTTCGGGAGAGGGAAGCGGAATTCCGGGTGTAGCGGTGAAATGCGTAGATATCCGGAGGAACACCGGTGGCGAAGGCGGCTTCCTGGACCGACACTGACGCTGAGGCGCGACAGCGTGGGGAGCAAACAGGATTAGATACCCCAGTAAGA
+
GGGGGGGGGGGGGGGGGGGGGGGGGGGGGGGGGGGGGGGGGGGGGGGGGGGGGGGGGGGGGGGGGGGGGGGGGGGGGGGGGGGGGGGGGGGGGGGGGGGGGGGGGGGGGGGGGGGGGGGGGGGGGGGGGGGGGGGFGGGGGGGGGGGGGGDGGGGGGGGGGGGGGGGGGGGGGGGGGGGGGGGGGGGGGGGGGGDDGGFFGDEGG5<GGECGGGFGFGGGGGGG?GGFFFAGGGGGF:@?CA2
@M00200:205:000000000-AKKM3:1:1101:20592:3659 1:N:0:1
ACTGGGTATAAAGAGCGTGTAGGCGGCCGCGCAGGTCTGTTGTGAAAACTGGAGGCTTAACCTCCAGACGTCGACAGAAACCGTGTGGCTAGAGTCCGGAAGAGGAGAGTGGAATTCCTGGTGTAGCGGTGAAATGCGCAGATATCAGGAAGAACACCAATGGCGAAGGCAGCTCTCTGGGACGGTACTGACGCTGAGACGCGAAAGCGTGGGGAGCGAACAGGATTAGATACCCCAGTA
+
GGGGGGGGGGGGGGGGGGGGGGGGGGGGGGGGGGGGGGGGGGGGGGGGGGGGGGGGGGGGGGGGGGGGGGGGGGGGGGGGGGGGGGGGGGGGGGGGGGGGGGGGGGGGGGGGGGGGGGGGGFGGGGGGGGGGGGGGGGGGG:>FGGGGGGGGFGGGGGGGGCF@8CCEF7FGGGFFFGGGGGGGGGGGGFGGDGDEGGGGGGGCEGGGGGGGGG>GFEGGGGFG?47<FFFGGGF<;7@G
@M00200:205:000000000-AKKM3:1:1101:22890:3660 1:N:0:1
ACTGGGTGTAAAGGGCGCGTAGGCGGATACTTAAGTCGGGGGTGAAAGCCCAGGGCTCAACCCTGGAATTGCCTTCGATACTGGGTATCTTGAGTACGGGAGAGGTGTGTGGAACTCCGAGTGTAGAGGTGAAATTCGTAGATATTCGGAAGAACACCAGTGGCGAAGGCGACACACTGGCTCATTACTGACGCTGAGGCTCGAAAGCGTGGGGAGCAAACAGGATTAGATACCCTTGTAAGTC
+
GGGGGGGGGGGGGGGGGGGGGGGGGGGGGGGGGGGGGGGGGGGGGGGGGGGGGGGDGGGGGGGGGGGGGGGGGGGGGGGGGGGGGGGGFGGGGGGGGGGGGGGGGGGGGGGGGGGGGGGGGGGGGGGGGGGGGGGGGGGGGGGGGGGGGGGGGGGGGGGGGGGGGGGGGGDGGGGGDGGGGGGGGGGFGGGGEGGGGGGGG:EGGGGGGGGDGGFGFGFGGGGGFGGFFFAFFEFGFFFGGFF.
@M00200:205:000000000-AKKM3:1:1101:24777:3666 1:N:0:1
ATTGGGTATAAAGCGCGCGCAGGCGGCCGTTCAAGTCGGATGTGAAAACCCGGGGCTCAACCCCGGGCGTGCATCCGATACTGATCGGCTCGAGGCAGGTAGGGGAGAGCGGAATTCCCGGTGTAGCGGTGAAATGCGCAGATATCGGGAGGAACACCGGTGGCGAAGGCGGCTCTCTGGGCCTGTCCTGACGCTGAGGCGCGAAAGCTAGGGGAGCGACCAGGATTAGATACCCTAGTA
+
GGGGGGGGGGGGGGGGGGGGGGGGGGGGGGGGGGGGGGGGGGGGGGGGGGGGGGGEGGGGGGGGGGGGGGGGGGGGGGGGGGGGGGGGG@FGGGGGGEGGGGGCEGGGGGGGGGFGG9CFGGGEFFGGGGGGGGGGGGGGGGGFGGGGGGCBEC,,=CEG>EEGGGGGEGEDGEGGGGGGGGGGGGGGGGGGGGGDDGFDEGGGGG3CCC9FCEE3<EC*1)CCB4C?4@4CF?EF@:?F
@M00200:205:000000000-AKKM3:1:1101:16925:3669 1:N:0:1
ACTGGGCTTAAAGGGTGCGTAGGCGGCGCGGAAAGTTGGGTGTGAAATCCCTTGGCTTAACCAAGGAATGGCGCTCAAAACTACCGTGCTCGAGGAAGACAGAGGTGAGCGGAACTTAGGGTGGAGCGGTGAAATGCGTTGATATCCTAAGGAACACCGGTGGCGAAAGCGGCTCACTGGGTCTTTTCTGACGCTGAGGCACGAAAGCCAGGGTAGCGAACGGGATTAGATACC
+
GGGGGGGGGGGGGGGGGGGGGGGGGGGGGGGGGGGGGGGGGGGGGGGGGGGGGGGGGGGGGGGGGFGGGGGGGGGGGGGGGGGGGGGGGGGGGGGGFGGGGGGFFGGGGGGGGGGGCGFFGGGGFDGGGEGGGGGGGGGGGGGGGGFGGGGGGGGGGGGGGGCFGGGECGGGGGGGGGGGFGFGGGGGGGGGGGGGGGGGGGGGEGDGGFDFGGFDF=?*19CG?GGFFFA7CC
@M00200:205:000000000-AKKM3:1:1101:10471:3673 1:N:0:1
ACTGGGCGTAAAGGGCTCGTAGGCGGCCAACTAAGTCCGACGTGAAATCCCAAAGCTTAACTTTGGAACTGCGTCGGATACTGGATGGCTTGAATTCGGGAGAGGGATGCAGAATTCCAGGTGTAGCGGTGAAATGCGTAGATATCTGGAGGAATACCGGTGGCGAAGGCGGCATCCTGGACCGACATTGACGCTGAGGAGCGAAAGCTAGGGGAGCAAAAGGGATTAGATACCCGGGTAAGA
+
GGGGGGGGGGGGGGGGGGGGGGDGGGGGGGGGGGGGFGGGGGDGGGGGGGGGGGGCFGGGGGGGGGGGGGGGGGGGGGGGGGGGGGGGFGGGFGGGGGGGGGGEFGGGGFGGGGGGFAFG?FGGFGCGGGGGGGGGGGGGGGGGGGGCFFGGGGGGGGGGGGGCEEGGGGGGGGGGGGGFCFGEDGGGGG7+AE3EGGFGGGGGGGGGFGGGGC)9>FE6*085(*24@=<FFE+<@7>EFD<
@M00200:205:000000000-AKKM3:1:1101:25929:3683 1:N:0:1
ATTGGGTGTAAAGGGCGCGTAGGCGGGATGGCAAGTCAGTCGTGAAATCTCTCGGCTCAACCGAGAAACGTCGGCTGATACTGCCGTTCTTGAGGGATGCAGAGGAGACTGGAATTCCCGGTGTAGCGGTGAAATGCGTAGAGATGTGGAGGAACACCGATGGCGAAGGCAGCCCCCTGGGTCAAGATTGACGCTCATGCACGAAAGCGTGGGGAGCAAACAGGATTAGATACCCCCGTA
+
G<FGGGGGGGGGGGGDGGGGGGGFGGGGGGGGGGGGGGGGGGFGGGGGGCGGGGGGGGGGGGGEGDFGGGFGGGGGGGGGGGGGGGG@FFCFFGGGGGGCGGG7=D@CF<FFGGGGGFGGGGGGGGGGGGGGFGGGGGGGGGGGGA@FFFGGGGGGFGGGGGGGGDCGDEFGG*;BEGGGGFFF9CCFGCEG5CDEGFCCGGGG*;CDEEEGGGFGFGFEGFCGFGG?4=AFFFCCB:BG
@M00200:205:000000000-AKKM3:1:1101:14971:3710 1:N:0:1
ACTGGGCGTAAAGCGTGCGTAGGCGGTTTGTTAAGTCTGTCGTGAAAGCCCTGGGCTCAACCTGGGAATGGCATTGGATACTGGCGACCTAGAGTGCGGTAGAGGGCAGTGGAATTCCCGGTGTAGCAGTGAAATGCGTAGAGATCGGGAGGAACATCTGTGGCGAAGGCGACTGCCTGGACCAGCACTGACACTGAGGCACGAAAGCGTGGGGAGCAAACAGGATTAGATACCCTTGTA
+
GGGGGGGGGGGGGGGGGGGGGGGGGGGGGGGGGGGGGGGGGGGGGGGGGGGGGGGGGGGDDFGGGGGGGGGGGGGGGGGGGGGGGGGGGGGGGGGGGGGGGGGGFGGGGGGGGDEGGGGGEGGGGGGGGGGGGGGGGGGGGGGDGGGGGGGGGGGGGGGGGGFGGGEFDGGGGGGGFGGGGGGGGG:CGGGGGGFGGGFFGGGGGEDGE5@FGGFGFGGGGGGGBDC?FFFCEFGCFFFG
@M00200:205:000000000-AKKM3:1:1101:9479:3722 1:N:0:1
ATTGGGTATAAAGCGTGTGTAGGCGGATGCCTAAGTACCTTGTGAAATCCCACGGCTCACCCGTGGAACTGCTTGGTATACTGGGTGTCTTGAGCCACTTAGGGGCTACCGGAACAAATGGTGGAGCGGTGAAATGCGTAGATATCATTTGGAACGCCAATGGTGAAAACAGGTAGCTGGGAGTGTGCTGACGCTGAGACACGAAAGCCAGGGGAGCAAACGGGATTAGATACCCTGGTAAGA
+
GGGGGGGGGGGGGGGGGGGGGGGGGGCFGGGGGGGGGGGGGGGGGGGGGGGGGGGGGGGGGGGGGGDGGGGGGGGGGGGGGGGGGGGGGGGGGGGGGGGGGGGFGGGGGGGGGGGGGGGGGGGGGGGGGGGGGGGGGGGGGGGFGGGGGFFGGGGGGGGGGGGGGGGGGGGGGGGGGGGFEGGEGEFFGGGGGGGGCFGGGGGGGEDGFCGGGGFGFGGDGGDGDGGEFFFGGGFCF3?GF?A
@M00200:205:000000000-AKKM3:1:1101:14936:3731 1:N:0:1
ATTGGGCTTAAAGCGCACGTAGGCGGCTTTGTAAGTTAGAGGTGAAAGCCCGGGGCTCAACTCCGGAACTGCCTTTAAGACTGCATCGCTTGAATCCGGGAGAGGTGAGTGGAATTCCGAGTGTAGAGGTGAAATTCGTAGATATTCGGAGGAACACCAGTGGCGAAGGCGGCTCACTGGACCGGTATTGACGCTGAGGTGCGAAAGCGTGGGGAGCAAACAGGATTAGATACCCCTGTA
+
GGGGGGGGGGGGGGGGCFEFGGGGGGGGGGGGGGGGGGGGGGGGGGGGGGGGGGGGGGGGGGGGGGGGGGGGGGGGGGGGGGGGGGGGGGGGGGGGGGGGGGGGGFFGGGGGGGGGGGGGGFFGGGGGGGDDGGGGGGGGGEFFFAFGFGGGGGGGGGGFFGGGGGGGDGFGGEGGGGGGGGGEGB88FGGGGGGEGFFEFGGGGC)>EG>GGGFG:CCG47CGFG>?F4AFEFFGFFFG
@M00200:205:000000000-AKKM3:1:1101:12981:3746 1:N:0:1
ATTGGGCGTAAAGCGTGTGTAGGCGGACCGTTAAGTGCCCGCGTGAAATCCCCCGGCTCAACCGGGGAACGGCCGGGCATACTGGCGGTCTTGAGCGATCCAGGGGTCATCGGAACAAACGGTGGAGCGGTGAAATGCGTAGATATCGTTTGGAACGCCGACGGTGAAAACAGATGACTGGGGATCCGCTGACGCTGAGACACGAATGCCAGGAGAGAAAACGAGATTAGATACCCTGGTA
+
GCCCFCFG7:@FGDE@FC9FGCGDC+@CEDFGDD@FGGF<FCEFFC@C<,:<,@FFF==FGE8@CCE7FCE:F@FE7:F<FFA<FC7>=3BDC93DEFDFFG98C7@>BCCF>FFG8@F,@FCGC:CFC:CCF@ACC,<8BCC;CF;7<BC<7FG:<BFGGCF5E85CFFGC6E<@FC79C8*/CGG=C3=E2C*:E85C09F*:C*7+<<+:*8C:*0<>C:),)*-76)*+,39/537*
@M00200:205:000000000-AKKM3:1:1101:18042:3747 1:N:0:1
ATTGGGTGTAAAGGGCGCGTAGGCGGTGTGTCAAGTCAGGCGTGAAAGCCCCGGGCTCAACCTGGGAACCGCGCTTGAGACTGGCACGCTCGAGTTCGGGAGAGGATGGTGGAATTCCCAGTGTAGAGGTGAAATTCGTAGATATTGGGAAGAACACCGATGGCGAAGGCAGCCATCTGGACCGACACTGACGCTGAGGCGCGAAAGCGTGGGGAGCAAACAGGATTAGATACCCGAGTAAGA
+
GGGGGGGGGGGGGGGGGGGGGGGGGGGGGGGGGGGGGGGGGGGGGGGGGGGGGGGGGGGGGGGGGGGGGGGGGGGGGGGGGGGGGGGGGGGGGGGGGGGGGGGGGGGGGGGGGFGGGGGGGFGGGGGGGGGGGGGGGGGFG@CCGGGGGGFGGGGGGEEGDGGGGGGGGGGGGGGGGGGGGGGGGGGGGGFGGGGGGGGGGG5:CCGGGGGGGGFDBFF67DGG?47<FFBFGGFDFFFFGD2
@M00200:205:000000000-AKKM3:1:1101:11264:3750 1:N:0:1
ACTGGGTGTAAAGGGCGCGTAGGCGGCCACCGCAAGTCGACTGTGAAATCTCTGGGCTTAACCCAGAACGGTCAGCCGATACTGCGGGGCTAGAGTGCAGAAGGGGCAACTGGAATTCTCGGTGTAGCGGTGAAATGCGTAGATATCGAGAGGAACACCTGCGGCGAAGGCGGGTTGCTGGGCTGACACTGACGCTGAGGCGCGAAAGCTAGGGGAGCGAACGGGATTAGATACCCGAGTA
+
GGGGGGGGGGGGGGGGGGGGGGGGGGGGGGGGGGEFFGGGGGGGGGGGGGGGGGGGGGGGGGGGGGGGGGGGGGGGGGGGGGGGGGGGGGGGGGGGGGGGGGGGGGGGGGGGGGGGGGGGGGGGGGGGGGGGGGGGGGGGGGGGGGGGFGGGGGGGGGGGGGGGGGGGGGGGGGGGGGGGGGGGGGGF?CFGGGGGGGGGGGGDCC3DGCEGGGFCDGGCCDGGBGDFFFFFGFFG@5BFC
@M00200:205:000000000-AKKM3:1:1101:21754:3762 1:N:0:1
ATTGGGTTTAAAGCGGGTGTAGGCGGTTCCTTAAGTCGGATGTGAAATCCAGCGGCCCAACCGCTGAATTGCATCCGATACTGGGGAACTTGAGGACGGTAGAGGTCGGTGGAATCCCCGGTGTACCGGTGAAATGGGCAGATATCGGGGGGAACACCAGTGGCGAAGGCGGCCGACTGGGCCGATCCTGACGCTGAGACCCGAAAGCTAGGGTAGCGAACCGGATTAGATACCCCAGTA
+
GGGGGGGGGGGGGGGGGGGGGGGGGGGGGGGGGGGGGGGGGGGGGGGGGGGGGGGGGGGGGGGGGGGGGGGGGGGGGGGGGGGGGGGGGGGGGGGGGGGGGGGGGFGGGFCGGGGGGGGGGGGGGGGGGEGGGGGGGGGGGGFCCGGGGGGGEDGGGGGGGGGGGGDEGGGGGEGDGGGGGFGGGDGGGGG?EGGGGGGFFGGGGEGD@FGFG:<C?EEGGGGGBG:??B>GDGGG>>?F
@M00200:205:000000000-AKKM3:1:1101:17790:3793 1:N:0:1
ATTGGGTGTAAAGGGCGCGTAGGCGGCCTCCGCAAGTCAATTGTGAAATCTCCGGGCTTAACTCGGAAAGGTCAACTGATACTGCGGGGCTAGAGTGCGGAAGGGGCAACTGGAATTCTCGGTGTAGCGGTGAAATGCGTAGATATCGAGAGGAACACCTGCGGCGAAGGCGGGTTGCTGGGCCGACACTGACGCTGAGGCGCGAAAGCTAGGGGAGCGAACGGGATTAGATACCCTTGTA
+
GGGGGGGGGGGGGGGGGGGGGGGGGGGGGGGGGGFGGGGGGGGGGGGGGGGGGGGGGGGGGGGGGGGGGGGGGGGGGGGGGGGGGGGGGGGGGGGGGGGGGGGGGGGGGGGGGGGGGGGGGGGGGGGGGGGGGGGGGGGGGGGGGGGGGGGGGGGGGGGGGGGGGGGGGGGGDGGGGGGGGGGGGGEEGGGGGGGGGGGGGGGGGGDDGGGGGDDGFGGCGGGGFGG:FF<7@ECFFFFGF
@M00200:205:000000000-AKKM3:1:1101:23217:3813 1:N:0:1
ATTGGGTATAAAGGGCTCGTAGGCGGCCAACTCAGTCGGATGTGAAATCCCCAGGCTCAACTTGGGAACTGCATCCGATACTGGATGGCTTGAATCCGGGAGAGGGATGCAGAATTCCAGGTGTAGCGGTGAAATGCGTAGATATCTGGAGGAATACCGGTGGCGAAGGCGGCATCCTGGACCGGCATTGACGCTGAGGAGCGAAAGCCAGGGGAGCAAACGGGATTAGATACCCCAGTA
+
GGGGGGGGGGGGGGGGGGGGGGGGGGGGGGGGGGGGGGGGGGGGGGGGGGGGGGGGGGGGGGGGGGGGGGGGGGGGGGGGGGGGGGGGGGGGGGGGGGGGGGGGGGGGGGGGGGGGGGGGGGGGGGDGGGGGGGGGGGGGGGGGGGGGGGGGGGGGGGGGGGGCCEGGGGGGGGGGG9FGGGGGDGGGFGGGGEDGGGGGGGGGCGDGGGGGGG>DDGGGCDGGFDGFFFFGGGFFFFFG
@M00200:205:000000000-AKKM3:1:1101:21373:3814 1:N:0:1
ACTGGGCTTAAAGGGCGCGTAGGCGGCTTCTTAAGCGTGTGGTGAAAGCTCGGGGCTCAACCCCGAGTCGGCCGTGCGAACTGGGAAGCTGGAGCACGTCAGAGGCAGGCGGAATTCCGGGTGTAGCGGTGGAATGCGTAGAGATCCGGAAGAACACCAGTGGCGAAGGCGGCCCGCTGGGCTGTGGCTGACGCTGAGGCGCGACAGCGTGGGGAGCAAACCGGATTAGATACCCTGGTA
+
GGGGGGGGGGGGGGGGGGGGGGGGGGGGGGGGGGGGGGGGGGGGGGGGGGGGGGGGGGGGGGGGGGGGGGGGGGGGGGGGGGGGGGGGGGGGGGGGGGGGGGGGGGGEGGGGGGGGGGGDGGGGGGGGGGGGGGGGGGGGGGFFGGGGGCFEGGGGGGGGGGGGGGEEEFGGGGGGGGE?5FGGGGGGGGFGGGGC8FGGGDGEC8DDE58EEEFGFFFC5*:D;GG<464>9FGG>F:<
@M00200:205:000000000-AKKM3:1:1101:16060:3841 1:N:0:1
ACTGGGTATAAAGCGCACGCAGGTGGTCGTGCAAGTGTCGTGTGAAAGCAGCTCGCTCAACGAGCTGAGGCATGGCAGACTGTACAACTCGAGCCCGTGAGAGGTCCGTGGAATTGCCGGTGTAGTGGTGAAATTCGTAGAGATCGGCAGGAACACCCAGGGGGAAGCCAGCGGACCGGCACGGTGCTGACACTGAGGTCCGTGAACGGGGGGAGCGAACCGGATTAGATTACCCAGTA
+
GGGGGGGFGGGGGGGG@BF@FCF@FGGG:8@FGGGGCDGGGGGGGGGGC,6CEFFGGGGGGGGEGGEG??F:FG@FDC,,6CFFGGGGCA7A,?>CC>7=7A<EDFC@9<C+FAG<DF:F>==,4:,F,=<DG,,5:DFFEB,,,3+6::7+@,@,FGECFCE7*CCF:>,>4*****41CEEECC5;++0+5+*0+3+*+)**2*01*/5CE5.7:*C*912)(9*,//)*<FG*;?8
@M00200:205:000000000-AKKM3:1:1101:11723:3857 1:N:0:1
ATTGGGTTTAAAGGGCGCGTAGGTGGCCACTATAAGGCCGCGGTGAAAGTTCGGGGCTCAACCCTGAATCTGCCGCGGCGACTGTAGGGCTTGGGCATCGTAGAGGCAGATGGAATTCCGGGTGTAGCGGTGGAATGCGTAGAGATCCGGAAGAACACCGGTGGCGAAGGCGGTCTGCTGGGCGATGGGAGCGCAAGCTCCTCTTAGCCGACACTGAGGCGCGACAGCGTGGGGAGCAAACAGG
+
GGGGGGGGGGGGGGGGGGGGGGGGGGGGGGGGGGGGGGGGGGGGGFFGGGGGGGGGGGGGGGGGGGGGGGGGGGGGGGGEGGGGGGGGGGGGGGGGGGGGGGGGGGGGGFFFGGGGGGGGGGGGGGGGGGGGGGGGGGGGGGGGGGGGGGGGGGFGGGGCFGGGGDEEGGGGGGGDFFGGGGGGC>>EGGDGGGGGGGFFGGFGGGGGGGGGGGFGFGGGGGGGBDGFEFFGGGGGFF?6C<:6
@M00200:205:000000000-AKKM3:1:1101:11494:3895 1:N:0:1
ACTGGGCGTAAAGGGCGCGTAGGCGGTCTTGTCAGTCCCTTGTGAAATCCCCCGGCTCAACTGGGGAACTGCAAGGGAAACAGCAGGGCTTGAGTTCGGGAGAGGGAAGCGGAATTCCGGGTGTAGCGGTGAAATGCGTAGATATCCGGAGGAACACCGGTGGCGAAGGCGGCTTCCTGGACCGACACTGACGCTGAGGCGCGAAAGCTAGGGGAGCAAACGGGATTAGATACCCTTGTA
+
GGGGGGGGGGGGGGGGGGGGGGGGGGGGGGGGGGGGGGGGGGGGGGGGGGGGGGGGGGGGGAFFGGDEGEFGFGGGGGGGGGGGFGGGGGGGGGGGGGGDDGGGGGD<EGGDGGGGGGGGGGGGGGGGDGGGGGGGGGECGGGGFGCCE:FEGGGGGGGCGEEGDEGDGGGGGGGGG?FFFFFGDGGGGGGGGDC5*;FGED/:*:5CE7@FFC><>FFGGCEG6D<<FFFGGGD9).99
@M00200:205:000000000-AKKM3:1:1101:20847:3918 1:N:0:1
ATTGGGCATAAAGGGCGCGTAGGCGGCTGGCCAAGTCGGGTGTGAAATCCCTCGGCTCAACCGAGGAATTGCACCCGATACTGGTCGGCTAGAGTCCGGGAGGGGATAGCGGAATTCCCAGTGTAGCGGTGAAATGCGTAGATATTGGGAAGAACACCAGTGGCGAAGGCGGCTATCTGGACCGGAACTGACGCTGAGGCGCGAAAGCCAGGGGAGCGAATGGGATTAGATACCCTCGTA
+
GGGGGGGGGGGGGGGGGGGGGGGGGGGGGGGGGGGGGGGGGGGGGGGGGGGGGGGGGGGGGGGGGGGGGGGGGGGGGGGGGGGGGGGGGGGGGGGGGGGGGGGGGGGGGGGGGGGGGGGGGGGGGGGGGGGGGGGGGGGGGGGGGGGGGGGGGGGGGGGGGGGGGGGGGGGGGGGGGGGGGGGGGGGGGGGGGGGGGGGGGGGGGGGFGGFFGDFD3E:EGGGFBCC<?FFFFEFGFFFG
@M00200:205:000000000-AKKM3:1:1101:22721:3920 1:N:0:1
ACTGGGTGTAAAGGGCGCGTAGGCGGCCTGCTAAGTCGAACGTGAAATCCCTGGGCTCAACCCAGGAACTGCGTCCGATACTGGTTGGCTTGAATCCGGGAGAGGGATGCGGAATTCCAGGTGTAGCGGTGAAATGCGTAGATATCTGGAGGAACACCGGTGGCGAAGGCGGCATCCTGGACCGGCATTGACGCTGAGGCGCGAAAGCCAGGGGAGCAAACGGGATTAGATACCCCGGTA
+
GGGGGGGGGGGGGGGGGGGGGGGGGGGGGGGGGGGGGGEGGGGGGGGGGGGGGGGGGGGGGGGGGGGGGGGGGGGGGGGGGGGGGGGGGGGGGGGGGGGGGGGGGGGGGGGGGGGGGGGGGFGGGGGGGGGGGGGGGGGGGGGGGGGGGGGGGGGGGGGGGGGGGGGGGGGGGGGGGGGGGGGGGGEEEGGGGGCEEGGGGG=>GCCFGGGGGGEGFGG6*>CC?D5)**6:<EFG)58E
@M00200:205:000000000-AKKM3:1:1101:21843:3932 1:N:0:1
ATTGGGCGTAAAGGGTGCGTAGGCGGTTATTTAAGTCTGCCGTGAAATCCCCGGGCTCAACCTGGGAATGGCGGTGGATACTGGATAGCTAGAGTGTGTCAGAGGATGGTGGAATTCCCGGTGTAGCGGTGAAATGCGTAGATATTGGGAGGAACACCAGTGGCGAAGGCGGCTCACTGGACTGGTACTGACGCTGAGGAGCGAAAGCATGGGGAGCGAACAGGATTAGATACCCTCGTA
+
GGGGGGGGGGGGGGGGGGGGGGGGGGGGGGGGGGGGGGGGGGGGGGGGGGGGGGGGGGGGGGGGGGGGGGGGGGGGGGGGGGGGGGGGGGGGGGGGGGGGGGGGGGGGGGGGGGGGGGGGGGGGGGGGGGDGGGGGGGGGGGGGGGGGGGGGGGGGGEGGGGGGGGGGGGGGGGGGGGGGGGGGGGGGGGGGGG:EEGGGGGGGGGGGGFD>FGDGFDEEGGGGBGF>FFBDEEFFFFFG
@M00200:205:000000000-AKKM3:1:1101:12951:3933 1:N:0:1
ACTGGGCGTAAAGCGTGCGTAGGTGGTTTGTTAAGTCTGATGTGAAAGCCCTGGGCTCAACCTGGGAACGGCATTGGATACTGGCTTACTAGAGTGCGGTAGAGGGGTGTGGAATTCCCGGTGTAGCAGTGAAATGCGTAGATATCGGGAGGAACATCTGTGGCGAAGGCGACACCCTGGACCAGCACTGACACTGAGGCACGAAAGCGTGGGGAGCAAACAGGATTAGATACCCCAGTA
+
GGGFDGGGGFGGGGGFGGGGGGGGGGGGGGGGGGGGGGGGGGGGGGGGGGGGGGGGGGGGGGGGGGGGGGGGGGGGGGGGGGGGGGGGGGGFGGGGGGGGGGGGGGGGGGGGGGGGGGGGGGGGGGGGGGGGGGGGGGG@C>GDEGGEGGGEGGFGGGFGFGDGGDG@:CGGGGGGGGEFGGFFGGGGGFCFDFGGGFC5=GGD>8DGEEGEEEAGF=FF<4CF?C>34/<CFCFGFFFG
@M00200:205:000000000-AKKM3:1:1101:5996:3943 1:N:0:1
ACTGGGCGTAAAGCGTGCGTAGGTGGTGAGTTAAGTCTGTCGTGAAAGCCCCGGGCTCAACCTGGGAATGGCGATGGATACTGGCGGGCTAGAGTGCGGTAGAGGAGAGTGGAATTCCCGGTGTAGCAGTGAAATGCGTAGAGATCGGGAGGAACATCAGTTGCGAAGGCGGCTCTCTGGACCAGCACTGACACTGAGGCACGAAAGCGTGGGGAGTAAACAGGATTAGATACCCTTGTAAGA
+
GGGAA@-CFE@DFFGEF7E;FCGFDFCEGCGGGCEGFGGGGGGGGGFC<@@6@7BC@<CEGD<FFGFFGGFGGGECGECFEGGFGDEGGGGE=EF?FBFGE@FFGGECGGGG9<,B5<AB7>:B:DGG9FGDGFFCA+@E@CF<FD@@*@FGGG:CBCF?FG9,>FECCFCC*B*+>C2:B*@FF>E*<CF+C+>69+/****/8:<4C7CG5C3C)3<CGGG419D2*9):3A+=5??9C).
@M00200:205:000000000-AKKM3:1:1101:11629:3950 1:N:0:1
ATTGGGTGTAAAGGGCTCGTAGGCGGTTTGTCGCGTCGGGAGTGAAAACGCCGTGCTTAACACGGCGCTTGCTTTCGATACGGGCAGACTAGAGGTATGCAGGGGAGAACGGAATTCCTGGTGTAGCGGTGAAATGCGCAGATATCAGGAGGAACACCGGTGGCGAAGGCGGTTCTCTGGGCATTACCTGACGCTGAGGAGCGAAAGTGTGGGGAGCGAACAGGATTAGATACCCCGGTA
+
GFFGGGGGGGGGGCE;@FGCFGGGGGECC@@FC8FGGGEGEFGGGGGGGGGGGCEGGGGGG9FGGDGGGGGGF5FGGFCGGGC:+>4BFGFGGGC?DFGGFGAFGGGDB=FGGGGGGGC,DFGGGFGGGGGGGGGGGGGGGGCFG9<EF:CGGGGGGGGDFGEGGEGGGG>E::8CGGGGGGCCFC?FE7CGEGG5C/;+*95:C=C:CFFEGG@CB5:CGGFGBFDFF8<FGGG3)<>C
@M00200:205:000000000-AKKM3:1:1101:11438:3959 1:N:0:1
ACTGGGCGTAAAGCGCGCGCAGGCGGTTCACTCAGTCCGGCGTGAAAGCTCCCGGCTCACCTGGGAGAGGGCGTGGGATACTGGTGGACTGGAGGCAGGCAGAGGCCGGTGGAATTCCCGGTGTAGTGGTGAAATGCGTAGAGATCGGGCGGAACACCCGTGGCGAAGGCGGCCGGCTGGGCCGTACCTGACGCTGAGGCGCGAAGGCGTGGGGAGCAAACAGGATTAGATACCCTCGTA
+
GGGGGGGGGGGGGGGGGGGGGGGGGGGGGGGGGGGGGGGGGGGGGGGGGGGGGGGGGGGGGGGGGGGGGGGGGGGGGGGGGGGGGGGGGGGGGGGGGGGGGGGGGGGGGGGGGGGGGGGGGGGGGFFGGFGGGGGGGGGGGGGGGGGGGGGGGGGGGGGGGGGGGGGGGGGGGGGGGGGGGGGGGGGGGGGGGGGGGGGGGGGGGEDCEEEGGGFGFGGCDCFGFGGFFB22<,<F>D@G
@M00200:205:000000000-AKKM3:1:1101:9551:3980 1:N:0:1
ATTGGGCGTAAAGGGCGCGTAGGCGGCCTTCTAAGTCAGACGTGAAATCCCCGGGCTCAACCCGGGAACTGCGTCTGAGACTGGAAGGCTTGAATCCGGGAGAGGGATGTGGAATTCCAGGTGTAGCGGTGAAATGCGTAGATATCTGGAGGAACACCGGTGGCGAAGGCGGCATCCTGGACCGGTATTGACGCTGAGGCGCGAAAGCCAGGGGAGCAAACGGGATTAGATACCCCTGTA
+
GGGGGGGGGGGGGGGGGGGGGGGGGGGGGGGGGGGGGGGGGGGGGGGGGGGGGGGGGGGGGGGGGGGGGGGGGGGGGFGGGGGGGGGGGGGGGGGGGGGGGGGGGGGGGGGGGGGGGGGGGGGGGGGGGGGGGGGGGGGDEGGGGGGGGGGGEFGGGGGGGGGGGDGGGGGGGGGCFGGGGFGGGEDFDGFGGGGGGGGGCDCEEGGGFFG5E>@33CF?DGGD0DGFFFBGGFGC3@FF
@M00200:205:000000000-AKKM3:1:1101:19374:3989 1:N:0:1
ACTGGGTTTAAAGCGTGTGTAGGCGGACCGTTAAGTGCCCGCGTGAAATCCCCCGGCTCAACCGGGGAACGGCCGGGCATACTGGCGGTCTTGAGCGATCCAGGGGTCATCGGAACAAACGGTGGAGCGGTGAAATGCGTAGATATCGTTTGGAACGCCGACGGTGAAAACAGATGACTGGGGATCCGCTGACGCTGAGACACGAAAGCCAGGGGAGCAAACGGGATTAGATACCCTTGTA
+
GGGGGGGGGGGGGGGGGGGGGGGGGGGGGGGGGGGGGGGGGGGGGGGGGGGGGGGGGGGGDGGGDGEGGGGGGGEGGGGGDGGGGGGGGGGGGGGGGGGGGGGFGGGGGGFGGGGGGG:FGCCFGGGGGGGEGGGGGGGGGGGGGGGGGGFGGGFGGGGGGCGGGCFFFGGFCGGF9<EFCCEEGGF=F<EGGGG=CGGGCC=5CG7DFGFGGGFCE5FFGDGGFC5(09<:9<CCF4FCC
@M00200:205:000000000-AKKM3:1:1101:9372:4017 1:N:0:1
ATTGGGTTTAAAGCGCACGTAGGCGGCTTTGTAAGTTAGAGGTGAAAGCCCAGGGCTCAACCCTGGAATTGCCTTTAAGACTGCATCGCTTGAACATCGGAGAGGTAAGTGGAATTCCGAGTGTAGAGGTGAAATTCGTAGATATTCGGAAGAACACCAGTGGCGAAGGCGACTTACTGGACGATTGTTGACGCTGAGGTGCGAAAGCGTGGGGAGCAAACAGGATTAGATACCCCTGTA
+
GGGGGGGGGGGGGGGGGGGGGGGGGGGDGGGGGGGGGGGGGGGGGGGGGGGGGGGGGGGGGGGGGGGGGGGGGFGGGGGGGGGGFGGGGGGGGFGGGFGGGGGGGGGGGGGGGGGFGGGGCFGGFFFGGGGGFGGGGGGEGGGGGGFAFCEEGGGGGGGFFGGGGGGGDG@CGGGGGGGC?FGEEFGGGGCGEGGGD5ECFCG5CC5CCE@FDD3D3FCFF***4F><?FF:?ECC5:FG
@M00200:205:000000000-AKKM3:1:1101:23282:4025 1:N:0:1
ATTGGGTTTAAAGGGCGCGTAGGCGGGCGGCCGAGTCGGGGGTGAAATCTTTCGGCCCAACCGGAAGACGGCCTCCGATACTGGTTGTCTTGAGCGGGGTAGGGGCACGCGGAACTTCCGGTGGAGCGGTGAAATGCGTTGATATCGGAAGGAACGCCGGTGGCGAAAGCGGCGTGCTGGACCCCCCCTGACGCTGAGGCGCGAAAGCCAGGGGAGCGAACGGGATTAGATACCCCAGTA
+
GGGGGGGGGGGGGGGGGGGGGGGGGGGGGGGGGGGGGGGGGGGGGGGGGGGGGGGGGGGGGGGGGGGGFGGGGGGGGGGGGGGGGGGGGGGGGGGGGGGGGEDFGGGGGGGGGGGGGGGGEGGGGGGGGGGGGGGGGGGGGGGGGGGGGGGGGGGGGGGGGGGGGGGGGGGGGGGGGGGGGGCGGGGGGGGGGDGGGGCFGGDG5CDG=CGGGG:>>C>?DDEGFC7<@BBGGG:/3>FF
@M00200:205:000000000-AKKM3:1:1101:20982:4036 1:N:0:1
ATTGGGTTTAAAGAGCTCGTAGGTGGTTTGTCGCGTTGTTCGTGAAAACTCACAGCTTAACTGTGGGCGTGCGGGCGATACGGGCAGACTGGAGTACTGCAGGGGAGACTGGAATTCCTGGTGTAGCGGTGGAATGCGCAGATATCAGGAGGAACACCGGTGGCGAAGGCGGGTCTCTGGGAAGTAACTGACGCTGAGAAGCGAAAGCGTGGGTAGCGAACAGGATTAGATACCCCAGTA
+
GGGGGGGGGGGFGGGGGGGGGGGGGGFGGGGGGGGGGGGGGGEGDGGGGGGGGGGGGGGGGGGGGGDGGFGGGGGGGGGGGGGGGGGGGGGGGGGGGGFGFFDDGEDCGFGGGGGFGGGGGBGDDGGGGGGGGGGGGGGGGGGCCFFGCFGGDFGGGGEEEGGGGCEGGGGGG>EFCFGAGFGGGGGGGGCCDEGGEGF?GCEEGE3<CECGGGFG4=CE5CFD:4C?FFFC?F817>FD
@M00200:205:000000000-AKKM3:1:1101:14191:4045 1:N:0:1
ATTGGGCATAAAGCGCGCGTAGGCGGGTTATTAAGTGAGGGGTGAAAGGCTGAGGCTCAACCTCATGTTGGTCCTCTCATACTGATAGTCTTGAGTGAGGCAGGGAGAAGTGGAATGGCTGGTGTAGCGGTGAAATGCGTAGATATCAGTCGGAACACCGGTGGCGAAGGCGGCTTCTTGGGCCTTAACTGACGCTGAGGCGCGAAAGCTGGGGGAGCGAACGGGATTAGATACCCTTGTA
+
GGGGGGGGGGGGGGGGGGGGGGGGGGGFGGGGGGGGGGGGGGGGGGGGGGGGGGGGGGGGGGGGGGGGGGGGGGGGGGGGGGGGGGGGGGGGGGGGGGGGGGGGGGGGGGFGGFGGGGGGGGGGGGGGGGGGGGGGGGGGGGGGGGGGGGGGGGGGGGGGEFEGGGGGGGGGGGGGGGGGGCGGDGGCFGGFFGGGGCGGGGGGGGGGGFGGGGFGFGD5CDGG<DDBFFFGGFDF=FFGD
@M00200:205:000000000-AKKM3:1:1101:11019:4051 1:N:0:1
ACTGGGTATAAAGGGCGCGCAGGCGGCTTGGCAAGTCGAGTGTGAAATCCCTTGGCTTAACTGAGGAATGGCGCTCGAAACTACCTCGCTAGAGGGCGGGAGAGGGAAGTGGAACTCTCGGTGTAGGGGTGAAATGCGTTGATATCCTGCAGAACACCGGAGGCGAAGGCGCCTTCCTTGTACGTACCTGACGCTGAGGCGCGAAAGTCGGGGGAGCAAACAGGATTAGATACCCTGGTA
+
GGGGGGGGGGGGGGGGGGGGGGGGGGGGGGGGGGGGGGGGGGGGGGGGGGGGGGGGGGGGGGGGGGGGGGGGGGGGGGGGGGGGGGGGGGGGGGGGGGGGGGGGGGGGGGGGGGGGGGGGGEGEGGGGGGGGGGGDGGGGGGGGGGGGGGFFGGGGGGGGGGGGGGGGGGGGGGGGGGGGGGGGGGGGGGGGGGDGGGGGGGGGGGGD7EGGGGFGFGFFGGGGBGGFFBAGGEGGF3<F
@M00200:205:000000000-AKKM3:1:1101:20437:4057 1:N:0:1
ACTGGGTATAAAGAGCGCGTAGGCGGTCCGGTAAGTCGGCTGTGAAAGTCCAGGGCTCAACTCTGGGATGCCGGTCGATACTGCCGGACTAGAGTTCGGAAGAGGCGAGTGGAATTCCCGGTGTAGCGGTGAAATGCGCAGATATCGGGAGGAACACCTATGGCGAAGGCAGCTCGCTGGGACGTTACTGACGCTGAGACGCGAAAGCGTGGGGAGCAAACAGGATTAGATACCCCTGTA
+
GGGGGGGGGGGGGGGGGGGGGGGGGGGGGGGGGGGGGGGGGGGGGGGGGGGGGGGGGGGGGGGGGGGGGGGGGGGGGGGGGGGGGGGGGGGGGGGGGGGGGGGGGGGGGGGGGGGGGGGGGGGGGGGGGGGGGGGGGGGGGGGGGGGGGGGGFFGGGGGGGGGGGGGGGGGGGGGGGGGGGGGGGGGGGFFGGGGDGGGGGGGGGDDGGGGGGGFGDFGGGGGGBGD?FFAFGFGC@FFG
@M00200:205:000000000-AKKM3:1:1101:23835:4089 1:N:0:1
ATTGGGCTTAAAGGGCGTGTAGGCGGTTCGCTAAGTCAGGCGTGAAATGCCCGGGCTCAACCTGGGAACTGCGTTTGATACTGGCGGACTAGAGTCCGGGAGAGGATGGTGGAACTCCCAGTGTAGAGGTGAAATTCGTAGATATTGGGAAGAACACCCGTGGCGAAGGCGGCCATCTGGACCGGTACTGACGCTACGGCGCGACAGCGTGGGGAGCAAACAGGATTAGCTACCCGTGTA
+
GGGGGGGGGGGGGGGGGGGGGGGGGGGGGGGGGGGGGGGGGGGGGFFFCGGGGGGGGGGGGGGGGGGGGGGGGFGGDFFEGFGGGGGGGGGGFGFGGGGGDGGGGGGGFGGCGGGGFGFGGGGGGFDFGG7FGFGFGGGD7CFGGFFGGGGGGGGGGGDGGGGGDEEDGGFGGGCFGEFGB>FGC8EGGFCGEG:E*;*5CDGGEGDFEEEGGG:3>EGFFDFGFF:)*).;F0;D>5<F
@M00200:205:000000000-AKKM3:1:1101:16393:4100 1:N:0:1
ATTGGGTATAAAGCGCGCGTAGGCGGGCATTTAAGTCAGGGGTGAAATCCCAGGGCTCAACCCTGGAACGGCCTTTGATACTGGATGCCTGGAGATCGGGAGAGGTTGGTGGAATTCCGAGTGTAGAGGTGAAATTCGTAGATATTCGGAGGAACACCAGAAGCGAAGGCGGCCAACTGGCCCGATACTGACGCTGAGGCGCGAAAGCGTGGGGAGCAAACCGGACTAGATACCCCGGTA
+
F<CFCFGFGGGG<CC@@FGGEGGDECFGGGGEEGACC<CDFECFGFEFFGGGGGGDGGFGGGG<<=EFGGDGG@FA?E@,FFFGGF=EFDGC:=4=BFFG7F?FFE<F:FE:BF<FFGGD:DE,CFGGGGG,F=,><<3D>F9DC=BF7<FGG7>FGGDCD:>7*CC:7EG7BBCCCGGF7EFDG1BC9:?FEDCG8FFG57=58*/*82/8*:5D:*2<7*:)())(99)*3<ECDED5
@M00200:205:000000000-AKKM3:1:1101:23362:4111 1:N:0:1
ATTGGGCGTAAAGGGCGCGTAGGCGGCCTGATAAGTAGGGGGTGAAATCTCGCGGCTCAACTGCGAGGCTGCCTCCTAAACTGTCGGGCTTGAGCACAGTAGAGGCAGGTGGAATTCCCGGTGTAGCGGTGGAATGCGTAGAGATCGGGAAGAACATCGGTGGCGAAGGCGGCCTGCTGGGCTGTTGCTGACGCTGAGGCGCGACAGCGTGGGGAGCAAACAGGATTAGATACCCGAGTA
+
GGGGGGGGGGGGGGGGGGGGGGGGGGGGGGGGGGGGGGGGGGGGGGGGGGGGGGGGGGGGGGGGGGGGGGGGGGGGGGGGGGGGGGGGGGGGGGGGGGGGGGGGGGGGGGGGGGGGGGGGGGGGGGGGGGCFGGGGGGGGGGGGGGGGGGGDFGGGFGGGGGGGGGGGGGGGGGGGF?CFGGGGGGGGFGG6EGDGGGGFGGGGGGGGGGDCEG@DFGG?FGFD0FC?FF<FECFG3:@6
@M00200:205:000000000-AKKM3:1:1101:9911:4112 1:N:0:1
ACTGGGCATAAAGCGCGTGTAGGCGGTCCCGTTAGTCGGATGTGAAATCCCACGGCTCAACCATGGAATTGCGTCCGATACTGCGGGACTTGAGGACGGTAGAGGTCGGTGGAATGTCCGGTGTACCGGTGAAATGGGCAGATATCGGACGGAACACCAGTGGCGAAGGCGGCCGACTGGGCCGGACCTGACGCTGAGACGCGAAAGCCAGGGGAGCGAACCGGATTAGATACCCCAGTCAGA
+
GGGGGGGGGGGGGGGGGGGGGGGGGGGGGGGGGGGGGGGGGGGGGGGGGGGGGGGGGGGGGGGGGGGGGGGGGGDGGGGGGGGGGGGGGGGGGGGGGGGGGGGGGGGGGGGGGGGGGGGGGGGGGGGGGGGGGGGGGGGGGGGGGGGGGGGGGGGGGE*CFFGDGGGGGGGGCGDEEEGGGGGGGGGGGGGG=EDGGFGCGDEGCG<FGFFGC5>GDGGGGDGGBGD2=BFF96<DED?+266
@M00200:205:000000000-AKKM3:1:1101:23327:4116 1:N:0:1
ATTGGGTGTAAAGGGCGCGTAGGCGGCTTTGCAAGTGGCGGGTGAAATCCCTCGGCTTAACCGAGGAACTGCCTGCCAGACTGTGAGGCTTGAGACCGGGAGAGGTGAGTGGAATTCCCAGTGTAGCGGTGAAATGCGTAGATATTGGGAGGAACACCAGTGGCGAAGGCGGCTCACTGGACCGGAACTGACGCTGAGGCGCGAAAGCGTGGGGAGCAAACAGGATTAGATACCCGGGTA
+
GGGGGGGGGGGGGGGGGGGGGGGGGGGGGGGGGGGGGGGGGGGGFGGAFFGGGGGGGGGGGGE@FGCGAFFFFGBFFFGGGGGGGGGGGGGGGGCFFGGGGGGGGGGGGGGGGGGGGGGGGGGFFGGGGGDGFGGGGG7CGGGGGGGGGGGGGGGGGGGGCEFEGEGDGGGGGGGGGGGFGGGGGEEEFGFGGGDG=C@CEGGGGGGGEEEGGGFGEFFCFDFF:GG?FB>GGFGGF>::
@M00200:205:000000000-AKKM3:1:1101:16728:4117 1:N:0:1
ATTGGGCATAAAGCGCACGCAGGTGGCTGAGAAAGTCGATTGTGAAAGCCCTGGGCTTAACCTGGGAATTGCAGTCGAAACTACTTAGCTAGAGTATGGGAGAGGGCAGTGGAATTCCCGGTGTAGCGGTGAAATGCGTAGATATCGGGAGGAACATCAGTGGCGAAGGCGGCTGCCTGGCCCAATACTGACCCTCAGGTGCGACAGCGTGGGGAGCAAACAGGATTAGATACCCTCGTA
+
FGGGFGFFGFDFGGGCEG@FGGGGGGFGBFAFGG@CFEGGGGGGGFCFFFGGGG@,FDFDFFGGGGGFGGGGGGGGBGDCGGCEGFFGGCDGFFGGGGGF<FE:EEEDFFGGCFFGGCECG@F+CEGGGGG7=AFGCE=CGGGDFDGGD7BFGF@FFFDFFGG+B:CFDGDCGCEG>FCF7C=CFGGFG@C6,48CCCG++;E*C*>CEE8F@::DEC8CGFF46<C?6/.*2,+28)0:
@M00200:205:000000000-AKKM3:1:1101:16684:4120 1:N:0:1
ACTGGGTGTAAAGGGCTCGTAGGCGGCCAACTAAGTCGGACGTGAAATCCCCAGGCTCAACCTGGGAACTGCGTCCGATACTGGATGGCTTGAATTCGGGAGAGGGATGCAGAATTCCAGGTGTAGCGGTGAAATGCGTAGATATCTGGAGGAATACCGGTGGCGAAGGCGGCATCCTGGACCGACATTGACGCTGATGAGCGAAAGCTAGGGGAGCAAACGGGATTAGATACCCGCGTAAGA
+
GGGGGGGGGGGGGGGGGGGGGGGGGGGGGGGGGGGGGGGGGGGGGGGGGGGGGGGGGGGGGGGGGGGGGGGGGGGGGGGGGGGGGGGGGGGGGGGGGGGGGGGGGGGGGGGGGGGGGGGGGGGGGGGGGGGGGGGGGGGGGGGGGGGGGGGGGGFGFGGGGGGGGGGGGGGDGGGGGGGFFGGGGGGCGGGGGGGGGGGGGFEEEGGGFDGGGGFGEGGGGGGGFGC?F4:CG66CBBEGGB>
@M00200:205:000000000-AKKM3:1:1101:13449:4123 1:N:0:1
ACTGGGCGTAAAGCGCGTGTAGGCGGTTCGATAAGTCCGCTGTGAAAGTCGGGGGCTCAACCCTCGGATGCCGGTGGATACTGTCGGGCTAGAGTACGGAAGAGGCGCGTGGAATTCCTGGTGTAGCGGTGAAATGCGCAGATATCAGGAGGAACCCCAATCGCGAAGGACGCTCGCTGGGACGTTCCTGACGATGAGACGCGAAAGCGTGGGGAGCAAACAGGATTAGATACCCGCGTA
+
9FCCE<FEGEGFEF+CFC@8@@FFGGGGGFGDFGAECF@FG@FCC,EFAEGDD@:FGGEEFGGDDCG@FEGG>7@FD+:@FFGGGGCCFGGF95DFF@E>F+>FFGD+@B7<33<@FFGG8FG,3;F>F*::,7FA7FF::FFGA;BCGG:<FFC**47F++*=BCC<:++2:ECCE8:*;8***:*2<C+08**:+<E67CG**:CFGE5*8/85)*@CD<C*4**5/82CE<CC).0/
@M00200:205:000000000-AKKM3:1:1101:6763:4127 1:N:0:1
ATTGGGTTTAAAGGGCGCGTAGGTGGCGCGGCAAGTCGGTGGTGAAAGCCCGGGGCTCAACCCCGGGTCGGCCAACGATACTGCCGGGCTCGAGCATCGTAGAGGCAGGTGGAATTCCGGGTGTAGCGGTGGAATGCGTAGAGATCCGGAAGAACACCGGTGGCGAAGGCGGCCTGCTGGGCGATGGCTGACACTGAGGCGCGACAGCGTGGGGAGCCAACAGGATTAGATACCCTAGTA
+
FGGGGGGGGGGGGGGGGGGGGGGGGGCGGGG7FGGGGGGEGGGGGGGFGCFGGDGGGGGGGAGGGGGGGGGGGD<@?FGGGGGFGBCC==<FFFEEF<BFFFGEGGFEEGCFGGGGGGGGGGGGECFDGGGGGGGGGGGGGGGGG9F@GE*=FGGGFGDGGGGGEGG8EDEE?C?FGGGGGGGCGDGGGDCGCCCFFDGF=D*8:?DFECEGE:57>*<**18DBGGFF*:DFGGC?FB?
@M00200:205:000000000-AKKM3:1:1101:23254:4166 1:N:0:1
ACTGGGTGTAAAGTGCGCGTAGGCGGCCACCGCAAGTCGACTGTGAAATCTCCGGGCTTAACTCGGAAAGGTCAACTGATACTGTGCGACTAGAGTGCAGAAGGGGCAACTGGAATTCTCGGTGTAGCGGTGAAATGCGTAGATATCGAGAGGAACACCTGCGGCGAAGGCGGGTTGCTGGGCTGACACTGACGCTGAGGCGCGAAAGCTAGGGGAGCGAACGGGATTAGATACCCGGGTA
+
GGGGGGGGGGGGGGGGGGGGGGGGGGGGGGGGGGGGGGGGGGGGGGGGGGGGGGGGGGGGGGGGGGGGGGGGGGGGGGGGGGGGGGGGGGGGGGGGGGGGGGGGGGGGGGGGGGGGGGGGGGGGGGGGGGGGGGGGGGGGGGGGGGGGGGGGGGGGGGGGGGGGGGGGGGGGGGGGGGGGGGGGGGGFFFGGGDGGGGGGGGGGG=DGCFCFGGEGFGGEGGGGFGC(9@27CC:C>E>E5
@M00200:205:000000000-AKKM3:1:1101:5649:4177 1:N:0:1
ACTGGGTGTAAAGGGCGCGTAGGCGGCTTAACAAGTCCCGTGTGAAATCCCTCGGCTCAACTGAGGAACTGCACGGGAAACTGTTTGGCTTGAGTTCGGGAGAGGGAAGCGGAATTCCGGGTGTAGCGGTGAAATGCGTAGATATCCGGAGGAACACCGGTGGCGAAGGCGGCTTCCTGGACCGACACTGACGCTGAGGCGCGAAAGCTAGGGGAGCAAACGGGATTAGATACCCCAGTA
+
GGGGGGGGFGGGGGGGGGGGGGGGGGGGGGCCCFFGGFGGGGGGGGGGGGG@GGGGGGGGGGGGGGGGGGGGGGGEGGGGGGGGFFGGGGGDFGGGGGGGGGGGGGGGCGGGGCGFGGGGGGGGFGDGGECGFGGGGGGGGGGGGGGGGCG@CFFFGGGGEGGGGGGEGGGGG8EFFCCFGGGGGGGDEGFFEE<*?>CCEGGGGGGGGGGGGC>DFGGGGGCD1/75=FFFGFG<>E6A
@M00200:205:000000000-AKKM3:1:1101:6799:4187 1:N:0:1
ACTGGGTTTAAAGCGTGGGTAGGTGGTCGGTGATGTGCCGTGTGAAAGCGCCGCGCTTCTCGCGGCGAGGTCGCGGTAGACACACCGACTGGAGGCACGGAGGGGGGCGTAGAATTCCCGGTGTAGTGGTGAAATGCGTAGATATCGGGAGGAATACCAGTGGCGCAAGCGGCGCCCTGGCCGTGACCTGACACTGAGCCACGACGGCGTGGGGAGCAAACGGGATTAGATACCCCTGTA
+
FGGEGDECCGGGGFEGGGCG9FCFGEFEFFCF@EGFEFGGEEEDFFFGGGGCGGGGCGGFGEFGEGGDFGFGGGGEGGGGGFGGGGGGEC>FGCC=CGED@C:FGGEGG>ECEFEF?FFEGGGGGGCCFFGGE9F?AC>5?8FGFG8:EGGGGGGGGGGEC9?>:5C8EGEGGGCGGGCC5@8*C589CF*8EGGGDFGGGGEGGG3<=2/:8E3CEGG?FD55<G<?@*-203AC570+
@M00200:205:000000000-AKKM3:1:1101:24861:4188 1:N:0:1
ATTGGGTTTAAAGCGTGCGTAGGAGGTCGCGTAAGTCGGTTGTGAAATCCCTGGGCTCAACCTGGGAATTGCTTCCGATACTGCGTGACTAGAGTTCGGTAGAGGGTGGCGGAACTCCCGGTGTAGCGGTGAAATGCGTAGATATCGGGAAGAACACCGATGGCGAAGGCAACCACCTGGGCCTGAACTGACTCTGAGGCACGAAAGCGTGGGGAGCAACCAGGATTAGATACCCGTGTA
+
GGGGGGGGGGGGGGGGGGGGGGG,EFGGGGGGGGGGGGGGGGGGGGGGGGGGGGGGGGGGGGGGGGGGFGGGGGGGGGGGGGGGGGGGGGG8FGGGGGDGGGGGGGGGGGGGGGGGGGGGGGGGGGGGEFGGEGGGGGGGGGGGGGGDC<FGGGGFF7FGGGDGDGGCEFCGDEEGGGGGGGGGECFGGGGGGGGG7EGFGGGDEEGGG5C>C>5D>FF*9CCG:CC?F*):C@E<))0C
@M00200:205:000000000-AKKM3:1:1101:18444:4212 1:N:0:1
ATTGGGCATAAAGCGTACGCAGGCGGCTTGGTAAGACAGGTGTGAAATCCCCCGGCTTAACCTGGGAACTGCGTCTGATACTGGAAGGCTCGAGTTCGGGAGAGGGATGTGGAATTCCAGGTGTAGCGGTGAAATGCGTAGATATCTGGAGGAACACCGGTGGCGAAGGCGGCATCCTGGACCGAAACTGACACTGAGGCGCGAAAGCCAGGGGAGCAAACGGGATTAGATACCCGTGTA
+
GGGGGGD<FEGFGGGCF@FFBFFGGGGGGDEGGGG9FFFF@FFFGGGGGGGGGGGGGDGGGGGGGGFGGGGGGGGGFGGGGGGGCFFCGFFGEEGGGGGGGGCFGEGGGAEFGGGGGGGFGGGEGGGGGGGGGGGBFDGGGGGCGGGG9<FFGGF:FFGDGGEFCGGGFFGGDGEGGGGGGGFDC>E?F:CGFGFFCFG=EGCEGG7D8CGGDC57>GGCCDCD3DD294<7FGFDFFFC
@M00200:205:000000000-AKKM3:1:1101:12557:4219 1:N:0:1
ATTGGGCTTAAAGGGTGCGTAGGTGGTAAGGTAAGTCGGATGTGAAAGCTCCGAGCTCAACTCGGAAATGGCATTGGAAACTACCTTGCTAGAGGGTTTGAGGGGGGACTGGAATACTTGGTGTAGCAGTGAAATGCGTAGATATCAAGTGGAACACCAGTGGCGAAGGCGAGTCCCTGGAAAACTCCTGACACTGAGGCACGAAAGCTAGGGGAGCAAACAGGATTAGATACCCTAGTA
+
GGGGGGGGGGGGGGGGGGGGGGGGGGGGGGGGGGGGGGGGGGGGGGGGGGGGGGGGGGGGGGGGGGGGGGGGGGGGGGGGGGGGGGGGGGGGGGGGGGGGGGGGGGGGGGGGGGGGGGGGGGGGGGGGGGGGGGGGGGGGGGGGGGGGGGGGFGGGGGGGGGGGGGDGGGGGGGGGGGGGGGGGGGGGGGGGGGGGGGGGGGGGGGGGGFGGF8@DEGFGGGGC?GG?FF>7CFG=5<FG
@M00200:205:000000000-AKKM3:1:1101:17746:4221 1:N:0:1
ACTGGGCGTAAAGGGCGCGTAGGCGGCTTAACAAGTCCCGTGTGAAATCCCTCGGCTCAACTGAGGAACTGCACGGGAAACTGTTTGGCTTGAGTTCGGGAGAGGGAAGCGGAATTCCGGGTGTAGCGGTGAAATGCGTAGATATCCGGAGGAACACCGGTGGCGAAGGCGGCTTCCTGGACCGACACTGACGCTGAGGCGCGAAAGCTAGGGGAGCAAACGGGATTAGATACCCGAGTAAGC
+
GGGGGGGGGGGGGGGGGGGGGGGGGGGGGGGGGGGGGGGGGGGGGGGGGGGGGGGGGGGGGGGGGGGGGGGGGGGGGGGGGGGGGGGEFGGGGGGGGGGGGGGGGGGGGGGGGGGGGGGGGFGGGGGGGGGGGGGGGGGGGGGGGGGGGGGGGGGGGGGGGGGGGGGGGGGGGGGGGGGGGGGGGGGGGGECEGGGGGGGDGGGG=DF99<CGE>D@FGGGGGGFGC<FF<FGDCC>37C*))
@M00200:205:000000000-AKKM3:1:1101:23495:4223 1:N:0:1
ATTGGGTATAAAGGGCTCGTAGGCGGTTTGTCGCGTCGGGAGTGAAAACCAGGTGCTTAACACCTGGCTTGCTTTCGATACGGGCAGACTAGAGGTATTCAGGGGAGAACGGAATTCCTGGTGTAGCGGTGAAATGCGCAGATATCAGGAGGAACACCGGTGGCGAAGGCGGTTCTCTGGGAATGACCTGACGCTGAGGAGCGAAAGTGTGGGGAGCGAACAGGATTAGATACCCTCGTAAGA
+
GGGGGGGFFGGGGGGGGGGGGGGGGGGGGGGGDGGGGGGGGGGGGGGGGGGCEGGGGGGGGGGFFGGGGGGGGGGFGFGGGFGGGG7DFGDGGGGG@CGAGGGGGGGGFEGGGGGGGGGGGGGGGGGGGGGGGGGGGG+>FDGGGGGGGGGGGGGGGGGFGGGGGGDFEGGGGCECFGFGG6CGGFFGGGFGGGGGGGGCEGGEEE/*<CGGDDBDFGGGGDGGFGGFFFFGGGGC:3>E<?<
@M00200:205:000000000-AKKM3:1:1101:16095:4226 1:N:0:1
ACTGGGCTTAAAGCGCGCGTAGGTGGTTTGTTAAGTTGGATGTGAAATCCCCGGGCTCAACCTGGGAACTGCATCCAAAACTGGCAAGCTAGAGTATGGTAGAGGGTGGTGGAATTTCCTGTGTAGCGGTGAAATGCGTAGATATAGGAAGGAACACCAGTGGCGAAGGCGACCACCTGGACTGATACTGACACTGAGGTGCGAAAGCGTGGGGAGCAAACAGGATTAGATACCCCAGTA
+
GGGGGGGGGGGGGGGGGGGGGGGGGGGGGGGGGGGGGGGGGGGGGGGGGGGGGGGGGGGGGGGGGGGGGGGGGGGGGGGGGGGGGGGGGGGGGGGGGGGGGGGGGGGGGGGGGGGGGGGFGGGGGGGGGGGGGGGGGGGGGGGGGGGGGGGGGGGGGGGG9FGGGGGGGGGEEEGGGFGGGGGGGFFEFFGCFGGGGGGGFGGGGGGGGGGGGGEGFGGGFGFG<GGFFF<CF8CF@@?C
@M00200:205:000000000-AKKM3:1:1101:15600:4239 1:N:0:1
ATTGGGCTTAAAGCGCGCGCAGGCGGCCAGGCAAGTCGGATGTGAAAACCCGAGGCTCAACCTCGTGCCTGCATTCGATACTTCTTGGCTAGAGGCAGGTAGGGGAGATCGGAATTCCCGGTGTAGCGGTGAAATGCGCAGATATCGGGAGGAACACCGGTGGCGAAGGCGGATCTCTGGGCCTGTCCTGACGCTCAGGCGCGAAAGCTGGGGGAGCGAACAGGATTAGATACCCGAGTAAGA
+
FFGGGGGGGGGGGGGGGGGEGGDGGGGGGGCGFECGGCGGGGGGFGGFF,C>FFGGCGGG8FFGGGGGGGGGGEGGFEFF>?FEFG<FCFGCCFGGED>FFGGGGD:F=FGGGDFF9FFEGGGEEGGCE@CCFGFFGDGGGEFGGFGE7BFFGGFFFFGDE<FD7<:<FEGGGGGGGGCGGGGGGECCG=?FGGC=5:867CECEEC4+<FGGG@DEGDGC);F1CC7?F:FGFGGEF@CD-)
@M00200:205:000000000-AKKM3:1:1101:16006:4248 1:N:0:1
ACTGGGTTTAAAGGGCGCGTAGGCGGCCTGCTAAGTCGAACGTGAAATCCCTGGGCTCAACCCAGGAACTGCGTTCGATACTGGTTGGCTAGAATCCGGGAGAGGGATGTGGAATTCCAGGTGTAGCGGTGAAATGCGTAGATATCTGGAGGAACACCGGTGGCGAAGGCGACCTCCTGGACCGGCGTTGACGCTGAGGCGCGACAGCGAGGGGAGCAAACAGGATTAGATACCCTAGTA
+
,C<6CFF7@FGFGFC;C@@@:ECFCFGEFG?GAFGG9FFGFEDGCGG<FGF?,6DF8,EFC9B7,,C8CCF,BF,?,C<FE9F,C,B:FE,B<5F,E@F7+C?:=BG,BBFGFC9FBAA?8FFGC<,8FCG>9BDGGGG7F<<B;FC,83DC7FGGC:FE>BFCEFC*>CF8E*8,22<72B@B53*/=CCGE=*::CF5795C887D:*:88?@G@GDFF**906*.964DGGF45<F7
@M00200:205:000000000-AKKM3:1:1101:18692:4256 1:N:0:1
ATTGGGTATAAAGGGCTCGTAGGCGGCCAACTAAGTCGGATGTGAAATCCCCAGGCTCAACCTGGGAACTGCATCCGATACTGGATGGCTTGAATTTGGGAGAGGGATGCAGAATTCCAGGTGTAGCGGTGAAATGCGTAGATATCTGGAGGAATACCGGTGGCGAAGGCGGCATCCTGGACCAACATTGACGCTGAGGAGCGAAAGCTAGGGGAGCAAACGGGATTAGATACCCTCGTA
+
GGGGGGGGGGGGGGGGGGGGGGGGGGGGGGGGGGGGGGGGGGGGGGGGGGGGGGGGGGGGGGGGGGGGGGGGGGGGGGGGGGGGGGGGGGGGGGGGGGGGGGGGGGGGGGGGGGGGGGGGGGGGFGGGGGGGGGGGGGGGGGAFGGFGGGGGGGGGGGGGGGGGGGGGGGGGGGGGGGGGFGGGGEFFGGGGDCGGGGGGGGGGGGGF9?GGGGFGFGCFGGED:GGFFF<:CFG=7BFE
@M00200:205:000000000-AKKM3:1:1101:17025:4256 1:N:0:1
ACTGGGTGTAAAGCGCGTGTAGGCGGCTCGGTAAGTCCGCTCTGAAAGCCCGGGGCTCAACCCCGGGAGGCGGGTGGATACTGTCGAGCTCGAGTCCGGAAGAGGCAAGTGGAATTCCCGGTGTAGCGGTGAAATGCGCAGATATCGGGAGGAACACCAATGGCGAAGGCAGCTTGCTGGGACGGTACTGACGCTGAGACGCGAAAGCGTGGGGAGCAAACAGGATTAGATACCCGAGTA
+
GGGGGGGGGGGGGGGGGGGGGGGGGGGGGGGGGGGGGGGGGGGGGGGGGGGGGEEEGGGGGGGGGGGGGGGGGGFGGDCGGGGGGGGGGGGGGGGGGGGGGGGGGGGFFGGGGGGGGGGGDGGGGFGEGCEG9F9FGGGDGGGGFGGDFEEEEBGGGGGGGGGGGECDGGGGGGGFFGCFGCCEGG>CCGGG=GGGGGG6:D58>EGGGGDGCGBDFFCFG5EGFFGFFF5>CFGD.>>G
@M00200:205:000000000-AKKM3:1:1101:7807:4269 1:N:0:1
ATTGGGCTTAAAGCGCGTGCAGGTGGCTTGGTAAGTTAGGCGTGAAATCTCCCGGCTCAACTGGGAGAGGTCGTCTAATACTACCGGGCTAGAGAGCAGAAGAGGAAGATGGAATTCCCGGTGTAGTGGTGAAATGCGTAGATATCGGGAGGAACACCAGTGGCGAAGGCGATCTTCTGGTCTGTTTCTGACACTCAGACGCGACAGCTAGGGTAGTAAACGGGATTAGATACCCTAGTA
+
GGGGGGGGGGGGGGGGGGGGGGGGGGGGGGGGGGGGGGGGGGGGGGGGFFGGFEGGGGGGGGGGGGGGGGGGGGGGGGGGGGGGGGGEGGGGGGGGGGGGGGGGGGGGGGGFGGGGGGGGGFGGFFGGGGGGGGGGGGGGGGGGGGGGGGGGGGGGGGGGGGFEGGGGGGGEGFCFFGGGGGDFFGCFGGGGGGGGG?GGGGDGGGGDGFGGGGFGBGG+;D8<BGGBF74CFGGGFFFG
@M00200:205:000000000-AKKM3:1:1101:9775:4311 1:N:0:1
ATTGGGTTTAAAGCGCGTGTAGGCGGGGCGGTGCGTCGGTCGCTGAAATCCCCCGGCTCAACCGGGGAAGGGGCGCCGATACGACCGGCCTGGAGCGACGTAGGGGGAACTGGAACTTCCGGTGGAGCGGTGAAATGCGTTGAGATCGGAAGGAACGCCCGTGGCGAAAGCGAGTTCCTGGACGTCGGCTGACGCTGAGACGCGAAAGCCAGGGGAGCGAACGGGATTAGATACCCGTGTA
+
GGGGGGGGGGGGGGGGGGGGGGGGGGGGGGGGGGGGGGGGGGGGGGGGGGGGGGGGGDGGGGGGGGGGGGGGGGGGGGGGGGGGGGGGGGGGGGGGGGGGGGGGGGGGGGGGGGGGGGGGGGGGGFGGGGGGGGGGGGGGGGGGGCEGGGGGGGGGGGGGGGGGGGGGGGGGGGGGGGFFGGGGGGGGGGGGGGGGGGGGGGGEGGGG6FGGGGFGDCGGCGGGBDDF*6AF9CECB@BGG
@M00200:205:000000000-AKKM3:1:1101:21372:4315 1:N:0:1
ATTGGGTGTAAAGCGTGCGTAGGTGGTGGTTTAAGTCTGATGTGAAAGCCCTGGGCTCAACCTGGGAATGGCATTGGAAACTGGATCACTGGAGTGCGGTAGAGGATGGCGGAATTCCCGGTGTAGCAGTGAAATGCGTAGAGATCGGGAGGAACATCCGTGGCGAAGGCGGCCATCTGGACCAGCACTGACACTGAGGCACGAAAGCGTGGGGAGCAAACAGGATTAGATACCCTGGTA
+
FGGFGGGGGGGGGGGGGGGGGGGGGGGGGGGGGGGGGGGGGGGGGGGGGGGGGGGGGGGGGGGGGGGGGGGGGGGGGGGGGGGGGGGGGGGGFGGGGGGGGGGGFGGGCGGGGGGGGGGGGGGGGGGGGGGGGGGGGGGGGGGGGGGGGGGGGGGGGGGGGGGGGGGGGGGGGGGGGGGGGGGGGGFGGGGGGGGGGGGGGGD8EEDGGGGGGG>DEGCFFGGC?GGFFBB>FEGGFFFC
@M00200:205:000000000-AKKM3:1:1101:7605:4327 1:N:0:1
ATTGGGTTTAAAGAGCTCGTAGGCGGTTTGGTAAGTCACGTGTGAAATCTCCACGCTCAACGTGGAGGCGCCACGTGAGACTGCTATGACTAGAGTCCGGTAGAGGAGTGTGGAATTCCCGGTGTAGCGGTGAAATGCGCAGAGATCGGGAGGAACACCCGTAGCGAAGGCGGCACTCTGGGCCGGTACTGACGCTGAGGAGCGAAAGCGTGGGGAGCAAACAGGATTAGATACCCGAGTA
+
GGGGGGGGGGGGGGGGGGGGGGGGGGGGGGGGGGGGGGGGGGGGGGGGGGGGGGGGGGGGGGGGGGGGGGGGGGGGGGGGGGGGGGGGGGGGGGGGGGGGGGGFFGGGGGGGGGGGGGGGGGGGGGGGGGGGGGGGGGGGGGGGGGGGGGGGGGGGGGGGEGGGGGGGGGFGGGGDFGGGGGGGGCEGGGGGGGGGGGGGGGFGGGGGFGGGGGFGFDFFGGDFFF6<FFFGG72>::EEC
@M00200:205:000000000-AKKM3:1:1101:13269:4328 1:N:0:1
ATTGGGTATAAAGGGCGCGTAGGCGATTAAGCAAGTCAACTGTGAAAGCCCCGGGCTTAACTCGGGAAGTGCAGCTGATACTGCCTGATTTGAGTTCCGGAGAGGAAGGCGGAATTCCCGGTGTAGCGGTGAAATGCGTAGATATCGGGAGGAACACCAGCGGCGAAGGCGGCCTTCTGGACGGACACTGACGCTGAGGCGCGAAAGCTAGGGGAGCAAACGGGATTAGATACCCTAGTA
+
GGGGGGGGGGGGGGGGGGGGGGGGGGGGGGGGGGGGGGGGGGGGGGGGGGGGGGGGGGGGGGGGGGGGGGGGGGGGGGGGGGGGGGGGGGGGGGGGGGGGGGGGGGGGGGGGEGGGGGGGGEGGGGGGGGGGGGGGGGGGGGGGGGGGGGGGGGGGGGGGGGGGGGGGGGGGGGGGGGGFGFDCEGGFGGCFGGDC5:FGGDGGGGGGFGGGGGFGFGGDDGGGFGGFFFFGGFGGFFFG
@M00200:205:000000000-AKKM3:1:1101:15098:4329 1:N:0:1
ACTGGGCTTAAAGCGCACGTAGGCGGTTTGTTAAGTCAGGGGTGAAATCCCAGAGCTCAACTCTGGAACTGCCTTTGATACTGGCAAGCTAGAGTCCGGAAGAGGTAAGTGGAACTCCTAGTGTAGAGGTGGAATTCGTAGATATTAGGAAGAACACCAGTGGCGAAGGCGGCTTACTGGTCCGGAACTGACGCTGAGGTGCGAAAGCGTGGGGAGCAAACAGGATTAGATACCCTCGTA
+
GGGGGGGGGGGGGGGGCFFGGGGGGGEGGGGGGGGGGGGGGGGGGGGGGGGGGGGGGGGGGGGGGGGGGGGGGGGGGGGGGGGFGFGFGGGGGGGGGGGGGGGGGGGGGGGGGGGGGGGGGGGGGGGGGGGGGGFFGGGFGGGFGGFGGGGGGGGGGGGDGGGGGEGGGGGGGBCGGGGGGGDGGGGGGGGGGGGGGGGGGGGGGGGFE:BGDGFGFGCFGGGG:<FDFFAC9@FCFFFG
@M00200:205:000000000-AKKM3:1:1101:24809:4347 1:N:0:1
ACTGGGTGTAAAGCGTGCGCAGGCGGTTTGCTAAGACAGGTGTGAAATCCCCGGGCTTAACCTGGGAACTGCGCTTGTAACTGGCAAGCTAGAGTGTGGCAGAGGGGGGTGGAATTCCACGTGTAGCAGTGAAATGCGTAGAGATGTGGAGGAACACCGATGGCGAAGGCAGCCCCCTGGGCTAACACTGACGCTCATGCACGAAAGCGTGGGGAGCAAACAGGATTAGATACCCGCGTA
+
GGGGGGGGGGGGGGGGGGGGGGGGGGGGGGGGGGGGGGGGGGGGGGGGGGGGGGGGGGGGGGGGGGGGGGGGGGGGGGGGGGGGGGGGGGGGGGGGGGGGGGGGGGGGGGGGGGGGGGGGGGGGGGGGGGGGGGGGGGGGGGGGGGGGGGGGGGGGGDGGEGEFGGGGEGGGGGGGGGGGGGGGGGGGGGGGEGGGGFGGGGGGGGGGGGGGGEFGEFGDFFGGBFG>F?27AECDB35C
@M00200:205:000000000-AKKM3:1:1101:24165:4350 1:N:0:1
ACTGGGTGTAAAGCGTGCGTAGGTGGTTCGTTAAGTCTGATGTGAAAGCCCTGGGCTCAACCTGGGAATGGCATTGGATACTGGCGACCTAGAGTGCGGTAGAGGGGTGTGGAATTCCCGGTGTAGCAGTGAAATGCGTAGATATCGGGAGGAACATCTGTGGCGAAGGCGACACCCTGGACCAGCACTGACACTGAGGCACGAAAGCGTGGGGAGCAAACAGGATTAGATACCCCAGTA
+
GGGGGGGGGGGGGGGGGGGGGGGGGGGGGGGGGGGGGGGGGGGGGGGGGGGGGGGGGGGGGGGGGGGGGGGGGGGGGGGGGGGGGGGGGGGGGGGGGGGGGGGGGGGEGGGGGGGGGGGGGGGGGGGGGGGGGGGGGGGGGGGGGGGGGGGGGGGGGGGGGGGFGGGGGGGGGGGGEGGGGFGGGGGGGGGGGFGGGGGGGGGGGGGFGGGGGDADFGGGDGFF?F7<F?BFG8@5>BFC
@M00200:205:000000000-AKKM3:1:1101:20302:4351 1:N:0:1
ATTGGGCGTAAAGAGCGTGTAGGCGGTCCGGTAAGTCAGCTGTGAAAGTCAAGGGCTCAACCCTTGAAAGCCGGTTGATACTGTCGGGCTAGAGTCCGGAAGAGGCGAGTGGAATTCCCGGTGTAGCGGTGAAATGCGCAGATATCGGGAGGAACACCAATGGCGAAGGCAGCTCGCTGGGACGGTACTGACGCTGAGACGCGAAAGCGTGGGGAGCAAACAGGATTAGATACCCGAGTAAGA
+
GGGGGGGGGGGGGGGGGFGGGGFGGGGGGECGGGGDAEGGGGDFFGGGGGFFFGGGEFGGGGGC@DGGGGGGGGGGGCGGCFGGGGGGGGFGFGGGGGEDGGGGGE>FG@FGGGGFFFGDG>783FEGGGGGCF<FFCEEGDFGFABFGGEGGFCFGGGG@FA>CCGDGGDCC88C88FGGFGGGE88+;7885*:?CFC:5:CEEDFD//>EEBD>=6FFFFG0*05*74:+001).0:>4)
@M00200:205:000000000-AKKM3:1:1101:16911:4376 1:N:0:1
ATTGGGCGTAAAGGGCGCGTAGGCGGCCTGATAAGTAGGGGGTGAAATCTCGCGGCTCAACTGCGAGGCTGCCTCCTAAACTGTCGGGCTCGAGCACAGTAGAGGCAGGTGGAATTCCCGGTGTAGCGGTGGAATGCGTAGAGATCGGGAAGAACATCGGTGGCGAAGGCGGCCTGCTGGGCTGTTGCTGACGCTGAGGCGCGACAGCGTGGGGAGCAAACAGGATTAGATACCCTCGTC
+
GGGGGGGGGGGGGGGGGGGGGGGGGGGGGGGGGGGGGGGGGGGGGGGGGGGGGGGGGGGGGGGGGGGGGGGGGGGGGGGGGGGGGGGGGGGGGGGGGGGGGGGGGGGDGGGGGGGGGGGGEGGGGGGGGGGGGGGGGGGGGGGGGGGGGGGGGGGGGGGDGGGGGGGGGGFGEGGGFGGGGGGECGGCCCFGGGGGGGGGGGGGDGGGECEGGDFGFGCGFDFGB*77FFBGGEGF@>3*
@M00200:205:000000000-AKKM3:1:1101:19309:4391 1:N:0:1
ATTGGGTATAAAGCGTGCGCAGGCGGTTTGCTAAGACAGGTGTGAAATCCCCGGGCTTAACCTGGGAACTGCGCTTGTAACTGGCAAGCTAGAGTGTGGCAGAGGGGGGTGGAATTCCAGGTGTAGCAGTGAAATGCGTAGATATGCGGAGGAACACCGATGGCGAAGGCAATCCCCTGGGCCTGCACTGACGCTCATGCACGAAAGCGTGGGGAGCAAACAGGATTAGATACCCGAGTAAGA
+
GGGGGGFFGGGFDFGGGGGGGGGGGGGGEEGGGGGGGGGGGGGEGGGGGGGGGGGGCGGFEFGGGGGGGGGGGGGGGGFGFGGGFFGGGFEGFGGGGGGGGFEG7F:FGGEGGGGGGGFGFGGGGGFFDGGGCDFD9CF@CGGGGDGEEGG7<C:CCGGGGEE*/?EGG*:CCG8CCCFGGGGGGG6?FFGC=*>ED7FGGGGGGCCGE=8C:8>).:887*;7<GGFFFBFCFF)757CF<)
@M00200:205:000000000-AKKM3:1:1101:13145:4396 1:N:0:1
ATTGGGCGTAAAGGGCGCGTAGGTGGTTTGATAAGGGTGTGGTGAAAGTCCGGGGCTCAACCCCGGATCTGCCGTGCCGACTGTCAAACTCGAGGACTGTAGAGGCAGACGGAATTCCGGGTGTAGCGGTGGAATGCGTAGAGATCCGGAGGAAGACCGGTGGCGAAGGCGGTCTGCTGGGCAGTTTCTGACACTGAGGCGCGACAGCGTGGGGAGCAAACAGGATTAGATACCCGAGTA
+
GGGGGGGGGGGGGGGGGGGEGGGGGGGGGGGGGGGGGGGGGGGGGGGGGGGGGGGGGGGGGGGGGGGGGGGGGGGGGGGGGGGGGGGGGGGGGGGGGGGGGGGGGGGGGGGGGGGGGGGGGGGGGGGGGGGGGGGGGGGGGGGGGGGGGGGGGGGGGGGGGGGGGGGGGFDEGGGGGGGGGGGGGFGGGGFEDGFGCGGGGGGEGGGGGGGGGGFGFGGGGGGGFGGF@F>C+<EGFF7C
@M00200:205:000000000-AKKM3:1:1101:15995:4405 1:N:0:1
ACTGGGCATAAAGGGAGCGTAGGCGGTTAGGTAAGCCCTCCGGGAAATCTTCAGGCTTAACCTGGAAAGGTCGGGGGGGACTGCCTGGCTAGAGGACGGGAGAGGAGCGCGGAATTCCCGGTGTAGCGGTGAAATGCGTAGAGATCGGGAGGAAGGCCGGTGGCGAAGGCGACGCTCTGGAACGTTCCTGACGCTGAGGCTCGAAAGCGTGGGGAGCAAACAGGATTAGATACCCTTGTA
+
GGGGGGGGGGGGGGGGGGGGGGGGGGGGGGGGGGGGGGGGGGGGGGGGGGGGGGGGGGGGGGGGGGGGGGGGGGGGGGGGGGGGGGGGGGGGGGGGGGGGGGGGGGGGGGEGGGGGGGGGGGGGGGGGGGGGGGGGGGGDGGGGGGGGGGGGGGGGGGGGGGGGGGEGGGGGGGG5EGGGGGGGGGCGGGGGGGGGGGGGGGGGGEGFGGGGGGFGFFCFGC8DBGGF?FFGGFGFFFFG
@M00200:205:000000000-AKKM3:1:1101:20339:4427 1:N:0:1
ATTGGGTATAAAGGGCGCGTAGGCGGTCTTGTGTGTCTGCTGTGAAAGCATGCGGCTTAACCGTAGAGGGTCGGTAGAAACTGCAAGACTTGAGGCTGGGAGGGGCTGGTGGAATTCCCTGTGTAGCGGTGAAATGCGTAGATATAGGGGAGAACACTCGTGGCGAAGGCGGCCAGCTAGACCAGTCCTGACGCTGAGGCGCGACAGCGTGGGGAGCAAACAGGATTAGATACCCCCGTAAGA
+
GGGGGGGFGGGGGGGCEGGFGGGGGGEGGGFFEDFGGGGGGGEGGGGGGGGGGGGGGGGGGGGFGGGGGGGGGGGGGGGGGGGGGGGGFAFGFDGGCEEGGGGEGGGGGGGGGFG?FGGGF@FEFFGEEFFFGGFGGG7CFEGE9FGGFGGGGGFFEFGGGGGDGGCFGGGG*=CF58FGGFCFG+9@1*4+3C8EEFGFD37C1?DDE=E8EG@C5CC?*9;72<*4=44C+,3*)7)*96-
@M00200:205:000000000-AKKM3:1:1101:14318:4441 1:N:0:1
ACTGGGCATAAAGAGCTCGTAGGCGGTTTGTCGCGTCGGCCGTGAAAACTTGGGGCTTAACTCCAAGCTTGCAGTCGATACGGGCAGACTTGAGTTCGGCAGGGGAGACTGGAATTCCTGGTGTAGCGGTGAAATGCGCAGATATCAGGAGGAACACCGGTGGCGAAGGCGGGTCTCTGGGCAACAACTGACGCTGAGGAGCGAAAGCGTGGGGAGCGAACAGGATTAGATACCCCCGTA
+
GGGGGGGGGGGGGGGGGGGGGGGGGGGGGGGGGGGGGGGGGGGGGGGGGGGGGGGGGGGGGGGGGGGGGGGGGGGGGGGGGGGGGGGGGGGGGGGGGGGGGGGGGGGGGGGGGGGGDGFGGGGGGGFGGGGGGGGGGGGGGGGGGGGGGGGGGGGGGGGGFGGGGGGGGGGGGEGCFGGGGGGGGGGGGGGGGG3CEGGGGGGGGGGGGEDGGGFGFGGGGGGGFG=?F?BGGGGGBEFG
@M00200:205:000000000-AKKM3:1:1101:10977:4462 1:N:0:1
ATTGGGCTTAAAGGGAGCGTAGGCGGACATTTAAGTCAGGGGTGAAATCCCGGGGCTCAACCTCGGAATTGCCTTTGATACTGGGTGTCTTGAGTATGAGAGAGGTGTGTGGAACTCCGAGTGTAGAGGTGAAATTCGTAGATATTCGGAAGAACACCAGTGGCGAAGGCGACACACTGGCTCATTACTGACGCTGAGGCTCGAAAGCGTGGGGAGCAAACAGGATTAGATACCCCCGTC
+
EFGGGFGGGGGGGGGGGGGGGGGGGGGGGGGGGGGFFAFGGGGGGGGGFGGGGGGGGGGGGGGFGDGGGGGAFGAFGGGGFGGGGGGGGGGGGGGGGGGFFGGGGGGGGGGGGGGFGGGEGFGGGGGFFGGGGGFGGGGGGDFGGGGFFGG@FGGGD<>FGFCGGGGGEFGGGGGGGGFCFG?FGFGG?CEFEGGGGGGGGFGGGGG5C7E<@:A<BGGGGF6C:F>>?F9FFC?7@D>*
@M00200:205:000000000-AKKM3:1:1101:14477:4462 1:N:0:1
ACTGGGTGTAAAGGGCGCGTAGGCGGTCTGCTAAGCGTGTGGTGAAAGCTCGGGGCTCAACCCCGAGTCGGCCGTGCGAACTGGTGGACTGGAGCATGTCAGAGGCAGGCGGAATTCCGGGTGTAGCGGTGGAATGCGTAGAGATCCGGAAGAACACCGGTGGCGAAGGCGGCCTGCTGGGACATGGCTGACGCTGAGGCGCGACAGCGTGGGGAGCAAACAGGATTAGATACCCTGGTA
+
GGGGGGGGGGGGGGGGGGGGGGGGGGGGGGGGGGGGGFFGGGGGGGGGGGGGGGGGGGGGGGGGGGGGCGGGGGGGGGGGGGGGGGGGGGGGGGGGGGGGGGGGGGGGGGGGGGGGGGGGGGGGGGGGG:FGGGCGGGGEGGGGGGGGGGGGGGFGGGGEFDGGGGGGGGEGGGGGFFGGGGGGGGGFFGCGGDDGGGG=GGGGDGGGGCEGGGEG>CGCGGGGFG*.96AGFGFFFF4A
@M00200:205:000000000-AKKM3:1:1101:21749:4463 1:N:0:1
ATTGGGTATAAAGCGTGCGCAGGCGGTTTTGTAAGTCTGTCGTGAAATCCCCGGGCTCAACCTGGGAATTGCGATGGAGACTGCAAGGCTAGAATCTGGCAGAGGGGGGTAGAATTCCACGTGTAGCAGTGAAATGCGTAGAGATGTGGAGGAACACCGATGGCGAAGGCAGCCCCCTGGGTCAAGATTGACGCTCATGCACGAAAGCGTGGGGAGCAAACAGGATTAGATACCCCTGTA
+
GGGGGGGGGGGGGGEFGGGGGGGGGGGGGGGGGGGGGGGGGGGGGGGGDGGGGGGGGGGGGGGGGGGG8EFGGEGGGGGGCGGGGGGGGFGGGGGGGGGGGGGFGGGFGGGE?FGGGGGGGGGGGGGGGGG?CCFFGGGGGFGGGGGGFCGEGGGGCFGGGGGGGCECEGGGGFGGEGCEFFGGGGGGGG6CEECCGGGGGGGGCEGGGECCCC@GFFGGGG6*(2:2474>+3@*<FF7
@M00200:205:000000000-AKKM3:1:1101:14020:4465 1:N:0:1
ATTGGGTTTAAAGGGCAAGTAGGTGGTCTCATTTGTCTCGTGTGAAATCCTTGGGCTTAACCCAAGAAGTGCGCGAGAAACGGTGAGACTCGAGTTCTGGAGAGGGTCGTGGAATTCCCGGTGTAGCGGTGAAATGCGTAGAGATCGGGAGGAACATCTGTGGCGAAGGCGGCCATCTGGACCAGCACTGACACTGAGGCACGAAAGCGTGGGGAGCAAACAGGATTAGATACCCCAGTAAGC
+
GGGGGGGGGGGGGGGGGGGGGGGGGGGGGGGGGGGGGGGGGGGGGGGGGGGGGGGGGGGGGGGGGGGGGGGGGGGGGGGGGGEGGGGGGGGGGGGGGGGGGDFGGGGGGGGGGGGGGGGGGGGGGFGGGGGGGGGGGGGGGGGDCFGGGGGGGGGGGGGGGFGGGCGGGGGGGGGGGGGGGGGGGGGGGFDFGGGGGGGGGGGGGDDFGGGGGGFDBGGCCDGG?G=?FFFFGCF3@FFG7))
@M00200:205:000000000-AKKM3:1:1101:15584:4472 1:N:0:1
ACTGGGCGTAAAGCGCGTGTAGGCGGTCCGGTAAGTCGGCTGTGAAAGTCCAGGGCTCAACCCTGGGATGCCGGTCGATACTGCCGGACTAGAGTTCGAAAGAGGCGAGTGGAATTCCCGGTGTAGCGGTGAAATGCGCAGATATCAGGAGGAACACCAATGGCGAAGGCAGCTCGCTGGGACGGTACTGACGCTGAGACGCGAAAGCGTGGGGAGCAAACAGGATTAGATACCCTAGTA
+
GGGGGGGGGGGGGGGGGGGGGGGGGGGGGGGGGGGGGGGGGGGGGGGGGGGGGGGGGGGGFGGGGGGGGGGGGGGGGGGGGGGGGGGGGGGGGGGGGG8FGGGGGGGGGGGGGGGGGGGGFFGGGGGGGGGGGGGGGGGGGGGGGGGGGGGGGGGGGGFGGGGGGGGGGGGGGGGGGGGGGGGGGGGGGGGGGGGGGGGGGGGGGGGGGDGGGGFGFGGGGGGG6C7?FF>GGGGGFFFG
@M00200:205:000000000-AKKM3:1:1101:14880:4474 1:N:0:1
ACTGGGCGTAAAGGGAGCGTAGGCGGATAGTTTAGTCAGAGGTGAAAGCCCAGGGCTCAACCTTGGAATTGCCTTTGATACTGGCTATCTTGAGTATGGAAGAGGTATGTGGAACTCCGAGTGTAGAGGTGAAATTCGTAGATATTCGGAAGAACACCAGTGGCGAAGGCGACATACTGGTCCATTACTGACGCTGAGGCTCGAAAGCGTGGGGAGCAAACAGGATTAGATACCCCTGTA
+
GGGGGGGGGGGGGGGGGGGGGGGGGGGGGGGGGGGGGGGGGGGGGGGGGGGGGGGGGGGGGGGGGGGGGGGGGGGGGGGGGGGGGGGGGGGGGGGGGGGGGGGGGGGGGGGGGGGGGGGGGGGGGGGGGGGGGGGGGGGGGGGGGGGGGGGGGGGGGGGGGGGGGGGGGGGGGGGGGGGGGGGGGGGGGGGGGGGGGFGGGGGGGGGGGGGGGGFGFGGGFDFGFGFEFFFGDGGG5>FG
@M00200:205:000000000-AKKM3:1:1101:15843:4482 1:N:0:1
ATTGGGTTTAAAGGGCGCGTAGGCGGCGCGAGGAGTCGGGGGTGAAAGTCCGGGGCTCAACCCCGGATCGGCCTTCGATACTCTCGCGCTGGAGCACAGTAGAGGCGGGTGGAATTCCGGGTGTAGCGGTGGAATGCGTAGAGATCCGGAAGAACACCGGTGGCGAAGGCGGCCCGCTGGGCTGTGGCTGACGCTGAGGCGCGACAGCGTGGGGAGCAAACAGGATTAGATACCCCTGTA
+
GGGGGGGGGGGGGGGGGGGGGGGGGGGGGGGGGGGGGGGGGGGGGGGGGGGGGGGGGGGGGGGGGGGGGGGGGGGGGGGGGGGGGGGGGGGGGGGGGGGGGGCGGGGGGEDGGFCGFGCFGGGGG9FGGCGGCF7?FE8C5CFG+<@CGEGGFGCFFGEG**:CGCE?GGGGGEGG58CEGGC>CDGFFG=6==D5*/A7CC5*8CGGGGGGGG>DE=6@75;C0*:7**):CFGGFF6:
@M00200:205:000000000-AKKM3:1:1101:19221:4487 1:N:0:1
ACTGGGCTTAAAGCGCGTGTAGGCGGCAAAGCAAGTCGGGTGTGAAAGCCCTCGGCTCAACCGAGGAAGTGCGCCCGAAACTGCTTTGCTTGAGTGCCGGAGAGGGTCGCGGAATTCCCCAAGTAGAGGTGAAATTCGTAGATATGGGGAGGAACACCGGTGGCGAAGGCGGCGACCTGGACGGTAACTGACGCTGAGACGCGAAAGCGTGGGGAGCAAACAGGATTAGATACCCGCGTA
+
GGGGGGGGGGGGGGGGGGGGGGGGGGGGGGGGGGGGGGGGGGGGGGGGGGGGGGGGGGGGGGGGGGGGGGGGGGGGGGGGGGGGGGGGGGGGGGGGGGGGGGGGGGGGGGGGGGGGGGGGGGGGGGGGGGGGGGGGGGGGGGGGGGGGGGGGGGGGGGGGGGGFEGGGGGGGGGGGGGFGFGGGGGGGFCGFGGGGEFGGEDGGGGGGGGGGGGFCBGFGGFFF?GGBFFA79EG:>DFG
@M00200:205:000000000-AKKM3:1:1101:7466:4490 1:N:0:1
ATTGGGTTTAAAGGGCGCGTAGGCGGTCAGCACAAGTCAGTTGTGAAATCTCCGAGCTTAACTCGGAAAGGTCAACTGATACTGTGCGACTAGAGTGCAGAAGGGGCAACTGGAATTCTCGGTGTAGCGGTGAAATGCGTAGATATCGAGAGGAACACCTGCGGCGAAGGCGGGTTGCTGGGCTGACACTGACGCTGAGGCGCGAAAGCTAGGGGAGCGAACGGGATTAGATACCCCGGTA
+
GGGGGGGGGGGGGGGGGGGGGGGGGGGGGGGGGGGGGGGGFGGGGGGGGGGGGGGGGGGGGGGGGGGGGGGGGGGGGGGGGGGGGGGGGGGGGGGGGGGGGGGGGGGGGGGGGGGGGGGGGGGGGGGGGGGGGGGGGGGGGGGGGGGGGGGGGGCGGGGGGGGGGGGGGGFEGGGGGGGGFGGGGGGGGGGGGGGGECFGGDGGCEGGGFFFFGFGFEGGGDGGFDDFFFFGGG?D)7>ED
@M00200:205:000000000-AKKM3:1:1101:25221:4493 1:N:0:1
ACTGGGCGTAAAGAGCGTGTAGGCGGTCAGGTAGGTCGGTTGTGAAAACTGGAGGCTCAACCTTCAGAGGTCGACCGAAACCCCCTGGCTAGAGTCCGGGAGAGGAGAGTGGAATTCCTGGTGTAGCGGTGAAATGCGCAGATATCAGGAAGAACACCCGTGGCGAAAGCGGCTCTCTGGAACGGTACTGACGCTGAGACGCGAAAGCGTGGGGAGCGAACAGGATTAGATACCCTTGTA
+
GCFGGG9@FGGGGGGGGFGGGGGGDGFGGGGGGFGGGDGEGGGGGGGAFFG<6EFGDGGGGGGCFECCC,CFBEECGGFGGFEDF>FGGGGGGGGFFCECCFCEGDGEGFGGGGGFFGGGGGGGGGGGGGGGGGGGG@7CFCGGGGGGGGGGFFGGGGGGGGGGGGG<FFGGGGGGFDFGG6CC5EFGGGGGGGGGCCCFEGGGGGGGGEEGGGFC>=*:DCGG?GG2?=>?FG67)<@9
@M00200:205:000000000-AKKM3:1:1101:17336:4502 1:N:0:1
ATTGGGCTTAAAGGGCGCGTAGGCGGTCTTTTAAGTTCCGTGTGAAATCCCTCGGCTCAACTGGGGAACTGCACGGAAAACTGGAAGGCTTGAGTTCGGGAGAGGGATGCGGAATTCCGGGTGTAGCGGTGAAATGCGTAGATATCGGAAGGAACATCAGTGGCGAAAGCGGCTTCCTGGACCAGTACCGACGTTCAGGCACGAAAGCGTGGGGAGCAAACAGGATTAGATACCCCTGTA
+
GGGGGGFFGGGGGCGGGGG@FGGGGGGGGGGFGGGGGGGGGGGGGGGGG8,,CFGGG,EFGGGGFDGGGFGGGFGGDGGGGGGGGFGGGGGGGGFCFFGFFGGGGGG,CFGGGEGGGGGGGGGGGGGGGGGGGGGGGGGGGGGGGGGGEGGGGGGFCGGFGGGGGGGGGGGGGGGGGCEGGGGGFG9+<>CEG7FGGGGG=CC5EEDGGCGGGDEDFGGGGCEF06CBFFFGGGF35F?F
@M00200:205:000000000-AKKM3:1:1101:10946:4530 1:N:0:1
ATTGGGTATAAAGGGCGTGTAGGCGGTTCGCTAAGTCAGGCGTGAAATGCCCGGGCTCAACCTGGGAACTGCGTTTGATACTGGCGGACTAGAGTCCGGGAGAGGATGGTGGAACTCCCAGTGTAGAGGTGAAATTCGTAGATATTGGGAAGAACACCCGTGGCGAAGGCGGCCATCTGGACCGGTACTGACGCTAAGGCGCGACAGCGTGGGGAGCAAACAGGATTAGATACCCTAGTAAGA
+
GGGGGGGGGGGGGGGGGGGGGGGGGGGGGGGGGGGGGGGGGGGGGGGGGGGGGGGGDGGGGGGGGGGGGGGGGGGGGGGGGGGGGGGGGGGGGGGGGGGGGGGGGGGGGGGGGGGGGGGFGFGGGGGGGGGGGGEGGGGGCFGGGGGGGGGGGGGGGGGGGGGGEEEEGGGGGGGGGCFGGGGGDGGGFDGFDCCEGGGGGD5EGGGGGECGGGFG3CFFFGGGFGG?FFADF,AFFFFGG<A
@M00200:205:000000000-AKKM3:1:1101:11399:4550 1:N:0:1
ACTGGGTGTAAAGGGTGCGTAGGTGGGCAAGTAAGTCAGTGGTGAAATCTCCGGGCTTAACCCGGAAACTGCCATTGATACTATTTGTCTTGAATACTGTGGAGGTCAGCGGAATATGTCATGTAGCGGTGAAATGCTTAGATATGACATAGAACACCAATTGCGAAGGCAGCTGGCTACACAAATATTGACACTGAGGCACGAAAGCGTGGGGATCAAACAGGATTAGATACCCCAGTAAGA
+
GFGGGGGGGGGGGGGGGGGGGGGFGGDGGGGGGGGGGGGGGGEGGGGGGGGGDGGGGGGGGGGGEFCCFFGGGGGFGGGGGGFGFGGGGGGGGGGGFDFGGFGGGGGGFGGGGGGGGFGGFFFGFGGGGGGGGGGGGGGGGGFGC=CEGGGGGGGGGGCFGEGFGGGG>EGGGGGFGGGGFFFEGGGGGGFGGGGGGFGFGFEGGGGGGGGGGGFGFGGGGGFGDGFEACEG?FF88;FGGFE
@M00200:205:000000000-AKKM3:1:1101:25280:4552 1:N:0:1
ACTGGGCGTAAAGGGCGCGTAGGCGGCCCGGCCTGTCCGGCGTGAAATCCCGGGGCTCAACCCCGGAATGGCGCTGGAGACGGCGGGGCTGGAGGCGAGGAGAGGGCCGCGGAATTCCCAGTGTAGAGGTGAAATTCGTAGATATTGGGAAGAACACCGGTGGCGAAGGCGGCGGCCTGGCCTCGATCTGACGCTGAGGCGCGACAGCGTGGGGAGCAAACAGGATTAGATACCCGCGTA
+
GGGGGGGGGGGGGFGGGGGGGGGGGGGGGGGGGGGGCGGGGGGGGGGGGGGGGGGGGGGGGGGGGGGGGGGGGGGGGGGGGGGGGGGGGGGGGGGGGGGGGGGGGGGGGGGGGGFGGGGGGGGFFCFGGGGGGGGCFGGFFGGGGDGGGGFGGGGGGGGGGGGGGGGGGGEGDGGCGGGGGGGGGGCFGGGGGGGGGGGGGGGGGD<FGCEGGGFGFFCFGGGG?D7<FFFGGFFGB>5>
@M00200:205:000000000-AKKM3:1:1101:5829:4591 1:N:0:1
ACTGGGCTTAAAGGGCGCGTAGGCGGCCTGCTAAGTCGAACGTGAAATCCCTGGGCTCAACCCAGGAACTGCGTCCGATACTGGTTGGCTCGAATCCGGGAGAGGGATGTGGAATTCCAGGTGTAGCGGTGAAATGCGTAGATATCTGGAGGAATACCGGTGGCGAAGGCGGCATCCTGGACCGACATTGACGCTGATGAGCGAAAGCTAGGGGAGCAAACGGGATTAGATACCCCAGTA
+
GGGGGGGGGGGGGGGGGGGGGGGGGGEEEGGGGGGGGGGGFGGGGGGGGGGGGGGGGGGGGGGGGGGFGGGGGGGGGGGGGGGGGGGGGGGGGGFGFCFGGGGGGGD<FGGGGGGGDGGGGGGGDGFGGGGGGGGGGGGGGGGGGGGFGDGGGG<FGGGDCGGG@CGEGGGGGDEGGGGFFG=EGGGCGGGGGGGCEFGGGGGGGGGGFGGGGEEGFFEFGDGD:GF?4=27@FFG>;6<
@M00200:205:000000000-AKKM3:1:1101:25688:4610 1:N:0:1
ACTGGGTTTAAAGGGCTCGTAGGCGGTTTGTCGCGTCGGGAGTGAAAACCCAGGGCTTAACCCTGGGCTGGCTTCCGATACGGGCAGACTAGAGGTATGCAGGGGAGAACGGAATTCCTGGTGTAGCGGTGAAATGCGCAGATATCAGGAGGAACACCGGTGGCGAAGGCGGTTCTCTGGGCATTACCTGACGCTGAGGAGCGAAAGTGTGGGGAGCGAACAGGATTAGATACCCCAGTA
+
EFGGGGGGGGGGGGGGGGG@FGDGGGF@EEGEFFEFFEGGGGFECDGG8FGGGGGGGGFF9FAEFFGGGGGGGGFGDGGGEGDGGGGGFGGGGGGGGFF9EFFDGCEDF<FCFCFGG,EACFDGFGGGECFGFGFG<:FGG*7>CGA;7F@CFCE@:FCDFCCDEDEGGGGEEGEGFCC@EFE>F<9CF=F<E57*2AFFEFGC*:>CGGGDGE:/>EEGDD6FFC*.9@)09<:/<:?F
@M00200:205:000000000-AKKM3:1:1101:10988:4616 1:N:0:1
ATTGGGTATAAAGCGTGCGTAGGTGGTGAGTTAAGTCTGTCGTGAAAGCCCCGGGCTCAACCTGGGAATGGCGATGGATACTGGCTCGCTAGAGTGCGGTAGAGGAGAGTGGAATTCCCGGTGTAGCAGTGAAATGCGTAGAGATCGGGAGGAACATCAGTTGCGAAGGCGGCTCTCTGGACCAGCACTGACACTGAGGCACGAAAGCGTGGGGAGCAAACAGGATTAGATACCCCTGTA
+
GGGGGGGGGGGGGGGGGGGGGGGGGGGGGGGGGGGGGGGGGGGGGGGGGFGGGGGDGGGGGGGGGGGGGGGGGGDGGGGGGGGGGGGGGGGGGGGGGGGGGGGGGGGGGGGGGGGGGGGGGGGGGGGGGGGGGGGGGGGGGGGGGDGGGGGGGGGGGGGGGGGGGGGGGGGGGGGGGGGGGGGGGGGGGGGGGGGGGGGGGGGGGGGGGGGGGDBG3FGGGGGGFFG?FFFGG<:FFF?F
@M00200:205:000000000-AKKM3:1:1101:14897:4632 1:N:0:1
ATTGGGCATAAAGGGCGCGTAGGTGGTCAGGTAAGGGTGTGGTGAAAGTCCGGGGCTCAACCCCGGATCTGCCGTGCCGACTGCTTGACTGGAGCATTGCAGAGGCAGATGGAATTCCGGGTGTAGCGGTGGAATGCGTAGAGATCCGGAAGAAGACCGGTGGCGAAGGCGATCTGCTGGGCAATGGCTGACACTGAGGCGCGACAGCGTGGGGAGCAAACAGGATTAGATACCCGGGTA
+
GGGGGGGGGGGGGGGGGGGGGGGGGGGGGGGGGGGGGGGGGGGGGGGGGGGGGGGGGGGGFFGGGGGGGGGGGGGGGGGGGGGGGGGGGGGGGGGGGGGGGGGGGGGGGGGGGGGGGGGGGGGGGGGGGGGGGGGGGGGG+FGGGGGFGGGGGGGGGGGGGEGGGGGGGGGGEGGGGGGGGGGGGGGGGGGGGGGGGGGGGGGEGGGGGGGGGGFGFFGGGGGG2DC<==<CEFFGFFFG
@M00200:205:000000000-AKKM3:1:1101:25478:4639 1:N:0:1
ATTGGGTTTAAAGAGCGTGTAGGCGGCCCGGTAAGTCCGTTGTGAAAGTCGAGGGCTCAACCCTCGAATGCCGGCGGATACTGGCGGGCTAGAATCCGGAAGAGGCGAGTGGAATTCCGGGTGTAGCGGTGAAATGCGCAGAGATCAGGAGGAACACCAATGGCGAAGGCGGGTGTCTGGGCAACTACTGACGCTGAGGAGCGAAAGCGTGGGGAGCGAACAGGATTAGATACCCTTGTACGAT
+
C<FGGGGGGGGGGFGGGFGGGGGGGGG:@@@@F@F@<;FC,BFGGGGG@6@:FGGGG<FGGCF,C=:<<=,C:F:F@78BF,F,,>FGFG8FG<FG@FG=FGGAF+35:FFGGGGGGG8CFGGEFFDGGFG7FGFFFE7ECF*CFFGFGG:CFGCE<F*2:FGGG5EGGGGGG**2ACFGGG8A;CFFGGFFG=D=?FGGGGE8>EG::7CGEG)975C=<)0C0*24?8<>+<:DF?8C*40-
@M00200:205:000000000-AKKM3:1:1101:11218:4645 1:N:0:1
ATTGGGTATAAAGCGTGCGCAGGCGGCCTTGCAAGTCGGGCGTGAAATCCCACGGCTCAACCGTGGAAGTGCACTCGAAACTGCTCGGCTAGAGTCTTGGAGAGGAAGGCGGAATGCTTGGTGTAGAGGTGAAATTCGTAGATATCAAGCGGAACACCGGTGGCGAAGGCGGCCTTCTGGACAATGACTGACGCGAAAACACGAAAGCGTGGGGAGCAAACAGGATTAGATACACTCGTA
+
GCFGGGGFGGGGGGGGGGGGGGGGGGGGGGGFFGGFEGDGGGGGDGGFFGGGGGGGGGGGGGGGGGDEFEGGGF<<FGGGGGGGFF:@@FGGGGGGGGGGGAF7CGGGGFGDGCFAFGCFGDFDA=<FFFFFFFC9,DFFGEFFGGG;<>CFG>78F>FCCECFDGEGCCF@=*B8CFFFGGGFFB?>F>F@/*)1:8CFGFGEGE35C=EEGE:35CGG<F84<F72642DG,<7)@FE
@M00200:205:000000000-AKKM3:1:1101:9040:4649 1:N:0:1
ATTGGGTATAAAGCGCGCGTAGGCGGCCAGATAAGTCCGGTGTGAAAGTCAAAGGCTCAACCTTTGAATGCCGCTGGAAACTGTCTGGCTAGAGTCCGGAAGGGGCGAGTGGAATTCCTGGTGTAGCGGTGAAATGCGCAGATATCAGGAGGAACACCAATGGCGAAGGCAGCTCGCTGGGACGGTACTGACGCTGAGGCGCGAAAGCGTGGGGAGCGAACAGGATTAGATACCCTTGTA
+
GGGGGGGGGGGGGGGGGGGGGGGGGGGGGGGGGGGGFGGGGGGGGGGGGGGGGGGGGGGGGGGGGGGGGGGGGGCFGGGGGGGGGGGGGGGGGGGGGGGGGGGGGGGGGGGGGGGGGGGGGGGGGGGGGGGGGGGGGGGGGGGGGGGGGGGGGGGGGGGGGGGGGGGGGGGGGGGGGGGGGGGGGGFGFGGGGGDEGGGGGCEEGGG:GCEGGGEGFDEEDGGGFGG<?=<:C8C4FFFG
@M00200:205:000000000-AKKM3:1:1101:9108:4649 1:N:0:1
ATTGGGCATAAAGGGCGCGTAGGCGGCCTGACCAAGTCGCATGTGAAAACCCAGAGCTTAACTGTGGGCTGTCGTGCGATACTGGTCGGCTAGAGTGTGGAAGAGGGTGCTGGAATTCCCGGTGTAGCGGTGAAATGCGTAGATATCGGGAGGAACACCAGCGGCGAAGGCGGGCACCTGGGCCAACACTGACGCTGAGGCGCGAAAGCTAGGGGAGCAAACAGGATTAGATACCCGCGTA
+
GGGGGGGGGGGGGGGGGGGEGGGGGGGGGGGGGGGGFGGGGGGGGGGGGGGGGG8CFGGGGGGGGGGGGGGGFGGGGGGGGGGGGGGGGGGGFGGFGGGGDFGGFGGGGGGGGGGGGGGGGGGGGGGGGGGGGGGGGGGGGGGGGGGGGGGGGGGGGGGGGGGGGGG>FGGGGGGGGGGGGGGGGGGG7FGGGG37CCFFFDGGGG3);CFGGGFD@CCC658>:4*4?@>>FFC*7>>=D
@M00200:205:000000000-AKKM3:1:1101:21970:4649 1:N:0:1
ATTGGGCGTAAAGGGCGCGTAGGCGGGATGGCAAGTCAGTCGTGAAATCTCTCGGCTCAACCGAGAAACGTCGGCTGATACTGCCGTTCTTGAGGGATGCAGAGGAGACTGGAATTCCCGGTGTAGCGGTGAAATGTGTAGAGATCGGGAGGAACACCGGTGGCGAAGGCGGGTCTCTGGGCATTTCCTGACGCTGAGGCGCGAAAGCGTGGGGAGCAAACGGGATTAGATACCCTAGTA
+
GGGGGGGGFGGGGGGGGGGGGGGGGGGGGGGGGGGGGGGGGGGGGGGGGGGGGGGGGGGGGGGGGGGG@FGGGGGGGGGGGGGGGGFGGGGGGGGGGGGGGGGGGGGGGGGGGGGGGGGGGGGGGGGGGGECEGGGGGGGGGGGDGGGGGGGGGGGGGGGGGGGGGGGGGGGGGCGGDGGG>EFFGGFGGGFGDGGGGGGGDGGGEGGGGGGGGDGBGEFFDGC0C<<F4<F@@@>FF@F
@M00200:205:000000000-AKKM3:1:1101:18784:4655 1:N:0:1
ATTGGGCTTAAAGCGCACGTAGGCGGCTTTGTAAGTTAGGGGTGAAAGCCCAGAGCTCAACTCTGGAACTGCCCTTAAGACTGCATCGCTTGAATCATGGAGAGGTTAGTGGAATTCCGAGTGTAGAGGTGAAATTCGTAGATATTCGGAAGAACACCAGTGGCGAAGGCGACTAACTGGACATGTATTGACGCTGAGGTGCGAAAGCGTGGGGAGCAAACAGGATTAGATACCCCAGTA
+
GGGGGGGGGGGGGGGGGGGGGGGGGGGGGGGGGGGGGGGGGGGGGGGGGGGGGGGGGGGGGGGGGGGGGGGGGGGGGGGGGGGGGGGGGGGGGGGGGGGGGGGGGGGGGGGGGGGGGGGGGGGGGGGGGGGGGGGGGGGFGDGGGGCFGDGGGGGGGGGGGGGGGGGGGGGGGGGGGGFFFGGGGFGGGFGG>EGGGFGGGGGGGGDFGEEEGDEDDGGGGGGC?FGEFA9FFFCCEFFG
@M00200:205:000000000-AKKM3:1:1101:24685:4668 1:N:0:1
ACTGGGCGTAAAGGGCGCGTAGGCGGGTCAGGAAGTCGGTCGTGAAATCTCCGGGCTCAACCTGGAGGGGTCGGCCGAGACTCCTGGTCTTGAGGGGGGCAGAGGAGCCTGGAATTCCCGGTGTAGCGGTGAAATGTGTAGAGATCGGGAGGAACACCGGTGGCGAAGGCGGGGCTCTGGGCCCACCCTGACGCTGAGGCGCGAAAGCGTGGGGAGCAAACGGGATTAGATACCCGTGTAAGA
+
GGGGGGGGFGGGGGGGGGGGGGGGGGGGGGGGGFGGGEGGGGGGGGGEFFFGGGGGGGGGGFGGGGGGGGGGGGDGGGGGGFGGGGGFGGGGFGGGCGCGGGGGGGGGGGGCGG?FGG?CEEECFFGGGEGGGGFGGGGGGGGGGGGGGGGGGGGGGGGEEGGGGG5:?FGEEGGDDGDFFCCGGGGDCCC8EDDCCEFGCCGGCEGGG5CDEEFC5FEFGGGG?3FFFFFFFCDC3>>CG9A
@M00200:205:000000000-AKKM3:1:1101:5739:4678 1:N:0:1
ACTGGGCTTAAAGGGCGCGTAGGCGGCCTGATAAGTAGGGGGTGAAATCTCGCGGCTCAACTGCGAGGCTGCCTCCTAAACTGTCGGGCTCGAGCACAGTAGAGGCAGGTGGAATTCCCGGTGTAGCGGTGGAATGCGTAGAGATCGGGAAGAACATCGGTGGCGAAGGCGGCCTGCTGGGCTGTTGCTGACGCTGAGGCGCGACAGCGTGGGGAGCAAACAGGATTAGATACCCTAGTAAGA
+
GGGEFG@FFGGGGFGD:@FEGG;FEG7FGGD;C;CCE<EFGGGGFGDE<F9EFEE:FEGFFDFFCGCF>F<F4EE8EFGC<5?@E+:C@F<F:F@FGGGAFC<=@CGGCGGDG9F<==FEG3FC:=,@FC:FFGGGGGGEGFF,?FGGD@F*=FF8CFGE:CC+:FCEEFG*?8EG*<??EGGGGCF+9C9*;*958FF5*):88*/9C//:>E)9BFC8<FC5<7>2*8)7C,29)7FEG<)
@M00200:205:000000000-AKKM3:1:1101:23898:4685 1:N:0:1
ATTGGGTTTAAAGGGCTCGTAGGCGGTTTGTCGCGTCGGGAGTGAAAACCCAGGGCTTAACCCTGGGCTGGCTTTCGATACGGGCAGACTAGAGGTATGCAGGGGAGAACGGAATTCCTGGTGTAGCGGTGAAATGCGCAGATATCAGGAGGAACACCGGTGGCGAAGGCGGTTCTCTGGGCATTACCTGACGCTGAGGAGCGAAAGTGTGGGGAGCGAACAGGATTAGATACCCTTGTA
+
GGGGGGGGGGGGGGGGGGGGGGGGGGGGGGGGGGGFGGGGGGGGGGGGGGGGGGGGGGGGGGGGGGGGGGGGGGGGGGGGGGGGGGGGGGGGGGGGGGFGGGGGGGGGGGGGGGGGGGGGGG?FEGGGGGEGFGGGGGGEGGDGGGGGGGG@CGGGGGGGGGDFGGGDGGGGGGGGDCGGGGGGGGGGGC;FGGGGGGGGDGGEEED79CG>C>DDBGEEDGCF?FF<?=6DEFGCFFFG
@M00200:205:000000000-AKKM3:1:1101:8565:4696 1:N:0:1
ATTGGGCATAAAGCGCACGTAGGCGGATCGTTAAGTCGGGGGTGAAATCCCGGGGCTCAACCCCGGAACTGCCTTCGATACTGGCGATCTTGAGTCCGGAAGAGGTGAGTGGAACTCCTAGTGTAGAGGTGGAATTCGTAGATATTAGGAGGAACACCGGTGGCGAAGGCGGTTCTCTGGGCATTACCTGACGCTGAGGAGCGAAAGTGTGGGGAGCGAACAGGATTAGATACCCGAGTA
+
GFGGGGFCGGGGGGGCCFGGGGGGGGGFGGGGGGGGGGGGGGGGGGGGAFGFBGGGF7FGGGGGGFGGGGGGGGGGGGGGGGGGCGGCGGGGGGGGGGECGGGGGGGCGFGGGGGGGG9AFFG<FFGGGGGFFGGGEGGFGEFGGCFGGGGGGGGGGGGGCGGGGGGGGGGGG*C@FGGGGGGGGGGGGFFGGGGGGGGGEFGD>EG7C:FEGE7D>E5?CDGGFDG??FFGDECD>B@C
@M00200:205:000000000-AKKM3:1:1101:13139:4741 1:N:0:1
ACTGGGCTTAAAGTGTGCGCAGGCGGCGGAGCAAGTCGAGTGTGAAAGCCCCGGGCTTAACTTGGGAATTGCGCTCGAAACTACGTGGCTGGAGTGTGGCAGAGGAAGGTGGAATTCCACGTGTAGCGGTGAAATGCGTAGAGATGTGGAGGAACACCAATGGCGAAGGCAGCCTTCTGGGCCAACACTGACGCTCATGCACGAAAGCGTGGGGAGCAAACAGGATTAGATACCCCGGTA
+
GGGGGGGGGGGGGGGGGGGGGGGGGGGGGGGGGGGGGGGGGGGGGGGGGGGGGGGGGGGGGGGGGGGGGGGGGGGGGGFGGGGGGGGGGGGGGGGGGGGGGGGGGGGGGGGGGGGGGGGGGGGGGGGGGGGGGGGGGGGGGGGGGGGGGGGGGGGGGGGGGGGGGGGGGGGGGFGGGGFGGGGGGGGGGGGGGGDGGGGGGGGGGEGGGGGGGGFGFGGFGGGGFGG?FF>*AFF5>@EG
@M00200:205:000000000-AKKM3:1:1101:18729:4742 1:N:0:1
ACTGGGTTTAAAGGGCGTGTAGGCGGAATTGTAAGTCAGATGTGAAATACCGAGGCTTAACCTCGGTGCTGCATTTGAAACTGCAAATCTAGAGGATTGACGGAGAAAACGGAATTCCACGTGTAGCGGTGAAATGCGTGGATATGTGGAAGAACACCTGTGGCGAAAGCGGTTTTCTAGTTTATTCCTGACGCTGAGGCGCGAGAGCAAGGGGAGCAAACAGGATTAGATACCCGAGTA
+
GGGGGGGGGGGGGGGGGGGGGGGGGGGGGGGGGGGGGGGGGGGGGGGGGGGGGGGGGGEGGGGGGGGGGGGGGGGGGGGGGGGGGGGGGGGGGGGGGGGGGGGGGGGGGGGGGEDFGGGGGGGGGGGGGGGGGGGEGGGBC@FGFFGGGGFGGGGGGGGGGGGGGCG7<FGGEGGFGAFFGGGGGGGGGGGGGGGGGGGGGGG>EEGGGGGGGGF3>FGGFFFFFFFD@8AFGFF3>@FC
@M00200:205:000000000-AKKM3:1:1101:16439:4743 1:N:0:1
ACTGGGCTTAAAGGGCGCGCAGGCGGTTACGTAAGTCCGGCGTGAAATACCACGGCTCAACTGTGGAACTGCGTCGGATACTGCGTTGACTTGAGGATGGTAGAGGCCATTAGAACTAGCGGTGTAGCGGTGAAATGCGCAGATATCGCTAGGAATGCCGGTGGCGAAGGCGGATGGCTGGGCCAATCCTGACGCTGAGGCGCGAAAGCTAGGGGAGCGAACCGGATTAGATACCCCGGTA
+
GGGGGGGGGGGGGGGGGGGGGGGGGGGGGGGGGGGGGGGGGGGGGGGGFGGGGGGGGGGGGGGGGGGGGGGGGGGGGGGGGGGGGGGGGGGGGGGGGGGGDGGFGGGGGGGGGGGGGGGGGGGGGGGGGGEDGGGFGGGGGGGGGGGGGGGEGFGGGGGGGGGGGGEEGGGGGCEGGGGGGGGGGGGGGGGGGEGGGGGGGGGCEEDGGFGGGGFGEGGEDD5C9532FFAFGGFFFDFGD
@M00200:205:000000000-AKKM3:1:1101:25614:4747 1:N:0:1
ATTGGGCTTAAAGCGCGTGTAGGCGGCCGCACAGGTCTGTTGTGAAAACTGGAGGCTTAACCTCCAGACGTCGACAGAAACCGTGTGGCTAGAGTCCGGAAGAGGAGAGTGGAATTCCTGGTGTAGCGGTGAAATGCGCAGATATCAGGAAGAACACCCGTGGCGAAGGCGGCTCTCTGGGACGGTACTGACGCTGAGACGCGAAAGCGTGGGGAGCGAACAGGATTAGATACCCTGGTAAGA
+
GGGGGGGGGGGGGGGGGGGGGGGGGGGGGGGGGGGFGGGGGGGGGGGGGGGGGGGGGGGGGGGGGGGGGGGGGGGEGGGGGGGGGGGGGGGGGGGGGGGGGGGGGGGGGGGGGGGGGGGGGGGGGGGGGGGGGGFGGGGGGGGGGGGGGGGGGGFGFFFFGGGGGGGGGGGGGGGGGGGGGGGGGGGDGGGGGGGGGGGDGGGCCGGGG5CGGG@CEGGDDGGGF<7?FFBGG68=FFFGG?<
@M00200:205:000000000-AKKM3:1:1101:26165:4753 1:N:0:1
ATTGGGTTTAAAGGGCGCGTAGGCGGTTCGGTAAGTCCTGTGTGAAATCCCTCGGCTCAACTGAGGAACTGCACGGGAGACTGCCGGGCTTGAGTTCGGGAGAGGGAAGCGGAATTCCGGGTGTAGCGGTGAAATGCGTAGATATCCGGAGGAACACCGGTGGCGAAGGCGGCTTCCTGGACCGACACTGACGCTGAGGCGCGAAAGCTAGGGGAGCAAACGGGATTAGATACCCCTGTA
+
GGGGGGGGGGGGGGGGGGGGGGGGGGGGGGGGGGGGGGGGGGGGGGGGGGGGGGGGGGGGGGGGGGGGGGGGGGGGGGGGGGGGGGGGGGFEGGGGGGGGGGGGGGGGGGGGGGGGGGGGGEGGDFGGGGGGGGFFGGFGGGGFGGFGGGGDF@FFFGGGGGGFGCEGGGGGGGEGGGGGGGGGGDE8FGGGGEGGGGGGGD=ECCCFGGGGGGBGEGGGGGGG?G*26=:>FGFG339C
@M00200:205:000000000-AKKM3:1:1101:22991:4754 1:N:0:1
ACTGGGTATAAAGGGCGCGTAGGCGGTCAGCACAAGTCAGTTGTGAAATCTCCGGGCTTAACTCGGAACGGTCAACTGATACTGTGCGACTAGAGTGCAGAAGGGGCAACTGGAATTCTCGGTGTAGCGGTGAAATGCGTAGATATCGAGAGGAACACCTGCGGCGAAGGCGGGTTGCTGGGCTGACACTGACGCTGAGGCGCGAAAGCCAGGGGAGCGAACGGGATTAGATACCCGGGTA
+
GGGGGGGGGGFFGGGGGGGFEGGGGGGGGGGGGGGGGGFFFFGFGGGGGGGGGGGDGGGGEFFGGGGGGGGGGGGGGGGGGGGGGGGGEGGGGGGGGGGGGGGFGGGGGGGGC8FFGEFGGGGGGGFGGGGGGGGGGGGGGGGGGGGG@CGGGGGGGFGGGGGGGGGGGGGGGGGEGGFGGGGGGGDFGGGGGGGCEGGCFGGD>:CDF6;C>CB33=C:C>EC<<)(9@2F+0<<>)>EC
@M00200:205:000000000-AKKM3:1:1101:16317:4761 1:N:0:1
ATTGGGTTTAAAGGGCGCGTAGGCGGCTAGATGTGTCAAAGGTGAAATCCCTCGGCTCAACTGAGGAACTGCCTTTGAAACTGTCTGGCTTGAGGCCGGGAGAGGGTAGCGGAATTCCCAGTGTAGCGGTGAAATGCGTAGATATTGGGAGGAACACCAGTGGCGAAGGCGGCTACCTGGACCGGTTCTGACGCTGAGGCGCGAAAGCGTGGGTAGCAAACAGGATTAGATACCCGGGTA
+
GGGGGGGGGGGGGGGGGGGGGGGGGGGGGGGGGGGGGGGGGFFGGGGGGGGGGGGGGGGGFGGGGGGGGGGGGGGGGGGGGGGGGGGGGGGGGGGGGGGGGGGGGGGGGGGGGGGGGGGGGFGGGGGGGGGGGGFGGGGGGGGGGGGGGGGDGGGGGGGGGGGGEGGGGGGGGGGGGFGGGFGGGGGGGGGGGGGGGGGGG<G5CG3CEEGECE@CFGG8<DF>:FF?F=4FGFFDEEFG
@M00200:205:000000000-AKKM3:1:1101:9122:4762 1:N:0:1
ATTGGGCGTAAAGGGAGCGTAGGCGGATAGTTTAGTAAGAGGTGAAAGCCCAGGGCTCAACCTTGGAATTGCCTTTGATACTGGCATTCTTGAGTATGGAAGAGGTATGTGGAACTCGGGGTGAAGAGTTGAAATTCGTAGATATCCGGAAGAAACCCAGTGGCGAAGGCAAATTACTGGTCCATTCCTAACGTTGAGGCTCGAAAGCGTGGGAAGAAAACAGGATTAGATACCCCATTAAGA
+
GGGGGGGGGGGGGGGGGGGGGGGGGGGGGGGG9,,<;,6;C,C,CF,,C@,,CF:7,CF6F<C<E6F,E@<F,EFC,,,<69F@A,,96EE<,59,,<,C5?,C<,:5:<C<E,,,C4++++6+95,B,:5CF<F9,86,++5,A,5@+@:=B,38DC+,6C3+3@8@33,,,,,35,@:=F,,7,,,5+,3*,*,1?8:10*:E*)***=FE,0*)=C?F7CG@G7866)+;?CC))+<+).
@M00200:205:000000000-AKKM3:1:1101:6066:4762 1:N:0:1
ATTGGGTGTAAAGAGCGTGTAGGCGGCCAGGCAGGTCCGTTGTGAAAACTCGAGGCTCAACCTCGAGACGTCGATGGAAACCGTCTGGCTAGAGTCCGGAAGAGGAGAGTGGAATTCCTGGTGTAGCGGTGAAATGCGCAGATATCAGGAGGAACACCCGTGGCGAAAGCGGCTCTCTGGGACGGTACTGACGCTGAGACGCGAAAGCGTGGGGAGCGAACAGGATTAGATACCCTGGTA
+
GEFGGGGGGGGGGGGGGFG7FFGGGGFEFFFGGGGGGGGFGGGGGGGGGGGGGGGGGFGGGGGGGGGGGGGGDGGGGGGGFGGFEGGGGGCEFFGEACGGGGGGGFCAFFGGGGGGGGAAEFGGGGGGGGGGGGGGGGGEFGGGGCFGGGGGGGFGGGGDGGGGGGGFGGGGGBECFFGGGG@CE>FGCFGFGCGGGGFGGGGGGDCCGCC>EGFGF=CGGGGG?CF??FFGFCCGFFFG
@M00200:205:000000000-AKKM3:1:1101:18884:4765 1:N:0:1
ACTGGGCATAAAGCGCACGCAGGCGGTCGCGCGCGTGGGGTGTGAAATCTGGCCGCTTAACGGCCAGGCGCCATCCCATACGTCGCGACTGGAGCCATGCAGAGGGCGGTGGAATTGCCGGTGTAGTGGTGAAATGCGTAGAGATCGGCAGGAACACCCAGGGGGAAACCAGCCGCCTGGGCATGGGCTGACGCTGAGGTGCGAGAGCGTGGGGAGCGAACCGGATTAGATACCCGCGTA
+
GGGGGGGGGGGGGGGGGGGGGGGGGGGGGGGGGGGGGGGGEGGGGFGGGGGGGGGGGGGGGG+@FGGGGGGGGGGGGGGGGGGGGGGGGGGFGGGGGGGGGGGGGGGGGGGGGGGGGGGGGGGGGGGGGFGGGGGGGGGGGGGGGGGGGDGGGGGFFGGGGGGGGCECFGGGGGGGGGGG>FGGGGGGGGGGGGGGGGG65DECEC338:EEGE.955CEGGGG>GGFF4<FGGG<@@>5
@M00200:205:000000000-AKKM3:1:1101:12629:4767 1:N:0:1
ATTGGGCGTAAAGGGCGCGTAGGTGGCGGCATAAGGCTGTGGTGAAAGTCTGGGGCTCAACTCCAGATCGGCCGCGGCGACTGTGTCGCTTGGGCACCGTAGAGGCAGATGGAATTCCGGGTGTAGCGGTGAAATGCGCAGATATCGGGAGGAACACCAGCGGCGAAGGCGGCGCTCTGGGTCGGAACTGACGCTGAGGAGCGAAAGCGTGGGGAGCAAACAGGATTAGATACCCGCGTAAGA
+
GGGGGGGGFGGGGGGGGGGGGGGGGGGGGGGGGGGGGGGGGGGGGGGGGGGGGGGGGGGGGGGGGGGGGGGGGGGGGGGGGGGGGGGGGGGGGGGGGGGGGGGGGGGGGGGGGGGGGGGGGGGGGGGGGGGGGGGGGGGGGGGGGGGGGGGGGGGGGGGGFGGGGGGGGGGGGGG>EFGGGGGGGGGGGGGGGGGGGGGGGGGGGGGGGGGGGGFGFGGGGGGGF4*<FFBGGDEGFFFGDFF
@M00200:205:000000000-AKKM3:1:1101:15941:4790 1:N:0:1
ATTGGGTTTAAAGCGTGTGTAGGCGGGCCGTTAAGTGCCCCGTGAAATCCCACGGCTCAACCGTGGAACCGCGGGACATACTGGCGGTCTTGAGAGACCTAGGGGCGAGCGGAACAAGCGGTGGAGCGGTGAAATGCGTAGATATCGCTTGGAACGCCGACGGTGAAAACAGCTCGCTGGGGGTCTTCTGACGCTGAGACACGAAAGCCAGGGGAGCGAACGGGATTAGATACCCCAGTAAGA
+
GGGGGGGGGGGGGGGGGGGGGGGGGGGGGGGGGGGGGGGGGGGGGGGGGGGGGGGGGGGGFGGGGGGGGGGGGGGEGFGGGGGGGGGGGGGGGGGGGGGGGGGGGGGGGGGGGGGGCFEFGEGGGGGGGGGGGGGGFGGGGGGG?FGGGGGGGG8EGGGGGGGGGGGGGGGFGGFECEGGGGGEEFFGGGGGGGGGGGFGGGGGGGGGFDFGGEEGFGG5)7CD3C58F=):?F?FFF?GGF<
@M00200:205:000000000-AKKM3:1:1101:20671:4793 1:N:0:1
ACTGGGTGTAAAGCGCGCGCAGGCGGATGGTTGCGTCCGGAGTGAAATTTCGCCGCTCAACGGCGAAGCTGCTTTGGATACGGACCGTCTAGGGACCGGTAGAGGCTGGTAGAATTGCAGGTGTAGCGGTGGAATGCGTAGAGATCTGCAAGAATACCCGTGGCGAAGGCGGCCAGCTGGGCCGGATCCGACGCTGAGGCGCGAAAGCGTGGGGAGCAAACAGGATTAGATACCCGCGTAAGA
+
GGGGGGGGGGGGGGGGGGGGGGGGGGGGGGGGGGGGGGGGGGGGGGGGGGGGGGGGGGGGGGGGGGGGGGGGGGGGGGGGGGGGGGGGGGGGGGGGGGGGDEGGGGGGGGGFGGGGGGGGGGGFFGGGGFGGGGFGGGEGGGGGFGGGGGGGGGGGGGFGGGGGGGGGGGGGGGGGGGGGGGGGGCEEGG=EEGGGEGGGGGEEGGGGECGGGG5D@DGFGGGGFF*8FFAGGGCD7.5:DF9
@M00200:205:000000000-AKKM3:1:1101:4609:4798 1:N:0:1
ACTGGGTTTAAAGGGCGCGTAGGTGGCGCGGCAAGCGTGCGGTGAAAGCCCGGGGCTCAACCCCGGGTCGGCCGTGCGAACTGCCGCGCCCGAGCAGAGTAGAGGCGGGCGGAATTCCGGGTGCAGCGGTGGAATGCGTAGAGATCCGGAAGAACACCGGTGGCGAAGGCGGCCCGCTGGGCTCTGGCTGACACTGAGGCGCGACAGCGTGGGGAGCAAAAAGGCTTAGGTACCCCGTAAGCT
+
GGDF<F;@FECGGGGGGDECGGCFF9FCGG@FFCFFGFB@FEGGFGC@FGGGGGCFBFGFGG>FGCGCFGGFGGFGGEGF@FFAFCFGG7F=:FEGG@E3D3@CDECFF*1=*<F@@@<GG<7*30A88/8E8E+00*/*2*<<++<*8;CE8E8CCEEC:5C;:*?CG>>ECGEGE*:/;88*+<@+*1*203*<CFGC*)**::57***2:C85>**<*/;C(**)**-:3,0>)))1*)6
@M00200:205:000000000-AKKM3:1:1101:13847:4823 1:N:0:1
ACTGGGTTTAAAGGGTGCGTAGGCGGAATTGTAAGTCCGTGGTGAAATCTCCGAGCTTAACTCGGAAACTGCCGTGGATACTATAGTTCTTGAATGTTGTGGAGGTTAGCGGAATATGTCATGTAGCGGTGAAATGCTTAGATATGACATAGAACACCGATTGCGAAGGCAGCTGGCTACACAAATATTGACGCTGAGGCACGAAAGCGTGGGGATCAAACAGGATTAGATACCCGCGTA
+
GGGGGGGGGGGGGGGGGGGGGGGGGGGGGGGGGGGGGGGGGGGGGGGGGGGGGGGGGGGGGGGGGGGGGGGGGGGGGGGGGGGGGGGGGGGGGGGGGGGGGGGGGGGGGGGGGGGGGGGGGGGGGGGGGGGGGGGGGGGGGGGGGGGGGGGGGGGGGGGGGGGGGGGGGGGGGGGGGGGGGGGFGGDGGGGGGGGGGGGGGGGGGGGGGGGGGGFGFGGGFGGGFGC@FFEGGFFGFBEG
@M00200:205:000000000-AKKM3:1:1101:14272:4859 1:N:0:1
ATTGGGTTTAAAGAGCTCGTAGGCGGTTTGTTGCGTCGGCTGTGAAATCCCGAGGCTCAACCTCGGGTCTGCAGTCGATACGAGCAAACTAGAGTGTTGCAGGGGAGACTGGAATTCCTGGTGTAGCGGTGAAATGCGCAGATATCAGGAGGAACACCGGTGGCGAAGGCGGGTCTCTGGGCAACAACTGACGCTGAGGAGCGAAAGCGTGGGGAGCGAACAGGATTAGATAACCGAGTAAGA
+
GGGGGGGGGGGGGGGGGGGFGGGGGGFGGGGGGGGGGGGGGGGGGGGGGGGGGGGGGGGGCFGGGGGGGGGGGGGGGGGGGGGGGGGGGCGGGFDGGGGGGGGGGGGGGGGGGGGGGGGGGCFGEGDFG:FGFFEGCGGEGEFEAFEBFFGGGGGGCFFG7FGCGGEEGFGGGECF9CFGGGFC5B>E7FC<?//A8CGCE<C5??D<E5CEEG57)::C97ED(*:2=6)0+2+>@E>CD<<
@M00200:205:000000000-AKKM3:1:1101:12289:4862 1:N:0:1
ATTGGGTTTAAAGAGCGCGCAGGCGGTCGTGCAAGTCGCGTGTGAAAGCCCCCGGCTCAACTGGGGAGGGTCACGCGATACTGCTCGACTCGAAGGCAGGAGAGGGCAGTGGAATTTCCGGTGTAGTGGTGAAATGCGTAGATATCGGGAGGAACACCAGTGGCGAAGGCGACTTCCTGGCCTGTTCTTGACGCTGAGGCGCGAAAGCTAGGGGAGCAAACGGGATTAGATACCCGAGTAAGA
+
CFGGGGGGGGGGGFGGGGGGGGGGGG:@:@F,DFGGGGGEFFGGGGG9FGG:FGGGGGGGGCFGGGGGG7FGCDFGFGDGGGGGG<FEFFCCFGGDFDGGGEDFGG7<C=FFFGGC,=DFGBFEGFB:FGGCGG9DFGGGEF;CCF:C7F:FCGCCFGGGFFF88<EEGG@CB88CFCFF*AE8CF:+<*<F8EDEEFGGGGEGGGGG++<FGGDGEGEFG:ED0<D7@FBCGGGG>37FD))
@M00200:205:000000000-AKKM3:1:1101:9004:4871 1:N:0:1
ACTGGGCTTAAAGCGCGCGCAGGCGGCGGTGCTGGCCCGGCGTGAAAGCCCCCGGCTCAACCGGGGAGGGTCGTCGGGGACCGCACCGCTTGAGGGCGGTAGGGGCTGGTGGAATGCCTGGTGTAGTGGTGAAATGCGTAGAGATCAGGCGGAACACCCGTGGCGAAGGCGGCCAGCTGGGCCGTCCCTGACGCTGAGGCGCGAAGGCGTGGGGAGCGAACGGGATTAGATACCCCCGTA
+
GGGGGGGGGGGGGGGGGGGGGGGGGGGGGGGGGGGGGGGGGGGGGGGGGGGGGGGGGGGGGGGGGGGGGGGGGGGGGGGGGGGGGGGGGDGGGGGGGGGGGGGGGGGGGGGGGGGGGGGGGFGGGGGGGGGGGGGGGGGGGGGGGGGGGGGEGGGGGGGGGGGGGGGGGGGGGGGFGGGGGGGGGGGGGGGGGGGGDGGGGGGG5CDCGGGGGGFGFGGGGGGGFDGFFFDFGGFF@B>E
@M00200:205:000000000-AKKM3:1:1101:12664:4877 1:N:0:1
ATTGGGTATAAAGCGTGCGCAGGCGGTGATGTAAGACAGGTGTGAAATCCCCGGGCTTAACCTGGGAACTGCATTTGTGACTGCATCGCTGGAGTGCGGCAGAGGGGGATGGAATTCCGCGTGTAGCAGTGAAATGCGTAGATATGCGGAGGAACACCGATGGCGAAGGCAATCCCCTGGGCCTGCACTGACGCTCATGCACGAAAGCGTGGGGAGCAAACAGGATTAGATACCCGTGTA
+
GGGGGGGGGGGGGGGFGGGGGGGGGGCCDCAGFGGGGGGGCFFFGGGGGCGGGEEGGGGGGGAFGGGGGGGGGGFCFGGGGGGGGGGGGGGEFCFDFGGGGGGEGGD@FCEGGGGGGCCEEGGGFGGGGGGCFGGFGFGCFGFGC;,@<CFGGGDFGFGDGGGGEG8<7CFC6E8CB<F@CFGDFG?+=F?6=CDEGGGGFGGGGGDF*:C8?E5CBGFC*9FG0CF37*-:C@FD7@5*
@M00200:205:000000000-AKKM3:1:1101:24895:4882 1:N:0:1
ATTGGGTATAAAGGGCGCGTAGGCGGCCTCCGCAAGTCAGTTGTGAAATCTCCGAGCTTAACTCGGAAAGGTCAACTGATACTGCGGGGCTAGAGTGCGGAAGGGGCAACTGGAATTCTTGGTGTAGCGGTGAAATGCGTAGATATCAAGAGGAACACCTGCGGCGAAGGCGGGTTGCTGGGCCGACACTGACGCTGAGGCGCGAAAGCTAGGGGAGCGAACAGGATTAGATACACTAGTA
+
GGGGGGGGGGGGGGGGGGGGGGGGGGGGGGGGGGGGGGGGGGGGGGGGGGGGGGGGGGGGGGFGGGGGGGGGGGGGGGGGGGGGGGGGGGGGGGGGGGGGGGGGGGGGGGGGGGCGGGGGFGGGGGGGGGGEFGGGGCFGGGGFFGFA@FGGGGGGGGGGGFGEGGGCFGGGGGEGEGGGGGGGGGG=EFDGGG3CGGGG=7CCECDGGGGFFCEG35C?DDD56FD<=?BGF?+94?*+:
@M00200:205:000000000-AKKM3:1:1101:25074:4885 1:N:0:1
ATTGGGCGTAAAGGGCGCGTAGGCGGCCTTCTAAGTCGAACGTGAAATCCCTGGGCTCAACCCAGGAACTGCGTCCGAGACTGGGAGGCTCGAATCCGGGAGAGGGATGTGGAATTCCAGGTGTAGCGGTGAAATGCGTAGATATCTGGAGGAACATCGGTGGCGAAGGCGGCATCCTGGACCGGTATTGACGCTGAGGCGCGAAAGCCAGGGGAGCAAACGGGATTAGATACCCTAGTA
+
GGGGGGGGGGGGGGGGGGGGGGGGGGGGGGGGGGGGGGGGGGGGGGGGGGGGGGGGGGGGGGGGGGGGGGGGGGGGGGGEFGFGGGGGGGGGGGGGGGGGGGGGGGGGGGGGGGGGGGGGGFGGGGGGGGGGGGGGGGGGGDGFCGGGGGGGGGFGGGGGGGGGGCCGEGGGGGGGGGGGGGFEGCEC7CFFEE<EGFGCCDEGGGGDGCFGGD:DEGGG4DCD65C??F2>C<CFF>FC
@M00200:205:000000000-AKKM3:1:1101:21961:4904 1:N:0:1
ATTGGGTTTAAAGAGCGTGTAGGCGGCCGCACAGGTCCGTTGTGAAAACTGGAGGCTTAACCTCCAGACGTCGACGGAAACCGTGTGGCTAGAGTCCGGAAGAGGAGAGTGGAATTCCTGGTGTAGCGGTGAAATGCGCAGATATCAGGAAGAACACCAATGGCGAAGGCAGCTCTCTGGGACGGTACTGACGCTGAGACGCGAAAGCGTGGGGAGCGAACAGGATTAGATACCCTCGTAAGA
+
GGGGGGGGGGGGGGGGGGGGGGGGGGGGGGGGGGFFGGGFGGFGGGGGGGGGGGGGGGGGGGGGGGGGGGGGGGGGGGGGGGGGGGGGGFGGGGEGGGGGGGGGGGGGGGGGGGGGGGGGGGGGGGGGGFEGGGGGGEGGGGGGGGGGGGGGGGGGGGGF7FEG>GGGGGGGG6E9:CGGGGGGGCFCGGGGGGD=E>;FGGGGGGGGGEEGGG>D<CEGGGGGBGGFFFAFCGFGFFFEG6>
@M00200:205:000000000-AKKM3:1:1101:11706:4911 1:N:0:1
ATTGGGCGTAAAGCGTGCGCAGGCGGTTTTGTAAGTCTGTCGTGAAATCCCCGGGCTCAACCTGGGAATTGCGATGGAGACTGCAAGGCTAGAATCTGGCAGAGGGGGGTAGAATTCCACGTGTAGCAGTGAAATGCGTAGAGATGTGGAGGAACACCGATGGCGAAGGCAGCCCCCTGGGTCAAGATTGACGCTCATGCACGAAAGCGTGGGGAGCAAACAGGATTAGATACCCCAGTA
+
GGGGGGGGGGGGGGGGGGGGGGGGGGGGGGAFGGGGGGGGGGGGGGGGGGGGEGGGGGGGGGGGGGGGGGGGGGGGGGGGGGGGGGGGGGGGGGGGGGGFCGGGGGGGGGGGGGCFGGGGGGGGGGGFFGGGGGGGGGGGGGGGGGGFFFGGGGGGGGGGGGGFGGGECGGGGFE*:?FGGFGGGFCGFFGGGGG=EFFG6CGDGGGGGEGGGG@DFGGGGGGGFFGFFFAGGGGG37FG
@M00200:205:000000000-AKKM3:1:1101:20105:4944 1:N:0:1
ACTGGGCGTAAAGGGCGCGTAGGCGGCCTGATAAGTAGGGGGTGAAATCCTGCGGCTTAACCGCAGGGCTGCCTTCTAAACTGTCAGGCTCGAGCACAGTAGAGGCAGGTGGAATTCCCGGTGTAGCGGTGGAATGCGTAGAGATCGGGAAGAACATCAGTGGCGAAGGCGGCCTGCTGGGCTGTTGCTGACGCTGAGGCGCGACAGCGTGGGGAGCAAACAGGATTAGATACCCCAGTA
+
GGGGGGGGGGGGGGGGGGGGGGGGGGGGGGGGGEGFGGGGGGGGGGGGGGGGGGGGGGGGGGGGGGEEGGGEGGGGGGGGGGGGGGGGGGGGGGGGGGGGGCFFGGGGGGFGGGGGGGGGEFGFGGGGGGGGGGGGGGEGGGGGGGGGGEFEGGGGGGGGGGEEGGGGGGGGGGGGFFGFGGGGGGGGGGGCCCCCGGGGGGGEGG)9ECEGGGFGFGGGFGFFBC>?FFAGG@@CEFFG
@M00200:205:000000000-AKKM3:1:1101:7992:4945 1:N:0:1
ACTGGGCTTAAAGGGCTCGTAGGCGGTTTGTCGCGTCGGCTGTGAAAACCCGGAGCTCAACTCCGGGCCTGCAGTCGATACGGGCAGACTCGAGTGTTGCAGGGGAGACTGGAATTCCTGGTGTAGCGGTGAAATGCGCAGATATCAGGAGGAACACCGGTGGCGAAGGCGGGTCTCTGGGCAACAACTGACGCTGAGGAGCGAAAGCGTGGGGAGCGAACAGGATTAGATACCCCAGTA
+
GGGGGGGGGGGGGGGGGGGGGGGGGGGGGGGGGGGGGGGGGGGGGGGGFGGGGGEGGGGGGGGGGGGGGGGGGGGGGGGGGGGGGGGGGGGGGGGGGGGGGGFGGGGGFGGGGGGGGGGGGGGGGGGGGGGGGGGGGGGGGGGGGFGGGGGGGGGGGGGGGGGGGGGGGGGGGGGGGGGGGGGGGGGGGGGGGGGGGGGGDGGEGGGFGCGGGGFGFGGGCDGGFDF?FFFGGGG35>7C
@M00200:205:000000000-AKKM3:1:1101:15705:4950 1:N:0:1
ACTGGGCTTAAAGGGCGCGTAGGCGGCGCATTTAGTCAGGCGTGAAATTCCTGGGCTCAACCTGGGGACTGCGCTTGAGACGGGTGTGCTAGAGGACGGAAGAGGGTCGCGGAATTCCCAGTGTAGAGGTGAAATTCGTAGATATTGGGAAGAACACCGGTGGCGAAGGCGGCGACCTGGTCCGTTACTGACGCTGAGGCGCGACAGCGTGGGGAGCAAACAGGATTAGATACCCCCGTA
+
GGGGGGGGGGGGGGGGGGGGGGGGGGGGGGGGGGGGGGGGGGGGGGGGGGGGGGGGGGGGGGGGGGGGGGGGGGGGGGGGGGGGGGGGGGGGGGGGGGGGGGGGGGGGGGGGGGGGGGGGGGGGGGGGGGGGGGGGGGGGGGGGGGGGFGGGGGFFFGGGGGGGGGGGGGGGGGGGE>FGGGGGGGGGGGGGGGGGGGGGGGGGGGDFGGGGGGFGFGFCFGGGFGC?FFFGCFDFEFEG
@M00200:205:000000000-AKKM3:1:1101:17724:4959 1:N:0:1
ATTGGGCGTAAAGGGCGCGTAGGCGGCTGAGTAAGTCCTGGGTGAAATCCCTCGGCTCAACCGGGGAACTGCCTTGGAAACTACTCGGCTCGAGGCCGGGAGAGGGTAGCGGAATTCCCAGTGTAGCGGTGAAATGCGTAGATATTGGGAGGAACACCGGTGGCGAAGGCGGCTACCTGGACCGGTTCTGACGCTGATGCGCGAAAGCGTGGGGAGCAAACAGGATTAGATACCCCAGTA
+
GGGGGGGGGGGGGGGGGGGGGGGGGGGGGGGGGGGGGGGGGGGGGGGGGEFFGGGGGGGG@FGGGGGGGGGGGGGGGGGGGGGGGGGGGGGGGGGGGGGGGGGGGGDGGGGGGGGGGFGGGDGGGGGGGGGGGGGGGGGGGGGGFFGFGGGGGGGGGGGGFGGEEGEGGFEEGGGGGGGGG;A?EEE=?7EGE5DGGCFDC35*?CG4EEGGGGFGFGFGGGDGBF7>FB9CGFCCDFFF
@M00200:205:000000000-AKKM3:1:1101:24564:4982 1:N:0:1
ATTGGGTGTAAAGCGTGCGTAGGTGGTTCGTTAAGTCTGATGTGAAAGCCCTGGGCTCAACCTGGGAATGGCATTGGAAACTGGCGACCTAGAGTGCGGTAGAGGGTAGTGGAATTCCCGGTGTAGCAGTGAAATGCGTAGAGATCGGGAGGAACATCCGTGGCGAAGGCGACTACCTGGACCAGCACTGACACTGAGGCACGAAAGCGTGGGGAGCAAACAGGATTAGATACCCTTGTA
+
GGGGGGGGGGGGGGGGGGGGGGGGGGGGGGGGGGGGGGGGGGGGGGGGGGGGGGGGGGGGGGGGGGGGGGGGGGGGGFFGGGGGGGGGGGGGGGGDGGGGGGGGGGGGGGGGGGGGGGGGGGGGGGGGGGGGGGGGGGGGGGGGGGGGGGGGGGGGGGGGGGGGGGGGGGGGGGGGG9BGGCGGGGCFGGDEFGGFCGGGGFEEDGGGG5CGGCEC>76CGGGGF4>?FFDF7:FGFF=F
@M00200:205:000000000-AKKM3:1:1101:9181:4987 1:N:0:1
ATTGGGTTTAAAGCGTGCGTAGGTGGTGAGTTAAGTCTGTCGTGAAAGCCCCGGGCTCAACCTGGGAATGGCGATGGATACTGGCTCGCTAGAGTGCGGTAGAGGAGAGTGGAATTCCCGGTGTAGCAGTGAAATGCGTAGAGATCGGGAGGAACATCAGTTGCGAAGGCGGCTCTCTGGACCAGCACTGACACTGAGGCGCGAAAGCTAGGGGAGCGAACGGGATTAGATACCCGTGTAAGA
+
GGGGGGGGDGGGGGGGGGGGGGGGGGGGGGGGGGGGGGGGGGGGGGGGGFGGGGGCFGGGGGGGGGGGGGGGGGGGGGGGGGGGGGGGGEGGGGFGFGGFGGGGGGGGGGGGGGGGGGGGGGGGGGFGFGGGGGFGDCFEFEGFCEFGGGGGGGGGGFGGGFGGGGGGGGGGGGGGGGGGGGGGGGFGFGFFGGGGGGGGEGGGGGGG7EGGGG3DFGEEDDEG?DG?FBACFCCD:D>CGFF
@M00200:205:000000000-AKKM3:1:1101:23026:5012 1:N:0:1
ACTGGGCGTAAAGCGCGCGTAGGCGGGGGATTAAGTGAGAGGTGAAAGGCTGGGGCTCAACCTCATGCAGTGCCTCTCATACTGGTCTTCTTGAGGGCGGTAGGGAGAAGTGGAATGGCTGGTGTAGCGGTGAAATGCGTAGATATCAGTCGGAACACCGGTGGCGAAGGCGGCTTCTTGGGCCGTTCCTGACGTTGAGACACGAAAGCGTGGGGAGCAAACAGGATTAGATACCCGAGTA
+
GGGGGGGGGGGGGGGGGGGGGGGGGGGGGGGGGGGGGGGGGGGGGGGGGGGGGGGGGGGGGGGGGGGGGGGGGGGGGGGGGGGGGGGGGGGGGGGGGGGGGGGGGGGGGGGGGGGGGGGGGGGGGGGGGGGGGGGGGGFGGGGGGGGGGGGGGGGGGGGGGGGGGGEGGGGGGDCEGGFGGGFGEEGFGGGGGGGGGGGGFGGGGEGGGGEEGGDDEEGGGFF*3965F=AFEECC>@EFF
@M00200:205:000000000-AKKM3:1:1101:22270:5012 1:N:0:1
ATTGGGCATAAAGGGCGCGTAGGCGGCTTCTCACGCGTGCGGTGAAAGCTCGGGGCTTAACTCCGAGTCTGCCGTGCGAACGGGGAGGCTTGAGTCTGGTAGAGGTCGATGGAATTCCGGGTGTAGCGGTGGAATGCGTAGAGATCCGGAAGAACACCGGTGGCGAAGGCGGTCGACTGGGCCAGTACTGACGCTGAGGCGCGACAGCGTGGGGAGCAAACAGGATTAGATACCCCTGTA
+
GGGGGGGGGGGGGGGGGGGGGGGGGGGGGGGGGGGGGGGGGGGGGGGGGFGGGGGGGGGGGGGGGGGGGGGGGGGGGGGGGGGGGGGEEFGGGGGGGGGGGGGGGGGGGGGGGGGGGGGGGFGGGGGGGGGGFGGGGGGGDGGGGGGGCCFGGGFGGGGGGGGGGGGGGGGGGGGGGGGFFGGGGGDGGGGGGG3EGGGGGGGGGGGGGGGGGE3CECFGGGGG<**46*.2+CGC:F?0
@M00200:205:000000000-AKKM3:1:1101:7691:5022 1:N:0:1
ACTGGGTTTAAAGAGCTCGTAGGCGGTTCGTCGCGTCGGCCGTGAAAACCCGGAGCTCAACCCCGGGCCTGCAGTCGATACGGGCGGACTTGAGTGTTGCAGGGGAGACTGGAATTCCCGGTGTAGCGGTGAAATGCGCAGATATCAGGAGGAACACCGGTGGCGAAGGCGGGTCTCTGGGCAACTACTGACGCTGAGGAGCGAAAGCGTGGGGAGCGAACAGGATTAGCTACCCGAGTA
+
FGGGGGGGGGGGG9FGAGG:FDCFEGG:;7FG::@6@7@F7FGEGGGGFGGEEC:FCFEFG,4=@FEGC@FF@AFGG@F8C?F@7>:CF:F<FDCF,EF9=FA:F+++:=DEFGF,@F,>@<F<FEFGGGGFGFGFGFFE<@CCCFGDGGCECFGCFG*<<FCFCG8?CFGE>1?8CGGG*C8;8++<C*CCCCDE588CEFE>>*/0?/;:C>;)55C?<);FBF7)/).CFCFG3;7*
@M00200:205:000000000-AKKM3:1:1101:13189:5026 1:N:0:1
ATTGGGTTTAAAGCGTGAGTAGGTGGCTCGCTAAGTCGGTTGTGAAATCCCTGGGCTCAACCTGGGAATTGCAGTCGATACTGGCAAGCTCGAGTTCGGTAGAGGGTGACGGAATTCCCGGTGTAGCGGTGAAATGCGTAGATATCGGGAGGAACATCGATGGCGAAGGCAATCACCTGGGCCTGAACTGACACTGAGACACGAAAGCGTGGGTAGCAAACAGGATTAGATACCCTAGAA
+
GGGGGGGGGGGGGGGGGGGGGGGGGGGGGGGGGGGGGGGGGGGGGGGGGGGDFGGGG@FEGF@FGFGGGDEDAFFCCEFGGCGGGGFDDEEE:CAFDFEC=:9EFGCCD<FCFEC?EFFGE:F4,CFGCFCGGGCEFCC>CCAFFDCCC=F>FCGF,<77,@@::FCFD8FB,67DDEGGGGC85CFG99CCGGCCF,>?F<?EEEGGG*BCCE6*;CGGDFG<(72,*/)79A?9.0*3
@M00200:205:000000000-AKKM3:1:1101:12626:5029 1:N:0:1
ACTGGGTTTAAAGGGCGCGTAGGCGGGTTGCCAAGTCGGGGGTGAAATCGTTCGGCTTAACCGAACCAGGGCCCCCGATACTGGCAGTCTGGAGGGAGGTAGGGGCGGGTGGAACTTCTGGTGGAGCGGTGAAATGCGTAGATATCAGAAGGAACGCCGGTGGCGAAAGCGACCCGCTGGACCTCTGCTGACGCTGAGGCGCGAAAGCCAGGGGAGCAAACGGGATTAGATCCCCTAGTA
+
GGGGGGGGGGGGGGGGGGGGGGGGGGGGGGGGGGGGGGGGGGGGGGGGGGGGGGGGGGGGGGGGGGGGGGGGGGGGGGGGGGGGGGGGGGGGGGGGGGGGGGGGGGGGGCGGGGGGGGGGGEGFFFGGGGGGGGGGGGGGGEFGGGGGGGGGGGGGCEEGEGGGGGGGGGGGGCGGGGGGGGGFGFEFGGGGGGCGGGGFGGE5CEGGGGGGGG>CFGGGGDE<:5*8FF<*0;CFF>FF
@M00200:205:000000000-AKKM3:1:1101:5447:5039 1:N:0:1
ATTGGGTGTAAAGCGCGGGCAGGTGGCCTTTTAAGTCCTTTGTGAAATCCCGGAGCTCAACTCCGGATGTGCATAGGATACTGGAAGGCTAGAGACTGGTAGAGGCGAGCGGAATTCCTGGTGTAGCGGTGGACTGCGTAGATATCAGGAAGAACACCGGTGGCGAAGGCGGCTCGCTGGGCCAGTTCTGACCCTCATCCGCGAAAGCGTGGGGAGCAAACAGGATTAGATACCCGCGTA
+
FGDG<<FGFGGGGGGEG@::FFFGGGGFGGCFGGGGGFCG,CFFGGGFGGGCGDGGGGGGG9FCFGGCFFFGGG9FGCFAFEFG,CE7FEECFGFFBFEBFGFFGGGGGDEFGEGG9FFFEFGFGCG7CFGDG,CFGGGGDDGGGG9FGGGDFGGGFGGGGGGCC*BFDCGEGGE7>;FC*;:EC+;CFCGF+:DCED9CEGG>*2)9EC>EGC.CE5CFFGG51*:4?4:FDCFC77B5
@M00200:205:000000000-AKKM3:1:1101:16592:5044 1:N:0:1
ATTGGGCTTAAAGGGCGCGTAGGCGGCTCGTTAAGTCGGTTGTGAAATCCCCCGGCTCAACCGGGGAACGGCATCCGATACTGGCGGGCTCGAGGACGGGAGGGGTAAGTGGAACTCCAGGTGGAACGGTGAAATGTGTAGATATCTGGAGGAACACCGGTGGCGAAAGCGGCTTACTGGCACGTATCTGACGCTGAGGCGCGAAAGCCAGGGGAGCAAACGGGATTCGATACCCTGGTAAGA
+
FGGFEE?FFEEFGGGGGGEGGGEFGEGE@FE<FDFGGGGGDEFEGFCCFGFFFDEGGEFGGGGGGDGGGGGDGG<8CEEFG9FCFGGGGG<FGEDDFDCCCEGDFEGGFBFGGGG8;<C?CEFG*<AC7=<EFEEFFEG9FCGGGFGFFFBEGFC:FGGGGGGF>E8CCF8CC5C6+C:E8*<:A6FGFFFGG=*:88:EC3*:*?)**22*2:73>5@FFCE::)7))9:CCG?*))0<D?>
@M00200:205:000000000-AKKM3:1:1101:7160:5054 1:N:0:1
ATTGGGTTTAAAGTGCGCGCAGGCGGCCGCGCAGGCCCGGCGTGAAAGCCCCCGGCTCAACCGGGGAGGGTCGCCGGGGACGGCGCGGCTTGAGGGCGGCAGGGGCCGGTGGAATTCCCGGTGTAGTGGTGAAATGCGTAGAGATCGGGAGGAACACCCGTGGCGAAGGCGGCCGGCTGGGCCGACCCTGACGCTGAGGCGCGAAGGCGGGGGGAGCGAACGGGATTAGATACCCGTGTA
+
GGGGGGGGGGGGGGGGGGDGGGGGGGGGGGFGGGGGGGGGGGGGGGGGGGGGGGGGGGGGGGGEGGGGGGGGEFGDGDGGGGGGGDEGGGCGGFGGGGGGGGGGGDC8CEGGGGGGGGGGGEGE9CCFGGGCGGGGGGEGGGGGGGGGGEGGGGGGGGGGGGGGEGGGGGGDCCCCEGGGCC=:CEGGGGCC5C7=ECCFCDD88?CFE*?CGGE<>E>*)7CD0CD<?B2>FF8)7)0:
@M00200:205:000000000-AKKM3:1:1101:11021:5101 1:N:0:1
ACTGGGCGTAAAGGGCGCGTAGGCGGCTTTGCAAGTGACGGGTGAAATCCCTCGGCTTAACCGAGGAACTGCCTGTCAAACTGCATGGCTTGAGACCAGGAGAGGTGAGTGGAATCCCCAGTGTAGCGGTGAAATGCGTAGAGATCCGGAAGAACACCGGTGGCGAAGGCGGCCCGCTGGGCTGTGGCTGACGCTGAGGCGCGACAGCGTGGGGAGCAAACAGGATTAGATACCCTAGTA
+
GGGGGGGGGGGGGGGGGGGGGGGGGGGGGGGGGGGGGGGGGGGGGGGGGGGGGGGGGGGGGGGGGGGGGGGGGGGGGGGGGGGGGGGGGGGGGGGGGGGGGGGGGFGEGEGFGGGGGGGGGGGGGGGDGEGGGGGGGDFGGGGGGGGGGGGGGGGGGGGGGGDFGGGGGGGGGGGGDDC7EGDEGGGGGGGGGGGGGFFGDGGEEEGGGGGGGGFGFFGGGGGGFGGFFFFGGFGGFFFG
@M00200:205:000000000-AKKM3:1:1101:17214:5107 1:N:0:1
ATTGGGCTTAAAGAGCGTGTAGGCGGCCAAGTAGGTCCGCTGTGAAAACTCGAGGCTTAACCTCGAGACGTCGGTGGAAACCGTTTGGCTAGAGTCCGGAAGAGGAGAGTGGAATTCCCGGTGTAGCGGTGAAATGCGCAGATATCGGGAAGAACACCCGTGGCGAAGGCGGCTCTCTGGGACGGTACTGACGCTGAGACGCGAAAGCGTGGGGAGCGACCCGGATTAGATACCCCCGTACGAT
+
GGGFFGGGEFGGGGGGGGGGGGGGGGGGGGGGGGGGGGGGEGGGGGGGGGGGGGGGCGGGGGGGGGGGGGFGDCFGGGGGFGGGEGGEGGGGGGGFEGDFEGGGGFGGGGGGGGGGGGGDDGGCFGGGGGGGGGGGFGGDCFGGFFGGECC7DFF<FFGGEGDGE:EEGGGEG5CGG9FCDGG58EGEG>FFGGGD*87+/97:E=)2:*;CEEE<:=E*)):C67C3F?<7@FF57.7**-3,
@M00200:205:000000000-AKKM3:1:1101:5312:5123 1:N:0:1
ACTGGGCTTAAAGCGCGTGTAGGCGGTTCGGTAAGTCTGCTGTGAAAGTCCGGGGCTCAACCCCGGAATGCCGGTGGATACTGTCGAACTAGAGTACGGAAGAGGCGAGTGGAATTCCCGGTGTAGCGGTGAAATGCGCAGATATCGGGAGGAACACCAATTGCGAAGGCAGCTCGCTGGGACGTCACTGACGCTGAGACGCGAAAGCGTGGGGAGCAAACAGGATTAGATACCCCAGTAAGA
+
GGGGGGGGGGGGGGGGGGGGGGGGGGGGGGGGGGGGGGGGGGGGGGGGGGGGGGGGGGGGGGGGGGGGGGGGGGGGGGGGGGGGGGGGGGGGGGGGGGGGGGGGGGGGGGGGGFGGAFGGGGGGGGGGGGGGGGGGGGGGGEFGGGGGGGGGCFGGGGGGGGGGGGGDCFGEGFFGGGGGGGGGGGGGGGGGGG3AE5<FGCGCEGGGGGDGGGEGEGGGGGGGFGC7FFFGEECFBFFGGFF
@M00200:205:000000000-AKKM3:1:1101:7120:5140 1:N:0:1
ACTGGGCGTAAAGGGCTCGTAGGCGGCTTAGTAAGTCGGGTGTGAAACCTCCAGGCTTAACCTGGAGACGCCGCTCGATACTGCTATGGCTTGAGTTCGGTAGGGGCGCATGGAATACCCGGTGTAGCGGTGAAATGCTTAGATATCGGGTGGAACACCAGTAGCGAAGGCGGTGCGCTGGGACGAAACTGACGCTGATGAGCGAAAGCGTGGGTAGCAAACAGGATTAGATAACCGGTTA
+
GGGGGGGGGGGGGGG>FGGGGGGGGGGEFEFGGGGGGGG:FGGFGGGGCFEFGGGGGFGGGGF@CFGGDCDGGGECFGDEFGGGGEFGD@FGG@GFFGGGGGGGGDDGGG>B<DGGFFFFCFFFGGGGGGGGGGGGGGGFGC;=F3,>CDFECGGGGGDBBFFFB@GGGGGGEE8@EGEGDG8CG2/;CCGFGG9/850<E7<CGE9>F51;?EDCDCC9C5/*24<<F?AC70<*)))*1
@M00200:205:000000000-AKKM3:1:1101:20743:5153 1:N:0:1
ATTGGGCTTAAAGGGCTCGTAGGCGGTTTGTCGCGTCGGGAGTGAAAACTCAGGGCTCAACCCTGAGCGTGCTTCCGATACGGGCAGACTAGAGGTATGCAGGGGAGAACGGAATTCCTGGTGTAGCGGTGGAATGCGCAGATATCAGGAGGAACACCGGTGGCGAAGGCGGTTCTCTGGGCATGACCTGACGCTGAGGAGCGAAAGCATGGGGAGCGAACAGGATTAGATACCCCAGTA
+
GGGGGGGGGGGGGGGGGGGGGGGGGGGGGGGGGGGGGGGGGGGFGGGGGGGGGGGGGGGGGGGGGGGGGGGGGGGGGGGGGGGGGGGGGGGGGGGGGGGGGGGGGGGGGGGGGGGGGGGGGGGGGGGGGGGGGGFGGGGGGGGGGGGGGGGGGGGGGGGGGGGGGGGGGGGGGGDGGGGGGGGGGGGGGGGF55CGDGGGDFGGGGGFGCFGGGFGFGEEGDGGFG7>FF<F+CFF@@?C
@M00200:205:000000000-AKKM3:1:1101:16499:5163 1:N:0:1
ATTGGGCTTAAAGGGCGCGTAGGTGGCGCGACAAGTCAGTGGTGAAAGCTCGATGCTTAACATCGAGTCGGCCACTGATACTGTTGGGCTTGAGCACTGTAGAGGCTAATGGAATTCCGGGTGTAGCGGTGGAATGCGTAGAGATCCGGAAGAACACCGGTGGCGAAGGCGGTTAGCTGGGCAGTTGCTGACACTGAGGCGCGACAGCGTGGGGAGCAAACAGGATTAGATACCCTTGTAAGA
+
GGGGGGGGGGGGGGGGGGGGGGGGGGGGGGGGGGGGGGGGGGGGGGGGGGGGGGGGGGGGGGGGGGGGGGGGGGGGGGGGGGGGGGGGGGGGGGGGGGGGGGGGGGGGGGGGGGGGGGGGGGGGGGGGGGGGGGGGGGGGGGGGGGGGGGGGGGGGGGGGGGGGGGGGGGEGGDEGGFGGGGGGGGGGGGGGGGGGGGGGGGGGEGGGGGGGGGEGFFGGGGGGFGG?FFFFGFGGFFFGGB<
@M00200:205:000000000-AKKM3:1:1101:25758:5199 1:N:0:1
ACTGGGTTTAAAGGGCGTGTAGGCGGTTCGGTAAGTGGGATGTGAAATGCCCCGGCTCACCCGGGGACCGGCATCCCAAACTGCTGAGCTTGAGTACAGGAGAGGGTGGGGGAATTCCAGGTGTAGCGGTGAAATGCGTAGATATCTGGAGGAACACCGGTGGCGAAGGCGCCCACCTGGCCTGCTACTGACGCTGAGGCGCGAAAGCTAGGGGAGCAAACGGGATTAGATACCCCGGTAAGA
+
GGGGGGGGGGGGGGGGGGGGGGGGGGGGGGGGGGGGGGGGGGGGGGGGGGGGGGGGGGGGGGGGGGGGGGGGGGGGGGGFGGGGGGGGGGGGGGGGGGGGGGGGGGGGGGGGGGGGGFGGGGGGGGGGGCFGGGGFGGGGGGGGGCGGGGGGGGFGGGGGEGGGGGGGGGGGCEEGGFGGGDFGGGCEEFGGGGDGGFGGGGGGGGGGGGGGGGFGFGGFGGC<:C4<FFFGFFCCDD>ECBF
@M00200:205:000000000-AKKM3:1:1101:13547:5205 1:N:0:1
ACTGGGCATAAAGGGTGCGCAGGCGGACTTGTAAGTCAGGGGTGAAATCTCGGCGCTTAACGCCGAAACTGCCTTTGATACTATAAGTCTTGAGTTTGGTAGAGATCCGTGGAATTCCGAGTGTAGCAGTGAAATGTGTAGATATTCGGAAGAACACCAGCGGCGAAGGCAGCGGATTGGGCCAATACTGACGCTCAGGCACGAAAGCATGGGGATCAAACAGGATTAGATACCCGTGTA
+
GGGGGGGGGGGGGGGGGGGGGGGGGGGGGGGGGGGGGGGGGGGGGGGGGGGGGGGGGGGGGGGGGGGGGGGGGGGGGGGGGGGGGGGGGGGGGGGGGGGGGGGGGGGGGGGGGGGGGGGGGGGGGGGGGGGGGGGGGGGGGGGGGGGGGGGGGGCEDFFGGGGGGGGGGGGGGGGGDEEGGGGGGGGGGGGGGGGGGFGGGGEGEGDFGGGG8C:DFGGGGGFGFGGFFFAFG6<C>BFG
@M00200:205:000000000-AKKM3:1:1101:6085:5245 1:N:0:1
ACTGGGCGTAAAGGGCTCGTAGGCGGTTTGTCGCGTCGGGAGTGAAAACACACAGCTTAACTGTGTGCTTGCTTCCGATACGGGCAGACTAGAGGTATGCAGGGGAGAACGGAATTCCTGGTGTAGCGGTGAAATGCGCAGATATCAGGAGGAACACCGGTGGCGAAGGCGGTTCTCTGGGCATTACCTGACGCTGAGGAGCGAAAGTGTGGGGAGCGAACAGGATTAGATACCCGGGTA
+
GGGGGDFCFGGGGGGCGGGGGFGGGGGGGGGGGGGGGGGGGEGGGGGGFFGGGGGGGGGGGGGGGFGGGDGGGGFGGGC:CGGGGG>FEDEGFGGGGGGGGGFGGGGGGGGDFCFGGGFDFGGGFFGGGGGGGGGGGGGGGGCFGDFCF7FGGGFGGGD@:FGGEC@CGGDDECG9C+<CBFGGGGGCFFECEGGGGFGCEGGGGDDDCCFGGGFGFEDCDGGGBFD?FBAGGGGD3>>C
@M00200:205:000000000-AKKM3:1:1101:22529:5264 1:N:0:1
ATTGGGTTTAAAGCGCGCGTAGGCGGCTTTGTAAGTTAGAGGTGAAAGCCCGGGGCTCAACTCCGGAACTGCCTTTAAGACTGCATCGCTAGAATTGTGGAGAGGTGAGTGGAATTCCGAGTGTAGAGGTGAAATTCGTAGATATTCGCAGGAACACCAGTGGCGAAGGCGGCTTACTGGTCCATTACTGACGCTGAGGTGCGAAAGCGTGGGGAGCAAACAGGATTAGATACCCCGGTA
+
GGGGGGGGGGFGGGGGGGGGGGGGGGGGGGGDGGGGGGCFGGGGGGGGGGGEEGGGGGGGGGGGGGGGGGGGGGGGGGFGGGGGGGGGGGGGFGGGGGGGGGGGGGGGGGCCF@FFGGGDGF+CD9?FGGGFGDF9@+@@FEGGGGGCCGEGDGGGGGGFG@FGGGGDGGCEG*CCFCAC9>@E9;EFGGD6**:CE*8<*;=>EGGGCEC*?5)53*8CG5CFFGG2F7BDGGG<DF>5
@M00200:205:000000000-AKKM3:1:1101:20852:5273 1:N:0:1
ATTGGGCATAAAGCGCACGTAGGCGGCATTGCAAGTGTCCGGTGAAATCCCACGGCTCACCCGTGGAACTGCCTGGCAGACTGCAATGCTCGAGTGTGGTAGGGGAGAGCGGAACTCCTGGTGTAGCGGTGAAATGCGCAGATATCAGGAGGAACACCGGTGGCGAAGGCGGTTCTCTGGGAATATCCTGACGCTGAGGAGCGAAAGTGTGGGGAGCGAACAGGATTAGATACCCGTGTAAGA
+
GGGGGGGGGGGGGGGGGGGGGGGGGGGGGGGGGGGGGGGGGGGGGGGGGGGGGGGGGGGGGGGGGGGGGGGGGGGGGGGGGGGGGGGGGGGGGGEFFGGGGGGGGGGGGGGGGGGGGGGGGGGGGGGGGGCFGGGGGGGGGGGGFGGGGGGGGGGGGGGGGGGGGGGGGGGGGGGGCFFGGGGGGGGGGGGGGGDEGGGGGGGGEGGFGFFGGG;CDEGGGGGGBGC2?@6>FCGD).7CGF9
@M00200:205:000000000-AKKM3:1:1101:7170:5288 1:N:0:1
ATTGGGTGTAAAGCGCACGTAGGCGGCTTTGTAAGTTAGAGGTGAAAGCCCAGGGCTCAACCCTGGAATTGCCTTTAAGACTGCATCGCTTGAATCATGGAGAGGTGAGTGGAATTCCGAGTGTAGAGGTGAAATTCGTAGATATTCGGAAGAACACCAGTGGCGAAGGCGACTCACTGGACATGTATTGACGCTGAGGTGCGAAAGCGTGGGGAGCAAACAGGATTAGATACCCGTGTA
+
GGGGGGGGGGGGGGGGGGGGGGGGGGGGGGGGGGGGGGGGGGGGGGGGGGGGGGGGGGGGG@FFGGGGFGGGGGGFFGFGGGGGGFGGGGGGGGGGGGGGGFGGGGGGGGGGGGGGGGGGGGGGGGGGGGGGGGGGGGGGGGGGGGGGFGGGGGGGGGGGGGGGGGGGGGGGGGGGGGGGFGGGGGGGGGGGGCGGGGGGDGGGGGGGGGGGGGFGF*9FFGGFFFFEAA5:<ACDEFFG
@M00200:205:000000000-AKKM3:1:1101:20730:5330 1:N:0:1
ACTGGGCGTAAAGAGCGTGTAGGCGGTCAGGTAGGTCGGTTGTGAAAACTGGAGGCTCAACCTTCAGAGGTCGACCGAAACCCCCTGGCTAGAGTCCGGGAGAGGAGAGTGGAATTCCTGGTGTAGCGGTGAAATGCGCAGATATCAGGAAGAACACCCGTGGCGAAAGCGGCTCTCTGGAACGGTACTGACGCTGAGACGCGAAAGCGTGGGGAGCGAACAGGATTAGATACCCTCGTA
+
GGGGGGGGGGGGGGGGGGGGGGGGGGGGGGGGGGGGGGGGGGGGGGGGGGGGGGGGGGGGGGGGGGGGGGGGGGGGGGGGGGGGGGGGGGGGGGGGGGGGGGGGGGGGGGGGGGGGGGGGGGFFGGGGGGGGGGGGGGGDGGGGGGGGGGGGGGGGGGGGGGGGGGGGGGGGGGGGFGGGGGGGGGGGGGGGGGGGGGGGGGGGGGDCGGGGGGFGEGGGGDEGFGFBFFFGGGCC3BFE
@M00200:205:000000000-AKKM3:1:1101:15930:5332 1:N:0:1
ATTGGGTATAAAGCGCACGTAGGCGGGTCGCTAAGTCAGGGGTGAAATCCTGGAGCTTAACTCCAGAACTGCCTTTGATACTGACGACCTTGAGTCCGGGAGAGGTGAGTGGAACTGCGAGTGTAGAGGTGAAATTCGTAGATATTCGCAAGAACACCAGTGGCGAAGGCGGCTCACTGGCCCGGTACTGACGCTGAGGTGCGAAAGCGTGGGGAGCAAACAGGATTAGATACCCCCGTA
+
GDCEEGFGGGGGGGGFCFFEFFGFGGGGGGGGFFGGGGGFCGGGGGGCFGGGFFGGGGFDFGGFGEFGGCFFGGGGGGCEGGGGGGDGGGGCE=FFFGGGGGGGGFDGGG?4CFGGFGDFEFBFGGGFGG<FEBFGEFGGFGGGGGGGGGGGGGFGG:FGDE<EGGECF7*:E5CFGFGCGGGGDEGG+;+0AEG5::EEF6=CCE3C5:CDE853:FGGGGGGFCGF?=<>+C+9))0:
@M00200:205:000000000-AKKM3:1:1101:13453:5334 1:N:0:1
ACTGGGTTTAAAGCGCACGTAGGCGGCGCCGTAAGTCAGGGGTGAAATCCCGGAGCTCAACTCCGGAACTGCCCTTGAAACTGCAGTGCTAGAATCCTGGAGAGGCGAGTGGAATTCCGAGTGTAGAGGTGAAATTCGTAGATATTCGGAAGAACACCAGTGGCGAAGGCGACTCGCTGGACAGGTATTGACGCTGAGGTGCGAAAGCGTGGGGAGCAAACAGGATTAGATACCCCGGTA
+
GGGGGGGGGGFGGGGGGGGGGGGGGGGGGGGGGGGGGFGGGGEGGFGGGGGGEGDEFGGGGGGGEGGFGGGGGGGGGGGG9EEFGGGGGGGGGGGGGGGGGGFECGGGGGGFGFGGGGGGGFFGCGGGGGGGGFGGCGFEFFGGGGGDFEGGFGGGDDGGFGGGGDC@<EDEGE>FEGGGGGFGGGCFFF?FGGGC8F=FGFE5:?<CGGGGGG:9;=E8DFGGFDF26=9C<<6<>>BG
@M00200:205:000000000-AKKM3:1:1101:6150:5342 1:N:0:1
ACTGGGTTTAAAGGGAGCGTAGGCGGACATTTAAGTCAGGGGTGAAATCCCGGGGCTCAACCTCGGAATTGCCTTTGATACTGGGTGTCTTGAGTATGAGAGAGGTGTGTGGAACTCCGAGTGTAGAGGTGAAATTCGTAGATATTCGGAAGAACACCAGTGGCGAAGGCGACACACTGGCTCATTACTGACGCTGAGGCTCGAAAGCGTGGGGAGCAAACAGGATTAGATACCCTGGTA
+
GGGGGGGGGGGGGGGGGGGGGGGGGGGGGGGGGGGGGGGGGGGGFFGGGGGGGGGGGGGGGGGGGGGGGGGGGGGGGGGGGGGGGGGGGGGG<AFFGGGGGGGGGGGGGGGGGGGGGGGGGGGGGGGGGGGGDFGGGGGGGGGGGGGGGGGGFGGGGGGGGGGGGGGGGFGGGEGGGGGGGCGGGFGGFFGFGGGGGGGGGGGGGDDFEECFGCA7):8CFFGF:FFBFF>FG?F=<)9A
@M00200:205:000000000-AKKM3:1:1101:4439:5344 1:N:0:1
ATTGGGCATAAAGGGCTCGTAGGCGGTTTGTCGCGTCGGGAGTGAAAACTCAGGGCTTAACCCTGAGCCTGCTTCCGATACGGGCAGACTAGAGGTATGCAGGGGAGAACGGAATTCCTGGTGTAGCGGTGAAATGCGCAGATATCAGGAGGAACACCGGTGGCGAAGGCGGTTCTCTGGGAATGACCTGACGCTGAGGAGCGAAAGTGTGGGGAGCGAACAGGATTAGATACCCCAGTA
+
GGGGGGGFGGGGGGGGGGGGGGGGGGGGGEFDECFGGGGGGGGGGGGGEFGGGGGGGGGGGGGFFE=FGGGGGCAAF7FFGGGCC>FGFG<FGFGFE9FACEF=FGE:A8FGGGGDDEFGGDGGGGGGGGGGGGGGGCFGGGGGGGGG?:*C@EGGGGGC7>FE8FGGGGEEEGG9CFFFGGGFF+B>?FGGGGGDE*A+:CCGEGGGGCFGGGE<DEEGGGGGFGGFFFFGG6C*)06C
@M00200:205:000000000-AKKM3:1:1101:14123:5349 1:N:0:1
ACTGGGCGTAAAGGGCGCGTAGGCGGCCTGGTCAGTCGGATGTGAAAGCCCGGGGCTCAACCCCGGAACGGCATCCGAGACGGCCAGGCTGGAGACCGGGAGAGGAGGGTGGAATAGCCAGTGTAGAGGTGAAATTCGTAGATATTGGCTGGAACACCGGTGGCGAAAGCGGCTCTCTGGCCCGGTTCTGACGCTGAGGCGCGAAAGCGTGGGGAGCAAACAGGATTAGATACCCGAGTAAGA
+
GGGGGGGGGGGGGGGGGGGGGGGGGGGGGGGGGGGGGGGGGGGGGGGGGGGGGGGGGGGGGGGGGGGGGGGGGGGGGGGGGGGGGGGGGGGGGGGGGGGGGGGGGGGGGEGGFGFGGGGGG<FDFGGGGAGGGGFGFGGGGGGGGGGGGGEGGGCFFGGGDGGGGGCGGGGGGEE?CCFGCFGGGCCCCG9EGD358EGGEDGEG8CFG5EGGE5C3=FGGFGG<F:7?FA7A@FGF>5=FAA
@M00200:205:000000000-AKKM3:1:1101:18718:5355 1:N:0:1
ACTGGGTGTAAAGAGCGTGTAGGCGGTCCGGTAAGTCAGCTGTGAAAGTCAAGGGCTCAACCCTTGAAAGCCGGTTGATACTGTCGGGCTAGAGTCCGGAAGAGGAGAGTGGAATTCCTGGTGTAGCGGTGAAATGCGCAGATATCAGGAAGAACACCAATGGCGAAGGCAGCTCTCTGGGACGGTACTGACGCTGAGACGCGAAAGCGTGGGGAGCGAACAGGATTAGATACCCCTGTA
+
GGGGGGGGGGGGGGGGGGGGGGGGGGGGGGGGGGGGGGGGGGGGGGGGGGGGGGGGGGGGGGGGGGGGGGGGGGGGGGGGGGGGGGGGGGGGGGGGGGGGDFGGGGGGGGGGGGGGGGGGGGGGGGGGGGGGGGGGGGGGGGGGGGGGGGGGGGGGFGGGGGGGGGGGGGGGGGGGGGGGGFGGGGGGGGGGGGCEGGGGGDEEGGGGGGGGGGBGFGGEGDGGFGGBFFFCCGGGF>FC
@M00200:205:000000000-AKKM3:1:1101:5502:5356 1:N:0:1
ATTGGGTATAAAGGGCGCGTAGGCGGCGCGAGGAGTCGGGGGTGAAAGTCCGGGGCTCAACCCCGGATCGGCCTTCGATACTCTCGCGCTGGAGCACAGTAGAGGCGGGTGGAATTCCGGGTGTAGCGGTGGAATGCGTAGAGATCCGGAAGAACACCGGTGGCGAAGGCGGCCCGCTGGGCTGTGGCTGACGCTGAGGCGCGACAGCGTGGGGGGCAAACAGGATTAGATACCCGCGTAAGA
+
GCGGGGGCGGGGGGGGGGGGGGGCGGGGDGC@@CFFGGGGGGGGGGGG?FGGEGGGGGGGGGCBFFG>FGGGEG<FGGGGGGGGGDCFGFEGGFFCGFGFCGGGGGGGGGGGFGGGGG:CF<EGFGFEGEGC*<C@FE8CEEFGGG9*CC>EGGCFGGEGGEGECCEEGGGGEGEEEGGGEF88:<*;5*/;8CD58CF5ED*11:59?:CEGC)95EFFD4FF(97)?8::CFG))>57DF9
@M00200:205:000000000-AKKM3:1:1101:8950:5368 1:N:0:1
ATTGGGTATAAAGGGCGCGTAGGCGGCTTTGCGTGTCTCCCGTGAAATCCCTCGGCTCAACCGAGGACGTGCGGAAGAAACTGCAAGGCTCGAGTCCGGAAGAGGGTGGCGGAATTCCCGGTGTAGCAGTGAAATGCGTAGAGATCGGGAGGAACATCCGTGGCGAAGGCGGCCACCTGGACCAGTACTGACACTGAGGCACGAAAGCGTGGGGAGCAAACAGGATTAGATACCCTAGTA
+
DFGGFGGGGGGGGGGGGGGFGGGGGGGGGGGGGGGGGAFGGEGGGGGGEFFFFCGGGGGFGGGDFGDCFFEGGGCFGGGCFGGGGFGGGFGD7F=FGEGGGEGGGGGGGGG>=FGGG<FG7@FCGGFFGGGGGGGGGGFE:<FEFGEC>CGGGGGGGGGC:FFEEGEGGFBCG:>FG>8EFEGGGGGGGFGGGGFFGG=FGD7CCEGFEEGEGEFG:=@GGDFG0*:2??4>FGCFFF?F
@M00200:205:000000000-AKKM3:1:1101:24400:5377 1:N:0:1
ACTGGGTGTAAAGAGCTCGTAGGCGGTTCGGTAAGTCGGATGTGAAAACTTTGGGCTTAACCCAAAGCGTGCACTCGATACTGCCGTGACTAGAGTTCGGTAGGGGAGTGGGGAATTCCTAGTGTAGCGGTGAAATGCGCAGATATTAGGAGGAACACCGGTGGCGAAGGCGCCACTCTGGGCCGAAACTGACGCTGAGGAGCGAAAGCGTGGGTAGCAAACAGGATTAGATACCCTGGTA
+
GGGGGGGGGGGGGGGGGGGGGGGGGGGGGGGGGGGGGGGGGGGGGGGFGGGGGGGGGGGGGGGGGGGGGGGGGGGGGGGGGGGGGGGGGGGGGGGGGGGGGGGGGGGGGGGGGGGGGGGGFGGGGGGGGGGGGFFGGGGGGGCFGGGGGGGGGGGGGGGGGGGGGGGGGGGGGCEEEGGGGFFGGCEGGGGGGGGGGBFFFGGGGGGGGGGGCEEGEFFCGGGG<G44@F2CECFCFFFGG
@M00200:205:000000000-AKKM3:1:1101:23261:5389 1:N:0:1
ACTGGGTTTAAAGCGCGTGTAGGCGGCCGAGTAGGTCCGCTGTGAAAACTCGAGGCTCAACCTCGAGAGGTCGGCGGAAACCATTCGGCTAGAGTCCGGAAGAGGAGAGTGGAATTCCCGGTGTAGCGGTGAAATGCGCAGATATCGGGAAGAACACCTATGGCGAAGGCAGCTCTCTGGGACGGTACTGACGCTGAGACGCGAAAGCGTGGGGAGCGAACAGGATTAGATACCCTAGTAAGA
+
GGGGGGGGGGGGGGGGGGGGGGGGGGGGGGGGGGGGGGGGGGGGGGGGGGGGGGGGGGGGGGGGGGGGGGGGGGGGGGGGGGGGGGGGGGGGGGGGGGGGGGGGGGGGGGGGGGGGGFGGGGGGGGGGGGGGGGGGGGGGGGGGGGGGGGGGGGGGGEDFFFGGGGGGGGGGGFFGGGGGGGGGGGGGGFFGGGGGGDGGGGGGGGGGGDGGGGFG3EEEC5EGFGGFFBAFFFFFFFFG:64
@M00200:205:000000000-AKKM3:1:1101:4431:5392 1:N:0:1
ACTGGGTATAAAGCGCGTGTAGGCGGTCCGGTAAGTCCGCTGTGAAAGTCGGGGGCTCAACCCTCGGAAGCCGGTGGATACTGTCGGACTCGAGTGCGGGAGAGGCGAGTGGAATTCCTGGTGTAGCGGTGAAATGCGCAGATATCAGGAGGAACACCAATTGCGAAGGCAGCTCGCTGGAACGTAACTGACGCTGAGACGCGAAAGCGTGGGGCGCAAACAGGATTAGATACCCTGGTA
+
GGGGGGGGGGGGGGGGGBECFGGGGGGGGGGGEGGGGGGGGGGGGGGGGGGGGGGGGGGGGGGGGGGGDGGGGGGGGGGGGGGGGGGGGGGGGGGGGGGGFGGGGCE@CFFGDFGDGFGGGGGGGGGGG<F@FGGGGGGCFGGGFGDG?CCFFGGFGGGGCGFGGGGGGG:8EFGEEGC88@FCCGFGFF?FE*9/?*<CED7CG=CFEEDGGG3732??FGGC?<C2?B4>9@@FF>FF
@M00200:205:000000000-AKKM3:1:1101:16284:5393 1:N:0:1
ATTGGGCATAAAGGGTGCGTAGGCGGCTTCTTAAGTCTGACGTGAAAGCCCAGGGCCTAGCCTTGGAAGTGCGTCAGAAACTGAGAAGCTTGAGTGCCGGAGGGGAGAGTGGAATTCCTGGTGTAGCGGTGAAATGCGTAGATATCAGGAGGAATACCGGTGGCGAAAGCGACTCTCTGGACGGCAACTGACGCTGAGGCACGAAAGCGTGGGTAGCAAACAGGATTAGATACCCCCGTA
+
GGGGGGGGGGGGGGGGGGGGGGGGGGGGGGGGGGGGGGGGGGGGGGGGGGGGGGGGGGGGGGGGGGGGGGGGGGGGGGGGGGGGGGGGGGGGGGGGGGGGGGGGGGGGGGGGGGGGGGGGGGGGGGGGGGGGGGGGGGGGGGGGGGGGGFDGGFGGGGGGGGGGGGGGGGGGGGEGFFGGGGGGGGGGGGGGGGGGGGGGGGGGGGGGGGGGGGFGFGGGGGGG:<DBFFFGDECCBFFG
@M00200:205:000000000-AKKM3:1:1101:26121:5400 1:N:0:1
ATTGGGTTTAAAGAGTGCGTAGGCGGTGCGGCAAGTCTGGTGTGAAATCTCCCGGCTTAACTGGGAGGGTGCGCTAGAAACTGCCGTGCTAGAGTGTGGGAGAGGTAAGCGGAATTCCTGGTGTAGCGGTGAAATGCGTAGATATCAGGAGGAACACCTGCGGTGTAGACAGCTTACTGGACCATAACTGACGCTGAGGCACGAAAGCGTGGGTAGCAAACAGGATTAGATACCCCAGTAAGA
+
GGGGGGGGGGGGGGGGGGGGGGGGGGGGGGGGGGGGGGGGGGGGGGGGGGGGGGGGGGGGGGGGGGGGGGGGGGG7FGGGGGGGGGGGGGGGGGFGGGGGGGGGGGGGGGGGGGGGGGGFGGGGGGGGGGEGGGGFGGGGDCGGGDGGGGGGGGGGGGGGGGGGGGGGGGGGGGGGGGGGGGGFGGGGGGGFGDGGGFGGGGGGGGGGGCEGGGFGFGGGGGGC?*:>??AGGACDDFFGGBA
@M00200:205:000000000-AKKM3:1:1101:18020:5446 1:N:0:1
ACTGGGCGTAAAGCGTGCGTAGGTGGTTGTTTAAGTCTGTTGTGAAAGCCCTGGGCTCAACCTGGGAATTGCAGTGGATACTGGGCGACTAGAGTGTGGTAGAGGATAGTGGAATTTCCGGTGTAGCAGTGAAATGCGTAGAGATCGGAAGGAACATCTGTGGCGAAGGCGACTATCTGGGCCAACACTGACACTGAGGCACGAAAGCGTGGGGAGCAAACAGGATTAGATACCCCAGTA
+
GGGGGGGGGGGGGGGGGGGGGGGGGGGGGGGGGGGGGGGGGGGGGGGGGGGGGGGGGGGGGGGGGGGGGGGGGGGGGGGGGGGGGGGGGGGGGGGFGGEGGGGGGGGGGGGFGGGGGGGGGGGGGGGGGGGGGGGGFGGGEGGGGGGGGGGGGGGGAGGGGGGGGGGGGGGGGGGGFGGGGGFGGGGGGGGGGGCFGGFGGFGGGGGGGCGFGGFD::EEGGGGDGFFFFFGGGGFFEFG
@M00200:205:000000000-AKKM3:1:1101:9286:5452 1:N:0:1
ACTGGGTTTAAAGGGCTCGTAGGCGGCCAACTAAGTCAGACGTGAAATCCCTCGGCTTAACCGGGGAACTGCGTCTGATACTGGATGGCTTGAGTTCGGGAGAGGGATGCGGAATTCCAGGTGTAGCGGTGAAATGCGTAGATATCTGGAGGAACACCGGTGGCGAAGGCGGCATCCTGGACCGAAACTGACGCTGATGAGCGAAAGCAAGGGGAGCAAACGGGATTAGCTACCCCAGTA
+
GGGGGGGGGGGFGGGEGGGGGGCGGGGEEEFGGGGGGGGEFEGGGGGGCFFGGGGGGEGGGGGDECEGGGFGCFCEGGGGGGGGGGD=FGGEGCGGGGGGGEGGGGGGGG>FEGGGGFFG8FGFCFGGDFC<FFFGF7FGGGGGGGGADG@GGGGGGGGGGGGGDGGGGGDDGEGGGGGGGGGGEEECFFGGGGGGGGG7CG5CE85<+0;EG*7))*;0>*8D6C*2*).0<;CCEF??
@M00200:205:000000000-AKKM3:1:1101:26710:5457 1:N:0:1
ATTGGGCATAAAGGGCGCGTAGGCGGTGTGTCAAGTCAGGCGTGAAAGCCCCGGGCTCAACCTGGGAACCGCGCTTGAGACTGGCACGCTCGAGTTCGGGAGAGGATGGTGGAATTCCCAGTGTAGAGGTGAAATTCGTAGATATTGGGAAGAACACCGATGGCGAAGGCAGCCATCTGGACCGACACTGACGCTGAGGCGCGAAAGCGTGGGGAGCAAACAGGATTAGATACCCTAGTA
+
GGGFGGG6=6===CFEEFFGGGGGGGGGGGGFDGGGGGFGGGGGGGGGGGGGGGGGGGGGGGGGGGGGGFGGGGGGGGGGCDGGGGGGCEG7FGGGGGGGE7>@FGGGGGGDGFGGGGGG8FFGFA@=>FFGGGGGGGGGGGGGGGGGGFGGGFFGGGGGGGGG7FCC@:FEGGGGGFFCC>CEGGEEGF?FGG5EGFCFGGDDGGGFGEC>E55)7CGFGFGG020<F44*+<CF4489
@M00200:205:000000000-AKKM3:1:1101:6769:5458 1:N:0:1
ATTGGGTTTAAAGCGAGCGCAGGTGGTTTAATAAGTCTGATGTAAAAGGCAGTGGCTCAACCATTGTGTGCATTGGAAACTGTTAGACTTGAGTGCAGTAGAGGAGAGTGGAATTCCATGTGTAGCGGTGAAATGCGTAGATATATGGAGGAACACCGGTGGCGAAAGCGGCTCTCTGGACTGTAACTGACACTGAGGCTCGAAAGCGTGGGTAGCAAACAGGATTAGATACCCGTGTA
+
GGGGGGGGGGGFGGGGGGGGGGGGGGGGGGGGGGGGGGGGGGGGGGEFGGGGGGGGGGGGGGGGGGGGGGGGGGGGGGGGGGGGGGGGGGGGGGGGGGGGGGGGGGGEGGGGDGGGGGGGGGGGGGGEGGGGGGGGGGGGGGGGFFGGGGGGEFGG@FGGGGGDGGGGGEGGDEGGGGGGGGGGGGGGGGGGGGGG?CGFGGGGEG>GGGGGCGEGF?BFGGDFEGG@CFEG7CEDEFF
@M00200:205:000000000-AKKM3:1:1101:20123:5481 1:N:0:1
ATTGGGCATAAAGGGCGCGTAGGCGGCCTGATAAGTAGGGGGTGAAATCCTGCGGCTTAACCGCAGGGCTGCCTTCTAAACTGTCGGGCTGGAGCACGGTAGAGGCAGATGGAATTCCCGGTGTAGCGGTGGAATGCGTAGAGATCGGGAAGAACATCAGTGGCGAAGGCGGTCTGCTGGGCCGTTGCTGACGCTGAGGCGCGACAGCGTGGGGAGCAAACAGGATTAGATACCCCTGTA
+
GGGGGGGGGGEGGGGGGGGGGGGGGGDGGGGGGGGGGGEGGGGGGGGGGGGGGGGGGGGGGGGGGGGGGGGGGGGGGGGDGGGGGGGGGGGGGGGGGGGGGGGGGGGGGGGGGGGGGGGGGGCGGGGGGGGGGGGGGGGGGGGGGGGGGGGGGGGGGGGGGGGGGGGGGGGGGGGGGGGGGGGGGGGGGGFGGGGGGGGGGGE5CE5FGEGGGGFGF5@FGCF46CG?FFFGGDGC3>6C
@M00200:205:000000000-AKKM3:1:1101:24609:5486 1:N:0:1
ATTGGGCATAAAGGGTGCGTAGGTGGTGATGTAAGTTTGATGTGAAATCTCCGGGCTTAACCCGGAAAATGCATTGAATACTACGTTGCTGGAGGATTGGAGGGGGGACTGGAATTCTCGGTGTAGCAGTGAAATGCGTAGATATCGAGAGGAACACCAGTGGCGAAGGCGAGTCCCTGGACAATACCTGACACTGAGGCACGAAAGCTAGGGGAGTAAACAGGATTAGATACCCGAGTAAG
+
GGGFGGGGGFFEGGGGGGGG@FEGGGFGGGGGGGGGFGGGGFGFFFGGFGGGGDCFCFFGEGGGGGGGFGGFGGGGGGFEGGGGGFFGGFGD8EF=8FGE<FF:=>BFGCCFFFFFGGGGGGGGGGGGGGGGGGFGGGEGEFGFFGC@F@FEAFGCFGGGFGGGGDEEEGGD5?@EEFFGGGFCFCCEEGGGCGGG?CFCGF=*:29*@<@8CC7/)2C@F>?C(9D7606C@<+9:>@*:4
@M00200:205:000000000-AKKM3:1:1101:11429:5488 1:N:0:1
ACTGGGTGTAAAGCGCACGTAGGCGGCATCGTAAGTGTCCGGTGAAATCCCACGGCTCACCCGTGGAACTGCCTGGCAGACTGCGATGCTCGAGTGTGGTAGGGGAGAGCGGAACTCCTGGTGGAGCGGTGAAATGCGTAGATATCAGGAGGAACACCGGTGGCGAAGGCGGCGTGCTGGATCTCTTCTGACGCTGAGGCTCGAAAGCTAGGGGAGCAAACGGGATTAGATACCCCAGTA
+
GGGGGGGGGGGGGGGGGGGGGGGGGGGGGGGGGGGGGGGGGGGGGGGGGGGGGGGGGGGGGGGGGGGGGGGGGGGGGGGGGGGGGGGGGGGGGGGGGGGGGGGGGGGGGGGGGGGGGGGGGGGGGGGGGGGGGGGGGGGGGGGGGGGGGGGGGGGGGGGGGGGGGGGGGGCGGDGGGGFGGGGFGFFGGGGGGGGGGGGGGGGGGEDGF9FGGGFGFGGFGGGGFDG?FFAFGGGGFFFD
@M00200:205:000000000-AKKM3:1:1101:6882:5497 1:N:0:1
ATTGGGCTTAAAGGGCTCGTAGGCGGCCAACTAAGTCGGACGTGAAATCCCCAGGCTCAACCTGGGAACTGCGTCCGATACTGGATGGCTTGAATTCGGGAGAGGGATGCAGAATTCCAGGTGTAGCGGTGAAATGCGTAGATATCTGGAGGAATACCGGTGGCGAAGGCGGCATCCTGGACCGACATTGACGCTGAGGAGCGAAAGCTAGGGGAGCAAACGGGATTAGATACCCTAGTA
+
GFGGGGGGGGGGGGGGGGGGGGGGGGGGEGGGFGGGGGEGGGGGGGGGGGGGGGGGGGGGGGGGGGGGGGGGGEEEGCFEGGGGGGFGGGGGGGGGGFGGGGGGGGGGGGGGFGGGGGGGGGGGFGGGGGGGGFGGGGGEGGGGGGFGGGF:F@FGGGDEFGGGGGGGGGGGGG8FGGGGFFGGGGGGGGGGGGGGGFCDGGEGGGGG?FGGGGFC3EGGGGDGFGGF@FD>FGGC:>F?
@M00200:205:000000000-AKKM3:1:1101:25788:5514 1:N:0:1
ACTGGGCGTAAAGGGTGCGTAGGCGGCTTTCCAGGTCCGGTGTGAAATCTTACGGCTCAACCGTAAAATTGCGCTGGAAACCGGAAGGCTTGAGTGTGCTAGGGGTGTGTGGAACTTCCAGTGGAGCGGTGAAATGTGTTGATATTGGAAGGAACGCCGGTGGCGAAAGCGACACACTGGGGCATAACTGACGCTGAGGCACGAAAGCTAGGGTAGCGAACGGGATTAGATAACCTTGTAAG
+
GGGGGGGGGGGGGGGGGGGGGGGGGGGGGGGGGGGGGGGGGGGGGGGGGGGGGGGGGGGGGGGGGGGGGGGGGGGGGGGGGGGGGGGGGFGGGGGGGGGGGGGGGGGGGGGGGGGGGGGGGGGGGFGGGGGGGFFGFGFGGGGFGGGGGGGGGGGGGGEGGGGFGGEDFGGGC>ECEGGGGEGGGGGFGGGFGDDGGGGCCFGGGEGGDGGGGGFGFGGG:7EG?)9<FFD*0<AFFFFG79
@M00200:205:000000000-AKKM3:1:1101:10697:5514 1:N:0:1
ATTGGGCATAAAGCGTGCGTAGGCGGTTTGCCGTGTCCTGTGTGAAAGCCCCGGGCTTAACCTGGGAATGGCATTTGGGACTGCAAGGCTTGAGTGCGGCAGAGGAGACTGGAATTCCTGGTGTAGCAGTGAAATGCGCAGATATCGGGAAGAACACCCGTGGCGAAGGCGGTTCCCTGGGACGGTACTGACGCTGAGACGCGAAAGCGTGGGGAGCGAACAGGATTAGATACCCGGGTA
+
GGGGGGGGGGGGGGGGGGGGGGGGGGGGGGGGGGGGGGGGGGGGGGGGGGGGGEGGGGGGGGGDGGGGGGGGGGGGGGGGGGFFGGGGGGGGGGGGGGGGGGGFGGGGGGGGGGGFG<FEFGGGGGGGGGGGGGGGGGC8CFGGGGGGGGGGGGGEGGGDEFGGGDGGGGGGD>7,?FCFFCFGDGGGGDGGGGGGGGGC=DGG>:CF=AEGEG5D:EEECCFG(0:,99AFGGGD55<C
@M00200:205:000000000-AKKM3:1:1101:22729:5551 1:N:0:1
ACTGGGTGTAAAGGGCGCGTAGGCGGCCTCCGCAAGTCAGTTGTGAAATCTCCGAGCTTAACTCGGAAAGGTCAACTGATACTGCGGGGCTAGAGTGCGGAAGGGGCAACTGGAATTCTTGGTGTAGCGGTGAAATGCGTAGATATCAAGAGGAACACCTGCGGCGAAGGCGGGTTGCTGGGCCGACACTGACGCTGAGGCGCGAAAGCTAGGGGAGCGAACGGGATTAGATACCCGAGTA
+
GGGGGGGGGGGGGGGGGGGGGGGGGGGGGGGGGGGGGGFGGGGGGGGGGGGGGGGGGGGGGGGGGGGGCFFGGGFGGGGGGGGGGGGGGGGGGGGGGGGGGGGGGGGGGGGGGGGGGGGGGGGGGGGGGGGGGGGGGGGGGGGGGGGGGGGGGGGGGGEGGGGGGGGGGGGGGGGGGGFGFGGGEEEGGGGGFGGGGGGGGGGDGGGGGFGGGG>DEGGGGGGGBG32@@FCFGCCB>>EC
@M00200:205:000000000-AKKM3:1:1101:11313:5551 1:N:0:1
ATTGGGCGTAAAGCGCGCGTAGGTGGTTTGTTAAGTTGGATGTGAAATCCCCGGGCTCAACCTGGGAACTGCATCCAAAACTGGCAAGCTAGAGTATGGTAGAGGGTGGTGGAATTTCCTGTGTAGCGGTGAAATGCGTAGATATCTGGAGGAACACCAGTGGCGAAGGCGGCATCCTGGACCGGTATTGACGCTGATGCGCGAAAGCCAGGGGAGCAAACGGGATTAGATACCCTGGTA
+
GGGGGGGGGGGGGGGGGGGGGGGGGGGGGGGGGGGGGGGGGGGGGGGGGGGGGGGGGGGGGGGGGGGGGGGGGGGGGGGGGGGGGGGGGGGGGGGGGGGGGGGGGGGGGGGGGGGGGGGGGGGGGGGGGGGGGGGGGGGGGGGGGGGGGGGGGGGGGGGGGGGGGGGGGGGGGGGGGGGGGGGGGGGGGGCFGGGGGGGGGGGGGGGGGGGGGDDGFGFFGGGGFGGFFF<CFGGFFFFG
@M00200:205:000000000-AKKM3:1:1101:26312:5556 1:N:0:1
ATTGGGCTTAAAGAGCGCGTAGGCGGAAGCTTAAGTGTGGCCTGAAAGCCCCCGGCTCAACCGGGGAGGGTGGCTGCAAACTGGGTTTCTGGAGGGGGATAGAGGAGAGTGGAATTCCGGGTGTAGCGGTGAAATGCGTAGATACGGGGGAGAACACTCGTGGCGAAGGCGGCCAGCTGGCCCAGTCCTGACGCTGAGGCGCGACAGCGTGGGGAGCAAACAGGATTAGATACCCCTGTA
+
GGGFFGGGFGGGGGGGGGGGGGGGGGGGGGGGGGGGFGGGGGGGDDEGGGGGGGGGGGGGGGDGGGEGGGGGGGGGGGGGGGFGGGGGGEFGCEEGGGCECFFCEGGGGGGGGGGGGGGGG@FCCFFFGGGGGGGFFGGGGGGFFGEEGGEFG+FFEDGGGGGGGGGGCFEGGGGGGGGEEEEEGGGGGGEFGGGGGGG=EDGGEEDFGGGGEGFG:F66>FGG?CF<??27<:<FFF69
@M00200:205:000000000-AKKM3:1:1101:7424:5558 1:N:0:1
ATTGGGCATAAAGGGCGCGTAGGCGGTTCGGTAAGTCCTGTGTGAAATCCCTCGGCTCAACTCCGGAACTGCACGGGAGCCTGCCGGGCTTGAGTTCGGGAGAGGGAAGCGGAATTCCGGGTGTAGCGGTGAAATGCGTAGATATCCGCAGGAACCCCGGTGGCGAAGGCGGCTTCCTGGCCCGACACTGACGCTGAGGCGCGAAAGCTAGGGGAGCAAACGGGATTAGATACCCCCGTA
+
GGGGGG9-FFACFGG-CFG@@:CGGEFFF@78FFGFGFECFGGFFGGGAFGG@CCFGGGGG<,,BC@>FC,FCE7FFCC+8<E@AFGC@EGCFEFGC7F4+@CF::+>=<C:BCCD,=C7C:>@C3,:FCF+F;;:;>C@EEFGGFGG*5<1<,8*=<*<CECFEGGG*2*4=8888CGG*A=8*/:8CDCFE57E58@55DD>?89C+2<CEE5/7F6@**;D()2,=*-*AC8*0<37
@M00200:205:000000000-AKKM3:1:1101:20538:5584 1:N:0:1
ACTGGGTGTAAAGGGCTCGTAGGCGGCCAACTAAGTCGGACGTGAAATCCCTCAGCTTAACTGGGGAACTGCGTCCGATACTGGATGGCTTGGATTTGGGAGAGGGATGCGGAATTCCAGGTGTAGCGGTGAAATGCGTAGATATCTGGAGGAACACCGGTGGCGAAGGCGGATCTCTGGGCCATTACTGACGCTGAGGAGCGAAAGCGTGGGGAGCGAACAGGATTAGATACCCCTGTA
+
GGGGGGGGGGGGGGGGGGGGGGGGGGGGGGGGGGGGGGGGGGGGGGGGGGGGGGGGGGGGGGGGGGGGGGGGGGGGGGGGGGGGGGGGGGGGGGDGGGGGGGGGGGGGGGGGGGGGGGGGGGGGGGGGGGGGCGGGGGGGGGGGGGGGGGGGGGGGGGGGGGGFEGEFFGGGGGGGGGGGGGGGGGGFGGGGGGGGGGGGEGGGGDGGGGGGGGBG>EGGGGGGB4:44*4:E?FG3@FG
@M00200:205:000000000-AKKM3:1:1101:11827:5620 1:N:0:1
ACTGGGTGTAAAGGGCGCGTAGGCGGCCATCTAAGTCAGACGTGAAATCCCCCGGCTTAACCTGGGAACTGCGTCTGATACTGGACGGCTTGAGTGCGGGAGAGGGATGTGGAATTCCAGGTGTAGCGGTGAAATGCGTAGATATCGGGAGGAACACCAGTGGCGAAAGCGGCTACCTGGCCCACTCTTGACGCTGAGGCGCGAAAGCTAGGGGAGCGAACGGGATTAGATACCCCTGTA
+
GGGGGGGGGGGGGGGGGGGGGGGGGGGGGGGGGGGGGGGGGGGGGGGGGGGGGGGGGGGGGGGGGGGGGGGGGGGGGGGGGGGGGGGGGGGGGGGGGGGGGGGGGGGGGGGGGGGGGGGGGGGGGGGGGGGGGGGGGGGDDCFGGGGGGGGGGGGGFGGGGGGGGGGGGGGGGGGGGGGGGGGGGGGGGGGGGGGGGFCFCGGGGGGGGGGGGGFGFGGGGGGGFGG?F4<FGGGFF>FG
@M00200:205:000000000-AKKM3:1:1101:18731:5627 1:N:0:1
ATTGGGTATAAAGCGTGCGTAGGTGGTTCGTTAAGTCTGCCGTGAAAGCCCCGGGCTCAACCTGGGAATGGCGGTGGATACTGGCGGACTAGAGTGCGGTAGAGGGTGGTGGAATTCCCGGTGTAGCAGTGAAATGCGTAGAGATCGGGAGGAACATCTGTGGCGAAGGCGGCCACCTGGACCAGCACTGACACTGAGGCACGAAAGCGTGGGGAGCAAACAGGATTAGATACCCGAGTA
+
GGGGGGGGGGGGGGGGGGGGGGGGGGGGGGGGGGGGGGGGGGGGGGGGGGGGGGGGGGGGGGGGGGGGGGGGGGGGGGGGGGGGGGGGGGGGGGGGGGGGGGGGGGGGGGGGGGGGGGGGGGGGGGGGGGGGGGGGGEGGGGGGGGGGGGGGGGGGGGGGGGGGGGGGGGGGGGGGGGGGGGGGGGGGGGGGGGGGGGGGGGGGGGGGEGGGGGFGFGGGGGGGBGGFFFBFGGGGFFFG
@M00200:205:000000000-AKKM3:1:1101:15127:5641 1:N:0:1
ACTGGGCATAAAGGGCGCGTAGGCGGCCTGATAAGTAGGGGGTGAAATCCTGCGGCTTAACCGCAGGGCTGCCTTCTAAACTGTCGGGCTCGAGCACAGTAGAGGCAGGTGGAATTCCCGGTGTAGCGGTGGAATGCGTAGAGATCGGGAAGAACATCAGTGGCGAAGGCGGCCTGCTGGGCTGTTGCTGACGCTGAGGCGCGACAGCGTGGGGAGCAAACAGGATTAGATACCCGCGTA
+
GGGGGGGGGGGGGGGGGGGGGGGGGGGGGGGGGGGGGGGGGGGGGGGGGGGGGGGGGGGGGGGGGGGGDGGGGGGGGGGGGGGGGGGGGGGGGGGGGGGGGGGGGGGGGGGGGGGGGGGGGGGGGGGGGGGGGGDGGGGGGGGGGGGGGGGGGGGGGGGGGFGGGGGGGGGGGEGGGGGGGFGGGGGGGGGGGGGGGGGGGGGGGGDFGGGGGGFGFGGGGGGGBF72@FFGGGGGFBFG
@M00200:205:000000000-AKKM3:1:1101:8936:5643 1:N:0:1
ATTGGGCTTAAAGGGCGCGTAGGCGGCCTCCGCAAGTCAGTTGTGAAATCTCCGCGCTTAACTCGGAAAGGTCAACTGATACTGCGGGGCTAGAGTGCGGAAGGGGCAACTGGAATTCTTGGTGTAGCGGTGAAATGCGTAGATATCAAGAGGAACACCTGCGGCGAAGGCGGGTTGCTGGGCCGACACTGACGCTGAGGCGCGAAAGCTAGGGGAGCGAACGGGATTAGATACCCCGGTA
+
GGGGGGGGGGGGGGGGGGGGGGGGGGGGGGGGGGGGGGGGGGGGGGGGGGGGGG,@FGGFGGGGGGGGGGGGGGCFFGFGGGGGGGGGGGGGGGGGGGGGGGGDGGGGGGGGGGGGGGGGGGGGGGGGGGGGGGFGGGGGGGGGGGGGGGGGGCFGGGGFGGGGGGGGG7FEEGGGGGGGGGGGGGGGGGGGGEGEGGGGGGEGDG3>F?FFFFFCDGGCDCEG6*/1?F9DCC<FFDDGC
@M00200:205:000000000-AKKM3:1:1101:7889:5674 1:N:0:1
ATTGGGTGTAAAGGGCGCGTAGGCGGCTACTTAAGCGTGTGGTGAAAGTCCGGGGCTCAACCCCGGATCGGCCTTCGATACTCTCGCGCTGGAGCACAGTAGAGGCGGGTGGAATTCCGGGTGTAGCGGTGGAATGCGTAGAGATCCGGAAGAACACCGGTGGCGAAGGCGGCCCGCTGGGCTGTGGCTGACGCTGAGGCGCGACAGCGTGGGGGGCAAACAGGATTAGATACCCGAGTA
+
GGGGGGGGFGGGGGGGGGGGGGGGGGGGGGGGGGGGGGGGGGGGGGGGGGGGGGGGGGGGGGGGGGGGGGGGGGGGGGGGGGGGGGGGGGGGGGGGGGGGGGGGGGGGGECG@FGGFGGGGGG<,CFGGEGGFFGGGGGG7<FFECFGGGG7:C,<CGCGFGGGEEC:EFGG>EEE8CGGGDF8CFGEFGA8=5DE5FGDGGG>5*)/C=CEGG)77*AFGGGG17>2=@AF?C8D)<FF
@M00200:205:000000000-AKKM3:1:1101:13223:5687 1:N:0:1
ACTGGGTGTAAAGGGCGCGTAGGCGGCCACCGCAAGTCGACTGTGAAATCTCCGGGCTTAACTCGGAAAGGTCAACTGATACTGCGGGGCTAGAGTGCGGAAGGGGCAACTGGAATTCTCGGTGTAGCGGTGAAATGCGTAGATATCGAGAGGAACACCTGCGGCGAAGGCGGGTTGCTGGGCCGACACTGACGCTGAGGCGCGAAAGCTAGGGGAGCGAACGGGATTAGATACCCCGGTA
+
GGGGGGGGGGGGGGGGGGGGGGGGGGGGGGGGGGGGGGGGGGGGGGGGGGGGGGGGGGGGGGGGGGGFCFGGGGGGGGGGGGGGGGGGGGGGGGGGFGGCFEGGGGGGGGGGGGGGGGGGGGGGGGGGGGGGGGGGGGGGGGGGGGFGGGGGGGCGGGGC7FG7CGGDGDGEGGE>EGFGGECEEGGEEGG9FCGCGGGGGGGGGGG38CCGGGFD5*2=)95C<5D269)*+2<7>5:*)
@M00200:205:000000000-AKKM3:1:1101:14071:5687 1:N:0:1
ACTGGGCTTAAAGCGCGTGTAGGCGGCTCGATAAGTCTGCTGTGAAAGTCCAGGGCTCAACCCTGGAATGCCGGTGGAAACTGTCGAGCTAGAGTCCGGAAGGGGCGAGTGGAATTCCTGGTGTAGCGGTGAAATGCGCAGATATCAGGAGGAACACCAATGGCGAAGGCAGCTCGCTGGGACGGTACTGACGCTGAGACGCGAAAGCGTGGGGAGCAAACAGGATTAGATACCCTCGTA
+
GGGGGGGGGGGGGGGGGGGGGGGGGGGGGGGGGGGGGGGGGGGGGGGGGGGGGGGGGGGGGGGGGGGGGGGGGGGGGGGGGGGGGGGGGGGGGGGGGGGGGGGGGGGGGGGGGGGGGGGGGGGGGGGGGGGGFFFGGGGGGGGGGGGGGGGDGGGGGGGGGGGGGGEEGGGGGGGGGGGGGGGGGGGGGFGGGGGGGGGGGGGG>8<DGEGGGGEGFGG?FGGG0DFFFF2CECCFFF>E
@M00200:205:000000000-AKKM3:1:1101:24963:5688 1:N:0:1
ACTGGGTTTAAAGCGTGTGTAGGCGGCGGCGTAAGTGTCGAGTGAAATGCCAGTGCTCAACGCTGGAACGGCTCGGCATACTGCGTCGCTTGAGGTCGGTAGAGGCGCCTGGAACTCTAGGTGGAGCGGTGAAATGCGTAGATATCATTTGGAACGCCAATGGTGAAAACAGGTAGCTGGGAGTGTGCTGACGCTGAGACACGAAAGCCAGGGGAGCGAACGGGATTAGATACCCCAGTAAGAC
+
GGGGGGGGGGGGGGGGGGGGGGGGGGGGGGGGGGGGGGGGGGGGGGGGGGGGGGGGGGGGGGGGGGGGGGGGGGGGGGGGGGGGGGGGGGGGGGGGGGGGGGGGGGGGGGGGGGGGGGGGGGGGGGGGGGGGGFFGGGGGGGGGCGGGGGGGGGGDGGGEEGFGGGG9FGFGGGGFFGGGGGGGGGGGGGGGGGGGGGGGDF5EGEGCFGGGGGF3@=EEGGEG0DC7FFAGGGFFD@FGGAA)
@M00200:205:000000000-AKKM3:1:1101:26337:5704 1:N:0:1
ATTGGGCGTAAAGGGCGCGTAGGCGGCTTTGTAAGTCGGGGGTGAAAGCCTGTGGCTCAACCACAGAATTGCCTTCGATACTGCATGGCTTGAGACCGGAAGAGGTAAGTGGAACTGCGAGTGTAGAGGTGAAATTCGTAGATATTCGGAAGAACACCAGTGGCGAAGGCGACATACTGGTCCATTACTGACGCTGAGGCTCGAAAGCGTGGGGAGCAAACAGGATTAGATACCCCGGTA
+
GGGGGGGGGGGGGGGGGGGGGGGGGGGGGGGGGGGGGGGGGGGGGGGDGGGGGGGGGGGGGGEGGGGFGGGGGGGGCEGGGGGGGGGGGGGGGFAFGGCCGG8FFGGGGGGGGGGGGGGGGGFDCEEFGGGG9FGGGGGFDEGGGGGFFCCEGGGGGGGGGFGGGGEG@CEEE*;CFGGFGGGGGGFFGGGF8EDCG@GGGCDGG5CGEE>ECEBDEG6+**2C?CFF??4:@C@FE)<*
@M00200:205:000000000-AKKM3:1:1101:15006:5709 1:N:0:1
ACTGGGCGTAAAGTGTGCGCAGGTGGCCGCGCAAGTCGAGTGTGAAATCCCCGGGCTTAACTTGGGAATTGCGCTCGAAACTACGTGGCTGGAGTGTGGCAGAGGGAGGTGGAATTCCACGTGTAGCGGTGAAATGCGTAGAGATGTGGAGGAACACCAATGGCGAAGGCAGCCTCCTGGGCCAACACTGACACTCATGCACGAAAGCGTGGGGAGCAAACAGGATTAGATACCCTTGTA
+
GGGGGGGGGGGGGGGGGGGGGGGGGGGGGGGGGGGGGGGGGGGGGGGGGGGGGGGGGGGGGGGGGGGGGGGGGGGGGGGGGGGGGGGGGGGGGGGGGGGGGGGGGGGGGGGGGGGGGGFGGGGGGGGGGGGGGGGGGGGGGGGGGGFCAEGGGGGGGGGGGGGGGGGGGGGGGGGFGFGGGGGGCFCGGGFGGGGGGGGGGGGGGGGGG:EGGGFGFGGGGGGGFG>?FF<GGGGFFFFG
@M00200:205:000000000-AKKM3:1:1101:23875:5712 1:N:0:1
ACTGGGTGTAAAGAGCTCGTAGGCGGCTTGTCGCGTCGGATGTGAAAGCCCGGGGCTTAACCCCGGGTCTGCATTCGATACGGGCAGGCTAGAGTTCGGTAGGGGAGATCGGAATTCCTGGTGTAGCGGTGAAATGCGCAGATATCAGGAGGAACACCGGTGGCGAAGGCGGATCTCTGGGCCGATACTGACGCTGAGGAGCGAAAGCGTGGGGAGCGAACAGGATTAGATACCCCAGTA
+
GGGGGGGGGGGGGFGGGGGGGGGGGGGGGGGGGGGGGGGGGGGGGGGGGGGGGGGGGGGGGGGGGGGGGGGGGGGGGGGGGGGGGGGGGGGGFGGGGGGGGGGGGGGGGGGGGGGGGGGGGGGGGGGDGGGGGGGGGGGGGGGGGGGF?B:FGGGGGGGGGGGGGGGGDGGGEGGGGFGGCFGEGGCEGFGGGGGDGGGGDGGGGGGGGGGGGD>GEC*8DDCFB<F?FB9FGFFGE>@?
@M00200:205:000000000-AKKM3:1:1101:21705:5718 1:N:0:1
ACTGGGTTTAAAGGGCGCGTAGGCGGCGCAACAAGTCACTTGTGAAATCTCCGGGCTTAACTCGGAGCGGCCAAGTGATACTGTCGTGCTAGAGTGCGGAAGGGGCAACTGGAATTCTCGGTGTAGCGGTGAAATGCGTAGATATCGAGAGGAACACCTGCGGCGAAGGCGGGTTGCTGGGCCGACACTGACGCTGAGGCGCGAAAGCCAGGGGAGCGAACAGGATTAGATACCCTCGTA
+
GGGGGGEBFGGGGCGCGGGFGGGGGGGEEEGGGGGEFGGGGGGGGGGGGCGGGGGGGGGGGC?FGC:F:FEGGGGGGEEGGGGGFDFGGGGGGGGGGGG7FGDGGDFGGGGGGGGGGA<FGGGGGGGEGGGGGGGGGGGGGGGGGGGGGGGGGGCFGGGGFGGGGGGGGGGGGGE>FGGGGGCEGDGGGGGGGGGD=5FGGGGGGGGGFCGGGD@DDEGGGDFF(<DFFFFGGGGCFFFG
@M00200:205:000000000-AKKM3:1:1101:19595:5721 1:N:0:1
ATTGGGTATAAAGTGCGCGTAGGTGGCGGCATAAGGCCGTGGTGAAAGTCCGGGGCTCAACTCCGGATCGGCCATGGCGACTGTGTCGCTGGGGCACCGTAGAGGCAGATGGAATTCCGGGTGTAGCGGTGGAATGCGTAGAGATCCGGAAGAACACCAGTGGCGAAGGCGGTCTGCTGGGCGGTGAGTCCGTGAGGACTCAATAGCCGACACTGAGGCGCGACAGCGTGGGGAGCAAACAGG
+
GGGGGGGGGGGGGGGGGGGGGGGGGGGGGGGGGGGGGGGGGGGGGGGGGGGGGGGGGGGGGGGGGGGGGGGGGGGGGGGGGGGGGGGGGGGGGGGGGGGGGGGGGGGGGGGGGGGGGGGGGGGGGGGGGGGGGGGGGGGGGGGGGGGGGGGGGGGGGGGGGGGGGGGGGGGGGGGGGGGGGGGGGGGGGGGGGGGGGGGGGGGGGGGGGGG>CFFDFGGGGGGGFGGFFFFGG8?DFFFGGFF
@M00200:205:000000000-AKKM3:1:1101:23624:5731 1:N:0:1
ACTGGGTGTAAAGGGCGCGTAGGCGGCGCGAGGAGTCGGGGGTGAAAGTCCGGGGCTCAACCCCGGATCGGCCTTCGATACTCTCGCGCTCGAGCACAGTAGAGGCGGGTGGAATTCCGGGTGTAGCGGTGGAATGCGTAGAGATCCGGAAGAACACCGGTGGCGAAGGCGGCCCGCTGGGCTGTGGCTGACGCTGAGGCGCGACAGCGTGGGGAGCAAACAGGATTAGATACCCCCGGAAG
+
GGGGGGGGGGGGGGGGGGGGGGGGGGGGGGGGGGGGGGGGGGGGGGGGGGGGGGGGGGGGGGGGGGGGGGGGGGGGGGGGGGGGGGGGGDFGGGGGGGGGGGGGGGGGGCFG<FEGFGGGG:F89<CEGEEGCC@CCECCEEE:9AEGGEG>8FCE,AEG8CE>ECEEGCEGDEEGCCGGGCCEGGF*79*2A55C8@F=C<C5:*99=CGGGG:55FCEFGGG?FG)9*677@?DF5):3,
@M00200:205:000000000-AKKM3:1:1101:13809:5736 1:N:0:1
ATTGGGCGTAAAGCGTCCGCAGGTGGAGTGATGCGTCTACTGTTAAAGCCCTGGGCCTAACCCAGGAAGCGCAGTGGATACGATCATTCTAGAGGCAGGGAGAGGTAAGCGGAACTTCTGGTGGAGCGGTGAAATGCGTTGATATCAGAGGGAACACCAATTGCGAAGGCAGCTTACTGGTCCTGTCCTGACACTCAGGGACGACAGCGTGGGGAGCGAATGGGATTAGATACCCTGGTA
+
GGGGGGGGGGGGGGGGGGGGGGGGGGGGGGGGGGGGGGGGGGGGGGGGGGGGGGGGGGGGGGGGGGGGGGGGGGGGGGGGGGGGGGGGGGGGGGGGDGGGGGGGDGGGFGGGGGGGGGGGFFGGGGGGGGGGGGGGGGGGGGGGFFGGGGGGGFGFGGGGGGGGGGGGDGGDGGDGGGGGGGGGFGGFGGGFGGGCEFFFFF=*=EGGGGGGGGFGFGG5CFCGFG:?F=9FGGFGF>FG
@M00200:205:000000000-AKKM3:1:1101:14987:5741 1:N:0:1
ATTGGGTGTAAAGGGCGCGTAGGCGGCCTTCTAAGTCAGACGTGAAATCCCCAGGCTTAACTTGGGAACTGCGTCTGATACTGGAGGGCTCGAGTGCGGGAGAGGGATGTGGAATTCCAGGTGTAGCGGTGGAATGCGTAGAGATCGGGAAGAACATCAGTGGCGAAGGCGGTCTGCTGGGCCGTTGCTGACGCTGAGGCGCGACAGCGTGGGGAGCAAACAGGATTAGATACCCCGGTA
+
GGGGGGGGGGGGGGGGCGGGGGGGGGGDFADGGGGGGGGGGGGGGGGGGGFGGGGGGFGGGFGGCGGGGGGGGEGGGGGGGGGGGGDGGGGGGGGGGGGGGGGGGGGGEGFGGGGGGEDGGGGGGGGGGGGCEGGGGGGGGGGGGGGEGGGGGGGGGCCFGGGGGGGGGGGGGGGGGGGGGGGDGD>EGGGGGGGGGGGGDDDD>EDGGGGGGG>35:;F**CGFFFDFF<FFFGC:>BG
@M00200:205:000000000-AKKM3:1:1101:5804:5747 1:N:0:1
ATTGGGTTTAAAGGGTGTGTAGGTGGTTGTGTTAGTCTTATGTTAAATTCTTCGGCTTAACCGGGGCATGGCGTAGGAAACGGCACAACTAGAGGATGCGAGAGGTGAATGGAACTCATGGAGTAGGGGTGAAATCCGTTGATATCATGGGGAACACCAAATGCGAAGGCAATTCACTGGCGCACTCCTGACACTGAGACACGAAAGCGTAGGTAGCGAATGGGATTAGATACCCCGGTA
+
GGGGGGGGGGGGGGGGGGGGGGGGGGGGGGGGGGGGGGGGGGGGGGGGGGGGGGGGGGGGGGGGGGGGGGGGGGGGGGGGGGGGGGGGGGGGGGGGGGGGGGGGGGGGGGGGGGGGGGGGGGGGGGGGGGGGGGGGGEGGGFGFGGGGGGGGGEEFFGGGGGGFGGGGGGGFGCFDFCFD8EGGGGGGGGGGGGGGGFFGGC:GGGGGGGGGGGFGFGGGGGGGFGGFFCEC+2<F>>E7
@M00200:205:000000000-AKKM3:1:1101:7964:5755 1:N:0:1
ATTGGGTGTAAAGGGCGCGTAGGTGGTTTGATAAGGGTGTGGTGAAAGCCCGGAGCTCAACTCCGGGTCTGCCGTGCCGACTGTCAAACTCGAGGACTGTAGAGGCAGACGGAATTCCGGGTGTAGCGGTGGAATGCGTAGAGATCCGGAGGAAGACCGGTGGCGAAGGCGGTCTGCTGGGCAGTTTCTGACACTGAGGCGCGACAGCGTGGGGAGCAAACAGGATTAGATACCCCAGTA
+
GGGGGGGGGGGGGGGGGGGGGGGGGGGGGGGGGGGGGGGGGGGGGGGEGGGGGGGGGGGGGGGGGGGGGGGGGGGGGGGGGGGGGGGGGGGEFFGGGGGGGGFGGGGGGGGGGGGGGGGGGGGGGGGEGGGGGGGGGEGEGGGGGGGGGGGGEEEGGGDEGGDFGGE:CGGGGGGFFG7CEGGGFFDGFF7FGGFGGGGGCDCEGGGGGGGGGGFGEGC8CGCF:C:)?F>GGGDGF>:<
@M00200:205:000000000-AKKM3:1:1101:11486:5784 1:N:0:1
ATTGGGCGTAAAGCGTGTGCAGGTGGCTCTGTAAGTCAGAAGTGAAAGCCCCGGGCTTAACCTGGGAACAGCTTTTGATACTGGCAGGCTTGAGTTCCGGAGAGGATGGTGGAATTCCCAGTGTAGAGGTGAAATTCGTAGATATTGGGAAGAACACCAGTGGCGAAGGCGACATACTGGTCCATTACTGACGCTGAGGCTCGAAAGCGTGGGGAGCAAACAGGATTAGATACCCTTGTA
+
GGGGGGGGGGGGGGGGGGGGGGGGGGGGGGGGGGGGGGGGGGGGGGGGGGGGGGGGGGGGGGGGGGGGGGGGGGGGGGGGGGGGGGGGGGGGGGGGGGGGGGGGGGGGGGGGGGGGGGGGGFGGGFGGGGGGGGGGGGGGGGGGGGGGGGGGGGGGGGGGCGGEGGGGDFGEGGGGDGGFFFGCCFGGGGFGE>>CGGGGFCGG?EGGGGGGGGEGEFGGGGFDDGGFA85FFDF=FFFC
@M00200:205:000000000-AKKM3:1:1101:18512:5822 1:N:0:1
ATTGGGTATAAAGGGAGCGTAGGCGGATAGTTTAGTCAGAGGTGAAAGCCCAGGGCTCAACCTTGGAATTGCCTTTGATACTGGCTATCTTGAGTATGGAAGAGGTATGTGGAACTCCGAGTGTAGAGGTGAAATTCGTAGATATTCGGAAGAACACCAGTGGCGAAGGCGACATACTGGTCCATTACTGACGCTGAGGCTCGAAAGCGTGGGGAGCAAACAGGATTAGATACCCTAGTA
+
GGGCGFGCGGGGGGDFGGGGGGGGGGGGGGGGFGGGGGFGGGGGGGGGGGGGFGGGGGGGGGGGGGFGGGGGGGGGGGGGGGGGGGFGGGGGDFFFFGGFGG<EGGGGGEGGGG<FGGDGDGGGGGGGGGGG<?FFGGGGFFGAF@FGFEEGCGGGGGGGGDGGGGGGGGGGECECEGFDFGFGAFFGGCACGGGGGGGGGGGDGGGGDEGEED)CDGGGGCF:@FFEFFEGGGCFAFFG
@M00200:205:000000000-AKKM3:1:1101:13245:5825 1:N:0:1
ATTGGGTTTAAAGGGCTCGTAGGCGGTCTGTCGCGTCGGGAGTGAAAACTCAGGGCTTAACCCTGAGCCTGCTTCCGATACGGGCAGACTAGAGGTATGCAGGGGAGAATGGAATTCCTGGTGTAGCGGTGAAATGCGCAGATATCAGGAGGAACACCGGTGGCGAAGGCGGCTCTCTGGGCCTGTCCTGACGCTCAGGCGCGAAAGCTGGGGGAGCGAACCGGATTAGATACCCTTGTA
+
GGGGGGGGGGGGGGGGGGGGGGGGGGGGGGGGGGGGGGGGGGGGGGGGGGGGGGGGGGGGGGGGGGGGGGGGGGGGGGGGGGGGGGGGGGGGGGGGGGGGGGGGGGGGGGGGGGGGGGGGDGGGGGGGGGGGGGGGGGGGGGGGGGGGGGGGGGGGGDEGGGGGGGGGGGGGGGGGGGGGGGGGGGGGGGFGGGCGGGGGGGGEGGDGCFGGGGFGEGGGGGGGFGGFFFADDCFGFFFG
@M00200:205:000000000-AKKM3:1:1101:14119:5841 1:N:0:1
ACTGGGCTTAAAGCGTGCGCAGGCGGTTGTGCAAGACAGGTGTGAAATCCCCGGGCTTAACCTGGGAACTGCACTTGTGACTGCACGGCTGGAGTACGGCAGAGGGGGATGGAATTCCGCGTGTAGCAGTGAAATGCGTAGATATCAGGAGGAACACCAATTGCGAAGGCAGCTCGCTGGGACGTTACTGACGCTGAGACGCGAAAGCGTGGGGAGCAAACAGGATTAGATACCCTGGTA
+
GGGGGGGGGGGGGGGGGGGGGGGGGGGGGGGGGGGGGGGGGGGGGGGGGGGGGGGGGGGGGGGGGGGGGGGGGGGGGGGGGGGGGGGGGGGGGGGGGGGGGGGGGGGGGGGGGGGGGGGGGGGGGGGGGGGGGGGGGGGGEGGGFGGGGGGGGGGGGGGGGGGGGGGGGGGGGGGGGGGGGGGGGGGEGGGGGGDEGGCGGGGGG=DGGCEEEEEGFGGGGGGGFFF?FFFFGFGG>>FG
@M00200:205:000000000-AKKM3:1:1101:26802:5843 1:N:0:1
ATTGGGTATAAAGCGCGCGTAGGCGGCTTTGCAAGTCGGGTGTGAAATCCCCAGGCTTAACCTGGGAACTGCATTCGAGACTGCATTGCTAGAGTATGGGAGAGGGAAGTGGAATTTCCGGTGTAGCGGTGAAATGCGTAGATATCGGAAGGAACATCAGTGGCGAAAGCGACTTCCTGGACCAATACTGACGCTCATGTGCGAAAGCGTGGGGAGCAAACAGGATTAGATACCCGAGTAAGA
+
GGGGGGG6==<==EFGGGGGGGGGGGGGGGGGGGGCFGGGGGGGGGGGFGGG98:C<FFFFCGGGGGGGGGGGGGGGGGGGGGFGGGGGGCFCFEADFG?FCFEGGGGGGGGGGGGGGFGDFFCGGFGCGGGGGGGGGGGGCAF;FGGGGGGFGGGGFAFGGFG>F*><?FEGGGGGGCGFFGG5FGGGGGGGGD=EGGGCGEGGGGFGGECEG5)5CCGGF*<1FGF4BB>@CE7>3>6>2<
@M00200:205:000000000-AKKM3:1:1101:10290:5862 1:N:0:1
ACTGGGCTTAAAGGGCGCGTAGGCGGCTGAGTAAGTCCTGGGTGAAATCCCTCGGCTCAACCGGGGAACTGCCTTGGAAACTACTCGGCTCGAGGCCGGGAGAGGGTAGCGGAATTCCCAGTGTAGCGGTGAAATGCGTAGATATTGGGAGGAACACCGGTGGCGAAGGCGGCTACCTGGACCGGTTCTGACGCTGATGCGCGAAAGCGTGGGGAGCAAACAGGATTAGATACCCCCGTAAGA
+
GGGGGGFGFGFGFGEGGGGGGGGGGGGGEFGGGGGGGGGGGDGGGFGGGGGGGGGGGGFGGGGGGGGGGGGGGGGFFGGGGGGGGGGGDEGGFGGGG=CE@FGGFGGGGGGGGGGGGGGGGGFFGFGGGGGGCEGFGGEEEDEFEDDCFGGEGGFGFG7FFGECEFGGECEEGGDGGGFFGGGEGGCEGFFGGGCG*30<EGGGGE3C=ACEC87/75CG5<G4:DF?FF2>GC?CFF:ED<A
@M00200:205:000000000-AKKM3:1:1101:15607:5867 1:N:0:1
ACTGGGCATAAAGCGCGCGTAGGCGGCCTGTTAAGTTGGATGTGAAAGCCCGGGGCTCAACCCCGGATCGGCGTGGGCGACTGTTGGGCTGGAGCACGGTAGGGGCAGACGGAATTCCGGGTGTAGCGGAGGAATGCGTAGAGATCCGGAAGAACACCGGTGGCGAAGGCGGTCTGCTGGGCCGGAAGGGGGCAGAGCAATCTGTCCCCGTGCTGACGCTGAGGCGCGACAGCGTGGGGAGCA
+
GGGGGGGGGGGGGGGGGGGGGGGGGGGGGGGGGGGGGGGGGGGGGGGGGGGGGGGGGGGGGGGGGGGGGGGGGGGGGGGGGGGGGGGGGGGGGGGGGGGGGGGDGGGGGGGGGGGGGGGGGGGGGGGGGGGGGGGGGGGGGGGGGGGGGGGGGGGGGGGGGGGGGGGGGGGGGGGGGGGGGGGGGGGGGGGGGGGGGGGGGGGGGGGGGGG5CGFC@DE57>FF<DDFFE>GDEEGB>B*92?
@M00200:205:000000000-AKKM3:1:1101:9354:5868 1:N:0:1
ACTGGGCGTAAAGGGCGCGTAGGCGGTTCGGTAAGTCCTGTGTGAAATCCCTCGGCTCAACTGAGGAACTGCACGGGAGACTGCCGGGCTTGAGTTCGGGAGAGGGAAGCGGAATTCCGGGTGTAGCGGTGAAATGCGTAGATATCCGGAGGAACACCGGTGGCGAAGGCGGCTTCCTGGACCGACACTGACGCTGAGGCGCGAAAGCTAGGGGAGCAAACGGGATTCGATACCCGTGTA
+
GGGGGGGGC@EGGGGGGGGGGGEGGGGGGGGFGGGGFFGGGGGGGGGGGGGGGGGGGGGGGFEEFFGGGGGGGGGEFEGGGGGGGGGCGGFGAAFGGEGGCFEG7CF8CGDGECFFGGGGGGEGGGGEFGC79;FFGGGGGDGGGGGGGGGG7FFAEFGDGGGCECC@EGGGGC8CGGGF*ACGGGGG6CFGGG5E5CF=5DCEGDGG77EFGC3C@GF+9<8C1CF))*)9C<A58;7C
@M00200:205:000000000-AKKM3:1:1101:11475:5883 1:N:0:1
ATTGGGCTTAAAGCGTGCGTAGACGGTTATTTAAGTCAGGTGTGAAAGCCCCGGGCTCAACCTGGGAATTGCATTTGAGACTGAATAGCTAGGGTGCGGAAGAGGGAAGCGGAATTTCCGGTGTAGCGGTGAAATGCGTAGATATCGGAAGGAACACCAGTGGCGAAAGCGGCTTCCTGGTCCAGCACCGACGTTCAGGCACGAAAGCGTGGGGAGCAAACAGGATTAGATACCCGAGTA
+
GFGGGGGGGGGGGGGGGGGGGGGGGGFEFGGGGGGGGFGFGFGGGGGGGGGGGGGGGGFGGGGGGGGGGGGGGGGGFG7EGGGGFGGCFGFGDGEFGGDGGGEGDFEGCGGGGGGCFGGGGGGGCCFEGGGGGGGGGGGGGGGGGGFC+6CEGGGGDGGGGGGEGGGDCGG7CCGFGGGGGGFFCGCFFGDGDCFFCGGFGGDGG=DD=2BEGG3DEC*CF*:C?CC)*=AFGGCG>EFG
@M00200:205:000000000-AKKM3:1:1101:27655:5886 1:N:0:1
ATTGGGTTTAAAGGGCTCGTAGGCGGCCAACTAAGTCGGATGTGAAATCCCCAGGCTCAACTTGGGAACTGCATCCGATACTGGATGGCTTGAATTCGGGAGAGGGATGCAGAATTCCAGGTGTAGCGGTGAAATGCGTAGATATCTGGAGGAATACCGGTGGCGAAGGCGGCATCCTGGACCGACATTGACGCTGATGAGCGAAAGCTAGGGGAGAAAACGGGATTAGATACCCCGGTAAGA
+
FGGGGGG7;FGGGGGG<CC@CDGGGGGGGGGFGGGGGGDFFE<<@ECFGFEFC8<C@CFGF,EFGGGGCFGGGGGGGGGGGGGGFGFGGFGGGGGGF@FGGGGGGEGGGG?CC=F9EF,E,BEFGGCFE7:DF9,?FCF=>7,CF9FDAAFFC@<<@<@FGGGFGE8:<:CE*:B7?<FA:6,=E8B*<7+>8=7*8BFFGGGG*:9*3:CFFC>D)0<697*9(/72**):+,010))1126
@M00200:205:000000000-AKKM3:1:1101:4655:5892 1:N:0:1
ACTGGGTATAAAGCGCGCGCAGGTGGTTCTTTAAGTCTGATGTGAAAGCCCACGGCTCAACCGTGGAGGGTCATTGGAACCTGGGGAACTTGAGTGCAGAAGAGGAAAGTGGAATTCCAAGTGTAGCGGTGAAATGCGTAGAGATTTGGAGGAACACCAGTGGCGAAGGCGACTTTCTGGTCTGTAACTGACACTGAGGCGCGAAAGCGTGGGGAGCAAACAGGATTAGATACCCGCGTA
+
GGGGGGGGGGGGGGGGGGGGGGGGGGGGGGFGGGGGGGGGGGGGGGGGCGGGGGGGGGGGGGGGGGGGGGGGGGGGF<F,CEFGGGGGGGECFGGGGGGDGGGGGFGGGEGGGGGFGGFGGGGGGFGGGGGGFGGGGGGD:CD<FE9<FGGGGGGGGEGGGGGGGGGGGGGDEEEGGGGGGG?,DFGGGG?FCGCCFDFGGDGG5:DFGEGGGGFGBFGFF*;749CB?F);AAFGF3>E
@M00200:205:000000000-AKKM3:1:1101:14043:5898 1:N:0:1
ACTGGGTGTAAAGCGCGCGCAGGCGGTTCCGAAAGTCGAGCGTGAAAGCTCCTGGCCCAACTGGGAGAGGCCGTTCGAAACTTCGGGACTTGAAGGCGGGAGAGGCAGATGGAATTTCCGGTGTAGCGGTAAAATGCGTAGATACCGGAAGGAACACCAGTGGCGAAAGCGATCTGCTGGCCCGCCCTTGACGCTCAGGCGCGAAAGCTAGGGGAGCGACCGGGATTAGATACCCCCGTA
+
GGGGGGGGGGGGGGGGGGGGGGGGGGGGGGGGGGGGGGGGGGGGGGGGGGGGGGGGGGGGGGGGGGGGEGGGGGGGGGGGGGGGGGGGGGGGGGGGGGGGGGGGGGGGGGGGGGGGGGGGGGGGGGGGGGGGGGGGGGEGGGGGGGGGGGGGGGGGGGGGGGGGGGGGGGGGGGGGGGGGGGGGGGGGGGGGGGGGGGGGGGGGGGGGGCFGGGFGFGGGGG5D>GGFFFFFGFGGFFFD
@M00200:205:000000000-AKKM3:1:1101:5572:5907 1:N:0:1
ATTGGGTGTAAAGCGTGTGTAGGCGGAATTGTAAGTACCTTGTGAAATCCCACGGCTCAACCGTGGAACTGCTTGGTATACTGGTCGTCTTGAGCCACCTAGGGGCGAGCGGAACAAGCGGTGGAGCGGTGACATGCGTAGATATCGCTTGGAACGCCAACGGTGAAAACAGCTCGCTGGGGGTGTGCTGACGCTGAGACACGAAAGCCAGGGGAGCGAACGGGATTAGATACCCCAGTA
+
GGGFGGGGGGGGGGGGGGGGGGGGGGGGGGGGGGGGGGGGGGGFGGGGGGGGGGGGGGGGGGGGGGEGGGGGGGGGGGGGGGGGGFGGGGGGGGGGFFFGGGGGGGGGGGGGGGGFGGGGGGGGGGGGGGGG,FECGG:>FGGGFCE>DF:FGGGEF@B>FEGEFG@F:EGFFFGGGGGGGGGGGGDE7CEGGGGGECCGGGCE>8DGEFFGGG3D>=ECDCED?D9>*/6>C:CCBFF7
@M00200:205:000000000-AKKM3:1:1101:22535:5912 1:N:0:1
ACTGGGTGTAAAGCGCGTGTAGGCGGCTCCGTAAGTCGGGTGTGAAATCCCTCGGCTCAACTGAGGAAGTGCACTCGATACTGCAGAGCTAGAGTACCGGAGAGGGTGGTGGAATTCCTGGTGTAGAGGTGAAATTCGTAGATATCAGGAGGAACACCGGCGGCGAAGGCGGCCACCTGGACGGATACTGACGCTCAGACGCGAAAGCGTGGGTAGCAAACAGGATTAGATACCCTAGTAAGA
+
GGGGGGGGGFGGGGGGGGGGGGGGGGGGGGGGGGGGGGGGGGGGGGGGGFGGGGGGGGGGGGGGGGGGGGGGGGFGGGGGEGGGGGGGGGGGGGGGGGGGGGGGGGGGGGGGGGFGGGGGGFFCFFFGGGGGGGGGGFGGGGGGGGGGGGGDGGGGGEGCDG@BEGGG7@:CE:EGGGGCGGGGGG8FGGGGGGGGGGDGEG5E>CDFDGGGGGFGFGG8CGGGFDDBFFAG?CFF470<*6:
@M00200:205:000000000-AKKM3:1:1101:6592:5917 1:N:0:1
ACTGGGCGTAAAGCGCGCGTAGGCGGCGACGTAAGTGTCGGGTGAAATCCCACGGCTCACCCGTGTGAATTGCTTGGCATACTGCGTTGCTCGAGTGTGGTAGGGGAGAGCGGAACTCCTGGTGGAGCGGTGAAATGCGTAGATATCAGGAGGAACACCGGTGGCGAAGGCGGCTCTCTGGTCCACTACTGACGCTGAAGTGCGAAAGCTAGGGTAGCGAACGGGATTAGATACCCCAGTA
+
GGGGGFGGEGGGGGGGGGGGGGCGGGGGGGGFEDFGGGGGGGGGFFGGGGGFGGDE7FGGGGGGGGGGGGGGGGGGGGGGGGGGGGGEEGFFGEGGGGGGGFGGGGFGGGGGGCFGGGGGGGGGGGGGGGGGGGGGGGGGGGGGGFGGGGGE>:CFFGCFGGGGGGCEGGGGGGEGGGFGGFC?EGGFGGGGGGDEGG9EGG?CGGCDGGFGGGFGE6E/>DE<?338FFFG?FFF:BE<C
@M00200:205:000000000-AKKM3:1:1101:7893:5918 1:N:0:1
ACTGGGTGTAAAGCGTGCGCAGGCGGTTTCTTAAGACAGGTGTGAAATCCCCGGGCTTAACCTGGGAACTGCGCTTGTAACTGAGAGGCTAGAGTGTGGCAGAGGGGGGTGGAATTCCACGTGTAGCAGTGAAATGCGTAGAGATGTGGAGGAACACCGATGGCGAAGGCAGCCCCCTGGGCTAACACTGACGCTCATGCACGAAAGCGTGGGGAGCAAACAGGATTAGATACCCTCGTA
+
GGGGGGGGGGGGGGGGCGGGGGGGGGGGGGGGGGGGGGGGEGGGGGGGGGGGGGGGGGGGGGGGGGGGGGGGGGGGGGGGGGGGGGGGGGGGGGGFGGGGGGGGGGGDGGGGGGGGGGGGGGGGGCGGGGGDFGGFGGGGGGGFGGGGGGFGGGGGGGD?CG>GGGGGGGGDG>;CEGFFCFCFFGGGGGFFEGGGGFD++>CEG=DCC*;E?CEGBFE?FCFCFG:>F4)7EGDGFDFG
@M00200:205:000000000-AKKM3:1:1101:16788:5925 1:N:0:1
ACTGGGCATAAAGGGCTCGTAGGCGGCCAACTAAGTCAGACGTGAAATCCCCAGGCTTAACTTGGGAACTGCGTCTGATACTGGAGGGCTTGAGTGCGGGAGAGGGATGTGGAATTCCAGGTGTAGCGGTGAAATGCGTAGATATCAAGAGGAACACCTGCGGCGAAGGCGGGTTGCTGGGCCGACACTGACGCTGAGGCGCGAAAGCTAGGGGAGCGAACGGGATTAGATACCCTAGTA
+
GGGGGGGGGGGGGGGGGGGGEGGGGGGGGGGGGGGGGGGGGGGGGGFGGGGGGGGGGGGGGGGGGGGGGGGGGGGGGGGGGGGGGGGGGGGGGGGGGGGGGGGGGGGGGGGGGGGGGGGGGGGGGGGGGGGGGGGGGGGGGGGGGGGGGGGGGGGGGGGGGGGGGGGGGGGGGGGGGGFGGGGGGGEEGGGGGGDGGGGGGGGGGDC>?F6FGGFGFGGGGGGGFGG<FFFDFFGGFFFF
@M00200:205:000000000-AKKM3:1:1101:12279:5926 1:N:0:1
ATTGGGTGTAAAGGGCTCGTAGGCGGCCAACTAAGTCACACGTGAAATCCCTCGGCTCAACCGGGGAACTGCGTGTGAGACTGGATGGCTTGAGTTTGGGAGAGGAATGCGGAATTCCAGGTGTAGCGGTGAAATGCGTAGATATCTGGAGGAACACCGGTGGCGAAGGCGGCATTCTGGACCAACACTGACGCTGAGGAGCGAAAGCCAGGGGAGCAAACGGGATTAGATACCCCCGTA
+
GGGGGGGGGGGGGGGGGGGGGGGGGGGGGGGGGGGGGGGGGGGGGGGGGGGGGGGGGGGGGGGGGGGGGGGGGGGGGGGGGGGGGGGGGGGGGGGGFGGGGGGGGGGGGGGGGGGGGGGGGGGGGGGGGGGGGGGGGGGGGGGGGGGGGGGGGGGGGGGGGGGGGGGGGGGGGGGGGGGGGGGGGGGGGGGGGGGGDGGGGGGGGGGGFFGGGGFGFGGGGGGDBGDBFFBGGFG3>F:E
@M00200:205:000000000-AKKM3:1:1101:14401:5935 1:N:0:1
ATTGGGTGTAAAGAGCGCGTAGGTGGCGCGATACGACCGGTGTGAAATCCTCCGGCTCAACTGGAGGGGGTCACTGGTAACGGTCGTGCTAAGAGTGCAGGAGAGGGACGTGGAACTCCGGGAGTAGCGGTGAAATGCGTAGAGACCCGGAGGAACACCAGTGGCGAAGGCGGCGTCTTGGCCTGCGACTGACGCTGTGGCGCGAAAGCTAGGGGAGCGAACGGGATTAGATACCCCTGTA
+
F<FGGGG7FGGGGGGGGGGGGGGGGGFEDEGGGDGCFCGDGGGGGGGGGG99CFGGGCFGG<<FCF@@FEFGF8B<FCFGGEGGDEBFGGG<,A=@FF9<<7=8FCCE?F=F7F@3>FGGG7::3<3@F7@<<F=@:@FCE:*<2>*5>C:CDG@,CFF@<,?+*1=*F*<B8:CGG*;C?FE?CFC:7958<:*//;C**//8EGD):ECCFG>55:8C77EG0*/,*/)0+<<*>@30:
@M00200:205:000000000-AKKM3:1:1101:7030:5943 1:N:0:1
ACTGGGCATAAAGCGCGCGCAGGCGGTCCTTTAAGTCTACCCGTGAAATGCCGGAGCTCAACTCCGTGCACGCCGGGGGATACTGGAGGACTGGAGACGAGTAGAGGCAAGCGGAATTCCGGGTGTAGCGGTGGAATGCGTAGAGATCCGGAAGAACACCGGAGGCGAAGGCGGCTTGCTGGGCTTGGTCTGACGCTGAGGCGCGACAGCGTGGGGAGCAAACAGGATTAGATACCCTAGTA
+
GGGGGGGGGGGGGGGGGGGGGGGGGGGGGGGGGGGGGGGGGGGGGGGGGGGGGGGGGGGGGGGGGGGGGGGGGGGGGGGGGGGGGGGGGGGGGGGGGGGGGFGGFGGGGGGGGGGGGGGGGGGFFGGGGGGCGGGCCFGEGGGGGGGGFGGGGGFGFFGGGGGGGGGGGGGGGGGGGGGGGFEFDGGGGGGG7CDG=EGGGGGGGGGDGGGCEGFDFGGECGGG<FF0=6<:+<7<F=FGGD
@M00200:205:000000000-AKKM3:1:1101:18702:5947 1:N:0:1
ATTGGGTGTAAAGCGCACGTAGGCGGATTTGTTAGTCAGGGGTGAAATCCCGGGGCTCAACCTCGGAACTGCCTTTGATACTGCAAATCTCGAGTCCGATAGAGGTGGGTGGAATTCCTAGTGTAGAGGTGAAATTCGTAGATATTAGGAAGAACACCGGTGGCGAAGGCGGCCCACTGGATCGGTACTGACGCTGAGGTGCGAAAGCGTGGGGAGCAAACAGGATTAGATACCCCAGTA
+
GGGGGGGGGGGGGGGGGGGGGGGGGGGGGGGGGGGGGGGGGGGGGGGGGGGGGGGGGGGGGGGGGGGGGGGGGGGGGGGGGGGGGGGGGGGGGGGGGGEGGGGGGGGGGGGGGGGGGGGGGGGGGGGGGGGGGGGGGGGGGGGGGCFFFGGGG7FGGGGGGGGGGGGDGGGGCECGGGGGCGGGGEGGGGGGGGGGGGGFCFGGEGGCEEGGGG3C@GFGGGGGFFGBFFFCGGGGF:FC
@M00200:205:000000000-AKKM3:1:1101:8595:5964 1:N:0:1
ATTGGGTTTAAAGCGCACGTAGGCGGCCCTGTAAGTCGGATGTGAAATCCCTCGGCTCAACCGAGGACGTGCACCCGAAACTGCAGAGCTCGAGTATGGAAGAGGGTCGCGGAATTCCCGGTGTAGAGGTGAAATTCGTAGATATCGGGAGGAACACCAGTGGCGAAGGCGGCGACCTGGGCCAATACTGACGCTGAGGTGCGAAAGCGTGGGGAGCAAACAGGATTAGATACCCTTGTA
+
GGGGGGGGGGGGGGGGEFGGGGGGGGGGGGGGGGGGGGGGGGGGGGGGGGGGGGGGGGGGGGGGGGGGGGGGFFGGGGGGFFGGGGGGGGGGGGFGDGGGGGGGGGGGGGGGGGGGGGGGGGGCFGGGGGGGGGGGGFGGGGGFFGGGGGGGGGFGGGGGGGGGGGGGGGGGGGGGEG>FGGFEGGGGGGG<EGGGGGGGGGGGGGGGGGGGGGFGFGGF<FGG?9C?FFAFG66CFFFG
@M00200:205:000000000-AKKM3:1:1101:24082:5998 1:N:0:1
ACTGGGCATAAAGCGTGCGTAGGTGGTTGTTTAAGTCTGTCGTGAAAGCCCTGGGCTCAACCTGGGAATTGCGATGGATACTGGGCGACTAGAGTGTGGTAGAGGGATGTGGAATTTCCGGTGTAGCAGTGAAATGCGTAGAGATCGGAAGGAACATCTGTGGCGAAGGCGACATCCTGGGCCAACACTGACACTGAGGCACGAAAGCGTGGGGAGCAAACAGGATTAGATACCCCAGTA
+
GGGGGGGGGGGGGGGGGGGGGGGGGGGGGGGGGGGGGGGGGGGGGGGGGGGGGGGGGGGGGGGGGGGGGGGGGGGGGGGGGGGGGGGGGGGGGGFGGGGGGGGGGGGGGGGGGGGGGGGGGGGGGGGGGGGGGGGGGGGGGGGGGGGGGGGGGGGGGGGGGGGGGGGGGGGGGGGGGGGFGGGGGGGGGFGGGGCCGGGGGGGGGGG<EGGGGGFGEGGGDFGGF4C<6FFF9A:FEFFG
@M00200:205:000000000-AKKM3:1:1101:23190:6020 1:N:0:1
ACTGGGCTTAAAGCGTGTGTAGGCGGCCAGGTAGGTCCGTTGTGAAAACTGGAGGCTTAACCTTCAGACGTCGATGGAAACCATCTGGCTAGAGTCCGGAAGAGGAGAATGGAATTCCTGGTGTAGCGGTGAAATGCGCAGATATCAGGAAGAACACCCGTGGCGAAGGCGACATCCTGGACCGGTATTGACGCTGAGGCGCGAAAGCCAGGGGAGCAAACGGGATTAGATACCCTAGTA
+
GGGGGGGGGGGGGGGGGGFGGGGGGGGGGGGGGGFGGGGGGEGGGGGGGGGGFGGGGGG<FGGGGGG<FFGGG>CGGGGGGGGGGGGFGGGGGGGGGGGDEGGGGGGGGGGGGFGGGGGGGGGGGGGGCFGGEGFGGCEEGGGGGGGGGGGGGGGGGGGGGGGGDDGGGG78CDEGGGGFCGFGDCEDF=9CGE<EEDGGGDEDEEGGCCGGGEEG:GF65CED?GFBF6)0C@89@FFC
@M00200:205:000000000-AKKM3:1:1101:6198:6021 1:N:0:1
ATTGGGCTTAAAGGGTGCGTAGGTGGCGTGGAAAGTCAGATGTGAAATCCGGGGGCTCAACCTCCGAATAGCATCCGATACTCCCATGCTAGAGAACTGGAGGGGGATCTGGAATTCTCGGTGTAGCAGTGAAATGCGTAGATATCGAGAGGAACACTAGTGGCGAAGGCGGCCATCTGGATCAACACTGACGCTGAGGCACGAAAGCGTGGGGAGCAAACAGGATTAGATACCCTAGTA
+
FGGGGGGGGGGGGGGGGGGGGGGGGGGGGGGEGGGGGGGGGGGGGGGGEGGGGGGGGGGFGGGGGGGGGGGGGGGGGGGGGGGGGGGGGGGGGGGEGGGGEGGGGGGGGGGGGGGGGGGGGGGGGGGGGGFGFGGGGGGCGGGGGGGGGGGGCGGGGGGGGGGGGGGGGGGGGGGGGFGGGGGGDGGEFGGGGGGGGGGGGFEEC=CGGGGGGGFGFGC+1CGGFGGBFFFFGGFGFFBG
@M00200:205:000000000-AKKM3:1:1101:19662:6026 1:N:0:1
ACTGGGCGTAAAGCGCGTGCAGGCGGTTCGTTAAGTCCCGTGTTAAAGCCTCCAGCTCAACTGGAGAACGCCGCGGGATACTGGCGAGCTTGAGGGCGGTAGAGGGTGATGGAATTCCCGGTGTAGCGGTGAAATGCGTAGATATCGGGAGGAACGCCAGTGGCGAAGGCGGTCACCTGGGCCGTCCCTGACGCTGAGACGCGAAAGCTGGGGGAGCGAACGGGATTAGATACCCGAGTA
+
GGGGGGGGGGGGGGGGGGGGGGGGGGGGGGGGGGGGGGGGGGGGGGGGGGGGGGGGGGGGGGGGGGGGGGGGGGGGGGGGGGGGGGDGGGGGGGGGGGGGGGGGGGGGGGGGGGGGGGGGGGGGGGGGGGGGGGGGGGGGGGGGGGGGGGGGGGGGGGGGGGGGGGGGGGGGGDEGGGGGGGGGGGGGGGGGGGGGGGGGGGGGGGDGGGGGGGFGDGGCDDGG0>DFFFAG<CEGEFFG
@M00200:205:000000000-AKKM3:1:1101:15372:6049 1:N:0:1
ATTGGGTATAAAGCGGGTGTAGGTGGCTAGGCAAGTTATATGTGAAAGCCCCGGGCTCAACCCGGGAAGTGCATCTAAAACTACTTAGCTTGAGTAAGGGAGAGGATAGCAGAATTCTTGGTGTAGTGGTGAAATACGTAGATATCAAGCAGAACACCTGCGGCGAAGGCGGCCTTCTGGACGATGACTGACGCTGAGACGCGAAAGCGTGGGGAGCAAACAGGATTAGATACCCCGGTA
+
GGGGGGGGGGGGGGGGGGGGFGGGGGGGGCGGGGGGGGGCGGGGGGGGGGGGGGGGGGGGGGGGGGGGGGGGGCGGGGGGGGGGGGCFGFGGGGGGGFGGGGCFGGGGGGGGGGCGGGGGGGGGGGGGGGGGGGGGGGGGGEGGGGGGFGGGFGGGGGGGGGEGGG>FFFGGGGCFGGGG9FGGGGGGGGFGEGGGGFFGGGCEG=DGGGGGGEDCEG?@FGFG(6:?F=>GGGGG>B@E
@M00200:205:000000000-AKKM3:1:1101:25555:6068 1:N:0:1
ACTGGGTTTAAAGGGCTCGTAGGCGGCCAACTAAGTCAGACGTGAAATCCCCAGGCTTAACTTGGGAACTGCGTCCGATACTGGAAGGCTCGAGTGCGGGAGAGGGATGTGGAATTCCAGGTGTAGCGGTGAAATGCGTAGATATCTGGAGGAACACCGGTGGCGAAGGCGGCATCCTGGACCGACACTGACGCTGAGGCGCGAAAGCCAGGGGAGCAAACGGGATTAGATACCCCCGTA
+
GGGGGGGGGGGGGGGGGGGGGGGGGGGGGGGGGGGGGGGGGGGGGGGGGGGGGGGGGGGGGGGGGGGGGGGGGGGGGGGGGGGGGGGGGGGGGGGGGGGGGGGGGGGGGGGGGGGGGGGGGGGGGGGGGGGGGFGGGGGGGGGGGGGGGGFGGGGGGGGGGGGGGGGGEGGGGGGGGGGGGGGGGGGGGGGGGGGGEGGGGGGGGGGGGGGGGGB5BGC8C5;DFG<?FFFDFCFGFEFD
@M00200:205:000000000-AKKM3:1:1101:7614:6084 1:N:0:1
ATTGGGTTTAAAGCGCGTGCAGGCGGTTTGGTAAGTTGGGCGTGAAAGCTCCCGGCTCAACTGGGAGAGGTCGTTCAATACTACCAAACTAGAGAGTAGAAGAGGAAGATGGAATTCCCGGTGTAGTGGTGAAATGCGTAGATATCGGGAGGAACACCAGTGGCGAAGGCGATCTTCTGGTCTATTTCTGACGCTCAGACGCGCCAGCTAGGGTAGTAAACGGGATTAGATACCCTTGTA
+
GGGGGGGGGGGGGGGGGGGGGGGGGGGGGGGGFGGGGGGGGGGGGGGFGGGGGGGGGGGFGGGGGGGGGGGGGGGGGGGGGGGGGGFGGGGGGGGGGGGGGDGGFGGGGGGGGGGGGGGGGGGGGGEGGGGGGGGGGCGEEFFFFF>F>FGD@<FGGGGGGGGGGGGGDFGGGGFFGGGCFGGGGFGGGGFGGGGGGCGGGGC*BEGDFGGGGGF3F:E7>CECBGGFFFFCFGGGFFFG
@M00200:205:000000000-AKKM3:1:1101:25982:6097 1:N:0:1
ACTGGGCTTAAAGGGCGCGTAGGCGGGATGGCAAGTCAGTCGTGAAATCTCTCGGCTCAACCGAGAAACGTCGGCTGATACTGCCGTTCTTGAGGGATGCAGAGGAGACTGGAATTCCCGGTGTAGCGGTGAAATGTGTAGAGATCGGGAGGAACACCGGTGGCGAAGGCGGGTCTCTGGGCATTTCCTGACGCTGAGGCGCGAAAGCGTGGGGAGCAAACGGGATTAGATCCCCTTGTA
+
GGGGGGGGGGGGGGGGGGGGGGGGGGGDGGGGFGGGGGGGGGGGFGGGGGGGGGGGGGGGGGGGGGGGGGGGGGGGGGGGGGGGGGDGFGGGGGGGGGGGGGGFGGGGGGGGGGGGGGGGGGGGGGGGGGG+EFGGAAFFFGGGGGGDEFGGGGGGGGGGDGGFCEEDGGGGGCGGFFGGDGGGFGGGGGGGDGGGDGGGGD5EDECGCEEGGG3)):FF7C:5(><8FF<:+;@*7FF?
@M00200:205:000000000-AKKM3:1:1101:16639:6155 1:N:0:1
ACTGGGCATAAAGGGTGCGTAGGCGGTGCAGCAAGTCGGGAGTGAAATACCTCAGCTTAACTGAGGAACTGCTTTCGATACTGCTGTGCTTGAGTGAGACAGAGGTAAGCGGAACTTAGGGTGGAGCGGTGAAATGCGTTGATATCCTAAGGAACACCGGTGGCGAAGGCGGCTTACTGGGTCTCTACTGACGCTGAGGCACGAAAGCTAGGGTAGCAAACGGGATTAGATACCCCGGTA
+
GGGGGGGGGGGGGGGGGGGGGGGGGGGGGGGGGGGGGGGGGGGGGGGGGGGGGGGGGGGGGGGGGGGGGGGGGGDGGGGGGGGGGGGGGGGGGGGGGGGGGGGGGGGGGGGGGGGGGGGGGGGGGGGGGGGGGGGGGGGGGGGGGGGGGGGFFGGFGGGGGGGGGGGGGGGGGGGGGGGGGGGGGFGGGGG?EEGGGGGGGGGGGGGFGGGGGGADFGFEDGGGBDC?FFFGGGGGFFFC
@M00200:205:000000000-AKKM3:1:1101:27715:6159 1:N:0:1
ACTGGGTTTAAAGCGCACGTAGGCGGCTTTGTAAGTCAGAGGTGAAAGCCTGGAGCTCAACTCCAGAACTGCCTTTGAGACTGCATCGCTTGAATCCAGGAGAGGTGTGTGGAACTCCGAGTGTAGAGGTGAAATTCGTAGATATTCGGAAGAACACCAGTGGCGAAGGCGACACACTGGCTCATTACTGACGCTGAGGCTCGAAAGCGTGGGGAGCAAACAGGATTAGATACCCCTGTA
+
GGGGGGGGGGGGGGGGEGGGGGGGGGGGGGGGGGGGGGGGGGGGGGGGGGGGGGGGGGGGGGGGGGGGGGGGGGGGGGGGGGGGGGGGGGGGGGGGGGGGGGGGDGGGGGGGGGGGGGGGGGGGGGGGGGGGGGGGGGGGGGGEGGGGGGGGGGGGGGGGGGGD7FGGGGGGGGGDG6FCDGGGGGFGGGGGGGGGGGFGGGGGGGGD=EGD7C:D3=FGGG?F;6?769:FGFED>3@?
@M00200:205:000000000-AKKM3:1:1101:15890:6175 1:N:0:1
ACTGGGTATAAAGGGCTCGTAGGCGGTTCGTCACGTCGGGAGTGAAAACTCGGAGCTCAACTCCGAGCCTGCTTCCGATACGGGCAGACTAGAGGTAGGCAGGGGAGAGCGGAACTCCTGGTGTAGCGGTGGAATGCGCAGATATCAGGAAGAACACCGGTGGCGAAGGCGGCTCTCTGGGCCTTACCTGACGCTGAGGAGCGAAAGCGTGGGTAGCGAACAGGATTAGATACCCTAGTA
+
GGGGGGGGGGGGGGGGGGGGGGGGGGGGGGGGGGGGGGGGGGGGGGGGGGGGGGGGGGGGGGGGGGGGGGGGGGGGGGGGGGGGGGGGGGGGGGGGGGGGFGGGGDGGGGGGGGGGGGGGGGGGGGGGGGGGGGGGGGGGGGGGGGGGGGGGGGGCGGGGFDGGGGGGGGGGGGEGGGFGGGGGGGGGGFGGEDDGEGGCEGGGGGGGGGGGGGFGFEDEGGGGBFF?FFFGGGGFFFF9
@M00200:205:000000000-AKKM3:1:1101:26733:6191 1:N:0:1
ACTGGGTTTAAAGCGCGCGTAGGCGGCTTTGTAAGTTAGAGGTGAAAGCCCGGGGCTCAACTCCGGAATTGCCTTTAAGACTGCATCGCTAGAATCCGGGAGAGGTGAGTGGAATTCCGAGTGTAGAGGTGAAATTCGTAGATATTCGGAAGAACACCAGTGGCGAAGGCGGCTCACTGGACAGGTATTGACGCTGAGGTGCGAAAGCGTGGGGAGCAAACAGGCTTAGATACCCGTGTA
+
EFGGGGGGGFFGGGGGGGGGGGG@CGGGGGGGGGGDE@FAGGGGGGGGGGGGGGGGGGGGG,EGGGGGCGGGGGGGFFAAFGGGGGGGGGGGGE@,B+@+CCEGGGCFFGGGGGGGGFGEGGFFDFGFCFGGCBFFGGGC?+FFGGGGGGGGGGGGGGCEFGGGDGGGGGGGG>*B;9?FGG+8CFBFCFGGGGGGCFFGGG=E8EGGGECEDG>GFDGGGGGG0*24=*6DCFGD.5>:
@M00200:205:000000000-AKKM3:1:1101:24438:6228 1:N:0:1
ATTGGGTTTAAAGGGTGCGTAGGCCGGCCCGCAAGTGCTTTGTGAAATCCCCCGGCTCAACCGGGGAACAGCTTGGCATACTGCGGGTCTTGAGGAAGGCAGGGGTCGCCAGAACTGTAGGTGGAGCGGTGAAATGCGTAGATATCTACAGGAATGCCGATGGTGAAGACGGGCGACTGGGCCTTTCCTGACGCTGAGGCACGAAAGCGTGGGGAGCAAACAGGATTAGATACCCCGGTA
+
GFGCGGGGEGFFFGGFEEGGGGGGGGGEFGGGGECFGGGGFFGEGFGGFGGGGE:FGGGGGGGDFDCCFCGGGGGGGFGGGGFFCCEGGGGFGGGCEFDGFCGC:CFGEGGC8>FGG@FF9FD<CFGGGGGGCFFFGG:EGGG@FFADFGD?>>:FFGGGEGGG@;BFGGGGGDGCEGEEG>GGFGGGFGGEEGDGCC8554=5:CD4=EEGDGDGF5*8CFG46D726*.:CFFFE@5:
@M00200:205:000000000-AKKM3:1:1101:6053:6230 1:N:0:1
ACTGGGTTTAAAGCGCGCGTAGGCGGTTCCGAAAGTCGAATGTGAAAGCTCCCGGCCCAACTGGGAGAGGCCGTTCGAAACTTCGGGACTTGAAGGCGGGAGAGGCAGATGGAATTTCCGGTGTAGCGGTAAAATGCGTAGATACCGGAAGGAACACCAGTGGCGAAAGCGATCTGCTGGTCCGCCCTTGACGCTCAGGCGCGAAAGCTAGGGGAGCAAACGGGATTAGATACCCCCGTA
+
C;CFFGGGDFFEGGG+CFF+:FF9CFEGC<C7FFGGFGGDFFGGGGGGGGGC,@FGGGEGGFG8F8FGEF=FD>F<BB??:E?@CCCFEGDGG?9,B>C=FGG>FDFG+EFGEGGGGGGGGFGFFFGDGGGGGEFGGDGGDGGGC2<4CCGDGC,=FGGGG<FGE@ECEF@ED5CBCFCE*2ACGGGGG4<C=EGGGFFGGGDGGGGGFFFCF>33>FFGG58*-902F@DFC6FG)87=
@M00200:205:000000000-AKKM3:1:1101:21555:6238 1:N:0:1
ACTGGGTTTAAAGCGCGCGTAGGCGGCTTTGTAAGTTAGAGGTGAAAGCCCGGGGCTCAACTCCGGAGTTGCCTTTAAGACTGCATCGCTAGAATTCGGGAGAGGTGAGTGGAATTCCGAGTGTAGAGGTGAAATTCGTAGATATTGGGAAGAACACCGGTGGCGAAGGCGGCCATCTGGACCGGAACTGACGCTGAGGCGCGAAAGCCAGGGGAGCGAATGGGATTAGATACCCCCGTA
+
GGGGGGGGGGGGGGGGGGGGGGGGGGGGGGGGGGGGGGGGGGGGGGGGGGGGGGGGGGGGGGGGGGG7FGGGGGGGGGGGGGGGGGGGGGGGGGGGGGGGGGGGGGGGGGGGGGGGGGFEGGGGGGFGDGFGGGFGGGGGGGGGGGGFGFGGGGGCGGEGGDGGGGGGGGGGGGGGGGGGGGGGGGEGGGGGGGGDCGFCEGGGEGGG6*;:EEB:>EGDDFFG<G:<FFDFGGGG@EEG
@M00200:205:000000000-AKKM3:1:1101:25763:6249 1:N:0:1
ATTGGGTTTAAAGGGCGCGTAGGCGGTCAGCACAAGTCAGTTGTGAAATCTCCGAGCTTAACTCGGAAAGGTCAACTGATACTGTGCGACTAGAGTGCAGAAGGGGCAACTGGAATTCTCGGTGTAGCGGTGAAATGCGTAGATATCGGGAGGAACACCAGTGGCGAAGGCGGGTTGCTGGGCTGACACTGACGCTGAGGCGCGAAAGCTAGGGGAGCGTACGGGATTAGATACCCCAGTA
+
GGGGGGEGCFGGGGGGGGGEGGGGGGGGGGGGGG<FGGGGGGGGDGGGGGGGGGEGEGGFGGGGGGEGCFFGGGFFGGGGEGGGGDFGGGEGGGGGGGGGFFFECEGGFEGFFGGGGGGGEFGGGFGGEEGGFGFGCFGGGGGFFEFEGGDGGGGGDGGGFGFFEGGGCEGGGGGGGGGGFGGGGGGGGGGGGGGGGEGCFGEGEGGGGCFGFFF3<5C/9CED9GD3?FBFGGGDFFFGC
@M00200:205:000000000-AKKM3:1:1101:8830:6249 1:N:0:1
ACTGGGCGTAAAGGGCGCGTAGGCGGTCGGTTAAGTCAGTTGTGAAAGCCCGGGGCTCAACCCCGGAGGGTCGACTGCTACTGATTGACTAGAGTACGGAAGAGGTAGCTGGAATTCCCGGTGTAGCGGTGAAATGCGTAGATATCGGGAGGTACACCTGAGGCGAAGGCGGGCTACTGGGCCGATACTGACGCTGCGGCGCGAAAGCCAGGGGAGCGAACGGGATTAGATACCCCAGTA
+
CFG<E@@F6:CCFEFEDGEEGGGGGGGGGEFGGFFFEEFGGCGC,EEGGGGGDGGG>FGFGGGGG:CFG7FGEFFGD,?AFCFFG9FGFC9FEAFEA3+BC:F8FGCFGGDDC8=,EFGGGF7FC9CG+@@C,3@FAF@CCFGGE>7>F:B:*@FGGGFE@A7CE:*<FFGGCEG>;6C+;FFGCEGDGFGG=E<5*?8=EDG*C87FEFF>C>B)./8/C7;<0)936F979<@F73<7
@M00200:205:000000000-AKKM3:1:1101:9960:6260 1:N:0:1
ATTGGGCGTAAAGCGAGCGCAGGTGGTTTAATAAGTCTGATGTAAAAGGCAGTGGCTCAACCATTGTGTGCATTGGAAACTGTTAGACTTGAGTGCAGTAGAGGAGAGTGGAATTCCATGTGTAGCGGTGAAATGCGTAGATATATGGAGGAACACCGGTGGCGAAAGCGGCTCTCTGGACTGTAACTGACACTGAGGCTCGAAAGCGTGGGTAGCAAACAGGATTAGATACCCGCGTA
+
GGGGGGGGGGGGGGGGGGGGGGGGGGGGGGGGGEGGGGGGGGGGGGGGGGGGGGGGGGFGGGGGGGGGGGG<FGGGGGGGGGGGGGGGGGGGFFGFGFGGGGGF@@,?FGG<FGGGGGGGGGGFFGGGGGGCGGGGGGGGGGDGGGGGFFDGFGGGGGDGGCGGGGGGFGGGGGGGGGFCFGGGGGGGGGGGGGFF68DCFCEEEGGGGGC*FE>GFG?8;FEFE7C@6FCGGGEGADB
@M00200:205:000000000-AKKM3:1:1101:7203:6273 1:N:0:1
ACTGGGCTTAAAGCGTGTGTAGGCGGACCGTTAAGTGCCCGCGTGAAATCCCCCGGCTCAACCGGGGAACGGCCGGGCATACTGGCGGTCTTGAGCGATCCAGGGGTCATCGGAACAAACGGTGGAGCGGTGAAATGCGTAGATATCAGAAGGAACGCCGGTGGCGAAAGCGACTCTCTGGCTCGTATCTGACGCTGAGGCGCGAAAGCTTGGGTAGCAAACGGGATTAGATACCCGGGTA
+
GGGGGGGGGGGGGGGGGGGGGGGGGGGGGGGGGGGGGGGGGGGGGGGGGGGGGGGGGGGGGGGGGGGGGGGGGGGGGGGGGGGGGGGGGGGGGGGGGGGGGGGGGGGGGGGGGEGGGGGGGGGGGGGGGGGGGCFGGGGGGGGGGGFGD<CGFGFGGGGGGGGGGGGGGGGGGGGGFGGGGGFGGC?FFFFGGEGGGCEGGDDGCEDGGGGCE>>FEGGGFGGDFDGFFFFGCCFGEBEGG
@M00200:205:000000000-AKKM3:1:1101:25285:6288 1:N:0:1
ATTGGGCGTAAAGGGCGCGTAGGCGGCCCGCTAAGTCGAACGTGAAATCCCCGAGCTCAACTCGGGAACTGCGTCCGATACTGGCGGGCTTGAATCCGGGAGAGGGATGCGGAATTCCAGGTGTAGCGGTGAAATGCGTAGATATCTGGAGGAACACCGGTGGCGAAGGCGGCATCCTGGACCGGCATTGACGCTGAGGCGCGAAAGCTAGGGGAGCAAACGGGATTAGATACCCCAGTA
+
GGGGGGGGGGGGGGGGGGGGGGGGGGGGGGGGGGGGGGGGGGGGGGGGGGGGGGGGGGGGGGGGGGGGGGGGGGGGGGGGGGGGGGGGGCG:FFFGGGGGGGGGGGGGCGGEEEGGGGGGGGGGGGEFGGGGGGGCGECCEGGGFFFCG@CEGGG8<FFGGGGGEGEEECEE*/CFCF7FFFEGGGGGD6CGC=*1**;C*)*:*?3*:<FDGGBGFCG<798CFDG2/94>FGGG>>@?
@M00200:205:000000000-AKKM3:1:1101:15626:6298 1:N:0:1
ACTGGGCGTAAAGGGCGCGTAGGCGGTGAAGTCAGTCGGGTGTGAAAGCCCCGGGCTCAACCTGGGAACTGCATCCGATACTGCTTCGCTAGAGTATGGTAGAGGGAAGCGGAATTCCGGGTGTAGCGGTGAAATGCGTAGATATCCGGAGGAACACCTGTGGCGAAGGCGGCTCTCTGGTCCCACACTGACGCTGAGGCGCGAAAGTTAGGGTAGCAAACAGGATTAGATACCCCAGTA
+
GGGGGGGGGGGGGGGGGGGGGGGGGGGGGGGGGGGGGGGGGGGGGGGGGGGGGGGGGGGGGGGGGGGGGGGGGGGGGGGGGGGGGGGGGGGGGGGFGGGGGGGGGGGGGGGGGGGGGGGGGGGGGGGGGGGGGGGGGGGGGGGGGGGGGGGGGGGGGGGGGGGGGGGGGGGGGGGGGGGGGGGGGGGGGGGGGGGGEGGGGGGGGGGGGGGGGGFGFGGGG*:D?GFFFFFGGGGGFFFF
@M00200:205:000000000-AKKM3:1:1101:13251:6329 1:N:0:1
ATTGGGTATAAAGGGCGCGTAGGCGGCCACCGCAAGTCGACTGTGAAATCTCTGGGCTTAACCCAGAACGGTCAGCCGATACTGCGGGGCTAGAGTGCAGAAGGGGCAACTGGAATTCTCGGTGTAGAGGTGAAATTCGTAGATATCGAGAGGAACACCTGTGGCGAAGGCGGCCTTCTGGACGGTGACTGACGCTGAGACGCGAAAGCGCGGGGAGCAAACAGGATTAGATACCCTAGTA
+
GGGGGGGGGGGGGGGGGGGGGGGGGGGGGGGGGGEFFFGGGGGGGGGGGGGGGDFGGGGGGGGGGGFGGGGGGGGGGGEGGGGFFGGGGGGGGGGGGGGGGGG?EGGGGGGGGGGGGGGGGGGGGGGGGGGGGGCCGGGGGGGGGFGG>GFFFGGGGFGGGGGGGGGGGG7EEGGGCGGGGGGGGGF8ECFDG5CEEGGGGGGGCGGGGG5:>>DC>GFGGGGF?504*64:<@:FFF@GC
@M00200:205:000000000-AKKM3:1:1101:17473:6339 1:N:0:1
ACTGGGCATAAAGCGTGCGTAGGTGGCGTGTTAAGTGAGATGTGAAACCGTGTGGCTCAACCATACGTTGTGTCTCATACTGGCATGCTAGAGGACAGCAGAGGCAAGTGGAATTTGTAGTGTAGCAGTGAAATGCGTAGATATTACAAGGAACACCAATGGCGAAGGCAGCTTGCTGGGCTACTCCTGACACTGAGGTACGAAAGCGTGGGGAGCGAACAGGATTAGATACCCCGGTA
+
GGGGGGGGGGGGGGGGGGGGGGGGGGGGGGGGGGFGGGGGGGGGGGGGGGGGGGGGGGGGGGGGGGGGGGGGGGGGGGGGGGGGGGGGGGGGGGGGGGGGGGGGDGFGGGGGGGGGGGFFGFEFFGGGGGFGGGGGGGGGGGGGGGGGGGFGFGGGGFGGGEFEGGEGGGGGGFCGGGFCFGGGGGGGGGGGGGGGGGG69CG8EEDDEEGFGDDGFG5CGGDGFGGFFFFGEFGGEFB
@M00200:205:000000000-AKKM3:1:1101:5528:6352 1:N:0:1
ACTGGGCGTAAAGTGTGCGTAGGTGGTTGGGTAAGTCTGATGTGAAATCTCCGAGCTCAACTCGGAAATGGCATTGGAAACTACCTGGCTGGAGGGTTGGAGGGGGGACTGGAATTCTCGGTGTAGCAGTGAAATGCGTAGATATCGAGAGGAACACCAGTGGCGAAGGCGAGTCCCTGGACAACTCCTGACACTGAGGCACGAAAGCTAGGGGAGCAAACAGGATTAGATACCCCAGTA
+
GGGGGFGGGGG<FFGFGGGGGGGFGGGGGGCFGFGGGGGGGGGGGGGGGGGGGFEGEGGFGGGGGGGDGGGGCGGGGGFGGFGDACGGGGGGFEEDFFFGGGECEEGGEFGDFGGGGFFCCFGC:>FBC>CFGFGGGGGGGGGFDF7FGGCCGFGGGGGGBEFGGGEGCF5E/:FCFEFFFGFGGFFGGGGGFGGFG8:57FCGGEGC7E6;FE5DEE;<CG6<17>,94>FGFG*..<F
@M00200:205:000000000-AKKM3:1:1101:21819:6378 1:N:0:1
ATTGGGTTTAAAGCGTGCGCAGGCGGTTCGCCGTGTCCTGTGTGAAAGCCCCGGGCTCAACCTGGGAATGGCATGGGAAACTGGCGGGCTGGAGTGTGGCAGAGGGGGGTGGAATTCCGCGTGTAGCAGTGAAATGCGTAGAGATGCGGAGGAACACCGATGGCGAAGGCAGCCCCCTGGGCCAACACTGACGCTCAGGCACGAAAGCGTGGGGAGCAAACAGGATTAGATACCCTCGTA
+
GGGGGGGGGGGGGGGGGGGGGGGGGGGGGGGGGGGGGGGGGGGGGGGGGGGGGGGGGGGGGGGGGGGGGGGFGGGGGGGGGGGGGGGGGGGGGGGGGGGGGGGGGGGGGGGGGGGGGGGGGGGGGGGGGGFGFGGGGGGGGGGGGGGGGECEGGGGGGGGGGGGGGGGGGGGGGGGGGGGGGGGGEFGGGGGGGGGGGGGD4CEGGGCECCEGG@D>G6EGGFC?GFFFF2CFFGCFFFG
@M00200:205:000000000-AKKM3:1:1101:27142:6381 1:N:0:1
ATTGGGTTTAAAGAGCTCGTAGGCGGTTCATCGCGTCAACCGTGAAAACCAGCAGCTCAACTGTTGGCTTGCGGTTGATACGGGTGGGCTGGAGGTCGGTAGGGGAGACTGGAATTCCTGGTGTAGCGGTGAAATGCGCAGATATCAGGAGGAACACCGGTGGCGAAGGCGGGTCTCTGGGCCGTTACTGACGCTGAGGAGCGAAAGCGTGGGGAGCGAACAGGATTAGATACCCTTGTAAGA
+
GEGGGFF;CEGGGGGGAGGGGGGGFG66BEACFEGGGGCD8FGEFGGDG7FGCGGGG,CFEFCCF@EE@FFGG+BC@EGFFDG+C::7DF+CBF+BFEFFGGFDCCFG7FFGGFGGGFFFGEFGGG93FFGGGGGGGE7CEGGGGG9,>@<FEG8AFFB@FEGGGGGGGGGEEGGGGGGGDGFC*;>EFCFFEEDDGGGGGGGGG5DF5:CCEDFGF5*C));<:CFBFFBFE:6*7@7FF4A
@M00200:205:000000000-AKKM3:1:1101:19501:6397 1:N:0:1
ACTGGGTATAAAGCGCGTGTAGGCGGGCCGGCACGTCGGTCGCTGAAATCCCCCGGCTCAACCGGGGAAGGGGCGCCGATACGACCGGCCTGGAGGGGCGTAGGGGGATCGGGAACTTCCGGTGGAGCGGTGAAATGCGTTGAGATCGGAAGGAACGCCCGTGGCGAAAGCGCGGTCCTGGACGCCTGCTGACGCTGAGACGCGAAAGCCAGGGGAGCGAACGGGATTAGATACCCTAGTA
+
GGGGGGGGGGGGGGGGGGGGGGGGGGGGGGGGGGGGGGGGGGGGGGGGGGGGGGGGGGGGGGGGGGGGGGGGGGGGGGGGGGGGGGGGGGGGGGGGGGGGGGGGGGGGGGGGGGGGGGGGGGGGGGGGGGGGGGGGGGGGGGGGGGGGGGGGGGGGGGGGGGGGGGGGGGGGGGGGGGGGGGGGGGGGGGGGGGGGGGGGGGGGGGGGGGGGGGFGFGGGGGGGFGG:FFAGGGGGFFFGF
@M00200:205:000000000-AKKM3:1:1101:22601:6408 1:N:0:1
ACTGGGCATAAAGGGTGCGTAGGTGGCATGTTAAGTTTGATGTGAAAGCTCAGGGCTTAACCCTGAAATGGCATTGAATACTAGCGTGCTGGAGGTTTGGAGGGGGGACTGGAATTCTCGGTGTAGCAGTGAAATGCGTAGATATCGAGAGGAACACCAGTGGCGAAGGCGAGTCCCTGGACAACACCTGACACTGAGGCACGAAAGCCGGGGGAGCAAACAGGATTAGATACCCTAGTA
+
GGGGGGGGGGGGGGGDFGGGGGGGGGGGGGGGGGGGFGGGGGGGGGGGGGGGGGGGGGGGGGGGGGGFFGGGGGGGGGGGGGGF8FGGGGGEFEFECFGGGGGGGGGGGGGGGFFGGCGEGFCGGGGGCFGGGGGGGEFEGGGGGFFGGGGGGGGGGGG>FFGGGCGECGGGGGGCGGGGGGFGGGGGGFGGFFGGGGGFGGGGEEGGFGECEGDD>FG8CGFGFFGF?FAFG88C?>=F
@M00200:205:000000000-AKKM3:1:1101:12698:6413 1:N:0:1
ATTGGGCATAAAGCGCACGTAGGCGGCTTTGCAAGTCAGAGGTGAAAGCCCAGGGCTCAACCCTGGAATTGCCTTTGAGACTGCATCGCTAGAATTGTGGAGAGGTAAGTGGAATTCCGAGTGTAGAGGTGAAATTCGTAGATATTCGGAAGAACACCAGTGGCGAAGGCGACTTACTGGACACATATTGACGCTGAGGTGCGAAAGCGTGGGGAGCAAACAGGATTAGATACCCCAGTAAGA
+
GGGGGGGGGGGGGGGGGGGGGGGGGGGGGGGGGGGGGGGGGGGGGGGGGGGGGGGGGGGGGGGGGGGGGGGGGGGGGGGGGGGGGGGGGGGGGGGGGGFGGGGGGGGGGGGGGGGGGGGGEGGGGAFGGGGGGGGGGGGGGGGGGGGGGGGGGGGGGGGGGGGEEGGGGGGGGGGGGGGFGGGCFGGCF7@C5>?7?GGGCFGCEGDGGEDGG5>DEGGGGGGF6DGFAACGFCC5>DFFF>A
@M00200:205:000000000-AKKM3:1:1101:15703:6422 1:N:0:1
ATTGGGTTTAAAGGGCGCGTAGGCGGCTTTGCAAGTGACGGGTGAAATCCCCCGGCTTAACCGGGGAACTGCCTGTCAGACTGCATGGCTTGAGACCAGGAGAGGTGAGTGGAATTCCCAGTGTAGCGGTGAAATGCGTAGATATTGGGAGGAACACCAGTGGCGAAGGCGGCTCACTGGACTGGTACTGACGCTGAGGCGCGAAAGCGTGGGGAGCAAACAGGATTAGATACCCCGGTA
+
FGGGGGGGGGGGGGGGGGGGGGGGGGGEGGFCGGGGGGGGGGGGGGGFG@EFGFGGGGGGGGGDFGCFFGGGGGGGGGFDGGGGGGGFGGGGGGFGFGGGGGGEGGGFFFGGEGGGGGGCGGGGGFGGGGGGGGGGGDGGEGGGGFGC:<FDGGGFGGGGGGGCEEGGGGGGGGCCGGFFCGGFFGGGGGGGEGGC*AFFECGGD8D<EECEGDF:>586<*;<?GGFFF>7AFGG@>EG
@M00200:205:000000000-AKKM3:1:1101:10754:6425 1:N:0:1
ATTGGGCATAAAGGGTGCGTAGGCGGGTCTTTAAGTCAGAGGTGAAATCCCGGGGCTCAACCTCGGAATTGCCTTTGATACTGGGTGTCTTGAGTATGAGAGAGGTGTGTGGAACTCCGAGTGTAGAGGTGAAATTCGTAGATATTCGGAAGAACACCAGTGGCGAAGGCGACACACTGGCTCATTACTGACGCTGAGGCTCGAAAGCGTGGGGAGCAAACAGGATTAGATACCCTAGTA
+
GGGGGGGGGGGGGGGGGGGGGGGGGGGGGGGGGGGGGGGGGGGGGGGGGGGGGGGGGGGGGGGGGGGGGGGGGGGGGGGGGGGGGGGGGGGGGGGGGGGGGGGGGGGGGGGGGGGGGGGGGGGGGGGGGGGGGGGGGGGGGGGGGGGGGGDEGGGGGDGGGGGGGGGGGGGGEEGGGGGGGGGGGGGGGGGGGGGGGGGGGGDGGGDFGGGGGGFDBGGGGGGGFGGFFF<DG8@7?FFF
@M00200:205:000000000-AKKM3:1:1101:15964:6452 1:N:0:1
ATTGGGCTTAAAGGGCGCGTAGGCGGTTTGTCAAGTCAGGCGTGAAAGCCCCGGGCTCAACCTGGGAACTGCGCTTGAGACTGGCAGGCTCGAGTTCGGGAGAGGATGGTGGAATTCCCAGTGTAGAGGTGAAATTCGTAGATATTGGGAAGAACACCGATGGCGAAGGCAGCCATCTGGACCGACACTGACGCTGAGGCGCGAAAGCGTGGGGAGCAAACAGGATTAGATACCCTGGTA
+
GGGGGGGGGGGGGGGGGGGGGGGGGGGGGGGGGGGGFGGGGGGGGGGGGGGGGGGGGGGGGGGGGGGGGGGGGGGGGGGGGGGGGGGGGGGGGGGGGGGGGGGGGGGGGGGGGGGGGGGGGGGGGGGGGGGGGGGGGGGGGGGGGGGFFGGGGGGGGGGGGGGGGGGGGGGGGGGGGGGGGGGGGGGEGGFGGGGGGGGDGGGGGGGGGGGGGGBGDGGGGGGGBGF2=F>GGGGGFFFG
@M00200:205:000000000-AKKM3:1:1101:17270:6460 1:N:0:1
ACTGGGCGTAAAGAGCGTGTAGGCGGTCCGGTAAGTCGGCTGTGAAAGTCCAGGGCTCAACCCTGGGATGCCGGTCGATACTGCCGGACTAGAGTCCGGAAGAGGCGAGTGGAATTCCCGGTGTAGCGGTGAAATGCGCAGATATCGGGAGGAACACCAACGGCGAAGGCAGCTCGCTGGGACGGTACTGACGCTGAGACGCGAAAGCGTGGGGAGCAAACAGGATTAGATACCCCAGTA
+
GGGGGGGGGGGGGGGGGGGGGGGGGGGGGGGGGGGGGGGGGGGGGGGGGGGGGGGGGGGGGGGGGGGGGGGGGGGGGGGGGGGGGGGGGGGGGGGGGGGGGGGGGGGGGGGGGGGGGGGGGGGGGGGGGGGGGGGGGGGGGDGGGGGGGGGGGGGGGGGGGGGEEEGGGGGGGFGGGGGGGGGGGGGDGGGGGGGGGGGGGGGGGGGGGGGEGG@3>FGGGGGG1FFFFFBGGGG*)76C
@M00200:205:000000000-AKKM3:1:1101:7424:6462 1:N:0:1
ACTGGGTTTAAAGCGTACGTAGGCGGATCTGCAGGCGTCGTGTGAAATACCTCGGCTCAACCGAGGAACTGCACGGCGAACCGCAGGTCTTGAGACGAGTAGGGGCGGTCGGAACGATAGGTGGAGTGGTGAAATGCGTTGATATCCGATGGAACACCGGTGGCGAAGGCGGCTTACTGGGTCTCTACTGACGCTGAGGCACGAAAGCTAGGGTAGCAAACGGGATTAGATACCCCTGTAAGA
+
GGGGGGGGGGGGGGGGCCFGGGGGGGGGGGGGGGGGDGGGGCGCGGGGGGGGGDGGGGGGGGGGGGGGGGGGGGGGGGGEGDGDGGGGGGGGGGGGGGGGGGGGGGGG@F7FCGGG*<@FFEDFFCCEGGCF@CC<FFGGGGGGGGGE*=7FGGGGGEGCGFDFEEGGGGDEGGEFGG9CEGG6@FGGCCFG5CDCEGGGGG=EEGDGC++8509>F??FGGDD(>547=AC?C+>))0+*).
@M00200:205:000000000-AKKM3:1:1101:7864:6464 1:N:0:1
ATTGGGTTTAAAGAGCTCGTAGGCGGTTTGTCGCGTCTGCTGTGAAATCCCGAGGCTCAACCTCGGGCCTGCAGTGGGTACGGGCAGACTTGAGTGGTGTAGGGGAGACTGGAATTCCTGGTGTAGCGGTGAAATGCGTAGATATTGGGAGGAACACCAGTGGCGAAGGCGGCTCACTGGACCGGTACTGACGCTGAGGCGCGAAAGCGTGGGGAGCAAACAGGATTAGATACCCTTGTA
+
GGGGGGGGGGGGFGGGGGDGGFGGGGGGGGGGGGGGGGGGGGGGGGGGGGGGGEGGGGGGGCGGGGDGGGGGGGGFGGGGGGGGGGGGGGFGAFGGGFGGGGGDEF7FFEFGFBFFFGG<FFGGFGGGGFGGGGGGGGGEG:FFGGACFGGGGGGGGECFGEGGGCGFEGGGCCEEFFF:FGGEEEDEGGGFGE3EG5FCGGDGCGD*:C5CE83DE:2ADGF4<FF?FF>FF@EG@:@?
@M00200:205:000000000-AKKM3:1:1101:6503:6477 1:N:0:1
ACTGGGCGTAAAGGGCGCGTAGGCGGGACGGCAAGTCGGTCGTGAAATCCCTGGGCTCAACTCAGGGGGGTCGGCCGATACTGCCATTCTTGAGGGATGCAGAGGAGACTGGAATTCCCGGTGTAGCGGTGAAATGCGTAGAGATCGGGCGGAACACCCGTGGCGAAGGCGGCCACCTGGGCTGCGCCTGACGCTGAGGTGCGAAGGCGTGGGGAGCGAACGGGATTAGATAGCCCTGTA
+
FGGFGGGGEGE@DFDCCGGFGGGGEDEDGGGGE@DFGGGGGDFEFGGGGGGGGGFGGGCEAFGGFGGGGGGF>EGGGGGG:FFFFGGG<FECA<EEGGGFFGGD>@FFGGGG:FGFGGGGGGGGGGFEGGGG6C7@7:2?8*CCCEFDEGECC:EGC8E8AE>?5:CECCEGGEC>*@C88FDGG>E*:DG8CC<EEGFEF*7:8?3>E::?EE5D>C5:9C*7(1*.*7)2+0+*)799
@M00200:205:000000000-AKKM3:1:1101:13929:6495 1:N:0:1
ACTGGGCGTAAAGGGCGCGTAGGCGGCCACCGCAAGTCAGTTGTGAAATCTCTGGGCTTAACCCAGAAAGGTCAACTGATACTGCGGGGCTAGAGTGCAGAAGGGGCAACTGGAATTCTCGGTGTAGCGGTGAAATGCGTAGAGATGTGGAGGAACACCAATGGCGAAGGCAGCCTCCTGGGCCAACACTGACACTCATGCACGAAAGCGTGGGGAGCAAACAGGATTAGATACCCGGGTA
+
GGGGGGGGGGGGGGGGGGGGGGGGGGGGGGGGGGGGGGGGGGGGGGGGGGGGGGGGGGGGGGGGGGGFGGGGGGGGGGGGGGGGGGGGGGEGGGGGGGGGGCGGGGGGGGGGGGGGGGGGGGGGGGGGGGGGGGGGGGGGGGGGGGGGGGFGGGGGGGGGGGGGGGGGGGGGGGGGGGGGGGGGGCFGGFGGGGGGGGGGGGGGGEGGGGGGDE>DEGFGGGGGBC<6FFFGFF6FFFEG7
@M00200:205:000000000-AKKM3:1:1101:6631:6500 1:N:0:1
ATTGGGTGTAAAGGGCGCGTAGGCGGCCTGGTAAGTAGGGGGTGAAATCCTGCGGCTTAACCGCAGGGCTGCCTTCTAAACTGTCAGGCTCGAGCACGGTAGAGGCAGATGGAATTCCCGGTGTAGCGGTGGAATGCGTAGAGATCGGGAAGAACATCAGTGGCGAAGGCGGTCTGCTGGGCCGTTGCTGACGCTGAGGCGCGACAGCGTGGGGAGCAAACAGGATTAGATACCCTCGTA
+
GGGGGGGGGGGGGGGGGGGGGGGGGGGGGGGGGGGGFGGGGGGGGGGGGGGGGGGGGGGGGGGGGGGGGGGGGGGGGGGGGGGGGGGGGGGGGGGGGGGGGGGGGGGGGGGGGGGGGGGGGGGGGGGGGGGGGGGGGGGGGGC>FGGGGGGGGGGGGGGGGGGGGGGGCFFGGGGGCCFGGGGGGGGGGG?GGGGGGGGGGDGGGGGGG:EGGGFGFGGGGGGG<GGBF4<FFGFGFFFG
@M00200:205:000000000-AKKM3:1:1101:8174:6511 1:N:0:1
ATTGGGTATAAAGGGCGCGTAGGCGGCCTTGCAAGTGGCGGGTGAAATCCCTCGGCTTAACCGAGGAACTGCCTGCCAGACTGCATGGCTTGAGACCGGGAGAGGTGAGTGGAATTCCCAGTGTAGCGGTGAAATGCGTAGATATTGGGAGGAACACCAGTGGCGAAGGCGGCTCACTGGACCGGTACTGACGCTGAGGCGCGAAAGCGTGGGGAGCAAACAGGATTAGATACCCTAGTAAGA
+
GGGGGGGGGGGGGGGGGGGGGGGGGGGGGGGGGGGGGGGGGGGGGGGGGGGGGGGGGGGGGGGGGGGGGGGGGGGGGGGGGGGGGGGGGGGGGFGGGGGGDDEGGFGGGGF@FGGFGGGGGGFGGGGDEECFGGC:FGGGEFCFGGFGGFGDGG:FGGGF<BFGDGCCGFGGCEEFFEGFGGFGGGGGFCC687CEGGGFGGGGGGD4E5*:CE><BEEGCFDGFGG?F=<GGFF*7>FF>2-
@M00200:205:000000000-AKKM3:1:1101:10415:6537 1:N:0:1
ACTGGGTGTAAAGGGTGCGTAGGTGGCTGGGAAAGTCTGATGTGAAATCTCCGGGCTCAACTCGGAAATGGCATTGGAAACTATCCGGCTGGAGGGTCGGAGGGGAGACTGGAATTCTCGGTGTAGCAGTGAAATGCGTAGATATCGAGAGGAACACCAGTGGCGAAGGCGAGTCTCTGGACGATACCTGACACTGAGGCACGAAAGCTAGGGGAGCAAACAGGATTAGATACCCTCGTACGAT
+
GGFGGGGGFGGGGGGGGGGGGGGGGGGGGGGGGGGGGGGGGGGGGGGGGGGGGGGGGGGGGGGGGGGGGGGGGGGGGGGGGGGGGGGGDGGEFGGGGGGGGGGEGGGGGGFFFGGGGGGGGGGGGGGGGGGGGGGGGGGGGGFGGGGDGFE+FGGGGGGCCFGGGGGGGGGGG>FFCGD7FGEGEGGC<FGGGGGGGGGFE5CEDDGFGGFFCEED@FGGGGCC(9:7*9>FGFFGFEF=*(42
@M00200:205:000000000-AKKM3:1:1101:18340:6538 1:N:0:1
ACTGGGCGTAAAGGGAGCGTAGGCGGATAGTTTAGTCAGAGGTGAAAGCCCAGGGCTCAACCTTGGAATTGCCTTTGATACTGGCTATCTTGAGTATGGAAGAGGTATGTGGAACTCCGAGTGTAGAGGTGAAATTCGTAGATATTCGGAAGAACACCAGTGGCGAAGGCGACATACTGGTCCATTACTGACGCTGAGGCTCGAAAGCGTGGGGAGCAAACAGGATTAGATACCCCTGTA
+
GGGGGFCFGGEGGGGGGDEGGEEGGGGGGGFCFGGGGGGGGGGGFEGGGGFGGGGEFGGFEGGGGGGGGCFGGGDGGGGGCGGGGGGGGGGGCGGGFGDGGGGGFFFGGGGGGGFFFEFGEGFGGGGGGGGGDF9EFGGFGGGGGFGGG@GE=FGGGGGFBDGGGGGGGGGGGGGFGGGGGGGGGGGGGGGGDEGGCCCFGFGGFDGGGGGEGEBGFGG65F6C;GFE=AEGCFCFFFFG
@M00200:205:000000000-AKKM3:1:1101:26573:6538 1:N:0:1
ATTGGGCGTAAAGAGCTCGTAGGCGGTTTGTCGCGTCTGCCGTGAAAGTCCGGGGCTCAACTCCGGATCTGCGGTGGGTACGGGCAGACTAGAGTGATGTAGGGGAGACTGGAATTCCTGGTGTAGCGGTGAAATGCGCAGATATCAGGAGGAACACCGATGGCGAAGGCAGGTCTCTGGGCATTAACTGACGCTGAGGAGCGAAAGCATGGGGAGCGAACAGGATTAGATACCCCAGTA
+
GGGGGGGGGGGGGGGGGGGGGGGGGGGGGGGGGGGGGGGGGGGGGGGGGGGGGGGGGGGGGGGGGGGGGGGGGGGGGGGFGGGGGGGGGGGG9FFGGGGGGGGGGGGGGGGGGCGGGGGGGGGGGGGGGGGGFGGDCFEGGEGGGGGGGGGGGGCCGGEGGGGGGGGGGFGGDFGGGGGGGGGGGGFFGGGGGGGD*CEGCDGGGGDGFGGFGGB5:CG5CGGGF:C?FFF7<CGG33FG
@M00200:205:000000000-AKKM3:1:1101:15980:6561 1:N:0:1
ATTGGGTTTAAAGCGTGTGTAGGCGGACCCGTAAGTGTCTTGTGAAATCCCCCGGCTCAACCGGGGAACGGCTGGGCATACTGCGGGTCTTGAGAGGCCTAGGGGCGGACGGAACAAGCGGTGGAGCGGTGAAATGCGTAGATATCGCTTGGAACGCCGACGGTGAAAACAGCTCGCTGGGGGTGTGCTGACGCTGAGACACGAAAGCCAGGGGAGCGAACGGGATTAGATACCCTGGTAAGA
+
GGGGGGGGGGGGGGGFGGGGGGGGGGGGGGGGGGGGFGGGGGGGGGGGGGGGGGGGGGGGGGGGGGGGGGGGGGGGGGGGFGGGGGGEGGGGGGGGGGGGGGGGGGGGGGGGGGGGGGGGGGGGGGGGGEGGGGGGGGGGGGGGGGGGGGGGGGGGGGGGGGGGGGGGEFGGGGGGGGGGGGGGGGGGGGGGGGGGGGGGGGGGGGGGGDGGGGFGBGGGGGGGFGG?@?2FCFG4>F?FGFF
@M00200:205:000000000-AKKM3:1:1101:25163:6561 1:N:0:1
ATTGGGTTTAAAGGGTGCGTAGGTGGTGGGGTAAGTCGGATGTGAAATCCCGGGGCTCAACCCCGGAACTGCATTCGATACTGCCTTGCTCGAGTACTGGAGAGGAGACTGGAATTTACGGTGTAGCAGTGAAATGCGTAGATATCGTAAGGAAGACCAGTGGCGAAGGCGAGTCTCTGGACAGTTACTGACACTGAGGCACGAAGGCCAGGGGAGCAAACGGGATTAGATACCCTGGTAAGA
+
GGGGGGGGGGGGGGGGGGGGGGGGGGGGGGGGGGGGGGGGGGGGGGGGGGGGGGGGGGGGGGGGGGGGGGGGGGGGGGGGGGGGGGGGGGGGGGGGGGGGGGGGGGGFGGGGGGGGGFGGGGGGGGGGGGGGGGGGGGGGGEGGGGGE@GFGGGGGGGGCFCCGCFGGGFGGGGGFGFGGCFFEFGGGDGE:CFFFGDFFEGEGGGDCCF8FFD>CEGFEGGGGF<C268AFFFCG>>?7C?>
@M00200:205:000000000-AKKM3:1:1101:19788:6562 1:N:0:1
ATTGGGTGTAAAGGGCGCGTAGGCGGTTACGTAAGTCTGGCGTGAAATCTCACAGCTCAACTGTGGAACTGCGTCGGATACTGCGTTGACTAGAGGGCGGTAGAGGTACCTGGAACTAGCGGTGTAGCGGTGAAATGCGCAGATATCGCTAGGAACGCCGGTGGCGAAGGCGAGGTACTGGGCCGTTCCTGACGCTGAGGCGCGAAAGCTAGGGGAGCGAACCGGATTAGATACCCGGGTA
+
AGGGGGGGFGGGGGGGGGGGGGGGGGGGGGGGGGGGGGGGGGGGEFGGGGGGGGGGGGGGGGGFGGGGGGGGGGGGGGEGGGGGGGGGGGGFG<FGGGGGGGGGGGGGGGGGGCFFGGGGGGGGGGGGGGGDFFDGFGGGEGGGGGGGGGF>FFGGGGGGGGGGGGCEGGGGGGGGGGG?ECCGGDG8FCGFGEGGG5C=FDC>EE5DFGCGGG5DED8:C7C39<71*7479FCFBEFGC
@M00200:205:000000000-AKKM3:1:1101:26734:6567 1:N:0:1
ATTGGGTATAAAGGGCGCGTAGGCGGCCATCTAAGTCAGACGTGAAATCCCCCGGCTTAACCTGGGAACTGCGTCTGATACTGGACGGCTCGAGTATGGGAGAGGGATGTAGAATTCCAGGTGTAGCGGTGAAATGCGTAGATATCTGGAGGAATACCGGTGGCGAAGGCGGCATCCTGGACCATTTACTGACGCTGAGGCGCGAAAGCTAGGGGAGCAAACGGGATTAGATACCCGAGTA
+
GGGGGGGGGGGGGGGGGGGGGGGGGGGGGGGGGGGGGGGGGGGGGGGGGGGGGGGGGGGGGGGGGGGGGGGGGGGGGGGGGGGFGGGGGGGGGGGGGGGGGGGGGGGGGGF9BFGCCDAFF8BFGGGGGGGGGGGGGGGGGGGGAFGGGGGDGGGGGGGGGGGGGGG>FGGGGGGG69FFFGGFFGFCCDGGGGD2=CFEGGDDEGGGG7C9CG:DFGGGGGGG?5C:==<7C?8GF))*2
@M00200:205:000000000-AKKM3:1:1101:17487:6568 1:N:0:1
ATTGGGCTTAAAGGGAGCGTAGGCGGATAGTTTAGTCAGAGGTGAAAGCCCAGGGCTCAACCTTGGAATTGCCTTTGATACTGGCTATCTTGAGTATGGAAGAGGTATGTGGAACTCCGAGTGTAGAGGTGAAATTCGTAGATATTCGGAAGAACACCAGTGGCGAAGGCGACATACTGGTCCATTACTGACGCTGAGGCTCGAAAGCGTGGGGAGCAAACAGGATTAGATACCCTAGTA
+
GGGGGGGGGGGGGGGGGGGGGGGGGGGGGGGGGGFGGGGGGGGGGGGGGGGGGGGGGGGGGGGGGGFGGGGGGGGGGGGGGGGGGGGGGGGGGGGGGGGGGFGFGGGGDGGGGGGGGGGGGGGGGGGGFGGEFGGGGGGGFCGGGGGFCFGCGGGGGGGGGGGGGGGGGGGGGGGFGGGGGGGGFGGGGFGGGGGCGECGGGGGG5)?EEGDGG))>G:FGFCC<GGFFFFGGFGGFFFG
@M00200:205:000000000-AKKM3:1:1101:10981:6571 1:N:0:1
ACTGGGCATAAAGGGCGCGTAGGCGGCTTAACAAGTCCCGTGTGAAATCCCTCGGCTCAACTGAGGAACTGCACGGGAAACTGTTTGGCTTGAGTTCGGGAGAGGGAAGCGGAATTCCGGGTGTAGCGGTGAAATGCGTAGATATCCGGAGGAACACCGGTGGCGAAGGCAGCCTCCTGGGCCAACACTGACACTCATGCACGAAAGCGTGGGGAGCAAACAGGATTAGATACCCTAGTA
+
CFGGGF9FGGGGGGGGEGGG:CGFCGGEEGGGGGGDFG8FGGFDFFGGFGGGGEGGFGGC<FFFGGEFGFGGGFGEDGGGGGFFGGGCF?DFFBEFGGGGCFECFEEFDF>FE7FDGFGDGECCFFGEGEGGGGCCGGGEGGFGFGGGGGGDFGGCCGGGGDGGGG7FEGGGDFGFCDFCE5CGGGGGFFFGG?*CEC79FGGGDE3CCEC:EE:GFGGFGG?C<FF<F=9CGFC97)=E
@M00200:205:000000000-AKKM3:1:1101:14596:6577 1:N:0:1
ACTGGGTATAAAGGGCGCGTAGGCGGCGGTCAAGGTCTCGGGTGAAAGCCCCCGGCTCAACCGGGGAGGTGCCCGGGATACCGGACCGCTCGAGGGGGGCAGGGGCAGGCGGAACTTCCGGTGGAGCGGTGAAATGCGTTGAGATCGGAAGGAACGCCGGCGGCGAAAGCGGCCTGCTGGGCCCCGCCTGACGCTGAGGCGCGAAAGCCAGGGGAGCGAACGGGATTAGATACCCTAGTA
+
GGGGGGGGGGGGGGGGGGGGGGGGGGGGGGGGGGGGGGGGGGGGGGGGGGGGGGGGGGGGGGGGGGGGGGGGGGGGGGGGGGGGGGGGGGGGGGGGGGGGGGGGGGGGGGGGGGGGGGGGGGGGGGGGGGGGGGGGGGGGGGGGGGGGGGGGGGGGGGGGGGGGGGGDGGGGGGDFGGGGGGGGGGGGCFGGGGGGGGGGGDGC?EGFGGGGGGFGEGGD3D8DFGFDFF>G<8EGFFFG
@M00200:205:000000000-AKKM3:1:1101:23233:6587 1:N:0:1
ACTGGGTTTAAAGGGCGCGTAGGCGGCATATTAAGTCAGCTGTGAAATCTCCGAGCTTAACTCGGAACTGTCAGCTGATACTGATGTGCTAGAGTGCAGAAGGGGCAATCGGAATTCTTGGTGTAGCGGTGAAATGCGTAGATATCAAGAGGAACACCTGAGGTGAAGACGGGTTGCTAGGCTGACACTGACGCTGAGGCGCGAAAGCCAGGGGAGCAAACGGGATTAGATACCCTAGTA
+
GGGGGGGGGGGGGGGGGGGGGGGGGGGGGGGGGGGGGGGGGGGGGGGGGGGGGGGGGGGGGGGGGGGGGGGGGGGGGGGGGGGGGGGGGGGGGGGGGGGGGGGGGGGGGGGGGGGGGGGGGGGGGGGGGGGGGGGGGGEEFGGGGGGGGGGGGGGGGGGGGGGGGGGGGGGGGGGGGFGGGGGGGFGG?GGGGGGGGGCGGCCEGGGCEGGGGGFGFGGGD58>?GGFF?A::AC*)7=E
@M00200:205:000000000-AKKM3:1:1101:27719:6588 1:N:0:1
ATTGGGTGTAAAGAGCTCGTAGGCGGTTTGTCGCGTCGGCCGTGAAAACTTGGGGCTTAACCCCGAGCCTGCGGTCGATACGGGCAGACTTGAGTTCGGCAGGGGAGACTGGAATTCCTGGTGTAGCGGTGAAATGCGCAGATATCAGGAGGAACACCGGTGGCGAAGGCGGGTCTCTGGGCCGATACTGACGCTGAGGAGCGAAAGCGTGGGGAGCGAACAGGATTAGATACCCTAGTA
+
GGGGGGGGGGGGGGGGGGGGGGGGGGGGGGGGGGGGGGGGGGGGGGGGGGGGGGGGGGGGGGGGGGGGGGGGGGGGGGGGGGGGGGGGGGGGGGGGGGGGGGGGGGGGGFGFCGFGGGGGGGGFFGFEGFGGFGGGGGGGGF?FCFGGGGGEGCGGGGGC@FGGGGGGGGGGGGGFFGGGG5CEEGG*0:EGGGDGGGGGGFECEGDGGGDEGGEGDEGC<CGD?FF?FB2*<<CFFFFG
@M00200:205:000000000-AKKM3:1:1101:9545:6600 1:N:0:1
ATTGGGCGTAAAGGGAGCGTAGGCGGACATTTAAGTCAGGGGTGAAATCCCAGAGCTCAACTCTGGAACTGCCTTTGATACTGGATGTCTTGAGTGTGAGAGAGGTAAGTGGAACTCCGAGTGTAGAGGTGAAATTCGTAGATATTCGGAAGAACACCAGTGGCGAAGGCGACTTACTGGCTCATTACTGACGCTGAGGCTCGAAAGCGTGGGGAGCAAACAGGATTAGATACCCTAGTA
+
GGGGGGGGFGGGGGGGGGGGGGGGGGGGGGGGGGGGGGGGGGGGGGGGGGGGGGGCFGGGGGGGGGGGGGGGGGGGGGGGGGGGGGGGGGGGGGGGGGGGGGGGGGGGGGGGGGGGGGGGGGGGGFGGGGGGGGGGGGGGGGGGGGGG87CFGGGGGGGGGGGGGGGGGGGGGGGGGGGGGGGGGFGGGGFFGCDGDGGGGGECFCDFGEG7:E:DEGFGGGGD<GGFFFFGFGGF@4@7
@M00200:205:000000000-AKKM3:1:1101:6860:6616 1:N:0:1
ATTGGGTATAAAGCGCACGTAGGTGGCGACGTATGTCGGGTGTGAAAGCCCCGGGCTCAACCTGGGAATTGCATCCGAAACTGCGTTGCTGGAGTACGGAAGAGGAGGGCGGAATTCCCGGTGTAGCGGTGAAATGCGTAGATATCGGGAGGAACATCAGTGGCGAAGGCGGCCCTCTGGTCCAGTACTGACACTCAAGTGCGAAAGCGTGGGGAGCAAACAGGATTAGATACCCTCGTAAGA
+
GGGGGGGGGGGGGGGGGGGGGGGGGGGGGGGFGGGGGGGGGGGGGGGGGGGGGGGGGGGGGGGGGGGGGGGGGGGGGGGGGGGGGGGGGGGGGGGGGGGGGGGGGGGGGGGGGGGGGGGGGGGGGGGGGGGGGGGGGGGDGGFGFGFGGGGGGGFGGFGGGGGGDFGGGDGGGGGGGGGGGGGGGGGFFFGGGGGGGCFGGGGGGEGCEEGGGGFG>EGD5*;FBGGFFFFG:CCG3<FEGFA
@M00200:205:000000000-AKKM3:1:1101:17650:6619 1:N:0:1
ATTGGGTATAAAGGGCGCGTAGGTGGCTTGGCAAGCGTGTGGTGAAAGCCCGGGGCTCAACCCCGGGTCTGCCGTGCGAACTGCTATGGCTTGAGCACTGTAGAGGCAGGTAGAATTCCGGGTGTAGCGGTGGAATGCGTAGAGATCCGGAAGAATACCGGTGGCGAAGGCGGCCTGCTGGGCAGTGGCTGACACTGAGGCGCGACAGCGTGGGGAGCAAACAGGATTAGATACCCCTGTA
+
GGGGGGGGGGGGGGGGGGGGGGGGGGGGGGGGGGGGGGGGGGGGGGGGGGGGGGGGGGGGGGGGGGGGGGGGGGGGGGGGGGGGGGGGGGGGGGGGGGGGGGGGGGGGGGGGGGGGFGGGDGGGGGGGGGGGGGGGGGGGGGGGGGGGGGCGGGGFGGGGGG7@CEGGDEGGGGGGGGGGGGGGGGGGGGGGGGGGG7CDDGGGEEDDEGEEG5<D>GGCFFFF?FC<46<FD,29>>FG7
@M00200:205:000000000-AKKM3:1:1101:5697:6626 1:N:0:1
ATTGGGTTTAAAGAGCGCGTAGGCGGCCTGATAAGTAGGGGGTGAAATCTCGCGGCTCAACTGCGAGGCTGCCTCCTAAACTGTCGGGCTCGAGCACAGTAGAGGCAGGTGGAATTCCCGGTGTAGCGGTGGAATGCGTAGAGATCGGGAAGAACATCGGTGGCGAAGGCGGCCTGCTGGGCTGTTGCTGACGCTGAGGCGCGACAGCGTGGGGAGCAAACAGGATTAGATACCCTGGTA
+
GGGEGFFCGGGGGFGGGGGGGDEFGGGCBFFFGGGGGGGGGGGGGFGGGGGGGGGGGGGGGFFFFGEEFGGGGGEFG=<BFGCFFE@FGEG7BCCGGGGGGGGGGDEGGGFGGGGGGGCFCGGGGAFEGGGGGFFFFGGGDGFGGGGG@*=@FGGFFGCCGECFEGGEDGGGGGGGGGGGGGFGFGGGGFFGGGGGGGGFG3=CEC<C=C>CCC>D<E@@FG?F?7FFFF<*+,294>FD
@M00200:205:000000000-AKKM3:1:1101:22611:6652 1:N:0:1
ACTGGGTTTAAAGCGCGCGTAGGCGGGTTGTTAAGTCAGGGGTGAAATGCCGAGGCTCAACCTCGGAACTGCCTTTGATACTGGCAATCTGGAGATCGGGAGAGGTGAGTGGAATTCCGAGTGTAGAGGTGAAATTCGTAGATATTCGGAGGAACACCAGAAGCGAAGGCGGCTCACTGGCCCGATACTGACGCTGAGGCGCGAAAGCGTGGGGAGCAAACAGGATTAGATACCCGAGTAAGA
+
GGGGGGGGGGGGGGGGGGGGGGGGGGGGGGGGGGGGGGGGGGGGGGGGGGGGGGGGGGGGGGGGGGGGGGGGGGGGGGGGGGGGGGGGGGGGGGGGGGGGGGGGGGGGGGGGGGGGGGGGGGGGGGGGGGGGGGGGGGGGGGGGGGGGCCEEGGGGGGGGGGGGGGGGGGGGGGGGGGGGGGGGGGGGGGGGGGGGD5F5C>EEGGG4ECEEGGDD)5CF49F48CF27/6>CFFD3>>6FB<
@M00200:205:000000000-AKKM3:1:1101:18450:6687 1:N:0:1
ACTGGGTATAAAGCGTGCGCAGGCGGTGATGTAAGACAGATGTGAAATCCCCGGGCTCAACCTGGGAACTGCATTTGTGACTGCATCGCTGGAGTGCGGCAGAGGGGGATGGAATTCCGCGTGTAGCAGTGAAATGCGTAGATATGCGGAGGAACACCGATGGCGAAGGCAATCCCCTGGGCCTGCACTGACGCTCATGCACGAAAGCGTGGGGAGCAAACAGGATTAGATACCCCGGTA
+
GGGGGGGGGGGGGGGGGGGGGGGGGGGGGGGGGGGFGGGGGGGGGGGGGGGGGGGGGGGGGGGGGGGGGGGGGGGGGGGGGGGGGGGGGGGGGGGGGGGGGGGGGGGGGGGGGGGGGGGGGGGGGGGGGGGGGGGGGGGGGGGGGGGGGGGDGGGGGGGGGGGGGGGGGGGGGGD@CGGGGGGGGGGGGGGGGCDGECGGGGGGGGDGGGGGGGFGFGGGFGGGFG:??F<CFCFF>DFG
@M00200:205:000000000-AKKM3:1:1101:8291:6694 1:N:0:1
ACTGGGTTTAAAGGGCGCGTAGGCGGCCGATTAAGTCGGGGGTGAAAGCCTGTGGCTCAACCACAGAATTGCCTTCGATACTGGTTGGCTTGAGACCGGAAGAGGACAGCGGAACTGCGAGTGTAGAGGTGAAATTCGTAGATATTCGCAAGAACACCAGTGGCGAAGGCGGCTGTCTGGTCCGGTTCTGACGCTGAGGCGCGAAAGCGTGGGGAGCAAACAGGATTAGATACCCGGGTA
+
GGGGGGGGGGGGGGGGGGGGGGGGGGGGGGGGGGGGGGGGGGGGGGGGGGGGGGGGGGGGGGGGGGGGGGGGGGGGGGGGGGGGGGGGGGGGGGGGGGGGGGGGGGGGGGGGGGGGGGGGGGGGGGGCFGGGGGGGGGGGGGGGGGGGGGGGCGGGGGGGGGFEEGGGGGGGGGCGCFGCFGGGGGGGGGFGGGGGGGGFDDECGEDCGGGGGG>C>C6AC9FG:GFF?FAGD?CDBFFG
@M00200:205:000000000-AKKM3:1:1101:23417:6698 1:N:0:1
ACTGGGCATAAAGGGCGCGTAGGCGGCCTTCTAAGTCAGACGTGAAATCCCCGGGCTCAACCCGGGAACTGCGTCTGATACTGGAGGGCTTGAATCCGGGAGAGGGATGTGGAATTCCAGGTGTAGCGGTGAAATGCGTAGATATCTGGAGGAACACCGGTGGCGAAGGCGGCATCCTGGACCGGTATTGACGCTGAGGCGCGAAAGCCAGGGGAGCAAACGGGATTAGATACCCTCGTA
+
GGGGGGGGGGGGGGGGGGGGGGGGGGGGGGGGGGGGGGGGGGGGGGGGGGGGGGGGGGGGGGGGGGGGGGGGGGGGGGFGGGGGGGGGGGGGGGGGGGGGGGGGGGGGGGGGGGGGGGFGFFGGGGGGGGGGGGGGGGGGGGGGGGGGGFGFDCFGGGGGGGGGGEGGGGGGGGEGFGGGGGGGGGGFFFGGGGGGGGGGGGGGGGGGFFGGEG@GFGGGGDGG(97<69AFGFF7@DFG
@M00200:205:000000000-AKKM3:1:1101:23050:6710 1:N:0:1
ACTGGGCGTAAAGGGCGCGTAGGCGGTCAGCACAAGTCAGTTGTGAAATCTCCGAGCTTAACTCGGAAAGGTCAACTGATACTGCGCGGCTAGAGTGCAGAAGGGGCAACTGGAATTCTCGGTGTAGCGGTGAAATGCGTAGATATCGAGAGGAACACCTGCGGCGAAGGCGGGTTGCTGGGCTGACACTGACGCTGAGGCGCGAAAGCTAGGGGAGCGAACGGGATTAGATACCCTGGTA
+
GGGGGGGGGGGGGGGGGGGGGGGGGGGGGGGGGGGGGGGGGGGGGGGGGGGGGGGGGGGGGGGGGGGGGGGGGGGGGGGGGGGGGGGGGGGEGGGGGGGGGGGGGGGGGGGGGGGGGGGGGGGGGGGGGGGGGGGGGGGGGGGGGGGGGGGGEGGGGGGGGGDEGGGGGGGGGGGGGGGGGGGGGGGGCCFGGCGGGGGGGGGGGGGGGFEED57D>GGEGGEG?GGBFFFFFF69=>FGF
@M00200:205:000000000-AKKM3:1:1101:19717:6714 1:N:0:1
ATTGGGCGTAAAGCGCACGTAGGCGGCTTTGTAAGTTAGAGGTGAAAGCCCGGAGCTCAACTCCGGAACTGCCTTTAAGACTGCATCGCTTGAACATCGGAGAGGTAAGTGGAATTCCGAGTGTAGAGGTGAAATTCGTAGATATTCGGAAGAACACCAGTGGCGAAGGCGACTTACTGGACGATTGTTGACGCTGAGGTGCGAAAGCGTGGGGAGCAAACAGGATTAGATACCCTCGTA
+
GGGGGGGGGGGGFGGGGGGGGGGGGGGGECFGGGGGGGGGGGGGGGGGGGGG@CEGGGGGGFGGGGGGGGGGGGGGGGGGGGGGFGFGGGGGGFGGGGGGGGGGGGCFGGGGGGGGGGGGGFGFGGGGGGGAFGGGGGGGGGFGGGGGGGFFGGGGGGGGGGGGGGGGGGGGGGGGGGGGGFGGDGCFFGGGGGGD?FGFFGGG>E<GGEGGGGEGFGGGGG69?GG>FFFCECGF;BFG
@M00200:205:000000000-AKKM3:1:1101:16135:6752 1:N:0:1
ATTGGGCATAAAGGGTGTGTAGGCGGTCGTATTAGTCTTTTGTAAAAGCTCTCGGACTCAATCCGGGAAATGCGGAAGAAACGGTACGACTAAGAGGTCGCGAGAGGTAGAGGGAACTCATGGTGTAGGGGTGAAATCCGTTGATATCATGGGGAACACCAAATGCGAAGGCACTCTACTGGCGCGCACCTGACGCTGAAACACGAAAGCGTGGGAATCGAACGGGATTAGATACCCCCGTAA
+
GGGGGGGGGGGGGGGGGGGGGGGGGGGGGGGGGGGGGGGGGGG9FGGGGGGGGGG7FGGGGGGGGGGGGGGGGGGGGGGGEGGGGGGGGGGGGGGGGGGGGGGG@FGGGGGGGGGFGGGGGGGGFGGGGGGGDFGGGGC8F7@@@DCAFBFGGGGGGGGGGGGFA>EGDGE@E>:>;;CAFFFGGG5CGGE8E6CCGDEGDC**;CD5CFDCGCBG6A:;9*/9179>FFFC+3+*957CC>0
@M00200:205:000000000-AKKM3:1:1101:15718:6756 1:N:0:1
ATTGGGTTTAAAGGGAGCGTAGGCGGACATTTAAGTCAGGGGTGAAATCCCGGGGCTCAACCTCGGAATTGCCTTTGATACTGGGTGTCTTGAGTATGAGAGAGGTGTGTGGAACTCCGAGTGTAGAGGTGAAATTCGTAGATATTCGGAAGAACACCAGTGGCGAAGGCGACACACTGGCTCATTACTGACGCTGAGGCTCGAAAGCGTGGGGAGCAAACAGGATTAGATACCCGAGTA
+
GGGGGGGGGGGGGGGGGGGGGGGGGGGGGGGGGGGGGGGGGGGGGGGGGGGGGGGGGGGGGGGGGGGGGGGGGGGGGGGGGGGGGGGGGGGGGGGGGGGGGGGGGGGGGGGGGGGGGGGGGGGGGGGGGGGGGGGGGGGGGGGGGGGG8FG7FGGGGGGGGGGGEGGGDGCEGGGGGGGGGGGGGGGGGGGGGGGGGGGGGGGGFGDFGGGGGGEDFGFFGGGDFGF?68<FGGFGFBFF
@M00200:205:000000000-AKKM3:1:1101:15946:6762 1:N:0:1
ATTGGGTGTAAAGGGCTCGTAGGCGGCCAACTAAGTCAGACGTGAAATCCCCAGGCTCAACCTGGGAACTGCGTCTGATACTGGTTGGCTTGAATCCGGGAGAGGGATGCAGAATTCCAGGTGTAGCGGTGAAATGCGTAGATATCTGGAGGAATACCGGTGGCGAAGGCGGCATCCTGGACCGGCATTGACGCTGATGAGCGAAAGCCAGGGGAGCAAACGGGATTAGATACCCCGGTA
+
GGGGGGGGGGGGGGGGGGGEGGGGGGGDFGGGGGGGGGGGFGGGGGGGE<EFFGGGGGGGGGGGGGGGGGGGGGGGGGGFGGGGGG@FGGGGGGGGGGGGCGGEGGEFGGGGGGGGGE?FGGGGGGGGGGGGGGFFG7FGEEGGGGGGFGGGGGGDGGGGGGEGGGGGGFEGGGGGGGGGFGGGGCCCGGGGGGGCGGG7<FDEGGG48=FGGD>3>FGGGGGGBGFFFFBFGGG3>EFG
@M00200:205:000000000-AKKM3:1:1101:24329:6766 1:N:0:1
ACTGGGCGTAAAGCGTGCGTAGGTGGTTCGTTAAGTCTGATGTGAAAGCCCTGGGCTCAACCTGGGAATGGCATTGGATACTGGCGACCTAGAGTGCGGTAGAGGGGTGTGGAATTCCCGGTGTAGCAGTGAAATGCGTAGATATCGGGAGGAACATCTGTGGCGAAGGCGACACCCTGGACCAGCACTGACACTGAGGCACGAAAGCGTGGGGAGCAAACAGGATTAGATACCCGAGTA
+
GGGGGGGGGGGGGGGGGGGGGGGGGGGGGGGGGGGGGGGGGGGGGGGGGGGGGGGGGGGGGGGGGGGGGGGGGGGGGGGGGGGGGGGGGGGGGGGGGGGGGGGGGGGGGGGGGGGGGGGGGGGGGGGGGGGGGGGGGGGGGGGGGGGGGGGGGGGGGGGGGGGGGGGGGGGGGGGGGGGGGGGGGGGGGGGGGGGGGGGGGGGGGCDFG=EGGGFGFGGFGGGCBGG7?F9CEAFGF@@G
@M00200:205:000000000-AKKM3:1:1101:12448:6767 1:N:0:1
ATTGGGCATAAAGGGCGCGTAGGCGGCCAGGCAAGTCGGCTCGTGAAAGCCCGGGGCTCAACCCCGAGCCTGCTTCCGAAACTGCGAGTCTTGAGGACCGGAGAGGAAGGCGGAATTCCCAGTGTAGCGGTGGAATGCGTAGATATTGGGAAGAACACCAGTGGCGAAGGCGGCCTTCTGGACGGTACCTGACGCTGAGGCGCGAAAGCTAGGGGAGCAAACAGGATTAGATACCCCAGTA
+
GGGGGGGGGGGGGGGGGGGGGGGGGGGGGGGGGGGGGGGGCFGGGGGGGGGGGGGGGGGGGGGGGGGGGGGGGGGGGGGGGGGGGGGGGGGGDFGGGGGGGGGECFGGFGGGGGGGGGGGGGGFGGGGGGGGGGGGGGGGGGGFGGGGDGFGGGGGGGGGGGGGGGGEFGGGGGGGGGGGGGGGGGGGGGGGGDGGGDCFDGGGEGGDGGFGGG>DDGGGG48<8F<9?@AGFF:FFFFG7
@M00200:205:000000000-AKKM3:1:1101:6497:6772 1:N:0:1
ATTGGGCGTAAAGCGCGTGTAGGCGGTCCGGTAAGTCCGCTGTGAAAGTCCAGGGCTCAACCCTGGGATGCCGGTGGATACTGTCGGGCTCGAGTCCGGAAGAGGCGAGTGGAATTCCTGGTGTAGCGGTGAAATGCGCAGATATCAGGAGGAACACCAATGGCGAAGGCAGCTCGCTGGGACGTGACTGACGCTGAGACGCGAAAGCGTGGGGAGCAAACAGGATTAGATACCCGCGTA
+
GGGGGGGGGGGGGGGGGGGGGGGGGGGGGGGGGGGGGGGGGGGGGGGGGGGGGGGGGGGGGGGGGGGGGGGGGGGGGGGGGGGGGGGGGGGGGGGGGGGGGGGGGGGGGGGGGGGGGGGGGFGGGGGGGGGGFGGGGGGGGGGGGGGGGGGGGGGGGGGGGGGGGGGGGGGGGGGGGGGGGGGGGGGGGGGGGGGGGGGGGGGGE=DGGGGGGGFGFGGGGGGGFG7?FF2CFFCDFFFG
@M00200:205:000000000-AKKM3:1:1101:20949:6781 1:N:0:1
ACTGGGCGTAAAGCGCACGTAGGCGGATACTTAAGTTAGGGGTGAAATCCCAGGGCTCAACCCTGGAACTGCCTTTAATACTGGGTATCTCGAGTCCGAGAGAGGTGAGTGGAATTCCGAGTGTAGAGGTGAAATTCGTAGATATTCGCAGGAACACCAGTGGCGAAGGCGGCTAACTGGTCCATAACTGACGCTGAGGTGCGAAAGCGTGGGGAGCAAACAGGATTAGATACCCCAGTA
+
GGGGGGGGGGGGGGGGGGGGGGGGGGGGGGGGGGGGGGGGGGGGGGGGGGGGGGGGGGGGGGGGGGGGGGGGGGGGGGGGGGGGGGGGGGGGGGGGGGGGGGGGGGGGGGGGGGGGGGGGGGGGGGGGGGGGGGGGGGGGGGGGGGGGGGEGGGGGGDGGGGGGGGGGGGGGGGGGGGFGGGGGGGGGGGGGGDGGCFGGGGGGGGGGGGGGGGDGFGCFGGFGFGGFFFFGGEGFEFFF
@M00200:205:000000000-AKKM3:1:1101:12234:6781 1:N:0:1
ATTGGGCGTAAAGGGCGCGTAGGCGGCGGCGCAAGCGTGGGGTGAAAGTCCGGGGCTCAACCCCGGATCGGCCTCGCGGACTGCGTCGCTCGAGCACTGTAGAGGCGGGTGGAATTCCGGGTGTAGCGGTGGAATGCGTAGAGATCCGGAAGAACACCGGTGGCGAAGGCGGCCCGCTGGGCAGTGGCTGACGCTGAGGCGCGACAGCGTGGGGAGCAAACAGGATTAGATACCCTAGTAAGA
+
GGGGGGGGFGGGGGGGGGGGGGGGGGGGGGGGGGGGGEGGGGGGGGGGGGGGGGGGGGGGGGGGGGGGGGGGGGGGGGGGGGGGGGGGGGGGGGGGGGGGGGGGGGGGGGGGFGFFFGGGG/C:@FFGG8?E8ECFFG>EGGGC7@FGGGGGCCCC6ECE8EGFECG5E5CG8EGGG8EGGFFGCFGC5C5@?57*:EF*>CG8>CCFGGGGGGFGBFFGGGGG2CG2?/5>98EC)5/2:4:
@M00200:205:000000000-AKKM3:1:1101:10838:6801 1:N:0:1
ATTGGGCGTAAAGAGCGCGCAGGCGGCTGGTCAAGTCCGATGTGAAATCTCCCGGCTCAACTGGGAAACTGCATCGGAAACTGATCGGCTTGAAGGTGGGAGAGGGTAGTGGAATTCCCGGTGTAGTGGTGAAATGCGTAGATATCGGGAGGAACACCAGTGGCGAAGGCGACTACCTGGCCCATTCTTGACGCTGAGGCGCGAAAGCTAGGGGAGCGAACGGGATTAGATACCCTCGTA
+
GGGGGGGGGGGGGGGGGGGGGGGGGGGGGGGGGGGGGGGGGGGGGGGGGGGGGGGGGGGGGGGGGGGGGGGGGGGGGGGGGGGGGGGGGGGGGGGGGGGGGGGGGGGGGGGGGGGGGGGGGGGGGGGGGGGGGGGGGGGGGGCGGGGDDEGEGGGGGGGGGGGGGGGGGGGGGGGGGGGGGGGGGGGGGGGGGGGGGGCFGGEEEGGGGGGCGDFGFGG5DG5D?DFFF4AGGGGG>B>5
@M00200:205:000000000-AKKM3:1:1101:12262:6806 1:N:0:1
ACTGGGTGTAAAGGGAGCGTAGGCGGATAGTTTAGTCAGAGGTGAAAGCCCAGGGCTCAACCTTGGAATTGCCTTTGATACTGGCTATCTTGAGTATGGAAGAGGTATGTGGAACTCCGAGTGTAGAGGTGAAATTCGTAGATATTCGGAAGAACACCAGTGGCGAAGGCGACATACTGGTCCATTACTGACGCTGAGGCTCGAAAGCGTGGGGAGCAAACAGGATTAGATACCCGAGTA
+
GGGGGGGGGGGGGGGGGGGGGGGGGGGGGGGGGGGGGGGGGGGGGGGGGGGGGGGGGGGGGGGGGGGGGGGGGGGGGGGGGGGGGGGGGGGGGGGGGGGGGGGGGGGGGGGGFGGGGGGEGGGGGGGGGGGGGGGGGGGGGGGGGGGGGGGDGGGGGGGGGGGGGGGGGGGGGGGGGGGGGFGGGGGGGGGGGGGGGGFGGGGGGGCC:4:BFGFGFGGGGGGG0FGFFFEF+?FD5BFF
@M00200:205:000000000-AKKM3:1:1101:11903:6830 1:N:0:1
ACTGGGCATAAAGCGCGCGTAGGTGGCTGGGTAAGTCCATGGTGAAATCCCCGAGCTCAACTCGGGAACTGCGTCCGATACTGGCGGGCTTGAATTCGGGAGAGGGATGCGGAATTCCAGGTGTAGCGGTGAAATGCGTAGATATCTGGAGGAACACCGGTGGCGAAGGCGGTATCCTGGACCGGCATTGACGCTGAGGCGCGAAAGCTAGGGGAGCAAACGGGATTAGATACCCTCGTA
+
GEGGGG9@FCFGGGGCEGGCFGGGGGGGE;FCFGG<FEDEEFGCFGGGGGGGGGGGGGGGGCFGGGGGGGGGGGCCG::FGGGDEFGGGGGGGGGGGGGEGEG7FG7>C@FGGGGGGGF,DFFFGGGGEGGGGFGGGGGGGGGGGC<FEE<7CGGGGGG7FGGF7B8:FGFC*14BGGGGGGGEGEGEEFGGGGG5C*;CEDD8CCDGGGGGGD>CEGCFGGDD1CG?FFDFFGGDF3@G
@M00200:205:000000000-AKKM3:1:1101:27164:6838 1:N:0:1
ATTGGGTTTAAAGCGCGCGTAGACGGTTACTCAAGTCGGGTGTGAAAGCCCCGGGCTCAACCTGGGAATTGCATTCGAAACTGCGTAGCTAGGGTGCGGAAGAGGGAAGTGGAATTTCCGGTGTAGCGGTGAAATGCGTAGATATCGGAAGGAACATCAGTGGCGAAAGCGACTTCCTGGTCCAGCACCGACGTTCAGGCGCGAAAGCGTGGGGAGCAAACAGGATTAGATACCCCGGTA
+
EGGFGGGGGGGGGGGGGGCGGGGGGGGGGGFGGGGGGGGGEGGCGGGGGGGGGGGGGFGGGGGGGGGGGGGGGGGGFFGGG9FGGGGGGGFFGGGGGGGDGGGGGGGGGGGGFFGGGGGGGGGFGFGGGGEFGCCFGGGGGGFGGFGGGGCFGGGGGGGGFGFGGGGGDCGGGCGGGCAFGGEFFCFFGGDG8CFFGFGFGGGGC5DFE:::C8>DBG*C<CF436><FFA7<CEF@>:*
@M00200:205:000000000-AKKM3:1:1101:3923:6843 1:N:0:1
ATTGGGCTTAAAGAGCGTGTAGGCGGGAGCGTGAGTCGGTCGTGAAAGCCTTCGGCTCAACCGAAGAAGGGCGGCCGATACTGCGTTCCTTGAGGGGTGGAGAGGAGACTGGAATTCCCGGTGTAGCGGTGAAATGTGTAGATATCGGGAGGAACACCGGTGGCGAAGGCGGGTCTCTGGCCACACCCTGACGCTGAGGCGCGAAAGCGTGGGGAGCAAACGGGATTAGATACCCGTGTA
+
AFGCECGGGGGGGGAFGGGGGGGGGGGGGGG:FFEGGGCGGDGGGGGFFGGGGGGFGGGGGGGGGGGGGGGGGDEGGE7CFFGGGGGGGGGGGGGGGGGGGGGG7<CFGGGGFFGGGGGCG@FGFFGGDEEGG,@AFGFGGFGEGGCE7F:FECGGGGGGGGFCGGG58FDEEGDGFGGGFGFFGE8=CCCEGED58CCDC35EGDDDEGGDGG>DFCG+5C*/4DF)9?AFCEF<53>6
@M00200:205:000000000-AKKM3:1:1101:26019:6847 1:N:0:1
ACTGGGCGTAAAGGGAGCGTAGGCGGATAGTTTAGTCAGGGGTGAAATCCCAGGGCTCAACCTTGGACTTGCCTTTGATACTGGCTATCTTGAGGACGGAAGAGGTATGTGGAACTCCGAGTGTAGAGGTGGAATTCGTAGATATTCGGAGGAACATCGGTGGCGAAGGCGACATACTGGTCCATTACTGACGCTGAGGCGCGAAAGCGTGGGGAGCAAACAGGATTAGATACCCGTGTAAGCT
+
G<FGGGGGGGGGGGGEFGGGGGGGGGGEF,6C@FFGG9F,,@FGGGG,ECF8EFGGGGGGG8,,C66,6CFG8E<,CFCGGGG,,,,CFGGGGG8F,4@+BEFFG8C5FGGGGGFGGG++>FGGGGFGGGG7FFG,CFFGGGGGG9,AFG+@FGGF,@+@FGEGEGGGGGGDG*C,>FGGGG6,>D,<:FGGGGGCCFGG*9CGDECC*1=7:CEGFGGGGC69?GD<FF9FCEF))8@CFF2)
@M00200:205:000000000-AKKM3:1:1101:8699:6847 1:N:0:1
ATTGGGCATAAAGAGCTCGTAGGCGGCCACTCAAGTCGAATGTGAAACCTCGAGGCTCAACCTCGAGCCTGCATTCGATACTGGGCGGCTAGAGTCTGGTAGGGGGATCTGGAATTCCTGGTGTAGCGGTGGAATGCGCAGATATCAGGAGGAACACCGGTGGCGAAGGCGGGATCCTGGGCCAGTACTGACGCTGAGGAGCGAAAGCGTGGGGAGCAAACAGGATTAGATACCCTGGTA
+
GGGGGGGFGGGGGGGFGGGGGGGGGGGGCFGGGGGGGGGGGGGGGGGGGGGGGGGGGGGGGGGGGGGGGGGGGGGGGFFGGGGGGGGGGGGGGGGGGGGGGFGGGGGGGGGGGGGGGGGFGGGGGGGGGEGGGGGGGGGGGGGGGGFGGFGD:DGGGGGGGGGGGGGGGGGGGGGGGGGGGGGGFCFGGGFGGGGGGGGGGGGGGEGGGGGDGGFG::CCCFGGFGGFFF<FACFFF:/<
@M00200:205:000000000-AKKM3:1:1101:23957:6854 1:N:0:1
ATTGGGTTTAAAGCGTGCGTAGACGGTTATTTAAGTCGGGTGTGAAAGCCCCGGGCTCAACCTGGGAATTGCATTCGAGACTGAATAGCTAGGGTACGGTAGAGGGAAGTGGAATTTCCGGTGTAGCGGTGAAATGCGTAGATATCGGAAGGAACATCAGTGGCGAAAGCGACTTCCTGGACCAGTACCGACGTTCAGGCACGAAAGCGTGGGGAGCAAACAGGATTAGATACCCCCGTA
+
GGGGGGGGGGGGGGGGGGGGGGGGGGGGGGGGGGGGGGGGGGGGGGGGGGGGGGGGGGGGGGGGGGGGGGGGGGGGGGGGGGGGGGGGGGGGGGGGGGGGGGGGGGGGGGGGGGFGGGGGGGGGGGGGGGGGGGGGGGGGGGGGGGGGGGGDGGGGGGGGGGGGGGGGGGGGGGGFGGGFFGGGGGGGGGGGGEGGFGFGGGGDGCCCEGGGGGAGEG?FGGGG<GF?F?BGGGGGEFEE
@M00200:205:000000000-AKKM3:1:1101:27678:6868 1:N:0:1
ATTGGGTATAAAGGGCGCGTAGGCGGCCTGCTAAGTCGAACGTGAAATCCCTGGGCTCAACCCAGGAACTGCGTCCGATACTGGTTGGCTTGAATCCGGGAGAGGGATGTGGAATTCCAGGTGTAGCGGTGAAATGCGTAGATATCTGGAGGAACACCGGTGGCGAAGGCGGCATTCTGGACCGACATGGACGCTGAGGAGCGAAAGCCAGGGGAGCAACCGGGATTAGATACCCCGGTAAGA
+
GGGGGGGGGGGGGGGGGGGGGGGGGGGGGGGGGGGGGGGGFGGGGFGGGGGGGFGGGGGGGGGCF7CFFFFGGGGCGGCGGGGGGGGEGGGGGGGGGGGGGGG@FGEGGGGGFFGF<FGGGFGGGGFGGGEGGGFGGD7EGGGFGG9FCFECEGGG8@EGGGGGGEE:FFGGGGGGFGFFFGCEGE>C+0<CEG3EGGFCCGGGGE<F6=FCC*05)AG**>C59DCBFF>GF6CG@3.C<44
@M00200:205:000000000-AKKM3:1:1101:23332:6870 1:N:0:1
ATTGGGCATAAAGAGCTCGTAGGCGGTTTGTCGCGTCGATTGTGAAAGCCCGGGGCTTAACCCCGGGTCTGCAGTCGATACGGGCAGGCTGGAGTTCGGCAGGGGAGACTGGAATTCCTGGTGTAGCGGTGAAATGCGCAGATATCAGGAGGAACACCGGTGGCGAAGGCGGGTCTCTGGGCCGATACTGACGCTGAGGAGCGAAAGCGTGGGGAGCGAACAGGATTAGATACCCGAGTAAGA
+
GGGGGGGGGGGGGGGGGGGGGGGGGGGGGGGGGGGGGGGGGGGGGGGGGGGGGGGGGGGGGGGGGGGGGGGGGGGGGGGGGGGGGGGGGGGGGGGGGGGGGGGGGGGGGGGGGGGGGGGGGGGGGGGGGGGGGGGGGGGGGGGGGGGGGGGGGGGGGGEGGGGCGGEGGGGGGGEGGGGGGGGGGGGGGGGGGGGGGGGGGGGGDGCFEGGGGGFGFGGGGGGGFG7<FFFGGFFDFB>EGF<
@M00200:205:000000000-AKKM3:1:1101:11253:6880 1:N:0:1
ATTGGGTTTAAAGCGCGCGTAGGCGGCCTCACAAGTCCGCTGTAAAAGTCAAAGACTCAACCTTTGAATGCCAGTGGAAACTGTGAGGCTAGAGTCCGGAAGAGGCGAGTGGAATTCCTGGTGTAGCGGTGGAATGCGCAGATATCAGGAGGAACACCAACGGCGAAGGCAGCTCGCTGGGACGGTACTGACGCTGAGGCGCGAAAGCGTGGGGAGCAAACAGGATTAGATACCCGCGTAAGA
+
GGGGGGGGGGGGGGGGGGGGGGGGGGGGGGGGGGGGGGGGGGGGGGGGGGGGGG,EFGGGGGGGGGGGGGGGGGGGGGGGGGGGGGGGGGGGFGGGGGGGGGGGGGGGGGGGGGGGGGGGGGGGGGGGGGGGGGGGGGGGGGGGGGEFGGGGGGGGGGGGGGGGGDEGGGGGDGFGGGGGGGGGGGG8EGGGGGGGGGFFGGGGGGGGGCEGGGFGFGGGGCFGFGGFFFFGGCC5@B5:C<9
@M00200:205:000000000-AKKM3:1:1101:14884:6888 1:N:0:1
ATTGGGCGTAAAGGGCGCGTAGGTGGTCAGGTAAGGGTGTGGTGAAAGTCCGGGGCTCAACCCCGGATCTGCCGTGCCGACTGCTTGACTGGAGCATTGCAGAGGCAGATGGAATTCCGGGTGTAGCGGTGGAATGCGTAGAGATCCGGAAGAAGACCGGTGGCGAAGGCGATCTGCTGGGCAATGGCTGACACTGAGGCGCGACAGCGTGGGGAGCAAACAGGATTAGATACCCTCGTA
+
GGGGGGGGGGGGGGGGGGGGGGGGGGGGGGGFGGGGGGGGGGGGGGGGGGGGGGGGGGGGGGGGGGGGGGGGGGGGGGGGGGGGGGGGGGGGGGGGGGGGGGGGGGGGGGGGGGGGGGGGGGGGGGGGGGGGGGGGGGGGGGGGGGGGGGGGGGGGGGGGGGGGGGGGGGGGDGGGGGGGGGGGGGGGGGGGGGGGGGGGGGGGGGGGGGGGGGFGFGGFGGGGBGGFFFAGGFCGFFFG
@M00200:205:000000000-AKKM3:1:1101:11949:6889 1:N:0:1
ACTGGGTGTAAAGGGTGCGTAGGCGGGTGTGTAAGTCCGTGGTGAAATCTCCGAGCTTAACTCGGAAACTGCCATGGGTACTGCATGTCTTGAATGTTGTGGAGGTGAGCGGAATATGTCATGTAGCGGTGAAATGCTTAGATATGACATAGAACACCAATTGCGAAGGCAGCTCGCTACACAAAAATTGACGCTGAGGCACGAAAGCGTGGGGATCAAACAGGATTAGATACCCCTGTA
+
GGGGGGGGGGGGGGGGGGGGGGGGGGGGGGGGGGGGGGGGGGGGGGGGGGGGGGGGGGGGGGGGGGGGGGGGGGGGGGGGGGGGGGGGGGGGGGGGGGGGGGGGGGGGGGGGGGGGGGGGGGGGGGGGGGGGGGGGGGGFGGGGGGGGGGGFGGGGGGGFGGGGGGGGGGGGGGGGGGGGGGGGGGGGGGGGGGGGGGDGGGGGGGGGGGEGGGDDFGGCFFGG0>FDFFFGFFGGFFFG
@M00200:205:000000000-AKKM3:1:1101:13086:6892 1:N:0:1
ACTGGGCGTAAAGCGTGCGTAGGTGGTTCGTTAAGTCTGTCGTGAAAGCCCCGGGCTCAACCTGGGAATGGCGATGGATACTGGCGGGCTAGAGTGCGGTAGAGGAGAGTGGAATTCCCGGTGTAGCAGTGAAATGCGTAGAGATCGGGAGGAACATCAGTTGCGAAGGCGGCTCTCTGGACCAGCACTGACACTGAGGCACGAAAGCGTGGGGAGCAAACAGGATTAGATACCCGAGTAAGA
+
GGGGGGGGGGGGGGGGGGGGGGGGGGGGGGGGGGGGGGGGGGGGGGGGGGGGGGGGGGGGGGGGGGGGGGGGGGGGGGGGGGGGGGGGGGGGGGGGGGGGGGGCFGGGGGGGGGGGGGGGGGGGFFGGGFGGGGFFGGGGGGGGGGGGGD>CGGGGGFGFGGGGGGGDGGGGGDGGGGFGEGGFGGGGGGFGGGGG:8=FGGEG>E<CEGGGGE:GFGGGGFGGFFFDFFACGFGGFFFFGAF
@M00200:205:000000000-AKKM3:1:1101:13564:6892 1:N:0:1
ATTGGGCTTAAAGGGCGCGTAGGTGGTCCTCAAAGTCGGCTGTGAAATGCCACGGCTTAACCGTGGAGGTGCAGTTGATACTGGAGGACTTGAGTTCCGGAGAGGAAGACGGAATTCCCGGTGTAGCGGTGAAATGCGTAGATATCGGGAGGAACACCTGCGGCGAAGGCGGGTTGCTGGGCCGACACTGACGCTGAGGCGCGAAAGCCAGGGGAGCGAACGGGATTAGATACCCCTGTA
+
GGGGGGGGGGGGGGGGGGGGGGGGGGGGGGGGGGGGGGGGGGGGGGGGGGGGGGGGGGGGGGGGGGGFGGGGGGGGGGGGGGGGGGCGGGGGGGGGGGGGGGGGGFGGGGGGGGGGGGGGGGGGGGGDGGGGGGGGGGGGGGGGGGGGDCE@GGGGGGGGGGEEEGGDGGGGGGDGGGGGGGGGGGGGGGGGDGGGGGGGGGCEGGGGGGGGCE>DFGGGGG=CFDGF?=>CGGGGFFFC
@M00200:205:000000000-AKKM3:1:1101:21982:6911 1:N:0:1
ATTGGGTTTAAAGCGAACGCAGGCGGACTGTTAAGTAGGAAGTGAAAGGTCGGAGCTCAACTCCAACATTGCTTCCTATACTGGCAGTCTTGAGTAGCGGAGAGGAAGGGGGAACGACACGTGTAGCGGTGAAATGCGTTGATATGTGTCGGAACACCCATGGCGAAAGCACCCTTCTGGACGCAAACTGACGCTCAGGTTCGAAAGCCAAGGTAGCGAACAGGATTAGATACCCCAGTA
+
GGGGGGGGGGGGGGGGGGGGGGGGGGGGGGGGGGGGGGGGGGGGGGFGGGGGGGGGGGGGGGGGGGGGGGGGGGGGGGGGGGFGGGGGGGGGGGGGGGGGGGGEGGGFDGGGGGGGGGGGGGGGGGGGDGGGGGGGGGE@FGGGGGGCFGGGGCFGGGGFGGFFDGGEEGGFFDFGGGGGGGGGGGCFGGDFEGGGGGGCECECCEDFGGGGGGFFFDCCGGCG?GGFFFBDFCF33>FF
@M00200:205:000000000-AKKM3:1:1101:3434:6931 1:N:0:1
ACTGGGTGTAAAGGGCTCGTAGGTGGCCAACTAAGTCGGACGTGAAATCCCTCGGCTTAACCGGGGAACTGCGTCCGATACTGGTTGGCTTGAGTTTGGGAGAGGGATGCGGAATTCCAGGTGTAGCGGTGAAATGCGTAGATATCTGGAGGAACACCGGTGGCGAAGGCGGCATCCTGGACCAACACTGACGCTGAGGAGCGAAAGCCAGGGGAGCAAACGGGATGAGATACCCCAGTAAGA
+
GGGGGGGFFGGGGGGGGGGBGGGGGGGGGGGGGGGFGEGGGGGDGGFGFGGGGGGGGGGFFGGGGGGGGFGGGGGEGGGGG9FGGFGGGCEGGGFFCFGGGGGGEFGDCFGGGGGGGGGGGFGGGGFGGGE?FGDFGGGGGGGGCGGGGGGGCGFGGGDDGGGGGGDEGDFEE8:CCFFFGGFFGGGGGGGGEGD=CFGD:<CDEED:FFFGEGFGFGFGGDAD()*.96):<:A*7B?G><>
@M00200:205:000000000-AKKM3:1:1101:16045:6941 1:N:0:1
ATTGGGTATAAAGCGCGCGCAGGCGGCCTTATAAGTCCATGGGTGAAATGCCGGAGCTCAACTCCGTGCGTGCCCAGGATACTGTGAGGCTGGAGACACGTAGAGGCAAGCGGAATTCCGGGTGTAGCGGTGGACTGCGTAGAAATCCGGAAGAACACCGGAGGCGAAGGCGGCTTGCTGGGCGTGATCTGACGCTGAGGCGCGAAAGCGTGGGGAGCGCACAGGATTAGATACCCCAGTA
+
GGGGGGGGGCCFFGGGGGEGGGGGDEGGGGGGGGGG<FEFGGGGGGGGGGGGGGGGDCF<EFGGGGGGGFGDGFFGGGFFDFGGGG<FGGGGCFFFGGGEFFFFFGGGGGGGCC:FFFFGGDBFGADFDGCEGG,@FFGGEGBFCCFGGG:FF>GGEGGG@FC7EEE:FGFGDGGGGGGGGEGGCGEGGGCGGGGGE5CFFCEGEE)9CEGGGGFGBGD*97*9174.66):AFGG35<C:
@M00200:205:000000000-AKKM3:1:1101:14935:6942 1:N:0:1
ACTGGGCTTAAAGGGCTCGTAGGCGGTTTGTCGCGTCGGGAGTGAAAACGCCGTGCTTAACACGGCGCTTGCTTTCGATACGGGCAGACTAGAGGTATGCAGGGGAGAACGGAATTCCTGGTGTAGCGGTGAAATGCGCAGATATCAGGAGGAACACCGGTGGCGAAGGCGGTTCTCTGGGCATTACCTGACGCTGAGGAGCGAAAGTGTGGGGAGCGAACAGGATTAGATACCCTCGTA
+
GGGGGGGGGGGGGGGGGGGGGGGGGGGGGGGGGGGFGFGGGGGGGGGGGGGGGGGGGGGGGGGGGGGGGGGGGGGGGGGGGGGGGGGGGGGGGCAEGGGGGGGGEEGGGGGGGGGGGGGFCFFFEGGGGFEGGFGGGDGGGGGGGGGGDECGGGGFGGGGGGGGGGGCEGDGGGGGGGGGGGGGGGGGGD?CEGGGC*8CEFC8*/9:E?9>E*))0**:<C6<:CDB*8>DCCFF:@7/
@M00200:205:000000000-AKKM3:1:1101:5952:6959 1:N:0:1
ATTGGGTTTAAAGGGCGCGTAGGCGGCCTTGTCAGTCAGACGTGAAATCCCCAGGCTTAACCTGGGAACTGCGTCTGATACTACAAGGCTGGAGTTCGGGAGAGGAATGTGGAATTCCAGGTGTAGCGGTGAAATGCGTAGATATCTGGAGGAACACCGGTGGCGAAGGCGGCATTCTGGACCGAAACTGACGCTGAGGCGCGAAAGCCAGGGGAGCAAACGGGATTAGATACCCTAGTA
+
GGGGGGGGGGGGGGGGGGGGGGGGGGGGGGGGGGGGGGGGGGGGFGGGGGGGGGGGGGGGGFGGGGGFGGGGGGEGGGGGGEGGGGGGFGGGGGGGGGGGGGGGGGGGGGGGGGFFGGGGGGFFGGFGGGGGGGGGGGGEGEFGFGGGGGGGGGGGGGGGGGGGGGGGGFGDEGGGGGGGGGEGGGGECGGCGGGEEGGGGCEEGGGFGGGGGE>DBFC<*9CD6<F?F?2?C<C=FFFG
@M00200:205:000000000-AKKM3:1:1101:26608:6973 1:N:0:1
ACTGGGCATAAAGAGCTCGTAGGCGGTTTGTTGCGTCGGCTGTGAAATCCCGAGGCTCAACCTCGGGTCTGCAGTCGATACGAGCAAACTAGAGTGTTGCAGGGGAGACTGGAATTCCTGGTGTAGCGGTGAAATGCGCAGATATCAGGAGGAACACCGGTGGCGAAGGCGGGTCTCTGGGCAACAACTGACGCTGAGGAGCGAAAGCGTGGGGAGCGAACAGGATTCGATACCCTTGTA
+
GGGGGGGGGGGGGGGGGGGGGGGGGGGGGGGGGGGGGGGGGGGGGGGGGGGGGGGGGGDGGGGGGGGGGGGGFFGGGGGGGGGGGGGGGGGGGGGGGGGGGGGGGGGGGGGGEFGGGGGGGGGCAFGGGEE<FGGGGGGGDGGCFGGGGGGDEGGGGGDGGGGGG@EGGGDEGGGGGGGGGGGGFGFGGGGGGG:CEGGGGGGGGGGGGGGGGG3CDGEEGGGGBC7)862*:C@F:FFD
@M00200:205:000000000-AKKM3:1:1101:5872:6983 1:N:0:1
ATTGGGTTTAAAGCGCGCGTAGGTGGTTTTCTAAGACCGATGTGAAATCTCCGCGCTTACCGTGGAGAGGTCGTTGGTGACTGGGAGACTTGAGTTTGGCAGAGGTGAGTGGAATTCCCGGTGGAGCGGTGAAATGCGTAGAGATCGGGAGGAACACCAGTGGCGAAGGCGGCTCACTGGGCCATGACTGACGCTGAGGCGCGAAAGCGTGGGGAGCGAACCGGATTAGATACCCTGGTA
+
GGGGGGGGGGGGGGGGGGGFGGGGGGGFFGGGGGGGGGGGGGGGGGGGGGGGGGGGGGGGGGFFGGGGGGGGEEFGGGGFCFGGGGGGFEGGFGGGGG>FDEGFGEDFGGGGGFGGGGGGGGGGGGGGGGGGGGGGGGGGDCFGGFGGGGGGGGGGGGGGFGGGGGGGGFDGEEGFGGGG@FGGGGGFEFG8CEDEGFGGGCEEGGGGGEGGGGFDDGGGCGG)(1*4F?4CFF+7>FFC
@M00200:205:000000000-AKKM3:1:1101:13551:7006 1:N:0:1
ACTGGGCATAAAGCGCGTGTAGGCGGCTTGGCAAGTCGGGTGTGAAAGCCCTCAGCTCAACTGAGGAAGTGCGCCCGAAACTGCTGAGCTTGAGTGCCGGAGAGGGTGGCGGAATTCCCCAAGTAGAGGTGAAATTCGTAGATATGGGGAGGAACACCGGTGGCGAAGGCGGCCACCTGGACGGTGACTGACGCTGAGACGCGAAAGCGTGGGGAGCAAACAGGATTAGATACCCGCGTA
+
GGGGGGGGGGGGGGGGGGGGGGGGGGGGGGGGGGGGGGGGFGGGGFGGGGGGGGGGGGGGGGGGGGGGGGGGGGGGGGGGGGGGGGGGGGGGGGGGGGGGGGGGGGGGGGEE7FGGGGGGFDGGGGGGGGC<DGGGGGGGGGGFGGGGGGC@FCGGGGGGGGGGDCGGDGGGGGGGGGFFEGGGGGCFGGGGGGGGGGGGGGGGG*CG5:;EGGEDEGCGGGGF0DD>4FDDFGFGFEFG
@M00200:205:000000000-AKKM3:1:1101:10366:7008 1:N:0:1
ATTGGGCGTAAAGGGTGCGTAGGCGGACCAGCAAGCGTCTTGTGAAAGCCCTCGGCTCAACCGAGGAACAGCGGGGCGAACTGCGGGTCTTGAGGCAGGTAAGGGTCGCCGGAACAGTAGGTGGAGCGGTGAAATGCGTAGATATCTACTGGAACGCCGATGGTGAAGACGGGCGACTGGGCCTGTCCTGACGCTGAGGCACGAAAGCGTGGGGAGCAAACAGGATTAGATACCCCAGTA
+
GGGGGGGGGGGGGGGGGGGGGGGGGGGGGGGGGGGGGGGGGGGGGGGGGGGGGGGGGGGGGGGGGGGGGFGGGGGGGGGGGGGGGGGGGGCFGGEGEGGGGGGGGGFGGGGGGGGGFDGGGGGGGGGGGGGGGGGGGGGGGGGGGGGGGGGCFGGGGGGGGGGGGGGGGGGGDGGGGGGGGGGGGGGGFGGGGGGGGGGGGGGDEGDGGGGGGGFGFGCFGGGG(9DFFF<GFEGCDB6?
@M00200:205:000000000-AKKM3:1:1101:3929:7022 1:N:0:1
ACTGGGCTTAAAGGGCGTGTAGGCGGTCTGTTAAGTCTGGTGTGAAATCCCCCCGCTCAACGGGGGAACGGCGCCGGATACTGGCAGACTCGAGTACCGGAGAGGAAGGTGGAATTCCCGGTGTAGCGGTGAAATGCGTAGATATCGGGAGGAACACCGGTGGCGAAGGCGGCCTTCTGGACGGATACTGACGCTGAGACGCGAAAGCGTGGGGAGCAAACAGGATTAGATACCCTGGTA
+
GGGGGGGGGGGGGGGGGGGGGGGGGGGGGGGGGGGGGGGGGGGGGGGGGGGGGGGGGGGGGGGGGGGGGGGGGGGGGGGGGGGGGGGGGGGGGGGGGGGGGGGGGGGGGGGGGGGGGGGGGGGGGGGGGGGGGGGGGGGGGGGGGGGGGGGGGGGGGGGGGGGGGGGDEGGGGGDGGGGGFGGGEEEGGGGGGDDG5EECGGGG8ECFGGGGGD5CDGFFFGGGBGG?F44>GFFF>5FF
@M00200:205:000000000-AKKM3:1:1101:15552:7024 1:N:0:1
ACTGGGTATAAAGGGCGCGTAGGCGGCTCTGATCGTCGGATGTGAAGGGCCTGGGCTCAACCTGGGAACGGCATCCGATACGGCAGGGCTTGAGTGTGGGAGAGGTTGGTGGAATTCCCAGTGTAGAGGTGAAATTCGTAGATATTGGGAAGAACACCGGTGGCGAAGGCGGCCAACTGGACCACAACTGACGCTGAGGCGCGAAAGCGTGGGGAGCAAACAGGATTAGATACCCTTGTA
+
GGGGGG@EGGGGGGGGGGGGGGGGGGGGEEG,@FGGGEGF@FGFGGC8FGGE@EFGGGGGGGGFGFGGGCGGGGCFGGGGGGGG7FGGGGCFFGFF@FGGGGDEGFF,FFGGGGFFF9FAFGGAFG9FGGGGGGGGGGGGGGGGGA=CFGCCGFGGGGGGGGGGGGGEGGGGGE7:FGGGGGGFFFGGGGGGEGGGEDGGGGGGGD<FGGEGGGFGEGGGG**7<FGBFFFGG?FCFFFG
@M00200:205:000000000-AKKM3:1:1101:24516:7041 1:N:0:1
ATTGGGTATAAAGGGAGCGTAGGCGGATAGTTTAGTCAGAGGTGAAAGCCCAGGGCTCAACCTTGGAATTGCCTTTGATACTGGCTATCTTGAGTATGGAAGAGGTATGTGGAACTCCGAGTGTAGAGGTGAAATTCGTAGATATTCGGAAGAACACCAGTGGCGAAGGCGACATACTGGTCCATTACTGACGCTGAGGCTCGAAAGCGTGGGGAGCAAACAGGATTAGATACCCGCGTA
+
GGGGGGGGGGGGGGGFGGGGGGGGGGGGGGFGGGGGGGGGGGGGGGGGGGGDGFGGGGGGGGGGGGGGGGGGGGGGGGGGGGGGGGGGGGGGCGGDFGGGGGGGGEFGGGGGGGGGGGDEGGGGGGGGGGGGGFGGGGGGGGGGGGGGGGGGGGGGGGGGGGGGEGGGGCFCEGGGGGGDFGFFFFGGGGGGGGGGGGFC>FGDGEG;EEGDGGEGFGGGGGGGFGGEFFFGGGFC>5<E
@M00200:205:000000000-AKKM3:1:1101:12768:7049 1:N:0:1
ACTGGGTTTAAAGCGTGCGCAGGCGGCCTCTTAAGTCAGATGTGAAATCCCCGGGCTTAACCTGGGAACTGCGTTTGAAACTGGGAGGCTAGAGTGTGGAAGAGGGGGGTGGAATTCCAGGTGTAGCAGTGAAATGCGTAGAGATCTGGAGGAACACCGATGGCGAAGGCAGCCCCCTGGGCTGACACTGACGCTCATGCACGAAAGCGTGGGGAGCAAACAGGATTAGATACCCCGGTA
+
GGGGGGGGGGGGGGGGGGGGGGGGGGGGGGGGGGGGGGGGGGGGGGGGGGGGGGGGGGGGGGGGGGGGGGGGGGGGGGGGGGGGGGGGGGGGGGGGGGGGGGGGGGGGGGGGGGGGGGGGGGGGGGGGGGGGGGGGGGGGGGGGGGGGGGGGGGGGGGGGGGGGGGGGGGGGGGGGGGGGGGGGGGGGGGFGGGGGGGGGGFGGGGGGGGGGGGEGFGGGGGGGFGDBFFBGGFGGFFFG
@M00200:205:000000000-AKKM3:1:1101:12599:7068 1:N:0:1
ATTGGGTATAAAGGGTGCGTAGGCGGCTTTCTAAGTCAGTGCTGAAATATCCCGGCTTAACCGGGAGGGTGGCATTGATACTGGGAAGCTTGAGTAAAGTTGAGGTTGGCGGAATTGACGGTGTAGCGGTGAAATGCTTAGATATCGTCAAGAACACCTATAGCGAAGGCAGCTTACTAGGCTGTAACTGACGCTGAGGCACGAAAGTGTGGGGATCAAACAGGATTAGATACCCGAGTA
+
FAEGFFGGFFFGGGGCCGGGGGGFGDGEEFGGFEFCFFE@EFFCFGDFFFG6FFEDFGGAFFGCGFCEGGGGGGFFGGEFGGGCGGGGGDCFFF,EFGGGGGG,EBE<CDGE7FGEFG?F@FFFFFGEGCEGFAFEFGGGGGGFFGGGGFEFGGFGGGCAFCGFGGGGGGFG569C??@F?FFG>F;BCF7>CC<E=EEFGGDGCECF;CFFGC:D>A8;CD*4,9C?FFBGF<<7)7.>
@M00200:205:000000000-AKKM3:1:1101:8843:7080 1:N:0:1
ACTGGGTATAAAGGGCGCGTAGGCGGCCGATCAAGTCGGGGGTGAAAGCCTGTGGCTCAACCACAGAATGGCCTTCGATACTGTTTGGCTTGAGACCGGAAGAGGTCAGTGGAACTGCGAGTGTAGAGGTGAAATTCGTAGATATTCGGAGGAACACCAGAAGCGAAGGCGGCTCACTGGCCCGATACTGACGCTGAGGCGCGAAAGCGTGGGGAGCAAACAGGATTAGATACCCGAGTAAGA
+
GGGGGGGGGGGGGGGGGGGGGGGGGGGGGGGGGGGGGGGGGGGGGGGGGGGGGGGGGGGGGGGGGGGGGGGGGGGGGGGGGGGGGGGGGGGGGGGGGGGGGGGGGGGGGGGGGGGFGGGGGGGGGGGGGGGGGGGGGFGGGGGGGGGGDGGDEGGFGEGGGGGC@FGGGGGGECEGGGGGFFGGGGG8<FF@CGGCEFGGEGGGEED*==EGGDEGDG8F<4*714C?FB2DFFEC>DFGF94
@M00200:205:000000000-AKKM3:1:1101:4444:7080 1:N:0:1
ATTGGGTTTAAAGGGCTCGTAGGCGGCCAACTAAGTCATACGTGAAATCCCTCAGCTTAACTGGGGAACTGCGTGTGATACTGGATGGCTTGGATTTGGGAGAGGGATGCGGAATTCCAGGTGTAGCGGTGAAATGCGTAGATATCTGGAGGAACACCGGTGGCGAAGGCGGCATCCTGGACCAATCTTGACGCTGAGGAGCGAAAGCCAGGGGAGCAAACGGGATTAGATCCCCCTGTA
+
FGGGGGGGGGGGGGGGGGGGGGGGGGGGGGGGGG?FGGGGGGGGGGFGGGGGGGGGGGCFGGGFFGCFGGFFGGGGGGGGGGGG,EFGGGGGGDFGGGGGGGGGGGGGGGGGDFFFGGGFFFGGGGFGGGGGDFGFGDGGGCFFGGGGFGGGGGGCGGGEG@7DGFEDCGF>EG@FCCGC8C@FFE,<CCFF8CCEGGGC=D=*:5CF86C>EG3CFG?FGG=D?GC)09<*<@FDD>FF
@M00200:205:000000000-AKKM3:1:1101:25833:7092 1:N:0:1
ACTGGGTTTAAAGGGAGCGTAGGCGGATAGTTTAGTCAGAGGTGAAAGCCCAGGGCTCAACCTTGGAATTGCCTTTGATACTGGCTATCTTGAGTATGGAAGAGGTATGTGGAACTCCGAGTGTAGAGGTGAAATTCGTAGATATTCGGAAGAACACCAGTGGCGAAGGCGACATACTGGTCCATTACTGACGCTGAGGCTCGAAAGCGTGGGGAGCAAACAGGATTAGATACCCGGGTA
+
GGGGGGGGGGGGGGGGGGGGGGGGGGGGGGGGGGGGGGGGGGGGGGGGGGGGGGGGGGGGGGGGGGGGGGGGGGGGGGGGGGGGGGGGGGGGGGGGGGGGGGGGGGGGGGGGGGGGGGGGGGGGGGGGGGGGFGGGGGGGGGGGGGGGGGGGGGGGGGGGGGGGGGGGGGGCEGGGGGGGGGGGGGGGGGGGGGGGGGGGGGGGGGGGEEGGGGFGDGFGGF8C?FGFFFFF@FFGFFFG
@M00200:205:000000000-AKKM3:1:1101:25889:7134 1:N:0:1
ATTGGGTTTAAAGCGCACGTAGGCGGACATTTAAGTCAGGGGTGAAATCCCGGGGCTCAACCTCGGAACTGCCTTTGATACTGGGTGTCTAGAGTATGGAAGAGGTAAGTGGAATTGCGAGTGTAGAGGTGAAATTCGTAGATATTCGCAGGAACACCAGTGGCGAAGGCGGCTTACTGGTCCATTACTGACGCTGAGGTGCGAAAGCGTGGGGAGCAAACAGGATTAGATACCCCAGGAAGA
+
FCFGGGGEGGGGGFGGEGGGGGGGGGGGGFCFGGGEE9F<FFGGFGGGEEGEGGGGGF@FFG<CFDGGGFGFFF9?FEFDEADFG=F=B,AAEFEEEGF9FFAFFF@F9AFFCEFG,ECFF>F<4?BDFFGDGGGGCFF8BCGCFFDG@CFGDG<FGDC:FAFC@<EEFCED8*:,6>@F9;ECE;21441CEGD=8*CFC4C8EG3*8CEGGG:>:EAEDFGG6CC?F?AD:CEG35)*9?1
@M00200:205:000000000-AKKM3:1:1101:17592:7135 1:N:0:1
ATTGGGCTTAAAGGGCGCGTAGGCGGGTGTTCAAGTCCGGGGTGAAATCCTCCAGCTCAACTGGAGAACTGCCTTGGATACTGGGCACCTCGAGGGTGGTAGGGGTATGCGGAACTATCGGTGGAGCGGTGAAATGCGTTAATATCGATAGGAACTCCGGTGGCGAAGGCGGCATACTGGACCACATCTGACGCTGAGGCGCGAAAGCCAGGGGAGCGAACGGGATTAGATACCCGAGTAAGA
+
GGGGGGGGGGGGGGGGGGGGGGGGGGGGGGGGGGGGGGGGGGGGGGGGGGGGGGGGGGFGGGGGGGGGGGGGGGGGGGGGGGGGGGGGGGGGGGGGGGGGGGGGGGGGGGGGEGGGGGGGGGGGGGGGGGGDFGGGGGEEGGGGGGGGGGCFGGGGGGGGGGGGGCEGGGGGGGGGGGGCFEGGGCFGGGGGGGGG5CGGGGGECGGGG6:FC>DGFGGCDCED?G:39B9CF6CD:EFDG)<
@M00200:205:000000000-AKKM3:1:1101:26574:7140 1:N:0:1
ATTGGGCATAAAGGGCGCGTAGGTGGTCTTATAAGGGTGTGGTGAAAGCCCGGGGCTCAACCCCGGGTCGGCCGTGCCGACTGTAAGACTCGAGTGCTGTAGGGGCAGGCGGAATTCCGGGTGTAGCGGTGGAATGCGTAGAGATCCGGAGGAAGACCGGTGGCGAAGGCGGCCTGCTGGGCAGTTACTGACACTGAGGCGCGACAGCGTGGGGAGCAAACAGGATTAGATACCCCAGTA
+
GGGGGGGGGGGGGGGGGGGGGGGGGGGGGGGGGGGGGGGGGGGGGGGGGGGGGGGGGGGGGGGGGGGGGGGGGGGGGGGFGGGGGGGGGGGGGGGGGGGGGGGGGGGGGGGGGGGGGGGDGGGGGGGGGGGGFGGGGGFGGGGGGGGGGGGGGGGGGGGGGGGGGGGGGGGGGCEGEGGGGGDGGGFGGGFGFGGGGFGFEGGGGGDGGGGGGGFGDFGGGC6>:GG?4*6:CCFFDDFC
@M00200:205:000000000-AKKM3:1:1101:21412:7147 1:N:0:1
ACTGGGCGTAAAGGGCTCGTAGGCGGTTTGTCGCGTCGGGAGTGAAAACGCCGTGCTTAACACGGCGCTTGCTTCCGATACGGGCAGACTAGAGGTATTCAGGGGAGAACGGAATTCCTGGTGTAGCGGTGAAATGCGCAGATAACAGGAGGAACACCGGTGGCGAAGGCGGTTCTCTGGGAATGACCTGACGCTGAGGAGCGAAAGTGTGGGGAGCGAACAGGCTTAGATACCCCGGTA
+
GGGGGGGGGGGGGGGGGGGGGGGGGGGGGCGGGGGGGGGGGGGGGGGGGGGGGGGGGGGGGGGGGGGGGGGGGGGGGGGGGGGGGGGGGGGGGGGGGGGGFFGGGEGGGGGGGGGGGGGGGGGGGGFGGGGGGFFGGCGGGGGGGGFGGGGGGGGGGGGGGGGGGGGGGGGGGGGGGGCGCGFFGGGGGGGGGGGGEGCGEGGEGGDGGGGGG5:35CEEDG6D(7C7*9<*0<FGBFFG
@M00200:205:000000000-AKKM3:1:1101:23970:7147 1:N:0:1
ACTGGGCTTAAAGCGTGCGTAGGCGGTTTTGTAAGCCAGATGTGAAATCCCCGGGCTTAACCTGGGAATGGCATTTGGGACTGCAAGGCTGGAGTGCGGCAGAGGAGACTGGAATTCCCGGTGTAGCAGTGAAATGCGTAGATATCGGGCGGAATACCGATGGCGAAGGCAGGTCTCTGGGCTGACACTGACGCTCATGCACGAAAGCGTGGGGAGCAAACAGGATTAGATACCCTAGTA
+
FEFGGGGFFFGGGFG@BFE-BFGGGGGCFG8FGFGCGGG,EFGFCFGGGFGGGGGGGF,EFGGGGFF8F,CF8FE,CFGGGGGGC9<,BF<CF<FCFFGGGG@@E4C,D,BFFFFGGCDCEGGGGGG9FGGF9BFGGGGEFCFGGGC=@+@FGEFCGGGEE7:FGEEGDGFE*=B@CGFFEC*C*9B+672@GGG5*B9E<DEECEDFEEEEDE37@5;<D484<FF?FFFCGGG4)8=7
@M00200:205:000000000-AKKM3:1:1101:19163:7158 1:N:0:1
ATTGGGTTTAAAGCGCGCGCAGGCGGCGGTGCTGGCCCGGCGTGAAAGCCCCCGGCTCAACCGGGGAGGGTCGTCGGGGACCGCACCGCTTGAGGGCGGTAGGGGCTGGTGGAATGCCTGGTGTAGTGGTGAAATGCGTAGAGATCAGGCGGAACACCCGTGGCGAAGGCGGCCAGCTGGGCCGTCCCTGACGCTGAGGCGCGAAGGCGTGGGGAGCGAACGGGATTAGATACCCTGGTA
+
GGGGGGGGGGGGGGGGGGGGGGGGGGGGGGGGGGGGGGGGGGGGGGGGGGGGGGGGGGGGGGGGGGGDGGGGGGGGGGGGGGGGGGGGGGGGGGGGGGGGGGGGGGGGGGGGGGGGGGGGGGGGGGGGGGGGGGGGGGGGGGGGGGGGGGDEGGGGGEEGGEEGGGGGGGCGGGGGGGGGGGGGGGGGGGGGGGGGEGGGGGGGGEDGGEGGGGFGFGGEGGGGFGFBFFAGGDC4:>69
@M00200:205:000000000-AKKM3:1:1101:14626:7161 1:N:0:1
ACTGGGCTTAAAGCGCGTGTAGGCGGTTCGGTAAGTCCGCTGTGAAAGTCGGGGGCTCAACCCTCGGATGCCGGTGGATACTGTCGGGCTAGAGTACGGAAGAGGCGAGTGGAATTCCTGGTGTAGCGGTGAAATGCGCAGATATCAGGAGGAACACCAATTGCGAAGGCAGCTCGCTGGGACGTTACTGACGCTGAGACGCGAAAGCGTGGGGAGCAAACAGGATTAGATACCCTTGTA
+
GGGGGGGGGGGGGGGGGGGGGGGGGGGGGGGGGGGGGGGGGGGGGGGGGGGGGGGGGGGGGGGGGGGGGGGGGGGGGGGGGGGGGGGGGGGGGGGGGGGGGGGGGGGGGGGGGGGGGGGGGGGGGGGGGGGGGGGGGGGGGGGGGGGGGGGGGGGGGGGGGGGGGGGGGGGGGGGGGGGGGGGGGGGGGGGGGGGGEGGGGGGGGGGGGGGGGGFGFGGGGGGGFGGFFF<FGGGF@FFG
@M00200:205:000000000-AKKM3:1:1101:7391:7171 1:N:0:1
ATTGGGTGTAAAGCGTGCGCAGGCGGCTCCTTAAGTCAGATGTGAAATCCCCGGGCTTAACCTGGGAACTGCGTTTGAAACTGAGGGGCTTGAGTGTGGAAGAGGGGGGTGGAATTCCACGTGTAGCAGTGAAATGCGTAGAGATGTGGAGGAACACCGATGGCGAAGGCAGCCCCCTGGGCTAACACTGACGCTGATGCACGAAAGCGTGGGGAGCAAACAGGATTAGATACCCGGGTA
+
GGGFGGGGGGGGGGGGGGGGGGGGGGGGGGGGGGGGGGGGGGGGGGGGGCGFGGGGGGGGGGGGGGGGGGGGGGGGGGGGGGGGGGGGGGGGGGGGGGGGGGGGGGDEGGGGGGGGGGGGGGGGGGGGGGGGGCFGGGGGGGG9FGGGGG>FGFGGGGGGGGGGGGGGGGGGGGGGGGGGGGGGFGGGGGGGGGG58EGGGGGGGGGGGE>EDGFGEGG?<<EG:FGF@FFGGGGC@>BE
@M00200:205:000000000-AKKM3:1:1101:6359:7179 1:N:0:1
ACTGGGCGTAAAGGGCGCGTAGGCGGCCAATCAAGTCTTGTGTGAAAGCCCCGTGCTTAACGCGGGAAGTGCACAAGATACTGTATGGATCGAGTTCCGGAGAGGAAGATGGAATTCCCGGTGTAGCGGTGAAATGCGTAGATATCGGGAGGAACACCAGTGGCGAAGGCGATCTTCTGGACGGATACTGACGCTGAGGCGCGAAAGCTAGGGGAGCAAACAGGATTAGATACCCGCGTA
+
GGGGGGGGGGGGGGGGGGGGGGGGGGGGGGGGGGGGGGGGGGGGGGGGGGGGGGGGGGGGGGGGGGGGGGGGGGGGGGGGGGGGGGGGGGGGGGGGGGGGGGGGGFFGGGGGGGGGGGGGGGGGGGGGGGGGGGGGGGGGGGGGGGGGGGGGGGGGGGGGGFGGGGGGEGGGGGGGGGGGGGCCEGGFFGGGGGGGGGGGGDGGEEGGGGGGGG@GFGFFGGGGFG*8FF>CFDGGDFE*
@M00200:205:000000000-AKKM3:1:1101:7957:7205 1:N:0:1
ACTGGGCATAAAGGGCTCGTAGGTGGCCAACTAAGCCGGACGTGAAATCCCTCGGCTTAACCGGGGAACTGCGTCCGATACTGGTTGGCTTGAGTTTGGGAGAGGGATGCGGAATTCCAGGTGTAGCGGTGAAATGCGTAGATATCTGGAGGAACACCGGTGGCGAAGGCGGCATCCTGGACCAACACTGACGCTGAGGAGCGAAAGCCCGGGGAGCAAACGGGATTAGATACCCCAGTA
+
GGC@<FGGE<<F@CGCFFGG7CFF9F?FFGFGGGG6;@FDGCGGFFFGGEF8FEGGGGGGGFGECGGDFGECGFGGFGGGGGGGFGGCFE8+?FFEFDFD8F:+BC+BC8FC:CDDF:5CFD>A=>DCGEEFFGA9FGGE:C=FG;@C9::><FGGG7B7BFGGGGEGGGGGGGGGGFFFCEFFCGDECFFFGD*::8;<=95?:CDF**:8*:@GFFFGFG=D?C*5@F)>:AFGDEF?
@M00200:205:000000000-AKKM3:1:1101:25435:7217 1:N:0:1
ATTGGGCATAAAGGGAGCGTAGGCGGACAGTTAAGTCAGAGGTGAAAGCCCAGGGCTCAACCCTGGAATTGCCTTTGATACTGATTGTCTTGAGTATGGGAGAGGTGTGCGGAACTCCGAGTGTAGAGGTGAAATTCGTAGATATTCGGAAGAACACCAGTGGCGAAGGCGGCACACTGGCCCATTACTGACGCTGAGGCTCGAAAGCGTGGGGAGCAAACAGGATTAGATACCCGAGTA
+
GGGGGGGCFGGFGGGFGGGGGGGGGGEGEC@CFGGGGCGGGGGGGGGDGFGE<FEGGGGGGGDEGGGGGCGGGGGFGGGGGGGAFFGGGGGGGGEEGFGGGGDGGEFEF9FGGGGGGGC@FGGGGGDEGGGGGFGGGGGGGGGGGFC@FGCGGGGGGGFFFGGGGGGGDCG7>CGGGDFGEGCGBD9DFDG8*=DGGGGGF6EEFGGG5:EGGG37:FF@DFGG?C>?FFFGGGFD37>6
@M00200:205:000000000-AKKM3:1:1101:7709:7220 1:N:0:1
ATTGGGTATAAAGTGTGCGCAGGCGGCTCCGCAAGTCGAGTGTGAAATCCCCGAGCTTAACTTTGGAACTGCATTTTTAACTACCGAGCTAGAGTGTGTCAGAGGGAGGTGGAATTCCGCGTGTAGCAGTGAAATGCGTAGATATGCGGAGGAACACCGATGGCGAAGGCAGCCTCCTGGGATAACACTGACGCTCATGCACGAAAGCGTGGGGAGCAAACAGGATTAGATACCCCCGTA
+
GGGGGGGGGGGGGGGGGGGGGGGGGGGGGGGGGGGGGGGGGGGGGGGGGGGGGGGGGGGGGGGGGGGGGGGGGGGGGGGGGGGGGGGGGGGGGGGGGGGGGGGGGGGGGGGGGGGGGGGGGGGGGGGGGGGGGGGGGGGGGGGGGGGGGGGGGGGGGGGGGGGGGGGGEFGEGGGGGGGGFFGGGGGGGGGGGD5=EGGGGGFGGGGGCCGGEG>CBGGGGGGGFGGFFFFGGGC7:EFG
@M00200:205:000000000-AKKM3:1:1101:19767:7227 1:N:0:1
ATTGGGTTTAAAGGGCGCGTAGGCGGCCTGGTAAGTAGGGGGTGAAATCCTGCGGCTTAACCGCAGGGCTGCCTTCTAAACTGTCAGGCTTGAGCACGGTAGAGGCAGATGGAATTCCCGGTGTAGCGGTGGAATGCGTAGAGATCGGGAAGAACATCAGTGGCGAAGGCGGTCTGCTGGGCCGTTGCTGACGCTGAGGCGCGACAGCGGGGGGAGCAAACAGGATTAGATACCCCGGTA
+
GGGGGGGGGGGGGGGGGGGGGGGGGGGGGGGGGGGGGGGGGGGGGGGGGCFAFGGGGCFFGFGGGGGEGGGGGGGGGGGDGGGGGGGFFGGGGGGGFGDFGDGGFCFEGGGGGCGGGGGGDFBFFFGGGGGD7EFFFDFEGGGGGGGGGG>FGFFCFGF,CFCEEGGEGCGCC5EFF?FGDGCCG>*/+CCCEE<CCC5CEDGDE=CF5**:CDB3):C6*/8>2FG>?FBFFGGC5>B5
@M00200:205:000000000-AKKM3:1:1101:20209:7232 1:N:0:1
ACTGGGCGTAAAGGGCGCGTAGGCGGCCGCCTAAGTCAGACGTGAAATCCCTCGGCTCAACCGGGGAACTGCGTCTGATACTGGGTGGCTTGAATCCGGGAGAGGAACGCGGAATTCCAGGTGTAGCGGTGAAATGCGTAGATACCTGGAGGAACACCGGCGGCGAAGGCGGCGTTCTGGACTGCAACTGACACTGAGGAACGAAAGCCAGGGGAGCAAACGGGATTAGATACCCCTGTA
+
GFFAEF@F@FFGGF@FEE@FECFGDGGGGGGGGG,<EDDFGGGECF@CFCECGG7E,BFDFGGGDG::FDCFGCGEBACEGAEFFFGDFBF:B,CFGGCEE@BBCFBFCC@FFGF8F;FGFCGCECFC@>:F:;@:FG7:@:,C,@<FFGGGGBFGGG@C*1*:EC>EGEC*?EE*/A:9?ECGGG7EFGC@<E6<9?FCCFCEE5CC8:8:*87<5:@@5C*14743?*42@C+9>3/+
@M00200:205:000000000-AKKM3:1:1101:6323:7244 1:N:0:1
ATTGGGTGTAAAGGGCGCGTAGGTGGCGTGATAAGGGTGTGGTGAAAGCCCGGGGCTCAACCCCGGGTCGGCCATGCCGACTGTCAGGCTCGAGTACTGTAGGGGCAGGCGGAATTCCGGGTGTAGCGGTGGAATGCGTAGAGATCCGGAGGAAGACCGGTGGCGAAGGCGGCCTGCTGGGCAGTTACTGACACTGAGGCGCGACAGCGTGGGGAGCAAACAGGATTAGATACCCTAGTAAGA
+
GGGGGGGGGGGGGGGGGGGGGGGGGGGGFG7FEGGGGGGGGGGGGGGGGGGGGCGGGGGGGGGGGGGEGGGGGGGGGGGGGGGGGGGGGGGGGGGGGGGGGGGGGGGGGGGGGGFGGGGGGGGGFGGGGGGG:BEGGGGGGEGGGGFGGGGGGGGGGGGGGGGGGGGGGGGGGGGGGGGGGGGEGGCFGCFGFGGGGGGGGGEEGG<FE7EGGGFGFGGGGGFGFGG<FFFGGGG*.7BGCBA
@M00200:205:000000000-AKKM3:1:1101:9886:7259 1:N:0:1
ATTGGGCATAAAGAGCGTGTAGGCGGACTGGAAGGTCTGGTGTGAAAGCCCGGGGCTCAACCCCGGAGGGTCACTGGAAACCAACAGTCTTGAGTGCGGAAGAGGCGAGTGGAATTCCTGGTGTAGCGGTGAAATGCGCAGATATCAGGAGGAACACCGATTGCGAAGGCAGCTCGCTGGGACGTGACTGACGCTGAGACGCGAAAGCGTGGGGAGCAAACAGGATTAGATACCCCTGTA
+
GGGGGGGGGGGGGGGGGGGGGGGGGGGGGGGGGGGGGGGGGGGGGGGGGGGGGGGGGGGGGGGGGGGGGGGGGGGGGGGGGGGGGGGGGGGGGGGGGGGGGGGGGGGGGGGGGGGGGGGGGGGGGGGGGGGGGGGGGGGGGGGGGGGGFGGEGGGGGGGGGGGGGGCFGGGDGGFGGGGGGGGGGGGGGGGGGGGGGGGGGGGGGG3<EGGGGDEGFGFCGFDF?GG>?BAGGGGGF36<
@M00200:205:000000000-AKKM3:1:1101:19439:7274 1:N:0:1
ACTGGGTATAAAGAGCGCGCAGGCGGTCGTGCAAGTCGCGTGTGAAAGCCCCCGGCTCAACTGGGGAGGGTCACGCGATACTGTTCGACTCGAAGGCAGGAGAGGGAAGTGGAATTCCCGGTGTAGTGGTGAAATGCGTAGATATCGGGAGGAACACCAGTGGCGAAGGCGACTTCCTGGCCTGTTCTTGACGCTGAGGCGCGAAAGCCAGGGGAGCAAACGGGATTAGATACCCCTGTA
+
GGGGGGGGGGGGGGGGGGGGGGGGGGGGGGGGGGGGGGGGGGGGGGGGGGGGGGGGGGGGGGGGGGEFGGGGGGGGGGGGGGGGGGGGGGGGGGGGGGGGGGGGDGGCGGGGGGGGGGGGGGGDFGGGGGGGGGGGGGGGGGGGGGEEDF7<FFGGGGGGGGGGGGGGGGGGGGGGGGGGGGGGGGGGFDGFGGGG:@F=5<7*?EDFGGGFGGFDEGFFGC55<D42?*.*3<FF>@?F
@M00200:205:000000000-AKKM3:1:1101:6845:7279 1:N:0:1
ACTGGGCGTAAAGGGCTCGTAGGCGGCCAACTAAGTCGGACGTGAAATCCCCAGGCTCAACCTGGGAACTGCGTCTGATACTGGATGGCTTGAATCCGGGAGAGGGATGCAGAATTCCAGGTGTAGCGGTGAAATGCGTAGATATCTGGAGGAATACCGGTGGCGAAGGCGGCATCCTGGACCGGCATTGACGCTGAGGAGCGAAAGCCAGGGGAGCAAACGGGATTAGATACCCGCGTA
+
GGGGGGGGGGGGGGGGGGGGGGGGGGGGGGGGGGGGGGGGGGGGGGGGGGGGGGGGGGGGGGGGGGGGGGGGGGGGGGGGGGGGGGGGGGGGGGGGGGGGGGGGGGGGGGFFGGGGGGGGGGGGGGGGGGGGGGGGGGGGGGGGGGGGGGGGGGGGGGGGGGGGGGGGGGGGGGGGCFGGGGGGGGGGFDFGGGGGGGGGGGGGGGGGGGGGDGFGFGFFGGGGFGDDFFFGFEC5@>:E
@M00200:205:000000000-AKKM3:1:1101:4572:7279 1:N:0:1
ATTGGGCTTAAAGGGCGCGTAGGTGGTCAGGTAAGGGTGTGGTGAAAGTCCGGGGCTCAACCCCGGATCTGCCGTGCCGACTGCTTGACTGGAGCATTGCAGAGGCAGATGGAATTCCGGGTGTAGCGGTGGAATGCGTAGAGATCCGGAAGAACACCAGGGGCGAAGGCGGTCTGCTGGGCGGTGAGCTCGCAAGGGCTCAATAGCCGACACTGAGGCGCGACAGCGTGGGGAGCAAACAGG
+
GGGFGGGGGGGGGGGGGGGGGGGGGGGGGGGGGGGGGGGGGGGGGGGGGGGGGGGGGGGGGGGGGGGGGGGGGGGGGGGGGGGGGGGGGGGGGGGGFGCFGGGGGGGGGGGGGGGGGGGGGGGGGGGGGGGGCGFFFGGEGGGFGGGGGCG@FGGGGGGGGDGGGGGCCFGGGGGGGGGGGGGGDEGF6CGGGGGDGGGFCDFFGEGFCC8C>C9:FGFGGGGG>GC9DEFDG8:DFFFGD04
@M00200:205:000000000-AKKM3:1:1101:3648:7282 1:N:0:1
ACTGGGCGTAAAGAGCGTGTAGGCGGTCAGGTAGGTCGGTTGTGAAAACTGGAGGCTCAACCTTCAGAGGTCGCCCGAAACCCCCTGGCTAGAGTCCGGGAGAGGAGAGTGGAATCCCTGGTGTAGCGGTGACATGCGCAGATATAAGGAAGAACACCCGTGGCGAAAGCGGCTCTCTGGAACGGTACTGACGCTGAGACGCGCAAGCGTGGGGAGCGAACAGGATTAGCTACCCCAGTA
+
GFGGGGGG@FCCGA@FGGDCFD,CF7@CFF@@AFC@,@7FC@FEEF@,CECFC8,,:C<<C@@FGGC,@FF,6+,,@C+++C?CFEG+:BFE9=FGGDG7++8:78:,45,+B,E9,:DFG@AF9,A:@=F+3EF<,+@BC7,>@,8EB,@F7,,8F:<*6*>>7C*>*B<CC**BC,,7+5>EDEGEC>C+/=C**3>9EC***:)9C5C>CG)/>***)109:FC2*/5*22/CB))0
@M00200:205:000000000-AKKM3:1:1101:7807:7284 1:N:0:1
ATTGGGTTTAAAGGGCGCGTAGGCGGGGATGTAAGTCAAATGTGAAATCCCGGAGCTCAACTCCGGAACGGCATTTGAGACTGTGTTTCTTGAGGGTAGGCGGAGAAAATGGAATTCCACGTGTAGCGGTGAAATGCGTAGATATGTGGAAGAACACCTGTGGCGAAAGCGGTTTTCTAGCTTATTCCTGACGCTGAGGCGCGAAAGCAAGGGGATCAAACAGGATTAGATACCCTTGTA
+
GGGGGGGGGGGGFFGGGGGGGGGGEGGGGGGGGGGGGCGGGGGGGGGFFGGGGDGGGGGGGGGGGGGGGGGGGGGGGGGGGGGGGGGGGGGGGGGGGGGGGGGGGGGGGGGGGGGGGGGGGGGGGGGGGGGGGGGGGGEEGFGGFGGFGGGGGGGGGGGGGGGFE*BFGGGDCEGGGGGGGGGGGGGGGGFGGD3ECFGGEGE5CGCDF?FFE>@<>GGGGGCGBGFDFF>7CCFD4:BF
@M00200:205:000000000-AKKM3:1:1101:25080:7309 1:N:0:1
ATTGGGTATAAAGGGAGCGTAGGCGGATAGTTTAGTCAGAGGTGAAAGCCCAGGGCTCAACCTTGGAATTGCCTTTGATACTGGCTATCTTGAGTATGGAAGAGGTATGTGGAACTCCGAGTGTAGAGGTGAAATTCGTAGATATTCGGAAGAACACCAGTGGCGAAGGCGACATACTGGTCCATTACTGACGCTGAGGCTCGAAAGCGTGGGGAGCAAACAGGATTAGATACCCGAGTA
+
GGGGGGGGGGGGGGGGGGGGGGGGGGGGGGGGGGGGGGGGGGGGGGGGGGGGGGGGGGGGGGGGGGGEFGGGGGGGGGGGGGGGGGGGGGGGGGGGGGGGGGGGGGFGGGGGGGGGGGGGGGGGGFGGGGGGGGGGGGGGGGGGGGGGGDGGDGGGGGGGGGGGGGGGEGGGGGGGFGGCE,@FGGFGGGGGGGGC8DFGGGGGGGGGGCCCEG>GEC*<CCG4=DFE=FFGGGG3:B>=
@M00200:205:000000000-AKKM3:1:1101:8858:7317 1:N:0:1
ATTGGGTATAAAGCGCGCGCAGGCGGATCCTGCAAGTCAGAAGTGAAATCTCACTGCTCAACGGTGAGGCTGCTTTTGATACTGCGGATCTGGAGACCGGTAGAGGCTGGTAGAATTGCAGGTGAAGCGGTGGAATGCGTAGAGATCTGCAAGAATACCCGTGGCGAAGGCGGCCAGCTGGGACGGTACTGACGCTGAGACGCGAAAGCGTGGGGAGCGAAAAGGATTAGATACCCGTGTA
+
FGGGGGGGGGGGGGGGGGGGGGGGGGGGGGGGGGGGGGGGGGGGGGGGGGGGGGGGGGGGGGGGGGGGGGGGGGGGGGGGGGGGGGGGGGGGGGGGGGGGFGGGGGGGGGGGGGGGGGGGGGGGGGGGGGGGGGGGGGGGGGGGGGGGGGFGFGGGGGGGGGGGGGEGGGGGGGGDDGFGGGCFGGGGGGGGFGGD5*:CFGGGEGDGGGGGGGFDDEEE))29:97./=)*+3<*5).:*
@M00200:205:000000000-AKKM3:1:1101:20076:7327 1:N:0:1
ACTGGGTTTAAAGGGCGCGTAGGCGGCCACCGCAAGTCGACTGTGAAATCTCCGGGCTTAACTCGGAAAGGTCAGCCGATACTGCGGGGCTAGAGTGCAGAAGGGGCAACTGGAATTCTCGGTGTAGCGGTGAAATGCGTAGATATCGAGAGGAACACCTGCGGCGAAGGCGGGTTGCTGGGCTGACACTGACGCTGAGGCGCGAAAGCTAGGGGAGCGAACGGGATTAGATACCCCGGTA
+
GGGGGGGGGGGGGGGGGGGGGGGGGGGGGGGGGGGGGGGGGGGGGGGGGGGGGGGGGGGGGGGGGGGGGGGGGGGGGGGGGGGGGGGGGGGGGGGGGGGGGGGGGGGGGGGGGGGGGGGGGGGGGGGGGGGGGGGGGGGGGGGGGGGGGGGGGGGGGGGGGGGGGGGGGGGGGGGGGGGGGGGGGGGGGGGGGGGGGGGGGGGGGGGGGGGGGGDGEGGDGGGGFGG?FFAGGFFGFBEGG
@M00200:205:000000000-AKKM3:1:1101:17463:7333 1:N:0:1
ACTGGGCGTAAAGGGCGCGTAGGCGGCTTATCAAGTCAGGCGTGAAATTCCCGGGCTCAATCTGGGGGCTGCGCTTGATACTGATGAGCTTGAATGCGGGCGAGGCTGGTGGAATTCCCAGTGTAGAGGTGAAATTCGTAGATATTGGGCAGAACACCGATGGCGAAGGCGGCTATCTGGCCCGTAATTGACGCTGAGGCGCGAAAGCGTGGGGAGCAAACAGGATTAGATACCCTAGTA
+
GGGGGGFFGGGGGGGCGGGGGGGGGGGC6,6FFGGGGGG?EFGGGGGGE<FGG++@CCFG,CFGGGG=7FGG7+F4DF9EAFG9EF9=FF,FFGG9<FDG7FF7F+:,BBFGGGGGA,,@CGGGGG9FGGGGGGGCF*>8FGGGGG;3,,@>FCGFGGG*=CG7BFGG7CCGGG7+?9:CE*;E:88FFGGGGGGGGGFGCGGGCCC4C7CC5?:)758CFFGG?GGB?4<FFGGGFFF9
@M00200:205:000000000-AKKM3:1:1101:7880:7337 1:N:0:1
ACTGGGTATAAAGGGTTCGTAGGTGGCCAACTAAGTCAGACGTGAAATCCCTCGGCTCAACCGGGGAACTGCGTCTGATACTGGTTGTCTTGAGTGCAGGAGAGGAACGCGGAATTCCAGGTGTAGCGGTGAAATGCGTAGATATCTGGAGGAACACCGGTGGCGAAGGCGGCGTTCTGGACTGCAACTGACACTGAGGAACGAAAGCCAGGGGAGCAAACGGGATTAGATACCCGCGTA
+
EFFA?@FFGGGFGFGEEEG@,C6E<FGFFFGEEGGE,CFF,+DEGGGGFGEFG:FE@CGCGACF:F7FFGGG@CGB=,CC,E?,ECC,5<F,9=FCGG<,8?EEBFDG7::B7CD<F<F?,5B??FF7@F3DFFG9A7:>C=,,CFFDFF<FG<AF8:+35*3>B:CG@F:>:5=B;BF9C6CE6CC@<4:?6ACF+8*6;FCC8//9CGGFC*5D):;F43C*4>D?=FFC?:@)7)8E
@M00200:205:000000000-AKKM3:1:1101:9161:7340 1:N:0:1
ACTGGGTATAAAGTGTGCGCAGGCGGCGTTGCAAGTCGAGTGTGAAAGCCCCGGGCTTAACTTGGGAATTGCGCTCGAAACTACGATGCTGGAGTGTGGCAGAGGAAGGTGGAATTCCACGTGTAGCGGTGAAATGCGTAGAGATGTGGAGGACCACCGATGGCGAAGGCAGCCTTCTGGGCCAACACTGACGCTCATGCACGAAAGCGTGGGGAGCAAACAGGATTCGATACCCTTGTA
+
FFGGGGGGGAFG<CFEEF@F@@FGEGGGGEEGGAG@FFCG<CFFGA<<FGFCFFEG:FE<FGGCFG86:CFGGCGGD=E+@FGFEFGGGGCGCEFGGA:FDFFG?4AFDGFFFFC=FE9FE>FGGGGGGCGG9BEFFGGCF7D9,3@A<,,<F*@3FFGEEC*>8*4F*CGEGB:4:C<CFFFGGGB8C4?F8E55/CGF?>C53?CF*:CEGE@CBG8+9<*/(0:))*-*:C?CF?=:
@M00200:205:000000000-AKKM3:1:1101:28337:7349 1:N:0:1
ATTGGGTATAAAGCGCACGTAGGCGGGTCTTTAAGTCAGGGGTGAAATCCTGGAGCTCAACTCCAGAACTGCCTTTGATACTGAAGATCTTGAGTTCGGGAGAGGTGAGTGGAACTGCGAGTGTAGAGGTGAAATTCGTAGATATTCGCAAGAACACCAGTGGCGAAGGCGGCTCACTGGCCCGATACTGACGCTGAGGCACGAAAGCGTGGGGAGCAAACAGGATTAGATACCCCGGTA
+
GGGGGGGGGGGGGGGGEGGGFGGGGGGGGGGGGGGGGGGGGGGGGGGGGGGGGGGGGGGCF<CFFGGFEGGGGGGGFGGGGGGGGFFFGFEG<FGFGGGGGGGGGGGGGGGFGGGGFGCEEFFGGGGGGGGFGGGGGFGGGGGGGGGGGGGGGGGGGGGGGGGGGDGCCFFCECEGGFCFGGGGGGC=EDGGGGG5CC=55DCEE=7FGGG5CE>C3=FFC<FGBGGFF*6*<<8C>DEG
@M00200:205:000000000-AKKM3:1:1101:18495:7394 1:N:0:1
ACTGGGTATAAAGCGCGCGTAGGCGGCTTTGCAAGTCGGGTGTGAAATCCCCAGGCTTAACCTGGGAACTGCATTCGAGACTGCATTGCTAGAGTATGGGAGAGGGAAGTGGAATTTCAGGTGTAGCGGTGAAATGCGTAGATATCTGAAGGAACATCAGTGGCGAAAGCGACTTCCTGGACCAATACTGACGCTCATGTGCGAAAGCGTGGGGAGCAAACAGGATTAGATACCCCCGTA
+
GGGGGGGGGGGGGGGGGGGGGGGGGGGGGGGGGGGGGGGGGGGGGGGGGGGGGGGGGGGGGGGGGGDGGGGGGGGGGGGGGGGGGGGGGGGGGGGGGGGGGGGGGGGGGGGGGGGGGGGGGGGGGGGGGGGGGGGGGGGGGGGGGGGGGGGFGGGGGGGGGGGGGGGGGGGGGGGGGGGGGGGGGGGGGGGGGGGEGGGG?DGCGGGGGGGGGGECEGGGGGGGFGGFFFA7CFGGFFFG
@M00200:205:000000000-AKKM3:1:1101:25046:7399 1:N:0:1
ATTGGGCTTAAAGCGCACGCAGGCGGCTCTGTGCGTGGGGTGTGAAAGCGGACGGCTTAACTGTCCGAGGCCATCCCATACGGCAGAGCTCGAGCCATGGAGAGGTCCGCGGAATTGCCGGTGTAGTGGTGAAATGCGTAGAGATCGGCAGGAACACCCAGGGGGAAACCAGCGGACTGGGCATGAGCTGACGCTCAGGTGCGACAGCGTGGGGAGCGAACCGGCTTAGATACCCCGGTAAGCT
+
GGGGGGGGGGGGGGGGGGGGEGGGGGGGGGGGCFGGGGDFGGGGGGGGGEGGGGGGGGGGGGGGGGGGGGGGGGGGFFGEDGEGGEGGGGGGGGGGGGGGFCDGDGGGGGGD>FGGGGGCGFGGGGFFEGGGGFFCFFEEGDFFGGGCFCE@FFFGGGGGGGGGEFGFGGDGGGCEGGF5EGGGFFDCGGGGGGGGGD8C64CEDGCGGGGEG*))75*:C):C()5)69>GGGGFFF@5D2))
@M00200:205:000000000-AKKM3:1:1101:14042:7409 1:N:0:1
ATTGGGTTTAAAGGGCACGTAGGTGGCGACGTAAGTCGGGTGTGAAAGCCCCGGGCTCAACCTGGGAATTGCATTCGAGACTGCATTGCTGGAGTACGGAAGAGGAGGGCGGAATTCCCGGTGTAGCGGTGAAATGCGTAGATATCGGGAGGAACATCAGTGGCGAAGGCGGCCCTCTGGTCCAGTACTGACACTCAAGTGCGAAAGCGTGGGGAGCAAACAGGATTAGATACCCTGGTA
+
GGGGGGGGGGGGGGGGGGGGGGGGGGGGGGGGGGGGGGGGGGGGGGGGGGGGGGGGGGGGGGGGGGGGGGGGGGGGGGGGEGGGGGGGGGGGGGGGGGGGGGGGGFGGGGGGGGGGGGGGGGGGGGGGGGGGGGGGGGGGGGGGGGGGGGGGGGGGGGGGGGGGGGGGDGGGGGGGGGGGGGGGGGGGGGGGGGGGGG?ECGGGGGGGGGGGGG@DFGECGGFC<GGFFFBGGCFGFFFG
@M00200:205:000000000-AKKM3:1:1101:20260:7414 1:N:0:1
ACTGGGCGTAAAGCGCACGTAGGCGGATATTTAAGTCAGGGGTGAAATCCCGCAGCTCAACTGCGGAACTGCCTTTGATACTGGGTATCTTGAGTATGGAAGAGGTTAGTGGAATTGCGAGTGTAGAGGTGAAATTCGTAGATATTCGCAGGAACACCAGTGGCGAAGGCGGCTAACTGGTCCATAACTGACGCTGAGGTGCGAAAGCGTGGGGAGCAAACAGGATTAGATACCCGGGTA
+
GGGGGGGGGGGGGGGGGGGGGGGGGGGGGGGGGGGGGGGGGGGGGGGGGGGGGGGGGGGGGGGGGGGGGGGGGGGGGGGGGGGGGGGGGGGGGGGGGGGGGGGGGGGGGGGGGGGGGGGGGGGGGGGGGGGGGGGGGGGGGGGGGGGGGGGGGGGGGGGGGGGGGGGGGGGGGGGGGGGGGGGGGGGGGGGGGGGGGGGGGGDGGGGGGGGGGGECBFFGG:@FBGGFF4:7:?F3>DFG
@M00200:205:000000000-AKKM3:1:1101:19806:7414 1:N:0:1
ACTGGGTTTAAAGGGCGCGTAGGCGGGATGGCAAGTCGGTCGTGAAATCCCTGGGCTCAACTCAGGGGGGTCGGCCGATACTGCCGTTCTTGAGGGATGCAGAGGAGACTGGAATTCCCGGTGTAGCGGTGAAATGTGTAGAGATCGGGAGGAACACCGGTGGCGAAGGCGGGTCTCTGGGCATTCCCTGACGCTGAGGCGCGAAAGCGGGGGGAGCAAACGGGATGAGATACCCGCGTAAGA
+
GGGEFGGGGGGGGGGGGGGCEGGFGGGGGGGGGGGGGGGEDGGEGGGGGGGFGGGGFFGGGGGGGGGGGGGGGGDGGGGGFGGGFFGGGGGGCFGEGGGGGGGGGGGGGFGGGFFFGGGGGCEGCGGG>?EFGGDGFGGGCFGFGGFGEGCEECGFFEED*:EFEEGGGGGEDGCCF+:CFGGGGFCGFFFGGGDEG>GCE<5*CGC***/CEEEG@F6<<9;D6D*4F=)2<,<)7)7/9:2
@M00200:205:000000000-AKKM3:1:1101:20428:7434 1:N:0:1
ACTGGGCGTAAAGGGAGCGTAGGCGGATAGTTTAGTCAGAGGTGAAAGCCCAGGGCTCAACCTTGGAATTGCATTCGAGACTGCATTGCTGGAGTACGGAAGAGGAAGGCGGAATTCCCGGTGTAGCGGTGAAATGCGTAGATATCGGGAGGAACATCAGTGGCGAAGGCGGCCTTCTGGTCCAGTACTGACACTCAAGTGCGAAAGCGTGGGGAGCAAACAGGATTAGATACCCTAGTA
+
GGGGGGGGGGGGGGGGGGGGGGGGGGGGGGGGGGGGGGGGGGGGGGGGGGGGGGGGGGGGGGGGGGGGGGGGGGGGGGGGGGGGGGGGGGGGGGGGGGGGGGGGGGGGGGGGGGGGGGGGGGGGGGGGGGGGGGGGGGGGGGGGGGGGGGDEFEGGGGGGGGGGGGGDGGGGGGGGGGGGGGGGGGGGGGFFGGGGGFFGGGGGGEGGGGGGGG@D>GCFGGGFFFC?6B>FFGGGFFFG
@M00200:205:000000000-AKKM3:1:1101:7788:7434 1:N:0:1
ACTGGGTATAAAGGGCGCGTAGGCGGCTTTGCAAGTGACGGGTGAAATCCCTCGGCTTAACCGAGGAACTGCCTGTCAGACTGTGAGGCTTGAGACCGGGAGAGGTGAGTGGAATTCCCAGTGTAGCGGTGAAATGCGTAGATATTGGGAGGAACACCAGTGGCGAAGGCGGCTACCTGGACCGGTTCTGACGCTGAGGCGCGAAAGCGTGGGTAGCAAACAGGATTAGATACCCTAGTA
+
GGGGGGGGGGGGGGGGGGGGGGGGGGGGGGGGGGGGGGGGGGGGGGGGGGGGGGGGGGGGGGGGGGGGGGGGGGGGGGGGGGGGGGGGGGGGGGGGGGGGGGGGGGGGGGGGGGGGGGGGGGGGGGGGGGGGGGGGGGGGGGGGGGGGGGGGGGGGGGGGGGGGGGGGGGGGGGGGGGGGGGFGGGGGGGGGGGGGGGGGGGGGGGGGDGGGDGFGFGFGGGGGFGGFFFFGF:<DFFFG
@M00200:205:000000000-AKKM3:1:1101:8764:7444 1:N:0:1
ATTGGGCTTAAAGCGCACGTAGGCGGCTTTGTAAGTTAGAGGTGAAAGCCCAGGGCTCAACCCTGGAATTGCCTTTAAGACTGCATCGCTTGAACATCGGAGAGGTAAGTGGAATTCCGAGTGTAGAGGTGAAATTCGTAGATATTCGGAAGAACACCTGCGGCGAAGGCGGCCTTCTGGACGATGACTGACGCTGAGACGCGAAAGCGTGGGGAGCAAACAGGATTAGATACCCGTGTA
+
GGGGGGGGGGGGGGGGGGGGGGGGGGGGGGGGGGGGGGGGGGGGGGGGGGGGGGGGGGGGGGGGGGGGGGGGGGGGGGGGGGGFGGGGGGGGGGGGGGGGGE@FDFFFFGGGGFGGGGGGGGGFD<EFFFEGGGGGGGGFFGGGGGGGGGGGGGGGGGGGGGGGDGEDE@FCGEGGGGGGGFCCEF?FFFGGGGGGGGGCEGGGGED<EGGEGG>D5FFGFDGGFGF<?BA7<<:<EBFG
@M00200:205:000000000-AKKM3:1:1101:19946:7456 1:N:0:1
ATTGGGTATAAAGGGCGCGCAGGCGGTTCTTCAAGTCAGAGGTGAAAGCCCAGGGCTCAACCCTGGAATGGCCTTTGAGACTAGAGAACTAGGGTACGGGAGAGGTGAGTGGAATTCCGAGTGTAGAGGTGAAATTCGTAGATATTCGGAAGAACACCAGTGGCGAAGGCGGCTCACTGGCCCGTTACCGACGCTCAGGCGCGACAGCGTGGGGAGCAAACAGGATTAGATACCCCTGTA
+
GGGGGGGGGFGGGGGGGGGGGGGGGGGGGGGGGGGGGGGGGGGGGGGGGGGGGGGGGGGGGGGGGGGGGGFGGGGGGFGGGGGGGFFGGGGGGGGGGGGGGGGGGGGGGGGGGGGGGGGDGGGGG<FACG@FAFGGFGGGGGGGGGGGGGGCFCCFGGGGGGGG>FGEGGGGGGGGGFFGGGGGGGGGG5EEC=>ECFCFCDC5C*/CEE>GG577BECFGGFGBFG?6BBFFGCFFFFG
@M00200:205:000000000-AKKM3:1:1101:4951:7456 1:N:0:1
ACTGGGTGTAAAGGGCTCGTAGGCGGCCAACTAAGTCACACGTGAAATCCCTCAGCTTAACTGGGGAACTGCGTGTGATACTGGATGGCTTGGATCCGGGAGAGGGATGCGGAATTCCAGGTGTAGCGGTGAAATGCGTAGATATAGGAAGGAACACCAGTGGCGAAGGCGACCACCTGGACTGATACTGACACTGAGGTGCGAAAGCGTGGGGAGCAAACAGGATTAGATACCCCAGTAAGA
+
G9FGGGGGGGGGGGGCFGGGGGGGGGGGGGFFGGGGGGGFFGGGGGGFGGGGGGGGGGGGGGGGGGGGGGGGGEEGGGFGGG9D8?F7FFGGEFFGGCFEGCGGGG7EFGEGDGFGFD9EFFGGGCFG:FGGGGGGGGGGGGFGGGGFCDFDFGFFGEFDFGGGGGCCE,CGG*=CGGGGGG?::CCFDFCGGD<F;F@05CGGEEGGGG7FF*5)):CF<FFC<C73?FB7@CFFEE?F7))
@M00200:205:000000000-AKKM3:1:1101:10944:7475 1:N:0:1
ACTGGCGTAAAGCGTGCGCAGGCGGTGATGTAAGACAGATGTGAAATCCCCGGGCTCAACCTGGGAACTGCATTTGTGACTGCATCGCTGGAGTGCGGCAGAGGGGGATGGAATTCCGCGTGTAGCAGTGAAATGCGTAGATATGCGGAGGAACACCGATGGCGAAGGCAATCCCCTGGGCCTGCACTGACGCTCATGCACGAAAGCGTGGGGAGCAAACAGGATTAGATACCCCTGTA
+
GGGGGGGGGGGGGGGGGGG7FFGGGGGGGGGGGGGGGGGGGGGGGGGGFGGDGGGGGGGGGGGGGGGGGGGGGGGGGGGGGGGGGGGGGGGGGGGGGGGGGGGGGGGGGGGGGFFGGGGGGGGGGGGGGGGGGGGGGGGEGGGGGGGGGGGGGGGGFGGGGGGGGGGGGGGGG?EGGGFGGGGGGGGGGGGGGGGGGGGGGGGCE=FDGGEGEGFGFGCFFGFG:CGFFFAG?@EF>FF
@M00200:205:000000000-AKKM3:1:1101:17153:7486 1:N:0:1
ACTGGGTATAAAGGGCGCGTAGGTGGCCTGTTAAGTCGAACGTGAAATCCCCGGGCTCAACCCGGGAACTTCGTCCGAGACTGGCAGGCTCGAATCCGGGAGAGGGATGTGGAATTCCAGGTGTAGCGGTGAAATGCGTAGATATCTGGAGGAACACCGGTGGCGAAGGCGGCATCCTGGACCGGTATTTACGCTGAGGCGCGAAAGCCAGGGGAGCAAACGGGCTTAGATCCCCTTGTA
+
GGGGGGGGGGGGGEEGGGGGGGGGGGGGGGGECCDGGGEFGEFFGFGGGGGGGDEGGGG9FGGCFGGGFGGGGG@ECGGGGGGGGG:FGGGGGGGGGGGGGG>G>EB>FFDCDFDGGGFGCFGGDFGGGGGCGCGGGGGGDGGGFGGECCAF@BF>FGG7CFGFGFEGGGE>E5C>FG9FEDEEC=EC7*+<;53*:EDF5958CEDDEFGFGD)9<FC<DC5C(9F?=*4*<F>5>4*0
@M00200:205:000000000-AKKM3:1:1101:6282:7493 1:N:0:1
ACTGGGTGTAAAGGGCGCGCAGGCGGTTACGTAAGTCCGGCGTGAAATACCACGGCTCAACTGTGGAACTGCGTCGGATACTGCGTTGACTTGAGGATGGTAGAGGCCATTAGAACTAGCGGTGTAGCGGTGAAATGCGCAGATATCGCTAGGAATGCCGGTGGCGAAGGCGGATGGCTGGGCCACTCCTGACGCTGAGGCGCGAAAGCTAGGGGAGCGAACCGGATTAGATACCCCCGTA
+
GGGGGGGGGGGGGGGGGGGGGGGGGGGGGGGGGGGGGGGGGGGGGGGGFGFFGGGGGGGDGGGGGGGGGGGGGGGGGGG@FGGGGGGGGFFGGGGGGGGGGGGGGGGGGGGGGGGGCEFGGGGGGGGGGGGGDG<FEFCGGGEGGGGGGGGGGGDFGGGGGGGGGGGGGGGGGCEGGGGGGGFGGGGGGGGFGGGGGCGCFDC>EGGDCEEDGGD5@EC:558C05D?F?970<@F3D:C3
@M00200:205:000000000-AKKM3:1:1101:3736:7501 1:N:0:1
ACTGGGCGTAAAGGGCGCGTAGGCGGCCTTGTAAGTCCTGTGTGAAATCCCCCGGCTCAACTGTGGAACTCCACAGGAGACTGCTTGGCTTGAGTTCGGGAGAGGGAAGCGGAATTCCGGGTGTAGCGGTGAAATGCGTAGATATCCGGAGGAACACCGGTGGCGAAGGCGGCTTCCTGGACCGACACTGACGCTGAGGCGCGAAAGCCAGGGGAGCAAACGGGATTAGATACCCTCGTAAGCT
+
G<<@ED<:FGGGD9@FG7@FGECFGG@FGFGG9EFGGDFCFFGGFFGC6FFG7FCEGGG<FD<6C<FGG,,:<444E<7FFGGG9?F:FGFGCFF,ECC7CCCCG7FFD?CF7:EFGGDEGGGGGGDECFGGFFGGDG+3FBFGC;;F@CCF:<BCFG*4<CC,B@CE7C=EGGG+CFFFGCFG58:CECFFG595=8*:CDEDEE)C6*2A:5;C>E:<C**929FDF?AGGGFG)<5A*().
@M00200:205:000000000-AKKM3:1:1101:18592:7508 1:N:0:1
ACTGGGCATAAAGGGAGCGTAGGCGGATAGTTTAGTCAGAGGTGAAAGCCCAGGGCTCAACCTTGGAATTGCCTTTGATACTGGCTATCTTGAGTATGGAAGAGGTATGTGGAACTCCGAGTGTAGAGGTGAAATTCGTAGATATTCGGAAGAACACCAGTGGCGAAGGCGACATACTGGTCCATTACTGACGCTGAGGCTCGAAAGCGTGGGGAGCAAACAGGATTAGATACCCGGGTAAGA
+
GGGFFGGGGGGGGGGGGGGGGGGGGGGGGGGFGGGGGGGGGGGGGGGGGGGGGGGGGGGGGGGGGGGGGGGGGGGGGGGG9DCFGGGGFFFGGGEGGGGGGGGGGGGGGGGGGGGGGGGGGGGDGGGGGGGGGGFGGGGGFEGGGGGGGGGGGGGFGEGFFEFGCEC+F@GEEGGCEGFGGGCGGCGGGGFCCGG>8F>CFCEGGGGGC:EGGG5CDFGFDC8C<CFFFFEF+,?55>>C*8:
@M00200:205:000000000-AKKM3:1:1101:12880:7508 1:N:0:1
ATTGGGTGTAAAGCGCGCGCAGGCGGCCTTTTAAGTCTACCCGTGAAATGCCGGGGCTCAACTCCGAGCACGCCGGGGGATACTGGGAGGCTGGAGACAGGTAGAGGCAAGCGGAATTCCGGGTGTAGCGGTGGAATGCGTAGAGATCCGGAAGAACACCTGAGGCGAAGGCGGCTTGCTGGGCCTGATCTGACGCTGAGGCGCGAAAGCGTGGGGAGCAAACAGGCTTAGATACCCTCGTA
+
GGGGGGGGGGGGGGGGGGGGGGGGGGGGGGGGGGGGGGGGGGGGGGGGGGGGGGGGGGGFGG<FGGGGGGGGGGGGGGGGGGGGGGGGGGGGGGFGGGGGGGGGGGGGGGGGGGGGGGGGGGGGGGGGGGGGGGGFCCGGGGGGGFGGGGG7CFFG:FGGGGGGGGGGGGGGGGGGGGGGGGGGGGGFEGGCFGGGGGEFGGEEE=C<?EEEEGEGFEEGGFGGBG*4@940:<<FF=F=F?
@M00200:205:000000000-AKKM3:1:1101:22028:7530 1:N:0:1
ACTGGGCGTAAAGGGCGCGTAGGCGGCCCGATAAGTAGGGGGTGAAATCTTGCGGCTTAACCGCAAGGCTGCCTTCTAAACTGTCGGGCTGGAGCACGGTAGAGGCAGATGGAATTCCCGGTGTAGCGGTGGAATGAGTAGAGATCGGGAAGAACACCAGTGGCGAAGGCGGTCTGCTGGGCCGTTGCTGACGCTGAGGCGCGACAGCGTGGGGAGCAAACAGGATTAGATACCCGTGTA
+
GGGGGGGGGGGGGGGGGGGGGGGGGGGGGGGGGGGGFGGGGGGGGGGGGGGGGGGGGGGGGGGGGGGGGGGGGGGGGGGGGGGGGGGGGGGGGGGGGGGGGGGGGGGGGGGGGGGGGGGGGGGGGGGGGGGGGGGGGGGGGGGGDGGGGGGGGGGGGGGGGGGGGGGGGGGGGGGGGGGGGFGGGGGGGGGGGGGGGGGGGGEGGGGGGGGGGGFGFGFGGGGF<FG?FFBGDCFDDEFG
@M00200:205:000000000-AKKM3:1:1101:22791:7533 1:N:0:1
ATTGGGTATAAAGGGTGCGTAGGTGGCGCTGTAAGTCGGGTGTGAAATTTCGGAGCTTAACTCCGAAACTGCATTCGATACTGCGGTGCTTGAGGACTGGAGAGGAGACTGGAATTCATGGTGTAGCAGTGAAATGCGTAGAGATCATGAGGAAGACCAGTTGCGAAGGCGGGTCTCTGGACAGTTCCTGACACTGAGGCACGAAGGCCAGGGGAGCAAACGGGATTAGATACCCCTGTA
+
GGGGGGGFGGGGGGGGGGGGGGGEFGF7FFGGGGGGGGGDGGGGGGGGGGGC@CFGGGGGGGG,FGGGGGGGGDGFGGGGGGGGCFGCFGGGGGFEGGGFGGGGGFGGF<EGGGGGG9FFFGGGGFG<FGGGGGGGG+FGDG<FGGGAFC<@FGF@FFE=F,CFGCGGDG@C*CCBFGGFGGFCFC;CFFGG6<FF@,=CCGGGG8CC*5BCE85)5:<FG58D?GGFFFFFGGGF3)6A
@M00200:205:000000000-AKKM3:1:1101:17248:7542 1:N:0:1
ACTGGGTGTAAAGCGAGTGTAGGTGGTTGTCCAAGTTGGATGTGAAAGCCTTGAGCTCAACTCAAGAAATGCATTCAGGACTGGATGGCTAGAGGACCGGAGAGGATAGTGGAATTCCCAGTGTAGTGGTGAAATACGTAGAGATTGGGAAGAACACCAGTGGCGAAGGCGGCTATCTGGACGGTTTCTGACACTAAGACTCGAAAGCGTGGGGAGCAAACAGGATTAGATACCCGAGTA
+
FGGGGGGGGGGGGGGGGGGGGGGGGGGGGGGGGGGGGGGGGGGGGGGGGGGGGGGGGGGGGGGGGGGGGGGGGGGGGGGGEGGGGGGGGGGFECGGGGGGEGGGDGGEGGGFGGGGGGGGFGGGGFGGGGGGGFGGGFGGGGGGFGGGGGG:EGGGGGGGGGCGGGEG7FGEGGDGFGG9AEGGGGGGGGGGGGGGGCCFGGCG6C<FDEGCGGDGFFFFGGDFDGGF6CFGGGGGEFFC
@M00200:205:000000000-AKKM3:1:1101:10376:7543 1:N:0:1
ACTGGGCATAAAGGGCTCGTAGGCGGTTTGTCGCGTCGGGAGTGAAAACCCAGGGCTTAACTCTGGGCTGGCTTTCGATACGGGCAGACTAGAGGCATGCAGGGGAGAACGGAATTCCTGGTGTAGCGGTGAAATGCGCAGATATCAGGAGGAACACCGGTGGCGAAGGCGGTTCTCTGGGCATGTCCTGACGCTGAGGAGCGAAAGTGTGGGGAGCGAACAGGATTAGATACCCGCGTA
+
GGGGGGGGG9FFFGEGGGGGGGGGGGGGGGGGGGGGGGGGGGGGGGGGGGGGGGGGGGGGGCFGGGGGGGGGGGGGGGGGGGGGGGGGGGGDFFGGGGGGGGGGDGGGGGGGGGGGFGGGGGGGGGGGGGGGFGGGGGGDG>F;FGGGGGCEGGGGGGGGGGGGDEEGGFGDCCCFGGD:FGGGFGGG7C?FGGGDGE87>FG8EDC7?:75C8B5)=EGGG?F?DF2?FAGGFEDFEEC
@M00200:205:000000000-AKKM3:1:1101:19089:7553 1:N:0:1
ACTGGGTTTAAAGGGCGCGTAGGCGGCCTTCTAAGTCAGACGTGAAATCCCCCGGCTTAACCTGGGAACTGCGTCTGATACTGGGAAGCTTGAGTATGGGAGAGGAAGGTAGAATTCCAGGTGTAGCGGTGAAATGCGTAGATATCTGGAGGAATACCGGTGGCGAAGGCGGCCTTCTGGACCATAACTGACGCTGATCCGCGAAAGCTAGGGGAGCAAACGGGATTAGATACCCTCGTA
+
GGGGGGGGGGGGGGGGGGGGGGGGGGGGGGGGGGGGGGGGGGGGGGGGGGGGGGGGGGGGGGGGGGGGGGGGGGGGGGGGGGGGGGGGGGGGFGGGGGGGGGGGGGGGGGGGGGGGGGGGGGGGGGGGGGGGGGGGGGGGGGGGGGGGGGGDF,@FGGECGGGGGGGGGGEGGGGGGGGFFGGGFGGGGGGGGGGGCFGEED5CCE:DGGGGDEF5BGCGD3ED?GG>F=:CFGGFFEF5
@M00200:205:000000000-AKKM3:1:1101:4420:7554 1:N:0:1
ACTGGGTGTAAAGGGTGTCAAGGCGGTCAGGTTAGTCTTCCGTAAAATCCAGGAGCTCAACTTCTGGTCCGCGGAGGAAACGGCCTGACTTGAGGTTGGAAGAGGTGCGTGGAACTCACGGTGTAGGGGTGAAATCCGTTGATATCGTGGGGAACACCAAAGGCGAAGGCAGCGCACTGGTCCAAATCTGACGCTCACACACGAAAGCCAGGGTAGCGAATGGGATTAGATACCCCCGTA
+
GFGGGGGGGFGGGGGEFGGGGGGGGGEGCGCFFFGGGGGGGGGFFFEFGGGGGGGGGGGGGGGGGGGF9EGGGGD7FGGGGGEGGGGGGGEGG8FGGGGGFFFGGGGGGGGGGGGGGGGGGGGGGGGGGGGCFGGFGGFGGGGGGGGG7+<F:FGGGDDGCEFGGGGGGGFEEGGEGGGGGCFFGGGCCFFGEEGGGGGCEGE58=)28CAECC@DFE5*5<6*(795=FDGGGE5>F>E
@M00200:205:000000000-AKKM3:1:1101:7934:7557 1:N:0:1
ACTGGGCGTAAAGAGCGCGTAGGCGGTTCTGTAAGTCGGATGTGAAAGACCTTGGCTCAACCAAGGAATGGCATCCGATACTGCGGGGCTTGAGGCCGAGAGGGGCAAGCGGAACTCCTGGTGGAGCGGTGAAATGCGTAGATATCAGGAGGAACACCGGTGGCGAAGGCGGCTTGCTGGATCGGTTCTGACGCTGAGGCGCGAAAGCCAGGGGAGACAACGGGATTAGATACCCCGGTAAGA
+
GGGGFGGGGGGGGGGGGGGGGGGGGFGGGGGGGGGGGGGGGGGGGGGGGGGGGGGGGGGFGGGGGGGCGGFGGGGGDCGGGFEFGGDGCFGGGGGGGGEEEDGGGGGGGGGGGCGGGGGGGGGGGCFGDGGGDCABEG<*>*7@CFFGGGG7FFFGCEDGGGEGGGGGGGGGGGCCDDFC598ECEGDFF+<;*95?GGGCDGDG5)>FG5CCG>5)*2*9D833)78?4>>GG?CEF3C38)
@M00200:205:000000000-AKKM3:1:1101:3588:7568 1:N:0:1
ATTGGGTATAAAGGGCGTGTAGGCGGGATGGTAAGTCGGGCGTGAAATCCCCAAGCTCAACTTGGGAACTGCACTCGAAACTACCTTCCTTGAGTGTCGGAGAGGAAAGCGGAATTCCTGGTGTAGAGGTGAAATTCGTAGATATCAGGAGGAACACCAGTGGCGAAGGCGGCTTTCTGGACGATAACTGACGCTGAGACGCGAAAGCGTGGGGAGCAAACAGGATTAGATACCCTTGTA
+
GGGGGGGGGGGGGGGGGGGGGGGGGGGGGGGGGGGGGGGGGGGGGGGGGGGGGGGGGGFGGGGGGGGGGGGGGGGGGGGGGGGGGGGGGGGGGGGGGGGDGGGGGGGGGGGGGGGGGGGGGGGGFGGGGGGAFGGGGGG=FEGGGCGGGGGGDGGGGGGGGGGGGGGGGGGGGGGGGEGGGGGCECEFCD7CEGGGGGEGGGGG:EDGGCEEEGFC57:FG5FG?GD)6/<FGGGC:FFE
@M00200:205:000000000-AKKM3:1:1101:3479:7574 1:N:0:1
ACTGGGTGTAAAGGGCGCGTAGGCGGCGCGAGGAGTCGGGGGTGAAAGTCCGGGGCTCAACCCCGGATCGGCCTTCGATACTCTCGCGCTGGAGCACAGTAGAGGCGGGTGGAATTCCGGGTGTAGCGGTGGAATGCGTAGAGATCCGGAAGAACACCGGTGGCGAAGGCGGCCCGCTGGGCTGGGGCTGACGCTGAGGCGCGACAGCGTGGGGAGCAAACAGGATTAGATACCCTAGTA
+
GFGGGGFGFGGGGCGFGEGGGGGGGGGGGGGGDGGGGFFGGGGGGGGGGGGG@@FGGGGGGGGGFGGGGGGGGGFGGGGGGGGGGEEEGGGGGGGCFGGGGGFGGGGC<<CCCG<,8,2=FFGFGGFCE>EG8<CGGE8>CEGG+C65::>CCGFGCEGG8CC*:?E8>FEE5C*2::EGG26;58EGGG5CCGCCECFC=CC8:*/CE>EGGG>D5F6EF5;FBGG?@?):<CC4?>??
@M00200:205:000000000-AKKM3:1:1101:22766:7596 1:N:0:1
ATTGGGCTTAAAGAGCGCGCAGGCGGTCGTGCAAGTCGCGTGTGAAAGCCCCCGGCTCAACTGGGGAGGGTCACGCGATACTGCTCGACTTGAAGGCAGGAGAGGGAAGTGGAATTCCCGGTGTAGTGGTGAAATGCGTAGATATCGGGAGGAACACCAGTGGCGAAGGCGACTTCCTGGCCTGTTCTTGACGCTGAGGCGCGAAAGCTAGGGTAGCAAACGGGATTAGATACCCCAGTA
+
GGGGGGGGGGGGGGGGGGGGGGGGGGGGGGDGGGGGGEFGGGGGGGGGGGGGGGGGGGGGGGGGGGGGGDFGGGGGGGGEGGFGGGG=FGGFGGGGGGGGGDGGGGGGGGGGGGGGGGGGGDEGDGGG>FGGFFGCFGGGGGGGGGGGGGDGGGGGGGGGGFFGGGGGGGGGGGGGFGGGGGGGGGGGGGCFGGGGGFFDCGEEEGGGG?GFFF@3?E9CGGC*-7C>?F>GGFFD)7F7
@M00200:205:000000000-AKKM3:1:1101:11039:7603 1:N:0:1
ATTGGGTGTAAAGAGCTCGTAGGCGGTTTGGCAAGTCGGGTGTGAAAACTCCGGGCTCAACTCGGAGACGCCACTCGATACTGCCATGACTCGAGTCCGGTAGGGGAGTGCGGAATTCCTGGTGTAGCGGTGAAATGCGCAGATATCAGGAGGAACACCGGTGGCGAAGGCGGCACTCTGGGCCGGTACTGACGCTGAGGAGCGAAAGCGTGGGGAGCGAACAGGATTAGATACCCTTGTA
+
GGGGGGGGGGGGGGGGGGGGGGGGGGGGGGGGGGGGGGGGGGGGGGGGGGGGGGGGGGGGGGGGGDGGGGGGGGGGCGGGGGGGGGGGGGGGGGGGGGGGGGGGCGGGGGGG>FEGGGGGG@FGGGAFCGGGGGFGGFGGGCFGGGGGGGGGG7FGGGGGGG>EFGGGGGGGGGGGGGGGGGFCGGGGGGFEEEGG=>8F+CE5E5<DFEGE>C@D@GC?CDGG?44:??AGGCCCFFFFF
@M00200:205:000000000-AKKM3:1:1101:25171:7613 1:N:0:1
ATTGGGCGTAAAGGGCTCGTAGGCGGCCAACTAAGTCATACGTGAAATCCCTCAGCTTAACTGGGGAACTGCGTGTGATACTGGATGGCTTGGATTTGGGAGAGGGATGCGGAATTCCAGGTGTAGCGGTGAAATGCGTAGATATCTGGAGGAACACCGGTGGCGAAGGCGGCATCCTGGACCAACACTGACGCTGAGGAGCGAAAGCCAGGGGAGCAAACGGGATTAGATACCCTCGTAAGA
+
GGGGGGGGGGGGGGGGGGGGGGGGGGGGGGGGGGGGGGGFGGGGF@<FGGGGGGGGGGGGGGGGGGGGGGGGGGGGGGGGGGGGGGGGGGGGGGGGGGGGFGGGGGGGGGGGGGGGGGGGFGGGFGGGGGG+AEFGGGEEGDGGGGFFGGFGGGGFGGGGGDGGGGBFGGGGGGGGGGGGGGGGGGFGFGGGGGGGGCF6=GCCEEDGEECCEG@D):88>DCD?CF>9@>CCFFGFFF:FFB
@M00200:205:000000000-AKKM3:1:1101:7994:7632 1:N:0:1
ACTGGGCGTAAAGCGTGCGTAGGTGGTTCGTTAAGTCTGATGTGAAAGCCCTGGGCTCAACCTGGGAATGGCATTGGATACTGGCGACCTAGAGTGCGGTAGAGGGGTGTGGAATTCCCGGTGTAGCAGTGAAATGCGTAGATATCGGGAGGAACATCTGTGGCGAAGGCGACACCCTGGACCAGCACTGACACTGAGGCACGAAAGCGTGGGGAGCAAACAGGATTAGATACCCCCGTA
+
GGGGGGGGGGGGGGGGGGGGGGGGGGGGGGGGGGGGGGGGGGGGGGGGGGGGGGGGGGGGGGGGGGGGGGGGGGGGGGGGFGGGGGGGGGGGGGGGGGGGGGGGGGGGGGGEGGGGGGGGGGGGGGGGGGG<FEGGGGGGDGGGGGGGDGGGGFGGGGGGGGGGGGGGGGGGGGGGGGGGCGGGGGGFGGFFFGGD?FGGGGEGGEGGCACFGGFGFFGGGDCF67:<?FFGGGGGBF:5
@M00200:205:000000000-AKKM3:1:1101:16043:7636 1:N:0:1
ATTGGGCTTAAAGGGCGCGTAGGCGGCTTTGTAAGTCGGGGGTGAAAGCCTGTGGCTCAACCACAGAATTGCCTTCGATACTGCATGGCTTGAGACCGGAAGAGGTAAGTGGAACTGCGAGTGTAGAGGTGAAATTCGTAGATATTCGCAAGAACACCAGTGGCGAAGGCGGCTTACTGGTCCGGTTCTGACGCTGAGGCGCGAAAGCGTGGGGAGCAAACAGGCTTAGATACCCGTGTA
+
GGGGC@9@EGECFCDF+FFGEGGGE>FGD<EGGCEGCEGGCGGEFGAFEFFDGFGGAFFGGGGGGC,EF?ECFFGCGFFFEGGGDGGGGFGGGGGGGDGGEGGGDGGA=8E<B<FGFGGEGCFG;@ACFFFFGGFGGCF@CFFBCFDA:::7FFF@FGG,?9:CC@EGGGGG>>EGCFGCFGFGG8CGFGGG5C9E58FGGGG*?=DC5*AE*:7CB=CFF9*1(9*)*9A*+<FG55.2
@M00200:205:000000000-AKKM3:1:1101:13447:7649 1:N:0:1
ACTGGGCTTAAAGGGCGCGTAGGTGGCTTGGCAAGCGTGTGGTGAAAGCCCGGGGCTCAACCCCGGGTCTGCCGTGCGAACTGCTATGGCTTGAGCACTGTAGAGGCAGGTAGAATTCCGGGTGTAGCGGTGGAATGCGTAGAGATCCGGAAGAACACCGGTGGCGAAGGCGGCCCGCTGGGCAGTAGCTGACACTGAGGCGCGACAGCGTGGGGAGCAAACAGGATTAGATACCCCCGTA
+
GGGGGGGGGGGGGGDGGGGGGGGGGGGGGGGGGGGGGGGGGGGGGGGGGGGGGGGGGGGCGGGGGGGGGGGGGGGEGGDGGGGGGGGGGGGGGGGGGGGGGGGC?FGFGGG9FFFGGGGGGGGGGGGGGGGGGG9FFFGGGGGGGGGGGGGGGGFGGGGDGG<EGGGGC>FEGGGGGGG>GCG>CF9EGGFFGGGF9<@EGDGGGEG3CEGC5E:DBCC@FFGF?FF4@?<GCFGGFFFGD
@M00200:205:000000000-AKKM3:1:1101:17648:7677 1:N:0:1
ACTGGGCTTAAAGGGCGCGTAGGCGGGATGGCAAGTCGGTCGTGAAATCCTTCGGCTCAACCGAAGAACGTCGATCGATACTGCTGTTCTAGAGGATTGCAGAGGAGACTGGAATTCCCGGTGTAGCGGTGAAATGTGTAGAGATCGGGAGGAACACCGGTGGCGAAGGCGGGTCTCTGGGCAATTCCTGACGCTGAGGCGCGAAAGCGAGGGGAGCAAACGGGATAAGATACCCGAGTA
+
GGGGGGGGGGGGGGGGGGGGGGGGGGGGGGGGGGGGGGGGGGGGGGGGGGGGGGGGGGGGGGGGGDGGGGGGGGCGGFGCFGGGGGGGGGGGGGGGGGGGGGGGGFGGGGGFGGGGGGGGEGGFC<FEGGGGGGGGGFGGEGGGGGGG7BCCGCGGGGGEG@CGGGGGDGCGGGGGGGGGGGGGFFGGGGCFEGGE8C5=EGGE>C<F5*2?8EEGEFC8DG=D:GG>?6AGGGGGF>FF
@M00200:205:000000000-AKKM3:1:1101:11844:7685 1:N:0:1
ACTGGGTTTAAAGGGCGCGCAGGCGGCTTGGCAAGTCGAGTGTGAAATACCTTGGCTTAACTAAGGAATGGCGCTCGAAACTACCTCGCTAGAGGGCGGGAGAGGGAAGTGGAACTCTCGGTGTAGGGGTGAAATCTGTAGATATCGAGAGGAACACCGGTGGCGAAGGCGGCTTCCTGGCCCGTACCTGCCGCTGAGGCGCGAAAGCGTGGGGAGCAAACAGGATTAGATACCCGCGTA
+
GGGGGGGGGGGGGGGGGGGGGGGGGGGGGGGGGGGGGGGGGGGGGFGGGGGGGGGGGGGGGGFGGGGGGGGGGGGGGGGGGGGGGGGGGGGGGGGGGGGGGGG7CFGFGFGGGGGGGGGEGGGGGGGGDFGGGFGGGGGGGGGGGGGGFFEGGGGGGGGGGGGGGFGGGGEGGGGGGGGGGGEDGDGGGG*28EGGDDFGGDEEGGGGCGEGGCED>CCFCCE4,CG?FFBGGGFGFFFG
@M00200:205:000000000-AKKM3:1:1101:5333:7686 1:N:0:1
ATTGGGTATAAAGGGCGCGTAGGCGGGCTGTCAAGTCTGGGGTGAAATGCCGCGGCTCAACCGTGGAACTGCCTTAGATACTGACGGCCTCGAGGAAGGTAGGGGCATGCGGAACTGTAGGTGGAGCGGTGAAATGCGTTGATATCTACAGGAACTCCGGTGGCGAAAGCGGCGTGCTGGACCTTTTCTGACGCTGAGGCGCGAAAGCTAGGGGAGCAAACGGGATTAGATACCCCTGTA
+
GGDFGGGGGGGFGGGGGGGGGGDGGGGGGGGGGGGGGGGGGGGGGGGGGGGGGGGGGGGGGGEFGGEGGGGGGGGGGGGGFGG<FEGGGEG@BFGGDGGGGGFDGEEGDGGGGGGGEGGGFGGGF7::>FECGFCCGDFEGGD9D;FFF;FF7CCFFFEGCGGGEE=FEFEDCGGGDGGG*ACFEFGGGG7<=CC=E>FCC35C:87C70<;E5BGBCE<F*:C0CDDFBAFF@CFF>?C
@M00200:205:000000000-AKKM3:1:1101:27904:7689 1:N:0:1
ACTGGGTTTAAAGGGCGCGTAGGCGGGTGCTCAAGTCCGGGGTGAAATCCTCCAGCTCAACTGGAGAACTGCCTCGGATACTGGGTGCCTCGAGGGTGGTAGGGGTATGCGGAACTATCGGTGGAGCGGTGAAATGCGTTGATATCGATAGGAACTCCGGTGGCGAAGGCGGCATACTGGACCACATCTGACGCTGAGGCGCGAAAGCCAGGGGAGCAAACGGGATTAGATACCCTCGTA
+
GGGGGGGGGGGGGGGGGGGGGGGGGGGGGGGGGGGGGGGGGGGGGGGGGGGGGGGGGGGGGGGGGGGGGGGGGGGGGGGGGGGGGGGGGGGGGGGGGGGGGGGGGGGGGGGGGGGGGGGGGGGGFGGGGGGGGGGGGGGGGGGGFGGGGGGGGGGGGGGGDEEGGGGGGGGGGEGGGFGFFGGGGGGGGGGGGG3=CGGGGGGGGGGGCCGGEEEGDGGFCDD71D5<FF>:CFF7>B>G
@M00200:205:000000000-AKKM3:1:1101:24340:7729 1:N:0:1
ACTGGGCATAAAGCGTGTGTAGGCGGAAGCGTAAGTGCCTTGTGAAATCCCACGGCTCAACCGTGGAACTGCTGGGCATACTGCGTTTCTTGAGCCAATCAGGGGTCGTCGGAACAAACGGTGGAGCGGTGAAATGCGTAGATATCGCTTGGAACGCCAAAGGCGAAAGCAGACGACTGGGATTGCGCTGACGCTGAGACACGAAAGCCAGGGGAGCAAACGGGATTAGATACCCGTGTA
+
GGGGGGGGGGGGGGGGGGGGGGGGGGGGGGGGGGGGGGGGGGGGGGEGGFGFGGGGGGGGGGGGGGGGGGGGGGGGGGGGGGGGGGGGGGGGGGGGGGGGGGGGGGGGGGGGGEGGGGGGGGGGGGGGGGGGGGFGGGGGGGGGGGGGGGGGGGGGGGGGGGGGGGGGGGGGGGGGGEGFGGGGGGGGGGGGGGGGGGGGGGGGGGGGGGGGGEFGFGGGGGGGFGG?FFBGFCFG>FFG
@M00200:205:000000000-AKKM3:1:1101:24687:7739 1:N:0:1
ATTGGGCTTAAAGGGCTCGTAGGCGGCCAACTCAGTCGGACGTGAAATCCCTCGGCTTAACCGGGGAACTGCGTCCGATACTGGATGGCTTGAATCTGAGAGAGGGATGCGGAATTCCAGGTGTAGCGGTGAAATGCGTAGATATCTGGAGGAACACCGGTGGCGAAGGCGGCATCCTGGATCGGTATTGACGCTGAGGAGCGAAAGCCAGGGGAGCAAACGGGATTCGATACCCCCGTA
+
GGGGGGGGGGGGGGGGGGGGGGGGGGGGGGGGGGGGGEGDGGGECFGFGGGFFGGGGEFFGFGDGGGGGGGGGGGGGGG7FGFGGGFGGGGGGFGGFGFCEFFGGGGGGGEGGGGGGGGGGGGGGFGGGGGGCFGGGCGGGFGGFGFGFFGGG7F,FGGGGGGGGGGCFGGDGDEBCCF:7+>5CB5:CFGGGGDGGGG6CDECCGGGCC>FGGE33:CFGGGG1DF)<=A4CEFCBDEG
@M00200:205:000000000-AKKM3:1:1101:18323:7740 1:N:0:1
ATTGGGTGTAAAGGGCGCGTAGGCGGCCCCGCAAGCGTGTGGTGAAAGCCCGGGGCTCAACCCCGGGTCGGCCGTGCGGACTGCGGGGCTCGAGCACTGTAGGGGCGGGTGGAATTCCGGGTGTAGCGGTGGAATGCGTAGAGATCCGGAAGAACACCGGTGGCGAAGGCGGCCCGCTGGGCAGGAAGACCCCTCACGGGGTCGGCTGACGCTGAGGCGCGACAGCGTGGGGAGCAAACAGGAT
+
GGGGGGGGGGGGGGGGGGGGGGGGGGGGGGGGGGGGGGGGGGGGGGGGGGGGGGGGGGGGGGGGGGGGGGGGGGGGGGGGGGGGGGGGGGGDGGGGGGGGGGGGGGGGGGGGGGGGGGGGGGGEFGGGGGGGFEGGGDGGGGFGGFGGEEG8EGGGGGGGGGGGGCEGGGGDCEGGGGGGGGFGGDFGGGGGGGGGGGGGGGGGC5DGGGGG5C5C:CEED<ED9DDB379C*?:70<57C?()
@M00200:205:000000000-AKKM3:1:1101:25410:7745 1:N:0:1
ATTGGGCTTAAAGAGCTCGTAGGTGGCTTCGTAAGTCGGGTGTGAAAACCCCAGGCTCAACCTGGGGACGCCACTCGATACTGCGGTAGCTTGAGTCTGGTAGGGGATCACGGAATTCCTGGTGTAGCGGTGAAATGCGTAGATATCAGAAGGAACGCCGGTGGCGAAAGCGACTCTCTGGCCCGAATCTGACGCTGAGGCGCGAACGCTTGGGTAGCAAACGGGATTAGATCCCCCCGTA
+
GGGGGGGGGGGGGGFGGGGGGFGFEG<FGFGGGFGGGEGGGGGGGGDGGGGGGEGGG<FFGF@EGGGGG:CGD,9EFFGFGGGFGGGGGGGGGFFGGGGFGECGGGGGG8FGCGGGFFADE84<FEAFGGCFGGEFF9FGCCCFG=<<FGFGGFGF7FGE>FGGGCEGG@FGD>E>,BCCFGFC5:4:5D@FFGDEGG5CFGGGGG)9*::*:FE>BGGFFG5D055:@72C+2;C@><C7
@M00200:205:000000000-AKKM3:1:1101:11622:7749 1:N:0:1
ACTGGGTGTAAAGCGCGCGTAGGTGGTTTGTTAAGTTGGATGTGAAATCCCCGGGCTCAACCTGGGAACTGCATCCAAAACTGGCAAGCTAGAGTATGGTAGAGGGTGGTGGAATTTCCTGTGTAGCGGTGAAATGCGTAGATATAGGAAGGAACACCAGTGGCGAAGGCGACCACCTGGACTGATACTGACACTGAGGTGCGAAAGCGTGGGGAGCAAACAGGATTAGATACCCCAGTA
+
GGGGGGGGGGGGGGGGGGGGGGGGGGGGGGGGGGGGGGGGGGGGGGGGGGGGGGGGGGGGGGGGGGGGGGGGGGGGGGGGGGGGGGGGGGGGFGGGGGGGGGGGGGGGGGGDGGGGGGGGGGGGGGGGGGGGFCGDGEG@=CFEGFFEGFGCGGGGGGFFGGFGCGGECFGGGEGGGGFG7FEGGGGFGGGGGGGGGGGGFGGDE*2>EGEGCC>DEFG6FFGF<FG2*8ACFFFGFFFG
@M00200:205:000000000-AKKM3:1:1101:7374:7751 1:N:0:1
ATTGGGCTTAAAGGGCGCGTAGGCGGGATGGCAAGTCAGTCGTGAAATCTCTCGGCTCAACCGAGAAACGTCGACTGATACTGCCGTTCTTGAGGGATGCAGAGGAGACTGGAATTCCCGGTGTAGCGGTGAAATGTGTAGAGATCGGGAGGAACACCGGTGGCGAAGGCGGGTCTCTGGGCATTTCCTGACGCTGAGGCGCGAAAGCGTGGGGAGCAAACGGGATTAGATACCCTAGTA
+
GGGGGGGGGGGGGGGGGGGGGGGGGGGGGGGGGGGGGGGGGGGGGGGGGGGGGGGGGGGGGGGGGGGGGGGGG+CFGGGGGGGGGGGGGGGGFGGGGGDGGGGGGGGGGGGGGGG??FGGGGGGGGGGGGGGG<FFFFGGGFCEGGGGGGGGGGGGGGGGGGGGGGGGGGGGGGGGGCFGGGGGGGGGFGG6CEC=EDFGGDGGGECGGGGGGGDGFGG6FCGG?DGBFFFGFFGGF>?A
@M00200:205:000000000-AKKM3:1:1101:27004:7753 1:N:0:1
ACTGGGTTTAAAGGGCGCGTAGGCGGTCTTTTAAGTTCCGTGTGAAATCCCTCGGCTCAACTGGGGAACGGCACGGGAAACTGGAAGGCTTGAGTTCGGGAGAGGGAAGCGGAATTCCGGGTGTAGCGGTGAAATGCGTAGATATCCGGAGGAACACCGGTGGCGAAGGCGGCTTCCTGGACCGACACTGACGCTGAGGCGCGAAAGCTAGGGGAGCAAACGGGATTAGATACCCCCGTA
+
GGGGGGGGGGGGGGGGGGGGGGGGGGGGGGGGGGGGGGGGFGGGGGGGGGGGGGGGGGGFDFGGGGGGGGGGGGGGGGGGGGGGGGGGGGGGGGGGGGGGGGGGGGGGGGGDFGGGGGGGGEFG9FGDGGGCFGGGGGGGGGGGGFGGGGGGGGGGG@FGGGGGGGGGGGGGGDGGGGGGGFFCEGGGFFF8CCGGDCFGGGGDEGDGFEGGFC5DEFG6*9*9:DF?FFFGGCCD:BFC
@M00200:205:000000000-AKKM3:1:1101:15434:7780 1:N:0:1
ATTGGGTGTAAAGGGCGCGTAGGCGGCCCGCTAAGTCGAACGTGAAATCCCCGGGCTCAACCCGGGAACTGCGTCCGATACTGGCAGGCTTGAATCCGGGAGAGGGATGTGGAATTCCAGGTGTAGCGGTGAAATGCGTAGATATCTGGAGGAACACCAGTGGCGAAGGCGGTCTGCTGGGCGGTGAGCTCGCAAGAGCTCAATAGCCGACACTGAGGCGCGACAGCGTGGGGAGCAAACAGG
+
GGGGGGGGGGGGGGGGGGGGEDEGGGGGGGGGGGGGGEGGGGGGGGGGGGGGGGGGGGGGGGGGGGGGGGGGGGGGGEGGGGGGGGGGGGGDFFGGGGDGGGEGEGGGFGGGGGGGGGGGGGGGGGGGGGGGGGGFFCGG:FFGGGGD9>C7CFGGGGGGGGGGEEGGGGGGGGGGGGGFGGGEGDGFGGGGGGGCCGFGGGGGGGGGD5C?EG4*6/CEGD5993CBEF93:8:DF?6CF:0
@M00200:205:000000000-AKKM3:1:1101:5281:7781 1:N:0:1
ATTGGGCGTAAAGGGCGCGTAGGCGGCAATTTAAGTCATCTGTGAAATCTCCGGGCTTAACTCGGAACGGTCAGATGATACTACTTTGCTAGAGTGCAGAAGGGGCAATCGGAATTCTTGGTGTAGCGGTGAAATGCGTAGATATCAAGAGGAACACCTGAGGTGAAGACGGGTTGCTGGGCTGACACTGACGCTGAGGCGCGAAAGCCAGGGGAGCAAACGGGATTAGATACCCTTGTA
+
GGGGGGGGCCFDEFGFFFGGCGGGGGGGGGGGGGGFGFGGGGGGGGGGGGGGGGGDCFGFGGGGGGGGGGGGEFEFGGGGFGGGGFGGGAEFGGGGFGGGGGDGGGGGGGGGGEGGGFFGGGGGFGFGCFEFDFGFFGFGGGGAFEFGGGGGGGGGDGGGGGGGGFGGCFGCEGGG5FFGGCFGGGGFFCCFG54CEFGGGD=EEGDGGGGGGGDC>CF6C<8DBGG2?FFGCCEFFFFG
@M00200:205:000000000-AKKM3:1:1101:6808:7788 1:N:0:1
ATTGGGCATAAAGGGAGCGTAGGCGGACATTTAAGTCAGAGGTGAAATCCCGCAGCTCAACTTCGGAACTGCCTTTGATACTGGATGTCTTGAGTGTGCGAGAGGTATGTGGACCTCCGAGTGTAGAGGTGAAATTCGTAGATATTCGGAAGAACACCAGTGGCGAAGGCGACATACTGGCTCATTACTGACGCTGAGGCTCGAAAGCGTGGGGAGCACACAGGATTAGATCCCCCGGTA
+
<,C66FGFF9FEDF@E@B@FG:FC7FFG7<<F<C9CFGF9FGGGGGDFGG@,++68@,CEGCFE,,8@@FCEFCCEF?FFGGFGGEEFGGFAEFF9CE,?=F7:CFAAFFGGG,=F?,=7CFGG,CAECFEA9CEDGEFDDEFGG,,38+@:,3AFBF+,CD8EEGE+:3C+@8BFCC;,>,@E;;D=E>FGGGGE585C5;C>6*2*8/;=CE)>)***/*8*47*2772*<,;))77E
@M00200:205:000000000-AKKM3:1:1101:25585:7807 1:N:0:1
ATTGGGTGTAAAGGGCTCGTAGGCGGCCAACTAAGTCAGACGTGAAATCCCTCGGCTTAACCGAGGAACTGCGTCTGATACTGGATGGCTTGAATCCGGGAGAGGGATGCGGAATTCCAGGTGTAGCGGTGAAATGCGTAGATATCTGGAGGAACACCGGTGGCGAAGGCGGCATCCTGGACCGGCATTGACGCTGAGGAGCGAAAGCCAGGGGAGCAAACGGGATTAGATACCCCAGTAAGA
+
GGGGGGGGGGGGGGGGGGGGGGGGGGGGGGGGGGGGGGGGGGGGGGGGGGGGGGGGGGGGGGGGGGGGGGGGGGGGGGGGGGGGGGGGGGGGGGGGGGGGFG@FEGGGGGGGGGGGGGGGGGGGGGGGGGGGGGGGCCFGGGGFGGGGFGGGGGGGGGGDEEEGGGGGGGGGGGGGGGFGGGGGGGGGGGGGDGGGGGGGGGGCEDCGFCGGGDF:3C6E4CEGBD4?F?DFFC<30>?C7:>
@M00200:205:000000000-AKKM3:1:1101:3344:7828 1:N:0:1
ACTGGGTATAAAGCGTGCGTAGGTGGTTCGTTAAGTCTGATGTGAAAGCCCTGGGCTCAACCTGGGAATGGCATTGGAAACTGGCGATCTAGAGTGCGGTAGAGGGTAGTGGAATTCCCGGTGTAGCAGTGAAATGCGTAGAGATCGGGAGGAACATCTGTGGCGAAGGCGACTGCCTGGGCCAACACTGACGCTCAGGCACGAAAGCGTGGGGAGCAAACAGGATTAGATACCCTAGTA
+
GGGGGGGCGGGGGGGFGGGGGGG9FGFFGGGCFGGGGGGGGGGGGGGGGGGGGGGGGGGGGGGGGGGGGGGGGAFGGGGGGGGG8FEFGFCGFGFGGGDFEEFFGG?EFEGGFGGG9FGGGGGGGGGGGGGGCGGGGGGGGGGADFCFEGEGEFGFFGGGGGGGGGGFGGGGGGGGGGGGGGGGGFFGFGGGC785ECCEGGEDGG8CE=EGG8BG>5<08C?F(>C?FF<GGGF6FFFG
@M00200:205:000000000-AKKM3:1:1101:24678:7830 1:N:0:1
ACTGGGTATAAAGGGCGCGTAGGCGGCGCAACAAGTCACTTGTGAAATCTCCGGGCTTAACCCGGAGCGGCCAAGTGATACTGTCGTGCTAGAGTGCGGAAGGGGCTACTGGAATTCTCGGTGTAGCGGTGAAATGCGTAGATATCGAGAGGAACACCTGCGGCGAAGGCGGGTTGCTGGGCTGACACTGACGCTGAGGCGCGAAAGCTAGGGGAGCGAACGGGATTAGATACCCCAGTA
+
GGGGGGGGGGGGGGGGGGGGGGGGGGGGGGGGGGGGGGGGGGGGGGGGGGGGGGGGGGGGGGGGGGGGGGGGGGGGGGGGGGGGGGGGGGGGGGGGGGGGGGGGGGGGGGGGGGGGGGGGGGGGGGGGGGGG9FGGGGGGGGGGGGGGGGGGGGGGGGGGGGGGGGGDEGGGDGGGGGGGGGGGGGGGGGGGGDGGGGGGDGGGGGGGGGGGGGBGFGGGGGGGFGG2?FFFGGGGFFFG
@M00200:205:000000000-AKKM3:1:1101:6502:7838 1:N:0:1
ATTGGGTATAAAGGGCGCGTAGGTGGTCTTATAAGGGTGTGGTGAAAGCCCGGGGCTCAACCCCGGGTCGGCCGTGCCGACTGTAAGACTCGAGTGCTGTAGGGGCAGGCGGAATTCCGGGTGTAGCGGTGGAATGCGTAGAGATCCGGAGGAAGACCGGTGGCGAAGGCGGCCTGCTGGGCAGTTACTGACACTGAGGCGCGACAGCGTGGGGAGCAAACAGGATTAGATACCCGAGTAAGA
+
GGGGGGGGGGGGGGGGGGGGGGGGGGGGGGGGGGGGGGGGGGGGGGGGGFGGGGGGGGGGGGGGGGGGGGGGGGGGGGGGEGGGGGGGGGGGGGGGGGGGGGGGGGGGGGGGGGGGGGGGGGGGGGGGGGGGGFFGGGGGGGGGGGGGGGGGGGGGFGGGGGGGGGEGGGGGGGGGGGGGGGGGFFGDFGFFGGGGGGGGEGGGGGGGGGGGGG)77C8?C<FGFGG<==9CFC<DE:)A:69
@M00200:205:000000000-AKKM3:1:1101:8753:7851 1:N:0:1
ACTGGGCATAAAGGGCGCGTAGGCGGCCTGCTAAGTCGAACGTGAAATCCCCGGGCTCAACCCGGGAACTGCGTCCGAGACTGGCAGGCTCGAATCCGGGAGAGGGCTGTGGAATTCCAGGTGTAGCGGTGAAATGCGTAGTTATCTGGAGCAACATCGGTGGCGCAGGCGGCCTCCTGGACCGGTATTGACGCTGAGGCGCGAAAGCCAGGGGAGCAAACGGGATTCGATCCCTTCGTACGCT
+
FF,C<FG@EF<-CC;@7FG++:CFGDGGGGGCAFE,6B6<F:DEF,E<FGFFEC>@CFGFGC:F::CFFF,,CFFGG7FF:<<F84CFE=E@:=,BAFEG@F7+7F+B3B,,8C<>FF,>FEF,7EFCE:*337F9D*5>:*@,2FFFC,>,6?F:<C1*1<<C7*=FECF7>1*B>6+<8CFG>:*8+:+<C5DC*;/7/):8*:9<FE>8**)))28+1**1,)2,)*.**0008)7:C((-
@M00200:205:000000000-AKKM3:1:1101:4026:7857 1:N:0:1
ACTGGGCATAAAGCGTGCGTAGGTGGTGAGTTAAGTCTGTCGTGAAAGCCCCGGGCTCAACCTGGGAATGGCGATGGATACTGGCTCGCTAGAGTGCGGTAGAGGAGAGTGGAATTCCCGGTGTAGCAGTGAAATGCGTAGAGATCGGGAGGAACATCAGTTGCGAAGGCGGCTCTCTGGACCAGCACTGACACTGAGGCACGAAAGCGTGGGGAGCCAACAGGATTAGATACCCGAGTAAGA
+
GGGGGGGGGGGGGGGGGGGGGGGGGGGGGGGGGGGGGGGGGGGGGGGGGGGGGGGGGGGGGGGGGGGGGGGGGGGGGGGGGGGGFGGGDGGE<DFFGGGEFGCFGF7ECGGGGGGGFGGGDGGGGDGGFEFFFFGGGGGGGGGFDFFGGEEGGCFGGGGFGGGGGE7BFG*:E5CFF?@FGCF*2=6EGGFGCGCCGGFGGGDEDCDFGGBFFGED>*<@D785:GG268<GGC8/77;=>99
@M00200:205:000000000-AKKM3:1:1101:16952:7860 1:N:0:1
ATTGGGTGTAAAGCGTGCGCAGGCGGTCCGTTGTGTCCGATGTGAAAGCCCCGGGCTTAACCTGGGAATGGCATGGGAAACTGGCGGGCTGGAGTGTGGCAGAGGGGGGTGGAATTCCGCGTGTAGCAGTGAAATGCGTAGAGATGCGGAGGAACACCGATGGCGAAGGCAGCCCCCTGGGCCAACACTGACGCTCAGGCACGAAAGCGTGGGGAGCAAACAGGATTAGATACCCTAGTA
+
GGGGGGGGGGGFGGGGGGGGGGGGGGGGGGGGGGDGGGGGGGGGGFFGGGGGGGGGGGFDGGGGGGG@EFGGGGGGGGGFCGGGGGGGGGGG8<FEGGGGFEDAFGE>DGGGGGGGGGGGGGEGFDFFFGGDFFGGGCG88CF:EFGGCDD>EFGCGGE8EEGFE5CEEGGGGECCGG;CGFFDFGCGGGDCGGGG=*8ACDC*C5>DEGE>E55DBC8@FG6<1CC7*/:CGCGCF4FD
@M00200:205:000000000-AKKM3:1:1101:27865:7863 1:N:0:1
ATTGGGTTTAAAGGGCGCGTAGGCGGCCGGGTAAGCGTGCGGTGAAAGCTTGGGGCTCAACCCCGAGTCTGCCGTGAGAACTGTCCGGCTCGAGCACTGTAGAGGCAGGCGGAATTCCGGGTGTAGCGGTGGAATGCGTAGAGATCCGGAAGAACACCGGTGGCGAAGGCGGCCTGCTGGGCAGTGGCTGACGCTGAGGCGCGACAGCGTGGGGAGCAAACAGGATTAGATACCCTCGTA
+
GGGGGGGGGGGGGGGGGGGGGGGGGGGGGGGGGGGGGGGGGGGGGGGGGGGGGGGGGGGGGGGGGGGGGGGGGGGGGGGGGGGGGGGGGGGGGGGGGGGGGGGGGGGGDEGGGGGGGGGGGGGGGGGGGGGGGDGGGGGGGGGGFGGGGDFGGGGGGGGGGGGG@FEGGGGEEGGGGGGGGGGGGGGGGGDCEEDGEGGGGCEEGDGGGGGGGGEGEFGGGGFG?GGDFFFGFFCGFE):
@M00200:205:000000000-AKKM3:1:1101:28024:7864 1:N:0:1
ATTGGGTTTAAAGGGCGCGTAGGCGGCCTGCTAAGTCGAACGTGAAATCCCTGGGCTCAACCCAGGAACTGCGTCCGATACTGGTTGGCTTGAATCCGGGAGAGGGATGCGGAATTCCAGGTGTAGCGGTGAAATGCGTAGATATCTGGAGGAACACCGGTGGCGAAGGCGGCATCCTGGACCGGCATTGACGCTGAGGCGCGAAAGCCAGGGGAGCAAACGGGATTAGATACCCCGGTAAGA
+
GGGGGGGGGGGGGGGGGGGGGGGGGGGGGGGGGGGGGGGGGGGGGGGGGGGGGGGGGGGGGGGFGGGGGGGFGGGGGGGGGCFGGGGGGGGGGGGGGGGGFGBF@FGGGGGGGGCFGGGGGEDGGGGGGGGGGGGGGGFGGGFGCFGDGFGGGGGG8@FGGGGGGGDEEGGGGGGGG+F77CGE5EEGFGGGGDGEGGDGGC5CGGGGECGFGGDGFGGFFGGD:GD?F4<DG,<37>BC*).
@M00200:205:000000000-AKKM3:1:1101:18600:7870 1:N:0:1
ACTGGGTGTAAAGCGCGCGTAGGCGGGCCGACAAGTCGGTTGTGAAATCCCTGGGCTCAACTCAGGAACTGCATCCGAAACTATCGGTCTAGAGTAGTGGCGAGGGATGGCGGAATTCCGGGTGTAGAGGTGAAATTCGTAGATATCCGGAGGAACACCGGTGGCGAAGGCGGCCTCCTGGACACTTACTGACGCTGAGGCGCGAAAGCGTGGGGAGCAAACAGGATTAGATACCCGAGTA
+
GGGGGGGEGGGGGDGGGGGGGGGGGGD@CFEGGGGGGGGECGGGGGGGGG@C<CFGGGGGGGFFGGC4BFGGGA9FFFEGFCE<FB:B+4,C@FB<F8FG7+8F7FGFCDCFGGDGGGG8FGGGGGGCGGGGFGGGGGGGGGGGFFGCEFGGGGGGGGGGGGDGGCEEEGGGGGC8*;FGG8FF8:CGGGFFGCGECEGGGGGGG*9DGGGGGGFGDG8ACDFF:<C>49<GGFGC3>EG4
@M00200:205:000000000-AKKM3:1:1101:10333:7875 1:N:0:1
ATTGGGTTTAAAGCGCGCGCAGGCGGCTTCTTAAGTCCGTCGGTCAAATGCCGGGGCTCAACCCCGTTGCGTGCCGCGGATACTGGGAAGCTGGAGACGAGTAGAGGCAAGCGGAATTCCGGGTGTAGCGGTGGAATGCGTAGAGATCCGGAAGAACACCGGAGGCGAAGGCGGCTTGCTGGGCTCGTTCTGACGCTGAGGCGCGAAAGCGTGGGGAGCGAACAGGATTAGATACCCCTGTA
+
GGGGGGGGGGGGGGGGGGGGGGGGGGGGGGGGGGGGGGGGGGGGGGGGGGGGGGGGGGGGGGGGGGGGGGGGGGGGGGGEG+FFGGGGGGGGGGFGGGGGGGGGFGGGGGGGGGGGGGGGGGGEGGGGGGGGGGGDFGGGGGGGGGGGGGGGGGGGGGGGGGBEDGGGGGGGGGGGGGGGGGGGFGGGGGGGGGGGGGGFGGGGGGDGGGGGGG@GFGEGD3EGFG4:BF?F<@FFFFFGF<
@M00200:205:000000000-AKKM3:1:1101:8646:7899 1:N:0:1
ATTGGGTATAAAGCGTGTGTAGGCGGATTTGTAAGTACCTTGTGAAATCCCACGGCTCAACCGTGGAACTGCTCGGTATACTGCTTATCTTGAGCCACTTAGGGGCTACCGGAACAAATGGTGGAGCGGTGAAATGCGTAGATATCATTTGGAACGCCAATGGTGAAAACAGGTAGCTGGGAGTGTGCTGACGCTGAGACACGAAAGCCAGGGGAGCGAACGGGATTAGATACCCCTGTA
+
GGGGGGGGGGGGGGGGGGGGGGGGGGGGGGGGGGGGCEEFGGGGGGGGGGGGGGGGGGGGGGGGGGGGGGGGGGGGGGGGGGGGGGGGGGGGGGGGGGGGGGGGGGGGGGGGGGGFEFGGGGGGGGGGGGGGGGGGGGGGGGFGGGGGGGGDGGGGGGGGGGGGGGFGGGGGFGGGDGDGGGGGGGGGGGGGGGGGGGGGGGGGGG<FGGGGGDAC>EGGDGGDFGGFAFBGFC@G:F69
@M00200:205:000000000-AKKM3:1:1101:16779:7912 1:N:0:1
ACTGGGTTTAAAGCGCACGTAGGCGGCTAGGTCCGTCCAATGTGAAAGCCCCCGGCTCAACCGGGGAATTGCATCGGATACAGCCTGGCTTGAGGACGGTTGGGGTGAGTGGAACTCCTGGTGGAGCGGTGAAATGCGTAGATATCAGGAGGAACACCGGTGGCGAAAGCGGCTCACTGGACCGTTACTGACGCTGAGGTGCGAAAGCTAGGGGAGCAAACGGGATTAGATACCCTCGTA
+
GGGGGGGGGGGGGGGGGGGGGGGGGGGGGGGGGGGGGGGGGGGGGGGGGGGGGGGGGGGGGGGGGGGGGGGGGGGGGGGGGGGGGGGGGGGGFGGGGGGGGGGGGGGGGGGGGFFGGGGGGGGGFGGGGGGFGFGGGGGGGGGGGGGGGFGGGGGGGGGEGGDGGGGGGGGGGGGGGGGGGGGGGGGGGGGGGG<GGGGGGGGGGG:CGGGFGGFGEGGGGGGD?DG?FF<GCFGGFFFG
@M00200:205:000000000-AKKM3:1:1101:13349:7920 1:N:0:1
ATTGGGCGTAAAGGGCTCGTAGGCGGTTTGTCGCGTCGGGAGTGAAAACCAGGTGCTTAACACCTGGCTTGCTTTCGATACGGGCAGACTAGAGGTATGCAGGGGAGAACGGAATTCCTGGTGTAGCGGTGAAATGCGCAGATATCAGGAGGAACACCGGTGGCGAAGGCGGTTCTCTGGGCATGACCTGACGCTGAGGAGCGAAAGTGTGGGGAGCGAACAGGATTAGATACCCTAGTA
+
GGGGGGGGGGGGGGGGGGGGGGGGGGGGGGGGGGGGGGGGGGGGGGGGGGGGGGFGGGGGGGGGGFGGGGGGGGGGGGGGGGEGGGGGGGGFGGGGGGGGGGGDDFGEFGFGCCGGGGGFAD8DDCC:CG:FGDGCG:CBEEGGDFB9A::*@3DGGGECGGDGGCEGGGGGEGGGGGGGGGFF>FFFD<6FEEC5:ECFEFE8EDG7+0+;:8))75:EGD?42CC247AFCCGGFFF7
@M00200:205:000000000-AKKM3:1:1101:26067:7933 1:N:0:1
ACTGGGTTTAAAGGGCGCGTAGGCGGCGCGAGGAGTCGGGGGTGAAAGTCCGGGGCTCAACCCCGGATCGGCCTTCGATACTCTCGCGCTCGAGCACAGTAGAGGCGGGTGGAATTCCGGGGGTAGCGGTGGAATGCGTAGAGATCCGGAAGAACACCGGTGGCGAAGGCGGCCCGCTGGGCTGTGGCTGACGCTGAGGCGCGACAGCGTGGGGAGCAAACAGGATTAGATACCCGGGTACGA
+
GGGGGGGGGGGGGGGGGDGGGGGGGGGGGGGGGGGGGEGGGGGGGGGGGGGGGGGGGGGGGGGGGGGGGGGGGGGGGGGGGGGGGGGGGGGGGGGGGGGFFGGCGGGG>*=FCFFFF?C<C*:EDDFGE8EGDGGFDECEGGGGG+3@CCCECGGGC**:?EECE*:>85C?*:EE8*2:*/;/;8C8A<*08A*:EGF5CCCC**99?*/CEG>D>C6EC4:D:CF<4=A><<CD>ED7*(4
@M00200:205:000000000-AKKM3:1:1101:25491:7970 1:N:0:1
ATTGGGTATAAAGCGCACGTAGGTGGCGACGTAAGTCGGGTGTGAAAGCCCCGGGCTCAACCTGGGAATTGCATTCGAGACTGTGTTGCTGGAGTACGGAAGAGGAAGGCGGAATTCCCGGTGTAGCGGTGAAATGCGTAGATATCGGGAGGAACATCAGTGGCGAAGGCGGCCCTCTGGTCCAGTACTGACACTCAAGTGCGAAAGCGTGGGGAGCAAACAGGATTAGATACCCGAGTA
+
FGGGGGGGGGGGGGGGGGGGGGGGGGGGGGGGGGGGGGGGGGGGGFGGGCGGGGGGGGGFGGGGGGGGGGGGGGGGGGGFGFGGGGGFDFGFGFFEGECEEGFGGGGFGG:CGEGGGDGGGGGGGGGGGGGGGGGFFGGGGGGGGGGGCCEFGGCFGGGGGGDGGGDF@C@CG>:B>C<F>CCECFGGFGGGGGGF8FCFFGGGCCCFGGEGCEFDF50A<5C4?<F3F=9CCC65).8C
@M00200:205:000000000-AKKM3:1:1101:12614:7970 1:N:0:1
ATTGGGTATAAAGGGCGCGTAGGCGGTCCTGATCGTCGGATGTGAAAGGCCTGGGCTCAACCTGGGAACTGCATCCGATACGGCGGGACTGGAGTGTGGGAGAGGTTGGTGGAATTCCCAGTGTAGAGGTGAAATTCGTAGATATTGGGAAGAACACCGGTGGCGAAGGCGGCCAACTGGACCACAACTGACGCTGAGGCGCGAAAGCGTGGGGAGCAAACAGGATTAGATACCCTCGTAAGA
+
GGGGGGGGGGGGGGGGGGGGGGGGGGGGGGGGGGGGGGGGGGGGGGGGGGGGGGGGGGGGGGGGGGGGGGGGGGGGGGGGGGGGGGGGGGGGGGADAFGGFGG:FGGGGGGGGGGGGGGGGGGFGGGGGGGGGGGGGGGGGGGGGFFGCFGGGGGGGGGGGGGGGGGGGGGGGGGGGFGDGGGGGGC8?CFGGG75=FDEDDGDGGGGC=EGGGDGDGGGGGGGFGGFFFFFFFFDF@F552)
@M00200:205:000000000-AKKM3:1:1101:16431:7973 1:N:0:1
ATTGGGCGTAAAGGGCGCGTAGGCGGCCACCGCAAGTCAGTTGTGAAATCTCTGGGCTTAACCCAGAAAGGTCAACTGATACTGCGGGGCTAGAGTGCAGAAGGGGCAACTGGAATTCTCGGTGTAGCGGTGAAATGCGTAGATATCGAGAGGAACACCTGCGGCGAAGGCGGGTTGCTGGGCCGACACTGACGCTGAGGCGCGAAAGCCAGGGGAGCGAACGGGATTAGATACCCCTGTA
+
GGGGGGGGGGGGGGGGGGGGGGGGGGGGGGGGGGEFFGGGGGGGGGGGGGGGGGGGGGGGGGGGGGGGGGGGGG=CFFFGFGGGGGGGGGGGGGGGGGGGGGGGGGGGGGGGGGGGGGGGGGGGGFGGGGGGGGCGGGGGGGGGGGGGGGGEFGGGGGGGGGGGGGGGGGGGGGGGGGGGGGGGGGGEEGFFGGGE5/CFGGGGGDDGGG>FGG@DBGGDD9CG<DC:?FBGGFFGFFFGG
@M00200:205:000000000-AKKM3:1:1101:22750:7979 1:N:0:1
ATTGGGCGTAAAGCGCGCGTAGGCGGGCTATTAAGTGAGGGGTGAAAGGCTGAGGCTCAACCTCATGTTTGTCCTCTCATACTGGCAGTCTTGAGTGAGGCAGGGAGAAGTGGAATGGCTGGTGTAGCGGTGGAATGCGTAGATATCCGGAAGAACACCTGAGGCGAAGGCGGCTTGCTGGGCATGATCTGACGCTGAGGCGCGAAAGCGTGGGGAGCAAACAGGATTAGATACCCCTGTA
+
GGGGGGGGGGGGGGGGGGGGGGGGGGGGGGGGGGGGGGGGGGGGGGGGGGGGGGGGGGGGGGGGGGGGGGGGGGGGGGGGGGGGGGGGGGGGFCFGGGGGGGGGGFFCFFGGGGGGGGGGGGGGGGGGGGGGGFCFGGGEGGGGFGGFEEFGGGGGGGGGGFGFGGGGGGGGGGGGDFG@FDGGGGGGFGGGGGGEGCFFGGGDEEC5FGGEEEBD@EGFDGFC:G<>?@)C@FGGFFFG=
@M00200:205:000000000-AKKM3:1:1101:27154:7981 1:N:0:1
ATTGGGTTTAAAGCGAGCGCAGGTGGTTTAATAAGTCTGATGTAAAAGGCAGTGGCTCAACCATTGTGTGCATTGGAAACTGTTAGACTTGAGTGCAGTAGAGGAGAGTGGAATTCCATGTGTAGCGGTGAAATGCGTAGATATATGGAGGAACACCGGTGGCGAAAGCGGCTCTCTGGACTGTAACTGACACTGAGGCTCGAAAGCGTGGGTAGCAAACAGGATTAGATACCCCAGTA
+
FF,;@@@7;FFG<@F7@@CGCEGCFDG?66CEFFFGGGGFEGF,@<CFCECEEFGGFC@EACCECEEE@EFFGGCFFFE<FGDCFGFGGGGFFFGCGGFF<9F<CFEFGGG<FE,FEFGGGGGFGGEEFGGGGGG9FBFEFEFF;FGGFE+8AAE8FCFEGG@CEFGGGDGC+88EEGGGGGFGDCBGGGGFFCDF?CFEECCCCGDC8CE*4;BDFC68DFCC;+;3;867CBFCBF6
@M00200:205:000000000-AKKM3:1:1101:27305:7987 1:N:0:1
ATTGGGTATAAAGGGCTCGTAGGCGGCCAACTAAGTCAGACGTGAAATCCCCAGGCTCAACCTGGGAACTGCGTCTGATACTGGATGGCTTGAATTCGGGAGAGGGATGCAGAATTCCAGGTGTAGCGGTGAAATGCGTAGATATCTGGAGGAATACCGGTGGCGAAGGCGGCATCCTGGACCGGCATTGACGCTGAGGAGCGAAAGCTAGGGGAGCAAACGGGATTAGATACCCGAGTA
+
GGGGGGGGGFFGGGGGGGGGEFGGGGGGGGGEFFGFGGGCFGGGGGGGGGGGGGGGGGGGFFFFGDGGFCFGGFGGGCGGGDGGGGGGGGGGFGFEFFFGECCGGGGGGGFFFGGGFGGGDAFFGEECGGEGFGCGGGEE@CDFC;FGGGGGGA83F<F>FGDG7<EEGFEGEGGGGGGGGGCEGGGGDGGGGGDGCCFCEGGDDCDFD7CFF>:D@GG+/78C<C92?FAGC8@<3;F6
@M00200:205:000000000-AKKM3:1:1101:15191:8005 1:N:0:1
ATTGGGCTTAAAGAGCTCGTAGGCGGCTTAGTAAGTCGGTCGTGAAAGCCCGAGGCTCAACTTCGGGACTGCGGTCGATACTGCTATAGCTAGAGTTTGGTAGAGGAGAACGGAATTCCCGGTGTAGCGGTGGAATGCGCAGATATCGGGAGGAACACCTGTAGCGAAGGCGGTTCTCTGGGCCAATACTGACGCTGAGGAGCGAAAGCGTGGGGAGCAAACAGGATTAGATACCCCAGTA
+
AFGFGGGGGGGGGGGGGGGGGGGGGGGGGGGGGGGGGGGGGGGGGGGGGGGGCGGGGGGGGGGGGGGGGGGGGGGGGGGGGGGGGGGGGGGFFFGGGGGGGGGGGGGGGGGGGGGGGGGGGGGGGGGGGGGGDFFGGGGGGGGGGGGDGGGEGGDGGGGGGGFCGFGGCEGGGGGGGGGGGFGGGGGGGGGGGGGGGGCFGGGGGGDGGGGGGGEDDGG?CGFF6FFBFFBGGGGF>DFGC
@M00200:205:000000000-AKKM3:1:1101:9019:8020 1:N:0:1
ATTGGGTTTAAAGTGCGCGTAGGCGGCGCGAGGAGTCGGGGGTGAAAGTCCGGGGCTCAACCCCGGATCGGCCTTCGATACTCTCGCGCTGGAGCACAGTAGAGGCGGGTGGAATTCCGGGTGTAGCGGTGGAATGCGTAGAGATCGGGAAGAACACCAGTGGCGAAGGCGGTCTGCTGGGCCGTTGCTGACGCTGAGGCGCGACAGCGTGGGGAGCAAACAGGATTAGATACCCCTGTTAGC
+
GGGGGGGGGGGGGGGGGGGGGGGGGGGGGGGGGGGGGGGGGGGGGGGGGGGGGGGGGGGGGGGGGGGGGGGGGGGGGGGGGGGGGGGGGGGGGGGGGGGGGGGGGGGGGGGGFGGGGFGEGFEFGGGGGEEE;FFFCEE>E5ACFFGGG*8EEGGGFGFGG?EEEEEGG58>8CGCF7:@E>ECCC>CFC?FGGDE5FFCE37/?C7*8*;>CG79>GFG4**91CG?@F>CFCEGF:)+*).
@M00200:205:000000000-AKKM3:1:1101:7772:8023 1:N:0:1
ATTGGGCGTAAAGGGCGCGTAGGCGGCCTGATAAGTAGGGGGTGAAATCTCGCGGCTCAACTGCGAGGCTGCCTCCTAAACTGTCGGGCTCGAGCACAGTAGAGGCAGGTGGAATTCCCGGTGTAGCGGTGGAATGCGTAGAGATCGGGAAGAACATCGGTGGCGCAGGCGGCCTGCTGGGCTGTTGCTGACGCTGAGGCGCGACAGCGTGGGGAGCAAACATGATTCGATACCCGCGTA
+
EFGGF9EF@FC@EGC@F7FFGE,FFEGGGGGGGCDCDFEEDFG>FFGGFEGG@7+CCEFGG9EC7@FGGGEGF<EFGAAFFFCFGF7CGCCC@FGEGFFGG9C=DFGCCGECC9FCFDF>:F7CFF;>CF:*>,>:;*>:C:<==,<:CF:*,@3,<CCFG*=CE*4<*:B*?CC>FG86C8FE8CCC?7?C*/>758*2/):CE*7<5*****>)0/*+1*+9<GF)8*69E6<).0<*
@M00200:205:000000000-AKKM3:1:1101:20560:8026 1:N:0:1
ACTGGGTTTAAAGGGCGCGTAGGCGGCCATCTAAGTCAGACGTGAAATCCCCCGGCTTAACCTGGGAACTGCGTCTGATACTGGACGGCTTGAGTATGGGAGAGGGATGTAGAATTCCAGGTGTAGCGGTGAAATGCGTAGATATCTGGAGGAATACCGGTGGCGAAGGCGGCATCCTGGACCATTACTGACGCTGAGGCGCGAAAGCTAGGGGAGCAAACGGGATTAGATACCCTAGTA
+
GGGGGGGGGGGGGGGGGGGGGGGGGGGGGGGGGGGGGGGGGGGGGGGGGGGGGGGGGGGGGGGGGGGGGGGGGGGGGGGGGGGGGGGGGGGGGGGGGGGGGGGGGGGGGGGGGGGGGGGGGGGGGGGGGGGGGGGGGGGGGGGGGGGGGGGGGFGGGGGEGGGGGFCGGGGGGGGGGGGGGGGGGGFEFGGGGGGGGGGGGGGGGGGGGGGGGGFGFGGGGGGGFGGF@F9CE@FFF:BF
@M00200:205:000000000-AKKM3:1:1101:15335:8042 1:N:0:1
ATTGGGTATAAAGGGCTCGTAGGCGGTTCGTCACGTCGGGAGTGAAAACTCGGAGCTTAACTCCGAGCCTGCTTCCGATACGGGCAGACTAGAGGTAGGCAGGGGAGAGCGGAACTCCTGGTGTAGCGGTGGAATGCGCAGATATCAGGAAGAACACCGGTGGCGAAGGCGGCTCTCTGGGCCTTACCTGACGCTGAGGAGCGAAAGCGTGGGTAGCGAACAGGATTAGATACCCTTGTA
+
GGGGGGGGGGGGGFGEEGDCGGGGGGCFCFGGGCGGGGFGEEGGGGGGGGGGGEGGGGGGGGFFGEGEGGGGGGGGGGGGGFC=C>FFFGCGGGGF<EGGGGDGGGGGGFGGGGGGGGGGGGGGGGGGGGGEFGGGGGGGGGGGGGCFGGGGGGGGGGGGGGGGGGGG7FCGGGEGGGGGEGGEGFFFGGGGGGGDEFGCEFEEEGGGGEEGD8?D@EEGGGGC?GF<4*<FGGGG?4=F
@M00200:205:000000000-AKKM3:1:1101:13188:8048 1:N:0:1
ACTGGGTTTAAAGCGCGCGCAGGCGGGTCGTGCAAGTCGGAAGTGAAATCCCGGGGCTCAACTCCGGGACTGCTCCCGAAACTGCCGACCTGGAGACCGGTAGAGGTGGGTGGAATTCCCGGTGTAGCGGTGGAATGCGTAGAGATCGGGAAGAACACCTGTGGCGAAGGCGGCCCACTGGGCCGGTTCTGACGCTGAGGCGCGAAAGCGTGGGGAGCAAACAGGATTAGATACCCCAGTA
+
GGGGGGGGGGGGGGGGGGGGGGGGGGGGGGGGGGFGFGGGGGGGGGGGGGGGGGGGGGGGGGGGGGGGGGGGGGGGGGGGGGGGGGGGGGGGGGGGGGGGGGGGGGGGGGGGGGGGGGGGGGGGGGGGGGGGGGGGGGGGGGGGGGGGGG@EGGGGGGGGGGGGGGGGGGGGGGGGGGGGGGGGGGGGGGGGGGGEGDGFGGGGG5CDGGGEGGFGEDGFGGF5<GC<6@<GGFCDFDEGG
@M00200:205:000000000-AKKM3:1:1101:7038:8055 1:N:0:1
ATTGGGTTTAAAGGGCGCGTAGGCGGCTATTCAAGTGGCGGGTGAAATCCCTCGGCTTAACCGAGGAACTGCCTGCCAGACTGGATGGCTTGAGACCGGGAGAGGTGAGTGGAATTCCCAGTGTAGCGGTGAAATGCGTAGATATTGGGAGGAACACCAGTGGCGAAGGCGGCTCACTGGACCGGTACTGACGCTGAGGCGCGAAAGCGTGGGGAGCAAACAGGATTCGCTACCCTAGTAAGA
+
GEGDCFF;FAFGGGGGGGEGEE@FGGGGGCGGGFGF@AEGGGDCFGGFEDFGGEGGFGGG?FGDECGEFFGFGFE<FG@EEGGCAF@FGCF7EF?<FEED:==>=D+BDDFGGGGFFAFGGEFFFGG@@FC:3E;@FEGDE7CFGF9:CCCEECF<F<@FFEFG*FECCFGDECECFGF6@8A581?E9FGGDGG=58CFGG=C>CDGECEEGG>G3*:FF**766:)))(1:8C*7>FC7<)
@M00200:205:000000000-AKKM3:1:1101:28544:8057 1:N:0:1
ACTGGGTATAAAGTGTGCGCAGGCGGCGCTGCAAGTCGAGTGTGAAAGCCCCGGGCTTAACTTGGGAATTGCGCTCGAAACTACGGTGCTGGAGTATGGCAGAGGAAGGTGGAATTCCACGTGTAGCGGTGAAATGCGCAGATATCAGGAGGAACACCGGTGGCGAAGGCGGGTCTCCGGGCCGATACTGACGCTGAGGAGCGAAAGCGTGGGGAGCGAACAGGATTAGATACCCTTGTA
+
GGGGGGGGGGGGGGGGGGGGGGGGGGGGGGGGGGGGGGGGGGGGGGGGGGGGGGGGGFFGGGGFGGGGGGGGGGGGGGGGEGGGGGGGGGGGGGGGGGGGGGGGGFGGGGGGGGGGGGG9FFGGGGFGGGGGGGGGGGGGDEGGGGFFGGGGGGGGGGGGGGGGGGGGDGGEGGGGGGGGGGGGGGGGGGGGGGGGGGGGGGGGGGGGGGGGGC3D>C?CGGGGBFGFF4);98A4??FF
@M00200:205:000000000-AKKM3:1:1101:9089:8064 1:N:0:1
ACTGGGTTTAAAGAGCTCGTAGGCGGTTTGTCGCGTCTGCCGTGAAAGTCCGGGGCTCAACTCCGGATCTGCGGTGGGTACGGGCAGACTAGAGTGATGTAGGGGAGACTGGAATTCCTGGTGTAGCGGTGAAATGCGCAGATATCAGGAGGAACACCGATGGCGAAGGCAGGTCTCTGGGCATTAACTGACGCTGATGAGCGAAAGCATGGGGAGCGAACAGGATTAGATACCCGTGTA
+
G9FGGGGGGGGGGGGGFGGGGGGGGGEGGDDFCCGGGCGGCFGGGGGGDG9F::FGGGGGGG<<?FE,FGFGGGGEG@FGEGGD@7C@EFCFFGGFFGC?AFGEGEGGGFGGGFGFA9FFGGCGGFGGGGGGGGGFG7FEFEGFC9;@,,6FGGFGGGEGGGGBGGGGGGGG5CGGGGGD78CC?9C9CFCECCCEE+343CECGEGG6?FFCGEGFDEEGGFGFGF<@F<FGCCDFFFG
@M00200:205:000000000-AKKM3:1:1101:6893:8067 1:N:0:1
ATTGGGTATAAAGGGTGCGTAGGTGGCATGGCAAGTTTGATGTGAAAGCTCAGGGCTTAACCCTGAAATGGCATTGAATACTGCTGTGCTGGAGGTTTGGAGGGGGGACTGGAATTCTCGGTGTAGCAGTGAAATGCGTAGATATCGAGAGGAACACCAGTGGCGAAGGCGAGTCCCTGGACAACACCTGACACTGAGGCACGAAAGCCGGGGGAGCAAACAGGATTAGATACCCTCGTA
+
GGGGGGGGGGGGGGGGGGGGGGGGGGGGGGGGGGGFGGGGGGGGGGGGGGGGGGGGFGGGGGGGGGGGGGGGGGGGGGGGGGGGGGGGGGGGFGGGGGGGGGGGGGGDGGGGGGGGGGGGGGGGGGGGGGGGGGGGGGGGGGGGGGGGFFGDGGGGGGGGGGGGGGGGGGGGGGGG?FGGGGGGGGGDGFFCGGGGGGGGG<EGGGDGGGGGDGFGDGGFGGGF?GDDFFFGGGC65@FG
@M00200:205:000000000-AKKM3:1:1101:4722:8073 1:N:0:1
ACTGGGTGTAAAGGGCGCGTAGGCGGTACTTCAAGTCAGGCGTGAAAGCCCCGGGCTCAACCTGGGAACCGCGCTTGAGACTGGAGAACTAGAGTTCGGGAGAGGATGGTGGAATTCCCAGTGTAGAGGTGAAATTCGTAGATATCTGGAGGAATACCGGTGGCGAAGGCGGCATCCTGGACCGACATTGACGCTGAGGAGCGAAAGCTAGGGGAGCAAACGGGATTAGATACCCCTGTAAGA
+
GGGGGGGGGGGGGGGGGGGGGGGGGGGGGGGGGGGGGGGGGGGGGGGGGGGGGGGGGGGGGGGGGGGGGGGGGGGGGGGGGGGGGGGGGGGGGGGGGGGGCGGGGGGGFGGGGGGGGGGGGGGGGGGGGGGGGGGGDFGGGGGGGGGGGGGGGGFGGGGGGGGGGGGGGGGGGDGGGGGGGGGGGGGGGGGGGGGGGCGGGGGGGGGGGGGGGG;DDGGGGGGGFGGFFFDFFFC>3)??FFA
@M00200:205:000000000-AKKM3:1:1101:14075:8076 1:N:0:1
ATTGGGCTTAAAGGGAGCGTAGGCGGACATTTAAGTCAGGGGTGAAATCCCGGGGCTCAACCTCGGAATTGCCTTTGATACTGGGTGTCTTGAGTATGAGAGAGGTGTGTGGAACTCCGAGTGTAGAGGTGAAATTCGTAGATATTCGGAAGAACACCAGTGGCGAAGGCGACACACTGGCTCATTACTGACGCTGAGGCTCGAAAGCGTGGGGAGCAAACAGGATTAGATACCCTAGTA
+
GGGGGGGGGGGGGGGGGGGGGGGGGGGGGGGGGGGGGGGGGGGGGGGGGGGGGGGGGGGGGGGGGGGGGGGGGGGGGFGGFGGGGGGGGGGGGGGGGGGGGGGGGGGGGGGGGGGGGGGGGGGGGGGFFGGGGFGGGGGGGGGGGGGFFDGGGGGGGGGGGGGGGGGGDFDEDEGGGGGGGGGGGGGGGGGGGGGGDGFGGGGGGDGGGGGDGGDGBGGGGGGGBFGFFFFFGGGG5<8C
@M00200:205:000000000-AKKM3:1:1101:20597:8105 1:N:0:1
ACTGGGCGTAAAGAGCGCGCAGGCGGTCGGATCAGTCGAATGTGAAAGCCCCCGGCTCAACTGGGGAGGGTCATTCGATACTGTCCGACTTGAAGGCAGGAGAGGGATGCAGAATTCCAGGTGTAGCGGTGAAATGCGTAGATATCTGGAGGAATACCGGTGGCGAAGGCGGCATCCTGGACCGACATTGACGCTGAGGAGCGAAAGCCAGGGGAGCAAACGGGATTAGATACCCCAGTAAGA
+
GGGGGGGGGGGGGGGGGGGGGGGGGGGGGGGGGGGGGGGGGGGGGGGGGGGGGGGGGGGGGGGGGGGGGGGGGGGGGGGGGGGGGGGGGGGGGGGGGGGGGGGGGGGGGGGGGGGGGGGGGGGGGGGGGGGGGGGGGGGGGGGGGGGGGGGGGGGGGGGGGGGGGGGGDGGGGGGGGGGGGGGGGGGGFGGGGCDGGGGGGGGGGGGGGGFDED3CEGGGGGGGFGGFFF2C@FEF5>?FF9<
@M00200:205:000000000-AKKM3:1:1101:25623:8129 1:N:0:1
ATTGGGTATAAAGCGCGCGCAGGCGGTTCCGAAAGTCGAGCGTGAAAGCTCCTGGCCCAACTGGGAGAGGCCGTTCGAAACTTCGGGACTTGAAGGCGGGAGAGGCAGATGGAATTTCCGGTGTAGCGGTAAAATGCGTAGATACCGGAAGGAACACCAGTGGCGAAAGCGATCTGCTGGCCCGCCCTTGACGCTCAGGCGCGAAAGCTAGGGGAGCGACCGGGATTAGATACCCCCGTA
+
GGGGGGGGGGGGGGGGGGGGGGGGGGGGGGGGGGGGGGGGGGGGGGGGGGGGGGGGGGGGGGGGGGGGGGGGGGGGGGGGGGGGGGGGGGGGGGGGGGGGGGGGGGGGGGGGGGGGGGGGGC*@FFGGGGGGGGGGFGGGGGGGGGGGGGGGGGGGGGGGGGGGGGGGGGGGGGGGFGCGGFGCECEGGGGGGGDGEGGGGGGGGGGGGGGGGGBGFGGEDGGGFGG?F=>FCFGGFFFC
@M00200:205:000000000-AKKM3:1:1101:21974:8132 1:N:0:1
ATTGGGCGTAAAGGGCTCGTAGGCGGCCAACTAAGTCAGTTGTGAAATCCCCAGGCTCAACCTGGGAACTGCGTCTGATACTGGTTGGCTTGAATCCGGGAGAGGGATGCAGAATTCCAGGTGTAGCGGTGAAATGCGTAGATATCTGGAGGAATACCGGTGGCGAAGGCGGCATCCTGGACCGGCATTGACGCTGAGGAGCGAAAGCCAGGGGAGCAAACGGGATTAGATACCCGCGTA
+
GGGGGGGGFEGGGGGGGGGGGGGGGGGGGGGGGGGGFGGGGGGGGGGGGGGGGGGGGGGGGGGGGGGGGGGGGGGGGGGFGGGGGGGGGGGGGGGGGGGGEGGGGGGGGGGGGGGGGGGGGGGGGGGGGGGGGGGGGGGGGGGGFGGGGGGGEGGGGGGGGGGGGGGGGGGGGGGGGGGGGGGGGGGGGFFGGG<E=CGGGGGGGGDGGGGGGEBGFGGGGCEG?CF<FFBGFGGGEFFG
@M00200:205:000000000-AKKM3:1:1101:8285:8147 1:N:0:1
ATTGGGCATAAAGGGCGCGTAGGCGGCCTTGTCAGTCAGACGTGAAATCCCCAGGCTTAACCTGGGAACTGCGTCTGATACTACAAGGCTGGAGTTCGGGAGAGGAATGTGGAATTCCAGGTGTAGCGGTGAAATGCGTAGATATCTGGAGGAACACCGGTGGCGAAGGCGGCATTCTGGACCGAAACTGACGCTGAGGCGCGAAAGCCAGGGGAGCAAACGGGATTAGATACCCCAGTA
+
GGGGGGGGGGGGGGGGGGGGGGGGGGGGGGGGGGGGGGGGGGGGGGGGGGGGGGGGGGGGGGGGGGGGGGGGGGGGGGGGGGGGGGGGGGGGGGGGGGGGGGGGGGGGGGGGGGGGGGGGGGGGGGGGGGGGGGGGGGGGGGGGGAEGGGGGGGFFGGGGGGGFGGGGGGGGGGDGGGGGGGGGGGGGGGDFEEGGGF=FGGGGGGGG87CFGGFG3=FGGCCC<37?FF<GFGGF37FF
@M00200:205:000000000-AKKM3:1:1101:7323:8182 1:N:0:1
ACTGGGCATAAAGGGCGTGTAGGCGGTCCGCTAAGTCTGATGTGAAAGCCCGGGGCTCACCCCCGGAAGGGCATTGGAAACTGGCGGACTCGAGTCCCGGAGAGGAAGGTGGAATTCCTGGTGTAGCGGTGAAATGCGTAGATATCAGGAGGAATACCGGTGGCGAAGGCGGCCTTCTGGACGGTGACTGACGCTGAGACGCGAAAGCGTGGGGAGCAAACAGGATTAGATACCCTTGTA
+
GGGGGGGGGGGGGGGGGGGGGGGGGGGGGGGGGGGGGGGGGGGGGGGGGGGGGGGGGGGGGGGGGGGGGGGGGGGGGGGGGGGGGGGGGGGGGGGGGGGGGGGGGGGGGGGGGGGGGGGGGGGGGGGGGGGGGGGGGGGGGGGGGGGGGGGGEGFCGGGGGGGGGGGGGGGGGGGGGGGGGGGGGGGGGGGGGGGEGDFGGDGGGEDFGCCEGGBDDFGEGGGG06FDFFFGFFGG?FFG
@M00200:205:000000000-AKKM3:1:1101:16583:8182 1:N:0:1
ACTGGGCGTAAAGGGCGCGTAGGCGGCGCGACAAGGCGGCGGTGAAAGTCCGGGGCTCAACCCCGGATCGGCCGTGGCGACTGTCGTGCTTGAGCACAGTAGAGGCGGGTGGAATTCCGGGTGTAGCGGTGGAATGCGTAGAGATTCGGAAGAACACCGGTGGCGAAGGCGGCCCGCTGGGCTGTGGCTGACGCCGGGGCGCGAAAGCTAGGGGAGCAAACGGGATTTGATACCCGCGTAAGA
+
GGGGGGGGGGGGGGGGGGGGGGGGGGGGGGGGGGGGGGGGGGGGGGGGGGGGGGGGGGGGGGGGGGGGGGGGGGGGGGGGGGGGGGGGGGGGGGGGGGGFFGGGGGGGGC@GFG<F<FF?E88:9C<:E58CAE7,0:CEEDFFG+A8>8CGGGGCFGCC>:C8*:CCC;>E5CE*/*/?E58?8<FFFC=E=E)**/:C5//2::)039CGGE015AFD**;C057)976>?FG)..01>(2
@M00200:205:000000000-AKKM3:1:1101:10998:8195 1:N:0:1
ATTGGGTGTAAAGGGCGCGTAGGCGGTTCCGTAGGTGGCGTGTGAAATCCCCCGGCTCAACCGGGGAAGTGCGCGCCAAACCACGGTTCTTGAGGGCGGTAGGGGGGACTGGAACTCTCGGTGGAGCGGTGAAATGCGTAGATATCGAGAGGAACACCGGCGGCGAAGGCGAGTCCCTGGTCCGCATCTGACGCTGAGGCGCGAAAGCGTGGGTAGCAAACAGGATTAGATACCCCGGTA
+
FGGGGGGGFGGGGGGGGGGGGGGGGGGGGGGGGGGFGGGGFGGGGGGGGGGGGGGGGGGGGGGGGGGGGGGGGGGGGGGGGGGFGEFGGGGGGGGGGGGGGGGGGGGGGGGGGGGGGGGGGGGGGGGGGGGGGGGGGGGEEGFGGGGGGGGDGGGFGEGDGGGGGGGGGGGGGGGGGGGGGGFGGGDGGGGDGGG=CGCGGGGGEGGGGGGGDCFGFGGGFFGGFGG)67<FFFG3<:>E
@M00200:205:000000000-AKKM3:1:1101:9602:8195 1:N:0:1
ACTGGGTATAAAGGGCGCGTAGGCGGTTCCGCAAGCATCGTGTGAAATCCCATGGCTCAACCATGGATTTCCGCTTTGGCTTGGGTTCTTAGAGGGGGGGAGGGGGGTTGGGACTCTAAGGTTTGCGGTTGAATTGCTTGGTTACTTAGAGGAACACCGTTGGCAAAGGGAAACCCTTGGTTCGAATTGGAGGTGGAGGCGGGAAAGGTTGGTAGGCAAACAGGATTGGATACCCCCTAA
+
GGGGGGGGGGGGGGGGGGGGGGGGGGGGGGGGGGGGGGGGGGGGGGGGGGGGGGGGGGGGGGGGG8E,E6,,,,,8,:,,44+,C,C,:,,,,CD+++***2>EED*/**:/A8,,,,,3,0,,*,*:/*/<F0+,+,++10*+++++2+92A8,,;*:/*;*++<E+*****0;E*2C+0*+***+*+*0******2***)/:8***0+;C/+**0AA***2*(2*()*)*<<+*0))0
@M00200:205:000000000-AKKM3:1:1101:9856:8198 1:N:0:1
ATTGGGCTTAAAGCGCGCGCAGGCGGGTCGTGCAAGTCGGAAGTGAAATCCCGGGGCTCAACTCCGGGACTGCTCCCGAAACTGCCGACCTGGAGACCGGTAGAGGTGGGTGGAATTCCCGGTGTAGCGGTGGAATGCGTAGATATCTGGAGGAATACCGGTGGCGAAGGCGGCATCCTGGACCGGCATTGACACTGAGGAGCGAAAGCCAGGGGAGCAAACGGGATTAGATACCCCCGTA
+
FGGGGGGGGGGGGGGGGGGGGGGGGGGFGGGGGGGGGGGGGGGGGGGGGGAFEGGGGGGGGGGGGGGGGGGGGGGGGGGGDFGGGGGGGGGGFEFFGGGGGEGGGGGGGGGGGG?FGGGGGGEGGGGGGGGGGGFFGGGGGGGDGFFCFCGEGFGGGGG:FGGEGGCCEGGGGD5:EEFGGFFDEGGDGGGGGFFFGGDFECG5*29CG62;C5.7BGCFGFGCBDDFF?A=FFF6>55E5
@M00200:205:000000000-AKKM3:1:1101:15767:8226 1:N:0:1
ATTGGGTTTAAAGAGTCCGTAGGCGGCATGTTAGGTGAGGTGTGAAATCCCCCGGCTCAACCGAGGAATTGCGCTTCAAACCGGCGTGCTTGAGGAAGATAGAGGTGGGCGGAACTGATGGTGGAGCGGTGAAATGCGTTGATATCATCAGGAACACCGGAGGCGAAGGCGGCCCACTGGGTCTTTTCTGACGCTGAGGGACGAAAGCTAGGGGAGCGAACGGGATTAGATACCCCGGTA
+
GGGGGGGGGGGGGGGGGGGGGGGGGGGGGGGGGGGGGGGGGGGGGGGGGGGGGGGGGGGGGGGGGGGGGGGGGGGGGGGGGGGGGGGGGGGGGGGGGGGGGGGGGGGGGGGGGGGGGGGGGGGGGGGGGGGGGGGGGGGGGGGGGGGGGGGGGGGGGGGGEGGGGGGGGGGGGGGGGGGGGGGGGGGGGGGGGGGGGGGDGGGGGGGGGGGGGGFGFGGEDCGDBGGFFFFGGGGGFFDG
@M00200:205:000000000-AKKM3:1:1101:13869:8230 1:N:0:1
ATTGGGTGTAAAGCGTGTGTAGGCGGATCGTTAAGTGTCTTGTGAAATCCCACGGCTCAACCGTGGAACGGCTGGGTATACTGGCGATCTTGAGCCACCTAGGGGCGAGCGGAACAAACGGTGGAGCGGTGAAATGCGTAGATATCGTTTGGAACGCCGACGGTGAAAACAGCTCGCTGGGGGTGTGCTGACGCTGAGACACGAAAGCCGGGGGAGCCAACGGGGTTAGATACCCTCGTAAGA
+
EEFFGFFEGGFGGG78FB@6<FA<F:F6CCAECGGCECC<@,@F<FDGGDFGFFGCCFF9CFGG,CFEEG:+=F=BEFF,CEE<FC4>F?E,5,BEFGGG?ABFGGG:>7FGCB@D=BF:BFGG+,<<:FF+@CCFGGE@<<;FFF:FF77FC@FEGE:<BFGGF:CGCECF6E7EE*=<ECE/:EC0AC78EEDEC;EF6**:5*1<8*1/:>;3.*+0>*/*(931)*4*<8C975>59<)
@M00200:205:000000000-AKKM3:1:1101:24178:8244 1:N:0:1
ATTGGGCATAAAGCGTACGTAGGCGGCTTTGTAAGTTAGAGGTGAAAGCCCGGGGCTCAACTCCGGAATTGCCTTTAAGACTGCATCGCTAGAATCATGGAGAGGTGAGTGGAATTCCGAGTGTAGAGGTGAAATTCGTAGATATTCGGAAGAACACCAGTGGCGAAGGCGACTCACTGGACATGTATTGACGCTGAGGTACGAAAGCGTGGGGAGCAAACAGGATTAGATACCCCAGTA
+
GGGGGGGGGGGGGGGGFGGGGGGGGGGGGGGGGGGGGGGGGGGGGGGGGGGGGGGGGGGGGGGGGGGGGGGGGGGGGGGFGGGGFGGGGGGGGGGGFGGGGGGGGGGFGGGGGFGGGGGGGGGAFGAFGGGGGGGGGGGFGGGGGGGFFFGGGG@FGGGGDGFGGGGGGGGGGGGGGGGGGGGGEFGFG7=CEGDGCCGGGGGGGGDGGGGGDGFGFEEFGGGG:CD?69<>ECFGFFFC
@M00200:205:000000000-AKKM3:1:1101:22234:8259 1:N:0:1
ATTGGGCTTAAAGCGCGCGCAGGCGGATCCTGCAAGTCCGAAGTGAAATCTCCTTGCTCAACGAGGGGGCTGCTTTGGATACTGCGGATCTGGAGACCGGTAGAGGCTGGTAGAATTGCAGGTGTAGCGGTGGAATGCGTAGAGATCTGCAAGAATACCCGTGGCGAAGGCGGCCAGCTGGGCCGGTTCTGACGCTGAGGCGCGAAAGCGTGGGGAGCAAACAGGATTAGATACCCTCGTA
+
GGGGGGGGGGGGGGGGGGGGGGGGGGGGGGGGGGGGGGGGGGGGGGGGGGGGGGGGGGGGGGGGGGGGGGGGGGGGGGGGGGGGGGGGGGGGGGGGGGGGGGGGGGGGGGGFFGGGGGGGGGGGGGGGGGGGGGGGGGGGGGGGGGGGGGGGGGGGGGGGGGGGGGGGDGGGGGGGGGFFFGFGGGEG=FFECGGGEGFGGGGGGGGGFGGGGG><>GFF4CFGFFF<FFFFG,+*75>GD
@M00200:205:000000000-AKKM3:1:1101:23810:8263 1:N:0:1
ACTGGGCTTAAAGGGCGCGTAGGTGGCCCGGTCAGTCCGTGGTGAAAGCGCGGGGCTCAACCCTGCGTCGGCCATGGATACTGCCGCGGCTCGAGCACTGTAGAGGCAGGCGGAATTCCGGGTGTAGCGGTGGAATGCGTAGAGATCCGGAAGAACACCGGTGGCGAAGGCGGCCTGCTGGGCAGTTTAGCTGACACTGAGGCGCGACAGCGTGGGGAGCAAACAGGCTTAGATACCCCGGTA
+
GGFGGFGGFGGGGGGGGGGGGGGGGGGGGGGGGGGFGGGGGGGFFFGFGGGGGGEGGGGGGGGGFGEGGGGGGGGGGGGGGGGGGGGGCEGGGGEGEGFFGFGCGGGGGGGGGDGGGGGGGGFFEAFGGGGGEGGGGGEGGGGGGGGGFG:CFF:FGGGGE8:EGGGD>EGGGGGGFCDGGCG8CECG?CFGGGGGGCFF6<FEGDDG5:E8CGFDB:CEFG?FFGG(070C:9AG:?FG)43
@M00200:205:000000000-AKKM3:1:1101:24707:8289 1:N:0:1
ATTGGGTTTAAAGGGCGCGTAGGCGGCCATCTAAGTCAGACGTGAAATCCCCCGGCTTAACCTGGGAACTGCGTCTGATACTGGACGGCTCGAGTTTGGGAGAGGGATGTGGAATTCCAGGTGTAGCGGTGAAATGCGTAGATATCTGGAGGAACACCGGTGGCGAAGGCGGCATCCTGGACCAACACTGACGCTGAGGCGCGAAAGCTAGGGGAGCAAACGGGATTCGCTCCCCCGGTCAGA
+
GGGGGGGGGGGGGGGGGGGGGGGGGGGGGGGGGGGGGGGGGGGGGGGGGGGGDGGGGGGGGGGGGGGGGGGGGGGGGGGGGGGG@FGGGGGGGGFGFGGGGGGGGGGGGGGGGGGGGGGGGGGGGGGGGGGGGFGGGGGDGEGGGFGGGGGGGGGGGFGC*CFFGBEG>CGGGGGFGGCFGG=FGGGDGGGGGE37/;CFECEGCDDCC?GFGGEDFCC<C<;38GF)).(*12AC:3)*/:4
@M00200:205:000000000-AKKM3:1:1101:5609:8290 1:N:0:1
ACTGGGCGTAAAGCGCGCGTAGGTGGCTTGATAAGCCGGTTGTGAAAGCCCCGGGCTCAACCTGGGAATGGCGATGGATACTGGCTCGCTAGAGTGCGGTAGAGGAGAGTGGAATTCCCGGTGTAGCAGTGAAATGCGTAGAGATCGGGAGGAACATCAGTTGCGAAGGCGGCTCTCTGGACCAGCACTGACACTGAGGCACGAAAGCGTGGGGAGCAAACAGGATTAGATACCCCAGTA
+
GGGGGGGGGGGGGGGGGGGGGGGGGGGGGGGCGGGGGGGGGGGGGGGGGGGGGGGGGGGGGGGGGGGGGGGGGGGGGGGGGGGGGGGGGGGGGFCGGGGGGGGFGGGGGGGGGGGGGGGGGGGGGGGGGGFAFGGGGGGGGGGADGGGGDGGGGGFGGGGGGGGGGDGDGGGGGGGGGGGGFFGGGGDGGGGFCGG7<FFGGGG*;DGE:>:>>)<DDDGGGG46FC24BAFGFFG>;9:
@M00200:205:000000000-AKKM3:1:1101:7798:8297 1:N:0:1
ATTGGGTATAAAGCGCACGTAGGCGGCTTTGTAAGTTAGAGGTGAAAGCCCGGGGCTCAACTCCGGAACTGCCTTTAAGACTGCATCGCTTGAATCCAGGAGAGGTGAGTGGAATTCCGAGTGTAGAGGTGAAATTCGTAGATATTCGGAAGAACACCAGTGGCGAAGGCGGCTCACTGGACTGGTATTGACGCTGAGGTGCGAAAGCGTGGGGAGCAAACAGGATTAGATACCCTGGTAAGA
+
GGGGGGGGGGGFGGGGGGGGGGGGGGGGGGGGGGGGGGGGGGGGGGGGGGGGGGGGGGGGGGGGGGGGGGGGGGGGGGGFGGGGGGGGGGGGGGGGGGGGGGGGGGGGGGGGGGGGGGGGGGGGGGGGGGGGGGGGGGGGGGGGGGGGDFGGGGGGGGGGGGGDGEGGGGGGGGGGGGGGGGGGGGGGGGGGDGGGGGFGGGGGGGGGGEEGGGFGFGCGGGGGFGGBFFFGGGFGFFFGGBA
@M00200:205:000000000-AKKM3:1:1101:25588:8304 1:N:0:1
ATTGGGCATAAAGGGTGCGTAGGCGGCCTATTAAGTCAGTTCTGAAATATCCCGGCTTAACCGGGAGGGTGGGATTGATACTGATGGGCTTGAGTGGAGTCGAGGTAGGCGGAATTGACGGTGTAGCGGTGAAATGCTTAGATATCGTCAAGAACACCGATAGTGTAGACAGCTTACTAGACTTCAACTGACGCTGAGGCACGAAAGTGTGGGGATCAAACAGGATTAGATACCCTAGTA
+
GGGGGGGGGGGGGGGGGGGGGGGGGGGGGGGGGFGGGGGGGGGGGGGGGGGGGGGGGGGGGGGGGCFGGCGGGGGGGGGGGGGGGGGGGGGGGGFGGGGGGG:EGGGGGGGGDGGGGGGGGGGGGFGDCGGGGGGGGGGGGFFGGGGFGGGGGGGGGGGGCCGFFGGGGGGGFFGGFGGGGGGGGGGGD<CFGEDGGGFGGGGGGGGCEEEGECACFGCFDFG:?FF?@BAFF?E64@FG
@M00200:205:000000000-AKKM3:1:1101:19256:8311 1:N:0:1
ACTGGGCTTAAAGAGCTCGTAGGCGGTTTGTCGCGTCCGCCGTGAAAGTCCGGGGCTCAACTCCGGATCTGCGGTGGGTACGGGCAGACTAGAGTGATGTAGGGGAGACTGGAATTCCTGGTGTAGCGGTGAAATGCGCAGATATCAGGAGGAACACCGATGGCGAAGGCAGGTCTCTGGGCCTTAACTGACGCTGAGGAGCGAAAGCCTGGGGAGCGAACAGGCTTAGCTACCCGCGTAACCT
+
A@C<FEFEDA@6C<C<F@CC;6@6F@@F7CFGGDCBF+7@C:B@,:,@FGGDD:FEBFEFCFGFGCFEF?CFEE:+FF@EFEGGCCF+:,,ACE<585BD,85CC7=+A5><C,BDDFD>,3BD,C<7@CC+,7,,@3>:C3@AGG9@D,***>F:FC@*1<*=:<*4<8C7E8FBBF<:EG*1++?E+1<CE5CGEG5+*1>E8EDG66;28*)93*1?DD6*(290**-:9EF)))0*/())
@M00200:205:000000000-AKKM3:1:1101:18837:8313 1:N:0:1
ATTGGGCATAAAGGGCTCGTAGGCGGTTCGTCACGTCGGGAGTGAAAACTCGGAGCTCAACTCCGAGCCTGCTTCCGATACGGGCAGACTAGAGGTAGGCAGGGGAGAGCGGAACTCCTGGTGTAGCGGTGGAATGCGCAGATATCAGGAGGAACACCGATGGCGAAGGCAGTTCTCTGGGCCGTAACTGACGCTGAGGAGCGAAAGCGTGGGGAGCGAACAGGATTAGATACCCTAGTA
+
GGGGGGGGGGGGGGGGGGGGGGGGGGGGGGGGGGGGGGGGGGGGGGGGGGGGGGGGGGGGGGGGGGGGGGGGGGGGGGGGGGGGGGGGGGGGGGGGGGGGGGGGGGGGGGGGGGGGGGGGGGGGGGGGGGGGGGGGGGGGGGGGGGGGGGGGGGGGGDGGGG7EGDGGGGGGGGGGGGGGGGGGGGGGGGGGGGGGGFC?EGGEEGCGGEGGG>BDEGGEGD?F<FF<FFFGC:FCFFFG
@M00200:205:000000000-AKKM3:1:1101:27511:8318 1:N:0:1
ATTGGGCATAAAGAGTTGCGTAGGTGGCATAGTAAGCAGGTAGTGAAAGCGTGGGGCTCAACCCCATATACATTATTTGAACTGCTAAGCTTGAGAACGAGAGAGGTAGATGGAATTTCCAGTGTAGGAGTGAAATCCGTAGATATTGGAAGGAACACCGATGGCGTAGGCAGTCTACTGGCTCGTTTCTGACACTAAGGCACGAAAGCGTGGGTAGCAAACGGGTTTAGATACCCTTGTATG
+
GGGGGGFAFFGGGGGGGGFGFEGGGGFFGCEGGG<CFAGGGGFFGGGFFFEFEEGE@@FGFGGGGGGG9@EFFGFGGGGGFCFFEGFFGDGGFCFGGGGGGEFFEGGGGGGGGG@FCEFEC<EDFGGGFDFDFGGCEBCGGD=A=EAFFGCFEFFFFGGE=7FCFECCC8=BBFFFGFGGGG,3@B?F9CFFFG7ECFGGGGFEGGGDG*BFGG67/=FGCF5D=)1:A6)1CF@<6A5AD)9
@M00200:205:000000000-AKKM3:1:1101:8367:8319 1:N:0:1
ATTGGGCTTAAAGGGCGCGTAGGTGGCTCGGTAAGCGTGCGGTGAAAGCTCGGGGCTCAACCCCGAGTCGGCCGTGCGAACTGCCAGGCTTGAGCACTGTAGAGGCGGGTGGAATTCCGGGTGTAGCGGGGGAATGCGTAGAGATCCGGAAGAAAACCGGTGGCGAAGGCGGCCCGCTGGGCAGTAGCTGACACTGAGGCGCGACAGCGTGGGGAGCAAACAGGATTAGATACCCTTGTAAGA
+
GGGGGGGGGGGGGGGGGGGGGFGGGGGGGGGGGGGGGGGGGGGGGGGGGGGGGDGGGGGGGGGGGGGGGGGGGGGGGGGGGGGGGGGGGGGGGGGGGGGGGGGGGGGGG<:EFGGGFGGGG><5?9DFG**1<FFCFEC8*<9<+3:;ECG>;C,2,;??:8C6:??CEGDEGGGGEDEGG5FG?@EECFGFC669EFGE53:C*/9<C=;ECCBGE=FGGGCG<CD>F74C7AF7?)8+:42
@M00200:205:000000000-AKKM3:1:1101:24528:8326 1:N:0:1
ACTGGGTGTAAAGCGCGCGCAGGCGGCCGTTTAAGTCTACCCGTGAAATGCCGGGGCTCAACCCCGCAGCACGCCGGGGGATACTGGACGGCTGGAGACACGTAGAGGCAAGCGGAATTCCGGGTGTAGCGGTGGAATGCGTAGAGATCCGGAAGAACACCGGAGGCGAAGGCGGCTTGCTGGGCGTGATCTGACGCTGAGGCGCGAAAGCGTGGGGAGCGAACAGGATTAGATACCCGGGTA
+
GGGGGGGGGGGGGGGGGGGGGGGGGGGGGGGGGGGGGGGGGGGGGGGGGGGGGGGGGGGGGGGGGGGGGGGGGGGGGGGGGGGGGGGGGGGGGGGGFGGGGGGGCFGGGGGFGGGGGGGGGGGGEGGGGGGGCFGGGGGGGGGGGGGCGGGGGGGGGGGGGGGGGGGGEEGGGGGGGGEFFGGGGGGGGGGGGGGGGCCEFFCEECDDCGGCEE>GFCEEGC8C>FG?F6?FF79FFFFGGF>
@M00200:205:000000000-AKKM3:1:1101:22329:8327 1:N:0:1
ACTGGTATCAAGCGTGTGTAGGCGGACCGTTAAGTGCCCGCGTGAAATCCCCCGGCTCAACCGGGGAACGGCCGGGCATACTGGCGGTCTTGAGCGATCCAGGGGTCATCGGAACAAACGGTGGAGCGGTGAAATGCGTAGATATCGAGAGGAACACCTGCGGCGAAGGCGGGTTGCTGGGCTGACACTGACGCTGAGGCGCGAAAGCTAGGGGAGCGAACGGGATTAGATACCCTCGTA
+
GGGGGGFG9FGGGGGGGGGGGGGGGGGGGGGGGGGGGGGGGGGGGGGGGGGGGGGGGGGGGGGGGGGGGGGGGGGGGGGGGGGGGGGGGGGGGGGGGGGGGGGGGGGGGGGGGGGGGGGGGGGG:CGGGGGGGGGGGGGGGGGGGGGGGGGGGGGGGGGGGGGGGGGGGGGGGGGGGGGGGGGGGGGGGGGGGGDGEGGFDGGGGDDFFGGGGGFGFGGGGGDDBGF?FFBDGGGFFFFE
@M00200:205:000000000-AKKM3:1:1101:28819:8328 1:N:0:1
ATTGGTCTTAAAGGGTTCGTAGGTGGCCAACTAAGTCAGACGTGAAATCTCTCAGCTCAAATGGGGAACTGCGTCTGATACTGGTGTGGCTTGAGTGCAGGAGAGGAACGCGGAATTCCAGGTGTAGCGGTGTAATGCGTAGATATCGGGAGGAATACCGATGGCGAAGGCAGGTCTCTGGGCTGACACTGACGCTCATGCACGAAAGCGTGGGGAGCAAACAGGATCAGATACCCTAGTA
+
GGF9FFGGGFC9FFGGFCCC@DEFGFC8FFFG@FCC<FEFF7D@8D9FAEFGGG9<FEGG,CCEEFCEG8CCCFFGGGG,,,9FFCFFGFGG@<CE,,CE,8B<?C,E=4B++8@F=FCFC@=FFDFCECGG+:E<DBFED+FFGGGGC:F+@EFGF<@+@C+@D@77>>F7:8FC;>;@FGGGEG6FFG?,:?CE88F?@C?F5?D36CGE71)585*=CF*747*(80)0<<+09))3:
@M00200:205:000000000-AKKM3:1:1101:25129:8329 1:N:0:1
ACTGGGCATAAAGGGTGCGTAGGTGGCATGTTAAGTTTGATGTGAAAGCTCAGGGCTTAACCCTGAAATGGCATTGAATACTAGCGTGCTGGAGGTTTGGAGGGGGGACTGGAATTCTCGGTGTAGCAGTGAAATGCGTAGATATCGAGAGGAACACCAGTGGCGAAGGCGAGTCCCTGGACAACACCTGACACTGAGGCACGAAAGCCGGGGGAGCAAACAGGATTAGATACCCCAGTA
+
FFGGEDFG@@C<FGGEFEGCFG,CCFGGFEFEFCFEFGGGEEFFGGGGGGFGGGGGFFFGGFFGFGFGFDFGGFGFGGGGGGGG8FFGGGGGDFEGF,BFFGDCG7EGEFCFGGGGGGCEBFGGGGGGFFGGCFGCGFCEGGGGFACCFFE@BEFFAFGGFFDGG>CC@FGG*:@CCGGFCFFFFGGGG6?FGGCCCFGGGGG>CCCF8C5?E5.5>=FGFGGFF4D7F=>*<<:FB>6C
@M00200:205:000000000-AKKM3:1:1101:25669:8331 1:N:0:1
ACTGGGTTTAAAGGGCTAGTAGGCGGCCAACTAAGTCGGATGTGAAATCCCCAGGCTCAACTTGGGAACTGCATCCGATACTGGTTGGCTTGAATCCGGGAGAGGGATGCAGAATTCCAGGTGTAGCGGTGAAATGCGTAGATATCTGGAGGAATACCGGTGGCGAAGGCGGCATCCTGGACCGGCATTGACGCTGATCAGCGAAAGCCAGGGGAGCAAACGGGATTAGATACCCCTGTAAGA
+
GFGGGGGGGGGGGGGEGGGFGGGGGGGGGGGGGGGGGGGGGGGGGGGGGGGGGGGGGEGGGGGGGGGGGGGGGGGGGGGGGGGGGGGGGGGGGGGGDFGGGGGGGGGGGGDFGGGGGGAFGGGGGGGGGGGGGGGGGGGGGGGGGG,@DFGGCGFFGGGEGGGGGGGGGGGGGGDFG?GGFGGGG5C*26=FGEGGGC?CFGGGGE3<CF8AE5@5>FGGGGGD?GD3?FADG6EG>FFG>2)
@M00200:205:000000000-AKKM3:1:1101:15620:8334 1:N:0:1
ACTGGGCGTAAAGCGTGCGTAGGCGGTTGGTTAAGTCTGTCGTGAAAGCCCTGGGCTCAACCTGGGAATGGCGATGGATACTGGCTAGCTAGAGTGTGATAGAGGATGGCGGAATTCCCGGTGTAGCGGTGAAATGCGTAGAGATCGGGAGGAACATCCGTGGCGAAGGCGGCCATCTGGATCAACACTGACGCTGAGGCACGAAAGCGTGGGGAGCAAACAGGATTAGATACCCCTGTA
+
GGGGGGGGGGGGGGGGGGGGGGGGGGGGGGGGGGGGGGGGGGGGGGGGGGGGGGGGGGGGGGGGGGGGGGGGGGGGGGGGGGGGGGGGGGGGGGGGGGGGGGGGGGGGGGGGGGGGGGGGGGGGGGGGGGGGGGGGGGGGGGGGGGGGGGDGGGGGGGGGGGGGGGGGGGGGGGGFGGGGEGGGGGGGGGGGGGGGGGGGGGGGGGDGGGGDGGFGBGGGGG?4<FGFFFFGGGFGFFFG
@M00200:205:000000000-AKKM3:1:1101:21198:8342 1:N:0:1
ATTGGGCGTAAAGGGAGCGTAGGCGGATAGTTTAGTCAGAGGTGAAAGCCCAGGGCTCAACCTTGGAATTGCCTTTGATACTGGCTATCTTGAGTATGGAAGAGGTATGTGGAACTCCGAGTGTAGAGGTGAAATTCGTAGATATTCGGAAGAACACCAGTGGCGAAGGCGACATACTGGTCCATTACTGACGCTGAGGCTCGAAAGCGTGGGGAGCAAACAGGATTAGATACCCCCGTA
+
GGGCFFGGGE@CFDCFEFGGEGDGGGGGGGGGGGGGGFGGGGGGGGGGGGGGGGGGGGGGGGGGGGGGGGGGGGGGGGGGGGGGGGGGGGGGGGGGGGGGGGGGGGGGGGGGGGGGGGGGGGGGGGGGGGGGGGGGGGGGGGGGGGGGFGGDGGGGGGGGGGGGGGDGDGGGGGGGGGGGGGGGGGGGGGGGDGGGDFGFEFGGGGGGGGGGGG>DFGGGGGGF<CD@AFEGFFF:<>EG
@M00200:205:000000000-AKKM3:1:1101:15818:8350 1:N:0:1
ATTGGGCATAAAGGGCTCGTAGGCGGTTTGTCGCGTCGGGAGTGAAAACTCAGGGCTCAACCCTGAGCGTGCTTCCGATACGGGCAGACTAGAGGTATGCAGGGGAGAACGGAATTCCTGGTGTAGCGGTGGAATGCGCAGATATCAGGAGGAACACCGGTGGCGAAGGCGGGTCTCTGGGCCGACACTGACGCTGAGGAGCGAAAGCGTGGGGAGCGAACAGGATTAGATACCCGCGTAAGA
+
GGGGGGGGGGGGGGGGGGGGGGGGGGGGGGGGGGGGGGGGGGGGGGGGGGGGGGGGGGGGGGGGGGGGGGGGGGGGGGGGGGGGGGGGGGFGBFFGGGGGGGGGGGGGGGGGGGGGGGGGGGGGGGGGGEGDGGGGGGGGGGGGGGGG77BGGGGGGGGGGGGGGGGGGGGGGEGGGGGGGGGGGGGGGGGGGGGGGGGGGGGGGECGGCGGGGEGFGG5956C19D?FBBCG@CDFFDCDFF
@M00200:205:000000000-AKKM3:1:1101:3241:8355 1:N:0:1
ATTGGGTGTAAAGGGCGCGTAGGTGGTTTGATAAGGGTGTGGTGAAAGCCCGGGGCTCAACCCCGGGCCGGCCGTGCGAACTGCCGCGCTCGAGCAGAGTAGAGGCGGGTGGAATACCGGGCGGAGCGGTGGAATGCGTAGATATCTGGAGGAACATCAGTGGCGAAGGCGACACCCTGGCATCCTACAGACACTCAGGTGCGACAGCGTGGGGAGCCAACAAGATTTGATAACCAGGGCAGT
+
EEFGF-=C@<<FFA@ECEG:@@FFF?FCFGG,EF,C8;FFECEDACF9F8DFC6@7CD<F,C:C@7@+@F++>>CFGGFEGG?FF@F@C6B+@CCCGG7C=BFABF7<>5>>*<C,3?*7*****1*4*1:8*<7@+2/1:;+<9C0<+08?CCFGG@CF0281**:8>C**/*:8588***++0+<0+*3**:6**<;<7C5**:3**2*2:*01.*<2/1*940:)/*)*+3<*.0)**((
@M00200:205:000000000-AKKM3:1:1101:24100:8371 1:N:0:1
ATTGGGTTTAAAGAGCGCGCAGGCGGCTTGGCAAGTCGGGTGTGAAATCCCGGGGCTCAACCCCGTGACTGCATTCGATACTGTCAGGCTAGAGGTAGGTAGGGGAGATCGGAATTCCTGGTGTAGCGGTGAAATGCGCAGATATCAGGAGGAACACCGGTGGCGAAGGCGGATCTCTGGGCCTTACCTGACGCTCAGGCGCGAAAGCTAGGGGAGCGAACAGGATTAGATACCCGGGTAAGA
+
GGGGGGFGGGGGGGGGGGGGGGEGGGGGGGGGGGGGGGGGGGGGGGGGGFGGGGGGGGGGGGGGGGGGGGGGGGGGGGGGGGGGGGGGGGGGGGGGGGGGGGGGGGGGGGGGGGGGGGGGGGGGGGGGGGGGGGGGGGGGGGGGGGGGGGGGGGGGGGGGGGGGGGGGGGGGGGGGGGGGGGGGGGGFGFFFEGGGDGDGGGGGGGGFGFGGGGFGBEDED<FG(*:3FFFGGGGC>@EGGFF
@M00200:205:000000000-AKKM3:1:1101:4192:8376 1:N:0:1
ATTGGGCATAAAGGGCGCGTAGGCGGCCTGCTAAGTCGAACGTGAAATCCCCGGGCTCAACCCGGGAACTGCGTTCGATACTGGTTGGCTTGAATTCGGGAGCGGGATGCGGAATTCCAGGTGTAGCGGTGAAATGCGTAGATATCTGGAGGAACACCGGTGGCGAAGGCGGCATCCTGGACCGGCATTGACGCTGAGGCGCGAAAGCCAGGGGAGCAAACGGGATTAGATACCCCCGTACATT
+
GGGFGFGGGGGGA,@FGGGGGGGGGGC@C@FGGGGGGDGGGGG7,:FE9EDFGD@FGGFGGGGEDDE:FEFFGGGGGGG<FEFFFFG=EFG@8<9<EFGCE:+CCFEG7FE@FCFCGGFFCFDD=38+:F:FA=BFGEE*>7F@@F;F<:>:CBF@EGG71=*:8FEEGFG7EEGGCFDFFFF>CECE?4+<8C75?FCFGGGE>CCGGF@CCCECBG@@D<C*4394F*.CCC@7>).:*(.)
@M00200:205:000000000-AKKM3:1:1101:14305:8378 1:N:0:1
ACTGGGTTTAAAGGGCGCGTAGGTGGCTTGGCAAGCGCGTGGTGAAAGCCCGGGGCTCAACCCCGGGTCTGCCGTGCGAACTGCTATGGCTTGAGCACTGTAGAGGCAGGTAGAATTCCGGGTGTAGCGGTGGAATGCGTAGAGATCCGGAAGAATACCGGTGGCGAAGGCGGCCTGCTGGGCAGTGGCTGACACTGAGGCGCGACAGCGTGGGGAGCAAACAGGATTAGATACCCTCGTA
+
GGGGGGGGGGGGGGGGGGGGGGGGGGGGGGGGGGGGGGGGGGGGGGGGGGGGGGGGGGGGGGGGGGGGGGGGGGGGGGGGGGGGGGGGGGGGGGGGGGGGGGGGGGGGGGGGGGGGGGGGGGGGGGGGGGGGGGGGGGGGGGGGGGGGGGGDFGGGGGGGGGGGGGGGGGGGGGGGFGGGGGGGGFGGGGGGGGGGFCGGFCGGGGDGGGCEGGFGFGGGGGGGBGGAFF2DFEFGFFEG<
@M00200:205:000000000-AKKM3:1:1101:7116:8382 1:N:0:1
ATTGGGTGTAAAGCGTGCGTAGGTGGTTTGTTAAGTCTGATGTGAAAGCCCTGGGCTCAACCTGGGAATGGCATTGGATACTGGCGAGCTAGAGTGCGGTAGAGGGTAGTGGAATTCCCGGTGTAGCAGTGAAATGCGTAGAGATCGGGAGGAACATCTGTGGCGAAGGCGACTACCTGGACCAGCACTGACACTGAGGCACGAAAGCGTGGGGAGCAAACAGGATTAGATACCCCCGTA
+
AFGGGGGGGGGGGFE;BBFF7@@FCFFGGCEDC<CCFFFFFF<@EFGFGGGGGGGF<C<<CF8F<D8CEFF8@9F<<EGGAGECFGGGGGGGGCFEEGEFEE,?<+BFEG=DGGFGGGGFEFCG=<F9DAFCEDFADCGD:CE<;:3C7=F@F<F@CFFGGGFFEC@FEFGDEGGGGFG:FGGC,D?FGFFD:C*<,<55?6ECGE<FEGCFE55/>5EGGCG5?FF7=4>DGFF<:3.*
@M00200:205:000000000-AKKM3:1:1101:18655:8382 1:N:0:1
ACTGGGCATAAAGGGCGTGTAGGCGGTCTGCTAAGTCATGTGTGAAATCCCTCGGCTTAACCGAGGAACGACGCATGAAACTGGCAAGCTAGAGTACCAAAGAGGGGGGTGGAATTCCCGGTGTAGCGGTGAAATGCGTAGATATCGGGAGGAACACCGGTGGCGAAGGCGGCCCCCTGGTTGGATACTGACGCTGAGACGCGAAAGCGTGGGGAGCAAACAGGATTAGATACCCTAGTA
+
GGGGGGGGGGGGGGGGGGGGGGGGGGGGGGGGGGGGGGGGGGGGGGGGGGGGGGGGGGGGGGGGGGGGGGGGGG:8B<FEFGGGGGGGGGGGGGGGGGGGGGGFFGGGDGGGGGGGGGGGGGDFGGGGGGGGGGGGGGGGDGGGGGGDGEEE:FGGGGGDGDGGGCEDDFGGGGGGGGGGGGGGGFGGGGGGGGGGGGFGGGGGCCDGGGGGEE>GFGDFGGCF6DGFFFAFGGGGFFFG
@M00200:205:000000000-AKKM3:1:1101:13528:8383 1:N:0:1
ATTGGGTATAAAGGGCTCGTAGGCGGCCAACTAAGTCATACGTGAAATCCCTCAGCTTAACTGGGGAACTGCGTGTGATACTGGATGGCTTGGATGTGGGAGAGGGATGCAGAATTCCAGGTGTAGCGGTGAAATGCGTAGATATCTGGAGGAATACCGGTGGCGAAGGCGGCATCCTGGACCGACATTGACGCTGAACGGCGAAAGCTAGGGGAGCAAACGGGATTAGATACCCTAGTA
+
GGGGGGGGGGGGGGGGGGGGGGGGGGGGGGGGGGGGGGGGGGGGGGGGGGGGGGGGGGGGGGGGGGGGGGGGGGGGGGGGGGGGGGGGGGGGGFGGGGFG<FDEDGGGGGGGGGGGGGGG@FBFGGGGGGGFGGFGGGGGGGGGGGGGGF>CGFFGGGCGGGEGECCEGFDGGGGGGGGGGGGGGGC;FGGEGGGDCFEC:D=EGDGFGF9C85)CBGFFG3CD(/9>FF<F?CFDFFFG
@M00200:205:000000000-AKKM3:1:1101:9392:8391 1:N:0:1
ATTGGGCGTAAAGAGCGCGTAGGCGGCGCGACAAGGCGGCGGTGAAAGTCCGGGGCTCAACCCCGGATCGGCCGTGGCGACTGTCGTGCTTGAGCACAGTAGAGGCGGGTGGAATTCCGGGTGTAGCGGTGGAATGCGTAGAGATCCGGAAGAACACCGGTGGCGAAGGCGGCCCGCTGGGCTGTGGCTGACGCTGAGGCGCGACAGCGTGGGGAGCAAACAGGATTAGATACCCCTGTA
+
GGGGGGGGGGGGGGGGGGGGGGGGGGGGGGGGGGGGGGGGGGGGGGGGGGGGGGGGGGGGGGGGGGGGGGGGGGGGGGGGGGGGGGGGGGGGGGGGGGGGGGGGGGGGDFGGCGGGGGGGGGGEFGFGGCECCGGFFGGGGGGGFDFFEDCGGGGGGGGGEGG>C:EDGFEGEEGGDCEGG5CEC8CC5DA?E**:1ACCCGGCCEGGG=8CEG3C):8FC<FG84C)96<G7CGF5>F?
@M00200:205:000000000-AKKM3:1:1101:10596:8397 1:N:0:1
ACTGGGCGTAAAGGGAGCGTAGGCGGATAGTTTAGTCAGAGGTGAAAGCCCAGGGCTCAACCTTGGAATTGCCTTTGATACTGGCTATCTTGAGTATGGAAGAGGTATGTGGAACTCCGAGTGTAGAGGTGAAATTCGTAGATATTCGGAAGAACACCAGTGGCGAAGGCGACATACTGGTCCATTACTGACGCTGAGGCTCGAAAGCGTGGGGAGCAAACAGGATTAGATACCCGAGTAAGA
+
GGGGGGGGGGGGGGGGGGGGGGGGGGGGGGGGGGGGGGGGGGGGGGGGGGGGGGGGGGGGGGGGGGGGGGGGGGGGGGGGGGGGGGGGGGGGGGGGGGGGGGGGGGGGGGGGGGGGGGGGGGGGGGGGGGGGGGGGGGGGGGGGGGGGGGGDGGGGGGGGGGGGGGGGGGDGGGGGGGGGFGGGFAFGFCFGGDGGDGGGGGGCGGGFDEEGGGFGDGGGGGGG;CFEFFFFFEBDD:FGGBB
@M00200:205:000000000-AKKM3:1:1101:24313:8399 1:N:0:1
ACTGGGTATAAAGGGCGCGTAGGCGGTCCATCAAGCGTGTGGTGAAAGTCCGGGGCTCAACCCCGGATCGGCCGTGCGAACTGGTGGACTCGAGCACTGTAGAGGCAGGTGGAATTCCGGGTGTAGCGGTGGAATGCGTAGAGATCCGGAAGAACACCGGAGGCGAAGGCGGCCTGCTGGGCAGTGGCTGACGCTGAGGCGCGACAGCGTGGGGAGCAAACAGGATTAGATACCCGTGTAAGA
+
GGGGGGGGGGGGGGGGGGGGGGGGGGGGGGGGGGGGGFGGGGGGGGGGGGGGGGGGGGGGGGGGGGGGGGGGGGGGGGGGGGGGGGGGGGGGGGGGGGGGGGGGGGGGGGGGGGGGGGGGGGGGGGGGGGGGGGGGGGGGGGGGGGGGGGGGGGGGGGGGGGGGGGGGGGGGGGGGFGGGGGGGGFGGGGFCE5DEEGGGGGGGGGDFGGGGGD>DBGGGGGGGFCGFF=<FF:E<@@.:FB:
@M00200:205:000000000-AKKM3:1:1101:23046:8400 1:N:0:1
ATTGGGCATAAAGCGAGCGCAGGTGGTTTAATAAGTCTGATGTAAAAGGCAGTGGCTCAACCATTGTGTGCATTGGAAACTGTTAGACTTGAGTGCAGTAGAGGAGAGTGGAATTCCATGTGTAGCGGTGAAATGCGTAGATATATGGAGGAACACCGGTGGCGAAAGCGGCTCTCTGGACTGTCACTGACACTGAGGCTCGAAAGCGTGGGTAGCAAACAGGATTAGATACCCTTGTA
+
GGGGGGGGGGGGGGGGGGGGGGGGGGGGGGGGGGGGGGGGGGGGEGFGGGGGGGGGGGGGGGGGGFGGGGGGGGGGGGGGGGGGGGGGGGGGFFGGGGFGGGGGGGG>FGGGGGGGGGGGGFGGGGGDGGGGGGGGGGGGGGGGGGGGGFCFFGGGGGGGGEGGGEGCFGGGGGGGGGGGGGFGGGGGGGGGGGGGGGGGGGGCEGGGGGG7FCEGFCFGGGFGEGG<=FFDGFGF487
@M00200:205:000000000-AKKM3:1:1101:8886:8403 1:N:0:1
ATTGGGCGTAAAGGGCGCGTAGGCGGCTTGGCAAGTGGATGGTGAAATCCCTCGGCTTAACCGAGGAACTGCCATCCAGACTGCTTTGCTTGAGGCCGGGAGAGGTGAGTGGAATTCCCAGTGTAGCGGTGAAATGCGTAGATATTGGGAGGAACACCAGTGGCGAAGGCGGCTCACTGGACCGGTTCTGACGCTGAGGCGCGAAAGCGTGGGGAGCAAACGGGATTAGATACCCTTGTA
+
GGGGGGGGGGGGGGGGGGGGGGGGGGGGGGGGGGGGGGGGGGGGGGGGGGGGGGGGGGGGGGGGGGGGGGGGGGGGGGGGGGGGGGGGGGGGGGGGGGGGGGGGGGGGGGGGGGGGGGGGGGGGGGGGGGGGGGGGGGGGGGGGGGGGFGGCFGGGGGGGGGG@EGGGCGDEGGGGGGGGGFFGGGCECGGGGGGGGGGGDGGGGEDGGEGGGCEGDCCCCDEC1DC7@F9FCCFG459F
@M00200:205:000000000-AKKM3:1:1101:15062:8405 1:N:0:1
ATTGGGTTTAAAGCGCGCGTAGGCGGGCTGTTAAGTCGGCTGTGAAAGCCCGGAGCTCAACTCCGGAGGGTCGGCCGATACTATCAGTCTTGAGGGCGGCAGGGAGAAGTGGAATGGCTGGTGTAGCGGTGAAATGCGTAGATATCAGTCGGAACACCGGTGGCGAAGGCGGCTTCTTGGGCCGTGTCCTGACGCTGAGGCGCGAAAGCCAGGGGAGCGAACGGGATTAGATACCCCAGTA
+
GGGGGGGGGGGGGGGGGGGGGGGGGGGGGGGGGGGGGGGGGGGGGGGGGGGGGGGGGGGGGGGGGGGGGGGGGGGGGGGGGGGGGGGGGGGGGGGGGGGGGGGGFGGGGGGGGFGGGGGGGGGGGGGGGGGGGGGGGGGGGGGGGGGFFGGEGGGGGGGGGGGGGGGGGGGGGGGGGGGGGGGGGGGFGGGGGGGGGGGFFDGGGCDGGGDGGGFGFGGEGGGG?C<:?FFFGGGGF>BGD
@M00200:205:000000000-AKKM3:1:1101:7609:8411 1:N:0:1
ATTGGGCTTAAAGCGTGTGGTGAACGTCCGGGGCTCAACCCCGGATCGGCCGTGCGAACTGGGTCACTTGAGCACTGTAGAGGCAGGTGGAATTCCGGGTGTAGCGGTGGAATGCGTAGAGATCCGGAAGAACACCAGGGGCGAAGGCGGCCTGCTGGGCAGTGGCTGACGCTGAGGCGCGACAGCGTGGGGAGCAAACAGGATTAGATACCCCTGTA
+
GGGFGGGGGGGGGGGGGGGGGGGG9FGGGGGGGGGGEFFFGGGGGGGGGGGGGGGGG7FGGGGGGGGGGGGGGGGGGGGGGGGGGGGGGGGGGGGGGGGGGGGGGGGGGGGGGGGGGGGGGGGGGGGGGGGGGGGGGGGGGGGGGGGGGGGGDGGGGGGGGGGGGGGGGGGGGGGGGGGGGGGGGGGGGGGGGGGGGCFGGGGGGGGGGCCFGF>GFG
@M00200:205:000000000-AKKM3:1:1101:4533:8421 1:N:0:1
ATTGGGTATAAAGGGCGCGTAGGCGGCCACCGCAAGTCGACTGTGAAATCTCCGGGCTTAACCCGGAAAGGTCAGCCGATACTGCGGGGCTAGAGTGCAGAAGGGGCAACTGGAATTCTCGGTGTAGCGGTGAAATGCGTAGATATCGAGAGGAACACCTGCGGCGAAGGCGGGTTGCTGGGCTGACACTGACGCTGAGGCGCGAAAGCTAGGGGAGGGAACGGGATTAGATACCCTCGTA
+
FD<@FC;@EFGGGGGDCG+@@+;E@FGGGG8@@@F@FF:@C6CC<,C<D@,9EG:6CGF?FCC,CC+@>FGCFA<<F@@FG@<?FGC7FCF8AFF@DFCA,B3BF7CCGGGFCF<FFGGG@<3>FF9=@:@::<FFGGGE*>>A;@FGG<BCC:=FGC<FC@*18*:F@*;CCCEEGG?9?EDCECFGFF?9FEG*;CCF5CEGCE)7CEGFGFE9>55*9CC*,//.??2*+,0>*7>C<
@M00200:205:000000000-AKKM3:1:1101:22807:8425 1:N:0:1
ACTGGGTTTAAAGCGTGCGCAGGCGGTCGTGCAAGACAGATGTGAAATCCCCGGGCTCAACCTGGGAACTGCATTTGTGACTGCACGGCTGGAGTGCGGCAGAGGGGGATGGAATTCCGCGTGTAGCAGTGAAATGCGTAGATATGCGGAGGAACACCGATGGCGAAGGCAATCCCCTGGGCCTGCACTGACGCTCATGCACGAAAGCGTGGGGAGCAAACAGGATTAGATACCCTAGTA
+
GGGGGGGGGGGGGGGGGGGGGGGGGGGGGGGGGGGGGGGGGGGGGGGGGGGGGGGGGGGGGGGGGGGGGGGGGGGFGFFGGGGGGGGGGGGGGGFFGGGGGGCCGGGGGGGGGGGGFGGGGGGGGGGGGGGAFGGGGGGGGGGGGGGGGEDGEGGGGGGGGGGFCEGGEGGGGGGGGGGGG8FEFEBFGGFGC=DGGGGGGGGGGGGGCEGGCG5DEGFGGGGG?GGF?FAFFGCDFFFG
@M00200:205:000000000-AKKM3:1:1101:11996:8452 1:N:0:1
ACTGGGCATAAAGGGTGCGCAGGCGGTGTGGTAAGTCTGGTGTGAAATCCTGGGGCTCAACCCCAGAATTGCACTGGATACTGCCATGCTAGAGGACTGGAGAGGAGATTGGAATTCACGGTGTAGCAGTGAAATGCGTAGATATCGTGAGGAAGACCAGTGGCGAAGGCGAATCTCTGGACAGTTCCTGACGCTCATGCACGAAGGCCAGGGGAGCAAACGGGATTAGATACCCTTGTA
+
GGGGGGGGGGGGGGGGGGGGGGGGGGGGGGGGGGGGGGGGGGGGGGGGGGGGGGGGGGGGGGGGGGGGGGGGGGGGGGGGGGGGGGGGGGGGGGGGGGGGGGGGGGGGGGGGGGGGGGGGGGGGGGGGGGGGGGGGGGBEGGGGFGGGGGGGGGGGGGGGGGGGGGGGGGGGGGGGGGGFGGGGGFGDGGDDEGGD5FGGGGGGGGGGGGGGGGACEGGGGDGGFGGFFFFGGGGGFFFD
@M00200:205:000000000-AKKM3:1:1101:18624:8455 1:N:0:1
ACTGGGTGTAAAGGGCGCGTAGGCGGTGCATCAAGCGTGCGGTGAAAGCCCGAGGCTCAACTTCGGGTCGGCCGTGCGAACTGGTGCACTCGAGCACAGTAGAGGCAGGTGGAATTCCGGGTGTAGCGGTGGAATGCGTAGAGATCCGGAAGAACACCGGTGGCGAAGGCGGCCTGCTGGGCTGTGGCTGACGCTGAGGCGCGACAGCGTGGGGAGCAAACAGGATTAGATACCCCAGTA
+
GGGGGGGGFGGGGGGGGGGGGGGGGGGGGGGGGGGGGGGGGGGGGGGGGGGGGGGGGGGGGGGGGGGGGGGGGGGGGGGGCGFGGGGGGGGGGGGGGGGGGGGGGGGGGGGGGGGGGGGGGFDEFGGGGGGGGCGGGGGGGGGGGGFGGEGGGGGGGGGFFGGGGGGGGGGGGGGGGGGGGGFGGGGG5DECGGGGGGGFCD5CE?DFEAGGGGBDFGGGG4:5(*:<FF2FFGGG@B@C
@M00200:205:000000000-AKKM3:1:1101:10195:8468 1:N:0:1
ACTGGGCTTAAAGGGCTCGTAGGCGGTTGATTGCGTCCGCCGTGAAAGGCCTCGGCTTAACCGGGGTTTTGCGGTGGATACGGGTCGACTTGAGGCAATTAGGGGAGATCGGAATTCTACGTGTAGCGGTGAAATGCGCAGATATGTGGAGGAACACCGGTGGCGAAGGCGGATCTCTGGGATTGTTCTGACGCTGAGGAGCGAAAGCATGGGGAGCGAACAGGATTAGATACCCCTGTA
+
GGGGGGGGGGGGGGGGGGGGGGGGGGGGGGGGGGGGGGGGGGGGGGGGGGGGGGGGGGGGGGGGGGGGGGGGGGGGGFGGGGGGGGGGGGGGGGGGGGGGGGGGDFGGGGGGGGGGGGGGGGGGGGGGGGDGGGFGGGGGGDGFFCC9CFGGGGGGGGEDEFEGGGGGGGGGGDGGGGCECGGGFGGFGGDFGGGGGGGGGGGGGGGGGGCGDEDDFGGGGC64:FFBF*)2<C?G>FFF
@M00200:205:000000000-AKKM3:1:1101:10364:8468 1:N:0:1
ACTGGGTTTAAAGGGCGCGTAGGTGGTGTTGTCAGTCAGACGTGAAATCCCCAGGCTTAACTTGGGAACTGCGTCTGATACTACAAGACTTGAGTTCGGGAGAGGGATGTGGAATTCCAGGTGTAGCGGTGAAATGCGTAGATATCTGGAGGAACACCGGTGGCGAAGGCGGTTCTCTGGGCATTACCTGACGCTGAGGAGCGAAAGTGTGGGGAGCGAACAGGATTAGATACCCTAGTA
+
GGGGGGGGGGGGGGGGGGGGGGGGGGGGGGGGGGGGGGGGGGGGGGGGGGGGGGGFGGGGGGGGGGGGGGGGGGGGGGGGGGGGGGGGGGGGGGGGGGGGGGGGDGGGGGGGGGGGGGGGGGGGGGGGGGGGGGGGGGGGGGGGGGGGGGGGGGGGGGGDGGGGGGGGGGGGGGGGGGGGGGGGGGGFGGGGGCCEGGGCGGGDCE51>9FEDG3CBCE8DCFG:GGBF?A*0<:>@FFF
@M00200:205:000000000-AKKM3:1:1101:4820:8487 1:N:0:1
ATTGGGTTTAAAGGGCGCGTAGGCGGCGTGTTAAGTCAGCTGTGAAATCTCCGAGCTCAACTCGGAACGGTCAGCTGATACTGACGTGCTAGAGTGCAGAAAGGGCAATCGGAATTCTTGGTGTAGCGGTGAAATGCGTAGATATCCGGAGGAACACCGGTGGCGAAGGCGGCTTCCTGGACCGTCACTGACGCTGAGGCGCGAGAGCTAGGGGCGCAAACGGGATTAGATACCCGCGTACGAT
+
@CFEDDGE7FCFF@FBFGECGGDGGGGGCFGGDE@<CCFFFFGFGEFFF9FFGE:@@,9CFFG7FDCF@7FG>FCGGGGF<FGF,8BCEG,AAFF9BFGFGFD@FDG+BEFGG7B?FGFGCFBFGGFG:CC@FCG9EFG@FC9CFCCFE<CBCCFGGGGDFEGGDE7F<EEEG*:@FGGG+=FG**=EC:?CEEG5?C/77CGGGDGGE9@>>G57>C*:<C=C6C5>4*57<CFCE)<=)41-
@M00200:205:000000000-AKKM3:1:1101:14473:8490 1:N:0:1
ACTGGGTATAAAGCGCACGTAGGCTGCGAGGAAAGTTGGGTGTGAAAGCCCTGGGCTCAACCCAGGAAGTGCATTCAAAACTACCTTGCTTGAATCTCGGAGGGGGTCAGAGAATTCCCGGTGTAGAGGTGAAATTCGTAGATATCGGGAGGAATACCAGTGGCGAAGGCGCTGACCTGGACGAAGATTGACGCTGAGGTGCGAAAGCGTGGGGAGCAAACAGGATTAGATACCCGCGTAAGA
+
GGGGGGGGGGGGGGGGGGGGGGGGGGGGGGGGGGGGGGGGGGGGGGGGGGGGGGGGGGGGGGGGGGGGGGGGGGGGGGGGGGGGGGGGGGGGGGGGGGGGGGGGGGGGGGGGGGGGGGGGGGGGGGGGGGGGGGGGGGGGGGGGGGGGGGGGGGGGFGFGGGGGGGGGGGGGGGGGFFGGGGGGEGGGEGGGDG3EGGFGGGGGEGGGGGGGGGEGFGFGGGGGBCFBFF97A:<<BEEEGFF
@M00200:205:000000000-AKKM3:1:1101:11851:8493 1:N:0:1
ATTGGGCGTAAAGGGCTCGTAGGCGGCCAACTAAGTCAGACGTGAAATCCCCAGGCTCAACCTGGGAACTGCGTCTGATACTGGATGGCTTGAATCCGGGAGAGGGATGCAGAATTCCAGGTGTAGCGGTGAAATGCGTAGATATCTGGAGGAATACCGGTGGCGAAGGCGGCATCCTGGACCGGCATTGACGCTGAGGAGCGAAAGCCAGGGGAGCAAACGGGATTAGATACCCTAGTA
+
GGGGGGGGGGGGGGGGGGGGGGGGGGGGGGGGGGGGGGGGGGGGGGGGGGGGGGGGGGGGGGGGGGGGGGGGGGGGGGGGGGGGGGGGGGGGGGGGGGGGGGGGGGGGGGGGGGGGGGGGGGGFGGGGGGGGGGGGGGGGGGGGGGGGGGGECGGGGGEGGGGGGGGGGGGGGGGGCCCGGFGGGGGGFGGGGGGGGGGFE:5:EGDCGGGGGGFGFGGGGGGGFGGFFFFFCFFGFFFG
@M00200:205:000000000-AKKM3:1:1101:28434:8495 1:N:0:1
ATTGGGCGTAAAGAGCGTGTAGGCGGTCCGGTAAGTCAGCTGTGAAAGTCAAGGGCTCAACCCTTGAATGCCGGTTGATACTGTCGGGCTAGAGTCCGGAAGAGGCGAGTGGAATTCCCGGTGTAGCGGTGAAATGCGCAGATATCGGGAGGAACACCTATGGCGAAGGCAGCTCGCTGGGACGGTACTGACGCTGAGACGCGAAAGCGTGGGGAGCAAAACGGATTAGATACCCTAGTA
+
GGGGGGGGGGGGGGGCG@FGGGGGGGGGGCEGGGGGGGGGGGGGGGGGGGG<FFGGGGGGCFGGGGGFGGGGGGGGGGGGGGGGGGDGGGGGFGGGGGGDCGGFGGGGG=FGGGGGGCFEGFGGGGGGDCEDGGGGGD>EGBGGDFF@FGGGGGGFGGFAEFGGGGGGGDCCGGGGGCGCEFEEGCFCC7?6;CCCEGFFED=8EEG<:*8CEC5<BGGF4*2C3<D3?9<79CC7)8@C
@M00200:205:000000000-AKKM3:1:1101:13297:8512 1:N:0:1
ACTGGGCGTAAAGGGCGCGTAGGCGGCTTTGCAAGTGACGGGTGAAAGCCCTCGGCTTAACCGAGGAACTGCCTGTCAGACTGTGAGGCTTGAGACCGGGAGAGGTGAGTGGAATTCCCAGTGTAGCGGTGAAATGCGTAGATATCTGGAGGAACACCGGTGGCGAAGGCGGTTCTCTGGGCATGACCTGACGCTGAGGCGCGAAAGCTAGGGGAGCAAACGGGATTAGATACCCTTGTA
+
GGGGGGGGGGGGGGGGGGGGGGGGGGGGGGGGGGGGGGGGGGGGGGGGGGGGGGGGGGGGGGGGGGGGGGGGGGGGGGGGGGGGGGGGGGGGGGGGGGGGGGGGGGGGGGGGGGGGGGGGGGGGGGGGGGGGGGGGGGGGGGGGGGGGDGCEGGGGGGGGGGGGGGGGGGGGGGGGGGGGGGGGGGGGGGGGGGGGGGGGGGGGGGGGGGFGGG>GFGGGGGGC?GGFF?AGGGGGFFFC
@M00200:205:000000000-AKKM3:1:1101:11658:8522 1:N:0:1
ACTGGGCGTAAAGCGCGCGCAGGCGGTCCTTTAAGTCTACCCGTGAAATGCCGGAGCTCAACTCCGTGCACGCCGGGGGATACTGGAGGACTGGAGACGAGTAGAGGCAAGCGGAATTCCGGGTGTAGCGGTGGAATGCGTAGAGATCCGGAAGAACACCGGAGGCGAAGGCGGCTTGCTGGGCTTGGTCTGACGCTGAGGCGCGAAAGCGTGGGGAGCGAACAGGATTAGATACCCCAGTA
+
GGGGGGGGGGGGGGGGGGGGGGGGGGGGGGGGGGGGGGGGGGGGGGGGGGGGGG+@FGGGGGGGGGGGGGGGGGGGGGGGGGGGGGGGGGGGGGGGGGGGGGGCGGGGGGGGGGGGGGGGGGGGGGGGGGGGGGFFGFGGGGGGGGGGGGGGCFGGGGGGGGGGGGGGGGDGDGGGGGGGGGDGGDGGGGGGGGGGGE=CFGGEG8DGGG>EEGFGFGGGGGGGFDC?FFDCFFFGFFFCF9
@M00200:205:000000000-AKKM3:1:1101:8346:8537 1:N:0:1
ACTGGGCATAAAGGGCGCGTAGGCGGCCTGGTAAGTAGGGGGTGAAATCCTGCGGCTTAACCGCAGGGCTGCCTTCTAAACTGTCAGGCTCGAGCACAGTAGAGGCAGGTGGAATTCCCGGTGTAGCGGTGGAATGCGTAGAGATCGGGAAGAACATCAGTGGCGAAGGCGGCCTGCTGGGCTGTTGCTGACGCTGAGGCGCGACAGCGTGGGGAGCAAACAGGATTAGATACCCTAGTA
+
GGGGGGGGGGGGGGGGGGGGGGGGGGGGGGGGGGGGFGFGGGGGGGGGGGGGGGGGGGGGGGGGGGGGGGGGGGGGGGGGGGGGGGGGGGGGGGGGGGGGGGGGGGGGGGGGGGGGGGGGGGGGGGGGGGGGGGGGGGGGGGGGGGFGGGGGGGGGGGGGGGGGGGGGGGGGGEGGGGGGGGFGGGGGGGGGGGGGGGGGGGGGGGGGDGGGGGBGEGGGC5CFB<DDFFFGGGGGFFFG
@M00200:205:000000000-AKKM3:1:1101:16243:8540 1:N:0:1
ACTGGGCATAAAGCGTGCGTAGGTGGTGAGTTAAGTCTGTCGTGAAAGCCCCGGGCTCAACCTGGGAATGGCGATGGATACTGGCTCGCTAGAGTGCGGTAGAGGAGAGTGGAATTCCCGGTGTAGCAGTGAAATGCGTAGAGATCGGGAGGAACATCAGTTGCGAAGGCGGCTCTCTGGACCAGCACTGACACTGAGGCACGAAAGCGTGGGGAGCAAACAGGATTAGATACCCTAGTA
+
GFGGGGGGGGGGGGGEGGGGGGGGGGGGGGGGGGGGGGGGGGGGGGGGGGGGGGGGGGGGGGGGGGGGGGGGGGGGGGGGGGGGGGGGGGGGGGGGGGGCGGGGGGGGGGGGGFGGGGGGGGGGGGFGGGGGGGGGFGGGGGGGDFFGGGGGGGGGFGGGGGGGGGGEEGGGGGGGGGGGGGGGGGGGFCGGGGGGGGDGGFG5CEGGGGGG>EFCDGGC5<GG?GGBFF2CFCGGF>FF
@M00200:205:000000000-AKKM3:1:1101:12403:8546 1:N:0:1
ATTGGGTATAAAGGGCGCGTAGGCGGCGCGGGAAGGCGGCGGTGAAAGTCCGGGGCTCAACCCCGGATCGGCCGTGGCGACTCCCGCGCTGGAGCACAGTAGAGGCGGGTGGAATTCCGGGTGTAGCGGTGGAATGCGTAGAGATCCGGAAGAACACCGGTGGCGAAGGCGGCCCGCTGGGCTGTGGCTGACGCTGAGGCGCGACAGCGTGGGGAGCAAACCGGATTAGATACCCCAGTAAGA
+
GGGGGGGGGGGGGGGGGGGGGGGGGGGGGGGGGGGGGGGGGGGGGGGGGGGGGGGGGGGGGGGGGGGGGGGGGGGGGGGGGGGGGGGGGGGGGGGGGGGGGGGGGGGGG@EGFGGGGGDGGCE8CCCEG:EGCGGCCECEECFFC9F8E*?E6F8?EEEGEGGCC:EEEFEG>EGGC8EEEEA**<F=CD*AEC3EEGF5:55888DFEECEGG:G>GGG**17(/C27?4FFGGGEEFGGA2
@M00200:205:000000000-AKKM3:1:1101:27260:8551 1:N:0:1
ACTGGGCGTAAAGCGTGCGTAGGTGGTTCGTTAAGTCTGCCGTGAAAGCCCCGGGCTCAACCTGGGAATGGCGGTGGATACTGGCGGACTAGAGTGCGGTAGAGGGTGGTGGAATTCCCGGTGTAGCAGTGAAATGCGTAGAGATCGGGAGGAACATCTGTGGCGAAGGCGGCCACCTGGACCAGCACTGACACTGAGGCACGAAAGCGTGGGGAGCAAACAGGATTAGATACCCCAGTAAGA
+
GGGGGGGGGGGGGGGGGGGGGGGGGGGGGGGGGGGGGGGGGGGGGGGGGGGGGGGGGGGGGGGGGGGGGGGGGGGGGGGGGGGGGGGGGGGGGGGGGGGGGGGGGGGGGGGGGGGGGGFGGGGGGGGGGGGGGGGGGGGGGGDFAEGGDGGGGGGGGGGGGGGGGGGGGGDGDGGGGGGFFGFGGGGGGFGGGGCC9FGGEGGGGGGGGGGGGG:<DFGFFFGGFG*46F<FDCCF5@?FG><
@M00200:205:000000000-AKKM3:1:1101:22163:8562 1:N:0:1
ACTGGGTATAAAGGGCGCGTAGGCGGACAGTTAAGTCAGAGGTGAAAGCCCAGGGCTCAACCCTGGAATAGCCTTTGATACTGGCTGTCTTGAGTGCGGGAGAGGTGTGTGGAACTCCGAGTGTAGAGGTGAAATTCGTAGATATTCGGAAGAACACCAGTGGCGAAGGCGACATACTGGTCCATTACTGACGCTGAGGCTCGAAAGCGTGGGGAGCAAACAGGATTAGATACCCGAGTAAGA
+
GGGGGGGGGGGGGGGGGGGGGGGGGGGGGGGGGGGGGGGGGGGGGGGGGGGGGGGGGGGGGGGGGGGGGGGGGGGGGGGGGGGGGGGGGGGFGGGGGGGGGGGGGGGGGGGGGGGGGGGDGGGGGFGGGGGGGGGGGGGGGGGGGGGFFEGEGGGGGGGGGGGGGDE@FGDGGGGGGGGGGGGGGGGGGDFGGGGGGGGCFFGGG53<EECFGE:<@FGFGGGG?CF2@FDGFGGG@5.>>2<
@M00200:205:000000000-AKKM3:1:1101:12174:8570 1:N:0:1
ATTGGGCATAAAGCGCGCGTAGGCGGATATTTAAGTCAGGGGTGAAATCCCAGGGCTCAACCCTGGAACTGCCTTTGATACTGGATGTCTGGAGTTCGGGAGAGGTGAGTGGAATTCCGAGTGTAGAGGTGAAATTCGTAGATATTCGGAGGAACACCAGAAGCGAAGGCGGCTCACTGGCCCGATACTGACGCTGAGGCGCGAAAGCGTGGGGAGCAAACAGGATTAGATACCCCGGTA
+
GGGGGGGGGGGGGGGGGGGGGGGGGGGGGGGGGGGGGGGGGGGGGGGGGGGGGGGGGGGGGGGGGGGGGGGGGGGGGGGGGGGGGGGGGGGGFFGGGGGGGGGGGGGGGGGGGGGGGGGGGGGGGGGGFGGG?GGGGGGGDGGGGGGGFGGDFGGGGGGGGFGGDEGGGGD:EGDGGGGGCCFGDCEGGGGGGDGGGGDF=DGGG5CFGGGGGGFG@CC?FFF5,77)9BAGGGG3>5BG
@M00200:205:000000000-AKKM3:1:1101:5823:8576 1:N:0:1
ACTGGGCTTAAAGGGCTCGTAGGCGGCCAACTAAGTCACACGTGAAATCCCCAGGCTTAACCTGGGAACTGCGTGTGATACTGGATGGCTTGAATTCGGGAGAGGGATGCAGAATTCCAGGTGTAGCGGTGAAATGCGTAGATATCTGGAGGAATACCGGTGGCGAAGGCGGCATCCTGGACCGACATTGACGCTGAGGAGCGAAAGCTAGGGGAGCAAACGGGATTAGATACCCGGGTAAGA
+
GGGGGGGGGGGGGGGGGGGGGGGGGGGGGGGGGGGGGGGGGGGGGGGGGGGGGGGGGGGGGGGGGGGGGGGGGGGGGGGGGGGGGGGGGGGGGGGGGGCFFGGGGGGGGGGGGGGGGGGGGGGGGGGGGGGGGGGGGGGEGGGGGGGGGGGGGGGGGGGGGDFGGGGGGFGGGEGGFGGGGGGGGC8E+CFFGGGGGFGGGGEGEEDGG7@EGGFGFGFFG:ED:)9<FF9FGCFDD@:EGFF
@M00200:205:000000000-AKKM3:1:1101:23920:8582 1:N:0:1
ATTGGGCTTAAAGCGCACGCAGGCGGCTTTGGAAGTCCAAGGTGAAAGCCCTCGGCTCAACCGAGGGAGGCCCTTGGAAACTCCAGAGCTCGAAGGCGGGAGAGGCAGATGGAATTTCCGGTGTAGCGGTAAAATGCGTAGATACCGGAAGGAACACCAGTGGCGAAAGCGATCTGCTGGCCCGCTCTTGACGCTCATGTGCGAAAGCTAGGGGAGCGACCGGGATTAGATACCCGAGTA
+
GGGGGGGGGGGGGGGGGGGGGGGGGGGGGGGGGGGGGGGGGGGGGGGGGGGGGGGGFEEFGGGGGGEGGGGGGGGGGGGGGGGGGGGGGGGGGGGGGGGFGEFGGGGGGGGGGGCFGGGGGGGGGGGGGGGGGGGGGGGGGCGGGGGGFGGGFFGGGEGFFGGGGGGGDGGGGGGGGGGFDEEGGGGGGGGGGG3>EFFFGGGGEE<FFGCFGE@GDGGGDGGG>GGBF?9*<<C)5>5:
@M00200:205:000000000-AKKM3:1:1101:17661:8583 1:N:0:1
ATTGGGTATAAAGGGCGCGTAGGCGGCCATTCAAGTGACGGGTGAAAGCCCTCGGCTTAACCGAGGAACTGCCTGTCAGACTGGATGGCTTGAGACCGGGAGAGGTGAGTGGAATTCCCAGTGTAGCGGTGAAATGCGTAGATATTGGGAGGAACACCAGTGGCGAAGGCGGCTCACTGGACCGGAACTGACGCTGAGGCGCGAAAGCGTGGGGAGCAAACAGGATTAGATACCCCAGTA
+
GGGGGGGGGGGGGGGGGGGGGGGGGGGGGGGGGGGGGGGGGGGGGGGGGGGGGGGGGGGGGGGGGGGGGGGGGGFGGGGGGGGGGGGGGGGGGGGGGGGGGGGGGGGGGGGGGGGGGGGGGGGGGGGGGGGGGGGGGGGGGGGGGGGGGGDGGGGGGGGGGGGGGGGGGGGGGGGGGGGGGGGGGGECFGGGGGGGGGGGDGGGGEGGGGGGGGEGFGGGGGGGFGF?FFFGGGFGB>:C
@M00200:205:000000000-AKKM3:1:1101:14671:8600 1:N:0:1
ATTGGGTTTAAAGCGTGCGCAGGCGGTTGTGCAAGACAGGTGTGAAATCCCCGGGCTTAACCTGGGAACTGCACTTGTGACTGCACAGCTGGAGTACGGCAGAGGGGGATGGAATTCCGCGTGTAGCAGTGAAATGCGTAGATATGCGGAGGAACACCGATGGCGAAGGCAGTCCCCTGGGCCTGTACTGACGCTCATGCACGAAAGCGTGGGGAGCAAACAGGATTAGATACCCCAGTA
+
GGGGGGGGGGGGGGGGGGGGGGGGGGGGGGGGGGG<FGGGGGGGGGGGGGGGGGGGGGGGGGGGGGGGGGGGGGGGGGGGGGGGGGGGGGGGGGGGGGGGGGGGGGGGGGGGGGGGGGGGGGGGGGGGGGGGGGGGGGGGGGGGGGGGGGGGGGGGGGGGGGGGGGGGGGGGGGFGGGGGGGGGGGGGGGGGGGDGGGGGGFCEGGGGGGGGGGFGFGGEGGGGFGGFFFAGGGGFFF@F
@M00200:205:000000000-AKKM3:1:1101:3117:8605 1:N:0:1
ACTGGGCTTAAAGGGCTCGTAGGCGGCCAACTAAGTCGGATGTGAAATCCCCAGGCTCAACTTGGGAACTGCATCCGATACTGGATGGCTTGAATCCGGGAGAGGGATGCAGAATTCCAGGTGTAGCGGTGAAATGCGTAGATATCTGGAGGAATACCGGTGGCGAAGGCGGCATCCTGGACCGGCATTGACGCTGAGGAGCGAAAGCCTGGGGAGCAAACGGGATTAGATACCCTTGTA
+
GAFGFGFEFGGGGGGCCGGGGGGGGGGC@EFGGGGGAFGGGGGGGGGEG@F@8CGFGGGGGCCCEC<FGGGGGGGFGGGGGGGGGADFGGFG?<F@EBEFGG:FGFGDGGFGEFFCFGGGGEFFDA,FGGG@FFFGGGGGGGGGGGGGGGGGCFFGGGGGGGGG3@CFCGGDGGG82BFGGGGG*:C*<CFGG5*:CGG6C3EEGGD4*+*;CGFG>CC8C3EDF3<?FF<CCA+*5?BE
@M00200:205:000000000-AKKM3:1:1101:22032:8609 1:N:0:1
ATTGGGTATAAAGGGCTCGTAGGCGGCCAACTAAGTCACACGTGAAATCCCCAGGCTTAACCTGGGAACTGCGTGTGATACTGGATGGCTTGAATTCGGGAGAGGGATGCAGAATTCCAGGTGTAGCGGTGAAATGCGTAGATATCTGGAGGAATACCGGTGGCGAAGGCGGCATCCTGGACCGACATTGACGCTGAGGAGCGAAAGCTAGGGGAGCAAACGGGATTAGATACCCGAGTA
+
GGGGGGGGEFFGGGGGGGEFFGGFGGGGGGFFGGGGFFGGGGFFGGFGGGFGGGGGGGGGAFGGGGGGGGGGGGGGGDEGGGGGGGGGGGGGGGGGGGGCEGGGGGCGGGGFGFFGGGGGGFFGCAFEGGCGGGGGGFEGGGFBEGGGGFF>FGGGGEFEBFCCBBGGGGGGGGGGCCGFGEGGEEEEC7FFGGGG5EGGDFGGD:D4FFF>E57CBCFGGGE5?DGFFF2C<CFGEFFF
@M00200:205:000000000-AKKM3:1:1101:4501:8618 1:N:0:1
ACTGGGCTTAAAGCGTGTGTAGGCGGACTTCTAAGTACCTTGTGAAATCCCACGGCTCAACCGTGGAACTGCTCGGTATACTGGTCGTCTTGAGCCACCTAGGGGCGAGCGGAACAAGCGGTGGAGCGGTGAAATGCGTAGATCTCGCTTGGAACGCCAACGGTGAAAACAGCTCGCTGGGGGTGTGCTGACGCTGAGACACGAAAGCCAGGGGAGCAAAAGGGATTAGATACCCGTGTA
+
GEGEFFG9FGGFEGGGGGFGGGGFGFEFGGGGGGGGGFGGGGGGGGGGGGGGGGGGGGGGGGGGGGGGGGGGGGGGGGGGGGGGGGGGGGGGGGGGGGGGFGGFGD7CF@CEGGEG?GGEGGGGGGGGG@C@GFGGGCBCFGG,@CEEGGDCGF,>CGGGGGGG7CGCFG>FGBEGGECECEEGEGG77:ECECC7:;@9C<E5?*)98=@C?C33>CF6*0**44236@A*<:<)))7*
@M00200:205:000000000-AKKM3:1:1101:7127:8620 1:N:0:1
ATTGGGTGTAAAGGGAGTGTAGGCGGTTAGATAAGTCTTCTGTGAAATCTACGGGCTTAGCTTGTAAAGTGCAGAGGAAACTATCTGGCTTGAGTGTCGGAGAGGAGAGGGGAATACCCGGTGTAGTGGTGAAATGCGTAGATATCGGGAGGAACACCAGTGGCGAAGGCGACTACCTGGCCTGTTCTTGACGCTGAGGCGCGAAAGCTAGGGGAGCAAACGGGATTAGATACCCGAGTA
+
GGGGGGGGGGGGGGGGGGGGGGGGGGGGGGGGGGGGGGGGGGGGGGGGGGGGGGGGGGGFGGGGGGGGGGGGGGGGGGGGGGGGGGGGGGGGGGGGGGGGGGGGGGGGGGGGGGGGGGGGGGGGGGFGGGGGGGGGGGGGGGGGGFGGGGGGGGGGGGGGGGGGDGGGGGGGGGGGGGGGGGDEFGF:CFFGGGGCEGGGGGGGGGGGCCGGGGFGFGGGGGGGFGD?FFFGG6CGFFFG
@M00200:205:000000000-AKKM3:1:1101:21729:8621 1:N:0:1
ATTGGGTTTAAAGGGCGCGTAGGCGGCCCGATAAGTAGGGGGTGAAATCTTGCGGCTTAACCGCAAGGCTGCCTTCTAAACTGTCGGGCTGGAGCACGGTAGAGGCAGATGGAATTCCCGGTGTAGCGGTGGAATGCGTAGAGATCGGGAAGAACACCAGTGGCGAAGGCGGTCTGCTGGGCCGTTGCTGACGCTGAGGCGCGACAGCGTGGGGAGCAAACAGGATTAGATACCCGTGTA
+
GGGGGGGGGGGGGGGGGGGGGGGGGGGGGGGGGGGGGGGGGGGGGGGGGGGGGGGGGGGGGGGGGGGGGGGGGGGGGGGGGGGGGGGGGGGGGGGGGGGGGGGGGGGGGGGGGGGGFGGGGGGGGGGGGGGGGGGGGGGGGGFGGFGGGGGGGGGGGGGGGGGGGGGGGFEGGGGGGGGGGGGGGDEGGGGGGGGGGGGGDGGG5?DGEEGGGGFGFGFCFFFGFGF?FBFFFGGD5BFF
@M00200:205:000000000-AKKM3:1:1101:23036:8679 1:N:0:1
ACTGGGCGTAAAGTGCTCGTAGGCGGTTTGTCGCGTCTGCCGTGAAAGTCCGGGGCTCAACTCCGGATCTGCGGTGGGTACGGGCAGGCTAGAGTGATGTAGGGGAGACTGGAATTCCTGGTGTAGCGGTGAAATGCGCAGATATCAGGAGGAACACCGATGGCGAAGGCAGGTCTCTGGGCATTAACTGACGCTGAGGAGCGAAAGCATGGGGAGCGAACAGGATTAGATACCCCCGTAAGAC
+
GGGGGGGGGGGGGGGGGGGFGGGGGGGGGGGGGGGGGGGGGGGGGGGFFAFGGGGGGGGGGGGGGGGGGGGGGGGGGGGGGGGGGGGGGGGGGGEFFFGGGGGGGGGGGGGGFGGGGGGGGGGGGGGGGGGGGGGFGGGGGGGGGGGGGGGGGGGGGGGGGGGGGGGGEGGGGGGGGGGGGGGGGGGGF=FGGGGC=EFFEGGGGGGGFGGGG>5C>EGEGGGGBGFF?FFGGGGG>@>C<BD<
@M00200:205:000000000-AKKM3:1:1101:2471:8681 1:N:0:1
ATTGGGTATAAAGGGAGCGTAGGCGGACATTTAAGTCAGGGGTGAAATCCCGGGGCTCAACCTCGGAATTGCCTTTGATACTGGGTGTCTTGAGTATGAGAGAGGTGTGTGGAACTCCGAGTGTAGAGGTGAAATTCGTAGATATTCGGAAGAACACCAGTGGCGAAGGCGACATACTGGCTCATTACTGACGCTGAGGCTCGAAAGCGTGGGGAGCAAACAGGATTAGATACCCCCGTA
+
GGGGGGGGGGGGGGGGGGGGGGGGGGGGGGGGGGGGGGGGGGGGGGGGGGGEGGGGGGGGGGGGGGGGGGGDGGFGGGGGGGGGGGFGGGFGGGGGGGGFFGGGGGGGGGGGGGGGGGEGGGGEGGGGGCGGGGGGGGGGGGGGGGGGFGGGGGGGGGGGGFFEGGGGGGGGGGGG?ECGGFFFGFGFCGGFCGGGGGF5?CGEC;DDGGGGG>BGEGGGGGGF?G=)7B2FFFGF>>DE
@M00200:205:000000000-AKKM3:1:1101:20656:8686 1:N:0:1
ACTGGGCGTAAAGAGCGTGTAGGCGGTTCGGTAAGTCTGCCGTGAAAACCTGAGGCTCAACCTCGGGCGTGCGGTGGATACTGCCGGGCTAGAGGACGGTAGAGGCGAGTGGAATTCCCGGTGTAGCGGTGAAATGCGCAGATATCGGGAAGAACACCCGTGGCGAAGGCGGTTCTCTGGGACGGTACTGACGCTGAGACGCGAAAGCGTGGGGAGCGAACAGGATTAGATACCCCCGTA
+
GGGGGGGGGGGGGGGGGGGGGGGGGGGGGGGGGGGGGGGGGGGGGGGGGGGGGGGGGGGGGGGGGGGGGGGGGGGGGGGGGGGGGGGGGGGGGGGGGGGGGGGGGGGGGGGGGGGGGGGGGGGGGGGGGGGGGGGGGGGGGGGGGGGGGGDGGGGGGGGGGGGGGGGGGGGGGGGGGGGGGGGGGGFGGGGGGGGGGGGGGGGEGGGGGGGGGGFDEGGGGGGG?GF7?F2FGEEGFFEG
@M00200:205:000000000-AKKM3:1:1101:27720:8697 1:N:0:1
ATTGGGTGTAAAGTGTGCGCAGGTGGCCGCGCAAGTCGAGTGTGAAATCCCCGGGCTTAACTTGGGAATTGCGCTCGAAACTACGTGGCTGGAGTGTGGCAGAGGGAGGTGGAATTCCACGTGTAGCGGTGAAATGCGCAGATATCAGGAGGAACACCTATGGCGAAGGCAGCTCGCTGGGACGGTACTGACGCTGAGGCGCGAAAGCGTGGGGAGCGAACAGGATTAGATACCCGAGTAAG
+
C9@@CE@6@FDCECEGGFG@:FG<<F@ECCFGCG+CF:CEFGGGGGGDFGGF::C7F8EFFFDFD,=<<FFDEC7=4:CCFGGGGDGGC?FDGGDFFGDEF:DE?FC7FF<DFEDC<5EDC>FDFGCGG=C@FG,,>CCEEC@<F;3=<<FG3@,>@FFG,>7D@C8FC,>CEGFEEGGCE8FC81B8@+<+/**1=CC*/9CC?C)*:28EE8>)):2CD385:F>3=*6*+02<:@FGD>
@M00200:205:000000000-AKKM3:1:1101:21772:8719 1:N:0:1
ATTGGGTTTAAAGAGCGTGTAGGCGGCCAGGCAGGTCCGCTGTGAAAACCCGAGGCTCAACCTCGGGACGTCGGTGGAAACCGCCTGGCTAGAGTCCGGAAGAGGAGAGTGGAATTCCCGGTGTAGCGGTGAAATGCGCAGATATCGGGAGGAACACCCGTGGCGAAGGCGGCTCTCTGGGACGGTACTGACGCTGAGACGCGAAAGCGTGGGGAGCGTACAGGATTAGATACCCCGGTA
+
FGGCFGBF7FGGGGGGGGGGDFFEFEGGGGGGGGDGCFGGCCFEFGGFFGGGGCG@<F<=FFGGBBFGGGGGGG@BCDCCGGGGEGGGGGGCEGGGFGGGGGFD>FG@FCE?FFFFAFGG@FEGGGGGGC3<FGGCFGGGCGGGGGGDEGGGGGGGGGDGCGCECEBCCFGGGDGGGFFGFEFDGCCE<FFFE5<EE8FGGCE5>CCGGGGGGG3C3C**1>CC:FGFFF)2:<:>:BB=
@M00200:205:000000000-AKKM3:1:1101:20421:8750 1:N:0:1
ATTGGGTTTAAAGGGCGCGTAGGCGGCGCAACAAGTCACTTGTGAAATCTCCGGGCTTAACTCGGAGCGGCCAAGTGATACTGTCGTGCTAGAGTGCGGAAGGGGCAACTGGAATTCTCGGTGTAGCGGTGAAATGCGTAGATATCGAGAGGAACACCTGCGGCGAAGGCGGGTTGCTGGGCCGACACTGACGCTGAGGCGCGAAAGCCAGGGGAGCGAACGGGATTAGATACCCTTGTAAGA
+
GGGFGGGGDFEGGGGGEGGGGGGGGGGGGGGGGGGGGEFGGGGGGGGEFGGGGF@EGGGGFFGGGGGGGCDFEFGGGGGGGGFEFFGGGGGGFGFGGGGGGGGGDGGCGGGGGGGGGFEFFGCFECGGGGEGAFFGGEFGGGEGGGEECFGGG@CFG7CBFGGGGGGGEG:CEG>EFFGFE5AEGGGGGFFGGGGGGFGD=3CGEGGGGFFC>?3CBGGCGG*>09*4@6)2<C?F?4@CC<9
@M00200:205:000000000-AKKM3:1:1101:19601:8752 1:N:0:1
ATTGGGTTTAAAGGGCGCGTAGGCGGCTTTGCAAGTGGCGGGTGAAATCCCTCGGCTTAACCGAGGAACTGCCTGCCAGACTGTGAGGCTTGAGACCGGGAGAGGTGAGTGGAATTCCCAGTGTAGCGGTGAAATGCGTAGATATTGGGAGGAACACCAGTGGCGAAGGCGGCTCACTGGACCGGAACTGACGCTGAGGCGCGAAAGCGGGGGGAGCAAAAAGGATTAGATACCCCAGTAAGA
+
GGGGGGGGGGGGGGGGGGGGGGGGGGGGGGGGGGGGGGGGGGGDGGGGFGGGEGGGGGGGGGGCGGGDFFDFFGDGGGE44,<CF,FEFEFBA8EGGGGD=>=FEDF<F8EDF<>><=FC<,,@;C,@B>CFGFFF9>>8CC;3DFFG7,:7FF83FB::7<C*4CC:7:F>CGE+<CC>**0:CCGE?4+0*1***;E**)2:*:<*:*/?EG:D>CGF0**>09>2**)*<:CD3;90*))
@M00200:205:000000000-AKKM3:1:1101:14507:8753 1:N:0:1
ATTGGGTGTAAAGGGCTCGTAGGCGGTCTGTCGCGTCGGGAGTGAAAACTCAGGGCTCAACCCTGAGCGTGCTTCCGATACGGGCAGACTAGAGGTATGCAGGGGAGAACGGAATTCCTGGTGTAGCGGTGGAATGCGCAGATATCAGGAGGAACACCGGTGGCGAAGGCGGTTCTCTGGGCATGACCTGACGCTGAGGAGCGAAAGCATGGGGAGCGAACAGGATTAGATACCCTCGTA
+
GGGGGGGGGGGGGGGGGGGGGGGGGGGGGGGGGGGGGGGGGGGGGGGGGGGGGGGGGGGGGGGGGGGGGGGGGGGGGGGGGGGGGGGGGGGGGGGGGGGGGGGGGGGGGGGGGGGGGGGGGGGGGGGGGGGGFGGGGGGGGGGGGGGGGGGGGGGGGGGGGGGGGGGGGGGGGGGGGFGGGGGGGGGGGGGGGGGGGGGGGGGGGGCFGGGGGGFGFGEGGGGG<<FDFFAFGGGGF>75
@M00200:205:000000000-AKKM3:1:1101:9696:8755 1:N:0:1
ATTGGGTTTAAAGGGCGCGTAGGCGGGACGCCAAGTCGGTCGTGAAATCTCCGGGCTCAACCCGGAGGAGTCGGCCGAAACTGGTGTTCTTGAGGGAGGCAGAGGAGTCTGGAATTCCCGGTGTAGCGGTGAAATGTGTAGAGATCGGGAGGAACACCGGTGGCGAAGGCGGGACTCTGGGCCTACCCTGACGCTGAGGCGCGAAGGCGTGGGGAGCAAACGGGATTAGATACCCCAGTA
+
GGGGGGGGGGGGGGGGGGGGGGGGGGGGGGGGGGGGGGGEGGGGGGGGGGGGGGGGGGGGGGGGGGGGGGGGGGGGGGGGGGGGGGGGGGGGGGGGGDGGGGGGGGGFGGGGGFFGGGGGGGGGGGFDGFFC>CGGGGGGCFGGGFG7<FCFGEGGFGGGGGGGGGGGGGGGGGGGGGFGDFGGGGGGGGGGDGGCE5CFGGGGGGGGGGGGGDBGFGCFGCED1DG2?BAGCCGF:DF7
@M00200:205:000000000-AKKM3:1:1101:28292:8758 1:N:0:1
ATTGGGTATAAAGGGCGCGTAGGCGGCCATCTAAGTCAGACGTGAAATCCCCCGGCTTAACCTGGGAACTGCGTCTGATACTGGACGGCTCGAGTATGGGAGAGGGATGTAGAATTCCAGGTGTAGCGGTGAAATGCGTAGATATCTGGAGGAATACCGGTGGCGAAGGCGGCATCCTGGACCATTTACTGACGCTGAGGCGCGAAAGCTAGGGGAGCAAACGGGATTAGATACCCCTGTA
+
GGGGGGGGGGGGGGGGGGGGGGGGGGGGGGGGGGGGGGGGGGGGGGGGGGGGGGGGGGGGGGGGGGGGGGGGGGGGGGGGGGGGGGGGGGGGGGGGGGGGGGGGGGGGGGGGGGGGGGGGGGGGGGCGGGGGGGGGGGGGGGGGGGGGGGGGGGGGGGGGGGGGGGGGGGGGGGGGGGGGGGGFGGG>CFFCGGDEGGGGGGGGGGGGGGGFFF>DDGGGGGCCBGD:FFFFGC84@FFGF
@M00200:205:000000000-AKKM3:1:1101:9531:8773 1:N:0:1
ATTGGGCATAAAGGGCTCCTAGGCGGTTCAGTAAGTCGACTGTGAAAATCCAAGGCTCAACCTTGGGACGCCAGTCGATACTGCTGTGACTCGAGTTCGGTAGAGTAGTGTGGAATTCCTGGTGTAGCGGTGAAATGCGCAGATATCAGGAGGAACACCAACGGCGAAGGCAGCACTCTGGGCCGATACTGACGCTGAAGAGCGAAAGCGTGGGGAGCAAACAGGATTAGATACCCCTGTA
+
GGGGGGGGGGGGGGGGGGGGGGGGGGGGGGGGGGGGGGGGGGGGGGGFGGGGGGGGGGAFFGGGGGGGGGGGGGGGGGGGGGGGGGGGGGGGGGGGGGGGGEGGGGGFGGGGGGCFGGGGGCGGGGGGGGGDGF?FCCGGGGGGFFGFCAF=FDFGGGGGGGGGGGGDGEGGGGGF?DFGGGGGGGGGGGGGGGGGGEGGGGGGDGDDFGGGED35>EGGFGCF6C>A=FAFFGGFFFFGG
@M00200:205:000000000-AKKM3:1:1101:26870:8787 1:N:0:1
ATTGGGTTTAAAGGGAGCGTAGGCGGACATTTAAGTCAGGGGTGAAATCCCGAGGCTCAACCTCGGAACTGCCCTTGATACTGGGTGTCTTGAGTGTGAGAGAGGTATGTGGAACTCCGAGTGTAGAGGTGAAATTCGTAGATATTCGGAAGAACACCAGTGGCGAAGGCGACATACTGGCTCATTACTGACGCTGAGGCTCGAAAGCGTGGGGAGCAAACAGGATTAGATACCCCAGTA
+
GGGGGGGGGGGGGGGGGGGGGGGGGGGGGGGGGGGGGGGGGGGGGGGGGGGGGGGGGGGGGGGGGGGGGGGGGGGGGGGGGGGGGGGGGGGGGGGGGGGGGGGGGGGGGGGGGGGGGGGGGGGGGGGFGGGGGGGGGGGGGGGGGGGGGGGGGGGGGGGGGGGGGGGGGGGGGGGFGGGGGGGGGGGFGGGGGGGGGGGGGGGGGGGGGGEGGGFGFGGGGGGGFGGFFF<FGGCGFFFG
@M00200:205:000000000-AKKM3:1:1101:6419:8792 1:N:0:1
ACTGGGTATAAAGCGTCCGCAGGTGGTTTCATAAGTCAGTAGTCAAATCCTGGGGCTTAACTTCAGGGCCGCTTCTGATACTGTGGAACTCGAGGTTGGGAGAGGCAAGCGGAATTCTCGGTGTAGTCGTAATAAGCGCTGATATCGAGAAGAACACCAAAGGCAAAGGCAGCTTGCTAGAACAAACCTGACACTCATGGACGAAAGCGTGGGGAGCGAATAGGATTAGATACCCTTGTA
+
GFGGGGGGGGGGGGGGGGGGGGGGGGGGDGGGGGGGFGGGGFGGGGGGGGGGGGGGGGGGGGGGGGFGGFGGGGFFGDFGGGGGGGGGGGGGGGCGGGGGGGGGGGGFGGGGGGGGGAFFGGGGGG<FFFGFF?EFGGGGGGGGGGGGGFEGFGGGGGGGC<FFGFGGFGGGGGGGGGGGGGGFGCF5FFFCCFDFGGGD6FGG8EGGG=ECGGED>E58D<CF3:F387?FFFCG:?FC
@M00200:205:000000000-AKKM3:1:1101:26625:8804 1:N:0:1
ATTGGGCTTAAAGCGTGCGCAGGCGGTGATGTAAGACAGATGTGAAATCCCCGGGCTTAACCTGGGAACTGCATTTGTGACTGCATTGCTGGAGTGCGGCAGAGGGGGATGGAATTCCGCGTGTAGCAGTGAAATGCGTAGATATGCGGAGGAACACCGATGGCGAAGGCAATCCCCTGGGCCTGCACTGACGCTCATGCACGAAAGCGTGGGGAGCAAACAGGATTAGATACCCTTGTA
+
GGGGGGGAFGGGGGGEGGGGGGGGGGGCCFGGGGGEGAFGGGGGGGGGGGGF7FGGGGGGGGGFGG8FGGGGGGGGGG<FGGGGGG<<FGACFG4C?FGDGG<FGCG7@CFDGGGGGG8BFGGGGGGFGGGGGGGGFG>EGGGGGG9FGGGGGGGGGGGEGGGGGGGGEGG7CB8BFGGGGGGGFGGGG<?FGGC582<E?FGGGGGG=CGGGGFGECG?GFGGFGG29=AFGGGGFFFG
@M00200:205:000000000-AKKM3:1:1101:22210:8821 1:N:0:1
ATTGGGCATAAAGGGCGCGTAGGCGGCCTGATAAGTAGGGGGTGAAATCCTGCGGCTTAACCGCAGGGCTGCCTTCTAAACTGTCAGGCTCGAGCACAGTAGAGGCAGGTGGAATTCCCGGTGTAGCGGTGGAATGCGTAGAGATCGGGAAGAACACCGATGGCGAAGGCAGCTCTCTGGGACGGTACTGACGCTGAGACGCGAAAGCGTGGGGAGCGAACAGGATTCGATACCCGAGTA
+
GGGGGGGGGGGGGGGGGGGGGGGGGGGGGGGGGGGGFGGGGGGGGGGGGGGGGGGGGGGGGGGGGGGGGGGGGGGGGGGGGGGGGGGGGGGGGGGGGGGGGGGGGGGGGGGGGGGGGGGGGGGGGGGGGGGGFGGGGGGGGFGGGGGGGGGGGGFFGGGGGGGGGEGGGGGGGGGGGFGGGGGGGGGGGGGGGGGGGGF?=DEG5EGGGGGGGGFGFGGGGDGGFGF))/:D8FCDEEFE
@M00200:205:000000000-AKKM3:1:1101:3612:8823 1:N:0:1
ATTGGGTTTAAAGCGTGTGTAGGCGGGTCGTTAAGTACCTTGTGAAATCCCACGGCTCAACCGTGGAACTGCTTGGTATACTGGCGATCTTGAGCGACTTAGGGGCGAGCGGAACAAACGGTGGAGCGGTGAAATGCGTAGATATCGTTTGGAACGCCAATGGTGAAAACAGCTCGCTGGGAGTCTGCTGACGCTGAGACACGAAAGCCAGGGGAGCAAACGGGATTAGATACCCCAGTC
+
GGGGGGGGEEGGGGG;CFGGGGGGGGGGGGGEDFEGGGGGGGGGGGG@EFFGGEDEEGGGGG>BFCCEFGDGGGDEGGGGGGGCF7=BFGGGGGE@7CF@FG9FGG:F@+FFGGGF8,3:CFFDCFFGGGC7FFG9F@5BC:FBFF7C<@FEFFGGGGDGGFGFECCCAF:E93?*C:CGG68CFGGGGGC8CEGG=8FGGGCEGG3<E6:C5*77>CGGGGGG?C44?*679<CFBFF+
@M00200:205:000000000-AKKM3:1:1101:19990:8840 1:N:0:1
ACTGGGCTTAAAGCGCGTGCAGGTGGCTTGGTAAGTTAGGCGTGAAATCTCCCGGCTCAACTGGGAGAGGTCGTCTAATACTACCGGGCTAGAGAGCAGAAGAGGAAGATGGAATTCCCGGTGTAGTGGTGAAATGCGTAGATATCGGGAGGAACACCAGTGGCGAAGGCGATCTTCTGGTCTGTTTCTGACACTCAGACGCGACAGCTAGGGTAGTAAACGGGATTAGATACCCTAGTA
+
GGGGGGGGGGGGGGGGGGGGGGGGGGGGGGGGGGGGGGGGGGGGGGGGGGGGGGGGGGGGGGGGGGGGGGGGGGGGGGGGGGGGGGGGGGGGFGGGGGGGGGGGGGGGGGGGGGGGGGGGDFGGGGGGGGGGGGGGGGGGGGGGGGGGGGGDGGGGGGGGGGGGGGGGGGGGGGGGGGGGGGGGGGGGGGGGGGGGGGGGDGGGGGGGGGGGE88DFCGFGG5DBGGFFFFGGGGGFFFF
@M00200:205:000000000-AKKM3:1:1101:23211:8848 1:N:0:1
ATTGGGTTTAAAGCGCACGTAGGCGGCTTTGTAAGTTAGAGGTGAAAGCCCGGGGCTCAACTCCGGAACTGCCTCTGAAACTGCCGGTCTAGAGTGCAGGAGAGGAAGGCGGAATTCCAGGTGTAGCGGTGGAATGCGTAGATATCTGGAAGAACACCAGTGGCGAAGGCGGCCTTCTGGACTGACACTGACGCTGAGGCGCGAAAGCTGGGGGAGCAAACAGGATTAGATACCCCAGTA
+
GGGGGGGGGGGGGGGGGGGGGGGGGGGGGGGGGGGGGGGGGGGGGGGGGGGGGGGGGGGGGGGGGGGGGGGGGGGGGGGGGGGGGGGGGGGGGGGGGGGGGGGGGGGGGGGGGGGGGGGGGGGGGGGGGGGGGFGGGGGGGGGGGGGGGGGGGGGGGGGGGGGGGGGGGGGGGGGGGGGGGGGGGGGGGGGGGGGGGGGGGGGGGGGGGGGDGGFGFGGGFCCF?CG>@=6:@C675;FG
@M00200:205:000000000-AKKM3:1:1101:10575:8885 1:N:0:1
ACTGGGTGTAAAGCGTGCGCAGGCGGTTATGTAAGACAGGTGTGAAATCCCAGGGCTTAACCTTGGAACTGCATTTGTGACTGCATAGCTAGAGTACGGTAGAGGGGGATGGAATTCCGCGTGTAGCAGTGAAATGCGTAGATATGCGGAGGAACACCGATGGCGAAGGCAATCCCCTGGACCTGTACTGACGCTCATGCACGAAAGCGTGGGGAGCAAACAGGATTAGATACCCTGGTA
+
GGGGGGGGGGGGGGGGGGCFGGGGGGEGFGGGGGG<FGGGGGGGGGGGGGGFGGGGGFGGGGGFGFGGGGGGGGGFGGGGGGGGGGGGGGGGGGFGGGGGGGGGFEGGGGGGFGFGGGGGGGGGGGGGFGFG9CDFGGGGGGGGGGGGGEG+FFGGGGEGDGGGGECCGGGGGGGGFFGFGGGGGGGGGF9EGGGGDFGGGGFDEGGGGGGGGGFG>=G+>CC<?GCBFF9C@FFGFF?G
@M00200:205:000000000-AKKM3:1:1101:4176:8900 1:N:0:1
ATTGGGTATAAAGGGCGCGCAGGCGGCTGCTCAAGTCAGGCGCGAAAGGCCTGGGCTCAACCCGGGAATTGCGCTTGAGACTGGGCTGGCTTGAGTGCGGGAGAGGATGGTGGAATTCCCAGTGTAGAGGTGAAATTCGTAGATATTGGGAAGAACACCGGTGGCGAAGGCGGCCATCTGGACCGCAACTGACGCTGAGGCGCGAAAGCGTGGGGAGCAAACAGGATTAGATACCCCAGTA
+
GGGGGGGGGGGGGGGGGGGGGGGGGGGGGGGGGGGGGGGGGGCFGGGGGGGGGGGGGGGGGGGGGGGGGGGGGGGGGGGGGGGGGGGGGGGGGGGGFGGGGGGGGGGGGGGGGGGGGGGGGGGGGGGGGGGFGGGGGGGGGGGGGGGGGGFGGGGGGGGGGGGGFECGGDGGGGGGFGGGGGGGGDE?EFCGGDGGGEGGFDEGGCCDFGEGGGFGEGGGGGC0397<@4<:<,2C:BFGG
@M00200:205:000000000-AKKM3:1:1101:13209:8912 1:N:0:1
ACTGGGCGTAAAGGGCGCGTAGGCGGGCATCCAAGTCCGTGGTGAAATCCGGCAGCTTAACTGTCGAACTGCCGTGGATACTGGGTGTCTCGAGGGAGGTAGGGGCGTGCGGAACTGATGGTGGAGCGGTGAAATGCGTTGATATCATCAGGAACTCCGGTGGCGAAGGCGGCACGCTGGACCTCTTCTGACGCTGAGGCGCGAAAGCCAGGGGAGCAAACGGGATTAGATACCCTAGTA
+
GGGGGGGGGGGGGGGGGGGGGGGGGGGGGGGGGGGGGGGGGGGGGGGGGGGGGGGGGGGGGGGGGGGGGGGGGGGGGGGGGGGGGGGGGGGGGGGGGGGGGGGGDGGGGGGGGGGGGGGGGGGGGGGGGGGGGGGGGGGGGGGGGGGGGGGGGGGGGGGGGGGGGGGGGGGGGGGGGGGDFGGGGGGGGGGGGGGGGGGGGGGGGGGGGGGGGGFGFGGGGGGGFGG?FFFGGFGGFF6F
@M00200:205:000000000-AKKM3:1:1101:22426:8913 1:N:0:1
ATTGGGTTTAAAGGGCTCGTAGGCGGCCAACTAAGTCATACGTGAAATCCCTCAGCTTAACTGGGGAACTGCGTGTGATACTGGATGGCTTGGATGTGGGAGAGGGATGCGGAATTCCAGGTGTAGCGGTGAAATGCGTAGATATCTGGAGGAACACCGGTGGCGAAGGCGGCATCCTGGACCAACACTGACGCTGAGGAGCGAAAGCCAGGGGAGCAAACGGGATTAGATACCCCCGTA
+
GGGGGGGGGGGGGGGGGGGGGGGGGGGGGGGGGGGGDFGGGGGGGGGGGGGGGGGGGGGGGGGGGGGGGGGGGGGGGGGGGGGFGGGGGGGGGGFGFGGGGGGGGGGGGGGGGGGGGGGGGFGGGGGGGGGGGGGAFEE3FFEFGGGGGGG7FFGGGGGG@GGGGGGGGGG7ECGGGGGGG6:FFGCGFGEGGGGGEFFGGGGGGGDGGGGFGGFGFGGCDGGDBGGBFF2FGGGGBDFG
@M00200:205:000000000-AKKM3:1:1101:3879:8920 1:N:0:1
ATTGGGCATAAAGCGTACGTAGGCGGCTTTGTAAGTTAGAGGTGAAAGCCCGGGGCTCAACTCCGGAATTGCCTTTAAGACTGCATCGCTTGAATCATGGAGAGGTGAGTGGAATTCCGAGTGTAGAGGTGAAATTCGTAGATATTCGGAAGAACACCAGTGGCGAAGGCGACTCACTGGACATGTATTGACGCTGAGGTACGAAAGCGTGGGGAGCAAACAGGATTAGATACCCCAGTA
+
GGGGGGGGGGGGGGGGGGGGGGGGGGGGGGGGGGGGGGGGGGGGGGGGGGGGGGGGGGGGGGGGGGGGGGGGGGGGGGGGGGGGGGGGGGGGGGFGGGGGGGGDGGGGGGGGGGGGGGGGDGGGGGGGGGGGGGGGGGGGGGGGGF<FGGCEGGGGGGGGGGGGGGDEGGGEDGGGGGGGGGGGGGGGGCGFGGGGGGGGGFGEGG:CGGGGGD:G>GGF*/0C?GGB**-:CEE3@B?C
@M00200:205:000000000-AKKM3:1:1101:10255:8923 1:N:0:1
ACGGGCTTAAAGAGCTCGTAGGTGGTTTGTCGCGTTGTTCGTGAAAACTCACAGCTCAACTGTGGGCGTGCGGGCGATACGGGCAGACTAGAGTACTGCAGGGGAGACTGGAATTCCTGGTGTAGCGGTGGAATGCGCAGATATCAGGAGGAACACCGGTGGCGAAGGCGGGTCTCTGGGCAGTAACTGACGCTGAGGAGCGAAAGCGTGGGGAGCGAACAGGATTAGATACCCCGGTA
+
GGGGGGGGGGGGGGGGGGG@FEGGGGGGGGGGGGGGGGGGGGGGGGGGGGFGGGGGGFGGGGGGGGGGGGGGGGGGGGGGGGGGGGGGGGGGGGGGGGGGGGGGGGGGGGGGGGGGGGGGGGGGGGGGGGGGFGGGGGGGGGGGGGGDEEGGGGGGGGGGGGGGGEGGGGGDEGFFGGGGGGGGGEGDEFGGEGGCGFGGGGGGEGGGGGGGGGFGBCCGGGGGBFC)8FDG<CEDFFD
@M00200:205:000000000-AKKM3:1:1101:2860:8932 1:N:0:1
ACTGGGCTTAAAGGGCGCGTAGGCGGCCTTCTAAGTCAGACGTGAAATCCCTCGGCTCAACCGGGGAACTGCGTCTGAGACTGGAAGGCTTGAATCCGGGAGAGGGATGTGGAATTCCAGGTGTAGCGGTGAAATGCGTAGATATCTGGAGGAACACCGGTGGCGAAGGCGGCATCCTGGACCGGTATTGACGCTGAGGCGCGAAAGCCAGGGGAGCAAACGGGATTAGATACCCTAGTAAGA
+
GGGGGGGGGGGGGGGGGGGGEGGGGGGGGGGDGGGFEGGGGGGGGGGGGGGGGGGGGGGFFGGGGGGGGGGGGEGGFGGGGGGGGGGGGGGGGGGGFFGGGGGGGGGGGGGGGGCFGFGDF=FDFFAFGFGGGG9FGC@BC@EDCEGGGGGGGGFG@FFEFGG,BEE@FGEEDC7<2?FGGFGGC8:*0?C?C****;C5C<EEGEGF=:FFEGBG>FCCCCCDBG4)774:+<+67F@FFFF
@M00200:205:000000000-AKKM3:1:1101:15388:8935 1:N:0:1
ATTGGGTATAAAGGGCTCGTAGGCGGCCAACTAAGTCACACGTGAAATCCCCAGGCTTAACCTGGGAACTGCGTGTGATACTGGATGGCTTGAATTCGGGAGAGGGATGCAGAATTCCAGGTGTAGCGGTGAAATGCGTAGATATCTGGAGGAATACCGGTGGCGAAGGCGGCATCCTGGACCGACATTGACGCTGAGGAGCGAAAGCTAGGGGAGCAAACCGGATTAGATACCCTTGTA
+
EGGGFGGGGGFGGGEGCFEFEF@FGDFG>CFGGEGEEGG<EFGGGGGGGG<FECFGG,CFGGA8<D,CFGGDGFCGG<6CFFGGG,5@FGGGCFFEFFG>+@CBE:C@FGGFF8C?FA5F?GGFGGFC>C7BFGFDGEF7CFGGGFG,,@8:+D<8FGD78+@3+CCECCGGG5C7FGF7,C4BCG>5C+<9A5*2/C*3*/*3*:/5C768587D3588D*/7-/9,09>FGFCD))0A
@M00200:205:000000000-AKKM3:1:1101:4810:8948 1:N:0:1
ATTGGGCGTAAAGCGCGCGCAGGCGGTTCCGAAAGTCGAGCGTGAAAGCTCCTGGCCCAACTGGGAGAGGCCGTTCGAAACTTCGGGACTTGAAGGCGGGAGAGGCAGATGGAATTTCCGGTGTAGCGGTAAAATGCGTAGATACCGGAAGGAACACCAGTGGCGAAAGCGATCTGCTGGCCCGCCCTTGACGCTCAGGCGCGAAAGCTAGGGGCGCGACCGGGATTAGATACCCTCGTA
+
GGGFGGFGGGGGGGGDEGGCFGGGGGGGGGG@FGGGGGD@FGGGGGGGGGGGGGGG8FGGGGGGGGGGGGGGGFGGGGFGGFDFCGGGGGDGGGFEDG7BFGEGGGEGGFGGFFAF=FGGGGGGFGGGGGGGGGGGGGG7:CFGGGGGCFEGGGGGGGGGGGGGCGGGGGGCCG>CFGCGEGFGEGCCC478CD<=EFGGCDEGGGCFC7<F@8))7*?CDDE5(9D<F?BGGGG=)7;*
@M00200:205:000000000-AKKM3:1:1101:9641:8952 1:N:0:1
ACTGGGTGTAAAGGGTGTGTAGGCGGTCCTCTAAGTTTGGTGTGAAATCTCCCGGCTCAACTGGGAGGGTGCGCCGAAAACTGGAGGGCTAGAGTACTGGATGGGAGAGTGGAATTCCTGGTGTAGCGGTGAAATGCGTAGATATCAGGAGGAACACCTGTGGTGTAGACGGCTCTCTGGACAGTAACTGACGCTGAGACACGAAAGCGTGGGTAGCAAACAGGATTAGATACCCCCGTA
+
GGGGGGGGGGGGGGGGGGGGGGGGGGGGGGGGGGGGGGGGGGGGGGGFGGGGGGGGGGGGGGGGGGGGGGGGGGGGGGGGGGGGGGGGGGGGFGGGGGGGGGGGGGGGGGGGDFGGGGGGGGGGGFGGGGGGGFGGGGGGGGGGGGGGGGGEGGFGGGGGGGGGFGGGGGDEGGGGGGCCEF?FGGGGGGFGGEDGGGGGGG5EECDFGG7:CCFDFFGGGGF<<FGBFFDFGGGGD@EC
@M00200:205:000000000-AKKM3:1:1101:6513:8959 1:N:0:1
ATTGGGGCGTAACGGGCTCGTAGGCGGTTTGTCGCGTCGGGAGTGAAAACCCAGGGCTTAACCCTGGGCTGGCTTTCGATACGGGCAGACTAGAGGTATGCAGGGGAGAACGGAATTCCTGGTGTAGCGGTGAAATGCGCAGATATCAGGAGGAACACCGGTGGCGAAGGCGGTTCTCTGGGAGTATCCTGACGCTGAGGAGCGAAAGTGTGGGGAGCGAACAGGATTAGATCCCCCTGTA
+
GGGGGGGGGGGG,FGGGGGGGGGGGGGEGGGGGGGGGGGGGGGGGGGGGGGGGGGGGGGGGGGGGGGGGGGGGGGGGGGGGGGGGGGGGGGGGGGGGGGGGGGGGGGGGGGGGGGGGGGGGGGFGFFGGGFGGGGGGGGGGGGGGGGGGGGGGGGGGGGGGCEGFEGEDGGGGGGGGGGGGGCDCCC+?DGGFGGGEGGGGDFE5EDGGG<@CEFGF5C*><CF?GFFFFAG0,;D3DFG>
@M00200:205:000000000-AKKM3:1:1101:9074:8964 1:N:0:1
ATTGGGTGTAAAGGGTGCGCAGGCCGCGCGGGCAGTCAAATGTGAAATTCCGGGGCTCAACCTCGGAATTGCGCTTGATACTTCCGTGCTAGAACTTTGGAGAGGGATCTGGAATTCTCGGTGTAGCAGTGAAATGCGTGGATATCGAGAAGAACACTAACGGCGTAGGCAAGATCCTGGACAAATGTTGACGCTCATGCACGAAGGCTAGGGTAGCGAACGGGATTAGATACCCTAGTA
+
GGGGGGGGGGGGGGGGGGGGGGGGGGGGGGGCDGGGGGGFFGGGGGGGGGGGGGGGGGGGGG,FFGFE<FGGGDGGGGGGGGGGEFFGGGGGGGGGGGGGGGGGGEGGGGGGGGGGGGGGGGGGGGGFGGGGGGGGGGGDGGGGGGG+CCFGGGGGGGGGFGGGDGGGGGGGFCFGGF:FGGGDCGGGFGGGGGGGGGGGGGGGG=DDC?FEFFFC@GGGGG5C:DG?FFAGGFGC?FFG
@M00200:205:000000000-AKKM3:1:1101:19566:8965 1:N:0:1
ACTGGGCATAAAGCGCGCGCAGGTGGGTGCGCAAGTCGGAGGTGAAAGCGCAGGGCTCAACCCTGCGACGCCCTTCGAGACTGCGTGTCTAGGGACCGGTAGAGGTGAGTGGAATTCCCGGTGTAGCGGTGGAATGCGTAGATATCGGGAAGAACACCGGAGGCGAAGGCGGCTCACTGGGCCGGATCCGACACTGAGGCGCGAAAGCTAGGGGAGCAAACGGGATTAGATACCCCTGTA
+
GGGGGGGGGGGGGGGGGGGGGGGGGGGGGGGGGGGGGGGGGGGGGGGGGGGGGGGGGGGGGGGGGGGGGGGGGGGGGDFGGGGGGGGGGGGGGGGGGGGGGGGGGGGFFGGGGGGGGGGGGGGGGGGGGGGGGGGGGGGGGGGGGGGGGGD:EGGGGGGGGGFGGGGGGGGGGDGGGGGGGGGGGGGGGGGGGGGGGGGGGGGGGGGGG+<CGGFGFGGGGGGGFGGFFFAGGFFGFFFG
@M00200:205:000000000-AKKM3:1:1101:8173:8984 1:N:0:1
ACTGGGCGTAAAGGGCGCGTAGGCGGCCACCGCAAGTCGACTGTGAAATCTCCGGGCTTAACCCGGAAAGGTCAGCCGATACTGCGGGGCTAGAGTGCAGAAGGGGCAACTGGAATTCTCGGTGTAGCGGTGAAATGCGTAGATATCGAGAGGAACACCTGCGGCGAAGGCGGGTTGCTGGGCTGACACTGACGCTGAGGCGCGAAAGCTAGGGGAGCGAACGGGATTAGATACCCTTGTA
+
GDGGGGGGGGGGGGGEGGGGGGGGGGGGGGGGGGGCEFGGGGGGGGGGGGCGGGGGGGGGGGGGGGGGCGGGGGGGGCCEGGG?FFGCE7FFFGGGGGGGGGGGGGGGGGGGEGGGFGFFGEEGGGGGGGGEGGFFGGGEGGEFFFFE@FGGDCGGGGEFCFGGG::EGCFGGDGGDCFGGGCGGCCF779:8=*:;CFF5/:*:CDCC<9AEGFD@5?E39EC65C:?FA7@EFD?5??F
@M00200:205:000000000-AKKM3:1:1101:18173:9007 1:N:0:1
ACTGGGCTTAAAGGGCGTGTAGGCGGTTTCGTATGTCTGGCGTGAAAGCCCCGGGCTCACCTCGGGAAGTGCGTCGGAAACTGCGAGACTAGAGTCCCGGAGAGGGAGGTGGAATTCCAGGTGTAGCGGTGAAATGCGCAGATATCAGGAGGAACACCGGTGGCGAAGGCGGTTCTCTGGGAATGACCTGACGCTGAGGAGCGAAAGTGTGGGGAGCGAACAGGATTAGATACCCTGGTA
+
GGGGGGGGGGGGGGGGGFGGGGGGGGGGEGGGGGGGGGGGGGGGGGGGGGGEGGGGGGGGGGGGGGGGGGGGGG7FGGGGGGGFGGGGGGGGGGGGGGGGGGGGGGGGGGGGGGGGGFAEGGGGGGGGGGGGGGGGGGGGGGGGGGGGGGGEFGGGGGGGGGGGGGGGGGGGGGGFFCGGGGGGGFFGGGF6CEGGGGGGEFGGG=D*++<>EG35;75EDGGGFGGFF?2?CGG4;>FG
@M00200:205:000000000-AKKM3:1:1101:4581:9027 1:N:0:1
ACTGGGCGTAAAGGGCTCGTAGGCGGTTCGGTAAGTCGGATGTGAAAACTTAGGGCTCAACCCTGAGACGCCATCCGATACTGCTGTGACTTGAGTTCGGTAGAGGAGTGTGGAATTCCTGGTGTAGCGGTGAAATGCGCAGATATCAGGAGGAACACCTACGGCGAAGGCAGCACTCTGGGCCGAAACTGACGCTGAGGAGCGAAAGCGTGGGTAGCAAACAGGATTAGATACCCCTGTA
+
GGGGGGGGGGGGGGGGGGGGGGGGGGGGGGGGGGGGGGGGGGGGGGGGGGGGGGGGGGGGGGGGGGGGGGGGGGGGGGGGGGGGGGGGGGGGGGGGGGGGGGGGGGGGGGGGGGGGGGGGGGGGGGGGGGGGGGGGGGGGGGGGGGGGGGGGGGGGGGGGGGGGGGGGGCGGGEGGGGGGGGGGGGGGGGGGGDDEDEEFGGGG=EGGFGEGEGFGFGGCC5@C8<75F?DFF?@*.7@GG
@M00200:205:000000000-AKKM3:1:1101:16221:9035 1:N:0:1
ACTGGGCTTAAAGCGTGCGTAGACGGTTATTTAAGTCGGGTGTGAAAGCCCCGGGCTCAACCTGGGAATTGCATTCGAGACTGAATAGCTAGGGTACGGTAGAGGGAAGTGGAATTTCCGGTGTAGCGGTGAAATGCGTAGATATCGGAAGGAACATCAGTGGCGAAAGCGACTTCCTGGACCAGTACCGACGTTCAGGCACGAAAGCGTGGGGAGCAAACAGGATTAGATACCCCAGTAAGA
+
GGGGGGGGGGGGGGGGGGGGGGGGGGGGGGGGGGGGGGGGGGGGGGGGGGGGGGGGGGGGGGGGGGGGGGGGGGGGGGGGGGGGGGGGGGGGGGGGGGGGGGGGGGEGEGGGGGGGGGGGGGGGGGGGGGGGGGGGGGGGGGGGGGGGGGGGGGGGGGGCGGGGGGGGDGEGGGGGGGGGGFGGCGGGGGGGGGGGGGGGGGGGEGGGGEDGGGFG>FGGGDFG:G>?FFAGGGGGFF:9FBF
@M00200:205:000000000-AKKM3:1:1101:6261:9043 1:N:0:1
ATTGGGTTTAAAGGGCAGGTAGGTGGTCTTATTTGTCTGAGGTGAAATCCTTCGGCTTAACCGAAGAAGTGCCTCAGAAACGGTAAGACTAGAGTCTCAGAGAGGGTCGTGGAATTCCCGGTGTAGCGGTGAAATGCGTCGAGATAGGGAGGAACACCAGCGGCGAAGGCGGCGACCTGGATGAGTACTGACACTCAACTGCGAAAGCGCGGGGAGCAAACAGGATTAGATACCCTCGTAAGAC
+
EFDC9AFGGFFGAEGDEGGE,;CFGFB@FE,CFFFEGGGGFFGGGECFD<EEEGGGGGGGACCC7FEDFG9@F,CDCFFGEGCGGGGFFFGGEFFGEFGGGC<:ECF=:4FEC5?F9FFBF:FFA,A::FFF9EEFGGC++8==A,AFF8FECD,BDCF=@:CCG*BF>GG7CEBEEGFFF;0?<FFF::9C<EGGFC8C66C88857**/:C8)>B**29CAF(*22/6570<@4755**4>)
@M00200:205:000000000-AKKM3:1:1101:2955:9051 1:N:0:1
ATTGGGTGTAAAGGGTGTCAAGGCGGTCATGTTAGTCGTTCGTAAAATCCGTGGGCTCAACCTACGGCTCGCGAGCGAAACGGCATGACTTGAGGTTGGAAGAGGTGCGTGGAACTCACGGTGTAGGGGTGAAATCCGTTGATATCGTGGGGAACACCAAAGGCGAAGGCAGCGCACTGGTCCAAATCTGACGCTCACACACGAAAGCCAGGGTGCGAACGGGATTAGATACCCGAGTA
+
FGGGGGGCGGGGGGGGGCE-CFGGGGGGCGGCFFGGGGGF8FFFGGGGGGGGGGGFGGGGGG8FCCEC@@FGG@EFGGG>CFGGGGGG=AE?EEFFGFGGFCFF85?ACGGEGGDDGFCGG@@FGGGEGGGGGGGGGG@CFGGGGG:FG>:CGGGGGGG:>FFGGGGGGGF8*B7EEGFFGFCC9<9FCCCFCEG=C+8EEDCEGG3C*:*;ECDGFG5CD3?DBF=?6=BCFC55)))
@M00200:205:000000000-AKKM3:1:1101:15161:9061 1:N:0:1
ACTGGGCTTAAAGGGCGCGTAGGCGGTGGCTTAAGCGTGCGGTGAAAGCCCGGGGCTCAACCCCGGGTCGGCCGTGCGGACTGGGTCACTCGAGCACTGTAGGGGCGGGTGGAATTCCGGGTGTAGCGGTGGAATGCGTAGATATCCGAAAGAACACCGGAGGCGAAGGCGGCTTGCTGGGCATGGTCTGACGCTGAGGCGCGAAAGCGTGGGGAGCGAACAGGATTAGATACCCCAGTA
+
GGGGGGGGGGGGGGGGGGGGGGGGGGGGGGGGGGGGGGGGGGGGGGGGGGGGGGGGGGGGGGGGGDGGGGGGGGGGGGGGGGGGGGGGGGGGGGGGGGGGGGGGGGGGGGGGGGGGGGGGGGGGGGGGGGGGGGGGGGGGGGGGGGGGGGGGGGGGGGGGGGGGGEGGGGGGGGGGGGGGDGGGFGGGGGGGGGGEGFGCCGGGGGDFGGGGGGFG:=CE5DGGFFFF?6AFGFGGFFFG
@M00200:205:000000000-AKKM3:1:1101:14036:9063 1:N:0:1
ATTGGGTATAAAGGGCGCGTAGGCGGACTCTTAAGTCAGAGGTGAAAGCCCAAGGCTCAACCTTGGAATTGCCTTTGATACTGAGAATCTCGAGACCGGAAGAGGTGAGTGGAACTGCGAGTGTAGAGGTGAAATTCGTAGATATTCGCAAGAACACCAGTGGCGAAGGCGGCTCACTGGTCCGGTTCTGACGCTGAGGCGCGAAAGCGTGGGGAGCAAACAGGATTAGATACCCCAGTA
+
GGGGGGGGGGGGGGGGGGGGGGGGGGGGGGGGGGGGGGGGGGGGGGGGGGGGGGGGGGGGGGGGGGGGGGGGGGGGGGGGGGGGGGGGGGGGGGGGGGGGGGGGGGGGGGGGGGGGGGGGGEGGGGGGGGGGGGGGGGGGGGGGGGGGGGGGGGGGGGGGGGGGGGGGGGGGGDGGGGGGGGGGGGGGGGGGGGGGEG=FEGGGDGGGGGGGGGFD>FFGGGGG?GGFFFFGFFCG)7@+
@M00200:205:000000000-AKKM3:1:1101:27917:9063 1:N:0:1
ATTGGGTGTAAAGGGTGCGTAGGCGGTCGCGCAAGTCGGATGTGAAATCTTAGGGCTCAACCCTGAAACTGCATTCGATACTGCGTGGCTAGAGTACTGGAGAGGAGACTGGAATTTACGGTGTAGCAGTGAAATGCGTAGATATCGTAAGGAAGACCAGTGGCGAAGGCGAGTCTCTGGACAGTTACTGACGCTGAGGCACGAAGGCCAGGGGAGCAAACGGGATTAGATACCCCGGTAAGA
+
GGGGGGGGGGGGGGGGGGGGGGGGGGGGGGGGGGDGGGGGGGGGGGGGGGGGGGGGGGGGGGGGGGGGGGGGGGGGGGGGGGGGGGGGGGGGGGGGGGGGGGGGGGGGGGGGGGGGGGGGGGGGGGGGGGFGGGGGGGGGGGGFFGFGGGGGGGGGFGGGGGGGGGGGGGGGGGGGGGGFGGGGGGGGGGFFGCDCGFGFGGGGGGGGGGGGDEBDFGBGGGGG?GGDFFBGGFEGFFFGGFF
@M00200:205:000000000-AKKM3:1:1101:23323:9064 1:N:0:1
ATTGGGTGTAAAGGGCGCGTAGGCGGGGTCGGAAGTCGGGTGTGAAAGCCCCGGGCTCAACCCGGGAACGGCGCTCGAGACTCCGGCTCTTGAGTCCCGGAGAGGCGGGTGGAATTCCTGGTGTAGCGGTGAAATGTGTAGAGATCAGGAGGAACACCGGTGGCGCAGGCGGCCCGCTGGACGGAGACTGACGCTGAGGCGCGAAAGCGTGGGGAGCAAACGGGATTAGATACCCCCGTAAGA
+
GGGGGGGGGGGGGGGGGGGGGGGGGGGGEGGGGGGGGGGGGGGGGGGGGFFGGGGGGGGGGGGGGGGGGGGGGGGGGGGGGFGGGGGGGGGGGGGGGGGGGGGGGGGGFE@F7FCGGGGGGFGFGGGGGFGFGGGGCF+<7<CDFGGGGFGGG>;8EEGGGGGD>C*:C5CGC:CCE5EE5CCE8?C82*03;=***1/*17588:)02*2CEGFC5FFF*/*>:<54?*.:FFFGFFFE32<
@M00200:205:000000000-AKKM3:1:1101:23668:9071 1:N:0:1
ATTGGGTTTAAAGCGTGCGTAGGCGGTCCGCTGTGTCCCGTGTGAAAGCCCCGGGCTCAACCTGGGAATTGCATGGGAAACTGGCGGGCTGGAGTGCGGCAGAGGGGGGTGGAATTCCGCGTGTAGCAGTGAAATGCGTAGAGATGCGGAGGAACACCGATGGCGAAGGCAGCCCCCTGGGCCGACACTGACGCTCAGGCACGAAAGCGTGGGGAGCAAACAGGATTAGATACCCTTGTAAGA
+
GGGGGGGGGGGGGGGGGGGGGGGGGGGGGGGGGGGGGGGGGGGGGGGGGGGGGGGGGGGGGGGGGFGGGGGGGGGGGGGGGGGFGEFGGGGGGGGFFGGGGGGGFGGGGGGGGGGGGGGGGGGGGGGGCFFFEGFGG>ECEGFGGGGDDEEEGGGGGGGDGGGGGGCEGGGGGGGGGGGGGFGGEEGGGGGGGGCEGGFGGGGDGEDGECECEEECBC*<FCFF2FG2?F<FGGFFF@?F745
@M00200:205:000000000-AKKM3:1:1101:6865:9074 1:N:0:1
[truncated: 43,696,513 more chars]
