# Supplementary material for: Responses of rhizosphere soil bacteria to 2-year tillage rotation treatments during fallow period in semiarid southeastern Loess Plateau
Source: PeerJ. 2020 May 5;8:e8853. doi: 10.7717/peerj.8853 (PMC7207221; doi:10.7717/peerj.8853)
Supplement: Supplemental Information 2 [file peerj-08-8853-s002.gz › G1'L1.R1.fastq]

@M00200:207:000000000-ALC1F:1:1101:24634:6545 1:N:0:5
ATTGGGTTTAAAGCGTACGTAGGTGGCTTGATAAGTCGAATGTGAAAGCCCTGGGCTTAACCTGGGAACTGCATCCGAAACTGTCTGGCTAGAGTAAGGGAGAGGGAAGCGGAATTTCCGGTGTAGCGGTGAAATGCGTAGATATCGGAAGGAACACCAGTGGCGAAGGCGGCTTCCTGGCCCATTACTGACACTGAGGTACGAAAGCGTGGGGAGCAAACAGGATTAGATACCCCAGTAAGA
+
GGGGGGGGGGGGGGGGGGGGGGGGGGGGGGGGGGGGGGGGGGGGGGGGGGGGGGGGGGGGGGGGGGGGGGGGGGGGGGGGGGGGGGGGGGGGGGGGGGGG8FGGGGGGGGGGGGGGGGGGGGGGGGGGGGGGGGFGGGGGGGGGGGGGGGGGGGGGGGGGGGGGGGGGGGDGGGGGGGGGGFGGGGGGGGGGFGGGGGGGGGGGGGGFEGEGGGGGFGGFGFGFF@B?F?FFGF@FFFFFFFF
@M00200:207:000000000-ALC1F:1:1101:11881:8575 1:N:0:5
ATTGGGCTTAAAGGGCGTGTAGGCGGTTTGTACAGTTAGATGTGAAATCCCCGGGCTTAACCTGGGAGCTGCATTTAATACGTGCAGACTAGAGTGTGAGAGAGGGTTGTGGAATTCCCAGTGTAGAGGTGAAATTCGTAGATATTGGGAAGAACACCGGTGGCGAAGGCGGCAACCTGGCTCATTACTGACGCTGAGGCGCGAAAGCGTGGGGAGCAAACAGGATTAGATACCCCCGTA
+
GCGGGGGGGGGFGGGGGGDGGGGGGGGGGGGGGFGGGGGGGGGFGFFGGGGFGGGGGGGGGGGGGGGGGGGGGGGGGGGGGGGGGGGCGGGGGGGGFFGGGGGGGGGGGGGGFGGGGGFCEBFFFCFGGGGGGGGGGGGGFDFFFGGGGGGGGGGGFGGGGDEF78EGGGGGGGGGGGGGGGFGG5DFCCFGGE7EEF=FGGGGGGGGGGGG=DGGDG<DG:FFFF?6FFF?7>?FBBDF
@M00200:207:000000000-ALC1F:1:1101:22468:15252 1:N:0:5
ATTGGGTTTAAAGGGTGCGCAGGCGGACTTATAAGTCAGAGGTGAAATCTCACTGCTCAACAGTGAAACTGCCTTTGATACTGTAGGTCTTGAATTAGGGAGAGATTCGTGGAATTCCGAGTGTAGCAGTGAAATGTGTAGATATTCGGAAGAACACCAGAGGCGAAGGCAGTGATCTGGGCCAGTACTGACGCTGAGGAGCGAAAGCGTGGGGAGCAAACAGGATTAGATACCCTGGTA
+
GGGGGGGGGGGGGGGGGGGGGGGGGGGGGGGGGGGGGGGGGGGGGGGGGGGGGGGGGGGGGGGGGGGGGGGGGGGGGGGGGGGGGGGGGGGGGGGGGGGGGGGGGGGGGGGGGGGGGGGGGGGGGGGGGGGGGGGGGGGGGGGGGGGGGGGGGGGGGGGGGGGGGGGGGGGGGGGGGGGGGGGGGGGGGGGGGGGGGGGGGGGGGGGGGGGGGGGGFGGFGFGFFFFFFFFFGFFFF;FF
@M00200:207:000000000-ALC1F:1:1102:9401:4918 1:N:0:5
ATTGGGTGTAAAGGGTGCGTAGGCGGATGATTAAGTCAGTGGTGAAAGCTGGTCGCTTAACGATCAAACTGCCATTGATACTGATTGTCTTGAATTGGGTTGAGGTTAGCGGAATGTGACATGTAGCGGTGAAATGCATAGATATGTCATGGAACACCAATTGCGAAGGCAGCTAACTGGGCCTTGATTGACGCTGAGGCACGAAAGCGTGGGTAGCGAACAGGATTAGATACCCGCGTA
+
GGGGGGGGGGGGGGGGGGGGGGGGGGGGGGGGGGGGGGGGGGGGGGGGGGGGGGGGGGGGGGGFGGGGGGGGGGGGGGGGGGGGGGGGGGGGGGGGGGGGGGGGGGGGGGGGGGGGGGGGGGGGGGGGGGGGGGGGGGGGGGGGGGGGGGGGGGGGGGGGGGGGGGGGGGGGGGGEDGFFGFGGFGGGGGGGGGGGGGGGGGGGGGGFEGGGGGGGGGGGGGGGFGGFGFFGGG<DBDBG
@M00200:207:000000000-ALC1F:1:1102:21992:6780 1:N:0:5
ACTGGGTTTAAAGCGCGCGTAGGTGGCTTGATAAGCCGGTTGTGAAAGCCCCGGGCTCAACCTGGGAACGGCATCCGGAACTGTCAAGCTAGAGTGCAGGAGAGGAAGGTAGAATTCCCGGTGTAGCGGTGAAATGCGTAGAGATCGGGAGGAATACCAGTGGCGAAGGCGGCCTTCTGGACTGACACTGACACTGAGGTGCGAAAGCGTGGGTAGCAAACAGGATTAGATACCCGCGTA
+
GGGGGGGGGGGGGGGGGGGGGGGGGGGGGGGGGGGGGGGGGGGGGGGGGGGGGDGGGGGGGGGGGGGGGGGGGGGGGGGGGGGGGGFGGGGGDFGGGGGG@FEGGGGGGGGGGGGGGGGGGGGGGGGGGGGGGGGGGGGGGGGGGGGGGGGGGGGGGGGGGGGGGGGGGGGGGGGGGGGGGGGGGGFFGGGGGGGGGGFGGFGGGGGGGGGGGGGGGGGFFGGGFGFFGFFGGCFDBDEG
@M00200:207:000000000-ALC1F:1:1104:16235:7657 1:N:0:5
ACTGGGTGTAAAGCGTGCGCAGGCGGTTTTGTAAGTCAGATGTGAAATCCCCGGGCTTAACCTGGGAACTGCGTTTGAAACTACAAGGCTAGAGTGTGGCAGAGGGGGGTGGAATTCCACGTGTAGCAGTGAAATGCGTAGAGATGTGGAGGAACACCGATGGCGAAGGCAGCCCCCTGGGCTGACACTGACGCTCAGGCACGAAAGCGTGGGGAGCAAACAGGATTAGATACCCTAGTA
+
GGGGGGGGGGGGGGGGGGGGGGGGGGGGGGGGGGGGGGGGGGGGGGGGGGGGGGGGGGGGGGGGGGGGGGGGGGGGGGGGGGGGGGGGGGGGGGGGGGGGGGGGGGGGGGGGGGGGGGGGGGGGGGGGGGGGGGGGGGGGGGGGGGGGGGGGGGGGGGGGGGGGGGDGGGGGGGEGGGGGGGGGGGGGGGGGGGGGGGGGGGGGGGGGGGGGGGGGGGCGGGGFGGGGGGGGGGGGGGGG
@M00200:207:000000000-ALC1F:1:1108:13936:13522 1:N:0:5
ACTGGGTATAAAGGGAACGCAGGCGGTCTTTTAAGTCTGATGTGAAAGCCTTCGGCTTAACCGAAGTCGGGCATTGGAAACTGGGAGACTTGAGTGCAGAAGAGGAGAGTGGAACTCCATGTGTAGCGGTGAAATGCGTAGATATATGGAAGAATACCAGTGGCGAAAGCGGCTCTCTGGTCTGTAACTGACGCTGAGGTTCGAAAGCGTGGGTAGCAAACAGGATTAGATACCCCGGTA
+
GGGGGGGGGGGGGGGGGGGGGGGGGGGGGGGGGGGGGGGGGGGGGGGGGGGGGGGGGGGGGGGGGGGGGGGGGGGGGGFGGGGGGGGGGGGGGGGGGGGGGGGGGGGGGGGGGGGGGGGGGGGGGGGGGGGGGGGGGGGGGGGGGGGGGGGGGGGGGGGGGGGGGGGGGGGGGFGGGGGGGGGGGGGGGGGGGGGGGGGGGGGGGGGGGGGGGGGGGGGGGGGGFGGGGFGGFDFGECBG
@M00200:207:000000000-ALC1F:1:1108:25936:21430 1:N:0:5
ATTGGGTTTAAAGGGTACGCAGGCGGACTTTTAAGTGAGGTGTGAAATCCCCGGGCTTAACCGGGGAATTGCATTTCAGACTGGGGGTCTAGAGTACTCTAGGGAGGGGTAGAATGCCACGTGTAGCGGTGAAATGCGTAGAGATGTGGAGGAATACCGAAGGCGAAGGCAGCCCCTTGGGGATGTACTGACGCTAATGTGCGAAAGCGTGGGGAGCAAACAGGATTAGATACCCGTGTA
+
F9FFFGGGGGGGGGGGFGG7FGGGGGGGC<,EGGGCE<@D,CFGGGGGGFF@@CGGGDGGFG:FEGGG?FGGCFCCFAFGFGG@EGGGGGGGGG,B5,,CFFCF8@FEGFEGGG9,,:BFFFF>CFFGGFE7BACGGGFDFGGGFFG<FFGGGFG:@FFEG*>,CEEFEGFGG@:**4<>FGCEEGGGFGGFEEE*33?51>CEGEG@C;CEEECCCCAF=<7C3<>FGFF7<9*1)24C
@M00200:207:000000000-ALC1F:1:1110:24773:3870 1:N:0:5
ATTGGGTTTAAAGCGAGCGCAGGTGGTTTAATAAGTCTGATGTAAAAGGCAGTGGCTCAACCATCGTGTGCATTGGAAACTGTTAGACTTGAGTGCAGTAGAGGAGAGTGGAATTCCATGTGTAGCGGTGAAATGCGTAGATATATGGAGGAACACCGGTGGCGAAAGCGGCTCTCTGGACTGTTACTGACACTGAGGCTCGAAAGCGTGGGTAGCAAACAGGATTAGATACCCTAGTA
+
GGGGGGFGGGGGGGGFGGGGGGGGGGFFGGGGGGGGGGGGGGGGGGGGDFGGGGGGGGGGGFEGGGGGGGGGGGFFFGGGGGGGG<FFGGFGGGGGDGGGGGFGGCFCGGGGGGGGGGGGGGGGGGGDEEFGGGGFCFFGFFGGGGFCFG7FGGGGGEGGGGGGGGGGGGDGGGGGGGGGG@,EFGGFGGGGGGDEGGGGGGGGGGGGE>EEGGEGG?FGDFGGGGGFFFFCFGGGFGF
@M00200:207:000000000-ALC1F:1:1112:24594:5609 1:N:0:5
ATTGGGTATAAAGCGAGCGCAGGCGGTTTAATAAGTCTGAAGTTAAAGGCAGTGGCTTAACCATTGTTCGCTTGGGAAACTGTTAAACTTGAGTGCAGAAGGGGAGAGTGGAATTCCATGTGTAGCGGTGAAATGCGTAGATATATGGAGGAAAACCGGTGGCGAAAGCGGCTCTCTGGTCTGTAACTGACGCTGAGGCTCGAAAGCGTGGGGAGCAAAAAGGATTAGATACCCTAGTAAGATT
+
GGGGGGGAFGGGGGGGGGGGGGGGGGGGD<<FGGGGGGG,6EFFFGGGAFGGGGGGGFGGFGGGAFA<,CEC@,?C=FFFFFEC??FDCF,EEE9CFGCFEG@F7CGG<?D<FCF9FEAB,@B<AFCE@+?EGF?BC4::=9<,5CFGFEC:F,@>FF+33@3>3FEEFGG>*@BBD9CC,>42@9;;;;DGGE*::58FCEEEGDFE855:EEG5D*?*2C700:09CF7:FC670::C40--
@M00200:207:000000000-ALC1F:1:1112:3586:7516 1:N:0:5
ATTGGGCTTAAAGGGCGCGTAGGCGGCATATTAAGTCAGCTGTGAAATCTCCGAGCTTAACTCGGAACTGTCAGCTGATACTGATGTGCTAGAGTGCAGAAAGGGCAATCGGAATTCTTGGTGTAGCGGTGAAATGCGTAGATATCAAGAGGAACACCTGAGGCGAAGGCGGGTTGCTAGGCTGACACTGACGCTGAGTGCGCGAAAGCCAGGGGAGCAAACGGGATTAGATACCCCGGTA
+
GGGGGGGGGGGGGGGGGGGGGGGGGGGGGGGGGGGGGGGGGGGGGGGGGGGGGGGGGGGGGGGGGGGGGGGGGGGGGGGGGGGGGGGGGGGGGGGGGGGGGGGGGGGGGGGGGGGGGGGGGGGGGGGGGGGGGGGGGGGGGGGGGGGGGGGGGGGGGGGGGGGGGGGGGGGGGGGGGGGGGGGGGGGGGGGGGGGGGGGGGGGGGGGGGGGGGGGGGGGGGGGGGGGGGFFFGGGGFGGGF
@M00200:207:000000000-ALC1F:1:1112:25647:11055 1:N:0:5
ATTGGGCATAAAGCGAACGCAGACGGTTTATTAAGTCTGATGTGAAAGCCCGGAGCTCAACTCCGGAATGGCATTGGAAACTGGTTAACTTGAGTGCAGTAGAGGTAAGTGGAACTCCATGTGTAGCGGTGGAATGCGTAGATATATGGAAGAACACCAGTGGCGAAGGCGGCTTACTGGACTGCAACTGACGTTGAGGCTCGAAAGTGTGGGTAGCAAACAGGATTAGATACCCTAGTA
+
GGGGGGGGGGGGGGGGGGGGGGGGGGGGGGGGGGGGGGGGGGGGGGGGGGGGGGGGGGGGGGGGGGGGGGGGGGGGGGGGGGGGGGGGGGGGGGGGGGGGGGGGGGGGGGGGGGGGGGGGGGGGGGGGGGGGGGGGGGGGGGGGGGGGGGGGGGGGGGGGGGGGGGGGGGGGGGGEFGGGGGGGGGGGGGGGGEGGGGGGGGGGGGGGGGGGGGGGGGGGCDFFGGGGGFGGFFFCFGGG
@M00200:207:000000000-ALC1F:1:1112:12135:11708 1:N:0:5
ACTGGGTTTAAAGCGAGCGCAGGTGGTTTAATAAGTCTGATGTAAAAGGCAGTGGCTCAACCATTGTGTGCATTGGAAACTGTTAGACTTGAGTACAGTAGAGGAGAGTGGAATTCCATGTGTAGCGGTGAAATGCGTAGATATATGGAGGAACACCGGTGGCGAAAGCGGCTCTCTAGACTGTAACTGACACTGAGGCTCGAAAGCGTGGGTAGCAAACAGGATTAGATACCCCAGTA
+
GFGCGGGGGGFCGGGGGGGGGGGFGGGGGGGGGGGGGGGGGGGGGGGGGGGGGGGGDFGGGDGFGGGGFGGGGGGGGGGGGGGGGGGGGGGGGGFFGGFFGGFGGGGGGDGGGGGFGGGGGGGGGCFEGGGGGGGGGGGGFGGGGGGGGGGGGGFGGGECFGGGDGEC@FFGGGGGGGGGGGDFFCGGGGGFGGGFGGG=FGGGGG,?EGGGGGGGGGGGGGGDDCFFFFGGFGFGFGG
@M00200:207:000000000-ALC1F:1:1113:11066:4140 1:N:0:5
ATTGGGTATAAAGAGCTCGTAGGCGGCTTGTCACGTCGGGTGTGAAAGCCCGGGGCTTAACCCCGGGTCTGCATTCGATACGGGCTGGCTAGAGTGTGGTAGGGGAGATCGGAATTCCTGGTGTAGCGGTGAAATGCGCAGATATCAGGAGGAACACCGGTGGCGAAGGCGGATCTCTGGGCCATTACTGACGCTGAGGAGCGAAAGCGTGGGGAGCGAACAGGATTAGATACCCTCGTA
+
GGGGGGGGGGGGGGGGGGGGGGGGGGGGGGGGGGGGGGGGFGGGGGGGGGGGGGGGGGGGGGGGGGGGGGGGGGGGGGGGGGGGGGGGGGGGGGGGGGGGGGGGGGGGGGGGGGGGGGGGGGGGGGGGGGGGGGGGGGGGGGGGGGGGGGGGGGGGGGGGGGGGGGGGGGGGGGGFFGGFGGGEGDGGGGGGGGGGGGCFEGGGGGGGGGGGGGGDGGGGGGGGGGGGGFGGFFGG>GFG
@M00200:207:000000000-ALC1F:1:1113:24330:5760 1:N:0:5
ATTGGGTATAAAGAGCACGTAGGCGGTTGAGCAAGTCCATTGTGAAATCCCCCGGCCTAACCGGGGAACTGCATTGGATACTACTTGACTTGAGTGCAGGAGGGGAGAGTGGAATTCCAGGTGGAGCGGTGAAATGCGTAGATATCTGGAGGAACGCCGGCGGCGAAAGCGACTCTCTGGTCTGTAACTGACGCTGAGGTGCGAAAGCTAGGGGAGCAAACGGGATTAGATACCCTAGTA
+
GGGGGGGGGGGGGGGGGGGGGGGGGGGGGGGGGGGGGGGGGGGFGGGGGGGGGEFGGGGGGGGGGGGGGGGGGGGGGGGGGGGGGGGGGGGGGGGGGGGGGGGGGGGDGGGGGFGGGGGGGGGGGGGGGGGGGGGGGGGGGGGGGGGGGGGGGGGDGGGGGGGGGGDGEGDGGEGGGGGFFFFGGFGGGGGGGGGGGGGGGGG=CEGGGGFGGGGEGGGGGGGGGGGGGFGGGGGGFGFG
@M00200:207:000000000-ALC1F:1:1113:4167:20884 1:N:0:5
ATTGGGTATAAAGCGCGCGCAGGTGGTTTCTTAAGTCTGATGTGAAAGCCCACGGCTCAACCGTGGAGGGTCATTGGAAACTGGGAGACTTGAGTGCAGAAGAGGAAAGTGGAATTCCATGTGTAGCGGTGAAATGCGTAGAGATAGGGAGGAACACCAGTGGCGAAGGCGACTTTCTGGTCTGTAACTGACACTGAGGCGCGAAAGCGTGGGGAGCAAACAGGATTAGATACCCGTGTA
+
GGGGGGGGGGGGGGGGGGGGGGGGGGGGGGGGGGGGGGGGGGGGGGGGGGGGGGGGGGGGGGGGGGGGGGGGGGGGGGDGGGGGGGGGGGGGGGGGGGGGGCGGGGGGGGGGGGGGGGGGGGGGFGGGGGGGGGGGGG@@FGGGGGGGGGGGGGDFGGGGGGGGDGE@CGGGGGGGGGGFFGGFGGGGF9FDEFGGGGF=GGGGGGGGGGGGGGGGGCGGGGGGGGGGGFGGGGGDBG@F
@M00200:207:000000000-ALC1F:1:1114:11183:15873 1:N:0:5
ACTGGGTATAAAGGGCGTGTAGGCGGTTTGTACAGTCAGATGTGAAATCCCCGGGCTTAACCTGGGAGCTGCATTTGATACGTGCAGACTAGAGTGTGAGAGAGGGTTGTGGAATTCCCAGTGTAGAGGTGAAATTCGTAGATATTGGGAAGAACACCGGTGGCGAAGGCGGCAACCTGGCTCATGACTGACGCTGAGGCGCGAAAGCGTGGGGAGCAAACAGGATTAGATACCCCTGTA
+
GGGGGGGGGGGGGGGGGGGGGGGGGGGGGGGGGGGGGGGGGGGGGGGGGGGGGGGGGGGGGGGGGGGGGGGGGGGGGGGGGGGGGGGGGGGGGGGGFGGGGGGGGGGGGGGGGGGGGGGGGGGGGGGGGGGGGGGGGGGGGGGGGGGGGGGGGGGGGGGGGGGGGGGGGGGGGGGGGGGGGGGGGGFGGGGGGGGGGGFFGGGGGGGGGGGGGGGGGGGGGGGGFGGFGFGGGGGFFGFG
@M00200:207:000000000-ALC1F:1:1115:5455:14809 1:N:0:5
ATTGGGCTTAAAGCGAGCGCAGGCGGTTTAATAAGTCTGAAGTTAAAGGCAGTGGCTTAACCATTGTTCGCTTTGGAAACTGTTAAACTTGAGTGCAGAAGGGGAGAGTGGAATTCCATGTGTAGCGGTGAAATGCGTAGATATATGGAGGAACACCGGTGGCGAAAGCGGCTCTCTGGTCTGTAACTGACGCTGAGGCTCGAAAGCGTGGGGAGCAAACAGGATTAGATACCCGTGTA
+
GGGGGGGGGGGGGGGEGGGGGGGGGGCEGCGGGGGGGGGFGGGGGGGGFGGGGGGGGGGGGDFGGGGGGGGGGGGGFEFGGGGGFEDFEGGGGGGGGGGGGGGGGGGGGDGFFFGGGGGGGGGGGGGGGGGGGFGFFGGGDEDGGGGFGGGGGGGGGGGGCEGGGGGEDGGGGGGGGGGGECFGFEGGGGGGEEEGFCCFGGGFGGGGGGC8>=DCCG?CFGFFFFC?@<GG<DD<CFF
@M00200:207:000000000-ALC1F:1:1116:5304:11186 1:N:0:5
ATTGGGCGTAAAGGGCGTGTAGGCGGTTTGTACAGTTAGATGTGAAATCCCCGGGCTTAACCTGGGAGCTGCATTTAATACGTGCAGACTAGAGTGTGAGAGAGGGTCGTGGAATTCCCAGTGTAGAGGTGAAATTCGTAGATATTGGGAAGAACACCGGTGGCGAAGGCGGCAACCTGGCTCATTACTGACGCTGAGGCGCGAAAGCGTGGGGAGCAAACAGGATTAGATACCCCTGTA
+
GGGGGGGGGGGGGGGGGGGGGGGGGGGGGGGGGGGGGGGGGGGGGGGGGGGGGGGGGGGGGGGGGGGGGGGGGGGGGGGGGGGGGGGGGGGGGGGGGGGGGGGGGGGGGGGGGGGGGGGGGGGGGGGGGGGGCGGGGGGGGGGGGGGGGGGGGGGGGGGGGGGGGGGGGGGGGGGGGGGGGGGGGGGGGGGGGGGGGGGGGGGGGGGGGGGGGGGGGGGGGGGGFGGFCBGGGGGFFGGG
@M00200:207:000000000-ALC1F:1:1116:14075:20945 1:N:0:5
ACTGGGTATAAAGGGCGCGTAGGCGGTTTGGACAGTCAGATGTGAAATTCCTGGGCTTAACCTGGGGGCTGCATTTGATACGTGCAGACTAGAGTGTGAGAGAGGGTTGTGGAATTCCCAGTGTAGAGGTGAAATTCGTAGATATTGGGAAGAACACCGGTGGCGAAGGCGGCAACCTGGCTCATGACTGACGCTGAGGCGCGAAAGCGTGGGGAGCAAACAGGATTAGATACCCTAGTA
+
GGGGGGGGGGGGGGGGGGGGGGGGGCFGGGGFGFGGGGGEFGGGEF<FGGGGGFGFFCFGGGGGGGGGGGGGGGFFGCFGGGGFGGFGGGGGGEGFGFFC?EFGGGGGGGGGFDGGEFGGGGGGGGGGGGGFFGGGFGGG<CFDFGGGGGGEG<FFGGGGGDGGDE@FEGGGGCEEFGCFF>FGGGFGFGGGGGGGG5CB=EGGDGDGCA*CEGGGGD6CC<5C)9:6C4F79CFFFFDC
@M00200:207:000000000-ALC1F:1:1117:6405:10676 1:N:0:5
ATTGGGTTTAAAGCGAGCGCAGGCGGTTTAATAAGTCTGAAGTTAAAGGCAGTGGCTTAACCATTGTTCGCTTTGGAAACTGTTAAACTTGAGTGCAGAAGGGGAGAGTGGAATTCCATGTGTAGCGGTGAAATGCGTAGATATATGGAGGAACACCGGTGGCGAAAGCGGCTCTCTGGTCTGTAACTGACGCTGAGGCTCGAAAGCGTGGGGAGCAAACAGGATTAGATACCCTAGTA
+
GGGGGGGGGGGGGGGGGGGGGGGGGGGGGFEGGCFGGGGGEGGFGGGGGGCCFFGGGGGGGGFDEFEFFGG7CFDGEGGGG?FC<FDGFGFGGGGDEDFGGGGGGG=BEFGGGGF5F<BEFGGGGGCGCGGGGEFD>@FFGFGGDDFFGFBFDFGDGFECEGGEEGGGGGGGGGCEGGGGG98;;D;99DEEGGGGGGFE@CEGGFGGGEGGGCDDG7FFC5F5FGGFFFCGEGGGFG?
@M00200:207:000000000-ALC1F:1:1119:25602:3363 1:N:0:5
ATTGGGTATAAAGAGCACGCAGGCGGTTATGTAAGTCGGATGTGAAAGCCCAGGGCTTAACCTTGGAATTGCATTCGAAACTGCATGGTTAGAGTTTGGTAGAGGCTAGCGGAATTCCAGGTGTAGCGGTGAAATGCGTAGATATCTGGAGGAACATCAGTGGCGAAGGCGGCTGGCGGGATCAAAACTGACGCTGAGGTGCGAAAGCGTGGGGAGCAAACAGGATTAGATACCCGAGTA
+
CFGGFFFGGGGGGGG@FGG+C:CFGGGGGECEEFFGGGGGEECEGGGGECCE8FCFGGGGGGGGGGGFACFGFFFFGFFGDGF9FGFE,CFGEF<FDFEDAFFG8,CFGGGGCEFFGEEFFFEFAF,6@:FGGFGDDGEFGFCDAGGGGAF7FDF<DAFDCDCCFECFEGGD*>ECG*C***=*4BBFF9FEGGGE5BFGGGG=C>EFEEGGEGGC55?*/*9:5**967CCCC6CCDFC
@M00200:207:000000000-ALC1F:1:1119:14479:15103 1:N:0:5
ATTGGGTTTAAAGCGCGCGTAGGCGGCCGCGCAGGCGGGGGGTCAAATCCCGGGGCTCAACCCCGGGCCGCCCCCCGAACCGCGCGGCTTGGGTCCGGCAGGGGAGGTTGGAATGCCCGGTGTAGCGGTGGAATGCGCAGATATCGGGCAGAACACCGGTGGCGAAGGCGGCCCTCTGGGCCGAGACCGACGCTGAGGCGCGAAAGCTGGGGGAGCGAACAGGATTAGATACCCCCGTA
+
GGGGGGGGGFGGGGGGGGGGGGGGGGGGGGGGGGGGGGGGGGGGGGGGGGGGGGGGGGGGGGGGGGGGGGGGGGGGGGGGGGGGGGGGGGGGGGGGGGGCEGGGEGGEGGGFGGGFGGGGGGGGGGGGGGGFGGGGEGGGGGGGGGEEGGGGGGGGGGGGGGGGGGGGGGGGGGGGGGGGGGGGGGGGGDGGGGGE@8CEGGCGEEGGGGGGGEGGGGGGGFGGGGCFDFGGGGGGGGF
@M00200:207:000000000-ALC1F:1:1119:4923:19175 1:N:0:5
ACTGGGTTTAAAGCGCACGTAGGCGGACTCTTAAGTCGGTGGTGAAATCCTGGAGCTCAACTCCAGAACTGCCTTCGATACTGAGAGTCTCGAGTCCGGGAGAGGTGAGTGGAACTGCGAGTGTAGAGGTGAAATTCGTAGATATTCGCAAGAACACCAGTGGCGAAGGCGGCTCACTGGCCCGGTACTGACGCTGAGGTGCGAAAGCGTGGGGAGCAAACAGGATTAGATACCCTCGTA
+
GGGGGGGGGGGGGGGGGGGGGGGGGGGGGGGGGGGGGGGGGGGGGGGGGGGGGGGGGGGGGGGGGGGGGGGGGGGGGGGGGGGGGGGGGGGGGGGGGGGGGGGGGGGGGGGGGGGGGGGGGFFGGGGGGGGGGGGGGGGGGGGGGGGGGGGGGGGGGGGGGGGGGGGGGGGGGGGGGGGGGGGGGGGGGGGGGGEGGGGGGGGGGGGGGGGGGGGGGGGGGGGGGGGGGFFGGGGCGGFD
@M00200:207:000000000-ALC1F:1:2102:25825:12837 1:N:0:5
ATTGGGTTTAAAGGGCGTGTAGGCGGTTTGTACAGTTAGATGTGAAATCCCCGGGCTTAACCTGGGAGCTGCATTTAATACGTGCAGACTAGAGTGTGAGAGAGGGTTGTGGAATTCCCAGTTTAGAGGTGAAATTCGTAGATATTGGGAAGAACACCGGTCGCGAAGGCGGCAACCTGGCTCATTACTGACGCTGAGGCGCGAAAGCGTGGGGAGCAAACAGGATTAGATACCCGTGTA
+
GGGGGGGGGGGGGGGGGGGGGGGGGGGGGGGGGGGCFGGGGGGGGGGGGGGGGGGGGGGGDFGGGGGGGGGGGGGGGFGGGGGGGGGGGGGGDFGGEFFEFGFGGGGGGGGGGGGGGGGGGGGGGFGGGGGGGGGGGEGGGCGGGGGGGGGGGGGGGGGGG+=FGGGGGGGGDEGGFGGGGFGFGGGGGCFCEEGGEGD=:EGGCEEGGGGGGGCCGGGCF<FGFGGGCFGDEFFGGGGG
@M00200:207:000000000-ALC1F:1:2102:17583:21926 1:N:0:5
ACTGGGTTTAAAGCGCGCGTAGGTGGTTTGGTAAGATGGATGTGAAATCCCCGGGCTCAACCTGGGAACTGCATCCATAACTGCCTGACTAGAGTACGGTAGAGGGTGGTGGAATTTCCTGTGTAGCGGTGAAATGCGTAGATATAGGAAGGAACACCAGTAGCGAAGGCGACCGCCTGGACTGATACTGACACTGAGGTGCGAAAGCGTGGGGAGCAAACAGGATTAGATACCCGGGTA
+
GGGGGGGGGGGGGGGGGGGGGGGGGGEGGGGGGGGGGGGGGGGGGGGGGGGGGGGGGFGGGGGGGGGGGGGGGGGGGGGGGGGGGGGGGGGGGGGGGGGGGGGGGGGGGGGGGGGGGGGGGGGGGGFGGGGGGGGGGGGGGGGGGGGGGFGGGGGGGGEGF,?FGGEGGGGEECEGGGGGGGGGGFFFEEE6CFGGGGGGGGGDEECFEEGGGGGEEFFFFFGGGCDFFFGFF?CDCCDD
@M00200:207:000000000-ALC1F:1:2102:26007:22539 1:N:0:5
ACTGGGTATAAAGGGCTCGTAGGCGGTTTGTCGCGTCGGGAGTGAAATCCATTGGCTTAACTGGTGGCTTGCTTTCGATACGGGCAGACTGGAGGTATGCAGGGGAGAACGGAATTCCTGGTGTAGCGGTGAAATGCGCAGATATCAGGAGGAACACCGGTGGCGAAGGCGGTTCTCTGGGCATGTCCTGACGCTGAGGAGCGAAAGTGTGGGGAGCGAACAGGATTAGATACCCCAGTA
+
GGGGGGGGGGGGGGGGGGGGGGGGGGEGGGGGGGGGGGGGDEGFGGGGFGGGGGGGGGGGGGGGGFCGFGGGGGGFEGGGGGGGGGGGGGGGGGGGGGFGFFGGGGGGGGGGGGGGGFFGFFGFEF9F>:FFGGGGDCCCE7@>@FGGGGGGGGGGCEEEE:;<FFGGGGGGGGGGGF9CFFGCFFGGGF9?;8EGGFFGGGGDE:EFGCCGDE3C5CGEEDEFGFFGC?CGGFC5CD*0
@M00200:207:000000000-ALC1F:1:2103:17949:21741 1:N:0:5
ATTGGGTATAAAGCGCGTGTAGGCGGGCCGCCACGTCGGGCGCTGAAATCCCCCGGCTCAACCGGGGAACGGGCACCGATACGAGCGGCCTGGAGGGGAGTAGGGGGACCTGGAACTTCCGGTGGAGCGGTGAAATGCGTTGAGATCGGAAGGAACGCCCGTGGCGAAAGCGAGGTCCTGGGCTCCTGCTGACGCTGAGACGCGAAAGCCAGGGGAGCGAACGGGATTAGATACCACGGTA
+
GGGGGGGGGGGGGGGFFFGGGGGGGGGGGGGGGGGFGGGGGGGGGGGGGGGGGGGGGGGGGEGGGGGGGGGGGGGGGGGGDGGFGGGFFF@FGGGGGGFGGGGGGGGGGGGFGGGGGGCFEDFFGFGFGGCEFGGGGGEEGGGGGEFGGGGGGGGCCE>EC*>E:EEGGGGGEGGGA?FFFFGFGGFFG?EFCE5;EGGFFEGGGDEG;:CFGDGCE5CEE=CEDE90<=:7C:7+9=D3C
@M00200:207:000000000-ALC1F:1:2105:25612:3422 1:N:0:5
ATTGGGTATAAAGCGCGCGCAGGTGGTTTCTTAAGTCTGATGTGAAAGCCCACGGCTCAACCGTGGAGGGTCATTGGAAACTGGGAGACTTGAGTGCAGAAGAGGAAAGTGGAATTCCATGTGTAGCGGTGAAATGCGTAGAGATATGGAGGAACACCAGTGGCGAAGGCGACTTTCTGGTCTGTAACTGACACTGAGGCGCGAAAGCGTGGGGAGCAAACAGGATTAGATACCCGTGTA
+
GGGGGGGGGGGGGGGGGGGGGGGGGGGGGGGGGGGGGGGGGGGGGGGGGGGGGGGGGGGGGGGGGGGGGGEGGGGGGGGGGGGGGGGGGGGGGGGFGGGGGGGGGGGGGGGGGGGGGGGGGGGGGGGGGGGGGGGGGGGGGGGGFGGGGGGGGGFGGGGGGGGGGGGGGGGGGGGGGFGFGGFFGGFGGGGGGGGGGGGGGGGGGGGGGGGGGGGGEGGGGGGGGGGGGGGGGGGGGDGG
@M00200:207:000000000-ALC1F:1:2106:21113:13106 1:N:0:5
ATTGGGTTTAAAGGGCTCGTAGGCGGCCAACTAAGTCCGACGTGAAATCCCAAAGCTTAACTTTGGAACTGCGTCGGATACTGGATGGCTTGAATTCGGGAGAGGGATGCAGAATTCCAGGTGTAGCGGTGAAATGCGTAGATATCTGGAGGAATACCGGTGGCGAAGGCGGCATCCTGGACCGACATTGACGCTGATGAGCGAAAGCTAGGGGAGCGAACGGGATTAGATACCCTCGTA
+
GGGGGGGGGGGGGGGGGGGGGGGGGGGGGGGGGGGGGGGGGGGGGGGGGGGGGGGGGGGGGGGGGGGGGGGGGGGGGGGGGGGGGGGGGGGGGGGGGGGGGGGGGGGGGGGGGGGGGGGGGGGGGGGGGGGGGGGGGGGGGGGGGGGGGGGGGGGGGGGDGGGGGGGGGGGGGGGGGGGGGGGGGGGGGGFGGGGGGGGGGGGGGGGGGGGGGGGGGGGGGGGGEGGGGFFFFGGGGGGG
@M00200:207:000000000-ALC1F:1:2111:19490:23830 1:N:0:5
ATTGGGCATAAAGGGTGCGTAGGCGGATAGGTAAGTCCGTGGTGAAATCCTGCAGCTTAACTGCAGAACTGCCGTGGATACTATCTATCTTGAATGTCGTGGAGGTTAGCGGAATATGTCATGTAGCGGTGAAATGCTTAGATATGACATAGAACACCCATTGCGAAGGCAGCTAACTACGCGATAATTGACGCTGATGCACGAAAGCGTGGGGATCAAACAGGATTAGATACCCAAGTA
+
GGGGFGECFGGGGGGGGGGCGGGGGGCF;FFGGFGGGGGEFGGFGGGDFGGGGGGGGGGGGFEFFFFGGGFGGGG>EGFFGAFGFGGFG9EEGGGGGGGDFCEEG=FEFGGGGGGGGFF,EFDAFAB@F?:EFBDEGG,<=,9,AFFFF,3,CDF3+@C<DFGF=FGEC,DC5D:FGGFGGCC@CCCE>;D>C>CCGGGC>9DBE:=<CCEDG=5A=CFDG=FFFG>C=ACFFG6**;:;
@M00200:207:000000000-ALC1F:1:2113:14476:7838 1:N:0:5
ATTGGGTGTAAAGGGCTCGTAGGCGGCCAACTAAGTCGGATGTGAAATCCCCAAGCTTAACTTGGGAACTGCATCCGATACTGGATGGCTTGAATCCGGGAGAGGGATGCAGAATTCCAGGTGTAGCGGTGAAATGCGTAGATATCTGGAGGAATACCGGTGGCGAAGGCGGCATCCTGGACCGGCATTGACGCTGAGGAGCGAAAGCTAGGGGAGCAAACGGGATTAGATACCCGGGTA
+
GGGGGGGGGGGGDGGGGGGGGGGGGGGGDGGGGGGGGGGGGDGGGGGGGGGGGGGGGGFGGGGCGGGGGGGGGGGGGGGGGGGCFDGFGGGGGFGGGGGGGGGGGGGGGGGGGGGGGGGGGGGGGGGGGGGGGGGGGGGGGGGGGGGGGGFEGFG-@FFCGG7FFGCEEGGGGCGGGGGGGGGDGGGGGGGGGGGGGGFGDGGGCGGGGGFGFGGGGG?CGDEGGGGGGF>7EGGGD3<7
@M00200:207:000000000-ALC1F:1:2114:25053:11399 1:N:0:5
ATTGGGTTTAAAGCGTGCGCAGGCGGTGATGCAAGACAGATGTGAAATCCCCGGGCTCAACCTGGGAACTGCATTTGTGACTGCATCGCTGGAGTGCGGCAGAGGGGGATGGAATTCCGCGTGTAGCAGTGAAATGCGTAGATATGCGGAGGAACACCGATGGCGAAGGCAATCCCCTGGGCCTGCACTGACGCTCATGCACGAAAGCGTGGGGAGCAAACAGGATTAGATACCCTCGTA
+
GGGGGGGGGGGGGGGGGGGGGGGGGGGGGGGGGGGGGGGGGGGGGGGGGGGGGGGGGGGGGGGGGGGGGGGGGGGGGGGGGGGGGGGGGGGGGGGGGGGGGGGGGGGGGGGGGGGGGGFGG@CFGGGGGGGGGGGGGGGGGGGGGGGGGGGGGGGGGGGGGGGGGGGGGGGGGGGGGGGGGGGGGGGGGGFGGGGGGGGGGGGGG*4FGGGGGGGGGGGGGGGGGGGGGGGGGG?)-9>C
@M00200:207:000000000-ALC1F:1:2115:23030:3155 1:N:0:5
ATTGGGCATAAAGCGTGCGCAGGCGGTTTTGTAAGCCAGATGTGAAATCCCCGGGCTTAACCTGGGAATGGCATTTGGGACTGCAAGGCTTGAGTGCGGCAGAGGAGACTGGAATTCCTGGTGTAGCAGTGAAATGCGTAGATATCAGGAGGAACACCGATGGCGAAGGCAGGTCTCTGGGCTGACACTGACGCTCATGCACGAAAGCGTGGGGAGCAAACAGGATTAGATACCCGAGTA
+
FEFFGGGGGGGGGGGFGGGGGGEGGGGGGGGGGGGGGGGGFFEFGGGGF8FEGGGGGGGGGGGGGGGDFGGGGGGGGFC8CFEGGDFFGFFCGGGFFGGGDGGGGGGGGGGDEFGGDFFGFB=GFFFGGGGGGGGGGGGGGGGFGGGGGDFG7DFG7FEECFGGGGGGGGGCEFGGGGGGGFGEEFCGGGGGGGGGDGGGGFC8D*8FGCECEGEEGDG?FCFFDEDDGFCF?G>*:CDF
@M00200:207:000000000-ALC1F:1:2115:17463:8059 1:N:0:5
ATTGGGCGTAAAGGGTGCGTAGGCGGCCCGATAAGTCAGCGGTGAAAGTCAGTGGCTCAACCATTGGAGTGCCGTTGATACTGTTGGGCTTGAGTGCGGTCTGGGTACATGGAATTTATGGTGTAGCGGTGAAATGCATAGATACCATAAGGAACACCGATAGCGTAGGCATTGTACTGGGCCGTAACTGACGCTGAGGCACGAAAGCATGGGTAGCGAACAGGATTAGATACCCTTGTA
+
GGGGGGGGGGGGGGGGGGGGGGGGGGGGGGGGGGGGGGGGCFGGGGGGGGGGGGGGGGGGGGGGGGGGGGGGGGGGGGGGGGGGGGGGGGGGGGGGGGGGGGGGGGGGGGGGGGGGGGGGGEDFGFGGGGGGGGGGGGGGGGGGGGGGGGGGGGGGGGGGGGGGGGGGGGGGGGGGGGFGGGGGGCEDGGG?EGGGGGGGGGGGGGDGFGGGGGGGGGGGGGGGGGGFGFGGFF:3;DGG
@M00200:207:000000000-ALC1F:1:2116:28439:11816 1:N:0:5
ATTGGGTGTAAAGGGCGCGTAGGTGGTTTGATAAGGGTGTGGTGAAAGTCCGGGGCTCAACCCCGGATCTGCCGTGCCGACTGTCAAACTCGAGGACTGTAGAGGCAGACGGAATTCCGGGTGTAGCGGTGGAATGCGTAGAGATCCGGAGGAAGACCGGTGGCGAAGGCGGTCTGCTGGGCAGTTTCTGACACTGAGGCGCGACAGCGTGGGGAGCAAACAGGATTAGATACCCATGTA
+
GGGGGGGGGGGGGGGGGGGFGGGGGGFGGGFGGGGGGFGGDGGGGGGGGGGGGGGGGGGGGGGGGGGGGGGGGGGGGGGGGGGGGGGGGGGGGGGGGGGGGGGGGGGGGGGGGGGGGGGGGGGGGGGGGGGGGGGGGGGGGGGGGGGGGGGGGGGGGGFGGGGGGGGGGGGGGDGGFGGGGGGGGGFGFGGGGGGGGFGGGGGGGDGGGEGGGGGGGGGF5FGGFFFFGFCGGG(),9CG
@M00200:207:000000000-ALC1F:1:2116:19429:19726 1:N:0:5
ACTGGGCATAAAGGGTACCTAGACGGTAAATTAAACTCTAAATGAGTACTTTTTTACTAGAGTTTTATGTGAGAAGGAAGAACTTCTGGAGTAGGGATAAAATACGCAAATACCAGAAGGACTGATAACGGCGAAGGCGTCCTTCTATGTAAAAACTGACGTTGAGGGACGAAGGCTCGGGTAGCGATAAGGATTAGATACCCCGGTA
+
GGGGGGGGGGGGGGGGGGGGGGGGGGGGGGGGGGGGGGGGFGGGGGGGGGGGGGGGGGGGGGGGGGGGGGGGGGGGGGGGGGGGGGGGGGGGGGGGGGGGGGGGGGGGGGGGGGGGGGGGGGGGGGGGGGGGGGGGGGGGGGGGGGGGGGGGGGGGGGGGGFGGGGGGGGGGGGGGGGGGGGGGGGGGGGGGGGGGGGGGGEGGGGGG
@M00200:207:000000000-ALC1F:1:2116:11147:22244 1:N:0:5
ATTGGGTTTAAAGCGAGCGCAGGCGGTTTAATAAGTCTGAAGTTAAAGGCAGTGGCTTAACCATTGTTCGCTTTGGAAACTGTTAAACTTGAGTGCAGAAGGGGAGAGTGGAATTCCATGTGTAGCGGTGAAATGCGTAGATATATGGAGGAACACCGGTGGCGAAAGCGGCTCTCTGGTCTGTAACTGACGCTGAGGCTCGAAAGCGTGGGGAGCAAACAGGATTAGATACCCCCGTA
+
GGGGGGGGGGGGGCEE>FE>FEGGGGFFGGDAFGGFEFGFAFGGGGGFGFGGFFGGGGGGGF@FGGFDG7FGFGEFCEGGFF?FFEAFCCEGGGGGGGFGGGGG@FEGAEFCFFGGGCFGGGGCGAF7BFDFF9E9CGEECF<?<9<DADEEFGGF7CGEGEFEEEFGCC<CEEF9D@FFCEGCCD@>,?CC*=?*4=8,4:?CGGG5EGD7=8C=E8FCE55DC77=:@FC0C<99DC
@M00200:207:000000000-ALC1F:1:2118:23529:18245 1:N:0:5
ACTGGGTATAAAGCGTACGTAGGCGGATCAGAAAGTAAGGGGTGAAATCCCAGGGCTCAACCCTGGAACTGCCTCTTAAACTCCTGGTCTTGAGTTCGAGAGAGGTGAGTGGAATTCCAAGTGTAGAGGTGAAATTCGTAGATATTTGGAGGAACACCAGTGGCGAAGGCGGCTCACTGGCTCGATACTGACGCTGAGGTACGAAAGTGTGGCGAGCAAACAGGATCAGATACCCGTCTA
+
GGGGGGGGGGGGGGGGGGGGGGGGGGGGGGGGGFGGGGGGGGGGGGGGGGGGGGGGGGGGG,CFGGGGGGGGGGGGGGGGGGGGGGGGGGGGGGGGGGFGGGGFGGGGGFFGGGGGGGGGGGGGGDFGGGGGGGGGGGGGGGGGGGGGGGGGGGGGGGGGGGGGGGGGGGGGGGGGGGGGGGGGGGGGGGGGGGGGGGGGGGG8F?CEEGGG*.=:CCFGGGGGF@;@GGGGGGGGG(21
@M00200:207:000000000-ALC1F:1:2119:24433:5989 1:N:0:5
ATTGGGTTTAAAGGGTGCGTAGGCTGGACAGCGAGTCAGCGGTGAAATACCCGGGCTTAACGCGGGGGCTGCCGTTGAAACTGTTGACCTGGGATACGCATGCCGCGGGAGGAATGTGTGGTGTAGCGGTGAAATGCATAGATATCACACAGAACACCGATTGCGAAGGCATCCCGCGAATGCGACATCGACGCTGAGGCACGAAAGCGTGGTGATCGAACAGGATTAGATACCCTCGTA
+
GGGGFGFGGGGGGGGGGGGGGGGEFFGGGGGGGGGGGGGGGGGGGGGGGGGGGGGGGGGGG6@CFGGGGGEGGGGGGGGFGGGGGGGGGGGGGGGGGGGGGGGGFGGGGGGGGGGGGGGGGGGGGGGGGGGGGGGEFFFGFGGGGGGGGGGEGFGGGGGGGGGGGGGGGGGDFG8EGGGGGGGGGGGGGGFGGGGGGGGGGGGGGGGGGGDG*-<<<@EGFGGGGCFG9FFGF7>CGGGG
@M00200:205:000000000-AKKM3:1:1101:21501:1919 1:N:0:1
ATTGGGCATAAAGGGTGCGTAGGCGGCCTATTAAGTCAGTGCTGAAATATCCCTGCTTAACCTTTTTTGTGGCATTTATCCTGATGGGCTCTCTTTGCGTTGATTTTTTCGTCTTTTTCTTTTTCTCTTTTTTCTTCTTCTATTTCTTCTCTACCCCCGTTTTCTTAGTCAGCTCTCTTAGCTTTAACTTACTCTTCTTCTCGATAGTTTTTTTTTCAAACTTTCTTTTATTCCCTTTTTCTTT
+
9FF9A9EFFFCFAC7FDEGFC:CFCCCFGEFE<9,CF99F9CF<,,,<,<;;,,6:CF,,:9,,,,,+8:,,6,:C,,<,6<,6E,,,?=6,,,<,9,+@C+,,,<B,+9+,+,:<,,9,,<,:,,9,,:,,+,7,7:C,,,9,8,,:,,,,,,:,88++86+6,,,3,8,,66,,46,,,5@DF,,7<+,7,55,,,,2,5*,,,05,7,***)2;,,,**,1*22)+11+222;+)/+*)))
@M00200:205:000000000-AKKM3:1:1101:15409:1956 1:N:0:1
ACTGGGTATAAAGAGTCCGTAGGCGGCGCGGAAAGTGGGGTGTGAAATCCCTCGGCTCAACCTTTTCCTTGCGCTCCCAACTACCGTGCTTGCTTAACCTAGAGTTTCTCAGAACTTCTTTTTTAGCTTTGTTCTTCTTTTATCTCTTCCTTAATACCGTTTTCTTAGGCGGCTCTCTTGGGGTTTTCTGACGCTTTTTGTCTAAATCCTTTTTATCGTACTTTTTTCTATCCCCCTTTCCTTT
+
FGGFECGGGGFGGFGGGGGGGGDFECCGGE7:+@EFFFDCF>FG9<,,99:CC+,8CC9<=9,,,,,,<<,:+@>=:+,,8B4BE:F?EBE,+,,,8CFF,:<,,<,,,5<,,,3<,,:,,<,+,,3,,:,,,,7,7,9C,,@,@3,73,,,,,:,:@7++,*7,,,,,6**>4>,46,,,,/=CCE=F+14*71**++**3+++++3+++,,5)+1***2*++)21(**6*02/)))0+*))-
@M00200:205:000000000-AKKM3:1:1101:15134:1999 1:N:0:1
ATTGGGTTTAAAGAGCTCGTAGGTGGTTTGTCGCGTTGTCCGTGAAAACTCACTGCTTAACTTTTGTCGTTCGGTCTCTACTGGCAGACTTTCTTACTTCAGGCTTTTCTGTACTTCCTTGTTTCTCGTTTTCCTTCTCATATATCTTTCTTATCCCCGCTTTCTTATGCGGGTCTCTTGGCAGTAACTGACGCTTATTTTCGATATCTTTTTTCGCGCCCATTCTTATATACCCTTGTATTTT
+
CFF<FFGGGFGGGFEFGFGGGFGFGFGGGEGGDEEGG@FGFCED,,,,;;C,6,<6CC,66<,<,,,98:,6,8,6,,9,<,:,CC7,E9,,,,<,<C,CE,,,,,,,<99,,,<<5AA9,:,9,55++:++,,955,9,,,9,4,,,,,7,7,,,:6++8++3,,8,,3+=+66>;>,,,6,66,3,5+,53:3**,,,,5**,5*5,5,,,***/4**2*,+*4=*+31+<256))2++))1
@M00200:205:000000000-AKKM3:1:1101:18549:2007 1:N:0:1
ATTGGGTGTAAAGGGCACGTAGGCGGCTCGGCAAATCAGTCGTGGAATTCCGACGCTTACCGTCTTCTCGTCGGCTTTACCTACCGGGCTTTCTTTCGTGAGGTTTCGCTGTCACTCTTTTTTTCTCGTTTTTCTTCTTAGATATCTTTTTTAACGCCGTTTTCTAAAGCGAGCTTCTTGCGCGTTCCTGACGCTTTTTTTCGCACGCTTTTTTTGCAAACATTTTTCTATACCCCCTTTTTTT
+
CFGFGGGGGGGGGGGGGGGGGGGGGGGGGGGGGGFGG9FGGGGGGGG:CCC,,78@BF:F=,:?,,,,:,,4+8>C+,,,,:<BB::BF>A,,,,,<?FG8FF,,:B++8B+,,<<?AA,,:++,,3++8+++,8,7,@,8,8,@,,,,,,*6,8*>C7**,*6,,2,,24*:**,46,25*8:=EE?<+1>*=2**++//9****/92**++*))1++01*+*)22(*/.*3<<5..0+*)(,
@M00200:205:000000000-AKKM3:1:1101:11817:2011 1:N:0:1
ATTGGGTTTAAAGGGCGTGTAGGCGGGAAGGTAAGTCGGGCGTGAAATCCCTGGGCTCAACCCAGGTACTGCACTCGAAACTACTTTTCTTGAGTTCCGGAGAGGATAGCGGAATACCTTGTTTCGCGTTGCCATTCTTAGATATCTTTTTTAACACCATTTTCTCAGGCGGCCTTCTTGACCGGTACTGACGCTTCTTCTCGAAAGCTTTTTTTGCACACATTATTTGATCCCCGTTTCCTCT
+
GGGGGGGGGGGGGGGGGGGGGGGGGGGGEGGGGGGGGGGGGGGGDGGCCCEF,,CCEF<EE=?,,,,,:C,C,FEE+,,+8BCFFGGGGAF,,,<,<EFECE7++,,,,58+++:,B<?,,:,:,++++8++,,8@@,@,,,8,@7,,,3,*6,>;BC7,7,,2,,6,,>*:E**66<,,2><C5BEEF7:@CE1**++2+;5+2*9C+3+++*)//0+39*+*)20)*/.*32A/))0+*)).
@M00200:205:000000000-AKKM3:1:1101:21306:2036 1:N:0:1
ATTGGGTTTAAAGGGCGCGTAGGCGGTGCGGTGCGGTTTCGGTGAAATCCCTCGGCCCAACCTATGTTCATCCGTTGCTCCTGCCGCACTCGTCCTCATCAGGTGTCTCTGGTACTCCCGTTTTTTCGTTTCCATTCTTAGATATCTTTCTTAACGCCGTTTCCTCAAGCGACTTTCTTGTTTGCTTGTTACGCTTTTTCTCGTAAGCCTTTTTATCAAACTTTTTTATATACCCGCTTCTTTT
+
FFFFF9CFGGGGGGGGGGGGGGGGGDGF:F7F+:@F@FGACDCF7FGEC@<<6+,86>7688,,,,,,<,,<C8,,+8C,:,:BE7FED:<+,8++:EFGF9B,,,8,,<<,,,5<83:+,:,+++3+::+,,,,,7,3,,,3,3,,,,,,,,,:+*@:*6,,,,,2,7?*1B1*5;,,2,,=,>CC6:+,>85/**++3+11**3*>5++,,+)::++52*++)01(*/.*30<)).0**))-
@M00200:205:000000000-AKKM3:1:1101:11033:2047 1:N:0:1
ACTGGGCTTAAAGCGTGTGTAGGCGGGCCGTTAAGTGCCCCGTGAAATCCCCCGGCTCAACCGTGTAACCGCGGTACATACTGGCGGTCTTGAGAGACCTAGGTGCGATCGGAACAACCTTTGTCGCGGTGAACTTCTTAGATATCCCTTTTAACGCCGTCTTTGTAAACAGCTCGCTTGGGGTCTTCTGACGCTGATACTCGAAAGCTCTTTTTGCGAACGTTTTTTTATACCCTCTTACTAT
+
GGGGGGGGGGGGGGGGEFGGGGGGGGDGGGG@FGGGGGGGFGGGGGGEE<C,6+@:CFFFE=+8,,,,<9+@::4+8,<,:ACEFGGGGCA,,,,,:DFGGGGC,,+++88+++5,,,8,,:,,,+3**@**,,7,3,@C9,@,D2,,77,,7,88<<7****++,5?,?<BF<+**3*41*8CCGG??*<C5E7**++0+2:*8?DG++++++*9*21:DD**(11()04*<9C*))1+*)).
@M00200:205:000000000-AKKM3:1:1101:15025:2058 1:N:0:1
ATTGGGTTTAAAGCGCGCGCAGGCGGTTCCGAAAGTCGAATGTGAAAGCTCCCGGCCCAACTGTGAGCGTCCGTTCGCACCTTCGGGACTTTAAGTCGGGAGATGCAGATGGAGTTTCCTTTTTATCGGTATTCTTCTTAGATACCTTTTTTAACACCACTTTCTCAAGCGATCTTCTTGCCCGCCCTTGACGCTCCGTCTCGAAAGCTTTTTTCGCGACCTTTCTTTCATACCCGTTTCTTTT
+
GGGGGGGGGGGGGGGGGGGGGGGGGGGGGGEGGGGGGGGGGGGGCFG,9:96C+@76@=D@C,,,,,,4+4@+BEA++++8BBBBEFDG:A,,,,,<FEGGGG,5B,,,::,,,BB>=3,,<,:,,3++8,+,,8,:,@,,,8,33,,,,,*6,@,:CC*6,7>,,6,,?<CF*6,26,76BEEGDG:A*+>;7//***2*2++**);3++,,/)))/*293+*-:0)*/.*308/))0+*))-
@M00200:205:000000000-AKKM3:1:1101:20958:2062 1:N:0:1
ATTGGGTATAAAGGGCGCGTAGGTGGCTTGGCAAGCGCGTGGTGAAAGCCCGGTGCTCAACCCCGGGTCTGCCGTGCGACCTGCTATGGCTTGAGCACTGTAGAGGCAGGTAGAATTCCTTTTGTAGCTGTGGTTTGCGTAGAGATCCGTTTGAATACCTTTTGCTAAGGCGGCCTTCTGGGCAGTGGCTGACACTGTTGCGCGACAGCTTTTTGAGCAAACTTCTTTTGATACCCCTGTTTG
+
GGGGGGGGGGGGGGGGGGGGGGGGGGGGGGGGGGGGGGGGGGGGGGF,96C+++86CEFF=68:+++8@F,5C@B+B+++48BFFCGGG<FF+,,:C?FFGGF9,,8+++B<<,,CA?5,,,:,8,,5,,9,,,+:+38@+++3,87,,+,,33,@9@C,,7,,,,773:FEG*4;,6<7,6C6CGF?CD5*<C0<++++4/78*?CG*+3+++)/)0<*97+:)*2-*1,:3<80.))3*)(
@M00200:205:000000000-AKKM3:1:1101:8822:2099 1:N:0:1
ACTGGGTATAAAGGGCGCGTAGGTGGTTAATTAAGTCAGATGTGAAATCCCTGGGCTTAACTTAGGAATTGCATATGATACTGATTGGCTAGAGTGCGGGAGAGGGAAGTGGAATTTCCGGTGTAGCGGTGTCATTCTTAGATATCTTTTTTAACACCATTGTCGTAGGCGACTTCCTTGCCCGTTACTAACACTTATGCGCGAAAGCTTTGTTTGCGAACATTATTCTATACGCGCGTTCTTT
+
GGGGGGGGGGGGGGGGGGGGGGGGGGGGGGGGGGGGGGGGGGGGGGGCCCEF8,DAGGGGGFE9,,,,9C@EAFFF9,E,9CFFFFGGFC9,,,<,CCGGGGGCD,+,+BFE,,EFGF?++8+B,954+CF+,,9,:,CE9AF<E,,,,,,+:,CFFGG,>,,3++8>CCCGG>>,4@,8@D@CGGGCFDFFG?4,,,,2**4::57*,4,,3,)2158=C<++/22)+111?,4>))0**())
@M00200:205:000000000-AKKM3:1:1101:9905:2103 1:N:0:1
ATTGGGTTTAAAGCGTGCGCAGGCGGTTTTGTAAGTCTGTCGTGAAATCCCCGGGCTTAACCTGGGAATTGCGATGGCGACTGCAAGGCTAGAATCTGGCAGAGGGGGGTAGAATTCCACGTGTAGCAGTTATCTTCTTAGAGATTTTTCGTAACACCGTTGTCTAAGGCAGCCCCCTTGGTCAAGATTGACGCTCATGCCCGAAAGCTTTTTTAGCAAACATTCTTCTATACCCTTTTTATTT
+
GGGGGGGGGGGGGGGGGGGGGGGGGGGGGGGGGGGGGGGGGGGGGGGECFEF7+@@FFGGFEF8,,,,9:,C:FG>,,++8@@FGGGGGF8,,,<?EFGGGGGC++++*4<<9,CFFA,8*=,?,,,,,?,,,,7,7,742,<,C,7,,,**4:BBFGG*=**2++328EGCC21*1:*2<CFF6CFEFCFFEC17*2+++**2*:C*+3+++*)2*2<8F*+*)2:-*96:FCEF))1+*)))
@M00200:205:000000000-AKKM3:1:1101:19583:2109 1:N:0:1
ATTGGGTTTAAAGCGTGCGTAGGCGGCTCAGAAAGTTGGGTGTGAAATCCCTCGGCTCAACCGAGGAATTGCGCCCAAAACTACTGAGCTTGAGGGAGTTAGAGGTGATCGGAACTCACTGTGGCGCGGTGAAATTCTTTGATATCTTTATTAACACCGTAGTCGAAAGCGGCTCACTGGGGCTTTTCTGACGCTTATGCACGAAAGCTTGTTTCGCAAACGTGCTTCTATACCCGTTTACGTT
+
GGGGGGGGGGGGGGGGGGGGGGGGGGGGGGGGGGGGGGGGGGGGGGGEECFEE+C@FFGGFE7++++,:C,C:FCCC,,,:CFFGGGGGEB<,,,+BFGGGGG,,B+9,<B++=FBD9A,,<,,+388+@++,,8,:,9E,CD<F3,:,,,,:@FFGGG,+**7**6>>FGGG:>,6>,6=*CCCFGFGFGF==2**++1+0/5*?CC<+++,*+2)=EE:3**(12)*1)*<<<3))0**(((
@M00200:205:000000000-AKKM3:1:1101:22772:2118 1:N:0:1
ATTGGGTTAAAGGGTGCGTAGGTGGCGCTGTAAGTCGGGTGTGAAATTTCGGCGCTTAACTCCGAATCTGCATTCGATACTGCGGTGCTTGAGGTCTGGAGAGGAGACTGGAATTCATTGTTTAGCAGTGACATTCGTAGAGATCTTTTTGTAGACCAGTGTCTAAGGCGGGTCTCTTTACAGTTCCTGACACTTATGCACGAAGGCCTTGTTATCAAACGGTTTTTTTTACCCTGTTTATTTC
+
GGGGGGGGGGGGGCEFFFCECGCEGEC;FGGG<FGF@FCGCCEFFGF<@@,6+88@CBF<@69,+,,86,66E6C,6<,>C,?F@?FFFC:9,4,,<4FBADE+,+:4:,B,BEG9,9,,<<F,,,,,C<,,,:,5,:83+,,78,8,,,+,:@FDGGGC,,3,3,3,3>:C8*266,,7,22,?,,5,==C8C+41,,,,24::565+0+,,+++12B939**,/*()).0AF+7)1*+*)-)
@M00200:205:000000000-AKKM3:1:1101:10992:2121 1:N:0:1
ATTGGGTTTAAAGGGCGTGTAGGCGGGAAGGAAAGTCAGATGTGAAATCCCTGGGCTCAACCCAGGAACTGCATTTGAAACTCCCTTTCTTGAGTGTCGGAGAGGAAAGTGGAATTCCTGGTGTAGAGGTGAAATTCGTAGATATCTTTATTAACACCGTTGTCGAAGGCGGCTTTCTGGACGACAACTGACGCTGAGTCTCGAAAGCGTGTGGAGCAAACATTATTAGATACCCTTGTA
+
GGGGGGGGGGGGGGGGGFFGGGGGGGGGGGGGGGGGGGGDGGGGGGGFFFFG,CFFGDGGG,6,,7,,EFCFFEDF,<9,C?99CFGGGGFC,<CBFGGGGGGC7A,?8FF9@@FFFFG,,E,B,5,5,B+,,,9C?+8DACDFG,,,,,,7C<FGGGG,8++6++@CFGGGG>CFED,7>DEC8CCGGFGGGG9**,+4+36CGD<4*2*****287BFGG++)32-*14>FC?C).90
@M00200:205:000000000-AKKM3:1:1101:8486:2143 1:N:0:1
CTGGGTGTAAAGCGCGCGCAGGCGGTCCCGCGCGCCCGGCGTGAAAGCCCCCGGCTCAACCGGGGAGGGTCGTCGGGGACGGCGGGACTTGAGGGCGGTAGGGGCCGGTGGAATCCCTGGTGTAGTGGTGAAATGCTTAGAGATCTGGGGGTACACCCGTGGCGAAGGCGGCCGGCTGGGCCGACCCTGAAGCTGCTGCGCGAAGGCGTGGGGTGCGAACGGTTTTTCTTACCCTATTAATATC
+
GGGGGGGGGGGGGGGGGGGGGGGGGGFGGGGGGGGGGGGGGFGGGGGGFEEEEEGGGGGGGDDD7+++CFFEGGGGG77F@@CGGGGGGGG9AFCEGGGGGGGGGGGDGGGCFGGGFCGCF6CCCFCFGGGF,<9@+<<FFC<FC+++****2<@EFEEA**/***:C>EGG5*2*1**;A8::5ECEGD+<@+*+++2*/)2*:C*98*/**1)18CC:CD*/(9*(**)230+0)94+*)-)
@M00200:205:000000000-AKKM3:1:1101:9922:2159 1:N:0:1
ATTGGGTTTAAAGGGTGCGTAGGCGGTTTATTAAGTTTGTTGTTAAATACTTTGGCCTAACTGAAGACACGCAACGATAACTGGTAAACAGAGGGTGAAAGAGAGAAGTTGAATTCCCGGAGTAGCGGTAAAATGCGTAGATCTCTTTTTTTACACCAATTTCGAAGGCTGCTTCTTGTTTCACTACTGACGCTGAGGCACGAAAGCGTTTTGTGCAAACAGTCTTCGTTACCCCATTA
+
GGGGGGGGGGGGGGGGGGGGGGGGGGGGGGGGG,EFGGGGGGGGGFGGDFFGGCFEFGGGGF9<<,,@F,BFFGGGG,B,CFFFGGGGGC=,9<,CFGGGGGGF@@8,B,BFEGGGGF:+++B8,E+:F:F,,:,8+8@CCGGGG9,<,,++:CFGGGG@,,8,3,@@FGGGGCBFF,,7@DCFGGGGGGGGGG4*,*11:5*=CCGGE***2*)+3C+=>5+*.2+/))6<C<ED);+
@M00200:205:000000000-AKKM3:1:1101:12699:2170 1:N:0:1
ATTGTGTATAAAGGGCGCGTAGGCGGCCACCGCAAGTCGACTGTGAAATCTCCGGGCTTAACTCGGAAAGGTCAGCCGATACTGCGGGGCTAGAGTGCAGAAGGGGCAACTGGAATTCTCGGTGTAGCGGTGAAATGCGTAGATATCGAGAGGAACACCTTCGGCGAAGGCGGGTTGCTGGGCTGACACTGACGCTGAGGCGCGAAAGCTAGGGGAGCAAACTGGTTTAGATACCCTCGTAAT
+
GGEEFFFGCFGGGGDGECFG:FEGGGFECFGEGGGGGFEEGGGGGGGCEFGFC@@CFGDCFEFGC7+::CCF?FGF@7CGEGGGGGGGGGEDDFFFFFGGGGG8+FFCFFGGGDFGGGFG7>>+C=<C@EG7*,,8,3BCEG7<F2<***,*6<BFGGGC,<**:*=CGEGGG5:C>;@CFGG6EFGGE4CGGGCC**155DE8CGDG89++**05)*;679+*.*040=:*:<<C/0)2*.(
@M00200:205:000000000-AKKM3:1:1101:14414:2171 1:N:0:1
ATTGGGTATAAAGCGCGCGCAGGCGGCTCTGCAAGTCCATGGGTGAAAGGCCGGGGCTCAACCCCGTGTGTGCCCAGGATACTGGAAGACTGGAGACTGGTAGAGGCGAGCGGAATTCCTGGTGTAGCGGTGGAATGCGTAGATATCAGGATGAACACCGTTGGCGAAGGCGGCTCGCTGGGCCAGTTCTGACACTCATCCGCGAAAGCGTGGGGAGCAAACTGGTTTAGATACCCGGGTA
+
GGGGGGGFGGGGGGGGGGGGGGGGGGGDGGEEGGGGGGGGGGGGGGGF98CF@:FCFBFFFFGCECECE4FFGFF?ECEFD=EFGGGGGFGE8A,?FGGGGGGAEGGC7:FEGGEFFGGGC8F,8E<FGDG*:*7E,>CEGG7FF;3,,,,,6DFGGGG*3=*,8CCFGGGGG5CEB*ACCEGGGF<CFGGGGG*6C*AF9DEEGGGGC5?***)9)1;CC<+*(*2.)9:?FFGG)5)2)
@M00200:205:000000000-AKKM3:1:1101:17035:2173 1:N:0:1
ATTGGGTATAAAGGGCGCGTAGGCGGTCTGCTAAGCGTGTGGTGAAAGCCCGGGGCTCAACCCCGGGTCGGCCGTGCGAACTGGTGGACTCGAGCATGTCAGAGGCAGGTGGAATACTTGGTGTAGCAGTGAAATGCGTAGATATCAAGTTTAACACCGGTGGCGCAGGCGAGTTCCTGGACAAGACCTGACGCTGAGGCACGAAAGCTATGGGTGCAAACATGCTTCTATACCCTTGTAATTT
+
GGGGGGGGGFGGGGGGGGGGGGGGGGGGGGGGGGGGGGGGGGGGGGGCFFF7FCGGGGGGGGGEC7+@FFDGGGGEGC>CFGGGGGGGGGG7<>F7FGGGGGGGGGGGCFGGFGGGGGGG8@DFAC<EGGG,,,7,7*6>FGGGG>,,,7,,7DFGGGG*=**8**4<CEGGGGG9B<,?EFFGGGGGGGGGG5978**2**:CECC*<0+++*)18EEGGG+0)::)**.0+202))1+*)))
@M00200:205:000000000-AKKM3:1:1101:12857:2173 1:N:0:1
ACTGGGTATAAAGGGTGCGTAGGTGGCATGGTAAGTTTGATGTGAAAGCTCAGGGCTCAACCCTGAAATGGCATTGAATACTACTGTGCTGGAGGTTTGGAGGGGGGACTGGAATTCTTGGTGTAGCAGTGAAATGCTTAGATATCATGCTTAACACCAGTGGCGAAGGCGAGTCCCTGGACAACACCTGACACTGAGGCACGAAAGCCGGGGGAGCAAACATGATTCATACCCTCTTA
+
GGGGGGGGGGGGGGGGGGGGGGGGGGGGGGGGGGGGGGGGGGGGGGGDFGGGGGGGGGGGGFFGFG89FFFGGGGGGFF9CFGGGGGGGGGG,FFGGGGGGGGCCDECCGGGDFGGGGGGCF7F9CFFFGGF9,7,>,3@FGGGG>,,,,,,7DFGGGG,73,4:*=FGDGGGGFGCE7FFCFGGGGGGGGGGGF?++8=C4CGEGGG=E***/)9>FG64<+*-:>)99<*CCF3)96
@M00200:205:000000000-AKKM3:1:1101:21118:2174 1:N:0:1
ATTGGGTTTAAAGAGCGTGTAGGCGGCCTGATAGGTCGGTTGTGAAAACTGGAGGCTCAACCTCCAGACGTCGATCGAAACCATCTGGCTAGAGTCCGGAAGAGGAGAATGGAATTCCTGGTGTAGCGGTGAAATTCGCAGATATCATGAAGAACACCCGTGGCGAAGGCGGTTCTCTGGGACGGTACTGACGCTGAGACGCGAAAGCGTGGGGAGCGAACACTATTAGATACCCTCGTACTAT
+
GGGGGGGGGGGGGGGGGGGGGGGGGGGGGGGGGGGGGGGGGGGGGGGGGGGGGGGGGGGGGFFGGFC9GGGGGGGGG>F>FGGGGGGGGGFCCEFDGGGGGGGGFGD?FFFFCFGGGGGF,BBFCF<+@F7+,,9,:+@C@CFDD@,,,,,,:@FGGFG+@+*>**5FEGGGGBECCF,?CFFGGGCCCFGGGED5**+=*/=EEGG:*:****)1;GGGGD**(:*)/9<C9ED6..8**())
@M00200:205:000000000-AKKM3:1:1101:24215:2177 1:N:0:1
ACTGGGCTTAAAGGGTGCGTAGGTGGCTTTGCAAGTCTGATGTGAAATCTCCGGGCCCAACCCGGAAATGGCATTCGAAACTGCTGGGCTAGAGGCTTGGAGGGGGAACTGGAATGCTCGGTGTAGCAGTGCAATGCGTAGAGATCTAGCGTAACACCATTGGCGAAGGCGAGTTCCTGGACAAGTCCTGACACTGAGGCTCGAAAGCCGTGGGAGCAAACAGTCTTAGATACCCTCGTACGCT
+
GGGGGGGGGGGGGGGGGGGGGEGGGGGGGGGGGGGGGGGGGGGGGGGFGDFDC>FCEGGGGEF7:7++CC@FFGG,E9,=@EFGGGGGGFA@,=8BC=FGGGGD7FCFDFGFGGGGFEFC7F+B9<<C<D@,,,9,:+8B7CEGG>,,,3+++8FFGGG,>,,8++>FGGGCE>BDGF,>:FGGGGGGGGGGGG2,,4*/,*=E?EGG9C****):;=*8FF**)2:)*16><<A*.07**,((
@M00200:205:000000000-AKKM3:1:1101:24287:2195 1:N:0:1
ACTGGGTTTAAAGGGCGCGTAGGCGGGATGGCAAGTCAGTCGTGAAATCTCTCGGCTCAACCGAGAAACGTCGGCTGATACTGCCGTTCTTGAGGGATGCAGAGGAGACTGGAATTCCCGGTTTATCGGTGTAATTTGTAGAGATCTCGTCTAACACCGGTTGCGAAGGCGGGTCTCTCGGCATTTCCTGACGCTGAGTCGCGAAAGCGTGTGGTGCAAACGTTATTAGATACCCTTGTTTTAT
+
AFFGGGFEFGGAFFCBCFGGCEG@FGGGGGGGEEGGCFGGGGGGGGFGGGGGFEFGGGGFG=>7>+,,:CECFDDF:,B<,CEF8FBF@BE,,,,+BFGGGGEF78>,BFGC<BD=F<F++8+B,,:3+C++,,3,:,8@DE9=F,,,,**,57@FFEC*5**,**=FFCCED3BF+3,4BCEEGGC9?C++*/1***+0*):*/:CD*2****)1*C995<**(10.*/.03,<7)09+*(-)
@M00200:205:000000000-AKKM3:1:1101:17238:2197 1:N:0:1
ATTGGGCTTAAAGTGTGCGCAGGCGGCGGAGCAAGTCGAGTGTGAAAGCCCCGGGCTTAACTTGGGAACTGCGCTCGAAACTACTTTGCTGGAGTGTGGCAGAGGAAGGTGGAATTCCAGGTGTAGCGGTGAAATGCGTAGAGATCTTGAGGAACACCGATGGCGAAGGCAGCCTTCTGGGCCAACACTGACGCTCATGCACGAAAGCGTGGGGAGCAAACAGGATTAGATACCCCAGTA
+
GGGGGGGGGGGGGGGGGGGGGGGGGGGGGGGGGGGGGGGGGGGGGGGGGGGGGGGGGGGGGGGFGGDCGGGGGGGGGDGGGGGGGGGGGGGGGGGGGGGGGGGGGGGFDGGGGGGGGGGF@FEGCGEGGGGC,<@=F+FEGGGGG>F,,,3,@DFGGGG7F7*>8BEGGGGGGCGGGG:FFDFGGGGGGGGGGD<E=F?FCCGGGGGGCG5***)>DGGGGG*/(9>2/7>C?FG3)0<:
@M00200:205:000000000-AKKM3:1:1101:10048:2206 1:N:0:1
ATTGGGTATAAAGCGCGTGTAGGCGGATCGGCAAGTCAGGTGTGAAATCCCCGGGCTCAACTCGGGAACTGCACTTGAAACTGCCAATCTCGAGTACCGGAGAGGGTAGTGGAATTCCTGGTGTAGAGGTGAAATTCGTAGATATCAGGAGTAACACCGTTGGCGAAGGCGGCTACCTGGACGGTCACTGACGCTGAGACGCGAAAGCGTGGGGAGCAAACAGGTTTAGATACCCTGTTA
+
GGGGGGGGGGGGGGGGGGGGGGGGGGGGGGGGGGGGGGGGGGGGGGGGGGGGGDGGGGGGGGGGGDC@GGGGGGGGGFFGGGGGGGGGGGGGGDFFGGGGGGGGGGGGDGGGGGGGGGGGGGCGGGFDFGGC9,CFE+DFGGGGG=,,,,+,@FGGGGD,>+<>@*@FFFGGGGDECFAFGGGGGGGGGGGGGGGD5*1<CGGCEGGFCE85*8)9>FFGGG**.6:(*):FG<CF4)9C
@M00200:205:000000000-AKKM3:1:1101:12260:2237 1:N:0:1
ATTGGGTTTAAAGTGTGCGCAGGTGGCCGCGCAAGTCGAGTGTGAAATCCCCGGGCTTAACTTGGGAATTGCGCTCGAAACTACGGTGCTGGAGTGTGGCAGAGGAAGGTGGAATTCCACGTGTAGCGGTGAAATGCGTAGAGATGTGGAGGAACACCGATGGCGAAGGCAGCCTTCTGGGCCAACACTGACGCTCATGCACGAAAGCGTGGGGAGCAAACAGGATTAGATACCCGGGTA
+
GGGGGGGGGGGGGGGGGGGGGGGGGGGGGGGGGGGGGGGGGGGGGGGGGGGGGGGGGGGGGGGGGGGFGGGGGGGGGGGGGGGGGGGGGGGGGGGGGGGGGGGGGGGGGGGGGGGGGGGGGGGGGGGDGGGGGGGCGDCEFDGFGCFA9,>7FFGGGGGGGG7DCEGGGGGGGFGGGGCGGGGGGDCEGGGGGGGGGFF?9CGGGGGGGGGEDC5DFGGGGGCF6FF?FFFGCFGD3)7E
@M00200:205:000000000-AKKM3:1:1101:10946:2283 1:N:0:1
ACTGGGTTTAAAGGGCGCGTAGGCGGCCATCTAAGTCAGACGTGAAATCCCCCGGCTTAACCTGGGAACTGCGTCTGATACTGGACGGCTCGAGTTTGGGAGAGGGATGTGGAATTCCAGGTGTAGCGGTGAAATGCGTAGATATCTGGAGGAACACCGGTGGCGAAGGCGGCATCCTGGACCAACACTGACGCTGAGGCGCGAAAGCTAGGGGAGCAAACGGGATTAGATACCCTTGTA
+
GGGGGGGGGGGGGGGGGGGGGGGGGGGGGGGGGGGGGGGGGGGGGGGGGGGGGGGGGGGGGGGGGGGGGGGGGGGGGGGGGGGGGGGGGGGGGGGGGGGGGGGGGGGGGGGGGGGGGGGGGFFGGGGGGGGGGGGGGDGGGGGGGCFCF9B:GGGGGGFBFGGGGDGGGGGGGGGGGGGGGGGGGGGEGGGGGGGGEGGGGGGGGGGGGGGGGGEG>FGGFGGG?GG<FFFGGGFFFFFG
@M00200:205:000000000-AKKM3:1:1101:8557:2285 1:N:0:1
ACTGGGCTTAAAGGGCGCGTAGGCGGGCGGGCAAGTCAGGGGTGAAATCTTTCGGCTCAACCGGAAACGTGCCCCTGATACTGCCGGCCTCGAGGGGGGTAGGGGCGGACGGAACTTCCGGTGGAGCGGTGAAATGCGTAGATATCGGAAGGAACGCCGGTGGCGAAAGCGGTCCGCTGGACCCCCACTGACGCTGAGGCGCGAAAGCCAGGGGAGCGAACAGGATTAGATACCCGCGTAAGA
+
FGGGGGFGGGGGGGGGGGGGGGGGGGGGGEGGGGGGFGGGGGGGGGGGFGGGGGGGGGGGGGGGGGGGGGGGGGGGGGGGGGGGGGGGGGGGGGGGGGECEGGD5EGGDGGGGGDGGFFGGGGDFGGGGGGGEGGCF5CEEC?F7:8C5:C>CE@CEGGGGGGGGGD>?FGG>5**?CEGGGG>EGGCFGC@EEG=EFFGGCEGGGGGGGCFGG3)7C:EGDCD:CF2FF<FDFGGFFFGGB>
@M00200:205:000000000-AKKM3:1:1101:24056:2289 1:N:0:1
ACTGGGCTTAAAGGGCGCGTAGGCGGTCGGGTAAGCGTGTGGTGAAAGTCCGGGGCTCAACCCCGGATCGGCCGTGCGAACTGCTCGACTTGAGCACTGTAGAGGCAGGTGGAATTCCGGGTGTAGCGGTGGAATGCGTAGAGATCCGGAAGAACACCGGTGGCGAAGGCGGCCTGCTGGGCAGTGGCTGACGCTGAGGCGCGACAGCGTGGGGAGCAAACAGGATTAGATACCCCCGTA
+
GGGGGGGGGGGGGGGGGGGGGGGGGGGGGGGGGGGGGGGGGGGGGGGGGGGGGGGGGGGGGGGGGGGGGGGGGGGGGGGGGGGGGGGGGGGGGGGGGGGGGGGGGGGGGGGGGGGGGGGGGGGGGGGGGGGGFGGGGCCEGGGGGFG@CC7*CFGGGGGDGGDGGGGGGGGGGGGGGDGGGGGGGGGGGGGGGGGG88CFEGGGGEGGGGCEGGBC@GGGFC6F?:>2@@>CGGFC>FDC
@M00200:205:000000000-AKKM3:1:1101:19043:2290 1:N:0:1
ATTGGGTTTAAAGGGCGCGTAGGCGGTCTGCTTAGTTCGGGGTGAAAGCCCCCGGCTCAACCGGGGAATCGCCTCGAAGACTGGCAGGCTGGAGGGGGGTAGGGGTCGTGGGAACTTCCGGTGGAGCGGTGAAATGCGTTGATATCGGAAGGAACGCCGGTGGCGAAAGCGCACGACTGGACCCCGCCTGACGCTGAGGCGCGAAAGCTAGGGGAGCAAACGGGATTAGATACCCTTGTA
+
GGGGGGGGGGGGGGGGGGGGGGGGGGGGGGGFFGGGEFGCFGGGGGGDGDGGEGGGGGGGGGGGGDGEEFFG=FGGGGDGGGGGGFEDGGCGGGGGGGGDGGDGEGCG<FGGGGFGEGGGGGGDGGGGGGGGFGGGGEGCEGFGGFCC5CEGFGGEGGGGGGGGGGGGGGGGGGE5:EEGCFGGGGGGCFGGEGD=88CFGGGGGGGG73<>EEBG>FFGG<*>6GCD4BFC?EFC@?FF
@M00200:205:000000000-AKKM3:1:1101:7513:2299 1:N:0:1
ATTGGGTTTAAAGAGCTCGTAGGCGGTTCGGTAAGTCGGGTGTGAAAACTCTGGGCTCAACCCAGAGATGCCACTCGATACTGCCGTGACTCGAGTGCGGTAGGGGAGCGGGGAATTCCTGGTGTAGCGGTGAAATGCGTAGATATCTGGAAGAACACCAGTAGCGAAGGCGGTCGACTGGCCCGTAACTGACGCTCAGGCCCGAAAGCGTGGGTAGCAAACAGGATTAGATACCCCTTTA
+
GGGGGGGGGGGGGGGGGGGGGGGGGG@CGGGGGDGGGGGGGGGGGFGGFGGFGGGGGGGGGGGCFFFGGGGGGFGGGGGGGGGGGGGGFGGFGGDFFGGG:F?FGGGGGGGGGGGGCFFGGGGGGGGGGGGGGGGGGFF8EGGGGGFGFFF,@@DC:CGGFGGG;FGGGGGGGGGGGGGGCCFG5CEEECEGG=*:8CFCF*/:>CDDGCGGGG5FBFCG448*:4>A@F>*<A6C<5)02
@M00200:205:000000000-AKKM3:1:1101:16309:2311 1:N:0:1
ATTGGGCTTAAAGGGTGCGTAGGTGGCTGGGAAAGTCTGATGTGAAATCTCCGGGCTCAACTCGGAAATGGCATTGGAAACTATCTGGCTCGAGGGTCGGAGGGGAGACTGGAATTCTCGGTGTAGCAGTGAAATGCGTAGATATCGAGAGGAACACCAGTGGCGAAGGCGAGTCTCTGGACGATACCTGACACTGAGGCACGAAAGCTAGGGGAGCAAACAGGATTAGATACCCTAGTA
+
GGGGGGGGGGGGGGGGGGGGGGGGGGGGGGGGGGGGGGGGGGGGGGGGGGGGGGGGGGGGGGGGGEGGGGGGGGGGGGGGGGGGGGGGGGGGGGGGGGGGGGGGGGGGGGGGGGGGGGGGGGGGGGGGGGGGGGGGGGGGGGGGGGFGGGDGGGGGGGGGGGGGGGGGGGGGGGGGGGGGGGGGGGGGGGGGGGGGGGGGGDEG8EG<FFCACEEGFGGGGGDGFGG?F7>GG8CFF>4C
@M00200:205:000000000-AKKM3:1:1101:7205:2340 1:N:0:1
ATTGGGTTTAAAGCGCGCGCAGGCGGATCGATAAGTCAGGTGTGAAATCTCGGGGCTCAACCTCGAAACTGCGCCTGAAACTATTGGTCTAGAATGTCGGAGGGGGCAGGGGAATTTCACGTGTAGGGGTAAAATCCGTAGAGATGTGAAGGAACACCGGAGGCGAAGGCGCCTGCCTGGACGACTATTGACGCTGAGGCGCGAAAGCGTGGGGAGCAAACAGGATTAGATACCCTAGTA
+
GGGGGGGGGGGGGGGGGGGGGGGGGGGGGGGGGGGGGGGGGGGGGGGGGGGGGGGGGGGGGGGGGGGGGGGGGGGGGGGGGGGGGGGGGGGF9EFGGGGGGGGG>FGGGGGGGGGGGGGGGGGGGGGGGGGGGGGGGGGEFDFGGGF9DF,DFFFDGGGGGGGGGGGGDGGGGGGGGGGGGDE8EEGGGC?CEEGGGGGGGGG5C85DGGGGGGEGF5ECC/@C(7C<F4:*<@FFFF49
@M00200:205:000000000-AKKM3:1:1101:15886:2342 1:N:0:1
ATTGGGTTTAAAGGGTGCGTAGGCGGGCAGGTAAGTCAGTGGTGAAATCTCCGGGCTTAACTCGGAAACTGCCGTTGATACTATCTGTCTTGAATGCCGTGGAGGTAAGCGGAATATGTCATGTAGCGGTGAAATGCTTAGATATGACATAGAACACCTATTGCGAAGGCAGCTTGCTACACGGTTATTGACGCTGAGGCACGAAAGCGTGGGGATCAAACAGGATTAGATACCCGAGTA
+
GGGGGGGGGGGGGGGGGGGGGGGGGGGGGGGGGGGGGGGGGGGGGGGGGGGGGGGGGGGGGGGGGGGGFGGGGGGGGGGGGGGGGGGGGGGGGGGGGGGGGGGGGGGGGGGGGGGGGGGGGGGGGGGGGGGGGGGGGGGGGGGGGGGGGGGGGGGGGGGGGFFGGGGGGGFDDGGGGGGGGGGEFGGFGGGGGGGGGGGGGGGGGGGGGGGGGGFGFGGGGGGG?GGFFFAGGCGDFEFG
@M00200:205:000000000-AKKM3:1:1101:9297:2347 1:N:0:1
ATTGGGCTTAAAGGGCGCGTAGGCGGCGCGAGGAGTCGGGGGTGAAAGTCCGGGGCTCAACCCCGGATCGGCCTTCGAGACTCTCGCGCTGGAGCACAGTAGAGGCGGGTGGAATTCCGGGTGTAGCGGTGGAATGCGTAGAGATCCGGAAGAACACCGGTGGCGAAGGCGGCCCGCTGGGCTGTGGCTGACGCTGAGGCGCGAAAGCGTGGGGGGCAACAAGGATTAGGTAACCCCGTACGA
+
FGGGGGGFGGGGGGGGGGGGGGGGGGGGEGDDG@FGGGGC7FGGGGGGGGGGGGGGGGGGG8FGGDEE:=CGCEGGGGGGGGFDGGEGGGGGGG8@CEG:FGF;F7FC7CFFCGFG@FCEG:CFF:<8E8?EEGGFF5/2*/++0+31:A8C8EFGGGGG?>CCC8EEGFEG52?*2/?:8>0/*+*;:DCFC7CEEFC*5)/**:<7***:CE)75/;***27(2:)**.*+<<F)75**(-
@M00200:205:000000000-AKKM3:1:1101:21192:2348 1:N:0:1
ATTGGGTTTAAAGGGTGCGTAGGCGGTGCAGCAAGTCGGGAGTGAAATACCTCAGCTTAACTGAGGAACTGCTCTCGATACTGCTGTGCTTGAGTGAGACAGAGGTAAGCGGAACTTAGGGTGGAGCGGTGAAATGCGTTGATATCCTAAGGAACACCGGTGGCGAAGGCGGCTTACTGGGTCTCTACTGACGCTGAGGCACGAAAGCCAGGGTAGCAAACGGGATTAGATACCCGAGTA
+
GGGGGGGGGGGGGGGGGGGGGGGGGGGGGGGGGGGGGGGGGGGGGGGGGGGGGGGGGGFGGGGFGGGGGGGGGGGGGGGGGGGGGGGGGGGGCFGFEFGGGGGGGGFGGGGGGGGGGGGGGGGGGGGGGGGFGGGGGGGGGFGFGEFGFDFFGGGGGGGGGGGGGGGGGGGGGGGGGGGGGFGGGGFGCFGG5CD5EFFGGGGGGEGGGGGGGGFG4?FGGGEGFGG?49:CCFGGFFFG
@M00200:205:000000000-AKKM3:1:1101:19084:2349 1:N:0:1
ATTGGGTATAAAGGGTTGGTAGGTGGTCTCATTTGTCTAGGGTGAAAGCCTTGAGCTTAACTCAAGAAGTGCCCTAGAAACGGTGAGACTGGAGTCCTGGAGAGGGTCGTGGAATACCCGGTGTAGCGGTGAAATGCGTAGAGATCGGGTGGAACACCAGAGGCGAAAGCGGCGACCTGGACAGGTACTGACACTCAACAACGAAAGCGTGGGGAGCAAACAGGATTAGATACCCGGGTA
+
GGGGGGGGGGGGGGGAFGGGGGGGGGGGGGGGGGGGGGGGGGGGGGGGGGGGGGGGGGGGGGGGGGGGGGGGGGGGGGGGGGGGGGGGGGGGGGGGGGGGGGGGGGGGGGGGGGGGGGGGGGGGGGGGGGGGGGGGGGFGDGGGGFGGGGGGGGGGGGGFGGGGGGGGGGGGGGGGGGFGGGGGFGGGGGGGGGGGGGFGGGGGGG:;=EGGGGEDFG6FGGGG?CFF?FDFFFGGFFFG
@M00200:205:000000000-AKKM3:1:1101:16513:2361 1:N:0:1
ACTGGGTATAAAGCGTGCGCAGGCGGTTTTGTAAGTCTGTCGTGAAAGCCCCGGGCTCAACCTGGGAATTGCGATGGAGACTGCAAGGCTTGAATCTGGCAGAGGGGGGTAGAATTCCACGTGTAGCAGTGAAATGCGTAGAGATGTGGAGGAACACCGATGGCGAAGGCAGCCCCCTGGGTCAAGATTGACGCTCATGCACGAAAGCGTGGGGAGCAAACAGGATTAGATACCCGAGTA
+
GFFFGGGGGGGGGGGCFGCCEGGEEGFEEFGGCCEFGFFGGFFGGGGGFFFGGGGFGFGCFGFGGDFFDFCFGEFCC=FCDFGGGEFFFFFGDF9FGGGGC??=DECCFGFE@FCFGFGGEFGFFBBC<FGD;F:AGGC8BCGFGG::F:FGEC:FFGE>CEGFEE8EG8CCEGGED5CC>CEGCFEF+9C+C75EC+C+?CFE>CD<85EEGC>GD=?+9<6*(2:46/)*33+9)0<0
@M00200:205:000000000-AKKM3:1:1101:14249:2367 1:N:0:1
ATTGGGTATAAAGGGTGCGTAGGTGGTAAGGTAAGTCGGATGTGAAAGCTCCGAGCTTAACTCGGAAATGGCATTGGAAACTACCTTGCTAGAGGGTTTGAGGGGGGACTGGAATACTTGGTGTAGCAGTGAAATGCGTAGATATCAAGTGGAACACCAGTGGCGAAGGCGACACACTGGCTCAGTACTGACGCTGAGGCTCGAAAGCGTGGGGAGCAAACAGGATTAGATACCCTCGTA
+
GGGGGGGAGGGGGFGGGCFGGGGEFGGD<@<FGGGGGGE7FGGGGGG9E,FEB@FGG,EFGA@7F@FGC,EG<F<C@F,EFGF@=F,?FG9F<FA@BF,4CFFGG@+CC8FFGGDFCFCFGGGCGGG9FFGGFGGGGGGGGGGGGG9;3FGGGGG,=FG:<FG@EGGGCGD8E58*AFGG>6C<*<:C9>EFDGGDGF5C*>EEGCDG87CEGGFGF*CFGFGF34C?FFFGGGGG)<>C
@M00200:205:000000000-AKKM3:1:1101:22596:2388 1:N:0:1
ATTGGGTTTAAAGGGCTCGTAGGCGGCCAACTAAGTCGGATGTGAAATCCCCAGGCTCAACTTGGGAACTGCATCCGATACTGGATGGCTTGAATCCGGGAGAGGGATGCAGAATTCCAGGTGTAGCGGTGAAATGCGTAGATATCTGGAGGAATACCGGTGGCGAAGGCGGCATCCTGGACCGGCATTGACGCTGAGGAGCGAAAGCCAGGGGAGCAAACGGGATTAGATACCCTGGTA
+
GGGGGGGGGGGGGGGGGGGGGGGGGGGGGGGGGGGGGGGGGGGGGGGGGGGGGGGGGGGGGGGGGGGGGGGGGGGGGGGGGGGGGGGGGGGGGGGGGGGGEGGGGGGGGGGGGGGGGFEFGGGGGGGGGGGGGGGGGGGGGGGGGGGGGGGGGCFGGGGGFDGGGGGGGGGGGGGGGGGGFGGGGGGGGGGGGCDGGGGGGGGGGD5C6CFEE>7)7EGEGGGGBGGFFF2CGGGG)0?C
@M00200:205:000000000-AKKM3:1:1101:20685:2397 1:N:0:1
ATTGGGTTTAAAGCGCGTGTAGGCGGATCGTTAAGTGCCTTGTGAAATCCTGCGGCTCAACCGCAGAACTGCTGGGCATACTGGCGATCTTGGGCCACTCAGGGGTCACTGGAACAAGCGGTGGAGCGGTGAAATGCGTAGATATCGCTTGGAACGCCAAAGGTGAAGACAGGTGACTGGGGGTGTGCCGACGCTGAGACGCGAAAGCCAGGGGAGCAAACGGGATTAGATACCCTTGTA
+
GGGGGGGGGGGGGGGGGGGGGGGGGGGGGGGGGGGGGGGGGGGGGGGGGGGGGGGGGGGGGGGGGGGGGGGGGGGGGGGGGGGGGGGGGGGGGGGGGGGGGGGGGGGGGGGGGGGGGGGGGGGGGGGGGGGGGGGGGGEGGGCGGGGGGGGGGGGGGGGGGGGGGGGGGGGGF9EGGGGGFGGEGGG>CGGGGEDGGGC9E<CEEED4CEFGDGE)7FEGFGGG?GF3@B2CFD?FFFFG
@M00200:205:000000000-AKKM3:1:1101:17459:2432 1:N:0:1
ATTGGGTGTAAAGGGTGCGTAGGTGGCTTTGTAAGTCAGTGTTTAAAGTCTGCAGCTTAACTGTAGGAATGGCATTGATACTGCAAGGCTTGAGTAAAGTTGAGGTAGGCGGAATTGATGGTGTAGCGGTGAAATGCATAGATATCATCAAGAACACCGATTGCGAAGGCAGCTTACTAAGCTTTAACTGACACTGAGGCACGAAAGCGTGGGGATCAAACAGGATTAGATACCCTGGTA
+
FFFGGGGGGGGGGGGFGGGGDGGGGGGFGGGGGGGGGGGGGGGGFGGFGGGGGGGGGGGGGGGGGGGGGGGGGGGGGGGGGGGGGGGGGGCFFGGGGGGGFGGGGDGGGGGGEGGGGGGGGGFGCFG>EGGGFGGGGGGGGGGGGFGGGGGGGGGGGGEGGFGGGGGGGGDGGG9DFAFGGGGGGGGF7CFGGGGGGGGGGGGCEEGGC>8CFC>4?CCFGG,CBGD=F=C8?<:CAFFG
@M00200:205:000000000-AKKM3:1:1101:21978:2440 1:N:0:1
ACTGGGTATAAAGGGTGCGTAGGCGGCCTATTAAGTCAGTGCTGAAATATCCCGGCTTAACCGGGAGGGTGGCATTGATACTGATGGGCTAGAGTACAGATGAGGTAGGCGGAATTGACGGTGTAGCGGTGAAATGCTTAGATATCGTCAAGAACACCTATAGCGAAGGCAGCTTACTAGGCTGTAACTGACGCTGAGGCACGAAAGTGTGGGGATCAAACAGGATTAGATACCCCTGTA
+
GGGGGGGGGGGGGGGGGGGGGGGGGGGGGGGGGGGGGGGGGGGGGGGGGGGGGGGGGGGGGGGGGGGGCFGGGGGGGGGGGGGGGGGGGGGG@FFFGGGGGGGGGGGGFFGEEGGGGGGGGGGGGFGGGGCFFGGGGGGGGGGGGGGFGGGGGGGGGGGGGGGGGGDGGGGGGGGGGGGFGGGGGGGGGGGGDGGGGGGGDGEGEDGGGGGECED7FG6CFCCFFGC?FF9CFGGFFF?F
@M00200:205:000000000-AKKM3:1:1101:13071:2448 1:N:0:1
ATTGGGTTTAAAGCGTAGGTAGGTGGCTATTTAAGTCAGGTGTGAAATCCCCGGGCTCAACCCGGGAAGTGCATTTGATACTGGATAGCTTGAGTATGGGAGAGGATAGTGGAATTCCTGGTGTAGTGGTGAAATACGTAGATATCAGGAGGAACACCGGTGGCGAAGGCGGCTATCTGGCCCTATACTGACGCTGAGCTACGAAAGCGTGGGGATCAAACAGGCTTAGATACCCTAGTA
+
GFFGGGGGGGGGGFGBBFGGGGGGGGGGGG9<FEFGGGAFFGGEGGGGGGGGGGGGGGGGGGGGGGGGGFGGGGGGGGGGGGGGGGGGGGGGGGFA<FGGGGGGGGFGGGGGCDGGGGGGGGGGGGFGGGGG<FF<F@FGGGGGGGCFGGGCCFGGGGGGGGGGGGEGGGFE5CE9EFFGFGF>FFFG@FGGGGDGGG?FCFEEGGGGGCGGGGF:FFCEGGGD(*2;=AEF9A8FF@@E
@M00200:205:000000000-AKKM3:1:1101:19981:2455 1:N:0:1
ATTGGGTTTAAAGAGCTCGTAGGCGGCTTGTCGCGTCGGGTGTGAAAGCTCACGGCTTAACCGTGAGTCTGCATCCGATACGGGCCGGCTCGAGGCAGGTAGGGGAGAACGGAATTCCCGGTGTAGCGGTGAAATGCGCAGATATCGGGAGGAATACCGGTGGCGAAGGCGGTTCCCTGGGCTTGTCCTGACGCTGAGGAGCGAAAGCGTGGGGAGCGAACAGGATTAGATACCCTAGTA
+
G,FGGGGEGGGGGGGGCFG@EGGGGG7+++,C66CFGG+CGGGGGGGGG<FDGGGGG7FGG9F?F<?E9<,EG,9EFGGGGGGC++@:FG7FG@FC+:F3EE<FGCCG>F=GGGGGGGGGGGGGGG9FGGGGGGGGGG@GEEFGGGGGGGGGGG8FFGGGGGGGGGGGGGDG/?1++<FGFG***;++<73<8EGGG5F6=35*:EGFEGGGG5BGD5CEDGGGFGGB?6):FCFGFFFC
@M00200:205:000000000-AKKM3:1:1101:24536:2458 1:N:0:1
ATTGGGTTTAAAGAGCTCGTAGGCGGCTTGATAAGTCGGGTGTGAAACCTCCAGGCTCAACCTGGAGTTGCCACTCGATACTGTCATGGCTTGAGTCCGGTAGGGGACCACGGAATTCCTGGTGTAGCGGTGAAATGCGCAGATATCAGGAGGAACACCGGTGGCGAAGGCGGTGGTCTGGGCCGGCACTGACGCTGAGGAGCGAAAGCGTGGGTAGCAAACAGGATTAGATACCCGAGTA
+
GGGGGGGGGGGGGGGGGGGGGGGGGGGGGGGGGGGGGGGGGGGGGGGGGGGGGGGGGGGGGGGGGGGGGGGGGGGGGGGGGGGGGGGGGGGGGGGGGGGGGGGGGGGGGGGGGGGGGGFGGGGGGGGGGGGGGGGGGGGGGGGGGGGFGGDFGGGGGGGCEFGGGGGEGCEEGEGGGGFGGGGGGGGDGGGGGGGGCDCFGGCEGGDGGGGGGEFGDGFDFGFGF4CAFFFGGGCGBBFCF
@M00200:205:000000000-AKKM3:1:1101:13690:2462 1:N:0:1
ATTGGGTTTAAAGGGCTCGTAGGCTGCCAACTAAGTCAGACGTGAAATCCCTCGGCTTAACCGGGGAACTGCGTCTGATACTGGATGGCTTGAGTTTGGGAGAGGGATGCGGAATTCCAGGTGTAGCGGTGAAATGCGTAGATATCTGGAGGAACACCGGTGGCGAAGGCGGCATCCTGGACCAACACTGACGCTGAGGAGCGAAAGCCAGGGGAGCAAACGGGATTAGATACCCCCGTA
+
GGGGGGGGGGGGGGGGGGGGGGGGGGGGGGGGGGGGGGGGGGGGGGGGGGGGGGGGGGGGGGGGGGGGGGGGGGGGGGGGGGGGGGGGGGGGGGGGGGGGGGGGGGGGGGGGGGGGGGGGGGGGGGGGGGGGGGGGGGGDGEGGGGGGGFGGGGGGGGGGGGGGGGGGGGGGGGGGGGGGGGGGGGGGGGGGGGGGGFGGC:EGGGGGGGFGEGBGFGGGGGEGBGFDFFFFFGGC>>EE
@M00200:205:000000000-AKKM3:1:1101:16298:2498 1:N:0:1
ACTGGGTGTAAAGCGCGTGTAGGCGGCCTTGTAAGTCCGTTCTGAAAGCCCGGGGCTCAACCCCGGGAGGCGGATGGATACTGCAAGGCTCGAGTCCGGAAGAGGCGAGTGGAATTCCCGGTGTAGCGGTGAAATGCGCAGATATCGGGAGGAACACCAATGGCGAAGGCAGCTCGCTGGGACGGTACTGACGCTGAGACGCGAAAGCGTGGGGAGCAAACAGGATTAGATACCCTAGTA
+
GGGGGGGGGGGGGGGGEGDGGGGCCGGGGGGGGGGGGGGGGGGGGGGGGFGGGDGGGFGG@FGDGGGEFGGGGGGGGFGGGGGGGGGGGGGGGGGGGGDGGGGGGGGEEFGGGGGGGGGGE@@GGCFGGGGGFCFFGGGGG>FG@FGGGGGGGGGGGGGC7FFGDEEGGGGGGGGGEEGGGFGGEEGGGCFGEGDGGFFGGGGGGGGDGGG>EEDG)7@CDDF48DFFF?<*2,A67F=C
@M00200:205:000000000-AKKM3:1:1101:13130:2509 1:N:0:1
ATTGGGTTTAAAGCGCGTGTAGGCGGGTCGCTAAGTGTCCGCGTGAAATCCCACGGCTCAACCGTGGAACGGCCGGGCATACTGACGACCTTGAGGCACCTAGGGGCGAGCGGAACGAACGGTGGAGCGGTGAAATGCGTAGATATCGTTCGGAACGCCGACGGTGAAAACAGCTCGCTGGGGGTGTCCTGACGCTGAGACGCGAAAGCCAGGGGAGCGAACGGGATTAGATACCCGAGTA
+
GGGGGGGGGGGGGGGGGGGGGGGGGGGGGGGGGGGGGGGGGGGGGGGGGGGGGGGGGCGGGGGGGGGGGGGGGGGGGGGGGGGGGGGGGGFGGGGGGGGGGGGGGGGGGGGGGGGGGGGEGGGGG>EGDGGDFGGGGGGEGGGGGGGGGGGGGGGG>EGGGGDE;C8FGGCGGGEGGGGGGGGGGCG?7FGFGEGGGDGGGGGGG*C)*:CFD*3)0*C89C=D:DGBFFFGGCFFB>>7<
@M00200:205:000000000-AKKM3:1:1101:19892:2540 1:N:0:1
ACTGGGTGTAAAGCGCGTGTAGGCGGTCTGTTAGGTCCTGTGTGAAAGCCCCGGGCTCAACCCGGGAAGTGCGCAGGATACCGGCAGACTGGAGTGTCGGAGAGGGTGGCGGAATTCCCGGTGTAGAGGTGAAATTCGTAGATATCGGGAGGAACACCTGTGGCGAAGGCGGCCACCTGGACGACAACTGACGCTGAGACGCGAAAGCGTGGGTAGCAAACAGGATTAGATACCCGAGTA
+
GGGGGGGGGGGGGGGGGGGGGGGGGGGGGGGGGGGGGGGGGGGGGGGGGGGGGGGGGGGGGGGGGGGGGFGGGGGGGGGGGGGGGGGGGGGGGGGGGGGGGGGGGGGGGGGGGGGGGGGGGGGGGGGGGGGGGGGGGGGGGGGGGGGGGGGGGGGGGGGGGGGGGGGGGGGGGGGFGGGGGGGGGGGGGGGGGGGGGGG?ECGGGGDGGGGGGGFGFFGGGGGGFGCBFFDGGGFCDFFG
@M00200:205:000000000-AKKM3:1:1101:20402:2550 1:N:0:1
ATTGGGCTTAAAGGGCGCGTAGGCGGCTTTGCAAGTGGCGGGTGAAATCCCTCGGCTTAACCGAGGAACTGCCTGCCAGACTGTGAGGCTTGAGACCGGGAGAGGTGAGTGGAATTCCCAGTGTAGCGGTGAAATGCGTAGATATTGGGAGGAACACCAGTGGCGAAGGCGGCTCACTGGACCGGAACTGACGCTGAGGCGCGAAAGCGTGGGGAGCAAACAGGATTAGATACCCGCGTAAGA
+
GGGGGGGGGGGGGGGGGGGGGGGGGGGGGGGGGGGGGGGGGGGGGGGGGGGGGGGGGGGGGGGGGGGGGGGGGGGGGGGGGFGGGGGGGGGGGGGGGGGGGGGGGGGGGGGGGGDFGGGGGGGGGGGGGGGGGGGGGGEGGGGGCFGGGFFGGFCGGGGGGGGGCFEGGEGEEEGGFFGGGGGGGGCCCCFFG=CEEGFFGGEEGGGCE/8EGGFGFGGG5CFG?DF>?8<GFDGD>DFEG<A
@M00200:205:000000000-AKKM3:1:1101:21297:2601 1:N:0:1
ATTGGGTTTAAAGGGTGCGTAGGTGGTTTGTTAAGTCAGGGGTGAAATCCCGCGGCCCAACCGTGGAACTGCCTTTGATACTGGCGAACTTGAGTGCGTGAGGGGTAGGGGGAACGAGCAGTGTAGCGGTGAAATGCGTAGATATTGCTCGGAAGGCCAGAGCCGAAGGGGCCCTACTGGTGCGCAACTGACACTGAGGCACGAAAGCGTGGGGAGCAAACAGGATTAGATACCCCTGTA
+
GGGGGGGGGGGGGGGGGGGFGGGGGGGGGGGGGGGGGGGGGGGGGGGGGGGGGGGGGGGGGGGGGGGGGGGGGGGGGGGGGGGGGGGGGGGGGGGFGGGGGGGGGGGGGGGGGGGGGGGGGGGGGGGGGGGGEGGGGGGGGGFGFGGGFFGGDGGGCGGGGGGGGE7FG>EGEGGFGGGGGGGGGEEGGGG9@?CFFFEFDFEGGGDGC:8CECDDFCCFFFFF?GFFF=<GF<:CFFFD
@M00200:205:000000000-AKKM3:1:1101:12894:2612 1:N:0:1
ATTGGGCTTAAAGAGCTCGTAGGCGGTTTGTCGCGTCTGCCGTGAAAGTCCGGGGCTCAACTCCGGATCTGCGGTGGGTACGGGCAGACTAGAGTGATGTAGGGGAGACTGGAATTCCTGGTGTAGCGGTGAAATGCGCAGATATCAGGAAGAACACCGATGGCGAAAGCAGCTCTCTGGGACGGTACTGACGCTGAGACGCGAAAGCGTGGGGAGCGAACAGGATTAGATACCCTCGTA
+
GGGGGGGGGGGGGGGEGGGGGGGGGGFBFFGGGGGGGGGGFGGGGGGGGFGEDFGGGGGGGFGGGGGGGGGGGGGGGGGGGGGGGGGGGGGFGGFGFGGGGGGGGGGDGFGGGGGGGGGGFGGGGGFGGEGGGFGGGGGCGGGGGGGFFFGGGGGGGCGGGGGGGGGGGGGGGGG@FCFEGGGGGEGDFFGGEGDGCEGGEGGGGEGCE7CEGGFGFDEE37CGBGG<F74*2<8*)8<5
@M00200:205:000000000-AKKM3:1:1101:21093:2618 1:N:0:1
ACTGGGCGTAAAGTGCTCGTAGGTGGTTCGCTAAGTCGGATGTGAAAACTCGGGGCTCAACCCCGAGACGCCATCCGATACTGGCGTGACTTGAGTCTGGTAGGGGAGATGGGAATTCCTGGTGTAGCGGTGAAATGCGCAGATATCAGGAGGAACACCGATGGCGAAGGCACATCTCTGGGCCAGTACTGACACTGAGGAGCGAAAGCGTGGGTAGCAAACAGGATTAGATACCCCAGTA
+
GGGGGGGGGGGGGGGGGGGGGGGGGGGGGGGGGGGGGGGGGGGGGGGGGGGGGGGGGGGGGGGGGGGGGGGGGGGGGGGGGGGGGGGGGGGGGGGGGGGGGGGGGGGGGGGGGGGGGGGGGGGGGGGGGGGGGGGGGGGGGGGGGGFGGGGGGGGGGGGGGGGGGGGGGGGGGGGGGFGGGGGGGGGGCGFGGGCGGGGGGGGGGGGGFGCEGGFGEFFGGGFF?F94?FFGG9@FFDFGG
@M00200:205:000000000-AKKM3:1:1101:19916:2626 1:N:0:1
ATTGGGTTTAAAGAGCTCGTAGGCGGTTTGGCAAGTCGGGTGTGAAAACTCCGGGCTCAACTCGGAGACGCCACTCGATACTGCCATGACTCGAGTCCGGTAGGGGAGTGCGGAATTCCTGGTGTAGCGGTGAAATGCGCAGATATCAGGAGGAACACCGGTGGCGAAGGCGGCACTCTGGGCCGGTACTGACGCTGAGGAGCGAAAGCGTGGGGAGCGGACAGGATTAGATACCCGGGTA
+
GGGGGGGGGGGGGGGGGGGGGGGGGGGGGGGGGGGGGGGGGGGGGGGGGGGGGGGGGGGGGGGGGGGGGGGGGGGGGGGGGGGGGGGGGGGGGGGGGGGGGGGGGGGGGGGGGGGGGGGGGGGGGGGGGGGGGGGGGGGEEGGGGGGGGGGGGGGGGGGGGGGGGGG@FGGGGGGGGGGGGGGGGGGGGGFGFGGGECFF?CGGGE<C;E*;EGFDEGG*558DBCC)9?AGG:C<@FF5)
@M00200:205:000000000-AKKM3:1:1101:14044:2638 1:N:0:1
ATTGGGTTTAAAGCGTGCGCAGGCGGTAATGTAAGACAGTTGTGAAATCCCCGGGCTCAACCTGGGAACTGCATCTGTGACTGCATTGCTGGAGTACGGCAGAGGGGGATGGAATTCCGCGTGTAGCAGTGAAATGCGTAGATATGCGGAGGAACACCGATGGCGAAGGCAATCCCCTGGGCCTGTACTGACGCTCATGCACGAAAGCGTGGGGAGCAAACAGGATTAGATACCCTAGTA
+
GGGGGGGGGGGGGGGGGGGGGGGGGGGGGGGGGGGGGGGGGGGGGGGGGGGGGGGGGGGGFGGGGGGGGGGGGCGGGGGGGGGGGGGGGGGGGGGGGGGGGGGGGGGGEGGGGGGGGGGGGGGGGGGGGGGGGGGGGGGGDGGGGGGGGGGGGGFFGGGDFGGGGGGGGGGGGGGGGCGGGGGGGGGFFGGGGGGGE9CFGGGGCGGGG=EGGGFGFGGGGFGGFGGFFFFGCFGG?FFG
@M00200:205:000000000-AKKM3:1:1101:15945:2644 1:N:0:1
ACTGGGTTTAAAGCGTGCGCAGGCGGTTTTGTAAGCCAGATGTGAAATCCCCGGGCTTAACCTGGGAATGGCATTTGGGACTGCAAGGCTGGAGTGCGGCAGAGGAGACTGGAATTCCCGGTGTAGCAGTGAAATGCGTAGATATCGGGAGGAATACCGATGGCGAAGGCAGGTCTCTGGGCTGACACTGACGCTCATGCACGAAAGCGTGGGGAGCAAACAGGATTAGATACCCCAGTAAGA
+
GGGGGGFGGGGGGGGGGGCGGGGGGGGGGGGGGGGGGGGGFGGGGGGGGGGGGGGGGGGGGGGGGGGGGGGGGGGGGGGGAFGGGGGGGGFGGFBEGGGGGGGG@FGGGGGCFGGG9FFGGFEFFFGGGGGGGGGGFF@GGDCEEFGDGGGGEGGGFFGG7CEGGGGGGGGGGGGF<BCFGG=EFGC,<CFGGGGGGGGDC>FEGGGGGECEGGED3:CFGGGF6<F?FF27<,<9>>)<FAA
@M00200:205:000000000-AKKM3:1:1101:17801:2657 1:N:0:1
ATTGGGTTTAAAGCGCGTGTAGGCTGCGGAGTAAGTCGGATGTGAAATCCCTTGGCTTAACCAAGGAAGTGCATCCGATACTGTTTCGCTTGAGTGTCGGAGGGGATGGCGGAATTTCCGGTGTAGAGGTGAAATTCGTAGATATCGGGAGGAACACCTGTGGCGAAGGCGGCCATCTGGACGACAACTGACGCTGAGACGCGAAAGCGTGGGTAGCAAACAGGATTAGATACCCTAGTA
+
F9EEFEF;CFEGGEFGGFCCEGGGGDCFFCCFEGFGGEGEGEECFFFFF@FGEGGGGGGGG9FFGE@<@FFFGGF,BF?@FFG66<FFGGCFGGGGGFGGGGFGGG@CF?GCCGFCDFGGGGGGCFAFFGGGGGGFGGGGGGGGGGGGGCGGDFGGG7FFGGGFEEC<>CFGGEGDEGGFCFEGGCGGDGGGDCGGGGGGGGDGGGDG558CEEFG?+0@FGGGF*:<@FB>CCC4)8=C
@M00200:205:000000000-AKKM3:1:1101:13757:2678 1:N:0:1
ATTGGGTTTAAAGGGTCAGTAGGCGGTTTTGTTAGTCTTCTGTCAAATTCTTCGGCTTAACCGGGGGTCCGCAGGGGAAACGGCAAAACTCGAGGATGCGAGAGGTGAATGGAACTCATAGTGTAGGGGTGAAATCCGTTGATATTATGGGGAACACCAAAAGCGAAGGCAATTCACTGGCGCACTCCTGACGCTGAATGACGAAAGCGTGGGTAGCGAATGGGATTAGATACCCGGGTA
+
F<FGGGFGGGGGGGGFEGGGGGGGGG@FGGGEFGGEEFCFFFGFGGGGCGGGGGGGGGGGGGGGGGGCFEFGGGGGC7FGGGGGG@FEGGFGGGGE<FFGGGGGGGGGDGGGGG8FGE9FGGGGGGFGGGGGGGGEGGGGGGGGG9FCFFGGGGGGGG@7>,DFGGGEFC7;E9FFGGGGGGGGGG+<FGGGGGGGGG9CCFDGGE<C:5CEGGFGFDGEDGGGFGFDFFFGGFGD3>BG
@M00200:205:000000000-AKKM3:1:1101:23584:2682 1:N:0:1
ATTGGGTTTAAAGCGTGCGCAGGCGGTTGTGCAAGACAGGTGTGAAATCCCCGGGCTTAACCTGGGAACTGCACTTGTGACTGCACGGCTAGAGTACGGTAGAGGGGGATGGAATTCCGCGTGTAGCAGTGAAATGCGTAGATATGCGGAGGAACACCGATGGCGAAGGCAATCCCCTGGACCTGTACTGACGCTCATGCACGAAAGCGTGGGGAGCAAACAGGATTAGATACCCTTGTA
+
GGGGGGGGGGGGGGGGGGGGGGGGGGGGGGGGGGG<FGGGGGGGGGGGGGGGGGGGGGGGGGGGGGGGGGGGGGGGGGGGGGGGGGGGGGGGGGGGGGGGGGGGGGGGGGGGGGGGGGGGGGGGGGGGGGGGGGGGGGGGGGGGGGGGGGGGGGGFGCGGGGGGGGGGGGGGGGEGGGGGGGGGGGGGECEGGD3CEFGGGGGGGGGGD5CECGFGFGGGGGGG?F7<746>FGEDFFFF
@M00200:205:000000000-AKKM3:1:1101:9456:2687 1:N:0:1
ACTGGGTTTAAAGGGCGCGTAGGCGGCCTTCTAAGTCGGACGTGAAATCCCCAGGCTTAACTTGGGAACTGCGTCCGATACTGGAGGGCTTGAGTGCGGGAGAGGGATGTGGAATTCCAGGTGTAGCGGTGAAATGCGTAGATATCTGGAGGAACACCGGTGGCGAAGGCGGCATCCTGGACCGACACTGACGCTGATGCGCGAAAGCCAGGGGAGCAAACGGGATTAGATACCCGGGTA
+
GGGGGGGGGGGGGGGGGGGGGGGGGGGGGGGGGGGGGGGGGGGGFGFEGGGGGGGGGGGGGGGGGGGGGGGGGGGGGGGGGGGGGGGGGGGGGGGGGGGGCGFFGGGGGGGGGGGGGGGGGGGGGGGGGGG7FGFGGGGGGGGGFCFGGGGGGGGGGGGGGGGGGGGGGGGGGGGCFGGGFGGEGGGGGGDGGGGGG9FGGCGGGDDFGGGGGGFGDGCFGGDDFDGFFFFDFCF7>5>E
@M00200:205:000000000-AKKM3:1:1101:16010:2690 1:N:0:1
ATTGGGCTTAAAGGGCGCGTAGGCGGCGCGGGAAGGCGGCGGTGAAAGTCCGGGGCTCAACCCCGGATCGGCCGTGGCGACTCCCGCGCTGGAGCACAGTAGAGGCGGGTGGAATTCCGGGTGTAGCGGTGGAATGCGTAGAGATCCGGAACAACACCGGCGGCGAAGGCGGCCCGCCGGGCTGTGGCTGACGCTGAGGCGCGACAGCGTGGGGGGCAAACAGGATTAGATACCCCGGTA
+
GGG<FGGAFGFGFF-B@@@@@CCGEGGGGGGGCCGGGG77FG=FFFGFGGGGDGGGFD@<<FGGGGGGEGGGGGGGGGGEGGGFEBFEGDF>:<FFGG:FGFFGGGGGG:CCCCFCCG8>>:88A@:8822:@<?@78*/:*A:++385*:*2:*/:CC>**:*?**::C>EE*88**1:EC58*@FCE<**/7*:8EFF79*21*)9C/1:EC.73:>F<FGF:FF)=/)*<:C*)00*
@M00200:205:000000000-AKKM3:1:1101:21231:2694 1:N:0:1
ACTGGGTGTAAAGGGCGTGTAGGCGGTTTCATATGTCCGCTGTGAAACAACACGGCTCAACCGTGTAGAGCGGCGGAAACTGTGAGACTTGAGGCTGGGAGGGGCTGGTGGAATTCCCTGTGTAGCGGTGAAATGCGTAGAGATGGGGGAGAACACTCGTGGCGAAGGCGGCCAGCTGGACCAGTTCTGACGCTAAGACGCGAAAGCGTGGGGAGCAAACAGGATTAGATACACTTGTA
+
EGGGGGGEFGGGGGGGDGEGCFFGGD@FGGDFGGGGFGCFGGGGDFAFEFFGGGGGDGGCGGCFGGGGFGGEEGGGCEEGGFFFGGAEECGGFFGGFE@FFDDGDG>>DECF=FFFGG<FGGGCEFF:FGGG,DCGGGGGCFFFCB7F:FGGGGFGCFFGGCFGG7::CE*CED85CFCFFGGEFGCFGGGG5EGCECFG*)*:*:FD8:?E557CFCC8CD5C:>6>=FFG+,+:=FF
@M00200:205:000000000-AKKM3:1:1101:18742:2705 1:N:0:1
ATTGGGCTTAAAGGGCGCGCAGGCGGCTTGGCAAGTCGAGTGTGAAAGCCCTCAGCTTAACTGAGGAATGGCGCTCGAAACTACCAGGCTTGAGGGCGGGAGAGGGAAGTGGAACTCTCGGTGTAGGGGTGAAATCTGTAGATATCGAGAGGAACACCGGTGGCGAAGGCGGCTTCCTGGCCCGTACCTGACGCTGAGGCGCGAAAGCGTGGGGAGCAAACAGGATTAGATACCCGAGTAAGA
+
GFGGGGGGGGGGGGGGGGGGGGGGGGGGGGGGGGGGGGGGGGGGGGGGGGGGGGGGGGGGGGGGGGGGGGGGGGEGGGGGGGGGGGGGGGGGGGGGGGGGDGGGGGGGGBFGGGFGGGGGGCFGGGGGGGGGGGCEFCGGFGDG@FGGGGGGGGGGGGGEGGGGGGGGGGGGGGCCF:CCCFFGGGEGGCCEGGGGGGGGGCGGGEGFGGGGGGFGFGGF4C@FBC*5?F>FGGFD>>FFGFF
@M00200:205:000000000-AKKM3:1:1101:7818:2756 1:N:0:1
ACTGGGTTTAAAGGGCGCGTAGGCGGCCTGATAAGTAGGGGGTGAAATCCTGCGGCTTAACCGCAGGGCTGCCTTCTAAACTGTCAGGCTCGAGCACAGTAGAGGCAGGTGGAATTCCCGGTGTAGCGGTGGAATGCGTAGATATCGGGAAGAACACCAGTGGCGAAGGCGTTCTGCTGGGCCGTTGCTGACACTGAGGCGCGACAGCGTGGGGAGCAAACAGGATTAGATACCCGTGTAAGA
+
GGGGGGGGGGGGGGGGGGGGGGGGGGGGGGGGGGGGGGGGGGGGGGGGGGGGGGGGGGGGGGGGGGGGGGGGGGGGGGGGGGGGGGGGGGGGGGGGGGGGGGGGGGGGGGGGGGGGGGGGGGGGGGGGGGGGGCEGGGGGGEFFGGGGGGGGGGFGGGGGGGGGGGDGDGDEG>FG?FFGD5EE>8ECFFCECFG?7?FCECEEGGD*8:?CEG>D)*;814;DBGC7FFAF?,<153>6FFB
@M00200:205:000000000-AKKM3:1:1101:16328:2798 1:N:0:1
ACTGGGTTTAAAGCGTGTGTAGGCGGACCGTTAAGTGCCCGCGTGAAATCCCCCGGCTCAACCGGGGAACGGCCGGGCATACTGGCGGTCTTGAGCGATCCAGGGGTCATCGGAACAAACGGTGGAGCGGTGAAATGCGTAGATATCGTTTGGAACGCCGACGGTGAAAACAGATGACTGGGGATCCGCTGACGCTGAGACACGAAAGCCAGGGGAGCAAACGGGATTAGATACCCGTGTA
+
GGGGGGGGGGGGGGGGGGGGGGGGGGGGGGGGGGGGGGGGGGGGGGGGGGGGGGGGGFGGFFGGGGGGBDFGGGGGGGGGGGGGGGGGGGGGGGGGGGGGGGGFGGGGGGGGGGGGFFGGGGGGGGGGGGGGGGGGGGGGGGGGGGGGGGGGGGGGGDGGGDGGGGGFFGGGGFDGGGGFGGGGCFGGGGGGGGGGGGGGGGGGGGGGGGGGGCBDFGGGGGCD?GD?@FFCFGC63)8*9
@M00200:205:000000000-AKKM3:1:1101:22150:2803 1:N:0:1
ACTGGGTTTAAAGTGCGTGTAGGCGGCGTAGCAAGTCGGGCGTGAAAGCCCACGGCTCAACCGTGGAAGAGCACTCGAAACTGCTGCGCTAGAGTTCTGGAGAGGAAGGCGGAATGCTTGGTGTAGAGGTGAAATTCGTAGATATCAAGCGGAACACCGGTGGCGAAGGCGGCCTTCTGGACAGTGACTGACGCTGAAACGCGAAAGCGTGGGGAGCAAACAGGATTAGATACCCTAGTA
+
GGGGGGGGGGGGGGGGEFGGGGGGGGGGGGGGGGGGGGGGGGGGGGGGGGGGGGGGGGGGGGGGGGGGGGGGGGFEGGGGGGGGGGGGDFFGGGGGGGGGGGGGGGGGGGGGGGGGGGGGGGGGGGGGGGGFGGGGGGGGGGGGGGGGGGGGGGGGGGCFGGGGGGGGGGGGGGG@FGGGGGGGGGGGGGCGGGGGGFGFGGGGGDDGEEGGGGFGBFGGGC?F?GG<=BAGGGGCFFFG
@M00200:205:000000000-AKKM3:1:1101:19788:2819 1:N:0:1
ATTGGGTGTAAAGAGCTCGTAGGCGGCTTGTTGCGTCGACCGTGAAAACTGGAGGCTTAACCTTCAGACGTCGATGGAAACCGTTTGGCTAGAGTCCGGAAGAGGAGAGTGGAATTCCTGGTGTAGCGGTGAAATGCGCAGATATCAGGAAGAACACCCGTGGCTAAGGCGGCTCTCTAGTACGGTACTGACGCTGAGACGCGAAAGCGTGGGGAGCGAACAGGATTAGATACCCTAGTAAGA
+
GGGGGGGGGGGGGGGGGGGGGGGGGGGGGGGGGGGGGGGGGGGGGGGGGGGGGGGGGGGGGGGGGGGGGGGGGGGGGGGGGGGGGGGGGGGGGGGGGGGGGGGGGGGGGGGGGGGGFGGGGGGGGGGGGGGGGGFGGGGEGGGGGGGGGGGGGGFFGCGGGGGGGGGGGGGGGEGGGGGGGGFGGCCEGGGGGGGGGGFG=CEEGGGGGGGGGGFG)>GE3DFG<CGBFFFGGCF65FF7DBB
@M00200:205:000000000-AKKM3:1:1101:16024:2819 1:N:0:1
ATTGGGCGTAAAGGGTGCGTAGGCGGGTCTTTAAGTCAGGGGTGAAATCCTGGAGCTCAACTCCAGAACTGCCTTTGATACTGAAGATCTTGAGTTCGGGAGAGGTGAGTGGAACTGCGAGTGTAGAGGTGAAATTCGTAGATATAGGGGAGAACACTCGTGGCGAAGGCGGCCAGCTGGACCAGCCCTGACGCTGAGGCGCGACAGCGTGGGGAGCAAACAGGATTAGATACCCCAGTAAGA
+
GGGFGFGGGGGGGGGGGGGGGGGGGGGGGGGGGGGGGGGGGGECFGFGGGGGGGGGFGGFFGFGFGGGGGGGGGGGGGGGGGGGGGGGCFFFGGGFFGGGGGGGGGGGGEFGFGGGDGGGFEFGGGGGGFBCGGGGGFFGGG9CDF9FFDFGGFGGGGGGGGDGGGGGEGGDEGGGGGGGGGGGGGCGFGE?EGDGGGFGED=EEGGGGEEGGGFGBGEFGCC519F?FF9F@?@35<FGG4>
@M00200:205:000000000-AKKM3:1:1101:15750:2824 1:N:0:1
ACTGGGTTTAAAGGGCGCGTAGGCTGTCTTGTGTGTCTGCTGTAAAAGCACACAGCTCAACTGTGTAATGTCGGTAGAAACTGCAAGACTTGAGGCTGGGAGAGGCTGGTGGAATTCCCTGTGTAGCGGTGAAATGCGTAGATATAGGGGAGAACACTCGTGGCGAAGGCGGCCAGCTAGACCGGTCCTGACGCTGAGGCGCGACAGCGTGGGGAGCAAACAGGATTAGATACCCGAGTAAGA
+
GGGGGGGGGGGGGGGGGGGGGGGGGGGGGGGGGGGGGGGGGGGEFFGGGEGGGGGGGGGGGGGGGGGGGGGGGGGFGGGGGGGGGGGGGGGGGGGGGGGGGGGGGGGGGGGGGGGGGGGGGGGGGGGGGGGGGGGGGGFGGGGGGGGGGGGGGGGGGGGGGGGGGGGGGGGGGGGGGGGGGGGDGGGGGGGGGGGGGGGGGGGGGGGGGGGGGGFGFGGGGGGGFGGBFFFGGCE>DFFGGFB
@M00200:205:000000000-AKKM3:1:1101:17577:2868 1:N:0:1
ACTGGGTGTAAAGCGCGCGCAGGCGGATCAGCAAGTCAGATGTGAAATCTCGAAGCTTAACTTCGAAACTGCGTCTGAAACTGCTAGTCTAGAATGTCGGAGGGGGCAGGGGAATTTCACGTGTAGGGGTAAAATCCGTAGAGATGTGAAGGAACACCGGAGGCGAAGGCGCCTGCCTGGACGACTATTGACGCTGAGGCGCGAAAGCGTGGGGAGCAAACAGGATTAGATACCCGAGTA
+
GGGGGGGGGGGGGGGGGGGGGGGGGGGGGGGGGGGGGGGGGGGGGGGGGGGGGGGGGGGGGGGGGGGGGGGGGGGGGGGGGGGGGGGGGGGGGGGGGGGGGGGGGGGGGGGGGGGGGGGGGGGGGGGGGGGGGGGGGGGGGGGGGGGGGGGGGGFGGEGGGGGGGGGGGFE7EGGGGGGGGGGGGGGGGGGGGGGEEGGGGGGGGGGGGGGGGGFGFGGGGCEGFGGFFFFGCFFCDFFG
@M00200:205:000000000-AKKM3:1:1101:9971:2878 1:N:0:1
ACTGGGCATAAAGCGCACGTAGGCGGCTTCGCAAGTCGGATGTGAAATCCCTCGGCTCAACCGAGGACGTGCACCCGAAACTGCGGGGCTTGAGTACTGAAGAGGATCGCGGAATTCCCGGTGTAGAGGTGAAATTCGTAGATATCGGGAGGAACACCAGTGGCGAAGGCGGCGATCTGGGCAGATACTGACGCTGAGGTGCGAAAGCGTGGGGAGCAAACAGGATTAGATACCCGGGTA
+
GFGGGGGGGGGGGGGGGGGGGGGGGGGGGDEFGGGGGGGGGGGGGGG96FGDFGGGGGGDGGG=FGCCCECFGFF,CGCGGGGFDGGD@F<FFGGF<FCCFGGGGGGGGCGGEGG@FGFGGGDFGGGGGGGCEGGFFGG>GGGGGGEGG7FGGGGGGGC:<FGCGG7@GGGGGGECGGGGDGEGGDEGFGFGGGGGCFGGGGGGGGDGEEGGGGEDBCCFG:FG0*25??4FFEC<)<>C
@M00200:205:000000000-AKKM3:1:1101:15999:2880 1:N:0:1
ATTGGGTTTAAAGCGCGTGTAGGCGGCCATGCAAGTCGGGCGTGAAATCCCACGGCTCAACCGTGGAAGTGCACTCGAAACTGCGTGGCTAGAGTCCTGGAGAGGAAGGTGGAATGCTTGGTGTAGAGGTGAAATTCGTAGATATTGGGTGGAACACCGGTGGCGAAAGCGGCTCTCTGGTCCGGTCCTGACGCTGAGGCGCGAAAGCGTGGGGAGCAAACAGGATTAGATACCCTCGTA
+
GGEFGGFFFFGCFGGGGGGGGFF?CDEGGGGGEEGFGGGGGGFEEGGGGGGFFGGGGG<CFECFFGGG<CEEFFF?F@FC:FFFGGGGGGGFFGGGGGGGGGGGEFDFDB8BFFGGGGGGGF<B=BGEGEGGCFFDGGFDF@DGGGACFGGDGCFGGGGGD<:DEEGGGGGEC8B8?EF<CGFGGEEGGGG8EEG5CFF=E3CEGEC4EEEGGGFGFGF8<5:F?FCDFB):<0+*..<G
@M00200:205:000000000-AKKM3:1:1101:18954:2896 1:N:0:1
ATTGGGCTTAAAGGGCTCGTAGGCGGCCAACTAAGTCAGACGTGAAATCCCACGGCTCAACCGTGGAACTGCGTCTGATACTGGATGGCTTGAATCCGGGAGAGGGATGCGGAATTCCAGGTGTAGCGGTGAAATGCGTAGATATCTGGAGGAACACCGGTGGCGAAGGCGGCATCCTGGACCGGCATTGACGCTGAGGAGCGAAAGCCAGGGGAGCAAACGGGATTAGATACCCGAGTAAGA
+
GGGGGGGGGGGGGGGGGGGGGGGGGGGGGGGGGGGGGGGGGGGGGGGGGGGGGGGGGGGGGGGGGGGGGGGGGGGGGGGGGGGGGGGGGGGGGGGGGGGGGGGGGGGFGGGGGGGGGGGGGEGGGGGGGGGGGGGGGGGGGGGGGFGGGGGGGGGGGGGGGGGGEEGGGGGGGGGGGGGGGGGGGGGDGGGGEG<EGGGGEFEGGGGGC=8FEEDG3CFG4CDG?GFF?FADFFCD@>FGD94
@M00200:205:000000000-AKKM3:1:1101:7448:2910 1:N:0:1
ATTGGGTTTAAAGGGCGTGTAGGCGGGAATGTAAGTCGGGCGTGAAAGCCCCAGGCTCAACCTGGGAACTGCACTCGAAACTGCGTTTCTTGAGTATCGGAGAGGAAAGCGGAATACCTGGTGTAGAGGTGAAATTCGTAGATATCAGGTGGAACACCAGTGGCGAAGGCGGCTTTCTGGACGATTACTGACGCTGAGACGCGAAAGCGTGGGGAGCAAACAGGATTAGATACCCCAGTAAGA
+
GGGGGGGGGGGGGGGGGGGGGGGGGGGGGGGGGGGGGGGGGGGGGGGGGGGGGGGGGGGGGGGGGGGGGGGGGGGGGGGGGGGGGGGGGDGGGGGGGGGGGGGGGGGGGGGGGGGGGGGGGFGGFGGGGGGGGGGGGGGGGGGGGGGGGGGGGGGGFGGGGGGGGGGGGGGGGDEGFGGGGGGGGGGFGGGGGDGGGFGGGDGGGGGFGGGGGGFGBFCFCCGF?CG?FFAGGGFG>E?GGBF
@M00200:205:000000000-AKKM3:1:1101:15722:2911 1:N:0:1
ACTGGGCTTAAAGAGTCCGTAGGCGGCATGTTAGGTGAGGTGTGAAATCCCCCGGCCCAACCGAGGAATTGCGCTTCAAACCGGCGTGCTTGAGGAAGATAGAGGTGGGCGGAACTGATGGTGGAGCGGTGAAATGCGTTGATATCATCAGGAACACCAGTGGCGAAAGCGGCTTACTGGGTCTCTTCTGACGCTGAGGTACGAAAGCTAGGGGAGCGAAGGGGATTAGATACCCGAGTA
+
GFGGGGGGGGGGGGGGGGGGGGGGGGGE7FFFGGGGGGGGGGGGGGGGGGGGGGGGEGGGGGGGGGGGGGGGGGGEGGGGGGGDGGGGGGFGEGGGGGGFGGGGGGGGGGGGGGGGGGGGGGGGGGGGGGGGGGGGGGEGGGGGGGGFFDFCGGCGGGGGCCFGGGGGGGGGGGGGGGGGGGGGGGGGGGGGGGGGGGFGFFGGCEDG7<?GGGFGFGGGGGGG>DC>6*)0<FCCE)7E
@M00200:205:000000000-AKKM3:1:1101:12335:2934 1:N:0:1
ATGGGCGTAAAGTGCGTGTAGGCGGTCTGTTAAGTCTCGTGTGAAAGCCCCGGGCTCAACCCGGGAAGTGCGCGAGATACTGGCGGACTGGAGTGGCGGAGAGGATGGCGGAATACCCGGTGTAGAGGTGAAATTCGTAGATATCGGGTGGAACACCTGTGGCGAAGGCGGCCATCTGGACGTCAACTGACGCTGAGACGCGAAAGCGTGGGGAGCAAACAGGATAAGAGACCCTTGTA
+
GGGGGGGGGGGGGGDGGGGGGGGGGGGGGGGGGGGGGGGGGGGGGGGGFGGGGGGGGFFGFGGGGEGGGGGGGGGEFFGGAE<FGGGGGGGGGGGGDGGGGGGGGGGGGEEGGFFFDFGEFGGGGFGFGGCFFCFGFFFGGFGFGEECFGGGGGGGGDFFCGFGGGGGGGGGGGGGGFFGGC8888FGFGGC5:>E5C9=5DED/?*98E>EEG:9;C<;DGEG0*:47*,*2*8CFFF
@M00200:205:000000000-AKKM3:1:1101:22736:2937 1:N:0:1
ATTGGGTTTAAAGGGAGCGTAGGCGGCCCGGTAAGTCAGTGGTGAAAGCCTCCAGCTCAACTGGAGAACTGCCATTGATACTGCCGGGCTTGAGTACAGACGAGGTTGGCGGAATTGATTGTGTAGCGGTGAAATGCATAGATACAATCAAGAACTCCGATTGCGTAGGCAGCTAACTAGGCTGTAACTGACGCTGAGGCACGAAAGCGTGGGGAGCGAACAGGATTAGATACCCGAGTAAGA
+
GGGGGGGGGGGGGGGGGGGGGGGGGGGGGGGGGGGGGGGGGGGGGGGGGGGGGGGGGGGGGGGGGGGG@GGGGGGGGGGGGGGGGGGGGGGGGGGGGGGGGGGGGGGGGGGGGGGGGGGGGGGGGGGGGGGGGGGGGGGGGGGGGGGGGGGGGGGGGGGGGGGGGEGGGGGGGGGGFGGGGGGGGGGGGGGGE=GGGGGGGGCEGGCFGEGGGEFGBGGGDGGG?FGFFFFGF6E7755EF2<
@M00200:205:000000000-AKKM3:1:1101:13338:2956 1:N:0:1
ATTGGGCATAAAGCGCGTGTAGGCTGCTCGGATAGTCGGGTGTGAAAGCCCTGGGCTCAACCCAGGAAGTGCATTCGATACTGCCGAGCTTGAGTCCTGGAGAGGAAGGCGGAATTCTCGGTGTAGAGGTGAAATTCGTAGATATCGAGAGGAACACCGGTGGCGAAGGCGGCCTTCTGGACAGTGACTGACGCTGAGACGCGAAAGCGTGGGGAGCAAACAGGATTAGATACCCTAGTAAGA
+
GGGGGGGGGGGGGGGGGGGGGGGGGGGGGGGGGGGGGGGGGGGGGGGGGGGGGGGGGGGGGGGGGGGGGGGGGGGGGGGGGGGGGGGGGGGGGGGGGGGGGGGGGGGGGGGGGGGGGGGGGGGFGGGGGGGGGGGGGGGGGGGGGFGGGGGGGGGGG@FGGGGGGGGGGFEGGGGGGGGGGGGGFGGFGGGGGGGGGGGGGGGGGGGGG7CEGGEGDGGF558F?F77F?FGC:ECFFFGGAA
@M00200:205:000000000-AKKM3:1:1101:9716:2959 1:N:0:1
ACTGGGTTTAAAGAGCTCGTAGGCGGTCTGTCGCGTCGGCTGTGAAATCCCGAGGCTCAACCTCGGGTCTGCAGTCGATACGGGCAAACTAGAGTATTGCAGGGGAGACTGGAATTCCTGGTGTAGCGGTGAAATGCGCAGATATCAGGAGGAACACCGGTGGCGAAGGCGGGTCTCTGGGCAATAACTGACGCTGAGGAGCGAAAGCGTGGGGAGCGAACAGGATTAGATACCCTAGTA
+
GGGGGGGGGGGGGGGGGGGGGGGGGGGGGGGGGGGGGGGGGGGGGGGGGGGGGGGGGGGGGGGGGGGGGGGGGGFGGGGGGGGGGGGGGGGGGGGGGGFGGGGGGGGGFGGGEGGGGGGGGGGGGGGGGGGGGGGGGGGGGGGGGGFGGGGGGGGGGGGGGGGGGGGGGGGGGGDFGGGGGGGFGGGGGGGGGGDGGFGGGGGGGGGGGEGGGGFDFGGGDDGGFCD<@FFFFCFF@FF:
@M00200:205:000000000-AKKM3:1:1101:12683:2981 1:N:0:1
ATTGGGTATAAAGGGTGCGCAGGCGGGAGAGTAAGTTAGAGGTGAAATCTCACAGCTTAACTGTGAAACTGCCTTTGATACTGCTTTTCTTGAGTTAGGGAGAGGTTGATGGAATTCCAGGTGTAGCGGTGAAATGCGTAGATATCTGGAAGAACACCGGTGGCGAAGGCGGTCAACTGGCCCTAAACTGACGCTGAGGCACGAAAGCGTGGGGATCAAACAGGATTAGATACCCGAGTA
+
GGGGGGGGGGGGGGGGGGGGGGGGGGGGGGGGGGGGGGGGGGGGGGGGGGGGGGGGGGGGGGGGGGGGGGGGGGGGGGGGGGGGGGGGGGGGGGFFGGGGGGGGGGGGGGGGGGGGGGGGGGGGGGGGGGGGGGGGGGGGGGGGGGGGGGGGGGGGGGGGGGFGGGGGGGGDGEE;?CCFGGGGGGGFGGGG5EGGGGGEGGGGGGGGGGDECGF3AGGGGGGF?G*5?F9FFGG3>BFG
@M00200:205:000000000-AKKM3:1:1101:13263:2992 1:N:0:1
ATTGGGTTTAAAGCGTGTGTAGGCGGATCGTTAAGTACCTTGTGAAATCCCACGGCTCAACCGTGGAACTGCTCGGTATACTGGCGATCTTGAGCCACCTAGGGGCAACTGGAACAAGCGGTGGAGCGGTGAAATGCGTAGATATCGCTTGGAACGCCAACGGTGAAAACAGGTTGCTGGGGGTGTGCTGACGCTGAGACACGAAAGCCAGGGGAGCGAACGGGATTAGATACCCGAGTA
+
GGGGGGGEGGGGGGGGGGGGGGGGGGGGGGGGGGGGFGGGGGGGGGGGGGGGGGGGGGGGGGGGGGGGGGGGGGGGGGGFGGGGGGGGGGGGGGGGGGGFGGGGGGGGGGGGGGGGGGGGGGGGGGGGGGGGGGGGGGGGGGGGGGGGGGGDGGGGGGGGGGD>BFFGDGGGG?BFFGGGGGDGGGGGGGGGGGGG**@FGGGGGEG4CEGGEGD5BGGGGDED6DC?FFFGG8FGEFFG
@M00200:205:000000000-AKKM3:1:1101:22428:2998 1:N:0:1
ATTGGGTTTAAAGGGCTCGTAGGCGGTTTGTCGCGTCGGGAGTGAAAACTCAGGGCTCAACCCTGAGCGTGCTTCCGATACGGGCAGACTAGAGGTATGCAGGGGAGAACGGAATTCCTGGTGTAGCGGTGGAATGCGCAGATATCAGGAGGAACACCGGTGGCGAAGGCGGTTCTCTGGGCATGACCTGACGCTGAGGAGCGAAAGCATGGGGAGCGAACAGGATTCGATACCCGAGTAAGC
+
GGGGGGGGGGGGGGGGACFCEGEEFGGGGGGGGFFCCFGGDGEFGGGGG@@EGGFDGFGGGGGGGGFFDB=FGFFFGDE+@FEGGG=FFGFDEFGGGGFFEFFGGGGGGDECGEGGGGGGG,>>FCFGGBCGGGGGCEGCFFBCFGGFGGGGGGGGG<FGFGGDGGCFGGGGGGGGGGGGGGGGGGF<:CFC85/:?EFFGD7CECG:F?9CFEED>GCC57FC(*:))0-18C<7>>76*))
@M00200:205:000000000-AKKM3:1:1101:19809:3008 1:N:0:1
ATTGGGTTTAAAGGGAGCGTAGGCGGGTTCCTAAGTTAGGTGTTTAATCCCGGGGCCCAACCCCGGACCGGCACTTAAAACTGGGAATCTTGAATAGTGGAGAGGTCAGTGGAATTGGGGGTGTAGCGGTGGAATGCGTAGAGATCCCCAAGAACACCAGTTGCGAAGGCGGCTGACTGGACACATATTGACGCTGAGGCTCGAAAGCATGGGGAGCAAACAGGATTAGATACCCGCGTA
+
GGGGGGGGGGGFFGGFGGGGGGGGGGGGGGGGGFCGGGGGGGGGGGGGGGGGGGGGGCGGGGGGGGEGGGDFGGGFFGGGFCGGGGGGGGFGGGGGGGGFCBFGGGGGGFFFGGGGGGGGGDGGGFFGGGGGGGFFFEF>CFFFGGGGGGGGGCCFGGGGGGGGGGGGGGGGGDCEFFFGC@FGGFFGGC??EEDCEGGGGFEEFGGGGGGFGC)93CG+>FGG?4*)0=4CG@C5))7=
@M00200:205:000000000-AKKM3:1:1101:22926:3015 1:N:0:1
ATTGGGTGTAAAGCGCGCGTAGGCGGACCTGCAAGTAAGATGTGAAATCTCGAGGCTCAACCTCGAAACTGCGTCTTAAACTACAGGTCTAGAATCTCGGAGGGGGAAGGGGAATTTCGCATGTAGGGGTAAAATCCGTAGATATGCGAAGGAACACCAGAGGCGAAGGCGCCTTCCTGGACGAGTATTGACGCTGAGGCGCGAAAGCGTGGGGATCAAACAGGATTAGATACCCCAGTAAGA
+
GGGGGGGGGGGGGGGGGGGGGGGGGGGGGGGGGGGGGGGGGGGGGGGGGGGGGGGGGGGGGGGGGGGGEGGGGGGGGGGGGGGGGGGGGGGGGGGGGGGGGGGGGGFGGGGGGGGGGGGGGGGGGGGGGGFDGGGGGGGGGGFGGGGGGGGGGGGGGGGGGGGGGGGGGGGGGGEGGGGGGGGGG5>GGFGGGCGGDFGGGDEGGGDGGGGGDGFGFGGF7GFFFGF?FFAGGFFFE><FG26
@M00200:205:000000000-AKKM3:1:1101:15026:3024 1:N:0:1
ATTGGGTTTAAAGCGTGTGTAGGCGGGACGTTAAGTGCCTTGTGAAATCCCCCGGCTCAACCGGGGAACTGCTGGGCATACTGGCGTCCTTGGGCCAATCAGGGGTCGTCGGAACAAACGGTGGAGCGGTGAAATGCGTAGATATCGTTTGGAACGCCGAAGGCGAAAGCAGACGACTGGGATTGTGCCGACGCTGAGACACGAAAGCCAGGGGAGCAAACGGGATTAGATACCCCTGTAAGA
+
GGGGGGGGGGGGGGGGGGGGGGGGGGGGGGGGGGGGGGGGGGGGGGGGGGGGGGGGGGGGFGGGGGGGGGGGGGGGGGGGGGGGGGGGGGGGGGGGGGGGGGGGGGGGGGGGGGGGGGGGGGGGGGGGGGGGGGGGGGGGGEGGGGGFGGGGGGGGGGGGGGGGGGGGGGGGGGGGGGGGGGFGGGGGFGEEGGGGGGGGGGGGGGGGGGGFDEEG@FGG4CCGF3<<FFFG<@EGFFFFGFF
@M00200:205:000000000-AKKM3:1:1101:7595:3046 1:N:0:1
ATTGGGTTTAAAGGGCGCGTAGGCGGCTTTGTAAGTCGGGGGTGAAAGCCTGTGGCTCAACCACAGAATTGCCTTCGATACTGCATGGCTTGAGACCGGAAGAGGTTAGTGGAACTGCGAGTGTAGAGGTGAAATTCGTAGATATTCGCAAGAACACCAGTGGCGAAGGCGGCTGACTGGTCCGGTTCTGACGCTGAGGCGCGAAAGTGTGGGGAGCAAACAGGATTAGATACCCGTGTA
+
FFGGGGGGGGGGGGG7FGGGGGGGGGGGGGGGGGGGGGGGGGGGGGGC4EFGGGGGG8FGGCFGGGGGGGGGGGGFGFGGGGGGGFFGCFGGGGFFGDGB:FGGGGGGFFFGGA8DFGGDGGFFGCCGGGGFFCDFGGGGGDGGFGD:FFFGGGGGGGGGGFGGDEEGGGC78CC@FGF*?CCC58CEFGCCECDGGDCFEGG>CEC*AFGGGGE:DGGGFGGF0F*)=64FGG6/8DFG
@M00200:205:000000000-AKKM3:1:1101:15580:3059 1:N:0:1
ATTGGGTGTAAAGGGCGTGTAGGCGGTTTGTTAAGTCATGTGTGAAATCCCTCGGCTCAACCGGGGAAGGACGCATGAAACTGATAAGCTAGAGTACCAAAGAGGGGGGTGGAATTCCCGGTGTAGCGGTGAAATGCGTAGATATCGGGAGGAACACCTGTGGCGAAGGCGGCCCCCTGGTTGGATACTGACGCTGATACGCGAAAGCGTGGGGAGCAAACAGGATTAGATACCCTAGTAAGA
+
GGGGGGGGGGGGGGGGGGGGGGGGGGGGGGGGGGGGGGGGGGGGGGGGGGGGGGGGGGGGGGGGGGGGEGGGGGGGGGGGGGGGGGGGGGGGGGGGGGGGGGGGGGGGGGGGGGGGGGGGGGGFGGGGGGGGGGGGGGGGGGFGGGGGGGGGGGGGGGGGFGGGGGGGGGGGGCGGGGFGCFGGGGGGGGFCEEDGGGFGGDGGGGGGGGGGGGFG:EFGGGGC<GG?FFBGE6C*0<@C><A
@M00200:205:000000000-AKKM3:1:1101:17948:3061 1:N:0:1
ATTGGGCTTAAAGGGTGCGTAGGTGGTGAGGTAAGTCGGATGTGAAAGCTCCGAGCTCAACTCGGAAATGGCATTGGAAACTACCTTGCTAGAGGGTTTGAGGGGGGACTGGAATACTTGGTGTAGCAGTGAAATGCGTAGATATCAAGTGGAACACCAGTGGCGAAGGCGAGTCCCTGGAAAACTCCTGACACTGAGGCACGAAAGCTAGGGGAGCAAACAGGATTAGATACCCTTGTA
+
GGGGGGGGGGGGGGGGGGGGGGGGGGGGGGGGGGGGGGGGGGGGGGGGGGGGGGGGGGGGGGGGGGGGGGGGGGGGGGGGGGGGGGGGGGGGGGGGGGGGEGGGGGGGGGGGGGGGGFGGGGGGGGGGGGGGGGGGGGGGGGGGGGGGGGGGGGGGGGGGGGGGGGGGGGGGGGCGGEGGGGGGGGGGGGGGGGFGGGGGGGGGGGGGGGGFFGFGEGGGGGGC?GGFF@AF7@FG)7@C
@M00200:205:000000000-AKKM3:1:1101:23881:3072 1:N:0:1
ATTGGGTTTAAAGGGAGCGTAGGCGGATAGTTTAGTCAGAGGTGAAAGCCCAGGGCTCAACCTTGGAATTGCCTTTGATACTGGCTATCTTGAGTATGGAAGAGGTATGTGGAACTCCGAGTGTAGAGGTGAAATTCGTAGATATTCGGAAGAACACCAGTGGCGAAGGCGACATACTGGTCCATTACTGACGCTGAGGCTCGAAAGCGTGGGGAGCAAACAGGATTAGATACCCGCGTA
+
GGGGGGGGGGGAGGGGGGGGGGGGGGGGGGGGGGGGGGGGGGGGGGGGGGGGGGGGGGGGGGGGGGGGGGGGGGGGGGGGGGGGGGGGGGGGGGGGFGGGGGGGGGGGGGGGGGGGGGGDGGFGGGGGGGGGGGGGFGGGGEGGGGGGGGGGGGGGGGBFGGGGGEEFGEGGGGGGGGGGGGGGGGGFEFGGGGGGGGG5CFGGGA4DGGGGGG>CEGGCGFGGDG7);A?DGFFDABFG
@M00200:205:000000000-AKKM3:1:1101:16120:3091 1:N:0:1
ATTGGGCATAAAGAGCGTGTAGGCGGTTCGGTAAGTCTGCCGTGAAAACCTGGGGCTCAACCCCGGGCGTGCGGTGGAAACTGCCGGGCTAGAGGATGGTAGAGGCGAGTGGAATTCCCGGTGTAGCGGTGAAATGCGCAGATATCGGGAGGAACACCAGTAGCGAAGGCGGCTCGCTGGGCCATTCCTGACGCTGAGACGCGAAAGCTAGGGGAGCAAACAGGATTAGATACCCCGGTA
+
GGGGGGGGGGGGGGGGGGGGGGGGGGGGGGGGGGGGGGGGGGGGGGGGGGGGGGGGGGGGGGGGGGGGGGGGGGGGGGGGGGGGGGGGGGGGGGGGGGGGGGGGGGGGGGGGGGGGGGGGGGGGGGDGGGGGGGGGGGGGEFCFGGGGGGGGGGGGGGGGGGGGGGGGGGGGGGGGGGGGGGGGGGGGFFGGGGGGGFFGGGGGGGGFFGGGGGDDFGGGGFCDBGFFFFFGGGFCEFFG
@M00200:205:000000000-AKKM3:1:1101:13549:3102 1:N:0:1
ATTGGGCTTAAAGCGTGCGTAGTCGGTATTGAGAGTCGCGGGTGAAATCCCAGGGCTTAACCCTGGAACTGCCTGCGAGACCTCAGTACTAGAGTGTGAGAGGGGATAGTGGAATACCAAGTGTAGCGGTGAAATGCGTAGAGATTTGGTGGAACACCGGTGGCGAAGGCGGCTATCTGGCTCACAACTGACGATCAGGCACGAAAGCGTGGGGAGCAAACAGGATTAGATACCCGTGTA
+
GGGGGGGGGGGGGGGGGGGGGGGGGGGGGGGGGGGGGGGGGGGGGGGGGGGGGGGGGGGGGGGGGGGGGGGGGGGGGGGGGGGGGGGGGGGGGGGGGGGGGGGGGGGGGGGGGGGFGFGGGGGGGGGGGGDGGGGGGGGEGFGGGGGGGGGGGGGGGGFGGGGGGGGGGGGGDEEGGGGGGGGGGGGGGGGGGGGFGGG?FGGGGGDGG5EEEGFGEEFCFGGFBGFBFFFGG6C<BFFG
@M00200:205:000000000-AKKM3:1:1101:20301:3103 1:N:0:1
ATTGGGTTTAAAGGGCGCGTAGGCGGTGCATCAAGCGTGCGGTGAAAGCCCGAGGCTCAACTTCGGGTCGGCCGTGCGAACCGGTGCACTCGAGCACAGTAGAGGCAGGTGGAATTCCGGGTGTAGCGGTGGAATGCGTAGAGATCCGGAAGAACACCGGTGGCGAAGGCGGCCTGCTGGGCTGTGGCTGACGCTGAGGCGCGACAGCGTGGGGAGCAAACAGGATTAGATACCCTGGTA
+
GGGGGGGGGGGGGGGGGGGGGGGGGGGGGGGGG<FFEG:FGGGGGGGGGDGEGGGGGGGGGGGGGGGGGGGGGGGDGGGGGGGGECFFGFGGGGGGGGGEGGFGGGGGDGGGGGGGGGGGGGGEGGGGGGGGFGDFGGFGEGGGGGGGGGGEFGGGFGGGDGGGGEGGGGGG>>CCDGGGGFCEGGGFGGGGGECG=FGCEDGDGGDGGEEGGGFGFF6EFGGGFGC?FFFFG6<F:@FG
@M00200:205:000000000-AKKM3:1:1101:8774:3111 1:N:0:1
ATTGGGTATAAAGAGCGCGTAGGCGGTCATGTAAGTGAGATGTGAAATCCCCGGGCTTAACCTGGGAACGGCGTCTTAAACTGTGTGACTAGAGTGCTGTAGAGGGTAGAGGAATTTCCGGTGTAGCGGTGAAATGCGTAGATATCGGAAGGAACACCAGTGGCGAAGGCGGCTACCTGGACAGACACTGACGCTGAGGCGCGAGAGCGTGGGTAGCAAACAGGATTAGATACCCTTGTAAGA
+
GGGGGGGGGGGGGGGGGGGGGGGGGGGGGGGGGGGGGGGGGGGGGGGGGGGGGGGGGGGGGGGGGGGGGGGGGGGGGGGGGGGGGGGGGGGGFGGGGGGGGGGGGGEGGGGGGGGGGGGGGGGGGGGGGGGGGGGGGGGGGGGGGGGGGGGGGGGGGGGGGGGGGGGGGGGGGGGGGFGGGGGG?FGGGGGGGGGGGGGGGDGGGEDGGDEGG>BGFGGF4DGG:GG?F7:D<CCF45@GGA>
@M00200:205:000000000-AKKM3:1:1101:11604:3112 1:N:0:1
ACTGGGCATAAAGAGCGTGTAGGCGGTCCGGTAAGTCGGCTGTGAAAGTCCAGGGCTCAACCCTGGGATGCCGGTCGATACTGCCGGACTAGAGTTCGGAAGAGGCGAGTGGAATTCCCGGTGTAGCGGTGAAATGCGCAGATATCGGGAGGAACACCTATGGCGAAGGCAGCTCGCTGGGACGTTACTGACGCTGAGACGCGAAAGCGTGGGGAGCAAACAGGATTAGATACCCGTGTA
+
GGGGGGGGGGGGGGGGGGGGGGGGGGGGGGGGGGGGGGGGGGGGFGGGGGGGGGGGGGGGGGGGGGGGGGGGGGGGGGGGGGGGGGGGGGGGGGGGGGGGGGGGGCEEEGGGG?FGGGGGGGEGGGGGGGGGEGGF<CEGGGGGGGGGGDFGDGFFGGGGGGGGGGDEEGGGGFGGGGGGDFGGGFFGGFGCDCDEEFGGGGGGGGGGGGGGGG>GEEGCF4@FFCFFF?AGGFGDBD4A
@M00200:205:000000000-AKKM3:1:1101:13184:3114 1:N:0:1
ATTGGGCTTAAAGGGCGCGTAGGTGGCGACATAAGGCTGTGGTGAAAGTCTGGGGCTCAACTCCAGATCGGCCGTGGCAACTGTGTCGCTTGGGCACTGTAGAGGCAGATGGAATTCCGGGTGTAGCGGTGGAATGCGTAGAGATCCGGAAGAACACCAGTGGCGAAGGCGGTCTGCTGGGCAGTGAACCCGCGAGGGTTCAATAGCCGACACTGAGGCGCGACAGCGTGGGGAGCAAACAGG
+
GGGGGGGGGGGGGGGGGGGGGGGGGGGGGGGGGGGGGGGGGGGGGGGGGGGGGGGGGGGGGGGGGGGGGGGGGGGGGGGGGGGGGGGGGGGGGGGGGGGGGGGGGGGGGGGGGGGGGGGGGGGGGGGGGGGGGGGGGGGGGGGGGGGGGGGGGGGGGGGGGGGGGGGGGGGGGGGGGGGGGGGGGGGGGGGGGGGGGGEGGGGFFGGGGGGEEFFGFGGGGGGG>GGFEFFGG5CDFF@FDB?
@M00200:205:000000000-AKKM3:1:1101:19898:3117 1:N:0:1
ACTGGGTTTAAAGCGCGGGCAGGTGGTCTTTTAAGTCCTTTGTGAAATCCCGGGGCTCAACTCCGGATGTGCATAGGATACTGGAAGACTTGAGACTGGTAGAGGCGAGCGGAATTCCTGGTGTAGCGGTGGAATGCGTAGATATCAGGAAGAACACCGGTGGCGAAGGCGGCTCGCTGGGCCAGTTCTGACACTCATCCGCGAAAGCGTGGGGAGCAAACAGGATTAGATACCCTAGTA
+
GGGGGGGGGGGGGGGGGGGDGGGEEF@FGGGGGGGGGGGDGGGGGGGGGGGGGGGGGGGGG9FFGEFC=FFGFGDFGGGGGGGDFFGCGGFGGGFGFGGGGGGGGGE@GGGGGGGGGGGGGGGGGGGGGGGGGGGGGGGGGGGGGGGGG@FGGGGCFGGG<FDFEDGGGGGGGDCEGGGGGGCCEC+<FFFG6AFGGFGGG:CG>8)58/::EC@GFGGFDD*53>7)**)2<:F=:>@E
@M00200:205:000000000-AKKM3:1:1101:16548:3139 1:N:0:1
ATTGGGTATAAAGGGCGCGTAGGCGGCCTTCTAAGTCGAACGTGAAATCCCCGGGCTCAACCCGGGAACTGCGTCCGAGACTGGAAGGCTCGAATCCGGGAGAGGGATGTGGAATTCCAGGTGTAGCGGTGAAATGCGTAGAGATCGAGAGGAACACTAGTGGCGAAGGCTGGGCTCTGGACAGTATCTGACGCTGAGGCACGAAGGTCAGGGGAGCAAACGGGATTAGATACCCGAGTA
+
GGGGGGGGGGGGGGGGGGGGGGGGGGGGGGGGGGGGGGGGGGGGGGGGGGGGGGGGGGGGGGGGGGGGGGGGGGGGGGGGGGGGGGGGGGGGGGGGGGGGGGGGGGGGGGGGGGGGGGGGFFGGGGGGGGGGGGGGGGGGGGGGGGGEGGGGGGGGGGGGGGGGGGGG>FGFEGGGG?CCEGGGGGGCGGGGGGGGGGGGGGGGGGGGGGGGGGFGFGGGGCGGFGF>FFFGGGGDDFFG
@M00200:205:000000000-AKKM3:1:1101:19249:3163 1:N:0:1
ATTGGGTATAAAGCGCGCGTAGGCGGCCAGATAAGTCCGGTGTGAAAGTCAAAGGCTCAACCTTTGAATGCCGCTGGAAACTGTCTGGCTAGAGTCCGGAAGGGGCGAGTGGAATTCCTGGTGTAGCGGTGAAATGCGCAGATATCAGGAGGAACACCAATGGCGAAGGCAGCTCGCTGGGACGGTACTGACGCTGAGGCGCGAAAGCGTGGGGAGCGAACAGGATTAGATACCCGAGTAAT
+
GGGGGGGGGGGGGGGGGGGGGGGGGGDBCGFGGEGGGGGGEGGGGGGG<F<EFGGGGDGGGGFGDDEGFDFGG>4@EGFGGGGGGGGGDGGGGGFEFCC:FGGGGGGGCFGGGGGGGGGGGGGGGGGGGGGGGGGGGGGGGGGGGGGGGGGGGGGGGGG7FGGGGGGGGGGGGGFEGGGGGGCCEGGGGGGGGGGGGFFCGGGGDGGFGGGGGG)9;7*8DDGGB<C>?=<GGCCD<><GG2
@M00200:205:000000000-AKKM3:1:1101:10078:3165 1:N:0:1
ACTGGGCTTAAAGAGTCCGTAGGCGGCTTGTTAGGTGAGGTGTGAAATCCCCCGGCTCAACCGTGGAATTGCGCTTCAAACCGGCAAGCTTGAGGAGGATAGAGGTGGGCGGAACTGATGGTGGAGCGGTGAAATGCGTTGATATCATCAGGAACACCGGAGGCGAAAGCGGTCCACTGGGTCCTTTCTGACGCTGAGGGACGAAAGCTAGGGGAGCGAACGGGATTAGATACCCGGGTACGAT
+
GFGG@AFGGGGCDGGGGGGFFGGGEGDGGGFFGFGFGEFGGFGGGGFGAFGDEGGGGG@@FGG@FEEFFGGGGEGGGGGGGFGGGGGGG@9F@=EFEF=FFCGFGCFGEFEGDGGGGGGGF>=CFF?FGGGGGG9AE<CCGGGECGA97@FGGGC<FFFEGGGECFGDEGDEGGCFFF7CC9FFFFG79+=>EG<:CFGG7C*?CEDG??FFFG775CE*9DDD0)2476:FGCCGE375*(,,
@M00200:205:000000000-AKKM3:1:1101:11934:3176 1:N:0:1
ATTGGGCATAAAGGGCGCGTAGGCGGCTTATCAAGTCAGGCGTGAAATTCCCGGGCTCAACCTGGGGGCTGCGCTTGATACTGATGAGCTTGAATGCGGGAGAGGATAGTGGAATTCCCAGTGTAGAGGTGAAATTCGTAGATATTGGCTGGAACACCGGTGGCGAAAGCGGCTCTCTGGCCCGGGTCTGACGCTGAGGCGCGAAAGCGTGGGGAGCAAACAGGATTAGATACCCCAGTA
+
GGGGGGGGGGGGGGGGGGGGGGGGGGGGGGGGGGGGGGGGGGGGGGGGGGFFFFGGGGGGGGGFGGEGGGGGGGGGGGGGGGGGGGGGGGGGGGFEEGGGGGDGGGFFGGFGDFGGGGGFGEF<FFFGFF?CFFGGEFCFGDGFGGGGFGGEGGG88<FFCFE8CEDFEF@EDEEGGCFGF*=CEE8C=FGF5***:@F5EDDGGG<<C=GEEDEDEGG@*9:<17:)/*):9<FG3>)<
@M00200:205:000000000-AKKM3:1:1101:17405:3178 1:N:0:1
ATTGGGTATAAAGGGCGCGTAGGTGGCCACTATAAGGCCGCGGTGAAAGTTCGGGGCTCAACCCTGAATCTGCCGCGGCGACTGTAGGGCTTGGGCACCGTAGAGGCAGATGGAATTCCGGGTGTAGCGGTGGAATGCGTAGAGATCCGGAAGAACACCGGTGGCGAAGGCGGTCTGCTGGGCGGTGGACCCGTGAGGGTCCAATAGCCGACACTGAGGCGCGACAGCGTGGGGAGCAAACAGG
+
GGGGGGGGGGGGGGGGGGGGGGGGGGGGGGGFGGGGGGGGGGGGGGGFGGFGGGGGGGGGGGGGGGGGGGGGGGGGGGGGCFGGGGGGGGEEEGGGGGGGGGGGGFGGGGGGGGGGGGCGGGGGGGGGGGEGGGFGGGEGGGGGGGGGGGGGGGGGGGGGGGGGGGGGGGGGGGGGGGGGFGGGGGGGGGGGGGGFEGGGCCF+AFFGFGGGEEFGBFF8<<=DFDGFF7:C?G83:>FGG?F?
@M00200:205:000000000-AKKM3:1:1101:12631:3179 1:N:0:1
ATTGGGTTTAAAGCGTGTGTAGGCGGGCCGTTAAGTACCTTGTGAAATCCCCCGGCTCAACCGGGGAACGGCTGGGTATACTGGCGGTCTTGGGCCACCTAGGGGCGGACGGAACAAGCGGTGGAGCGGTGAAATGCGTAGATATCGCTTGGAACGCCGACGGCGAAAGCAGTCCGCTGGGGGTGTGCCGACGCTGAGACACGAAAGCCAGGGGAGCGAACGGGATTAGATACCCGCGGAAGG
+
GGGGFGFFFFDDFGGCFFGDFGGGGGGGGGGGGFGGDGGGGGGFDEFAFFGGGGGGCBGGGGCEGDEGGGGGGGGGFCGDFFEFGGEFGCFDDFDFEFGFGFGFEGGGDCBFEFGGGGGGGFFGGG8FEFCCEGFGEFGEEDFFGFEDB:FEDECECECC8CEEGGGGDF??F<?C88>EDGG8EEG9CDG8?ECC5/:C?5:CCEGGCFGG>::D3C8/5CDC:)*5?44CC,0/55)25((
@M00200:205:000000000-AKKM3:1:1101:21217:3179 1:N:0:1
ACTGGGTATAAAGCGCACGCAGGTGGCTGAGTCAGTCGATTGTGAAAGCCCTGGGCTTAACCTGGGAATTGCAGTCGATACTACTCAGCTAGAGTATGTGAGAGGGTAGTGGAATTCCCGGTGTAGCGGTGAAATGCGTAGATATCGGGAGGAACATCAGTGGCTAAGGCGGCCACCTGGCCCAATACTGACACTCAGGCTCGACAGCGTGGGGAGCAAACAGGATTAGATACCCCCGTAAGAC
+
@FEGA<EAEFC-CECFCC@FBBCEACD6F,C@F,C,E@6B,:C<A96<F,<CED7FEAFFDFC<<7C,@6CA6,9:B6,C@FCFED<E<,,C9=C,CF69?BFF@FG8BFADF,?FFGG@:=>4AEC:FF@+<EF,C=F==79@EE77@FE7F8,38:9>@,,+,7@=AB3>B*58DB::DC111,2>@7=:DFFFE,4,0;?BE8CDGGCCEC)5>FE+**=FBC><46):CFFG3)8E96))
@M00200:205:000000000-AKKM3:1:1101:24488:3192 1:N:0:1
ATTGGGCTTAAAGGGTACGTAGGCGGCGCTGTCAGTCGGGTGTGAAAGCCCTCGGCTCAACCGAGGAATTGCGCCCGATACTGCAGTGCTTGAGGGAGACAGAGGTAAGCGGAACTGATGGTGGAGCGGTGAAATGCGTTGATATCATCAGGAACACCAGTGGCGAAAGCGGCTTACTGGGTCTCTTCTGACGCTGAGGTACGAAAGCTAGGGGAGCGAACGGGATTAGATACCCCAGTAAGA
+
GGGGGGGGGGGGGGGGGGGGGGGGGGGGGGGGGGGGGGGGGGGGGGGGGGGGGGGGGGGGFGGGGGGGGGGGGGGGGGGGGGGGGGGGGGGGGGGGGDGGEFGGGGGGGGGGCCGGGGFGGGGGGGGGGGGGGGGGGGGGGGGGGGGGGGGDGGGGGGGGGGFGGGCCFCFEGGGGGFCFFGGGGGFGGGGGGGGGGGGCCCEEGGGGFGFGGGFGDGGGGGGC?597FFBGCFC<;;FGGFA
@M00200:205:000000000-AKKM3:1:1101:22073:3194 1:N:0:1
ATGGGTTTAAAGGGTGCGTAGGCGGTCTTGTAAGTCAGTTCTGAAATATCCCGGCTTAACCGGGAGGGTGGGATTGATACTGCAGGACTTGAGTGGAGTCGAGGTAGGCGGAATTGACGGTGTAGCGGTGAAATGCTTAGATATCGTCAAGAACACCGATAGTGTAGACAGCTTACTAGACTCAAACTGACGCTGAGGCACGAAAGTGTGGGGATCAAACAGGATTAGATACCCGCGTA
+
GGGGGGGGGGGGGGGGGGGGGGGGGGGGGGGGFGFGGGGGGGGDGGGGGGGGGGGGGGGGGGGGGGGGFGGGGGGGGGGGGGGGGGGGGGGGGGGGGGGGGGGGGGGGGGGGGGGGGGGFEGGGGGGGGGF=FGGGGGGGGGGGGGGGGGGGGGGFGGGGGGGGGGGGGGGGGFGGGGGGGGGGGFFGGFGCEGGCGBDEGDEEGGGGGGGGGGFGFGFGGGDG0DGFFFFGA,:)87D
@M00200:205:000000000-AKKM3:1:1101:12993:3215 1:N:0:1
ATTGGGTTTAAAGGGTGCGTAGGAGGGCAGGTAAGTCAGTGGTGAAATCTTCGAGCTTAACTCGGAAACTGCCGTTGATACTATCTGTCTTGAATACCGTGGAGGTGAGCGGAATATGTCATGTAGCGGTGAAATGCTTAGATATGACATAGAACACCGATTGCGAAGGCAGCTCACTACACGAATATTGACTCTGAGGCACGAAAGCGTGGGGATCAAACAGGATTAGATACCCCTGTA
+
GGGGGGGGGGGGGGGGGGGGGGGGGGGGGGEGGGGGGGGGGGGGGGGGGGGGGGGGGGGGGFGGGGGGGGGGGGEGEGGGGGGGGGGGGGGGGGGGFGGGGGGGGGGGGGGGGEGGGGFFGGGGGGGGGGGGGGGFGGFFGGGGGGGGGGGGGGGGGGEEGGGFGGGGDGGGGGGFGGGGGGGGGGGFGGDFEGGGGGGGEGGGGDDDEEEGDEED37CGFGGF;C+;FF3C+?C*8FAF
@M00200:205:000000000-AKKM3:1:1101:10252:3246 1:N:0:1
ATTGGGTTTAAAGGGCGCGTAGGCGGTGCTGCAAGCGGCGTGTGAAATGCCGGGGCTCAACCCCGGAACTGCGCGCTGTACTGCAGTGCTCGAGTGCGGGAGGGGGGTGTGGAACTCTAGGTGGAGCGGTGAAATGCGTAGATATCTAGAGGAACACCGGTGGCGAAAGCGACACCCTGGCCCGCAACTGACGCTGAGGCGCGAAAGCGTGGGTAGCAAACAGGATTAGATACCCGAGTA
+
GGGGGGGGGGGGGGGGGGGGGGGGGGGGGGGGGGGGGGGGGGGGGGGGFGGGGGGGGGGGGGGGGGGGGGGGGGGGGGGFGGGGGGGFGGGGGGGFGGGGGEG7CEEEGGGDGGGFGGGGD9CFGCCGGGGGGGGGGGGGGGGGGGGGDGGDFGGGGGGGGGGGGGGGGGGGEC>EE*8>GGGGEGGGG4FFGGDGDGGGGGEEGEGG5::>8C=DFGFCF<69<4CDFF9FGCFC38FF
@M00200:205:000000000-AKKM3:1:1101:12031:3252 1:N:0:1
ATTGGGCTTAAAGCGTGCGCAGGCGGCGACCTGTGTCAGGTGTGAAATCCCCGGGCTTAACCTGGGAATTGCGCTTGAAACTAGGTTGCTCGAGTTCAGTAGAGGGGGGTGGAATTCCACGTGTAGCAGTGAAATGCGTAGAGATGTGGAGGAACACCAATGGCGAAGGCAGCCCCCTGGGCTGAAACTGACGCTCATGCACGAAAGCGTGGGGAGCAAACAGGATTAGATACCCCTGTA
+
GGGGGGGGGGGFGGGFGGEGGGEGFEGGGGGGGGGGGGGGFGGGGFGGGGGGEGEEGGGGGGGGGGGGGGGGGGGGGGGGGGGGGGAFGGGG:@FGGEGGGGGFGGGGGGGGGGGGGECGGGGGGGG@EGGF<FCBGD<CFEFFGGGGGGGGCGGGGGGGGGGCGGGGGGGGGFGGGCFGGGGGC9FFGG7@EG*1:@EC9CFGE;CFDCCC88:7.:*<DFGGFGGFF=AFGFCCFF?G
@M00200:205:000000000-AKKM3:1:1101:6697:3258 1:N:0:1
ACTGGGTATAAAGGGCGCGTAGGCGGCTCTGATCGTCGGATGTGAAAGGCCTGGGCTCAACCTGGGAACGGCATCCGATACGGCGGGGCTTGAGTGCGGGAGAGGGTGGTGGAATTCCCAGTGTAGAGGTGAAATCCGTAGATATTTGGAAGAACACCGGTGGCGAAGGCGGCCAACTGGACCACAACTGACGCTGAGGCGCGAAAGCGTGGGGAGCAAACAGGATTAGATACCCGGGTA
+
C@FGCFGCEFGGD9CFCGGFGGG97F+FFFG,CFCCEFGF,6CFAFAFFGGF,DFGGG=FCE6C,C,<,,B+=+4,88B@FC@7BCCDEG<+33BF,8FEFG>ED*@8C1>:>:FECFG,D<B37;,,=?C@9F99BF:7:*<CF,,?CF9:F::F,CFGGG:EE8ECEF>EE8EFCFFGFFC5**;*<D70*:35:C=*>DE*?EG4CGGGGD>5B5@CDC?91*28F?BGGGFC3>5*
@M00200:205:000000000-AKKM3:1:1101:16266:3260 1:N:0:1
ATTGGGCGTAAAGGGCGTGTAGGCGGCCCGTTAAGTCAGGTGTGAAATTCCTGGGCTCAACCCAGGACGTGCGCCTGATACTGGCGGGCTTGAGTCCGGGAGAGGATGGTGGAACTCCCAGTGTAGAGGTGAAATTCGTAGATATTGGGAAGAACACCGGTGGCGAAGGCGGCCAACTGGACCACAACTGACGCTGAGGCGCGAAAGCGTGGGGAGCAAACAGGATTAGATACCCCAGTAAGA
+
GGGGGGGGGGGGGGGGGGGGGGGGGGGGGGGGGGGGGGGGGGGGGGGGGGGGGGGGGGGGGGGGGGGGGEGGGGGGGGGGGGGGGGGGDGGGGGGGGGGGGGGGGGGGGGGGGGFGCFGGGFGFGGFGGGGGGGGGGGGGGEEFGGGFGFGGGGFFCGGG@EG7CFGGGGGGGGGGCFGGGGGGGGG5AFFCE5DGCFGGG<788EGDGGGGGG:5BFGGGG8CB<C?6/-:+,<7>BFGG<<
@M00200:205:000000000-AKKM3:1:1101:11432:3265 1:N:0:1
ATTGGGTTTAAAGCGTGTGTAGGCGGAGTTGTAAGTACCTTGTGAAATCCCACGGCTTAACCGTGGAACTGCTTGTTATACTGCGACTCTTGGGCCAGCTAGGGGCTACCGGAACAAGTGGTGGAGCGGTGAAATGCGTAGATATCACTTGGAACGCCAATGGTGAAAACAGGTAGCTGGGGCTGTGCCGACGCTGAGACACGAAAGCCAGGGGAGCGAACGGGATTAGATACCCCAGTA
+
GGGGGGGGGGGGGGGGGGGGGGGGGGGGGGGGGFGGGGGGGGGGGGGGGGGGGGGGGGGGGGGGGGGGGGGGGGGGGGGGGGGGGGFGGGGGGGGGGGGGGGGGGGGGGGGGGGGGGGFGGGGGGGGGGGGGGGGGGGGGGGGGGGGGGGGGFGGGGGGGGGGGFGFGGGGGGGGGGGFGGGGGDGGGFDGGGGGEGGGGGGGGGGGGCEGGGGFGFGGGGDEGBG48FFAGGGGGFFFG
@M00200:205:000000000-AKKM3:1:1101:17303:3270 1:N:0:1
ATTGGGCTTAAAGCGCGCGCAGGTGGGTGCGCAAGTCGGAGGTGAAAGCGCAGGGCTCAACCCTGCGACGCCCTTCGAGACTGCGTGTCTAGGGACCGGTAGAGGTGAGTGGAATTCCCGGTGTAGCGGTGGAATGCGTAGATATCGGGAAGAACACCGGAGGCGAAGGCGGCTCACTGGGCCGGATCCGACACTGAGGCGCGAAAGCGTGGGGAGCAAACAGGATTAGATACCCTCGTAAGA
+
GGGGGGGGGGGGGGGGGGGGGGGGGGGGGGGGGGGGGGGGGGGGGGGGGGGGGGGGGGGGGGGGGGGGGGGGGGGGGGGGGGGGGGGGGGGGGGGGGGGGGGGGGGGGGGGGGGGGGGGGGGGGCGGGGGGGGGGGGGGGGGFGFFEGGGGEFGGG@FGGGGGGGGGGGGGGGGGGGGGGGGGGGDGD7CEGGECFFGCFGGGGGGDGGEEGGGFGFG?FFGCFFGGBFF>FCGG4@35CGF<
@M00200:205:000000000-AKKM3:1:1101:12019:3285 1:N:0:1
ACTGGGTTTAAAGGGTGCGTAGGCGGTCCTATAAGTCAGTGCTGAAATATCCCGGCTTAACCGGGAGGGTGGCATTGATACTGCAGGACTTGAGTAGAGTTGAGGTTGGCGGAATTGACGGTGTAGCGGTGAAATGCTTAGATATCGTCAAGAACACCGATAGTGTAGACAGCTAACTAAGCTCTAACTGACGCTGAGGCACGAAAGTGTGGGGATCAAACAGGATTAGATACCCCAGTA
+
GGGGGGGGGGGGGGGGGGGGGGGGGGGGGGGGGGGGGGGGGGGEFGGGGGGGGGGGGGGGGGEEGGGGGGGGGFFFFGGGGGGGGGFCFFGGFGGGGDGEDECGGGFGGGGDGDFGFDGGGGFEGGGGGGGGGGGGGGG9=;AAFGGFFFGCAEGFGGGGDGGGGGFGGGF7DFFCECF?DCFGFFFGFCEGGC5*:84*CF5CGC3CFGGGGE3>F68>9>GC07C>?F>:<<CFBB0+
@M00200:205:000000000-AKKM3:1:1101:18188:3290 1:N:0:1
ACTGGGCGTAAAGGGTAGGCAGGTGGTAATAAAAGTCTGGGGTGAAATCCCTGAGCTCAACTCAGGACGTGCCTTGGAAACTTTATTACTAGAGTGCTGGAGAGGTTTGTAGAATTCCCGGTGTAGCGGTGAAATGCGTAGAGATCGGGAGGAATACCAGAGGCGAAGGCGGCAAACTGGACAGTAACTGACACTCAACTACGAAAGCGTGGGTAGCAAACAGGATTAGATACCCTTGTA
+
FGGGGG9FGGGGGGGGDCG-FGG<FGGAEFA,FFGFGDGGFGGGGGGGGGGEGCFGG,FGG@,6FGGCGGGGFCGEGCCFGFE,EFEAFG<FGGGGGCG8FGGGGFGAE,,FGGGGGG94FEGGGGGGGGGGGGGGGGGGGGGGG:+CFGGGGG@FGG9:,FGGGGGGDGCCG>7:EFFGDG8B2,<EFGGG?FFGG60:CFEGGGGGGGGGGGFGFGGGGGGGFGGFFFFGGGG=)89F
@M00200:205:000000000-AKKM3:1:1101:19318:3291 1:N:0:1
ATTGGGTTTAAAGGGTGCGTAGGCGGGTAGGTAAGTCAGTGGTGAAATCTCCGAGCTTAACTCGGAAACTGCCATTGATACTATCTATCTTGAATGTTCTGGAGGTGAGCGGAATATGTCATGTAGCGGTGAAATGCTTAGATATGACATAGAACACCAATTGCGTAGGCAGCTCACTACGGAAATATTGACGCTGAGGCACGAAAGCGTGAGGATCAAACAGGATTAGATACCCGAGTAAGA
+
GGGGGGGGGGGGGGGGGGGGGGGGGGGGGGGGGGGGGGGGGGGGGGGGGGGGGGGGGGGGGGGGGGGGGGGGGGGGGGGGGGGGGGGGGGGGGGGGGGGGGGGGGGGGGGGGGGGGGGGGGGGGGGGGGGGGGGGGGGGGGGGGGGGGGGGGGGGGGGGGGGGGEGEGGGGGGGGGGGGGGGGGGGFFEFGGCGGGGGGGGGDC*CCFCC*7<C6*;FG9*9C5(0@3FFC>?EG3))8:>9>
@M00200:205:000000000-AKKM3:1:1101:24392:3307 1:N:0:1
ATTGGGTTTAAAGAGCACGTAGGCGGTTGAGCAAGTCCATTGTGAAATCCCCCGGCCTAACCGAGGAACTGCATTGGATACTACTTGACTTGAGTGCAGGAGGGGAGAGTGGAATTCCAGGTGGAGCGGTGAAATGCGTAGATATCTGGAGGAACGCCGGCGGCGAAAGCGACTCTCTGGTCTGTAACTGACGCTGAGGTGCGAAAGCTAGGGGAGCAAACGGGATTAGATACCCCAGTAAGA
+
GGGGGGGGGGGGFEGGGGGGGGGGGGGGGGGCGGGGGGGGFGGGGGGGGGGGGGGGGGGGGGGGGGGGGGFGGFGGGGGGGGFGGGGGFFGFG8FFCGGGGCED@FFGEGGGGGGGGFEFEFGGGGGGCGGFFDDFG@FGGGDDGFGGFGGGGGGGGGG7:CFCDFEG78F8ECGF:C:FFGGFGFG99C7FE=DGGGC?545EEGGCGGGGGGEDB5;F*1*98CF?60507ACCFF@FF))
@M00200:205:000000000-AKKM3:1:1101:7572:3312 1:N:0:1
ATTGGGCGTAAAGCGTGTGTAGGCGGATGCCTAAGTACCTTGTGAAATCCCACGGCTCACCCGTGGAACTGCTTGGTATACTGGGTGTCTTGAGCCACTTAGGGGCTACCGGAACAAATGGTGGAGCGGTGAAATGCGTAGATATCATTTGGAACGCCAATGGTGAAAACAGGTAGCTGGGAGTGTGCTGACGCTGAGACACGAAAGCCAGGGGAGCAAACGGGATTAGATACCCCAGCA
+
<CE@<FGGGGGGGGG@CBEGGGGGGCCFCFGGGFFGGGGFFEFGGC<FGGGFGDGGGGFFAFGCCC:FFDGGGGGG?F?CF??<FFGCD<F9C<FFGGGD,?FFDFFGGFGCGGDF<FGDBEA=DEGGEGGG<EG?F+8@==F9=;=FDGFGG9DC@CECC@?>=;3@FFF8@EFFFFGCC,:>FGF?<C=::C***;94=;CGEG)0A7@FE*)).:CGFCCC(C*)**):AFF>>>.*
@M00200:205:000000000-AKKM3:1:1101:10653:3312 1:N:0:1
ACTGGGTATAAAGAGCTCGTAGGCGGTTTGTTGCGTCGGCTGTGAAATCCCGAGGCTCAACCTCGGGTCTGCAGTCGATACGAGCAAACTAGAGTGTTGCAGGGGAGACTGGAATTCCTGGTGTAGCGGTGAAATGCGCAGATATCAGGAGGAACACCAATTGCGAAGGCAGCTCGCTGGAACGTTACTGACGCTGAGACGCGAAAGCGTGGGGAGCAAACAGGATTAGATACCCCAGTA
+
GGGGGGGGGGGGGGGGGGGGEGGDGGCCGGGGGGGGGGGGGGGFGGGGGGGGGGGGGGGGGCGGGGGGGFFFFGGGGGDFGGGGDGGGGFFGDEFGGGGGGGGGGGEGGFGBFFGGGGGGGBFFDFFGGCGFCFGGGGGGGDCFCCFGGFGGGGGCFGGGGGGCEDEC<DFGCCFGG5FEGFGGFFFECFGGGCGGGEGGGDGG5C<FG=EGGGEG@FGGCGGD?C>?FFAGGGGF5:6F
@M00200:205:000000000-AKKM3:1:1101:19194:3312 1:N:0:1
ACTGGGTTTAAAGGGCGCGTAGGCGGCCTGGTAAGTCAAAGGTGAAATCCCTCGGCTCAACTGAGGAATTGCCTTTGAAACTGCTGGGCTCGAGGCCGGGAGGGGGTAGTGGAATTCCCAGTGTAGCGGTGAAATGCGTAGATACTGGGAGGAACACCAGTGGCGAAGGCGGCTACCTGGACCGGTTCTGACGCTGATGCGCGAAAGCGTGGGGAGCAAACAGGATTAGATACCCCCGTA
+
GGGGGGGGGGGGGGGGGGGGGGGGGGGGGGGGGGGGGGGGGGGGGGGGGGGFGGGGGGGGGGGGGGGGGGGGGGGGGGGGGGGGGGGGGGGGGGGEGGGGGGGGGGGGGGGGGGGGGFGGGGGGFGGGEGGGGGGGGGGGGGGGGFGGG7FFGGGGGGGGGGF7EGGGGGGCGGGGGGGGGGFE>EEGGGFFGCDGG7@FGDGGGG<5EGGEGD>D>CFGGF?FBC74*=)>CCCGD@EG
@M00200:205:000000000-AKKM3:1:1101:24714:3320 1:N:0:1
ATTGGGTATAAAGCGTGTGTAGGCGGGTCGTTAAGTACCTTGTGAAATCCCACGGCTCAACCGTGGAACTGCTCGGTATACTGGCGATCTTGAGCCACTTAGGGGCTACCGGAACAAATGGTGGAGCGGTGAAATGCGTAGATATCATTTGGAACGCCAATGGTGAAAACAGGTAGCTGGGAGTGTGCTGACGCTGAGACACGAAAGCCAGGGGAGCTAACGGGATTAGATACCCCAGTACGA
+
GGGGGGGGGGGGGGGGGGGGGGFGGGDGGGGGGGGGGFGGGFGGGGGGGGGFGGGGGGGGGGGEGDGGFGEGFCCFCF?FFGGEGGGGGGGG<,BEFGGGGGGGGGGGGGGDEGGFFGFGGGGGGGGGGGGGGGGGGGGDEGGGGGCCEC9EFFGEGGEEG?7DFCFGGGGGGGC,?;AGDFGGGGFFGGFGGGD==F9EFGGEGGGGGGFGGD)9B*<A*5//(95<6@>FCCFFD39?2-4
@M00200:205:000000000-AKKM3:1:1101:17608:3324 1:N:0:1
ACTGGGCATAAAGGGCGCGTAGGCGGTCGGGTAAGCGTGTGGTGAAAGTCCGGGGCTCAACCCCGGATCGGCCGTGCGAACTGCTCGACTTGAGCACTGTAGAGGCAGGTGGAATTCCGGGTGTAGCGGTGGAATGCGTAGAGATCCGGAAGAACACCGGTGGCGAAGGCGCCCACCTGGCCTGCTACTGACGCTGAGGCGCGAAAGCTAGGGGAGCAAACGGGATTAGATACCCCCGTAAGA
+
GGGGGGGGGGGGGGGGGGGGGGGGGGGGGGGGGGGGGGGGGGGGGGGGGGGGGGGGGGGGGGGGGGGGGGGGGGGGGGGGGGGGGGGGGGGGCGGGGGGGGGGGGGGGGGGGGGGGGGGGGGGGGGGGGGEEGGGGGGGGGGGGGGGGGGDGGGGGGGGGGGGGGECGGGGDCGGGGGFFGFGGG6CFECFGGG<GGGFFCDEGGEGGFEGGGE@DBGGGFGGGBDG?F/):CCFG)7BEGFF
@M00200:205:000000000-AKKM3:1:1101:12211:3334 1:N:0:1
ATTGGGTTTAAAGCGCGTGTAGGCGGCTTGGTAAGTCTGGTGTGAAACCTTGGGGCTCAACCCCAAGCCTGCACTGGAAACTGCCTCGCTTGAGTCCGGGAGGGGAGAGCGGAATTCCTAGTGTAGCGGTGAAATGCGCAGATATTAGGAAGAACACCGGTGGCGAAGGCGGCTCTCTGGAACGGTACTGACGCTGAGACGCGAAAGCGTGGGGAGCGAACAGGATTAGATACCCGTGTA
+
GGGGGGGGGGGGGGGGGGGGGGGGGGGGGGGGGGGGGGGGGGGGGGGGGGGGGGGGGGGGGGGGGGGGGGGGGGGGGGGGGGGGGGGGGGGGGGGGGGGGFGGGGGGGGGFGGGGGGGGGGGGGGGGGGGGGFGGGGGGGGGGGGGGGGCFGGGGGGGGGGGGGGGGGGGGGGCGGGGGGGGGGGGGGGGGGGGGGGGGGGDGEGGGGC:?EGEBGBGEEGCFGFGGFF4<:+<+9@>FG
@M00200:205:000000000-AKKM3:1:1101:6669:3335 1:N:0:1
ACTGGGTATAAAGAGCTCGTAGGCGGTTTGTTGCGTCGGCTGTGAAATTCCGAGGCTCAACCTCGGGTCTGCAGTCGATACGAGCAAACTAGAGTGTTGCAGGGACGACTGGAATTCCTGGTGTAGCGGTGAAATGCGCAGATATCAGGAGGAACACCGGTGCCGAAGGCGGCTCTCTGGGCCTGTCCTGACGCTCAGGCGCGAAAGCTAGGGGAGCAAACAGGATTCGCTACCACGGTACGC
+
EEE,C-;-6CFF<E<<EFG@FG,;@@FEEG,;EFC@C:67F:,C<FF<,<CF:+7C,E,,C6,6B:+C>CFDCEFFGEE<FC7=>+EGGGF95,C,ECGFE@<+++46F++B,8?EFFDD83=FFGGDGG+>==FFDGGGGG,@,=338<+C7:::<FC:3>*6>*:F<BF>EEDGGFFFGGEE55?><C7<859C:E*:C)*2*:54CF+;:5:CEGGGGFF<(9?)83:DG6+255>=1,(
@M00200:205:000000000-AKKM3:1:1101:20448:3338 1:N:0:1
ACTGGGTGTAAAGGGCTCGTAGGCGGCCAACTAAGTCAGACGTGAAATCCCTCGGCTTAACCGGGGAACTGCGTCTGATACTGGATGGCTTGAGATTGGGAGAGGGATGCGGAATTCCAGGTGTAGCGGTGAAATGCGTAGATATCTGGAGGAACACCGGTGGCGAAGGCGGCATCCTGGACCAACACTGACGCTGAGGAGCGAAAGCCAGGGGAGCAAACGGGATTAGATACCCGCGTA
+
GGGGGGGGGGGGGGGGGGGGGGGGGGGGGGGGGGGGGGGGGGGGGGFGGGGGGGGGGGGGGGGGGGGGGGGGGGGGGGGGGGDGGGGGGFGGGGGGGGGGGGGGGGGGGGGGGGGGGGGGGGGGGDGGGGGGGGGGGGGGGGCFFFGGGGGGGGGGGGGEEFCFEDEGGGGGGGGGGFGGGG<ECCFGGGGGGGGGGGE?EFGG58DG8EGGGGFGFGGG4DEGFC4<@F97+<EGF;>G
@M00200:205:000000000-AKKM3:1:1101:8551:3348 1:N:0:1
ATTGGGTGTAAAGGGCGCGTAGGCGGCCCGCTAAGTCGAACGTGAAATCCCCGAGCTCAACTCGGGAACTGCGTCCGATACTGGCGGGCTTGAATTCGGGAGAGGGATGCGGAATTCCAGGTGTAGCGGTGAAATGCGTAGATATCTGGAGGAACACCGGTGGCGAAGGCGGCATCCTGGACCGGCATTGACGCTGAGGCGCGAAAGCGTGGGGAGCAAACAGGATTAGATACCCCAGTAAGA
+
GGGGGGGGFFGGGGGGGGGGGGGGGGGGGGGGGGGGGGGGGGGGGGGGEGGGGGGGGGGFFGGGGGGGGGGGGGGGGDGGGGGGGGGGGGGGGGDEGGGGGGEGGGGGGGGGGGGGGGCFGCF:DFCFDFGFGGFFFEFEGD@CFFFGGD:CEGGFCEGGEGGFGGGDC;CE5?GFGCEGFFGGCEGE779+A5DG=EF5:9CEGD3CCEGGGGFGFEGC**;C<*C2**:CCE:F>>)<CB9
@M00200:205:000000000-AKKM3:1:1101:11825:3359 1:N:0:1
ACTGGGTGTAAAGGGTGCGTAGGCGGTCCTATAAGTCAGTGCTGAAATATCCCGGCTTAACCGGGAGGGTGGCATTGATACTGCAGGACTTGAGTAGAGTTGAGGTTGGCGGAATTGACGGTGTAGCGGTGAAATGCTTAGATATCGTCAAGAACACCGATAGTGTAGACAGCTAACTAAGCTCTAACTGACGCTGAGGCACGAAAGTGTGGGGATCAAACAGGATTAGATACCCCTGTA
+
GGGGGGGGGGGGGGGGGGGGGGGGGGGGGGGGGGGGGGGGGGGGGGGGGGGGGGGGGGGGGGGGGGGGGGGGGGGGGGGGGGGGGGGGGGGGGGGGGGGGGGGGGGGGGGGGGGGGGGGGGGGGGGGGGGGGGGGGGGGGGGGGGGGGGGGGGGGGGGGGGEGGGGGGGGGGGGGGGGGGGGGGGGGGGGGGGGGGDGGGGGCCEGGGGGGGGDFGFGFFGFFFFGG??@AFECGF@FFG
@M00200:205:000000000-AKKM3:1:1101:10479:3379 1:N:0:1
ATTGGGTATAAAGCGTGCGCAGGCGGTTATGTAAGACAGGTGTGAAATCCCAGGGCTTAACCTTGGAACTGCATTTGTGACTGCATAGCTAGAGTACGGTAGAGGGGGATGGAATTCCGCGTGTAGCAGTGAAATGCGTAGATATGCGGAGGAACACCGATGGCGAAGGCAATCCCCTGGACCTGTACTGACGCTCATGCACGAAAGCGTGGGGAGCAAACAGGATTAGATACCCCCGTA
+
GGGGGGGGGGGGGGGGGGGGGGGGGGGGGGGGGGGGGGGGGGGGGGGGGGGGGGGGGGGGGGGGGGGGGGGGGGGGGGGGGGGGGGGGGGGGGGGGGGGGGGGGGGGGGGGGGGGGGGGGGGGGGGGGGGGGGGGGGGGGGGGGGGGGGGGGGGGGGGGGGGGFGGGGGGGGGGGGGGGGGGFFGGGGGGGGDGGGGGGGGFGGGGD5EEGGGGFGBGGG:FGGFGG>@FFGFFEDDFFG
@M00200:205:000000000-AKKM3:1:1101:23921:3385 1:N:0:1
ATTGGGTTTAAAGAGCGCGCAGGCGGTCGTTCAAGTCGAGTGTGAAAGCCCCCGGCTCAACTGGGGAGGGTCATTCGATACTGATCGACTCGAAGGCAGGAGAGGGAAGTGGAATTCCCGGTGGAGTGGTGAAATGCGTAGATATCGGGAGGAACACCAGTGGCGAAGGCGACTTCCTGGCCTGTTCTTGACGCTGAGGCGCGAAAGCTAGGGGAGCAAACGGGATTAGATACCCTTGTA
+
GGGFGGEGGGGGGGGGGDGG7FEDEGGGEGCFGFGGGD@FFGGG9FFFGGGGGDGGGE=CFGG<FGGGGGGGGCFEEG,FFDFFBGFGGGGG8EGGG@FG:C=FFGCG@FFDDFDGFGGEF3F++BBF7>+@>@FGFGGEFGCC;BCG:CFEFGGGF*:<FF:EGFCG78F:EGD@CFCGDGGCFC9+9++AEGDGC@EFEGGGGCDDECGGCGDCEAF+>CEG?GG?4=4:+3<*)7*<
@M00200:205:000000000-AKKM3:1:1101:18691:3388 1:N:0:1
ACTGGGTATAAAGAGCGTGTAGGCGGCCCGGTCAGTCGGTTGTGAAAGTCAGGGGCTCAACCCTTGAATGCCGACCGAAACTGCCGGGCTAGAGTCCGGAAGAGGCGAGTGGAATTCCTGGTGTAGCGGTGAAATGCGCAGATATCAGGAGGAACACCAATGGCGAAGGCAGCTCGCTGGGACGGTACTGACGCTGAGACGCGAAAGCGTGGGGAGAAAACAGGATTAGATACCCGCGTAAGA
+
GGGGGGGGGGGGGGGGGGGGGGGGGGGGGGGGGGGGGGGGGGGGFCGGGGGGGGEG@DFGGGGGGGGGGGGGGGGGGGGGGGGGGGGGGEGFGGGGGEFEGGF,DF>FE:=FGGGFEGFGE8CCFFGGGGGGGGGGA<CEE@:>@<FFGFGGGGBGCCFGCF:CCCGGGFCEECCGC5<FGC618C>C:D7+8C*AECF+575CEED5**2CEG5).2<657:42*2366)*0<C)7>>=*3)
@M00200:205:000000000-AKKM3:1:1101:14905:3391 1:N:0:1
ATTGGGTTTAAAGCGCGTGTAGGCGGCATGGTAAGTCGGGTGTGAAATCCCTCGGCCTAACCGAGGAATTGCGCCCGAAACTACCTTGCTTGAGGACCAGAGGGGAGCCTGGAATTCCTGGTGGAGCGGTGAAATGCGCAGATATCAGGAGGAACACCGATGGCGAAGGCAGCTCGCTGGGACGGTACTGACGCTGAGGCGCGAAAGCGTGGGGAGCAAACAGGATTAGATACCCTTGTA
+
GGGGGGGGGGGGGGGGGFEGGGGGGGGGGGGGGGGFFGGGGGGGGGGGFFGGGGG7FGGGGCFGECFFCGGFGGGGGGGGEFGGGGGGFGGGGGFGGGGGGGGEGFEFCFGGGDCGGGGFGGGGGFFCC@FFGGCFGEGCCGGGGGFCD,<:CFGGGGGGGGCF@FBC7CC8CFGDGGGG8FCEE>EEFFFEEEDGCFG==DEECC)9EGGDGG:<>GGG9FFGBFG7=F2C7CFGFFFG
@M00200:205:000000000-AKKM3:1:1101:24279:3397 1:N:0:1
ATTGGGTTTAAAGGGCGCGTAGGTGGTTTGATAAGGGTGTGGTGAAAGTCCGGGGCTCAACCCCGGATCTGCCGTGCCGACTGTCAAACTCGAGGACTGTAGAGGCAGACGGAATTCCGGGTGTAGCGGTGGAATGCGTAGAGATCCGGAGGAAGACCGGTGGCGAAGGCGGTCTGCTGGGCAGTTTCTGACACTGAGGCGCGACAGCGTGGGGAGCAAACAGGATTAGATACCCGGGTAAG
+
GGGGGGGGGGGGGGGGGGGGGGGGGGGGGGGGGGGGGGGGGGGGGGGGGGGGGGGGGGGGGGGGGGGGGGGGGGGGGGGGGGGGGGGGGGGGGGGGGGGGGGGGGGGGGGGGGGGGGGGGGFGGGGGGGGEGGGGGGGGGGGGGGGGGEGGDFFGGGGGGGGGC:FGGGGGGEGDGGGGGGGGG?FG7CFFGFGCFGGGGGGGGGGDGEGGGGGFGFGGGC4EGFGF7FFFGGEFD@@BGG<
@M00200:205:000000000-AKKM3:1:1101:20110:3397 1:N:0:1
ATTGGGCTTAAAGAGCTCGTAGGCGGTTTGTCGCGTCTGCTGTGAAATCCCGAGGCTCAACCTCGGGCCTGCAGTGGGTACGGGCAGACTGGAGTGCGGTAGGGGAGAATGGAATTCCTGGTGTAGCGGTGGAATGCGCAGATATCAGGAGGAACACCGATGGCGAAGGCAGTTCTCTGGGCCGTAACTGACGCTGAGGAGCGAAAGCGTGGGGAGCGAACAGGATTAGATACCCTAGTAAGA
+
GGGGGGGGGGGGGGGGGGEFGGGGGGFGGGGGGGGGGGGGGGGGGGGGGGGGGGGGGGGGGGGGGGGGGGGFGGFFGGFGFGGGGGG@FFFGFFEFGGGGGGFGGDEGGFGGGGFGGGGGGGGGGGGGGGGGGFGGGGGGGGGGGFFGGGGGGGGGGGGGCFGGGGGGGGGGCFCCFGGGGGDEGGGGGDGFCG35:E5CEGGGGGGGGCCEEGDGEGEGGDGFBGC>F447EC@6FF=C765
@M00200:205:000000000-AKKM3:1:1101:13091:3400 1:N:0:1
ACTGGGTATAAAGCGCGCGCAGGCGGGTCTGGTAAGTCGGAAGTGAAATTTCACGGCTCAACCGTGAAGCTGCTTCTGATACTGCGGATCTAGGGACCGGTAGAGGCTGGTGGAATTGCTGGTGTAGCGGTGGAATGCGTAGAGATCTGTAAGAACACCCGTGGCGAAGGCGGCCGACTGGGCCGAATCTGACGCTGAGGCGCGAAAGCGTGGGGAGCAAACAGGATTAGATACCCTAGTA
+
GGGGGGGGGGGGGGGGGGGGGGGGGGGGGGGGGGGFGGGGGGGGGGFFAGFFAFGGGECFEEFEGGGGGDFFGGGGGGFGGGGGGGGGGEFE?FGGGGGGEEG<FFE8<=FDGGFEGGGGGC>FFFDEGGGEEGCBCCFGBC@E99CEFDC<DFGGGDEFFEEEDDGDGGFGGEECCEGGGFFFC8E/*:C99CCCE*;=5):5?8D5***;EGFD>C*;CC8C:4*6?*-2+3<C95)3*
@M00200:205:000000000-AKKM3:1:1101:8218:3415 1:N:0:1
ATTGGGTGTAAAGCGTGCGCAGGCGGTGATGTAAGACAGGTGTGAAATCCCCGGGCTTAACCTGGGAACTGCATTTGTGACTGCATCGCTGGAGTGCGGCAGAGGGGGATGGAATTCCGCGTGTAGCAGTGAAATGCGTAGATATGCGGAGGAACACCGATGGCGAAGGCAATCCCCTGGGCCTGCACTGACGCTCATGCACGCAAGCGTGGGGAGCAAACAGGATTAGATACCCTGGTA
+
,CDFFCFCF@FGCEFGGGGGGDG@CGG7FGGGGGG9CFGGFGGGGGGDAFFFC:GFGFGCF9,C<<EFGGGGGGGGFFDGGCDGGGGDC<:CFBF,CFCGGGGGFG@=FCC=BFGDFGCGEGDEGGGFFGGCGGGGFGGGEGGGFFGGE@FDGCCGGGDFDG7E8E*<CEG7?FB8CFC:;FCB1559<CGGGGGGE?F:9>**:C)7C5:CECBGEGGGGGGD(0:<@8<GGGG=556C
@M00200:205:000000000-AKKM3:1:1101:21533:3444 1:N:0:1
ACTGGGTTTAAAGGGCGCGTAGGTGGCGGCATAAGGCTGTGGTGAAAGTCCGGGGCTCAACTCCGGATCGGCCGTGGCAACTGTGTCGCTAGGGCACCGTAGAGGCAGATGGAATTCCGGGTGTAGCGGTGGAATGCGTAGAGATCCGGAAGAACACCAGTGGCGAAGGCGGTCTGCTGGGCGGTGAGCTCGTAAGGGCTCAATAGCCGACACTGAGGCGCGACAGCGTGGGGAGCAAACAGG
+
GGGGGGGGGGGGGGGGGGGGGGGGGGGGGGGGGGGGGGGGGGGGGGGGGGGGGGGGGGGGGGGGGGGGGGGGGGGGGGGGGGGGGGGGGGGGGGGGGGGGGGGGGGGGGGGGGGGGGGGGGGGGGGGGGGGGCGGGGGGGGGGGGGGGGGGGGGGGGGGGGGGGGGC<<EGGGGGGEGGGGGGGGGGGGFGGGGGGGGGGGGGGCGGGGGGGGF7FFGGGGGDDBGGFFFFGG8C<FFFGGF6
@M00200:205:000000000-AKKM3:1:1101:18692:3456 1:N:0:1
ACTGGGTTTAAAGGGAGCGTAGGCGGATAGTTTAGTCAGAGGTGAAAGCCCAGGGCTCAACCTTGGAATTGCCTTTGATACTGGCTATCTTGAGTATGGAAGAGGTATGTGGAACTCCGAGTGTAGAGGTGAAATTCGTAGATATTCGGAAGAACACCAGTGGCGAAGGCGACATACTGGTCCATTACTGACGCTGAGGCTCGAAAGCGTGGGGAGCAAACAGGATTAGATACCCGTGTA
+
GGGGGGGGGGGGGGGGGGGGGGGGGGGGGGGGGGGGGGGGGGGGGGFGGGGGGGGGGGGGGGGGGGGGGGGGGGGGGGGFGGGGGGGGGGGGGGGGGGGGGGGGGGGGGGGFGGGGGGGGDGGGGGGGGGGGGGGGGGGGFGGFGGGGGGGGFGGGGFGGGGFGEGEGGEFEGGGGGFGGGGGGGGGFFCGGGGGGGFGFFFCGGGGFG5EEGGD3:EGGGGGGFGGFFFF7FFFGBB8:
@M00200:205:000000000-AKKM3:1:1101:13076:3461 1:N:0:1
ATTGGGTGTAAAGGGCGCGTAGGTGGCGACATAAGGCTGTGGTGAAAGTCTGGGGCTCAACTCCAGATCGGCCGTGGCAACTGTGTCGCTTGGGCACTGTAGAGGCAGATGGAATTCCGGGTGTAGCGGTGGAATGCGTAGAGATCCGGAAGAACACCAGTGGCGAAGGCGGTCTGCTGGGCAGTGAACCCGCGAGGGTTCAATAGCCGACACTGAGGCGCGACAGCGTGGGGAGCAAACAGG
+
GGGGGGGGGGGGGGGGGGGGGGGGFGGGGGGGGGGGGGGGGGGGGGGGGGGGFGGGGGGGGGGGGEGGGGGGGGGGGGGGGGGGGGGGGGGGGGGGGGGGGGGGGGGGGGGGGGGGGGGGGGGGGGGGGGGGGGGGGGGGGGGGDGGGGGDGGGGGGGGGGGGGGGGGGGGGGDEGGGGGGGGGGGGGGGGGGGGGEEE=ECGFCEFGGDGGG6?G?G8CGGGGFGCBFFFGG5:C:FFGGF?
@M00200:205:000000000-AKKM3:1:1101:10318:3476 1:N:0:1
ACTGGGTATAAAGCGTGTGTAGGCGGGTCGTTAAGTACCTTGTGAAATCCCACGGCTTAACCGTGGAATGGCTTGGTATACTGGCGATCTTGAGCCACTTAGGGGCGAGCGGAACAGATGGTGGAGCGGTGAAATGCGTAGATATCATCTGGAACGCCTATGGTGAAAACAGCTCGCTGGGAGTGTGCTGACGCTGAGACACGAAAGCCAGGGGAGCGAACGGGATTAGGTACCCTTGTA
+
GGGGGGGGGGGGDFGFEGGGGGGGGGGGGGGGF@FGFEFGGGGGGGGGGGGGGGDGGGGGGGGGGGGGGGGCGGGGGGGGGGGGGGGGGGGGGCGDGGFGFGGGGGC=EGGGGEGFFFFGGGFECFFGGGEEGFCGGGGGGGGFFFGFF@EFFGGGFGGF:FF;BACFGCGFGCBEGDF>EDGEGGGGGGG9ECCCCFFCGFCC8?CDGFF*8E:357*?5D8>0<*,**.2+22>))8:
@M00200:205:000000000-AKKM3:1:1101:13915:3478 1:N:0:1
ATTGGGCTTAAAGAGCTCGTAGGCGGCTTGTCGCGTCGTCTGTGAAATCCCGCGGCTCAACCGCGGGTCTGCAGTCGATACGGGCAGGCTAGAGTTCGGTAGGGGAGACTGGAATTCCTGGTGTAGCGGTGAAATGCGCAGATATCAGGAGGAACACCGGTGGCGAAGGCGGGTCTCTGGGCCGATACTGACGCTGAGGAGCGAAAGCGTGGGGAGCGAACAGGATTAGATCCCGAGTA
+
GGGGGGGGGGGGGGGGGGGGGDFGGGGGGGGGGGGGGGGGGGGGGGGGGGGGGGGGGGGGGGGGGGGGGGGGGGGGGGGGGGGGGGGGGFGGGCGGFGGGGGDGGGGGGGGGGGGGGGGGGGGGGFGGGGGGGGGGGGGGGGGGGGGGGGDGCECE8FCGGGGGGGGEGGGGGGCF?FGGGGGGGD>CGGGEEGDGGGGGGGCCGEDCEGCGED>D3EGCCGG4:G7)*8<DC@;3)..
@M00200:205:000000000-AKKM3:1:1101:13339:3496 1:N:0:1
ATTGGGTTTAAAGGGCGTGTAGGCGGGAAGGAAAGTCAGATGTGAAATCCCTGGGCTCAACCCAGGAACTGCATTTGAAACTCCCTTTCTTGAGTGTCGGAGAGGAAAGCGGAATTCCTGGTGTAGAGGTGAAATTCGTAGATATCAGGAGGAACACCGGTGGCGAAGGCGGCTTTCTGGACGACAACTGACGCTGAGACGCGAAAGCGTGGGGAGCAAACAGGATTAGATACCCTAGTA
+
GGGGGGGGGGGGGGGGGGGGGGGGGGGGGGGGGGGGGGGGGGGGGGGGGGGGGGGGGGGGGGGGGGGGGGGGGGGGGGGGGGGGGGGGGGGGGGGGGGGGGGGGGGGGGGGGGGGGGGGGGGGGGGGGGGGGGGGGGGGFGGGGGGGGGGGGGFGGGGGGGGGGGGGGGGGGGGCGDGGFFGCCEGEFEGGGGGGGCGGGDDGGGGGCC:CEGGFGFGFFGGFF6FF<FFF*:<@F4FFG
@M00200:205:000000000-AKKM3:1:1101:14139:3569 1:N:0:1
ATTGGGTTTAAAGTGCGCGCAGGCGGTTCCGAAAGTCGAGCGTGAAAGCTCCTGGCCCAACTGGGAGAGGCCGTTCGAAACTTCGGGACTTGAAGGCGGGAGAGGCAGATGGAATTTCCGGTGTAGCGGTAAAATGCGTAGATACCGGAAGGAACACCAGTGGCGAAAGCGATCTGCTGGCCCGCCCTTGACGCTCAGGCGCGAAAGCTAGGGGAGCGACCGGGATTAGATACCCCAGTA
+
GGGGGGGGGGGGGGFGGGGGGGGGGGGGGGGGGGGGGGGGGGGGGGGGGGGGGGGGGGGGFGGGGGGGGGGGGGGGGGGGGGGGGGGGGGGGGGGGGGGGGGGGGGGGGGGGGGGGGGGGGGGGGGGGGGGGGGGGGGGGGGGGGGGGGGGGGGGGGGGGGFGGGGGGGGGGGGGGGGGGGGGGGGGGGGGGGGGG?FGGGGGGGCDGGGGGGD5DFGGGGCED>GGFFFAFGGGGEBFF
@M00200:205:000000000-AKKM3:1:1101:12502:3574 1:N:0:1
ATTGGGTGTAAAGGGCGCGTAGGCGGGATGGCAAGTCAGTCGTGAAATCTCTCGGCTCAACCGAGAAACGTCGGCTGATACTGCCGTTCTTGAGGGATGCAGAGGAGACTGGAATTCCCGGTGTAGCGGTGAAATGTGTAGAGATCGGGAGGAACACCGGTGGCGAAGGCGGGTCTCTGGGCATTTCCTGACGCTGAGGCGCGAAAGCGTGGGGAGCAAACGGGATTAGATACCCTAGTAAGCT
+
GGGGGGEGFGGGGGGGGGGEGGGGGGGGGGGGGGGGGGGGGGGGGGGGGGGGGGGGGGGGGGGGGGGGGGGGGGGGGGGGGGGGGGGGGFGFGGGGGGGGGGGGFGGGGGGGFGGGGGGGGGGGGGGGGGGGGCGGGGGGGGGGGGGGEGGGGGGGGGGGEGGGG>EGGGGGGGGGGGFGGGGGGFGGGFGGGGGGGGGGGGGG8EDGGEGGGGEGEGEGGGGGFGFF?F<GCCFGFFFGGF).
@M00200:205:000000000-AKKM3:1:1101:14657:3638 1:N:0:1
ATTGGGTTTAAAGGGCGCGTAGGCGGTCTTCTAAGTCCCGTGTGAAATCCCCCGGCTCAACTGGGGAATGGCACGGGAAACTGCGGGGCTTGAGTTCGGGAGAGGGAAGCGGAATTCCGGGTGTAGCGGTGAAATGCGTAGATATCCGGAGGAACACCGGTGGCGAAGGCGGCTTCCTGGACCGACACTGACGCTGAGGCGCGAAAGCTAGGGGAGCAAACGGGATTAGATACCCGCGTAAG
+
GGFGGGGGGGGGGGGGGGGGGGGGGGGGGGGGGGGGGGGGGGGGGGGGGGGGGGGGGGGGGGGGGGGGGGGGGGGGGGGGGGGGGGGGGGGGGGGGGGGGGGGGGDGGGGGGGGGFGFFGGFGGFGGGGGGGGGGFGGGDFGGGGGGGDGGGGGGGGGGGFEGGEGGGGGGGGGGFEGGGFGGGEGEEGG9FGG3EGGGGEGGGGEGF7?FGGCBGEG6057=D?D*8=427AE6DE3)/CB
@M00200:205:000000000-AKKM3:1:1101:24750:3651 1:N:0:1
ATTGGGTTTAAAGAGCTCGTAGGCGGTTTGGCAAGTCGGGTGTGAAAACTCCGGGCTCAACTCGGAGACGCCACTCGATACTGCCATGACTCGAGTCCGGTAGGGGAGTGCGGAATTCCTGGTGTAGCGGTGAAATGCGCAGATATCAGGAGGAACACCGGTGGCGAAGGCGGCACTCTGGGCCGGAACTGACGCTGAGGAGCGAAAGCGTGGGGAGCGAACAGGATTAGATACCCCAGTA
+
GGGGGGGGGGGGGGGGGGGGGGGGGGGGGGGGGGGGGGGGGGGGGGGGGGGGGGGGGGGGGGGGGGGGGGGGGGGGGGGGGGGGGGGGGGGGGGGGGGGGGGGGGGGGGGGGGGGGGGGGGGGGGGGGEGGGGGGGGGGGGGGGGGGGGGGGGGGGGGGGGGGGGGGGGGGGGGGGCGGGFGGGDG:CEGGGGGGGGDFGGGGGG5CGFE*AEGF35=EDDDGG?F*)=FFGF9C6<>DG*
@M00200:205:000000000-AKKM3:1:1101:13275:3662 1:N:0:1
ATTGGGCTTAAAGAGCGCGTAGGCGGTCTATTAAGTGAGAAGTGAAATCTCCAGGGCTCAACCCGGAAACTGCTTTTCATACTGATAGACTTGAGGGATGCAGAGGTTTGTGGAATTCCTGGTGTAACGGTGAAATGTGTTGATATCAGGAGGAACACCCATGGCGAAGGCAGCAAACTGGGCATCATCTGACGCTGAGGCGCGAAAGCGTGGGTAGCAAACAGGATTAGATACCCTAGTA
+
GGGGGGGGGGGGGGGGGGGGGGGGGGGGGGGGGGGGGGGGGGGGGGGGGGGGGGGGGGGGGGGGGGGGGGGGGGGGGGGGGGGGGGGGFGGGGGGGGGGGGGGGGGGGGGGGGFFGGGGGGGGGGGGGGGGGGGGGGGGGGGGGGGGGGGGGGGGGGGGGGGGGGGGGGGGGGGGGFGGGFGGGGGGGGGGGGDDEGGGGGGGGDCDDGGGGGGFGFGGFGGGFDFDEF49FCCFGFFFGC
@M00200:205:000000000-AKKM3:1:1101:24233:3678 1:N:0:1
ATTGGGTTTAAAGGGCTCGTAGGCGGCCAACTAAGTCGGATGTGAAATCCCCAGGCTCAACCTGGGAACTGCATCCGATACTGGATGGCTTGAATTTGGGAGAGGGATGCAGAATTCCAGGTGTAGCGGTGAAATGCGTAGATATCTGGAGGAATACCGGTGGCGAAGGCGGCATCCTGGACCAACATTGACGCTGAGGAGCGAAAGCTAGGGGAGCAAACGGGATCAGATACCCCTGTA
+
FGDFCCGGGGGFEGGCFF@FGDGGGGGGGGGGGFEEGGGGGEGGGGGGGGGGGGFG,CFGGGGGCGGGFEGGGGGGEFFGGDFFFG?CFCCE@EFBFF,BACGGCCFGGGFFGGGGGGGCCEEEFGGGGGG7EGFFGG+BCC,FFGGGCFGGDGGGDGEGGGGGGGGCECFGGDD7,,?FFFDFFGGCF7CC8C<78CFFD*CC5C)>CFC6CGBD3E6C95*C?G*(*167F@CF>@FC
@M00200:205:000000000-AKKM3:1:1101:8796:3681 1:N:0:1
ACTGGGTTTAAAGGGCTCGTAGGCGGTTTGTCGCGTCGGGAGTGAAAACTCAGGGCTCAACCCTGAGCGTGCTTCCGATACGGGCAGACTAGAGGTATGCAGGGGAGAACGGAATTCCTGGTGTAGCGGTGGAATGCGCAGATATCAGGAGGAACACCGGTGGCGAAGGCGGTTCTCTGGGCATTACCTGACGCTGAGGAGCGAAAGCATGGGGAGCGAACAGGATTAGATACCCCTGTA
+
GGGGGGGGGGGGGGGGGGGGGGGGGGGGGGGGGGGGGGGGGGGGGGGGGGGGGGGGGGGGGGGGFGGGGGGGGGGGGGGGGGGGGGGGGGGGGGGGGGGGGGGDGGGGGGGGGGGGGGGGGCGGGGGGGGGGGGGCFGGGGGGGGFGGGGDGGGGGGGGGGGGGGGGGGGGEEEGGGGGGGGGG?FGGFGGGGGGGGGGGGGGGGGGGGGGGGE>GEEGGGD6F?CGFFFFGG6:*7FFF
@M00200:205:000000000-AKKM3:1:1101:18292:3681 1:N:0:1
ATTGGGTTTAAAGGGCTCGTAGGCGGCCAACTAAGTCGGACGTGAAATCCCCAGGCTCAACTTGGGAACTGCGTCCGATACTGGATGGCTTGAATTCGGGAGAGGGATGCAGAATTCCAGGTGTAGCGGTGAAATGCGTAGATATCTGGAGGAATACCGGTGGCGAAGGCGGCATCCTGGACCGACATTGACGCTGAGGAGCGAAAGCTAGGGGAGCAAACGGGATTAGATACCCTCGTA
+
GGGGGGGGGGGGGGGGGGGFGGGGGGGGGGGGGGGGGGGGGGGGGGGGGGGGGGGGGGGGGGGGGGGGGGGGGGGGGFGGGGGGGGGGGGGGFFGGGGGGCGGGGGGCGGFFFGGGGGGGGFF9DGGGGGFGFFFG9@FGGDGE,DFGG=FGGGGGFFFGGGGGGE@:F@FGGEDFF+CEG=CGDGEG?F@@EEDECFFGE*5:CEGFG<CEF5:D3CFDDD5783*3?FBGE<CC3755
@M00200:205:000000000-AKKM3:1:1101:13611:3681 1:N:0:1
ACTGGGTTTAAAGGGTGCGTAGGCGGTGCAGCAAGTCGGGAGTGAAATACCTCAGCTCAACTGAGGAACTGCTCTCGATACTGCTGTGCTTGAGTGAGACAGAGGTAAGCGGAACATCGGGTGGAGCGGTGAAATGCGTTGATATCCGATGGAACACCGGTGGCGAAGGCGGCTTACTGGGTCTCTACTGACGCTGAGGCACGAAAGCTAGGGTAGCAAACGGGATTAGATACCCGCGTA
+
GGGGGGGGGGGGGGGGGGGGGGGGGGGGGGGGGGGGGGGGGGGGGGGGGGGGGGGGGGGGGGGGGGGGGGGGGGGGGGGGGGGGGGGGGGGGGGGGGGGGGGGGGGGGGGGGGGGGGGGGGGGGGGGGGGGGGGGGGGGEGGGGGGGGGGGGGGGGGGGGGGGGGGGGGGGGGGGGGGGGGGGGGGGGGGGGGGGGGGGGGGGGGGGGGGGGCFFD:FGGGGGGFGD?FFBGGGDDBFFG
@M00200:205:000000000-AKKM3:1:1101:24195:3690 1:N:0:1
ACTGGGCTTAAAGCGCGCGTAGGCGGAAGGTTAAGTGTGGCCTGAAAGCCCCCGGCTCAACCGGGGAGGGCGGCTGCAAACTGGCTTTCTTGAGGGCGGCAGAGGAGCGTGGAATTCCTGGTGTAGCGGTGAAATGCGTAGATATCAGGAGGAACACCCATGGCGAAGGCAGCGCTCTGGGTCGGCCCTGACGCTGAGGCGCGAAAGCGTGGGGAGCGAACGGGATTAGATACCCCTGTA
+
GGGGGGGGGGGGGGGGGGGGGGGGGGGGGGGGGGGGGGGGGGGGGGGGGGGGGGGGGGGGGGGGGGGGGGGGGGGGGGGGGGGGGGGGGGGGGGGGGG+FGGGGGGGGGGGGGGGGGGGGGGGGGGGGGGGFGGGGGGGGGGGGGGGGGGGGGGGGGGGGGGGGGGGGGGGGGGDGGGGGGGGGGGGGFGGGGGGGGGGGGGGGGGDFG5CGGGFGFCEG:DGGFDFFF4>FGC6D5FFG
@M00200:205:000000000-AKKM3:1:1101:12316:3711 1:N:0:1
ACTGGGTTTAAAGGGCGCGTAGGCGGGACGCCAAGTCGGTCGTGAAATCTCCGGGCTCAACCCGGAGGAGTCGGCCGAAACTGGTGTTCTTGAGGGAGGCAGAGGAGTCTGGAATTCCCGGTGTAGCGGTGAAATGTGTAGAGATCGGGAGGAACACCGGTGGCGAAGGCGGGACTCTGAGCCTACCCTGACGCTGAGGCGCGAAGGCGTGGGGAGCAAACGGGATTAGATACCCCAGTA
+
GGGGGGGGGGGGGGGGGGGGGGGGGGGGGGGGGGGGGGGGGGGGGGGGGGGGGGGGGGGGGGGGGGGGGGGGGGGGGGGGCFGGGGGGGGGGGGGGGGGGGGGGGGGGGGGGGGGGGGGGGGGGGGGGGGGGGGGGGGGGGGGGGGGGGGGGGGGFFGGGEGGGGGGGGGGGGGGGGGGGGGGGGGGGFGGGGGCGG@FGGGGGDCGGG5EGGG@CBG@?CDEG6CGFF=>FGFGGEB:F
@M00200:205:000000000-AKKM3:1:1101:9685:3721 1:N:0:1
ATTGGGTGTAAAGAGCTCGTAGGCGGCTTGTCGCGTCGACTGTGAAATCCCGTGGCTCAACTGCGGGTCTGCAGTCGATACGGGCAGGCTAGAGTTCGGTAGGGGAGACTGGAATTCCTGGTGTAGCGGTGAAATGCGCAGATATCAGGAGGAACACCGGTGGCGAAGGCGGGTCTCTGGGCCGATACTGACGCTGAGGAGCGAAAGCGTGGGGAGCGAACAGGATTAGATACCCGAGTA
+
GGGGGGGGGGGGGGGGGGGGGGGGGGGGGGGGGGGGGGGGGGGGGGGGGGGGGGGGGGGCFGGGGGGGGGGGGGGGGGGGGGGGGGGGGGGGGFFFGGGGGGGGGGGGGGFFAFFGGGGGGGGGGGGGGGGGGGGGGGGGGGGGGGGGGGGGGGGGGGGGGGGGGGGGGGGGGEDGGGGFGGGGGGEEGDGGGGGGGGFGGGGGDEDGGGGGGD>C>ECEGDFG:GG2=?<*+<<DEF5>
@M00200:205:000000000-AKKM3:1:1101:17716:3721 1:N:0:1
ACTGGGTATAAAGGGCGCGTAGGTGGCGGCATAAGGCCGTGGTGAAAGTCCGGGGCTCAACTCCGGATCGGCCATGGCAACTGTGTCGCTGGGGCACCGTAGAGGCAGATGGAATTCCGGGTGTAGCGGTGGAATGCGTAGAGATCCGGAAGAACACCAGTGGCGAAGGCGGTCTGCTGGGCGGTGGGAGAGCAATCTCCCAATAGCCGACACTGAGGCGCGACAGCGTGGGGAGCAAACAGG
+
GGGGGGGGGGGGGGGGGGGGGGGGGGGGGGGGGGGGGGGGGGGGGGGGGGGGGGGGGGGGGGGGGGGGGGGGGGGGGGGGGGGGGGGGGGGGGGGGGGGGGGGGGGGGGGGGGGGGGGGGGFGGGGGGGGGGGCGGGGGGGGGGGGGGGGGGGGGGGGGGGGGGGGGGGGGGGGGGGGGGGGGGGGGGGGGGGGGGGFGGGGGGCFGGGGGGGFFGFGGEGGGG>GGFFF>DC58DF@FDFFF
@M00200:205:000000000-AKKM3:1:1101:20283:3734 1:N:0:1
ACTGGGTGTAAAGGGTGCGTAGGCGGGCCAGTAAGTGCTTTGTGAAATCCCACGGCTCAACCGTGGAACCGCAGGGCATACTGCTGGTCTTGAGGAAAGTAGAGGCGGGCGGAACGATAGGTGGAGCGGTGGAATGCGTAGAGATCTATCGGAACGCCAAAAGTGAAGACAGCCCGCTGGGCTTTTCCTGACGCTGAGGCACGAAAGCGTGGGTAGCAAATCGGATTAGATACCCCTGTA
+
GGGGGGGGGGGGGGGGGGGGGGGGGGGGGGGGGGGGGGGGGGGGGGGGGGGGGGGGGGGGGGGGGGGGGGGGGEGGGGGGGGGGGGGGGDGGGGGGGGGGGFGGGGGGGGEDCEEECCGGGFFG7FFGGCCGFGFGGCFGGGGGGGCFGGGGGGGGEGGGGGEBFGGGGGGGFFEDE>CECEGGGG7A0:+AEGD5:CEEGG=EEGG48/>EG8=3<FFF*9C<0793696>FFEFFF6F
@M00200:205:000000000-AKKM3:1:1101:7817:3744 1:N:0:1
ACTGGGTGTAAAGAGTCTGTAGGTGGTTTCGTAAGTCATTTGTTAAATCTTCAGGCTCAACCTGTAGGCTGCAGGTGATACTGCGAGGCTTGAGTATGGTTGAGGCAAGCGGAATGCCCGGTGTAGCGGTAAAATGCGTTAATATCGCGTAGAACACCAAAGGCGAAAGCAGCTTGCTGGAACATTACTGACACTGATAGACGAAAGCGTGGGTAGCGAAAAGGATTAGATACCCTAGTA
+
GGFGGFGFGGGGCGGGF<CE<FFGGG66;CCFGGGGGGG9<FGGG<EFDG9F9EGGGDGGGGGG,FEAEFGG@F@FDGGGGGGG@:@>CG8FGGGGF<<6,,6,C,=,C=FGGGGFDF<4>FEGGGGGGG7FGGGGGCEGGGGGGC+++3@=FCGGGGF8<,DBEFGGFGG,BFF8EC,,,@<>C9DEFGGGD7>?F,5=CCEG5=7DE/:FF4A*;:C88)558DF@F+6;<<C28AFC
@M00200:205:000000000-AKKM3:1:1101:11957:3748 1:N:0:1
ATTGGGTATAAAGTGTGCGCAGGTGGCCGCGCAAGTCGAGTGTGAAATCCCCGAGCTTAACTTGGGAATTGCGCTCGAAACTACGTGGCTCGAGTGTGGCAGAGGAAGGTGGAATTCCACGTGTAGCGGTGAAATGCGTAGAGATGTGGAGGAACACCGATGGCGAAGGCAGCCTTCTGGGCCAACACTGACGCTCATGCACGAAAGCGTGGGGAGCAAACAGGATTAGATACCCTCGTA
+
GGGGGGGGGGGGGGGGGGGGGGGGGGGGGGGGDGGGGGGGGGGGGGGGGGGGGGGGGGGGGFEGGGGGFGGGGGEGGGGEGGGGGGGGGGGGGGGGFGGGCGCGGGGGGGGGGGGGGGGFGGGGGGGGGGGGGGGGGG>EGGGGGGCGGGFGGGGGGGGGGGGGGGGGGGFGGFFFGGGGGGGGGGGGGFFGGGGEDGGGGGGGGDGGGEGGEGFGFGGGGG?4?GGFF?<7CFGC7:FG
@M00200:205:000000000-AKKM3:1:1101:20503:3758 1:N:0:1
ATTGGGTGTAAAGAGCTCGTAGGCGGCTCGGTAAGTCAGGTGTGAAACCCTCGGGCTCAACCCGGGGACGCCACCTGATACTGCCATGGCTTGAGTCCGGTAGGGGAGCGTGGAATTCCTGGTGTAGCGGTGAAATGCGCAGATATCAGGAGGAACACCAGCGGCGAAGGCGGCGCTCTGGGCCGGAACTGACGCTGAGGAGCGAAAGCGTGGGGAGCAAACAGGATTAGATACCCTCGTA
+
GGGGGGGGGGGGGGGGGGGGGGGGGGGGGGGGGGGGGGGGGGGGGGGGGGGGGGGGGGGGGGGGGGGGGGGGGGGGGGGGGGGGGGGGGGGGGGGGGGGGFGGGGGGGGGGGGGGGGGGGGGGGGGGGGGGGGGGGGGGGGGEFEFFFGGGGGGGGGFGCEFGGEGGGGGGGGGGC*;CFGGGGGE>EG4CFFGDEGEGGFGGGEGGD6C/:CGD55=F6F4CFBFDAF=<GGFFGF)57C
@M00200:205:000000000-AKKM3:1:1101:16877:3772 1:N:0:1
ACTGGGTGTAAAGCGTGTGTAGGCGGATCGTTAAGTGCCTTGTGAAATCCCACGGCTTAACTGTGGAACGGCTGGGCATACTGGCGGTCTTGAGCCATCTAGGGGCGACTGGAACAAACGGTGGAGCGGTGAAATGCGTAGATATCGTTTGGAACGCCAAAGGTGAAAACAGGTCGCTGGGGATGAGCTGACGCTGAGACACGAAAGCCAGGGGAGCAAACGGGATTAGATACCCGTGTA
+
GGGGGGG@FGGGGGG-FCFGGGGGGGGGB,FCFGGGGGFGGGGGGGGGGG@,ECGGG:FGGGGGEFGGGGGGGGCGGGGGGGGGGGGCGGEGGGGGFFFGGGGGGG=CFEEFGFGGGFGGGEGGGGGGGGGGG9FGGGGGGGGGGGGGGFGGGGGDGGGECGG9FGG>FGEFEGFGGGGG7:*;;FCGFCFGGGGGGGDF6FEECC3*:FCGGGFDEGGCFGGGBGF)==<DGGC355>F
@M00200:205:000000000-AKKM3:1:1101:12201:3777 1:N:0:1
ATTGGGCATAAAGGGCGCGTAGGCGGCCTGCTAAGTCGAACGTGAAATCCCCGGGCTCAACCCGGGAACTGCGTTCGAGACTGGCGGGCTTGAATCCGGGAGAGGGATGCGGAATTCCAGGTGTAGCGGTGAAATGCGTAGATATCTGGAGGAATACCGGTGGCGAAGGCGGCATCCTGGACCGGCATTGACGCTGAGGAGCGAAAGCCAGGGGAGCAAACGGGATTAGATACCCTAGTA
+
GGGGGGGGGGGGGGGGGGGGGGGGGGGGGGGGGGGGGGGGGGGGGGGGGGGGGGGGGGGGGGGGGGGGGGGGGGGGGGGGGGGGGGGGGGGGGGGGGGGGFGGGGGGGDFGGGGGGGGGGGGGGGGGGGGGGGGFGGGGGGGGGGGGGGGGGGGDGGGGGGGGFEGGDGCGGGGGGGGGGGGGGGGGGGGGGGGGDGGGGGGGGGGGG6CGGGGFDFGGGGCDG?GGBFFFGGEFGFFFF
@M00200:205:000000000-AKKM3:1:1101:13060:3782 1:N:0:1
ACTGGGCATAAAGGGCTCGTAGGCGGCCAACTAAGTCAGACGTGAAATCCCTCGGCTTAACCGGGGAACTGCGTCTGATACTGGATGGCTTGAGTTTGGGAGAGGGATGCGGAATTCCAGGTGTAGCGGTGAAATGCGTAGATATCTGGAGGAACACCGGTGGCGAAGGCGGCATCCTGGACCAACACTGACGCTGAGGAGCGAAAGCCAGGGGAGCAAACGGGATTAGATACCCACGTAAGAC
+
GGGGGGGGGGGGGGGGGGGGGGGGGGGGGGGGGGGGGGGGGGGGGGGGGGGGGGGGGGGGGGGGGGGGGGGGGGGGGCFDGGGGGGGFGGGDGGGGGFGGFCGGGGGGDGGGGGGGGGGGGGGGDGC@@FGGGGGGGEFGGGGCEGGGGGGCFGGGC@CCGGGFGGGGGGGGGGGGCGGCGGFGGGFECFGGGG5CE5FGGGDGDEDGFGGGGG@C@*;CFGCD:)*)*16*<<@*8)77<04)
@M00200:205:000000000-AKKM3:1:1101:10678:3785 1:N:0:1
ATTGGGCATAAAGGGTGCGTAGGCGGCTTTCTAAGTCGGATGTGAAAACTCTGGGCTCAACCCAGAGCCTGCATCTGAAACTGGAGAGCTAGGGTTCTGGAGGGGAAAGCGGAATTCCTGGTGTAGCGGTGAAATGCGTAGATATCAGGAGGAACACCGGTGGCGAAGGCGGCTTTCTGGACAGATACCGACGCTGAGGCACGAAAGCTAGGGGAGCAAACAGGATTAGATACCCCAGTA
+
GGGGGGGGGGGGGGGGGGGGGGGGGGGGGGGGGGGGGGGGGGGGGGGGGGGGGGGGGGGGGGGGGGGGGGGGGAFFGGGGGGGGGEFGGGGGGGGGGGGGGGGGGGGGGGGGGGGGGGGGGGGGGGGGGGGGFFDGGGGGGGGGGGGFGFGGGGGGGGGGGGGGGGDGEGGGGGGGGGGC@CGFCFFGFGGGGDGGDFEFGGGG5;CFFGGFGC@<DCC+CFGC?4>7?4<7EC@C>@FG
@M00200:205:000000000-AKKM3:1:1101:13940:3788 1:N:0:1
ACTGGGTGTAAAGGGCGCGTAGGTGGCGACATAAGGCTGTGGTGAAAGTCTGGGGCTCAACTCCAGATCGGCCGTGGCAACTGTGTCGCTTGGGCACTGTAGAGGCAGATGGAATTCCGGGTGTAGCGGTGGAATGCGTAGAGATCCGGAAGAACACCAGTGGCGAAGGCGGTCTGCTGGGCAGTGAACCCGCGAGGGTTCAATAGCCGACACTGAGGCGCGACAGCGTGGGGAGCAAACAGGG
+
GGFFCGGG@CFFFDGGGGGGGDEGEGG@EEFGDGGGFGGGGGGCFAFGGGGGFGGDGGGGGGGGGFG@,FFEGEGGGGGGGGGGGGGGGCBFGGGGGGGGGGGDFC?F<FFGGGGGGGGGGFGGGGGGDFGGGGGGGGGGDEGGFGGGGGGGGGGDFEGGECEEBFGE@FCGGGEFDG?,CFGGGG?FGGGC=*::EGGFFG?EFGG7/*:/::6::=8CDGGD0DGF>@;CC/:DFFFGGF<(
@M00200:205:000000000-AKKM3:1:1101:6818:3793 1:N:0:1
ATTGGGTTTAAAGCGCACGTAGGCGGTCCCCTAAGTCGGGTGTGAAAGCCCTCGGCTTAACCGAGGAAGTGCATTCGAAACTGAGGGACTTGAATACTGGAGAGGATGGCGGAATTCCCGGTGTAGAGGTGAAATTCGTAGATATTCGGAAGAACACCAGTGGCGAAGGCGACATACTGGTCCATTACTGACGCTGAGGCTCGAAAGCGTGGGGAGCAAACAGGATTAGATACCCGCGTA
+
GGGGGGGGGGGGGGGFGGGGGGGGGGGGGGGGGGGGGGGGFGGGGGGGGGGGGGGGGGGGGGGGGGGDGGGGGGGGGGFGGGGGGGGGGGGGGGGGGGGGGGGGGGGGGGGGGGFGGAEGGDEGGGGGGGGFGGGGGGGDFEGGGCA<EGFEGGGGGGGFGGGGGGGGGGEGG>@;FFF?EE,6CFEEGFDGDDDEGGGG5DGGCCDFGGGGGGDGFF@FCFGF<GG2**67A:+>:DEG
@M00200:205:000000000-AKKM3:1:1101:24470:3824 1:N:0:1
ATTGGGTATAAAGAGCTCGTAGGCGGTTTGTCGCGTCTGCCGTGAAAGTCCGGGGCTCAACTCCGGATCTGCGGTGGGTACGGGCAGGCTAGAGTGATGTAGGGGAGACTGGAATTCCTGGTGTAGCGGTGAAATGCGCAGATATCAGGAGGAACACCGATGGCGAAGGCAGGTCTCTGGGCATTAACTGACGCTGAGGAGCGAAAGCATGGGGAGCGAACAGGATTAGATACCCGAGTA
+
GGGGGGGGGGGGGGGGGGGGGGGGGGGGGGGGGGGGGGGGGGGGGGGGGGGGGGGGGGGGGGGGGGGGGGGGGGFGGGGGGGGGGGGGGGGGFGFFGGGGGGGGGGGGGGGGGGGGGGGGGGGGGFGGGGGGGGGGGGGGGDAFFGGGGGGGGGGGGGGGGGGGGGGGGGGGDGFGGGFGGGGG9BFGGGGCEGCCEGGGGGGGGGGFGFFGGGFGFGGGC<EC6F>4F4:F9<6<BF>=
@M00200:205:000000000-AKKM3:1:1101:17581:3828 1:N:0:1
ATTGGGTTTAAAGTGTGCGCAGGTGGCCGCGCATGTCGAGTGTGAAATCCCCGGGCTTAACTTGGGAATTGCGCTCGAAACTACGTGGCTAGAGTGTGGCAGAGGAAGGTGGAATTCCACGTGTAGCGGTGAAATGCGTAGAGATGTGGAGGAACACCGATGGCGAAGGCAGCCTTCTGGGCCAACACTGACGCTCATGCACGAAAGCGTGGGGAGCAAACAGGATTAGATACCCTCGTA
+
GGGGGGGGGGGGGGGGGGGGGGGGGGGGGGGGGGGGGGGGGGGGGGGGGGGGGGGGGGGGGGGGGGGGGGGGGGGGGGGGGGGGGGGGGGGGGGGGGGGGGGFGGGGGGGGGGGGGGGGGDEGG,CFFGEGGGGGGGGGGGGGGGGGGGGGGGGGGGGGGGGGGGGGGGGGGGGGGGGGGGGGGGGGGGGGGGGDEGGGGGGDGGEDDGGGGGGFGFG6EFGGC<GG?FFACCGGFFBFG
@M00200:205:000000000-AKKM3:1:1101:7886:3830 1:N:0:1
ATTGGGTTTAAAGAGCTCGTAGGCGGTTTGTTGCGTCGGCTGTGAAATCCCGAGGCTCAACCTCGGGTCTGCAGTCGATACGAGCAAACTAGAGTGTTGCAGGGGAGACTGGAATTCCTGGTGTAGCGGTGAAATGCGCAGATATCAGGAGGAACACCGGTGGCGAAGGCGGGTCTCTGGGCAACAACTGACGCTGAGGAGCGAAAGCGTGGGGAGCGAACAGGATTAGATACCCCAGTA
+
GGGGGGGGGGGGGGGGGGGGGGGGGGGGGGGGGGGGGGGGGGGGGGGGGGGGGGGGGGGGGGGGGGGGGGGGGGGGGGGGGGGGGGGGGGGGGGGGGGGGGGGGCFGEGGGGGGGGGGGGGFGGGGGGGGGGGGGGGGGEGGGGGGGGGGGGGGGGGGFGGGDGGGGGGGGCCCGBCFGGGFGF>ECF?FGGGGG588CGGG55:C5FEEGGGGBG@EEE)9FGF6C?FFFGC<F<77)+
@M00200:205:000000000-AKKM3:1:1101:21237:3837 1:N:0:1
ATTGGGCTTAAAGGGCGCGTAGGCGGCCACCGCAAGTCGACTGTGAAATCTCCGGGCTTAACCCGGAACGGTCAGCCGATACTGCGGGGCTAGAGTGCAGAAGGGGCAACTGGAATTCTCGGTGTAGCGGTGAAATGCGTAGATATCGAGAGGAACACCTGCGGCGAAGGCGGGTTGCTGGGCTGACACTGACGCTGAGGCGCGAAAGCTAGGGGAGCGAACGGGATTAGATACCCTAGTA
+
GGGGGGGGGGGGGGGGGGGGGGGGGGGGGGGGGGGGGGGEGGGGGGGGGGGGGGGGGGGGFGGGGGGGGGGGGGGGGGGGGGGGGGDGEGGGGGGGGGGGF@@FDGGGGGGFGGGGGGGGGGGGGGGGCFGFGAFGGGGGGGGGGGGGGFGG7F@A:FGGGGGGGGGDEGGGGGGGGGGGCGGG>GG@FFC<85CEECFGGDCCCE5CCG9FGG395C5C)/838<D?64<GGGGGFFFG>
@M00200:205:000000000-AKKM3:1:1101:17836:3860 1:N:0:1
ATTGGGTATAAAGCGTGTGTAGGCGGAGGCGTAAGTGTCTTGTGAAATCCCACGGCTCAACCGTGGAACTGCTGGGCATACTGCGTCTCTTGAGCCGGCCAGGGGTCACCGGAACAAGCGGTGGAGCGGTGAAATGCGTAGATATCGCTTGGAACGCCAACGGTGAAAACAGGTGACTGGGGCCGCGCTGACGCTGAGACACGAAAGCCAGGGGAGCGAACGGGATTAGATACCCGAGTA
+
GGGGGGGGGGGGGGGGGGGGGGGGGGGGGGGGGGGGGGGGGGGGGGGGGGGGGGGGGGGGGGGGGGGGGGGGGGGGGGGGGGGGGGGGGGGGGGGGGGGGGGGGGGGGGGGGGGGGGGGGGGGGGGGGGGGGGGGGGGGGGEFGGGGGFGGG:FGGGGGGGGGGGGGGGGGGFFGGGGGGFGGGGGGGGGDGGGGGGGGGGGEEGGGGF=GGGE3)0:?GGDGGBGGFFFF7<EF<B3@G
@M00200:205:000000000-AKKM3:1:1101:25111:3865 1:N:0:1
ATTGGGTTTAAAGGGTGCGTAGGCGGGTCTTTAAGTCAGGGGTGAAATCCTGGAGCTCAACTCCAGAACTGCCTTTGATACTGAAGATCTTGAGTTCGGGAGAGGTGAGTGGAACTGCGAGTGTAGAGGTGAAATTCGTAGATATTCGCAAGAACACCAGTGGCGAAGGCGGCTCACTGGCCCGATACTGACGCTGAGGCACGAAAGCGTGGGGAGCAAACAGGATTAGATACCCGAGTA
+
GGGGGGGGGGGGGGGGGGGGGGGGGGGGGGGGGGGGGGGGGGGGGGGGGGGGGGGGGGGGGGGGGGFGGGGGGGGGGGGGGGGGGGGGGGGGGGGGGGGGGGGGGGGGGGGGGGGGGGGEGFGGGGFGGGGGGGGFFFGGFDFGGGGGGECEGGGGGGFCFGGDGGGGGGGGGCEGGGGGGCCE>8EGGGFFGGGGDFCCE<:=ECDGGGDGGGBDDGCFC5;C64CBF=9CG8CDED>G
@M00200:205:000000000-AKKM3:1:1101:22433:3869 1:N:0:1
ACTGGGTATAAAGGGCTCGTAGGCGGTTCGTCACGTCGGGAGTGAAAACTCGGAGCTTAACTCCGAGCCTGCTTCCGATACGGGCAGACTAGAGGTAGGCAGGGGAGAGCGGAACTCCTGGTGTAGCGGTGGAATGCGCAGATATCAGGAAGAACACCGGTGGCGAAGGCGGCTCTCTGGGCCTTACCTGACGCTGAGGAGCGAAAGCGTGGGTAGCGAACAGGATTAGATACCCGCGTA
+
GGGGGGGGGGGGGGGGGGGGGGGGGGGGGGGGGGGGGEGGGGGGGGGGGGGGGGGGGGGGGGGGGGGGGEGGGGGGGGGGGGGGGGGGGGGGGGGGFGGGGGCEFGGGGGGGEEGGGGGGGGGGGGGGGGGGGGGGGGGGGGGGGGGFGGGGGFGGGGGGGGGGGGGGGGGGGGDDFFAFFGGGGGGGGGGGGGGGGGGFGGCE8ECFECEEDCFGFDGCCGGGF:D?FFAGGGGD5>;E
@M00200:205:000000000-AKKM3:1:1101:20756:3886 1:N:0:1
ATTGGGTATAAAGCGTGCGCAGGCGGTTTTGTAAGTCTGACGTGAAATCCCCGGGCTCAACCTGGGAATTGCGTTGGAGACTGCAAGGCTAGAATCTGGCAGAGGGGGGTAGAATTCCACGTGTAGCAGTGAAATGCGTAGAGATGTGGAGGAACACCGATGGCGAAGGCAGCCCCCTGGGTCAAGATTGACGCTCATGCACGAAAGCGTGGGGAGCAAACAGGATTAGATACCCCGGTA
+
GGGGGGGGGGGGGGGGGGGGGGGGGGGGGGGGGGGGGGGGGGGGGGGGGGGGGGGGGGGGGGGGGGGGGGGGGGGGGGGGGGGGGGGGGGGGGGGGGGGGGGGGGGGGGGGGGGGGGGGGGGGGGGGGGGGGGGGGGGGGGGFGGGGGGGGGGGGGGGGGGGGGGGGEGGGDGGGGGGGGGGGEFGFFGGGFGGGGD?CFGGGDGGGGGGGGGG:<@FEGFGGGFGG?F?<FFCCGDBFE
@M00200:205:000000000-AKKM3:1:1101:17760:3886 1:N:0:1
ATTGGGTATAAAGAGCTCGTAGGCGGCTTGTCGCGTCGGATGTGAAAGCCCGGGGCTTAACCCCGGCTCTGCATTCGATACGGGCAGGCTAGAGTGTGGTAGGGGAGAGCGGAATTCCTGGTGTAGCGGTGAAATGCGCAGATATCAGGAGGAACACCGGTGGCGAAGGCGGATCTCTGGGCCATTACTTACGCTGAGGAGCGAAAGCGTGGGGAGCAAACAGGATTAGAGACCGCAGTA
+
FFEFGGGGCCEFFGF@GEC:C<,<+FFCE7E966@FC@C+,7CF9,<,E<FEDGGGE8FEF<AFGG+8:E<CFFDFEEFC++C:=CCCEE?FCF<F<?=A,C+83@B7+:C+=CGFGEGC,3<BA,=<:+BEC,FFGGGEFGFC9C9;,?<*>F>CG@F7=**6:FE@7*=1*:BCFF?F@EC*+0+:+*32/1//?CF+:*/*/*/9*/**2*))):;C1/298CCBF8)28**1).7E
@M00200:205:000000000-AKKM3:1:1101:24165:3909 1:N:0:1
ATTGGGTATAAAGGGTGCGCAGGCGGCCAAGTGTGTGAGGCGTGAAAGCCCGGGGCTTAACCCCGGAATTGCACCTCAAACTACATGGCTAGAGCATTGGAGAGGGTAGCAGAATTCATGGTGTAGCAGTGAAATGCGTAGATATCATGAGGAATACCAGAGGCGAAGGCGGCTACCTGGACAATTGCTGACGCTCAGGCACGAAAGCGTGGGGAGCAAAAGGGATTAGATACCCCAGTA
+
GGGGGGGGGGGGGGGGGGGGGGGGGGGGGGGGGGGGGGGGGGGGGGGGGGGGGGGGGGGGGGGGGGGGGGGGGGGGGGGGGGFFGGGGGGGGGGGGGGGGGGGGGGGGGGGGGGGGGGGGGGGGGGGGGGGGGGGGGGGGGGGGGGGGGGGGGGGGGGGGGGGGGGGGGCGGGGGGFGGGGGG89FFGGGGGGGGGGGGGGGGGGGCFGCEGGGFGFGGGGGEGBGGFFFAGGCCFFEFG
@M00200:205:000000000-AKKM3:1:1101:19395:3910 1:N:0:1
ACTGGGTATAAAGGGAGCGTAGGTGGCCTTATAAGTCAGTGGTGAAATCTCGCAGCTTAACTGCGAAATTGCCATTGATACTGTAGGGCTTGAGTATAGATGCCGTTGGCGGAATATGACATGTAGTGGTGAAATACATAGAGATGTCATAGAACACCGATTGCGAAGGCAGCTAACGAAACTATAACTGACACTGAGGCTCGAAAGTGCGGGGATCAAACAGGATTAGATACCCTCGTAAGA
+
GGGGGGGGGGGGGGGGGGGGGGGGGGGGGGGGGGGGGGGGGGGGGGGGGGGGGGGGGGGGGGGGGGGGFGGGGGGGGGGGGGGGGGGGGGGGGGGGGGGGGGGGGGGGGGGGGGGFGGGGGGGGGGGGGGGGGGGGGGGGGGGGGGGGGGGGGGGGGGGGDGGGGGGGGGGGGGGGGGGEEGGGGGFFEGGGDFGGGGGGGFGGCGGGCFGDGGFGFGGFFCEG(0@<A:.@GFFFFEFGG?F
@M00200:205:000000000-AKKM3:1:1101:21299:3923 1:N:0:1
ACTGGGTTTAAAGGGTGCGCAGGCGGCCAAGTGTGTGAGGCGTGAAAGCCCGGGGCTTAACCCCGGAATTGCACCTCAAACTACATGGCTAGAGCATTGGAGAGGGTAGCAGAATTCACGGTGTAGCAGTGAAATGCGTAGATATCGTGAGGAATACCAGAGGCGAAGGCGGCTACCTGGACAATTGCTGACGCTCAGGCACGAAAGCGTGGGGAGCAAAAGGGATTAGATACCCGAGTAGGAT
+
GGGGGGEGGGGFFFCF@CGGCC:FGEGGGGFGGGGGGGGGGGGGGGGGGGGGEEFEBFDEFGGGEGGGGFDDCGG?F8=AFGGG<EBFGGGFGFFEEGFF9?,FEGGGGGGF,3EFFGGFGGFGFFG9>E<FEGGFGEGGG><=FCGGG7FDAFGGGGFDFFDGGGGGGGC:BEGFFGG7FFG*?CFFGGGF;E7ACGFCFDE5*;CGD*CCGGFD>*28>F=D:<CBFBAGGCG3B35CD)).
@M00200:205:000000000-AKKM3:1:1101:24289:3937 1:N:0:1
ATTGGGCTTAAAGGGTGCGCAGGCGGCCAAGTGTGTGAGGCGTGAAAGCCCGGGGCTTAACCCCGGAATTGCACCTCAAACTACATGGCTAGAGCATTGGAGAGGGTAGCAGAATTCATGGTGTAGCAGTGAAATGCGTAGATATCATGAGGAATACCAGAGGCGAAGGCGGCTACCTGGACAATTGCTGACGCTCAGGCACGAAAGCGTGGGGAGCAACAGGGATTAGATACCCGCGTC
+
GGGGGGGGGFGGGGGGGGGGGGGGGGGGGGGGGGGGGGGGGGGGGGGGGGGGGGGGGGGGGGGGGGGGGGGGGGGGGGGGGGFGGGGGFGGGGGFFGFFGGGGGGGGGGGGGGGGGGGGGGGGGGGGGGGGGGGGGGGGGGGGFGGGGGGGGGG8<CBFFGCC:7FGGGFEGGGGGGGGGGGGFGGGCGGGFGGDEGFGGFGGCG=<F?:;?EGFGF5F*9CAD1*5<F?<DC<<DBD>/
@M00200:205:000000000-AKKM3:1:1101:19973:3946 1:N:0:1
ATTGGGTTTAAAGCGCACGTAGGCGGACTGCTAAGTCGGACGTGAAAGCCCTCGGCTTAACCGAGGAAGTGCATTCGAAACTAGCAGTCTTGAGTACGGGAGAGGGTCGCGGAATTCCCGGTGTAGAGGTGAAATTCGTAGATATCGGGAGGAACACCAGTGGCGAAGGCGGCGGCCTGGACCGATACTGACGCTGAGGTGCGAAAGCGTGGGGAGCAAACAGGATTAGATACCCCTGTA
+
GGGGGGGGGGGGGGGGGGGGGGGGGGGGGGGGGGGGGGGGGGGGGGGGGGGGGGGGGGGGGGGGGGGGGGGGGGGGGGGGGGGGGGGGGGGGGGGGGGGGGGGGGGGGGGGGGGGGFFFGGGGGGGGGGGGGGGGGGGGGGEGGGGGGGGGGEGGGGGGGGGGGGGGGGGGGGDGGGEGGGGGDCEGGGGGGGGGGGGGGGGGGGGDFDEGGGGDGFGCGGGGGF4D<?B<CFFGGFFFD
@M00200:205:000000000-AKKM3:1:1101:13358:3949 1:N:0:1
ATTGGGTATAAAGGGTGCGTAGGCGGAATGATAAGTCAGTGGTGAAAGCCTGCAGCTTAACTGCAGAACTGCCATTGATACTGTCAATCTTGAGTACATTTGATGTGGGCGGAATGTGTCATGTAGCGGTGAAATGCTTAGATATGACACAGAACACCGATTGCGAAGGCAGCTCACAAAACTGTAACTGACGCTGAGGCACGAAAGCGTGGGTATCAAACAGGATTAGATACCCTGGTA
+
GGGGGGGGGGGGGGGGGGGGGGGGGGGGGGGGGGGGGGGGGGGGGGGGGGGGGGGGGGGGGGGGGGGGGGGGGGGGGGGGGGGGGGGGGGGGGGGFGGGGGGGGGGGGGGGDGGGGGGGGGGGGGGGGGGGG@AFGGGGGGGGGGGGGGGGGGGGFGGG@CFGGGGGGFGGCGGGGGGCFFGGFGGGGGGGGCGGD88DFEGGGCEGGEGEGDE0CFFGGGFGFFFGFFA?F?BFGAFAG
@M00200:205:000000000-AKKM3:1:1101:18369:3960 1:N:0:1
ACTGGGCTTAAAGGGCGCGTAGGTGGCGACATAAGGCTGTGGTGAAAGTCTGGGGCTCAACTCCAGATCGGCCGTGGCAACTGTGTCGCTTGGGCACTGTAGAGGCAGATGGAATTCCGGGTGTAGCGGTGGAATGCGTAGAGATCCGGAAGAACACCAGTGGCGAAGGCGGTCTGCTGGGCAGTGAACCCGCGAGGGTTCAATAGCCGACACTGAGGCGCGACAGCGTGGGGAGCAAACAGG
+
GGGGGGGGGGGGGGGGGGGGGGGGGGGGGGGGGGGGGGGGGGGGGGGGGGGGGGGGGGGGGGGGGGGGGGGGGGGGDGFGGGGGGGGGGGGGGGGGGGGGGGGGGGGGGGGGGGGGGGGGGGGGGGGGGGGGGGGGGGGGGGGGGGGGDGGGGGGGGGGGGGGGGGGGGGGGGGGGGGEFEFGGGGGGGGGEGGGGGGGFGGGGGGGGGD88CFFFFGFEGGCDBGC9089DG*?D>??FC4<
@M00200:205:000000000-AKKM3:1:1101:11496:3999 1:N:0:1
ACTGGGTTTAAAGGGTGCGTAGGCGGCCTATTAAGTCAGTTCTGAAATATCCCGGCTTAACCGGGAGGGTGGGATTGATACTGATGGGCTTGAGTGGAGTCGAGGTAGGCGGAATTGACGGTGTAGCGGTGAAATGCTTAGATATCGTCAAGAACACCGATAGTGTAGACAGCTTACTAGACTTCAACTGACGCTGAGGCACGAAAGTGTGGGGATCAAACAGGATTAGATACCCTAGTA
+
FGGGGGGGGGGGGGGGGGGGGGGGGGGGGGGGGGGGGGGFGGGGFGGGGCGGGGGGGGEGGGGGGCGGGFGGGGGGGGGGGGGGGGGGGGGGFGGGGGGGGGEGGGGGFGGGGGGGGGGGGGGGDGGGGGDGGGGGCFFFGGGGGGGFGGGGGGGGGGGC>7FEFGGGGGGGGGGGGGG?9CFFFGGGGDCFEGDGGFGGGGC8EGGGGGGD7CB*5CCC6>FGFGG?F=<DFCFG4)19
@M00200:205:000000000-AKKM3:1:1101:16863:4013 1:N:0:1
ACTGGGTATAAAGCGCGCGTAGGCGGACGTTTAAGTGTCTTGTGAAATCCCACGGCTCAACCGTGGAACTGCTGGGCATACTGGACGTCTCGAGGCACTCAGGGGCGAGCGGAACAAGTGGTGGAGCGGTGAAATGCGTAGATATCACTTGGAACGCCAATGGTGAAGACAGCTCGCTGGGGGTGTCCTGACGCTGAGGCGCGAAAGCCAGGGGAGCGAACGGGATTAGATACCCTCGTA
+
GGGGGGGGGGGGGGGGGGGGGGGGGGGGGEGGGGGGGGGGGGGGGGGGGGGGGGGGGGGGGGGGGGGGFGGGGGGGGGGGGGGGFGGEGGGGGGGGGGGFFGGGGGGGGGGGGGGG8FCFGGFGGGGFDGGGGGGFGGGGEGGGGCFFFGGGGGGGGGDE7CFFGFFGGGGCGGEGGDFGGDGGEGF@FG?FGGGGGGFGGGGGGGDGFGFGGGD35E:CDDEGFGG2?FBGGGGF>@FG
@M00200:205:000000000-AKKM3:1:1101:19139:4028 1:N:0:1
ATTGGGTGTAAAGCGTGTGTAGGCGGACCGTTAAGTGCCCGCGTGAAATCCCCCGGCTCACCCGGGGAACGGCCGGGCATACTGGCGGTCTTGAGCGATCCAGGGGTCATCGGAACAAACGGTGGAGCGGTGAAATGCGTAGATATCGTTTGGAACGCCGACGGTGAAAACAGATGACTGGGGATCCGCTGACGCTGAGACACGAAAGCCAGGGGAGCAAACGGGATTCGATACCCCTGTA
+
GGGGGGGGGGGGGGGGGGGGGGGGGGGGGGCGGGGGGGGGGGGGGGGGGGGGGGGGG7F<,CFFGGGGDGGGGGGGGGGGGGGGGGGGGGGGGGGGGGGGFGGGGGGFGGGGGGEGGGGGGGGGGGGGGGGGGEFGGGGGGGCCGGGGGGGGGGCFGGGGGGGGGGGGGGG8CFFGFGGGGGGGGCFFFCEDGGGGGGFGG<GDDGCDCGFGDCE3):;FCFGGF<D7*)6:CGGGF)77C
@M00200:205:000000000-AKKM3:1:1101:24221:4041 1:N:0:1
ACTGGGTATAAAGGGCGCGTAGGTGGCGACATAAGGCTGTGGTGAAAGTCTGGGGCTCAACTCCAGATCGGCCGTGGCAACTGTGTCGCTTGGGCACTGTAGAGGCAGATGGAATTCCGGGTGTAGCGGTGGAATGCGTAGAGATCCGGAAGAACACCAGTGGCGAAGGCGGTCTGCTGGGCTGTGGCTGACGCTGATGCGCGACAGCGTGGGGAGCAAACAGGATTAGATACCCCAGTA
+
GGGGGGGGGGGGGGGGGGGGGGGGGGGGGGGGGGGGGGGGGGGGGGGGGGGGGGGGGGGGGGGGGGGGGGGGGGGGGGGGGGGGGGGGGGGGGGGGGGGGGGGGGGGGGGGGGGGGGGGGGGGGGGGGGGGGGGGGGGGGGGGGGGGGGGGGGGGGGGGGGGGGGGGGDGGGGGGGGGGGGGGGGGGGGDGGGGGGGGGGGGGDEEGGGGGGGGDD@FG?FDFGFGGFFFFGGGG<DDFF
@M00200:205:000000000-AKKM3:1:1101:25953:4043 1:N:0:1
ACTGGGTATAAAGGGCGCGTAGGCGGTTCCGTAAGCAGCGTGTGAAATCCCACGGCTCAACCGTGGAACAGCGCGCTGGACTGCGGTTCTCGAGGACCGGAGGGGGGTGTGGAACTCTCGGTGTAGCGGTGAAATGCGTAGATATCGAGAGGAACACCGGTGGCGAAAGCGGCACCCTGGCCGGTTTCTGACGCTGAGGCGCGAAAGCGTGGGTAGCAAACAGGATTAGATACCCCAGTA
+
GGGGGGGGGGGGGGGGGGGGGGGGGGGGGGGGGGGGAEFGGGGGGGGGGGGGGGGGGGGGGGGGGGGGG<DGGGGGGGGGGGGGGGGGGGGGGGGGGGGGGGGGGGGFCFGDFGFGGGGGGGGGGGGGGGGGGGGGGGGGGGGGGFGFGGGGGFGGGDGGGGGGGGGGGGGGDDEGGGGGCFECCEGFGGGGGGGGDFFGGGDGGGGGGGGGGG4DFGEGG4?F?FCDF*4?CEGGFFFG
@M00200:205:000000000-AKKM3:1:1101:25417:4046 1:N:0:1
ACTGGGTATAAAGGGCGCGTAGGCGGTGCACCAAGTCAGGCGTGAAAGCCCCGGGCTCAACCTGGGAACGGCGCTTGGGACTGGTGCGCTCGAGTTCGGGAGAGGACGGCGGAATTCCCAGTGTAGAGGTGAAATTCGTAGATATTGGGAAGAACACCGACGGCGAAGGCAGCCGTCTGGACCGACACTGACGCTGAGGCGCGAAAGCGTGGGGAGCAAACAGGATTAGATACCCGAGTAAGA
+
GGGGGGGGGGGGGGGGGGGGDGGGGGGGGGGGGGGGGGGGGGGGGGGGGGGGGGGGGGGGGGGGGGGGGGGGGGGGGGGGGGGGGFGGGGGGGGGGGGGGGGGGEFGGGGGGGGGGGGGGGGGGGGGGGDFFGGCGGGGGGDFGGFGGGGFGGFCFGC@FGGGGGGGGEGGGGGGGGGFD:CFGGGGGGGGFGGCC8EFGGGE*CEDGGGGGGD:DDGGGCDFGBFFBFFFGGGGDEF@CCB2
@M00200:205:000000000-AKKM3:1:1101:10599:4048 1:N:0:1
ACTGGGTATAAAGGGCGCGTAGGCGGAATGGCAAGTCGGTCGTGAAATCCTTCGGCTCAACCGAAGAACGTCGATCGAAACTGCCGTTCTTGAGGATTGCAGAGGAGACTGGAATTCCCGGTGTAGCGGTGAAATGTGTAGAGATCGGGAGGAACACCGGTGCCGAAGGCGGGTCTCTGGGCAATTCCTGACGCTGCTGCGCGAAAGCGTTTGGAGCAAACGTGATTCGATACCCCAGTAATAT
+
GGGGGFFGFGGGDEGGGGEFGGGGGGGGGGGGGGGGGGGGGGGEGGFGCFGGGGDGGGGGGGG:BC,CFEGDCFCEC7FGEFGGFGGE=FFGFGGGGGGGGDEE<FEGGGFFFG<FFGGDGEBFFFGG>>EG<FFGG9==,,ECFGCECE:*:>FGGFG*C<*?**=FGGEGGGGGGFGGGGG58EFGGGFF8C7C*++3:5=>E=DCEG5*;>:9)7@C5CE3127))95C:<<F37<FC)66
@M00200:205:000000000-AKKM3:1:1101:8872:4063 1:N:0:1
ACTGGGTTTAAAGGGCTCGTAGGCGGTTTGTCGCGTCGGGAGTGAAAACCAGGTGCTTAACACCTGGCTTGCTTTCGATACGGGCAGACTGGAGGTATGCAGGGGAGAACGGAATTCCTGGTGTAGCGGTGAAATGCGCAGATATCAGGAGGAACACCGGTGGCGAAGGCGGTTCTCTGGGCATTACCTGACGCTGAGGAGCGAAAGTGTGGGGAGCGAACAGGATTAGATACCCGTGTA
+
GGGGGGGGGGGGGGGGGGGEGGGGGGGGGGGGGGGGGGGGGGGGGGGGGGGGGGGGGGGGGGGGGGGGGGGGGGFGGGGGGGGGGEGGGGGGGGGGGGGGCGGGGGGGGFGGGGGGGGCGGGGGGGFGGGGGFGGGFGGGGGGGGGGGGGGGGGGGGDEFGGDDGGCGGGGGEGGFGGGGGGGGGFGEGGCFGGDEGCFGGGGGGEDFE+AEEEDDFGGDDDCF:DF?F?4CCE@D>>FG
@M00200:205:000000000-AKKM3:1:1101:10550:4072 1:N:0:1
ACTGGGTTTAAAGGGCGCGTAGGTGGCGGCATAAGGCCGTGGTGAAAGTCCGGGGCTCAACTCCGGATCGGCCATGGCAACTGTGTCGCTGGGGCACCGTAGAGGCAGATGGAATTCCGGGTGTAGCGGTGGAATGCGTAGAGATCCGGAAGAACACCAGTGGCGAAGGCGGTCTGCTGGGCGGTGGGAGAGCAATCTCCCAATAGCCGACACTGAGGCGCGACAGCGTGGGGAGCAAACAGG
+
GGGGGGGGGGGGGGGGGGGGGGGGGGGGGGGGGGGGGGGGGGGGGGGGGGGGGGGGGGGGGGGGGGEFGGGGGGGGGGGGGGGGGGGGGGGGGGGGGGGGGGGGGGGGGGGGGGGGGGGGGGGGGGGGGGGGGGGGGGGGGGGGGGGC7:>*>FGGGGG@FG?EGGGGGGGGGGGGGGGGGGGGGGGGGGGGGGGFGGGGFCCGGGGGGGG5CGFGFGFGGG*C;DGBEF>GD8:C5?FGF1?
@M00200:205:000000000-AKKM3:1:1101:25841:4072 1:N:0:1
ATTGGGTATAAAGGGCGCGTAGGCGGCTTACCAAGTCAGGGGTGAAATTTTGCGGCTTAACCGTAACAGTGCCTTTGATACTGGTAGGCTCGAGGGAGATAGGGGTCTGCGGAACTTCCGGTGGAGCGGTGAAATGCGTTGATATCGGAAGGAACGCCGGTGGCGAAAGCGGCAGACTGGATCTCTTCTGACGCTGAGGCGCGAAAGCTAGGGGAGCAAACGGGATTAGATACCCGCGTA
+
GGGGGGGEGGGGGGGGGGGGGGGGGGGGGGGCFGGGGDGGFGGGGGGGFAFFCGGGGFGGGG>@DEGGGFGFFG<?FFFGFFGGFEGGGGGGG@EFCECBFGCFEFCGGGGGDFFG,:<CFGGGFGCFFGCFFCFGFGG7FEA,EF:F<FFGGFECGEGGGGGCEEGCFGBCEGGFE<FFGGG77:?:CC9<;ECGDCFDECCG>CDGFC?CFGFG>FGGGGG<?35)9F2CE<CD)7>E
@M00200:205:000000000-AKKM3:1:1101:19716:4074 1:N:0:1
ACTGGGTTTAAAGCGCGTGCAGGTGGCTTGGTAAGTTAGGCGTGAAATCTCCCGGCTCAACTGGGAGAGGTCGTCTAATACTAACGGGCTCGAGAGCAGAAGAGGAAGATGGAATTCCCGGTGTAGTGGTGAAATGCGTAGATATCGGGAGGAACACCAGTGGCGAAGGCGATCTTCTGGTCTGTTTCTGACACTCAGACGCGACAGCTAGGGTAGTAAACGGGATTAGATACCCCGGTA
+
GGGGGGGGGGGGGGGGGGGGGGGGGGGGGGGGGGGGGGGGGGGGGGGGGGGGGGGGGGGGGGGGGGGGGGGGGGGGGGGGGGGGGGGGGGGGGGGGGGGGGGGGGGGGGGGGGGGGGGGGGGGGGGGGGGGGGGGGGGGGGGGGGGGGGGGGGGGGGGGGGGGGGGGGGGGGGGGFGGGGGGGGGGGGGGGGCGGGGGGGGGGEGGGGGFCGGG6DFGGF=C5DBGG?@/:GGFGGFFFG
@M00200:205:000000000-AKKM3:1:1101:6494:4092 1:N:0:1
ATTGGGCATAAAGAGCGTGTAGGCGGCCAGGTAGGTCTGCTGTGAAAACTCGAGGCTTAACCTCGAGAGGTCGGCGGAAACCATCTGGCTAGAGTCCGGAAGAGGAGAGCGGAATTCCTGGTGTAGCGGTGAAATGCGCAGATATCAGGAAGAACACCCGTGGCGAAGGCGGCTCTCTGGGACGGTACTGACGCTGAGACGCGAAAGCGTGGGGAGCAAACAGGATTAGATACCCAAGTA
+
CFGGGGG@FGGGFFGGGCFFGGGGEDGEEG<,CCCFGGFFCGGGGCFGGGGGGGGGGGFGGDGGGCEGGGCFGGGGGGGGGFDFGGGGGE,BECFGECF:CFFG8EFEG7FEGG+DFGFEGFGCFBFGFCFF,=DFGG7+@CGGGGGD7F>CFCC,FFGGEF@EGGG@GFGGGGGGGGGGGC9CEGFC+*<F8A5EGGFGGGDGGG3>=75?:C8DDF;C7CED17C<F?9CEFC*>FFG
@M00200:205:000000000-AKKM3:1:1101:10338:4112 1:N:0:1
ATTGGGTATAAAGGGCGCGCAGGCGGACTCGTAAGTCGGGAGTGAAAACTCGGGGCTCAACCCCGAGCCTGCTTCCGAAACTGCGAGTCTTGAGGACCGGAGAGGAAGGCGGAATTCCCAGTGTAGCGGTGGAATGCGTAGATATTGGGAAGAACACCAGTGGCGAAGGCGGCCTTCTGGACGGTACCTGACGCTGAGGCGCGAAAGCTAGGGGAGCAAACAGGATTAGATACCCTCGTA
+
GGGGGGGGGGGGGGGGGGGGGGGGGGGGGGGGGGGGGGGGGGGGGGGGGGGGGGGGGGGGGGGGGDGGGGGGGGGGGGGGGGGGEGGCFGGGGGGGGGGGGGGGGGGGEGGDGGGGGGGGFFGGGGGGGGGGGFGGGDCGGGGGGGCCGGGGGGGGGGGGFFFGGGGGGGGGGGGGGGGFFGG5?FGGGGG6*:9CGGGCGGD8CECFFCFGGG@GFF8CD**>2DG??FFGGGFC>55C
@M00200:205:000000000-AKKM3:1:1101:17809:4118 1:N:0:1
ATTGGGTGTAAAGGGCTCGTAGGCGGCCAACTAAGTCGGACGTGAAATCCCTCGGCTTAACCGGGGAACTGCGTCTGATACTGGATGGCTTGAGATTGGGAGAGGGATGCGGAATTCCAGGTGTAGCGGTGAAATGCGTAGATATCTGGAGGAACACCGGTGGCGAAGGCGGCATCCTGGACCAACACTGACGCTGAGGAGCGAAAGCCAGGGGAGCAAACGGGATTAGATACCCTAGTA
+
GGGGGGGGGGGGGGGGGGGGGGGGGGGGGGGGGGGGGGGGGGGGGGGGGGGGGGGGGGGGGGGGGGGGGGGGGGGGGGGGGGGGGGGGGGGGGGGGGGGGGGGGGGGGGGGGGGGGGGGGGGGGGGGGGGGGGGGGGGGGGGGGGGGGGGGGGGGGGGGGGGGGGGGGGGGGGGGGGGGGGGGGGGGGGGGGGGGGGGGGGGGGGGGGGGGGGG@DEGGGGGEGFGGFFFFGFGG=FFFG
@M00200:205:000000000-AKKM3:1:1101:19959:4123 1:N:0:1
ATTGGGCGTAAAGAGCTCGTAGGCGGTGTGTCGCGTCGGTCGTGAAAACTTGGGGCTCAACCCTGAGCGTGCGGTCGATACGGGCATCACTTGAGTTCGGCAGGGGAGACTGGAATTCCTGGTGTAGCGGTGAAATGCGCAGATATCAGGAGGAACACCGGTGGCGAAGGCGGGTCTCTGGGCCGATACTGACGCTGAGGAGCGAAAGCGTGGGGAGCGAACAGGATTAGATACCCCCGTA
+
GGGGGGGGGGGGGGGGGGGGGGGGGGGGGGGGGGGGGGGGGGEGGGGFGGGGGGGGGGGGGGGGGGGGGGEGGGGGGGGGGGGGGGGGGGGGGGGGGGGGGGGGGGGGGGGFGFFGGFGGGGGGGFGGEGGGGGGGGGGGGGGGGGGGGGGGGGGGGGGGGGGGGGGEGGGGGGEGGGGGGGGGGCGGGGFFGGGGGGGGGGGGGGGGCE8/?EDGF5CEDDCF1<6<FF):EG6F@EFC5
@M00200:205:000000000-AKKM3:1:1101:10020:4134 1:N:0:1
ATTGGGTTTAAAGCGTGCGCAGGCGGTTTTGTAAGTCTGTCGTGAAATCCCCGGGCTCAACCTGGGAATTGCGATGGAGACTGCAAGGCTAGAATCTGGCAGAGGGGGGTAGAATTCCACGTGTAGCAGTGAAATGCGTAGAGATGTGGAGGAACACCGATGGCGAAGGCAGCCCCCTGGGTCAAGATTGACGCTCATGCACGAAAGCGTGGGGAGCAAACAGGATTAGATACCCCTGTA
+
GGGGGGGGGGGGGGGEGGGGGGGGGGCGGGGGGGGFDGGGGGGGGGGGGGGGGGGGGGGGGGGGGGGG@FGGEGGGGGFGGGGGFGFGGGGGGGGGGGGGGGGGGDGGGGGDGGGGGGGGGGGGGGGFGGGGGGGGGGGGGGGGGGGGGGGGGFFGGGGGGGGGGGEGGGDEEG*;EGGGGFFF:FFGGGGGGGGGGGGGGGGGCEGGEEGGGGFGFGGGGGGGBGGBF?BGGGGGFFFF
@M00200:205:000000000-AKKM3:1:1101:26245:4188 1:N:0:1
ACTGGGTGTAAAGGGTGCGTAGGCGGTCTTTTAAGTCAGTGCTGAAATACTCCAGCTTAACTGGAGGGGTGGCATTGATACTGGAAGACTTGAGTCTGGTAGGGGAGTGTGGAATTCCCGGTGTAGCGGTGAAATGCGCAGATATCGGGAGGAACACCAGTGGCGAAGGCGGCACTCTGGGCCAGTACTGACGCTGAGGAGCGAAAGCGTGGGGAGCGAACAGGATTAGATACCCCGGTA
+
GGGGGGGGGGGGGGGGGGGGGGGGGGGGGGGGGGGGGGGGGGGGGGGGGGGGGGGGGFGGGGGGGGGGGGGGGGGGGGGGGGGGGGGGGGGGGGGGGGGGGGGGGGGGGGGGGGGGGGGGGGGGGGFDGGGFGGGFGDFGGGGGGGGDGGGGGGGGFGDGGGGGGEGGGGDEDEECGGGFFGGGGGGGGGGGGGGGGGFGGGGGECDDGGGDGGFGFGCEG<FF?GGFFFFGGGFGDBB5
@M00200:205:000000000-AKKM3:1:1101:16896:4191 1:N:0:1
ATTGGGCTTAAAGGGCGCGTAGGCGGCCTTGTCAGTCAGACGTGAAATCCCCAGGCTTAACCTGGGAACTGCGTCTGATACTACAAGGCTGGAGTTCGGGAGAGGAATGTGGAATTCCAGGTGTAGCGGTGAAATGCGTAGATATCTGGAGGAACACCGGTGGCGAAGGCGGCATTCTGGACCGAAACTGACGCTGAGGCGCGAAAGCCAGGGGAGCAAACGGGATTAGATACCCTTGTA
+
GGGGGGGGGGGGGGGGGGGGGGGGGGGGGGGGGGGGGGGGGGGGGGGGGGGGGGGGGGGGGGGGGGGGGGGGGGGGGGGGGGGGGGGGGGGGFGGGGGGGGGGGGGGFGGGGGGGGGGGGGGGGGGGGGGGGGGGGGGGGGDGGGGGGDGGGGGGGGGGGGGGGGGDGGGGGGGGGGGGGGGGGGGGGGG9CGGGGGGGGGGGGGGCFGGGGGDDGEGGDFDGCBDGFFFBGGFGG@FF?
@M00200:205:000000000-AKKM3:1:1101:10639:4195 1:N:0:1
ATTGGGTTTAAAGAGCGTGTAGGCGGCCAGGTAGGTCGGTTGTGAAAACTGGAGGCTTAACCTTCAGACGTCGACCGAAACCATCTGGCTAGAGTCCGGAAGAGGAGAGTGGAATTCCTGGTGTAGCGGTGAAATGCGCAGATATCAGGAAGAACACCCGTGGCGAAGGCGGCTCTCTGGGACGGTACTGACGCTGAGACGCGAAAGCGTGGGGAGCGAACAGGATTAGATACCCGCGTA
+
GGGGGGGGGGGGGGGGGGGGGGGGGGGGGGGGGGGGGGGGGGGGGGGGGGGGGGGGGGGGGGGGGGGFGGGGGGGGGGGGGGGGGGGGGGGGGGGGGGGGGGGGGGGGGGGGGGGGGGGGGGGGGGGGGGGFGGGGGGGGGGGGGFGGGGGGGGGGG7FGGGGGGGGGGGGGGGGGGGGGGGGGGGGGCGGCEECEGGGGGGGGCGGGGGCEGGFG:E5:DDGF?GD>4B>G<<?<3@>E
@M00200:205:000000000-AKKM3:1:1101:6169:4198 1:N:0:1
ACTGGGTTTAAAGGGAGCGTAGGTGGCCTTATAAGTCAGTGGTGAAATCTTCGAGCTTAACTCGGAAATTGCCATTGATACTGTAGGGCTTGAGTATAGTTGCCGTTGGCGGAATATGACATGTAGTGGTGAAATACATAGAGATGTCATAGAACACCGATTGCGAAGGCAGCTGACGAAACTATAACTGACACTGAGGCTCGACAGTGCGGGGATCAAACAGGATTAGATACCCCAGTA
+
GGGGGGGGGGGGGGGFGCGGGGGGGGGGGGGGGGGGGFGGGGGGGGGGGGGGGGGGGCFGGGGGGGG7EFFGGFGGGGGGGGFGGCCGGGGGGGGGFGGFGGGGGGGGGFGGGGGFFCBFFGGGFGGGGGGGGGGGGFGCG95EGGGFGGGGGGGGGGGGGGGGGGGGGGGGGGGGGEFG7EGFF,EGGGGGGGGGGGFGFGGG*AD:A@EGGEFGF=FG=FGC@GG86FCFFFG<5BF9
@M00200:205:000000000-AKKM3:1:1101:22589:4208 1:N:0:1
ATTGGGTGTAAAGGGCGTGTAGGCGGTTTGTTAAGTCATGTGTGAAAGCCCTCGGCTCAACCGAGGAAAGACGCATGAAACTGGCAAGCTAGAGTACCAAAGAGGGGGGTGGAATTCCCGGTGTAGCGGTGAAATGCGTAGATATCGGGAGGAACACCCGTGGCGAAGGCGGCCCCCTGGTTGGATACTGACGCTGAGACGCGAAAGCGTGGGGAGCAAACAGGATTAGATACCCCCGTAAGA
+
GGGGGGGGGGGGGGGGGFGGGGGGGGGGGGGGGGGGGGGGGGGGGGGGGGGGGGGGGGGGGGGGGGGG=CEFGGGGGGGGGGGGGGGGGGGGGGGGGGGGGGGGGGGGGGGGGGGGGGGGGGGGGFFGGFGGGGGFGGEGGGGFGFGGGGGGGGGGGCEEGGGGGGGGG>EGGGGGCGGGGGGGGGGGGGGGCE3CEGFGGGG>E*><EGEDGG>DDGC?FGFFFG7<FFDG76<9>>:=C?<
@M00200:205:000000000-AKKM3:1:1101:9004:4229 1:N:0:1
ATTGGGTTTAAAGGGTGCGTAGGTGGGTTGGTAAGTCAGTGGTGAAATCCCCGAGCTTAACTTGGGAACTGCCATTGATACTATCAGTCTTGAATATCGTGGAGGTTAGCGGAATATGTCATGTAGCGGTGAAATGCTTAGATATGACATAGAACACCAATTGCGAAGGCAGCTGGCTACACGAATATTGACACTGAGGCACGAAAGCGTGGGGATCAAACAGGATTAGATACCCCCGTA
+
GGGGGGGGGGGGGGGGGGGGGGGGGGGGGGGGGGGGGGGGGGGGGGGGGGGGGGGGGGGGGGGGGGGGGGGGGGGGGGGGGGGGGGGGGGGGGGGGGGGGGGGGGGGGGGGGGEGGGGGGGGGGGFFDGGGGGGGGGGFGGGGGGGGGGGGGGGGGGGGGGGGGGCEGGGGGGGGFEGGGGGGGEFGGFGGGGEFGG:@FCFEGGGGGGGG>FGFGFGGGGFFF@GF@FFFGGC@GEFFG
@M00200:205:000000000-AKKM3:1:1101:10183:4242 1:N:0:1
ATTGGGTTTAAAGCGTGCGCAGGCGGTTATGTAAGACAGGTGTGAAATCCCCGGGCTTAACCTGGGAACTGCATTTGTGACTGCATAGCTAGAGTACGGTAGAGGGGGATGGAATTCCGCGTGTAGCAGTGAAATGCGTAGATATGCGGAGGAACACCGATGGCGAAGGCAATCCCCTGGACCTGTACTGACGCTCATGCACGAAAGCGTGGGGAGCAAACAGGATTAGATACCCCCGTA
+
GGGGGGGGGGGGGGGGGGGGGGGGGGGGGGGGGGGGGGGGGGGGGGGGGGGGGGGGGFGGGCFGGGGFFGGGGGGGGGGGGGGGGGGGGGGGGGGGGGGGGGGGGGGGGGGGGGGFGCDGFGGGGGGGGGGGGGGGGGGGGGGGGFGEGDCGGGGGGGGGGGGGGGGGGGGGGCGGGGGGFGGF>GFEFGGFGCDGGCFGGGGGGGGFGEGGGGBD>CEGGGGGFFGFF4:CFFGGE>DD
@M00200:205:000000000-AKKM3:1:1101:11791:4250 1:N:0:1
ACTGGGTGTAAAGGGCGCGTAGGTGGCGCGGCAAGTCGGTGGTGAAAGCCCGGGGCTCAACCCCGGGTCGGCCAACGATACTGCCGGGCTCGAGCATCGTAGAGGCAGGTGGAATTCCGGGTGTAGCGGTGGAATGCGTAGAGATCCGGAAGAACACCGGTGGCGAAGGCGGCCTGCTGGGCGATGGCTGACACTGAGGCGCGACAGCGTGGGGAGCAAAACGGATTAGATACCCCTGGCAGA
+
GGGGGGGGGGGGGGGGGGGG7CEGGGGGGGGGGFGGGGGGGGGGGGGGGGGGDGGGDEFGGGGGGGGGGGGGGGFGGGGDGGGGGGGGGDFGGGGGGGGGGFGGGGGGGGGGGGGGGGGGGFFCFGFGGGGGCGCFEFB@FFGFGGEGGF7<FGCE:=BD@<FGGCEEEGGGGGGGG6CFG5:CEDEGCCFFG6*+3<F*/7C?CEDF=1CEEGEGBD*3*0*>:3C7F99>E6EGF3)*2,-
@M00200:205:000000000-AKKM3:1:1101:23826:4251 1:N:0:1
ACTGGGTTTAAAGGGCGCGTAGGCGGTGTGCCAAGTCAGGCGTGAAAGCCCCGGGCTCAACCTGGGAACGGCGCTTGAGACTGGCACGCTCGAGTTCGGGAGAGGACGGCGGAATTCCCAGTGTAGAGGTGAAATTCGTAGATATTGGGAAGAACACCGATGGCGAAGGCAGCCGTCTGGACCGACACTGACGCTGAGGCGCGAAAGCGTGGGGAGCAAACAGGATTAGATACCCGAGTAAGA
+
GGGGGGGGGGGGGGGGGGGGGGGGGGGGGGGGGGGGGGGGGGGGGGGGGGGGGGGGGGGGGGGGGGGGGGGGGGGGGGGGGGGGGGGGGGGGGGGGGGGGGGGGGGGGGGGGGGGGGGGGGGGGGGGGGGGGGGGGGGGGGGGGGGGGG7FGGGGGGGGEGGDFGGGGGGGGGGGGGGGGGGGGCEGGGGGGDDDGEGGFEGGGGGGGGGGGGGFGFGCFDGGFFFDB?4<FG?FC@BFFGFA
@M00200:205:000000000-AKKM3:1:1101:19214:4251 1:N:0:1
ACTGGGTATAAAGGGAGCGTAGGCGGACATTTAAGTCAGGGGTGAAATCCCGGGGCTCAACCTCGGAATTGCCTTTGATACTGGGTGTCTTGAGTATGAGAGAGGTGTGTGGAACTCCGAGTGTAGAGGTGAAATTCGTAGATATTCGGAAGAACACCAGTGGCGAAGGCGACACACTGGCTCATTACTGACGCTGAGGCTCGAAAGCGTGGGGAGCAAACAGGATTAGATACCCTCGTA
+
GGGGGGGGGGGGGGGGGGGGGGGGGGGGGGGGGGGGGGGGGGGGGGGGGGGGGGGGGGGGGGGGGGGGGGGGGGGGGGGGGGGGGGGGGGGGGGGGGGGGGGGGGGGGGGGGGGGGGGGGGGGGGGGGGGGGGGGGGGGGGGGGGGGGGGGGGGGGGGGGGGGGGGGCFGGGGGGGGFGGGGGFGGFGGGGGGGGGEGFCFFGGGGDGDGGGGGFGFFGGGGGGFGFFFFDDC@FGFFFE
@M00200:205:000000000-AKKM3:1:1101:24605:4262 1:N:0:1
ACTGGGCGTAAAGCGCGTGTAGGCGGCAGGGCATGTCGGATGTGAAAGCCCATGGCTCAACCATGGAAGTGCACCCGAAACTGCCCAGCTCGAGTCTCGGAGAGGAAGGCGGAATGCTTGGTGTAGAGGTGAAATTCGTAGATATCAAGCAGAACACCGGTGGCGAAGGCGGCCTTCTGGACGATGACTGACGCTGAGACGCGAAAGCGTGGGGAGCAAACAGGATTAGCTACCCTGGTA
+
GGGGGGCFGGGGGGGGGEGGGGGGGGGFGGGGDFFGGGGEFGGGGGGGGGGGGGGGGFGGFGEGGGFCFGGGDGGGGGGGGGGGGGGGGFGGGGFFDGGF@ECEGGGFDGEGC+>FGGFGGDDEGGGGGGGGGFCCFG<DDDGGGGGGGGGFG@EGGGGDEF>ECFE>FFCECECFGGGGGGG>CEGGGGGFGGG=EFEGG:=EEGGGGCEEE5>GFGFDCGGG(>FB=)4*<8CD5)9C
@M00200:205:000000000-AKKM3:1:1101:6522:4264 1:N:0:1
ATTGGGCATAAAGGGCGTGTAGGCGGTCTGCTAAGTCATGTGTGAAATCCCTCGGCTTAACCGAGGAACGACGCATGAAACTGGCAAGCTAGAGTACCAAAGAGGGGGGTGGAATTCCCGGTGTAGCGGTGAAATGCGTAGATATCGGGAGGAACACCGGTGGCGAAGGCGGCCCCCTGGTTGGATACTGACGCTGAGACGCGAAAGCGTGGGGAGCAAACAGGATTAGATACCCGAGTA
+
GGGGGFGFFFGG@FFFGFGGDDCGGGFGGGGGGFGFGGGGGGFGDGGGGGGGGGGGGGGEGGFGGGCDFGGCFGGGGGGDGGGGGFFGFFGFEEGGGGGGGGGFGGGGGGGGFFGGGGGGGGGGGGGGGGGGGGFFC<FCFFGGFFG@>8EGGGGGFEGGECE8CG>E8*8:8*:?EGGGGGGGCGFGGGEGGGGEEGGGGC78:8<91/8CE8)755?2*1@D0*:<?F4:<:ACDE8=
@M00200:205:000000000-AKKM3:1:1101:14507:4267 1:N:0:1
ACTGGGCTTAAAGAGCTCGTAGGTGGTTCGGTAAGTCGGGTGTGAAAACTCTGGGCTCAACTCAGAGACGCCACCTGATACTGCTGTGACTTGAGTCCGGTAGGGGAGTGTGGAATTTCCGGTGTAGCGGTGAAATGCGCAGATATCGGAAGGAACACCAGTGGCGAAGGCGGCACTCTGGGCCAGTACTGACACTGAGGAGCGAAAGCGAGGGTAGCGAACAGGATTAGATACCCTAGTA
+
CFDEDFGGGGGGGFGF<C-8BDEFGDFEGGGFC@9FF@+@C+8B,6,66EFFFFGGGGGGAEGGGEGFG@FF@CFGFC99,E<FCFGEFGC<E9FFF,?CG=C7@GDGGGGGGGGGGGGGGG=F?FGFGG@=+AFFGGGGFGFDDAD7F:C:FFGG8FFFF<<FEF@F78C:5CGG4<FCCGCF>;B@CF??CE4CCGFFG*55**1:*:*41:09:EC559EGFF44F?4:9C84?FF9F
@M00200:205:000000000-AKKM3:1:1101:24961:4270 1:N:0:1
ATTGGGTTTAAAGGGCTCGTAGGCGGCCAACTAAGTCAGACGTGAAATCCCTCGGCTTAACCGGGGAACTGCGTCTGATACTGGTTGGCTTGAATCCGGGAGAGGGATGCGGAATTCCAGGTGTAGCGGTGAAATGCGTAGATATCTGGAGGAACACCGGTGGCGAAGGCGGCATCCTGGGCCGGCATTGACGCTGAGGAGCGAAAGCCAGGGGAGCAAACGGGATTAGATACCCGAGTA
+
GGGGGGGGGGGGGGGGGGGGGGGGGGDGGGGGGGGGGGGFFGGGGGGGGGGGGDGGGGEGGGGGGGGGGFGGGGGFGGG9EGGGGGGGGGGGGGFAFGGG:FEGGCFFGGGGGGDFGFGGGGGGGGGGGGGGGGGGFGGGGGFGGGGFFGGDCFGGGGGGE<FF8*BCEFEDC:::CE,F*==GDEEE779CEE3*CGGCE<:85C<9CCCGGGE<5=?C<7?D0>52?F):CCGG>D@6
@M00200:205:000000000-AKKM3:1:1101:5129:4286 1:N:0:1
ACTGGGCTTAAAGGGTGCGTAGGCGGAATGATAAGTCATGTGTGAAAGCCCTCGGCTTAACCGAGGAACGACGCATGAAACTGGCAAGCTAGAGTACCAAAGAGGGGGGTGGAATTCCCGGTGTAGCGGTGAAATGCGTAGATATCGGGAGGAACACCGGTGGCGAAGGCGGCCCCCTGGTTGGATACTGACGCTGAGACGCGAAAGCGTGGGGAGCAAACAGGATTAGATACCCTGGTA
+
GGGGGGGGGGGGGGGGGGGGGGGGGGGGGG6<CEECEFGFGFGGGGGGFFGFGGGGFFFGGGGGGGGFFGGGG>FEGGGGCGGGGGGGGGGGGGGGFFGGGGGGGGGGGFGGGGGGGGFGGFGEGF9FFFGGGGGGGDGGGGFGGFGGGDGEEGGFGGGG8CGGGE8EEGGDGEDGE>8:FEC8FFFGFCGGEEDEGGDE:<CEGEGCEEEGGG3)<FGFG<8<19D<FB9GG60C)06<
@M00200:205:000000000-AKKM3:1:1101:15021:4297 1:N:0:1
ACTGGGCTTAAAGGGCGTGTAGGCGGCCCGTTAAGTCAGGTGTGAAATTCCTGGGCTCAACCCAGGACGTGCGCCTGATACTGGCGGGCTTGAGTCCGGGAGAGGATGGTGGAACTCCCAGTGTAGAGGTGAAATTCGTAGATATTGGGAAGAACACCCGTGGCGAAGGCGGCCATCTGGACCGGTACTGACGCTAAGGCGCGACAGCGTGGGGAGCAAACAGGATTAGATACCCTTGTA
+
GGGGGGGGGGGGGGGGGGGGGGGGGGGGGGGGGGGGGGGGGGGGGGGGGGGGGGGGGGGGGGGGGGGGGGGGGGGGGGGGGGGGGGGGGGGGGGGGGGGGGGGGGGGGGGGGGGGGGGGGGGGGGGGGGCFCGGGGGGGGGGCFGGGGGGGGGGGGGGGEGDGGDGGGGGGGGGGGGGGGGGGGGGGGGGFEGGGGEG62>DCGCEDGEGEEGGFGFGFG47CDBGF?FFAGGGGGFFFG
@M00200:205:000000000-AKKM3:1:1101:8252:4313 1:N:0:1
ACTGGGTTTAAAGGGCGCGTAGGCGGCGCGACAAGGCGGCGGTGAAAGTCCGGGGCTCAACCCCGGATCGGCCGTGGCGACTGTCGTGCTTGAGCACAGTAGAGGCGGGTGGAATTCCGGGTGTAGCGGTGGAATGCGTAGAGATCCGGAAGAACACCGGTGGCGAAGGCGGCCCGCTGGGCTGTGGCCGACGCTGAGGCGCGACAGCGTGGGGGGCAAACAGGGTTAGATACCCTAGTAAAA
+
GGGGGGGGGGGGGGGGGGGGGGGGGGGGGGGGGGGGGGGGGGGGGGGGGGGGGGGGGGGGGGGGGGGDGGGGGGGGGGGGGGGGGGGGGGGGFGGGFGGGGGGGGGGGGCFGCC:B2?FFG8C1:7<8C;CE8?7,+:8C*;C7+<CEC/?>C8,,2A8E*:50/*:*88CE*8C::/*:C58>CEF**1**::*A*;E==<C*/877?**:CG)/<:5F55EF0*92>4)7:AE*)8*+0)-
@M00200:205:000000000-AKKM3:1:1101:14732:4330 1:N:0:1
ACTGGGCGTAAAGGGCGCGTAGGCGGTCTTGTCAGTCCCTTGTGAAATCTCCCGGCTCAACTGGGGAACTGCAAGGGAAACAGCAGGGCTTGAGTTCGGGAGAGGGAAGCGGAATTCCGGGTGTAGCGGTGAAATGCGTAGATATCCGGAGGAACACCGGTGGCGAAGGCGGCTTCCTGGACCGACACTGACGCTGAGGCGCGAAAGATAGGGGAGCAAACGGGATTAGATACCCTGGTA
+
GGGGGGGGFGGGGGGGGGGGGGGGGGGGGGGGGGGGGGGGGGGGGGGGGGGGGGGGFGGGFGGGGGGGGGGGGGGGGGGGGGGGGGGGGFGGGGGFGGGGGGGGGEDGGGGGGGGGGGGGGGGCGGGGGGGGFFGGGGGGEGFGGGGGGGGDEGGGGGGGGGGGGGGGGGGGGGEFGCCCGGGG8CEGGGGGGDDG=8CGGGGGEGD*<FGFFG:CBGGGF7;C?GG<FF<GG?CD@@@G
@M00200:205:000000000-AKKM3:1:1101:5693:4333 1:N:0:1
ATTGGGCTTAAAGGGCGCGTAGGCGGGATGGCAAGTCGGTCGTGAAATCCTCGGGCTCAACTCGAGGGGGTCGGCCGATACTGCCGTTCTTGAGGGATGCAGAGGAGACTGGAATTCCCGGTGTAGCGGTGAAATGTGTAGAGATCGTGAGGAACACCGGTGGCGAAGGCGGGTCTCTGGGCATTCCCTGACGCTGAGGCGCGAAAGCGTGGGGAGCAAACGGGATTAGATACCCTTGTA
+
GGGGGGGGGGGGGFGGGGG@FGGGGGGGGGGGGGGGGGGGGGGGGGGGFGGGGGGGGGGGGDFEFFGCEGEGGGGGGGGGEGA<FGGFFGFGFCFDGGDGGGGGFGEFDGGGGFGFGGGGGCCFC=CFDGGGGCGGFFFGGFGCGGGGC6CFFFF@FDFGGDDCEGGGGCGGGGEGC9CFC*:C::F++9*0;55CDC5*:DECEGDFGECGGG>)7CGGGGGD?GC<6*.*02<654=F
@M00200:205:000000000-AKKM3:1:1101:25022:4363 1:N:0:1
ACTGGGCATAAAGCGCGTGTAGGCGGCTTGGCAAGTCGGATGTGAAAGCCCACGGCTCAACCGTGGAAGCGCATCCGAAACGGCCTCGCTGGAGTCTCGGAGAGGAAGGTGGAATGCTTGGTGTAGAGGTGAAATTCGTAGATATCAAGCAGAACACCTGCGGCGAAGGCGGCCTTCTGGACGATGACTGACGCTGAGACGCGAAAGCGTGGGGAGCAAACAGGATTAGATCCCCCAGTACGAT
+
GGGGGGGGGGFGGGGGGGGGGGGGGGGGGGGGGGGGGGGGGGGGGGGGGGGGGGGGGGGFGFFGGGGGGGGDGGGGGGGGGGGGGGGGGGGGGGGGGGGGGGFGGGGGGGGGFFDFGGGGDFFFBFGFGGGGCCGFCGCFGEGFADFCFCCCCGFFFGGEGEGG*<EGGGGBEGGGGGGGGGGDGGFGGGGGGGGDGGGGGGG>GEGGGGGGGGFDEFEFFFFGFGG>=@9*<CFG@FFG*4<1
@M00200:205:000000000-AKKM3:1:1101:16558:4369 1:N:0:1
ATTGGGCTTAAAGCGTGTGTAGGCGGACGGGTAAGTACCTTGTGAAATCCCACGGCTCAACCGTGGAACTGCTCGGTATACTGCCCGTCTTGAGCCACTTAGGGGTCGTCGGAACAAACGGTGGAGCGGTGAAATGCGTAGATATCGTTTGGAACGCCAACGGTGAAAACAGACGACTGGGAGTGTGCTGACGCTGAGACACGAAAGCCAGGGGAGCGAACGGGATTAGATACCCGTGTA
+
GGGGGGGGGGGGGGGGGGGGGGGGGGGGGGGGGGFGGFGGGGGGGGGGGGGGGGGGGGGGGGGGGGGGGGGGFGGGGGGGGGGGGGGGGGGGGGGGGGGGGGGGGGGGGGGGGGGGGGFGGGGGGGGGGGGGGGGGGGGGGGGGGGEGGGGGGGGGGGGGGGGEFCFGGGGGGGGEGGGGFGGGFGGGGFCFEEGGGGGGDGCCEGGGGGGGEDD:3CEGGGGG<GD<FBDGGFFGFE;C
@M00200:205:000000000-AKKM3:1:1101:15938:4376 1:N:0:1
ATTGGGCTTAAAGGGCGCGTAGGTGGTTTGATAAGGGTGTGGTGAAAGCCCGGAGCTCAACTCCGGGTCTGCCGTGCCGACTGTCAAACTCGAGGACTGTAGAGGCAGACGGAATTCCGGGTGTAGCGGTGGAATGCGTAGAGATCCGGAAGAACACCGGTGGCGAAGGCGGCCTGCTGGGACGTGGCTGACGCTGAGGCGCGACAGCGTGGGGAGCAAACAGGATTAGATACCCCCGTA
+
GGGGGGGGGGGGGGGGGGGGGGGGGGGGGGGGGGGGGGGGGGGGGGGGGGGGGGGGGGGGGGGGGGGGGGGGGGGGGGGGGGGGGGGGGGGGGGGGGGGGGGGGGGGGGGGGGGGGGGGGGGGGGGGGGGGGGGGGGGGGGGGGGGGGGGGGGGGGGGGGGGGFGGGGGGGGGGGGGGGGGGGGGGGGGGGGGGGGGGGGGGGGGGDGGGGGGGFGFGFGGGFGFGGBFFFGCFGGEEDG
@M00200:205:000000000-AKKM3:1:1101:12775:4393 1:N:0:1
ACTGGGTTTAAAGTGCGGGCAGGTGGTCATTTAAGTCCTTTGTGAAATCCCGGGGCTCAACTCCGGATGTGCAGAGGATACTGGACGACTAGAGACCGGTAGAGGCGAGTGGAATTCCTGGTGTAGCGGTGGAATGCGTAGATATCAGGAAGAACACCTGTGGCGAAGGCGGCTCGCTGGGCCGGTTCTGACACTCATCCGCGAAAGCGTGGGGAGCAAACAGGATTAGATACCCTAGTA
+
GGGGGGGGGGGGGGFFGGEGGGGGGGGGGGGGGGGGGGGGGGGGGGGGGGGGGGGGGGGGGGGGDGGDGGGGGGGGGGGGGGGGGGGGGGGGGGGGGGGGGGGGGGGGGGGGGFGGGGGGGGGGGGGGGGGGGGGGGGFEEGGGFGGGGGGGGGGGGGGGGGGGGGGDGGGGGGGGGEFGGGGGGEEE7:<FGGGGFG?CGFEGGGGGGGGGGGFGFGGGFFGF?GFB?=2:EFGGFF6F
@M00200:205:000000000-AKKM3:1:1101:11172:4397 1:N:0:1
ATTGGGTTTAAAGGGCGTGTAGGCGGACCAATAAGTCAGGGGTGAAATCCCGGGGCTCAACCTCGGAATGGCCTTTGAGACTGATGGACTTGAGGACGGGAGAGGGTCGTGGAATTCCCAGTGTAGAGGTGAAATTCGTAGATATTGGGAAGAACACCGGTGGCGAAGGCGGCGACCTGGACCGTATCTGACGCTGAGGCGCGAAAGCGTGGGGAGCAAACAGGATTAGATACCCCAGTAAGA
+
GGGGGGGGGGGGGGGGGGGGGGGGGGGGGGGGGGGGGGGGGGGGGGGGGGGGGGGGGGGGGGFGGGFF@FGGGCGGGGGGGGGGGGGGGGFGGGGGGGGGDEGGGGG8EGGGGGGGGGGGFGGGGGGFGGGGGGGGGFGGGGGGGFFGGGFDGFGGGGCGGDGGGGGGGGGGGGGGGGGGFGGGGGGE9FGGGGGDGFCCCGCE5CC4*:EGGD73>E6CCFGGFGGFFF):FCGF@F67CAF
@M00200:205:000000000-AKKM3:1:1101:14966:4409 1:N:0:1
ATTGGGTGTAAAGCGAGCGCAGGTGGTTTATTAAGTCTGGTGTAAAAGGCAGTGGCTCAACCATTGTATGCATTGGAAACTGTTAGACTTGAGTGCAGTAGAGGAGAGTGGAATTCCATGTGTAGCGGTGAAATGCGTAGATATATGGAGGAACACCGGTGGCGAAAGCGGCTCTCTGGACTGTAACTGACACTGAGGCCCGAAAGCGTGGGTAGCAAACAGGATTAGATACCCCAGTAAGATG
+
GFGGGGGGGGGGGFGGGGGGGGGFGGGDGFGGGGGGGGGGEFGFGGGGGGFG@FFGGGGGGGGGGGGGGGGGGGFFGGGGGGGGGFFGGGGGCEFEFGGGGGGGGGGGFGGEGG<EF<FFEFGFGGGGGDGGGGGGEFGEE9EFFGGGGF@FFGGFGGGGGGFECFGGGGGGGGGGDFGCFGFGGFGE:FCGGGGGEF5*9;5B5:<5CEEF@?B<:CEFFFGG37C@A7.+:C8*.;6:73.)
@M00200:205:000000000-AKKM3:1:1101:9987:4430 1:N:0:1
ATTGGGCATAAAGGGCGCGTAGGTGGCGGCATAAGGCCGTGGTGAAAGTCCGGGGCTCAACCCCGGATCGGCCGTGGCGACTCCCGCGCTGGAGCACAGTAGAGGCGGGTGGAATTCCGGGTGTAGCGGTGGAATGCGTAGAGATCCGGAAGAAAACCGGTGGCGAAGGCGGCCCGCTGGGCTGTGGCTGACGCTGAGGCGCGACAGCGTGGGGAGCAAACAGGATTAGATACCCACGTAAGA
+
GGGGGGGGGGGGGGGGGGGGGGGGGGGGGGGGGGGGGGGGGGGGGGGGGGGGGGGGGGGGGGGGGGGGGGGGGGGGGGGGGGGGGGGGGGGEGGGGFGGDGGGGGGGGE*1C<FGF;FCGGCCCCCFCFBGG7CCFEE:8CFF@A:<FD<CCFG,28A8?:CGFC8:>E>EGC>EE>*:EG5;CGGG8*//2:A*:?FGFEDDEGEDFC:EGGG39>CGG5>CC(2:2//4>C<C7))):*()
@M00200:205:000000000-AKKM3:1:1101:12373:4434 1:N:0:1
ATTGGGTTTAAAGGGCTCGTAGGCGGCCAACTAAGTCATACGTGAAATCCCTCAGCTTAACTGGGGAACTGCGTGTGATACTGGATGGCTTGGATTTGGGAGAGGGATGCGGAATTCCAGGTGTAGCGGTGAAATGCGTAGATATCAGGAGGAACACCAGCGGTGTAGACGGCTTACTGGACCATCACTGACGCTGAGGCACGAAAGCGTGGGGAGCAAACAGGATTAGATACCCTTGTA
+
GGGGGGGGGGGGGGGGGGGGGGGGGGGGGGGGGGGGGGGGGGGGGGGGGGGGGGGGGGGGGGGGGGGGGGGGGFGGGGGGGGGGGGGGGGGGGGGGGGGGFGGGGGDGGGGGGGGGGGGGGGGGGGGGGGGGGGGGGGGEEGGGGGGGGGGGGGGGGGGGGGGGGGGGGGGDGGGGGGGGGGGGGGGGGGFFGGGEEGCFGGGGGEGGGGGGGG>CBGGGGGGD0DF7==AF7CFC))=<
@M00200:205:000000000-AKKM3:1:1101:5087:4435 1:N:0:1
ATTGGGTTTAAAGAGCTCGTAGGCGGCTTGTCACGTCGGATGTGAAAGCCCGGGGCTTAACCCCGGGTCTGCATTCGATACGGGCAGGCTAGAGTGTGGTAGGGGAGATCGGAATTCCTGGTGTAGCGGTGAAATGCGCAGATATCAGGAGGAACACCGGTGGCGAAGGCGGATCTCTGGGCCATTACTGACGCTGAGGAGCGAAAGCGTGGGGAGCGAACAGGATTAGATACCCCGGTAAGC
+
GGGGGGGGGGGGGGGGGGGGGGGGGGGGGGGGGGGGGGGGGGGGGGGGCGGGGGGGGGFGGGGGGGGGGGGGGGGGGGGGGGGGGGGGGGGGFEFGGGGGGGGGEFGG8FFGGGGGGGGGGGGGDFGGGGGGGGGGGGGGGGGGGGGGGGCGEGFGGGGGGEGCBCEGGGGGGGGGDCGGGGFGGGFGFC9FEG3CEGGGGGE>CGGGGGEGGGFGFG?EGGGGBF78@BBFFFGG3;7:D4)
@M00200:205:000000000-AKKM3:1:1101:22386:4448 1:N:0:1
ACTGGGTTTAAAGCGTGCGCAGGCGGTGATGTAAGACAGTTGTGAAATCCCCGGGCTCAACCTGGGAACTGCATCTGTGACTGCATCGCTGGAGTACGGTAGAGGGGGATGGAATTCCGCGTGTAGCAGTGAAATGCGTAGATATGCGGAGGAACACCGATGGCGAAGGCAATCCCCTGGACCTGTACTGACGCTCATGCACGAAAGCGTGGGGAGCAAAAAGGATTAGATACCCCAGTAAGA
+
GGGGGGGGGGGGGGGFGGGGGGGGGDGGGGGGGGF,FFGGGGGGFGGGGGGGGGGGGGGGGGGGGGGGGGGGGGGGGGGGEFFGGFGGGGEGGGGGGEGBEEGGFFGGGGDGFGGGGGGGEGGFGGGGGDEGGFGFFEEGEGGGDGGGGGGGGGGGFGF7:FGF8CECFFFEDGFFFFFGGGCFGCGGGGCD=*2C=FCGGFGGGGDGEEGGCE:DFG88*/CD?6C>==2>CGFGD.)<74<
@M00200:205:000000000-AKKM3:1:1101:23787:4450 1:N:0:1
ATTGGGCTTAAAGGGTGCGTAGGCGGTCCCGCCGGTCCGGTGTGAAAGCCCGGGGCTCAGCCCCGGAAGGGCGCCGGAAACCGCGGGACTGGAGTGCCGGAGGGGAGAGTGGAATTCCCGGTGTAGCGGTGAAATGCGTAGAGATCGGGAGGAATACCGGTGGCGAAAGCGACTCTCTGGACGGCCACTGACGCTGAGGCACGAAAGCGTGGGGAGCAAACAGGATTAGATACCCCCGTA
+
GGGGGGGGGGGGGGGGGGGGGGGGGGGGGGGGGGGGGGGGGGGGGGGGGGGGGGGGGGGGGGGGGGGGGGGGGGGGGGGCFGGGGGGGGGGGGGGGGGGGGGGGGGGGGGGGGGGGGGGGGGGGGGGGGFGGGGGGGGGGGGGGGGGGGGGGGGGGGGGGGGGGGGGGGGGGGGGGGGGGGGGGGGGGGGGGGCGGGGGGGGGGGGGGGGGGGEEGBFGGGGGGFGD7FF2FFFG5:@BG
@M00200:205:000000000-AKKM3:1:1101:24113:4459 1:N:0:1
ATTGGGTTTAAAGCGCGCGTAGGCGGCCAGATAAGTCCGGTGTGAAAGTCACAGGCTCAACCTGTGAATGCCGCTGGAAACTGTCTGGCTAGAGTCCGGGAGGGGCGAGTGGAATTCCTGGTGTAGCGGTGAAATGCGCAGATATCAGGAGGAACACCGGTGGCGAAGGCGGTTCTCTGGGCATTACCTGACGCTGAGGAGCGAAAGTGTGGGGAGCGAACAGGATTAGATACCCCTGTAAG
+
GGGGGGGGGGGGGGGGGGGGGGGGGGGGGGGGGGGGGGGGEGEGGGGGGGGGGGGGGGGGGGGGGGGGGGGGGGGGGGGGGGGGGGGGGGGGGGGGGGGGGGGGGEGDCFFGGGGGGGGGGGGGGGGGGGGGGGGGGGGGGGGGGGGGGGGGGGGGGDECCGGGGGGGGGGGEEG99EGGGGGGGGGGGGGGGGGECFGGGGGGEGGFFFFGGGFDEGGGGGGG:FG?FFAFE6E*0>FDFD
@M00200:205:000000000-AKKM3:1:1101:10470:4489 1:N:0:1
ATTGGGTATAAAGCGAGCGCAGACGGTTGATTAAGTCTGATGTGAAAGCCCGGAGCTCAACTCCGGAATGGCATTGGAAACTGGTTAACTTGAGTGCAGTAGAGGTAAGTGGAACTCCATGTGTAGCGGTGGAATGCGTAGATATATGGAAGAACACCAGTGGCGAAGGCGGCTTACTGGACTGTAACTGACGTTGAGGCTCGAAAGTGTGGGTAGCAAACAGGATTAGATACCCGAGTA
+
GGGGGGGGGGGGGGGGGGGGGGGGGGGGGGGGGGGGGGGGGGGGGGGGGGGGGGGGGGGGGGGGGGGGGGGGGGGGGGGGGGGGGGGGGGGGGGGGGGGGGGGFGGGGGGGFGGGGGGGGGGGFGGGGGGGGGGFGGGEGGGGGGGGGGGGGGGGGGBFGGGGGCGGGGGGGGGEGGCFGGGGGGGGGGGGGGGGGGGGGGGGGGEGFGGGGGEFGFGGGFGDF<FC<FFEG?CE583;E
@M00200:205:000000000-AKKM3:1:1101:13864:4490 1:N:0:1
ACTGGGTTTAAAGCGTGTGTAGGCGGGCCGTTAAGTACCTTGTGAAATCCCCCGGCTCAACCGGGGAACGGCTGGGTATACTGGCGGCCTTGAGAGACCTAGGGGCGAGCGGAACAAGCGGTGGAGCGGTGAAATGCGTAGATATCGCTTGGAACGCCGACGGTGAAAACAGCTCGCTGGGGGTCTTCTGACGCTGAGACACGAAAGCCAGGGGAGCGAACGGGATTAGATACCCCCGTA
+
GGGGGGGGGGGGGGGGGGGGGGGGGGGGGGGGGGGGGGGGGGGGGGGGGGGGGGGGGGGGGGGGGGGGGGGGGGGGGGGGGGGGGGGGGGGGGGGGGGGGGGGGGGGGGGGGGGGGGGGGGGGGGGGGGGGGGGGGGGGGGDGGGGGGGGGGGGGGGGGGGGG5CEGGGGGGGGGGGCEGGGGGGGCFGGGGGGGGG5CFGGGGGGG4EGGGGGFGDE5EGGGGFG:>FBBCGFGCFEFG
@M00200:205:000000000-AKKM3:1:1101:24106:4498 1:N:0:1
ATTGGGTATAAAGCGCGCGCAGGCGGGCCGTACAAGTCGGAAGTGAAATCCCGGGGCTCAACTCCGGGACTGCTTCCGAAACTGTCGGCCTGGAGACCGGTAGAGGTGGGTGGAATTCCCGGTGTAGCGGTGGAATGCGTAGAGATCGGGAAGAACACCAATAGCGAAGGCAGCTCGCTGGGACGGTATTGACGCTGAGGCGCGAAAGCGTGGGGAGCAAACAGGATTAGATACACTAGTA
+
GGGGGGGGGGGGGGGGGGGGGGGGGGGGGGGGGGGGGFGGGGGGGGGGGGGGGGGFGCFGGGGFGGGGGGGGGGGGGGGGGGGGGGGGGGGGGGGGGGGGGGGGGGGGGGGGGGGGGGFGGGGGGGGGGGGGGGGGGGGGGGGGGGGGGGGGEGGGGGGGGGGGGGEECE>FEEGFGECGGDFGGGECCCFGFE<CCCGGCG=C?CDD@E>CEGEDFCFEGGFC?FDDFF>*30+6@F@77
@M00200:205:000000000-AKKM3:1:1101:14759:4503 1:N:0:1
ATTGGGCGTAAAGGGCGCGTAGGTGGCGGCATAAGGCCGTGGTGAAAGTCCGGGGCTCAACTCCGGATCGGCCATGGCAACTGTGTCGCTGGGGCACCGTAGAGGCAGATGGAATTCCGGGTGTAGCGGTGGAATGCGTAGAGATCCGGAAGAACACCAGTGGCGAAGGCGGTCTGCTGGGCGGTGGGAGAGCAATCTCCCAATAGCCGACACTGAGGCGCGACAGCGTGGGGAGCAAACAGG
+
GGGGGGCFGGGGGGGGEGGGGGGGGGGGGGGCFFGGGFG:FGGGGGGGGGGGGGGGGGGGGGGGGGGGCEGGGGGGGGFGGGGG<EFGGGGGGGGGGCGFGGGGGGGGGGGGGGGGGGGGGGGGGGGGGGGGGFGGGGGGGGGGGGGGGGGGGGGGGGGFFGGDEGGGGGGGGGDGGGGGGGGGGGGG5DEEGGGFGC@FFGGC:FCFGGEECC=F?5@8DGGC9CC9E:>DC*:7>:F5><B
@M00200:205:000000000-AKKM3:1:1101:6976:4508 1:N:0:1
ACTGGGTTTAAAGCGCGCGTAGGCGGGCTGTCAAGTCGGTTGTGAAATCCCTCAGCTCAACTGAGGAACTGCATCCGATACTGTCGGTCTTGAGGACGAGAGGGGAGAGTGGAACTTCTGGTGGAGCGGTGAAATGCGTAGATATCAGAAGGAACGCCGGTGGCGAAAGCGACTCTCTGGCTCGTATCTGACGCTGAGGCGCGAAAGCTTGGGTAGCAAACGGGATTAGATACCCCTGTA
+
GGGGGGGGGGGGGGGGGGGGGGGGGGGGGGGGGGGGGGGGGGGGGGGGGGGGGGGGGGGGGGGGGGGGGGGGGGGGGGGGGGGGGGGGGGGGGGGGGGGGGGGGGGGGGGGGGGGGGGGGGGGGGGGGGGGGGGGGGGGGGGGGGGFGGGGGGGGGGGGGGGGGGGGGGGGGGGGGGGGGGGGGGGGGGGFGGGGDGGGGGGGGECDGF7CEGGBD)<CEFGGGFGG?FFFFGGGDFFFF
@M00200:205:000000000-AKKM3:1:1101:9132:4509 1:N:0:1
ATTGGGTATAAAGAGCGTGTAGGCGGCCCGGTAAGTCCGCTGTGAAAGTCGGGGGCTCAACCCTCGAATGCCGGTGGATACTGTCGGGCTAGAGTGCGGAAGAGGCGAGTGGAATTCCTGGTGTAGCGGTGAAATGCGCAGATATCAGGAGGAACACCGATTGCGAAGGCAGCTCGCTGGGACGTAACTGACGCTGAGACGCGAAAGCGTGGGGAGCAAACAGGATTAGATACCCGGGTAAGAC
+
GGGGGGFGFGGGGGGGGGGGGGGGGEGGGEEFGGGGGGGGGGGGFGGGGGGGGGGGGGDGGGGFGGGGGFGGGGFGCFFEG9FFGFGGGEGCGGGGFCEGGGFCFGEGGCGGGFFGGGGGGAFFGGG@F@<FCEF:F7FEGDF9@A,@FG@*CF@<FGG7FFFGGGGGGGGEGGGGDCEGGCE8EE@EGCGGGGGGEGGDGDEDGDDCEGC>EEFDEG8FFG89?DF?=6ACFGG5B37:*46)
@M00200:205:000000000-AKKM3:1:1101:15402:4511 1:N:0:1
ACTGGGTATAAAGCGAGCGCAGGTGGTTTATTAAGTCTGGTGTAAAAGGCAGTGGCTCAACCATTGTATGCATTGGAAACTGGTAGACTTGAGTGCAGGAGAGGAGAGTGGAATTCCATGTGTAGCGGTGAAATGCGTAGATATATGGAGGAACACCGGTGGCGAAAGCGGCTCTCTGGCCTGTAACTGACACTGAGGCTCGAACGCGTGGGGAGCAAACAGGAATAGATACCCTCGTAAGAAT
+
GFFDDGFDGDDFFEE;CFECFEG6EFCFFFGFFGCFGGFGFGGD@<6@CF8CEFGE<FAC<CFFGCGE9F<E9F9FEDFGDFGAEGFFGEFEGFGGGF8=CAFEFD?FEEG@=<8EFAFAECFGFACEG7FE<EEFEFEB+E<FDFGCEFEEEFFGGEFGGCGGBEDGFEEG>E7E,E?AEG5,;,;;CD?FFGGC,>@CC>7C,*8?EG7CC*):)22//;**(27)@A3CFCF*575*74))
@M00200:205:000000000-AKKM3:1:1101:20668:4522 1:N:0:1
ACTGGGTGTAAAGGGTGCGTAGGCGGGTCTTTAAGTCAGGGGTGAAATCCTGGAGCTCAACTCCAGAACTGCCTTTGATACTGAAGATCTTGAGTTCGGGAGAGGTGAGTGGAACTGCGAGTGTAGAGGTGAAATTCGTAGATATTCGCAAGAACACCAGTGGCGAAGGCGGCTCACTGGCCCGATACTGACGCTGAGGCACGAAAGCGTGGGGAGCAAACAGGATTAGATACCCCAGTAAGA
+
GGGGGGGGGGGGGGGGGGGGGGGGGGGGGGGGGGGGGGGGGGFCFGGGGGGGGGGGGFGGGGGGGGGGGGGGGGGGGGGGGGGGGGGGGGGGGGGGGGGGGGGGGGGGGGGCGGGGGGGGGFGEEGGGGGGFGGGGGGGEGGGFGGGGGGGGGG8FFBFFBFGGEFEGGGGGGGGF2BFGGB5CG5C=FGGGGG3EEGGGGCEEGEG*:*;>EEDCEFEF4CCDB47?F@A>:,<C536CFAF
@M00200:205:000000000-AKKM3:1:1101:20410:4526 1:N:0:1
ATTGGGTTTAAAGGGTCCGCAGGCGGTCTTATAAGTCAGTGGTGAAAGCCTACAGCTCAACTGTAGAACTGCCATTGATACTGTAAGACTTGAATTCGATCGAAGTGGGCGGAATATGACATGTAGCGGTGAAATGCTTAGATATGTCATAGAACACCGATAGCGAAGGCAGCTCACTAGGTCTGGATTGACGCTCAGGGACGAAAGCGTGGGGAGCAAACAGGATTAGATACCCTAGTAAGA
+
GGGGGGGGGGGGGGGGGGGGGGGGGGGGGGGGGGGFGGGGGGGGGGGGGGGGGGGGGGGGGGGGGGGGGGGGGGGGGGGGGGGGGGGGGGGGGGGGGGGGGGGGGGGGGGGGGGGGGGGGGGGGGGGGGGGGGGGGGGGGGGGGGGGGGGGGGGGGGGGGGGGEEGGGGFGGGGGGGGGGGGDCFCECGGGGG>?ECFFGGGGGGEDGG5BFCEFGFGGG5FGC@G7EFFAF<6CG?FFGGBA
@M00200:205:000000000-AKKM3:1:1101:12408:4526 1:N:0:1
ATTGGGTGTAAAGCGCGCGCAGGCGGCCGTTTAAGTCTCGTGTTTAAGCCCGGGGCTCAACTCCGGGACGCATGGGAAACTGGGCGGCTTGAGTACAGGAGAGGAAAGCGGAATTCCACGTGTAGCGGTGAAATGCGTAGAGATGTGGAGGAACACCAGTGGCGAAGGCGGCTTTCTGGCCTGCAACTGACGCTGAGGCGCGAAAGCGTGGGGAGCAAACAGGATTAGATACCCTAGTA
+
GFGGFGGGGGGGGGGGGGGGGEGGGGGGGFEGFGFGGGGGGGGGGGGGGGGGECDGCFGGGGGGGGGGGGGGGGGGGGGGGGGGGGGGGGGGGGGGGGDGDGGFGGFGGGGGGGGGGGGGEGGGGGGGEGFGGGGGGEFGGDDGGFFGGGGGGGGDFFCFCCGG>CCFGGGGEEEGGGFFFGFGGGCGFGGGGGDGG5C=CDEG?EFD*:8CE?5<>FGFGG=*5:C?FFDDGE+9@FF
@M00200:205:000000000-AKKM3:1:1101:11161:4538 1:N:0:1
ACTGGGTTTAAAGCGTGCGCAGGCGGTTATGTAAGACAGGTGTGAAATCCCAGGGCTTAACCTTGGAACTGCATTTGTGACTGCATAGCTAGAGTACGGTAGAGGGGGATGGAATTCCGCGTGTAGCAGTGAAATGCGTAGATATGCGGAGGAACACCGATGGCGAAGGCAATCCCCTGGACCTGTACTGACGCTCATGCACGAAAGCGTGGGGAGCAAACAGGATTAGATACCCGAGTAAGA
+
GGGGGGGGGGGGGGGGGGGGGGGGGGGGGGGGGGGFGGGGGGGGGGGGGGGGGGGGGGGGGGGGGGGGGGGGGGGGGGGGGGGGGGGGGGGGGGGGGGGGGGGGGGGGGGGFGFGGGGGGCGGGGGGGGGGGGGGGFGGGGGGGGGGGGGGGGGGGGFGFGGGGGGGGGGGGG?GCFFGGGGGGGCFGGGGGGGGGGGGGGGGGGGDF*:CEG>AGBGGGGGGGFGG?FFAGGGGDEF5FGFF
@M00200:205:000000000-AKKM3:1:1101:18394:4540 1:N:0:1
ATTGGGTTTAAAGGGCTCGTAGGCGGCCAACTAAGTCGGATGTGAAATCCCCAGGCTCAACCTGGGAACTGCATCCGATACTGGATGGCTTGAATCCGGGAGAGGGATGCAGAATTCCAGGTGTAGCGGTGAAATGCGTAGATATCTGGAGGAATACCGGTGGCGAAGGCGGCATCCTGGACCGGCATTGACGCTGAGGAGCGAAAGCCAGGGGAGCAAACGGGATTAGATACCCGGGTA
+
EGFFGFFGEFGGGGDCFFCGGGGG:C+@CF8CE@FGGGGFFGEFGGDEEFEGD,C@CEFGG8EFF,C8=CECAFFFDGGGGA?5<,CC?FF:=FGGGE>+@>+B+?CEGF9FFGG<FGEFF=EF:FGEEFFFGGGAC7FEE:@FDGF<D,@:CF8,@DGGGECEEG8F7@>CG>8,?FE7:CCG>>88?8<+CGGGGFD6EFGGGGG*0*;8>E<77*2<F**/2C7<6*6*@FG333>E
@M00200:205:000000000-AKKM3:1:1101:13696:4546 1:N:0:1
ATTGGGTTTAAAGCGTGTGTAGGCGGAATTCTAAGTACCTTGTGAAATCCCACGGCTCAACCGTGGAACTGCTCGGTATACTGGTCTTCTTGAGCCACTTAGGGGCTGTCGGAACAAACGGTGGAGCGGTGAAATGCGTAGATATCGTTTGGAACGCCAAAGGTGAAAACAGACAGCTGGGAGTGTGCTGACGCTGAGACACGAAAGACAGGGGAGCGAACGGGATTAGATACCCTTGTAAGA
+
GGGGGGGGGGGGGGGGGGGGGGGGGGGGGGGGGGGGGGGGGGGGGGGGGFGGGGGGGGGGGGGGGGGFGGGGGGGGGGGGGGGGGGGGGGGGGGGGGGGGGGGFGGGGGGGGGGGGGGGGGGGGFGGGGGGGGGGGGG:8FCDGGGFGGGGGEFFGGEFGGGGGGGGGGDFDFDFGDBGEEFGGGGGFGGGFG>DEGFGFGGGGGGD*CCEFDGFG)=EGCDGG?G47=@47+3<FFFFCGDD
@M00200:205:000000000-AKKM3:1:1101:10098:4558 1:N:0:1
ATTGGGTTTAAAGCGGGTGTAGGTGGCTCTATAAGTCAGGAGTGAAATCCCCAAGCTTAACTTGGGAAGTGCTTTTGATACTGCAGAGCTTGAATGTGGGAGAGGATAATAGAATTCCAGGTGTAGTGGTGAAATACGTAGATATCTGGAGGAATACCGGTGGCGAAGGCGGTTATCTGGCCCAACATTGACACTGAGACCCGAAAGCGTGGGGATCAAACAGGATTAGATACCCGCGTA
+
GGGGGGGGGGFGGGGGGFGGFGGGGGGGGGGGGGGGGGGGGGEFGGGGGGGGGGGGGGGGGFFGGGGGGGGGGGGGGGAFGGGGDFFCFGDFGGGGGGGDCBBFGGGGGGGDGGGGGGGGEFFCGGGGGGGGGGCFFGGGGGGGFFGGFGGGDGFGGFFGGDF8BECEGFEGGGGGGFGGDGGGGGGGGGGGGF5EF6CFGGEDC>C>CEGGEGD46CFGCFGC1C7)*;57+?BGB>:*
@M00200:205:000000000-AKKM3:1:1101:23619:4561 1:N:0:1
ACTGGGTTTAAAGGGTACGTAGGCGGCGCTGTTAGTCGGGTGTGAAATCCCACGGCTCAACCGTGGAACTGCGCCCGATACTGCAGTGCTTGAGGGAGACAGAGGTAAGCGGAACTGATGGTGGAGCGGTGAAATGCGTTGATATCATCAGGAACACCGGTGGCGAAAGCGGCTTACTGGGTCTCTTCTGACGCTGAGGTACGAAAGCCAGGGGAGCGAAGGGGATTAGATACCCCTGTAAGA
+
GGGGGGGGGGGGGGGGGGGGGGGGGGGGGGGGGGGGGGGGGGGGGGGGGGGGGGGGGGGGGGGGGGGGGGGGGGGGGGGGGGGGGGGGGGGGGGGGGGGGGGGGGGGGGGGGGGGGGGGGGGGGGGGGGGGGGFGGGGGGGGGGGGGGGGGGGGGGGGGGGGGGGGGGGGDGDEGGGGGGGGGGGGGFFFGGGGCGGGGGGGGGGGGGGGGGGGFGFGGGGDCG>GFFFFFFF8EG5FFGGFF
@M00200:205:000000000-AKKM3:1:1101:17237:4561 1:N:0:1
ATTGGGTTTAAAGGGCGCGTAGGCGGGCTGTCAAGTCTGGGGTGAAATCCCGCGGCTCAACCGTGGAACTGCCTCAGATACTGACGGCCTCGAGGGAGATAGGGGCGAGCGGAACTAATGGTGGAGCGGTGAAATGCGTTGATATCATTAGGAACTCCGGTGGCGAAGGCGGCTCGCTGGATCTTTTCTGACGCTGAGGCGCGAAAGCTAGGGGAGCAAACGGGATTAGATACCCCAGTA
+
FGGGGGGGGGGGGGGGGGGGGGGGGGGGGGGGGGGGGGGGGGGGGGGGGGGGGGGGGGGGGGGGGGGGGGGGGGGGGGGGGGGGGGGGGGGGGGGGGGGGGGGGGGGGGGGGGGGGGGGGGGFGGGGGGGGGGGGFGGGGGGGFGGGGGGGGCGFFGGGGGGGGGGGGGGGGGGGGGGEGGGGGGGGGGC?FGGGGGGFGGGGDGEDGGGGGGG>CBGGGGGCG?GGF46AFGGGG>;FF
@M00200:205:000000000-AKKM3:1:1101:14965:4587 1:N:0:1
ATTGGGTTTAAAGGGCGCGTAGGCTGTGCGGTACGGTTCGGGTGAAATCCCTCGGCTCAACCGAGGAACTGCCCGGGCGACGGCCGCGCTGGACTGCATTAGGGGACGATGGAACTCCCGGTGGAGCGGTGAAATGCGTAGATATCGGGAGGAACGCCGGTGGCGAAAGCGATCGTCTGGAGTGCATGTGACGCTGAGGCGCGAAAGCTAGGGGAGCAAACGGGATTAGATACCCCGGTA
+
GGGGGGGGGGGGGGGGGGGGGGGDGGGGGGGGGGGGGGGGGGGGGGGGGGGGGGGGGGGGGGGGFGGGGGGGGGGGGGGGGGGGGGGGGGGGGGGGGGGGGGGGGGGGGGGGGGGGGGGGGGGGGGGGGGGGGGGGGGGGGGGGGGGGGGGGGGGGGGGGGGGGGGGGGGGGGGEFGGGGGDGGFGDFGFDCCEDEGCGGGDGGGEGGFGGGGGEDBGGGFDGD?C<?F?BFC8CC>D>G
@M00200:205:000000000-AKKM3:1:1101:16210:4592 1:N:0:1
ATTGGGCATAAAGGGCTCGTAGGCGGTTTGTCGCGTCGGGAGTGAAAACCAGGTGCTTAACACCTGGCTTGCTTTCGATACGGGCAGACTGGAGGTATGCAGGGGAGAACGGAATTCCTGGTGTAGCGGTGAAATGCGCAGATATCAGGAGGAACACCGGTGGCGAAGGCGGTTCTCTGGGCATTACCTGACGCTGAGGAGCGAAAGTGTGGGGAGCGAACAGGATTAGATACCCTAGTA
+
GGGGGGGGGGGGGGGGGGGGGGGGFFFGGGGGGGGGGGGGDEGEGGGGGGGGGGGGGGGGFFGFGGGGG8CEGGGGGGGGGGGGGGGGGGGGGGGGGGGGGGGGGGGGGGGGGGGGGGGGFFGGGGGGGGGGGGFGGGGGGGFFFGGGGFGGGGFGGGGGGGGGGGGGGGGGGGGGGGGGGGGGFDCFGGGGGGGG5>=FGGEGGGGGGFFGGGBGFGGGGGGG?GGFFFAF7CF45>@F
@M00200:205:000000000-AKKM3:1:1101:18879:4596 1:N:0:1
ATTGGGTTTAAAGGGTGCGTAGGCGGCCTTGTAAGTCAGTGGTGAAAGCCCATCGCTCAACGATGAAACTGCCATTGATACTGCAAGGCTTGAGTACAGACGAGGTTGGCGGAATTGATTGTGTAGCGGTGAAATGCATAGATACAATCAAGAACACCGATTGCGTAGGCAGCTAACTAGGCTGTAACTGACGCTGAGGCACGAAAGCGTGGGGAGCGAACAGGATTAGATACCCTAGTA
+
GGGGGGGGGGGGGGGGGGGGGGGGGGGGGGGGGGGGGGGGGGGGGGGGGGGGGGGGGGGGGGGGGGGGGGGGGGGGGGGGGGGGGGGGGGGGGGGGGGGGGGGGGGGGGGGGGGGGGGGGGGGGGGGGGGGGGGGGGGGGGGGGGGGFGGGGGGGGCGGGDEGFGGGGGGGGGGGGFFGGGDFGGGFGGGGGGGGEDGGGGGGGGGGCGECEGGFGFGGGGGGGFGCDFFBGFGGGFFFG
@M00200:205:000000000-AKKM3:1:1101:16966:4602 1:N:0:1
ATTGGGTTTAAAGGGCGCGTAGGTGGCGGCATAAGGCCGTGGTGAAAGTCCGGGGCTCAACTCCGGATCGGCCATGGCAACTGTGTCGCTGGGGCACCGTAGAGGCAGATGGAATTCCGGGTGTAGCGGTGGAATGCGTAGAGATCCGGAAGAACACCAGTGGCGAAGGCGGTCTGCTGGGCGGTGAGTCCGTGAGGACTCAATAGCCGACACTGAGGCGCGACAGCGTGGGGAGCAAACAGG
+
AFFGGGGGCDFFAEEGGGGGEECGFGGGCGEFGGFGGFGGGGFGAGFEGFGGGGCGFGGGGGFGGGDGGGGGGEFFFFEFGGGGGDGGGGGGGGGGGGGGGDEFGGGGGGGFGGGGGGGGGBFGGGGCCGEEDDFGGGGGGGGGFFGGGEGGGGFFFGGFFGGGGGGGGGGGGGEFFGGFGGGEGD5F<D?EGGFEGGG?6CECFGF<=CEG5CFGFGGE)5CDFD407@1<8:8CFF7A/1<
@M00200:205:000000000-AKKM3:1:1101:15998:4603 1:N:0:1
ATTGGGCATAAAGAGTTCGTAGGCGGCCTGTTAGGTGGGGTGTGAAATCCCTCGGCTCAACCGAGGAATGGCGCTCCAAACCGGCAGGCTCGAGGAAGGTAGAGGTGAGCGGAACTGATGGTGGAGCGGTGAAATGCGTTGATATCATCAGGAACACCGGAGGCGAAGGCGGCTCACTGGGCCTTTTCTGACGCTGAGGAACGAAAGCCAGGGTAGCGAACGGGATTAGATACCCTCGTA
+
GGGGGGGGGGGGGGGGGGGGGGGGGGGGGGGGGGGGGGGGGGGGGGGGGGGGGGGGGGGGGGGGGGGGGGGGGGGGGGGGGGGGGGGGGGGGGGGGGGGGGGGGGGGGGGGGGGGGGGGGGGEGFGGGGGGGGGCGGGGCEEFF9FGGGGGFGFGGGGGGGFEEGGGGGGCCE:CCFGGGGGGGGFFGGGGGGGGGDG=+:7CGGDCFGGGGGGFC:EGGDCCD<DGB?74F?CGGFFFG
@M00200:205:000000000-AKKM3:1:1101:23954:4623 1:N:0:1
ATTGGGTTTAAAGCGCGTGTAGGCGGTTCGGTAAGTCCGCTGTGAAAGTCCAGGGCTCAACCCTGGGATGCCGGTGGATACTGTCGGGCTAGAGTACGGAAGAGGCGAGTGGAATTCCCGGTGTAGCGGTGAAATGCGCAGATATCGGGAGGAACACCAATTGCGAAGGCAGCTCGCTGGGACGTCACTGACGCTGAGACGCGAAAGCGTGGGGAGCAAACAGGATTAGATACCCCAGTA
+
GGGGGGGGGGGGGGGGGGGGCGGGGGGGGGGGGGGGGGGGGGGGGGGGGGGGGGGGGGGGGGGGGGGGGGGGGGGGGGGGGGGGGGGGGGGGGGGGGGGGGGGGGGGGGGGGGGGGGGGGGGGGGGGGGGGGGGGGGGGGGGGGGGGGGGGGGGGGGGGGGGGGGGGGDGGGGGGGGGGGGGGGGGDGGGFGGGGG5CGGGGGGEGGGGGGGGGFGFGGGGGGGFGGFFFFGFFFFBFFG
@M00200:205:000000000-AKKM3:1:1101:12789:4648 1:N:0:1
ATTGGGTATAAAGGGCTCGTAGGCGGTCCGTCACGTCGGGAGTGAAAACTCAAGGCTCAACCTTGAGCGTGCTTCCGATACGGGCGGACTAGAGGTATGCAGGGGAGAACGGAATTCCTGGTGTAGCGGTGGAATGCGCAGATATCAGGAGGAACACCGGTGGCGAAGGCGGTTCTCTGGGCATTACCTGACGCTGAGGAGCGAAAGCATGGGGAGCGAACAGGATTAGATACCCTAGTA
+
GGGGGGGGGGGGGGGGGGGGGGGGGGGGGGGGGGGGGGGGGGGGGGGGGGGGGGGGFGGGGGGGGGGGGGGGGGGGGGGGGGGGGGGGGGGGGGGGGGGGGGGGGGGGGGGGGGGGGGFGGFFGGGGGGGGGGGGGGGGGGGGGGGGGGGGGGGGGGGGGGGGGGGGGGGGGGGGGGGGGGGGGGGGFGGGFGG3EGGGGGFGGG57C8CGGGGFGFGGGGGGGFGGFFFDFFFEFF@FG
@M00200:205:000000000-AKKM3:1:1101:20196:4653 1:N:0:1
ATTGGGTTTAAAGCGCGCGCAGGCGGTCTCGAAAGTCCACGGTGAAAGCTCCCGGCCCAACTGGGAGAGGCCCGTGGAAACTTCGAGACTTGAAGGCGGGAGAGGCAAATGGAATTTCCGGTGTAGCGGTAAAATGCGTAGATACCGGAAGGAACACCAGTGGCGAAGGCGATTTGCTGGCCCGCACCTGACGCTCAGGCGCGAAAGCTAGGGTAGCGAACGGGATTAGATACCCCAGTAAGA
+
GGGGGGBEFEGGEFGEFG:7BEFGGG+@:6@<EEEGGGFGGGFGGGGGG9F<<@FG+6BFGEE,9,=BECCFGGFGGGGGGGGGGCECGFGGEF<C8FFC@FGGDDGC8@>DFF<FBFGEGGGEFFGGGGGFFGGFGDGGEGGGGGEC:F<FFGGGGGGFG?<CEGGGEFCE58AFF?FGCCFG**//*9EGDGGCCFGGECE>EGGG@9CFG?:DF5>*93CG?)58F@4FGGFG3>9+:AF
@M00200:205:000000000-AKKM3:1:1101:14918:4659 1:N:0:1
ATTGGGTTTAAAGGGTGCGTAGGCGGCTTATTAAGTCAGTGGTGAAAGCCAACAGCTCAACTGTTGAACTGCCATTGATACTGATAAGCTTGAGTACAGACGAGGTAGGCGGAATTGAAGATGTAGCGGTGAAATGCATAGATATCTTCAAGAACACCGATTGCGTAGGCAGCTTACTAGGCTGTAACTGACGCTGAGGCACGAAAGCGTGGGGAGCGAACAGGATTAGATACCCCAGTAAGA
+
GGGGGGGGGGGGGGGGGGGGGGGGGGGGGGGGGGGGGGGGGGGGGGGGGGGGGGGGGGGGGGGGGGGGGGGGGGGGGGGGGGGGGGGGGGGGGGGGGGGGGGGGGGGGGGGGGGGGGGGGGGGGGGGGGGGGGGGGGGGFGGGFGGGGGGGGGGGGFGGGGGGFGGGGGGGGGGGGFGGGGGGGGGGCGGGGGGGGGGGGECGGGGGGGGGEGGFGFGGG:DGGFGCEF=AGC6+CBFFF:<<
@M00200:205:000000000-AKKM3:1:1101:22362:4661 1:N:0:1
ACTGGGTTTAAAGAGTTCGTAGGCGGTCCATCAAGTGGGGTGTGAAAGCCCTCGGCTTAACCGAGGAATTGCGCTCCAAACTGTTGGGCTCGAGGGAGATAGAGGTGAGCAGAACTGATGGTGGAGCGGTGAAATGCGTTGATATCATCAGGAATACCAGAGGCGAAGGCGGCTCACTGGGTCTCTTCTGACGCTGAGGAACGAAAGCTAGGGGAGCAAACGGGATTAGATACCCCCGTA
+
GGGGGGGGGGGGGGGGGGGGGGGGGGGGGGGGGGGGGGGGGGGGGGGGGGGGGGGGGGGGGGGGGGGGGGGGGGGGGGGGGGGGGGGGGGGGGGGGGGGGGGGGGGGGGGFFFGGGGGGGGGGGGGGGGGGGGFGFGGGGGGGGGGGGGGGGGGGGGCFGGGGGGGGGDGGGGGGGGGGGGGGGGGGGGGGGGGGEGGGFCFEGGGGCFGGGGGFGDG?FFGGGFGF?@?<FGGCFFFFG
@M00200:205:000000000-AKKM3:1:1101:9729:4675 1:N:0:1
ATTGGGTTTAAAGGGTGCGTAGGCGGTGCAGAAAGTTGGGTGTGAAATCCCTCGGCTCAACCGAGGAACTGCGCCCAAAACTACTGTGCTCGAGGAAGACAGAGGTAAGCGGAACTTCGGGTGGAGCGGTGAAATGCGTTGATATCCGAAGGAACACCGGTGGCGAAAGCGGCTTACTGGGTCTTTTCTGACGCTGAGGCACGAAAGCTAGGGTAGCGAACGGGATTAGATACCCTTGTA
+
GGGGGGGGGGGGGGGGGGGGGGGGGGGGGGGGGGGGFGGGGGGGGGGGGGGGGGGGGGGGGGGGGGGGGGGGGGFGGFGGGGFGGGGGGGGGGGGGGGGGGGGGGGGGGGGGGGGGGGGGGGGGGGGGGGGGGGGGGGGGGGGGGGGGGGGGGGGGGGGGGGGGGDECCGGGGGGGGGGGFGGGGGGGGGGGGGGGCCF=EGEGGGGGGFGGGGFG?EGGGGCD<5>??FFFE6C*??FG
@M00200:205:000000000-AKKM3:1:1101:10596:4686 1:N:0:1
ATTGGGCTTAAAGCGCGCGTAGGTGGCTTGATAAGCCGGTTGTGAAAGCCCCGGGCTCAACCTGGGAACGGCATCCGGAACTGTCAAGCTAGAGTGCAGGAGAGGAAGGTAGAATTCCCGGTGTAGCGGTGAAATGCGTAGAGATCGGGAGGAATACCAGTGGCGAAGGCGGCCTTCTGGACTGACACTGACACTGAGGTGCGAAAGCGTGGGTAGCAAACAGGATTAGATACCCTCGTA
+
FGGGECCEGFFFFFG>FFGCGEBEEFFFGGFGGFGGGGGFGGGCGGGGEGGGGCBFFGAGG<EFGGGGGGGGGGGGGECEGFEGGGGGGEFEGG<FGEFGEGG@EGGGGFFGGAGGGGGGGCEFGDCGGGGG<EDCFG+CFEFC9BD@FGGGCGDGGGGFGFGGEGC:FGGDEEG+>FB2CB0=CGC9CGFFF?C9><CFGGGGGGGGGGGEE8@C?CC<7>8C?4C?F=AFGGG6:>FG
@M00200:205:000000000-AKKM3:1:1101:19584:4687 1:N:0:1
ACTGGGTATAAAGGGCGCGTAGGCGGGCGGAGAAGTCGGTCGTGAAATCCCTGAGCTCAACTCAGGGGGGTCGGCCGAGACTCTTCGTCTTGAGGGGGGCAGAGGAGCCTGGAATTCCCGGTGTAGCGGTGAAATGTGTAGAGATCGGGAGGAACACCGGTGGCGAAGGCGGGGCTCTGGGCCCACCCTGACGCTGAGGCGCGAAAGCGTGGGGAGCAAACGGGATTAGATACCCGCGTA
+
GGGGGGGGGGGGGGGGGGGGGGGGGGGGGGGGGGGGGGGGGGGGGGGGGGGGGGGGGGGGGGGGGGGGGGGGGGGGGEGGGGGGGGGGGGGGFGGGGGGGGGGGGGGGGGGGGGGGGGGGGGGGGGGGGGGGGGGECCGGGGGGGGGGGGGGGFGGGGGGGGGGGGGGGGGGGGGGGGGFGFCEGG5EGGGGGGGGGGGFGGG>EGDGGGGGEGFGFGFGGGGDBGDBFFFC<FFGDFFG
@M00200:205:000000000-AKKM3:1:1101:6520:4688 1:N:0:1
ATTGGGTTTAAAGGGAGCGTAGGCGGCCCTATAAGTCAGTGGTGAAATCTCTCGGCTTAACCGAGAAATTGCCATTGATACTGTAGGGCTTGAGTACAGTTGCCGTTGGCGGAATATGACATGTAGTGGTGAAATACATAGAGATGTCATAGAACACCGATTGCGAAGGCAGCTAACGAAGCTGTAACTGACGCTGAGGCTCGAAAGTGCGGGGATCAAACAGGATTAGATACCAGTA
+
GGGGGGGGGGGGGGGFGGGGGGGGGGGGGGGGGGGGGGGGGGGGGGGGGGGGGGGGGGGGGGCGGGGGFGGGGDGGGGGGGGGCGGCEGGGGGGGGGGGGGGGGGGGGGFGGGGGGGGGGGGGGGGGGGGGGGGFGFFGGGGGGFGFCGGFFGGBFGD@=C@FGGGGGGCFGEGGGCGCFGGCFGGGGCDGGGGGGGGGGFGGGGECF??*=*CEGFGFCCDGGFC72=FFC72<<FF
@M00200:205:000000000-AKKM3:1:1101:24642:4692 1:N:0:1
ATTGGGTTTAAAGGGTGCGTAGGCGGTCGGGTAAGTTTGATGTGAAATCTCCGAGCTTAACTCGGAAATGGCATTGAATACTATTCGGCTAGAGAGTCGGAGGGGGGACTGGAATACTTGGTGTAGCAGTGAAATGCGTAGATATCAAGTGGAACACCAGTGGCGAAGGCGAGTCCCTGGACGATTTCTGACGCTGAGGCACGAAAGCTAGGGGAGCAAAAAGGATTAGATACCCTGGTA
+
GGGGGGGGGGGGGGGGGGGGGGGGGGGGGGGGGGGGGGGGGGGGGGGGGGGGGGGGGGGGGGGGGGGGGGGGGGGGGGGGGGGGGGGGGGGGGGGGGGGGGGGGGGGGGGGGGGGGGGGGGGGGGGGGGGGGGGGGGGGGGGGGGGGGGGGGGFGGGGGGGGGGGGGGGEGGGGGFFGGGGGGGGGGGGGGGGGGGGGGGGGGGGGGG7EGGGGFGFGG6*18D:FC?FFBGGC<C>F::
@M00200:205:000000000-AKKM3:1:1101:17395:4728 1:N:0:1
ATTGGGTATAAAGGGCTCGTAGGCGGTTTGTCGCGTCGGGAGTGAAAACTCAGGGCTCAACCCTGAGCGTGCTTCCGATACGGGCAGACTAGAGGTATGCAGGGGAGAACGGAATTCCTGGTGTAGCGGGGGAATGCGCAGATATCAGGAGGAAAACCGGTGGGGAAGGCGGTTCTCTGGGCATGACTTGCCGCTGAGGGGCGAAGGCAGGGGGAGAGAACAGGATTAGATACCCTGGAAGGTT
+
FCGGGG;EFGGGGGGGFGG@FGGGGG@@FCE<B@FGGGGG:@CDFFGGFFFEGGGGG@FGGGG8F8FFG=F=C9FC7F,+7A?F@=FD=5B4,5,B5<F,9?FEFGC@,>FCGFFCG?<FCFG,,:,CF++>F@7?,>:CC7CBF,;FCFG*<,,,8*=F:F7*4<EG:*:8>550+0<C**;*8CG++00+**9**;***//CG*7CC*>GGC5))*:060A*(9*)**.0<:C4;>)+*(()
@M00200:205:000000000-AKKM3:1:1101:13108:4731 1:N:0:1
ATTGGGTTTAAAGCGTACGCAGGCTGCTTCGTAAGTCGGGTGTGAAAGCCCGGGGCTCAACCCCGGAATTGCGCCCGAGACTGCGGAGCTTGAATGCGGGAGAGGGAAGCGGAATTCCTGGTGTAGAGGTGAAATTCGTAGATATCAGGAGGAACACCGGTGGCGAAAGCGGCTTCCTGGCCCGACATTGACGCTCATGTACGAGAGCGTGGGGAGCAAACAGGATTAGATACCCTAGTAAGA
+
GGGGGGGGGGGGGGGGGGGGGGGGGGGGGGGGGGGGGGGGGGGGGGGGGGGGGGGGGGGGGGGGGGGGGGGGGGGGGGGGGGGGGGGGGGGGGGGGGGGGGGGGGGGGGGGGGGGGGGGGGFGGGGGGGGGGGG9FFGGGGGGGGGGGGGGGGGGGGGGGGGGGGGGGGGGGGGGGGGGGDFGGGGGGFFGGGG*7?7EFFGDEEEDGGGEGGGFDDGGGGGGFBGD?FFAGGFGDF>=:DAF
@M00200:205:000000000-AKKM3:1:1101:9823:4742 1:N:0:1
ATTGGGTTTAAAGAGTTGCGTAGGCGGCATAGTAAGCAGGACGTGAAAGCGTATGGCTCAACCATATAACCATGTTCTGAACTGCTAAGCTAGAATATAGAAGAGGTAGCTGGAATTCCTTGTGTAGGAGTGAAATCCGTAGATATAAGGAGGAACACCGATGGCGTAGGCAGGCTACTGGTCTATTATTGACGCTAAGGCACGAAAGCGTGGGGAGCAAACGGGATTAGATACCCCAGTA
+
GGGGGGGGGGGGGGGGGGGGGGGGGGGGGGGGGGGGGGGGGGGGGGGGGGGGGGGGGGGGGGGGGGGGG,EFGGFGGGGGGGGGGGGGGGGGGGGGGGGGGGGGGGGGGGGGGGGGGGGGGGGGGGGGGGCFGGGFGGGGGGGGGGGGGGGGGGGGGGGC@FDGGGGGGGDGGGGGFGGGFFGGGGGGGGGGGGDGGGDFGGGGGGGGFCCCGGAGEGFGGFGG2*:=FFFGGCFGFFFGD
@M00200:205:000000000-AKKM3:1:1101:25913:4746 1:N:0:1
ACTGGGTGTAAAGAGCTCGTAGGCGGCCACTCAAGTCGAATGTGAAACCTCGAGGCTCAACCTCGAGCCTGCATTCGATACTGGGCGGCTAGAGTCTGGTAGGGGGATCTGGAATTCCTGGTGTAGCGGTGGAATGCGCAGATATCAGGAGGAACACCGGTGGCGAAGGCGGGATCCTGGGCCAGTACTGACGCTGAGGAGCGAAAGCGTGGGGAGCAAACAGGATTAGATACCCCTGTA
+
GGGGGGGGGGGGGGGGGGGGGGGGGGGGGGGGGGGGGGGGGGGGGGGGGGFGGGGGGGGGGGGGDGGGGGGGGGGGGGGGGGGGGGGGGGGGGGGGGGGGGGGGGGGGGGGGGGGGGGGGGGGGGGGGGEGGGGGGGGGGGGFGGGGGGGGGGGGGGGGGGGGGGGGGGGGGGGGG8EGGG5CGGGGGGGGGGGDG=CFGGFGGGEG4EGGGGGBGDGGGGCEFBCCBFFBGGGGGFFFG
@M00200:205:000000000-AKKM3:1:1101:9522:4747 1:N:0:1
ACTGGGTGTAAAGCGCACGTAGGCGGACTCTTAAGTCGGTGGTGAAATCCTGGAGCTCAACTCCAGAACTGCCTTCGATACTGGGAGTCTCGAGTTCGGGAGAGGTGAGTGGAACTGCGAGTGTAGAGGTGAAATTCGTAGATATTCGCAAGAACACCAGTGGCGAAGGCGGCTCACTGGCCCGATACTGACGCTGAGGTGCGAAAGCGTGGGGAGCAAACAGGATTAGATACCCTAGTA
+
GGGGGGGGGGGGGGGGGGGGGGGGGGGGGGGGGGGGGGGGGGGGGGGGGGGGGGGGGGGGGGGGGGGGGGGGGGGGGGGGGGGGGGGGGGGGGGGGGGGGGGGGGGGGGGGGGGGGGGGGCFGGGGGGGGGGGGGGGGGGGGGGGGGGGGGGGGGGGGGGGGGGGGGGGGGGGGGGGGGGGGGGGGGGGGGGGGDD5EFGCFEEGGGGGDEGGGFGFGGFFGGGFFGFFFFGGGGGFFFF
@M00200:205:000000000-AKKM3:1:1101:26198:4749 1:N:0:1
ATTGGGTTTAAAGGGCGCGTAGGCGGCCTTCTAAGTCGAACGTGAAATCCCTGGGCTTAACCCAGGAACTGCGTCCGAGACTGGGAGGCTCGAATCCGGGAGAGGGATGTGGAATTCCAGGTGTAGCGGTGAAATGCGTAGATATCTGGAGGAACATCGGTGGCGAAGGCGGCATCCTGGACCGGTATTGACGCTGAGGCGCGAAAGCCAGGGGAGCAAACGGGATTAGATACCCTAGTAAG
+
GGGGGGGGGGGGGGGGGGGGGGGGGGGGGGGGGGGGGGGGGGGGGGGGGGGGGGGGGGGGGGGGGGGGGGGGGGGGGGGGGGGGGGGGEEFEGGGFFEGGCGGCFGFFGGGGGGGGGGGGGGGGGGGGGGGGGGGGGGGGGGGGGGGGGGGE<FA8FFGGGGGFEGGGGGEGGGGCFGGG8F=BC8CC+?FGG=5C=GGGGDDEEEG*CEGGEC)17CECDDGD05C7F*<FGCEC5:7C:9
@M00200:205:000000000-AKKM3:1:1101:21545:4753 1:N:0:1
ACTGGGTTTAAAGGGTGCGTAGGCGGTCTTTTAAGTCAGTGCTGAAATATCCCGGCTTAACCGGGAGGGTGGCATTGATACTGAAGGACTTGAGTTCAGTCGAGGTAGGCGGAATTGACGGTGTAGCGGTGAAATGCTTAGATATCGTCAAGAACACCGATAGTGTAGACAGCTTACTAGGCTGAAACTGACGCTGAGGCACGAAAGTGTGGGGATCAAACAGGATTAGATACCCCTGTA
+
GGGGGGGGGGGGGGGGGGGGGGGGGGGGGGGGGGGGGGGGGGGGGGGGGGGGGGGGGGGGGGGGGGGGGGGGGGGGGGGGGGGGGGGGGGGGGGGGGGGGGGGGGGGGGGGGGGGGGGGGGGGGGGGGGFGGGGGGGGGGGGGGGGGGGGGGGGGGGGGGGGGGGGGGGGGGGGGGGGGGGGGDGGGGGGDCEGGGGFFGGGGGGGGGFGGGGGFGFGGGGGGD66C?FFFGGGFDFFFG
@M00200:205:000000000-AKKM3:1:1101:21075:4765 1:N:0:1
ATTGGGTTTAAAGGGTGCGTAGGCGGCCTTATAAGTCAGTGGTGAAAGCCCATCGCTCAACGATGGAACTGCCATTGATACTGTAAGGCTTGAGTACAGACGAGGTAGGCGGAATTGATGGTGTAGCGGTGAAATGCATAGATACCATCAAGAACACCGATTGCGTAGGCAGCTTACTAGGCTGTAACTGACGCTGAGGCACGAAAGCGTGGGGAGCGAACAGGATTAGATACCCGAGTA
+
GGGGGGGGGGGGGGGGGGGGGGGGGGGGGGGGGGGGGGGGGGGGGGGGGGGGGGGGGGGGGGGGGGGGGGGGGGGGGGGGGGGGGGGGGGGGGGGGGGGGGGGGGGGGGGGGGGGGGGGGGGGGGGGGGGGGGGGGGGGGGGFGGGGGGGGGFGGGGGGGGGGGGGGGGGGGGGGGCGGGGGGGGGGFGGGGGGGGGGGGGGDGGGDGGGGGGGEGDEEEGGGGFGD?FFDFCFFC@@FG
@M00200:205:000000000-AKKM3:1:1101:15271:4776 1:N:0:1
ATTGGGTTTAAAGGGCGCGTAGGCGGGAGGCCAAGTCGGTCGTGAAATCTCCGGGCTCAACCCGGAGGAGTCGGCCGAAACTGGTTTTCTTGAGGGAGGCAGAGGAGTCTGGAATTCCCGGTGTAGCGGTGAAATGTGTAGATATCAGGAGGAATACCGGTGGCGAAAGCGACTCTCTGGACGGCAACTGACGCTGAGGCACGAAAGCGTGGGGAGCAAACAGGATTAGATACCCGCGTA
+
GGGGGGGGGGGGGGGGGGGGGGGGGGGGGGGGGGGGGGGGGGGGGGGGGGGGGGGGGGGGGGGGGGGGEFFGGGGGGGGGGGGGGGGGGGGGGGGGGGGGGGGGGGGGGGGGGFGGGGGGGGGGGGGGGGGGGGGGGGGGGGGGGGGGGGGGGGGGGGGGGGGGDFGGGGGGGGGGGGGGGGGGGGGGGGGGGGGGGCFFGGGGGGGCEEDGGGFGFGGGG<CGFGGFFFAGGGGGFF3*
@M00200:205:000000000-AKKM3:1:1101:25627:4784 1:N:0:1
ACTGGGTTTAAAGCGCACGTAGGTGGCGATGTAAGTCGGGTGTGAAATCCCCGGGCTCAACCTGGGAATTGCATTCGAGACTGCATTGCTGGAGTACGGAAGAGGAAGGCGGAATTCCCGGTGTAGCGGTGAAATGCGTAGATATCGGGAGGAACATCAGTGGCGAAGGCGGCCTTCTGGTCCAGTACTGACACTCAAGTGCGAAAGCGTGGGGAGCAAACAGGATTAGATACCCTGGTA
+
GFGGGGGGGGGGGGGGGGGGGGGGGGGGGGGGGGGGGGGGGGGGGGGGGGGGGGGGGGGGGGGGGGGGGGGGGGGGGGGFFGGGGGGGGGGGGGGGGGGGGGGGGGGGDGGGGGGGGGGGGEGGGGFEGGGGGGGFGFFGGGGGGFGGGGGGGGGGGGGGGGGGCCGGGGGGGCEGGGGGGFFEFFGGGGGGGGFFGGGGGGGGGGGGGGGGGGFGFGGGGGGGFFC<FF<GFGGGFFFG
@M00200:205:000000000-AKKM3:1:1101:25813:4786 1:N:0:1
ACTGGGTTTAAAGCGCACGTAGGCGGATTGGTCAGTTAGGGGTGAAATCCCGGGGCTCAACCCCGGAACTGCCTTTAATACTGCCAATCTAGAGTCCGAGAGAGGTGAGTGGAATTCCGAGTGTAGAGGTGAAATTCGTAGATATTCGGAGGAACACCAGTGGCGAAGGCGGCTCACTGGCTCGGTACTGACGCTGAGGTGCGAAAGCGTGGGGAGCAAACAGGATTAGATACCCTAGTAAGA
+
GGGGGGGGGGGGGGGGGGGGGGGGGGGGGGGGGGGGGGGGGGGGGGGGGGGGGGGGGGGGGGGGGGGGGGGGGGGGGGGGGGGGGGGGGGGGGGGGGFEGGGGGGGGGGGGGGGGGGGGGGGGFGGGGGGGGGGGGFFGGGGGGGFGGGGGGGGGGGGGGGGGGGGGGGFFGGCCGFGGGGGGGG>CCFCCCCGC7CFGGGFGGGGCFEGGGGE>D@GCFGGGGBDGFF?BGG6C6))1<>44
@M00200:205:000000000-AKKM3:1:1101:20780:4805 1:N:0:1
ACTGGGTATAAAGGGCTCGTAGGCGGCTCAGTAAGTCGGATGTGAAAACTCGGGGCTCAACCCCGAGACGCCATCCGAGACTGCTGTGGCTTGAGTCTGGTAGGGGAACACGGAATTCCTGGTGTAGCGGTGAAATGCGCAGATATCAGGAGGAACACCGATGGCGAAGGCAGTGTTCTGGGCCAGTACTGACGCTGAGGAGCGAAAGCGTGGGGAGCAAACAGGATTAGATACCCGAGTA
+
GGGGGGGGGGGGGGGGGGGGGGGGGGGGGGGGGGGGGGGGGGGGGGGGGGGGGGGGGGGGGGGGGGGGGGGGGGGGGGGGEGGGGGGGGGGGGGGGGGGGGGGGGGGGGGGGGEFGFGGGGGGGGGGGGGGGGGGGGGGGGGGGGGGGGGGGGGGGGGGGGFGGGGGGGGFGGFGFFGGGGGGGGGGGGGGGGGGDGGGGGGFGGEGG6CCEGGFGFGGGCGFGFGGFFFAFFG<F@EF5D
@M00200:205:000000000-AKKM3:1:1101:26201:4807 1:N:0:1
ACTGGGTTTAAAGCGCGCGCAGGCGGTTCTTTAAGTCTACCCGTGAAATGCCGGAGCTCAACTCCGTGCACGCCGGGGGATACTGGAGAACTGGAGACAGGTAGCGGCAGGCGGAATTCCGGGTGTAGCGGTGGAATGCGTAGAGATCCGGAAGAACACCAGAGGCGAAGGCGGCCTGCTGGGCCTTGTCTGACGCTGAGGCGCGAAAGCGTGGGGAGCGAACAGGAGTAGATACCCCAGTA
+
GGGFGGGGGGGGCCEECGGGGGECCEFEGAEFGDAFEFGGGGG:FFFGEGGGGGGGGEGGFGFEFGFGD,CF>FCGGDE7FCFG<FE<CFDBF@@=AFGDF<<<,3CF:CGGGGC:FGFFFFC1><FGFGC=:7:FB<F8FE@*?A<C9<CCEEGGGGFCFGGFCFECEEGGECGGGGFA:EGGF;CFG7+<C97EE>EG=7*CE/9D=C?*;CB785?ECDGGFGG009>DFFC6:FEC9A
@M00200:205:000000000-AKKM3:1:1101:9179:4840 1:N:0:1
ACTGGGCATAAAGCGTGTGTAGGCGGACTTCTAAGTACCTTGTGAAATCCCACGGCTCAACCGTGGAACTGCTCGGTATACTGGTCGTCTTGAGCCACCTAGGGGCGAGCGGAACAAGCGGTGGAGCGGTGAAATGCGTAGATATCGCTTGGAACGCCAACGGTGAAAACAGCTCGCTGGGGGTGTGCTGACGCTGAGACACGAAAGCCAGGGGAGCGAACGGGATTAGATACCCGAGTA
+
GGGGGGGGGGGGGGGGGGGGGGGGGGGGGGGGGGGGEFAFFGGGGGGGGGGGGGGGGGGGGGGGGGGFGGGGGGGGGGGGGGGGGGDFGGGFGGGGGGGGGGGGGGGGGGGGGGGGGGGGGCGGGGGGGGGGGGGGGGGGGGFGGGGGGGGGGGGGGGGGGGGGGGGGCFGGG6FGC8FGGGGGGGGGGGGFGGGGGGGGGGGGGGGGGGGGGGDGBGEGGGCGFGF>F44DC@CDFFFG
@M00200:205:000000000-AKKM3:1:1101:14455:4853 1:N:0:1
ATTGGGTATAAAGGGAGCGTAGGCGGATAGTTTAGTCAGAGGTGAAAGCCCAGGGCTCAACCTTGGAATTGCCTTTGATACTGGCTATCTTGAGTATGGAAGAGGTATGTGGAACTCCGAGTGTAGAGGTGAAATTCGTAGATATTCGGAAGAACACCAGTGGCGAAGGCGACATACTGGTCCATTACTGACGCTGAGGCTCGAAAGCGTGGGGAGCAAACAGGATTAGATACCCTAGTA
+
GGGGGGGFGGGGGGGF;FGGGGGGGGGG;<CFFGGGGGGGGGGGGGGGGGGFGGGGGGGGG@,,CFGGGGGGGGGGGGGGGGG@<FCEGGFGGGGCAEGCGGDFGGGGGGGGGGAGGGGGGGGGGGGGGGGGGGGGFDGGGGGGGGGGG>FGGGGGGGGGGGGGGGCGGGGGG6EFGGGGGGC,3EFCDGFFCCG5*,=>CDGG6EDGGGGGGG>CBFFGGGGGFGGFF6CCEFGGAFFG
@M00200:205:000000000-AKKM3:1:1101:12303:4868 1:N:0:1
ATTGGGTTTAAAGGGCGCGCAGGCGGCTACGTAAGTCCGGCGTGAAATCCCACGGCTCAACTGTGGAATTGCGTCGGATACTGCGTTGGCTTGAGGGCGGTAGAGGCTTCTGGAACTAGCGGTGTAGCGGTGAAATGCGCAGATATCGCTAGGAACGCCGGTGGCGAAGGCGGGAGGCTGGGCCGATCCTGACGCTGAGGCGCGAAAGCTAGGGGAGCGAACCGGTTTAGATACCCTTGTA
+
GGGGGGGEGGGGGGGDGGGDGGGGGG7FEGGGGGGGGGDEFGGGGGGGG8EEGGGGGGGGGCGDFFFGGGGG:FFGGGGGGGGGGGGD=4,ECFDGCGGGGDGFDCGGGFGGGGFGGGDFGEEE<CFFGDCEFGDCFAFGGGC<;FCFE,<CFGGF<FFGDCEGGGEDGGGGDG>C>?FGGDDFGGEECFFGE:95?*8:5//8C57C8<+<CG>3)***97:C2)9(9*)*3<FC7))3:
@M00200:205:000000000-AKKM3:1:1101:13633:4870 1:N:0:1
ATTGGGCATAAAGCGTGCGTAGGCGGGCAGGAAAGTCAGAAGTGAAAGCCCCGGGCTTAACCCGGGAACTGCTTTTGAAACTTCCTGTCTAGAAACCGGAAGAGGTTAGCGGAATACCCAGTGTAGAGGTGAAATTCGCAGATATTGGGTGGAACACCAGTGGCGAAGGCGGCTAACTGGTCCGGTATTGACGCTGAGGCACGAAAGCGTGGGTAGCAAACAGGATTAGATACCCTCGTA
+
GGGGGGGGGGGGGGGGGGGGGGGGGGGGGGGGGGGGGGGGGGGGGGGGGGGGGGGGGGGGGGGGGGGGGGGGGGGGGGGGGGGGGGGGGGGGGGGGGGGGGGGGGGGGGGGGGGGGGGGGGGGGGGGGGGGGGGGGGGGGGGGGGGGFGGGGGFGGGGGGGGGGGGGGGGGGGGGGGGGGG?CGGEEFFGGGGGGDGGGGGGGGGGGFGGGGGGF3:E<C<C8F:CGFFFFGGFGG>DFG
@M00200:205:000000000-AKKM3:1:1101:17129:4878 1:N:0:1
ATTGGGTTTAAAGGGTGCGTAGGTGGCGTGGTAAGTCAGATGTGAAAGCCCGGGGCTCAACCTCGGAACTGCATCCGATACTACCATGCTAGAGTACTGAAGAGGTGACTAGAATTCTCGGTGTAGCAGTGAAATGCGTAGATATCGAGAGGAATACCAGTGGCGTAGGCGATTCACTGGGCTGTCCCTGACGCTGAGAGGCGAAAGCTAGGGGAGCAAACAGGATTAGATACCCCCGTA
+
GGGGGGGGGGGGGGGGGGGFGFGGGGGGGGGGGGGGGGGGGGGGGGGGGGGGGGGGGGGGGGGGGGGGGGGGGGGGGGGGGGGGGGGGGGGGGGGGGGGGGGGGFGGGGGGGGGGGGGGGGGGGGGGGGGGGGGGGGGGGGGGGGGGGGGGCFCFGGGGGFGGGGGG7F@CGGGGGGCG@FGGGGGGGGGFGGGGGC8EGGGGGCGGCCFGFCGFDEGGGGGFGDFC@FFFGFGFC>B@G
@M00200:205:000000000-AKKM3:1:1101:5618:4884 1:N:0:1
ATTGGGTTTAAAGCGCGTGTAGGCGGCGACACAAGTCGGATGTGAAAGCCCATGGCTCAACCATGGAAGTGCACCCGAAACTGCGTCGCTAGAGTCTCGGAGAGGAAGGTGGAATGCTTGGTGTAGAGGTGAAATTCGTAGATATCAAGCGGAACACCGGTGGCGAAGGCGGCCTTCTGGACGAGTACTGACGCTGAGACGCGAAAGCGTGGGTAGCAAACAGGATTAGATACCCTAGTA
+
GGGGGGGGGGGGGGGGG:FFGGG9FGGCEC+8EGGGGGGGGGGGGGGGGGGGFGGGGGGGGGGCGGGGGGGGGFGGGGGGGGG9C?>FGGGGGGGGGFFGGGGGGGGGGGFGGGGFFEDFGGGGGGGGGGGGGGG<FGGGGGFGGGGFFCFCGGEGGGE7F7FGGGGG>E7EDGGGGGGGCF5BCGGGFGGGCEGEEECFC7*?CCCFGGGGGD?CFEGGGGGGFGDFFFFGGGGF4@@F
@M00200:205:000000000-AKKM3:1:1101:12596:4884 1:N:0:1
ACTGGGTTTAAAGGGCGCGTAGGTGGTCAGGTAAGGGTGTGGTGAAAGTCCGGGGCTCAACCCCGGATCTGCCGTGCCGACTGCTTGACTGGAGCATTGCAGAGGCAGATGGAATTCCGGGTGTAGCGGTGGAATGCGTAGAGATCCGGAAGAAGACCGGTGGCGAAGGCGATCTGCTGGGCAATGGCTGACACTGAGGCGCGACAGCGTGGGGAGCAAACAGGATTAGATACCCCAGTA
+
GGGGGGGGGGGGGGGGGGGGGGGGGGGGGGGFGGGGGGGGGGGGGGGGGGGGGGGGGGGGGGGGGGGGGGGGGGGGGGGGGGGGGGGGGGGGGGGGGFGGGGGGGGGGGGGGGGGGGGGGGGGGGGGGGGGGGGDGGGGGGGGGGGGGGGGGGGGGGGGGGGGFEGGGGGGGGGGGGGGGGGGGGGGGGGGCCFCFGGGGGGGGGGGGGEGGGG>DFGGGGGGGBGD<FF>CF6CDE>6F
@M00200:205:000000000-AKKM3:1:1101:16574:4891 1:N:0:1
ATTGGGTTTAAAGCGCGTGTAGGCGGGTCGCTAAGTGTCCGCGTGAAATCCCACGGCTCAACCGTGGAACGGCCGGGCATACTGACGACCTTGAGGCACCTAGGGGCGAGCGGAACGAACGGTGGAGCGGTGAAATGCGTAGATATCGTTCGGAACGCCGACGGTGAAAACAGCTCGCTGGGGGTGTCCTGACGCTGAGACGCGAAAGCCAGGGGAGCGAACGGGATCAGATACACGAGTA
+
GGGGF@CFGGFFCGGGGGEGGFGGEEGGGGGGGGGGGGGGGGGGGGGGGGEGGGGGGEGGGGGGGGGGGGDEGEGGGGGGFGGGGGGGGGGGGGGDGGGGGGGFGGGGGGGDCCEGEGGCFGFG@<FFEGGGGFFGCGG7FGGGGGG:CFGGGGGGGGGGGGED*;1C7@FFGGGGG>EGGGGG5?C+:7?7CE<EGDEFCDGE8?DD;CEFGDF5:CC8CC*7:*)(078*3<+9;BB:*
@M00200:205:000000000-AKKM3:1:1101:23461:4892 1:N:0:1
ATTGGGTATAAAGCGCGTGTAGGCGGCTTTGCAAGTCGGGTGTGAAATCCCTCAGCTTAACTGAGGAAGTGCGCCCGAAACTGCCGAGCTTGAGTACCGGAGAGGGTGGCGGAATTCCCCAAGTAGAGGTGAAATTCGTAGATATGGGGAGGAACACCGGTGGCGAAGGCGGCCACCTGGACGGATACTGACGCTGAGACGCGAAAGCGTGGGGAGCAAACAGGATTAGATACCCCAGTAAGA
+
GGGGGGGGGGGGGGGGGGGGGGGGGGGGGGGGGGGGGGGGGGGGGGGGGGGGGGGGGGGGGGGGGGGGGFFGGGGGGGGGGGGGGGGGGGGGGGGGGGGGGGGGGGGGGGGGGGGGGGGGGGGFGGGGGGGGGGGGGGGGGGGGGGGGGEFGGGGGGGGGGGGGEGGGGGGGG=CFGGGGGGGGG5CFGF7EGGGGGGGGGGG5EG<FG=EGGG35BGG6CCGF:4:?FF9FFFFD@EFG7<<
@M00200:205:000000000-AKKM3:1:1101:18521:4920 1:N:0:1
ATTGGGTATAAAGCGCATGCAGGCGGATCGATAAGTCGGGGGTGAAAGCCCGAGGCTCAACCTCGGAACTGCCTTCGATACTGTCGATCTTGAGTCCGGGAGAGGTGAGTGGAACTCCGAGTGTAGAGGTGAAATTCGTAGATATTCGGAAGAACACCAGTGGCGAAGGCGGCTCACTGGCCCGGTACTGACGCTGAGATGCGAAAGCGTGGGGAGCAAACAGGATTAGATACCCTAGTAAGA
+
GGGGGGGGGGGGGGGGGGFGGGGGGGGGGGGGGGGGGGGGGGGGGGGGGGGGGGGGGGGGGGGGEGGGGGGGGGGGGGGGGGGGGGGGGGGGGGGGGGGGGDGGGGGGGGFGGGGGGGGGGCFGGGGGFGGGGFFGGGGGGGGGGGGGFGEFGGGFFGGGGGGDCGGGDFGGGDGGGGGGGGGGGGGGGGGFGEGGGGGGGGEGGGGFGCGGGG3<>CAFFFGFBGGFFFFGFG:>?>?GC6A
@M00200:205:000000000-AKKM3:1:1101:18571:4929 1:N:0:1
ATTGGGCATAAAGGGCGCGCAGGCGGCTCGTGACGTGCCGTGTGACAGCTGGGAGCTCAACTCCCAGCGGCCAGGGTAGACGCACGGACTAGAGGCAGGGAGAGGGCAGTGGAATACCCGGTGGAGCGGTGAAATGCGTAGAGATCGGGTGGAACACCAGGGGCGAAGGCGGCTGCCTGGCCCTGACCTGACGCTGAGGCGCGAGAGCGTGGGGAGCAAACTGGATTAGATACCCTAGTA
+
GGGGGGGGGGGGGGGGGGGGGGGGGGGGGGGGGGGGGGGGGGGGGGGGGGGGGGGGGGGGGGGGGGGGGGGGGGGGGGGGGGGGGGGGGGGGGGGGGGGGGGGGGGGGGFGGGGGGFFGGGGGGGGGGGGGGGGGGGGGGGGGGGGGGGGGGGFFGFGGGGGGGGGGGGGGGGGGGGGGGGGGGGGGGGGGGGGGGGGGGGGGGGGGGGEGGGEDGFGFFGFGG:GGFFBDGGCFC?FFF
@M00200:205:000000000-AKKM3:1:1101:24806:4939 1:N:0:1
ATTGGGTGTAAAGGGCGCGTAGGCGGCGCGAGGAGTCGGGGGTGAAAGTCCGGGGCTCAACCCCGGATCGGCCTTCGAGACTCTCGCGCTGGAGCACAGTAGAGGCGGGTGGAATTCCGGGTGTAGCGGTGGAATGCGTAGAGATCCGGAAGAAAACCAGTGGCGAAGGCGACTAACTGGACACGTATTGACGCTGAGGTACGAAAGCGTGGGGAGCAAACAGGATTAGATACCCGTGTAAGA
+
GGGGGGGGGGGGGGGGGGGGGGGGGGGGGGGGGGGGGGGGGGGGGGGGGGGGGGGGGGGGGGGGGGGGGGGGGGGGGGGGGGGGGGGGGGGGGGGGGGGGGGGGGGGGD<:FCFFGAFFGGEGE9C@EE//C:EC6<C8;?EGFG+<8E/C8CC00:C8:AFF>88EEGF?EEGEF8@FG6*</A;*+<*<CGGC58CCF9>C>FEGFC*8CEG>)</A@<5*9,0??@F>:<<87)7>*::)
@M00200:205:000000000-AKKM3:1:1101:8423:4944 1:N:0:1
ATTGGGTTTAAAGCGTACGCAGGCGGCTATGCAAGACAGATGTGAAATCCCCGGGCTTAACCTGGGAACTGCATTTGTGACTGTATAGCTAGAGTTTGTCAGAGGGGGGTGGAATTCCACGTGTAGCAGTGAAATGCGTAGAGATGTGGAGGAACACCGATGGCGAAGGCAGCCCCCTGGGACCTGACTGACGCTCATGTACGAAAGCGTGGGGAGCAAACAGGATTAGATACCCTAGTA
+
GGGGGGGGGGGGGGGGGGGGGGGGGGGGGGGGGGGGGGGGGGGGGGGGGGGGGGGGGGGGFGGGGGGGGGGGEFFGGGGGGGGGGGGGGFFGGGGGGGGGGGGGGGGGGGGGGGGGGFCFGGGGGGGFGFGGGGGGCG*8:CGGGGFGGGGEGG8F8<FGCCFE>EEGGGCE8C*;EGCFGGGGGGGFGGGEGECE8<CGGFFDGEGFGCEEGGFG>CCFGGGG<4*8FF<FCC+*<F4E
@M00200:205:000000000-AKKM3:1:1101:19544:4944 1:N:0:1
ATTGGGTTTAAAGAGTTGCGTAGGTGGCAAAGTAAGCGAAGTATGAAATCTTGTGGCTCAACCACAAGCCTATACTTTGAACTACTTAGCTAGAGCATGAGAGAGGTAACTGGAATTTCTAGTGTAGGAGTGAAATCCGTAGATATTAGAAGGAACACCGATGGCGTAGGCAGGTTACTGGCTCATTGCTGACACTAAGGCACGAAAGCGTGGGGAGCGAACGGGATTAGATACCCGCGTA
+
GGGGGGGGGGGGGGGGGGGGGGGGGGGGGGGGGGGGGGGGGGGGFFGGGGGGGGGGGGGGGGGGGGGGFGGGGGGGGGGGGGGGGGGGGFGFGGGFGGFGGFGGGGGGGFGGGGGGGGGGGGFGGGGGGGGGGGCFFGGGGGE9FCFGGGGGGGGFFGGGGGGGGGGGGDCGGGGGDD9FGFGGFDEFGGGGGGFGGGFGDGGGDGDGCE@<CGFDDDGCD?ED@CD3=FCGGG+*85AED
@M00200:205:000000000-AKKM3:1:1101:12396:4976 1:N:0:1
ATTGGGTATAAAGCGCGTGTAGGCGGTTGCCAAAGTCGGGTGTGAAAGCCTTGAGCTCAACTCAAGAAATGCACTCGATACTTGGTGACTAGAGGACCGGAGAGGATAGTGGAATTCCCAGTGTAGTGGTGAAATACGTAGAGATTGGGAAGAACACCAGTGGCGAAGGCGGCTATCTGGACGGTTTCTGACGCTAAGACGCGAAAGCGTGGGGAGCAAACAGGATTAGATACCCTCGTA
+
GGGGGGGGGGGGGGGGGGGGGGGGGGGGGGGGGGGGGGGGGGGGGGGGGGGGGGGGGGGGGGGGGGGGGGGGGGGGGGGGGGGGGGGGGGGGGGGGGGGGGGGGGGGGGGGGGGGGGGFGGGGFGGGGGGGGGGGGGGGGFGGDFFGGDDFGGGGGGCFGGGGGGGGGGFGGGGGFGGGGGGGGGGEGGDGGGGGGEGGGGGGGGGGFGCGGGGFGFFGGCFFGFF>?FFFGGEG6FE:E
@M00200:205:000000000-AKKM3:1:1101:6365:4979 1:N:0:1
ATTGGGTTTAAAGGGCTCGTAGGCGGTTTGTCGCGTCGGAAGTGAAAACACGGGGCTTAACTCTGTGCTGGCTTTCGATACGGGCAGACTAGAGGGATGCAGGGGAGAACGGAATTCCTGGTGTAGCGGTGAAATGCGCAGATATCAGGAGGAACACCGGTGGCGAAGGCGGTTCCCTGGGCATTCCCTGCCGCTGAGGAGCGAAAGTGTGGGGAGCGAACAGGATTAGATACCCCAGTA
+
FGGGGGGGGGGGGGGGGGGGGGGGGGFGEGG@CFEFGGG:FEGFGGGDFCFCFGGGGGGGGFG<FCEG<EFEFC8EG?EE@EE:FCCFGG<EFFGG7DGGGGFGE:FCG,FEGEGDFGADGGDFFA<FFFGGDGGDCC7CD@CDFG9AF7CF:FGGGGGDEECFGGCEF7FG5CG+<FGFDG9E9;?FGG**2*/2:E@7CC58*8>:@CFGG>557C5EDD8>(005@B9?CC@G)7?7
@M00200:205:000000000-AKKM3:1:1101:17040:4979 1:N:0:1
ATTGGGTTTAAAGCGTGTGTAGGCGGAGGCGTAAGTGTCTTGTGAAATCCCACGGCTCAACCGTGGAACTGCTGGGCATACTGCGTCTCTTGAGCCGGCCAGGGGTCACCGGAACAAGCGGTGGAGCGGTGAAATGCGTAGATATCGCTTGGAACGCCAACGGTGAAAACAGGTGACTGGGGCCGCGCTGACGCTGAGACACGAAAGACAGGGGAGCGAACGGGATTAGATACCCTGGTAAGG
+
GGGGGGGGGGGGGGGGGGGGGGGGGGGGGGGGGGGGGGGGGGGGGGGGGGGGGGGGGGGGGGGGGGGGGGGGGGGGGGGGGGGGGGGGGGGGGGGGGGGGGGGGGGGGGGGGGGGGDGGGGGGGGGGGGGGGGGGGGGGGGGFGDGGGGGGGGGGGCFCFGGGGGGGGGGGGGGGG8CGGGGGGGGGGDGGGGGGGGGGGGGGGGGG4CFCGGG>D>EGGGGGG?CFFF?47:FGFF>FGG))
@M00200:205:000000000-AKKM3:1:1101:21364:4990 1:N:0:1
ATTGGGTGTAAAGGGCGCGTAGGTGGCGACATAAGGCTGTGGTGAAAGTCTGGGGCTCAACTCCAGATCGGCCGTGGCAACTGTGTCGCTTGGGCACTGTAGAGGCAGATGGAATTCCGGGTGTAGCGGTGGAATGCGTAGAGATCCGGAAGAACACCAGTGGCGAAGGCGGTCTGCTGGGCAGTGAACCCGCGAGGGTTCAATAGCCGACACTGAGGCGCGACAGCGTGGGGAGCAAACAGG
+
GGGGGGGGGGGGGGGGGGGGGGGGGGGGGGGGGGGGGGGGGGGGGGGGGGGGGGGGGGGGGGGGGGGGGGGGGGGGGGGGGGGGGGGGGGGGGGGGGGGGGGGGGGGGGGGGGGGGGGGGGGGGGGGGGGGGGGGGGGGGGGGFFGGGGGGGGGGGGGCFGGGGGGGGGGGGGGGGGGGGGGGGGGGGGGGGGGGGGGGFGGFCFGGGGGGGGGFGFFGGGGGGBGGFFEFGG5CCFFFGFFF
@M00200:205:000000000-AKKM3:1:1101:12718:5000 1:N:0:1
ATTGGGTGTAAAGGGCTCGTAGGCGGTTCGTCACGTCGGGAGTGAAAACTCGGAGCTTAACTCCGAGCCTGCTTCCGATACGGGCAGACTAGAGGTAGGCAGGGGAGAGCGGAACTCCTGGTGTAGCGGTGGAATGCGCAGATATCAGGAAGAACACCGGTGGCGAAGGCGGCTCTCTGGGCCTTACCTGACGCTGAGGAGCGAAAGCGTGGGTAGCGAACAGGATTAGATACCCTTGTA
+
GGGGGGGGFGGGGGGGGGGGGGGGGGGGGGGGGGGGGGGGGGGFGGGGGGFGGGGGGGGGGGGGGGGGGGGGGGGGGGGGGGGGGGEFGDFGGGGGGGGGGGGGGGGGGFEGGGGGGGGGGFGGGGGGGEEGFGGFGGGGGGGGDGGGGGGGFFGGFEGGGEGFEGGGEGGD>B@CFFGGGFGGGDFGGGGGGD5CGGEGGGGGG5CFEGGGCCFGFGGGGGEFF4*5?BAG?0<FFFFG
@M00200:205:000000000-AKKM3:1:1101:9743:5002 1:N:0:1
ACTGGGTTTAAAGGGCGCGTAGGCGGCTTTATAAGTCGGGGGTGAAAGCCTGTGGCTCAACCACAGAATTGCCTTCGATACTGTAGAGCTTGAGACCGGAAGAGGTAAGTGGAACTGCGAGTGTAGAGGTGAAATTCGTAGATATTCGCAAGAACACCAGTGGCGAAGGCGGCTTACTGGTCCGGTTCTGACGCTGAGGCGCGAAAGCGTGGGGAGCAAACAGGATTAGATACCCTAGTAAGA
+
GGGGGGGGGGGGGGGGGGGGGGGGGGGGGGGGGGGGGGGGGGGGGGGGGGGGGGGGGGGGGGGGGGGGGGGGGGGGGGGGGGGGGGGGGGGGGGGGGGGGGGGGGGGGGGGGGGGGGGGGGFGGGGGGGGGGGGGGGGGGGGGGGGGGGGGGGGGDGGGFGGGGGGGGGGGGGGGGGGGGGGGGGGGGGGGGGGGGGGGGGGGGGGGGGGGGGGFGFGGGGGGGFGGFFFFGGGGGFFFGG<>
@M00200:205:000000000-AKKM3:1:1101:12130:5006 1:N:0:1
ATTGGGTTTAAAGCGTGTGTAGGCGGATGCCTAAGTACCTTGTGAAATCCCACGGCTCAACCGCGGAACTGCTGGGTATACTGGGTGTCTTGAGCCACCTAGGGGCGAGCGGAACAGACGGTGGAGCGGTGAAATGCGTAGATATCGTCTGGAACGCCAATGGTGAAGACAGCTCGCTGGGGGTGCGCTGACGCTGAGACACGAAAGCCAGGGGAGCGAACGGGATTAGATACCCTAGTA
+
GCGGGGFGGGGGGGE@FGGGGGGGGDG@EFDFGFGGFFEGGGGFGGGAFCFCFEGGEGGGFGD+C:=FC8FG<EFGCFCGFCFFCFGCFGCGCFGGGGGBEGGGG7FGGGGGGGGGGGGGGGGGGFFGGGGF9FCFGG<BFGGGGGG>C,@<>FGEGGG7FCFFGGGGGG?CFGGGGGGDEC8=CEEEEGGEGGGGCFGGCFCCGGGGD6FGGGDG3EE=<C5D<D92=BBG<A@*757C
@M00200:205:000000000-AKKM3:1:1101:17510:5009 1:N:0:1
ATTGGGTGTAAAGGGCGCGTAGGCGGCGCGAGGAGTCGGGGGTGAAAGTCCGGGGCTCAACCCCGGATCGGCCTTCGAGACTCTCGCGCTGGAGCACAGTAGAGGCGGGTGGAATTCCGGGTGTAGCGGTGGAATGCGTAGAGATCCGGAGGAAGACCGGTGGCGAAGGCGGCCTGCTGGGCAGATACTGACACTGAGGCGCGACAGCGTGGGGAGCAAACAGGATTAGATACCCTGGTAAGA
+
GGGGGGGGGGGGGGGGGGGGGGGGGGGGGGGGGGGGGGGGGGGGGGGGGGGGGGGGGGGGGGGGGGGGGGGGGGGGGGGGGGGGGGGGGGGGGGGGGGGGGGGGGGGGGGEGCFFGFGGGGC:1CF?EG/?E/<7C@C8>EGEF9CFGGEGGEF@C;FGGCGGDCCEGGFGGDEED8EGGG5EGGGFFGGFEGFCCFGGGGGGCGGGDGEGGGGEGFFGFFGGG2FF?FF>>9@CFFF:?C>2
@M00200:205:000000000-AKKM3:1:1101:15324:5009 1:N:0:1
ATTGGGTATAAAGCGTCCGTAGCTGGCTTGTTAGATGCCTGGGTAAATCGATGCGCTCAACGCATCGAACTCCGGGTAGACCGGCAAGCTTGGGACCGGGAGAGGCGTGAGCTACTCGAGGGGTAGGGGTAAAATCCTGTAATCCTTCGGGGAGGACCAGTGGCGAAGGCGTCACGCTAGAACGGCTCCGACAGTGAGGGACGAAGCCCTGGGGCGCAAACCGGATTAGATACCCCTGTA
+
GGGGGGGGGGGGGGGGGGGGGGGGGGGGGGGGGGGGGGGGGGGGGGGGGGGGGGGGGGGGGGGGGGGGEFFFGGGGGGGGGGGGGGGGGGGGGGGGGGGGGGGGGGGGGGGGGGGGGGGGGGGGGGGGGEFGFGGGGGGGGGGGGGGGGGGGGDEGGGGGGGGGGGGGGGGGGGDGGGGGGGGGGGCEGGEGGGGGFCFGGGGGEGGGGDFGGGFGFGGGGGEC0DC?FF2C<<F*>FF?
@M00200:205:000000000-AKKM3:1:1101:10816:5022 1:N:0:1
ATTGGGTTTAAAGCGTGCGCAGGCGGTTCGGAAAGAAAGATGTGAAATCCCAGGGCTCAACCTTGGAACTGCATTTTTAACTACCGGACTAGAGTATGTCAGAGGGAGGTGGAATTCCACGTGTAGCAGTGAAATGCGTAGATATGTGGAGGAACACCGATGGCGAAGGCAGCCTCCTGGGATAATACTGACGCTCATGCACGAAAGCGTGGGGAGCAAACAGGATTAGATACCCGAGTA
+
GGGGGGGGDGGFGGGGGGGGGGGGGGGGGGGGGGGGEGGGGGGGGGGGGGGGGGGGGGGGGGGGGGGGGGGGGGFGGGGGGFGGGGGGGGGGGGFGGGFGGFGGGGGGDGGGGFGGGGGGGGGGGGFFFGFGGGGGGGGGEEGGGGGGFGGGGCGGGGGGGGC8BFCFDGGGGCCCFGGGGGGGGGGGGGGFECDEGGEGGFGGGGGGDEGGG5AGFFGGGGG7?<F>@B>FGGGDFB;F
@M00200:205:000000000-AKKM3:1:1101:9599:5038 1:N:0:1
ATTGGGCTTAAAGCGTGCGCAGGCGGTCTTGTAAGCCAGATGTGAAATCCCCGGGCTTAACCTGGGAATGGCATCGGGGACCGCAAGGCTTGAGTCCGGCAGAGGAAACTGGAATTCCTGGTGTAGCAGTGAAATGCGCAGATATCAGGAGGAATACCGATGGCGAAGGCAGGTCTCTGGGCTGACACTGACGCTCATGCACGAACGCGTGGGGAGCAAACAGGATTAGATACCCGAGTA
+
ECFEC@FCEFGGEFEE;-@CFEEGGGG7:@EFFFGG<,C,C;CDFFC,C,:DFF@F7AGGGGGGFF,FFG8CED,,B7+@F,+8@@FEGA,@=FF,9CCFGBF7<E,:BFGGDEC5BCFE,8:>A<F,BDEFG9FDFE+@>FEF;==F7F7FGGFG:F7F@<:F@B>*<:FE8,,>CFGGGB=E5BGG6*=9EE<5:++=+>CCG*)887C>EGFGE*28C7FFF**)/=<FGFF)5750
@M00200:205:000000000-AKKM3:1:1101:13902:5040 1:N:0:1
ATTGGGCGTAAAGGGCGCGTAGGCGGCCGGGTAAGCGTGCGGTGAAAGCTTGGGGCTCAACCCCGAGTCTGCCGTGCGAACTGTCCGGCTCGAGCACTGTAGAGGCAGGCGGAATTCCGGGTGTAGCGGTGGAATGCGTAGAGATCCGGAAGAACACCGGTGGCGAAGGCGGCCTGCTGGGCAGTGGCTGACGCTGAGGCGCGACAGCGTGGGGAGCAAACAGGATTAGATACCCCAGTA
+
GGGGGGGGGGDGGGGGGGGGGGGGGGGGGGGGGGGGGGGGGGGGGGGGGGGGGGGGGGGFGGGGDGGGGGGGGGGGGGGEGGGGGGGGGGGEEFGGGFFGGDFGGGGGGGEDGGGGGGGGECEE9FGGFGEGF@FGGDGGGGGGFGGGGGGGGGGFGEGCFFEGEECECFGGGGGGGGD:CGGGGCFEGGGGEGCC5>FGGG5:ECDFG=CEEG))<7E877C5:F72=F2DCFGGF@?F
@M00200:205:000000000-AKKM3:1:1101:12983:5041 1:N:0:1
ATTGGGTATAAAGAGCTCGTAGGCGGCTTGTCGCGTCGACTGTGAAATCCCGTGGCTCAACTGCGGGTCTGCAGTCGATACGGGCAGGCTAGAGTTCGGTAGGGGAGACTGGAATTCCTGGTGTAGCGGTGAAATGCGCAGATATCAGGAGGAACACCGGTGGCGAAGGCGGGTCTCTGGGCCGATACTGACGCTGAGGAGCGAAAGCGTGGGGAGCGAACAGGATTAGATACCCGTGTA
+
GGGGGGGGGGGGGGGGGGGGGGGGGGGGGGGGGGGGGGGGGGGGGGGGGGGGGGGGGGGGGGGGGGGGGGGGGGGGGGGGGGGGGGGGGGGGGGGGGGGGGGGGGGGGGGGGGGGGGGGGGGGGGGGGGGGGGGGGGGGGGGGGGGGGGGGGGGGGGGGGGGGGGGGGGGGGGGGGGGDGGGGE>EEGGGGGGGGGGGGGGFCCEGGGE5CGGGFD@EDEGGGG:GGF@?AFFCFC5;:F
@M00200:205:000000000-AKKM3:1:1101:24358:5043 1:N:0:1
ATTGGGTTTAAAGCGTGTGTAGGCGGAGGCGTAAGTGTCTTGTGAAATCCCACGGCTCAACCGTGGAACTGCTGGGCATACTGCGTCTCTTGAGCCGGCCAGGGGTCACCGGAACAAGCGGTGGAGCGGTGAAATGCGTAGATATCGCTTGGAACGCCAACGGTGAAAACAGGTGACTGGGGCCGCGCTGACGCTGAGACACGAAAGCCAGGGGAGCGAACGGGATTAGATACCCCCGTA
+
GGGGGGGGGGGGGGG@F@FGGGGGGGGGDDGGEEGGGEFGGGGGGGGGG@FAFEGGGCGGGGGEGDFFGGGGGGFCEGGGGFGFEGGEFGGGGGDC:FCFGGGGGGGGGGGGGG7FCFCGGGCFGGGGGCEGGGGGGG:EGGGGGGDECCFGGGGGGGDE*CFCFFGFFGGGGG@CF?FFF8CCEEGDEGGGGGGGGGGGFG=EGGG:F=FFGGF:DGDGGCEDFGC>F?57<CF/7@FG
@M00200:205:000000000-AKKM3:1:1101:23659:5045 1:N:0:1
ATTGGGTTTAAAGAGCTCGTAGGCGGCCGTTCAAGTCGGATGTGAAAACTCAGGGCTCAACCCTGAGCCTGCATTCGATACTGGATGGCTAGAGTCTGGTAGGGGGATCTGGAATTCCTGGTGTAGCGGTGGAATGCGCAGATATCAGGAGGAACACCGGTGGCGAAGGCGGGATCCTGGGCCAGTACTGACGCTGAGGAGCGAAAGCGTGGGGAGCAAACAGGATTAGATACCCTGGTA
+
GGGGGGGGGGGGGGGGGGGGGGGGGGGGGGGGGGGGGGGGGGGGGGGGGGGGGGGDGGGGDFGGGGGGGGGGGGGGGGGGGGGGGGGGGGGGGGGGGGGGGGGGGGGGGGGGGGGGFGGGGGGGGGGGGFEEFGGGGGGGGGGGGGGGGGGGGDGGGGGGFGGGEGGGGGDGEECB?FGGGGGGGFGFGGFCEGGDGGGGGGGGGG<*?:CGGE>DBFFE<<CF?4><FFFGF<FF559C
@M00200:205:000000000-AKKM3:1:1101:24759:5045 1:N:0:1
ATTGGGTGTAAAGGGCGCGTAGGCGGTTCGGCAAGTCTCTAGTGAAATCTCTGGGCTCAACTCAGAGTCTGCTGGGGAAACTGCCGGGCTTGAGTGTGGGAGAGGAGAGTGGAATTCCCGGTGTAGCGGTGAAATGCGTAGATATCGGGAGGAACACCTGTGGCGAAAGCGGCTCTCTGGGCATTACCTGACGCTGAGGAGCGAAAGTGTGGGGAGCGAACAGGATTAGATACCCGTGTA
+
GGGGGGGGGGGGGGGGGGGGGGGGGGGGGGGGGGGGGGGGGGGGGGGGGGGGGGGGGGGGGGGGGGGGGGGGGGGGGGGGGGGGGGGGGGGGGGGGGGGGGGGGGGGGGGGGGGGGGGGGEFGGGGGGGGGGGGGGGGGGGGGGCFGGGGGGGGGGGGGGGGGGGGGGGGGGGGGGGFFGGGGGGGCFGCCFGGDEGGGGEGGGGGDFGFGGGGFD:GGGCDFG<CGFFFFCCFGG:37=
@M00200:205:000000000-AKKM3:1:1101:6920:5047 1:N:0:1
ATTGGGCATAAAGCGTGTGTAGGCGGATGCCTAAGTACCTTGTGAAATCCCACGGCTCACCCGTGGAACTGCTTGGTATACTGGGTGTCTTGAGCCACTTAGGGGCTACCGGAACAAATGGTGGAGCGGTGAAATGCGTAGATATCATTTGGAACGCCAATGGTGAAAACAGGTAGCTGGGAGTGTGCTGACGCTGAGACACGAAAGCCAGGGGAGCAAACGGGATTAGATACCCCAGTA
+
GGGGGGGGGGGGGGGGGGGGGGGGGGGGGGGGGGGGGGGGGGGGGGGGGGGFGGGGGGGGGGGGGGGGFGG@FGGGGGGGGGGGGGDEGGGGGGGGGGGGGGGGGGGGGGGGGGGGGGFGGGGGGGGGGGGGGGGGGG@EGECGCFFFGCDFGGFGGCGFFGGGFGGFGCFGGEFGF;FGEGGEFGFEGGFDEGCGGGG6FGGGGGG6CGGGGGFGDFGFFDGGFDFEFCEGCF7C>B@F
@M00200:205:000000000-AKKM3:1:1101:19473:5049 1:N:0:1
ACTGGGTTTAAAGCGCGTGCAGGTGGCTTGGTAAGTTAGGCGTGAAATCTCCCGGCTCAACTGGGAGAGGTCGTCTAATACTACCGGGCTAGAGAGCAGAAGAGGAAGATGGAATTCCCGGTGTAGTGGTGAAATGCGTAGATATCGGGAGGAACACCAGTGGCGAAGGCGATCTTCTGGTCTGTTTCTGACACTCAGACGCGACAGCTAGGGTAGTAAACGGGATTAGATACCCTAGTA
+
GGGGGGGGGGGGGGGGGGGGGGGGGGGGGGGGGGGGGGGGGGGGGGGGGGGGGGGGGGGGGGGGGGGGGGGGGGGGGGGGGGGGGGGGGGGGGGGGGGGGGGGGGGGGGGGGGGGGGGGGGGGGCFGGGGGGGGGGGGGGGGGGGGGGGGGGGGGGGGGGGGGGGGGGGGGGGGFEGGGGGFGGGGGFGGGFGG4FGGGFGGGGGGGFFFGGFGFGFGGGF<=DFGC?FFFGFFDDFF=G
@M00200:205:000000000-AKKM3:1:1101:24596:5049 1:N:0:1
ATTGGGTGTAAAGGGCGCGTAGGTGGTTTGATAAGGGTGTGGTGAAAGCCCGGAGCTCAACTCCGGGTCTGCCGTGCCGACTGTCAAACTCGAGGACTGTAGAGGCAGACGGAATTCCGGGTGTAGCGGTGGAATGCGTAGAGATCCGGAGGAAGACCGGTGGCGAAGGCGGTCTGCTGGGCAGTTTCTGACACTGAGGCGCGACAGCGTGGGGAGCAAACAGGATTAGATACCCCGGTA
+
E<9FA<6BFFGG<CCF@FGG>CGGGGEGGEGFEGDGFEFGD7CF<9FFGGFGCGDGFEFCFGGGGCFCFGGGGFGDFFFDEGGEFGGEG<?:B@@7FFGFGAE9EGEGGF+BFE+??F@3CF7@F=FEGB:+<FFFG+3B<7F<F,@FC*C*@>>:>,>CC@*2=4:*<,*4:CEGGEFGCFFGG?2>+CACGF6?F?CE5)5CEEGGGG5CC8:DDF;@<CF46**5F?DGG::DBB:E
@M00200:205:000000000-AKKM3:1:1101:11670:5054 1:N:0:1
ACTGGGCATAAAGGGTGCGTAGGCGGCTCGCCAAGTGCTTTGTGAAATCCCACAGCTCAACTGTGGAACAGCAGGGCAAACTGGCGAGCTTGAGGCAGGTAGGGGCCGGAAGAACAGTTGGTGGAGCGGTGAAATGCGTAGATATCAACTGGAATGCCGATGGGGAAGCCGTCCGGCTGGGCCTGTCCTGACGCTGAGGCACGAAAGCGTGGGGAGCAAACAGGATTAGATACCCGAGTA
+
GGGGGGGGGGGGGGGGGGGGGGGGGGGGGGGGGGGGGGGGGGGGGGGGGGGGGGGGGGGGGGGGGGGGGGGGGGGGGGGGGGGGGGEGGGGGGGGGGGGGGGGGGGGGGGGGGGGGGGGGGGGGCGGGGGGGGGGGGGGGGGGGGGGGGFGGFGGGGGGGGGGFECGGGGGGGGGGGGGGGG58EGGFFFFGGGGGGGGGGGGEGCGGGEGGGG@DDGGGGGGG?GGFFF<>+<CD>EFG
@M00200:205:000000000-AKKM3:1:1101:17510:5057 1:N:0:1
ATTGGGTTTAAAGCGTGCGTAGGCGGTTCGTCGTGTCCGATGTGAAAGCCCCGGGCTTAACCTGGGAATTGCATTGGAAACTGACGGGCTTGAGTGCGGCAGAGGGGGGTGGAATTCCGCGTGTAGCAGTGAAATGCGTAGAGATGCGGAGGAACACCGATGGCGAAGGCAGCCCCCTGGGCCGACACTGACGCTGAGGGCACGAAAGCGTGGGGAGCAAACAGGATTAGATACCCGGGTA
+
GGGGGGGGGGGGGGGGGGGGGGGGGGGGGGGGGGGGGGGGGGGGGGGGGGGGGGGGGGGGGGGGGGGGGGGGGGGGGGGGGGGGGGGGGGGGGGGGGGGGGGGGGGGGGGGGGGGGGGGGGGGGGGGGGGGGGGGGGGGGGGGGGGGGGGGGGGGGGGGGGGGGGGGGGGGGGFGGGGGGGGGGGGEGGGGGGGGGGGGDGFGGGGGGFD*;EGFDFGGFF4;FBF*)1?A7CFC65>:E5
@M00200:205:000000000-AKKM3:1:1101:25173:5085 1:N:0:1
ACTGGGTATAAAGGGTACGTAGGCGGCGCTGTTAGTCGGGTGTGAAAGCCCTCGGCTCAACCGAGGAATTGCGCCCGATACTGCAGTGCTTGAGGGAGACAGAGGTAAGCGGAACTGATGGTGGAGCGGTGAAATGCGTTGATATCATCAGGAACACCGGTGGCGAAAGCGGCTTACTGGGTCTCTTCTGACGCTGAGGTACGAAAGCTAGGGGAGCGAAGGGGATTAGATACCCCGGTA
+
GGGGGGGGGGGGGGGGGGGGGGGGGGGGGGGGGGGGGGGGGGGGGGGGGGGGGGGGGGGGGGGGGGGGGGGGGGGGGGGGGGGGGGGGGGGGGGGGGGGGGGFGGGGGGGGGGGGGGGGGGGGGGGGGGGGGGGGGGGEGGGGGGGGGGGGGGGGGGGGGGGGGGGGCGGGGGGGFGGGGGGGGGGGGGGGGGGGGEGFGGGGGGGGGGGGFGGFGFDGGGGGGFGGFFFF>GCFDEEFG
@M00200:205:000000000-AKKM3:1:1101:21422:5118 1:N:0:1
ACTGGGTATAAAGGGTGCGTAGGCGGTCGCGCAAGTCGGATGTGAAATCTCAGGGCTCAACCCTGAAACTGCATTCGATACTGCGTGGCTAGGGTACTGGAGAGGAGACTGGAATTTACGGTGTAGCAGTGAAATGCGTAGATATCGTAAGGAAGACCAGTGGCGAAGGCGAGTCTCTGGACAGTTACCGACGCTGAGGCACGAAGGCCAGGGGAGCAAACGGGATTAGATACCCCTGTAAGA
+
CFEFGGEFFDEECE7F;FGFEEGFGGCGGFGGEGE@FGFG7@FGGAEFFGGFG@<FFF<EF<FEFGAEGGGGCGFFDFC<=EEFEFGGGGGFFGD<<EFG8EFE7=CGGFGGCDAFG<5B4F@GGGGCGFF<9FFA9FCEGGGFGGGGE@B,C<FAEGGGCD78::CFG@FE5>EFGF9:9DFGGGGF9DEECC?*:CCCCG588ECCC*C:CE3>5:FGF587:37?FFA7E@87<3<?:AA
@M00200:205:000000000-AKKM3:1:1101:22218:5120 1:N:0:1
ACTGGGTGTAAAGGGCGCGTAGGCGGCCACCGCAAGTCGACTGTGAAATCTCCGGGCTTAACCCGGAAAGGTCAGCCGATACTGCGGGGCTAGAGTGCAGAAGGGGCAACTGGAATTCTCGGTGTAGCGGTGAAATGCGTAGATATCGAGAGGAACACCTGCGGCGAAGGCGGGTTGCTGGGCTGACACTGACGCTGAGGCGCGAAAGCTAGGGGAGCGAACGGGATTAGATACCCCGGTA
+
GGGGGGGGCGGGGGGGGGGGGGGGGGGGGGGGGGGGGGGGGGGGGGGGGGGGGGGGGGGGDFGGGGGG>FFFFFGGGGGGGGGGGGGGGGGGGGGGGGGGGGGGGEGGGGGGGGGGGGGGGGEGGGGGGGGGGGGGGGGGGGGGGGGGGGGGGGFGFCGCGGGGGGGGGGEGGGGGEGDGGGGGGGGFFCGGGG<CGGGGFGEGGGGGFF7CGGDGFGGGGDGGFG37@FFCE@665>DCC
@M00200:205:000000000-AKKM3:1:1101:24425:5120 1:N:0:1
ATTGGGTATAAAGGGCGTGTAGGCGGCCCGTTAAGTCAGGTGTGAAATTCCTGGGCTCAACCCAGGACGTGCGCCTGATACTGGCGGGCTTGAGTCCGGGAGAGGATGGTGGAACTCCCAGTGTAGAGGTGAAATTCGTAGATATTGGGAAGAACACCCGTGGCGAAGGCGGCCATCTGGACCGGTACTGACGCTAAGGCGCGACAGCGTGGGGAGCAAACAGGAGTAGATACCCCAGTAAGA
+
GGGGGGGGGGGGGGGGGGGGGGGGGGGGGGGGGGGGFGGGGGEGGGGGGGGGGGGGGGFGGGGGGGGGGFEGFEGGGGGFGEGGGGGGC@FGGGGFFGGG@>>FGFGGFFGGEGDGGGGGG<C@FG<@F3><FGAFFE,63>@=FCFGGCCGFGFG8CFF:FEEC@GFGCEC5:C8F9FGF*CEEECEFFFFG73=?8FFE512*:DC8>EGGG59@CG+**293*92*1.*0<+1)5/+:9)
@M00200:205:000000000-AKKM3:1:1101:7726:5124 1:N:0:1
ACTGGGTTTAAAGGGCGCGTAGGCGGTCTGCCAAGTCAGGCGTGAAATTCCTGGGCTTAACCTGGGGGCTGCGCTTGAGACTGGTGGGCTAGAGGACGGAAGAGGGTCGTGGAATTCCCAGTGTAGAGGTGAAATTCGTAGATATTGGGAAGAACACCGGTGGCGAAGGCGGCGACCTGGTCCGTTACTGACGCTGAGGCGCGACAGCGTGGGGAGCAAACAGGATTAGATACCCCTGTA
+
GGGGGGGGGGGGGGGGGGGGGGGGGGGGGGGGGGGGGGGGGGGGGGGGGGGGGGGGGGGGGGGGGGGGGGGGGGGGGGGGGGGGGGGGGGGGGGGGGGGGGGGGGGGGGGGGGGGGGGGGGFGGGGGGGGGFGGGGGGGFGGGGGGGGGGGGGGGGGGGGGGGGGGGGGGGGGGGGGGGGGGGGGGGGDFGGGGGGGGGGEDGDEGGGGGGGGGBGFGGFGGGGFGGFFFFGGGGGFFFG
@M00200:205:000000000-AKKM3:1:1101:26893:5125 1:N:0:1
ATTGGGCGTAAAGAGCGCGTAGGCGGCCCGGTAAGTCCGCTGTGAAAGTCAAGGGCTTAACCCTTGAATGCCGGTGGAAACTGTCGGGCTAGAGTCCGGAAGAGGCGAGTGGAATTCCTGGTGTAGCGGTGAAATGCGCAGATATCAGGAGGAACACCGATGGCGAAGGCAGCTCGCTGGGACGGTACTGACGCTGAGGCGCGAAAGCGTGGGGAGCAAACAGGATTAGATACCCTAGTAAGA
+
GGGGGGGGGGGGGGGGGGGGGGGGGGGGGGGGGGGGDD7FGGGGGGGGGGGG9EFGGFGGGGGGGGGGGGGGGGGGDGGGGGGGGGGGGGGGGGGGGGGGG+BBFGGGGGGGGFF<FGGGGGG8>FGGGGGGGF9FGGGG7F@FFAFGGGGGGGGGGGGGGGEDCGGGGGGGCFGGGGGEGGGGDEFGGFFGEC3:8;FGGGE>EG:FGGGGGCBDDD8?5<F<04:?@/6:+3<4)7=?D<<
@M00200:205:000000000-AKKM3:1:1101:13343:5130 1:N:0:1
ATTGGGTTTAAAGCGCGTGTAGGCGGCTTTGCAAGTCGGGTGTGAAATCCCTCAGCTTAACTGAGGAAGTGCGCCCGAAACTGCCGAGCTTGAGTACCGGAGAGGGTGGCGGAATTCCCCAAGTAGAGGTGAAATTCGTAGATATGGGGAGGAACACCGGTGGCGAAGGCGGCCACCTGGACGGATACTGACGCTGAGACGCGAAAGCGTGGGTAGCAAACAGGATTAGATACCCTCGTAAGA
+
GGGGGGGGGGGGGGGGGGGGGGGGGGGGGGGGGGGGGGGGGGGGGGGGGGGGGGGGGGGGGGGGGGGGGGGGGGGGGGGGGGGGGGGGGGGGGGGGFGGGGGGGGGGGGGGGDGGGGGGGFDF<@FFGGCDFGGGGGGGGGEFGGGGGGEGGGGGGGGGFFGGGGGGGGFGGGGGGGGGGGGGGGGGGGGGGGGGG58FCGGGGGGGFGGGGGGFDFGGGGGDGFGGFFFFCFC?FFBFGG?F
@M00200:205:000000000-AKKM3:1:1101:22043:5133 1:N:0:1
ATTGGGTATAAAGGGTGCGTAGGCGGATCTTTAAGTCAGTGGTGAAAGCCTGCAGCTTAACTGTAGAACAGCCATTGAAACTGAAGATCTTGAATGTGGTTAAAGTAGGCGGAATGTATCATGTAGCGGTGAAATGCTTAGATATGATACAGAACACCGATAGCGAAGGCAGCTTGCTGAACCATTATTGACGCTGAGGCACGAAAGCGTGGGGATCAAACAGGATTAGATACCCCCGTAAGA
+
DECF<FBF9FGGAGCFCCF@;@;CF:BCF9FGGFEFGGGEGGGCFC<FG@FDEFFGFFEG9FAFGGFG,6CFGCFGDGF<C@@FCG<<,<CDGCFFFEFFDFCEEFFACFG>CEGFFFEFFDF?EFCF@?:FEFFFFE<EFC?FAFGFF?FFGFEF8:>CEGGGDCEEGGGEEF=@?9FGC6:ECEGCFFCGCE>EGGGGECCEEEGFC*1*=561)0>+C9AC6;:7*;?F>,?53;)=92A
@M00200:205:000000000-AKKM3:1:1101:17090:5139 1:N:0:1
ACTGGGTATAAAGTGTGCGCAGGCGGCGTCGCAAGTCGAGTGTGAAAGCCCCGGGCTTAACTTGGGAATTGCGCTCGAAACTACGGTGCTGGAGTATGGCAGAGGAAGGTGGAATTCCACGTGTAGCGGTGAAATGCGTAGAGATGTGGAGGAACACCGATGGCGAAGGCAGCCTTCTGGGCCAATACTGACGCTCATGCACGAAAGCGTGGGGAGCAAACAGGATTAGATACCCTAGTA
+
GGGGGGGGGGGGGGGGGGGGGGGGGGGGGGGGGGGGGGGGGGGGGGGGGGGGGGGGGGGGGGGGGGGGGGGGGGFGGGGGGGGGGGGGGGGGGGGGGGGGGGGGGGGGGGGGGGGGGGGGGGGGGGGGGGGGGGFGGGGGGGFGFGGGGGGGGGGGGGGGGGGGGG@FGGGGGGFCGGGGGGGGFEFGGGGGGGGGGCGCFCFGGGGGGEGGGD3CDGGFGCCFBGFFFFFFFGGF?FFG
@M00200:205:000000000-AKKM3:1:1101:17832:5163 1:N:0:1
ATTGGGTATAAAGGGTGCGTAGGCGGCCCTGTAAGTCAGTGCTGAAATATCCCAGCTTAACTGGGAGGGTGGCATTGATACTGCGGGGCTAGAGTACAGATGAGGTAGGCGGAATTGACGGTGTAGCGGTGAAATGCTTAGATATCGTCAAGAACACCTATAGCGAAGGCAGCTTACTAGGCTGTAACTGACGCTGAGGCACGAAAGTGTGGGGATCAAACAGGATTAGATACCCCCGTA
+
GGGGGGGGGGGGGGGGGGGGGGGGGGGGGGGGGGGGGGGGGGGGGGGGGGGGGGGGGGGGGGGGGGGGGGGGGGGGGGGGGGGGGGGGGGGGGDFGGGGGGGGGGGGGGGGGGGGGGGGGGGGEDFGGGGEEFEFGGGGGGGGGGGGGGGGGGGGGGGGGGGGGGGEGGGGGGFCEFGGGGGGGGGGGGGGGGGGGGDFFEFEGGCCGFGF:FCBDFGGFFCFGBGC?FFDCFFCF@;BG
@M00200:205:000000000-AKKM3:1:1101:23709:5166 1:N:0:1
ACTGGGTGTAAAGGGTGCGTAGGCGGCCTATTAAGTCAGTTCTGAAATATCCCGGCTTAACCGGGAGGGTGGGATTGATACTGATGGGCTTGAGTGGAGTCGAGGTAGGCGGAATTGACGGTGTAGCGGTGAAATGCTTAGATATCGTCAAGAACACCGATAGTGTAGACAGCTTACTAGACTTCAACTGACGCTGAGGCACGAAAGTGTGGGGATCAAACAGGATTAGATACCCCAGTA
+
GGGGGGGGGGGGGGGGGGGGGGGGGGGGGGGGGGGGGGGGGGGGGGGGGGGGGGGGGGGGGGGGGGGGGCFGGGGGGGGGGGGGGGGGGGGGGGGGGGGGGGGGGGGGGGGGGGGGGGGGGGGGGGGGGEGGGGGGGGGGGGGGGGGGGGGGGGGGGGGGGGGGGGGGGGGGGGGGGGGGGGGGGGGGGGGGGGGGGFGGGGGGGGGFGGGGGGE*>EFGFG?F:C:?4?AGFCFGBDFF
@M00200:205:000000000-AKKM3:1:1101:26218:5186 1:N:0:1
ACTGGGCTTAAAGAGCTCGTAGGCGGTTCGGTAAGTCGGGTGTGAAAACTCTGGGCTCAACCCGGAGAGGCCACTCGATACTGCTGTGACTTGAGTCTGGTAGGGGAGCACGGAATTCCTGGTGTAGCGGTGAAATGCACAGATATCAGGAGGAACACCGGTGGCGAAGGCGGTGCTCTGGGCCAGTACTGACGCTGAGGAGCGAAAGCGTGGGGAGCGAACAGGATTAGATACCCCCGTA
+
DEFFFCEFD@EDFGFFAFECFGGGGGGGGGGGGGGGGEECE6CCCC<FEEFGGDGGGGFFFGGEGGGGG@CFGG8FGFG8:C,EDGEGGGFGGFGGBAFGBFFDGEEGCDE@CCC@=FFGGGFFFGFG@CFFC9FFGGCGAFFFEFFGGGC:F:<@AFEFGFEGFE@FGDFEGEED,2CFC:C:CEC<C7FFFGD5C>FFGCGEB5CG*78>>E:555CC)18569727FBGFCC75@BCD
@M00200:205:000000000-AKKM3:1:1101:12900:5201 1:N:0:1
ACTGGGTGTAAAGGGTGCGTAGGTGGGCAGGTAAGTCAGTGGTGAAATCTCCGGGCTTAACCCGGAAACTGCCATTGATACTATCTGTCTTGAATACCGTGGAGGTGAGCGGAATATGTCATGTAGCGGTGAAATGCTTAGATATGACATAGAACACCAATTGCGAAGGCAGCTCACTACGCGAATATTGACACTGAGGCACGAAAGCGTGGGGATCAAACAGGATTAGATACCCGAGTA
+
GGGGGGDEFFGGGGGGGGG@FFGFGGGGGGGGGGGFGGGFGGGFGGGGGCFGGGGGGGGFGGGGDGGGGGGGFGCGGFFGGGGGGGGFGGGCGGGGGGGGGDFGGCGFGFGGGCEGAFEFGAFGGGGGGEEGGCFGGGGGGGGGFFGGGFGGGGDGGDGGGCFGGDGGGGGGGFGGGEGGGGGGGGGGGDGGGDDC;:D>CC?EEGGGDEEEC5.>FGFCFGG<;C:<F66++?297)7=
@M00200:205:000000000-AKKM3:1:1101:5244:5206 1:N:0:1
ATTGGGTTTAAAGGGCTCGTAGGCGGCCAACTAAGTCAGACGTGAAATCCCCAGGCTCAACCTGGGAACTGCGTCTGATACTGGATGGCTTGAATTCGGGAGAGGGATGCAGAATTCCAGGTGTAGCGGTGAAATGCGTAGATATCTGGAGGAATACCGGTGGCGAAGGCGGCATCCTGGACCGACATTGACGCTGAGGAGCGAAAGCTAGGGGAGCAAACGGGATTAGATACCCTCGTA
+
GGGGGGGGGGGGGGGGGGGGGGGGGGGGGGGGGGGGGGGGGGGGGGGGGGGGGGGGGGGGGGGGGGGGGGGGGGGGGGGGGGGGGGGGGGGGGGGGGGGGGGGGGGGGGGGGGGGGGGGGGGGGGGGGGGGGGGGGGGGDEGGGGGGGGGGGGGGGDGFEGGGGGGGGGGGGGGGGGGGGGGGGGGGDCGGGGDGGEEFCEGGGGGGGFGGGGGFGFGGGGGGGFGGFFF>FC<<*)7FE
@M00200:205:000000000-AKKM3:1:1101:19114:5219 1:N:0:1
ATTGGGTTAAAGGGTGCGTAGGCGGTGGTGCAAGTCAGTGGTGAAATGCCGGGGCTCAACCTTGGAACTGCCACAGATACTGCACTGCTTGAGTGCGCCCGAGGCGGCTGGAACGCGTAGTGTAGCGGTGAAATGCTTAGATATTACGCAGAACACCGATTGCGAAGGCAGGTCGCTGGGGCGCAACTGACGCTGAGGCACGAAAGTGCGGGGATCGAACAGGATTAGATACCCGGGTA
+
GGGGGGGGGGGGGGGGGGGGGGGGGGGGGGGGGGGGGGGGGGGFFGFGGGGGGGGGGGGGGGGGFGGGGGGGGGGGGGGGGGGGGGGGGGGGGGGGGGGGGGGGGGGGGGGGGGGGGGEFGGGGGGGGGGFGGGGGFGGGGGGGGGGGGGGGFGGGGGGGGGGGGGGGGGGGFGGGDGGGDGGGGCEGGGGGGGGGGGFGGDGGDEGG?=CEEG>F;C?CDFCF0CFDFFFGG?EGEE>
@M00200:205:000000000-AKKM3:1:1101:9769:5220 1:N:0:1
ATTGGGTTTAAAGGGCGCGTAGGCGGCCTTCTAAGTCGGACGTGAAATCCCCAGGCTTAACTTGGGAACTGCATCCGATACTGGAGGGCTTGAGTGCGGGAGAGGGATGTGGAATTCCAGGTGTAGCGGTGAAATGCGTAGATATCTGGAGGAACACCGGTGGCGAAGGCGGCATCCTGGACCGACACTGACGCTGAGGCGCGAAAGCCAGGGGAGCAAACGGGATTAGATACCCCAGTA
+
GGGGGGGGGGGGGGGGGGGGGGGGGGGGGGGGGGGGGGGGGGGGGGGGGGGGGGGGGGGGGGGGGGGGGGGGGGGGGGGGGGGGGGGGDGGGGGGGGGGGGGGGGGGGGGGGGGGGGGGGFDFGGGGGGGGGGGGGGGGGGGGGFGGGGGFEGFGGGGGFGGEGGGGGGGGGGGGGCCGGFGGGDGGGGGC@EGCEGGFGGGGGGEDG6CCGGGFDDFGGGGGGFD<>?FBFGFGGFD?G
@M00200:205:000000000-AKKM3:1:1101:11353:5229 1:N:0:1
ATTGGGTTTAAAGAGCGCGTAGGTGGCGGCATAAGGCCGTGGTGAAAGTCCGGGGCTCAACTCCGGATCGGCCATGGCAACTGTGTCGCTGGGGCACCGTAGAGGCAGATGGAATTCCGGGTGTAGCGGTGGAATGCGTAGAGATCCGGAAGAACACCAGTGGCGAAGGCGGTCTGCTGGGCGGTGGGAGAGCAATCTCCCAATAGCCGACACTGAGGCGCGACAGCGTGGGGAGCAAACAGG
+
GGGGGGGGGGGGGGGGGGGGGGGGGGGGGGGGGGGGGGGGGGGGGGGGEGGGGGDGGGGGGCFGGGGGGGGGGGGGGGGGGGGGGGGEGGGGGGGGGGGGGGGGGGGGGGGGGGGGGGGGGGGGGGGGGGGGDGGGGGGGGGCDGGGGGGGGGGGGGGGGGGGGGGGGDGGC8>EFGF@@EGGGGCCEF<=EFGGGGFGGGGGGC9DGEE8CGGFGFGGGGD=D054;FF>C8*:DF4?G::0
@M00200:205:000000000-AKKM3:1:1101:4306:5256 1:N:0:1
ATTGGGTTTAAAGAGCTCGTAGGCGGTTTGTTGCGTCGGCTGTGAAATCCCGAGGCTCAACCTCGGGTCTGCAGTCGATACGAGCAAACTAGAGTGTTGCAGGGGAGACTGGAATTCCTGGTGTAGCGGTGAAATGCGCAGATATAAGGAGGAACACCGGTGGCGAAGGCGGGTCTCTGGGCAACAACTGACGCTGAGGAGCGAAAGCGTGGGGAGCGAACAGGATTAGATACCCCAGTA
+
FEFFDGGGDGGEFGFGGGGFGCCFGGGGGGGGGGGCGGDEGEFFGGFFGGGGGGGGGFGGGGGGGGGGGGFFFGGGGEF@:=FGGGGGGGFCFC?EDFGGGGGDFGGDGGCGFGGA<FFGGFFG,<FFDCFD,37=FFEE+33FF,@C9><CC:DDFGC7FCEG@@EGGGGG5*=7<FCDGGGFCFFGG*:8?EGED5CGEGGDEC<<ECEEEEEG:EE=D>FG?DG<?*4:A?+955<:
@M00200:205:000000000-AKKM3:1:1101:15357:5275 1:N:0:1
ATTGGGTTTAAAGGGTGCGTAGGCGGGTCTTTAAGTCAGGGGTGAAATCCTGGAGCTCAACTCCAGAACTGCCTTTGATACTGAAGATCTTGAGTTCGGGAGAGGTGAGTGGAACTGCGAGTGTAGAGGTGAAATTCGTAGATATTCGCAAGAACACCAGTGGCGAAGGCGGCTCACTGGCCCGATACTGACGCTGAGGCACGAAAGCGTGGGGAGCAAACAGGATTAGATACCCGAGTAAGA
+
GGGGGGGGGGGGGGGGGGGGGGGGGGGGGGGGGGGGGGGGGGGGGGGGGGGGGGGGGGGGGGGGGGGGGGGGGGGGGGGGGGGGGGGGGGGGGGGGGGGGGGGGGGGGGGGGGGGGGGGGGGGGGGGGGGGGGGGGGGGGGGGGGGGGGGGGGGGGGGGGGGGGGGGGGGGGGGGFFFFFGGGGGGGGGGGGGGGGGGGGGGGGGGGGGGGGGGFGFGGGGGGG?GGDFFFGFGFDFEFGGFA
@M00200:205:000000000-AKKM3:1:1101:21813:5285 1:N:0:1
ATTGGGTATAAAGCGCGTGCAGGTGGCTTGGTAAGTTAGGCGTGAAATCTCCCGGCTCAACTGGGAGAGGTCGTCTAATACTACCGGGCTAGAGAGCAGAAGAGGAAGATGGAATTCCCGGTGTAGTGGTGAAATGCGTAGATATCGGGAGGAACACCAGTGGCGAAGGCGATCTTCTGGTCTGTTTCTGACACTCAGACGCGACAGCTAGGGTAGTAAACGGGATTAGATACCCCGGTA
+
GGGGGGGGGGGGGGGGGGGGGGGGGGGGGGGGGGGGGGGGGGGGGGGGGGGGGGGGGGGGGGGGGGGGEGGGGGGGGGGGGGGGGGGGGGGGGGGGGGGGGDGGGGGGGGGGGGGGFGGGGGGGGGFGGGFGGGGGGGGGGGGGGGGGGGGGGGGGGGGGGGGGGGGGGGGGGFFGGFGGGGFGGGFGFGGGGGGGGGGFGGGGGGGGGGGGG:AGF?BFG<CGFGGFFFFGGG8DB@>G
@M00200:205:000000000-AKKM3:1:1101:24108:5290 1:N:0:1
ATTGGGTTTAAAGCGTGTGTAGGCGGATCGTTAAGTGCCTTGTGAAATCCCACGGCTTAACTGTGGAACGGCTGGGCATACTGGCGGTCTTGAGCCATCTAGGGGCGACTGGAACAAACGGTGGAGCGGTGAAATGCGTAGATATCGTTTGGAACGCCAATGGTGAAAACAGGTCGCTGGGGATGAGCTGACGCTGAGACACGAAAGCCAGGGGAGCAAACGGGATTAGATACCCGAGTAAGA
+
GGGGGGGGGGGGGGGGGGGGGGGGGGGGGGGGGGGGGGGGGGGGGGGGGGGGGGGGGGGFGGGGGGGFGGGGGGGGGGGGGGGGGGGGGGGGGGGGGGGGGGGGGGGGGGGGGGGGGGGGGGGGGGGGGGGGGGGGGECEEEGGGGGGGGGGGGGGGGGGGGGGGGGGGGGGGGGGG>FGDGEGDGFGGGGGGGGGGGGGGFGGGEDGFEGGGGFGFGGGFGGD?CFDFFAGGGGGFBFGF))
@M00200:205:000000000-AKKM3:1:1101:23017:5303 1:N:0:1
ATTGGGCTTAAAGGGTGCGTAGGCGGGTAGGTAAGTCAGTGGTGAAATCTCCGAGCTTAACTCGGAAACTGCCATTGATACTATCTATCTTGAATGTTCTGGAGGTGAGCGGAATATGTCATGTAGCGGTGAAATGCTTAGATATGACATAGAACACCAATTGCGTAGGCAGCTCACTACGGAAATATTGACGCTGAGGCACGAAAGCGTGAGGATCAAACAGGATTAGATACCCCAGTA
+
GGGGGGGGGGGGGGGGGGGGGGGGGGGGGGGGGGGGGGGGGGGGGGGGGGGGGGGGGGGGGGGGGGGGGGGGGGGGGGGGGGGFGGGGFGGGGGGGGGGGGGGGGGGGGGGGGGGGGGGGGGGGGDGGGGGGGGGGGGGGGGGAFFDFGGGGGGGGFGGGGGGGGGGGCGGDGGGGGGFG>EEECFGGGGGG>7;9EF5>EFEGGGGGGGGEDGF4AFFCF:CC?C7=AFCGF:CFEFFG
@M00200:205:000000000-AKKM3:1:1101:5015:5304 1:N:0:1
ATTGGGTGTAAAGGGCGCGTAGGTGGCGACATAAGGCTGTGGTGAAAGTCTGGGGCTCAACTCCAGATCGGCCGTGGCAACTGTGTCGCTTGGGCACTGTAGAGGCAGATGGAATTCCGGGTGTAGCGGTGGAATGCGTAGAGATCCGGAAGAACACCAGTGGCGAAGGCGGTCTGCTGGGCAGTGAACCCGCGAGGGTTCAATAGCCGACACTGAGGCGCGACAGCGTGGGGCGCAAACAGG
+
GGGGGGGGGGGGGGGEGGGGGGGGGGGGGG@FGGGGGGGGGGGGGGGGGGGFFGGGGGGGGGGFGEGGGGGGGGGGGGGGGGGCEFGGGGGGGFCFCDGGGGGFGGGGGGGGGGGG9FEGGGGGGGGGGGGGGGGGGCGEEEGGGGFGG<FGGGGGGGGGGGGGGGGGGGGDEGGGGGGGGGFGGGGF?*/CCE3E8ECCEG+9C@?6C5:*2:=DFF8EGGGD9C<9>@>DD*87B)55D03
@M00200:205:000000000-AKKM3:1:1101:4480:5310 1:N:0:1
ATTGGGTTTAAGGGGCGCGTAGGCGGCGCGACAAGGCGGCGGTGAAAGTCCGGGGCTCAACCCCGGAACGGCCGTGGCGACTGTCGTGCTTGAGCACAGTAGAGGCGGGTGGAATTCCGGGTGTAGCGGTGGAATGCGTAGAGATCCGGAAGAACACCGGTGGCGAAGGCGGCCCGCTGGGCTGTGGCTGACGCTGAGGCGCGACAGCGTGGGGAGCAAACAGGATTAGATACCCTAGTA
+
GGGGGG@FGGGCFGGGGGGEGGCGGGC7@F:8FGGCGFGFFGGGGGGGGF9F+FGGGGGGGGB3>CG++3FFCFFGG7@FGGGF<7FEGGGGGG@9FFGG<FFGGGCEE=FGCGEG@,3CEEGGFGFGGEG>>FFGGEEGGGGGGG+*:88C8<6@FGGCECEGGEGGDFCEG88>:EC/*;;ECC0;FGFFC5C5E5@==D:8:EG58:CEG5)).:EFGGFD:FGFFFBGFFGGFF9<
@M00200:205:000000000-AKKM3:1:1101:5560:5315 1:N:0:1
ATTGGGCTTAAAGAGCGTGTAGGCGGTTTCATATGTCCGCTGTGAAACAACACGGCTCAACCGTGTAGAGCGGCGGAAACTGTGAGACTTGAGGCTGGGAGGGGCTGGTGGAATTCCCTGTGTAGCGGTGAAATGCGTAGAGATGGGGGAGAACACTCGTGGCGAAGGCGGCCAGCTGGACCAGTTCTGACGCTAAGACGCGAAAGCGTGGGGAGCAAACAGGATTAGATACCCCAGTA
+
GGGFGGGGGGGGGGGGGGGGGGGGGGGGGGCFFFGGGGGGGGGGGGGGGGGGGGGGGGGGGGGGGGGGGGGGGGGGEFEGFGGGGGGFFFGGGFGGGGGGGGGGGGGGGGGGGGGGGGGGGGGGFFGGGGGGGGGGGGGECGGGGGGGGGDGFGGGGGGGGGGGG@EGGGGGGGGGGGGGGGG>C<FGGGFACG:5CGGGGGGE?:<DEGCEEEFGFCFFGGA5>:D?FFD>CCGD>FF
@M00200:205:000000000-AKKM3:1:1101:24473:5325 1:N:0:1
ATTGGGTTTAAAGGGCGCGTAGGCGGCCCCGCCTGTCCGGCGTGAAATCCCGGGGCTCAACCCCGGGGCGGCGCTGGAGACGGCGGGGCTGGAGGCGAGGAGAGGGTCGCGGAATTCCCAGTGTAGAGGTGAAATTCGTCGATATTGGGAAGAACACCGGTGGCGAAGGCGGCGACCTGGCCTCGATCTGACGCGGAGGCGCGACAGCGTGGGGAGCAAACAGGCTTAGATACCCCCGTA
+
GGGAEG7@@FGGEDDGGGGG@C@FGGGGGGCBFCFGEC@FECFFCFCFGGGGGGEGGGDCEEECCFGGGGGCFGGGE?FFGGDGCGGGGGGGFDFGGGGG5EF8EEEGGGDGG*AC99CFGF:FGGG7>CGFF@GGG8<*::CCGGG6CCFGGFGG@EEE:C>EGGG*CFCEGGG>>EC5CGFEC>C=EDFGG=):CCGGG3:8*C<4?::58C57:CFCD5F4,9*4?F)2A,<C)77=
@M00200:205:000000000-AKKM3:1:1101:8318:5326 1:N:0:1
ATTGGGTTTAAAGCGTACGTAGGCGGCTTTGTAAGTTAGAGGTGAAAGCCCGGAGCTCAACTCCGGAACTGCCTTTAAGACTGCATCGCTAGAATTGTGGAGAGGTGAGTGGAATTCCGAGTGTAGAGGTGAAATTCGTAGATATTCGGAAGAACACCAGTGGCGAAGGCGACTCACTGGACACATATTGACGCTGAGGTACGAAAGCGTGGGGAGCAAACAGGATTAGATACCCTAGTAAGA
+
GGGGGGGGGGGGGGGGGGGGGGGGGGGGGGGGGGGFGGGGGGGGGGGGGGGGGGGGGGGGGGGGGGGGGGGGGGGGGGGGGGGGGGGGGGGGGGGGGGGGGGGGGGGGGGGGGGGGGGGGGFFGGFGGGGGGGGGGGGGGGGGGGGGFGGGGGGGGGGGGGGGGGGGGGGGGG>EGGFGGGGGGGGGGGGGGG>DEGGGGGGGGGGGGGGGGGCBGFGGGGGGGFGGFFFFGFCF=.;@FGAF
@M00200:205:000000000-AKKM3:1:1101:12706:5326 1:N:0:1
ATTGGGTATAAAGAGCTCGTAGGCGGCTCGGTAAGTCGGGTGTGAAAACTCGGGGCTCAACCCCGAGACGCCACTCGATACTGCTGTGGCTAGAGTCCGGTAGGGGAGCGTGGAATTCCTGGTGTAGCGGTGAAATGCGCAGATATCAGGAGGAACACCGGTGGCGAAGGCGGCGCTCTGGGCCGGAACTGACGCTGAGGAGCGAAAGCGTGGGGAGCAAACAGGATTAGATACCCTTGTA
+
GGGGGGGGGGGGGGGGGGGGGGGGGGGGGGGGGGGGGGGGGGGGGGGGGGGGGGGGGGGGGGGGGGGGGGGGGGGGGGGGGGGGGGGGGGGGGGGGGGGGEGGGGGGGGGGGGGGGGGGGGGGGGGGGGGGGGGGGGGGGGGGGGGGGGGGGGGGGGGGGGGGGGGGGGGGGGGGGGGGGGGGGGGGGGCGGGGGGGGGGGGGGGGGGFGCGGGFGFGGGGGGGFF69=@DGGCEGFF?FF
@M00200:205:000000000-AKKM3:1:1101:16511:5341 1:N:0:1
ATTGGGTATAAAGCGCGCGCAGGCGGCCCTTTAAGTCTGTCGGTCAAACGCCGGGGCTCAACCCCGTGCTCGCCGGAGATACTGGAGGGCTGGAGACACGTAGAGGCAAGCGGAATTCCGGGTGTAGCGGTGGAATGCGTAGAGATCCGGAAGAACACCGGAGGCGAAGGCGGCTTGCTGGGCGTTGTCTGACGCTGAGGCGCGAAAGCGTGGGGAGCGAACAGGATTAGATACCCGCGTAAC
+
FFGGFDGGGGGGGGGGGGDGGGGGEGGGDGGGGGGFGGGGGFDGGEFGGGGGGGDCG+FGGGGGGCGDGGGCGEGG@GGGCFGGGGGGGGFEGFGGGGGGFGF:CFDB<FCCEFFFFFGCEECEFFGFGGGGGFCC:<F*FFGGFGGGGDEGEGGFFGGGFGGGGGEGGEFEEGEEG>C@CC8C:2:EFGG9+/**;C8FFGCCED)CGGCEDEED>=>*11:4<44:?747C7CD>@5/1,(
@M00200:205:000000000-AKKM3:1:1101:21863:5344 1:N:0:1
ACTGGGTTTAAAGGGTGCGTAGGCGGAATGATAAGTCAGTGGTGAAATCCTGCAGCTTAACTGCAGAACTGCCATTGATACTGTCAATCTTGAGTACATTTGATGTGGGCGGAATGTGTCATGTAGCGGTGAAATGCTTAGATATGACACAGAACACCGATTGCGAAGGCAGCTCACAAAACTGTAACTGACGCTGAGGCACGAAAGCGTGGGTATCAAACAGGATTAGATACCCGCGTA
+
GGGGGGGGGGGGGGGGGGGGGGGGGGGGGGGGGGGGGGGGGGGGGGGGGGGGGGGGGGGGGGGGGGGGGGGGGGGGGGGGGGGGGGGGGGGGGGGGGGGGGGGGGGGGGGGGGGGGGGGGGGGGGGGGGGGGGGGGGGGGGGGGGGGEGGGGGGGGGGGGGGGGG@EGGGGGGGGGGGGGGGGFCFGGGGFGGDGEGGGGGGGGCGGGGGGGGGFGFGGGGGGGFGF@FFFGGG@DBDFG
@M00200:205:000000000-AKKM3:1:1101:12004:5378 1:N:0:1
ATTGGGTGTAAAGCGCACGCAGGCGGATTGATAAGTCGGGGGTGAAATCCCGGGGCTCAACCTCGGAATTGCCTTCGATACTGTCTGTCTTGAGTCCGGGAGAGGTGAGTGGAATTCCTAGTGTAGAGGTGAAATTCGTAGATATTAGGAAGAACACCAGTGGCGAAGGCGGCTCACTGGCCCGGAACTGACGCTCATGTGCGAAAGCGTGGGGAGCAAACAGGATTAGATACCCCAGTA
+
GGGGGGGGGGGGGGGGGGGGGGGGGGGGGGGGGGGGGGGGGGGGGGGGGGGGGGGGGGGGGGGGGGGGGGGGGGGGGGF=EGGGGGGGGGGGGGGGGGGGGGGGGGGGGGGGGGGGGGGGGGGGGGGGGGFGGGGGGGGGGDGGGGGGGGGGGGGGGGGGGGGGGGGGGGGDGGGGGGGGGFGGGGDGGGGGGGGGGGGGGGGGG5<DGGGGEG3CEGGFFGGGBFF7FF<DGEF*379F
@M00200:205:000000000-AKKM3:1:1101:18919:5378 1:N:0:1
ACTGGGTATAAAGGGCTCGTAGGCGGTTTGTCGCGTCGGGAGTGAAAACGCCGTGCTTAACACGGCGCTTGCTTTCGATACGGGCAGACTAGAGGTATGCAGGGGAGAACGGAATTCCTGGTGTAGCGGTGAAATGCGCAGATATCAGGAGGAACACCGGTGGCGAAGGCGGTTCTCTGGGCATTACCTGACGCTGAGGAGCGAAAGTGTGGGGAGCGAACAGGATTAGATACCCCGGTA
+
GGGGGGGGGGGGGGGGGGGGGGGGGGGGGGGGGGGGGGGGGGGGGGGGGGGGGGGGGGGGGGGGGGGGGGGGGGGGGGGGGGGGGGGGGGGGGGGGGGGG<FGGGGGGGGGGGCFFGGGGGGGGGGGGGGGGGGGGGGGGGGGGGGGGGGGGGGGGGGGGGGGGGGGGGGGGGGGGGGGGGGGG7CFGGDGFGGGGGGGFGGGG5=DDFEFDGG@<DGEDGDFG:*:2669F9CF<BFDE
@M00200:205:000000000-AKKM3:1:1101:22706:5413 1:N:0:1
ATTGGGTTTAAAGGGCGCGTAGGCGGCTTCATAAGTCTTGGGTGAAAGCCCTCGGCTCAACCGAGGAATTGCCTTGGATACTGTGAAGCTCGAGGCTGGAAGAGGGCAGTGGAATTCCCGGTGTAGCGGTGAAATGCGTAGATATCGGGAGGAACACCAGTGGCGAAGGCGGCTGCCTGGGCCAGTTCTGACGCTGAGGCGCGAAAGCGTGGGGAGCAAACAGGATTAGATACCCTAGTA
+
GGGGGGGGGGGGGGGGGGGGGGGGGGGGGGGGGGGGGGGGGGGGGGGGGGGGGGGGGGGGGGGGGGGGGGGGGGGGGGGGGGGGGGGGGGGGGGGGGGGGGGGGGGGGGGGGGGGGGGGGGGGGGGGGGGGFGGGGGGGGGGGGFGGGGGGGGGGGGGGGGGGGGGGGGGGGGGGGGGGGGGGGGCGEGGGGGGGGGGGGGGGGGGGCEEGDGCEGD=@@FGGF:FGBFFFGFGGGFFFG
@M00200:205:000000000-AKKM3:1:1101:10837:5418 1:N:0:1
ACTGGGTGTAAAGCGCGTGTAGGCGGCCTGGTAAGTCCGTTCTGAAAGCCCGGGGCTCAACCCCGGGAGGCGGATGGATACTGTCAGGCTCGAGTTCGGAAGAGGCGAGTGGAATTCCCGGTGTAGCGGTGAAATGCGCAGATATCGGGAGGAACACCAATGGCGAAGGCAGCTCGCTGGGACGTTACTGACGCTGAGACGCGAAAGCGTGGGGAGCAAACAGGATTAGATACCCCAGTA
+
GGGGGGGGGGGGGGGGGGGGGGGGGGGGGGGGGGGGGGGGGGGGGGGGGGGGGGGGGGGGGGGGGGG>CFGGGGGGGGCGGGGGGGFGGGGGGGGGGEECGGGFGGGGGGGGGGGGGGGGGGGGGGGGGGGGGGGGGGGGGGGGGGEEGGGGGGGGGGGGGGGGGGGDGGGGGGGGGGGGGC@EGFGGG77CGGGGGGGGGGGEDGGGGGGGGGFGFGGGGGGGFCD?F*<CFGGFFFFF
@M00200:205:000000000-AKKM3:1:1101:14966:5419 1:N:0:1
ACTGGGCTTAAAGCGCGTGTAGGCGGCCTTGTAAGTCCGTTCTGAAAGTCCGGGGCTCAACCCCGGGAGGCGGATGGATACTGCAAGGCTCGAGTTCGGAAGAGGCGAGTGGAATTCCCGGTGTAGCGGTGAAATGCGCAGATATCGGGAGGAACACCAATGGCGAAGGCAGCTCGCTGGGACGACACTGACGCTGAGACGCGAAAGCGTGGGGAGCAAACAGGATTAGATACCCTCGTA
+
GGGGGGGGGGGGGGGGGGGGGGGGGGGGGGGGGGGGGGGGGGGGGGGGGGGGGGGGGGGGGGGGGGGGGGGGGGGGGGGGGGGGGGGGGGGGGGGGGGGGGGGGGGGGGGGGGGGGGGGGGGGGGGGGGGGGGGGGGGGGGGGGGGGGGGGGGGGGGGGGGGGGGGGEGGGGGGGGGDGDGGGGGGGGGGGGGDGEGGGGGGGGGGGGGGGGGGFGFGFFGFFGFFFB@7AFG?C=FBFG
@M00200:205:000000000-AKKM3:1:1101:12016:5427 1:N:0:1
ACTGGGTTTAAAGGGTGCGTAGGCGGTCTTATAAGTCAGTGCTGAAATATCCCGGCTTAACCGGGAGGGTGGCATTGATACTGTAGGACTTGAGTAAAGTTGAGGTAGGCGGAATTGACGGTGTAGCGGTGAAATGCTTAGATATCGTCAAGAACACCGATTGCGAAGGCAGCTTACTAAGCTTTAACTGACGCTGAGGCACGAAAGTGTGGGGATCAAACAGGATTAGATACCCCAGTA
+
GGGGGGGGGGGGGGGGGGGGGGGGGGGGGGGGGGGGGGGGGGGGGGGGGGGGGGGGGGGGGGGGGGGGGGGGGGGGGGGGGGGGGGGGGGGGGGGGGGGGGGGGGGGGGGGGGGGGGGGGGGGGGGGGGGGGGGGGGGGGGGGGGGGGGGGGGGGGGGGGGGGGGGGGGGGGGFFGGGGGGGGGGGGGGGGGGGGGGGGGDGGGGGGGGEFGGGFGFGGGGGCFB:C>FFBGGEEGFFFG
@M00200:205:000000000-AKKM3:1:1101:7355:5437 1:N:0:1
ATTGGGTTTAAAGAGCTCGTAGGCGGTTTCGTAAGTCGGATGTGAAAACTCAGGGCTCAACCCGGAGACGCCATCCGATACTGCGATGACTTGAGTCTGGTAGGGGAACACGGAATACCTGGTGTAGCGGTGAAATGCGCAGATATCAGGTGGAACACCGATGGCGAAGGCAGTGTTCTGGGCCAGTACTGACGCTGAGGAGCGAAAGCGTGGGGAGCAAACAGGATTAGATACCCTCGTA
+
GGGGGGGGGGGGGGGGGGGGGGGGGGGGGGGGGGGGGGGGGGGGGGGGGGGGGGGGGGGGCGGGGGGGGGGGGGGGGGGGGGGGGGGGGFGGGGGGGGGGGGGGGGGGGGGGGGGGGGGFGGGGGGGGGGGGGGGGGGGGGGEGGGGGGGGFGGGGGGGGGGEGFGGGGGGGGGGGGGC<FCGGGGGGGGGGGGGGGGGFFCFGGGGGGGEGGGDGFGFF<D8C?GCAFF4C93<6@FEF<
@M00200:205:000000000-AKKM3:1:1101:27097:5440 1:N:0:1
ATTGGGTTTAAAGCGCGTGTAGGCGGCTCGGCAAGTCGGATGTGAAAGCCCTGGGCTCAAACCAGGAAGTGCACTCGAAACTGCCGAGCTGGAGTCCCGGAGAGGAAGGCGGAATTCTCGGTGTAGAGGTGAAATTCGTAGATATCGAGAGGAACACCGGTGGCGAAGGCGGCCTTCTGGACGGCGACTGACGCTGAGACGCGAAAGCGTGGGGAGCAAACAGGATTAGATACCCGCGTA
+
GGGGGGGCFGGGGGGGG:@CGGGGGGGGGGGGGGGFDGDGGGGGGGGG8FGGFGGGGGGG,EFGGGGGGGGGGGGGGGGGCEGGGGGGDGGGGGGGGGGGG+C:CGGGDGEGGDCDGGGGG7F:DF@@DFFGGGGGGGGGGGEG9FGG:FGGGGGGCCFCCEGFGGD7F7FDEDGGGGGGG>CEGG>8EGG+2:>CCCCCEDG5EGG48:EGE>D3BFCCCFFF:CD)*94CGCGCF@3:
@M00200:205:000000000-AKKM3:1:1101:18441:5470 1:N:0:1
ACTGGGTGTAAAGGGCACGTAGGCGGCTCGGCAAATCAGTCGTGGAATCCCAACGCTTACCGTTGGAACGGCGGCTGAAAATACCGGGCTAGAGGGCGTGAGGGGTCACTGGAACTCCCGGTGAAGCGGTGAAATGCGTAGATATCGGGAGGAACGCCGGAGGCGAAAGCGAGTGACTGGCGCGTTCCTGACGCTGAGGTGCGAAAGCTAGGGGAGCAAACAGGATTAGATACCCTGGTA
+
GGGGGGGGGGGGGGGGGGGGGGGGGGGGGGGGGGFGGGGFGGGGGGGGFGGGGEGGGGGGGEGGGGGGFFGGGGGGGGGGFFFFGGDGGGEGFCEFGGGGGGFGGFEFFFGGGGGGGGGEGGGGGG8FGGGGGGGGGGGGGGGGGGGGDGGGGGGGGGGGCEGGGGE5EGGGEGF9FGGGGDGGGDDFGGGGGGGGCFF65FGGGGGG?9FFFGFGFGGGGGGGFGGFFF<GGFGGF39<
@M00200:205:000000000-AKKM3:1:1101:19244:5473 1:N:0:1
ATTGGGTATAAAGGGTGCGCAGGCGGATCCGACAGTGCTTTGTGAAATACCACCGCTCAACGGTGGAACAGCTTGGCATACTACGGATCTTGAGCCCGACAGGGGTCGTCGGAACGCTAGGTGGAGCGGTGAAATGCGTAGATATCTAGCGGAACGCCAATGGTGAAGACAGACGACTGGGTCGGCGCTGACGCTCAGGCACGAAAGCGTGGGGAGCAAACGGGATTAGATACCCGAGTA
+
GGGGGGGGGGGGGGGGGGGGGGGGGGGGGGGGGGGGGGGGGGGGGGGGGGGGGGGGGGGGGGGGGGGGGGGGGGGGGGGGGGGGGGGGGGGGGGGGGGGGGGGGGGGGGGGGGGGGGGGGGGGGGGGGGGGGGGGGGGGGGGGGGGGGGGDGEGGGGGGGGGGGGGGGGGGGGGGCGGGGGGGDGGGGGGGGGEDGGGGGGGGGGEGGGGGGGGFD>F8<FGGD(7CBF=>F+AFD3))0
@M00200:205:000000000-AKKM3:1:1101:26810:5486 1:N:0:1
ATTGGGCATAAAGGGTGCGTAGGCGGCCTTATAAGTCAGTGGTGAAATCCTATCGCTTAACGATAGACGTGCCATTGATACTGTAGGGCTTGAGTACAGATGCCGTTGGCGGAATGTGTCATGTAGCGGTGAAATGCATAGATATGACACAGAACACCGATTGCGAAGGCAGCTGACGAAACTGTAACTGACGCTGAGGCACGAAAGCGTGGGGATCAAACAGGATTAGATACCCCAGTAAGA
+
GGGGGGG6==6=<CFGGCFFGGGGGGGGGGGGGGGG9E<FGGGGGGGGGGFGCEFG8DGGFB6CCFGGGFCGGGGGCFGGGGGGGGGGGGGGGGGGGGGGGAFGDGGDGGDEEGDFAFGGAEEFFFFGGGCGF,CAFGFGBA?AFFEFFGDFFGGGGGEFGGGG++@<BBF:EGGGF8*@EGGGCGFDGGFFG59::,4CGGGGGGGCGGEGGG:DAGFGGG?<3C>@4=AG+:AC5BFGD<<
@M00200:205:000000000-AKKM3:1:1101:17163:5491 1:N:0:1
ATTGGGTTTAAAGGGCGCGTAGGCGGCTTTATAAGTCGGGGGTGAAAGCCTGTGGCTCAACCACAGAATTGCCTTCGATACTGTATGGCTTGAGACCGGAAGAGGTTAGTGGAACTGCGAGTGTAGAGGTGAAATTCGTAGATATTCGCAAGAACACCAGTGGCGAAGGCGGCTGACTGGTCCGGTTCTGACGCTGAGGCGCGAAAGCGTGGGGAGCAAACAGGATTAGATACCCTCGTA
+
GGGGGGGGGGGGGGGGGGGGGGGGGGGGGGGGGGGGGGGGGGGGGGGGGGGGGGGGGGGGGGGGGGGGGGGGGGGGGGGGGGGGGGGGGGGGGGGGGGGGGGGGGGGGGGGFGFGGGGGGGGGCGGGGGGGGCFGGGGGGGFGGGGGGGGGGGGGGGGGGGGGGGGGGGGGEGGGGGGGGGGGGGGGGFGCGGDDGDGGGGGGGGCGGGGEGGGFGFGFGGGGGFGGBFFA>EFFGFFFG
@M00200:205:000000000-AKKM3:1:1101:23650:5494 1:N:0:1
ATTGGGCTTAAAGGGCGCGTAGGTGGCCATCATAAGGCCGCGGTGAAAGTCTGGAGCTCAACTCCAGATCGGCCGCGGCGACTGTGAGGCTTGGGCACGGTAGAGGCAGATGGAATTCCGGGTGTAGCGGTGGAATGCGTAGAGATCCGGAAGAACACCAGTGGCGAAGGCGGTCTGCTGGGCCGTGGGAGGGTAACCTCCTAATAGCCGACACTGAGGCGCGACAGCGTGGGGAGCAAACAGG
+
GGGGGGGGGGGGGGGEGGGBFGCFGGFFGFFFGGGGDFFGGGGGGGGFFGGEGGFGGFGGGGGCDFFGGFGEFEC@GGCEGFGGEGC?FCFFFGFFGEGEGFGGGCFCECEGFGFF<,:DFGEEGFFEGGCGGGC:>;>EEG@FD;FEGCFDGFG8<:CBBFGDB:B:FEEEC*B5C++<CEGG5:ECEFGDEG:F67+A7*<9CFG7+/:*//)*9CFFGDCD9590<>0CCE5C535?F?B2
@M00200:205:000000000-AKKM3:1:1101:12643:5513 1:N:0:1
ATTGGGTATAAAGCGTGCGTAGGTGGTTCGTTAAGTCTGTCGTGAAAGCCCCGGGCTCAACCTGGGAATGGCGATGGATACTGGCGGGCTAGAGTGCGGTAGAGGAGAGTGGAATTCCCGGTGTAGCAGTGAAATGCGTAGAGATCGGGAGGAACATCAGTTGCGAAGGCGGCTCTCTGGACCAGCACTGACACTGAGGCACGAAAGCGTGGGGAGCAAACAGGATTAGATACCCTCGTAAGA
+
GGGGGGGGGGGGGGGGGGGGGGGGGGGGGGGGGGGGGGGGGGGGGGGGGGGGGGGGGGGGGGGGGGGGGGGGGGGGGGGGGGGGGGGGGGGGGGGGGGGGGGGGGGGGGGGGGGGGGGGGGGGGGGGGGGGGGGGGGGGGGGGGGGGGGGGGGGGGGGGGGGGGGGGGGGGGGGGGGGGGGGGGGGGGGFGGGGGGGFGCGGGGGGGGGEGGGGFGBGGGGGGGFGF?FFAGGFFG>DFEF?A
@M00200:205:000000000-AKKM3:1:1101:21871:5531 1:N:0:1
ATTGGGTATAAAGCGTGTGTAGGCGGATTGGTAAGTACCTTGTGAAATCCCACAGCTTAACTGTGGAACTGCTTGGTATACTGCTTATCTTGGGCCACTTAGGGGTTACCGGAACAAACGGTGGAGCGGTGAAATGCGTAGATATCGTTTGGAACGCCAATGGTGAAAACAGGTAACTGGGAGTGTGCCGACGCTGAGACACGAAAGCCAGGGGAGCGAACGGGATTAGATACCCCAGTA
+
GGGGGGGGGGGGGGGGGGGGGGGGGGDGGGGGGGGGGGGGGGGGGFGGGFGGGGGGGFGGGGGGGGGGGGGGGGGGGGGGGGGGGGGGGGGGGGGGGGGGGFGGGGGGGEGGGGGGGF8FGGGGGGGGGGGGGGGGGGGGGGGGGGG<DFGGGGGGGGGGGFGEGGGCFGGDGGGGFGGFCBEGGFGGGGGGGGDGGGG,?FGGGGGGGFGGGGFGBGGGGGGC?GGFF94CFGGGBEFG
@M00200:205:000000000-AKKM3:1:1101:24325:5539 1:N:0:1
ACTGGGCTTAAAGAGCGCGTAGGCGGCCTGGCAAGTCCGACGTGAAATCTGGAGGCTCAACCTCCAGCGGTCGTTGGAAACTGCTTGGCTAGAGTCCGGAAGAGGAGAGTGGAATTCCTGGTGTAGCGGTGAAATGCGCAGATATCAGGAAGAACACCGATGGCGAAAGCAGCTCTCTGGGACGGTACTGACGCTGAGGCGCGAAAGCGTGGGGAGCGAACAGGATTAGATACCCTAGTA
+
GGGGGGGGGGGGGGGGGGGGGGGGGGGGGGGGGGGGGGGGGGGGGGGGGGGGGGGGGGGGGGFGGGGGGGGGGGGGGGGFGGGGGGGGGGGGGGGDGGGGGGGGGGGGGGGGGGGGGGGGGGGFGGGGGGGGGGGGGGGGGGGGGGGCGGGGGGGGGGGGGGGGGGGGGGGGGGGGGEGGGGGGGGGEGGGGEGDEGGGGGGGGGGGGGCEGEGFGFGGGGGGGBGGFFFFGGGG6?FFG
@M00200:205:000000000-AKKM3:1:1101:6001:5551 1:N:0:1
ATTGGGTTTAAAGAGCGTGTAGGCGGTCCGGTAAGTCCGTTGTGAAAGTCAAGGGCTCAACCCTTGAATGCCGGCGGATACTGTCGGGCTAGAGTCCGGAAGAGGCGAGTGGAATTCCCGGTGTAGCGGTGAAATGCGCAGATATCGGGAGGAACACCTATGGCGAAGGCAGCTCGCTGGGACGGTACTGACGCTGAGACGCGAAAGCGTGGGGAGCAAACAGGATTAGATACCCCTGTA
+
FGGGGGGDGGGGGGGGGGGGGGGGGGGGGGEGGGGGGGGFGGGGGGGGGGFGGGGGGGGGGGGGGGGGGGGGGGEGGGGGGGGGGGGGGGGGGFFGGGGGGGGGG7FFGGGGGGGGGGGGGGGGGGGGGFGGGGGGGGGDGGFGGGGGGGGGGGGGGGDGFFGGGGGGGGGG>FF7EEFGEGGGGDC5CDGGGDGGGG7<>DGEEGGGGGGGGEEC@G;FCCCCBDC)9=>FFC+9@>@F
@M00200:205:000000000-AKKM3:1:1101:13551:5554 1:N:0:1
ACTGGGTTTAAAGGGTGCGTAGGCGGCCTATTAAGTCAGTTCTGAAATATCCCGGCTTAACCGGGAGGGTGGGATTGATACTGATGGGCTTGAGTGGAGTCGAGGTAGGCGGAATTGACGGTGTAGCGGTGAAATGCTTAGATATCGTCAAGAACACCGATAGTGTAGACAGCTTACTAGACTCCAACTGACGCTGAGGCACGAAAGTGTGGGGATCAAACAGGATTAGATACCCCAGTAAGA
+
GGGGGGGGGGGGGGEGGGGFFFGGGGGEGCFDFGGFGFG@,EFGFGGG<F@,@FEGGGFEFGG>CGG@7==F:<FE@FEGGGGGGGG@DGGGFGGGDGG==CGGGGGGGGGGGGFG?BFGGG<FGFFEFEE+DFGFGFGGFGGGGGGFFGF:3@CF<F:3<7F@;@FEGGCFFGGGGGFCCG,,,2<CFF7FEEGEGGCFCFGG8EDC7CFGGEE<FGG+**0><<7268<G??C*076CC):
@M00200:205:000000000-AKKM3:1:1101:14199:5555 1:N:0:1
ACTGGGCATAAAGGGCGCGTAGGCGGCGCGGGAAGGCGGCGGTGAAAGTCCGGGGCTCAACCCCGGATCGGCCGTGGCGACTCCCGCGCTGGAGCACAGTAGAGGCGGGTGGAATTCCGGGTGTAGCGGTGGAATGCGTAGAGATCCGGAAGAACACCGGGGGCGAAGGCGGCCCGCTGGGCTGTGGGCGACGCTGAGGCGCGACAGGCGGGGGGGCAAACCGGGCTAGATACCCCCGTAAGA
+
GGGGGGGGGGGGGCFEGGECFFEGGGGGGGGGGGGGGGGGGFGGGGGDGGGGGDCFGGGGFBFFGGGGGD@CFGFGGGDFGEGGGGGGGGDGBFGGGCGGGGFGDGGGG8EG59:EF9:?E8E8<C,8E*/?*<+<98***;FF7<F88*:>C?6CCG***/CEE**2CF8:E5:::*?EC>*8;<8**95::/*/1CC*/9**2:9***/:8E)1)28FG*8)()),8*:FCCGG)7)*94)
@M00200:205:000000000-AKKM3:1:1101:25034:5581 1:N:0:1
ATTGGGTTTAAAGAGCGTGTAGGCGGCCAGGCAGGTCCGCTGTGAAAACTCGAGGCTTAACCTCGAGACGTCGGTGGAAACCGTCTGGCTAGAGTCCGGAAGAGGAGAGTGGAATTCCCGGTGTAGCGGTGAAATGCGCAGATATCGGGAAGAACACCCGTGGCGAAGGCGGCTCTCTGGGACGGTACTGACGCTGAGACGCGAAAGCGTGGGGAGCGAACAGGATTAGATACCCTAGTA
+
GGGGGGGGGGGGGGGGGGGGGGGGGGGGGGGGGGGGGGGGGGGGFGGGGGGGGGGGGGGGGGGGGGGGGGGGGGEFFFGGGGGGGGGGGGGGGGGGFGGGGGGGGGDGGGGGGGGGGGGGDFGGGGGGGGDEGGGDGGGGGGGFGGGGGGGGGGGGGFFG@1CECEEG7,<E55CEEFGGGGGDEGGGGGGGGGGGGG7FE:EEG=D:*2;EGG@GFGDEG<FF84C2?@AFFFGGFF4+
@M00200:205:000000000-AKKM3:1:1101:12481:5583 1:N:0:1
ACTGGGTTTAAAGGGTGCGTAGGCTGCGCTGTAAGTCAGGTGTGAAATCCCTCAGCTCAACTGAGGAATTGCGCTTGATACTGCAGTGCTCGAGGGGGATAGGGGTTAGCGGAACTGATGGTGGAGCGGTGAAATGCGTTGATATCATCAGGAACACCGGTGGCGAAAGCGGCTAACTGGATCTCTTCTGACGCTGAGGCACGAAAGCTAGGGGAGCGAACGGGATTAGATACCCGGGTAAGA
+
GGGGGGGGGGGGGGGGGGGGGGGGGGGGGGGGGGGGGGGGGGGGGGGGGGGGGGGGGGGGGGGGGGGGGGGGGGGGGGGGGGGGGGGGGGGGGGGGCGGGGGGGGGGGGGGGGGGGGGGGGGGGGGGGGGGGGGGGGGGDGGGGGGGGGGGGGGGGGGGGGGGGGGGGGGGGGGGGGGGGGGGGGGGGGGGGGGGGDGGGGGGGGGGGGGGGGGFGFGGEGGGGFDFBF=<GDCF5@EEGGFF
@M00200:205:000000000-AKKM3:1:1101:16897:5583 1:N:0:1
ATTGGGTTTAAAGGGCGCGTAGGCGGCGCGACAAGGCGGCGGTGAAAGTCCGGGGCTCAACCCCGGATCGGCCGTGGCGACTGTCGTGCTTGAGCACAGTAGAGGCGGGTGGAATTCCGGGTGTAGCGGTGGAATGCGCAGATATCGGGAGGAACACCAATGGCGAAGGCAGCACTCTGGGCCGGTACTGACGCTGAGGAGCGAAAGCGGGGGGAGCGAACAGGATTAGCTACCCCGGTAAG
+
GGGGGGGGGGGGGGGGGGGGGGGGGGGGGGGGGGGGGGGGGGGGGGGGGGGGGGGGGGGGGGGGGGGGGGGGGGGGGGGFGGGGGGGGGFGGGGGGGGGGGGDCGGGGGGEF=F,C,CFFG?E8:@0:E88E:F9:@EEGG5<2+<CCE*5?*AFGGECEGCFCGDGGGGGGEE68:<CGGFEEGC:8?0:+**1588FC:3**1CD***/CEG))):*?D)01,0747?2:<ECF5;5:<7
@M00200:205:000000000-AKKM3:1:1101:23458:5595 1:N:0:1
ACTGGGTTTAAAGGGCGCGTAGGCGGCCTGGTAAGTAGGGGGTGAAATCCTGCGGCTTAACCGCAGGGCTGCCTTCTAAACTGTCAGGCTCGAGCACAGTAGAGGCAGGTGGAATTCCCGGTGTAGCGGTGGAATGCGTAGAGATCGGGAAGAACATCAGTGGCGAAGGCGGCCTGCTGGGCTGTTGCTGACGCTGAGGCGCGACAGCGTGGGGAGCAAACAGGATTAGATACCCCAGTA
+
GGGGGGGGGGGGGGGGGGGGGGGGGGGGGGGGGGGGGGGGGGGGGGGGGGGGGGGGGGGGGGGGGGGGGGGGGGGGGGGGGGGGGGGGGGGGGGGGGGGGGGGGGGGGGGGGGGGGGGGGGGGGGGGGGGGGGGGGGGGGGGGGGGGGGGGGGGGGGGGGGGGGGGGGGGGGGGGGGGGGGGGGGGGGGGGGGGGGGGGGGGGCGGGGGGGGGGFGFGGGGGGGFGG7=7<FGGGFFDFG
@M00200:205:000000000-AKKM3:1:1101:19981:5605 1:N:0:1
ACTGGGTGTAAAGGGTGCGTAGGCGGCCTTCCAGGTCCGGTGTGAAATCTCTCGGCTCAACCGAGAAATGGCGCTGGAAACCGGAAGGCTTGAGTGTGCTAGGGGTGTGTGGAACTTCCAGTGGAGCGGTGAAATGTGTTGATATTGGAAGGAACGCCGGTGGCGAAAGCGACACACTGGGGCATAACTGACGCTGAGGCACGAAAGCTAGGGTAGCGAACGGGATTAGATACCCCAGTA
+
GGFFFFEGGFCGGGGGGGGGGGCFDGGGEGGGGGDGGGGGGGGGGGGDGEGGGGGG@FGGGGGGDEEDGGFFGGGGGDGGGGGGGGGGGGGGGCEFEFGGGGGFEEGEGGGGGGGGGGGAFDFCFGGEEFF@FFG<7BC@CACFF;F3FFF:CFGGGGGGEG>DEEEGCEGGEGGGG9CF7B8CCFFG?FFGGE35:CFFGGG5>EGGG7@680930>E8DGCG?C5<F45:7,<FFB?F
@M00200:205:000000000-AKKM3:1:1101:16501:5612 1:N:0:1
ATTGGGTATAAAGGGAGCGTAGGCGGATAGTTTAGTCAGAGGTGAAAGCCCAGGGCTCAACCTTGGAATTGCCTTTGATACTGGCTATCTTGAGTATGGAAGAGGTATGTGGAACTCCGAGTGTAGAGGTGAAATTCGTAGATATTCGGAAGAACACCAGTGGCGAAGGCGACATACTGGTCCATTACTGACGCTGAGGCTCGAAAGCGTGGGGAGCAAACAGGATTAGATACCCGAGTA
+
GGGGGGGGGGGGGGGGGGGGGGGGGGGGGGGGGGGGGGGGGGGGGGGGGGGGGGGGGGGGGGGGGGGGGGGGGGGGGGGGGGGGGGGGGGGGGGGGGGGGGGGGGGGGGGGGGGGGGGGGGGGGGGGGGGGGGGGGGGGGGGGGGGGGGGGGGGGGGGGGGGGGGGGGGGGGGGGFGGGGGGGGGGGGGGEGGGGGGGGGGGGGGGDFG=EGGGFGBGG?FGGGFGGFFFEDFFFD>DFG
@M00200:205:000000000-AKKM3:1:1101:4575:5614 1:N:0:1
ATTGGGTTTAAAGCGCACGTAGGCGGCTTTGTAAGTAAGAGGTGAAAGCCCAGAGCTCAACTCTGGAATTGCCTTTTAGACTGCATCGCTTGAATCATGGAGAGGTCAGTGGAATTCCGAGTGTAGAGGTGAAATTCGTAGATATTCGGAAGAACACCAGTGGCGAAGGCGGCTGACTGGACATGTATTGACGCTGAGGTGCGAAAGCGTGGGGAGCAAACAGGATTAGATACCCCTGTA
+
GGGGGGGGGGGGGGGGGGGGGGGGGGGGGGAFFGGGGGGGGGGGGGGGGGGGGGGGGGGGGGGGGGDFGGGGGGGGGGGGGGGGGGCCGGGGFGCGGGGGGGDCGGGGGGGFF9FFGGGGGGGGGGGGGGGGGGGGGGGGGGGGGGGFGGEGFFFFGEGGGGGGGGGGCCCCGE@:@EFGGGGGGG9DFGGGGGGGGCGFGGGGDGDFGEGGGGFGFGGGG:CF;F>?F?AGF<@GF5?+
@M00200:205:000000000-AKKM3:1:1101:14403:5622 1:N:0:1
ATTGGGTTTAAAGGGTGTGCAGGCGGTTTTGTTAGTCCTTCGTAAAAGCACTTGGGCTCAACCCAGGTAATGCGGTGGAAACGGCAAGACTTCGAGGACGCGAGAGGTAGAGGGAACTCGTGGTGTAGGGGTGAAATCCGTTGATATCATGGGGAACACCAAATGCGAAGGCACTCTACTGGCGCGCTCCTGACGCTCATACACGAAAGCGTGGGAATCGAACGGGATTAGATACCCGTGTA
+
GGGGGGGGGGGGGGGGGGGGGGGGGGGGGGGGGGGGGGGGGGGFFFGGGAFGGGGGGGGGEFFFGGGGEGGGGGGGGGGDGGGGGGGGGGGGGGGGGGGGGGGGGGGGGGGGGGGGGGGEGFGFFGGGGGGGGGFGDGGGFGGGGGGFGFGGGDGFCFCBFFCCFGEG:8BFGFGG?GGGDGGGGGGGEGGGGGGGGGGGGGGGGGGDGGE8>EB:FCFGGFGGBGGBFFFGFF<CFE@GF?
@M00200:205:000000000-AKKM3:1:1101:13827:5626 1:N:0:1
ACTGGGTTTAAAGGGAGCGTAGGCGGATAGTTTAGTCAGAGGTGAAAGCCCAGGGCTCAACCTTGGAATTGCCTTTGATACTGGCTATCTTGAGTATGGAAGAGGTATGTGGAACTCCGAGTGTAGAGGTGAAATTCGTAGATATTCGGAAGAACACCAGTGGCGAAGGCGACATACTGGTCCATTACTGACGCTGAGGCTCGAAAGCGTGGGGAGCAAACAGGATTAGATACCCCAGTA
+
GGGGGGGGGGGGGGGGGGGGGGGGGGGGGGGGGGGGGGGGGGGGGGGGGGGGGGGGGGGGGGGGGGFGFGGGGGGGFGGGGGFGGGGGGGGGFGFGGGGGGGGGFGGGGGGGGGGGGGGGGGFGGGGGGGGGGGGGGGGGGEGGGGGGGGGCCGGGGGGGGGGGGGGGGGGDGGGGGGGFGGGGGGGGGGGGGGGGGGGGGGGGGGGGGGGGGGFGFGGGGGGG@GGFF=CFE:<CEFFG
@M00200:205:000000000-AKKM3:1:1101:23759:5637 1:N:0:1
ATTGGGTTTAAAGCGCGTGTAGGCGGTTCAGTAAGTCCGCTCTGAAAGTCCGGGGCTCAACCCCGGAAGGCGGGTGGATACTGCTGAACTAGAGTGCGGAAGAGGCGAGTGGAATTCCCGGTGTAGCGGTGAAATGCGCAGATATCGGGAGGAACACCAATTGCGAAGGCAGCTCGCTGGGACGTGACTGACGCTGAGACGCGAAAGCGTGGGGAGCAAACAGGATTAGATACCCCCGTA
+
GGGGGGGGGGGGGGGGGGGGGGGGGGGGGGGGGGGGGGGGGGGGGGGGGGGGGGGGGGGGGGGGGGGGGGGGGGGGGGGGGGGGGGGGGGGGGGGGGGGDFGGGGGGGGGGGGGGGGGFGGGGGGGGGGGGGGGGGGGGGGGGGGGGGGGGGGGGGGGGGGGGGGGGGGGGGGGGGGGGGGGFGGGGGGGGGGGGGGGFGGGGGGGGGGGGGGGFGFGGGGGGGBGG?@?>FGGFGEFFG
@M00200:205:000000000-AKKM3:1:1101:6561:5639 1:N:0:1
ATTGGGCTTAAAGTGTGCGCAGGCGGCAGAGCAAGTCGAGTGTGAAAGCCCCGGGCTTAACTTGGGAATTGCGCTCGAAACTACTTTGCTGGAGTGTGGCAGAGGAAGGTGGAATTCCACGTGTAGCGGTGAAATGCGTAGAGATGTGGAGGAACACCGATGGCGAAGGCAGCCTTCTGGGCCAACACTGACGCTCATGCACGAAAGCGTGGGGAGCAAACAGGATTAGATACCCCCGTA
+
GGGGGGGGGGGGGCF@EGGGGGGGGGGGGFFGGGGGGGGGGGGGGGGGGGEGGGGGGFGGGG9EFGGGGGGGGEGCGGFGGGGCCGEGGGGGGGGGFGGGGGGGGGGGGGGGGGGGGGGGGGGGGGCGGGGGGGGGGGGGGGFGGGFGAFGGGGGGGGGGGGGGGGGGGGGGGBFCGGGGCGGGFCFGG478*5CGGFCEGGFG8EDGGGGGGGBGFGGDFGGC:FFFFFB>CCFD5>@G
@M00200:205:000000000-AKKM3:1:1101:14925:5648 1:N:0:1
ACTGGGTATAAAGGGCAGGTAGGTGGCTATGCAAGTCTGGTGTGAAATCCCAGGGCTCAACCCTGGAACTGCATTGGAAACTGCATGGCTTGAGTACCGGAGAGGTGAGGGGAATTCTCGGTGTAAGGGTGAAATCTGTAGATATCGAGAGGAACACCAGTGGCGAAGGCGCCTCACTGGCCGGTAACTGACACTGAGCTGCGAAAGCAAGGGGAGCAAACAGGATTAGATACCCCGGTAAGA
+
GGGGGGGGGGGGGGGGGGGGGGGGGGGGGGGGGGGGGGGGGGGGGGGGFFGGFGGGGGGGGGGGFGGGGGGGGGGGGGGFFGGGGGGGGGGGGGGGGGGGGGGGGGGGGGGGGGGGGGGGGEGFGGGFEFGGGGGGGFGGGFGGFFGGGFCCFGGGGGGFGCGEEEEGGGGGGGGGGGGGGCEGGGEGGGGGF67FFFFGGGCC>CCCFEEFGGF3>FGECDGC<CG@AF<FGE7FFEB5D><
@M00200:205:000000000-AKKM3:1:1101:4234:5670 1:N:0:1
ATTGGGTTTAAAGGGCGCGTAGGCGGCTACTTAAGCGTGTGGTGAAAGTCCGGGGCTCAACCCCGGATCGGCCGTGCGAACTGAGTGGCTCGAGCACTGTAGAGGCAGGTGGAATTCCGGGTGTAGCGGTGGACTGCGTAGAGATCCGGAAGAACACCGGTGGCGAAGGCGGCCTGCTGGGCAGTGGCTGCCGCTGAGGCGCGACAGCGGGGGGAGCCAACCGGATTAGATACCCGCGTA
+
GFGGGGGGGGGGGGGGGGGGGGGGGGGGGGGGGGGGGFGFGGGGGGGGFGGGGGGGGGGFGGG7FGE:FDGGEE4CFGGGGGGGFGFGGGGGGGGG@FGGGGGGGGGGGGGGGGGFFGGGGGGGGGGGGEEGG,FGGGGGGGGGGGCCGGGGGGGGGGGG@BCFGGGGGGGDGGGFF+<FGG8E@?FGGG*;CE<55@FCE5/*C5CF**:CEGFGF*<FG3:<>DGFFF9FGFG)8@FC
@M00200:205:000000000-AKKM3:1:1101:12049:5675 1:N:0:1
ATTGGGTTTAAAGGGCGTGTAGGCGGGAAGGTAAGTCGGGCGTGAAATCCCCAAGCTCAACTTGGGAACTGCACTCGAAACTACCTTCCTTGAGTGTCGGAGAGGAAAGCGGAATTCCTGGTGTAGAGGTGAAATTCGTAGATATTCGGAAGAACACCAGTGGCGAAGGCGACATACTGGTCCATTACTGACGCTGAGGCTCGAAAGCGTGGGGAGCAAACAGGATTAGATACCCCTGTA
+
GGGGGGGDGGGGGGGGGGGGGGGGGGGGGGGGGGGGGGGGGGGGGGGGGGGGGGGGGGGGGGGGGGGGGGGGGGGGGFGGGGGGGGGGGGGGGGFGGGGGGGGGDGGGGGGGGGGGGGGGGFGGGGGGGGGGGGFGGGG?<FGGGGGGGGGGGDGGGEGGGGGDGGGGGGCGGGG9CGGCGCFGGGGGGGGG5EGDEGGGGGCCFEDGD:EGGGEGFGGGGGGGBGG>FFA7<ACFFFFG
@M00200:205:000000000-AKKM3:1:1101:19617:5679 1:N:0:1
ATTGGGTTTAAAGAGCTCGTAGGCGGCCGCTCAAGTCGAATGTGAAACCTCGAGGCTCAACCTCGAGCCTGCATTCGATACTGGGCGGCTAGAGTCTGGTAGGGGGATCTGGAATTCCTGGTGTAGCGGTGGAATGCGCAGATATCAGGAGGAACACCGGTGGCGAAGGCGGGATCCTGGGCCAGTACTGACGCTGAGGAGCGAAAGCGTGGGGAGCAAACAGGATTAGATACCCCAGTA
+
GGGGGGGGGGGGGGGGGGGGGGGGGGGGGGGGGGGGGGGGGGGGGGGGGGGGGGGGGGGGGGGGGGGGGGGGGGGGGGGGGGGGGGGGGGGGGGGGGGGGGGGGGGGGGGGGGGGGGGGGGGGGGGGGGGGGGGGGGGGGGGFGGGGGGGGGGGGGGGGGGGGGGGGGGGGGGGGGGGGGGGGDGGFGFGGCCEDGEGGGGGGGGGGGGEGEGGFGFCFCGGGG0>>>F4<FFGG<>B?G
@M00200:205:000000000-AKKM3:1:1101:21911:5685 1:N:0:1
ATTGGGCTTAAAGTGCGCGTAGGCGGCTTAACAAGTGGCGGGTGAAATCCCTCGGCTTAACCGAGGAACTGCCTGCCAGACTGTTTGGCTTGAGACCGGGAGAGGTGAGTGGAATTCCCAGTGTAGCGGTGAAATGCGTAGATATTGGGAGGAACACCAGTGGCGAAGGCGGCTCACTGGACCGGTACTGACGCTGAGGCGCGAAAGCGTGGGGCGCAAACAGGATTAGATACCCGCGTAAGA
+
GGGGGGGGGGGGGGGGGGGGGGGGGGGGGGGGGGGGGGGGGGGGGGGGGGGGGGGGGGGGGGGGGGGGGGGGGGGGGGGFFGGGGGGGGGGGGGGGGGGGGGGGGGGGGGGGGGGGGGGGGGGGGGGGGDGGGGGGGGGGGGGGGGGGGGGGGGGGGGGGGGGGGGGGGGGGG5EGGGGG7CGGGGEGD>F?ECCEGFF5EDGGCEDFG5:EGG)9BEGGCFFG?4:768<CCFGDBD>EC1>
@M00200:205:000000000-AKKM3:1:1101:6986:5690 1:N:0:1
ATTGGGTGTAAAGAGCGTGTAGGCGGCCGCATAGGTCCGTTGTGAAAACTGGAGGCTTAACCTTCAGACGTCGATGGAAACCGTGCGGCTAGAGTCCGGAAGAGGAGAGTGGAATTCCTGGTGTAGCGGTGAAATGCGCAGATATCAGGAAGAACACCCGTGGCTAAGGCGGTTTTCTAGTACGGTACTGACGCTGAGACGCGCAAGCGTGGGGAGCGAACAGGATTCGATACCCCAGTA
+
CGGGGGGGFGGDEFGFG@CF@@EFGGD::C+,8EFGGFE@FGGGGGGDGFEDFFGGG8FGGGGGGGCGFGGGD:FGDFGGG,FBFGGEFGEF=EG<FGGCFCGGGF7ECFEFFGGGGGDCAFGGAFFGGGGGGGGGGE7CGG9CGFCGGG7A<CGGGGGGGGGGFGFGGCEC:E*:BF,CF;BG5?FGGGGGCDGGEGFC5CG>E:7DGEGGG*<D>*:5DDGF(9:)<FA<EGFC)89F
@M00200:205:000000000-AKKM3:1:1101:16583:5708 1:N:0:1
ACTGGGTGTAAAGGGTGCGTAGGCGGCTAAATAAGTCAGTGGTGAAAGCCCGCAGCTCAACTGCGGAATTGCCATTGAAACTGTCTAGCTTGAATCTGGTTGAAGTGGGCGGAATACATCATGTAGCGGTGAAATGCTTAGATATGATGTAGAACACCGATTGCGAAGGCAGCTCACTAAGCCAACATTGACGCTGAGGCACGAAAGCGTGGGTAGCGAACAGGATTAGATACCCTCGTA
+
GGGGGGGGGGGGGGGGGGGGGGGGGGGGGGGGGGGGGGGGGGGGGGGGGGGGGGGGGGGGGGGGGGGGGGGGGGGGGGGGGGGGGGGGGGGGGGGGGGGGGGGGGGGGGGGGGGGGGGGGGGGGGGGGGGGGGFGGGGGGGGGGGGGGGGGGGGGGGGGGGEGGGGGGDGGGGGGGGGGGGGGGGGGGGGGGGGGGDGFGGGGGGGGGGGGEFGB5FCEEGGGGFGF?F=2CEFE4FBFG
@M00200:205:000000000-AKKM3:1:1101:6691:5711 1:N:0:1
ATTGGGTTTAAAGGGCGTGTAGGCGGTTTGTTAAGTCATGTGTGAAATCCCTCGGCTCAACCGGGGAAGGACGCATGAAACTGGCAAGCTAGAGTACCAAAGAGGGGGGTGGAATTCCCGGTGTAGCGGTGAAATGCGTAGATATCGGGAGGAACACCGGTGGCGAAGGCGGCCCCCTGGTTGGATACTGACGCTGAGACGCGAAAGCGTGGGGAGCAAACAGGATTAGATACCCGAGTA
+
GGGGGGGGGGGGFGGGGFGGGGGGGGGGGGFGGGGGGGGGGGGGGGEGGGFGGGGGGGGGGGEGGGGGGGGGGGGGGEFGGFGGGGGGGGGGGGGGGGGGGGGFFGGEDGCGGGGG9FFEGGGG9FFGGGGGGGGFEGGE:FGF9FEGGGDGDFFGGGGG8EGGGGGGEGGGGGGGGGGEFGCEFDFCFFFGG55ECFF6CDG*C?9FECEEGD:<DC?6DGEGB7F297<C?CC)87>F
@M00200:205:000000000-AKKM3:1:1101:14026:5723 1:N:0:1
ATTGGGTGTAAAGGGCGCGTAGGCGGCCTGGTAAGTAGGGGGTGAAATCCTGCGGCTTAACCGCAGGGCTGCCTTCTAAACTGTCAGGCTTGAGCACGGTAGAGGCAGATGGAATTCCCGGTGTAGCGGTGGAATGCGTAGAGATCGGGAAGAACATCAGTGGCGAAGGCGGTCTGCTGGGCCGTTGCTGACGCTGAGGCGCGACAGCGTGGGGAGCAAACAGGATTAGATACCCCAGTA
+
GGGGGGGGGGGGGGGGGGGGGGGGGGGGGGGGGGGGGGGGGGGGGGGGGGGGGGGGGGGGFGGGGGGGGGGGGGGGGGGGGGGGGGGGGGGGGGGGGGGGGGGGGGGGGGGGGGGGGGGGGGGGGGGGGGGGGGGGGGGGGGGGGGGGGGGGGGGGGGGGGGGGGGDCFGGGGGGGGGGGGGGGGGGGGGGGGGGGGGGGGGGGGEGGGGGGGGFGFGGGFGGG?6CBFFAFFFGDEEFG
@M00200:205:000000000-AKKM3:1:1101:26374:5767 1:N:0:1
ATTGGGTATAAAGCGCGTGTAGGCGGTTCGGTAAGTCCGCTGTGAAAGTCGGGGGCTCAACCCTCGGACGCCGGTGGATACTGTCGGGCTAGAGTACGGAAGAGGCGAGTGGAATTCCTGGTGTAGCGGTGAAATGCGCAGATATCAGGAGGAACACCAATTGCGAAGGCAGCTCGCTGGGACGTTACTGACGCTGAGACGCGAAAGCGTGGGGAGCAAACAGGATTAGATACCCGTTTA
+
FGGGGGGGGGGGGGGGGGGGGGGGGGGGGGGGGGGGGGGGGGGGGGGGGGGGGGGGGGGGGGGGGDGGGGGGGGGGGGGGGGGGGFGGGGCCFGGGGGCGCCFDDGGGGGGGGGGGGGGGGGGGGGGGGGGGFGGCFBFDGGGCGGGGFFGGGFGGGGGFFGGGGGGGCGGGGGGGGGGGGGGGGCGGGGGGEDGGGG?CEDGE88DF=EEGDEE5;7CCFCGG0CF76/6C@EF5>)<F
@M00200:205:000000000-AKKM3:1:1101:6341:5775 1:N:0:1
ATTGGGCTTAAAGGGCGCGTAGGCGGCTGTGGCAGTCGGGTGTGAAAGCCCGGAGCTCAACTCCGGAACGGCACTCGAGACGCCACGGCTGGAGGCCGGAAGAGGAGGGTGGAATACCCAGTGTAGAGGTGAAATTCGTAGATATTGGGTGGAACACCGGTGGCGAAAGCGGCTCTCTGGTCCGGACCTGACGCTGAGGCGCGAAAGCGTGGGGAGCAAACAGGATTAGATACCCGCGTA
+
GGGGGGGGGGGGGGGGGGGGGGGGGGGGGGGGGGGGGGGGGGGGGGGGGGGGGGGGGGGGGGGGGGGGGGGGGGGGGGGGGGGGGGGGGGGGGGGGGGGGGGGGGGGGGGGGGGGGGGGGGGGFGGGGGGGGGGGGGGGFGFGGGGGGGGGGG9FGGGGGGGGGGGGGGGGGGGGGGGGGGGGGGGGGFFGGGGGGEGGGGGDEGGGGGGGGGGFGFGGCCFGG?GGFFFFF?CFGFEF:
@M00200:205:000000000-AKKM3:1:1101:6985:5797 1:N:0:1
ATTGGGTGTAAAGGGTGCGTAGGCGGCCTTATAAGTCAGTGCTGAAATATCCCGGCTTAACCGGGAGGGTGGCATTGATACTGTAGGGCTTGAGTAAAGTTGAGGTTGGCGGAATTGACGGTGTAGCGGTGAAATGCTTAGATATCGTCAAGAACACCGATAGTGTAGACAGCTAACTAAGCTTTAACTGACGCTGAGGCACGAAAGTGTGGGGATCAAACAGGATTAGATACCCTCGTA
+
GGGGGGGGGGGGGGGGGGGGGGGGGGGGGGGGGGGGGGGGGGGGGGGGGGGGGGGGGGGGGGGGGGGGGGGGGGGGGGGGGGGGGGGGGGGGGGGGGGGGGGGGGGGGGGGGGGGGGGGGGGGGGGGGGGEGGGGGGGGGFGGGGGGGGGGGGGGGGGGGGGGGGGGGGGFGGGGGFGGGGGGGGGGCFGGGGGGGGGG=EGGCEGD>7CGGGGFGFGGGGGGGBGF?FFDFCCFF>FFD
@M00200:205:000000000-AKKM3:1:1101:5826:5821 1:N:0:1
ATTGGGTTTAAAGGGCGCGTAGGCGGCTTGACAAGCGTGCGGTGAAAGCTCGGGGCTCAACCCCGAGTCGGCCGTGCGAACTGTCAGGCTCGAGCACAGTAGAGGCAGATGGAATTCCGGGTGTAGCGGTGGAATGCGTAGAGATCCGGAAGAACACCGGTGGCGAAGGCGGTCTGCTGGGCTGTGGCTGACGCTGATGCGCGACAGCGTGGGGAGCAAACAGGATTAGATACCCGTGTA
+
GGGGGGGGGGGGGGGGGGGGGGGGGGGGGGCCEFFGGGGGGGGGGGGGGGGGGGGGGGGGGGGGGGGGGGGGGGGGGGGGGGGGGGCGGGGGGGGGGGGGGGGGGGGGGGGGGGGGGGGGGGGGGGFGGGGGGGGGGGGGGGGGGGGGGGGGGGGGGGGD:FGFGDCGFGGGCGEGGGGGGGGGGGGGGGEGGGGGG?FFGGGGGGGGGGGGGGFGFCACGGGG?4FBFFFCF6<DDE@F
@M00200:205:000000000-AKKM3:1:1101:9902:5828 1:N:0:1
ATTGGGTTTAAAGCGTGTGTAGGCGGGATGGTAAGTACCTTGTGAAATCCCACAGCTTAACTGTGGAATTGCTTGGTATACTGCCGTTCTTGAGTCACCTAGGGGCAGCTGGAACAGATGGTGGAGCGGTGAAATGCATAGATATCATCTGGAACGCCAATGGTGCAGACAAGCTGCTGGGGGTGTACTGACGCTGAGGCACGAAAGCCAGGGGAGCAAACGGGATTAGATACCCCTGTA
+
GGGGGGGGGGGGGGGFGGGGGGGGGGGGGGGGGGGGGGGGGGGGGGGGGGGGGGGGGGGGGGGGGGGGGGGGGGGGGGGGGGGGGGGGGGGGGGGGGGGGGGGGGGGGGGGGGGGGGGGGGGGGGGGGGGGGGGGGGGGGGGGGGCCFGGGGGGGGGGGGGGGEGGGGGGG8FEGGGGGGDEEEGGGFGGGGCGGGGGGGGGGGGGCGGGGGGD):AFGG4<EGFG43=@AFGGGDF@9C
@M00200:205:000000000-AKKM3:1:1101:16007:5836 1:N:0:1
ATTGGGCTTAAAGGGCGCGTAGGCGGGATGGCAAGTCAGTCGTGAAATCTCTCGGCTCAACCGAGAAACGTCGGCTGATACTGCCGTTCTTGAGGGATGCAGAGGAGACTGGAATTCCCGGTGTAGCGGTGAAATGTGTAGAGATCGGGAGGAACACCGGTGGCGAAGGCGGGTCTCTGGGCATTTCCTGACGCTGAGGCGCGAAAGCGTGGGGAGCAAAGGGGATTAGATAACCTAGTA
+
DGGGGGGFGGFFGFGGDGGG:FEFGG:FF:FD@F@EFF<CFGD,@FFGGGG,EFEF,BFC,FCE+8BFCFFFCCGGEEGFGDCFGGFGGCGGCFGCFGGGD9<BCDFFFG8DDB9DFGGGGE7FGAB3<F7C<FC>F93@9FGGGGCGGGG*>BAFFGGGGDGC1=E:FFCEGCEFC796EC;C:CEFDFFFGG558@FF5C5:?EGF*/;?EG>D>7C+*2A3,>><094*+,<*)/1A
@M00200:205:000000000-AKKM3:1:1101:20263:5846 1:N:0:1
ATTGGGTGTAAAGAGCTCGTAGGCGGTTTGTCGCGTCTGCTGTGAAATCCCGAGGCTCAACCTCGGGCTTGCAGTGGGTACGGGCAGACTAGAGTGCGGTAGGGGAGATTGGAATTCCTGGTGTAGCGGTGGAATGCGCAGATATCAGGAGGAACACCGATGGCGAAGGCAGATCTCTGGGCCGTAACTGACGCTGAGGAGCGAAAGCATGGGGAGCGAACAGGATTAGATACCCTTGTA
+
GGGGGGGGGGGGGGGGGGGGGGGGGGGGGGGGGGGGGGGGGGGGGGGGGGGGGGGGGGGGGGGGGGGGGGGGGGGGGGGGGGGGGGGGGGGGFGFGGGGGGGGGGGGGGGGGGGGGGGGGGGGGGGGGGFGGFGGGGGGGGGGDGGGGGGGGGGGGGGGGDGGGGGDGGGGGG9CECGFFGGGGGGGGGGGGGGDGGGGGGGGGGGGGG<FGGGFGFGEGGDGGFGF?FFAGGF:C:5@E
@M00200:205:000000000-AKKM3:1:1101:27321:5861 1:N:0:1
ATTGGGCTTAAAGGGAGCGTAGGCGGATAGTTTAGTCAGAGGTGAAAGCCCAGGGCTCAACCTTGGAATTGCCTTTGATACTGGCTATCTTGAGTATGGAAGAGGTATGTGGAACTCCGAGTGTAGAGGTGAAATTCGTAGATATTCGGAAGAACACCAGTGGCGAAGGCGACATACTGGTCCATTACTGACGCTGAGGCTCGAAAGCGTGGGGAGCAAACAGGATTAGATACCCCTGTAAGA
+
GGGGGGG-CFGGGGGGGGGFGGGGGGGEGGGGGGGGGGGGGGGGGGGGCGFG8FGGFGGC<EGGCGGGGGFGGGGGGGGGGGGGGGGGGGGGGGGGGGGGG,CFGGGGGGGGGGGGGGFEEFGGGEEFCFGGFFFGGGGGGGGGGFGGGGECFAFF>FGGGGGG7=CCGGEGGGGGGFFGGGGGGGGGGGC?ECGGGDGGFGCECGGGGGCFGGF<>FGGGGGGDGGFFA?FCC?FF5FGGCF
@M00200:205:000000000-AKKM3:1:1101:6174:5875 1:N:0:1
ACTGGGTTTAAAGGGCTCGTAGGCGGTTTGTCGCGTCGGGAGTGAAAACGCCGTGCTTAACACGGCGCTTGCTTCCGATACGGGCAGACTAGAGGTATTCAGGGGAGAACGGAATTCCTGGTGTAGCGGTGAAATGCGCAGATATCAGGAGGAACACCGGTGGCGAAGGCGGTTCTCTGGGAATGACCTGACGCTGAGGAGCGAAAGTGTGGGGAGCGAACAGGATTAGATACCCGCGTA
+
GGGGGGGGGGGGGGGGGGGGGGGGGGGGGGGGGGGGGGGGGGGGGGGGGGGGGGGGGGGGGGGGGGGGGGGGGGGGGGGGGGGGGGGGGGGGGGGGGGGGFGGGGGGGGGGGGGGGGGGGDFGGGGGGGGGGGGGGGGGGGGGGGGGGGGGGDGGGGGGGGGGGGGGGGGGGGGGGGGGC>86CFFCEFCGGGGGGGGFGGFC8CCCF??EGGGFG:EE?DDFF?4FFFFDGFGGC>>>E
@M00200:205:000000000-AKKM3:1:1101:10232:5875 1:N:0:1
ACTGGGTTTAAAGCGCGTGTAGGCGGCTCGGTAAGTCTGCTGTGAAAGTCCAGGGCTCAACCCTGGGATGCCGGTGGATACTGTCGAGCTCGAGTCCGGAAGAGGCGAGTGGAATTCCTGGTGTAGCGGTGAAATGCGCAGATATCAGGAGGAACACCAACGGCGAAGGCAGCTCGCTGGGACGTGACTGACGCTGAGACGCGAAAGCGTGGGGAGCAAACAGGATTAGATACCCGCGTAAGA
+
GGGGGGGGGGGGGGGGGGGGGGGGGGGGGGGGGGGGGGGGGGGGGGGGGGGGGGGGGGGGGGGGGGGGGGGGGGGCGGGGGGGGGGGGGGGGGGGGGGGGGGGGGGGGGGGGGGGGGGGGGGGGGGGGGGGGGGGGGGGEGGGGGGGGGGGGGGGGGGGGGGGGGGGGGFGGGGGDGEGGGGGEGDFGGGGCEGCECFFGGGGGGGGGEEGGGGFGFGFEFFFGBDGFFFFGGGGGFE@CG?A
@M00200:205:000000000-AKKM3:1:1101:6744:5876 1:N:0:1
ATTGGGTTTAAAGCGCGTGTAGGCGGCTTTGCAAGTCGGATGTGAAAGCCCACGGCTCAACCGTGGAAGTGCATCCGAAACTGCATGGCTCGAGTCTCGGAGAGGAAGGTGGAATGCTTGGTGTAGAGGTGAAATTCGTAGATATCAAGCAGAACACCTGCGGCGAAGGCGGCCTTCTGGACGATGACTGACGCTGAGACGCGAAAGCGTGGGGAGCAAACAGGATTAGATACCCCCGTA
+
GGGGGGGGGGGGGGGGGGGGGGGGGGGGGGGGGGGGGGGGGGGGGGGGGGGGGGGGGGGGGGGFGGGGGGGGGGGGGGGGGGGGGGGGGGGGGGGGCGGGGGEGGFGGGGGGFGGGGGGDFFGGFGGGGFGGGGGGGGGGGGGGDFGGGGGGGGFFGGGGGGGGGGGGGGGGGGGGGGGFGGGGGC?FGD+>CGDGGGFGGGGGGGGGGGGGGGFGFGGGGGGGFGGBF4<GGFFFFFF5
@M00200:205:000000000-AKKM3:1:1101:6803:5884 1:N:0:1
ACTGGGTTTAAAGAGCTCGTAGGCGGTTTGTTGCGTCGGCTGTGAAATCCCGAGGCTCAACCTCGGGTCTGCAGTCGATACGAGCAAACTAGAGTGTTGCAGGGGAGACTGGAATTCCTGGTGTAGCGGTGAAATGCGCAGATATCAGGAGGAACACCGGTGGCGAAGGCGGGTCTCTGGGCAACAACTGACGCTGAGGAGCGAAAGCGTGGGGAGCGAACAGGATTAGATACCCGTGTA
+
GGGGGGFEFGGGGGGGGGGGGGGGGGFGGGGGGFGEGGGGGGGGGGGGGGGGGGGGGGGGGGGGGGGGGGGEGGFGGDGGGGGGGGGGFFGGGGCFFGGGGGGGGGGGGGGGGGGGGGGGGFGGGGGGGGGGGGGGGEEGGECFGFGGGGGGGGFGGCCFBFGEEDEGG7FEECEGCEFEC5CG5EF*69F+;*7ACG8CG7CEC8>*C7?EEGDDDGGE<DGGF4*4=@BFG8:D>E)C
@M00200:205:000000000-AKKM3:1:1101:17352:5889 1:N:0:1
ATTGGGTTTAAAGCGCGCGCAGGCGGATGATCGCATCGTCGGTGAAAGCCCCCCGCTCAACGGGGGAGGGTCCGGCGAGATGGGTCATCTGGAGGCAGGGAGAGGCGAGTGGAATTCCGGGTGTAGTGGTGAAATGCGTAGAGATCCGGAGGAACACCAGTGGCGAAGGCGGCTCGCTGGACCTGACCTGACGCTGAGGCGCGAAGGCGTGGGGAGCGAACGGGATTAGATACCCCTGTAAGCT
+
GGGGGGGGGGGGGGGGGGGGGGGGGGEGGGGEDC@FGGGGGGGGGGGGGFD:FGGGGGGGGGGECGGGG>FGGGGGGGCGCDGGEFFGGGDGGGDEFGGGCEECEFGGGFGGGGGGGF:FGGGGGGGGGGGGGCFGG7FEGE@CFGG@FGGGGGGGGGGDG6EGEEGGGGGGGEGEGGE>CCEG6;:FGGGGGGG5E>FGCDGGC5DGGGGGGEEC::CG:DGG?CC?F94:AFFCF3)+0)))
@M00200:205:000000000-AKKM3:1:1101:6680:5898 1:N:0:1
ATTGGGTTTAAAGCGCACGTAGGCGGACTTTCAAGTCAGGGGTGAAATCCCGGGGCTCAACCTCGGAATTGCCTTTGATACTGTAGGTCTCGAGTCCGGAAGAGGTGGGTGGAATTCCTAGTGTAGAGGTGAAATTCGTAGATATTAGGAAGAACACCGGTGGCGACGGCGGCCCACTGGTCCGGTACTGACGCTGAGGTGCGAAAGCGTGGGGAGCAAACAGGATTAGCTACCCGGGTA
+
GEFGGGEEGGGGGGGGGGGGGGGGGGGEGCFGGGGGGGGEGGGGGGGGGGGD+CEGGGGGGGGGGGGGGGGGGGGGGCEFGGGGD?EFGGCEGGEGGGG@FD=FCE+9C>FEGGGGGG<FGGGGGG9FFGGCGGGFGGGGGGGGDF@FGGFFGFGGGG7FFEGFEE*CFGDGG*:CEGFFCFGGGGGGGGGGGGGG=*1+/9=EGGGGGGGGG*<CDEG+9FGFFGGFF):CGGGGD57=
@M00200:205:000000000-AKKM3:1:1101:4093:5911 1:N:0:1
ACTGGGTGTAAAGGGCGCGTAGGCGGCTTGGCAAGTGAAAGGTGAAATCCCTCGGCTTAACCGAGGAACTGCCTTTCAGACTGCTTTGCTTGAGGCCGGGAGAGGCGAGTGGAATTCCCAGTGTAGCGGTGAAATGCGTAGATATTGGGAGGAACACCAGTGGCGAAGGCGGCTCGCTGGACCGGTTCTGACGCTGAGGCGCGAAAGCGTGGGGCGCAAACGGGCTTAGATCCCCTAGTA
+
GGGGGGGGGGGGGGGGGGGGGGGGGGGGGGGGGGGGGGGGGGGGGGGGGGGGGGGGGGGGGGGGGGGGGGGGG<FFGGGGGGGGGGGGGGGGGGGGGGGGGGGGGGGGGGGGGGGGGFGGGGGGGGGGGGGGGGGGGGGGGGGFGGGGGFECGGGGGGG7FBFGGGGGGGGGGDEGGGGDGGGGGGEGGGGGGGGGGGFGGGGGGGGG5**:CG)9BEGGG3ED(9>2FFA*<@EFF462
@M00200:205:000000000-AKKM3:1:1101:8492:5918 1:N:0:1
ATTGGGTTTAAAGCGTGCGTAGGTGGTTCGTTAAGTCTGCCGTGAAAGCCCCGGGCTCAACCTAGGAATGGCGGTGGATACTGGCGGACTAGAGTGCGGTAGAGGGTGGTGGAATTCCCGGTGTAGCAGTGAAATGCGTAGAGATCGGGAGGAACATCTGTGGCGAAGGCGAGCTACTGGACAACATCTGACGCTGAGGCTCGAAGGCCAGGGGAGCAAAAGGGATTAGATACCCGCGTAAGA
+
GGGGGGGGGGGGGGGGGGGGGGGGGGGGGGGGGGGGGGGGGGGGGGGGGGGGGGGGGGGGGFGGGGGGGFGGGCGGGGGFFGGGGGGGGGCCFGFGGGG?FEGGGGCFGGGGGGGGG9FGGGGGGGGFGGGGGGGGGGEGGGGGGGGGGGGGGGFGFGGGGGGGGDGCEGGD>=CCFFGGGFCFFGCFGGE+=5C5EF@C:FGGGC<4E=FGDGFG:EFGGFEC?<43=B2CC6877>55C?>
@M00200:205:000000000-AKKM3:1:1101:17461:5920 1:N:0:1
ATTGGGTATAAAGGGCTCGTAGGCGGTCTGTCACGTCGGGAGTGAAAACTCGGGGCTTAACCCCGAGCCTGCTTCCGATACGGGCTGACTAGAGGTATGCAGGGGAGAACGGAATTCCTGGTGTAGCGGTGAAATGCGCAGATATCAGGAGGAACACCGGTGGCGAAGGCGGTTCTCTGGGCATTACCTGACGCTGAGGAGCGAAAGTGTGGGGAGCGAACAGGATTAGATACCCGCGTA
+
GGGGGGGGGGGGGGGGGGGGGGGGGGGGGGGGGGGGGGGGFGGGGGGGGGGGGGGGGGGGGGGGGGDGGGGGGGGGGGEGGGGGGGGGGGGGFFFGGGGGGGGGGGGGGGGGGGGGGGGGGGGGGGGGGGGCFGGGGGGGGGGGGGGGGGGGEGGGGGDEGGGGGGDGGGGGGGGGGGGCGCGGGGGGGG6+875ECFF6*9EGG5):@9<EEGBDFGGD35FC(*2)19<FFFFD>:@G
@M00200:205:000000000-AKKM3:1:1101:21918:5921 1:N:0:1
ACTGGGCTTAAAGCGTGTGTAGGCGGATCGTTAAGTACCTTGTGAAATCCCCCGGCTCAACCGGGGAACGGCTGGGTATACTGGCGGTCTTGGGCCACCTAGGGGCGGACGGAACAAGCGGTGGAGCGGTGAAATGCGTAGATATCGCTTGGAACGCCGACGGCGAAAGCAGTCCGCTGGGGGTGTGCCGACGCTGAGACACGAAAGCCAGGGGAGCGAACGGGATTAGATACCCTAGTA
+
GGGGGGGGGGGGGGGGGGGGGGGGGGGGGGGGGGGGGGGGGGGGGGGGGGGGGGGGGGGGGGGGGGGGGGGGGGGGGGGGGGGGGGGGGGGGGGGGGGGGGGGGGGGGGGGGGGGGGGGGGGDGGGGGGGGGGGGGGGGGGGGGGGGGGGGEGGGGGGGGGGDGGGGGGGGGGGGGGGGGDGGGGGGGGGCGEGGGGCGGGGEGGGGGGGGGGDBGFGGGGGGGFG5?FFAGGFGF)<FG
@M00200:205:000000000-AKKM3:1:1101:26318:5942 1:N:0:1
ATTGGGTTTAAAGAGCTCGTAGGCGGCTTGTCACGTCGGATGTGAAAGCCCGGGGCTTAACCCCGGGTCTGCATTCGATACGGGCAGGCTAGAGTGTGGTAGGGGAGATCGGAATTCCTGGTGTAGCGGTGAAATGCGCAGATATCAGGAGGAACACCGGTGGCGAAGGCGGATCTCTGGGCCATTACTGACGCTGAGGAGCGAAAGCGTGGGGAGCGAACAGGATTAGATACCCGTGTAAGC
+
FGCFCGGGEFCFGGGGFGGGGCGFCGFEGGGGGGGGGGGGGGGGGFFFGGGGGGDCFCAFFGGE=7FGGGFGGGGGFGGFGGGGGGGGC,<EEF<EFFG=FGGGGGGGGGGGGDGGGGGGFGGEFGFFGGCCFCFGFCG3CCFFGG9@BFEGD<FFGGGGGGD@CF*FFGEGGGGFF?:FGDGCGFD;C+:8CCC5C8E6E3C*:5<4*:CDC*5)):E=D)*51DF?*/)*23+/007=:2)
@M00200:205:000000000-AKKM3:1:1101:16365:5954 1:N:0:1
ATTGGGCTTAAAGGGCGCGTAGGTGGTTTGATAAGGGTGTGGTGAAAGTCCGGGGCTCAACCCCGGATCTGCCGTGCCGACTGTCAAACTCGAGGACTGTAGAGGCAGACGGAATTCCGGGTGTAGCGGTGGAATGCGTAGAGATCCGGAGGAAGACCGGTGGCGAAGGCGGTCTGCTGGGCAGTTTCTGACACTGAGGCGCGACAGCGTGGGGAGCAAACAGGATTAGATACCCTAGTA
+
GGGGGGGGGGGGGGGGGGGGGGGGGGGGGGGGGGGGGFGGGGGGGGGGGGGGGGGGGGGGGGGGGGGGGGGGGGGGGGGGGGGGGGGGGGGGGGGGGGGGGFGGGGGGGGGGGGGGGGGGGGGGGGGGGGGGGGGGGGGGEGGCFGGGGGGGGGGGFGGGGGGFGGGGGGGGGGGGGGGGGGGGGFDFGG+<CFDECFFGGGGGGGGGG7EGGGFGFFGGGDGGFGG24*.>FGG4@F6F
@M00200:205:000000000-AKKM3:1:1101:11202:5957 1:N:0:1
ATTGGGTTTAAAGGGTGCGTAGGCGGGTAGGTAAGTCAGTGGTGAAATCTCCGAGCTTAACTCGGAAACTGCCATTGATACTATCTATCTTGAATGTTCTGGAGGTGAGCGGAATATGTCATGTAGCGGTGAAATGCTTAGATATGACATAGAACACCAATTGCGTAGGCAGCTTGCTACACAATAATTGACGCTGAGGCACGAAAGCTAGGGGAGCAAACGGGATTAGATACCCGAGTAAGA
+
GGGGGGGGGGGGGGGGGGGGGGGGGGGGGGGGGGGGGGGGGGGGGFFGGGGGGGGGGGGGGGGGGGGGGGGGGGGFFGFGGGGGGGGGGGGGGGGGGGGGGGGGGGGGGGGGGGGGGGGGGGGGGGGGGGGGGGGGGGGGGGGGGFGGGGGCGGFGGGGGGGGGGGGGGGGGGGGGGFEGEFGGFGGGGD@CEC47?DFGGGGGGGG47@FFFDFG):BFFG=D?DD<4ACC9CFCBFFGGFF
@M00200:205:000000000-AKKM3:1:1101:21532:5967 1:N:0:1
ATTGGGTGTAAAGGGCGCGTAGGCGGCCTTCTAAGTCGAACGTGAAATCCCCGGGCTCAACCCGGGAACTGCGTCCGAGACTGGAAGGCTCGAATCCGGGAGAGGGATGTGGAATTCCAGGTGTAGCGGTGAAATGCGTAGATATCTGGAGGAACATCGGTGGCGAAGGCGGCATCCTGGACCGGTATTGACGCTGAGGCGCGAAAGCCAGGGGAGCAAACAGGATTAGATACCCCTGTA
+
FGGGGGEGGGGGGGGGGGGGGGGGGGGGGGGGGGGGGGGGGGGGGGFGGGGGGGGGGGGFGGGGGGGGGGGGGGGGGGGEGGGGGGFGGFGGGGGGGGGGGGGGGGGGGGGGGFGGGGGGGGGGGGGGGGGGGF,@CGGGGGGGGGGGGFGGFGGGGGGGGGGFGCGGGGGGGGGGFGGGGGGGGGGGGGGGGGGEEGGGGGEGCCCFCEFGGGFG>GGGGGGG(>F24=2DC6C5>F6<
@M00200:205:000000000-AKKM3:1:1101:20767:5993 1:N:0:1
ATTGGGTGTAAAGCGTGTGTAGGCGGACCGTTAAGTGCCCGCGTGAAATCCCCCGGCTCAACCGGGGAACGGCCGGGCATACTGGCGGTCTTGAGCGATCCAGGGGTCATCGGAACAAACGGTGGAGCGGTGAAATGCGTAGATATCGTTTGGAACGCCGACGGTGAAAACAGATGACTGGGGATCCGCTGACGCTGAGACACGAAAGCCAGGGGAGCAAACGGGATTAGATACCCGAGTA
+
GGGGGGGGGGGGGGGGGGGGGGGGGGGGGGGGGGGGGGGGGGFFGEGGFGGFGGGGGGGGGGGGGEGFGGGGGGGDGGGGGGGFEFGGGGGGGGGGGGFGE9FGGDGGFGGGGGGGGGGGGGFFGFFCGGGGGGGGGFGGGGEFFGGGGGCGDGGGGGDBF@FGGGGGFGFFG?CFGGCCFF=*?>8CGGGDFED5C?@EGGGGGG:5*=@CFE>37CGFG*CD211:?FADFCGFFBE5<
@M00200:205:000000000-AKKM3:1:1101:17641:5994 1:N:0:1
ATTGGGTATAAAGGGCGTGTAGGCGGTCTGCTAAGTCATGTGTGAAAGCCCTCGGCTTAACCGAGGAACGACGCATGAAACTGGCAAGCTAGAGTACCAAAGAGGGGGGTGGAATTCCCGGTGTAGCGGTGAAATGCGTAGATATCGGGAGGAACACCGGTGGCGAAGGCGGCCCCCTGGTTGGATACTGACGCTGAGACGCGAAAGCGTGGGGAGCAAACAGGATTAGATACCCGGGTAAGA
+
GGGGGGGGGGGGGGGGGGGGGGGGGGGGGGGGGGGGGGGGGGGGGGGGGGGGGGGGGGGGGGGGGGGGGGGGGGGGGGGGGGGGGGGGGGGGGGGGGGGGGGGGGGGGGGGGGGGGGGGGGEFGGGGGGGGGGGGGGGGGGGGGGGEGGGGGGGGGGGEEEGGGGGGGGGGGGEGGGGGGFFGGFGGGCGGGGGGGGGGGGGGGGEG*CEGGGGFGFGFC<FGG<4D<??ACF8CDBEFGGBB
@M00200:205:000000000-AKKM3:1:1101:9185:5995 1:N:0:1
ACTGGGTGTAAAGGGCTCGTAGGCGGCCAACTAAGTCAGACGTGAAATCCCCAGGCTCAACCTGGGAACTGCGTCTGATACTGAATGGCTTGAATCCGGGAGAGGGATGCGGAATTCCAGGTGTAGCGGTGAAATGCGTAGATATCTGGAGGAACACCGGTGGCGAAGGCGGCATCCTGGACCGGTATTGACGCTGAGGCGCGAAAGCGTGGGGAGCAAACAGGATTAGATACCCCGGTA
+
GGGGGGGGGGGFGGGGGGGGGGGGGGGGDGGGGGGGGGGGGGGGGGGGGGGGGGGGGGFGGGGGGGGGGGGGGGGGGDGGGGGGGGGGGGGGGGGGGGGG>FGGGGGGGGGGGBFFGGGGGGGGGGGGDGDGGGGGGGGGGGGGGFFGGGGGGG8FGGGGGGGGGGGGGGGGGGCFGGGGGGGGGE5F?FGGGGGEG5CGG:EGGGGGEGGGGC)9>FGGGGGGFDFFFFADG8CG3@BD
@M00200:205:000000000-AKKM3:1:1101:13279:6001 1:N:0:1
ATTGGGTGTAAAGGGCTCGTAGGCGGCCAACTAAGTCAGACGTGAAATCCCTCAGCTTAACTGGGGAACTGCGTCTGATACCGGATGGCTTGGATCCGGGAGAGGGATGCGGAATTCCAGGTGTAGCGGTGAAATGCGTAGATATCTGGAGGAACACCGGTGGCGAAGGCGGCGCACTGGACCTCTTCTGACGCTGAGGCGCGAAAGCCAGGGTAGCGAACGGGATTAGATACCCCCGTAAGA
+
GGGGGGGGGGGGGGGGGGGGGGGGGGGGGGGGGGGGGGGGGGGGGGGGGGGGGGGGGGGGGGGGGGGGGGGGGGGGGGGFGGGGGGGGGGGGGGGGGGGGGGGFGGGGGGGGGGGGGGGGGGGGGGGGGGGGGGGGGGGGGGGGGGGGGGGGGGGGGGGGGGGGGGGGGGGGGGGGGGGGGGGGGFGGGGGGGGGGGFGFCDEEGGGGGFFFE8?GFDEGGG=CBGC77*<D@EGGEEFCC:<
@M00200:205:000000000-AKKM3:1:1101:8806:6012 1:N:0:1
ACTGGGTATAAAGGGCGCGTAGGCGGCCTGCTAAGTCGAACGTGAAATCCCTGGGCTCAACCCAGGAACTGCGTTCGATACTGGTTGGCTTGAATTCGGGAGAGGGATGCGGAATTCCAGGTGTAGCGGTGAAATGCGTAGATATCTGGAGGAACACCGGTGGCGAAGGCGGCATCCTGGACCGACATTGACGCTGAGGCGCGAAAGCCAGGGGAGCAACCGGGATTAGATACCCTCGTA
+
FFGGGFGGGCECGDGCEGCGGGGGGGGCFFGGGFFGFCF<FGGG@@EFFCFGGGGGGGGAGGGGGGGGGGGGGGEFGGGEGGGFGGFEGGGGGFGGGDG7+@:FGG7BFGGGGGGGGGGGCFGGGGGGGGGGGGGEFEFE7ECFGGGAF,@:FGFEGGGGGGEFGGGGDDEDEEGGGGGG7CEC5B88CFFGGGGGGG*:EGGGGDGG6:@FGCDCEFG**9:DFDG2??5*<EE*.7>E
@M00200:205:000000000-AKKM3:1:1101:12160:6014 1:N:0:1
ATTGGCATAAAGGGCGCGTCGGCGGCGCGAGGAGTCGGGGGTGAAAGTCCGGGGCTCAACCCCGGATCGGCCTTCGATACTCTCGCGCTCGAGCACAGTAGAGGCGGGTGGAATTCCGGGTGTAGCGGTGGAATGCGTAGAGATCCGGAAGAACACCGGTGGCGAAGGCGGCCCGCTGGGCTGTGGCTGACGCTGAGGCGCGACAGCGTGGGGAGCAAACAGGATTAGATACCCCTGTA
+
GGGGGGGG-EFGGGGGGGG+CFGGGGGGGGGGCFGGGGGGGGGFCCFGGGGGGGGGGGFGGGGGGGGGGGGGGGGGGGGGGGGGGGGGGGGGGGGGGGGGGGGGGGGGGEDGGGGGGGGGEGGGGGGGEGG8EGGGGEGGGGCCFGGGGGCFCF6@CEEGGGGGDEGG>EEGGGGEGGGGGFGGFFFFGGFGGGGCFF@EGGCG::FGCGGGGCDGFGFGGGG<?GF>FFFGGGG*<?F
@M00200:205:000000000-AKKM3:1:1101:4682:6023 1:N:0:1
ATTGGGTGTAAAGGGCGCGTAGGCGGATAGTTTAGTCAGAGGTGAAAGCCCAGGGCTCAACCTTGGAACTGCCTTTGATACTGGCTATCTTGAGTTCGGGAGAGGTGAGTGGAATGCCGAGTGTAGAGGTGAAATTCGTAGATATTGGGAAGAACACCAGTGGCGAAGGCGGCTATCTGGCCCGTAATTGACGCTGAGGCGCGAAAGCGTGGGGAGCAAACAGGATTAGATACCCCGGTA
+
FGGGGGFGGG@FFGGGGGGGGGCGGGCF7EGGFGGGGGGGGGGGGGGGGGGGGGGG@EFFGFGFGGCFGGGGGFFFGGGFGFFGGGGGGFFFDGCGGGGGGGGGGAFGFFGGGGGGGFFCEFGGGFGGGGGGCGGGFGFFGEFGFGGGFDF:FFGFFEGGGGGGGGGGDCCEE5CGGGGCCGGGGE589FCFGEGGGFGGECEGG*)>C:?EGGDGFDF@FFFG:FDFF*67A,<FE>BD
@M00200:205:000000000-AKKM3:1:1101:23858:6037 1:N:0:1
ATTGGGTGTAAAGGGCGCGCAGGCGGCTACGCACGTTCGTTGTGAAATCGCCCGGCTCAACTGGGCGGGGTCAGCGAATACGGCGTGGCTGGAGCAAGCTAGGGGGCAATGGAATTCCCGGTGTAGTGGTGGAATGCGTAGATATCGGGAGGAACACCAGTGGCGAAGGCGGTTGCCTGGAGCTTTGCTGACGCTGAGGCGCGAAAGCGTGGGGAGCGAACAGGATTAGATACCCGGGTA
+
GGGGGGGGGGGGGGGGGGGGEGGGGGGGGGGGGGGGGGGGGGGGGGGGGGGGGGGGGGGGGGGGGGGGGGGGGGGGGGGGGGGGGGGGGGGGGGGGCFGGGGGGGGGEGGGGGGGGGGGGGGGGGGGGGGGGGFGGGGGGGGGGGGGGGFGGGGGGGGEGGGGGGG5EGGGGGGGGGGG>FGGGGGGGGGGGGG5CEFFGGGDEECGGDC>EGGFGFGGGGCGG?:C24*4:FGF9>@>E
@M00200:205:000000000-AKKM3:1:1101:22564:6038 1:N:0:1
ATTGGGCTTAAAGAGCGCGTAGGCGGTCCGGTAAGTCCGCTGTGAAAGTCAAGGGCTCAACCCTTGAATGCCGGTGGAAACTGCCGGGCTAGAGTCCGGAAGAGGCGAGTGGAATTCCTGGTGTAGCGGTGAAATGCGCAGATATCAGGAGGAACACCGATGGCGAAGGCAGCTCGCTGGGACGGTACTGCCGCTGAGGCGCGAACGCGTGGGGAGCGAACAGGATTAGATACCCTAGTA
+
CFGGGGF<FFGGGAF9FGGEFGEGGGGG::@8FGGGGGGGFGGGGGGG@FD<6FEGGGFFGA@F@EEEGFDGE+@:CF,,::CFE::>>F==@9AF9FE4=C<FG>7==@FFGCFFGG,FFFD==DDFCB+>FD<CBCCCCCFFGF9=@DFGG:FFGGGCEGFCCGEE@;FEEF:@CEEGE6<*3*;CCF+C*/):/*;5:CEGG5375*2:EC>33/?:DCGC?FG2@*.:FGEG5>?F
@M00200:205:000000000-AKKM3:1:1101:17866:6039 1:N:0:1
ATTGGGTGTAAAGGGCTCGTAGGCGGTTTGTCGCGTCGGGAGTGAAAACGCCGTGCTTAACACGGCGCTTGCTTCCGATACGGGCAGACTAGAGGTATTCAGGGGAGAACGGAATTCCTGGTGTAGCGGTGAAATGCGCAGATATCAGGAGGAACACCGGTGGCGAAGGCGGTTCTCTGGGAATGACCTGACGCTGAGGAGCGAAAGTGTGGGGAGCGAACAGGATTAGATACCCTAGTA
+
GGGGGGGGGGGGGGGGGGGGGGGGGGGGGGGGGGGGGGGGGGGGGGGGGGGGGGGGGGGGGGGGGGGGGGGGGGGGGGGGGGEGGGGGGGGGGGGGFGGGGGGGGGGGGGGGGGGGGGGGGGGGGGGGGGGGGGFGFGGGGGGGGGGGGGGGGGGGGGGGGGGGGG>FGGGGGGGGGGGGFCGGGGGGGGGGGGGGGGFGGG=?:8CDF?FGGGFGFGG=DDGGFGG<@FBGG<FGFFFC
@M00200:205:000000000-AKKM3:1:1101:22276:6041 1:N:0:1
ACTGGGTTTAAAGCGCATGTAGGCGGTTCGTAAAGTCAGATGTGAAAGCCCTGGGCTTAACCCAGGAAGTGCATTTGAAACTCACGAACTTGAGTCCCGGAGAGGAAGGCGGAATTCTCGGTGTAGAGGTGAAATTCGTAGATATCGAGAGGAACATCGGTGGCGAAGGCGGCCTTCTGGACGGTGACTGACGCTGAGATGCGAAAGCGTGGGGAGCAAACAGGATTAGATACCCCTGTA
+
GGGGGGGGGGGGGGGGGGGGGGGGGGGGGGGGGGGGGGGGGGGGGGGGGGGGGGGGGGGGGGGGGGGGGGGGGGGGGGGGG9FGGGGGGGGGGGGGGGGGGGGGGGGGGGGGGGGGGGGGGGGDGGGGGGFGGGGGGGGGGGGGGGGGGGGGGGGGGGGGGGGGEG:FBFGDGGGGGGGGGGGCGGGGGGGGGGGGGGGGCDCGE:DG87EGGGDGFGGGGGGGFGGFFFFGGGGGFFFG
@M00200:205:000000000-AKKM3:1:1101:4194:6046 1:N:0:1
ACTGGGTTTAAAGAGCGTGTAGGCGGTCCGGTAAGTCGGTTGTGAAAGTCAGGGGCTCAACCCTTGAATGCCGACTGATACTGCCGGACTAGAGTCCGGAAGAGGCGAGTGGAATTCCTGGTGTAGCGGTGAAATGCGCAGATATCAGGAGGAACACCAATGGCGAAGGCAGCTCGCTGGGACGGTACTGACGCTGAGACGCGAACGCGTGGGGAGCAAACAGGATTAGATACCCTCGTA
+
GGGGGGGGGFGGGGGGGGGGGGFGEGGGGGDGGGFGG:@@FEGDFGGG@FGGCGGGGGGGGFGGGGFEGGCFCF+FFGFGGGGGACFFFGFGFGGGGGG+@CDFFGGGGGGGGGGGGGGGGGGGGFCGGGCGFGGFGE7+<FGGGGGFF:F>FGG:FGFCFFFGC*C:FFFGGGGCEGEC*<A>CECEGGGGGGGD=*>CEG=>G*9DDG*:CGFGF58EGGGF?FCB4B2DGFG=5)8*
@M00200:205:000000000-AKKM3:1:1101:21731:6081 1:N:0:1
ATTGGGCTTAAAGGGAGCGTAGGCGGATAGTTTAGTCAGAGGTGAAAGCCCAGGGCTCAACCTTGGAATTGCCTTTGATACTGGCTATCTTGAGTATGGAAGAGGTATGTGGAACTCCGAGTGTAGAGGTGAAATTCGTAGATATTCGGAAGAACACCAGTGGCGAAGGCGACATACTGGTCCATTACTGACGCTGAGGCTCGAAAGCGTGGGGAGCAAACAGGATTAGATACCCTGGTA
+
GGGGGGGGGGGGGGGGGGGGGGGGGGGGGGGGGGGGGGGGGGGGGGGGGGGGGGGGGGGGGGGGGGGGGGGGGGGGGGGGGGGGGGGGGGGGGGGGGGGGGGGGGGGGFGGGFGGGGGGGGGGGGGGFCFGFGGGGGGGGFFGGGGGGDGGGGGGGGGGGGGGGDGGGGGCEEGGGGGGGGGGGGGGFA>EGGEDGDGGGGGGCGDCF::C>F5>GED8EFFFF@GGE=FEFC<BF558E
@M00200:205:000000000-AKKM3:1:1101:22401:6095 1:N:0:1
ATTGGGTTTAAAGGGCTCGTAGGCGGTCTGTCGCGTCGGGAGTGAAAACTCAGGGCTTAACCCTGAGCCTGCTTCCGATACGGGCAGACTAGAGGTATGCAGGGGAGAACGGAATTCCTGGTGTAGCGGTGAAATGCGCAGATATCAGGAGGAACACCAGTGGCGAAGGCGGTTCTCTGGGCATTACCTGACGCTGAGGAGCGAAAGTGTGGGGAGCGAACAGGATTAGATACCCTCGTA
+
GGGGGGGGGGGGGGGGGGGGGGGGGGGGGGGGGGGFGGGGGGGGGGGGGGGGGGGGGGGGGGGGGGGGGCEGGGGGGGGGGGDEGGGFFGGGGGGGGGGG<FFGGGGGFGFGDCGGGGGGGGGGGGGGGGGGGGCFFEGGGGGGGGGGGGGGGGGGGGFGGGGGGGGGGGGGDGGGGGGGFG=CG?CFFGFGGGDCGGDFDGG5CED*<FGGEC;37CEGCDFF?GD>?=AFGGC*7BFG
@M00200:205:000000000-AKKM3:1:1101:19529:6102 1:N:0:1
ACTGGGTTTAAAGCGTACGTAGGCGGCTTTGTAAGTTAGAGGTGAAAGCCCAGAGCTCAACTCTGGAATTGCCTTTAAGACTGCATCGCTTGAATCGTGGAGAGGTTAGTGGAATTCCGAGTGTAGAGGTGAAATTCGTAGATATTCGGAAGAACACCAGTGGCGAAGGCGGCTCACTGGACTGGTATTGACGCTGAGGTGCGAAAGCGTGGGGAGCAAACAGGATTAGATACCCTAGTA
+
GGGGGGGGGGGGGGGGGGGGGGGGGGGGGGGGGGGGGGGFGGGGAFGGGGGGGGGGGGGFGGGGGGGGGGEGGGGGGGGGGGGFGGGGGGGGGGGGGGGGCGFGGGGGGGGGGGGGGGGDCGGGFGGGGGGGGGGGGGGGGFGGGGGGGGGGFCFFGGGGGGGGGG7FFFFGGGGGGGGFEGGFGGCGGGGGGGGGDGGGFGGCEECFGGGEGGBGF=FFFGGGFGGEF?AGGGGGFFF9
@M00200:205:000000000-AKKM3:1:1101:17354:6102 1:N:0:1
ATTGGGTGTAAAGGGCTCGTAGGCGGCCAACTAAGTCGGATGTGAAATCCCCAGGCTCAACTTGGGAACTGCATCCGATACTGGATGGCTTGAATTCGGGAGAGGGATGCAGAATTCCAGGTGTAGCGGTGAAATGCGTAGATATCTGGAGGAATACCGGTGGCGAAGGCGGCATCCTGGACCGACATTGACGCTGATGAGCGAAAGCTAGGGGAGCAAACGGGATTAGATACCCGCGTA
+
GGGGGGGGGGGGGGGGGGGGGGGGGGGGGGGGGGGGGGGGGGGGGGFGGGGGGGGGGGGGGGGGGGGGGGGGGGGGGGGGGGGGGGGGGGGGGGGGGGGGGGGGGGGGGGGGGGGGGGGGGGGGGGGGGGGGGGGGGGGGGGGGGGGGFFFDFFF@FGDGGGGGGEGG>FCGGGGGGGGGGGGGGGGGGGFGGGGGGGGGGGCGG5<FFFFFCGFGFFGEDDEG?DG?FBADFGGDBDFG
@M00200:205:000000000-AKKM3:1:1101:12067:6103 1:N:0:1
ATTGGGTATAAAGCGTACGTAGGCGGCTTTGTAAGTTAGAGGTGAAAGCCCGGGGCTCAACCCCGGAATTGCCTTTAAGACTGCTAGGCTTGAATCATGGAGAGGTGAGTGGAATTCCGAGTGTAGAGGTGAAATTCGTAGATATTCGGAAGAACACCAGTGGCGAAGGCGACTCACTGGACATGTATTGACGCTGAGGTACGAAAGCGTGGGGAGCAAACAGGATTAGATACCCTCGTA
+
GGGGGGGFGFFFFGGGGGGGGGGGCGGGGGGGGCGGGGGFGGGFFCCFGGGGGGGGGGGGGGGGGGGGGGGGGGGGGGGGGGGGGDGFGGGGGGGGFGCFCFGGGGGGGGEGGGFGGGGGGGGGGGGGGGGGGGGGGGGFGEGGGGGGGGGGG3FFFGFGGGGGGGGC@GGGGGGGGGGGFGFGGG@FDFGCGCDGDGCGGGC5=:CGGGDEGGD3BCF6CFC4:FFF4*):CCFF>@FG
@M00200:205:000000000-AKKM3:1:1101:23035:6110 1:N:0:1
ATTGGGTTTAAAGCGTGTGTAGGCGGGCCGTTAAGTACCTTGTGAAATCCCCCGGCTCAACCGGGGAACGGCTGGGTATACTGGCGGCCTTGAGAGACCTAGGGGCGAGCGGAACAAGCGGTGGAGCGGTGAAATGCGTAGATATCGCTTGGAACGCCGACGGTGAAAACAGCTCGCTGGGGGTCTTCTGACGCTGAGACACGAAAGCCAGGGGAGCGAACGGGATTAGATACCCCAGTC
+
GGGGGGGGGGGGGGGGGGGGGGGGGGGGGGGGGGGGGGGGGGGGGGGGGGGGGGGGGGGFGGGGGGGGGGGGGGGGGGGGGGAGGGGGGGGGGGGGGGGGGGGGGGGGGDGGGGGGGGGGGGGGFGGGGGGGGGGGGGGDGEFGGGGGGGGGGDGGGGGEGGEGGFCFGGGGGCFGGGGGGDEGGGGGGDCFEEG7EGGGGGC>>ECCFCEF?E>D>C*:C9ED(1*3=*)*<CGGFE4+
@M00200:205:000000000-AKKM3:1:1101:9580:6133 1:N:0:1
ACTGGGCTTAAAGAGCTCGTAGGCGGCTCGTCGCGTCGTCCGTGAAAACCCGCGGCTTAACCGCGGGCTTGCGGTTGATACGGGCGGGCTAGAGTTCGGTCGGGGAGACTGGAATTCCTGGTGTAGCGGTGAAATGCGCAGATATCAGGAGGAACACCGGTGGCGAAGGCGGGTCTCTGGGCCGATACTGACGCTGAGGAGCGAAAGCGTGGGGAGCGAACAGGATTAGATACCCCCGTA
+
GGGGGGGGGGGGGGGGGGGGGGGGGGGGGGGGGGGGGGGGGGGGFEFFGGGGGGGGGGCEGGGGGGGGGGGGGGGGGGGGGGGGGGGGGGGGGGGGGGGG*=FGGGGGGGGGGGGGGGGGGGGGGGGEGGGFGGGGGGGGGGGCFGGGGGGD>CF>FG5EGGDGGGGGDGGGGGGGGGGGGGG5?GGGGGGGGGGG58=ECGGE>/)>85CEEGF<>E**><?F?GGFFF<CFFGGFBEE
@M00200:205:000000000-AKKM3:1:1101:8690:6147 1:N:0:1
ATTGGGTTTAAAGGGTGCGCAGGTGGGTTTGCAAGTTCGATGTGAAAGCCCCGGGCTTAACCCGGGAATGGCATTGGATACTGCAGATCTGGAGGATCGGAGGGGGGACTGGAATTCTTGGTGTAGCAGTGAAATGCGTAGATATCAAGAGGAACACCAGTGGCGAAGGCGAGTCCCTGGACGATACCTGACACTGAGGCACGAAAGCCGGGGGAGCAAACAGGATTAGATACCCTTGTAAGA
+
GGGGGGGGGGGGGGGEGGGGGGGFGGGEGGEGGGGGFGG?FGGGGGGGFEDFEGGGGGGGGGGGEBGGGFGGGGGGGGGGGGGGGGFEGGGGGGGEGDGE7FFEGEEFGGGGGGFGGGGGGGGGGGGGGGGGGGGGG7FEGGGGGGG9FFGFGGGCGGFGGGGGGGCGDGGGEEF9CGG:EC5C5EGGGGGGGEDFGGGGGGCEGGGFC=GGGGE<DGGGGGGGFGGFFF2FGFGG:@FGGFF
@M00200:205:000000000-AKKM3:1:1101:9699:6151 1:N:0:1
ATTGGGTATAAAGCGCACGCAGGCGGCTCTGTGCGTGGGGTGTGAAAGCTCTTGGCTTAACTAAGAGAGGCCATCCCATACGGCAGAGCTCGAGCCATGCAGAGGTCCGCGGAATTGCCGGTGTAGTGGTGAAATGCGTAGAGATCGGCAGGAACACCCAGGGGGAAACCAGCGGACTGGGCATGCGCTGACGCTCAGGTGCGACAGCGTGGGGAGCGAACCGGATTAGCTACCCGCGTA
+
GGGGGGGGG<FFGGGGGGGGGGGGGGGGGGDGGGGGGGGGGGGGGGGFGGGGGGGGGGGGGGGGGGGGGGGGGGGGGGGGGGGGGGGGGGGGGGGGGGGGGGGGGGGGGGGGECFGGGGEGGGGFGGGGGGFGGGGGGGCFGF;FFGGGGGGG:FDGGGGFGGGGGGFGG>EGGGGDGGGGGFGGGGGGD7FEGGG5CFCFG5CG8CDG=EGGGFGF588CDEGBCC<F46*<@C))<DG
@M00200:205:000000000-AKKM3:1:1101:21128:6193 1:N:0:1
ATTGGGCGTAAAGCGTGCGCAGGCGGTTCGGAAAGAAAGATGTGAAATCCCAGAGCTTAACTTTGGAACTGCATTTTTAACTACCGAGCTAGAGTGTGTCAGAGGGAGGTGGAATTCCGCGTGTAGCAGTGAAATGCGTAGATATGCGGAGGAACACCGATGGCGAAGGCAGCCTCCTGGGCTAACACTGACGCTCATGCACGAAAGCGCGGGGAGCAAACAGGATTAGATACCCCTGTA
+
GGGGGGFGGGGGGGGGGGGDGGGGGGGGGCE:FGGGCFGFGGGGGGGGGGGEGGGGGECFGG<FEG@FGGGG9FGGGGGGGGFGGGDFGGEGGGGGE<FA@E?AF7BFGGGGGGGGGA,=FFFGGFGADGGCFFGFG:FEGDGFFDFFG=:B<BGCFEGGGEGGGGD7@FGCGFGGGGFGC,:,?2BFGDGGDGGEGGGGGGGGG=D;E*CGGEB)0>8CFGGGFGF7F*:CFGG3>FF7
@M00200:205:000000000-AKKM3:1:1101:19514:6198 1:N:0:1
ACTGGGTATAAAGGGTGCGTAGGCGGCGAGGCAAGTCTGGTGTGAAATCCCGGGGCTCAACCCCGGAACTGCACTGGATACTGCTTTGCTAGAGTACTGGAGAGGGAACTGGAATTTACGGTGTAGCAGTGAAATGCGTAGATATCGTAAGGAAGACCAGCGGCGAAGGCGAGTTCCTGGACAGTAACTGACGCTGAGGCACGAAGGCCAGGGGAGCAAACGGGATTAGATACCCCAGTA
+
GGGGGGGGGGGGGGGGGGGGGGGGGGGGGGGGGGGGGGGGGGGGGGGGGGGGGGGGGGGGGGGGGGGGGGGGGGGGGGGGGGGGGGGGGGGGGGGGGGGGGGGGGGGGGGGGGGGGGGGGGGFGGGGGGGGGG<FGGGGGGGGGDGGGFGGGFGGGGGGFFEGGGGGGGGGGGGGGGGGGGGGGGGGGGGGGCEGGGGCFGGGGGGGGGGGGGGFGFGGEFGGG?GC7F?AFGGG7BFFG
@M00200:205:000000000-AKKM3:1:1101:8834:6210 1:N:0:1
ATTGGGTTTAAAGGGTGCGCAGGCGGCCGTGTGTGTTGGGCGTGAAAGCCCGGGGCTTAACCCCGGAATTGCACCCAAAACTACATGGCTAGAGCATTGGAGAGGGTAGCAGAATTCATGGTGTAGCAGTGAAATGCGTAGATATCATGAGGAATACCAGAGGCGAAGGCGGCTACCTGGACAATTGCTGACGCTCAGGCACGAAAGCGTGGGGAGCCAAAGGGATTAGATACCCGCGTA
+
GGGGGGGGGGGGGGGGGGGGGGGGGGGGGGGGGGGGG@FEGGGGGGGGGGGGGGGGGGGGGGGGGGGGGGGGGGGGGDGGGGGGGFFFGFGFGGGGGGGGGGGGGGGDEGAFD>FGGGGGGGGGGGGFGGGGGGGGGGGGGGGGGGGGGGGGG7FFFGGGGGGGGGC<>FGEEGCFGGGGDEGCCEGGGGGGGGGGGF?GGFCE8?DFGEGGGGBDD*<E55CG<FG<4@AGGFGDF3):
@M00200:205:000000000-AKKM3:1:1101:21771:6213 1:N:0:1
ATTGGGTATAAAGAGCTCGTAGGTGGCTGGTCGCGTCTGCCGTGAAAGCCCGCAGCTTAACTGCGGGTCTGCGGTGGATACGGGCCGGCTAGAGGTAGGCAGGGGCAAGTGGAATTCCTGGTGTAGCGGTGAAATGTGCAGATATCAGGAGGAACACCAATTGCGAAGGCAGCTCGCTGGGACGTTACTGACGCTGAGACGCGAAAGCGTGGGGAGCAAACAGGATTAGATACCCTCGTA
+
GGGGGGGGGGGGGGGGGGGGGGGGGGGGGGGGGGGGGGGGGGGGGGGGGGGGGGGGGGGGGGGGGGGGGGGGGGGGGGGGGGGGGGGGGGGGGGGGGGGGGGGGGGGGGGGGGGGGGGGGGGGGGGGGGGGGGGGGGGGGGGGGGGGGGGGGGGGGGGGGGGGGGGGGGGGGGGGGGGGGGGGGGGGGGGGGGGGGEFGGDGGGGGGGGGGGGG>DDGGGGG?CBGGFFFFCCCFGFEFG
@M00200:205:000000000-AKKM3:1:1101:11117:6219 1:N:0:1
ATTGGGCGTAAAGGGCGCGTAGGCGGCCACAGCAAGTCGACTGTGAAATCTCCGGGCTTAACTCGGAAAGGTCAGCCGATACTGCGGGGCTAGAGTGCAGAAGGGGCAACTGGAATTCTCGGTGTAGCGGTGAAATGCGTAGATATCGAGAGGAACACCTGCGGCGAAGGCGGGTTGCTGGGCTGACACTGACGCTGAGGCGCGAAAGCTAGGGGAGCGAACGGGATTAGATACCCGCGTA
+
GGGGGGGGGGGGGGGGGGGGGGGGGGGGGGGGGGGGGGGGGGGGGGGGGGGGGGGGGGGGGGGGGGGGGGGGGGGGGGGGGGGGGGGGGGGGGGGGGGGGFGGGGGGGGGGGGGGGGGGGGGGGGGGGGGGGGGGGGGGGGDGGG@FGGGGGGGGGGGGGGGGGGGG@EGGGGGGGGGGGGGGGDGGFGGGGGGGGGGGGGDGGGEGGG?9FGGBC>GGGGGGG?GD?FFFGGGGC5@EEG
@M00200:205:000000000-AKKM3:1:1101:13343:6228 1:N:0:1
ATTGGGTCTAAAGCGTGTGTAGGCGGACCGTTAAGTGCCCGCGTGAAATCCCCCGGCTCAACCGGGGAACGGCCGGGCATACTGGCGGTCTTGAGCGATCCAGGGGTCATCGGAACAAACGGTGGAGCGGTGAAATGCGTAGATATCGTTTGGAACGCCGACGGTGAAACCAGCTGACTGGGGATCCGCTGACGCTGAGACACGAAAGCCAGGGGAGCAAACGGGATTAGATACCCTCGTA
+
F@@E8<C-CFGGGGEFEGGG<ECFG>@FGEFEE@DFFFGG7CFG:@FEFGDEFGGEGDG<FF=F7C>FCF7CEGCGCGDF<E<EDFEGGGE<<F8DE:FFG9>D7CCFGGG8CBCGF<>FF@FFEE@BEFG:<:?CFG:C*C<FGCEGFF*CFFGFGGGC@FEGGCFC9+;:8*<0AFGE>CEG8>ECGGG58EGEG*8?GCFEG=D<FF8A;EE).7/8<DGC4D527?2CCFGG@F>E*
@M00200:205:000000000-AKKM3:1:1101:20497:6229 1:N:0:1
ATTGGGTTTAAAGCGCGCGCAGGCGGCCAGGCAAGTCGGATGTGAAAACACGAGGCTCAACCTCGTGCCTGCATTCGATACTGCTTGGCTAGAGGCAGGTAGGGGAGATCGGAATTCCCGGTGTAGCGGTGAAATGCGCAGATATCGGGAGGAACACCGGTGGCGAAGGCGGATCTCTGGGCCTGTCCTGACGCTCAGGCGCGAAAGCTGGGGGAGCGAACAGGATTAGATACCCTGGTA
+
FGGEEFFFEFFFFDFGG7FCCFGGGEGGGGGGG8DEGGGGGGGGGGFEG,FF+>FGG8FGGGGGGEGGGDA@FFGEFFFEG<FGFGECFEFCFFDG@BCEEGGGGGGGE@FFEGGFFGFE@C=FFFGDCFGGGGGGGGEGGGFCFF<CEGGEEGGGGG><FGEGEGECEF:B8BGGGGFF:EFGFGGGGGGGCEC=C8FFCDCE88)70<CEEG5C>E8/9/CD:FG??44:A<@C@>@A
@M00200:205:000000000-AKKM3:1:1101:23752:6243 1:N:0:1
ATTGGGTGTAAAGGGTGCGTAGGCGGCTTATTAAGTCAGTGGTGAAATATCGCAGCTTAACTGTGAGGGTGCCATTGATACTGATGAGCTTGAGTACAGATGAGGTAGGCGGAATTGACGGTGTAGCGGTGAAATGCTTAGATATCGTCAAGAACACCGATAGCGAAGGCAGCTTACTAAGTTGTAACTGACGCTGAGGCACGAAAGTGTGGGGATCAAACAGGATTAGATACCCCAGTA
+
GGGGGGGGGGGGGGGGGGGGGGGGGGGGGGGGGGGGGGGGGGGGGGGGGGGGGDGGGGGGGGGGGGGGGGGGGGGGGGGGGGGGGGGGGGGGGGGGGGGGGGGGGGGGGGGGGGGGGGGGGGGGGGGGGGGGGGGGGGGGGGGGGGGGGGGGGFGGGGGGGGGGGGGGGGGGGGGGGGGGGGGGGGGGFGFEGDGDGGGGGGGEEGGGGGGGGGBGFGGGGGGGFGGEAFFDCFFGFBFG
@M00200:205:000000000-AKKM3:1:1101:6064:6246 1:N:0:1
ATTGGGTTTAAAGCGTGCGTAGGTGGTTTGTTAAGTCTGATGTGAAAGCCCTGGGCTCAACCTGGGAACTGCATTGGAAACTGGCTTACTAGAGTGCGGTAGAGGGGTGTGGAATTCCCGGTGTAGCAGTGAAATGCGTAGATATCGGGAGGAACATCTGTGGCGAAGGCGACACCCTGGACCAGCACTGACACTGAGGCACGAAAGCGTGGGGAGCAAACAGGATTAGATACCCCCGTA
+
GGGGGGEGGGGGGGGFGGGGGGGGGGEGGGGGGGGGGGGGGGGGGGGGGGGGGGGGGGGGFFGGGGFFFFFFGGGGGGGCFFGGGGGGGGGGGGGFGGGGGGGGFGGGGGGGGGGGGGGGGGGGGGGGGGGGGGGGGGGGGGGGGGEFGGGGFFGDEGGGGGDFGCCCFGGCCEGCEGGGGFFG>CEFGGFGGGGGGGGGGGGG>EDFGGGGGGDGE5BFGDFGBGCDFBAC9@CGFFFG
@M00200:205:000000000-AKKM3:1:1101:8386:6247 1:N:0:1
ACTGGGCTTAAAGTGTGCGCAGGCGGCCGAGCAAGTCGAGTGTGAAAGCCCCGGGCTTAACTTGGGAATTGCGCTCGAAACTACTTGGCTGGAGTGTGGCAGAGGAGGGTGGAATTCCACGTGTAGCGGTGCAATGCGTAGAGATGTGGAGGAACACCGATGGCGCAGGCAGCCCTCTGGGCCAACCCTGACGCTCATGCACGAAAGCGTGGGGAGCAAACAGGCTTAGATACCCGGGTA
+
FGGDF<FGFGFEGGFGGGGGGGGEEGGDFGGGGGGGGGGGGGGFGFGGGCF@B@EGEFDEGGGFGFFFGGGCCFGGECEFGGGFGF9EFFGG@DFCGGE?FECC@<F7FFGG7FF<DBEDEGGGGFFCEEE+3@<FF:735CFGFCFFFEFFFGFAFGECECGDE*=C@ECGE,B9F8<:7CF8:F*ACF:C5C*=EC9CFGCC*25C?E8?8::/>=E857@D(29)94AFEFFC5)7:
@M00200:205:000000000-AKKM3:1:1101:3644:6251 1:N:0:1
ACTGGGCGTAAAGGGAGCGTAGGCGGATAGTTTAGTCAGAGGTGAAAGCCCAGGGCTCAACCTTGGAATTGCCTTTGATACTGGCTATCTTGAGTATGGAAGAGGTATGTGGAACTCCGAGTGTAGCGGTGAAATTCGTAGATATTCGGAAGAACACCAGTGGCGAAGGCGACATACTGGTCCATTACTGACGCTGAGGCTCGAAAGCGTGGGGAGCAAACAGGCTTAGATACCCTTGTA
+
FAFFFG-CGEGFGGG@FGGGGGGGGGC7@FECEGGGGGG@A@FG<EGG@FGGGGGGGGGGGGGG@E<,CFGGGGGGG9FGGGFEFG9CFFDCE5FFEGE9,B4<FFGGGGGGGEFGGGGCGGGGGG,@CFGG9EFFGGGGGGGEFFEFGGEGGAEFGG@FF,>CCGDBCEFCG*359E;3EDFF9@DEGGGGGGD>5,=CCGGG6C44:ECFDGEGBGC@FFG4(2C@A62>@CF=F?@?
@M00200:205:000000000-AKKM3:1:1101:10488:6256 1:N:0:1
ATTGGGTTTAAAGGGTGCGTAGGCGGTGCAGCAAGTCGGGAGTGAAATACCTCAGCTTAACTGAGGAACTGCTCTCGATACTGCTGTGCTTGAGTGAGACAGAGGTAAGCGGAACTTAGGGTGGAGCGGTGAAATGCGTTGATATCCTAAGGAACACCGGTGGCGAAGGCGGCTTACTGGGTCTCTACTGACGCTGAGGCACGAAAGCCAGGGTAGCAAACGGGATTAGATACCCGCGTA
+
GGGGGGGGGGGGGGGGGGGGGGGGGGGGGGGGGGGGGGGGGGGGGGGGGGGGGGGGGGGGGGGGGGGGGGGGGGGGGGGGGGGGGGGGGGGGGGGGGGGGGGGGGGGGGGGGGGGGGGGGGGGGGGGGGGGGGGGFGGGGGGGGGGGGGGFFFFGGGGGGGGGGGGGGGGGGGGGGGGGGGGGGGGGG@CGGGGGD=EDGGGGGGGGGGGGGGGFG@GGGGGGGFGFFFFFGGGGGFEED
@M00200:205:000000000-AKKM3:1:1101:16915:6264 1:N:0:1
ATTGGGTATAAAGGGCGCGTAGGCGGCGCGGGAAGGCGGCGGTGAAAGTCCGGGGCTCAACCCCGGATCGGCCGTGCGAACTGAGTGGCTCGAGCACTGTAGAGGCAGGTGGAATTCCGGGTGTAGCGGTGGAATGCGTAGAGATCCGGAAGAACACCGGTGGCGAAGGCGGCCTGCTGGGCAGTGGCTGACGCTGAGGCGCGACAGCGTGGGGAGCAAACAGGATTAGATACCCCCGTA
+
GGGGGGGGGGGGGGGGGGGGGGGGGGGGGGGGGGGGGGGGGGGGGGGGGGGGGGGGGGGGGGGGGGGGGGGGGGGGGGGGGGGGGGGGGGGGGGGGGGGGGGGGGGGGGGGGGGGGGGGGGGGEGGGGGGGGGGGGGGGGGGGCFGGGGGGGGGGGGGGGGGCGEGGGGGDGGGGF8FGGD>CGEGGGGGGGGGGG5EECE5=>E*>>8=8ECEDGD5;E7CF<?GGFF*<DFGFGBEFG
@M00200:205:000000000-AKKM3:1:1101:23546:6275 1:N:0:1
ACTGGGTTTAAAGGGCGCGTAGGCGGCGCGGGAAGGCGGCGGTGAAAGTCCGGGGCTCAACCCCGGATCGGCCGTGGCGACTCCCGCGCTGGAGCACAGTAGAGGCGGGTGGAATTCCGGGTGTAGCGGTGGAATGCGTAGAGATCCGGAAGAACACCGGTGGCGAAGGCGGCCCGCTGGGCTGTGGCTGACGCTGAGGCGCGACAGCGTGGGGAGCAACCAGGATTCGATACCCCTGTA
+
GGGGGGGGGGGGGGGGGGGGGGGGGGGGGGGGGGGGGGGGGGGGGGGGGGGGGGGGGGGGGGGGGGGGGGGGGGGGGGGGGGGGGGGGGGGGGGGGGFGGGGGGGGGGGGGGG6C@CFCEGGGGGGCCEEEG5CFG@EEGGGGDCEFGGCGGGGG6;C:ECEGGE8EECGEGEEGCC8CGGFFCC?CC=3*:8=DE=FGGEC**:*95?:5CEE./52A*0/;7<*:)7*6F5A<D@;@7
@M00200:205:000000000-AKKM3:1:1101:9199:6286 1:N:0:1
ATTGGGTTTAAAGGGCGCGTAGGCGGTGCATCAAGCGTGCGGTGAAAGCCCGAGGCTCAACTTCGGGTCGGCCGTGCGAACTGGTGCACTCGAGCACAGTAGAGGCAGGTGGAATTCCGGGTGTAGCGGTGGAATGCGTAGAGATCCGGAAGAACACCGGTGGCGAAGGCGGCCCGCTGGGCTGTGGCTGACGCTGAGGCGCGACAGCGTGGGGAGCAAACAGGATTAGATACCCCAGTAAGA
+
GGGGGGGGGGGGGGGGGGGGGGGGGGGGGGGGGGGGGGGGGGGGGGGGGGGGGGGGGGGGGGGGGGGGGGGGGGGGGGGGGGGGGGGGGGGGGGGGGGGGGGGGGGEGGGGGFFGGGGGGGGGGGGGGGGGG:FCGGGGGGEGGGGGGGGGGGGGCGGGGGGGGG@EGGGGGGGGGGGGGGGGGGGGGGGGCEGGGGGGGGGGDC=DGGGGGGGBGFGEFGFGD?FD2@F)CFCEF5DFFDA<
@M00200:205:000000000-AKKM3:1:1101:14094:6290 1:N:0:1
ATTGGGTTTAAAGGGCTCGTAGGCGGCCAACTAAGTCGGACGTGAAATCCCCAGGCTCAACCTGGGAACTGCGTCTGATACTGGATGGCTTGAATCCGGGAGAGGGATGCAGAATTCCAGGTGTAGCGGTGAAATGCGTAGATATCTGGAGGAATACCGGTGGCGAAGGCGGCATCCTGGACCGGCATTGACGCTGAGGAGCGAAAGCCAGGGGAGCAAACGGGATTAGATACCCCGGTA
+
GGGGGGGGGGGGGGGGGGGGGGGGGGGGGGGGGGGGGGGGGGGGGGGGGGGGFGGGGGGGGGGGGGGGGGGGGGGGGGGGGGGGGGGGGGGGGGGGGGGGGGGGGGGGGGGGGGGGGGGGGFFGGGGGGGGGGGGGGEGGGGGGGGGGGGGGGGFGGGGGGGGGGGGGGFGGGGGGGGGGGGGGGGGGGGGGGGGGGGGGGGGGGGDGGGGCGG:DBFFGGDGG0CFFFFFDGFGGFFFD
@M00200:205:000000000-AKKM3:1:1101:5697:6306 1:N:0:1
ATTGGGTATAAAGGGAGCGTAGGCGGATAGTTTAGTCAGAGGTGAAAGCCCAGGGCTCAACCTTGGAATTGCCTTTGATACTGGCTATCTTGAGTATGGAAGAGGTATGTGGAACTCCGAGTGTAGAGGTGAAATTCGTAGATATTCGGAAGAACACCAGTGGCGAAGGCGACATACTGGTCCATTACTGACGCTGAGGCTCGAAAGCGTGGGGAGCAAACAGGATTAGATACCCTGGTA
+
FGGGGGGGGFGGGGGGGEGGGGGGGGEGGGGAFGGGGGGGGGGGGGGGFGGGGGGGGGGGGGGGFFEGGGGGGGGGFGGGGGFGGGGGGGEECCE<FGFGGGFGFFGGGGGGGGGGGGGGGGFGGGFE8FFGGGGGGGGFFGGGGGGGGGC7<FFFFGGCG9FC7=@7BFDEGGGGGGCFCFGGGGGGG>FFE7C55>:EGFGDCGCFEGCEF5)7>FB8***;=G@=AC3@ECFGFFAE
@M00200:205:000000000-AKKM3:1:1101:4355:6307 1:N:0:1
ACTGGGTGTAAAGGGCGCGTAGGTGGCGGCATAAGGCCGTGGTGAAAGTCCGGGGCTCAACTCCGGATCGGCCATGGCAACTGTGTCGCTGGGGCACCGTAGAGGCAGATGGAATTCCGGGTGTAGCGGTGGAATGCGTAGAGATCCGGAAGAACACCGGTGGCGAAGGCGGCCCGCTGGGACCTGGCTGACACTGAGGCGCGCCAGCGTGGGGAGCAAACAGGATTCGATACCCTTGTA
+
GGGCGEF;CFGEFGEGGGB@@FGEFFGGGGGCFGFFGFEFEEDFEGGGEFFG@:BFGFGGGGFEGCGCE7FGGGGGGGGGGGFGCGGCFG:+?@C@FGGFGE7BFFCE+F?DGFGGFGG7+@CFGCFE:@>F3@>BFECEDCCFDFGG71>CCF@GGFGCGEEGDCECB7C8BECCG8*:5**2AC*ACG5EFEF9@:*:/5=*88CGE*;8EG335*A07**7<::)084*:8@G))99
@M00200:205:000000000-AKKM3:1:1101:10915:6329 1:N:0:1
ATTGGGTGTAAAGCGCGCGCAGGCGGGACTAGCAAGTCGGGAGTGAAATCTCGGGGCTCAACTTCGAGGCTGCTTCCGAAACTGCGGACCTGGAGACCGGTAGAGGTGGGTGGAATTCCCGGTGTAGCGGTGGAATGCGTAGAGATCGGGAAGAACACCTGTGGCGAAGGCGGCCCACTGGGCCGGTTCTGACGCTGAGGCGCGAAAGCGTGGGGAGCAAACAGGATTAGATACCCCAGTC
+
GGGGGGFEGGGGGGGGGGGGGGGGGGGGGGGGGGGGGGGGGGGGGGGGGGGGGDEGGEGGGGGGGE<FGGGGEFCGGGCCFFGEGGGGEEGGGGGGG@FGGGGFGGGG>BGGEFGFEGGGGDGGGGGGGGGGGGDFGGGGGGFGGGGGGGGGEGGGGGEFGGGGGGCCGGGGGGGGGGGGGGGGGGEGEGGGGGGEG5C=FGGGDGGGFEG5CEBG>GG*CFGGFF<AFF9DCFFGFFFF*
@M00200:205:000000000-AKKM3:1:1101:15098:6339 1:N:0:1
ATTGGGCTTAAAGGGTGCGCAGGCGGCCAAGTGTGTGAGGCGTGAAAGCCCGGGGCTTAACCCCGGAATTGCACCTCAAACTACATGGCTAGAGCATTGGAGAGGGTAGCAGAATTCATGGTGTAGCAGTGAAATGCGTAGATATCATGAGGAATACCAGAGGCGAAGGCGGCTACCTGGACAATTGCTGACGCTCAGGCACGAAAGCGTGGGGAGCAAAAGGGATTAGATACCCGTGTA
+
GGGGFGFGGGGGGFGAFGGGEGGGGGGGGGGGGGGFEGGGGGG@FGGFGGGGGGGGGFCFGGGGGCFE@F<D9FFCG<F<FGAFGGGDC,5F9EF<EDF@FECFGGEFFGGFG<FDFGGGGGFFGFFF9FGGGCGGGDGGG@DF,FFFCFGGFFG<FFC:7C<CEGGGEFC8CC8C8FGGGGGGGEFGGFFDEGGGEG6F*>E*BEDCEEGGGGF<BGGGFD8<1FC>?FA>F8:DEFFG
@M00200:205:000000000-AKKM3:1:1101:14283:6359 1:N:0:1
ATTGGGTTTAAAGGGAGCGTAGGCTTGCCAGCAAGTGCTTTGTGAAATCCCCCGGCTCAATCGGGGAACTGCGGGGCATACTGCTGGTCTTGAGGCATGTAGGGGCGGGCAGAACAGTCGGTGGCGCGGTGAAATGCGTAGATATCTACTGGAATGCCGATGGTGAAGACGGCCCGCTGGGCATGTCCTGACGCCCAGGCTCGAAAGCGTGGGGAGCAAACAGGATTAGATACCCCAGTAAGAC
+
FGGF@FCG;FFD9FCGGGD@;FECFDGFFGEFCC<6CEAFGG@CFFCFFC,DFG+7+@E,,CFEE77:FEG<,>FDC@<<EFCEDFFGFEGGCFFFGGGFG9E7FFECFGC@7<F,@C,<:C7F,>FCE::7:F;FFGGG7FBF@FCEGG9:FFF,,,4*4<F@9FG,?74CC5EG8885?C:88<:@FCF+;7/2;8=C**2:*C7**/;CEC)95*26**;*.*0)6*-:9E?G>@)<7<2)
@M00200:205:000000000-AKKM3:1:1101:26140:6392 1:N:0:1
ATTGGGTATAAAGTGTGCGCAGGCGGCGTCGCAAGTCGAGTGTGAAATCCCCGGGCTTAACTTGGGAATTGCGCTCGAAACTACGGTGCTTGAGTGTGGCAGAGGGAGGTGGAATTCCACGTGTAGCGGTGAAATGCGTAGAGATGTGGAGGAACACCGATGGCGAAGGCAGCCTTCTGGTCCAACACTGACGCTCATGCGCGAAAGCGTGGGGAGCAAACAGGATTAGATACCCTGGTA
+
GGGGGGGFGGGGGFGCFGGDGGGGGG++7CF7F7FG<F7FGGGGGGG,FGGG:FGGG=FGGA,CFGFG,EFGGG7F:CFGG9AFGGG7FG9FEG<EFFGCGGCEF+8++BFGGG9FGAC<FGG=FGGGGGGFGGGGGGGGGD;FG,73>ECGGGGGGGG:7FEGGGGGGG7***++?CFG2CG<CF*=CGGGGGD*?9@F*/2:CEDGGGGGG*7D@*;<F48C:GF)6*-CFGGGFFFC
@M00200:205:000000000-AKKM3:1:1101:4098:6398 1:N:0:1
ATTGGGTTTAAAGCGCGCGCAGGCGGAGCAAGGCGTCGATGCTGAAATCGGGCCGCTTAACGGCCCGCGGCGTGTCGATACGCTTGTTCTGGAGCGCGGGCGAGGGTGGTGGAATTGCCGGTGTCGTGGTGAAATGCGTAGAGATCGGCAGGAACACCCGTGGCGTAAGCGGCCACCTAGCCCGTTGCTGACGCTGAGGCGCGCCAGCGTGGGGAGCGAACTGGATTAGATCCCCTGGTA
+
GGGGGGGGGGGGGGGGGGGGGGGGGGGGGGFFGGGGGGGGGGGGFGCFGDGGGGGGGGGGGGGGGGGGGGGGGGGGGDGFGGGGGGGGGGGGFCF@FGGGGGGGGGGGGGGGFFGGGGG>FGEG,=GGCGGGGEGGGGGGGGGFGGGGGGGGDGGGGGG>GEEGGGGGGGGDGGGGGGFGGGGGGGGGGGGFEGDEGGD:*9C*:C<FD=5?E5>3.:C5C7CD7FG7**.*32;C@36+
@M00200:205:000000000-AKKM3:1:1101:17913:6407 1:N:0:1
ATTGGGTTTAAAGGGCGCGTAGGCGGCTTTATAAGTCGGGGGTGAAAGCCTGTGGCTCAACCACAGAATTGCCTTCGATACTGTATGGCTTGAGACCGGAAGAGGTTAGTGGAACTGCGAGTGTAGAGGTGAAATTCGTAGATATTCGCAAGAACACCAGTGGCGAAGGCGGCTGACTGGTCCGGTTCTGACGCTGAGGCGCGAAAGCGTGGGGAGCAAACAGGATTAGATACCCCGGTA
+
GGGGGGGGGGGGGGGGGGGGGGGGGGGGGGGGGGGGGGGGGGGGGGGFGGGGGGGGGGDGFG@FGGGGGGGGGGGGGFGF@<FFGGGGFGGGGGGGGGGGGGFGGGGFGEGGGGGGGGGGGGGGFGFFGGGGGGGGGGG@CCFFGGGGGFGGGGGGGGFGGGGGGGGGGFGGGGGFCCFCF;CCGGGGGGGGGG<CE88CECCEEGDGCEEGDCBD@DFGGGGGF4C?==4:<C?FFE:/
@M00200:205:000000000-AKKM3:1:1101:15746:6416 1:N:0:1
ACTGGGTTTAAAGCGCGCGTAGGCGGCCATGTCAGTCGGGTGTGAAAGCCCTCGGCTCAACCGAGGAACTGCGTCCGATACTGCATGGCTTGAGGTCCGGAGGGGAGAGTGGAATTCCCGGTGGAGCGGTGAAATGCGTAGAGATCGGGAAGAACGCCGGCGGCGCAAGCGACCCTCTGGTCGGAATCTGCCGCTGCGGCGCGAAAGCTAGGGGAGCAAACGGGCTTAGATACCCCAGGA
+
GGGGGGGGGGGGGGGGGGGGGGGGGGGGGGGGGGGGGGGEGGGGGGGGGGGGGGGGFGDGGGGGGGGGGGGGGGGEGGFGGFGGGGGGGGEGCGGGGGGGGDGGG@FEDGFGGDEGGGGGGGGG7<FEGGDE3DFGG@CEGDGCFGFGGEFGGGGGGG@C:<E??*:C8CEGE*:888F?2<CGDE8FGG+<C5)2*2:EEDCEGCD59+0:FE3)):88CCCD(>73=?A>+::>>B)*
@M00200:205:000000000-AKKM3:1:1101:26748:6416 1:N:0:1
ACTGGGTATAAAGGGAGCGTAGGCGGTTTGGTAAGCCCTCTGGGAAATCTCCCGGCTTAACCGGGAAAGGTCAGAGGGGACTGCCGGACTAGAGGACGGGAGAGGAGCGCGGAATTCCCGGTGTAGCGGTGAAATGCGTAGAGATCGGGAGGAAGGCCGGTGGCGAAGGCGGCGCTCTGGAACGTTCCTGACGCTGAGGCTCGAAAGCGTGGGGAGCAAACAGGATTAGATACCCGAGTA
+
GGGGGGGGGGGGGGGGGGGGGGGGGGGGGGGGGGGGGGGGGGGGGGGGGGGGGGGGGGGGGGGGGGGGGGGGGGGGGGGGGGGGGGGGGGGGGGGGGGGGGGGGGGGGGGGGCGGGGGGGGGGGGGGGGGGGGGGGGGGGGGGFGGGGGGGGGGGGGGGGGGGGG@EGGGGGGGGGGGGFEFGGGGFCFGGGEGGGGCGGGGG5?EGGGGGGGG5<BF?FFG6D:D>2=?AGFFFG>EFG
@M00200:205:000000000-AKKM3:1:1101:7250:6425 1:N:0:1
ATTGGGTATAAAGAGCGCGCAGGTGGTTGATTAAGTCTGATGTGAAAGCCCACGGCTTAACCGTGGAGGGTCATTGGAAACTGGTCGACTTGAGTGCAGAAGAGGGAAGTGGAATTCCATGTGTAGCGGTGAAATGCGTAGAGATATGGAGGAACACCAGTGGCGAAGGCGGCTTCCTGGTCTGTAACTGACACTGAGGCGCGAAAGCGTGGGGAGCAAACAGGATTAGATACCCTGGTA
+
GGGGGGGGGGGGGGGGGGGGGGGFGGGGGGGGGGGGGGGGGGGGGGGGGGGGGGGGGGGGGGGGGGEGGGGGGGGGGGGGGGGGGGGGGGGGGGGGGGGGGGGGGGGGGGGGFGGGGGGGGGGGGGGGGGGCFGGGGGFDGGGGGGGGCF=CGGGGGGGGGGGGGGGGGGGGGGGGGGGGFGFGGGGGGGGGGGGG?F=FEGGGE8<FGGGGGG3GFG88DG65:GFFF*:FGFG=@:FG
@M00200:205:000000000-AKKM3:1:1101:26707:6436 1:N:0:1
ATTGGGTATAAAGGGCGCGTAGGCGGGATGGCAAGTCGGTCGTGAAATCCTCGGGCTCAACTCGAGGGGGTCGGCCGATACTGCCGTTCTTGAGGGATGCAGAGGAGACTGGAATTCCCGGTGTAGCGGTGAAATGTGTAGAGATCGGGAGGAACACCGGTGGCGAAGGCGGGTCTCTGGGCATTCCCTGACGCTGAGGCGCGAAAGCGTGGGGAGCAAACGGGATTAGATACCCTTGTA
+
GGGGGGGGGGGGGGGGGGG@FGGGGGGGGGGGGGGGGGGFFGGGGGGGGGGGGGGGGGGFCGGGGGGGGGGEGGGGGGGGGGGGGGFDGDDDGGGGGGGGGGGGGGGGGGGGFGGFGGGGDCCFFGGGGGGGGGGGGG<C@CGD9EFGGGGGEF8FCCEGGGEGEDGGGGGGG>EGGGGGGGGFFGGGGGGGGGGGDGGFED*2:C5CECEECG3CDG*89CEG:DC266<FEF+6?FFG
@M00200:205:000000000-AKKM3:1:1101:3542:6443 1:N:0:1
ATTGGGTGTAAAGGGTGCGCAGGCGGGTCCGTAAGCATTCCGTGAAATCCCCCGGCTCAACCGGGGAACTGCGGAGTGGACTGCGGGTCTTGAGAGAGGTAGGGGCCGACGGAACGAACGGTGGAGCGGTGAAATGCGTAGATATCGTTCGGAACGCCAATGGTGAAGACAGTCGGCTGGGCCTTTTCTGAAGCTCATGCACGAAAGCGTGGGGAGCAAACAGGATTAGATACCCCTGTA
+
GGGFGGFFCEFGGGGFEGGGDGGFEGGGGGGFGGGGCFFFFGGGGGGGGGGGGGGGGGGFFGCGGGGGCFCFGGGEEGGGFGFGGGGFF=?B?FFFGGGGFFGGGGGGGFGGGGGBCCFFGFGGFF<<CFFG@GGGGGCCECBFFGGGGGGDCGFFGGGGGFGCCGF+<*CE?FGGGEG8E>5*:+<E+:00<CC?FGGGF7CEECDCGGCEGGBD3EEGCF8C64D>FF:FC<:C)<:F
@M00200:205:000000000-AKKM3:1:1101:23311:6452 1:N:0:1
ATTGGGTTTAAAGGGCGCGTAGGTGGCGACATAAGGCTGTGGTGAAAGTCTGGGGCTCAACTCCAGATCGGCCGTGGCAACTGTGTCGCTTGGGCACTGTAGAGGCAGATGGAATTCCGGGTGTAGCGGTGGAATGCGTAGAGATCCGGAAGAACACCAGTGGCGAAGGCGGTCTGCTCGGCAGTGAACCCGCGAGGGTTCAATACACGACACTGAGGCGCGACATCGTGGGGAGCAATCAGG
+
@FEF@E6CEGGFA<@F@FC@FGD@CFGEE@+@<@EFE<FFC8E7EEE<@AADC86@:@<FFGFFFFDAC,B@FEE:>@DGGGFG<E5=,FFC7FFCFG8F9EAF?+B++EA@FCFFGGC7FC+FFFF+>B=3AFFBFG:8>BFGAFGC7F::<FFECFCDFF,3@C*>*,:7=*1?EE,=*8*3?+C>E<7:*/)>*:;*12+09+0*1*/*1+*26*8*)//1-**-))()***)0)*0*).
@M00200:205:000000000-AKKM3:1:1101:4403:6456 1:N:0:1
ATTGGGCATAAAGCGTGTGTAGGCGGATCGTTAAGTACCTTGTGAAATCCCACGGCTCAACCGTGGAACTGCTGGGTATACTGGCGATCTTGAGCCACCTAGGGGCGAGCGGAACAAGCGGTGGAGCGGTGAAATGCGTAGATATCGCTTGGAACGCCGACGGTGAAAACAGCTCGCTGGGGGTGTGCTGACGCTGAGACACGAAAGCCAGGGGAGCGAACGGGATGAGATACCCTAGTA
+
GGFGGFGGGGGGDGGGGGFGGGGGGGEEFGGGGFGGGGGGGGGFGFGGF,EEFGCG7FFCE@CE,CFGGGGGGFGGGGGFGGGFGG:FGGFGGGGGGGGFGDFF=+F7>EGG:7FGGFGGGGGGEGGGDE<DF9D<FE:CGCEFFCFGGGCFCDGGGGGGGGGG>F@C:9F2C2B;*8<:CCE8EGGGFDFFDEGEEFCFFF:CE8DDEFCEGE3))58CCDGG?C*,9/6FGFC28>@F
@M00200:205:000000000-AKKM3:1:1101:4884:6465 1:N:0:1
ATTGGGTGTAAAGCGCGTGCAGGTGGCCGCGCCGGCCATCGCGTGAAAGCCCCCGGCTCAACCGGGCGGATGCGGGTGGGACCGCGCGGCTGGAGGGTGGGAGAGGCGGGCGGAATTCCCGGGGTAGTGGTGAAATGCGTAGATACCGGGAGGAACACCCGCGGCGAAGGCGGCACGCTGGGCCCTTCCTGACGCTGAGGCGCGAAGGCCAGGGGAGCGAACGGGATTAGAAACCCGCGTA
+
GGGGGGDGGGGGGGGGGFGGGGGFGGFEFGGGDGGFGGGGGGGGGGGGGGGGGGGGGFGGG<EGGGFGGGFGGGGDFFGGGGGGGGFGGGGEGFFGG:FGGGECGGGGGGDGG*:*<<EF>E5EC?C2AF+;9AE779C*2:;9C+<>>C**?/,,A>>E5*:88C*:8:>GE8*:;>*8EC8***0*2:9++:***2CC*C5:*1)1*1/1ACF)75?*1CCC:*1,/*-*3,*/))0*/
@M00200:205:000000000-AKKM3:1:1101:27866:6468 1:N:0:1
ACTGGGTTTAAAGAGCGTGTAGGCGGCCATACAGGTCCGTTGTGAAAACTCGAGGCTCAACCTCGAGACGTCGATGGAAACCGTATGGCTAGAGTCCGGAAGAGGAGAGTGGAATTCCTGGTGTAGCGGTGAAATGCGCAGATATCAGGAAGAATATCCGTGGCGAAGGCGGCTCTCTGGGACGGTACTGACGCTGAGACGCGAAAGCGTGGGGAGCGAACAGGATTAGATACCCTAGTA
+
GGGGGGFGGGGGGGGGGGGGGGGGGGGGGGGGGGGGGGGGGGGGGGGGGGGGGGGGGGGGCGFGGGGGGGGGGGFFGFGGFGGCDFGG88EEDFGGGGGGGGGGGGGFGFFFGCAE<FGGGDC<=FBGGGGGFFEGGGG>E@FC8@FFFGGFGGFDCFCEFGGGGGGGGGGGGGGFFGGGGGGGGEFG9@:A8C7EGGGGC)2:EDDFGCCEGG37>EGC)7CC:FG)9BAC730*7>@C
@M00200:205:000000000-AKKM3:1:1101:7180:6477 1:N:0:1
ACTGGGTTTAAAGGGCGCGTAGGTGGCTTGGTAAGCGTGTGGTGAAAGCCTGGGGCTCAACCCCGGGTCGGCCATGCGAACTGCCGAGCTTGAGCACTGTAGAGGCAGACGGAATTCCGGGTGTAGCGGTGGAATGCGTAGAGATCCGGAAGAACACCGGTGGCGAAGGCGGTCTGCTGGGCAGTTGCTGACACTGAGGCGCGACAGCGTGGGGAGCAAACAGGCTTAGATACCCCAGTA
+
GGGGGGGGGGGGGGGGGGGGGGGGGGGGGGGGGGGGGGGGGGGGGGGGGGGGGGGGGGGGGGGGGGGGGGGGGGGGGGGGGGGGGGGGGGGGFGGGGGGGGGGGGGGGGGGGGGGGGGGGGGGGGGGGGFGGGGGGGGGGGGGGGGGGGGGGGGGGGGGGFGGFCFEGGGGGGGGGGEGGGGCGGFGGCFFCCEFGGGGGGGG>C=9*CCGGGGFD:EGF74CF(*9>FFFC7C?*)76?
@M00200:205:000000000-AKKM3:1:1101:12570:6491 1:N:0:1
ATTGGGTGTAAAGCGCGCGTAGGCGGCTTTGCAAGTCGGGTGTGAAATCCCCAGGCTTAACCTGGGAACTGCATTCGAGACTGCATTGCTAGAGTATCGGAGAGGGAAGTGGAATTTCAGGTGTAGCGGTGAAATGCGTAGATATCTGAAGGAACATCAGTGGCGAAAGCGACTTCCTGGACGAATACTGACGCTCATGTGCGAAAGCGTGGGGAGCAAACAGGATTAGATACCCCTGTA
+
GGGGGGGGGGGGGGGGGGGGGGGGGGGGGGGGGGGGGGGGGGGGGGGGGGGGGGGGGGGGGGGGGGGGGGGGGGGGGGGGGGGGGGGGGGGGGGGGGGGGGGGGGGGGGGGGGGGGGGGGGGGGGGGGGGGGGGGGGGGGGGGGGGGF=FFGGGGGGGGGGGGGGGGGGGGGGGGGGGGGGGGGGGGGGGGGGGGEGGGGFFGGGGGGEGGGGGFGFGCFFGGGFGGFFFFGFEFGF>?G
@M00200:205:000000000-AKKM3:1:1101:26370:6495 1:N:0:1
ATTGGGCGTAAAGCGCGCGTAGGTGGACGGTCAAGTCCGGCCTGAAAGCCCCCGGCTCAACCGGGGAGAGTGGCTGGAAACTGGCGGTCTTGAGGGCGAGAGAGGAGGGTGGAATTCCTGGTGTAGCGGTGAAATGCGTAGAGATCAGGAGGAACACCCGAGGCGAAGGCGGCCCTCTGGCTCGACCCTGACGCTGAGGCGCGAAAGCGTGGGGAGCGAACGGGATTAGATACCCCTGTAAGA
+
GGGGGGGGGGGGGGGGGGGGGGGGGGGGGGGGGGGGGGGGGGGGGGFFGFGGGGGGGEGGGGGGGGGGGGGGGGFEGGFGGGGGGEGFGGGGGG8FGGECFEFGGFCG>FGGGGGGGAFGGGFGGGGGGGGGGGGGGGGGGG9FGGFDFGGGGGGGGGGFDGGGGGGGGGDGE5:*;EC@FDFGGG>EGGGGGGDGDCF5:9**8?)95ACGCG3D5EGGGC=7(>*)0*4?98<CF>)+:>2
@M00200:205:000000000-AKKM3:1:1101:21739:6507 1:N:0:1
ATTGGGTTTAAAGGGCGCGCAGGCGGCTGCTCAAGTCAGGCGTGAAAGGCCTGGGCTCAACCCGGGAATTGCGCTTGAGACTGGGCTGGCTTGAGTGCGGGAGAGGATGGTGGAATTCCCAGTGTAGAGGTGAAATTCGTAGATATTGGGAAGAACACCGGTGGCGAAGGCGGCCATCTGGACCGCAACTGACGCTGAGGCGCGAAAGCGTGGGGAGCAAACAGGATTAGATACCCTCGTA
+
GGGGGGGGGGGGGGGGGGGGGGGGGGGGGGGGGGGGGGGGGGGGGGGGGGGGGGGGGGGGGGGGGGGGGGGGGGGGGGGGGGGGGGGGGGFGGGGGGGGGGGGGGGGGGGGGGGGGGGGGGGGGGGGGGGGGGGGGGGGGGGGGGGGGGGGGGGGGGGGGGGGGGGGGGGGCGGGGGGGGGGGGDGGGGGGGGDGDGGGGGGGGGDGGGGGGGDEG>EEFGFGG6F*59FFGGG6FFFFG<
@M00200:205:000000000-AKKM3:1:1101:13637:6539 1:N:0:1
ACTGGGCTTAAAGCGCACGTAGGCGGGTCGTTAAGTCGAGGGTGAAATCCTGGAGCTCAACTCCAGAACTGCCTTCGATACTGGCGACCTAGAGTCCGGAAGAGGTGAGTGGAACTCCTAGTGTAGAGGTGGAATTCGTAGATATTAGGAAGAACACCAGTGGCGAAGGCGGCTCACTGGTCCGGTACTGACGCTGATGTGCGAAAGCGTGGGGAGCAAACAGGATTAGATACCCGCGTA
+
GGGGGGGGGGGGGGGGGGGGGGGGGGGFGGGGGGGGGGGGGGGGGGGGGGGFGGGGGGGGGGGGGCGGGGGGGGGGGGGGGGGGGGGGGGGGGGGGGGGGGGG?FGGGGGGDGGGGGGGGGGGGGGGFGGGGGGGGGGGGGGGGGCCGGGFFGGGGGGGGGGGGGGGDCGGDGGC9FGGGFGFGGGGGGGGGEGGGGGGGGGGEGEDGGGDDGG>DEGGGGGG41CG?=79CEGFDFB@G
@M00200:205:000000000-AKKM3:1:1101:21485:6546 1:N:0:1
ACTGGGTATAAAGTGTGTGCAGGCGGCCATGCAAGTCGAGTGTGAAAGCCCCGGGCTTAACTTGGGAATTGCGCTCGAAACTACGTGGCTGGAGTGTGGCAGAGGAAGGTGGAATTCCACGTGTAGCGGTGAAATGCGTAGAGATGTGGAGGAACACCAATGGCGAAGGCAGCCTTCTGGGCCAACACTGACGCTCATGCACGAAAGCGTGGGGAGCAAACAGGATTAGATACCCTCGTA
+
GGGGGGGGGGGGGGGGGGGGGGGGGGGGGGGGGGGGGGGGGGGGGGGGGGGGGGGGGGGGGGGGGGGGGGGGGGGGGGGGGGGGGGGGGGGGGGGGGGGGGGGGGGGGGGGGGGGGGGGGGGGGGGGGGGGGGGGGGGGGGGGGGGGGGGGGGGGGGGGGGGGGDEGGGGGGGGGGGGGGGGGGGGGGGFGGGGGGGGGGGGCGGGGGDGDGGCDGFGGGGGGG?GF?*=AGGFFGFDF=
@M00200:205:000000000-AKKM3:1:1101:10274:6554 1:N:0:1
ACTGGGTATAAAGCGTGCGTAGGCGGTTTTCTAAGTCTGCCGTGAAAGCCCCGGGCTCAACCTGGGAATGGCGGTGGATACTGGAAAGCTGGAGTGCGGTAGAGGAGGGTGGAATTCCCGGTGTAGCGGTGAAATGCGTAGAGATCGGGAGGAACATCAGTGGCGAAGGCGGCCCTCTGGACCAGCACTGACGCTGAGGCACGAAAGAGTGGGGAGCAAACAGGATTAGATACCCGTGTAAGA
+
GGGGGGGGGGGGGGGGGGGGGGGGGGGGGGGGGGGGGGGGGGGGGGGGGGGDGGGGGGGGGGGGGGGGGGGGGGGGGGGGGGGGGGGGGGGGGGGGGGGGGGGGGGGGGGGGGGGGGCFGGGGGFFGGGGGGGFFAFGGGGGGFGF>FEFGGGGEFGGGGGGGGGGGDGGGGEG7=>GGFCGGECFCCFDC68:9*?;C7ECGGEGG480<@GG)7>FCEF<C4:C7)/84DGFFD7)7::4<
@M00200:205:000000000-AKKM3:1:1101:16430:6567 1:N:0:1
ATTGGGTTTAAAGGGCGTGTAGGCGGTTTGTTAAGTCATGTGTGAAAGCCCTCGGCTCAACCGAGGAAAGACGCATGAAACTGGCAAGCTAGAGTACCAAAGAGGGGGGTGGAATTCCCGGTGTAGCGGTGAAATGCGTAGATATCGGGAGGAACACCCGTGGCGAAGGCGGCCCCCTGGTTGGATACTGACGCTGAGACGCGAAAGCGTGGGGAGCAAACAGGATTAGATACCCTAGTA
+
GGGGGGGGGGGGGGGGGGGGGGGGGGGGGGGGGGGGGGGGGGGGGGGGGGGGGGGGGGGGGGGGGGGGGGGGGG=?BCFGFGGGGGGGGGGGGGGGGGGGGGGGGGGGGGGGGGGGGGGGGGGGGGGGGGGGGGGGGGGGGGGGGGGGGGGGEGGGGGGGGGGGGGDGGFGGGGGGGGGGGGGGGGGGGGGGGDDGGGGGGGEGGGGGGDEGGGFGFGGGGGGF<GGFFF2DFFGCFF?F
@M00200:205:000000000-AKKM3:1:1101:8703:6588 1:N:0:1
ATTGGGCGTAAAGCGCGCGTAGGCGGCCAGATAAGTCCGGTGTGAAAGTCACAGGCTCAACCTGTGAATGCCGCTGGAAACTGTCTGGCTAGAGTCCGGGAGGGGCGAGTGGAATTCCTGGTGTAGCGGTGAAATGCGCAGATATCAGGAGGAACACCAATGGCGAAGGCAGCTCGCTGGAACGGTACTGACGCTGAGGCGCGAAAGCGTGGGGAGCGAACAGGATTAGATACCCCAGTAAGA
+
GGGGGGGGGGGGGGGGGGGGGGGGGGGGGGGGGGGGDGGGGGGGGGGGGGGGGGGGGGGGGGGGGGGGGGGGGGGGGGGGGGGGGGGGGGGGGGGGGGGGGGGGGGGGGGGGGGGGGGGGGGGGGGGGGGGGGGGGGGGGGGGGGGGGGGGGGGGGGGGGGGGGGGGGGGGGGGGGGGGGGGGGGGEECGGGGCDEGGGGGGGGGGGGGCEGGGFGFGGGGGGG?FGFFFFGGFGC;>?G>A<
@M00200:205:000000000-AKKM3:1:1101:25360:6598 1:N:0:1
ATTGGGTTTAAAGGGTGCGTAGGCGGTTATATAAGTCAGTGCTGAAATATCCCGGCTTAACCGGGAGGGTGGCATTGATACTGTATGACTTGAGTAAAGTTGAGGTTGGCGGAATTGACGGTGTAGCGGTGAAATGCTTAGATATCGTCAAGAACACCGATTGCGAAGGCAGCTAACTAAGCTTTAACTGACGCTGAGGCACGAAAGTGTGGGGATCAAACAGGATTAGATACCCGTGTA
+
GGGGGGGGGGGGGGGGGGGGGGGGGGGGGGGGGGGGGGGGGGGGGGGGGGGGGGGGGGGGGGGGGGGGGGGGGGGGGGGFGGGGGGGGGGGGGGGGGGGGGGGGGGGGGGGGGGGGGGGGGEGGGGGGGGGEGGGFGGGGGGGGGGDGFFGGGGGGGGGGGGGDEGGGGFGGDGFFFGGGGGCFGGGGGGGGGGGGGGGGGGGGGEGGGFFDCE3>FGGGGGFD?CCDFFBGGGFGFD>F
@M00200:205:000000000-AKKM3:1:1101:21599:6607 1:N:0:1
ACTGGGTTTAAAGTGCGTGTAGGCGGTTAGGTGGATTCTCTTTCAAATATCCAGGCTTAACTTGGAAAAGGGAGGGAATATCGCCTTACTAGAAGTGAGAAGAGGAGATCGGAACGTGTGGTGGAGCGGTGAAATGTGTTGATATCACACGGAACGTCGGTTGCGAAGGCTGATCTCTGGTCTTAACTTGACGCTGATACGCGAAAGCTAGGGGAGCGAAACGGATTAGATACCCTAGTA
+
GGGGGGGGGGGGGGGGGGGGGGGGGGGGGGGGGGGGGGGGGGGGGGGGGGGGGGGGGGGGGGGGGGGGGGGGGGGGGGFGGGGGGGGGGGGGGGGGGGGGGGGGGGGGGGGGGGGGGGGGGGGGGGGGGGGGGGGGGGGGGGGGCFGGGGGGGGGGFGDGGGGGGGEFGGGGFGGGGGGCGGGGGGGGGGGGGGGGGGGG=DGDGGGGGFGGGGEGFGGGGCCD:DG?=?<0<E6C@7B9
@M00200:205:000000000-AKKM3:1:1101:27266:6610 1:N:0:1
ATTGGGTTTAAAGGGCGCGTAGGTGGCGGCGTAAGGCCGCGGTGAAAGTTCGGGGCTCAACCCTGAATCGGCCGCGGCGACTGCGTCGCTTGGGCACTGTAGAGGCAGACGGAATTCCGGGTGTAGCGGTGGAATGCGTAGAGATCCGGAAGAACACCGGTGGCGAAGGCGGTCTGCTGGGCAGTGAGCTCGCAAGAGCTCAATAGCCGACAATGAGGCGCGACAGCGTGGGGAGCAAACAGG
+
GGGFGC8BFDGFGC;C:@@@C@@FD@GGEFGGGD,CFFGGD@FE@DEFEFGGGGEGGGGF<EEEDCCGGFEFCCEGGEEGGGGFEF@FGBFBEACFGG:FFGFFFFGGGGGGGEF:3DEGD<*CCGGGGGGGEG::F@:=@F<:<:C:CEGGGG,AFCCE?8EE>EGGGFGG8ECFCEF?EGGGFECFCDCEDGD7C>F<676:FCF4EGGG*+9C66FGGGCD6DC>5>>GD58D@@6*9:.
@M00200:205:000000000-AKKM3:1:1101:12654:6618 1:N:0:1
ATTGGGTGTAAAGGGCGCGTAGGCGGTCGGGTAAGCGTGTGGTGAAAGTCCGGGGCTCAACCCCGGATCGGCCGTGCGAACTGCTCGACTTGAGCACTGTAGAGGCAGGTGGAATTCCGGGTGTAGCGGTGGAATGCGTAGAGATCCGGAAGAACACCGGTGGCGAAGGCGGCCTGCTGGGCAGTGGCTGACGCTGAGGCGCGACAGCGTGGGGAGCAAACAGGATTAGATACCCTAGTA
+
GGGGGGGGGGGGGGGGGGGGGGGGGGGGGGGGGGGGGGGGGGGGGGGGGGGGGGGGGGGGGGGGGGGGGGGGGGGGGGGGGGGGGGGGGGGGGGGGGGGGGGGGGGGGGGGGGGGGGGGGGGGEFGGGGGGGGGGGGGGGGGGGGGGGGGGGGGGGGGGEGGGGGGGGGGGGGGGGGGGGGGGGGGGGGGGFGGDGGGGGGGGGGGGGGGGGGGFGFGFGGD8C6<C?=?<CFFGGFFFG
@M00200:205:000000000-AKKM3:1:1101:13470:6623 1:N:0:1
ATTGGGTTTAAAGGGCGCGTAGGCGGGAGGTCAAGTCGGTCGTGAAATCTCCGGGCTCAACCCGGAGGAGTCGGCCGAAACTGGTCTTCTTGAGGGAGGCAGAGGAGTCTGGAATTCCCGGTGTAGCGGTGAAATGCGCAGATATCGGGAGGAACACCAATGGCGAAGGCAGCTCGCTGGGACGTTACTGACGCTGAGACGCGAAAGCGTGGGGAGCAAACAGGATTAGATACCCCAGTAAGA
+
GFGGGGGGGGGGGGGDGGGGGGGGGGGEGGGGGGGGGGGGGGGGGGGGGFFGGGGGGGGGGGGGGEEFGDGGGGGGCGGGGGGGAFFGGGGGGGGGGCGCFGGGGGGGG<FGGGGGGGGGGGGGGGGGGGGGGGGGGGGGGGGGGGGGEGGDGGGGGGGCGGGGGGGGGGFGEGF8CEGGGFCEGAFECFGGGGGGGGFGGGGGGDDCE:CEDC>DFGGGGGGF?FGFFF970<CCDB@C>>A
@M00200:205:000000000-AKKM3:1:1101:23920:6625 1:N:0:1
ATTGGGTTTAAAGGGCGCGTAGGCGGCGCGGGAAGGCGGCGGTGAAAGTCCGGGGCTCAACCCCGGATCGGCCGTGGCGACTCCCGCGCTGGAGCACAGTAGAGGCGGGTGGAATTCCGGGTGTAGCGGTGGAATGCGTAGAGATCCGGAAGAACACCGGTGGCGAAGGCGGCCCGCTGGGCTGTGGCTGACGCTGAGGCGCGACCGCGTGGGGAGCCAACAGGATTAGATACCCCAGTA
+
GGGGGGGGGGGGGGGGGGGGGGGGGGGGGGGGFGGGGGGGGGGGGGGGGGGGGGGGGGGGGGGGGGGGGGGGGGGGGGGGGGGGGGGGGGGGGGGGGGGGGGGGGGGGGGCEFGGGFGCCGCEGGGF>GE5E:CCCE?;;EEFECGGCECGDFGGFGGGGEEGFG*CEGFGD8CEE8*:CGFCGGDFFC5=EEC**/*AEEGG*:*/985CDGGBC>*AEC3CF0*:8@FDD9CFG:5?7
@M00200:205:000000000-AKKM3:1:1101:18861:6636 1:N:0:1
ACTGGTGTAAAGGGCGCGTAGGTGGCGGCATAAGGCCGTGGTGAAAGTCTGGGGCTCAACCCCAGATCGGCCATGGCAACTGTGTCGCTAGGGCACCGTAGAGGCAGATGGAATTCCGGGTGTAGCGGTGGAATGCGTAGAGATCCGGAAGAACACCAGGGGCGAAGGCGGTCTGCTGGGCGGTGAGCTCGCAAGGGCTCAATAGCCGACCCTGCGGCGCGACCGCGTGGGGAGCAAACAGGAT
+
GGGGGFGFFGGGCGGEEBFFGGGFGGGGGGGGGGGGGGGGGGGGGGGDGGGDCGGGGGGGGGGGGFGFGGGGGGGEGGGGFGG?FGEFCEFGGGEFGGFFGGGFDEGGGFGFFFGGGAFEGDGGFFGGEGGF9DGFGFGCGGDAFG:FC7<CEGCFG*>>FDECG:EGGBFGGGGFCFGGGGGGG/;F7FGGG=DGEG=FFCC+<77D?5*2AF)97C*:))*)-999>:(C*8?D))7:4:()
@M00200:205:000000000-AKKM3:1:1101:25785:6649 1:N:0:1
ATTGGGTTTAAAGAGCGCGTAGGTGATCTTATAAGGGTGTGGTGAAAGCCCGGGGCTCAACCCCGGGTCGGCCGTGCCGACTGTGAGACTAGAGTGCTGTAGGGGCAGGCGGAATTCCGGGTGTAGCGGTGGAATGCGTAGAGATCCGGAGGAAGACCGGTGGCGAAGGCGGCCTGCTGGGAAGATACTGACACTGAGGCGCGACAGCGTGGGGAGCAAACAGGATTAGATACCCGCGTAAGA
+
GGGGGGGGGGGGGGGGGGGGGGGGG-CFFGGFFGGGGGGGGGGGGGGGGGGDGGGGGGGGGGGGGGGGGGGGGGEGGFC:FFGGGGGGFFGGGGGGFFFGGGGGGGGGDGGGGGCGGGGGGEGGGGGGGGCFGGCFGGGGGGGGGGGGGGEGGGGGGGGGGGDGGGG>EGGGGDCFDFGG5*0AE9CFGGG69A6CFGGGGGGGC*>CE=C>5E>DE5?F5<FC:*:3=B):CCFDFD>5D:<
@M00200:205:000000000-AKKM3:1:1101:15326:6650 1:N:0:1
ATTGGGTATAAAGGGTGCGTAGGCGGTCTATTAAGTCAGTGGTGAAATACTCCAGCTTAACTGGAGGGGTGCCATTGATACTGATGGACTTGAGTCAAGTCGAGGTAGGCGGAATTGACGGTGTAGCGGTGAAATGCTTAGATATCGTCAAGAACACCAATAGTGAAGACAGCTTACTGGGCTTAAACTGACGCTGAGGCACGAAAGTGTGGGGATCACACAGGATTAGATACCCGCGTA
+
GGFFGGCFGGDFGGGGGGGGGGGGGGGGGGGCGGG<FFGGGGFGGFGGEFGGGGGGGGGGGGGFFGDEGGGGGGGGGGGDFGGGGGGGGGGFFGFGGGGGGGGGCGGGGGGGGGGGFGGC+CFFFEFDEGG@F,CAFGGGGAGGGGGGGGGD9FFGGFD8FCDE@,@CGGGGFFGG6;=FCFGFGFCDE8AFCEDECGF7CCEG5=?F7E@771>GFG*9D58*/6736A5:9:C>BDB*
@M00200:205:000000000-AKKM3:1:1101:6459:6680 1:N:0:1
ACTGGGTATAAAGGGCGCGCAGGCGGCCCGGCCAGTCGGACGTGAAAGCCCGGGGCTCAACCCCGGAACGGCGTCCGAGACGGCCGGGCTGGAGACCGGGAGAGGAGGGTGGAATAGCCAGTGTAGAGGTGAAATTCGTAGATATTGGCTGGAACACCGGTGGCGAAAGCGGCTCTCTGGCCCGGGTCTGACGCTGAGGCGCGAAAGCGTGGGGAGCAAACAGGATTAGATACCCTTGTA
+
GGGGGGGGGGGGGGGGGGGGGGGGGGGGGGGGGGGGGGGGGGGGGGGGGGGGGGGGGGGGGGGGGGGGGGGGGGGGGGGFGGGGGGGGGGGGGGGGGGGGGGGGGGGGGGGGFGGGGGGGGFGCCFGGGFGGGGGGGGGGGGGGGGGGGGEGGGGFGGGGGGGGGGGGGGGGGGGGGGGGGGGGGGEEGGGCEECGDFCCGGG>>EG4CEGGGE3C):CFG7C4:FF2==2:CC8C459F
@M00200:205:000000000-AKKM3:1:1101:13442:6681 1:N:0:1
ATTGGGCATAAAGTGTGCGCAGGTGGCCGCGCATGTCGAGTGTGAAATCCCCGGGCTTAACTTGGGAATTGCGCTCGAAACTACGTGGCTCGAGTGTGGCAGAGGAAGGTGGAATTCCACGTGTAGCGGTGAAATGCGTAGAGATGTGGAGGAACACCGATGGCGAAGGCAGCCTTCTGGGCCAACACTGACGCTCATGCACGAAAGCGTGGGGAGCAAACAGGATTAGATACCCGAGTA
+
GGGGGGGGGGGGGGGGGGGGGGGGGGGGGGGGGGGGGGGGGGGGGGGGGGGGGGGGGGGGGGGGGGGGGGGGGGGGGGGGGGGGGGGGGGGGGGGGGGGGGGGGGGGGGGGGGGGGGGEGGGGGGGGGCCGGGGGGGCCGGGG9A:FEFGGGGGGGGGG7CFGGGCEEGGGGGFFGFGDGGGGGGG5CGG7FEGGGGF7EGGFGGG<FEGGGGD)/<CGFFFDF?GD2*9ACFGGGBFF6
@M00200:205:000000000-AKKM3:1:1101:25511:6682 1:N:0:1
ATTGGGTTTAAAGAGCGTGTAGGCGGTTCGGTAAGTCTGCCGTGAAAACCTGAGGCTCAACCTCGGGCGTGCGGTGGATACTGCCGGGCTAGAGGACGGTAGAGGCGAGTGGAATTCCCGGTGTAGCGGTGAAATGCGTAGATATCCGGAGGAACACCGGTGGCGAAGGCGGCTTCCTGGACCGAAACTGACGCTGAGGCGCGAAAGCCAGGGGAGCAAACGGGATTAGATACCCGTGTAAGA
+
GGGGGGGGGGGGGGGGGGGGGGGGGGGGGGGGGGGGGGGGGGGGGGGGGGGGGGGGGGGGGGGGGGGGGGGGGGGGGGGGGGGGGGGGGGGGGGGGGGGGGGGGGGGGGGGGGGGGGGGGGGGGGGGGGGGGFGGGGGGGGGGGGGGGGGGGGGGGGG@FGGGGGDGGGGGGGGEGGGGGGGGGGEGGGGGGGGGGGGGGGGGGGGGCGGGGGG>D@GFFGDED?G<?FFFGG<<CEFFGF99
@M00200:205:000000000-AKKM3:1:1101:8702:6687 1:N:0:1
ATTGGGCTTAAAGGGCTCGTAGGCGGTTTGTCGCGTCGGGAGTGAAAACCAGGTGCTTAACACCTGGCTTGCTTTCGATACGGGCAGACTGGAGGTATGCAGGGGAGAACGGAATTCCTGGTGTAGCGGTGAAATGCGCAGATATCAGGAGGAACACCGGTGGCGAAGGCGGTTCTCTGGGCATTACCTGACGCTGAGGAGCGAAAGTGTGGGGAGCGAACAGGATTAGATACCCTAGTA
+
GGGGGGGGGGGGGGGGGGGGGGGGGGGGGGGGGGGGGGGGGGGGGGGGGGGGDGGGGGGGGGGGGGGGGGGGGGGGGGGGGGGGGGGGGGGGGGGGGGGGGGGGGGGGGGGGFGGGGGGGGGGGGGGGGGGGGGGGGGGGGGGGGGGGGGCGGFGGGGGEGGGGGGGGGGGGGGGGGGGGGGGGGGGGCFFGGGGGGGG6EGGGGDGFFGGDGGFGFGDGGG?F?FG2?*4*<@CGFFFG
@M00200:205:000000000-AKKM3:1:1101:6140:6693 1:N:0:1
ATTGGGTTTAAAGGGCGTGTAGGCGGTCTGCTAAGTCATGTGTGAAATCCCTCGGCTTAACCGAGGAACGACGCATGAAACTGGCAAGCTAGAGTACCAAAGAGGGGGGTGGAATTCCCGGTGTAGCGGTGAAATGCGTAGATATCGGGAGGAACACCGGTGGCGAAGGCGGCCCCCTGGTTGGATACTGACGCTGAGACGCGAAAGCGTGGGGAGCAAACAGGATTAGATACCCGCGTA
+
GGGGGGGGGGGGGGGGGGGGGGGGGGGGGGGGGGGGGGGGGGGGGGGGGGGGGGGGGGGGGGGGGGGGGGGGGGGGGGGGGGGGGGGGGGGGGGGGGGGGGGGGGGGGGGGGGGGGGGGGGGGGGGGGGGFGGGGGGGGGGGGGGGGGGGDGGGGGGGGGGGGGGCEGGGGGGGGDGGGGGGGGGFGGCFFGGDGGGE<FEGGGGDGGGGGGGG>DBFGGFDGGFCC?FFBCC@CDEFE5
@M00200:205:000000000-AKKM3:1:1101:9173:6696 1:N:0:1
ATTGGGTATAAAGCGCGTGTAGGCGGTCCGGTAAGTCCGCTGTGAAAGTCGGGGGCTCAACCCTCGGATGCCGGTGGATACTGTCGGGCTTGAGTACGGAAGAGGCGAGTGGAATTCCTGGTGTAGCGGTGAAATGCGCAGATATCAGGAAGAACACCCGTGGCTAAGGCGGCTCTCTAGTACGGTACTGACGCTGAGACGCGAAAGCGTGGGGAGCGAACAGGATTAGATACCCGCGTA
+
GGGGGGGGGGGGGGGGGGGGGGGGGGGGGGGGGGGGGGGGGGGGGGGGGGGGGGGGGGGGGGGFGGGGGGGGGGGGGGGGGGGGGGGGGGGGGGGGGGGGGGGGGGGGGGGGGGGGGGGGGGGGGGGGGGGFGGGGGGGGGGGGGCGGGGGGGGGGGGGGGGGGGGGGGGGGGGGGGGGGGGGGGGGGGGGGGEDGGGGFGDGDGGGGGGGGGG3755*:C58F?GC)489:CFFGFFF5
@M00200:205:000000000-AKKM3:1:1101:20809:6700 1:N:0:1
ATTGGGTTTAAAGGGTGCGCAGGCGGGAAAGTAAGTTAGAGGTGAAATCTCACAGCTCAACTGTGAAACTGCCTTTGATACTGCTTTTCTTGAGTTAGGGAGAGGTTGATGGAATTCCAGGTGTAGCGGTGAAATGCGTAGATATCTGGAAGAACACCGGTGGCGAAGGCGGTCAACTGGCCCTAAACTGACGCTCAGGCACGAAAGCGTGGGGATCAAACAGGATTAGATACCCCTGTAAGA
+
GGGGGGGGGGGGGGGGGGGGGGGGGGGGGGGGGGGGGGGGGGGGGGGGGGGGGGGGGGGGGGGGGGGGGGGGGGGGGGGGGGGGGGGGGGGGFGGGGGGFCFGGGGGGGGGGGGGGGGGGGGGGGGGGDGGGGGGGGDGDCGGGGGGGGEGFGGGGGGEGGGGGGGCGGGGGEDGDDFF>FGGGGG<CGGGGEGGGGGFGGGGGCEDGGGCCE5AGFGGGGGGG?GGF=FFCFFFGFFF?F5<
@M00200:205:000000000-AKKM3:1:1101:17216:6701 1:N:0:1
ATTGGGCATAAAGCGTGTGTAGGCGGATCGTTAAGTGCCTTGTGAAATCCCACGGCTTAACTGTGGAACGGCTGGGCATACTGGCGGTCTTGAGCCATCTAGGGGCGACTGGAACAAACGGTGGAGCGGTGAAATGCGTAGATATCGTTTGGAACGCCAAAGGTGACAACAGGTCGCTGGGGATGAGCTGACGCTGAGACACGAAAGCCATGGGAGCAAACGGGATTAGATACCCCTGTA
+
FFFCFGGGGG<CF9F@@@CFCC<@FCECFEFG8F<FGFGGGGGGFDFGGGGGFECFCFGFAFEGGFGGGGCGGGDCF<FGCGGGGG7FFEGE@8F=FG8FCFF<+F@C:FE@8FFFGFG7CFCG+,B77BC<C,@FCCF+<:F=FFFGGD@:,EBF@FE*?F7F@C,<<,<8B9<C>C<FB**BC?6<1>FFEEGG*3ACGGEE58DFGG786:.*7CC6C**9()92=?>7:E87)0<0
@M00200:205:000000000-AKKM3:1:1101:8621:6709 1:N:0:1
ATTGGGTGTAAAGGGCGCGTAGGCGGCTGTTCCAAGTCGGGGGTGAAAGCCTGTGGCTCAACCACAGAATGGCCTTCGATACTGGACGGCTGGAGACCGGAAGAGGTGAGTGGAACTGCGAGTGTAGAGGTGAAATTCGTAGATATTCGCAAGAACACCAGTGGCGAAGGCGGCTCACTGGTCCGGTTCTGACGCTGAGGCGCGAAAGCGTGGGGAGCAAACAGGATTAGATACCCGAGTA
+
GGGGGGGGGFGGGGGGGGGGGGGGGGGGGGGGGGGGFGGGGGGGGGGGGGGGGGGGGGGGFFGGGGGGGGGGGGGGGGGGGGG,EFGGGGGGGGGGFGGGGGGGGGGGFGGGGGGGGGGGGGFGDGCFGGGGGGGGGGGGGGGGGGFCGGGGGGGFGFCFGFGFEGGGGGGGGGGGGGGGCFGGDGCE=CEFGGGGGGGFGGGEEGDGGG>EGGD53CCGFG=C6F<AF?BGGC@FEDFGD
@M00200:205:000000000-AKKM3:1:1101:18160:6716 1:N:0:1
ACTGGGTTTAAAGGGAGCGTAGGCGGACTGATAAGTCAGCGGTAAAATCGTGCGGCTCAACCGTACCGTGCCGTTGAAACTGTCGGTCTTGAGTGTACACAGGGCAGGTGGAATTTGTGGTGTAGCGGTGAAATGCTTAGATATCACGAGGAACTCCGATCGCGAAGGCATCCTGCCGGGGTACGACTGACGCTGAGGCTCGAAAGTGTGGGTATCAAACAGGATTAGATACCCGTGTA
+
GGGDGGGCGFGGGGGGGGGGGGGGEGGGGGGGGGGGGGGGGDGGGFGGGGGEGGGGGDGGCFGGGGGGGGGGGGGGGGGGGGGGGEGEGGGGGGGGGGGGGGFGGGCCGGGFFGFFGGGGGFGGGGGGGGGGGGGGGGGGGGGGGGAFGGGEFGCGGGGGGEGDGGGFGGGGGGGFFGGGGGGFDGEEDFGGCEGGCCDC7D=F:CGGGGDEGGFFFGFGFF@<::6>?FB>EFED3>>
@M00200:205:000000000-AKKM3:1:1101:20449:6718 1:N:0:1
ACTGGGTGTAAAGGGAGCGTAGGCGGATAGTTTAGTCAGAGGTGAAAGCCCAGGGCTCAACCTTGGAATTGCCTTTGATACTGGCTATCTTGAGTATGGAAGAGGTATGTGGAACTCCGAGTGTAGAGGTGCAATTCGTAGATATTCGGAAGAACACCAGTGGCGAAGGCGACATACTGGTCCATTACTGACGCTGATGCTCGACAGCGTGGGGAGCAAACAGGATTCGATACCCTGTTA
+
GGGFFFGGG9FEGF7ECGDGGGGGGDGGCFGGGGFGGAGFF8ECCFEFFGGGGFEGGFG9FGGGGGGFFGGGGGGGGGG?FGFGFGFGGGGFAFGEGG8CGFGGGG9FEGFCFEGGGGGGD@FFGCFG8F7,BDFFG7F,??A5A9<D8=F:F,D<=CCDGFGEE7E7+8@CC>EFGGABECE?;FGAF+,@*7?7C,,,,=*>1??CEE@*4*:<BF?FF4E*(8C3)+1/*>2*2219
@M00200:205:000000000-AKKM3:1:1101:15118:6725 1:N:0:1
ATTGGGTTTAAAGGGCGTGTAGGCGGTCTGCTAAGTCATGTGTGAAAGCCCTCGGCTTAACCGAGGAACGACGCATGAAACTGGCAAGCTAGAGTACCAAAGAGGGGGGTGGAATTCCCGGTGTAGCGGTGAAATGCGTAGATATCGGGAGGAACACCGGTGGCGAAGGCGGCCCCCTGGTTGGATACTGACGCTGAGACGCGAAAGCGTGGGGAGCAAACAGGATTAGATACCCCCGTAAGA
+
GGGGGGGGGGGGGGGGGGGGGGGGGGGGGGGGGGGGGGGGGGGGGGGGGGGGGGGGGGGGGGGGGGGGGGGGGGGGGGGGGGGGGGGGGGGGGGGGGGGGGGGGGGGGGGGGGGGGGGGGGGGGGGGGGGGGGFGFGGGGCDGGGGGGGGGGGGGGGGGGGGGGGGGG5FGGGGGGGGGGGGGDFGG6EFFGGGGGGEGGGGGGGGDFGGGDEEEGFGFFGGFFBGC?@F2:CEF3;BBE>:<
@M00200:205:000000000-AKKM3:1:1101:20054:6725 1:N:0:1
ATTGGGTTTAAAGTGCGCGCAGGTGGGTGCGTAAGTCGGAGGTGAAAGCGCAGGGCTCAACCCTGCGACGCCCTTCGAGACTGCGTGTCTAGGGACCGGTAGAGGTGAGTGGAATTCCCGGTGTAGCGGTGGAATGCGTAGATATCGGGAAGAACACCGGAGGCGAAGGCGGCTCACTGGGCCGGATCCGACACTGAGGCGCGAAAGCGTGGGGAGCAAACAGGATTAGATACCCTTGTACGAT
+
GGGGGGGGGGGGGGGGGGGGGGGGGGGGGGGGGGGGGGGGGGGGGGGGGGGGGGGGGGGGGGGGGGGGGGGGGGGGGGGGGGGGGGGGGGGGGGGGGGGGGGGGGFGGGGGGGGDGGGGGGGGGGGGGGGGGGGGGFGDGGGGGGGGGGGGGGGGGGGGGGGGGGGGGGGGGDGGGGGGGGGGGDEEGGGGGGGGGGGGGGGG5CEGGGGGGGGEGDCCF7CF4?DCB?B2DG@FG?@FG*,:(
@M00200:205:000000000-AKKM3:1:1101:8836:6742 1:N:0:1
ACTGGGTTTAAAGGGCGCGTAGGCGGCCTGCCAAGTCGGGCGTGAAAGCCCGGGGCTCAACCCCGGAGGTGCGCCCGAGACTGGCGGGCTCGAGGCCGGGAGAGGGGGGTGGAATACCCAGTGGAGAGGTGAAATTCGTAGATATTCGCAAGAACACCAGTGGCGAAGGCGGCTTACTGGTCCGGTTCTGACGCTGAGGCGCGAAAGCGTGGGGAGCAAACAGGATTAGATACCCCTGTA
+
GGGGGGGGGGGGGGGGGGGGGGGGGGGGGGGGGGGGGGGGGGGGGGGGGGGGGGGGGGGGGGGGGGGGGGGGGGGGGGFGGGGGGGGGGGGGGGGGGGGGGGGGGGGGGGGGGGGGGGGGGGGGGGGGGGGGGGGGGFGGGGGGGGFGGGGGGGGGGGGCEGGGGGGGGFEGGGEGGFGGGEFGGCEGGGGEGGDEEGGGGGGGGGGGGGGGGGFGFFGGFGF<(C*4?FAFC?FFFFFG
@M00200:205:000000000-AKKM3:1:1101:14905:6744 1:N:0:1
ACTGGGTTTAAAGGGTGCGTAGGCGGCCTTGTAAGTCAGTTCTGAAATATCCCGGCTTAACCGGGAGGGTGGGATTGATACTGCAGGGCTTGAGTGGAATCGAGGTAGGCGGAATTGACGGTGTAGCGGTGAAATGCTTAGATATCGTCAAGAACACCGATAGTGTAGACAGCTTACTAGACTTCAACTGACGCTGAGGCACGAAAGTGTGGGGATCAAACAGGATTAGATACCCCTGTA
+
GGGGGGGGGGGGGGGGGGGGGGGGGGGGGGGGGGGGGGGGGGGGGGGGGGGGGGGGGGGGGGGGGGGGGFGGGGGGGGGGGGGGGGGGGGGGGGGGGGGGGGGGGGGGGGGGGGGGGGGGGGGGGGGGGGGDFGGGGGGGGGGGGGGGGGGGGGGGGGGGGGGGCGGGFGGGGGGGGGGGGGGFGGGGGGGFEGGGGDGGGGGGGCGGGGGEGGACFGFGGFGGBGGFFFFGGGGGF@FG
@M00200:205:000000000-AKKM3:1:1101:17935:6749 1:N:0:1
ATTGGGCTTAAAGAGCTCGTAGGCGGTTTAGCAAGTCGGGTGTGAAAACTTCAGGCTCAACCTGGAGATGCCACTTGAGACTGCTATGACTTGAGTCTGGTAGGGGAGCACGGAATTCCTGGTGTAGCGGTGAAATGCGCAGATATCAGGAGGAACACCGGTGGCGAAGGCGGTGCTCTGGGCCAGTACTGACGCTGAGGAGCGAAAGCGTGGGTAGCAAACAGGATTAGATACCCCCGTA
+
GGGGGGGGGGGGGGGGGGGGGGGGGGGGGGGGGGGGGGGGGGGGGGGGGGGGGGGGGGGGGGGGGGGGGGGGGGGGGGGGGGGGGGGGGGGGGGGGGGGGGGGGGGGGGGGGGGGGGGGGGGGGGGGGGGGGGGGGGGGGGCEDFGGGGGFGFGGFFGGGGGGGGGGDGGGGGGGGGGFGGGGGGGGGGGGGGGGGGGGGGGGEGEG<8EBEGGFGFGGGGDFGFFGAFFFGGG8DFE@EG
@M00200:205:000000000-AKKM3:1:1101:26719:6758 1:N:0:1
ACTGGGTATAAAGGGTGCGTAGGTGGCTGTTTAAGTCAGTGGTGAAATACGGTTGCTCAACAATCGAGGTGCCATTGATACTGAATAGCTTGAAATAATTGGAGGCTGCCGGAATGGATGGTGTAGCGGTGAAATGCATAGATATCATCCAGAACACCGATTGCGAAGGCAGGTGGCTACGATTGGTTTGACACTGAGGCACGAAAGCATGGGGAGCAAACAGGATTAGATACCCCGGTA
+
GGGGGGGGGGGGGGGGGGGGGGGGGGGGGGGGGGGGGGGGGGGGGGGGGGGGGGGGGGGGGGFFGGGGGEGGGFGGGGGGGGGGGGGGGGGGGGGGGGGGGGGGGGGGGGGDGGGGGGGGGGGGGGGGGGGGGGGGGGGGGGGGGGGGGGGGGGGGGGGGGGGGGG7FDGGGGGGGGGGFE8@CGGGGGGGGGGGGGGGGGGGGGGDGGGGFGDFDFGGGGGGG(*;=FFFGGCCGD>EG
@M00200:205:000000000-AKKM3:1:1101:24181:6762 1:N:0:1
ATTGGGTATAAAGCGAGTGTAGGTGGTTGTCCAAGTTGGATGTGAAAGCCTTGAGCTCAACTCAAGAAATGCATTCAGGACTGGATGGCTAGAGGACCGGAGAGGATAGTGGAATTCCCAGTGTAGTGGTGAAATACGTAGAGATTGGGAAGAACACCAGTGGCGAAGGCGGCTATCTGGACGGTTTCTGACACTAAGACTCGAAAGCGTGGGGAGCAAACAGGATTAGATACCCTCGTA
+
GGGGGGGGGFGGGGGFGFFGGGGGGGG<CGGGGFGGGGGGGGGGEFGGGGGFGGGGGFGDFGGGGGGGGGGGGGGGGGF@FFFGGGCFGGGGGGFFFGGGEEGGEGGFGEFGG@EGF<FGGGGEGGGGGGGGGGGGGGGGGDGEF9FFFGGGGGGGGGGFGGFGGDCCFFEGGEEFGCEGCGGGGGGGGFGGFFGGEDD97CFGGDGGCCBFGGEGFGFGFFG:=C>@F6C:EFEGF3FC
@M00200:205:000000000-AKKM3:1:1101:16044:6763 1:N:0:1
ATTGGGTTTAAAGGGCGCGTAGGCGGCCTGCTAAGTCGAACGTGAAATCCCTGGGCTCAACCCAGGAACTGCGTCCGATACTGGTTGGCTTGAATCCGGGAGAGGGATGTGGAATTCCAGGTGTAGCGGTGAAATGCGTAGATATCTGGAGGAACACCGGTGGCGAAGGCGACATCCTGGACCGGTATTGACGCTGAGGCGCGAAAGCCAGGGGAGCAAACGGGATTAGATACCCTAGTA
+
GGGGGGGGGGGGGGGGGGGGGGGGGGGGGGGGGGGGGGGGGGGGGGGGGGGGGGGGGGGGGGGGGGGGGGGGGGGGGGGGGGGGGGGGGGGGGGGGGGGGGGGGGGGGGGGGGGGGGGGGGGGGGGGGGGGGGFFGGGGGGGGGGGGGGFGGGGGGGGGGGGGGGGGGGGGGGGGGGGGGGGGGGGGGGGGDGGGGGGGGGGGGGGGGGGGGGGEGFGGGGGGG?GGFFFFGGFFGFFFE
@M00200:205:000000000-AKKM3:1:1101:27686:6781 1:N:0:1
ATTGGGTTTAAAGCGTGTGTAGGCGGACCGTTAAGTGCCCGCGTGAAATCCCCCGGCTCAACCGGGGAACGGCCGGGCATACTGGCGGTCTTGAGCGATCCAGGGGTCATCGGAACAAACGGTGGAGCGGTGAAATGCGTAGATATCGTTTGGAACGCCGACGGTGAAAACAGATGACTGGGGATCCGCTGACGCTGAGACACGAAAGCCAGGGGAGCAAACGGGATTAGATACCCTCGTA
+
GGGGGGGGGGGGGGGGGGGGGGGGGGGGGGGGGGGGGGGGGGGGGGGGGGFGGGGGGGGGGGGGGGGGGGGGGGGGGGGGGGGGGGGGGGGGGGGGGGGGGGGGGGGGGGGGGGGGGGGGGGCGGGEFGGGGGGFFGGEEGEEFGGGGGGGGGFFGGFGGGGGGGFGGGGGGGFCFGFGGGGGG5FFFFGGGGGDEGGF??FD>EEGGG68@CEFDFCFGGGGD<CC<FF9DF7<*9.7*7
@M00200:205:000000000-AKKM3:1:1101:17051:6793 1:N:0:1
ATTGGGTATAAAGGGTGCGTAGGCGGACTTATAAGTCAGACGTGAAATTCCGAGGCTCAACCTCGGAGCTGCATCTGAAACTGTGAGTCTAGCGGGATGGCGGAGAAAACGGAATTCCACGTGTAGCGGTGAAATGCGTAGATATGTGGAAGAACACCTGTGGCGAAAGCGGTTTTCTAGCCTAATCCGGACGCTGAGGCACGAAAGCAAGGGGAGCAAACAGGATTAGATACCCTAGTA
+
GGGGGGGGGGGGGGGGGGGGGGGGGGGGGGGGGDFGGGGGGGGGGGGGGGGGGGGGGGGGGGGGGGGGGGGGGGGGGGGGEGGGGGGGGGGGGGGGGGGGGGG:7FGGGGGCEGGGGGGGGGGGE<FGGGGGGGGGGDGGEGGGGGGG9<F7FFGGGGGGGFEFE7@FG7FG:EGGGGGGGGGGGGFF=CEGDGGGGFCFGGGGC=CFGFGCEC)>>FGGFG?F<GC)/96:CEFFFFFF
@M00200:205:000000000-AKKM3:1:1101:11597:6793 1:N:0:1
ATTGGGTTTAAAGAGCTCGTAGGCGGTTTTTCGCGTCGGGAGTGAAAACCCAGGGCTTAACCCTGGGCTGGCTTTCGATACGGGCAGACTAGAGGTATGCAGGGGAGAACGGAATTCCTGGTGTAGCGGTGAAATGCGCAGATATCAGGAGGAACACCGGTGGCGAAGGCGGTTCTCTGGGCATTACCTGACGCTGAGGCGCGAAAGCGTGGGGAGCAAACGGGATTAGATACCCTAGTA
+
GGGGGGGGGGGGGGGGGGGGGGGGGGGGGGGGGGGGGGGGGGGGCGGGGGGGGGGGGGGGGGGGGGGGGGGGGGGGGGGGGGGGGGGGGGGGGGGGGGGGGGGGGGGGGGGGGGGGGGGGGGGGGGGGGGGGGGGGGGGGGGGGGGGGGGGGGGGGGGGGGGGGGEEGDGGGGGGGGGGGFGGGGGGGGGGGGGGGGGGGGGD:EGDGGGGGGG3CEGGGGGGGFGGBFFAFGFGG:FFG
@M00200:205:000000000-AKKM3:1:1101:19390:6812 1:N:0:1
ATTGGGCTTAAAGGGTATGTAGGCGGCGCTGTTAGTCGGGTGTGAAATCCCTCGGCTCAACCGAGGAATTGCGCCCGATACTGCAGTGCTTGAGGGAGACAGAGGTAAGCGGAACTGATGGTGGAGCGGTGAAATGCGTTGATATCATCAGGAACACGGTGGCGAAAACGGCTTACTGGGTCTCTTCTGACGCTGGAGTACGAAAGCTAGGGGAGCGGAGGGGGTTCGGTAACCCGGTAAGGAT
+
GGGGGGGGGGGGGGGGGGGGGGGGGG7FGGGGGGGGGGGGGGGGGGGGGGGGGGGGGGGGGGGGGGGGGGGGGGGGGGGGGGGGGGGGGGGGGGGGGGGGGGGGGGGGGGGGGGGGGGGGGGGGGGGGGGGGGGGGGGGGGGGGGGGGGGGGGGGGGGG::B71*=C*,1=*1=+25+CF2**52?99+++/*2/***0++*/A?***++2AE*))0*:*5C5)-91(..(*3<CDB>)A4)))
@M00200:205:000000000-AKKM3:1:1101:27972:6816 1:N:0:1
ACTGGGTTTAAAGCGCGTGTAGGCGGCATCGTAAGTCGGGTGTGAAATCCCTCGGCCTAACCGAGGAATTGCGCCCGAAACTACCTTGCTTGAGGACCAGAGGGGAGCCTGGAATTCCTGGTGGAGCGGTGAAATGCGTTGATATCAGGAGGAACACCGGCGGCGAAGGCGAGGCTCTGGCTGTTTACTGACGCTGAGACGCGAAAGCTAGGGGAGCAAACGGGATTAGCTACCCTAGTAAGA
+
FF9FFFG7FEEFGGE:FFF8,FFAFFEEF<FC@FFGCEGG,@FFFFE9<FG8AGGG@C<E@FGGEGD,5CFGEGGCEFDCFEGGFDFGGGGGAFCEF<FGGFFGCCFCEBCFC,DEGDGGFGF@EA<@FEEFCCG9FGEEGCFCFGGFGFGGGGFGGG@FGEDEGGDGGGGC*8?FGFFFEC=*ACGFFG<F5AC:8E7+/55::87C99EFFC>35:88>5*>6CF7F)6*<CFG4:@CGFF
@M00200:205:000000000-AKKM3:1:1101:15277:6820 1:N:0:1
ATTGGGTTTAAAGCGTGCGCAGGCGGTCTGCTAAGACAGGTGTGAAATCCCCGGGCTTAACCTGGGAACTGCGCTTGTTACTGGCAGGCTTGAGTGTGGCAGAGGGGGGTGGAATTCCACGTGTAGCAGTGAAATGCGTAGAGATGTGGAGGAACACCGATGGCGAAGGCAGCCCCCTGGGCTAACACTGACGCTCATGCACGAAAGCGTGGGGAGCAAACAGGATTAGATACCCTGGTA
+
GGGGGGGGGGGGGGGGGGGGGGGGGGGGGGGGGGG<FGGGGGGGGGGGGGGGGGGGGGGGGGGGGGGGGGGGGGGGGGGGGGGGGGGGGGGGGGGGGGGGGGGGGGGGGGGGGGGGGGGGGGGGGGGGGGGGGGGGGGGGGGGGGGGGDCFEGGGGGGGGGGGGGGGGDGGGGGGGGGGGGGGGGGGGGGGGGGGGGGGGGGGGGGGGGGGGGGEGFGFGGGGGBFGFFFFGGCFGFFFG
@M00200:205:000000000-AKKM3:1:1101:15957:6827 1:N:0:1
ACTGGGTATAAAGGGCTCGTAGGTGGCCAACTAAGTCAGACGTGAAATCCCTCGGCTTAACCGGGGAACTGCGTCTGATACTGGTTGGCTTGAGTTTGGGAGAGGGATGCGGAATTCCAGGTGTAGCGGTGAAATGCGTAGATATCTGGAGGAACACCGGTGGCGAAGGCGGCATCCTGGACCAACACTGACGCTGAGGAGCGAAAGCCAGGGGAGCAAACGGGATTAGATACCCGCGTA
+
GGGGGGGGGGGGGGGGGGGGGGGGGGGGGGGGGGGGGGGGGGGGGGGGGGGGGGGGGGGGGGGGGGGGGGGGGGGGGGGGGGGGGGGGGGGGGGGGGGGGGGGGGGGGGGGGGGGGGGGGGGGGGGGGGGGGGGGGGGGGGGGGGGGGGFGGEFGGGGGGGGGGGGEGGGGGGGGGGGGGGGGGGGGGGGGGGGGGCGGGGGGGGEDGCEGFGGBGFGGGGDCG<CGF4BAGGGGGEFFG
@M00200:205:000000000-AKKM3:1:1101:23216:6830 1:N:0:1
ATTGGGTATAAAGGGCGCGTAGGCGGCGCGAGGAGTCGGGGGTGAAAGTCCGGGGCTCAACCCCGGATCGGCCTTCGATACTCTCGCGCTGGAGCACAGTAGAGGCGGGTGGAATTCCGGGTGTAGCGGTGGAATGCGTAGAGATCCGGAAGAACACCGGTGGCGAAGGCGGCCCGCTGGGCTGTTGCTGACGCTGAGGCGCGACAGCGTGGGGAGCAAACAGGATTAGATTCCCTTGTACGTT
+
GGGGGGGGEFGGGFFGDGGGGGGFEGGFGGGGGEGGGGGGGGGGGGGDFEECEEGGGGGGGGGGGGGGGEGGGGGGGGGGGFGGGEGGGGGGGGGGGFGGGGGGGGGGDECGGG:F9FCEGGGE@CCEGGDGGG9EFG>CGGF+<<C*88:88@CF,;8*8?E8EEECECEGG::?C*88>ECEE+0+302*A=D*88C57CE8>*17*2*::E)1;:*<578<0<C)9*500:<C4)9+*(,(
@M00200:205:000000000-AKKM3:1:1101:8190:6837 1:N:0:1
ATTGGGCTTAAAGCGCGTGTAGGTGGCTTGGCAAGTCGGGCGTGAAATCCCGGGGCTCAACCCCGGAAGTGCACTCGATACTGCCTCGCTAGAGTCCTGGAGAGGAAGGTGGAATACTTGGTGTAGAGGTGAAATTCGTAGATATCAAGTAGAACACCGGTGGCGAAGGCGGCCTTCTGGACAGTGACTGACGCTGAGACGCGAAAGCGTGGGGAGCAAACAGGATTAGATACCCCAGTA
+
GGGGGGGGGGGGGGGGGCGGGGGGGGGFGGGGGGGGGGGGGGGGGGGGGFGGGGGGGGGGGGG>FFGGGGGGGGGGGGGGGGGGGGGGGGGGGGGGGGGFGGGGGGGGGEFGGGGGGGGGGGGGGGGGGGGGGGFGGGDFFGGGGFGGGFFGGGGGGGGGGGGGGGDDGGGDGEGGGGGGGGGGFECGGGGGGGGGGGGGGGGD?EDGEGGGGG3DFCGGGGDC?FGBFFFGGFGF3@FG
@M00200:205:000000000-AKKM3:1:1101:9959:6838 1:N:0:1
ATTGGGCATAAAGAGCGCGCAGGCGGCTGGTCAAGTCCGATGTGAAATCTCCCGGCTCAACTGGGAAACTGCATCGGAAACTGGTCGGCTTGAAGGTGGGAGAGGGTAGCGGACTTCCCGGTGTAGTGGTGAAATGCGTAGATATCGGGAGGAACACCAGTGGCGAAGGCGGCTACCTGGCCCATTCTTGACGCTGAGGCGCGAAAGCTAGGGGAGCGAACGGGATTAGATACCCCCGTAAGA
+
GGGGGGGGGGGGGGGGGGGGGGEGGEGGFEGGGGGCFGGGGGGFGGGGGGGCGDDDEGG9FGGGGDGGGFGGGGGGFDEGFGGGGGGDFGGGGGGGFGGEGGGG>FGFGGGGE+CFGFGEGCC:>>FFGFG9F,@DGGC3>B9<DF777CEBFBGFGGEGGFFGECGDFFGGDCGGGG9:GFGEGGGGFFCC87DG5CGFGDE5:8)0<<::FEBGFG*CDG551>*)6=9DFCF5@F>*90)
@M00200:205:000000000-AKKM3:1:1101:3595:6863 1:N:0:1
ACTGGGTGTAAAGGGCAAGTAGGCGGTTCCGTAAGTCGGGTGTGAAATGCCACGGCTCAACCGTGGAACTGCGCCCGATACTGCGGGGCTTGAGGACAGGAGAGGCCAACGGAATTCTCGGTGTAAGGGTGAAATCTGTAGATATCGAGAGGAACACCAGTGGCGAAGGCGGTTGGCTGGCCTGTCCCTGACGCTGAGAGGCGAAAGCTAGGGGAGCAAACAGGATTAGATACACCAGTAAGA
+
GGGGGGGGFGGGGGGGGGGGGGGGGGGGGGGGGGGFGGGGFGCFFFGGGGGGGGGGGGGGFGGGGGGGGGGGFGCGGGGGGGGGGGGGGDGGGGGGGGGGGGGGGGGFGGGGDEEGGGGGGGGGGGGGGFGGGGGCFGFGGGGGGGGGGGGGGFGGGEEGGFGGDFGGEGGGGECG8EGGGCCEG?E?+;CGDEGEEGGGGGEE8CGF7EFGFGDG>FFFGGGGF<C<?06D+,2C@F6C7<2
@M00200:205:000000000-AKKM3:1:1101:5429:6864 1:N:0:1
ACTGGGTTTAAAGGGCGCGTAGGCGGCGCGACAAGGCGGCGGTGAAAGTCCGGGGCTCAACCCCGGATCGGCCGTGGCGACTGTCGTGCTTGAGCACAGTAGAGGCGGGTGGAATTCCGGGTGTAGCGGTGGAATGTGCAGAGATACGGAAGAACACCGGTGGCGTAGGCGGCCCGCTGGGCTGTGGCTCACCCTGAGGCGCGACAGCGTGGGGAGCCAACAGGACTTGATACCCCCCTA
+
GEF@FGFEG9@FFGGGGG@FGEGGCEGGGGGGGGGGGDEGGG@FDFGGGGF:=@FF>@FDEFGEFDCFE=FGGGC<FEGG7FCFGGGGGGGGFFGGGGD,@AFD:F<:B<B<7<?F@:CGG>E>97C8E*:>AC:C<,++++;;:+<*C*;58@F8CG*:88*;8***89:EE8*:?2*18CG5*2;*2*++*//***;5/9****/7E*;:8E@<B*<**/0539*.9/:C0<C7)))*
@M00200:205:000000000-AKKM3:1:1101:18261:6872 1:N:0:1
ATTGGGTGTAAAGTGTGCGCAGGCGGCCTCGCAAGTCGAGTGTGAAATCCCCGGGCTTAACTTGGGAATTGCGCTCGAAACTACGGGGCTGGAGTGTGGCAGAGGGGGGTGGAATTCCACGTGTAGCGGTGAAATGCGTAGAGATGTGGAGGAACACCAATGGCGAAGGCAGCCCCCTGGGCCAACACTGACGCTCATGCACGAAAGCGTGGGGAGCAAACAGGATTAGATACCCCAGTA
+
GGGGGGGGGGGGGGGGGGGGGGGGGGGGGGGGGGGGGGGGGGGGGGGGGGGGGGGGGGGGGGGGGGGGGGGGGGGGGGGGGGGGGGGGGGGGGGGGGGGGGGGGGGGGGGGGGGGGGGGGGGGGGGGGGGGGGGGGGGGGGGGFGGGGGGGGGGGGGGGGGGGFGGGCGGGGEGGGGGGGGGGGGGGGGGGGGGGDGGGGGGGGGGGGGGDGGGBGFGGGGGGGFGGFFFFGGGGF:DFG
@M00200:205:000000000-AKKM3:1:1101:25470:6873 1:N:0:1
ATTGGGTTTAAAGGGCTCGTAGGCGGCCAACTAAGTCATACGTGAAATCCCTCAGCTTAACTGGGGAACTGCGTGTGATACTGGATGGCTTGGATTTGGGAGAGGGATGCGGAATTCCAGGTGTAGCGGTGAAATGCGTAGATATCTGGAGGAACACCGGTGGCGAAGGCGGCATCCTGGACCAATATTGACGCTGAGGAGCGAAAGCCAGGGGAGCAAACGGGATTAGATACCCGCGTA
+
GGGGGGGGGGGGGGGGGGGGGGGGGGGGGGGGGGGGGGGGGGGGGGGGGGGGGGGGGGGGGGGGGGGGGGGGGGGGGGGGGGGGGGGGGGFGGGGGGGGGGGGGGGGGGGGGGGGGGGGGGGGGGGGGGGGGGGGGGGGGGGGGGGGGGGGGGGGGGGGGGGGGGDGGGGGGGGGCFGGGGGGCFGGFGFGFEGGGGGGGGFGGGGGCFGFGGEFDBFGGGGGGFGDFFF<CE?AD)75C
@M00200:205:000000000-AKKM3:1:1101:19464:6887 1:N:0:1
ATTGGGTTTAAAGCGCGCGCAGGCGGGACTAGCAAGTCGGGAGTGAAATCTCGGGGCTCAACTCCGAGGCTGCTTCCGAAACTGCGGACCTGGAGACCGGTAGAGGTGGGTGGAATTCCCGGTGTAGCGGTGGAATGCGTAGAGATCGGGAAGAACACCTGTGGCGAAGGCGGCCCACTGGGCCGGTTCTGACGCTGAGGCGCGAAAGCGTGGGGAGCAAACAGGATTAGATACCCGAGTA
+
GGGGGGGGGGGGGGGGGGGGGGGGGGGGGGGGGGGGGGGGGGGGGGGGGGGGGGGGGGGGGGGGGGGGGGGGGGGGGGGGGGGGGGGGGGGGGGGGGGGGGGGGGGGGGGGEGFGGGGGGGGGGGGGGGGGGGGGGGGGGGGGGGGGGDEGGGGGGGGGGGGFGGGCEGGGGGGGGGGGGGGGFGGEGGGGGGGGGGEGGGGGGEEGDGEGEGGFGDGFCCC8<6DD<@=<CFFFFFBDG7
@M00200:205:000000000-AKKM3:1:1101:12946:6888 1:N:0:1
ACTGGGCGTAAAGGGCGCGTAGGCGGCTCGATAAGGCTCGCGTGAAAGTCCGGGGCTCAACCCCGGATCGGCGTGGGCGACTGTTGGGCTGGAGCACGGTAGGGGCAGACGGAATTCCGGGTGTAGCGGTGGAATGCGTAGAGATCCGGAAGAACACCGGTGGCGAAGGCGGTCTGCTGGGCCGGAAGGGGGCAGAGCAATCTGTCCCCGTGCTGACGCTGAGGCGCGACAGCGTGGGGAGCA
+
GGGGGGGGGGGGGGGGGGGGGGGGGGGGGGGGGGGGGGGGGGGGGGGGGGGGGGGGGGGGGGGGGGGGGGGGGGGGGGGGGGGGGGGGGGGGGGGGGGGGGGGGGGGGGGGGGGGGGGGGGGGGGGGGGGGGGGGGGGGGGGGGGGGGGGGGGGGGGGGGGGGGGGGGGGGGGGGGGGGGDFFGGEGEGGGGDGGGGGGGGGGGFGGGFGG8:FFGFGGGGDGGFGGBF>BG8C;CBEF=D9?
@M00200:205:000000000-AKKM3:1:1101:24028:6896 1:N:0:1
ATTGGGTATAAAGGGTGCGTAGGCGGGTCTTTAAGTCAGGGGTGAAATCCTGGAGCTCAACTCCAGAACTGCCTTTGATACTGAAGATCTTGAGTTCGGGAGAGGTGAGTGGAACTGCGAGTGTAGAGGTGAAATTCGTAGATATTCGCAAGAACACCAGTGGCGAAGGCGGCTCACTGGCCCGATACTGACGCTGAGGCACGAAAGCGTGGGGAGCAAACAGGATTAGATCCCCTTGTA
+
GGGGGGGGGGCEEGGGGGGGGGGGGGGGGGGGGGGGGGGGGGGEFGGGGGGGGGGGGGGCFGGGGGGGGGGGGFGFGGFGGGGFGGGGGGGGGGGGGGGGGGGGFFGGGGAFGGGGGGGGGGFEGGFGCFGCCCGGFGGGGEFFGGGGGGGGGGGGG>EGFGGGGGDGGGGGGCEF9;FC7;F>BC>*:7EE5*7==FGGDF5BE*8CE*2?CE5D5=C@<*29:C73692:<@CD))1+
@M00200:205:000000000-AKKM3:1:1101:11046:6898 1:N:0:1
ATTGGGTTTAAAGGGCGCGTAGGCGGCGCGACAAGGCGGCGGTGAAAGTCCGGGGCTCAACCCCGGATCGGCCGTGGCGACTGTCGTGCTTGAGCACAGTAGAGGCGGGTGGAATTCCGGGTGTAGCGGTGGAATGCGTAGAGATCCGGAAGAACACCGGTGGCGAAGGCGGCCATCTGGACCGAGACTGACGCTGAGGCGCGAAAGCGTGGGGAGCAAACAGGATTAGATACCCGTGTAAGA
+
GGGGGGGGGGGGGGGGGGGGGGGGGGGGGGGGGGGGGGGGGGGGGGGGGGGGGGGGGGGGGGGGGEGGGGGGGGGGGGGGGGGGGGGGGGGGGGGGGGGGGGGGGGGGE<BFCF:FGGCGG8CC+<:CEEGG*@FGFGGGGGFGG9FGEDGDGGCFGCEDCEGFGCEEGGGG8E5CFFGF?CG>EG?*39?FGGGGEFF*:7=?CG<F8/;EGC>C35CFFFFGB4C<48<GE6C9)<>=><)
@M00200:205:000000000-AKKM3:1:1101:18649:6930 1:N:0:1
ATTGGGCTTAAAGTGTGCGCAGGCGGCAGAGCAAGTCGAGTGTGAAAGCCCCGGGCTTAACTTGGGAATGGCGCTCGAAACTACTTTGCTGGAGTGTGGCAGAGGAAGGTGGAATTCCACGTGTAGCGGTGAAATGCGTAGAGATGTGGAGGAACACCGATGGCGAAGGCAGCCTTCTGGGCCAACACTGACGCTCATGCACGAAAGCGTGGGGAGCAAACAGGATTAGATACCCCAGTA
+
GGGGGGGGGGGGGGGGGGGGGGGGGGGGGGGGGGGGGGGGGGGGGGGGGGGGGGGGGGGGGGGGGGGGGGGGGGGGGGGGGGGGGGGGGGGGGGGGGGGGGGGGGGGGGGGGGGGGGGGGGGGGGGGGGGGGGGGGGGGGGGGDGGGGGGGGGGGGGGGGGGGGGDGGGGGGGGGGGGGGGGGGGGGGGGGGGGGGGGGGGGGGGGGGGGGGGGFGFGGGGGFG?GG?FFAGFGFGFFFG
@M00200:205:000000000-AKKM3:1:1101:15072:6936 1:N:0:1
ACTGGGTTTAAAGTGTGCGCAGGCGGCAGAGCAAGTCGAGTGTGAAAGCCCCGGGCTTAACTTGGGAATTGCGCTCGAAACTACTTTGCTGGAGTGTGGCAGAGGAAGGTGGAATTCCAGGTGTAGCGGTGAAATGCGTAGAGATCTGGAGGAACACCGATGGCGAAGGCAGCCTTCTGGGCCAACACTGACGCTCATGCACGAAAGCGTGGGGAGCAAACAGGATTAGATACCCCAGTA
+
GGGGGGGGGGGGGGGGGGGGGGGGGGGGGGGGGGGGGGGGGGGGGGGGGGGGGGGGGGGGGGGGGGGGGGGGGGGGGGGGGGGGGGGGGGGGGGGGGGGGGGGGGGGGGGGGGGGGGGGGGGGGGFGGEFGFGAFGGGGGGGGGGGGFGGFCFFGGGGGGGGDFGDEGGGGGGGGGGGGFFGGGCFFGGGGGGGDGGGGGCGGGDGGGGGGGGGEDBDGFGGFCBGFBFBA>FGGGFEFG
@M00200:205:000000000-AKKM3:1:1101:16625:6947 1:N:0:1
ATTGGGTGTAAAGGGCCAGTAGGCGGCCAACTAAGTCGGATGTGAAATCCCCAGGCTCAACCTGGGAACTGCATCCGATACTGGATGGCTTGAATTCGGGAGAGGGATGCAGAATTCCAGGTGTAGCGGTGAAATGCGTAGATATCTGGAGGAATACCGGTGGCGAAGGCGGCATCCTGGACCGACATTGACGCTGAACGGCGAAAGCTAGGGGAGCAAACGGGATTAGATACCCCAGTA
+
GGGGGGGGGGGGGGGGGGGGGGGGGGGGGGGGGGGGGGGGGGGGGGGGGFFGGGGGGGGGGGGGGGGGGGGGGG9FEFFEFGFGGGGGGGGGGGGGGGGGGGGGGGGGGGGGGGGGGGGGGGGGDGGGGGGGGGGGGGGGGGGGGEGFADFGDGGGGGEGGGGFGEGGGGGGDGGGGGGGGGGGGGGGGFGGDGDEGGGF=:EGGEG5FGGFFEDGDGCGGGEG?<C7@FAG70<CEFFG
@M00200:205:000000000-AKKM3:1:1101:22536:6951 1:N:0:1
ATTGGGTGTAAAGCGCGTGTAGGCGGTCCGGTAAGTCGGCTGTGAAAGTCCAGGGCTCAACCCTGGGATGCCGGTCGATACTGCCGGACTAGAGTTCGGAAGAGGCGAGTGGAATTCCCGGTGTAGCGGTGAAATGCGCAGATATCGGGAGGAACACCAGTGGCGAAGGCGACTACCTGGCCTGTTCTTGACGCTGAGGCGCGAAAGCTAGGGGAGCAAACGGGATTAGATACCCTTGTA
+
GGGGGGGGGGGGGGGGGGGGGGGGGGEGGGGGGGGGGGGGGGGGGGGGGGGGGGGGGGGGGGGGGGGGGGGGGGEGGGGGGGGGGGGGGGGGGGGGGGGGGGGGGGGGGGGGGGGGGGGGGGGGGGGGGGGGGGGGGGGGGGGGGGGGGGGGGGGGGGGGFGFGGGGGGGGGGGGGGFFFCFGGGGGGGGGGGGGD8FGGGGGGGGGGD?FGGGFDEFGGGGGGFGGFF4AGGGGC@F?:
@M00200:205:000000000-AKKM3:1:1101:15669:6952 1:N:0:1
ATTGGGTATAAAGAGCGTGTAGGCGGCCAAGCAGGTCCGCTGTGAAAACTCGAGGCTTAACCTCGAGACGTCGGTGGAAACCGTTTGGCTAGAGTCCGGAAGAGGAGAGTGGAATTCCCGGTGTAGCGGTGAAATGCGCAGATATCGGGAAGAACACCCGTGGCGAAGGCGGCTCTCTGGGACGGTACTGACGCTGAGACGCGAAAGCGTGGGGAGCGAACAGGATTAGATACGTA
+
GGGGGGGGGGGGGGGGGGGGGGGGGGGGGGGGGGGGGGGGGGGGGGGGGGGGGGGGGGGGGGGGGGGGGGGGGGGGGGGGGGGGGGGGGGGGGGGGGGGGGGGGGGGGGGGGGGGGGGGGGGGGGGGGGGGGGGGGGGGGGGGGGGGGGGGCGGGGGGGGGEGGGEGGGGGGGGGGGGFFGGGGGECEFFGGGGGGGGGGGGGGE=5DE5?GGGDGED:EGGGGBGF?4F):AFGG
@M00200:205:000000000-AKKM3:1:1101:17304:6955 1:N:0:1
ACTGGGTTTAAAGGGTGTGTAGGCGGCCGCGTTAGTCTTCTGTTAAATCTCTCGGCTCAACCGGGAACAGGCAGGGGAAACGGCGCGGCTCGAGGGTATGAGAGGTTCATGGAACTCACAGTGTAGGGGTGAAATCCGTTGATATTGTGGGGAACACCAAATGCGAAGGCAGTGAACTGGCATACATCTGACGCTGAGACACGAAAGCGTGGGTCGCGAATGGGATTAGATACCCGAGTAAGA
+
GGGGGGGGGGGGGGGGGGGGGGGGGGGGGGGGGGGGGGGGGGGGGGGGGGGGGGGGGGGGGGGGGGGGGGGGGGGGGGGGGGGGGGGGGGGGFEGGGGGGGGGGGGGGGGGGGGGGGGGGGFGGGGGGGGGGGGFGGGGFGFGGGGGGGDDDGGGGGGGEGGGGGGGGGGGGGGGGGGGGGGGGGGFFGGFGEGGGGGGGGGGGGGGGGGGGGGFGFGGGGGGG?GGFFFFGG?FD5>FGFFA
@M00200:205:000000000-AKKM3:1:1101:18886:6959 1:N:0:1
ATTGGGTATAAAGGGCGCGTAGGCGGTCTTGTCAGTCCCTTGTGAAATCCCCCGGCTCAACTGGGGAACTGCAAGGGAAACAGCAGGGCTTGAGTTCGGGAGAGGGAAGCGGAATTCCGGGTGTAGCGGTGAAATGCGTAGATATCCGGAGGAACACCGGTGGCGAAGGCGGCTTCCTGGACCGACACTGACGCTGAGGCGCGAAAGCTAGGGGAGCAAACGGGATTAGATACCCCAGTAAGCT
+
GGGGGGGGGGGGGGGGGGGGGGGGGGGGGGGGGGGGGGGGGGGGGGGGGGGGGGGGGGGGGGGGGGGGGGGGGGGGGGGGFGGGGGGGGGGGGGGGGGGGGGGGGGGGGGGGGGGGGGGGGGGGGGGGGGGGGGGGGGGGDGGGGGGGGGGGGGGGGGGGGGGGGGGGGGGGGGGGGGGGGGFEGGGGGGGGGD<CGGFG5CEEEGGGGGGGGGFGF5CFFGGGBGG?F4<79FFGFFFFG>))
@M00200:205:000000000-AKKM3:1:1101:18849:6982 1:N:0:1
ACTGGGTTTAAAGCGCGTGTAGGTGGCGATGTAAGTCGGGTGTGAAATCCCTTGGCTCAACCAAGGAAGTGCACTCGATACTGCGTTGCTTGAGTACTGGAGGGGATGGCGGAATTCCCGGTGTAGAGGTGAAATTCGTAGATATCGGGAGGAACACCTGTGGCGAAGGCGGCCATCTGGACAGTCACTGACACTGAGACGCGAAAGCGTGGGTAGCAAACAGGATTAGATACCCCAGTA
+
GGGGGGGGGGGCFFGGGGGGGGGGGGGGGGGGGGGGGGGGGGGGGGGGGGGGGGGGGGG<DFGGFGGCFGFGGCFGGGGGGGGDEGGGGGGGFFGGGGFGCGGGGCGFFGGGDGFGGGGEGGGGFFGGGGGG9FCGGGGGFDGGGGGDFCC@FFGGGGGGGFFD7****DFEGDGGGGGGFGGGGGGGGGFGGGGG+??FCDG>>EGFGGEECCB3FFEGFG6919C<?7>FGDGF>D?F
@M00200:205:000000000-AKKM3:1:1101:26270:6992 1:N:0:1
ATTGGGTGTAAAGCGTGCGTAGGCGGTGCCATAAGTCTGTTGTGAAATCTCCCGGCTCAACTGGGGGGGTGCGGTGGCAACAGTGGTGCTGGAGTGTGGGAGAGGTAGGCGGAATTCCTGGTGTAGCGGTGAAATGCGTAGATATCAGGAGGAACACCTGTGGTGTAGACGGCAAACTGGACCATGACTGACGCTGAGGCACGAAAGCGTGGGGGTCAAACAGGCTTATATACCCTAGTAATGT
+
GGGGGGGGGGGGGGGGGGGGGGGGGGGGGGGGGGGGGGGGGGGGGGGGGGGGGGGGGGGGGGCFF+@CFFFGGGGGG8228,,<88<=CBFGGGGGGGGGGGGGDGGGGGGGEEGGGGGGGGGGGGGGGGGGGGGGG5;?EGGGGGGFFFDEGGGGGGGGGGFGGGGGGGGGG**2230<CGGGGGGGGGGGGG<*2C8*:CEEGGGGG5CG5*)1.23<9507(*78*/6:FCDGF77<C)))
@M00200:205:000000000-AKKM3:1:1101:22295:6994 1:N:0:1
ACTGGGTATAAAGGGAGCGTAGGCGGACATTTAAGTCAGGGGTGAAATCCCGGGGCTCAACCTCGGAATTGCCTTTGATACTGGGTGTCTTGAGTATGAGAGAGGTGTGTGGAACTCCGAGTGTAGAGGTGAAATTCGTAGATATTCGGAAGAACACCAGTGGCGAAGGCGACACACTGGCTCATTACTGACGCTGAGGCTCGAAAGCGTGGGGAGCAAACAGGATTAGATACCCGCGTA
+
GGGGGGGGGGGGGGGGGGGGGGGGGGGGGGGGGGGGGGFGGGGGGGGGGGGGGGGGGGGGGGGGGGGGGFGGGGGGGGGGGGGGGGGGGGGGFGGGGGGGGGGDEGGGGGGGFCFFGFCEGGGGGGGGGGGGFCFGGGGGGGGFGGGG?FF>DGGGGGGGGGGDGGGGGGGGGECFGGFGGGGGGGGGGGGGGGGGGGGGGGGGGGGGGGGEGG3D>CDGGGGGFFFF=FAFFFFGBFFG
@M00200:205:000000000-AKKM3:1:1101:18040:6997 1:N:0:1
ATTGGGTATAAAGTGTGCGCAGGCGGCGTCGCAAGTCGAGTGTGAAAGCCCCGGGCTTAACTTGGGAATTGCGCTCGAAACTACGGTGCTGGAGTATGGCAGAGGAAGGTGGAATTCCACGTGTAGCGGTGAAATGCGTAGAGATGTGGAGGAACACCGATGGCGAAGGCAGCCTTCTGGGCCAATACTGACGCTCATGCACGAAAGCGTGGGGAGCAAACAGGATTAGATACCCGTGTA
+
GGGGGGGGGGGGGGGGGGGGGGGGGGGGGGGGGGGGGGGGGGGGGGGGGGGGGGGGGGGGGGGGGGGGGGGGGGGGGGGGGGGGGGGGGGGGGGGGGGGGGGGGGGGGGGGGGGGGGGGGGGGGGGGGGGGGGGGGGGGGGGGGGGGGGGGGGGGGGGGGGGGGDEGGGGGGGGGGGGGGGGGGGGGGGGGGGGD=GGFGGGGEGCCFGGGGGGEGFFGGGGGGFGFDFFFGGCFGFB:E
@M00200:205:000000000-AKKM3:1:1101:27499:7002 1:N:0:1
ACTGGGTATAAAGCGCGCGCAGGCGGTCTCGAAAGTCCACGGTGAAAGCTCCCGGCCCAACTGGGAGAGGCCCGTGGAAACTTCGAGACTTGAAGGCGGGAGAGGCAAATGGAATTTCCGGTGTAGCGGTAAAATGCGTAGATACCGGAAGGAACACCAGTGGCGAAGGCGATTTGCTGGCCCGCACTTGACGCGCAGGCGCGAAAGCTAGGGTAGCGACCGGGATTAGATACCCGTGTA
+
GGGGGGGGGGGGGGGGGGGGGGGGGCCFDFGAFGGFFGEGEDFGGFGGGGGGGEGGGGGFFFFGGGGGGGGCFEGGGGGGCFFFGFFGGGGGGGGGFEEECGGEGGGGGFEFFG9CFGGB>FGGGGGGGGGGGGGGGGFEGEF9FGECCGCCFFGGGCFGFFCGC7CECFEGGGDFGCFGG;@EGEGGC>FFC5):CEEGE):8?87D:?<CC?;D?GEGG<8C;D>?6=:D<@@>>557
@M00200:205:000000000-AKKM3:1:1101:12367:7007 1:N:0:1
ACTGGGTATAAAGGGTGCGCAGGCGGGAAGGTAAGTTAGAGGTGAAATCTCACGGCTCAACCGTGAAACTGCCTTTGATACTGCTTTTCTTGAGTTAGGGAGAGGTTGATGGAATTCCAGGTGTAGCGGTGAAATGCGTAGATATCTGGAAGAACACCGGTGGCGAAGGCGGTCAACTGGCCCTAAACTGACGCTCAGGCACGAAAGCGTGGGGATCAAACAGGATTAGATACCCCAGTAAGA
+
GGGGGGGGGGGGGGGGGGGGGGGGGGGGGGGGGGGFGGGGGGGGGGGGGGGGGGGGGGGGGGGGGGGGGGGGGGGGGGGGGGGGGGGGGGGGGGGGGGGGGGGCGGGGGGGGGGGGGGGGGFFGGGGGGGGGGFGGGGGGGGGGFGGGGGGFGGGGGGGGGGGGGGGGGGGGGGGF,?BFFGGGGGGFFGGGG5*7E8CFGF=EGGGCGEEFEE3*;FGGGGCF:FF778<GF8CC539F>AA
@M00200:205:000000000-AKKM3:1:1101:20882:7008 1:N:0:1
ACTGGGTGTAAAGGGCGCGCAGGTGGCGGCATAAGGCCGTGGTGAAAGTCCGGGGCTCAACTCCGGATCGGCCATGGCAACTGTGTCGCTGGGGCACCGTAGAGGCAGATGGAATTCCGGGTGTAGTGGTGGTATGCGTAGAGATCCGGAAGAACACCGGTGGCGAAGGCGGTTGACTGGGCCAGTACTGACGCTGAGGCGCGACAGCGTGGGGAGCAAACAGGATTAGATACCCTCGTA
+
GAFGGGGGGGGGGGGGG7F+@FGEFF8++@6CGGGCEFD6CCGGGGGGCCF,6CFGGGGGGGC5F@@C>F:FG:EG<8,CFFG99994FC=C>E:+B+FBFGGGGGGD=FGGGGGGGGFGGGGGGF3DFGG>*@FGGGGGGGFGFG9FGF:FGGGGGG7*=:CFGCE7@CCE>*4+5B+CFGG*:2+<?FCDGECEEC5CEDE?*?DGGEGGG5:DF*;8<76C?GG>FFFGFCGG3>FG
@M00200:205:000000000-AKKM3:1:1101:19674:7008 1:N:0:1
ATTGGGTTTAAAGAGCGCGTAGGTGGCCACTATAAGGCCGCGGTGAAAGTTCGGGGCTCAACCCTGAATCGGCCGCGGCGACTGTAGGGCTTGGGCACCGTAGAGGCAGATGGAATTCCGGGTGTAGCGGTGGAATGCGTAGAGATCCGGAAGAACACCAGTGGCGAAGGCGGTCTGCTGGGCGGTGGACTCGTAAGAGTCCAATAGCCGACACTGAGGCGCGACAGCGTGGGGAGCAAACAGG
+
GGGGGGGGGGGGGGGGGGGGGGGGGGGGGGGGGGGGGGGGGGGGGGGGGGGGGGGGGGGGGGGGGGGGGGGGGGGGGGGGGGGGGGGGGGGGGGGGGGGGGGGGGGGGGGGGGGGGGGGGGGGGGGGGGGGGGGGGGGGGGGGGGGGGGGGGGGGGGGGGGGGGGGGGGGGGGGGGGGGGGGGGGGGGGGGGGGGGGGGGGGGGGFGGGGGGGGFG4FGGGDDGFDDBEFFGGGEGFFFGGFF?
@M00200:205:000000000-AKKM3:1:1101:21887:7010 1:N:0:1
ATTGGGTTTAAAGTGTGCGCAGGTGGCCTCGCAAGTCGAGTGTGAAATCCCCGGGCTTAACTTTGGAACTGCGTCGGATACTGGATGGCTTGAATTCGGGAGAGGGATGCAGAATTCCAGGTGTAGCGGTGAAATGCGTAGATATCTGGAGGAATACCGGTGGCGAAGGCGGCATCCTGGACCGACATTGACGCTGAGGAGCGAAAGCTAGGGGAGCAAACGGGATTAGATACCCCTGTA
+
GGGGGGGGGGGGGGGGGGGGGGGGGGGGGGGGGGGGGGGGGGGGFGGGGGGGGGGGGGGGGGGGGGGGGGFGGFGGGEGGGGGGGGGGGGGGDGGGGGGGGGGGGGGGGGGGGGFFGGGGGEGGGFGGGGEGGGGGGGGGGGGCFGGGGGGGGGGFFGEGGGGGGGGGGGGGGGGGGGGFGGGGGGGGCFGGEECEGGGGGGDGGGCFGGGG>C5DECFFGGDG?30)9=2:<CC5;;@F
@M00200:205:000000000-AKKM3:1:1101:16106:7020 1:N:0:1
ACTGGGTTTAAAGAGCGCGTAGGCGGCCAGGCAGGTCCGACGTGAAATCTCGAGGCTCAACCTCGAGCGGTCGTTGGATACCACCTGGCTAGAGTCCGGAAGAGGAGAGTGGAATTCCTGGTGTAGCGGTGAAATGCGCAGATATCAGGAGGAACACCTACGGCGAAGGCAGCTCGCTGGGACGGTACTGACGCTGAGACGCGAAAGCGTGGGGAGCAAACAGGATTAGATACCCCCGTA
+
GGGGGGGGGGGGGGGGGGGGGGGGGGGGGGGGGGGGGGGGGGGGGGGGGGGGGGGGGGGGGGGGGGGGGGGGGGGGGGGGGGGGGGGGGGGGGGGGGGGGGGGGGGGGGGGGGGGGGGGGGGGGGGGGGGGGGGGGGGGGGGGGGGGGGGGGGGGGGGGGGGGGGEGGGGGGGGGGGGGGGGGGGGGGGGGGGGGGGGGGGGGGGGGGGGGGGGBDFGGGGGGGFGGFFFFGFGGFEFFE
@M00200:205:000000000-AKKM3:1:1101:15732:7021 1:N:0:1
ATTGGGTTTAAAGGGCTCGTAGGCGGTTTGTCGCGTCGGGAGTGAAAACACTGGGCTTAACCGAGTGCTTGCTTCCGATACGGGCAGACTTGAGGCATTCAGGGGAGAACGGAATTCCTGGTGTAGCGGTGAAATGCGCAGATATCAGGAGGAACACCGGTGGCGAAGGCGGTTCTCTGGGAATGTTCTGACGCTGAGGAGCGAAAGTGTGGGGAGCGAACAGGATTAGATACCCTGGTA
+
GGGGGGGGGGGGGGGGGGGGGGGGGGGGGGGGGGGGGGGGGGGGGGGGGGGGFGGGGGGGGGGGGGGGGGGGGGGGGGGGGGGGGGGGGGGGGGGGGGGGGGGGGGGGGGGGGGGGGGGGGGGGGGGGGGGGGGGGFEGGGDGGGGGGGGGGGGGGGGGDGGCGGGG>FGEGGGGGDFGGGGGGGGGGGGGGEGGGGGGFCCGGG=DFFDFCGGFGEC5:DGDF:CC2=?A:@GCFFFFG
@M00200:205:000000000-AKKM3:1:1101:13487:7036 1:N:0:1
ATTGGGTATAAAGGGCGCGTAGGCGGCCTGGTAAGTAGGGGGTGAAATCCTGCGGCTTAACCGCAGGGCTGCCTTCTAAACTGTCAGGCTCGAGCACGGTAGAGGCAGATGGAATTCCCGGTGTAGCGGTGGAATGCGTAGAGATCGGGAAGAACATCAGTGGCGAAGGCGGTCTGCTGGGCCGTTGCTGACGCTGAGGCGCGACAGCGTGGGGAGCAAACAGGATTAGATACCCTGGTA
+
GGGFGGGGGFAEGGGGGGGGGFGGGGGGGGGGGGGGGCGGGGGGF9FFGGGGGGGGGGCFGGGGGGEDGGGGGGGGGGGGGGGGGGGGGGGEGGGGGGGFFDF9DFFGGGGGFFGGG9DFEEFGGGCFEGGGDFG8EGEGGDG@CCFCCEFDGGGGGGGGGGFEG>EEGGGGGGGGGGGGCCFEGGDGGGGGGGGG8EGG59*2CEGGGGDGGD:7<=FCF5ECBGG?FFFGGF?GFFFF
@M00200:205:000000000-AKKM3:1:1101:3220:7055 1:N:0:1
ATTGGGCTTAAAGGGCGCGTAGGCGGTGCATCAAGCGTGCGGTGAAAGCCCGAGGCTCAACTTCGGGTCGGCCGTGCGAACTGGTGCACTCGAGCACAGTAGAGGCAGGTGGAATTCCGGGTGTAGCGGTGGAATGCGTAGAGATCCGGAAGAACACCGGTGGCGAAGGCGGCCTGCTGGGCTGTGGCTGACGCTGAGGCGCGACAGCGTGGGGAGCAAACAGGATTAGATACCCGGGTA
+
GGGGGGGGGGGGGGGGGGGGGGGGGGGGGGGCGGGGGGGGGGGGGGGGGGGGEGGGGGGGGGFGGGGGGGGGGGGGGGEGGGGGG?EFGGFFGGGGGGGGGFGGGEEGGCFGGGGGGGGGGEGGCFAFGCGDGGGGGDEEGGGG9>FGDGGGGGGGGGGGGGGGGGGEGGGCCCEGGGFDEGGGGG6FGDGGGGG588EFGDGGGGDFGGGGGGFGDGGGGGGGFGG>FFBCFFG);DFG
@M00200:205:000000000-AKKM3:1:1101:18935:7063 1:N:0:1
ATTGGGTTTAAAGCGTACGCAGGCTGTCTCGTAAGTCGGGTGTGAAAGCCCGGGGCTCAACCCCGGAATTGCGCCCGAGACTGCGGGGCTTGAATGCGGGAGAGGGAAGCGGAATTCCTGGTGTAGAGGTGAAATTCGTAGATATCAGGAGGAACACCGGTGGCGAAAGCGGCTTCCTGGCCCGACATTGACGCTCATGTACGAGAGCGTGGGGAGCAAACAGGATTAGATACCCGGGTA
+
FGGGGGGGGGGGGGGGGGGGGGGGGGGGGGGGGGGGGGGGGGGGGGGGGGGGGGGGGGGGGGGGGGGGGGGGGGGGGGGGGGGGGGGGGGGGGGGGGGGGGGGGGGGGGGGGGGGGGGGGGGGGGGGGGGGGFFGGGGGGGGGGGGGGGGDDGGGGGGGDGGGGGGGGGGGGGGGGGGGGGGGGGGGGGC7CEGCGGGGGGGGGGGDFGGGGGGFGFGFFGGGGFGGFFFBGGEFGDBFC
@M00200:205:000000000-AKKM3:1:1101:19338:7076 1:N:0:1
ATTGGGTATAAAGGGCGCGTAGGCGGCCCCGTAAGTCTTGGGTGAAAGCCCTCGGCTCAACCGAGGAATTGCCTTGGATACTGCGGGGCTCGAGGCTGGAAGAGGGCAGTGGAATTCCCGGTGTAGCGGTGAAATGCGTAGATATCGGGAGGAACACCAGTGGCGAAGGCGGCTGCCTGGGCCAGTTCTGACGCTGAGGCGCGAAAGCGTGGGGAGCAAACAGGATTAGATACCTAGTA
+
GGGGGGGGGGGGGGGGGGGGGGGGGGGGGGGGGGGGGGGGGGGGGGGGGGGGGGGGGGGGGGGGGGGGGGGGGGGGGGGGGGGGGGGGGGGGGGGGGGGGGGGGGGGGGGGGGGGGFGGGGGGGGGGGGGGGGGGGGDEGDEGGGGGGGGGGEGGGGGGGGGGGGGGGGGGCGGGGGGGGGGGGGCFGGGGGGGGGGFFGG:EEGGGGGEEGGGFGDFEGFD?*(9?<FFB7+<CCFFF
@M00200:205:000000000-AKKM3:1:1101:18585:7081 1:N:0:1
ATTGGGTTTAAAGTGTGCGCAGGCGGCGTCGCAAGTCGAGTGTGAAAGCCCCGGGCTTAACTTGGGAATTGCGCTCGAAACTACGGTGCTGGAGTATGGCAGAGGAAGGTGGAATTCCACGTGTAGCGGTGAAATGCGTAGAGATGTGGAGGAACACCGATGGCGAAGGCAGCCTTCTGGGCCAATACTGACGCTCATGCACGAAAGCGTGGGGAGCAAACAGGATTAGATACCCTTGTA
+
GGGGGGGGGGGGGGGGGGGGGGGGGGGGGGGGGGGGGGGGGGGGGGGGGGGGGGGGGGGGGGGGGGGGGGGGGGGGGDGG7EEFGGFGGGGFFGGGGGGGGGGGG?FGDGGFGGGGGGGGGGGGGGGGGGGFFGFGGGGGGGGFFGGFGGGGGGGGGGGGG@FFGD8<FCGGGGGFGGGGGGFEGG6?FGGEECDGEGGGGGGGDGDFGG>CGEDDBEAECDGD?GF2964F@FG45)1<
@M00200:205:000000000-AKKM3:1:1101:15322:7087 1:N:0:1
ATTGGGCTTAAAGGGCGCGTAGGCGGCTTAACAAGTCCCGTGTGAAATCCCTCGGCTCAACTGAGGAACTGCACGGGAAACTGTTTGGCTTGAGTTCGGGAGAGGGAAGCGGAATTCCGGGTGTAGCGGTGAAATGCGTAGATATCCGGAGGAACACCGGTGGCGAAGGCGGCTTCCTGGACCGACACTGACGCTGAGGCGCGAAAGCTAGGGGAGCAAACGGGATTAGATACCCTGGTA
+
GGGGGGFGGGGGGGGDGGGGGGGGGGGGGGGGGGGGGGGGGGGGGGGGGGGGDEGGGGGGGGGGGGGGGGGGGGFEDGGGGGGFGGGGGGFGGGGGCBG:FGGGGGGFEFGGGGGGGGFEGGGGFDGGGGGGGGGGGGGGGGGGGGFGDCDEGGGGGGGCGC:CGCGGGGE7EEGCGGFGFFCEGGGGGGGGGGGDEGGGEGGEGEGGF9CGGDEGECFFFDGGFGGFFFFDGGGF@FF7
@M00200:205:000000000-AKKM3:1:1101:14988:7095 1:N:0:1
ACTGGGTTTAAAGCGTACGTAGGCGGATCTGCAGGCGTCGTGTGAAATACCTCGGCTCAACCGAGGAACTGCACGGCGAACCGCAGGTCTTGAGACGAGTAGGGGCGGTCGGAACGATAGGTGGAGTGGTGAAATGCGTTGATATCTATCGGAACGCCGAAGGTGAAGACAGGCCGCTGGGCTCGTTCTGACGCTGAGGTACGAAAGCGTGGGGAGCAAACGGGATTAGATACCCTGGTA
+
GGGGGGGGGGGGGGGGGGGGGGGGGGGGGGGGGGGGGGGGGGGGGGGGGGGGGGGGGGGGGGGGGGGGGGGGGGGGGGGGGGGGGGGGGGGGGGGGGGGGGGGGGGGGGGGGGGGGE7FGGGGF>FFFGGGGGGGGGGGGGGFGGGGGFGEEGGGEFGGD7FGGCF?FFGGGFGGGGGGGGGGG8?>EG>GGGEGGDGGEGGGECE35:=8EDCEG@GGGGG*>85F4=9<FGGFGFFFG
@M00200:205:000000000-AKKM3:1:1101:11047:7098 1:N:0:1
ACTGGGTGTAAAGGGCGCGTAGGCGGCCTGCTAAGTCGAACGTGAAATCCCCGGGCTCAACCCGGGAACTGCGTCCGAGACTGACAGGCTTGAATCCGGGAGAGGGATGTGGAATTCCAGGTGTAGCGGTGAAATGCGTAGATATCTGGAGGAACATCGGTGGCGAAGGCGGCATCCTGGACCGGTATTGACGCTGAGGCGCGAAAGCCAGGGGAGCAAACGGGATTAGATACCCTCGTAAGA
+
GGGGGGGGGGGGGGGGGGGGGGGGGGGGGGGGGGGGGGGGGGGGGGGGGGGGGGGGGGGGGGGGGGGGGGGGGGGGGGGGGGGGGGGGGGGGGGGGGGGGGGGGGGGGGGGGGGGGGGGGGGGGGGGGGGGGGGGGGGGGEGGGGGGGGGFGGGGGGGG>FGEGGGGGGGGGGGGGGGGGGGGGG>EGGGGGGGDGEGFGGGGGGEDFGFGGGGFGEGGGGGGGFGG?FF2*3<69FDFDF<A
@M00200:205:000000000-AKKM3:1:1101:7493:7106 1:N:0:1
ACTGGGCGTAAAGGGAGCGTAGGCGGATAGTTTAGTCAGAGGTGAAAGCCCAGGGCTCAACCTTGGAATTGCCTTTGATACTGGCTATCTTGAGTATGGAAGAGGTATGTGGAACTCCGAGTGTAGAGGTGAAATTCGTAGATATTCGGAAGAACACCAGTGGCGAAGGCGACATACTGGTCCATTACTGACGCTGAGGCTCGAAAGCGTGGGGAGCAAACAGGATTAGATACCCCGGTA
+
GGGGGGGGGGGGGGGGGGGGGGGGGGGGGGGGGGGGGGGGGGGGGGGGGGGGGGGGGGGGGGGGGGGGGGGGGGGGGGGGGGGGGGGGGGGGGGGGGGGGGGGGGGGGGGGGGGGGGGGGGGGGFGGGGGGGGGGGGGGGGGGGGGGGGGGGGGGGGGGGGGGGGGGGGGGGGGGGGGGGFGGGGGGGGGGGGGGGGGGGGGGGGGDGGGGGGGBDFF8A;>FFFGGFFFFGGE@GDDFG
@M00200:205:000000000-AKKM3:1:1101:11887:7121 1:N:0:1
ACTGGGTATAAAGGGCGCGTAGGCGGGACGCCAAGTCGGTCGTGAAATCTCCGGGCTCAACCCGGAGGAGTCGGCCGAAACTGGTGTTCTTGAGGGAGGCAGAGGAGTCTGGAATTCCCGGTGTAGCGGTGAAATGTGTAGAGATCGGGAGGAACACCGGTGGCGAAGGCGGGACTCTGGGCCTACCCTGACGCTGAGGCGCGAAGGCGTGGGGAGCAAACGGGATTAGATACCCGAGTA
+
GGGGGGGGGGGGGGGGGGGGGGGGGGGGGGGGGGGGGGGGGGGGGGGGGGGGGGGGGGGGGGGGGGGGGGGGGGGGGGGDGFGGGGGGGGGGFFFEGGGGGGGGGGGGGGGGGGGGGGGGGGGGCGGGGEED9FGFGCGFGGGGGGDGGGC@FFGCGGFGGGGGGGGGGG5CGEGFGFGGGGGGGGGGGGDGGGDE*CEFCC7C5EGGG58CCGBGEGGCGGG34CF?F?9:CEFGF3FF
@M00200:205:000000000-AKKM3:1:1101:22383:7123 1:N:0:1
ATTGGGTGTAAAGGGTGCGTAGGTGGTCTTTTAAGTCAGTGCTGAAATATCCCGGCTTAACCGGGAGGGTGGCATTGATACTGAAAGACTTGAGTAAAGTTGAGGTAGGCGGAATTGACGGTGTAGCGGTGAAATGCTTAGATATCGTCAAGAACACCTATTGCGAAGGCAGCTTACTAAGCTTTAACTGACACTGAGGCACGAAAGTGTGGGGATCAAACAGGATTAGATACCCCTGTA
+
GGGGGGFGGGGGGGGGGGGGGGGGGGGCFFFGGGGG9FGFGFGGGGGFFGGAEFGGGGGGGGGEGEGEGEGGGEFGCFGGGGGGGGA8FG9FGGFEFFGEGGGGGGGGGGGGGGG,9BEFGGGGGGGG>CFFFGGGGCGGGG9DGGGG<=CDGGGGGGGGGGGGGGGGGGGGGGGGGFGF7EFDCGCGGGD?6,;?FGCGE45EGEDGGGGGDGB*:FFGD4CGD<7<4CEGGFFC5>AG
@M00200:205:000000000-AKKM3:1:1101:24651:7124 1:N:0:1
ACTGGGCTTAAAGGGCGCGTAGGCGGCCACCGCAAGTCGACTGTGAAATCTCCGGGCTTAACCCGGAAAGGTCAGCCGATACTGCGGGGCTAGAGTGCAGAAGGGGCAACTGGAATTCTCGGTGTAGCGGTGAAATGCGTAGATATCGAGAGGAACACCTGCGGCGAAGGCGGGTTGCTGGGCTGACACTGACGCTGATGCGCGAAAGCTAGGGTAGCGAACGGGATGAGATACCCGCGTA
+
GGGGGGGGGGGGGGGGGGGGGGGDGGGGGGGGGGEEFFGGFCFGGGGGFFCFGGGC7>FGCD<EFEGGGGC<FGEBEGGGDGGGGGGGGCGFGGCDFFEGGCFGGG7>DGFFGCBB>FCEEFEEEFFBFCGCGFFFCCFGGGCFGCCECGCEDFG8CF:AFCGEGGG7FCEGGEE8C5CG6>EFGGGCEC?CGD3288+<+)/:EECDC97CFF)07+::7CGG<*<(9?<CC@:CBF>:)
@M00200:205:000000000-AKKM3:1:1101:7340:7129 1:N:0:1
ACTGGGTGTAAAGAGCTCGTAGGCGGTCTGTCGCGTCGGCTGTGAAATCCCGAGGCTCAACCTCGGGTCTGCAGTCGATACGGGCAAACTAGAGTATTGCAGGGGAGACTGGAATTCCTGGTGTAGCGGTGAAATGCGCAGATATCAGGAGGAACACCGGTGGCGAAGGCGGGTCTCTGGGCAATAACTGACGCTGAGGAGCGAAAGCGTGGGGAGCGAACAGGATTAGATACCCTCGTAAGA
+
FGGGGGGEGGGFGGGGGGGGGGGFGEFFGGC<FGGGGGGGGGGGGGGGGGGGGEGGGGGFGG?FEGGGGGGGGF5CCFGGGGGGGGGGGGFGGGGGFGGFGGGGGDGDG<FDCFGGGFDFGGDFFGGGGEGGDGGGGGDDCGGGGFFGGGGFGGGGGGGGGGGFEGGGGGGGGGD89CCFCGGGG9FCFGGG55DGGGGGGFE8CCCF82CEEE>GFGDEGGGG?F72??>*9<F*8BFE5:<
@M00200:205:000000000-AKKM3:1:1101:25107:7130 1:N:0:1
ATTGGGTGTAAAGCGCGCGCAGGCGGTCATTTAAGTCTGGTGTTTAAGCCCGGGGCTCAACCCCGGTTCGCATCGGAAACTGGATGACTTGAGTGTAGGAGAGGAAAGTGGAATTCCACGTGTAGCGGTGAAATGCGTAGAGATGTGGAGGAACATCAGTGGCGAAGGCGACTTTCTGGCATATAACTGACGCTGAGGCGCGAAAGCGTGGGGAGCAAACAGGATTAGAAACCCGCGTA
+
GCGGGGGGGGGGGGGGGGG>FGGGGGGG:@FFAGGGGGGGEGGGGGG<FGGGFFGGGGGGGGG=FGCEG@FF7+8??F=A,5F=FFEGCGE<EEF@FGG<FDFGCA3<CDFDGGF<,,CBF8F<FECG:7<FGFG,833>8>,@=73,,6:*@D:,@:FFFF:18C:F<:4:14;9?9C2+2<C9<;>+:<=C595@>5551/:**2/;5CEGDB3>C6CD<FC474<4*.*;8*>BF)
@M00200:205:000000000-AKKM3:1:1101:6907:7135 1:N:0:1
ATTGGGTTTAAAGAGCGTGTAGGCGGCCAGATAGGTCTGCTGTGAAAACTCGAGGCTCAACCTCGAGCTGTCGGCGGAAACCATTTGGCTAGAGTCCGGAAGAGGAGAGTGGAATTCCCGGTGTAGCGGTGAAATGCGCAGATATCGGGAAGAACACCTGTGGCGAAGGCGGCTCTCTGGGACGGTACTGACGCTGAGACGCGAAAGCGTGGGGAGCAAACAGGATTAGATACCCGAGT
+
GGGGGGGGGGGGGGGGGGGGGGGGGGGGGGGGGGGGGGGGGGGGGGGGGGGGGGGGGGGGGGGGGGGGGGGGGGGGGGGGGGGGGGGGGGGGGGGGGGGDGGFGGGGGGGGGGFGGGGGGGGGGGGGGGGGGGGGGGGGGGDGGGGGGGGGGGGGGGGGGFGGGGGGGGGGDEEGGGGGGGCCEGGGGGGGFEGDG5CGGGD5EGGGGGEGEDC>DDG?FFGGF?GG<4=ACCFFGFF@
@M00200:205:000000000-AKKM3:1:1101:10494:7139 1:N:0:1
ATTGGGCTTAAAGGGCAAGTAGGCGGTTCCGTAAGTCGGGTGTGAAATGCCACGGCTCAACCGTGGAACTGCGCCCGATACTGCGGGGCTTGAGGACAGGAGAGGCCAACGGAATTCTCGGTGTAAGGGTGAAATCTGTAGATATCGAGAGGAACACCAGTGGCGAAGGCGGTTGGCTGGCCTGTCCCTGACGCTGAGAGGCGAAAGCTAGGGGAGCAAACAGGATTAGATACCCCCGTA
+
GGGGGGGGGGGGGGGGGGGGGGGGGGGGGGGGGGGGGGGGFGGGGGGGGGGGGGGGGGGGGGGGGGGGGGGGGGGGGGGGGGGGGGGGGGGGGGGFGGGGGGGGGGGGGGGGGGGGGGGGGGGGGGGGGGGGGGGGGGGGGGGGGGCGGGGDFGGGGGGGGGGGGGGGGGGGGCGEGGGGGGGFGGGGGGGGGGGGGDCFGGGGGGGGGGF@FEEGBGEEGGF46CDB?BFCFFGGFEFG
@M00200:205:000000000-AKKM3:1:1101:25700:7147 1:N:0:1
ATTGGGTATAAAGGGCGCGTAGGCGGACAGTTAAGTCGGGGGTGAAAGCCCGGGGCTCAACCTCGGAATTGCCTTCGATACTGGCTGTCTTGAGTACGGGAGAGGTGTGTGGAACTCCGAGTGTAGAGGTGAAATTCGTAGATATTCGGAAGAACACCAGTGGCGAAGGCGACACACTGGCTCATTACTGACGCTGAGGCTCGAAAGCGTGGGGAGCAAACAGGATTAGATACCCTGGTA
+
GGGGGGGGGGGGGGGGGGGGGGGGGGGGGGGGGGGGGGGGGGGGGGGGGGGGGGGGGGGGGGGGGGGGGGGGGGGGGGGGGGGGGGGGGGGGGGGGGGGGGGGGGGGGGGGGGGGGGGGGGGGGGGGGGGGGGGGGGGGGGGGGGGGGGGGGGGGGGGGGGGGGGGGGG8FGEEEGGGGGGGGGGGGGGGGFGGGGGGFGGGGEGGGGGGGGGGFGFGGGGGFGFFF<?F<FFFFFFFFG
@M00200:205:000000000-AKKM3:1:1101:4114:7147 1:N:0:1
ACTGGGCTTAAAGGGTGCGCAGGCGGCCAAGTGTGTGAGGCGTGAAAGCCCGATGCTTAACATCGGAATTGCACCTCAAACTACATGGCTAGAGCATTGGAGAGGGTAGCAGAATTCATGGTGTAGCAGTGAAATGCGTAGATATCATGAGGAATACCAGAGGCGAAGGCGGCTACCTGGACAATTGCTGACGCTCAGGCACGAAAGCGTGGGGAGCAAAAGGGATTAGATACCCTAGTA
+
GGGGGGGGGGGGGGGGGGGGGGGGGGGGGGGGGGGGGGGGGGGGGGGGGGGGGGGGGGGGGGGGGGGGGGGGGGGGGGGGGGGGGGGGGGGGGGGGGGGGGGGGGGGFFGGGGGGGGGGGGGGGGGGGGGGGFGGGGGGGGGGGGGFFGGGGGGGEFGGGGGGGGGGGGGGGGGGGGGGGGGGGF9CGGGCGEEGGGGGGGGGGG8<CG5EFGGBDEGCF<<CGFGG>?=4CGGG7?FFG
@M00200:205:000000000-AKKM3:1:1101:22741:7148 1:N:0:1
ACTGGGTTTAAAGGGTGCGTAGGTGGTTTAATAAGTTAGTTGTGAAATTCCTGGGCTTAACCTAGGGTGGTCAACTAAGACTGTTAGACTTGAGTATAGGAGAGGGTAGTGGAATTTCCGGTGTAGCGGTGAAATGCGTAGAGATCGGAAGGAACACCAGTGGCGAAGGCGGCTACCTGGCCTAATACTGACACTGAGGCACGAAAGCGTGGGGAGCAAGCGGGATTAGATACCCGGGTAAGC
+
GGGGGGGGGGGGGGGFGEGGGGGGGG7<<6CFGDF<FEFFFGGGGGGGGGGFGGGGGFGGGGFDGGFG:FCGCCCD@,CFGGGGGGFAFGGGEF,CCEF9EGGGGGC?CCFGGGGGEGEEGGGGGFGGGGGGGGGGGGGGGGGGGGGG@FGDGGGGGGGGGGFGGGGGGGGG6**4>EGC@FFFF;FDGF7>D9CFCG5*=FE8B55CE:1<<8>GEGG*/**)6594**6*<C<7).8*93)
@M00200:205:000000000-AKKM3:1:1101:12669:7152 1:N:0:1
ATTGGGTATAAAGAGTACGTAGGCGGCCACACAAGTCAGGAGTGAAATCCCGGGGCTCAACCCCGGAATTGCTTTTGAAACTAGGTGGCTAGTGTCCCGGAGAGGTTGGCGGAATTCCGAGTGTAGAGGTGAAATTCGCAGATATTCGGAGGAACACCAGTGGCGAAGGCGGCCAACTGGACGGGTACAGACGCTGAGGTACGAAAGCGTGGGGATCAAACAGGATTAGATACCCGAGTAAGA
+
GGGGGGGGGGGGGGGGGGGGGGGGGGGGGGGGGGGGGGGGGGGGGGGGGGGGGGGGGGGGGGGGGGGGGGGGGGGGGGGGGGGGGGGGGGGGGGGGGGGGEGGCGGGGDGGGGGGGGGGGGGGGGGGGGGGGGGGGGGGGGGGGFGGFFFEGGGGGGEGGGGGGGDGDGGGGDEEGGDFFGGGGGGGGGGGGGGGGGGGFGGGGGGC<=CCCGC@CFFGGFGGG?FG<49AGGFGG:>>GGAF
@M00200:205:000000000-AKKM3:1:1101:15337:7155 1:N:0:1
ATTGGGTATAAAGGGCGCGTAGGCGGCCGTTCAAGTCGGGGGTGAAAGCCTGTGGCTCAACCACAGAATGGCCTTCGATACTGGACTGCTCGAGACCGGAAGAGGTCAGTGGAACTGCGAGTGTAGAGGTGAAATTCGTAGATATTCGCAAGAACACCAGTGGCGAAGGCGGCTGACTGGTCCGGTTCTGACGCTGAGGCGCGAAAGCGTGGGGAGCAAACAGGATTAGATACCCTTGTA
+
EFGGGGGFGGGGG,FGGGGGGGGFGGGEEFCFGGG<6@F+FFGGGGGGGC=FEFGGGGGGGGEGFBD8?FGGG=FC++5BFGGC=<,BFGFGGG<CF+C7@FGGG===F3@FGGEG9FG:CGGGFF<BFGGEFFGAFGGGGE;FG;FF7>FGGGGGGGFFGGGGGDGGFFGGGDC8BCFGFGDE8ECEGGGG8EGEEGGGGGE*::9DC7EGDEFGFGGGGDFC?GG?FFB>EGGG)7F7
@M00200:205:000000000-AKKM3:1:1101:16178:7160 1:N:0:1
ATTGGGTGTAAAGAGCGTGTAGGCGGCCCGATAAGTCCGCTGTGAAAGTCCAGGGCTCAACCCTGGAATGCCGGTGGATACTGTCGGGCTCGAATCCGGAAGAGGTGAGTGGAATTCCTGGTGTAGCGGTGAAATGCGCAGATATCAGGAGGAACACCAATGGCGAAGGCAGCTCACTGGGACGGTATTGACGCTGAGACGCGAAAGCGTGGGGAGCAAACAGGATTAGATACCCTAGTA
+
GGGGGGGGGGGGGGGGGGGGGGGGGGGGGGGGGGGGGGGGGGGGGGGGGGGGGGGGGGGGGGGGGGGGGGGGGGGGGGGGGGGGGGGGGGGGGGGGGGGGGGGGGGGGGGGGGGGGGGGGGGGGFGGGGGGGCGGGGGGDGGGGGGGGGGDGGGGGGGGGGGGGGGGGGGGGGGGGGGGGGGGGGGGGGGGGGGGGDGGGGGGGGGGFDGGGGGFGEGGGGGDFFGGFFFFGGGG=4>FG
@M00200:205:000000000-AKKM3:1:1101:3422:7175 1:N:0:1
ACTGGGTGTAAAGGGTGTGTAGGCGGCTGGACAAGCAGGGTGTGAAAGGCCTCGGCTCAACCGGGGCATTGCGCTCTGGACTGTCCGGCTCGAGCAAGACAGGGGTGTGCGGAACTTCCAGTGGAGCGGGGAAATGTGTTGATATTGGAAGGAACGCCGGTGGCGAAAGCGGCACACTGGGTCTTGTCTGACGCTGAGACACGAAAGACAGGGGAGCGAACGGGATTAGGTACCACAGTAAGA
+
DECEFF6@86@AEFGCCFEEEFFECD++8@E@<@A,@CCCCC6@A<<FFFFGGGGGG><9CFFGGDGG=,CFEECF?GGGFGFE,EBC@@FCFFEEDFE<<<?CEEFGECBEECF8FF9=BEEEFG8CC+>FEC:F9@D8C<<FF,;:<CFGFGGG:FCFCCE=BE@EB9FC*:CF*8@FG88*+3+3AC9+CC3EEGF670:>>87*2?FG>E3)77/899;C2C*4/*.:+,+97:7:*))
@M00200:205:000000000-AKKM3:1:1101:9711:7176 1:N:0:1
ACTGGGTATAAAGGGTGCGTAGGCGGCCCGTTAAGTCCGGGGTGAAAGCCCGTTGCTCAACAACGGAACTGCCCTGGATACTGACGGGCTTGAGTACAGACGAGGTTGGCGGAATGGACCGAGTAGCGGTGAAATGCATAGATACGGTCCAGAACCCCGATTGCGAAGGCAGCTGACTAGGCTGTTACTGACGCTGAGGCACGACAGCGTGGGGAGCGCACAGGATTAGATACCCCGGTA
+
GGGGGGGGGGGGGGGGGGGGGDCFFGGGGGGGGGGGGGGGGGGGGGFGGGGGGGFGGGG@GGGGGDGCFFGGGGGGGFGGGGFGGGGEGGGG?EGCGGGCGGGGGGGGCFDDEDGGGGGGG7FG?CGEGGE*<9F,BFG9FGGGGGGGGCCFGGGGGGGDGGFFGG*=<B:7BFGGGGGC+CCFGGGGGDGGGGGCE>C55CEDECDD*1*:>>@CDC*:9C*4:CF2F*6*CE67<>D=
@M00200:205:000000000-AKKM3:1:1101:27008:7195 1:N:0:1
ATTGGGCATAAAGGGTGTGTAGGCGGACTTTTAAGTCAGTGGTGAAATCTCCAGGCTCAACCTGGAAACTGCCATTGATACTATTAGTCTTGAATTCTGTTGAGGTGGGCGGAATACATCATGTAGCGGTGAAATGCTTAGATATGATGTAGAACACCGATTGCGAAGGCAGCTCACTAAACAGCGATTGACGCTGAGGCACGAAAGCGTGGGGATCAAACAGGATTAGATACCCCGGTA
+
GGGGGGGGGEEFGGGGGGGGGGGGGGGGGGGGGGGGGGGGGGFGGGFGGGGGGFGGGGGGGGGGGGGGGGGGFGGGGGGGGFGGGCFGGGGGGGGGGGGGGGGGFGGDEDGEGEGGGGGGFGGGGFDG:FGGGGGGGGFFGGGGGGCGGGGFGGGGGGGGCGGGGCGGGGGGGGGGFGEGGGGFGD5EGGFEE5CCEG>CEFG>ECGGGGCCEG>CFGFCFF6>0C7=47CGGF8D:>@E
@M00200:205:000000000-AKKM3:1:1101:17034:7207 1:N:0:1
ATTGGGCGTAAAGGGCGTGCAGGCGGTCTGTTAAGTCTAGGGTGAAAGCTCCCGGCTCAACTGGGAGAGGTCCTTGGATACTGGCGGACTTGAGGGAGGCAGAGGAGAATAGAATTCCCGGTGTAGTGGTGATATGCGTAGATATCGGGAGGAATACCAGTGGCGAAGGCGGTTCTCTGGGCCTTACCTGACGCTGAGACGCGAAAGCGTGGGGAGCGAACCGGATTAGATACCCGCGTA
+
GGGGGGGGGGGGGGGGGGGGGGGGGGGGGGGGGGGGGGGGGGGGGGFGGGGGGGGGGGGGGGGGGGGGGGGGGGGGGGGGGGGGGGGGGGGGGGGGGGGGGGGGGFEGGGGGGGGGGGGGGGGGGGGGGGGGGGGGGGGGGEFFGGDE7FEFEFGGGGGGGGGGGGDCEGGGGGGGGGFGGGGGGGGGGGGGGGGGDGGGGGGDGGDCCEG5>EEGFGGEGGDGFGG>6@>DGGGGB75=
@M00200:205:000000000-AKKM3:1:1101:23473:7212 1:N:0:1
ATTGGGCGTAAAGCGCACGTAGGTGGTTTGTTAAGCCAGCTGTGAAATCCCCGGGCTCAACCTGGGCACTGCGGTTGGAACTGGCAAGCTAGAGTAGGGTAGAGGGGTGTGGAATTCCAGGTGTAGCGGTGAAATGCGTAGATATCTGGAGGAACATCAGTGGCGAAGGCGACACCCTGGACTCATACTGACACTGAGGTGCGAAAGCGTGGGGAGCAAACAGGATTAGATACCCCAGTA
+
GGGGGGGGGGGGGGGGGGGGGGGGGGGGGGGGGGGGFGGGGGGGGGGGG@GGGGGGGGGGGGGGGGGFGGGGGGGGGGGGGGGGGGGGGGGGGGEGGGGGGGGGGGGGGGGGGGGGFGGGGGGGGGGGGGGGGGGGGGGGEEGFFGGGFGGGGGGGGGGGGGGGGGGGGGGGGGDGEEGGGGGGGGGGGGGGGGGGGGGGFFEEGGGCGGCE7E>7>GFGCFGGFG=?F?AGFCFG@D??
@M00200:205:000000000-AKKM3:1:1101:21477:7224 1:N:0:1
ACTGGGCTTAAAGCGCGTGTAGGCGGCATCGTAAGTCGGGTGTGAAATCCCTCGGCCTAACCGAGGAATTGCGCCCGAAACTACTTTGCTTGAGGACCAGAGGGGAGCCTGGAATTCCTGGTGGAGCGGTGAAATGCGTTGATATCAGGAGGAACACCGGCGGCGAAGGCGAGGCTCTGGCTGGTTACTGACGCTGAGACGCGAAAGCTAGGGGAGCAAACGGGATTAGATACCCGTGTA
+
GGGGGGGGGGGGGGGGGGGGGGGGGGGGGGGGGFGGGGGGGGGGGGGGGGGGGGGGGGGGGGGGCGGEFFFGGGGGGGGGGGGGGGGGGGGGGGGCGGGGGGGGGGGGGGGGFFFGGGGGGGGGGGGGGGGG9CFFGGCGGGGGGGGGGGGDGGGGGGGGGGGGGGGGGGGGGGGGGGGGGGGEFGGGGGGG=GGD=CFG=DCEC?D<FFFGGG>GB7CGGDG36DG??FDDGGGGFFFG
@M00200:205:000000000-AKKM3:1:1101:23774:7249 1:N:0:1
ACTGGGTTTAAAGGGTGCGTAGGCGGCCCGTTAAGTCCGGGGTGAAAGCCCGCTGCTCAACAGCGGAACTGCCCTGGATACTGACGGGCTTGAGTACAGACGAGGTTGGCGGAATGGACTGAGTAGCGGTGAAATGCATAGATACAGTCCAGAACCCCGATTGCGAAGGCAGCTGACTAGGCTGTTACTGACGCTGAGGCACGAAAGCGTGGGGAGCGAACAGGATTAGATACCCGTGTA
+
GGGGGGGGGGGGGGGGGGGGGGGGGGGGGGGGGGGGGGGGGGGGGGGGGGGGGGGGGGGGGGGGGGGGGGGGGGGGGGGGGGGGGGGGGGGGFGGGGGFGGGGGGGGGGGGGGGGGGGGGGDCGGGGGGGGGGGGGGGGGGGGCEFGGGGGGGGGGGGGGGGGGGG7FFGGGGGGGGDFGGFFEGGCFGGGGGGGGDGGGEGGGGDGGG:?EGGFGFGDEDCFGFGG2?*6>CGGGE37:
@M00200:205:000000000-AKKM3:1:1101:5165:7251 1:N:0:1
ACTGGGTTTAAAGCGCGCGCAGGCGGGTGCGCAAGTCGGAGGTGAAAGCGCAGGGCTCAACCCTGCGACGCCCTTTGAGACTGCGTGTCTAGGGACCGGTAGAGGCGAGTGGAATTCCCGGTGTAGCGGTGGAATGCGTAGATATCGGGAAGAACACCGGAGGCGAAGGCGGCTCACTGGGCCGGAACCGACACTGAGGCGCGAAAGCGCGGGGAGCAAACAGGATTAGATACCCGAGTA
+
GGGGGGGGGGGGGFG7FGG7FGC+@FGGCGC+CGGGGEG++CFGGGGG8C+>4CFGGGGGGG:F<8>F>::F+CF,?FDGGGG8F=+3BD<F<FC@FGG=FGFGG+:>F3FFGFFGGC,CFGGGGGGGGGG>FGGGGEGGGGGGGG7*=FFGGGG,CFG***?EGGCGGGCEGG*0<EGG;EDG>**:*1>C8EFGFFEE5DG5CGGCE*?CE*<9BGFGC5CC?GG>FFA7<A<))8@G
@M00200:205:000000000-AKKM3:1:1101:15843:7251 1:N:0:1
ATTGGGTATAAAGGGCGTGTAGGCGGTCTGCTAAGTCATGTGTGAAAGCCCTCGGCTTAACCGAGGAACGACGCATGAAACTGGCAAGCTAGAGTACCAAAGAGGGGGGTGGAATTCCCGGTGTAGCGGTGAAATGCGTAGATATCGGGAGGAACACCGGTGGCGAAGGCGGCCCCCTGGTTGGATACTGACGCTGAGACGCGAAAGCGTGGGGAGCAAACAGGATTAGATACCCGCGTA
+
GGGGGGGGGGGGGGGGGFGGGGGGGGGGGGGGGGGGGGGGGGGGGGGGGGGGGGGGGGGGGGGGGGGGGGGGGGGGGGGGFGGGGGGGGGGGGGGGGGGGGGGGGGGGGGGGGGGGGGGGGGGGGGGGGGGGGGGGGGGGGGGGGGGGGGGGGGGGGGGGGGGGGGEEEGGGGGGGGGGGGGGGGGGGGGGGGGGGCGGGGDGGGGGGGGGGGGFGEFFGGGGGFFGBFF9FFGGG>BFG
@M00200:205:000000000-AKKM3:1:1101:4894:7257 1:N:0:1
ATTGGGTTTAAAGGGCGCGTAGGTGGCCACTATAAGGCCGCGGTGAAAGTTCGGGGCTCAACCCCGAATCTGCCGCGGCGACTGTAGGGCTTGGGCACTGTAGAGGCAGATGGAATTCCGGGTGTAGCGGTGGAATGCGTAGAGATCCGGAAGAACACCGGTGGCGAAGGCGGTCTGCTGGGCAGTGGGAGCGCAAGCTCCTCTTAGCCGACACTGAGGCGCGACAGCGTGGGGAGCAAACAGG
+
GGGGGGGGGGGGGGGGGGGGGGGGGGGGGGGFGGGGGGGGGGGGGGGGGGGGGGGGGGGGGGGGGGGGGGGGGGGGGGGGGGGGGGGGGGGGGGGGGGGGGGGGGGGGGGGGGGGGGGGGGGGGGGGGGGGGGFGGGGGGGGGGGGGGGGGGGGGGGGGGGGGGGGGGGGGGG>>EFFGGGGGGGGGGGGGEGGGGGGGGGGFGFGGGGGGGGG@F4FGGGGGGFGGFFD?GGG8DDFFGG?B?
@M00200:205:000000000-AKKM3:1:1101:16464:7258 1:N:0:1
ATTGGGCATAAAGCGCACGTAGGCGGCTTCGCAAGTCGGATGTGAAATCCCTCGGCTCAACCGAGGACGTGCATCCGAAACTGCGAGGCTTGAGTACAGAAGAGGATCGCGGAATTCCCGGTGTAGAGGTGAAATTCGTAGATATCGGGAGGAACACCAGTGGCGAAGGCGGCGATCTGGGCTGATACTGACTCTGAGGTGCGAAAGCGTGGGGAGCAAACAGGATTAGATACCCCCGTA
+
GGGFGGGGGGGGGGGGGGGGGFEGGGGGGGGGGG7FGGGGGGGGGGGGGGGGGGGGGGGGGGGGGGGGGGGGGGGGGGGGGGGGGGGGGGGGGGGFGGGGGGGGGGG?FGGG:FGGGGGGGECFCGGFDGGGGGGGGGGGGDGGGFGDGDGEECFGGGGGGGGECFEGGGGGEG8?FGFGGGGGGGGGGGGG+9C?9<C75D5*8?59*ACEEG>DD58FGG6F<FC<FF2:AFDF@FFD
@M00200:205:000000000-AKKM3:1:1101:28163:7264 1:N:0:1
ATTGGGTTTAAAGGGCGCGTAGGTGGCGGCATAAGGCCGTGGTGAAAGTCGGGGGCTCAACCCTTGATCGGCCATGGCAACTGTGTCGCTAGGGCACCGTAGAGGCAGATGGAATTCCGGGTGTAGCGGTGGAATGCGTAGAGATCCGGAAGAACACCAGTGGCGAAGGCGGTCTGCTGGGCGGTGGGACGTGAGTCCCAAGAGCCGACACTGAGGCGCGACAGCGTGGGGAGCAAACAGGATT
+
GGGGGGGGGGGGGGGGGGGGGGGGGGGGGGGGGGCGGGGFGGGGGGGGGGGGGGGGGGGGGGDGGGGGGGGGGGGGGGGGGGGGGFGGGGGGGGGGGGGGGDGGGGGGGGGFGGGGGG8FFGGGGGFFGGGGGGGGGGGGGGGGGGGGGGGGCGGGGGGGGGGDGGGGGGGGGGGGGGGFGGGGEGGGEGGEGGGGGGFG65FGGDGGGGGGGGFGFDEG7DEGFGD?DEF<C?CDFFF?FF0)
@M00200:205:000000000-AKKM3:1:1101:6643:7265 1:N:0:1
ATTGGGTTTAAAGGGCGCGTAGGCGGGAGGTCAAGTCGGTCGTGAAATCTCCGGGCTCAACCCGGAGGAGTCGGCCGAAACTGGTCTTCTTGAGGGAGGCAGAGGAGTCTGGAATTCCCGGTGTAGCGGTGAAATGTGTAGAGATCGGGAGGAACACCGGTGGCGAAGGCGGGACTCTGGGCCTACCCTGACGCTGAGGCGCGAAGGCGTGGGGAGCAAACGGGATTAGATACCCGCGTA
+
GGGGGGGGGGGGGGGGGGGGGGGGGGGGGGGGGGGGGGGGGGGGGGGGGGGGGGGGGGGGGGGEGGGGGGGGGGGGGGGGGGGGGGGGGGGGGGGGGGGGGGGGGCGGGGGGGGGGGGGGGGGGEGGGGFFFFGGGGGGGGGGDGGFGGGGGGGGGDFGGGGGGGCGGGGGGDDGGGGGGGGGGGGGGGGGGEG:GGGGGGGEG>CDGGECEGG3CBGF8FDGG<GFFFFFGGEFDEFFG
@M00200:205:000000000-AKKM3:1:1101:12929:7299 1:N:0:1
ATTGGGCTTAAAGGGCGCGTAGGCGGGAGGCCAAGTCGGTCGTGAAATCCGCGGGCTCAACTCGCGGGGGTCGGCCGAAACTGGTTTTCTTGAGGGGCGCAGAGGAGCCTGGAATTCCCGGTGTAGCGGTGAAATGTGTAGAGATCGGGAGGAACACCGGTGGCGAAGGCGGGGCTCTGGGCGCAGCCTGACGCTGAGGCGCGAAGGCGTGGGGAGCAAACGGGATTAGATACCCCTGTA
+
GGGGGGGGGGGGGGGGGGGGGGGGGGGGGGGFGGGGGGGGGGGGGGGGGGGGGGGGGGGGGGGGGDGGGGGGGGGGGGGDGGGGGGGGGGGGGGGGGGGGGGGFGGGGGGGFFGGGGFGGGGGGGGGGGGGGGGGGGGGGGGGGGGGGGGGGGGGGFGGGGGGGGGGCEFEGEEGGGGDGGGGGGGGGDFGGEGDGEGGGGDGGGDDFECGGGGFGFGGGGGGGFGF?FFBGFFFCF>9C
@M00200:205:000000000-AKKM3:1:1101:18926:7313 1:N:0:1
ATTGGGTTTAAAGGGCTCGTAGGTGGTTATATAAGTTGGACGTGAAAGCCCTGGGCTCAACCTAGGAATAGCGACCAATACTGTGTAGCTAGAGTACAGTAGAGGGTATAGGAATTTCCGGTGTAGCGGTGAAATGCGTAGATATCGGAAGGAACATCAGTGGCGAAGGCGTATACCTGGACTGAAACTGACACTGAGGAGCGAAAGCGTGGGGATCAAACAGGATTAGATACCCCAGTA
+
GGGGGGGGGGGGGGGGGGGGGGGGGGGGGGGGGGGGGGGGGGGGGGGGGGGGGGGGGGGGGGGGGGGGG,CFGGGGGGGGGGGGGGGGGGGGGGGGGGGGGGGGGGGGGGGGGGGGGGGGGGGGGGGGGGGGGGGGFFGGGGGGGGGGGGGGGGGGGGGGGGGGCGGGGGGGGGGGGGGGGGGGGGGGGGGGGGGGGFGGGGEGGGGGGGGGGG>GFGFDFFGGFGGFFC5DCFFFFFFG
@M00200:205:000000000-AKKM3:1:1101:24854:7346 1:N:0:1
ATTGGGTGTAAAGTGTGCGTAGGTGGTGAGGTAAGTCGGATGTGAAAGCTCCGAGCTCAACTCGGAAATGGCATTGGAAACTACCTTGCTAGAGGGTTTGAGGGGGGACTGGAATACTTGGTGTAGCAGTGAAATGCGTAGATATCAAGTGGAACACCAGTGGCGAAGGCGAGTCCCTGGAAAACTCCTGACACTGAGGCACGAAAGCTAGGGGAGCAAACAGGATTAGATACCCCGGTA
+
GGGGGGGGGGGGGGGGGGGGGGGGGGGGGGGGGGGGGGGGGGGGGGGGGGGGGGGGGGGGGGGGGGGGGGGGGGGGGGGGGFGGGGGGGGFGGGGGGGGGGGGGEGGGGGGGGGGGGGGGGGGGGGGGGGGGGGGGGGGGGGGGGGGGGGGGGGGGGGGGGGGGGG7FEGGGGGGFGGGGDCFGGGGGGGGGGGGGGGFFGGGGGGCCCFGGGG>DEGGGGGGG?GF?@?AGGFGCBFEG
@M00200:205:000000000-AKKM3:1:1101:20717:7372 1:N:0:1
ACTGGGTATAAAGGGCGTGTAGGCGGTTTGTTAAGTCATGTGTGAAATCCCTCGGCTCAACCGGGGAACGACGCATGAAACTGGCAAGCTAGAGTACCAAAGAGGGGGGTGGAATTCCCGGTGTAGCGGTGAAATGCGTAGATATCAGGAGGAACACCGGTGGCGAAGGCGGCATCCTGGACCATTACTGACGCTGAGGCGCGAAAGCTAGGGGAGCAAACGGGATTAGATACCCGGGTA
+
GGGGGGGGGGGGGGGGGGGGGGGGGGGGGGGGGGGGGGGGGGGGGGGGGGGGGGGGGEGGGGGGGGGGGGGGGGGGGGGGGGGGGGGGGGGGGGGGGGGGGGGGGGGGGGGGGGGGGGGGGGGGGGGGGGGGCCEGGGGGGEDCGGGGGGGGGGGGGGGGGGGGGGGGGGGGGGGGGGGFGGGGGGFGGGGGGGGGGGGGGGGGGGGGGFGGGGFGFGGGGGGGFG*4??AGFGGGFE@C
@M00200:205:000000000-AKKM3:1:1101:10521:7380 1:N:0:1
ATTGGGTATAAAGGGCGCGTAGGCGGACAGTTTAGTCAGAGGTGAAAGCCCAGGGCTCAACCTTGGAATTGCCTTTGATACTGGCTGTCTTGAGTTCGGGAGAGGTGAGTGGAATGCCGAGTGTAGAGGTGAAATTCGTAGATATTCGGCGGAACACCAGTGGCGAAGGCGACTCACTGGCCCGATACTGACGCTGAGGCGCGAAAGCGTGGGGAGCAAACAGGATTAGATACCCCAGTA
+
GGGGGGGGGGGGGGGGGGGGGGGGGGGGGGGGGGGGGGGGGGGGGGGGGGGGGGGGGGGGGGGGGGGGGGGGGGGGGGGGGGGGGGGGGGGGGGGGGGGGGGGGGGGGGGGGGGGGGGGGGGGGGGGGGGGGGGGGGGGGGGGGGGGGFGCEGGGGGGGGGGGGDGGGGGGGGGGGGGGGGGGGGGCEGGGGGGGGGGDGEGGGGGGGGGGGGGEGBGGGGGFG:4C?FFFGGGGGFFFG
@M00200:205:000000000-AKKM3:1:1101:23210:7388 1:N:0:1
ATTGGGTTTAAAGGGTGCGTAGGCGGTTTGTTAAGTCTGTGGTGAAAGTTTTCGGCCCAACCGGAAAATTGCCGCGGATACTGGCGAACTGGAGTGCGTGAGGGATGGGGGGAACGAGCAGTGTAGCGGTGAAATGCGTAGATATTGCTCGGAAGGCCAGAGCCGAAGGGGCCCCATTGGTACGCAACTGACGCTGAGGCACGAAAGCGTGGGGAGCAAACAGGATTAGATACCCTCGTA
+
GGGGGG@FGGGGGGGEGGGGGGGGGGCCCFGFGFGGGGGFGGGGGGGCE@FGGGGG@CFGGGGGDEGG<FFGCC:FCGEGGGGGGEDDEGCFFGGGG>FGGGFC+<CFGGGGGGG7<:<BFCCGGGGDGGEGGGGGGC;5EEGGFG+:<@EE>EEEFFEC0:;;:CE5EDGDEG5*29<:CFGC5*?EGGGGDECEDCCF*>EEG=7FC=EGGGB3>=*<F4FD(7C3*66*<<FF)7>C
@M00200:205:000000000-AKKM3:1:1101:26775:7398 1:N:0:1
ATTGGGCTTAAAGCGTGTGTAGGCGGAATTGTAAGTACCTTGTGAAATCCCACGGCTCAACCGTGGAACTGCTCGGTATACTGCTTTTCTTGAGCCACTTAGGGGCTGTCGGAACAAACGGTGGAGCGGTGAAATGCGTAGATATCGTTTGGAACGCCAAAGGTGAAAACAGACAGCTGGGAGTGTGCTGACGCTGAGACACGAAAGCCAGGGGAGCGAACGGGATTAGATACCCCAGTA
+
GGGGGGGGGGGGGGGGGGGGGGGGGGGGGGGGGGGGGGGGGGGGGGFGGGGGGDGGGGGGFGGGGDGFGGGGGGGGGGGGGGGGGGGGGGGGGGGGFGGGGCFGGGGGGGGGGGGGGGGGGGGGGG8FEGGGGGGGGGGGGGGGGGGFCGGCDGFG>C:FFFFEFGDFGCDFC5BFF6FCEFCEFGG;CFFECE>EEFGGGGGDGE5DCGGGG>BG>GGDCGED?DG2966:9C+*)8?F
@M00200:205:000000000-AKKM3:1:1101:11377:7421 1:N:0:1
ACTGGGTTTAAAGCGTCCGCAGGTGGCTAGTCAAGTCTGCTGTTAAAGCGTGCAGCTCAACTGCATAACGGCGGTGGAAACTGATTAGCTAGAGTATGGTAGGGGTAGAGGGAATTCCCGGTGTAGCGGTGAAATGCGTAGATATCGGGAAGAACACCAGTGGCGAAAGCGCTCTACTGGGCCAAAACTGACACTGAGGGACGAAAGCTAGGGGAGCGAAAGGGATTAGATACCCCAGTA
+
GGGGGGGGGGGGGGGGGGGGGGGGGGGGGGGGGGGGGGGGGGGGFGGGGGGGGGGGGGGGGGGGGGGGGGGGGGGGGGGGGGGGGGGGGGGGFGGGGGGGGGGGEGGGGGGGGGGGGGGGGGGGGGGGGGGGGGGGGGGGGGGGGGGGGGGGGGGGGGGGGGGGGGGGGGGGGGGGGGGGGGGGGGGGGGGGFGFGGGGGGGGGDGGGGGGGGDEGDGGGGG*>?GGBFFFGGGGGF>FG
@M00200:205:000000000-AKKM3:1:1101:7447:7426 1:N:0:1
ACTGGGTTTAAAGGGCGCGTAGGCGGGCGGCCAAGTCCGGGGTGAAAGCCCCCAGCTCAACTGGGGAAGTGCCTCGGATACTGGCCGCCTCGAGGGGGATAGGGGCGTGCGGAACTTCCGGTGGAGCGGTGAAATGCGTAGATATCGGAAGGAACACCGATGGCGAAAGCAGCGCGCTGGATCCCTTCTGACGCTGAGGCGCGAAAGCCAGGGGAGCGAACGGGATTAGATACCCGTGTA
+
GGGGGGGGGGGGGGGGGGGGGGGGGGGGDGGGGGGGGGGGGGGGGGGGGGGGFCFGGGGGGGDFFGGGGGGGGGGGEGGGGGCGGGGGGGGGGGGEGF@FGGGGGDGGGGGGGCFGGGGGGGDEGGGGGGGGGFFGGEGGGDGGGGDGEEGGFGGFGGGGGCEGDGGGGGGGGGGGDGG8FF8;FF7CEG?<EEGG8CGGGGGGEEDGF=5:CGDDFGCECDEGFGFBF6<CFFCG;DF=
@M00200:205:000000000-AKKM3:1:1101:18021:7458 1:N:0:1
ACTGGGCTTAAAGGGTGCGTAGGCGGCCTTGTAAGTCAGTGGTGAAAGCCCATCGCTCAACGATGGAACTGCCATTGATACTGCAAGGCTTGAGTACAGACGAGGTTGGCGGAATTGATTGTGTAGCGGTGAAATGCATAGATACAATCAAGAACACCGATTGCGTAGGCAGCTAACTAGGCTGTAACTGACGCTGAGGCACGAAAGCGTGCGGAGCGAACAGGATTAGATACCCGAGTA
+
GGGGGGGGGGGGGGGGGGGGGGGGGGGGGGGGGGGGGGGGGGGGGGGGGGGGGGGGGGGGGGGGGGGGGGGGGGGGGGGGGGGGGGGGGGGGGGGGGGGGGGGGDGGGGGGGGCGFGGGGGGGGGGGGGGGFFFGGGGGGGGGGGGGGGGGGGGGGGGECGEFFEFEFGGGGGGGGEGGGGCFGG?FFGGGGCGGGGFGCGDEGGEGGDGDFCEE5:EEEDDF<6FC?=FDDCEGD:@>C
@M00200:205:000000000-AKKM3:1:1101:14193:7463 1:N:0:1
ACTGGGTATAAAGGGCGCGTAGGCGGGAGGACAAGTCGGTCGTGAAATCTCCGGGCTCAACCCGGAGGAGTCGGCCGAAACTGTTTTTCTTGAGGGAGGCAGAGGAGTCTGGAATTCCCGGTGTAGCGGTGAAATGTGTAGAGATCGGGAGGAACACCGGTGGCGAAGGCGGGACTCTGGGCCTACCCTGACGCTGAGGCGCGAAGGCGTGGGGAGCAAACGGGATTAGATACCCGAGTA
+
FGFGGFFGCEE@FEFGGGGBFGGGGGGCCF@FG<ECEFCFFC@=EDFCFAEFFGFG:FCAGDFGE@FGGGFGGECFECFEGGFFFGGGFFDGGGGGGGGGGC==<<FFFGGGG<9FFFCEEE:CF9FGCCF:FC<>FC@D;9FCGC@CECC@:FFFFGG7<F:EC7BFGGGGGCEGGFGGGEGGGF>FF*ACCE5ED8FG*/::5CCGGC*?CG3CBGGFG71<:D*)984:<<CG@BFC
@M00200:205:000000000-AKKM3:1:1101:24848:7464 1:N:0:1
ATTGGGCATAAAGCGCGCGCAGGCGGTCCTTTAAGTCTACCCGTGAAATGCCGGAGCTCAACTCCGTGCACGCCGGGGGATACTGGAGGACTGGAGACGAGTAGAGGCAAGCGGAATTCCGGGTGTAGCGGTGGAATGCGTAGATATCCGGAAGAACACCGGAGGCGAAGGCGGCTTGCTGGGCTTGGTCTGACGCTGAGGCGCGAAAGCGTGGGGAGCGAACAGGATTAGATACCCCCGTA
+
FGGFGGGGGGGGFGGGGGGGGGGGGGGGGGGGGGGGGGGGGGGGGGGGGGGGGGGGGGGGGGGGGGGGGFGGGGGGCFGGGGGGGGGGGGGGGGGGGGGGGGGGGGGGGCGGGGGGGGGGGGGGEGGGGEGGGGGFGGGGEGGGGGGFGGGGGGGGGGGGGGGGGGGGGGE>5:EGGDFGG?=AEGEGGGGCFGDEGGGCFGCGGGGDCFCEG5:DBDEGCDC)8CC:=F<7CCFGF:BEG6
@M00200:205:000000000-AKKM3:1:1101:22747:7472 1:N:0:1
ATTGGGTATAAAGCGCACGTAGGCGGCATTGCAAGTGTCCGGTGAAATCCCACGGCTCACCCGTGGAACTGCCTGGCAGACTGCAATGCTCGAGTGTGGTAGGGGAGAGCGGAACTCCTGGTGGAGCGGTGAAATGCGTAGATATCAGGAGGAACACCGGTGGCGAAGGCGGCTCTCTGGTCCACAACTGACGCTGAGGTGCGAAAGCTAGGGGAGCAAACGGGATTAGATACCCTTGTA
+
GGGGGGGGGGGGGGGGGGGGGGGGGGGGGGGGGGGGGGGGGGGGGGGGGGGGGGGGGGGGGGGGGGGGGGGGGGGGGGGGGGGGGGGGGGGGGGGGCGGGGGGGGCEGGGGGGGGGGGGGGGGGGGGGGGGGGGGGGGGGGGGGGGGGCFGDGGGGGGGGGGGGGGCGGGGGGGGGGGGGGGGGGGGGGGGGGGGGGGFGGGDGGGGGGGGGGG>CEFGFGCE:2DCB?FFGGGGGFFFG
@M00200:205:000000000-AKKM3:1:1101:10445:7481 1:N:0:1
ATTGGGTGTAAAGGGTCCGCAGGCGGTCTTATAAGTCAGTGGTGAAAGCCTACAGCTCAACTGTAGAACTGCCATTGATACTGTAAGACTTGAATTCGATCGAAGTGGGCGGAATATGACATGTAGCGGTGAAATGCTTAGATATGTCATAGAACACCGATAGCGAAGGCAGCTCACTAGGTCTGGATTGACGCTCAGGGACGAAAGCGTGGGGAGCAAACAGGATTAGATACCCTCGTA
+
FFGGGGGGGDDFGGGFGGGGGGGGGGEGGGGGGGFGGGGFDFGFGGFGGGGFFGGGGGGGGFFFGGFFGGGGC@F<9@FCFFGFECFDGGCFFFGGGGGGFCFGEGG@EFEGEGGGGGAFFGGGGDGFGGGGGGGGGGG9FGGGGGGG,FF@FCGGGGGGGECFGGCECFDGDFGGGGCCFGGGG6EGCFFGCGGGGFC?EG=EEGGGD/BFG>>:57*A<7*7(;7<F=A>CFFF@EFE
@M00200:205:000000000-AKKM3:1:1101:20966:7491 1:N:0:1
ACTGGGTTTAAAGGGCGCGTAGGTGGCGGCATAAGGCCGTGGTGAAAGTCCGGGGCTCAACTCCGGATCGGCCATGGCAACTGTGTCGCTGGGGCACCGTAGAGGCAGATGGAATTCCGGGTGTAGCGGTGGAATGCGTAGAGATCCGGAAGAACACCAGTGGCGAAGGCGGTCTGCTGGGCGGTGGGAGAGCAATCTCCCAATAGCCGACACTGAGGCGCGACAGCGTGGGGAGCAAACAGG
+
GGGGGGGGGGGGGGGGGGGGGGGGGGGGGGGGGGGGGGGGGGGGGGGGGGGGGGGGGGGGGGGGGGGGGGGGGGGGGGGGGGGGGGGGGGGGGGGGGGGGGGGGGGGGGGGGGGGGGGGGGGGGGGGGGGGGGGGGGGGGGGGFGGGGGDGEGGGGGGGGGGGGGGGGGGGGGGGGGGGGGGGGGGGGGGGGGGGGGGGGGGGGGFGGGDEGGGFGFGGGGGGD;DG>FFFGGCEGFFFGGBB
@M00200:205:000000000-AKKM3:1:1101:19084:7498 1:N:0:1
ATTGGGTTTAAAGGGCGCGTAGGTGGCGGCATAAGGCCGTGGTGAAAGTCCGGGGCTCAACTCCGGATCGGCCATGGCAACTGTGTCGCTGGGGCACCGTAGAGGCAGATGGAATTCCGGGTGTAGCGGTGGAATGCGTAGAGATCCGGAAGAACACCAGTGGCGAAGGCGGTCTGCTGGGCGGTGGGAGAGCAATCTCCCAATAGCCGACACTGAGGCGCGACAGCGTGGGGAGCAAACAGG
+
GGGGGGGGGGGGGGGGGGGGEGGGGGGGGGGGGGGGGGGGGGGGGGGGGGGGGGGGGGGGGGGGGGGGGGGGGGGGGGGGGGGGGGGGGGGGGGGGGGGGGGGGGGGGGGGGGGGGGGGGGGGGGGGGGGGGGGGGGGGGGGGGFGGGGFGGGCGGGGGGGGGGGEGGDGGGGGGGGGGGGGGGGGGGGGCEGGGGGGGGGGGG@?FGGGGGCFFG?FGEGGGGFGGFEFBGD88DF?FGCBB
@M00200:205:000000000-AKKM3:1:1101:23950:7501 1:N:0:1
ACTGGGTGTAAAGCGCGCGTAGGCGGCCTTGTAAGTCCGTTCTGAAAGCCCGGGGCTCAACCCCGGGAGGCGGATGGATACTGCAAGGCTCGAGTCCGGAAGAGGCGAGTGGAATTCCCGGTGTAGCGGTGAAATGCGCAGATATCGGGAGGAACACCAATGGCGAAGGCAGCTCGCTGGGACGGTACTGACGCTGAGACGCGAAAGCGTGGGGAGCAAACAGGATTAGATACCCGCGTA
+
GGGGGGGGGGGGGGGGGGGGGGGGGGGGGGGGGGGGGGGGGGGGGGGGGGGGGGGGGGGGGGGGGGGGGGGGGGGGGGGGGGGGGGGGGGGGGGGGGGGGGGGGGGGGGGGGGGGGGGGGGGGGGGGGGGGGGGGGGGGGGGGGGGGGGGGGGGGGGGGGGGGGGGGGGGGGGGGGGGGGGGGGGGGGGGGGGGGGGGGGGGGDEGGFEEEDEEFGFGGCGCGG6FGFFFDGGGGGFFF5
@M00200:205:000000000-AKKM3:1:1101:8142:7507 1:N:0:1
ATTGGGTTTAAAGAGTTCGTAGGCGGCGCGGAAAGTAGGGTGTGAAAGCCCTCGGCTCAACCGAGGAATTGCGCTCTAAACTACCGTGCTTGAGGAACCTAGAGGTGAGCAGAACTGATGGTGGAGCGGTGAAATGCGTTGATATCATCAGGAATACCGGAGGCGAAGGCGGCTCACTGGGGGTTATCTGACGCTGAGGAACGAAAGCCAGGGGAGCAAACGGGATTAGATACCCCGGTA
+
GGGGGGGGGGGGGGGGGGGGGGGGGGGGGGGGGGGGFFGGGGGGGGGGGGGGGGGGGGGGGGGGGGGGGGGGGGGGGGGGGGGGGGGGGGGGGGGGGGGGGGGGGGGGGGE@FGGGGGGGGGGGGGGGGGGGFGGGGGGGGGGGGGGGGGGGGGGGGGGGGGGGGGGGGGGGGGGGFFGGGGGGGGGCGGFGGGGGGGFGFGGGGGGGGGGGGGFG:F*CG:EGFGGFFBBFG<C9BEFG
@M00200:205:000000000-AKKM3:1:1101:17842:7512 1:N:0:1
ATTGGGCTTAAAGGGCGCGTAGGCGGACTGCCAAGTCCGGGGTGAAATCGTTCGGCTCAACCGGACAATAGCCTCGGAGACTGGCGGTCTGGAGGGAGGTAGGGGCAGCTGGAACTTCCGGTGGAGCGGTGAAATGCGTTGATATCGGAAGGAACGCCGGTGGCGAAAGCGAGCTGCTGGACCTTTTCTGACGCTGAGGCGCGAAAGCCAGGGGAGCAAACGGGATAGTTACCCCGGTAAAATC
+
GGGGGGGGGGGGGGGGGGGGGGGGGGGGGGGGGGGGGGGGGGGGGGGGGGGGGGGGGGEGGGGGGGGFGGGGGGCEGGGGGGGGGGGGGGGGGGGGGGGGGGGGGGGGGGGGGGGGGGGGGGGGFFGGGGGGGGGGGGEEDCGGGGGGGGGGGGGGGGGGGDGGGGGGGGGGGGGGGGGGGGGGGGGGGGGGGGGGGGGGDGGGGCDGGFFGGDF35CE+7DED6D4(**-?CGG)7;)**)),
@M00200:205:000000000-AKKM3:1:1101:7756:7520 1:N:0:1
ATTGGGTATAAAGAGCTCGTAGGCGGTTTGTCGCGTCTGCCGTGAAAGTCCGGGGCTCAACTCCGGATCTGCGGTGGGTACGGGCAGACTAGAGTGATGTAGGGGAGACTGGAATTCCTGGTGTAGCGGTGAAATGCGCAGATATCAGGAGGAACACCGATGGCGAAGGCAGGTCTCTGGGCATTAACTGACGCTGAGGAGCGAAAGCATGGGGAGCGAACAGGATTAGATACCCTAGTA
+
GGGGGGGGGFFFGGGGGGGGGGGGGGGGGGGGGGGGGGGGGGGGDFGGGGGGGGGGGGGGFGGGGGGGGGGGGGGGGGGGGGGGGGGGGGGGGGGGGGGGGGGGGDCGGGFGGGGGGGGGGGGGFFGGGFEGGGGGGGGGGGGGGGGGGGGGGGGGGGG@CEGFGCEEGGFGGGGGGGGGGGGGGFGGGGGEGGDCCFFECGGEEGGFGDFGGCEDBGDGGG6F6FF<F?AGFFGDFFFF
@M00200:205:000000000-AKKM3:1:1101:14846:7525 1:N:0:1
ACTGGGCTTAAAGGGAGCGTAGGTGGCCTTATAAGTCAGTGGTGAAATCTCTCGGCTTAACCGAGAAATTGCCATTGATACTGTAGGGCTTGAGTATAGTTGCCGTTGGCGGAATATGACATGTAGTGGTGAAATACATAGAGATGTCATAGAACACCGATTGCGAAGGCAGCTGACGAAACTATAACTGACACTGAGGCTCGAAAGTGCGGGGATCAAACAGGATTAGATACCCCCGTA
+
GGGGGGGGGGGGGGGGGGGGGGGGGGGGGGGGGGGGGGGGGGGGGGGGGGGGGGGGGGGGGGGGGGGGGGGGGGGGGGGGGGGGGGGGGGGGGGGGGGGGGGGGGGGGGGGGGGGGGGGG9EGGGGGGGGGGGGFGGGGGGGGFGGGGGGGFGGGGGGGGGGGGGGGGGGGGGGGGGGGGGGGGGGGGGGGGGGGGGFFGGGGGGGGGGFGEGG>DFGGGGGGGDGF@FFFGGGGFFFFG
@M00200:205:000000000-AKKM3:1:1101:13275:7531 1:N:0:1
ACTGGGCTTAAAGGGCGCGTAGGCGGTGGCTTAAGCGTGCGGTGAAAGCCCGGGGCTCAACCCCGGGTCGGCCGTGCGGACTGGGTCACTCGAGCACTGTAGGGGCGGGTGGAATTCCGGGTGTAGCGGTGGAATGCGTAGAGATCCGGAAGAACACCGGTGGCGAAGGCGGCCCGCTGGGCAGTGGCTGACGCTGAGGCGCGACAGCGTGGGGAGCAAACAGGATTAGATACCCTGGTA
+
GGGGGGGGGGGGGGGGGGGGGGGGGGGGGGGGGGGGGGGGGGGGGGGGGGGGGGGGGGGGGGGGGGGGGGGGGGGGGGGGGGGGGGGGGGGGGGGGGGGGGGGDGGGGGGGGGGGGGGGGGGGGGGGGGGGGGDGGGGGGGGGGGGGGGGDGGFGGGGG>EGGGGGGGEGGGGGCCGEDCCFFGGGGGGGFECGDGDFFGGDG>EGGG5*1CEE:DEGGGFFF::DF?4=<FFFCG>FFG
@M00200:205:000000000-AKKM3:1:1101:7447:7536 1:N:0:1
ATTGGGTATAAAGGGTGTGTAGGCGGCTGGACAAGCAGGGTGTGAAAGGCCTCGGCTCAACCGGGGCATTGCGCTCTGGACTGTCCGGCTCGAGCAAGACAGGGGTGTGCGGAACTTCCAGTGGTGCGGTGAAATGTGTTAATATTGGAAGGAACGCCGGTGGCGAAAGCGGCACACTGGGTCTTGTCTGACGCTGAGTCACGAAAGCCAGGGGAGCGAACGGGATTTGATACCCCAGTA
+
FGGGGGGGGGGGGGGGGFGGGGGGGGGGG7,@EECFFFFGFEFDEGGG8F<8FFGGGGFFGGG>FDCFF<FC,>>FGF8,4<<EF<FC>CC74C=:E=E?F=FEEF:C7F+@=:FGGGGGFFDF,<,<::><FF9,@=FE,,3,7@;>D,3@,3311:***4<2*4CCF7<EC:192*2<E9CGD9;9E7C@=79***+0<:CCE*)2;78>EGFD@*2:C5*91>F)**)23<<*))00
@M00200:205:000000000-AKKM3:1:1101:20605:7543 1:N:0:1
ATTGGGTTTAAAGGGCGCGTAGGCGGCCACCGCAAGTCGACTGTGAAATCCCCGGGCTTAACTCGGAAAGGTCAGCCGATACTGCGGGGCTAGAGTGCAGAAGGGGCAACTGGAATTCTCGGTGTAGCGGTGAAATGCGTAGATATCGAGAGGAACCCCTGCGGCGAAGGCGGGTTGCTGGGCTGACACTGACGCTGAGGCCCGAAAGCTAGGGGAGCGAACGGGATTAGATACCCTAGTA
+
FFFDGC6B@6EFFCFFCFGGCGCGGD77@DGGG:FC,EFGGGGGCFGGF@,C7:FGGFEE,,<FFGG7+<<AFCCF<F>:FGFGG:7=C77F@C<FC?DF<>F8C>FGDFDGF<,@FFFF:<3@>F>CC>FE@FCA9<FGD@:;CABC<*3<BF3C*<CB:*<ECC>CC>CE>E8C8CCFFGGG8CCG64+:CEGEC*/****285C9092AFF:)8:C=73*/3*12?=27+<8C?)7:2
@M00200:205:000000000-AKKM3:1:1101:27272:7549 1:N:0:1
ACTGGGTGTAAAGGGTGCGTAGGCGGAATTGTAAGTCCGTGGTGAAATCTCCGAGCTTAACTCGGAAACTGCCGTGGATACTATAGTTCTTGAATGTTGTGGAGGTTAGCGGAATATGTCATGTAGCGGTGAAATGCTTAGATATGACATAGAACACCGATTGCGAAGGCAGCTGGCTACACAAATATTGACGCTGAGGCACGAAAGCGTGGGCATCAAACAGGATTAGATACCCCAGTA
+
G99<FGCFFFGCFGGGGGGBBC@EC:CFFGDFGCFGFFFECFFGFGGGGGGGGG@FDECE<@DEGCFEGGGGGGGGGGFGGGGGCGGGG9<E9CEEFAFEGGDEFGFGGGEG:7FG9,B@FGG,CF9@FFGGFGF9FFG,>FGGCDFGDFFDFGGEE:@FFG<EC>EGF7FEEFGGGGF:,:ACGDCFFFC;CDGGGFCC5**45:4<:C@E@*)28CGC*;*736:=F=E>;CCCE@?F
@M00200:205:000000000-AKKM3:1:1101:3837:7558 1:N:0:1
ACTGGGTGTAAAGGGTGCGTAGGCGGGTTGGTAAGTCCGTGGTGAAATCCCCAAGCTCAACTTGGGAACTGCCGTGGATACTATCACTCTTGAATATCGTGGAGGTAAGCGGAATATGTCATGTAGCGGTGAAATGCTTAGATATGACATAGAACACCAATTGCGTAGGCAGCTTACTACACGATCATTGACGCTGAGGCACGAAAGCGTGGGGAGCAAACCGGATTAGATACCCTTGTA
+
EFGFGGGGGGGGGGGGGGGGGGGG@C@FGDCFFECGGGGGFGGGFGGGCFFGE@FFE,C@F,EF<CF?FFGGGGGCEGGGGGFAG9,?EGGGGGGFEGDG8F7FE?F?=FGGGEG=FFGDCFFFA<FF>FGCGGGGGDFGFCFDGF,CFEGFGEGDGG>7@FFFGEGGGFG7E?F7>;@FFGGDD8*2=FGGEED=GFGGGG=;B=CDEGCEGG5<BG9@F*?3;DD2=B<*<CF67FB?
@M00200:205:000000000-AKKM3:1:1101:7118:7559 1:N:0:1
ACTGGGTTTAAAGGGTGCGTAGGTGGCTTTGCAAGTCTGATGTGAAATCTCCGGGCCCAACCCGGAAATGGCATTAGAAACTGCTGGGCTGGAGGCTTGGAGGGGGAACTGGAATGCTCGGTGTAGCAGTGAAATGCGTAGAGATCGAGCGGAACACCAGTGGCGAAGGCGAGTTCCTGGACAAGTCCTGACACTGAGGCACGAAAGCCGGGGGAGCAAACAGGATTAGATACCCTGGTA
+
GGGGGGGGGGGGGGGGGGGGGGGGGGGGGGGGGGGGGGGGGGGGGGGGGGGGGGGGGGGGGGGGGGGGGGGGGGGGGGGGGGGGGGGDGGGEFGGGGGGGGGGGGGGGGGGGGGGGGGGGGGGGGGFGGGGGDGGGGGGGGGGFGGGGGGGGCFGGGGGFGGGEGGGGGGGGGGGGGGGGGGGGGGG7FFFGGGGGFGGGDC5CGGGGGGGGGGFGEGFFFFGGFFD?@FAFGFEGFF?C
@M00200:205:000000000-AKKM3:1:1101:19492:7562 1:N:0:1
ATTGGGGTGTAAAGCGCGCGCAGGCGGGACTAGCAAGTCGGGAGTGAAATCTTGGAGCTCAACTCCGAGGCTGCTTCCGAAACTGCGGACCTGGAGACCAGTAGAGGTTGGTAGAATTCCCGGTGTAGCGGTGGAATGCGTAGAGATCGGGAAGAATACCTGTGGCGAAGGCGGCCAACTGGGCTGGATCTGACGCTGAGGCGCGAAAGCGTGGGGAGCAAACAGGATTAGATACCCGAGTA
+
GGGGGGGGGGGGFGGGGGGGGGGGGGGGGGGGGGGGGGGGGGGGGFGGGGGGGGGGGGGGGGGGGGGGGGGGGGGGGGGGGGGGGGGGGGGGGGGGGGGGGGGGAFGGGGGGGGGGGGGGGGGGGGGGGGGGDEGGGCGGGGGGGGGGGGGGGGFGGGGGGGGFGGDEGGDGGGGGGGGGGGGGGGGGEFGGGGGGGGGGGGGGGCD7EGGGEG>DBEGGGDFD:FC?69>C?CFCF>B=F7
@M00200:205:000000000-AKKM3:1:1101:21224:7568 1:N:0:1
ATTGGGTTTAAAGAGCGTGTAGGCGGCCCGGTAAGTCCGCTGTGAAAGTCGGGGGCTCAACCCTCGAATTCCGGTGGATACTGTCGGGCTAGAGTGCGGAAGAGGCGAGTGGAATTCCTGGTGTAGCGGTGAAATGCGCAGATATCAGGAGGAACACCAATTGCGAAGGCAGCTCGCTGGGACGTAACTGACGCTGAGACGCGAAAGCGTGGGGAGCAAACAGGATTAGATACCCGAGTA
+
AFGGGGGGGGGGGGGGGGGGFGGGGGGGGGGGGGGGGGGGGGGGGGFFGGGGDGGGGGGGGGGGGGGGG7EGGGGGGFGFGGGGGGGGGGGGGGGGGGGGGGGGGGGFFGGGGGGGGGGFCFFGGGGGEGGGGGGGGEGDGGGGGGGGGGGCEGGGGGDGGGEGGGGEGGGGGGGDGGGDGGGGEFCGG=FGGGGGGFFGGGGCEEDDCCEGGG5DF5C6D4CD0CC<@FB7AGGG>DFF
@M00200:205:000000000-AKKM3:1:1101:11935:7572 1:N:0:1
ATTGGGTTTAAAGGGTGCGTAGGAGGACAGGTAAGTCAGTGGTGAAATCTCCGAGCTTAACTCGGAAACTGCCGTTGATACTATCTGTCTTGAATACCGTGGAGGTGAGCGGAATATGTCATGTAGCGGTGAAATGCTTAGATATGACATAGAACACCAATTGCGAAGGCAGCTCGCTACACGAATATTGACTCTGAGGCACGAAAGCGTGGGGATCAAACAGGATTAGATACCCTAGTA
+
GGGGGFGGGGGGGGGGGGGGGGGGGGGGGGGGGGGGGGGGGGGGGGGGGGGGGGCDGGGGGGGGGGGGGGGGGGGGGGGFGGFFGGGGGGGGCEGGGGGGGGECFGGGGGGGGEFGGFGGFGGGFGGGGGGFF<FGGGGGCFGFCF9FCEGF<FGFGGGGGGGGCG7CGGDGGGGGGG+FFGGGGG>AF9,<ECFC7?FGGGCEDGDGGG7F7*):8*?ED<8C;7F3*;6@9CCFF;F<
@M00200:205:000000000-AKKM3:1:1101:12389:7573 1:N:0:1
ATTGGGTTTAAAGGGTGCGCAGGCGGCCGTGTGTGTAAGGTGTGAAATCCCGGAGCTTAACTCCGGAACTGCGCCTTAAACTACATGGCTAGAGTACTGGAGAGGGTAGCGGAATTCACGGTGTAGCAGTGAAATGCGTAGATATCGTGAGGAACACCAGAGGCGAAGGCGGCTACCTGGACAGTTACTGACGCTCAGGCACGAAAGCGTGGGGAGCAAAAGGGATTAGATACCCCCGTA
+
GGGGGGGGGGGGGGGGGGGGGGGGGGGGGGGGGGGGGGGGGGGGGGGGGGGGGGGGGGGGGGGGGGGGGGGGGGGGGGGGGGGGGGGGGGGGGGGGGGGGGGGDGGGGGGGGGGGGGGGGGGGGGGGGGGGGFGGGGGGGEDGGGGGGGGEFGGGGGGGGGGGGGGGGGGGGGGGGGGGGGGGGGGFGGGGGGGGG=GDG=GEGDEDGGGGGGGFGFFGGFGCD0FGF=FA7CCFFFFEG
@M00200:205:000000000-AKKM3:1:1101:5204:7585 1:N:0:1
ATTGGGCATAAAGCGCGCGTAGGCGGCCAGATAAGTCCGGTGTGAAAGTCACAGGCTCAACCTGTGAATGCCGCTGGAAACTGTCTGGCTAGAGTCCGGAAGGGGCGAGTGGAATTCCTGGTGTAGCGGTGAAATGCGCAGATATCAGGAGGAACACCAATGGCGAAGGCAGCTCGCTGGGACGGTACTGACGCTGAGGCGCGAAAGCGTGGGGAGCGAACAGGATTAGATACCCGGGTA
+
GGGGGECFFGGGGGGDGGDGGGCGGEEGGGGGGGGGGGGGFGGGFGGGGGFGGGFGGGGGCFGGGGFGGGGGGGGGGGGGGGGGGGGGGGGFGGFGGGGBFDEFGGGGGGFFBFGGGGGGGFG8=DCEGGGCEFCFFGGCG7FFGGCFGGGGGGGGGGGGCDGGEG8CGGGGGCFGGGEGGGGGGGGGGGFDGEGGDFFGGGG5E89*CGGEC*)7BGGEDCFGFG7<6@AGGFGGD7>C
@M00200:205:000000000-AKKM3:1:1101:13360:7591 1:N:0:1
ATTGGGTTTAAAGGGTGCGTAGGCGGTGCAGCAAGTCGGGAGTGAAATACCTCAGCTCAACTGAGGAACTGCTCTCGATACTGCTGTGCTTGAGTGAGACAGAGGTAAGCGGAACATCGGGTGGAGCGGTGAAATGCGTTGATATCCGATGGAACACCGGTGGCGAAGGCGGCTTACTGGGTCTCTACTGACGCTGAGGCACGAAAGCTAGGGTAGCAAACGGGATTAGATACCCCGGTA
+
GGGGGGGGGGGGGGGGGGGGGGGGGGGGGGGGGGGGGGGGGGGGGGGGGGGGGGGGGGGGGGGGGGGGGGGGGGGGGGGGGGGGGGGGGGGGGGGGGGGGGGGDGGCGGGGGGGGGGGGGGFGGGGGDGGGGFGGFGGGGDGGGGGG>CFGCGGGGGGGGGGGGGGGGEGGCEGGGGGGGGGGGGGGGGGGGDGGGGFFFC>/CCGGGGGFC:FFGFGGCFGG31DG<=8>FGCFG>BEG
@M00200:205:000000000-AKKM3:1:1101:21958:7594 1:N:0:1
ACTGGGCGTAAAGGGCGCGTAGGCGGTCTTTTAAGTTCCGTGTGAAATCCCTCGGCTCAACTGGGGAACTGCACGGAAAACTGGGAGGCTTGAGTTCGGGAGAGGGAAGCGGAATTCCGGGTGTAGCGGTGAAATGCGTAGATATCCGGAGGAACACCGGTGGCGAAGGCGGCTTCCTGGACCGACACTGACGCTGAGGCGCGAAAGCTAGGGGAGCAAACGGGATTAGATACCCCAGTA
+
GGGGGGGGGGGGGGGGGGGGGGGGGGGGGGGGGGGGGGGGGGGGGGGGGGGGGGGGGGGGGGGGGGGGGGGGGGGGGGGGGGGGGGGGGGGGGGGGGGGGGGGGGGGGGGGGGGGGGGGDGGGGFFGGGGGGGGGGGGGGGGGGGGGEGGGDFDGGGGGGGGGGGEGGGGGGG5EGGGGGGGGGGGGGGGGGGGGGGFGGGGGGGEGGGGGGDGFGFGGGGGGGFGG<6*5:+<E<55:F
@M00200:205:000000000-AKKM3:1:1101:17452:7599 1:N:0:1
ATTGGGTATAAAGGGTGCGCAGGTGGGCTGGTAAGTTCGATGTGAAAGCCCCGGGCTTAACCCGGGAATGGCATTGGATACTACTGGTCTGGAGGATTGGAGGGGGGACTGGAATTCTTGGTGTAGCAGTGAAATGCGTAGATATCAAGAGGAACACCAGTGGCGAAGGCGAGTCCCTGGACAATTCCTGACACTGAGGCACGAAAGCCAAGGGAGCAAACAGGATTAGATACCCGGGTA
+
GGGGGGGGGGGGGGGGGGGGGGGFGGDGGGGGGGGGGGGDGGGFGGGGGGGGGGGGGFCFGGGGGE@FGGFGGFFECDGGGGGGFEFFGGGGFGGEEFF8FCFCE>ECDGGC@FGGGGGD<FFGGEGFGGG@FGGCCCGEGGGFGCG:F9F*<EGGGGGFGFCEEGGGGFGCEEFGGGGGGGGFGG7@FFFGFGGCF6*:AGGGG595CCGGC*)/8FFCGGC*8FG747A*CAF))07:
@M00200:205:000000000-AKKM3:1:1101:6238:7602 1:N:0:1
ATTGGGTTTAAAGGGTGCGTAGGTGGCGCTGTAAGTCGGGTGTGAAATTTCGGAGCTTAACTCCGAAACTGCATTCGATACTGCGGTGCTTGAGGACTGGAGAGGAGACTGGAATTCATGGTGTAGCAGTGAAATGCGTAGAGATCATGAGGAAGACCAGTGGCGAAGGCGGGTCTCTGGACAGTTCCTGACACTGAGGCACGAAGGCCAGGGGAGCATACGGGATTAGATACCCGTGTA
+
FGE@<ECBEFGGGGGGGGGGGGDFGFGGGGGGGGGGGGEGGGGGGEGFGGGGGGGGGGGFGGGGGGDEFFFGGGGGGGG8@CEFFEGGGGGG?FGCFCEF<AEEE<F<DGGEFGGFFGEGGFGG9FDCEGGC?,EFGG:4@CG9F95FGCDF,AF8DFCF>FFDDCCFCFGGGGGGGCFA@CGGGGGGGGGFFFGGGGGF5DCCEED<@*=FFE39>CF+05E5:CF<@F<:C<CG@3<F
@M00200:205:000000000-AKKM3:1:1101:27101:7617 1:N:0:1
ATTGGGCTTAAAGAGCGCGTAGGCGGCCGATTAAGTCGGGGGTGAAAGCCTGTGGCTCAACCACAGAATTGCCTTCGATACTGGTTGGCTTGAGACCGGAAGAGGACAGCGGAACTGCGAGTGTAGAGGTGAAATTCGTAGATATTCGCAAGAACACCAGTGGCGAAGGCGGCTGTCTGGTCCGGTTCTGACGCTGAGGCGCGAAGGTCAGGGGAGCAAACGGGATTAGATACCCCTGTA
+
GGGGGGGGGGGGGGGGGGGGGGGGGGGGGGGGGGGGGGGGGGGGGGGGGGGGGGGGGGGGGGGGGGGGGGGGGGGGGGGGGGGGGGGGGGGGGGGGGGGEGEGGGGGGGGGGGGGGGGGGGCFFGGEFGGGGGGGGGGGFGGGGGGGGGGGGGGGGGGGGGGGGGGGGGGGGCGGGGGGGGGGGGGGGGGFCEGGG5ECCGGDECECGGGGEFEDD@FGGGG5C?DD??BA>FGFD>@FF
@M00200:205:000000000-AKKM3:1:1101:11023:7621 1:N:0:1
ATTGGGTATAAAGCGCGCGCAGGCGGTCCTTTAAGTCTACCCGTGAAATGCCGGAGCTCAACTCCGCGCACGCCGGGGGATACTGGAGGACTGGAGACGAGTAGAGGCAAGCGGAATTCCGGGTGTAGCGGTGGAATGCGTAGAGATCCGGAAGAACACCGGAGGCGAAGGCGGCTTGCTGGGCTTGGTCTGACGCTGAGGCGCGAAAGCGGGGGGAGCGAACAGGATTAGATACCCCTTCAT
+
GGGGGGGGGGGGGGGGGGGGGGGGGGGGGGGGGGGGGGGGGGGGGGGGGFGEFEE:CGGGCGGGGEGGGDGGGFEEGGGGC,DFFFGGEEFCF8BFGGG+@FGFFFGGGFGGGGGEGGFDG:FGGG99FEGGGD@,?FCEGG<FCDG<FFGEGC:FGGGGECCC8EGGGCEGE>>EC/@7+85CF*:CGFGGGE:::C*:55C>5CC7*6**1*57:E589<89:5C?F?2*+0<C958**))
@M00200:205:000000000-AKKM3:1:1101:19319:7622 1:N:0:1
ATTGGGTTTAAAGAGCTCGTAGGCGGTTTGTTGCGTCGGCTGTGAAATCCCGAGGCTCAACCTCGGGTCTGCAGTCGATACGAGCAAACTAGAGTGTTGCAGGGGAGACTGGAATTCCTGGTGTAGCGGTGAAATGCGCAGATATCAGGAGGAACACCGGTGGCGAAGGCGGGTCTCTGGGCCACAACTGACGCTGAGGAGCGAAAGCGTGGGGAGCGAACAGGATTAGATACCCTAGTA
+
CGGGGGGGGGACFGGGGGGGGGGGGGEGG7EGEFGGGGGGGGGGGCFFGGGD,F:CFGCGGGGGGGGGGFGFD,EEFEFGG7BCF7=BFGEC9FFF@FFGAFCDGDEF@8FFDFGGGGGDGGEGGGGGEGE<>DGGGGDCEFGGGG=@CF+>C:FG8FE>FEGGGGDGDGGE5=*=CFGC8E5CC6:?6DCG5EG*?CC+/95*2/>FGEE58C5<@EECDDDF<GG>F6<FGGGG4:F:
@M00200:205:000000000-AKKM3:1:1101:4237:7632 1:N:0:1
ATTGGGTTTAAAGGGCGCGTAGGCGGTTCTCCAAGTCAGGGGTGAAATCCTGCGGCTTAACCGTAGAAGTGCCTTTGATACTGGAGATCTTGAGGGAGGTAGGGGTCCGTGGAACTTCTGGTGGAGCGGTGAAATGCGTTGATATCAGAAGGAACGCCGGTGGCGAAAGCGACGGACTGGATCTCTTCTGACGCTGAGGCGCGAAAGCTAGGGGAGCAAACGGGATTAGATACCCCCGTA
+
GGGGGGGGGGGGGGGGGGGGGGGGGGGGGGGFGCFGGGGGGGGGGGGGFGGFGGGFGGGFGGDGFGEFGGGGGGGGFGGFFGGGGFDCFFGGGGGGGGGGCGGGGFGGGGFGGGGGGGGGGGGG7FFCEGGGGGGGGGGGGGFFA,,@C=<FGGGGGGGGGGGGD<EGGGGDEC8@EGGFGGFGGGGGGGFGDGGGCFFGDGGGCEGFGGGGFGF<BDCC<387:GG??FBGGCFD5>>E
@M00200:205:000000000-AKKM3:1:1101:16809:7648 1:N:0:1
ATTGGGTGTAAAGGGCGCGTAGGTGGCTGCGTAAGTAAGGTGTGAAAGCCCTCGGCTTACCCGGGGAATTGCGCCTTATACTGCGTGGCTTGAGGATCTCAGGGGAAGGGGGAACTCCAGGTGTAGCGGTGAAATGCGCAGATATCTGGGGGAAGGCCGGCGGCGAAGGCGCCCTTCTGGGAGATTCCTGACACTGAGGCGCGAAAGCGTGGGGAGCAAACAGGATTAGATACCCCTGTA
+
GGGGGGGEGGGGFGGGGGGGGGGFGEFGGGGFCGGGFFGGGFGGGGDGGGGGGGGGGGGGEGGGGGG7E8FFGGEFFFGEDFFGEGGGGGGGG<FGGGEFGFFCCE7FGGGGGGGGGGGGFGGGCFGGEFEEFGGGCGGCCGGGFGGGFC7:FC<FGBFD@FCGECE7EGGGCEGGGGFGFEEEGC79CGGFGGFFFGDGGGGGG=5D5:CCCGED3=C+7CFC1CG2??4FGGGC:3?F
@M00200:205:000000000-AKKM3:1:1101:4582:7652 1:N:0:1
ATTGGGCATAAAGTGCGCGTAGGTGGCGACATAAGGCTGTGGTGAAAGTCTGGGGCTCAACTCCAGATCGGCCGTGGCAACTGTGTCGCTTGGGCACTGTAGAGGCAGATGGAATTCCGGGTGTAGCGGTGGAATGCGTAGAGATCCGGAAGAACACCAGTGGCGAAGGCGGTCTGCTGGGCAGTGAACCCGCGAGGGTTCAATAGCCGACACTGAGGCGCGACAGCGTGGGGAGCAAACAGG
+
GGGGGGGGGGGGGFGGGGGGGGGGGGGGGGGGGGGGGGGGGGGGGGGGGGGGGGGGGGGFGGGGGGGGGGGGGGGGGGGGGGGGGGFGGGGGGGFGGGGGGGGGGGGEGGGGDFGGGGGGGGGGGFGGCFGGDFGGGGGGGGGGGGGGGGGGGGFGGGG:FFFEEGGGGGGG>EEFGGGGGGGGFFGGGDGGEEGGGGGGFGFFG?D<**8::+9*)2;*/7*993*3579DE5>))09C*.1
@M00200:205:000000000-AKKM3:1:1101:12198:7661 1:N:0:1
ATTGGGTTTAAAGGGCTCGTAGGCGGACCGGTCAGTCTGATGTGAAATCTCCACTGCTCAACAGGGAGAGGTCATTGGATACTGCCGGTCTGGAGTGCGGCAGAGGACCATGGAATTCCAGGTGTAGCGGTGGAATGCGTAGATATCTGGAAGAACACCGGTGGCGAAGGCGGTGGTCTGGGCCGTGACTGACGCTGAGGAGCGAAAGCCAGGGGAGCGAACGGGATTAGATACCCTAGTA
+
GGGGGGGGGGGGGGGGGGGGGGGGGGGGGGGFEGFGGGGEGGGGGGGGGGGGFGGGGGGGGGGGFGGGGGGFGGFGGGGGGGGCFGGGGGGGGGGGFGGDGGGGFGGGGGGFFEGGGGGGGGGGGGGGGGGGGGGGGGGGGGGGGGGGGFC@F<<FEGGGGGEGCFDGGGGGGGGDGGGGG6CGGGDGF>FGGGDGGGCF+9C88EDDCGFGGG3>>=58/7850*CB=6):0<C<?5;E?
@M00200:205:000000000-AKKM3:1:1101:13634:7665 1:N:0:1
ACTGGGCTTAAAGCGCACGTAGGCGGCATTGCAAGTGTCCGGTGAAATCCCACGGCTCACCCGTGGAACTGCCTGGCAGACTGCAATGCTCGAGTGTGGTAGGGGAGAGCGGAACTCCTGGTGGAGCGGTGAAATGCGTAGATATCAGGAGGAACACCGGTGGCGAAGGCGGCTCTCTGGTCCACAACTGACGCTGAGGTGCGAAAGCTAGGGGAGCAAACGGGATTAGATACCCCCGTA
+
GGGGGGGGGGGGGGGGGGGGGGGGGGGGGGGGGGGGGGGGGGGGGGGGGGGGGGGGGGGGGGGGGGGGGGGGGGGGGGGGGGGGGGGGGGGGGGGGGGGGGGGGCGGGGGGGGGGGGGGGGGGGGGGGGGGGFGGGGGGC:EGGGGGGGGGDDGGGGGDGGGGGGGGGGGGGGGGGGGGCGGGFGGGGGGCFGGGGGGFGFGGDGGGGGF<EG*)C>GEFFD=D?GDD=FAGGFFGD>BG
@M00200:205:000000000-AKKM3:1:1101:25785:7673 1:N:0:1
ATTGGGCTTAAAGGGAGCGTAGGCGGATAGTTTAGTCAGAGGTGAAAGCCCAGGGCTCAACCTTGGAATTGCCTTTGATACTGGCTATCTTGAGTATGGAAGAGGTATGTGGAACTCCGAGTGTAGAGGTGAAATTCGTAGATATTCGGAAGAACACCAGTGGCGAAGGCGACATACTGGTCCATTACTGACGCTGAGGCTCGAAAGCGTGGGGAGCAAACAGGATTAGATACCCTGGTA
+
GGGGGGGGGGGGGGGGGGGGGGGGGGGGGGGGGGGGGGGGGGGGGGGGGFGFGGGGFGGGFEGGGGGGGCFEGGGGGGGGGGGGGGGGGGGGGGEGGGGGGGGGGFGGGGGGGGGGFGGGGFFEFFGGGGGGGGGGGFGFGGFGEFGGGGGGGGGGGGGGGGGGGGGGGGGGGGDGGGFFGGGGGGGGGGGGGGGEGGGGFGGGGGGGGGGGGGFG35CGGGGGFGGFFFFGCFEGFFFD
@M00200:205:000000000-AKKM3:1:1101:28021:7682 1:N:0:1
ATTGGGTTTAAAGGGCGCGTAGGTGGCGACATAAGGCTGTGGTGAAAGTCTGGGGCTCAACTCCAGATCGGCCGTGGCAACTGTGTCGCTTGGGCACTGTAGAGGCAGATGGAATTCCGGGTGTAGCGGTGGAATGCGTAGAGATCCGGAAGAACACCAGTGGCGAAGGCGGTCTGCTGGGCAGTGAACCCGCGAGGGTTCAATAGCCGACACTGAGGCGCGACAGCGTGGGGAGCAAACAGG
+
GGGGGGGGGGGGGGGGGGGGGGGGGGGGGGGGGGGGGGGGGGGGGGGGGGGGGGGGGGGGGGGGGGGGGGGGGGGGGGGGGGGGGGGGGECGGGGGGGGGGGGGGGGGGGGGGGGGGGGGG@FGGGGGGGGGGGGGGGGGGGGFFGGG>FGGGGGGGGGGGGGGGGGEGGGGGGEGGFGGGGGGGGGFFFCGGGCGGGGGGGGGC?FDEGGEGCFG:=5EDCE39DC9ED>GG5EGFFFGGFF
@M00200:205:000000000-AKKM3:1:1101:21795:7689 1:N:0:1
ATTGGGTTTAAAGGGCGCGTAGGCGGCCAAGGCAGTCGGCTCGTGAAAGCCCGGGGCTCAACCCCGGAGGTGCGGCCGATACACTTTGGCTGGAGGCCGGAAGAGGAGGGTGGAATACCCAGTGTAGAGGTGAAATTCGTAGATATTGGGTGGAACACCGGTGGCGAAAGCGGCTCTCTGGTCCGGTCCTGACGCTGAGGCGCGAAAGCGTGGGGAGCAAACAGGATTAGATACCCCAGTA
+
GGGGGGGGGGGGGGGGGGGGGGGGGGGGGGGGGGGGGGGGGGGGGGGGGGGGGGGGGGGGFGGGGGGGGGGGGGGGGGEGGGGGGGGGGGGGGGGGGGGGGGGGFFGGGGGGGGGGGGGGGGFGGFGFFGGGGGGGGGGFGGGGGGGGGGGGGGGGGGGGEGFGGG7FGGGGGGECEFFFGGGGGGGGGGGGGGGDGCFGGGGGGGD<CEC>EGFDDDGGGGC4:D4:@@<>EGGFF57FF
@M00200:205:000000000-AKKM3:1:1101:7657:7693 1:N:0:1
ATTGGGTTTAAAGCGCGCGCAGGCGGTCTGAGGCGTCGGTGCTTAAAGTCCACCGCTTAACGGTGGGAAAGGTGCCGATACGCTCCGACTGGAGGGCGGGCGAGGGTGGTGGAATTGCCGGTGTAGTGGTGAAATGCGTAGAGATCGGCAGGAACACCAGTGGCGAAGGCGGCCACCTAGCCCGCACCTGACGCTGAGGCGCGACAGCGTGGGGAGCGAACTGGATTAGATACCCGCGTA
+
FFGGGGGGGGGGGGGGEGGCGGGGGGGGEGCC7FEGGGEF7FFGGFGFFGGFGGGGG7FGGGCBEEGG,4E=F<FGGGGDGGGGCCGFFGCFGC7+CFGG:C7EGGEDGFFGGGGGGGGGGGGEGGCFFGGGGGGGGGCDFGEFGGDECECECEFGGEFGGGFEGD>EGGGGGG5CGGC6CGGGG5CEFF6@55DE=CGGGGDEGEC4*2;?>?<<:5*:D<C4(?CB=49DE@CD)>@C
@M00200:205:000000000-AKKM3:1:1101:27964:7695 1:N:0:1
ACTGGGTATAAAGGGCGCGTAGGCGGGATGGCAAGTCAGTCGTGAAATCTCTCGGCTCAACCGAGAAACGTCGGCTGATACTGCCGTTCTTGAGGGATGCAGAGGAGACCGGAATTCCCGGTGTAGCGGTGAAATGTGTAGAGATCGGGAGGAACACCGGTGGCGAAGGCGGGTCTCTGGGCATTTCCTGACGCTGCGGCGCGAAAGCGTGGGGAGCAAACGGGATTAGATACCCGAGTA
+
G@GGGGGFGGGGGGGGGGGGGGGGGGGGGGGFGGGGGCFFFFGGGGGGGFGFEGGGG7FGF=BFGEEFG,9C:=77CFGGGGGGGGCBFGEGGGF7FFGCFGFGGGGGG+FEEGGGGG9FGGGGGGGGGGGGGGGG=FGGGG,@FGCEGGGGGGFGGGGGGGGGC:CEGGGGCE*;FGGGGG6::C9AGDCCE=DD*:EGGGGGEGGG=:EGGGFGEFEGGGEG:DFFFFFGGGG3>DFG
@M00200:205:000000000-AKKM3:1:1101:15595:7702 1:N:0:1
ACTGGGTTTAAAGCGTGCGCAGGCGGTCTATTAAGCCAGGTGTGAAATCCCCGGGCTTAACCTGGGAACTGCGCTTGTAACTGATAGGCTGGAGTGTGGCAGAGGGGGGTGGAATTCCACGTGTAGCAGTGAAATGCGTAGAGATGTGGAGGAACACCGATGGCGAAGGCAGCCCCCTGGGCTAACACTGACGCTCATGCACGAAAGCGTGGGGAGCAAACAGGATTAGATACCCCGGTA
+
GGGGGGGGGGGGGGGGGGGGGGGGGGGGGGGGGGG,FFGGGGGGGGGGGGGGGGGGGGGGGGGGGGGGGGGGDGGGGGGGGGGGGGGGGGGGFGGGGGGGGGGFGGGGGGGCGGGGGGGGGGGGGGGGGGGGGGGGGGGGGGGGGGGGGGFFEGGGGGGGGGGGGEEG5EGGGGGGGGGGGGGFEGFGGGDGDGCEGGGGGGGDCEGGDGGGDGFGBFGGGFFG:FGFFFD7ECFGFEEE
@M00200:205:000000000-AKKM3:1:1101:23286:7717 1:N:0:1
ACTGGGCATAAAGCGTGCGTAGGTGGTGAGTTAAGTCTGTCGTGAAAGCCCCGGGCTCAACCTGGGAATGGCGATGGATACTGGCTCGCTAGAGTGCGGTAGAGGAGAGTGGAATTCCCGGTGTAGCAGTGAAATGCGTAGAGATCGGGAGGAACATCAGTTGCGAAGGCGGCTCTCTGGACCAGCACTGACACTGAGGCACGAAAGCGTGGGGAGCAAACAGGATTAGATACCCTGGTA
+
GGGGGGGGGGGGGGGGGGGGGGGGGGGGGGGGGGGGGGGGGGGGGGGGGGGGGGGGGGGGGGGGGGGGGGGGGGGGGGGGGGGGGGGGGGGGGGGGGGGGGGGGGGGGGGGGGGGGGGGGGGGGGGGGGGGGGADGGGGGGGGGGGGGGGEGGGGGGGGGGGGGGGGGGGGGGGGGGGGGGGGGGGGGGGGGGGGGEGGGGGGGGGDGGGGGGGFGFGFGGFFGFGGD4@AF<CFD>>4<
@M00200:205:000000000-AKKM3:1:1101:4393:7754 1:N:0:1
ACTGGGTTTAAAGCGCGTGTAGGCGGCTCGGAAAGTCGGGTGTGAAAGCCCTGGGCTCAACCTAGGAAGTGCACTCGAAACTTCCGAGCTGGAGTTCTGGAGAGGAAGGCGGAATTCTCGGTGTAGAGGTGAAATTCGTAGATATCGAGAGGAACACCGGTGGCGAAGGCGGCCTTCTGGACAGCAACTGACGCTGAGACGCGCAAGCGTGGGGAGCAAACAGGATTAGATACCCCTGTA
+
GGGGGGGGGGGGGGGGGGGGGGGGGGGGGGGGGGGGGGGGGGGGGGFGGGGGGGGGGGGGGGGGGGGGGGGGGGGGGGGGGGGGGGGGGGGGFGGGGGGGGGGGGGGGGGGGGGGGGGGGGGGGGGGFGGGFGGGGGGCCGGGGGGGGGGGGGGGGGD7FGGGGGGGGGGGGGGGGGGGGGGFGGGGGGFFDCEGGDGGGGG5*:C<*/:EDGG3DFFEFGC?FFF74??AFFGCFF@6C
@M00200:205:000000000-AKKM3:1:1101:24117:7756 1:N:0:1
ACTGGGTTTAAAGGGCGCGTAGGCGGCCGTGTAAGTCACTTGTGAAATCCCGGGGCTCAACTCCGGGGCCGCAGGTGAGACTGCGTGGCTAGAGCACGGTAGAGGCGAGTGGAATTCCCGGTGTAGCGGTGGAATGCGTAGATATCGGGAAGAACACCGGTGGCGAAGGCGGGTCTCTGGGCATCTCCTGACGCTGAGGCGCGAAAGCGTGGGGAGCAAACGGGATTAGATACCCTGGTA
+
GAGGGGGDGGGGG<FGGGGCGGGCGGECCCFGGGGGGGGG<FGGGGGGG<FFCEGGGGGGGGGFGEGGEGCGFEDB,C?FGGFGEGCCFGFGGGGDGGGFGGGGGDGFFGGGGGGGGGGGGGGGGGGGGGGGGGGGGGGGGGGGGGGGGGGGGGGGGGGGGGGGGGGGGGG5C>8FGGGGFGC8CF?FFGGGCEGC=F=FGGGC*:CF5:EEE*5C3=GGGGGGFGGFFF4>FFGD))<F
@M00200:205:000000000-AKKM3:1:1101:4341:7767 1:N:0:1
ATTGGGTTTAAAGCGCGCGCAGGCGGTCTGAGGCGTCGGTGCTTAAAGTCCACCGCTTAACGGTGGGAAAGGTGCCGATACGCTCAGACTGGAGGGCGGGCGAGGGTGGTGGAATTGCCGGTGTAGTGGTGAAATGCGTAGAGATCGGCAGGAACACCAGTGGCGAAGGCGGCCACCTAGCCCGCACCTGACGCTGAGGCGCGACAGCGTGGGGAGCGAACTGGATTAGATACCCCAGTA
+
GAGGGGGGGGGGGGGGGGGDGGGGGGGE@<CDCDGEEFEGDEGGGGGGGGGGFGGGGGGGGGGGGGGGGGGGGFEFEGGGGCGCCFGDGGAFGGDGGGG:CFF@CCC7FBFGGGGGFFGGGGGGGG<FGGGCFGGFGFGCFECGGG7:7FGGDGGGGGGGGFFGDGGEGGGEC/*;EFCFGGGDGGCEGGGCEEC5C8FGDGGG5*94=CGGG857@EGGD<FD:FGF*99DFFGG35<F
@M00200:205:000000000-AKKM3:1:1101:17054:7781 1:N:0:1
ATTGGGTGTAAAGAGCTCGTAGGCGGTTTGTCGCGTCTGCTGTGAAAGCCCGGGGCTCAACCCCGGGTCTGCAGTGGGTACGGGCAGACTAGAGTGCAGTAGGGGAGACTGGAATTCCTGGTGTAGCGGTGAAATGCGCAGATATCAGGAGGAACACCGATGGCGAAGGCAGGTCTCTGGGCTGTAACTGACGCTGAGGAGCGAAAGCATGGGGAGCGAACAGGATTAGATACCCGTTA
+
GGGGGGFFGGGGGGGGGGGGGGGGGGGGGGGGGGGGEGFGGFGFGGGGGGGGGGGGGGGFGGGGGD:FEGGGEGFGFGFFGGGGCGGGGGGGGGGGGGGGGGGGCFGGGGGGFFFFFFGFGGGG9DG:CFEDFGDCG+FGEGGFGGG;A>CC:FG<FGCFGEEDEG@FCG:8CGGFGGEFFBFEG9+>CFCG*=>7?>@+ADGGC8CGFCFG>E3C)=8EDDF*(9:,*94:FFFG585
@M00200:205:000000000-AKKM3:1:1101:24643:7781 1:N:0:1
ACTGGGTTTAAAGGGTGCGTAGGTGGCGCCGTAAGTCGGGTGTGAAATTTCGGAGCTTAACTCCGAAACTGCATTCGATACTGCGGTGCTTGAGGACTGGAGAGGAGACTGGAATTCATGGTGTAGCAGTGAAATGCGTAGAGATCATGAGGAAGACCAGTGGCGAAGGCGGGTCTCTGGACAGTTCCTGACACTGAGGCACGAAGGCCAGGGGAGCAAACGGGATTAGATACCCTGGTA
+
GGGGGGGGGGGGGGGGGGGGGGGGGGGGGGGGGGGGGGGGGGGGGGGGGGGGGGGGGGGGGGGGGGGGGGGGGGGGGGGGGGGGGGGGGGGGGGGFGGGGGGGGGGGGGGGGGGGGGGGGGGGGGGGGGGGGGGGGGGGGGGGGGGGGGGGGFGGGGGCFGGGGGGGGGGGGGGGGGGGGGFFGGGG7FGFEGGGGGGGGGGDGGGGGGGGGGGDGFGFFFD=DFGGF@FBFFEFC><?G
@M00200:205:000000000-AKKM3:1:1101:6970:7792 1:N:0:1
ATTGGGTTTAAAGGGTGCGTAGGCGGCCTATTAAGTCAGTTCTGAAATATCCCGGCTTAACCGGGAGGGTGGGATTGATACTGATGGGCTTGAGTGGAGTCGAGGTAGGCGGAATTGACGGTGTAGCGGTGAAATGCTTAGATATCGTCAAGAACACCGATAGTGTAGACAGCTTACTAGACTTCAACTGACGCTGAGGCACGAAAGTGTGGGGATCAAACAGGATTAGATACCCGTGTA
+
GGGGGGGGGGGGGGGGGGGGGGGGGGDGGGGGGGGGGGGGGGGGGGGGGGGGGGGGGGGGGGGGGDEGGFGGGFGGGFFFGGGFGGGGGGGGGGGGGGGGGGGGGGGGGGGGGGGGGGGGGGGGDGGGGGEFFGGGGGGGGGGGFGGGGGGGGGGGGGGGEDGGGGDFFFFGGGGGGGGGGGGGGGGFGGGGGGGGGGC5E<EGEEGFGGGGGGDDFGGDFG?<?GGF?FFGGE?5@FFG
@M00200:205:000000000-AKKM3:1:1101:24245:7794 1:N:0:1
ACTGGGTATAAAGAGCTCGTAGGTGGTTCGATAAGTCGGGTGTGAAAACTCTGGGCTTAACTCAGAGACGCCACCTGATACTGTCGTGACTTGAGTCTGGTAGGGGAGTGTGGAATTCCCGGTGTAGCGGTGAAATGCGCAGATATCGGGAGGAACACCAGTGGCGAAGGCGGCACTCTGGGCCAGTACTGACACTGAGGAGCGAAAGCGTGGGTAGCGAACAGGATTAGATACCCGAGTA
+
G9FGGGFFGGGGGGGGFGGEGGGEFGGGFGCGGGGGGGGDFGGGGGGGGFFFGGGGGGGGGGGGGFCFFEGGCEFGGGGGGGGGGGGGGGGGGGCEGGGG<FGGGGDGGGGGGGFGGFFGGDEEGGFGGDCFFFG9AE@EDGGGGGGGGGGGGGCFFGGGFGGGG7E8:CGDGDEGG?:CFFFEEFGG9CFDGGGGGGGDECFEEGGDCECEGGDGDGE5>DGF?C45@FAGFGFF)7>CD
@M00200:205:000000000-AKKM3:1:1101:16122:7796 1:N:0:1
ATTGGGTTTAAAGGGCGCGTAGGCGGCTTCGTATGTCGGGTGTGAAAGCCCACCTCTTAAAGGTGGAATTGCATTCGAAACTACGGGGCTGGAGTGCCGGAGAGGATGGTGGAATTCCTGGTGTAGAGGTGAAATTCGTAGATATTCGCAAGAACACCAGTGGCGAAGGCGGCTGACTGGTCCGGTTCTGACGCTGAGGCGCGAAAGCGTGGGGAGCAAACAGGATTAGATACCCTAGTA
+
GGGGGGGGGGGGGGGGGGGGGGGGGGGGGGGGGGGGGGGGGGGGGGGGGGGGGGGGGGGGGGGGFGGGGGGGGGGGGGGGGGGGGGGGGGGGGGGGGGGGGGGGGGGGGGGGGGGGGGGGGGGGGGGGGGGGGGGGGGGGGGGGGGGGGGGGGGGGGGGGGGGGGGGGGGGGGGGGGGGGGGGGGGGGGGGGGGGGGGGGGGGGGGGGGGGGGDBDFGGGGGGG:FGFF?AGGGGCF@FG
@M00200:205:000000000-AKKM3:1:1101:26142:7803 1:N:0:1
ATTGGGCTTAAAGGGCGCGTAGGCGGCTTGGCAAGTGGAAGGTGAAATCCCTCGGCTTAACCGAGGAACTGCCTTCCAGACTGCTTTGCTTGAGGCCGGGAGAGGTGAGTGGAATTCCCAGTGTAGCGGTGAAATGCGTAGATATTGGGAGGAACACCAGTGGCGAAGGCGGCTCACTGGACCGGTTCTGACGCTGAGGCGCGAAAGCGTGGGGAGCAAACAGGATTAGATACCCTTGTA
+
GGGGGGGGGGGGGGGGGGGGGGGGGGGGGGGGGGGGGGGGGGGGGGGGGGGGGGGGGGGGGGGGGGGGGGGGGGGGGGGFGGGGGGGGGGGGFGGGGGGGGGGGGGGGGGGGGGGGGGGGGGGGGFGGGGGGGGGGGGGGGGFCGGGGGGGGGGGGGGGGGGGGGGGGGGDGGGGFGGGFFFFGGGGGGGGGDGG=CGGF5CEGGDDGGGGGGDFGFGGGGGGG09C26=AGFGGF?46E
@M00200:205:000000000-AKKM3:1:1101:18253:7803 1:N:0:1
ATTGGGTTTAAAGAGCTCGTAGGCGGTTCGTCGCGTCGGCTGTGAAAACCCGGAGCTCAACTCCGGGCCTGCAGTCGATACGGGCGGACTTGAGTGTTGCAGGGGAGACTGGAATTCCTGGTGTAGCGGTGAAATGCGCAGATATCAGGAGGAACACCGGTGGCGAAGGCGGGTCTCTGGGCAACTACTGACGCTGCGGAGCGAAAGCGTGGGGAGCGAACAGGATTAGATACCCTAGTA
+
GGGGGGGGGGGGGGGGGGGGGGGGGGGGGGGGGGGGGGGGGGGGGGGGGGGGGGGGGGGGGGGGGGGGGGGGGGGGGCGEFGGGGGDGGGGGGGGGGGGGGGGGGGEGGGGGGGGGGGGFGGGGGGGGGGDGGGGGGGGGGGGGGG@C@FFC@FG8AFEEE7FGG7CCGGGGGEG>F9FGGGGGGG6FGGGGDGDE*:EE=5C>CE)0:58>EGFGFDCEDGG:06C>@?2DGGGGF5=E
@M00200:205:000000000-AKKM3:1:1101:10165:7806 1:N:0:1
ATTGGGTTTAAAGCGCGTGTAGGCGGTCCGGTAAGTCCGCTGTGAAAGTCGGGGGCTCAACCCTCGGAAGCCGGTGGATACTGTCGGGCTCGAGTGCGGGAGAGGCGAGTGGAATTCCTGGTGTAGCGGTGAAATGCGCAGATATCAGGAGGAACACCGATTGCGAAGGCAGCTCGCTGGAACGTTACTGACGCTGAGACGCGAAAGCGTGGGGAGCAAACAGGATTAGATACCCGAGTA
+
GGGGGGGGGGGGGGGGGGGGGGGGGGGGGGGGGGGGGGGGGGGGGGGGGGGGGGGGGGGGGGGGGDGEGGGGGGGGGGGGGGGGGGGGGGGEGGGGGGGGGGGGGGGGGGGGFFGGGGGGGGGGGGGGGGGGGGGGGGGGCCGFGGGFACEEGGGGGGGEGGCFEEEEGGGGGGGGGGGGGGGGGGGGGGGGGGGGGF7ECCEEGGDC5A5>CE@GFGGGGGCFBFG2@F>FGFGGFF>C
@M00200:205:000000000-AKKM3:1:1101:25475:7821 1:N:0:1
ACTGGGTGTAAAGGGAGCGTAGGCGGATAGTTTAGTCAGAGGTGAAAGCCCAGGGCTCAACCTTGGAATTGCCTTTGATACTGGCTATCTTGAGTATGGAAGAGGTATGTGGAACTCCGAGTGTAGAGGTGAAATTCGTAGATATTCGGAAGAACACCAGTGGCGAAGGCGACATACTGGTCCATTACTGACGCTGAGGCTCGAAAGCGTGGGGAGCAAACAGGATTAGATACCCTAGTA
+
GGGGGGGGGFDECGGGGGGGGGGGGGDEEGGCFFGGGGGGGGGGGGGGFGGGGGGDFF@E@FFGGGGGGGGFGGGGGGGGGCGGGGGGGGGGGGG<EAFGFC<F8FFFFGFGEEFGGFFDEFFGA<FGGGGG9FGGGGF?FGFGFGGFDFGGGGGGGGG8FF8EGGG7BFGGGGGGGFGGFEFFFGGGGGGG>ED5?DFF7DCCFCDGDCECEGEGEG9FG4C*:8@EFACFGFCD);@+
@M00200:205:000000000-AKKM3:1:1101:20757:7836 1:N:0:1
ATTGGGCTTAAAGCGCGTGTAGGTGGGGCGGCAAGTCGGACGTGAAAGCCCCCGGCTCAACCGGGGAGAGTCGTTCGATACTGTCGCTCTTGAGGGCCGAAGAGGAGAGTGGAATTCCTGGTGTAGCGGTGAAATGCGTAGAGATCAGGAGGAACACCCATGGCGAAGGCAGCTCTCTGGTCGGCCCCTGACGCTGAGACGCGAAAGCGTGGGGAGCGAACGGGATTAGATACCCTTGTA
+
GGGGGGGGGGGGGGGGGGGGGGGGGGGGGGGGGGGGGGGGGGGGGGGGGGGGGGGGGGGGGGGGGGGGGGGGGGGGGGGGGGGGGGGGGGGGGFGGGGGGGGGGGGGGGGGGGDFGGGGGGGGGGGGGGGDGGEFFGEGGFGGGGGGGGGD@EGGGGDFGGGGGGGGGGGFGGGGGGGGGGGGGG5EGGGGGGGGGGGGGGGGGGGGGGGGEGGFDBEGDGGGGFD4)7=>G7CFFFFFG
@M00200:205:000000000-AKKM3:1:1101:24560:7847 1:N:0:1
ATTGGGTATAAAGCGCGTGTAGGCGGCTTTGCAAGTCGGGTGTGAAAGCCCTCAGCTCAACTGAGGAAGTGCGCCCGAAACTGCAGAGCTTGAGTGCCGGAGAGGGTGGCGGAATTCCCCAAGTAGAGGTGAAATTCGTAGATATGGGGAGGAACACCGGTGGCGAAGGCGGCCACCTGGACGGTAACTGACGCTGAGACGCGAAAGCGTGGGGCGCAAACAGGATTAGATACCCTAGTAAGA
+
GGGGGGGGGGGGGGGGGGGGGGGGGGGGGGGGGGGGGGGDGGGGGGGGGGGGGGGGGGGGGDGGGGGGGGFGEGFGGGGGGGGGGGGGGGGGGGGGGGGGGGGGGGGGGGGGGGGGGGGGGGGGGCFFGGGGGFGGGGFGFGGGGGGGGDGGGGGGGGG7FFGGGGEGCFGGGGGGFFFGGGGGGGGGGGGGGGGG5@9E=DEECCGCC>ECE5)>B=EGGGGF?GGF4=A>ECFCF>FG*)-
@M00200:205:000000000-AKKM3:1:1101:18256:7856 1:N:0:1
ATTGGGTTTAAAGGGCTCGTAGGCGGTTTGTCGCGTCGGGAGTGAAAACCAGGTGCTTAACACCTGGCTTGCTTTCGATACGGGCAGACTGGAGGTATGCAGGGGAGAACGGAATTCCTGGTGTAGCGGTGAAATGCGCAGATATCAGGAGGAACACCGGTGGCGAAGGCGGTTCTCTGGGCATTACCTGACGCTGAGGAGCGAACGTGTGGGGAGCGAACAGGATTAGATACCCTGGTAATAT
+
G<FGGGGGGGGGGGGGFGGGGGDGGGGGDGG<@DEFGDGG7@FGGGG9FG,,CFDDGFGGGADEGGFGGG=DFGFFC<F,FFDGG=F7E<<FF=FEFF,FF,8+:@4=F,@C@FGFGGG<DF,FAFGFEGG7>CEGA@FG7@,>FFDGFCC:FGGC,@7*F:CBC:E<CFGGEGGFCC<CF*=9<<CG?>FGGGGG5ECCGCCC>*>9FG*AEC5DFGG=DDFF6FGB4*.:C?C47<97D).)
@M00200:205:000000000-AKKM3:1:1101:8130:7871 1:N:0:1
ATTGGGCTTAAAGGGTGCGTAGGCGGCCTTATAAGTCAGTGGTGAAAGCCCATCGCTCAACGATGGAACTGCCATTGATACTGTAAGGCTTGAGTACAGACGAGGTAGGCGGAATTGATGGTGTAGCGGTGAAATGCATAGATACCATCAAGAACACCGATTGCGTAGGCAGCTTACTAGGCTGTAACTGACGCTGAGGCACGAAAGCGTGGGGAGCGAACAGGATTAGATACCCTGGTA
+
GGGGGGGGGGGGGGGGGGGGGGGGGGGGGGGGGGGGGGGGGGGGGGGGGGGGGGEGFGGGGGGGGGGGGGGGGGGGGFEGGGGGGGGCFGGGGGGGGGGGGGGGGGGFCF7:FGFGGGGGFGGGCDGGGGGGGGGGFGGGGGCDF,CFDEGGGGGGGGGGGGGGGGGG>9FEEFGCFGGFGGFGFG@;CGFFCEGGDG*=EF5CEEGFEEDE>E3CBC**)9@FB4:<F4<GGGFCFFFG
@M00200:205:000000000-AKKM3:1:1101:28194:7872 1:N:0:1
ATTGGGTTTAAAGGGCGCGTAGGCGGTCGCGTGTGTCTGCTGTGAAAGCACACGGCTCAACCGTGTGAAGTCGGTAGAAACTGCGGGACTTGAGGCTGGGAGAGGTTGGTGGAATTCCCTGTGTAGCGGTGAAATGCGTAGATATAGGGGAGAACACTCGTGGCGAAGGCGGCCAGCTGGACCAGCCCTGACGCTGAGGCGCGACAGCGTGGGGAGCAAACAGGATTAGATACCCCTGTA
+
GGGGGGGGGGGGGGGGGGGGGGGGGGGGGGGGGGGGGGGGGGGGGGGGGFGGGGGGGGGGGGGGGGGFFGGGGGGGGGFGGGGGCGGGGGGGGGFGCGGDGGFGGGGGGEGDFGGGGGGGGGGGGGGGGGGFFGGGGGGGGGGGGGGCCGCEGGGFGFFCC,<CG>GGGGGEE5CCGGGGGGGCFCGGGDFFGGGGGGGGCDGCEGGGGCCEE>BDF=GFGGGGFGG?FFAFFFGGFFFG
@M00200:205:000000000-AKKM3:1:1101:4932:7874 1:N:0:1
ATTGGGTTTAAAGCGCGTGTAGGCGGCCCGGTAAGTCCGCTGTGAAAGTCGGGGGCTCAACCCTCGGATGCCGGTGGATACTGTCGGGCTTGAGTGCGGAAGAGGCGAGTGGAATTCCTGGTGTAGCGGTGAAATGCGCAGATATCAGGAGGAACACCGATTGCGAAGGCAGCTCGCTGGGACGTGACTGACGCTGAGACGCGAAAGCGTGGGGAGCAAACAGGATTAGATACCCCAGTA
+
GGGGGGGGGGGGGGGGGGGGGGGGGGGGGGGGGGGGGGGGGGGGGGGGGGGGGGGGGGGGGGGGGGGGGGGGGGGGGGGGGGGGGGGGGGGGGGGGGGGDGGGGGGGGGGGGGGGGGGGGGGGGGGGGGGGGGGGGGGGGDCFGGGGGGGGGGGGGGGGGGGGGGGGGGGGGGGGGGDCGGGGGGDFFGGGGGGGGGGGGGGGC*?CFGGGGGG@DDGECGFFFFFFDFF9FFGFG35@G
@M00200:205:000000000-AKKM3:1:1101:20048:7881 1:N:0:1
ATTGGGCTTAAAGCGTGCGTAGGCGTGTTGTAAAGTCGGCGGTGAAATACCCAGGCTCAACCTGGGAAACGCTACCGATACTCACAGCATTGAGAATAAGAGAGGCCATCAGAACTTTGTAAGTAGCAGTGAAATGCGTTGATATACAAAGGAATACCAAAGGCGAAGGCAGGTGGCTAGATTATTTCTGACGCTGAGGCACGAAAGCTAGGGGAGCGAAAGGGATTAGATACCCCTGTA
+
GGGGGGGGGGGGGGGGGGGGGGGGGGGGGGGGGGGGGGGGGGGGGGGGGGGGGFGGGGGGGGGGGGGGGGGGGGGGGGGEGGGGGGGGGGGGGFGGGGGGGGGGGGGGGGGGGGGGGGGGGGGGGGGGFFGGGGGGGGEEEGGGGGGGGGGGGGGGGFGFFGGGGGDGDFGGGG@FFFGGGGGGGGGGGGGGDGGECGGGGGDGG5DFGGGGGGFDE58CDDCG67DDF?2CEFFGFFFG
@M00200:205:000000000-AKKM3:1:1101:5139:7887 1:N:0:1
ATTGGGTGTAAAGGGCGCGTAGGTGGCGGCATAAGGCCGTGGTGAAAGTCCGGGGCTCAACTCCGGATCGGCCATGGCGACTGTGTCGCTGGGGCACCGTAGAGGCAGATGGAATTCCGGGTGTAGCGGTGGAATGCGTAGAGATCCGGTAGAACACCAGTGGCGAAGGCGGTCTGCTGGGCGGTGAGTCCGTGAGGACTCAATAGCCGACACTGAGGCGCGACAGCGTGGGGAGCAAACAGGG
+
GGGGGGGGGGGGGGGDGGGGGGEGGGFGGGDGGGGGGGGGEGGGGGGGGEFGGDCE7FGGGGGDCFGGGGGGGGFGGGGGGGBFCFFEFF+@=E@:CFGFGGCGGGGEDGGGGGGFGAC7>>CFGGGGGGGG7FGGGGGGGGGFCGC<7*<FFG9CFGGFFCFEGGGGGGGGEE8EFGFFEECG?8;E9>?E5*CECCCFFFF7ECCFCGG5:FF761*:DG=32/*()0675**)87:FFF?(
@M00200:205:000000000-AKKM3:1:1101:19809:7915 1:N:0:1
ACTGGGTTTAAAGGGCTCGTAGGCGGTTTGTCGCGTCGGGAGTGAAAACCATGAGCTTAACTCATGGCTTGCTTTCGATACGGGCAGACTGGAGGTATGCAGGGGAGAACGGAATTCCTGGTGTAGCGGTGAAATGCGCAGATATCAGGAGGAACACCGGTGGCGAAGGCGGTTCTCTGGGCATTACCTGACGCTGAGGAGCGAAAGTGTGGGGAGCGAACAGGATTAGATACCCGAGTA
+
GGGGGGGGGGGGGGGGGGGGGGGGGGGGGGGGGGGGGGGGGGGGGGGGGGGGFGGGGGGGGGGGGGGGGGGGGGGGGGGGGGGGGGGGGGGGGGGGGGGGGGGGGGGGGGGGGGGGGGGGGGGGGGGGGCFGGGGGGGGDGGGGGGGGGGG>FDGGGGGGGGGGGGGGGGGGGGDGFFGFFGGGGGGGDFGGGGGGGCGGGGGGGG<FCEFDGGFCBG:C5C6<(9F2=FAGFCFDDFFG
@M00200:205:000000000-AKKM3:1:1101:21525:7932 1:N:0:1
ATTGGGTTTAAAGGGTGCGTAGGCGGCTTATTAAGTCAGGGGTGAAAGACGGTGGCTCAACCATCGCAGTGCCTTTGATACTGATGAGCTTGAATACACTAGAGGTAGGCGGAATGTGACAAGTAGCGGTGAAATGCATAGATATGTCACAGAACACCGATTGCGAAGGCAGCTTACTATGGTGTGATTGACGCTGAGGCACGAAAGCGTGGGGATCAAACAGGATTAGATACCCGTGTA
+
GGGGGGGGGGGGGGGGGGGGGGGGGGGGGGGGGGGGGGGGGGGGGGGGGGGGGGGGGGGGGGGGGGGGGGGGGGGGGGGGGGGGGGGGGGGGGGGGGGGGGGGGGGGGGGGGGGGGGGGGD?<FGCGGGGGFGGGFGGGCA;CFGGGGDFGFFGGGGGEGGGDCECGGGGGGGGGGGGGGGGGGFDFGGGGGGGD7CCEFGF=CEEGGGGE:FG37>CFGFFD<;FG@FFAGF@FDDD:*
@M00200:205:000000000-AKKM3:1:1101:17327:7933 1:N:0:1
ATTGGGCATAAAGTGTGCGCAGGCGGCTGAGCAAGTCGAGTGTGAAATCCCCGGGCTTAACTTGGGAATTGCGCTCGAAACTACTTGGCTGGAGTGTGGCAGAGGAAGGTGGAATTCCACGTGTAGCGGTGAAATGCGTAGAGATGTGGAGGAACACCGATGGCGAAGGCAGCCTTCTGGGCCAACACTGACGCTCATGCACGAAAGCGTGGGGAGCAAACAGGATTAGATACCCGTGTA
+
GGGGGGGGGGGGGGGGGGGGGGGGGGGGGGGGGGGGGGGGGGGGGGGGGGGGGGGGGGGGGGGGGGGGGGGGGGDGGEGGGGGGGGGGGGGGGFGGGGGGGGGGGGGGGGGGGGGGGGGGGGGGGGGGGGGGGGGGGEGGGCFDFFGGCFFEGGGGGGGGDGGGGGGGGGGGGGGGGGGFEGGGGGGGGGGGGDGGGGGGGG=CEGGGGGGGGDBCDGDGGGGG?C7)**6CFGGGFFF=
@M00200:205:000000000-AKKM3:1:1101:3218:7938 1:N:0:1
ACTGGGTGTAAAGGGCGTGTAGGCGGACTTGCAAGTCAGGCGTGAAATCCCTGGGCTCAACCCAGGAATTGCACTTGAAACTGCAAGCCTTGAGTGTCGGAGAGGAAAGTGGAATTCCTGGTGTAGAGGTGAAATTCGTAGATATCAGGAGGAACACCGGTGGCGAAGGCGGCCTGCTGGGCTGTGGCTGACGCTGAGGCGCGACAGCGTGGGGAGCAAACAGGATTAGATACCCTCGTA
+
GGGGGGGGGGGGGGGGGFEGGGGGGG@FGGGGGGGGGGFGGGGGGFGGGFGGGGGGGGGGGGGGGGGCGGGGGGGGGGGGGGGGGGGGGGGGGGGGGGGGGGGGGGGFGGGGGGGGGGGGGFGGGGGGGGGGGGFGGGGGGCGGGGGGGGGDGGGGGGGEFGGGGGGGGGGECEEGGGGGGGFGGFDGGGGGGGGGDGGGEDGGG55<GCGGGG)9@FGGGGGG?CDBFFFGGFFFFFFG
@M00200:205:000000000-AKKM3:1:1101:27396:7987 1:N:0:1
ATTGGGTTTAAAGGGCTCGTAGGCGGTCCGTCACGTCGGGAGTGAAAACTCAAGGCTCAACCTTGAGCGTGCTTCCGATACGGGCGGACTAGAGGTATGCAGGGGAGAACGGAATTCCTGGTGTAGCGGTGGAATGCGCAGATATCAGGAGGAACACCGGTGGCGAAGGCGGTTCTCTGGGCATTACCTGACGCTGAGGAGCGAAAGCATGGGGAGCGAACAGGATTAGATACCCGAGTA
+
GGGGGGGGGGGGGGGGGGGGEFGDEGGGGGGGGGGGGGGGGGGGGGGGGGGGGGGGGGGGGGGGEGGGGGGGGGGGGGGGGGGGGGGGGGGGGFGGGGGGGGGGGGGGGFGGGGGGGGGGGGGGGG<:FCEEFGGGGGGDGGGFGGGGFGDGE@FGGGGEGGGGGDGGGGEGGGGFFG7CFFGGGG?CGGFGGGGGGGFGGFGGGDC4CCE68C>D>E5?)9;D1CF?FFF7FCGG:>>F
@M00200:205:000000000-AKKM3:1:1101:7753:8039 1:N:0:1
ATTGGGTTTAAAGGGCGCGTAGGCGGCGCGAGGAGTCGGGGGTGAAAGTCCGGGGCTCAACCCCGGATCGGCCTTCGAGACTCTCGCGCTGGAGCACAGTAGAGGCGGGTGGAATTCCGGGTGTAGCGGTGGAATGCGTAGAGATCCGGAAGAACACCGGTGGCGAAGGCGGCCCGCTGGGCTGTGGCTGACGCTTGGGCGCGACAGCGTGGGGAGCAAACAGGATTAGATACCCCGGTAAG
+
GGGGGGGGGGGGGGGGGGGGGGGGGEGGGGGGGGGGGGGGGGEFGGGFGFGGGGGDDFFGGGGGGEEGDGGGGGGGGGGGGGGGGGGGGGGDGGG*@FGGGGG9:FFGEFE7*<,<<>FEGGG@CFFGECEE>+:C7:/8:;0+<@CCG/:C*<;FFEC>EGGC?***1;EECE888*:CG****+;8CGC6EE>5**;:5C=:E*/CCC5?>>)77EF6CC8F?*><?=4FC8+CE37C<2
@M00200:205:000000000-AKKM3:1:1101:3631:8042 1:N:0:1
ATTGGGTATAAAGGGCGCGTAGGCGGTCTTGTAAGTCTTGTGTGAAATCCCTCGGCTTAACTGAGGAACTGCACGGGATACTGCGAGACTTGAGATCGGGAGAGGGAAGCGGAATTCCGGGTGTAGCGGTGAAATGCGTAGATATCCGGAGGAACACCGGTGGCGAAGGCGGCTTCCTGGACCGACACTGACGCTGAGGCGCGAAAGCTAGGGGAGCAACCGGGATTAGATACCCGCGTA
+
FGGGGGGGGGGGGGGGGGGCFGGGGGCFGFGGGGGGGGFGFGGGGEFFFGGGFGGGGGGGGGGGFGFFGGGGGFFGGGGGGGGGGGGGGGGGFGGGFFGGGGFGGGDGGGDEGCECFGFEFGGGGGGGGGGFFFGFGGGGGGGGGFFGGGDGGFFGGGGECGGGGG8FFCEGGGGCEGGDC>3:8?EEGGGGGDDG5CFFEGGDG5D4C:98583CEGG*95EGF394692DGCCG>@>*
@M00200:205:000000000-AKKM3:1:1101:5983:8043 1:N:0:1
ACTGGGTATAAAGCGTGCGCAGGCGGTGATGTAAGACAGGTGTGAAATCCCCGGGCTTAACCTGGGAACTGCATTTGTGACTGCATCGCTGGAGTGCGGCAGAGGGGGATGGAATTCCGCGTGTAGCAGTGAAATGCGTAGATATGCGGAGGAACACCGATGGCGAAGGCAATCCCCTGGGCCTGCACTGACGCTCATGCACGAAAGCGTGGGGAGCAAACAGGATTAGATACCCGTGTA
+
GGGGGGGGGGGGGGGGGGGGGGGGGGGGGGGGGGGGGGGGGGGGGGGGGGGGGGGGGGGGGGGGGGGGGGGFGEGGGGGGGGGGGGGGDGGGGGGGGGGGGGGGGGGGGGGGGGGGCGGGGGGGGGGGGGGGGGGGGGGGGGGGFGGGGGGGGGFGFGGGGGGGGGGGGGGFGF:FGFGGGGGGGFCGDGGGGGGDEGGGG>FGGGG4EEGEGGFGBGGGGGGGFGGFFFBF0<<9BDFG
@M00200:205:000000000-AKKM3:1:1101:12435:8045 1:N:0:1
ACTGGGTTTAAAGGGTGCGTAGGCGGCGCCGCAAGTGTCTTGTGAAATCCCACGGCTCAACCGTGGAATTGCTCGACAGACTGCGGTGCTTGAGGTTGGTAGGGGTCGCTGGAACTCTAGGTGGAGCGGTGAAATGCGTAGATATCTAGAGGAACGCCGAAGGTGAAGACAGGCGACTGGGCCAATTCTGACGCTGAGGCACGAAAGCGTGGGGAGCGAACGGGATTAGATACCCGAGTA
+
GGGGGGGGGGGGGGGGGGGGGGGGGGGGGGGGGGGGGGGGGGGGGGGGGGGGGGGGGGGGGGGGGGGGGGGGGGGCGFFFGGGGGGGGGGGGCFGGGGGGGGGGGGGGGGGGGGGGGGGGGGGGGGGGGGGGGGGGGGGGGGGGGGGGGGEDGFGGGGGGGGGGGGGGGGGGGGGGGGGGGGGGGGGGGGGGGGGGGGDGGGGGGGGGG5CEGGFDFGGGGGGGFG44??AFFGFDFDFG
@M00200:205:000000000-AKKM3:1:1101:27243:8048 1:N:0:1
ATTGGGTGTAAAGGGCGCGTAGGCGGGATGGCAAGTCAGTCGTGAAATCTCTCGGCTCAACCGAGAAACGTCGGCTGATACTGCCGTTCTTGAGGGATGCAGAGGAGACTGGAATTCCCGGTGTAGCGGTGAAATGTGTAGAGATCGGGAGGAACACCGGTGGCAAAGGCGGGTCTCTGGGCATTTCCTGACGCTGAGGCGCGAAAGCGTGGGGAGCAAACGGGATTAGATACCGTA
+
GGGGGGGGFGGFGGGGGGGGGGGGGGGGGGGGGGGGGGGGGGGGGGGGGGGGGGGGGGGGGGFGGGGGGGGGGGGGGGGDBFFGGGGGGGFGGGGGGGGGGGGGFGGGGGGGGGGGGGGGGGDFGGGGGGGGFGGGGFGGGGFGFGGGGGGGGGGFGGGGGGGFGGGGGGGGGGGGGGGGGGGG99FCCCE?EG3*:ECCEGGDGGDFEGCGECB<BGFF4CEGFGC<@F4>F8AGF
@M00200:205:000000000-AKKM3:1:1101:16385:8052 1:N:0:1
ATTGGGTTTAAAGGGCGCGTAGGCGGTTCGGCAAGTCTCTAGTGAAATCTCTGGGCTCAACTCAGAGTCTGCTGGGGAAACTGCCGGGCTTGAGTGTGGGAGAGGAGAGTGGAATTCCCGGTGTAGCGGTGAAATGCGTAGATATCGGGAGGAACACCTGTGGCGAAAGCGGCTCTCTGGACCACAACTGACGCTGAGGCGCGAAAGCTAGGGGAGCAAACAGGATTAGATACCCGCGTA
+
GGGGGGGGGGGGGGGGGGGGGGGGGGGGGGGGGGGGGGGGGGGGGGGGGGGGGGGGGGGGGGGGGGGGGGGGGGGGGGGGGGGGGGGGGGGGGGGGGGGGGGGGGGGGGGGGGGGGGGGGGGGGGGGGGGGGGGGGFGGGGGGGGGGGGGDGGGGGGGGGGGGGGGGGGGGGGGGGGGGGGGGFGG;EFGGGGGGGGGGGGGGGGGGGFGGFGGEGDCGGFCFF?FC7FFAGCGFD@E@E
@M00200:205:000000000-AKKM3:1:1101:23800:8061 1:N:0:1
ATTGGGTGTAAAGGGCGCGTAGGTGGCGCCCCAAGTCAGTGGTGAAAGCTCGTCGCTTAACGACGAGTCGGCCACTGAGACTGGGGGGCTGGAGCACTGTAGAGGCAGATGGAATTCCGGGTGTAGCGGTGGAATGCGTAGAGATCCGGAAGAACACCGGTGGCGAAGGCGGTCTGCTGGGCAGTAGCTGACACTGAGGCGCGACAGCGTGGGGAGCAAACAGGATTAGATACCCTAGTA
+
GGGGGGGGGGGGGGGGGGGGGGGGGGGGGGGGGGGGGGGGGGGGGGGGGGGGGGGGGGGGGGGGGGGGGGGGGGGGGGGGGGGGGGGGGGGGGGGGGGGGGGGGGGGGGGGGGGGGGGGGGGGGGGGGGGGGGGGGGGGGGGGGGGGGGGGGGGGGGGGGGGGGGGGGGGGGGGGGDFGGGGGGGGGGGGGGGGDFCFGGEGGGGGGGGGGGGGEGBFGGGGGG?GG?FFAGGFGG@FFF
@M00200:205:000000000-AKKM3:1:1101:18353:8073 1:N:0:1
ATTGGGTTTAAAGGGCGCGTAGGCGGTTCCGCAAGCAGCGTGTGAAATCCCATGGCTCAACCATGGAACTGCGCGCTGGACTGCGGTTCTAGAGGACCGGAGGGGGGTATGGAACTCTCGGTGTAGCGGTGAAATGCGTAGATATCGAGAGGAACACCGGTGGCGAAAGCGGTACCCTGGCCGGTTTCTGACGCTGAGGCGCGAAAGCGTGGGTAGCAAACAGGATTAGATACCCTAGTA
+
GGGGGGGGGGGGGGGGGGGGGGGGGGGGGGGGGGGGGGGGGGGGGGGGGGGGGGGGGGGGGGGGGGGGGGGGGGGGGGGGGGGGGGGGGGGGGGGGGGGGGGGGGGGGGGGGGGGGGGGGGGGGGGGGGGGGGGGGGGGGGGGGGGGGGGDEGGGGGGGGGGGGGGGGGGGGGGGFGGGGGGGGCGDGGGGGGGGGGGGGGGGGGGCFDEGGGGFGFGC6*>FGFFFFFFFGG6FC?@=F
@M00200:205:000000000-AKKM3:1:1101:3250:8079 1:N:0:1
ACTGGGCTTAAAGGGCGCGTAGGCGGCCTGCTAAGTAGAACGTGAAATCCCCGGGCTTAACCCGGGAACTGCGTTCGAGACTGTCGGGCTTGAACCCGGGAGAGGGATACGGCATTCCAGGTGTAGCGGTGGAATGCGTAGATATCTGGAGGAACACCGGTGGCGAAGGCGGCATCCTGGACCGGCTCTGACGCTGAGGCGCGACAGACTGGGGACCAAACAGGATTCGATCCCCTAGCA
+
FCEEGCFGGFGEDGGGGG:FDGEGGDFGGF88FADC@F9F9CFFGG,EF,CC7FFGG8F6FF,:+>F7FCFG,FBF+,4B@EF,C?>7=C8><<<+B==7:>7::C:D,,:B=>FCGC3DCFF>=,=C@<@*>@=FC:*BF*7<<>,@;9<@FEFFGGG@CFGGE*:FG8CGCGE6@0CF;@CE*5**229C*:/*8@*2*1//*2)0/+2*;C@)0:8*9**147C))/.**2:75@)+
@M00200:205:000000000-AKKM3:1:1101:23858:8084 1:N:0:1
ATTGGGTATAAAGGGCGCGTAGGCGGCCTGTTAAGTCGAACGTGAAATCCCCGAGCTCAACTCGGGAACTGCGTCCGATACTGGCAGGCTTGAATCCGGGAGAGGGATGTGGAATTCCAGGTGTAGCGGTGAAATGCGTAGATATCTGGAGGAACACCGGTGGCGAAGGCGGCATCCTGGACCGGTATTGACGCTGAGGCGCGAAAGCCAGGGGAGCAAACGGGATTAGATACCCGAGTA
+
GGGGGGGGGGGGGGGGGGGGGGGGGGGGGGGGGGGGGGGGGGGGGGGGGGGGGGGGGGGGGGGGGGGGGGGGGGGGGGGGGGGGGGGGGGGGGGGGGGGGGGGGGGGGGGGGGGGGGGGGGGGGGGGGGGGGGGGGGGGGEGGGGGGGFGGGDGGGGGGGGGGGGGGGGGGGGGGGGGGGGGGGGGGGGGGGGGGGGGGGGGGGGGGGGGGGGGFGFGG+9DCCBG:<@FFFEFC5BEFG
@M00200:205:000000000-AKKM3:1:1101:26916:8087 1:N:0:1
ACTGGGTATAAAGGGAGCGTAGGCGGATAGTTTAGTCAGAGGTGAAAGCCCAGGGCTCAACCTTGGAATTGCCTTTGATACTGGCTATCTTGAGTATGGAAGAGGTATGTGGAACTCCGAGTGTAGAGGTGAAATTCGTAGATATTCGGAAGAACACCAGTGGCGAAGGCGACATACTGGTCCATTACTGACGCTGAGGCTCGAAAGCGTGGGGAGCAAACAGGATTAGATACCCCAGTA
+
GGGGGGGGGGGGGGGGGGGGGGGGGGGGGGGGGGGGGGGGGGGGGGGGGGGGGGGGGGGGGGGGGGGGGGGGGGGGGGGGGGGGGGGGGGGGDFGGGGGGGGGGGGGGGGGGGGGGGGGGGGGGGFFFGGGGGGGGGGGGGGGGGGGGFGGGFGGGGGGFFFFGGEGGGGGGGGGGGGGGGGGGGGGGGGGGGGG5:E>FGGDGGEGGGGDGGGFGFGGGGF6F;6F3AF?CFFCF>5F:
@M00200:205:000000000-AKKM3:1:1101:12398:8090 1:N:0:1
ACTGGGTATAAAGGGCGCGTAGGCGGCTTTGCAAGTGACGGGTGAAATCCCTCGGCTTAACCGAGGAACTGCCTGTCAGACTGCATGGCTTGAGACCAGGAGAGGTGAGTGGAATTCCCAGTGTAGCGGTGAAATGCGTAGATATTGGGAGGAACACCAGTGGCGAAGGCGGCTCACTGGACTGGTACTGACGCTGAGGCGCGAAAGCGTGGGGAGCAAACAGGATTAGATACCCGTGTA
+
GGGGGGGGGGGGGGGGGGGGGGGGGGGGGGGGGGGGGGGGGGGGGGGGGGGGGGGGGGGGGGGGGGGGGGGGGGGGGGGGGGGGGGGGGGGGGGGGGGGGGGGGGGGGGGGGGGGGGGGGGGGGGGGGGGGGGGGGGGGGGGFGGGGGGFECFGGGGGGGGGGGGGGGGGGGGGGGGGGGGGGFGGGGGGGGGGGDDGGGGDGGGGGGDCGGGGEG@GGFGGGGFGGFFFBF?FGGFFFG
@M00200:205:000000000-AKKM3:1:1101:10331:8111 1:N:0:1
ACTGGGTATAAAGAGCTCGTAGGCGGTCTGTCGCGTCTGGTGTGAAATCCCATGGCTCAACTGTGGGCTTGCATCGGGTACGGGCAGACTAGAGTGCTGTAGGGGAGACTGGAATTCCTGGTGTAGCGGTGGAATGCGCAGATATCAGGAGGAACACCGATGGCGAAGGCAGGTCTCTGGGCAGTTACTGACGCTGAGGAGCGAAAGCATGGGGAGCGAACAGGATTAGATACCCTAGTAAGA
+
GGGGGGGGGGGGGGGGGGGGGGGGGGGGGGGGGGGGGGGGGGGGGGGGGGGGGGGGGGGGGGGGGGGGGGGGGGGGGGGGGGGGGGGGGGGGGGGGGGGGGGGGGGGGGGGGGGGGGGGGGGGGGGGGGGGGGGGGGGGGGGGGGGFGGGGDGFGGGGGGGGGGGFGGGGGGGGGGGGGGFGGGGGGCGGFFGGGDEGGGGGGGGGGGGGGGGGEGFGGEGGGGFFGF**4:EEGG57@EF<9
@M00200:205:000000000-AKKM3:1:1101:16605:8116 1:N:0:1
ATTGGGTTTAAAGCGTGTGTAGGCGGGTCGTTAAGTACCTTGTGAAATCCCACGGCTTAACCGTGGAACCGCTTGGTATACTGGCGGTCTTGAGCCACTTAGGGGCTACCGGAACAGATGGTGGAGCGGTGAAATGCGTAGATATCATCTGGAACGCCCATGGTGAAAACAGGTAGCTGGGAGTGTGCTGACGCTGAGACACGAAAGCCAGGGGAGCGAACGGGATTAGATACCCTCGTA
+
GGGGGGGGGGGGGGGFGGGGGGGGGGGGGGGGGGGGGGGGGGGGGGGGGGGGGGGGGGGGGGGGGGGGGGGGGGGGGGGGGGGGGGGGGGGGGGGGGGGGGGGGDGGGGGGGGGGGGGGGGGGGGGGGGGGGGGGGGGGGGGGGGGGGGGGGGGGGGGGGGGGGGGGGGGGGGGGGGFGGGGGGGGGGGGGGGGGGGGGFFGDGGGGGFGGGGGBGFGEGDG=DFGGFFFFGGGGGFBFG
@M00200:205:000000000-AKKM3:1:1101:11374:8116 1:N:0:1
ATTGGGTTTAAAGGGCGCGTAGGCGGCCGTTCAAGTCGGGGGTGAAAGCCTGTGGCTCAACCACAGAATGGCCTTCGATACTGGACGGCTCGAGACCGGAAGAGGTCAGTGGAACTGCGAGTGTAGAGGTGAAATTCGTAGATATTCGCAAGAACACCAGTGGCGAAGGCGGATGACTGGTCCGGTTCTGACGCTGAGGCGCGAAAGCGTGGGGAGCAAACAGGATTAGATACCCCTGTA
+
EFFFGGGDDFGEFCEFGGGEFFEFGGG7F@FAEFCFFGGEGEGGGFGGGGGFGGGG8FGGGGEFFGGF<FDG?,5AFGAFGGGAEC+@FC43BF,FBB>>C@FGGCF8<FFGGF>FCGG>5FG;,@,@BFECFF9C9FD>FC,@FGGE7EF*=BFFGGCFGGGGCBEGGG7***:<<FFGCGGGE:?EGG7FGGG=C5@C5DC>E8DGGGGCECEGEFCCDGGG?F78F7:>FFF5F:FG
@M00200:205:000000000-AKKM3:1:1101:27477:8117 1:N:0:1
ATTGGGTATAAAGGGAGCGTAGGCGGACATTTAAGTCAGGGGTGAAATCCCGGGGCTCAACCTCGGAATTGCCTTTGATACTGGGTGTCTTGAGTATGAGAGAGGTGTGTGGAACTCCGAGTGTAGAGGTGAAATTCGTAGATATTCGGAAGAACACCAGTGGCGAAGGCGACACACTGGCTCATTACTGACGCTGAGGCTCGAAAGCGTGGGGAGCAAACAGGATTAGATACCCTTGTA
+
GGGGGGGFGGGGGGGGGGGGGGGGGGGGGGGFGGGGGGGGGGGGGGGGGGGGGGGGGGGGFGGGGGGGGGGGGGGGGGGGGGGGGFGGGGGGGGGGGGGGGGGGGGGGGGGGGGGGGGGGGFGGGGGGGGGGGGFGGGGGGGGGFGGGGGGGGGGGGGGGGGGGGGGGGGGGEEGGGGGGGGGGFFG?FGGGCCDEGGGGGF=EE8CCEGGGCEA<>FCF:DF46FG?FFAGECFG))9C
@M00200:205:000000000-AKKM3:1:1101:20609:8123 1:N:0:1
ATTGGGTTTAAAGCGCACGTAGGCGGCTTTTTAAGTCAGGGGTGAAATCCTGGAGCTCAACTCCAGAACTGCCTTTGATACTGAGAAGCTTGAGTCCGGGAGAGGTGAGTGGAACTGCGAGTGTAGAGGTGAAATTCGTAGATATTCGCAAGAACACCAGTGGCGAAGGCGGCTCACTGGCCCGGTACTGACGCTGAGGTGCGAAAGCGTGGGGAGCAAACAGGATTAGATACCCCAGTA
+
GGGGGGGGGGGGGGGGGGGGGGGGGGGGGGGGGGGGGGGGGGGGGGGGGGGGGGGGGGGGGGGGGGGGGGGGGGGGGGGGGGGGGGGGGGGGGGGGGGGGGGGGGGGGGGGGGGGGGGGGGGGGGGGGGGGGGGGGGGGGGGGGGFGFGGGDFGGGGGGCGGGGGGGGGGGGGGGGGGGGGGGGGGGGGGGGGGGGGGGGDGGGECCGEECGGGEGFGCFCDFDFGGFFFFGCFGG:@FG
@M00200:205:000000000-AKKM3:1:1101:19750:8135 1:N:0:1
ATTGGGCTTAAAGGGCTCGTAGGCGGCCAACTAAGTCAGACGTGAAATCCCCAGGCTCAACCTGGGAACTGCGTCTGATACTGGATGGCTTGAATTCGGGAGAGGGATGCAGAATTCCAGGTGTAGCGGTGAAATGCGTAGATATCTGGAGGAATACCGGTGGCGAAGGCGGCATCCTGGACCGACATTGACGCTGATGAGCGAAAGCTAGGGGAGCAAACGGGATTAGATACCCTTGTAAGA
+
GGGGGGGGGGGGGGGGGGGGGGGGGGGGGGGGGGGGGGGGGGGGGGGGGGGGGGGGGGGGGGGGGGGGGGGGGGGGGGFGGGGGGGGGGGGGGGGGGGGGGGGGGGGGGGGGGGGGGGGGGGGGFFGGGGGGGGGGGGGGGGGGGGGGGGGGGGGGGFGDGGEFEGGGGGGGGGGGGGGGGGGCEGGGGGGGGGGGGGGFGGDGGGGGGGGGGGFGBGGGGGGC1C7<=?2CFFGGF@FFGFF
@M00200:205:000000000-AKKM3:1:1101:13895:8145 1:N:0:1
ATTGGGTTTAAAGGGCGCGTAGGCGGCCTTCTCAGTCAGACGTGAAATCCCCGGGCTTAACTCGGGAACTGCGTCTGATACTGGAAGGCTGGAGTTCGGGAGAGGGATGTGGAATTCCAGGTGTAGCGGTGAAATGCGTAGATATCTGGAGGAACACCGATGGCGAAGGCGGCATCCTGGACCGAAACTGACGCTGAGGCGCGAAAGCCAGGGGAGCAAACGGGATTAGATACCCCCGTA
+
GGGGGGGGGGGGGGGGGGGGGGGGGGGGGGGGGGGGGGGGGGGGGGGGGGGGGGGGGGGGGGGGGGGGGGGGGGGGGGGGGGGGGGGGGGGGGGGGGGGGGGGGGGGGGGGGGGGGGGGGGGGGGGGGGGGGGGGGGGGGGGGGGGGGGFGGGFGGGGG7FGGGGGGGGGGGGGGGGGGGGGGGGGGGGGGGGGGDEGGGGGEEGGGGGGGGGC:DDGCGFGGGFGGFFFFGGGG3E:BG
@M00200:205:000000000-AKKM3:1:1101:14715:8153 1:N:0:1
ATTGGGTATAAAGCGCGCGCAGGCGGCTCTGCAAGTCCATGGGTGAAAGGCCGGGGCTCAACCCCGTGTGTGCCCAGGATACTGCGGAGCTGGAGACACGTAGAGGCAAGCGGAATTCCGGGTGTAGCGGTGGAATGCGTAGAGATCCGGAAGAACACCGGAGGCGAAGGCGGCTTGCTGGGCGTGATCTGACGCTGAGGCGCGAAAGCGTGGGGAGCGAACAGGATTAGATACCCCGGTA
+
GGGGGGGGGGGGGGGGGGGGGGGGGGGGGGGGGGGGGGGGGGGGGGGGGGGGGGGGGGGGGGGGGGGGGGGGGGGGGGGGGGGGGGGGGGGGGGGGGGGGGGGGGGGGGGGGGGGGGGGGGGGGGGGGGGGGGGGGGGGGGGGGGGGGGGGGGGGGGGGGGGGGGGGGGGGGGGGGGGGGGGGGGGGGFGCCGGGGGGGGGGGGGGDGGGCCGEFGFGGGGDGGFGF<FF<DFGFGF:BEG
@M00200:205:000000000-AKKM3:1:1101:5146:8156 1:N:0:1
ATTGGGTATAAAGCGCACGTAGGCGGCGTCGTAAGTCAGGGGTGAAATCCCGGAGCTCAACTCCGGAACTGCCCTTGAAACTGCAATGCTAGAATCTTGGAGAGGCGAGTGGAATTCCGAGTGTAGAGGTGAAATTCGTAGATATTCGGAAGAACACCAGTGGCGAAGGCGACTCGCTGGACAAGTATTGACGCTGAGGTGCGAACGCGTGGGGAGCAAACAGGATTAGATACCCGCGTAAGA
+
GGGGGGGGGGGGGGGGEGGGGGEGGGGGGGGGGGGGGGGGGGGGGGGGGFCGGGGEGGGGGGGGGGGGGGGGGGGGGGGGGGGGGGGGGFCFGGGGGGGFFGGFEGGCGGGGGGGGGFFCGDGGGFCGGGGGGGGGGGGGGGGGGCFAFGEGGGFGGGGCEFFEGGGGGGGGGGGGGEFGGEFGF<FFGFFGGG**/;8<=DGGG*)>5CECEEBGDCFGFD*7:FC?FFFGG@CG:3>E<?B
@M00200:205:000000000-AKKM3:1:1101:7984:8160 1:N:0:1
ACTGGGCTTAAAGAGCGCGTAGGCGGCTATCCACGTCGGATGTGAAAGCTCAGGGCTCAACCCTGAGAGGCCATTCGATACGGGATAGCTAGAGGCAGCTAGGGGAAAGTGGAATTCCTGGTGTAGCGGTGAAATGCGCAGATATCAGGAGGAACACCGGTGGCGAAGGCGGCTTTCTGGACCAACACTGACGCTGAGGAGCGAAAGCCAGGGGAGCAAACGGGATTAGATACCCCTGTA
+
GGGGGGGGGGGGGGGGGGGGGGGGGGGGGGGGGGGGGGGGGGGGGGGGGGGGGGGGGGGGGGGGGGGGGGGGGGGGGGGGGGGGGGGGGGGGGGGGGGGGGGGGGGGGGGGGGGGGGGGGGGGGGGGGGGGGGGGGGGGGGGFGGGGGGGGGGGGGGGGGGGGGGGGGGGGGGGGGGGGGGGGGGGGDGGGGGGGGGGGGGGGGGGGGGGGGGGFG:FGF<DCD075<FFFGGFGFFFFG
@M00200:205:000000000-AKKM3:1:1101:4718:8160 1:N:0:1
ACTGGGTATAAAGCGAACGTAGGCGGTCCGGTAAGTCGGATGTGAAAGCCCTCGGCTTAACCGAGGAAGTGCATTCGAAACTGCTGGACTTGAGTACGGTAGAGGGTCGCGGAATTCCCGGTGTAGAGGTGAAATTCGTAGATATCGGGAGGAACACCAGTGGCGAAGGCGGCGACCTGGGCCAATATTGACGCTGAGGTGCGAAAGCGTGGGGAGCAAACAGGATTAGATACCCTAGTA
+
GGGGGGGGGGGGGGGGGGGGGGGGGGGGGGGGGGGGGGGGGGGGGGGGGGGGGGGGGGGGGGGGGGGGGGGGGGGGGGGGGGGGGGGGGGGGGGEDFGGFGGGGGGGGGGGGGGGGGGGGGGGGGGGGGGGGGGGGGGGGGGGGGGGGGGGGGGGGGGGGGGGGGDGGGGGGGGGGGGGGGGGGFFGGG7EGGDDEDCFGGDGG*?D*?EGDEEFG@CFGGGGGBGGFFF2CFFGF)07E
@M00200:205:000000000-AKKM3:1:1101:3943:8163 1:N:0:1
ACTGGGTATAAAGTGCACGTAGGCGGGTCGCTAAGTCAGGGGTGAAATCCTGGAGCTTAACTCCAGAACTGCCTTTGATACTGACGACCTTGAGTCCGGGAGAGGTGAGTGGAACTGCGAGTGTAGAGGTGAAATTCGTAGATATTCGCAAGAACACCAGTGGCGAAGGCGGCTCACTGGCCCGGTACTGACGCTGAGGTGCGAAAGCGTGGGGAGCAAACAGGATTAGATACCCCAGTA
+
GDGGGGGFGGGGGGGGGGGGGGGGGGGGGGEFGGGGGGGGGGGGGGGGGGGGF<FGGDGGGGGGGGGGGGGGGGGGGGGGGGGGFGGGGGGGGGGGGGGGGGGGGGG9FGGGGGFFGGDCGGGGGF<FGGGGGGGGGFGGGDGGGGGDGGFDGGGGGGGGGFGGGGGGGGGCEGGGGGGG7BCCCEGGGGGGEGGG85*=EG5EE*9CE=EGGG)CBFGGGCGC:>F>6@>C?CF5)5<0
@M00200:205:000000000-AKKM3:1:1101:16767:8195 1:N:0:1
ATTGGGTTTAAAGCGTGTGTAGGCGGATGCCTAAGTACCTTGTGAAATCCCACGGCTCACCCGTGGAACTGCTCGGTATACTGGGTGTCTTGAGCCACTTAGGGGCTACCGGAACAAATGGTGGAGCGGTGAAATGCGTAGATATCATTTGGAACGCCAATGGTGAAAACAGGTAGCTGGGAGTGTGCTGACGCTGAGACACGAAAGCCAGGGGAGCAAACGGGATTAGATACCCCGGTA
+
GGGGGGGGGGGGGGGGGGGGGGGGGGGGGGGGGGGGGGGGGGGGGGGGGGGGGGGGGGGGGGGGGGGGGGGGGGGGGGGGGGGGGGGGGGGGGGGGGGGGGGGGGGGGGGGGGGGGGGGGGGGGGGGGGGGGGGGGGGGGGGGGGGGGGGGGGGGGGGGGGGGGFGGGGGGGGGGGGGGGGGGGGGGGGGGGGGGGGCFFGGDGGGGGGGGGGGBGFGGG5D=D?DGEFFFGGCFGDBDG
@M00200:205:000000000-AKKM3:1:1101:4586:8197 1:N:0:1
ACTGGGTGTAAAGGGAGCGTAGGCGGACATTTAAGTCAGGGGTGAAATCCCGGGGCTCAACCTCGGAATTGCCTTTGATACTGGGTGTCTTGAGTATGAGAGAGGTGTGTGGAACTCCGAGTGTAGAGGTGAAATTCGTAGATATTCGGAAGAACACCAGTGGCGAAGGCGACACACTGGCTCATTACTGACGCTGAGGCTCGAAAGCGTGGGGAGCAAACAGGATTAGATACCCTAGTA
+
GGGGGGGGGGGGGGGGGGGGGGGGGGGGGGGGGGGGGGGGGGGGGGGGGFGGEGGGGGGGGGGGGGG>FGGGGGGGGGGGGGGGGGGGGGGGGGGGGGCAFGGGGGGGEEGGGGFGGGGGGGGGGGGGGGGGGGGGGGGDECFGGGGGGGGGGGGGGGFGGGGGGGGGDGGGGGGCEGGGDCFF9BCGGGGGDGDCGFCFGGGGGDDFGGGGGG@GFGGGGGGGFCG7=FAGGGGGFFFG
@M00200:205:000000000-AKKM3:1:1101:17950:8212 1:N:0:1
ATTGGGTATAAAGGGCTCGTAGGCGGTTTGTCGCGTCGGGAGTGAAAACCTTGGGCTTAACTCAGGGCTTGCTTTCGATACGGGCAGACTGGAGGCATGCAGGGGAGAACGGAATTCCTGGTGTAGCGGTGAAATGCGCAGATATCAGGAGGAACACCAGTGGCGAAGGCGGTGCTCTGGGCTGGAACTGACACTGAGGAGCGAAAGCGTGGGGAGCGAACAGGATTAGATACCCGCGTA
+
GGGGGGGGGGGGGGGGGGGGGGGGDGGGGGGGGGGGGCCGGGGGGGGGGGGGGGGGGGGGGGEEGGGGGGGGGGGGGGGFGGEGGGGGGGGGCEFGGGFGF9CGGGGGGGGGGGGGGGGGGDCGGGGGG@FFGFGGGGFGGGGAFGGFD,@FFF<DEG7FFGFDC*>@FF7BEDG@BC?7EC@5B8EFGGGGGGG+>B=6=CEGD*)0*:;CGG@DDGGGGGGF?GGB67>7+A@CE>32
@M00200:205:000000000-AKKM3:1:1101:20958:8216 1:N:0:1
ACTGGGCTTAAAGGGCGCGTAGGCGGCCTGATAAGTAGGGGGTGAAATCCTGCGGCTTAACCGCAGGGCTGCCTTCTAAACTGTCGGGCTCGAGCACAGTAGAGGCAGGTGGAATTCCCGGTGTAGCGGTGGAATGCGTAGAGATCGGGAAGAACATCAGTGGCGAAGGCGGCCTGCTGGGCTGTTGCTGACGCTGAGGCGCGACAGCGTGGGGAGCAAACAGGATTAGATACCCCAGTA
+
GGGGGGGGGGGGGGGGGGGGGGGGGGGGGGGGGGGGGGGGGGGGGGGGGGGGGGGGGGGGGGGGGGGGGGGGGGGGGGGGGGGGGGGGGGGGGGGGGGGGGGGGGGGGGGGGGGGGGGGGGGGGGGGGGGGGGGGGGGGGGGGGGGGGGGGGGGGGGGFCGGGGGGGGGGGGGGGGGGGGGFGGGGGGFFFGGGGGGGGGGGGGGGGFGGGGGGFGFFFFFGGC<GGFFFFGGGGGFF?C
@M00200:205:000000000-AKKM3:1:1101:24199:8223 1:N:0:1
ATTGGGTATAAAGGGCGCGTAGGCGGCGCGAGGAGTCGGGGGTGAAAGTCCGGGGCTCAACCCCGGATCGGCCTTCGATACTCTCGCGCTGGAGCACAGTAGAGGCGGGTGGAATTCCGGGTGTAGCGGTGGAATGCGTAGAGATCCGGAAGAACACCGGTGGCGAAGGCGGCCCGCTGGGCTGTGGCTGACGCTGAGGCGCGACAGCGTGGGGAGCAAACAGGATTAGATACCCCCGTAAGA
+
GGGGGGGGGGGGGGGGGGGGGGGGGGGGGGGGGGGGGGGGGGGGGGGGGGGGGGGGGGGGGGGGGGGGGGGGGGGGGGGGGGGGGGGGGGGGGGGGGGGGGGGGGGGGGEGGDFCFFFCEG<FBFGCGG8EE/ACFFGCE8EFF9CFFG*?8CG>FCE:E?EG*:*::CCCE8>EC:*:EGF8EF6C8:C7EECDGEGGDCCEECEC5C*;EDE:D>*;+*9;F06C<666*9<@<D>57DFF
@M00200:205:000000000-AKKM3:1:1101:4202:8229 1:N:0:1
ATTGGGTTTAAAGAGCTCGTAGGCGGCTTGTCGCGTCGGTTGTGAAAGCCCGGGGCTTAACCCCGGGTCTGCAGTCGATACGGGCAGGCTAGAGTTCGGTAGGGGAGATCGGAATTCCTGGTGTAGCGGTGAAATGCGCAGATATCAGGAGGAACACCAATTGCGAAGGCAGCTCGCTGGGACGTTACTGACGCTGAGACGCGAAAGCGTGGGGAGCAAACAGGATTAGATACCCTAGTA
+
GGGGGGEGGGGGGGGGGGGGFGGGGGGGGGGDGGGGGGGGGGGGGGGGGGGGGGDGGGGGGGGGGGGGGGGGGGGGGGGGGGGGGGGGGGGGFGGGGGGGGGGGGGGGGGGGFGGGGGGGGGFGGGGGGGGFGGGGGEDGFFGGFF@FFFGGGG<<CFFFGGGGGGGEGC7EDGGGGGEGGGGD>C88EFGGDC5EEFFGD):8*:)7?C5CGGED3C;EGFFDFGG>F65:E@EFFFBG
@M00200:205:000000000-AKKM3:1:1101:10869:8241 1:N:0:1
ATTGGGTGTAAAGGGTCCGTAGGCGGGTCTATAAGTCAGGGGTGAAATCCGGCAGCTCAACTGTCGAACTGCCATTGATACTGAAGGACTTGAGTTATTGTGAAGTAACTAGAATATGTAGTGTAGCGGTGAAATTCTTAGATATTACATGGAATACCCATTGCGAAGGCAGGTTACTAACACTATATTGACGCTGATGCACGAAAGCGTGGGGAGCAAACAGGATTAGATACCCGTGTA
+
GGGGGGE-@FGGGGGG8FGGGGEGGG+F+C,CEGGGGGG8FGGGGGGGGG7F:FGDGGGGGG,C,C=FFGFGG,FFFEGGGGG,,C,,BFGFG,EF,,<E5CF9EFCF9E,EEF,,5,5CAFGGGG9FDGD?FGG<F<FGFGGGGG,,,5,3<F,FGG8CDBDGGDGGGG,7+@,@EGF,D,,,>,@;@CGFGGGGGFG7CGFCEEGGGGCFC5><A*9+8FC5=FG@*;<>FFGD.)2:
@M00200:205:000000000-AKKM3:1:1101:9450:8248 1:N:0:1
ACTGGGTTTAAAGAGCGTGTAGGCGGCCGCACAGGTCCGTTGTGAAAACTGGAGGCTTAACCTCCAGACGTCGACGGAAACCGTGTGGCTAGAGTCCGGAAGAGGAGAGTGGAATTCCTGGTGTAGCGGTGAAATGCGCAGATATCAGGAAGAACACCAATGGCGAAGGCAGCTCTCTGGGACGGTACTGACGCTGAGACGCGAAAGCGTGGGGAGCGAACAGGATTAGATACCCTGGTA
+
GGGGGGGGGGGGGGGGGGGGGGGGGGGGGGGGGGGGGGGGGGGGGGGGGGGGGGGGGGGGGGGGGGGGGGGGGGGGGGGGGGGGGGGGGGGGGGGGGGGEGGGGGGGGGGGGGGGGGGGGGGGGGGGGGGGGGGGGGGGGGGGGGGGGGFGGGGGGGDFFGGGGGGEGGGGGGGGGGGGGGGGGGGGGGGGGGGGG=GEGCDGGGGDC=:EEGD>GEGGGGGFGFGGFFFFGGGGGFFFG
@M00200:205:000000000-AKKM3:1:1101:7311:8255 1:N:0:1
ATTGGGTTTAAAGCGGGTGTAGGCGGGCTTATAAGTCAGGTGTGAAATCCCAGGGCTCAACCCTGGAAGTGCACTTGATACTGTAAGTCTTGAGTGTGGTAGAGGCTATTAGAATTCTTGGTGTAGTGGTGAAATACGTAGATATCAAGAGGAATACCGGAGGCGAAGGCGGATAGCTGGGCCAACACTGACGCTGAGACCCGAAAGCGTGGGGATCAAACAGGATTAGATACCCTAGTA
+
GGGGGGGGGGGGGGGGGGGGGGGGGGGGGGGGGGGGGGGGGGGGGGGGGGGGGGGGGGGGGFGGGGDGGGGGGGGGGGGGGGGGGGGGGGGGGGGGGGGGGGGGFGGGGGFEFFGEGGGGGGGGGGGGGGGGGGGFGGGGFGGGGFGGGGGGGGFGGGGDGGGGGGGGEGCCEGEGGGGGGGFGGGGGGGGGGGGGDFGGGGGGGGGGGGDFGGFGFGGFCGGG<FFFFFFGFGFGFFFG
@M00200:205:000000000-AKKM3:1:1101:17787:8259 1:N:0:1
ATTGGGTATAAAGTGTGCGCAGGCGGCGTCGCAAGTCGAGTGTGAAAGCCCCGGGCTTAACTTGGGAATTGCGCTCGAAACTACGGTGCTGGAGTATGGCAGAGGAAGGTGGAATTCCACGTGTAGCGGTGAAATGCGTAGAGATGTGGAGGAACACCGATGGCGAAGGCAGCCTTCTGGGCCAATACTGACGCTCATGCACGAAAGCGTGGGGAGCAAACAGGATTAGATACCCCGGTAAGC
+
GGGGFGGGFECFFEGGGGEGGGEF@EGGEGGGEGCGGGGGGGGF6EFFGGGG@CGC+EFGGGGGCGCGFF<FGGGGC7F+F<?FGE=FGFGFGGGCFGCDGDDEF8<F:FDC<D9FFGDGCD=BFGFDE+CFC=FFGC@EFDGFGGEGFGF7FFF@FEFCF**>1*:F:EFG>8BCGGGFFC@CF68CFF?@5=CG59;C+C*;5CCFEGEGGE3C@GC?CCFF0F726=AGG6CFB3.*/))
@M00200:205:000000000-AKKM3:1:1101:9377:8270 1:N:0:1
ACTGGGCGTAAAGGGTGCGTAGGCGGCTTCTCAGGTCCGGTGTGAAATCTTACGGCTCAACCGTAAAATGGCGCTGGAAACCGGGAGGCTTGAGTGTGCTAGGGGTGTGTGGAACTTCCAGTGGAGCGGTGAAATGTGTTGATATTGGAAGGAACGCCGGTGGCGAAAGCGACACACTGGGGCATAACTGACGCTGAGGCACGAAAGCTAGGGTAGCGAACGGGATTAGATACCCCAGTA
+
GGGGGGGGFFCGGGGDFGGGGGEGGGEG@FDFGGGGGGGGGGGGGGGGGGGGGGGGGGGGGGG@F7FFGGGGDGGGGGGGGGGEGEDDGGGGGCGGEFGGGGGGGGGGCFFECDFGGGGGGGGGFAAFECFGG9CBFGGGFDAEGDGCAB:@EGG<FCE*>FCGGDEEGG@C88CEGGGGGEED>CE+ADFFEGCGEGFE:7:C*87><99C8EFGFEDE37/7:<C?F?AGGF87<39C
@M00200:205:000000000-AKKM3:1:1101:6216:8273 1:N:0:1
ATTGGGTTTAAAGGGCGCGTAGGTGGCTTGGCAAGCGTGTGGTGAAAGCCCGGGGCTCAACCCCGGGTCTGCCGTGCGAACTGCTATGGCTTGAGCACTGTAGAGGCAGGTAGAATTCCGGGTGTAGCGGTGGAATGCGTAGAGATCCGGAAGAATACCGGTGGCGAAGGCGGCCTGCTGGGCAGTGGCTGACACTGAGGCGCGACAGCGTGGGGAGCAAACAGGATTAGATACCCGGGTA
+
GGGGGGGGGGGGGGGGGGGGGGGGGGGGGGGGGFGGGGGGGGGGGGGGGCGGGGGGGGGGGGGGGGGGGGGGGEFEGGGGGGGGGGGGGGGGGGGGGGGGGGAFGGGGGGGGGGGGFGGGGGGEEFGGDGEGGGGGGGGGGGGGGGGGGGGFGGGGGGDGCEEEGGGGGGFDGGGGGGGGGGGGGGGGGGGGGGGGFCFGGGGEEGDGGEGGGGFD:C>FGFFGBGGAF?BGCEGGB@DG<
@M00200:205:000000000-AKKM3:1:1101:6441:8277 1:N:0:1
ACTGGGTGTAAAGCGTGTGTAGGCGGATTTGTAAGTACCTTGTGAAATCCCACGGCTCAACCGTGGAACTGCTCGGTATACTGCTTATCTTGAGCCACTTAGGGGCTACCGGAACAAATGGTGGAGCGGTGAAATGCGTAGATATCATTTGGAACGCCAATGGTGAAAACAGGTAGCTGGGAGTGTGCTGACGCTGAGACACGAAAGCCAGGGGAGCGAACGGGATTAGATACCCTCGTA
+
GGGGGGGGGGGGGGGGGGGGGGGGGGGGGGGGGGGGGGGGGGGGGGGGGGGGGGGGGGGGGGGGGGGGGGGGGGGGGGGGGGGGGGGGGGGGGGGGGGGGGGGGGGGGGGGGGGGGFFGGFGGGGGGGGGGGGGGGGGGGGGGGGGGGGGGFGFGGBFGGGGGGGGGGGGGGGFFGCDGGGGGGGFGGFGGGGGGGGGGGGG5BEGDGGGGGGG:83=>EGGGGFCGFFBFGFGGGFFF=
@M00200:205:000000000-AKKM3:1:1101:5151:8287 1:N:0:1
ATTGGGTTTAAAGGGTGCGTAGGCTGTGCGGAAAGTTAGGTGTGAAATCCCCCGGCTCAACCGGGGAATTGCGCTTAAAACTACCGTGCTAGAGGAAGACAGAGGTGAGCGGAACTTCGGGTGGAGCGGTGAAATGCGTTGATATCCGAAGGAACACCGGTGGCGAAAGCGGCTCACTGGGTCTTTTCTGACGCTGATGCACGAAAGCTAGGGGAGCAAACGGGATTAGATACCCGTGTAAGA
+
GGGFGGGGGGGGGGGGGDEGGEGGGGGGGGGC@FEFGGGGGGGGGGGGGGGGGGGGGGGGGGGGGGGGGGGGGGGGEGGFGGGGFGGGGGGGGGGGGCFFGGGGGGGGGGGGEEGGGGGGGGEGGGGGGGEGGGGGFGGGGFGGGGGGGGEGGGGGGGGGGGGGGGDEG?FG55CGGCFFBEGGG?FFGGG7CEGEGGGFGDGEGEGGGCCFGGFGFGFF47E933C>?*5?FFFDF35C7>)
@M00200:205:000000000-AKKM3:1:1101:27911:8295 1:N:0:1
ATTGGGCATAAAGGGCGCGTAGGTGGCGGCATAAGGCCGTGGTGAAAGTCCGGGGCTCAACTCCGGATCGGCCATGGCAACTGTGTCGCTGGGGCACCGTAGAGGCAGATGGAATTCCGGGTGTAGCGGTGGAATGCGTAGAGATCCGGAAGAACACCAGTGGCGAAGGCGGTCTGCTGGGCGGTGGGAGAGCAATCTCCCAATAGCCGACACTGAGGCGCGACAGCGTGGGGAGCAAACAGG
+
GGGGGGGGGGGGGGGGGGGGGGGGGGGGGGGGGGFGGGGGGGGGGGGGGGGGGGGGGGGGGGGGGGGGGGGGGGGGGGGGGGGGGGGGGGGGGGGGGGGGGGGGGGGGGGGGGGGGGGGGGFEGGGGGGGFGGGGGGGGGGGGGGGGGGGGGGGGGGGGDGGGGGGGGGGGGGCGGGGGGGGGGGGGGGGGGGGGFFEGFFGGFGGFGGGGGGGFFFGGGGDGDBGG05<>GG5E5>@FFF0:
@M00200:205:000000000-AKKM3:1:1101:18939:8305 1:N:0:1
ATTGGGTATAAAGCGTGTGTAGGCGGGCCGTTAAGTGCCCCGTGAAATCCCACGGCTCAACCGTGGAACCGCGGGACATACTGGCGGTCTTGAGAGACCTAGGGGCGAGCGGAACAAGCGGTGGAGCGGTGAAATGCGTAGATATCGCTTGGAACGCCGACGGTGAAAACAGCTCGCTGGGGGTCTTCTGACGCTGAGACACGAAAGCCAGGGGAGCGAACGGGATTAGATACCCCCGT
+
GGGGGGGGGGGGGGGGGGGGGGGGGGGGGGGGGGGGGGGGGGGGGGGGGGGGGGGGGGGGGGGGGGGGGGGGGGGGGGGGGGGGGGGGGGGGGGGGGGGGGGGGGGGGGGGGGGGGGGGGGGGGGFGGGGGGGGGGGGGGGGGGGGGGGGGDGGGGGGGGGGGGGGGGGGGGGGGGGGGEGGDEGGGE?FGGC5DGCGGGGF5C8EGGGGGGGGFCBGEGGGGGFDGFFFFGG6CFEFF
@M00200:205:000000000-AKKM3:1:1101:27250:8306 1:N:0:1
ATTGGGTTTAAAGTGTGCGCAGGTGGCCGCGCAAGTCGAGTGTGAAATCCCCGGGCTTAACTTGGGAATTGCGCTCGAAACTACGGTGCTGGAGTATGGCAGAGGAAGGTGGAATTCCACGTGTAGCGGTGAAATGCGTAGAGATGTGGAGGAACACCGATGGCGAAGGCAGCCTTCTGGGCCAATACTGACGCTCATGCACGAAAGCGTGGGGAGCAAACAGGATTAGATACCCTCGTA
+
GGGGGGGGGGGGGGGGGGGGGGGGGGGGGGGGGGGGGGGGGGGGGGGGGGGGGGGGGGGGGGGGGGGGGGGGGGGGGGGGGGGGGGGGGGGGGGGGGGGGGGGGGGGGGGGGGGGGGGGGGFGGGGGGGGEFGGDFFGGGGGGGGGGGGGGGGGGGGGGGGGGGGGGDGGGGDGGGGGGGGGGGGFGFFGGGGGDGGG?FGGFGGG:FGGGGGG5<DGFFG<@FFFC2?F<CCCC4>DFG
@M00200:205:000000000-AKKM3:1:1101:16262:8306 1:N:0:1
ACTGGGTATAAAGGGCGCGTAGGTGGCGGCATAAGGCCGTGGTGAAAGTCCGGGGCTCAACTCCGGATCGGCCATGGCAACTGTGTCGCTGGGGCACCGTAGAGGCAGATGGAATTCCGGGTGTAGCGGTGGAATGCGTAGAGATCCGGAAGAACACCAGTGGCGAAGGCGGTCTGCTGGGCGGTGGGAGAGCAATCTCCCAATAGCCGACACTGAGGCGCGACACCGTGGGGAGCAAACAGG
+
GGGGGGGGGGGGGGGGGGGGGGGGGGGGGGGGGGGGGGGGGGGGGGGGGGGGGGGGGGGGGGGGGGGGGGGGGGGGGGGGGGGGGGGGGGGGGGGGGFGGGGGGGGGGGGGGGGGGGGGGGGGGGGGGGGGGGGGGGGGGGGGGGGGGGGGGGGGGGGGGGGGGGGGGGGGDGGGGGGGGEGGGGGGGGGGGGGGFGFFCCFC6FFGGGC>8CGFGFG5CDD5C>GG>FFFCE88<)7?CF?(
@M00200:205:000000000-AKKM3:1:1101:23014:8311 1:N:0:1
ACTGGGTATAAAGAGCTCGTAGGCGGTTTGTTGCGTCGGCTGTGAAATCCCGAGGCTCAACCTCGGGTCTGCAGTCGATACGAGCAAACTAGAGTGTTGCAGGGGAGACTGGAATTCCTGGTGTAGCGGTGAAATGCGCAGATATCAGGAGGAACACCGGTGGCGAAGGCGGGTCTCTGGGCAACAACTGACGCTGAGGAGCGAAAGCGTGGGGAGCGAACAGGATTAGATACCCTAGTA
+
GGGGGGGGGGGGGGGGGGGGGGGGGGGGGGGGGGGGGGGGGGGGGGGGGGGGGGGGGGGGGGGGGEGGGGGGGGGGGGGGGGFGGGGGGGGGGGGGGG@FGGGGDGGGGGGGCGGGGGGGGGGGFFFEEGGDGGGGGEGGGGGGGG9@FGGGGGGGGGGGGGCFEEEGGGGGBEGGGGGGGGGGGGGGGGGGGGGGC>FFCGGGGGGGDGGGGD5CBEGDGDGGBGGB@FFGGGGGFFFG
@M00200:205:000000000-AKKM3:1:1101:23198:8321 1:N:0:1
ATTGGGTATAAAGCGTGTGTAGGCGGGCCCGTAAGTGTCTTGTGAAATCCCACGGCTCAACCGTGGAACTGCTGGGCATACTGCGGGTCTTGGGCCAACTAGGGGCAGCCGGAACAAGCGGTGGAGCGGTGAAATGCGTAGATATCGCTTGGAACGCCGAAGGTGAAAACAGGCTGCTGGGGTTGCGCCGACGCTGAGACACGAAAGCCAGGGGAGCAAACGGGCTTAGATACCCCCGTA
+
GGGGGGGGGGGGGGGGGGGGGGGGGGGGGGGGGGGGGGGGFGGGGGGGGGGGGGGGGGGGGGGGGGEGGGGGGGGGGGGGGGGGGGGGGGGGGGGGGGGGGGGGGGGGGGGGGGGGGGGGGGGGGGGGGGGGGGGGGGGGGGGGGGGGFGGGGGGGGGGGGGGGGGGFGGGGGGGGGGFGGGGGGGGGGGGGGGGGGGGG?FCGDGD<FGGGEEEGEGGGGDGG1)58FFFGGGGFD:@5
@M00200:205:000000000-AKKM3:1:1101:21908:8358 1:N:0:1
ACTGGGTATAAAGAGTTCGTAGGCGGCGCGGAAAGTAGGGTGTGAAAGCCCTCGGCTCAACCGAGGAATTGCGCTCTAAACTGTCGCGCTCGAGGAACCTAGAGGTGAGCGGAACTGATGGTGGAGCGGTGAAATGCGTTGATATCATCAGGAACACCGGAGGCGAAGGCGGCTCACTGGGGGTTATCTGACGCTGAGGAACGAAAGCCAGGGAGCAAACGGGATTAGATACCCCGGTA
+
GGGGGGGGGGGGGGGGGGGGGGGGGGGGGGGGGGGGGGGGGGGGGGGGGGGGGGGGGGGGGGGGGGGGGGGGGGCGGGGGGGGGGGGGGGGGGGGGGGGGGGGGGGGGGGGGGGGGGGGGGGGGGGGGGGGGGGGGGGGGGGGGGGGGGGGGGGGGGGGGGGGGGGGGGGGGGGGGGGGGGGGGGGGGGGGGGGGGGGGGGGGGGGGGGGGGG8)1<CFC<CC1(767492CCGGD@B@
@M00200:205:000000000-AKKM3:1:1101:22778:8365 1:N:0:1
ATTGGGTGTAAAGGGCGCGTAGGCGGTCAGCACAAGTCAGTTGTGAAATCTCCGAGCTTAACTCGGAAAGGTCAACTGATACTGTGCGACTAGAGTGCAGAAGGGGCAACTGGAATTCTCGGTGTAGCGGTGAAATGCGTAGATATCGAGAGGAACACCTGCGGCGAAGGCGGGTTGCTGGGCTGACACTGACGCTGAGGCGCGAAAGCTAGGGGAGCGAACGGGATTAGATACCCCAGTA
+
GGGGGGGGGGGGGGGGGGGGGGGGGGGGGGGGGGGGGGGGGGGGGGGGGGGGGGGGGDGCFGGGGGGGGGGGGGGGGGGGGGGGGGGGGGGGGGGGGGGGFGGGCFGGGGGGGGGGGGGGGGGGGGGGGGGGGGGGGGGGGGGGGGGGGGGDGFGGGGGGGGGEGGEGGGGGGGGGGGGFGGGGGGGFGGGGGGDGGEFGFGGGC?DDGFFFGGBDEGGGDGG:6C)4=FFFCC@7>DBG>
@M00200:205:000000000-AKKM3:1:1101:16005:8366 1:N:0:1
ATTGGGTATAAAGGGCGCGTAGGCGGTCCTGTCAGTCCCTTGTGAAATCCCCCGGCTCAACTGGGGAACTGCAAGGGATACAGCAGGGCTTGAGTTCGGGAGAGGGAAGCGGAATTCCGGGTGTAGCGGTGAAATGCGTAGATATCCGGAGGAACACCGGTGGCGAAGGCGGCTTCCTGGACCGATACTGACGCTGAGGAGCGAAAGCCAGGGGAGCAAACGGGATTAGATACCCGGGTA
+
GCGGGGGGGGGGGGGGGGGGGGGGGGGCGGGDFDGGGGGGGGGGGGGGG<FFFGGGGGGGGGGFGGF,FGGGDFEECFGGGGGGGGGGGGEGFFGGGGGDGGGGGGDGDGGGGGGGGGGGGGGGGGGGGGGFFFGGGGCEDGFGGGGGGGGDFGGGGGGGGGGGGGGGDGGGGG7FGGGGGGGEEEEGGGGGGGGGGFGGGGGGGEGGE6FCG5>GEFF8DDEG:GGFFFAFGGGGBDBG
@M00200:205:000000000-AKKM3:1:1101:20562:8369 1:N:0:1
ATTGGGTATAAAGAGTCCGTAGGCGGCATGTTAGGTGAGGTGTGAAATCCCCCGGCTCAACCGAGGAATTGCGCTTCAAACCGGCGTGCTCGAGGAAGATAGAGGTGGGCGGAACTGATGGTGGAGCGGTGAAATGCGTTGATATCATCAGGAACACCGGAGGCGAAGGCGGCCCACTGGGTCTTTTCTGACGCTGAGGGACGAAAGCTAGGGGAGCGAACGGGATTAGATACCCCTGTA
+
GGGGGGGGGGGGGGGGGGGFGGGGGGGGGGFGGGGGFGGGGGGGGGGFGFGGDGDGGCGGGGGGGGEGGGFGGGGEFGGGGGGEGGGGGFGGCGGGEFGGGFGGGGGGGGDGGGGGGGGGGGGGGGGGGGGGGCGFGGGGGCFGCFFFDG?GGGGGGGGDCEGDE@EGDGDEGCGGGGGGFGGGGGFFFGGGCEG5:CF5CGCGEGGFF9@C>EEGDGD=DD5<<DG7@FB>FGGGFFFG
@M00200:205:000000000-AKKM3:1:1101:26277:8380 1:N:0:1
ACTGGGCTTAAAGGGCGCGTAGGCGGTGTGTCAAGTCAGGCGTGAAAGCCCCGGGCTCAACCTGGGAACCGCGCTTGAGACTGGCACGCTCGAGTTCGGGAGAGGATGGTGGAATTCCCAGTGTAGAGGTGAAATTCGTAGATATTGGGAAGAACACCGATGGCGAAGGCAGCCATCTGGACCGACACTGACGCTGAGGCGCGAAAGCGTGGGGAGCAAACAGGATTAGATACCCGGGTA
+
GGGGGGGGGGGGGGGGGGGGGGGGGGGGGGGGGGGGGGGGGGGGGGGGGGGGGGGGGGGGGGGGGGGGGGGGGGGGGGGGGGGGGGGGGFFGGGFGGGGGGGGGGGGGGGGGGGGGGGGGGGGFGGGGGGGGGGGGGGGGGGCFGGGGGGGGGGGGGGGGGGDGEEGECFGGGGGGGGGFF8FEGCC5FDGFE5*CEGFGG3=>EGGGGGGGGGFGFGGF4FGGBGG2=@ACF,<9BFFC
@M00200:205:000000000-AKKM3:1:1101:10854:8383 1:N:0:1
ATTGGGTTTAAAGGGCGCGTAGGTGGCTGCGTAAGTAAGGTGTGAAAGCCCTCGGCTTACCCGGGGAATTGCGCCTTATACTGCGTGGCTTGAGGATCTCAGGGGAAGGGGGAACTCCAGGTGTAGCGGTGAAATGCGCAGATATCTGGGGGAAGGCCGGCGGCGAAGGCGCCCTTCTGGGAGATTCCTGACACTGAGGCGCGAAAGCGTGGGGAGCAAACAGGATTAGATACCCCGGTA
+
GGGGGGGGGGGGGGGGGGGGGGGGGGGGGGGGGGGGGGGGGGGGGGGGGGGGGGGGGGGGGGGGGGGGGGGGGGGGGGGGGGGGGGGGGGGGGGGGGGGGGGGGGGGGGGGGGGGGGGGGGGGGGGGGGGGGGGGGGGGGGGGGGGGGGGGGGGGGGGGGGGGGGGGGGGGGGGGGGGGGGGGGGGGGGGGGGGGGGGGGGGGGGGGGGGGGGG3<>FG85CFFFGFD?FFGGGGGFFFG
@M00200:205:000000000-AKKM3:1:1101:7425:8386 1:N:0:1
ACTGGGTTTAAAGCGTGCGCAGGCGGCGACCTGTGTCAGGTGTGAAATCCCCGGGCTTAACCTGGGAATTGCGCTTGAAACTAGGTTGCTCGAGTTCAGTAGAGGGGGGTGGAATTCCACGTGTAGCAGTGAAATGCGTAGAGATGTGGAGGAACACCAATGGCGAAGGCAGCCCCCTGGGCTGAAACTGACGCTCATGCACGAAAGCGTGGGGAGCAAACAGGATTAGATACCCCAGTA
+
GGGGGGFGGGGGGGGGGGGGGGGGGGGGGGGGGGGGFGGGGGGGGGGGGGGGGGGGGGGGGGCFGGGGGGGGGGGGGGGGGGGFFGGGGGGGGGGGGGGGGGGGGGGGGGGGGGGGGGFGGGGGGGGGGGGGGGGGGGGGGGGGGGFGGGGGGGGGGGGGGGGGGGGGDGGGGGGGGGGGGGFGG?FGGGGGGGGDGGGDFGGGGGGGGGGDECFGFGGGGGGG2DFFFFFGGGGD@BFG
@M00200:205:000000000-AKKM3:1:1101:23952:8387 1:N:0:1
ACTGGGCATAAAGGGCGCGTAGGCGGCCCTCTAAGTCAGACGTGAAATCCCTCGGCTCAACCGGGGAACTGCGTCTGAGACTGGAAGGCTTGAATTCGGGAGAGGGATGTGGAATTCCAGGTGTAGCGGTGAAATGCGTAGATATCTGGAGGAACACCGGTGGCGAAGGCGGCATCCTGGACCGATATTGACGCTGATGCGCGAAAGCCAGGGGAGCAAACGGGATTAGATACCCGCGTA
+
GGGEEEFCFGFFGGDFFEGGGDGFEGGGGGGGFGGFGGGFEEGGGGGGGGG8FGGGGGGGGGEFGCEGGGGGGGGGGGGGGGGGFGGFGGFFCFF?FBEFGGCEGGGGCGFAF9FDFFFFFC<FGGGEGGGGCGGGFEFEE@FGGGGGGGGECGGGGGDDGGGGGGGGDFGCGEEFBEFGFFGGG8*8ADFG8=5CG7CFC3CGDG55E*AEEGFGFCF+>CED(9FB4*6?CFF/)07C
@M00200:205:000000000-AKKM3:1:1101:8611:8406 1:N:0:1
ATTGGGTTTAAAGGGCGCGTAGGCGGTTTCTCAAGCGCGTGGTGAAAGCCCGGGGCTCAACCCCGGGTCGGCCGTGCGAACTGGGAGACTCGAGCACTGTAGAGGCGGGTGGAATTCCGGGTGTAGCGGTGGAATGCGTAGAGATCCGGAAGAAAACCGGTGGCGAAGGCGGCCCGCTGGGCCGTGGGGGGCAACCCTCTGAAAGCTGACGCTGAGGCGGGAAAGCGTGGGGAGCGAAAAGG
+
GGGGGGGGGDGGGGGGGGGGGGGFFGFFEGGGGGGGGGEFEGFGGGGGG8FEDGGGGGGGGGGFGDEGGGGGGGGGGFGGGGGFGAEGGGGGACCEFCGGGGGGGGG<C*>F>A>FFGCGGC7*?9<FE*CF:C,,?:18*4,>F::CCFC58C,0,ACE8CEC>EDEGCEGEGDGDGGGGC*/2:ECGG7*11*2:*;*<CFC76CD?FC8*;:G>***)1*9?49()53C8511)))274
@M00200:205:000000000-AKKM3:1:1101:27596:8407 1:N:0:1
ATTGGGCGTAAAGGGCGCGTAGGCGGTCTACCAAGTCGGGGTTGAAATCTTTCGGCTCAACCGGAAAAGTGGCTTCGATACTGGTAGGCTGGAGGGAGGTAGGGGCGGATGGAACTTCCGGTGGAGCGGTGAAATGTGTTGATATCGGAAGGAACGCCGGTGGCGAAAGCGATCCGCTGGACCTCTTCTGACGCTGAGGCGCGAAAGCCAGGGGAGCAAACGGGATTAGATACCCTGGTA
+
GGGGGGGGFGGGGGGGGGGGGGGGGGGGGGGGGGGGGGGGGGGGGGGGGGGGGGGGGGGGGGGGGGGGGFGGGGGGGGGGGGGGGGGGGGGGGGGGGGGGGGGGGGGGGGGFGGGGGGGGGGGGGGGGGGGFCE@FGGGGGFCF9FGGEGGGGGGGGGGGGGGGGGGGGGGGGCCCFEGGGGGGGGFGFG9CEGCECGFGG>EG:CDF6FFFGE3C>FGFDGGGFGG<FFAC+<CGF5?C
@M00200:205:000000000-AKKM3:1:1101:12384:8410 1:N:0:1
ATTGGGTTTAAAGGGCGCGTAGGCGGCCTGATAAGTAGGGGGTGAAATCCTGCGGCTTAACCGCAGGGCTGCCTTCTAAACTGTTAGGCTAGAGCACGGTAGAGGCAGATGGAATTCCCGGTGTAGCGGTGGAATGCGTAGAGATCGGGAAGAACATCAGTGGCGAAGGCGGTCTGCTGGGCCGTTGCTGACGCTGAGGCGCGACAGCGTGGGGAGCAAACGGGATTAGATACCCTCGTA
+
CFEFGCFGGFGCGGGGEC:FECCGGGGGGGGCGGGFFFFDG@@FFGGGGGGGFGGGGGGDGGEDFFGGGFGGGGGGGGGAFA?FGGGGFGGF,EGGGGGGGGDFCE:FD<BBF@<CFFGGFC>FCFGEGGG@>F,BGGE*>@FCEFGG@F>C:DFGGGGGFG<EC*BFECFDGGGFGCFBC5FGGGCECFCGDGGGCCCFGG=*8:CCC5:C5?:DDC:?FGC*-572?65CEGFFF>F5
@M00200:205:000000000-AKKM3:1:1101:2736:8423 1:N:0:1
ATTGGGTATAAAGGGTGCGTAGGTGGGCCTGTAAGTCAGTGGTGAAATCTCCGGGCTTAACCCGGAAACTGCCATTGATACTATAGGTCTTGAATTATCTGGAGGTCAGCGGAATATGTCATGTAGCGGTGAAATGCTTAGATATGACATAGAACACAAATTGCGAAGGCAGCTGGCTACAGGTTGATTGACACTGAGGAACGAAAGCGTGGGGATCAAACAGGATTAGATACCATTGTAAGA
+
GGGGGGGGGGGGGGGGGGGGGGGGGGGGGGGGGGGFGGGGGGGGGGFGGGGGGGGGGGGGFGGGGGGGGGGGGGGGGFAFGGGGGGGGGGFGGGGGGGGGGGGGGGGGGGGGGGGDEEF?EFGGGGAGGGGGGGGGGDFEGGFC9;EFGGCEED?DF8D,?EFGGGDEF@FGG8FCE6,3@D@DDB?CCFF@CCFCF8D7CGGGGGGGGGDEFG>?FGFFFFGGFFFEFF?CC<<C6@F:FEE
@M00200:205:000000000-AKKM3:1:1101:18515:8425 1:N:0:1
ATTGGGTTTAAAGGGCGCGTAGACGGGCGACCGCGTCGATGGCTGAAAGCCCCCGGCTCAACCGGGGAACGGGCCTCGATACGGGTCGCCTCGAGTGGAGGAGGGGGACCTGGAACTGCCGGTGGAGCGGTGAAATGCGTTGAGATCGGCAGGAACGCCTGTGGCGAAAGCGAGGTCCTGGACTCCCACTGACGTTGAGGCGCGAAAGCCAGGGGAGCGAACGGGATTAGATACCCGGGTA
+
GGGGGGGGGGGGGGGGGGGGGGGGGGGGGGGGGGGGGGGGGGGGGGGGGGGGGGGGGGGGGGGGGGGGGGGGGGGGGGGGFGGGGGGGGGGGGGGGGGGGGGGGGGGGGGGGG>FGGGGGGGGGGGGGGGGGGGGFEGGGGGGGGGGFDEGGGGGGGEGGGGFGGGGGECFEGGGGEGGGGFGGGGFGGGGGGGGC85FFGGGGGECCCG@CGGDGDGG=DDDD<D<4FFFDE?CGFFB5)
@M00200:205:000000000-AKKM3:1:1101:11370:8436 1:N:0:1
ATTGGGTGTAAAGAGTTGCGTAGGTGGCATAGCAAGTAGGTAGTGAAAGCGTTCGGCTCAACCGAATATCCATTATCTAAACTGCTAAGCTAGAGGATGAGAGAGGTTATTGGAATTCCCAGTGTAGGAGTGAAATCCGTAGATATTGGGAGGAACACCGATGGCGTAGGCAGATAACTGGCTCATTCCTGACACTAAGGCACGAAAGCGTGGGGAGCAAACGGGATTAGATACCCTTGTA
+
GGGGGGGGGGGGGGGGGGGGGGGGGGGGGGGGGFEGGGGGGGGGGGGGGGGGGGGGGGGGGGGGGGGGGGG<FFGGGGGGGGGGGGGGGGGGGGGGGGGGGGGGFGGGGGGFFFGGGGGGGGGGGGGGFGGGGGGGGGGGGGEGGGGGGGGGGDGGGGGGEGGGGEGGGGGGD+E9EGGGGGGGGGGGGGGGGGGGFBFFFC5CEEGDGGGBCE;DEGGGGGGC@D<@FFEFGGGGFFFGF
@M00200:205:000000000-AKKM3:1:1101:10058:8438 1:N:0:1
ATTGGGTTTAAAGAGCTCGTAGGCGGCTTGTTGCGTCGTCCGTGAAATCCTGGGGCTCAACTCCAGGCTTGCGGGCGATACGGGCAGGCTAGGGTTCGGTAGGGGAGACTGGAATTCCTGGTGTAGCGGTGAAATGCGCAGATATCAGGAGGAACACCGGTGGCGAAGGCGGGTCTCTGGGCCGATACTGACGCTGAGGAGCGAAAGCGTGGGGAGCGAACAGGATTAGATACCCCAGTA
+
FFGGGGGGGGFGGGGGG@FGGGGGGGGBFGGGFCEGGGGG@FGGGGGGGGC@<@FDGGGGGGGFGFFGGDEGFGDCEGDGGGD4F@CGGGFBFFFF,=FFGGGGDEDGGGGGGGGGGCG=AFGG9CGCFGDGGGGGGGEEFGGGGGGG?::FCDGGFGDDFEDGGGGGGGG>EGGCGGGFCGFC>E5CFGGGCCDEGGCECFGGGEGF8*/?C5@DFCCCC<FD6FG?FFFGGGF*..7<
@M00200:205:000000000-AKKM3:1:1101:13617:8448 1:N:0:1
ATTGGGTTTAAAGGGTGCGTAGGCGGCGCGGAAAGTTGGGTGTGAAATCCCTCGGCTTAACCGAGGAATGGCGCCCAAAACTACCGTGCTCGAGGGAGACAGAGGTGAGCGGAACTTAGGGTGGAGCGGTGAAATGCGTTGATATCCTAAGGAACACCTGTGGCGAAAGCGGCTCACTGGGTCTCTTCTGACGCTGAGGCACGAAAGCTAGGGGAGCGAACGGGATTAGATACCCTTGTA
+
GGGGGGGGGGGGGGGGGGGGGGGGGGGGGGGGGGGGGGGGEGGGGGGGGGGGGGGGGGGGGGGGGGGGGGGGGGGGGGGGGGGGGGGGGGGGGGGGGGGGGGGFGGGGGGGGGGGGGGGGGGGGGGGGGGGGGGGGGGGGGGGGGGGFGGGGGGGGGGGGGGGGGGGFGGGGGGGFGGDGGGGGFGFGGGGGGGGGEFGGGGGGGGGGGGGGGC)9@CE=CCEGFGF29B9GGGGGF:FG
@M00200:205:000000000-AKKM3:1:1101:20918:8464 1:N:0:1
ATTGGGTTTAAAGCGTGTGTAGGCGGATCGTTAAGTACCTTGTGAAATCCCACGGCTCAACCGTGGAACTGCTGGGTATACTGGCGATCTTGAGCCACCTAGGGGCGAGCGGAACAAGCGGTGGAGCGGTGAAATGCGTAGATATCGCTTGGAACGCCGACGGTGAAAACAGCTCGCTGGGGGTGTGCTGACGCTGAGACACGAAAGCCAGGGGAGCGAACGGGATTAGATACCCGGGTA
+
GGGGGGGGGGGGGGGGGGGGGGGGGGGGGGGGGGGGGGGGGGGGGGGGGGGGGGGGGGGGGGGGGGGGGGGGGGGGGGGGGGGGGGGGGGGGGGGGGGGGGGGGGGGGGGGGGGGGGGGGGGGGGGGGGGGGGGGGGGGGGGGGGGGGGGGGGGGGGGGGGGGGGCGGGGGGGGGGGGGGGGGCGGGGGGGGGGGGGGGEGGGGGGGGGGFGGGFGFGGD<DGD(>444@AF+@EDEB)>
@M00200:205:000000000-AKKM3:1:1101:6648:8465 1:N:0:1
ACTGGGTTTAAAGGGCGCGTAGGTGGCGGCATAAGGCCGTGGTGAAAGTCCGGGGCTCAACTCCGGATCGGCCATGGCAACTGTGTCGCTGGGGCACCGTAGAGGCAGATGGAATTCCGGGTGTAGCGGTGGAATGCGTAGAGATCCGGAAGAACACCAGTGGCGAAGGCGGTCTGCTGGGCGGTGGGAGAGCAATCTCCCAATAGCCGACACTGAGGCGCGACAGCGTGGGGAGCAAACAGG
+
GGGGGGGGGGGGGGGGGGGGGGGGGGGGGGGGGGGGGGGGGGGGGGGGGGGGGGGGGGGGGGGGGGGEGGGGGEGGGGGGGGGGGGGGGGGGGGGGGGGGGGGGGGGGGFGGGGGGGGFGGGGGFGGGGGGGGGFGGGGGGGGGGGGGDCEGFGGGGDGFGGGGGGGGGGGGGGGGGGGGGGGGGGGGGDGG=?CGGGGGGGGGFGGGDEEECG=7?=CEGGED>GF>ED9GG5:DFF@EG?:
@M00200:205:000000000-AKKM3:1:1101:8442:8475 1:N:0:1
ATTGGGCTTAAAGGGCGCGTAGGTGGCCCGTTAAGTGGTTGGTGAAATCCCGGGGCTCAACTCCGGGGCTGCCGATCAGACTGGCGGGCTAGAGCACGGTAGGGGCAGATGGAATTCCCGGTGTAGCGGTGGAATGCGTAGAGATCGGGAAGAATACCAGTGGCGAAGGCGTTCTGCTGGGCCGTTGCTGACACTGAGGCGCGACAGCGTGGGGAGCAAACAGGATTAGATACCCGAGTAAGA
+
GGGGGGGGGGGGGGGGGGGGGGGGGGGGGGGGGGGGGGGGGGGGGGGGGGGGGGGGGGGGGGGGGGGGGGGGGGGGGGFFDFGGGGGGGGGGGGGGGGGFGGGGGGGDFFGGGGGGGFGGGGGFGGFGGFEGGG9DFGGGGGGGGGGGGEGGGGFGGGFGGGGGGGGGGGGGGDFFGGFFEEGGGGGDGGGGGFCFCCGGGGGGGGGGGEEDGGFGFGGFGGGG?*C?FFFGF68C:>FGGFF
@M00200:205:000000000-AKKM3:1:1101:3140:8483 1:N:0:1
ACTGGGTGTAAAGCGTGCGTAGGCTGTATTGAGAGTCATAGGTGAAATCCCCAGGCTTAACCTGGGAACTGCCCGTGAGACCTCAGTACTAGAGTGTGAGAGAGGATCGTGGAATACCTGGTGTAGCGGTGAAATGCGTAGAGATCAGGTGGAACACCGGTGGCGAAGGCGGCGATCTGGCTCATAACTGACGCTCAGGCACGAAAGCGTGGGTAGCAAACAGGATTAGATACCCCCGTA
+
GGGGGGGGGGGGGGGGGGGEEEGGGGGGGGGGGGGGGGGGGGGGGGGGGGGGGGGGGGGGGGGGGGGGGDGGGGFGGGGGGGFGGGGGG9?EEGGFGGGGGGGGGGGGGGGEGGG??BFFGEGGGGGGEFGGGGFFGGDECGFGFGGGFFGGGCFFFGEGGEGGGGGGGGG@EGGGGG9FGGGGFGEGFGGGDGDGCC:,7CEGGGGDGGGGGCFDFGGF5FFGBF*5?FAGCEFC>>EE
@M00200:205:000000000-AKKM3:1:1101:3497:8499 1:N:0:1
ACTGGGTTTAAAGGGTTCGTAGGTGGCCACTTAAGTCAGACGTGAAATCCCTCAGCTTAACTGGGGAACTGCGTCTGATACTGAGTGGCTTGAGTGCAGGAGAGGGATGCGGAATTCCAGGTGTAGCGGTGAAATGCGTAGATATCTGGAGGAACACCGGTGGCGAAGGCGGCATCCTGGACTGTAACTGACACTGAGGAACGAAAGCCAGGGGAGCAAACGGGATTAGATACACGTGTAAGA
+
GGGGGGFFEGGGGGGFGGGGFGGGGGCFGGGAEFGEEFGGGGGGGGGGGGGGGGGGGGGFFGGGGGGGFFFGGEGGGGGGGGGGGGGGGGGGGGGGGGGGGGGGGGGGGCFEEG?,FEFDGFFFFGGGGGGGGGGGGGGGGFFFFGGGFGGEGFDG@FFGGGGGGGGDGGGGDDEFCFGGGGGGGGGGGGF>EFFCEFEEECGGGEGC6E7CFGE<>GGFGGG3?3<<?F2CF,<C>@)7CFF
@M00200:205:000000000-AKKM3:1:1101:10554:8500 1:N:0:1
ACTGGGCTTAAAGTGTGCGCAGGTGGCCGCGCAAGTCGAGTGTGAAATCCCCGGGCTTAACTTGGGAATTGCGCTCGAAACTACGTGGCTGGAGTGTGGCAGAGGGAGGTGGAATTCCACGTGTAGCGGTGAAATGCGTAGAGATGTGGAGGAACACCAATGGCGAAGGCAGCCTCCTGGGCCAACACTGACACTCATGCACGAAAGCGTGGGGAGCAAACAGGATTAGATACCCCAGTAAGA
+
GGGGGGGGGGGGGGGGGGGGGGGGGGGGGGGGGGGGGGGGGGGGGGGGGGGGGGGGGGGGGGGGGGGGGGGGGGGGGGGGGGGGGGGGGGGGGGGGGGDGGGGGGGGGGGGGGGGGGGGGGGGGGGGGGGGGGGGGGGGGGGGGGGGFGGGGGGGGGGGGGGGGGGGGGGGDGGCFGGGGGGGGGGGGFCFGGGCFGGGGGGGGGEGGEGGGGGFGFGGGGGGG1CC2?FAFFFGCEDFGDFB
@M00200:205:000000000-AKKM3:1:1101:13557:8503 1:N:0:1
[truncated: 54,396,416 more chars]
