# Supplementary material for: Responses of rhizosphere soil bacteria to 2-year tillage rotation treatments during fallow period in semiarid southeastern Loess Plateau
Source: PeerJ. 2020 May 5;8:e8853. doi: 10.7717/peerj.8853 (PMC7207221; doi:10.7717/peerj.8853)
Supplement: Supplemental Information 3 [file peerj-08-8853-s003.gz › G1''L1.R1.fastq]

@M00200:207:000000000-ALC1F:1:1101:7706:11763 1:N:0:5
ATTGGGCTTAAAGGGCGCGTAGGCGGCCGCCTAAGTCAGACGTGAAATCCCCGGGCTCAACCCGGGAACTGCGTCCGATACTGGCAGGCTTGAATCCGGGAGAGGGATGCGGAATTCCAGGTGTAGCGGTGAAAAGCGTAGATATCTGGAGGAACACCGGTGGCGAAGGCGGCATCCTGGACCGGCATTGACGCTGAGGCGCGAAAGCCAGGGGAGCAAACGGGATTAGATACCCCAGTA
+
GGGGGGGGGGGGFGDGEGGGGGDGGDGGGGGGEFFGGGGGGGF@FGFGGGGGGGGGGGGFGGGGEEGGGGGGGGGGGGGGGGGGGGGGGGGGGGGGFGGGGGGGGGGGGFFGGCFFGFGGGGGGGGGGGFGGGFGGGGGGGGGGGGGGGGGGG@FGGGGGGCCFEGGECFEGGDGGGGGGFGGGGGDEC9FEGGGGDFDGGGDEED:C6CCFCGGDFGGDG@DFFBFFF=?FDGF@EFFF
@M00200:207:000000000-ALC1F:1:1102:7334:13651 1:N:0:5
ACTGGGTATAAAGGGCGTGTAGGCGGAAAGGAAAGTTAGATGTTAAATCTTGAGGCTCAACTTCAAGCCGGCATCTAATACTATCTTTCTAGAGGGTAGATGGAGAAAAGGGAATTCCACGTGTAGCGGTGAAATGCGTAGATATGTGGAAGAACACTAGTGGCGAAGGCGCTTTTCTAATTTACACCTGACGCTGAGGCGCGAAAGCAAGGGGAGCAAACAGGATTAGATACCCCCGTA
+
GGGGGGGGGGGGGGGGGGGGGGGGGGGGGGGGGGGGGGGGGGGGGGGGGGGGGGGGGGGGGGGGGGGGGGGGGGGGGGGGGGGGGGGGGGGGGGGGGGGGGGGGGGGGGGGGGGGGGGGGGGGGGGGGGGGGGGGGGGGGGGGGGGGGGGGGGGGGGGGGGGGGGGGGGGGGGGGGGGGGGGGGGGGGGGGGGGGGGGGGGGGGGGGGGGGGDGGGGGGGGGECFGGFGFFGGGGFFGFG
@M00200:207:000000000-ALC1F:1:1103:8876:6470 1:N:0:5
ACTGGGTGTAAAGGGTGCGTAGGCGACGCGGTAAGTCGGGTGTGAAATCTCGGGGCTTAACTCCGAAACTGCATTCGATACTGCCGTGCTTGAGGACTGGAGAGGAGACTGGAATTTACGGTGTAGCGGTGAAATGCGTAGATATCGTAAGGAAGACCAGTGGCGAAGGCGGGTCTCTGGACAGTTCCTGACGCTGAGGCACGAAGGTCAGGGGAGCAAACGGGATTAGATACCCCTGTA
+
FGGGGGGDGG9FGGGGGGGGGGGGGEE@FGGCGCFGGGEDCFGGEGFGGFG,FFGGGGGGG<F=FFGEGGGGFGGDFFGFGGGFGGGGGGGGGG8F@4AFGGGGG8:EFGGGGGGGGF<FEFGGGGGEGGGGGFGGGGGGGGGGGGEGFFGGFGFFGF<E>:CFEG7FGGGG8E89EEGGGGGFGGGGGGGGG5AECEGG=FGGGGGDC+CEGD3CDGGGGGGG*>F?GFGCFGGGCCGC
@M00200:207:000000000-ALC1F:1:1103:20587:16875 1:N:0:5
ATTGGGTTTAAAGTGTGCGCAGGCGGCGTCGCAAGTCGAGTGTGAAAGCCCCGGGCTTAACCTGGGAATTGCAGTCGATACTGGCAGGCTAGAGAACGGTAGAGGGAGGCGGAACTCCAGGTGTAGCGGTGAAATGCGTAGATATCTGGAAGAACACCGATGGCGAAGGCAACCTCCTGGGCCTGTTCTGACGCTGAGGCACGAAAGCGTGGGTAGCAAACAGGATTAGATACCCTCGTA
+
GGGGGGGGGGGGGGGGGGGGGGGGGGGGGGGGGGGGGGGGGGGGGGGGGGGGGGGGGGGGGGGGGGGGGGGGGGGGGGGGGGGGGGGGGGGGGGGGGGGGGGGGGGGGGGGGGGGGGGGGGGGGGGGGGGGGGGGGGGGGGGGGGGGGGGGGGGGGGGGGGGGGGGGGGGGGGGGGGGGGGGGGGGGGGGGGGGGGGGGGGGGGGGGGGGGGGGGGGGGGGGGGGGGFGFGGGGGGGGGG
@M00200:207:000000000-ALC1F:1:1103:10659:22659 1:N:0:5
ACTGGGTTTAAAGCGTGCGTAGGCGGTTTGTTAAGTCTGTCGTGAAAGCCCCGGGCTCAACCTGGGAATGGCGGTGGATACTGGCAGGCTAGAGTGCGGTAGAGGGTGGTGGAATTCCCGGTGTAGCAGTGAAATGCGTAGAGATCGGGAGGAACATCTATGGCGAAGGCAGCCACCTGGACAAGCACTGACGCTGAGGCACGAAAGCGTGGGGAGCAAACAGGATTAGATACCCTTGTA
+
GCGGGGGGGGGGGGGGGGGGGGGGGGFEGGEEGGGFCFFGFCGGGGGGGGG7FGGGGGGGGGGGGGDFDF<FG7F::=FFGGGGGFE:FGGGGGGC<@EFGGGGGGFF=FGGGGGG9F9FEGGGGGGDFGGCFGGGFGEGGG9FGGGDEGGDGGGGCCGCGFGFGGGGGGCG7E8:FGGG@>,6C8>FCFGGGGGGGGGD8FGGEGGGGGGGGGGDGGGGGGGGGGGFGFGGGGGGGGFF
@M00200:207:000000000-ALC1F:1:1104:20961:8436 1:N:0:5
ACTGGGTATAAAGCGTGCGTAGGTGGTCTTTTAAGTCGGATGTGAAATCCCTGAGCTTAACTTAGGAATTGCATTCGATACTGGGAGACTAGAGTATGGGAGAGGATGGTAGAATTCCAGGTGTAGCGGTGAAATGCGTAGAGATCTGGAGGAATACCGATGGCGAAGGCAGCCATCTGGCCTAATACTGACACTGAGGCACGAAAGCATGGGGAGCAAACAGGATTAGATACCCTCGTA
+
GGGGGGGGGGGGGGGGGGGGGGGGGGGGGGGGGGGGGGGGGGGGGGGGGGGGGGGGGGGGGGGGGGGGGGGGGGGGGGGGGGGGGGGGGGGGGGGGGGGGGGGGGGGGGGGGGGGGGGGGGGGGGGGGGGGGGGGGGGGGGGGGEFFGGGGGFAFEEFGGGGGGGGGGGGGGGGGGGGGFGGFGGGGGGGGGGGGGGGGGGGGGGGGGGGGGGGGGGGGGGGGGGGGGGGGGGGGGGDGG
@M00200:207:000000000-ALC1F:1:1105:15901:9226 1:N:0:5
ACTGGGTATAAAGGGCTCGTAGGCGGCCAACTAAGTCCGACGTGAAATCCCCAGGCTTAACCTGGGAACTGCGTCGGATACTGGATGGCTTGAATTCGGGAGAGGGATGCAGAATTCCAGGTGTAGCGGTGAAATGCGTAGATATCTGGAGGAATACCGGTGGCGAAGGCGGCATCCTGGACCGACATTGACGCTGAGGAGCGAAAGCCAGGGGAGCAAACGGGATTAGATACCCCGGTA
+
GFGGGGGGGGGGGGGGGGGGGGGGGGGGGGGGGGGGGGGGGGGGGGGGGGGGGGGGGGGGGGGGGGGGGGGGGGGGGGGGGGGGGGGGGGGGGGGGGGGGGGGGGGGGGFGGGGGGGGGGGGGGGGGGGGGGGGGGGGGGGGGGGGGGGGGGGGGGGGFDGGGGGGDGGGGGGEECCFFGGGGGGGGGCFEGGGEEEGGGGGGGGGGGFGGGEEGGCFGGGEEGG57FGFGGGFFGBDDD
@M00200:207:000000000-ALC1F:1:1105:24334:16372 1:N:0:5
ACTGGGTTTAAAGGGTGCGTAGGCGGGTTGCTAAGTCAGTGGTAAAAGCGTGTGGCTCAACCATACCAAGCCATTGAAACTGGTGATCTTGAGTGTAAACGAGGTAGGCGGAATGTGACGTGTAGCGGTGAAATGCTTAGATATGTCACAGAACCCCGATTGCGAAGGCAGCTTACCAGCATACAACTGACGCTGAGGCACGAAAGCGTGGGTATCAAACAGGATTAGATACCCCCGTA
+
GGGGGGGGGGGGGGGGGEGGGGGGGGGGGGGGGGGGGGGGGGGGGGGGGGFGGGGGGGFGFGGGGGGGGGGGGGGGGGGGGGGGGGGGGGGGGGGGGGGGGGGGGGGGGGGGGGGGGGGGGGGGGGGGGGGGGGGGGGGGGGGGGGGGGGGGGGGGGGGGEGGGGGGGGGGGGGGGGGGGGGGGGGGGGGGGGGGGGGGGGGGGGGGGGGGGGGGGFFGGFGFGFGGGGFGGEGGGFGG
@M00200:207:000000000-ALC1F:1:1106:21757:11690 1:N:0:5
ACTGGGTATAAAGGGTGCGTAGGCGGCGCGGTAAGTCGGGTGTGAAATCTCGGAGCTTAACTCCGAAACTGCATTCGATACTGCCGTGCTTGAGGACTGGAGAGGAGACTGGAATTTACGGTGTAGCGGTGAAATGCGTAGATATCGTAAGGAAGACCAGTGGCGAAGGCGGGTCTCTGGACAGTTCCTGACGCTGAGGCACGAAGGTCAGGGGAGCAAACGGGATTAGATACCCTAGTA
+
GGGGGGGGGGGGGGGGGGGGGGGGGGGGGGGGGGGGGGGGGGGGGGGGGGGGGGGGGGGGGGGGGGGGGGGGGGGGGGGGGGGGGGGGGGGGGGGGGGGGGGGGGGGGGGGGGGGGGGGGGGGGGGGGGGGGFGGGGGGGGGGGGGGGGGGGGGGGGGGGGGGGGEGGGGCCEGGGGGGGFGGGGGGGGGGGGGGGGGGGGFGGGEGGGGGGGGGGGGGGGGGGGGFGFFCFGGGGCGGG
@M00200:207:000000000-ALC1F:1:1108:19330:4167 1:N:0:5
ATTGGGTGTAAAGGGTGCGCAGGCGGTTGTGTAAGACAGGTGTGAAATCCCCGGGCTCAACCTGGGAATGGCGCTTGTGACTGCACGGCTAGAGTACGGCAGAGGGGGGTGGAATTCCACGTGTAGCAGTGAAATGCGTAGAGATGTGGAGGAACACCGATGGCGAAGGCAGCCCCCTGGGCCGATACTGACGCTCATGCACGAAAGCGTGGGGAGCAAACAGGATTAGATACCCGTGTA
+
CFECFG;CCEFEGFEGGGGGEGDCFE::FBCCFFGCFGFGGGGEFDFGGGFGGCEGEDFGGGGGFG@EFGGGGGG,FFGGGGGGGGGGGEBFGFFFFGGGGDCFGDGGG:CGFFGGGGGGGGGGGGGDFFGFFFGGGGCGECEFCFGGGGGDGGGGG5C?8CGGGCGEEEGGGGEEGEGGGGGGGGEGGGGGC8=CCFGGGGGGEGCFDGG5EG?CDEGC8<<CBCGG4=*:<F4C75:C
@M00200:207:000000000-ALC1F:1:1108:26170:19819 1:N:0:5
ACTGGGCTTAAAGCGCGTGTAGGCGGGACGGCACGTCGGTCGCTGAAATCCCCCGGCTTAACCGGGGAACGGGCGCCGATACGACCGTCCTGGAGGGACGTGGGGGGACCTGGAACTTCCGGTGGAGCGGTGAAATGCGTTGAGATCGGAAGGAACGCCCGTGGCGAAAGCGAGGTCCTGGACGTCTACTGACGCTGAGACGCGAAAGCCAGGGGAGCGAACGGGATTAGATACCCCTGTA
+
GGGGGGGGGGGGFGEGGGGGGGGGGGGGGGGGGGGGGGGGGGGGGGGCGGGGGGGGGGGGFFGGGGGGGGGGGGGGGGGGGGGFEGGGGGGGGGGGGDFGG>FCEFGDEEGGGGGGGGGGGGGGGGFFGGGEGGGGGGGGGGGGGFGGGGGGGGGFE>EGGEGGGEEGGGGGEEEE>FDFGFGGEGCCFGGGGGGGGGFFGGGGGGGGGCGG:885CECGGGG>29)9D?FGF><FFG39F
@M00200:207:000000000-ALC1F:1:1109:2483:10134 1:N:0:5
ATTGGGTTTAAAGAGCGTGTAGGCGGTCCGGTAAGTCCGCTGTGAAAGTCGGGGGCTCAACCCTCGAATGCCGGTGGATACTGTCGGGCTAGAGTGCGGAAGAGGCGAGTGGAATTCCTGGTGTAGCGGTGAAATGCGCAGATATCAGGAGGAACACCAATTGCGAAGGCAGCTCGCTGGGACGTAACTGACGCTGAGACGCGAAAGCGTGGGGAGCAAACAGGATTAGATACCCGGGTA
+
GGGGGGGGGGGGGGGGGGGGGGGGGGGGGGGGGGGGGGGGGGGGGGGGGGGGGGGGGGGGGGGGGGGGGGGGGGGGGGGGGGGGGGGGGDGGGGGGGGGGGGGGGGGGGGGGGGGGGGGGGGGGGGGGGGGGGGGGGEGGGGGGGGGGGGGGGGGGGGGGGGFGGGGGGGGGGGGG>EGGGGGGGGGGGCFGGGGGGGGFGGGGGE=FGEGGGGGGGGGGGGGGGGFG?FGGGGGGGDDG
@M00200:207:000000000-ALC1F:1:1109:8316:15074 1:N:0:5
ATTGGGTATAAAGGGTGCGTAGGCGGCTATATTAGTCAGATGTTAAATTCTGAGGCTCAACCTCAGAATCGCATTTGAAACGGTATAACTAGAAGAAGTAACAGGCAAGCAGAACTCACGGTGTAGGGGTGAAATCCGTTGATATCGTGGGGAATACCAAATGCGAAGGCAGCTTGCTGGTGCTCTCTTGACGCTGAGGCACGACAGCGTGGGTAGAGAATGGTATTAGATACACTTGTA
+
9AEDGGFGGGG@A<-CF@CBF:7,:@+@,CF@<9FAFGACA@CEFGAE,,EFGG?7F,@CE<EFGFG<FFGGG7:E9<CA,DBCFCCA<F,FCF<FF@FD9,CE@FGF<FC<BFFFGGGA+D@8?9,8:C>FFD?FEE=F+FAEF<?==C:FGC<D,@,@FG<D+>BFFECGGDEF+33>D899,@D9E,D,3C>85>B8=:?8*:CFGE>8547>+1<+ACG11;?2);D>++;++;F7
@M00200:207:000000000-ALC1F:1:1109:6533:17737 1:N:0:5
ATTGGGTGTAAAGAGTTCGTAGGCGGTTTGTTAAGTCGAATGTGAAAGCCCTGGGCTCAATCCAGGAAGTGCATTCGATACTGGCAAGCTAGAGTGCAGGAGAGGAAGGCGGAATTCCAGGTGTAGAGGTGAAATTCGTAGATATCTGGAGGAACAACAGAGGCGAAGGCGGCCTTCTGGACTGTCACTGACGCTGAGGAACGAAAGCGTGGGGAGCAAACAGGATTAGATACCCCTGTA
+
GGGGGGGGGGGGGGGGGGGGGGGGGGGGGGGGGGGGGGGGGGGGGGGGGGGGGGGGGGGGGGGGGGGGGGGGGGGGGGGGGGGGGGGGGGGGGGGGGGGGGGGGGGGGGGGGGGGGGGGGGGGGGGGGGGGGGGGGGGGGGGGGGGGGGGGGGGGGGGGGGGGGGGGGGGGGGGGGGGGGGGGGGGGGGGGGGGGGGGGGGGGGGGGGGGGGGGGGGGGGGGGGGFB<?FGGGGGGFGGG
@M00200:207:000000000-ALC1F:1:1110:17288:2374 1:N:0:5
ACTGGGTTTAAAGGGTGCGTAGGCGGGCAGGTAAGTCCGTGGTGAAATCTCTGAGCTTAACTCAGAAACTGCCATGGATACTATTTGTCTTGAATATTGTGGAGGTAAGCGGAATATGTCATGTAGCGGTGAAATGCTTAGATATGACATAGAACACCAATTGCGAAGGCAGCTTACTACACAGTAATTGACGCTGAGGCACGAAAGCGTGGGGATCAAACAGGATTAGATACCCCGGTA
+
FGGGG<C@;FFFDDFF;FGGGG7FEGGGGGG6CFE@FFG@FGGGGGGG<EGFAFGGFFGGGGDFGGGGGGFCG<FDGGGCFGF9FGGGGFDEFGFFGGGGFGDFEGGGGG>BE7DFGGEGFCFEFG9>+BFGGGGGFFGEG9D<DFDCFAFG9FGF,@EFGC@GE:<CECCEGFCGGGFAFCEFCEA;,7;BE7>CEGFGGGGGGCGGGGGC*18*CCGGGF?5>4@/?FCCEFGGGGGG
@M00200:207:000000000-ALC1F:1:1110:19751:19714 1:N:0:5
ATTGGGCATAAAGCGCGCGTAGGTGGCCAATTAAGTCAAATGTGAAATCCCCGAGCTTAACTTGGGAATTGCATTCGATACTGGTTGGCTAGAGTATGGGAGAGGATGGTAGAATTCCAGGTGTAGCGGTGAAATGCGTAGAGATCTGGAGGAATACCGATGGCGAAGGCAGCCATCTGGCCTAATACTGACACTGAGGTGCGAAAGCATGGGGAGCAAACAGGATTAGATACCCGAGTA
+
GGGGGGGGGGGGGGGGGGGGGGGGGGGGGGGGGGGGGGGGGGGGGGGGGGGGGGGGGGGGGGGGGGGGGGGGGGGGGGGGGGGGGGGGGGGGGGGGGGGGGGGGGGGGGGGGGGGGGGGGGGGGGGGGGGGGGGGGGGGGGGGGGGGGGGGGGFGGGGGGGGGGGGGGGGFGGFFGGGGGGFGFGGGGGGGGGGGGGGGGGGGGGGGGGGFGGEFGGGGGGGGGGGGFGFGGGGGDGGGG
@M00200:207:000000000-ALC1F:1:1111:12249:7627 1:N:0:5
ACTGGGCTTAAAGCGTGCGCAGGCGGCTTTTTAAGACAGGTGTGAAATCCCCGGGCTTAACCTGGGAATGGCGCTTGTGACTGGGAAGCTGGAGTGCGGCAGAGGGGGATGGAATTCCACGTGTAGCAGTGAAATGCGTAGAGATGTGGAGGAACACCGATGGCGAAGGCAGTCCCCTGGGTCAGCACTGACGCTCATGCACGAAAGCGTGGGGAGCAAACAGGATTAGATACCCCGGTAGTCC
+
GGGGGGGGGGGGGGGGGGGGGGGGGGGGGGGGGGGGGGGGGGGGGGGGGGGGGGGGGGGGGGGGGGGGGGGGGGGGGGGGGGGGGGGGGGGGGGGGGGGGGGGGGGGGGGGGGGGGGGGGGGGGGGGGGGGGGGGGGGCFGGGGGGGGFGGGGGGGGGGGGGGGGGGGGGGGFFGGGGGDFFGGGGGGGGGGGGGGGGGGGGGCEGGGGGGGGD(5CGDGGGGGGGGFGFGGGGGCBGGD1+65
@M00200:207:000000000-ALC1F:1:1112:15648:5732 1:N:0:5
ACTGGGTTTAAAGGGCGCGTAGGCGGGATGGCAAGTCAGTCGTGAAATCTCTCGGCTCAACCGAGAAACGTCGGCTGATACTGCCGTTCTTGAGGGATGCAGAGGAGACTGGAATTCCCGGTGTAGCGGTGAAATGTGTAGAGATCGGGAGGAACACCGGTGGCGAAGGCGGGTCTCTGGGCATTTCCTGACGCTGAGGCGCGAAAGCGTGGGGAGCAAACGGGATTAGATACCCGCGTA
+
GGGGGGGGGGGAFGGGGGGGGGGGGGGGGGGGGGGGGGGGGGGGGGGGGGGGGGGGGGGGGGGGGGGGGGGGGGGGGGGGGGGGGGGGGGGGGGGGGGGGGGG@FGGGGGGGGGGGGGGGGGDGGGGGGGGGGGGGGGGGGGGGGFFGGGGGGGGGGGGEEGGGGGD7FGGGGGGGCFGGGGGGGGGFGGGGGGGGGGGGCEDGGGGGGDGGGDEGGFFFG<>CDDFCFFGGEGGGFGGD
@M00200:207:000000000-ALC1F:1:1112:11931:20351 1:N:0:5
ATTGGGTTTAAAGCGAGCGTAGGTGGCTTAATAAGTCAGATGTGAAATCCCCGGGCTTAACCTGGGAACTGCATCTGATACTGTTGGGCTAGAGTAGGTGAGAGGGAGGTAGAATTTCAGGTGTAGCGGTGAAATGCGTAGAGATCTGAAGGAATACCGATGGCGAAGGCAGCCTCCTGGCATCATACTGACACTGAGGTTCGAAAGCGTGGGTAGCAAACAGGATTAGATACCCCAGTA
+
G<EFEFFC-CE9FGGFFGGECF@CEFGFFCGGGEF@FFFGFDECGG@CFG<FC:BFEFFGFEFGGFEFFDGGGGGGGC<FG<FEEGGG8,9CFCEFFC<FEDE=BF:FEBEGCFFCBFFFGGGGGGGGG?CFGGGGGGFEEGGAE<BFAC=FFCF<FGGGGGGGGGDGG7FGG>@E8:E:D>;DFGGCF:CC?CFC9DFG>DECCECG=EGGGGGGF9C6CFFF4FC4>F7D@?<:57FG
@M00200:207:000000000-ALC1F:1:1113:16974:18303 1:N:0:5
ATTGGGTGTAAAGGGTGCGTAGGTGGCGATGAAAGTTCGATGTGAAATCTCCGGGCTTAACCCGGAAAAGGCATTGAAAACTCTGTCGCTGGAGGTTTGGAGGGGGGACTGGAATTCTTGGTGTAGCAGTGAAATGCGTAGATATCAAGAGGAACACCAGTGGCGAAGGCGGGTCCCTGGACAACACCTGACACTGAGGCACGAAAGCTAGGGGAGCAAACAGGATTAGATACCCGTGTA
+
GGGGGGGGGGGGGGGGGGGGGGGGGGGGGGGGGGGGGGGGGGGGGGGGGGGGGGGGGGGGGGGGGGGGGGGGGGGGGGGGGGGGGGGGGGGGFGGGGGGGGGGGGGGGGGGGGGGGGGGGGGGGGGGGGGGGGGGGGGGGGGGGGGGGGGGGGGGGGGGGGGGGGGGGGGGGGGGGGGGGGGGGGGGGGGGGGGGGGGGGGGGGGGGGGGGGGGGGGGGGGGGGGGGGGFGGGGGGFDFF
@M00200:207:000000000-ALC1F:1:1114:3182:15623 1:N:0:5
ATTGGGTATAAAGGGAGCGTAGGCGGTATGGTAAGCCAGATGTGAAAGCCCGAAGCTTAACTTCGAGGATTGCATTTGGAACTATCAAACTAGAGTACAGGAGAGGTAAGTGGAATTCCTAGTGTAGCGGTGAAATGCGTAGATATTAGGAAGAACACCAGTGGCGAAGGCGACTTACTGGACTGAAACTGACGCTGAGGCTCGAAAGCGTGGGGAGCGAACAGGATTAGATACCCCTGTA
+
GGFGGGGFGGGGGGGGGGGGGGGGGGGGGGGGGGGGGGGGGGGGGGGGGGGCFFGGGFGGGGGGGGGGGGGGGGGGGGGGFFFFGGGGGGFGFFGFGGGGGGGGGG=FGGGGFGGFCG5EAFFEFGGDGGGGGGGCFGE@FGG9FFFDGGFGGGGGGGGGGGGGGGGGGGGGGGDGFGGGGFGGGGCDFGGGFG>GGGGFFEFEG6CGGEEGDEGGGGGGGGEFFFGFGFGGGFFC<CFF4
@M00200:207:000000000-ALC1F:1:1114:10224:20986 1:N:0:5
ACTGGGCATAAAGCGTGCGTAGACGGTTATTTAAGTCGGGTGTGAAAGCCCCGGGCTCAACCTGGGAATTGCATTCGAGACTGAATAGCTAGGGTACGGTAGAGGGAAGTGGAATTTCCGGTGTAGCGGTGAAATGCGTAGATATCGGAAGGAACATCAGTGGCGAAAGCGACTTCCTGGACCAGTACCGACGTTCAGGCACGAAAGCGTGGGGAGCAAACAGGATTAGATACCCTTGTA
+
FFGFGGGGGFGGGGGEGGGGGGEGGGGG;FFG<EFGGGDGGGGGGGFFGGGG>EGGGFGGGGGGGG8EFGDGGGGGFDAAFGGGGGGGGGGGGGGFGGDGGGGGG7C=FGGGGGFFGFFGDGGGGGGGGEGGGGGGGGG>@FGGGGDG>@FGDFGGDFFGGGGGGCG*>FCEGGGGGGGGDFGFG@FF<EGG>C@FGF9;EGGCC7=?CGEEDC=*99FFGGG4:FGFGFGGGFGGGGFC
@M00200:207:000000000-ALC1F:1:1115:5543:18958 1:N:0:5
ACTGGGTATAAAGCGTGCGTAGGTGGTTTGTTAAGTCTGATGTGAAAGCCCTGGGCTCAACCTGGGAATGGCATTGGATACTGGCGAGCTAGAGTGCGGTAGAGGGCAGTGGAATTCCCGGTGTAGCAGTGAAATGCGTAGAGATCGGGAGGAACATCTGTGGCGAAGGCGACTGCCTGGACCAGCACTGACACTGAGGCACGAAAGCGTGGGGAGCAAACAGGATTAGATACCCCGGTA
+
GGGGGGGGGGGGGGGGGGGGGGGGGGGGGGGGGGGGGGGGGGGGGGGGGGGGGGGGGGGGGGGGGGGGGGGGGGGGGGGGGGGGGGGGGGGGGGGGGGGGGGGGGGGGGGGGGGGGGGFGGGGGGGGGGGGGGGGGGGGGGGGGGGGGGGGGGGGGGGGGGGGGGGGGGGGGGGEGGGGGGGGGGGGGGGGGGGGGGGGGGGGGGGGGGGGGGGGGGFEF8>FFGGGFGBCFGGGDGGFG
@M00200:207:000000000-ALC1F:1:1116:24264:9633 1:N:0:5
ACTGGGTATAAAGGGAACGCAGGCGGTTTTTTAAGTCTGATGTGAAAGCCTTCGGCTTAACCGAAGTCGTGCATTGGAAACTGGAAGACTTGAGTGCAGAAGAGGAGAGTGGAACTCCATGTGTAGCGGTGAAATGCGTAGATATATGGAAGAACACCAGTGGCGAAAGCGGCTCTCTGGTCTGTAACTGACGCTGAGGTTCGAAAGCATGGGTAGCAAACAGGATTAGATACCCTTGTA
+
GGGGGGGGGGGGGGGGGGGGGGGGGGGGGGGGGGGGGGGGGGGGGGGGGGGGGGGGGGGGGGGDGGGGGGGGGGGGGFFGGGGGGGGGGGGGGGGGGGGGFFGGGGGGGGGGGGGGGGGGGGGGGGGGGGGGGGGGGGGGGGGGGGGGGGGGGGGGGGGGGGGGGGGGGGGGGGGGGGGGGGGGGGGGGGGGGGGGGGGGGGGGGGGGGGGGGGGDGGGGGGGGFGGFEEGGGGGAFFGG
@M00200:207:000000000-ALC1F:1:1117:12557:8570 1:N:0:5
ATTGGGTTTAAAGGGCGCGTAGGCGGGCTATCAAGTCCGGGGTGAAATCCTTCGGCTTAACCGGAGAACGGCCTTGGATACTGGTAGTCTTGAGGGAGGTAGGGGCACGCGGAACTTCCGGTGGAGCGGTGAAATGCGTTGATATCGGAAGGAACGCCGGTGGCGAAAGCGGCGTGCTGGCCCTCTTCTGACGCTGAGGCGCGAAAGCCAGGGGAGCGAACGGGATTAGATACCCCAGTA
+
GGGGGGGGGGGGGGGGGGGGGGGGGGGGGGGGGGGGGGGGGGGGGGGGGGGGGGGGGGGGGGGGGGGGGGGGGGGGGGGGGGGGGGGGGGGGGGGGGGGGGGFGGGDGDGGGGGGGGGGGGGGGGGGGGGGGGGGGGGGGGGGGGGGGGGGGGGGGGGGGGGGGGGGGGGGGGGGDGGFDGGGGGGGGGFGGGGGGGFGGEGEGGD3CFGGGGGGGGGGGGGGG@GGGGFFGGGGGFGFG
@M00200:207:000000000-ALC1F:1:1117:8804:9004 1:N:0:5
ATTGGGTATAAAGGGCTCGTAGGCGGCCAACTAAGTCGGATGTGAAATCCCCAGGCTTAACCTGGGAACTGCATCCGATACTGGATGGCTTGAATCCGGGAGAGGGATGCGGAATTCCAGGTGTAGCGGTGAAATGCGTAGATATCTGGAGGAACACCGGTGGCGAAGGCGGCATCCTGGACCGGCATTGACGCTGAGGAGCGAAAGCCAGGGGAGCAAACAGGATTAGATACCCTGGTA
+
GGGGGGGGGGGGGGGGGGGGGGGGGGGGGGGGGGGGGGGGGGGGGGGGGGGGGGGGGGGGGGGGGGGGGGGGGGGGGGGGGGGGGGGGGGGGGGGGGGGGGGGGGGGGGGGGGGGGGGGGGGGGGGGGGGGGGGGGGGGGGGGGGGGGGGGGGGGGGGGGGGGGGGGGGGGGGGGGGGGGGGGGGGGGGGGGGGGGGGGGGGGGGGDFFGGGGGGGGGDGGGGGFGGGGFGGGG4CFGFG
@M00200:207:000000000-ALC1F:1:1117:6294:10282 1:N:0:5
ATTGGGTTTAAAGGGTCCGCAGGCGGTCTTATAAGTCAGTGGTGAAAGCCTACAGCTCAACTGTAGAACTGCCATTGATACTGTAAGACTTGAATTCGGTCGAAGTGGGCGGAATATGACATGTAGCGGTGAAATGCTTAGATATGTCATAGAACACCGATAGCGAAGGCAGCTCACTAGGCCTGGATTGACGCTCAGGGACGAAAGCGTGGGGAGCAAACAGGATTAGATACCCCAGTA
+
GGGGGGGGGGGGGGGGGGGGGGGGGGGGGGGGGGGGGGGGGGGGGGGGGGGGGGGGGGGGGGGGGGGGGGGGGGGGGGGGGGGGGGGGGGGGGGGGGGGGGGGGGGGGGGGGGGGGGGGFGGGGGGGGGGGDGGGGGGGGGGGGGGGGGGGGGGGGGGGGGGGGGDGGGGGGGGGGGGGGGGGGGGGGGGGGGGGGGGGGGGGCEGGGEGGGGGDGGGGGGGGGFGGGGFGGGG:FFGFG
@M00200:207:000000000-ALC1F:1:1117:26113:18515 1:N:0:5
ATTGGGTTTAAAGCGCACGTAGGCGGATATTTAAGTCAGGGGTGAAATCCCAGAGCTCAACTCTGGAACTGCCTTTGATACTGGGTATCTCGAGTATGGAAGAGGTGAGTGGATTTCCGAGTGTAGAGTTGAAATTCGTAGATATTCGGAGGAACACCAGTGGCGAAGGCGGCTCACTGGTCCATTACTGACGCTGAGGTGCGAAAGCGTGGGGAGCAAACAGGATTAGATACCCAAGTA
+
F<FFGGCBFGGGGGGDCGG@FGEGGG>FEFGGGGGGGGGGGGGEEGGACF8F8FFGG,FGG<9F<D98FE@,<FFGFGEFE<,CFFFFFGGC<:CCCFGGGGCGCCFD,<F7F,C=FGDCEF<,5,,E,5<EF<<??<4,A7A5CE?E<CF:>FEDGC@8FGCGDCGG7:F+3*@C,@F7B,?9>2DB:D@BC5EEEGDGC1/;EF5?EGGGG=C5=FG7=4FC4D7094:FGG4*.*1?
@M00200:207:000000000-ALC1F:1:1118:20505:24582 1:N:0:5
ATTGGGTTTAAAGCGTGCGCAGGCGGTTATGTAAGACAGGTGTGAAATCCCAGGGCTCAACCTTGGAACTGCATTTGTGACTGCATAGCTAGAGTACGGTAGAGGGGGATGGAATTCCGCGTGTAGCAGTGAAATGCGTAGATATGCGGAGGAACACCGATGGCGAAGGCAATCCCCTGGACCTGTACTGACGCTCATGCACGAAAGCGTGGGGAGCTAACAGGATTAGATACCCGTGTA
+
GGGGGGGGGGGGGGGGGGGGGGGGGGGGGGGGGGGGFGGGGGGGGGGGGGGGGGGGGGGGGGGGGGGGGGGGGGGGGGGGGGGGGGGGGGGGGGGGGGGGGGGGGGGGDGGGGGGGGGGGGGGGGGGGGGGGGGGGGGGGGGGGGGGGGGGGEGGGGGGGGGDGGGGGGGGGGFEGCFGGGFGGGGGGGGGGGGGGEGGGGGCGGGGCGEGGGDCDB,4:FFGB/4FFGFGGGGGGGGFF
@M00200:207:000000000-ALC1F:1:1119:21606:6433 1:N:0:5
ATTGGGCATAAAGGGTGCGTAGGCGGCGCGGTAAGTCGGGTGTGAAATCTCGGAGCTTAACTCCGAAACTGCATTCGATACTGCCGTGCTTGAGGACTGGAGAGGAGACTGGAATTTACGGTGTAGCGGTGAAATGCGTAGATATCGTAAGGAAGACCAGTGGCGAAGGCGGGTCTCTGGACAGTTCCTGACGCTGAGGCACGAAGGTCAGGGGAGCAAACGGGATTAGATACCCTCGTA
+
GCEGFGGFFGFFFGDGGGEFFGEDGD:FGGGGCCFFGGGGFBFGGGGGDFGGGDGGG<EFGFAEGGGGGCFAFGGGGGGGGGGGGGFGDG<EFE<E=<FDDE=FEFGGGGGGFFGGFFGGD<DFDAEGGGGGGFBGGGGGD:FFGGCGGGCFCFG77DFGGGCEF1>BFFGD8CEFGGGGGGC;CGGGGGGFGGGGCFFGEFE*:5E7@FFFGG=DGDFGGDDDCDG4097CFGGGGDFC
@M00200:207:000000000-ALC1F:1:1119:12896:7062 1:N:0:5
ATTGGGTATAAAGGGCACGTAGGCGGTGAATCGGGTTGAAAGTGAAAGTCGCCAAAAAGTGGCGGAATGCTCTCGAAACCAATTCACTTGAGTGAGACAGAGGAGAGTGGAATTTCGTGTGTAGGGGTGAAATCCGTAGATCTACGAAGGAACGCCAAAAGCGAAGGCAGCTCTCTGGGTCCCTACCGACGCTGGGGTGCGAAAGCATGGGGAGCGAACAGGATTAGATACCCTCGTA
+
GGGGGGGGGGGGGGGGGGGGGGGGGGGGGGGGGGGGGGGGGGGGGGGGGGGGGGGGGGGGGGGGGGGGGGGGGGGGGGGGGGGGGGGGGGGGGGGGGGGGGGGGGGGGGGGGGGGGFGGGGGGGGGGGGGGGGGGGGGGGGGGGGGGGGGGGGGGGGGGGGGGGGGGGGGGGGGGGGGGGGGGGGGGGGGGGGGGGGGGGGGGGGGGGGGGGGGGGGGGGGGCFGGGGGFGGGGDDCD
@M00200:207:000000000-ALC1F:1:1119:10897:13361 1:N:0:5
ATTGGGTTTAAAGGGTGCGTAGGTGGTTTGGCAAGTTAGTAGCGTAACTCCGGAGCTCAACTTCGGAACTACTACTAAAACTGTCGGACTTGAGTGCAGGAGGGGCAACTGGAATTTCTAGTGTAGCGGTGGAATGCGTAGATATTAGGAAGAACACCGGTGGCGAAGGCGAGTTGCTGGACTGTAACTGACACTGAGGCACGAAAGCGTGGGGAGCAAACAGGATTAGATACCCCAGTA
+
GGGGGGGGGGGFGGDGGGGFEGGGDGG8FEGGGGGGGGGGGGGGGGGGGGGGEGGGGG9<FGGGGDGGGGGGDGGGGGGGGGGGGGGDGEFGGGFFGGGGGGGCEFGEGGGGGFE<FGGGFEFFGGGGGGGGGFGGGGGGGGGCCGEGGGG8>FGGGGGGGGGGGGGGGGGGGGGGGGGGGGGFG@FGGGGGF?BECFGFEGEGGGGGGGGGGGDGGGGGGGGCEDFGGFGFD+9FGD@D
@M00200:207:000000000-ALC1F:1:2102:8766:6943 1:N:0:5
ATTGGGTATAAAGGGCGCGTAGGCGGTCTTCTAAGTCCGATGTTAAAGACCGGGGCTCAACCCCGGCACGGCGTTGGATACTGGTAGGCTTGACGGCTGGAGAGGCGAGTGGAATTACCAGTGTAGCGGTGGAATGCGTAGATACTGGTAGGAACACCTATGGCGAAGGCAGCTCGCTGGACAGCACGTGACGCTGAGGCGCGAAAGTGTGGGGAGCAAACCGGATTAGATACCCGGGTA
+
EFGGGGGCFEFGGGGGGGGF:FEGGGGGGGGFFGGGGGG@FGGGGG@FGGGGEFGGGGGGGGGGGGGGGGGGGEGGGFGGGGGGGFGFGGGC?FECFGGG8FDFGGGGG+@CGGFGGGG<FFGGFGGGGGBG:CFGGEGGGGGGGGDFFFGGG9FGGDGGG4;FG@FGGGGGGGGGGGGGFGGGGGGGGGGGDGGG58FFG=C??8E:FFCEEEDGDGGGGGGGDCDGG4CCFFGGGGD)
@M00200:207:000000000-ALC1F:1:2102:21939:25104 1:N:0:5
ATTGGGTTTAAAGCGCGCGTAGGCGGTTTGTTAAGTCAGATGTGAAATCCCCGGGCTCAACCTGGGAATGGCATTTGAGACTGGCAGGCTAGAGTATGGTAGAGGTGAGTGGAATTTCAGGTGTAGCGGTGAAATGCGTAGAGATCTGAAGGAACATCAGTTGCGAAGGCGACTCACTGGGCCATTACTGACGCTGAGGTGCGAAAGCGTGGGTAGCAAACAGGATTAGATACCCGTGTA
+
GFGGGGGGGGGGGGGGGGGGGGGGGGGGGGGGGGGGGGGDGGGGGGGGGGGGGGGGGGGGGGGGGGGGGGGGGGFGCAFGGGGGGGGGGGGGGGGGGGGGGGGGGGGGGGCFDFGGFGGGGGGGGGGGG@FGGGGGFGGGEGCFGGGGGGGGGGGGGGFGG55E:CF@EGGGGGGGG@FGG@D>FCEDECFGEGGG:,:CGGEEEGDF5*=*CEGDFGGGGGGGGGGGFFGGGG*/9DF9
@M00200:207:000000000-ALC1F:1:2103:8149:5944 1:N:0:5
ACTGGGTTTAAAGGGCGTGTAGGCGGTTTTGACAGTCAGATGTGAAATCCCCGGGCTTAACCTGGGAGCTGCATTTGAGACGTTAAGACTAGAGTGTGAGAGAGGGTTGTGGAATTCCCAGTGTAGAGGTGAAATTCGTAGATATTGGGAAGAACACCGGTGGCGAAGGCGGCAACCTGGCTCATTACTGACGCTGAGGCGCGAAAGCGTGGGGAGCAAACAGGATTAGATACCCCAGTA
+
GGGGGGGGGGGGGGGGGGGGGGGGGGGGGGGGGGGGGGGGGGGGGGGGGGGGGGGGGGGGGGGGGGGGGGGGGGGGGGGGGGGGGGGGGGGGGGGGGGGGGGGGGGGGGGGGGGGGGGGGGGGGGGGGGGGGGGGGGGGGGGGGGGGGGGGGGGGGGGGGG+=FEGGGGGGGGGGGGGGGGGGGFGFFFGGGGGGGGGGGGGGGGGGGGGGGGEGGGGGGGGGGGGGFGFGGGGGCDGGG
@M00200:207:000000000-ALC1F:1:2104:24565:9038 1:N:0:5
ATTGGGTGTAAAGGGCGCGTAGGTGGCTTGGTAAGCGTGTGGTGAAAGTCCGGGGCTCAACCCCGGATCTGCCGTGCGAACTGCCGAGCTTGAGCATTGTAGAGGCAGGTGGAATTCCGGGTGTAGCGGTGGAATGCGTAGAGATCCGGAAGAACACCAGTGGCGAAGGCGGCCTGCTGGGCAATTGCTGACACTGAGGCGCGACAGCGTGGGGAGCAAACAGGATTAGATACCCGAGTA
+
GGGGGGGGGGGGGGGGGGGGGGGGGGGGGGGGGGGGGGGGGGGGGGGGGGGGGGGGGGGGGGGGGGGGGGGGGGGGGGGGGGGEFGGGGGGGGGGGGGGGGGGGGGGGGGGGGGGGGGGGGGGGGGGGGGGGGGGGGGGGGGGGGGGGGGGGGGGGGGGGGGGGGGGGGGGG==FGGGGGGGGGGGGGGGGGGGGGGGGGGGGGGGGGGGGGGGGGGGGGGGGGGGGGGGGGGGGGGGGG
@M00200:207:000000000-ALC1F:1:2104:4261:11090 1:N:0:5
ATTGGGTGTAAAGCGTACGTAGGCGGTCTTTTAAGTCGGATGTGAAATCCCTGAGCTTAACTTAGGAATTGCATTCGATACTGCGAGACTAGAGTATGGGAGAGGATGGCAGAATTCCAGGTGTAGCGGTGAAATGCGTAGAGATCTGGAGGAATACCGATGGCGAAGGCAGCCATCTGGCCTAATACTGACACTGAGGTGCGAAAGCATGGGGAGCAAACAGGATTAGATACCCTTGTA
+
EAFGGGGDGGGGGGGGFGGGGGG-FFF@,CFE@EFC<CC@BFGGGFFGGGGFF8CFF,CFG9CCFGFG<F<F9<E@E6CEFCF,,@C7FGAEFFF,5CFFF=,B7CFFC,EFEFEFAFGGGGGEGGDGGD:F9FFGGGGGGGA5FFAAD,DEFGGFGGGGGGG,>CFE<FFGGFDDGGGGGFGFDFFFGGGG9FGGF?FFCFG>E:CFCFGGGGG57CCFFGG=CCC=EG7CGCF958FD
@M00200:207:000000000-ALC1F:1:2104:20434:18492 1:N:0:5
ACTGGGTTTAAAGCGCACGTAGGCGGCTAGGTCCGTCCAATGTGAAAGCCCCCGGCTCAACCGGGGAATTGCATCGGATACAGCCTGGCTTGAGGACGGTTGGGGTGAGTGGAACTCCTGGTGGAGCGGTGAAATGCGTAGATATCAGGAGGAACACCGGCGGCGAAAGCGGCTCACTGGACCGTTACTGACGCTGAGGTGCGAAAGCTAGGGGAGCAAACGGGATTAGATACCCTAGTA
+
GGGGGGGGGGGGGGGGGGGGGGGGGGGGGGGGGGGGGGGGGGGGGGGGGGGGGGGGGGGGGGGGGGGGGGGGGGGGGGGGGGGFGGGGGGGGGGGGGGGGGGGGGGGGGGGGGGGGGGGGGGGGGGGGGGGGGGGGGGGGGGGGGGGGGGGGGGGFGGGGGGGGGGGGGGGG2<EGGGGGGGGGGGGGFGGGGGGGGGGGGGGGGGGGGGGGGGGGGGGG>DEGGGGGGGGGGGGGF4FG
@M00200:207:000000000-ALC1F:1:2104:11667:24055 1:N:0:5
ACTGGGTGTAAAGCGAGCGCAGGCGGTTTAATAGGTCTGATGTGAAAGCCTGTGGCTTAACCAGTGATCGGTATCGAAACTCGGAAGCTTTGGTTGATGAAGAGGACAGGGAATCTCATTGTTAGCGGGTGAATGCCGAAGTATATGGAGAAACCCCCAGTGCGAAAGGGGGTTGCTTGGTCTGTACCGGCCGTGGGGGTCGGAAAGCATGGGAGCCGAAAGGGTTAGATAACCTTGTA
+
FFGDFGG;FFGCGGGGGFEGGGGGGEGEC@,C,,CCFGGF,CF,@FFC8C<,,:FFFFGCEF,,,6,<,6,8,6,8,,B7,6,,+84CFC,,,4,8,,5C,E,B,,:44+44E,5,C,9,,,,,,:+>+++AF,5,5++++3:,,,,,,3,,3,,+@@++3@,3*3CC,*@*5**,,,,1,,,622;,*4***3:3=E*:*2*2:*1*++3A@6/*2*2*2);**2**+*0+<C*02:*
@M00200:207:000000000-ALC1F:1:2106:8172:21421 1:N:0:5
ACTGGGTATAAAGCGCTCGTAGGCGGTCCGTTAGGTCGGGAGTCAAATCCGGGGGCTCAACCCCCGCACGCTCCCGATACCGGCGGACTTGAGTTTGGTAGGGGAAGGCGGAATTCCAAGTGTAGCGGTGGAATGCGCAGATATTTGGAAGAACACCGGTGGCGAAGGCGGCCTTCTGGGCCACAACTGACGCTGAGGAGCGAAAGCTAGGGGAGCGAACAGGATTAGATACCCCCGTA
+
FEGGGGGGGGGGGGGGGGGGGGGGGGGGGGGGGGGGGGGGGGGGGGGGGGGGGGGGGGGGGGGGDGGGGGGGGGGGGGGGGGDGGGFGGGGFGFGGGGGGGGGGGGGGGGGGGGGGGGGGGGGGGFGGGGGGGGG9FGGGG@GGGGGGGGGFGGGGGGGGGGGGGGGGGGGGGGGGGGGGGGGGGGGGGGGGGGGGGGGGGGGGGGGGGGGGGGGGGGGGGF@F?FGGGFGGGGGDDGG
@M00200:207:000000000-ALC1F:1:2107:11320:12064 1:N:0:5
ATTGGGTTTAAAGGGTGTGTAGGTGGCGCCGTAAGTCGGGTGTGAAATTTCGGAGCTTAACTCCGAAACTGCATTCGATACTGCGGTGCTTGAGGACTGGAGAGGAGACTGGAATTTACGGTGTAGCAGTGAAATGCGTAGATATCGTAAGGAAGACCAGTGGCGAAGGCGGGTCTCTGGACAGTTCCTGACACTGAGACACGAAGGCCAGGGGAGCAAACGAGATTAGATACCCGAGTA
+
GGGGGGGGGGGGGGGGGFGGGGGGGGGGGGGGGGGGGGGGGGGGGGGGGGGGGGGGGGGGGGGGGGDDGGGGGGFGGGGGGGGGGGGGGGGGGGGGGGGGGGGGGGGGGGGFFGGGGGGGGGGGGGGGGGGGGFGGGGGGGGGGGGGGGGGGGGGGGGGGGGGGGGGGGGGGG@FGGGGGDFFGGGGGGGGGFGGGGGGGGGGCEGGG558CEGGGGGFGG:,45EFFFFGGGGGCDGGG
@M00200:207:000000000-ALC1F:1:2107:15937:24644 1:N:0:5
ACTGGGTTTAAAGCGTGCGCAGGCGGTGATGCAAGACAGATGTGAAATCCCCGGGCTCAACCTGGGAACTGCATTTGTGACTGCATCGCTGGAGTGCGGCAGAGGGGGATGGAATTCCGCGTGTAGCAGTGAAATGCGTAGATATGCGGAGGAACACCGATGGCGAAGGCAATCCCCTGGGCCTGCACTGACGCTCATGCACGAAAGCGTGGGAAGCAAACATGATTAGATACCCCGGTA
+
GGGGGGGGGGGGGGGGGGGG:FEGGGGGGGGGGGGGGGGGGGGGGGGGGGGGGEDGGGGGGGGGFFGGGGGGGGGGGGGGGGGGGGGGDFGGGGG8DFGEEFGGGGGGEFGF?FGGGFGGGCCFGGGGGG8BEAGGFEGGGGGGFFFEGGGGGA:FFGGDGGGGG*<C*6@FGD<CF7CCBCFEGGCFFCEGCEDGCEGGGGGGGG58CCEEG575=G6EF(53?9*CFFGF?0C/)19C
@M00200:207:000000000-ALC1F:1:2108:28658:16641 1:N:0:5
ATTGGGTATAAAGGGCGCGTAGGCGGCCGATCAAGTTAGATGTGAAAGTCCTGGGCTTAACCTGGGGACTGCATTTGATACTGATTGGCTTGAATTCGGGAGAGGATAGCGGAATTCCCAGTGTAGAGGTGACATTCGTAGATATTGGGAAGAACACCGGTGGCGAAGGCGGCTATCTGGACCGACATTGACGCTGAGGCGCGAAAGCGTGGGGAGCAAACATGATTAGATACCCCAGTA
+
EFGGGGGFGG9FFACFGGGGE@FGGGGGGGGEGGGG9FFD@FGGG,FDF9FGGCFGGGFGCFGFFDE:FFFGAFEFDCEFEGGGGGGGGGGGGFFAC7<FEC@FE?FCGFGCFEFGGG9,BFFG9?DGDGGD,CEFFGGGGE9@F<@>,FDC8BFEFCF@FGGGGEE>FCGGCCECF;CF9B8C*B78CGGFCDEEEEGGCEEC:EGFCGGGGEDEGGGGG?.5:?FGGFGFF+97>DF0
@M00200:207:000000000-ALC1F:1:2108:10225:23729 1:N:0:5
ATTGGGCTTAAAGGGCGCGTAGGTGGCGGCGCAAGCGTGCGGTGAAAGCCCGGGGCTCAACCCCGGGTCGGCCGTGCGAACTGCGTCGCTCGAGCGTGGTAGAGGCGGGTGGAATTCCGGGTGTAGCGGTGGAATGCGTAGAGATTCGGAAGAACACCGGGGGCGGAGGGGGCCTGCTGGGTCACGGATGACACTTGGGGCGGACAGCGTGGGGGGCAAACATGGTTAAGAACCCTAGTA
+
GGGGFFGFGGGGGGGGGGGCFGGGGGGGGGGGGGGF@FGGGGGGGGGGGGGGGGGGGGGGGGGCFGGGGGGGEEGG>FGGEFF@FFGCEGGGGEGECFG<CFGFGDCF<1:C*2<?FC8CG*:FCC<B>;C//<+33**2**+0+0:CC*;*;F,;CGDD/*?*/*2/:*88*:**/+3+:2;:8****2+00+3<+32****:*?*2?/;CEE*:*:E:*,)(02:*+/*3A=CC797*
@M00200:207:000000000-ALC1F:1:2110:29503:13055 1:N:0:5
ACTGGGTGTAAAGGGCTCGTAGGCGGCCAACTAAGTCGGACGTGAAATCCCCAGGCTCAACTTGGGAACTGCGTCCGATACTGGATGGCTTGAATTCGGGAGAGGGATGCAGAATTCCAGGTGTGGCGGTGAAATGCGTAGATTTCTGGAGGAATACCGGTGGCGAAGGCGGCATCCTGGACCGACATTGACGCGGAGGAGCGAAAGCCAGGGGAGCAAACGTGATAAGATACCAGCGTA
+
G@GGGGGGGGGGGFGCFGGCGGGGGGGGGGDGGGGGG>FG+FGGGGGFCF<FEGGGGGGGGCFA<DACFF<E@F:>=CE:+5<FGGD<=F,+9:@B9FCE=FEGDGGFEGGGG8FEGGCGCA=3-++@:F:FBD9=<+8><:=,,3EFFFGCGCC9F7CC@FEC:FGG72CCF8CC89F7CEFDGC1;90<9//*2:C8?CC8C>C=**8CDEDECEGG+1-((*2*2<*2<CG+><DDD
@M00200:207:000000000-ALC1F:1:2110:3337:13819 1:N:0:5
ATTGGGTATAAAGGGCGTGTAGGCGGTTTGTACAGTTAGATGTGAAATCCCCGGGCTTAACCTGGGAGCTGCATTTAATACGTGCAGACTAGAGTGTGAGAGAGGGTTGTGGAATTCCCAGTGTAGAGGTGAAATTCGTAGATATTGGGAAGAACACCGGTGGCGAAGGCGGCAACCTGGCTCATTACTGACGCTGAGGCGCGAAAGCGTGGGGAGCAAACATGATTAGATACCCGAGTA
+
GGFGFGF<FFEGGGDGE@C@<F@CFG+@FCFFEEFCECCCC@6,C<FAE@ADF7FE7CEDF<CEFGGGGEAACFGGG<CCCFFFGGGFFGFFFGCCEEAFFEDFEBCFGGGGGFFGEFC5EFFG-9?FEFEFGFFCFFFFG@A9;<E=CFGDF,DFFFG7FGG,>:<<@7C@@C:D8DC:78?FF9;>>B;FGGEGC7:*88/8*88E=C8CCEEDGGGGG3.2*0::<7CGGGGDDDGF
@M00200:207:000000000-ALC1F:1:2110:18374:15448 1:N:0:5
ACTGGGCGTAAAGGGCGTGTAGGCGGTTTGTACAGTTAGATGTGAAATCCCCGGGCTTAACCTGGGAGCTGCATTTAATACGTGCAGACTAGAGTGTGAGAGAGGGTTGTGGAATTCCCAGTGTAGAGGTGAAATTCGTAGATATTGGGAAGAACACCGGTGGCGAAGGCGGCAACCTGGCTCATTACTGACGCTGAGGCGCGAAAGCGTGGGGAGCAAACAGGATTAGATACCCCAGTA
+
GGGGGGGGGGGGGGGGGGGGGGGGGGGGGGGGGEGFCGFGGGGGGGGGGGGGGGGGGGGGGGGGGGFGGGGGGGGGGGGGGGGGGGGGGGGGGFGGFGGGGGGGGGGGGGGGGGGGGGGGGGGG@EGGGDGGGGGGGGGGGGGGGGGFFGGGGGGGGGGGGGGGGGGGGGGGGGGGGGFGGGGGGGGGGFFGCGGGGGFGGGGGGGGGGGGGGGGG=FFFG2(49CFGGFGGGGGCDDFG
@M00200:207:000000000-ALC1F:1:2111:27194:17764 1:N:0:5
ACTGGGTGTAAAGCGTGCGTAGGTGGTCTTTTAAGTCGGATGTGAAATCCCTGAGCTTAACTTAGGAATTGCATTCGATACTGGGAGACTAGAGTATGGGAGAGGATGGTAGAATTCCAGGTGTAGCGGTGAAATGCGTAGAGATCTGGTGGAATACCGTTGGCGAAGGCAGCCATCTGGCCTAATACTGACACTGAGGCACGAAAGCATGGGGAGCAAACAGGATTAGATACCCCTGTA
+
GGGGGGGGGGGGGGGGGGGGGGGGGGGGGFFEGGGGGGGGDGGGGGGFGGGGGGGGGGGGGGGFGGGGGGGGGFGGGGGGGGGGGGGGGGGGGGGGGGGGDGGGGFDGGGEGGGGCFFAFGGGFGGGGGGGGGGGGGGGGGGFAFGFF856BFGG:?FFFC@FGGGGGGGGGGFG9DECA,@ECE9ECFGGGGGGGGGFGGGGGGGGGFCEFGGGGGGGGGGGGGGGGGFGGGGFFGGGG
@M00200:207:000000000-ALC1F:1:2112:7243:7783 1:N:0:5
ACTGGGTTTAAAGCGAGCGCAGGCGGTCTTTTAAGTCTAATGTGAAAGCCTTCGGCTTAACCGAAGAAGTGCATTGGAAACTGGAAGACTTGAGTGCAGAAGAGGACAGTGGAACTCCATGTGTAGCGGTGAAATGCGTAGATATATGGAAGAACACCAGTGGCGAAGGCGGCTGTCTGGTCTGTAACTGACGCTGAGGCTCGAAAGCATGGGTAGCGAACAGGATTAGATACCCCTGTA
+
GGGGGGGGGGGGGGGGGGGGGGGGGGGGGGGGGGGGGGGGGGGGGGGGGGGGGGGGGGGGGGGGGGGGGGGGGGGGGGGGGGGGGGGGGGGGGGGGGGGGGGGGGGGGGGGGGGGGGGGGGGGGGGGGGGGGGGGGGGGGGGGGGGGGGFGGGGG8@FGGGGGGGGGGGGGGGGGGGGGGGGGGGFGE31?BEGGGGGGGGGGGGGGGGGGGGGGGGGGGGGGGGGGGGGGGGFGGGGGG
@M00200:207:000000000-ALC1F:1:2112:19670:11887 1:N:0:5
ACTGGGTTTAAAGGGCTCGTAGGCGGTTTGTCGCGTCGGGAGTGAAAACATCGGGCTTAACTCGATGCTTGCTTTCGATACGGGCAGACTTGAGGTATGCAGGGGAGAATGGAATTCCTGGTGTAGCGGTGAAATGCGCAGATATCAGGAGGAACACCGGTGGCGAAGGCGGTTCTCTGGGCATTACCTGACGCTGAGGAGCGAAAGTGTGGGGAGCGAACAGGATTAGATACCCCAGTA
+
G-FFGGFGGGGGGGGGGGGGGGGGGGGGGGGGGGGGGGGGGGGGGGGGGGGGGGGGGGGGGGGGGFGGGGGGGGGGGGGGGGGGGGGGGGGGGGGGGGGGGGGGGGGGGGGGGFGGGGGGGGGGGGGGGGGGGGGGGGGGGGGGGGGGGGGGGGG89FFGGGGGGGGGGGGGGGGGGGGGGGGGGFGF2/??EGGGGGGGGGGGGGG7@FGGGGGGGGGGEGGGGGGGGFGGGCDFGGGG
@M00200:207:000000000-ALC1F:1:2112:14674:18249 1:N:0:5
ACTGGGTTTAAAGGGCGCGTAGGTGGTCTGATAAGGGTGTGGTGAAAGTCCGGGGCTCAACCCCGGATCTGCCGTGCCGACTGTCAGACTCGAGGACTGTAGAGGCAGGCGGAATTCCGGGTGTAGCGGTGGAATGCGTAGAGATCCGGAGGAAGACCGGTGGCGAAGGCGGCCTGCTGGGCAGTTACTGACACTGAGGCGCGACAGCGTGGGGAGCAAACAGGATTAGATACCCTAGTA
+
GGGGGGGGGGGGGGGGGGGGGGGGGGGGGGGGGGGGGGGGGGGGGGGGGGGGGGGGGGGGGGGGGGGGGGGGGGGGGGGGGGGGGGGGGGGGGGGGGGGGGGGGGGGGGGGGGGGGGGGGGGGGGGGGGGGGGGGGGGGGGGGGGGGGGGGGGGG-4FGGGGGGGGGGGGGGGGGGGGGGGGGGGGGA3.3<FGGGGGGGGGGGGGGGGGGGGGGGGGGGGGGGGGGGGGGGGGGFCCGG
@M00200:207:000000000-ALC1F:1:2112:26978:18432 1:N:0:5
ACTGGGTGTAAAGGGTGCGCAGGCGGTTGTGTAAGACAGGTGTGAAATCCCCGGGCTCAACCTGGGAATGGCGCTTGTGACTGCACGGCTAGAGTACGGCAGAGGGGGGTGGAATTCCACGTGTAGCAGTGAAATGCGTAGAGATGTGGAGGAACCCCGATGGCGAAGGCAGCCCCCTGGGCCGATACCGACGCTCATGCACGAAAGCGTGGGGAGCAAACAGGATTAGATACCCTGGTA
+
GGFGGGFFFGGGGGGGGGGGGGGGGGEGGGGGGGGGGGGGFGGGGGGGGGGGGGGGGGFGGGFEGGFGGGGGGGGGFGGGGGGGGGGGGGGGGCFFFGGGGGGGGGGGGGGGFGFGGGGGGGGGGGGGGBFGGGGGGGGGEEFCFGGGGEFGGEG-2ACEEGGGGGGGGGGGGGDGGGGGGGGGGGGB,-8CGCECEFGGGGFGGGGGGGGGGGGGDFFGG4CGG<FFGGGGGGGGDCFC
@M00200:207:000000000-ALC1F:1:2113:13486:4783 1:N:0:5
ATTGGGTTTAAAGCGCATGTAGGCTGTATGGCAAGTTGGGGGTGAAATCCCACGGCTCAACCGTGGAACTGCCTTCAAAACTACCAAACTAGAGTGCGAGAGAGGATAGCGGAATTCCAGGTGTAGGAGTGAAATCCGTAGATATCTGGAAGAACATCAGTGGCGAAGGCGGCTATCTGGCTCGTAACTGACGCTGAGATGCGAAAGCGTGGGTAGCAAACAGGATTAGATACCCTAGTA
+
GFEEFGFEFGGGGGGGGGGFFGGFGGGGGGGGGGGGGGGGGGGGGGFGFFGGFGGDGGGGGGGEEECFGGGGGGGGGGGGGFFCGGGGGDA<EFGGGGGG>FFGGGFGGGGGGGCFEGGGGGGGGACFGGGGCCFGFGGGGGEGGGGGGGFGGGG-@FFGGGGGGGEGGGGGGGEFGGGCGGGGGGGGFGFFEEEEECGGG7EGGGDCGGGGGECEDFGGGGGF*<DGC477:+79D5>D
@M00200:207:000000000-ALC1F:1:2113:17514:5838 1:N:0:5
ACTGGGCTTAAAGCGTGCGTAGGTGGCCAATTAAGTCAAATGTGAAATCCCTGAGCTTAACTTAGGAATTGCATTCGATACTGGTTGGCTAGAGTATGGGAGAGGATGGTAGAATTCCAGGTGTAGCGGTGAAATGCGTAGAGATCTGGAGGAATCCCGATGGCGAAGGCAGCCATCTGGCCTAATACTGACACTGAGGTACGAAAGCATGGGGAGCAAACAGGATTAGATACCCCCGTA
+
GFGGGGGGGGGGGGG@F@FGGGGGGGFGGGGGGGGGGGGGGGGGGGGGGGGGFCGGGCGFGEGGGGGGGGGGGGFFEGGGGGGCGGGGGGDGGGGGGGGGGGGGGGGGGFGGGGGGGGAFGGGGGGGGGGGGGGGGGGGGGGGGGGGGGGGGGFF-@FGEGGGGGGGGGGFF@DGGGGGGGGG?FGGGGGGGGGGGFGGGDGGGGGGGFFGGGGGGGGGGGGGGGGGGGFGGGEG<)><5
@M00200:207:000000000-ALC1F:1:2116:4326:8880 1:N:0:5
ACTGGGTTTAAAGCGAGCGCAGGCGGTCTTTTAAGTCTAATGTGAAAGCCTTCGGCTTAACCGAAGAAGTGCATTGGAAACTGGAAGACTTGAGTGCAGAAGAGGACAGTGGAACTCCATGTGTAGCGGTGAAATGCGTAGATATATGGAAGAACACCAGTGGCGAAGGCGGCTGTCTGGTCTGTAACTGACGCTGAGGCTCGAAAGCATGGGTAGCGAACAGGATTAGATACCCGAGTA
+
GGGGGGGGGGGGGGGGGGGGGGGGGGGGGGGGGGGFGGGGDGGGGGGGGGGGGGGGGGGGGFGEGGGEFGGGGGGGGGGGGGGGGGGGGGGGGGGGGGGGGGGGGGGGGGGGGGGGGGGGGGGGGGGGGGGGGGGGGGGGGGGGGGGGGGGGGGGGGGFGGGFGGGGGGGGGGGGGGGGGGGGGGGGGGGCFGGGGGGGGGGGGGGGGGGGGGGGGGGGEGGGFDGDDGFGGGG?29CFG
@M00200:207:000000000-ALC1F:1:2116:20584:14223 1:N:0:5
ACTGGGTATAAAGCGTGTGTAGGCGGACTTCTAAGTACCTTGTGAAATCCCACGGCTCAACCGTGGAACTGCTTGGTATACTGGTTGTCTTGAGCCACTTAGGGGCAGTCGGAACAGACGGTGGAGCGGTGAAATGCGTAGATATCGTCTGGAACGCCAAAGGTGAAAACAGACTGCTGGGAGTGTGCTGACGCTGAGACACGAAAGCCAGGGGAGCAAACGGGATTAGATACCCATGTA
+
GGGGGGGGGGGGGGGFEGGGGGGGGGGGGGGGGGGGGGGGFGGGGGGGGGGGGGGGGGGGGGGFFGGGGGGGGGGGGGGGGGFEFFGGGGGGGGGGGGGGGGGGGDGGGGGGGGGGGGGGGGGGGFFGGGGFGGGGGGGGGGGGGGGGGGGGGGGGGGGGGGGGGGGGGGCFGGGGFFGGGGGGGGGGGGGFEGGGGGGGGGGGGGGGGGGGGGEEGGGCGGGDDGGGGFGGGF4).*:C
@M00200:207:000000000-ALC1F:1:2117:14840:10478 1:N:0:5
ACTGGGTGTAAAGGGCATGCAGGCGGTTCATCAAGTAGGATGTGAAATCCCCGGGCTCAACCTGGGAACAGCATACTAAACTGGTGGACTAGAGTATTGCAGGGGGAGACGGAATTCCAGGTGTAGCGGTGGAATGCGTAGATATCTGGAAGAACACCAAAGGCGAAGGCAGTCTCCTGGGCAAATACTGACGCTGAGGTGCGAAAGCGTGGGGAGCAAACAGGATTAGATACCCGTGTA
+
GFGGGGGGGGGGGGGGGGGGGGGGGGGDCFGGGGGGGGGGGGGGGGGGGGGGEGGGGGGGG,B<FGGGGFGGFGGCFGDFGGGG?FGGGGGGGGGGGGGCGGGGGGGGGGGGGGCGFADFGGGGGGGGGGGGGGGGGGGGGGGGGGGGGGGGGGGCGGFGEGFGGGDEGGGGGG;;FGGGCGGC:FGGGGGGGGGGGGGFGGGGGGGGGGGGGGGGGGGGGGGGGGGGGGGGGGF(->GG
@M00200:207:000000000-ALC1F:1:2117:8376:11005 1:N:0:5
ACTGGGTTTAAAGCGAGCGCAGGCGGTTTAATAAGTCTGAAGTTAAAGGCAGTGGCTTAACCATTGTTCGCTTTGGAAACTGTTAAACTTGAGTGCAGAAGGGGAGAGTGGAATTCCATGTGTAGCGGTGAAATGCGTAGATATATGGAGGAACACCGGTGGCGAAAGCGGCTCTCTGGTCTGTAACTGACGCTGAGGCTCGAAAGCGTGGGGAGCAAACAGGATTAGATACCCCAGTA
+
GFGGGGGGGGGGGGGGGGGGGGGGGGGGGGGGGGGGGGGGGGGGGGGGGGGGGGGGGGGGG,BFFGGGGGGGGGGGGGGGGGFGGGGGFGGGGGGGGGGGGGGGGGGGGGGGGGGFGFFGGGGGGGGGGGGGGGGFGFGGGFGGGGGFGGGGGGGFGGDGGGGGGGGGGGGGGGGGGGGEGGGGGGECGGDECEGGGGGGGGGGGGGDGGGGGEGGCFFCCGGGGGFGGGFCCA,(4>F
@M00200:207:000000000-ALC1F:1:2118:16122:16618 1:N:0:5
ACTGGGTTTAAAGCGCACGTAGGCGGCTTTGCAAGTCTGACGTGAAATCCCTCAGCTCAACTGAGGAAGTGCATCGGAAACTGCAAGGCTTGAGTACTGAAGAGGATCGCGGAATTCCCGGTGTAGAGGTGAAATTCGTAGATATCGGAAGGAACACCTGTGGCGAAAGCGGCTCACTGGACCATTACTGACGCTGATGCACGAAAGCTAGGAGAGCAAACAGGATCAGATACCCTGCTA
+
GGGGGGGGGGGGGGGGGGGGGGGGGGGGGGGGGGGGGGGGGGGGGGGGGGGGGGGGGGGGG,BFFGGGGGGGGGGGGGGGGGGGGGGGGGGGGGGGGGGGGGGGGGGGGGGGGGGGGGGGGFGGGGGGGGGGGGGGGGGGGGFGGGGGGGGGGGGGGGGGGGDEGGGGGGGGGGGGGGGGGGGGGGF?FFGFGGGGGGGGGGGGGGGGGGGG+/2:CFGGCFGGG@?:>FGFFGGGG(22
@M00200:207:000000000-ALC1F:1:2119:28881:15185 1:N:0:5
ACTGGGTATAAAGGGCGCGTAGGCGGCTTGGCAAGTCAAAGGTGAAATCCCTCGGCCTAACCGAGGAACTGCCTTTGAAACTGCTTGGCTTGAGGCCGGGAGAGGGTAGCGGAATTCCCAGTGTAGCGGTGAAATGCGTAGATATTGGGAGGAACACCAGTGGCGAAGGCGGCTACCTGGACCGGTTCTGACGCTGAGGCGCGAAAGCGTGGGGAGCAAACAGGATTAGATACCCTGGTA
+
GGGGGGGGGGGGGGGGGGGGDGGGGGGGGGEGGGGGGGGGGGGGGGGGGGGGGGGGGGGGG,@=CFGGGGGGGGGGGGGGGGGGGGGGGGGGGGGGGGGGCFGGGDGGGGGGGGGGGGGGGGGGEFGGGGGGGGGGGGGGGGGGGGGGGGGGGGGGGGGGGGGGGGGGDGGGGGGGGGFGGGGGGEGGGGGGGGGGCGGDEEGGGGCGGCEG*-1:EFGCGGGGFFFGC>FGGGGGGGGG
@M00200:205:000000000-AKKM3:1:1101:8587:1890 1:N:0:1
ACTGGGTTTAAAGGGCGCGCAGGCGGCGGTGTTGGCCCGGCGTGAAACCCCCCTGCTCAACCGGTCTCGTTCGTCTTCTCCCGCACCGCTTGTTTTCGGTAGGTTCTGTTGTTATTCCTGTTTTCTTTTTTTTTTTCTTATATTTCTTTTTTAACACCGTTTTCTTAGGCGGCCCCCTTGTTGGATACTGACGCTTCTTCTCTTATGCTTTTTTCGCAAACTTTCTTTTATACCCGTTTTTTTT
+
AEF@@EGGGFAF9EEGGGCE@@7CCCBF>F7FGD8<ED+7:7C=,,,,488+7+4,:5,,44+++++,4+:8+88,+,,,53+3+>>7B=>+,,,,<++@<+*,,88,,8,,,,<,88@,,8,8,,8,,8****4*2,7+,,7,7,,,,,,**,8,844*1+*0+++++0***/**/1**30**+300<*+3*21**++0+2++++*0+2+++*)/.***1*+*)20)**.*220).)0**((-
@M00200:205:000000000-AKKM3:1:1101:19878:1958 1:N:0:1
ATTGGGTTTAAAGGGCGCGTAGGTGGCGGCATAAGGCCGTGGTGAAATTCCTGTGCTCAACTCCTGTTCTTCCATTTCTCCTGTGTCGCTTTGGCTCCGTAGATTCAGTTGTAATTCCGTTTTTTTCTTTTTCTTTCTTAGAGATCCTTTTTAACACCATTTTCTTGGCGGTCTTCTTTGCGGTGAGTCCGTGATTCCTCTATAGCCGTCTCTTCTTCGCGCCTGCTTTGGTCGCATTCACTCT
+
,CFC8AFGGCFGGGGGGGGGGGGF@FF>CC:CC<<FEE@FC@FF9E9,<9<,,,96<C,,:<99,,,9<,,<<CC,,<,,9:,C,CE7B8,,,,,,:B4B,?7,,,,,,<,,,,<B?5,,,:+9++8,,:,,,,7,5,9,,,,,93,,,,,,,,8,3@+,8,,6,,3,8+@@C4,37,,,,4*6**,5=+*;***,,,51,*=,,42/*/,,7,+++2**))**(**)+0(*+*1)))/+*)).
@M00200:205:000000000-AKKM3:1:1101:13548:1960 1:N:0:1
ATTGGGTATAAAGGGCTCGTAGGCGGCCAACTAGGTCACACGTGAAATCCCCAGGCTTAACCTTGTCACTGCGTGTGATACTGGATGGCTTTCATTCGGGAGATGGATTCATAATTCCAGTTGTATCGGTGTTATTCTTAGATATCTTTTTTAATACCGTTTTCTTAGGCGGCTTCCTTGACCGACATTGACGCTGTGTTGCGAACGCTATTTTAGCAAACGTTATTCTATACCCTTTTATTCT
+
EGGGGFGGGGGGFDGGGGGGGGEGGGGGGG@FEECFFGGGGDGF?@C<CCC@,,::CF<9C9C,,,,,<C,:,B,B,,<,<,6,,C=CFEE,,,<CC,,++>+,,,,:,:<,,,CEA?,,,<,:,,9++8+++,8,:,C,,,9,C7A,,,,+,,:,:7=+8,+6,,,,,6:+B+564@,7,><88B8;@:,=*=9**,,,,44*4*1:;**,,++2++2+7***(2:)++9+485C))9+*)).
@M00200:205:000000000-AKKM3:1:1101:20864:1962 1:N:0:1
ACTGGGTTTAAAGGGTGCGTAGGCGGGCTATTAAGTCTGTTGTGAAATCCCCCTGCTTAACTTTTTTTCTTCCATTTATACTGATGGTCTTTCTTTCATTTGATTTTTTCGTAATTTCTCTTTTATCTTTTAACTTCTTATATATTCCTCTTAACACCGTTTTCTCAGTCAGCTCTCTTAACTGTAACTGACGCTTATTCTCGACAGCTTTTTTTGCAAACATTTTTCTATACCCTTTTATTTT
+
<@FA?EGGGGCGG9;CCFG@EGGGDC+@@,CFE<<FF,,C,:E:<<<,:9C,++6:C9,,:696,,++69,C,,<?,,,,<<99<59?FCC,,,<,<<E<D99,,5,,+44,,,:95,,<,<,8,,:,,:,,,,7,5,A9,,8,7,,,,,,,,,8,,8+,8@+8,,,,,8,,63,,66,,,5@73,,37+,5+@9**,,,,5*,***4,4,,,*))1,,,2*,+*24(+39+42:0.)1++)).
@M00200:205:000000000-AKKM3:1:1101:22650:2027 1:N:0:1
ACTGGGTTTAAAGGGCTCGTAGGCGGTTTGTCGCGTCGGGAGTGAAAACCCCGTGCTTAACACTTCTCTTGCTTTCTTTACTGGCAGACTATTGGTATGCAGGTTTGAACGGAATTCCTTTTTTCTCGTTTTCTTTCTCATCTATCCTTCTTAACACCGTTTTCTTAGGCGGTTCTCTTGGCATTACCTGACGCTTTTTATCGAAAGTTTTTTTCGCGAACATTTTTCTATACCCCTTTCCTTT
+
GGGGGGGGGGGGGGGGGGGGGGGGGGGGGGGFGGCGGDDEFCFFGGF,6,68+B8?FE9CC,:,,9,9<9,9CCC?,,<,9,<9CEFGG?,,,,,:<EED@C8,,,+,,9:+++:B??A,,:,@,,5++:++,,9,:,7,,,9,C3,,,,,,7,8,>>6,8,+8,,88,>38E53@>>,2,>,DF;F9<*,<*A/**,,,,4**,*1=,4+***)/02*39)+*)20(*16*03+7))/+*)).
@M00200:205:000000000-AKKM3:1:1101:10580:2037 1:N:0:1
ACTGGGTATAAAGGGCGCGTAGGCGGCTTGAAAAGCGTGCGGTGAAATCTCGGGGCTCAACCCCGTTTCTGCCGTCCGAACTGTCAGGCTTGAGCTCAGTAGAGGCAGCTGGAATTCCTTGTGTAGCTGTGTAATTCTTAGAGATCCCTCTTAACACCGTTTTCGTAGGCGGTCTGCTCGGCTGTGGCTGACGCTGATTCTCGACAGCTTTTTTAGCAAACATGTTTCGATACCCGTGTACTCT
+
GFGGGGGGGGGGGGGGGGGGGGGGGGGGGGGGGGGGGGDGGGGGGGG,C@C,,+8>>F@FEACB+,,::,,<CCF+@+++8BCCAFFFFEF+,,,,:CDGGGF,,8+++:B,,,CD?C,,,:,:,,8,,:,,,,9,:,9;,,,,@,7,,,,,7,@@DCE,5,*7*,7*CEGDG16,6;,1*=CGGCF*18CCCE1**5+=+;5+:*9D+3+,,*)00000<4+*)22))06*:8</))0**)).
@M00200:205:000000000-AKKM3:1:1101:16784:2040 1:N:0:1
ACTGGGCTTAAAGGGCGCGTAGGTGGCCTGCTAAGTCGGACGTGAAATCCCCCGGCTCAACCGGGGAACTGCGTCCGCTCCTGGTGGGCTCGAATCCGGGAGAGGGATGTGGAATTCCAGTTGTAGCGGTGTTATTCTTAGATATCTTTCTTAACACCGTTTGCTAAGGCGGCTTCCTTGACCGGTATTGACGCTGCTTCGCGAAAGCCTTTTTTGCAAACGTTATTTGATACCCGTTTACTTT
+
GGGGGGGGGGGGGGGGGGGGGGGGGGGGGGGGGGGGGGGGGGGGGGGC@@@C@7@CBFFFEC+++++,::,9,B@:++8+89=EF<FGG?B++,:?B@EGEGD++++:+:<,,,CB>>,,,8,:,,3++8+**,7,7,73@,7,737,,,,,3,?,?C:,5,*2,,62?8@EG*4:2<,74:CEGGGFEC+<?=1**0+3*1*5*/9F0+++++)113+<>*2*(10)*16*<0<5))0**)).
@M00200:205:000000000-AKKM3:1:1101:20715:2063 1:N:0:1
ATTGGGCTTAAAGTGTGCGCAGGCGGCGTCGCAAGTCGAGTGTGAAACCCCCGGGCTTCACTTGTGCCTTGCGCTCGAAACTACGGTGCTGGAGTGTGGCAGATGTAGTTGGAATTCCACTTCTCTCTGTGTCTTTCTTAGCCATTTTTTTTAACACCGCTTTCTCAGGCAGCCTTCTTGGCCAACACTGACGCTCATTCACGAAAGCTTTTTTCGCAAACATTATTATATACCCGTTTATTCT
+
FFDFFFGGGGDFCFGGGGGGGDEGEEGGGGGGGGEGGE@FGGGGFGG,98BC++8>FE,CFE<,,,,,<5,:+888++,+69:B=:FFGC,,,,:,CCCG<F@,,,,,,8<,,,8AA?,8,8,:,,:,,:,,,,3,3,9@,,,,7,8,,+**67C;D@C*1**5,,676>:7B,,6?9,,2?6,:C=8+20<CE8:*5+2+2*3*:)7+3+,,*))./*2>*+*)22)*1.*32A70)01*)))
@M00200:205:000000000-AKKM3:1:1101:20078:2084 1:N:0:1
ATTGGGTTTAAAGGGCGCGTAGGTGGCCACTATAAGGCCGCGGTGAAACTTCGGGGCTCAACCCCTAATCTGCCGCGGCGCCTGTAGGGCTTGTGCACTGTAGTGGCATATCGAATTCCTCGTGTACCCGTGCCTTCCGTAGTGATCCTCTTGAACACCTTTCTCTAAGGCGGTCTCCTGGGCGGTGAGTCCGCTTCGTCTCAATAGCCTTCTCTGACGCGCCTCTTCTTGGGGCGCATACCTG
+
FGAFGFFGGGFGFGGGGGGFD@CFCCGGGGGGGGG<EEGGGGGGGGGD,96C,,6+78FF,:<=B,,,<9C,CE+4++8++68:FFBEFCFF+3,:CC?DBFF,,,8,,,,,++,B3C>,,+:,3,,<,+8+++,:,357,3*6=3,3,,,,7,8D,>F,,3,,2,67;,C8C1:4+22723;B5=5*::CC5E*****220++0<7C3++++3*2*+;C53**4*06*16*/:*/)))*2()-
@M00200:205:000000000-AKKM3:1:1101:24151:2104 1:N:0:1
ATTGGGCTTAAAGGGTGCGTAGGCGGCCTTGTAAGTCAGTTCTGAAATATCCCCGCTTAACCCGGTTCGTTGGATTGCTACTGCAGGGCTTGAGTGGAATCGAGGTAGTCGGACTTGCCGTTTTCGCGGTTCTCTTCTTAGATATCTTCCTTAACACCGTTTTTTTAGACAGCTTTCTTGACTTCAACTGACGCTTACTCTCGAAAGTTTTCTTATCAAACATCCTTATATACCCTTCTTCTAT
+
FFGGFC<EE@FFGFDG>F+CFGGGGEGGGGG<EF<C9@FFFGGCFGG;,,<<C,8+@B,EE6,++++,@B,,,9C,,,6,:C5::CEC749+,,<,49:<FCG++8,,,56+++4C,,8++8,8,++++8++,,93:@83,,3:@3,,,,,,,,C@,8<,3,++*33676>CF24,,6,7,6DFGFG9C098CG/**,,4,24,,//3+4+,,++18:?@C4+*(01)+11++856))2++))1
@M00200:205:000000000-AKKM3:1:1101:14288:2111 1:N:0:1
ACTGGGCTTAAAGTGTGCGCAGGCGGCTCCGCAAGTCGAGTGTGAAATCCCCGAGCTTAACTTGGGAATTGCGCTCGAAACTACGGAACTGGAGTGTGGCAGAGGGAGGTGGAATTCCACGTGTAGCGGTGACATGCTTAGAGATTTGGCGTAACACCAATGGCGAAGGCAGCCTCCTGGGCCAACACTGACACTCATGCACGAAAGCGTGTGGAGCAAACATGATTAGATACCCTTGTA
+
GGGGGGGGGGGGGGGGGGGGGGGGGGGGGGGGGGGGGGGGGGGGGGGCEFFFC7FFGGGGGEFA88,,<E9FGEECCC@CFFGGGGGGGFD?8FFCFGGGGGG?DE7C7FGFFCGGGFFDCF8B:<ECDFC+,,9,>,CEFEG9F,8,,,++8<FFGGG,>,,@**:FFGGGD2>D>F,?EFFGGDFGGGGGGG2:0B7<+:CEGEGG*=*****;;FCFF4+*-:>)**67C<F4))92
@M00200:205:000000000-AKKM3:1:1101:20271:2114 1:N:0:1
ACTGGGTATAAAGCGTGTGTAGGCGGACTTCTAAGTACCTTGTGAAATCCCACGGCTCAACCGTGGAACTGCTTGGTATACTGGTTGTCTTTAGCCACTTAGGGGCAGTCGGAACAGACGTTTGAGCGGTGAAATGCTTAGATATCGTCTTTAACGCCAACTGTTAAAACAGACTGCTTGGAGTGTGCTGACGCTGAGACACGAAAGCCATGTGCGCAAACGTTCTTATATACCCTTGTAATTT
+
GGGGGGGGGGGGGGGGGGGGGGGGGGGGGGGGGGGGGGGGGGGGGGGEAEF8E7FEGFGGFD7F,+,,CE,CFF9,C9C,CFFFGGGGGEF,,,:CEFGGGGG8+8=+B=B77:F8=,A++:,+,45+6B++,,8,5,9@>,ACF3+:3A+,:CFGGGG+8,,8,,@FFGGGG,@,8D,7:EFFGGGGGGG?EC;**,,4,*4:BGG;0,,,,,+26CGE5***(2:)+;9+5<>*.)2++)))
@M00200:205:000000000-AKKM3:1:1101:21391:2146 1:N:0:1
ATTGGGTATAAAGTGTGCGCAGGTGGCCTCGCAAGTCGAGTGTGAAATCCCCGGGCTTAACTTGGGAATTGCGCTCGAAACTACGGGGCTCGAGTTTGGCAGAGGGAGGTGGAATTCCTCGTGTAGCGGTTAAATTCGTAGAGATTTTTTTTAACACCATTGTCGTAGGCAGCCTCCTTGGCCAACACTGACGCTCATTCACGAAAGCTTTTTGTGCAAACCTGATTTGATACCCTTGTACTTT
+
GGGGGGGGGGGGGGGGGGGDGGGFCFGGGGDGGGGGGGDGGGGGGGGE@ECD++@CCGFGGE@,,,,,:C,C,BFE7+,,79CECFGGGC<:+4B+CFGGGGB7+++4+8DD7<FGFE,<+D,B,,83>C++,,8,>+@>FCB<F,3,,++*6@C=FGC,@,,5**6@@FGEE242::,2,BFBGG5CEDFFC=/**5+=+2;888DG+=+,,*)20CEFG***,00)**.*3AFF0)1+*))-
@M00200:205:000000000-AKKM3:1:1101:16637:2155 1:N:0:1
ACTGGGTATAAAGGGTGCGTAGGTGGCTGGGAAAGTCTGATGTGAAATCTCCGGGCTCAACTCGGAAATGGCATTGGAAACTATCCGGCTGGAGGGTCGGAGGGGAGACTGGAATTCTCGGTGTAGCAGTGAAATTCGTAGATATCTATTTTAACACCATTGGCGAAGGCGAGTCTCTGGACGATACCTGACACTGCTGCACGAAAGCTAGTGTAGCAAACATGATTAGATACCCTCGTA
+
GGGGGGGGGGGGGGGGGGGGGGGGGGGGGGGGGGGGGGGGGGGGGGGEGGGFC7FEGGGGG,C:@+,+EEDGFGGG899<EGFGGGGGGFC7,,?7FGGGGGG7+=@CBFGDGCFGGGFB+B+C:,,B<FC,,,C,,+ADFGFGG;,,,,,,:DFFGGG,7,,,++>FE7FGG>>DFB,?DFGGGGGGFGGGF?0,,,,4,;EEGGDCC++,2++37A?CCF+*)33)*:<@BFE40.7/
@M00200:205:000000000-AKKM3:1:1101:19449:2161 1:N:0:1
ATTGGGTATAAAGAGCGCGTAGGTGGTTCTGTGTGTCTACTGTGAAAGCTTACAGCTCAACTGTATTTTGTCGGTAGAAACTGCAGGACTTGAGGCTGGGAGGGGCTGGTGGAATTCCCTGTGTAGCGGTGAAATGCGTAGAGATCTGCGAGAACACTCTTGGCGAAGGCGGCCAGCTAGACCAGTTCTGACACTGAGGCGCGACAGCGTTGGGAGCAAACATTATTATATACCCCTGTA
+
FEGGGGGGGGGGGGGGGGGGGGGGGGFGGGGGGGGGGGD@FGGGGGGGFF<CEEEEFGGGGGDGEEFGGCFGGGGF@D9@FGFGGGGGGGFCC@?DCFG7FGG7CBF7BFFC@FGGGBEG@F=FCFFCEF:+,,C,7+@EFC?<F,,,,+++8@FGGGG,C,,3++>FFGGGGC**>>,?DFGGGGGGGFGG9F9,,,*:*)=EEGDF==**<*)/8CCFGF+*.::)*9:?FGG*))9A
@M00200:205:000000000-AKKM3:1:1101:22188:2166 1:N:0:1
ATTGGGTATAAAGGGTGCGTAGGCGGTTTGTTAAGTCAGGTGTGAAATCCCCCGGCTCAACCGGGGAACAGCGCTTGAAACTAGCAGACTGGAGTGAGGCAGGGGTGTGCGGAACTTCCAGTGGAGCGGTGAAATGTGTAGATATTTTAAGTAACGCCGTCGTCTAAAGCGGCACACTTGGCCTTGTCTGACGCTGAGGCACGAAAGCTAGTGGAGTGAACGTGATTATATACCCCTGTAAGA
+
GGGGGGGGGGGGGGGGGGGGGGGGGGGGGGGGGGGGGGGGGGGGGGGGGGGGGDGGGGGGGG777:+6CAFGGGGE@8EADFGGGGGGGFEF8FF<FGGGGGGD>FGG+FEFEGEGGFCA,E9>,<DB:FC7,,83@,,@=FGGG7,,,,,,7F;CFGG*>**6,*6@FGGEG*:,:C,CCCGG6E?EFGFDED9:***=*7EDGGGFF++0+*1>@GGFDG**(2:)*06:FFG3))9:*))
@M00200:205:000000000-AKKM3:1:1101:12019:2168 1:N:0:1
ACTGGGCTTAAAGGGCGCGTAGGCGGATCAGCAAGTCCGGGGTGAAATCCTCCGGCTTAACCGGAGAAGTGCCTTGGATACTGCTGGTCTCGAGGGAGGTAGGGGTCATGGGAACTTCTGGTGGAGCGGTGAAATGCGTTGATATCAGAAGGAACGCCGGTGGCGAAAGCGCATGACTGGATCTCTTCTGACGCTGAGGCGCGAAAGCTAGTGGAGCGAACGTGATTAGATACCCTCGTA
+
GGGGGGGGGGGGGGGGGGGGGGGGGGGGGGGGGGGGGGGGGGGGGGGFGGGGGGGGGGGGGGED7F7,CFGGGGGGGCFFEFGGGGGGGGGF,FC7FGGGGGGGGGGEFGGGFGGGGGGC9FCC7DFEEG>7<,@,>+>EGGGGG=,,,,,,@@FFGGE*>7*24*B@EG>GECB+<C,CCEFGGGGFGGGGGC<=*8*:/)>?C8CGG7:0:5*>FGGGGG5*,975*=ADC@CC.8>C
@M00200:205:000000000-AKKM3:1:1101:22824:2169 1:N:0:1
ACTGGGTTTAAAGGGCGCGTAGGCGGGATGGCAAGTCGGTCGTGAAATCCCTGGGCTCAACTCAGGGGGGTCGGCCGATACTGCCGTTCTTGAGGGATGCAGAGGAGACTGGAATTCCCGGTGTAGCGGTGAAATGTGTAGAGATCTTGATTAACACCGTTGGCGAAGGCGGGTCTCTGGGCATTCCCTGACGCTGAGGCTCGAAAGCTAGTGGAGCGAACATGATTATATACCCTCGTAAGT
+
GGGGGGGGGGGGGGGGGGGGGGGGGGGGGGGGGGGGGGGGGGGGGGGGGFFGFFGGGGGGGFGFF8,+=<FGGGGGG7F7>FGFFGEGGGGG9::7FGGGGGG@7CFCCFF7@FGGGFGC*C7F:9CE5CC5,+3,3,3CFDGFG0++++++3A9FGEE5;5*2/*:CEGGGGCEFEG+<CFGGGGFCGGGGGGG5***2*0:CEEDCC7+++**9>G8*CG+*)22-**67<<C6.)01*()
@M00200:205:000000000-AKKM3:1:1101:17686:2174 1:N:0:1
ACTGGGCATAAAGGGCGCGTAGGCGGCGCGAGGAGTCGGGGGTGAAAGTCCGGGGCTCAACCCCGGATCGGCCTTCGAGACTCTCGCGCTGGAGCACAGTAGAGGCGGGTGGAATTCCGGGTGTAGCGGTGGAATGCTTAGAGATCCTGCATAACACCGGTTGCCCAGGCGGCCCGCTTGGCTGTGGCTGACGCTGCTGCTGGACAGGCTTGGGAGCAAACATGATTTGAAACCCGTTTTATT
+
GGGGGGGGGGGGGGGGGGGGGGGGGGGGGGGGGGGGGGGGGGGGGGGGGGGEGCGGGGGGGFFGC++BFB@FGGGGG7B8CDGGGGGGGGED7CF*FCFFGGGFCCEG7FED*?CG<C,:*4*<,,,/*;***+3,+,+2<9@CF+0+++*+002,2:C*2**/++3;ACEEC::*:/*2;8+;;8C85D:******+3++*+22<9*******)10*;6/9+*.:2)**)*0;*)0))**).
@M00200:205:000000000-AKKM3:1:1101:20883:2176 1:N:0:1
ACTGGGCATAAAGCGCACGTAGGCGGCGGCGTAAGTCGGGTGTGAAATCCCTCGGCCTAACCGAGGAACTGCGCCCGATACTGCGTTGCTTGAGGGTCAAAGGGGTGCATGGAATTCCCGGTGGAGCGGTGCAATGCGTTGATATCTTGTGTAACGCCGTCGGCGAAAGCGGTGCACTGGTTGACTTCTGACGCTGATGTGCGAAAGCCTGGGGCGCAAACGTGATTAGATACCCCCGTACGCT
+
GGGGGGGGGGGGGGGGGGGGGGGGGGGGGGGGGGGGGGGGGGGGGGGGGCFEFFGGGGGGGE@7=C+,BFGGEGGEG7F7FFFGGGGGGFG98=,CCFGGGFGDEF:C8DFFFCFGGG:7*@*5*7>EEFD*,,7,3*6;<FFGG<,,,,,+7?<EGGG*4**4/*22CCEEG5:+<C+*AFGGGGGGGGGFGC75*<7<+>EGGGGG8+***/)9:E5CFD**(2:)/96C?G8C.08=*(((
@M00200:205:000000000-AKKM3:1:1101:13384:2200 1:N:0:1
ATTGGGTTTAAAGGGAGCGTAGGTGGCCTTATAAGTCAGTGGTGAAATCTCTGGGCTTAACCCAGAAATTGCCATTGATACTGTAGGGCTTGAGTATAGATGCCGTTGGCGGAATATGACATGTAGTGGTGAAATACATAGAGATTTCATATAACACCGTTTTCGAAGGCAGCTAACGAAACTATAACTGACACTGAGGCTCGAAAGTGTGGGGATCAAAAATTATTAGATACCCATGTAATAT
+
GGGGGGGGGGGGGGGGGGGGGGGGCGGGGGGGGGGGGGGGGGGGGGGGGGGGGEFGGGGGGGGGGGG8FGFGGGGGG9F9CFFFFFGGGGGEFDFFFGGGGCGGGGGG?GGGGGGGGGGG,@?FF<FBDFF9C,C,:,5C<FFC;,7<,A<7F<,CDFE,@==B37,CFD@EEFG9>=7F=@=FGGGGG8E8D,3,@3::>7>GGEGC,@>****/:EDE**<*7=@5149C2>B*))=,+*9)
@M00200:205:000000000-AKKM3:1:1101:15313:2209 1:N:0:1
ATTGGGTATAAAGCGCGCGTAGGCGGACCTGCAAGTCGGGGGTGAAAGCCCGAGGCTCAACCTCGGAACTGCCTTCGATACTGCGGGTCTCGAGTCCGGGAGAGGTGAGTGGAATTCCTAGTGTAGAGGTGAAATTCGTAGATATTAGGAAGAACACCAGTGGCGAAGGCGGCTCACTGGCCCGGTACTGACGCTGAGGCGCGAAAGCGTTGGGAGCAAACAGGATTAGATACCCCTGTAAGA
+
GGGGGGGGGGGGGGGGGGGGGGGGGGGGGGGGGGGGGGGGGGGGGGGGGGGDGGGGGGGGGGGGGGGDEGGGGGGGGGGFGGGGGGGGGGGGGGGGGGGGGGGGGGGGGGGGGGGGGGGFGGFGGCCGGGGCC;FGE:5DFGGGG@,,,,,,=FA<FGG,CC7B8:EEGGGGG8>EGGC@CGGGGGGGGGFFGGGGGE5C5CEE>EGGGG**:84DECGGGG**(9:47*6CC<CC))99*6)
@M00200:205:000000000-AKKM3:1:1101:16785:2212 1:N:0:1
ATTGGGTATAAAGGGTGTGTAGGCGGTTGTGTTAGTCTTCTGTCAAATTCTTCGGCTTAACCGGGGGTCCGCAGGGGAAACGGCACAACTAGAGGATGCGAGAGGTGAATGGAACTCATGGAGTAGGGGTGAAATCCGTTGATATCTTTGGGAACACCAAAAGCGAAGGCAATTCACTGGCGCACTCCTGACGCTGAGACACGAAAGCGTAGGTAGCGAATGCTATTAGATACCCGCGTAAGCT
+
GGGGGGGGGGGGGGGFFGGGGGGGGGGGGGGGGGGFGGGGGGGGGGGGGGGGGGGGGGGGGFGGDGDGFGGGGGGGGCEGEGGGGGGGGGGFFGGGGGGGGGDGGGGF?FGGGGGGGGFCCA@FGGDGDGGFCA@FC+8DCFGGG7,7,,,*6DFFGGG,,,,>8*>FGGGGG?F9BF,FFGGGGG?FFGGGGGCE5*+<?DEGGGGC5:88*<6D?EGGGD+0.?:48@AGG66C.77//1))
@M00200:205:000000000-AKKM3:1:1101:21190:2242 1:N:0:1
ACTGGGTTTAAAGGGCGCGTAGGCGGTTCCGAAAGTGGCGCGTGAAATCCCTCGGCTCAACCGAGGAAGTGCGCGCCAAACTTCGGTTCTCGAGGACGGTAGGGGGGACTGGAACTCTCGGTGGAGCGGTGAAATGCGTAGATATCTACAGGAACACCGGCGGCGAAGGCGAGTCCCTGGTCCGTTTCTGACGCTGAGGCGCGAAAGCGTGGGTAGCAAACAGGATTAGATACCCCCGTA
+
GGGGGGGGGGGGGGGGEGGGGGGGGGFFGGG>FGEGFGGEGGGGGGGFGGGGGFGGGDDFG8C:FEE<CFFGG:FGGE7FFGFGGGGGGGGGE@D@GGGEGGGGGGDEFFGGGGGGGCG:FFE>5;CEGGCF,:<,<*;CGGG?F0+++++*2;FFGGG**//?58CEGGEGG:@CFC+:EGGGGGGGGF?EGGGGC;*57CEGGGGGEG>85?7D?CGCCC65(9C)*/6*+C?F))7=
@M00200:205:000000000-AKKM3:1:1101:16746:2251 1:N:0:1
ACTGGGCATAAAGGGCGCGTAGGCGGTCAGCACAAGTCAGTTGTGAAATCTCCGAGCTTAACTCGGAAAGGTCAACTGATACTGTGCGACTAGAGTGCAGAAGGGGCAACTGGAATTCTCGGTGTAGCGGTGAAATGCGTAGATATCGAGAGGAACACCTGCGGCGAAGGCGGGTTGCTGGGCTGACACTGACGCTGAGGCGCGAAAGCTAGGGGAGCGAACGGGATTAGATACCCGCGTA
+
GGGGGGGGGGGGGGGGGGGGGGGGGGGGGGGGGGGGGGGGGGGGGGGGGGGGGGGGGGGGGGGGGGGDGGGGGGGGGGGGFGGGGGGGGGGGGGGGGGGGGGGGGGGGGGGGGGGGGGGGEGGGGGGGGGGGGF9FFEGGGGGGGFF7++=+CGGGGGGF7F@EGEGGGGGGGDEGGFGGGGGGGGGCFGGFAE3CGEGGGGGGGGDDFGFCGG3D@GGCDC*1457,9@<DCG?4)87C7
@M00200:205:000000000-AKKM3:1:1101:16872:2298 1:N:0:1
ATTGGGTATAAAGAGTTCGTAGGCGGCGCGGAAAGTAGGGTGTGAAAGCCCTCGGCTTAACCGAGGAATTGCGCTCTAAACTACCGTGCTTGAGGAACCTAGAGGTGAGCAGAACTGATGGTGGAGCGGTGAAATGCGTTGATATCATCAGGAATACCGGAGGCGAAGGCGGCTCACTGGGGGTTTTCTGACGCTGAGGAACGAAAGCCAGGGGAGCGATCGGGATTAGATACCCCTGTAAGA
+
GGGGGGGGGGGGGGGGGGGGGGGGGGGGGGGGGGGGGGGGGGGGGGGGGGGGGGGGGGGGGGGGGGGGGGGGGGGGGGGGGGGGGGGGGGGGGGGGGGGGGGGGGGGGGGGGGGGGGGGGGGGGGGGGGGGGGGGGGGGGGGGGGEFGFFCGGGGGGGGGDGDEGGGGGGGGGGGGGGGGGGGGGGGFGGGFGGGGEGGGGGGGGGGCFGGGGGFD>=?GGGGGFGG?F?A><@E<@FFFF9)
@M00200:205:000000000-AKKM3:1:1101:15770:2333 1:N:0:1
ATTGGGTTTAAAGGGTGCGTAGGTGGCTTTGCAAGTCTGATGTGAAATCTCCGGGCCCAACCCGGAAATGGCATTAGAAACTGCTGGGCTAGAGGCTTGGAGGGGGAACTGGAATGCTCGGTGTAGCAGTGAAATGCGTAGAGATCGAGCGGAACACCAGTGGCGAAGGCGAGTTCCTGGACAAGTCCTGACACTGAGGCACGAAAGCCGGGGGAGCAAACAGGATTAGATACCCGAGTAAGA
+
GGGGGGGGGGGGGGGGGGGEGGGGGGGGGGGGGGGGGGGGGGGGGGGGGGGGGGGGGGGGGGGGGGGGGGGGGGGFGFGGGGGGGGGGGGGGGGGGGGGGGGEGGGGGGGFGGGGGGGGGGGGGGGGGFGGGGGGGGGGGGGGGGGGGGGGGGG>FGGGFCFGGDEGGGGGGGGGGGGGGGDGGGFGGGGEGGGGGGGGGGGGEGGGGDEDGEGFG:FGGGC6F:DGBFFFGGFFG>B>EF>D
@M00200:205:000000000-AKKM3:1:1101:16577:2342 1:N:0:1
ATTGGGTATAAAGGGCGCGTAGGCGGCTCAGCAAGTCGGGGGTGAAATCTTTCGGCTCAACCGGAAAAGTGCCTTCGATACTGCTGAGCTCGAGGAAGGTAGGGGCCACGGGAACGACCAGTGGAGCGGTGAAATGCGTTGAGATTGGTAGGAACGCCGGTGGCGAAAGCGCGTGGCTGGATCTTCCCTGACGCTGAGGCGCGAAAGCTAGGGGAGCAAACGGGATTAGATACCCCTGTA
+
GGGGGGGGGGGGGGGGGGGGGGGGGGDGGGGGGGGGGGGGGGGGGGGGGGGGGGGGGGGGFGGGGGGGGFGGGGGGGGGGFFGGGGGGGGGGDGGDGGGGGGGGGGGGGGFDGGGGGGGGGGGGGGGGGGGGGGEFGGGGEGGDCGGGGGGGGGGGFGGGGGGGGGGGGGGGGGGGGGGGGGGGFCEFGGGEGGGGGGGGGGGGGDG:CFGGGGECDGGGGGGG?GGBFFAGGCCDFF@F
@M00200:205:000000000-AKKM3:1:1101:12951:2395 1:N:0:1
ATTGGGTTTAAAGGGCGCGTAGGCGGCCCGCTTAGTCGGACGTGAAATCCCTCGGCTCAACCGAGGAACTGCGTCCGATACTGGCGGGCTCGAATCCGGGAGAGGGATGTGGAATTCCAGGTGTAGCGGTGAAATGCGTAGATATCGACAGGAACGCCAATGGCGAAGGCAGTCTGCTGGGCCTGTCCTGACGCTCAGGCACGAAAGCGTGGGGAGCAAACAGGATTAGATACCCTAGTA
+
GGGGGGGGGGGGGGGGDGGGGGGGGDFCFEGGGGGGGGGGGGGGGGGGGGGGGGGGFGGGGGGGGECFGFGGGGGGGGEGEGGFFGGGGGGGGGGGGGGGGGGGGGGGGGGGGGGGG9FFGGGCFGGGDFGGGFGGGGGGGEGGGGGEFGGGGGGGGGGGCEGGC>EEGGDEFEDFGGCCEEGGGGGGGGGGCG3:ECCGGG=CECDGGACDGGDDFGGCFGGGBGGFFFBFDGE47@FG
@M00200:205:000000000-AKKM3:1:1101:21851:2399 1:N:0:1
ACTGGGTGTAAAGGGTGCGTAGGCGGAGACTTAAGTGTCTTGTGAAATCCCACGGCTCAACCGTGGAACCGCAGGGCATACTGGGTCTCTTGAGGCTGGTAAGCGCCGCCGGAACTGTAGGTGTAGCGGTGAAATGCGTAGATATCTACAGGAACGCCGATGGTGAAGACGGGCGGCTAGGCCAGTTCTGACGCTGAGGCACGAAAGCGTGGGGATCAAACAGGATTAGATACCCGAGTAAGA
+
GGGGGGEGGGGGGGGGGGGGGGGDGGGGGGGGGGGGGGGGGGGGGGGGGGGGGGGGGGGGGGGFGGGGFGGGGGGGGGGGGGGGGGGGGGGGFGGGGGGGGGGGGGGGGGGGGGGGGGGGGGGGGGGGGGGG<FGFGGGGGGGGGGGGGGGGFGGGG@>FCGGGGGGGGGGGGGGGGGGGFFCFGCGG?FFGGGGGGFGGGDEEGGGGGGGGGGFGFGGGGGGG:FFDFFAGGGGGD>@=><A
@M00200:205:000000000-AKKM3:1:1101:7385:2400 1:N:0:1
ACTGGGTGTAAAGGGCGCGTAGGCGGTTCGATAAGTCCCGTGTGAAAGCCCCCGGCTCAACTGGGGAACTGCACGGGAAACTGACGGACTTGAGTTCGGGAGAGGGAAGCGGAATTCCGGGTGTAGCGGTGAAATGCGTAGATATCCGGAGGAACACCGGTGGCGAAGGCGGCTTCCTGGACCGACACTGACGCTGAGGCGCGAAAGCCAGGGGAGCAAACGGGATTAGATACCCGCGTAGACC
+
GGGGGGGGGGGGFGGGGGGGGGGGGGGEGGGGGGGGGFGFGGGGGGGGGGGGGGGGGGGGGGGGGGGGGGGGFGGGGGGCFGGGGGGDEGGGGGGGGGGDFDGGGDGGDGGGEGGGGGGGGGGGGGGGGGGGGGGGFGGGDGFGGGGGGG7C7FGGGGGGGGGGGG7C7FGGGGEGFGGGGGGG>EGGGGFF5*7C*;@EEGGG5EDCFFFFGE3DD5;EFC?7:GGBF?):AEF5>@5*)().
@M00200:205:000000000-AKKM3:1:1101:20028:2402 1:N:0:1
ACTGGGTTTAAAGGGTGTGTAGGTGGTTTTGTTAGTCTCCTGTAAAAAATCCGAGCTCAACTCGGGACCTGCGGGGGAAACGGCAAGACTGGAGGGTGCGAGAGGTGAATGGAACTCATGGAGTAGGGGTGAAATCCGTTGATATCATGGGGAACACCAAAAGCGAAGGCAATTCACTGGCGCATTCCTGACACTGAAACACGAAAGCGTGGGTAGCGAACGGGATTAGATACCCCAGTA
+
GGGGGGGGGGGGGGGGGGGGGGGGGGFGGGGGGGGGGGGGGGGCFGGGGGGGGGGGGGGGGGGGGGGGGGGGGGGGGGGGGGGGGGGGGGGGGGGGGGGGGGGGGGGGGGGGGGGGGGCFGGGGGGGGGGGGGGGGGGGGGGGGGGGGGGGGGGGFGGGGFFGGGGGGGGGGGGGGG?FGGGGG5CGGGD+>EGFGGGGGFGEGGGGGGGGDGCFCFGGDGGG3:D*,*9>FGC:DFFFF
@M00200:205:000000000-AKKM3:1:1101:21247:2410 1:N:0:1
ATTGGGTTTAAAGAGCTCGTAGGCGGTTTGTCGCGTCGGCCGTGAAAACTTGGGGCTTAACCCCAAGCTTGCGGTCGATACGGGCAGACTTGAGTTCGGCAGGGGAGACTGGAATTCCTGGTGTAGCGGTGAAATGCGCAGATATCAGGAGGAACACCGGTGGCGAAGGCGGGTCTCTGGGCCGACACTGACGCTGAGGAGCGAAAGCGTGGGGAGCGAACAGGATTAGATACCCGGGTA
+
GGGGGGGGGGFGFGFGGGGGGGGGGGGGGGGGGGGEG@CFGFG>FGGGGGGGGGGGGGGGGGGGG:FFFGGGGGGGGCGFGGGGGGG=FFGEFFFFGDCECEDDG@:FGFGGGGGGGGGGGGGGGGGCGFE+3EGFGGGGGDFGFGGGGC@FC,DEGGGDE:FFGGGGGGGGGGGGGGCCFGGDGE?=7C+<EGD588@67CEDG*77EEEECC><:*:17);*8FGBFFB>F6<93>71
@M00200:205:000000000-AKKM3:1:1101:22774:2436 1:N:0:1
ACTGGGCATAAAGGGTGCGTAGGTGGCGCCGTAAGTCGGGTGTGAAATTTCGGAGCTTAACTCCGAAACTGCATTCGATACTGCGGTGCTTGAGGACTGGAGAGGAGACTGGAATTCATGGTGTAGCAGTGAAATGCGTAGAGATCATGAGGAAGACCAGTGGCGAAGGCGGGTCTCTGGACAGTTCCTGACACTGAGGCACGAAGGCCAGGGGAGCAAACGGGATTAGATACCCTAGTAAGA
+
GGGGGGGGGGGGGGGGGGGGGGGGGGGGGGGGGGGGGGGGGGGGGGGGGGGGGGGGGGGGGGGFGGGGGGGGGGGGGGGGGGGGGGGGGGGGGGGGGGGGGGGGGGGGGFGGGGGGFEGGGGGGGGGGGGFGGGGGGGGGGGGGGFGGGGGGGGGGGGGFGFFGGGGGGGGGGGG>FGGGGGGGFEGGGGGFFFGGGGGGGFCEE5<5C5CFGGFGFGFCCCC<:GFFFFFGGGGFFFFGGA<
@M00200:205:000000000-AKKM3:1:1101:18531:2443 1:N:0:1
ATTGGGTTTAAAGGGCGCGTAGGCGGCGCGGGAAGGCGGCGGTGAAAGTCCGGGGCTCAACCCCGGATCGGCCGTGGCGACTCCCGCGCTGGAGCACAGTAGAGGCGGGTGGAATTCCGGGTGTAGCGGTGGAATGCGTAGAGATCCGGAAGAACACCGGTGGCGAAGGCGGCCCGCTGGGCTGTGGCTGACGCTGAGGCGCGACAGCGTGGGGAGCAAACAGGATTAGATACCCGAGTA
+
GGGGGGGGGGGGGGGGGGGGGGGGGGGGGGGEGGGGGGGGGGGGGGGGGFGGGGGGGGGGGGGGGGGGGEGGGGGCEGGGGGGF>FGGGGGGGGFFGCFFGGGGGGEGE*?EFGGGGGGGGGGGGGGGGGGGGGGGG>CG5C?FFGF5EEGGGGGFGGGDG8CGGEEDGGGGD8:>EE5CC>*ACC88C55@EEGGGFFFEDE5*:D5*/;EGG@577EGCFGG?FF7FFFGGFFC::5>
@M00200:205:000000000-AKKM3:1:1101:18691:2465 1:N:0:1
ATTGGGCTTAAAGAGCTCGTAGGCGGTCTGTCGCGTCGGGTGTGAAAATCCAGGGCTCAAACCTGGACCTGCATTCGATACGGGCAGACTAGAGTTCGGTAGGGGAGACTGGAATTCCTGGTGTAGCGGTGAAATGCGCAGATATCAGGAGGAACACCGGTGGCGAAGGCGGGTCTCTGGGCCGAAACTGACGCTGAGGCGCGAAAGCGTGGGGAGCGAACAGGATTAGATACCCTTGTAAGA
+
FEG@FD9FFFGEFFGGGGGGGGGGGEFEGGGGGGEEGGGDGGGGGFF<E<F9FGDGGGGGAFGGGCFFGGGGGCFGGGGGGGGGGCFGGGGG9FECFEGCCCDECFGEFFF8FGGGGGGEG<<AFAECFFDFGGGFFEGG@@CGCEFDGCEFE<FFGGGGGGGGGGGGCFGC*=EFGGGG75CEGCEGCCEGDGCC8CF*:1>8CE39ECE:CGD97*:E<5A5277766ACGGG*0?7E*64
@M00200:205:000000000-AKKM3:1:1101:19277:2468 1:N:0:1
ATTGGGCTTAAAGGGCGCGTAGGTGGCGACATAAGGCTGTGGTGAAAGTCTGGGGCTCAACTCCAGATCGGCCGTGGCAACTGTGTCGCTTGGGCACTGTAGAGGCAGATGGAATTCCGGGTGTAGCGGTGGAATGCGTAGAGATCCGGAAGAACACCAGTGGCGAAGGCGGTCTGCTGGGCAGTGAACCCGCGAGGGTTCAATAGCCGACACTGAGGCGCGACAGCGTGGGGAGCAAACAGG
+
GGGGGGGGGGG9FGC;:6:@+FCFFDC@:@B@F@FEFE<FFC;,CFCEFGAFGGCC@6F,CEF<FEGGGGEGEFCFCEFGDFEFEFFFFGFGGD<CFF8CAE?FCCB+B<F8F=FCFGFEFGGFE?DG>>FEGCDB=F>=CBFCDGFF<F7:CFGGG7:<:D7>CGEG::FE8:BFGFFGG5:;2?CCGG5EGC9EGCEG5C979EGDCGGGG??C?CCEGG=C6CC>ED9D8*:>F@4A570
@M00200:205:000000000-AKKM3:1:1101:19756:2472 1:N:0:1
ATTGGGTATAAAGGGCGCGTAGGTGGCCACTATAAGGCCGCGGTGAAAGTTCGGGGCTCAACCCTGAATCTGCCGCGGCGACTGTAGGGCTTGGGCACCGTAGAGGCAGATGGAATTCCGGGTGTAGCGGTGGAATGCGTAGAGATTCGGAAGAACACCGGTGGCGAAGGCGGTCTGCTGGGCGGTGAGCTCGCAAGAGCTCAATAGCCGACACTGAGGCGCGACAGCGTGGGGGGCAAACAGG
+
GGGGGGGGGGGGGGGGGGGGGGGGGGGGGGGGGGGGGGGGGGGGGGGGGGGGGGGGGGGGFGGGGGGGGGGGGGGGGGGGGGGGGGGGGGGGGGGGGGGGGGGGGGGGGCGGGGGGGGGGGGGGGGGGGGGGGGGGGGGGGGGGGGCFGGEGFFGGGGGGGGGGGGGGGGGGEEEGGGGGGGGGGGGGGGGFGGGGGGGGCFFFGD7FGGEEGGFGFGG5DGEDBGG0>3:CCE*1757CC<?6
@M00200:205:000000000-AKKM3:1:1101:14619:2479 1:N:0:1
ACTGGGTTTAAAGGGTCCGTAGGCGGTTCGGTTAGTCAAATGTGAAAGCCCACAGCTCAACTGTGGAACTGCATTTGAAACTGCCGAGCTAGAGTGTGAGAGGGGTAAAGGGAATTCCCGGTGTAAGGGTGAAATCTGCAGAGATCGGGAGGAACACCAGTCGCGAAGGCGCTTTACTGGCTCACTACTGACGCTCAGGGACGAAAGCTAGGGTAGCAAACGGGATTAGATACCCTCGTA
+
GGGGGGGGEGGGGGGFGGGGGGGGGGGGGGGFGGGGGGFFFFFGGGGGGGGGGGGFFGGGGFFFFFFGGGGGGGGGGGGFGFGGGGEGGGGGGGFGEGGFCGGGGEGGGGGEFGGGGGGGGGEGGGGFGGGGGGDGFFGGFFGGCFGGEGFGGGGGGGGGG9CEEGGGGGGGGGFGGGGGGGGGGGGGGGGGGGDGEFGGGGGGGGGGGFGGGCACFGFF<DEGFDG?FFBGGEFD5BFE
@M00200:205:000000000-AKKM3:1:1101:16371:2480 1:N:0:1
ATTGGGTTTAAAGGGTGCGTAGGCGGGTCTTTAAGTCAGGGGTGAAATCCTGGAGCTCAACTCCAGAACTGCCTTTGATACTGAAGATCTTGAGTTCGGGAGAGGTGAGTGGAACTGCGAGTGTAGAGGTGAAATTCGTAGATATTCGCAAGAACACCAGTGGCGAAGGCGGCTCACTGGCCCGATACTGACGCTGAGGCACGAAAGCGTGGGGAGCAAACAGGATTAGATACCCGCGTAAGA
+
GGGGGGGGGGGGGGGGGGGGGGGGGGGGGGGGGGGGGGGGGGGGGGGGGGGGGGGGGGGGGGGGGGGGGGGGGGGGGGGGGGGGGGGGGGGGGGGGGGGGGGGGGGGGGGGGGGGGGGGGGDGGGGGGGGGGGGFFFGGGGGGGGGGGGGGGGGGGGGGGGGGGGGGGGGGGGGGGGGGGFGGGGGGGGGGGGGGGEFG5CGGDEEDFGEDEGG@GFFGGGFFFFGGFFF9FF6EDFF>EGFF
@M00200:205:000000000-AKKM3:1:1101:24171:2507 1:N:0:1
ATTGGGTTTAAAGGGCGCGTAGGCGGCCTTCTAAGTCGAACGTGAAATCCCCGGGCTCAACCCGGGAACTGCGTCCGAGACTGGGAGGCTCGAATCCGGGAGAGGGATGTGGAATTCCAGGTGTAGCGGTGAAATGCGTAGATATCTGGAGGAACATCGGTGGCGAAGGCGGCATCCTGGACCGGTATTGACGCTGAGGCGCGAAAGCCAGGGGAGCAAACGGGATTAGATACCCCCGTAAGA
+
GGGGGGGGGGGGGGGGGGGGGGGGGGGGGGGGGGGGGGGGGGGGGGGGGGGGGGGGGGGGGGGGGGGGGGGGGGGGGGGGGGGGGGGGGGGGGGGGGGGGGGGGGGGGGGGGGGGGGGGGGGGGGGGGGGGGGGGGGGGGGGGGGGGGGGGGGGGGGGGGGGGGGGGGGGGGGGGGEFGGGGGGGGGGDGGGGGGGGGGGGGGGGGGGGGGFGGFGFGGGGDED:DGFFFFGFCGG>B7CGFF
@M00200:205:000000000-AKKM3:1:1101:24615:2514 1:N:0:1
ACTGGGTGTAAAGGGCGCGTAGGCGGCCACCGCAAGTCGACTGTGAAATCTCTGGGCTTAACCCAGAACGGTCAGCCGATACTGCGGGGCTAGAGTGCAGAAGGGGCAACTGGAATTCTCGGTGTAGCGGTGAAATGCGTAGATATCGAGAGGAACACCTGCGGCGAAGGCGGGTTGCTGGGCTGACACTGACGCTGAGGCGCGAAAGCTAGGGGAGCGAACGGGATTAGATACCCCTGTA
+
GGGGGGGGGGGGGGGGGGGGGGGGGGGGGGGGGGGGGGGGGGGGGGGGGGGGGGGGGGGGGGGGGGGGGGGGGGGGGGGGGGGGGGGGGGGGGGGGGGGGGGGGGGGGGGGGGGGGGGGGGGGGGGGGGGGGGGGGGGGG>EGGGGGGFGGGGGGGGGGGGGGGGGGGGGGGGGGGGGGGGGGGGGGCFGGGGGGGGGGGGDCEEEDGGGGGGCD3>EGGGGGG?GGFFFFGGFGC>F>C0
@M00200:205:000000000-AKKM3:1:1101:14054:2525 1:N:0:1
ACTGGGTTTAAAGGGCGCGTAGGCGGTCTGTTAAGTTCGGTGTGAAATCCCCCGGCTCACCCGGGGAAGGGCGCCGGATACTGGCAGACTCGAGTACCGGAGAGGAGGGTGGAATTCCTGGTGTAGCGGTGAAATGCGTAGATATCAGGAGGAACACCGGTGGCGAAGGCGGCCCTCTGGACGGATACTGACGCTGAGGCGCGAAAGCGTGGGGATCAAACAGGATTAGATACCCTCGTA
+
GGGGGGGGGGGGGGGGGGGGGGGGGGGGGGGGGGGGGGGGGGGGGGGGGGGGGGGGGGGGGGGGGGGFFGGGGGGGGGGGGGGGGGGGGGGGGGGGGGGGGGGGGGGGGGGGGGGGGGGGGGGGGGGGGGGGAFGGGGEGGGGGGGGGGGGGGGGGGGGGGGGGGGGGGGGGDGGGGGGGGGGGGG5CFGGGGGGGGCGGGGCEGGGGGG>EGGFC3CFGGFGF:<F2=FFCEECD@BFE
@M00200:205:000000000-AKKM3:1:1101:7809:2553 1:N:0:1
ATTGGGTTTAAAGGGCGCGTAGGCGGCGCGGGAAGGCGGCGGTGAAAGTCCGGGGCTCAACCCCGGATCGGCCGTGGCGACTCCCGCGCTGGAGCACAGTAGAGGCGGGTGGAATTCCGGGTGTAGCGGTGGAATGCGTAGAGATCCGGAAGAACACCGGTGGCGAAGGCGGCCCGCCGGGCCGTGGCTGACGGTGGAGGGCGACAGCGTGGGGAGCAAACAGGATTAGAAAACCTCGTAAGA
+
GGGGGGGGGGGGGGGGGGGGGGGGGGGGGGGGFGGEFGGGGGGGGGGGGGGGGGGGGGFGGGGGGGGEGGGGGGGGGGGCGBFFGGGEC@FGCFFFFGGFFFFFGDEEB58C8:,A9C@EE8>8<9,*::8CFF+,02***/+9+2C8C5CE6CE68EE>/*:0**:8C**?*::C5**2C***/1:/****/*1**********2/**:8?EG53)*2<75CG:*0.=/)*02**<30*9,)
@M00200:205:000000000-AKKM3:1:1101:18326:2562 1:N:0:1
ATTGGGTTTAAAGCGTGCGTAGGCGGCCTGCAAAGTTGGGTGTGAAATCCCTCGGCTCAACCGAGGAATTGCGCCCAAAACTAGTGGGCTAGAGGGAGATAGAGGTAAGCGGAACTGATGGTGGAGCGGTGAAATGTGTTGATATCATCAGGAACACCGGTGGCGAAGGCGGCTTACTGGGTCTCTACTGACGCTGAGGCACGAAAGCCAGGGTAGCAAACGGGATTAGATACCCGCGA
+
GGGGGGGGGGGGGGGGGGGGGGGGGGGGGGGGGGGFGGGGGGGGGGGGGGGGGGGGGGGGGGGFGGGGGGGGGEGGGGGGGGFGFGGGGGGGGGGGGGGGGGGGGGGGG?FGGGFCGGGGGGGGGGGGGGGGGGGGGGGGGGGGGGGGGGGGGFGGEGFGGGGGGGGGGGGDEEEGGGFFGGGGGGGGGGGGGGGGGGGGG4CEEG3CEFCCGFFDFGGGGGEGFD*<FBAGDEGG353
@M00200:205:000000000-AKKM3:1:1101:18683:2563 1:N:0:1
ATTGGGTATAAAGGGCGCGTAGGCGGCCCTGGCAGTCGGCTTGTGAAAGCCCGGGGCTCAACCCCGGAGGTGCGGCCGAAACACCAGGGCTGGAGGCCGGAAGAGGAGGGTGGAATACCCAGTGTAGAGGTGAAATTCGTAGATATTGGGTGGAACACCGGTGGCGAAAGCGGCTCTCTGGTCCGGACCTGACGCTGAGGCGCGAAAGCGTGGGGAGCAAACAGGATTAGATACCCTTGTA
+
GGGGGGGGGGGGGGGGGGGGGGGGGGGGGGGGGGGGGGGGGGGGGGGGGGGGGGGGGGGGGGGGGGGGGGGFGGGGGGGGGGGGGGGGGGGGGGGGGGGGGGGGGGGGGGGGGGGGGGGGGGGGFGGGGGCGGGFFFFGGGGGFGGGGGGGGGGGGGGGGGGGGGGGGGGGGGGGGGGGGGGCCGGC5>FFCFGGEGCFFGGGGEEGGGGEEGGEDDGFGGFGFBD6<F?<7<:CDFF::C
@M00200:205:000000000-AKKM3:1:1101:11502:2567 1:N:0:1
ACTGGGCATAAAGGGCTCGTAGGCGGCCAACTAAGTCGGACGTGAAATCCCCAGGCTCAACCTGGGAACTGCGTCCGATACTGGATGGCTTGAATTCGGGAGAGGGATGCAGAATTCCAGGTGTAGCGGTGAAATGCGTAGATATCTGGAGGAATACCGGTGGCGAAGGCGGCATCCTGGACCGACATTGACGCTGAGGAGCGAAAGCCAGGGGAGCAAACGGGATTAGATACCCTAGTA
+
GGGGGGGGGGGGGGGGGGGGGGGGGGGGGGGGGGGGGGGGGGGGGGGGGGGGGGGGGGGGGGGGGGGGGGGGGGGGGGGGGGGGGGGGGGGGGGGGGGGGGGGGGGGGGGGGGGGGGGGGGGGGGGGGGGGGGGGGGGGGGGGGGGGGGGGGGGGGGGFGGGGGGGGGDGGGGGGGGGGGGGGGGGGGGGGGGGGGGFGGGGGGGGGGGGGGGGFGFGGGGGGGFGGFFFFGCAFG@FFD
@M00200:205:000000000-AKKM3:1:1101:8200:2644 1:N:0:1
ATTGGGTTTAAAGGGCGCGTAGGCGGCGCAACAAGTCACTTGTGAAATCTCTGGGCTTAACCCAGCAGCGGCCAAGTGATACTGTCGTGCTAGAGTGCGGAAGGGGCAACCGGAATTCTTGGTGTAGCGGTGAAATGCGTAGATATCAAGAGGAACACCTGCGGCGAAGGCGGGTTGCTGGGCCGACACTGACGCTGAGGCGCGAAAGCTAGGGGAGCGAACGGGATTAGATACCCTAGTA
+
FEEFGGCFGGGGGGGGEGGGGGGGGGGGGGEGCDGFFGGGGGGGGGGGGFGGFFGGGGGGGGGGGGGGFEDGGFFGGGGGGGGGGGGGGGGFGGGGGGGGGFGGGGGGGGGGGGGGCFGGD@DFGGGGGGGGGGGFGGGGEFGFGCFGGGGGFGGGGFGGFFF7CEEFGGFGEEGCE5FFCEGD>EGGEGGGGG3*CEGGGGGGGG)9FCFFFEDGFGCCDDCD:D3169A>F7<DF?F?C
@M00200:205:000000000-AKKM3:1:1101:12271:2679 1:N:0:1
ACTGGGCGTAAAGGGCGCGTAGGTGGCGGCATAAGGCCGTGGTGAAAGTCCGGGGCTCAACTCCGGATCGGCCATGGCAACTGTGTCGCTGGGGCACCGTAGAGGCAGATGGAATTCCGGGTGTAGCGGTGGAATGCGTAGAGATCCGGAAGAACACCAGTGGCGAAGGCGGTCTGCTGGGCGGTGGGAGAGCAATCTCCCAATAGCCGACACTGAGGCGCGACAGCGTGGGGAGCAAACAGG
+
GFGGGGGGGGGGGGGGGGGGGGGGGGGGGGGGGGGGGGGGGGGGGGGGGGGGGGGGGGGGGGGGGGGGGGGGGGGGGGGGCGGGGGGGGGGGGGGGGGGFGGGGGGGGGGGGGGGGGGGGGGGGGGGGGGGGGGGGGGGGGFGGGGGGGGGGGGGGGGGFGGGGGGGGGGGGGGEFG?GFGGGGGGGGGGGGEFF7CFCGGGGGGGGGGE:?*:7C?7/:DDED>GGF3@058/:)<:6EFB0
@M00200:205:000000000-AKKM3:1:1101:12675:2693 1:N:0:1
ATTGGGTTTAAAGGGCGCGTAGGTGGCCCGGTAAGTCAAAGGTGAAATCCCTCGGCTCAACTGAGGAATTGCCTTTGAAACTGCCAGGCTCGAGGCCGGGAGGGGGTAGCGGAATTCCCAGTGTAGCGGTGAAATGCGTAGATACTGGGAGGAACACCAGTGGCGAAGGCGGCTACCTGGACCGGTTCTGACACTGAGGCGCGAAAGCGTGGGGAGCAAACAGGATTAGATACCCCCGTA
+
GGGGGGGGGGGGGGGGGGGGGGGGGGGGGGGGGGGGGGGGGGGGGGGGGGGGGGGGGGGGGGGGGGGGGGGGGGGGGGGGGGGGGGGGGGGGGGGGGGGGGGGGGGGGGGGGGGGGGGGGGGGGGGGGGGGGGGGGGGGGGGGGGGGGGGGGGGGGGGGGGGGGGGGDGGGGGGGGGGGGGGGGGGGGC*3CGFFGGGFGGGEGDGGGGGGGGGF5>FGG**0<?GGBFF97+<AF@>5E
@M00200:205:000000000-AKKM3:1:1101:23110:2702 1:N:0:1
ATTGGGCATAAAGGGCGCGTAGGCGGTTCGGTAAGTCCCGTGTGAAATCCCTCGGCTCAACTGAGGAACTGCACGGGAGACTGCCGGGCTTGAGTTCGGGAGAGGGAAGCGGAATTCCGGGTGTAGCGGTGAAATGCGTAGATATCCGGAGGAACACCAGTGGCGAAGGCGGCTTCCTGGACCGATACTGACGCTGAGGCGCGAAAGCTAGGGGAGCAAACGGGATTAGATACCCTGGTA
+
GGGGGGGGGGGGGGGGGGGGGGGGGGGGGGGGGGGGGGGGGGGGGGGGGGGGGGGGGGGGGGGGGGGGGGGGGGGGGGGGGGGGGGGGEGGGGGGGGGGGGGGGGGGGGGGGGGGGGGGGGGGGGGFGGGGGFDFGGGGGGGGGFGDGGGGGGFGGGGFGGGGGGGGGGCEEDGEGCFGGGGGGGGGGGGGFGCDEEFDFG3CCEEGCG?FFGG>DFGFGGGGGFG<?FFFGGCE4>FFG
@M00200:205:000000000-AKKM3:1:1101:9108:2728 1:N:0:1
ACTGGGTATAAAGGGCGCGTAGGCGGTCGGTCGCGTCAGATGTGAAAGCCCCGGGCTCAACCTGGGAACCGCATTTGAAACGGACCGACTCGAGTTCGGGAGAGGATGGTGGAATTCCCAGTGTAGAGGTGAAATTCGTAGAGATTGGGAAGAACACCGACGGCGAAGGCAGCCATCTGGACCGACACTGACGCTGAGGCGCGACAGCGTGGGGAGCAAACAGGATTAGATACCCCAGTAAGA
+
FCFFGGGGGGGGGGGGGGGGGGGGGGGGDGG@FGGGGGGFGGGGGGFGGFGGGGGGGFGGGGGGGFGG@FGGG>FGGGGGGFC?FEG7FGCFFCDCGEGC7FEGGC@<FDFGG@F>CFGGCGGGGG9>FFGFGGGGGCF:FFC,<DFGG,>FGFCGGGDGG7FGGGGEGGGGGGCBFGDCFEGCGGGGGGFGCEGEECFCCDE5:EGFGGGGGGEG>=FGGGGG?GD<FF9CCCF9)<FGGA>
@M00200:205:000000000-AKKM3:1:1101:19685:2734 1:N:0:1
ATTGGGCGTAAAGAGCGTGCAGGCGGTCTGTTAAGTCTAGGGTGAAAGCTCCCGGCTCAACTGGGAGAGGTCCTTGGATACTGGCGGACTTGAGGGAGGCAGAGGAGAATAGAATTCCCGGTGTAGTGGTGATATGCGTAGATATCGGGAGGAATACCAGTGGCGAAGGCGGTTCTCTGGGCCTTACCTGACGCTGAGACGCGAAAGCGTGGGGAGCGAACCGGATTAGATACCCCGGTAAGA
+
GGGGGGGGGGGGGGGGGGGGGGGGGGGGGGGGGGGGGGGGGGEGGGGGGGGGGGGGGGGGGGGGGGGGGGGGGGGGGGGGFDGGGGGGGGGGGGGGGGDGGGGGGGGGGGGGGGGGGGGGGGGGFCCF@FGFGGGGGGGGGGAFFFGGGFGGGGCFGFGFAFECEEEFGGGGGDEFFEFGGGGGCFFC7CFC;5575=FFGDEDC=DDE*;EGEDGBGGGGGGG>DG7?FFGGFDDBEECC?2
@M00200:205:000000000-AKKM3:1:1101:14434:2760 1:N:0:1
ACTGGGCATAAAGGGCGCGTAGGCGGTTCCGAAGGTGGCGTGTGAAATCCCCCGGCTCAACCGGGGAAGTGCGCGCCAAACCACGGTTCTTGAGGGCGGTAGGGGGGACTGGAACTCTCGGTGGAGCGGTGAAATGCGTAGATATCGAGAGGAACACCGGCGGCGAAGGCGAGTCCCTGGTCCGCATCTGACGCTGAGGCGCGAAAGCGTGGGTAGCAAACAGGATTAGATACCCTGGTA
+
GGGGGGGGGGGGGGGGGGGGGGGGGGGGGGGGGGGGGGGGGGGGGGGGGGGGGGGGGGGGGGGGGGGGGGGGGGGGGGGGGGGGGGGGGGGGGGGGGGGGGGGGGGGGGGGGGGGGGGGGGGGGGGGGGGGGGGGGGGGGGGGGGGGGGFGGGGGGGGGGGGGGGGGGGGGGGGGGGGGGGGGGGEEEFGFGGGGGGDGGGGGCEGDFGGGGGGFCFFFFGFFC?FFBFFBGGGG=FFFG
@M00200:205:000000000-AKKM3:1:1101:20680:2795 1:N:0:1
ATTGGGTTTAAAGCGCGTGCAGGTGGCGCGGTAAGTTGGGCGTGAAATCTCCCGGCTCAACTGGGAGAGGTCGTCCAATACTACCGTGCTTGAGAGCAGAAGAGGAAGATGGAATTCCCGGTGTAGTGGTGAAATGCGTAGATATCGGGAGGAACACCAGTGGCGAAGGCGATCTTCTGGTCTGTTTCTGACACTCAGACGCGACAGCTAGGGTAGTAAACGGGATTAGATACCCCGGTAAGA
+
GGGGGGGGGGGGGGGGGGGGGGGGGGGGGGGGGGGGGGGGGGGGGGGGGGGGGGGGGGGGGGGGGGGGGGGGGGGGGGGGGGGGGGGGGGGGGGGGGGGGGGGGGGGGGGGGGGGGGGGGGGGGGGGGGGGGGGGGGGGGGGGGGGGGGGGGGGGGGGGGGGGDGGGGGGGGGGFGGFGGGGGGGGGGGGGGGGGGGGGGGGGCEGGGGGGGG*?DFGGGFGGGFGGF6=AFFCGGE>FGGFB
@M00200:205:000000000-AKKM3:1:1101:13339:2795 1:N:0:1
ACTGGGTATAAAGGGCGCGTAGGCGGGAGGTCAAGTCGGTCGTGAAATCTCCGGGCTCAACCCGGAGGAGTCGGCCGAAACTGGTCTTCTTGAGGGAGGCAGAGGAGTCTGGAATTCCCGGTGTAGCGGTGAAATGTGTAGAGATCGGGAGGAACACCGGTGGCGAAGGCGGGACTCTGGGCCTACCCTGACGCTGAGGCGCGAAGGCGTGGGGAGCAAACGGGATTAGATACCCTAGTA
+
GGGGGGGGGGGGGGGGGGGGGGGGGGGGGGGGGGGGGGGGGGGGGGGGGGGGGGGGGGGGGGGGGGGGGGGGGGGGGGGGGGGGGGGGGGGGGGGGGCFGGGGDDFGGGGGGFGFGGGGGGGGGGGGGGGGGGGGGGGGGGEGGGGGGGGGGGGGGDGGGGGGGGGGGGGEEGGGGGGGGGGFGGGGDFGGGGGGGGGGGGCC>*:DFGCGGECEGE5CGGGDGFGD?@BAFG<EC?FFG
@M00200:205:000000000-AKKM3:1:1101:15490:2800 1:N:0:1
ATTGGGTTTAAAGGGCGCGTAGGTGGCGGCATAAGGCCGTGGTGAAAGTCCGGGGCTCAACTCCGGATCGGCCATGGCGACTGTGTCGCTGGGGCACCGTAGAGGCAGATGGAATTCCGGGTGTAGCGGTGGAATGCGTAGAGATCCGGAAGAACACCAGTGGCGAAGGCGGTCTGCTGGGCGGTGAGTCCGTGAGGACTCAATAGCCGACACTGAGGCGCGACAGCGTGGGGGGCAAACAGG
+
GGGGGGGGGGGGGGGGGGGGGGGGGGGGGGGGGGGGGGGGGGGGGGGGGGGGGGGGGGGGGGGGGGGGGGGGGGGGGGGGGGGGGGGGGGGGGGGGGGGGGGGGGGGGGGGGGGGGGGGGGGGGGGGGGGGGGGGGGGGGGGGGGGGGGGGGGGGGDGGGGFGGGGDGGGGGGGGFGGGGGGGGGGFGGGGGGGGGGGGFF4CFCFGGGGGGGGFGFGFGGGG<2DDFDEFGG*:9B>>FGFF
@M00200:205:000000000-AKKM3:1:1101:24709:2802 1:N:0:1
ATTGGGTATAAAGGGTGTCAAGGCGGCCATGTTAGTCGTTCGTTAAATCCGTGGGCTCAACCTACGGCTCGCGAGCGAAACGGCATGGCTTGAGGATGGGAGAGGTGCGTGGAACTCACGGTGTAGGGGTGAAATCCGTTGATATCGTGGGGAACACCAAAGGCGAAGGCAGCGCACTGGCCCACTCCTGACGCTCACACACGAAAGCCAGGGTAGCGAACGGGATTAGATACCCCTGTA
+
GGGGGGGGGGGGGGGGGGGGGGGGGGGGGGGGGGGGGGGGGGFGGGGGGGGGGGGGGGGGGGGGGEGGGGGGCEGGGGCEEGGGGGGGGCCCFGGGGFGGGGGGCGGGGGFECFGFGGGGEGGGGGGGGGGFFGGCGGGGGGGGGGEGCGCDGGGGGGCFCCFCGGGGGGFGGDGGECFG7CCCGCF8?FGGGGGCG?FFGGGGGGDFGF>C8E:CFEGGGDDC1C44@F):+3<FF)0?
@M00200:205:000000000-AKKM3:1:1101:21574:2823 1:N:0:1
ACTGGGTTTAAAGGGCGCGTAGGCGGCCTTCTAAGTCGGACGTGAAATCCCCAGGCTTAACTTGGGAACTGCATCCGATACTGGAGGGCTTGAGTGCGGGAGAGGGATGTGGAATTCCAGGTGTAGCGGTGAAATGCGTAGATATCTGGAGGAACACCGGTGGCGAAGGCGGCATCCTGGACCGACACTGACGCTGAGGCGCGAAAGCCAGGGGAGCAAACGGGATTAGATACCCTAGTA
+
GGGGGGGGGGGGGGGGGGGGGGGGGGGGGGGGGGGGGGGGGGGGGGGGGGGGGGGGGGGGGGGGGGGGGGGGGGGGGGGGGGGGGGGGGGGGGGGGGGGGGGGGGGGGGGGGGGGGGGGGGGGGGGGGGGGGGGGGCFGGGGFGGGGGGGGGGGGGGGGGGGGGGGGGGGGEGGGGGGGGGGGGGGGGGGGGGEGGGGGCGGGGGGGG8EGFGEFDFGFFGGCD?GC?FF9FEG+7<@FF
@M00200:205:000000000-AKKM3:1:1101:20249:2832 1:N:0:1
ACTGGGTATAAAGGGCGCGTAGGCGGTTCGATAAGTCCCGTGTGAAAGCCCCGGCTCAACTGGGGAACTGCACGGGAAACTGACGGACTTGAGTTCGGGAGAGGGAAGCGGAATTCCGGGTGTAGCGGTGAAATGCGTAGATATCCGGAGGAACACCGGTGGCGAAGGCGGCTTCCTGGACCGACACTGACGCTGAGGCGCGAAAGCTAGGGGAGCAAACGGGATTAGATACCCTTGTAAGAT
+
GGGGGGGGGGGGGGGGGGGGGGGGGGGGGGGGGGGGGGGGGGGGGGGGGGGGGGGGGGGGGGGGGGGGGGGGGGGGGGGGGGGGGGGGGGGGGGGGGGGGGGGGGGGGGGGGGGGGGGGGFGGGGGGGGGGGGGGGECGGGGGGGAFGGEGGGGGGGGGGEGGGGDGGGGGGDGCFFGGGGGGGGEEFGGGGGGGGGGFGGGGGCGCCEGGGGDBG>GFFCDCG059<@6<><,+7<FFCGF>
@M00200:205:000000000-AKKM3:1:1101:9755:2836 1:N:0:1
ATTGGGTGTAAAGGGCGCGTAGGCGGGATGGCAAGTCGGTCGTGAAATCCTTCGGCCCAACCGAAGAACGTCGATCGATACTGCTGTTCTAGAGGATTGCAGAGGAGACTGGAATTCCCGGTGTAGCGGTGAAATGTGTAGAGATCGGGAGGAACACCGGTGGCGAAGGCGGGTCTCTGGGCAATTCCTGACGCTGAGGCGCGAAAGCGTGGGGAGCAAACGGGATTAGATACCCCAGTA
+
GGGGGGGGGGGGGGGGGGGGGGGGGGGGGGGGGGGGGGGGGGGGGGGGGGGGFGGGGGGGGGGGGGGGGGGGGG7FE+FFGGGGGGGGGGGGGGGFFFFGGGG?FGGGGGGGGGFGGFGGCFGGGGGGGGGFGGGGGGGGFGGGGGGGGGGGGGGGFGGDGGGGGGGG>EEEGCCGGGGFGGGFGGGGGGFFCEDCECFCDGGGGGGDGGGDGG)9>CECF3:51DFB@FAFGGG<)8<C
@M00200:205:000000000-AKKM3:1:1101:6980:2843 1:N:0:1
ATTGGGCATAAAGAGCGTGTAGGCGGTCCGGTAAGTCGGCTGTGAAAGTCCAGGGCTCAACCCTGGGATGCCGGTCGATACTGCCGGACTAGAGTTCGGAAGAGGCGAGTGGAATTCCCGGTGTAGCGGTGAAATGCGCAGATATCGGGAGGAACACCTATGGCGAAGGCAGCTCGCTGGGACGTTACTGACGCTGAGACGCGAAAGCGTGGGGAGCAAACAGGATTAGATACCCGCGTA
+
GGGGGGGGGGGGGGGGGGGGGGGGGGGGGGGGGGGGGGGGFGGGGGGGGGGFFGGGGGGGGGGFGGGGGGGGGGGGGGGGGGGGGGGGGGGGGGDFGGGGGGGGGGGGGGGGGGGGGGGGGGGGGGGGGGGGCFGGGGGGGGGGDGGGGGGGGGGGGGGGGGGGGGGGGGGGGGGGGGGGGGFEGGGGGGGGGEGGGGFGGGGGGGCDEEGGGGFGFGGG<4CG6DF?FF<F@CCDBE5C
@M00200:205:000000000-AKKM3:1:1101:19742:2850 1:N:0:1
ACTGGGTGTAAAGGGCTCGTAGGCGGCCAACTAAGTCATACGTGAAATCCCTCAGCTTAACTGGGGAACTGCGTGTGATACTGGATGGCTTGGATTTGGGAGAGGGATGCGGAATTCCAGGTGTAGCGGTGAAATGCGTAGATATCTGGAGGAACACCGGTGGCGAAGGCGGCATCCTGGACCAATATTGACGCTGAGGAGCGAAAGCCAGGGGAGCAAACGGGATTAGATACCCTCGTA
+
GGGGGGGGGGGGGGGGGGGGGGGGGGGGGGGGGGGGGGGGGGGGGGGGGGGGGGGGGGGGGG9EFFGGGGGGGGGFFGGGGGGGGGGGGGGGGGGGGGGGGGGGGGGGGGGGGGGGGGGFFFGGGGGGGGGGGGGGGGGGGGGGGGGGGGGGGGGGGGGGGGGFGGGGGGGGGGGGGGGGGGGGCFGGGGGGGGDGGGGGGGGGGGGGFGGGGGBDEFFGGDEGFGGBF6<GGFGF:)0A
@M00200:205:000000000-AKKM3:1:1101:7498:2852 1:N:0:1
ATTGGGTATAAAGGGCGCGTAGGCGGTGCCGCAAGCGGCGTGTGAAATTCCGGGGCTCAACCCCGGAACCGCGCGCCGGACTGCGGTGCTCGAGTGCGGGAGGGGGGTGCGGAACTCTAGGTGGAGCGGTGAAATGCGTAGATATCTAGAGGAACACCGGTGGCGAAAGCGACACCCTGGCCCGCAACTGACGCTGAGGCGCGAAAGCGTGGGTAGCAAACAGGATTAGATACCCGAGTA
+
GGGGGGGGGGGGGGGGGGGGGGGGGGGGGGGGGGGGGGGGGGGGGGGGGGGGGGGGGGGGGGGGGGGGGGGGGGGGGGGGGGGGGGGGGGGGGGGGGEGGGGGGGGGGGGGGGGGGGGGGGGGGGGGGGGDFGGGGGGGDDCGFGGGGGGGGGGGGGGGGGGGGGGGGGDEGGGG*:FGGFGGGGGGC+6C6CEGGGFGGEGGGGGGGGGGGE*9>6?+<1>EG16F)6757<<E5>DFF
@M00200:205:000000000-AKKM3:1:1101:23645:2881 1:N:0:1
ACTGGGCTTAAAGGGCGCGTAGGCGGCTTCGCAAGTGGTGGGTGAAATCCCTCGGCTTAACCGAGGAACTGCCCTCCAAACTGCGTTGCTTGAGTCCGGGAGAGGTGAGTGGAATTCCCAGTGTAGCGGTGAAATGCGTAGATATTGGGAGGAACACCAGTGGCGAAGGCGGCTCACTGGACCGGAACTGACGCTGAGGCGCGAAAGCGTGGGGAGCAAACGGGATTAGATACCCCAGTA
+
GGGGGGGGGGGGGGGGGGGGGGGGGGGGGGGGGGGGGGGGGGGGGGGGGGGGGGGGGGGGGGGGGGGGGGGGGGGGGGGGGGGGGGGGGGGGGGGGGGGGGGGGGGGGGGGGGGGGGGGGGGGGGGGGGGGGGGGGGGGGGGGGGGGGGGFGGGGGGGGGGGGGGGDFGFGGGGGGGGGGGGGGGDB:EGFGGGGGGGGGGGGCGGGGGGGGGGFDEGGGGGEGFGCB47<:C,<7>BFF
@M00200:205:000000000-AKKM3:1:1101:16449:2883 1:N:0:1
ACTGGGTATAAAGGGTGCGCAGGCGGCCGAGTGTGTGAGGCGTGAAAGCCCGGGGCTTAACCCCGGAATTGCACCTCAAACTACACGGCTAGAGCATTGGAGAGGGTAGCAGAATTCATGGTGTAGCAGTGAAATGCGTAGATATCATGAGGAATACCAGAGGCGAAGGCGGCTACCTGGACAATTGCTGACGCTCAGGCACGAAAGCGTGGGGAGCAAACAGGATTAGATACCCTTGTA
+
GGGGGGGGGGGGGGGGGGGGGGGGGGGGGGGGGGGGGGGGGGGEGGGGGGGGGGGGGGGGGGGGGGGGGGGGGGGGGGGGGGGGGGGGGGGGGGGGGGGGGGGGGGGGGGGGGGGGGGGGGGGGGGGGGGFGGGGGGGGGGEEGFGGFGGGGGGGGGGEFGGGGGGCGGFGGGGGGGCFFGGFGGCGGGGFFGGGGEFGGGGGGGGD<ECCEGGFGFGGGGGGGFGGFFFFFFEF*87@F
@M00200:205:000000000-AKKM3:1:1101:10836:2887 1:N:0:1
ACTGGGCATAAAGGGCGCGTAGGCGGTCCCGAAAGTGGCGTGTGAAATCCCCCGGCTCAACCGGGGAAGTGCGCGCCAAACTTCGGTTCTCGAGGGCGGCAGGGGGGACTGGAACTCTCGGTGGAGCGGTGAAATGCGTAGATATCGAGAGGAACACCGGTGGCGAAGGCGAGTCCCTGGGCCGCATCTGACGCTGAGGCGCGAAAGCGTGGGTAGCAAACAGGATTAGATACCCTTGTA
+
GGGGGGGGGGGGGGGGGGGGGGGGGGGGGGGGGGGGGGGDCGGGGGGGGGGGGGGGGGGGGGGGGGGGGGGGGGGGGGGGGGGGGGGGEGGGGGGGGGGGGGGGGGGGGGGGGEGGGGGGFGGGGGGGGGEGFGGGGGEGGGGGGGGGGGGDGGGGGGGDGGGFGGGGEGEDGGGGGG8CGGGGGGGGGGGFEGGEEFFG=DG5EGGGGEDGG5=CFGGG4CCF66F2=B):9CGD4599
@M00200:205:000000000-AKKM3:1:1101:8087:2887 1:N:0:1
ATTGGGCATAAAGGGCGCGTAGGCGGCTCGATAAGGCTTGCGTGAAAGTCCGGGGCTCAACCCCGGATCGGCGCGGGCGACTGTTGGGCTGGAGCACGGTAGGGGCAGACGGAATTCCGGGTGTAGCGGTGGAATGCGTAGAGATCCGGAAGAACACCGGTGGCGAAGGCGGTCTGCTGGGCCGGAAGGGGGCAGAGCAATCTGTCCCCGTGCTGACGCTGAGGCGCGACAGCGTGGGGAGCA
+
GGGGGGGGGGGGGGGGGGGGGGGGGGGGGGGGGGGGGGGGGGGGGGGGGGGGGGGGGGGGGGGGGGGGGGGGGGGGGGGGGGGGGFGGGGGGGGGGGGGGGGGGGGGGGGGGGGGGGGGGGFGGGGGGGGGGGGGGGGGD@FCFEGGGGG7>FCGGGGGGGDGGGGDDGG>C>EEGGGGGGGFGEECGGGGEGGGGGFGGGGGGGGGCFGG5AF?F?EEGG:8C:C<>EF;G5E;D>>>/79?
@M00200:205:000000000-AKKM3:1:1101:23294:2916 1:N:0:1
ACTGGGCATAAAGGGCTCGTAGGCGGCCAACTAAGTCAGACGTGAAATCCCTCGGCTTAACCGGGGAACTGCGTCTGATACTGGATGGCTTGAGATTGGGAGAGGGATGCGGAATTCCAGGTGTAGCGGTGAAATGCGTAGATATCTGGAGGAACACCGGTGGCGAAGGCGGCATCCTGGACCAACACTGACGCTGAGGAGCGAAAGCCAGGGGAGCAAACGGGATTAGATACCCTGGTA
+
GGGGGGDCGGGGGGGGGGGGGGGGGGGGGGGGGGGGGGGGGGGGGGGFGGC@<FGGGEGGGGGCCGGG,CFGGGCFFGGGGGGGGFGGGGEGGGG9BFGGGGGGGGGGG8FGGGGGCGFCGGGGGGCFGGGGGGGGGGGDGGGGGC=F=CFDCGGGGFEEGGGGGGGGGGEDG>@EFGGCCFGCFBFGFGGGGDDEGGG+AFDCEEGF8=FGEEEDBGAEFDGGFGGFFFFFGCFC:5FG
@M00200:205:000000000-AKKM3:1:1101:20964:2922 1:N:0:1
ATTGGGTGTAAAGGGTGCGCAGGCGGCCAAGTGTGTGAGGCGTGAAAGCCCGGGGCTTAACCCCGGAATTGCACCTCAAACTACATGGCTAGAGCATTGGAGAGGGTAGCAGAATTCATGGTGTAGCAGTGAAATGCGTAGATATCATGAGGAATACCAGAGGCGAAGGCGGCTACCTGGACAATTGCTGACGCTCAGGCACGAAAGCGTGGGGAGCAAAAGGGATTAGATACCCCTGTAAGA
+
GGFGGGGGFGGGGGGGGGGGGGGGGGGGGFGGGGGGGGGGGGGGGGGGGGGGGGGGGGGGGGGGGGGGGGGGGGGFFDGGGGFFGGGGGGFGGGGGGGGGGGGEGGGGGGGFDGGGGGGFGGGGGFGGGGFGGGGGGGGGEDGFFGGGCEGFFGF<FFFGGGGEGGGDDDFGGDDFGCGGGGFFDFGGFGDG=5*:8FGGGGGGGGDC=ECGGGFC:FGGGGDDBFG?FF9CF<@F@FFFD>A
@M00200:205:000000000-AKKM3:1:1101:24868:2930 1:N:0:1
ATTGGGTTTAAAGCGTGTGTAGGCGGATCGTTAAGTGCCTTGTGAAATCCCACGGCTTAACTGTGGAACGGCTGGGCATACTGGCGGTCTTGAGCCATCTAGGGGCGACTGGAACAAACGGTGGAGCGGTGAAATGCGTAGATATCGTTTGGAACGCCAATGGTGAAAACAGGTCGCTGGGGATGAGCTGACGCTGAGACACGAAAGCCAGGGGAGCAAACGGGATTAGATACCCTAGTA
+
GGGGGGGGGGGGGGGBE;FFGGGGGGGGFGGGGGGGFGGFGGGGGGGGGGGGGGGGGDGGGGGGGGGGGGGGGGEGGEEGGGGGGCGCFGGAEFF?FFFGGGGFFDFGGGGGFGGA<DAFGEEFFGGGGGEGGGGC>CB:B@ACFF<FF7CCFGFEDGEG7DF,;<FFGCEGGGGGGEGGGGCEGCFFCGFGGC<5CB?96<5CGGGGGFFFGD5C)CEGF5**-9D274<C?CFD408?
@M00200:205:000000000-AKKM3:1:1101:9990:2957 1:N:0:1
ACTGGGCTTAAAGGGCGTGTAGGCGGTTTGTTAAGTCATGTGTGAAATCCCTCGGCTCAACCGGGGAAGGACGCATGAAACTGATAAGCTAGAGTACCAAAGAGGGGGGTGGAATTCCCGGTGTAGCGGTGAAATGCGTAGATATCGGGAGGAACACCTGTGGCGAAGGCGGCCCCCTGGTTGGATACTGACGCTGATACGCGAAAGCGTGGGGAGCAAACAGGATTAGATACCCCTGTA
+
GGGGGGGGGGGGGGGGGGGGGGGGGGGGGGGGGGGGGGGGGGGGGGGGGGGGGGGGGGGGGGGGGGGGGGGGGGEFFFGGGGGGGGGGGGGGGGGGGGGGGGGFGGGGGGGGGGGGGGGGGGGGGGGGGGGGGGGGGGGGGGGGGGGGGGGDGGGGGGGGGGFGGGGGGGGGGDEGGGGGGGGGGGGGGGGGGGGGGGGFFDGGEG37CCGGGGFGEGGCFFGGFGG?FFA*<<FGFFF7
@M00200:205:000000000-AKKM3:1:1101:15923:2960 1:N:0:1
ACTGGGTATAAAGGGCTCGTAGGCGGCCAACTAAGTCATACGTGAAATCCCTCAGCTTAACTGGGGAACTGCGTGTGATACTGGATGGCTTGGATTTGGGAGAGGGATGCGGAATTCCAGGTGTAGCGGTGAAATGCGTAGATATCTGGAGGAACACCGGTGGCGAAGGCGGCATCCTGGACCGGTACTGACGCTGAGGCGCGAAAGCGTGGGGAGCAAACAGGATTAGATACCCCGGTA
+
GGGGGGGGGGGGGGGGGGGGGGGGGGGGGGGGGGGGGGGGGGGGGGGGGGGGGGGGGGGGGGFGGGGG@FGGGGGGGGGGGGGGFGGGGGGGGGGGGGGGGGGGGGGGGGGGGGGGGGGGGGGGGGGGGGGGGGGGGD@EDGGGGGGGGGGGDFGGGGGDFGGGGGGGGGGGECEGGCGGGGGEEGCEFGGGGGGGCE=FGGDGEGGGGGGGGGFGFGGGGFCGBCGFFFFD?FFFDEFG
@M00200:205:000000000-AKKM3:1:1101:13506:2970 1:N:0:1
ACTGGGTTTAAAGGGCGCGTAGGTGGCTCGTAAAGTCGGATGTGAAATCCCACAGCTTAACTGTGGAACTGCATTCGAAACTCACGAGCTAGAGTATGAGAGGGGTAAAGGGAATTCCCGGTGTAAGGGTGAAATCTGCAGAGATCGGGAGGAACACCAGTCGCGAAAGCGCTTTACTGGCTCATTACTGACCACCAGGGACGAAAGATAGGGGAGCAAACGGGCTTAGATACCCGGGTA
+
GGGEGGFGGGEGCFGGGGGCEGEGCFGGGGGEGGGGGGGGGGGFGGGGGGGFFCFC<FGEGGGDAFGDFGGFGG9FF<FFF,C<EF@CC+,C=E?<E9CFEEF@F::FFGCGGGF85F@CDGEFEEFG8BFCFGAD<@FEFDGA,AFDC=CB+@FFDF@C<FFC+>CFE@**>*>,,?;DECFFC;?9,=C8,,*4,,4*4?5CGG5*+2;CGGFDEGG+/*85()92*9<GF6@<EB)/
@M00200:205:000000000-AKKM3:1:1101:7729:2997 1:N:0:1
ACTGGGTTTAAAGGGTGCGCAGGCGGTCCGGAAAGTGTCCTGTGAAATCCCCCGGCTCAACCGGGGAATTGCGGGGCAAACTTCCGGACTTGAGGAAGGTAGAGGCCGTTGGAACGATAGGTGGAGCGGTGGAATGCGTAGAGATCTATCGGAACGCCGAAGGTGAAGACAGACGGATGGGCATTTCCTGACGCTCAGGCCCGAAAGCGTGGGGAGCAAACCGGATTAGATACCCGCGTA
+
G@FGGGGGGGGGGGGGGGGD@EG7FGGGGGG7FGGEFGEF,CFFFGFDFGG@CFGGGGGGGGD:F>=,E8FFCG7@FG7EFFF,EFFEFE,A?F,,,3CFGGFGGG<F@+FG@A38C+>CFGG7FGGGGGGEGGGCDFFEDGFGFG,,,3=FG:*1CFG:*<<?ECFG?FCG6C1C*;EFGG6*<F9EGFEGCEGDGFCF*CEDC=<4CCEEG>5/75;899CG>GG?F6:FGGGG375:
@M00200:205:000000000-AKKM3:1:1101:10784:3034 1:N:0:1
ATTGGGTTTAAAGGGCGCGTAGGCGGGATGGCAAGTCAGTCGTGAAATCTCTCGGCTCAACCGAGAAACGTCGGCTGATACTGCCGTTCTTGAGGGATGCAGAGGAGACTGGAATTCCCGGTGTAGCGGTGAAATGTGTAGAGATCGGGAGGAACACCGGTGGCGAAGGCGGGGCTCTGGGCGCGACCTGACGCTGAGGCGCGAAAGCGTGGGGAGCAAACGGGATTAGATACCCCAGTAAG
+
GGGGGGGGGGGGGGGGGGGGGGGGGGGGGGGGGGGGGGGGGGGGGGGGGGGGGGGGGGGGGGGGGGGGGGGFGGGGGGGGGGGGGGFGGGGGGGGGGGGGGGGGGGGGGFGGGGGGGFGGGGCFGGGGGGGGFFEGGGGGGGGGGGGGGGGGGGGGGGGGGEGFEEEGGGGGGGGEGFGGGGGGGGGGG<C<;:9=CEGEGGGGGCC4C5CGGE:DEDGG4CDG?:*41/6FD?6F>E/:::
@M00200:205:000000000-AKKM3:1:1101:11612:3054 1:N:0:1
ATTGGGTTTAAAGGGCGTGTAGGCGGCTGAATAAGTGGGATGTTAAATCCCCCGGCTCAACCGGGGACCTGCATCTCATACTGTTCAGCTCGAGCACATCAGAGGAGACTGGAATTCCCGGTGTAGCGGTGAAATGCGTAGATATCGGGAGGAACACCAGTGGCGAAGGCGAGTCTCTGGGATGATGCTGACGCTGAGGCGCGAAAGCCAGGGGAGCAAACGGGATTAGATACCCCGGTAAGA
+
FGGGGGGGGGGGGGGGGGGGGGGGGGGGGGEGGGGGGD8EDCFFEDGGFEGGGGGGDE,CEGE@BECBFE<CEEC9FFFGAB<EEFF9?9F:>FCCGFDGG9FFCFC,BEFDFFCGEFFEGE:@ADDG:>F<DFFFGGG@>F@FFGC:F7FCGFGFFECF:FD7C7BEEGFEG1BFGCG7C8@EFFGFGG?*=CCE=C*/:7:EE=CFCC5CED>C3:C+/<5<,9C2=B2*33CF5)07*,4
@M00200:205:000000000-AKKM3:1:1101:6703:3077 1:N:0:1
ATTGGGTTTAAAGGGCTCGTAGGCGGCCAACTAAGTCATACGTGAAATCCCTCAGCTTAACTGGGGAACTGCGTGTGATACTGGATGGCTTGGATTTGGGAGAGGGATGCGGAATTCCAGGTGTAGCGGTGAAATGCGTAGATATCTGGAGGAACACCGGTGGCGAAGGCGGCATCCTGGACCAATATTGACGCTGAGGAGCGAAAGCCAGGGGAGCAAACGGGATTAGATACCCTTGTA
+
GGGGGGGGGGGGGGGGGGGGGGGGGGGGGGGGGGFGGGGGGGGGGGGGGGGGGGGGGGGGGGGGGGGGGGGGGFGGGGGGGFGGGGGGGFGGGGGGGFGGGGGGGGGGGGGGGGFF<FFGGGGGGGGGGGEGGGGGGGGGDCFFGGGGGDFDFFGGGGEEGGGGGGGGGGGGGCGGFCFFGGGFGGGGGGGGGD<EGDCFEFGGGGGFGFGFGG@DEGGGGCCD:)93=*):AC?F?;4C
@M00200:205:000000000-AKKM3:1:1101:18277:3086 1:N:0:1
ATTGGGCTTAAAGGGTGCGTAGGCGGTCATGCAAGTCGGATGTGAAATCCCGGAGCCTAACTCCGGAATGGCATTCGAAACTGCATGGCTCGAGGTCTGGAGAGGTGATTGGAATTCTCGGTGTAGCAGTGAAATGCGTAGATATCGAGAGGAACACCAGAGGCGAAAGCGGATCACTGGACAGAACCTGACGCTGAGGCACGAAAGCTAGGGGAGCAAACGGGATTAGATACCCGGGTAAGA
+
GGGGGGGGGGGGGGGGGGGGGGGGGGGGGGGGGGGGGGGGGGGGGGGGGGGGGGGGGGGGGGGGGGGGGGGGGGGGGGGGGGGGGGGGGGGGGGGGGGGGGGGGGGGGGGGGGGGGGGGGGGGGGGGGGGGGGGGGGGGGGGGGGGGGGGGGGGGGGGGGGGGGGGGGGGGGGDGGGGGGGGGGGGGGGGGGGGGGGFG5EGEGGGGGGGGFGEFG@FCFFDEDF3DBFFFG?<:9>DEGGF9
@M00200:205:000000000-AKKM3:1:1101:7928:3087 1:N:0:1
ATTGGGTTTAAAGGGTGCGCAGGCGGCTCTCCAAGCCCGTGGTGAAAGGTCCCGGCCCAACCGGGGAAGTGCCCCTGATACCGGGCGTCTGGAGGGAGGTAGGGGTCGCCGGAACTTCCGGTGGAGCGGTGAAATGCGTAGATATCGGAAGGAACGCCGGTGGCGAAAGCGGGCGACTGGACCTCTTCTGACGCTGAGGCGCGAAAGCCAGGGGTGCGAACGGGATTAGATACCCGAGTA
+
F9FGGGBFGGGGGGGGGGGGGGGGGGGGGGGGGGGGGGGGGGGGGGGGFGGGGGGGGGGGGGGGGGGGGGGGGGGGGGFGGGGGGGGGGGGFGGGGGGDFGGFGGGGGGGGGG7FGGGGGGGGGGGGEDCFCGGGGGGG@FFFF9FGEEGGGGGGGGGGGGDEFGGGGCFGGGECEGGGGGGGGGGGGGF?C=:/:EFGFGGDC5CCCFGGG55.>@C>E)CEG1DD?F@9:<@FD377C
@M00200:205:000000000-AKKM3:1:1101:6222:3130 1:N:0:1
ACTGGGTTTAAAGGGCTCGTAGGCGGTTTGTTGCGTCGGGAGTGAAAACATCGGGCTTAACTCGATGCTTGCTTTCGATACGGGCAGACTTGAGGTATGCAGGGGAGAATGGAATTCCTGGTGTAGCGGTGAAATGCGCAGATATCAGGAGGAACGCCGGTGGCGAAAGCGGCGTGCTGGACCCCCCCTGACGCTGAGGCGCGAAAGCCAGGGGAGCGAACGGGATTAGATACCCCAGTA
+
GGGGGGGGGGFGFGGGGGGGGFGGGECGGGGCFGGCFGGGGGGFFDFGGFFFFGCF7EFEG9F:CFGGGGGCEFGGCCFDF@GGGGGGGFF?FDFFGGGFGF8=FCEBFCGGGFGGGGGGC<FGFGGGGGBCFDFADGGGGGGGGGFEFGCC7@FCCEEFFCFGGCEDGGGDGGG>8BFFGGCGCEEGGCE8EGDEEGGGGGGDEC<4;CFGCE@C>GEEGCCC05C769-7<,29>>6C
@M00200:205:000000000-AKKM3:1:1101:22283:3135 1:N:0:1
ACTGGGTGTAAAGGGTGCGTAGGCGGCGATGTAAGTCAGGTGTGAAATCCCGGAGCTTAACTCCGGAACTGCATTTGATACTGCATTGCTCGAGTACTGGAGAGGAGACTGGAATTTACGGTGTAGCAGTGAAATGCGTAGATATCGTAAGGAAGACCAGTGGCGAAGGCGAGTCTCTGGACAGTTACTGACGCTGAGGCACGAAGGCCAGGGGAGCAAACGGGATTAGATACCCTCGTA
+
GGGGGGGGGGGGGGGGGGGGGGGGGGGGGGGGGGGGGGGGGGGGGGGGGCFGGGGGGGGGGGGFGEGGGGGGGFGGGGGGGGFFEGGGGGGGGGGGGGGGGGGGGGGGFFGGGGGGGGFGCFGGGGGGGGGGGGGGGDEGGGGGGGGGGGGGGGGGGGGGGCG7@FGGGGGGGGFGGGGGGGG>FE?BCGGG5C<=CCFGGGEGGGGGCCGGG>BG>5CF5CCG?GG>686C@C6>FDFG
@M00200:205:000000000-AKKM3:1:1101:21755:3158 1:N:0:1
ATTGGGTTTAAAGGGCGCGTAGGCGGGAGGCCAAGTCGGTCGTGAAATCCTCGGGCTCAACCCGAGGGGGTCGGCCGAAACTGGTTTTCTTGAGGGGCGCAGAGGAGCCTGGAATTCCCGGTGTAGCGGTGAAATGTGTAGAGATCGGGAGGAACACCGGTGGCGAAGGCGGGGCTCTGGGCGCACCCTGACGCTGAGGCGCGAAGGCGTGGGGAGCAAACGGGATTAGATACCCCAGTA
+
GGGGGGGGGGGGGGGGGGGGGGGGGGGGGGGGGGGGGGGGGGGGGGGGGGGGGGGGGGGGGGGGGGGGGGGGGGGGGGGGGGGGGGGGGGGGGGGGFGGGGGGGGGGGGD@FGGFGGGGGGGGGGGGGGGGGGGGGGGG9<FGGGGGGGGGGGGGGGGGGGGGGGGGDGGEGGGEGFGGGGGGGGGGGGGGGGG3*:AFFEGGEEGD<C:?8EEDGBFEFGGED1)2.=8<>EFGFFE6<
@M00200:205:000000000-AKKM3:1:1101:12430:3181 1:N:0:1
ATTGGGTGTAAAGGGCTTGTAGGCGGTTCGTTAAGTCCGGTGTGAAATCTCCCGGCTCAACTGGGAGGGGCCATCGGAAACTGGCGAGCTAGAGGTGGGCAGAGGAAAGCGGAATTCCCGGTGTAGCGGTGAAATGCGTAGATATCGGGAGGAACACCAGTGGCGAAGGCGGCTTTCTGGGCCTATCCTGACGCTGAGGAGCGAAAGCGTGGGGAGCAAACCGGATTAGACACCCTCGTAAGAC
+
F9FFEGFGGAFGGGDFGGG6FEFGGGGCFGGFGGGGGFGGGGGGGGGGGGGGFFCE@FF<F,CFFGGGGGGCEDGGDEG:,C,CFGGGGGFGDFGBDGGG<F?EFGGGGGGDE@FFGGGGG7CB:FFG:FGCFFFF<FC:<F9@,3FCCCCEEGGGGGGGCFGCGEGG:EEEC>:@2+FC8;EEGGGGFGCFEGG5CFGF5CEGG*/<E7CEGDFC5CFGGDGGFGG>9F)2;;CF@E>EC(5)
@M00200:205:000000000-AKKM3:1:1101:14304:3185 1:N:0:1
ACTGGGTTTAAAGGGCGCGTAGGCGGCTTAACAAGTCCCGTGTGAAATCCCTCGGCTCAACTGAGGAACTGCACGGGAAACTGTTTGGCTTGAGTTCGGGAGAGGGAAGCGGAATTCGGGGTGTAGCGGTGAAATGCGTAGATATCCGGAGGAACACCGGTGGCGAAGGCGGCTTCCTGGACCGACACTGACGCTGAGGCGCGAAAGCTAGGGGAGCAAACGGGATTAGATACCCTAGTAAGA
+
GGGGGGGGGGGGGGGGGGGGGGGGGGGGGGGGGGGGGGGGGGGGGGGGGGGGGGGGGGGGGGGGGGGGGGGGGGGGGGGGGGGGGGGGGGGGGGGGGGGGFEGGGGGCF8FEGEGFF+BFGFFCCFFGGEFGGF9D9FC*@:,7@F=FE>F@FGFFGEFF4FE7BFCF7BFEECBFFCFFGG6EG>EGFCFEGD3=*AC=C5CCGCD*2+<FGC535CC@CCCC?G<3??<*<<8775@FDDA
@M00200:205:000000000-AKKM3:1:1101:15827:3217 1:N:0:1
ATTGGGTGTAAAGGGCTCGTAGGCGGCCAACTAAGTCGGATGTGAAATCCCCAGGCTCAACCTGGGAACTGCATCCGATACTGGATGGCTTGAATTTGGGAGAGGGATGCAGAATTCCAGGTGTAGCGGTGAAATGCGTAGATATCTGGAGGAACACCGGTGGCGAAGGCGGCATCCTGGACCAACACTGACGCTGAGGCGCGAAAGCTAGGGGAGCAAACGGGATTAGATACCCGCGTA
+
GGGGGGGGGGGGGGGGGGGGGGGGGGGGGGGGGGGGGGGGGGGGGGGGGGGGGGGGGGGGGGGGGGGGFGGGGGGGGDFGGGGGGGGGGGGGGGGCFFGGGGGGGGGGGGGGGGGGGGGGGGGGGGGGGGGGGGGGGGGGGGFGGGGGGGGGGGGGGGGGGGGGGGGGGGGGGGGGGGGGGGGGGGGGFDFGGGGGGGGGEGGGGCDFFGGGGGFGFGGGGDEG?DCDFFA>FF@7>@5E
@M00200:205:000000000-AKKM3:1:1101:24552:3221 1:N:0:1
ATTGGGTATAAAGCGTGTGTAGGCGGAATTGTAAGTACCTTGTGAAATCCCACGGCTCAACCGTGGAACTGCTCGGTATACTGCTTTTCTTGAGCCACTTAGGGGCTGTCGGAACAAACGGTGGAGCGGTGAAATGCGTAGATATCGTTTGGAACGCCAAAGGTGAAAACAGACAGCTGGGAGTGTGCTGACGCTGAGACACGAAAGCCAGGGGAGCGAATGGGATTAGATACCCTAGTA
+
GGGGGGGGGGGGGGGGGGGGGGGGGGGGGGGGGGGGFGEGGGGGGGGGGGGGGGGGGGGGGGGGGGGFFFGGGGGGGGGGGGGGGGGGGGGGGGGGGGGGGGGGGGGGGGGGGGGGGGGGGGGGFGGGGGGGGGGGGGGGGGGGGGGFGGEEGDFFGGGGGGGGGGGGGGGGGGGGG:CEEGGGGGGGGGGGGCDGGGGGGGGGGC5CFGGGGDBCDCEG)>F<3FF2=@AG?@CCF47E
@M00200:205:000000000-AKKM3:1:1101:6150:3222 1:N:0:1
ACTGGGTATAAAGGGTGTCAAGGCGGTCATGTTAGTCGTTCGTAAAATCCGTGGGCTCAACCTACGGTCCGCGAGCGAAACGGCATGACTTGAGGGTGGGAGAGGTGCGTGGAACTCACGGTGTAGGGGTGAAATCCGTTGATATCGTGGGGAACACCAAAGGCGAAGGCAGCGCACTGGCCCATTCCTGACGCTCACACACGAAAGCCAGGGTAGCGAACGGGATTAGATACCCGGGTC
+
GGGGGGGGGGGGGGGGGGGGGGGGGGGGGGGGGGGGGGGGGGGGFEGGGGGGGGGGGGGGGGGGGGGGGGGGGEGGGEGGGGGGGGGFGGGGGGGGG@EFGGCFGGGGGGGGGGGGGGGGGDGGFGGGGGGGGGCFGGGGGGGGGGGCGGGGGCFFFGFFCFDGEC4<FDFEGGCEGGGGGFG*BFG79D++=CGGECCCGDEG*CGFGFFFG8:D4C5:DDGGFGG?FFDGGGGG><51
@M00200:205:000000000-AKKM3:1:1101:21499:3236 1:N:0:1
ACTGGGTATAAAGGGCGCGTAGGCGGCTATTCAAGTGGCGGGTGAAATCCCTCGGCTTAACCGAGGAACTGCCTGCCAAACTGAATGGCTTGAGACCGGGAGAGGTGAGTGGAATTCCCAGTGTAGCGGTGAAATGCGTAGATATTGGGAGGAACACCAGTGGCGAAGGCGGCTCACTGGACCGGTACTGACGCTGAGGCGCGAAAGCGTGGGGAGCAAACAGGATTAGATACCCCCGTAAGA
+
GGGGGGGGGGGGGGGGGGGGGGGGGGGGGGGGCGGGGGGGGGGGGGGGFGGGGGGGGGGGAFGGGGGG<FGGGGGGGGGGCGGGGGGGGGGGGGGGGGGGGFFGGGGFFGGGDGGGGGGGGGGGGFFGGECGGGGFGCFC7>FCGCEDFGGGCF8FGGGGGGF:8FEFGFFGGGGGGGGGGGGGD8CEEGGFEGDGEGG5>DCDCEDC=*/?EG335E*CFGGF?C*47*6?EG6>BE:*>?F
@M00200:205:000000000-AKKM3:1:1101:18141:3281 1:N:0:1
ACTGGGCATAAAGTGTGCGCAGGCGGCCGAGCAAGTCGAGTGTGAAATCCCCGGGCTTAACTTGGGAATTGCGCTCGAAACTACTTGGCTGGAGTGTGGCAGAGGGGGGTGGAATTCCACGTGTAGCGGTGAAATGCGTAGAGATGTGGAGGAACACCAATGGCGAAGGCAGCCCCCTGGGCCAACACTGACGCTCATGCACGAAAGCGTGGGGAGCAAACAGGATTAGATACCCTAGTA
+
GGGGGFDFGFFEEEGFFGGDGGGGGGE@@B@CFEGFGFEGGGGGGGGGGGGGGGGGGGGGGGFGEGFGFGGGGG:FGFGGGCGGGCFGGGGGGGGGEGEGGGGFGGGGEFECFGGFGGG:C<CFFGGGGGGGFGGG9F<CE5??FGEFFGGGGFGFGGGCEGGGGGDGCFFGG88CCEFCCEFCCFEGGGFCEGDEE7C7?CFDDCDF5:CEGGD7:F68>4E<<CC7FF<FFFCD5>FG
@M00200:205:000000000-AKKM3:1:1101:6435:3284 1:N:0:1
ACTGGGTTTAAAGTGTGCGCAGGCGGCGCCGCAAGTCGAGTGTGAAATCCCCGAGCTTAACTTGGGAATTGCGCTCGAAACTACGGTGCTGGAGTATGGCAGAGGAAGGTGGAATTCCACGTGTAGCGGTGAAATGCGTAGAGATGTGGAGGAACACCGATGGCGAAGGCAGCCTTCTGGGCCAATACTGACGTTCATGCACGAAAGCGCGGGGAGCAAACAGGATTAGATACCCGAGTA
+
GEGGGGFGGGGGGGGEFGG+FGCGGGGE>FGCFGGGGGECFGGGGGGDDFDCF:CGE=FGG9FFG<FGGGGGGEGGGGGGGG9FEEGGGGGGFGGFEGCFFGFGGFGGGDGGGGGGGG<DGGGGGGGGGGGGGGGGGDGGDEEGGG9=A=FDGGGFGGGDD7CFE7EGGGGGGGG9C+2,:CFEGFFGFFGGG*>0C>+++;C>CEGGG*?ECCDC@GF6FGGGFGGBF=>FGGG5).76
@M00200:205:000000000-AKKM3:1:1101:17090:3290 1:N:0:1
ATTGGGTTTAAAGGGCGCGTAGGCGGCGCGAGGAGTCGGGGGTGAAAGTCCGGGGCTCAACCCCGGATCGGCCTTCGATACTCTCGCGCTGGAGCACAGTAGAGGCGGGTGGAATTCCGGGTGTAGCGGTGGAATGCGTAGAGATCCGGAAGAACACCGGTGGCGAAGGCGGCCCGCTGGGCTGTGGCTGACGCTGAGGCGCGACAGCGTGGGGAGCAAACAGGATTAGATACCCCCGTAAGA
+
GGGGGGGGGGGGGGGGGGGGGGGGGGGGGGGGGGGGGGGGGGGGGGGGGGGGGGGGGGGGGGGGGGGGGGGGGGGGGGGGGGGGGGGGGGGGGGGGGGGGCFGFGGGGGCFGEFGGGGFGGCGGGGGGGCEG8F?C?EGGGC0<AFG5E*C?CC>C@EEGE5C:CEGGGGGGGGGGE*:CE8EGGGGG=C*:C=DC8:F559C:CCDCE7ECGG393*;EC4C:(*2.01-CEGGGE)0/7()
@M00200:205:000000000-AKKM3:1:1101:21051:3309 1:N:0:1
ACTGGGCTTAAAGAGTCCGCAGGCGGCCAGTTAGGTGAGGTGTGAAATCCCCCGGCTTAACCGAGGAATTGCGCTTCAAACCATCTGGCTAGAGGAAGATAGAGGAAAGCGGAACTGATGGTGGAGCGGTGAAATGCGTTGATATCATCAGGAACACCGGTGGCGAAAGCGGCTTTCTGGGTCTTTTCTGACGCTGAGGGACGAAAGCTAGGGGAGCGCACGGGATTAGATACCCCAGTA
+
EFGFCACCCFFGFFGCFGE+7@:F:F::+CCC<C8CCFFCFDF7E@@C,,9D@@FG+CFGGEGGG7+FFGFC7FCFGF<<E<FGGFE9E,,:F=EG,,,C<?,CC=,4BF7F@=@A=EECGED7:BFGGC@BFFG9F+@+:DFCGC<=F<C7,CFBFCFEC:F8>FEBCFGDGC*:>;CG>*=CGGCG77@CEDD5?2**/9:E5=C*0<@*:*))0**?9C?<375<6=<CFGGG3099
@M00200:205:000000000-AKKM3:1:1101:25393:3328 1:N:0:1
ACTGGGCATAAAGCGTGTGCAGGCGGGATGGTAAGTACCTTGTGAAATCCCACAGCTTAACTGTGGAATTGCTTGGTATACTGCCGTTCTTGAGTCACCTAGGGGCAGCTGGAACAGATGGTGGAGCGGTGAAATGCATAGATATCATCTGGAACGCCAATGGTGCAGACAAGCTGCTGGGGGTGTACTGACGCTGAGGCACGAAAGCCAGGGGAGCAAACGGGATTAGATACCCCAGTA
+
FFGGGGGDFGGGGGG6CBF-EGFGGGGEEGGGGGGGGGDFGGGGGGGDG<CFE:FGGCGGGFGGFGFGGGGGCE=:CFGGGGGGGGGGGGGGGGGG9?CFFGFFGCFG@,BFGG@,9BFGGGGDGGGGGGGGGGGGGDGGGGGGGGGF<,FFGGGGGGGGGGGDGGGG;DD>>CCBDGGGEC:8>>FGG>EFECD5E55?7FDC8ADDCFGGGDF:>CGFF*;D;G:7FFA:FFG*)7?G
@M00200:205:000000000-AKKM3:1:1101:17910:3359 1:N:0:1
ATTGGGTTTAAAGGGCTCGTAGGCGGCCAACTAAGTCAGACGTGAAATCCCCAGGCTCAACCTGGGAACTGCGTCTGATACTGGATGGCTTGAATTCGGGAGAGGGATGCAGAATTCCAGGTGTAGCGGTGAAATGCGTAGATATCTGGAGGAATACCGGTGGCGAAGGCGGCATCCTGGACCGACATTGACGCTGAGGAGCGAAAGCTAGGGGAGCAAACGGGATTAGATACCCCTGTA
+
GGGGGGGGGGGGGGGGGGGGGGGGGGGGGGGGGGGGGGGGGGGGGGGGGGGGGGGGGGGGGGGGGGGGGGGGGGGGGGGGGGGGGGGGGGGGGGGGGGGGGGGGGGGGGGGGGGGGGGGGGGGGGGGGGGGGGGGGGGGGGGGGGGGGGGGGGGGGGGGGGGGGGGGGGGGGGGGGGGGGGGGGGGGGGGGGGGGGGGGGGGEGGGGGFGGGGGBDFGGGGGGGFD<?F*.*<,<DFFFG
@M00200:205:000000000-AKKM3:1:1101:17457:3359 1:N:0:1
ATTGGGTATAAAGGGTGCGTAGGTGGTGAGGTAAGTCGGATGTGAAAGCTCCGAGCTCAACTCGGAAATGGCATTGGAAACTACCTTGCTCGAGGGTTTGAGGGGGGACTGGAATACTTGGTGTAGCAGTGAAATGCGTAGATATCAAGTAGAACACCAGTGGCGAAGGCGAGTCCCTGGAAAACTCCTGACACTGAGGCACGAAAGCTAGGGGAGCAAACAGGATTAGATACCCTCGTA
+
FFCGGGGFGFGGGGEGD@FG7@FGGFFGGFFFGGGGGGGEGEGFG,@AFCFGGFFGGGGGGEEGCEFCFFFGGGGGGGGGFGFGGGGGGGGGGDGGFEGD<DF:@7FDEECCFGAFFFCFFFGG9,@FDC3:FFFA,<CCFGGGFCCF<FCGGCFGGE@FGFG>EGDE:*48?ECE6+<>EE?8CGGD?FCFGCCFCGDGGGGGG*9CGGGFFG>3>5:<97@<:GC)6*-2CEG=@D@:
@M00200:205:000000000-AKKM3:1:1101:9430:3381 1:N:0:1
ATTGGGCGTAAAGCGTGCGTAGGCGGTCCGCTGTGTCCCGTGTGAAAGCCCCGGGCTCAACCTGGGAATTGCATGGGAAACTGGCGGGCTGGAGTGCGGCAGAGGGGGGTGGAATTCCGCGTGTAGCAGTGAAATGCGTAGAGATGCGGAGGAACACCGATGGCGAAGGCAGCCCCCTGGGCCGACACTGACGCTCAGGCACGAAAGCGTGGGGAGCAAACAGGATTAGATACCCTCGTA
+
GGGGGGGGGGGGGGGGGGGGGGGGGGGGGGGGGGFGGGGGGGGGGGGGGGGGGGGGGG<FFGGFGGEEFGGGGGGGGCFGGGFGGGGGGGGEGGGGGGGGFGFCGGGGGGGGFFFFGGGGGGCGGGGGGGGG?+A9FDECEGGGCGGGGGGGEGGGGG>EGDGGGGDG5FCGGGGGC8CF5FFGDGGDGF7FGCDEC*;C*9CEG85FGEGGG*79BC*8CC8F:FGF48<0@CCGFEF*
@M00200:205:000000000-AKKM3:1:1101:21156:3387 1:N:0:1
ACTGGGCTTAAAGAGCTCGTAGGCGGCTAGTCGCGTCGGCTGTGAAAACCTGGGGCTCAACCCCGGGCCTGCAGACGATACGGGCTAGCTAGAATTCGGTAGGGGAGACTGGAATTCCTGGTGTAGCGGTGAAATGCGCAGATATCAGGAGGAACACCGGTGGCGAAGGCGGGTCTCTGGGCCGATATTGACGCTGAGGAGCGAAAGCGTGGGGAGCGAACAGGATTAGATACCCTAGTA
+
GGGGGGGGGGGGGGGGGGGGGGGGGGGGGGGGGGGGGGGGGGGGGGGGGGGGGGGGGGGGGGGGGGGGGGGGGGGGGGGGGGGGGGGGGGGGGGGGGGGGGGGGGGGGGGGGGGGGGGGGGGGGGGGGGGGGGGGGGGGGGGGGGGFGEFGGGGGGGGGGGGGGGGGGGGGGGGGGGGGGGGGGEGGGGGFF=EDGGFGF=CGGGGGGGGGGGGBGEC5C5/8C?CC<4BAC7CFF?F@G
@M00200:205:000000000-AKKM3:1:1101:17410:3388 1:N:0:1
ATTGGGTATAAAGGGTATGTAGGTGGTTAAATAAGTTAAATTCGAAATGCTAAGGCTCAACTTTAGATACGAATTTAATACTGTTTAACTTGAGTATAAAAAGAGGTAATGGTACTTTCAAAGTAGAGTGAAATTTGTTGATATTGAAAGGACCATCTATTAGCGGAGGCAATTATCTGGTTTATTACTGACACTGAGGTACAAAAGCATAGGAGCGAAAAGGATTAGATACCCTAGTA
+
GGGGGGGGGGGGGGGGGGGGGGGGGGGGGGGGGGGGGGGGGGGGGGGGGGGGGGGGGGGGGGGGGGGGGGGGGGGGGGGGGGGGGGGGGGGGGGGGGGGGGGGGGGGGGGGFGGGGGGGGGGGFGGGGGGGGGGGGGGGFFFGGGGGGGGGGGGGGGGGGGGGGGD@@CEFFGGGGGFGGGGGGGGGGGGGGGGGGGGFGGGGGGGGGGGGG8EFFBEGCDGDFFGGFFFFGGGGGFFF
@M00200:205:000000000-AKKM3:1:1101:5752:3398 1:N:0:1
ACTGGGCATAAAGCGCACGCAGGTGGTCAGGCAAGTGTCGTGTGAAAGCGGCCCGCTTAACGGGTCGAGGCCATGGCAGACTGTGTGACTAGAGGTCGTGAGAGGTCCGTGGAATTGCCGGTGTAGTGGTGACATGCGTAGATATCGGCAGGAACACCCAAGGGGAAGCCAGCGGACTGGCACGATACTGACACTGAGGTGCGACAGCGTGGGGAGCGAACCGGATTAGATACCCGAGTAAGA
+
GGGGGGGGGGGGGGGGGGGGGGGGGGGGGGGGGGGGGGGGGGGGGGGGGGGGGGGGGGGGGGGDGGGGGGGGGGGGGGGGGGGGGGGGGGGGGGGGGGGGGGGFGFBFFGGGGGGGGGGGGGGGGGGGGGGGGGGGGGGGGCFGFGGECFCGGGGGGGGGGGGGGGGGGGFFGGGDGDEGEGGG>FGG+;:CCGGGFCEEFFGGGGD48CCCE5577EC85DG)(7C76*)*<<FDFDFFC46
@M00200:205:000000000-AKKM3:1:1101:12683:3401 1:N:0:1
ACTGGGTTTAAAGGGCGTGCAGGCGGTTTGTTAAGTCTAGGGTGAAAGCTCCCGGCTCAACTGGGAGAGGTCCTTGGATACTGGCAGACTTGAGGAGGGTAGAGGAGAGTGGAATTCCCGGTGTAGTGGTGATATGCGTAGATATCGGGAGGAACACCAGTGGCGAAGGCGGCTCTCTGGGCCCTAACTGACGCTGAGACGCGAAAGCGTGGGGAGCGAACCGGATTAGATACCCCTGTA
+
GGGGGGGGGGGGGGGGGGGGGGGGGGGGGGGGGGGGGGGGGGGGGGGGFFFGGGGGGGGGGGGGGGGGGGDFGGGGGGGGGGGGGGGGGGFGGGGFGGGGGGGGGGGGGGGGGGGGGGGGGGGGGGGGFFGGDGGGGGEEEGGGGGGGEGGGGGGGGGGFBEGGGGGGGGGGGGGGGGGGGFGECF,<EGGGGGGGGG9FEGGGGGGGGGGEEG>GFDGGDCGGFGDFFFAFF6<FFF4E
@M00200:205:000000000-AKKM3:1:1101:16709:3405 1:N:0:1
ATTGGGTTTAAAGGGTGTGTAGGTGGTTTTGTTAGTCTCCTGTAAAAAATCCGAGCTCAACTCGGGACCTGCGGGGGAAACGGCAAGACTGGAGGGTGCGAGAGGTGAATGGAACTCATGGAGTAGGGGTGAAATCCGTTGATATCATGGGGAACACCGAAAGCGAAGGCAATTCACTGGCGCATTCCTGACACTGAAACACGAAAGCGTGGGTAGCGAACGGGATTAGATACCCCAGTAAGA
+
GGGGGGGGGGGGGGGGGGGGGGGGGGGGGGGGGGGGGGGGGGGGGGGGGGGGDGGGGGGGGGGGGGGGGFGGGGGGGGGGGGGGGFGGGFFGGGGGGGGGGGGGG@FGGFGGGGGGFFFGGGGEGGGGGGEGGGFGFGGGGGFEFGGGGGGGGGGGCCGGGGGGDGGGGGGGGGGGGFFGGGGEEGFF?FGGGGCCGGGGGGGGGGGGGDGGGGFC6>GGGGDGFGGFFFAGFGCD:59C>6<
@M00200:205:000000000-AKKM3:1:1101:20850:3413 1:N:0:1
ATTGGGCTTAAAGCGTGTGTAGGCGGATGTCTAAGTACCTTGTGAAATCCCACGGCTTAACCGTGGAACTGCTGGGTATACTGGATGTCTTGAGCCAGCTAGGGGCTACCGGAACAAATGGTGGAGCGGTGAAATGCGTAGATATCATTTGGAACGCCAATGGTGAAAACAGGTAGCTGGGGCTGTGCTGACGCTGAGACACGAAAGCCAGGGGAGCGAACGGGATTAGATACCCCGGTA
+
GGGGGGGGGGGGGGGGGGGGGGGGGGGGGGGGGGGGGGGGGGGGGGGGGGGGGGGGGGGGGGGGGGGGGFGGGGGGGGGGGGGGGGGGGGGGGGGGGGGGGGGGGGGGGGGGGGGGGGGGGGGGGGGGGGGGGGGGGGGGGGGGGGGGGGGGGGGGGGGGGGGGGGGGGGGGDGGGGGGGGGGGGGGGGGGGGGGGGGGGCFCEGECG,:FGGDEGEGECDGGGFG7<FFFG9C@9:>EE
@M00200:205:000000000-AKKM3:1:1101:17542:3418 1:N:0:1
ACTGGGTTTAAAGGGCGCGTAGGCGGCGTGGTAAGTCACTTGTGAAATCTCTGAGCTTAACTCAGAACGGCCAAGTGATACTGCTGTGCTCGAGTGTGGAAGGGGCAATCGGAATTCTTGGTGTAGCGGTGAAATGCGTAGATATCAAGAGGAACACCTGAGGTGAAGACGGGTTGCTGGGCCAACACTGACGCTGAGGCGCGAAAGCCAGGGGAGCAAACGGGATTAGATACCCCCGTA
+
GGGGGGGGGGGGGGGGGGGGGGGGGGGGGGGGGGGGGGGGGGGGGGGGGGGGGGGGGGGGGGGGGGGGGGGGGGGGGGGGGGGGGGGGFFFGGGGGGGGGGGGGGGGGGGGGGGGGGEFFGGCGGFGGGGGGGGGGGGGGGGGGGGGGGGGGGGGG8CFGGGGGGGGGGGGEGCEGGCFFGFFEGGECCFGFE5?CEGG*>D=EEEDGGFGFEGFG:FCDGGCD<CF76?A7<<CD3><C
@M00200:205:000000000-AKKM3:1:1101:8274:3425 1:N:0:1
ATTGGGTTTAAAGGGCGCGTAGGCGGTGCATCAAGCGTGCGGTGAAAGCCCGAGGCTCAACTTCGGGTCGGCCGTGCGAACTGGTGCACTCGAGCACAGTAGAGGCGGGTGGAATTCCGGGTGTAGCGGTGGAATGCGTAGAGATCCGGAAGAACACCGGTGGCGAAGGCGGCCCGCTGGGCTGTGGCTGACGCTGAGGCGCGACAGCGTGGGGAGCAAACAGGATTAGATAACCCAGGAAGA
+
GAGGGGGGGGGGGGGGGGGGGGGGGGGGGGGGGGGGGGGGGGGGGGGGGGGDGGGGGGFFFDFGGGGGGGGGGGGGGGGCFEFGGGGGGGGGGGFGGGGGGDFGGGGGGEEGFGGFFGGGG>FF9DCGG:CC*C:FCG<@<@CC9C:<F:CE:FFGG:FG1?EEEEGGGGGG5CCG*8CGD*;C:<@5AC56;*978CF5C):1*:59:=8CCE5C55C?*9;C19:8F4A7+3+>>0)*98(
@M00200:205:000000000-AKKM3:1:1101:23022:3427 1:N:0:1
ATTGGGTATAAAGGGCGTGTAGGCGGAGCGGCGCATCCTGGAGTAAATCCAACGGCTCAACCGTTGGCTCTTCTGGGAGATGGCCGCCCTTGAGGACAGGAGAGGAAAGTGGAATTCCCGGTGTAGCGGTGAAATGCGTAGATATCGGGAGGAACACCAGTGGCGAAGGCGACTTTCTGGCCTGTTCCTGACGCTGAGGCGCGAAAGCCAGGGGAGCGAACGGGATTAGATACCCCGGTA
+
GGGGGGGGGGGGGGGGGGGGGGGGGGGGGGGEEGGGGGGGGFGFGGGGGGFGFGGGGGGGGGGGDGGF@E@?FGGFEGEG<9FGFGGGGGGGGGGDGGGFCGCGGCFFGGGGGFGEFGFEGGGGGGGGGGGGFGGGGGGGGGGGGGEEFGGEF<FDGGFFGFGGGGGGGGG8EEGGGGGGGGGFBEFGGFFGECCGGFGGEGG>5:DFF:CFGDBD>>ECD<CG:DGFFFFFGFGGFDFG
@M00200:205:000000000-AKKM3:1:1101:9004:3460 1:N:0:1
ATTGGGTTTAAAGGGCGCGTAGGCGGGTGCTCAAGTCTGTGGTGAAATCCTCCGGCTCAACCGGAGAACTGCCATGGATACTGGGTGCCTCGAGGGTGGTAGGGGTATGCGGAACTATCGGTGGAGCGGTGAAATGCGTTGATATCGATAGGAACTCCGGTGGCGAAGGCGGCATACTGGACCACATCTGACGCTGAGGCGCGAAAGCCAGGGGAGCGAACGGGATTAGATACCCGAGTAAGA
+
GGGGGGGGGGGGGGGDGGGGGGGGGGGGGGGCGGGGGGGFGGGGGGGGGGGCFGGGGGGGGGG>CFGGGGGGGFEEGGGGGGGGGFEFGGBFFGGGCFGCGGGGGGGFGGGGFGFFA=BFGGGDFGGGGGGGGGGG>FFCGGGGGGG7<FFGGGDBFGGGGGGGGGGGGFGGGGEGGGGGDFGGFGGGFGGFEGGGGGGGGGGGGGGGFGGGGGFGDGGGGGGGFGGF?BDGFFGG3:@FFFB
@M00200:205:000000000-AKKM3:1:1101:5881:3460 1:N:0:1
ATTGGGTATAAAGAGCTCGTAGGCGGTTTGTCGCGTCGGGAGTGAAAACGCCGTGCTTAACACGGCGCTTGCTTCCGATACGGGCAGACTAGAGGTATTCAGGGGAGAACGGAATTCCTGGTGTAGCGGTGAAATGCGCAGATATCAGGAGGAACACCGGTGGCGAAGGCGGTTCTCTGGGAATGACCTGACGCTGAGGAGCGAAAGTGTGGGGAGCGAACAGGATTAGATACCCGCGTC
+
GGGGGGGGGGGGGGGGGGGGGGGGGGGGGGGGGGGGGGGGGGGGGGGGFEGGGGGGGGGFGECFGDEGGGGGGGGGGGGGGGGGGGGGGGGGGGGGGGGFGGGGGGDGGGGGEGGGGGGGFGGGGGGGGGGGGGGGGGGGGFGGGFGGGGGGGGEFFGGGGFEGGGGEC@FEGDGGGGGGFGCFFFFGGGGGGDGGGDFCECEEGGGFG9FEGGEGFGGGGDGC26F?FFDFE@<C3@5*
@M00200:205:000000000-AKKM3:1:1101:13075:3493 1:N:0:1
ATTGGGTTTAAAGGGTGCGTAGGCGGCTTTGCAAGTCTGATGTGAAATCTCCGGGCCCAACCCGGAAATGGCATTAGAAACTGTGAGGCTGGAGGCTTGGAGGGGGAACTGGAATACTTGGTGTAGCAGTGAAATGCGTAGATATCAAGTGGAACACCGGTGGCGAAGGCGAGTTCCTGGACAAGACCTGACGCTGAGGCACGAAAGCCGGGGGAGCAAACAGGATTAGATACCCCCGTA
+
GGGGGGGGGGGGGGGGGGGGGGGGGGGGGGGGGGGGGGGGGGGGGGGGGGGGGGGGGGGGGGGGGGGGGGGGGGGGGGGGGGGGGGGGGGGGGGGGFGGGGGGGGGGGGGGGGGGGGGGGGGGGGGGGGGGGGGGGGGGEGGGGGGGGGGGF9FGGGGGGGGGGGGGGGGGGG5CFGGGGGGGGGGGGGGGGGGGCEGCGGGGEECGGGGGGGG@GEGGFGGGFBG7?FBAGGGG3>B@C
@M00200:205:000000000-AKKM3:1:1101:13992:3501 1:N:0:1
ATTGGGTATAAAGGGCGTGTAGGCGGTCTGCTAAGTCATGTGTGAAATCCCTCGGCTTAACCGAGGAACGACGCATGAAACTGGCAAGCTAGAGTACCAAAGAGGGGGGTGGAATTCCCGGTGTAGCGGTGAAATGCGTAGATATCGGGAGGAACACCGGTGGCGAAAGCGGCCCCCTGGTTGGATACTGACGCTGAGACGCGAAAGCGTGGGGAGCAAACAGGATTAGATACCCTGGTAAGA
+
GGGGGGGGGGGGGGGGGGGGGGGGGGGGGGGGGGGGGGGGGGGGGGGGGGGGGGGGGGGGGGGGGGGGGGGGGGGGGGGGGGGGGGGGGGGGGGGGGGGGGGGGGGGGGGGGGGGGGGGGGGGGGGGGGGGGGGGGGGGGGGGGFGGGGGGGGGGGGGEGEGGGGGGGGGGGDEGGGGGGGGGEG?:FGGGGGGGGC@EGGGGGGGGGGGEGGGFGED?8CGGFBFF?FFAGGEFFFFFGGFA
@M00200:205:000000000-AKKM3:1:1101:24213:3527 1:N:0:1
ATTGGGTGTAAAGGGCGCGTAGGTGGCCTGTTAAGTCGAACGTGAAATCCCCGGGCTCAACCCGGGAACTGCGTCCGAGACTGGCAGGCTCGAATCCGGGAGAGGGATGTGGAATTCCAGGTGTAGCGGTGAAATGCGTAGATATCTGGAGGAATACCGGTGGCGAAGGCGGCATCCTGGACCGACATTGACGCTGAGGAGCGAAAGCTAGGGGAGCAAACGGGATTAGATACCCGAGTA
+
GGGGGGGGGGGGGGGGGGGGGGGGGGGGGGGGGGGGGGGGGGGGGGGGGGGGGGGGGGGGGGGGGGGGGGGGGGGGGGGGGGGGGGGGGGGGGCFGGGGGGGGGGGGGGGGGGGGGGGGGG=FFFGGGGFGGGDGFGGGGGGFCFCFGGGGGGGGGGFGGGGGGGGGGDFGG5>GC<EFFGGFEGGEEGGGFECCEGFGGGGGDGGC49CFFGGBDEGGFGDGC?5*8@FAFE6<DBE)A
@M00200:205:000000000-AKKM3:1:1101:12670:3554 1:N:0:1
ATTGGGTGTAAAGCGCGCGCAGGCGGTCGCGTGGGCCCGGCGTGAAAGCCCCCGGCTCAACCGGGGAGGGTCGTCGGGGACCGCGCGACTTGAGGGCGGTAGGGGCCGGTGGAATCCCCGGTGTAGTGGTGAAATGCGTAGAGATCGGGGGGAACAACCGTGGCGAAGGCGGCCGGCTGGGCCGACCCTGACGCTGAGGCGCGAAGGCGTGGGGCGCGAACGGGATTAGATACCCTCGTAAGA
+
GGGGGFGGGCEFGFGGGGGGG:CGGE@FGGGGGGGGFFFGGGGGEFCADFFGGGGGGGGGGGEDCECFCFGGGGGGCGG>FGGGGGGCE7FFCFGEGDGGGGGCDCEGGGCGGGGG:FFG/21/90ACGFGFF:9CC>;CEGF9FCFDEGGGEGGC,;;C?5ECE*:C*8:8CEGEGCEDDGGGEEEGGGGGCEDE=88CE3CC*?7<C=EGDC)7>ECCDD=34C54F*)29<E4>DF5*46
@M00200:205:000000000-AKKM3:1:1101:18193:3557 1:N:0:1
ACTGGGCATAAAGTGTGCGCAGGCGGCGTCGCAAGTCGAGTGTGAAAGCCCCGGGCTTAACTTGGGAATTGCGCTCGAAACTACGATGCTGGAGTGTGGCAGAGGAAGGTGGAATTCCACGTGTAGCGGTGAAATGCGTAGAGATGTGGAGGAACACCAATGGCGAAGGCAGCCTTCTGGGCCAACACTGACGCTCATGCACGAAAGCGTGGGGAGCAAACAGGATTAGATACCCGAGTA
+
GGGGGGGGGGGGGGGGGGGGGGGGGGGGGGGGGGGGGGGGGGGGGGGGGGGGGGGGGGGGGGGGGGGGGGGGGGGGGGGGGGGGGGGGGGGGGGGGGGGGGGGGGGGGGGGGGGGGGGGGGGGGGGGGGGGGGGGGGGGGGGGGGGGGGGGGGGGGGGGGFGGGGGGGGGGGGGGFGGGGGGGGGGGGGGGGGGGGGGGGGGGGGGGGGDGEGGFGFGGEGFGGFGCB@F<7<CCDDD5C
@M00200:205:000000000-AKKM3:1:1101:21098:3559 1:N:0:1
ATTGGGTTTAAAGTGTGCGCAGGCGGCGTCGCAAGTCGAGTGTGAAAGCCCCGGGCTTAACTTGGGAATTGCGCTCGAAACTACGGTGCTGGAGTATGGCAGAGGAAGGTGGAATTCCACGTGTAGCGGTGAAATGCGTAGAGATGTGGAGGAACACCGATGGCGAAGGCAGCCTTCTGGGCCAATACTGACGCTCATGCACGAAAGCGTGGGGAGCAAACAGGATTAGATACCCTAGTA
+
GGGGGGGGGGGGGGGGGGGGGGGGGGGGGGGGGGGGGGGGGGGGGGGGGGGGGGGGGGGGGGGGGGGGGGGGGGGGGGGGGGGGGGGGGGGGGGGGGGGGGGGGGGGGGGGGGGGGGGGGGGGGGGGGGGGGG9FFGGGGEGGGGGGGGGGGGGFGGGEGGGGGGGGEGGGEGFGGGGGGGFGGFGFGGFFGDGDEEDFGGGFGGGDGGGGGGDEGFGG6CFGG?FGFF*6:9EFGFFFG
@M00200:205:000000000-AKKM3:1:1101:22078:3560 1:N:0:1
ACTGGGTTTAAAGGGTGCGTAGGCGGCCATGTAAGTGAGGTGTGAAATCCCTCGGCTCAACCGAGGAACTGCGCTTCATACTGCATGGCTTGAGGGAGACAGGGGTAAGCGGAACTGATGGTGGAGCGGTGAAATGCGTTGATATCATCAGGAACACCGGTGGCGAAAGCGGCTTACTGGGTCTCTTCTGACGCTGAGGTACGAAAGCTAGGGTAGCGAACGGGATTAGATACCCGGGTA
+
GGGGGGGGGGGGGGGGGGGGGGGGGGGGGGGGGGGGGGGGFFGGGGGGFGGCEFGGGGGGGGGGGGGGGGGGGGGGGGGGGGGGGGGGGGGGGFGGGGGGGGGGGGGFGGGGGGGGGGGGGGGGGGGGGE@FGGGGGGGGGGGGGFFGGGGGGGGGGGFGGGGGCDGGGGEGGGGGGCFGGGGGGGGGGFGGGGGGGFGGGGGGGGGGGGGGGF:C?:EGGGGGFGFFF?2:EGGDFFEE
@M00200:205:000000000-AKKM3:1:1101:14099:3568 1:N:0:1
ACTGGGTATAAAGGGCGCGTAGGCGGCGGTCAGGGTCCTGGGTGAAAGCCCCCGGCTCAACCGGGGAGGTGCCCGGGATACCGGTCCGCTCGAGGGGGGCAGGGGCAGGCGGAACTTCCGGTGGAGCGGTGAAATGCGTAGAGATCCGGAAGAACACCAGTGGCGAAGGCGGTCTGCTGGGCAGTGAACCCGCGAGGGTTCAATAGCCGACACTGAGGCGCGACAGCGTGGGGAGCAAACAGG
+
GGGGGFGGGGGGFCFFCFCCCFEE@FGGCGGGGGGGGGEFGGFFGGGGGGFGGGGGGG=FFFEGEGGEGGGGGGGGDEGGGGGDCFGGGFEF@FGDGGGG>EG>EECECEGGCGGGCGGDCGGGGGGGGGG8@CFF?C*ACEFC+CFGEEGEGGGFGEDFFFGGGGGGCGGGGD8:CCFFGGF>CEFCGDCEC5DEGE8:CC+++<CC8EEGGF776C>EGDGGFGF6576<?:CD)845*4:
@M00200:205:000000000-AKKM3:1:1101:9595:3571 1:N:0:1
ATTGGGTTTAAAGCGCGTGTAGGCGGATCGTTAAGTGCCTTGTGAAATCCCGCGGCTCAACCGCGGAACTGCTGGGCATACTGGCGATCTTGGGCCACTCAGGGGTCACTGGAACAAGCGGTGGAGCGGTGAAATGCGTAGATATCGCTTGGAACGCCAAAGGTGAAGACAGGTGACTGGGGGTGTGCCGACGCTGAGACGCGAAAGCCAGGGGAGCAAACGGGATTAGATACCCGTGTA
+
GGGGGGGGGGGGGGGDGEGEGGGGGGDGGGGGGGGGGAFGGEGGGGGFGDFECGGGGGGGGGGEGEGGEGGGGGG7EFGGGGGGGGEDFGGGGFCGGEFC<EFDGGEGCFGFGGEGCEBFGGGGGGGGDGGGGGGGG:FEFGGGGF7CEGGGD9FEGGGGFFGEFGGFGGGG>BFFGGG>CEEEC88C?DEGG5<C?57CEG=E*:<CGCGGGDF:BD6CFGGG6<<BFFBDFF87)87F
@M00200:205:000000000-AKKM3:1:1101:17419:3572 1:N:0:1
ACTGGGCTTAAAGGGCGCGTAGGTGGCCTGTTAAGTCGAACGTGAAATCCCCGGGCTCAACCCGGGAACTGCGTCCGAGACTGGCAGGCTCGAATCCGGGAGAGGGATGTGGAATTCCAGGTGTAGCGGTGAAATGCGTAGATATCTGGAGGAACACCGGTGGCGAAGGCGGCATCCTGGACCGGTATTGACGCTGAGGCGCGAAAGCCAGGGGAGCAAACGGGATTAGATACCCTTGTA
+
GGGGGGGGGGGGGGGGGGGGGGGGGGGGGGGGGGGGGGGGGGGGGGGGGGGGGGGGGGGGGGGGGGGGGGGGGGGGGGGGGGGGGGGGGGGEGGGGGGGGGGGGGGGGGGGGGFGGGGGGGFGGGGGGGGGGGGGGGGGGGGGGGGGGGGGGGGGGGGGGGGGGGGGGGGGGGGGGGGGGGFGGGGEG?FGGGGGGDGGGGGGGGEDGFCEGECDDFGGFGDGGFD*8@=AGGGGGFFFG
@M00200:205:000000000-AKKM3:1:1101:13536:3594 1:N:0:1
ATTGGGTTTAAAGGGCGCGTAGGCGGGATGGCAAGTCAGTCGTGAAATCTCTCGGCTCAACCGAGAAACGTCGGCTGATACTGCCGTTCTTGAGGGATGCAGAGGAGACTGGAATTCCCGGTGTAGCGGTGAAATGTGTAGAGATCGGGAGGAACATCAGTGGCGAAGGCGGCCTGCTGGGCTGTTGCTGACGCTGAGGCGCGACAGCGTGGGGAGCAAACAGGATTAGATACCCTAGTA
+
GGGGGGGGGGGGGGGGGGGGGGGGGGGGGGGGGGGGGGGGGGGGGGGGGGGGGGGGGGGGGGGGGGGGGGGGGGGGGGGGGGGGGGFGGGGGGGGGGGGGGGGGGGGGGGGGGGGGGGGGGGGGGFGGGGGGGFFFFFGGGGGGGGGGGGDGGGGGGGGGGGGGGGGGGGGGGGGGFGGGGGGDFBCFFGGGGGGGGGGGGGGCEG<FCECEGD>GFGGGFGGGFGGFFFFF:<CGFFFG
@M00200:205:000000000-AKKM3:1:1101:6898:3603 1:N:0:1
ATTGGGCTTAAAGGGCGCGTAGGTGGCCCGTTAAGTGGTTGGTGAAATCCCGGGGCTCAACTCCGGGGCTGCCGATCAGACTGGCGGGCTAGAGCACGGTAGGGGCAGATGGAATTCCCGGTGTAGCGGTGGAATGCGTAGAGATCGGGAAGAATACCAGTGGCGAAGGCGTTCTGCTGGGCCGTTGCTGACACTGAGGCGCGACAGCGTGGGGAGCAAACAGGATTAGATACCCTTGTA
+
GGGGGGGGGGGGGGGGGGGGGGGGGGGGGGGGGGGGGGGGGGGGGGGGFGGGGGGGGGGGGGGGGGGGGGGGGGGGGGGGGGGGGGGGGGGGGGGGGGDFGGGGGGGGGGGGGGGGGFGGGFEGGGGGGGGGFGGGGGGDDFGGGGGGGGGGGGGGGGGGGGGGGGGGGGGGGGGGGGGGGGGGGGGGGGGG9EGGGGG57>CEGCDGGGGGGGFGFGGGGGGGFGGFFFFGGGGGFFFF
@M00200:205:000000000-AKKM3:1:1101:23763:3608 1:N:0:1
ATTGGGTTTAAAGGGCGCGCAGGCGGCTGCTCAAGTCAGGCGTGAAAGGCCTGGGCTCAACCCGGGAATTGCGCTTGAGACTGGGCTGGCTTGAGTGCGGGAGAGGATGGTGGAATTCCCAGTGTAGAGGTGAAATTCGTGGATATTGGGAAGAACACCGGTGGCGAAGGCGGCCATCTGGACCGCAACTGACGCTGAGGCGCGAAAGCGTGGGGAGCAAACAGGATTAGATACCCCAGTA
+
GGGGGGGGGGGGGGGGGGGGGGGGGGGGGGGGGGGGGGGGGGGGGGGGGGGGGGGGGGGGGGGGGGGGGGGGGGGGGGGGGGGGGGGGGGGGGGGGFGGGGGGGGGGGGGGGGGGGGGGGGGGGGGGDFFGGGGGGGGGGGGGGGGGFGGGGGGGGGGGGDEGGGGGGGGGGDGGGGGGGGGGGGGGCGGGGGGGGGGGGGGGGDGGGGGGGDEFGEGGC<FFF<FD2=?AGGCC7F>>G>
@M00200:205:000000000-AKKM3:1:1101:19298:3611 1:N:0:1
ACTGGGTTTAAAGGGCGCGTAGGTGGTTTGATAAGGGTGTGGTGAAAGCCCGGAGCTCAACTCCGGGTCTGCCGTGCCGACTGTCAAACTCGAGGACTGTAGAGGCAGACGGAATTCCGGGTGTAGCGGTGGAATGCGTAGAGATCCGGAGGAAGACCGGTGGCGAAGGCGGTCTGCTGGGCAGTTTCTGACACTGAGGCGCGACAGCGTGGGGAGCAAACAGGATTAGATACCCCTGTA
+
GGGGGGGGGGGGGGGGGGGGGGGGGGGGGGGGGGGGGGGGGGGGGGGGGGGGGGGGGGGGGGGGGGGGGGGGGGGGGGGGGGGGGGGGGGGGGGGGGGGGGGGGGGGGGGGGGGGGGGGGGGGGGGGGGGGGGGGGGGGGGGGGGGGGGGGGGGGGGFGGGGGGGGEEGGGGGGGGGFGGGGGGGGGGGGGGGGGGGGGGGGGGGGDGGGGEGGFGFG?EGGGGFFG?FFFGGFFGFFFG
@M00200:205:000000000-AKKM3:1:1101:19389:3613 1:N:0:1
ACTGGGTATAAAGGGCGCGTAGGCGGTCTGTTAAGTTCGGTGTGAAAGCCCTCGGCTCAACCGGGGAAGTGCGCCGGATACTGACAGACTTGAGTACCGGAGAGGAGGGTGGAATTCCTGGTGTAGCGGTGAAATGCGTAGAGATCCGGAAGAACACCAGTGGCGAAGGCGGTCTGCTGGGCCGTTGCTGACGCTGAGGTGCGAAAGCGTGGGGAGCAAACAGGATTAGATACCCCGGTA
+
GGGGGGGFGGGGGGGGGGGGGGGGGGGGGGGGGGFGGGGGEGGGGGGGGGGGGGGGGGGGGGGGGGGGGGGGGGGGGGGGGGGGGGGGGGGGGGGGGGGGGGGGGGGGGGGGGGGGGGGGGGGGFGGGGGGGGFGFGGGGGGGGGGFFGGDGGGGGGGFGGGGGGGGGGGGGGGGGGGGGGGFGGGGGGGGGGGDGEGGCC>CEGCDGEGDGGGBDEGGGFGGFF<F<=6AFEGFF@BB=
@M00200:205:000000000-AKKM3:1:1101:16217:3619 1:N:0:1
ACTGGGCGTAAAGGGCGCGTAGGCGGTTCGATAAGTCCCGTGTGAAAGCCCCCGGCTCAACTGGGGAACTGCACGGGAAACTGACGGACTTGAGTTCGGGAGAGGGAAGCGGAATTCCGGGTGTAGCGGTGAAATGCGTAGATATCCGGAGGAACACCGGTGGCGAAGGCGGCTTCCTGGACCGACACTGACGCTGAGGCGCGAAAGCTAGGGGAGCAAACGGGATTAGATACCCGGGTA
+
GGGGGGGGGGEGGGGGGGGGGGGGGGGGGGGGGGGGGGGGGGGGGGGGGGGGGGGGGGGGFGGGGGGGGGGGGGGGDGGGGGFGGGGGGGGGGGGGCFGGGEGEGGGGEGGGGGGGGGGGGFF7BFGGGCGFGGGGGGGGGGGGGGGGGGGGGGGGGGGGFGGGGGGGGGGGGGGGGFFGCGGGGGDGFGGGG7<C=F=EGGGGGGGF?EGGGGFGEG8FGGGC<79>FFFFFF6755>5
@M00200:205:000000000-AKKM3:1:1101:11269:3633 1:N:0:1
ATTGGGTTTAAAGGGCGCGTAGGCGATTTTGTAAGTCTCGTGTGAAAGCCCCAAGCCTAACTTGGGAAGTGCACGAGAAACTGTGAAATTTGAGTTCCGGAGAGGAAGATGGAATTCCCGGTGTAGCGGTGAAATGCGTAGATATCGGGAGGAACACCGGTGGCGAAGGCGGGTCTCTGGGCATTTCCTGACGCTGAGGCGCGAAAGCGTGGGGAGCAAACGGGATTAGATACCCTAGTA
+
FGGGGGGGGGGGGGGGGGGGGGGGGGGGGGGGGGGGGGGGGGGGGGGGGGGGGGGGGGGGGGGGGGGGGGGGGGGGGFGGGGGGGGGGGGGGGGGGGGGGGGGGGGGGGGGGGGGGGGGGGGGGGGGGGGGGGGGGGGGGGGGGGGGGGGGGGGGGGGGGGGGGGGGGGGGGGGGGGGGGGGGGGGGGGGGGGGGGGGGGGGGGGGD:GGGGGGEC3=CGGGGGFGFFFFFGGGGGFFF9
@M00200:205:000000000-AKKM3:1:1101:12033:3643 1:N:0:1
ATTGGGCTTAAAGGGTGCGTAGGCGGACTTTTAAGTCAGTGGTGAAAGCTTGCAGCTTAACTGTAAAATTGCCATTGAAACTGAAAGTCTCGAGTACGGTTGAGGTAGCTGGAATGTATCATGTAGCGGTGAAATGCTTAGATATGATACAGAACACCAATTGCGAAGGCAGGCTACTAAACCGTAACTGACGCTGAGGCACGAAAGCGTGGGGATCAAACAGGATTAGATACCCTTGTA
+
GGGGGGGGGGGGGGGGGGGGGGGGGGGGGGGGGGGGGGGGGGGGGGGGGGGGGGGGGGGGGGGGGGGGGGGGGGGGGGGGGGGGGGGGGGGGGGGGGGGGGGGGGGGGGGGGGGGGGGDGGGGGGGGGGGGGGGGGGGGGGGGGGGGGGGGGGGGGG7FFGGGGGGGGDGGGGGGGGGGGGGGGGGGGGGGGGGDGDGGGGGDGGGGFGGEECEFG:FFFGFGGFGGEF=?FFFGF8FFG
@M00200:205:000000000-AKKM3:1:1101:25123:3655 1:N:0:1
ATTGGGCTTAAAGGGTGCGTAGGCGGGTTGATAAGTCAGTGGTGAAAGCCTGCAGCTTAACTGCAGAACTGCCATTGATACTGTCGATCTTGAATGTGTTTGATGTGGGCGGAATATGACATGTAGCGGTGAAATGCTTAGATATGTCATAGAACACCGATTGCGAAGGCAGCTCACAAAGCCACTATTGACGCTGAGGCACGAAAGCGTGGGGATCAAACAGGATTAGATACCCTTGTA
+
GGGGGGGGGGGGGGGGGGGGGGGGGGGGGGGGGGGGGGGGGGGGGGGFGGGGGGGGGGGGGGGGGGGGGGGGGGGGGGGGGGGGGGGGGGGGGGGGGGGGGGGGGGFGGGGGGGGFGGCGFFGGGGGGGGGGGGGGGGGGGGGGGGGGGGGCGGGGGGGGGGGGGGGGGGGGGGCFGCFGGGGGCFEEFFGGDGGGGF8CDGGGGGGGGGGEDE>G>GGGGGGFFFGBFFFGGGGGFFFG
@M00200:205:000000000-AKKM3:1:1101:11940:3680 1:N:0:1
ACTGGGCATAAAGCGCACGTAGGCGGGATGGTAAGATGATTGTGAAATGCCCTGGCTTACCCAGGGAACTGCAGTCATTACTGCCGTTCTGGAGTACGAGAGGGGATAGTGGAACTCCTAGTGGAGCGGTGAAATGCGTTGATATTAGGAGGAACGCCGGTGGCGAAAGCGACTATCTGGTTCGATACTGACGCTGAGGTGCGAAAGCTAGGGGAGCAAACGGGATTAGATACCCCTGTA
+
GGGGGGGGGGGGGGGGGGGGGGGGGGGGGGGGGGGGGGGGGGGGGGGGGGGGGGGGGGGGGGGGGGGGGGGGGGGGGGGGGGGGGGGGGGGGCFGGGGGGDGGGGFGGGGGGGGGGGGGGGGGGFGGGGGGGGGGGGGGGGGGGGGGGGGGGGGGGGGGGGGGGGGGGGGGGGGGGGGGGGGGGGGGGGGGGGGGGGGGGGGGGCCDGCCG>FGDG>GGGGGCG?CC<F=2>FFGD:FFF
@M00200:205:000000000-AKKM3:1:1101:9661:3688 1:N:0:1
ACTGGGTTTAAAGGGCGCGCAGGCGGCCCGGCCAGTCGGACGTGAAAGCCCGGGGCTCAACCCCGAAACGGCGTTCGAGACGGCTGGGCTGGAGACCGGGAGAGGTGGGTGGAATAGCCAGTGTAGAGGTGAAATTCGTAGATATTGGCTGGAACACCGGTGGCGAAAGCGGCTTTCTGGCCCGGGCCTGACGCTGAGGCGCGAAAGCGTGGGGAGCAAACAGGATTAGATCCCCAGTAAAATC
+
GGGGGGGGGGGGGGGDGGGGGGGGGGDGGGGGEGGGGGGGDGGGGGG<F,C4C>+CGFEGFFG+8+@FC+CG7F7CBF8DF7FG::E+BF7FGG,+:@FDGGGGG,*@FFGGGG9,8@C,=?FGGG9CGGGCFCF9F<FGGGGGGC<@2,=FGGGGGGEGGDGGGEGEDGGGG**+<CFFCGF>C5*:=DGGGGGGGGGF5CGGGGGF*2?GG5<DDCC+5C?F:FF?4BACFG8*)0*3*))(
@M00200:205:000000000-AKKM3:1:1101:15764:3706 1:N:0:1
ACTGGGTTTAAAGCGTGTGTAGGCGGATGCCTAAGTGCCTTGTGAAATCCCATGGCTCAACCATGGAACTGCTGGGCATACTGGGCGTCTTGAGCCATCCAGGGGTCGCTGGAACAAACGGTGGAGCGGTGAAATGCGTAGATATCGTTTGGAACGCCAAAGGTGAAGACAGGCGACTGGGGATGTGCTGACGCTGAGACACGAAAGCCAGGGGAGCAAACGGGATTAGATACCCGTGTA
+
GGGGGGGGGGGGGGGGGGGGGGGGGGGGGGGGGGGGGGGGGGGGGGGGGGGGGGGGGGGGGGGGGGGGGGGGGGGGGGGGGGGGGGGGGGGGGGGGGGGGGGGGGGGGGGGGGGGGFFGGGGGGGGGGGGGGEGGGGGGGGGGGGGGGGGGGGGGGGGGGGGGGGGGGGGGGGGGDC>FGGGGGGFFGDFGCCEGGGGGGGGGGEGGGGGGFGGFGBGGGFDGGFGGBFFFGGCFDEEFG
@M00200:205:000000000-AKKM3:1:1101:6684:3710 1:N:0:1
ATTGGGTTTAAAGGGCGCGTAGGCGGCCGATTAAGTCGGGGGTGAAAGCCTGTGGCTCAACCACAGAATTGCCTTCGATACTGGTTGGCTTGAGACCGGAAGAGGACAGCGGAACTGCGAGTGTAGAGGTGAAATTCGTAGATATTCGCAAGAACACCAGTGGCGAAGGCGGCTGTCTGGTCCGGTTCTGACGCTGAGGCGCGAAAGCGTGGGGAGCAAACAGGATTAGATACCCCAGTA
+
GGGGGGGGGGGGGGGGGGGGGGGGGGGGGGGGGGGGGGGGGGGGGGGGGGGGGGGGGGGGGGGGGGGGGGGGGGGGGGGGGGGGGGGGGGGGGGFGGGGGGGFGFGGGGFFGGGGGGGGGGGGFFGGGGGGGGGGGGGGGGGGGGGGGEGGGGGGGGGGGGGGGGGGGGGGGGEGGGGGGGGGGDGGGGGGGGDGDCFCFGDG5:EDCEEGGGGFGFGGG45FGFG*4@?<FGCECEFFG
@M00200:205:000000000-AKKM3:1:1101:17972:3714 1:N:0:1
ATTGGGCTTAAAGGGCGCGTAGGCGGCTTGACAAGCGTGCGGTGAAAGCTCGGGGCTCAACCCCGAGTCGGCCGCGCGAACTGTCGAGCTCGAGCACAGTAGAGGCAGATGGAATTCCGGGTGTAGCGGTGGAATGCGTAGAGATCCGGAAGAACACCGGTGGCGAAGGCGGTCTGCTGGGCTGTGGCTGACGCTGAGGCGCGACAGCGTGGGGAGCAAACAGGATTAGATACCCCTGTA
+
FGGGFGGGGGGGGGGDGGGGGGGGGEGC@FDFGGGGGEFGEGEGGGFAF<FC7FGGFGGGGGGCE7F9B:CGCE4+@>FEGGG<FDDGDGCGGGG7DCF<F=@FGGEE<>CBGGAEG9FFGGGEF>FGDFGEGGCGGGG@CFEGGGGC7F:<CFGGGG<CFGGGGGGGGCCGEG8@CFGGGC88;+CE=GGGGGCCEGDEEC=C*:CFDEGEEGFGD:CEG<CG?DDB?B4CGDGGF@?G
@M00200:205:000000000-AKKM3:1:1101:9384:3733 1:N:0:1
ATTGGGTTTAAAGGGTTCGTAGGTGGCCACTTAAGTCAGACGTGAAATCCCTCAGCTTAACTGGGGAACTGCGTCTGATACTGGATGGCTTGAGTGCAGGAGAGGAATGCGGAATTCCAGGTGTAGCGGTGAAATGCGTAGATATCTGGAGGAACACCGGTGGCGAAGGCGGCATTCTGGACGGATACTGACGCTGAGGCGCGAAAGCGTGGGGATCAAACAGGATTAGATACCCGAGTA
+
GGGGGGGGGGGGGGGGGGGGGGGGGGGGGGGGGGGGGGGGGGGGGGGGGGGGGGGGGGGGGGGGGGGGGGGGGGGGGGGGGGGGGGGGGGGGGGGGGGGGGGGGGGGGGGGGGGGGGGGGGGGGGGGGGGGGGGFGGGGGGGGGGGGGGGGGGGGGGGGGGGGGGGGGGGGGGGGGGGGGGGGDEEGFGGGGGGGGDGGFEGGDGGGGGGGGGGFGFGGFGGGC26CBFFFGGFGDFFFG
@M00200:205:000000000-AKKM3:1:1101:22062:3734 1:N:0:1
ACTGGGCATAAAGGGCGCGTAGGCGGGAGGTCAAGTCGGTCGTGAAATCTCCGGGCTCAACCCGGAGGAGTCGGCCGAAACTGGTCTTCTTGAGGGAGGCAGAGGAGTCCGGAATTCCCGGTGTAGCGGTGAAATGTGTAGAGATCGGGAGGAACACCGGTGGCGAAGGCGGGACTCTGGGCCTACCCTGACGCTGAGGCGCGAAGGCGTGGGGAGCAAACGGGATTAGATACCCCTGTA
+
GFGGGGG<FGGGGGGCGGGGGGGGGGGE@FG<FGGGGCGCCGGGGGG<<F<?67FFGGGGG8B:FEFC+8BFEGD4CFGGGGGG<5B,FGAFGGD7=FGC+FFGG,+F=,@EGGGCGA<FGGGGGGGGGGGGEFGGC<FGGG;FGGD7C**=CFG:FGGCG7BCEEGGGG5E*C/*;+<CF8FGE6CF+7CGGGGGG>FFEGGGCCDGGGGED*<<@GGGG3CDBG:7=?<FGGG3@@FD
@M00200:205:000000000-AKKM3:1:1101:7462:3743 1:N:0:1
ATTGGGTGTAAAGGGCGCGTAGGTGGCTAGGCAAGTCCTGGGTGAAATCCCTCGGCTCAACCGAGGAACTGCCTTGGAAACTGCCTGGCTCGAGGCCGGGAGAGGGTAGCGGAATTCCCAGTTTAGCGGTGAAATGCGTAGATACTGGGAGGAACACCAGTGGCGAAGGATGCTACCTGGACCGGTTCTGACACTGATGCGCGAAAGCGTGGGGAGCAAACGGGATTAGTTACCCTTGTA
+
GGGGGGG>GGGGGGGEGGGGGGGGGGGGFE,@EGGGG<F@EGGGGGGGG8,6,CFGGGGGGG@:+66,:66E=FGG@<E99,F,C,,4,CC+44@FD:74C::F::4E+,F:F+D<5,,:5,,,3,3@+87BG,,,3+++++33D=<,,@C*@@F8FCC,@FC7*>>C:,,24<BF8:FG8=8:C8C/+:EE+0*+++14=DCECC)98*:?E8)15CEF//:70>*,/*)2CFGC))0<
@M00200:205:000000000-AKKM3:1:1101:13364:3749 1:N:0:1
ACTGGGTATAAAGGGTGCGTAGGCGGAGACTTAAGTGTCTTGTGAAATCCCACGGCTCAACCGTGGAACCGCAGGGCATACTGGGTCTCTTGAGGCTGGTAAGCGCCGCCGGAACTGTAGGTGTAGCGGTGAAATGCGTAGATATCTACAGGAACGCCGATGGTGAAGACGGGCGGCTAGGCCAGTTCTGACGCTGAGGCACGAAAGCGTGGGGATCAAACAGGATTAGATACCCCTGTA
+
GGGGGGGGGGGGGGGGGGGGGGGGGGGGGGGGGGGGGGGGGGGGGGGGGGGGGGGGGGGGGGGGGGGGGGGGGGGGGGGGGGGGGGGGGGGGGGGGGGGGGGGGGGGGGGGGGGGGGGGGGGGGCGGGGGGGFGGGGGGDGGGGGGGFGGGGGGGGGGGEFGGGGGGGGGGGDGGGGDDFGGGGGGGGGGGGGGDGGGGGGGEEEC<4CCEGGGF:>F@FGGGGFGF<FB27CFGGFFFF
@M00200:205:000000000-AKKM3:1:1101:22613:3764 1:N:0:1
ACTGGGCATAAAGGGCGCGTAGGCGGCCTTGATAGTTGGGCGTGAAAGGCCTGGGCTTAACCCGGGAACTGCGTTCAATACTGCGAGGCTAGAGTGTGGGAGAGGTTGGTGGAATTCCCAGTGTAGAGGTGAAATTCGTAGATATTGGGAAGAACACCGGTGGCGAAGGCGGCCAACTGGACCACAACTGACGCTGAGGCGCGAAAGCGTGGGGAGCAAACAGGATTAGATACCCACGTA
+
GGGGGGGGGGGGGGGGGGGGGGGGGGGGGGGGGGGGGGGGGGGGGGGGGGGGGGGGGGGGGGGGGGGGFFGGGGGGGGGGGGGGGGGGGGGGGGGGGGGGGGEGGGGFEGGGGGGGGGGGGGGGGFFGGFGGFGGGGGGFFFFAFFGGGGGDGCGGGGGGGECFGG7CGGDCCCGFFGGGCCFEGGGGGGGGG535CFEDCDGC:EDGGGGCCEBGFG?GGGF>6<F<=6<GFGG*))00
@M00200:205:000000000-AKKM3:1:1101:23402:3775 1:N:0:1
ATTGGGTTTAAAGGGCGCGTAGGCGGCTTCATAAGTCTTGGGTGAAAGCCCTCGGCTCAACCGAGGAATTGCCTTGGATACTGTGAAGCTCGAGGCTGGAAGAGGGCAGTGGAATTCCCGGTGTAGCGGTGAAATGCGTAGATATCGGGAGGAACACCAGTGGCGAAGGCGGCTGCCTGGGCCAGTTCTGACGCTGAGGCGCGAAAGCGTGGGGAGCAAACAGGATTAGATACCCCAGTA
+
GGGGGGGGGGGGGGGGGGGGGGGGGGGGGGGGGGGGGGGDFGGGGGGGGGGGGGGGGGGGGGGGGGGGGGGGGGGGGGGGGGGGGGGGGGGGGGGGGGGGGGGGGGGGGGGGGGGGGGGGGGGGGGGGGG7DGFGGGGGGGGGGGGGGGGGGGGGGGDGGGGGGGGGGDFGGGGGGGGGGGGGGGGGGGGGGGGDGGFGGEGGGGGGGGGGGEGFGFG6?D<GGBFD???BF@EGC>DFC
@M00200:205:000000000-AKKM3:1:1101:8168:3795 1:N:0:1
ACTGGGCATAAAGGGCTCGTAGGCGGCCAACTAAGTCATACGTGAAATCCCTCAGCTTAACTGGGGAACTGCGTGTGATACTGGATGGCTTGGATTTGGGAGAGGGATGCGGAATTCCAGGTGTAGCGGTGAAATGCGTAGATATCTGGAGGAACACCGGTGGCGAAGGCGGCATCCTGGACCAATATTGACGCTGAGGAGCAAAAGCTAGGGGAGCAAACGGGATTAGATACCCGGGTAAGA
+
GGGGGGGGGGGGGGGGGGGGGGGGGGGGGGGGGGGGGGGGGGGGGGGGG8FGGGGGGGGGGGGGGGGGGGGGGGGGGGGGGGGGGGGGGGGGGGGFGFFEGGGGGGGGGGGGGGGGGFCEFFFFAFGGGGGGGGGGGGCEE7FCGGGCFFDCGGGGGGGDGCEGGGGGGGGGGG7?FGDCFGGGFGGGGGC7?5D5ECGGGFFFCC<CEGGF>8DDEGGCF<8C0<F<?F2:@CCC5>BE:2<
@M00200:205:000000000-AKKM3:1:1101:12513:3826 1:N:0:1
ATTGGGCATAAAGGGTGCGCAGGCGGTCTGTTAAGCAGGGTGTGAAAGCCCCCGGCCCAACCGGGGAATTGCGCCCTGAACTGACAGGCTTGAGTGGGATAGAGGTGTGGGGAACTTCCGGTGGAGCGGTGAAATGTGTTGATATCGGAAGGAACGCCAGAGGCGAAAGCGCCACACTGGGTCTCAACTGACGCTGAGGCACGAAAGCCAGGGGAGCAAACGGGATTAGATACCCTAGTAAGA
+
GGGGGGGGGGGGGGGGGGGGGGGGGGGGGGGGGGGGGGGGGGGGGGGGGGGGGGGGGGGGGGGGGGGGGGGGGGGGGGGGGGGGGGGGGGGGECFGGGGGGGGGGGGGGGGGGGGGGGGGDGGGGGGGGCEFFGFGGGGGGGGGGFDGGEEGGGGG>E@GGFGCCEEGDGEEGGGGGGGGFGGGGF?F7CGGGGGGGGGGDFDGGGGGGGGGGD0)7FG?FDCD0D*)*9:>7@095)9CCA2
@M00200:205:000000000-AKKM3:1:1101:24217:3831 1:N:0:1
ATTGGGCTTAAAGGGCGCGTAGGTGGCGGCATAAGGCTGTGGTGAAAGTCCGGGGCTCAACTCCGGATCGGCCGTGGCAACTGTGTCGCTAGGGCACCGTAGAGGCAGATGGAATTCCGGGTGTAGCGGTGGAATGCGTAGAGATCCGGAAGAACACCAGTGGCGAAGGCGGTCTGCTGGGCGGTGAGCTCGTAAGGGCTCAATAGCCGACACTGAGGCGCGACAGCGTGGGGAGCAAACAGG
+
GGGGGGGGGGGGGGGGGGGGGGGGGGGGGGGGGGGGGGGGGGGGGGGGGGGGGGGGGGGGGGGGGGGGGGGGGGGGGGGGGGGGGGGGGGGFEGGGGGGGGGG9FFGDGGGGGGGGGGGGGGEGGGDEEGGG7FFGDFEGGGGGGGGGGGEEFGGGFGGGGGGGGGCFGGGEEGCC9FGFGFGDGGC8<CFGGGGGGDGGGFGDGG**:7**8CFF?C11)18)4DC65>6DG88C>FF=F(8
@M00200:205:000000000-AKKM3:1:1101:17986:3873 1:N:0:1
ACTGGGTTTAAAGGGCGTGTAGGCGGTTTGTTAAGTCATGTGTGAAAGCCCTCGGCTCAACCGAGGAAAGACGCATGAAACTGGCAAGCTAGAGTACCAAAGAGGGGGGTGGAATTCCCGGTGTAGCGGTGAAATGCGTAGATATCGGGAGGAACACCCGTGGCGAAGGCGGCCCCCTGGTTGGATACTGACGCTGAGACGCGAAAGCGTGGGGAGCAAACAGGATTAGATACCCTCGTA
+
FFGGGGGGGGGGGGGGGGGGGGGGGGGGGGGGGGGGGGGGGGGGGGGGGGGGGGGGGGGGGGGEGGGGGGGGGGGGGGGGGGGGGGGGGEDFGGGGFGGGGGG?FEDGGGGGG?@FFFG7ECCCFFGGGFGGGGG@FGEGGGGGDGGGGG>GGGGGFGGE?EGGGGEDDGGGGGDGGGGGCFGDFGGGGGGGGC<EGGGGGGGEGGGDGGGGGGFGFFEEDFFGFGGFFFAGFFGGFE;E
@M00200:205:000000000-AKKM3:1:1101:11194:3885 1:N:0:1
ATTGGGTATAAAGCGTATGTAGGCGGCTTCGTAAGTGTCGGGTGAAATCCCACGGCCTACCCGTGGAACTGTTCGGCATACTGCGGAGCTAGAGGATGGTAGAGGAGAGCGGAACTCTTGGTGGAGCGGTGAAATGCGTAGATATCTGGAGGAATACCGGTGGCGAAGGCGGCATCCTGGACCGACATTGACGCTGAGGAGCGAAAGCTAGGGGCGCAAACGGGATGAGATACCCGTGTAAGA
+
CEFFDGGGGGFGGGGFGGGGGFFGGGEGGGG@FGGC<EFGEGEFGGGGGFFFGGFGGGGFFFDCGFCFGGGGGGGDGGGFFFFGGGGGGFGE?FGGGGGGFGGGGGGGFGGCFGGFD<B?>FF@>8FE:C7BDFECG@FGGGGEGEDGGGGGGGFAFGGCFGC:CCCFD>F>CB@<<CF7ECFGGCG5::F?877C5C865CEGGGGG7CCED*)1)7?CCDGG67*(9@B:+,27>;76*-)
@M00200:205:000000000-AKKM3:1:1101:17401:3890 1:N:0:1
ATTGGGTATAAAGCGCGCGTAGGTGGCTGGGTAAGTCCATGGTGAAATCCCTCGGCTCAACCGAGGAACGGCCGTGGATACTGCCTGGCTTGAGGTCGGGAGGGGAAAGTGGAACTCTCGGTGTAGCGGTGAAATGCGTAGATATCGAGAGGAACGCCGGTGGCGAAAGCGACTTTCTGGACCGTACCTGACACTGAGGCGCGAAAGCTAGGGGAGCAAACAGGATTAGATACCCCAGTA
+
GGGGGGGGGGGGGGGGGGGGGGGGGGGGGGGGGGGGGGGGGGGGGGGGGGGGGGGGGGGGGGGGGGGGGGGGGGGGGGGGGGGGGGGGGGGGGGGGGGGGGGGGGGGGGGGGGGGGGGGGGGGGGGGGGGGGGGGGGGGGGGGGGGGGGGGGGCFGGGGGGGGGGGGGGGDGGGGGGGGGGGDEGGGGGGGGFGGGDCEGGGGGGGGCGF?FGGFCDGGGGGGGFGF>FF>FGGEGFFFG
@M00200:205:000000000-AKKM3:1:1101:13260:3913 1:N:0:1
ATTGGGTTTAAAGGGCGTGTAGGCGGTTCGGTAAGTGGGATGTGAAATGCCCCGGCTCACCCGGGGACCTGCATCCCAAACTGCTGAGCTTGAGTACAGGAGAGGGTGGGGGAATTCCAGGTGTAGCGGTGAAATGCGTAGATATCTGGAGGAACACCGGTGGCGAAGGCGCCCACCTGGCCTGCTACTGACGCTGAGGCGCGAAAGCTAGGGGAGCAAACGGGATTAGATACCCCTGTA
+
GGGGGGGGGGGGGGGGGGGGGGGGGGGGGGGGGGGGGGGGGGGGGGGGGGGGGGGGGGGGGGGGGGGGGGGGGGGGGGGGGGGGGGGGGGGGGGGGGGGGGGGGGGGGGGGGGGGGGGGGGGGFAGGGGGGGGGGGGGGGGGGGGGGGGFGGGFGGGGGGGGGGGGGGDGGGGGGGGGGGGGGGGGGGGGFGGGCECFFGGGGGG:DF?<EEGGFC>FGGGGGGFDGB?FBCGFGGFFFG
@M00200:205:000000000-AKKM3:1:1101:11891:3929 1:N:0:1
ACTGGGCATAAAGGGCGCGTAGGTGGCCACTATAAGGCCGCGGTGAAAGTTTGGAGCTCAACTCCAGATCTGCCGCGGCGACTGTAGGGCTTGGGCACCGTAGAGGCAGATGGAATTCCGGGTGTAGCGGTGGAATGCGTAGAGATCCGGAAGAACACCGGTGGCGAAGGCGGTCTGCTGGGCGGTGGACCCGTGAGGGTCCAATAGCCGACACTGAGGCGCGACAGCGTGGGGAGCAAACAGG
+
GGGGGGGGGGGGGGGGGGGGGGGGGGGGGGGGGGEGGGGGGGGGGGGGGGGGGGGGGGGGGGGGGGGGGGGGGGGGGGGGGGGGGGGGGGGGGGGGGGGGGGGGGGGGGGGGGGGGGGGGGGGGGGGGGGGGGGGGGGGGGGGGGGGGGGGGGGGGGGGGGGGGGGGGGGGGGGGGGGGGGGGGGGGGGGGGGGGFGGGGGGFFFGGGGGGEGGFGFGGGGGGGFGDFFFFGGGCDFFF<F?F?
@M00200:205:000000000-AKKM3:1:1101:16991:3931 1:N:0:1
ACTGGGTATAAAGGGTGCGCAGGCGGCCAAGTGTGTGAGGCGTGAAAGCCCGGGGCTTAACCCCGGAATTGCACCTCAAACTACATGGCTAGAGCATTGGAGAGGGTAGCAGAATTCATGGTGTAGCAGTGAAATGCGTAGATATCATGAGGAATACCAGAGGCGAAGGCGGCTACCTGGACAATTGCTGACGCTCAGGCACGAAAGCGTGGGGAGCAAAAGGGATTAGATACCCGAGTAAGA
+
GGGGGGGGGGGGGGGGGGGGGGGGGGGGGGGGGGGGGGGGGGGGGGGGGGGGGGGGGGGGGGGGGGGGGGGGGGGGGGGGGGGGGGGGGGGGGGGGGGGGGGGGGGGGGGGGGGGGGGGGGGGGGGGGGGGGGGGGGGGDGGGGGGGGGGGGGGGGGGGGGGGGGGGGGGGGGEGGGGGGGGGGGGGGGGGGGGDGGGGGGGGGGDGGCEGGGGFDDGGGCFC<6FGFFFFGGFFGEEFGGFF
@M00200:205:000000000-AKKM3:1:1101:13271:3960 1:N:0:1
ACTGGGTATAAAGTGTGCGCAGGTGGCCGCGCAAGTCGAGTGTGAAATCCCCGGGCTTAACTTGGGAATTGCGCTCGAAACTACGTGGCTGGAGTGTGGCAGAGGGAGGTGGAATTCCACGTGTAGCGGTGAAATGCGTAGAGATGTGGAGGAACACCAATGGCGAAGGCAGCCTCCTGGGCCAACACTGACACTCATGCACGAAAGCGTGGGGAGCAAACAGGATTAGATACCCTAGTA
+
GGGGGGGGGGGGGGGGGGGGGGGGGGGGGGGGGGGGGGGGGGGGGGGGGGGGGGGGGGGGGGGGGGGGGGGGGGGGGGGGGGGGGGGGGGGGGGGGGGGGGGGGGGDGGGGGGGGGGGGGGGGGGGGGGGGGGGFGGGGGGGGGGGGGGGGGGFGGGGGGGGGGGGGGGGGGGGGGGGGGGGGGGGGGGGDGGGGGGGGD?FGEGGGGGGGGGGFG@C?FGGGFFGD?F46>@<CGFFFG
@M00200:205:000000000-AKKM3:1:1101:10354:3964 1:N:0:1
ACTGGGCATAAAGGGCACGTAGGCGGCTCGGAAAGTAGGATGTGAAATCCTGTGGCTTAACCACAGAATGGCATCCTAAACTCCCGGGCTAGAGTGTGGGAGAGGAAGATGGAATTCCCGGTGTAAGGGTGAAATCTGTAGATATCGGGAGGAACACCAGTGGCGAAGGCGATCTTCTGGCCCATTACTGACGCTCAGTGTGCGAAAGCAGGGGGAGCAAACGGGATTAGATACCCTTGTA
+
GGGGGGGGGGGGGGGGGGGGGGGGGGGGGGGGGCGGFFEFGGGGFGGGGGGGGGGGGGGGGGGGGGGGGGGGGGFGGGGGGEGGGGGGGGGGFGFFGGGGGGGGGGGGGGGGGFGFGGGGGGGFGGGGGGGGGGGGGGFFGGCFGGGGGGGGGGGGGFFGGGF7>CEGGGGGDF7FFGGGGFCEGFFFG79@E5CGGGGGFGGGGDGGGGGGDEBGFGGGGGGGFG<:?FFCFFFGF<FGD
@M00200:205:000000000-AKKM3:1:1101:7189:3986 1:N:0:1
ATTGGGTTTAAAGGGCTCGTAGGCGGTTCGTCGCGTCGGGAGTGAAAACTCGGAGCTTAACTCCGAGCCTGCTTCCGATACGGGCAGACTAGAGGTAGGCAGGGGAGAGCGGAACACCTGGTGTAGCGGTGGAATGCGCAGATATCAGGAAGAACACCGGTGGCGAAGGCGGCTCTCTGGGCCTTACCTGACGCTGAGGAGCGAAAGCGTGGGTAGCGAACAGGATTAGATACCCCTGTA
+
FGGGGGG7FGGGGGGEDFGEGGGGGGB+@FG,@+@FECFG7FGGGGGCFG9CG7FFGEFFGCF,?E:4@GGGFF,5BFEEG7CGG:FEFGFGGGCBAFFC?F7FGGGDEGGGGG@AF7FGGGGGGGGGGGG7FFGDG**BFGGGGFCCF,=FGGGDGGGDGGGGGCGGGGGGG>E6CFFGGFF*<:?EGFGFGCCEGCFFEFGDEDGCEEGGGEFD?5CGDGGGFGGFFF<FF@E<).<F
@M00200:205:000000000-AKKM3:1:1101:6602:4011 1:N:0:1
ACTGGGTTTAAAGGGCTCGTAGGCGGCCAACTAAGTCGGATGTGAAATCCCCAGGCTCAACCTGGGAACTGCATCCGATACTGGATGGCTTGAATCCGGGAGAGGGATGCAGACTTCCAGGTGTAGCGGTGAAATGCGTAGATATCTGGAGGAATACCGGTGGCGAAGGCGGCATCCTGGACCGGCATTGACGCTGAGGAGCGAAAGCTAGGGGAGCAAACGGGATTCGATACCCTTGTA
+
GGGGGGGGGGGGGGGGGGGGGGGGGGGGGGGGGGGGGGGGGGGGGGGGGGGGGGGGFGFGGGGGGGGGGGGFGGGGGGGFGGGGGGGGGGGGGGGGGGGEFCFGGGGGGGGFG,BFGEGGF@D9FGGGGGGGGGGCFGGEGGGGGGDFGFCCGGCCGGGEGGGGGC>7CD:BB>*B?9FCFF@GEC5E?CGGGG3C8>FGGGGGGEG*CCCFFGDGEGD?FC*9()9)8@2//0A6)8@9
@M00200:205:000000000-AKKM3:1:1101:23227:4019 1:N:0:1
ATTGGGTATAAAGGGTACGTAGGCGGCGCTGTTAGTCGGGTGTGAAAGCCCTCGGCTCAACCGAGGAATTGCGCCCGATACTGCAGTGCTTGAGGGTTGGAGGGGGGACTGGAATTCTCGGTGTAGCAGTGAAATGCGTAGATATCGAGAGGAACACCAGTGGCGAAGGCGAGTCCCTGGACAACTCCTGACACTGAGGCACGAAAGCTAGGGGAGCAAACAGGATTAGATACCCGTGTA
+
GGGGGGGGGGGGGGGGGGGGGGGGGGGGGGGGGGGGGGGGGGGGGGGGGGGGGGGGGGGGGGGGGGGGFGGGGGGGGGGGGGGGGGGGGGGGGGGGFGGGGGGGGGGGGGGGGGGGGGGGGGGGGGGGGGGGGGGGGGGGGGGGGGGGGGGGGGGGGGGGFGGGGGGGGGDGGGGGGGCFGGGFGGGGGGGGGGGGFFGGGDGEGGGGGGGGGGFGFFEGDGED?<FFFF<GFFFG@DF*
@M00200:205:000000000-AKKM3:1:1101:25509:4025 1:N:0:1
ATTGGGCTTAAAGGGCGCGTAGGCGGGATGGCAAGTCAGTCGTGAAATCTCTCGGCTCAACCGAGAAACGTCGGCTGATACTGCCGTTCTTGAGGGATGCAGAGGAGACTGGAATTCCCGGTGTAGCGGTGAAATGTGTAGAGATCGGGAGGAACACCGGTGGCGAAGGCGGGTCTCTGGGCATTTCCTGACGCTGAGGCGCGAAAGCGTGGGGAGCAAACGGGATTAGATACCCGCGTA
+
FGGGGGGGGFEGGGGDGGGGGGGGGGGGEGGGGGGGGFGGFGGGGGGGGFG,,CGGGGGGGAFGGGGGGGGGDGGFGGGGGGGGGGGCFG?FEG8FGGGGGGGG7ECFGGDCGGGGGDGGGGGGGGGGGGGFCFGG,@FGCGGFFGGGGGGDEEGGGGGGFFGGGCEEGGEEGG>@FGGGGG68A9CGGGCF=ECE=FGGDDGGC*/7ECEGDD>D>EE6<3?D0CG2**.*AC85))8=
@M00200:205:000000000-AKKM3:1:1101:21442:4028 1:N:0:1
ATTGGGTATAAAGCGCGTGTAGGCGGTTCGGTAAGTCCGCTGTGAAAGTCGGGGGCTCAACCCTCGGATGCCGGTGGATACTGTCGGGCTAGAGTACGGAAGAGGCGAGTGGAATTCCTGGTGTAGCGGTGAAATGCGCAGATATCAGGAGGAACACCAATTGCGAAGGCAGCTCGCTGGGACGTTACTGACGCTGAGACGCGAAAGCGTGGGGAGCAAACGGGATTAGATACCCGTGTA
+
EGGGGGGGGGGGGGGGGGGGGGGGGGGGGGGGGGGGGGGGGGGGGGGGGGGGGGGGGGGGGGGGGGGGGGGGGGGGGGGGGGGGGFGGGGGGFGGGGGGGGGGGGGGCFGGGGGGGGGGGGGGGGGGGGGGGGGGGGGGGGDF@FGFGGGGGGGGGGGGGGGGGGGGEGGGGGGGGGGGGGGGGGG6CCFGGGG35*C@CEGDGDGGGGEGEGG3DEFFGGGEGFDF)67<C@FGG>7@=
@M00200:205:000000000-AKKM3:1:1101:24805:4032 1:N:0:1
ACTGGGTATAAAGGGCGCGTAGGCGGGATGGCAAGTCAGTCGTGAAATCTCTCGGCTCAACCGAGAAACGTCGGCTGATACTGCCGTTCTTGAGGGATGCAGAGGAGACTGGAATTCCCGGTGTAGCGGTGAAATGTGTAGAGATCGGGAGGAACACCGGTGGCGAAGGCGGGTCTCTGGGCATTTCCTGACGCTGAGGCGCGAAAGCGTGGGGAGCAAACGGGATTAGATACCCTTGTA
+
GGGGGGGGGGGGGGGGGGGGGGGGGGGDFFGFGGGGGGGGGGGGGGGGGGGFGGGGGGGGGGGGGGGGGFGGGGGGGGGGGGGGGGGGGGGGGGGG:FGGGGEFGGGGGGGGGGGGGGFCGGGGGGGGGGGGGGGGGGGGGGGGGGG@FGEGGGGGGGGCGFEGGGGGGGEGEGGFGGGGGGGFGGGGGGGGEGGGGCFG5<=EGCCD5/1CE8BCDGGGGDGGFGGFFFFGEFGGFFFF
@M00200:205:000000000-AKKM3:1:1101:5720:4051 1:N:0:1
ACTGGGTGTAAAGGGCGTGTAGGCGGACTTGCAAGTCAGGCGTGAAATCCCTGGGCTCAACCCAGGAATTGCACTTGAAACTGCAAGCCTTGAGTGTCGGAGAGGAAAGTGGAATTCCTGGTGTAGAGGTGAAATTCGTAGATATCAGGAGGAACACCGGTGGCGAAGGCGGCTTTCTGGACGACAACTGACGCTGAGACGCGAAAGCGTGGGGAGCAAACAGGATTAGATACCCGAGTAAGA
+
GDGGGGGGGGGGGGGGG@FGGGGGGGCCFGGGGGGF<DFGCGGGGGGGGGGGGGGGGFGGGGGGGGGG8DGGGGGFGGGGGGGGCGGGGGCFCFFGFDDGGGGGGFFGGGGGFGFE?DGGGFFGGGGFGEFE@FGCFFF8=B<FFGFF<8CFC<DFCGE>:FFGGGCFGFECEGGFGGGGB6:BECGFFG9::*:::8><EDDGECCFGA8:EE>GDGCCFCF4(97,662*+<FD>EFCF9)
@M00200:205:000000000-AKKM3:1:1101:10537:4061 1:N:0:1
ATTGGGTTTAAAGGGCGCGTAGGCGGCTTTGCAAGTGACGGGTGAAATCCCTCGGCTTAACCGAGGAACTGCCTGTCAAACTGCATGGCTTGAGACCAGGAGAGGTGAGTGGAATTCCCAGTGTAGCGGTGAAATGCGTAGATATTGGGAGGAACACCAGTGGCGAAGGCGGCTCACTGGACTGGTACTGACGCTGAGGCGCGAAAGCGTGGGGAGCAAACAGGATTAGATACCCGTGTA
+
GGGGGGGGGGGGGGGGGGGGGGGGGGGGGGGGGGGGGGGGGGGGGGGGGGGGGGGGGGGGGGGGGGDGGGGGGGGGG<FGGGGGGGGGGGGGGGGGGFGGGGGGGGGGGGGGGGGGGGGGFFGGGGGGGGGGGGGGGDGGGGGGGG,3,@++8DFGGGG,E>>C8FGGDGDGGGGGGG9EFGGGGGFFFGG?EEDG8*;EEC=>>C)98C*88E>G3=6CF4*9:<C)9=):9A:9>B5=
@M00200:205:000000000-AKKM3:1:1101:19205:4066 1:N:0:1
ACTGGGCGTAAAGGGCGCGTAGGCGGCCACCGCAAGTCGACTGTGAAATCTCCGGGCTTAACTCGGAAAGGTCAGCCGATACTGCGGGGCTAGAGTGCAGAAGGGGCAACTGGAATTCTCGGTGTAGCGGTGAAATGCGTAGATATCGAGAGGAACACCTGCGGCGAAGGCGGGTTGCTGGGCTGACACTGACGCTGAGGCGCGAAAGCTAGGGGAGCGAACGGGATTAGATACCCTTGTA
+
GGGGGGGGGGGGGGGGGGGGGGGGGGGGDGGGGGGGGGGGGGGGGGGGGGGGGGGGGGGGGGGGGGGGGGFGFGFGGGGGGGGGGGGGGGGGGGGGGGGGGFGGGEEGGGGGGGGGGGGGGGEGEFGGGGGGGGGGGGGGCFGGFGGGGGGGGFFGGGGGGGGGGGD<FGFGEGGGGGGGGGFGGGGFFDCFGGG=E8FFGGGGGEDD??+CCFEC>5EGDGGG?GGB4@BG7EF<?)<AC
@M00200:205:000000000-AKKM3:1:1101:6861:4106 1:N:0:1
ATTGGGTGTAAAGGGCGCGTAGGCGGCTTGGCAAGTCAAAGGTGAAATCCCTCGGCTCAACTGAGGAACTGCCTTTGAAACTGCCTGGCTTGAGGCCGGGAGGGGGTAGCGGAATTCCCAGTGTAGCGGTGAAATGCGTAGATATTGGGAGGAACACCAGTGGCGAAGGCGGCTACCTGGACCGGTTCTGACGCTGATGCGCGAAAGCGTGGGTAGCAAACAGGATTAGATACCCTAGTA
+
GFCFFGGGGGGGEFGGGGGGGGEGGGDGGFDGGFFFGFGGGGGGGDGGGFGGFGEGGGGFGFGFFFGGEFFFGGFFGGGGGGGGGGGGGGGG=FFGFGGGEGFEEGGGGGGGGCGGGGGGGGFGGGGGGFGGGGGGFGEEGFGFFFGGGGGEFGGGGGGGGGGGGGGGGGGGGGGGBFFAEFGG52:C:FCGEGC5?@?7C<58*:7D5CEGGGFD6FE6*78<<<F?FF9FE<@6FFFF
@M00200:205:000000000-AKKM3:1:1101:16462:4116 1:N:0:1
ATTGGGTGTAAAGCGTGTGTAGGCGGACTTCTAAGTACCTTGTGAAATCCCACGGCTCAACCGTGGAACTGCTCGGTATACTGGTCGTCTTGAGCCACCTAGGGGCGAGCGGAACAAGCGGTGGAGCGGTGAAATGCGTAGATATCGCTTGGAATGCCAACGGTGAAAACAGCTCGCTGGGGGTGTGCTGACGCTGAGACACGAAAGCCAGGGGAGCGAACGGGATTAGATACCCCCGTA
+
GGGGGGGGGGGGFGGGGGGGGGGGGCEFCFGG<FFFGGGGFGGGGGGGGGGFGGCGGGGFGGGFGEGFFGGGGGGGFGGFGGGGGGGGGGGGF@FDFGGGGCFCGGGGGGGGE@FDF@GGEGFGCFGGGGGFGGGGGG>33CCFGGGGGCCFGCGCGGGGFG@ECF9CBFDF8EGGGGEECGEGGGGGGGGGDEDG5EFFCFGGCGDGGG5A>G)>DGCCDG*>?D4<4*67A3<C>BEG
@M00200:205:000000000-AKKM3:1:1101:15419:4127 1:N:0:1
ACTGGGCTTAAAGGGCACGTAGGCGGCCAGGCAAATCGATCGTGGAATACCGACGCTTACCGTCGGTGCGGCGGTCGAAAATACCTGGCTCGAGGGCGTAAGAGGTCGCTGGAACTCCTGGTGGAGCGGTGAAATGCGTAGATATCAGGAGGAACGCCGGAGGCGAAAGCGGGCGACTGGTGCGTTCCTGACGCTGAGGTGCGAAAGCTGGGGGAGCAAACAGGATTAGATACCCCTGTA
+
GGGGGGGGGGGGGGGGDFFFGGGGGGGGGGGGGGFGGGGGGGGGGGGGGGFGEGGEGGGGFGFEGDGGGGGGGGGGEGGGGGGGGGGGGDFGGGGCCFGGGGGGGGDGE7CGGDGGGGGGFGGGGGGGDEGGGGCGG<CEGGGGGFG9FFGGGGGGGGGFGDGGGGGDGGGDGGGEEGGGGGGGGGGGGGGFEDGGGGFGF4CGGDDG7FCEEG>CDG6CFGFG66F267>CECE<))6C
@M00200:205:000000000-AKKM3:1:1101:11488:4147 1:N:0:1
ATTGGGTATAAAGGGCGCGCAGGCGGTTGTGCGAGTGTGATGTGAAAGCCCCGGGCTTAACCTGGGAAGTGCATCGCAAACGGCATGACTGGAGTAGATGAGAGGGTGGCGGAATTTCCGGTGTAGCGGTGAAATGCGTAGAGATCGGAAGGAACGTCGATGGCGAAGGCAGCCACCTGGCATCATACTGACGCTGAGGCGCGAAAGCGTGGGTAGCGAACAGGATTAGATACCCCGGTA
+
GGGGGGGGGGGGGGGGGGGGGGGGGGGGGGGGGGGGGGGGGGGGGGGGGGGGGGGGGGGGGGGGGGGGGGGGGGGGGGGGGGGGGGGGGGGGGGGGGFGGGGGGGGGGGGGGGGFGGGGGGGGGGGGGGGGGGGGGGGGGGFGFFFGDGFGGGGGGGGGDFGGGCEGGDGGGGGGGGGGGGGGGGFGEFGG9EDGD55EGDGDEGEGFCEGGGGFC?5:83DGGBCD<9=AFC<@G:>::
@M00200:205:000000000-AKKM3:1:1101:20063:4150 1:N:0:1
ATTGGGTATAAAGGGCGCGTAGGTGGCGGCATAAGGCCGTGGTGAAAGTCCGGGGCTCAACTCCGGATCGGCCATGGCAACTGTGTCGCTGGGGCACCGTAGAGGCAGATGGAATTCCGGGTGTAGCGGTGGAATGCGTAGAGATCCGGAAGAACACCAGTGGCGAAGGCGGTCTGCTGGGCGGTGGGAGAGCAATCTCCCAATAGCCGACACTGAGGCGCGACAGCGTGGGGAGCAAACAGG
+
GGGGGGGGGGGGGGGGGGGGGGGGGGGGGGEGGGGGGGGGGGGGGGGGGGGGGGGGGGGGGGGGGGGGGGGGGGGGGGGGGGGGGGGGGGGGGGGGGGGGGGGGGGGGGGGGGGG8FEGCCFGGGGGGGGGGGGGGGGGGGGGFCDGGCCFGGGGGGGGGGGGGGGGGGGDGCGGGGGGGGGGGGGGGGGGGGCC?FCFFGGGG6CGGGEG>E8=CFFGGGGGD>GG;>>;GG5?CFF4*14<
@M00200:205:000000000-AKKM3:1:1101:6977:4154 1:N:0:1
ATTGGGTTTAAAGAGCGCGTAGGCGGCCACCGCAAGTCGACTGTGAAATCTCCGGGCTTAACCCGGAAAGGTCAGCCGATACTGCGGGGCTAGAGTGCAGAAGGGGCAACTGGAATTCTCGGTGTAGCGGTGAAATGCGTAGATATCGAGAGGAACACCTGCGGCGAAGGCGGGTTGCTGGGCTGACACTGACGCTGAGGCGCGAAAGCTAGGGGAGCGAACGGGATTAGATACCCTAGTA
+
GGGGGGGGGGGGGGGGGGGGGGGGGGGGGGGGGGGGGGGGGGGGGGGGGGGGGGGGGGGGGGGDGGGGGGGGGGGGGGGGGGGGGGGGGGGGGGGGGGGGGGGGGGGGGGGGFGGGGGGGGGGGGGGGGGGGGGGFGGG@FGGDFFGGGGG:B<CGGGGGGGGGGG@FE7FGGG>EGFCGGGG6EGGCFFGGGCDE?CFCGGCC:E33CFCGGGFCB5CEDGGG:3)16657+3:D6FFGC
@M00200:205:000000000-AKKM3:1:1101:14307:4176 1:N:0:1
ATTGGGTTTAAAGGGTCCGTAGGTGGTTTGGTAAGTTTGTAATTAAACCTCATCGGCTTAACCTTTGAGCTGTTACAAATACTGCCAAACTTAGAGGGCGTTAGAGGCAAACAGAACCGACGGAGTAGGGGTGAAATCCGTTGATCTCGTCGGGAATACCAAAAGCGAAGGCAGTTTGCTGGGGCGACCCTGACACTGAGGGACGAAAGCGTGGGGAGCAAAAAGGATTAGATACCCTTGTA
+
GGGGGGGGGGGGGGGGGGGGGGGGGGGGGGGGGGGGGGGGGGGGGGGGGGGGGGGGGGGGEFFGGGGGGGGGGGGGGGGGGGGGGGGGGGGGGGGGGGGGGGGGGGGGGGGGGGGGGGGGGGGGEGGGGGGGGGGGGGGGGGGGGGGGGGGGGGGGGGGGGGGGGGGGFGGGGGGCGGGGGGGGGGEGGGDFGGGGGGGGGGGGGGGGGGG@EEBC@GGGGFGGFGF7*/2:+<:FFFFGGF
@M00200:205:000000000-AKKM3:1:1101:15577:4179 1:N:0:1
ACTGGGTTTAAAGGGTGCGTAGGCTGCACGGTAAGTCAGAGGTGAAATCCCGGAGCTCAACTTCGGAATTGCCTCCGATACTGCCGTGCTTGAGGACTGGAGAGGAGTCTGGAATTCACAGTGGAGCAGTGAAATGCGTAGATATTGTGAGGAACACTAGTGGCGAAGGCGAGACTCTGGACAGTTCCTGACGCTGAGGCACGAAGGCCAGGGGAGCAAACGGGATTAGATACCCTAGTA
+
GGGGGGGGGGGGGGGGGGGEGGGFGFGGGGGGGGGGGGGGGGGGFGGGGGGGGGGGGGGG<FGGGGGGGGGGGFGGGGGGGGGGGGGGGGGGGGFGGGGGGGGDEGGFGGGGGGGGGGGGGGGGGFGGGDEFGGGGGGGEGGGGGGFGGGGFFEFGGGDGGGGGGGGGGGGEGGGGGGG@EGGGDGGGGGGFGGGGGGGGGG5>EEGGGGFEGGFGFGGGF<EGFGF<AFFFG:CDFF?G
@M00200:205:000000000-AKKM3:1:1101:13830:4179 1:N:0:1
ATTGGGTATAAAGGGTGCGCAGGCGGACTTGTTAGTCAGAGGTGAAATCTCACGGCTTAACCGTGAAACTGCCTTTGATACTGCAGGTCTTGAATTGGGGAGAGAGTTGTGGAATTCCGAGTGTAGCAGTGAAATGTGTAGATATTCGGAAGAACACCAGTGGCGAAGGCAGCAACTTGGCCCTATATTGACGCTCAGGCACGAAAGCATGGGGATCAAACAGGATTAGATACCCCAGTA
+
GGGGGGGGGGGGGGGGGGGGGGGGGGGGGGGGGGGGGGGGGGGGGGGGGGGGGGGGGGGGGGGGGGGGGGGGGGGGGGGGGGGGGGGGGGGGGGGGGGGGGGGGGGGGGGGGGGGGGGGGGGGGGGGGGGGGGGGGGGGGGGGGGGGFGGGDFGC8FGGGGGGGGGDGGGGGGGFGFFFEGGGGGGGGGFGFGGGGGF6EFGGGDGGGGGGGG5?D5FGGFFEFFGGEF85CFEGGFFFF
@M00200:205:000000000-AKKM3:1:1101:11190:4207 1:N:0:1
ACTGGGTTTAAAGGGTGCGTAGGTGGTGAGGTAAGTCGGATGTGAAAGCTCCGAGCTCAACTCGGAAATGGCATTGGAAACTACCTTGCTAGAGGGTTTGAGGGGGGACTGGAATACTTGGTGTAGCAGTGAAATGCGTAGATATCAAGTGGAACACCAGTGGCGAAGGCGAGTCCCTGGAAAACTCCTGACACTGAGGCACGAAAGCTAGGGGAGCAAACAGGATTAGATACCGAGTA
+
GGGGGGGGGGGGGGGGGGGGGGGGGGGGGGGGGGGGGGGGGGGGGGGGGGGGGGGGGGGGGGGGGGGGGGGGGGFGGGGGGGGGGGGGGGGGGGGGFGGGGGFFGGGGGGGGGGGGGGGGGFGGGGGGGGGGGGGGGGGGGGGGGGGGDFGFGGGGGGGGGGGGGGGGGGGGGGGCGGGGGGGGFF?FF<FFGGGGGGGGGGGGDEGGCFGCGG>D>FGGGG;<1C7?F=):A6?D>>F
@M00200:205:000000000-AKKM3:1:1101:20577:4244 1:N:0:1
ACTGGGTGTAAAGCGTGTGTAGGTGGATGTCTAAGTACCTTGTGAAATCCCACGGCTCACCCGTGGAACTGCTTGGTATACTGGACGTCTTGAGCCATCTAGGGGCAGCTGGAACGAACGGTGGAGCGGTGAAATGCGTAGATATCGTTCGGAACGCCAATGGTGAAAACAGGCTGCTGGGGATGTGCTGACACTGAGACACGAAAGCCAGGGGAGCAAACGGGATTAGATACCCGCGTA
+
GGGGGGGGGGGGGGGGGGGGGGGGGGGGGGGGGGGGGGGGGGGGGGGGGGGGGGGGGGGGGGGGGGGGGGGGGGGGGGGGGGGGGGGGGGGGGGGGGGGGGGGGGGGGGGGGGGGGGGGGGGGGGGGGGGGGGGGGGGGGGGGGGGGGDGGGGGGGGDGGGGGGGGGGGGGGGGGGGGGFGEGGGGGFGGGGGGFGGGGGFFGGGGG4EGFFGC5<>FGGFGDG?GGFFFEFFCFGDEFG
@M00200:205:000000000-AKKM3:1:1101:19897:4244 1:N:0:1
ACTGGGCTTAAAGGGAGCGTAGGCGGATAGTTTAGTCAGAGGTGAAAGCCCAGGGCTCAACCTTGGAATTGCCTTTGATACTGGCTATCTTGAGTATGGAAGAGGTATGTGGAACTCCGAGTGTAGAGGTGAAATTCGTAGATATTCGGAAGAACACCAGTGGCGAAGGCGACATACTGGTCCATTACTGACGCTGAGGCTCGAAAGCGTGGGGAGCAAACAGGATTAGATACCCGAGTAAGA
+
GGGGGGGGGGGGGGGGGGGGGGGGGGGGGGGGGGGGGGGGGGGGGGGGGGGGGGGGGGGGGGGGGGGGGGGGGGGGGGGGGGGGGGGGGGGGGGGGGGGGGGGGGGGGGGGGGGGGGGGGGGGGGGGGGGGGGGGGGGGGGGGGGGGGGGGGGGGGGGGGGGGGGGGGGGGGGGGGGGGGGGGGGGGGGGGGGGGGGGGFGGGGGGGGGGGGGGFGFGGGGFGGFCGFFF<FE:EDBBFGGFF
@M00200:205:000000000-AKKM3:1:1101:7007:4249 1:N:0:1
ATTGGGTTTAAAGGGCGCGTAGGCGGTGCGGCACGGTCCGGGTGAAAGCCCTCGGCTCAACCGAGGAATTGCCTGGGCAACGACCGCGCTGGACGGCATCAGGGGAAGATGGAACTCCCGGTGGAGCGGTGAAATGCGTAGATATCGGGAGGAACGCCGGTGGCGAAAGCGATCTTCTGGGGTGCACGTGACGCTGAGGCGCGAAAGCTAGGGGAGCAAACGGGATTAGATACCCGAGTA
+
FFGGGGFFGGGGGGGGGGGGGGGGGGGGGGGGEGGGG@FEDGGGGGGGGGGGGGGGGEGGGGGGGGGGGGGGGGGGGGGFGGGGGGEGGGGGGFGGGGGGGGGGGGGFGGGGGGCGGEGGGGGGGGGCFGEDFFGGFGGGGFGGGGGGG7F<F:FFGGD1<8:FGGGGGFEE>EDGGFFFCC?EGGGGGG5CCEDDE5EFCDEGEGD*+3<C5C>GFFGGGGGD:<F26=4DGEF5)5>C
@M00200:205:000000000-AKKM3:1:1101:13930:4262 1:N:0:1
ATTGGGCTTAAAGGGCGCGTAGGCGGTCGCCTAAGTCGGACGTGAAATCCCCAAGCTTAACTTGGGAACTGCGTCCGATACTGGGTGACTTGAGTTCGGGAGAGGAATGTGGAATTCCAGGTGTAGCGGTGAAATGCGTAGATATCTGGAGGAACACCGGTGGCGAAGGCGGCATTCTGGACCGAAACTGACGCTGAGGCGCGAAAGCCAGGGGAGCAAACGGGATTAGATACCCCAGTA
+
GGGGGGGGGGGGGGGGGGGGGGGGGGGGGGGGGGGGGGGGGGGGGGGGGGGGGGGGGGGGGGGGGGGGGGGGGGGGGGGGGGGGGGGGGGGGGGGGGGGGGGGGGGGGGGGGGGGGGGGGGGGGGGGGGGGGGGGGGGGGGGGGGGGFGGGGGGGFGGGGGGGGGGEGGGGGGGGGGGGGGGGGGGGGGGGGGGGGGGGGGGGGGGGGGGGCGGFCFGGGGGGD6DD<FBD>F,<7@EFG
@M00200:205:000000000-AKKM3:1:1101:8190:4280 1:N:0:1
ATTGGGTTTAAAGGGTGCGCAGGCGGCCGGGTGTGTCGGGTGTGAAAGCTCAAGGCTTAACCTTGAAACTGCGCCCGAAACTATCCGGCTAGAGTACTGGAGAGGGAAGCGGAATTCACGGTGTAGCAGTGAAATGCGTAGATATCGTGAGGAACACCAATGGCGAAGGCAGCTTCCTGGACAGTTACTGACGCTCAGGCACGAAAGCGTGGGGAGCAAAAGGGATTAGATACCCCCGTA
+
GGGGGGGGGGGGGGGGGGGGGGGGGGGGGGGGGGGGGGGGGGGGGGGGGGGGGGGGGGGGGGGGGGGGGGGGGGGGGGGGGGGGGGGGGGGGGGGGGGGGGGGGCGGGGGGGGGGGGGGGGGGGGGGGGGFGGGGGGGGGGGGGGGGGGGGGGGGGGGGGGGGGGGGGEGGG5FGGGGGGGGGGGGGGGGGFEGGGGGG?FGGGGCGGGEGGGDBG35E?<5=C3CFFFFF>9<CFFDDE
@M00200:205:000000000-AKKM3:1:1101:6896:4282 1:N:0:1
ACTGGGTTTAAAGCGCACGTAGGCGGCTGGGTCGGTCCGAGGTGAAAGCCCCCGGCTCAACCGGGGAATGGAATCGGATACAGCCCGGCTTGAGGACGGTTGGGGTGGGTGGAACTCCTGGTGGAGCGGTGAAATGCGTAGCTACAAGGAGGACCACCGGTGGCGAAGGCGGCTCACTGGACCGTTTCTGACGTGGAGGGGCGAAAGTTAGGGGAGCAAAAGGGATTAGTTACCCTGGTA
+
GGGGGGGGGGGGGGGGGGGGGGGGGGGGGG>;E+:8C@:++68,FC96CFFG+C:++,CC=,CFGDG7,B<559,B4++8,5,BF@F+4@+6,B<B+CFC+@FGE:@+38@:@CB,@<,@F:@7*,,5**>CF<,,,<1*4*,3,,,7=2C*=*11C*CCCF*+4FE**/?2:8*A9+<0*2*:EG8+:*+0*1**/;***)18C5C*+3<CF>))):8<*9?<(9*,*/)2<<+*)))3
@M00200:205:000000000-AKKM3:1:1101:12062:4292 1:N:0:1
ATTGGGTTTAAAGGGCTCGTAGGCGGTTTGTCGCGTCGGGAGTGAAAACACACAGCTTAACTGTGTGCTTGCTTCCGATACGGGCAGACTAGAGGTATGCAGGGGAGAACGGAATTCCTGGTGTAGCGGTGAAATGCGCAGATATCAGGAGGAACACCGGTGGCGAAGGCGGTTCTCTGGGCATTACCTGACGCTGAGGAGCGAAAGTGTGGGGAGCGAACAGGATTAGATACCCTCGTA
+
GGGGGGGGGGGGGGGGGGGGGGGGGGGGGGGGGGGGGGGGGGGGGGGGGGGGGGGGGGGGGGGGGGGGGGGGGGGGGGGGGGGGGGGGGGGGGGGGGGGGGGGGGGGGGGGGFGGGGGGGGGGGGGGGGGGGGGGGGGGGGGGGGGGGGGGGGGGGFGGGDGGGGGGGGGGCEEGGGGGGGGGGGGGFGGGGGGGGGGDC=FEGCEGGGFGGGGEGEGEGCGGG?GD<FFDFFFFGFBFE
@M00200:205:000000000-AKKM3:1:1101:24720:4302 1:N:0:1
ATTGGGCTTAAAGTGTGCGCAGGTGGCCGCGCAAGTCGAGTGTGAAATCCCCGGGCTTAACTTGGGAATTGCGCTCGAAACTACGTGGCTAGAGTGTGGCAGAGGAAGGTGGAATTCCACGTGTAGCGGTGAAATGCGTAGAGATGTGGAGGAACACCGATGGCGAAGGCAGCCTTCTGGGCCAACACTGATGCTCATGCACGAAAGCGTGGGGAGCAAACAGGATTAGATACCCTAGTA
+
FFG?C-FEFE<FGGGGFGEGEFGGGG<EFEFCCEGE@FFEFGFGGGEFFGFCGGGGC@EFGFGCEC=<F,6CFEFFF:CBCFFEDB=FGEF<FGGGGGFF@BF?@GG8=FFC+8CFGGDFEG<4EBFC7FEG?<A3FCF38+EFFFGCCFDGGG<FFF+@7:BCCE8CECGE*>EFD9FF7>51=FCEG4C,>?7:ECGDCDF5*88<8*;FEB>375*<54;9<4>)*7-CEF69)099
@M00200:205:000000000-AKKM3:1:1101:12205:4302 1:N:0:1
ACTGGGTATAAAGAGGGCGTAGGTGGCTTGGTAAGTCAGGTGTGAAAGCCCAGGGCTCAACCCTGGAAGTGCATTTGATACTGCTGAGCTTGAGTGTTGGAGAGGTTACCGGAATACCTGGTGTAGTGGTGAAATACGTTGATATCAGGTGGAACACCGGAGGCGAAGGCGGGTAACTGGCCAAACACTGACACTGAGGCCAGAAAGCGTGGGGATCAAACAGGATTAGATACCCGCGTA
+
GGGGGGGGGGGGGGGGGGGGGGGGGGGGGGGGGGGGGGGGGGGGGGGGGGGGGGGGGGGGGGGGGGGGGGGGGGGGGGGGGGGGGGGGGGGGGGGGGGGGGGGGGGGGGGEGEGGGGGGGGGGGGGGGGGGGGGGGGGGGGGGGGGGGGGGGGGGGGGGGGEGGCEEGGGGGGGGGGGGFGGGGGGGGCFGGGGGDGCG5F*:FGGGG5=CCEGF:>FGGDGG4<<>?FF9:?FFDBBDE
@M00200:205:000000000-AKKM3:1:1101:19954:4317 1:N:0:1
ACTGGGCTTAAAGGGAGCGTAGGTGGCCTTATAAGTCAGTGGTGAAATCTCGCAGCTTAACTGCGAAATTGCCATTGATACTGTAGGGCTTGAGTATAGATGCCGTTGGCGGAATATGACATGTAGTGGTGAAATACATAGAGATGTCATAGAACACCGATTGCGAAGCCAGCTAACGAAACTATAACTGACACTGAGGCTCGAAAGTGCGGGGATCAAACAGGATTAGATACCCCAGTA
+
GGGGGGGGGGGGGGGGGGGGGGGGGGGGGGGGGGGGGGGGGGGGGGGGGGGGGGGGGGGGGGGGGGGGGGGGGGGGGGGGGGGGGGGGGGGGGGGGGGGGGGGGGGGGGGGGGGGGGGGGGGGGGFGFGGGGGGGGGGGGGFGGGGGGGGGGGGGGGGGGGGFGGGGGGGGGGFGGGGGGGGGGGGGGGGGGGGG@ECEFFGGGGGGGGFG<@EEGFGGFCFGF;DFEFFFFFCFGBDFG
@M00200:205:000000000-AKKM3:1:1101:23993:4336 1:N:0:1
ACTGGGCATAAAGGGCGCGTAGGCGGTGCATCAAGCGTGCGGTGAAAGCCCGAGGCTCAACTTCGGGTCGGCCGTGCGAACTGGTGCACTCGAGCACAGTAGAGGCAGGTGGAATTCCGGGTGTAGCGGTGGAATGCGTAGAGATCCGGAAGAACACCGGTGGCGAAGGCGGCCTGCTGGGCTGTGGCTGACGCTGAGGCGCGACAGCGTGGGGAGCAAACAGGATTAGATACCCGCGTA
+
GGGGGGGGGGGGGGGGGGGGGGGGGGGGGGGGGGGGGGGGGGGGGGGGGGGGGGGGGGGGGGGGGGGC:FGGGGGGGGGGGGGGGGGGGGGGGGGGGAFFGGGGGGGGGGGGGGGGGGGGGGGGGGGGGGGGGGGGGGGGGGGGGGGGGGGGGGGGGGGGGGGGGGGGGGGGGGGGGGGGDGGGGGGGGGGGGGGGDGGGGGGGD=CFGCGGGDE5>CFGF<CD?GGFFFAGGFGGFFFG
@M00200:205:000000000-AKKM3:1:1101:8698:4356 1:N:0:1
ACTGGGCATAAAGGGCTCGTAGGCGGTTTGTTGCGTCTGCTGTGAAAGCCCGGGGCTTAACCCCGGGTCTGCAGTGGATACGGGCAGGCTAGAGTCCGGCAGGGGAGACTGGAATTCCTGGTGTAGCGGTGGAATGCGCAGATATCAGGAGGAACACCGGTGGCGAAGGCGGGTCTCTGGGCCGGTACTGACGCTGAGGAGCGAAAGCGTGGGGAGCGAACAGGATTAGATACCCCGGTA
+
GGGGGGGGGGGGGGGGGGGGGGGGGGGGGGGGGGGGGGGGGGGGGGGG<FGEGGGGGGGGGGGGGGGCGGGGGGGGGGGGGGGGGGGGGGGGCFGGGGGGGGGGGGGGGGGGGGGGGGGCGGGGGGGGGGGGGGGGGGGGGGFGGGFGGGGGGFGGGGGGGGGGGGGGGGGDGECDGGGGCCGGGEGGFGGGDGDGGCCC=*7CEGGFGGGGDGFGFGEC)):>1FCFFFFGF6EFFBED
@M00200:205:000000000-AKKM3:1:1101:20902:4356 1:N:0:1
ACTGGGCATAAAGCGTGTGTAGGCGGATCGTTAAGTGCCTTGTGAAATCCCACGGCTTAACTGTGGAACGGCTGGGCATACTGGCGGTCTTGAGCCATCTAGGGGCGACTGGAACAAACGGTGGAGCGGTGAAATGCGTAGATATCGTTTGGAACGCCAATGGTGAAAACAGGTCGCTGGGGATGAGCTGACGCTGAGACACGAAAGCCAGGGGAGCAAACGGGATTAGATACCCTAGTAAGA
+
GGGGGGGGGGGGGGGGGGGGGGGGGGGGGGGGGGGGGGGGGGGGGGGGGGGGGGGGGGGGGGGGGGGGGGGGGGGGGGGGGGGGGGGGGGGGGGGGGGGGGGGGGGGGGGGGGGGGGGGGGGGG7DGGGGGGGGGGGGGGGGGGGGGGGGGG7FGGGGGGFGFFGGGFGGGGGCFEEEGGGGGGGGFFFGGGGGDGGDGGGFEGGGGGGFGGEC)9<FGGGGEG05D<FFD790<FFFFGF26
@M00200:205:000000000-AKKM3:1:1101:22490:4358 1:N:0:1
ATTGGGCGTAAAGTGTGCGCAGGCGGCCGCGCAAGTCGAGTGTGAAAGCCCCGGGCTTAACTTGGGAACTGCGCTCGAAACTACGTGGCTGGAGTGTGGCAGAGGAAGGTGGAATTCCACGTGTAGCGGTGAAATGCGTAGAGATGTGGAGGAACACCAATGGCGAAGGCAGCCTTCTGGGCCAACACTGACGCTCATGCACGAAAGCGTGGGGAGCAAACAGGATTAGATACCCGAGTA
+
GGGGGGGGGGGGGGGGGGGGGGGGGGGGGGGGGGGGGGEFGGGGGGGGGGGGGGGGGGFGGGGGGGGGGGGGGGGGGGGGGGGGGGGGGGGGGGGGGGGGGGGGGGGGGGGGGGGGGGGGGGGGGGGGGGGGGGGGGGGGGGGGGGGGGGGGGGGGGGGGGGGGGEGDGGGGGGGGGGGGGGGGGGGGGGGGGGGGGGGGGGGGGGGGGEGGGCEGFGGGGGGGFGGFFF9>FFGGFEFG
@M00200:205:000000000-AKKM3:1:1101:26192:4363 1:N:0:1
ATTGGGCTTAAAGAGCTCGTAGGCGGCTTGTCGCGTCGGATGTGAAAGCCCGGGGCTTAACCCCGGGTCTGCATTCGATACGGGCAGGCTAGAGTGTGGTAGGGGAGATCGGAATTCCTGGTGTAGCGGTGAAATGCGCAGATATCAGGAGGAACACCGGTGGCGAAGGCGGATCTCTGGGCCATTACTGACGCTGAGGAGCGAAAGCGTGGGGAGCGAACAGGATTAGATACCCCTGTA
+
GGGGGGGGGGGGGGGGGGGGGGGGGGGGGGGGGGGGGGGGGGGFGGGGGGGGGGGGGGGGGGGGGGGGGGGGGGGGGGGGGGGGGGGGGGGGGGGGGGGGGGGGGGGGGGGGGGGGGGGGGGGGGGGGGGGGFGFDFGGEFEFGGGGGGGGGGGGGGGDEEFDGG>CFG>FGDEEG?99CFCFEGGFGG>CFGGGGGGGGECEE>EGGGGGGGGFGFDGE5<EFB4*469<C+,<7>FFG
@M00200:205:000000000-AKKM3:1:1101:25488:4405 1:N:0:1
ACTGGGTATAAAGGGCGCGTAGGTGGCCTAGCAAGTGGCGGGTGAAATCCCTCGGCTTAACCGAGGAACTGCCTGCCAGACTGCCTGGCTCGAGACCGGGAGAGGTGAGTGGAATTCCCAGTGTAGCGGTGAAATGCGTAGATATTGGGAGGAACACCAGTGGCGAAGGCGGCTCACTGGACCGGGACTGACGCTGACGCGCGGAAGCGTGGGGGGCAAACAGGATTAGATACCCCAGTA
+
E@@EGFEEEEEGFGGCFCBF@@@FFGFFFFGF<CEEGFGE:C67<CE@<FF,C=FGGECFGDFEF::FFFF<EGEEFGFGE8==F=EGG@FECF<=FEGCCGEDCDFGFGGGBDFFG<FG8,CC;FGC++3:>,@EEF*::7@@,DCDFFEFC:DGD7F:7?C;E<CED@FD>*=CC9<F@F=8E*:::F6C*//*2*;2*)2*1:D*::55/?))7:CCCFFC(9>3??9*:<2/7<)0
@M00200:205:000000000-AKKM3:1:1101:21374:4423 1:N:0:1
ATTGGGCATAAAGGGCACGTAGGCGGGGGTGTAACTCAGTCGTGGAATACCGCGGCTTACCCGTGGAATTGCGACTGAAAGTACACTTCTTGAGCGCAGGAGGGGTAGGAGGAACTCTAGGTGGAGCGGTGAAATGCGTAGATATCTAGAGGAACGCCGGAGGCGAAAGCGTCCTACTGGCCTGCTGCTGACGCTGAGGTGCGAAAGCCAGGGGAGCAAACGGGATTAGATACCCTTGTA
+
FGGFGG?@FFGEGGGGGDGGFGGGGEG:@FGGFDGGGEGGEGDCFEEGFGGGGGGGGGDGGGEGEGDCAF<ECGGEG<BBABFGGGFGGGFGA<D>FEGG:FGGGGCCFCCDCGGGG9FFGGGCFGGCCGGGCFGGGGGG7:FFGG;CCGGGGGGGGG77FECGEDGCEGGGGGGGGG6EFG9@FGGGF49CEGG5EGGGGGCGGG)5C*;FG5>DFCF679573CGFFF2:FGCD5?=E
@M00200:205:000000000-AKKM3:1:1101:9117:4452 1:N:0:1
ATTGGGTTTAAAGGGCGCGTAGGTGGCGGCATAAGGCCGTGGTGAAAGTCCGGGGCTCAACTCCGGATCGGCCATGGCGACTGTGTCGCTGGGGCACCGTAGAGGCAGATGGAATTCCGGGTGTAGCGGTGGAATGCGTAGAGATCCGGAAGAACACCAGTGGCGAAGGCGGTCTGCTGGGCGGTGAGTCCGTGAGGACTCAATAGCCGACACTGAGGCGCGACAGCGTGGGGAGCAAACAGG
+
FGGGGGGGGGGGGGGGGGGGGGGGGGGCC7FGGGGGGGGG:FGGGGGGFGGDFEGGG<FFGGGFFGGCGGGGCB=5FBBBFGGFFBEFGGGGGGGCEFFFGDGGGGGGGGGGGGGGGGGDGGGGGGGGGGGGGGGGGGGGGGGGGG,FGGFFGGGGGGGGGGGGGGGGGGGGCCE?FFGGEGGGEEGGGCFGFFCEC<*3027+90?FGGC/286>6C*8CG8/9D4(0.158*:C>7):FF6
@M00200:205:000000000-AKKM3:1:1101:22685:4471 1:N:0:1
ATTGGGTTTAAAGGGCACGTAGGTGGTCAGGCAATTCGGTTGTGGAATACCAACGCTCACCGTTGGTGCGCCGGCCGAAAATACCTGACTTGAGGGCGCGAGGGATCGCTGGAACTCCTGGTGGAGCGGTGAAATGCGTAGATATCGGGAGGAACGCCAGTGGCGAAGGCGGTCATCTGGGCCATCCCTGACGCTGAGACGCGCAAGCTGGGGGAGCGAACGGGATTAGATACCCCAGTA
+
GGGGGGGGGGGGGGGCFGGGGGGGFGGFGGGGGGGGGGGBFGGGGGGGGGGGGFGGGGGGGEE:FCF@,+@FEECGD>:FEGGGGGGAFG,EDF<BFGG@+FFCCFDFFAFGGGFGDGGGFFGD=CFEGGGGGGGGGEGCCGGGGA7>:3>CEGGGGG@:F@CEGGGGGGEEBBEDGG:FFGGGGGGDGGGGGGGGG5CF5<E*CEG300AGE5B35:EEGGE3()*,66AFFGG:3<F?
@M00200:205:000000000-AKKM3:1:1101:9380:4510 1:N:0:1
ACTGGGTTTAAAGCGTACGTAGGCGGATATGCAGGCGTCGTGTGAAATCCCTCGGCTCAACCGGGGAACTGCACGGCGAACCGCATATCTTGAGAAAGGTAGGGGCGGTCGGAACGATAGGTGGAGTGGTGAAATGCGTTGATATCTATCGGAACGCCGAAGGTGAAGACAGGCCGCTGGGCCTTTTCTGACGCTGAGGTACGAAAGCGTGGGTAGCGAACGGGATTAGCTACCCGGGTA
+
GGGGGGGGGGGGGGGGGGGGGGGGGGGGGGGGGGGGGGGGGGGGGGGGGGGGGGGGGGGGGGGGGGGGGGGGGGGGGGGGGGGGGGGGGGGGGGGGGGGGGGGGGGGGGGGGGGGGGFEGGGGGGGGGGGGGGGGGGGGGGGGGGGGGGGGGGGGGGGG<FGGGGGGGGGGGGG5CGGGGGFFGGFGCEGGGGGGGGGGGGGGGGGGFCC?GGD45?EE*7CE:0CGFF)-:@@ECDFFG
@M00200:205:000000000-AKKM3:1:1101:7221:4556 1:N:0:1
ATTGGGCATAAAGGGCTCGTAGGCGGCCAACTAAGTCATACGTGAAATCCCTCAGCTTAACTGGGGAACTGCGTGTGATACTGGATGGCTTGGATTTGGGAGAGGGATGCGGAATTCCAGGTGTAGCGGTGAAATGCGTAGATATCAGGAGGAACACCGGTGGCGAAGGCGGCATCCTGGACCAATATTGACGCTGAGGAGCGAAAGCCAGGGGAGCAAACGGGATTAGATACCCTTGTA
+
GGGGGGGGGGGGGGGGGGGGGGGGGGGGGGGGGGGGGGGGGGGGGGGGGGGGGGGGGGGGFGGGGGGGGGGGGGGGGGGGGGGGGGGGGGGGGFFGGGGGGGGGGGGFGGGGGGGGGGGGGGGGGGGGGGGGGGGGGGG8CFCEGFGGFGGGGFFEGGFGEGGFGEGGGGGGGGGGGGGGGGGFGGGGFGGGGGGEDGGGGGGEECC4FGGGGGFGFGGGDGG34DC?FF>GCFF=F?FG
@M00200:205:000000000-AKKM3:1:1101:21029:4558 1:N:0:1
ATTGGGTTTAAAGGGCGCGTAGGCGGTGCGGCACGGTCCGGGTGAAAGCCCTCGGCTCAACCGAGGAATTGCCTGGGCAACGACCGCGCTGGACGGCATCAGGGGAAGATGGAACTCCCGGTGGAGCGGTGAAATGCGTAGATATCGGGAGGAACGCCGGTGGCGAAAGCGATCTTCTGGGGTGCACGTGACGCTGAGGCGCGAAAGCTAGGGGAGCAAACGGGATTAGATACCCTTGTA
+
GGGGGGGGGFGGGGGGEGGGGGGGGGGGGGGGGGGGFGGGGGGGGGGGGGGDGGGGGEGGGGGGGGGGGGGGGAFDFGGGGGGG=EEGGGGGGGGGGGGGGGGGGGGGGGGGGGGGGGGGGGGGGGGGGGGGFGGGGGGGGGCFFGCGEGGGGFGGFGGDEGGGGGCEGGEGGGGGGGGGG8EGGGGFGGGGGGGDGFFGGGGGGGGFEEGGGGFD3=FFFCED?GGFFFFGFGG4:FFF
@M00200:205:000000000-AKKM3:1:1101:12299:4570 1:N:0:1
ACTGGGCGTAAAGCGAGTGTAGGCGGTCTCGTAAGTCGGATGTGAAAGCCCTGGGCTCAACCCAGGAAGTGCACTCGAAACTGCGAGGCTAGAGTACTGGAGAGGTTCGTGGAATTCTCGGTGTAGAGGTGAAATTCGTAGATATCGAGAGGAACACCGGCGGCGAAGGCGGCGAACTGGACAGATACTGACGCTGAGACTCGAAAGCGTGGGGAGCAAACAGGATTAGATACCCCTGTA
+
GGGGGGGGGGGGGGGGGGGGGGGGGGGGGGGGGGGGGGGGGGGGGGGGGGGGGGGGGGGGGGGGGGGGGGGGGGGGGGGGGGGGGGGGGGGGGGGGGGGGGGGGGGGGGGGGGGGGGGGGGGGGGGGGGGGGGGGGGGGGGGGGGGGGGGGGGGGGGGEGGGGGGGGGGGGGGGGGGGGGGGGGGGGGGGGGGGGEGGGGGGGGGGGGGGGGGGFGFGGGGGGGFGGFFFFGGDCFF@FG
@M00200:205:000000000-AKKM3:1:1101:7594:4571 1:N:0:1
ATTGGGTATAAAGGGCGCGTAGGTGGCCATCATAAGGCCGCGGTGAAAGTTTGGAGCTCAACTCCAGATCGGCCGCGGCGACTGTGAGGCTCGGGCACTGTAGAGGCAGATGGAATTCCGGGTGTAGCGGTGGAATGCGTAGAGATCCGGAAGAACACCAGTGGCGAAGGCGGTCTGCTGGGCAGTGGGAGTGCAAACTCCTTATAGCCGACACTGAGGCGCGACAGCGTGGGGAGCAAACAGG
+
GGGGGGGGGGGGGGGGGGGGGGGGGGGGGGGGGGGGGGGGGGGGGGGGGGGGGGGGGGGGGGGGGGGGGGGGGGGGGGGGGGGGGGGGGGGGGGGGGGGGGGF<5FGGGGGGGGGGGGGGGGGGGGGGGGGGGGGGGGGGGGGGGGGGGGGGGGGGGGGFDGGGGGGGGGGGGGGGGGGGGGGGGGGGGGGGGGGFEEA?FCFGGGD7CCGGGG4DFGGGGGGGFD<?DEBGGG8CBFF058<3
@M00200:205:000000000-AKKM3:1:1101:25224:4575 1:N:0:1
ACTGGGTATAAAGGGTGCGTAGGCGGTCTGGAGGGTGGGGTGTGAAATCCCTCGGCTCAACCGAGGAATTGCGCTCCAAACCGGCAGACTTGAGGGAGACAGAGGTGTGCGGAACTGATGGTGGAGCGGTGAAATGCGTTGATATCATCAGGAACACCAGTGGCGAAAGCGGCACACTGGGTCTCTACTGACGCTGAGGCACGAAAGCCAGGGGAGCGAACGGGATTAGCTACCCGCGTA
+
GGGGGGGGG-EADFGFGGGGGGGGGGGGGGGFGGGGGGGGGGGGGFDFGGGGGGGGGGDGGGGGGGGGFFGGGGGGGGFAFGGGGGGGGGGG<FGCEFGGGGGGGGGGGGGEFGGFDF<FGGFGFGFGGGGGGGGGGGGC@CF9FFGGGGGGFFFGGGGGGGGDGE74CFGGGGGGGGGGGGG>FG9CFGGGDEGDGCFGDCE5EEDG=6CCDEBDE=EGGDCDFDG>6)4*<;EDFFFC
@M00200:205:000000000-AKKM3:1:1101:17268:4599 1:N:0:1
ACTGGGTTTAAAGGGCGCGTAGGTGGCGACATAAGGCTGTGGTGAAAGTCTGGGGCTCAACTCCAGATCGGCCGTGGCAACTGTGTCGCTTGGGCACTGTAGAGGCAGATGGAATTCCGGGTGTAGCGGTGGAATGCGTAGAGATCCGGAAGAACACCAGTGGCGAAGGCGGTCTGCTGGGCAGTGAACCCGCGAGGGTTCAATAGCCGACACTGAGGCGCGACAGCGTGGGGAGCAAACAGG
+
GGGGGGGGGGGGGGGGGGGGGGGGGGGGGGGGGGGGGGGGGGGGGGGGGGGGGGGGGGGGGGGGGGGGGGGGGGGGGGGGGGGGGGGGGDGGGGGGGGGGGGGGGGGGGGGGGGGGGGGGGGGDGGGGGGGGGGGGGGGGGGGGGGGGGCGGGGGGGGGGGGGGGGGGGGGGGGGGCFGDGGGGGGGGGGGGGGGGGG=FFGGGFFGGD=EGGGFGFGFGG7EGFGGFFFFGG5?/7?)/5:?
@M00200:205:000000000-AKKM3:1:1101:12253:4614 1:N:0:1
ACTGGGCTTAAAGGGCGCGTAGGTGGCGGCATAAGGCCGTGGTGAAAGTCCGGGGCTCAACTCCGGATCGGCCATGGCGACTGTGTCGCTGGGGCACCGTAGAGGCAGATGGAATTCCGGGTGTAGCGGTGGAATGCGTAGAGATCCGGAAGAACACCAGTGGCGAAGGCGGTCTGCTGGGCGGTGGGAGAGCAATCTCCCAATAGCCGACACTGAGGCGCGACAGCGTGGGGAGCAAACAGG
+
GGGGGGGGGGGGGGGGGGGGGGGGGGGGGGGGGGGGGGGGGGGGGGGGGGGGGGGGGGGGGGGGGGGGGGGGGGGGGGGGGGGGGGGGGGGGGGGGGGGGGGGGGGGGGGGGGGGGGGGGGGGGGGGGGGGGFGGGGGGGGGGGGGGGGGGGGGGGGGGGGGGGGGEFGGGGGGGGFGGGGGGGGGGGGGGGGGGGGGGFGGGGFGGGGGGG5C7FFGGGGDGGFGC6:EFGG*?DFFFG4(:
@M00200:205:000000000-AKKM3:1:1101:23667:4640 1:N:0:1
ACTGGGTGTAAAGCGCACGTAGGCGGTCCGCTAAGTCGGGTGTGAAATCCCTCGGCTCAACCGAGGAATTGCACCCGATACTGGCGGGCTCGAGGGTGGTAGGGGTGAGTGGAACTCCAGGTGGAGCGGTGAAATGCGTAGATATCTGGAGGAACACCGGTGGCGAAAGCGGCTCACTGGACCACATCTGACGCTGAGGTGCGAAAGCTAGGGTAGCAAACGGGATTAGATACCCCAGTA
+
GGGGGGGGGGGGGGGGGGGGGGGGGGGGGGGGGGGGGGGGGGGGGGGGGGGGGGGGGGGGGGGGGGGGGFGGGGFGGGGGGGGGGGGGGGGGFGGGFGGGGGGGGGGGGGGGGGGGGGGGGGGGFFFGGGGGGGGGGGGGGGGGGGGGGGGGGGGGGGGGGGGFGGGFGGGGGGGGGGGGGGGGGG?GGGGGGGDE=FF<FFEGEGGGGGGGGGFGF9FG5>EDFDC?FF2CA@@FEF@G
@M00200:205:000000000-AKKM3:1:1101:9346:4643 1:N:0:1
ATTGGGTATAAAGGGCGTGTAGGCGGTTCGGCAAGTGAGATGTGAAATCCCTCGGCTCACCCGAGGACCTGCATCTCAAACTGCCGGACTAGAGTATGGGAGAGGATGAGGGAATTCCTGGTGTAGCGGTGAAATGCGTAGATATCGGGAGGAACGCCGGTGGCGAAAGCGATCGTCTGGGGTGCATGTGACGCTGAGGCGCGAAAGCTAGGGGAGCAAACGGGATTAGATACCCGAGTAAGA
+
GGGGGGGGGGGGGGGGGGGGGGGGGGGGGGGGGGGGGGGGGGGGGGGGGGGGGGGGGGGGGGGGGGGGGGGGGGGGGGGGGGGGGGGGGGGGGGGGGGGGGGGGGGGGGGGGGGGGGGGGGGGGGGGGGGGGGGGGGGGGGGGGGGGGGGGGGGGGGGGGGGGGGGGGGGGGGGEGGGGGGGDGGGGGGGGGGDGGGGGGDGGGGGGD7?EGDGFDEGGGFCGGFGG?FF9FF@:9@FFGCAF
@M00200:205:000000000-AKKM3:1:1101:13257:4650 1:N:0:1
ATTGGGTTTAAAGGGTGCGTAGGCGGCCATGTAAGTGAGATGTGAAATCCCTCGGCTCAACCGAGGAAGTGCATTTCATACTGCATGGCTTGAGGGAGACAGGGGTAAGCGGAACTGATGGTGGAGCGGTGAAATGCGTTGATATCATCAGGAACACCGGTGGCGAAAGCGGCTTACTGGGTCTCTTCTGACGCTGAGGTACGAAAGCTAGGGGAGCGAAGGGGATTAGATACCCTCGTA
+
GGGGGGGGGGGGGGGGGGGGGGGGGGGGGGGGGGGGGGGGGGGGGGGGGGGGGGGGGGGGGGGGGGGGGGGGGGGGGGGGGGGGGGGGGGGGGGGGGGGGGGGGGGGGGGGGGGGGGGGGGGGGGGGGGGGGGGGGGGGGGGGGGGGGGGGGGFGGGGGGGGGGEEGGGGGGGGGGGGGGGGGGGGGFCFGGGGGGGGGGGGGGGGGDFGGDGDBGFGGD3CEDFGF???<FFEFG3@FG
@M00200:205:000000000-AKKM3:1:1101:13863:4650 1:N:0:1
ACTGGGTATAAAGGGCGCGTAGGTGGCGACATAAGGCTGTGGTGAAAGTCTGGGGTTCAACTCCAGATCGGCCGTGGCAACTGTGTCGCTTGGGCACTGTAGAGGCAGATGGAATTCCGGGTGTAGCGGTGGAATGCGTAGAGATCCGGAAGAACACCAGTGGCGAAGGCGGTCTGCTGGGCAGTGAACCCGCGAGGGTTCAATAGCCGACACTGAGGCGCGACAGCGTGGGGAGCAAACAGG
+
GGGGGGGGGGGGGGGGGGGGGGGGGGGGGGGGGFGGGGGGGGGGGGGGGGGGGGGGGGGGGGGGGGGGGGGGGGGGGGGGGGGGGGGGGGGGGGGGGGGGGGGGGGGGGGGGGGGGGGGGGGGGGGGGGGGDFGGGGGGGGGGFGGGFGGGGGGGGGGGGGGGGGGGGGGGGGGGFFGGGGGGGGGCCG9EGGGDGGGGGGCFGEFGGEGDGGGFFFCFGGGGDBD:>>>17**2CF:6:9:?
@M00200:205:000000000-AKKM3:1:1101:10703:4650 1:N:0:1
ATTGGGTATAAAGGGCTCGTAGGCGGCCAACTAAGTCAGACGTGAAATCCCTCGGCTTAACCGGGGAACTGCGTCTGATACTGGTTGGCTTGAATCCGGGAGAGGGATGCGGAATTCCAGGTGTAGCGGTGAAATGCGTAGATATCTGGAGGAACACCGGTGGCGAAGGCGGCATCCTGGACCGGCATTGACGCTGAGGAGCGAAAGCCAGGGGAGCAAACGGGATTAGATACCCTGTAAGAT
+
GGFGGGGGFGGGGGGGGGGGGGGGGGGGGGGGGGGGGGGGGGGGGGGGGGGFGGGGGGGGGGGGGGGGGGGGGGGGGGGGGGGGGGGGGGGGGGGGDFGGGGGGGGGGGGGGGGGGGGGGGGGGGGGGGGGGGGGGGGGGGGGGGFGGGGGGGGGGGGGGGGGGGDCEGGGGGGDGFGGGGGGGGGGGGFFGGGGGGFFGGGGGGGGGGGGGGGFDDGGGDDGG:DF<FFFGGGGGFFFDGBB
@M00200:205:000000000-AKKM3:1:1101:13007:4656 1:N:0:1
ATTGGGTTTAAAGGGTGCGCAGGCGGACTTGTAAGTCAGGGGTGAAATCTCGGCGCTTAACGCCGAAACTGCCTTTGATACTATAAGTCTTGAGTTTGGTAGAGATCCGTGGAATTCCGAGTGTAGCAGTGAAATGTGTAGATATTCGGAAGAACACCAGCGGCGAAGGCAGCGGATTGGGCCAATACTGACGCTCAGGCACGAAAGCATGGGGATCAAACAGGATTAGATACCCTCGTA
+
GGGGGGGGGGGGGGGGGGGGGGGGGGGGGGGGGGGGGGGGGGGGGGGGGGGGGGGGGGGGGGGGGGGGGGGGGGGGGGGGGGGGGGGGGGGGGGGGGGGGGGGGGGGGGGGGGGGGGGGGGGGGGGGGGGGGGGGGGGGGGGGGGGGGGGGGGGGGGGGGGGGGGGGGGGGGGGGGGGGGGGGGGGGGGGGGGEGGEGFGGGGGGGDCFGGEECBCFFFGGGGG?<FFFF>>9<CGFD:E
@M00200:205:000000000-AKKM3:1:1101:19225:4657 1:N:0:1
ACTGGGTGTAAAGGGTTCGTAGGTGGCTTGCTAAGTCACACGTGAAATCCCTCAGCTTAACTGGGGAACTGCGTGTGAGACTGGCGAGCTTGAGTGCAGGAGAGGAACGCGGAATTCCAGGTGTAGCGGTGAAATGCGTAGATATCTGGAGGAACACCGGTGGCGAAGGCGGCGTTCTGGACTGCAACTGACACTGAGGAACGAAAGCCAGGGGAGCAAACGGGATTAGATACCCCAGTA
+
GGGGGGGGGGEGGGGGGGGGGGGGGGGFGGGGGFGGGGGFGGGGGGGGGGFGGGGGGGGGGGFFGGGGGGGGGCEGGGGGGGGGGGEGGGGGGFGGGAECF=FFGFGDGGGGGGGFGGGGGGGGGGGGGGGGGGGGGGGGGGGGGGFFBFGGGGGCDGGE>FGGGGGGGGGGGGEGGGGGGGGGGFGGGFGGFFFGCGGGCGGGCEGGDEGGGDEGFGFCDCGG:DD?FFFGGGFF37<E
@M00200:205:000000000-AKKM3:1:1101:26243:4677 1:N:0:1
ATTGGGTTTAAAGGGTGCGTAGGTGGCATGGTAAGTTTGATGTGAAAGCTCAGGGCTCAACCCTGAAATGGCATTGAATACTACTGTGCTGGAGGTTTGGAGGGGGGACTGGAATTCTCGGTGTAGCAGTGAAATGCGTAGATATCGAGAGGAACACCAGTGGCGAAGGCGAGTCCCTGGACAACACCTGACACTGAGGCACGAAAGCCGGGGGAGCAAACAGGATTAGATACCCCAGTAAGA
+
GGGGGGGGGGGGGGGGGGGGGGGGGGGFGGGGGGGGGGGGGGGGGGGGGGGGGGGGGGGGGGGGGGGGGGGGGGGGGGGGGGGGGGGGGGGG<FG@EGGGGGGGGGGGGGGGGGGGGGGGGGGGGGCFGGGGGGGGGGGGGGGGGGGGGGGGGGGGGGGGGGGGGGGGGFGEGGGFFGGGGGGGGFGGGGGGGGGGGG=EECEGGGGG=CCGGGDGFGFCDDFC?DGF4=>DG@CGD>FGGFF
@M00200:205:000000000-AKKM3:1:1101:11699:4681 1:N:0:1
ACTGGGCTTAAAGTGTGCGCAGGTGGCTGAGCAAGTCGAGTGTGAAATCCCCGGGCTTAACTTGGGAATTGCGCTCGAAACTACTTGGCTCGAGTGTGGCAGAGGAAGGTGGAATTCCAGGTGTAGCGGTGAAATGCGCAGATATCAGGAAGAACACCCGTGGCGAAGGCGGCTCTCTGGGACGGTACTGACGCTGAGACGCGAAAGCGTGGGGAGCGAACAGGATTAGATACCCTTGTA
+
GGGGGGGGGGGGGGGGGGGGGGGGGGGGGGGGGGGGGGGGGGGGGGGGGGGGGGGGGGGGGGGGGGGGGGGGGGGGGGGGGGGGGGGGGGGGGGGGGGGGGGGGGGGGGGGGGGGGGGGGGGGGGGGGGGGGGGGGGGGGGGGGGGGGGGGGGGGGGGGGGGGGGGGGGGGGGGGGGGGGGGGGGGGGGGGGGGGGGGGGGDGGGGGGGEGGGGFDDGGGGGGGBGGFFFAFFGGGFFFG
@M00200:205:000000000-AKKM3:1:1101:24979:4695 1:N:0:1
ACTGGGCGTAAAGAGCGCGTAGGCGGCCCGGTAAGTCCGTTGTAAAAGTCGAAGGCTCAACCTTCGAATGCCGATGGATACTGTCGGGCTAGAGTCCGGAAGAGGCGAGTGGAATTCCTGGTGTAGCGGTGGAATGCGCAGATATCAGGAGGAACACCTATGGCGAAGGCAGCTCGCTGGGACGTTACTGACGCTGAGACGCGAAAGCGTGGGGAGCAAACAGGATTAGATACCCCGGTA
+
GGGGGGGGGGGGGGGCGGGGGGGGGGEEGGGGGEGEGGGGGGGFGGGFCFECCGGGGGGGGGGGGGGGGGGGGGGDGGGGGGGGGGDDGGGGGGGAFDD@FGGGFGGGGGGGGGGGGFGGGGGG9BGGGGGG?FFGGGGGGEGEGFF9>,>FEGGGGGGGGGGGGGGD@FGGGGFEGGC@EBEGCGG=?FFGGGGEGCFGGGGGGGDFGGGGDDECDG8FCGGD1<CBFFAGGGG*<>7*
@M00200:205:000000000-AKKM3:1:1101:26003:4717 1:N:0:1
ATTGGGTATAAAGTGCGTGTAGGCGGCTTGGTACGTCCCATGTGAAAGCCCTCGGCTCAACCGGGGAACTGCATGGGAAACTGCCGAGCTTGAGTCCGGGAGAGGAGAGTGGAATTCCCAGTGTAGCGGTGAAATGCGTAGATATTGGGAGGAACACCAGTGGCGAAGGCGGCTCTCTGGACCGGTACTGACGCTGAGACGCGAAAGCCAGGGGAGCAAACGGGATTAGATACCCCTGTAAGA
+
GGGGGGGGGGGGGGGGGGGGGFGGGGGGGGGGGGGGGGGGGGGGGGGGGGGGGGGGGGGGGGGGGGGGGGGGGGGGFGGGGGGGGGGGGGGGGGGGECFGGGGGDGGGGGGGGGG?DGGGFFGFGFGGG77DGAEFGGG7CFGGGDCGCEFGGGGFG<:FFGGGCCGEGGGGDEGCFGCGGGGGGG8CCCFGGGGGCGGGEGEGGGGF*7@CEG)135C@9CCD:DC<*@>GGFFG))/<:)-
@M00200:205:000000000-AKKM3:1:1101:5701:4742 1:N:0:1
ATTGGGTGTAAAGGGCGCGTAGGCGGTACTTCAAGTCAGGCGTGAAAGCCCCGGGCTCAACCTGGGAACCGCGCTTGAGACTGGAGAACTAGAGTTCGGGAGAGGATGGTGGAATTCCCAGTGTAGAGGTGAAATTCGTAGATATTGGGAAGAACACCGATGGCGAAGGCAGCCATCTGGACCGACACTGACGCTGAGGCGCGAAAGCGTGGGGAGCAAACAGGATTAGATACCCCGGTA
+
GGGGGGGGGGGGGGGCFGGFGGGGGGGGGGGFGGGGGGGFFGGEGGEFGGGGGGDGGGGGGGGGGFFGFGGGGEEGGGGGGGGGGFGCFGGGGGGADFEEGGGGGFFGFGGDGGGFGGG9FGGG;=EDFGGGDGGGGGGGFG9FGGFGFCGCGGGGGGGDGEGG7*17>FGGDFCFF?FEBGGEGCEGGGGF=79CE5FFDDGGCC39CEG>EC>GFGGGGG65?CC3=7<>7AEFFBBG
@M00200:205:000000000-AKKM3:1:1101:9846:4748 1:N:0:1
ATTGGGTTTAAAGGGCGCGTAGGCGGCTTATCAAGTCAGGGGTGAAATTTTGCGGCTTAACCGTAACAGTGCCTTTGATACTGATAGGCTCGAGGGAGATAGGGGTCTGCGGAACTTCCGGTGGAGCGGTGAAATGCGTTGATATCGGAAGGAACGCCGGTGGCGAAAGCGGCGGACTGGATCTCTTCTGACGCTGGGGCGCGAAAGCTAGGGGAGCAAACGGGATTAGATACCCCAGTA
+
GGGGGGGGGGGGGGGGGGGGGEGGGGGGGGGGGGGGGGGGGGGGGGGGGGGGGGGGGGGGGGGGGGGGGGGGGGGGGGGGGGGGGGGGGFGGGGFGEEFGGGGFGGGGGGGGGGGGGGGGGFGGGGGGCFGGCFGGFGGGGGGFFFGGEGGCFGGGGGGGGGGGGGGEGEGG>EEEGGGGGGGGGGGGFGGG*AC5*;8CGGEGEEDCEGGGFGFD35CCGGGC657?FFFGGGGGFDFG
@M00200:205:000000000-AKKM3:1:1101:11674:4751 1:N:0:1
ACTGGGCTTAAAGGGCTCGTAGGCGGCCAACTAAGTCATACGTGAAATCCCTCAGCTTAACTGGGGAACTGCGTGTGATACTGGATGGCTTGGATTTGGGAGAGGGATGCGGAATTCCAGGTGTAGCGGTGAAATGCGTAGATATCTGGAGGAACACCGGTGGCGAAGGCGGCATCCTGGACCAATATTGACGCTGAGGAGCGAAAGCCAGGGGAGCAAACGGGATTAGATACCCCAGTA
+
GGGGGGGGGGGGGGGGGGGGGGGGGGGGGGGGGGGGGGGGGGGGGGGGGGGGGGGGGGGGGGGGGGGGGGGGGGGGGGGGGGGGGGGGGGGGGGGGGGGGGGGGGGGGGGGGGGGGGGGGGGGGGGGGGGGGGGGGGGGGGGGGGGGGGGGGGGGGGGGFGGGGGGGEDGEECCEFFFGGCGGGDDGGGGFGGGGGGGGGGGCGCGGFGGGGGG>)>F6@CCGD?GGFF?>GGGGDDFFG
@M00200:205:000000000-AKKM3:1:1101:8002:4770 1:N:0:1
ACTGGGTTTAAAGGGCGCGTAGGTGGCCACTATAAGGCCGCGGTGAAAGTTCGGGGCTCAACCCTGAATCGGCCGCGGCGACTGTAGGGCTTGGGCACTGTAGAGGCAGATGGAATTCCGGGTGTAGCGGTGGAATGCGTAGAGATCCGGAAGAACACCGGTGGCGAAGGCGGTCTGCTGGGCAGTGGACCCGTGAGGGTCCAATAGCCGACACTGAGGCGCGACAGCGTGGGGAGCAAACAGG
+
GGGGGGGGGGGGGGGGGGGGGGGGGGGGGGGGGGGGGGGGGGGGGGGGGGGGGGGGGGGGGGGGGGGGGGGGGGGGGGGGGGGGGGGGGGGGGGGGGGGGGGGGGGGGGGGGGGGGGGGGGGGFGGGGGGGGGFGFGFGGGGGGGGGGGGGGGGGGGGGGGDDGEGGGGGGGDEDGGGGGGGGGGGGGGD6=EGGGGGGEGGGG??FFGGGEGE6>FFC8C<CCB<5:F>?DGG8<3F4CFFFF
@M00200:205:000000000-AKKM3:1:1101:12280:4792 1:N:0:1
ACTGGGTGTAAAGGGCGCGTAGGCGGCCTCTGCAAGTCGACTGTGAAATCTCCGGGCTTAACCCGGAAAGGTCAGCCGATACTGCAGGGCTAGAGTGCAGAAGGGGCAACTGGAATTCTCGGTGTAGCGGTGAAATGCGTAGATATCGAGAGGAACACCTGCGGCGAAGGCGGGTTGCTGGGCTGACACTGACGCTGAGGCGCGAAAGCTAGGGGAGCGAACGGGATTAGATACCCTTGTA
+
GGFGGGGGGGGGGGGGGGGGGGGGGGGGGGGGGGGGGGGGGGGGGGGGGGGGGGGGGGGGGGGGGGGGGGGGGGGGGGGGGGGGGGGGGGGGGGGGGGGGGGGGGGGGGGGGGGGGGGGGGGGGGGGGGGGGGGGGGGGGGGGGGGGGGFGGGGGGCFFCGGGGGGGGGGGGGGGGGGGGGGGGGGGFFFGGGGGEGGGGFGDGGGGGF7CFGGEGFGEEGDGD?G51?FF7<,ADF)5<>
@M00200:205:000000000-AKKM3:1:1101:21087:4799 1:N:0:1
ATTGGGCATAAAGGGTGCGTAGGCGGCGGCACAAGTCAGGTGTGAAATCCCCCGGCTCAACCGGGGAACAGCGCTTGAAACTAGGTCGCTCGAGTGAGGCAGGGGTATGTGGAACTTCCGGTGGAGCGGTGAAATGTGTAGATATCGGAAGGAACGCCGGCGGCGAAAGCGGCATACTGGGCCTTGTCTGACGCTGAGGCACGAAAGCCAGGGGAGTGAACGGGATTAGATACCCCCGTA
+
GGGGGGGGGGGGGGGGGGGGGGGGGGGGGGGGGGGGGGGGGGGGGGGGGGGGGGGGGGGGGGGGGGGGGGGGGGGGGGGGGGGGGGGGGGGGGGGGGGGGGGGGGGGGGGGGGGGGGGGGGGGGGGGGGGGGGGGGGGGDFGGGGGGGGGGGGGGGGGGGGGGGGGDGGGEGGGGGGGGGGGGGGGFGGGGFEGGGGGGGGGGGGGGGGGGGGG@<>=FGGGED?DGFFFBFEGGGFFEG
@M00200:205:000000000-AKKM3:1:1101:15356:4803 1:N:0:1
ACTGGGCGTAAAGGGCGTGTAGGCGGCCGATCAAGTCGGGTGTGAAATCCCTCGGCTCAACCGAGGAACTGCACCCGATACTGCTTGGCTAGAGTCCGGGAGGGGATGGCGGAATTCCCAGTGTAGCGGTGAAATGCGTAGAGATCTGGAGGAACACCGATGGCGAAGGCAGCCTTCTGGGCCAACACTGACGCTCATGCACGAAAGCGTGGGGAGCAAACAGGATTAGATACCCCGGTA
+
GGGGGGGGGGGGGGGGGGGGGGGGGGGGGGGGGGGGGGGGGGGGGGGGGGGGGGGGGGGGGGGGGGGGFGGGGGGGGGGGGGGGGGGGGGGGGGGGGGGGGGGGGGGGGGGGGGGGGGGGGGGGGGGGGGGGGGGGGGGGGGGGGGGGGGGGGGGGGGGGCGGFGGG@FGGGGGGGGGGGGGGGGGGGGGGGGGGGGFGGGGGGGGDGGCCEEGFGDGGGFGGF?G=?FFFGGCEDFFFG
@M00200:205:000000000-AKKM3:1:1101:14678:4861 1:N:0:1
ACTGGGCTTAAAGTGTGCGCAGGTGGCCGCGCAAGTCGAGTGTGAAATCCCCGGGCTTAACTTGGGAATTGCGCTCGAAACTACGTGGCTGGAGTGTGGCAGAGGGAGGTGGAATTCCACGTGTAGCGGTGAAATGCGTAGAGATGTGGAGGAACACCAATGGCGAAGGCAGCCTCCTGGGCCAACACTGACACTCATGCACGAAAGCGTGGGGAGCAAACAGGATTAGATACCCTAGTAAGA
+
GFGGGGGGGGGGGGGGFGGGGGGGGGGGGGGCFGGGFGEGFGGGGGGGGG@FGGGGGGGGFDACDGDFCGGGEGGGEGGGGGGGGEFGGGGGGG<?F<FCGGGGGEDGGGGGGGGGGGGGGGFGGGGGGGGDGGGGGGGEGGGGGG9FGGFGGGGG:FGFCFGGGGGGGGGGGDDFGGGGGGCG>C>EGGFGDF67<?FGGGGGGGGGG58EGGFGFGGGGGGG?:>?FFFFGG6C?FFGGAF
@M00200:205:000000000-AKKM3:1:1101:24162:4906 1:N:0:1
ATTGGGTTTAAAGCGCGTGCAGGTGGTTTCGTAAGTTCGGTGTGAAAGCCCAAGGCTCAACCTTGGAAGTGCACTGAATACTGTGAAACTTGAGTTCTGAAGAGGAGAGTGGAATTCCCGGTGTAGAGGTGAAATTCGTAGATATCGGGAGGAACACCAGTGGCGCAAGCGACTCTCTGGGCAGAAACTGACACTAAAACGCGAAAGCGTGGGGAGCAAACAGGATTAGATACCCCTGTA
+
GGGGGGGGGGGGGGGGGGGGGGGGGGGGGGGGGGGGGGGGGGGGGGGGGGGGGGGGGGGGGGGGGGGGGGGGGGGGGGGGGGGGGGGGGGGGGGGFFGGGGGGGGGGGGGGGGGGGGGGFGGGGGGGGGGGGFGGGGGGGGGGGGGGGGGGGGGGGGGGGGGGGGGGGEGEECCE9DFGCFGGEFDFGGGGGGGCCFGGGGGGGGGGGGGGGGGFGFGGGGGGGFC7<FFFGGGGGFFFC
@M00200:205:000000000-AKKM3:1:1101:26189:4912 1:N:0:1
ACTGGGTATAAAGGGTGCGTAGGTGGCTGGGAAAGTCTGATGTGAAATCTCCGGGCTCAACTCGGAAATGGCATTGGAAACTATCTGGCTCGAGGGTCGGAGGGGAGACTGGAATTCTCGGTGTAGCAGTGAAATGCGTAGATATCGAGAGGAACACCAGTGGCGAAGGCGAGTCTCTGGACGATACCTGACACTGAGGCACGAAAGCTAGGGGAGCAAACAGGATTAGATACCCTTGTA
+
GDGGGGGGGGGGGGGGGGGGGGG@FGGFFGGGGGGGGDGFDGGGGGGGGCFCFGGGGGGGGAGEG@CGFFGGFFFGGGGGGGF<C<FGGGGGGGCCFFFGGGEGGGC==FGGGGGGGAFGGGGGGGGFGGGGGGGGGGGGGGGGGGGGGGGDFGGGGGGGGGGGGGE@FCFEEED9EBFFCGEBEGDFGGGGGGGGGGFGGGGGGGGGF@FGGGFGAGGGGGGGFCGFFF<CCFG*07?7
@M00200:205:000000000-AKKM3:1:1101:16023:4913 1:N:0:1
ACTGGGTTTAAAGGGCGCGTAGGCGGTTCGATAAGTCCCGTGTGAAATCCCTCGGCTCAACTGAGGAATGGCACGGGAAACTGACGGGCTTGAGTTCGGGAGAGGGAAGCGGAATTCCGGGTGTAGCGGTGAAATGCGTAGAGATCCGGCGGAACACCGGTGGTGGAGGCGGCTTCCTGGGCCGTGGCCGACGCTGAGGCGCGAGAGCGCGGGGAGCGAACCGGATTAGATACCCCCGTA
+
GGGGGGGGGGGGGGGGGGGGGGGGGGGGGGGGGGGGGGGGGGGGGGGGGGGGGGGGGGGGGGGGGGGGGGGGGGGGGGGGGGGGGGGGGGGGGGGGGGGGGGGGGGGGGGGGGGGGGGGGGGGGGGGGGGGGGGGGGGGGGGGGFFGGGGGGGGGGGGGGGGGGGGGGGGGGGGGGGGGGGGGGGGGEDGGGGGGGGGGFGDEEEGGGGGGGGGFGDGGGGGGG0DD<?7>:+<?<B>7E
@M00200:205:000000000-AKKM3:1:1101:22781:4916 1:N:0:1
ACTGGGCTTAAAGGGTGCGTAGGCGGTGCAGCAAGTCGGGAGTGAAATACCTCAGCTTAACTGAGGAACTGCTTTCGATACTGCTGTGCTTGAGTAAGACAGAGGTAAGCGGAACTTAGGGTGGAGCGGTGAAATGCGTTGATATCCTAAGGAACACCGGTGGCGAAGGCGGCTTACTGGGTCTTAACTGACGCTGAGGCACGAAAGCCAGGGTAGCAACCGGGATTAGATACCCCCGTAAGA
+
GGGGGGGGGGGGGGGGGGGGGGGGGGGGGGGGGGGGGGGGGGGGGGGGGGGGGGGGGGGGGGGGGGGGGGGGGGGGGGGGFGGGGGGGGGGGGGGGGGGGGGGGGGGF9FEGGGGGGGGGGGGGGGGGGGCFGGGGGGEGDGGGGGGGGGGGGGGGGCFGGGGGGGGGGGGGGGGGGGFGGGDGFGGGG8:EGGGGGGFGGGCEGD);CGGFEFAC)9CGFC8)47C7@FAFF?FC)7<E::A
@M00200:205:000000000-AKKM3:1:1101:12516:4925 1:N:0:1
ATTGGGTTTAAAGGGCGCGTAGGTGGCGACATAAGGCTGTGGTGAAAGTCTGGGGCTCAACTCCAGATCGGCCGTGGCAACTGTGTCGCTTGGGCACTGTAGAGGCAGATGGAATTCCGGGTGTAGCGGTGGAATGCGTAGAGATCCGGAAGAACACCAGTGGCGAAGGCGGTCTGCTGGGCAGTGAACCCGCGAGGGTTCAATAGCCGACACTGAGGCGCGACAGCGTGGGGAGCAAACAGG
+
GGGGGGGGGGGGGGGDGGGGGGGGGGGEDEGGGGGGGGGGGGGGGGGGEGFEGFGGGFGGGF@FCFGEGCGGGGGGGGGGGGGGGGGGGGGGGGGGGGGGGGGGGDEGGGGGGGGGGGGEGGGGGGGGGGGG@FGGGGGGGGDGGF>CCCCEGGGGGGFFGGFGEEGGGGGGEG7FGGFGE8CCBFGEC75::7<C=GEFCGGFFFGFGGGECF=*;C/?DDEDBG<9:>1DE*:C;507C:0
@M00200:205:000000000-AKKM3:1:1101:19882:4928 1:N:0:1
ATTGGGTATAAAGGGAGCGCAGGCGGGAGGCCAAGTCGGTCGTGAAATCTCCGGGCTCAACCCGGAAGAGTCGGCCGAAACTGGTTTTCTTGAGGGCGGCAGAGGAGTCCGGAATTCCCGGTGTAGCGGTGAAATGTGTAGAGATCGGGAGGAACACCGGTGGCGAAGGCGGGACACTGGGCCTAAACTGACGCTGAGGCGCGAAGGCGTGGGGAGCAAACGGGATTAGATACCCCTGTA
+
GGGGGGG-FGGGGGG<FGG7FG7FGGG76F:,EFGGG7F8,@CFGGG96E6,@FGDGGGGGGC++@++,4<E+F7:FG+@FGGG<5E+EFGGGGCF+CG:+FGGG8FG,,@FFGGGG9,@EGGGGGGGGEEGGGGG3<CFGG;FFG:*FG<CGGG8FGG*=7FFEGGGGG8E>EG5CF+*;CF*00+<FFGGG5<588EF5DGGG*>*:CGGG*<)7CGGF*8DBGFFFFFGGGGG)7?G
@M00200:205:000000000-AKKM3:1:1101:14601:4931 1:N:0:1
ATTGGGTATAAAGGGCGCGTAGGCGGCGCGGGAAGGCGGCGGTGAAAGTCCGGGGCTCAACCCCGGATCGGCCGTGGCGACTCCCGCGCTGGAGCACAGTAGAGGCGGGTGGAATTCCGGGTGTAGCGGTGGAATGCGTAGAGATCCGGAAGAACACCGGTGGCGAAGGCGGCCCGCTGGGCTGTGGCTGACGCTGAGGCGCGACAGCGTGGGGAGCAAACAGGATTAGATACCCCAGTGAGA
+
GGGGGGGGGGGGGGGGGGGGGGGGGGGGGGGGGGGGGGGGGGGGGGGGGGGGGGGGGGGGGGGGGGGGGGGGGGGGGGGGGGGGGGGGGGGGGGGGGGGGGGGGGGGGGECGCFCGGGGGG>E5@E7CE8EG*<2@EECEGGFFFGGGGCDEFFDF6ECG8>EFGGGGGC8C:8EE5:CEG5FEEGG57C*;E:1::;C5>CE5:EDFE**:EG)9)2AE4FFD0*:2/067C,<37))+2,.
@M00200:205:000000000-AKKM3:1:1101:12137:4939 1:N:0:1
ATTGGGTATAAAGGGCGCGTAGGCGGTGCGGCACGGTCCGCGTGAAATCCCTCGGCTCAACCGAGGAATTGCGCGGGCGACGACCGCGCTGGACGGCATCAGGGGAAGATGGAACTCCCGGTGGAGCGGTGAAATGCGTAGATATCGGGAGGAACGCCGGTGGCGAAAGCGATCTTCTGGGGTGCCTGTGACGCTGAGGCGCGAAAGCTAGGGGAGCAAACGGGATTAGATACCCTCGTAAGC
+
GCGGGGGEGGGGGGGGGGGGGGGGGGGDECGGGGGGGGGGGGGGGGGGGGGGGGGGGGGGGGGGGGGGGGGGGGDGGGGGGGGGGGGGGGGGGGGGGGGGGGGGGGGGGGGGGGGGGGGGGGGGGGGGGGGGFGGGGGGGGGGGGGGGGGGGGGGGGGGGGGGGGGDCEGGGCF5AFFDGGGGDD8<EGGGGGEGGGGG5EDEGGEG<<ECFFEFGFGGFGGGG6C<?FFFGGFF*7B>GGF)
@M00200:205:000000000-AKKM3:1:1101:5972:4954 1:N:0:1
ACTGGGCGTAAAGGGCGCGTAGGCGGTTCCGAAGGTGGCGTGTGAAATCCCCCGGCTCAACCGGGGAAGTGCGCGCCAAACCACGGTTCTTGAGGGCGGTAGGGGGGACTGGAACTCTCGGTGGAGCGGTGAAATGCGTAGATATCAGGAGGAACACCGGTGGCGAAAGCGGCTCACTGGACCGTTTCTGACGCTGAGGTGCGAAAGCTAGGGGAGCAAACGGGATTAGATACCAGCGTAAGA
+
C@FADGGGBFGFFFEG@FB+6@FCFEGGC@:EFEEGGFGEFCGGGEFGGF8CCGEGG=@ACEFEGG7FG=EGE:>BFEGGGGG+BF<FB<FFGFGG7F:BFF<CGGCC:CEE?C,:<,<C*CEGG5CCCE8@CEF?FGGECC99FGGF6FEEGF;@C;:8*:E8CE8CE?EGC8/<ECECF8@>CEF897C<E57*8@FFC>CGCEGCFGF6F8<C5C88*9:7?GGF4*4CF827FB>GG?A
@M00200:205:000000000-AKKM3:1:1101:11352:4972 1:N:0:1
ACTGGGCTTAAAGGGCGCGTAGGCGGGTTCGCCAGTCAGGGGTGAAATCGTTCGGCTCAACCGGACAAGTGCCCCTGATACTGCGAGTCTCGAGGGAGGTAGGGGCATGTGGAACTTCCGGTGGAGCGGTGAAATGCGTAGATATCGGAAGGAACGCCGGTGGCGAAAGCGACGTGCTGGACCTCTTCTGACGCTGAGGCGCGAAAGCCAGGGGAGCAAACGGGATTAGATACCCCCGTA
+
GGGGGGGGGGGCG@FFGEGGGGGGGGGGGGGGGGGGGFGGGGGGGGGGGGGGGGGGFGGGGGGGGGGGFGGGEGGGGGGGGGGGEDGGGEGGGGCEGGDGGGGGGGGGEGGGGGGFGGGGGGGGGGGGGGGGGGGGGGFEGGGGGGGGGEGGGAFGGGGDCFGGGGDGGGGGGCCEGGGGGGFGGGGGGGFGGGGGGGFFGGGGGGC4FCFGGG@GEGCFGDEG07C?FFBGCEEFBDF=
@M00200:205:000000000-AKKM3:1:1101:16706:4990 1:N:0:1
ACTGGGCGTAAAGGGTGCGTAGGTGGTCGGGTAAGTCTGATGTGAAATCTCCGAGCTCAACTCGGAAATGGCATTGGAAACTACCTGGCTGGAGGGTTGGAGGGGGGACTGGAATTCTCGGTGTAGCAGTGAAATGCGTAGATATCGAGAGGAACACCAGTGGCGAAGGCGAGTCCCTGGACAACTCCTGACACTGAGGCACGAAAGCTAGGGGAGCAAACAGGATTAGATACCCCCGTAAGA
+
GGGGGGGGGGGGGGGGGGGGGGGGGGGGGGGGGGGGGGGGGGGGGGGGGGGGGGGGGGGGGGGGGGGGGGGGGGGGGGGGGGGGGGGGGGGEGGGGFGGGGGGGGGGGGGGGGGGGGGGGGGGGGGGGGGGGGGGGGGGGGGGGGGGGGGGGGGGGGGGGGGGGGGGGGGGGGGGGGGFDGGGGGGGGGGGGGGGGGGGCE<EGGG55<CFGGGFGFGGGFFGGBGF<?F>GFFCCEFFGGF9
@M00200:205:000000000-AKKM3:1:1101:25124:4999 1:N:0:1
ATTGGGCTTAAAGGGCGCGTAGGCGGGAAAGTAAGTCAGACGTGAAAACTCGGGGCTCAACTCCGAGCCTGCGTTTGAAACTGCTATCCTTGAGTGCAGGAGAGGGAAGCGGAATTCCAGGTGTAGCGGTGGAATGCGTAGATATCTGGAAGAACACCAGTGGCGAAGGCGGCTTCCTGGACTGACACTGACGCTGAGGCGCGAAAGCTAGGGGAGCAAACAGGATTAGATCCCCTTGTA
+
GGGGGGCGGGGGGGGGGGGGGGGGGG>@FFDGGGGGGGGGGGGGGGGAGCFFEGGGGGGGGGFFGG:=FGGGGGCFGGCFGGGGGCFEGGGGGGGGGGGGGGGGGCEFGGGGGGGGGGGGGGGGGGGGGGGGGGGGGGGGCEGGGGGGGGGGGGGGGGFGGGGGGGGGGGGGGGG+?FGGFGG8E6FFCGGGEGDGGFEC*9EEGCDGFEFFGEEGFFGGGGG91<729?)*<;@C))0<
@M00200:205:000000000-AKKM3:1:1101:6692:5009 1:N:0:1
ACTGGGTATAAAGGGCGCGTAGGTGGCACGTCAAGCGTGCGGTGAAAGCCCGGGGCTCAACTCCGGGTCGGCCGTGCGAACTGGGTCACTCGAGCACTGTAGAGGCAGGTGGAATTCCGGGTGTAGCGGTGGAATGCGTAGAGATCCGGAAGAACACCGGTGGCGAAGGCGGCCTGCTGGGCAGTGGCTGACGCTGAGGCGCGACAGCGTGGGGAGCAAACAGGATTAGATACCCGAGTA
+
GGGGGGGGGGGGGGGGGGGGGGGGGGGGGGGGGGGGGGGGGGGGGGGGFGGGGGGGGGGGGGGGGGGGGGGGGGGGGGGGFGGFGGGGGGGGGGGGGGGGGGGGGGGGGGGGGGGGGGGGGGGGGGGGGFGGGGGFGGFEGGGGGGGGGGGGGGGGGGGGGGGFGGGGE8FGGGDFEGGGEGFEFGGEGGGFEEGG5FFFEGGGGGGGE=EGGGFGB5C87FFG?GF?F?):<AECEFFF
@M00200:205:000000000-AKKM3:1:1101:14475:5032 1:N:0:1
ATTGGGTGTAAAGCGCGCGCAGGCGGTTCTTTAAGTCAGGGGTGAAAGCCCAGAGCTCAACTCTGGAATTGCCTTTGAAACTAGAGAACTTGGGTACGGGAGAGGTGAGTGGAATTCCGAGTGTAGAGGTGAAATTCGTAGATATTCGGAAGAACACCAGTGGCGAAGGCGGCTCACTGGCCCGTTACCGACGCTCAGGCGCGACCGCGTGGGGAGCAAACAGGATACGATACCCTAGTA
+
GD@F@EFEFGGEFFGGGGGGCCGGGGGGGGGGGGGCEFFGGEFGCEFGGGGGGGFGGGGGGGGGGFGGGGDFGGCCGGGFGGGGGFGGGFFDFCFGGGDCGGGEGEFGGGGGF<FEDGGGGFCGGG?9FDDDFFDADDEFGEF<F=FGFEFGGFGGGDGGFFG>GEEEEFGC>EGFD,CFFFGE1:*=FGGGE51*3BFGGGG*:*93:>EG8E>CDEFGCF@98F*.074CEFG=7)99
@M00200:205:000000000-AKKM3:1:1101:17104:5036 1:N:0:1
ACTGGGTATAAAGGGCGCGTAGGCGGTTCCGTAAGCAGCGTGTGAAATCCCACGGCTCAACCGTGGAACAGCGCGCTGGACTGCGGTTCTCGAGGACCGGAGGGGGGTGTGGAACTCTCGGTGTAGCGGTGAAATGCGTAGATATCGAGAGGAACACCGGTGGCGAAAGCGGCACCCTGGCCGGTTTCTGACGCTGAGGCGCGAAAGCGTGGGTAGCAAACAGGATTAGATACCCCAGTA
+
GGGGGGGGGGGGGGGGGGGGGGGGGGGGGGGGGGGGGGGGGGGGGGGGGGGGGGGGGGGGGGGGGGGGGGGGGGGGGGGGGGGGGGGGGGGGGGGGGGGGGGGGGGGGGGGGGGGGGGGGGGGGGGGGGGGG?GGGGGGGGGGGFGGGGGGGGGGGGGGGGGGGGDGGGGGGGGGGGGGGGGGGGGDGGGGGGGGGGGGGGGGGGGGGGGGGGGFGFGGGFGGGFGGFFFFGGGGGFF?F
@M00200:205:000000000-AKKM3:1:1101:26706:5044 1:N:0:1
ATTGGGTTTAAAGAGCGCGTAGGCGGCGCGAGGAGTCGGGGGTGAAAGTCCGGGGCTCAACCCCGGATCGGCCTTCGAGACTCTCGCGCTGGAGCACAGTAGAGGCGGGTGGAATTCCGGGGGTAGCGGTGGAATGCGTAGAAATCCGGAAAAACACCAGTGGCGAAGGCGGTCTGCGGGGCAGTGGACCCGCGAGGGTTCAATAGCCGACACTGAGGCGGGACAGCGTGGGGGGGAAACAGGG
+
GGGGGGGGGGGGGGGGEEC6FGGGGGGGGGGGGGGG@FGGGGGGGGFGGG<FGGEEEBFCGGGGGGGGGEGGGGGGGGGGGFGFGDGGCFGGGGGGGGGFG,3>AEFGD*CFGF,<8FFGD***/*02:CEECF+30:*8*1+3++<CE:***;8@CEGD09@5EE**21:8:*A*+**8C58C88*3?9*8*/75C8;6>GGC77C*/55**29FFGF?)5?),*/,))-9?5:)88>0*..(
@M00200:205:000000000-AKKM3:1:1101:16991:5047 1:N:0:1
ATTGGGTTTAAAGGGCGCGTAGGCGGCGCGACAAGGCGGCGGTGAAAGTCCGGGGCTCAACCCCGGATCGGCCGTGGCGACTGTCGTGCTTGAGCACAGTAGAGGCGGGTGGAATTCCGGGTGTAGCGGTGGAATGCGTAGAGATCCGGAAGAACACCGGTGGCGAAGGCGGCCCGCTGGGCTGTGGCTGACGCTGAGGCGCGACAGCGTGGGGAGCAAACAGGATTAGATACCCGGGTAAGA
+
GGGGGGGGGGGGGGGGGGGGGGGGGGGGGGGGGGGGGGGGGGFEGGGFGGGGGGGGGGGGGGGGGGGGGGGGGGGGGGGGGGGGGGGGGGGFGGGGGGGFGGGGGGGGE:<FDFFC<FCFG8C:@,:?C;8C>FFGGG5EEGFF9<FCECCE@EGGGGGGGGGCC5CCEEGGEGGCC?EGG58EFGGD575CECCG:FFFGG=88?798*/CEE@D35FFC5CF?F7<FFBF<CC55>.:044
@M00200:205:000000000-AKKM3:1:1101:16138:5050 1:N:0:1
ATTGGGCATAAAGGGCGCGTAGGCGGCCACCGCAAGTCGATTGTGAAATCTCCGGGCTTAACCCGGAAAGGTCAACCGATACTGCGGGGCTAGAGTGCAGAAGGGGCAACTGGAATTCTCGGTGTAGCGGTGAAATGCGTAGATATCGAGAGGAACACCTGCGGCGAAGGCGGGTTGCTGGGCTGACACTGACGCTGAGGCGCGAAAGCTAGGGGAGCGAACGGGATTAGATACCCGAGTA
+
GGGGGGGGGGGGGGGGGGGGGGGGGGGGGGGGGGGGGGGGGGGGGGGGGGGGGGGGGGGGFGFGGGGG>FCFGGGGGGGGGGGGGGGGGGGGGGGGGGGGGGGGGGGGGGGGGGGGGGGGGGGGGGGGGGGGGGGGGGGGGGGGGGGGGGGGGGGGGGGGGGGGGGGGGGGGGGGGGGGGGGGGGGGEFGGGGGGGGGGGGGGGGGGGG7FGGGFDEGGEGGGGF3)4=FBCC@FGEFEGG
@M00200:205:000000000-AKKM3:1:1101:6186:5067 1:N:0:1
ACTGGGCTTAAAGGGCTCGTAGGCGGCCAACTAAGTCGGATGTGAAATCCCCAGGCTCAACTTGGGAACTGCATCCGATACTGGATGGCTTGAATTCGGGAGAGGGATGCAGAATTCCAGGTGTAGCGGTGAAATGCGTAGATATCTGGAGGAATACCGGTGGCGAAGGCGGCATCCTGGACCGACATTGACGCTGAGGAGCGAAAGCTAGGGGAGCAAACGGGATTAGATACCCTAGTA
+
GGGGGGGGGGACFGGGGGGGGGGGGGGGGGGGGGGGGGGGGGGGG9CFFGGGGGGGGG@FFFGGGGGGGGGGGFCFGFGGGGGGFFGGDGGGCFGGGGGGGGGGGDGGGGGAFGGGGFGGGGGGCFGGGGGGG9DGGGGGGDFFGGGG9EDFEGGGGFEGGGEGEGE7CFGGGGEGGGCFGFCECB8CF>+A*A35:B=CEGGCEGD*+<?CFC3C>CFGGDGD?3<?@FB7F:8GF:BF
@M00200:205:000000000-AKKM3:1:1101:18983:5082 1:N:0:1
ACTGGGTATAAAGAGCACGTAGGCGGTTGAGCAAGTCCATTGTGAAATCCCCCGGCCTAACCGAGGAACTGCATTGGATACTACTTGACTTGAGTGCAGGAGGGGAGAGTGGAATTCCAGGTGGAGCGGTGAAATGCGTAGATATCTGGAGGAACGCCGGCGGCGAAAGCGACTCTCTGGTCTGTAACTGACGCTGAGGTGCGAAAGCTAGGGGAGCAAACGGGATTAGATACCCCCGTA
+
GGGGGGGGGGGGGGGGGGGGGGGGGGGGGGGGGGGGGGGGGGGGGGGGGGGGGGGGGGGGGGGGGGGGGGGGGGGGGGGGGGGGGGGGGGGGGGGGGGGGGGGGGGGGGGGGGGGGGGGGGGGGGGGGGGGGGGGGGGGGGGGGGGGGGGGGGGFGGGGGGGGDGGGGGGGGGGGGGGGGGGGGGGGGGGGGCGDGGGGGGGGGGGGGFGGGGGFC@FC?FCEG?D4<FFFGGG6CBDDG
@M00200:205:000000000-AKKM3:1:1101:14371:5085 1:N:0:1
ACTGGGTTTAAAGGGTGCGTAGGTGGGTTGGTAAGTCAGTGGTGAAATCCCCGAGCTTAACTTGGGAACTGCCATTGATACTATCAGTCTTGAATACCGTGGAGGTCAGCGGAATATGTCATGTAGCGGTGAAATGCTTAGATATGACATAGAACACCAATTGCGAAGGCAGCTGGCTACACGAATATTGACACTGAGGCACGAAAGCGTGGGGATCAAACAGGATTAGATACCCTTGTA
+
G8CFGGGGDG<FFGGGGGGCFGDCFFGG;FG@EFFGGGGGCFFGFGGGGFFGGGEGGGGGFFFFGGFGCCGGGAFFFGFGGFGGFDDFGGGGGGFGAFG7DGGGGEC<EEFCEGGGF<:F9AEFFFFDF4@FGGDAFEEGGGF,EF<C<CCFCGGGGGDGFDDG8FGC7DEEGGG7>:BCFFEGCCECCCFFDGGC7CGGGFGC8A9*4*>FEGFG)8FGGFFG;D7;AFC++8?6;);:
@M00200:205:000000000-AKKM3:1:1101:13946:5086 1:N:0:1
ACTGGGCATAAAGGGCTCGTAGGCGGCCAACTAAGTCAGACGTGAGATCCCCAGGCTCAACCTGGGAACTGCGTCTGATACTGGATGGCTTGAATCCGGGAGAGGGATGCAGAATTCCAGGTGTAGCGGTGAAATGCGTAGATATCTGGAGGAATACCGGTGGCGAAGGCGGCATCCTGGACCGGCATTGACGCTGAGGAGCGAAAGCTAGGGGAGCAAACGGGATTAGATACCCCAGTAAGA
+
GGGGGGGGGGGGGGGGGGGGGGGGGGGGGGGGGGGGGGGGGGGGGGGGGGGGGGGGGGGGGGGGGGGGGGGGGGGGGGGGGGGGGGGGGGGGGGGGGGGGGGGGGGGGGGGGGGGGGGGGGGGGGGGGGGGGGGGGGGGGGGGGGGGGGGGGGGGGGGGGGGGGGGGGGGGGGGGGFGGGFG=EGGGDGGGGGGGGGGGGGGGGDGGGFGGFGGFGEGGGGGEGB34>FFFGFECFEEFGFFF
@M00200:205:000000000-AKKM3:1:1101:19761:5095 1:N:0:1
ACTGGGCATAAAGGGTGCGTAGGCGGCGCAGTAAGTTGGGTGTGAAATCCCTCGGCTTAACCGAGGAATTGCGCCCAAAACTACTGTGCTTGAGGGAGATAGAGGTGAGCGGAACTTAGGGTGGAGCGGTGAAATGCGTTGATATCCTAAGGAACACCGGTGGCGAAAGCGGCTCACTGGATCTCTTCTGACGCTGAGGCACGAAAGCTAGGGTAGCAAACGGGATTAGATACCCCAGTAAGA
+
GGGGGGGGGGGGGGGGGGGGGGGGGGGGGGGGGGGGGGGGGGGGGGGGGGGGGGGGGGGGGGGGGGGGGGGGGGGGGGGGGGFGGGGGGGGGGGGGGGGGGGGGGGGGGGGGGGGFGGGGGGGGGGGGGGGGGGGGGGGGGGGGGGGGGGGGGGGGGGGGGGGGGGGDGGGGGGGGGGGGGGGGFGG7FGGGGGGGGGGGGGGGCEGGGGGGGGFGFGFGGGGGFG:?FB<FGFCFBEFGF4A
@M00200:205:000000000-AKKM3:1:1101:6915:5098 1:N:0:1
ATTGGGCTTAAAGGGCACGTAGGCGGCTCGGCAAATCAGTCGTGGAATCCCGACGCTTACCGTCGGAACGGCGGCTGAAAATACCGGGCTCGAGGGCGTGAGGGGTAGCTGGAACTCCTGGTGAAGCGGTGAAATGCGTAGATATCAGGAGGAACACCGGTGGTGTAGACGGCTTTCTGGACCGTAACTGACGCTGAGACACGAAAGCGTGGGTAGCAAACAGGATTAGATACCCCGGTA
+
GGGGGGFEGGGGGGG>DGGGGGG9FGG:@@FGGGGG9CGGCGCF7FGG<FGGD@FGGGGGGCCFGGG:F@7F:=FE>FGGFGAE<FGGGGFFGGCGGG3FFGGGGG*88FGGGG@FGGGFGGG@FGGGGGG:FGGGCGGGGGGGGG9FGGCEGGFGGGGCGGGCF*?FCGCEG*8AEFGGDGGGEFGGFGGGGGDGGG9F6FEGGGGF**;CE8FGFCFGGGGGFFF<FFFGGEG*;>@G
@M00200:205:000000000-AKKM3:1:1101:11902:5110 1:N:0:1
ATTGGGTATAAAGGGCGCGTAGGCGGTCATCCAAGTCGGCTGTGAAATGCCAAAGCTCAACTTTGGAGGTGCAGTTGATACTGGGTGGCTTGAGTTCCGGAGAGGAAGACGGAATTCCCGGTGTAGCGGTGAAATGCGTAGATATCGGGAGGAACACCAGAGGCGAAGGCGGTCTTCTGGACGGATACTGACGCTGAGGCGCGAAAGCTAGGGGAGCAAACAGGATTAGATACCCTTGTA
+
GGGGGGGGGGGGGGGEGGGGGGGGGGGGGGGCFGGGGGGGGGGGGGGGGFFGDFGGFGGGGGFDFGFFDGGGGGGGGGGGGGGGGGGGGGFGGGFFGGGGGGGGGGGGGGGGGGGGGGCEGGGGGGGGGGGGGGGGGGGGGGGGGGDEGGGGGGGGGGGFGCFGGGEEDGGGCEEDGGGGGGGGDEEGGGGGGEGECGGGGGGGGGGGGGGGGGFCBGGGGGGGFGGFF64:@CFD5?FG
@M00200:205:000000000-AKKM3:1:1101:20253:5117 1:N:0:1
ACTGGGTGTAAAGGGCGCGTAGGTGGCGGCATAAGGCCGTGGTGAAAGTCCGGGGCTCAACTCCGGATCGGCCATGGCAACTGTGTCGCTGGGGCACCGTAGAGGCAGATGGAATTCCGGGTGTAGCGGTGGAATGCGTAGAGATCCGGAAGAACACCAGTGGCGAAGGCGGTCTGCTGGGCGGTGGGAGAGCAATCTCCCAATAGCCGACACTGAGGCGCGACAGCGTGGGGGGCAAACAGG
+
GGGGGGFGFFGGGGGFGGGGEGGFGGGGGGGFFFCFGGGGGGGGGGGCFFGGGGGGCFGGGGGGGGGGGGGGGGGGGGGGGGGGGGGGGEGGGGGGGGGFFEGFFGGGGGFDFCGEFGGGG@FCECFGGFGGGGGGGGGGGGFEEFFGGGDEGGGGFFGGFGGDGGGGGGGGGGGGGGGGGGEGEGGGGGEGGFG7<0<C64CEGF76CGGGG6=7?G5ECDC7;C42776DG*:>DFFFC:?
@M00200:205:000000000-AKKM3:1:1101:9980:5126 1:N:0:1
ACTGGGCTTAAAGCGTGTGTAGGTGGCTTCCTAAGTCGATTGTGAAATCCCTGGGCTCAACCTGGGAATTGCAGTCGATACTGGGGAGCTCGAGTTCGGTAGAGGACGGCGGAATTCCCGGTGTAGCGGTGAAATGCGTAGATATCGGGAGGAACATCGATGGCGAAAGCAACCGTCTGGGCCTGAACTGACACTGAGACACGAAAGCGTGGGGAGCAAACAGGATTAGATACCCCTGTAAGA
+
GGGGGGGGGGGGGGGGGGGGGGGGGGGGGGGGGGGGGGGGGGGGGGGGGGGGGGGGFGGGGGGGGGGGGGGGGGGGGGGGGGGGGGGGGGGGGGGGGGGGGGGGGGGGGGGDGGGGGGGGGGGGGGGGGGGGGGGGGGGGGGGGFGGDGGGGGGGGGGGGGGGGGGGCEGGDFGDCGGGGGGGGGGGGGGC@EF4CGGGGGGDGGGCCGECDGGDGFGGCCFGGBCFFFFFG7CFG5>?FC95
@M00200:205:000000000-AKKM3:1:1101:20221:5133 1:N:0:1
ATTGGGTATAAAGGGCGCGTAGGCGGTCAGCACAAGTCAGTTGTGAAATCTCCGGGCTTAACTCGGAAAGGTCAACTGATACTGTGCGACTAGAGTGCAGAAGGGGCAACTGGAATTCTCGGTGTAGCGGTGAAATGCGTAGATATCGAGAGGAACACCTGCGGCGAAGGCGGGTTGCTGGGCTGACACTGACGCTGAGGCGCGAAAGCCAGGGGAGCGAACGGGATTAGATACCCGCGTA
+
GGGGGGGGGGGGGGGGGGGGGGGGGGGGGGGGGGGGGGGGGGGGGGGGGGGGGGGGGGGGGGGGGGGGGGGGGGGGGGGGGGGGGGGGGGGGGGGGGGGGGGGGGGGGGGGGGGGGGGGGGGGGGGGGGGGGGGGGGGGGGGGFGFGGGGGGGGGGGGGGGGGGGGGGGGGGGGGGGGGGGGGGGGGFFCGGGGCCGGGGGGGGGGGGG=CFGGFGFGGEGGGGFDC1??ACE7CGEBFC3
@M00200:205:000000000-AKKM3:1:1101:11368:5140 1:N:0:1
ACTGGGTTTAAAGGGTGCGTAGGCGGTGCAGCAAGTCGGGAGTGAAATACCTCAGCTTAACTGAGGAACTGCTCTCGATACTGCTGTGCTTGAGTGAGACAGAGGTAAGCGGAACTTAGGGTGGAGCGGTGAAATGCGTTGATATCCTAAGGAACACCGGTGGCGAAGGCGGCTTACTGGGTCTCTACTGACGCTGAGGCACGAAAGCCAGGGTAGCAAACGGGATGAGATACCCGCGTA
+
FGFGGGGEEFFFEEGEGBFFECCDEGF@FGGGGGFFGGGGGGFFFEEFGGGFGGFGFGGGG9A<FGGGFCEGGGFFGGGFCGGGGGFEGGFFGGCGCGFFEFFGDGFGGCGGGGGG,AFGCBFGGGGGGGGGGFGGFGGGDFGGGEAD9@F<BFGGFE@FCFEFEGGC@CE@GECFFFGFGGGBFFGFFFD:CGGCCFFFCFGGC?CD*=FFGG;<@CC8C<EG<)/(9@>CA:07>B@E
@M00200:205:000000000-AKKM3:1:1101:9466:5144 1:N:0:1
ATTGGGCATAAAGGGCGTGTAGGCGGTTGCGTAAGTGGGATGTGAAATCCCCCGGCTTACCCGGGGACCTGCATCCCAAACTGCGCGACTTGAGTATGGGAGAGGATGAGGGAATTCCTGGTGTAGCGGTGAAATGCGTGGATATCAGGAGGAACACCGGTGGCGAAGGCGCTCATCTGGCCCAATACTGACGCTGAGGCGCGAAAGCTAGGGTAGCGAACGGGATTAGATACCCTAGTA
+
GGGCGGGGGGGGGGGGGGGGGGGGGGGGGGGGGGGGGGGGGGGGGGGGGFGGGGGGGGGGGGGGEGGGGGGGGGGGFGGGGGGGGGGGGGGFFGGGGGGGGGGGGGGFEFGGEGFGGGGGGGGGGGGGGGGGGGGGGGG7FGGGFFGGGGDFEFGFGGGGGGGGGG@FGGGGGGCFFFFGGGGGFGFGF:FGGGDGGGGGGGGGGEDFGFGEGFFGFGGGGG5<?DF?F46FGGGDF4BG
@M00200:205:000000000-AKKM3:1:1101:18693:5146 1:N:0:1
ACTGGGCATAAAGGGTTTGTAGGCGGCCTTGTAAGTCAGGTGTGAAAGCCCCCGGCTCAACCGGGGAATGGCATTTGATACTGGCGGACTTGAGGATGAGATGGGTGGGCGGAACTCCAGGTGGAGCGGTGAAATGCGTAGATATCTGGAGGAACACCGGTGGCGAAAGCGGCCCACTGGACCATCACTGACGCTGAGGTGCGAAAGCTAGGGTAGCAAACGGGATTAGATACCCGAGTAAGA
+
GGGGGGGGGFGFGGGGGGGGGGGGGGGGGGGGGGGGGGGGGGGGGGGGGGGGGGGGGGGGGGGGGGGGGGGGGGGGGGGFGGGGGGGGGGGEGGGGGGGGGGGFCFGGGGGGGGGGGGGGGGGGFGGGGGGGGGGGGCFGGGGFGGGGGFGDEGGGGGDFGGGGGGG>:CCEGDGGGGGFGGGFFGGGGGGGGGCGEGGGGGGGGGGD?FFC>FF3??FFCC57?GGFF46FEAFGB3>GF4)
@M00200:205:000000000-AKKM3:1:1101:16980:5148 1:N:0:1
ATTGGGCTTAAAGGGCGCGTAGGCGGCGCGAGGAGTCGGGGGTGAAAGTCCGGGGCTCAACCCCGGATCGGCCTTCGATACTCTCGCGCTCGAGCACAGTAGAGGCGGGTGGAATTCCGGGTGTAGCGGTGGAATGCGTAGAGATCCGGAAGAACACCGGTGGCGAAGGCGGCCCGCTGGGCTGTGGCTGACGCTGAGGGGCGACAGCGTGGGGAGCAAACAGGATTAGATAACCGAGTAAGA
+
GGGGGGGGGGGGGGGGGGGGGGGGGGGGGGGGGGGGGGGGGGGGGGGGGGGGGGGGGGGGGGGGGGGGGGGGGGGGGGGGGGGGGGGGGGGGGGGGGGGGGGGGGGGGG@CG<FCGGGGGGBFCCF9EG:CE*A:CCE588?EF+3@@E8CCFG8FDGGG>EGCECECE8CECEGGE5CEGFFEGGG85C5;=/9E*;C*2/::55<*/1AEGG5D35EGGGGF07:3964*+2CG5>3=C<<
@M00200:205:000000000-AKKM3:1:1101:14383:5154 1:N:0:1
ACTGGGTTTAAAGGGAGCGTAGGCGGACATTTAAGTCAGGGGTGAAATCCCGGGGCTCAACCTCGGAATTGCCTTTGATACTGGGTGTCTTGAGTATGAGAGAGGTGTGTGGAACTCCGAGTGTAGAGGTGAAATTCGTAGATATTCGGAAGAACACCAGTGGCGAAGGCGACACACTGGCTCATTACTGACGCTGAGGCTCGAAAGCGTGGGGAGCAAACAGGATTAGATACCCGAGTA
+
GGGGGGGGGGGGGGGGGGGGGGGGGGGGGGGGGGGGGGGGGGGGGGGGGGGGGGGGGGGGGGGGGGGGGGGGGGGGGGGGGGGGGGGGGGGGGGGGGGGGGGGGGGGGGGGGGGGGGGGGGGGGGGGGGGGGGGFGGGGGGGGGGFGGGGGGGGGGGGGGGFGGGGGGGGGGGGGGGGGGGGGGGGGGGGGGGGGGGGGGGGGGGGGGGEGGGGFGDGGGGGGGFGFFF?AGGEFDFFFG
@M00200:205:000000000-AKKM3:1:1101:13382:5155 1:N:0:1
ACTGGGTTTAAAGGGCGCGTAGGCGGGACGCCAAGTCGGTCGTGAAATCTCCGGGCTCAACCCGGAGGAGTCGGCCGAAACTGGTGTTCTTGAGGGAGGCAGAGGAGTCTGGAATTCCCGGTGTAGCGGTGAAATGCGTAGAGATCGGGAAGAACACCGATGGCGAAGGCAGTCGGCTGGGCCGTTGCTGACACTGAGGCGCGACAGCGTGGGGAGCAAACAGGATTAGATACCCTAGTA
+
GGGGGGGGGGGGGGGGGGGGGGGGGGGGGGGGGGGGGGGGGGGGGGGGGGGGGGGGGGGGGGGGGGDGGGGGDGGGGGGGGGGGGGGGGGGGGGGGGGGGGGFEGGGGGGGGGGGGGGGGGGGGGGGGGGGGGGGGGGGGGEGGGGGGGGGGGGGGGGGGGGGGGGGGGGGGGGGGGGGGGGGGGGGGGGGGGGGGGGGGGGGGEGGGGGGGGGFGFGCFGGGG0DD?FFFFC8FGFFFG
@M00200:205:000000000-AKKM3:1:1101:13587:5155 1:N:0:1
ATTGGGTTTAAAGGGCGCGTAGGCGGCCTGCTAAGTCGAACGTGAAATCCCTGGGCTCAACCCAGGAACTGCGTCCGATACTGGTTGGCTTGAATTCGGGAGAGGGATGCGGAATTCCAGGTGTAGCGGTGAAATGCGTAGATATCTGGAGGAACACCGGTGGCGAAGGCGGCATCCTGGACCGAGATTGACGCTGAGGCGCGAAAGCCAGGGGAGCAAACGGGATTAGATACCCCAGTA
+
GGGGGGGGGGGGGGGGGGGGGGGGGGGGDGGGGGGGGGGGGGGGGGGGGGGGGGGGGGGGGGGGGGGGGGGGGGGGGGCFGFGGGGFGGGGGGGFGGGGGGEGGGGGGGGGGDFGGGGGGFFGGGGCFEGGGGGGEEGGGGEFGFGGGGGFGEFGGGECEGGEGEEGGGGGGGGGFFGGGGGGEEGGGCFGGGGGGGGGGGGGGG=54CGGGGG@9BF:@CDDDFD4?FFFG9<?D@EFF
@M00200:205:000000000-AKKM3:1:1101:9564:5169 1:N:0:1
ATTGGGTATAAAGCGCGCGTAGGTGGCCTCATAAGTCCGCTGTGAAAGTCCAAGGCTCAACCTTGGAAAGCCGGTGGATACTGTGGGGCTAGAGTACGGAAGAGGCGAGTGGAATTCCTGGTGTAGCGGTGGAATGCGCAGATATCAGGAGGAACACCAATAGCGAAGGCAGCTCGCTGGGACGTTACTGACACTGAGGCGCGAAAGCGTGGGGAGCGAACAGGATTAGATACCCGCGTA
+
GGGGGGGGGGGGGGGGGGGGGGGGGGGGGGGGGGGGGGGGGGGGGGGGGGGGGGGGGGGGGGGGGGGGGGGGGGGGGGGGGGGGGGGGGGGGGGGGGGGGGGGGGGGGGGGGGGGGGGGGGGGGGGGGGGGGGGGGGGGGGGGGGGGGGGGGGGGGGGGGGGGGGGGGEGGGGGGGGGGGGGGG:CCE?:CFGGGGGGGGGGGGGGDFGGGDEG>DEGGEGDFGFG>>FF):CCFGDBBG
@M00200:205:000000000-AKKM3:1:1101:22545:5195 1:N:0:1
ATTGGGTTTAAAGGGTGTGTAGGTGGTTGTGTTAGTCTCTTGTTAAATTCTTCGGCTTAACCGGGGGCTTGCGGGAGAAACGGCACAACTAGAGGATGCGAGGGGTGTATGGAACTCATGGTGTAGGGGTGAAATCCGTTGATATCATGGGGAACACCAAAAGCGAAGGCAGTACACTGGCGTACTCCTGACACTGAAACACGAAAGCGTGGGTAGCGAATGGGATTAGATACCCGAGTAAGA
+
FG9FFFGDFGGGFGGGGGGEFFDEFDFCFGGF8FFGFEGGGGGFDFFGGGFGGGGGDGGEFGGGGE>FCGGGGGGGGGGFEFEGGGGGGAFFEGGGGGGGFGGGGGCFGGGFG=FCGGGEEFE=DFGEGGGGFGGGGGFGGDFFFGEGGGGGGCCCB@CFCCFGCFGGGGGGGF@EF?CFGGGEGCFG?CFGGDC?CFFCGGGGC53CCGDGGGFGFGCEGFGC:CD<??2D<CE<BB:GF<4
@M00200:205:000000000-AKKM3:1:1101:7016:5207 1:N:0:1
ATTGGGTGTAAAGGGCGCGTAGGCGGGCCGCGTAGTCGGGGGTGAAATCCTGCCGCCCAACGGCAGAAGTGCCCCCGATACTGGCGGTCTCGAGGGGGGTAGGGGCACGCGGAACTTCCGGTGGAGCGGTGAAATGCGTAGATATCGGAAGGAACGCCGGTGGCGAAAGCGGCGTGCTGGACCCCTTCTGACGCTGAGGCGCGAAAGCCAGGGGAGCAAACGGGATTAGATACCCCCGTACGAT
+
GGGGGGGGGGFGFGGGGGGGEGGGGGGGGGGGGGGGGGGGGGGGGGGGGGGGGGGGGGGGGGGGGGGGGGGGGGGGGGGGGGGGGGGGEGGGGGGGGGGGGGGGGGGGGGGGGGGGFGGGGGGGGGGGGGGGGGGGGE?8CCFGGGGGGGGGGGGGGGGGGGGGGGGGGGGGGGGGGGGGGGGGGGFGGFFGGGDGGGGGGGGGGGGG8CFGEGDDFGG?5C578DGFF4-*AEFGEB>C*3:(
@M00200:205:000000000-AKKM3:1:1101:27090:5211 1:N:0:1
ACTGGGTATAAAGGGCGCGTAGGTGGCTGTGTAAGTCGGGGGTGAAATGCTGCGGCTCAACCGCAGCGCTGCCTCCGAGACTGCACGGCTTGAGCACGGTAGAGGCCGATGGAATTCCCGGTGTAGCGGTGGAATGCGTAGAGATCGGGAAGAACACCGATGGCGAAGGCAGTCGGCTGGGCCGTTGCTGACACTGAGGCGCGACAGCGTGGGGAGCAAACAGGATTAGATACCCGCGTA
+
GGGGGGG6;<==C@FFGDGCFGGGCFFGGGGGGGFFCFGGGGGG<FEGGG9F6FGG>CGGGGGGGGGGGDGGGGGGGGGFGGGGGGGGDFGGGGGGGGGGGCFGGGGDGGGGGGGFFGGGGGG7FFFGGGGGGGFGGGCEFFFFFFGGGCFGGGFGFGGGGEBFEEG7F>CGGFEGGFEGGFGGGGE?CF76CEDEC+8*:3=CGGD48:EGGGFGEGFFCC6>(9><FF2>C:AC:EFG
@M00200:205:000000000-AKKM3:1:1101:26730:5215 1:N:0:1
ATTGGGTTTAAAGGGTGCGTAGGCGGTCTTTTAAGTCAGTGCTGAAATACTCCAGCTTAACTGGAGGGGTGGCATTGATACTGGAAGACTTGAGTGTAGTCGAGGTAGGCGGAATTGACGGTGTAGCGGTGAAATGCTTAGATATCGTCAAGAACACCGATAGTGAAGACAGCTTACTAGGCTACAACTGACGCTGAGGCACGAAAGTGTGGGGATCAAACAGGATTAGATACCCCAGTA
+
GGGGGGGEGGGGGGGGGDGCGGGGGGGGGGGGGGGGCG9FGGGGGGGG@CCC,EFGGGGGGCGGGGGGGGDFGGGGGGGGGGGGGGGGFGGGGGGGGGGGG7BFGGFFGGGGGGGGGGGGCCD+FC<FGGGGGGAFGGGDD9,@==FGGGEGGG8FGGGGGGGGACEFGGGGCBFGG9E9EFGGGGGGFGFFEEC=?,=CEFGGGGG>FGFG78>D>FGGGFGF?GGEFF3>FCE<@BFF
@M00200:205:000000000-AKKM3:1:1101:21700:5240 1:N:0:1
ATTGGGTTTAAAGGGCAAGTAGGCGGCTCTGTAAGTGGGGTGTGAAATCCCACGGCTCAACCGTGGAACTGCGCTCCAAACCGCAGAGCTTGAGGACGAGAGAGGCGAGTGGAATTCCCGGTGTAAGGGTGAAATCTGTAGAGATCGGGAGGAACACCAGTGGCGAAGGCGACTCGCTGGCTCGTCCCTGACGCTGAGAGGCGAAAGCTAGGGGAGCAAACAGGATTAGATACCCGTGTAAGA
+
GGGGGGGGGGGGGGGGGGGGGGGGGGGGGGGGGGGGGGGGGGGGGGGGGGGGGGGGGGGGGGGGGGGGGGGGGGGGGGGGGGGGGGGGGGGGGGGGGGGGGGGGGGGGGGGGGGGGGGGGGFGEGGGGGGCGGGGGFGGGGGGGGGGGGGGGGGGGGGGGGGGGGGGGGGGGDGGGGGGGGGGGGGGGFGGGGGGGGGCFGGGGGGGFGGGGGGFGFGGGGGGGFGD?F=ADFC:>>EFFC).
@M00200:205:000000000-AKKM3:1:1101:11631:5245 1:N:0:1
ATTGGGTGTAAAGGGCGTGTAGGCGGTTTGTTAAGTCATGTGTGAAAGCCCTCGGCTCAACCGAGGAAAGACGCATGAAACTGGCAAGCTAGAGTACCAAAGAGGGGGGTGGAATTCCCGGTGTAGCGGTGAAATGCGTAGATATCGGGAGGAACACCGGTGGCGAAGGCGGTTCTCTGGGCATTACCTGACGCTGAGGAGAGAAAGCATGGGGAGCGAACAGGATTAGATACCCTAGTA
+
GGGGGGGGGGGGGGGGGGGGGGGGGGGGGGGGGGGGGGGGGGGGGGGGGGGGGGGGGGGGGGGGGGGGGF8C?EGGGGGFGGGGGGGFFGGGGGGGGGEG?EGGGGEGGGGGGFGGCFGGGGGGGGGGDGGGGCFGGGGDGGGFGGGGGGDEGGGGG>ECEG>FCCC>8FCECGGGGGGGGCFGGGFEGFGCEGGGEGGGE*:C@@FDGGGGGG)>5*18CDDG?GGF?F9F:C8DFFBC
@M00200:205:000000000-AKKM3:1:1101:24669:5264 1:N:0:1
ATTGGTTTTAAAGGGTGCGTAGGCGGCCTGTTAAGTCAGGGGTGAAAGGTTGCGGCTTAACCGCAGAAATGCCTTTGATACTGGCAGGCTTGAATAAAGTTGAGGTAGGCGGAATGTGGCAAGTAGCGGTGAAATGCATAGAGATGCCACAGAACACCGATTGCGAAGGCAGCTTACTAAGCTTTGATTGACGCTGAGGCACGAAAGCGTGGGGATCAAACAGGATTAGATACCCCCGTA
+
GGGGGGGGGGGGGGGGGGGGGGGGGGGGGGGGGGGGGGGGGGGGGGGFGGGGGGGGGGGGGGGGGGGGGGGGGGGGGGGGGGGGGGGGGGGGGGGGFGGGGGGGGGGGGGGGGGGGGGGGFGFGGGGGGGGGGGGGGGGGFGGGFGGGGGGGGGGGGGGGGGGGGDGGGGGGGGGGGGGGGGGGGGFGCFGGGGGGGFGGGGGEEGGFGGGEGEEGFGGGGGGFFFG?FFA>9<C*<>>=
@M00200:205:000000000-AKKM3:1:1101:18464:5279 1:N:0:1
ATTGGGTTTAAAGCGCGTGTAGGCGGCTTGGTAAGTCCGCTCTGAAAGCCCGGGGCTCAACCCCGGGAGGCGGGTGGATACTGTCAAGCTCGAGTCCGGAAGAGGCGAGTGGAATTCCTGGTGTAGCGGTGAAATGCGCAGATATCAGGAGGAACACCAATGGCGAAGGCAGCTCGCTGGGACGTGACTGACGCTGAGACGCGAAAGCGTGGGGAGCAAACAGGATTAGATACCCTCGTA
+
GGGGGGGGGGGGGGGGGGGGGGGGGGGGGGGGGGGGGGGGGGGGGGGGGGGGGGGGGGGGGGGGGGGFGGGGGGFGGGGGGGGGGGGGGGGGGGGGGGGGGGGGGGGGGGGGGGGGGGGGGGGGGGGGGGGGGGGGGGGGGGGGGGGGGGGGGGGGGGGGGGGGGGGGGGGGGGGGGGGGGGGGGEFGGGGGGGGGGGGGGGGGGGGGGCGGGGFD:FGFGGGGFGF??FBGFGFG@EFG
@M00200:205:000000000-AKKM3:1:1101:21742:5282 1:N:0:1
ACTGGGTGTAAAGGGCGCGTAGGCGGCCTGATAAGTAGGGGGTGAAATCCTGCGGCTTAACCGCAGGGCTGCCTTCTAAACTGTCAGGCTCGAGCACAGTAGAGGCAGGTGGAATTCCCGGTGTAGCGGTGGAATGCGTAGAGATCGGGAAGAACATCAGTGGCGAAGGCGGCCTGCTGGGCTGTTGCTGACGCTGAGGCGCGACAGCGTGGGGAGCAAACAGGATTAGGTACCCCGGTA
+
GGGGGGGGGGGGGGGGGGGGGGGGGGGGGGGGGGGGGGGGGGGGGFGGGGGGGGGGGGGGGGGGGGGGEGGGGGGGGGGGGGGGGGGGGFGGGGGGGGGGGGGGGGGGGGGGGGGGGGGGGGGGGGGGGGGGGGGGGGGGGGGG?FFGGGGGGGGGGG:<C@FEGGDGGGGGGGGGGGGGGGGGGCFFGFFEGDDCEGE5ECEEGGCGGEGECD>DBGGGGGGGFGC7F*.*2C655@:E
@M00200:205:000000000-AKKM3:1:1101:8008:5285 1:N:0:1
ACTGGGTTTAAAGTGTGCGCAGGTGGCCGCGCAAGTCGAGTGTGAAATCCCCGGGCTTAACTTGGGAATTGCGCTCGAAACTACGTGGCTGGAGTGTGGCAGAGGGAGGTGGAATTCCACGTGTAGCGGTGAAATGCGTAGAGATGTGGAGGAACACCAATGGCGAAGGCAGCCTCCTGGGCCAACACTGACACTCATGCACGAAAGCGTGGGGAGCAAACAGGATTAGATACCCTAGTA
+
GGGGGGGGGGGGGGGGGGGGGGGGGGGGGGGGGGGGGGGGGGGGGGGGGGGGGGGGGGGGGGGGGGG?FGGGGGGGGGGGGGGGGGGGGGGGGGGGGGGGGGGGGGGGGGGGGFGGGGGGGEGGGGGGGEGGGGGGGEGDGGGGGGGGGGGGGGGGGGGGGFFGDGGGGGGGGGGGGGGGGGGGGGGGG4CGGGGGGFGGGGCE8EDGGGEGGGFGFGGGGGGGBGC<@*<CGG66<7@?
@M00200:205:000000000-AKKM3:1:1101:16817:5305 1:N:0:1
ACTGGGCATAAAGTGTGCGCAGGCGGCAGAGCAAGTCGAGTGTGAAAGCCCCGGGCTTAACTTGGGAATTGCGCTCGAAACTACTTTGCTGGAGTGTGGCAGAGGAGACTGGAATTCCTGGTGTAGCAGTGAAATGCGTAGATATCAGGAGGAATACCGATGGCGAAGGCAGGTCTCTGGGCTGACACTGACGCTCATGCACGAAAGCGTGGGGAGCAAACAGGATTAGATACCCGGGTA
+
GGGGGGGGGGGGGGGGGGGGGGGGGGGGGGGGGGGGGGGGGGGGGGGGGGGGGGGGGGGGGGGGGGGGGGGGGGGGGGGGGGGGGGGGGGGGGGGGGGEGGGGGGGGGGGGGGGGGGGGGGGGGGGGGGGGGGGGGGGGDGGGGGGGGGGGCGGGGGGGGGGGGGGGGGGGGGGGGGFGGGGFGGGGGGF7FEGGGGD?FGFCCEGC7EEEFGGDG)2AGGGGFFGC?FFFGGGFC>3DG
@M00200:205:000000000-AKKM3:1:1101:13860:5308 1:N:0:1
ATTGGGTTTAAAGTGTGCGCAGGCGGCGTCGCAAGTCGAGTGTGAAAGCCCCGGGCTTAACTTGGGAATTGCGCTCGAAACTACGGTGCTGGAGTATGGCAGAGGAAGGTGGAATTCCACGTGTAGCGGTGAAATGCGTAGAGATGTGGAGGAACACCGATGGCGAAGGCAGCCTTCTGGGCCAATACTGACGCTCATGCACGAAAGCGTGGGGAGCCAACAGGATTAGATACCCCCGTA
+
GFEGFCFGDDEFEFEGGGGGGGGGECFEEGGGFGGFGGGGGGGGGGGGFGFGGGEGGFCGGGCFG8D<EGGGGGGGGCF@FGGG@@FGGEF=B=FFCFFFG7C?FAFFCFGFGGGD9EDFGGGGDGGGGC:C9DFCFCEGE:F9FAFCFCF7CCF,>:>CGC*DBB*CEFGCCFFGGCG,BGGGGGGFFF7CC=DEC9<9CF:C:8CCCCCCGC5))2<*9***,00.666?9:+<@>57
@M00200:205:000000000-AKKM3:1:1101:5598:5314 1:N:0:1
ATTGGGTATAAAGGGTGCGCAGGCGGTTTGCTAAGTTGGATGTGAAAACTCTGGGCTTAACCCAGAGCCTGCATTCAAAACTGACAAGCTAGAGTTCTGGAGGGGGTAGCGGAATTCCTGGTGTAGCGGTGAAATGCGTAGATATCAGGAGGAACACCGGTGGCGAAGGCGGCTACCTGGACAGAAACTGACGCTCATGCACGAAAGCTAGGGGAGCAAACAGGATTAGATACCCCAGTA
+
GGGGGGGGGGGGGGGGGGGGGGGGGGGGGGGGGGGGGGGGGGGGGGGGGGGGGGGGGGGGGGGGGGGGGGGGGGGGGGGGGGGFGGGGGGGGGGGGGGGGGGGGGGGGGGGGGGGGGGGGGGGDFFGGGGGGGGGGGGGGGGCGGGGGGGCCE8FGGGGGGGGGGGGGGCEGEGGGFEDGFGGGGGGGGGFGC5*=EFGGG=7CCE)0AFFEF87DEG6FGGCF?4?7FBFGGGFGFEFG
@M00200:205:000000000-AKKM3:1:1101:8190:5320 1:N:0:1
ATTGGGTTTAAAGGGCGCGTAGGCGGCCTGCTAAGTCGAACGTGAAATCCCTGGGCTCAACCCAGGAACTGCGTTCGATACTGGTTGGCTTGAATTCGGGAGAGGGATGCGGAATTCCAGGTGTAGCGGTGAAATGCGTAGATATCTGGAGGAACACCGGTGGCGAAGGCGGCATCCTGGACCGACATTGACGCTGAGGCGCGAAAGCCAGGGGAGCAAACGGGATTAGATACCCCTGTA
+
GGGGGGGGGGGGGGGGGGGGGGGGGGGGGGGGGGGGGGGGGGGGGGGGGGGGGGGGGGGGGGGGGGGGGGGGGGGGGGGGGGGGGGGGGGGGGGGFGGGGGGGGGGGGGGGGGGGGGGGGGGGGGGGGGGGGGGGGGGGGGGGGGGGGGGGGGGGGGGGGGGDFGGGGGGGGGCGGFGGGGGCEGGGEGGGGD5CGGGGFGGGGGGGFGGGGGGFGFGGGGGGD?DC??BAFGCFGF>FF
@M00200:205:000000000-AKKM3:1:1101:14032:5326 1:N:0:1
ATTGGGCATAAAGTGTGCGCAGGCGGCCGAGCAAGTCGAGTGTGAAAGCCCCGGGCTTAACTTGGGAATGGCGCTCGAAACTACTTGGCTGGAGTGTGGCAGAGGGGGGTGGAATTCCACGTGTAGCGGTGAAATGCGTAGAGATGTGGAGGAACACCAATGGCGAAGGCAGCCCCCTGGGCCAACACTGACGCTCATGCACGAAAGCGTGGGGAGCAAACAGGATTAGATACCCGTGTA
+
GGGGGGGGGGGGGGGGGGGGGGGGGGGGGGGGGGGGGGGGGGGGGGGGGGGGGGGGGGGGGGGGGGGGGGGGGGGGGGGGGGGGGGGGGGGGGGGGGGGGGGGGGGGGGGGGGGGGGGGGGGGGGGGGGGEGGGGGGGGGGGGGGGGGGGGGGGGGGGGGGGGGGGGGGGGGGFGDGGGGGGGGGGCGFFGGGGGGGGGGGGGGGCDGGEGGGEB57EF6<FFGFGF>FF<FGC6C.<@G
@M00200:205:000000000-AKKM3:1:1101:7775:5327 1:N:0:1
ATTGGGTGTAAAGGGCGCGTAGGCGGCTTTGCAAGTGGCGGGTGAAATCCCTCGGCTTAACCGAGGAACTGCCTGCCAGACTGCATGGCTTGAGACCGGGAGAGGTGAGTGGAATTCCCAGTGTAGCGGTGAAATGCGTAGATATTGGGAGGAACACCAGTGGCGAAGGCGGCTCACTGGACCGGTACTGACGCTGAGGCGCGAAAGCGTGGGGAGCAAACAGGATTAGATACCCGCGTA
+
GGGGGGGGGGGGGGGGGGGGGGGGGGGGGGGGGGGGGGGGGGGGGGGGGGGGGGGGGGGGGGGGGGGGGGGGGGGGGGGGGGGGGGGGGGGGGGGGGGGGGGGGGGGGGGGGGGGGGGGGGFGGGGGGGGGGGGGGGGGGGGGGGGGGGGGGGGGFGEFGGFGGGGGGGGGGGDGGFFGGGGGGGGE5FG7@EGGGGFFGGGGGGGGGGEDGGGFGDGGGGDEF<GG?FFFGGGCGFFFG
@M00200:205:000000000-AKKM3:1:1101:15576:5332 1:N:0:1
ATTGGGTTTAAAGGGTGCGTAGGCGGTCTTATAAGTCAGTGCTGAAATATCCCGGCTTAACCGGGAGGGTGGCATTGATACTGTAGGACTTGAGTAAAGTTGAGGTAGGCGGAATTGACAGTGTAGCGGTGAAATGCTTAGATATCGTCAAGAACACCGATAGTGAAGACAGCTTACTAAACTTTAACTGACGCTGAGGCACGAAAGTGTGGGGATCAAACAGGATTAGATACCCGAGTA
+
GGGGGGGGGGGGGGGGGGGGGGGGGGGDGDFGGGGGGGGGGGGGGGGFFGGFFGGGGGGGGGGGGGGGGGGGGGGGGGGGGGGGGCDFGGGGGGGGFFGEGFGGGGGFG@GGGGGFC<<FGGGGGGGGGGGGGGGGGGGGGGGGFFB<DFFFGGGGGGGGGGGDGGGGGGCFG@DGGGFG@E?9;DFGGGGGDGDEEFFFCGGGGGD29FGCGDBGFFGFGGGGFGG<4A3FFFF<DEFG
@M00200:205:000000000-AKKM3:1:1101:10337:5367 1:N:0:1
ACTGGGTTTAAAGTGAGCGCAGGTGGTTTAAATAGTCTGATGTAAAAGGCAGTGGCTCAACCATTGTGTGCATTGGAAACTGTTAGACTTGAGTGCAGTAGAGGAGAGTGGAATTCCATGTGTAGCGGTGAAATGCGTAGATATATGGAGGAACACCGGTGGCGAAAGCGGCTCTCTGGACTGTAACTGACACTGAGGCTCGAAAGCGTGGGTAGCAAACAGGATTAGATACCCTAGTA
+
GGGGGGGGDGGGGGGGGGGGGGGGGGGGGGGGGGGGGGGGFGGFFFGGGGGGGGGGGGFGFGGGGGGGGGFGGGFGGGGEGGGGGGGGGGGGFGGGGGGGGGGGFGGGGGGG<FFGFCFGGDFGGGGGGGGGEGGGGFGGFDGGGGGGFF:FFGGGDEGGGFGCE>8FGCCGGDGGGGCADGFGGGGFGGFGF7CAFBFDDDGFEEDGEEEFEC>FFGGGCGCF3CG@=AEFCC:>AFF
@M00200:205:000000000-AKKM3:1:1101:7932:5374 1:N:0:1
ATTGGGTGTAAAGGGCGCGTAGGTGGCGACATAAGGCTGTGGTGAAAGTCTGGGGCTCAACTCCAGATCGGCCGTGGCAACTGTGTCGCTTGGGCACTGTAGAGGCAGATGGAATTCCGGGTGTAGCGGTGGAATGCGTAGAGATCCGGAAGAACACCAGTGGCGAAGGCGGTCTGCTGGGCAGTGAACCCGCGAGGGTTCCATAGCCGACACTGAGGCGCGACAGCGTGGGGAGCAAACAGG
+
EGGGGGGCGGGGGGGGGGGGGGGCDGGG@FFEGGGDF<FFCFGGGGGAFFDGGFGGGGGGGGGFFGGD66FF7@FEEC4FGGFEEEEGGG@GEGFGGGGFGGGGGGDCCFGGGGGGGGFDGGGGGGGGGGGEGGGGGGGGGGGGGG9F>F7CEGGGG:FGGGCEGGGGGGGGGGDEGGGGGGGGGC9FC7CEEC5E=DC65*+3AFCFEEG5*E@7)//193/)43*,00(122*))0)1720
@M00200:205:000000000-AKKM3:1:1101:26262:5392 1:N:0:1
ATTGGGTTTAAAGCGCGCGTAGGCGGGCTGTCAAGTCGGTTGTGAAATCCCTCAGCTCAACTGAGGAACTGCATCCGATACTGTTGGTCTTGAGGACGAGAGGGGAGAGTGGAACTTCTGGTGGAGCGGTGAAATGCGTAGATATCAGGAGGAACACCTGTGGTGTAGACGGCTCTCTGGACAGTAACTGACGCTGAGACACGAAAGCGTGGGTAGCAAACAGGATGAGATACCCCAGTAAGA
+
GGFAF@FGCDE<,C@@CCGFG@FGGGGGCFEGDEFFFGGGGGGGF<FC?,C=CEDF<FC,EEGDF=FDF=FFG9<FFB=F@GAF,BECFDFE9F<FGC7FG::4=>FEEGFG><DF,D=>9FFEFDEEC@F7<,=FGGGCGB;@;@B9FC@:*38<:>FFFC:FF:9CC9CGG**2<CFD9BFFGCE7<CAE8/9=C2@9CGGGEE)0*28CCCFD?F9@75;53008@*)2+2<7::6<>-6
@M00200:205:000000000-AKKM3:1:1101:14925:5404 1:N:0:1
ATTGGGCTTAAAGGGCTCGTAGGCGGCCAACTAAGTCGGACGTGAAATCCCCAGGCTCAACCTGGGAACTGCGTCCGATACTGGATGGCTTGAATCCGGGAGAGGGATGCAGAATTCCAGGTGTAGCGGTGAAATGCGTAGATATCTGGAGGAATACCGGTGGCGAAGGCGGCATCCTGGACCGGCATTGACGCTGAGGAGCGAAAGCCAGGGGAGCAAACGGGATTAGATACCCTTGTA
+
GGGGGGGGGGGGGGGGGGGGGGGGGGGGGGGGGGGGGGGGGGGGGGGGGGGGGGGGGGGGGGGGGGGGGGGGGGGGGGGGGGGGGGGGGGGGGGGGGGGGGGGGGGGGGGGGGGGGGGGGGGGGGGGGGGGGGGGGGGGGGGGGGGGGGGGGGGFFGGGGGGGGGGGGGGGGGGGGGGGGGGGGGGGGGGGGGGCCEGGFGGGGGGGGGGGGGGFGFGFGGGGGFGGFFFAGG6E=?@FE
@M00200:205:000000000-AKKM3:1:1101:19444:5413 1:N:0:1
ACTGGGTTTAAAGGGCGCGTAGGCGGTTCCGTAGGTGGCGTGTGAAATCCCCCGGCTCAACCGGGGAAGTGCGCGCCAAACCACGGTTCTAGAGGACGGTAGGGGGGACTGGAACTCTCGGTGGAGCGGTGAAATGCGTAGATATCGAGAGGAACACCGGCGGCGAAGGCGAGTCCCTGGTCCGTATCTGACGCTGAGGCGCGAAAGCGTGGGTGGCAAACAGGATTAGATACCCTGGTA
+
GGGGGGGGGGGGGGGGGGGGGGGGGGGGGGGGGGGGGGGGGGGGGGGGGGGGGGGGGGGGGGGGGGGGGGGGGGGGGGGGGGGGGGGGGGGGGGGGGGGGGGGGGGGGGGGGGGGGGGGGGGGGGGGGGGGGGGGGGGGGGGGGGGGGGGGGGGGGGGGGGGGGGGGGGGGGGGGGGGGGGGGGGGGGGGGGGGDGGGGGGGGGGGGGGGGGGGDGFCFGGFGGFGF?FFFGGGGGFFFF
@M00200:205:000000000-AKKM3:1:1101:5621:5442 1:N:0:1
ATTGGGCATAAAGGGCGCGTAGGCGGTGAGATGTGTGTGATGTGAAAGCCCCGGGCTTAACCTGGGAAGTGCATCGCAAACTATCTGACTGGAGTATATGAGAGGGTGGCGGAATTTCCGGTGTAGCGGTGAAATGCGTAGAGATCGGAAGGAACGTCAATGGCGAAGGCAGCCACCTGGCATAATACTGACGCTGAGGCGCGAAAGCGTGGGGAGCGAACAGGATTAGATACCCTGGTAAGA
+
GGGGGGGGGGGGGGGGGGGGGGGGGGGGGGDEFFGGGGGGGGGGGGGGGGGGGGGGGGGGGGGGGGGGGGGGGGGGGGGGGGGGGGGGGGGGGGGGGGGGGGGGGGGGGGGGGGGGGGGGGGGGGGGGGGGGGGGGGGGGGGGGGGGGGDGGGGGGGF:FCCGGGGGGGGGGGCGGGGGGGGGGGGFGGGGGGGGGGGGGCDEEEGDCECCEGGBDBGGGGGGGFGGFFFFGGGGGF>FGG?>
@M00200:205:000000000-AKKM3:1:1101:20260:5465 1:N:0:1
ACTGGGCTTAAAGAGCTCGTAGGCGGCTTGTCGCGTCGGATGTGAAAGCCCGGGGCTTAACCCCGGGTCTGCATTCGATACGGGCAGGCTAGAGTGTGGTAGGGGAGAATGGAATTCCCGGTGTAGCGGTGAAATGCATAGATACCACCAAGAACCCCGATTGCGTAGGCAGCTCGCTGAGCCGAAACTGACGCTGAGGCACGAAAGCGTGGGGAGCGAACAGGATTAGATACCCCAGTA
+
GGGGGGGGGGGGGGGGGGGGGGGGGGGGGGGGGGGGGGGGGGGGGGGGGGGGGGGGGGGGGGGGGGGGGGGGGGGGGGGFGGGGGGGGGFGGGGGGGGGGGGGGGGGGGGGGGGGGGGGGGGGGGGGGGGGGGGGGGGGGGGGGGGGGGGGGGGGGGGGGGGGGGGGGGGGGGGGGGGGGGGGGDGGGFGGGGGGECCFGGGGGCEGGGCEGGG@DEGGCC3A70C*4FFAGF@EC:BFG
@M00200:205:000000000-AKKM3:1:1101:25700:5467 1:N:0:1
ACTGGTTTAAAGCGTGTGTAGGCGGACTCGTAAGTGCTTTGTGAAATCCCACGGCTCACCCGTGGAACTGCTTGGCATACTGCGAGCCTTGAGCCACTTAGGGGCAACTGGAACAAACGGTGGAGCGGTGAAATGCGTAGATATCGTTTGGAACGCCAATGGTGAAAACAGGTCGCTGGGAGTGCGCTGACGCTGAGACACGAAAGCCAGGGGAGCGAACGGGATTAGATACCCTCGTA
+
GGGGGGGG9FGGGEGGGGGGGGGEGGGDGDFGFGGGGGGGFGGGGGGGGGGGGEGGG<FFGGG@CFGGGFGGGCCFGGGGFGGGGCGE8EECFGGGGGGEEGGGGGGGGGFGGGGGGGGGGG=FGGGGGGFGGGAFFC:EGGGGGGGFCFGFGGFGGGGFFGFGDFGGGCGGCGGGEGGGCGCFGED57DFGGCCC5EC6CDCGBCGGDF@FEC>D:EC?57AD0*2,7B>CEC+>57@
@M00200:205:000000000-AKKM3:1:1101:20844:5470 1:N:0:1
ATTGGGTATAAAGGGCGCGTAGGCGGCCTGCTAAGTCGAACGTGAAATCCCCGGGCTCAACCCGGGAACTGCGTTCGATACTGGTTGGCTTGAATTCGGGAGAGGGATGCGGAATTCCAGGTGTAGCGGTGAAATGCGTAGATATCTGGAGGAACACCGGTGGCGAAGGCGGCATCCTGGACCGGCATTGACGCTGAGGCGCGAAAGCCAGGGGAGCAAACGGGATTAGATACCCGGGTA
+
GGGGGGGGGGGGGGGGGGGGGGGGGGGGGGGGGGGGGGGGGGGGGGGGGGGGGGGGGGGGGGGGGGGGGGGGGGGGGGGGGGGGGGGGGGGGGGGGGGGGGGGGGGGGGGGGGGGGGGGGGGGFFGGGGGGGFGFGGGGGGGGGGGFGGGGGGGGGGGGGGGGGDGGGGGGGGDEGGGGGGGGGDEGGFFCFGGGEGGGGGGGGGGGG6CFGGGFGFGC87DGGFGGFFF27CEGGFFF5
@M00200:205:000000000-AKKM3:1:1101:13408:5505 1:N:0:1
ACTGGGCTTAAAGCGCACGTAGGCGGCTTCTTAAGTCAGGGGTGAAATCCTGGAGCTCAACTCCAGAACTGCCTTTGATACTGAGGAGCTTGAGTCCGGGAGAGGTGAGTGGAACTGCGAGTGTAGAGGTGAAATTCGTAGATATTCGCAAGAACACCAGTGGCGAAGGCGGCTCACTGGCCCGGTACTGACGCTGAGGTGCGAAAGCGTGGGGAGCAAACAGGATTAGATACCCGAGTAAGA
+
GGGGGGGGGGGGGGGGGGGGGGGGGGGGGGGGGGGGGGGGGGGGGGGGGGGGGGGGGGGGGGGGGGGGGGGGGGGGGGGGGGGGGGGGGGGGGGGGGGGGGGGGGGGGGGGGGGGGGGGGGGGGGGGGGGGGGGGGGGGGGGGGGGGGGGGGGGGGGGGGFGGGGGGGGGGGGGGGGGGGGGGGGGGGGFGGGGCC=FGGFGGGGEGGGGGGGGFDEGFFGGGGFGGB4=27<8ED7>>GGFA
@M00200:205:000000000-AKKM3:1:1101:7727:5508 1:N:0:1
ATTGGGTGTAAAGGGCTCGTAGGCGGCCAACTAAGTCAGACGTGAAATCCCTCAGCTTAACTGGGGAACTGCGTCTGATACTGGATGGCTTGGATCCGGGAGAGGGATGCGGAATTCCAGGTGTAGCGGTGAAATGCGTAGATATCTGGAGGAATACCGGTGGCGAAGGCGGCATCCTGGACCGACATTGACGCTGAGGAGCGAAAGCTAGGGGAGCAAACGGGATTAGATACCCGAGTA
+
GGGGGGGGGGGGGGGGGGGGEGGGGGGGGGGGGGGGGGGGGGGGGGGGGGGGGGGGGGGGGGGGGGGGGGGGGGGGGGGGGGGGGGGFGDGGGGGGGGGGGGGGGGGGGGGGGGGGGGGGGGGGGGGGGGGGGGGGGGGGGGGGGGGFGGGGGGGGGGEGGGGGGGGGGGGCEEGGGGGGGFGGGGGGGGGGGGGGGGFGGGGDGGGFDC6CGDFG>DFGGGGD?DG?FF>>:@?DEF5*
@M00200:205:000000000-AKKM3:1:1101:7262:5512 1:N:0:1
ACTGGGCTTAAAGCGCACGTAGGCGGTCGGCTATGTCGGATGTGAAAGCCTCGGGCTTAACCCGAGAAGGGCATCCGAAACTGGCCGGCTTGAGTACGGAAGAGGGTCTCGGAATTCCCGGTGTAGAGGTGAAATTCGTAGATATCGGGAGGAACACCAGTGGCGAAGGCGGAGACCTGGGCCGATACTGACGCTGAGGTGCGAAAGCGTGGGGAGCAAACGGGCTTAGATACCCGAGTAAGA
+
GGGGFGGGGGGGGGGGGGGGGFGGCGGGGGGGGGGGGGGGGGGGGGGGGGGGEDGGGGEGGGGGGGGGGFGGGGGGGGEFGGGGGGGGGGGGGGGGGGCCFGGGGGGGDFGGDGGGGGGGGGGFGGFGGGGGACGGGGGGFGGGGGGGGDGGGGGGGGGGGGFGGGDGGGGGGDEGGGGGGGFGCEEGGGGGGGGGGGFCCFGGDGDFGAGGGGFGFGGFGGGD659:FFBGGG?C>B):D<B
@M00200:205:000000000-AKKM3:1:1101:21634:5516 1:N:0:1
ATTGGGCATAAAGGGCGCGCAGGCGGTTCGTTAAGTCCGAGGTGAAATCTCCCGGCTCAACTGGGAGCGGTCTTTGGATACTGGCGGACTTGAGGTGAGCAGAGGTGAGCGGAATTCTCGGTGTAGTGGTGAAATGCGTAGATATCGAGAGGAACACCAGTGGCGAAGGCGGCTCACTGGGCTCCACCTGACGCTGAGGCGCGCAAGCGTGGGGAGCGAACCGGATTAGATACCCTAGTA
+
GGGGGGGGGGGGGGGGGGGGGGGGGGGGGGGGGGGGGGGGGGGGGGGGGGGGGGGGGGGGGGGGGGGGGGGGGGGGGFGGGGGGGGGGGGGGFGGGGGGGGGGGGGGGGGGGGGGGGGGGGGGGGGGGGGGGFFGGGGGGGGGGGGGFFFGGGGGGGGGGGGGGGGGGGGGGGGGGGGGGFFGGGFGGGFFFEGGGGGGGG<>*:CDGGCGGGGDGDGEGGGED>CDFFFA><FGGF@7?
@M00200:205:000000000-AKKM3:1:1101:21099:5562 1:N:0:1
ACTGGGCGTAAAGGGCGCGTAGGTGGCGACATAAGGCTGTGGTGAAAGTCTGGGGCTCAACTCCAGATCGGCCGTGGCAACTGTGTCGCTTGGGCACTGTAGAGGCAGATGGAATTCCGGGTGTAGCGGTGGAATGCGTAGAGATCCGGAAGAACACCAGTGGCGAAGGCGGTCTGCTGGGCAGTGAACCCGCGAGGGTTCAATAGCCGACACTGAGGCGCGACAGCGTGGGGAGCAAACAGG
+
GGGGGGGGGGGGGGGGGGGGGGGGGGGGGGEGFGGGGGGGGGGGGGGGGGGGGGGGGGGGGGGGGGGGGGGGEGGGGGGGGGGGGGGGGGGGGFGFGGGGGGFGGGGGGGGGGGGGGGGGGGGGGGGGGEGGGFGGGGGGGDGFGGGGGDEGGGGGGGGGGGGGEGGGGGGGEEGGGGGGGGGGGGFFFFGEGEGCGGCGGGGGCFGDCEGGG:?DFFGGGGGGF759>BFDECEG:FFG4:?
@M00200:205:000000000-AKKM3:1:1101:22881:5591 1:N:0:1
ATTGGGTTTAAAGGGCTCGTAGGCGGTTTGTCACGTCGGGAGTGAAAACTCGGGGCTTAACCCCGAGCCTGCTTCCGATACGGGCAGACTAGAGGTATGCAGGGGAGAACGGAATTCCTGGTGTAGCGGTGAAATGCGCAGATATCAGGAGGAACACCGGTGGCGAAGGCGGTTCTCTGGGCATTACCTGACGCTGAGGAGCGAAAGTGTGGGGAGCGAACAGGATTAGATACCCTAGTA
+
GGGGGGGGGGGGGGGGGGGGGGGGGGGGGGGGGGGGGGGGGGGGGGGGGGGGGGGGGGGGGGGGGGGGGGGGGGGGGGGGGGGGGGGGGGGGGGGGGGGGGGGGGGGGGGGGGGGGGGGGGGGGGGGGGGGFGGGGGGGGG7FGGGGGGGGGGGGGGGGGGGGGGGGGGGGGGGGGGGGGGGGGGGGGGGFGGGGGEGGGGGGGGGGGFGGGGGBGFGEGGGGF0CGFFFFGGFGGFFFE
@M00200:205:000000000-AKKM3:1:1101:10750:5593 1:N:0:1
ACTGGGCTTAAAGCGTGTGTAGGCGGACCGTTAAGTGCCCGCGTGAAATCCCCCGGCTCAACCGGGGAACGGCCGGGCATACTGGCGGTCTTGAGCGATCCAGGGGTCATCGGAACAAACGGTGGAGCGGTGAAATGCGTAGATATCGTTTGGAACGCCGACGGTGAAAACAGATGACTGGGGATCCGCTGACGCTGAGACACGAAAGCCAGGGGAGCAAACGGGATTAGATACCCCCGTA
+
GGGGGGGGGGGGGGGGGGGGGGGGGGGGGGGGGGGGGGGGGGGGGGGGGGGGGGGGGGGGGGGGGGGGGGGGGGGGGGGGGGGGGGGGGGGGGGGGGGGGGGGGGGGGGGGGGGGGGGGGGGGGGGGGGGGGGGGGGGGGGGGGGGGGFFGGGGGGGGGGGGGGGGGFGGGFG6FGGGFGGGDECFEFGDGGGGGGGEGGGGGCGGGG:CDFF>@GDEGGGGGGFGG1?FA*<<8DFFFE9
@M00200:205:000000000-AKKM3:1:1101:8652:5597 1:N:0:1
ATTGGGCGTAAAGGGCGCGTAGGCGGCGCGACAAGGCGGCGGTGAAAGTCCGGGGCTCAACCCCGGATCGGCCGTGGCGACTGTCGTGCTTGAGCACAGTAGAGGCGGGTGGAATTCCGGGTGTAGCGGGGGAATGCGTAGAGATCCGGAAGAACACCGGTGGCGAAGGCGGCCCGCTGGGCTGTGGCTGAAGCTGAGGCGCGACAGCGTGGGGAGCCAACAGGATTAGATACCCCAGTAAGA
+
GGGGGGGGGGGGGGGGGGGGGGGGGGGGGGGGGGCGGGGGGGGGGGGGGGGGGGGGGGGGDFGGGGGGGGGFGGGGGGGGEGGGGGGGGGGGGGGGGGGGGGGGGGGGGEBF:FCFFFFEG8E/:9,:E*:C/A>E:1*/:?FE7CCCG;EG>CGFECGG*?E8C8CGEFGG*85/*2:EG5FE>6F;7D:+9+*22AF=E3E8EED4E=?GGG><:*+;*/:>6<:7@FAG+<8F>.)<7)5
@M00200:205:000000000-AKKM3:1:1101:19930:5603 1:N:0:1
ACTGGGTATAAAGGGTGCGTAGGCGGTCTTGTGCGTCGGTGCTGAAAGCGCCCGGCTTAACCGGGCGAGGCGTGCCGATACGACGAGACTAGAGGGGCAGCGAGGGTGGCGGAACTCCTGGTGTAGTGGTGAAATGCGTAGAGATCAGGAAGAACACCCGTGGCGCAAGCGGCCACCTGGCTGCCAACTGACGCTGAGGCACGAGAGCGTGGGGAGCGAACCGGATTAGATACCCCCGTA
+
GGGGGGGGGGGGGGGGGGGGGGGGGGGGGGGGGGGGGGGGGGGGGGGGGGGGGGGGGGGGGGGGGGGGGGGGGGGFGGGGGGGGGGGGGEEGGGGGGGGGGGGGGGGGGGGGGGGGGGFGGFGGGGGGGFGGGGFGGD7CGGGGDGFFGGFFGGGGG>FF@FGDGGGC>GGDEEGGGGGFCFEGFFEG?<C@EGCEGGGGGFGGGGGGGCEEGC@DDEGGDDGGF3*8F=)2+<8<>BDG
@M00200:205:000000000-AKKM3:1:1101:9474:5604 1:N:0:1
ACTGGGTATAAAGGGCGCGTAGGCGGTTTGCTAAGTCACTTGTGAAATCCCGGTGCTCAACGCCGGGGCTGCAGGTGAGACTGGCAGACTGGAGCTCGGTAGAGGCGAATGGAATTCCCGGTGTAGCGGTGGAATGCGTAGATATCGGGAAGAACACCGGTGGCGAAGGCGGTTCGCTGGGCCGATGCTGACGCTGAGGCGCGAAAGCTAGGGTAGCGACCGGGATTAGATACCCGTGTA
+
GGGGGGGGGGGGGGGGGGGGGGGGGGGGGGGGGGGGGGGGGGGGGGGGGGGGGGGGGGGGGGGGGGGGGGGGGGGGFGGFGGGGGGGGGGGGGGGGGGGGGGGGGGGDGGGGGGGGGGGGDGGGGGGGGGGGGGGGGGGGGGGGGGGDGGGDGFGGGGGFGGGGGGDGGGGGGGGGGGGGDGGGGGGGGGGGGDDGCGFGGGGG5EDFGGGCGGFGFGEGGGCGFGG?@*6CFCCGEEFG
@M00200:205:000000000-AKKM3:1:1101:7992:5616 1:N:0:1
ATTGGGTTTAAAGGGCGCGTAGGTGGCCACTATAAGGCCGCGGTGAAAGTTCGGGGCTCAACCCTGAATCGGCCGCGGCGACTGTAGGGCTTGGGCACCGTAGAGGCAGATGGAATTCCGGGTGTAGCGGTGGAATGCGTAGAGATCCGGAAGAACACCAGTGGCGAAGGCGGTCTGCTGGGCGGTGGACTCGTAAGAGTCCAATAGCCGACACTGAGGCGCGACAGCGTGGGGAGCAAACAGG
+
GGGGGGGGGGGGGFGGGGGCGGGCFGGGGGGGGGGD<FFGGGGGGCGGEFEFGGGGGCFGGGGGFGGCEEC:@FCEEEGG@FGDFFFCFGGEGGGGGGGGGGC+>CFEEFCF@CFEACFGGGGEGFGCCFCFFCF9FFF8FGGGEGDCCFCFFGGGDFGGGGFGDG8E<@FECEEGFG@CFCFDGCC8FGF68>D=F:ECGFGGGFFGFD*21:)29?FG57:D>GG:7><DCC87>FF69::6
@M00200:205:000000000-AKKM3:1:1101:13234:5634 1:N:0:1
ACTGGGCGTAAAGTGTGCGCAGGTGGCCGCGCAAGTCGAGTGTGAAATCCCCGGGCTTAACTTGGGAATTGCGCTCGAAACTACGTGGCTGGAGTGTGGCAGAGGGAGGTGGAATTCCACGTGTAGCGGTGAAATGCGTAGAGATGTGGAGGAACACCAATGGCGAAGGCAGCCTCCTGGGCCAACACTGACACTCATGCACGAAAGCGTGGGGAGCAAACAGGATTAGATACCCCTGTA
+
GGGGGGGGGGGGFGGGGGGGGGGGGGGGGGGGGGGGGGGGGGGGGGGGGGGGGGGGGGGGGGGGGGGGGGGGGGGGGGGGGGGGGGGGGGGGGGGGGGGGGGGGGGGGGGGGDGFGGGGGGGGGGGGGGGGGGGGFGGGGGGGGGGGGGGGGGCFCGGGGCFFFGECFGGGGGFGGGGCEFGGEGGFGCFGGGGGFFFGGGGGGGDGFGGGGGGEGEFG?FCGGFGG?FFDGGGGFFFFF
@M00200:205:000000000-AKKM3:1:1101:12667:5636 1:N:0:1
ACTGGGTTTAAAGGGCGCGTAGGCGGCCATCTAAGTCAGACGTGAAATCCCCCGGCTTAACCTGGGAACTGCGTCTGATACTGGACGGCTCGAGTTTGGGAGAGGGATGTGGAATTCCAGGTGTAGCGGTGAAATGCGTAGATATCTGGAGGAACACCGGTGGCGAAGGCGGCATCCTGGACCAACACTGACGCTGAGGCGCGAAAGCTAGGGGAGCAAACAGGATTAGATACCCCTGTAAGA
+
GGGGGFFFGAAFFGGD@FFFGCCGEGGGGGGGGGGGGGGGGGFGGGGGGGGCFC:FCFEFFGGGGEGGGGGGGGGGGGGGFFAFFGDCGGGGCFFGGGGDACEGDECFGGFGGGCFGFFFF>FFFGFGD@F7CFEFGGGGGDAF;CEF93DF:7FCCGGGGGGCE:7F@GGGEGGGGGGFGGCGGGFEF=C@527:CFG5CDGGEGGD@F6*;*7C>=*<4CEG?CC?F?9FG6<53<@FCA)
@M00200:205:000000000-AKKM3:1:1101:6698:5637 1:N:0:1
ACTGGGTTTAAAGGGCGCGTAGGCGGGATGGCAAGTCAGTCGTGAAATCTCTCGGCTCAACCGAGAAACGTCGGCTGATACTGCCGTTCTTGAGGGATGCAGAGGAGACTGGAATTCCCGGTGTAGCGGTGAAATGTGTAGAGATCGGGAGGAACACCGGTGGCGAAGGCGGTCTGCTGGGCAGTTTCTGACACTGATGCGCGACAGCGTGGGGAGCAAACAGGATTAGATACCCCGGTA
+
GGGGGGGGGGGGGGGGGGGGGGGGGGGGGGGGGGGGGGGGGGGGGGGGGGGGGGGGGGGGGGGGGGGGGGGGGGGGGGGGGGGGGGGGGGGGGGGGGGGGGGFGGGGGGGGGGGGGEGGGGFEFGGGGGFGGGGGGGGGGGGGGGGGGGGGGGGGGGGGEFGGGEGGGGGGGG58EFGGFGFGGGGGGGGGGGGGGGGGGGDECGEDGGCEGGEDDDGGFFGGF04C<?FAFGFFCBD>E
@M00200:205:000000000-AKKM3:1:1101:15723:5645 1:N:0:1
ATTGGGTATAAAGGGCGCGTAGGCGGCTCAGGCAAGGCCGTGGTGAAAGCCCGGGGCTCAACCCCGGGTCGGCCGTGGCGACTGCCGGGCTCGAGCACTGTAGGGGCGGGTGGAATTCCGGGTGTAGCGGTGGAATGCGTAGAGATCCGGAAGAACACCGGTGGCGAAGGCGGCCCGCTGGGCAGTGGCTGACGCTGAGGCGCGACAGCGTGGGGAGCAAACAGGATTAGATACCCTTGTA
+
GGGGGGGGGGGGGGGGGGGGGGGGGGGGGGGGGGGGGGGGGGGGGGGGGGGGGGGGGGGGEFFFGGGGGGGGGGGGGGGGGGGGGGGGGGGGGGGGGGGGGGGGGGGGGGGGGGGFFGGGGGEEGGGGGGGGGCGFFGGEEGGGGGGGGGGGGGGGGGGGGGGGGGGGG*ACDGEGGGDCEGGGGGGCCDGGGGGEGGGGGGDE>E3<FGGGGGEC@DGGGGGF6<74FF<CC7EG?FFFG
@M00200:205:000000000-AKKM3:1:1101:25460:5652 1:N:0:1
ACTGGGTGTAAAGGGCGCGTAGGTGGCGGCATAAGGCTGTGGTGAAAGTCTGGGGCTCAACTCCAGATCGGCCGCGGCGACTGTGTCGCTTGGGCACCGTAGAGGCAGATGGAATTCCGGGTGTAGCGGTGGAATGCGTAGAGATCCGGAAGAACACCAGTGGCGAAGGCGGTCTGCTGGGCGGTGAGCTCGCGAGAGCTCAATAGCCGACACTGAGGCGCGACAGCGTGGGGAGCAAACAGGG
+
GGGGGGGGGEEGEFCFEGGGGGGGGGGGGGGGG,EFGGGGGGGGCGGFFGGGEGGGDFGGGGCFGGGGGG:FGDGGGGGGGGGDGGGEGGGGGGGFGFGDFGGGGGGGGFDGGCCGGGFEGG@FGGFEGGGE7>FGGGGGGGFG?,?<FGGGGGGEFGGGGFFGEG7C@FGEGGGGGGGGEGCEGGCCEFGGGGGDCEC7CFFFCFC7CEE58<=FFGGCGGGGBCF>D@9DE5C<>?FGFF?(
@M00200:205:000000000-AKKM3:1:1101:15835:5664 1:N:0:1
ATTGGGCATAAAGGGTTGGTAGGTGGTCTTGTTTGTCTAGGGTGAAATCCCATGGCTTAACTGTGGAAGTGCCCTAGAAACGGCAAGACTAGAGTCCTAGAGGGGTTCGTGGAATTCCCGGTGTAGCGGTGAAATGCGTAGAGATCGGGAGGAACACCAGCGGCGAAGGCGGCGAACTGGATAGGCACTGACACTCAACAACGAAAGCGTGGGGAGCAAACAGGATTAGATACCCGGGTA
+
GGGGGGGGGGGGGGGGGGGGGGGGGGGGGGGGGGGGGGGGGGGGGGGGGGGGGGFCFFFGGGGGGGGGGGGGGGGFFCFGGGGGGGCFFGGFGGGGGGFFGGGGGGGGGGGGG<FDGGCFGFGGFCGGGGEGGGFCGGGGGDGGGGGCCEGEGGGGGGGGGGFCCEEGGFGD>EEGD5FGDDFGGGGFGG7@FFGFFGGGCGCFEGGGCEGGD5<G@FFFG7CCBG7<==ACGFF3:)0>
@M00200:205:000000000-AKKM3:1:1101:12385:5704 1:N:0:1
ACTGGGTTTAAAGGGCGCGTAGGCGGCTTGGTCAGTCCCGTGTGAAATCCCTCGGCTCAACTGAGGAACTGCACGGGAAACTGCCTGGCTTGAGTTCGGGAGAGGGAAGCGGAATTCCGGGTGTAGCGGTGAAATGCGTAGATATCCGGAGGAACACCGGTGGCGAAGGCGGCTTCCTGGACCGACACTGACGCTGAGGCGCGAAAGCTAGGGGAGCAAACGGGATTAGATACCCTGGTA
+
GGGGGGGGGGGGGGGGGGGGGGGGGGGGGGGGGGGGGGGGGGGGGGGFGGGFGGGGGGGGGGGCGGGGGGGGGGGGGGGGGGGGGGFFGGGGGGGGGGGDGGGGGGGGGGGGGGGGGGGEGGGGGGFGGGGGGGGGGGGGGGGGGFGGGGGGGGGGGGGGGGGGGGGGGGG@EDG7FGGGGGGCCEGGGGGGGGDGEGGGEGEGEGGG?<FGGG)9DGGGGGGGFGGF@FACCEG*7<?G
@M00200:205:000000000-AKKM3:1:1101:14295:5709 1:N:0:1
ATTGGGTTTAAAGGGTGCGTAGGCTGTGCGGAAAGTTAGGTGTGAAATCCCCCGGCTCAACCGGGGAATTGCGCTTAAAACTACCGTGCTAGAGGAATACAGAGGTGAGCGGAACTTCGGGTGGAGCGGTGAAATGCGTTGATATCCGAAGGAACACCGGTGGCGAAAGCGGCTCACTGGGTATTTTCTGACGCTGATGCACGAAAGCTAGGGGAGCAAACGGGATTAGATACCCGAGTA
+
GGGGGGGGGGGGGGGGGGGGGGGGGGGGGGGEGFGFGGGGGGGGGGGGGGGGGGGGGGGGGGGGGGGG?FGGGGGGGGGGGGGGGGGGGGGGGGGGGGGGGGGGGGCGGGGGGGGGGGGGGGGGGGGGGFGGGGGGGGGGGGGGGGGGGGGGGGGGGGGGGGGGGGGGGGGGGGGGGFFFFGGGGFFFGGG78ECEGGGGGGGG8EGGGGGGGGFGBGGGGGGD?GGFFFAGGFCCF><C
@M00200:205:000000000-AKKM3:1:1101:24076:5713 1:N:0:1
ATTGGGTTTAAAGGGTGCGTAGGCGGTCGGGTAAGTCTGATGTGAAATCTCCGAGCTTAACTCGGAAATGGCATTGGATACTATTCGGCTGGAGAGTTGGAGGGGGGACTGGAATACTTGGTGTAGCAGTGAAATGCGTAGATATCAAGTGGAACACCAGTGGCGAAGGCGAGTCCCTGGACAACTTCTGACGCTGAGGCACGAAAGCTAGGGGAGCAAACAGGATTAGATACCCCAGTA
+
FGGGGGGGGGGGGGGGGGGGGGGGGGGGGGGGGGGGGGGGGGGGGGGGGGGGGGGGGGGGGGGGGGGGGGGGGGGGGGGGGGGGGGGGGGGGGGGGGGGGGFGGGGGGGGGGGGGGGGGGGGGGGFGGGGGGGGFGGGGGFGGEFGGCFGGGGGGGGGCGGGGGGGEEEGGGGGGGGGGGGGGFFGFFFGGGGGGDDGGGGGGGDGGGGGG6EDBGFGEGGGGGFGG<FFFF:CCFFF?F
@M00200:205:000000000-AKKM3:1:1101:25737:5737 1:N:0:1
ACTGGGCTTAAAGGGCGCGTAGGCGGCCGATTAAGTCGGGGGTGAAAGCCTGTGGCTCAACCACAGAATTGCCTTCGATACTGGTTGGCTTGAGACCGGAAGAGGACAGCGGAACTGCGAGTGTAGAGGTGAAATTCGTAGATATTCGCAAGAACACCAGTGGCGAAGGCGGCTGTCTGGTCCGGTTCTGACGCTGAGGCGCGAAAGCGTGGGGAGCAAACAGGATTAGATACCCGGGTA
+
GGGGGGGGGGGGGGGGGGGGGGGGGGGGGGGGGGGGGGGGGGGGGGGGGGGGGGGGGGGGGGGGGGGGGGGGGGGGGGGGGGGGGGGGGGGDGGGGGGGGGGGGGGGGGGGGGGGGGGGGGGGGGGGGGGGGGGGGGGGGGGGGGGGGGGGGGGGGGFGGGGGGGGGGGGGGGGGGGGGGGFGGGEG5EGGGGGGGDGGGGGGGG=5CE=EGGGD<>F;FFGGG6FG?FFFGGGDDED5C
@M00200:205:000000000-AKKM3:1:1101:24842:5741 1:N:0:1
ATTGGGTATAAAGGGTGCGTAGGCGGATCCGCAAGCGTCTTGTGAAAGCCCCCGGCTCAACCGGGGAACAGCGGGGCGAACTGCGGGTCTTGAGGCAGGTATGGGTCGCCGGAACAGTAGGTGGAGCGGTGAAATGCGTAGATATCTACTGGAACGCCGATGGTGAAGACGGGCGACTGGGCCTGTCCTGACGCTGAGGCACGAAAGCGTGGGGAGCAAACAGGATTAGATACCCGTGTA
+
GGGGGGGGGGGGGGGGGGGGGGGGGGGGGGGGGGGGGGGGGGGGGGGGGGGGGGGGGGGGGGGGGGGGG,FGGGGGGGGGGGGGGGGGGGGGGGGGGGGGGGGGGGGGGGGGGGGGGGGGGGGGGGGGGGGGFGFGGGGGGGGGGGGGGGGGGGGGGGGGGGGGGG?CFGGGGGGGGGEGGGGGGGGGGGGGGGGCEGGGGGGG5EDGGGGGGGFGE5CFFFG::DD<??>GG8EGFFFG
@M00200:205:000000000-AKKM3:1:1101:11654:5765 1:N:0:1
ACTGGGTGTAAAGGGCGCGTAGGCGGGCTGTCAAGTCTGGGGTGAAATCCCACGGCTCAACCGTGGAACTGCCTTAGATACTGACGGCCTCGAGGGAGATAGGGGCGAGCGGAACTGTGAGTGGAGCGGTGAAATGCGTTGATATTCACAGGAACTCCGGTGGCGAAGGCGGCTCGCTGGATCTTTTCTGACGCTGAGGCGCGAAAGCTAGGGGAGCAAACGGGATTAGATACCCCCGTA
+
GGGGGGGGGGGGGGGGGGGGGGGGGGGGGGGGGGGGGGGGGGGGGGGGGGGGGGGGGGGGGGGGGGGGGGGGGGGGGGGGGGGGGGGGGGGGGGGGGGGGGGGGGGGGGGGGGGGGGGGGGGGGGGGGGGGGGGGGGGGGGGGCFGGFGGFC<FGGGGGGGGGGGG8:FFGGGGGGGGEEFCFGGGGGG7?FCECEGGGGGGGGGGGGGFGGFEDGECGGGGGG6DGBFFBGGGGFFE3:
@M00200:205:000000000-AKKM3:1:1101:18381:5796 1:N:0:1
ACTGGGTATAAAGGGCGTGTAGGCGGTCAGGTAAGTGTGATGTGAAATCCCTCGGCTCACCCGAGGACCGGCATCGCATACTGCTTGGCTTGAGTACGGGAGAGGATGTGGGAATTCCTGGTGTAGCGGTGAAATGCGTAGATATCAGGAGGAACACCGGTGGCGAAGGCGCACATCTGGCCCGATACTGACGCTGAGGCGCGAAAGCTAGGGGAGCAAACGGGATTAGATACCCCAGTAAGA
+
EFGGFFFGGGFFGGEGGGGGGGGGGEFGCGGAFGGFGGGGGGGGGGGGGGGGGGGGGGGGGGGGGGGGGGGGGGGGGEGFGGGGGGFDGGGGGGGDGEGGEEFFEGGGGGGGGCFGGGGGGGFGGGGGGGGGGEDGGGGGGGGGGGGGFGGGEFGGGGGGGGGGGGGGGGGGDGGGGGGEFGGGGGGGGGFGGGGGDGFGGD7EGCGGFFGFCE3C:C6CGGGG?3>>F6:CFGGGF>6:?9A
@M00200:205:000000000-AKKM3:1:1101:21212:5799 1:N:0:1
ATTGGGTATAAGGGCGCGTAGGTGGCGGCATAAGGCCGTGGTGAAAGTCCGGGGCTCAACTCCGGATCGGCCATGGCGACTGTGTCGCTGGGGCACCGTAGAGGCAGATGGAATTCCGGGTGTAGCGGTGGAATGCGTAGAGATCCGGAAGAACACCAGTGGCGAAGGCGGTCTGCTGGGCGGTGAGTCCGTGAGGACTCAATAGCCGACACTGAGGCGCGACAGCGTGGGGAGCAAACAGGAT
+
GGGGGGGGGGGGGGGGGGGGGGGGFGGGGGGGGGDGGGGGGGGGEG9FGGGGGGGGGGGGGGGGGGGGGGGGGGGGGGGGGGGGGGGGGGGGGGEGGGGGGGGGGGGFGGGGGFGGGGGGGGGGFGGEGGGE:FGGGGCEEGGGGGGGDEEF:FEGFGFFGFGGEGDGGGGGGGGGGGF>FEDEEDGFGGGGGGDFCFGGGGFFGGGGEGGGGGFGFGGGGCEGFGGFE>9<;?CGFFFFG:(.
@M00200:205:000000000-AKKM3:1:1101:15500:5808 1:N:0:1
ATTGGGTATAAAGGGCGCGTAGGTGGCCACTATAAGGCCGCGGTGAAAGTTCGGGGCTCAACCCCGAATCTGCCGCGGCGACTGTAGGGCTTGGGCACTGTAGAGGCAGATGGAATTCCGGGTGTAGCGGTGGAATGCGTAGAGATCCGGAAGAACACCAGTGGCGAAGGCGGTCTGCTGGGCAGTGGGAGCGCAAGCTCCTCTTAGCCGACACTGAGGCGCGACAGCGTGGGGAGCAAACAGG
+
GGGGGGGGGGGGGGGGGGGGGGGGGGGGGGGGGGGGGGGGGGGGGGGGGGGGGGGGEGGGFGGGGGGGGGGGGGGGGGGGGGGGGGGGGGGGGGGGGGGGGGGCGGGGGGGGGGFGGGGGGGGGGGGGGGGGGGGGGGGGGGGGGGGGGGGGGGGGGGGGGGGGGGGGGGGGGGGGGDFGGGGGGGGGGFGDGGGGGGGGGGGGGGGGGGGGGGFGFGGGGGGGFGG?FFFDGGGGEFFFGFB:
@M00200:205:000000000-AKKM3:1:1101:15838:5853 1:N:0:1
ATTGGGTTTAAAGGGAGCGTAGGCGGATAGTTTAGTCAGAGGTGAAAGCCCAGGGCTCAACCTTGGAATTGCCTTTGATACTGGCTATCTTGAGTATGGAAGAGGTATGTGGAACTCCGAGTGTAGAGGTGAAATTCGTAGATATTCGGAAGAACACCAGTGGCGAAGGCGACATACTGGTCCATTACTGACGCTGAGGCTCGAAAGCGTGGGGAGCAAACAGGATTAGATACCCGTGTA
+
GFGGGGGGGGGGGGGGGGGGGGGGGGGGGGGGGGGGGGGGGGGGGGGGGGGGGGGGGGGGGGGGGGGGGGGGGGGGGGGGGGGGGGGGGGGGGGGGGGGGGGGGFGGGGGGGGGGGGGGGGGFFGGGGGFC<FGGEGGGFGGGGGEGGGGGGGGGGGGGGGGGGGGGGGGGGGGGGGGFGGGGGGFGGGFGGGGDEEGGCFGGGGGGGGGGGGGFGFGGFGGGGFGG@FFFGFGGGFFAE
@M00200:205:000000000-AKKM3:1:1101:23683:5873 1:N:0:1
ACTGGGTATAAAGGGCGCGTAGGCGGCTTTGCAAGTGACGGGTGAAATCCCTCGGCTTAACCGAGGAACTGCCTGTCAGACTGTGAGGCTTGAGACCGGGAGAGGTGAGTGGAATTCCCAGTGTAGCGGTGAAATGCGTAGATATTGGGAGGAACACCAGTGGCGAAGGCGGCTCACTGGACCGGAACTGACGCTGAGGCGCGAAAGCGTGGGGAGCAAACAGGATTAGATACCCCCGTA
+
GGGGGGGGGGGGGGGGGGGGGGGGGGGGGGGGGGGGGGGGGGGGGGGGGGGGGGGGGGGGGGGGGGGGGGGGGGGGGGGGGGGGGGGGGGGGGGGGGGGGGGGGGGGGGGGGGGGGGGGGGGGGGGGGGGGGGFGGGGGGGGGGGGGFFFGEGGGGGGGGGGGGGGGGGGGGGGGGGGGGGGGGGGGGGGFFGGCEGGGGGGGCEGGFEGECEEEDFGGGFGGFFG7?FFFGG6CG@<>E
@M00200:205:000000000-AKKM3:1:1101:27069:5873 1:N:0:1
ACTGGGCATAAAGGGTAGGTAGGTGGTCTCATTTGTCTGGGGTGAAAGCCTTGAGCTTAACTCAAGAAGTGCCCCAGAAACGGTGAGACTGGAGTCCTGGAGAGGGTCGTGGAATTCCCGGTGTAGCGGTGAAATGCGTAGAGATCGGGAGGAACACCAGAGGCGAAAGCGGCGACCTGGACAGGCACTGACACTCAACTACGAAAGCGTGGGGAGCAAACAGGATTAGATACCCTAGTAAGA
+
GGGGGGG6====CCFGC@:;<CFGGGGGGGGGGGGGGGGGGGGGGGGGFGGGGGGGGGGGGGGGGGGGGFFGGFGGGGGGGGGGGCGGGGGGGGGGFGGGGFFGGGGGGGGEGGG?EGGGGGGGGGDFFGGGGG9EFGGGGGGFFGG:F:FFGGGGGGFC>FFECCEEGGG>CGGGGGFEFCFCDDCCFFGCFGFF6CCGGGCEFGGGCCGDGCE<EGGGGGC<10:4@8:7FGGFF4FFF)4
@M00200:205:000000000-AKKM3:1:1101:7839:5917 1:N:0:1
ATTGGGTTTAAAGGGCGCGTAGGCGGGATGGTAAGTCGGTCGTGAAATCCCTCGGCTCAACCGAGGAACGTCGGCCGATACTACCGTTCTTGAGGGATGCAGAGGAGACTGGAATTCCCGGTGTAGCGGTGAAATGTGTAGAGATCGGGAGGAACACCGGTGGCGAAGGCGGGTCTCTGGGCAACTCCTGACGCTGAGGCGCGAAAGCGTGGGGAGCAAACGGGATTAGATACCCCCGTA
+
F9FGCFCGGGGGGGGGGEEEGGGDCEEGGGGGCGFGGCFGGGGGGGGFEGGDGCBEFGGF8ECFECGG8FCE+:>:>C@FGGGGFEGE=DFGG?DCFFGGGGGEFBF,DEGB<BCEFGG>EFDFG9CEFFE*FCCCGFFFFFFCDCC:FEE7FFFFFCE<4C@CCE7F7;CCEE>CFGGGC86*;8CCFFG68AD5/855>C588C3>C:C*?8BDDFG855**33*56*-?E@C*0)85
@M00200:205:000000000-AKKM3:1:1101:8384:5924 1:N:0:1
ACTGGGCGTAAAGTGTGTGTAGGTGGATGTCTAAGTACCTTGTGAAATCCCACGGCTCACCCGTGGAACTGCTTGGTATACTGGATGTCTTGAGCTATCTAGGGGCAGCTGGAACGAACGGTGGAGCGGTGAAATGCGTAGATATCGTTCGGAACGCCAATGGTGAAAACAGGCTGCTGGGGATACGCTGACACTGAGACACGAAAGCCAGGGGAGCAAACGGGATTAGATACCCTAGTA
+
GGGGGGGGGGGGGGGGGGGGGGGGGGGGGGGGGGGGGGGGGGGGGGGGGGGGGGGGGGGGGGGGGGGGGGGFGGGGGGGGGGGGGGGGGGGGGGGGGGGGGEFFEGGDGGGGGGGGGGFGGGGGGGGGGGGGGGGGGGGGGGGGFGEGGGGGGGFGGEGGGGGGGGGGGFGGGGDGGGGGGGGGGGGGGGGEFFGGGFFFGGGGGGGFGGGGGGFGFGCFGDCDFGGFFF3CFCCFF8CG
@M00200:205:000000000-AKKM3:1:1101:26567:5924 1:N:0:1
ACTGGGTATAAAGGGTAGGTAGGTGGTCTTATTTGTCTGGGGTGAAAGCCTTGAGCTTAACTCAAGAAGTGCCCCCGAAACGGTAAGACTAGAGTCTTGGAGAGGGTTGCGGAATTCCCGGTGTAGCGGTGAAATGCGTAGAGATCGGGAAGAACACCCGTGGCGAAGGCGGCTCTCTGGGACGTGACTGACGCTGAGACGCGAAAGCGTGGGGAGCGAACAGGATTAGATACCCCAGTA
+
FGGGGGGGGCGGGGGFGEGEGGGGGGGGGGGGGGGGGGGFEGGGGGGGGGGGGGGGGGGGGDFFFGGFEGGGGGG+@F@FGGDFFGGCGGFCGGGGFGFE8A<,BFFGGGGGGEGGGGGGGGGGFEGDGGGGDFGGGDGGGGGGGGGDGGGGGFGGGGFGGGGGGDG@CGE7BCEF?FFGGGGGG>GG@CFG=EGC=*+<ACGCE=3CGGEGEDBGFGGCGGGG<FDFF?<FFGGFFDFG
@M00200:205:000000000-AKKM3:1:1101:9363:5924 1:N:0:1
ATTGGGCTTAAAGGGTGCGTAGGCGGTCGGGTAAGTCTGACGTGAAATCTTCAAGCTTAACTTGGAAACTGCGTCGGATACTATTCGGCTGGAGGAATGGAGGGGAGACTGGAATACTTGGTGTAGCAGTGAAATGCGTAGATATCAAGTGGAACACCAGTGGCGAAGGCGAGTCTCTGGACATTTCCTGACGCTGAGGCACGAAAGCCAGGGGAGCAAACGGGATTAGATACCCCAGTA
+
GGGGGGGGGGGGGGGGGGGGGGGGGGGGGGGGGGGGGGGGGGGGGGGGGGGGGGGGGGGGGGGGGGGGGGGGGGGGGGGGGGGGGGGGGGGGFGGGGGGGGGGGGGGGGGGGGGGGGGGGGGGGGGGGGGGGGGGGGGGEEGGGGGFGGGGFGGGGGGGGGGGGGGGGG7CDGEGGGGGGGGGGGGGFGGGFGGGGGGFGGGGGGGGGGGGGGD5>DGGGGGEGBDDDFFFGFFCG>EFG
@M00200:205:000000000-AKKM3:1:1101:21993:5925 1:N:0:1
ATTGGGCGTAAAGGGCGCGTAGGCGGCTCGATAAGGCTTGCGTGAAAGTCCGGGGCTCAACCCCGGATCGGCGCGGGCGACTGTTGGGCTGGAGCACGGTAGGGGCAGACGGAATTCCGGGTGTAGCGGTGGAATGCGTAGAGATCCGGAAGAACACCGGTGGCGAAGGCGGTCTGCTGGGCCGGAAGGGGGCAGAGCAATCTGTCCCCGTGCTGACGCTGAGGCGCGACAGCGTGGGGAGCA
+
GGGGGGGGGGGGGGGGGGGGGGGGGGGGGGGGGGGGGGGGGGGGGGGGGGGECGGGGGGGDGGGGGGGGGGGGGGGGGGGGGGGGGGGGGGGGGGGGEGGGGGGGGGGGGGGGGGGGGGGGGDFGGGGGEFGGCFGGGGGGDGGGGGGGGGGGGGGGGGGGGGGGGGGGGGGGGGGGGGCEGGEG>EEDGGGEGG:ECF?CFGG?GCGGEG>CGFGFGG5D<GG?GGF@DBGGGEGE:3:CBF
@M00200:205:000000000-AKKM3:1:1101:17377:5929 1:N:0:1
ACTGGGTTTAAAGGGAGCGTAGGTGGTCGGGTAAGCCCCGCGGGAAAGCTCCAGGCTTAACCTGGAAAGGTCGCGGGGGACTGCTCGGCTAGAGGACGGGAGAGGAGCGCGGAATTCCCGGTGTAGCGGTGAAATGCTTAGATATCGTCAAGAACACCGATAGTGAAGACAGCTAACTAAGCTTTAACTGACGCTGAGGCACGAAAGTGTGGGGATCAAACAGGATTAGATACCCCCGTAAGCT
+
GGGGGGGGGGGGGGGGGGGGGGGGGDGGGGGGGGGGGGGGGGGDFGGGGGGGGGGGGGGGGGGGGGG<FGGGGGGGDEGGGGGGGGGGGGGGFGGDGGGG:CGGEGGGGGGGGGGGGGGGGGGG?FGGGGGGCFGGGGGCEFFCCFGGGGGGFGGFGGGGGGGGF?EG9C+AFGGGGGGGGGGGEGFGGGGGGGGGGDCECFDEGGGFEG?>8E>DFFDCD<671DF>FFFGGGGC>DECD0))
@M00200:205:000000000-AKKM3:1:1101:24665:5940 1:N:0:1
ATTGGGCGTAAAGGGAGCGTAGGCGGATAGTTTAGTCAGAGGTGAAAGCCCAGGGCTCAACCTTGGAATTGCCTTTGATACTGGCTATCTTGAGTATGGAAGAGGTATGTGGAACTCCGAGTGTAGAGGTGAAATTCGTAGATATTCGGAAGAACACCAGTGGCGAAGGCGACATACTGGTCCATTACTGACGCTGAGGCTCGAAAGCGTGCGGAGCAAACCAGATACGATACCCCAGTA
+
GGGGGGGGGGGGGGGGGGGGGGGGGGGGGGGGGGGGGGGGGGGGGGGGGGGGGGGGGGGGGGGGGGGEGGGGGGGGGGGGGGGGGGGGGGGGFGGGGGGGGFGGGG<FGGGGGGGFGGGGGFGEGGGGGGGGGGGGGGEGGEGGGGGGGG=FGGCGF>FGGGGGGGGGGGEGGGGGGGGFGGGFFFFFGGGGDGG>CFGGGGEGGGD;E5**4::CB5BCCF**(0+)02//4331)09<
@M00200:205:000000000-AKKM3:1:1101:15325:5944 1:N:0:1
ATTGGGCTTAAAGGGTTCGTAGGTGGCCACTTAAGTCAGACGTGAAATCCCTCAGCTTAACTGGGGAACTGCGTCTGATACTGAGTGGCTTGAGTGCAGGAGAGGGATGCGGAATTCCAGGTGTAGCGGTGAAATGCGTAGATATCTGCAGGAACACCGGTGGCGAAGGCGGCATCCTGGATCGGTATTGACGCTGAGGAGCGAAAGTGTGGGGAGCGAACAGGATTAGATACCCTCGTAAGA
+
FGGCCGGGGGFGGGGGGGGGGGGGGGGGGGGGGGGGGGGGGGGGGGGGGGGGGGGGGGGGGFFGGGGGFGGGDGGGGGGFGGFFGGGGGGGG8CFGGGFGEEFGGGGGGGGGEGGGGGGFGFGEFFFGGGGGG9FFGEGGGGGGGGGGGGGGGGDGGGGGGGGGGGGGGGGGGDEG?FGGFGGGDG5EFGFFEEGGGGGFGGGCE57+5<<FGGFGFGGGGGGG?G*8?FBFFCFDFFFDG?D
@M00200:205:000000000-AKKM3:1:1101:8775:5950 1:N:0:1
ATTGGGTTTAAAGCGTGTGTAGGCGGGTCGTTAAGTGCCTTGTGAAATCCCACAGCTCACCTGTGGAACTGCTTGGCATACTGGCGATCTTGAGCCACTTAGGGGCAACCGGAACAAACGGTGGAGCGGTGAAATGCGTAGATATCGTTTGGAACGCCAATGGTGAAAACAGGTTGCTGGGAGTGCGCTGACGCTGAGACACGAAAGCCAGGGGAGCAAACGGGATTAGATACCCCAGTA
+
GGGGGGGGGGFGGGGGGGGGGGGGGGGGGGGGGGGGGGGGGGGGGGGGGGGGGGGGGGGGGGGGGGGGGGGGGGGGGGGGGGGGGFGGGGGGGGGGGGGGGGGGGGGGGGGGGGGGGGGGGGGGGGGGGGGGGGGGGGGGGGGGGGGFGGGEGGGGGGGGGGGGGGGGGGGGGGGGGGGGGDGGGGGGGGGGGGGGGGGGGGGGGGGGGGGGGGFD>GGGGGGGFGGFFFFGGCGGDFFG
@M00200:205:000000000-AKKM3:1:1101:17694:5951 1:N:0:1
ACTGGGTTTAAAGCGCGTGTAGGCGGCCTGGTAAGTCCGTTCTGAAAGCCTGGGGCTCAACCCCAGGAGGCGGATGGATACTGTCAGGCTCGAGTTCGGAAGAGGCGAGTGGAATTCCCGGTGTAGCGGTGAAATGCGCAGATATCGGGAGGAACACCAATGGCGAAGGCAGCTCGCTGGGACGTTACTGACGCTGAGACGCGAAAGCGTGGGGAGCAAACAGGATTAGATACCCGGGTA
+
GGGGGGGGGGGGGGGGGGGGGFGGGGGGGGFGGGGGGGGGGGGGGGGFFGGFGGGGGGGGGGGGGGFGGGGGGGGGGGGGGGGGGGGGGFGGGGGGGGGGGGFGGGGGGGGGGGGGGGGGGGGGGGGGGCFGFGGGGGGGGGGGGGGGGEFEGCFGGGGGGGGGDGGGGGGCEGGGGDGGGGGGCCFEGDDGD5DE**+AEG*:CCCFEEEEE>5)75EG57@D?GG2*/6:?C8350.C
@M00200:205:000000000-AKKM3:1:1101:23221:5965 1:N:0:1
ACTGGGCTTAAAGCGCGTGTAGGCGGTGATGTATGTCGGGTGTGAAAGCCCTCAGCTTAACTGAGGAAGTGCGCCCGAAACTACATCGCTAGAGTGCCGGAGAGGGTGGCGGAATTCCCGGTGTAGAGGTGAAATTCGTAGATATCGGGAGGAACACCAGTGGCGAAGGCGGCCACCTGGACGGACACTGACGCTGAGACGCGAAAGCGTGGGTAGCAAACAGGATTAGATACCCTGGTA
+
GGGGGGGGGGGFGGGGGGGGGGGGGGGGGGGGGGGGGFGGGGGGGGGGGGGGGGGGGGGGGGGGGGGGFGGGGGGGGGGGGGGGGGGGGGGGGGGGGGGGGGGGGGGGGGGEGGGGGGGGGEGGGGGGGGCGGGGGGFGGGGGGGGGGGGGGGGGGGGGGGGGEEC8FGGGGGEEFGGGGGGGGGGGGGGGGGGGDEFCFGGGG5CGGGGGGDCFGFCE6CFGC(CD>?F2FFFCFFF:F
@M00200:205:000000000-AKKM3:1:1101:8275:5981 1:N:0:1
ACTGGGCATAAAGGGTGCGTAGGTGGTCGGGTAAGTCTGATGTGAAATCTCCAAGCTCAACTTGGAAACTGCATCGGATACTATTCGGCTTGAGGGTTGGAGGGGGGACTGGAATTCCCGGTGTAGCGGTGAAATGTGTAGAGATCGGGAGGAACACCGGTGGCGAAGGCGGGTCTCTGGGCATTTCCTGACGCTGAGGCGCGAAAGCGTGGGGAGCAAACGGGATTAGATACCCGAGTA
+
GGGGGGGGGGGGGGGGGGGGGGGGGGGGGGGGGGGGGGGGGGGGGGGGGGGGGGGGGGGGGGGGGGGGGGGGGGGGGGGGGGGGGGGFGFFGGGGGFGGGFGGGGGGGGGGGGGGGGGGGGGGGGGGGGGGGGGGGGGGGGGGGGGFGGGGGGGGGGDDEGGGGGGGGGGGGEGGCFGGGGGGGGGGGGGGGDGGGGGGGGGGGGGGGGEGGGGFDBGGGGG5DFGD7FFBGGGGD))<F
@M00200:205:000000000-AKKM3:1:1101:24204:5993 1:N:0:1
ACTGGGTATAAAGAGCTCGTAGGCGGTTCGGTAAGTCGGGTGTGAAAACTCTGGGCTCAACCCAGAGCCGCCACCCGATACTGCTGTGACTTGAGTTCGGTAGGGGAGCGGGGAATTCCTGGTGTAGCGGTGAAATGCGCAGATATCAGGAGGAACACCAGTGGCGAAGGCGCCGCTCTGGGCCGAGACTGACGCTGAGGAGCGAAAGCGTGGGTAGCAAACAGGATTAGATACCCTTGTA
+
GGGGGGGGGGCGGGFGGGGGGGGGGGGGGGGF8FGGGGGGGGGGGFGFGGGGGGGGGGGGGGGGGGGGGEGCGGGGGGGGGGGGGGGDGGGGGGGGGGGDG8FCCEGGGGG:FEGGGGGGGGGGGGGGEFFGFGGGGGGGGGGGGDGFGGFGGGGGFGGEGGGGGGE:CGCEEGGG>EGCFGGGGGGGGGGGGGGDE8C56<FG1:<DGGGEGGEG5<FE<CFG:<*:?@2:CCF*9;FG*
@M00200:205:000000000-AKKM3:1:1101:19573:5993 1:N:0:1
ATTGGGCTTAAAGGGCGCGTAGGCGGGTTTGTAAGTCGATTGTGAAAGCCCTGGGCTTAACCCGGGAATGGCAGTCGAAACTGCAAGTCTTGAATGCTCGAGAGGATGGTGGAATTCCTGGAGTAGTAGTGAAATACGTAGATATCAGGAGGAACACCGGAGGCGAAGGCGGCCATCTGGCGAGACATTGACGCTGAGGCGCGAAAGCGTGGGGAGCAAACAGGATTAGATACCCGTGTA
+
FFGFGGGGGGGGGGG7FGGGGGGGGGGFFGGFEGGGGGEFGGGGGGFFGGGG@FGGGGGGGGGGGGGGGFGGGDGGGG7FGGGGGFGGGGGGFGFGCFGE=CGGGAFFG?FGGGGGDDGGGGGGGGCFGGGGGGGFGGGFFGGGGGG93FCGGGGGGGGGEGGGGGGGGGGGGCC@FCCC8E5*33B9CGGGGGDGGGGGDGGGGGGG5:C>EDFGFGFGGCCFBFC27*6FFFGDEEFG
@M00200:205:000000000-AKKM3:1:1101:25121:6005 1:N:0:1
ATTGGGTATAAAGGGCTCGTAGGCGGCCAACTAAGTCAGACGTGAAATCCCTCGGCTTAACCGGGGAACTGCGTCTGATACTGGATGGCTTGAGATTGGGAGAGGGATGCGGAATTCCAGGTGTAGCGGTGAAATGCGTAGATATCTGGAGGAACACCGGTGGCGAAGGCGGCATCCTGGACCAACACTGACGCTGAGGAGCGAAAGCCAGGGGAGCAAACGGGATTAGATACCCTCGTA
+
GGGGGGGGGGGGGGGGGGGGGGGGGGGGGGGGGGGGGGGGGGGGGGGGGGGGGGGGGGGGGGGGGGGGGGGGGGGGGGGGGGGGGGGGGGGGGGGGGGGGGGGGGGGGGGGGGGGGGGGGGGGGGGGGGDGFGGGGGGGGGDGGGGGGGGGGGGGGGGGGGGGGGGC@GGGGEGGGGCGGGGGGGGGGFGGGCG<EGFGDEGGGGGGGGGGGGG3>BGGFCD=C?<C2FFDGFFEGFB>G
@M00200:205:000000000-AKKM3:1:1101:13329:6012 1:N:0:1
ATTGGGTTTAAAGGGTGCGCAGGCGGCGTCGCAAGTCAGGCGTGAAATCCCCGGGCTTAACCTGGGAATTGCACTTGAAACTACGATGCTGGAGTATGGCAGAGGGAGGTGGAATTCCACGTGTAGCGGTGAAATGCGTAGAGATGTGGAGGAACACCGATGGCGAAGGCAGCCTCCTGGGCCAATACTGACGCTCATGCACGAAAGCGTGGGGAGCAAACAGGATTAGATACCCTAGTA
+
FGGGGGGGGGGGGGGGGGDGGGGGGGGGGGGGGGGGGFGGGGGGEFGGGGGGGGGGGGGGGGGGGGGGGGGGGGGGGGGGGGGGGDGFFGGGGGGGGFGGGGGGGGGDGGCGGGGGGGGGGGGGGGGGGGGFGGGGGGGGGGGFFGGFGGGGGFGGGGGGGGGGCEEGGGFGGCFGGGGGFGF>CFCFGGGGGGDDCCDFGGGDGGGFEE>EG8>GDGGDFGGG(4?BFFFFG6@6@FFG
@M00200:205:000000000-AKKM3:1:1101:8263:6014 1:N:0:1
ACTGGGCGTAAAGTGTGCGCAGGTGGCCGCGCAAGTCGAGTGTGAAATCCCCGGGCTTAACTTGGGAATTGCGCTCGAAACTACGTGGCTGGAGTGTGGCAGAGGGAGGTGGAATTCCACGTGTAGCGGTGAAATGCGTAGAGATGTGGAGGAACACCGATGGCGAAGGCAGCCTTCTGGGCCAACACTGACGCTCATGCACGAAAGCGTGGGGAGCAAACAGGATTAGATACCCCCGTA
+
GGGGGGGGGGEGGGGGGGGGGGGGCFGGGGGGFCGGGGGGGGGGGGGGGGGGGGGGGGGGGGGGGGGGGGGGGGGGGGFFGGGGGGGGGGGGGGGGGGGGGGCFGGGGGGGGFFGGGGGGGGGGGGGGGGGGGGGGGGGGGGGGGGGGGGGGGGFGGGDGGGEGGGGGGGGGGGGGGGGGGGFGFG8EGGGGGGGGG?FGGGGGGGGGGGGGGGFGFGGFFFGC?GFFFFAGFGG*<BFG
@M00200:205:000000000-AKKM3:1:1101:24613:6014 1:N:0:1
ATTGGGCATAAAGGGCGCGTAGGCGGCCTGCTAAGTCGGACGTGAAATCCCTCGGCTCAACCGGGGAACTGCGTCCGATACTGGCGAGGCTTGAATCCGGGAGAGGGATGTGGAATTCCAGGTGTAGCGGTGAAATGCGTAGATATCTGGAGGAATACCGGTGGCGAAGGCGGCATCCTGGACCGACATTGACGCTGAGGGGCGAAAGCTGGGGGAGCAAACGGGATTAGATACCCTTGTA
+
@FEFFFFDFGFGGGCFGGGGGEGGGGGGGFGGGGGGGGGGGEGGDCFGGGGG<F7CGG=EEF:7@BEFGFFGGGGGGDDBFGGGGE:FCEGG:F,?FEEFG:::FC++F:@F<FDE<9<EC8:,@8;=B@*@C<,,7D:>FCGC;@9F@,,<*=,:,>B:*=C7=FC*F7*:**22<@:FC6F8C88CCC9CEE35**2**)/8>*738+0*;E>5:=FF4*/345)8**.7+0<CF))37
@M00200:205:000000000-AKKM3:1:1101:19793:6018 1:N:0:1
ACTGGGTATAAAGGGTGCGTAGGCGGCGGGGCAAGTCTGATGTGAAATCCCGGGGCTCAACCCCGGAACTGCATTGGATACTGCCTTGCTTGAGTACTGGAGAGGGAACTGGAATTTACGGTGTAGCGGTGAAATGCGTAGATATCCGGAGGAACACCAGTGGCGAAGGCGCCTTCCTGGCCTAAGACTGACGCTGAGGTGCGAAAGCGTGGGGAGCAAACAGGATTAGATACCCTTGTA
+
GECCFGGGG<FFGG@CCE@FCFGG@:FGGD@G+DFEFGCFAGFDF,??FGGED@:@+<B<FFEGGGCCECE9FGF===5EE?FFFGGGGFGFDGDFFDF<8>B+BFGEFGCF<>DCCGF<FF+@=>FCECE*FGA>FGGEFEC@C,DCCEFCEACF:FFCC:<*8:BBFFGGGG@ECFGGGGF*<CFGGF?CGD<EG>FF7FEDEGDG=1?>CEFGDG;F7*;7<*0)9=A7AC8=4FFG
@M00200:205:000000000-AKKM3:1:1101:8840:6019 1:N:0:1
ACTGGGTTTAAAGAGCTCGTAGGCGGCTGTTCGAGTCGGGTGTGAAACCCCAGGGCTTAACTCTGGGCCTGCATTCGATACTGGGCGGCTTGAGTCTGGTAGGGGGATCTGGAATTCCTGGTGTAGCGGTGGAATGCGCAGATATCAGGAGGAACACCGGTGGCGAAGGCGGGATCCTGGGCCAGTACTGACGCTGAGGAGCGAAAGCGTGGGGAGCAAACAGGATTAGATACCCCCGTA
+
GGGGGGGGGGGGGGGGGGGGGGGGGGGGGGGGGGGGGGGGGGGGGGGGGGGGGGGGGGGGGGGGGGGGGGGDGGGGGGGGGGGGGGGGGGGGFGGGGGGGGGGGGGDEFCFFGFGGGGFGG<CFFFFGCFGGGGDFGGGEGGGFGGGGGGGDGGGGGGG>@FEGGGGGGGGGGGGGGFGGEGGGGGGGGFCFGGGGGGGGC5CEGCDGGDEGGGFG@GG+/9CF6C78FFA7CEFF)7)C
@M00200:205:000000000-AKKM3:1:1101:8145:6041 1:N:0:1
ATTGGGTTTAAAGGGCGCGTAGGCGGGAGGCCAAGTCGGTCGTGAAATCCTCGGGCTCAACCCGAGGGGGTCGGCCGAAACTGGTTTTCTTGAGGGGCGCAGAGGAGCCTGGAATTCCCGGTGTAGCGGTGAAATGTGTAGAGATCGGGAGGAACACCGGTGGCGAAGGCGGGGCTCTGGGCGCACCCTGACCATGAGGCGCGAAGGCGTGGGGAGCAAACGGGATTAGATACCCTCGTAAGTT
+
DFGGGGGGGGECFGGGGGGGGGGGGGGGGGGGG<FFGGGGGGGGGFFEFFGGGGEGGGGGCGGGGEGGDFGGGEGGGGGGCGGGFGGGGGGGGGGGGGDG7CEGGGGGGGCFF:DBGGGGGGGDCGG>CCEFGGGGGGGGGGGCCG7FCFCCEGG@FGGGGGGGGGCG*8?5*:EC86C6@F=ECEGGFG6@++2<<C?E=DEGC897::EEEEDC:**+95C:?3D?F*6CFFC7>>@=D:))
@M00200:205:000000000-AKKM3:1:1101:5311:6051 1:N:0:1
ACTGGGTGTAAAGGGCGCGTAGGTGGCCTGTTAAGTCGAACGTGAAATCCCCGGGCTCAACCCGGGAACTGCGTCCGATACTGGTTGGCTTGAATTCGGGAGAGGGATGCGGAATTCCAGGTGTAGCGGTGAAATGCGTAGATATTTGGAGGAACACCGGTGGCGACGGCGGCATCCTGGACCGGCATTGACGTTGAGGCGCGAAAGCCGGGGGAGCAAACGGGATTAGATACCCCCGTA
+
GGGGFGGGGGGGGGGGGGGGGGEGGG86EFGGGFFFGGGG@EGFFGGFFDGGG7BFGFGGFGGGGDGG=FFGGFGGGEG@CFFFBFCGG<F:<?FGGGFD:@FCEGGFFFGGCE<FBDDDFDGGGGCCGE@BCF9@EF:@F<,,F,7@E7FF>DG8,>*1>>@FD7*4:BEGD>EG6+<EFCF?>E*?+9+<**1*28:*11**:E)*;*:>EEE3)*0<CD*71/0)**.?@<+*007*
@M00200:205:000000000-AKKM3:1:1101:8952:6054 1:N:0:1
ATTGGGCATAAAGGGCGCGTAGGTGGCTGTGCAAGTAAGGTGTGAAAGCCCTCGGCTTACCCGGGGAATTGCGCCTTAAACTGCATGGCTTGAGGATCTCAGGGGAAAGGGGAACTCCAGGTGTAGCGGTGAAATGCGCAGATATCTGGGGGAAGGCCGGCGGCGAAGGCGCCTTTCTGGGAGATTCCTGACACTGAGGCGCGAAAGCGTGGGGAGCAAACAGGATTAGATACCCTAGTA
+
GGGFGGGGGGFGGGGGGGGGGGGGGGGGGGGGGGGGFGGGGGGGGCEFGGGGGGGGGGGGGGGGGGGGGGGGGGGGGGFFGGGGGGGGGGGGGGGGGGGGGGFGGGGGGGGGGGGGGGGCGGGGGGGGGGGGGGGGGGGGGCF,==DFGGGGDGEGGGGGGGEDGGEGGGGGGGGGGDGGF>EGFFGGFC+<FC6FGFGFGGGGGCDGGEEGGE3C>GGGFGGGFGF2=66CFCCGFFFG
@M00200:205:000000000-AKKM3:1:1101:14534:6073 1:N:0:1
ACTGGGCTTAAAGCGCACGTAGGCGGTTGGATAAGTCTGTCTGTGAAAGCCCGGGGCTCAACCCCGTGGATGGCAGGGGATACTGTCCGACTGGAGACAAGCAGAGGTTGGTAGAATTCCGGGTGTAGCGGTGGAATGCGTAGAGATCCGGAGGAATACCAGAGGCGAAGGCGGCCAACTGGGCTTGTTCTGACGCTGAGGTGCGAAAGCGTGGGGAGCGAACAGGATTAGATACCCGGGTA
+
GGGGGGGGGGGGGGGGGGGGFGGGEGFGGGGGCGGGGGGGGGGGGGGGGGGGGGGEGFGGCEEFGGCGDGGGGGFGGGGFEGGGGFGGGGGGGGGGEGGGGGGEGGGGGGGGGGGGGGGGGGGGFGGGGFGGGGGGGGGGGGGGGGGGGGDCECC:FFGGGCGGDGGGGCFGGGGGGGGCGGGGGGGFGGGGGFGGGGGF=FCFG8>1CFG;EGD3>=8C7CED?G<7BF<7<,<C6BEGD>
@M00200:205:000000000-AKKM3:1:1101:9246:6134 1:N:0:1
ACTGGGCTTAAAGCGTGCGTAGGCGGATCGTTAAGCGTTTTGTGAAATCCCACGGCTCAACCGTGGAACTGCTCGGTATACTGGCGATCTTGAGCCACTTAGGGGCTACCGGAACAAATGGTGGAGCGGTGAAATGCGTAGATATCATTTGGAACGCCAATGGTGAAAACAGGTAGCTGGGAGTGTGCTGACGCTGAGACACGAAAGCCAGGGGAGCGAACAGGATTAGATACCCTTGTA
+
GGGGGGGGGGGGGGGGGGGGGGGGGGCGFGGGF@EFGGGGGGGGGGGGGGGGGGGGGGF<FGGGGGGGGGGGGGGGGGGGGGGGGGEGGGGGGGGGGGGFGGGGGGGGGGGG>FGE8FFGGGGGGGGGGGGGGGGGGGGGDEGFGGGGGGGGFDGGGGGDDFGGGGG<FGG78DEGG?FGGCEGGGGGGGGGGGGGGGGFGGGC58DFFGGGGGFD>GGEGGFFFGGFFF9DGGGGFF79
@M00200:205:000000000-AKKM3:1:1101:5457:6140 1:N:0:1
ATTGGGCATAAAGGGCACGTAGGCGGCTCGGCAAATCGGTCGTGGAATCCCGTCGCTTACCGGCGGAACGGCGGCCGAAAATACCGGGCTTGAGGGCGTGAGGGGTCACTGGAACTCCTGGTGAAGCGGTGAAATGCGTAGATATCAGGAGGAACGCCGGAGGCGAAAGCGGGTGACTGGCGCGTTCCTGACGCTGAGGTGCGAAAGCTGGGGGAGCAAACAGGATTAGATACCCCAGTA
+
GGGGGGGGGGFGGGGGGGGGGGGGGGGGGGGD7FGFGGDFGGGGGFGGGGGGGGGGGGGGGGGGEGDEGGDGGE7CFDDEEGGGFGGGGEGG<FFECEGGCEGGGGEFFGGCGGG:FFFGGGGCFFGGEGGGGGCFECGEE*CCFCF@FGGDF:FECEGGCEG>58E8:?EE5::CFCFFGCEECCEEGGGGGG3ECFFGGGGGGEGG7CFEGGFDEGEG44CGF67<FF9CF,2C5)0:
@M00200:205:000000000-AKKM3:1:1101:14570:6140 1:N:0:1
ATTGGGTATAAAGGGCTCGTAGGCGGCCAACTAAGTCAGACGTGAAATCCCCAGGCTCAACCTGGGAACTGCGTCTGATACTGGTTGGCTTGAATCCGGGAGAGGGATGCAGAATTCCAGGTGTAGCGGTGAAATGCGTAGATATCTGGAGGAACACCGGTGGCGAAGGCGGCATCCTGGACCGGTATTGACGCTGAGGAGCGAAAGCCAGGGGAGCAAACGGGCTTAGATACCCCAGTA
+
GGGGGGGGGGGGGGGGGGGGGGGGGGGGGGGGFGGGGGGGGGGGGGGGGGGGCFGGGGGGGGGGGGGGGGGGGGGGGGGGGGGGGGGGGGGGGGGGGGGCFGGGGGGGGGGGGGGGGGGGGGGGGGGGGGGGGGGGGGGGGGGGGGGGGGGGDGFFGGGGGGGGGGGEGFEDGGGGGGGDGFGGGGGGGGGGGGGGGGFGGGGE8E3DCEFGGGFCEGFGGGGC(/5:FFFGGGGGFFFG
@M00200:205:000000000-AKKM3:1:1101:17501:6150 1:N:0:1
ATTGGGTATAAAGCGCACGTAGGCGGCTTTGTAAGTTAGAGGTGAAAGCCCGGAGCTCAACTCCGGAATTGCCTTTAAGACTGCATCGCTCGAATCATGGAGAGGTGAGTGGAATTCCGAGTGTAGAGGTGAAATTCGTAGATATTCGGAAGAACACCAGTGGCGAAGGCGACTCACTGGACATGTATTGACGCTGAGGTGCGAAAGCGTGGGGAGCAAACAGGATTAGATACCCGAGTA
+
GGGGGGGGGFGGGGGGGGGGGGGGGGGGGGGGGGGGGGGGGGGGGGGGGGGGGGGGGGGGGGGGGGGGGGGGGGGGGGGGGGGGGGGGGGGGGGGGGGGGGGGGGGGCGGGGGFGGGGGDGGGGGGGGGFGFGGGGGGGGGGGGGGGGGGGGGGGGGGGGGGFGGGGGGGGGGGGGGGGGFGFGGGGGF>@FGGGGGGGGGGEGGGGGGGGGGGFCBF6FGGGF<DF7?7AFGCCD3@>F
@M00200:205:000000000-AKKM3:1:1101:13967:6152 1:N:0:1
ACTGGGTATAAAGGGCGCGTAGGCGGCCTGCTAAGTCGAACGTGAAATCCCTGGGCTCAACCCAGGAACTGCGTCCGATACTGGTTGGCTTGAATCCGGGAGAGGGATGTGGAATTCCAGGTGTAGCGGTGAAATGCGTAGATATCTGGAGGACCACCGGTGGCGAAGGCGACATCCTGGACCGGTATTGACGCTGAGGCGCGAAAGCCAGGGGAGCAAACGGGATTAGATACCCCTGTAAGCT
+
GGGGGGGGGGEGGGGGGGGGGGGGGGGGGGGGFFGGGGGGGGGGGGFGGGGGGFGGGGGGGGGGGGGGGGGGGGGGGGGGGGGGGGEGGGGGGGGGGGGGGEGGGGGGGGGGEFGGGGGGGGGGGGGGGGGGGGGGGGGDGGGBFGGGGGFGG*FFGGGGGGGGGDGGGFGGGGGGFFGGFGGGGGGGGGGGGE:C=FGGGGG5EE)587CFGG:D>EGCCDED:D73??>CGGGGF@?C>))-
@M00200:205:000000000-AKKM3:1:1101:12447:6159 1:N:0:1
ACTGGGTGTAAAGAGCGCGCAGGCGGTCGTGCAAGTCGCGTGTGAAAGCCCCCGGCTCAACTGGGGAGGGTCACGCGATACTGCTCGACTCGAAGGCAGGAGAGGGAAGTGGAATTCCCGGTGTAGTGGTGAAATGCGTAGATATCGGGAGGAACACCAGTGGCGAAGGCGACTTCCTGGCCTGTTCTTGACGCTGAGGCGCGAAAGCTAGGGTAGCAAACGGGATTAGATACCCTAGTA
+
GGCGGGGGFFGGGGGGGGGGGGGGGGGFGEGGGGGGGGGGGGGGGGGGGGGGGGGGGGFEGGGGGGGGGGGGGGGGGGGGGGGGGGGGGGGGDFEGGGGGGGGGGGGGGGGGGGGGGGGGGFCFCFGGFGFAGGECFFGEGGGGFGGGGGFGGFGGGGCFFEGDECEGCGDGGGGGGGDGGGGFFFGGD70<EGGGECFF5CC*::7CCFFG>8FG??CFGDGG0C42?4<FCCFG4<B7
@M00200:205:000000000-AKKM3:1:1101:24712:6201 1:N:0:1
ACTGGGTTTAAAGAGCGTGTAGGTGGCTAGGTAAGTCAGATGTGAAATCCCTGGGCTCAACCGAGGAAGTGCATTTGAAACTACCTAGCTCGAGGACGGCAGAGGAAGGTGGAATTCCAAGTGTAGAGGTGAAATTCGTAGATATTTGGAGGAATACCGGTGGCGAAGGCGGCCTTCTGGACCGTTCCTGACACTGAGACGCGAAAGCGTGGGGATCAAACAGGATTAGATACCCCCGTA
+
GGGGGGGGGFGGGGGGGFGGGGGGGGGGGGFGGDGGGFGGGGGGGGGGGGGGGGGGGGGGGGGGGGGGGGGGGGEFFGGGGGGGGGGGGGGGDED6FFGGGGGGGGGCCFGGGGGGGGGDGGGGGGCGGFGGGGGGGGGFFEGGGGFDCGGGGGFGGGDEGGGGGG77FGGDG>EGGGGG9EGEGGG6EGFGGGGGGGGGGG51=8DFGGEGCE33=FFCFCFFBGGF?BA><CFGF58*
@M00200:205:000000000-AKKM3:1:1101:19062:6202 1:N:0:1
ATTGGGTTTAAAGCGTGTGTAGGCGGATTTGTAAGTACCTTGTGAAATCCCACGGCTCAACCGTGGAACTGCTCGGTATACTGCTTATCTTGAGCCACTTAGGGGCTACCGGAACAAATGGTGGAGCGGTGAAATGCGTAGATATCATTTGGAACGCCAATGGTGAAAACAGGTAGCTGGGAGTGTGCTGACGCTGAGACACGAAAGCCAGGGGAGCGAACGGGATTAGATACCCGCGTAAGA
+
GGGGGGGGGGGGGGGGGGGGGGGGGGGGGGGGGGGGGGGGGGGGGGGGGGGGGGGGGGGGGGGGGGGGGGGGGGGGGGGGGGGGGGFGGGGGGGGGGGGGGGGGGGGGGGGGGGGGGGGGGGGGGGGGGGGGGGGGGGGGGGGGGGGGGGGGGGGGGGGGGGGGGGCGGGGGGGGGGGGGCFGGGGGGGGFGGGDGCFFGGGGGGGCFGGFGGGFGFGGC<DEC2C*<FFFGFFEDEB>CCBF
@M00200:205:000000000-AKKM3:1:1101:12316:6204 1:N:0:1
ATTGGGTTTAAAGGGCGCGTAGGTGGTTTGATAAGGGTGTGGTGAAAGTCCGGGGCTCAACCCCGGATCTGCCGTGCCGACTGTCAAACTCGAGGACTGTAGAGGCAGACGGAATTCCGGGTGTAGCGGTGGAATGCGTAGAGATCCGGAGGAAGACCGGTGGCGAAGGCGGTCTGCTGGGCAGTTTCTGACACTGAGGCGCGACAGCGTGGGGAGCAAACAGGATTAGATACCCCAGTAAGA
+
GGGGGGGGGGGGGGGGGGGFGGGGGGGGGGGGGGGGGGGGGGGGGGGGGGGGGGGGGGGGGGGGGGGGGGGGGGGGGGGGGGGGGGGGGGGGGGGGGGGGGGGGGGGGGGGGGGGGGGGGGGGGGGGGGGGGGGGGGGGGGGGGGGGGGGGGGGGGFGGGGGGGGGGGGGGGGGGGGGGGGGGGGGGGGGGGGGGGGGGGGGGDGGGGGGGGGG>DFFGGGGGGFF7<FFAGEFFC5>FFGAF
@M00200:205:000000000-AKKM3:1:1101:20062:6207 1:N:0:1
ATTGGGCTTAAAGGGCGCGTAGGCGGCTTTTCAAGCGTGCGGTGAAAGCTCGGGGCTTAACTCCGAGTCTGCCGTGCGAACTGGGAGGCTTGAGTCTGGTAGAGGTCGATGGAATTCCGGGTGTAGCGGTGGAATGCGTAGAGATCCGGAAGAACACCGGTGGCGAAGGCGGTCGACTGGGCCAGTACTGACGCTGAGGCGCGCCAGCGTGGGGAGCAAACAGGATTAGATACCCCCTTA
+
FGGC@FGC<CFGGFGG77FFCFGGGGGGDFGDCEGGGCEGDGFF<@CEGGGC7FEGGGDEGGCGGC==FFCDGBFEGGG>CFGGBE@EFDF7ECFF<EFAC9FG<FGGCCGC3=DGGDBC:FGCDGGEGFDC+@FFGG<:FGGCGGGGE7<FDGFGGGGGC<:=E:C<CGE>ECE*:;CCFC88FEC?CFCFCG7C:FDGGCE*2*1787CECC@GB78+*/;52<F26*-:FCFG>)7+
@M00200:205:000000000-AKKM3:1:1101:4562:6213 1:N:0:1
ATTGGGTTTAAAGGGCGCGTAGGCGGTCTTGCAAGTCTTGTGTGAAATCCCTCGGCTTAACTGAGGAACTGCACGAGATACTGTTTGACTTGAGTTCGGGAGAGGGAAGCGGAATTCCGGGTGTAGCGGTGAAATGCGTAGATATCCGGAGGAACACCGGTGGCGAAGGCGGCTTCCTGGACCGACACTGACGCTGAGGCGCGAAAGCTAGGGGAGCACACGGGATTAGATCCCCGCGTA
+
GGGGGGGGGGGFFGGGGGGFGEGGGGGGGGEFGFGGFGGGGGGD@FFGGGGGGGGGGGDFGFDDGGGGGGGGGGG7=7DFGGDGFFFDGGGA<EGGGGGGFGDFEGD8:FGEEEFGGGGGEFGGFGGGEGGF@DFGGGGGGGFGGGGGCEGDCFFGGGGGGGGGG7*C@FE7CGGGGFGGFGGGCGGGG=FGDGGG*CGFEGG5*1790AFCCEECDG*2CC8<1<F<*=<*<;CCDF)5
@M00200:205:000000000-AKKM3:1:1101:13650:6233 1:N:0:1
ACTGGGTATAAAGGGCGCGTAGGTGGCCATCATAAGGCCGCGGTGAAAGTTTGGAGCTCAACTCCAGATCGGCCGCGGCGACTGTGAGGCTCGGGCACTGTAGAGGCAGATGGAATTCCGGGTGTAGCGGTGGAATGCGTAGAGATCCGGAAGAACACCAGTGGCGAAGGCGGCCCGCTGGGCTGTGGCTGACGCTGAGGCGCGACAGCGTGGGGAGCAAACAGGATTAGATACCCGAGTA
+
GGGGGGGGGGGGGGGGGGGGGGGGGGGGGGGGGGGFFGGGGGGGGGGGGGGGGE,CFGGGGGGGGGGGGGGGGGGGGGGGGGGGGGGGGGGGGGGGGGGGGGGDFGGGGDGGGGGGGGGGGGGGGGGGGGGGGGFCCFGGGGEGFAC9FCEFGGGFCGGCFFGGGGGDGGGGGGGGGGEGGGGCEFGGGGDFFGGGGCFGFGEGGGGGGG:EEGFGDEGGGG*9:DC4774*<CGFFEFGG
@M00200:205:000000000-AKKM3:1:1101:11584:6238 1:N:0:1
ACTGGGCTTAAAGGGCGCGTAGGTGGCGGCATAAGGCCGCGGTGAAAGTTCGGGGCTCAACCCTGAATCGGCCGCGGCGACTGTGTCGCTTGGGCACTGTAGAGGCAGATGGAATTCCGGGTGTAGCGGTGGAATGCGTAGAGATCCGGAAGAACACCGGTGGCGAAGGCGGTCTGCTGGGCAGTGGAGTCGCAAGACTCTTTGAGCCGACACTGAGGCGCGACAGCGTGGGGAGCAAACAGG
+
GGGGGGGGGGGGGGGGGGGGGGGGGGGGGGGGGGGGGGGGGGGGGGGGGGGGGGGGGGGGGGGGGGGGGGGGGGGGGGGFGGGGGGGGGGGGGGGFGGGGGGGGGGGGGGGGFFGGGGGGGGGGGGGGGGGG>FGGGGGGGGGGGGGGGGGGGGGFGGGGGGGGGDEGGGGGGGGGGGGGEGGGGGGGGGGGGGC=@FGGGGGG@CDCECGCGGFFF58CDG=DFGGFFFFGD*:DF;?FC??
@M00200:205:000000000-AKKM3:1:1101:11855:6245 1:N:0:1
ATTGGGCATAAAGGGCGCGTAGGCGGCCATCTAAGTCAGACGTGAAATCCCCCGGCTTAACCTGGGAACTGCGTCTGATACTGGAAGGCTCGAGTTTGGGAGAGGGATGTAGAATTCCAGGTGTAGCGGTGAAATGCGTAGATATCTGGAGGAATACCGGTGGCGAAGGCGGCATCCTGGACCAACACTGACGCTGAGGCGCGAAAGCTAGGGGAGCAAACGGGATTAGATACCCCTGTA
+
GGGGGGGGGGGGGGGGGGGGGGGGGGGGGGGGGGGGGGGGGGGGGGGGGGGGGGGGGGCGGGGGGGGGGGGGGGGGGGGGGGGGFFGGGFGG>CFGFGGGGGGDDGEFGGGGGCFFGGGGGGGGGGGGGGGGGGGGGGGGGGGGGGGGGGGGEEGCGGGGGGGGGGGDGGGGGEEGFGGG>FGGGGGGGG7EGDGE=F=CEGGE8EGGGCGGGGFDBFFGGGGDFGFFFFF7ECFD:FFF
@M00200:205:000000000-AKKM3:1:1101:24031:6275 1:N:0:1
ACTGGGCATAAAGAGCTTGTAGGCGGTTTGTCGCGTCTGCTGTGAAAACTCGAGGCTTAACCTCGAGCTTGCAGTGGGTACGGGCAGACTAGAGTGTGGTAGGGGAGACTGGAATTCCTGGTGTAGCGGTGAAATGCGCAGATATCAGGAGGAACACCGATGGCGAAGGCAGGTCTCTGGGCCACTACTGACGCTGAGAAGCGAAAGCATGGGGAGCGAACCGGATTCGATACCCTAGTA
+
GFGGGGFEFFFGFGGGG9FF,FFGGGEC;FCC@FEGG,CFAEF8C6,CCFF7,@@F<C86FFFGGG6C@FGG,CFFFGGAFBCGGFEEFGGGGCAE@5CFAFG7F+8BF,BBE<ECAFFABFGGGGFEEG@3FDFFGE@C7+EFGGF=>DFDCFFFGGDGECGGEGECFF:EGFGGGGFFCCF5B8,>CF,</CDCGCCF6C>*18:F6+?FCC5C>/8*9):C(>D)766*?FG0<)=9
@M00200:205:000000000-AKKM3:1:1101:26202:6275 1:N:0:1
ACTGGGCGTAAAGGGCGCGTAGGCGGTGCGGTAAGTCTCCGGTGAAATCTCTGGGCTCAACTCAGAGTCTGCCGGGGAAACTGCCGTGCTGGAGTGTGGGAGAGGTGAGTGGAATTCCCGGTGTAGCGGTGAAATGCGTAGATATCGGGAGGAACACCTGTGGCGAAGGCGGCTCACTGGACCACAACTGACGCTGAGGCGCGAAAGCTAGGGGCGCAAACAGGATTAGATACCCCTGTA
+
FGGGGG9C@FFGGGGGGGGEGGGGGGEDEGGGGGFGGGGGDGGGGGGGFFGGGFGGGGGGGGGGGGFGDGGD<CEG>>C,EFGG8CFFEGCG?FBEFFGDFGGE7EFFFGGDFGGGGCGF7BFGGGGGDGGF@EFFD:CE+>FEFG>@C:BF7FFGGGF@FGGGGGGFEGGGEE@FGGFGCFGGFCFGGG9CGEGG8CGFGGGGGC<4C?FGD*)95>8:**2*27D)*9>*9CF*5>FG
@M00200:205:000000000-AKKM3:1:1101:5513:6281 1:N:0:1
ACTGGGCTTAAAGGGCGCGTAGGCGGCCACCGCAAGTCAATTGTGAAATCTCCGGGCTTAACTCGGAAAGGTCAACTGATACTGCGGGGCTAGAGTGCGGAAGGGGCAACTGGAATTCTCGGTGTAGCGGTGAAATGCGTAGATATCGAGAGGAACACCTGCGGCGAAGGCGGGTTGCTGGGCCGACACTGACGCTGAGGCGCGAAAGCTAGGGGAGCGAACGGGATTAGATACCCGCGTA
+
GGGGGGGGGGGGGGGGGGGGGGGGGGGGGGGGGGGGGGGGGGGGGGGGGGGGGGGGGGGGGGFGGGGGGGGGGGGGGGGGGGGGGGGGGGEGFGGGGGGGGGGGGGGGGGGGGGGGGGGGGFGGGGGGGGGGGGGGGGGGGGGGGGGGGGFGGGGGGGGGGGDCEGGGGGGGGGGGGGGGGGGGGGGEGG60+7<EGGGGGGGGDGGGGGFGGG>DFGGEDCEGFGD??FFFCCF45>>EC
@M00200:205:000000000-AKKM3:1:1101:26329:6294 1:N:0:1
ACTGGGCTTAAAGTGCGTGTAGGCTGCTTGGAAAGTCGGATGTGAAAGCCCTGGGCTTAACCCAGGAAGTGCACTCGAAACTTCCGAGCTTGAGTTCTGGAGAGGGTGGCGGAATTCTCGGTGTAGAGGTGAAATTCGTAGATATCGAGAGGAACACCGGTGGCGAAGGCGGCCCCCTGGTTGGATACTGACGCTGAGACGCGAAAGCGTGGGGAGCAAACAGGATTAGATACCCGAGTA
+
GGGGGGGGGGGGGGGGGGGGGGGGGGGGGGGGGGGGGGGGGGGGGGGGGGGGFGGGGGGGGGGGGGGGGGGGGGGGGGGGGGGGGGGGGGGGGGGGGGGGGGGGGGGGGGGGDGGGGGGGGGGGGGDFGGGGFGFGGGGGGDGGGGGGGGGGG?FGGGGCGGDGCGGGFGGGGGGGGGFCFGGGGGGGGGGGGECGEFGGGD=8EGDGGGGGDG3D>CCGFFGG?GF?F=<7:CEG>DF*
@M00200:205:000000000-AKKM3:1:1101:22621:6298 1:N:0:1
ACTGGGTTTAAAGGGCGCGTAGGCGGCCACCGCAAGTCAATTGTGAAATCTCCGGGCTTAACTCGGAAAGGTCAACTGATACTGCGGGGCTAGAGTGCGGAAGGGGCAACTGGAATTCTCGGTGTAGCGGTGAAATGCGTAGATATCGAGAGGAACACCTGCGGCGAAGGCGGGTTGCTGGGCCGACACTGACGCTGAGGCGCGAAAGCTAGGGGAGCGAACGGGATTAGATACCCCTGTA
+
GFGGGGCCFGGGGGGGGGGGGGGGGGGGGFGGGGGGFGGGGGGGGGGGGGGGGGGGGGGGAFFFEGGGGGGGGGGGGGGGGGGGFGGGGGGGGGGFEFGECCCCGGCFGGGFGGGFFFFFGGGFFFDGGEEGGGGGGGGEEGCCFFGGGGCFGFFGGGGGFFD*BF8FE7BC5CGGGGGFGGFGGGG:EGG??ECGEGFGGGGDGGDGGGGCCCDDFGGGGCGDB3D?==2C<@EFF>3<>
@M00200:205:000000000-AKKM3:1:1101:21268:6326 1:N:0:1
ACTGGGCTTAAAGGGCGCGTAGGCGGATAGTTTAGTCAGAGGTGAAAGCCCAGGGCTCAACCTTGGAATTGCCTTTGATACTGGCTATCTTGAGTATGGAAGAGGTATGTGGAACTCCGAGTGTAGAGGTGAAATTCGTAGATATTCGGAAGAACACCAGTGGCGAAGGCGACATACTGGTCCATTACTGACGCTGAGGCTCGAAAGCGTGGGGAGCAAACAGGATTAGATACCCCCGTA
+
GGGGGGGGGGGGGGGGGGGGGGGGGGGGGGGGGGGGGGGGGGGGGGGGGGGGGGGGGGGGGGGGGFFGGGGGGGGGGGGFGGGGGGGGGGGGDGGGGGGGGGGGGGGGGGGGGGGGGGGGGGGGDGGGGGGEEGGGGGGGGGGGGGGGGCFEG<FGGG7FFFGGDGGGGGGGGGGBGGGGGGFGGGGGGGGGGGGECFGGGGGGFGGGEGC@FEE<>FGCFFGG?GG<AFCFGGDGDEFD
@M00200:205:000000000-AKKM3:1:1101:26178:6345 1:N:0:1
ATTGGGTTTAAAGGGCGTGTAGGCGGCCCGTTAAGTCAGGTGTGAAATTCCTGGGCTCAACCCAGGACGTGCGCCTGAGACTGGCGGGCTTGAGTCCGGGAGAGGATGGTGGAACTCCCAGTGTAGAGGTGAAATTCGTAGATATTGGGAAGAACACCCGTGGCGAAGGCGGCCATCTGGACCGGTACTGACGCTAAGGCGCGACAGCGTGGGGAGCAAACCGGATTAGATACCCGAGTA
+
GGGGGGGGGGGGGGGGGGGGGGGGGGGGGGGGGGGGGGGGGGGGGGGGGGGGGGGGGGGGGGGGGGGGGGGGGGGGGFGGGGGGGGGGGGGEFFFFGEGGEGGGGGGGGGGG7FFFGGGFFEFA@CFFGGDDGFDFFFFFGCGEFG;CFFFGGFFCFGGGGGGGEFGCGFGGGGEGGFCDGCFGGG5?FGCCGE7CEGGGEDEDGGGGC*:8CG.<>FG6C*8C9CG?FB<DFGG<DFFF
@M00200:205:000000000-AKKM3:1:1101:25303:6349 1:N:0:1
ATTGGGCGTAAAGGGCGCGTAGGCGGCTTTGCAAGTGACCGGTGAAATCCCTCGGCTTAACCGAGCAACTGCCTGTCAGACTGCATTGCTTGAGTCCGGGAGAGGTGAGTGGAATTCCCAGTGTAGCGGTGAAATGCGTAGATATCGGGAGGAACACCAATGGCGAAGGCAGCTCGCTGGGACGGTACTGACGCTGAGACGCGAAAGCGTGGGGAGCAAACAGGATTAGATACCGTGTA
+
GGGGGG?:FGGGGGG7FGGGGGGG+FG@FF<,EFGG<FC,@FGDGGGGCCE,CFCFC=FGGGGD:+@EFGGGG9<FCF9<FGGF<EAFGGGFG8F<54CC+C++B5:EFFGCFGGGCF55FFGGGGGDEGGFD<FGG@FEGEGBFGCC>*3@FGGGGGFCF,D:E7EGGGGGGE,=EE=:;>81*3;8<CFCGGGCCE<A:DGGGCDC81;8CE7)8FECF4C<:FC??42CGF87554
@M00200:205:000000000-AKKM3:1:1101:13926:6354 1:N:0:1
ATTGGGCTTAAAGAGCGTGTAGGCGGTTCGGCAAGTCCGCCGTGAAAGTCCAGGGCTCAACCCTGGGATGCCGGCGGAAACTGTCGGGCTAGAGTCCGGAAGAGGCGAGTGGAATTCCTGGTGTAGCGGTGAAATGCGCAGATATCAGGAGGAACACCAACGGCGAAGGCAGCTCGCTGGGACGGTACTGACGCTGAGACGCGAAAGCGTGGGGAGCAAACAGGATTAGATACCCCGGTA
+
G9FGGGGGGGGGGGGGGEGGGGGGGGG@FDFGGCGGCGGGGCCCFGGF9FG<6CFGGGGGGGGCGGGGG@FGGG+CF@=:FFGGGFECFG8EFGGGEGGCFFGGGGGG>CFGGGDAFGGGGGGGGGGGGGEFGFGGGGG*<FGGGG9B7:FGCFFBFEFGDGDEEG*CGG:@E*:8EGGGGFGGGGGGGGGGGGGD5@FGEGGGGGGGEEGCCE)>DGGCDFFG6C7<4@2?CFFC)5<=
@M00200:205:000000000-AKKM3:1:1101:23493:6357 1:N:0:1
ACTGGGTTTAAAGGGCGCGTAGGCGGTGAGATGTGTGTGATGTGAAAGCCCCGGGCTTAACCTGGGAAGTGCATCGCAAACTATCTGACTGGAGTATATGAGAGGGTGGCGGAATTTCCGGTGTAGCGGTGAAATGCGTAGAGATCGGAAGGAACGTCAATGGCGAAGGCAGCCACCTGGCATAATACTGACGCTGAGGCGCGAAAGCGTGGGGAGCGAACAGGATTAGATACCCCCGTA
+
GGGGGGGGGGGGGGGFGGGGGGGGGGGGGGGGGGGGGGGGGGGGGGGGGGGGGGGGGGGGGGGGGGGGGGGGGGGGGGGGGGGGGGGGGGGGGGGGGGGGGFGGGGGGEGGGGGGGCFACGGGGCGGGGGGGGGGGGGGGGGDGGGGGDEGGFFGECFDGGGGGGGGGGGGG8CCGGGGFFCCFGGFGGGGGGGDE=CFGGGGGGGG48EEGGGFGFGGGGDGG:DGFFFFGFF+F@>@5
@M00200:205:000000000-AKKM3:1:1101:15973:6367 1:N:0:1
ATTGGGTATAAAGGGCTCGTAGGCGGCCAACTAAGTCATACGTGAAATCCCTCAGCTTAACTGGGGAACTGCGTATGATACTGGATGGCTTGGATTTGGGAGAGGGATGCGGAATTCCAGGTGTAGCGGTGAAATGCGTAGATATCTGGAGGAACACCGGTGGCGAAGGCGGCATCCTGGACCAATATTGACGCTGAGGAGCGAAAGCTAGGGGAGCAAACGGGATTAGATACCCTCGTA
+
GGGGGGGGGGGGGGGGGGGGGFGGGGGGGGGGGGGGGGGGGGGGGGGGGGGGGGGGGGGGGGGGGGGGGGGGGGGGGGGGGGGGGGGGGGGGGGGGGGGGGGGGGGGGGGGGGGGGGGGGGGGGGFGGGGGGFGGGGGGGGGGGGGGFGFCEGGGGGGGGGGGGGGGGGGGGGGGGGGGGGGGGGFGGGCGGGGGGGGGGGGGCEGGG?99EC>@3<CCFG:EGFGG?FFAFGGGGFEFG
@M00200:205:000000000-AKKM3:1:1101:18650:6377 1:N:0:1
ATTGGGCTTAAAGGGCGCGTAGGTGGCTGCGTAAGTAAGGTGTGAAAGCCCTCGGCTTACCCGGGGAATTGCGCCTTATACTGCGTGGCTTGAGGATCTCAGGGGAATGGGGAACTCCAGGTGTAGCGGTGAAATGCGCAGATATCTGGGGGAAGGCCGGCGGCGAAGGCGCCATTCTGGGAGATTCCTGACACTGAGGCGCGAAAGCGTGGGGAGCAAACAGGATTAGATACCCGCGTAAG
+
GGGGGGGGGGGGGGGGGGGGGGGGGGGGGGGGGGGGGGGGGGGGGGGGGGGGGGGGGGGGGGGGGGGGGGGGGGGGGGGGGGGGGGGGGGGG@FGGGGGGGGGGGGGGGGGGGGGGGGGGGGGGGGGGGGGGGGGGGDGGGGGGGGGGGGGGGGGGGGGGGGGGGGGGGGGGGGGGGGGGGGGGGGGGGGGGGGGGCGFGGDCGEGGGGGGGGGFGFGGGGFGGBGG276)2<E6>@EFC5<
@M00200:205:000000000-AKKM3:1:1101:7613:6380 1:N:0:1
ATTGGGCTTAAAGGGCTCGTAGGCGGCCAACTAAGTCAGACGTGAAATCCCTCGGCTCAACCGGGGAACTGCGTCTGATACTGGATGGCTTGAATCCGGAAGAGGGATGCGGAATTCCAGGTGTAGCGGTGAAATGCGTAGATATCTGGAGGAACACCGGTGGCGAAGGCGGCATCCTGGGCCGGTATTGACGCTGAGGAGCGAAAGCCAGGGGAGCAAACGGGATTAGATACCCTTGTA
+
GGGGGG9FGGGGGGGG8FGGGGGFGGGCF@FGGGGGGFGFGGGGGGGGGGG<CFGGGGGGGG7:FGGEDGGGGGC,C9EFGGGFGGFGGGGGGAGAGGGGGGGGGCE@FGGGGGGGGGCDGGGGGGGGGGGGGFGGGGGGGGGGGGFCFGFGGDFF>FCGGGGGGGEGGGGGG8@CCGGG7FG5CEG59*9CCGG=CEG+:<55?CDG:*AEGG>GFGGFFCGG0C<2=@<*<EFD?F@7
@M00200:205:000000000-AKKM3:1:1101:4974:6383 1:N:0:1
ATTGGGTGTAAAGGGCGCGTAGGCGGCTCATCAAGTCCGGGGTGAAAGCCTCCAGCTCAACTGGAGAAGTGCCTTGGATACTGGTGGGCTCGAGTGAGGTAGGGGCAGCTGGAACTTCCGGTGGAGCGGTGAAATGCGTTGATATCGGAAGGAACGCCGGTGGCGAAAGCGGGCTGCTGGACCTCTTCTGACGCTGAGGCGCGAAAGCTCGGGTAGCGAACGGGATTAGATACCCCTGTA
+
GGGGGGGGGGGGGGGGGGGGGGGGGGGGGGGGFFGGGGGGGGGGGGGGGGGGGGGGGGFGGGGGGGGGGCGGGGGGGGGGGGGGGGGGGGGGGGGGGGGGGGGGGGGGGGGGGGGGGGGGGGGGGGGGGGGGGGGG9EFGGGGGGGGG7FGGGGGGGGGGGGDCE@BCGFGGGGGGGGGGFGCEGGGGCGF?EGDGGGGGGDGGEGGGG6CECCBGFGEG39CG<CFDFF>G+3AF:@FE
@M00200:205:000000000-AKKM3:1:1101:21684:6400 1:N:0:1
ATTGGGTATAAAGGGCGCGTAGGCGGCCTGATAAGTAGGGGGTGAAATCCTGCGGCTTAACCGCAGGGCTGCCTTCTAAACTGTCGGGCTTGAGCACAGTAGAGGCAGGTGGAATTCCCGGTGTAGCGGTGGAATGCGTAGAGACCGGGAAGAACATCAGTGGCGAAGGCGGCTTGTTGGGCTGTTGCTGCGGCTGAGGCGCGACAGCGTGGGGAGCAAACAGGATTGGATACCCTAGTAAGTG
+
GGGFGGGGGGFGGGGGGGGGGGGGGEGGGGGGGGGGFGGGGGFEFGGGGGGGGGGGGGGGGFGGGGGGGGGDGGGGGGGGGGGGGGGGGGGGGGGDFGGFGGDFGGGGGGGGGFGGGGGGGGGGGDGFGFG>CB9:3**8<CC,,1>E7C:CFG>3?F:,3@37BC*C**4=E***0+8C?C@EG?E++:+***):AEC5*/:5**/**/28EE)>3CC+/*858C*()93*02074)/3*-)-
@M00200:205:000000000-AKKM3:1:1101:21038:6403 1:N:0:1
ACTGGGTATAAAGGGCGCGTAGGCGGGATGGCAAGTCGGTCGTGAAATCCTTCGGCCCAACCGAAGAACGTCGATCGATACTGCTGTTCTAGAGGATTGCAGAGGAGACTGGAATTCCCGGTGTAGCGGTGAAATGTGTAGAGATCGGGAGGAACACCGGTGGCGAAGGCGGCCACCTGGACGGATACTGACGCTGAGACGCGAAAGCGTGGGGAGCAAACAGGATTAGATACCCTGGTA
+
GGGGGGGGGGGGGGGGGGGGGGGGGGGGGGGGGGGGGGGGGGGGGGGGGGGGGGGGGGGGGGGGGGDGGGGGGGGGGGGGGGGGGGGGGGGGGGGGGGGGGGGGGFGFGGGGGGGGGFGGGGGGGGGGGGGFFGGGGGGGGGGGGGGGGGGGGGGGGGGGGGGGGGGGGGGGGGGGGGGGGGGGGGGGGCFGGGGGGGGGGGGEGGGGGC8EGGD3:EFGFGGG(9:4?*-:+AGGF@FF
@M00200:205:000000000-AKKM3:1:1101:26709:6412 1:N:0:1
ATTGGGCATAAAGCGTGTGTAGGCGGATGTCTAAGTACTTTGTGAAATCCCACGGCTCAACCGTGGAACTGCTTGGTATACTGGACGTCTTGAGCCAGCTAGGGGCTACCGGAACAAATGGTGGAGCGGTGCAATGCGTAGATATCATTTGGAACGCCAATGGTGAAAACAGGTAGCTGGGGCTGTGCTGACGCTGAGACACGAAAGCCAGGGGAGCGAACGGGATTAGATACCCTTGTAAGA
+
GGGG<EEGGGGGGGGCFGFEFAFDCEGECFGGCFGGGGFGGCFFDFCFGEFGFGGGDGGFGGGGFGGGGGCEFGGDEGGGFFCGDFEGEFFGGGGGGGGGGGGGGGGGGGDDEFGGFFGGCFF@:<DGCFG+BE?,8CCCBC?DFGGDCGGGFGGGFGBFFCCGFG9FCFGEFDDC6FFGG>EGGGCDEGGGDEC5:CG6CCGGEG)8FC7:BC5C):*:CG=C(7*5?/5*0<:*07=?7:<
@M00200:205:000000000-AKKM3:1:1101:18519:6424 1:N:0:1
ATTGGGCTTAAAGCGCGTGTAGGCGGCCAGGTAAGTCGGATGTGAAAGCCCGGGGCCCAACCCCGGAACTGCACCCGATACTGCCTGGCTGGAGTCCCGGAGAGGATGGCGGAATTTCCGGTGTAGAGGTGAAATTCGTAGATATCGGAAGGAACACCAGTGGCGAAGGCGGCCATCTGGACGGTGACTGACGCTGAGACGCGAAAGCGTGGGGAGCAAACAGGATTAGATACCCTAGTA
+
FGGGCGGGGGGGFGGGGCCGGFGGGEGGGGGGGGGGCEGGGGGGGFEFGGGGGGGGGGGGGGGGGGGGGGGGGGDGGDGGGGGGGGGGGGEFGGGGGGGGDEEGGFGGGGGEGFFGGGGGCF>FGGG9AGCCFFFGGGGGGGFFGFGGFGGGFFGGGGGGGGCEEGGGGGGGGG5CFF?FGGGG?FFFGG6F=EDGDFGGGD5C5?CFDGEGGCB3@C?FGCFF<FG<F4<7?A87;FBG
@M00200:205:000000000-AKKM3:1:1101:15640:6426 1:N:0:1
ACTGGGTATAAAGGGCGCGTAGGCGGCCTGCTAAGTCGGACGTGAAATCCCTCGGCTCAACCGAGGAACTGCGTCCGATACTGGCGGGCTTGAATCCGGGAGAGGGATGTGGAATTCCAGGTGTAGCGGTGAAATGCGTAGATATCTGGAGGAACACCAGTGGCGAAGGCGGCATCCTGGACCGGTATTGACGCTGAGGCGCGAAAGCCAGGGGAGCAAACGGGATTAGAACCCCAGTA
+
GGGGGGGGGGGGGGGGGGGGGGGGGGGGGGGGGGGGGGGGGGGGGGGGGGGGGGGGGGGGGGGGGGGGGGGGGGGGGGGGGGGGGGGGGGGGGGGGGGGGGGGGGGGGGGGGGGGGGGGGGGGGGGGGGGGGGGGGGGGGGGGGFFGFGGGGGGGGGGGGGGGGGCEDGGGGCGGGGGGGGGGGG8EFFGGFGGGGGGGGGGGGGGGGGGGGGGFGFGGGGGGGFGGFFFFCFGGGFFF
@M00200:205:000000000-AKKM3:1:1101:4190:6456 1:N:0:1
ATTGGGTTTAAAGGGTGCGTAGGCGGTCGGGTAAGTCTGATGTGAAATCTCGCAGCTCAACTGCGAAACTGCATTGGATACTATTCGGCTTGAGGTCTGGAGGGGGGACTGGAATTCTCGGTGTAGCAGTGAAATGCGTAGATATCGAGAGGAACACCAGTGGCGAAGGCGAGTCCCTGGACAGATCCTGACGCTGAGGCACGAAAGCTAGGGGAGCAAACAGGATTAGATACCCTAGTA
+
GGGGGGGGGGGGGGGGGGGGGGGGGGFGGDEGGGGGGGGFGGGGGGGGGGFFGGGGGGGGGGGCFGEGGGGGGGGFGGGGGGGGGGGGGGGGGGGFGCG@9F:FF>FFCEFGGCGGGGCGCGGGGGGGGGGG;3@BF<FGGGGCFFG*F7CFGGGFGGGFF9FEGEEGDGEGE:;<CC8;8F<FCFGGGGGGG*9EEG5=5FCEGGG490AEG*>3>FGFG4FF?GG>@FFFGGGGF4FD
@M00200:205:000000000-AKKM3:1:1101:12824:6459 1:N:0:1
ATTGGGTTTAAAGGGCTCGTAGGCGGCCTGTCGCGTCTGCTGTGAAAGCCCGGGGCTCAACCCCGGGTCTGCAGTGGATACGGGCAGGCTAGAGTCCGGCAGGGGAGACTGGAATTCCTGGTGTAGCGGTGAAATGCGCAGATATCAGGAGGAACACCGGTGGCGAAGGCGGGTCTCTGGGCCGGTACTGACGCTGAGGAGCGAAAGCGTGGGGAGCGAACAGGATTAGATACCCCAGTA
+
GGGGGGGGGGGGGGGGGGGGGGGGGGGGGGGGGGGGGGGGGGGGGGGGGGGGGGGGGGGGGGGGGGGGGGGGGGGGGGGGGGGGGGGGGGGGGGGGGGGGDGGEGGGGGGGGGGGGGGGGGGGGGFGGGGGCFFGGG>CEGGGGFGACGGGGGGGGGGGGGGGGGGGGGGGGGGGGGGGGGGGGGDGGGGGGGGGGGGGGDD5EEGGGGGGGGGFG>E8EGGGG<GGFFFFGGGGGFFFG
@M00200:205:000000000-AKKM3:1:1101:12037:6465 1:N:0:1
ATTGGGTATAAAGGGCGCGTAGGCGGCTTGGCAAGTCAAAGGTGAAATCCCTCGGCTCAACTGAGGAACTGCCTTTGATACTGCCCTGGCTCGAGTCCGGTAGGGGAGCGCGGAATTCCTGGTGTAGCGGTGAAATGCGCAGAGATCAGGAGGAACACCGGTGGCGAAGGCGGCGCTCTGGGCCGGTACTGACGCTGAGGAGCGAAAGCGTGGGGAGCAAACGGGATTAGATACCCCAGTA
+
GGGGGGGGGGGGGGGGGGGGGGGGGGGGGGGGGGGGGGGGGGGGGGGGGGGGGGGGGGGGGGGGGGGGGGGGGGGGGGGGGGGGGGGGGGGGGGGGGGGGGGGGGGGGGGGGGGGGGGGGGGGGGGGGGGGGGGGGGGGGGGGGGGGGGGDGGGGGGGGGGGGGGGGGGGGGGGGGGGGGGGGGDGGGGGGGGGGDGGGFCDGGGGGGGGCEGGFGEEGGGFGGFGG<FFFGGG@6>>DGF
@M00200:205:000000000-AKKM3:1:1101:20719:6497 1:N:0:1
ATTGGGTTTAAAGGGCGCGTAGGTGGCGGCATAAGGCCGTGGTGAAAGTCCGGGGCTCAACTCCGGATCGGCCATGGCGACTGTGTCGCTGGGGCACCGTAGAGGCAGATGGAATTCCGGGTGTAGCGGTGGAATGCGTAGAGATCCGGAAGAACACCAGTGGCGAAGGCGGTCTGCTGGGCGGTGAGTCCGTGAGGACTCAATAGCCGACACTGAGGCGCGACAGCGTGGGGAGCAAACAGG
+
GGGGGGGGGGGGGGGGGGGGGGGGGGGGGGGGGGGGGGGGGGGGGGGGGGGGGGGGGFGGGGGGGGGGGGGGGGGGGGGGGGGGGGGGGGGGGGGGGGGGGGDGGGGGGGGGGGGGGGGGGGGGGGGGGGGGGGGGGGGGGGGGGGGGGGGGGGGGGGGGGGGGGGGGGGGGGGGGGGGGGGGGGGGGGGGGGGCGD8FGGGGGGGFGGGGGGGFGFGFGGGGGBGG>FFFDGC8C5<6EG:?
@M00200:205:000000000-AKKM3:1:1101:12974:6510 1:N:0:1
ATTGGGTATAAAGGGCTCGTAGGCGGCCAACTAAGTCAGTTGTGAAATCCCCAGGCTCAACCTGGGAACTGCGTCTGATACTGGTTGGCTTGAATCCGGGAGAGGGATGCAGAATTCCAGGTGTAGCGGTGAAATGCGTAGATATCTGGAGGAATACCGGTGGCGAAGGCGGCATCCTGGACCGGCATTGACGCTGATGAGCGAAAGCCAGGGGAGCAAACGGGATTAGATACCCTAGTA
+
FGGGGGFGFGGGGGGGGGGGGGGDFEGGGGGEGGGGGGGGGGGGGGGGGGGGGGGCFGDFGGGGGGGGGGGGGGGGGG9<FGGGGCGGGGG@@EGFEEGEEGGDEGGGCGFF<EGGGGFECFFGFFGGCGGGFAFCF7F@@CFCEFGGGA,BCFFGGGEGGGEGEGEGGGGEGGEFGGGGFGFGGGE5EFGG=GD=EGCF6CEGGCDFGGFGCG>CBGGFFGG3?GGFFB9GGCFG?>FG
@M00200:205:000000000-AKKM3:1:1101:25115:6512 1:N:0:1
ACTGGGTGTAAAGCGTGTGTAGGCGGATGTCTAAGTACCTTGTGAAATCCCACGGCTCAACCGTGGAACTGCTGGGTATACTGGATGTCTTGAGCCAGCTAGGGGCAACCGGAACAAACGGTGGAGCGGTGAAATGCGTAGATATCGTTTGGAACGCCAATGGTGAAAACAGGTTGCTGGGGCTGTGCTGACGCTGAGACACGAAAGCCAGGGGAGCGAACGGGATTAGATACCCCAGTA
+
GGGGGGGGGGGGGGGGGGGGGGGGGGGGGGGGGGGGGGGGGGGGGGGGGGGGFGGGGGGGGGGGGGGFGGGGGGGGGGGGGGGGGGFGGGGGGFGGGGGCFFGFGGGFGGGGGGGGGFGGGGGGFGGGGGGGGGGGGGGGGGGGGGGFGGGGGGGGGGGGGGGFDFFFFGGGGFFGGGGGGGGGGGFDFGFFGDGGGGFGGGGGECCGGGGGGGFGEEBGGGDGBDF<?FB7CED<@3<?
@M00200:205:000000000-AKKM3:1:1101:20154:6513 1:N:0:1
ATTGGGTGTAAAGAGCTCGTAGGCGGTTCGGTAAGTCACGTGTGAAATCTCCACGCTTAACGTGGAGGGGTCACGTGATACTGCCGTGACTAGAGTCCGGTAGGGGAGTGTGGAATTCCCGGTGTAGCGGTGAAATGCGCAGAGATCGGGAGGAACACCCGTAGCGAAGGCGGCACTCTGGGCCGGAACTGACGCTGAGGCGCGAAAGCCAGGGGAGCAAACGGGATTAGATACCCGAGTA
+
GGGGGGGGGGGGGGGGGGGGGGGGGGGGGGGGGGGGGGGGGGGGGGGGGGGGGGGGGGGGGGGGGGGGGGGGGGGGGGGGGGGGGGGGGGGGGGGGGGGGGGGGGGGGGGGGGGGGGGGGGGGGGGGGGGGDGDFGGGGGGGGGGGGGGGGGGGGGGGGGGGGGGGGGGGGGGGGGGGGGGGGGGGGGGDFGGGGEGGGGGGGGGGDDGGFGGGFGBEGGGGGGFGDFFFFGGFGGE:BGC
@M00200:205:000000000-AKKM3:1:1101:9645:6538 1:N:0:1
ATTGGGTATAAAGGGCACGTAGGCGGCGCTGTTAGTCGGGTGTGAAAGCCCTCGGCTCAACCGAGGAACTGCGCCCGATACTGCAGTGCTTGAGGGAGACAGAGGTAAGCGGAACTGATGGTGGAGCGGTGAAATGCGTTGATATCATCAGGAACACCGGTGGCGCAAGCGGCTTACTGGGTCTCTTCTGACGCTGAGGTACGAAAGCTAGGGTAGCGAAGGGGATTAGATACCCCAGTA
+
DGF<FGC9ECFCEGG-,@FFFGFGGGGECGG8CFFEGC7F9@BFFFGCFGGFFEEGGCEEGG@>CE=F,CCF:FFC=>=BFFFCGCFEFCEECF8+BFDFFBFE?GDAF9FECE+F,8,=9F9@7FFEGGGCCFFFAEG7CD9DA=@A9F,<DDFFFGC:@FFGD*=*<EE7EE:CFGFGF2<CFDFGGG7FCCGGD*:+2>EEC=DC<<CGGG@D4C58C)859<527*:CGFC95<FE
@M00200:205:000000000-AKKM3:1:1101:23282:6558 1:N:0:1
ATTGGGCTTAAAGGGTGTGTAGGTGGCGTTGTTAGTCTCCTGTAAAATTCCTCGGCTCAACCGGGGGCGCGCGGGAGAAACGGCAATGCTTGAGGTTGGTAGGGGCTTCTGGAACTCTAAGTGTAGCGGTGAAATGCGTTGATATTTAGGGGAACACCAAAAGCGAAGGCAGGAAACTGGACCATACCTGACACTGAAACACGAAAGCGTGGGTAGCGAATGGGATTAGATACCCCGGTA
+
GGGGGGFFGGGGGGGFG@FGGGGGGGF:B+6F<FGGFC<F,FG<FGGG8FGE<FGGGGGGGG>7FGG7++CG7F:=@4,FGDG7+:,BFGGFFGCC3DFGFFFGG+6338FGFGFGGC,8EFGGGGGGGGGGCGGGGGGC7CCGG@;;ECCFGGGGGG7B3,?FGEGGDGCE**=2BCCF7EC8E?BFGGGGGGGGF+3CEGGGGGGGDGGGG*@DFGDG348<:GG?4=AGGCFG>DFG
@M00200:205:000000000-AKKM3:1:1101:23153:6569 1:N:0:1
ACTGGGTTTAAAGGGTGCGTAGGCGGTCGCGCAAGTCGGATGTGAAATCTCAGGGCTCAACCCTGAAACTGCATTCGATACTGCGTGGCTAGAGTGCTGGAGGGGAGACTGGAATTTACGGTGTAGCAGTGAAATGCGTAGATATCGTAAGGAAGACCAGTGGCGAAGGCGAGTCTCTGGACAGCAACTGACGCTGAGGCACGAAGGCCAGGGGAGCAAACGGGATTAGATACCCTAGTA
+
GGGGGGGGGGGGGGGGGGGGGGGGGGGGGGGGGFGGGGGEGGGGGGGGGGGGGGGGGGGGGGGGGGGGGGGGGGGGGGGGGGGGGGGGGGGGGGGGGGGGGGGGGGGGGGGCCGGGGGGGGGGGGGGGGGGGGGFGGGGGGGGGGGGGGFGGGFGFGGGGGGGGGDGGGGGGGGGGGGGFGGGGGGGGGGGFGGGGGGGGEGGGGCCFGGGGGE)7BFGGGGEG(59?4FAGGGFFFFFG
@M00200:205:000000000-AKKM3:1:1101:5016:6576 1:N:0:1
ATTGGGTTTAAAGCGTGTGTAGGCGGATCGTTAAGTGCCTTGTGAAATCCCACGGCTTAACTGTGGAACGGCTGGGCATACTGGCGGTCTTGAGCCATCTAGGGGCGACTGGAACAAACGGTGGAGCGGTGAAATGCGTAGATATCGTTTGGAACGCCAAAGGTGAAAACAGGTCGCTGGGGATGAGCTGACGCTGAGACACGAAAGCCAGGGGAGCAAACGGGATTAGATACCCGCGTA
+
GGGGGGGGGGGGGGGGGGGGGGGGGEGGGGGGGGGGGGGGGGGGGGGGGGGGGGGGGFGGGGGGGGGGGGGGGGGGGGGGGGGGGGGGGGGGGGDFGGGGGGGGGGGGGDGGGGGGAFGGGGFGGGGGGGGGGGGFGGGGGGGFGGGGCGGDGGGGGGGGGGGGGGGGGGGGGCCGGEGGGGGGGGGFGGGGG55EGFGFCDC8EGDFGGFFGD>D)A*<FGGDFCFFFF2CEFCCF:BG
@M00200:205:000000000-AKKM3:1:1101:13260:6609 1:N:0:1
ATTGGGTGTAAAGGGCGCGTAGGCGGGACGCCAAGTCGGTCGTGAAATCTCCGGGCTCAACCCGGAGGAGTCGGCCGAAACTGGTGTTCTTGAGGGAGGCAGAGGAGTCTGGAATTCCCGGTGTAGCGGTGAAATGTGTAGAGATCGGGAGGAACACCGGTGGCGAAGGCGGGACTCTGGGCCTACCCTGACGCTGAGGCGCGAAGGCGTGGGGAGCAACCGGGATTAGCTACCCCAGTA
+
GAFGGG@FGGGGGGGGGGGGGGG9FGC@C@FFGGGGGGGFFEGGGGGGGFGA=CGDGFGGGGDGDGFDGCFGGCF:FG7FEGGGGGFGGGGFDGF+3FGGGGF7FFEGGFGGGGGGGGGGEGGGGGGDGGGGCGGCBGGGGGGGGG7CFGDEEGGGGGDGGCEGD7C88CEEC5?*;FFFGGGGC*;FGGGGEGGGEFGGCGGGEGGG*:CEGG3755@*95=C>GG2?)-:FEFGEDF?
@M00200:205:000000000-AKKM3:1:1101:3901:6626 1:N:0:1
ATTGGGTTTAAAGGGCGCGTAGGTGGCTTGGTAAGCGTGTGGTGAAAGTCCGGGGCTCAACCCCGGATCTGCCATGCGAACTGCCGAGCTCGAGCATTGTAGAGGCAGGTGGAATTTCGGGTGTCGCGGTGGAATGCGTAGAGATCCGGAAGAACACCGGTGGCGAAGGCGGCCCGCTGGGCTGTGGCTGACGCTGAGGCGCGACAGCGTGGGGAGCAAACAGGATTAGATACCCCCGTA
+
GGGGGGGGGGGGGGGGGGGGGGGGGGGGGGGGFGGGGGGGFGGGGGGGGGGGCGGGGGGGGGGCCGEGEFGGFEFFGGGGGGGGGGGGCGGGEGEEGGFEGFFFGGGGCDFGFFGGAGFGGGGG,BFG7FG@F<FGGG@ECEFFFBFEEGGGDGFFFFG>FDCF8:8CFGGEEGCCEEGG>C8CFFFFGG*;EG3CEF5C5DEGGE7C8CEGC*)9DGG874;C<GG<FF<GGFGG:5>C
@M00200:205:000000000-AKKM3:1:1101:11057:6645 1:N:0:1
ATTGGGCTTAAAGGGCGTGTAGGCGGCTAGGTAAGTGGAATGTGAAATCCCTCGGCTCACCCGAGGACCTGCATCCCAAACTGCCTGGCTTGAGTATGGGAGAGGATGAGGGAATTCCTGGTGTAGCGGTGAAATGCGTAGATATCAGGAGGAACACCGGTGGCGAAGGCGCTCATCTGGCCCAATACTGACGCTGAGGCGCGAAAGCTAGGGGAGCGAACGGGATTAGATACCCTTGTAAGA
+
GGGGGGGGGGGGGGGGGGGGGGGGGGGGGGGGGGGGGGGGGGGGGGGGGGGGGGGGGGGGGGGGGGGGGGGGGGGGGGGGGGGGGGGGGGGGGGGGGGGGGGGGGGGGGGGGGGGGGGGGGGGGGGFGGGGGGGGGGGGGGGGGGGGGGGGGGGGGGBFDGGGGDFGGGGGGGGGGGGGGFGGGG>B>:CGCGGDGGGGGGGGGGGGFGGGGGGFGEEEGGGDGBGG?FFFG::CF4?BC>2>
@M00200:205:000000000-AKKM3:1:1101:14564:6648 1:N:0:1
ACTGGGTATAAAGGGCGCGTAGGCGGCTCGATAAGGCTCGCGTGAAAGTCCGGGGCTCAACCCCGGATCGGCGTGGGCGACTGTTGGGCTGGAGCACGGTAGGGGCAGACGGAATTCCGGGTGTAGCGGTGGAATGCGTAGAGATCCGGAAGAACACCGGTGGCGAAGGCGGTCTGCTGGGCCGGAAGGGGGCAGAGCAATCTGTCCCCGTGCTGACGCTGAGGCGCGACAGCGGGGGGAGCA
+
GGGGGGGGGGGGGGGGGGGGGGGGGGGGGGGGGGGGGGGGGGGGGGGGGGGGGGGGGGGGGGGGGGGGGGGGGGGGGGGGGGGGGGGGGGGGGGGGGGGGGGGGGGGGGGGGGGGGGGGGGGGGGGGGGGGGGGGGGGGGGGGGGGGGGGGGGGGGGGGGGGGFGGGGGGGGGGGGGFGGGGGGGDEEEGGGGDGEF6FGGFGG?CCCFGC*;C@GFGG=DCFGBGC1>E6D*:*7<>D5DB?
@M00200:205:000000000-AKKM3:1:1101:10653:6657 1:N:0:1
ACTGGGTGTAAAGGGTGCGCAGGCGGCCGAGTGTGTGAGGCGTGAAAGCCCGGGGCTTAACCCCGGAATTGCACCTCAAACTACTCGGCTAGAGCATTGGAGAGGGTAGCAGAATTCATGGTGTAGCAGTGAAATGCGTAGATATCATGAGGAATACCAGAGGCGAAGGCGGCTACCTGGACAATTGCTGACGCTCAGGCACGAAAGCGTGGGGAGCAAAAGGGATTAGATACCCCTGTA
+
GGGGGGGGGGGGGGGGGGGGGGGGGGGGGGGGGGGGGGGGGGGGGGGGGGGGGGGGGGGGGGGGGGGGGGGGGGGGGGGGGGGGGGGGGGGGGGGGGGGGGGGGGGGGGGGGGGGGGGGGGGGGGGGGGGGGGFGFGGGGGGGGGGGGGGGFGGGGGGGGFGGGDGGGDGGGGGGGGGGGGGGGGGGGGGGGGGGGGGGGGGGGGGGGGGGGGGFGFGGEGF*9:CFBFFFFEFGGFF6?
@M00200:205:000000000-AKKM3:1:1101:8553:6663 1:N:0:1
ACTGGGTATAAAGTGTGCGCAGGCGGCCGAGCAAGTCGAGTGTGAAAGCCCCGGGCTTAACTTGGGAATTGCGCTCGAAACTACGTGGCTAGAGTGTGGCAGAGGAAGGTGGAATTCCACGTGTAGCGGTGAAATGCGTAGAGATGTGGAGGAACACCGATGGCGAAGGCAGCCTTCTGGGCCAACACTGACGCTCATGCACGAAAGCGTGGGGAGCAAACAGGATTAGATACCCGGGTA
+
GGGGGGGGGGGGGGGGGGGGGGGGGGGGGGGGGGGGFGGGGGGGGGGGGGGGGGGGDGGGGGGGGGGGGGGGGGGGGGGGGGGGGGGGGGGGGGGGGGGGGGGCGGGGGGGGGGGGGFGGGGGGGGGEGGGGGGGGGGGEGGGGGGFGGGGGGGGGGGGGGGGGGGGGGGGGGGGGGGGGGGGGGGG8FFGGGGDGGGGGGGGGGGGGCEGGGGFGFGFGFGGGFGCDFFFGG,ADBFBE
@M00200:205:000000000-AKKM3:1:1101:10553:6664 1:N:0:1
ATTGGGTTTAAAGGGAGCGTAGGCGGATAGTTTAGTCAGAGGTGAAAGCCCAGGGCTCAACCTTGGAATTGCCTTTGATACTGGCTATCTTGAGTATGGAAGAGGTATGTGGAACTCCGAGTGTAGAGGTGAAATTCGTAGATATTCGGAAGAACACCAGTGGCGAAGGCGACATACTGGTCCATTACTGACGCTGAGGCTCGAAAGCGTGGGGAGCAAACAGGATTAGATACCCGCGTAAGA
+
GGGGGGGGGGGGGGGGGGGGGGGGGGGGGGGGGGGGGGGGGGGGGGGGGGGGGGGGGGGGGGGGGGGGGGGGGGGGGGGGGGGGGGGGGGGGGGGGGGGGGGGGGGGGGGGGGGGGGGGGGGGGGGGGGGGGGGGGGGGGGGGGGGGGFGGGGGGGGCFGGGGGGGGGGGGGGGGGGGGGGGGGGGGGFGGGGGGGGGGGGGGGGGGGC?EGDGFD:CFFGCE<;FD@FFEGFFGDB:>GD<A
@M00200:205:000000000-AKKM3:1:1101:16646:6665 1:N:0:1
ACTGGGTGTAAAGGGCGTGTAGGCGGTCTGCTAAGTCATGTGTGAAATCCCTCGGCTTAACCGAGGAACGACGCATGAAACTGGCAAGCTAGAGTACCAAAGAGGGGGGTGGAATTCCCGGTGTAGCGGTGAAATGCGTAGATATCGGGAGGAACACCGGTGGCGAAGGCGGCCCCCTGGTTGGATACTGACGCTGAGACGCGAAAGCGTGGGGAGCAAACAGGATTAGATACCCTGGTA
+
GGGGGGGGGGGGGGGGGGGGGGGGGGGGGGGGGGGGGGGGGGGFGGGGGGGGGGGGGGGGGGGGGGGGGGGGGG=4BCFGGGGGGGGGGGGGGGGGGGGGGGGGFGGGGGGGGGGGGGGGGGGGGGGGGGGGGGGGGGGGGGGGGGGGG>CEGGGGGEGGGGGGGGGGGFGGGGEGGGGGGGGGGGGGGGGGGGGGGGGGGGGGGGGGGGGGGGFGFGGGGGGG?GGFFFFGDFGDFFFG
@M00200:205:000000000-AKKM3:1:1101:13878:6670 1:N:0:1
ACTGGGTTTAAAGGGTGTGTAGGCGGTCAAGTTAGTCTTCTGTTAAATTCTTCGGCTCAACCGGGGGCATGCAGAGGAAACGGCTTGACTTGAGGATGCGAGAGGTGAATGGAACTCATGGAGTAGGGGTGAAATCCGTTGATATCATGGGGAACACCAAAAGCGAAGGCAATTCACTGGCGCACTCCTGACGCTGAGACACGAAAGCGTAGGTAGCGAATGGGATTAGATACCCCGGTA
+
GGGGGGGGGGGGGGGGGGGGGGGGGGGGGGGGGGGGGGGGGGGGFGGGGGGGGGGGGGGGGGGGGGGGGGGGGGFGGGGGGGGGGGGGGGGGGGGGGGGGGGGGGGGGGGGGGGGGGGGGGGGGGGGGGGGGGGGGGGGGGGGGGGGGCGFEGGGGGGGGGGGGCCEGGGGGGGGGGGGGGGGGGDGGGFGGGGGGGGGGGGGGGGCGGGGGEGFGFGGDGGFGFFF?FFAFGFGCBDFG
@M00200:205:000000000-AKKM3:1:1101:26444:6672 1:N:0:1
ATTGGGTTTAAAGGGCGCGTAGGCGGCCTTATAAGTCAGTGGTGAAAGCCCACAGCTCAACTGTGGAACTGCCATTGATACTGTAAGGCTTGAGTACAGACGAGGTAGGCGGAATTGATGGTGTAGCGGTGAAATGCATAGATACCATCAAGAACACCGATTGCGTAGGCAGCTTACTAGGCTGTAACTGACGCTGAGGCACGAAAGCGTGGGGAGCGAACAGGATTAGATACCCTAGTA
+
GGGGGGGGGGGGGGGGGGGGGGGGGGGGGGGGGGGGGGGGGGGGFGGGGGGGGGGGGGGGGGGGGCGGGGGGGGGGGGGGGGGGGGGFGGGGGGGGGGGGGGGGGGGGFGGGGGGGGGGGGFFGGGGGGGGFGGFGGGGGGFGGGGGGGGGFGGGGGGGBFGGGGGGGGGGGGGGGFFGFGGGGGGGGFCFFEGDGECGGCGGDGGDGGGDEE53DDGEGG3@<6CF?FFFGFGGGFF=?
@M00200:205:000000000-AKKM3:1:1101:4313:6675 1:N:0:1
ACTGGGTGTAAAGGGCGCGTAGGCGGTCGCGTGTGTCTGCTGTGAAAGCGCACGGCTCAACCGTGTGAAGTCGGTAGAAACTGCGGGACTTGAGGCTGGGAGAGGTTGGTGGAATTCCCTGTGTAGCGGTGAAATGCGTAGATATAGGGGAGAACACTCGTGGCGAAGGCGGCCAGCTGGACCAGCCCTGACGCTGAGGCGCGACAGCGTGGGGAGCAAACAGGATTAGATACCCTGGTA
+
GGGGGGGGGGGGGGGGGGGGGGGGGGGGGGGGGGGGGGGGGGGGGGGGGGGGGGGGGGGGGGGGGGGGGGGGGGGGGGGGGGGGGGGGGGGGGGGGGGGGFGGGGGGGGGGGGGGGGGGGGGGGGGGGGGGGGGGGGGGGGGGGDGGGGGGGGGGGGGGGGGGGGGGGGFGGGGGGGGGGGGGGGFFGGG?FGG<ECFC=EGGGGGGGG5CEGGDG>FDFCGCGFGG?FF<GGFFFFF?E
@M00200:205:000000000-AKKM3:1:1101:9444:6697 1:N:0:1
ACTGGGCGTAAAGGGCGCGTAGGCGGGAGGCCAAGTCGGTCGTGAAATCCGCGGGCTCAACTCGCGGGGGTCGGCCGAAACTGGTTTTCTTGAGGGGCGCAGAGGAGCCTGGAATTCCCGGTGTAGCGGTGAAATGTGTAGAGATCGGGAGGAACACCGGTGGCGAAGGCGGGGCTCTGGGCGCACCCTGACGCTGAGGCGCGAAGGCGTGGGGAGCAAACGGGATTAGATACCCCTGTA
+
GGGGGGGGGGGGGGGGGGGGGGGGGGGGGGGGGGGGGGGGGGGGGGGGGGGGGGGGGGGGGGGGGGGGGGGGGGGGGGGGGGGGGGGGGGGGGGGGGGGGGGGGGGGGGGGGGGGGGGGGGGGGGGGGGGGGGGGGGGGGGGGGGGGGGGGGGGGGGGGGGGGGGGGGGGGGGGGGGGGGGGGGGGGGGGGGGGGGGFGGGGGGDGGGGGGGGGFC5CCFGGED<CFBFFA7C@FGFFFG
@M00200:205:000000000-AKKM3:1:1101:11608:6712 1:N:0:1
ACTGGGGTAAAGTGTGCGCCGGCGGCGTCGCAAGTCGAGTGTGAAAGCCCCGGGCTTAACTTGGGAATTGCGCTCGAAACTACGGTGCTGGAGTGTGGCAGAGGAAGGTGGAATTCCACGTGTAGCGGTGAAATGCGTAGAGATGTGGAGGAACACCGATGGCGAAGGCAGCCTTCTGGGCCAACACTGACGCTCATGCACGAAAGCGTGGGGAGCAAACAGGATTAGATACCCCCGTAAGCGC
+
GFGGGGGG-E<FFGGGGGG-CFGGGGGGGGGGGGGGGGGGGGGGCFFGGGGGGGGGGGGGGGGGGGGGGGGGGGGGGGEGGFGGGGFGGGG8FGGGGGGFGFGGGGGGGGF<FFDFGGGGGGGGFGGDGGGEGFFGGGGGGGGFGGGFFFD@7FFFGF7FFEFECBC*:CCEGGGFGGGGGGGFGGGGGGGEG5C5FGGFGGGE8C55EEGGGE>3::F=<C*77767@?<CCFGDFF)**,((
@M00200:205:000000000-AKKM3:1:1101:23684:6712 1:N:0:1
ATTGGGTTTAAAGGGCGCGTAGGCGGCGCGGTAAGTCACTTGTGAAATCTCTGAGCTTAACTCAGAACGGCCAAGTGATACTGCAGTGCTAGAGTGTGGAAGGGGCAATCGGAATTCTTGGTGTAGCGGTGAAATGCGTAGATATCAAGAGGAACACCTGAGGTGAAGACGGGTTGCTGGGCCAACACTGACGCTGATGCGCGAAAGCCAGGGGAGCAAACGGGATTAGATACCCTCGTAAGA
+
GGGGGGGGGGGGGGGGGGGGGGGGGG@CEFG@FGGGGGGGGGGGGGGGGCFFGGGGGGGGGGGGGGGGE@FGDAFDFGGGGGGGGGG?FGGGGGGGGGGGGGGGGGDGGGGGGGGGGGGGGGGGGGGGGGGD<F9FGGFECGGGGGGGGEGFGGGGGGGGGGGFGGGGGGDGGGEGGGCFDGG>FGFGGGGGGGD=EGGGEDGGGGG*80;FGGDG@FFGGGGCBGGF??<GGGFF>EFEF14
@M00200:205:000000000-AKKM3:1:1101:20675:6718 1:N:0:1
ATTGGGTATAAAGGGCTCGTAGGCGGTTTGTCGCGTCGGGAGTGAAAACACACAGCTTAACTGTGTGCTTGCTTCCGATACGGGCAGACTAGAGGTATGCAGGGGAGAACGGAATTCCTGGTGTAGCGGTGAAATGCGCAGATATCAGGAGGAACACCGGTGGCGAAGGCGGTTCTCTGGGCATTACCTGACGCTGAGGAGCGAAAGTGTGGGGAGCGAACAGGATTAGATACCCCTGTA
+
GGGGGGGGGGGGGGGGGGGGGGGGGGGGGGGGGGGGGGGGGGGGGGGGG8FGGGGGGGGGGGGGGGFGGGFFGGGGGGGGGGGGGGGGGGGGGGGGGGGGGGGGGGGGGGGGGGGGGGGGGGGGGGFGGGGGGGGGFEGGGG9FFFCGGGGGGDGGGGGGGGGGDCEGE8FGGGGG?;EGGGGGGGGGFCGGD=DEGFGGEC=CEDCCCFDGGG3C@E8EG3*48FF2?@A7FGGG.7<9
@M00200:205:000000000-AKKM3:1:1101:17185:6726 1:N:0:1
ACTGGGTTTAAAGGGCGCGCAGGCGGCTGCTCAAGTCAGGCGTGAAAGGCCTGGGCTCAACCCGGGAATTGCGCTTGAGACTGGGCTGGCTTGAGTGCGGGAGAGGATGGTGGAATTCCCAGTGTAGAGGTGAAATTCGTAGATATTGGGAAGAACACCGGTGGCGAAGGCGGCCATCTGGACCGCAACTGACGCTGAGGCGCGAAAGCGTGGGGAGCAAACAGGATTAGATACCCGAGTA
+
GGGGGGGGGGGGGGGGGGGGGGGGGGGGGGGGGGGGGGGGGGGGGGGGGGGGGGGGGGGGGGGGGGGGGGGGGGGGGGGGGGGGGGGGGGGGGFGGGGGGGGGECGFGGGGGGGGGGGGGGGGGGGGGGGGGGG,@FGGGGGGGGGGGGCGGDGGGGGGGGGGGGCEGGGGGEGGGGGGGGGGGDGGEGGGGGGGGGDF=EGGGGGDGGGGGGDB5>5FFFC5<<GGFFF):?AFFD@EF5
@M00200:205:000000000-AKKM3:1:1101:17338:6732 1:N:0:1
ATTGGGTATAAAGGGCGCGTAGGCGGCCTGCTAAGTCGAACGTGAAATCCCTGGGCTCAACCCAGGAACTGCGTCCGATACTGGTTGGCTTGAATTCGGGAGAGGGATGCGGAATTCCAGGTGTAGCGGTGAAATGCGTAGATATCTGGAGGAACACCGGTGGCGAAGGCGGCATCCTGGACCGACATTGACGCTGAGGCGCGAAAGCCAGGGGTGCAAACGGGATTAGATACCCCAGA
+
FFGGEGGFFGGGGGGGDGGGEDEGGGDGGGGFGGFGGGGDFCFGFDEFGGG@FFGCFGFEGFC7EC@FFFGGGGGGDEC=>F,EFGGGGGGDFEG<CF?C>F>:7FEGG8FFEGGGGGF9BFFG,FFCFEGF=CGCGGGGDFGCFEC;,@7*@FGGGGD7FGGFC*BFCCEGGG*<<+<<FBFGCEEECFGF=59C58*:=DCEG8CC*0//;5)/7AC74**5(9>29*5>GG6C))8
@M00200:205:000000000-AKKM3:1:1101:18286:6777 1:N:0:1
ATTGGGTTTAAAGGGTGCGTAGGTGGTGGGGTAAGTTTGATGTGAAAGCTCCGAGCTCAACTCGGAAATGGCATTGAATACTATTCCGCTAGAGGGTTGGAGGGGGGACTGGAATTCTCGGTGTAGCAGTGAAATGCGTAGATATCGAGAGGAACACCAGTGGCGAAGGCGAGTCCCTGGACAACACCTGACACTGAGGCACGAAAGCTAGGGGAGCAAACAGGATTAGATACCCTTGTA
+
FGFGGGGGGGEGFGGEFGEGCGGGGGEFGCEFGGGFFGGGGGGGGGGGGGGGEGGGGGGGGGGGGGGGGGGGGGGGDFFGGGGGGGGGGGGG,EFGFGGGGGGGDECBEGGGGFGFC<BFCCEFG9DF:FGCFF?FGEFGGG@FFGGGGGGGFFGFC:BFFCFGGD*?*CECCCCCGGFFEGGGGF>E6**3CF4<FG85*1:EEEDG9C?88C39>E8EFFGFFF>2@F)?:CFG?@89
@M00200:205:000000000-AKKM3:1:1101:15505:6798 1:N:0:1
ATTGGGTTTAAAGGGCGCGTAGGCGGCCTGATAAGTCGGGGGTGAAATCCTGTGGCTCAACCACAGGGCTGCCTCCGAGACTGTCGGGCTCGAGCACAGTAGAGGCAGGTGGAATTCCCGGTGTAGCGCTGGAATGCGTAGAGATCGGGAAGAACATCGGTGGCGAAGGCGGCCTGCTGGGCTGTTGCTGACGCTGAGGCGCGACAGCGTGGGGAGCAAACAGGATTAGATACCCCGGTA
+
GGGGGGGGGGGGGGGGGGGGGGGGGGGGGGGGGGGGGGGGGGGGGGGGGGGGGGGGGGGGGGGGGGGGGGGGGGGGGGGGGGGGGGGGGGGGGGGGGGGGGGGGGGGGGGGGGGGGGGGGGGGGGGGGGGGGGGGGGGEGGGGGGGGGGDE@FGGGGGGGGGGGDGCGGGDGGEDGGGFGGGGGFGFCFGFGGGGDEGFGGGG8EC<FGGGGGGFGFE@FCG?<1<:296<?@<@FFFEG
@M00200:205:000000000-AKKM3:1:1101:26351:6811 1:N:0:1
ACTGGGCATAAAGGGCTCGTAGGCGGTTTGTCGCGTCGGGAGTGAAAACATCCAGCTTAACTGGGTGCTTGCTTTCGATACGGGCAGACTTGAGGTATGCAGGGGAGAATGGAATTCCTGGTGTAGCGGTGAAATGCGCAGATATCAGGAGGAACACCGGTGGCGAAGGCGGTTCTCTGGGCATTACCTGACGCTGAGGAGCGAAAGTGTGGGGAGCGAACAGGATTAGATACCCCCGTA
+
GFGGGGGGGFGGGGGGGGGGGGGGEGC:FGG<EGGGGGGGCGGGGGGGGDGGGGGGGGGGGGGGDCFGEGGGGGG?FGGFGDGGGEGFGGFGGC8AFGGFAFECFFGGFGGGFGFF<FFGGGGGGGGGGGGGGGGGGGDGGGGGGGGGD,@FGGGGGGGGGEDGGGGGGGEDEGEFGGFCFGGGGGGFFGGGGGGGGGGGDGGGGGDGGGGGGD@GEGGGGDGG:FGFFFFDFFF/7:BE
@M00200:205:000000000-AKKM3:1:1101:7991:6819 1:N:0:1
ATTGGTTATAAAGGGCGCGTAGGCGGCCCGATAAGTAGGGGGTGAAATCTTGCGGCTCAACCGCAAGGCTGCCTTCTAAACTGTCGGGCTGGAGCACGGTAGAGGCAGATGGAATTCCCGGTGTAGCGGTGGAATGCGTAGAGATCGGGAAGAACACCAGTGGCGAAGGCGGTCTGCTGGGCCGTTGCTGACGCTGAGGCGCGACAGCGTGGGGAGCAAACAGGATTAGATACCCCAGTA
+
CFGGGGGGGGGGGGGGGGGGGGGGGGGGGGGGEGGGGGGGGGGGGGGGGGGGGGGGGGGGGGGGGGGFGGGGGGGGGGGGGGGGGGECFGGGGGGGGGGGGEEFGGEGGGGGGGGGGGGGGGGGGGGGGGGGGGGGGGGGGGGGGGGCCEGGGFGGGGGGGGGGGGGGGGGGGGGGGGGGGGGEEEGGGGGGD5CEGGGGGGGDGGGGGGGGGGDGFF6<D4EFF<F<FFBGGGE97BF7
@M00200:205:000000000-AKKM3:1:1101:20995:6852 1:N:0:1
ACTGGGTTTAAAGGGCGCGTAGGCGGGACGCCAAGTCGGTCGTGAAATCTCCGGGCTCAACCCGGAGGAGTCGGCCGAAACTGGTGTTCTTGAGGGAGGCAGAGGAGTCTGGAATTCCCGGTGTAGCGGTGAAATGTGTAGAGATCGGGAGGAACACCGGTGGCGAAGGCGGGACTCTGGGCCTACCCTGACGCTGAGGCGCGAAGGCGTGGGGAGCAAACGGGATTAGATACCCTTGTA
+
GGGGGGGGGGGGGGGGGGGGGGGGGGGGGGGGGGGGGGGGGGGGGGGGGGGGGGGGGGGGGGGGGGGGGGGGGGGGGGGGGGGGGGGGGGGGGGGGGGGGGGGGGGGGGGGGGGGGGGGGGGGGGGGGGGGGGFFGGGGGGGGGGGGGDEEEGGGGGGGGGGGGDGGGGGGGGEEGGGGGGGGGGGGGGGGGGGGGDGGGGDEG>CGGGGGGGGFGFGGGGGDD?GD<FBAFFCFC?FBF
@M00200:205:000000000-AKKM3:1:1101:3667:6852 1:N:0:1
ACTGGGTTTAAAGGGCGCGTAGGCGGGCTGTCAAGTCTGGGGTGAAATCCCGCGGCTCAACCGTGGAACTGCCTTAGATACTGACGGCCTCGAGGGAGGTAGGGGCGTGCGGAACTGTAGGTGGAGCGGTGAAATGCGTTGATATCTACAGGAACTCCGGTGGCGAAAGCGGCGCGCTGGACCTCTTCTGACGCTGAGGCGCGAAAGCTAGGGGAGCAAACGGGATTAGATACCCTAGTA
+
GGGGGGFGGGGGGGG7FGGGEGGGGGGGGGGGGGGGGGGGFGGGGGGGGGGGGEGGGGGGGGDCFGBFFGGGGFFGGGGGGGEFD+@>FGGGGG7F>FGB<FFEEGGGEGGGGC7FGGGGGFGCF@FFEGDGGGGCECEGCFFGGGGCG,<CCCGDGGG7FEFFEE8EEGDCE>5:CEEEFFG60@CGGFGGGGGG/8EFCDGGGEDC9+CF@*)93CC+118<0DGB?F<7FFG67)=F
@M00200:205:000000000-AKKM3:1:1101:19749:6855 1:N:0:1
ATTGGGCATAAAGGGCGCGTAGGTGGCCCGGTCAGTCCGTGGTGAAAGCGCGGGGCTCAACCCTGCGTCGGCCATGGATACTGCCGCGGCTCGAGCACTGTAGAGGCAGGCGGAATTCCGGGTGTAGCGGTGGAATGCGTAGAGATCCGGAAGAACACCGGTGGCGAAGGCGGCCTGCTGGGCAGTTAGCTGACACTGAGGCGCGACAGCGTGGGGCGCAAACAGGATTAGATACCCCGGTA
+
@FDEC@C-;;@CCFGGFGGGG@FDGGGFFEGFGCGEFFD@FE@FF@EFFECF>BGGGGFGGG:=8=FBF@CGC=F8EF<FGEFGGDDGEG+CCFGCGDCF=FC,>FDEGCFBFC7C<FFCGGGEC9F9F@<F7FFFEGGGG:7CF:BFGGCEEFCC::/:CE8:@E5:CE>E558/ACEG?EGF50+<ED?C?FGE?EFGCFGGG5DC?=EC>CD3)/:5CGGF31*4@63*AGGF75>ED,
@M00200:205:000000000-AKKM3:1:1101:16025:6867 1:N:0:1
ACTGGGTTTAAAGGGAGCGTAGGCGGATAGTTTAGTCAGAGGTGAAAGCCCAGGGCTCAACCTTGGAATTGCCTTTGATACTGGCTATCTTGAGTATGGAAGAGGTATGTGGAACTCCGAGTGTAGAGGTGAAATTCGTAGATATTCGGAAGAACACCAGTGGCGAAGGCGACATACTGGTCCATTACTGACGCTGAGGCTCGAAAGCGTGGGGAGCAAACAGGATTAGATACCCGCGTA
+
GGGGGGGGGGGGGGGGGGGGGGGGGGGGGGGGGGGGGGGGGGGGGGGGGGGGGGGGGGGGGGGGGGGGGGGGGGGGGGGGGGGGGGGGGGGGGGFGGGGGGGGGGGGGGGGGGGGGGGGGGGGGGGGGGGGGGGGGGGGGGGGGGGGGGGGGGGGGGGGGGGGGGGGG>FGGGGGGGGGGGGGGGGGGGGGGGGGGGGFGGGGGGGGGGGGGGGFGFGGGGGGG;FC@FFFGGGGGFFBG
@M00200:205:000000000-AKKM3:1:1101:3910:6870 1:N:0:1
ACTGGGCTTAAAGTGTGCGCAGGCGGCGTCGCAAGTCGAGTGTGAAAGCCCCGGGCTTAACTTGGGAATTGCGCTCGAAACTACGATGCTGGAGTGTGGCAGAGGAAGGTGGAATTCCACGTGTAGCGGTGAAATGCGTAGAGATGTGGAGGAACACCAATGGCGAAGGCAGCCTTCTGGGCCAACACTGACGCTCATGCACGAAAGCGTGGGGAGCAAACAGGATTAGATACCCGGGTA
+
GGGGGGGGGGGGGGGGGGGGGGGGGGGGGGGGGGGGGGGGGGGGGGGGGGGGGGGGDGGGGCGGGGGGGGGGGGGGGGGGGGGGGGGGGGGGFGFGGGGGCGGGGGGGGGGGFGGGGGGGGGGGGGGGGGCFGACGGGGG@CFGGGGGGGGGGGGGGGGGGGFGDFEGGGGGGCG9F?FGGGGEGF>CEGGFGGDEDFFGGGGG>EDDC5EGGGFGFGGGG4*9:<>?FFAFGCC53B@G
@M00200:205:000000000-AKKM3:1:1101:9061:6870 1:N:0:1
ACTGGGTTTAAAGGGTGCGTAGGTGGCCCTGTAAGTCAGTGGTGAAATATCTCAGCTTAACTGAGAGGGTGCCATTGATACTGCAGGGCTTGAGTACAGATGAGGTAGGCGGAATTGACGGTGTAGCGGTGAAATGCATAGATATCGTCAAGAACACCGATAGCGAAGGCAGCTTACCAAGCTGTAACTGACACTGAGGCACGAAAGTGTGGGGATCAACCAGGATTAGATACCCTGGTA
+
GGGGGGGGGGGGFGGFGGGGGGGGGGGGGGGGGGGGG<FFFGEGGGGGGGGGGGGGFEFGGGGGGGGGGGGGGGGGGGGGGGGGGGGGGGGGGGGGDFGGGGGGGGGGFFGGGGGGGGGDFGGGGGG=FGGGFGFGGGGGGFGGGGGFGGD<FFGGGDGEGGGGGE@CCGGGGGGFGGGGGGGGGFGFGGDGGGGGFGGFGGGGGGG@CFFCEGFGFGG*8DF*=FGFFFFF<FFGF36C
@M00200:205:000000000-AKKM3:1:1101:25843:6884 1:N:0:1
ATTGGGTTTAAAGAGCGTGTAGGCGGCTTGGTAAGTCGGCTGTGAAAGTCGGAGGCTCAACCTTCGAATGCCGGCCGATACTGTCAAGCTAGAGTCCGGAAGAGGAGACTGGAATTCCCGGTGTAGCGGTGAAATGTGTAGAGATCGGGAGGAACACCGGTGGCGAAGGCGGGTCTCTGGGCATTCCCTGACGCTGAGGCGCGAAAGCGTGGGGAGCAAACGGGATTAGATACCCTAGTA
+
GGGGGGFGGGGGGGGGGGGGGGGGGGGGCGGGGGGGGGGGGGGGGGGGFGGGGGGGGGGGGGGGGGGGGGGGGGGGGGGGGGGGGGGGGGGGGGGGGGGGGGGGGGGGGGGGGGGFGGGGGGGGGGGGGGGGGGGGGGGGGGGGGGGGGGGEGGGGGGGGGGGGGG>FGFGGGEEFGGGGGGGGGGGGGGGGGGDGGFFGGGGEGEGGGGDGEEFGFFGGGGGGFGC?FF2CFFGGFF?F
@M00200:205:000000000-AKKM3:1:1101:25353:6886 1:N:0:1
ATTGGGTTTAAAGTGTGCGCAGGCGGCGTCGCAAGTCGAGTGTGAAAGCCCCGGGCTTAACTTGGGAATTGCGCTCGAAACTACGGTGCTGGAGTGTGGCAGAGGAAGGTGGAATTCCACGTGTAGCGGTGAAATGCGTAGAGATGTGGAGGAACACCGATGGCGAAGGCAGCCTTCTGGGCCAACACTGACGCTCATGCACGAAAGCGTGGGGAGCAAACAGGATTAGATACCCGAGTA
+
GDGGGGGEGGGGGEGFGGGGGGGGGGGGEFGECGGGGGDGFGGGGGGGGGGGGGGGG8FGGFFFGGGGGGGGC:FBFGFGGGGGGGEGGGGGGGGFGGGFGGGGGCDFGGGGGGGGGGGFECGGGGGGGGGGGGGGGGGGGGFFGGCFFGGGGGGGGGD7FGGGGGGGDGGGGGGDFGGFGGGGGGGGGGGGGDGEG9;FC>FGGEDCECEGGGFGFG@FGGGGFGG?FF4FF:<D)<FG
@M00200:205:000000000-AKKM3:1:1101:25561:6886 1:N:0:1
ATTGGGTTTAAAGGGCGCGTAGGCGGCTTCATAAGTCTTGGGTGAAAGCCCTCGGCTCAACCGAGGAATTGCCTTGGATACTGTGAAGCTCGAGGCTGGAAGAGGGCAGTGGAATTCCCGGTGTAGCGGTGAAATGCGTAGATATCGGGAGGAACACCAGTGGCGAAGGCGGCTGCCTGGGCCAGTTCTGACGCTGAGGCGCGAAAGCGTGGGGAGCAAACAGGATTAGATACCCTGGTA
+
GGGGGGGGGGGGGGGGGGGGGGGGGGGGGGGGGGGGGGGGGGGGGGGGGGGGGGGGGGGGGGGGGGGGGGGGGGGGGGGGGGGGGGGGGGGGGGGGGGGGGGGGGGGGGGGGGGGGGGGGGGGGGGGGGGGGGGGGGGGGGGGGGGGGGGGGGGGGGGGGGGGGGGGGGGGGGGGGGGGGGGGGGGDGGGGGGGDGGGGGGGGGGGGGG=EGGGFDFGGCGGGGFGGFFFBGGFGGFFFG
@M00200:205:000000000-AKKM3:1:1101:23609:6888 1:N:0:1
ATTGGGTGTAAAGGGCGCGTAGGTGGCGACATAAGGCTGTGGTGAAAGTCTGGGGCTCAACTCCAGATCGGCCGTGGCAACTGTGTCGCTTGGGCACTGTAGAGGCAGATGGAATTCCGGGTGTAGCGGTGGAATGCGTAGAGATCCGGAAGAACACCAGTGGCGAAGGCGGTCTGCTGGGCAGTGAACCCGCGAGGGTTCAATAGCCGACACTGAGGCGCGACAGCGTGGGGAGCAAACAGG
+
GGGGGGGGGGGGGGGGGGGGGGGGGGGGGGGGGGGGGGGGGGGGGGGGGGGGGGGGGGGGGGGGGGGGGGGGGGGGGGGGGGGGGGGGGGGGGGGGGGGGGGGGGGGGFGGGGGGGGGGGGGGEGGGGGEGGGGGGGGGGGGGGGGGGGGGGGGGGGEDCGGGGGGGGGGGGGGGGGGGGGGGGGGGGFFEEGGGGGGECF=EFGGGGGGGGGGFGFGGGGGGG>GG>BFFGG>CDF.?:5<B
@M00200:205:000000000-AKKM3:1:1101:13385:6896 1:N:0:1
ACTGGGTTTAAAGCGTGTGTAGGTGGTTTTCTAAGTCAGGTGTGAAATCCTCGGGCTCAACCCGAGAACTGCATTTGATACTGGAAGACTCGAGTGTGGTAGAGGATGGTGGAATTCCCGGTGTAGCGGTGAAATGCGTAGATATCAGGAGGAACACCGGTGGCGAAGGCGGTTCTCTGGGAATGACCTGACGCTGAGGAGCGAAAGTGTGGGGAGCGAACAGGATTAGATACCCTCGTA
+
GGGGGGGGGGGGGGGGGGGGGGGGGGGGGGGGGGGGGGGGGGGGGGGGGGGGGGGGGGGGGGGGGGGGGGGGGGGGGGGGGGGGGGGGGGGGDGGGGGGGGGGFGGGGGGGGGGGGGGGGGGGGGGGGGGGGGGGGGGGGGGGGGGGGGGGDGFGGGGGGGGGGGGGGGGEGGGGGGGGGGDGGGGGGGGGGGGGGEGC<5FGGGGGGGGGCDGECDGGGGGDFBGGDFFFGGGGGFFFG
@M00200:205:000000000-AKKM3:1:1101:3306:6904 1:N:0:1
ATTGGGTATAAAGGGCGCGTAGGCGGTCAGCACAAGTCAGTTGTGAAATCTCCGAGCTTAACTCGGAAAGGTCAACTGATACTGTGCGACTAGAGTGCAGAAGGGGCAACTGGAATTCTCGGTGTAGCGGTGAAATGCGTAGATATCGAGAGGAACACCTGCGGCGAAGGCGGGTTGCTGGGCTGACACTGACGCTGAGGCGCGAACGCTAGGGGAGCGAACGGGATTAGATACCCTAGTA
+
FFFGGGGGFGGGGGGGGGGFGGGGGGGGGGGCEGGFFGGGGGGGGGGGGGFGGGCC@7EFEGGGGGGGGGGFGEFGFGGFGGGGGGGGGGEGGGGGGGGGGGGGGGGGFGGEEGG,,C<E@FCGGFFGGGGGGGGGGAF8FECFFFFEG<DEFGGGGGGCCCDEGGGGECGGDEEEGGFFCECEEGGCEFGCFGGC8*;CF</:CC/98EE>FCED@CEEGGCD(>92?FFCGFG<6?FCF
@M00200:205:000000000-AKKM3:1:1101:24870:6911 1:N:0:1
ATTGGGCATAAAGGGCGCGTAGGCGGTTCCGTAGGTGGCGTGTGAAATCCCCCGGCTCAACCGGGGAAGTGCGCGCCAAACCTCGGTTCTTGAGGGCGGTAGGGGGGACTGGAACTCTCAGTGGAGCGGTGAAATGCGTAGATATCGAGAGGAACACCGGCGGCGAAGGCGAGTCCCTGGTCCGCATCTGACGCTGAGGCGCGAAAGCGTGGGTAGCAAACAGGATTAGATACCCGAGTA
+
GGGGGGGFGGGGGGGGGGGGGGGGGGGGGGGGGGGGFGGGGGGGGGGGGFEEGGGGGGGGGGGGGGDEEGGGGGGGGGGGGGGGGGGGGGGGGGGGGFGFFGGGGGGGGGGGGGGGGCCCGGGCFGGGGGGGGGGGGGGGGGGGGGCCCGG>FGGGG8EGGGGGGGGGGGGGDGF+<FCFGF+:EGCGGGGGGGGGGGGGGCEEE5CGGGGGGGFDFGG+9C6517>??4<GGGE))086
@M00200:205:000000000-AKKM3:1:1101:6508:6930 1:N:0:1
TTGGGTTTAAAGGGTGCGCAGGCGGCGTCGCAAGTCAGGCGTGAAATCCCCGGGCTTAACCTGGGAATTGCACTTGAAACTACGATGCTGGAGTATGGCAGAGGGAGGTGGAATTCCACGTGTAGCGGTGAAATGCGTAGAGATGTGGAGGAACACCGATGGCGAAGGCAGCCTCCTGGGCCAATACTGACGCTCATGCACGAAAGCGTGGGGAGCAACCAGGATAAGATACCCTCGTA
+
FGCGGGGDGEAFFGGGGGGGGCGGGGGGGGGEFEDFCFGGGGGGDEEG<FGGGGGGG,<FFGGGGGGGGDFGFG=FGGGGGGGGEDGGGGGGCFFGGGGEFGGF@GDFGGCFFGGGGFGGGGFGFGGGGGG@AFGGGGGGGGGCGGFGC7F:FGGGGGDEGFGGG:C@FGGGGGGGGGCFCGDCFGGGGGGGCEGG7BFGFFEEAEFC*:*::55D@:*;C7294*0.*8)?C6+57>:
@M00200:205:000000000-AKKM3:1:1101:17793:6931 1:N:0:1
ACTGGGTTTAAAGCGCGGGTCGGTGGTGACTTAAGTCATGCGTGAAAGCTCTCGGCTTAACCGGGAGAGGTCGTGTGAAACTGGGTCGCTGGAGGTTGGGAGAGGCAGACGGAATTCCGGGTGGAGTGGTGAAATGCGTAGAGATCCGGAGGAACACCAGTGGCGAAGGCGGTCTGCTAGCCCACACCTGACACTCAGACGCGAAAGCATGGGGAGCGAACGGGATTAGATACCCTTGTA
+
FGGFFGGDCGGFGGECCCEGGGGGDFGGGGGFGGGCFCFCDECCFC<CFFGAF@FGFEGGGG:FCFG,CFGGGGGEGGGGFFGAEGGGGCGCD8C?FGGGEFG=@C@:FGGGEG7=FD=FC>>BFGEFECE>><FFGEFE@BF9;FG<E*1FGFGFCEFGG@FG8CE:<FEBEEGFGFGGGGGGGGGGGCFGCDCFF+<CEG5EG594C+20;87)5EEGD3*763*4/89CF3<*7.@+
@M00200:205:000000000-AKKM3:1:1101:4230:6943 1:N:0:1
ACTGGGTTTAAAGGGCGCGTAGGTGGTCAGGTAAGGGTGTGGTGAAAGTCCGGGGCTCAACCCCGGATCTGCCGTGCCGACTGCTTGACTGGAGCATTGCAGAGGCAGATGGAATTCCGGGTGTAGCGGTGGAATGCGTAGAGATCCGGAAGAAGACCGGTGGCGAAGGCGATCTGCTGGGCAATGGCTGACACTGAGGCGCGACAGCGTGGGGAGCAAACAGGATTAGATACCCGTGTA
+
GGGGGGGGGGGGGGGGGGGGGGGGGGGGGGGFGGGGGGGGGGGGGFGGGGGGGGGGGGGGGGGGGGGGGGGGGGGGGGGGGGGGGGGGGGGGGGGGGGGGGGGGGGGGGGGGGGGGGGGGGGGGGGGGGGGGGGGGGGGGGGGGGGGGGGGGGGGGGGGGGGGGEGGGGGGGGFGGGGGGGGGGGGGGGGDGGGGGGGGFGGGGGGGGGGGGGG>CFGFFFFGG:GG<FF9>:CCG@F>G
@M00200:205:000000000-AKKM3:1:1101:11984:6945 1:N:0:1
ACTGGGCTTAAAGGGTGCGCAGGCGGCCAAGTGTGTGAGGCGTGAAAGCCCGGGGCTTAACCCCGGAATTGCACCTCAAACTACATGGCTAGAGCATTGGAGAGGGTAGCAGAATTCATGGTGTAGCAGTGAAATGCGTAGATATCATGAGGAATACCAGAGGCGAAGGCGGCTACCTGGACAATTGCTGACGCTCAGGCACGAAAGCGTGGGGAGCGAACGGGATTAGATACCCCAGTA
+
GGGGGGGGGGGGGGGGGGGGGGGGGGGGGGGGGGGGGGGGGGGGGGGGGGGGGGGGGGGGGGGGGGGGGGGGGGEGGGGGGGGGGGGGGGGG?FFGGGGGFGC7@EGGGGGGGGGGGGGGGGGGGGGGGGGGGGGCFEGGGGGGGGGGGGGFGEGGGGGGGGGGGGGGGGGGGGGGGGGGGGGFGGGFGGGGGGGGGGGGGGDDEGGGDEDGGGFGDDCGGGED<DF?FF>FFFGGF>FG
@M00200:205:000000000-AKKM3:1:1101:3688:6976 1:N:0:1
ACTGGGTATAAAGGGCGCGTAGGCGGCCACCGCAAGTCGACTGTGAAATCTCTGGGCTTAACCCAGAACGGTCAGCCGATACTGCGGGGCTAGAGTGCAGAAGGGGCAACTGGAATTCTCGGTGTAGCGGTGAAATGCGTAGATATCGAGAGGAACACCTGCGGCGAAGGCGGGTTGCTGGGCTGACACTGACGCTGAGGCGCGAAAGCTAGGGGAGCGAACGGGATTAGATACCCTCGTC
+
GGGGGGGGGGFGFGGGGGGGGGGGGGGGGGGGGGEEGGGFGGGGGAGGGGGGGGGGGGG@FGGGGFGFFGGGGGGGGGGGGGGGFFGGGGGGGGGGGGFFA<ACEGGG?FGGGFGGGGGGGGGGGGGGGGGGGGGGCFGGGGGG9BFGGGCGGFFGCFGGFCFGGGG@FGGGGDEGGGGGGCFGG>EGGGG7<EDGEEGGGDGG*:)9FF79A*8).7*8DD=DFG<?FF2CAC86*)8F/
@M00200:205:000000000-AKKM3:1:1101:22559:6998 1:N:0:1
ATTGGGTTTAAAGTGTGCGCAGGCGGCGTCGCAAGTCGAGTGTGAAAGCCCCGGGCTTAACTTGGGAATTGCGCTCGAAACTACGGTGCTGGAGTGTGGCAGAGGAAGGTGGAATTCCACGTGTAGCGGTGAAATGCGTAGAGATGTGGAGGAACACCGATGGCGAAGGCAGCCTTCTGGGCCAACACTGACGCTCATGCACGAAAGCGTGGGGAGCAAACAGGATTAGATACCCGAGTA
+
GGGGGGGGGGGGGGGGGGGGGGGGGGGGGGGGGGGGGGGGGGGGGGGGGGGGGGGGGGGGGGGGGGGGGGGGGGGGGGGGGGGGGGGGGGGGGGGGGGGGGGGGGGGGGGGGGGGGGGGGGGGGGGGGGGGGGGGGGGGGGGGGGGGGGCCGGGGGGGGGGGGGGGGGGGGGGGGGGGGGGGGGGGGGGGGGGGGGGGGGGGGGGGGFE=EGGGDGFGGGGGGGBGGFFFFGGGFGBEFG
@M00200:205:000000000-AKKM3:1:1101:4352:7000 1:N:0:1
ACTGGTTTAAAGTGCGTGCAGGTGGCGCGGTAAGTTAGGCGTGAAATCTCCCGGCTCAACTGGGAGAGGTCGTCTAATACTACCGTGCTTGAGAGCAGAAGAGGAAGATGGAATTCCCGGTGTAGAGGTGAAATTCGTAGATATCGAGAGGAACACCGGTGGCGAAGGCGGCCTTCTGGACAGCAACTGACGCTGAGACGCGAAAGCGTGGGGAGCAAACAGGATTAGATACCCCAGTA
+
GGGGGGGGGGGGGGGGGGGGGGGGGGGGGGGGGGGGGGGGGGGGGGGGGGGGGGGGGGGGGGGGGGGGGGGGGGGGGFGGGGGGGGGGGGGGC<FGGGGFGGFF=FFGFGGGFGGGGGGGFGGCFGGGGGGGGGGGGGGFEC<DFEGFGGDGFG@FGGGGGGGGGGGGGDFGEGGGGGGGGGGGFFGGGFFGGEGEDFFCGGGECE;CCGGGGDFGF*3*1>CDFGF<FFA7FFGDFFF
@M00200:205:000000000-AKKM3:1:1101:24986:7001 1:N:0:1
ATTGGGTGTAAAGTGTGCGCAGGCGGCCGAGCAAGTCGAGTGTGAAAGCCCCGAGCTTAACTTGGGAACTGCGCTCGAAACTACTTGGCTAGAGTGTGGCAGAGGGAGGTGGAATTCCACGTGTAGCGGTGAAATGCGTAGAGATGTGGAGGAACACCGATGGCGAAGGCAGCCTCCTGGGCCAACACTGACGCTCATGCACGAAAGCGTGGGGAGCAAACAGGATTAGATACCCTCGTA
+
FGGGGGGGGDFGGGGGGGGGGGGGGGGGGGGGGGGGGGGGGGGGGDG<FFFGGGGGGGCDFFGCFGGGGGGGGGGGGCFEGGGGFGGGGGGGGGGGGGGGGGGG7:7:@CFGG,BDFFFGFGFGGCGEGGGGDFGCGDC8B<9<=:D=CFDCGGG:FGGGGEDGEC7FCGGGGGGGGGFG*,;CCGCEFGGGEGD=5C?CFFC*=E<5CGG5C*7DBFGGGGGG(7DBF?<7E8C=:BF5
@M00200:205:000000000-AKKM3:1:1101:6419:7009 1:N:0:1
ATTGGGTTTAAAGGGCGCGTAGGCGGCTTTGCGTGTCTCCCGTGAAATCCCTCGGCTCAACCGAGGACGTGCGGAAGAAACTGCAAGGCTCGAGTCCGGAAGAGGGGGGCGGAATTCCCAGTGTAGCGGTGAAATGCGTAGATATTGGGAGGAACACCAGTGGCGAAGGCGGTCCCCTGGGCCGGAACTGACGCTGAGGCGCGAAAGCGTGGGTAGCAAACGGGATTAGATACCCTTGTA
+
GGGGGGGGGGGGGGGGGGGGGGGGGGGGGGGGGGGGGGGGGGGGGGGGGGGGGGGGGGGGGGGGGGGGGGGGGGGGGGGGGGGGGGGGGGGGGGGGGGGGGGGGGGGGGGGGGGGGGGGGGGGGGGGGGDEGGGGGGGGGGGGGGGGGGFGGGGGGGGGGGGGGGGGGGGGGGGGGGGGGGGGGGGGEGGGGGGGGGGGGGGEECEDDGGGGGGFGF?FG4>EDFGG?F?BFGGGDFFFG
@M00200:205:000000000-AKKM3:1:1101:22205:7013 1:N:0:1
ATTGGGTATAAAGAGCGCGCAGGCGGTCGTTCAAGTCGCGTGTGAAAGCCCCCGGCTCAACTGGGGAGGGTCACGCGATACTGATCGACTCGAAGGCAGGAGAGGGTAGTGGAATTCCCGGTGTAGTGGTGAAATGCGTAGATATCGGGAGGAACACCAGTGGCGAAGGCGACTACCTGGCCTGTTCTTGACGCTGAGGCGCGAAAGCTAGGGGAGCAAACGGGATTAGATACCCCTGTA
+
GGGGGGGGGGGGGGGGGGGGGGGGGGGGGGGGGGGGGGGGGGGGGGGGGGGGGGGGGGGGGGGGGGGGGGGGGGGGGGGGGGGGGGGGGGGGGGGGGGGGGGGGGGGGGGGGGGGGGGGGGGGGGGGGGGGGGGGGGGEEGGFFGGGGGEEEGGGGGGGFFGGGG7EGGGGGGGGGGGGGGGGGGGGGGFGDGGGGGGGGCGGGGGDFGGGG>E>D@DCF5CGDBG4<?FFFFCFF:7?E
@M00200:205:000000000-AKKM3:1:1101:14434:7017 1:N:0:1
ATTGGGTATAAAGCGTGTGTAGGCGGATGCCTAAGTACCTTGTGAAATCCCACGGCTCACCCGTGGAACTGCTCGGTATACTGGGTGTCTTGAGCCACTTAGGGGCTACCGGAACAAATGGTGGAGCGGTGAAATGCGTAGATATCATTTGGAACGCCAATGGTGAAAACAGGTAGCTGGGAGTGTGCTGACGCTGAGACACGAAAGCCAGGGGAGCAAACGGGATTAGATACCCCAGTA
+
GGGGGGGGGGGGGGGFGGGGGGGGGGGGGGGGGGGGFGGFFGGGGGGGGGGGGGGGGGGGGGGFGGGGGGGGGGGGGGGGGGFGGGGGGGGFFGFCFGGGGGGGGGGFGGGECFGG@EFEGGGGGGGGGGGGGGGGGGEEGGGGGGGGGGFF>FGGGGDGGGGGDCCFEFFGGGGFGGGFGCEGGGGGGGGGGGGGGGGGGGGGGGGFGGCCEGEGEGGGGGDG;<<@=FCGFFGCEFFG
@M00200:205:000000000-AKKM3:1:1101:4573:7024 1:N:0:1
ATTGGGTTTAAAGGGCGCGTAGGCGGCCGGCCAAGTCGGGTGTGAAATCCCTCGGCTCAACCGAGGAACTGCATTCGATACTGGCTGGCTCGAGTCCGGGAGGGGATGGTGGAATTCCCAGTGTAGCGGTGAAATGCGTAGATATTGGGAAGAACACCGGTGGCGAAGGCGACCATCTGGACCGGAACTGACGCTGAGGCGCGAAAGCCAGGGGAGCGAATGGGATTAGATACCCCAGTAAGA
+
GGGGGGGGGGGGGGGGGGGGGGGGGGGGGGGGGGGGGGGGGGGGGGGGGGGG<FGGGGGGGGGGFGDGGGGGGGGGGGGGGFGGGGGGGGGGGGGFFC=C7BFDGEEGGGGGGGGGGGFGGGGGAFGEGGGGGGGCA5>@BCF9FF;FGCFGGGG8<C<=<FGFEGGCGGD7EGGFGCGFGFGGGDG*+>CCDEGEC@EFGGGGG5)007CFGG:DDE8EDGGGFGG276<FFGG*>E4?*66
@M00200:205:000000000-AKKM3:1:1101:21098:7034 1:N:0:1
ACTGGGTTTAAAGGGTGCGTAGGCGGTCCTGTCAGTGCCTTGTGAAATCCCATGGCTTAACCATGGAATGGCTCGGTAGACCACAGGACTTGAGGTTGGTAGGGGTCGCTGGAACTCTAGGTGGAGCGGTGAAATGCGTAGATATCTAGAGGAACGCCAAAGGTGAAGACAAGCGACTGGGCCAATTCTGACGCTGAGGCACGAAAGCGTGGGTAGCGAACGGGATTAGATACCCCAGTA
+
GGGGGGGGGGGGGGGGGGGGGGGGGGGGGGGGGGGGGGGGGGGGGGGGGGGGGGGGGGGGGGGGGGGGGGGGGGGGGGGGGGGGGGGGGGGGGGGGGGGGGGGGGGGGGGGGGGGGGGGGGGGGGGGGGGGGGGGGGGGGGGGGGGGGFGGGGGGGGGGGGGGFBCGFGGGGGGGGGGGGGGGGGGGGGFFGGDGGDGGGGGGGGGGGG5CGGGFGFGGGGGCC?DGB@44CFFGGF>?C
@M00200:205:000000000-AKKM3:1:1101:7613:7050 1:N:0:1
ATTGGGTGTAAAGCGTGTGTAGGCGGACCGTTAAGTGCCCGCGTGAAATCCCCCGGCTCAACCGGGGAACGGCTGGGTATACTGGCGGTCTTGGGCCACCTAGGGGCGGACGGAACAAGCGGTGGAGCGGTGAAATGCGTAGATATCGCTTGGAACGCCGACGGCGAAAGCAGTCCGCTGGGGGTGTGCCGACGCTGAGACACGAAAGCCAGGGGAGCGAACGGGATTAGATACCCTAGTA
+
GGGGGGGGGGGGGGGGGGGGGGGGGGGGGGGGGGGGGGGGGGGGGGGGGGGEEEGGGBFGGGGGGGGGCGGGGGGGGGGGGGGGGGGGGDGGGGGGGGGGCFGGGDEEEFGGGGGGGGGFGGGGCBFFGGGGGGGGFGGGGGGGGGFG7AFGGGFGGGGDEDECEGGGGGGGGGGGGGGGGEGCC5?EGFGGGD7EGGGGGGGCEGGGGGGGGD>DF78C73?D(*)8=6)*ACFD6?F7C
@M00200:205:000000000-AKKM3:1:1101:16409:7065 1:N:0:1
ATTGGGTTTAAAGCGCGTGTAGGCGGTCCGGTAAGTCGGCTGTGAAAGTCCAGGGCTCAACCCTGGGATGCCGGTCGATACTGCCGGACTAGAGTTCGGAAGAGGCGAGTGGAATTCCCGGTGTAGCGGTGAAATGCGCAGATATCGGGAGGAACACCAATGGCGAAGGCAGCTCGCTGGGACGTTACTGACGCTGAGACGCGAAAGCGTGGGGAGCAAACAGGATTAGATACCCCTGTA
+
GGGGGGGGGGGGGGGGGGGGGGGGGGGGGGGGGGGGGGGGGGGGGGGGGGGGGGGGGGGGGGGGGGGGGGGGGGGGGGGGGFGGCGDGGGGGGGGGGGGGGGGGGGFFGEGGGGGGGGGGGGGGGGGGGGGEFGGGGGGGGGGFGGEGGGGGGGGGGGGGEGGFG:EGCFGGGGGGGGGGEFGGGGGGGGGGGGGGDGGGGGGGGGGGGEEGGGEGFGG?FFGGFGCB=FFGGGGF>FFG
@M00200:205:000000000-AKKM3:1:1101:14326:7070 1:N:0:1
ATTGGGTGTAAAGGGCGCGTAGGTGGCACGTCAAGCGTGCGGTGAAAGCCCGGGGCTCAACTCCGGGTCGGCCGTGCGAACTGGCGTGCTCGAGCACGGTAGAGGCAGGTGGAATTCCGGGTGTAGCGGTGGAATGCGTAGAGATCCGGAAGAACACCGGTGGCGAAGGCGGCCTGCTGGGCCGTGGCTGACACTGAGGCGCGACAGCGTGGGGAGCAAACAGGATTAGATACCCCTGTA
+
GGGGGGGGGFGGGGGGGGGGGGGGGGGGGGGGGGGGGGGGGGGGGGGGGGGGGGGGGGGGGGGGGGGGGGGGGGGGGGGGGGGGGGGGGGGGGGGGGGGGGGGGGGGGGGGGGGGGGGGGGGGGFAEGGGGGFEGGFDGGCGGGGGGGGGGGFGGGGGGGEGEFGCEGGGGGGGGGGGGGGCFGGGGEGDGGGGFC+CFFGGGGGCDGEEGGGGFGFGDGGFFC6FC7FFFGFGGGFFFC
@M00200:205:000000000-AKKM3:1:1101:11096:7088 1:N:0:1
ATTGGGCTTAAAGTGTGCGCAGGTGGCCGCGCATGTCGAGTGTGAAATCCCCGGGCTTAACTTGGGAATTGCGCTCGAAACTACGTGGCTCGAGTGTGGCAGAGGAAGGTGGAATTCCACGTGTAGCGGTGAAATGCGTAGAGATGTGGAGGAACACCGATGGCGAAGGCAGCCTTCTGGGCCAACACTGACGCTCATGCACGAAAGCGTGGGGAGCAAACAGGATTAGATACCCTAGTA
+
GGGGGGGGGGGGGGGGGGGGGGGGGGGGGGGGGGGGGGGGGGGGGGGGGGGGGGGGGGGGGGGGGGGGGGGGGGGGGGGGGGGGGGGGGGGGGGGGGGGGGGGGGGGGGGGGGGGGGGGGGGGGGGGGGGGGGGGGGGGGGGGGGGGGGGGGGGGGGGGGGGGGDGGGGGGGGGGGGGGGGGGGGGGGGGGGGGGGGGGGGGFGCEGGDECGGGFGBGGGGGGGBF>8?FDGGGGC?7FG
@M00200:205:000000000-AKKM3:1:1101:4634:7102 1:N:0:1
ATTGGGCATAAAGCGCACGTAGGCGGACTCTTAAGTCGGGGGTGAAATCCTGGAGCTCAACTCCAGAACTGCCTTCGATACTGGGAGTCTTCGAGTTCGGGAGAGGTGAGTGGAACTGCGAGTGTAGAGGTGAAATTCGTAGATATTCGCAAGAACACCAGTGGCGAAGGCGGCTCACTGGCCCGATACTGACGCTGAGGTGCGACAGCGTGGGGAGCAAACAGGATTAGATACCCGTGTA
+
FGGGGGGGGGGGGGGGGGGGGGGGGGGGGGGGGGGGGGGGGGGGGGGGGGGGGGFFGGGGGGGGGGGGGGGGGGGGGGGGGGGGGGGGGGGGGGGFGGGGGGGGGGEFGGGGGGGGGGGGGGGFFFGFFFGGGGGFFGGGGGCGGFGGGCEGGFGGGGGGGGGGGG*CEGGGGGGGGGGGGGGGGEEGEGGDCEGGGDGGECFGE*93CE?5C5@DEGGFGGGGF46)=F2*+33CEBDFG
@M00200:205:000000000-AKKM3:1:1101:13779:7122 1:N:0:1
ATTGGGTTTAAAGCGCACGTAGGCGGTCCACTAAGTTCGATGTGAAATCCCCCGGCTCAACCGGGGAACTGCATCGGATACTGGTGGACTCGAGAGTTGTAGGGGTGGACGGAGCTCCAGGTGGAGCGGTGAAATGCGTAGATATCTGGAGGAACACCGGAGGCGAAAGCGGTCCACTGGGCAACTTCTGACGCTGAGGTGCGAAAGCTAGGGTAGCAAACGGGATTAGATACCCCAGTA
+
GGGGGGGGGGGGGGGGGGGGGGGGGGGGGGGGGGGGGGGGGGGGGGGGGGGGGGGGGGGGGGGGGGGGGGGGGGGGGEGGGGGGGGGGGGGGGGGGFGGGGGGGGGGGGGGGGGGGGGGGGGGGDFFGGGGGGGGDFGGGGGGGGGGGFGGEGGGGGGGGGGGGGGGGGGEGEDGGGGGGGGDFGFFGGGGGGGGGGGGGGGEEG:CGGGGGGGFGFGGGGDG3:CGF?FAGEEG5:DFG
@M00200:205:000000000-AKKM3:1:1101:23349:7132 1:N:0:1
ATTGGGTTTAAAGGGCGCGTAGGTGGCCACTATAAGGCCGCGGTGAAAGTTTGGAGCTCAACTCCAGATCTGCCGCGGCGACTGTAGGGCTTGGGCACCGTAGAGGCAGATGGAATTCCGGGTGTAGCGGTGGAATGCGTAGAGATCCGGAAGAACACCGGTGGCGAAGGCGGTCTGCTGGGCGGTGGACCCGTGAGGGTCCAATAGCCGACACTGAGGCGCGACAGCGTGGGGAGCAAACAGG
+
GGGGGGGGGGGGGGGGGGGGGGGGGGGGFGGFGGGGGGGGGGGGGGGFGGGGGGGGGGGGAFGGGGGGGGGGGGGGFGGGCGGGGGFGGGGGGGGGGGGGGGGGGGGGEFGGGGGGGGGGGDCFFFGGGGGGG7FFFFGGGGGGGGGGGGGGGGGGGGGGGGGGGGGGGGGGGGGGFGGGGGFGGGGGGDDGGEDCEDGGGGGCGFFGFGGEGEFF?GGGGGGG07C::0->?C>DF35<C018
@M00200:205:000000000-AKKM3:1:1101:11523:7133 1:N:0:1
ACTGGGCATAAAGGGCGCGTAGGCGGGATGGCAAGTCAGTCGTGAAATCTCTCGGCTCAACCGAGAAACGTCGGCTGATACTGCCGTTCTTGAGGGATGCAGAGGAGACTGGAATTCCCGGTGTAGCGGTGAAATGTGTAGAGATCGGGAGGAACACCGGTGGCGAAGGCGGGTCTCTGGGCATTTCCTGACGCTGAGGCGCGAAAGCGTGGGGAGCAAACGGGATTAGATACCCTCGTA
+
GDFGGGGGGGGGGGGDGGGGGGGGGGGGGGGGGGGGGFGFEGGGGGGGGCGGGGGGGGGGGGGCCEFGG@GGGG>FGFFEGGGGGGGGGGGGEG8@CFEADGG?EFGGGFGGGGGGGAAGGGGGGFGGGGGF9FFF@=FGGFGCGGGDGECFGDGGGG@EGDEGGEE@FGGGGGGGFGGGGD8:FF7CGGDCGEGGGFGDCDCEE=DGGC8>5C3)<=GGGGDD1DF>@F27@<CC:>F5
@M00200:205:000000000-AKKM3:1:1101:6496:7137 1:N:0:1
ATTGGGTTTAAAGGGCGCGTAGGCGGCCACCGCAAGTCGACTGTGAAATCTCCGGGCTTAACTCGGAAAGGTCAACTGATACTGCGGGGCTAGAGTGCGGAAGGGGCAACTGGAATTCTCGGTGTAGCGGTGAAATGCGTAGATATCGAGAGGAACACCTGCGGCGAAGGCGGGTTGCTGGGCCGACACTGACGCTGAGGCGCGAAAGCTAGGGGAGCGAACGGGATTAGATACCCTCGTA
+
GGGGGGFGGGGGGGGGGGGGGGGGGGGGGGGGGGGGGGGGGGGGGGGGGGGGGGGGGGGCFGGGGGGGFGGGGGGGGGGGGGGGGGGDGGGGGGGGGGGGG7FCCDGGGGGGGGGGGGGGGGGGGGGGGGGGGGGGGFGGGGGGGGGGFGGEGGGGGGGGGGDGGGGGGGGGGGGGGGGGGGGCGGGGGGGE8EGGE8FGGGGDC*>DFCCCFFFDEGGGGGGG:CGFFFFF9:AF4>@F*
@M00200:205:000000000-AKKM3:1:1101:15756:7146 1:N:0:1
ATTGGGCATAAAGGGCGCGTAGGCGGCCACCGCAAGTCGACTGTGAAATCTCTGGGCTTAACCCAGAAAGGTCAGCCGATACTGCGGGGCTAGAGTGCAGAAGGGGCAACTGGAATTCTCGGTGTAGCGGTGAAATGCGTAGAGATGTGGAGGAACACCAATGGCGAAGGCAGCCTCCTGGGCCAACACTGACACTCATGCACGAAAGCGTGGGGAGCAAACAGGATTAGATACCCCCGTA
+
GGGGGGGGGGGGGGGGGGGGGGGGGGGGGGGGGGGGEGGGGGGGGFGGGGGGGGGGGGGGGGGGGGGGGGGGFGGGGGGGGGGGGGGGGGGGFGGGGGGGGFGECFGGGGGGGCGGGGGGGGGGGGFGGGEGFGCGGGGGGGGGCFGGGG@CEGGGGGGGFGGCFGGGG7AFGGGGGGGGGGGGGGGGGGGGGGGDGFGGGFGGGGGDGGEEG5>DFGG8DFG5:<4>4FAGGGGGFFFGG
@M00200:205:000000000-AKKM3:1:1101:6584:7148 1:N:0:1
ATTGGGCATAAAGGGCTCGTAGGCGGCCAACTAAGTCGGATGTGAAATCCCCAGGCTCAACCTGGGAACTGCATCCGATACTGGATGGCTTGAATTCGGGAGAGGGATGCAGAATTCCAGGTGTAGCGGTGAAATGCGTAGATATCTGGAGGAATACCGGTGGCGAAGGCGGCATCCTGGACCGACATTGACGCTGAGGAGCGAAAGCTAGGGGAGCAAACGGGATTAGATACCCGTGTA
+
GGGGGGGGGGGGGGGGGGGGGGGGGGGGGGGGGGGGGGGGGGGGGGGGGGGGGGGGGGGGGGGGGGGGGGGGGGGGGGGGGGGGGGGGGGGGGGGGGGGGGGGGGGGGGGFGGGGGGGGGGFGGFFFGGGGGFFGGGGGGGGGGDFFGGGGGGGGGGGGGEGGGGGGDGGGGGGGGFGFCCFGGC1=59DCGGEDGGGGGDFEEGGGF7FGGF5>G@FGGGDDGFG47?*5*033<:75F
@M00200:205:000000000-AKKM3:1:1101:8392:7149 1:N:0:1
ATTGGGCATAAAGGGCGCGTAGGCGGTCTTTTAAGTCGGGGGTGAAAGCCTGTGGCTCAACCACAGAATTGCCTTCGATACTGGGAGACTTGAGACCGGAAGAGGACAGCGGAACTGCGAGTGTAGAGGTGAAATTCGTAGATATTCGCAAGAACACCAGTGGCGAAGGCGGCTGTCTGGTCCGGTTCTGACGCTGAGGCGCGAAAGCGTGGGGAGCAAACAGGATTCGATACCCCCGTA
+
GGGGGGGGGGGGGGGGGGGGGGGGGGGGGGGGGGGGGGGGEGGGGGGGGGGGGGGGGGGGGGGGGGGGGGGGGGGGGGGGGGGGGGGGGGGGGGGGGGEGGGG@FGGGGGGGGEG@FGGGGGGGGFGGGGGGGFFGFFGGGGGGGGGGC:E:CFGFFGGFAFFCCFGEE@CCGGGGGGGGGFGCEEGEFFGGGGGGDFGGEGGGGGDCEEGGGG>DBGGGGGD48DG))04CECFC>5>E
@M00200:205:000000000-AKKM3:1:1101:14907:7159 1:N:0:1
ATTGGGTTTAAAGAGTCCGTAGGCGGCTTGTTAGGTGAGGTGTGAAATCCCACGGCTCAACCGTGGAATTGCGCTTCAAACCGGCAAGCTTGAGGAGGATAGAGGTGGGCGGAACTGATGGTGGAGCGGTGAAATGCGTTGATATCATCAGGAACACCGGAGGCGAAAGCGGTCCACTGGGTCCTTTCTGACGCTGAGGGACGAAAGCTAGGGGAGCGAACGGGATTAGATACCCTTGTA
+
GGGGGGGGGGGGGGGGGGGGGGGGGGGGGGGGGGGGGGGGGGGGCGGGGGGGGGGGGGGGGGGGGGGGGGGGGGGGGGGGGGGGGGGGGGGGGGGGGGGGGGGGGGGGGGGGGGGGGGGGGGGGGGGGGGGGGGGGGGGGGGGGGGGGGGGGGGGGGGGGGGGGGGGGGGGGGGGGGGGGGGGGGGGGGGGGGGGGGGGGGGGGGGGGGGGGGGFGFGGGDDEC?:F?FF9FGFEG@FFG
@M00200:205:000000000-AKKM3:1:1101:4057:7163 1:N:0:1
ATTGGGTTTAAAGCGTGTGTAGGCGGATACCTAAGTACCTTGTGAAATCCCACGGCTCAACCGTGGAACTGCTTGGTATACTGTGCGTCTTGAGCCACTTAGGGGCAAGCGGAACAAATGGTGGAGCGGTGAAATGCGTAGATATCATTTGGAACGCCAATGGTGAAAACAGCTTGCTGGGAGTGTGCTGACGCTGAGACACGAAAGCCAGGGGAGCGAACGGGATTAGATACCCTAGTA
+
GGGGGGFFGGGGGGG;FGGGGGGGGG:BBFFGAFFE<EFFGGGGGGGGGFGGGGGGGGGGGG76CFGGG8FFGGFCFGFGGGG,<<FGGG7<FFCF8<89EF=FDCEBF7CCFGC,,,,B<FG>4EEGFGGGGGFFGDBEGCEFGGC<F=CDFGFFGGG@FFF,EF@;FD>CF?CBFGFG78:EFFFGGGGGGGGEGGG?CC=B:E<F8,;F785D:CCCG)*56G<36/60C<<F@>@F
@M00200:205:000000000-AKKM3:1:1101:25503:7165 1:N:0:1
ACTGGGCATAAAGGGCGCGTAGGCGGCCATCTAAGTCAGACGTGAAATCCCCCGGCTTAACCTGGGAACTGCGTCTGATACTGGGAGGCTCGAGTTTGGGAGAGGGATGTAGAATTCCAGGTGTAGCGGTGAAATGCGTAGATATCTGGAGGAATACCGGTGGCGAAGGCGGCATCCTGGACCAACACTGACGCTGAGGCGCGAAAGCTAGGGGAGCAAACGGGATTAGATACCCTTGTA
+
GGGGGGGFGGGGGFGGGGGGGGGGGGGGGGGGGGGGGGGGGGGGGGGGGGGGGGGGGGGGGGGGGGGGGGGGGGGGGGFGGGGGGGGDGFGGEGGGGGGGDGGGGGGGGGGCGGFGGGGF?FGGGGGGGGGGFGGGGGGGGEGGFGGGCFFE7FFGGGEGGGGGGGGGCCGGGDCGGGDF8E=>8BCCFGGDGC*78EGGCG=EE/C:<CC8CC3CDGGFGGGC(>DFF?AFFFFG)5@F
@M00200:205:000000000-AKKM3:1:1101:25990:7170 1:N:0:1
ATTGGGTATAAAGGGAGCGTAGGCGGATAGTTTAGTCAGAGGTGAAAGCCCAGGGCTCAACCTTGGAATTGCCTTTGATACTGGCTATCTTGAGTATGGAAGAGGTATGTGGAACTCCGAGTGTAGAGGTGAAATTCGTAGATATTCGGAAGAACACCAGTGGCGAAGGCGACATACTGGTCCATTACTGACGCTGAGGCTCGAAAGCGTGGGGAGCAAACAGGATTAGATACCCGCGTA
+
GGGGGGGGGGGGGGGGGGGGGGGGGGGGGGGGGGGGGGGGGGGGGGGGGGGGGGGGGGGGGGGGGGGGGGGGGGGGGGGGGGGGGGGGGGGGGGGGGGGGGGGGGGGGGGGGGGGGGGGGGGGGGGGGGGGGGGGGGGGGGGGGGGFGGGGDGGGGGGGGGGGGGGEGGGGGGGGGGGGFGGGGGGGGGGGGGGGGGGGGGGGDGGGGGGGGGGDD>GFGCGGGFGG)=7?FGGFGFFFG
@M00200:205:000000000-AKKM3:1:1101:13071:7191 1:N:0:1
ACTGGGTGTAAAGCGTGTGTAGGCGGATGCCTAAGTACCTTGTGAAATCCCACGGCTCAACCGTGGAACTGCTTGGTATACTGGGTGTCTTGAGCCATCTAGGGGCAACCGGAACAAACGGTGGAGCGGTGAAATGCGTAGATATCGTTTGGAACGCCAATGGTGAAAACAGGTTGCTGGGGATGTGCTGACGCTGAGACACGAAAGCCAGGGGAGCAAACGGGCTTAGATACCCCAGTA
+
GGGGGGGGGGGGGGGGGGGGGGGGGGGGGGGGGGGGGGGGGGGGGGGGGFGGGFGGGGGGGGGGGGGGGGGGGGGGGGGFGGDGGGGGGGGFGFGGGGGGEFGFGGGGGGGGGGGGGGGGGGGGFFGGGGGGGGGGGGGGGGGGGGGGG@FCGGGGGGG>FGGGAFGGGGGGGGF7DFGDGDEGGGGGGFGGGGDCE5,=FGGGGG)88C;CCD)>BGGGGGCG(7C>F4<?FCFG5B6E
@M00200:205:000000000-AKKM3:1:1101:19756:7199 1:N:0:1
ACTGGGCGTAAAGGGCGCGTAGGCGGCTACGAAAGTCAGGCGTGAAAGTTCACGGCTCAACTGTGGCAGTGCGTCTGATACTTCGTTGCCTTGAGGTCGGTAGAGGTAGATGGAACAAGCGGTGTAGCGGTGAAATGCACAGATATCGCTTGGAACGCCGGTGGCGAAGGCGACTTACTGGGACGTACCTGACGCTGGTGCGCGAAAGCTAGGGGAGAGAACCGGATTAGATACCCCGGTA
+
FFGGGF@FFEEGFGGGGGGGGGG,CF+@@FEF,CG6C<C8<FCFGFCE@66,CFGE7?FGG96,CE<=CCFGGG7F7,,CFGAE7FEG+BFE8?5,:A@=>,4:B85=A?FF,B,B?,B,B+++8C?CF7@>FGC====,<,<>;CFGGGGGCE,,*@7@*5>CCFG7F7,:***1+3?FC**351*=*:?CF5<*/*02+)***1778<++:CBG)*1C49*)()*-/7)0@FGF:D>:<
@M00200:205:000000000-AKKM3:1:1101:12864:7204 1:N:0:1
ATTGGGTTTAAAGGGTGCGTAGGTGGTGAGGTAAGTCGGATGTGAAAGCTCCGAGCTCAACTCGGAAATGGCATTGGAAACTACCTTGCTGGAGGGTTTGAGGGGGGACTGGAATACTTGGTGTAGCAGTGAAATGCGTAGATATCAAGTGGAACACCAGTGGCGAAGGCGAGTCCCTGGAAAACTCCTGACACTGAGGCACGAAAGCTAGGGGAGCAAACAGGATTAGATACCCTCGT
+
EGGGGG;FGGGGGGGGGGGGGGGC,FF@<FCGGGGGGGGCCGGGGGGDFGFF@FFG+FG<F9CC:+@6CFFGCEEGGFFGGGDAGFCFGGGGGDEGGGGCFFCEG=CCCFFGGDGC,DCGGGGGGGGFGGGGGFDFGGGEGGFFGGGGG33FFGGGGGFFG9EGGGGG>FC7CG@9?C?8F698CCGGEGG+2<9CFGGGGGEGGGGGF?FGGGBG@GGGGG6*8CF26B4:FFG4>E>
@M00200:205:000000000-AKKM3:1:1101:28272:7206 1:N:0:1
ATTGGGCATAAAGGGTGCGTAGGCGGGTCTTTAAGTCAGGGGTGAAATCCTGGAGCTCAACTCCAGAACTGCCTTTGATACTGAAGATCTTGAGTTCGGGAGAGGTGAGTGGAACTGCGAGTGTAGAGGTGAAATTCGTAGATATTGGGAGGAACACCAGTGGCGAAGGCGGCTCACTGGACCGGAACTGACGCTGAGGCGCGAAAGCGTGGGGAGCAAACAGGATTAGATACCCTCGTA
+
GGGGGGGGGFGGGGGGGGGGGGGGGGGGGGGGGGGGGGGGGGGGGGGGGGGGGGGGGGGGGGGGGGGGGGGGGGGGGGGGGGGGGGGGGGGGFGGGGGGGGGGGGGGGGGGGGGGGGGGEEEGGFGGGGFGGGGGGGGGGGGGGGGFGGGCEGGGGGGGGGGGGGGEDCGGGGGGGGGGGGGGGGGEEGGFEEGGGGGGGGGGGG=D4ECCGC8>DDFGGGGGFBGG?FFFGGEFFF::E
@M00200:205:000000000-AKKM3:1:1101:9123:7206 1:N:0:1
ATTGGGCATAAAGGGCTCGTAGGCGGCCAACTAAGTCAGACGTGAAATCCCTCGGCTTAACCGGGGAACTGCGTCTGATACTGGATGGCTTGAGATTGGGAGAGGGATGCGGAATTCCAGGTGTAGCGGTGAAATGCGTAGATATCTGGAGGAACACCGGTGGCGAAGGCGGCATCCTGGACCGGTATTGACGCTGAGGCGCGAAAGCCAGGGGAGCAAACGGGATTAGATACCCGGGTA
+
GGGGGGGGGGGGGGGGGGGGGGGGGGGGGGGGGGGGGGGGGGGGGGGGGGGGGGGGGGGGGGGGGGGGGGGGGGGGGGGGGGGGGGGGGGGGGGFGGGGGGGGGGGGGGGGGGGGGGGGDFGGGGGGGGGGGFGGGGGGGGGGGGGGFFFGCFGGGGGGDGGDGCGGGGGGGGGGGGGGFGGGGEGGGFFCGGGGGGGGGGGGGGEDGGGFFGGBDFGG+>DDCBGF?F?)7CEGGEFFG
@M00200:205:000000000-AKKM3:1:1101:27999:7212 1:N:0:1
ATTGGGTTTAAAGTGTGCGCAGGTGGCCGCGCAAGTCGAGTGTGAAATCCCCGGGCTTAACTTGGGAATTGCGCTCGAAACTACGTGGCTGGAGTGTGGCAGAGGGGGGTGGAATTCCACGTGTAGCGGTGAAATGCGTAGAGATGTGGAGGAACACCAATGGCGAAGGCAGCCCCCTGGGCCAACACTGACGCTCATGCACGAAAGCGTGGGGAGCAAACAGGATTAGATACCCTGGTA
+
GGGGGGCGGGGGGGGGGGGGGGGGGGGGGGGGGGGGGGFGGGGGGGGGDGGGGGGGGFGGGGGGGGCCFGGGGGGCEGCFGGGGGGGGGGGGGGGGGGGGGGGGGGGGGGGGGGDGFG@FGGGGGGGGGGGGGGGGGGGGGGGGGGGGGGGGGGGGGGGGGGGGGGGGGGG>EGEEEEGCGGGGGGCGG4EGGGGGGFF99FGGGGGGG5EGGGF3@FGF<<@FB<CBF4<C?AEDF>?7
@M00200:205:000000000-AKKM3:1:1101:6693:7229 1:N:0:1
ACTGGGTATAAAGGGAGCGTAGGCGGATAGTTTAGTCAGAGGTGAAAGCCCAGGGCTCAACCTTGGAATTGCCTTTGATACTGGCTATCTTGAGTATGGAAGAGGTATGTGGAACTCCGAGTGTAGAGGTGAAATTCGTAGATATTCGGAAGAACACCAGTGGCGAAGGCGACATACTGGTCCATTACTGACGCTGAGGCTCGAAAGCGTGGGGAGCAAACAGGATTAGATACCCGCGTA
+
GGGGGGGGGGGGGGGGGGGGGGGGGGGGGGGGGGGGGGGGGGGGGGGGGGGGGGGGGGGGGGGGGGGGGGGGGGGGGGGFGGGGFGGGGGGGFGGFGGGGGGFGGGGGGGGGGFFGGGGGGGGGGGGGGGGGGFGFFFGGGEGEGGGGGGEGGGGGGGGCGGGDGGGGEDFEGDGFCGGGFGGGGGGGGGGCEGGGGFEFF>:CGEGGGGGGGGDGFCGGGGGG(8@@FF<FGGF<EFF=
@M00200:205:000000000-AKKM3:1:1101:25235:7240 1:N:0:1
ATTGGGTGTAAAGAGCTCGTAGGCGGCTTGTTGCGTCTGCCATGTAATCCTGCGGCTTAACTGTGGGTGTGTGGTGGATACGGGCGGGCTTGAGTGCGGTAGGGGAGACTGGAATTCCTGGTGTAGCGGTGAAATGCGCAGATATTAGGAGGAACACCGGTGGCGAAGGCGGCTCACTGGACCGGAACTGACGCTGAGGCGCGAAAGCGTGGGGAGCAAACGGGATTAGATACCCCTGTA
+
FGGGGGGGGGGGGGGGGGGGGGGGGGGGEGGGFGGGGGGGGGGGGGGG9FGGGGGGGGGGGFGGGGGEFGGDFGGFGGGGGGGGGGGEGGGGGGGGGGGFGGFGGEGGFGGGGGGGGGGGGGGGGGGGGGGGGGGGGGGGGGGGGCGGGGGGGGGFGGGGG>FCCCGGDGGGGGGEGGGGGGGGCGGGGD+AEGGGG8CFEGGEGGGDE5?GGGFGEGGG4CGGFGGBFFAFFFG*>FF9
@M00200:205:000000000-AKKM3:1:1101:22956:7293 1:N:0:1
ACTGGGCATAAAGGGCGCGTAGGCGGTGATATGAGTGTGGTGTGAAAGCCCCGGGCTTAACCTGGGAAGTGCATCGCAAACGATATGACTAGAGTAGATGAGAGGGTGGCGGAATTTCCGGTGTAGCGGTGAAATGCGTAGAGATCGGAAGGAACGTCAATGGCGAAGGCAGCCACCTGGCATCATACTGACGCTGAGGCGCGAAAGCGTGGGGAGCGAACAGGATTAGATACCCCCGTA
+
GGGGGGGGGGGGGGGGGGGGGGGGGGGGGGGGGGGGGGGGGGGGGGGGGGGGGGGGGGGGGGGGGGGGGGGGGGGGGGGGGGGGGGGGGGGGGFGGGGGGGGGGGGGGGGGGGGGGGGGGGGGGGGGGGGGGGGGGGGGGGGGGGGGGEGEGGGGGGGGGGGGGGGGGGGGGGGGGGGGGGGGGGFGGGGGGGGGGGGGGGGGGGGGGGGGGGC@GEGGGGGFC(*?8?F<:CGGF)5>E
@M00200:205:000000000-AKKM3:1:1101:15804:7299 1:N:0:1
ACTGGGCATAAAGGGCTCGTAGGCGGTTTGTCGCGTCGGGAGTGAAAACTCAGGGCTCAACCCTGAGCGTGCTTCCGATACGGGCAGACTAGAGGTATGCAGGGGAGAACGGAATTCCTGGTGTAGCGGTGGAATGCGCAGATATCAGGAGGAACACCGGTGGCGAAGGCGGTTCTCTGGGCATTACCTGACGCTGAGGAGCGAAAGCATGGGGAGCGAACAGGATTAGATACCCTCGTA
+
GGGGGGGGGGGGGGGGGGGGGGGGGGGGGGGGGGGGGGGGGDGGGGGGGGGGGGGGGGGGGGGGGGDGGGGGGGGGGCGGGGGGGGGGGGGGGGGGGGGGGGGDGGGGGGGGGGGGGGGGGGGGGGGGGEGGGGGGGGGGGGGGGGGGGFEGGGGGGGGGGGGGGGGGDGGGGGGGGGGGGGGFGGGGGGFGDGGGEGFGGGGGGGGGGGGGGGFGF=EEDGCF<GG<FFBF@FGGF>FG
@M00200:205:000000000-AKKM3:1:1101:5132:7303 1:N:0:1
ACTGGGTTTAAAGCGAGCGCAGGTGGTTTAATAAGTCTGATGTAAAAGGCAGTGGCTCAACCATTGTGTGCATTGGAAACTGTTAGACTTGAGTGCAGTAGAGGAGAGTGGAATTCCATGTGTAGCGGTGAAATGCGTAGATATATGGAGGAACACCGGTGGCGAAAGCGGCTCTCTGGACTGTAACTGACACTGAGGCTCGAAAGCGTGGGTAGCAAACAGGATTAGATACCCTAGTAAGATT
+
GGGGGGGGGGGGGGGGGGGGGGGGGGGGGGGGGGGGGGGGGGGFFGGGGGGGGGGGGGGGGGGGGGGGGGGGGGGGGGGGGGGGGGGGGGGGGGAFGGGGGGGGFEGGGGGGGFFGDGGGGGGGGGGGGGGGGCGEGCFEECFFGFDEFGGGFGGGGED@CEGGGGGGGGGGGGGGGGGGGGGGGGC:FGGGGGGGGFGGFGGGGGGCCEGGFGD;F<C8CF*/;+78++<CF?CC4@FC:7.)
@M00200:205:000000000-AKKM3:1:1101:13778:7320 1:N:0:1
ACTGGGCATAAAGGGCGCGTAGGTGGCTTGGTAAGCGTGTGGTGAAAGTCCGGGGCTCAACCCCGGATCTGCCATGCGAACTGCCGAGCTCGAGCATTGTAGAGGCAGGTGGAATTTCGGGTGTAGCGGTGGAATGCGTAGATATCCGAAAGAACACCGGTGGCGAAGGCGGCCTGCTGGGCTGTGGCTGACGCTGAGGCGCGACAGCGTGGGGAGCAAACAGGATTAGATACCCTCGTA
+
GGGGFFGGGGGGGGGGGGGGGGGGGGGFGGGGGGGGGGGGGGGGGGGGGGGGGDGG:FGGGGGGGDGEGGGGGGGGGGGCGGGCFGDGGGGGCFGGGGGGGGFGGGGGGFGFGCFGGGGGGGDGGFGGGGGGGGGCGGGGFGFGGGGGGGGCFDGGGGDGGEGGDGGGGGGGGGGGGF:FGGGEGFGF5CFGGEDGEGCGGDC:*?DGGEDDCG>DBFG<C/;5(9DDF?AFGGGFFD@G
@M00200:205:000000000-AKKM3:1:1101:7318:7325 1:N:0:1
ACTGGGTTTAAAGGGCGCGTAGGCGGCCGATTAAGTCGGGGGTGAAAGCCTGTGGCTCAACCACAGAATTGCCTTCGATACTGGTTGGCTTGAGACCGGAAGAGGACAGCGGAACTGCGAGTGTAGAGGTGAAATTCGTAGATATTCGCAAGAACACCAGTGGCGAAGGCGGCTGTCTGGTCCGGTTCTGACGCTGAGGCGCGAAAGCGTGGGGAGCAAACAGGATTAGATACCCTCGTC
+
GGGGFGGGGGGGGGGGGGGGGGGGDGGGECCGGGGGGGGDGGFGGFGGGGGFFGGGGGGGGGEDBEFGGGGG?FFFGFGGGGCF?FGGGGFGGGFFGGGFGGGGGCFGGGGGGGGGGGGGGGGGGGGGGGGGGGGEGGGGGGGGGC;DFGEGGGGGGGGGGGGGGGGGGGGGGGGEFGGGCEF5**:EFGDFGCC=8@CCGGG>EEGF=:CEEGE75F6EG5EC6FG>FF>FGGG=555*
@M00200:205:000000000-AKKM3:1:1101:14106:7329 1:N:0:1
ATTGGGCTTAAAGGGCGCGTAGGCGGCTTGACAAGTCAAAGGTGAAATCCCTCGGCTCAACTGAGGAACTGCCTTTGAAACTGTCTGGCTTGAGGCCGGGAGAGGGTAGCGGAATTCCCAGTGTAGCGGTGAAATGCGTAGATACTGGGAGGAACACCGGTGGCGAAGGCGGCTACCTGGACCGGTTCTGACGCTGATGCGCGAAAGCGTGGGTAGCAAACAGGATTAGATACCCTTGTA
+
GGGGGGGGGGGGGGGGGGGGGGGGGGGGGGGGGGGFCFGFGGGGGGGGGGGGGGGGGGGGGGGAGFGGGGGGGGGGFGGGGGGGGGGGGGGGGGDCGGGGGGGGGGGGGGGGGGGGGGGGGGGGGGGGGGGGGGGGGGGGGEGGGGGGGGGGGGGGGGGGEEEGDGGGGGGDGEEGGGGFFGGGGGDEGFGGGGGGEGGGGGGG*:CFEGGGGGFGFFFCFFFC?GG2?FFGGGGFFFFG
@M00200:205:000000000-AKKM3:1:1101:6179:7331 1:N:0:1
ATTGGGTGTAAAGTGTGCGCAGGCGGCCAAGTGTGTGAGGCGTGAAAGCCTGGGGCTTAACTCCAGAATTGCACCTCAAACTACATGGCTGGAGCATTGGAGAGGGTAGCAGAATTCACGGTGTAGCAGTGAAATGCGTAGATATCGTGAGGAATACCAGAGGCGAAGGCGGCTACCTGGACAATTGCTGACGCTCAGGCACGAAAGCGTGGGGAGCAAAAGGGATTAGATACCCTTGTA
+
GGGGGGGGGGGGGGGGGGGGGGGGGGGGGGGGGGGGGGGGGGGGGGGGGGGGGGGGGGGGGGGGGGGGGGGGGGGGGGGGGGGGGGGGGGGGGGGGGGGGGGGGGGGGGGGGGGGGGGGGGGGGGGGGGGGGGGGGGGGGGGGGFGGDGGGGGGFGGGGGGGGGGGGGCGGGGGDGGGGGGGGGGCGGGGGGGGGGDGGGGGGGGGGGGGGGGGFGFGGGGGGGBGGFF6AGFCFDF@F?
@M00200:205:000000000-AKKM3:1:1101:11985:7335 1:N:0:1
ATTGGGTTTAAAGGGCGCGTAGGCGGGATGGCAAGTCAGTCGTGAAATCTCTCGGCTCAACCGAGAAACGTCGGCTGATACTGCCGTTCTTGAGGGATGCAGAGGAGACTGGAATTCCCGGTGTAGCGGTGAAATGTGTAGAGATCGGGAGGAACACCGGTGGCGAAGGCGGGTCTCTGGGCATTTCCTGACGCTGAGGCGCGAAAGCGTGGGGAGCAAACGGGATTAGATACCCCCGTA
+
GGGGGGGGGGGGGGGGGGGGGGGGGGGGGGGGGGGGGGGGGGGGGGGGGGGGGGGGGGGGGGGGGGGGGGGGGGGGGGGGGGGGGGGGGGGGGGGGGGGGGGG?FGGGGGGGFGGGGGGGGGGGGGGGGGGGGGGGGGGGGGGGGGGGGGGEGEGGGGGGGGDGDGGGGGGGGGGGGGGGGGGGGGGGGGGGGGGGGFGGGGGGGEDFGEEGGGFGFGGGGCDGFGGFFFFGGGFGFFFG
@M00200:205:000000000-AKKM3:1:1101:20380:7356 1:N:0:1
ATTGGGTGTAAAGGGCACGTAGGCGGCCCGGCGACTGAGTTGTGTAATCCTTCCGCTTAACGGGAGAACGGCAGCTCAAAATACCGGGCTCGAAGTCGTCAGGGGCAACTGGAACTCCTGGTGAAGCGGTGAAATGCGTAGATATCAGGAGGAACGCCGGAGGCGAAAGCGAGCGACTGGCGCGTTCCTGACGCTGAGGTGCGAAAGCTGGGGGAGCAAAAAGGATTAGATACCCGAGTA
+
GGGGGGGGGGGGGGGGGGGGGGGGGGGGGGGGGGGGGGGGGGGGGGGGGGGGGGGGGGGGGGGGGGGGGGGGGGGGGGGGGGGGGGGGGGGGGGGGGGGGGGGGGGGGGGGGGGGGFGGGGGGGGGGGGGGGGFGGGGGGGGGGGGGGGGGCFGGGGGGGGGGGGGGGGGGGGDGDEGG>EGGGGGGGCFCGDGGDGGGGGGGGGGGGGGGGGGFGFG6C*98D04:8?6<7@FGGB>F6
@M00200:205:000000000-AKKM3:1:1101:21042:7378 1:N:0:1
ACTGGGCTTAAAGGGCGCGTAGGCGGTCGGTGTAAGTCCCGTGTGAAATCCCTCGGCTCAACTGAGGAACTGCACGGGAAACTGCCCGGCTTGAGTTCGGGAGAGGGAAGCGGAATTCCGGGTGTAGCGGTGAAATGCGTAGATATCCGGAGGAACACCGGTGGCGAAGGCGGCTTCCTGGACCGACACTGACGCTGAGGCGCGAAAGCTAGGGGAGCAAACGGGATTAGATACCCTTGTA
+
GGGGGGGGGGGGGGGGGGGGGGGGGGGGGGGGGGGGGGGGGGGGGGGGGGGGGGGGGGGGGGGGGGGGGGGGGGGGGGGGGGGGGGGGGGGGGGGGGGGGGGGGGGGGGGGGGGGGGGGGGGGGGGGGGGGGGGGGGGGGGGGGGGGGGGGGGGGGGGGGGGGGGGGGGGGGGGGGGGGGGGGGGGGGGGFGGGGG58CGGGGGGGGDGGGGGGEGBGGGGG=GFGG<FFFGGGGGFFFGG
@M00200:205:000000000-AKKM3:1:1101:10071:7392 1:N:0:1
ACTGGGCGTAAAGGGCGCGTAGGTGGCTGTGTAAGTCGGGGGTGAAATGCTGCGGCTCAACCGCAGCGCTGCCTTCGAGACTGCACGGCTTGAGCACGGTAGAGGCCGATGGAATTCCCGGTGTAGCGGTGGAATGCGTAGAGATCGGGAAGAACACCGATGGCGACGGCAGTCGGCTGGGCCGTTGCTGACACTGAGCCGCGACAGCGTGGGGAGCAAACAGGATTAGATACCCCGGCA
+
GGGGGGGCFGEGGGGGGGGBFGEEFGGGFGCEGCEEFGGGGGGGGAFFGGFGCEGGGGFFGGDGGDG@FGFGGGGGFEG<BFAAEFGC@CEFFFFFG:CEGGGFGGGGGGGG88F<CFFGGGGGF,@CCFFEFFGDD:CCC*?,>FFD7FF7C,<CFFCCFF*9:C*<*:1*;CG5E>518EGDEGGECG+8+02+<?+**/2**:7C=GG5>8:77=;8C*091FGFF*:GFGGGF>):
@M00200:205:000000000-AKKM3:1:1101:25362:7448 1:N:0:1
ATTGGGTTTAAAGAGCGCGTAGGCGGGCGGAGAAGTCGGTCGTGAAATCCCTGAGCTCAACTCAGGGGGGTCGGCCGAGACTCTTCGTCTTGAGGGGGGCAGAGGAGCCTGGAATTCCCGGTGTAGCGGTGAAATGTGTAGAGATCGGGAGGAACACCGGTGGCGAAGGCGGGGCTCTGGGCCCACCCTGACGCTGAGGCGCGAAAGCGTGGGGAGCAAACGGGATTAGATACCCTAGTA
+
GGGGGGGGGGGGGFGGGGGGGGGGGGGGGGGGGGGGGGGGGGGGGGGGGGGGGFGGGGGGGGGGGGGGGGGGGGGGGGGGGGGGGGGGGGCFGGGG7FEGGGGGGCEGGGFGFGGGGGGGGGGGGGGGGGGGGCFGEEFE7EGGGGGGG>EGGGGCFGDEGGGGCC*5CGGG*8CEEGGGGGGEGGEGFFGGGCCECGGGGGG>>*7DEGGGGGFGB=C+93*C?<47FBDGGGFG)>FG
@M00200:205:000000000-AKKM3:1:1101:15017:7465 1:N:0:1
ATTGGGTTTAAAGCGCGTGCAGGTGGCGCGGTAAGTTGGGCGTGAAATCTCCCGGCTCAACTGGGAGAGGTCGTCCAATACTACCGTGCTTGAGAGCAGAAGAGGAAGATGGAATTCCCGGTGTAGTGGTGAACTGCGTAGATATCGGGAGGAACACCAGTGGCGAAGGCGATCTTCTGGTCTGTTTCTGACACTCAGACGCGACAGCTAGGGTAGTAAACGGGATTAGATACCCCTGTATGAT
+
FEFD<FFGEGGG@ECCGFEGFGFFC@ECFGGGGGGEGFD:ECGGEGDFCFGGG:FGGGF<@FEFF<CCCCE8FFGGEEG8<9?FC=FE?F9<,:FFGFGGGGGG8E8E<?FGFFFGGFGGCFFGGGGDGGCGF5?FFGGE7@@=@BE+@+@<CGGCFGECD<<@CC>CFFGGGCCEC?CFGGGGGDGCG>@FGGGGG?FGGGGEEECFF7?F800*9+AGGD=<2C*)9?)*<<CD>F@9*.)-
@M00200:205:000000000-AKKM3:1:1101:18039:7467 1:N:0:1
ATTGGGTATAAAGGGCGCGTAGGCGGGCGGAGAAGTCGGTCGTGAAATCCCTGAGCTCAACTCAGGGGGGTCGGCCGAGACTCTTCGTCTTGAGGGGGGCAGAGGAGCCTGGAATTCCCGGTGTAGCGGTGAAATGTGTAGAGATCGGGAGGAACACCGGTGGCGAAGGCGGGGCTCTGGGCCCACCCTGACGCTGAGGCGCGAAAGCGTGGGGAGCAAACGGGATTAGATACCCGTGTA
+
GGGGGGGGGGGGGGGGGGGGGGGGGGGGGGGGGGFGGGGGGGGGGGGGGGGGGGGGGGGGGGGGGGGGGGGGGGGGGGGGEGGGGGGGGGGGGGGGGGGGGGGGGGGGGGGGGGGGGGGGGGGGGGGGGGGGGGGGGGGGGGGGGGGGGGGDGGGGGGEGGGGGGCGGDFGEGGGGGGGGGGDEGGGGGGGGGGGGEGGGGGGGEGGGGGGGGGFGFGGGGGDD?GFDFFBDEEGDBEFG
@M00200:205:000000000-AKKM3:1:1101:14985:7480 1:N:0:1
ATTGGGTTTAAAGGGCGCGTAGGTGGTTCTGTATGTCTACCGTGAAAGCGTACGGCTCAACCGTATTGTGTCGGTAGAAACTGCAGGACTTGAGGCTGGGAGGGGCTGGTGGAATTCCCTGTGTAGCGGTGAAATGCGTAGAGATGGGGGAGAACACTCGTGGCGAAGGCGGCCAGCTAGACCAGTTCTGACACTGAGGCGCGACAGCGTGGGGAGCAAACAGGATTAGATACCCCCGTA
+
GGGGGGGGGGGGGGGGGGGGGGGGGGGGGGGGGGGGGGGGGGGGGGGGGGGGGGGGGGGFGGGGGGGGGGGGDGGGGGGGGGGGGGGGGGGGFGGGGGGGFGDGGGGGGGGGGGGGGGGGGGGGGGGGGGGGFGGGGGGGGGGBFFDFCGGGGGGGGGGGGGDGEGEGFGGGGGGGGGGGGGGGGGGGGGGGGGGFCFDGGGGDGCDFGGGGGGFGFFGFCGGG64C?FFFCGGGFFFDG
@M00200:205:000000000-AKKM3:1:1101:25332:7491 1:N:0:1
ATTGGGCATAAAGAGCTCGTAGGCGGCTCGTCGCGTCGACCGTGAAAACCTGGGGCTTAACCCTTGGCTTGCGGTTGATACGGGCGGGCTAGAGTTCGGTAGGGGAGACTGGAATTCCTGGTGTAGCGGTGAAATGCGCAGATATCAGGAGGAACACCGGTGGCGAAGGCGGGTCTCTGGGCCGATACTGACGCTCATGCACGAAAGCGTGGGGAGCAAACAGGATTAGATACCCCGTA
+
GGGGGGGGGGGGGGGGGGGGGGGGGEGGGGGGGGGGGGGGGGGGGGGGGGGGGGGGGGGGGGGGGGGGFFEGGGGGGGFFGGGGGGGGGDGGFEFGGGGGGGGGGGGGGGGGGGGGGGGGGGFGFGGGGGGGGGGGFGGGGG?CCGGGGGGGF@FGGGGDEGGFGGDGDGGGGDGGGGGGGFFC?EEGFGGGDGDGGFGGGF=GEEGGGEEEG>DGDGGG**;4:FGF69)20<<5>EB
@M00200:205:000000000-AKKM3:1:1101:8307:7500 1:N:0:1
ACTGGGTGTAAAGGGTGTGTAGGCGGTCGTATTAGTCTTTCGTAAAAGCACCGGGGCTTAACCCCGGTAATGCGGGAGAAACGGTACGGCTTAGAGGATGCGAGAGGTACAGGGAACTCATGGTGTAGGGGTGAAATCCGTTGATATCATGGGGAACACCAAAAGCGAAGGCACTGTACTGGCGCACTCCTGACGCTGAAACACGAACGCGTGGGAATCGAACGGGATTAGATACCCCGGTA
+
GGGGGGGGGGGGGGGGGGGGGGGGGGGGGGGGGGGGGGGGGGGFFGGGGGGGGGGGGGGGGGGGGGGGGGGGGGGGGGGGGGGGGGGGGGGGGGGGGGGGGGGGGGGGGGGGGGGGGGGGGGGDGGGGGGGGGGF=CGGCGGGGGGGCGGGGGGGGGGGGGGGGGGGGEGGFGGGGGGGGGGGEGCGEGGGFFGGGGGGGFGGGGGG3?CDCEGFGF=F=0CGGFDC;FF>GC9CG?FEGG>
@M00200:205:000000000-AKKM3:1:1101:7485:7500 1:N:0:1
ATTGGGTATAAAGAGTTCGTAGGCGGCTTGGAAAGTGGGGTGTGAAAGCCCTCGGCTCAACCGAGGAATTGCGCTCCAAACTACCGAGCTTGAGTAGGCTAGAGGTGAGCAGAACTGATGGTGGAGCGGTGAAATGCGTTGATATCATCAGGAATACCGGAGGCGAAGGCGGCTCACTGGGACCTAACTGACGCTGAGGAACGAAAGCTAGGGGAGCAAACGGGATTAGATACCCCAGTA
+
GGGFGGGGGGGGGCGGGGGGECFFGGGGGGG@F<FGGGFGGGGGGGGGGFGFGGGGGGGGGGGGGGGFGGGGGGGGGGGGGGGGGGGGGGGGGGGGGGGDGGGGGGGGFGFCE@EEGEFGFGGGFGGGEGGGGGGFGGGGGFGGGGGGGGCGGGGFGGC<CFGGGGCCEFEGGGGFGGGGG6CGF9BFGFFFGGGG=FFFCGGGGDGFGGGFGDBGFGCFGGDGBCDBFFBFGG@C>3?C
@M00200:205:000000000-AKKM3:1:1101:19198:7502 1:N:0:1
ACTGGGTATAAAGGGAGCGTAGGTGGCCTTATAAGTCAGTGGTGAAATCTCTCGGCTTAACCGAGAAATTGCCATTGATACTGTAGGGCTTGAGTACAGATGCCGTTGGCGGAATATGACATGTAGTGGTGAAATACATAGAGATGTCATAGAACACCGATTGCGAAGGCAGCTGACGAAACTGTAACTGACACTGAGGCTCGAAAGTGTGGGGATCAAACAGGATTAGATACCCCTGTA
+
GGGGGGGGGGGGGGGFGGGGGGGFGGGGGGGGGGGGGGGFGGGGGGGGGFGGGGGGGGGGGGEDGGGGFGGGGGGGGGGGGGGGFGGCFGGGGGGGGGGFGGGGGFGGFGGGGGGDGGFGGGGGGGGAFG7FGGFFGGGGGGGFFCFGFGGAFCFFGGGGGGGGG:EGGGGCEGFEGGGGEGGGEFGEEGGGGGGGG68FGGGGGGGGGGFCEEBDFF?GDGGGFGGFAFEDFGGGFFFG
@M00200:205:000000000-AKKM3:1:1101:15423:7506 1:N:0:1
ACTGGGCGTAAAGGGCTCGTAGGCGGTTTGTCGCGTCGGGAGTGAAAACGCCGTGCTTAACACGGCGCTTGCTTCCGATACGGGCAGACTAGAGGTATTCAGGGGAGAACGGAATTCCTGGTGTAGCGGTGAAATGCGCAGATATCAGGAGGAACACCGGTGGCGAAGGCGGTTCTCTGGGAATGACCTGACGCTGAGGAGCGAAAGTGTGGGGAGCGAACAGGATTAGATACCCGAGTA
+
GGGGGGGGGGGGGGGGGGGGGGGGGGGGGGGGGGGGGGGGGGGGGGGGGGGGGGGGGGGGGGGGGGGGGGGGGGGGGGGGGGGGGGGGGGGGGDFGGGGGGGGFGGDGGGGGGGGGGGGGGGGGGGGGGGGG?GGGGDGGGDGGGGGFGGEE*CGFGGGGGGGGCFEGGGGGGGGGGGGGFGCEGGGGGGGGGGGGGGGFEFGEEEDDGGFGGG>CDC8ECDCFBGGFFFFGGFGD>EFG
@M00200:205:000000000-AKKM3:1:1101:4005:7506 1:N:0:1
ACTGGGTATAAAGGGCGCGTAGGCGGTTAGGTAAGTCGGATGTGAAAGCCCTGGGCTTAACCTGGGAATGGCATTCGAGACTGTCTATCTAGAGTCTGGTAGAGGGAAGTGGAATTTCCGGTGTAGCGGTGCAATGTGTAGATATCGGAAGGAACACCAGTGGCGAAGGCGACTTCCTGGACCAAGACTGACGCTGAGGCGCGAAAGCGTGGGGATCACACAGGATTAGATACCCGGGTC
+
EGDGGGGGGGGGGGGGGGGGGGGGGGGGGGGGFGGGGGGGGDGGGGGGGGGGGGGGGGFGGGGGGG8FFGGGGGGGGGG8CFGGGG,FFGGGGGGGGGFG9FFEGG7FFGGGEFFGGGGGGGGGGGGGGEC+5<CFGGGFG,FDDFGGGGGGFFFFGGCFCFDGG7CCE7C@3:CFGGGFCEEFFGFGCG6CCCGGCFFFGD5:885CCE7:>E@*8C*095ED2<D)==<7?CED>DF7
@M00200:205:000000000-AKKM3:1:1101:7522:7520 1:N:0:1
ATTGGGTTTAAAGGGTGTGTAGGCGGGCTGTTAAGTCAGTGGTGAAATCTCAAGGCTCAACCTTGAAACTGCCATTGATACTATCAGTCTTGAATCTTGTTGAGGTAGGCGGAATATGTCATGTAGCGGTGAAATGCTTAGATATGACATAGAACACCGATTGCGAAGGCAGCTTACTAAGCAAGCATTGACGCTGAGGCACGAAAGCGTGGGGATCAAACAGGATTAGATACCCCGGTA
+
FGGGGGGGGGGGGGGGGGGGGGGGGGGGGGGGGGGGGGGGGGGGGFGGGGGGGGGGGGGGGGGGGGGGGGGGGGGGGGGGGGGGGGGGGGGGGGGGGGGGGGCGGGGGGGGGGEGGGGGGGGGGGFGEGGGFGGGGGGGGGGGGGGGGGGEGFGGGGGGCGGGFGGGGGGGGGGFFGGGCFGGGGGGGGGGGGGD>5BFGGGGGGGG<EGGGGG>DFGE@FFG:(>FFFCCFGDGG)0<E
@M00200:205:000000000-AKKM3:1:1101:26852:7526 1:N:0:1
ACTGGGTGTAAAGGGAGCGTAGGCGGATAGTTTAGTCAGAGGTGAAAGCCCAGGGCTCAACCTTGGAATTGCCTTTGATACTGGCTATCTTGAGTATGGAAGAGGTATGTGGAACTCCGAGTGTAGAGGTGAAATTCGTAGATATTCGGAAGAACACCAGTGGCGAAGGCGACATACTGGTCCATTACTGACGCTGAGGCTCGAAAGCGTGGGGAGCAAACAGGATTAGATACCCCAGTACGAT
+
A@<EDFGGGFFFFAGGCFGGGDFGGGGEGFGGGDCFGGGGGFECFFEGGFGGFC@CFGGGGFDGAFGGGGFEFGGGGGFC6?CFGFGFDCGFFFFFG9FFFGGFFFGGGGGFFGGGFGCGG+9@@EBEFFFG@CE<?4AEGDGGGDG8<FFFGGGGC>DFFD8=EEEEEF:CCEEEFGGG=D8EECA9FF7D8EDE5,*C>**B8CGG5C8<*:)CBC?6;F653FGF=6?>+8+CAEFF+((-
@M00200:205:000000000-AKKM3:1:1101:28502:7530 1:N:0:1
ACTGGGTATAAAGGGCGCGTAGGCGGCCTGCACAAGTCCAGGGTGAAAGCCCTCGGCTTAACCGAGGAAGGGCCTTGGAAACTGTGCGGCTTGAGTATTGGAGAGGAAGGCGGAATTCCCAGTGTAGCGGTGAAATGCGTAGATATTGGGAGGAACACCTGTGGCGAAGGCGGCTTTCTGGACAATTACTGACGCTGAGGCGCGAAAGCTAGGGGAGCAAACGGGATTAGATACCCGAGTA
+
GGGGGGGGGGGGGGGGGGGGGGGGGGGGGGGDGG<CCFFGGGGGEGGGFGGGGGGDCGGFGGGGGGGG,<FEGCGFGGGGGCEFEFGGD>G@FC=FFCFGGCFCF@FFGE@CEG>F<FGG9<FB=CDFG>E:FE9BCC:CCF:;=BBEGGGGGDGGGGG@7?:,>F77CEGDCECEGFFGGGGG59<><7C7<ADCEEF5CGGEGGG7@F:CFGFD@5CG6FGG<*/466<D::CC)757C
@M00200:205:000000000-AKKM3:1:1101:10780:7545 1:N:0:1
ACTGGGTGTAAAGGGCGCGTAGGCGGCCCGCACAAGTCTGCGGTGAAAACCTCCGGCTTAACCGGGGGCCGGCCGTGGAAACTGTCGGGCTGGAGGCTGGGAGAGGGCAGCGGAATTCCCGGTGTAGCGGTGAAATGCGTAGAGATCGGGAGGAACACCGGCGGCGAAGGCGGCTGCCTGGACCAGCCCTGACGCTGAGGCGCGAAAGCTAGGGGAGCAAACAGGATTAGATACCCTTGTA
+
GGGGGGGGGGGGGGGGGGGGGGGGGGGGGGGGGGGGGGGGGGGGGGGGGGGGGGGGGGGGGGGGGGGEGGGGGGGGEGGGGGGGGGGGGGGGGGGGGGGGGFGGGGGGGGGGGGGGGGGGGGGGGGGGGGGGGGGGGGGGGGGGGGGFGGGDGGGGGGGGGGGGGGGGGGGGGGGGGGGGGGGGGGGFGGGFGGGEGGGGGGGGGGDGGGGGGCBD@GGGGGFGF54:4?4>EEGGFFFGG
@M00200:205:000000000-AKKM3:1:1101:16711:7557 1:N:0:1
ACTGGGCATAAAGGGCGCGTAGGCGGCCTGCTAAGTCGAACGTGAAATCCCTGGGCTCAACCCAGGAACTGCGTCCGATACTGGTTGGCTTGAATTCGGGAGAGGGATGCGGAATTCCAGGTGTAGCGGTGAAATGCGTAGATATCTGGAGGAACACCGGTGGCGAAGGCGGCATCCTGGACCGATATTGACGCTGATGCGCGAAAGCCAGGGGAGCAAACGGGATTAGATACCCTCGTA
+
GGGGGGGGGGGGGGGGGGGGGGGGGGGGGGGGGGGGGGGGGGGGGGGGGGGGGGGGGGGGGGGGGGGGGGGGGGGGGGGGGGGGGGGGGGGGFGGGGGGGGGGGGGGGGGGGGGGGGGGGGGGGGGGGGGGGGGGGGGGGGGGGGGGGCFFGGGGGGGGGGGGGGGGGGGGGGGGGGGGGGGGGGGGGGGGGGGGGEFFGGDGGGDDGGGGGGC>D37FGCCGG?GGFFF<CGGGGF>FE
@M00200:205:000000000-AKKM3:1:1101:18259:7557 1:N:0:1
ACTGGGCTTAAAGGGCGCGTAGGTGGTGTTGTCAGTCAGACGTGAAATCCCCAGGCTTAACTTGGGAACTGCGTCTGATACTACAAGACTTGAGTTCGGGAGAGGGATGTGGAATTCCAGGTGTAGCGGTGAAATGCGTAGATATCTGGAGGAACACCGGTGGCGAAGGCGGCATCCTGGACCGAAACTGACACTGAGGCGCGAAAGCTAGGGGAGCAAACGGGATTAGATACCCCAGTA
+
GGGGGGGGGGGGGGGGGGGGGGGGGGGGGGGGGGGGGGGGGGGGGGGGGGGGGGGGGGGGGGGGGGGGGGGGGGGGGGGGGGGGGGGGGGGGGGGGGGGGGGGGGGGGGGGGGGGGGGGGGGGGGGGGGGGGGGGGGGGGGFGGGGGGGGGCFGGGGGDGGGGGDEGDFGGGGGGGGGGFFGGGGCEGGGFGGGGGGFGGGGGDEEGGGGGGGGFGFGGGGGEG<GG<FFFGGGF35>FG
@M00200:205:000000000-AKKM3:1:1101:18032:7565 1:N:0:1
ATTGGGTATAAAGCGTGTGTAGGCGGATATCTAAGTACCTTGTGAAATCCCACGGCTCAACCGTGGAACTGCTGGGTATACTGGATGTCTTGAGGTATTCAGGGGCAACTGGAACAGATGGTGGAGCGGTGAAATGCGTAGATATCATCTGGAACGCCTGTGGTGAAGACGGGTTGCTGGGAATATTCTGACGCTGAGACACGAAAGCCAGGGGAGCAAACGGGATTAGATACCCCTGTA
+
GGGGGGGGGGGGGGGGGGGGGGGGGGGGGGGGGGGGGGGGGGGGGGGGGGGGGGGGGGGGGGGGGGGGGGGGGGGGGGGFFGGGGGGGGGGGGGGGGGGGGGGGGGGGGGGGGGGGGEFGGGGGGGGGGGGGGDFGGDGGGGGGGGGGGGGGGGGGGGGCFGGFDFFEGFGGCGGGGGGGDGEGGGGGGGGGGGGGGGGGGGGE8EDDGGGGGGEGFGFGFG5D;CGEFFCC9F8C>>FG
@M00200:205:000000000-AKKM3:1:1101:23503:7572 1:N:0:1
ACTGGGTATAAAGGGCGCGTAGGTGGCGGCATAAGGCTGTGGTGAAAGTCTGGGGCTCAACTCCAGATCGGCCGCGGCGACTGTGTCGCTGGGGCACCGTAGAGGCAGATGGAATTCCGGGTGTAGCGGTGGAATGCGTAGAGATCCGGAAGAACACCAGTGGCGAAGGCGGTCTGCTGGGCGGTGGGAGAGCAATCTCCCAATAGCCGACACTGAGGCGCGACAGCGTGGGGAGCAAACAGG
+
GGGGGGGGGGGGGGGGGGGGGGGGGGGGGGGGGGGGGGGGGGGGGGGGGGGGGGGGGGGGGGGGGGGGGGGGGGGGGGGGGGGGGGGGGGGGGGGGGGGGGGGGGGGGGGGGGGGGGGGGGGGGGGGGGGGGFGGGGGGGGGGGGGGGGGGGGGGGGGGGGGGGGGGGGGGGGGGGGGGGGGGGGGGG7DEGGGGGGGGGFFFGGGGGGGGCEGFGFGGGGGGGFGGFBEBDE883@F4CF76
@M00200:205:000000000-AKKM3:1:1101:9348:7591 1:N:0:1
ATTGGGCATAAAGCGTGTGTAGGTGGATGTCTAAGTACCTTGTGAAATCCCACGGCTCACCCGTGGAACTGCTTGGTATACTGGATGTCTTGAGCTATCTAGGGGCAGCTGGAACGAACGGTGGAGCGGTGAAATGCGTAGATATCGTTCGGAACGCCAATGGTGAAAACAGGCTGCTGGGGATACGCTGACACTGAGACACGAAAGCCAGGGGAGCAAACGGGATTAGATACCCGCGTA
+
GGGGGGGGGGGGGGGGGGGGGGGGGGGGGGGGGGGGGGGGGGGGGGGGGGGGGGGGGGGGGGGGGGGGGGGGGGGGGGGGGGGGEFGGGGGGGGFGGGGGGGGGGGGGGGGGGGGG7FGGGGFGGGGGEGGGGGGGGGGGG7FEGGGGGGCFGGGGGGGGGGGGGGGCFFFGGFGGGGGDCEGGGGGGGGGFGFFFFFGFFFGEEEGGGDGFGGDGDFFAD<C365D@F+7CFGCDEFEC
@M00200:205:000000000-AKKM3:1:1101:28366:7602 1:N:0:1
ATTGGGTTTAAAGGGTGCGTAGGCTGTGCAGAAAGTTGGGTGTGAAATCCCTCGGCTCAACCGAGGAACTGCGCCCGAAACTGCTTCTCTTGAGTCCCGGAGAGGAAGGTGGAATTCCCGGTGTAGAGGTGAAATTCGTAGATATCGGGAGGAACACCAGTGGCGAAGGCGGCGATCTGGGCAGACACTGACGCTGAGGTGCGAAAGCGTGGGGAGCAAACAGGATTAGATACCCCAGTA
+
GGGGGGGGGGGGGGGGGGGGGGGGGGGGFGGDFGGGGFGGGGGGGGGGGGGGGGGGGGGGGGGGGGGGGGGGEGGGGGFGGGGGGGGGGGGGGFGFFGGGGGGGGGGFGGGFFDEGGGGGGEGGCGGGGGG9FFGCGCFGGGGGGG@FGGGDGGGGGGGFGGGGDGGGGGGGG>C@FGFGGGGGFGGGGGGGGGGGGGGFEGDGGGGGGGGGGGFDBFGGGCFGFGGFFFFGG<EF>BFF
@M00200:205:000000000-AKKM3:1:1101:14585:7621 1:N:0:1
ACTGGGCATAAAGGGCGCGTAGGCGGTTTGTTAAGTGTGAAGCTAAAGCTCTGGGCTCAACCCAGAAATTATTTCGCAGACTGGCAGACTGGAGGAACGCAGAGGTGACTGGAATTCCTGGTGTAGCGGTGAAATGCGTTGATATCAGGAGGAACTCCAATGGCGAAGGCAGGTCACTGGGCGTTATCTGACGCTGAGGCGCGAAAGCGTGGGTAGCAAACAGGATTAGATACCCCAGTA
+
GGGGGGGGGGFCFGGGGGGGGGGGGGGGGGGGGGGGCGFGGGGGDFFGGGGGGFFGGGGGGGGGGGGGGGGGGGGGGGGFGGGGGGGGGGGGGGGGGGGGGCGFFGGGGGFGFGGGGGGGGGGGGGGGGGGGGFGGGGGGGFGFGGGGGGGDGGGGGGGFGGGGE:CGDGDGGGGGGGGGGGCEGDGGGGGGGDGEGGFGDCGGDE)>?58C>C*DFCC<CFFG?G7<*74:9<A7)7?<
@M00200:205:000000000-AKKM3:1:1101:28142:7630 1:N:0:1
ATTGGGCGTAAAGGGTGCGTAGGCGGCCTATTAAGTCAGTTCTGAAATATCCCGGCTTAACCGGGAGGGTGGGATTGATACTGATGGGCTTGAGTGGAGTCGAGGTAGGCGGAATTGACGGTGTAGCGGTGAAATGCTTAGATATCGTCAAGAACACCGATAGTGTAGACAGCTTACTAGACTTCAACTGACGCTGAGGCACGAAAGTGTGGGGATCAAACAGGATTAGATACCCGCGTA
+
FGGFGGCGGGGGGGGGGGGGGGGGGGGGGGGFGGGGGGGAFGGGGGFCFGGEFEGFGEGGGAEGGEGGDGGGDGGGGGGGGGGGGAFGGGCGGGGCFFFDAFCEE@=BFGGGGGDFFEDFF@EGGG<EEEGGECGCFGGGFGGGGGG<F@G9FGGG@@FEGGGCGGGGF@F7ECC<B,CFFGGFGGGGGGCCEGGGCGFGCF=*=E);FG@FEEBD>FGCFDFGBCF<66<FGFG3@EEG
@M00200:205:000000000-AKKM3:1:1101:3897:7657 1:N:0:1
ATTGGGTTTAAAGCGTGTGTAGGCGGACTTGTAAGTACCTTGTGAAATCCCACGGCTCAACCGTGGAACTGCTTGGTATACTGCTTGTCTTGAGCCACTTAGGGGCTGTCGGAACAAACGGTGGAGCGGTGAAATGCGTTGATATGCATAGGAACTCCGGTGGCGAAGGCGGCGTGCTGGACCTCTTCTGACGCTGAGGCGCGAAAGCCAGGGGAGCGAACGGGATTAGATACCCTAGTC
+
FGGGGGGGGGGGGGGFGGGGGGGGGG:EFGFGGFGGGEGGGGGGGGEGGGGFFEGGGGGFGGCEG7:CFGGGGG<FFGGGGGGFGGGGGGGEFG?AEF?FFFGGG>FFGEGGGGEFFFF>EGG+:BFGGGGGGDFFFEGDDFGGGA3C<F9D=FF=>FGGGG>EEEGDEGB7B5=1;FECGGGGGGFFGGGGDEGEGF=G*:=CGGGGC6@FEDED@58=D9EG?DG<605FGGGGFFF+
@M00200:205:000000000-AKKM3:1:1101:13252:7678 1:N:0:1
ACTGGGCATAAAGGGCGCGTAGGCGGCCCGCCGAGTCACTTGTGAAATCTCCGGGCTTAACCCGGAGCGGCCAAGTGATACTGACGGGCTGGAGTGCGGAAGGGGCCACCGGAATTCCCGGTGTAGCGGTGAAATGCGTAGATATCGAGAGGAACACCTGCGGCGAAGGCGGGTGGCTGGGCCGACACTGACGCTGAGGCGCGAAAGCCAGGGGAGCGAACGGGATTAGATACCCCGGTA
+
GGGGGGGGGGGGGGGGGGGGGGGGGGGGGGGGGCCDFGGGGGGGGGGGGGGGGGGGGGGEGGGGGGDGDGGGGGGGGGGGGGGGGGGGGGGGGGGFGGGGGGEFGGGEGGGEGEGGGFGGGGGGGGGEGGG@FGGFGGGDFEGGGGGGGGGEF<FFGGGCFFGGGEDGEGEGGGGGGGGGGGGGGGGGGGGGGGGGGGGGGGEG5?GGGGGGGDEGEE5:CD8D?DGFFFAFGGFGEDF5
@M00200:205:000000000-AKKM3:1:1101:22918:7688 1:N:0:1
ACTGGGTATAAAGGGCGCGTAGGCGGGATGGCAAGTCGGTCGTGAAATCCCTCGGCTCAACTGAGGAACCGCACGGGAAACTGCCGGGCTTGAGTTCGGGAGAGGGAAGCGGAATTCCGGGTGTAGCGGTGAAATGCGTAGATATCCGGAGGAACACCGGTGGCGAAGGCGGCTTCCTGGACCGACACTGACGCTGAGGCGCGAAAGCTAGGGGAGCAAACGGGATTAGATACCCGAGTA
+
GGGGGGGGGGGGGGGGGGGGGGGGGGGGGGGGGGGGGGGGGGGGGGGGGGGGGGGGGGGGGGGGGGGGGGGGGGGGGGGGGGFGGGGGGGGGGGGGGGGGEGGGGGGGGGGGGGGGGGGGGGGGGGGGGGGGGGGFGGGGGGGFGGGGGFGGEGGGGGGGGGCGGGGGGGGCGGGGGGGGFGGGGGGGGGGGGGGGGGGGGGGGDGGGCFGFGGEDFCF6CDCDBGG<FFBGGGGGEB>=
@M00200:205:000000000-AKKM3:1:1101:10202:7688 1:N:0:1
ACTGGGTTTAAAGGGCGCGTAGGCGGCCTGGTCAGTCAGGGGTGAAATCTTTCGGCTTAACCGGAAAAGTGCCTTTGATACTACCAGGCTTGAGGGAGATAGGGGCGTGTGGAACTTCCAGTGGAGCGGTGAAATGCGTTGATATTGGAAGGAACGCCGGTGGCGAAAGCGACACGCTGGGTCTCTTCTGACGCTGAGGCGCGAAAGCTAGGGGAGCGAACGGGATTAGATACCCGCGTA
+
GGGGGGGGGGGGGGGGGGGGGGGGGGGGGGGGGGGGGGGGGGGGGGGGGGGGGGGGGGGGGGGGGGGGGGGGGGGGGGGGGGGGGGGGGGGGGGGGGGGGGGGGGGGGGGGGGGGGGGGGGGGGGGGGGGGGGGGGGGGGGGGGGGGGGGGEGGGGGGGGGGGGGGGGGGGGGGGGGGGGGGGGGGGGGFGGGCDDDGFGGGGGGGGFGGGGGGFGEGGDGGGDFG<7=FBGGFF:B3>E
@M00200:205:000000000-AKKM3:1:1101:26238:7696 1:N:0:1
ATTGGGTATAAAGGGCGCGTAGGCGGCGCGACAAGGCGGCGGTGAAAGTCCGGGGCTCAACCCCGGATCGGCCGTGGCGACTGTCGTGCTTGAGCACAGTAGAGGCGGGTGGAATTCCGGGTGTAGCGGTGGAATGCGTAGAGATCCGGAAGAACACCGGTGGCGAAGGCGGCCCGCTGGGCCTTGGCCGACGCTGAGGCGCGTCAGCGGGGGGAGCTAAAAGGGTTTGATACCCCCGGAAGC
+
FF@FGF;<FGGCFF>@CC:6@CBF:FGGGGGGEGEDGGG:FEFGDDEEEGGGGGGGGGGGGGGGBFGCCECEGGGC:>3@FE@C=FGEECFGGCD,>FGB9FC@CFGGC*<:*<,<,,,4F*:C+<:EDEEC/<C,<**//*<3<@9EE;EGG68,AG58:*?:E*:*?C*:*://C85C58*/++<++/25/:/**187*9:*//*02*1::C)/3*3C**+/(2>()*)*<<?*)0)*)((
@M00200:205:000000000-AKKM3:1:1101:22320:7699 1:N:0:1
ATTGGGTGTAAAGCGCACGCAGGTGGCTGAGTCAGTCGATTGTGAAAGCCCTGGGCTTAACCTGGGAATTGCAGTCGATACTACTCAGCTAGAGTATGGGAGAGGGTAGTGGAATTCCCGGTGTAGCGGTGAAATGCGTAGATATCGGGAGGAACATCAGTGGCGAAGGCGGCTACCTGGCCCAATACTGACACTCAGGTGCGACAGCGTGGGGAGCAAACAGGATTAGATACCCAGTA
+
GGGGGGGGGGGGGGGGGGGGGGGGGGGGGGGGGGGGGGGGGGGGGGGGGGGGDFGGGGGGGGGGGGGGFGGGGGGGGGGGGGGGGGGGGGGGGGGGGGGGDF@EGGGGGGGGGGGGGGGGGGGGGGGGGGGGGGGGGGEGGGGGCGEDEEGGGGGGGGGGGGGGGGGGGGGGGGGGGGGGGGGGGGCGGFGGGGGGGG6BFFGGDGGGGGGGGGF:D5ECGGGGFGGFF@BGGG@FF67
@M00200:205:000000000-AKKM3:1:1101:20955:7701 1:N:0:1
ACTGGGTATAAAGGGCGCGTAGGTGGCGACATAAGGCTGTGGTGAAAGTCTGGGGCTCAACTCCAGATCGGCCGTGGCAACTGTGTCGCTGGGGCACCGTAGAGGCAGATGGAATTCCGGGTGTAGCGGTGAAATGCGTAGATATCGGGAGGAACACCTGTGGCGAAGGCGGCCCCCTGGTTGGATACTGACGCTGATACGCGAAAGCGTGGGGAGCAAACAGGATTAGATACCCTCGTA
+
GGGGGGGGGGGGGGGGCFGGGGGGGGGGGGGGGGGGGGGGGGG@EFGFGGGG?CEGGFGGGGGGGGGGGGGGGGGGGGGEFFGGFGGGGGGGGGGGGGGGGGGGGGCFGGGGGGGGGGGGGGGGGGGGFGGGCEFGGGGGGGGGGGGGGGE7CGFGGGGCGFFFCFEEEGFGGDCEGGGGFFGE>C9EGGGGGGDGDFGFGGD5?8CCECGCEG3DDFF?GGGFFGGF=BADGGFGFEFC
@M00200:205:000000000-AKKM3:1:1101:26329:7704 1:N:0:1
ACTGGGTTTAAAGGGAGCGTAGGCGGCTAGATAAGTGGGGTGTTAAATCTCCCGGCTCAACCGGGAACCTGCACCTCATACTGTCAAGCTTGAGTACAGCAGAGGAGACTGGAATTCCCGGTGTAGCGGTGAAATGCGTAGATATCGGGAGGAACACCAGTGGCGAAGGCGAGTCTCTGGGCTGATACTGACGCTGATGCTCGAAAGCTAGGGGAGCAAACGGGATTAGATACCCTGGTA
+
GGGGGGGGGGEGGGGGGGGGGGGGGGGGGGGGGFGGGGGGGGGGGGGGGGGGGGGGGGGCGGGGGGGGGGGGGGGGGGGGGGGGGGGGGGGGGFGGGGGGFAFD7FGGGGGGGGGGGGGGGGGGFGGGEGEGGGGFGGGGGGGGGGGGGGDE@FG@FFGGGGFGEGEGGFGDCGGGGGGGGGGGCFEGGGGGGGGGGFGGGFE>FEDGGEGGFGEGFF?FGGG33CF2FF:CECECF)?G
@M00200:205:000000000-AKKM3:1:1101:12453:7720 1:N:0:1
ATTGGGCATAAAGGGCAGGTAGGTGGTCTGATTTGTCTGGTGGTGAAAGCCTTGGGCTTAACCCAAGAAGTGCCCCGGAAACGGTCAGACTCTGAGTCTTGGAGAGGGTTGCGGAATTCCCGGTGTAGCGGTGAAATGCGTAGAGATCGGGAGGAACACCAGAGGCGAAGGCGGCAACCTGGACAAGCACTGACACTCAACTGCGAAAGCGTGGGGAGCAAACAGGATTAGATACCCCAGTA
+
GGGGGGGGGGGGGGGGGGGGGGGGGGGGGGGGGGGGGGGGGGGGGGGGGGGGGFGDGGGGGGGGGGGGGGGGGGGGGGEGGGGGGGGGGGGGGGGGGGGGGGG8EGGGGGGGGGGFGGGGGGGGEGGGGGGGGFGGGFGGGGGGGGGGGGGGGGGGGGGGGGGGFGGGGGDGGGGGGGGGGGGGGGGGGGGGGGFGGGGGGGGGGEGG5?CECE3CDGGGGGGGFDF?F=BGGGGGFFFCFF
@M00200:205:000000000-AKKM3:1:1101:8459:7722 1:N:0:1
ATTGGGTTTAAAGCGCACGTAGGCGGCTTTGTAAGTTAGAGGTGAAAGCCCGGGGCTCAACTCCGGAACTGCCTTTAAGACTGCATCGCTTGAATCCAGGAGAGGTGAGTGGAATTCCGAGTGTAGAGGTGAAATTCGTAGATATTCGGAAGAACACCAGTGGCGAAGGCGGCTCACTGGACTGGTATTGACGCTGAGGTGCGAAAGCGTGGGGAGCAAACAGGATTAGATACCCCAGTA
+
GGGGGGGGGGGGGGGGEFGGGGGGGGGGGGGGGGGGGGGGGGGGGGGGGGGGGGGGGGGGGGGGGGGGGGGGGGGGGGGGGGGGFGGGGGGGGGGGGGGGGGGGDGGGGGGGGGGGGGGGGGGGGGGGGGGGGGGGGGGGGGGGGGGGGGG>GGGGGGFFGGGGDGGGGGGGDEGGGGBFGGGGGGGGGGGGDGG=EFFF5FCECEGGDGDFEGDDEFGFGGGGFGC>?FFGGG6FDEFG
@M00200:205:000000000-AKKM3:1:1101:12928:7724 1:N:0:1
ATTGGGTGTAAAGCGTGTGTAGGCGGATCGTTAAGTGTCTTGTGAAATCCCACGGCTCAACCGTGGAACCGCTGGGTATACTGGCGGTCTTGAGGCACCCAGGGGCTGTCGGAACAAGCGGTGGAGCGGTGAAATGCGTAGATATCGCTTGGAACGCCGGCGGTGAAAACGGACAGCTGGGGGTGATCTGACGCTGAGACACGAAAGCCAGGGGAGCGAACGGGATTAGATACCCCAGTA
+
GGGGGGGGGGGGGGGGGGGGGGGGGGGGGGGGGGGGGGGGGGGGGGGGGGGGGGGGGGGGGGGGGGGGGGGGGGGGGGGGGGGGGGGGGGGGGGGGGGGGGGGEGGGGGGGGDGGGGGGGGGGGGGGGGGGGGGGFGDEEGGGGGGGGGGGGGGGGGGGGGGGGGGGGGGGGGGGGGGGGGGGGGGGGGGGGGGGGGGGGGGGGEDGGGGGFGGFDDEGGGGGG?GD<FFFGGGGGE36C
@M00200:205:000000000-AKKM3:1:1101:3953:7730 1:N:0:1
ATTGGGTTTAAAGGGCGCGTAGGCGGGATGGCAAGTCAGTCGTGAAATCTCTCGGCTCAACCGAGAAACGTCGGCTGATACTGCCGTTCTTGAGGGATGCAGAGGAGACTGGAATTCCCGGTGTAGCGGTGAAATGTGTAGAGATCGGGAGGAACACCGGTGGCGAAGGCGGGTCTCTGGGCATTTCCTGACGCTGCGGCGCGAAAGCGTGGGGAGCAAACGGGATTAGATACCCGAGTACGAT
+
,FFGGGGGGCGFGGGGGGGGGGGGGGECFGGGGGGGGGGGGGGGD,FFGGGGGGGGGGGGGGGGDGGGGGGGGGGGGGGFGGGGGGGGGFGGDCGGEGGGGGFGEGGFFGGFB8FFGGGGGGGGFFGDGC@>CEFFGGEFF,FFGGGGGGCE7<FFFGEGGG77EEEGDFDG5888EGDGGGGFGGFGFGFGGE35*2:E=/5CC8CFGEDGGE@CB50377ED057<@4<FGGF3BEFF*(,(
@M00200:205:000000000-AKKM3:1:1101:20220:7741 1:N:0:1
ATTGGGCTTAAAGAGCGCGCAGGCGGCCTGGCAAGTCGGGTGTGAAATCCCGGGGCTCAACCCCGGGACTGCATCCGATACTGTCAGGCTAGAGGTAGGTAGGGGAGATCGGAATTCCTGGTGTAGCGGTGAAATGCGCAGATATCAGGAGGAACACCGGTGGCGAAGGCGGATCTCTGGGCCTTACCTGACGCTCAGGCGCGAAAGCTAGGGGAGCGAACAGGATTAGATACCCTGGTA
+
GGGGGGGGGGGGGGGGGGGGGGGGGGGGGGGGGGGGGGGGGGGGGGGGGGGGGGGGGGGGGGGGGGGGGGGGGGGGGGGGGGGGGGGGGGGGFFGGGGGGGGGGGGGGGGGGGGGGGGGGGGGGGGGGGGGGGGGGCFGGGGGGGGGGFGGGGGGGGGGGGGGGGGGGGGGGGGGGGGGGGGGGGGGGGGGGGGGGGGGGGGGGGGGGGGGGGGFGFGGGGGGG:CFFFF<C7FGGFFFC
@M00200:205:000000000-AKKM3:1:1101:14957:7771 1:N:0:1
ATTGGGTGTAAAGGGTGCGCAGGCGGCCAAGTGTGTGAGGCGTGAAAGCCCGGGGCTTAACCCCGGAATTGCACCTCAAACTACATGGCTAGAGCATTGGAGAGGGTAGCAGAATTCATGGTGTAGCAGTGAAATGCGTAGATATCATGAGGAATACCAGAGGCGAAGGCGGCTACCTGGACAATTGCTGACGCTCAGGCACGAAAGCGTGGGGAGCAAAAGGGATTAGATACCCCTGTAAGA
+
GGGGGGGGGGGGGGGGGGGGGGGGGGGGGGGGGGGGGGGGGGGGGGGGGGGGGGGGGGGGGGGGGGGGGGGGGGGGGGGGGGGGGGGGGGGGGGGGGGGGGGGGGGGGGGGGGGGGGGGGGGGGGGGGGGGGGGGGGGGGGEGFGGGGGGGGGGGGGGGGCFGGGGEGDGG>EGGGGGGGGGGGGGGGGGGGGGGGGGGGGGGGGDGFGGCEDGF<BGGGFCED?GG266>FGEEFFFFFFF2
@M00200:205:000000000-AKKM3:1:1101:23223:7773 1:N:0:1
ACTGGGCATAAAGGGCGCGTAGGCGGCTTTTCAAGCGTGCGGTGAAAGCTCGGGGCTTAACTCCGAGTCTGCCGTGCGAACTGGGAGGCTTGAGTCTGGTAGAGGTCGATGGAATTCCGGGTGTAGCGGTGGAATGCGTAGAGATCCGGAAGAACACCGGTGGCGAAGGCGGTCGACTGGGCCAGTACTGACGCTGAGGCGCGACAGCGTGGGGAGCAAACAGGATTAGATACCCGAGTA
+
FAFGGGF@FGGGGGGGDGGGGGGGGGGGGGGGG@FC@@FFGGGGGGGGG,E:FGGGGFGGGCGEGCGGGGGGECG:CF7FGFGGCFGGGGFGFGGGGGGGGGEDGGF:+BFGGGGGGGFGDGGGGGGGGGGGGGGGGGFGGGGGGGGGGG>FGGG@FGGGGGGGGDGEEGGGD8**:EGGGGGEGF9CF7CGGGGGGGGDEGGGDEGG=CEGGG@D>EFEGFFF?GG<FF<*CEF57D>F
@M00200:205:000000000-AKKM3:1:1101:5956:7775 1:N:0:1
ATTGGGTATAAAGGGCGCGTAGGCGGGAGGTCAAGTCGGTCGTGAAATCTCCGGGCTCAACCCGGAGGAGTCGGCCGAAACTGGTCTTCTTGAGGGAGGCAGAGGAGTCTGGAATTCCCGGTGTAGCGGTGAAATGTGTAGAGATCGGGAGGAACACCGGTGGCGAAGGCGGGACTCTGGGCCTACCCTGACGCTGAGGCGCGAAGGCGTGGGGAGCAAACGGGATTAGATACCCGTGTA
+
GGGGGGGGGGGGGGGGGGGGGGGGGGGGGGGGGGGGGGGGGGGGGGGGGGGGGGGGGGGGGGGGGGGGGGGGGGGGGEFEFGGGGGGGFGFFGGGGGGGGGGGGGGGGGGGGGGGGGGGGGCCGGFGGDFEGGGGGGGGGCGGGGGGGGGGGGGGGGGGGGGGGGGGGGGGGGGEGCEFGGGGGGGFGGFGDGGGGDFGECCCEC?3FD:CEDGFGFGCGGDDD0)>?FFFGFGGGB:FG
@M00200:205:000000000-AKKM3:1:1101:25315:7779 1:N:0:1
ATTGGGTTTAAAGGGCGCGTAGGTGGCCACTATAAGGCCGCGGTGAAAGTTCGGGGCTCAACCCCGAATCTGCCGCGGCGACTGTAGGGCTTGGGCACTGTAGAGGCAGATGGAATTCCGGGTGTAGCGGTGGAATGCGTAGAGATCCGGAAGAACACCGGTGGCGAAGGCGGTCTGCTGGGCAGTGGGAGCGCAAGCTCCTCTTAGCCGACACTGAGGCGCGACAGCGTGGGGAGCAAACAGG
+
GGGGGGGGGGGGGGGGGGGGGGGGGGGGGGGGGGFGGGGGGGGGGGGGGGGGGGGGGGGGGGGGGGGGGGGGGGGGGGGGGGGGGGGGGGGGGGGGGGGGGGGACGGGGGGGGGGGGGGGGGGGGGGGGGGGGGFGDFGEGCFFGGGGFGGGGGGGGGGGGGGGGGDGGGGGGGGGGGGGGGGGGGGGGGGGGGGGGFFEFGGFFFGFFGGGGGFGFGGGGGCDBCD?FF?DGG8D>>5FGB::
@M00200:205:000000000-AKKM3:1:1101:5427:7791 1:N:0:1
ACTGGGCGTAAAGGGCACGTAGGCGGCTCGGCAAATCAGTCGTGGAATCCCAACGCTTACCGTTGGAACGGCGGCTGAAAATACCGGGCTAGAGGGCGTGAGGGGTCACTGGAACTCCCGGTGAAGCGGTGAAATGCGTAGATATCGGGAGGAACGCCGGAGGCGAAAGCGAGTGACTGGCGCGTTCCTGACGCTGAGGTGCGAAAGCTAGGGGAGCAAACAGGATTAGATACCCCAGTAAGA
+
GGGGGGGGFGEGGGGEFGGGGGGGGGGGGGGGGGGGGGGGGGGGGCFAFFGFFGGGGGGGGGGGGGGGGGGGGGGGGGGGGGGGGGGGGGGGGGGGGGGGGGGGGGGFGFFGG<FFGGGGGGGFFFGGEGGGGGGGGGGGGGGFGGGGGGGGGFCGGGGGDEGECEGGGGGGG5@EFGEGGGGGGGGGGG9CGGDEGGDFFGECCEDGFFFFFCEDDFFF4*09(9:<F7<GGGFGFBFF7))
@M00200:205:000000000-AKKM3:1:1101:11440:7797 1:N:0:1
ATTGGGTTTAAAGGGCGCGTAGGCGGCGATCCAAGTTAGGCGTGAAAGCCCCGGGCTTAACCTGGGAATAGCGCTTAAGACTGGATTGCTTGAGTGCGGGAGAGGTGAGTGGAATTCCCAGTGTAGAGGTGAAATTCGTAGATATTGGGAAGAACACCAGTGGCGAAGGCGGCTCACTGGCCCGCAACTGACGCTGAGGCGCGAAAGCGTGGGGAGCAAACAGGATTAGATACCCGTGTA
+
GGGGGGGGGGGGGGGGGGGGGGGGGGGGGGGGGGGGGGGGGGGCGGGGGGGGGGGGGGGFGGGGGGGCFFGGGGGGGGGFGGGGGGGGGGGGGGGGGGGGGGGGGGGGGGGGGGGGGGGGF@FGGGGGFGGDGGGFGFFGGGGGGGGGFGCBFGGGGGGFFFGGGGGGGGGGGGEFGGGDEGGGGGGGGGGGEDCEEGGGGGGEC=<D5*8CCE5DBGFGGGC4:FG27?<FGFCDF>:6
@M00200:205:000000000-AKKM3:1:1101:14977:7804 1:N:0:1
ATTGGGTGTAAAGGGCGCGTAGGTGGCGACATAAGGCTGTGGTGAAAGTCTGGGGCTCAACTCCAGATCGGCCGTGGCAACTGTGTCGCTTGGGCACTGTAGAGGCAGATGGAATTCCGGGTGTAGCGGTGGAATGCGTAGAGATCCGGAAGAACACCAGTGGCGAAGGCGGTCTGCTGGGCGGTGAGTCCGCAAGGACTCAATAGCCGACACTGAGGCGCGACAGCGTGGGGAGCAAACAGG
+
GGGGGGGGGGGGGGGGGGGGGGGGGGGGGGGGGGGGFGGGGGGGGGGGGGGGGGGGGGGGGGGGGGGGGGGGGGGGGGGGGGGGGGGGGGGGGGGGGGGGGGGGGGGGGGGGGGFGGGGGGGGGGGGGGGGGEGGGGGGGGGGGGGGGG7FCEGGGGGGGGGGGGGGGGGGGGGGGGGGGGGGGGGGGGGGGGGGGFGGGGGGGGFGGDEDEGFFGFFGGGCEGFGGFF@>DE;?DFF?FG?0
@M00200:205:000000000-AKKM3:1:1101:24288:7839 1:N:0:1
ACTGGGTTTAAAGGGTGTGTAGGCGGTCGTGTTAGTCCTTCGTAAAAGCCCGCGGGCTCAACCCGTGGAATGCGGTGGAAACGGCACGACTATTGAGGACGCGAGAGGTAGAGGGAACTCATGGTGTAGGGGTGAAATCCGTTGATATCATGGGGAACACCAAATGCGAAGGCACTCTACTGGCGCGCTCCTGACGCTGAGACACGAAAGCGTGGGAATCGAACGGGATTAGATACCCCTGTA
+
GGGGGGGGGGGGGGGGGGGGGGGGGGGGGGGGGGGGGGGGGGGGGGGGGGGGGGGGGGGGGCGGGGGGGGGGGGGGGGGGGGGGGGGGGGGGGGGGGGGGGGGC@FGDGGGGGGGGFGGFGGGGGGGGFGGDEFGGGGGGGGGGGGGGGGGGGGGGDFGGGGGGGGGGGGGGGGGGGGGGGGGGGGGGGGGGGGGGGGGGGGG?FGDDGEFEEGFGFGFGGGGGFGG05:76<,<F@?5EGFA
@M00200:205:000000000-AKKM3:1:1101:16783:7842 1:N:0:1
ATTGGGTTTAAAGGGCGCGTAGGCGGCCACCGCAAGTCGACTGTGAAATCTCCGGGCTTAACTCGGAAAGGTCAGCCGATACTGCGGGGCTAGAGTGCAGAAGGGGCAACTGGAATTCTCGGTGTAGCGGTGAAATGCGTAGATATCGAGAGGAACACCTGCGGCGAAGGCGGGTTGCTGGGCTGACACTGACGCTGAGGCGCGAAAGCTAGGGGACGGAACGGGATTAGATACCCGAGTAGG
+
GGGGGGGGGGGGGGGGGGGGGGGGGGGGGGGGGGBCFGGGGGGGGGGGGGGGGGGGGGGGGGGGGGGGGGGGGGFGGGGGGGGGGGGGGGGGGGGGGGGGGGGGGGGGGGGGGGGGGGGGGGGGGGGGGGGGGGGGFGGGDDEGDGGGGGFFGGGGGGGGGGGEGGGGGGGGGGGGGGGGGGGGGGGGGGFGGEGGGGGGGGGGGG3)*+0<CFD5)**297CD(*>:*=4:+987:))*7).
@M00200:205:000000000-AKKM3:1:1101:12508:7858 1:N:0:1
ATTGGGTGTAAAGGGCGCGTAGGTGGCTGTGTAAGTCGGGGGTGAAATGCTGCGGCTCAACCGCAGCGCTGCCTCCGAGACTGCACGGCTTGAGCACGGTAGAGGCCGATGGAATTCCCGGTGTAGCGGTGGAATGCGTAGAGATCGGGAAGAACACCGATGGCGAAGGCAGTCGGCTGGGCCGTTGCTGACACTGAGGCGCGACAGCGTGGGGAGCAAACAGGATTAGATACCCTAGTA
+
GGGGGGGGGGGGGGGGGGGGGGGGGGGGGGGGGGGGGGGGGGGGGGGGGGGGGGGGGGGGGGGGGGGGGGGGGGGGGGGGGGGGGGGGGGGGGGGGGGGGGGGGGGGGGGGGGGGGGGGGGGGGGGGGGGGGGGGGGGGGGGGGGGGGGGGGGGGGGGGGGGGGGGGGGGGGGGGGGGGGGGGGGGGGGGGGGGGGGGFFCGGEGGGGGGGGGGFGFFGGDFGGFGGBFBDGGGGGFFFC
@M00200:205:000000000-AKKM3:1:1101:26017:7870 1:N:0:1
ATTGGGTTTAAAGGGCGCGTAGGTGGCTTGGTAAGCGTGTGGTGAAAGCCTGGGGCTCAACCCCGGGTCGGCCATGCGAACTGCCGAGCTTGAGCACTGTAGAGGCAGACGGAATTCCGGGTGTAGCGGTGGAATGCGTAGAGATCCGGAAGAACACCGGTGGCGAAGGCGGTCTGCTGGGCAGTTGCTGACACTGAGGCGCGACAGCGTGGGGAGCAAACAGGATTAGATACCCTAGTA
+
GGGGGGGGGGGGGGGGGGGGGGGGGGGGGGGGGGGGGGGGGGGGGGGGGGGGGGGGGGGGGGGGGGGGGGGGGGGGGGGGGGGGGGGGGDGGGGGGGGGGGGGGGGGGGGGGGGGGGFGGGGGGGGGGGGGGGFGGGGGGGGGGGGGGEGGGGGGGFFFGGGGGGGDGGGGGGGDGGGGGGGFGFFGGGFGGFGGC::FGGGGGGGGFGGGGGGFGEGCFCFFG?CFBFFAFG<EFFFFC
@M00200:205:000000000-AKKM3:1:1101:12146:7871 1:N:0:1
ACTGGGCTTAAAGTGTGCGCAGGTGGCCGCGCAAGTCGAGTGTGAAATCCCCGGGCTTAACTTGGGAATTGCGCTCGAAACTACGTGGCTGGAGTGTGGCAGAGGGAGGTGGAATTCCACGTGTAGCGGTGAAATGCGTAGAGATGTGGAGGAACACCAATGGCGAAGGCAGCCTCCTGGGCCAACACTGACACTCATGCACGAAAGCGTGGGGAGCAAACAGGATTAGATACCCCGGTAACA
+
F<FFFCFGEGFGGGGGGGGGGGGGGGGGGEGGGGGFF@FEEFFGDFFCEFFGGDGDGGDFGGF9@CFCDFAFGE7CCFGECFFC:FFFGFEB??FFEFC7FEGGGDGEE?FGFFF?,8?DEE@DDGFGE@FGF===AC3@F+93>3F<38,3:FFA:FB:FC:8@7*>>FGGGEDEEGFGG5:CE:FGG4,59CF7CF+A6*5C*/5C8CEGEGEGE58+11CC?FC<9B20CCFF3)07C).
@M00200:205:000000000-AKKM3:1:1101:25344:7872 1:N:0:1
ATTGGGCTTAAAGGGCGCGTAGGCGGCTTCGTATGTCGGGTGTGAAATCCCACCTCTTAAAGGTGGAATTGCATTCGAAACTACGGGGCTGGAGTGCCGGAGAGGATGGTGGAATTCCTGGTGTAGAGGTGAAATTCGTAGATATCAGGAGGAACACCGGTGGCGAAGGCGGCCATCTGGACGGTAACTGACGCTGAGGCGCGAAAGCGTGGGGATCAAACAGGATTAGATACCCGCGTA
+
GGGGGGGGGGGGGGGGGGGGGGGGGGGGGGGGGGGGGGGGGGGGGGGGGGGGGGGGGGGGGGGGGGGGGGGGGGGGGGFGGGGGGGGGGGGGGGGGGGGGGGGGGGGGGFGGGGGGGGGGGGGGGG?DFGGGGGGFGGGGGGGGGGGGGGGGGGGGGGGDGGGGGGGGGGGGGGGGGGGGGGCEGGGGGGGGGGGGGGFGGGGGCGDGDEGGDGEG@GGDFGFGFGF<FFAGFFGD3>BE
@M00200:205:000000000-AKKM3:1:1101:26291:7886 1:N:0:1
ACTGGGCATAAAGTGTGCGCAGGCGGCCGAGCAAGTCGAGTGTGAAAGCCCCGGGCTTAACTTGGGAATGGCGCTCGAAACTACTTGGCTGGAGTGTGGCAGAGGGGGGTGGAATTCCACGTGTAGCGGTGAAATGCGTAGAGATGTGGAGGAACACCAATGGCGAAGGCAGCCCCCTGGGCCAACACTGACGCTCATGCACGAAAGCGTGGGGAGCAAACAGGATTAGATACCCTAGTA
+
GGGGGGGGGGGGGGGGGGGGGGGGGGGGGGGGGGGGGGGGGGGGGGGGGGGGGGGGGGGGGGGGGGGGGGGGGGGGGGGGGGGGGGGGGGGGGGGGGGGGGGGGGGGGGGGGGGGGGGGGGGGGGGGGGGGGGGGDFGGGGGGFFGFGGGGGGGGGGGGGGGGGGGGGEGGGGGEGGGGGGGGGGGGGGGGFGGDGGGGGGGGGGGGGGGGGGGFGFGFGG4?D<GG?FFBGGGGGFF?F
@M00200:205:000000000-AKKM3:1:1101:3510:7893 1:N:0:1
ACTGGGCTTAAAGCGTGTGTAGGCGGACTGTTAAGTACCTTGTGAAATCCCACGGCTCAACCGTGGAACTGCTCGGTATACTGGCGGTCTTGAGCTGCTTAGGGGTCGTCGGAACAAACGGTGGAGCGGTGAAATGCGTAGATATCGTTTGGAACGCCAAAGGTGAAGACAGGCGACTGGGGATGTGCTGACGCTGAGACACGAAAGCCAGGGGAGCAAACGGGATTAGATACCCCAGTAAGA
+
G8FGGGAEGGGGGCF@F@FGGGGGGGDEEFGFFGGGGGCCFGGGGGGG,CFCGEGGGGGGGFF@FC@AF<EC,9BFCG@F,CE<,=C==FCCAEFFFG<E?EFG@BFGGCFCF@=?,BACEE<:7,:FEEDGGFDAF7>3<+,@=9+:DFFCFG::BCF:<F@9,?CGGGFEFGG*=:FGGD=EE2;++2@985/*=B>CF45E5857E7FFGD35<EFGGGGD(>*5666FEG?*8))<CAA
@M00200:205:000000000-AKKM3:1:1101:16557:7896 1:N:0:1
ATTGGGTTTAAAGTGTGCGCAGGCGGCCGAGCAAGTCGAGTGTGAAAGCCCCGAGCTTAACTTGGGAACTGCGCTCGAAACTACTTGGCTAGAGTGTGGCAGAGGGAGGTGGAATTCCACGTGTAGCGGTGAAATGCGTAGAGATGTGGAGGAACACCGATGGCGAAGGCAGCCTCCTGGGCCAACACTGACGCTCATGCACGAAAGCGTGGGGAGCAAACAGGTTTAGATACCCCTGTA
+
GGGCFGCFCEFGCFGGGGGGGGEEGCGEFEGGGGGGGGGGGGGGGFDGGGGEE:CFEG?EGGGGGGGGGGGGGG:FFCDF@DFGGGGGGGGFEEFGGGEGGEGFGGGGGGEDFFEGGGGGEDFF=FGECCBFFAFGGE:=:CBA;>FD9F,3>,@AFGGDG:<CDCEGGGGGGGGGGGFGGFGGFGCGFF?FEGDG5CCFF7:BCCDF*/*85C)>3EGGF<?*)0*.0):><@FGFF6C
@M00200:205:000000000-AKKM3:1:1101:26625:7900 1:N:0:1
ACTGGGCTTAAAGAGCGTGTAGGCGGCCAGACAGGTCCGTTGTGAAAACTAGAGAGAGCACACGTCTGAACTCCAGTCACTTAGGCATCTCGTATGCCGCCTTCTGCTTGAAAAAAAAAAAAGCATAAGTTCAATACTTTGCTATTATAAATAACACACATCGCGCAGACGTCTTACTGTGTATCTACTTACGCACACTCATGCAACCCAGCTTAGAGAAAGGTCGTCACGATCGTCATAAGTT
+
FFGGGGGGGGGGGGGCGFGGGGGGGG7@@D<FGGGGGFGEEFGGGGGGGGFFA,CC7FFGEEF7F7EE9CFE<CCCEFFGGFGFCCE<FGGGFGGG9E4+8?7FC,?<<A==BF8@::CF33+,33,,,:,33:C,,,,3,77,@,,@F9,8:,:E,,++,,5****5*,1*1>*2,?,D2C,,,,?>,115*****,***+++2+**=***,++*12++***0))2())(1*2*0)))+*4))
@M00200:205:000000000-AKKM3:1:1101:12869:7903 1:N:0:1
ATTGGGCTTAAAGAGCGTGTAGGCGGCCAGGCAGGTCCGCTGTGAAAACTCGAGGCTTAACCTCGAGACGTCGGTGGAAACCGTCTGGCTAGAGTCCGGAAGAGGAGAGTGGAATTCCCGGTGTAGCGGTGAAATGCGCAGATATCGGGAAGAACACCCGTGGCGAAGGCGGCTCTCTGGGACGGTACTGACGCTGAGACGCGAAAGCGTGGGGAGCGAACAGGATTAGATACCCCAGTA
+
GGGGGGGGGGGGGGGGGGGGGGGGGGGGGGGGGGGGGGGGGGGGGGGGGGGGGGGGGGGGGGGGGGGGGGGGGGGGGGGGGGGGGGGGGGGGGGGGGGGGGGGGGGGGGGGGGGGGGGGGGEGGCGGGGGGGGGGGGGGGGGGGGGGGDGGGGGGGGGGGGGGGGGGGGGGGGGGGGGGDFGGGGGGGGGGGGGCEE57EGGGGGGGGGGGGGGFGFGGGGDGG:CDF?FFGEFFGEF?E
@M00200:205:000000000-AKKM3:1:1101:26403:7911 1:N:0:1
ACTGGGCTTAAAGGGCGCGTAGGCGGCCTGCTAAGTCGAACGTGAAATCCCTGGGCTCAACCCAGGAACTGCGTCCGATACTGGTTGGCTTGAATCCGGGAGAGGGATGTGGAATTCCAGGTGTAGCGGTGAAATGCGTAGATATCTGGAGGAACACCGGTGGCGAAGGCGACATCCTGGACCGGCATTGACGCTGAGGCGCGAAAGCCAGGGGAGCAAACGGGATTAGATACCCCCGTA
+
GGGGGGGGGGGFGGGGGGGGGGGGGGGGGGGGGGGGGGEGGGGGFEGGGGGGGCFGGGGGGFGGGGGGGGGGGGGGGGGGGGGGGGGGGFGCFGGGGGGGGGGGGGGGGGGGGGGGGGGGDGFGGFGGDFGGGGGGGDFGEGFFFFGGGGGGGGGGGGGCGGDGGGGDFGCEEGEG?CF@FFGEEGEGGFFGEED58CGGGGGGEGDCCECFGGF<:=CFFD534CG2*@AGGGGGB3B=
@M00200:205:000000000-AKKM3:1:1101:7642:7916 1:N:0:1
ATTGGGCTTAAAGGGTGCGCAGGTGGTCGGGTAAGTCTGATGTGAAATCCCGCAGCTTAACTGCGGAATGGCATTGGATACTATTCGGCTAGAGGGTTGGAGGGGGGACTGGAATTCTCGGTGTAGCAGTGAAATGCGTAGATATCGAGAGGAACACCAGTGGCGAAGGCGAGTCCCTGGACAACTCCTGACGCTGAGGCACGAAAGCTAGGGGAGCAAACAGGATTAGATACCCTCGTAA
+
FGGCFGGGGEEFGFGG@FFGGGGFFGEGGGGGDFGGGFGGGGGGGFFGGGGGGGCFGGGCFGFGGGG+FFGGFFGGGGGGGGGGGGGGGGGF,EFGGCEGG@CCFD7FFGAF:FGFGGGGCCCEFCFEGGGGFDGGCCGEEGGGFGGGDGGG+2CFGEFFFFGGGE>EGGGGEEGCFGFDFGGFGFGGGDCC8E77EG5CCDEG*;CCF7@FGDDG@G*0CCCF<DD?F4<FG8CC<@F=*
@M00200:205:000000000-AKKM3:1:1101:25345:7921 1:N:0:1
ACTGGGCGTAAAGGGCGCGTAGGCGGGATGGCAAGTCGGTCGTGAAATCCTTCGGCTCAACCGAAGAACGTCGATCGATACTGCTGTTCTAGAGGATTGCAGAGGAGACTGGAATTCCCGGTGTAGCGGTGAAATGTGTAGAGATCGGGAGGAACACCGGTGGCGAAGGCGGGTCTCTGGGCATTCCCTGACGCTGAGGCGCGAAAGCGTGGGGAGCAAACGGGATTAGATACCCCAGTA
+
GGGGGGGGGGGGGGGGGGGGGGGGGGGGGGGGGGGGGGGGGGGGGGGGGGGGGGGGGGGGGGGGGGGGGGGGGGGGGGGGGGGGGGGGGGGGGGGGGGGGGGGGFGGGGGGGGGGGGGGGGGGGGGGGGGGGGGGGGFGGFGGGGGGGGGGGGFGGGGGGGGGGGGGGGGGGGGGGGGGGDFGGGGGGGGGGEGGGGGGGGGEEGGGGDEEGGGFGDGGGGGGG?CF?FFFGGGGGFFFG
@M00200:205:000000000-AKKM3:1:1101:11227:7943 1:N:0:1
ATTGGGCATAAAGGGCGCGTAGGCGGGCGCTCAAGTCGGTCGTGAAATCTCCGGGCTCAACCCGGCGGGGTCGGCCGAAACTGAGTGTCTTGAGGGAGGCAGAGGAGTCTGGAATTCCCGGTGTAGCGGTGAAATGTGTAGAGATCGGGAGGAACACCGGTGGCGAAGGCGGGACTCTGGGCCTACCCTGACGCTGAGGCGCGAAGGCGTGGGGAGCAAACGGGATTAGATACCCGTGTA
+
GGGGGGGGGGGGGGGGGGGGGGGGGGGGGGGGGGGGGGGGGGGGGGGGGGGGGGGGGGGGGGGGGGGGGGGGGGGGGGGGGGGGGGGGGGGGGGGGGGGGGGGGGGGGGGGGGGGGGGGGGGGGGGGGGEEGGGGGGGGGGGGGFGGGGGEEGGGGGGGDEGGGGGGGGGGGGGGCGGGGGGGGGGFGGGGGGGGGGGGGGGGGGDDFE:CEGGFDFGGGGGGD:DGFFFFGC6AC@EFG
@M00200:205:000000000-AKKM3:1:1101:23726:7960 1:N:0:1
ATTGGGCATAAAGGGTGCGTAGGTGGCTTGGAAAGTCTGATGTGAAATCTCGGAGCTCAACTCCGAAACGGCATTGGAGACTACTGAGCTAGAGGATCGGAGGGGAGACTGGAATTCTTGGTGTAGCAGTGAAATGCGTAGATATCAAGAGGAACACCAGTGGCGAAGGCGAGTCTCTGGACGAATCCTGACACTGAGGCACGAAAGCTAGGGGAGCAAACAGGCTTAGATACCCTAGTACGAT
+
GGGGGGGGGGGGGGGGGGGGGGGGGGGGGGGCGGGGGGGGGGGGGGGGGGGGGGGGGGGGGGGGGGEGGGGGGGFGGGGGGGGGGGGGGGGGGGGGFGGGGGGGGGGGGGGGGGCGGGGGGGGGGGGGGGGGFGGGGGGEGGGGGGGFGGG8FFGGGGGGGGGGGGGGGGGGGGFGGGGGGDGE>CEFCFGGGGGGFGGGGGGG*ACFGGGGCB):8CEFF4C4(;D@A@?FGGGC@:9E*3:,
@M00200:205:000000000-AKKM3:1:1101:11815:7975 1:N:0:1
ACTGGGTTTAAAGGGTGCGTAGGCGGAGGCGTAAGTGCCTCGTGAAATCCCACGGCTCAACCGTGGAATTGCGGGGCATACTGCGTCTCTTGAGGTCGGTAGGCGCTGCCGGAACTGTAGGTGTAGCGGTGAAATGCGTAGATATCTACAGGAACGCCGATGGTGAAGACGGGCAGCTGGGCCGATTCTGACGCTGAGGCGCGAAAGCGTGGGGATCAAACAGGATTAGATACCCCATA
+
GGGGGGGGGGGGGGGGGGGGGGGGGGGGGGGGGGGGGGGGGGGGGGGGGGGGGGGGGGGGGGGGGGGGGGGGGGGGGGGGGGGGGGGGGGGGGGGGGGGGGGGGGGGGGGGGGGGGGGGGGGGGGGGGGGGGGGGFGGGEGGGGGGGGGGGGGGGGGGGGGGGGGFGGGGGGGGGGGGGGGGFGGGGGGGGGGGGGGGGGGGDEGGGGGGEGGGEGFGGGGFFGFGGFFFFGGGGGFFF
@M00200:205:000000000-AKKM3:1:1101:17186:7980 1:N:0:1
ATTGGGTGTAAAGTGTGCGCAGGTGGCCGCGCATGTCGAGTGTGAAATCCCCGGGCTTAACTTGGGAATTGCGCTCGAAACTACGTGGCTCGAGTGTGGCAGAGGAAGGTGGAATTCCACGTGTAGCGGTGAAATGCGTAGATATGCGGAGGAACACCGATGGCGAAGGCAATCCCCTGGGCCTGCACTGACGCTCATGCACGAAAGCGTGGGGAGCAAACAGGATTAGATACCCTAGTA
+
GGGGGFGGGGFFFFGGGGGGGGGGGGGGGGGGGGGGGGGGGGGGCG@FGFGGGGGGGGFGGGGGGFCEGGAFGDFF@CFEGGGGGG<FGFGD@BGGGGCGF7F<FG=FGGGGGGGGGGGGGGFGGFGGECC7<CAFFDEE>:FFGGGC:F77CFFFGGDGGG>@7CECEGGGFCCFFGGGGGGGGD8C?*9C*7/=CG7EFCE85:)98CEE5E5DB58CF**1(>F>F*<*<<C65>B7
@M00200:205:000000000-AKKM3:1:1101:6461:7985 1:N:0:1
ATTGGGCGTAAAGGGCGCGTAGGCGGGATGGCAAGTCGGTCGTGAAATCTCTCGGCTCAACCGAGAAACGTCGGCCGATACTGCCGTTCTTGAGGGATGCAGAGGAGACTGGAATTCCCGGTGTAGCGGTGAAATGTGTAGAGATCGGGAGGAACACCGGTGGCGAAGGCGGGTCTCTGGGCATTTCCTGACGCTGAGGCGCGAAAGCGTGGGGAGCAAACGGGATTAGGTACCCGAGTAAG
+
GGGGGGGGCGEGGGGGGGGGGGGGGGGGGGGGGGGGGGGGGGGGGGGGGGGGGGGGGGGGGGGGGGGGGGGGGGGGGGGEGGFGGGGGGGGGGGGGGGGGGGGGGGDGGGGGGFFGGGGGGGGGGGGGGGGFGGGGGGGGGGFGGGGGGGGGGFFBCFGGGGGFGGGGGGGGGGGGGGGGGGGFGDGEEFGGGGGDEGGGGGGGG8DGGCEGGGFD3E;CG58D37C?FF4FGFFC>B:CCA
@M00200:205:000000000-AKKM3:1:1101:28290:8017 1:N:0:1
ACTGGGTGTAAAGGGCGCGTAGGTGGCGGCATAAGGCCGTGGTGAAAGTCCGGGGCTCAACTCCGGATCGGCCATGGCAACTGTGTCGCTGGGGCACCGTAGAGGCAGATGGAATTCCGGGTGTAGCGGTGGAATGCGTAGAGATCCGGAAGAACACCAGTGGCGAAGGCGGTCTGCTGGGCGGTGAGTCCGTGAGGACTCAATAGCCGACACTGAGGCGCGCCAGCGTGGGGGGCAAACAGG
+
GGGGGGGEFGGGGGGEGDGGCE7FGFGGEGEGGFGGGGGGGGFGGGFGEFAFGGDFGGG9FFFFFCB:FEGGGGGGFGCGGF8ECF9?EEGGGDG@C<>4DFCFGGDCF9DFFGGGGGFGGGDFGG9CGEGGGG,>FGGGE7FFDGDFDFGGFFFFFGFGAGF8CG@FBFGCE5CEEBFGDC=EG>CGGGFE=CFEE:C?796E7AFGG5CE*<4*95AEC)/)(9>1)03D>*?C>;7:*((
@M00200:205:000000000-AKKM3:1:1101:5703:8020 1:N:0:1
ATTGGGTATAAAGGGAGCGTAGGCGGATAGTTTAGTCAGAGGTGAAAGCCCAGGGCTCAACCTTGGAATTGCCTTTGATACTGGCTATCTTGAGTATGGAAGAGGTATGTGGAACTCCGAGTGTAGAGGTGAAATTCGTAGATATTCGGAAGAACACCAGTGGCGAAGGCGACATACTGGTCCATTACTGACGCTGAGGCTCGAAAGCGTGGGGAGCAAACAGGATTAGATACCCCTGTA
+
GGGGGGGGGGGGGGGGGGGGGGGGGGGGGGGGGGGGGGGGGGGGGGGGGFGGGGGGGGGGGGGGGGGGGGGGGGGGGGGGGGFGGGGGGGGGGGGGGGFGGGGGCFGGGGGGGGGFGGGFGGGGGGGGGGGGGGFFGGGGGGGGGGGFGEFEGGGGGGGGGGGGGGEGCGGGGGEGGGGGGGFGGCGGGGGGDEDEC8FGGGCEGGDDDE>F7GFCAGBCFGGG@DGEFFFGGFFFFFFG
@M00200:205:000000000-AKKM3:1:1101:28121:8031 1:N:0:1
ATTGGGTATAAAGGGCGCGTAGGCGGGCGGAGAAGTCGGTCGTGAAATCCCTGAGCTCAACTCAGGGGGGTCGGCCGAGACTCTTCGTCTTGAGGGGGGCAGAGGAGCCTGGAATTCCCGGTGTAGCGGTGAAATGTGTAGAGATCGGGAGGAACACCGGTGGCGAAGGCGGGGCTCTGGGCCCACCCTGACGCTGAGGCGCGAAAGCGTGGGGAGCAAACGGGATTAGATACGCGAGTAAG
+
G<@FFC@FGFGFCFGGGEGFEGEFEGGGGGGGGGCFGFGFGGFGGGGGGGGGGFGFCCGGCA<?FFFFGDGCFCCGGGEGC<FFFGGGE<EBBFFEEGCEGCFGG88FGFGGGDGCCGFEGEG8E9<8?/:*3CEGGGFFG:EECF>E*:EGE6F8ACEEEGGCC8CE5*:>58?8/+AFDCCEGGC8C5:88:7*:@FCG:EC5C55=CEEEGEG:56?<DDGB)7)**)00*297>7*2.
@M00200:205:000000000-AKKM3:1:1101:20710:8042 1:N:0:1
ATTGGGTATAAAGGGCGTGTAGGCGGTCTGCTAAGTCATGTGTGAAAGCCCTCGGCTTAACCGAGGAACGACGCATGAAACTGGCAAGCTAGAGTACCAAAGAGGGGGGTGGAATTCCCGGTGTAGCGGTGAAATGCGTAGATATCGGGAGGAACACCGGTGGCGAAGGCGGCCCCCTGGTTGGATACTGACGCTGAGACGCGAAAGCGTGGGGAGCAAACAGGATTAGATACCCTGGTA
+
GGGGGGGGGGGGGGGGGGGGGGGGGGGGGGGGGGGGGGGGGGGGGGGGGGGGGGGGGGGGGGGGGGGGGGGGGGGGGGGGGGGGGGGGGGGGGGGGGGGGGGGGGGGGGGGGGGGGGGGGGGGGGGGGGGGGG@CGGGGGGGGGGGGGGGGCEGGGGGGGGGGGGGGGGGGGGGGGGGGGGGGGGGGGGGGGDEGGGGGGEDDECECGGGDGGG35>F;EGGGF:GGFFFAGFCG=FFFG
@M00200:205:000000000-AKKM3:1:1101:17192:8044 1:N:0:1
ATTGGGTATAAAGGGCGTGTAGGCGGGAAGGAAAGTCAGATGTGAAATCCCTGGGCTCAACCCAGGAACTGCATTTGAAACTCCCTTTCTTGAGTGTCGGAGAGGAAAGTGGAATTCCTGGTGTAGAGGTGAAATTCGTAGATATCAGGAGGAACACCGGTCGCGAAGGCGGCTTTCTGGACGACAACTGACGCTGAGACGCGAAAGCGTGGGGAGCAAACAGGATTAGATACCCGTGTA
+
GGGGGGGGGGGGCGGGGGGGGGGGGGGGGGGGGGGGGGGGGGGGGGGGGGGGGGGGGGGGGGGGGGGGGGGGGGGGGGGFGFGGGGGGGGGGGGGGGGGGGGGGDGGGGGGGGGGGGGGGGGGGFFGGGGGG9FGGGFF@FGDGGGGGGGGDGGGGGGGCFGGG>CEGGGEGDGGGGGGF?FECEGGGGGDFGGGGCFCE5DCCECDGGGCGDGFGFFGCFGGGBG7<?FFGGFFGBD;F
@M00200:205:000000000-AKKM3:1:1101:7783:8058 1:N:0:1
ATTGGGCTTAAAGGGCGCGTAGGCGGCCATCTAAGTCAGACGTGAAATCCCCCGGCTTAACCTGGGAACTGCGTCTGATACTGGACGGCTCGAGTATGGGAGAGGGAGGTAGAATTCCAGGTGTAGCGGTGAAATGCGTAGATATCTGGAGGAATACCGGTGGCGAAGGCGGCCTCCTGGACCATTACTGACACTGATCCGCGAAAGCCAGGGGAGCAAACGGGATTAGATACCCTAGTA
+
FGGGGGGGGGFGGGGGGGGGGGGGGGGGGGGGGGGGGGGGGGGGGGGGGGGGGGGGGGGGGGGGGGGGGGGGGGGGGGGGGGGGGGGGGGGGCEGGGGGGGGGGGGGGGGFCFDFGGGGGGGGGGGGGGGGGFGFGFGGGGGGGGGGGCFGGGGGGGGGGGGGGGGGGGGGGGGGGGGGGGGGGGFGGGGGGGGGGGGGGDGGGGGD42:EDDC3D>G*<CDCC<D<7F?):<<FG:@FG
@M00200:205:000000000-AKKM3:1:1101:12463:8060 1:N:0:1
ACTGGGTATAAAGGGCGCGTAGGCGGCCACCGCAAGTCGACTGTGAAATCTCTGGGCTTAACCCAGAACGGTCAGCCGATACTGCGGGGCTAGAGTGCAGAAGGGGCAACTGGAATTCTCGGTGTAGCGGTGAAATGCGTAGATATCGAGAGGAACACCTGCGGCGAAGGCGGGTTGCTGGGCTGACACTGACGCTGAGGCGCGAAAGCTAGGGGAGCGAACGGGATTAGATACCCCAGTA
+
GGGGGGGGGGGGGGGGGGGGGGGGGGGGGGGGGGEFEFGGGGGGGGGGGGGGGGGGGGFGGGFGGFGGGGGGGGGGGGGGGGGGGGGGGGGGGGGGGGGGGFGGGGGGGGGGGGGGGDGGGGGGGGGGGGGGGGGGGGGGGGGGFGGGFGGEGGGGGGGGGGGGGGGGGGGDGGGGGGGGGGDGGGGFGGFGGGGGGD8EFGGGGGGGGGFFGFDGECEGDGEGFGC?F=AGFFFGFFEGC
@M00200:205:000000000-AKKM3:1:1101:27886:8062 1:N:0:1
ATTGGGCTTAAAGGGTGCGCAGGCGGCGTCGCAAGTCAGGCGTGAAATCCCCGGGCTTAACCTGGGAATTGCACTTGAAACTACGATGCTGGAGTATGGCAGAGGGAGGTGGAATTCCACGTGTAGCGGTGAAATGCGTAGAGATGTGGAGGAACACCGATGGCGAAGGCAGCCTCCTGGGCCAATACTGACGCTCATGCACGAAAGCGTGGGGAGCAAACAGGATTAGATACCCTAGTA
+
GGGGGGGGGGGGGGGGGGGGGGGGGGGGGGGGGGGGGGGGGGGGGGGGGGGGGGGGGGGGGGGGGGGGGGGGGGGGGGGGDGGGGECGGFFGGGFFFGGGGGGGGGGCGGGGGGGGGGGGGGGFGGGGGGGGGGGGGGGGGGGGGGGGGFFGGGGGGGGGGGGGGGGGGGGGGFFCEFGFCGFGGFFG7CFGDGGGGGGGGGFEGGGGGGGGECEGBFGG<FFF:DGBFFFGGGGC:5@F
@M00200:205:000000000-AKKM3:1:1101:14815:8070 1:N:0:1
ACTGGGTTTAAAGGGTGCGTAGGCGGATTTGTAAGTCAGTGGTGAAAGCCCGGAGCTTAACTTCGGAACTGCCATTGATACTGCAAATCTTGAGTACACTTGAGGTGGGCGGAATACATCATGTAGTGGTGAAATACTTAGATATGATGTAGAACACCGATTGCGAAGGCAGCTCACTAAATTGTAACTGACGCTGAGGCACGAAAGCGTGGGGATCAAACAGGATTAGATACCCTAGTAAGA
+
GGGGGGGGGGGGGGGGGGGGGGGGGGFGGGGGGGGGGGGGGGGGGGGGGGGGGGGGGGGGGGGGGGGGGGGGGGGGGGGGGGGGGGGGGGGGGGGGGGGGGGGGGGFGGFGGGGGGGGGGGGGGGGGGGGGGGGGGGGGGGGGGGGGGGGGFGGGGGGGGGGGGEGGGGGGGGGGFGGGGGGGCGFGGGGGGGGGGGGGGGGGGGGGGDGGG7EFGFGGFGGGC7FGFFFFGFEFFF>F7D<<
@M00200:205:000000000-AKKM3:1:1101:21552:8080 1:N:0:1
ACTGGGCATAAAGGGCGCGTAGGCGGCCCGCCAAGTCACTTGTGAAATCTCCGGGCTTAACCCGGAGCGGCCAAGTGATACTGACGGGCTGGAGTGCGGAAGGGGCCACCGGAATTCTCGGTGTAGCGGTGAAATGCGTAGATATCGAGAGGAACACCTGCGGCGAAGGCGGGTGGCTGGGCCGACACTGACGCTGAGGCGCGAAAGCCAGGGGAGCGAACGGGATTAGATACCCCAGTA
+
GGGGGGGGGGGGGGGGGGGGGGGGGGGGGGGGGGGGGGGGGGGGGGGGGGGGGGGGGGGGGGGGGGGGGGGGGGGGGGGGGGGGGGGGGGGGGGGGGGGGGGGGGGGGGGGGGGGGGGGGGGGGGGGGGGGGGGGGGGGGGGGGGGGGGGGGGGGGGGGGGGGGGGGGGGGGGGGGGGGGGGGGGGGGGG?8E5DECGGGGGGGGEDFGGGGGGFGFGGGGGED6D*5?BACE6CDFFFG
@M00200:205:000000000-AKKM3:1:1101:7004:8126 1:N:0:1
ATTGGGTTTAAAGGGTGTGTAGGCGGTTTCGTAAGTCTGGTGTGAAATCTCCCGGCTCAACTGGGAGGGTGCGCCGGAAACTGCGGAGCTAGAGTGCGGGATGGGAGAGTGGAATTCCTGGTGTAGCGGTGAAATGCGTAGATATCTGGAGGAATACCGGTGGCGAAGGCGGCATCCTGGACCGACATTGACGCTGAGGAGCGAAAGCTAGGGGAGCAAACGGGATTAGATACCCCTGTA
+
GGGGGGGGGGGGGGGGGGGGGGGGGGGGGGGGGGGGGGGGGGGGGGGGGGGGGGGGGGGGGGGGGGGGGGGGGGGGGGGGGGGGGGGGGGGGGGGGGGGGGDGGGGGGGGGGGGGGGGGFGGGGGGGGGGGGGGGGGGGGGGGGGGGGGFGGGGGGGGGGGGGGGCEGGCGGGGGGFGGGGGGGCEGGCDGGGD7CEFGGDGGGEGGGGGGGGGBG>FFGFDCD?GGFFF<GGGGGFF?C
@M00200:205:000000000-AKKM3:1:1101:24602:8135 1:N:0:1
ACTGGGTGTAAAGGGCGCGTAGGCGGCCTGCTAAGTCGAACGTGAAATCCCTGGGCTCAACCCAGGAACTGCGTCCGAGACTGGTTGGCTCGAATCCGGGAGAGGGATGTGGAATTCCAGGTGTAGCGGTGAAATGCGTAGATATCTGGAGGAACACCGGTGGCGAAGGCGGCATCCTGGACCGGCATCGCCGCTGAGGCGCGAAAGCCAGGGGAGAAAACGGGATTCGATACCCCCGTA
+
EDGC8CFGG<@CF<FGEEGFGGDG:FGE@6CFFAECE:BCFFD@@D<EFGGGFGGGGFEFGGGGGGGEFF9F@?F:F7=+@AFFFE@FG?<CCF@FGE:FFG7?FC+3+>,AEDF<D,E<F=<F,=A>FCCGF<DBFFC3FBC;FFGGCFGG*<F,@F7F<*<DBFCE7:CDEGG8<EGGGGFGG5:?+1*2/>5E=C5F5DGGE8>4EEG8A5>7)*<CFG5*8)*)07)/:?E*<>7*
@M00200:205:000000000-AKKM3:1:1101:15660:8157 1:N:0:1
ATTGGGCATAAAGGGAGCGTAGGCGGCGCGGTAAGTCAGATGTGAAATCCCGGGGCTCAACCCCGGAACTGCATCCGATACTGCCGTGCTTGAGGGTTGGAGAGGTAGCTGGAATTATCGGTGTAGCAGTGAAATGCGTGGATATCGATAGGAACACTCGTGGCGAAGGCGAGCTACTGGACAACATCTGACGCTGAGGCTCGAAGGCTAGGGGAGCAAAAGGGATTAGATACCCCTGTAAGA
+
GGGGGGGGGGGGGGGGGGGGGGGGGGGGGGGGGGGGGGGGGGGGGGGGGGGGGGGGGGGGGGGGGGGGGGGGGGGGGGGGGGGGGGGGGGGGFFGGGGGGGGGGGGGGGGGGGGGGGGGGGGGGGGGGGGGFGGGGGGGGGCFGGGGGGGGCGGGGGGGGGGGGEGGGGGGGGGGGGGGGGGGGGFGGGGGGDGGGGGDFGGGGGGGGGFFGGCBDEGDGGGDD<FF?FBAFGGGG:@FCG2A
@M00200:205:000000000-AKKM3:1:1101:10379:8178 1:N:0:1
ACTGGGTATAAAGAGCTCGTAGGCGGTTTGTCGCGTCTGCCGTGAAAGCCCGGGGCTTAACCCCGGGTCTGCAGTGGATACGGGCAGGCTAGAGTCCGGCAGGGGAGACTGGAATTCCTGGTGTAGCGGTGGAATGCGCAGATATCAGGAGGAACACCGGTGGCGAAGGCGGGTCTCTGGGCCGGTACTGACGCTGAGGAGCGAAAGCGTGGGGAGCGAACAGGATTAGATACCCCTGTA
+
GGGGGGGGGGGGGGGGGGGGGGGGGGGGGGGGGGGGGGGGGGGGGGGGGGGGGGGGGGGGGGGGGGGGGGGGGGGGGGGGGGGGGGGGGGGGGGGGGGGGGGGGGGGGGGGGGGGGGGGGGGDGGGGGGCGGGGGGGGGGGGGGGGGGFFEGGGGGGGGGGGDGGGGGGGGGGGGGGGFGGGGGGGGGGGGGGGGGDGCFEGGGEGDFGGGGGGEGFGEGDGGGFGD?FF9FF<FFFFFD
@M00200:205:000000000-AKKM3:1:1101:26499:8181 1:N:0:1
ATTGGGTGTAAAGGGCGCGTAGGCGGCCTTGTCAGTCAGACGTGAAATCCCCAGGCTTAACCTGGGAACTGCGTCTGATACTACAAGGCTGGAGTTCGGGAGAGGAATGTGGAATTCCAGGTGTAGCGGTGAAATGCGTAGATATCTGGAGGAACACCGGTGGCGAAGGCGGCATTCTGGACCGAAACTGACGCTGAGGCGCGAAAGCCAGGGGAGCAAACGGGATTAGATACCCTTGTA
+
GGGGGGGGGGGGGGGGGGGGGGGGGGGGGGGGGGGGGGGGGGGGGGGGGGGGGGGGGGGGGGGGGGGGGGGGGGGGGGGGGGGGGGFGGGGGFGGGGGGGGGGGGGGGFGGGFGGGGGGGGGGGGGGGGGGDGGGGGGGGGGGGGGGGGGGGGGGGFGGDGGGGGGGGGGGGGGGGGGGGGGGGGEGGGGGG=EGGGGGGGGGG*?DGGGGGGG>55CFGGDGG05C>F?>:FCFGFFFF
@M00200:205:000000000-AKKM3:1:1101:9449:8186 1:N:0:1
ATTGGGTTTAAAGGGCTCGTAGGCGGCCAACTAAGTCACACGTGAAATCCCCAGGCTTAACCTGGGAACTGCGTGTGATACTGGATGGCTTGAATTCGGGAGAGGGATGCAGAATTCCAGGTGTAGCGGTGAAATGCGTAGATATCTGGAGGAATACCGGTGGCGAAGGCGGCATCCTGGACCGACATTGACGCTGAGGAGCGAAAGCTAGGGGAGCAAACGGGATTAGATACCCCAGTAAGA
+
GGGGGGGGGGGGGGGGGGGGGGGGGGGGGGGGGGGGGGGGGGGGGGGGGGGGGGGGGGGGGGGGGGGGGGGGGGGGGGGGGGGGGGGGGGGGGGGGGGGGGGGGGGGGGFGGGGGGGGGGGGGGGGGGGGGGGGGGGGGGGGGGGGGGGFGGGGFGGGGEG7FG73CCGGGGGGGGGGGGGGGDGGGGGGGGCEGGGGGD53CECGGGGGGGGGFGFGGF4C8C:GG>F?AGCFFC).)<:<2
@M00200:205:000000000-AKKM3:1:1101:16918:8191 1:N:0:1
ATTGGGTTTAAAGCGCGTGTAGGCGGATCGTTAAGTGCCTTGTGAAATCCCGCGGCTCAACCGCGGAACCGCTGGGCATACTGGCGATCTTGGGCCACTCAGGGGTCACTGGAACAAGCGGTGGAGCGGTGAAATGCGTAGATATCGCTTGGAACGCCAAAGGTGAAGACAGGTGACTGGGGGTGTGCCGACGCTGAGACGCGAAAGCCAGGGGAGCAAACGGGATTAGATACCCGCGTA
+
GGGGGGGGGGGGGGGGGGGGGGGGGGGGGGGGGGGGGGGGGGGGGGGGGGGGGGGGGGGGGGGGGGGGGGGGGGGGGGGGGGGGGGGGGGGGGGGGGGGGGGGGGGGGGGGGGGGGGGGGGGGGGGGGGGGGGGGGGGGGGGGGGGGGGGGGGGGGGGGGGGGGGFFGGGGGGGGGFGGGGGGGGGGGGDGGGGGGGGGGGGGGGGGGGGGGGGFG@GGGGDDC055>?FFGG@8DFFFC
@M00200:205:000000000-AKKM3:1:1101:17337:8218 1:N:0:1
ATTGGGTATAAAGGGCTCGTAGGTGGCCAACTAAGTCGGACGTGAAATCCCTCGGCTTAACCGGGGAACTGCGTCCGATACTGGTTGGCTTGAGTTTGGGAGAGGGATGCGGAATTCCAGGTGTAGCGGTGAAATGCGTAGATATCTGGAGGAACACCGGTGGCGAAGGCGGCATCCTGGACCAACACTGACGCTGAGGAGCGAAAGCCAGGGGAGCAAACGGGATTAGATACACTAGTA
+
GGGGGGGGGGGGGGGGGGGGGGGFGGGGGGGGGGCGGGGGGGGGGGGGGGGGGGGGGGGGGGEGGDGCFGGGGGGGGGGGGGGGGGGGGGGGGCFGGGGGGGGGGGGGGGGGGGGGGGGGGGGGGGGGGGGGGGGGGGGGGGFGGGGGGGGDGGGGGGDGGGGGGGGGGGGGGGGGGGGGGGGGGGGGGGGGGEGGGCGGGGGGGGGFGGGGGC)93CEGGGEGFGFFFFFGGGGGFFFC
@M00200:205:000000000-AKKM3:1:1101:15722:8219 1:N:0:1
ATTGGGTATAAAGTGTGCGCAGGCGGCGCCGCAAGTCGAGTGTGAAAGCCCCGGGCTTAACTTGGGAATTGCGCTCGAAACTATGGTGCTGGAGTGTGGCAGAGGAGGGTGGAATTCCACGTGTAGCGGTGAAATGCGTAGAGATGTGGAGGAACACCGATGGCGAAGGCAGCCCTCTGGCCCACCCCTGACGCTCATGCACGAAAGCGTGGGGAGCAAACAGGATTAGATACCCGCGTA
+
GGGGGGGDGGGGGFGFGGGGGGGGGGG@@@BFGGGGGGGEGGGGGGGGDGGG@EGGGDGGGGGGGG@=9=,EEDGGGGGGGGA@<<C?FGFGGF<FFEGGGGGGG,3+>>CEGGGGGG9CFFGGGG9FEGGGGFGGGGGGGGGGGFDEFGGEDGGGGG>EDEGFGDGGEG7:E**2=BFF7*/8*3*/:CGGGGGEGDGGCGEGGGGG*2CGGGFGFGGGC5CF<CCBF@>CGCFC)8BG
@M00200:205:000000000-AKKM3:1:1101:19070:8231 1:N:0:1
ATTGGGTTTAAAGGGCTCGTAGGCGGTTTGTCGCGTCGGGAGTGAAAACGCCGTGCTTAACACGGCGCTTGCTTCCGATACGGGCAGACTAGAGGTATTCAGGGGAGAACGGAATTCCTGGTGTAGCGGTGAAATGCGCAGATATCAGGAGGAACACCGGTGGCGAAGGCGGTTCTCTGGGAATGACCTGACGCTGAGGAGCGAAAGTGTGGGGAGCGAACAGGATTAGATACCCCAGTA
+
GGGGGGGGGGGGGGGGGGGGGGGGGGGGGGGGGGGGGGGGGGGGGGGGGGGGGGGGGGGGGGGGGGGGGGGGGGGGGGGGGGGGGGGGGGGGGGGGGGGGGGGGGGEGGGGEGGGGGGGGGGFFGGGGGGGGGGGGGGGGGGGGGGGGGGGGGGGGGGGGGCFGGGGGGGGGGGGGGGGGGGGGGGGGGFFGGGGGGGGGGGGGGGGGGGGGGGFGFGGGDDFGFFGDFFBGGGEFFFFG
@M00200:205:000000000-AKKM3:1:1101:5851:8251 1:N:0:1
ACTGGGTGTAAAGGGCTCGTAGGCGGCCAACTAAGTCAGACGTGAAATCCCTAGGCTCAACCTAGGAACTGCGTCTGATACTGGTTGGCTTGAATTCGGGAGAGGGATGCAGAATTCCAGGTGTAGCGGTGAAATGCGTAGATATCTGGAGGAATACCGGTGGCGAAGGCGGCATCCTGGACCGACATTGACGCTGAGGAGCGAAAGCTAGGGGAGCAAAAGGGATTAGATACCCGCGTAAGA
+
GGGGGGGGGGGGGGGGGGGGGGGGGGGGGGGGGGGGGGGGGGGGGGGGGGGGGGGGGGGGGGGGGGGGGGGGGGGGGGGGGGGGGGGGGGGGGGGGGGGGGGGGGGGGGFFFGGGGGGGGGGGGGGGGGGGGGGGGGGEGGGGGGGDGGGGGGFGGGGGGGGGFGGGGGG7EEGGGGGGFGGGGGGGGGGGGEEDGDG5AC8=EEECF77A6@GFG>FG6*98D?C<7F?6FE@+CE>):<<B
@M00200:205:000000000-AKKM3:1:1101:22380:8275 1:N:0:1
ATTGGGTTTAAAGGGCGCGTAGGCGGGATGGCAAGTCAGTCGTGAAATCTCTCGGCTCAACCGAGAAACGTCGGCTGATACTGCCGTTCTTGAGGGATGCAGAGGAGACTGGAATTCCCGGTGTAGCGGTGAAATGTGTAGAGATCGGGAGGAACACCGGTGGCGAAGGCGGGTCTCTGGGCATTCCCTGACGCTGAGGCGCGAAAGCGTGGGGAGCAAACGGGATTAGATACCCTGGTA
+
GGGGGGGGGGGGGGGGGGGGGGGGGGGGGGGGGGGGGGGGGGGGGGGGGGGGGGGGGGGDGGGGGGGGGGGGGGGGGFGGGGGGGGGGGGGGFGGGGGGGGGGGGGGGGGGGGGGGGGGGGGGGGFGGGGGCCFGGGGGGGGGGGGGGDGGDGGGGGGGGGGGGDEEGGGGGGGGGGC9FGGGGGGFGEGGGEGGGGGGFEGDGGGCGDGGGGGFGDGGFGDGG1DGFFFAFGFFGF:;C
@M00200:205:000000000-AKKM3:1:1101:19006:8295 1:N:0:1
ATTGGGTTTAAAGGGCGTGTAGGCGGTTTGCTAAGTCATGTGTGAAAGCCCTCGGCTTAACCGAGGAACGACGCATGAAACTGGCAAGCTAGAGTACCAAAGAGGGGGGTGGAATTCCCGGTGTAGCGGTGAAATGCGTAGATATCGGGAGGAACACCGGTGGCGAAGGCGGCCCCCTGGTTGGATACTGACGCTGAGACGCGAAAGCGTGGGGAGCAAACAGGATTAGATACCCTTGTA
+
GGGGGGGGGGGGGGGGGGGGGGGGGGGGGGGGGGGGGGGGGGGGGGGGGGGGGGGGGGGGGGGGGGGGGGGGGGGGGGGGGGGGGGGGGGGGGGGGGGGGGGGGGGGGGGGGGGGGGGGGGGGGGGGGGGGGGGFFGDGGGGGGGGGGEC5EGGGGGGGGGGGGGGEDGGGGGGGGGGGGGGGGGGGGGGGGGGGGGGGGGGGGGGCCEGGGGGF3:/CEF<CFBGGFFFA7+AFGF@FF
@M00200:205:000000000-AKKM3:1:1101:5180:8298 1:N:0:1
ACTGGGCGTAAAGGGCGCGTAGGCGGCCTGCTAAGTCGAACGTGAAATCCCTGGGCTCAACCCAGGAACTGCGTCCGATACTGGTTGGCTTGAATCCGGGAGAGGGATGCAGAATTCCAGGTGTAGCGGTGAAATGCGTAGATATCTGGAGGAATACCGGTGGCGAAGGCGGCATCCTGGACCGGCATTGACGCTGAGGAGCGAAAGCCAGGGGAGCAAACGGGATTAGATACCCTAGTA
+
GDGGGGGGGGGGGGGGGGGGGGGDGGGGGGGFG@FGGGGFGGGGGGGFGGGGGGGGGGGGGGGGGFFGGGGGGGGGGGGGGGGFGGGGGGFGGGGG,8>CFG@FDGGGGFCGCGGGGGFGDGGGGGGGGGGGCFGGGGGGGFGGCC=FGGGGDGA:FGGDGGDGGCEGDGEGEGGGGGGGFFFG>EEC76?9EGDE=C=?CFG8E5/90A5;C>775C*8CD57?)22*9A><A@>?FF:
@M00200:205:000000000-AKKM3:1:1101:9612:8315 1:N:0:1
ATTGGGTATAAAGCGTGCGTAGGTGGTTCGTTAAGTCTGCCGTGAAAGCCCCGGGCTCAACCTGGGAATGGCGGTGGATACTGGCGGACTAGAGTGCGGTAGAGGGTGGTGGAATTCCCGGTGTAGCAGTGAAATGCGTAGAGATCGGGAGGAACATCTGTGGCGAAGGCGGCCACCTGGACCAGCACTGACACTGAGGCACGAAAGCGTGGGGAGCAAACAGGATTAGATACCCCAGTA
+
GGGGGGGGGFGG9FF@BGGGCEGEFGGGGGGEFGGGGFGGCFEEG<F<FG@FGEDGGGGGGFGFFGFFGGGGGG>@FCFGGGFFGEC+FGGGGGGG9FE?:BFF<FGGGGGGGGGGGGGCFGGGGCFFGGGGGGGGGGGGGGGGGFGGG7<*6FFF9BCFFGGGGD@EDFEBGEEGGGGG@E8CCCCGGFGFCEDC7CGGEGGDGGCD=AEGCDEG3EC8DGGF?GG7FFFGGGGDBB@F
@M00200:205:000000000-AKKM3:1:1101:3531:8329 1:N:0:1
ATTGGGCATAAAGGGCGCGTAGGCGGCTTCGCAAGTGGTGGGTGAAATCCCTCGGCTTAACCGAGGAACTGCCCTCCAAACTGCGTTGCTTGAGTCCGGGAGAGGTGAGTGGAATTCCCAGTGTAGCGGTGAAATGCGTAGATATTGGGAGGAACACCAGTGGCGAAGGCGGCTCACTGGACCGGAACTGACGCTGAGGCGCGAAAGCGTGGGGAGCAAACGGGATTAGATACCCGAGTA
+
GGGGGGGGGGGGGGGGGGGGGGGGGGGGGGE7FFDFEGGGGGGGGGGGGGGFFEFGGGGGGGGGGGGGFFFGGGGGEGFGGGGFEFFGGGGGGGFGGGGGGGGGGGGGGGGGGGEDFGDGGFGGGGGGGGGGGGGGGGFGG7CFGGGGG@FGE7<FGGGCFFGGGGGGGGDGGEEGGGGGGGGGGEE866+CEC3CG>FGGGGGEGDGGEE5EGFGFGGGGDGGFGD)6@)*<<ED>7;C
@M00200:205:000000000-AKKM3:1:1101:4042:8352 1:N:0:1
ATTGGGTGTAAAGTGCGCGTAGGTGGCGGCATAAGGCCGTGGTGAAAGTCCGGGGCTCAACTCCGGATCGGCCATGGCGACTGTGTCGCTGGGGCACCGTAGAGGCAGATGGAATTCCGGGTGTAGCGGTGGAATGCGTAGAGATCCGGAAGAACACCAGTGGCGAAGGCGGGTCTCTGGGCATTTCCTGACGCTGAGGCGCGAAAGCGTGGGGAGCAAACGGGATTAGCTACCCTTGTA
+
GGGGGGGGGGGGGGGGGGGGGGGGGGGGGGGGGGGGGGGGGGGGGGGGGGGGGGGGGGGGGGGGGGGGGGGGGGGGGGGGGGGGGGGGGGGGGGGGGGGGGGGGGGGGGGGGFGGGGGGEGGGGGGGGGGGGGCFGGEGGEGGCFGGGGGGGGGGGGGGGGGGGGGGGGGGGGEGGCFGGGGGGGFCGFCCGGGGGEGCC=DGEGGCCEGGGGG)/>FC+77ED2DG26).:FGGGFF=+
@M00200:205:000000000-AKKM3:1:1101:17232:8366 1:N:0:1
ACTGGGTTTAAAGGGCAGGTAGGTGGTCTCATTTGTCTGGGGTGAAAGCCTTGGGCTTAACCCAAGAAGTGCCCCAGAAACGGTGAGACTTGAGTCCGAGAGAGGGTCGTGGAATTCCCGGTGTAGCGGTGAAATGCGTAGAGATCGGGAGGAACACCAGAGGCGAAGGCGGCGACCTGGATCGGCACTGACACTCAACTGCGAAAGCGTGGGGAGCAAACAGGATTAGATACCCTAGTA
+
GGGGGGGGGGGGGGGGGGGGGGGGGGGGGGGGGGGGGGGGGGGGGGGGGGGGGGGGGGGGGGGGGGGGGGGGGGFGGGGGGGGGGGGGGGGGGGGGGGGGGGGGGGGGGGGGGGGGGGGGDGGGGGGGGGGGEFGGGGGGGGGGGGGGGGECGGGGGGGFGCGGGGGGGGGGGGGGGGGGGGGGGGGGGGFFFGGGG6CFGGGGGGGGGGGGGGFGEGGFGGGG:GGFFFDGGFGG?FFF
@M00200:205:000000000-AKKM3:1:1101:25104:8372 1:N:0:1
ACTGGGCATAAAGCGTGTGTAGGCGGAGGCGTAAGTGTCTTGTGAAATCCCACGGCTCAACCGTGGAACTGCTGGGCATACTGCGTCTCTTGAGCCGGCCAGGGGTCACCGGAACAAGCGGTGGAGCGGTGAAATGCGTAGATATCGCTTGGAACGCCAACGGTGAAAACAGGTGACTGGGGCCGCGCTGACGCTGAGACACGAAAGCCAGGGGAGCGAACGGGATTAGATACCCCGGTA
+
GGGGGGGGGGGGGGGGGGGGGGGGGGGGGGGGGGGGGGGGGGGGGGGGGGGGGGGGGGGGGGGGGGGGGGGGGGGGGGGGFGGGGGGGGGGGGGGGGGGGGGGGGEGGGGGGGGGGGGGGGGGGGGGGGGGGGGGGGGGGEGGGGGGGGGGGGGGGGGGGGGGGGGGGGGGGGGGGGGGGGGGGGGGGGGGGGGGGGGGGFGGGGGGGGGGCEG3DEGGGGGED:C<??6<DFGGF@DEE
@M00200:205:000000000-AKKM3:1:1101:4064:8410 1:N:0:1
ACTGGGCATAAAGGGAGCGTAGGCGGGCTCTTAAGTTAGGTGTTTAATCCCGGGGCCCAACCCCGGACAGGCACCTAAAACTGGGAGTCTTGAATAGTGGAGAGGACGGCGGACTTGGGGGTGTAGCGGTGGAATGCGTAGAGATCCCCAAGAACACCAGTTGCGAAGGCGGCCCGCTGGGCTCTGGCTGACACTGAGGCGCGACAGCGTGGGGAGCAAACAGGATTAGATACCCCAGTAAGCT
+
GGGGGGGGGGGDGFGAFGGGGGDGGGGGGGGGGGGGGGFGEFGGGGGGFGGGGECGDGEFGGGGGGCFGGGGGGGFEEGAFGGGGGGGGG?E<EF9FFCGBFGDGCFGFGGGE+@FGGGFGGGGGGGGEFGEFCCCFFFGGGG9FFGFGCGGGGGGGGGGFGGGGBE7EGGGGGGGGGC8*@CFDFGGGG*:E?DFC88EGGC*:EDFGGGGDE;D>>C+9<:C?*:2@*6FFCFC5@?7>4))
@M00200:205:000000000-AKKM3:1:1101:21793:8411 1:N:0:1
ATTGGGCGTAAAGGGCGAGTAGGTGGTTATGCAAGTCGGATGTGAAAACTCCAGGCTCAACCTGGAGACGCCACTCGATACTGCATTGACTAGAGTCCGGTAGGGGACCACGGAATACCTGGTGTAGCGGTGAAATGCGCAGATATCAGGTGGAACACCGGTGGCGAAGGCGGTGGTCTGGGCCGGCACTGACACTGAATCGCGAAAGCGTGGGGAGCGAACAGGATTAGATACCCTGGTA
+
GGGGGGGEFGGGGGGGGBFFGGGFGGGGGGGGGGGGGGGGGGGGGGGGGGGGGGGGGGGGGGGGGGGGGGGGGGGGGGGGGGGGGGGGGGGGFGGGGGGGGGGGGGGGDGGGGGGGGGGGGGGGGGGGGGGGGGGGGGGGGGGGGGGGGGGGGGGGGGGGGGGGGGGGGGGGGEGGGGGGGGGDEDGGGDGGGGGDGGGGGGFEEEGDGEEGGGEDBGGGGGGGBFGFFFFGGFFFF>FGG
@M00200:205:000000000-AKKM3:1:1101:9969:8418 1:N:0:1
ATTGGGTTTAAAGGGTGCGTAGGCGGTGCAGCAAGTCGGGAGTGAAATACCTCAGCTCAACTGAGGAACTGCTCTCGATACTGCTGTGCTTGAGTGAGACAGAGGTAAGCGGAACATCGGGTGGAGCGGTGAAATGCGTTGATATCCGATGGAACACCGGTGGCGAAGGCGGCTATCTGGCCCGTGATTGACGCTGAGGCGCGAAAGCGTGGGGAGCAAACAGGATTAGATACCCGCGTA
+
GGGGGGGGGGGGGGGFGGGGGGGGGGGGGGGGGGGGGGGGGGGGGGGGGGGGGGGGGGGGGGGGGGGGGGGGFGGGGDFGGGGGGGGGGGDGGGGGGGGGGGGGGGG<EFGGGGGGGGGGGGGGGGGGGGGGGGGGGDGGGGGFGGGGGGGDGGFFGGE7CGGGGGGG7FGCGGCFGGGGGGGD*8F8CFGGGGGE8*8CEGGGGG3F==EDEGDGEFGCFG8C?FF??*):CF65>>D=
@M00200:205:000000000-AKKM3:1:1101:11910:8429 1:N:0:1
ACTGGGTATAAAGGGTGCGTAGGTGGCTGGGAAAGTCTGATGTGAAATCTCCGGGCTCAACTCGGAAATGGCATTGGAAACTATCTGGCTCGAGGGTCGGAGGGGAGACTGGAATTCTCGGTGTAGCAGTGAAATGCGTAGATATCGAGAGGAACACCAGTGGCGAAGGCGAGTCTCTGGACGATACCTGACACTGAGGCACGAAAGCTAGGGGAGCAAACAGGATTAGATACCCGCGTA
+
GGGGGGGGGGGGGGGGGGGGGGGGGGGGGGGGGGGGGGGGGGGGGGGGGGGGGGGGGGGGGGGGGGGGGGGGGGGGGEFFGGGGGGGFGGGGGDGGGGGGGGGDDEGGGGGGGGGGGGGGGGGGGGGGGGGGGFGGGEGGGGGGGFGGG8C:FGGFGGGFGG7EGFGGGGDGGGGGGGGGGGEDGGGGGGFGGGGFGDGGEGGGGGDFFF9:FC)8>CFCFGGGBGGF?FF79CFC:BFE
@M00200:205:000000000-AKKM3:1:1101:7782:8456 1:N:0:1
ATTGGGTTTAAAGGGCGTGTAGGCGGCTGAATAAGTGGGATGTTAAATCCCCCGGCTCAACCGGGGACCTGCATCTCATACTGTTCAGCTCGAGCACATCAGAGGAGACTGGAATTCCCGGTGTAGCGGTGAAATGCGTAGATATCGGGAGGAACACCAGTGGCGAAGGCGAGTCTCTGGGATGATGCTGACGCTGAGGCGCGAAAGCCAGGGGAGCAAACGGGATTAGATACCCGTGTA
+
GGGGGGGGGEGGC<FGCCFGGGFGEGGEEGGGADFGFGFDFGFFGGGGEGCFEGDEGGFECF:8:CCFFGFG,5C?EFFFGDEFGFGDFGGEGGGEGGGGGGGDGEC8FEGGG,EFGGGCFEGGGGGGGGGFGCAADCFDE@CFGF@@:CCBFCCFGGGDFGC@CFGE@CG@EGGGCE,<7BE5C?FCC:+**5*=5C8CEGG>8C<FD7>FEG:C37*A55836C<26F-2+<FC)))*
@M00200:205:000000000-AKKM3:1:1101:6870:8460 1:N:0:1
ATTGGGTATAAAGAGTTCGTAGGCGGCTTGGAAAGTGGGGTGTGAAAGCCCTCGGCTCAACCGAGGAATTGCGCTCCAAACTACCGAGCTTGAGTAGGCTAGAGGTGAGCAGAACTGATGGTGGAGCGGTGAAATGCGTTGATATCATCAGGAATACCGGAGGCGAAGGCGGCTCACTGGGACCTAACTGACGCTGAGGAACGAAAGCTAGGGGAGCAAACGGGATTAGATACCCCTGTA
+
GGGGGGGGGGGGGGGGGGGGGGGGGGGGDGGEGFGGGGGGFGGGGGGGGGGGGGGGGGGGGGGGGGGGGGGGGGGGGGGGGGGGGGGGGGGGDFGGGGGGGGGGGGGGGGFFGGGGGGGGGGGGGGGGGGGFGGGGGEGEGGFGGGGGGGGGGFGGEFGFGGGGGEEEECFCG5@EGCGGFGGGFGGGGGFCEDCC5C=FGFECEGGDGGGGGGFGDGGGGGEDF352=FAFGCFD@F:F
@M00200:205:000000000-AKKM3:1:1101:8947:8479 1:N:0:1
ATTGGGCTTAAAGGGTGCGTAGGCGGGCAGGTAAGTCAGTGGTGAAATCCCCGAGCTTAACTCGGGAACTGCCATTGATACTATTTGTCTTGAATACCGTGGAGGTGAGCGGAATATGTCATGTAGCGGTGAAATGCTTAGATATGACATAGAACACCCATTGCGAAGGCAGCTCACTACGCGGTCATTGACGCTGAGGCACGAAAGCGTGGGGATCGAACAGGATTAGATACCCTAGTA
+
GGGGGGGGGGGGGGGGGGGGGGGGGGGGGGGGGGGGGGGGGGGGGGGGGGGGGGGGGGGGGGGGGGGGGGGGGGGGGGGGGGGGGGGGGGGGGGGGGGGGGGGGDGGGGGGGGGGGGGGGGGGGGGGGGGGGFGGGGGGGGGGGGGGGGGGGGGGGGGGGGGGGGGGGGGGGGGGGGGGGGGGGGGGGGGGGGGGGGFGGGGGGGGGGGGGGGGBGFG>FGGFF06FFFFFGGGGGFFFE
@M00200:205:000000000-AKKM3:1:1101:13099:8482 1:N:0:1
ACTGGGTTTAAAGAGCGCGTAGGCGGAAGCTTAAGCGTGGCCTGAAAGCCCCCGGCTTAACCGGGGAGGGTGGCTGCGAACTGGGCTTCTTGAGGTCGATAGAGGAGAGCGGAATTCCTGGTGTAGCGGTGAAATGCGTAGATATCAGGAGGAACACCGGTGGCGAAGGCGGCTCTCTGGGTCGGACCTGACGCTGAGGCGCGAAAGCGTGGGGAGCGAACGGGATTAGATACCCTCGTA
+
GGGGGGGGGGGGGGGGGGGGGGGGGGGGGGGGGGGGGGGGGGGGGGGGGGFGGGGGGGGGGGGGGGGGGGGGGGGGGGGGGGGGDFCEGGGGGFFFGEEEFGGGGG7FGGGGGGGGGGGGGGGGGGGGGGGGGGGGGGGGGGGGGFCFCFGGCGGFGGGGCGGGGDGGGGGGGGGGGGGGFFGGGGGGFFCGGGCGGGGGGGGGCCDFGGGGGGFDEGC8DCCGFGGBF44C9<C7>BF=
@M00200:205:000000000-AKKM3:1:1101:20391:8485 1:N:0:1
ACTGGGTGTAAAGAGCTCGTAGGCTGTTCGATAAGTCGGGTGTGAAAACTCTGGGCTCAACTCAGAGACGCCACCCGATACTGTCGTGACTGGAGTCTGGTAGGGGAGTGTGGAATTCCCAGTGTAGCGGTGAAATGCGCAGATATTGGGAGGAACACCAGTGGCGAAGGCGGCACTCTGGGCCAGAACTGACGCTGAGGAGCGAAAGCGTGGGGAGCGAACAGGATTAGATACCCTTGTA
+
GGGGGGGGGGGGGGGGGGGGGGGGGGGGGGGGGGGGGGGGGGGGGGGGGGGGGGGGGGGGGGGGGGGGGGGGGGGGGGGGGGGGGGGGGGGGGGGGGGGGGGGGGGGGGGGGGGGGGGGGGGGGGGGGGGGGGGGGGGGGGGGGGGGGGGGGGGGGGGGGGGGGGGGGGGGGGGGGGGGGGGGGGGGGGGGGGEGEGDGGGGGGGGGGGGEGGGEGFGGEGDGGFGGBFFFGGFCGFFFGG
@M00200:205:000000000-AKKM3:1:1101:22693:8492 1:N:0:1
ATTGGGTATAAAGGGCGCGTAGGCGGGAGGCCAAGTCGGTCGTGAAATCCTCGGGCTCAACCCGAGGGGGTCGGCCGAAACTGGTTTTCTTGAGGGGCGCAGAGGAGCCTGGAATTCCCGGTGTAGCGGTGAAATGTGTAGAGATCGGGAGGAACACCGGTGGCGAAGGCGGGGCTCTGGGCGCACCCTGACGCTGAGGCGCGAAGGCGTGGGGAGCAAACGGGATTAGATACCCCCGTA
+
GGFGGGGGGGGGGGGGGGGGGGGGGGGGGGGGGGGGGGGGGGGGGDFFFGGGGCFGEGGGGGGGCFGGGGGGEGGGGDEGGGGGGGGGGGGGFGGGGGGGGGGGGFGFGGGGGFFEFBF@ECBGGGGGGGGFCCGGGGGGGCACGGGGGGGG>BEFGGGGGGGGG5CEEGCEECGGGGFGGGGGGGDGGG6CGDCG8CFGGGGE8*CFGGCGC>:)8=C<CD?D:G5)7@FDGGFFBE@C
@M00200:205:000000000-AKKM3:1:1101:21214:8511 1:N:0:1
ACTGGGTATAAAGGGCTCGTAGGCGGTTTGTCGCGTCGGGAGTGAAAACTCAGGGCTTAACCCTGAGCCTGCTTCCGATACGTGCAGACTAGAGGTATGCAGGGGAGAACTGAATTCCTGGTGTAGCGGTGAAATGCGCCGATCTCAGGAGGCCCCCCTGTGGCGACGTCGGTTCTCTGTGCATTACCTGACTCTGAGGAGCTACCTTGTGGGGATCGCACAGGATTAGCTACCCTCGTA
+
GGGGGGGGGGGGGGGGGGGGGGGGGGGGGGGGGGGGGGGGGGGGGGGFGGGGGG?FGGA9FGGGGGGGGGGGGGGGGGGGGGB<D+,,BFGGGGGG9F,EE,,@FEGGGG9FGGGGGGGGGGGGGGG7FFGGGGGGGGG+++@+@CFDFFDG**@*CFFFFGGGGGC*=B**=BEGGGG<+>+?F+CGG**>+=CFGGGGGF*?+**:CCGEGGF*>**/9>FFFG726)6*<E8*.<F=
@M00200:205:000000000-AKKM3:1:1101:8055:8522 1:N:0:1
ACTGGGCTTAAAGGGCGCGTAGGCGGGTCGTTAAGTCCGACGTGAAATCCCTCGGCTCAACTGAGGAAGTGCATCGGATACTGGCGGTCTTGAGTCCTGGAGAGGGTAGCGGAATTCCCAGTGTAGAGGTGAAATTCGTAGATATTGGGAGGAACACCGGTGGCGAAGGCGGCTACCTGGACAGTGACTGACGCTGAGGCGCGAAAGCATGGGTAGCAAACAGGATTAGATACCCTAGTA
+
GGGGGGGGGGGGGGGEFEGFGGGGGGDGGGGGGGCFGGGGGGGGGGGGGFGGGGGGGGGGGGFGGGGGGGGGGGFEGEGGGGGFGGGGGGGGGGGGGGGGFFGGGG@FGGGGGGGGGGGGGGFFGGGGGGGGGGGGGGGGGGFGG=D@<FFCFGGGGGGG<FEECFGECGGGGDGGEFFFFFFDCFGGFGGGCEGGGGGGGDGCCC35CFGGGGFGFGGFFDCG?F>7646:FFGG?FFF
@M00200:205:000000000-AKKM3:1:1101:13933:8531 1:N:0:1
ACTGGGTGTAAAGGGCGCGTAGGCGGTTCTGTAAGTCGGATGTGAAAGACCTTGGCTCAACCAAGGAATGGCATCCGATACTGCGGGGCTTGAGGCCGAGAGGGGCAAGCGGAACTCCTGGTGGAGCGGTGAAATGCGTAGATATCAGGAGGAACACCGGTGGCGAAGGCGGCTTGCTGGATCGGTTCTGACGCTGAGGCGCGAAAGCCAGGGGAGCAAACGGGATTAGATACCCTTGTA
+
GGGGGGGGFGGGGGGGGGGGGGGGGGGGGGGGGGGGGGGGGGGGGGGGGGGGGGGGGGGGGGGGGGGGGGGGGGGGGGGGGGGGGGGGGGGGGGGGGGGGGGGGGGGGGGGGGGGFGGGGGFGGGGGGGGGGGGGGGGGGGGFGGGGGGGGCGGGGGGGGGGGGGGGGGGGGGGGGGGGGGGGGGGGGGFFGG5DGGGGGGDGGGGGGGGGGGGFGFGGGGGED<GG<FF>F?@CGFFFG
@M00200:205:000000000-AKKM3:1:1101:14293:8541 1:N:0:1
ATTGGGCATAAAGGGCGCGTAGGCGGCTTATCAAGTCAGGCGTGAAATTCCCGGGCTCAACCTGGGGGCTGCGCTTGATACTGATGAGCTTGAATGCGGGAGAGGATAGTGGAATTCCCAGTGTAGAGGTGAAATTCGTAGATATTGGGAAGAACACCAGTGGCGAAGGCGGCTATCTGGCCCGTAATTGACGCTGAGGCGCGAAAGCGTGGGGAGCAAACAGGATTAGATACCCCAGTAAGA
+
GGGGGGGGGGGGGGGGGGGGGGGGGGGGGGGGGGGGGGGGGGGGGGGGGGGGGGGGGGGGGGGGGGGGGGGGGGGGGGGGGGGGGGGGGGGGGGGGGGGGGGGGGGGGGGGGGDGGGGGGGCFGGGGGGGGGGGGGGGGGGGGGGGGGGGGGGGGGGGGGGGGGGGGGGGGGGGGGEGGGGGGGEGGGGGGGGGGGGGGGGGGGGGDCEGGGGGEGFGGGFGGGBFF?9=<C9@?GEB6CGB<
@M00200:205:000000000-AKKM3:1:1101:28115:8565 1:N:0:1
ATTGGGTTTAAAGGGCGCGTAGGTGGCGGCATAAGGCAGTGGTGAAAGTCCGGGGCTCAACTCCGGATCGGCCATGGCAACTGTGTCGCTGGGGCACCGTAGAGGCAGATGGAATTCCGGGTGTAGCGGTGGAATGCGTAGAGATCCGGAAGAACACCAGTGGCGAAGGCGGTCTGCTGGGCGGTGGGTGAGCAATCTCCCAATAGCCGACACTGAGGCGCGACAGCGTGGGGAGCCAACAGG
+
G<CFFGGGGGGGGGGCCFG:FFCFGGEF@@6CEGGGG,@:9FGFFDFGGCFEFGE7BFGGGEA,?=B::,BF:@EGGGFGGGGF,99=CBCFGGCEGDGF=CGFGC7FF<B=FGGFG<=CCEGGGGGGGGGC7CFGGDGGGG93FFFGGGEGFGF8<FDFGGGG7CEFGGDG881+BGFFEF8EGCEC/7C80+2AFFCC65*;FG>98EE5*<=>?5*8C7:793*(75(5*/*/)))*1(4
@M00200:205:000000000-AKKM3:1:1101:12339:8589 1:N:0:1
ATTGGGCTTAAAGCGCGTGTAGGCGGTCCGGTAAGTCCGCTGTGAAAGTCGGGGGCTCAACCCTCGAAAGCCGGTGGATACTGTCGGGCTAGAGTACGGAAGAGGCGAGTGGAATTCCTGGTGTAGCGGTGAAATGCGCAGATATCAGGAGGAACACCAATTGCGAAGGCAGCTCGCTGGGACGTTACTGACGCTGAGACGCGAAAGCGTGGGGAGCAAACAGGATTAGATACCCCCGTC
+
GGGGGGGGGGGGGGGGGGGGGGGGGGGGGGGGGGGGGGGGGGGGGGGGGGGEGGGGGGGGGGGGFGGGGGGGGGGGGGGGGGGGGGGGGGGGGGGGGGGGGGGGGGGGGGGGGGGGGGGGGGGGGGGGGGGGGGGGGGGGEGGGGGGCGGGGGGGGGGGGGGGGGGGGGGGGGGFGGGGGGGGGGGGGGGGGGGGGCCCGGGGGGGGGGGGDGD5CBGGFGGGGBGGFF4<:EFGFB>)/
@M00200:205:000000000-AKKM3:1:1101:26081:8598 1:N:0:1
ATTGGGTTTAAAGCGTGTGTAGGCGGACCGTTAAGTGCCCGCGTGAAATCCCCCGGCTCAACCGGGGACCCGCTTCGGAAACTGTCCGGCTTGAGTCGCGGAGAGGAGAGCGGAATTCCCAGTGTAGCGGTGAAATGCGTAGATATTGGGAGGAACACCGGTGGCGAAGGCGGCTCTCTGGACGCGTACTGACGCTGAGGCGAGAAAGCAAGGGGAGCAAACGGGATTAGATACCCGGGTA
+
GGGGGGGGGGGGGGG@FFGGGGGGGGGE7FGGGGGGFFGFGGFEGGGFAGGGGEG@B:CFCFGGGGGGGFE::@4FGCCGEAFGFCEFCCFGGGGDGC+BFCF:BFFGFGGGCEEG@FFFACBFF;D;FGCEGGFFBBCE@C:@;EDGF:3=CF8,=C7<B<CCEEGGGCCECE5C<FDFGGFGEGEC:5<+817:?C5**11:?EC<C++;CGD57=FGGGGG?3C(9?4:+3A<))):7
@M00200:205:000000000-AKKM3:1:1101:12575:8601 1:N:0:1
ATTGGGCATAAAGGGCGCGTAGGCGGTTCCGCAAGCATCGCGTGAAATCCCATGGCTCAACCATGGAACTGCGCGTTGGACTGCGGTTCTCGAGGGCGGCAGGGGGGTGTGGAACTCTAGGTGTAGCGGTGAAATGCGTAGATATCTAGAGGAACACCGGTGGCGAAAGCGACACCCTGGGCCGCATCTGACGCTGAGGCGCGAAAGCGTGGGTAGCAAACAGGATTAGATACCCGAGTA
+
GGGGGGGGGGGGGGGGGGGEGGGGGGGGGGGGGGGGGGGGGGGGGGGGGGGGGGGGGGGGGGGGGGGGFGGGGGGGGGGGGGGGGGGGGGGGGGGGGGGGGGGDEGGGGGGGGGGGGGGGGGGGGGGGGGGGGGGGFGGGGGGGGGGGGGGGGGGGGGGGGGGGGGGGGGGGGGGGGGDGGGGGGGGGGGGGGGGGGFGGGCEGGGGGGGGGGGFGFEGGGGFF<DG?@?9>F<EGF:7F
@M00200:205:000000000-AKKM3:1:1101:11459:8609 1:N:0:1
ATTGGGTTTAAAGGGCGCGTAGGTGGCCGAGCAAGGTCGCGGTGAAAGCCCGGGGCTCAACCCCGGGTCGGCCGTGGCAACTACTTGGCTTGAGCACTGTAGGGGCGGGTGGAATTCCGGGTGTAGCGGTGAAATGCGTAGATATCGGGAGGAACACCTGTGGCGAAAGCGGCGCACTGGACCACAACTGACGCTGAGGCGCGAAAGCTAGGGGAGCAAACAGGATTAGAGACCCTTGTA
+
GGGGGGGGGGGGGGGGGGGGGGGGGGGGGGGGGGGGGGGGGGGGGGGGGGGGGGGGGGGGGGGGGGGGGGGGGGGGGGGGGGGGGGGGGGGGGGGGGGGGGGGGGGGGGGGGGGGGGGGGGGGGGGGGGGGGGGGGGGGGGGGGFGGGGGG5?FGGGGGGGGDFDGGGGGGGGGGGGGGGGCGGGGGEF4CGGGGGGGCGGDGGDGGGGGGGGD>DDGGGGGGC?FGF4?):0;F47?FF
@M00200:205:000000000-AKKM3:1:1101:19451:8609 1:N:0:1
ATTGGGCTTAAAGGGCGCGTAGGTGGCGACCCAAGTCAATGGTGAAAGCTCGATGCTCAACATCGAGTCGGCCACTGATACTGGGTTGCTCGAGCACTGTAGAGGCAGATGGAATTCCGGGTGTAGCGGTGGAATGCGTAGAGATCCGGAAGAACACCGGTGGCGAAGGCGGTCTGCTGGGCAGTTGCTGACACTGAGGCGCGACAGCGTGGGGAGCAAACAGGATTAGATACCCCTGTA
+
GGGGGGGGGGGGGGGGGGGGGGGGGGGGGGGGGGGGGGGGGGGGGGGGGGGGGGGGGGGGGGGGGGGGGGGGGGGGGGGGGGGGGGGGGGGGGGGGGGGGGGGGGGGGGGGGGGGGGGGGGGGGGGGGDGGGGGGGGGGGGGGGGGGGGGGGGGGGGGGDFGGGDEGGGGGGGGGGGGGGGGGGGGGGGGGGGGGGGFFGGGGGDEGFGEGGGGFCBGGCGGFG(CFFFFFGG6FGFFFG
@M00200:205:000000000-AKKM3:1:1101:11365:8610 1:N:0:1
ACTGGGTTTAAAGGGTGCGTAGGTGGCATGTTAAGTTTGATGTGAAAGCTCAGGGCTCAACCCTGAAATGGCATTGAATACTAGCGTGCTGGAGGTTTGGAGGGGGGACTGGAATTCTCGGTGTAGCAGTGAAATGCGTAGATATCGAGAGGAACACCAGTGGCGAAGGCGAGTCCCTGGACAACACCTGACACTGAGGCACGAAAGCTAGGGGAGCAAACAGGATTAGATACCCCCGTA
+
GGGGGGGGGGGGGGGGGGGGGGGGGGGGGGGGGGGGGGGGGGGGGGGGGGGGGGGGGGGGGGGGGGGGGGGGGGGGGGGGGGGGGGGGGGGGGGGGGGGGGGGGGGGGGGGGGGGGGGGGGGGGGGGGGGGGGGGGGGGGDGGGGGGGGGEGGGEGGGGFGGDGDGGGDGGGGGGFFGGGGGGGGGGEFFGGGGGGGGGGGGGGGEGFGGGFGGDGFGFGCGGGFGC<FFFGCCCG3B>E
@M00200:205:000000000-AKKM3:1:1101:10172:8636 1:N:0:1
ATTGGGTATAAAGGGTGCGTAGGTGGTGAGGTAAGTCGGATGTGAAAGCTCCGAGCTCAACTCGGAAATGGCATTGGAAACTACCTTGCTGGAGGGTTTGAGGGGGGACTGGAATACTTGGTGTAGCAGTGAAATGCGTAGATATCAAGTAGAACACCAGTGGCGAAGGCGAGTCCCTGGAAAACACCTGACACTGAGGCACGAAAGCTAGGGGAGCAAACAGGATTAGATACCCCTGTA
+
GGGGGGGGGGGGGGGGGGGGGGGGGGGGGGGGGGGGGGGGGGGGGGGGGGGGGGGGGGGGGGGGGGGGGGGGGGGGGGGGGGGGGGGGGGGGGGGGGGGGGGGGGGGGGGGGGGGGGGGGGGGGGGGGGGGGGGGGGGGEGGFGGGGGGFGGGGGGGGGGGGGGGGGGGGGGGGGGGFGGGGGGGGGGGGGGGGGGGGGGGGGGGGGGGGGGGGFGFGCGGGC43FFBFF<CCF?<@FFG
@M00200:205:000000000-AKKM3:1:1101:5115:8641 1:N:0:1
ATTGGGTTTAAAGCGCACGTAGGCCGTTCACTAAGTTCGATGTGAAATCCCCCGGCTCAACCGGGGAACTGCATCGGATACTGGTGGACTCGAGAGTTGTAGGGGTGGACGGAACTCCAGGTGGAGCGGTGAAATGCGTAGATATCTGGAGGAACACCGGAGGCGAAAGCGGTCCACTGGGCAACTTCTGACGCTGAGGTGCGAAAGCTAGGGTAGCAAACGGGATTAGATACCCTAGTA
+
GGGGGGGGGGGGGGGGGGGGGGGGGGGGGGGGGGGGGGGGGGGGGGGGGGGGGGGGGGGGGGGGGGGGGGGGGGGGGGGGGGFGGGGGGGGGGGFFGGGGGGGGGGGGGGGGGGGGGGGGGGGGGGGGGGGGGGGGGGGGGGGGGGGGGDGGGGGGGGGGGGGGGGGGGGGGGGGGGGGGGGGGGGGGGCEGGGGGGGGGGGGGEGDGGGGGGFFG?GGGGGGGBC<?FF27CFCGF@FF
@M00200:205:000000000-AKKM3:1:1101:17171:8646 1:N:0:1
ACTGGGTATAAAGGGCGCGTAGGTGGTTTGATAAGGGTGTGGTGAAAGTCCGGGGCTCAACTCCGGATCTGCCGTGCCGACTGTCAAACTCGAGGACTGTAGAGGCAGACGGAATTCCGGGTGTAGCGGTGGAATGCGTAGAGATCCGGAGGAAGACCGGTGGCGAAGGCGGTCTGCTGGGCAGTTTTTGACACTGAGGCGCGACAGCTTGGGGAGCAAACAGGCTTAGATACCCGAGTA
+
FGGGGGGCGGGGGGGGGGG:FGG6EFG@,,,;CFF<,;B@6FGGGGGG@FFC@FGGGGGGG9@DFGGCCF,FE+B+4C+@FGG<<5CFGGGGGCG7F=FGGGGGF7C74FEGGGGGGG<CCGGGGG9FGGG7F,CDGGGCF@9FGFEFGCC:FG8CFG7@FCEGGGGEEFFG1*=+BFFF*=*CFG++=CEG+AFGGGGGEGGG>/7D+2;5CG@D>G:87*07(9>2?BAGGGG))8>>
@M00200:205:000000000-AKKM3:1:1101:19778:8665 1:N:0:1
ATTGGGTATAAAGGGCTCGTAGGCGGCCAACTAAGTCAGACGTGAAATCCCCAGGCTCAACTTGGGAACTGCGTCTGATACTGGATGGCTTGAATTCGGGAGAGGGATGCAGAATTCCAGGTGTAGCGGTGAAATGCGTAGATATCTGGAGGAATACCGGTGGCGAAGGCGGCATCCTGGACCGACATTGACGCTGATGAGCGAAAGCTAGGGGAGCAAACGGGATTAGATACCCCTGTAAGA
+
GGGGGGGGGGGGGGGGGGGGGGGGGGGGGGGGGGGGGGGGGGGGGGGGGGGGGGGGGGGGGGGGGGGGGGGGGGGGFGGGGGGGGGGGGGGGGGGGGGGGGGGGGGGGGGGGGGGGGGGGGGGDGGGGGGGGGGGGGGGGGGFGGGGGGGGGGGGGGGGCFFEGGCEGGFEGDE8EGGDGCFGGGGGGGGGGGGGDEGGFGFECEECGGGGGGGB5;EFFCGGGFGGBFFAC7<CFF>FFGA2
@M00200:205:000000000-AKKM3:1:1101:9038:8667 1:N:0:1
ATTGGGCTTAAAGGGCGCGTAGGTGGCCTGTTAAGTCGAACGTGAAATCCCCGGGCTCAACCCGGGAACTGCGTCCGAGACTGGCAGGCTCGAATCCGGGAGAGGGATGTGGAATTCCAGGTGTAGCGGTGAAATGCGTAGATATCCGGAGGAACACCGGTGGCGAAGGCGGCTTCCTGGACCGATACTGACGCTGAGGCGCGAAAGCTAGGGGAGCAAACGGGATTAGATACCCCGGTA
+
GGGGGGGGGGGGGGGGGGGGGGGGGGGGGGGGGGGGGGGGGGGGGGGGGGGGGGGGGGGGGGGGGGGGGGGGGGGGGGGGGGGGGGGGGGGGGGFGGGGG@FGGGGGGGGGGGGGGGGGGGGGGGGGGGGGGFGGGGGGGGGGDFFGGGGGGGGGGGGGGGG>FGGGGGGGGDDGGGGGGGGGGGGEGGGGGGGGGGG=FGGGGEEGGGFGGFGFGFGGGGGGD05C>*=<:CCFG::B5
@M00200:205:000000000-AKKM3:1:1101:26471:8677 1:N:0:1
ACTGGGTTTAAAGGGCGCGTAGGCGGCCTGATAAGTAGGGGGTGAAATCCTGCGGCTTAACCGCAGGGCTGCCTTCTAAACTGTCAGGCTCGAGCACAGTAGAGGCAGGTGGAATTCCCGGTGTAGCGGTGGAATGCGTAGAGATCCGGAAGAACACCAGTGGCGAAGGCGGTCTGCTGGGCAGTGGGAGCGCAAGCTCCTCTTAGCCGACACTGAGGCGCGACAGCGTGGGGAGCAAACAGG
+
GGGGGGGGGGGGGGGGGGGGGGGGGGGGGGGGGGGGGGGGGGGGGGGGGGGGGGGGGGGGGGGGGGGGGGGGGGGGGGGCGGGGGGGGGGGGGGGGGGGGGGGGGGGGGGGGGGGGGGGGGGGGGGGGGGGGGGFGGGGGGGGCGGGGDFGGGGGGGGGGGGGGGGGGGGGGGGGGGGGGGGGGGGGGGGGGGGDGGGGGGGFGGGGFGGGGGGFGFGGGGGGGFGGFFFFGGCEGFFFCF11
@M00200:205:000000000-AKKM3:1:1101:16915:8711 1:N:0:1
ACTGGGTGTAAAGAGTGCGTAGGCGGTGGCCCAAGTCTGGTGTGAAATCTCCCGGCTTAACCGGGAGGGTGCGCCGGAAACTGGGTCGCTTGAGTACTGGAGAGGCAAGCGGAATTCCTGGTGTAGCGGTGAAATGCGTAGATATCAGGAGGAACACCCGTGGTGTAGACGGCTTGCTGGACAGTCACTGACGCTGAGGCACGAAAGCGTGGGGAGCAAACAGGATTAGATACCCGTGTA
+
GGGGGGFGGGGGGGGGGGGGGGGFGGGGGGGGDCEGGFGGFGGGGGGGGGGGGDGGGGGGGGGGGEFDEGGGGGGGGGGGGGGGGGGGGGFGGGGGGGGGGGGGGGGGGGGGGGGGGGGGGGGGF<FGGGGGG9FDGGGGGCFDFGGGCDEGGGGGGFGGGGGEFGGFGGGEGCCEGGGGGGGGGGGGGFFGCCCEEEF=CFGGGGGGGGGD>C3C3=FFGGGGBGF?=F9FFGGDB>>6
@M00200:205:000000000-AKKM3:1:1101:26151:8754 1:N:0:1
ACTGGGTTTAAAGGGTGTGTAGGCGGTTGTTTAAGTTTGGTGTGAAATCTCCCGGCTCAACTGGGAGGGTGCGCCGAATACTGAATGACTAGAGTGCGGGAGAGGAAAGTGGAATTCCTGGTGTAGCGGTGAAATGCGTAGATATCAGGAGGAACACCGGTGGTGTAGACGGCTTTCTGGACCGTAACTGACGCTGAGACACGAAAGCGTGGGTAGCAAACAGGATTAGATACCCCGGTA
+
GGFGGGFEEGGGGGGGGGGGGGGGGGGGGGGGGGFGFGGGGGGGGGGGGGGGGDEGEEGGGFGGGGDGGGGGGGGGGGGGGGGGGGGGGGGGGGGGGGEGGGFGGDFGGEGGGGGFGGGGGGGGGGGGGGGGDGGGGGGGGGDGDDDGGGGEGFGGGEGECCFEGGGFCGGGGGGGGGGGGGGGGGGGGGGCGECEECG?6>CEEG3*=CEEGG4C@GGGGGGG?GFF4FAGECCCE@EG
@M00200:205:000000000-AKKM3:1:1101:20447:8759 1:N:0:1
ACTGGGTGTAAAGCGCGGGCAGGTGGTCCTTTAAGTCCTTTGTGAAATCCCGGGGCTCAACTCCGGATGTGCATAGGATACTGGAGGACTGGAGACTGGTAGAGGCGAGCGGAATTCCTGGTGTAGCGGTGGAATGCGTAGATATCAGGAAGAACACCGGTGGCGAAGGCGGCTCGCTGGGCCAGTTCTGACACTCATCCGCGAAAGCGTGGGGAGCAAACAGGATTAGATACCCTGGTA
+
GGGGGGGGGGGGGGGDGGGEGGGGGGGGGAFGGGGGGFGGGGGGGGGGGGGGGGGGGGGGGFGGGGGGGGGGGGDGGGGGGGGDFGGGGGGGGGGGFGGGGGGDGGGGGGGGGGGGGGGGGGGGGGGGGGGGGFGGGGGGGGGGGGGFCFF@FGGGGGD>CEGGGGGGGGGGGGGGGDGGGFGGFGCFGGGGGGGC:7<CEFGGEGGGG=>EGGFDEG?CCGDG?FF26@BGFCGGFFFC
@M00200:205:000000000-AKKM3:1:1101:21329:8767 1:N:0:1
ACTGGGTTTAAAGGGCGCGTAGGCGGATCAGCAAGTCCGGGGTGAAATCCTCCGGCTTAACCGGAGAAGTGCCTTGGATACTGCTGGTCTCGAGGGAGGTAGGGGTCATGGGAACTTCTGGTGGAGCGGTGAAATGCGTTGATATCAGAAGGAACGCCGGTGGCGAAAGCGGCGCACTGGACCTCTCCTGACGCTGAGGCGCGAAAGCCAGGGGAGCGAACGGGATTAGATACCCGTGTA
+
GGGGGGGGGGGGGGGGGGGGGGGGGGGGGGGGGGGGGGGGGGGGGGGGGGGGGGGGGGGGGGGGGGGGGGGGGGGGGGGGGGGGGGGGGGGGGGGGGGGGGGGGGGGGGGGGGGGGGGGGGGGGGGGGGGGGGGGGGGGGGGGGGGFGGGGGGGGGGGGGGGGGGGGGEG:EGGGGGGGGGGGGGGGGGGGGGGGGEGGGCGGGGGGGGDFGGGFGFGGGGGCGBGG<FFFGGGGGFFFG
@M00200:205:000000000-AKKM3:1:1101:10607:8779 1:N:0:1
ACTGGGTTTAAAGGGCGCGTAGGCGGCTATTCAAGTGGCGGGTGAAATCCCTCGGCTTAACCGAGGAACTGCCTGCCAGACTGGATGGCTTGAGACCGGGAGAGGTGAGTGGAATTCCCAGTGTAGCGGTGAAATGCGTAGATATTGGGAGGAACACCAGTGGCGAAGGCGGCTCACTGGACCGGTACTGACGCTGAGGCGCGAAAGCGTGGGGAGCAAACAGGATTAGATACCCCCGTC
+
GGGGGGGECFGGGGGGGGGGGGGGGGGGGGGGGGGGGGGGGDFFGGGGGGGGGGGGGGGGGGGGGGGGGGGGGEGGGFGFGCGGGGGGGGGEGFGGGGGGGGGGGDFGFGGGGGGGGGGGGGG9@FGGGC:FEFGGGGCEGG9DFFGGGGGCGGGGFGGECFCGGGGDGGGDGEGGGGGFFEFGGCC?7:CFGGGEDGGGGGGEEGGGGG5CEE@GFD??5>CC<FG<@FAFGGF5>E:*
@M00200:205:000000000-AKKM3:1:1101:22282:8782 1:N:0:1
ACTGGGTTTAAAGGGCGCGTAGGCGGCCCGCCCAGTCAGGGGTGAAAGCTCCCGGCCCAACCGGGAAAGGGCCCCTGATACTGGCGGGCTGGAGGGGGGTAGGGGCACGCGGAACTTCCGGTGGAGCGGTGAAATGCGTTGATATCGGAAGGAACACCAGTGGCGAAGGCGAGTCCCTGGACAATTCCTGACGCTGAGGCACGAAAGCTAGGGGAGCAAACAGGATTAGATACCCGCGTA
+
GGGGGGGGGGGGGGGGGGGGGGGGGGGGGGGGGGGGGGGGGGGGGGGGGGGGGGGGGGGGGGGGGGGGGGGGGGGGGGGGGGGGGGGGGGGGDGGGGGGGGGGGGGGGGGGGGGGGGGGGGGGGGGGGGGGGGGGGGGGGGGGGGGGGGGGGGGGGGGGGGGGGGGGGGGGGGGGGGGGGGGGGGGGGGGGGGGGGGGGGGGEGGGGGGGGGGG3CBEG847CFBGGFFFAGGGGGD:)5
@M00200:205:000000000-AKKM3:1:1101:4329:8806 1:N:0:1
ATTGGGTTTAAAGGGCTCGTAGGCGGCCAACTAAGTCGGACGTGAAATCCCCAGGCTCAACCTGGGAACTGCGTCTGATACTGGATGGCTTGAATCCGGGAGAGGGATGCAGAATTCCAGGTGTAGCGGTGAAATGCGTAGATATCTGGAGGAATACCGGTGGCGAAGGCGGCATCCTGGACCGGCATTGACGCTGAGGAGCGAAAGCCAGGGGAGCAAACGGGATTAGATACCCCGGTA
+
GGGGGGGGGGGGGGGGGGGGGGGGGGGGGGGGGGGGGGGGGGGGGGGGGGGGGGGGGGGFGGGGGGGGGGGGGGGGGGGCFFGGGGGGGGGGGGGGGGGGEGGGGGGGGGGGGGFGGGGGGGGFGGGGGGGFFFGGGGGGGGCFFFGGGGGGGGGGFGGGGGGGEFEGGGGGGCCGFDGGFFGGGGGC9FFDEGC5CFGGGFGGGGD*CFGGGCED:=G?DD=<6C5)9/:FCEE*;B@D
@M00200:205:000000000-AKKM3:1:1101:7857:8815 1:N:0:1
ACTGGGTGTAAAGGGCGCGTAGGCGGGATGGCAAGTCGGTCGTGAAATCCTTCGGCTCAACCGAAGAACGTCGGCCGATACTGCCGTTCTTGAGGGATGCAGAGGAGATTGGAATTCCCGGTGTAGCGGTGAAATGTGTAGAGATCGGGAGGAACACCGGTGGCGAAGGCGGGTCTCTGGGCATCTCCTGACGCTGAGGCGCGAAAGCGTGGGGAGCAAACGGGATTAGATACCCTCGTA
+
GGGGGGGGGGGGGGGGGGGGGGGGGGGGGGGGGGGGGGGGGGGGGGGGGGGGGGGGGGGGGGGGGGGGGGGGGGGGGGGGGGGGGGGGGGGGGGGGGGGGGGGFGGGGGGGGGGGGGGGGGGGGGGGGGGGGGGGGGGGGGGGGGGGGGGGGGGGGGGGGGGGGGGGGGGGGGGGGGGGGGGGGGGCFGGGGGGCCEGGGGGGGGGGGGGGGGGEGFGGGGD5DBGGFFFAGGGGF@F>G
@M00200:205:000000000-AKKM3:1:1101:8909:8816 1:N:0:1
ACTGGGTTTAAAGGGCTCGTAGGCGGCCAACTAAGTCATACGTGAAATCCCTCAGCTTAACTGGGGAACTGCGTGTGATACTGGATGGCTTGGATTTGGGAGAGGGATGCGGAATTCCAGGTGTAGCGGTGAAATGCGTAGATATCTGGAGGAACACCGGTGGCGAAGGCGGCATCCTGGACCAATATTGACGCTGAGGAGCGAAAGCCAGGGGAGCAAACGGGCTTAGATACCCCAGTA
+
GGGGGGGGGGGGGGGGGGGGEGGGGGGGGGGGGGGGGGGGGGGGGGGGGGGGGGGGGGGGGGGGGGDGGGFGGEGGFGFGGGGGGGGGGGGGGFGGGGGGGGGGGGGGGGGGGGGGGGGGGGGGGGGGGGGGGGGGGGGGGEFGFFFGAFEGGFGGGGGGGGGGGBEFECGGGGCCGGFFFGGGDFFGGGFGGD:58CCFGGDGGGGF8AFG5>5CBCGD<DC3(9C?FB4:ECFCB)6C
@M00200:205:000000000-AKKM3:1:1101:21974:8824 1:N:0:1
ATTGGGTTTAAAGCGCACGTAGGCGGACTCTTAAGTCAGGGGTGAAATCCTGGAGCTCAACTCCAGAACTGCCTTTGATACTGGGAGCCTTGAGTTCGGGAGAGGTGAGTGGAACTGCGAGTGTAGAGGTGAAATTCGTAGATATTCGCAAGAACACCAGTGGCGAAGGCGGCTCACTGGCCCGATACTGACGCTGAGGTGCGAAAGCGTGGGGAGCAAACAGGATTAGATACCCTCGTA
+
GGGGGGGGGGGGGGGGGGGGGGGGGGGGGGGGGGGGGGGGGGGGGGGGGGGGGGGGGGGGGGGGGGGGGGGGGGGGGGGGGGGGGGGGGGGGGGGGGGGGGGGGGGGGGGGGGGGGGGGGGFGGGGGGGGGGGGCGGGGGGGGGGGGGGGGGGGGGFGGGGGGGGGGGGGGGGGGGGGGGGGGGGGGGGGGGGGGGGGGGGGGGGGDGGGGGGGFGFGGGGGGGBG*4?FFGFGGGFFFG
@M00200:205:000000000-AKKM3:1:1101:8125:8828 1:N:0:1
ATTGGGTTTAAAGCGTGCGTAGGTGGTTCGTTAAGTCTGTCGTGAAAGCCCCGGGCTCAACCTGGGAATGGCGATGGATACTGGCGGGCTAGAGTGCGGTAGAGGAGAGTGGAATTCCCGGTGTAGCAGTGAAATGCGTAGAGATGCGGAGGAACACCGATGGCGAAGGCAGCCCCCTGGGCCAACACTGACGCTCAGGCACGAAAGCGTGGGGAGCAAACAGGATTAGATACCCGTGTA
+
GGGGGGGGGGGGGGGGGGGGGGGGGGGGGGGGGGGGGGGGGGGGGGGGGGGGGGGGGGGGGGGGGGGGGGGGGGGGGGGGGGGGGGGGGGGGGGGGGGGGGGGGGGGGGGGGGGGGGGGGGGGGGGGGGGGGGGGGGGGGGGGGDGFGGGGDGGGFFFGGGGG@EGGGGGGGG5EEGGGGGGGGFGGDGF?CGED5?FGEGGGGGEGGGEEGGGFGFGGFFGGG?FCF@FFG?CFDFFFG
@M00200:205:000000000-AKKM3:1:1101:9272:8885 1:N:0:1
ATTGGGTTTAAAGGGCGTGCAGGCGGTTTGTTAAGTCTAGGGTGAAAGCTCCCGGCTCAACTGGGAGAGGTCCTTGGATACTGGCGAACTTGAGGGATGCAGAGGAAAGTGGAATTCCCGGTGTAGTGGTGATATGCGTAGATATCGGGAGGAACACCAGTGGCGAAGGCGGCTTTCTGGGCATTTCCTGACGCTGAGACGCGAAAGCGTGGGGAGCGAACCGGATTAGATACCCCCGTA
+
GGGGGGGGGGGGGGGGGGGGGGGGGGGGGGGGGGGGGGGGGGGGGGGGGGGGGGGGGGGGGGGGGGGGGGGGGGGGGGGGGGGGGGGGGGGGGGGGGGGGGGGGGGGGGGGGGGGGGGGGGGGGGGGGGGGGGGGGGGGEGGGGGGGGGGGGGGGGGGGGGGGGGGGGGGGGGGGGGGGGGGGFGGGGGGGGGGGGDGEGECGEGGGGGGGGGGFGBGGGGGGGFGD<=@<::8CGFF5C
@M00200:205:000000000-AKKM3:1:1101:25687:8898 1:N:0:1
ATTGGGTTTAAAGGGTGCGTAGGTGGCGCCGTAAGTCGGGTGTGAAATTTCGGAGCTTAACTCCGAAACTGCATTCGATACTGCGGTGCTTGAGGACTGGAGAGGAGACTGGAATTCATGGTGTAGCAGTGAAATGCGTAGAGATCATGAGGAAGACCAGTGGCGAAGGCGGGTGGCTGGGCCGACACTGACGCTGAGGCGCGAAAGCCAGGGGAGCGAACGGGATTAGAGACCCTTGTAAGA
+
GGGGGGGGGGGGGGGGGGGGGGGGGGGGGGGGGGGGGGGGGGGGGGGGGGGGGGGGGGGGGGGGGGGGGGGGGGGGGGGGGGGGGGGGGGGGGGGGGGGGGGFGGGGGGGGGGGGGGGCGGGGGGGGGGGGGGDFGFGEEGGGGGGGGGGGGGFGGFFGGGGGCGGGEEFFDGCEGGGGGGGFEGGGGCCC8CC<ECFDCEDEGGEG5FCGGGE)17EDGDGDGBCF?@6):8::5?FFG:4:
@M00200:205:000000000-AKKM3:1:1101:2985:8900 1:N:0:1
ATTGGGTTTAAAGCGCACGTAGGCGGATCTTTAAGTCAGGGGTGAAATCCCGGAGCTCAACTCCGGAACTGCCTTTGATACTGAGGATCTCGAGTCCGGGAGAGGTGAGTGGAACTGCGAGTGTAGAGGTGAAATTCGTAGATATTCGCAAGAACACCAGTGGCGAAGGCGGCTCACTGGCCCGGTACTGACGCTGAGGTGCGAAAGCGTGGGGAGCAAACAGGATTAGATACCCGAGTAAGA
+
GGGGGGGGGGGGGGGGGGGGGGGGGGGCGGGGGGGG,EFGCFGGGGGGGGGGGGGGGGFGGGGGGGGGGGGGGCGFGGGGGFGGGGGGGDFGGGGCGGGGGGDFGGGGGGGGGGGGGGGGGGGFEFA?DFFDFF9FFGG=DEFGGGGG7CEGCG@FCGGGGF?EDEGGDGGGGGDGGGFGGFEEGEEGCFD6*A87E:CECDCEGGGGEGGGGGFGFGFCFFFC8C>37=)*<<C3@>FEGA<
@M00200:205:000000000-AKKM3:1:1101:14564:8908 1:N:0:1
ATTGGGTTTAAAGGGTGTGTAGGTGGTTTTGTTAGTCCTGCTTTAAATCTTCGTGCTCAACATGGAGGCTGGGTGGGAAACGGCAAAACTTGGAGGGTGCCAGAGGCAAGCGGAACTCACGGTGTAGGGGTGAAATCCGTTGATATCGTGGGGAACACCAAAGGCGAAGGCAGCTTGCTGGGGCACTCCTGACACTGAAACACGAAAGCGTGGGGATCAAAAAGGATTAGATACCCTCGTA
+
GGGGGGGGGGGGGGGGGGGGGGGGGGGGGGGGGGGGGGGGGGGGGGGGGGGGGGGGGGGGGGGGGFFGGGGGGGGGGGGGGGGGGGGGGGGGGGGGGGGGGGGGGGGGGGGGGGGGGGGGGGGGGGGGGGGGGGGGGGGGGGGGGGGGGGGGGGGGGGGGGGGGGGGGGGGGGGGGGGGGGGGGGGGGGGGFGFGGGGGGGGGGGGGGGGGGEGEGEFGCFGFGFGGDFFAGGGGGFF>FG
@M00200:205:000000000-AKKM3:1:1101:19489:8920 1:N:0:1
ACTGGGCGTAAAGGGCGCGTAGGCGGCGCGGGAAGGCGGCGGTGAAAGTCCGGGGCTCAACCCCGGATCGGCCGTGGCGACTCCCGCGCTGGAGCACAGTAGAGGCGGGTGGAATTCCGGGTGTAGCGGTGGAATGCGTAGAGATCCGGAAGAACACCGGTGGCGAAGGCGGCCCGCTGGGCTGTGGCTGACGCTGAGGCGCGACAGCGTGGGGAGCAAACAGGATTAGATACCCCGGTAAGA
+
GGGGGGGGGGGGGGGGGGGGGGGGGGGGGGGGGGGGGGGGGGGGGGGGGGGGGGGGGGGGGGGGGGGGGGGGGGGGGGGGGGGGGGGGGGGGGGGGGGGGGGGGGGGGGCEGFGGGFGGGG8C?CGGEGEGG@FFFGC8?EGGF?:FFGCGGDGGC>EGGECGFE*C?E5CG8EGDE>CGG>EGFCG855:CG=<5*;FEE3**2:9/2:8EGGEDB5EFCCCG(9>3==42:CFGEF5*7,)
@M00200:205:000000000-AKKM3:1:1101:12139:8927 1:N:0:1
ATTGGGTTTAAAGGGTGCGCAGACGGTGTGGTTAGTCCTTCGTAAAAGCCCGCGGGCTCAACCCGTGGAATGCGGTGGAAACGGCCACACTCGAGGGCGCGAGAGGTAAAGGGAACTCATGGTGTAGGGGTGAAATCCGTTGATATCATGGGGAACACCAAATGCGAAGGCACTTTACTGGCGCGTTCCTGACGTTCATGCACGAAAGCGTGGGTAGCGAACGGGATTAGATACCCCCGTA
+
GGGGGGGGGGGGGGGGGGGGGGGGGGGGGGGGGGGGGGGGGGGFCDFGGGGGGGGGGGGGGGGGGGGGGGGGGGGGGGGGGGGGGGGGGGGGGGGGGGGGGGGEFGGGGGGGGGGGGGGGGGGGGGGGGGGGGGGGGGGGGDFFGGGGGGGGGGGGGGGGG@GDFGGGGGGGGGGGGGGGGGGGGEGEFGGGGGGGGGGGGGGGGGD);EC:CEFGFGGCDCGCBG)8FF9D<CF77>EGD
@M00200:205:000000000-AKKM3:1:1101:6637:8928 1:N:0:1
ACTGGGTTTAAAGGGTGCGTAGGTGGCATGGTAAGTTTGATGTGAAAGCCCAGGGCTTAACCCTGAAATGGCATTGAATACTATCGTGCTGGAGGTTTGGAGGGGGGACTGGAATTCTCGGTGTAGCAGTGAAATGCGTAGATATCGAGAGGAACACCAGTGGCGAAGGCGAGTCCCTGGACAACACCTGACACTGAGGCACGAAAGCCGGGGGAGCAAACAGGATTAGATACCCCGGTA
+
GFGGGGFGGGCGGGGGCGG-CFEEFGFDGFGGGGGG,6C<EGGGGGGGG,@EF?CGGFEFDDFG8EFG<FFGGFGGGGGGGGCG9:CCFGCDEGDF@FGC=E77FEG7CAFFGFGFGGG<>FCGCGGFGGGGGGGGGDFEGGGGGFEGGCGGDGGGGGGGFEGGGEGGDFECEEGFGG8CGEG>FFE=FFFGGDF6F@C*CFECEGGG*7?EEDD3>GFCG<FFBFGFF*-:FGFG5B>E
@M00200:205:000000000-AKKM3:1:1101:8089:8932 1:N:0:1
ATTGGGTTTAAAGGGCGCGTAGGCGGTCTGTTTAGTGTGAAGTGAAATCTCCAGGGCTCAACCCGGAAACTGCTTTGCAAACTGGCAGACTAGAGGAAGGTAGAGGTAAGTGGAATTCCCGGTGTAGCGGTGACATGCATTGATACCGGGAGGAACACCCGTGGCGAAGGCGGCTTACTGGACCTTATCTGACGCTGAGGCGCGAAAGCGTGGGTAGCAAACAGGATTAGATACCCCGGTA
+
GGGGGGGGGGGGGGGGGGGGGGGGGGGGGGGGGGGGGGGGGFGGGGGGGGGGGGGGGGGGGGGGGGGGGGGGGGGGGGGGGGGGGGGGGGGGGGGGGGGGGGGGGGGGGGGGGGGGGGGGGGGGGGGGGGGGFGFGGGGGGGGGGGGGGGDGGGGGGGGGGGGGGGGGGGGGGGGGGGGGFGGFGGGGGFGGGGGGGGGFGGGGGGGGGGGGGGDGDGGGGGCFFFDDFFAGGGGGFF@GC
@M00200:205:000000000-AKKM3:1:1101:22916:8947 1:N:0:1
ATTGGGTGTAAAGGGCGTGCAGGCGGTTTGTTTAGTCTAGGGTGAAAGCTCCCGGCTTAACTGGGAGAGGTCCTTGGATACTGGCAAACTTGAGGGAGGCAGAGGAAAGTGGAATTCCCGGTGTAGTGGTGATATGCGTAGATATCGGGAGGAACACCAGTGGCGAAGGCGGCTTTCTGGGCCTTTCCTGACGCTGAGACGCGAAAGCGTGGGGAGCGAACCGGATTAGATACCCGAGTAAGA
+
GGGGGGGGGGGGGGGGGGGGGGGGGGGGGGGGGGGGGGGGGGGGGGGGGGGGGGGGGGGGGGGGGGGGGGGGGGGGGGGGGGGGGGGGGGGGGGGGGGGGGGGGGGGGGGGGGGGGGGGGGGGGGGGGGFGGGGGGGGGGGGGGGGGGEGGGGGGGGGGGGGGGGGGGDGGGGGGGGFFGGFFGFGGGGGFGGGGGEFGCEGGGGGGGGGGGG>DGBEE=CD5C6DGFFFFFGFFDB3FGGA<
@M00200:205:000000000-AKKM3:1:1101:23929:8962 1:N:0:1
ATTGGGTTTAAAGGGTGCGCAGGCGGCCAAGTGTGTGAGGCGTGAAAGCCCGATGCTTAACATCGGAATTGCACCTCAAACTACATGGCTAGAGCATTGGAGAGGGTAGCAGAATTCATGGTGTAGCAGTGAAATGCGTAGATATCATGAGGAATACCAGAGGCGAAGGCGGCTACCTGGACAATTGCTGACGCTCAGGCACGAAAGCGTGGGGAGCAAAAGGGATTAGATACCCTCGTA
+
GGGGGGGGGGGGGGGGGGGGGGGGGGGGGGGGGGGGGGGGGGGGGGGGGGGGGGGGGGGFFGGGGGGGGGGGGGGGGGGGGGGGGGGGGGGGGGGGGGGGGGGGGGGGGGGGGGGGGGGGGGGGGGGGGGGGGGGGGGGGGGGGGGGGGGGGGGGGGGGGGGGGGGGGGGGDGGGGGGGGGGGGGGGGGGGGGGGGGGGGGGGGGGGDGGGGGGFGEGGGGFEGFFG?FFFGGFFFFFFG
@M00200:205:000000000-AKKM3:1:1101:23435:8974 1:N:0:1
ACTGGGTTTAAAGGGTGCGTAGGTGGCATGTTAAGTTTGATGTGAAAGCTCAGGGCTTAACCCTGAAATGGCATTGAATACTAGCGTGCTGGAGGTTTGGAGGGGGGACTGGAATTCTCGGTGTAGCAGTGAAATGCGTAGATATCGAGAGGAACACCAGTGGCGAAGGCGAGTCCCTGGACAACACCTGCCACTGAGGCACGAAAGCCGGGGGAGCAAACAGGATTAGATACCCGAGTA
+
GGGFCFGGGGGGGGGGGGGEGGGGGGGGGGFGGFGGGG9FGGGGCFGEFGGDCFGGGGGGGGFGFDCDFFGGFGGGG9@FADFGFGGEEGGDFECBFDGGGFGGGGGGDGGF@CCFGGGGFGGFCFFF=FCE;>CF9FEE7C;FCGGGFDEFF:F:FGG@FGGG>F7FCFDEGEG+CF6E>8EGCGGGCF*;FCGDGFCFEG5C:E3C8CG5C5>C):;89DF*,9F>FF9>?8@D))06
@M00200:205:000000000-AKKM3:1:1101:9328:8975 1:N:0:1
ATTGGGTTTAAAGCGTGCGCAGGCGGTTTGTTAAGTCCGCTGTGAAATCCCCGAGCTCAACTTGGGAATTGCAGTGGATACTGGCAAGCTGGAGTATGGTAGAGGAAGGTGGAATTCCCGGTGTAGCAGTGAAATGCGTAGAGATCGGGAGGAACACCAGTGGCGAAGGCGGCCTTCTGGACCAATACTGACGCTCATGCACGAAAGCGTGGGGAGCAAACAGGATTAGATACCCTTGTA
+
GGGGGGGGGGGGGGGGGGGGGGGGGGGGGGGGGGGGGGGGGGGGGGGGGGGGGGGGGGGGGGGGGGGGGGGGGGGGG@FGGGGGGGGGGGGGGGGGGGGGGGGGGGGGGGGGGGGGGGGGGGGGGGDGGGGGFGGGGGGDGGGGGGGGGGGEGGGGGGGGGGGGDGDGEGGCGGGGGGGC@GGGGGGGGG?FGGGGGGG79>CGCECGGCEEGGEGFGF@F4EG0CF??*5CGFGGF?9E
@M00200:205:000000000-AKKM3:1:1101:29008:9006 1:N:0:1
ACTGGGCTTAAAGCGTGCGTAGACGGTTATTTAAGTCGGGTGTGAAAGCCCCGGGCTCAACCTGGGAATTGCATTCGAGACTGAATAGCTAGGGTGCGGTAGAGGGAAGCGGAATTTCCGGTGTAGCGGTGAAATGCGTAGATATCGGAAGGAACATCAGTGGCGAAAGCGGCTTCCTGGACCAGCACCGACGTTCAGGCACGAAAGCGTGGGGAGCAAACAGGATTAGATACCCCCGTA
+
GGGGGGGGGGGGGGGGGGGGGGGGGGGGGGGGGFGGGGGDGGGGGGGGGGGGGGGGGGGGGGGGGGFGGGGGGGGGGGGGGGGFDFGFGGFGGFGGGGGG@ECGGGGGGGGGGGGGGGGGDGGGFGGGGGGGGGGFFGGGGGGFGGE7@FGGGGGFGGFGGGFGGDGCGCG*>CEFGG<CGGCCFGGFGGGGCGGGGGDG=DGECCDFEEGEGGFGEF*+9CGF(9C<FF2CCFFFEEED
@M00200:205:000000000-AKKM3:1:1101:24681:9010 1:N:0:1
ATTGGGTTTAAAGCGTGCGTAGGCGGGCAGGAAAGTCAGAAGTGAAAGCCCCGGGCTTAACCCGGGAACTGCTTTTGAAACTTCCTGTCTAGAAACCGGAAGAGGTTAGCGGAATACCCAGTGTAGAGGTGAAATTCGCAGATATTGGGTGGAACACCAGTGGCGAAGGCGGCTAACTGGTCCGGTATTGACGCTGAGGCACGAAAGCGTGGGTAGCAAACAGGATTAGATACCCTCGTAAGA
+
GGGGGGGGGGGGGGGGGGGGGGGGGGGGGGGGGGGGGGGGGGGGGGGGGGGGGGGGGGGGGGGGGGGGGGGGGGGGGGGGGGGGGGGGFGGGGGGGGGGGGGGGGGGGGGGGGGGGGGGGGGGGGGGGGGGGGGGGGGGGGGGFGGGGGGGEEGGGGGGGGGGGGGGGGGGGGGGGGGGGGFGGGGGGGGGFGGGDEGGGGGGGGGGCGGGEGGFGFFGGGDFF<FGF@FDFFFGGF>FGG<B
@M00200:205:000000000-AKKM3:1:1101:15223:9016 1:N:0:1
ATTGGGTATAAAGGGAGCGTAGGCGGATAGTTTAGTCAGAGGTGAAAGCCCAGGGCTCAACCTTGGAATTGCCTTTGATACTGGCTATCTTGAGTATGGAAGAGGTATGTGGAACTCCGAGTGTAGAGGTGAAATTCGTAGATATTGGGAAGAACACCGGTGGCGAAGGCGGCATCCTGGACCGACACTGACGCTGAGGCGCGAAAGCTAGGGTAGCAAACGGGATTAGATACCCCAGTAAGA
+
GGGGGGGGGGGGGGGGGGGGGGGGGGGGGGGGGGGGGGGGGGGGGGGGGGGGGGGGGGGGGGGGGGGGGGGGGGGGGGGGGGGGGGGGGGGGGGGGGGGGGGGGGGGGGGGGGGGGGGGGGGGGGGGGGGGGGGGGGGGGGGGGGGGGFGGDGGGGGGDGGGGGGGGGGGGGGGGGGGGGGGGGGGGGGGGGGGGGGGGGGGGGGGGGGGFCFGFGFGCGGGEGFGC>FFAGGGGGFFFGGBF
@M00200:205:000000000-AKKM3:1:1101:18476:9030 1:N:0:1
ATTGGGCTTAAAGGGCGCGTAGGTGGTTTGATAAGGGTGTGGTGAAAGTCCGGGGCTCAACCCCGGATCTGCCGTGCCGACTGTCAAACTCGAGGACTGTAGAGGCAGACGGAATTCCGGGTGTAGCGGTGGAATGCGTAGAGATCCGGAGGAAGACCGGTGGCGAAGGCGGTCTGCTGGGCAGTTTCTGACACTGAGGCGCGACAGCGTGGGGAGCAAACAGGATTAGATACCCTCGTA
+
GGGGGGGGGGGGGGGGGGGGEGGFGGGGGGFGGGGGGGGGGGGGGGGGGGGGGGGGGGGGGGGGGGGGGGGGGGGGGGGGGGGGGGGGGDGGGGGGGGGGGGGGGGGGGGGGGGGGGGGGGGGGGGGGGGGGGGGGGGGGGGFGGGGGGGGDDGGGGCFGGGGGGGGGGGGGGGGGGGGFGGGGGGGGFGGGGGGGGGGGGGGGGGGGDGGGDGDGFGGGGGGD?GGFFFBGG6CFFFFG
@M00200:205:000000000-AKKM3:1:1101:26493:9040 1:N:0:1
ATTGGGTTTAAAGAGCGCGCAGGCGGTCGTTCAAGTCGCGTGTGAAAGCCCCCGGCTCAACTGGGGAGGGTCACGCGATACTGATCGACTCGAAGGCAGGAGAGGGTAGTGGAATTCCCGGTGTAGTGGTGAAATGCGTAGATATCGGGAGGAACACCAGTGGCGAAGGCGACTACCTGGCCTGTTCTTGACTCTGAGGCGCGAAAGCTAGGGGAGCACACGGGATTAGATACCCCCGTACGAT
+
FGGGGGGGGGFFFGGGG>FFGGGGGCFGEEGGGFGGGGGGGGGGGGGFGGGGEGGGGGFGGGGGGGGGGGGGGGGGGGGGGGGEEGFFGGGGGGGGGCGEDFDCGCGGEGGGGGGFGGGGGGGGFGGCEGFGFGGFFGGEG7F;FCFDE7*<:<<FGGFFGGGGGG8FEEFEGGEFFGFCCFFGFEGGGCEG+<0<+A@FEDC*?EDFGGGGGCB3@E*CF:CCBGGFFF9>GCFFDEFG*2((
@M00200:205:000000000-AKKM3:1:1101:8969:9042 1:N:0:1
ATTGGGTTTAAAGGGCGCGCAGGCGGTTACGTAAGTCCGGCGTGAAATACCACGGCTCAACTGTGGAACTGCGTCGGATACTGCGTTGACTTGAGGATGGTAGAGGCCATTAGAACTAGCGGTGTAGCGGTGAAATGCGCAGATATCGCTAGGAATGCCGGTGGCGAAGGCGGATGGCTGGGCCAATCCTGACGCTGAGGCGCGAAAGCTAGGGGAGCGAACCGGATTAGATACCCCTGTA
+
GGGGGGGGGGGGGGGGGGGGGGGGGGGGGGGGGGGGGGGGGGGGGGFFGGGGGGGGGGGGGGGGGGFGGGGGGGGGGDGGGGGGGGGGGGGGGGGGGGGGGGGGGGGGGGGGGGGGGGGGGGGGGGGGGGGGGCFGGGGGGGGGFGGEGGGGGGGFGGGGGGGGGGEGDGGGGGGGGGGGGGGGGFGG?FGGGEGGDEGFFGEGGGGDGGGGCGFGDGG=CGG39DC1@FFG7CFGFFFGG
@M00200:205:000000000-AKKM3:1:1101:6675:9048 1:N:0:1
ATTGGGTATAAAGGGTGCGTAGGTGGTTTGGTAAGTTAGGTGTGAAAGTCCTGGGCTTAACCTGGGGATTGCGCCTAATACTGCGAGGCTAGAGTATTGTAGAGGGGAGTGGAATTTCCGGTGTAGCGGTGAAATGCGTAGAGATCGGAAGGAACATCAGTGGCGAAGGCGACTCTCTGGACAAATACTGACACTGAGGCACGAAAGCGTGGGGAGCAAACAGGATTAGATACCCTAGTA
+
GGGGGGGGGGGGGGGGGGGGGGGGGGGGGGGGGGGFGGGGGGGGGGGGGGGGGGGGGGGGGGGGGGGGGGGGGGGGGGGGGGGGGGGGEGCFFFGGCFGGGGGGGGGGGGGGGGGGGGGGGGGEGGGGGGGGGGGGGGGGGGGGFFFGGEGGGGGGGCGGGFGGGGGGFFGGGGGGGGGGGG8EFGGFCGGFGGGGGGGGGGGGGG568CGGGGDDBGGGGGGGDCC?FFBFFFCCFFBG
@M00200:205:000000000-AKKM3:1:1101:15853:9054 1:N:0:1
ATTGGGTTTAAAGTGTGCGCAGGTGGCCGCGCAAGTCGAGTGTGAAATCCCCGGGCTTAACTTGGGAATTGCGCTCGAAACTACGTGGCTCGAGTGTGGCAGAGGAAGGTGGAATTCCACGTGTAGCGGTGAAATGCGTAGAGATGTGGAGGAACACCGATGGCGAAGGCAGCCTTCTGGGCCAACACTGACGCTCATGCACGAAAGCGTGGGGAGCAAACAGGCTTAGATACCCTTGTA
+
GADFGG@CFGFGGFGGGGGGGGDGFGFGCFFGEGEF9FCGEGGGGFEDGEFGGGG>FGEEFFGGDGCCEFCFGDFGFGFGGGGGGGGDEGBG7FGGGGGGGGGGF@FGDEGGGGGGGFGGCBEFG9C>FF+<=FC<BEGGDGGFGFGGAFGE@FGGGGC@FGGC*>BEGGGGGFFGG9?F@FCECCFGFG9FEGGGGG9FFGGEEE3>ECC5>EEC>5C6CF640*>>FFAFGEF=FFFF
@M00200:205:000000000-AKKM3:1:1101:17488:9059 1:N:0:1
ATTGGGTGTAAAGGGCGCGTAGGCGGCTAGCCAAGTGGCGGGTGAAATCCCTCGGCTTAACCGAGGAACTGCCTGCCAGACTGGCTGGCTCGAGACCGGGAGAGGTGAGTGGAATTCCCAGTGTAGCGGTGAAATGCGTAGATATTGGGAGGAACACCAGTGGCGAAGGCGGCTCACTGGACCGGAACTGACGCTGAGGCGCGAAAGCGTGGGGAGCAAACAGGATTAGATAACCCGGTAAGA
+
GGGGGGGFFFGGGGGGGGGGGGGGGGGGGGGGGGFFGGGGGGGGGGGGGGGEGGGGGGGGGGEGGGGFGGGGGGGGGGGF<<AFFGGGGGGE:CFEGGGGGEGDEFGGGGGGGGGFGGGFGGFFCFGDE:FGGG9FGGGEEC@FGGFGC7C@CGGGGGF7?:F7ECEGGGGGGGGCFGGGGGGCCEEEGD?CC*9C?FGGD5:*:EGFD7AE8C:D>FGFC78C?GG??FB*+3<47555D))
@M00200:205:000000000-AKKM3:1:1101:14778:9059 1:N:0:1
ACTGGGTATAAAGGGCGCGTAGGTGGTTTGATAAGGGTGTGGTGAAAGCCCGGAGCTCAACTCCGGGTCTGCCGTGCCGACTGTCAAACTCGAGGACTGTAGAGGCAGACGGAATTCCGGGTGTAGCGGTGGAATGCGTAGAGATCCGGAGGAAGACCGGTGGCGAAGGCGGTCTGCTGGGCAGTTTCTGACACTGATGCGCGACAGCGTGGGGAGCAAACAGGATTAGATACCCTAGTA
+
GGGGGGGGGGGGGGGGGGGGGGGGGGGGGGGGGGGGGGGGGGGGGGGGGGGGGGGGGGGGGGGGGGGGGGGGGGGGGGGGGGGGGGGGGGGGGGGGGGGGGGGGGGGGGGGGDGGGGGGGGGGGGGGGGGGGGGGGGGGGGGGGGGGGGCF7CGGGGGGGGGGGECEGGGGGGGGGGGGGGGGGEGGGGGGGGGGGGGGGGGGGGGGGGGGGGGFGFGGGGGDGFGGBFFFGGGGGFFFG
@M00200:205:000000000-AKKM3:1:1101:22970:9070 1:N:0:1
ACTGGGCGTAAAGTGTGCGCAGGCGGCAGAGCAAGTCGAGTGTGAAAGCCCCGGGCTTAACTTGGGAATTGCGCTCGAAACTACTTTGCTGGAGTGTGGCAGAGGAAGGTGGAATTCCACGTGTAGCGGTGAAATGCGTAGAGATGTGGAGGAACACCGATGGCGAAGGCAGCCTTCTGGGCCAACACTGACGCTCATGCACGAAAGCGTGGGGAGCAAACAGGATTAGATACCCGCGTA
+
GGGGGGGGGGGGGGGGGGGGGGGGGGGGGGGGGGGGGGGGGGGGGGGGGGGGGGGGGGGGGGGGGGGGGGGGGGGGGGGGGGGGGGGGGGGGGFGGGGGGGGGGGGGGGGGGGGGGGGGGGGGGGGGGGGGFGFGGGGGGGGGGGGGGGGGEGGGGGGGEGGGGCFGGGGGGGGGGGGGGGGG5FGGGGGGGDGGGGGFFFFGGEGGGDEGGGGFDFFGGGGFD<GD26BBFGGGGFFFE
@M00200:205:000000000-AKKM3:1:1101:20938:9079 1:N:0:1
ATTGGGTGTAAAGGGCGCGTAGGTGGCGGCATAAGGCCGTGGTGAAAGTCCGGGGCTCAACTCCGGATCGGCCATGGCAACTGTGTCGCTGGGGCACCGTAGAGGCAGTTGGAATTCCGGGTGTAGCGGTGGAATGCGTAGAGATCCGGAAGAACACCAGTGGCGAAGGCGGTCTGCTGGGCGGTGGGAGAGCAATCTCCCAATAGCCGACACTGAGGCGCGACAGCGTGGGGAGCAAGCAGGG
+
GGGGGGGGGAFDGDCGGGGGGGGGGGGGGGGGGGGFGGGGGGGGGGGGGGGGGGDGGGG@GGGGGGGGGGGGGGGGGGGGGGGGGGGGGGGGGGGGGGGGGGGAGGGGDGFFGGGGGGGDGGGGGGFGGGGGGDGGGGCGC:FGGGGG>FGCFGGGGGGGGG?@EFGGGGG7BEGGCGGF*BEECGGDGCC8*AFFGFCGGGGGGGGGCE/8EF*C)*;*9989(>7;EB9CE5E<@?)1702-
@M00200:205:000000000-AKKM3:1:1101:20354:9092 1:N:0:1
ATTGGGTATAAAGGGCGTGTAGGCGGTTACGTAAGTCCGGCGTGAAAACTCGCGGCTCAACTGCGAACCCGCGTCGGATACTGCGTTGACTTGAGGGCGGTAGAGGCAGATGGAACTAGCGGTGTAGCGGTGAAATGCACAGATATCGCTAGGAACGCCGGTGGCGAAGGCGATCTGCTGGGCCGTTCCTGACGCTCATGCGCGAAAGCTAGGGGAGCGAACCGGATTAGATACCCCAGTA
+
FGGGGGGFGGGGGGGGGCGGGGGGGG@FEGGGGGGGGFGEGGGGGGGFEGGEGEGGGGGGGEEG,@CFG4FE@FEEGGEGGGGG@BFGGGGGFGDGEEE@GGEFGGGGGGGGGGGGGGGGGGGGGGFGGGGGGGGGGGEGGG:CFGGCFCFCEFAFCGGDEGGC8CEDGCF>?EFFFGGF6CGEECEC?FGGGG<7EEF9CCEEGGG<FGGGGGEG55?EGG5C137:?FDGFGG45>)<D
@M00200:205:000000000-AKKM3:1:1101:24925:9116 1:N:0:1
ACTGGGTTTAAAGCGCGCGTAGGTGGTTTGGTAAGTTGAATGTGAAAGCCCCGGGCTCAACCTGGGAACTGCATCCAAAACTGCCTGACTAGAGTACGGTAGAGGGTGGTGGAATTTCCTGTGTAGCGGTGAAATGCGTAGATATAGGAAGGAACACCAGTGGCGAAGGCGACCACCTGGACTGATACTGACACTGAGGTGCGAAAGCGTGGGGAGCAAACAGGATTAGATACCCTCGTA
+
GGGGGGGGGGGGGGGGGGGGGGGGGGGGGGGGGGGGGGGGGGGGGGGGGGGGGGGGGGGGGGGGGGGGGGGGGGGGGGGGGGGGGGGGGGGGGGGGGGGGGGGGGGGGGGFGFGGGGGGGGGGGGGGGGGGGGGGGGGGGGGGGGGGGCFGGGEGGGGGFGGGGCFGGGFGGGGGGGGGGGGGGGGGGGGGGGGGGGGGGFGEGGGGGGGGDCCBD@FCFGGGGFGGFFFDGFC<7FFFE
@M00200:205:000000000-AKKM3:1:1101:23743:9122 1:N:0:1
ATTGGGTATAAAGGGTGCGTAGGCGGTCGGGTAAGTCTGACGTGAAATCTTCAAGCTTAACTTGGAAACTGCGTCGGATACTATTCGGCTGGAGGAATGGAGGGGAGACTGGAATACTTGGTGTAGCAGTGAAATGCGTAGATATCAAGTGGAACACCAGTGGCGAAGGCGAGTCTCTGGACATTTCCTGACGCTGAGGCACGAAAGCCAGGGGAGCAAACGGGATTAGATACCCCAGTA
+
GGGGGGGGGGGGGGGGGGGGGGGGGGGGGGGGGGGGGGGGGGGGGGGGGGGGGFGGGGGGGGGGGGGGGGGGGGGGGGGGGGGGGGGGGGGGGGGGGGGGGGGGGGGGGGGGGGGGGGGGGGGGGGGGGGGGGGGGGGGGGGGGGGGGGFGFGGGGGGGGGGGGEGGGGGGGGGGGGGGGGGGGGGGGGGGGGGGGGGGGGGGGGGGFFGGGGGFGEGGGGGGGFGGDFF2CCFFFF>FG
@M00200:205:000000000-AKKM3:1:1101:5512:9131 1:N:0:1
ATTGGGTGTAAAGGGCGCGTAGGCGGCCTGCTAAGCCGAACGTGAAATCCCCGGGCTCAACCCGGGAACTGCGTTCGATACTGGCTGGCTTGAATCCGGGAGAGGGATGCGGAATTCCAGGTGTAGCGGTGGACTGCGTAGATATCAGGAAGAACACCAGTGGCGAAGGCGGCTTTCTGGCCTAAGACTGACGCTCATGTACGAAAGCTAGGGGAGCAAACGGGATTAGATACCCCTGTA
+
GFFDEFC-@FGGFGGGGGGGGE7<FEG@FGGGFD<,9CFFCGFFGGCDF,69@FC7C@C9FGGDC774B=<9FC?F+<AFFGA=EGEGGGG7AE,CF7+CFFGC+=+>FGEFGGGGGFC9>FEFGAFCEE@EF,@@A<>BBGGGFCG93@A@7<FGFCCGGGEEGGGGGGECC>CFGGF<C5+ACECCC7FG8=<55C<CECCEC*5<E9:8>*)9;CEEFDC/(99,**)*<6<7FFFC
@M00200:205:000000000-AKKM3:1:1101:9807:9146 1:N:0:1
ATTGGGTTTAAAGGGCGCGTAGGTGGCGGCATAAGGCCGTGGTGAAAGTCCGGGGCTCAACTCCGGATCGGCCATGGCAACTGTGTCGCTGGGGCACCGTAGAGGCAGATGGAATTCCGGGTGTAGCGGTGGAATGCGTAGAGATCCGGAAGAACACCGGTGGCGAAGGCGATCTGCTGGGCAGTGGACCGCAAGGTCCAATAGCCGACACTGAGGCGCGACAGCGTGGGGAGCAAACAGGATT
+
GGGGGGGGGGGGGGGGGGGGGGGGGGGGGGGGGGGGGGGGGGGGGGGGGGGGGGGGGGGGGGGGGGGGGGGGGGGGGGGGGGGGGGGGGGGGGGGGGGGGGGGGGGGGGGGGGGGGGGGGGGGGGGGGGGGGGGGGGGGGGGGGGGGGGGGGGGGGGGGGGGGGGGGGGGGGGGGGGGGGGGGDGGGGGGGGGGDGGGGGGGGEGGGGGCDCFG@GFGGDDDCDFGC<DFF<C>EGF>FGG<?9
@M00200:205:000000000-AKKM3:1:1101:27488:9176 1:N:0:1
ACTGGGTGTAAAGGGCGTGTAGGCGGGAAGGAAAGTCAGATGTGAAATCCCTGGGCTCAACCCAGGAACTGCATTTGAAACTCCCTTTCTTGAGTGTCGGAGAGGAAGGCGGAATTCCTGGTGTAGAGGTGAAATTCGTAGATATCAGGAGGAACACCGGTGGCGAAGGCGGCCTTCTGGACGATAACTGACGCTGAGACGCGAAAGCGTGGGGAGCAAACAGGATTAGATACCCGAGTAAG
+
GGGGGGGGGGGGGGGGGGGGGGGGGGGGGGGGGGGGGGGGGGGGGGGGGGGGGGGGGGGGGGGGGGFCFFGGGGGGGGGGGGGGGGGGGGGGGGGGGGGGGGGGGGGGGGGGGGFGGGGGGGGGGCEGGGGCCFFGFGFGGGGG9FGFGGGGGGGGGFGGEGGCEEGGGCGGEGDFGGGGGGGGGGDGGGGGGGGGGGGFGGGGGGGGGGGGGGFGDGGCCCCF?**59B2C<<CDEBFGGB
@M00200:205:000000000-AKKM3:1:1101:7060:9181 1:N:0:1
ACTGGGTTTAAAGGGTGTGTAGGTGGTTGTGTTAGTCTTCTGTGAAATTCTTCGGCTTAACCGGGGTCCCGCAGAGGAAACGGCACAACTAGAGGATGCGAGAGGTGAATGGAACTCATGGAGTAGGGGTGAAATCCGTTGATATCATGGGGAACACCAAATGCGAAGGCAATTCACTGGCGCACTCCTGACACTGAAACACGAAAGCGTAGGTAGCGAATGGGATTAGATACCCTTGTA
+
GGGGGGGG@EFGGGGGGGGGGGGGGGGGGGGGGGGGGGGGGGGGGGDGGGGGGGGGGGGGGGGGGGGGGGGGGGGGGGGGGGGGGGGGGGGGGGGGGGGGGGGGGGGGGGGGGGGGGGGGGGGGGGGGGGGGGGGGGGGGGGGGGGGGGGGGGGGGGGGGGGGGGGGGDCFFGGGGGGGGGGGGGGGGGGGGGGGGFGGGGFGGGEGGGGGGGCFGAGDGGGGGFGGFFFFGGGGF7@FG
@M00200:205:000000000-AKKM3:1:1101:23575:9186 1:N:0:1
ACTGGGTATAAAGGGTGCGCAGGCGGCCATGTGTGTGAGGCGTGAAAGCCCGGGGCTTAACCTCGGAATTGCACCTCAAACTACATGGCTAGAGCATTGGAGAGGGTAGCAGAATTCATGGTGTAGCAGTGAAATGCGTAGATATCATGAGGAATACCAGAGGCGAAGGCGGCTACCTGGACAATTGCTGACGCTCAGGCACGAAAGCGTGGGGAGTAAAAGGGATTAGATACCCCCGTAAGA
+
GGGGGGGGGGGGGGGGGGGGGGGGGGGGGGGGGGGGGGGGGGGGGGGGGGGGGGGGGGGGGGGGGGGGGGGGGGGGGGGGGGGGGGGGGGGGGGGGGGGGGGGGGGGGGGGGGGGGGGGGGGGGGGGGGGGGGGGGGGGGGGGGGGGGGGGGCFGGGGGGGGGGGGGGGGGGGGGGGGGGGGGGGGGGGGFFGGGGGGGGGGGGGGGGGGGGGGFGFGGGGGGGFG4369<GGFFC>;>EGFF
@M00200:205:000000000-AKKM3:1:1101:2525:9193 1:N:0:1
ATTGGGTTTAAAGCGTGCGTAGACGGTTATGTAAGTCGGGTGTGAAAGCCCCGGGCTCAACCTGGGAATTGCATTCGAGACTGCATAGCTAGGGTGCGGAAGAGGGAAGCGGAATTTCCGGTGTAGCGGTGAAATGCGTAGATATCGGAAGGAACACCAGTGGCGAAAGCGGCTTCCTGGTCCAGCACCGACGTTCAGGCACGAAAGCGTGGGGAGCAAACAGGATTAGATACCCCTGTA
+
GFGGGGGGGGGGGGGGGGGGGGGGGGGGGGGGGGGGGGGGGGGGGGGGGGGGGGGGGGG@FGGGGGGGGGGGGGGGGGGGGGGGGGGGGGGGFGGGGGDEGEGGGGGGGGGGGGD8FGGGGEGGDFGGGGGGGGGGGGGGGGGGC;FECGECEGGFGGGGGGGGDGEFGGGE5:EGGCFGGGFCFCCGGDGGG57CFGC?CFEEEEGGEGGEGGFGBGC8C<;C<C7?=46CGFG33>??
@M00200:205:000000000-AKKM3:1:1101:14367:9208 1:N:0:1
ATTGGGTTTAAAGGGCGCGTAGGCGGCTTATCAAGTCAGGCGTGAAATTCCCGGGCTCAACCTGGGGGCTGCGCTTGATACTGATGAGCTTGAATGCGGGAGAGGATAGTGGAATTCCCAGTGTAGAGGTGAAATTCGTAGATATTGGGAAGAACACCAGTGGCGAAGGCGGCTATCTGGCCCGTAATTGACGCTGAGGCGCGAAAGCGTGGGGAGCAAACAGGATTAGATACCCTGGTA
+
GGGGGGGGGGGGGGGGGGGGGGGGGGGGGGGGGGGGGGGGGGGGGGGGGGGGGGGGGGGGGGGGGGGGGGGGGGGGGGGGGGGGGGGGGGGGGGGGGGGGGGFGGFGGGGGGGGGGGGGGGGGGGGGGGGGGGGGFGGGGGGGGGGGGGGGGGGGGGGGGGGGGGGGGGGGGGGEDGGGGGGGGGGGFGFFGGGGGGGGGGGGGGGGC8CEGGGF55EEG4DGGFGGFFF9FGGDGFFF<
@M00200:205:000000000-AKKM3:1:1101:16581:9217 1:N:0:1
ATTGGGTATAAAGGGCGCGTAGGCGGCTTGCCAAGTCAGGGGTGAAATCCTGCAGCTCAACTGTAGAAGTGCCTTTGATACTGGCGAGCTCGAGGGAGGTAGGGGTGGGTGGAACTTCTGGTGGAGCGGTGAAATGCGTTGATATCAGAAGGAACGCCGGTGGCGAAAGCGACCCACTGGATCTCTACTGACGCTGAGGCGCGAAAGCTAGGGGAGCAAACGGGATTAGATACCCGCGTAAGAC
+
GGGGGGGGGGGGGGGDGGGFGGGGGGGGGFGGGCGGGGGGGDGGGGGGGGGGGFGGGFGGGGGGGGGGGGGGGGFCFGGGGGEFGGGGGGFGGGGGGEG?FGGGFCFGGGGGGGGGGGCCDGGGFGGGGGGGGGGGCGGGGGGGGC;FCDEGGGGGGGGDGGGGGEC<FGEEDECGG>FGGGF<FEEGFGGGGGG55/CGDGGDEGGGCEGGGG@DFFF?DDEGFGDF@*<GGGG3;>ECD:<)
@M00200:205:000000000-AKKM3:1:1101:17110:9226 1:N:0:1
ACTGGGTGTAAAGGGTGCGTAGGCGGTTATATTAGTCTTGCGTTAAATCTTCGGGCTTAACCCGGAGTTCGCGTGGGAAACGGTATAACTAGAAGGAGTGAGAGGTGAACAGAACTCTCGGTGTAGGGGTGAAATCCGTTGATATCGAGGGGAATACCAAATGCGAAGGCAGTTCACTGGCACTTTCTTGACGCTGAGGCACGAAAGCGTGGGTAGCGAATCGGATTAGATACCCCTGTA
+
GGGGGGGGGGGGGGGGGGGGGGGGGGGGGGGGGGGGGGGGGGGGGGGGGGGGGGGGGGGGGGGGGGGGGGGGGGGGGGGGGGGGGGGGGGGGGGGGGGGGGGGGGGGGGGGGGGGGGGGGGGGGGGGGGGGGGGGGGGGGGGGGGGGGGGGGGGGGGGGGGGGGGGGGGGGGGGGGGGGGGGGGGGGGGGGGGGGGGGGFEFGGGGGGGGGGGGFDFGGGGDGGFGGFFFFGGGCGFFFF
@M00200:205:000000000-AKKM3:1:1101:18620:9228 1:N:0:1
ACTGGGTATAAAGGGTGCGTAGGTGGCCATGAAAGTTCGATGTGAAATCTCCGGGCTTAACCCGGAAAAGGCATTGAAAACTCTGTGGCTGGAGGTTTGGAGGGGGGACTGGAATTCTTGGTGTAGCAGTGAAATGCGTAGATATCAAGAGGAACACCAGTGGCGAAGGCGGGTCCCTGGACAACACCTGACACTGAGGCACGAAAGCTAGGGGAGCAAACAGGATTAGATACCCGTGTA
+
GGGGGGGGGGGGGGGGGGGGGGGGGGGGGGGGGGGGGGGGGGGGGGGGGGGGGGGGGGGGGGGGGGGGGGGGGGGGGGGGGGGGGGGGGGGGFGGGGGGGGGGGGGGGGGGGGGGGGGGGGGGGGGGGGGGGGGGGGGGEGGGGGGGGGGGGGGGGGGGGGGGGGGGGGGGGGGGFGGGGGGGGGGGGGGGGGGGGGGGGGGGGGGGGGGGGGGFGFGGGGGGGFGG?FFBGDGGGDFFG
@M00200:205:000000000-AKKM3:1:1101:23392:9234 1:N:0:1
ATTGGGCATAAAGCGTACGTAGGCGGATGTGCAGGCGTCGTGTGAAAGCCCTCGGCTCAACCGAGGAATTGCACGGCGAACCGCACGTCTTGAGACAAGTAGGGGCGGTCGGAACGATAGGTGGAGTGGTGAAATGCGTTGATATCTATCGGAACGCCGAAGGTGAAGACAGGCCGCTGGGCTTGTTCTGACGCTGAGGTACGAAAGCGTGGGTAGCGAACGGGATTAGATACCCGAGTA
+
GGGGGGGGGGGGGGGGGGGGGGGGGGGGGGGGGGGGGGGGGGGGGGGGGGGGGGGGGGGGGGGGGGGGGGGGGGGGGGGGGGGGGGGGGGGGGGGGGGGGGGGGGGGGGGGGGGGGGGGGGGGGGGGGGGGGGFGGGGGGGGFGGGGGFGGGGGGGGGGGGGGGGGGGGGGGGGGGGGEGGGGGGGGGGGFGGGGGGGGGFGGGGGGCGGGGGGFGFGGDCGGD?D*8FF4CFFGDB>FC
@M00200:205:000000000-AKKM3:1:1101:24687:9236 1:N:0:1
ATTGGGTGTAAAGCGCACGTAGGCTGCGAGGAAAGTTGGGTGTGAAAGCCCTGGGCTCAACCCAGGAAGTGCATTCAAAACTACCTTGCTTGAATCTCGGAGGGGGTCAGAGAATTCCCGGTGTAGAGGTGAAATTCGTAGATATCGGGAGGAATACCAGTGGCGAAGGCGCTGACCTGGACGAAGATTGACGCTGAGGTGCGAAAGCGTGGGGAGCAAACAGGATTAGATACCCGTGTA
+
GGGGGGGGGGGGGGGGGGGGGGGGGGGGEGGGGGGGGGGGGGGGGGGGGGGGGGGGGGGGGGGGGGGGGGGGGGGGFGGGGGGGGGGGGGGGGGGGFFGGEFGGGGGGGFGGGGGGGFGGGGGFGGFFGGGGGFFGFGGGGGGGGGGGEEGEGGGGFGGGFGFCEGGGGGGEGGGG8FFFGGEGDGGGFG?@EGGG=CFFFGGGGGGCCEEEEG@GDGFFGFFFBF7>F?<CEG+>>7FC
@M00200:205:000000000-AKKM3:1:1101:11584:9247 1:N:0:1
ATTGGGTATAAAGGGCGCGTAGGCGGGATGGCAAGTCAGTCGTGAAATCTCTCGGCTCAACCGAGAAACGTCGGCTGATACTGCCGTTCTTGAGGGATGCAGAGGAGACTGGAATTCCCGGTGTAGCGGTGAAATGTGTAGAGATCGGGAGGAACACCGGTGGCGAAGGCGGGTCTCTGGGCATTTCCTGACGCTGAGGCGCGAAAGCGTGGGGAGCAAACGGGATTAGATACCCTAGTA
+
GGGGGGGGGGGGGGGGGGGGGGGGGGGGGGGGGGGGGGGGGGGGGGGGGGGGGGGGGGGGGGGGGGGGFGGGGGGGGGGGGGGGGGGGGGGGGGGGGGGGGGGGFGGGGGGGGGGGGGGGGGGGGGGGGGGGGGGGGGGGGGGGGGGGGGGGGFGGGGGDGGGGGGDGGGGGGEEGGGFGGGFGGGGGGGGGGGGGGFGGGGGGGGGGC58CGGBGDCFGGGGDBGG?FFA0<CGGFFFG
@M00200:205:000000000-AKKM3:1:1101:16611:9248 1:N:0:1
ATTGGGTGTAAAGGGTGCGCAGGCGGCCCCGCAAGTCGAGTGTGAAAGCCCCGGGCTTAACCTGGGAATTGCGCTCGAAACTACGGGGCTTGAGTGTGGCAGAGGGAGGTGGAATTCCACGTGTAGCGGTGAAATGCGTAGAGATGTGGAGGAACACCGATGGCGAAGGCAGCCTCCTGGGCCAACACTGACGCTCATGCACGAAAGCGTGGGGAGCAAACAGGATTAGATACCCGCGTA
+
GGGGGGGGGGGGGGGGGGGGGGGGGGGGGGGGGGGGGGGGGGGGGGGGGGGGGGGGGGGGGGGGGGGGGGGGGGGGGGGGGGGGGGGGGGGGGGGGGGGGGGGGGGEEGGGGGGGGGGGGGGGGGGGGGGGGGGGGGGGGGGGGGGGGGGGGGGGGGGGGGGGGGGGGGGGGGGGGGGGGGGCEGGGGGGGGGGGGG@FGGGGGGEGGGEGEGGFGFGGD<CGF6FF?FFFGGGGCDB>E
@M00200:205:000000000-AKKM3:1:1101:27516:9250 1:N:0:1
ATTGGGTATAAAGCGTGTGTAGGCGGGATGGTAAGTACTTTGTGAAATCCCACGGCTTAACCGTGGAATTGCTTGGTATACTGCCGTTCTTGAGTCATCTAGGGGCAGCCGGAACAGATGGTGGAGCGGTGAAATGCGTAGATATCATCTGGAACGCCAATGGTGCAGACAGGCTGCTGGGGATGTACTGACGCTGAGGCACGAAAGCCAGGGGAGCAAACGGGATTAGATACCCTTGTA
+
GGGGGGGGGGGGGGGGGGGGGGGGGGGGGGGGGGGGGGGGGGGGGGGGGGGGGGGGGGGGGGGGGGGGGGGGGGGGGGGGGGGGGGGGGGGGGGGGGGGGGGGGGGGGGGGGGGGGGFGGGGGGGG8FGGGGGGFGGGGGGGGGGGGGGGGCCGGEGGEEFGGGGGGDGFGGCGGGGGFDEE:EGGFGGFGFGGGGGGGFGFDEEGGGGGGGECDGAGGGGGGD:DC3?@ACE:C6@F6:
@M00200:205:000000000-AKKM3:1:1101:14269:9257 1:N:0:1
ATTGGGTATAAAGAGCGCGTAGGCGGTCCGGTAAGTCCGCTGTAAAAGTCAAGGGCTCAACCCTTGAAAGCCGGTGGATACTGTCGGACTAGAGTCCGGAAGAGGCGAGTGGAATTCCTGGTGTAGCGGTGAAATGCGCAGATATCAGGAGGAACACCGATGGCGAAGGCAGCTCGCTGGGACGGTACTGACGCTGAGGCGCGAAAGCGTGGGGAGCAAACAGGATTAGATACCCGTGTAAGA
+
GGGGGGGGGGGGGGGGGGGGGGGGGGGGGGGGGGGGGGGGGGGCGGGGGGGGGGGGGGGGGGGGGGGGGGGGGGGGGGGGGGGGGGGGGGGGGGGGGGGGGGGGGGGGGGGGGGGGGGGGGGGGGGGGGGGGGGGGGGGGGGGGGGGGGGGGGGGGGGGGGGGGGGGGGGGGGGGGGGGGGGGGGGGGGGGGGGDGGGGGGGGGGGGGGGGGGGFGFGFGGGGGFGGFFFFGFGGD)<5CGA9
@M00200:205:000000000-AKKM3:1:1101:26760:9270 1:N:0:1
ATTGGGTTTAAAGCGTGTGTAGGCGGATTTGTAAGTACCTTGTGAAATCCCACGGCTCAACCGTGGAACTGCTCGGTATACTGCTTATCTTGAGCCACTTAGGGGCTACCGGAACAAATGGTGGAGCGGTGAAATGCGTAGATATCATTTGGAACGCCAATGGTGAAAACAGGTAGCTGGGAGTGTGCTGACGCTGAGACACGAAAGCCAGGGGAGCGAACGGGATTAGATACCCGGGTA
+
GGGGGGGGGGGGGGGGGGGGGGGGGGGGGGGGGGGGGGGGGGGGGGGGGGGGGGGGGGGGGGGGGGGGGGGGGGGGGGGGGGGGGGGGGGGGGGGGGGGGGGGGGGGGGGGGGGGGGGGGGGGGGGGGGGGGGGGGGGGEGGGGGGGGGGGGGGGDGGGGGGGGGGGGGGGGGGGGGGFFGGGGGGGGGGGGGGGGGGGFGGGGGGGGDGGGGGFD>EGGGGGGFGFFFFACFAFDD3>C
@M00200:205:000000000-AKKM3:1:1101:9412:9274 1:N:0:1
ATTGGGCATAAAGAGCGTGTAGGCGGCCAGACAGGTCCGTTGTGAAAACTAGAGGCTTAACCTCTAGACGTCGATGGAAACCGTTTGGCTAGAGTCCGGAAGAGGAGAATGGAATTCCTGGTGTAGCGGTGAAATGCGCAGATATCAGGAAGAACACCCGTGGCTAAGGCGGTTCTCTAGTACGGTACTGACGCTGAGACGCGAAAGCGTGGGGAGCGAACCGGATTAGATACCCCCGTA
+
GGGGGGGGGGGGGGGGGGGGGGGGGGGGGGGGGGGGGGGGGGGGGGGGGGFFGGGGGGFGGGGGGGGGGGGGGFGGGGGGGGGGGGGGGGGGGGGGGGGGGGGGGGGGGGGGGGGGGGGGGGGGGGGGGGGGFGGGGGGGGGGGGGGGGGGGGGGGGGDGGGEGGCFFGGGGGGGGGGGGGFGGEGGGGGGGGGDGCGGGGGEGGGGGD=EGGGFCBG>EDDGDFGGFFFBGGGGGFFF5
@M00200:205:000000000-AKKM3:1:1101:10256:9300 1:N:0:1
ATTGGGTATAAAGGGCGCGTAGGCGGCCACCGCAAGTCGACTGTGAAATCTCCGGGCTTAACCCGGAAAGGTCAGCCGATACTGCAGGGCTAGAGTGCAGAAGGGGCAACTGGAATTCTCGGTGTAGCGGTGAAATGCGTAGATATCGAGAGGAACACCTGCGGCGAAGGCGGGTTGCTGGGCTGACACTGACGCTGAGGCGCGAAGGCGTGGGGAGCAAACGGGATTAGATACCCTAGTA
+
CEFGGGGGFF<CFGGDGGGGGGGGGGGEDGGGGGGGFGEC@CFECGFGGGGGGGEGGCEGFFFGEEGGCGD@FCGGCE@CCCGG,C<F@FG8FGGGEFGGGCEEGCBF@CFGGF=DDFGGGFGGGFAGGG:F7<<FDFC>:>@AEFCFCCCFGCEFGFECF7F8=:E7*4CEGE8>C5+CECEGGCGG?CF78:*/;*;*=C5*:*9CFG8EGGBD3CG@<7ED6*974=2::CGF4?F<:
@M00200:205:000000000-AKKM3:1:1101:18314:9304 1:N:0:1
ACTGGGTATAAAGCGCGTGTAGGCGGGCCGTTAAGTGCCCCGTGAAATCCCACGGCTCAACCGTGGAACCGCGGGGCATACTGGCGGCCTTGAGCGACCCAGGGGCGAGCGGAACAAGTGGTGGAGCGGTGAAATGCGTAGATATCACTTGGAACGCCGACGGTGAAAACAGCTCGCTGGGGGTCTGCTGACGCTGAGACGCGAAAGCCAGGGGAGCGAACGGGATTAGATACCCTCGTA
+
GGGGGGGGGGGGGGGGGGGGGGGGGGGGGGGGGGGGGGGGGGGGGGGGGGGGGGGGGGGGGGGGGGGGGGGGGGGGGGGGGGGGGGGGGGGGGGGGGGGGGGGGGGGGGGGGGGGGGGGGGGGGGGGGGGGGGGGGGGGGGGGGGGGGGGGGGGGGDGGGGGGGGGGGGGGGGGGGGGGGGGGGGGGGFGGGGGGGGGGGGGGGGGGGGGGGGGFGFGGGGGGGBGGFFFFGDGFGFE>E
@M00200:205:000000000-AKKM3:1:1101:11367:9311 1:N:0:1
ATTGGGTGTAAAGCGTGTGTAGGCGGACTTCTAAGTACCTTGTGAAATCCCACGGCTCAACCGTGGAACTGCTCGGTATACTGGTCGTCTTGAGCCACCTAGGGGCGAGCGGAACAAGCGGTGGAGCGGTGAAATGCGTAGATATCGCTTGGAACGCCAACGGTGAAAACAGCTCGCTGGGGGTGTGCTGACGCTGAGACACGAAAGCCAGGGGAGCGAACGGGATTAGATACCCCAGTAAGA
+
GGGGGGGGGGGGGGGGGGGGGGGGGGGGGGGGGGGGGGGGGGGGGGGGGGGGGGGGGGGGGGGGGGGGGGGGGGGGGGGGGGGGGGGGGGGFGGGGGGGGGGGGGGGGGGGGGGGGGGGGGGGGCFCGCGC?FGGFGGFGGGGGGGGGGGGGGGGGGGGGGGGGGGGGGGGGGGFEGGGGGGGEGGDFGGGGGDGGGCCFGGEGGGDGGGGGGGDGEGCEGGGD?C*.9@DGGGGGFFFGG4:
@M00200:205:000000000-AKKM3:1:1101:24359:9328 1:N:0:1
ATTGGGTTTAAAGGGCGCGTAGGTGGTTTGATAAGGGTGTGGTGAAAGTCCGGGGCTCAACCCCGGGCCTGCATCCGGTACGGGCAGCCTAGAGTTCGGCAGGGGAGACTGGAATTCCTGGTGTAGCGGTGAAATGCGCAGATATCAGGAGGAACACCGGTGGCGAAGGCGGGTCTCTGGGCCGATACTGACGCTGAGGAGCGAAAGCGTGGGGAGCGAACAGGATTAGATACCCCGGTA
+
GGGGGGGGGGGGGGGGGGGGGGGGGGGGGGGGGGGGGGGGGGGGGGGGGGGGGGGGGGGGGCGGGGGGGGGGGGGGGGGGGGGGGGGGGGGGGGFGGGGGGGGGGGGGGGGGGGGGGGGGGGGGGGGGGGG7FGGGGGGGGGGGGGGGGGGGGGGGGGGGGGGGGGGGGGGGGGGFGGGGGGGGGGGGGGGGGGGGGGGGGGGGGGGCGGGGGGFGFGGGGDFGFFGFFF9F::CF@F::
@M00200:205:000000000-AKKM3:1:1101:5178:9332 1:N:0:1
ACTGGGCTTAAAGGGTGCGCAGGCCGCGCGGGCAGTCAAATGTGTAATTCAGGGGCTCAACCCCTGGACTGCGCTTGATACTTCCGTGCTAGAACTTTGGAGAGGAGTCTGGAATTCTCGGTGTAGCAGTGAAATGCGTGGATATCGAGAAGAACACTAAGGGCGTAGGCAAGACTCTGGACAAATGTTGACGCTCATGCACGAAGGCTAGGGGAGCGAACGGGATTAGATACCCTGGTA
+
GGGGGGGGGGGGGGGGGGGGGGGGGGGGGGGGGGGGGGGGGGGGGGGGGGGGGGGGGGGGGGGGGGGGGGGGGGGGGGGGGGGGGGGGGGGGGGCFGGGGGGGGGGGGGGGGGGGGGGGGGGGGGGGGGGGGGGGGFGGGGGGGGGGGGGGGGEGFGGGGGGGGGGGGGDGGGGGGGGGGGGGFGFGGFGGGGGGGGGGGGGGGGEGGGGGGGGFGFGGGGGGG:DF?FF<GFFGGFFFG
@M00200:205:000000000-AKKM3:1:1101:22963:9362 1:N:0:1
ACTGGGTTTAAAGGGCGCGTAGGCGGCCTGATAAGTAGGGGGTGAAATCTCGCGGCTCAACTGCGAGGCTGCCTCCTAAACTGTCGGGCTCGAGCACAGTAGAGGCAGGTGGAATTCCCGGTGTAGCGGTGGAATGCGTAGAGATCGGGAAGAACATCGGTGGCGAAGGCGGCCTGCTGGGCTGTTGCTGACGCTGAGGCGCGACAGCGTGGGGAGCAAACAGGATTAGATACCCCGGTA
+
GGGGGGGGGFGGGGGGGGGGGGGGGGGGGGGGGGGGGGGGGGGGGGGGGGGGGGGGGGGGGGGGGGGGGGGGGGGGGGFFGFGGGGGGGGGGGGGGGCCGGEDFGGGGGGFGGFGGGGGGGGGGFGGGGGGGEGFGGGGGGGGGFGGGGEGGGGGGGGGGGGGGDD7FEGGGGGGGGGEGGGGGGGGGGCCGGGGGGG==CGG?G5CGGGGGGGFG>5EGGFFGFGC2?F<CFEFGFD>E
@M00200:205:000000000-AKKM3:1:1101:26210:9364 1:N:0:1
ACTGGGTATAAAGCGTGTGTAGGCGGATGCCTAAGTACCTTGTGAAATCCCACGGCTCACCCGTGGAACTGCTTGGTATACTGGGTGTCTTGAGCCACTTAGGGGCTACCGGAACAAATGGTGGAGCGGTGAAATGCGTAGATATCATTTGGAACGCCAATGGTGAAAACAGGTAGCTGGGAGTGTGCTGACGCTGAGACACGAAAGCCAGGGGAGCAAACGGGATTAGATACCCCGGTAAGA
+
GGGGGGGGGGGGGGGFGGDGGGGGGGGGFGGGGFGGGGGGGGFGGGFGGGGGGGDGGGGGGGGGGGGGGGGGGGGGGGGGGGGGGGGGGGGCFGGGGGGGGGFGGGGGGGGGGFGGGGGGGGGGDGGGGGGGFGAFFGG>CFGGGGGGFGGGFFGGGGGGGGGGGGGGGGGFDGGGGGGGDGGGGGGFGCGFEGD9CFFFGGCGCGGDF6CFGCAD>D8?CDED087=4FC19<+177@/58A
@M00200:205:000000000-AKKM3:1:1101:4800:9370 1:N:0:1
ACTGGGCTTAAAGCGTGCGTAGGCGGTTGGCTAAGTCAGATGTGAAAGCCCTGGGCTCAACCTGGGAATGGCATTTGAAACTGGCCGGCTAGAGTGTGATAGAGGATGGCGGAATTCCCGGTGTAGCGGTGAAATGCGTAGAGATCGGGAGGAACATCCGTGGCGAAGGCGGCCATCTGGATCAACACTGACGCTGAGGCACGAAAGCGTGGGGAGCAAACAGGATTAGATACCCTTGTA
+
CFFFFFGGGGGGGGGGGGGGCFGGGGGGGGGFGFGGGFGGGGGGGFGGFGFGGFGGFDGFGGGGGGGGGGGGGGGGGFGEFF<EFDGGGGCFFFEE?A9F<FGGFGFGFGECGEGGGGGGGGGG95EBBFG?FFGGGGFGGDGFDFDEGGGGDGFFFGGEGGEGDGGEDGGGG5CCCF@FG+AFGFGG?C7+=EDEGGFCGGDG>*/CGGDGG5<D@7F6CC8*(7>46@):C8C4758C
@M00200:205:000000000-AKKM3:1:1101:26330:9375 1:N:0:1
ACTGGGCTTAAAGGGCGCGCAGGCGGTTACGTAAGTCCGGCGTGAAATACCACGGCTCAACTGTGGAACTGCGTCGGATACTGCGTTGACTTGAGGATGGTAGAGGCCATTAGAACTAGCGGTGTAGCGGTGAAATGCGCAGATATCGCTAGGAATGCCGGTGGCGAAGGCGGATGGCTGGGCCAATCCTGACGCTGAGGCGCGAAAGCTAGGGGAGCGAACCGGATTAGATACCCGCGTA
+
GGGGGGGGGGGGGGGGDGGGGGGGGGGGGGCFGEGGGGGGGGGGGGGGGGGGGGGGGGEGGGGGGGGGGGGGGGGGGGGGGGGGGGGGGGFGFGG8FGGGGGG9?@FGGGGGGGFFGDCFGDFCFGDDGGGGGGGGGGGGEGGGGGGGGGGGEGGGGGGGGGGGFGECFGGGG>ECFGGGGGGGC:FGGGGGGDG=E8CCFDGGG5DG8F96F557>CCE<D8C;CG?FFA7CFG455):<
@M00200:205:000000000-AKKM3:1:1101:9062:9381 1:N:0:1
ATTGGGTTTAAAGAGCTCGTAGGCGGTTTGTTGCGTCGGCTGTGAAATCCCGAGGCTCAACCTCGGGTCTGCAGTCGATACGAGCAAACTAGAGTGTTGCAGGGGAGACTGGAATTCCTGGTGTAGCGGTGAAATGCGCAGATATCAGGAGGAACACCGGTGGCGAAGGCGGGTCTCTGGGCAACAACTGACGCTGAGGAGCGAAAGCGTGGGGAGCGAACAGGATTAGATACCCTAGTA
+
GGGGGGGGGGGGGGGGGGGGGGGGGGGGGGGGGGGGGGGGGGGGGGGGGGGGGGGGGGGGGGGGGGGGGGGGGGGGGGGGGGGGGGGGGGGGGGGGGGGGGGGGGGGGGGGGGFGGGGGGGGGGGGGGGGGGGGGGGGGGGEGGGGGGGGGGGGGGGGEGGGGGGGGGGGGGGGGGGGGGGGGGGGGGGGGGGGGGGGGGGGGGGGGGGGGGGGFGFGGGGGGGFGGFFFFGGGGGFFFF
@M00200:205:000000000-AKKM3:1:1101:25991:9393 1:N:0:1
ATTGGGTGTAAAGCGTGCGTAGGTGGTTTCTTAAGTCGGATGTGAAAGCCCTGGGCTCAACCTGGGAATGGCACTCGATACTGGGAAGCTGGAGTGCGGTAGAGGAGGGTGGAATTCCCGGTGTAGCGGTGAAATGCGTAGAGATCGGGAGGAACATCAGTGGCGAAGGCGACCCTCTGGACCAGCACTGACGCTGAGGCACGAAAGCGTGGGGAGCAAACAGGATTAGATACCCCGGTA
+
GGGGGGGGGGGGGGGGGGGGGGGGGGGGGGGGGGGGGGGGGGGGGGGGGGGGGGGGGGGGGGGGGGGGGGGGGGGGGGGGGGGGGGGGGGGGGGGGGGGGGGGGGFGGGEGGGGGGGGGGGGGGGGGGGGGGGGGGGGGGDFGFGGGGGGGGFFGGGGGGAFGGGGGGGGGGEEGFGGGGGGGGGGGGGGGGGGGGGGGGGGGEGGGFCCCG>EFG>FFGFFGG?GGB6B<:9A<55BB=
@M00200:205:000000000-AKKM3:1:1101:25298:9410 1:N:0:1
ACTGGGCTTAAAGCGTGCGTAGGCGGCCAGATCAGTCGGGTGTGAAATCCCTCGGCTCAACCGAGGAACTGCGCCCGATACTGTCTGGCTTGAGGTCCGGAGGGGAGAGTGGAATTCCCGGTGGAGCGGTGAAATGCGTAGAGATCGGGAAGAACGCCGGCGGCGAAAGCGACTCTCTGGTCGGATCCTGACGCTGAGGCACGAAAGCTAGGGGAGCAAACGGGATTAGATACCCGTGTA
+
GGGGGGGGGGGGGGGGGGGGGGGGGGGGGGGGGGGGGGGGGGGGGGGGGGGGGGGGGGGGGFGGGGGGGGGGGGGGGGGGGGGGGGGGGGGGGGGGGFGGGGGGGGGGEGGGGGGGGFFEGGGGGGGGGGGGGGGGGGGEGGGGGGGGGGGEGGGGGGGGGGCEEGGDGFGGGGGGGGFGGGGGGGDGGGGGGGGDGGGGC<5CEGGGGGGGGGEGFGG+75;DBDGBFFFGGG?D<BF=
@M00200:205:000000000-AKKM3:1:1101:18116:9428 1:N:0:1
ATTGGGTATAAAGGGCGCGTAGGCGGTTTCGTAAGTCAAGGTTGAAATCCGGCGGCTCACCCGTCGAAGTGGCCTCGATACTGCGGAACTAGAATCATGGAGGGGTGCGCGGAACTTGTGGTGGAGCGGTGAAATGCTCAGATATCACAGGGAACACCGGAGGCGAAGGCGGCGCACTGGCCATGTATTGACGCTGAGGCGCGAAAGCCAGGGGAGCGAACGGGATTAGATACCCGAGTA
+
GGGGGGGGGGGGGGGGGGGGGGGGGGGGGGGGGGGGGGGGGGGGGGGGGGGGGGGGGGGGGGGGGGGGGGGGGGGGGGGGGGGGGGGGGGGGGGGGGGGGGGGGGGGGGGGGGGGGGGGGGGGGGGGGGGGGGGGGGGGGGGGGGGGGGGGGGGGGGGGGGGGGGGGGGGGGGGGEGGGGGGGGGGGFGFGGGDGGGGGGGDGGGEDFFGGGGGFGFGGGGGGGFGG?@FAGE?FDFFFG
@M00200:205:000000000-AKKM3:1:1101:28700:9430 1:N:0:1
ATTGGGTATAAAGCGTGTGTAGGCGGATCGTTAAGTGCCTTGTGAAATCCCACGGCTTAACTGTGGAACGGCTGGGCATACTGGCGGTCTTGAGCCATCTAGGGGCGACTGGAACAAACGGTGGAGCGGTGAAATGCGTAGATATCGTTTGGAACGCCAATGGTGAAAACAGGTCGCTGGGGATGAGCTGACGCTGAGACACGAAAGCCAGGGGAGCAAACGGGATTAGATACACGGGTA
+
GGGGGGGGGGGGGGGGGGGGGGGGGGGGGGGGGGGGGGGGGGGGGGGGGGGGGGGGGEGGGGGGGFGFGGGGGGGGGGGGGGGGGGGGGGGFDFGGEGFGGDFFGGGGGGCDGGGFG8FEGECEFGDGGGGGGGGGGGGGGGGGGGGGG>FECFGGGGGGGGGGCF,FEFGG5?CEEEG7CEGGEGFDGGGGGGGCCG++:<EEGG3CGGG5C8@GFGC6>CG309*.9=4CF,31<3>>
@M00200:205:000000000-AKKM3:1:1101:8899:9434 1:N:0:1
ACTGGGCTTAAAGGGCTCGTAGGCGGCCAACTAAGTCAGACGTGAAATCCCTCGGCTTAACCGGGGAACTGCGTCTGATACTGGATGGCTTGAGATTGGGAGAGGGATGCGGAATTCCAGGTGTAGCGGTGAAATGCGTAGATATCTGGAGGAACACCAGTGGCGAAGGCGGCATCCTGGACCGGTATTGACGCTGAGGAGCGAAAGCCAGGGGAGCAAACGGGATTAGCTACCCTTGTA
+
GGGGF9@FFFGF<ECG@DGGCDCGCEGEGDF@FFEGGDCFDCEFGGGGGGGFGGGEGGGFGGECE7>C<F@<?FFGGFGGGGGFFA=FFGFEEFG<<FFF@@CGFCC,?E@@:7+BF,B<>5B?FD,=BCFGFFGFFE@7FBD=AFFGA<C:3,>>C*@FF:EG@C8**D<:CEEGFGE<<CGGG>88::CFGGGGGGGGDGDGDCD*CGD>CDB3BGC+*1**(/98?).:EFFCF?*+
@M00200:205:000000000-AKKM3:1:1101:24614:9441 1:N:0:1
ATTGGGTTTAAAGGGCGCGTAGGTGGCGACATAAGGCTGTGGTGAAAGTCTGGGGCTCAACTCCAGATCGGCCGTGGCAACTGTGTCGCTTGGGCACTGTAGAGGCAGATGGAATTCCGGGTGTAGCGGTGGAATGCGTAGAGATCCGGAAGAACACCAGTGGCGAAGGCGGTCTGCTGGGCAGTGAGCCCGCGAGGGTTCAATAGCCGACACTGAGGCGCGACAGCGTGGGGAGCAAACAGG
+
GGGGGGGGGGGGGGGGGGGGGGGGGGGGGGGGGGGGGGGGGGGGGGGGGGGGGGGGGGGGGGGGGGGGGGGGGGGGGGGGGGGGGGGGGGGGGGGGGGGGGGGGGGGGGGGGGGGGFGGGGGGGGGGGGGGGGGGGGGGGGGGGGGGGGEGDGGGGGGGGGGGGGGGGGGGGGGGGGGGGGGGGGGGGGGGGDEGGGGGGGG99E7FG5EEGGGFG7CFEGGGGFGGFEFFGD8:DF?FFD:6
@M00200:205:000000000-AKKM3:1:1101:13359:9441 1:N:0:1
ATTGGGTTTAAAGGGCTCGTAGGTGGCCAACTAAGTCAGACGTGAAATCCCTCGGCTTAACCGGGGAACTGCGTCTGATACTGGTTGGCTTGAGTTTGGGAGAGGGATGCGGAATTCCAGGTGTAGCGGTGAAATGCGTAGATATCTGGAGGAACACCGGTGGCGAAGGCGGCATCCTGGACCAACACTGACGCTGAGGAGCGAAAGCCAGGGGAGCAAACGGGATTAGATACCCCAGTA
+
GGGGGGGGGGGGGGGGGGGGGGGGGGGGGGGGGGGGGGGGGGGGGGGGGGGGGGGGGGGGGGGGGGGGGGGGGGGGGGGGGGGGGGGGGGGGFGFGGGGGFEGGGGGGGGGGGGGGGGGGGGFGGGGGGGGGGGGGGGGGGGGGGGGGAFFGGGDFGDGDGGGGGCGGDGGGGGGGEGGGFFGGGGGGGGGGDGGGGGGGDGDGGEGGCCFFGGFGFGGFFGCD:CC?FFFFGGGFBFF?
@M00200:205:000000000-AKKM3:1:1101:11892:9442 1:N:0:1
ACTGGGTTTAAAGGGAGCGTAGGCGGATAGTTTAGTCAGAGGTGAAAGCCCAGGGCTCAACCTTGGAATTGCCTTTGATACTGGCTATCTTGAGTATGGAAGAGGTATGTGGAACTCCGAGTGTAGAGGTGAAATTCGTAGATATTCGGAAGAACACCAGTGGCGAAGGCGACATACTGGTCCATTACTGACGCTGAGGCTCGAAAGCGTGGGGAGCAAACAGGATTAGATACCCTTGTA
+
GGGGGGGGGGGGGGGGGGGGGGGGGGGGGGGGGGGGGGGGGGGGGGGGGGGGGGGGGGGGGGGGGGGGGGGGGGGGGGGGGGGGGGGGGGGGGGGGGGGGGGGGGGGGGGGGGGGGGGGGGGGGGGGGGGGGGGGGGGGGGGGGFGGGGGGGGGGGGGGGGGGGGGGGGGGGGGGGGGGGGGGGGGGGGFFGGGGCGEFGGGGGGGGGGGGGGGDDEGG?CFGGFGGFFFCGGGGGFFFG
@M00200:205:000000000-AKKM3:1:1101:13620:9442 1:N:0:1
ATTGGGTATAAAGGGCTCGTAGGCGGTTTGTTGCGTCTGCTGTGAAAGCCCGGGGCTTAACCCCGGGTCTGCAGTGGATACGGGCAGGCTAGAGTCCGGCAGGGGAGACTGGAATTCCTGGTGTAGCGGTGGAATGCGCAGATATCAGGAAGAACACCCGTGGCGAAGGCGGCTCTCTGGGACGGTACTGACGCTGAGACGCGAAAGCGTGGGGAGCGAACAGGATTAGATACCCTGGTA
+
GGGGGGGGGGGGGGGGGGGGGGGGGGGGGGGGGGGGGGGGGGGGGGGGGGGGGGGGGGGGGGGGGGGGGGGGGGGGGGGGGGGGGGGGGGGGGGGGGGGGGGGGGGGGGGCFGGGGGGGGGGGGGGGGGFGGGGGGGGGGGGGGGGGGGGGGGGGGGGGGGGGGGGGDGGGGGGGGGGGGGGGGGGGGGGGGGGGGEFGGGGGGGGGGG5CGGGFGEGGGDGGG?GGFFFFGFGGGFFFG
@M00200:205:000000000-AKKM3:1:1101:12715:9447 1:N:0:1
ACTGGGCATAAAGGGCGCGTAGGCGGGCTGTCAAGTCTGGGGTGAAATCCCACGGCTCAACCGTGGAACTGCCTTAGATACTGACGGCCTCGAGGGAGATAGGGGCGAGCGGAACTGTGAGTGGAGCGGTGAAATGCGTTGATATTCACAGGAACTCCGGTGGCGAAGGCGGCTCGCTGGATCTCTTCTGACGCTGAGGCGCGAAAGCTAGGGGAGCAAACGGGATTAGATACCCCGGTA
+
GGGGGGGGGGGGGGGGGGGGGGGGGGGGGGGGGGGGGGGGGGGGGGGGGGGGGGGGGGGGGGGGGGGGGGGGGGGFGGGGGGGGGGGGGGGGGGGGGGGGGGGGGGGGGGGGGGGGGGGGGGGGGGGGGGGFGGGGGGGGGGGGGGGGGGGGGGGGGGGGGGGFGCEGGGGDGGGGGGGGGGGGGFGGFFFGGGGGGGGGGGGGGGGFGGGGGGBGFGG?FGGG?GC?FFFCCCEGB@>C
@M00200:205:000000000-AKKM3:1:1101:16148:9461 1:N:0:1
ATTGGGTTTAAAGGGCACGTAGGCGGCTCGGCAAATCGGTCGTGGAATCTCGACGCTTACCGTCGAAACGGCGGCCGAAAATACCGGGCTCGAGGGCGTGAGGGGTCACTGGAACTCCTGGTGAAGCGGTGAAATGCGTAGATATCAGGAGGAACGCCGGAGGCGAAAGCGAGTGACTGGCGCGTTCCTGACGCTGAGGTGCGAAAGCTAGGGGAGCAAACAGGATTAGATACCCTTGTA
+
GGGGGGGGGGGGGGGGGGGGGGGGGGGGGGGGGGGGGGGGGGGGGGGGGGGGGGGGGGGGGGGGGGGGGGGGGGGGGGGGGGGGGGGGGGGGGGGGGGGGGGGGGGGGGGGGGGGGGGGGGGGFGGGGGGGGGGGGGGGGGGFGGGGGGGGGGGGGGGGGGGGDGGEGGGGGGGGGGFGFFCEGGEGGGGGGGGGGGCFFGFGGECGFGGGGGGFGFGGGGGGF:GFFFFFCCGGGFFFF
@M00200:205:000000000-AKKM3:1:1101:3354:9461 1:N:0:1
ACTGGGTGTAAAGCGTGTGTAGGCGGACCGTTAAGTGCCCGCGTGAAATCCCCCGGCTCAACCGGGGAACGGCCGGGCATACTGGCGGTCTTGAGCGATCCAGGGGTCATCGGAAAAAACGGTGGAGCGGTGAAATGCGTAGATATCGTTTGGAACGCCGAAGGCGCAAGCAGACGACTGGGATTGTGCCGACGCTGAGACACGAAAGCAAGGGGAGCAAACGGGCATAGATACCCGCGTA
+
FGFFGFCCCCCFGGGCEFGE@FFGGDGEGFBC:DFGFFGFEGFGGCDG9EEGFFGGGEFGGGGEGGGDFCCGGGGEGGGFGGGGGFGG:C:<FFFGGGDDFGGFGG@FDEGFDFE+@FEFGG*>FEGFGGGGGFG<FFB=<FEGF9FECFFFEC@GF7FGGGGCEE*88CFCCGCEGCCE5ECC8CCFFF:?:CG=C>=AF4EEE57D*0+2;E;)7>FFGGCG())(0=>*<,+20<37)
@M00200:205:000000000-AKKM3:1:1101:3398:9464 1:N:0:1
ATTGGGTTTAAAGCGCGTGTAGGCGGTTCAGTAAGTCTGCTGTGAAAGTCCAGGGCTCAACCCTGGGATGCCGGTGGATACTGCTGGACTAGAGTGCGGAAGAGGCGAGTGGAATTCCCGGTGTAGCGGTGAAATGCGCAGATATCGGGAGGAACACCAATTGCGAAGGCAGCTCGCTGGGACGTTACTGACGCTGAGACGCGAAAGCGTGGGGAGCAAACAGGATTAGATACCCGTGTA
+
GGGGGGGGGGGGGGGGGFGGGGGGGGGGGGGGGGGFEGGGGGGGGGGGGGGGGGGGGGFGFGGGGGGGGGGGGGGGGGGGGGGGGGGGGGGGGGGGGGGGGGGGGGGGGFGGGGGGGGGGGGEFGGDEEFGGGFGGGGGGGGGGGGGGGGGGGGGGGGGGGGGGGGGGGGGEEGGGEGGGGGGE>F>CDCCGGGGECFFDGDEGGGDGGCGGEE>D@FGGGGFG0<:?F=2C9,A>:556
@M00200:205:000000000-AKKM3:1:1101:14337:9474 1:N:0:1
ACTGGGCATAAAGTGCGCGTAGGCGGCTCGCTAAGTCGGGTGTGAAAACTCTGGGCTCAACCCAGAGCCTGCACTCGAAACTGACGAGCTAGAGTTCTGGAGGGGAAAGCGGAATTCCTGGTGTAGCAGTGAAATGCGTAGATATCCGGAGGAACACCGGTGGCGAAGGCGGCTTCCTGGACCGACACTGACGCTGAGGCGCGAAAGCTAGGGGAGCAAACGGGATTAGATACCCTTGTA
+
GGGGGGGGGGGGGGGGGGGGGGGGGGGGGGGGGGGGGGGGGGGGGGGGGGGGGGGGGGGGGGGGGGGGGGGGGGGGGGGGGGGGGGGGGGGGGGGGGGGGGGGGGGGGGGGGGGGGGGGGGGGGGGGGGGGGGGGGGGGGGGGGGGGGGGGGGGGGGGGGGGGGGGGGGGGGGGGFGGGGGGGGGGGGGGGGGGGGGGGGGDEGDGGGGGGGGGFGFGGGGGGGFGGFFF2FGGGGF?FE
@M00200:205:000000000-AKKM3:1:1101:19461:9479 1:N:0:1
ACTGGGTGTAAAGGGCGTGTAGGCGGGAGCGTGAGTCGGTCGTGAAAGCCTTCGGCTCAACCGAAGAAGGGCGGCCGATACTGCGTTCCTTGAGGGGTGGAGAGGAGACTGGAATTCCCGGTGTAGCGGTGAAATGTGTAGATATCGGGAGGAACACCGGTGGCGAAGGCGGGTCTCTGGCCACACCCTGACGCTGAGGCGCGAAAGCGTGGGGAGCAAACGGGATTAGATACCCTCGTA
+
GGGGGGGGGGGGGGGGGGGGGGGGGGGGGGGGGGGGGGGGGGGGGGGGGGGGGGGGGGGGGGGGGGGGGGGGGGGGGGGGGGGGGGGGGGGGGGGGGGGGGGGGGGGGGGGGGGGGGGGGGGGGGGGGGGGCFGGGGFGGGGGGGGGGGGGGGGGGGGGGGGGGGGDGGGGGGGGGGGGGGGGGGGEGGGGGGDGGDGCFEDGGGGGGD*AEGGFG@FG65CCCBGFFFFFGGGGGFFFE
@M00200:205:000000000-AKKM3:1:1101:25630:9495 1:N:0:1
ACTGGGTGTAAAGGGCGCGTAGGCGGCCATCTAAGTCAGACGTGAAATCCCCCGGCTTAACCTGGGAACTGCGTCTGATACTGGACGGCTCGAGTTTGGGAGAGGGATGTGGAATTCCAGGTGTAGCGGTGAAATGCGTAGATATCTGGAGCAACACCGGTGGCGAAGGCGGCATCCTGGACCAACACTGACGCTGAGGCGCGAAAGCTAGGGGAGCAAACGGGATTAGATACCCGAGTA
+
GGGGGGGGGGGGGGGGGGGGGGGGGGGGGGGGGGGGGGGGGGGGGGGGGGGGGGGGGGGGGGGGGGGGGGGGGGGGGGGGGGGGGGGGGGGGFGGGGGGGGEGGGGGGGGGGGGGGGGGGGGGGGGGGGGGGGGGGGGGGGGGGGGGGGGGFGGGGGGGGGGGGGGGGGGGGGGGGFGGGGGGGGGGGGGGGGDGGGGGGGGGGGGC*<CFGGGBDEFGGGDDD:CCBFF<CGFDGF:>=
@M00200:205:000000000-AKKM3:1:1101:10162:9509 1:N:0:1
ATTGGGTGTAAAGCGTGAGTAGGTGGCTCGCTAAGTCGGTTGTGAAATCCCTGGGCTCAACCTGGGAATTGCAGTCGATACTGACGAGCTCGAGTTCGGTAGAGGGTGACGGAATTCCCGGTGTAGCGGTGAAATGCGTAGATATCGGGAGGAACATCGATGGCGAAGGCAATCACCTGGGCCTGAACTGACACTGAGACACGAAAGCGTGGGTAGCAAACAGGATTAGATACCCCAGTA
+
GGGGGGGGGGGGGGGGGGGGGGGGGGGGGGGGGGGGGGGGGDGGGGGGGGGGGGGGGGGGGGGGGGGGGGGGGGGGGGGGGGGGGGGGGGGGGGGGGGGGGGGGGGGGGGGGGEGGGGGGGGGGGGGGGGGGGFGGGGGGGGGGGGGGGGGGGGGGGGGGGGGGGGGG:CGFGGGGDFFGFFFGFGGGDFGGGGGGGGGGGDE8ECGFCGGGEGFDFGGGFGFG0<GFFFACGCFFF3/C
@M00200:205:000000000-AKKM3:1:1101:10694:9531 1:N:0:1
ACTGGGCGTAAAGGGAGCGTAGGCGGATAGTTTAGTCAGAGGTGAAAGCCCAGGGCTCAACCTTGGAATTGCCTTTGATACTGGCTATCTTGAGTATGGAAGAGGTATGTGGAACTCCGAGTGTAGAGGTGAAATTCGTAGATATTCGGAAGAACACCAGTGGCGAAGGCGACATACTGGTCCATTACTGACGCTGAGGCTCGAAAGCGTGGGGAGCAAACAGGATTAGATACCCGGGT
+
GGGGGGGGGGGGGGGGGGGGGGGGGGGGGGGGGGGGGGGGGGGGGGGGGGGGGGGGGGGGGGGGGGGGGGGGGGGGGGGGGGGGGGGGGGGGGGGGGGGGGGGGGGGGGGGGGGGGGGGGGGGGGGGGGGGEGGGGGGGGGGGGGGGGGGGGGGGGGGGGGGGGGGGGGGGGGGGGGGGGGGGGGGGGGGGGGGCCGFFCFCEGGGDDGGGEGGFGF*8CGGG4;GF@FA<GFCCDD:B
@M00200:205:000000000-AKKM3:1:1101:26872:9537 1:N:0:1
ACTGGGTGTAAAGCGCACGTAGGCCGTTCACTAAGTCCGATGTGAAATCCCCCGGCTCAACCGGGGAACTGCATCGGATACTGGTGAACTCGAGAGTTGTAGGGGTGGACGGAACTCCAGGTGGAGCGGTGAAATGCGTAGATATCTGGAGGAACACCGGAGGCGAAAGCGGTCCACTGGGCAACTTCTGACGCTGAGGTGCGAAAGCTAGGGTAGCAAACGGGATTAGATACCCCCGTA
+
GGGGGGGGGGGGGGGGGGGGGGGGGCEEGGGGGGGGGGGGGGGGGGGGGGGGGGGGGGGGCGGGGGCGGGFGGGGGGGGGGGGGGGGGGGGGEEGFGGGGGGGGDFG>FGGGGGGGGGGGGGFGGGGGGGGGGFFGGGGGGGGGGGGGGGGGGGGGGGGGGEGEGGEEGGGDEEGGGGGFFGGCFFGGGDE?C=D5CFF?*9CDEGC<GFGG5;?D40<<9DDD:GD>4=6:<C?<BEFG
@M00200:205:000000000-AKKM3:1:1101:25958:9541 1:N:0:1
ACTGGGTTTAAAGGGCGCGTAGGCGGCTTCTCACGCGTGCGGTGAAAGCTCGGGGCTTAACTCCGAGTCTGCCGTGCGAACGGGGAGGCTTGAGTCTGGTAGAGGTCGATGGAATTCCGGGTGTAGCGGTGGAATGCGTAGAGATCCGGAAGAACACCGGTGGCGAAGGCGGTCGACTGGGCCAGTACTGACGCTGAGGCGCGACAGCGTGGGGAGCAAACAGGATTAGATACCCCAGTA
+
GGGGGGGGGGGGGGGGGGGGGGGGGGGGGGGGGGGGGGGGGGGGGGGGGGGGGGGGGGGGGGGGGGGGGGGGGGGGGGGGGGGGGGGGGGGGGGGGGGGGGGGGGGGGDGGGGGGGGGGGGGGGGGGGGGGGGGGGGGGGGGGGGGGGGGGGGGGGGGGGGGGGGGDGGGGGGGGGEDGGGGGGGGDFGGGGGGGGGGGGGGG5C=CGGEEGGGFGFGGGGGGG:GGBFFBCFGGGBEFG
@M00200:205:000000000-AKKM3:1:1101:24177:9577 1:N:0:1
ACTGGGTGTAAAGGGCGCGTAGGTGGCGGCATAAGGCCGTGGTGAAAGTCCGGGGCTCAACTCCGGATCGGCCATGGCGACTGTGTCGCTGGGGCACCGTAGAGGCAGATGGAATTCCGGGTGTAGCGGTGGAATGCGTAGAGATCCGGAAGAACACCAGTGGCGAAGGCGGTCTGCTGGGCGGTGAGTCCGTGAGGACTCAATAGCCGACACTGAGGCGCGACAGCGTGGGGAGCAAACAGG
+
GGGGGGGGGGGGGGGGGGGGGGGGGGGGGGGGGGGGGGGGGGGGGGGGGGGGGGGGGGGGGGGGGGGGGGGGGGGGGGGGGGGGGGGGGGGGGGGGGGGGGGGGGGGGGGGGGGGGGGGGGGGGGGGGGGGGCFGGGGGGGGGGGGGGGGGGGGGGGGGGGGGGGGGGGGGGGGGGGGGGGGGEGGGGGGGGGGGGGGGGFGGGGGGGGGGGGGFG6CFGGGGGFGG>BFFGG*:17497D:8
@M00200:205:000000000-AKKM3:1:1101:14663:9586 1:N:0:1
ATTGGGCGTAAAGGGCGCGTAGGCGGCCACCGCAAGTCGACTGTGAAATCTCCGGGCTTAACTCGGAAAGGTCAGCCGATACTGCGGGGCTAGAGTGCAGAAGGGGCAACTGGAATTCTCGGTGTAGCGGTGAAATGCGTAGATATCGAGAGGAACACCTGCGGCGAAGGCGGGTTGCTGGGCTGACACTGACGCTGAGGCGCGAAAGCTAGGGGAGCGAACGGGATTAGATACCCCAGTA
+
GGGGGGGGGGGGGGGGGGGGGGGGGGGGGGGGGGGGGGGGGGGGGGGGGGGGGGGGGGGGGGGGGGGGGGGGGGGGGGGGGGGGGGGGGGGGGGGGGGGGGGGGGGGGGGGGGGGGGGGGGGGGGGGGGGGGGGGGGGGGGGGGGGGGGGGGGGGGGGGGGGGGGGGGGGGGGGGGGGGGGGGGGCCC?FGGGGGGGGGGGDDGGEGGGGGGGGFDFGGGGGCDFG32@F27@E8F3>>F7
@M00200:205:000000000-AKKM3:1:1101:13312:9601 1:N:0:1
ATTGGGTTTAAAGGGCGCGTAGGCGGCTTTGTAAGTCGGGGGTGAAAGCCTGTGGCTCAACCACAGAATTGCCTTCGATACTGCATGGCTTGAGACCGGAAGAGGTTAGTGGAACTGCGAGTGTAGAGGTGAAATTCGTAGATATTCGCAAGAACACCAGTGGCGAAGGCGGCTGACTGGTCCGGTTCTGACGCTGAGGCGCGAAAGCGTGGGGAGCAAACAGGATTAGATACCCCAGTA
+
GGGGGGGGGGGGGGGGGGGGGGGGGGGGGGGGGGGGGGGGGGGGGGGGGGGGGGGGGGGGGGGGGGGGFGFGGGGGGGGFGGGGGGGGGGGGGGGGGGDGGGGGGGGGGGGFGGGGGGGGGGGFGGGGGGGGGGGGGGGGGGGGGGGGGGGGGGGGGGGGGGFGGDGGGGGGGGDGGGGGGFGGGGGDGGGGGC<EDGGGGGGGGGGGGDEGGGDGFGGGF<6C?G72@BAGGGFCDEFG
@M00200:205:000000000-AKKM3:1:1101:13780:9610 1:N:0:1
ATTGGGTTTAAAGTGTGCGCAGGTGGCTGAGCAAGTCGAGTGTGAAATCCCCGGGCTTAACTTGGGAATTGCGCTCGAAACTACTTGGCTAGAGTGTGGCAGAGGAAGGTGGAATTCCACGTGTAGCGGTGAAATGCGTAGAGATGTGGAGGAACACCGATGGCGAAGGCAGCCTTCTGGGCCAACACTGACGCTCATGCACGAAAGCGTGGGGAGCAAACAGGATTAGATACCCGCGTA
+
GGGGGGGGGGGGGGGGGGGGGGGGGGGGGGGGGGGGGGGGGGGGGGGGGGGGGGGGGGGGGGGGGGGGGGGGGGGGGGGGGGGGGGGGGGGGGGGGGGGGGGGGGGGGGGGGGGGGGGGGGGGGGGFGGGGGGGGGGGGGGGGGGGGGGGGGGGGGGGGGDGDGGGGGGGGGGGGGFGGGGGFGGGFDGGGGGGGGGGGGGFGGEGGGGGGGGEFGFGGGGGFFFGGBFFFGGGGD>BEG
@M00200:205:000000000-AKKM3:1:1101:14033:9610 1:N:0:1
ACTGGGTGTAAAGGGCGCGTAGGCGGCCATCTAAGTCAGACGTGAAATCCCCCGGCTTAACCTGGGAACTGCGTCTGATACTGGACGGCTTGAGTATGGGAGAGGGATGTAGAATTCCAGGTGTAGCGGTGAAATGCGTAGATATCTGGAGGAATACCGGTGGCGAAGGCGGCATCCTGGACCATTACTGACGCTGAGGCGCGAAAGCTAGGGGAGCAAACGGGATTAGATACCCTAGTA
+
GGGGGGGGGGGGGGGGGGGGGGGGGGGGGGGGGGGGGGGGGGGGGGGGGGGGGGGGGGGGGGGGGGGGGGGGGGGGGGGGGGGGGGGGGGGGGGGGGGGGGGGGGGGGGGGGGGGGGGGGGGGGGGGGGGGGGGGGGGGGGGGGGGFGGGGGGFGCFCGGGGGGGGEEFCEGGGGGFGGGGGGGGGGFF>??CGDGGFFGGGGGGGGF7<CFG87DDGGF4CC<1>44??FC7CFF5>=9
@M00200:205:000000000-AKKM3:1:1101:25864:9618 1:N:0:1
ATTGGGCATAAAGGGCGCGTAGGCGGCCTTCTAAGTCGAACGTGAAATCCCCGGGCTCAACCCGGGAACTGCGTCCGAGACTGGAAGGCTCGAATCCGGGAGAGGGATGTGGAATTCCAGGTGTAGCGGTGAAATGCGTAGATATCTGGAGGAACATCGGTGGCGAAGGCGGCATCCTGGACCGGTATTGACGCTGAGGCGCGAAAGCCAGGGGAGCAAACGGGATTAGATACCCTTGTA
+
GGGGGGGGGGGGGGGGGGGGGGGGGGGGGGGGGGGGGGGGGGGGGGGGGGGGGGGGGGGGGGGGGGGGGGGGGGGGGGGGGGGGGGGGGGGGGGGGGGGGGGGGGGGGGGGGGGGGGGGGGGGGGGGGEGGGGGFFGGGDGGGGGGFGGGGGGGGGGGGGGGGGGG@FGGGGGGGGGGGGGGGDGEEFFCEEEE*>EGGGGGGGDGGGGGGGGG:D3*8CCGGG:DFBF4):FFGG?@FG
@M00200:205:000000000-AKKM3:1:1101:4091:9618 1:N:0:1
ATTGGGTTTAAAGGGCGCGTAGGCGGTCGCCTAAGTCGGACGTGAAATCCCTCGGCTCAACCGGGGAACTGCGTCTGATACTGGATGGCTTGAATCCGGAAGAGGGATGCGGAATTCCAGGTGTAGCGGTGAAATGCGTAGATATCTGGAGGAACACCGGTGGCCAAGGCGGCATCCTGGGTCGGTATTGACGCTGAGGACCGAAAGCCAGGGGCGCAACCGGGCTTAGTTACCCCCGTACGAT
+
GGGGGGGCFGDGGAFGGGGEGGGGGGFGGEB:,FCE9@FGGGFEGGGG<FFEEGGE,,:CCF=>@CF@FF,5?CF:BA,CBFGG,:?@E?FEAFFEF:F7==B,DE@8@<+F@FDF=FADFCBD:=9:F@+38@C,7<63**,322,@C?F**DF,,>F7C:F,,,=:@:1CE>CC62,?ECCEGG580:7<EC*1/;*<*1/8*:>CF6@C88)9575/*78)(17)*1)*00<7>D)2/3-(
@M00200:205:000000000-AKKM3:1:1101:22567:9621 1:N:0:1
TTGGGTATCAAGAGCGCGTAGGCAGTCTGATAAGTCAGGTGTGAAATCCCCCGGCTCAACCGGGGAACTGCACCTGATACTGTTGGGCTTGAGTGCAGGAGGGGAGAGCGGAATTCCTGGTGGAGCGGTGAAATGCGTAGATATCAGGAGGAACGCCGGCGGCGAAAGCGGCTCTCTGGCCTGTTACTGACGCTGAGGCGCGAAAGCTAGGGGAGCAAACGGGATTAGATACCCTGGTA
+
GGGGGGGGCFGGGGGGGGGGGGGGGGGGGGGGGGGGGGGGGGGGFFGGGGGGGGGGGGGGGGGGGGGGGGGGGGGGGGGGGGGGGGGGGGGGGGGGGGGGGGGGGGGGGGGGGGGGGFGGGGGGGGGGGGGGGGGGGGGGGGGGGGGGGGGGGGGGGGGGGGGGGGGDGGGGGGGGGGGGGGGGGFFGGFGGGCDGGGGGGGGGGGGGGGGGGGDD@EFGDGEGFFGFFFFF:AFDFF?
@M00200:205:000000000-AKKM3:1:1101:8093:9626 1:N:0:1
ATTGGGTATAAAGGGCTCGTAGGCGGCCAACTAAGTCACACGTGAAATCCCCAGGCTTAACCTGGGAACTGCGTGTGATACTGGATGGCTTGAATTCGGGAGAGGGATGCAGAATTCCAGGTGTAGCGGTGAAATGCGTAGATATCTGGAGGAATACCGGTGGCGAAGGCGGCATCCTGGACCGACATTGACGCTGAGGAGCGAAAGCTAGGGGAGCAAACGGGATTAGATACCCCAGTA
+
GGGGGGGGGGGGGGGGGGGGGGGGGGGGGGGGGGGGGGGGGGGGGGGGGGGGGGGGGGGGGGGGGGGGGGGGGGGGGGGGGGGGGGGGGGGGGGGGGGGGGGGGGGGGGGGGGGGGGGGGGGGGGGGGGGGGGGGGGGGGGGGGGGGGGGGGGGGGGGGGGGGGCGGGGGGGGGGGGGGGGGGGGGGGGGGGGGGGGGGGGGDEGGGGFGGGFCEDEGCFGGEDFGGFFFFGGGGGFEFG
@M00200:205:000000000-AKKM3:1:1101:12832:9642 1:N:0:1
ATTGGGTGTAAAGGGCGCGCAGGCGGCTTGGCAAGTCGAGTGTGAAATCCCTTGGCTTAACTGAGGAATGGCGCTCGAAACTACCTCGCTAGAGGGCGGGAGAGGGAAGTGGAACTCTCGGTGTAGGGGTGAAATCTGTAGATATCGAGAGGAACACCGGTGGCGAAGGCGGCTTCCTGGCCCGTACCTGACGCTGAGGCGCGAAAGCGTGGGGAGCAAACAGGATTAGTTACCCCCGTA
+
GAGFGGGGGGGGGGGGGGGGGGGGGGGGGGGGGGGGGGGGGGGGGGGGGGGGCFGGGGGGGGGGGGGFCFGGGGGGGGGGGGGGGFGGEF=FGGGGGGGGGGDGGGGGGGGGGGGGGGFGGGGGGGGGGGGFGGGGGGGGGFFGGGGGGGCGGGGDCFGGEGGGEDCCFGDGGGGFGGGGFGEEGCEGGGGGED5=CCDF=CECGEGF8*A5CEEDB*;+19CC19*)**.2<CFF3>>=
@M00200:205:000000000-AKKM3:1:1101:22052:9670 1:N:0:1
ACTGGGCGTAAAGGGCGCGTAGGTGGCGACATAAGGCTGTGGTGAAAGTCTGGGGCTCAACTCCAGATCGGCCGTGGCAACTGTGTTGCTTGGGCACCGTAGAGGCAGATGGAATTCCGGGTGTAGCGGTGGAATGCGTAGAGATCCGGAAGAACACCAGTGGCGAAGGCGGTCTGCTGGGCGGTGAGTCCGCAAGGACTCAATAGCCGACACTGAGGCGCGACAGCGTGGGGAGCAAACAGG
+
GGGGGGGGGGGGGGGGGGGGGGGGGGGGGGGGGGGGGGGGGGGGGGGGGGGGGGGGGGGGGGGGGGGGGGGGGGGGGGGGGGGGGGGGGGGGGGGGGGGGGGGGGGGGGGGGGGGGGGGGGGGGGGGGGGGGGGGGGGGGGGGGGGGGGGGGGGGGGGGGGGGGGGGGGGGGGGGGGGGGGGGGGGGGDGGGGGGGGGCFFGGGGGGGGGGDGGFFFGFGGGGGFGFBEFBGE8EGFFFGGFF
@M00200:205:000000000-AKKM3:1:1101:27494:9677 1:N:0:1
ACTGGGCATAAAGCGCGTGTAGGCGGGCGGCCGCGTCGTGTGCTGAAAGGCCCCGGCTCAACCGGGGCTCGGGCCGCGAAACGGGTCGCCTGGAGGGGCGTAGGGGGAGCTGGAACTCACGGTGGAGCGGTGAAATGCGTTGAGATCGTGAGGAACGCCCGCGGCGAAAGCGAGCTCCTGGACGCCTGCTGACGCTGAGACGCGAAAGCCAGGGGAGCGAACGGGATTAGATACCCTAGTA
+
GGGGGGGGGGGGGGGGGEGGGGGGGGGGGGGGGGGGGGGGGGGGGGGGGGGGGGGGGEGGGGGGGGGGGGGGGGGGGGGGGGGGGBFGGGGGGGGGGGCFFGGGGGGGGGGGGGGGCGFGGGGGGGGGGGEEGGGGGGGGDGCGFGGGGGGGFGGGGGCGEGGGGGGGEEGGGEGEG?CCFGGGGGGGG47CCGGDEGGFGCCEGGGGGFEGGD@C:5CE37EGFC3<?@9CFFCFF?><*
@M00200:205:000000000-AKKM3:1:1101:19290:9680 1:N:0:1
ATTGGGCATAAAGGGCTCGTAGGCGGCCAACTAAGTCACACGTGAAATCCCCAGGCTTAACCTGGGAACTGCGTGTGATACTGGATGGCTTGAATTCGGGAGAGGGATGCAGAATTCCAGGTGTAGCGGTGAAATGCGTAGATATCGTGAGGAATACCAGAGGCGAAGGCGGCTACCTGGACAATTGCTGACGCTCAGGCACGAAAGCGTGGGGAGCAAACAGGATTAGATACCCTCGTA
+
GGGGGGGGGGGGGGGGGGGGGGGGGGGGGGGGGGGGGGGGGGGGGGGGGGGGGGGGGGGGGGGGGGGGGGGGGGGGGGGGGGGGGGGGGGGGEGGGGGGGGGGGGGGGGGGGGGGGGGGGGGGGGGGGGGGGGGGGGGGGEGGGGGGGGGGGGGGFGGGGGGGGGGGGGGGGGGGGGGGGGGG>EFGGGGGGGGGGGGGGGGGCGGDFEGGGGG>CBCFGGGGF<FGF??ACG8EDF>FD
@M00200:205:000000000-AKKM3:1:1101:20520:9684 1:N:0:1
ATTGGGTGTAAAGGGCGCGTAGGCGGCTTGGTAAGTCAGATGTGAAAGCCCAGGGCTCAACCTTGGAAGTGCATCTGAAACTACTGAGCTAGAGTCTCGGAGAGGGTGGTGGAATTCCCAGTGTAGAGGTGAAATTCGTAGATATTGGGAGGAACACCGGTGGCGAAGGCGACCGCCTGGACGAAGACTGACGCTGAGGCGCGAGAGCGTGGGGAGCAAACAGGATTAGATACCCGGGTA
+
GGGGGGGGGGGGGGGGGGGGGGGGGGGGGGGGGGGGGGGGGGGGGGGGFGGGGGGGGGGGGGGGGGGGGGGGGGGGGGGGGGGGGGGGGGGGGGGGGGGGGGGGGGGGGEGGFGGGGGGGGGGGGDCGGGGGGGGGGGGGGEFGGGGGGGGGGGGGGGGGGGGGGEGGGGGGGGGGGGCFFGGGGGGGGGGGGGGGEGGGGGGGGEGGGGDEGGFC)7CCFGGG:DF<F*)2<<ECEEBE
@M00200:205:000000000-AKKM3:1:1101:29110:9706 1:N:0:1
ATTGGGTTTAAAGGGCGCGTAGGCGGCCACCGCAAGTCGACTGTGAAATCTCCGGGCTTAACCCGGAAAGGTCAGCCGATACTGCGGGGCTAGAGTGCAGAAGGGGCAACTGGAATTCTCGGTGTAGCGGTGAAATGCGTAGATATCATTAATAACACCCGTGGCTAAGGCGGTTCTCTAGTACGGTACTGACGCTGAGACGCGAAAGCGTGGGGAGCGAACAGGATTAGATACCCCGGTA
+
GGGGGGGGGGGDGGGGGGGGGGGGGGGGGGGGGGCFFFGGGGGGGFGFGGEGGDFGGGGDGGGGGGGEGGGGGGGGGGDGGGGGGGG>FGGGGGGGGGGGDFGFGGGGGGGGGGGGGGGGGGGGGFFGGGGGGFGGGGGG>F>FDFGCFA;<@AFGGGG>FFEGGGFGGGGDGGGGGGGGGGGGGGGGGFGGGGGGGGGEFDGGGGDGGGGDGEF::EG5)9EFBGG2?F5DFGF<F>7>)
@M00200:205:000000000-AKKM3:1:1101:25857:9738 1:N:0:1
ACTGGGTGTAAAGCGCACGTAGGCGGTCCTTTAAGTCGGGTGTGAAAGCCCTCGGCTCAACCGAGGAAGTGCATTCGAAACTGGGGGACTTGAATACTGGAGAGGATGGCGGAATTCCCGGTGTAGAGGTGAAATTCGTAGATATCGGGAGGAACACCAGCGGCGAAGGCGGCCATCTGGACAGATATTGACGCTGAGGTGCGAAAGCGTGGGGAGCAAACAGGATTAGATACCCAAGTAAGA
+
GGGGGGGGGGGGGGGGGGGGGGGGGGGGGGGGGGGGGGGGGGGGGGGGGGGGGGGGGGGGGFGGGGGGGGGGGGGGGGGGGGGGGGGGGGGGGGCFGFGGGGGG7B<FGGGGGGGGGGFGGFGEGGDDGGFGFGGGFGGGGGFGGGEEDGGDGGGGEGDGGDE:EGGGGDCEEEEGG7@GGGGGGG?9CFF7?=CG=88<=C5CEGDGCEEE>*7)):@C45;>1*:7F?):CCC6))@7CAA
@M00200:205:000000000-AKKM3:1:1101:27579:9742 1:N:0:1
ATTGGGTTTAAAGGGCGCGTAGGCGGCAATTTAAGTCATCTGTGAAATCTCCGGGCTTAACTCGGAACGGTCAGATGATACTACTTTGCTAGAGTGCAGAAGGGGCAATCGGAATTCTTGGTGTAGCGGTGAAATGCGTAGATATCAAGAGGAACACCTGAGGTGAAGACGGGTTGCTGGGCTGACACTGACGCTGAGGCGCGAAAGCCAGGGGAGCAAACGGGATCAGATACCCGGGTA
+
CFGGGGCEGF9FGGG7FCGFDFDGGGGGCFFA@FFFGG9FFFGFAFFFE<69FEEEGGGGGFAFDGGGEGGGGGFFGGGGFFFGGGGGFAAFGFG9EFFGGGCEGCCDFGGGEFFGGCGGFGGGGGFGGGGGGG,C9B@EGGFCGGG9DDFGGGFGCE7FEGGGFGCCGGGGG>CCGGF@8DC>FGC??FFGGC*:?GCCCCEGE=DFC6FCCC>D>GG8DCE<?G*4**)*3<8C@3)>
@M00200:205:000000000-AKKM3:1:1101:8926:9757 1:N:0:1
ATTGGGTTTAAAGAGCTCGTAGGCGGCTGCTCAAGTCGAATGTGAAAACTCGAGGCTCAACCTCGAGCCTGCATTCGATACTGGGCGGCTAGAGTCTGGTAGGGGGATCTGGAATTCCTGGTGTAGCGGTGGAATGCGCAGATATCAGGAGGAACACCGGTGGCGAAGGCGGGATCCTGGGCCAGTACTGACGCTGAGGAGCGAAAGCGTGGGGAGCAAACAGGATTAGATACCCTTGTA
+
GGGGGGGGGGGGGGGGGGGGGGGGGGGGGGGGGGGGGGGGGGGGGGGGGGGGGGGGGGGGGGGGGGGGGGGGGGGGGGGGGGGGGGGGGGGGGGGGGGGGGGGGGGGGGGGGGGGGGGGGGGGGGGGGGGGGGGGGGGGGGGGGGGGGGGGGDGGGGGGGGGGGGGGGGGGGGGGDGGGGGGGGGGFGGGGGGGDEGGGGGGGGEGDGGGGGGGDGFGGFGFFGFGG2FF<GGCGGFFFD
@M00200:205:000000000-AKKM3:1:1101:20087:9764 1:N:0:1
ACTGGGTGTAAAGGGTCCGTAGGCGGTCCGGAAAGTCGGGTGTGAAATCCTACAGCTTAACTGTAGAACTGCACTCGAAACTCCCGGACTTGAGTGTGAGAGGGGTAAAGGGAATTCCCGGTGTAAGGGTGAAATCTGCAGAGATCGGGAGGAACACCAGTCGCGAAGGCGCTTTACTGGCTCACTACTGACGCTCAGGGACGAAAGCTAGGGGAGCAAACGGGATTAGATACCCCAGTAAGA
+
GGGGGGGGFGGGGGGGGGGGGGGGGGGGGGGGGGGGGGGGGGGGGGGGGGGGGGGGGGGGGGGGGGGGGGGGGGGGGGGGGGGGGGGGGGGGGGGGGGGGGGGGGGGFGGGFGGGGGGGGGGGGGGGGGGGFGGGGFFGGGGGGGGGGGGGGGGGGGGGGGGGGGGGGGGGGGGGGGGGGGGGGGGGGGGGGGGGGGGGGFFGGGGGFGGGGGEEGDGGG4C8D?GGFFFFGGCGGB@F?F<A
@M00200:205:000000000-AKKM3:1:1101:11236:9764 1:N:0:1
ATTGGGCATAAAGGGCTCGTAGGCGGCCAACTAAGTCCGACGTGAAATCCCCAGGCTCAACCTGGGAACTGCGTCGGATACTGGATGGCTTGAATTCGGGAGAGGGATGCAGAATTCCAGGTGTAGCGGTGAAATGCGTAGATATCTGGAGGAATACCGGTGGCGAAGGCGGCATCCTGGACCGACATTGACGCTGAGGAGCGAAAGCTAGGGGAGCAAACGGGATTAGATACCCTAGTA
+
GGGGGGGGGGGGGGGDGGGGGGGGGGGGGGGGGGGGGGGGGGGGGGGGGGGGGGGGGGGGGGGGGGGGGGGGGGGGGGGGGGGGGGGGGGGGGGGGGGGGGGGGGGGGGGGGGGGGGGGGGGGGGGGGGGGGGGGGGGGGGGGGGGGGGFGGGGGGGGGGGGGGGGGGGGGGGG@FFGGGGGGGGGGGGGGGGGGGGGGFEG=EGGGF9CFGGGDGFGGGFDEG:DC?FF>FG6F4FFFG
@M00200:205:000000000-AKKM3:1:1101:22908:9775 1:N:0:1
ATTGGGTTTAAAGGGCGCGTAGGCGGTCTTTTAAGTTCCGTGTGAAATCCCTCGGCTCAACTGGGGAACGGCACGGGAAACTGGAAGGCTTGAGTTCGGGAGAGGGAAGCGGAATTCCGGGTGTAGCGGTGAAATGCGTAGATATCCGGAGGAACACCGGTGGCGAAGGCGGCTTCCTGGACCGACACTGACGCTGAGGCGCGAAAGCTAGGGGAGCAAACGGGATTAGATACCCCAGTA
+
GGGGGGGGGGGGGGGGGGGGGGGGGGGGGGGGGGGGGGGGGGGGGGGGGGGGGGGGGGGGGGGGGGGGGGGGGGGGGGGGGGGGGGGGGGGGGGGGGGGGGGGGGGGGGGGGGGGGGGGGGGGGGGGGGGGGGGGGGGGGGGGGGGGGGGGGGGGGGGGGGGGGGGGGGGGGGGGGGGGGGGGGGGGGGGGGGGGGGGGGGGGGGGGGGCCEFCEGFGGGGGEDBDGFFFAFG<:DFFFG
@M00200:205:000000000-AKKM3:1:1101:8041:9797 1:N:0:1
ACTGGGTGTAAAGCGCACGTAGGTGGTCTGCTAAGTCGTGTGTGAAATGCCCCGGCTCAACCGGGGAATGGCGCACGATACTGGCAGGCTCGAGGTCGGGAGGGGTGAGTGGAACTCCTGGTGGAGCGGTGAAATGCGTAGATATCAGGAGGAACACCGGTGGCGAAAGCGACTCACTGGCCCGAATCTGACACTGAGGTGCGAAAGCTAGGGTAGCAAACGGGATTAGATACCCGTGTA
+
F8FGGGGGGGGGGGGGEGGGGGGFGGGGGEGGGGGFGGGGGGGGGGGGGGDG@GGGG7FGGGGFGGGGDCFGDF@FGGFG@FFGGGGGGGGGGE>FGGEGGGGGGGGGCFGGGGGGGGGAFGGGCFGDGGGGFGGFGDGDEFFGGF,@A7CGGGGGGGG>FFGEE7EDEGEDDGG7EEGGGGFEGG>8EDGGGGGFG<@F5CECCEDGC<CEGGF5?7<FF/CD?DC?=F9*+<C>@@FF
@M00200:205:000000000-AKKM3:1:1101:25623:9801 1:N:0:1
ACTGGGCGTAAAGGGCGCGTAGGCGGCCTGGTAAGTAGGGGGTGAAATCCTGCGGCTCAACCGCAGGGCTGCCTTCTAAACTGTCAGGCTCGAGCACGGTAGAGGCAGATGGAATTCCCGGTGTAGCGGTGGAATGCGTAGAGATCGGGAAGAACATCAGTGGCGAAGGCGGTCTGCTGGGCCGTTGCTGACGCTGAGGCGCGACAGCGTGGGGAGCAAACAGGATTAGATACCCTTGTA
+
GGGGGGGGGGGGGGGGGGGGGGGGGGGGGGGGGGGGGGGGGGGGGGGGGGGGGGGGGGGGGGGGGGGGGGGGGGGGGGGGGGGGGGGGGGGGGGGGGGGGGGGGGGGGGGGGGGGGGGGGGGGGGGGGGGGGGGGGGGGGGGGGGGGGGGGGGGGGGGGGGGGGGGEGFGGGGGGGGGGGGGGGGGGG?>CFGGGGGEGGGGGGEGGGGEGGGGDGEGGGGGGGFGGFFFBDCFGF??FF
@M00200:205:000000000-AKKM3:1:1101:23992:9805 1:N:0:1
[truncated: 40,633,316 more chars]
