# Supplementary material for: Responses of rhizosphere soil bacteria to 2-year tillage rotation treatments during fallow period in semiarid southeastern Loess Plateau
Source: PeerJ. 2020 May 5;8:e8853. doi: 10.7717/peerj.8853 (PMC7207221; doi:10.7717/peerj.8853)
Supplement: Supplemental Information 4 [file peerj-08-8853-s004.gz › G1L1.R2.fastq]

@M00200:205:000000000-AKKM3:1:1110:12920:12226 2:N:0:1
AGGAGAACACCCATATTTGCCCCCCCACGTTCGCCGCGCTGATGTAATCCCGTCACATCCTCCTGCTGTTGCGCCCTCATACGACCACAAGTGAACAACATGTCACATCCCACCCGCGGCCTCCCTCACCTCTCCACACTTCCCCACCCCCCCCGCACGTCCGCTTGCCCCTCCCTGCCCCTGCGGGTCCCGCGACCGCTCGCATCCCCCCCCACGCACCCGTGTGTCACTCAGTCATATCAC
+
,6-C,,,-;,B+,-,,,,6,=;,+++++8:,;,+8+++++6+6,66C,,,,,:,8,,,,,,,:,,,,,9,,<8448+,,5,,,++7@+,,,4,,,:;<,4,,,,,5,7+,,,:++++8++++3,6+,+,,+=*+5,3,05+353361*39*;***().)2**1))).*0)125:*8+)0*1*12))//))(*0(,5(()(-,4),73/*-).((),)415)))(.-.++2)6.)))))))*..
@M00200:207:000000000-ALC1F:1:1101:24363:9002 2:N:0:5
TACCGGGGTATCTAATCCTGTTTGCTCCCCACGCTTTCGCGTCTCAGCGTCAGTCACTGTCCAGAAGGTCGCCTTCGCCACCGGTGTTCCGCTTGATATCTACGAATTTCACCTCTACACCAAGCATTCCACCTTCCTCTCCAGGACTCTAGCTGCGCAGTTTCGAGTGCACTTCCACGGTTGAGCCGTGGGATTTCACGCCCGACTTGCGCTGCCGCCTACACGCGCTTTACACCCAGTACTGTGT
+
CCCCCGGGEGGGGGGGGGGGGGGGGGGGGGGGGGGGGGGGGGGGGGGGGGGGGGGGGGGGGGGGGGGGGGGGGGGGGGGGGGGGGGGGGGGGGGFGGGDGDFFGGGGGGGGGGGGGGGGDGGGGGGGGGGGGGGCDGFGFGFEFGFCDFFGGGGGGGGGGGDFGFFFCFGFAF5FFFF>DGGEFFGFFFEGF)AABFF6)5==@F>5>EF=@FF>DBBFFD1@@FF1196:2<AF?B:??)))-.66
@M00200:207:000000000-ALC1F:1:1101:13482:21837 2:N:0:5
TACAAGGGTATCTAATCCCGTTTGCTCCCCACGCTTTCGCGCATCAGCGTCAGTACCGGTCCAGTGAGCCGCCTTCGCCACTGGTGTTCCTCCCAATATCTACGCATTTCACCGCTACACTGGGAATTCCACTCACCTCTCCCGGTCTCAAGCGAAGCAGTTTGGACGGCAGTTCCTCGGTTAAGCCGAGGGATTTCACCATCCACTTGCCAAGCCGCCTACGCGCCCTTTACACCCCGTACTGTGT
+
CCCCCGGGGGGGGGGGGGGGGGGGGGGGGGGGGGGGGGGGFGGGGGGGGGGGGGGGGGGGGGGGGGGGGGGGGGGGGGFGGGGGGGGGGGGGGGGGGGGGGCFFGGGGGGGGGGGGGGGGGGGGGGGGGGGGGGGGGGGFGGGGGDDDGFGGFGDDDGFDDDFF>FF65>99FF6AFFF>CD4;AG**9?)85AF=FCFE=<;;34C<A<E@3=FDFB9(/8026967>0>994F@0((-3:<A><A
@M00200:207:000000000-ALC1F:1:1102:19417:20450 2:N:0:5
TACTGGGGTATCTAATCCTGTTTGCTACCCATGCTTTCGAACCTCAGCGTCAGTTACAGACCAGAGAGCCGCTTTCGCCACTGGTGTTCTTCCATATATCTACGCATTTCACCGCTACACATGGAGTTCCACTCTCCTCTTCTGCACTCAAGTCTTCCAGTTTCCAATGCATGACTTCGGTTAAGCCGAAGGCTTTCACATCAGACTTAAAAAACCGCCTGCGTTCCCTTTACACCAAGTACTGTGT
+
<CCCCGGGGGGGGDFGGGGGGGGFGGGFGGGGGGGGGGGGFGGGGGGGGGGGGFGFGGGGGGGGGGGGGGGEGEFGGGEGGCEGFFGGGGGFGGGGGG=9,@FGGGEGGACEGGGGGGGGGFGGFGGGEFGGGGGGGGGGGGGFAFFGGGGFFEGGGGGGGGFGGGDFFFFFGFCCFFG6CD67+6595=CDFFFFFF?CA86@EFFCAC8ACA>9>>-:>=@A@>=E4*5:C<A;(7948CCC))1
@M00200:207:000000000-ALC1F:1:1103:14838:4558 2:N:0:5
TACGGGGGTATCTAATCCTGTTTGCTCCCCATGCTTTCGTACCTCAGTGTCAGTATTAGGCCAGATGGCTGCCTTCGCCATCGGTATTCCTCCAGATCTCTACGCATTTCACCGCTACACCTGGAATTCTACCATCCTCTCCCATACTCTAGCCAACCAGTATCGAATGCAATTCCTAAGTTAAGCTCAGGGATTTCACATTTGACTTAATTGGCCACCTACGCACGCTTTAAACCCAATACTGTGT
+
CCCCCGGGGGGGGGGGGGGGGGGGGGGGGGGFGGGGGGGGGGGGGGGGGGGGGGGGGGGFGGGGGGGGGGGGGGGGGGGGGGGGGGGGGGGGGGFAFGCGGGGGGCG@GGGGGGGGGGGGFEGGGGGFGGGGGGDFGGGGFGGGGGFGGCGEDGF8EGGGGGGGDGGGGGFF7FGGFDFGGGG9=,1=FGGF?FFFFEGFFC@CFE@FFFF@0)9ACADDEEFF=DFF=@BCEEFFDD5@:BE?))<
@M00200:207:000000000-ALC1F:1:1103:19581:21160 2:N:0:5
TACTCGGGTATCTAATCCTGTTTGCTCCCCACGCTTTCGCGCCTCAGCGTCAGTAATGAGCCAGGTTGCCGCCTTCGCCACCGGTGTTCTTCCCAATATCTACGAATTTCACCTCTACACTGGGAATTCCACAACCCTCTCTCACACTCTAGTCTGCACGTATTAAATGCAGCTCCCAGGTTAAGCCCGGGGATTTCACATCTAACTGTACAAACCGCCTACACGCCCTTTAAACCCAATACTGTGT
+
CCCCCGGGGGGGGGGGGGGGGGGGGGGGGEGGGGGGGGEGGGGGGGGGDGGGCGGFGGGDGGGGGGGGGFGGGGGGGGGGGGGGCEGGGGGGGGGG@FGGEGF7F9BFGGGGGGGGGG9BEEF@88FGGEFGGFG>EGGGGF9DEDGGG?8,3@:=AEFDFFGGG7F8FCGGC?F8DCFF,EG?FGFFDGGCEDAFFFGE4FFEFFC977F?EEFFBE2=@BF=2>?FFFFFE<FF<?;D346?EFE
@M00200:207:000000000-ALC1F:1:1104:20888:2748 2:N:0:5
TACCCGGGTATCTAATCCCGTTTGCTCCCCTGGCTTTCGCGCCTCAGCGTCAGTGTCAGCCCAGCAACCCGTCTTCACCTCAGGTGTTCCTCTTGATATCTACGCATTTCACCGCTACACCAAGAATTCCGATTGCCCCTTCTGCACTCTAGCACTGCAGTATCACTTGGCCGTTCTGAGTTAAGCTCAGAGATTTCACAAGTGACTTACCGCGCCGCCTACGCGCCCTTTACACCCAATACTGTGT
+
CCCCCGGGGGGGGGGGGFGGGGGGGGGGGGGGGGGGGGGGGGGGGGGGGGGGGGGGGGGGGGGGGGGGGGGGGGGGGGGGGGGGGGGGGGGGGGGGGGGGGGGGGGGGGGGGGGGGGGGGGGGGGGGGGGGCEEGGGGGGFGGGGGGGGGG9FGGGGGGGGGGGFGGGGGGGGADGGGFGFFGGGGGGGGGFFGFFFFFFEFFEFEFGFFFFFA9AAB@>@F@FBFF>@FF<CEFFF@(=@EFFFFF
@M00200:207:000000000-ALC1F:1:1104:19132:5557 2:N:0:5
TACTAGGGTATCTAATCCTGTTTGCTCCCCACGCTTTCGAGCCTCAGTGTCAGTTACAGGCCAGAGAGCCGCTTTCGCCACCGGTGTTCCTCCATATATCTACGCATTTCACCGCTACACATGGAATTCCACTCTCCTCTCCTGCACTCAAGTCTACCAGTTTCCAATGCATACAATGGTTGAGCCACTGCCTTTTACACCAGACTTAATAAACCACCTGCGCTCGCTTTAAACCCAGTACTGTGT
+
CCCCCFGGGGGGGGGGGGGGGGGGGGGGGGGGGGGGGGGGGGGGGGGGGGGGGGGGGGGGGGGGGGGGGGGGGGGGGGGGGGGGGGGGGGGGGGGFGGGGGGGGGGGGGFGGGGGGGGGGGGGGFFFGGCFFGGGGGGGGGGFFGGGGGGGGGGFGGGGGGGGFDGGGGGGGGFG6FGDFGEGDGEGGGFFGFGFEFFGFFF=@FFCFEEAE5=9FC9CEBAFFFFFFBD=5CFABDD>EFECC48
@M00200:207:000000000-ALC1F:1:1105:12712:14299 2:N:0:5
TACTGGGGTATCTAATCCTGTTCGCTCCCCACGCTTTCGCGTCTCAGCGTCAGTACCGTCCCAGAGAGCCGCCTTCGCCACGGGTGTTCTTCCCGATATCTGCGCATTTCACCGCTACACCGGGAATTCCACTCTCCTCTTCCGGACTCTAGCCACACGGTTTCCACCGACATCTCGAGGTTGAGCCTCGAGTTTTCACAGCGGACCTGTGAAGCCGCCTACACGCTCTTTAAGCCCAGTCCTGGGT
+
CCCCCGFGGGGGGGGGGGGGGGGGGGGGGGGGGGGGGGGGGGGGGGGGGGGGGGGGGGGGGGGGGGGGGGGGGGGGGGGGGGGGGGGGGGGFGGGG:EEGGGGGGGGGGGGGGGGGGGGGGGGGGGGGGGGGGGGGFGGGGGGEGCEGGGGFGGGGGGECFEDGGGGGDCGGDFCFGGDGEFGGGGGFFGGGFGFFFEGCFFF>@B@@;49<24?FF)36<?BFBD:??B)65<FF<<6>))).((.
@M00200:207:000000000-ALC1F:1:1106:7818:4516 2:N:0:5
TACTAGGGTATCTAATCCTGTTTGCTCCCCACGCTTTCGTGCCTCAGTGTCAGTGCTGGTCCAGGTAGTCGCCTTCGCCACGGATGTTCCTCCCGATCTCTACGCATTTCACTGCTACACCGGGAATTCCACTACCCTCTACCGCACTCTAGCCTGCCAGTATCAATGCAATTCCCAGGTTGAACCCAGGGCTTTCACATCAGACTTAACAAACCACCTACGCACGCTTTAAACCCAGTACTGTGT
+
CCCCCGGGGGGGGGGGGGGGGGGGGGGGGGGGGGGGGGGGGGGGGGGGGGGGGGGGGGGGGGGGGGGGGGGGGGGGGGGGGGGGGGGGFGGFGGGGGGGGGGGGGGGGGGGGGGGGGGGGGGGGFGGGGGGGGGGGGGGGGGGGGGGGGGGGGGGGGGGGGGGGGGGGGGGGGFGGFGGGGGGGGGGGGGGGFGGFFFGFFFFA@FCEEFFFFFF>5D@BFA9@BBBF@FF4;B;CEFFFFF??E?
@M00200:207:000000000-ALC1F:1:1106:16387:5070 2:N:0:5
TACTGGGGTATCTAATCCCGTTCGCTCCCCTGGCTTTCGCGCCTCAGCGTCAGATGGGGTCCAGCACCTCGCCTTCGCCACCGGAGTTCCTGTGGATCTCAACGCATTTCACCGCTCCACCCACAGTTCCAGATGCCCCTACCCCCCTCGAGCCCGCCCGTACCCCAGGCCGCCCCCCGGTCGAGCCGGGGGATTTCACCCCGGACGCGCCAGCCCGCCTACGCGCCCTTTGCCCCCATTCCCGTGTCGGT
+
CCCCCEF:@CFGGGGEGECCFGGGG7EEGEFFFE@CFGGFEEGGD,CE:FEGFFGFC8FCEF@EFFGG8F:FEC:E,?FE:EFGE:F8EF@BEDF<?FC,9==FEE:CFGFDGGGGG@?FFE+F@E4,8@,>A9,68FDD=FGGGGCC?CG8+5@7>EGC:E*AG*/:4;C>):9DDD3)/*9D)/)//))1.9*,/)*.57>3>5214(85(3553;>B(527(76>;<).6))7>(()--)(.-4(,(,
@M00200:207:000000000-ALC1F:1:1106:25703:21928 2:N:0:5
TACGAGGGTATCTAATCCTGTTTGCTCCCCACGCTTTCGTGCCTCAGTGTCAGTGCTGGTCCAGGTAGTCGCCTTCGCCACGGATGTTCCTCCCGATCTCTACGCATTTCACTGCTACACCGGGAATTCCACTACCCTCTACCGCACTCTAGCCTGCCAGTATCCAATGCAATTCCCAGCTTGATCCCAGGGCTTTCACATCACACTTAACAAACCACCTACGAACGCTTTAAACCCAATACTGTTTAGCT
+
CCCCC7FGGGDGGFFGGGGGGGGGGGGG@FEFGGGEGGEE<FGGGFGGDFGGGCCF9FF<EFGGEFDAFGGGEGG@@F,,C=F7FEGFCGGGGGGGGGGGGDGFGGEGGGGGGGGGGG,FGGEC@FFGFG=FGGEEF8D6ADFEEGGD8+=3,@=EFC8=E9=DFFGD?C?7??D;?7?+5@9C+58;?7>00;FCFAF*BF@*1;2A;6996@FFBF2-.9((0?((->@36;A*:(6=33937)1.).)
@M00200:207:000000000-ALC1F:1:1106:22298:21965 2:N:0:5
TACCGGGGTATCTAATCCTGTTTGCTCCCCACGCTTTCGCGCCTCAGCGTCAGTATCGAGCCAGGTTGCCGCCTTCGCCACCGGTGTTCTTCCCAATATCTACGAATTTCACCTCTACACTGGGAATTCCACAACCCTCTCTCGAACTCTAGTCGTCACGTATCAAATGCAGTTCCCAGGTTAAGCCCGGGGATTTCACATCTGACTGTAACAACCGCCTACGCGCCCTTTACACCCAGTACTGTGT
+
CCCCCGGGGGGGGGGGGGGGGGGGGGGGGGGGGGGGGGGGGGGGGGGGGGGGGGGGGGGGGGGGGGGGGGGGGGGGGGGGGGCGGGGGGGGGGGGCFGGGGGGFE@CGGGGGGGGGGGGGGGGGGGGGGGGGGGGGGGCCCGGGGGGGGGG@FGGGGGGEFGGGGGGGGDGGGFFGFGGGEGGGFG>DDGDDAGFBA@FEFAEFFFBFBCFFE@GB9D2?@A;;0AF0:;:4-6=*8??><4)).<A
@M00200:207:000000000-ALC1F:1:1107:20612:9197 2:N:0:5
TACTAGGGTATCTAATCCTGTTTGCTCCCCACGCTTTCGCGTCTCAGCGTCAGTACCGTCCCAGCAAGCTGCCTTCGCCATTGGTGTTCCTCCCGATATCTGCGCATTTCACCGCTACACCGGGAATTCCACTTGCCTCTTCCGGACTCTAGTCCGGCAGTATCGACCGGCATTCAAGGGTTGAGCCCTTGACTTTCACAGCCGACTAACCGGACCGCCTACACGCGCTTTATGCCCAATACTGTGT
+
CCCCCGGGGGGGGGGGGGGGGGGGGGGGGGGGGGGGGGGGGGGGGGGGGGGGGGGGGGGGGGGGGGGGGGGGGGGGGGGGGGGGGGGGGGGGGGGGGGGGGGFGGGGGGGGGGGGGGGGEFEFGGGGGGFGGGGGGGGGGGGGGGGGGGGGGGGGGGGGGGGGGGGGGDGGGGFGFGGGGGGG?FGGFGFGGFGGFFFFFFFFFFFFBFFFEF9839;>BB?::?F>9>FFDFB=7?FBF>B2:>2<
@M00200:207:000000000-ALC1F:1:1107:20881:11402 2:N:0:5
TACTGGGGTATCTAATCCTGTTTGCTCCCCACGCTTTCGCGCCTCAGCGTCAGTAATGAGCCAGGTTGCCGCCTTCGCCACCGGTGTTCTTCCCAATATCTACGAATTTCACCTCTACACTGGGAATTCCACAACCCTCTCTCACACTCTAGTCTGCACGTATTAAATGCAGCTCCCAGGTTAAGCCCGGGGATTTCACATCTAACTGTACAAACCGCCTACACGCCCTTTAAACCCAATACTGTGT
+
CCCCCGGGGGGGGGGGGGGGGGGGGGGGGGGGGGGGGGGGGDGGGGGGGGGGEGGGGGGGGGGFGGGGGGGGGGGGGGGGGGGGGGGGGGGGGGFEFGGGGGGGGGGGGGGGGGGGGG9EFGGGFGGGGDDFGDGGCFGGGGGFGGGGGGGDGGGGGGGGGGGGGGGGGGGFDFFGGDGGGGGGGG?F>9=>EDDF6EGFFFFFFEFF<:EC*:FFFFB@FDFFFFFFFFFE?EFF?3(;;@CC?EE
@M00200:207:000000000-ALC1F:1:1107:22530:15848 2:N:0:5
TACACGGGTATCTAATCCTGTTTGCTCCCCATGCTTTCGTACCTCAGCGTCAGTATTAGGCCAGATGGCTGCCTTCGCCATCGGTATTCCTCCAGATCTCTACGAATTTCACCGCTACACCTGGAATTCTACCATCCTCTCCCACACTCTAGCCAACCCGTATCGAATGCAATTCCTAAGTTAAGCTCAGGGATTTCACATTTGACTTAATTGGCCACCTACACACGCTTTATGCCCAATACTGTGT
+
CCC8CFGGGGGGGCEGGGGGGGCGFFFEGCFE<FFGGGB<,CCFGGG,:BCCGGFFC<6ECEGG<C@EG,,CFGGGGGGE,AF@FGGGG,EGGG8EDEF9EEGG,,A<DFGDGEDGGGCF,,AFAEFFG,CDCD,@E2=DF4@D,@CGFDD,6@,DD+68?CFF6==?F8DD+4=99=,D=C=@?9+;9@8D5CDFFCDFF*=9;C;**:C9*)*3)8CC@E)85:*5:))16>+*:49AB;C?<47
@M00200:207:000000000-ALC1F:1:1107:12409:16879 2:N:0:5
TACTAGGGTATCTAATCCCGTTTGCTCCCCTAGCTTTCGCGCCTCAGCGTCAATGTCGGTCCAGGAAGCCGCCTTCGCCACCGGTGTTCCTCCGGATATCTACGCATTTCACCGCTACACCCGGAATTCCGCTTCCCTCTCCCGAATTCAAGCCTCGCAGTTTCGTGTGCAGTTCCCCAGTTGAGCCGGGGGATTTCACACACGACTTACGAAACCGCCTACGCGCCCTTTAAACCCAATACTGTGT
+
CCCCCFFGGGGGGGGGGGGGGGGGGGGGGGGGGGGGGGGGGGGGGGGGGGGGGGGGGGGGGGGGGGGGGGGGGGGGGGGGGGGGGGGGGGGGGGGGGGGGGGGGGGGGGGGGGGGGGGGGGGGGEEGGGGGGGGGDGGGGGFGEC>EGGGGGGGGGEGGGGGGGGGGGGGGGGFGGGGGGGFGGGGGE5;CDEGGFFFGFFF>E6;@DEFF:?BFFFFFFFFFF6B>;07?A>DF??F(52?A).44
@M00200:207:000000000-ALC1F:1:1108:24406:11496 2:N:0:5
TACTGGGGTATCTAATCCTGTTTGCTCCCCACGCTTTCGAGCCTCAGCGTCAATTACAGACCAGAAAGTCGCCTTCGCCACTGGTGTTCCTCCATATATCTACGCATTTCACCGCTACACATGGAATTCCACTTTCCTCTTCTGCATTCAAGTCTTCCAGTTTCCAATGACCCTCCACGGTTGAGCCGTGGGCTTTCACATCAGACTTAAAAGACCGCCTGCGCTCGCTTTAAGCCCAGTACTGTGT
+
CCCCCGGGGGGGGGGGGGGGGGGGGGGGGGGGGGGGGGGGGGGGGGGGGGGGGGGGGGGGGGGGGGGGGGGGGGGGGGGGGGGGGGGGGGGGGGGGGGGGGGGGGGGGGGGGGGGGGGGGGGGGGFFGGGGGGGGGGGGGGGGGGGGGGGGGGGGGGGGGGGGGGFFGGGGGFFGGGGGGGGGGFFGDGGFFFGGFFFDFEFFFFFFFFFC9CFFFBGFFFF>FFEFFFFDFE4FFD@D6C@CE67C
@M00200:207:000000000-ALC1F:1:1109:18572:5487 2:N:0:5
TACTCGGGTATCTAATCCTGTTTGCTCCCCACGCTTTCGCACCTCAGCGTCACTCTCCTTCCAGTTCTCTGCCTTCGCCATCGGTGTTCTTTCTCATCTCTACGCATTTCACCGCTACACCCCATATTCCACTTACCTCTCTCATACTCAAGCCAACCCTTATCCACTTCATTTTCTATGTTAATCCTAGCGATTTCACCTCTGACTTATCTTCCCACCTACGCACCCTTTATGCCCTGTTCTTCTTCTAT
+
CCC<B@7:F7EGGFAFGGGAFGG8CFGGGGFEEGGCFGE@,@FGG@F,6BC:,<,,,,;;,96,,,,,<,C@CFEFAC7,6,64F8BFF,9:,95FF<FGE,94F7FFGFAFE:@@7F9,,+46,AA8E4,9==,9DGG+9,,=,=,?D+,,,6,6=4+,6AD,6,+,+63++33C+,2?E2C++7+++303<=79C<F9*165*3:;*+*4*3+9*1:5@;15):)4)2>**/+;>(/0*1***+***8*
@M00200:207:000000000-ALC1F:1:1109:12520:14293 2:N:0:5
TACGAGGGTATCTAATCCTGTTTGCTACCCACGCTTTCGTGTCTCAGCGTCAGTTACGGTCCAGTGAGCCGTCTACACCACCGGTGTTCCTCCTGATATCTACGCATTTCACCGCTACACCAGGAATTCCACTCACCTCTCCCGAACTCAAGATCCTCAGTATCAAAGGCAGTTCTGGAGTTGAGCTCCAGGATTTCACCCCTGACTTAAAGACCCGCCTACGCACCCTTTAAGCCCAATACTGTGT
+
CCCCCGGGGGGGGGGGGGGGGGGGGGGGGGGGDGGGGGGGGGGGGGGGGGGGEGGGGGGGGGGGGGGGGGGGGGGGGGGGGGGGGGGGGGGGGGGGGGGGGGGGGGGGGGGGGGGGGGGGGGGGGGGGCGGGGGGGGGGGGGGG6CGGGGFFGGGFGGGGGGGGGGGGFGGGGFGGFCDGGGGGGGGGFGFFFGGFFFGFFAFFFEFFFGEFFFFFBE9ADFFFFFFFDBEFEEFFF<DF@EFFF6?
@M00200:207:000000000-ALC1F:1:1110:15055:5012 2:N:0:5
TACGCGGGTATCTAATCCTGTTTGCTCCCCACGCTTTCGCGCCTCAGCGTCAGTCATGAGCCAGGTTGCCGCCTTCGCCACCGGTGTTCTTCCCAATATCTACGAATTTCACCTCTACACTGGGAATTCCACAACCCTCTCTCACACTCTAGTCTACACGTATCAAATGCAGCTCCCAGGTTAAGCCCGGGGATTTCACATCTGACTGTGTAAACCGCCTACACGCCCTTTATGCCCAATACTGTGT
+
CCCCCGGGGGGGGFGGGGGGGGGGGGGGGGGGGGGGGGGGGGGEGGGGGGGGGGGGGGGGGGGGGGGGGGGGGGGGGGGGGGGGEDGGGGGGGGGGGGGGGGGGG,AFFGGGGGGGGGGGGGGG<EGGGGGGGGGGGGGGGGGGGGGGGGGGFGGGGGGGGGGGG9AC?FGGGFGGGGGGFGGGGCFGF5::DGGFFEGFFFFFECFFFGFF?CGFF*3;@DEDDB?B6336CCCF@EF?>DFFA*.
@M00200:207:000000000-ALC1F:1:1110:6526:7824 2:N:0:5
TACCGGGGTATCTAATCCTGTTCGCTACCCATGCTTTCGAGCCTCAGCGTCAGTTACAGACCAGACAGCCGCCTTCGCCACTGGTGTTCTTCCATATATCTACGCATTTCACCGCTACACATGGAGTTCCACTGTCCTCTTCTGCACTCAAGTCTCCCGGTTTCCGATGCCCTTCTCCGGTTAAGCCGAAGGCTTTCACATCAGACCTAAAAAACCGCCTGCGCTCGCTTTACACCCAGTACTGTGT
+
CCCCCGGGGGGGGGFGGGGGGGGGGGGGGGGGGGGGGGGGGGGGGGGGGGGGGGGGGGGGGGGGGGGGGGGGGGGGGGGGGGGGGGGGGGGGGGGGGGGGGGGGGGGGGGGGGGGGGGGGGGGGDGGGDFFGGGGGGGGGGGGGGGGGGG8FGGGGEGGGCEGGGGFGGGGGGFGGGGDGGGGDCGGGB9@5CGGFFFGFFFFF=EFFFG=/0>DB@GFFF0;;BFFF??DEGCFF@F?4AFFF9::
@M00200:207:000000000-ALC1F:1:1110:4386:17825 2:N:0:5
TACTGGGGTATCTAATCCTGTTTGCTCCCCACGCTTTCGCGCCTCAGCGTCAGTAATGAGCCAGGTTGCCGCCTTCGCCACCGGTGTTCTTCCCAATATCTACGAATTTCACCTCTACACTGGGAATTCCACAACCCTCTCTCACACTCTAGTCTGCACGTATCAAATGCAGCTCCCAGGTTAAGCCCGGGGATTTCACATCTGACTGTACAAACCGCCTACACGCCCTTTAAGCCCAATACTGTTT
+
CCCCCGGGGGGGGGGGGGGGGGGGGGGGGGGGGGGGGGGGGGGGGGGGGGGGGGGGGGGGGGGGGGGGGGGGGGGGGGGGGGGGGGGGGGGGGGGGGGGGGGGGGGGGGGGGGGGGFGGGGGGGGGGGGGGGGGGEGGGGGGGGCCDGGGGEFFGGGGGGGGGGGGFGGGGGGFGGGGGGGG7?CGGGE>E5AGGFFFGFFFFFFFFFFGFFFFGFFGFFFF=B9:<B@@@):>FADF<DFFFFF+6
@M00200:207:000000000-ALC1F:1:1111:14139:16179 2:N:0:5
TACAGGGGTATCTAATCCTGTTTGCTACCCACGCTTTCGAGCCTCAGCGTCAGTTACAGACCAGAGAGTCGCCTTCGCCACTGGTGTTCCTCCATATATCTACGCATTTCACCGCTACACATGGAATTCCACTCTCCTCTTCTGCACTCAAGTTTCCCAGTTTCCAATGACCCTCCACGGTTAAGCCGTGGGCTTTCACATCAGACTTAAGAAACCGCCTGCGCTCGCTTTAAACCCAGTACTGTGT
+
CCCCCGGGGGGGGGGGGGGGGGGGGGGGGGGGGGGGGGGGGGGGGGGGGGGGGGGGGGGGGGGGGGGGGGGGGGGGGGGGGGGGGGGGGGGGGGGGGGGGGGGGGGGGGGGGGGGGGGGGGGGGGGGGGGGGAFFGGGGGEGGGGGGGGGDGGGGGGGF?AFGGFGGFFGGGGGGGGGGGGGGGGGGDDDGBCFGFFFFFEFFAEFF@FEC;CDGFBFBFFFFFBFBBFFDF,;FA@F?@3A?C?EE
@M00200:207:000000000-ALC1F:1:1111:24301:16778 2:N:0:5
TACGAGGGTATCTAATCCTGTTTGCTCCCCACGCTTTCGCGCCTCAGCGTCAGTAATGAGCCAGGTTGCCGCCTTCGCCACCGGTGTTCTTCCCAATATCTACGAATTTCACCTCTACACTGGGAATTCCACAACCCTCTCTCACACTCTAGTCTGTACGTATCAAATGCAGCTCCCAGGTTAAGCCCGGGGATTTCACATCTGACTGTACAAACCGCCTACACGCCCTTTATGCCCAGTACTGTGT
+
CCCCCGGGGGGGGGGGGGGGGGGGGGGGGGGGGGGGGGGGGGGGGGGGGGGGGGGGGGGGGGGGGGGGGGGGGGGGGGGGGGGGGGGGGGGGGGGGGGGGGGGGGGGGFGGGGGGGGGGGGGGGGGGGGCGGGGGGGGGGGGGGGGGGGGG==ADGGGFBDGGGGGGGGGGGGGGGGGGGFFFFGGGGGGGDDDGFFFGFFFFFFFFEFFFFFEGFFFFFFFFFFF01>D@EGEFF8ED@FFFFEEE
@M00200:207:000000000-ALC1F:1:1111:17898:19952 2:N:0:5
TACTCGGGTATCTAATCCTGTTTGCTACCCACACTTTCGAACCTCAGCGTCAGTTACAGACCAGAGAGCCGCTTTCGCCACTGGTGTTCTTCCATATATCTACGCATTTCACCGCTACACATGGAGTTCCACTCTCCTCTTCTGCACTCAAGTCTTTCAGTTTCCAATGCATGACTTCGGTTAAGCCGAAGGCTTTCACATCAGACTTAAAAAACCGCCTGCGTTCCCTTTACGCCCAATACTGTGT
+
CCCCCGGGGGGGGGGGGGGGGGGGGGGGGGGGGGGGGGGGGGGGGGGGGGGGGGGGGGGGGGGGGGGGGGGGGGGGGGGGGGGGGGGGGGGGGGGGGGGGGGGGGGGGGGGGGGGGGGGGGGGGGGGGGGGGGGGGGGGGGGGGGGGGGGGGGGGGGGFGGGGGGGGGGGGGGGGGGGGDGGGGGGGGGGGFGGGAFFGFFFFFFFFFFFFFFAG5AFADFBF@FF=E@EFEGFE)6?DFFFFFEFF
@M00200:207:000000000-ALC1F:1:1113:25389:16307 2:N:0:5
TACCAGGGTATCTAATCCTGTTTGCTACCCACGCTTTCGAGCCTCAGCGTCAGTTACAGACCAGAGAGCCGCTTTCGCCACTGGTGTTCTTCCATATATCTACGCATTTCACCGCTACACATGGAGTTCCACTCTCCTCTTCTGCACTCAAGTCTCCCAGTTTCCAATGCCAGACTTCGGTTAAGCCGAAGGCTTTCACATCAGAATTAAAAGACCGCCTGCGTTCCCTTTAAACCCAATATGGTTT
+
CCCC@FGDGGGGGGGGGGGGGGGGFGDFFGGGGGGEFGGGCFGGGG@FCGGGGF<<@CE,FGGG8EAFGGGD+@FA,FFDG@EFCEFEG,EBFGGGG,EFFGGFC,,@,EFFG78CEF=EEFFGG:E@F@>EGD8EGGGD=E;,4,6=FF,@E,==E?,=DCDGF9DFGGG++3@8DDGDE>++9FFD70@B59CEFCFE@E>>***3>;587>FF=4A=D4:9-:33=4;E*@FF99(()1)/))(
@M00200:207:000000000-ALC1F:1:1114:5530:20056 2:N:0:5
TACCAGGGTATCTAATCCTGTTTGCTCCCCACGCTTTCGCGTCTCAGCGTCAGTCACGTCCCAGCGAGCTGCCTTCGCCATTGGTGTTCCTCCCGATATCTGCGCATTTCACCGCTACACCGGGAATTCCACTCGCCTCTTCCGGACTCAAGCTCTCCAGTATCCACCCGCCTCCCGGGGTTGAGCCCCGGGCTTTCACCCCTAACTTCACAATCCGCCTACGTGCGCTTTAAACCCAGTACTGTGT
+
CCCCCGGGGGGGGGGGGGGGGGGGGGGGGGGGDGGGGGGGGGGGGGGGGGGGGGGGGGGGGGAFGEEGGGGGGGGGGGG7CFGGGGGGGGGGGGGEGGGGGGGGGGGGGGGGGGGG6FGGFGGEGGGGGGFGFG?GGGGGGGGGGCEGGFGGFFGGGGGFGGGGGGGGDGGGGFGGGGGGGGGGFFFGDC3>DGFFFFGF:DFF@@FE)9C3@FGFFF?:?FF?:14>;FBFF2=5:3:7)9)*).6
@M00200:207:000000000-ALC1F:1:1114:26772:20067 2:N:0:5
TACACGGGTATCTAATCCTGTTTGCTCCCCACGCTTTCGTGCCTCAGCGTCAGTAATGACCCAGGTTACCGCCTTCGCCATCGGTGTTCTTCCCAATATCTACGCATTTCACCGCTACACTCGGAATTCCATCTCCCTCTCCCGTACTCTAGCCTACACGTATCAATTGCAGCTCCCAGGTTAAGCCCGGGGATTTCACCACTGCCTTTCTAAACCGCCTACACGCCCTTTAAGCCCCATTCTGTGT
+
BCC,,8CGGGGGGGGGGGGEGGFFGGGGGGFGGGGGGGG6FG@G8FEEFCGGGG,,6F,,;FFGG<,6,6BFGGGGGGGGCFGGGGGGGGGGG@AFF8FFGGGG7CFGGFFG<+@EGGGG;,AFGGGGGEG,,,4EDFGG,,@+4=EGGGCEA8E2,,3@D,2@FG+,=FC+=@DDDDD+D?+2?CAF9DGF5CGFFAG6*@AF*:6***7219FF>>592F(7(2(.48@6)7AA6*(,/))1.)9
@M00200:207:000000000-ALC1F:1:1115:17144:12620 2:N:0:5
TACACGGGTATCTAATCCCGTTCGCTACCCTAGCTTTCGAGCCTCAGCGTCAGTTACAGTCCAGAAAGCCGCCTTCGCCACTGGTGTTCTTCCCAATATCTACGCATTTCACCGCTACACTGGGAATTCCGCTTTCCTCTCCTGCACTCAAGAAAACCAGTTCGGACCCCATCACGGGGTTGAGCCCCGCACTTTTAAGATCCGCTTAGTTTCCCGCCTGCGCTCCCTTTAAACCCAGTACTGTGT
+
CCCCCGGGGGGGGGGGGGGGGGGEGGGGGGGFGGGGGGGGGGGGGGGGGGGGGGGGGGGGGGGGGGGGGGGGGGGGGGGGGGGGGGGGGGGGGGGGGGGGGGGGGGGGGGGGGGGGGGGGGGGGGGGGGGGGGGGGGGGFG?FGGFGGGGGFCFCFGGGGGDDGDGGGGEDFGFGD:CDGGDGGFFGDGGGFFGCFF3D=EF4F@55@FCEEEFFFFFFDD960<@FF@E9574AABF7429>A<6
@M00200:207:000000000-ALC1F:1:1115:13719:13763 2:N:0:5
TACTCGGGTATCTAATCCTGTTTGCTCCCCACGCTTTCGCACCTCAGTGTCAGTGTAGGTCTAGGTAGTCGCCTTCGCAACAGGTGTTCCTTCCTATATCTACGCATTTCACCGCTACACAGGAAATTCCACTACCCTCTACCATACTCTAGCTTGCCAGTTTTGGATGCAGTTCCCAGGTTGAGCCCGGGGATTTCACATTCAACTTAACAAACCACCTACGCGCGCTTTAAACACAATACTGTGTAGCT
+
BCC8,BFGGGGGGGGGGGGGGGGGGGGGGGGGGGGGGGGGGGGGGGGGGGGGGG,F,,6CF<,C<F,EFGGGGCFD<F,6+,,46B6,<@EEGEAFGGGGGGGGBEGGGGGFEFGDGGGGGG,:BGGGGGGGGGDGGFGFGGGGADGGGFGFFG8D+DA8@EGGCCFF8,?DGFDDGFC=FD+DFGFGDD>>B7CFAAFEE98+**;8*>AEE9AFFFF)))/52@@BB<3<6)=+62@345))6676)))
@M00200:207:000000000-ALC1F:1:1116:14245:11142 2:N:0:5
TACTAGGGTATCTAATCCTGTTTGCTCCCCATGCTTTCGTACCTCAGCGTCAGTATTAGGCCAGATGGCTGCCTTCGCCATCGGTATTCCTCCAGATCTCTACGCATTTCACCGCTACACCTGGAATTCTACCATCCTCTCCCATCCTCTAGCCAACCAGTATCGAATGCAATTCCTAAGTTAAGCTCAGGGATTTCACATCCGACTTAAAAGACCACCTACGCACGCTTTAAACCCAATACTGTGT
+
CCCCCGGGGGGGGGGFGGGGGGGGGGGGCGGGGGGGGGGGGGFFGGGGGGG@FGGFGDCEGGGGFGGGGGGDEGGGGGGGGGGGGGFAEDGGFGGFFGGGGEEGGDGGGFFFC?C=EEGGG@FCGGF8EEGGGGGGFGGGGGGGG+9?DF?9<DGGGE6=DGGGDCDG8FF8C?FFG:=?F@8=9DCFGFGFDGFBFF?FFBDAFE=AAEFE*8DFD>=@558>DBF=9AFCEEFA=D9=@EF?845
@M00200:207:000000000-ALC1F:1:1117:18527:4717 2:N:0:5
TACTGGGGTATCTAATCCTGTTTGCTCCCCACGCTTTCGCGCCTCAGCGTCAGTCATGAGCCAGGTTGCCGCCTTCGCCACCGGTGTTCTTCCCAATATCTACGAATTTCACCTCTACACTGGGAATTCCACAACCCTCTCTCACACTCTAGTCTACACGTATCAAATGCAGCTCCCAGGTTAAGCCCGGGGATTTCACATCTGACTGTGTACACCGCCTACACGCCCTTTATACCCAATACTGTGT
+
CCCCCGDFGGGGGGGGGFDGGGEGGGGGGGGGGGG:FDFGGGGGFFGGG@FEGGFGGGFCGFGGGGGGGGGGGGGGFGGGGGGDCFFGFGGGGGGGFGGGGGGGG>FEBFFGG:EFGGGGGDGGG8A?FGFGGGGCEGGGEGFFGDEDFFD;CEFCFA?6DFCF8+@,?EGGFBGFGDG8@CFF?CCGDDDFED>CFEGEFFEF*>*9@=CE*>AA@A5(85=@>43>@8<)<C8@=@;*6;CCC;5
@M00200:207:000000000-ALC1F:1:1118:23441:3920 2:N:0:5
TACTAGGGTATCTAATCCCGTTTGCTACCCTAGCTTTCGAGCCTCAGTGTCAATTTCGGTCCAGGATGCCGCCTTCGCCACTGGTGTTCCTCCATATATCTACGCATTTCACCGCTACACCTGGAATTCCACACCCCTCTCCTGCATTCAAGCCCGTCAGTCTCACACGCAGTCCATCGTTTGCGCCCAGCCTTTTCAATCGTACCTTCAACGCCCCCCTCCACACCTTTAATCCCACTTCTTACGT
+
CCC86C@CFGGGGCGGGF8CFEGGGGGFFG9,EECCGF7,CFCGFEG6EFGC@F,,C,@FGF@86C,BAFGE7FECFFGEG,B86AFGEFGGGFC<AFGGGGFGCCCED;9@EFGGC>FFGGGGGFFCFD,E,+48@FGF8D,,,=6?FFFCF6+++6A6E,6=+=,6=8++=9D++@=8@+++++3+*,*0*4*8;>+***1*)/2+)***)):*()((0((((*/(/)+)1);))(/7)))))(/
@M00200:207:000000000-ALC1F:1:1118:22675:16545 2:N:0:5
TACGGGGGTATCTAATCCTGTTTGCTCCCCACGCTTTCGTGCCTCAGTGTCAGTGCTGGTCCAGGTAGTCGCCTTCGCCACGGATGTTCCTCCCGATCTCTACGCATTTCACTGCTACACCGGGAATTCCACTACCCTCTACCGCACTCTAGCCTGCCAGTATCCAATGCAATTCCCAGGTTGAGCCCAGGGCTTTCACATCAGACTTAACAAACCACCTACGCACGCTTTATGCCCAGTACTGTGT
+
CCCCCGGGGGGGGGGGGGGGGGGGGGGGGGGGGGGGGGGGGGGGGGGGGGGGGGGGGGGGGGGGGGGGGGGGGGGGGGGEGGGGDGGGGGGGGGGGGGGGGGGGGGGGGGGGGGGGGGGGGGGGGGGGGGGGGGGGGGGGGGGGGGGCFFGGGGGGGGGGGGGGGGGGGGGGGFGGFGFGGGGGGGGGFFGDFGFFFCGE?/>ABEFFFFFFFFF)8AD@@;?1<DB0269;C?A=@EF;CE<DFFF
@M00200:207:000000000-ALC1F:1:1119:25244:7433 2:N:0:5
TACTGGGGTATCTAATCCTGTTTGCTACCCACGCTTTCGAGCCTCAGCGTCAGTTACAGACCAGAGAGCCGCCTTCGCCACTGGTGTTCTTCCATATATCTACGCATTTCACCGCTACACATGGAGTTCCACTCTCCTCTTCTGCACTCAAGTTCCCCAGTTTCCAATGCATTTCTTCGGTTAAGCCGAAGGCTTTCACATCAGACTTAAAAAACCGCCTGCACTCGCTTTACACCCAGTACTGTGT
+
CCCCCGGGGGGGGGGGGGGGGGGGGGGGGGGGGGGGGGGGGGGGGGGGGGGGGGGGGGGGGGGGGGGGGGGGGGGGGGGGGGGGGGFFGF;FGGGGGGGGGGGGGGGGGGGGGGGGGGGGGGGGGGGGGGGGGGGGGGGGGGGGGGGGGGGGGGGGGGGGGGGGGGGGGGGGGFGGGGFDEDGFGCFGGCGGFFGFFFGFFFFFFFFFFEFFFFF5AB==@2B==;=BDDFFEFFF;DDEEECE?EF
@M00200:207:000000000-ALC1F:1:1119:18209:12400 2:N:0:5
TACTAGGGTATCTAATCCCGTTTGCTCCCCACGCTTTCGTGCCTCAGCGTCAGAACAAGCCCAGCGGCCTGTCTTCACCTTTGGCGTTCCGATAGATATCAACGCATTTCACCACTCCACCTATCGTTCCGGCCGCCCCTACTTGTCTCGAGACGTGCGGTTCGCCGTGCAATTCCCCGGTTGAGCCGAGGGCTTTCACACGACGCCTGCACATCCGCCTACGCACGCTTTAAACCCAATACTGTGT
+
CCCCCGGGGGGGGGGGGGGGGGGGGGGGGGGGGGGGGGGGGGGGGGGGGGGGGGGGGGGGGGGGGGGGGGGGGGGGGGGGGGFFGGGGGGGGGGGGGGGGGGGGGGGGGGGGGGGGGGGGGGGGGGGGGGGGGGGGGGGGDGGGGGGGGCECDGEFCGGEEGGDGGDEDGGGDAGFGGDGGDGGFGGGGGGGFFGFFCCAA0):;FFFBFFBAFFFFFFFFF1906>>FFFFBDFFFF(:?FFA>A<
@M00200:207:000000000-ALC1F:1:1119:12157:14579 2:N:0:5
TACGCGGGTATCTAATCCTGTTTGCTCCCCACGCTTTCGCGCCTCAGTGTCAGTTACAGACCAGAAAGTCGCCTTCGCCACTGGTGTTCCTCCATATCTCTACGCATTTCACCGCTACACATGGAATTCCACTTTCCTCTTCTGCACTCAAGTCTCCCAGTTTCCAATGACCCTCCACGGTTGAGCCGTGGGCTTTCACATCAGACTTAAGAAACCACCTGCGCGCGCTTTAACCCCAGTACTGTGT
+
CCCCCGGGGGGGGGGGGGGGGGGGGGGGGGGGGGGGGGGGGGGGGGCFGGGGGGGGGGGGGGGGGGGGFGGGGGGGGGGGGGGGGGGGGGGGGGGGGGGGGGGGGEGGGGGGGGGGGGGGGFFGGFGGGGGGGGGGGGGGGGGGFFGGGGDG=D,EFGGGGGGGGGGGGGGGFFG6CFGCFDDFCFGGGGGGFFGFFEGFFFFFEFFFFFFFC>FFFF?3(75>6;(1:@;8C3FF03;3.<44:<:
@M00200:207:000000000-ALC1F:1:1119:9458:22766 2:N:0:5
TACTCGGGTATCTAATCCCGTTCGCTCCCCTGGCTTTCGTGTCTCAGCGTCAGCACACTCCCAGCTACCTGTTTTCACCATTGGCGTTCCAAATGATATCTACGCATTTCACCGCTCCACCATTTGTTCCGGTAGCCCCTAAGTGGCTCAAGACACCCAGTATACCCAGCAGTTCCACGGTTGAGCCGTGGGATTTCACAAGGTACTTAGGAATCCGCCTACACACGCTTTAAACCCAATACTGTGT
+
CCCCCGGGGGGGGGGGGGGGGGGGGGGGGGGGGGGGGGGGGGGGGGFGGGGGGGGGGGGGGGGGGGGGGGGGGGGGGGGGGGGGGGGGGGGGGFGFEFGFGFGFGGGGGGGGGGGGGGGGGGGGGGGGGGGGGGGGEDGGGGGGEFGGGFGGGGFGGGGGGGGGGFGGGGGGFFGGGGGGGGDGGGG>DCCDFFGFFFGCABFC58AEEEF46>FA@FFA@FEDFFFFFFFF5>=F;?;@EF?399C
@M00200:207:000000000-ALC1F:1:2101:9064:8118 2:N:0:5
TACCGGGGTATCTAATCCTGTTTGCTCCCCACGCTTTCGAGCCTCAGCGTCAGTAATGAGCCAGTATGTCGCCTTCGCCACTGGTGTTCTTCCGAATATCTACGAATTTCACCTCTACACTCGGAGTTCCACATACCTCTCTCACACTCAAGACATCCAGTATCAAAGGCAGTTCCGAAGTTAAGCTCCGGGATTTCACCTCTGACTTAAATGTCCGCCTACGCTCCCTTTAAGCCCAGTACTGTGT
+
CCCCCGGGGGGGGGGGGGGGGGGGGGGGGGGGGGGGGGGGGGGGGGGGGGGGGGGFFGGFGGGGGGGGGGGGGGGGGGGGGGGGGGGGGGGGGGCCGGGGGGGGGFGGGGGGGGGGGGGGGGGGGGGGFGGGGGGGGGGFGGGGDGGFGF=DF8DGGGFGA=DFFFGGFGFBFFGFF>D9D=FFFGFFGFGFAFFFFFFFF58:EEEFFE=EEFFFFBFFFF>B@DFF=@EE488;5?DF34C<67?
@M00200:207:000000000-ALC1F:1:2101:10078:8261 2:N:0:5
TACCAGGGTATCTAATCCTGTTTGCTACCCACGCTTTCGAGCCTCAGCGTCAGTTACAGACCAGAGAGCCGCTTTCGCCACTGGTGTTCTTCCATATATCTACGCATTTCACCGCTACACATGGAGTTCCACTCTCCTCTTCTGCACTCAAGTCTCCCAGTTTCCAATGCCCGACTTCGGTTAAGCCGAAGGCTTTCACATCAGACTTAAAAGACCGCCTGCGTTCCCTTTAAACCCAGTACTGTGT
+
CCCCCFGGGGGGGGGGGGGGGGGGGGGGGGGGGGGGGGGGGGGGGGGGGGGGGGGGGGFGGGGGGGGGGGGGGGGGGGGGGGGGGGGGGGGGGGGGGGGGGGGFGGGGGGGGGGGGGGGGGGGGFGFGGGGGGGGGGGGFGGGGGGGFGFDDEGGGGGGGFGFGFFGGFFBFEAGFFGGDGGGFFGFFD>D>CAFEFFFFFFFEECE<AE5AEFFFFFFFFFF@22>E=45C<CBG;;=;4@CC<<?
@M00200:207:000000000-ALC1F:1:2101:12684:11807 2:N:0:5
TACAGGGGTATCTAATCCTGTTTGCTCCCCACGCTTTCGAGCCTCAGCGTCAGTTACAGACCAGAGAGCCGCTTTCGCCACCGGTGTTCCTCCATATATCTACGCATTTCACCGCTACACATGGAATTCCACTCTCCCCTTCTGCACTCAAGTTTAACAGTTTCCAAAGCGAACAATGGTTAAGCCACTGCCTTTAACTTCAGACTTATTAAACCGCCTGCGCTCGCTTTAAACCCAGTACTGTGT
+
CCCCCGGGGGGGGGGGGGGGGGGGGGGGGGGGGGGGGGGGGGGGGGGGGGGGGGGGGGGGGGGGGGGGGGGGGGGGGGGGGGGGGGGGGGGGGGGGGGGGGGGGGGGFGGGGGGGGGGGGGGGGF@=FGGGGGGGGGGGFGGGGGGGFGFGGGGGGGGGGGGFGFGDGFGFFEAGFFGFFGGFGFGFFFFGFFFBE6EFFFFF5C=;>EEF4C=F4=5@B>@=B28@DF2;7.;48;?F<EC?CCE
@M00200:207:000000000-ALC1F:1:2102:22789:6754 2:N:0:5
TACGCGGGTATCTAATCCTGTTCGATACCCACACTTTCGAGCATCAACGTCAGTTACGGTCCAGCAGGCTGCCTTCGCAATAGGGGTTCTTCGTGATATCTAAGCATTTCACCGCTACACCACGAATTCCGCCTGCCTCTGCCGCACTCAAGGCAACCAGTATCAACTGCAAGTCCACGGTTGAGCCGTGGCAGTTCACAACTGACTTAATCGCCCGCCTGCGCTCCCTTTAAACCCAATACTGTGT
+
CCCCCGGGGGGGGGGGGGGGGGGGGGGGGGGGGGGGGGGGGGGGGGGGGGGGGGGGGGGGGGGGGGGGGGGGGGGGGGGGGGGGGGGGGGGGGGGGGGGGGGFGGGGGGGGGCEGGGGGGGGGGGCGGGGGDEGGGGGGGGEGGGGGDGGGGGGGFGGGGGGGGGGGGGGGFDFGGFGDDGGGGGGGGGGGGB00141417?==EFFCECBCDBGEFFFFF62ABFFD@FFFC<FF?:?<0>4:<>9
@M00200:207:000000000-ALC1F:1:2102:19742:6821 2:N:0:5
TACAGGGGTATCTAATCCTGTTTGCTCCCCACGCTTTCGTGCATGAGCGTCAGTGTTATCCCAGGGGGCTGCCTTCGCCATCGGTATTCCTCCACATATCTACGCATTTCACTGCTACACGTGGAATTCTACCCCCCTCTGACACACTCTAGCCGTGCAGTCACAAATGCAGTTCCCAGGTTAAGCCCGGGGAGTTCACATCTGTCTTGCACAACCGCCTGCGCACGCTTTAAACCCAATACTGTGT
+
CCCCCGGGGGGGGGGGGGGGGGGGGGGGGGGGGGGGGGGGGGGGGGGGGGGGGGGGGGGGGGGCGCGGGGGGGGGGGGGGGGDEGGGGGGGGGGGGGGGGGGGGGGGGGGGGGGGGGGGGGGFGGGGGGGGGGGGGGGGGGFGGGGGGGGGDGGGGGGGGGGGGGGGFGGGGGFGGFGGFGGGGGGGGDGDGA0)042=AEFEEEEE@B==EFFGFFFB@DFFFFFFFF?;C);BFF???::AFFAF
@M00200:207:000000000-ALC1F:1:2103:12354:3610 2:N:0:5
TACAGGGGTATCTAATCCCGTTCGCTCCCCTAGCTTTCGCACCTCAGCGTCAGGTGCTCACCAGGACACTGCCTTCGCCTTTGGTGTTCCTCCGGATCTCTACGCATTTCACCACTCCACCCGGAATTCCGTGTCCCTCTCGAGCCCTCAAGTCAGACCGTCTTTCGCATACTCGGGCAGTTAAGCCACCCGCTGTCACACAAAACGCGTCCGACCGCCTGCTTGCCCTTTAAACCCAATACTGTGT
+
CCCCCGGGGGGGGGGGGGGGGGGGGGGGGGGFGGGGGGGGGGGGGGGGGGGGGGGGGGGGGGGGGGGGGGGGGGGGGGGGGGGGGGGGGGGGGGGGGGGGGFGGGGGGGGGGFGGGGGGGFEGDBFGGGGGGGGGGGGGGGGGDDGGGGGEFFEGGGGGDEEGGGC:CCEGGGFGDDEGGFGG+CGFGG7D@DGGFF?GFE?;49B9B>;F@B9DFF3>F?:(04??FFBFFAFFGF?FBFFBF946
@M00200:207:000000000-ALC1F:1:2104:6729:7100 2:N:0:5
TACTCGGGTATCTAATCCTGTTTGCTCCCCACGCTTTCGCGCCTCAGCGTCAGTGATGAGCCAGGTTGCCGCCTTCGCCACCGGTGTTCTTCCCAATATCTACGAATTTCACCTCTACACTGGGAATTCCACAACCCTCTCTCACACTCTAGTCTGCACGTATTAAATGCAGCTCCCAGGTTAAGCCCGGGGATTTCACATCTAACTGTACAAACCGCCTACACGCCCTTTAAACCCAATACTGTGT
+
CCCCCGGGGEGGGGFGGGGGGGGGGGGGFGGGGGGGGFGG7FGGGGGGGGGGGFGFGGFGGGF8CEGGGGEGGGGGGGGGGGDCGGGGGGGGGGGGGGCFGGGFCFGGD=FDGGGF4C9FGGFGGDEFGGGFGGGCEFGFF?FGGGGGGGGGDGGGFG8FFFFGFE,@DGGDFGG?DF8?3@DFGGGGGGCD97FFFEG@AAFFEFFFFFFFCBG45)/52638@FF0;F3C3)150(,:8@CCC)/
@M00200:207:000000000-ALC1F:1:2104:10885:9770 2:N:0:5
TACCGGGGTATCTAATCCCGTTTGCTCCCCTGGCTTTCGCTCCTCAGCGTCAGTGTTGGTCCAGGATGCCGCCTTCGCCACCGGTGTTCCTCCAGATATCTACGCATTTCACCGCTACACCTGGAATTCCGCATCCCTCTCCCAAACTCAAGCCATCCAGTATCAGACGCAGTTCCCCGGTTAAGCCGAGGGATTTCACGTCTGACTTAGTTGGCCGCCTACGAGCCCTTTACGCCCAACACTGTGT
+
CCCCC:BC@CFGGG<FEGGGG?EBEFGFCEFFGG,@EFEGGFGGFCF8FFGDGGGGGGF:CF@@ECFGGGGGGGDF@EBFGGG=FGGGDAFGFGC,<A=FCEGGGGGFFGFC?FEE8FCFFG8AE@DEEGFDGCEGGFFCG8FGGGCFG?8D8FGGE3@,@D+7=C=FDGC@=2?CFGGD:*0@@FGGG49/?468CCCA@FAF=EFFFEFF3=4A>59,1;2=<D66(7245<>52(,((-53A2-
@M00200:207:000000000-ALC1F:1:2104:15190:21917 2:N:0:5
TACCAGGGTATCTAATCCTGTTTGCTACCCACGCTTTCGTGTCTCAGCGTCAGAAGTGGTCCAGTAAGCTGTCTACACCACAGGTGTTCCTCCTGATATCTACGCATTTCACCGCTACACCAGGAATTCCGCTTACCTCTCCCACCCTCAAGCACTCCAGTTTCCGCCGCACCCTCCCGGTTAAGCCGGGAGATTTCACAACAGACTTAGAGCACCGCCTACACACTCTTTACACCCACTACTGTGT
+
CCCCCFGGGGGGGGGGGGGGGGGGGGGGGGGGGGGGGGGGFGGGFFGGGEGGGGGGGGGGGGGGGGGGGGGGGGGGGGGGGFGGGGGGGGGGGFGGGGGGGGGGCEFGFGGGGEEGGEFFEFFGGEGGGGFGCEGFGGGGGFGGGG>8DFFGGGF?@FGGCFFD9@?C=EGGGGGCDEEDGGG7CFGGGG5DFDD6=EGFBAF4B>3B=C+;A=?)5)(55A=AEF@@3FEEFCA41;1@;;EEE<<
@M00200:207:000000000-ALC1F:1:2106:9712:14340 2:N:0:5
TACGCGGGTATCTAATCCTGTTTGCTACCCACGCTTTCGCGCTTTAGCGTCCGTATCTGTCCAGTAGGCTGGCTTCCCCATCGGCATTCCTACAAATATCTACGAATTTCACCTCTACACTTGTAGTTCCGCCTACCTCTCCAGTACTCTAGTTTGGCAGTTTCCAACGCAATACGGAGTTGAGTCCCGCATTTTCACATCAGACTTACCAAACCTCCTAGACGCGCTTTACGCCCAGTACTGTGT
+
CCCCCGEGFFFAEGDFGGFFFGEGGGGGG<EF:FGEFFGGGGDGGEFGGBC+@ECE<EFFFFCEAFFGGCFE:8FF@FGGFE:EE@CGGFFFGAFCCEDAFGFGGCFFGFFAFGFEEGGGGAEFGGFGGGGDCEEG8DFDGFGGGFF@FGGCDDFCE,3CEDFFCGCDGGCDC?CFD6?CFF+,5,<;CGCDACEF6AFBA=4*:BAFEF6;6(6(-;>*//82(:>B22<C1(:5((.)7<<645
@M00200:207:000000000-ALC1F:1:2107:5164:15761 2:N:0:5
TACACGGGTATCTAATCCTGTTTGCTCCCCACGCTTTCGCACCTCAGTGTCAGTATCAGTCCAGGTAGTCGCCTTCGCCACTGGTGTTCCTTCCTATATCTACGCATTTCACCGCTACACAGGAAATTCCACTACCCTCTACCATACTCTAGCTTGCCAGTTTTGGATGCAGTTCCCAGGTTGAGCCCGGGGATTTCACATTCAACTTAACAAACCACCTACGCGCGCTTTAAACCCAATACTGTGT
+
CCCCCGGGGGGGGGGGGGGGGGGGGGGGGGGGGGGGGGGGGGGGGGGGGGGGGGGGGGGGGGGGGGGGGGGGGGGGGGGGGGGGGGGGGGGGGGGGGGGGGGGGGGGGGGGGGGGGGGGGGGGGGGGGGGGGFFFGGGGGGGGGGGGCEGGEGGGGGEEGFFFGDGFGGGGGGFGGGGCCFGGGGGGGDGGG>D>AFEGFFFFFFFFFFFFFEFFD>A=BEFFA>DB@9D@EC;@:;?0=8;379;C
@M00200:207:000000000-ALC1F:1:2108:26766:10706 2:N:0:5
TACCGGGGTATCTAATCCTGTTTGCTCCCCACGCTTTCGTGCATGAGCGTCAGTACAGGTCCAGGGGATTGCCTTCGCCATCGGTGTTCCTCCGCATATCTACGCATTTCACTGCTACACGCGGAATTCCATCCCCCTCTACCGTACTCTAGCCATGCAGTCACGAAGGCAGTTCCCAGGTTGAGCCCGGGGATTTCACCTCTGTCTTACATAACCGCCTGCGCACGCTTTAAACCCAATACTGTGT
+
CCCCCGGGGGGGGGGGGGGGGGGGGGGGGGGGGGGGGGGGGGGGGGGGGGGGGGGGGGGGGGGGGGGDGGGGDGGGGGGCGGGGGGGGGCGGGGGGGDGGGGGGGGGGGGGGGGGGGGGGGGGGGGGFFGFECGGGGGGGGGGDG?EFGFE;EFGGG8DGGGGE)1@@DGF5CFGGFGFGGGGGGGGDDGGGFD<6B<CB;FFACEFF?FFA+9CG;:>;;FFFFFFFFB(.6)+78:?08?)))-.
@M00200:207:000000000-ALC1F:1:2109:13549:12938 2:N:0:5
TACAGGGGTATCTAATCCTGTTTGCTCCCCATGCTTTCGTACCTCAGTGTCAGTATTAGGCCAGATGGCTGCCTTCGCCATCGGTATTCCTCCAGATCTCTACGCATTTCACCGCTACACCTGGAATTCTACCATCCTCTCCCATACTCTAGCCAACCAGTATCGAATGCAATTCCCAAGTTGAGCTCGGGGATTTCACATTTGACTTAATTGGCCACCTACGCGCGCTTTAAACCCAATACTGTGT
+
CCCCCGGGGGGGGGGGGGGGGGFGGGGG,@FGGGGGGGGGGGGGGGGGGGGGGGGGGGGGC<FFFGGGGGGGGGGGGGGGGGGGGGGGGFGGGEFFGGGGGGGGGGGGGGGGGGGGDGGGGC?F@GGGGGFFGF8EFGGDGGEGGGGGGGGEGGGGGGGGGGGGGGGGGGGGFFCGGCD?ED<C8,DDDD>>D6CAAE@<EFFFFFFFFFFCE5D*:C@CFFFF2CAFFFFFFCFF(8>2;;EE?<C
@M00200:207:000000000-ALC1F:1:2109:3191:14875 2:N:0:5
TACTCGGGTATCTAATCCTGTTTGCTCCCCACGCTTTCGTGCATGAGCGTCAGTGCAGGCCCAGGGGATTGCCTTCGCCATCGGTGTTCCTCCGCATATCTACGCATTTCACTGCTACACGCGGAATTCCATCCCCCTCTGCCGCACTCCAGCTGTGCAGTCACAAGTGCAGTTCCCAGGTTTAGCCCGGGGATTTCACACCTGTCTTGCACAACCGCCTGCGCACGCTTTAAGCCCAATACTGTGT
+
CCCCCGGGGGGGGGGGGGGGGGFFGGGGFGGGGGGGGGCFFEGGFGG9FFEGGGFAGFGGCEGCGGGGGFGGGGGGGGG@@FGGEGGGGGGGGGGGGGGGGGGGGGEGGGGG9FFGGGGE=CGEEGGGGGGGGFFGGGCFGDFEDGGGG6FFGGGGGGFE@7DCFGGGGGGGCFFCCFF>D**35@7CGGG9DGCACE78B58A=BEFEFF34;CG@FF674>>BF@>0(35<BFFBFFFFF4):B>
@M00200:207:000000000-ALC1F:1:2110:28228:12906 2:N:0:5
TACAAGGGTATCTAATCCTGTTTGCTCCCCACGCTTTCGCGCCTCAGCGTCAGTCATGAGCCAGGTTGCCGCCTTCGCCACCGGTGTTCTTCCCAATATCTACGAATTTCACCTCTACACTGGGAATTCCACAACCCTCTCTCACACTCTAGTCTACACGTATCAAATGCAGCTCCCAGGTTAAGCCCGGGGATTTCACATCTGACTGTGTAAACCGCCTACACGACCTTTATGCCCAGTACTGTGT
+
CCCCCGGGGGGGGGGGGGGGGGGGGGGG,BFGGGGGGGGGGGGGGGGGGGGGGGGGGGGGGGGGGGGGGGGGGGGGGGGGGGGGGGGGGGGGGFGFGGGGGGGGGFGGGGGGGGGGGGGGGGGGGGGGGGAEDDEGGGFGGFGGGGGGGGGCDFGGGGGGGGGGGGGGGGGGGFGGGGGGFFFBGGG+@D99D>CFAAFFFFFFFFEBEEC6FFGFF>F@=6BD6(6..773?EFF;;((.75C?CE
@M00200:207:000000000-ALC1F:1:2110:19932:20827 2:N:0:5
GGACTACGCGGGTATCTAATCCTGTTTGCTCCCCACGCTGTCGCGCCTCAGCGTCAGCAACAGCCCAGCAGACCGCCTTCGCCACCGGTGTTCTTCCCGATCTCTACGCATTCCACCGCTACACCGGGAATTCCGTCTGCCTCTACTGTGCTCGAGCACGGCAGTCTAGAAGGCCATTCTGCGGTTGAGCCGCAGGATTTCACCCCCTACTTACCGCGCCCCCTATGCGCCCTTTACGCCCAGTGATTCCG
+
CCCCCGGGGGGGFGGGGGGGGGGFGGGGFGGFGGFGGGGGGGGGGGGGGGGGGFFGGGGGGGGGGGGGGGGGGGGGGGGGGGGGGGGGGGGGGGGGGGGGGGGGFGFGGGGGGGGGGGGGGGGGGGGGGGGGGGFGGGGGGGGGGGGGG>EFEDC7>EFEGGGGGGGGG?DFGFFGGD9CEF<2DGGFFGCADEGFFFGFFFFFF>>>6?4AFFGF>EF>/<>>4)4--8099BFFFBF1>?:4526)4<(
@M00200:207:000000000-ALC1F:1:2110:17283:21354 2:N:0:5
TACGGGGGTATCTAATCCTGTTTGCTCCTCACGCTGTCGCGCCTCAGCGTCAGCAACAGCCCAGCAGGCCGCCTTCGCCACTGATGTTCTTCCCGATCTCTACGCATTCCACCGCTACACCGGGAATTCCACCTGCCTCTACTGTGCTCGAGCCCGACAGTTTAGAAGGCAGCCCTGCGGTTAAGCCGCAGGATTTCACCCCCTACTTATCAGGCCGCCTCCGCGTCCTTTATGCCCAGTACTGTGT
+
CCCCCGGGGGGGGGGGGGGGGGGGGGGG,CFFGGGGGGGGGGGGGGGGGGGGGGGGGGGGGEGGGGGGGGGGGGGGGGGGGGGGGGGGGGFFGGGGGGGGGGGGDEGDFGGGGGGGGGGGCGEFFCFGGGFGGGGFFFFCFGGGGGCFGGGGGGGEGGGGFFGGG>FGGGFCDFGGFGGGGFC<>CG:DGGFCFCFC?DB:>EF0:?D9AFFFFGFBFFB+.4?4(4,-..-4./9<BF?FFAA9>F
@M00200:207:000000000-ALC1F:1:2111:2030:15417 2:N:0:5
TACAAGGGTATCTAATCCTGTTTGCTCCCCACACTTTCGCACCTCAGCGTCAGTATCGAGCCAGTGAGTCGCCTTCGCCACTGGTGTTCCTCCGAATATCTACGAATTTCACCTCTACACTCGGAATTCCACTCACCTCTCTCGAACTCAAGACCAGGAGTTTTGGAGGCCGTTCCGGGGTTGAGCCCCGGGATTTCACCCCCAACTTTCTGGTCCGCCTACGCGCGCTTTACGCCCAGTACTGTGT
+
CCCCCFFGGGGGGGGGGGGGGGEFGGGGFFGEGGGGGGGGGEGGGGGGGEFGGGGGGGFGGGGGGFGGGGGG7CFGFGGGGGGFGGGGGGGGGGGGGFGGGGGGGGGGGGGGFGGGGFGGGGFGGGGGGGGGGGGGGGGGGGGGGGGGGFGC8DGGGG6=FGF:==,@CEFDGEGGGC>CEEC>7EGCDDGGDFGFCEGA9B)/5>=@FEFF@BGFBFDF(:132>260>69A?D>9?0444445A:
@M00200:207:000000000-ALC1F:1:2116:20231:6978 2:N:0:5
TACCCGGGTATCTAATCCTGTTTGCTCCCCACGCTTTCGTGCTTGAGCGTCAGTGTCAGCCCAGAGACCTGCCTTCGCCATCGGTATTCCTCCTGATATCTACGCATTTCACTGCTACACCAGCAATTCCAGTCTCCTCTGCCGCACTCCAGCCTTGCAGTCCCAAATGCCATTCCCAGGTTAAGCCTGGGGATTTCACATCTGGCTTACAAAACCGCCTGCGCACGCTTTATACCCAATACTGTGT
+
CCCCCGGGGGGGGGGGGGGGGGGGGGGGGGGGGGGGGGGGGGGGGGGGGGGGGGGGGGGGGGGGGGGGGGGGGGGGGGGGGGGGGGGGGGGGGGGGGGGGGGGGGGGGGGGGGGGGGGGGGGG4=@FGGGGGGGGGGGGGGGGDGGGGGGGGGGGGGGGGGGGGGCGGGGGGGFGGFGG6DGGGGGE):=@BDGFFFFGFEFEEFEBDFFFFF@DEFE294@=@BFFFFFBFEECA4<?D@FFFFF?
@M00200:207:000000000-ALC1F:1:2116:16188:12787 2:N:0:5
TACGAGGGTATCTAATCCTGTTTGCTCCCCACGCTTTCGTGCATGAGCGTCAGTGCAGGCCCAGGGGATTGCCTTCGCCATCGGTGTTCCTCCGCATATCTACGCATTTCACTGCTACACGCGTAATTCCATCCCCCTCTGCCGCACTCCAGCGATGCAGTCACAAATGCAGTTCCCAGGTTAAGCCGGGGGATTTCACACCTGTCTTACATCACCGCCTGCGCACGCTTTATACCCAATACTGTGT
+
CCCCCGGGGGGGGGGGGGGGGGGGGGGGGGGGGGGGGGGGGGGGGGGGGGGGGGGGGGDGGGGGGGGGGGGGGGGGGGGGGGGGGGGGGGGGGGGGGGGGGGGGGGGGGGGGGGGGGGGGGGG+6@DGGGGGGGGGGGGGGGGGGGGGGGCBFGDGGGGGGGGGG?EFGGGGGFGGFGGGGDFGGGE)0;CDFGAEFFFFFFFFFFFFFEF<948A0>>?DFFFBFBFFFF9<AF6:?FF?3<BAAF
@M00200:207:000000000-ALC1F:1:2119:16573:9992 2:N:0:5
TACTCGGGTATCTAATCCTGTTTGCTCCCCACGCTTTCGTGCCTCAGTGTCAGTGCTGGTCCAGGTAGTCGCCTTCGCCACGGATGTTCCTCCCGATCTCTACGCATCTCACTGCTACACCGGGAATTCCACTACCCTCTACCGCACTCTAGCCTGCCAGTATCCAATGCAATTCCCAGGTTGAGCCCAGGGCTTTCACATCAGACTTAACAAACCACCTACGCACGCTTTAAGCCCAATACTGTGT
+
CCCCCGGGGGGGGGGGGGGGGGGGGGGGGGGGGGGGGGGGGGGGGGGGGGGGGGGGGGGGGGGGGGGGGGGGGGGGGGGGGGGGGGGGGGGFGGGGGGGGGGGGGGGGGGGGGGGGGGGGGGGGGGGGGGGGGGGFGGGGGGGG6EGGGGGGGGGF8DGF>FGGGGGGGGGGGFGFGFGGGGGGFGGGGGGFFGFFFFGEC?FBFFFCFEFFEFFFFFDBFFFF@A@F?@?CEAFF;@?DEFFFE)9
@M00200:207:000000000-ALC1F:1:2119:17312:10288 2:N:0:5
TACGAGGGTATCTAATCCTGTTTGCTCCCCACACTTTCGTGTCTCAGCGTCAGTATCTGTCCAGTTGGCCGCCTTCGCCACAGATGTTCCTCTCGATATCTACGAATTTCACCTCTACACCGAGAATTCCACCAACCTCTCCAGTACTCAAGCGAAGCAGTATCGAGTGCACTTCCAGGGTTGAGCCCTGGGCTTTCACATCCGACTTACCTCACCGCCTACACACGCTTTATACCCAATACTGTGT
+
@CCCCGGGGGGGG@CEFGGGGGDGGFGGFGGFCFFGGGGGFFGGGGGGEGGGGGGGGGGGGGGGGGGGGGDEEFGGGGGGGEGGFGGGGGGGGGGGGFGFGGGGGFGGGGA??AFGFFGGGGGGGGGGGEFGGGD+ADF?@FFFFGGGGGFD9CE=@8DF5=DFGGGGGGFD?FGF<@DDFGCGGGFGFCFFFGFEFEEFCAAA)87ACE46@=?FDF==DFF@;E-((66CF)+@(7,=8;5C?3<
@M00200:207:000000000-ALC1F:1:2119:5436:17222 2:N:0:5
TACGAGGGTATCTAATCCTGTTTGCTCCCCACACTTTCGCACCTCAGCGTCAGTATCGAGCCAGTGAGACGCCTTCGCCACTGGAGTTCCTCCGAATATCTACGAATTTCACCTCTACACTCGGAATTCAACTCACCTCTCTCGAACTCAAGACCAGGAGATTTGGAGGCAGTTCCCGGGTTGAGCCCCGGGATTTCACCCCCAACTTTCTGGTCCGCCTACGCGCGCTTTAAACCCAATACTGTGT
+
CCCCCFGGGFGGFDDGFGGDFGGCFGGFFGGGGGFCAFFGCE@FGGFFG@@EGGGGEGGGEC<FCECAFFGGGFGG,86@BDGGFCEFGGGGFGGGGGGGEFGGFGFGGGFAECGD>?FGGGGGCECGG,,>DEDCGGGDFGGGGGGGGGC9DDGGGGCB,5+EFFCGCECCDFFF,3=>CDGGG66D>79DEG>*:7<BD/44@FFEFC6@=E6A=D@F@;@FBFF0(36<)49)46:?B?FB2)6
@M00200:205:000000000-AKKM3:1:1101:14264:1892 2:N:0:1
TACAGGGTTCTCTACTCCTGTTTTCTCCCCACTCTTTCTCTCCTCAGCTTCTTTCCCGGACCATTCCTCCTCCTTCTCCCCTTTTTTTCTTCCTTCTCTCTACGACTTCCCCCTCTACACTTTTCTTTCCACTCTCCTCTTCCGGACTCTCTCTCTCCCGTTTCTCCTGCCCTTCCTCTTTTGTGCCCCTTTCTTTCACCCCCTTCTTTCCTTTCCGCCTCCTTGCTCTTTCCCCCCTGTTCTGTTTCTCT
+
8,8,,,,,;,;<C,,<;CC,C;;,<@@6CB,8,;CCC<,6,;;A@,,6,;;,,;,6;,++88,,;,,,<4,::AA?,:6,49,,9,8>?ED?9A,,9,9AA,B,,+689,,:4@=D,<,99,,,,,9=CD,9B9+999@:9@;*+*606+,+,66036+*6+06*++,*,*)5:?0++++976+*6,30+,*+55+5*5*8)1))381**3**2370*352-4+*,+224/***--1(08*090*..).))
@M00200:205:000000000-AKKM3:1:1101:12734:1923 2:N:0:1
TACCAGGCTCTCTACTCCTGTTCTCTCCCCACGCTTTCTCTCCTCAGCGTCCTCTCAGTCCCCTCCCTCCGCCTTCTCCCCCTCTTTTCTTCCTTCTTTCTGCTCCTTCCTCCGCTACACCTTTCTTTCCTCTCTCCCCTGCCTACCTCTCTTCTGCCCGTCTCGTCTGCAGTCTCTCTTTTACGCTCCTCTTTTTCACTCCCTTCTTCCCTAACCGCCTCCTCGCCCTTTCTCCCCTATCCTGTTTCTAT
+
-,88,,,,;,;;6,,;C<6,;;;,6;,6;@,@+6B6@;,;;;B?C,,6+66+,,;,,,,;;C,,,,,,94+88??A,:9,46+,:,<9A@D?=9,,9,99@,?,9,49,9,::+4:+8,94,,,,,939=,9?96>106009@D;DF0?9,+4+6+<@03@+5=)*+,03+)+5=2++++33++*313<8,++252525;A)5)*3*0**3**)358*95)/)*/199/27*/**-1(/0*./0/)1))))
@M00200:205:000000000-AKKM3:1:1101:7366:1970 2:N:0:1
TACTAGGCTCTCTCATCCCCTTCTCTCCCCTCCCTTTCTTTTCTCAGCGTCCCCTCCCCCCCATCTCTCTGTTTTCTCCTTTTTCTTTCCATCCTCTCTCTCCGCCTTTCCCCTCTCCACCCCTTCTTCCGCTCTCCCCTAGTTGGCTCTCTCTCGCCAGTTTCCCCTGCACTTCCCCTTTTGCTCCTCTTTTTTTCCCTCTTTTCTTCCCTATCCTCCTTCCCACCCTTTCCCCCCCGTCTTTTTTTCTT
+
-,8A@,,,6,6;;,,<C6C,;6,,;<;<CBD-,8;;C;,;,;;CC,,,+86+,,,8,8877@+,:,,,:,,<:,9A,69,59,,6,<9?=,,,4,,,,99=,6+8,,4,,,54,+5A?,:4++9,,939@+601+4,*6)*,,2,*+06*,2366*:8+*6+0+0+6,06*)33;0*3+*,35++75**+,++4100*,*))*/**1/**)1*),1/*/-**()0,)2205***-(*,./,(,).),(())
@M00200:205:000000000-AKKM3:1:1101:13827:1972 2:N:0:1
TACTGGGGTATCTAATCCTGTTTTCTCCCCACGCTTTCTTTCCTCAGTGTCATTCCTGGTCCATCTCTCCGCCTTCGCCACTTCTGTTCCTCCCTCTCTCTACGCATTTCCCCGCTACACCGTTCCTTCCACTTCCCTCTCCCATACTCTCTCTACGTAGTTTCTCCTGCAATTCCCTTTTTAAGCCCATTTCTTTCACCATCTCCTTTCTCAGCCACCTCCTTGCCCTTTCTCCCCCGTACTGTTTCTCT
+
8,AB<@,+8,;CE,,<CCE9FEC,<@C@C@,@+@:BC@,<,<CFF9,<,<<,,6,<C,,BEA,,,6,,;;+8@CFB,86,8,,,<,<CF;D946,,4:@?D,B,7,884=,::+63+@499+,+,,9=AE,=B,29=?D8;@?6E5@06<,+626+0@+;C33=*+675@**2:D10++*8302+3630+,+22=+5*7**9:**388;037*;,5)038)1)0*,*333@****0*-/5)/69950***/
@M00200:205:000000000-AKKM3:1:1101:19547:1976 2:N:0:1
TACAAGGTTATCTACTCCTGTTTTCTCCCCACGCTTTCTCTCCTCAGCGTCATTCCCGGCCCATTCCTCCGCCTTCGCCCCCTTTTTTCTTCCCTCTCTCTACGCCTTCCCCCGCTACACCTTTCTTTCCACCCACCTCTACCGGTCTCCATCCCCGCAGTTTCGCATGCAGTCCCTCTTTTGATCCCCTTTCTTTCACTTCCTCCTTTCACGGCCCCCCTCCCCCCGCTTTTCCCCCAGTACTGTTTTGT
+
-,8,,6,,;,;<C,,<CCE8CCC,;;@;C@,@+@FB<@,<,;BEC9,C+88,,,,;;,+8@C:,9,,,<94@@?BA,88,7++,:,:6?>E?4=,,49@FF8?,4+9==9,:@+@9+8999,,,,,7@AA,=D1+6=9@14@@*+<D06;,+,06**6+*@205)*++34**48;3***+335*+5239*,*+5554*5>468**0-0*/1/(/1:6)0,,(3)/*0)1)4())).2,-,.)..5.))(.(
@M00200:205:000000000-AKKM3:1:1101:21594:2045 2:N:0:1
TACTCGGTTCTCTAATCCTGTTTTCTCCCCTAGCTTTCTCTCCTCAGCGTCCTTTTCAGCCCATCTCCCCGCCTTCGCCGCTTTTGTTCCTCTCTCTTTCTACGCCTTTCACCGCTACACCCATCTTTCCAGTTCCCCCTTCTGCACTCTATCCCCGCAGTTTCGTCTGACCTTTCCGTTTTAAGCCCGTTTATTTCACAGTCTCCTTTCGGTGTCACCCTCCCCGCCCTTTTCTCCCAATTCTGTTTTTT
+
-,8AC@7,8,;<CC,CECE<F<C,;<;@CBF-,CF<C;,<,;BCF<,C+86+,6,;<,;<@@<,;,,6;8+@@FCE,8@+++,,6,:??EE99A,,5,9A=;A,>+94@?,9:,898>@9,++,,,9@A=;;D9+923615@EDCEF1=?8+66639CC5C+26)36=*31:FBB<0*3*835++399<*,**7751*73:CF**311*/))/)*4*+3//(()(*2)9/6))1)/2/((/)1191).(((
@M00200:205:000000000-AKKM3:1:1101:12842:2071 2:N:0:1
TACTGGGTTATCTAATCCCGTTCGCTCCCCACGCCTTCGCGCCTCAGCGTCATGAACGGCCCATCTTCCCGCCTTCGCCCCTCTTGTTCCGCCCGTTCTCTACGCTTTTCCCCACTACACCTGTCCTTCCACCCCCCCCTGCCGTCCTCACTCCACGCGGTCCCCTCCGACGTTCCCCCCTTAAGCCGGCCGCTTTCACGCCATCCCACCGTGGCCGCCTGCTCGCGCTTTTTCCCCCATACTGTTTCTCT
+
668CBEG,8,;CFF,CE,CFF;6,76@@:BCC7FCE:;,8+6@FFDAFD@@,,,,,:,,@@CC,9C,,<98@BFB?,8=,8,,,:,C<EFG,,8++,9@EE8F7C+89@A,::>=;+BD4>,,,:,7@F@EEF++8631)<55<:AC1=+,+3*49*@?EC/)37)*4:=?2:(80*0))430++9C):)*).1:/*-3(.86((.()(,-.((129/53(,(/-/<D391),().0((.426)6)-).))
@M00200:205:000000000-AKKM3:1:1101:16600:2071 2:N:0:1
TACTGGGTTATCTAATCCTGTTCTCTCCCCTCGCTTTCGCTCCTGAGCGTCATTTTAGGCCCATTCTTCCGCCTTCGCCACCTTTGTTCCTCCTCCTCTCTGCGCCTTTCACCGCTACACCATCTCTTCCGATCTCCCCTACCTACCTCTATCCCGACAGTCTCGTTTGCAGTCCCGTTTTTGAGCCTCTTTCTTTCACACCCTACTTCCATGGCCGCCTGCTCGCTCTTTCCACCCTATATTGTTTCTCT
+
68ACCFF,8,;CCC,CEFGFGE,,<@C@CFE-8@FCC@,,,;@FF9@A:8@,,,6,,,6E8,@,,,,<<,4@CF?E<8@,,4,,:5CFG9;,4A,,4,9EFC9BC,?@AE,::6@9=FD,4+,,,,9=FDC8C+6C20@05@@?=F83?:9+40+*36=BG+3=)*++3@D>F=*0**+*8403<DC*3*,++5@?43@*:>))0-78*1**1)4<5)25(-(0(8)95:E)))./4((//))))),))))
@M00200:205:000000000-AKKM3:1:1101:10066:2103 2:N:0:1
TACGGGGGTATCTAATCCTGTTCTCTCCCCACGCTTTCGCTCCTCAGCGTCAGTTGTTGCCCATCGACCCGCCTTCGCCACCGGTGTTCCTCCTGATCTCTGCGCCTTTCACCGCTACACCAGTCCTTCCAGTCTCCCCTGCAACACTCTAGTTTGCTCGTTTCGACTGCAGACCCTATTTTGAGCCTCTGTCTTTCACAGCCTACTCCTCAAACCGCCTACTTGCTCTTTCTTCCCTGTACTGACTAGCT
+
68ACCGG+@,CCFEFFGGGGGEC,<CCCCBFGGGGEEA,@CC@EF9FGG@@,,<C,CFCFFGG,,,,778@FFFFGF??,84++8+CEFGG?:A,,9,94=DFCC+8@@F,::BEFGGF=>+,,,,77DFGFF6=E,:@DD@EFGBD1=F7+725?A;FFD+13)*3@3:;5FC33*3*+75=;3<79?*,++4=1+148>2=()0*)(*(833>=9/:803)+1122+2?)/)..4)./5:)-)(.)(.)
@M00200:205:000000000-AKKM3:1:1101:16108:2105 2:N:0:1
TACCAGGGTATCTAATCCTGTTTGCTCCCCACGCTTTCGCGCCTCAGCGTCAATCACGGGCCAGATAGCCGCCTTCGCCACCGGTGTTCTTCCCAATATCTACGACTTTCACCTCTACACTGGGATTTCCACTATCCTCTCCCGCATTCAAGCTCACCAGTTTCAAGCGCAGCCCCCATTTTGAGCCCGCTACTTTCACGCCTTACTTGTCAAGCCGCCTCCTCGCCCTTTCTACCCCATACTGTTTCGCT
+
88ACCGG7E,;CFCCFGGGGGEE,6CC@CCFG>EGBDE,@++@FGGFFEBB7,CF,CF@FEGG,,:,,:58FFGGFF8=,49++8>FFGGGA=A,,9,9CDDFFE+6?=?,::@DFGCF9@,,,,,7@ADAFF,?E?EF9;=@ACDC1?+3+6=+3<DGFC+26*++,::*=DCF03*0+375<?FGFF****4:5+257>@=(.01>***/0*>CF)52(/(.338<5CF)))1/*((.(.5-.).)((,
@M00200:205:000000000-AKKM3:1:1101:15652:2119 2:N:0:1
TACTGGGGTATCTAATCCTGTTCGCTCCCCACGCTTTCGCGTCTCAGCGTCAGTACCGTCCCAGAGCGCTGCCTTCGCCATAGGTGTTCTTCCCGATCTCTACGCATTTCACCGCTACACCGGTAATTCCAGCTACCTCTTCCGTACTCTAGTCAATCAGTCTCAGTCGACCCTCCGGTTTTGAGCCCCTTGCTTTCACAACTCACTTATCCGACCGCCTACGCGCCCTTTCTACCCAATACTGTTTCTCT
+
@ACCCGG7C,CEFFFGGGGGGEC,@CECDFGGGGGFFF7C+@FGGGGGGCF7,C<ACFGGGGG,,,,+8B@CFGGGF?C,B,5,<,FEGGGE;A,,8+@EFGGGG+@FEF;BA8CEGGGDD+++++7@FFGGG==BDFGD<@EEGFG8DF8+@B9?DFFBG+;C7+?<:C?=BDF3****65?;9DC>E*,*3=C+49D>=@=*.889***9>=C=>)871,(.6:8DG47)-.4)2)-8:?AB6)-).)-
@M00200:205:000000000-AKKM3:1:1101:11251:2120 2:N:0:1
TACAAGGTTATCTAATCCTGTTTTCTCCCCACGCTTTCTCGTCTCAGCGTCCTTTACGTCCCATCTCTCTGCCTTCGCCCTATTTGTTCCTCCCTCTTTCTGCGCTTTTCCCCGCTACACCTGTCTTTCCACTCTCCTCTTCCGAACTCTATTCCGGCAGTTTCGTCCGGCATCCCTTGTTTGAGCCCTTGTCTTTCACAGCCTCCTCACCGGACCGCCTACTCGCTATTTCCTCCCTGTACTGGCTACGT
+
-88BBFF,;,C@FF<FGFGFGC<,<;CCCCFGDFG@DB,C,:BFFFEGD@:+,<C,C,CFCC@,6,,,:959AAFD,88,4,,,<,CFGGF,9?,,9,4C=;FEG+6?=@,::@@ADG9:9,,,,,,9CFGG+9+9=@=909@@ED>16=,673+**+696+36)*6606?@>B*3*++37435<,;:?*,+4@221*73:@)))/))*-)0)01:-)22(0*/3*)1*1))))),1(.)1.)1.(/)((,
@M00200:205:000000000-AKKM3:1:1101:23520:2134 2:N:0:1
TACTCGGGTATCTAATCCCATTCGCTACCCACGCTTTCGTCCCTGAGCGTCAGGACAGGACCAGTCCGCTGCCTTCGCAATTTTTGTTCCCCATGCTATCAACGCATTTCACTGCTTCACCATGCCTTCCACTGACCTCTCCCTGCCTCACGCTGTCTCGTCTCGACTGGCGTTCCTTTTTTAAGCCAATTGCTTTCACATTCCCCTCACACAGCCGCCTGCTGACGCTTTCAGCCCTGTACTGATTCTAT
+
68BCCFG+C+CFFGCFGFFGGE<,@B,@CEFGFGG,CE@C@BFGGCEDF@@:,,,9,:D@FGF89C,,848CFGGGDC,+49,,<:FGGGG4,9,,A,@FDFG@F+?@AF9ECFGFGGGA=,9,,,9@EFGGG,+@8DF=9@FBFF?0=5,+,6=@FDDBG+5?)*+69=?@DA93=;+*74+33@<9>*2*+@@<0323>AE**))/))0.5>>E(/2-(/7)1=887>1))).(4(641567))/))).
@M00200:205:000000000-AKKM3:1:1101:11159:2155 2:N:0:1
TACTGGGGTATCTAATCCTGTTTGCTCCCCACGCTTTCCCCCCTCAGCGTCATTTTCGGTCCATCTGCCTGCCTTCGCCTTCGTTTTTCTTCCCTTTTTCTAGAACTTTCCCCTCTACACTGGTATTTCCACCTTCCTCTCCCGAACTCTCGCCGCCCAGTTCCACCCGCATTTCCCAGTTTGAGCCCGTTCCTTTACCGCTGTCCTTCCAAAACCGCCTCCTCGCCCTTTCCCCCCTATATTGGTTTTTC
+
AACCCGG+C7CEG<EFGGGGGCC,CEFFF668+6FB,,,6,8+8,6,,+8686C,66++6B+9,,6,,6,,:=F;:,66,,9,494B=,CA@A,,,5,94,4,,:,9C4,,C:9@DDA,9,,,9,,9,EFGG8,+@,+,*34=0898)6+604++**36*,+*6*0+3*5*):0C+3*+58<8=*@,*0*,*3;B++*,)-)/-*)21*(//5(6*()/(((/42==DGG)).),(4((,))--)-(.(((
@M00200:205:000000000-AKKM3:1:1101:8229:2163 2:N:0:1
TACTCGGTTCTCTAATCCTGTTTCCTCCCCACGCTTTCTCTCCTCAGCGTCTTATCATGCCCAGCTCCCCGCCTTCGCCTCATTTGTTCTTCCGCCTTTCTACGCTTTCCCCCGCTACACCCTTATTTCCGCACGCCTCTACATGTCTCCCTCCACTCAGTTCCCCCCGGCGTGCTCGTTTTTGAGCTCCGTCTTTGCACGGGTCTTCTTAAAAGGCCGCCTCCGCGCTCGTTCCTCTAATACTGTCTCTT
+
-,,6@FF7@,,,;E,<EGGDGE,,66CCBB<@F7FB6@,<,;A5;CFF+86,,,,;,6<EFGF,,,,,:88C>FFGE@@,4,,,,,<9C@D?C=,,,,94@8,A:,8A4:,47@+3CE8:9++,,,,9C,+@++666680+76BD9=*3+,+66+*+7=9=+*+0*633408A=B*3****1*3/48+;**20,41+14.5(.,(())1151.>+;//)(.,(),2)1)1---(..2)--.)---.)-)))
@M00200:205:000000000-AKKM3:1:1101:23354:2165 2:N:0:1
TACTGGGGTATCTAATCCTGTTTTCTCCCCACGCTTTCGCGTCTCAGCGTCAGTACCGTCCCAGCACGCTGCCTTCGCCATTGGTGTTCCTCCCGATATCTGCGCATTTCACCGCTACACCCGGAATTCCACTTGCCTCTTCCGGACTCGAGCTCGACAGTTTCCACCCGCCTCCCGGTGTTGAGCCCCCGGCTTTCAGAGCGTCCTTACCGAGCCGCCTCCACGCGCCTTCCCCCCCATACTGCTTCGCT
+
@ACCCGG+@7EFFCFGGGGGGFE,CEFFFFGGEGGEFG7C+8@FGGGGGFB:,C,ACCFGCFG,:,,+@@BFGGGGGCF,8C,,:,CFFGG?E@+,@+=FCFGDG+=CEG,BCEGFGGG==+++++6AFGGGF36B8DF003@AGFC0=*1+60+*5@C>C+55C+2@?E5=AA93****64;+;>CA4)*)2::9/1=5=;B((.4?)/(//.:E>5@F<1(.,2.1)1-),(.(2(((.4<A)).),((
@M00200:205:000000000-AKKM3:1:1101:16300:2188 2:N:0:1
TACTGGGGTATCTAATCCCGTTCGCTCCCCTGGCTTTCGTGTCTCAGTGTCAGCACACTCCCAGTTACCTGTTTTCACCATTTTCGTTCCAAACGATATCTACGCATTTCACCGCTCCACCGTTTGTTCCGGTAACCCCTAAGTGGCTCAATACACCCAGTCTGCCAAGCAGTTCCACGGTTGAGCCGTTGGATTTCACAAGGCACTTAGGCATCCACCTACACACGCTTTAAACCCAATACTGTTTCGAT
+
A@CCCGGDGCFFGGGGGGGGGGD,@FGFGGGGGGGFGGCF@FFGGGGGGFG,,@,@EFGGGGG8FE9BEFFFGGGGGFE99A,,<=FFGGF,4A,+9,@F=EFGG,@FEEAFF6C5DEG?D6@BF+DEFFGGGCGFADG=DD?FFFG5AB8+,6AFFEFF8+369;+6?EFFFEF;+<+*8@?CFGG>5++*3<C;+37;*==0):CBA*1>BEFGF9A:@=);>??DDCF****01(56@E<5.).)//.
@M00200:205:000000000-AKKM3:1:1101:9457:2220 2:N:0:1
TACAAGGGTATCTAATCCCGTTTGCTCCCCTGGCTTTCGTGTCTCAGCGTCGGCACATCCCCAGCAACCTGTTTTCACCTTCGTCGTTCCAAGCGCTATCTACGCATTTCACCGCTCCACCGTTTCTTCCGGTTGCCCCTAGGTGGCTCAAGCGAACCAGTCTCCCAAGCAGTTCCACGGTTGAGCCGTGGGATTTCACAAGGTACTTAGAACTCCGCCTACTCACGCTTTCCACTCTATACTGTGTCGAT
+
BCCCCGG7C8FGGGGGGGGGGEE7@FDFFGGGGGGGF9FF,EFEFGGGGEEC7BCCFG@FFGG7C,,:EEFFDEGFCCCFDF,,8@=CFEFF,A:+@+AFFGGGGGEBAD;F?8CE+@FAFCEEF,,@FDE>D+=ED??DFGEFCFD8D+,+,+69?CF5=+;28:+,;??C@0+3+4+*6:D>FGC>B4***4A2+/5/;@90/9@CE*98>4<@D<B<@8);)58C8*0)))))4)).)9559)1)(,(
@M00200:205:000000000-AKKM3:1:1101:12375:2226 2:N:0:1
TACGAGGGTATCTAATCCTGTTTGCTCCCCACGCTTTCGCGCATCAGCGTCAGAACCGGTCCAGGTAGCCGCCTTCGCCACCGGTGTTCCTCCCAATATCTACGCCTTTCACCGCTACACTGGGAATTCCGCTACCCTCTCCCGGCCTCGAGCCGAGTAGTTTCCAAGGCAGTTCCCCGGTTGAGCCGCGGGATTTCACCCAGTACTTACCCAGCCGCCTACGCGCCCGTTCTTCCCAATACTGTCTCGCT
+
@ACCCGGDG8EGGFFGGGGGGGGFFGGGGGGGGGGEGG:C7@@CGGGGGGGCC9,9FFEGGGG?8E<9EEFGGGGGGFGGFB7+@FGGGGGF@4,,A?FGGGGGG+FFDF,CEGGFGGFC;988,,>D;DFGC+=DGFGDDDGFGDGFGBC6CCG*949FD57CEFF,@F6>FEF@69;*4?546:FE))*)01A8+)47=1;(.9AF22(().8C09@:281>>GFG/1((,).-;)(447<6)).).(,
@M00200:205:000000000-AKKM3:1:1101:21082:2235 2:N:0:1
TACTGGGGTATCTAATCCTGTTTGCTCCCCACGCTTTCGCACCTCAGCGTCAATATGTGTCCAGTGAGTCGCCTTCGCCACTGGTGTTCTTCCGAATATCTACGAATTTCACCTCTACACTCGGAATTCCACTCACCTCTCCACAATTCTAGCGATGCAGTCTTAAAGGCAATTCCGGAGTTGAGCTCCGGGCTTTCACCTCTAACTTACAAAGCCGCCTACGTGCGCTTTAAACCCAATACTGTTTCGCT
+
@ACCCGGGE>FFGGGGGGGGGGF8EEGCCFGGGGEFEFEF,CFGGGGGGFF>,FDAFGCGFGGDF9,,<ACFEGGGGEFEFG,,CEFGGGGFFG>,C<EEFGGDG8?FGGDFEGGFGGFEFGC+78DFA=FFGD?FFFFDFGGFFFG99DD@A+=65CCDE+*?D9+6D?FDFE+4**+*83=?:::A9+1*3@G;+;@@@DF**81;58A/6>FG9>9>(((255/9DD17))/3433;3;)7E)7)/((
@M00200:205:000000000-AKKM3:1:1101:17484:2279 2:N:0:1
TACACGGGTATCTAATCCTGTTTGCTCCCCACGCTTTCGCACCTCAGCGTCAGTACCGGGCCAGTGAGCCGCCTTCGCCACTGGTGTTCTTCCGAATATCTACGAATTTCACCTCTACACTCGGAATTCCACTCACCTCTCCACAATTCTATCGATGCAGTCTTAAAGGCAATTCCGGAGTTGAGCCCCGGGCTTTCACCTCTAACTTACAAAGCCGCCTACGCGCGCTTTAAGGCCAGTACTGTGT
+
CCCCCGGGGGGGGGGGGGGGGGGCCFFGGGGGGGGGGGGGCFGGGGGGGGGEDFFFGGGGGGGGFEC9FGGGGGGGGGGCEGCFGGGGGGGGGGD7FFGGFFGGG8AFGGGGGFFF?FGDGGDEG7@DGGGGGFGGFFGEFEGD?6DEGFG+E?CDFGGFG==DDBCCFFFBFFFFF>6:@FD;AFG5A>*9@EG;+:EEFFE31;EC*8B=E3C@BGB@F;0B@DFD3>8))))(2(1,4<A>))-
@M00200:205:000000000-AKKM3:1:1101:22410:2282 2:N:0:1
TACCAGGGTATCTAATCCCGTTTGCTCCCCTAGCTTTCGCGCCTCAGCGTCAGTGTCGGTCCAGGAAGCCGCCTTCGCCACCGGTGTTCCTCCGGATATCTACGCATTTCACCGCTACACCCGGAATTCCGCTTCCCTCTCCCGATCTCAAGTCTCGCAGTCTCTCGTGCAGTTCCTCAGTTAAGCCGAGGGATTTCACACAAGACTTACAAGACCGCCTACCCGCCCTTTACCCCCAGTACCGTGTCGAT
+
@BCCCGGGGFGGGGGGGFGGGGG7EEGGGGGGGGGGGGEG7FFGGGGGGGGEEGCFGGGGGGGDF,C@FGGBFGGGGCFEEDCDFDGGGGGGGG77=FDFGGGFGGGGGGGGGGGF>CFFGGG+C8FGGGGGGGGGGFG5;FE>C?DBGAE+@FDE?EDEC+05;ADCFDFFAEFF;F?*7D>@>FF4:;*/?:C;18B5B=10/87C<A)6)6CF@GFF((().:BDCD)))),(:(((-))(-(.((((
@M00200:205:000000000-AKKM3:1:1101:11437:2298 2:N:0:1
TACGGGGGTATCTAATCCTGTTTGCTCCCCACGCTTTCGCGCCTCAGCGTCAGTTGCGGTCCAGATGGCCGCCTTCGCCACCGGTGTTCTTCCCAATATCTACGAATTTCACCTCTACACTGGGAATTCCACCATCCTCTCCCGCACTCAAGCCAGCCCAGTCTCAAGCGCAATTCCCGTGTTGAGCCCAGGCCTTTCACGCCTGCCTTGAGCAGCCGCCTGCGCGCCCTTTTTGCCCAGTACTGTTT
+
@@CCCGGGGGGGGAEGGGGGGGFFGGGFGGCFGDGGGGGC7FGGECFGGGGGGGFGGGEFG@EE<EGFGGGCGFEGGECCCFEGGGGGGGGGFGF=,:DFFGFFFGFGGGDGGGGFGFDDDFD@F88DDGAEF8FFFDGBD=EAGFD9C6,::9;CA:9FGGE@EFCFFCBBBDFFF>D6C,;6@6,8FGCFFD?01)47;D;@D03/93;44A8*/18(4(3.(*7CD)3))),.<4)4544>A4).
@M00200:205:000000000-AKKM3:1:1101:8822:2327 2:N:0:1
TACGCGGGTATCTAATCCTGTTTGCTCCCCACGCTGTCGCGCCTCAGTGTCGGCTATTGGGAGATTGCTCTCCCACCGCCCAGCAGACCGCCTTCGCCACTGGTGTTCTTCCGGATCTCTACGCATTCCACCGCTACACCCGGAATTCCACCTGCCTCTACGGTGCCCCAGCGACACAGTTGCCATGGCCGATCCGGACTTGAGCCCCGGACTTTCACCACGGCCTTCTGCCGCCACCTACCTGCCCTTTT
+
CCCCCGGGGGGGGGGGGGGGGGGGGGGGGGGGDGGGGGGGGGGGGGGGGGGGGDGEGFFGFDEFGGGGGFFGF==EC:FECFFGDGC@EE>FB=DECC>FGFFGGFGGGFGGGG6DGAFFAFGGFEC:FFFFGDG7@?E)@E99@5:=D6,;8>>FFGGFC*7;)@;EFGEDFBF?DFCAFEG7;9?AA6C58==C>;*6/34=@D(13609087C2CF26:(01:)*:>4<>>9;E6<7(()).423())
@M00200:205:000000000-AKKM3:1:1101:17657:2344 2:N:0:1
TACGGGGGTATCTAATCCTGTTTGCTCCCCACGCTTTCGCGCCTCAGCGTCAGTTACAGACCAAAGAGTCGCCTTCGCCACTGGTGTTCCTCCACATCTCTACGCATTTCACCGCTACACGTGGAATTCCACTCTTCTCTTCTGTACTCAAGTCCCCCAGTTTCCAATGACCCTCCCCGGTTGAGCCGTGGGCTTTCACATCAGACTTAAAGGACCGCCTGCGGGCGCCTTATAACCAGTACTTTGTAGA
+
CCCCCGGGGGGGGGGGGGGGGGGGGGGGGGGGGGGGGGGGGGGGGGGGGGGGGGGGGGGGGGGGGGGGGGGGGGGGGGGGGGGGGGGGGGGGGGGGGGGGGGGEECFEGGGGGGGDD>EGGGGGF9EFGGGGGGGEF9ADFGGFGFGEGFG?FFFFFEGFGGCCEFCEACFBFFF50*9*@C*09DF*9C5?FGF?;7CC?>@**))94;C<E@>EBGE((/()(*)1)1-.64).<2(6266))-6)))
@M00200:205:000000000-AKKM3:1:1101:11637:2350 2:N:0:1
TACTGGGGTATCTAATCCTGTTTGCTCCCCACGCTTTCGCTCCTCAGCGTCAGTGTCGGCCCAGAGACCCGCCTTCGCCACCGGTGTTCCTCCTGATATCTGCGCATTTCACCGCTACACCAGGAATTCCAGTCTCCCCTGCCGAACTCAAGTCTGCCCGTATCGACCGCAAGCTTGGGGTTAAGCCCCAAGTTTTCACGGCCGACGCGACAAACCGCCTACGAGCTCTTTATGCCCCGTACTGTGTAGAC
+
CCCCCGGGGGGGGGGGGGGGGGGGGGGGGGGGGGGGGGGGGGGGGGGGGGGGGGGGGCFFGGGG?FGGGGGGGGGGGGGGGGDGGGGGGGGGGGGFGGGGGGGGGGGGGGGGGGGFGGGGGGGGGG=,CEGFDC?FFFCDFFGFGBDDGFFDGCGFFFFFE6@GFFG8@ED5?=AF9*94CCFGFFC5?D:FFGGGF4:B?F>09;>B1:9034C/-9>B023;:E372:6>>B)22-4?1:?4<<6))6)
@M00200:205:000000000-AKKM3:1:1101:13541:2351 2:N:0:1
TACGGGGGTATCTAATCCTGTTCGCTCCCCACGCTTTCGCGTCTCAGCGTCAGTCACGTCCCAGAGAGCCGCCTTCGCCACGGGTGTTCTTCCTGATATCTGCGCATTTCACCGCTACACCAGGAATTCCACTCTCCTCTTCCGGACTCTAGCTAGATGGTTTCCATCGACGTCTCGAGGTTGAGCCTCGAGTTTTCACAACGGACCTATCTAGCCGCCTACACGCTCTTTATGCCCAATACTGTGTAGCT
+
CCCCCGGGGGGGGGGGGGGGGGGGGGGGGGGGGGGGGGGGDGGGGGGGGGGGGGGGGGGGGGGGGGGGGGGGGGGGGGGEGGFGGGGGGGGGGGGGGGFGGGFGEGGGGGGGGGGFGGGGGGGGGGGFGGGGGGGGGFGFFGGFGFGFGFEBEFGFFGGFGGFCEAGGEGFBFFFFFFGDGGGGFGGFFDGFFDGGA?FC@@>074(6@E@EEEGC9G>?FF?F?8)9/744>D<)*),,:?DF9AD2)))
@M00200:205:000000000-AKKM3:1:1101:13401:2371 2:N:0:1
TACTCGGGTATCTAATCCTGTTTGCTCCCCACGCTTTCGAGCCTCAGCGTCAGTAATGGACCAGTATGTCGCCTTCGCCACTGGTGTTCTTCCGAATATCTACGAATTTCACCTCTACACTCGGAGTTCCACATACCTCTTCCATACTCAAGATAGCCAGTATCAAAGGCAATTCCAAGGTTGAGCCCTGGGCTTTCACCTCTGACTAAACTATCCGCCTACGCTCCCTTTAAACCCAGTACTGTGT
+
CCCCCGGGGGGGGGGGGGGGGGGGGGGGGGGGGGGGGGGGGGGGGGGGGGGGGGGGGGGGGGGGGGGGGGGGGGGGGGGGDFGGGGGGGGGGGGGGGGGGGGGGGGGGGGGGGGGFGGFGGGGGGGEGGFEGCFGFFBGFFCGFGFGFGF8DGFGFCGGBD=*?FFGGFGFBFFF+=+?:F,+=B=D?FFGF9CFGF7@>6CFFEFCEEEE>AEGFD>ADA@)3:C?D0;=FC=*8C@97CB47<=E
@M00200:205:000000000-AKKM3:1:1101:23476:2383 2:N:0:1
TACAAGGGTATCTAATCCCGTTTGCTCCCCTAGCTTTCGCGCCTCAGCGTCAGTGTCGGTCCAGGAAGCCGCCTTCGCCACCGGTGTTCCTCCGGATATCTACGCATTTCACCGCTACACCCGGAATTCCGCTTCCCTCTCCCGAACTCAAGCCAAGCAGTTTACTGTTCAGTTCCTCAGTTGAGCCGAGGGATTTCACACAGTACTTGCCAGACCTCCTACGCGCCCTTTAAACACAATCATGTGTCGC
+
CCCCCE?;EFGGGGGG9EFEGGCCFCFGGGGGGGGGGGG>CFGCFGGGGEE7FFDFGGC:BFFGCGFGG<C>+@FEFEGE@<BC>FF7EEDF8FCFEEDCFFADFGGD;F9EGCG5+FFGG++6C+D8FFFG6CDFGFCDD8DDCEGB=0CFG++*08+:EC7+:<C,+@BE9AF>?FCFF<++/>??4>CB4:?DB*=CB=D*9;?CEF(4.1B/)*03))/56?5C7>>)66<)282-4).46))-((
@M00200:205:000000000-AKKM3:1:1101:22565:2427 2:N:0:1
TACTAGGGTATCTAATCCTGTTTGCTACCCACGCTTTCGTTCCTCAGCGTCAGTTGTTTCCCAGAGACCCGCCTTCGCCACCGGTGTTCCTCCTGATATCTGCGCATTTCACCGCTACACCGGGAATTCCACTCTCCTCTTCCGGACTCTAGCCAAACGGTTTCCACCGACGTCTCGAGGTTAAGCCTCGAGTTTTCACAGCGGACCTGCTTGGCCGCCTACACGCTCTTTAAGCCCAATACTGTGT
+
CCCCCGGGGGGGGGGGGGGGGGGGGGGGGGGGGGGGGGGGGGGGGGGGGGGEGGGFGGGGGGGGG8EGGGGGGGGGGGGGGGGGGGGGGGGGGGGGGGGGGGGGGGGGFGGGGGGFGGGGGGGEGDGGGGGGGGGGGFGFFGGFGFGFGFGGCDF69FGFGGFCFFGGFGAABFCFAADDFGGGFGGFFDEB*:BCFEGFFD@BF>9D@D@EE@FG25A;06;FDG)9*7:<>A<2C:,82>AB:46
@M00200:205:000000000-AKKM3:1:1101:19791:2429 2:N:0:1
TACAAGGGTATCTAATCCTGTTCGCTCCCCACGCTTTCGCGTCTCAGCGTCAGTACCGTCCCAGAGAGCTGCCTTCGCCATCGGTGTTCTTCCTGATATCTGCGCATTTCACCGCTACACCAGGAATTCTACTCTCCTCTTCCGGACTCTAGCCAGATGGTTTCCAATGACAGCTGGAGGTTGAGCCCCCAGCTTTCACATCGGACCTACCTGGCCGCCTACACGCGCTTTACACCCAGTACTCTGT
+
CCCCCGGGGGGGGGGGGGGGGGGGGGFGGGGGGGGGGGGGGFGGGGGEFGGGCFGDG:F@FGGGGGGGGGGGGGGGGGGGGGGGGGGGGGGGGGGGG9,EFGGGGGGGGGGGGGGFGGGGGFGGGFGGG,@E8=EGGFGF?F;BC?C5DDA+>=DDF>=D9B5DFCDGF8?0*8??:AF>FCFGFFD*0**<5,<?AEFE63))-:->EBF*7=FC(:?;@D1A08;D5*;CC)/(43:7<<))..6
@M00200:205:000000000-AKKM3:1:1101:7764:2430 2:N:0:1
TACCCGGGTATCTAATCCCGTTTGCTCCCCTGGCTTTCGCTCCTCAGCGTCAGTAGTAGTCCAGGATGCCGCCTTCGCCACCGGTGTTCCTCCAGATATCTACGCATTTCACCGCTACACCTGGAATTCCGCATCCCTCTCCCACACTCGAGCCATCCAGTATCAGACGCAGTTCCCCGGTTAAGCCGAGGGATTTCACGTCTGACTTAGTTGGCCGCCTACGAGCCCTTTCCGCCCAGTACTGCGT
+
CCCCCGGGGGGGGGGGGFGGFGGGGGGGGGGGGGGGGGGGFGGGGGGGGGGGGGDFGGGGGGGGGFGGGGGGGGGGGGGGGGG7FGGGGGGFGGGGGGDGGGGGGGGGGGGGGGGFGGGGGGGGGGGGGGCGGGG=EFG5DEGFGFGFG?EDGGGFFGCBGFFGFF6ABGFFEEFF;F>*@;DGCE7*4**:BGGGFFG=@@D5;C>@C;6CEEFG@DF;?;(:6?=CFF?)4,(,:348).4)),(
@M00200:205:000000000-AKKM3:1:1101:20170:2439 2:N:0:1
TACCCGGGTATCTAATCCTGTTTGCTCCCCACGCTGTCGCGCCTCAGTGTCAGTAACTGCCCAGCAGGCCGCCTTCGCCACCGGTCTTCCTCCGGATCTCTACGCATTCCACCGCTACACCCCGAATTCCGCCTGCCCCTACAGTACTCGAGCCTGACAGTCGGCATGGCCGACCCGGGGTTGAGCCCCGGGCTTTCACCACACCCTTATCACGCCACCTCCGCGCCCTTTACGCCCAATACTGTGTAGG
+
CCCCCGGGGGGGGGGGGGGGGGGGGGGGGGFFGGGGGGGGGGGGGGGGGGGGGGGGGGGGGGGGGGGGGGGGGGGGGGGGGGGGGGCFGGGGGGEEEGGGGGGGGGGGGGGGGGGDDGGGGGGGGGGGGGGGGGGGFFFFFGGF,?DFGDG6C>7CACFFE?ACBFGFAFFBFBBFBEGFGGGFFCFFEGGBEGGGF?C<)4812((474>AF?GGBGF0(.4)(:>D7C.4)413E23:)8A2<))6))
@M00200:205:000000000-AKKM3:1:1101:18320:2449 2:N:0:1
TACGGGGGTATCTAATCCCGTTTGCTCCCCTGGCTTTCGCTCCTCAGTGTCAATTCCGGTCCAGGATGCCGCCTTCGCCACCGGTATTCCTCCAGATATCTACGCATTTCACCGCTACACCTGGAATTCTGCATCCCTCTCCCGGATTCAAGCCATCCAGTATCGGATGCAGTTCCCAAGTTGAGCCTGGGGATTTCACATCCGACTGAGTTGGCCACCTACGAGCCCTTTAAGCCCAATACTGTGT
+
CCCCCGGGGGGGGGGGGGGGGGGGGGGGGGGGGGGGGGGGGGGGGGGFGGGGGGGGFGGEGGGGGGGFGFFFGGGGGGFGDFGGGGGGGGGGGGGFGGGGGGGGGGGGGGGGGGGFDFGGGGGGCGGGGGGGGFGGGFGFFGGFGDC>GFG?@FGFFGF5D=CFFDG5@CFEFEFFFA5AFGGGFGGFFGGFFGG>FFEEC@B?DF(63>EFEEF8;CA;E;?>758><<E39)71B1133:>A).6
@M00200:205:000000000-AKKM3:1:1101:11031:2450 2:N:0:1
TACAAGGGTATCTAATCCTGTTTGCTCCCCACGCTTTCGTGCATGAGCGTCAGTGTTGGCCCAGGAGGCTGCCTTCGCCATCGGTGTTCCTCCACATCTCTACGCATTTCACTGCTACACGTGGAATTCCACCCCCCTCTGCCACACTCTAGCTTGCCAGTTACAAGCGCAGTTCACAGGTTAAGCCCGGGGATTTCACACCTGTCTTAGCAAACCGCCTGCGCACGCTTTACACCCAATACTGTGTCGAT
+
CCCCCGGGGGGGGGGGGGGGGGGGGGGGGGGGGGGGGGGGGGGGGDFGEGGGGGGGGCGGGGGFGGGGGGGDFFGGGGGGGGGDGEEGGGGFGGGGGGGGFFGFGGCEEEFGG9=DGGGGGFFGGC=?FGGGFGDGEBGDFFDFGFGBGFDDGGG?5FF5,+;?EFDFBGF)3;9FFFG;FGGFFGGFBD5?EG?FF?EEEFB:EFCECEFFEBFG(:?223()6=DDD<@9CEA;*6=(5@)4<4<)4?-
@M00200:205:000000000-AKKM3:1:1101:9407:2459 2:N:0:1
TACCAGGGTATCTAATCCGGATCGCTCCCCACGCTTTCGCGCATCAGCGTCAGCAAAGCCCCAGGCAACCGCCTTCGCCACGGGTATTCTTCCCGATCTCTACGCATTCCACCGCTACACGTGGAATTCCACCCCCCTCTGCCACACTCCAGCCCCGTAGTTTCGAGCGCAATTCCCAAGTTAAGCCCGGGGATTTCACACTCGACTTGCGAGGCCGCCTGCGCACACTTTACACCCAATCCCGTGTCGAT
+
CCCCCGGGGGGGGGGGGGGGGGGGGGGGGGGGGGGGGGGGGGGGGGGGGGGGGGGGGGGGGGEGGGGGGGGGGGGGGGGGGGEGGGGGGGGGGGEGGGGGGGGGGGGGGGGGGGGFGGFGGGGGEG9FGGGGGGGGEEDFFFFFGFGFGFGGGFDEFGGFCCAFAFCG*4?=DFFFFF4FFGDGFGC8BGGFBEFDFCGFF1=6DFB?<A>>>FEG6DD::?FFBE@F>FF<>)8:G?47,2)(.4:((--
@M00200:205:000000000-AKKM3:1:1101:9200:2462 2:N:0:1
TACTCGGGTATCTAATCCTGTTTGCTCCCCACGCTTTCGCGCCTCAGCGTCAGTTGCGAGCCAGAAAGCCGCCTTCGCCATCGGTGTTCCTCCACATCTCTACGCATTTCACTGCTACACGTGGAATTCTACCCCCCTCTGCCAGATTCTAGCCTTGCAGTCTCCATCGCAATTCCCAGGTTGAGCCCGGGGATTTCACGCCATACTTCACGAACCACCTACGCACGCTTTAAACCCAGTACTGGGTATCT
+
CCCCCGGGGGGGG<FGGGGGGGGGGGGGGGGGGGGGGGGGEGGGGGGGGGGGGGGGGGGGGGDFGGFFFGGGGGGGGGGDGGGGGGGGGGGGGGFFEFGGGGGGGD@EFGGGADFFGGGGGEFCC9D8FFGGG,@ECDGFFGGFGDDDGF8EFGGFFGGFAFEGEF8E5>?AFFFF63;AC9;F5<7<9;79)?EGC<@=(8:(*0@4*17@6@E5(:>D@E1><E3>95(.)671E::3244)).())).
@M00200:205:000000000-AKKM3:1:1101:19054:2522 2:N:0:1
TACAGGGGTATCTAATCCTGTTTGCTCCCCACGCTTTCGTGCCTGAGCGTCAGTGTCAGCCCAGGGGGCTGCCTTAGCCATCGGTGTTCCTCCGCATCTCTACGCGTTTCCCTGCTACACGCGGAATTCCACCCCCCCCTGCCACACTCCAGTTCGCCATTTTCAACGGCCATTCCCAGGTTAAGCCCGGGGCTTTCACCGCCGCCACAACGAACCGCCTGCGACCCCCTTACGCCCAGTACGGTGTATAT
+
-,A6<,C+B7EFF99@ECAE6@FCGGGAFGGCCF@FG9,CD@B,C;,,+@FC@FEEDFGGFC8,9,:CCG:FGFG,CCFGFF:@,8CFFFGFFGD+,+,,,@EDC+++@4,,:D8DCEF,+@=8FCFF;AD,=@?C+*+193@F9AD)*3@97<C9?>>*25>F6FF1)*2-;*14*4?)7++0++=5=)755**2+)+/((-(((-(.4<>?0*:>7512(,)45)/)14?F:(4C?6?29(((---.2)
@M00200:205:000000000-AKKM3:1:1101:10454:2544 2:N:0:1
TACAGGGGTATCTAATCCTGTTTGCTCCCCACGCTTTCGCACCTCAGCGTCAGATCTGGACCAGTTAGCCGCCTTCGCCACTGGTGTTCTTCCCAATATCTACGAATTTCACCTCTACACTGGGAATTCCACTAACCTCTTCCAGCCTCTAGAAAGCCAGTATCGAAGGCAATTCTGGAGTTGAGCTCCAGGATTTCACCCCCGACTTAACAATCCGCCTACGTGCGCTTTCCGCCCAGTACTGTGT
+
CCCCCGGGGGGGGGGGGGGGGGGGGGGGGGGGGGGGGGGGGGGGGGGGGGGD7FGGGGGGGGGGGGGGGGGGGGGGFGGGGGGGGFGGGGGGGGGDEGGGGGGGG8FGFGGGGGGFFGGGGGGFGGFGGGEGGGGGGFGFFGFFGFGFGFGGGGGFBGGFGG7F5DF6??DDBEFF;8=5FDDFFG,6DFF??FFGFEGFBAFFFFF5*8BFEECF>*:9)5()(45:7?B**512E?4/1))7<))
@M00200:205:000000000-AKKM3:1:1101:22344:2589 2:N:0:1
TACTGGGGTATCTAATCCCGTTCGCTCCCCTAGCTTTCGCGCCTCAGCGTCAGTGTCAGCCCAGCAACCCGCCTTCGCCGCAGGTGTTCCTCTCGATATCTACGCATTTCACCGCTACACCGAGAATTCCAGTTGCCCCTTCTGCACTCTAGTCGCACAGTATCAGTTGACCTTTCCGAGTTAAGCTCGGAGATTTCACAACTGACTTGTGCTGACCGCCTACGCGCCCTTTAAGCCCAATACTGTGT
+
CCCCCGGGGGGGGGGGGFGGGGGGGGGGGGFGGGGGGGGGGGGGGGGGGGGGGGGGGGGGGGGGGGGFGGGG>FEGGGGGGGGGGGGGGGGGGGGGGGGGGGGGGGGGGGGGGGGFGDGGGGGGGGGGGFGGGGFG@FG=FFGDGFCDGFF=DGGFEEGAFEEGEFGGFGFFFFFCFFGFGC>EFFGFF4CBA7=CB?C<E?FFF:B4@C3BE4BC3>B1:;@E0:29DC?B<9<AFF6B???AF6::
@M00200:205:000000000-AKKM3:1:1101:20621:2591 2:N:0:1
TACCGGGGTATCTAATCCTGTTTGCTCCCCACGCTTTCGAGCCTCAGCGTCAGTAATGGACCAGTATGTCGCCTTCGCCACTGGTGTTCTTCCGAATATCTACGAATTTCACCTCTACACTCGGAGTTCCACATACCTCTTCCATACTCAAGATAGCCAGTATCAAAGGCAATTCCAAGGTTGAGCCCTGGGCTTTCACCTCTGACTAAACTATCCGCCTACGCTCCCTTTACACCCAATACTGTGT
+
CCCCCGGGGGGGGGGGGGGGGGGGGGGGGGFGGGGGGGGGGGGGGGGGGGGEGGGGGGGGGGFGGGGGGGGGGGGGGGGGGGGGFGGGGFGGGGGGGGGGGGGGGGGGDFGGGGGFGEFGGGGEG@EFGGGGGGGG89,:FFAFGFGFFFGGGGGF??=FGGFGFFGGF8DDFFFBD=?9FFGGFCDFFGFFF?6C?EG@5@C@EF5AE@@EFEG6=FE5>B9?AGFGFC=EFEF@8>>BFFEE<4<
@M00200:205:000000000-AKKM3:1:1101:18423:2601 2:N:0:1
TACCGGGGTATCTAATCCTGTTCGCTCCCCTAGCTTTCGCGCCTGAGCGTCAGGTAAGGCCCAGAGATCCGCCTTCGCCACCGGTGTTCTTCCGGATCTCTACGCATTCCACCGCTACACCCGGAATTCCGCTTGCCTCTACGTGTCTCCAGCCCGACAGTATCCTGGGCACACACGGGGTTGAGCCCCGGCCTTTCACCCATGGACTTTTCAGGCCGCCTGCGCGCGCTTTATGCCCAATACTGTGT
+
CCCCCGGGGGFGGGGGGGGGGGGGGGGGGGGGGGGGFFFGFGGGGGGGE:FGGGGGGGGG8CC<FFFGGGGFGGGGFGGGGEFGGGGGFGGGGGGGCGGGFGGGGEGGACFGGGGF6>EGGEGGGGFGGF?EDCDFFFFEFGGFGFF>?FC?E+9?>EC99@AGEFGF98?<A@>DAE4?FGGG)806?D=:BGCCF?F8==DF33;@3)/<C5<C<D>>:::>FC>)/)4(6>9:F373::42<464
@M00200:205:000000000-AKKM3:1:1101:18842:2604 2:N:0:1
TACAAGGGTATCTAATCCTGTTTGCTCCCCACGCTTTCGCTCCTCAGCGTCAGTACTGGCCCAGGATCCCGCCTTCGCCACCGGTGTTCCTCCTGATATCTGCGCATTCCACCGCTACACCAGGAATTCCAGATCCCCCTACCAGCCTCTAGCCGCCCAGTATCGAATGCAGGCTCGAGGTTAAGCCTCGAGGTTTCACATTCGACTTGAGTGGCCGCCTACGAGCTCTTTAAGCCCAGTACTGTAGAG
+
CCCCCGGGGGGGGGGGGGGGGG9FGGGGGGGGGGGGGGGGGGGGGGGGGGGGGFFGFC8FFGGGG<,BFGGGGGGGGGGGGGGGGDGGGGGGGGGGGGGGGGGGGGCFFFCFGGG>DGGDGGGGGGGGGGFC+6=E8DEAFGF?D*=5D?F=9D6*<EDFGDDGF5CD97AC?A9C99;?FGCFF7FFFG*5BE>CFFF*85*8?@2-7@3/72EC>GE@D;1)(=.;7*577<<(=(,,6)))-)).)
@M00200:205:000000000-AKKM3:1:1101:24655:2625 2:N:0:1
TACAGGGGTATCTAATCCCGTTTACTACCCTAGCTGTCGCGTCTGAGTGTCAGAAACAGACCAGAAGATCGCCTTCGCCACTGGTGTTCCTCCCGATATCTACGCATTTCACCACTACACCGGGAATTCCATCTTCCTCTTCTGCTCTCTAGCCCGGTAGTATTAGACGACCTCTCCCAGTTGAGCCGGGAGATTTCACGCCTAACTTACCAAGCCACCTGCACGCGCTTTAAGCCCAGTACTGTGTAGA
+
CCCCCGGGGGGGGGGGGGGGGGGGGGGGGGGGGGGGGGGGGGGGGGGGGGGGGGGGGGGGGGGGGGGGGGGGGGGGGGGGGGGGGGGGGGGGGGGGGGGFGGGGGGGGGGGGFGGFGGGGGGGGGGGGGGGGGGGFGFDDFGGFFF?<FFGFGFFEFEC>GGF7FFGGBGFAEEFAFFGFGGDGFGGFFGEE4;CF9EF>D4BFEB4/.*8@EFGF>FFB528)(80C:8(9C9;@F08;;ACE57C49)
@M00200:205:000000000-AKKM3:1:1101:6551:2651 2:N:0:1
TACCGGGGTATCTAATCCTGTTTGCTCCCCACGCTTTCGCACCTCAGCGTCAGATCTGGACCAGTTAGCCGCCTTCGCCACTGGTGTTCTTCCCAATATCTACGAATTTCACCTCTACACTGGGAATTCCACTAACCTCTTCCAGCCTCTAGAAAGCCAGTATCGAAGGCAATTCTGGAGTTGAGCTCCAGGATTTCACCCCCGACTTAACAATCCGCCTACGTGCGCTTTAAACACAATACTGTGT
+
CCCCCGGGGGGGGGGGGGGGGGFGGFFGGDGGGGGGGGGGDCFGGGGGGGEGFGFGGGGGGGGGGGFFGGGEGGGGGGGGGGFGGGGGGGGGG@FGFCAFG8FGDFG7FEFGGGGFGGGGG=ECFG8DGGGGGGFGGFGFFGGCGFGFGFD?FGGFFGGFG9*?=DDE58DB66=9F??FFCFFFGFFFG?@FGC7FFG6==5>5>BDFFE?7@DFAFB@DB=;:E:D3>=CEEE.=7?E))?EEEF
@M00200:205:000000000-AKKM3:1:1101:10325:2652 2:N:0:1
TACCGGGGTATCTAATCCTGTTTGCTCCCCTAGCTTTCGTGCCTCAGTGTCAGGTATTTTCCAGGGATTCGCCTTCGCCACTGGTGTTCCACTTGATATCTACGCATTCCACTGCTACACCAAGTATTCCAATCCCCCCTCAAATCCTCTAGCAAGGTAGTTTCCAATGCCATTTCCGGGTTGAGCCCGGAGATTTCACATCCGACTTACCCCACCACCTACGCACCCTTTCTACCCAATACTGCGT
+
CCC<CFCEGGGGGFFFFGGDEFGGFFCFFC@6FGCEFECCCGGDGGGGGGGGGGEGFGC<FGGDEE8FDFFGGGGGGGGGGGBEF8CCGGFGGF?FGEFDFGGGGGGG,CEGFGG7=EDFDFGG?ECAF8FA9,0@F>@AE?E5@D=7DDFGFDDF5@DF@9DE;DDA6D?=FE2C+:+3@EDFFG,D?D+95,:79EF55:)1):=5;=)):7EE2@D368=;(=?4*;)/*))/=3/3;3)/),,
@M00200:205:000000000-AKKM3:1:1101:21432:2716 2:N:0:1
TACTGGGGTATCTAATCCCGTTTGCTCCCCTGGCTTTCGCGCCTCAGCGTCAGTGTCGGTCCAGGATGCCGCCTTCGCCACCGGTGTTCCTCCAGATATCTACGCATTTCACCGCTACACCTGGAATTCCACATCCCTCTCCCGCACTCAAGCCTTCCAGTATCGGACGCAGTTCCCAAGTTAAGCCTGGGGATTTCACGTCCGACTTAGAAGGCCGCCTACGCGCCCTTTAAACCCAATACTGTGTAGG
+
CCCCCGGGEGGGGGGGGGGGGGFGGGGGGGGGGFCEGGGGGGGGGGGGGGGDGFFGFGGGGGGGGCEGGGGGGGGFFGGGGGGGGGGGGGGGFFGCEGCGGGGGGGGEFGGGGGGFGGGGGGGFGGGFGGFFGFG>@FG5*=EEDFGFGFGDGGGFF>D;FGEFAAGGFGB9>CFFFF*;?,:+9DGFFG5@>ECGF<FFDF=52553477?C?FC>GFD;=?)(209)94)6:41;01,4794.46)<)
@M00200:205:000000000-AKKM3:1:1101:18881:2722 2:N:0:1
TACCCGGGTATCTAATCCTGTTTGCTCCCCACGCTTTCGCGTCTCAGCGTCAGTAACGTCCCAGCGAGCTGCCTTCGCCATTGGTGTTCCTCCCGATATCTGCGCATTTCACCGCTACACCGGGAATTCCACTCGCCTCTTCCGAACTCTAGTCCGGCAGTATCGACCGGCATCCCAGGGTTGAGCCCTGGACTTTCACAGCCGACTTACCGGACCGCCTACACGCTCTTTATCCCCAGTACGGTGTAGG
+
CCCCCGGGGGGGGGGGGGGGGGGGGGGGGGGGGGGGGGGGGGGGGGGGGGGGGGGGGGGGGGGGGGGGGGGGGGGGGGGGGGGFFGGGGGGGGGEFEFGGGGGGGGGGGGGGGGGFDCFGGEEGFGGGGGEGGGGGGEDEFGGEGFGFGFGGFGGDFGGBEF@F>FDGBGB@E@AAFFFB768CF6FFFGGFFCC:C<EEFF;>F0;0CAFF>6EEFGF(03>F?C373><44).,:<F2<A0(,(44))
@M00200:205:000000000-AKKM3:1:1101:23730:2737 2:N:0:1
TACTGGGGTATCTAATCCCGTTTGCTCCCCTGGCTTTCGCGCCTCAGCGTCAGTGTTGGCCCAGCAACCCGTCTTCACCTCAGGTGTTCCTCTTGATATCTACGCATTTCACCGCTACACCAAGAATTCCGATTGCCCCTTCCACACTCGAGCACAGCAGTATCACTTGGCCGTTCTGAGTTAAGCTCAGAGATTTCACAAGTGACTTACCACGCCGCCTACGCGCCCTTTAAACCCACTACTGTGT
+
CCCCCGGGGDGGGGGGGGGGGGGGGGGGGGGGGGGGGGGGGGGGGGGGGGGGEGGGGGGGGGGGGGGGGGGGGGGGGGGGGGFGGGGGGGFGGGGGGGGGGGGGGGGGGGGGGGGFGGGGGGGGGGGGGGFDDCFFE*ADFDFBGFGFGFGDDDFFFGGFGGC=7CDEFGFEFAEFFF98FFFCAFFFFG7FFEGGFCGFFFF;7A5EEA8EBADF9DF@DD2?2C>D58@<C3;;*2(66;<3))/
@M00200:205:000000000-AKKM3:1:1101:9110:2749 2:N:0:1
TACTCGGGTATCTAATCCTGTTTGATCCCCACGCTTTCGTGCCTCAGAGTCAATATTCGTGTAGTGAGCTGCCTTCGCAATTGGTGTTCTATGTCATATCTAAGCATTTCACCGCTACATGACATATTCCGCTCACCTCCACGGTATTCAAGACTGATAGTATCAACGGCAATTTCCGGGTTAAGCCCGGAGATTTCACCACTGACTTACCAGTCCTCCTACGCACCCTTTATGCCCAATACTGTGT
+
CCCCCGGGGGGGGGGGGGGGGGGGGGGGGGGGGGGGGGGGGGGGGGGGGGGFGGGGGGGGGGGFGGGFGGGGGFGGGGGDEGGGGFGGFFFGGGGGGGD;CFGGGFGGGGGGGGGFGGGGFGGGGGGGGGGGD=CGGFGFFGGFGFGEGFGGFCFFFGGFGGCGEFGGBGEAFFFFFFD5>EF7DFEFDCGF*,@9;EF@8C@EFFEFEB@E@83>EGFB6:4@=@DGDC@:5CEEGFB>36CFCCF
@M00200:205:000000000-AKKM3:1:1101:10407:2755 2:N:0:1
TACTCGGGTATCTAATCCTGTTCGCTCCCCACGCTTTCGCGTCTCAGCGTCAGTACCGTCCCAGAGAGCCGCCTTCGCCACGGGTGTTCTTCCCGATATCTGCGCATTCCACCGCTACACCAGGAATTCCGTTCTCCCCTGCATACCTCTAGTCTGCCCGTATCGAAAGCAAGCGCCGTGTTAAGCACGGCGTTTTCACTCCCGACGAGACAAACCGCCTACGAGCCCTTTAAACCCAATACTGTGTAGA
+
CCCCCGGGGGGGGGGGGGGGGGGGGGGGGGGGGGGGGGGGGGGGGGGGGGGEFGGGGGGGFGGGGFGGGGGGGGCGGGGGGEFFGE@FGFFGGGGEGGDGGGGGGEGGGGGGGGGDGGG@DGGGGGDFFGFDFFFDFFGDFGGFGFDEFFGDF+?FCED5@DDGAFCEEFFFFBF4AEGFGFGGFGGFFG=BD=58AEFFADF68>B(,46:70;;275<BFBBBGFCC*2:4)).;:,2:?FA<>4-46
@M00200:205:000000000-AKKM3:1:1101:15976:2794 2:N:0:1
TACTAGGGTATCTAATCCTGTTCGCTCCCCACGCTTTCGCTCCTCAGCGTCAGTTGTTGCCCAGAGACCCGCCTTCGCCACCGGTGTTCCTCCTGATATCTGCGCATTTCACCGCTACACCAGGAATTCCAGTCTCCCCTGCAACACTCTAGTTTGCTCGTATCGACTGCAGACCCGAGGTTGAGCCCGAGGTTTTCACTCCCGACGCGACAAACCGCCTACGAGCCCTTTATAACCAATACTGTGT
+
CCCCCGGGGGFGGGGGGGGGGGGGGGGGGGGCFGGGGGGGGGGGGGGGGFGGGGGGDGGGGGGGGGGGGGGGGGGGGGGGGGGGGGGGGGGGGGGGGGGGGGGGGGGEGFFGGGGFGGGGGGGGGGGGGGCDGGFFGFGBFGF9CFGBF8CF;=+?DBCEGGFGADDGAGFEF5CAAAC>@>39AFCADGGF>F:;B<ECEBB>@@BB>FFF9;EG>3B0144>:EEF*9.-))).<<(0:?)4).5
@M00200:205:000000000-AKKM3:1:1101:10302:2812 2:N:0:1
TACGCGGGTATCTAATCCTGTTTGCTCCCCACGCTTTCGTGCCTCAGCGTCAGTTGCGTACCAGTGGGGCCCCTTCGGCTCCGGCCTTCCGGTCAATATCTACGCATTTCACCGCTACACTGACCGTTCCCCCCACCCCTCACGCACTCAAGCTCGCCAGTATCACCGGCCCTTTTCCGGTTGGGCCGAAAAATTTCACCGGTGACTCGGCAACCCGCCTACGCCCCCCTTCACACCAGTACTGGGTAGAC
+
CCCCCGGGGGGGGFGGGGGGGGGGGGGGGGGGGGGGGGGGGGGGGGGGGDGGGGGGGGGGGGGGGGGGGGEFGGFGGEGGGGGGGGGFG?E@FGGFGGGGGGAGGGEGGGGGGG60@=AFGGFGGGGGGG?DDGCE+:E=B87ADDG>GFG7FFGA?C9/5:9@AFGC::5()-;48BDFG555BFG::CCB):6:@BFF?9>>40).1(,7;(*;(1<((.8:(2><))(,),64;1()..)))((-1))
@M00200:205:000000000-AKKM3:1:1101:18642:2820 2:N:0:1
TACAGGGGTATCTAATCCCGTTCGCTCCCCTAGCTTTCGCGTCTGAGTGTCAGGAGCATACCAGGAGGCCGCCTTCGCCACTGGTGTTCCTCCGCATATCTACGCATTTCACCACTACATGCGGAATTCCACCTCCCTCTTATGCCCTCAAGCCTAGCAGTATCGGACAGCGTCTCTCAGTTGAGCCAAGAGTTTTCATGCCCGACTTACCAAACCACCTGCACGCGCTTTAAGCCCAATACTGTGTAGA
+
CCCCCGGGGGGGGGGGGGGGGGGGGGGGGGGGGGGGGGGGGGGGGGGGGGGGGGGGGGGGGGGGGGGGGGGGGGGGGGGGGGGGGGGGGGGGGGGGGGGFGGGGEGGEGFGGGGGFGFGGGGGGGGGFFGGGGGFFDFDDFEFFGFGFGFGGGGGFFGGFGGDF9?DEEGFFEFFFFFGFGGGGFGFFFGFABFG9F?ECEB2>))828*8>E>CDB5?335866=>))12)9<E(164@EEBF))4<)6
@M00200:205:000000000-AKKM3:1:1101:9710:2820 2:N:0:1
TACTAGGGTATCTAATCCTGTTCGCTCCCCACACTTTCGCTCCTCAGCGTCAGGTAATGCCCAGAGAACCGCCTTCGCCACCGGTGTTCCTCCTGATATCTGCGCATTTCACCGCTACACCAGGAATTCCATTCTCCCCTGCATACCTCCAGTCTGCCCGTATCGACAGCAAGCACCCAGTTAAGCTGGATGTTTTCACCCCCGACGCGACATACCGCCTACGAGCCCTTTATACCCAATACTTTGT
+
CCCC<FFGGGGGGGGGGGGGGGGGGGGGGGGGDGGGGGGDGGGGGGGGGGGEEGGGCDFFGEGF<CFFG8FGGG@GGG:FFGGGGGGGGGGFGEGDGGFGGGBGGGGGGGGGGGDFGGGGGF@B<=FGGGGC@;@F@9=DFGFFG+=;D*@?6DFBFCF?ECDD)0+6@FFC5C*A;53;@EF@8A,*3@7*0@;DFCE*0799AA9(/5:9(7CE;DB@;;1)(:79*2,52><)<<(208:)).)
@M00200:205:000000000-AKKM3:1:1101:18130:2824 2:N:0:1
TACCCGGGTATCTAATCCTGTTTGCTCCCCACGCTTTCGTGCCTCAGTGTCAGTGCTGGTCCAGAGAGCCGCCTTCGCAACTGATGTTCCTCCCGATCTCTACGCATTTCACTGCTACACCGGGAATTCCACTCTCCTCTACCGCACTCTAGCGAGCCAGTATCCATCGCCATTCCCAGGTTGAGCCCGGGGCTTTCACGACAGACTTAACTCACCACCTACGCACGCTTTAAGCCCAATACTGTGTAGAC
+
CCCCCGGGGGGGGGGGGGGGGGGGGGGGGGGGGGGGGGGGGGGGGGGGGGGGGGGGGGGGGGGGGFGDGGGGGGGGGGGGGGGGGGGGGGGGFGG77FFGGGGGGGGGGGGGGGGFGGGGGGGGGGG?EDFGGGGGGFGFFGGFGFGFGFGFGD85BGGFGD7D;EGFBGDAFCCFFFCFGGGGFGGFFGGBDGFFFFG99@@BB>)9CFEE)3CC<FFDFF<B7?:3987<EAA3F<(,8?265A>AAF)
@M00200:205:000000000-AKKM3:1:1101:18200:2840 2:N:0:1
TACGGGGGTATCTAATCCCGTTTGCTCCCCTAGCTTTCGCGCCTCAGCGTCAGTGTCGGTCCAGGAAGCCGCCTTCGCCACCGGTGTTCCTCCGGATATCTACGCATTTCACCGCTACACCTGGAATTCTGCATCCCTCTCCCGAATTCAAGCCATCCAGTATCAGACGCAGTTCCCAGGTTGAGCCTGGGGATTTCACGTCTGACTTAGTTGGCCGCCTACGAGCCCTTTATACCCAGTACTGTGTAGA
+
CCCCCGGGGGGGGGGGGGGGGGGGGGGGGGGGGGGGGGGGGGGGGGGGGGGGGGGGGGGGGGGGGGGGGGGGGGGGGGGGGGGGGGGGGGGGGGGGGGGGGGGGGGGGGGGGGGG>GGGGGGGGFGGGFGGGGFFGFFFFFCGEG>GFGFGFFGGFFGGFGGFGACFFFDEBFFFFFFGFGGGGFGGFFGFFFGGGAE<=;@@<FE)7<E<CE@FE>DD;DFFEFEDFDGF4>AF4C44?<ABA<<ADA<
@M00200:205:000000000-AKKM3:1:1101:7741:2850 2:N:0:1
TACTAGGGTATCTAATCCCGTTTGCTCCCCTGGCTTTCGCTCCTCAGCGTCAATGCCGGTCCAGGATGCCGCCTTCGCCACCGGTATTCCTCCAGATATCTACGCATTTCACCGCTACACCTGGAATTCTGCATCCCTCTCCCGGATTCAAGCCATCCAGTATCGGACGCAGTTCCCAGGTTGAGCCTGGGGATTTCACGTCCGACTTAGTTGGCCGCCTACGAGCCCTTTACACCCAGTACTGTGT
+
CCCCCGGGGGGGGGGGGFGGGGGGGGGCGGGGGGGGGGGGGGGGGGGGGGGGGGGGGGGGGGGGGGGGGGGGGGGGGGGGGGGGGGGGGCFGGGG,EFGGGGGGGGGGFGGGGGGFGGGGFGGGGGGGGGGGGGGGGFEDDFGFGBGFGFG8EGFFFGFFGGFGDADGDGFFDFFFFA>FFEFFFGGFFGGFFEGG=4C@F=@F>FF=CCECCBFG6CA<18(28C:F5CE)9)7(:13:49<26:<
@M00200:205:000000000-AKKM3:1:1101:11083:2869 2:N:0:1
TACGCGGGTATCTAATCCTGTTCGCTCCCCACGCTTTCGCTCCTCAGCGTCAGTTGCTGCCCAGAGACCCGCCTTCGCCACCGGTGTTCCTCCTGATATCTGCGCATTTCACCGCTACACCAGGAATTCCAGTCTCCCCTGCAACACTCTAGTTTGCTCGTATCGACTGCAGACCCGAGGTTGAGCCTCGGGATTTCACAGCCGACGCAAAAAACCGCCTACGAGCTCTTTAAACCCAATACTGTGTAGA
+
CCCCCGGGFGGGGDFFGGGGGGGGGGGGGGFFGGGGGGGGGGGGGGGGGGGGGGGGGGGGGGGGGGGGGGGGDCEGGGGGGGGGGGEFGGGGGGGGGGGGGGGGGGGGGGGGGGGFDGGGGGGGED=FFGGGGFC;ADE5FEFFGFGFG?DC@EFAFGGFGGFGDFG>?DFEF@?ADFGFE>F7AFC)):C?456*+*4996?@B@;@BF(:@9EE>G>(41:D?DEFF>24)63(:1:?02)-.5-6)6
@M00200:205:000000000-AKKM3:1:1101:23787:2874 2:N:0:1
TACAGGGGTATCTAATCCTGTTCGCTCCCCACACTTTCGCTCCTCAGCGTCAGGTAATGCCCAGAGAACCGCCTTCGCCACCGGTGTTCCTCCTGATATCTGCGCATTTCACCGCTACACCAGAAATTCCGTTCTCCCCTGCATACCTCTAGTCTGCCCGTATCGGAAGCAAGCACACAGTTAAGCTGTGTGTTTTCACTCCCGACGCGACAAACCGCCTACGAGCCCTTTACACCCAATAATGTGT
+
CCCCCGGGGGFGGGFGGGGGGGGGGGGGGGGGGGGGGGGGGFGGGGGGGGGGGGFGGGGAFGGGGGGGGGGGGGGGGGGGGGGGFEEGGGGGGGFGGGGGGGFGGGGFGGFAFG>>GGFGGDE,BEGGGGDFFGFGGBGFFGGF8?DEGFFFGGGFFFFEGGDGAFGGFGF5?=FFAF7>CCFFFGCF3;FFA6EGFAF7AD2>A==>B=@;>@FGFGF0(62)(:7D*2):).):>018)).6)-.
@M00200:205:000000000-AKKM3:1:1101:14517:2882 2:N:0:1
TACTGGGGTATCTAATCCTGTTTGCTCCCCACGCTTTCGCACCTCAGCGTCAATATGTGTCCAGTAAGTCGCCTTCGCCACTGGTGTTCTTCCGAATATCTACGAATTTCACCTCTACACTCGGAATTCCACTTACCTCTCCACAATTCTAGCGATGCAGTCTTAAAGGCAATTCCGGAGTTGAGCCCCGGGCTTTCACCTCTAACTTACAAAGCCGCCTACGTGCGCTTTAAGCCCAGTACTGTGT
+
CCCCCGFGFGGGGGGGGFGGGGGGGGGFFGGGGGGGGGGG:FFFFGGGGDFGGGGGGGGGGGGGGGGGGGEGGGGGGGGGGGGGGGFGGGGGGFEGGGGGGGGGGGGG,EGGFGGFGGAAEGGGGGGGGGFFGGGFGCCEFGGFGFG7@DGFGG6?DEFFDC7DEFDC?DFDFEF?D?G>@EFFBD,<@DC>B57*@;B@CBEEFFF?EBFE:=?>>C49==92(4)2)163<A<38?25)/).99C
@M00200:205:000000000-AKKM3:1:1101:24986:2900 2:N:0:1
TACTCGGGTATCTAATCCCGTTTGCTCCCCTAGCTTTCGCGCCTCAGCGTCAGTGTCGGTCCAGGATGCCGCCTTCGCCACCGGTGTTCCTCCAGATATCTACGCATTTCACCGCTACACCTGGAATTCCACATCCCTCTCCCGCACTCAAGCCCTCCAGTATCAGACGCAGTTCCCAAGTTAAGCCTGGGGATTTCACGTCTGACTTAGAAGGCCGCCTACGCGCCCTTTACGCCCACTACTTTGT
+
CCCCCGGGGGGGGGGGGGDGFGGGGGGGGGGGGGGGGGGGGGGGGGGGGGGGGG9FGGGEGGGGGGG@GEFGGGGGGGGGEGGGCFGGGDFGGCGFGGGGGGGGGEGGDGCFGCE>CGGGGFCGGGGFGGCFFGCFGFGDBF,?E@DBFFFGG6=6DBFBGFEGFFFF*>B=DFF+;A7ACE7+?AF9>*5:*=CGFEC=BFDFECEF4*8892CE2CDD6(3)6?:C>C@<A(2(:((,(.6))..
@M00200:205:000000000-AKKM3:1:1101:18559:2910 2:N:0:1
TACGGGGGTATCTAATCCCGTTTGCTCCCCTGGCTTTCGCTCCTCAGCGTCAATGTCGGTCCAGGATGCCGCCTTCACCACCGGTATTCCTCCAGATATCTACGCATTTCACCGCTACACCTGGAATTCTGCATCCCTCTCCCGAATTCAAGCCATCCAGTATCGGATGCAGTTCCCAGGTTAAGCCTGGGGATTTCACATCCGACTTAGTTGGCAGCCTACGAGCCCTTTACACCCAATACTGTGTAGA
+
CCCCCGGGGGGGGGGGGGGDGGGGGGGGGGGGGGGGGGGGGGGGGGGGGGGGGGGGGGGGGGGGGGGGGGGGGGGGFGGGGDGGGGGGGGGGGGGGGGGGGGGGGGGGGGGGGGGFGGGGGGGGGGGGGGGGGGGGGFFDFGD>EDGDGFG9EGGF5DGFGGFGFFGDFGF6+;BF??FFGFGCBFFFFGGFFEGFFFFFFFFD(52(1><CFFGG<GA;@D1:1C>C*;@9EE@DGD<:47>F95<9>)
@M00200:205:000000000-AKKM3:1:1101:19231:2917 2:N:0:1
TACTCGGGTATCTAATCCCGTTTGCTCCCCTGGCTTTCGCGCCTCAGCGTCAGAAGAGGTCCAGTCGATCGCTTTCGCCACCGGCGTTCCTAATGATATCTACGCATTTCACCGCTCCACCATCTGTTCCGGTAGCCCCTAAGTGGCTCAAGACCGCCAGTATACCAAGCGGTTCCACGGTTAAGCCGTGGGATTTCACAAGGTACTTAACGACCCGCCTACACACGCTTTAAACCCAATACTGTGTAGA
+
CCCCCGGGGGGGGGGGGGGGGGGGGGGGGGGGGGGGGGGGGGGGGGGGGGGGGGGGGGFGGGGGEEGGGGGGGGGGGGGGEGGGGGGGGGGGFFGGGGGGGGGGGGGGGGGGGGEDGGGGGGCFFGFGGGGGDEGGAFEDFGGFFFGBFFFGGGDEFGGEGGEFFFFGFGFBEFFFFFGFGGC:BFEFBDGDFGGGFFGCEF><?CE?E9)8?@GG2:>0;@187:)119:<A<><EF07??>9))-)-.
@M00200:205:000000000-AKKM3:1:1101:8088:2934 2:N:0:1
TACCGGGGTATCTAATCCTGTTTGCTCCCCACGCTTTCGCACCTCAGCGTCAGATCTGGACCAGTTAGCCGCCTTCGCCACTGGTGTTCTTCCCAATATCTACGAATTTCACCTCTACACTGGGAATTCCACTAACCTCTTCCAGCCTCTAGAAAGCCAGTATCGAAGGCAATTCTGGAGTTGAGCTCCAGGATTTCACCCACGACTTAACAATCCGCCTACGTGCGCTTTAGGCCCAATCATGTGT
+
CCCCCGGGGGGGGGGGGGGGGGGGGGGGGGGGGDGDGGGGGFFCFGGGGGGGCGGGGGGGGGGGGGGGGGGGGGGGGGGGGGGGGGGGGGGGGGGGGGGGGGGGGDGDFGGGGGGFGGGGGGGDGCGGGGGGGGGGFFG=DF89;D==86,6EGD5F88?EFE95:+@@8F5DEF799?FGF?C*8=C*=F?5<CF;7=@D):))1:>A**:6>E,54@))0()(4)5?CD;))6/4,6333)))))
@M00200:205:000000000-AKKM3:1:1101:15013:2935 2:N:0:1
TACGGGGGTATCTAATCCTGTTTGCTCCCCACGCTTTCGTGCCTCAGCGTCAGTATCGGGCCAGTGAGCCGCCTTCGCCACTGGTGTTCTTGCGAATATCTACGAATTTCACCTCTACACTCGCAGTTCCACTCACCTCTCCCGAACTCAAGATCCCCAGTATCAAAGGCAGTTCTGGAGTTCAGCTCCAGGATTTCACCCCTGACTTAAAGACCCGCCTACGCACCCTTTAAACCCACTACTGTGGAGAC
+
BCCCCCE:@FAGFGFFCFGGGEGGGGF8F@FFGDG7CFGGF7FEFGFGGCEFF@FFGFCFGFCFEGGEDDGGDGEDFGFGG8EGEFEGGGFEFFEEC=,AE;FGGF8D;,@FGGGFFGF,,6=C>8BED:DF9D6,?D,03@?9E*=CGF?7C?56*+:?@82B;9A,0:ADA7AF>0+/5,+:9;,A/?664FC4:7BED@2572>CCC4;4=FGBGE(462),:5C95)1<EA2?108(())).(-(((
@M00200:205:000000000-AKKM3:1:1101:20803:2940 2:N:0:1
TACAAGGGTATCTAATCCTGTTTGCTCCCCTAGCTTTCGCGCCTCAGCGTCAGTGTTGGCCCAGCTACCCGCCTTCGCCGCTGGTGTTCCTCCGTATATCTACGCATTTCACCGCTACACACGGAATTCCAGTAGCCTCTTCCACACTCTAGCCCAACAGTATCGAGCGACGTTTCCGGGTTAAGCCCGGAGCTTTCACGCCCGACTTGAAAAGCCGCCTACGCGCCCTTTATACCCAATACCGTGT
+
CCCCCGGGGGGGGGGGGGGGGGGGGGGGGGGGGGGGGGGGGGGGGGGGGGGGGDEFEGG8FGGGGGGG<FGGGGGGGGGGGGGGGGGGGGGGGGGGGGFGGGGGGGEEFFFGGGGFGGGGD8EGGGGGGGGGGGCGGBFFBFFFGBDDGFFG9+0@DGGFGFEGDF=6BCD=?59AFF59FEFDFG??DGDEFGFFA89(:B=222((7))..4CEFCD603()(2>D)98A<A24<86BBF)(,..
@M00200:205:000000000-AKKM3:1:1101:17856:2954 2:N:0:1
TACTAGGGTATCTAATCCTGTTCGCTCCCCACGCTTTCGCGCCTCAGCGTCAGTACCGTCCTAGCGAGCTGCCTTCGCCGTTGGTGTTCCTCCTGATATCTGCGCATTCCACCGCTACACCAGGAATTCCACTCGCCTCTTCCGGACTCTAGCCCGACAGTATCCACCCGCTTTCAAAGGTTGAGCCTTTGACTTTCAGAGCGGACTTATCGGGCCGCCTACGCGCTCTTTACACCCAATCCTGTGT
+
CCCCCGGGGGGGGGGGGGGGGGGGGGGGGGGGGGGGGGGGGGGGGGGGGGGGGGGGGGGGGGGGGGGGGGGFGGGGGGGEFFGGGGFEGGGGGGGGGFGGFGGGGGGGGFFGGGGFGGGGGGGGGGGFGGFGDGGGGFGFFGGDGFGFGFFBFAFEEGGFG7*?EFGGAE>AEBFFFAGAFG99AFGFFGCFFCCDFEG?@=@=26>34?CD6@G=:GF((.459EBD*:>AFFA?><B:(3<7)4A
@M00200:205:000000000-AKKM3:1:1101:16734:2969 2:N:0:1
TACCAGGGTATCTAATCCCGTTTGCTCCCCTGGCTTTCGCGCCTCAGCGTCAGTGTTGGCCCAGCAACCCGTCTTCACCTCAGGTGTTCCTCTTGATATCTACGCATTTCACCGCTACACCAAGAATTCCGATTGCCCCTTCCACACTCTAGCACTGCAGTATCACTTGGCCGTTCTGAGTTAAGCTCAGAGATTTCACAAGTGACTTACCGCGCCGCCTACGCGCCCTTTACACCCAATACTGTGT
+
CCCCCGGGGGGGGGGGGGGGGGGGGGGGGGGGGGGGGGGGGGGGGGGGGGGGGGGGGGGGGGGGGGGGGGGGGGGGGGGGGGGGGGFEGGGGGGGGGGGGGGGGGGFGGGGGGGGEGGGGGGFFFGGGGFGGGEGGFFGFFGGFGFGFGFGGFGGFFGGFGF>FEF9FFGFFFFBFFFGFFGGGFGAAFCGAAFCEFFGFFFEFF;EE7A5>BBEC=DF2(->A@C=D>4;9CCE;E61:EE?E<E?
@M00200:205:000000000-AKKM3:1:1101:12997:2994 2:N:0:1
TACTAGGGTATCTAATCCTGTTTGCTCCCCACGCTTTCGCACCTCAGCGTCAGTATCGGGCCAGTGAGCCGCCTTCGCCACTGGTGTTCTTGCGAATATCTACGAATTTCACCTCTACACTCGCAGTTCCACTCACCTCTCCCGAACTCAAGGCTCCCAGTATCAAAGGCAGTTCTGGAGTTGAGCTCCAGGATTTCACCCCTGACTTAAGAGTCCGCCTACGTTCGCTTTAAGCCCAATACTGTGTAGA
+
CCCCCGGGGGGGGGGGGGGGGGGGGGGGGGGGGGGGGGGGGGGGGGGGGGGGGGGGGGGGGGGGGGGGGGGGGGGGGGGGCGGGGGGGGGGGGGGGGGGGGGGGGGGGGGGGGGGFGGGFGGGGGGGGGGGGC?FGGFGFFGGFGFGFGFGFCGFFFGGFGGDGFFGGFGFAFFFAFFGFGGGFAC=FFC7F>EGCFEGE5ABFBEEFEEEFB<F,:969@B@A(4?C3C0;547(=,41;@).196?<6
@M00200:205:000000000-AKKM3:1:1101:11693:3004 2:N:0:1
TACTAGGGTATCTAATCCTGTTTGCTCCCCACGCTTTCGCACCTCAGTGTCAGTATCAGTCCAGGTGGTCGCCTTCGCCACTGGTGTTCCTTCCTATATCTACGCATTTCACCGCTACACAGGAAATTCCACCACCCTCTACCATACTCTAGCTTGCCAGTTTTGGATGCAGTTCCCAGGTTGAGCCCGGGGATTTCACATCCAACTTAACACACCACCTACGCCCGCTTTACGCCCAGTACTGTGTAGA
+
CCCCCGGGGGGGGGGGGGGGGGGGGGGGGGGGGGGGGGGGGGGGGGGGGGGGGGGGGGGGGGGGGGGGGGGGGGGGGGFGGGGGFGFGGGGFGGGGGGGGGGGGGGGGGGGGGGGFGGCGFFGGGGGGGFGGGGGGGFGFFGGFGFGEGFFDGGGFFCDFFF7DD5=E?EFEF7D9DFGFGGGFFGGFE66@>EFFACFFFFFFFEFFEEE@):8=9DFFEF=>(/095:@4*5(,466;))))999?))
@M00200:205:000000000-AKKM3:1:1101:9842:3006 2:N:0:1
TACTAGTGTATCTAATCCTGTTTGCTCCCCACGCTTTCGCGCCTCAGCGTCAGACCAAGCCCAGCAAGCCGCCTTCGCCTCCGGTGTTCTTCCGGATCTCTACGCATTCCACCGCTACACCCGGAATTCCGCTTGCCTCTACTCGTCTCCAGTCCTCCAGTATCCCCCGGCGTGCACGGAGTTGAGCTCCGGCATTTCACGGGTAGACTTAAAGGACCGCCTGCGCGCGCTTTAAACCCAATACTGTGT
+
CCCCCGGGGGGGGGGGGGGGGGGGGGGGGGGGGGGGGGGGGGGGGGGGGGGGGGGGGGGGFGGGGGGGGGGGGGGGGGGGGGGGGGGGGGGGGGGGGGGGGGGGGGEGGGGGGGGEGGGGGEGEFGGGGGGGGEGGFFFFFGGFGFGFGFGGGFGFFFGFGF@GEFGGDGBBFFFFFFDDCCFFFGGFFDGEEEG7C<<?<FF996<EE?<C379@;F>;>04),10)1)4(3<6:C4-:?02:><644
@M00200:205:000000000-AKKM3:1:1101:13915:3027 2:N:0:1
TACCGGGGTATCTAATCCTGTTTGCTCCCCACGCTTTCGCGCCTCAGCGTCAGAACCGGACCAGTTAGCCGCCTTCGCCACTGGTGTTCTTGCGAATATCTACGAATTTCACCTCTACACTCGCAGTTCCACTAACCTCTTCCGGTCTCTAGCCAAACAGTATCGAAGGCAATTCCAGGGTTGAGCCCTGGGCTTTCACCCCCGACTTGAATGGCCGCCTACGCGCCCTTTATACCCAATACTGTGGAGA
+
CCCCCGGGGGGGGGGGGGGGGGGGGGGGGGGGGGGGGGGGGGGGGGGGGGGGGGGGGGGGGGGGGGGGGGGGGGGGGGGGGGGGGGFGFGGGGGGGGGGGGGGGGGGCEFGGGGGFGGGGGGGGGGEFFGGGDFFFGFGEFGGEGDGDGFFGGFGFFGGF7FEFFFC@BFFBA6BFFFGFG>CGFFGFFFGFFG5DB7BEDFBFF9@077.)?EGG9DA<?@;8485975?24).-<2?:),4<<4(.1(
@M00200:205:000000000-AKKM3:1:1101:9121:3033 2:N:0:1
TACTGGGGTATCTAATCCTGTTCGCTCCCCACGCTTTCGCGTCTCAGCGTCAGTACCGTACTAGAGAACCGCCTTAGCCACCGGTGTTCCTCCTGATATCTGCGCATTTCACCGCTACACCACGAATTCCGTTCTCCCCTGCATACCTCTAGTCTGCCCGTATCGGAAGCAAGCACACACTTAAGCCCTGTGTTTTCCCTCCCGACCCTACATACCCCCTCCGCGCCCCTTCCTCCCCATACCGTGGCAAC
+
CCCC8AFGGGGGGGGGGG<EGGGGGGGGGG8+@FGGGGGGG@FGGGGGGGGGG6E,EF<BF<FE,,,,9FFGGGG9FGGGGCGGCFGGGGG,,4?CFGGGGGGGGGGGGGGGGGGFGGGGG?++@4>FGG8===+CF*AD5FD?DFGFGBFG,D7+=,=*@0)+)*0@08AE*)0;***37,++1@,/3*2;:7;FA6C=4@=--9((((0(.1?C;*:((,()(3>D5*2(().3;68((4,-(((((),
@M00200:205:000000000-AKKM3:1:1101:24836:3052 2:N:0:1
TACTGGGGTATCTAATCCCGTTCGCTCCCCACGCTCTCGCGCCTCAGCGTCGGCCCTCGGCCCAGGAGACCGCCTTCACCACCGGTGTTCCGCCGGATCTCTACGCATTTCACCACTACACCCGGCATTCCGTCTCCCTCGACCGCGCCCCAGCCGGCCCGTCCCGGACCCATCACGGGGTTGAGCCCCGCACTTACAGGCCCGACTGAGCCGGCCGCCTACGCGCCCCTTACACCCCATACTGTGTAGAC
+
CCCCCGGGGGGGGGGGGGGGGGGGGGGGGGGGGGGGGGGGGGGGGGGGGGGGGGGGGGGGGGCEGGGGGGGGGGGGGGGGGGGGGGGGGGGGGGGGCGGGGGGGGGGGGGGDFFGFGFGGFGGGGGGGFGGGGGGGGFGFFGGFGFGFDEGGE4FEFDGFGDDGF:DEDGBFFFFFFFG:CEGGFFGF33CEFGG=FFF7:<0(2709??BFFFEE9D>(,4:3(*8D)/:)().2:(42(.64<<494))
@M00200:205:000000000-AKKM3:1:1101:12914:3053 2:N:0:1
TACCGGGGTATCTAATCCTGTTTGCTCCCCACGCTTTCGCGCCTCAGCGTCAGAACTGGCCCAGGCAGCCGCCTTCGCCACTGGTGTTCCTCCCGATATCTACGCATTTCACCGCTACACCGGGAATTCCACTGCCCTCTTCCAGCCTCGAGCTTCACAGTATCCAAGGCAATTCCTCGGTTGAGCCGAGGGCTTTCACCCAAGACTTATGAAGCCGCCTAAGCGCCATTTAAACCAACTACTGCGTAGA
+
CCCCCGGGFGGGGFGGGGGFEFGGGG9FDFFGGGGGGGGGGFGGEDGAFFFGGGGGGGGGFGCEGC@FGGGGGGDCBFFCGGGGFGGGGGGFEEFFFGGGGFFGEE@C8EFBFEEEGGGGGECCEEGGG8=FGGGF=DEDFDGFFF=DF5CC>GCFFFFF,?;CCAFGFFFBF@C<A9DFGCCC4A??EDGFFFCDBE?8277?@F3<CFEE?<C*3>>(/).),:</*2)65<)4*3(((,))),,466
@M00200:205:000000000-AKKM3:1:1101:23545:3055 2:N:0:1
TACTAGGGTATCTAATCCTGTTTGCTCCCCTAGCTTTCGCGCCTCAGCGTCAGTATCCGTCCAGAAGATCGCCTTCGCCACTGGTGTTCCTCCCGATATCTACGCATTTCACCGCTACACCAAGAGTTCCATTCTCCCCTCTCGTCCTCAAGCAAGGCGGTTTCACTGGCGGGTCCACGGTTGAGCCGGGGGGTTTCACCCGTGACCTGCCGAGCCCCCTCCGCCCGCCTTACGCCCCGTCCTGTGTATGG
+
CCCCCGGGGGGGGGGGGGGGGGGGGGGGGGGGGGGGGGGGGGGGGGGGGGGGGGGGGGGGGGGGGGGFGGGGGGDGGGGDFGFGGGGGGGGGGGGGDGGGGGGGGGGGFGGGGGG>DGGGGFGCFGDFGGGGGGGGFFGFFCFAGFGFGFGGGGFFFGGFG>AGBFCAA6B5<9*99475*4)*;5CE)):8):>*/4+5,3::B(6)(.4;,2:8(*70(42)(/)/)1-)5320:362((38.462))(
@M00200:205:000000000-AKKM3:1:1101:16114:3066 2:N:0:1
TACTCGGGTATCTAATCCCGTTCGCTCCCCTAGCTTTCGCGCCTCAGCGTCAGTGTCGGCCCAGCAACCCGCCTTCGCCGCAGGTGTTCCTCTTGATATCTACGCATTTCACCGCTACACCAAGAATTCCAGTTGCCCCTTCCGCACTCTAGCCCCGCAGTATCAGTTGACCTTTCCGAGTTAAGCTCGGAGATTTCACAACTGACTTGCGGAGGCCGCCTACGCGCCCTTTATGCCCAATACTGTGT
+
CCCCCGGGGGGGGGGGGGGGGGGGGGGGGGGGGGGGGGGGGGGGGGGGGGGGGGGGGGGGGGGGGGGGGGGGGGGGGGGEGGGGGGGGGGGGGGGGGGGGFGGGGEGGGGGGGGGFGGGGGGGGEFGGGGGGGGGGGFCDFGGFGFGFGFGFEGGFFGGFCFFGFFGGFGFFFFFFF>>DGGGGFGFFEDGAFGGGACGEEFFFFFFFACBF99CEDC:9<87:0*7<D)8)656<:7310:B9))))
@M00200:205:000000000-AKKM3:1:1101:23178:3070 2:N:0:1
TACTGGGGTATCTAATCCTGTTCGCTCCCCATGCTTTCGCTCCTCAGCGTCAGGTCATGCCCAGAGAACCGCCTTCGCCACCGGTGTTCCTCCTGATATCTACGCATTCCACCGCTACACCGGGAATTCCATCTGCCCCTACCGTGCTCTAGCCCGCCAGTCTGACCGGCAGCCCCGGAGTTGAGCCCCGGGATTTCACCGACCACTTAACGAGCCACCTACGCGCCCTTTAAACCCACTAATGTGGAGA
+
CCCCCGGGGGGGGGGGGGGGGGGGGGGGGGGGGGGGGGGGGGGGGGGGGGGGGGGGGGGGGGGGGGGGGGGGGGGGGGGGEGGGEGGGGGGGGGG<EEFGGGGGGGGGGGGGGGGFGGGGGGGGGGGGGGGGGGDE=DGFFGFAGFGFGFG+DD6@EECBGGF;ABD>5CEFE@D>>5@BFFFGFG,8??EB:EFGFF7A@FF@FF;);3;7;9EG:C>?>:<>>E)9)9)62)4.;?(4(()-).))4:
@M00200:205:000000000-AKKM3:1:1101:10134:3079 2:N:0:1
TACTCGGGTATCTAATCCCGTTCGCTCCCCTAGCTTTCGCACCTCAGCGTCAGATTCGGACCAGTAAGCCGCCTTCGCCACCGGTGTTCCTCCAGATATCTACACATTTCACCGTTCCACCTGGAGTTCCGCTTACCCCTTCCGACCTCGAGCCACGCAGTATCGGATGCCATTCCGCGGTTGAGCCGCGGGATTTCACATCCGACTTACGTAGCCGCCTACGTGCTCTTTACGCCCAGTACTGCGT
+
CCCCCGGGGGGGGGGGGGGGGGGGGGGGGGGGGGGGGGGDGGGGGGGGGGGGGDGGGGGGGGGGGGGGGGGGGGGGGGGGDGGGGGGGGDGGGGFGGGGGGGGFFGGGGDGFGGG>=FAFGFEE<E=DEFGGGGGGFFGFFFGFG>GFGFGGGGGFFGG>G@CGD>>?AGFEFFFFFFGEGGDG>FFEFGD3>EDCFFGF?@@66>>;C97826CDFGFFFF17(*0:>C42<:1-:2(..-)6)(-
@M00200:205:000000000-AKKM3:1:1101:6830:3081 2:N:0:1
TACCGGGGTATCTAATCCTGTTTGCTCCCCACGCTTTCGCGTCTCAGCGTCAGTATCCAACCAGGGGGCCGCCTTCGCCACCGGTGTTCCTCCCGATATCTACGCATTTCACCGCTACACCGGGAATTCCACCCCCCTCTTTGGTACTCTAGCTTGCCAGTTTCATGCGTCGTTCCTCGGTTAAGCCGAGGGATTTCACACATGACTTAGCAGACCGCCTACACGCCCTTTAAGACCAGTACTGTGT
+
CCCCCGGGFEGGGGGGFGGGFFEFFGGGGGFGGGGGGGGGGGGEFGFEFGGGGGGGGGGGGGGGGGGGCGGGGGGFGGGGGFGD=CFFGGFCFGGGGGGGFDFGGGEGGFGFAECE67E8FGGGGGFFFGGGGG9C55103@CAFBCEGFGGGGFF>>8FFD4:<@FFFGFFFFFFFFGDB8CF6+=>BGCABF6FFBGF:B??A?>>AFA<2?CE;5>(4270-/8<)94<4)-.0..4:9>BA9<
@M00200:205:000000000-AKKM3:1:1101:7835:3086 2:N:0:1
TACTGGGGTATCTAATCCTGTTTGCTCCCCACGCTTTCGTGCATGAGCGTCAGTGCAGGCCCAGGGGATTGCCTTCGCCATCGGTGTTCCTCCGCATATCTACGCATTTCACTGCTACACGCGGAATTCCATCCCCCTCTGCCAGATTCTAGCCGTGCAGTCACAAATGCAGTTCCCAGGTTACGCCCGGGCATTTCACATCTGTCTTCCAACACCGCCTGCTCACGCTTTCAACCCACTACTGTGT
+
CCCCCGGGGGGGGGGGGGFGGGGGGGGGGGGGGGGGGGGG<EFFEF@EGGGGGGFFGFGCFGGGGG>C:ECGFGGGCGGGCDGCGGGGGGGGG>FCE,4EFFGD@>EGGGGGGGGF8FGG66BEG7DFGGGGC=DGGBGF5EG5@6DEGFC?EFCEDD6=A==?AFFGFG+3AECF6A65D@F*3:@A5D*:5AFGF4CEFFF4*89?**/1(0=?(9>?;?(/)>54/1=3)7?6C?;3;E3)7)-
@M00200:205:000000000-AKKM3:1:1101:15748:3099 2:N:0:1
TACTGGGGTATCTAATCCCGTTTGCTCCTCTGGCTTTCGCTCCTCAGTGTCAATGCCGGTCCAGGATGCCGCCTTCGCCACCGGTATTCCTCCAGATATCTACGCATTTCACCGCTACACCTGGAATTCTGCATCCCTCTCCCGGATTCAAGCCATCCAGTATCGGATGCAGTTCCCAAGTTGAGCCTGGGGATTTCACATCCGACTTAGTTGGCCACCTACGAGCTCTTTATACACCATACTGTGT
+
CCCCCGGGGGGGGGGGGGGGFDFGGGGGGGGGFFGGGGGGGGGGGGGGGGGGGGGGGGDGGGGGGGGGGGEFGGGGGGGGEGGGGGGGGGGGFGGGGGGGFFFFGGGGGGGGG6CBDGGGGGGGF8FGFFGGGDF=8DEDF8EBG>GFGFE=>6D?FGGFGG9DADGGEFBD?9?+:F?A:;C7@C;@9+@@DC6CA;EEA@=>22:)*:AEE2E?@FF-66555*?F+*9)7<.1<(6.)36C?6<
@M00200:205:000000000-AKKM3:1:1101:14461:3112 2:N:0:1
TACTGGGGTATCTAATCCTGTTCGCTACCCACGCTTTCGTCCATCAGCGTCAATCCATTAGTAGTAACCTGCCTTCGCAATTGGTATTCCATGTAATCTCTAAGCATTTCACCGCTACACTACATATTCTAGTTACTTCCTAATAATTCAAGTTCAGCAGTATCAATGGCCGTTCCACCGTTGAGCGATGGGCTTTCACCACTGACTTACTAACCCGCCTACGGACCCTTTATGCCCAGTACTGTGT
+
CCCCCFGGGGGGGGGGGGGGGGGGGGGGGGGGGGGGGGGGGEFGGGGGGGGGGGGGGGFGGGGGGGGGGGGGGGGGFGGGGFDFFFGGGGGGGGGGGGGGGGG;CFGFGFGFGEGFGGGGGGGGGGGGGGGDFGGGGFGDFGGFFFF9EFFG@DFDFGGFDGFFEFGF686=EAF*<DGFFEGF5DGEFDDFFGGFFFGFEFFEEEFEFFFFF58D@DBFFFDF>8AG*35AE?A:C35.1>7884*
@M00200:205:000000000-AKKM3:1:1101:21340:3117 2:N:0:1
TACTAGGGTATCTAGTCCTGTTTGCTCCCCACGCTTTCGCGCCTCAGCGTCAGATATTGTCCAGTAGCTCGCTTTCGCCACGAGTGTTCCTCTCGAACTCCACGCATTTCACTGCTACACCGAGAATTCCAGCTACCTCTCCAATCCTCTAGCACGGCAGTATCGGATGCAGTTCCGGGGTTGAGCCCCGGGATTTCACATCTGACTTACCACGCCGCCTACGCTCCCTTTACACCCAATACTGTGTAGAC
+
C@CCCFGGGGGGGGGGGGGGGGFGGGGGGGGGGGGGGGGGGGGGGGGGGGGGCGGGGGGGGGGGGGFGGGDGGFGGGGGGGGGGGGGGGGEGFGCFGGGGGFGGGGGGGGGGGGGF@F,ADGGDFGGGGGGFFGGGGFFFFGGFGFGEGFGFGGGFFG>5@F7FFE6>5,08<AFFFDGFGGGGFFGFFGCBECFFFFGC?=4;CCE?E=B8BDGG():;;;@:,;5C<C3CA22(:?2<:8)).4-6)))
@M00200:205:000000000-AKKM3:1:1101:12725:3121 2:N:0:1
TACTGGGGTATCTAATCCTGTTCGCTCCCCACACTTTCGCTCCTCAGCGTCAGGTCATTCCCAGAGAACCGCCTTCGCCACCGGTGTTCCTCCTGATATCTGCGCATTTCACCGCTACACCAGGAATTCCGTTCTCCCCTGAATACCTCTAGTCTGCCCGTATCGGAAGCAAGCGCCGTGTTAAGCACGGCGTTTTCACTCCCGACGCGACAAACCGCCTACGAGCCCTTTAAGCCCAGTACTGTGT
+
CCCCCGGGGGGGFGGGGGGGGGGGGGGGGGGGEGGGGGGGGGGGGGGGGGGGGGGGGGGGGGGGGGGGGGGGGGGGGGGGGGGGGGGGGGGGGGGGGGGGGGGGGGGGGGGGGGGFGGGGGGGGGGGGFGFGGFGGGFGDFGGFGFGDF?FFEGGFFFCEGGDGFFGG>,@@FBEEFFGEGEFGF7FFF>EDEEGGFFGFFFFFFFF>@>@BFFGD2C513:?E:*;C9C0)64-(;::2.):54<4
@M00200:205:000000000-AKKM3:1:1101:22952:3134 2:N:0:1
TACGCGGGTATCTAATCCTGTTTGCTCCCCACGCTTTCGCGCCTCAGCGTCAGGTACGGGCCAGGAAGCCGCCTTCGCCACCGGTGTTCCTCTCGATATCTACAGATTTCACCCCTACACCGAGAGTTCCACTTCCCTCTCCCGCCCTCTAGCGAGGTAGTTTCGAGCGCCATTCCTCAGTTAAGCCAAGGGATTTCACACTCGACTTGCCAAGCCGCCTGCGCGCCCTTTAAGCCCAATACTGGGT
+
CCCCCGGGFGGGGGGGGGGGGGGGGGGGGGGGGGGGGGGGGGGDGGGGGGGGGGGGGGGGGGGGGGGGGGGGGGGGFGGGGGGGGGGGGGGGGGGGGGGGFGGGGGGGGGGGGGGFGGGGGGGGGGGFFGGGGGGGGFGFFEGEGEGFGFGGCC5?B@CF>CCG2@FGFC>@DE>AFFFFFFCF6E?FFF=EFGGGC?<C@@DFF01;EF1<5?GCBGFF<?(.(:5C57>D2<<:E:61)59<)((
@M00200:205:000000000-AKKM3:1:1101:21867:3134 2:N:0:1
TACGAGGGTATCTAATCCCGTTTGCTCCCCTGGCTTTCGCGCCTCAGCGTCAGTGTCGGTCCAGGATGCCGCCTTCGCCACCGGTGTTCCTCCAGATATCTACGCATTTCACCGCTACACCTGGAATTCCACATCCCTCTCCCGCACTCAAGCCTTCCAGTATCGGACGCAGTTCCCAAGTTAAGCCTGGGGATTTCACGTCCGACTGAGAAGGCCGCCTACGCGCCCTTTACGCCCACTACTGTGT
+
CCCCCGGGGGGGGGGGGGGGGGGGGGGGGGGGGGGGGGGGEGEGGGGGGGGGGGGGGGGGGGGGGGGGGGGGGGGGGGGGGGGGGGGGGGGGGGGGGGGGGGGGGDGGGGGGGGGFGGGGGGGGGGGFGGGGGFFGGFGBF=D>GFGFGFGCFCFFFGGAFGFGAECEFGFF>CFFAFGFFGGGFGGFFFGFFDFFFFGFF>F=9>@>34)6=DGG93A?;;?B055<<CD)6311C?(::7<3)).
@M00200:205:000000000-AKKM3:1:1101:22603:3143 2:N:0:1
TACACGGGTATCTAATCCTGTTCGCTCCCCACGCTTTCGCTCCTCAGCGTCAGTTACGGCCCAGAGAACTGCCTTCGCCATCGGTGTTCCTCCTGATATCTGCGCATTCCACCGCTACACCAGGAATTCCATTCTCCCCTACCGCACTCCAGTCTGCCCGTACCCACTGCAGGCCCGAGGTTGAGCCTCGGGATTTCACAGCAGACGCGACAAACCGCCTACGAGCCCTTTAAACCCAATACTGTGTAGA
+
CCCCCGGGGGGGGGGGGGGGGGGGGGGGGGGGGGGGGGGGGGGGGGGGGGGGGGGGGGGGGGGGGGGGGGFFGGGGGGGGGGGGGGGGGGGGGGGGGGGGGFGGDEFEGGGGGDG>=FFGFGGGGGGFFDFGGGGGGFGFFFFFGBGAGFGFEGGFFD6AGGA>55;8AFF5C=>BDBGFGFGFFGG4A9E>AGFCFF79./725((.61;9F@GG>)>?<?07(:09CC?DA<4(242008)-6-)6<B
@M00200:205:000000000-AKKM3:1:1101:6601:3151 2:N:0:1
TACAAGGGTATCTAATCCTGTTTGCTCCCCACGCTTTCGCACATGAGCGTCAGTATTGGTCCAGGAAGTCGCTTTCGCCACTGATGTTCCTTCCGATATCTACGCATTTCACTGCTACACGCGGAATTCCATCCCCCTCTGCCGCACTCCAGCGATGCAGTCACAAATGCAGTTCCCAGGTTGAGCCCGGGGATTTCACCTCTGTCTTACATCACCGCCTGCGCACGCTTTACGCCCAGTACTGTGTAGA
+
CCCCCGGGGGGGGGGGGGGGGGGGGGGGGGGGGGGGGGGGGGGGFGGGGFEGEEFCEFGGGGGGGFGGGGGGGEGGGGGGGCFFFGGGFCC<FGGGGGGGGGGGGEC@CFFGDFGFFG?GEGGGG8?8FFGGFGGGGEGBBF8@CDD@C5DDFDGFFGGF9=A:AF6,=DACFFFFFFGFGFFDFC@?BCEBFCCF87E*8>B57>?E4>EEC*?C09A176(06?.:8<@6<:<(:1(.-)).)6)445
@M00200:205:000000000-AKKM3:1:1101:22352:3156 2:N:0:1
TACGCGGGTATCTAATCCTGTTTGCTCCCCTAGCTTTCGCGCCTCAGCGTCAGTATCCGTCCAGAAGACCGCCTTCGCCTCTGGTGTTCCTCCCGATATCTACGCATTTCACCGCTACACCGGGAATTCCGTCTTCCTCTCCGGAACTCAAGTCCTCCAGTATCAACTGCACCTCCACGGTTAAGCCGTGGCATTTCACAGCCGACTTTGAGGACCACCTACGCGCCCTTTATGCCCAGTCCTGTGTAGA
+
CCCCCGGGGGGGGGGGGGGGGGGGGGGGGGGGGGGGGGGGGGGGGGGGGGGGGGGGGGGGGGGGGGGGGGGGGGGGGGGGGGGGGGGGGGGGGGGGGGDFGGGGGGGGGFFGGGGEGFGFGEGGE@FFFGGGGGGGGFGCFGEACEGEGFGGGGGFFGGFGG*?AFFGFGF@65AAFFGFGGDDFGFDEGGFFGGGF?EEEFFFFBB0CECFFFGC;DF(5((54:>DDF:D944<F2(,,.6A)2:<92
@M00200:205:000000000-AKKM3:1:1101:16247:3168 2:N:0:1
TACGGGGGTATCTAATCCTGTTTGCTCCCCACGCTTTCGCGCCTCAGCGTCAGAACCGGACCAGTTAGCCGCCTTCGCCACTGGTGTTCTTGCGAATATCTACGAATTTCACCTCTACACTCGCAGTTCCACTAACCTCTTCCGGTCTCTAGCCAAACAGTATCGAAGGCAATTCCAGGGTTGAGCCCTGGGCTTTCACCTCCGACTTGAATGGCCGCCTACGCGCCCTTTACCCCCCATACTGTGTAGA
+
ACCCCGGGFCD9@E<FGFGDE,FFGFFEFECBEFEGGFGFFGGGGFGGG:BFEGGGFGGD+C@FGGGGFCFCGFEGGGGGCGE=B?EGGGGGGGGECFDF8=FGGCFG8EFFF9FF8AEFGGGG@EECFA2==F8>8966D,=5CD+:+CFC@C:FFCDFC7;@=5C>>FABABA6:B;9>:?FFGG:FDFF44C<B51>)6((,1:;3@)63(=+27:(,44)(*.>C73<)).(1(-8:?4>)).-)-
@M00200:205:000000000-AKKM3:1:1101:8134:3192 2:N:0:1
TACGAGGGTATCTAATCCCGTTTGCTACCCTAGCTGTCGCGTCTGAGCGTCAGAAATGGTCCAGAAGATCGCCTTCGCCACTGGTGTTCCTCCCGATATCTACGCATTTCACCACTACACCGGGAATTCCATCTTCCTCTACCACTCTCTAGCCCGGTAGTATTGAACGACCTCTCCTAGTTGAGCCAGGCGATTTCCCGCCCAACTTACAGAACAGCCTGCACGCACTTTCAACCCAATACAGAGTAGAC
+
CCCCCGGGGGGGGGFGFFGGFGFGGGGGGGCGGGGGGGGGFFGGGGGGGGGGEGEGGFGFGGFFGGGGGGGEGGGGGGGGGF<EFEFFEFFGEEGCGDGG8FGCFGGGFGFGGGGF8ACFGGECDEFFFAFGFGFGGFGFFGCBDFG5DFF8,DFBB=DEF@E77;=AFCE)<CFA?FGFFC7CACF*;;*0*49>A*4/4)->=53;3>**13:0(2=3@0@;1EBG3><))))3=1(,)/)))(.-)4)
@M00200:205:000000000-AKKM3:1:1101:9114:3193 2:N:0:1
TACAAGGGTATCTAATCCTGTTTGCTCCCCTAGCTTTCGCGCCTCAGCGTCAGTATCCGTCCAGAAGATCGCCTTCGCCACTGGTGTTCCTCCCGATATCTACGCATTTCACCGCTACACCGGGAATTCCATCTTCCTCTCCGGAACTCCATCCATACAGTATCTTGTGCACTTCCCAAGTTAAGCTTGGGGCTTTCACACAAGACTTGATTGGACGCCTACGCGCCCTTTACACCCAATACTGTGT
+
CCCCCGGGGGGGGGGGGGGGGGGGGGGGGGGGGGGGGGGGGGGGGGGGGGGGEGFGGGGGGGGGGGGGGGGGGGGGGGDGGGGFGGGGGGFGGEGGGGGGGGGGCGGGGGGGGGGFGGGCFCBEGGGGGFDFGG?,@FFFFGEFDFDE??FF=DGFFGGCFGFGFFGGFGFEA@F8AA?6FECDFCCFFGGDFGGGFFGF=D2BFFFFF=EEFF9>>CB>DFFD>G>DDCFCFCE;:<,(;=CC566
@M00200:205:000000000-AKKM3:1:1101:21977:3213 2:N:0:1
TACTAGGGTATCTAATCCCGTTTGCTCCCCTGGCCTTCGTGCCTCAGTGTCAGGAACTGTCCAGAGACCCGCCTTCGCCACTGGTCTTCCTCATGATCTCTACGCATTTCACTGCTACACCATGAATTCCAGTCTCCTCTCCAGTCCTCAAGCACCGCAGTATCGAATGCAGCTTCGGAGTTAAGCTCCGAAATTTCACACCCGACTTACGGTCCCGCCTACGCACCCTTTACGCCCACTCCTGTGT
+
CCCCCGGGFGGGGGGGGG@FGG,CDGFFGGG<@F@DFGGGGGGGGGG6EFGGGGGFGGGFA8EGC@FFG8FFGGGGGGFGE,,AFAFCFDFEF9FFEGFGGGGFGEEEGGGG<FFFCAFGFFFFCECFGGF;=EDFDFG*;DCF,;DEGFFGGGGB9CDFCFFG5FD8DFFD*)030:+@CFCFCGGFFD+*<EGGF7E*)1):AAADEF))))5,/3@2:>=/:=):/264*(/9C;((//.;16)
@M00200:205:000000000-AKKM3:1:1101:16373:3232 2:N:0:1
TACACGGGTATCTAATCCTGTTTGCTCCCCACGCTTTCGCGTCTCAGCGTCAGTAACGTTCCAGCGAGCTGCCTTCGCAATCGGTGTTCCTCCTGATATCTGCGCATTTCACCGCTACACCAGGAGTTCCACACACCTCTCTCATACTCAAGACACCCAGTATCAAAGGCAATTCCGAGGTTGAGCCCCGGGATTTCACCCCTGACTTAAATGTCCGCCTACGCTCACTTTAAGCCCAGTCCTGTGT
+
CCCCCGGGGGGGGGGGGGGGGFGGGGGGGGGGGGGGGGGGGGGGGGGGGGGGGGGGGGGGGGGGGGGGGGGGGGGGGGGGGGGGGGGGGGGGGGGGGGGGFGFGGGDGGGGGGGDFGGGGFFGGFGF8EFGFGGGGG5FDFGGFGFGEGFGDFGGFF>FDEGFGFF7FFDFCCEFCFBCDGGGGFGGFEGGFFEF=FEC=>=FFFF=?=CCFFF@EFGEFFF;33CAG@:3C9@43:?D@))-5<?>
@M00200:205:000000000-AKKM3:1:1101:15049:3250 2:N:0:1
TACTAGGGTATCTAATCCTGTTTGCTCCCCACGCTTTCGCGCCTCAGCGTCAATTACGGGCCAGATAGCCGCCTTCGCCACTGGTGTTCTTCCCAATATCTACGAATTTCACCTCTACACTGGGAATTCCACTATCCTCTCCCGCATTCAAGCTCATCAGTATCAAGCGCAGCCCCCAGGTTGAGCCCGGGAATTTCACGCCTGACTTGATAAGCCGCCTACGCGCCCTTTACACCCAATACTGTGTAGA
+
CCCCCGGGGGGGGGGGGGGGGGGGGGGGGGGGGGGDFFEGEGGGEGGGGGGGEGGGFGGGDEFFGGGEGGGCECGGGGGGGGGDFEGGGGGGGGGGGGDGGGGFCFFGGFDFGGGFGGGGDFGGG8EGGGGGGGGG@?GEFGGFEED=CDF=EFFFF9ED==*=EDCFA>A>>8?DFE65F6CF6,@?A*9?*:79CEF))7>47>>47@:C*3B1(18,83;>9E5C5>@);67(=?F<:B<A<A><)4
@M00200:205:000000000-AKKM3:1:1101:10575:3255 2:N:0:1
TACAAGGGTATCTAATCCTGTTTGCTCCCCACGCTTTCGTGCATGAGCGTCAGTGTTGGCCCAGAAGGCTGCCTTCGCCATCGGTGTTCCTCCACATCTCTACGCATTTCACCGCTACACGTGGAATTCCACCTTCCTCTGCCACACTCGAACCACGTAGTTTCGAGCGCAATTCCCAAGTTAAGCTCGGGGATTTCACACTCGACTTGCGCGGCCACCTGCGCACACTTTAAACCCAATACTGTGTAGA
+
CCCCCGGGGGGGGGGGGGGGGGGGGGGGGGGGGGGGGGGGGGGGGGGGGGGGGGGGGGGGFGGGGGGGGGGGGGGGGGGGGGGGGEGGGGFFGGGGGGCGGGGGGGDGGGGGGGGEDFGGGGGGGGGGGGGGG8DFGBFCFGGFGFDDFFG6EGGFFGGF>FC95FF8>EDFB@B+;BCFGGFFFGFAFGDFFEE7FEGFE2<BBBA:*@9@>9EGFFF@;@FBBGF<2;@E5A>4C:2:?FAA<>5)64
@M00200:205:000000000-AKKM3:1:1101:14325:3264 2:N:0:1
TACTGGGGTATCTAATCCTGTTCGCTCCCCATGCTTTCGCTCCTCAGCGTCAGTTAATGCCCAGAGACCTGCCTTCGCCATCGGTGTTCCTCCTGATATCTGCGCATTTCACCGCTACACCAGGAATTCCACTCGCCCCTTCCGGACTCTAGCCAGACAGTTTCCAGCGGCATTCACAGGTTGAGCCTGTGACTTTCACACCGGACTTATCTGGCCGCCTACGCGCGCTTTAAGCCCAGTACTGTGT
+
CCCCCGGGGGGGGGGGGGGGGGGGGGGGGGGGGGGGGGGGGGGGGGGGGGEGGFGGGGGGGFFGGFGGGGGGGGGGGGGGGGGGGGGGGGGGGGGGGGFGGG9FCGDCGFCFGGGFDGGFDFGDGGGGGGGGCFGG8BGFFGGFGFGFGFFGF=FFFGGF8D>FDEGGFGF=FEFFFFGFGGFDFG7CFGGFFGGGFFFFF=@AA=>=E*/>CEGG9<B;<;7;@GFG)/14<AA?C62?BFFFFFF
@M00200:205:000000000-AKKM3:1:1101:23583:3264 2:N:0:1
TACTGGGGTATCTAATCCTGTTTGCTCCCCACGCTGTCGCGCCTCAGCGTCAGCAACAGCCCAGCAGGCCGCCTTCGCCACCGATGTTCTTCCCGATCTCTACGCATTCCACCGCTACACCGGGAATTCCACCTGCCTCTACTGTGCTCGAGCCCGACAGTTTAGGAGGCAGCCTCGCAGTTGAGCCGCGAGATTTCACCCCCTACTTATCAGGCCGCCTACGCGCCCTTTAAACCCAATACTGTGT
+
CCCCCGGGGGGGGGGGGGGGGGGGGFGGGGGGGGGGGGGGGGGGGGGGGGGGGGFGGGGGGGGGGGGGGGGGGGGGGGGGGGGGFGGGGGGGGGGGGGGGGGGGGGGGGGGGGGGFGEGGGGGGGGGGGGGGGGFF8DFFFGGFGFFDFFG6BDFFFGG?FFEGFFGFEGFFFFF495CDEFGGFGGEFDGEFGGGAEGF?B>>F?<CE))64:EGFGD((.:52CDG50,4>4>(;?((8?2))).
@M00200:205:000000000-AKKM3:1:1101:24104:3265 2:N:0:1
TACGGGGGTATCTAATCCCGTTTGCTCCCCTGGCTTTCGCGCATCAGCGTCAATACCGGTCCAGGATGCCGCCTTCGCCACCGGTGTTCCTCCAGATATCTACGCATTTCACCGCTACACCTGGAATTCCACATCCCTCTCCCGGATTCGAGCCCACCAGTATCGGACGCAGTTCCCCGGTTGAGCCGGGGGATTTCACGTCCGACTTAGCAGGCCGCCTACGCGCCCTTTACACCCAATACTGTGT
+
CCCCCGGGGGGGGGGGGGGGGGGGGGGGGGGGGGGGGGGGGGGGGGGGGGGGGGGGGGGGGGGGGGGGGGGGGGGGGGGGGGGGGGGGGGGGGGGDGFGGGGGGGGGGGGGGGGGFGGGGGGGGGGGGGGGGGGGGGFGFFFFEGDGFGDFFGGGFFGGFGGFFFBCCEGFBFFFF8ADFGGG<AFGEFGGFFGGFFFGFFFFF9>;?FAAFB?EG6DD??FF>BGFG372ABFB1:040049<AA>
@M00200:205:000000000-AKKM3:1:1101:22160:3279 2:N:0:1
TACAGGGGTATCTAATCCTGTTTGCTCCCCACGCTTTCGCGTCTCAGCGTCAGTCACGTCCCAGCGAGCTGCCTTCGCCATTGGTGTTCCTCCTGATATCTGCGCATTTCACCGCTACACCAGGAATTCCACTCGCCTCTTCCGGACTCGAGCTCGACAGTATCCACCGGCATCCCAGGGTTGAGCCCTGGACTTTCACAGCAGACTTACCGAGCCGCCTACACGCGCTTTATGCCCACTACTGTGTAGA
+
CCCCCGGGGGGGGGGGGGGGGGGGGGGGGGGGGGGGGGGGGGGGGGGGGGGGGGGGGGGGGGGGGGGGGGGGGGGGGGGGGGGGGGGGGGGGGGGGAFFGGGGGGGGDGGGGGGG>CFFGGGGGGGCEFGEFGDGEGF>EFFGAEFGFGFGDCDG>D6CDA9ADFFCFAED=@@9@FFF?><;>F?F9AGGF4E6=:CC?;53::BBECFEFFFGG><5(3:8A(30))1(5-4)4;7?04:A>64):A<
@M00200:205:000000000-AKKM3:1:1101:18842:3309 2:N:0:1
TACGAGGGTATCTAATCCTGTTTGCTCCCCACGCTTTCGTAGTTGAGTGTCAGTACCTGTCCAGGTCGCCGCCTTCGCCTCTGGTGTTCCTCCCGATCTCTACGCATTTCACCTCTACACCGGGAATTCCGCAACCCTCTCCCGTACTCAAGCCTCACAGTTTCGAATGCACTTCCCAGGTTGAGCCCGGGGCTTTCACATCCGACTTATCAGGCCGCCTACGGTCGCTTTACGCCCAGTCACGGGTAG
+
CCCCCGGGGGGGGGGGGGGGGGGGGGGGGGGGGGGGGGFGGGGFGFGGGGGGGGGGGGGGGGGGGGGGGGGGGGGGGGGGGGGGGGGGGGGGGGGGGGGGGGGGGGGGGGGGGGGFGGFGFGDGGGGGGGGGGGGGGFGFFFGFGFGFGFGGGGGFFGGFF@;C@FGFFG79?EFFAAFFGCF*9DGFECCADGG684BC?==@DF==CCEFC3C?BGF08@D),/5>95?:ABB6E<((,))(((((-
@M00200:205:000000000-AKKM3:1:1101:16721:3314 2:N:0:1
TACCCGGGTATCTAATCCTGTTTGCTCCCCACGCTTTCGCACATGAGCGTCAGTATTGGTCCAGGAAGTCGCTTTCGCCACTGATGTTCCTTCAGATATCTACGCATTTCACCGCTACACCTGAAATTCCACTTCCCTCTCCCATACTCTAGCAATGCAGTCTCGAATGCAGTTCCCAGGTTAAGCCTGGGGATTTCACACCCGAATTGCAAAGCCGCCTACGCGCGCTTTAAGACCAATACTGTGT
+
CCCCCGGGGGGGGGGGGGGGGGGGGGGGGGGGGGGGGGGGEFGGGGGGGGGGGFGGGGGFGGGGGGGGGGGGEF?FGGGGGGFGGGGGGGGGGGGGGGGGGGGGCEEGGEFGGGEFGGGGGFFGFGGGGGGGGGFFGFGDFGGFGFGEGFG=FFDFFGGFGGEGFFGFDFFBFEFFFFCDFFFCBFGBFFFE>:CDEEGEF=AAB))18AEE=@GGFGB=A>D>-*)1)13)7../<=?;;3)67;?
@M00200:205:000000000-AKKM3:1:1101:21590:3362 2:N:0:1
TACTAGGGTATCTAATCCCGTTTACTACCCTAGCTGTCGCGTCTGAGTGTCAGAAACAGACCAGAAGATCGCCTTCGCCACTGGTGTTCCTCCCGATATCTACGCATTTCACCACTACACCGGGAATTCCATCTTCCTCTTCTGCTCTCTAGCCCGGTAGTATTAGACGACCTCTCCCAGTTGAGCCGGGAGATTTCACGCCTAACTTACCAAGCCACCTGCACGCTCTTTATACCCAGTACTGTGTAGA
+
CCCCCGGGGGGGGGGGGGGGGGGGGGGGGGGGGGGGGGGGGGGGGGGGGGGGGFFFGGGGGGGGGGGGGGGCGGGGGGGGGGGGGFGGGGFGGGGGGGECGGGGGEGGGGGGGGGBDFFDGGGGGGGFFFGGGDGGGFGEFGGFGFGFGFGDDFGFF>D5A+;CE9+DEGFFFFFFAAGFGFDCFGGFFDGFFGFGFEEB>BDF=<ECE44@=>8@BCF23(726=):7>5)77?CG@(;44?656C?CE
@M00200:205:000000000-AKKM3:1:1101:23145:3375 2:N:0:1
TACAGGGGTATCTAATCCTGTTTGCTCCCCACGCTGTCGCGCCTCAGCGTCAGCTATACTGCCCAGCAGGCCGCCTTCGCCACCGGTGTTCTTCCGGATCTCTACGCATTCCACCGCTACACCCGGAATTCCGCCTGCCTCTACAGTGCTCGAGTCCGACAGTTCGCACGGCCGACCCGGGGTTGAGCCCCGGGCTTTCACCACACGCTTACCGGACCGCCTACGCGCCCTTTAAACCCAGTACTGTGT
+
CCCCCGGGGGGGGGGGGGGGGGGGGGGGGGGGGGGGGGGGGGGGGGGGGGGGGGGGGGGGGGGFFGGGGGGGGGGGGFFGGGGGGGGCGGCFGGGGGGGGGGGGGGGDEEFGGGF?DFGGGGGGGEEGFGFGGGGGGFFFFGGFAFFDGFFDGGCFFGGFGG@7AADGFGFFFF:5AEGFG=GG:CFFFG=>A75)72<5<>?FFF>B?F:??BC8>GBBB0<4(1)9<>24:52<EB:B?FAA)6<AA
@M00200:205:000000000-AKKM3:1:1101:24663:3392 2:N:0:1
TACACGGGTATCTAATCCGGTTCGCTCCCCACGCTTTCGCGCCTCAGCGTCAGGTTGCCCCCAGAGAGCCGCTTTCGCCACTGGTGTTCCTCCGGATATCTACGCATTCCACCACTACACCCGGAATTCCACTCTCCTCTGAGCCCCTCAAGGCTAGCAGTATCCAAGGACCTCTCACGGTTGAGCCGTGAGATTTCACCCCAGACTGACCAGCCCGCCTGCGCGCGCTTTAAGCCCAATAATGCGTATCT
+
CCCCCGGGGGGGGGGGGGGGGGGGGGGGGGFGGGEGGGGGCEGGGGGGGGGGGGGGGGGGGGGGCFGGGGGGC7DFGGGGGGGGGGGGGGGGGGGEGE=FFGGGGGGGGGGGGGGBGCGGGEGCFEGGGGGGFGDFGFGFFGGFDDGFGFF:FDGFFGGFGGFGFC?E5FFF*>>FAFD9F?>DFFGBFDGFFGGGC5EBF(-(5>:)55=ED0=89D>018:DB=5</9(6:<)8C(:())-6)(4((,)
@M00200:205:000000000-AKKM3:1:1101:12192:3392 2:N:0:1
TACTAGGGTATCTAATCCCGTTTGCTCCCCTGGCTTTCGCGCATCAGCGTCAGTGTCGGTCCAGGATGCCGCCTTCGCCACCGGTGTTCCTCCAGATATCTACGCATTTCACCGCTACACCTGGAATTCCACATCCCTCTCCCGCACTCAAGCCCTCCAGTATCAGACGCAGTTCCCAAGTTAAGCCTGGGGATTTCACGTCCGACTTAGAAGGCCGCCTACGCGCCCTTTACGCCCACTACTGTGT
+
CCCCCGGGGGGGGGGGGGGGGGGGGGGGGGGGGGGGGGGGGGGGGGGGGGGGGGGGGGGGGGGGGGGGGGGGGGGGGGGGGGGGGGGGGGGGGGGGGGGGGGGGGGGGGGGGGGGFGGGGGGGGGGGGGGGGGFGGGFGFFGGFGFGFGFGGGGGFFGGFGGCGF?DGDEDADFFFFFCFGCFGFGGFFGDFFGGGFFGDFF265>@2*9>CE=FGFGA@D@D3(=BG<CB2<:?>C?2,(.),)6<
@M00200:205:000000000-AKKM3:1:1101:14780:3393 2:N:0:1
TACTAGGGTATCTAATCCCGTTTGCTCCCCTAGCTTTCGTTCCTCAGCGTCAGTTAGGTCCCAGTGAGCCGCCTTCGCCTCCGGTATTCCTGATGATATCAACGCATTTCACCGCTCCACCATCAGTTCTGCTCACCTCTAGCCTACTCAAGCTCGGTAGTTTGGAGCGCAATTCCTCGGTTGAGCCGAGGGCTTTCACACCCCACTTTCCAAGCCGCCTACGAACTCTTTACACCCAATACTGTGT
+
CCCCCGGGGGGGGGGGGGGGGGGGGGGGGGGGGGGGGGGGGGGGGGGGGEGGGGGGGGGGGGGGGGGGGGGGGGGGGGGGGGGGGGGGGGGGGGGGGGGGGGGGGGGGFGGGGGE>DGGGGGGGGGGGGGGGGGGGGFGFFFGFGFGFGFGGGGGFFGGEFGFGDFGGFGDAEEFFFFGFGGGGFGGE5CEEDCEC+8CAE=ABDFD=>?EEEFGF=DEF?@DA@DAF;@C?ECE;B@D1@E?E<;5
@M00200:205:000000000-AKKM3:1:1101:24932:3415 2:N:0:1
TACTAGGGTATCTAATCCTGTTTGCTCCCCACGCTTTCGCGCATCAGCGTCAGTACCGGTCCAGTGAGCCGCCTTCGCCACTGGTGTTCCCCCCAATATCTACGCATTTCACCGCTACACGTGGAATTCCACCTCCCTCTGCCACACTCCAGCACCGTAGTTTCAAGCGCCATTCCCAAGTTAAGCTCGGGGATTTCACGCCTGACTTGCGGCGCCGCCTGCGCACGCTTTATGCACAATACTGTGT
+
CCCCCGGGGGGGGGGGGGGGGGGGGGGGGGGGGGGEGGGGGGGGGGGGGGGGGGGGGGGGGGGGGGGGGGGGGGGGGGGGGGGGGFEEGGGGGGGGGGGGGGGGGGGGGGGGGDDA8B?GGGGGGGGGGFCEGGGDGFGFFGGFGFGFGFFDFFGFEF6@@FEGEAFGEEB=DEAFFFG5E;FD8DEFE>7?5EE9@C?=BFFF2(./3=99@:CE(9@,:?FFFGFGC72<)5<)<<(2<:<<5-:
@M00200:205:000000000-AKKM3:1:1101:24463:3421 2:N:0:1
TACGAGGGTATCTAATCCTGTTTGCTCCCCACGCTTTCGCGCCTCAGCGTCAGTATCGGGCCAGTGAGTCGCCTTCGCCACTGGTGTTCCTCCTGATATCTGCGCATTTCACCGCTACACCAGGAATTCCATTCTCCCCTGCATGCCTCAAGTCTGCCCGTATCGAAAGCAAGCACCCAGTTAAGCTGGCTGTTTTCACTCCCGACGCGACAAACCGCCTACGAGCCCCTTAAGCCCACTCATGACTAGA
+
CCCCCGGGGGGGGGGGGGGGGGGGGGGGGGGGGGGGGGGGGGGGGGGGGGGGGGGGGGGGGGGGGGGGGGGGGGGGGGGGGGGGGFFGGGGGGGGGGGGGGGACGGGGGGGGGGGFCFGGGGGGGGGGGFGFGGDGDFGFFGGFGFGFGFG6>DDFFGFDGCDF5FFEDGF)6=FF69?A@A@FFF9CA*@@FGC;FAFEF)))::@9@2>@F(*86DB3(/4>0?BF*73?DFFFG1(.(())))..8<
@M00200:205:000000000-AKKM3:1:1101:19084:3424 2:N:0:1
TACGCGGGTATCTAATCCCGTTCGCTCCCCACGCCTTCGCGCCTCAGCGTCAGGGTCGGCCCAGCTGGCCGCCTTCGCCACGGGTGTTCTGCCTGATCTCTACGCATTTCACCACTACACCAGGCATTCCACCAGCCCCTACCGCCCTCAAGCGGTGCGGTCCCCGACGACCCTCCCCGGTTGAGCCGGGGGCTTTCACGCCGGGCCAGCACCGCCGCCAGCGCGCCCCTTAAACCCAGTACTGTGTAGA
+
CCCCCGGGGGGGGGGGGGGGGGGGGGGGGGGGGGGGGGGGGGGGGGGGGGGGGGGGGGGGGGGGGGGGGGGGGGGGGGGGGGEECFEGGFGGGGGFFGGGGGGGGGEEGGGGGGGFGGGGGGGGGGGGGGGFDFFE@@EB?GGFGDC8FFG?FDGF4EGBEG>GFDGGEEE9>(:>>EGFFE5*0<FBE<EDDC=6@2936:96>04:?B??8(2:(9<(,--04CFD)*4)64),;1(.6<)6<24)64
@M00200:205:000000000-AKKM3:1:1101:23594:3424 2:N:0:1
TACTAGGGTATCTAATCCCGTTCGCTCCCCTAGCTTTCGCGCCTCAGCGTCAGTGTCAGCCCAGCAACCCGCCTTCGCCGCAGGTGTTCCTCTCGATATCTACGCATTTCACCGCTACACCAGGAATTCCGCTACCCCCTCCAGAACTCTAGCCCGTCAGTTGCGGATGCAGGCTCTGGGTTGAGCCCAGAGTTTTCACATCCGACTTAGCGAACCGCCTACGCGCCCTTTACACCCAATCCTGTGTAGA
+
-@CCCFGGFFGGFGFFGEEEGGGEGEFGGGGGGGGC,CEGDGGGGGGFFCFEGFGGGGGGGGGGGGGGGGGGGGGGGG7CFFGGECGDFFGGCFG8=FEGCEGGG>@7,,>FGGGFGGGGGGGEEEGCGGGDDEDDF?>>>EGF8DFEGFF?;FGFEG>AGC*=AE>CBFBA55*/9?;9FCD*/>7AFGGF+BCFA?D?EF2>?((3><A6(48=:3=(-4:>>CEG393>)-41?2(,((.3))):5:
@M00200:205:000000000-AKKM3:1:1101:24670:3432 2:N:0:1
TACTCGGGTATCTAATCCTGTTTGCTCCCCACGCTGTCGCGCCTCAGCGTCAGCCACTGCCCAGCGGGCCGCCTTCGCCACCGGTGTTCTTCCGGATCTCTACGCATTCCACCGCTACACCCGGAATTCCACCCGCCCCTACAGTGCTCGAGTGACCCAGTCCGCACGGCCGACCCGGGGTTGAGCCCCGGGCTTTCACCGCACGCTTACGCCACCGCCTACGCGCCCTTTAAACCCAACACTGTCTCGAC
+
CCCCCGGGGGGGGGGGGGGGGGGGGGGGGGGGGGGGGGGGGGGGGGGGGGGGGGGGGGFGGGGFFG@CGFGGGGGGGGGGGGEFEGGGGGFDGGCCFFGGGEFECEGGGGFGGGGECFCFGGC++@8F9DFGGGGGGFGFFGFFGFGFFD5;BCFB+DFFDD=DF;GGFGFFF93AE>D)=:C*)2?:DGC;5*:>FBC2(49999116)3:BFCC6CDF??(77E:<7*.:))5:G1:(,4)4<)))()-
@M00200:205:000000000-AKKM3:1:1101:17134:3443 2:N:0:1
TACGAGGGTATCTAATCCCGTTCGCTCCCCTGGCTTTCGTGTCTCAGCGTCAGCGCGGCCCCAGTCACCTGTTTTCACCGTTGGCGTTCCAAGCGATATCTACGCATTTCACCGCTCCACCGCTTGTTCCGGTGACCCCTGGCCGGCTCAAGAGACGCAGTATGCCCAGCAGTTCCACGTTTGAGCCGTGGGATTTCACACGACACTTACGCCTCCGCCTCACCACGCTTTCCGCCCAGTCCTCAGTCGA
+
CCCCCDGGGGGGGGDGGG<EGGCGGG<FGGG<FGGGGGGFFEGGGGG@@FGGGCF:@:C:FFGGFGFGG@FDGBFAFGFGF@FGGGGGGGFE9A+8FCEFGGGGGGGGGGGGGGGFGFDGDC@E@@F=FGDDD+=EGDGD58,;C5C=DAFD9?*9@EGF5BE74998AFF499E69+@04,7C?AE>D4/..+AFA)2.(..,(643)),2((3;(/0(((.04C)11*().238*((,.5<)),-)-(
@M00200:205:000000000-AKKM3:1:1101:15956:3445 2:N:0:1
TACTCGGGTATCTAATCCCGTTTGCTCCCCTAGCTTTCGCGCCTCAGCGTCAAGAACAGGCCAGGTAGTCGCCTTCGCCACTGGTGTTCCTCCCGATATCTACGCATTTCACCACTACACCGGGAATTCCACTACCCTCTCCTGCCTTCGAGTCGATCAGTATCGCGTGACCCTCCCCAGTTGAGCCGGGGGCTTTCACACGCGACTTGAACGACCGCCTGCGCGCTCTTTATGCCCAGTACTGTGT
+
CCCCCGGGGGGGGGGGGGGGGGGGGGGGGGGGGGGGGFGGGEGGGGGGGGGGGGGGGGGGGFGGGGGGGGGGGGGGGGGGGGGGGGGGGGGCFFEGGG>EFGGGGGGEGGGGGDEFGGGGFGGGGGGGFGGGGGGGGFGFFFDDEFGBGFGGDFGEFFGFFFEG5@DGFGFFFBFEFFG5@FGGFGGAD*?DEGGFFFGE@B@6(622<57??FE57D)8??B595)1/0<)64:>FF4(.6444>.
@M00200:205:000000000-AKKM3:1:1101:11746:3446 2:N:0:1
TACCCGGGTATCTAATCCTGTTTGCTCCCCACGCTGTCGCGCCTCAGTGTCAGCAACTGCCCAGCTAACCGCCTTCGCCACCGGTGTTCTTCCGGATCTCTACGCATTTCACTGCTACACCGGAAATTCCACTATCCTCTACCACACTCTAGTCGCCCAGTATCCACTGCAATTCCCAGGTTGAGCCCAGGGCTTTCACAGCAGACTTAAACAACCACCTACGCACGCTTTATGCCCAATACTGTGT
+
CCCCCGGGGGGGGGGGGGGGGGGGGGGGGGGGGGGGGGGGGGGGGGGGGGGGGGCFGGGGGGGGGGGGGGGGGGGGGGGGGGGGGGGGGGGGGGGGFGGGGGGGGGGGGGGGGGGFGGGGGGEGGGGGGGGGGGGGFFGEFGGFGFGFGFGGGGC?BGGFGGCGFFGGFGFFFEFFFFFFFFGDAF6CAF>BFG57A4:EFFDFBDB<=E=;EFGG21:@EEF:(385*227?<<4+631;@EFFFF
@M00200:205:000000000-AKKM3:1:1101:10923:3453 2:N:0:1
TACGAGGGTATCTAATCCTGTTTGCTCCCCACGCTTTCGCACCTCAGTGTCAGTATCAGTCCAGGTGGTCGCCTTCGCCACTGGTGTTCCTTCCTATATCTACGCATTTCACCGCTACACAGGAAATTCCACCACCCTCTACCATACTCTAGCTTGCCAGTTTTGGATGCAGTTCCCAGGTTGAGCCCGGGGATTTCACATCCAACTTAACAAACCACCTAAGCGCGCTTTAAACCCACTACTGTGTAGA
+
CCCCCCGGGGGGGFGGGGGGGGGGGGGGGGGGDGGGGGGGGGGGFGGGGGGGGGGGFEFGGGGGGGGGGGGGGGEGCFGGGGGDGGGGGGGAFGDFGGGGGFGGGEDGGGFGGGGFGGGGFG@FGGG8FAGFFGGEGFGFFGGFAFGFGFGDGDCB?FDFDDF+8?DFFGBEFFFF5?FFGGGGFFFFFGGF>C?CFEGE78CEFFDF@6**:7EG2CD)()0;(8;C>*,47)/6:;(,=E;4?31)>3
@M00200:205:000000000-AKKM3:1:1101:23451:3473 2:N:0:1
TACTGGGGTATCTAATCCTGTTTGCTCCCCTAGCTTTCGTGCCTCAGCGTCAGGAATTGTCCAGGGACTCGCCTTCGCCACTGGTGTTCCTCCCGATATCTACGCATTTCACTGCTACACCGGGAATTCCAGTCCCCCCTCCAATCCTCTAGCCGAATAGTATCCCATGCCGTTCCGCAGTTAAGCTGCGGGATTTCACATGAGACTTACCCGACCACCTACGCACCCTTTACGCCCAGTACTGTGTCGAT
+
CCCCCGGGGGGGGGGGGGFGGGGGGGGFGGCFGGGGGGGGGGGGFGGGGGGGGGDGGGGGGFGGGGFFFFGGGCFGGGGGGGGGGGGGGGGD=?FGGDEFGGGGGGGGGGGGFGGFGGGGGGCECGGGGGGCFGFEF>E9DGGFGFGFDDAFADCD56D8EF>DEFGFFGA@BDFAA>9?FDFGFGF*5CEB4@7C>EFC?E=ECF@C9*;2>=EG08A((//)(3:C*>4EF(2,:2?>4<A2)).)-(-
@M00200:205:000000000-AKKM3:1:1101:20611:3474 2:N:0:1
TACTGGGGTATCTAATCCTGTTTGCTCCCCACGCTTTCGCACCTCAGTGTCAGTATCAGTCCAGGTGGTCGCCTTCGCCACTGGTGTTCCTTCCTATATCTACGCATTTCACCGCTACACAGGAAATTCCACCACCCTCTACCATACTCTAGCTTGCCAGTTTTGGATGCAGTTCCCAGGTTGAGCCCGGGGATTTCACATCCAACTTAACACACCACCTACGCGCGCTTTAGGCCCAGACCTGTGTAGA
+
CCCCCGFGGGGGGGGGGGGGGGGGFGGFG7CFGGGGGGGGGGGGGGGGGGGFGGGGGGGGGGGGGDGDGGEGEGG,ABFCFGFEFGFDCEGGGFGGFEGDDGGGGGGCAF=AGEGFCFCFEDEEGGGG9DCGFFGEG?=DFGGFGFGBC7E3D9=DFF?FFC*CDBFGFE?D89DDF?+<@9+=6?GFDDGEAGC>FECA5@D@CE@**8AE):CGFGB=7;>?2:55)/(7)6;;G1(((()/.6?5>E
@M00200:205:000000000-AKKM3:1:1101:21133:3496 2:N:0:1
TACAAGGGTATCTAATCCCGGTCGCTCCCCTAGCTTTCGCGCCTGAGCGTCAAGGGCGGGCCAGCAGATCGCTTTCGCCACTGGTGTTCCTTCCGGTATCTACGCATTTTACCGCTACACCGGAAATTCCATCTGCCTCTCCCGCCTTCAAGTTCCGAAGTTTCGAACGGCCTCTCCCAGTTGGGCCGGGAGCTTTCACACTCGACTTTCGTAACCGCCCGCGCGCGCTTTACACCCAATACTTTGTAGGT
+
CCCCCGGGGGGGGGFGGGGGGGGGGGGGGGGGGGGGGGGGDGGGGGGGGGGGGGGGGGGGGGGGGFDFGGFGG?FGGGGDGGGGGGGGGGGGGGDDFCFGGCFGGGDFFGFGFCE>DGFFGGCEGEFGGGGGGGGGGFF:AFGFGDG5CFGC>CFADG*5D8ADDFCCBGA2?DFFFFDFC>7CDFCEFCC:DGGG4:C)(.421>00)64(4(;@1C@(,(,)-*./99(-462:C:<:)4))))--6)-
@M00200:205:000000000-AKKM3:1:1101:14330:3506 2:N:0:1
TACGAGGGTATCTAATCCCGTTCGCTCCCCTAGCTTTCGCGCCTCAGCGTCAGTGTCAGCCCAGCAACCCGCCTTCGCCGCAGGTGTTCCTCTCGATATCTACGCATTTCACCGCTACACCGAGAATTCCAGTTGCCCCTTCTGCACTCTAGCCCCGCAGTATCGGCTGACCTTTCCGAGTTAAGCCCGGAGATTTCACAGTCGACTTGCGGTGGCCGCCTACGCGCCCCTGACACCCAATCCTGTGT
+
<CCCCEGGGGGGGGGGGAFGGGGGGGGGGGGGGGFFFFGGGGGGGEGGGGGGGGFGGGGGGGGGGGGGGGGGGGGFFGDFGGGGCEE:FFFGGGGFEFCFFGGGGGEGGGGGGGGFGGGGG>EGCEFFFGGGGCGGGFGFFFGFGFGEGBEDDGG>BEDF3:0BABGGBGAECEFFFFG9>8:FF7EFE5EBBCE7AEFEFFF03676;C;9@9E6(1.,(4,72:)9<)3(.:2);9B03(,6))).
@M00200:205:000000000-AKKM3:1:1101:21829:3506 2:N:0:1
TACGAGGGTATCTAATCCTGTTCGCTACCCACGCTTTCGCTCCTGAGCGTCAGTTCCAGCCCAGAGTGCCGCCTTCGCCGCTGGTGTTCCTCCCGATATCTGCGCATTTCACCGCTACACCGGGAATTCCGCACTCCCCTACTGGACTCTAGCTATAGCAGTATCGGGTGGCGTCTCCAGGTTGAGCCTGGAGGTTTCACACCCGACTTACTAAGCCGCCTACGAGCTCTTTACGCCCCGTACTGTGT
+
CCCCCGGGGGGGGGGGGGGGGGGGGGGGGGGGGGGGGGGGGGGGGGGGDGGGGGGGGGGGGGGGGGGGGGGGGGGGGGGF@EFGGGGGGGGGGGGGGGGGGGGGGGGCFGGGGGGEGGFGCCCEGDGGGGGGGGGGCFGFFGGFGFGFGFGFDGGFFFGFFFEFFFGGFGFDFFFBF4C6CAFGAFGFFGGAAEE4ACGFFFF6:9@@;EF?3?FC;:.(43:@0*59>CA)))34:1(-39??FA><
@M00200:205:000000000-AKKM3:1:1101:25493:3516 2:N:0:1
TACTCGGGTATCTAATCCTGTTTGCTCCCCACGCTTTCGTGCCTCAGCGTCAGTATCGGGCCAGTGAGCCGCCTTCGCCACTGGTGTTCCTCCCGATATCTACGAATTTCACCTCTACACCGGGAATTCCGCGATCCTCTTCAGCACTCAAGCACCGCAGTTTCGGATGCACGTCCTTGGTTGCGCCGAGGGATTTCACATCCGACTTGCGAAGCCGCCTACGTGCGCTTTAAACCCAGTACTGTGGAAAT
+
CCCCCGGGGGGGGGGGGGGFCEGGGFGGGGGGGGGGGGGGGGGFFGGGGGGDEGGGGECFGFGGFGGGGGGGGGGGGGGGGGGGGGGGGGGGGGGGGC@FAFD7F,,=EGGGEEDFDGFF8C78CEEF,@DCD>8=@+=>?EGFGFGEFFFF?+=DEGD?G+;9@B*:<CA09=@B>A7AF8*3*44?>DEFDFFGF)45<@@;016()71(31C6(18?(4071*71/7()6<)8C31>)42:6)(-)))
@M00200:205:000000000-AKKM3:1:1101:14223:3525 2:N:0:1
TACGCGGGTATCTAATCCCGTTTGCTCCCCTGGCTTTCGTGTCTCAGCGTCAGCACACTCCCAGCTACCTGTTTTCACCATTGGCGTTCCAAATGATATCTACGCATTTCACCGCTCCACCATTTGTTCCGGTAGCCCCTAAGTGGCTCAAGACACCCAGTATACCAAGCAGTTCCACGGGTGAGCCGTGGGATTTCACAAGGTACTTAGGCATCCGCCTACACACGCTTTAACCCCAGTACTGTGT
+
CCCCCEGGGGGGGGGGGGGDGGGGGGGGGGGGGGGGGGGGGGGGGGGGGGGGGGGGGGGGGGGGGGGFGGGGGFGGGGGGGGFCFCFGGGDCEFFGGGGGGGF7FGGGGGGGGGG>GGFGGGGGFGGGGGGDDGDGFFGFF?FFGBDBFFG6DFFFFEGFGGCDFFG@@C65FCFFFFG>>@@FFGGF>CE>6ECFFE?*6@>EEC475CFEFFGF@GD9>B;A@EB<*1/)74)24(/=EF?<EC5
@M00200:205:000000000-AKKM3:1:1101:20154:3530 2:N:0:1
TACACGGGTATCTAATCCTGTTTGCTCCCCACGCTTTCGCATCTCAGCGTCAGTAACCGTCCAGGTAGCCGCCTTCGCCACCGGTGTTCCTCCTGATATCTACGAATTTCACCTCTACACCAGGAATTCCACTACCCTCTCCGGCACTCCAGACCGGCAGTTTCAAGTGCAGTTCCCGAGTTGAGCCCGGGGATTTCACACCTGACTTGCCGGCCCGCCTACATGCGCTTTATGCCCAATACTGTGTCGAT
+
CCCCCGGGGGGGGGGGGGGGGGGGGGGGGGGGGGGGGGGGGGGGGGGGGGGGGGGGGGGGGGGGGGGGGGGGGGGGGGGGGGGGGGGGGGGGGGGGGGGGGGGGGGGGGFGGGGGFGFGGGGGDGGGGGGGGGGGFGFGFFFEEGFGFGFGGGGGFFGGFCFEGEFFCFGFCFEFFFFGFGGFGFGGFFGGFEDF=6CGC@DBFFF4CEE3(,43=>CDDF@E6)3<D/1645<)-;:?F0:9>BB>)48-
@M00200:205:000000000-AKKM3:1:1101:16576:3542 2:N:0:1
TACACGGGTATCTAATCCTGTTTGCTCCCCACGCTTTCGTGCATGAGCGTCAGTGCAGGCCCAGGGGATTGCCTTCGCCATCGGTGTTCCTCCGCATATCTACGCATTTCACTGCTACACGCGGAATTCCATCCCCCTCTGCCGCACTCAAGCTGTGCAGTCACAACTGCAGTTCCCAGGTTGAGCCCGGGGATTTCACATCTGTCTTGCACAACCGCCTGCGCACGCTTTCCACCCAGTACTGTGT
+
CCCCCGGGGGGGGGGGGGGGGGGGGGGGGDFGGGGGGGGGGGGGGGGGGGGGGGGGGGGGGFGGGGGGEGGGGGGGGG7FFFGGDCGGGGGFFGGGGDGGGGGGGGDGGGGGFFGFGGGGEGGGEEFGDGDFFGGGE5EDFGGF6>6AGFGFC6?<ABDFG6CGFA0@?FF@F7CCFFGFGGGFFGGFFGGDEC:CFFF<<:E???C5E*)7>@GE6DE0==6:9E>D*18)69<:C?(5:)).:A9
@M00200:205:000000000-AKKM3:1:1101:20816:3544 2:N:0:1
TACGAGGGTATCTAATCCTGTTCGCTCCCCACGCTTTCGCGCCTGAGCGTCAGGTAAGGCCCAGAGATCCGCCTTCGCCACCGGTGTTCCTCCCGGTCTCTACGCATATCACCACTACTCCGGGAATTCCATCTTCCTCTGCTATCCTCCAGCCGCCCAGTCTCCGATGACCTCCCCCCGTTGAGCGGGGGGCTTTCACACCGGACTTGAACGGCCACCTGCGGACGCTTTATACCCAATACTGTGTAGAC
+
CCCCCGGGGGGGGGGGGGGGGGGGGGGGGGGGGGGGGGGGGGGGGGGGGFGGGGGGGGGGGGGGGGGGGGGGGGGGGGGGGGGGGGGGGGGGGGGGGGGGGGGGGGGGGGGGGGGFGGGGGGGGGGGGGGGGGGGGGFGFFGGFGFGFGFGGCGGFFGGFFGCGEDGGFGFFFEADEFGFGFC4AEGFADE@DEFGF<FFFFFBFF;>BF?FBFGD3CFFB?1D0:B<**(-:>A><?<BB?FFBFAB<A)
@M00200:205:000000000-AKKM3:1:1101:25067:3551 2:N:0:1
TACTGGGGATCTCATCCCGTTTGCTCCCCACGCTTTCGCGCCTCAGAGTCAGAACCGGACCAGGTAGCCGCCTTCACCACTGGTGTTCTTCCCAATATCTACGAATTTCACCACTACACCGGGAATTCCACTTCCCTCTCCTGCCTTCAAGTCGAGCAGTATCGCGTGACCCTCCCCCGTTGAGCCGGGGGCTTTCACACGCGCCTTGCACGACCCCCCGCGCGCTCTTTACCACCAGAAATGTGCAGCAC
+
CCCCCGGGD7FG,C<@FGGFGG@E,EFDGFGBB@CFAFE+:FCGGG,6CC<FF,C@7FCGGFFD<CAFGDG@FGEEFGFBEF@FC<CFGG8?4FD,AEF9=DFDEF7FAFGF,@DDGGGG6+8>+EE;EEF8+@6=@?@89AF5,@FFGFGGFGGFFGGFFCF8A5++3@+:F>5:**0<>**76D5*/7C).2<7@CG821((((/).5<:(3C*-9)(1(-0-*0***-.)).4*(((,)))))).4(.
@M00200:205:000000000-AKKM3:1:1101:7210:3553 2:N:0:1
TACGAGGGTATCTAATCCTGTTTGCTCCCCACGCTGTCGCGCCTCAGTGTCAGCCACGGCTCAGCAGAACGCCTTCGCCACCGGTGTTCTTCCTGATATCTGCGCATTTCACCGCTACACCAGGAATTCCGTTCTCCCCTGCATGCCTCAAGTCTGCCCGTATCGACAGCAAGCACCGAGTTAAGCCCGATGTTTTCACCCCTGACGCGACAAACCGCCTCCGAGCCCTTTATGCCCCATGATGTGTAGGT
+
@CCCCGGGGGGGEAFGGGGG<FGG,EFGGGCECGGGFGGFGG7:FFDGGEFF98,,CFDG+B,@<,<@E8FGGGGG<F:C,ACEGEF7E,;,=FGGGGGGG;5CGGGGGAD<?E@0CFGGGG@8FFFDFG8,8@=D8*=5*=D7=*+32:,8;BF++6=?CGD65?+53,60A9C5CD<?B:+CADCFB*4*;@7?><,*/8(/:((04902>@FC(/:/(((.(20929.:A<).;(42())).))))))
@M00200:205:000000000-AKKM3:1:1101:19869:3557 2:N:0:1
TACCAGGGTATCTAATCCTGTTCGCTCCCCACGCTTTCGCTCCTCAGCGTCAGTATCGGCCCAGAGACCCGCCTTCGCCACCGGTGTTCCTCCTGATATCTGCGCATTTCACCGCTACACCAGGAATTCCAGTCTCCCCTGCCGAACTCAAGTCTGCCCGTATCGACCGCAAGCTTGGAGTTAAGCCCCAAGTTTTCACGGCCGACGCGACAAACCGCCTACGAGCTCTTTACACCCAGTACGGTGTCGA
+
CCCCCGGGGGGGGGGGGGGGGGGGGGGGGGGGGGGGGGGGGGGGGGGGGGGGGGGGGGGGGGGGGGGGGGGGGGGGFGGGGGGGGGGGGGGGGGGGGGGFFFGGGGGGGGGGGGGFGGGGGEFGFFGGGGGGGGGGGBEDFGGFGEGFGFGGGGGFFGGFGGFGFFGDEGFFFFFBFAFFFGGGFG,58DGF8@@CF?FDFF@F>;F@FFFFF?FGFDB::::58C.9:>2<<>2,/3,.-)((,(4),4
@M00200:205:000000000-AKKM3:1:1101:15284:3562 2:N:0:1
TACGCGGGTATCTAATCCTGTTTGCTCCCCACGCTTTCGCACCTCAGTGTCAGTACCGGGCCAGTGAGCCGCCTTCGCCACTGGTGTTCTTGCGAATATCTACGAATTCCACCTCTACACTAGGAGTTCCACTCACCTCTTCCGGACTCAAGATCGCCAGTATCGAAGGCAGTTCCGGGGTTGAGCCCCGGGATTTCACCCCCGACTTAACGATCCGCCTACGGTCGCTTTATGCCCAATAACGCGTAGA
+
CCCCCGGGGGGGGGGGGGGGGGGGGGGGGGGGGGGGGGGGCGGGGGGGGGGGGGGGGGEGGGGGGGGGGGGGGGGGGGGGGCFGGG8FFGGGGGGGGGGGGGGGGGGGGGGFGDGF8FGFF8>>FGGGGGGGGGFGGFGFFDD58>?=DFFDEGF?AEGECCCDFF6EBGFFFFFFBAC?FG7?ACE:BGC>DDC68?F<<F>(,69@FCE1(,AC(9>66,1)(2)1113A4-44C?BB)))(((-4((
@M00200:205:000000000-AKKM3:1:1101:20309:3563 2:N:0:1
TACTGGGGTATCTAATCCTGTTTGCTCCCCTAGCTTTCGCGCCTCAGCGTCAGGAACTGTCCAGAAAGTCGCCTTCGCCACCGATGTTCCTCCCGATATCTACGCATTCCACCGCTACACCGGGAATTCCACTTTCCTCTCCAGTCCTCAAGACTCGCAGTTTCGGAAGCAGGCTCGGGGTTGAGCCCCGAGATTTCACTCCCGACTTACGGATCCGCCTACGCGCCCTTTCTACCCAATACTGTGT
+
CCCCCGGGGGGGGGGGGGGGGGGGGGGGGGGGGGGGGGGGGCCGGGGGGGGGGGGDGEEFGGGGGGGGGGGGGGGGGGGGGGGGEGGGGGGGGGGGGGGGGGGGGGGG8FGGGGGFGGGGGGGGGGGGGGGGGFFGGFGFD=EFF5DEG5DFFGGFFGGFEDEGFFC+*;:55>*;A5>BFEGGFGGFFGGE4FGFFEGCE3(7;BFDCFDDFFGGFGFFF;:D>E3CCF0)66<<E3?(42::AAF
@M00200:205:000000000-AKKM3:1:1101:20195:3570 2:N:0:1
TACTAGGGTATCTAATCCTGTTCGATCCCCACGCTTTCGTGCCTCAGCGTCAATCCAGGTCTAGCCAGCTGCCTTCGCAATTGGTGTTCTATGGCATATCTATGCATTTCACCGCTACACCCGGAATTCCGCTTGCCTCTACTCGTCTCCAGTCCTCCAGTATCCCCCGGCGTGCACGGAGTTGAGCTCCGGCATTTCACGGGTAGACTTAAAGGACCGCCTGCGCGCGCTTTATGCCCAGTACTGTGT
+
CCCCCGGGGGGGGGGGGGGGGGGGGGGGGGGGGGGGGGGGGGGGGGGGGGGGGGGGGGGGGGGGGGGGGGGGGGGGGGGGGGGGGGDGGFFGGGG<FGGFGGGGGGGGFFGGGGGFGFGGDEGGGGGGGGGGGGGGGFGBFGGFGFGFGFFFGGDFFFGFCGCFFFGGFGBBFFFFFFGFG;AGFFGFFFGFDGGGFEFFBDFFBFFEE?CC=ECFBGD@B2;5;=DCC31(2AF:343:62:<AB<BA
@M00200:205:000000000-AKKM3:1:1101:20363:3572 2:N:0:1
TACACGGGTATCTAATCCTGTTTGCTCCCCACGCTTTCGCGTCTCAGCGTCAGTCACCGTCCAGAGAACCGCCTTCGCCACCGGTGTTCCTCCTGATATCTGCGCATTTCACCGCTACACCAGGAATTCCGTTCTCCCCTGAATACCTCTAGTCTGCCCGTATCGGAAGCAAGCGCCGTGTTAAGCACGGCGTTTTCACTCCCGACGCGACAAACCGCCTACGAGCCCTTTACACCCAGTACTGTGTAG
+
CCCCCGGGGGGGGGGGGGGGGGGGGGGGGGGGGGGGGGGGGGGGGGGGGGGGGGGGGGGGGGGGGGGGGGGGGGGGGGGGGGGGGGGGGGGGGGGGGGGFGGGGGGGGGGGGGGGFGFGGGGGGGGGGG8DFGGGGDFGDFGFFGFGEGFGDDDGFFFGEGGFGA>DEEGFBFDF?DDDDGGGCFGFFEGGFDGDD>?E<93=@@>99>FFFFFGGF)<?FFFF0CBF7*,:A>23:4(.6>>>9.)6)
@M00200:205:000000000-AKKM3:1:1101:19631:3593 2:N:0:1
TACGCGGGTATCTAATCCTGTTTGCTCCCCACGCTTTCGTGCCTCAGTGTCAGTGCTGGTCCAGAGAGCCGCCTTCGCAACTGATGTTCCTCCCGATCTCTACGCATTTCACTGCTACACCGGGAATTCCACTCTCCTCTACCGCACTCTAGCGAGCCAGTATCCATCGCCATTCCCAGGTTGAGCCCGGGGCTTTCACGACAGACTTAACTCACCACCTACGCACGCTTTAAACCCAGTACTGGGTAGA
+
CCCCCGGGGGGGGGGGGGGGGGGGGGGGGGGGGGGGGGGGGGGGGGGGGGGGGGGGGGGGGGGGGGGDGGGGGGGGGGGGGGGGGGGGGFGGGGDGGGGGGGGGGGGGGGGGGGGFGFGFGGGGGGGGGGGGGGDGFFGF53ADGEGFGFGGGGGFFGGFFFEGECCD?E95ACFCFFFFGG7F9FG>AC*8:EFFF<C@;9:>@;@FFCEEE3CG8F>DEFFFFGFC37?<A9<?E:?:4AA<2((.,.
@M00200:205:000000000-AKKM3:1:1101:17162:3597 2:N:0:1
TACTGGGGTATCTAATCCTGTTTGCTCCCCACGCTTTCGCACCTCAGCGTCAGTATCGGGCCAGTGAGCCGCCTTCGCCACTGGTGTTCTTGCGAATATCTACGAATTTCACCTCTACACTCGCAGTTCCACTCACCTCTCCCGAACTCGAGACTCCCAGTATCGAAGGCAGTTCTGGAGTTGAGCTCCAGGATTTCACCACCGACTTAAGAGTCCGCCTACGTTCGCTTTATGCCCAATACTGTGT
+
CCCCCGGGGGGGGGFGGGGGGGGGGGGFGGGGEGGGGGGGEG7EFGCFGGGGGGGAFGGG>+FG<FGGGFGGGGGGGG7FFDEF<FGGGGGFGEFGGGGGGGCEFFGGFGCFGGGFGGGGC8DCF7EFGG8ECCDGGFFEFC8>EEGDGFGDFGCFFDDDFDEGDF+@?GF=FAAFA?8AF67>FF,*;;C69FF;FFGF=B9):@((*94*7?EF=4A21=7;(<3>/52)7.)/?=@F;37<?C<
@M00200:205:000000000-AKKM3:1:1101:9431:3615 2:N:0:1
TACCAGGGTATCTAATCCTGTTCGCTCCCCACGCTTTCGCTCCTCAGCGTCAGTTACAGACCAGAGAGTCGCCTTCGCCACTGGTGTTCCTCCACATCTCTACGCATTTCACCGCTACACGTGGAATTCCACTCTCCTCTTCTGCACTCAAGTTTCCCAGTTTCCAATGACCCTCCCCGGTTGAGCCGGGGGCTTTCACATCAGACTTAAGAAACCGCCTGCGAGCCCTTTCAACCCAATACTGTGT
+
CCCCCFGGGGGGGGGGGGGGGGGGGGGGGGFFGGGGGGGEGGGGGGGGGEGGGGFGGGGGGGGGGGCBFGGGGGBDFGGGGGGGGGGGGGFGGGGFFFDGDFGCFGGGGFGGGDGBCGDFEGGD:=,@=FEGGGGCGFG<FGFFGFGBAD?CFGGFCFD5@=DCDFGGFGBEFDFEAFG5F>7;FFC5B5:*)4CCFEDE?>B=;).8*888<(5=6DFF764B(3>C*2)).644;:<242))...
@M00200:205:000000000-AKKM3:1:1101:8913:3619 2:N:0:1
TACAAGGGTATCTAATCCTGTTTGCTCCCCACGCTTTCGCGTCTCAGCGTCAGTGACTGTCCAGGCGGCCGCCTTCGCCACCGGTGTTCCTCCTGATATCTACGAATTTCACCTCTACACCAGGAATTCCGCCGCCCTCTCCAGTACTCAAGGTCCGCAGTTTCAGATGCAGTTCCTGGGTTGAGCCCGGGGATTTCACATCTGACTTGCGGTCCCGCCTACACGCGCTTTATGCCCAATCCTGTGT
+
CCCCCGGGGGGGGGGGGGGGGGGGGGGGGGGGGGEGGGGCFFGGGGGGGGGFEGGGGGGGGGGGGGGGGGGGGGGGGGGGGFGFGGGGGGGGGDGGGGGGGGFGG?FFGGAFFFGFGGDGGGGGGGGFFGGGCGGEGFGB?FG5F?F@?+@?8;CFEGG>ECAGCFFGFGF@9=BFFFDFECD7ACFFDGGE4*0=FCG??@CEFFFF3999;0B=(8A?B?4708>C>C?AF44<F?22((-4<:9
@M00200:205:000000000-AKKM3:1:1101:16431:3627 2:N:0:1
TACTGGGGTATCTAATCCTGTTTGCTCCCCACGCTTTCGTGCCTCAGTGTCAGTGCTGGTCCAGGCAGTCGCCTTCGCCACAGATGTTCCTCCCGATATCTACGCATTTCACCGCTACACCTGGAATTCTACATCCCTCTCCCGGATTCGAGCCCACCAGTAACGGACGCAGTTCCCCGGTTGAGCCGGGGGATTTCACGTCCGACTTAGCAGGCCGCCTACCCGCCCTTTAAACCCAATACTGTGTCGA
+
CCCCCGGGGGGGGGGGGGGGGGFGGGGGGGGGGGGGGGGGCGGGGGGGGGGGGGGCFFGGGGGGGGGGGGGGGGGGGGFGGDGGGDGGGGGGGGGGGGEGGGGFGGGGGGGGGGGFGGGGG?FGGGGGG,EGGGCEFFFDFD8B8:C5D5@?E08D>GGFG+*6=?==BGDBECFFA5CBGDG>ACCBBDGE5=CFFCC?8;<@(,6;<;AE@@EE9)7(((()(18C)90.)658E?01)45))).)(-
@M00200:205:000000000-AKKM3:1:1101:9129:3630 2:N:0:1
TACGAGGGTATCTAATCCTGTTTGATCCCCACACTTTCGTGCCTCAGCGTCAGTATAAGCCTAGTAAGCTGTCTTCACTATCGGTGTTCTTGACGATATCTAAGCATTTCACCGCTACACCGTCAATTCCGCCTACTTCGACTTCACTCAAGTCCATCAGTATCAATGGCACCCTGACAGTTAAGCTGCCATATTTCACCACTGACTTAACAGACCGCCTACGCACCCTTTATACCCAATACTGTGTACAT
+
CCCCCGGGGGGGGGGGGGGGGGGGGGGGGGGGGGGGGGGGFGGGGGGGGGGGGGGGGGGGGGGGGGGGGGGGGGGGGGGGGGGGGGGGGGGGGGGGGGGGGGGGGGGGGGFFGCGDGGGGGGGGGCFCFFCEGGGGGFFD?GGDGFGFGFGGGGFFFGGFGGFGFFGGFGFFFFFFF?8BFFGG?EGBBCDFFGEGFEFE6=<CEFFECCCFB@GGADED22<558ADCC5CEFFCC;>F@EF50479*81
@M00200:205:000000000-AKKM3:1:1101:14944:3634 2:N:0:1
TACTGGGGTATCTAATCCTGTTTGCTCCCCACGCTGTCGCGCCTCAGCGTCAGTGTCGGTCCAGGAAGCCGCCTTCGCCACCGGTGTTCCTCCGGATATCTACGCATTTCACCGCTACACCCGGAATTCCGCTTCCCTCTCCCGAACTCAAGCCAAACAGTTTCCCGTGCAGTTCCTCAGTTGAGCCGAGGGATTTCACACGGGACTTGTTAAGCCGCCTACGCGCCCTTTACGCCCAATACTGTGT
+
CCCCCGGGGGGGGGGGGGGGGGGGGGGFGGGGGGGGGGGGGDGGGGGGGGGGGGGGGGGGGGGGGGGGGGGGGGGGGGGGGGGGGGGGGGGGGGGGGGGGGGGGGGGDGGGGGEGDGGFGGGGGEEGGGGGGGGGFGFGFFGGFG5;@GFGGGGGFFGGFGGFGFFDCEGF=FEFFCFCFFDGFFF7@;4/:8=FF=?FEEFFFDB33=6@5C?FFFGFF676)(2.9)905>B:2?:(1,562<>4
@M00200:205:000000000-AKKM3:1:1101:20592:3659 2:N:0:1
TACTGGGGTATCTAATCCTGTTCGCTCCCCACGCTTTCGCGTCTCAGCGTCAGTACCGTCCCAGAGAGCTGCCTTCGCCATTGGTGTTCTTCCTGATATCTGCGCATTTCACCGCTACACCAGGAATTCCACTCTCCTCTTCCGGACTCTAGCCACACGGTTTCTGTCGACGTCTGGAGGTTAAGCCTCCAGTTTTCACAACAGACCTGCGCGGCCGCCTACACGCTCTTTATACCCAGTACTGTGT
+
CCCCCGGGGGGGGGGGGGGGGGGGGGGGGGGGGGGGGGGGGFGGGGGGGGGGGGGGGGGGGGGGGGGGGGGGGGGGGGGGDGCGGGGGGGGGGGGG,FFFGGGGGGEFGGGGGGEBGFGGGFGGGGGGGGFGGFGFGBEEFGGED?D=FFFFFGFFFEGBFDDGDFGGFGEFFDFFA>F>FDGFFEFFAFFFFCFFFF7<@94>BB275=@(8(=:3:>;?@387?<DGGF)-).4<36?9>DF<<4
@M00200:205:000000000-AKKM3:1:1101:22890:3660 2:N:0:1
GCACAAAAAACTATTATTCTTTTTTGTGCCCCCCCTCTTGCCCCCGCGAGCGACACGATGAAGTGTGTCGCGCCCTCCCGCCTCCTTCTTTTTCTTATATTTCATAATATCTCCTCCCCCCCTCGGGTGTCCCCCACACCCCCCCCTCCCACTCACCACAACCTACTCCACACACACCACTCGATCTCCTCGGCTCTCCCCCCACACTCACCACTCGCGCTACTCCCCCCCTCTCCCCCCCCGCGCTACTT
+
8,,,8,6,,+,,,,,,,,,,=ECF:+;,,,CFF:F+@,;;C,,A6++8@@F+76++,+,,,,:<C,,:,,,++++4,+?+@7++,4,,5,,,,,:A8,7,,,,,,4,,,,,,,,,0++6+6++++++,8+4,3:?***103*19*8)5*)*****))+/;**(*(2*+)+2/),0))0*)+***)**/***))/**04*(((((,--(.,4()(+*,))(((,))059C)(,4(,,03(3(,,(((((,))
@M00200:205:000000000-AKKM3:1:1101:24777:3666 2:N:0:1
TACTAGGGTATCTAATCCTGTTCGCTCCCCTAGCTTTCGCGCCTCAGCGTCAGGACAGGCCCAGAGAGCCGCCTTCGCCACCGGTGTTCCTCCCGATATCTGCGCATTTCACCGCTACACCGGGAATTCCGCTCTCCCCTACCTGCCTCGAGCCGATCAGTATCGGATGCACGCCCGGGGTTGAGCCCCGGGTTTTCACATCCGACTTGAACGGCCGCCTGCGCGCGCGTTGTCACCAATACTGGGTATA
+
CCCCCGGGGGGGGGGGGGGGGGGGGGGGGGGGGGGGGGGGGGGGGGGGGGGGDGGGGGGGFGGFGGGGGGGGGGGGFGGGGGGGGEGGGGGGGFC=CCEGFGFDGC@FFGGGGGGFDGFGGGGG>+7DFGGGGGGGGFGFFGDFGFG@??E+B?99AC59E@7EAE;EFGFEFF?>B45?FGC6ACC0>DDFECEFF<@C3071(308<)8.((8:,)7??16;(*55))4(4)..<2(57)-))(.)).
@M00200:205:000000000-AKKM3:1:1101:16925:3669 2:N:0:1
GGTATCTAATCCCGTTCGCTTCCCCGGCTTTCGTGCCCCAGCGTCAGAAAAGACCCCGTGAGCCGCTTTCGCCACCGGCGTTCCTTTGGCTATCAACGCATTTCACCGCCCCCCCCCAAGTTCCGCTCCCCTCTGTCTTTCCCTAGCACGGTCGTTTTGAGCGCCATTCACTGGTCAAGCCCAGGGCTTTCACACCCAACTTTCCCAGACGCCTCCCACCCCTCTACGCCCAGTCCCGTGT
+
A,,66<EF<6,C6:CFCC@F,6FG,+87+8F<:C<,C,:@@C@?@BEFGCF@D,CF,@@:FFFG76:B@5@FG,,A>++8+@8E<E,,:,9F9,5F,:4+6A?,94C+4+6@+@E*++333@,@CG++*3@:9,A7@B:*=,=+=9D*=9***/:/5:D;5*-/:3*+1++1+(2+32*/****58*.)*+:8@+*74F??)649))),4093(*;(*)(-(().+**))(((().+(.-3
@M00200:205:000000000-AKKM3:1:1101:10471:3673 2:N:0:1
TACCCGGGTATCTAATCCCGTTTGCTCCCCTAGCTTTCGCTCCTCAGCGTCAATGTCGGTCCAGGATGCCGCCTTCGCCACCGGTATTCCTCCAGATATCTACGCATTTCACCGCTACACCTGGAATTCTGCATCCCTCTCCCGAATTCAAGCCATCCAGTATCCGACGCAGTTCCAAAGTTAAGCTTTGGGATTTCACGTCGGACTTAGTTGGCCGCCTACGAGCCCTTTACGCCCAGTACTGTGT
+
CCCCCGGGGGGGGGGGGGFGGGGGGGGGGGGGGGGGGGGGGGGGGGGGGGGGGGGGGGGGGGGGGGGGGGGGGGGGGGGGCFEDFFFDFFGC:FGGGGGGGGGGGGGGGGGFGGGFGGGFGGFFFGFFGGGGGGGEDFGFFFGFCEG=GFGFGGGFFGGFGGEGEEDGFG>>:CFFFAD6;,2=FFCF6?F>AGG4BEFDFDAA=>2@E:C?CB6<9DD??8;D?G3CG44>7172*3(.6-46994
@M00200:205:000000000-AKKM3:1:1101:25929:3683 2:N:0:1
TACGGGGGTATCTAATCCTGTTTGCTCCCCACGCTTTCGTGCATGAGCGTCAATCTTGACCCAGGGGGCTGCCTTCGCCATCGGTGTTCCTCCACATCTCTACGCATTTCACCGCTACACCGGGAATTCCAGTCTCCTCTGCATCCCTCAAGAACGGCAGTATCAGCCGACGTTTCCCGGTTGAGCCGAGAGATTTCACGACTGACTTGCCATCCCGCCTACGCGCCCTTTACACCCAATACTGTGTAGA
+
CCCC?EGGGGGGGGGGGGGGGGFGGGGGGGGGEGGGGGGGGGGFFFG9CBFDGGG@FAFACFGEGD@>FCGGGGGGGGGGGGGGGFBFGGFGGDGGGGGFFFGGGGGGGGGGFEGE>FGFGGC@>78DEGAFFGGGGFGEDGA8FFF5FA?=,3;99>CDFGCF5@@DBCE=B2F6+295CC);)<?))9:))49CA?C?FF3(6(7:7)8<<(;8?GD?<8(.4C>D)*4<<).(:6?(.)64A2:AA4
@M00200:205:000000000-AKKM3:1:1101:14971:3710 2:N:0:1
TACAAGGGTATCTAATCCTGTTTGCTCCCCACGCTTTCGTGCCTCAGTGTCAGTGCTGGTCCAGGCAGTCGCCTTCGCCACAGATGTTCCTCCCGATCTCTACGCATTTCACTGCTACACCGGGAATTCCACTGCCCTCTACCGCACTCTAGGTCGCCAGTATCCAATGCCATTCCCAGGTTGAGCCCAGGGCTTTCACGACAGACTTAACAAACCGCCTACGCACGCTTTACGCCCAGGACTGTGTAGAC
+
CCCCCGGDGGGGGGGGGGGGAFGGGGGGGGGGGGGGGGGGGGGGGGGGGGGGGGGGGGGGGGGGGGGGGGGGGGGGGGGGGGGGGGGGGGGGGGGGGGGGGGGGGGGGGGGGGGGFGG8FGGGEGE88FGGGGGGGGFGFFGGFGDGFGFGGGFDAEGGAEFEGFFGGFGFFFEFFFFGCFGFGFGGFAFGDEGGGFFGDF>>A@4B4C8AE69FGFGF>28@?2:):/2:EC13:E;,(((/(.19C9<.
@M00200:205:000000000-AKKM3:1:1101:9479:3722 2:N:0:1
TACCAGGGTATCTAATCCCGTTTGCTCCCCTGGCTTTCGTGTCTCAGCGTCAGCACACTCCCAGCTACCTGTTTTCACCATTGGCGTTCCAAATGATATCTACGCATTTCACCGCTCCACCATTTGTTCCGGTAGCCCCTACGTGGCTCAAGACACCCAGTATACCAAGCAGTTCCACGGGTGAGCCGTGGGATTTCACACGGTACTTCGGCATCCGCCTACACACGCTTTATACCCAATACTGTGT
+
CCCCCGGGGGGGGGGGGGGGGGFEGGGGGGGGGGGGGGGGGGGGGGGGGGGGGGGGGGGGGGGGGGGGGGGGGFGGGGFFGGGGGGGGGGGGCFDGGGGGGGGGGGGGGGGGGGGFGGFGGGFGGGGGGGGGCEGGGFGFF,=DDAGDGFGGFGGFFGGFGGE@FFFFB6DBFEFFFFCB>EGGFGG>DDG>5?FFF5CE)8582>4A*:259AGF@FF?2::;*=6C5914?C?CFFDFEEC<<C6
@M00200:205:000000000-AKKM3:1:1101:14936:3731 2:N:0:1
TACAGGGGTATCTAATCCTGTTTGCTCCCCACGCTTTCGCACCTCAGCGTCAATACCGGTCCAGTGAGCCGCCTTCGCCACTGGTGTTCCTCCGAATATCTACGAATTTCACCTCTACACTCGGAATTCCACTCACCTCTCCCGGATTCAAGCGATGCAGTCTTAAAGGCAGTTCCGGAGTTGAGCCCCGGGCTTTCACCTCTAACTTACAAAGCCGCCTACGTGCGCTTTAAGCCCAATACTGTGT
+
CCCCCGGGGGGGGGFGGGGGGGGGGGGGGGGGGGGGGGGGEFGGGGGGGGGGGGGGGGGGGGGGGGGGGGGGGGGGGGGGGGGGGGGGGGGGGGGGGGGGGGGGGGGGGGGGGGGFGGGGGGGGGGGGGGGGGGGGGBGFFGGFGADAFFGGGGG5>BFFFFEDEFG8DD?AAEFFFEGFFGGGFGGFFGEDFGGGFAFFBDEBCEFEFFFFFBGC>CE;;@@4(=ADG37<7<<3ED;??FB<<99
@M00200:205:000000000-AKKM3:1:1101:12981:3746 2:N:0:1
TACCAGGGTATCTAATCCCGTTTGCTCCCCTGGCTTTCGTGTCCCAGCGTCAGCGGATCCCCAGTCATCTGTTTTCACCGTCGGCGTTCCAAACGATATCTACGCATTTCACCGCTCCACCGTTTGTTCCGATGACCCCTGGATCGCTCAAGACCGCCAGTATGCCCGGCCGTTCCCCGGTTGAGCCGGGGGATTTCACGCGGGCACTTAACGGTCCGCCTACACACGCGTTACGCCTACTACTGTGA
+
CCCCCGGGED<CFFGFC6;@F8F@@FGACB@<<EA@FFC<FE8,;C,,CCFGDDE@E@@EGC<@FFGF<EEBFCFGGGGGGG:BCCEEEGE??,C:DC8E==F+>CC=8=DE<CE*@8@<DEFDFG?DFDEEGGGD=6@8DD=1A5CDGB9+9=D>B+=@E8;C**3;*:?=>9F/39DA@:D?),A4835A:E6*:9<(312(37?(4:AAFFE59D.,2216:<:D<)4,12:4:(-(,)6276))
@M00200:205:000000000-AKKM3:1:1101:18042:3747 2:N:0:1
TACTCGGGTATCTAATCCTGTTTGCTCCCCACGCTTTCGCGCCTCAGCGTCAGTGTCGGTCCAGATGGCTGCCTTCGCCATCGGTGTTCTTCCCAATATCTACGAATTTCACCTCTACACTGGGAATTCCACCATCCTCTCCCGAACTCGAGCGTGCCAGTCTCAAGCGCGGTTCCCAGGTTGAGCCCGGGGCTTTCACGCCTGACTTGACACACCGCCTACGCGCCCTTTACACCCAATACTGTGTAGC
+
CCCCCGGGGGGGGGGGGGGGGGGGGGGGGGGGGGGGGGGGGGGGGGGGGGGGDGGGGGGGGGGFGGGGGGGGGGGGGGGGGGGGGGGGGGGGGGGGGGGGGGGGG8FGCGGGGGGFGGGGGGGGGDGGFGGGFGGGGFGFDEGFGACBFDFDGGG>EFG5EF7DDDFGEGE=DBEAFFG>FC>7*@FFFGGFFE7CF8CDDFBD@2;EA8@EE3EEFGFD631B6E>DD4>4>AB?G01::BB<4<A<-)
@M00200:205:000000000-AKKM3:1:1101:11264:3750 2:N:0:1
TACTCGGGTATCTAATCCCGTTCGCTCCCCTAGCTTTCGCGCCTCAGCGTCAGTGTCAGCCCAGCAACCCGCCTTCGCCGCAGGTGTTCCTCTCGATATCTACGCATTTCACCGCTACACCGAGAATTCCAGTTGCCCCTTCTGCACTCTAGCCCCGCAGTATCGGCTGACCGTTCTGGGTTAAGCCCAGAGATTTCACAGTCGACTTGCGGTGGCCGCCTACGCGCCCTTTACACCCAGTACTGTGT
+
CCCCCGGGGGGGGGGGGGGGGGGGGGGGGGGGGGGGGGGGGGGGGGGGGGGEGGGGGGGGGGGGGGGGGGGGGGGGGGGGGGGGGGGGGGGGGGGGFGGGGGGGGGDGDFGGGGGFGGGGGGGGGGGGGGGGGGGGFFG>FGGFGFGFGFG7,=?>EGGDEG=CDBGC5EFFF>DFFCDFGGFC8EFFFGGFFGGGF<FEBBF59:@;);>@D@>06>32;-(.9?5CGC?)464);9(8:<))6.6)
@M00200:205:000000000-AKKM3:1:1101:21754:3762 2:N:0:1
TACTGGGGTATCTAATCCGGTTCGCTACCCTAGCTTTCGGGTCTCAGCGTCAGGATCGGCCCAGTCGGCCGCCTTCGCCACTGGTGTTCCCCCCGATATCTGCCCATTTCACCGGTACACCGGGGATTCCACCGACCTCTACCGTCCTCAAGTTCCCCAGTATCGGATGCAATTCAGCGGTTGGGCCGCTGGATTTCACATCCGACTTAAGGACCCGCCTACACCCGCTTTAAACCCCATAATGTGT
+
CCCCCGGGGGGGGGGGGGGEGGGGGGGGGGGGGGGGGGGGGGGGGGGGGGGGGGGFGGGGGGGGGGGGGGGGGGGGGGGGGGGGGGGGGGGGGGGGGGGGGGGGGGGGGGGGGGGFGFGG?EEGGGGGGGGGGDGEGEFBFFGFG>D=GFGFFGFFFGG>?>AG>48:?FFBFBFF8B5BE?DDEF5>35CEFG7C:5::A?F?07;0AAAF?(2A9<70:?B?:8)9)12<928:*((3<2-465<
@M00200:205:000000000-AKKM3:1:1101:17790:3793 2:N:0:1
TACAAGGGTATCTAATCCCGTTCGCTCCCCTAGCTTTCGCGCCTCAGCGTCAGTGTCGGCCCAGCAACCCGCCTTCGCCGCAGGTGTTCCTCTCGATATCTACGCATTTCACCGCTACACCGAGAATTCCAGTTGCCCCTTCCGCACTCTAGCCCCGCAGTATCAGTTGACCTTTCCGAGTTAAGCCCGGAGATTTCACAATTGACTTGCGGAGGCCGCCTACGCGCCCTTTACACCCAATACTGTGT
+
CCCCCGGGGGGGGGGGGGGGGGGGGGGGGGGGGGGGGGGGGGGGGGGGGGGGGGGGGGGGGGGGGGGGGGGGGGGGGGGGGGGGGGGGGGGGGGGGFGGGGGGGGGGGGGGGGGGFGGGFGGGGGGGGGGGGGGGGFFFFFFGFGEGFGFGGFGGFFGGFGGC9AFGGFGFEAEFFFFD>FEG:8CCFFGGEFGGGFFGE7AEFFFC?)6:166EE;C87B??BF5>DGC?)-<ABGFB01)342664
@M00200:205:000000000-AKKM3:1:1101:23217:3813 2:N:0:1
TACTGGGGTATCTAATCCCGTTTGCTCCCCTGGCTTTCGCTCCTCAGCGTCAATGCCGGTCCAGGATGCCGCCTTCGCCACCGGTATTCCTCCAGATATCTACGCATTTCACCGCTACACCTGGAATTCTGCATCCCTCTCCCGGATTCAAGCCATCCAGTATCGGATGCAGTTCCCAAGTTGAGCCTGGGGATTTCACATCCGACTGAGTTGGCCGCCTACGAGCCCTTTATACACAATACTGTGT
+
CCCCCGGGGGGGGGGGGGGGGGGGGGGGGGGGGGGGGGDGGGGGGGGGGGGGGGGGGGGGGGGGGGGGGGGGGGGGGGGGGGGGGGGGGGGGGGGFGADGGFGCFGGGGGGGGGGBGGGGGGGGGGGCFGFFGGGFGFFDFGGFG>DFGFGGGGFFFGGFGGFGFFCE>GFFFFFFFF6FFGGFFGGFF5EBDGFGFFGFFFF)-0796BFFEEGG@GFFF;?D?E582>@3C<C)?8().;?<E9)
@M00200:205:000000000-AKKM3:1:1101:21373:3814 2:N:0:1
TACCAGGGTATCTAATCCTGTTTGCTCCCCACGCTGTCGCGCCTCAGCGTCAGCCACAGCCCAGCGGGCCGCCTTCGCCACTGGTGTTCTTCCGGATCTCTACGCATTCCACCGCTACACCCGGAATTCCGCCTGCCTCTGACGTGCTCCAGCTTCCCCGTTCGCACGGCCGACTCGGGGTTGAGCCCCGAGCTTTCACCACACGCTTAAGACGCCGCCTACGCGCCCTTTAAGCCCAGTACTGTGG
+
CCCCCGGGGGGGGGGGGGGGGGGGGGGGGGGGGGGGGGFGDGGGGGGGGGGGGGGGGGGGGGGGGGGGGGGGGGGGGGGFGGGGGGGGGGGGGGGCGGGGGGGGGGGGGGFGGGGFCEFGGGGGGEFGGGGGGGGGGFGEFDC97*=>FFFGGGGFFG**@CDDBDGG>EDBABEFF:)=FGG*9EGFFD/)8EFFFFGFFF(4>FF:<<AF28EE>GE<(((81:BD)08<)))3C2(5<4AAA)(
@M00200:205:000000000-AKKM3:1:1101:16060:3841 2:N:0:1
TACTGGGGTATCTAATCCGGTTCGCTCCCCACGCTCTCGCACCTCAGTGTCAGCACCGTGCCAGTCCGCTGGCTTCCCCCTGGGTGTTCCTGCCGATCTCTACGCATTTCACCACTACACCGGCAATTCCACGGACCTCTCACGGGCTCGAGCTGTACAGTCTGCCATGCCTCAGCCCGTTGAGCGCGCTGCCTTTCCCAGCCGCCTTCTCGACCCCCCTCCGCGCCCTTACACCCCGTTCTTCGTAGGAC
+
CCCCCGGGGGGGGGGGGGCFGG@FGGGGGGGGGGG7FGGGDCCFGGGCFGGGG8CFGGGGGGGGGGFGGGF7FGGG@FGEG7<FGGGGGGGAF<@FG=DFGGGGGGGGFGGGGFGF6FFGG64@CEGGGGGGC+=EGBFBB9D?6*CAD*97+=*=+,+1=F@+8;*@*<9**)399>DFG54*1/*/8)7))0<*+)+.6(,(((,())/64>D8(953(,(0(/))/9).)),-8((((())(,(-())
@M00200:205:000000000-AKKM3:1:1101:11723:3857 2:N:0:1
TACAGGGGTATCTAATCCTGTTTGCTCCCCACGCTGTCGCGCCTCAGTGTCGGCTAAGAGGAGCTTGCGCTCCCATCGCCCAGCAGACCGCCTTCGCCACCGGTGTTCTTCCGGATCTCTACGCATTCCACCGCTACACCCGGAATTCCATCTGCCTCTACGATGCCCAAGCCCTACAGTCGCCGCGGCAGATTCAGGGTTGAGCCCCGAACTTTCACCGCGGCCTTATAGTGGCCACCTACGCGCCCTTT
+
CCCCCGGGGGGGGGGGGGGGGGGGGGGGGGFGGGGGGGGGGGGGGGGGGGGGGGGGGGGGGGGGGGGGGGGGGGGGGCGGGGFGGGGGGEGGGEGDGGEFGGGGGGDGCGGGG>EBGFGGGGFGFECFGFGGGGGGGFGFFGDFGFG@FFGGFGGFFG>*;?)0:?CFFG6BFD4AF/9=?;CD5555>)=881A7AEF@@9E;@DB?B99>BFF+)2=?9>034;F9:*-)-24(02:0(.-(-469015
@M00200:205:000000000-AKKM3:1:1101:11494:3895 2:N:0:1
TACGAGGGTATCTAATCCCGTTTGCTCCCCTAGCTTTCGCGCCTCAGCGTCAGTGTCGGTCCAGGAAGCCGCCTTCGCCACCGGTGTTCCTCCGGATATCTACGCCTTTCACCGCTACACCCGGAATTCCGCTTCCCTCTCCCGAACTCAAGCCCTGCTGTTTCCCTTGCAGTTCCCCAGTTGAGCCGGGGGATTTCACAAGGGACTGACAAGACCGCCTACGCGCCCTTTACGCCCAGTACTGTGTAGAC
+
CCCCCFGGGGGGGGFGGGGEFFFGFGGGGGGGGGGGGGGGGGGGGGGGGGGCEFFDGGGGEGF<FCFDFGDEGGGFFGG:CDCCFCGGGGGGGG>FCEGGAFGDD6=7DF4EGGGE?F,FFGGGGEGGGG1=CEG>EFG8:DEBEAGDGAF6DGDFFG**@>AGFFG7*8A5AECCAF>DFD8CFGG4;5*..56*;)45;@<<((68@@3)34;F>GE:(.(.(:B9104))(-,?(4(5))).66).4-
@M00200:205:000000000-AKKM3:1:1101:20847:3918 2:N:0:1
TACGAGGGTATCTAATCCCCTTCGCTCCCCTGGCTTTCGCGCCTCAGCGTCAGTTCCGGTCCAGATAGCCGCCTTCGCCACTGGTGTTCTTCCCAATATCTACGCATTTCACCGCTACACTGGGAATTCCGCTATCCCCTCCCGGACTCTAGCCGACCAGTATCGGGTGCAATTCCTCGGTTGAGCCGAGGGATTTCAAACCCGACTTGGCCAGCCGCCTACGCGCCCTTTATGCCCAATACTGCGTAGC
+
CCCCCGGGGGGGGGGGGGG,EFGGGGGGGGGGGGGGGGGGGGGGGGGGGGGGGGGGGGGGGGGGGGGGGGGGGGGGGGGGGGGGGGGGGGGGGGGGGGGGGGGGGGGGGGGGGGGFGGGGGGGGGGGGGDFGGGGFFFFDDCGEGEDBGFF=@FDEFGGFGGFGFFGF>5CEFFFFFFD>FCDCFGGFFGGFFGFFC.+1;7;>69@;8@@E8=FF@DE0-:3<9=DD<D7)-:<<FF0::7>4)(-(((
@M00200:205:000000000-AKKM3:1:1101:22721:3920 2:N:0:1
TACCGGGGTATCTAATCCCGTTTGCTCCCCTGGCTTTCGCGCCTCAGCGTCAATGCCGGTCCAGGATGCCGCCTTCGCCACCGGTGTTCCTCCAGATATCTACGCATTTCACCGCTACACCTGGAATTCCGCATCCCTCTCCCGGATTCAAGCCAACCAGTATCGGACGCAGTTCCTGGGTTGAGCCCAGGGATTTCACGTTCGACTTAGCAGGCCGCCTACGCGCCCTTTACACCCAGTACTGTGT
+
CCCCCGGGGGGGGGGGGGGGGGGGGGGGGGGGGGGGGGGGGGGGGGGGGGGGGGGGGGGGGGGFGGGGGGEGGGGGGGGGGGGGGGGGGGGGGGGGFGGGGGGGGGGGGGGGGGGDGGEFGGGGGGGGGGGGGGGGGFGFFGGFGDGAGFG?,@7AFGDACGFG=ECEEGFA/A1BFFFFFGGFFGGFFGFFFGG6CEGFFFFF?@FFECEEFFGGFGE?BBFF9CFGD5:AA<<2CB:?><>F4):
@M00200:205:000000000-AKKM3:1:1101:21843:3932 2:N:0:1
TACGAGGGTATCTAATCCTGTTCGCTCCCCATGCTTTCGCTCCTCAGCGTCAGTACCAGTCCAGTGAGCCGCCTTCGCCACTGGTGTTCCTCCCAATATCTACGCATTTCACCGCTACACCGGGAATTCCACCATCCTCTGACACACTCTAGCTATCCAGTATCCACCGCCATTCCCAGGTTGAGCCCGGGGATTTCACGGCAGACTTAAATAACCGCCTACGCACCCTTTACGCCCAATACTGTGTAGA
+
CCCCCGGGGGGGGGGGGGGGGGGGGGGGGGGGGGGGGGGGGFGGGGGGGGDGGGGGGGGGGGGGGGGGGGGGGGGGGGGDGGGFGGGGGGGGGGGGGGGGGGGGGGGEGGGGGGGFGGGGGGGDGGGGGGGGDFDG8?DEFGGFGFGFGFFGGGGFFGGFFGF7FFGGFGFF57@?AAC?DFG79EEF>GGFFGGDFEEB=@>=BDFF:EE?5>CF@DF@68;B;EFDGG@F<;?>::0:0:BBF<)6><
@M00200:205:000000000-AKKM3:1:1101:12951:3933 2:N:0:1
TACTGGGGTATCTAATCCTGTTTGCTCCCCACGCTTTCGTGCCTCAGTGTCAGTGCTGGTCCAGGGTGTCGCCTTCGCCACAGATGTTCCTCCCGATATCTACGCATTTCACTGCTACACCGGGAATTCCACACCCCTCTACCGCACTCTAGTAAGCCAGTATCCAATGCCGTTCCCAGGTTGAGCCCAGGGCTTTCACATCAGACTTAACAAACCACCTACGCACGCTTTACGCCCAGTACTGTGTAGC
+
CCCCCGGGGGGGGGGGGGGGGGGGGGGGGGGGGGGGGGGGGGGGGGGGGGGGGGGGGGGGGGGGGGGGGGGGGGGGGGGGGG@FDDFGGGGGGGGGDEEGCFGGDEGD;FGGGGGFGGGGGGGGGGGGGGGGGGGGCFGFFGGFGFGFGFAFGFGFFDFFF79FBFGGFGFAEFFFFBGFGG?GAECFFCA9*4@@FCCEE=;==;37CEBC=FGCBGFD=:282:6C*/6<C@;9*/4.)/).6>C3))
@M00200:205:000000000-AKKM3:1:1101:5996:3943 2:N:0:1
TACAAGGGTATCTAATCCTGTTTGCTCCCCACGCTTTCGTGCCTCAGTGTCAGTGCTGGTCCAGAGAGCCGCCTTCGCAACTGATGTTCCTCCCGATATCTACGCATTTCACTGCTACACCGGGAATTCCACTCTCCTCTACCGCACTCTAGCCCGACAGTATCCATCGCCATTCCCAGGTTGAGCCCGGGGCTTTCACGACAGACGTAACTCACCACCTACTAACGCCTTACGACCAGAACTGAGTACAC
+
<@@@CFFG@FFFFC@FGDGGFFEEC<CFDGECEFGCFGEFDBFGEGDCE,,@,<EACF@E@FF@FF@B@FC@CCF:CCG+@FFGC?FFCFGD,@>F+4@F84FFGE7FD9DGG9FF+EEE=E7+46@D,;DFC,?@,?8*+7=BG>=)=DF8,0A0*360D=;@;7D9*3*13*1?69?57<+3*8?F*>C*5::CA72((892(((8-785)/<*3*261()+)50))06;;;0.14(((.))).-6)))
@M00200:205:000000000-AKKM3:1:1101:11629:3950 2:N:0:1
TACCGGGGTATCTAATCCTGTTCGCTCCCCACACTTTCGCTCCTCAGCGTCAGGTAATGCCCAGAGAACCGCCTTCGCCACCGGTGTTCCTCCTGATATCTGCGCATTTCACCGCTACACCAGGAATTCCGTTCTCCCCTGCATACCTCTAGTCTGCCCGTATCGAAAGCAAGCGCCGTGTTAAGCACGGCGTTTTCACTCCCGACGCGCCAAACCGCCTACCCACCCTTTACACCCAATACAGTCT
+
CCCCCGGEGGGGGGGGGGGGGGFGGGGGGGGGCFGGGGGGDGEECFGGGGGGGGGD9CGGGGGGGCFCGFGGGGGGDGGG@FFDEGGGEGFGGFBFG,DEGCGFGGGGGGGGGGGDDGCD8+@EG,D8E=D4+@DGG*@DFGDDD9DEFFG9>D9<DD?5=+8655+@*8A=*03@D>99D8+D+D,9?/=8/=EDFCC/45360;017(,(((1;9GFF(((.)2)1*9>:928:E66(4))).))
@M00200:205:000000000-AKKM3:1:1101:11438:3959 2:N:0:1
TACGAGGGTATCTAATCCTGTTTGCTCCCCACGCCTTCGCGCCTCAGCGTCAGGTACGGCCCAGCCGGCCGCCTTCGCCACGGGTGTTCCGCCCGATCTCTACGCATTTCACCACTACACCGGGAATTCCACCGGCCTCTGCCTGCCTCCAGTCCACCAGTATCCCACGCCCTCTCCCAGGTGAGCCGGGAGCTTTCACGCCGGACTGAGTGAACCGCCTGCGCGCGCTTTACGCCCAGTACTGTGT
+
CCCCCGGGGGGGGGGFGGGGGGGGGGGGGGGGGGGGGGGGGGGGGGGGGGGGGGFGGGGGGGGGGGGGGGGGGGGGGGGGGGGGGGGGGGGGGGGGGGGGGGGGGGGGGGGGGCFFFGGGGGGGGGGGGGGGGGGGGFGFFGGFGFGEGFGGGFGFFGGFFFAGFFGGFGFF>DFFFA6F><>C4CGFFGEFFGGCFEGDFFFF070<77>>4>FF;DE<66;@9EB35C:AD6:9C34:4<AA><4
@M00200:205:000000000-AKKM3:1:1101:9551:3980 2:N:0:1
TACAGGGGTATCTAATCCCGTTTGCTCCCCTGGCTTTCGCGCCTCAGCGTCAATACCGGTCCAGGATGCCGCCTTCGCCACCGGTGTTCCTCCAGATATCTACGCATTTCACCGCTACACCTGGAATTCCACATCCCTCTCCCGGATTCAAGCCTTCCAGTCTCAGACGCAGTTCCCGGGTTGAGCCCGGGGATTTCACGTCTGACTTAGAAGGCCGCCTACGCGCCCTTTACGCCCAATACTGTGT
+
CCCCCGGGGGGGGGGGGFGGGGGGGGGGGGGGGGGGGGGGGGGGGGGGGGGGGGGGFGGGGGGGGGGGGFGGGGGGGGFDGGGGGGGGGGGGGGGGGGGGGGGGGGGGGGGGGGG>DGGGFGG8FGGGGGGGGGGGGFGFFFGEGFDFFFG9FGGFBFGDFGFGFFFGDGDFBAFFA?DDFEDFFCCFFC5;>EGGFEF=>FD<9;AECE354;F/(8:<FD?:2?7C9C2:<B<,:4:?)2<AA<:
@M00200:205:000000000-AKKM3:1:1101:19374:3989 2:N:0:1
TACAAGGGTATCTAATCCCGTTTGCTCCCCTGGCTTTCGTGTCTCAGCGTCAGCGGATCCCCAGTCATCTGTTTTCACCGTCGGCGTTCCAAACGATATCTACGCATTTCACCGCTCCACCGTTTGTTCCGATGACCCCTGGATCGCTCAAGACCGCCAGTATGCCCGGCCGTTCCCCGGTTGAGCCGGGGGATTTCACGCGGGCACTTAACGGTCCGCCTACACACCACTTAACCCCAGTACTGTGTCG
+
CCCCCFGGGGGGGGCFGFFGGGGGGFGGGGGGGGGGGGGGGGGGEGGGGGGGGGGGGGGGGGFGGGGFGGGFFGGGGGGGFFEGEEGGGGGFGFEGGGGGGGGGGGGEFGGGGGGBCGGGGGGGGGGGGGGGGGGGGFGDFDGFGBGFF>FFGGGFFGGDGGFGF0?C5CEA?AFAFFG>FEGGFFGEFGGF3E6>CCFDB;97;912))--298C0).,--108@B3**.)-)).:(233546))).)(
@M00200:205:000000000-AKKM3:1:1101:9372:4017 2:N:0:1
TACAGGGGTATCTAATCCTGTTTGCTCCCCACGCTTTCGCACCTCAGCGTCAACAATCGTCCAGTAAGTCGCCTTCGCCACTGGTGTTCTTCCGAATATCTACGAATTTCACCTCTACACTCGGAATTCCACTTACCTCTCCGATGTTCAAGCGATGCAGTCTTAAAGGCAATTCCAGGGTTGAGCCCTGGGCTTTCACCTCTAACTTACAAAGCCGCCTACGTGCGCTTTAAACCCAATACTGTGT
+
CCCCCGGGGGGGGGGGGGGGGGGGGGGGGGGGGGGGGGGGGGGGGGGGGGGGGGGGGGGGGGGGGGGGGGGDGGGGGGGCFGGGGGGCDADFAFGGGGGGGGGGG8F:EFFGEEGFGGGGGGGGGBEGGGFGGGGGGFGFFGGAEBFEDFGFGD>FBGFFGDDF7D?FFGFBFFFFFFC5FGGFAFGFFGGFFGGGFFG5>C@C@AE5=ACF==CDADED?>2?DFA?GG>F<CA;@?(3)4))))1
@M00200:205:000000000-AKKM3:1:1101:23282:4025 2:N:0:1
TACTGGGGTATCTAATCCCGTTCGCTCCCCTGGCTTTCGCGCCTCAGCGTCAGGGGGGGTCCAGCACGCCGCTTTCGCCACCGGCGTTCCTTCCGATATCAACGCATTTCACCGCTCCACCGGAAGTTCCGCGTGCCCCTACCCCGCTCAAGACAACCAGTATCGGAGGCCGTCTTCCGGTTGGGCCGAAAGATTTCACCCCCGACTCGGCCGCCCGCCTACGCGCCCTTTAAACCCAATACTGTGT
+
CCCCCGGGGGGGGGGGGGGGGGGGGGGGGGGGGGGGGGGGGGGGGGGGGGGGGGGGGGGGGGGGGGGGGGGGGGGGGGGGGGCEGGGGGGGGGGGGGGGGGGGGGGGGGGGGGGGFGGGGFGECEGFDGGGGGECEG?FBFGGFGFGFGFGGGGGF>GGFGGAGBDGG3EFFFBFF=?53CC7C@FG:;D=@4?EFF<G)4(3(34(4:6?029EE9CEB6?FFBGFG55:45ABFGFF??B9).)5
@M00200:205:000000000-AKKM3:1:1101:20982:4036 2:N:0:1
TACTGGGGTATCTAATCCTGTTCGCTACCCACGCTTTCGCTTCTCAGCGTCAGTTACTTCCCAGAGACCCGCCTTCGCCACCGGTGTTCCTCCTGATATCTGCGCATTCCACCGCTACACCAGGAATTCCAGTCTCCCCTGCAGTACTCCAGTCTGCCCGTATCGCCCGCACGCCCACAGTTAAGCTGTGAGTTTTCACGAACAACGCGACAAACCACCTACGAGCTCTTTAAACCCAATACTGTGT
+
CCCCCGGGGGGGGGGGGGGGGGGGGGGGGGGGGGGGFGGGGGGGGGGGGGGGGGGGGGGGGGGGGGGGGGGGGGGGGGGGGGGGGGCEGGGGGGGGGFFGGFEFGGGGGFAFGGGFGGDGGGGGGC?DFFGGFGFGFFGDD@DFFFFDFFG=FGGFFGGFGGDGFF>EFE>AFFFFFFDFGFGGFGFAFGGF@FFE=AFFD@9@BB@>FFFF1=FGFG3;1;?:?E5C::)4)67?GF((,59A46>
@M00200:205:000000000-AKKM3:1:1101:14191:4045 2:N:0:1
TACAAGGGTATCTAATCCCGTTCGCTCCCCCAGCTTTCGCGCCTCAGCGTCAGTTAAGGCCCAAGAAGCCGCCTTCGCCACCGGTGTTCCGACTGATATCTACGCATTTCACCGCTACACCAGCCATTCCACTTCTCCCTGCCTCACTCAAGACTATCAGTATGAGAGGACCAACATGAGGTTGAGCCTCAGCCTTTCACCCCTCACTTAATAACCAGCCTACGCGCGCTTTATGCCCAATACTGTGT
+
CCCCCGGGGGFGGGGGGFFGGGGGGGGGGGGGGGGGGGGGDGGGGGGGGGGGGGGGGGGGDGGGGGGGGGGGGGGGGGGGGGGGGGGGGGGGCEGGGGGGFGGGGGGGGGGGGGGAGFFGG8EGFGGGGFGGGDGADF?=FFFFGFGBFFFG,DC5EFGFGCBDEFGG5EFFFFDFFFGFGGGGFGGFFCGFF6ECBAFEF2>92>BC:EE?E4C@*28>3>=B(*25CC0(9?5>9@380).<>4A5
@M00200:205:000000000-AKKM3:1:1101:11019:4051 2:N:0:1
TACCAGGGTATCTAATCCTGTTTGCTCCCCCGACTTTCGCGCCTCAGCGTCAGGTACGTACAAGGAAGGCGCCTTCGCCTCCGGTGTTCTGCAGGATATCAACGCATTTCACCCCTACACCGAGAGTTCCACTTCCCTCTCCCGCCCTCTAGCGAGGTAGTTTCGAGCGCCATTCCTCAGTTAAGCCAAGGGATTTCACACTCGACTTGCCAAGCCGCCTGCGCGCCCTTTATACCCAGTACTGTGT
+
CCCCCGGGGGGGGGGGGGGGGGGGGGGGGGGGGGGGGGGGGGGGGGGGGGGGGGGGGGGGGGGGGGGGGGGGGGGGGGGGGFGGGGGGGGGGGGGGGGGFFFGGGGGGGGGGGGGFGGGGGC7EFEFGGFGGGGFGGBFD?FCEGEGAGFGFFGDBB6AACGFGFFGGEEFFF=FFFFGFFGGGFGF>)?CBFGGFFEGEB7B=BB@D<<.;;@FGFDEDD?@>9E<DDF:FF4:6<8:>DA>F<:4
@M00200:205:000000000-AKKM3:1:1101:20437:4057 2:N:0:1
TACAGGGGTATCTAATCCTGTTTGCTCCCCACGCTTTCGCGTCTCAGCGTCAGTAACGTCCCAGCGAGCTGCCTTCGCCATAGGTGTTCCTCCCGATATCTGCGCATTTCACCGCTACACCGGGAATTCCACTCGCCTCTTCCGAACTCTAGTCCGGCAGTATCGACCGGCATCCCAGAGTTGCGCCCTGGACTTTCACAGCCGACTTACCGGACCGCCTACGCGCTCTTTATACCCCGTACTGTGT
+
CCCCCGGGGGGGGFGGGGGGGGGGGGGGGGGGGGGGGGGGGGGGGGGGGGGGGGGGGGGGGGGGGGGGGGGGGGGGGGGGGGFGGGGGGGGGGGGEGGGGGGGGGGGGGGGGGGGEGGGGGEEDFGGGGGFGGGGGGFDEFDEAGFGFGFGCEDGF>GGFGGFGAFDGFG>AEFFFFFC6F<D+8CGBFDCAA6A@FFGFFFF@6>B@C<E;;1:=9DF1(83B9E>5C7244)5<C((-9?<4>9:
@M00200:205:000000000-AKKM3:1:1101:23835:4089 2:N:0:1
TACACGGGTATCTAATCCTGTTTGCTCCCCACGCTGTCGCGCCTTAGCGTCAGTACCGGTCCAGATGGCCGCCTTCGCCACGGGTGTTCTTCCCAATATCTACGAATTTCACCTCTACACTGGGAGTTCCACCATCCTCTCCCGGACTCTAGTCCGCCAGTATCAAACGCAGTTCCCAGGTTGAGCCCGGGCATTTCACGCCTGACTTAGCGAACCGCCTACACGCCCTTTAAGCTCAATCCTGTGTCACT
+
CCCCCGGGGGGGGAFDGGGFFGCGGGGGGGGCGGGGGGGGGGGGGGGGGGGGGGGGGGGGGGGGGGGFGFGGGGGGGGGGGGEEFCFDGGGGFFGGG@DGGGGGG8EFGGCFGGGFGGFGGGFGDGGEFFADFGGGGFD:D?F>GDGAGFGFFGF5?GGFGD*;*+2<?**0<ABA6CF5D6>GFGA?AC7?BGFCCCDB@BFBF@)7.;@B92BC6CB(/6;5<E>D54:B<)6)3,4<)(.).))-)).
@M00200:205:000000000-AKKM3:1:1101:16393:4100 2:N:0:1
TACCGGGGTATCTAATCCTGTTTGCTCCCCACGCTTTCGCGCCTCAGCGTCAGTATCGGGCCAGTTGGCCGCCTTCGCTTCTGGTGTTCCTCCGAATATCTACGAATTTCACCTCTACACTCGGAATTCCACCAACCTCTCCCGATCTCCAGGCATCCAGTATCAAAGGCCGTTCCAGGGTTGAGCCCTGGGATTTCACCCCTGACTTAAATGCCCGCCTACGCGCGCTTTATACCCCATACTGTGT
+
CCCCCEGDFFCEFFEAFG9ECEFGGGFGCCEGGGGGFGGGFDFGGFGGCBCCEFFFGGGGGEEGGGGGFGGEFCGGDFGFGGGGG=FFGGG<EEGE>EGFFFGFGC:F,CDFGGGFGGGGGGFGEG8DFCDCDFDECDFBDDG9E>C=FFF=@F?FFGGADGFC7CC99C58AAFFFFD>F8976A75>>55;E6;FEF=2>>BDF@4C:>**8,92>8;;;656=:D/9(54<4>C(6:((-).:<
@M00200:205:000000000-AKKM3:1:1101:23362:4111 2:N:0:1
TACTCGGGTATCTAATCCTGTTTGCTCCCCACGCTGTCGCGCCTCAGCGTCAGCAACAGCCCAGCAGGCCGCCTTCGCCACCGATGTTCTTCCCGATCTCTACGCATTCCACCGCTACACCGGGAATTCCACCTGCCTCTACTGTGCTCAAGCCCGACAGTTTAGGAGGCAGCCTCGCAGTTGAGCCGCGAGATTTCACCCCCTACTTATCAGGCCGCCTACGCGCCCTTTACGCCCAATACTGTGT
+
CCCCCGGGGGGGGGGGGGGGGGGGGGGGGGGGGGGGGGGGGGGGGGGGGGGGGGGGGGGGFGGGGGFGGGGGGGGGGGGGGGGGGGFGGGGGGGGGGGGGGGGGGGGGGGGGGDGFGGGGGGG8=8EGGGGGGGGGGFGEFGGFGFGEGFGFFGGFFGDFG7ADAAGFFGEAEFFFF>DFEGGGAGGBDDCE)=<FFFFEFB6:(3=))64C?EGG9DF??<17>E5CG<?><619EF(8:?A2):9
@M00200:205:000000000-AKKM3:1:1101:9911:4112 2:N:0:1
TACTGGGGTATCTAATCCGGTTCGCTCCCCTGGCTTTCGCGTCTCAGCGTCAGGTCCGGCCCAGTCGGCCGCCTTCGCCACTGGTGTTCCGTCCGATATCTGCCCATTTCACCGGTACACCGGACATTCCACCGACCTCTACCGTCCTCAAGTCCCGCAGTATCGGACGCAATTCCATGGTTGAGCCGTGGGATTTCACATCCGACTAACGGGACCGCCTACACGCGCTTTATGCCCAGTACTGTGTCAC
+
CCCCCGGGGGGGGGGGGGGGGGGGGGGGGGGGFGGGGGGGGGGGGGGGGGGEGGGGGGGGGGGGGGGGGGGGGGGGGGGGGGFFGGGGGGGGGGGGGGGGGGGGGGGFGGGGFDE9CFGGGGGGGDCGGD8FGGGGGFEEFGGEGFGAG8EFCGGFFGG485:F=EGGFGFFFEFFFFFAFE36AFF5>558AGFFFEG5<;((3;9BFFFF?FGE-95,3707<C>C378A>.:<A)((4A<<<A>)))
@M00200:205:000000000-AKKM3:1:1101:23327:4116 2:N:0:1
TACCCGGGTATCTAATCCTGTTTGCTCCCCACGCTTTCGCGCCTCAGCGTCAGTTCCGGTCCAGTGAGCCGCCTTCGCCACTGGTGTTCCTCCCAATATCTACGCATTTCACCGCTACACTGGGAATTCCACTCACCTCTCCCGGTCTCAAGCCTCACAGTCTGGCAGGCAGTTCCTCGGTTAAGCCGAGGGATTTCACCCGCCACTTGCAAAGCCGCCTACGCGCCCTTTACACCCAATACTGTGTAGA
+
CCCCCGGGGGGGGGGGGGGGGGGGGGGGGGGGGGGGGGGGGGGGGGGGGGGGGGFGGGGGGGGGGGGGGGGGGGGGGGGGGGGGGGGGGGGGGEG<FFGGGGGGGGGGEEGGGGGEGGFGAFGCFGGGGGFFGGGGGFGFFGGDGDGFGFGGGGGFFGGFGGEF@FFEBGFDFFFF6CGFGGGGFGGEFGG@)=ACFFGEB@@2(13@>C36)/B@3CB@@@6>@GEG)9:2>FF?E287)2)-.).4)4
@M00200:205:000000000-AKKM3:1:1101:16728:4117 2:N:0:1
TACGAGGGTATCTAATCCTGTTTGCTCCCCACGCTGTCGCACCTGAGTGTCAGTATTGGGCCAGGCAGCCGCCTTCGCCACTGATGTTCCTCCCGATATCTACGCATTTCACCGCTACACCGGGAATTCCACTGCCCTCTCCCATACTCTAGCTAAGTAGTTTCGACTGCAATTCCCAGGTTAAGCCCAGGGCTTTCACAATAGAACTTCTCAGCCACCTGCGACCGCTTTATGCCCAATACTGTGTAG
+
<@CC<FGD@CEGGFGGFGGFEEGDGGFGGGG7@FGGF@@@FFGGGEEFGCFFEEFGGG@FFFBFGGGGGGG@FGGGGGGGGF<<C?CFA@D9ECC@FC>D;AEFGD@FDGFGE8=>D:FGGGGDC=,=CEFGDFFGFFGBFFDF99D9DFGFGC79DEFF@7F@@FD8?6*04*+BF@F?<F+<;9FF5DC59C>9+9,6>**9*/*/:7**84C@(;A(.02)(*)1/*//.99AG;1().)?ECC)1
@M00200:205:000000000-AKKM3:1:1101:16684:4120 2:N:0:1
TACGCGGGTATCTAATCCCGTTTGCTCCCCTAGCTTTCGCTCATCAGCGTCAATGTCGGTCCAGGATGCCGCCTTCGCCACCGGTATTCCTCCAGATATCTACGCATTTCACCGCTACACCTGGAATTCTGCATCCCTCTCCCGAATTCAAGCCATCCAGTATCGGACGCAGTTCCCAGGTTGAGCCTGGGGATTTCACGTCCGACTTAGTTGGCCGCCTACGAGCCCTTTACACCCAGTACTGTGT
+
CCCCCGGGGGGGGGGGGGGGGGGGGGGGGGGGGGGGGGGGGGGGGGGGGGGGGGGGGGGGGGGGGGGGGGGGGGGGGGGGGGGGGGGGGGGGGGGGGGGGGGGGGGGGGGGGGGGFGGGGGGGGGGGGGGGGGGGDGFGFFGGFGFG>DFGCF?FFFGGFGGFGFAGGFEBABEAFFFGFGACFFGGFFGGEFGGGFEC=D>>@F9;0)>CEFFGA3>B@?@DE@ED:DFFFFFFFC082<9ABD25
@M00200:205:000000000-AKKM3:1:1101:13449:4123 2:N:0:1
TACTCGGGTATCTAATCCTGTTTGCTCCCCACGCTTTCGCGTCTCAGCGTCAGTAACGTCCCAGCGAGCTGCCTTCGCAATTGGTGTTCCTCCTGCTATCTGCGCATTTCACCGCTACACCAGGAATTCCACTCGCCTCTTCCGTACTCTAGCCCGACAGTATCCACCGGCATACGAGGGTTCAGCCCCCGACTTTCACAGCGGACTTATCGAACCGACTACACGCGCTTTACGCCCACTACTGTGTCTAC
+
CCCCCGGDGGGGAFGGC<CFFCEFGFCFEEFGGGGG8,BFEGGGGFGGGE>C@GG9F,EDFGGGGGDCFEGGGC,,DECCGG9FG7FCGGGGFGG,,CEGGFGGGC@FGFCF9EGE6FCF,DFE7>,,A4;EFGGEGF>DF,EB?DCD3DF@E==**@+@CDC+*1=D>D9):);*<@**6:*5+57??D55AE58:79C7?2((../)))((/=C())-(.)80:)1)*,-:((-::(.344)6<)-)))
@M00200:205:000000000-AKKM3:1:1101:6763:4127 2:N:0:1
TACTAGGGTATCTAATCCTGTTTGCTCCCCACGCTGTCGCGCCTCAGTGTCAGCCATCGCCCAGCAGGCCGCCTTCGCCACCGGTGTTCTTCCGGATCTCTACGCATTCCACCGCTACACCCGGAATTCCACCTGCCTCTACGCTGCTCGAGCCCGGCAGTATCGTTGGCCGACCCGGGGTTGAGCCCCGGGCTTTCACCACCGACTTGCCGCGCCACCTACGCGCCCTTTAAACCCCATTCTGCGTCGAT
+
CCCCCGGGGGGGGGFGGGGGGGGGGGGGGGGGGGGCFGFEGGGGGGGGGGGGFGCFEF:@FGGGGGG7CFGGGGGGGGGGGGGGGGGGGGGGGCCCGGGGGGGCFGGGFGGGEGEECFGG8ECE:CGGGGGDDE=FGFGFFG+*6:DFG*CD>DGDEE*3@7;F>**,/>F>95??>E4?FE);AF?>DGE3BCFG6)<<)206;69?AA07>9EG>D@1:?<3(87C)97)6)428((.)).)),,((-(
@M00200:205:000000000-AKKM3:1:1101:23254:4166 2:N:0:1
TACCCGGGTATCTAATCCCGTTCGCTCCCCTAGCTTTCGCGCCTCAGCGTCAGTGTCAGCCCAGCAACCCGCCTTCGCCGCAGGTGTTCCTCTCGATATCTACGCATTTCACCGCTACACCGAGAATTCCAGTTGCCCCTTCTGCACTCTAGTCGCACAGTATCAGTTGACCTTTCCGAGTTAAGCCCGGAGATTTCACAGTCGCCTTGCGGTGGCCGCCTACGAGCACTTTACACCCAGTACTGTTTTG
+
CCCCCGGGGGGGGGGGGGGGGGGGGGGGGGGGGGGGGGGGGGGGGGGGGGGGGGGGGGGGGGGGGGGGGGGGGGGGGGGGGGCCCEGGGGEGGGGGGGDGGGGFDGGGGDDGGGGE>:@FGGGGCGGGGGGGGFGGGFGFFFGFGFGBFBGFGGGA?BCFEF7FEFGGFGFFFFFFFFGFGECDFGGFF4C;4CFDF4=CEF92(831=EFFFFBF3<>>1((),*095*5>))))2,(.,5<:<.))(.
@M00200:205:000000000-AKKM3:1:1101:5649:4177 2:N:0:1
TACTGGGGTATCTAATCCCGTTTGCTCCCCTAGCTTTCGCGCCTCAGCGTCAGTGTCGGTCCAGGAAGCCGCCTTCGCCACCGGTGTTCCTCCGGATATCTACGCATTTCACCGCTACACCCGGAATTCCGCTTCCCTCTCCCGCACTCAAGCCAAACAGTTTCCCGTGCAGTTCCCCAGTTGAGCCGAGGGATTTCACACGGGACTTGTTAAGCCGCCTACGCGCCCTTTCCCCGCAGTCCTGTGT
+
CCCCCGGGGGGGGGGGGGGGGGGGGGGFGGGGGGGGGGGGDGGGGGGGGGGGGGGGGGGGGGGGGGFGGGGGGGGGGGGGGFGGGGGGGGGGGGGGGGGGGGFDFGDFEGGGGGGAGGGGGGGGGGGGF@DGDEDEGF?);@E5+<CAGFG?F?FFAFGF@B*+;CGGFGF;AAFE***3?2:>9DFEFGCA;,,;:<EEF>@9113)7C)7)9?E6D>?(.(),:89)*,))).(2(3(4)6>6:A
@M00200:205:000000000-AKKM3:1:1101:6799:4187 2:N:0:1
TACAGGGGTATCTAATCCCGTTTGCTCCCCACGCCGTCGTGGCTCAGTGTCAGGTCACGGCCAGGGCGCCGCTTGCGCCACTGGTATTCCTCCCGATATCTACGCATTTCACCACTACACCGGGAATTCTACGCCCCCCTCCGTGCCTCCAGTCGGTGTGTCTACCGCGACCTCGCCGCGCGAAGCGCGGCGCTTTCACACGGCACATCACCGACCACCTACCCACGCTTTACACCCAGTACTGTGT
+
BACCCFFGCGGGGGGGF9FEEG<FGGFGGGGGGEGGGGGGEGGD8ACEECFCGFFGFGGGGGEFFGGGGGGGG7FE=:FGGGFFFGGGDGGGFFDECFGFDCCGGG7BF;;FEFF5=E8?@EEE7EFGGGFG8CG@EFG=DCEFGFG*;AF0,*3*/*;AFFEF=FCEFGEB54>>BED3*37D):E@@5E@EGECF)+<B66>(44)5).4:,:C9F@(45:87E<D/9(6)4<8EF?(-.)))).
@M00200:205:000000000-AKKM3:1:1101:24861:4188 2:N:0:1
TACACGGGTATCTAATCCTGTTTGCTCCCCACGCTTTCGTGCCTCAGAGTCAGTTCAGGCCCAGGTGGTTGCCTTCGCCATCGGTGTTCTTCCCGATATCTACGCATTTCACCGCTACACCGGGAGTTCCGCCACCCTCTACCGAACTCTAGTCACGCAGTATCGGAAGCAATTCCCAGGTTGAGCCCAGGGATTTCACAACCGACTTACGCGACCTCCTACGCACGCTTTACACCCAATACCGTGTAGA
+
CCCCCGGGGGGGGGGGGGGGGGGGGGGGGGGGGGGGGGGGDEGGGGGGGGGFGGGGGGGGGGGGFGGGGGGGGGGGGGGDGGGGGGGGGGGGGG:4@CEGFGGGGGGGGGFGGECEGGGGGGGGGGGFGF6CDEGFGDFFFGE>EEGFFFC?DFGFBGDEG7CFAEDE?GF5?=8BFFF>FF*9ACF>6*;@5:,;FC?CEF@B9@>2>7(263EE@CA1;<(0(:59/9?))6),2(-,4:),,(.,))
@M00200:205:000000000-AKKM3:1:1101:18444:4212 2:N:0:1
TACACGGGTATCTAATCCCGTTTGCTCCCCTGGCTTTCGCGCCTCAGTGTCAGTTTCGGTCCAGGATGCCGCCTTCGCCACCGGTGTTCCTCCAGATATCTACGCATTTCACCGCTACACCTGGAATTCAACATCCCTCTCCCGAACTCGAGCCTTCCAGTATCAGACGCAGTTCCCAGGTTAAGCCGGGGGATTTCACACCTGTCTTACCAAGCCGCCTGCGTACGCGTTATGCCCAATACTGTGT
+
CCC?CGEGGGGGGGGGGGGGGGFGGGGGGGGGGGGGGGGG7F:FGGGFFGGGGGGGGGGGGGGGGGGGGGGGGGGGGGGGGGGGGGGGGGGGGGGGFGGGGGGGGGGGGGGG?8EFGGGGGGFGFGGGG,;DD8FGGFGDFFDD89=8D5=CGDFFFGFFCCDFF?9E>39@DCFFFFG?>9CCAEC>>DGFAGGGFEG58?@3;;CC??;)=;FG255((/4@687D)1(,()..A88?0:44-)6
@M00200:205:000000000-AKKM3:1:1101:12557:4219 2:N:0:1
TACTAGGGTATCTAATCCTGTTTGCTCCCCTAGCTTTCGTGCCTCAGTGTCAGGAGTTTTCCAGGGACTCGCCTTCGCCACTGGTGTTCCACTTGATATCTACGCATTTCACTGCTACACCAAGTATTCCAGTCCCCCCTCAAACCCTCTAGCAAGGTAGTTTCCAATGCCATTTCCGAGTTGAGCTCGGAGCTTTCACATCCGACTTACCTTACCACCTACGCCCCCTTTAAGCCCACTACTGTGTAGCT
+
CCCCCFGGGGGGGGGGGGGGGGGGGGGGGGGGGGGGGGGGGGGGGGGGGGGGGGGGGGGGGGGGGGGGGGGGGGGGGGGGGGFGGGGGGGGGGFGGFFFGGGGGGGGGGGGGGGGF?FDGCGGGGGGGGGGCGGGFFFGFFGGFGFDFGFGGGGGFFFGFDF9FEFGGFG?DFFFFF>C>FEFGFFEF>D8BEFCFFFGCEC@8=9A=*68=@AF,*;@=E>D4)49:);@E458(B=(((7>319CE.))
@M00200:205:000000000-AKKM3:1:1101:17746:4221 2:N:0:1
TACTCGGGTATCTAATCCCGTTTGCTCCCCTAGCTTTCGCGCCTCAGCGTCAGTGTCGGTCCAGGAAGCCGCCTTCGCCACCGGTGTTCCTCCGGATATCTACGCATTTCACCGCTACACCCGGAATTCCGCTTCCCTCTCCCGAACTCAAGCCAAACAGTTTCCCGTGCAGTTCCTCAGTTGAGCCGAGGGATTTCACACGGGAATTGTTAAGCCGCCTACGCGCCCTTTCCGCCCAGTACTGTGT
+
CCCCCGGGGGGGGGGGGCFGFGGGGGGGGGGGGGGGGGGGGGGGGGGGGGGGEGGGGGGGGGGGGGGGGGGGGGGGGGGGGGGGGGGGGGGGGGGGGGGGGGGGGGGDGGGGGGGEC>8F?CGGGGGGGGFDDGGGGFGFFGFFGFGBDFGGGGGFFDC9EFEGEFGGFGFFFFFFFF76@<C+;EGFA)=D4CD6BE:5=B027((6/9)9);CEBGF6(6:;>G3C)*5)-861C?(4)6)-)6A
@M00200:205:000000000-AKKM3:1:1101:23495:4223 2:N:0:1
TACGAGGGTATCTAATCCTGTTCGCTCCCCACACTTTCGCTCCTCAGCGTCAGGTCATTCCCAGAGAACCGCCTTCGCCACCGGTGTTCCTCCTGATATCTGCGCATTTCACCGCTACACCAGGAATTCCGTTCTCCCCTGAATACCTCTAGTCTGCCCGTATCGAAAGCAAGCCAGGTGTTAAGCACCTGGTTTTCACTCCCTACGCGACAAACCGCCTACGAGCCCCTTATACCCAATACTGTGTAGA
+
CCCCCGGGGGGGGFEGGGFFGGGGGGGGGGGGGGGGGGGGGGGGGGGGGGGGGGGGGGGGGGGGGGGGGGGGGGGGGGGGGGGGFGGGGGGGGGGGGGGGGFD7@=@FGGGGGGGFGGGGGGGGGGGGGGGDDGGFE5EDFG8?EFFBFFGCGFFDDFGDEGDF8:?39FFEF=5C6*=9=;;+?FFF977A?CCFA4C6A54)14@4>>FF>@FE;GFF@DD>1/:9*98:<AD5C,32:?<<<2:<2:
@M00200:205:000000000-AKKM3:1:1101:16095:4226 2:N:0:1
TACTGGGGTATCTAATCCTGTTTGCTCCCCACGCTTTCGCACCTCAGTGTCAGTATCAGTCCAGGTGGTCGCCTTCGCCACTGGTGTTCCTTCCTATATCTACGCATTTCACCGCTACACAGGAAATTCCACCACCCTCTACCATACTCTAGCTTGCCAGTTTTGGATGCAGTTCCCAGGTTGAGCCCGGGGATTTCACATCCAACTTAACAAACCACCTACGCACGCTTTAAGCCCAGTACTGTGT
+
CCCCCGGGGGGGGGGGGGGGGGGGGGGGGGGGGGGGGGGGGGGGGGGGGGGGGGGGGGGGGGGGGGGGGGGGGGGGFFGGGGGGGGGGGGGGGGGGGGGGGGGGGGGGGGGGGGGFGGGGGCFGGGGGGGGGFFGGGFGFFGGFGFGFGFGFFGGFFGGBFGFGF5?FFGFFBEFFDFG5FGGGFGG*?GGFEGGGFCCC@E5)388=@CEFFDGGBFF))09?(4:?1:2;CE<1F1((97)9?>C
@M00200:205:000000000-AKKM3:1:1101:15600:4239 2:N:0:1
TACTCGGGTATCTAATCCTGTTCGCTCCCCCAGCTTTCGCGCCTGAGCGTCAGGACAGGCCCAGAGATCCGCCTTCGCCACCGGTGTTCCTCCCGATATCTGCGCATTTCACCGCTACACCGGGAATTCCGATCTCCCCTACCTGCCTCTAGCCACGAAGTATCGAATGCAGGCACGAGGTTGAGCCTCGTGTTTTCACATCCGACTTGCCTGGCCGCCTGCGCGCGCTTTAAGCCCAATCCAGTGT
+
CCCCCGGGGGGGGGGGGGGGGGGGGGGGGGGGGGGGGGGGGGGGGDGGGGGGGGGFGGGGGGGGFGGGGGGGGGGGGGGGGGGGGGGGGGGGGGGGGGGGGCFGDDGGGGGGGGGFGGGGGG@GGGGGFEFECEFGFFGFFDFFA5CEGFGFGGG*<:CAGFEGA5;FFDF4FAAF4:9AGGDGFGFFFGFFFDGGAEECE83;?FBDF3=C86BC;C:-(,-56*)1)11<A242A,:1.3))-4<
@M00200:205:000000000-AKKM3:1:1101:16006:4248 2:N:0:1
TACTAGGGTATCTAATCCCGTTTGCTCCCCTGGCTTTCGCGCCTCAGCGTCAACGCCGGTCCAGGATGTCGCCTTCGCCACCGGTGTTCCTCCAGATATCTACGCATTCCACCGCTACACCTGGAATTCCACATCCCTCTCCCGGATTCAAGCCAACCAGTATCGGACGCAGCCCCTGGGTTGAGCCCAGGGATTTCACGTTCGACTTCGCAGGCCGCCTACGCGCCCCTTGACCCCCGTACTGTCTAGA
+
<CC,AECCEGGG9FF@FA@CC8FFGGGFF;AGGGG,6F@FGEG@GGGGG:CG76B:F@F:C:FG<F@F6CEDFCEGGGGGD8:7CFFCFCEEGFFF9FFGGGGGGG>B,CEFGGGBCFCF8,@BAE9DGGFF+6=DFBG56D8BC*+:=+@EGF8DCED:;+;+=>DC985=*):*:5?>FC79AE?)/*5A;?FCFCG(,6:<(331)/(3;(*:3<>6?B10-*7<)*((...4A(3(3(4))))))6
@M00200:205:000000000-AKKM3:1:1101:18692:4256 2:N:0:1
TACGAGGGTATCTAATCCCGTTTGCTCCCCTAGCTTTCGCTCCTCAGCGTCAATGTTGGTCCAGGATGCCGCCTTCGCCACCGGTATTCCTCCAGATATCTACGCATTTCACCGCTACACCTGGAATTCTGCATCCCTCTCCCAAATTCAAGCCATCCAGTATCGGATGCAGTTCCCAGGTTGAGCCTGGGGATTTCACATCCGACTTAGTTGGCCGCCTACGAGCCCTTTATACCCAATACTGTGTCGAT
+
CCCCCGGGGGGGGGGGGGGGGGGGGGGGGGGGGGGGGGGGGGGGGGGGGGGGGGGGGGGGGGGGGFGGGGGGGGGGGGGGGGGFGCFGGGGGGGGFGGGGGGGGGGGGGGGGGGGFGEGGGGGGGGGGGGGGGGGGGFGFFGGFGFG<FFGGCGGB?GGBGFFGABD6BGFFFFFFFFGFGGCFFGGFFGGFFGGGFEGFFF@ADFFFFFEEF=FC=D?@FD@A=CDG47;EC?EEGF6@@@<5?37)(//
@M00200:205:000000000-AKKM3:1:1101:17025:4256 2:N:0:1
TACTCGGGTATCTAATCCTGTTTGCTCCCCACGCTTTCGCGTCTCAGCGTCAGTACCGTCCCAGCAAGCTGCCTTCGCCATTGGTGTTCCTCCCGATATCTGCGCATTTCACCGCTACACCGGGAATTCCACTTGCCTCTTCCGGACTCGAGCTCGACAGTATCCACCCGCCTCCCGGGGTTGAGCCCCGGGCTTTCAGAGCGGACTTACCGAGCCGCCTACACGCGCTTTACACCCAGTACTGTGT
+
CCCCCGGGGGFGGGGGGGGGGGGGGGGGGGFGGGGGGGGGGGGGGGGGEGGGGGGGGGGGG@FGGFGGGG@FGGFGGGGGGGFF<FGEGGGGGGGG7FEGGGGGGGGGCFGGGGDEGGGFFGGGDDGGFGGGGGGGGFGFFCFFGFDAFFGDECFE5CG>FFCCCFGC@C?ABF>DEE49C8CF?FF4?D5>DG5>FCF3=;B06>9?DFBBBFGEB<E:??7F0?BC)/--:47:5014)944-6)
@M00200:205:000000000-AKKM3:1:1101:7807:4269 2:N:0:1
TACTAGGGTATCTAATCCCGTTTACTACCCTAGCTGTCGCGTCTGAGTGTCAGAAACAGACCAGAAGATCGCCTTCGCCACTGGTGTTCCTCCCGATATCTACGCATTTCACCACTACACCGGGAATTCCATCTTCCTCTTCTGCTCTCTAGCCCGGTAGTATTAGACGACCTCTCCCAGTTGAGCCGGGAGATTTCACGCCTAACTTACCACGCCACCTGCACGCGCTTTAAGCCCAATACTGTGTCTA
+
CCCCCGGGGGGGGGGGGGGGGGFFGGGGGGGGGGGGGGGGGGGGGGGGGGGGGGGGGGGGGGGGFGFGGGGGEGGGFGGDGGGGG?FGGGCFGDGGGGGGGGGGEEEDFGGFGGGFGGGGGG7EE>DCFCEFFFFGE7=DFGGFGFGFG?;=@=DBBGDDG8EFB<EFFGE>EEFF5AFAFF7EC8C*971**4,=+*==24B2@DCA@8@C)(*49DAB=3(/5?:72/(1<E<;F;733@)<5)9))-
@M00200:205:000000000-AKKM3:1:1101:9775:4311 2:N:0:1
TACACGGGTATCTAATCCCGTTCGCTCCCCTGGCTTTCGCGTCTCAGCGTCAGCCGACGTCCAGGAACTCGCTTTCGCCACGGGCGTTCCTTCCGATCTCAACGCATTTCACCGCTCCACCGGAAGTTCCAGTTCCCCCTACGTCGCTCCAGGCCGGTCGTATCGGCGCCCCTTCCCCGGTTGAGCCGGGGGATTTCAGCGACCGACGCACCGCCCCGCCTACCCGCGCTTTAAACCCCATACTGTTG
+
CCCCCGGGGGGGGGGGGGGGGGGGGGGGGGGGGGGGGGGGGGGGGGGGGGGGGGGGGGGGGGGGGGGGGGGGGGGGGGGGGGEGGGGGGGGGGGG7FGGGGGGGGGGGGGGGGGGEGGGGGE7EFGGGGGGGGGGGGFG>FGGFGFGFGFGFGGG>ACDDCDBGFFGEFGFBF;FFFFGDGGGFFGGEFGGDFGFFBDFB1963;(,491619>GGBDDF::1)4*7/978(6).8A<(-803<AA4-
@M00200:205:000000000-AKKM3:1:1101:21372:4315 2:N:0:1
TACCAGGGTATCTAATCCTGTTTGCTCCCCACGCTTTCGTGCCTCAGTGTCAGTGCTGGTCCAGATGGCCGCCTTCGCCACGGATGTTCCTCCCGATCTCTACGCATTTCACTGCTACACCGGGAATTCCGCCATCCTCTACCGCACTCCAGTGATCCAGTTTCCAATGCCATTCCCAGGTTGAGCCCAGGGCTTTCACATCAGACTTAAACCACCACCTACGCACGCTTTACACCCAATACTGTGT
+
CCCCCGGGGGGGGFFGGGGGGGGGGGGGGGGGGGGGGGGGGGGGGGGGGGGGGGGGGGGGGGGGGGGFGGGGGGGGGGGGGGFEGGGGGGGGGGDFGGGGGGGGGGGGGGGGGGGFGGGGGGGGECDDFGGGGGGGGFGFFGGFGDGFGFFFGGGFFF=+EDFGFFGGFGFDFFFFFFD5DFGG5DA@FF>>BG>CFEGFEFBE34@<C4;@=2DGFGFBFE2A5CEGGDF3;?;/==(=@ECC?95
@M00200:205:000000000-AKKM3:1:1101:7605:4327 2:N:0:1
TACTCGGGTATCTAATCCTGTTTGCTCCCCACGCTTTCGCTCCTCAGCGTCAGTACCGGCCCAGAGTGCCGCCTTCGCTACGGGTGTTCCTCCCGATCTCTGCGCATTTCACCGCTACACCGGGAATTCCACACTCCTCTACCGGACTCTAGTCATAGCAGTCTCACGTGGCGCCTCCACGTTGAGCGTGGAGATTTCACACGTGACTTACCAAACCGCCTACGAGCCCTTTAAACCCAATACTGTGT
+
CCCCCGGGGFGGGGGGGGGGGGGGGGGGGGGGGGGGGGGGGGGGGGGGGGGGGGGGGGGGGGGGGGGGGGGGGGGGGGGGGGGGGGGGGGGGGGGCFE8FEFGGGGGGGGGGGGGFGGGGGGEGGGGGGGGGGGGFGFGFFGGFG>GBGFFDADFAFCGFGG@GEFGGFF>>>>BAEA>FGGGGFCF>ECC4?,=DFEGFFF6;?@@ECC3EF3*3:586<?F>?;7)9*,4<AF2E:(3.37A96<A
@M00200:205:000000000-AKKM3:1:1101:13269:4328 2:N:0:1
TACTAGGGTATCTAATCCCGTTTGCTCCCCTAGCTTTCGCGCCTCAGCGTCAGTGTCCGTCCAGAAGGCCGCCTTCGCCGCTGGTGTTCCTCCCGATATCTACGCATTTCACCGCTACACCGGGAATTCCGCCTTCCTCTCCGGAACTCAAATCAGGCAGTATCAGCTGCACTTCCCGAGTTAAGCCCGGGGCTTTCACAGTTGACTTGCTTAATCGCCTACGCGCCCTTTATACCCAATACTGTGT
+
CCCCCGGGGGGGGGGGGGGGGGGGGGGGGGGGGGGGGGGGGGGGGGGGGGGGGGGGGGGGGGGGGGGGGGGGGGGGGGGGGGGGGGGGGGGGGGGGGGGGGGGGGGGGGGGGGGGFGGGGGGGGGGGGGGGGGGGGGFGFFGGDGFGFGFFGGGGFFGGFGGFFFFGGFGFEFEFFFFDFGGGGFGGFFCGEFGGCF?FEE@CEFFECFFFFCFFE?FD0263>957DD5:4>FD>F<6<:FFB<<>
@M00200:205:000000000-AKKM3:1:1101:15098:4329 2:N:0:1
TACGAGGGTATCTAATCCTGTTTGCTCCCCACGCTTTCGCACCTCAGCGTCAGTTCCGGACCAGTAAGCCGCCTTCGCCACTGGTGTTCTTCCTAATATCTACGAATTCCACCTCTACACTAGGAGTTCCACTTACCTCTTCCGGACTCTAGCTTGCCAGTATCAAAGGCAGTTCCAGAGTTGAGCTCTGGGATTTCACCCCTGACTTAACAAACCGCCTACGTGCGCTTTAAGCCCAGTACTGTGTAGA
+
CCCCCGGGGGGGGGGGGGGGGGGGGGGGGGGGGGGGGGGGEFGGGGGGGGGGGGGGGGGGGGGFGGDFGGGGGGGGFGGGGFGFFGGGGGGGGGG9F?FGGGGGGGGGFGGGGGGFGGGGFGGDGGGFGGFGGFFGGFGEFGFE+:DBGBFGGC=:FFFFCFFGE7=FFGFFBDDFFFGFGCFGFGFFFGGFFGGGFCF8)8C>@CFFF*>C*<FF=GED(-()(/)24?@<<444C1=;))1.97<E<E
@M00200:205:000000000-AKKM3:1:1101:24809:4347 2:N:0:1
TACGCGGGTATCTAATCCTGTTTGCTCCCCACGCTTTCGTGCATGAGCGTCAGTGTTAGCCCAGGGGGCTGCCTTCGCCATCGGTGTTCCTCCACATCTCTACGCATTTCACTGCTACACGTGGAATTCCACCCCCCTCTGCCACACTCTAGCTTGCCAGTTACAAGCGCAGTTCCCAGGTTAAGCCCGGGGATTTCACACCTGTCTTAGCAAACCGCCTGCGCACGCTTTACACCCAGTACTGTGT
+
CCCCCGGGGGGGGGGGGGGGGGGGGGGGGGGGGGGGGGGGGGGGGGGGGGGGGGGGGGGGGGGGGGGGGGGGGGGGGGGGGGGFGGGGGGGGGGGGGGFGGFGGGGGGGGAFGGGFGGGGGGGGFFFDFGGGGGGGGFGFFGGFGFGFGFGGGGGFFGGFFGEGFFGGFEA=?EFFFFGFGGGG>FGFFGGFACFGAEGF@?F@C;?E?9@FFFGC>GFF7<0@FGEG57:4<BF?>1<34>FFFAF
@M00200:205:000000000-AKKM3:1:1101:24165:4350 2:N:0:1
TACTGGGGTATCTAATCCTGTTTGCTCCCCACGCTTTCGTGCCTCAGTGTCAGTGCTGGTCCAGGGTGTCGCCTTCGCCACAGATGTTCCTCCCGATATCTACGCATTTCACTGCTACACCGGGAATTCCACACCCCTCTACCGCACTCTAGGTCGCCAGTATCCAATGCCATTCCCAGGTTGAGCCCAGGGCTTTCACATCAGACTTAACGAACCACCTACGCACGCTTTACACCCAGTACTGTGTAGA
+
CCCCCGGGGGGGGGGGGGGGGGGGGGGGGGGGGGGGGGGGGGGGGGGGGGGGGGGGGGGGGGGGGGGGGGGGGGGGGGGGGGGGGGGGGGGGDGGGFFGGGGGGGGGGGGGCFGGFGGGGGGDGGGGGGGGGGGGEEFGFFFG5EEGAFFGC=FGFEGGFGFFGFFGGFGFFFFFFAFGFGGGGFGGFFGGDFGGGFEGE<@EFFFFFCE;A=A5EBF>BFE>A@CBD7>DEE533CD@(47CE57)7;?
@M00200:205:000000000-AKKM3:1:1101:20302:4351 2:N:0:1
TACTCGGGTATCTAATCCTGTTTGCTCCCCACGCTTTCGCGTCTCAGCGTCAGTACCGTCCCAGCGAGCTGCCTTCGCCATTGGTGTTCCTCCCGATATCTGCGCATTTCACCGCTACACCGGGAATTCCACTCGCCTCTTCCGGACTCTAGCCCGACAGTATCAACCGGCTTTCAAGGGTTGAGCCCTTGACTTTCACAGCTGACTTACCGGACCGCCTACACGCTCTTTACGCCCAATACTGTGTAGA
+
CCC8CGGGGGGGGGGGGGGFGGGGGGGGGGGGGGGGGGGGGGGGGGGGGGGGGGGGGGGGGGGGGGGGGGGGGGGGGGGGDGGGGGGGGGGGCGGGGGGGGGGEGEFFFGGGGDGEGFGGGGGEGGGFFFGFGFGGGEGFFGGFE>DBCFGFDFGFFGGEFF5DFFGG?GE>E2+14=*?FCC8?CFFF4,8AFGD@<:C978@F@EFFF;D6;EE,95:1((0(/)*/*6)6164C?B10:4954<)).
@M00200:205:000000000-AKKM3:1:1101:16911:4376 2:N:0:1
TACGAGGGTATCTAATCCTGTTTGCTCCCCACGCTGTCGCGCCTCAGCGTCAGCAACAGCCCAGCAGGCCGCCTTCGCCACCGATGTTCTTCCCGATCTCTACGCATTCCACCGCTACACCGGGAATTCCACCTGCCTCTACTGTGCTCGAGCCCGACAGTTTAGGAGGCAGCCTCGCAGTTGAGCCGCGAGATTTCACCCCCTACTTATCAGGCCGCCTACGCGCCCCTTACGCCCACTACTGTGTAGA
+
CCCCCGGGGGGGGGGGGGGGGGGGGGGGGGGGGGGGGGGGDGGGGGGGGGGGGGGGGGGGGGGGGGGGGGGGGGGGGGGGGGDEFGGGGGGGGGGGGGGGGGGGGGGGGGGGGGEEGGGFGGEGGGGGGGGGGGGGDFGFFGGFGFDDGFGCBD6*3@59@BCFEFFFDEEFEB49?BDAFGFGF@EEFDGFEGGGF)1;@F01;??<<24:9);C;DB:(41@9=:D)987BB?>E?(4((),6.644)
@M00200:205:000000000-AKKM3:1:1101:19309:4391 2:N:0:1
TACTCGGGTATCTAATCCTGTTTGCTCCCCACGCTTTCGTGCATGAGCGTCAGTGCAGGCCCAGGGGATTGCCTTCGCCATCGGTGTTCCTCCGCATATCTACGCATTTCACTGCTACACCTGGAATTCAACCCCCCTCTGCCACACTCTAGCTTGCCAGTTACAAGCGCAGTTCCCAGGTTAAGCCCGGGGATTTCACACCTGTCTTAGCAAACCGCCTGCGCACGCTTTATACCCAATACTGTGTAGA
+
CCCCCCCEFCFFGGGGGGGFGGGGGFGCGCFGGGEEGGGFGGGGFFFFGGGEGGGGGGGGGGGGGGGDG<FGGGG?FFFGGGGGGGGGGGGGGGGCFGFGGGFGGGGDGGGGGEGCCEDEE4@4=FGGG,,4AEGGGFGFF8A5D5CDFB9=EDFD?E?DGGD?D@=898B=0;FFFF7:>CDGFFGFFGG>AGC>FEFEE2>@:>E<??*48;E*5CD((61A0:;>*7245?)9C4430?FFB455A)
@M00200:205:000000000-AKKM3:1:1101:13145:4396 2:N:0:1
TACTCGGGTATCTAATCCTGTTTGCTCCCCACGCTGTCGCGCCTCAGTGTCAGAAACTGCCCAGCAGACCGCCTTCGCCACCGGTCTTCCTCCGGATCTCTACGCATTCCACCGCTACACCCGGAATTCCGTCTGCCTCTACAGTCCTCGAGTTTGACAGTCGGCACGGCAGATCCGGGGTTGAGCCCCGGACTTTCCCCACACCCTTATCAAACCACCTACGCGCCCTTTACGCCCAATACTGTGT
+
CCCCCGGGGGGGGGGGGGGGGGGGGGGGGGGGGGGGGGGGGGGGGGGGGGGGGGGGGGGGGGGGGGGGGGGGGGGGGGGGGGGGGFEGGGGGGGFEFGFGGGGGGGGGGFGGGGGFGGFGGEGGGGFGGGGGGGGGGFGFFGGFGFFFGFGGFGDFFGGFGGFGABGD5CEF?EFFFDGFGECDAFGFEGEE35CDF3?@F@67331:.?CEFFGFBG>??3()(::D797)6136E0(4?:)::<<
@M00200:205:000000000-AKKM3:1:1101:15995:4405 2:N:0:1
TACAAGGGTATCTAATCCTGTTTGCTCCCCACGCTTTCGAGCCTCAGCGTCAGGAACGTTCCAGAGCGTCGCCTTCGCCACCGGCCTTCCTCCCGATCTCTACGCATTTCACCGCTACACCGGGAATTCCGCGCTCCTCTCCCGTCCTCTAGCCAGGCAGTCCCCCCCGACCTTTCCAGGTTAAGCCTGAAGATTTCCCGGAGGGCTTACCTAACCGCCTACGCCCCCTTTACGCCCAGTACTGTGTCGA
+
CCCCCGGGGGGGGGGGGGGGGGGGGGGGGGGEGGGGGGGGGGGFGGGGGFGGGGFGGGGGGGGGGGGGGGGGGGGGGGGGGGGEGGGGGGGGGGGGGGGGGGGGGGGECFFGGGGDGGGGGGDG7E?EEGGGGD+@CFGEFGGDF>GFGFGDGDFFFGG>FDCFCFGEF5?>E@8CFFCFCCFGFGGA4CF=+:C@83F<2>(63176?BFA<?GFBG@B:?25(2<D39>B)310C?(,6<B2))))((
@M00200:205:000000000-AKKM3:1:1101:20339:4427 2:N:0:1
TACGGGGGTATCTAATCCTGTTTGCTCCCCACGCTGTCGCGCCTCAGCGTCAGGACTGGTCTAGCTGGCCGCCTTCGCCACGAGTGTTCTCCCCTATATCTACGCATTTCACCGCTACACAGGGAATTCCACCAGCCACTCCCAGCCTCAAGTCTTGCAGTTTCTACCGACCCTCTACGGTTAAGCCGCATGATTTCACAGCAGACACACAAGACCGCCTACGGGCCCTTTATAACCAATGCTGTGGAGA
+
CCCCCGGGCGGGGGGGGGGGGGGGGGGGGGGGGGGG7FFGGGGGEGGGGGGGGGGGGFGGGGGGGGGGGGGGGGGGGGCFGGGGGGFGGDFGGGGGGGGGGGGGDGEEGFCFFCC*?CEGGFGGFF8DGFGFGGGGE*@DBGGFGFG@GFCC>F@CFGFF7;*?EAG79:B49>F4AFGDGCGGFEGFDGG5*1==;?7<@;DD@DF@@;277@F=25>?B:4),*<<5*8)..65<3,)((-4.((),.
@M00200:205:000000000-AKKM3:1:1101:14318:4441 2:N:0:1
TACGGGGGTATCTAATCCTGTTCGCTCCCCACGCTTTCGCTCCTCAGCGTCAGTTGTTGCCCAGAGACCCGCCTTCGCCACCGGTGTTCCTCCTGATATCTGCGCATTTCACCGCTACACCAGGAATTCCAGTCTCCCCTGCCGAACTCAAGTCTGCCCGTATCGACTGCAAGCTTGGAGTTAAGCCCCAAGTTTTCACGGCCGACGCGACAAACCGCCTACGAGCTCTTTATGCCCAGTACTGTGT
+
CCCCCGGGGGGGGGGGGGGGGGGGGGGGGGGGGGGGGGGGGGGGGGGGGGGEGGGGGGGGGGGGGGGGGGGGGGGGGGGGGGGGGGGGGGGGGGGGGGGGGGGGGGGGGGGGGGGFGGGGGGGGGGGFGGFGGGGGGFGDFGGFGFGCGFGGGGGFAFGFGGFGDFGGDFFEFFFFF9DFGGGGFGG:BGGFFFGGFFGDFBBFFF>0(4>FFBGG9C>BBFB@?=7F*2>FADA7F?:89<ADA46
@M00200:205:000000000-AKKM3:1:1101:10977:4462 2:N:0:1
TACGGGGGTATCTAATCCTGTTTGCTCCCCACGCTTTCGAGCCTCAGCGTCAGTAATGAGCCAGTGTGTCGCCTTCGCCACTGGTGTTCTTCCGAATATCTACGAATTTCACCTCTACACTCGGAGTTCCACACACCTCTCTCATACTCAAGACACCCAGTATCAAAGGCAATTCCGAGGTTGAGCCCCGGGATTTCACCCCTGACTTAAATGTCCGCCTACGCTCCCTTTAAGCCCAATACTGTGTAAAT
+
CCCCCGGGFGFGDFGFGGFGGFGGGGGGGGFGGGGGGGGGGGGGGFGGGCFGGGGGGGFGGEEFGGGFGFGGGGEGGGGGGGFGEEGCGCFGGGGGGGG9;FGGGFG7AFEEG=,3ACFDDG=+@E=DFDFGGEDG=0,3;89+3=BEGFGC=FFFF309@DD+;C?FCCCC?6F?ADD5FCF>*@79@D>49C,;>5=ED>BB5;@9;ECE6?FF0:>2(/681E3>*2;<C934C??FF:246<<))))
@M00200:205:000000000-AKKM3:1:1101:14477:4462 2:N:0:1
TACCAGGGTATCTAATCCTGTTTGCTCCCCACGCTGTCGCGCCTCAGCGTCAGCCATGTCCCAGCAGGCCGCCTTCGCCACCGGTGTTCTTCCGGATCTCTACGCATTCCACCGCTACACCCGGAATTCCGCCTGCCTCTGACATGCTCCAGTCCACCAGTTCGCACGGCCGACTCGGGGTTGAGCCCCGAGCTTTCACCACACGCTTAGCAGACCGCCTACGCGCCCTTTACACCCAGTACTGTGT
+
CCCCCGGGGGGGGGGGGGGGGGGGGGGGGGGGGGGGGGGGGGGGGGGGGGGGGGGGGGGGGGGGGGGGGGGGGGGGGGDGEGGGGGGGGGGGGGGDGEAEFGGGGGGGGG,EFGDFGGGEGGGGGGGGGG?EGGGGGFGFFGGFGFGEGFGGGFGFFGGFC8=DAFDGEGD2A=5>>9<BGGD<4AGFDD2>556FFFGFFFFFFFDF62).<:FF1D:B((8)(17>)2:BB27(:(4:2>2<6))
@M00200:205:000000000-AKKM3:1:1101:21749:4463 2:N:0:1
TACAGGGGTATCTAATCCTGTTTGCTCCCCACGCTTTCGTGCATGAGCGTCAATCTTGACCCAGGGGGCTGCCTTCGCCATCGGTGTTCCTCCACATCTCTACGCATTTCACTGCTACACGTGGAATTCTACCCCCCTCTGCCAGATTCTAGCCTTGCAGTCTCCATCGCAATTCCCAGGTTGAGCCCGGGGATTTCACGACAGACTCACAAAACCGCCTGCGCACGCGTTATACCCAATACTGTGT
+
CCCCCGGGGGGGGGGGGGGGGGGGGGGGFGFEGGGGGGGGGGGFEEFFGGGGGGGGGGGGEFFGFGGGGGGCFGGGGGGGGGGDG7FFGGGGGGGFAF8FFEFGGGGGGGGGGGGFFGGFEGGGGGGEGGGGGEFGGFGFFGGFGF=DGFFDDFGF5@DFFGEF5DFG>EEBFFFFFFG?FGFDADGFFDGFE7EF9EF(59@=BBF)7>BBBFGC93A072;BFEED)12(3<)5<>F??F2><2>
@M00200:205:000000000-AKKM3:1:1101:14020:4465 2:N:0:1
TACTGGGGTATCTAATCCTGTTTGCTCCCCACGCTTTCGTGCCTCAGTGTCAGTGCTGGTCCAGATGGCCGCCTTCGCCACAGATGTTCCTCCCGATCTCTACGCATTTCACCGCTACACCGGGAATTCCACGACCCTCTCCAGAACTCGAGTCTCACCGTTTCTCGCGCACTTCTTGGGTTAAGCCAAAGGATTTCACACGAGACAATTGAGACCACCTACTTGCCCTTTAAACCCAATACGGTGTCGAT
+
9ACCCGGG@FGGCGFGGGGGGGGGGGGGGDGGGGGGGFGGFGGGGEFC<FGFGGFFGGGFGCECEDGEFFGGGDCEDF@=:?@,CFGGGFCGG@:FCEGECEC@FGGGGFGGGG6?6FCFFGGGGGGGGGFGD=8EEFG<;,=?FFGFD5E+,6=DDGDAGG5D;?DGFG>AFEAAAFGFG5>8CFG*63CF4<C7+*=*:>>2(-:=**795(6*3*)33.71)5;<DFFFC)33B<7,))(/(-()(,,
@M00200:205:000000000-AKKM3:1:1101:15584:4472 2:N:0:1
TACTAGGGTATCTAATCCTGTTTGCTCCCCACGCTTTCGCGTCTCAGCGTCAGTACCGTCCCAGCGAGCTGCCTTCGCCATTGGTGTTCCTCCTGATATCTGCGCATTTCACCGCTACACCGGGAATTCCACTCGCCTCTTTCGAACTCTAGTCCGGCAGTATCGACCGGCATCCCAGGGTTGAGCCCTGGACTTTCACAGCCGACTTACCGGACCGCCTACACGCGCTTTACGCCCCGTACTGTGTAGCT
+
CCCCCGGGGGGGGGGGGGGGGGGGGGGGGGGGGGGGGGGGGGGGGGGGGGGGGGGGGGGGGGGGGGGGGGGGGGGGGGGGGGGGGGGGGGGGGGGFGGGGFGGGGGDFGGGGGGGFGGGGGGGGGGGGGGGGGGGGGFGFF,EBDFGFGFGFEFCEBGGFGGFG>FGGFEB>>:A?AA7AFFGFFFCAFG*?AGFFFEFEF6=9>FF@EFFFFFGGFGF:6:0??GBD9*,6AFF>C(4:;?F<44644).
@M00200:205:000000000-AKKM3:1:1101:14880:4474 2:N:0:1
TACAGGGGTATCTAATCCTGTTTGCTCCCCACGCTTTCGAGCCTCAGCGTCAGTAATGGACCAGTATGTCGCCTTCGCCACTGGTGTTCTTCCGAATATCTACGAATTTCACCTCTACACTCGGAGTTCCACATACCTCTTCCATACTCAAGATAGCCAGTATCAAAGGCAATTCCAAGGTTGAGCCCTGGGCTTTCACCTCTGACTAAACTATCCGCCTACGCTCCCTTTACGCCCAGTACTGTGT
+
CCCCCGGGGGGGGGGGGGGGGGGGGGGGGGGGGGGGGGGGDGGGGGGGGGGGGGGGGGGGGGGGGGGGGGGGGGGGGGGGGGGGGGGGFGGGGGGGGGGGGGGGGFGGGGGGGGGFGGFE9DFGGCC?FGGGGGGGGBFFFGGFGFFFGFFDGGGFFGGF8DDGFFGGFGFFFBF7C?D?FGCGFFCFFFGFFFCCFEGEEFFBEE<C@CBEFEGG9FFA=C=A9?DGCD>EFFFFE@(74@CC**1
@M00200:205:000000000-AKKM3:1:1101:15843:4482 2:N:0:1
TACAGGGGTATCTAATCCTGTTTGCTCCCCACGCTGTCGCGCCTCAGCGTCAGCCACAGCCCAGCGGGCCGCCTTCGCCACCGGTGTTCTTCCGGATCTCTACGCATTCCACCGCTACACCCGGAATTCCACCCGCCTCTACTGTGCTCCAGCGCGAGAGTATCGAAGGCCGATCCGGGGTTGAGCCCCGGACTTTCACCCCCGACTCCTCGCGCCGCCTACGCGCCCTTTAGACCCAATACTGTGTAGA
+
CCCCCGGGGGGGGGGGGGGGGGGGGGGGGGGGGGGGGGGGGEGGGGGGGGGGGGGGGGGGFGGGGGGGGGGGGGGGGGGGGFGGGGGGGGGGGGDCGDGGGGGGGGGGGGGGGGGF>FGGGGGGEGGFGGGGGEGGGFGEFGGFFFGFGFFCDDD>FGC5ACEGF4FE>G:=EFD>4BDAFCCFFGF>@DD))76:B4FA?FF90>>B>.4:B(:CBG>:??:3(:79)9:4)4<:*.1().))..:9<<
@M00200:205:000000000-AKKM3:1:1101:19221:4487 2:N:0:1
TACGCGGGTATCTAATCCTGTTTGCTCCCCACGCTTTCGCGTCTCAGCGTCAGTTACCGTCCAGGTCGCCGCCTTCGCCACCGGTGTTCCTCCCCATATCTACGAATTTCACCTCTACTTGGGGAATTCCGCGACCCTCTCCGGCACTCAAGCAAAGCAGTTTCGGGCGCACTTCCTCGGTTGAGCCGAGGGCTTTCACACCCGACTTGCTTTGCCGCCTACACGCGCTTTAAGCCCAGTACTGTGT
+
CCCCCGGGGGGGGGGGGGGGGGGGGGGGGGGGGGGGGGGGGGGGGGGGGGGGGGGGGGGGGGGGGGGGGGGGGGGGGGGGGGGGGGGGGGGGGGGGGGGGGGGGGGGGGGGGGGGFGFF9EDGGGGGGGFGGGGGGGFDDFEGDGFGFGFGGGGGFFGGFGFFGDEDGEDFFA;FFFFGFGCGGFGGFFDGFDF=C/-?4:(443633364<A<EF;DEFBFFF0:3>536<)642A1((.<>4)6<
@M00200:205:000000000-AKKM3:1:1101:7466:4490 2:N:0:1
TACCGGGGTATCTAATCCCGTTCGCTCCCCTAGCTTTCGCGCCTCAGCGTCAGTGTCAGCCCAGCAACCCGCCTTCGCCGCAGGTGTTCCTCTCGATATCTACGCATTTCACCGCTACACCGAGAATTCCAGTTGCCCCTTCTGCACTCTAGTCGCACAGTATCAGTTGACCTTTCCGAGTTAAGCTCGGAGATTTCACAACTGACTTGTGCTGACCGCCTACGCGCCCTTTACACCCCATACTGCAT
+
CCCCCGGGGGGGGGGGGGGGGGGGGGGGGGGGGGGCFGGGGGGGGGGGGGGGGGGGGFFGGGGGGGGGGGGGGGGGGGGGGE>FEGGGGGGGGGGGFG>FGGGFGGGGGGGGGEG>DGGGGGDEC@F=EGGGFFDDFFDDFFFDFCD<?FF7EFDFFGGFFDEF7EF,B@C@CEAA<BDEFCGG6>9AD>5?8=,=A5EFBD:BB@EF@4;7<)+*.98,2632:*)775?0<2<<C;(34(4<A)).
@M00200:205:000000000-AKKM3:1:1101:25221:4493 2:N:0:1
TACAAGGGTATCTAATCCTGTTCGCTCCCCACGCTTTCGCGTCTCAGCGTCAGTACCGTTCCAGAGAGCCGCTTTCGCCACGGGTGTTCTTCCTGATATCTGCGCATTTCACCGCTACACCAGGAATTCCACTCTCCTCTCCCGGACTCTAGCCAGGGGGTTTCGGTCGACCTCTGAAGGTTGCGCCTCCCGATTTCACAACCGACCTACCTGACCGCCTACACGCCCTTTCCGCCCAGTACTGTGAAGGT
+
CCCCCCGGGGGGGGGGGGGGGGFGGGFGGGGGGGGGGGGGGGGGGGGGGGGDGGGFCFFGGGGGG<FGGFEG:FGGGGEEEFFEGFGGGG;FFFGGGGGGGFGGGGGGGGGGGGGFGGGGGFGC4EGFGGCG86+DFFGEFGDB6?CBGFFFGGGB*>9***0:>50@@>?AD5*9819AFFF*:=G48F*8)/=CF?FC<@(6;>(:<3;B>:GCBGE?BF:FFC)>7782),(:E?(5)))..))))((
@M00200:205:000000000-AKKM3:1:1101:17336:4502 2:N:0:1
TACAGGGGTATCTAATCCTGTTTGCTCCCCACGCTTTCGTGCCTGAACGTCGGTACTGGTCCAGGAAGCCGCTTTCGCCACTGATGTTCCTTCCGATATCTACGCATTTCACCGCTACACCCGGAATTCCGCTTCCCTCTCCCGAACTCAAGCCTTCCAGTTTTCCGTGCAGTTCCCCAGTTGAGCCGAGGGCTTTCACACGGAACTTAACAGACCGCCTACGCGCCCTTTAAGCCCAATACTGTGTAGAC
+
CCCCCGGGGGGGGGGGGGCFGGGGGGGGGGGCFGGGGGGFGGGGGGGGGGGGFGGGGGGFEGGGGGGGGGGGG@FGDGGGGGGGGGGGGGGGGGGGGGEFGGGGGGGGGGGGG6EFGGGFFGGGGGGGFGDG6@DGGFGFFGGF89+89?DCGGD8DFG?,<CFEFDGFG*8AC7CFFF>CFCFAFF><*9?*:9;=<EEB@B>?F=?*6)1;(BF>CAF05().?3>573954)(;(3,5:24<):)6<)
@M00200:205:000000000-AKKM3:1:1101:10946:4530 2:N:0:1
TACTAGGGTATCTAATCCTGTTTGCTCCCCACGCTGTCGCGCCTTAGCGTCAGTACCGGTCCAGATGGCCGCCTTCGCCACGGGTGTTCTTCCCAATATCTACGAATTTCACCTCTACACTGGGAGTTCCACCATCCTCTCCCGGACTCTAGTCCGCCAGTATCAAACGCAGTTCCCAGGTTGAGCCCGGGCATTTCACGCCTGACTTAGCGAACCGCCTACACGCCCTTTATACCCACTACTGTGTAGA
+
CCCCCGGGGGGGGGGGGGGGGGGGGGGGGGGGGGGGGGGGGGGGGGGGGGGGGGGGGGGGGGGGGGGGGGGGGGGGGGGEGGGGGGFGGGGGGGGGGGGGGGGGGGGGGGGGGGGFGGGGGGGGGGGFGGCFGGGGFFDDFGFFGFGFGFE=@F=BFCC5EFFCEFGGEEFF*;F@CFGFCCCCFGCFFDDFFGFGFCCDFBB>@3>4CC5(61BC9DEF;@FF;EFD>>:D<BAAF343(842).6<<)
@M00200:205:000000000-AKKM3:1:1101:11399:4550 2:N:0:1
TACTGGGGTATCTAATCCTGTTTGATCCCCACGCTTTCGTGCCTCAGTGTCAATATTTGTGTAGCCAGCTGCCTTCGCAATTGGTGTTCTATGTCATATCTAAGCATTTCACCGCTACATGACATATTCCGCTGACCTCCACAGTATTCAAGACAAATAGTATCAATGGCAGTTTCCGGGTTAAGCCCGGAGATTTCACCACTGACTTACTTGCCCACCTACGCACCCTTTACACCCAGTACTGTCTAGAC
+
CCCCCFGEGGGGGGEGGGGGGFFGGGGGGGGGGGGGFGGGGGGGGGGFGGGGGGGGGGFFGGDGFGGGGGCAFGGFFGEGGFGGGGGGGFGGFGGGFAEFDGGGGGGGGGDFGEGFGG?FGGGCFFFFGGGGGCCGFDFDFGGFGF87?D@9DF?FFFCFGFBGEFGC6?F=*9=DFE6BFE6D@D,*3=8*58AD7EF6@B))>C@;8CEF:E8@8CB5C@89)=:CF>EA;87:E2(7*5>C>***10*
@M00200:205:000000000-AKKM3:1:1101:25280:4552 2:N:0:1
TACGCGGGTATCTAATCCTGTTTGCTCCCCACGCTGTCGCGCCTCAGCGTCAGATCGAGGCCAGGCCGCCGCCTTCGCCACCGGTGTTCTTCCCAATATCTACGAATTTCACCTCTACACTGGGAATTCCGCGGCCCTCTCCTCGCCTCCAGCCCCGCCGTCTCCAGCGCCATTCCGGGGTTGAGCCCCGGGATTTCACGCCGGACAGGCCGGGCCGCCTACGCGCCCTTTACGCCCAGTACTGTGTCGA
+
CCCCCGGGGGGGGGGGGGGGGGGGGGGGGGGGGGGGGGGGGGGGGGGGGGGGGGGGGGGGGGGGGGGGGGGGGGGGGGGGGGGGGGGGGGGGGGGFFGFGGGGGFFCFFGGGGGGFGGGGGGGGDFDGGGGGGGDGGFGFFGGAEAG=DFG?DFGFFGGEGGFFEAFGFG37BFFFFADBCEGCFGGFFGGBEGGGFBFFB02>0220:BFFFFGG9DB(23:E>E>D)*5A>F09E-22<<A<:4)-41
@M00200:205:000000000-AKKM3:1:1101:5829:4591 2:N:0:1
TACTGGGGTATCTAATCCCGTTTGCTCCCCTAGCTTTCGCTCATCAGCGTCAATGTCGGTCCAGGATGCCGCCTTCGCCACCGGTATTCCTCCAGATATCTACGCATTTCACCGCTACACCTGGAATTCCACATCCCTCTCCCGGATTCGAGCCAACCAGTATCGGACGCAGTTCCTGGGTTGAGCCCAGGGATTTCACGTTCGACTTAGCAGGCCGCCTACGCGCCCTTTAAGCCCAGTACTGTGT
+
CCCCCGGGGGGGGGGGGGGGGGFGGGGGGGGGGGGGGGGGGGEGGGGGGGGGGGGGFGGGGGGGGCFFGGGG7FGGGGGGECGGGGGGGGGGGGGGGGGGGGGGGGGGGGGGGGGFCFGGGGGCFGGGGGGGD8DGGFGDF@FEGBDFGEEFE>DB?EDFDFEGAB?EDGFA9AFFFFCFFGGGFGGFFFGFFGGGFFGBBDBFDDF@CEB;B2BE0CDDF@F:3?AG<C)4>-4>@?<FAA)54).
@M00200:205:000000000-AKKM3:1:1101:25688:4610 2:N:0:1
TACTGGGGTATCTAATCCTGTTCGCTCCCCACACTTTCGCTCCTCAGCGTCAGGTAATGCCCAGAGAACCGCCTTCGCCACCGGTGTTCCTCCTGATATCTGCGCATTTCACCGCTACACCAGGAATTCCGTTCTCCCCTGCATACCTCTAGTCTGCCCGTATCGGAAGCCAGCCCAGGGTTAAGCCCTGGGTTTTCACTCCCGACGCGACAAACCGCCTACGAGCCCTTTAAACCCAGTACTGTGTAGCT
+
CCCCCGGGGGGGGGGGGGGGGGGGGGGGFFGGDCFGGGGGGDFGGDEFGGGEGGGGGFGGFFFGGFGCFFGGGGGGGGGEDFGE@FCFGFFGGGGGGFEEADEF=EGEDGC<FE6?CFFEDGGGGGGCEF=,=8?BDFEFFDDDEFGBFFGFFGF<D?D5==DFABCEDC68CCFB6AF53@CCFGCF5?*4AECFF6=C*):>D>>BFFBFB@FC33=;8@;>?G3D<4)-4<2:C(.5)-.6..)))))
@M00200:205:000000000-AKKM3:1:1101:10988:4616 2:N:0:1
TACAGGGGTATCTAATCCTGTTTGCTCCCCACGCTTTCGTGCCTCAGTGTCAGTGCTGGTCCAGAGAGCCGCCTTCGCAACTGATGTTCCTCCCGATCTCTACGCATTTCACTGCTACACCGGGAATTCCACTCTCCTCTACCGCACTCTAGCGAGCCAGTATCCATCGCCATTCCCAGGTTGAGCCCGGGGCTTTCACGACAGACTTAACTCACCACCTACGCACGCTTTATACCCAATACTGTGTAGA
+
CCCCCGGGGGGGGGGGGGGGGGGGGGGGGGFGGGGGGGGGGGGGGGGGGGGGGGGGGGGGGGGGGGGGGGGGGGGGGGGGGGGGGGGGGGGGFGGGGGGGFFGGGCCFC=EGGGGFGGG?FGGCEGGGGGGGGGGGGFGFFCGFG>D=GFGFGDGEFGGFFG>FEFGGFGDFFCAF59FFFGF*@FG59DGFFGFFFCF52@BBD255CF4*07FG8>D;@;7D?:AG*:06?EC?<@:(3:ABADAA<A
@M00200:205:000000000-AKKM3:1:1101:14897:4632 2:N:0:1
TACCCGGGTATCTAATCCTGTTTGCTCCCCACGCTGTCGCGCCTCAGTGTCAGCCATTGCCCAGCAGATCGCCTTCGCCACCGGTCTTCTTCCGGATCTTTACGCATTCCACCGCTACACCCGGAATTCCATCTGCCTCTGCAATGCTCCAGTCAAGCAGTCGGCACGGCAGATCCGGGGTTGAGCCCCGGACTTTCACCACACCCTTACCTGACCACCTACGCGCCCTTTATGCCCAATACTGTGT
+
CCCCCGGGGGGGGGGGGGGGGGGGGGGGGGGGGGGGGGGGGGGGGGGGGGGGGGGGGFFGFGGGGGGGGGGGGGGGGGGGGGGGGGGGGGGGGGGEGGG9EGGGGGGGGGGGGGGFGGGGGGGGGGGGGGGGGGGGFBFFFGGFGFGFGFGFAFGCFF?6DGFGFFGGFGBBFFFFFDDFGGGGFCC>EGGFFGGFC7CE@<?@;>DFFFF3)3BF@GF@;>0>BGEG)9)6<6:AG>::)42<4).
@M00200:205:000000000-AKKM3:1:1101:25478:4639 2:N:0:1
TACAAGGGTATCTAATCCTGTTCGCTCCCCACGCTTTCGCTCCTCAGCGTCAGTAGTTGCCCAGAGACCCGCCTTCGCCATTGGTGTTCCTCCTGATATCTGCGCATTTCACCGCTACACCAGGAATTCCACTCGCCTCTTCCGGATTCTAGCCCGACAGTATCCGCCGGCATTCGAGGGTTGAGCCCTCGACTTTCACAACGGACTTACCGGGCCGCCTACACGCCCTTTAAACCCACTACTGTGT
+
CCCCCGGGGGGGGGGGGGGGGGDGGGGGGGGGGGCCFFCF:FGCDGGFDBFFGGGGG,EFGFFG8C@@FGGGGGGGGGGGD,EFFGGGG,@FG,EFD9EGGFGGCCEECGFGGGGFGGGGGGGGGEFGGGGF8D=CEFGFFGG>G5=AF?FFFF??>GD>F@*=;@FE>>*)98B1?CDBFECDAFGF4C//?EEFAC7*085(/178<@4322>C9D@?F<?F2:)>C*).6>2(;:(4(44)-.)
@M00200:205:000000000-AKKM3:1:1101:11218:4645 2:N:0:1
TACGAGGGTATCTAATCCTGTTTGCTCCCCACGCTTTCGTGTTTTAGCGTCAGTCATTGTCCAGAAGGCCGCCTTCGCCACCGGTGTTCCGCTTGATATCTACGAATTTCACCTCTACACCAAGCATTCCGCCTTCCTCTCCAAGACTCTAGCCGAGCAGTTTCGAGTGCACTTCCACGGTTGAGCCGTGGGATTTCACGCCCGACTTGCAAGGCCGCCTGCGCACGCTTTATACCCAATACTGTGTAGAC
+
CCCCCGGGGGGGGGGGGGGGGGGGGGGGGGGGGGGGGGGGGAFGGGGGGGGGGGDF9FGGGGGGGGGGGGGGGGGGGGGGGDGGGGGGFGGGGGEFGGGGGGGGGGGDDGFGFGGFGGGGGFFGDFGGGEFGCGGFGFGFFGD99FGFGF==,=D99EDB=F9@>FGGFGA=?8?AF875DEDG56759C>>AC62BEEB95@@9@F9>CEE39C,,20,(/.)1?5C3C22<294+2(.8246)-)).6)
@M00200:205:000000000-AKKM3:1:1101:9040:4649 2:N:0:1
TACAAGGGTATCTAATCCTGTTCGCTCCCCACGCTTTCGCGCCTCAGCGTCAGTACCGTCCCAGCGAGCTGCCTTCGCCATTGGTGTTCCTCCTGATATCTGCGCATTTCACCGCTACACCAGGAATTCCACTCGCCCCTTCCGGACTCTAGCCAGACAGTTTCCAGCGGCATTCAAAGGTTGAGCCTTTGACTTTCACACCGGACTTATCTGGCCGCCTACGCGCGCTTTATACCCAATACTGTGG
+
CCCCCGGGGGGGGGGGGGGGGGGGGGGGGGGGGGGGGGGGGGGGGGGGGGGGGGGGGGGGGGGGGGGGGGGGGGGGGGGGGGGGGGGGGGGGGGGGGGGGGGGGGGGGGGGGGG>BGGGGGFGGGGGGGGGGGGGGGDGDFGGAGBGAGFG?;DFFFG7A,DCGF9<EDC5>EEFFFFGFGGGFFF7FFG7AFGDGFFGF=@FFFFFE<?EEFEGF22=7?;@D(/)1/9?AF226F?0<?0)6<4(
@M00200:205:000000000-AKKM3:1:1101:9108:4649 2:N:0:1
TACGCGGGTATCTAATCCTGTTTGCTCCCCTAGCTTTCGCGCCTCAGCGTCAGTGTTGGCCCAGGTGCCCGCCTTCGCCGCTGGTGTTCCTCCCGATATCTACGCATTTCACCGCTACACCGGGAATTCCAGCACCCTCTTCCACACTCTAGCCGACCAGTATCGCACGACAGCCCACAGTTAAGCTCTGGGTTTTCACATGCGACTTGGTCAGGCCGCCTACGCGCCCTTTATGCCCAATACTGTGTCG
+
CCCCCGGGGGGGGGGGGGGGGGGGGGGGGGGGGGGGGGGGGGGGGGGGGGGGGGGGGGGGGGGGGGGGGGGGGGGGGGDFGGGGGGGGGGEEFGGGGGGGGGGGGGGGGGGGGGGFGGGGGDEEGGGGGGGGGGGDGFFDFGGFGFGFGBFGFGGBFGGFFCEGFECCA:BBEF>DFFGFGFGFFG:AFGFAFGDCFEGEC<E@DFFFE@EFEFCD<C776:BBBCBCG31>B9<A@7>6(2:64.<5)4
@M00200:205:000000000-AKKM3:1:1101:21970:4649 2:N:0:1
TACTAGGGTATCTAATCCCGTTTGCTCCCCACGCTTTCGCGCCTCAGCGTCAGGAAATGCCCAGAGACCCGCCTTCGCCACCGGTGTTCCTCCCGATCTCTACACATTTCACCGCTACACCGGGAATTCCAGTCTCCTCTGCATCCCTCAAGAACGGCAGTATCAGCCGACGTTTCTCGGTTGAGCCGAGAGATTTCACGACTGAATTGCCATCCCGCCTACGCGCCCTTTACGCCCAATACTGTGT
+
CCCCCGGGGGGGGGGGGGGGGGGGGGGGGGGGGGGGGGGGGGGGGGGGGGGGGGGGGGGGGGGGGGGGGGGGGGGGGGFGGGGGGGGGGGGGGGGGGGGGGGGFDFGGGGGGGGGFGGGGGGEGGGGGGGGGGGGGGFGFFGGFGFGFGFGCFGGFFGGEGCEGFFGGEGFFEFFFFFGFGGDFFGGE>GGFFFFFFFC??BDBE).94<@EFFGGFGFDD@()4C@D)9:ABFF>E?11>D))-4:
@M00200:205:000000000-AKKM3:1:1101:18784:4655 2:N:0:1
TACTGGGGTATCTAATCCTGTTTGCTCCCCACGCTTTCGCACCTCAGCGTCAATACATGTCCAGTTAGTCGCCTTCGCCACTGGTGTTCTTCCGAATATCTACGAATTTCACCTCTACACTCGGAATTCCACTAACCTCTCCATGATTCAAGCGATGCAGTCTTAAGGGCAGTTCCAGAGTTGAGCTCTGGGCTTTCACCCCTAACTTACAAAGCCGCCTACGTGCGCTTTAAGCCCAATACTGTGT
+
CCCCCGGGGGGGGGGGGGGGGGGGGGGGGGGGGGGGGGGGDGGGGGGGEGGGGGGGGGGGGFGGGGGGGGGGGGGGGGGGGGGGGGGGGGGGGGGGGGGGGGGGDGGGDGGGGGGFGGGGFGGGEEGGGGGGGGGGGFGEFGFF;:CFGFFFFD6DEGGFGGECE?DCFGFFFFFFFCFFFFCG5DFFFGGFFFGGFEGEDFFFDFEA@EC=C98EAGF9<@F/4@8CDGDF7;BEGD2B);CE.).
@M00200:205:000000000-AKKM3:1:1101:24685:4668 2:N:0:1
TACACGGGTATCTAATCCCGTTTGCTCCCCACGCTTTCGCGCCTCAGCGTCAGGGTGGGCCCAGAGCCCCGCCTTCGCCACCGGTGTTCCTCCCGATCTCTACACATTTCACCGCTACACCGGGAATTCCAGGCTCCTCTGCCCCCCTCAAGACCAGGAGTCTCGGCCGACCCCTCCAGGTTGAGCCCGGAGATTTCACGACCGACTTCCTGACCCGCCTACGCGCCCTTTACGCCCGGTCCTGTGT
+
@CCCCFGGGGFGGGGGGGGGGGGGGGGGGGGGGGGGGGGGGGGGGGGGGGGGGGGFGGGGGGGGGGGGGGGGGGGGGGGECFGGGGGGGGGGGGGGGGFGGGGDFGGGFFGFGGGFDEGEGGED:CDGGGFGFCG@CFGFFFFF6BGACF,;DFGFFG*:ECAFEFGE9EF=B@FEDFG4C9CFFF*;B<7>>CFG=?C?<9>B;>>0:4>ABBF@BD>?BBFB>GDDCC?)-2:6C((((-626,-
@M00200:205:000000000-AKKM3:1:1101:5739:4678 2:N:0:1
TACTAGGGTATCTAATCCTGTTTGCTCCCCACGCTGTCGCGCCTCAGCGTCAGCAACAGCCCAGCAGGCCGCCTTCGCCACCGATGTTCTTCCCGATCTCTACGCATTCCACCGCTACACCGGGAATTCCACCTGCCTCTACTGTGCTCGAGCCCGACAGTTTAGGAGGCAGCCTCGCAGTTGAGCCGCGCGATTTCACCCCCTACTTATCAGGCCGCCTACGCGCCCTTTAAGCCCAGTACTGTGT
+
CCCCC<ECFGGGGGGGGF<@FG<CFEGFGGFFEGGGGDFDEGGGGFFGGGGG7FDGGD8,BF@@AFE7CEGGGD:4CFEGGGCEGGGEFGGGGFG:++@EE=?FD6CCF=EEGEG?DGC8EC>87CF,EAFADDF@86AD+=EFGFG>FBEDGGGDEGG59B7C*9F@BC?A>B9/9?GDFFGDFCF)?C*)2>:CA?F3=600((796?F<5>FEB<38121B958C1054)).4;644<6<5))6
@M00200:205:000000000-AKKM3:1:1101:23898:4685 2:N:0:1
TACAAGGGTATCTAATCCTGTTCGCTCCCCACACTTTCGCTCCTCAGCGTCAGGTAATGCCCAGAGAACCGCCTTCGCCACCGGTGTTCCTCCTGATATCTGCGCATTTCACCGCTACACCAGGAATTCCGTTCTCCCCTGCATACCTCTAGTCTGCCCGTATCGAAAGCCAGCCCAGGGTTAAGCCCTGGGTTTTCACTCCCGACGCGACAAACCGCCTACGAGCCCTTTACACCCAATACTGTGT
+
CCCCCGGGGGGGGGGGGGGGGGGGGGGGGGGGEGGGGGGGGGGGCGGGGGGGGGGGGGGGGGGGGGGGGGGGGGGGGGGGGGGDGGGGGGGGGGGGGGGGGGFGGGGGGGGGGEGEDGEFGGGGGGGGGGGGGGFFCFGDFGGFGFFFFFGFGGGFFGGFGCDGFF6EBGFDFFFDFFGFGGFFCFEFFGGFFGGGFFGFF)7@AB@@BFFFFFGFFGFDD@DE0=7C*23A)633?B(43:)).6>
@M00200:205:000000000-AKKM3:1:1101:8565:4696 2:N:0:1
TACTCGGGTATCTAATCCTGTTCGCTCCCCACACTTTCGCTCCTCAGCGTCAGGTAATGCCCAGAGAACCGCCTTCGCCACCGGTGTTCCTCCTAATATCTACGAATTCCACCTCTACACTAGGAGTTCCACTCACCTCTTCCGGACTCAAGATCGCCAGTATCGAAGGCAGTTCCGGGGTTGAGCCCCGGGATTTCACCCCCGACTTAACGATCCGCCTACGTGCGCTTTAGGCCCAATACTGTGTAGCT
+
CCCCCGGGGGGGGGGGGGFGGGGGGGGGGGFFDGGGGGGEGGGGGGGGGGGGGGGGGFFGGGGGGGFFGGGGGGGGGGGGGGGGGGGGGGGGGGEFGFGGFGCFFGGGC,EFGGGFGGGGFGGFFEFGFGDGDDGGGFGEFGGFGFGBGFGGGGGFFC>?ED7FAFF>?FFFFEAFDBG5FEGGFGG59??AEGGGFFGBB2>@@F@F<CFFD?FC?GF13/;.(;7<79:B)8?08:(42:4).).:A))
@M00200:205:000000000-AKKM3:1:1101:13139:4741 2:N:0:1
TACCGGGGTATCTAATCCTGTTTGCTCCCCACGCTTTCGTGCATGAGCGTCAGTGTTGGCCCAGAAGGCTGCCTTCGCCATTGGTGTTCCTCCACATCTCTACGCATTTCACCGCTACACGTGGAATTCCACCTTCCTCTGCCACACTCCAGCCACGTAGTTTCGAGCGCAATTCCCAAGTTAAGCCCGGGGCTTTCACACTCGACTTGCTCCGCCGCCTGCGCACCCTTTACGCCCAGTACTGTGT
+
CCCCCGGGGGGGGGGGGGGGGGGGGGGGGGGGGGGGGGGGGGCFGGGGGGGGGGGGGGGGGGGGGGFGGGGGGGGGGGGGGGGGGGGGGGGGGGGGGGGGGGGGGGGGGGGGGGGEGGGGCEGGGGGGGGFGGGFGGFGFFGGFGFGBDFF?FGGFE8+;CDDF=D?EFGD5?@FFFFGFGGFGFFGFFGG>DEGGFFGE=3=2@@=-*864:2BC9DF?7=950C:D**..)42(C:?74A<AA>A
@M00200:205:000000000-AKKM3:1:1101:18729:4742 2:N:0:1
TACTCGGGTATCTAATCCTGTTTGCTCCCCTTGCTCTCGCGCCTCAGCGTCAGGAATAAACTAGAAAACCGCTTTCGCCACAGGTGTTCTTCCACATATCCACGCATTTCACCGCTACACGTGGAATTCCGTTTTCTCCGTCAATCCTCTAGATTTGCAGTTTCAAATGCAGCACCGAGGTTAAGCCTCGGTATTTCACATCTGACTTACAATTCCGCCTACACGCCCTTTAAACCCAGTACTGTGT
+
CCCCCGGGGGGGGGGGGGGGGGGGGGGGGGGGGGGGGGGGGGGGGGGGGGGGGGGGGGGGGGGGGGGGGGGGGGGGGGGGGGGGGGGGGGGGGGGGGGGGGGGGGGGGGGGGGGGFGGGGGGFGGFGCGGGFFGGGGFGAFGGEFFGFGFGFGD=FFGGFGGFGFDFFDGFBFFFFE5C?FGGGFGGAFG6AFFGGFEGEFEFFCCF@7EF=EEGFBGFF@=);9CFDDFFECC@BC316)/.)9;6
@M00200:205:000000000-AKKM3:1:1101:16439:4743 2:N:0:1
TACCGGGGTATCTAATCCGGTTCGCTCCCCTAGCTTTCGCGCCTCAGCGTCAGGATTGGCCCAGCCATCCGCCTTCGCCACCGGCATTCCTAGCGATATCTGCGCATTTCACCGCTACACCGCTAGTTCTAATGGCCTCTACCATCCTCAAGTCAACGCAGTATCCGACGCAGTTCCACAGTTGAGCCGTGGTATTTCACGCCGGACTTACGTTACCGCCTCCGCCCCCTTTAAGCCCAGTACTGTGT
+
CCCCCGGGGGGGGFGGGGGGGGGGGGGGGGGGGGGGGGGGGGGGGGGGGGGGGGGGGA@FGGGGGGGGGGGGGGGGGGGGGGGGGGGGGGGGGGGGGGGGGGGGGGGGGGGGGDGFDGGGGGGGGGGFGGFGGGGGGFGFFGGFFFFFGF?;EF+?FEGFGGFCE6@EACA29):F9AGFF?CFFCDFECED4BFGA?77?FDFF9>;ECE<3(;C<3>><(35685CDC1).4)-<:??5.6<>AA-
@M00200:205:000000000-AKKM3:1:1101:25614:4747 2:N:0:1
TACCAGGGTATCTAATCCTGTTCGCTCCCCACGCTTTCGCGTCTCAGCGTCAGTACCGTCCCAGAGAGCCGCCTTCGCCACGGGTGTTCTTCCTGATATCTGCGCATTTCACCGCTACACCAGGAATTCCACTCTCCTCTTCCGGACTCTAGCCACACGGTTTCTGTCGACGTCTGGAGGTTAAGCCTCCAGTTTTCACAACAGACCTGTGCGGCCGCCTACACGCGCTTTACGCCCAATACTGTGTAGCT
+
CCCCCGGGGGGGGGGGGGGGGGGGGGGGGGGGGGGGGGGGGGGGGGGGGGGGGGGGGGGGGGGGGGGGGGGGGGGGGGGGGGGGFGFDGGGGGGFGFGGGECFGGGDEGGGGGGGBGGGGGGGGGGGGFGFGGGGGGFGEFFGFGFGFGFGFGGGFACD>8CAGEFGG>FFF>DFFAFFDFGGGFGGFFGGFFFGFFF9@@DFBDBB3=EF3;9EE@GFDFD;=6:7C)/6<)(47E:?(5::A6..6<))
@M00200:205:000000000-AKKM3:1:1101:26165:4753 2:N:0:1
TACAGGGGTATCTAATCCCGTTTGCTCCCCTAGCTTTCGCGCCTCAGCGTCAGTGTCGGTCCAGGAAGCCGCCTTCGCCACCGGTGTTCCTCCGGATATCTACGCATTTCACCGCTACACCCGGAATTCCGCTTCCCTCTCCCGAACTCAAGCCCGGCAGTCTCCCGTGCAGTTCCTCAGTTGAGCCGAGGGATTTCACACAGGACTTACCGAACCGCCTACGCGCCCCTTAAACCCAATACTGTGT
+
CCCCCGGGGGGGGGGGGGGGGGGGGGGGGGGGGGGGGGGGGGGGGGGGGGGGGGGGGGGGGGGGGGFGGGGDGGGGGGGGGGGGGGGGGGGGGDGCFGGGGGGGGGGGGGGGGGGFGGGGGC@EG78FGGGGGGGDGFFDFFG*C?G<FF??EFFFEGGFGGFGFFGFFGF;+>FFFFGAF7:>FFGDBG555:?=:CGCE;@;DDE<))/:0:>CBGE6:?1>>GFG)1.4457:E42,47>9)).
@M00200:205:000000000-AKKM3:1:1101:22991:4754 2:N:0:1
TACCCGGGTATCTAATCCCGTTCGCTCCCCTGGCTTTCGCGCCTCAGCGTCAGTGTCAGCCCAGCAACCCGCCTTCGCCGCAGGTGTTCCTCTCGATATCTACGCATTTCACCGCTACACCGAGAATTCCAGTTGCCCCTTCTGCACTCTAGTCGCACAGTATCAGTTGACCGTTCCGAGTTAAGCCCGGAGATTTCACAACTGAATTGTGCTGACCGCCTACGCGCCCTTTATAACAAGTACTGTGT
+
CCCCCGEGGGGGGGGGGGGGGGGGGGGGGGGGGGGGGGGGGFGGGGGGGGGGGFGGGGGGGGGGGGGGGGGGGGGGGGFFFGGGC8FEFFGGGGGG<E>FFEFGGE7FGGDGEEC5>FCFGGEEFGFCEGGGGCFGFDCDF==FGFGBFDG+3DDFFD7?FC*?*@EGFD5@?5?A599>F::C>7<9?CCBFGE:@>9@=>E337.)..9<3)?:8C).16=>B?5<D91)4<2)3))(-)6)56)4
@M00200:205:000000000-AKKM3:1:1101:16317:4761 2:N:0:1
TACCCGGGTATCTAATCCTGTTTGCTACCCACGCTTTCGCGCCTCAGCGTCAGAACCGGTCCAGGTAGCCGCCTTCGCCACTGGTGTTCCTCCCAATATCTACGCATTTCACCGCTACACTGGGAATTCCGCTACCCTCTCCCGGCCTCAAGCCAGACAGTTTCAAAGGCAGTTCCTCAGTTGAGCCGAGGGATTTCACCTTTGACACATCTAGCCGCCTACGCGCCCTTTAAACCCAATACTGTGT
+
CCCCCGGGGGGGGGGGGGGGGGGGGGGGGGGGGGGGGGGGGGGGGGGGGGGGGFGGGGGGGGGGGGGGGGGGGGGGGGGGGGGGFGGGGGGGGGFGGGGGGGGGGGGGGGGGGGGEDFGGGGGGGGGGGG@CDEGG?FGFFGGFGFDAGFFDFGG?FFGFFGAFEFGGFGFFFEFFFFGFGGGGFFGAADGEBF68FE9>BFBE?CEEFFF?8;B8:CA03=;)6?EG353<A<77EB?1::<A644
@M00200:205:000000000-AKKM3:1:1101:9122:4762 2:N:0:1
TACTGGGGTATCTAATCCTGTTTGCTCCCCACGCTTTCGAGCCTCAGCGTCAGTAATGGACCAGTATGTCGCCTTCGCCACTGGTGTTCTTCCGAATATCTACGAATTTCACCTCTACACTCGGAGTTCCACATACCTCTTCCATACTCAAGATAGCCAGTATCAAAGGCAATTCCAAGGTTGAGCCCTGGGCTTTCACCTCTGACTAACTATCCCTCCTAGCCCCCCTTTCCGCCCATTACGTGTTAGAC
+
CCCCCGGGGGGGGGGGGGGGGGGGGGGGGGGGGGGGGGGGGGGGGGGGGGGGGGGGGGGGGFFGGGGGGGGGGGGGFGFGGGGGGGGGGGGGFFEGGGGGGGBGGGGGGGGGGGGFCGFE9DFGEEGGGGFGDGGGGFGFFGGFFFGFGFEFGGGFFFGFGCFGCBGFFGFFFFFBDFGFGGGGFFGFFFDFFGGGFFG@EFFF7**1*0*3**6,003)**)3)4@79?)/*-8-*((**/(-(/())))
@M00200:205:000000000-AKKM3:1:1101:6066:4762 2:N:0:1
TACCAGGGTATCTAATCCTGTTCGCTCCCCACGCTTTCGCGTCTCAGCGTCAGTACCGTCCCAGAGAGCCGCTTTCGCCACGGGTGTTCCTCCTGATATCTGCGCATTTCACCGCTACACCAGGAATTCCACTCTCCTCTTCTGGACTCTAGCCAGACGGTTTCCATCGAAGTCTCGAGGTTGAGCCCCGAGTTTTCACAACGGAACTGCCTGGCCGCCTACACGCTCTTTAAACCCAATTATGTGTCGAT
+
CCCCCGGGGGGGGGGGGGGGGGEGGEGGGGGC@GGGGGGGGGGGGGGGGGGGGGFGFEGGGGGGFEDEFFGGGGFGGGGGGGCFFFFGGGGGGGGGGGGGGGGGGGGGGGCGEGGAGGCGDGGGGGGGGGGGC==DFFGF5F,==DGFF5D=;?FFFGGAED9C7FFFF:*8@A>69CDBF@>79CF4/*=@>EGGF?FC@@9=2((0..,)76>8,8B<(5;;?D38*2.6)6<2;(,())).6.<-14(
@M00200:205:000000000-AKKM3:1:1101:18884:4765 2:N:0:1
TACGCGGGTATCTAATCCGGTTCGCTCCCCACGCTCTCGCACCTCAGCGTCAGCCCATGCCCAGGCGGCTGGTTTCCCCCTGGGTGTTCCTGCCGATCTCTACGCATTTCACCACTACACCGGCAATTCCACCGCCCTCTGCATGGCTCCAGTCGCGACGTATGGGATGGCGCCTGGCCGTTAAGCGGCCAGATTTCACCCCCCACGCGCGCGACCGCCTGCGTGCGCTTTATGCCCAGTACTGTGTAGCC
+
CCCCCGGGGGGGGGGGGGGGGGGGGGGGGGGGGGGGGGGGGGGGGGGGGGGGGGCGFFGGGGGGGGEGGGGGFGGGGGGGEGFGGEGGGGGGGGGGGGGGGCFFGGGGDF=FGDFFGGFGGG+BF8EGGGGGGGGGG>GDFGGFGFGDGFG>DFGEFCD>EFEC;4*9)/=95@D>>5D>F=DFBFCE3</>5?FFF)+)376;029;9B6031CC>GE?(.27:C:55914)652A51:B<44:<<)-6)
@M00200:205:000000000-AKKM3:1:1101:12629:4767 2:N:0:1
TACGCGGGTATCTAATCCTGTTTGCTCCCCACGCTTTCGCTCCTCAGCGTCAGTTCCGACCCAGAGCGCCGCCTTCGCCGCTGGTGTTCCTCCCGATATCTGCGCATTTCACCGCTACACCCGGAATTCCATCTGCCTCTACGGTGCCCAAGCGACACAGTCGCCGCGGCCGATCTGGAGTTGAGCCCCAGACTTTCACCACAGCCTTATGCCGCCACCTACGCGCCCTTTACGCCCAATACTGTGTAGA
+
CCCCCGGGGGGGGGGGGGGGGGGGGGGGGGGGGGGGGGGGGGGGGGGGGGGGGGGGGGGGGGGGGGGGGGGGGGGGGGGGGGGGGGGGGGGGGGGGGGGGGGGGGGDGGGGGGGGFGGGGGGGGGGFGGGGGGGGGGFGFFGGEGFGFGFGGG7CEFGGFGGFGFFGGFGFFB>AAFFGFGD7C4CCFFGGFFFGGFAGFFF00417<?AFFA>GDFGF0:>:3(:;D/55ABF?9E?(434<A:)))-:
@M00200:205:000000000-AKKM3:1:1101:15941:4790 2:N:0:1
TACTGGGGTATCTAATCCCGTTCGCTCCCCTGGCTTTCGTGTCTCAGCGTCAGAAGACCCCCAGCGAGCTGTTTTCACCGTCGGCGTTCCAAGCGATATCTACGCATTTCACCGCTCCACCGCTTGTTCCGCTCGCCCCTAGGTCTCTCAAGACCGCCAGTATGTCCCGCGGTTCCACGGTTGAGCCGTGGGATTTCACGGGGCACTTAACGGCCCGCCTACACACGCTTTAAACCCAATACTGTGTAAA
+
CCCCCGGGGGGGGGGGGGGGGGGGGGGGGGGGGGGGGGGGGGGGGGGGGGGGGGGGGGGGGGGGGGGGGGGGGGFGGGGGGGEGGGGGGGGGGGGGGGGGGGGGGGGGGGGGGGGAGFGGGGGGGGGGGGGGGGGGEDCDFGGFGFGFGFGDFFGE>EGFF@;CEFFGFGE@>BFFFFDAFEGGFGFEFGDEAEGGFFGDD@@B>B?2ABFFFFGG;D5?04:<)/>D**84>F<1C?6:?F245-.6))
@M00200:205:000000000-AKKM3:1:1101:20671:4793 2:N:0:1
TACGCGGGTATCTAATCCTGTTTGCTCCCCACGCTTTCGCGCCTCAGCGTCGGATCCGGCCCAGCTGGCCGCCTTCGCCACGGGTATTCTTGCAGATCTCTACGCATTCCACCGCTACACCTGCAATTCTACCAGCCTCTACCGGTCCCTAGACGGTCCGTATCCAAAGCAGCTTCGCCGTTGAGCGGCGAAATTTCACTCCGGACGCAACCATCCGCCTGCGCGCGCTCTACACCCCGTACTGTGTAGA
+
CCCCCGGGGGGGGGGGGGGGGGGGGGGGGGGGGGGGGGGGGGGGGGGGGGGGGGGGGGGGGGGFGGGGGGGGGGGGGGGGGGGGGGGGGGGGGGGFFGGGGGGGGGGGGDGGGGGFGGCFGGGGGAFGGEFGGGGG7AFCFCGFGFGFGFG;FFGEFEGEGF@CEFGGAEFBF5AFEFDFGGDFFGGDFDGFFGGGFAG>D0:1<>9BFFFB??FC:FF1??6B>C:7/*4)5>?<G(((3((..66-65
@M00200:205:000000000-AKKM3:1:1101:4609:4798 2:N:0:1
TACGGGGTATCTCATCCTGTTTGCTCCCCACGCTGTCGCGCCTCAGTGTCAGCCAGAGCCCAGCGGGCCGCCTTCGCCACCGGTGTTCTTCCGGATCTCTACGCATTCCACCGCTACACCCGGAATTCCACCCGCCTCTACTCTGCTCGAGCGCGGCAGTTCGCACGGCCGACCCGGGGTTGAGCCCCGGGCTTTCACCGCACGCTTGCCGCGACACCTACGCGCCCCTTAAACCCCCCACTGTGT
+
CCCBCE76FFGGAFEEGGFGGG6EFG@FGGGDGGGGGFFFCFEF<EFGGGGCFFEFGGCFGGFFGGCFFGGGG,EFDEGFGGD=FFCFGGGFDGCGGAFF8EGGGG@FEGGG>6CBCFGAGCEDFF,=@ADFDGGCGED@ACG+7>7AD>7D*4?A5:9A@C=DDEC=DC5,89D>E>)0*:6<FFGDE)5>B*+*7<F:9;6>;4-48BFF0(2*-9)(5(3)3:7)9*3)-)42*((-,()-).
@M00200:205:000000000-AKKM3:1:1101:13847:4823 2:N:0:1
TACGCGGGTATCTAATCCTGTTTGATCCCCACGCTTTCGTGCCTCAGCGTCAATATTTGTGTAGCCAGCTGCCTTCGCAATCGGTGTTCTATGTCATATCTAAGCATTTCACCGCTACATGACATATTCCGCTAACCTCCACAACATTCAAGAACTATAGTATCCACGGCAGTTTCCGAGTTAAGCTCGGAGATTTCACCACGGACTTACAATTCCGCCTACGCACCCTTTAAACCCAGTACTGTGT
+
CCCCC:FFGGGGGGGGGGGGGGGGGGGGGGGGGGGGGGGGGGGGGGGGGGGGGGGGGGGGGGGGGGGGGGGGGGGGGGGGGGGGGGGGGGGGGGGFGGGGGGGGGGGGFGGGGGGFGGGGGGGGGGGGGGFGGGDGGFGFFFGFGFGFG?FGGGGFFDFFGG7FEFFEDEFFFFFFFFGBC>FDFGFFFGED>FFFFAFEFFFFFFFBCEBFF9BC3DBF@@@E?C>D<FEC5CEDGF@@6>3<5>5
@M00200:205:000000000-AKKM3:1:1101:14272:4859 2:N:0:1
TACTCGGGTATCTAATCCTGTTCGCTCCCCACGCTTTCGCTCCTCAGCGTCAGTTGTTGCCCAGAGACCCGCCTTCGCCACCGGTGTTCCTCCTGATATCTGCGCATTTCACCGCTACACCAGGAATTCCAGTCTCCCCTGCAACACTCTAGTTTGCTCGTATCGACTGCAGACCCGAGGTTGAGCCTCGGGATTTCACAGCCGACGCAACAAACCGCCTACGAGCTCTTTAAACCCAATACTGTGTAGA
+
CCCCCGGGGGGGGGGGGGGGGGGGGGGFGGFGGGGGGGGGGGGGGGGGG@FEGFFEFFGGFGGGGGGGGGGGGGGGGGGEGGGGGGCFGGGGFGGGGFFGGGFGGEFCGCGGGGGBGGGFGFGGFGGGGFGGGGGGDD=DDFGFGFGFGDE@@?DFFGGDGG=DAFG6?FFEF5@:DFGFF8FGFGGFFGGEF>A4BEGFFFF5-(599@0;?DGGFD3(8;1>3*02**64<BA:81:204694<4494
@M00200:205:000000000-AKKM3:1:1101:12289:4862 2:N:0:1
TACTCGGGTATCTAATCCCGTTTGCTCCCCTAGCTTTCGCGCCTCAGCGTCAAGAACAGGCCAGGAAGTCGCCTTCGCCACTGGTGTTCCTACCGATATCTACGCATTTCACCACTACACCGGGAATTCCACTTCCCTCTCCTGCCTTCGAGTCGAGCAGTATCGCGTGACCCTCCCCAGTTTAGCCGGGGGCTTTCACACGCGACTTGCACGACCGCCCGCGCGCCCTTTACACACAATACTGTGTAGA
+
CCCC8FGGGGGGGGGGGGFGGGGGGGGGGGGGGGGGGGGGGGGGGGGGGGGGDGGGGGG8FFGG<CFF,CFGGGGGGGGGGFGGGGGGGFD,CFGGGGGGGGGGGGGGGGGGGGGFGGGGGGECFEGGGGGG89+EEFGB?FFFCF+DF?G=,=6@5CCDE=;C)964*:@A6)*9ABGEEF+5+>E*9*480:CGF3<)((,6,343><)80?DE9CD(426E(2.910):)6<);4().469))52)4
@M00200:205:000000000-AKKM3:1:1101:9004:4871 2:N:0:1
TACGGGGGTATCTAATCCCGTTCGCTCCCCACGCCTTCGCGCCTCAGCGTCAGGGACGGCCCAGCTGGCCGCCTTCGCCACGGGTGTTCCGCCTGATCTCTACGCATTTCACCACTACACCAGGCATTCCACCAGCCCCTACCGCCCTCAAGCGGTGCGGTCCCCGACGACCCTCCCCGGTTGAGCCGGGGGCTTTCACGCCGGGCCAGCACCGCCGCCTGCGCGCGCCTTAAGCCCAGTACTGTGTAG
+
CCCCCGGGGGGGGGGGGGGGGGGGGGGGGGGGGGGGGGGGGGGGGGGGGGGGGGGGGGGGGGGGGGGGGGGGGGGGGGGGGGGGGGGGGGGGGGGGGGGGGGGGGGCECFGGGGGFGGFGGGGGGGCFGGGGGGGGGFGFFGGFGFGFGFGFFDG?EEGB=D@<;A>GFGFFF@AEBBGDCGGGFGGF3CEEEEG<FAGF:?B>93;:???FB9CE>CD<637>BC57)*,5<4).83(..4).6A9)6
@M00200:205:000000000-AKKM3:1:1101:12664:4877 2:N:0:1
TACACGGGTATCTAATCCTGTTTGCTCCCCACGCTTTCGTGCATGAGCGTCAGTGCAGGCCCAGGGGATTGCCTTCGCCATCGGTGTTCCTCCGCATATCTACGCATTTCACTGCTACACGCGGAATTCCATCCCCCTCTGCCGCACTCCAGCGATGCAGTCACAAATGCAGTTCCCAGGTTAAGCCCGGGGATTTCACACCTGTCTTACATAACCGCCTGCGCACGCTTTATACCCACTACTGTGT
+
CCC@CEGGGGGGGGGGGGGFGGCFGGGGGGGFGGGGGGGGGGGEGGGCGGE,:FGGGGFGGGGGGGGGC@@FGGGGCGGG@FGGGGGGGGGGGGGGGGCFAFGCFEDFFGGGGFGFFGGGGEEEGEFDFGFEF,=D65>D6EGFGEDADFFDFDC*:EGFAC@GEFCCCG+9<=EFAFGFFC=CFFE>A*9;BCFGC7CC:9:@;@FFEC9)..?C2CE<?DFFFG37*12>)<><G>13:>2,4:.
@M00200:205:000000000-AKKM3:1:1101:24895:4882 2:N:0:1
TACTAGGGTATCTAATCCTGTTCGCTCCCCTAGCTTTCGCGCCTCAGCGTCAGTGTCGGCCCAGCAACCCGCCTTCGCCGCAGGTGTTCCTCTTGATATCTACGCATTTCACCGCTACACCAAGAATTCCAGTTGCCCCTTCCGCACTCTAGCCCCGCAGTATCAGTTGACCTTTCCGAGTTACGCTCGGAGATTTCACAACTGACTTGCGGAGGCCGCCTACGCGCCCTTTATACCCAATACTGTGT
+
CCCCCFGGGGGGGGGGGGGGGGGGGGGGGGGFGGGGGGGGGGGGGGGGGFFEGGGGGGGGGGGGGGGGGGGGGGGGGGGEDFFDGGGGGGCFGGFFGEGGFGGGGDG+4FGGGGGBDGGE8FGGEE9AFGGFGEFG@FEDBFDEGFGAGFGGGGGFFGG>GGCFFFF=+ECFF:<9C>*<@:E+9:=9??EB>CCFF?FE3(0(5@E?EE>(62=81CD12,2),*.>DC?056<:A2>(,5?42).:
@M00200:205:000000000-AKKM3:1:1101:25074:4885 2:N:0:1
TACTAGGGTATCTAATCCCGTTTGCTCCCCTGGCTTTCGCGCCTCAGCGTCAATACCGGTCCAGGATGCCGCCTTCGCCACCGATGTTCCTCCAGATATCTACGCATTTCACCGCTACACCTGGAATTCCACATCCCTCTCCCGGATTCGAGCCTCCCAGTCTCGGACGCAGTTCCTGGGTTGAGCCCAGGGATTTCACGTTCGACTTAGAAGGCCGCCTACGCGCCCTTTACGCCCAACACTGTGT
+
CCCCCGGGGGGGGGGGGGGGGGGGGGGGGGGGGGGGGGGGGGGGGGGGGGGGGGGGGGGGGGGGGGGGGGGGGGGGGGGGGGEFCBFGGGGGGGGFGGGGFGGGGG@FFGGGG6@?6FFDFGGGDED@FEFGF?FEF9DFBFGFG>CDGDGGGCDFFGFFFGEGEAGGBE>=?EFFFFF5D8>?FDGFFGGF48C=FEC23@B8@=@5>>C);1>=FG:@@@(),1<D)0,)660,:(,(432.645
@M00200:205:000000000-AKKM3:1:1101:21961:4904 2:N:0:1
TACGAGGGTATCTAATCCTGTTCGCTCCCCACGCTTTCGCGTCTCAGCGTCAGTACCGTCCCAGAGAGCTGCCTTCGCCATTGGTGTTCTTCCTGATATCTGCGCATTTCACCGCTACACCAGGAATTCCACTCTCCTCTTCCGGACTCTAGCCACACGGTTTCCGTCGACGTCTGGAGGTTAAGCCTCCAGTTTTCACAACGGACCTGTGCGGCCGCCTACACGCCCTTTAAACCCAATACTGTGT
+
<CCCCGGGGGGGGFGGGGGGGGGGGGGGGGGGGGGGGGGGGGGGDGGGGGGGGGGGGGGGFGGFGGGGGGGGGGGGGGGGGGGGFFGGGGGGGGGGDGFGGGGGGGDGGGGGGGG>GGGGGGGGGGGGFFEGGGGGGFGFFCFBGBG>GFGDCGGFFGG>=CAGCBFGFDF@AFFFABFFGFGFFGGFFFGFCEFFFFGFF=@F@25528391>E=BDE60@@A;=)11*46A<77EF:BF:4<5::
@M00200:205:000000000-AKKM3:1:1101:11706:4911 2:N:0:1
TACGGGGGTATCTAATCCTGTTTGCTCCCCACGCTTTCGTGCATGAGCGTCAATCTTGACCCAGGGGGCTGCCTTCGCCATCGGTGTTCCTCCACATCTCTACGCATTTCACTGCTACACGTGGAATTCTACCCCCCTCTGCCAGATTCTAGCCTTGCAGTCTCCATCGCAATTCCCAGGTTGAGCCCGGGGATTTCACGACAGACTTACAAAACCGCCTGCGCCCGCTTTACGCCCAATCCTGTGTAGA
+
CCCCCGGGGGGGGGGGGGGGGGGGGGGGGGFGGGGGGGGGGGGGGGGGGGGGEGGFFGGGG8FFFGGGGGGGGGGGGGGGGGEGGGGGGGGGGFGGGGGGFAEGGGGGGGGGGGGFGG84>=ECE=AFGGGGGFFGC>EFFGGFG*+;CFFCBFFFFGGFGF@GFFGGFGF>>EFFFFGFGGFCFGD5BGGF)CFCA7C2;B@FFFFF<A<C;?GE>G>(2415(/)153:24201*3:1(,)).8>4>2
@M00200:205:000000000-AKKM3:1:1101:20105:4944 2:N:0:1
TACTGGGGTATCTAATCCTGTTTGCTCCCCACGCTGTCGCGCCTCAGCGTCAGCAACAGCCCAGCAGGCCGCCTTCGCCACTGATGTTCTTCCCGATCTCTACGCATTCCACCGCTACACCGGGAATTCCACCTGCCTCTACTGTGCTCGAGCCTGACAGTTTAGAAGGCAGCCCTGCGGTTAAGCCGCAGGATTTCACCCCCTACTTATCAGGCCGCCTACGCGCCCTTTACGCCCAGTACTGTGTAGAC
+
CCCCCGGGGGGGGGGGGGGGGGGFGGGDGGFGGGGFFGEGEGGGGGGGGCGGGGGGGGGGGGGGGGGFGGGGGDGGGGGGGGCGGGFFGGGGGGEFEGGGGGGGG8FEGAFGGGGFC:EFGGCEGGGGGCGGFFGGGFGFFGGFGF?9D>ECEGCFFG6?EFEFEFGGFDFDFF5;AFGFCCDGFFGFDDE>;C?C>CEE9=;BF08637C6?;CC;GB?FF;3(:.9)94).8<9E0:4<<4<>>A-55)
@M00200:205:000000000-AKKM3:1:1101:7992:4945 2:N:0:1
TACTGGGGTATCTAATCCTGTTCGCTCCCCACGCTTTCGCTCCTCAGCGTCAGTTGTTGCCCAGAGACCCGCCTTCGCCACCGGTGTTCCTCCTGATATCTGCGCATTTCACCGCTACACCAGGAATTCCAGTCTCCCCTGCAACACTCGAGTCTGCCCGTATCGACTGCAGGCCCGGAGTTGAGCTCCGGGTTTTCACAGCCGACGCGACAAACCGCCTACGAGCCCTTTACGCCCAGTACTGTGT
+
CCCCCGGGGGGGGGGGGGGGGGGGGGGGGGGGGGGGGGGGGGGGGGGGGGGGGGFGGGGGGFGGGGGGGGGGGGGGGG:FFGGGGGGGGGFFGGGGGGGGGGGGGGGGGGGGGGGFGGGGGGFCDGFGGGGGFGGGEFGBFGGBFFGFGFGGGGGFBFGEGGBG5CGGBGF@ABEFFF5@FFGCAGCFFCE>AECGFFGCBF=>9>0;BFFFF3CEBGF?(44)4=@GC7)6)38(?617A))))).
@M00200:205:000000000-AKKM3:1:1101:15705:4950 2:N:0:1
TACGGGGGTATCTAATCCTGTTTGCTCCCCACGCTGTCGCGCCTCAGCGTCAGTAACGGACCAGGTCGCCGCCTTCGCCACCGGTGTTCTTCCCAATATCTACGAATTTCACCTCTACACTGGGAATTCCGCGACCCTCTTCCGTCCTCTAGCACACCCGTCTCAAGCGCAGTCCCCAGGTTGAGCCCAGGAATTTCACGCCTGACTAAATGCGCCGCCTACGCGCCCTTTAAGCCCCGTACTGTGTAGA
+
CCCCCGGGGGGGGGGGGGGGGCGGGGGGGGGGGGGGGGGGGGGGGGGGGGGGGGGGGGGGGGGGGGGGGGGGGGGGGGGGGGGGGGGGGGGGGGGGGGGGGGGGGFGGGFGGGGGFGGGGGGGGGG8FGGGGG>CCGFGFFGGFGFGFGFG=FGGFF8?9CGBGFF=FFGE96BFFFFGFGG5FFGCFFC=FFGGFFFGDF;D?F;<7=EBABFGG;DBFF?6<>E)910,4:><2/(13621>5<B>49
@M00200:205:000000000-AKKM3:1:1101:17724:4959 2:N:0:1
TACTGGGGTATCTAATCCTGTTTGCTCCCCACGCTTTCGCGCATCAGCGTCAGAACCGGTCCAGGTAGCCGCCTTCGCCACCGGTGTTCCTCCCAATATCTACGCATTTCACCGCTACACTGGGAATTCCGCTACCCTCTCCCGGCCTCGAGCCGAGTAGTTTCCAAGGCAGTTCCCCGGTTGAGCCGAGGGATTTCACCCAGGACTTACTCAGCCGCCTACGCGCCCTTTACGCCCAATACTGTGT
+
CCCCCGGGGGGGGGGGGGGGGGGGGGGGGGGGGGGGGGGGDGGGGGGGGEGGGGGGGGGGGEGGGFGGGGGEGGGGGGGGGGGGGGGGGGGGGGGGGGGGGGCGFEGGGGGGGGGFGGGEFCEDGGGGGGGGGGGGGFGFFDGEEFCFGEG?EGGFFFGFDFFGCFFGFCAAF?FFFFCBEECFFFGFFGE5BFGGFECADD?@6@E@EE;<C8FF9D>:6?FB>G7C)9?-:03(:81::?446<5
@M00200:205:000000000-AKKM3:1:1101:24564:4982 2:N:0:1
TACAAGGGTATCTAATCCTGTTTGCTCCCCACGCTTTCGTGCCTCAGTGTCAGTGCTGGTCCAGGTAGTCGCCTTCGCCACGGATGTTCCTCCCGATCTCTACGCATTTCACTGCTACACCGGGAATTCCACTACCCTCTACCGCACTCTAGGTCGCCAGTTTCCAATGCCATTCCCAGGTTGAGCCCAGGGCTTTCACATCAGACTTAACGAACCACCTACGCACGCTTTACACACAATACTGTGTAGA
+
CCCCCGGGGGGGGGGGGGGGGGGGGGGGGGGGGGGGGGGGGGGGGGGGGGGFGGGGGGGGGGGGGGGGGGGGGGGGGGGGGGGGECFGGGGGGGGE=FGGEGF7CCFGGGGGGGGFGGGGGGGG@EGGGGGG8=DEFFGFFGGFGDDAFDG?FGG?DDDDFGDGFFGGFGFEFDFFFFD5FEFG*DFF5DGFFGGGFAC7=C;:*0)6:4A=D=5C:DE=BE2?=C?G<D;CCEA)4(()//7?69516)
@M00200:205:000000000-AKKM3:1:1101:9181:4987 2:N:0:1
TACACGGGTATCTAATCCCGTTCGCTCCCCTAGCTTTCGCGCCTCAGTGTCAGTGCTGGTCCAGAGAGCCGCCTTCGCAACTGATGTTCCTCCCGATCTCTACGCATTTCACTGCTACACCGGGAATTCCACTCTCCTCTACCGCACTCTAGCGAGCCAGTATCCATCGCCATTCCCAGGTTGAGCCCGGGGCTTTCACGAAAGACTTAACTCACCACCTACGCACGCTTTAAACCCAATACTGTGT
+
CCCCCGGGFGGGGGGGGDGGGGGGDEGGGGGGGGGGGGGGGGGGGGFFGGGGGGGGGGGGGGGGGGGGGGGGGGGGGGGGGGGGGGGGFFGGGGGGGGGGGGGGGDGGGGGGGGGFGGCGGGEEGGGGGDEFGGGGGFGFDADEGDG>GFGFGGGEFGGFGGCGEFGFFGFFFFFFFFG>FDGGFGFFFGGFDEFGA?C2(((.3;9<CEAEF<FC<GF;E@@A,308971<>AF:C:,,8:)..:<
@M00200:205:000000000-AKKM3:1:1101:23026:5012 2:N:0:1
TACTCGGGTATCTAATCCTGTTTGCTCCCCACGCTTTCGTGTCTCAACGTCAGGAACGGCCCAAGAAGCCGCCTTCGCCACCGGTGTTCCGACTGATATCTACGCATTTCACCGCTACACCAGCCATTCCACTTCTCCCTACCGCCCTCAAGAAGACCAGTATGAGAGGCACTGCATGAGGTTGAGCCCCAGCCTTTCACATCTCACTTAATCCCCCGCCTACGCGCGCTTTACGCCCAGTACTGTGT
+
CCCCCGGGGGGGFGGGGGGGGGGGGGGGGGGGGGGGGGGGGGGGGGGFGGGGGGGGGGGGGGGGGGGGGGGGGGEGGGGGCFECFDGDC;CFGCCFEF,ECFG?CEDEGGGGGCEEGGGGFFGGFGGGGGGGGGFEFFFDFDGA6??@GFGGGGFFFGF*3B2C7=C8>EDCFEFFAFDC@DCGFGGAFCE>FCG;*8CE**)/4@EEEEE<?08C@DDB?(3>,/8/C9:6)5:::91<:>A24.54
@M00200:205:000000000-AKKM3:1:1101:22270:5012 2:N:0:1
TACAGGGGTATCTAATCCTGTTTGCTCCCCACGCTGTCGCGCCTCAGCGTCAGTACTGGCCCAGTCGACCGCCTTCGCCACCGGTGTTCTTCCGGATCTCTACGCATTCCACCGCTACACCCGGAATTCCATCGACCTCTACCAGACTCAAGCCTCCCCGTTCGCACGGCAGACTCGGAGTTAAGCCCCGAGCTTTCACCGCAAGCGTGAGAAGCCGCCTCCGCGCCCTTTACGCCCAATACTGTGT
+
CCCCCGGGGGGGGGGGGGGGGGGGGGGGGGGGGGGGEFGGGGGGGGGGGGGGGGGGGGGGGGCGGFGGGGGGGGGGGGGGGGGGGGGDGGGGGGGFEGGGGGGGGGGGGCAFGGGFGGGGGDGGGGFDGFFGGGGGGFGF?@FFGFGFGFG??CGFFGG5*ACG9BDEFDF>5>AFFBDFGGF8:EF5B3>>E5?FFFGFFF0(,6:811:>A:FG9GD((.,7;GEG)0,6)-89:6-(5?B265:
@M00200:205:000000000-AKKM3:1:1101:7691:5022 2:N:0:1
TACTCGGGTATCTAATCCTGTTCGCTCCCCACGCTTTCGCTCCTCAGCGTCAGTAGTTGCCCAGAGACCCGCCTTCGCCACCGGTGTTCCTCCTGATATCTGCGCATTTCACCGCTACACCAGGCATTCCAGTCTCCCCTGCAACACTCAAGTCCGCCCGTCCCGACCGCAGCCCCGGAGTTGAGCTCCGGGTTTTCACACCCGACGCGACGAACCGCCTACGAGCTCTCTAAACCCAGTACTTCGTAGCC
+
B@C,ACEGFGDFEFDFGGAFEFEGGEGGGGGGGG@FFGGG>GGF<EGGGGGGC@CEFFFFBFEG66CFGGGGGGGGGGGGGEGGGGEGGGAFGBG<?,@FGGGGGGGGGGGGG8698CFGGEGG4,,6EAF;=EFGDD@DF?D+6*=8FFG6E?D>>ECFE+)+:>D65EA>*):A>4;6C0:B48<A;DC4:*=CF<CC(:(,31112(2((4884C>(0880:E)9**5-6521;:,5).)-)-.,,(.
@M00200:205:000000000-AKKM3:1:1101:13189:5026 2:N:0:1
TACTAGGGTATCTAATCCTGTTTGCTACCCACGCTTTCGTGTCTCAGTGTCAGTTCAGGCCCAGGTGATTGCCTTCGCCATCGATGTTCCTCCCGATATCTACGCATTTCACCGCTACACCGGGAATTCCGTCACCCTCTACCGAACTCGAGCTTGCCAGTATCGACTGCAATTCCCAGGTTGAGCCCAGGGATTTCACAACGGACTTAGCGAGCCACCTACTCACGCTTTAAACCCAATACCGTGTAGA
+
CCCCCGGGGGGGGGGGGGGGGGGGGGGGGGGGGGGGGGGGGGGGGGGGGGGGGGGGGGGGGGGGGGGGGGGGGGGGGGGGGGGGGGGGGGGGGGGGEGGGGGGGGGGGGGGGGGGFGGGGGGGDGEGGGFGGGG=EGFGDFDFEGFGFGFGGE+ABFFF*@=DFAFGEEGFBFFFFFF+:@,+=AGG?FGGE>F69@*,;@>)/<>A***:)65CE=FF(8>*;9FAF<DFC?433B@;3)))//(,56?
@M00200:205:000000000-AKKM3:1:1101:12626:5029 2:N:0:1
TACTAGGGTATCTAATCCCGTTTGCTCCCCTGGCTTTCGCGCCTCAGCGTCAGCAGAGGTCCAGCGGGTCGCTTTCGCCACCGGCGTTCCTTCTGATATCTACGCATTTCACCGCTCCACCAGAAGTTCCACCCGCCCCTACCTCCCTCCAGACTGCCAGTATCGGGGGCCCTGGTTCGGTTAAGCCGAACGATTTCACCCCCGACTTGGCAACCCGCCTACGCGCCCTTTAAACCCAGTACTGTGTAGAC
+
CCCCCGGGGGGGGGGGGGGGGGGGGGGGGGGGGGGGGGGGGGGGGGGGGGGGGGGGGGGGGGGGGGGGGGGGGGGGGGGGGGGGGGGGGGGGGGFGGGGGGGGGGGGGGGGGGGG>GGGGGGGGGGGGGGGGGGGGGFGFFGGFGFGFGFGCFGGFFECA?7A=8BGGB5?@FFFF6;98FEGFFGGBF):BBFG5*6CA?>>>9B>6<>()31;=>GFFFFFB3C@GGGF):<A:GB(,6>94:AAAA<)
@M00200:205:000000000-AKKM3:1:1101:5447:5039 2:N:0:1
TACGCGGGTATCTAATCCTGTTTGCTCCCCACGCTTTCGCGGATGAGTGTCAGAACTGGCCCAGCGAGCCGCCTTCGCCACCGGTGTTCTTCCTGATATCTACGCATTCCACCGCTACACCAGGAATTCCGCTCGCCTCTACCAGTCTCTAGCCTTCCAGTATCCTATGCACATCCGGAGTTGAGCCCCGGGATTTCACAAAGGACTCACAAGGCCACATGCCAGCGCTTTACACCCAATACGGTGTAGAC
+
@CCCCC@FFGCFCFGFGGGGGGGGGGGGGGGGGGGCFGGGEE7F:FDFGEGGG,FFFFCGGGGGGGCBFF:@FECFGGGGGGGDGGEGGGGGGGGGGFGG8EEC7A:C8DFGFCEBGGGGGGGE@DFFGDFG6+=C:5CEFGE?,+4*??FG,*+4ABF635@FFAGC49=>469?4*38=<+89C,??GEE)1*;FFFFF?@13@E(6(431(=8;C)).,)*)*07<C:A<A>0881(.4(-((()-))
@M00200:205:000000000-AKKM3:1:1101:16592:5044 2:N:0:1
TACCAGGGTATCTAATCCCGTTTGCTCCCCTAGCTTTCGCGCCTCAGCGTCAGATACGGGCCAGTAAGCCGCTTTCGCCACCGGTGTTCCTCCAGATATCTACACATTTCACCGTTCCACCTGGAGTTCCACTTACCCCTCCCGTCCTCGAGCCCGCCAGTATCGGATGCCGTTCCCCGGTTGAGCCGGGGGATTTCACAACCGACTTAACGAGCCGCCGACGCGCCCTTTAAGCCCACTACTGTGTAGA
+
CCCCCFGGGGGGGGGGGFFGFGGGGGGGGGGGGGGGFCEGGGGGGGGGGGGGGGGGGGGGGGGFGGGCFGGFGGGGGGGGGGGCFDGGFFGCFF@FGGGGGDFFGEFF8FFGFGF>FECFGGDEFGGFFA;EF89EFDDDFDGEFBCAGDGGEGGFBGD??FFC8>DEBG*:9>F59AG*>CGCFGGBFDC3>5:675F?)(61;B>?BFFFF>EGFGD(34371?BD74:56)-(;:(4((5<44.4).
@M00200:205:000000000-AKKM3:1:1101:7160:5054 2:N:0:1
TACACGGGTATCTAATCCCGTTCGCTCCCCACGCCTTCGCGCCTCAGCGTCAGGGTCGGCCCAGCCGGCCGCCTTCGCCACGGGTGTTCCTCCCGATCTCTACGCATTTCACCACTACACCGGGAATTCCACCGGCCCCTGCCGCCCTCAAGCCGCGCCGTCCCCGGCGACCCTCCCCGGTTGCGCCGGGGGCTTTCACGCCGGGCCTGCGCGGCCGCCTGCGCGCACTTTACACCCCATACTGTGCAGAC
+
CCCCCGGGGGGGGGGGGGGGGGFGGGGGGG8FGGGGGGGGGGGGGGGGGGGGGGFCGGGDGGGGGG:>CGGGGGGGGGG7CF=F:FGGGGGGGGD:=FGGGGGGGGGGGGCGGGFFGGFGGDEDDEGGGGGGFEDEGFGFFGGECEGFFFECGFGDDEDB87(C<>8EE*>>D?@BDFG3/?>*.:CD5):BBGFGFFF12<>0,(,41:(--6EG>DBFFF>F(2)9)*))).<:E12:(()56))64-(
@M00200:205:000000000-AKKM3:1:1101:11021:5101 2:N:0:1
TACTAGGGTATCTAATCCTGTTTGCTCCCCACGCTGTCGCGCCTCAGCGTCAGCCACAGCCCAGCGGGCCGCCTTCGCCACCGGTGTTCTTCCGGATCTCTACGCATTTCACCGCTACACTGGGGATTCCACTCACCTCTCCTGGTCTCAAGCCATGCAGTTTGACAGGCAGTTCCTCGGTTAAGCCGAGGGATTTCACCCGTAACTTGCAAAGCCGCCTACGCGCCCTTTACGCCCAGTCCTGTGT
+
CCCCCGGGGGGGGGGGGGGGGGGGGGGGGGGGGGGGGGGGGGGGGGGGGGGGGFGGGGGFGGGGGGGGGGGGGGGGGGGGGGGGGGGGGGGGGGGGGGGGGGGGGGGGGGGGGGGFGGGCG=DCFEGGGGGGGGGGG5DEFGCFFFGFGFGGGG?FFFGAEFEGFFGGFCADFFFF9AGEGG>7=CFFF):AECFGFFGF?B2((,7<C)3?<EGG@GFFFB0)1C5C955<BB:9E:1:).<<.8A
@M00200:205:000000000-AKKM3:1:1101:17214:5107 2:N:0:1
TACGGGGGTATCTAATCCTGTTCGCTCCCCACGCTTTCGCGTCTCAGCGTCAGTACCGTCCCAGAGAGCCGCCTTCGCCACGGGTGTTCTTCCCGATATCTGCGCATTTCACCGCTACACCGGGAATTCCACTCTCCTCTTCCGGACTCTAGCCAAACGGTTTCCACCGACGTCTCGAGGTTAAGCCTCGAGTTTTCACAGCGGACCTACTTGGCCGCCTACACGCTCTTTAAGCCCAATACTGTGT
+
CCCCCGGDGGGGFGGGGGGGGGGDGGGGGGGGGGGEGGBEFFGGGGGGGGEEGFGGGEGGGGGGGGGGGGGGGGGGGGC:FG>F>CGCFGGGGFGGGDEGFFGGGGGDCFEFGGG?DGFFGGGDFEGGGGFGGGGGGFGFFGGFC>DAGFGGGGG4AFDDEC(=@AF=5CB@B@5AAFD>BA7+8CFFFG*5/:CDFFEDB:BF007:?B2<BBGFBGB(470)4=577:><<A>:C?F24:<AAA>
@M00200:205:000000000-AKKM3:1:1101:5312:5123 2:N:0:1
TACTGGGGTATCTAATCCTGTTTGCTCCCCACGCTTTCGCGTCTCAGCGTCAGTGACGTCCCAGCGAGCTGCCTTCGCAATTGGTGTTCCTCCCGATATCTGCGCATTTCACCGCTACACCGGGAATTCCACTCGCCTCTTCCGTACTCTAGTTCGACAGTATCCACCGGCATTCCGGGGTTGAGCCCCGGACTTTCACAGCAGACTTACCGAACCGCCTACACGCGCTTTAAGCCCAGTACCGTGT
+
CCCCCGGGGGGGGGGGFGGGGGEGGGGGGGGGGGGGGGGGGGGGGGGGGGGGGGGGGGGGGGGGGGGGGGGGGGGGGGGDGGFGGGGGGGGGGGGGGGGGGGGGGGGGGGFGGEGFGGGGGDEE:CGGGGGGGGGGGFGFFGG*2?85BFGGGGGFFGGFGGCGFFDF>EEFFFFFFE>BFGGGACFFFGDFFGGGFEGFFFFF@DEEFFF?FFGG9GF:27?F(/.9)96<))<(;3((..)336:
@M00200:205:000000000-AKKM3:1:1101:7120:5140 2:N:0:1
TACACGGGTATCTAATCCTGTTTGCTACCCACGCTTTCGCTCATCAGCGTCAGTTTCGGCCCAGCGCACCGCCTTCGCTACTGGTGTTCCACCCGCAATCTAAGCATTTCACCGCTACACCGGGTATTCCATGCGCCCCTACCGAACTCAAGCCATACAAGTATCGAGCGGCGTCTCCAGGTTAACCCTGGAGGTTTCACACCCGACTCACAAACCCCCCTCCGACCCCTTTACGCCCCGTCATGTGTGGT
+
CCCCCEGCFEGGGFGCFGC<FGGGGGGFGGGG:FFG<@:;7FEECE<EFCFF7FGG<CFGF7:<DCCCF7:BE:CD@F:@7FF,C=CFFFG<FCF:++4E==<,BAFFEEEAF8C*=FEF,@@CB8EFD8AD?DDGC*6=DF8?+@C5+@,5>978:,+05=0+3*385E*-:=>>FF>A7>6+8+:A57*0852*+;CE)(((.6(:(44).(*1(*0-21(),/59C73)).4(:(((-(((-6))(((
@M00200:205:000000000-AKKM3:1:1101:20743:5153 2:N:0:1
TACTGGGGTATCTAATCCTGTTCGCTCCCCATGCTTTCGCTCCTCAGCGTCAGGTCATGCCCAGAGAACCGCCTTCGCCACCGGTGTTCCTCCTGATATCTGCGCATTCCACCGCTACACCAGGAATTCCGTTCTCCCCTGCATACCTCTAGTCTGCCCGTATCGGAAGCACGCTCAGGGTTGAGCCCTGAGTTTTCACTCCCGACGCGACAAACCGCCTACGAGCCCTTTAAGCCCAATACTGTGT
+
CCCCCGGGGGGGGGGGGGGGGGGGGGGGGGGGGGGGGGGGGGGGGGGGGGGGGGGGGGGGGGGGGGGGGGGGGGGGGGGGGGGGGGCCGFGGGGGGGGGGGGGGGGGGGDFGGGDDDGGGGGGGGGGGGGGGGGGGGFGFFGG7DD?EGFG8@FFFFGG5@DDGFEGGFGFDFFFFFF>AFFCGFGCFFFFFAFFGFEGFE>BBF@=@B6@FF3CFFGFD<;;B?E>DDC:).9<2F?(14:25:>4
@M00200:205:000000000-AKKM3:1:1101:16499:5163 2:N:0:1
TACAAGGGTATCTAATCCTGTTTGCTCCCCACGCTGTCGCGCCTCAGTGTCAGCAACTGCCCAGCTAACCGCCTTCGCCACCGGTGTTCTTCCGGATCTCTACGCATTCCACCGCTACACCCGGAATTCCATTAGCCTCTACAGTGCTCAAGCCCAACAGTATCAGTGGCCGACTCGATGTTAAGCATCGAGCTTTCACCACTGACTTGTCGCGCCACCTACGCGCCCTTTAAGCCCAATAATGTGT
+
CCCCCGGGGGGGGGGGGGGGGGGGGGGGGGGGGGGGGGGGDGGGGGGGGGGGGGGFGGGGGGGGGGGGGGGGGGGGGGGGGGGGGGGGGGGGGGGGGGGGGGGGGGGGG;DGGGG>C@DFGGGGGGFGGGFGGGCGEFGBFGFFGFGFGFGGEFGFFGFBEGEGF??CFGF=DB>DFFG>FGGGFGFFFDGFBGGGF<CBEDFFB:=EFF:@D@EG@GF;@E6B>GDG)26EFFFFGBB7:)).)..
@M00200:205:000000000-AKKM3:1:1101:25758:5199 2:N:0:1
TACCGGGGTATCTAATCCCGTTTGCTCCCCTAGCTTTCGCGCCTCAGCGTCAGTAGCAGGCCAGGTGGGCGCCTTCGCCACCGGTGTTCCTCCAGATATCTACGCATTTCACCGCTACACCTGGAATTCCCCCACCCTCTCCTGTACTCAAGCTCAGCAGTTTGGGATGCCGGTCCCCGGGTGAGCCGGGGCATTTCACATCCCACTTACCGAACCGCCTACACGCCCCTTAAACCCAGTACTGTGT
+
CCCCCGGGGGGGGGGGGGGGGGGGGGGGGGGGGGGGGGGGGGGGGGGGGGGGGGFGGGGFGGGGGGGGGGGGGGGGGGGGGGGGGGGGGGGGGGGGGGGGGGGGDGGGGFEEFGGFGGFFCFGGGGGGGGGGGGGEGFGBFGGFGFGFGFGGG6DFFGGFE?<GFFCC5CFAD>>FFAGEFGGGFFGFFGEFFGGGC59CE@;D;8@<CFFFDBGD9DF?F:2:<GFG)903<>2:E6<>>A4)654
@M00200:205:000000000-AKKM3:1:1101:13547:5205 2:N:0:1
TACACGGGTATCTAATCCTGTTTGATCCCCATGCTTTCGTGCCTGAGCGTCAGTATTGGCCCAATCCGCTGCCTTCGCCGCTGGTGTTCTTCCGAATATCTACACATTTCACTGCTACACTCGGAATTCCACGGATCTCTACCAAACTCAAGACTTATAGTATCAAAGGCAGTTTCGGCGTTAAGCGCCGAGATTTCACCCCTGACTTACAAGTCCGCCTGCGCACCCTTTATGCCCAGTACTGTGT
+
CCCCCGGGGGGGGGGGGGGGGGGGGGGGGGGGGGGGGGGGGGGGGGGGGGGGGGGGGGGGGCGGGGGGGGGGGGGGGGGGGGGGF?FGGGGGGGGGGGGGEGGGGGGFFGGGGGGFGGGGGGGGGGFCFFFGGGDCEFGFFGGFGFFEGFG6EDGFFGG7@FEGEBGFF8D=?7DD>?DDFGGGFGD>BDGFFGGFFFGFF94=BEB48>.83EFF=DA@DDFD9E.7CCF3<E3<FE/4CECE?3)
@M00200:205:000000000-AKKM3:1:1101:6085:5245 2:N:0:1
TACCCGGGTATCTAATCCTGTTCGCTCCCCACACTTTCGCTCCTCAGCGTCAGGTAATGCCCAGAGAACCGCCTTCGCCACCGGTGTTCCTCCTGATATCTGCGCATTTCACCGCTACACCAGGAATTCCGTTCTCCCCTGCATACCTCTAGTCTGCCCGTATCGGAAGCAAGCACACAGTTAAGCTGTGTGTTTTCACTCCCGACGCGACAAACCGCCTACGAGCCCTTTACGCCCAGTACTGTGT
+
CCCCCGGGGGGGGGGGGGGGGGGGGGGGGGGG:FFGGDFDGGGGGGGGGGGGGGGGGGFGGGGGGGGGCFGGGGGGGGGGGFGGCFEGGGGGGG8AEEGGFE<CCGGGFADFFGGBGGEA@DEEDFFGGGGFGFGEAF6DD8?FGFGED6F=;7?FFDF>E6=C>?DGFGFFFFFFFFGA@CC+BCC*4;@F/4=FFEFCAB)>A((2(,29938C6>A6?FF;6E)97CF>2<63?<<7)))))).
@M00200:205:000000000-AKKM3:1:1101:22529:5264 2:N:0:1
TACCGGGGTATCTAATCCTGTTTGCTCCCCACGCTTTCGCACCTCAGCGTCAGTAATGGACCAGTAAGCCGCCTTCGCCACTGGTGTTCCTGCGAATATCTACGAATTTCACCTCTACACTCGGAATTCCACTCACCTCTCCACAATTCTAGCGATGCAGTCTTAAAGGCAGTTCCGGAGTTGAGCCCCGGGCTTTCACCTCTAACTTACAAAGCCGCCTACGCGCGCTTTAAACCCAATACTGTGTAGA
+
CCCCCGGGGGGGGFGGGGGGGGGGGFGGGGGGGGGGGGGGCFGGGGGGGGGGGGGGCEC<FGGGFGGGGGGGGGGGGGFGGGGGG8FGGGGGGCCGGGGGGGGCFGFGGGGGGGGFGGFGCEFGGEEGGGGG+@DGGFFEFGDFED7=FFGFDG6D>C73=DCFEFGCFGF59AFA5?CAFFC+6@;5AD7AEGGGFCGBBB*5*84@BBE:30:<(5>@0/,81E):)13<)642CF0(8>B<5))--)
@M00200:205:000000000-AKKM3:1:1101:20852:5273 2:N:0:1
TACACGGGTATCTAATCCTGTTCGCTCCCCACACTTTCGCTCCTCAGCGTCAGGATATTCCCAGAGAACCGCCTTCGCCACCGGTGTTCCTCCTGATATCTGCGCATTTCACCGCTACACCAGGAGTTCCGCTCTCCCCTACCACACTCGAGCATTGCAGTCTGCCAGGCAGTTCCACGGGTGAGCCGTGGGATTTCACCGGACACTTGCAATGCCGCCTACGTGCGCTTTATGCCCACTACTGTGTAGA
+
CCCCCGGGGGGGGGGGGGGGGGGGGGGGGGGGGGGGGGGGGGGGGGGGGGGGGGGGGGGGGGGGGGGGGGGGGGGGGGGGGGGGGGGGGGGGGGGFGGGGGGGGGGGGGGGGFDGDGFGGGGGGGGGGGGGGGGFGFFGDFGFFGFGFG?F6CGFFFGGFGFEGFFFG??A>?79CFFGFGGC96DC4?4CDFDGGA715>==>@0@EE<@EFFGF6:A;71(0,/=</56922.);:1((())).6444
@M00200:205:000000000-AKKM3:1:1101:7170:5288 2:N:0:1
TACACGGGTATCTAATCCTGTTTGCTCCCCACGCTTTCGCACCTCAGCGTCAATACATGTCCAGTGAGTCGCCTTCGCCACTGGTGTTCTTCCGAATATCTACGAATTTCACCTCTACACTCGGAATTCCACTCACCTCTCCATGATTCAAGCGCTGCAGTCTTAAAGGCAATTCCAGGGTTGAGCCCTGGGCTTTCACCTCTAACTTACAAAGCCGCCTACGTGCGCTTTACACACAATACTGTGT
+
CCCCCGGGGGGGGFGGGGGGGGGGGGGGGGGGGGGGGGGGGGGGGGGGGGGGGGGGGGGGGGGGGGGFGGGGGGGGGGGGGGGGGGGGGGGGGGGGGGGGGGGFGFGFGGFGFGGF?DDFEGGCCEGGGGGGGFDGGFGFFFCFG5=EGFFDG>+@AEGFFFFDEBDFFFFFFFFF?F?BFFD66CEFFFG?FGGGAEFEC@EBEEFEFBEC@CFGAGF>ABFADGFG57BFFFE)B<?F<E?E5CC
@M00200:205:000000000-AKKM3:1:1101:20730:5330 2:N:0:1
TACGAGGGTATCTAATCCTGTTCGCTCCCCACGCTTTCGCGTCTCAGCGTCAGTACCGTTCCAGAGAGCCGCTTTCGCCACGGGTGTTCTTCCTGATATCTGCGCATTTCACCGCTACACCAGGAATTCCACTCTCCTCTCCCGGACTCTAGCCAGGGGGTTTCGGTCGACCTCTGAAGGTTGAGCCTCCAGTTTTCACAACCGACCTACCTGACCGCCTACACGCTCTTTACGCCCAGTACTGTGT
+
CCCCCGGGGGGGGGGGGGGGGGGGGGGGGGGGGGGGGGGGGGGGGGGGGGGGGGGGGGGGGGGGGGGGGGGGGGGGGGGGGGEGFGGGGGGGGGGGGGGGGGGEGCECGGGGGGGEGFGGGGGGGGGGFGGGGGGGGFGFF8DEGFGFGFGFFFGFFGGFEG9F@D7CBGE>EFFFFFGFGCFFFGDFFCFFFE@CFEEEF@126;@F8;@EE8?@;D>B?<F@68)93:A42:?>E4142244)5<
@M00200:205:000000000-AKKM3:1:1101:15930:5332 2:N:0:1
TACGGGGGTATCTAATCCTGTTTGCTCCCCACGCTTTCGCACCTCAGCGTCAGTACCGGGCCAGTGAGCCGCCTTCGCCACTGGTGTTCTTGCGAATATCTACGAATTTCACCTCTACACTCGCAGTTCCACTCACCTCTCCCGGACTCAAGGTCGTCAGTATCAAAGGCAGTTCTGGAGTTAAGCTCCAGGATTTCACCCCTGACTTAGCGACCCGCCTACGTTCGCTTTCTACCCAATACTGTGT
+
CCCCCGGGFGGGGFGGFFFGGGGGGGGGGGGGGGGGGGGGECFGGGGGGGDGGGGGGGDFEFGGFGFFGGEGGDEGGGGGGFCGGGGGGGGGGGGGGGGGGGFFGFGGGGGGGGGFGGGGGGFGCE>EGGCFGGGGGFGFFDGBC?GFGFGCFGGFFF5>A20?79FG>DF4?CFABFC6FEFGFFFF4CFFFC?8=417B22688@E)64;B@>?38=?<<1),27DC*4))6:<;802?:46<>>
@M00200:205:000000000-AKKM3:1:1101:13453:5334 2:N:0:1
TACCGGGGTATCTAATCCTGTTTGCTCCCCACGCTTTCGCACCTCAGCGTCAATACCTGTCCAGCGAGTCGCCTTCGCCACTGGTGTTCTTCCGAATATCTACGAATTTCACCTCTACACTCGGAATTCCACTCGCCTCTCCAGGATTCTAGCACTGCAGTTTCAAGGGCAGTTCCGGAGTTGAGCTCCGGGATTTCACCCCTGACTTACGGCGCCGCCAACGTGCGCTTTAAACCCAGTACTGTGTAGA
+
CCCCCGGGGGGGGGGGGGGGGGGGGFGGGGGFGGGGGFGGGGGGGGGGGGGGGAFGGFGGGGGGGGGGGGGEGGEFGGGGGDFGGFFGGGGGGGGGGGGGGGGGGDCGGGGGGGGFGGGGGGGGG+DFG8DFGGCGGEEEF8=DGFGDF7=FBFGFFDGFGF*9DFFGFGFAFEFFFA6@F:@FFGGFF>CDDG,*BAC=9>9=BEB5::B9@@GE;)8(./8)/8D<971<<4-8E((.)))6.5AA))
@M00200:205:000000000-AKKM3:1:1101:6150:5342 2:N:0:1
TACCAGGGTATCTAATCCTGTTTGCTCCCCACGCTTTCGAGCCTCAGCGTCAGTAATGAGCCAGTGTGTCGCCTTCGCCACTGGTGTTCTTCCGAATATCTACGAATTTCACCTCTACACTCGGAGTTCCACACACCTCTCTCATACTCAAGACACCCAGTATCAAAGGCAATTCCGAGGTTGAGCCCCGGGATTTCACCCCTGACTTAAATGTCCGCCTACGCTCCCTTTAAACCCAGTACTGTGTAGCT
+
CCCCCGGGGGGGGGGGGGGGGGGGGGGGGGGGGGGGGGGGGGGGGGGGGGGGGGGGGGGGGGGGGGGGGGGGGGGGGGGGGGGGGGGGGGGGGGGGGGGGGGGGGGGGGGGGGGGD8EEGGGFGFGGGGGGGGDDEEFGFFGGFGFGEGFGGGGGFDCCFF=9FE;DFDD?DFFFFFEDFGCDGFGGFDGG>>EGGF=FEFF=DB548CA*7EEF:5DB292>)5??GFF3>93)3*,(();?<?CF<9)/
@M00200:205:000000000-AKKM3:1:1101:4439:5344 2:N:0:1
TACTGGGGTATCTAATCCTGTTCGCTCCCCACACTTTCGCTCCTCAGCGTCAGGTCATTCCCAGAGAACCGCCTTCGCCACCGGTGTTCCTCCTGATATCTGCGCATTTCACCGCTACACCAGGAATTCCGTTCTCCCCTGCATACCTCTAGTCTGCCCGTATCGGAAGCAGGCTCAGGGTTAAGCCCTGAGTTTTCACTCCCGACGCGACAAACCGCCTACGAGCCCTTTATGCCCAATACTGTGT
+
CCCCCGGGGGGGGGGGGGGGGGFGGGGGGGGGGGGGGGG@EGGGGGGGGGGGGGFGGGGGG9FFFFGGG<FGGGGGGGGGEGGGGGGGGC8E@EGGGFFGGG,FGEFGGGGGFGGECFFGGFGGFFGGGGGGGD6E=:CDDGGFFFGFGFDCEDF9BFGFGGFGFEDE5F?CFB6;0ACFGFCC>FF5C5C?CBFFFCGF=D=AFB>(5>699DFGFGE(368:;E>D5C3A26)8E???28<)))-
@M00200:205:000000000-AKKM3:1:1101:14123:5349 2:N:0:1
TACTCGGGTATCTAATCCTGTTTGCTCCCCACGCTTTCGCGCCTCAGCGTCAGAACCGGGCCAGAGAGCCGCTTTCGCCACCGGTGTTCCAGCCAATATCTACGAATTTCACCTCTACACTGGCTATTCCACCCTCCTCTCCCGGTCTCCAGCCTGGCCGTCTCGGATGCCGTTCCGGGGTTGAGCCCCGGGCTTTCACATCCGACTGACCAGGCCGCCTACGCGCCCTTTACGCCCAGTACTGTGT
+
CCCCCGGGGGGGGGGGGGGGGGGGGGGGGGGGGGGGGGGGGGGGGGGGGGGGGGGGGGGGGGGGGGGGGGGGGGGGGGGGGGGGGGGGGGGGGGGGGGFGGGGGGGGGGGFGGGGFGGGGGDFGFC?FGGGFGGGGGFDEFGGFGFDFGFFD?FGFFGG>CGDGCFGGFGFFFFFFFFGBF55*)>?>EGGFFED6FFGFFFFFFF@>@FEEF;5C6DD:FFBB>D)>)74<A??9E38><9<AAA4
@M00200:205:000000000-AKKM3:1:1101:18718:5355 2:N:0:1
TACAGGGGTATCTAATCCTGTTCGCTCCCCACGCTTTCGCGTCTCAGCGTCAGTACCGTCCCAGAGAGCTGCCTTCGCCATTGGTGTTCTTCCTGATATCTGCGCATTTCACCGCTACACCAGGAATTCCACTCTCCTCTTCCGGACTCTAGCCCGACAGTATCAACCGGCTTTCAAGGGTTGAGCCCTTGACTTTCACAGCTGACTTACCGGACCGCCTACACGCTCTTTACACCCAGTACTGTGT
+
CCCCCGGGGGGGGGGGGGGGGGGGGGGGGGGGGGGGGGGGGGGGGGGGGGGGGGGGGGGGGGGGGGGGGGGGGGGGGGGGDGGGGGGGGGGGGGGGGGGGGGGGGGGDGGGGGGDEDGGGGGGGG8DFGGGGGGGGGFGFFFGFG>DFGFGGGGGFFGGFGGEGFFGGEG>A>EFFFF7?FFGG4DFFFFFFFGGGFCG4>9=EBBFFFFFF>2C:><DDFFFF;8)9/;CFFCA7E:::-249:2A
@M00200:205:000000000-AKKM3:1:1101:5502:5356 2:N:0:1
TACGCGGGTATCTAATCCTGTTTGCTCCCCACGCTGTCGCGCCTCAGCGTCAGCCACAGCCCAGCGGGCCGCCTTCGCCACCGGTGTTCTTCCGGATCTCTACGCATTCCACCGCTACACCCGGAATTCCACCCGCCTCTACTGTGCTCCAGCGCGAGAGTATCGAAGGCCGATCCGGGGTTGAGCCCCGGACTTTCACACCCGACTCCTCGCGCCGCCTACGCGCCCTTTATACCCAATACTGTGTACAT
+
CCCCCGGGGGGGGGGGGGFGGGFGGGGGGGGGGGGGGGGGGGGGGGGFGGGGGCF@FGGGGGGGGGGGGGGGGGGGGGGGGCFGG:FGGDFGG@FGGGGGGGGGGGGGAFGGGGGFGGGGGGGGG@FGGAGGG*<CGDEFBCF>C6DFGAGGGDDE;*8BGFEF08C5>F=35>DD.2>DGE<D4CF::DG:@C<DF4E)5(667BF(4)4441:?(751:8156EBD7<?A)6<4C):B)5<).-6))-)
@M00200:205:000000000-AKKM3:1:1101:8950:5368 2:N:0:1
TACTAGGGTATCTAATCCTGTTTGCTCCCCACGCTTTCGTGCCTCAGTGTCAGTACTGGTCCAGGTGGCCGCCTTCGCCACGGATGTTCCTCCCGATCTCTACGCATTTCACTGCTACACCGGGAATTCCGCCACCCTCTTCCGGACTCGAGCCTTGCAGTTTCTTCCGCACGTCCTCGGTTGAGCCGAGGGATTTCACGGGAGACACGCAAAGCCGCCTACGCGCCCTTTATACCCAATACTGTGTAGAC
+
CCCCCGGGGGGGGGGGGGFFGGFGGGGGFFFGGGGDFGCGGDGGGGGGGGGGGGFFGFCFFGGGGGGGGGDGGGGGGGGGGFCFFGFGFFGGGGG@CGGGFFGFGGG7CCFFGGGFGGGGGGGGGG?FFFFGGGGD+51)5EEB>>D=FFGDCDD8BFGFGG*?CFGGDE58>5?>BFGEGEDCAEE>BCC;BC?*8@?B9@101=337.(((/?F@3>(4(4>9C>D7C)-6<2.<?61:>A><<94.4)
@M00200:205:000000000-AKKM3:1:1101:24400:5377 2:N:0:1
TACCAGGGTATCTAATCCTGTTTGCTACCCACGCTTTCGCTCCTCAGCGTCAGTTTCGGCCCAGAGTGGCGCCTTCGCCACCGGTGTTCCTCCTAATATCTGCGCATTTCACCGCTACACTAGGAATTCCCCACTCCCCTACCGAACTCTAGTCACGGCAGTATCGAGTGCACGCTTTGGGTTAAGCCCAAAGTTTTCACATCCGACTTACCGAACCGCCTACGAGCTCTTTACACCCAGTACTGTGT
+
CCCCCFGGGGGGGGGGGGGGGGGGGGGGGGGGGGGGGGGGGGGGGGGGGGGGGGGEGGGGGGGDGGGGGGGGGGGGGGGGGG>CFGGGGGGGGFGGGGGGGFEFGGGGGGGGGGGFGGGGGGGGFGGGGGGGGGGGDFGFFGGFGFGFGFGGGGGFFGGFG7ACFFGGFGFFFFFFFFCFECDGF7FFFGG4AFF@F<CEFFFFDD>22@>=?DC=;<BF;?DF6;>CF7>AFAAFGF<??F>29696
@M00200:205:000000000-AKKM3:1:1101:23261:5389 2:N:0:1
TACTAGGGTATCTAATCCTGTTCGCTCCCCACGCTTTCGCGTCTCAGCGTCAGTACCGTCCCAGAGAGCTGCCTTCGCCATAGGTGTTCTTCCCGATATCTGCGCATTTCACCGCTACACCGGGAATTCCACTCTCCTCTTCCGGACTCTAGCCGAATGGTTTCCGCCGACCTCTCGAGGTTGAGCCTCGAGTTTTCACAGCGGACCTACTCGGCCGCCTACACGCGCTTTAAACCCAGTACTGTGT
+
CCCCCGGGGGGGGGGGGGGGGGGGGGGGGGGGGGGGGGGGGGGGGGGGGGGGGGGGGGGGGGGGGGGGGGGGGGGGGGGGGGGFGGGGGGGGGGGGGGGGGGGGGGGDGGGGGGGFGGGGGCEEGGGGGGGGGFGGFBGFFGGFGFGFGFGFEFGAEDFAFFFGCBDE>GFFFFFFFACDGFGC4FGFFDGFA79CCEGF=FBBFB@@FFEFFFGE9DD?68:??E3C)96AB<B0E6,.:A29<B<
@M00200:205:000000000-AKKM3:1:1101:4431:5392 2:N:0:1
TACCAGGGTATCTAATCCTGTTTGCTCCCCACGCTTTCGCGTCTCAGCGTCAGTTACGTTCCAGCGAGCTGCCTTCGCAATTGGTGTTCCTCCTGATATCTGCGCATTTCACCGCTACACCAGGAATTCCACTCGCCTCTCCCGCACTCGAGTCCGACAGTATCCACCGGCTTCCGAGGGTTGAGCCCCCGACTTTCACAGCGGACTTACCGGACCGCCTACACGCCCTTTATACCCCGTACTGTGTATAT
+
CCCCCGGGEGDDEGGGGGGGGGDEEFGFGGGGGGGGGFGGCFFGGGGGGGGGGGGGGGGGGGGFGGEEGGGFE9FFGGGGGCEFGGFGGGGGGGGGGGGGGGGGGGGEAFFGFGEEGDGGGGFDFDGGGGFGDEFDG>>)?DEAGFGFG5EDGGGFAE89;E<CCFG?>+*095AE>AD*6=*3;<CFFGCDFGGGACF5.1:;0(..>4@F06>:9DEF(8:@1:))990<<)-.<(,81?()-).<):.
@M00200:205:000000000-AKKM3:1:1101:16284:5393 2:N:0:1
TACGGGGGTATCTAATCCTGTTTGCTACCCACGCTTTCGTGCCTCAGCGTCAGTTGCCGTCCAGAGAGTCGCTTTCGCCACCGGTATTCCTCCTGATATCTACGCATTTCACCGCTACACCAGGAATTCCACTCTCCCCTCCGGCACTCAAGCTTCTCAGTTTCTGACGCACTTCCAAGGCTAGGCCCTGGGCTTTCACGTCAGACTTAAGAAGCCGCCTACGCACCCTTTATGCCCAATACTGTGTCGCT
+
CCCCCGGGGGGGGGGGGGGGGGGGGGGFGGGGGGGGGGGGGGGGGGGGGGGGGGGGGGGGGGGGGGGGGGGGGGGGGGGGGGGGGGGGGGGGGGGGGGFGGGGGGGGGGGGG9EG>GGGGGGGGFFFGEGGGGGGGGFGFFGGBGFG)3?C7FFFFBGGFGGFGEFGGEGFFBFFFF6D*>?FGAGGDF@FFFGGFA?E93>2(*))))9;)91?C6<BF@=,)7E):7*3)44)-;2:0).6<4>A),((
@M00200:205:000000000-AKKM3:1:1101:26121:5400 2:N:0:1
TACTGGGGTATCTAATCCTGTTTGCTACCCACGCTTTCGTGCCTCAGCGTCAGTTATGGTCCAGTAAGCTGTCTACACCGCAGGTGTTCCTCCTGATATCTACGCATTTCACCGCTACACCAGGAATTCCGCTTACCTCTCCCACACTCTAGCACGGCAGTTTCTAGCGCACCCTCCCAGTTAAGCCGGGAGATTTCACACCAGACTTGCCGCACCGCCTACGCACTCTTTAAACCCAATACTGTGTAGCT
+
CCCCCGGGGGGGGGGGGGGGGGGGGGGGGGGGGGGGGGGGGGGGGGGGGGGGECGGGGGGGGGGGGGGGGGGGGGFGFFGEGGGGGGGGGGGGGGGGGGGGGGGGEFGD9FGGGGFGGGGGGGGGGGGGGGGGGGGFFGFFFGFGFGBFFDCFGGFFEGF8?FFEFGG>>D>EAFFEFGFGCFFFGGDFGGFFGG>FFFFE4@=)/>*3A(>@2EE@GF;032>(35C;153?EEDDD;DEE356).:A))
@M00200:205:000000000-AKKM3:1:1101:18020:5446 2:N:0:1
TACTGGGGTATCTAATCCTGTTTGCTCCCCACGCTTTCGTGCCTCAGTGTCAGTGTTGGCCCAGATAGTCGCCTTCGCCACAGATGTTCCTTCCGATCTCTACGCATTTCACTGCTACACCGGAAATTCCACTATCCTCTACCACACTCTAGTCGCCCAGTATCCACTGCAATTCCCAGGTTGAGCCCAGGGCTTTCACAACAGACTTAAACAACCACCTACGCACGCTTTACGCCCAGTACTGTGT
+
CCCCCGGGGGGGGGGGGGGGGGGGGGGGGGGGGGGGGGGGGGGGGGGGFGGGGGGGGGGGGGGGFGGFGGGGGGGGGGGGGGFGGGGGGGGGGGGGEGGGGGGGGGGGGGGGGGGFGGGGFGGGDGGGGGFGGGGGFFGFFGGFGFGFGFGDDFGFFGGFFFDFDFFFFGFF?DDF?FGFGG+=*@D?FCFD>FGGFFGE@@@BDCEFACE@BDGCAGEDE@29<E6CGCBEFF=9E?1@CEECEEE
@M00200:205:000000000-AKKM3:1:1101:9286:5452 2:N:0:1
TACTGGGGTATCTAATCCCGTTTGCTCCCCTGGCTTTCGCTCATCAGCGTCAGTTTCGGTCCAGGATGCCGCCTTCGCCACCGGTGTTCCTCCAGATATCTACGCATTTCACCGCTACACCTGGAATTCCGCATCCCTCTCCCGAACTCAAGCCATCCAGTATCAGCCGCAGTTCCCCGGTTAAGCCGAGGGATTTCACGTCTGACTTAGTTGGCCGCCTACGATCCCTTTAAACCCACTACTGTGT
+
CCCCCGGGGGGGGGGGGGGGGGGG9FDFGGFGDGGGGGGGGGDGGGFGGGGGGGFGGGGGGCFF<DGGGFGGGGEGFGFGDG:FEGGGGGGFD<FGGGGGGG<EGGGGGGGGGGGFGGGGGGFFEFGGGGFE>EDGGFGF?FGAGFGFGDFDBD?+;DFFGGFGF++6@EF)*;C7AFGFGE*+1<FD*37)2;E4C5EB-6B@CFF?EEE3/(5<(:>1?@08(=:C*;):)6A?E?,.24<>><<
@M00200:205:000000000-AKKM3:1:1101:26710:5457 2:N:0:1
TACTAGGGTATCTAATCCTGTTTGCTCCCCACGCTTTCGCGCCTCAGCGTCAGTGTCGGTCCAGATGGCTGCCTTCGCCATCGGTGTTCTTCCCAATATCTACGAATTTCACCTCTACACTGGGAATTCCACCATCCTCTCCCGAACTCGAGCGTGCCAGTCTCAAGCGCGGTTCCCAGGTTGAGCCCGGGGCTTTCACGCCTGACTTTACACACCGCCTACGCGCCCTTTATGCGCAATACTGATC
+
CCCCCFGG@FGGGGGFGGF<FFGGGGGDGGGGGGGGGGGGGGGGGGGGGGGGGGGGGGDFEFF@GGGCGFGDFGA=@EFGGFFGFGFDGGFF;EGE<FFGGGGGGGDFAGEGGFGFGGGGGFDEEEDDF,EGFEFEFFEFFGCBGDCD+:?8+6@5@EDFGGFGFFGFDD5>?=>?CFC>FG5;A679*?E>AECF;<G25(---(>9*8@*;3C8,:DF03;>@C:D)05)4))(/,41622))))
@M00200:205:000000000-AKKM3:1:1101:6769:5458 2:N:0:1
TACACGGGTATCTAATCCTGTTTGCTACCCACGCTTTCGAGCCTCAGTGTCAGTTACAGTCCAGAGAGCCGCTTTCGCCACCGGTGTTCCTCCATATATCTACGCATTTCACCGCTACACATGGAATTCCACTCTCCTCTACTGCACTCAAGTCTAACAGTTTCCAATGCACACAATGGTTGAGCCACTGCCTTTTACATCAGACTTATTAAACCACCCGCGCTCGCCTTAAACCCAATACTGTGT
+
CCCCCGGGGGGGGGGGGGGGGGEGGGGGGGGGGGGGGGGGGGGGGGGGGGGGGGGGGGGGGGGGGGGGGGGGGGGGGGGGGGGDFGGGGGFGGGGGGGGGGGGGGGGGGGGGGGGFGGGGGGGGGFCFGGGGGGFGGFGFFGGFGFGFFFE?;DFFFGGFGDDGCFGGFGFFFFB:DFGFGGGCBF?FFGGFFGGGFEEFFFEFFECCECEC*8:D=9*)/053:46):C:>=B22B75)4CF3<7
@M00200:205:000000000-AKKM3:1:1101:20123:5481 2:N:0:1
TACAGGGGTATCTAATCCTGTTTGCTCCCCACGCTGTCGCGCCTCAGCGTCAGCAACGGCCCAGCAGACCGCCTTCGCCACTGATGTTCTTCCCGATCTCTACGCATTCCACCGCTACACCGGGAATTCCATCTGCCTCTACCGTGCTCCAGCCCGACAGTTTAGAAGGCAGCCCTGCGGTTAAGCCGCAGGATTTCACCCCCTACTTATCAGGCCGCCTACGCGCCCTTTATGCCCAATACTGTGT
+
CCCCCGGGCGGGGGGGGGGGGGGGGGGGGGGGGGGGGGFGGGGGGGGGGGGGGGGGGGGGGGGGGGGGGGGGGGGGGGGGGGGGGFGGGGGGGGGGGGGGGGGGGGGGGGGGGGG5DGGGGGGDGGGGGG,@DEFDGFGEFGGFFFGDGAFGGGDBEGG9@+ACCFGFFGFFF=BFAFG?BECFFGEA;DDE>?@FF?EA19;F<@FE39;??EGGFGF1<?BE;EFG3*8<2944ED03)2<<>D<
@M00200:205:000000000-AKKM3:1:1101:24609:5486 2:N:0:1
TACTCGGGTATCTAATCCTGTTTGCTCCCCTAGCTTTCGTGCCTCAGTGTCAGGTATTGTCCAGGGACTCGCCTTCGCCACTGGTGTTCCTCTCGATATCTACGCATTTCACTGCTACACCGAGAATTCCAGTCCCCCCTCCAATCCTCCAGCAACGTAGTATTCAATGCATTTTCCGGGTTAAGCCCGGAGATTTCACATCAAACTTACATCACCACCTACGCACCCTTTATGCCCAACACTTTGT
+
CCCCCGGGGGGGGGGFGGGGGGGGGGGGGGGGGGGGFGGGCCFGG?FGFGGGGGGGGGGGGGGGGGGGGGGDEGDGFGGGGGG=FFFGEFCFFFGGGGGGGGGGGGE7DGGGG9@D9FCFFGGGG@DFGGAGGGGGFDE5BCFBFFGEGFGGFF?DAD=*6=*=FD+@EFB7<DFDD>=9CE:8+94:@975A?AFA7EEEBEFFEE=6ABEEEC6@>A@)0/):CAG/0098CEBCE0(/3))/.)
@M00200:205:000000000-AKKM3:1:1101:11429:5488 2:N:0:1
TACTGGGGTATCTAATCCCGTTTGCTCCCCTAGCTTTCGAGCCTCAGCGTCAGAAGAGATCCAGCACGCCGCCTTCGCCACCGGTGTTCCTCCTGATATCTACGCATTTCACCGCTCCACCAGGAGTTCCGCTCTCCCCTACCACACTCGAGCATCGCAGTCTGCCAGGCAGTTCCACGGGTGAGCCGTGGGATTTCACCGGACACTTACGATGCCGCCTACGTGCGCTTTCCACCCAGTACTGTTTAGGT
+
CCCCCGGGGGGGGGGGGGGGGGGGGGGGGGGGGGGGGGGGGGGGFGGGGGGGGGGGGGGGGGGGGGGGGGGGGGGGGGGGCFFGFGGGGGGGG?=FBFGGGGGGFGGGGGGGGGGFGEGGGGGGGGGFFGGGDGGGGBEDFGGFGFDBFFFGGGGFBE+*5CEF@FFD?FFAFEFFAFDFGEGGFGGE>DEE4?FGFEFE@95:B@344<62(,;@9DA?((()(27>)904.6<?E0(.54)6-))..).
@M00200:205:000000000-AKKM3:1:1101:6882:5497 2:N:0:1
TACTAGGGTATCTAATCCCGTTTGCTCCCCTAGCTTTCGCTCCTCAGCGTCAATGTCGGTCCAGGATGCCGCCTTCGCCACCGGTATTCCTCCAGATATCTACGCATTTCACCGCTACACCTGGAATTCTGCATCCCTCTCCCGAATTCAAGCCATCCAGTATCGGACGCAGTTCCCAGGTTGAGCCTGGGGATTTCACGTCCGACTTAGTTGGCCGCCTACGCGCCCTTTAAGCCCAATACTGTTG
+
CCCCCGGGGGGGG9FGGGGGGGGGGGGGGGGGGGGGGGGGGGGGGGGGGGGGGGGGGGGGGGGGGGGGGGGGGGGGGGGGGGEGGFGGGGGGGGGGGGGGGGGGGGGGGGGGGGGFGGCFGGFGGFGGGFEFGGGGGFGFFGGDCAD=GFGGFGG5DGGFG8DGAADGFDDAFAFFFFCFFGC9AFGFFFGD5AFGFFGBF@A5@@@>=E85@EFG2DE;(/(),=;C59;CEEF?FB?322<A4))
@M00200:205:000000000-AKKM3:1:1101:25788:5514 2:N:0:1
TACAAGGGTATCTAATCCCGTTCGCTACCCTAGCTTTCGTGCCTCAGCGTCAGTTATGCCCCAGTGTGTCGCTTTCGCCACCGGCGTTCCTTCCAATATCAACACATTTCACCGCTCCACTGGAAGTTCCACACACCCCTAGCACACTCAAGCCTTCCGGTTTCCAGCGCAATTTTACGGTTGAGCCGTAAGATTTCACACCGGACCTGGAAAGCCGCCTACGCACCCTTTACGCCCAGTACTGTGT
+
CCCCCGGGGGGGGGGGGGGGGGGGGGGGGGGGGGGGGGGGGGGGGGGGGGGGGGGGGGGGEGGGGGGGGGGGDGGGGGGEFGGGGG=FGGGGGGGGGGGGGGFGGGGGGGEFFGGEDBFGGGGGGGGGGGGGCGDGGEGFFGGFGFFFGFFFFGGFFGG>6=@DFCGGFGFA>CFFFFGBGGGGFGG>DGGFFFGGFF7AED@2562>@DB237C<37)3;@D:<E3>2;/;A::0:((,.6ABAF>
@M00200:205:000000000-AKKM3:1:1101:10697:5514 2:N:0:1
TACCCGGGTATCTAATCCTGTTCGCTCCCCACGCTTTCGCGTCTCAGCGTCAGTACCGTCCCAGAGAACCGCCTTCGCCACGGGTGTTCTTCCCGATATCTGCGCATTTCACTGCTACACCAGGAATTCCAGTCTCCTCTGCCGCACTCAAGCCTTGCAGTCCCAAATGCCATTCCCAGGTTAAGCCCGGGGCTTTCACACAGGACACGGCAAACCGCCTACGCACGCTTTATGCCCAATCCTGTGTCGAT
+
CCCCCGGGGGGGGGFGGGAFGGGGGGGGGDGGGGGGGGGGGEGGGGGGGGGGGGGFFGGEGGGGGCFGGGGGGGGGGGGGGGGCFEGGGCGGGGGGGGGGGGGGGG7FFGGGGFFFGGGGGG?@F@FFGDEFGG+EGFGFFGGEGFGFGFFGGF?;6DC*7A5;@F5<+<96AAFFAF>@FFGCFDFFFGE)85C08*,847;6;<@6?03903CF(97(-4(),:5C9*8-4)54A??B(,)-).6),-(
@M00200:205:000000000-AKKM3:1:1101:22729:5551 2:N:0:1
TACTCGGGTATCTAATCCCGTTCGCTCCCCTAGCTTTCGCGCCTCAGCGTCAGTGTCGGCCCAGCAACCCGCCTTCGCCGCAGGTGTTCCTCTTGATATCTACGCATTTCACCGCTACACCAAGAATTCCAGTTGCCCCTTCCGCACTCTAGCCCCGCAGTATCAGTTGACCTTTCCGAGTTAAGCTCGGAGATTTCACAACTGACTTGCGGAGGCCGCCTACGCGCCCTTTACACCCAGTACTGTGT
+
CCCCCGGGGGGGGGGGGGGGGGGGGGGGGGGGGGGGGGGGDGGGGGGGGGGEEGGGGGGGFGGGGGGGGGGGGGGGGGGGGGGGFGGGGGGGGDGGGFAFCEGGGGGGGGGGFGGFGGFGGGGGFGGGGGGGGGGGC?EDFDF5@BGFGFGGDFFFFEGFGFCG=FFE8CFFF@58ABD4DCFGFGFFFGC>5FGGF<CCE?@B=33<3<:>(6CCD33;???EF57CGC<:FBB<:98:4<>A<)-4
@M00200:205:000000000-AKKM3:1:1101:11313:5551 2:N:0:1
TACCAGGGTATCTAATCCCGTTTGCTCCCCTGGCTTTCGCGCATCAGCGTCAATACCGGTCCAGGATGCCGCCTTCGCCACTGGTGTTCCTCCAGATATCTACGCATTTCACCGCTACACAGGAAATTCCACCACCCTCTACCATACTCTAGCTTGCCAGTTTTGGATGCAGTTCCCAGGTTGAGCCCGGGGATTTCACATCCAACTTAACAAACCACCTACGCGCGCTTTACGCCCAATACTGTGT
+
CCCCCGGGGGGGGGGGGGGGGGGGGGGGGGGGGGGGGGGGGGGGGGGGGGGGGGGGGGGGGGGGGGGGGGGGGGGGGGGGGGGGGGGGGGGGGGGGGGGGGGGGGGGGGGGGGGGFGGGGGGFGGGGFGFGGGGGGGFGF5=FFGFGFGFGGGGGFFGGFGGFGFFGGFGFFFFFCFFGFGGGGFF?FEGGDFGGGFFGE4>7B:B@B*>BEF@CFDGFFFE?EFGFGGG;EF?DBGF(.,89>BBA
@M00200:205:000000000-AKKM3:1:1101:26312:5556 2:N:0:1
TACAGGGGTATCTAATCCTGTTTGCTCCCCACGCTGTCGCGCCTCAGCGTCAGGACTGGGCCAGCTGGCCGCCTTCGCCACGAGTGTTCTCCCCCGTATCTACGCATTTCACCGCTACACCCGGAATTCCACTCTCCTCTATCCCCCTCCAGAAACCCAGTTTGCAGCCACCCTCCCCGGTTGAGCCGGGGGCTTTCAGGCCACACTTAAGCTTCCGCCTCCGCGCTCTTTAAGCCCACTACTGTGT
+
CCCCCGGGCGGGGGFCEGGGGGGGGGGGGGGGGGGGEGGGGGGGGGGGGFGGGGFGGGGFDGGGGFGFGGGGGGGGGGGGGGDFFFCFGGGGGGGGGGGGFCFGGGGGFGGGGEEDGGFGGGDECGFFGGGGGGGGD8,:DFGF?FGADBG?CFGFFG6;DF*<AFFGFGFFFFFFFFD5FEGG):C4?85>BEDCF?CA=;(81<?)46<<2>FGFGD(,(28;85DC>)-.)).2,((,848<AF
@M00200:205:000000000-AKKM3:1:1101:7424:5558 2:N:0:1
TACGGGGGTATCTAATCCCGTTTGCTCCCCTAGCTTTCGCGCCTCAGCGTCAGTGTCGGTCCAGGAAGCCGCCTTCGCCACCGGTGTTCCTCCGGATATCTACGCATTTCACCGCTACACCCGGAATTCCGCTTCCCTCTCCCGAACTCAAGCCCGGCAGTCTCCCGTGCAGTTCCTCAGTTGAGCCGAGGGATTTCACCCAGGACTTACCGACCCCCCTCCGCGCCCTTTATGCCCACTCCTGTTGAGTC
+
CCCCCEGGGGGGGGCGGGCFGG@EFGGGGGD<FGGGGGGDEG7:FGGGEGGGDG96FGGCGGGG8<FFADGGGGEGGGGGFFGE+@FEG9=EF=EGGGGGGGFGDGGGGGGGGEGFGGGC8C=C++DDFGCEDEGG60C@F,@9C*C5CBGGCCFA4CGECF6C0;5/8C5888C8+62=F77CA6C38CG):CE*1):)/:(((453<<2:0(::(17(,(()(28C/74).)44A40(.,.).))-.))
@M00200:205:000000000-AKKM3:1:1101:20538:5584 2:N:0:1
TACAGGGGTATCTAATCCTGTTCGCTCCCCACGCTTTCGCTCCTCAGCGTCAGTAATGGCCCAGAGATCCGCCTTCGCCACCGGTGTTCCTCCAGATATCTACGCATTTCACCGCTACACCTGGAATTCCGCATCCCTCTCCCAAATCCAAGCCATCCAGTATCGGACGCAGTTCCCCAGTTAAGCTGAGGGATTTCACGTCCGACTTAGTTGGCCGCCTACGAGCCCTTTACACCCAGTACTGTGT
+
CCCCCGGGGGGGGGGGGGGGGGGGGGGGGGGGGGGGGGGGGGGGGGGGGGGGGGGGGGGGGGGGGGGGGGGGGGGGGGGGGGGGGGGGGGGGGGGGGGGGGGGGGGGGGGGGGGGEGGFGGGGEDGGGGGGGGEDFFFGDFGGFG6FFGFG6DFGFFGGBADEGFFGGFGE>DFFFFFGFGF2?6;C>6FG5?FGCFEGFDDF>=2@=ECEFFEGC0<D0(67D6C><7*37>?8584(.)49A5A>
@M00200:205:000000000-AKKM3:1:1101:11827:5620 2:N:0:1
TACAGGGGTATCTAATCCCGTTCGCTCCCCTAGCTTTCGCGCCTCAGCGTCAAGAGTGGGCCAGGTAGCCGCTTTCGCCACTGGTGTTCCTCCCGATATCTACGCATTTCACCGCTACACCTGGAATTCCACATCCCTCTCCCGCACTCAAGCCGTCCAGTATCAGACGCAGTTCCCAGGTTAAGCCGGGGGATTTCACGTCTGACTTAGATGGCCGCCTACGCGCCCTTTACACCCAGTACTGTGT
+
CCCCCGGGGGGGGGGGGFGGGGGGGGGGGGGGGGGGFGGGGGGGGGGGGGGGGGGGGGGGGGGGGGGGGGGGGDGGGGGGGGGFGGGGGGGGGGGGGGGGGGGGGGGFGGGGGGGFGGDFGGGCFGGGGGGGGGGGGFFDFGGEC5DAGFFFGFGFFGGFG8@GEFFGDEBBFF><FFGAFGDG6DFF*CCFECF=CCED@?@13>)6)4)7?3BFFG>?FFF)(:@D)9?).5<(:-3?246A946
@M00200:205:000000000-AKKM3:1:1101:18731:5627 2:N:0:1
TACTCGGGTATCTAATCCTGTTTGCTCCCCACGCTTTCGTGCCTCAGTGTCAGTGCTGGTCCAGGTGGCCGCCTTCGCCACAGATGTTCCTCCCGATCTCTACGCATTTCACTGCTACACCGGGAATTCCACCACCCTCTACCGCACTCTAGTCCGCCAGTATCCACCGCCATTCCCAGGTTGAGCCCGGGGCTTTCACGGCAGACTTAACGAACCACCTACGCACGCTTTATACCCAATACTGTGT
+
CCCCCGGGGGGGGGGGGGGGGGGGGGGGGGGGGGGGGGGGGGGGGGGGGGGGGGGGGGGGGGGGGGGGGGGGGGGGGGGGGGGGGGGGGGGGGGGGCFGGGGGGGGGGGGGGGGGFFFGGGGGGGGGFGGGGGGGGGFGFFGGFGFGFGFGFGGGFFGGFGGBFCFGGFGFFFFFCFBGFGFGGFGGFFDGFFGGCFFGFD@2@=;EFEFF;1<GG8DFFEEFE1C>D35:)54<4E<::7)..44:
@M00200:205:000000000-AKKM3:1:1101:15127:5641 2:N:0:1
TACGCGGGTATCTAATCCTGTTTGCTCCCCACGCTGTCGCGCCTCAGCGTCAGCAACAGCCCAGCAGGCCGCCTTCGCCACTGATGTTCTTCCCGATCTCTACGCATTCCACCGCTACACCGGGAATTCCACCTGCCTCTACTGTGCTCGAGCCCGACAGTTTAGAAGGCAGCCCTGCGGTTAAGCCGCAGGATTTCACCCCCTACTTATCAGGCCGCCTACGCGCCCTTTATGCCCAGTACTGTGT
+
CCCCCGGGGGGGGGGGGGGGGGGGGGGGGGGGGGGGGGGGGGGGGGGGGGGGGGGGGGGGGGGGGGGGGGGGGGGGGGGGGGGFGGGGGGGGGGGGGGGGGGGGGGGGGFFGGGGFGGGGGGGGGGGGG=FGGDGGGFGBFGGFGFGEGFGDEGGFFG>DFGEGFFGGFGFFF=EFAFGFGGGGFGGEFGGDFF?G=CG@FFFFDF?A9AFFFFGGFGB?B8?:(:7D9C>D<DA7F?1:<A<<:A>
@M00200:205:000000000-AKKM3:1:1101:8936:5643 2:N:0:1
TACCGGGGTATCTAATCCCGTTCGCTCCCCTAGCTTTCGCGCCTCAGCGTCAGTGTCGGCCCAGCAACCCGCCTTCGCCGCAGGTGTTCCTCTTGATATCTACGCATTTCACCGCTACACCAAGAATTCCAGTTGCCCCTTCCGCACTCTAGCCCCGCAGTATCAGTTGACCTTTCCGAGTTAAGCTCGGAGATTTCACAACTGACTTGCGGAGGCCGCCTACGCGCCCTTTAAGCCCCATACTGTGTCG
+
CCCCCGGGGGGGGGGGGGGGGGGGGGGGGGGGGGGGGGGGGGGGGGGGGGGGGGGGGGDGGGGGGGGGGGGGGGGGGGGGGGGEFGDGGGGGGFGGGGGGGGGGGGGGGGGGGGGFGGGGGGGGGGGGGGGGGGGGFBCDFGGBGDG5CFGFGDFEDGGEEGF@CFGG6DFFC@FCFE49FGG@AFFFFDGDACFGFEGFEFFE@@FFEFB669CC;<>>?4?B(/5CCD14AA96C,(8<?FA<AFB26
@M00200:205:000000000-AKKM3:1:1101:7889:5674 2:N:0:1
TACTCGGGTATCTAATCCTGTTTGCTCCCCACGCTGTCGCGCCTCAGCGTCAGCCACAGCCCAGCGGGCCGCCTTCGCCACCGGTGTTCTTCCGGATCTCTACGCATTCCACCGCTACACCCGGAATTCCACCCGCCTCTACTGTGCTCCAGCGCGAGAGTATCGAAGGCCGATCCGGGGTTGAGCCCCGGACTTTCACCACACGCTGAAGTAGCCGCCTACGCGCCCTTTACACCCACTACTGTGT
+
CCCCCGGGGGGGGGGGGGGGGGGGGGGGGGGGGGGGGGGGGGGGGGGGGGGGGGGGGGGGGGGGGGGGGGGGGGGGGGGGGGGGFGGDGGGGGGGGGGGGGGGGGGGGGGGGGGGFGGFGGGDGG7FGGGGGGGGGGFGEFGGFGFFECA6?FDGBAEG>G7@FFFG55CFFFBE3ABD3FCGG6@E:BC5>>5CC=9FABF?<>9?((),64)<C25@?14159EBD9<:)64)2?<(4(4526))
@M00200:205:000000000-AKKM3:1:1101:13223:5687 2:N:0:1
TACCGGGGTATCTAATCCCGTTCGCTCCCCTAGCTTTCGCGCCTCAGCGTCAGTGTCGGCCCAGCAACCCGCCTTCGCCGCAGGTGTTCCTCTCGATATCTACGCATTTCACCGCTACACCGAGAATTCCAGTTGCCCCTTCCGCACTCTAGCCCCGCAGTATCAGTTGACCTTTCCGAGTTAAGCCCGGAGATTTCACAGTCGACTTGCGGTTGCCGCCTACGCGCCCTTTACACCCAGTACTGTGA
+
CCCCCGGGGGGGGGGGGGGGGGGGGGGGGGGGGGGGGGGGGGGGGGGGGGGGGGGGGGGGFGEGGGGGGEGGGGGGGGGDEGEGGGGGGGGGGGGGGGGGGGGGGGGGGGGGGGGFGGGGGGGGGGGGGGGFD@7;=DFFFGGFGAGBGFG7D9FAED7*=F4F?FGFFGA>AE9FFFGBGDFGACCF:4EFFGFGF3@<9.4<D@@FEF9>?(1;A<5><6,541<D7).)624<E((,.).)-.))
@M00200:205:000000000-AKKM3:1:1101:14071:5687 2:N:0:1
TACGAGGGTATCTAATCCTGTTTGCTCCCCACGCTTTCGCGTCTCAGCGTCAGTACCGTCCCAGCGAGCTGCCTTCGCCATTGGTGTTCCTCCTGATATCTGCGCATTTCACCGCTACACCAGGAATTCCACTCGCCCCTTCCGGACTCTAGCTCGACAGTTTCCACCGGCATTCCAGGGTTGAGCCCTGGACTTTCACAGCAGACTTATCGAGCCGCCTACACGCGCTTTAAGCCCAGTACTGTGT
+
CCCCCGGGGGGGGGGGGGGGGGGGGGGGGGGGGGGGGGGGGGGGGGGGGGGGGGGGGGGGGGGGGGGGGGGGGGGGGGGGGGGGGGGGGGGGGGGGGGGGGGGGGGGGGGGGGGGFDGGGGGGCFGGGGGGGGGGGGEGFFGGFGBGAFFFDGGFFFGGFGGF@EFGFEEABFFFFFFGDFGD76DFFAFEFFFFGF*=C@BD=BFF?ECEDD<GG;G>@0:;F?EEG>7?>>DA?GF4:AB2))69
@M00200:205:000000000-AKKM3:1:1101:24963:5688 2:N:0:1
TACTGGGGTATCTAATCCCGTTCGCTCCCCTGGCTTTCGTGTCTCAGCGTCAGCACACTCCCAGCTACCTGTTTTCACCATTTGCGTTCCAAATGATATCTACGCATTTCACCGCTCCACCTCGAGTTCCACGCGCCTCTACCGACCTCAACGCACGCAGTATGCCGAGCCGTTCCACCATTGAGCACTGGCATTTCACCCCACACTTTCCCCGCCGCCTGCTCACCCTTTAAACCCACTACTGTGTATGC
+
<B@6@FEEBCEE@,F<@,C@<F<,@BAGGE,-D8,FGG,CFFC<<FFGG7B,8E6B<FCFFFCAEC9EFF9,CFFF9FFFCG,@6>7@=E,@FA,C?E=F;AFFGGC:F;=,56=9+@=EGF8>B74A4@C,+@CGE>C85EC*69CAG?8++++:*@0<ACCFEFG6?600319AA+3*35=:*,,/*31/*=:BF*=*(((0-678***.7(:?(1=6(6(A)5);*0).)6).81-((.)).-6-)))
@M00200:205:000000000-AKKM3:1:1101:26337:5704 2:N:0:1
TACCGGGGTATCTAATCCTGTTTGCTCCCCACGCTTTCGAGCCTCAGCGTCAGTAATGGACCAGTATGTCGCCTTCGCCACTGGTGTTCTTCCGAATATCTACGAATTTCACCTCTACACTCGCAGTTCCACTTACCTCTTCCGGTCTCAAGCCATGCAGTATCGAAGGCAATTCTGTGGTTGAGCCACAGGCTTTCACCCCCGACTTACAAAGCCGCCTACGCGCCCTTTACGCCCAATACTTTGT
+
CCCCCGGGGGGGGGGGGGGGGGGGGGGGGGGGGGGGGGGGGGGGGGGGGGGGGFEGGGGGGGGGGFGFGGGGGGGGGGGGGGGGGGGGGDGGGGDFGFFGGDFGGGEGGGGGGGGFF<;FGGGG@EGGGDFDFGGGGFGDFCFEGF6>FF88D=+<DGGFGG*3:0=6@C*:*:7DFFFFGG7C*@FFF66?>FGG>0@CDFA227>ACF49B=F69C?29@FD;C8C77@<C7?9ED(4:4)).).
@M00200:205:000000000-AKKM3:1:1101:15006:5709 2:N:0:1
TACAAGGGTATCTAATCCTGTTTGCTCCCCACGCTTTCGTGCATGAGTGTCAGTGTTGGCCCAGGAGGCTGCCTTCGCCATTGGTGTTCCTCCACATCTCTACGCATTTCACCGCTACACGTGGAATTCCACCTCCCTCTGCCACACTCCAGCCACGTAGTTTCGAGCGCAATTCCCAAGTTAAGCCCGGGGATTTCACACTCGACTTCCCCGGCCACCTGCGCACACTTTACGCCCAGTACTCTGT
+
CCCCCGGGGGGGGGGGGGGGGGGGGGGGGGGGGGGGGGGGGGGGGCGGGGFGGGGGGGDGGGGGGGGGGGGGGGGGGGGGGGGGGGGGGGGGGFGGGFGGGGGGGGGGGGGGGGGFGGGGGG?EEFGGGGGGGFGGGFGFFGGFGFDDGFGGGGGFBE6;CFFGFFFGFE>5BFFFFFD5FGDC7E6?>DCA577CF4:4>@)-57A4*.)769CEFGF@8@>E6C>F*2@FC089GF04)64))).
@M00200:205:000000000-AKKM3:1:1101:23875:5712 2:N:0:1
TACTGGGGTATCTAATCCTGTTCGCTCCCCACGCTTTCGCTCCTCAGCGTCAGTATCGGCCCAGAGATCCGCCTTCGCCACCGGTGTTCCTCCTGATATCTGCGCATTTCACCGCTACACCAGGAATTCCGATCTCCCCTACCGAACTCTAGCCTGCCCGTATCGAATGCAGACCCGGGGTTAAGCCCCGGGCTTTCACATCCGACGCGACAAGCCGCCTACGAGCTCTTTACACCCAGTACTGTGT
+
CCCCCGGGGGGGGGGGGGGGGGGGGGGGGGGGGGGGGGGGGGGGGGGGGGGGGGGGGGGGGGGGDGGGGGGGGGGGGGGGGGGGFFGGGGGGGGGGGGGGGCFGGEGGGGGGFGGFDGGGGGGGGFG?FFFGGGGFEFEDFFGFGFGFGFGGGGGFFGGFG>5C=FGGFGFBFF?FF59?FCGDAEFAEG5?6CCFFFGFFE@;<099@9>(6(2@(9@B::::6C)2*:9-5641C?B?BF4<ABF
@M00200:205:000000000-AKKM3:1:1101:21705:5718 2:N:0:1
TACGAGGGTATCTAATCCTGTTCGCTCCCCTGGCTTTCGCGCCTCAGCGTCAGTGTCGGCCCAGCAACCCGCCTTCGCCGCAGGTGTTCCTCTCGATATCTACGCATTTCACCGCTACACCGAGAATTCCAGTTGCCCCTTCCGCACTCTAGCACGACAGTATCACTTGGCAGCTCCGAGTTAAGCCCGGAGATTTCACAAGTGACTTGTTGCGCCGCCTACGCGCCCTTTACACCCAGTACTGTGT
+
CCCCCFGGGGGGGGGGGGGGGGGGGGGGGGFGGGGGGGGEGGGGCFGGGGGGGGEGGEGGGGGGFFGGGEGGGGGGGGGECCGGGCGGGGGGEFGGGGGGCGGGGGGGGGAF<CE9DGGGGGEGGGGGGGGGG8=BD6F>FGFBGFG9FAFCG8:99EGFGG*BEF8FFGF*9)*;@5/@BEG7:EF;AC:?AGGCFCCE8@FF?ECEA>E;3>DC1<BF:BB>6C>C>C?F25<:E?<:6AAB<BA
@M00200:205:000000000-AKKM3:1:1101:19595:5721 2:N:0:1
TACAGGGGTATCTAATCCTGTTTGCTCCCCACGCTGTCGCGCCTCAGTGTCGGCTATTGAGTCCTCACGGACTCACCGCCCAGCAGACCGCCTTCGCCACTGGTGTTCTTCCGGATCTCTACGCATTCCACCGCTACACCCGGAATTCCATCTGCCTCTACGGTGCCCCAGCGACACAGTCGCCATGGCCGATCCGGCGTTGAGCCCCGGACTTTCACCACGGCCTTATGCCGCCACCTACGCTCACTTT
+
CCCCCGGGGGGGGGGGGGGGGGGGGGGGGGGGGGGGGGGGGGGGGGGGGGGGGGGGGGFGGGGGGGFGGGGGGGGFGGGGGGEGGFGGGEGGGGGGGGGGGGGGGGGGDFFGGGGBGFGFGGGGGGGGGDGFGGGGGFGFFGG>EFCDFFGGGGGFFGGFGGFGBFFF?EFFFBEFFFFFGGDC)=?AFGGEFGG<A(=79(=;;8<D9B>BFBGEAGFF6:3.4;6>GFBFF966C87:??>(104.4)
@M00200:205:000000000-AKKM3:1:1101:23624:5731 2:N:0:1
TACGGGGGTATCTAATCCTGTTTGCTCCCCACGCTGTCGCGCCTCAGCGTCAGCCACAGCCCAGCGGGCCGCCTTCGCCACCGGTGTTCTTCCGGATCTCTACGCATTCCACCGCTACACCCGGAATTCCACCCGCCTCTACTGTGCTCGAGCGCGAGAGTATCGAAGGCCGATCCGGGGTTGAGCCCCGGACTTTCACCCCCGACTCCTCGCGCCGCCTACGCGCCCTTTACACCCAGTACTGTGT
+
CCCCCGGGGGGGGGGGGGGGGGGGGGGGGGGGGGGGGGGGGGGGGGGGGGGGGGGGGGGGGGGGGGGGGGGGGGGGGDGGGGGGEGGGGGGGGGGG>FGGGGGGGGGGGFFGGGGFGGGGFEGGGGGGFGGGGGGGGFGFFGGFGFGEGEGCGGGD3BCBGC?GFFGGFCA3B6B@FFGFGG52/3:FDDE5>EGF@4C<FFF9992?2<(,7>EEB:BB??1),:5D39>4<92:E<(.:B<A<<:
@M00200:205:000000000-AKKM3:1:1101:13809:5736 2:N:0:1
TACCAGGGTATCTAATCCCATTCGCTCCCCACGCTGTCGTCCCTGAGTGTCAGGACAGGACCAGTAAGCTGCCTTCGCAATTGGTGTTCCCTCTGATATCAACGCATTTCACCGCTCCACCAGAAGTTCCGCTTACCTCTCCCTGCCTCTAGAATGATCGTATCCACTGCGCTTCCTGGGTTAGGCCCAGGGCTTTAACCGTAGACGCATCACTCCACCTGCGGACGCTTTCCGCCCAATACTGTGTAGAC
+
CCCCCGGGGGGGGGGGGGGGGGGFGGGGGGGGGGGGGGFGGGGGGGGGGGGGGGGGGGGGGGGGGGGGGGGGGGGGGGGGGGGGFGGGGGGGGGGGGGGGGDFFGGGGGGGGGGCEGGGGGGGFFFGGGGDGGGGGGFG*:FGFGFGFGFGGGGF9DCFADFFGFFGGFGFFFFFFFFG?GGGFFFGDFCFEEGG5F7:*)=5=AFFFFFF@EFGGBGA=EF>A2=3>CC0)/;0?E;1(/6)7?<?<)))
@M00200:205:000000000-AKKM3:1:1101:14987:5741 2:N:0:1
TACCGGGGTATCTAATCCTGTTTGCTCCCCACGCTGTCGCGCCTCAGCGTCAGCAACGGCCCAGCAGACCGCCTTCGCCACTGATGTTCTTCCCGATCTCTACGCATTCCACCGCTACACCTGGAATTCCACATCCCTCTCCCGCACTCGAGCCCTCCAGTATCAGACGCAGTTCCCAAGTTAAGCCTGGGGCTTTCACGTCTGACTTAGAAGGCCGCCTACGCGCCCTTTACACCCAATACTGAGT
+
CCCCCGGGGGGGGGGGGGGCGGCGGGGGGGFEGG@FGGGGBGGGGGGGGGGGGGGGGGGGGGGGGGGGGGGGGGGGGGGGGGCFGEFGGGGGEFGGGCFGGGGGGGGDFGGGGGGFGGGGGGDGGGGGGG8EFGGGGFCDFFF?EEGFGFG>E>FAFGCFGDCGFA?GFGE2?CFFFFFFGD8=AGG4)*/:)76DF7FF@(,69C3C3CE?E1BF0/>;D@:59EFG39:2<97:G?0:4792)5:
@M00200:205:000000000-AKKM3:1:1101:5804:5747 2:N:0:1
TACCGGGGTATCTAATCCCATTCGCTACCTACGCTTTCGTGTCTCAGTGTCAGGAGTGCGCCAGTGAATTGCCTTCGCATTTGGTGTTCCCCATGATATCAACGGATTTCACCCCTACTCCATGAGTTCCATTCACCTCTCGCATCCTCTAGTTGTGCCGTTTCCTACGCCATGCCCAGGTTAAGCCGAAGAATTTAACATAAGACTAACACAACCACCTACACACCCTTTAAACCCAATAATGTGT
+
CCCCCGGGGGGGGGGGFFGCFGGGGGGGGGGGGGGGFFFFGFGFGGGGGGGGGGGGGGGEGCFCFGGGGGEGGGGGGGDGGGGGE@FEGGGGGGGGGGGFGGGGGGGGCFFEFGGFGFFGG?AEEEGGGEGGGGGFDFFEDEDBEFGFFFGFEFGFEGGEGGFGFFFGFG5@>EBFF*=?FFG?FEG>*9@AAFGGCFGFFF>8CEA66B@EBDG:>>9>)4>FEE):*06>?:*78(/(/)..)//
@M00200:205:000000000-AKKM3:1:1101:7964:5755 2:N:0:1
TACTGGGGTATCTAATCCTGTTTGCTCCCCACGCTGTCGCGCCTCAGTGTCAGAAACTGCCCAGCAGACCGCCTTCGCCACCGGTCTTCCTCCGGATCTCTACGCATTCCACCGCTACACCCGGAATTCCGTCTGCCTCTACAGTCCTCGAGTTTGACAGTCGGCACGGCAGACCCGGAGTTGAGCTCCGGGCTTTCACCACACCCTTCTCAAACCACCTACGCGCCCTTTCCACCCCATACTGTGTAGA
+
CCCCCGGGGGGGGCFGGGGGGGGGGGGGGGGGGGGGGGGGGGGGGGGGGGGGGGGGGGGGGGGGGGGGGGGGGGGGGGGDEGGEGFFGGGGGGGGG@GGGGGGFGEGDGGGGGCEFGGGGFGGGGGGGGGGECFGGGFGEFGGFGFGBGD8>,=+;DGGFGGDG95D8BG>AFF9>?D4>F,+=/>CFFDG>DCEGFFGFF@?@F>D((.7??3EF(CD3(5(79D7C)22))5<2C341?B<AA9A)5<
@M00200:205:000000000-AKKM3:1:1101:11486:5784 2:N:0:1
TACAAGGGTATCTAATCCTGTTTGCTCCCCACGCTTTCGAGCCTCAGCGTCAGTAATGGACCAGTATGTCGCCTTCGCCACTGGTGTTCTTCCCAATATCTACGAATTTCACCTCTACACTGGGAATTCCACCATCCTCTCCGGAACTCAAGCCTGCCAGTATCAAAAGCTGTTCCCAGGTTAAGCCCGGGGCTTTCACTTCTGACTTACAGAGCCACCTGCACACGCTTTACGCCCACTACTGTGT
+
CCCCCGGGGGGGGGGGGGGGGGGGGGGGGGGGGGGGGGGGGGGFGGGGGGGGGGGGGGFGGGGGGGGGGG@FGGGGGGGGGGGGGGGGGGGGGGGGGGGGGGGGGGGGGGGGGGGFGGGGGGGFGGGGGGGGGGGGGFGEFGDBGEGFGFGGGGGFFGGFEGCGF?FGFGFFFDFFFFDFFFG?FGGFFDGEDGGGFFGE@CEA@EFFCE86*)?DEGF=2:56*4@4DDDCCD2>G=3@1()7?))
@M00200:205:000000000-AKKM3:1:1101:18512:5822 2:N:0:1
TACTAGGGTATCTAATCCTGTTTGCTCCCCACGCTTTCGAGCCTCAGCGTCAGTAATGGACCAGTATGTCGCCTTCGCCACTGGTGTTCTTCCGAATATCTACGAATTTCACCTCTACACTCGGAGTTCCACATACCTCTTCCATACTCAAGATAGCCAGTATCAAAGGCAATTCCAAGGTTGAGCCCTGGGCTTTCACCTCTGACTAAACTATCCGCCTACGCTCCCTTTATACCCAATACTGTGT
+
CCCCCGGGGGGGGGGGGGGGGGGGGGGGGGGGGGGGGGGGGGGGGGGGGGGDGGGGGGGGGFGGGGGGEGFGGGGGGGFGGCGGEGGGGGGGGGGGGGGGGGGG78FGGGGGGGGFGGGGCGGGEECFGGDGGGGGGFGFBGGFGFGEGFGDFD8<FGGFGFBGFFDFBEFBDDFFFFGFGDGDFGGFFG?DBGFFFCEFF)>@EEFFE@ECAEGFAGEA5=5>AG?FCCFFF*8CGBDBBFCE<*9
@M00200:205:000000000-AKKM3:1:1101:13245:5825 2:N:0:1
TACAAGGGTATCTAATCCGGTTCGCTCCCCCAGCTTTCGCGCCTGAGCGTCAGGACAGGCCCAGAGAGCCGCCTTCGCCACCGGTGTTCCTCCTGATATCTGCGCATTTCACCGCTACACCAGGAATTCCATTCTCCCCTGCATACCTCTAGTCTGCCCGTATCGGAAGCAGGCTCAGGGTTAAGCCCTGAGTTTTCACTCCCGACGCGACAGACCGCCTACGAGCCCTTTAAACCCACTCTCGTGT
+
CCCCCGGGGGGGGGGGGGGGGGGGGGGGGGGGGGGGGGGGGGGGGGGGGGGGGGGGGGGGGGGGGGGGGGGGGGGGGGGGGGGGGGGGGGGGGGGGGGGGGGGGGGGGGGGGGGGFGGGGGGGGGGGGGGGG@CFGGFGD?GD9FFDDFFGFFGFFFDFBGGFGFDDGFG985@;FFFGACFFGFGGFFDD4:FGFF4@?EDF=@B20;BB:91CF0<>6<:?F?GFG*949A254E<(.())(((.
@M00200:205:000000000-AKKM3:1:1101:14119:5841 2:N:0:1
TACCAGGGTATCTAATCCTGTTTGCTCCCCACGCTTTCGCGTCTCAGCGTCAGTAACGTCCCAGCGAGCTGCCTTCGCAATTGGTGTTCCTCCTGATATCTACGCATTTCACTGCTACACGCGGAATTCCATCCCCCTCTGCCGTACTCCAGCCGTGCAGTCACAAGTGCAGTTCCCAGGTTAAGCCCGGGGATTTCACACCTGTCTTGCACAACCGCCTGCGCACGCTTTAAGCCCAGTACTGTGT
+
CCCCCGGGGGGGGGGGGGGGGGGGGGGGGGGGGGGGGGGGGGGGGGGGGGGGGGGGGGGGFGGGGGCGGGGGGGCGGGGGGFGGGGGGGGGGGGGGGGGGGGGGGGGGGGFFGGGFGGGCGGCGGCD8FGGGGDGGG>EFFGGEGBG>DDF=FGGF5EGFGG@FCFDGFGFFFFFFAAD5FGGGFF@FDG>>?CFGF*47>DB=EEF<:EEFFFGCBGFF=(18:C89*92>5628C6:BAAAD)-4
@M00200:205:000000000-AKKM3:1:1101:26802:5843 2:N:0:1
TACTCGGGTATCTAATCCTGTTTGCTCCCCACGCTTTCGCACATGAGCGTCAGTATTGGTCCAGGAAGTCGCTTTCGCCACTGATGTTCCTTCCGATATCTACGCATTTCACCGCTACACCGGAAATTCCACTTCCCTCTCCCATACTCTAGCAATGCAGTCTCGAATGCAGTTCCCAGGTTAAGCCTGGGGATTTCACACCCGACTTGCAAAGCCGCCTACGCGCGCTTTATACCCAATACTGAGTACAT
+
CCCCCGGGFGGGGFGGGGGGGGGGGGGGGGGGGGGGGGGGGGGGGFF9CGGGGGGGGGGGGGGGGGGGGGGDGFFBCCEEGFGEGGGGGFGGGGDGGC6FGFGGGGGGGGFFF++9@@DEFDGEGEFFGGG8?EGGGFGDFDF?FFGDGF8=FD?FF8=BDG7F5?GG6DBDF;;DBF6<F@75<<CFF++9?@CF17@;0:>=BFBABEEF6)>D2:D@=@@)(/02)1266?EFG8=1;;)6))..)))
@M00200:205:000000000-AKKM3:1:1101:10290:5862 2:N:0:1
TACGGGGGTATCTAATCCTGTTTGCTCCCCACGCTTTCGCGCATCAGCGTCAGAACCGGTCCAGGTAGCCGCCTTCGCCACCGGTGTTCCTCCCAATATCTACGCATTTCACCGCTACACTGGGAATTCCGCTACCCTCTCCCGGCCTCGAGCCGAGTAGTTTCCAAGGCAGTTCCCCGGTTGAGCCGAGGGATTTCACCCAGGACTTACTCAGCCGCCTACGCGCCCTTTAAGCACAGTACTGTGT
+
CCCCCGGGGGFFGGGGGGGFFGGGGFGFFFGGGGFGGGGGGGGCG8FFFFFCEGGFFCFFGGGGGGGFGGGGGGGGGGGGGGGGGGGGGGGFFFGGFFFGGGGGGGGGGGFFGGEDGGGGGFGCGFGGGGGGGGGFGFG5A@EFEF9AFFGCCDGDFCDF>FCFAFGGFGFD6@CFA4CBCEC*=CCBB3=A>FFFF2926:(218:<ABA24)<C;GBF<?1;0?:DD42).<<)28:34A94)).
@M00200:205:000000000-AKKM3:1:1101:15607:5867 2:N:0:1
TACCGGGGTATCTAATCCTGTTTGCTCCCCACGCTGTCGCGCCTCAGCGTCAGCACGGGGACAGATTGCTCTGCCCCCTTCCGGCCCAGCAGACCGCCTTCGCCACCGGTGTTCTTCCGGATCTCTACGCATTCCTCCGCTACACCCGGAATTCCGTCTGCCCCTACCGTGCTCCAGCCCAACAGTCGCCCACGCCGATCCGGGGTTGAGCCCCGGGCTTTCACATCCAACTTAACAGGCCGCCTACGCGC
+
CCCCCGGGGGGGGGGGGGGGGGGGGFGGGGGGGGGGGGGGDGGGGGGGGGGGGFGGGGGGGGGGGGGGGGGGGGGGGGGFGGGGGGGGGGFFGGGGGGCCEFDGEGGCGFGGGGG9DFGC8CEFGGFGGEGGGGGGFFDDFEGAEFDBD**<8CF>FFGFGGFFD>GGFGFF?CAFFFGFFFGGFCFAEDEBDEDFA05>BF9>>(4;:?:???GC1))4:>9?<AFG*9:7439A7<?F104(44?1973
@M00200:205:000000000-AKKM3:1:1101:9354:5868 2:N:0:1
TACACGGGTATCTAATCCCGTTTGCTCCCCTAGCTTTCGCGCCTCAGCGTCAGTGTCGGTCCAGGAAGCCGCCTTCGCCACCGGTGTTCCTCCGGATATCTACGCATTTCACCGCTACACCCGGAATTCCGCTTCCCTCTCCCGAACTCAAGCCCGGCAGTCTCCCGTGCAGTTCCTCAGTTGAGCCGAGGGATTTCACACAGGCCTTACCGAACCGCCTACGCGCCCCTTACGCCCAGCACTGTGTAGCT
+
CCCCCGGGGGGGGGAFGGGGGGGGGGGGGGGGGGFGGGDGCGGGGF@FEGGGGGGGGGGGGGGGGGF@FGDGGGGGGGGGGGGGEGGGGGDGGGGEGGGGGGGGGGGGFGFGGGGDGGGGGGGGDGGFGGFGDGD@CDFDBFGA+@DCGFD?FGGEBG>BFF;EEFG8>C*1;AEFCFF4<9@+6>GFF4:=>60C:)21;1(/(3)34(/,,1B81C5((4()(1.9)/44204(:(.(((,,.265)))
@M00200:205:000000000-AKKM3:1:1101:11475:5883 2:N:0:1
TACTCGGGTATCTAATCCTGTTTGCTCCCCACGCTTTCGTGCCTGAACGTCGGTGCTGGACCAGGAAGCCGCTTTCGCCACTGGTGTTCCTTCCGATATCTACGCATTTCACCGCTACACCGGAAATTCCGCTTCCCTCTTCCGCACCCTAGCTATTCAGTCTCAAATGCAATTCCCAGGTTGAGCCCGGGGCTTTCACACCTGACTTAACTAACCGTCTACGCACGCTTTAAGCCCAATACGTTGT
+
CCCCCGGGGGGGGGFGGGCGGGFCGGGGGGGGGGGGGGGGGGGGFGGGGGGGGGEFFA<,BFGFEGF8E@FGG@FGCFGDDGCGFFGGGGGCFFGGGGGGGGGGGGGCGFAFGGGF8FGGGG@448DEGGGGDGDGGFGFFADED9C)C*1+==+;CGGFGF<;*5A:+E?CCEFF697FFF*;0<C50*15?5C4??EEF=B2(68@:**1))5:1:=1,;1=(*8C5:4CC<<:F?11))().(-
@M00200:205:000000000-AKKM3:1:1101:27655:5886 2:N:0:1
TACCGGGGTATCTAATCCCGTTTGCTCCCCTAGCTTTCGCTCATCAGCGTCAATGTCGGTCCAGGATGCCGCCTTCGCCACCGGTATTCCTCCAGATATCTACGCATTTCACCGCTACACCTGGAATTCTGCATCCCTCTCCCGAATTCAAGCCATCCAGTATCGGATGCAGTTCCCAAGTTGAGCCTGGGGATTTCACATCCGACTTAGTTGGCCGCCTACGAGCCCTTTAAACCCAATACTGGTGAGA
+
CC<CCGGG@FGACFGCFGGG,EFFGGGGGGGGGGGGFGGGGGGGGFG,C:FEGGGGGGGCFGGGGGGGFGGGDFEFEFEGG?FFGG7FGFDFGFGGFFAFEEEGGEGDFGFF<68AD@DEFGGFDDCCFCFGFFFEA?G<F819EEG8DF8=9DGF?=DFG?;C5@DE*:9CA795;8FFE=@CFFG5AFFFFGF*:8,:A4:A45@(*9<?CEC,><A(35<::88C*0=7?4)6;708).)))-(.()
@M00200:205:000000000-AKKM3:1:1101:4655:5892 2:N:0:1
TACGCGGGTATCTAATCCTGTTTGCTCCCCACGCTTTCGCGCCTCAGTGTCAGTTACAGACCAGAAAGTCGCCTTCGCCACTGGTGTTCCTCCAAATCTCTACGCATTTCACCGCTACACTTGGAATTCCACTTTCCTCTTCTGCACTCAAGTTCCCCAGTTTCCAATGACCCTCCACGGTTGAGCCGTGGGCTTTCACATCAGACTTAACGCACCACCTGCGCGCGCTTTATACCCAGTACTGTGT
+
CCCCCGGGGEGGGGGGGGGGGGGGGGGGGGGGGGGGGFGGDGGGGDGGGGGGGFFGGGFFGGGGFGGGGGGGGGGGGGGGGGGGG<FGGGGGGFFFFGGGGFFFGGGGCEGGFEGBDE9FGGGGFGGEGGGGGGGGGFGFFGGFGFGEGFCFGGGFFGGE@DEFFF=AFGFFDDFFFAD*@@CFFGGE59>BFFGGF?FFEEFF*:>A=CE=(6CEB<8(8>(),30<)12;6)?5B2(,6)):)).
@M00200:205:000000000-AKKM3:1:1101:14043:5898 2:N:0:1
TACGGGGGTATCTAATCCCGGTCGCTCCCCTAGCTTTCGCGCCTGAGCGTCAAGGGCGGGCCAGCAGATCGCTTTCGCCACTGGTGTTCCTTCCGGTATCTACGCATTTTACCGCTACACCGGAAATTCCATCTGCCTCTCCCGCCTTCAAGTCCCGAAGTTTCGAACGGCCTCTCCCAGTTGGGCCAGGAGCTTTCACGCTCGACTTTCGGAACCGCCTGCGCGCGCTTTACACCCAGTACTGTGT
+
CCCCCGGGGGGGGGGGGGGGGGGGGGGGGGGGGGGGGGGGGGGGGGGGGGGGGGGGGGGGGGGGGGGFGGGGGGGGGGGGGGFGGGGGGGGGGGDGGGGGGGGGGGGGGGCFGDGFCC9FGEEEFGGGGGGGGGGCGFGFFGFFGFGDGFGFEGGFFGDFG7<@@AGGBGEFFFFFFA5:A:CGBFFFF3:37CFGF>FF?:BF;BFF<BB>0:?F;GF:6:6@>D>7)1:)6<<?C:244)-<AD4
@M00200:205:000000000-AKKM3:1:1101:5572:5907 2:N:0:1
TACTGGGGTATCTAATCCCGTTCGCTCCCCTGGCTTTCGTGTCTCAGCGTCAGCACACCCCCAGCGAGCTGTTTTCACCGTTGGCGTTCCAAGCGATATCTACGCATTTCACCGCTCCACCGCTTGTTCCGCTCGCCCCTAGGTGGCTCAAGACGACCAGTATACCAAGCAGTTCCACGGTTGAGCCGTGGGATTTCACAAGGTACTTACAATTCCGCCTACACACGCTTTACACCCAATACTGTGTCGAT
+
CCCCCGGGGGGGGGGGGGGGGGGGGGGGGGGGGGGGGGGGGGGGGGGGGGGGGGGGGG@GFGGGGGGGGGGFGFFGGGGGGGGGGGGGGGGFGGGGGGGGGGGGGGGGGGGGGGGFGGGGGGGGGGFGGGGGGGGGGFEDFGGFGFGFGFCGFCCBDCDFF7A@@AFGFGF5CFFAAFDBFEGGFGFFFGEFFFCFFEG<);07?<C53>A>C3++.35;;@EFEE>D<91AB2A:EB6(8>B45:A)-:-
@M00200:205:000000000-AKKM3:1:1101:22535:5912 2:N:0:1
TACTAGGGTATCTAATCCTGTTTGCTACCCACGCTTTCGCGTCTGAGCGTCAGTATCCGTCCAGGTGGCCGCCTTCGCCGCCGGTGTTCCTCCTGATATCTACGAATTTCACCTCTACACCAGGAATTCCACCACCCTCTCCGGTACTCTAGCTCTGCAGTATCGAGTGCACTTCCTCAGTTGAGCCGAGGGATTTCACACCCGACTTACGGAGCCGCCTACTCGCGCTTTACACCCAGTAATGTGTCGAC
+
CCCCCFGGGGGGGGGGGGGGGGGGGGGGGGGGGGGGGGGGGGGGGDGGGGGGGGGGGGGGGGGFGGGGGGDGGGGGGGGGGGGGCEGEGGGFGGGGGGGDCFGGGCGGGGGGGGGFGFGGFGFGCFGGFGGGGGGGGFGDFCE*CBGBFFGFGGGFFFCCDCCF5?GGFGFEFFFFFFGFGGGFFFGEFCC4*=?CFEFC(5>=@>@FEE;0(,:=6DF@;3)88C35)/39<9<:E<:4))).))))--(
@M00200:205:000000000-AKKM3:1:1101:6592:5917 2:N:0:1
TACTGGGGTATCTAATCCCGTTCGCTACCCTAGCTTTCGCACTTCAGCGTCAGTAGTGGACCAGAGAGCCGCCTTCGCCACCGGTGTTCCTCCTGATATCTACGCATTTCACCGCTCCACCAGGAGTTCCGCTCTCCCCTACCACACTCGAGCAACGCAGTATGCCAAGCAATTCACACGGGTGAGCCGTGGGATTTCACCCGACACTTACGTCGCCGCCTACGCGCGCTTTACGCCCAGTACTGTGTCTC
+
CCCCCFGGGGGGGGGGGGGGGGGGGGDGGGGGGGGGGGGGGGGGGGGGGGGGGEAFFEFGGGGGFGCGGGGDGGGGGGFGGCGEGGFGGGGGGGG<<EEGGGGGGG@EDGFGFGDEGGGGGCFEFE>DFGEGGGCFGFGDFGGFGFGFGFCCEDDFBEC*@FEFFFG,@GFBF=FCFFG5C57*@5EFFD5:65=269=CE>@9@6983>9,6;*=<3>>01:B6::9<36?4<:FD>0.5)4.)-66)).
@M00200:205:000000000-AKKM3:1:1101:7893:5918 2:N:0:1
TACGAGGGTATCTAATCCTGTTTGCTCCCCACGCTTTCGTGCATGAGCGTCAGTGTTAGCCCAGGGGGCTGCCTTCGCCATCGGTGTTCCTCCACATCTCTACGCATTTCACTGCTACACGTGGAATTCCACCCCCCTCTGCCACACTCTAGCCTCTCAGTTACAAGCGCAGTTCCCAGGTTAAGCCCGGGGATTTCACACCTGTCTTAAGAAACCGCCTGCGCACGCTTTACACCCAGTACTGTGTCGAT
+
CCCCCGGGGGGGGGGGGGGGGGGGGGGGGGGFGGGGGGGGCGGGGGGGGGGGGGGGGFGGGGGGGGGGGGGDGGGGGGGGGGG>FEFGGGGGGGGGGFGGGGGGGGEGGGGGGGGFGGDFEFGEGGGGGGGGG+@E>DGFFGGFGFGFGB2DGG?D*@?DGGFFFF=DA858BEFFA*7@DEGGCFGA?DCBB=EF88C<@D=38EE880848/<C(8=08=;59G)9*14AB<A(240><A>:))..(1(
@M00200:205:000000000-AKKM3:1:1101:16788:5925 2:N:0:1
TACTAGGGTATCTAATCCCGTTCGCTCCCCTAGCTTTCGCGCCTCAGCGTCAGTGTCGGCCCAGCAACCCGCCTTCGCCGCAGGTGTTCCTCTTGATATCTACGCATTTCACCGCTACACCTGGAATTCCACATCCCTCTCCCGCACTCAAGCCCTCCAGTATCAGACGCAGTTCCCAAGTTAAGCCTGGGGATTTCACGTCTGACTTAGTTGGCCGCCTACGAGCCCTTTATGCCCAGTACTGTGTAGCT
+
CCCCCGGGGGGGGGGGGGGGGGGGGGGGGGGGGGGGGGGGGGGGGGGGGGGGGGGGGGGGGGGGGGGGGGGGGGGGGGEGGGGGGGGGGGGGGGGGGGGGGGGGGGGGGGGGGGGFGGGGGGGGGGGGGGGGGGGGGFGFFFEEGFGFGFGFFFGFFGGAFG7CEFCGFGEFFEFFFFF9B@9@CFGFFCF>>EGGFCGFDFDFCE=E4>CFE(<<;DD0(3;B;EBGF94;5).3C)2:DFFFA26<A).
@M00200:205:000000000-AKKM3:1:1101:12279:5926 2:N:0:1
TACGGGGGTATCTAATCCCGTTTGCTCCCCTGGCTTTCGCTCCTCAGCGTCAGTGTTGGTCCAGAATGCCGCCTTCGCCACCGGTGTTCCTCCAGATATCTACGCATTTCACCGCTACACCTGGAATTCCGCATTCCTCTCCCAAACTCAAGCCATCCAGTCTCACACGCCGTTCCCCGGTTGAGCCGAGGGATTTCACGTGTGACTTAGTTGGCCGCCTCCGAGCCCTTTACACCCAATACTGTGT
+
CCCCCGGGGGGGGGGGGGGGGGGGGGGGGGGGGGGGGGGGGGGGGGGGGGGGGGGGGGGGGGGGGGGGGGGGGGGGGGGGGGGDFGGDGGGGGGGGGGGGGGGFGGGEGGGGGGGFGGGGGGGGGGGGGGGGGDDGGCCDFDGFGFGBFFG8FGGFFGGFFGFGEFGGFD*8ADFFFFDBBEGCFGGF4CGFA=C=AEE1,==@FEC<4CC<E3CE>CEF(.4)(:<C9D><AFA:C<1<07A<)-6
@M00200:205:000000000-AKKM3:1:1101:14401:5935 2:N:0:1
TACAGGGGTATCTAATCCCGTTCGCTCCCCTAGCTTTCGCGCCACAGCGTCAGTCGCAGGCCAGGACGCCGCCTTCGCCACTGGTGTTCCTCCGGGTCTCTACGCATTTCACCGCTACTCCCGGAGTTCCACGTCCCTCTCCTGCACTCTAACCACGACCGTTCCCAGTCACTTCCTCCAGTTGACCCGGAGGATTCACCACCGGCCGTATCACCCCCCTAACCCCCCCTTCACCCCCAATACTGTGCAC
+
CCCCCGGGGGGGGGGGGGCGGGGGGGGGGGGFGGGGGGGG+@F:FFGCFGGGGGCEFGGGGGGG@FGGGGGGGGGGGGGDGFFCGGGGGGGGGEGDF:DGDFGGGGGGGGGFGGGFGG?FGCGCE+@8FFEEDEDGGFGDAGFFGFGFGA9=,0495>5*1/>*:*A23,;A+*3AB=FF,B8++,=FAC*83*2+*)+))/(.0(((((,4)60;157(((.).109)/4(43)2?,931044)6)-))
@M00200:205:000000000-AKKM3:1:1101:7030:5943 2:N:0:1
TACTAGGGTATCTAATCCTGTTTGCTCCCCACGCTGTCGCGCCTCAGCGTCAGACCAAGCCCAGCAAGCCGCCTTCGCCTCCGGTGTTCTTCCGGATCTCTACGCATTCCACCGCTACACCCGGAATTCCGCTTGCCTCTACTCGTCTCCAGTCCTCCAGTATCCCCCGGCGTGCACGGAGTTGAGCTCCGGCATTTCACGGGTAGACTTAAAGGACCGCCTGCGCGCGCTTTATGCCCAGTACTGGGT
+
CCCCCGGGGGGGGGGGGGGGGGGGGFGGGGGGGGGGGGGGGGGGGGGGGGGGGGGGGGGGGGGGGGGGGGGGGGGGGGGGGGGGGGGGGGGGGGGGCGGGGGGGGGGGGGGGGGGFGGGGGGGGEGGGGGFGGGGGGFGFFGFFEFGFGFGGFGGFFGGFGGFGFFGGFGDFFFFFFFDBCECF68FFFGGFFGEFFEGFFF9>FF3C93.6>>9969B6B6681/)75C(1394-3-3?<:<B<<).2
@M00200:205:000000000-AKKM3:1:1101:18702:5947 2:N:0:1
TACTGGGGTATCTAATCCTGTTTGCTCCCCACGCTTTCGCACCTCAGCGTCAGTACCGATCCAGTGGGCCGCCTTCGCCACCGGTGTTCTTCCTAATATCTACGAATTTCACCTCTACACTAGGAATTCCACCCACCTCTATCGGACTCGAGATTTGCAGTATCAAAGGCAGTTCCGAGGTTGAGCCCCGGGATTTCACCCCTGACTAACAAATCCGCCTACGTGCGCTTTACACCCATTACAGTGTAGC
+
CCCCCGGGGGGGGGGGGGGGGGGGGGGGGGGGGGGGGGGGGGGGGGGGGGGGGGGGGGGDGGGGGGFGGGGGGGGGGGGGEGGCGEEGGGGGGGGGGGGGGGGGEGGGGGGGGGGFGGGGGDFGCGGGFGGGGGGGGFGFFCFBE>DAGFG8EFDFFGGFDBEGFF+DF:?AF<FEB>D>FCFGFGG>D*;B>EG=A<G:BFB===E?3>>E(4C@9C8;<@(),3)279@<4<;(:((.64))..-)6)
@M00200:205:000000000-AKKM3:1:1101:8595:5964 2:N:0:1
TACAAGGGTATCTAATCCTGTTTGCTCCCCACGCTTTCGCACCTCAGCGTCAGTATTGGCCCAGGTCGCCGCCTTCGCCACTGGTGTTCCTCCCGATATCTACGAATTTCACCTCTACACCGGGAATTCCGCGACCCTCTTCCATACTCGAGCTCTGCAGTTTCGGGTGCACGTCCTCGGTTGAGCCGAGGGATTTCACATCCGACTTACAGGGCCGCCTACGTGCGCTTTAAACCCAATACTGTGT
+
CCCCCGGGGGGGGGGGGGGGGGGGGGGGGGFGGGGGGGGGFFFGGGGGEGGGGGGGGGGGGGGGGGGGGGGGGGGGGGGGGGGGGGGGGGGGGGGGGGGGGGGGGGFGGGGGGGGFGFGGGEGDEGCFFFEGGGGGGFCDFGGFGFGFGAF>EGGFFFG?FFFGFFGGFGFEFFFBFCGFGGC9AFFFFGGFDFFGAEFCF;@D?F02CEFEFFGE(180:(,).*5))14>AB<:E?BBF>FFFF9
@M00200:205:000000000-AKKM3:1:1101:24082:5998 2:N:0:1
TACTGGGGTATCTAATCCTGTTTGCTCCCCACGCTTTCGTGCCTCAGTGTCAGTGTTGGCCCAGGATGTCGCCTTCGCCACAGATGTTCCTTCCGATCTCTACGCATTTCACTGCTACACCGGAAATTCCACATCCCTCTACCACACTCTAGTCGCCCAGTATCCATCGCAATTCCCAGGTTGAGCCCAGGGCTTTCACGACAGACTTAAACAACCACCTACGCACGCTTTATGCCCAGTACTGTGTAGA
+
CCCCCGGGGGGGGGGGGGGGGGGGGGGGGGGGGGGGGGGGGGGGGGGGGGGGGGGGGGGGGGGGGGGGGGGGGGGGGGGGGGGGGGGGGGGGGGGGGGGGGGGGGGEDFFGGGGGFGGGDGGGGGGGGGFFGGGFFGFGFFGGFGFGFGFGGGGGB@EDFGGDDEFGGDEFFFFBFFF6:DEGFAGGFFGGEEGGGFE7=5))8CBEE;4AEFFGEDGE@4.28>E:D*2/76C);C@?EEFCE?CCC<)
@M00200:205:000000000-AKKM3:1:1101:23190:6020 2:N:0:1
TACTAGGGTATCTAATCCCGTTTGCTCCCCTGGCTTTCGCGCCTCAGCGTCAATACCGGTCCAGGATGTCGCCTTCGCCACGGGTGTTCTTCCTGATATCTGCGCATTTCACCGCTACACCAGGAATTCCATTCTCCTCTTCCGGACTCTAGCCAGATGGTTTCCATCGACGTCTGAAGGTTACGCCTCCAGTTTTCACAACGGACTTACCTGGCCGCCTACACACCCTTTAAGCCCAGTACTGTGTAGA
+
CCCCCGGGGGGGGGGGGGGGGGGGGGGGGGGGGGGGGGGGGGGGGGGGGGGGGGGGGGGGGGGGGGGGGGGGGGGGGGGGGGGGECGGGGGGGGGGGGGGGGGGGCG7FGGGGGGFDFCGGGGGGGFGGGGGGGFGGFGEDEGEDEGAGFGGCGGF5>8DGGDGEFGGE6>@?AFFF9CFGE=*0:99@DF>+=CFF<E43549@@(;EE=93=FF=DFF1@;F<C3C*23)9)4=G<((4><)4-.<2)
@M00200:205:000000000-AKKM3:1:1101:6198:6021 2:N:0:1
TACTAGGGTATCTAATCCTGTTTGCTCCCCACGCTTTCGTGCCTCAGCGTCAGTGTTGATCCAGATGGCCGCCTTCGCCACTAGTGTTCCTCTCGATATCTACGCATTTCACTGCTACACCGAGAATTCCCGATCCCCCTCCAGTTCTCTAGCATGGGCGTATCGGATGCTATTCGGAGGTTGAGCCCCCGGATTTCACATCTGACTTTCCACGCCACCTACGCACCCCTTAAGCCCAATCATGTGTCGAT
+
CCCCCFGGGGGGGGFFGGGGGGGGGGGGGGGGGGGGGGGGGGGGGGGGGGGGGGFGGGGGGGGGGGGGGGGGGGGGGGGGGG<DEFGGGGGGGGG?FGGGGCGFGDGGGGGGGGFFGGFGGGGGGGGGGG8C68DE?D@@F6=DDFDECD8DE7DFD?+06==C=BC6@8D*1CCFF5?5F?D*;?,?BDEEFGDGA*=**7;?4;4C6/59>2BFFGF14@6>;5>3):(67?38C=1;8))75<A)-:(
@M00200:205:000000000-AKKM3:1:1101:19662:6026 2:N:0:1
TACTCGGGTATCTAATCCCGTTCGCTCCCCCAGCTTTCGCGTCTCAGCGTCAGGGACGGCCCAGGTGACCGCCTTCGCCACTGGCGTTCCTCCCGATATCTACGCATTTCACCGCTACACCGGGAATTCCATCACCCTCTACCGCCCTCAAGCTCGCCAGTATCCCGCGGCGTTCTCCAGTTCAGCTGGAGGCTTTAACACGGGACTTAACGAACCGCCTGCACGCGCTTTACGCCCAGTACTGTGTAGAC
+
CCCCCGGGGGGGGGGGGGGGGGGGGGGGGGGGGGGGGGGGGGGGGGGGGGGGGGGGGGGGGGGGGGGGGGGGGGGGGGGGGGFFGGGGGGGGGGGGGGGGGGGGGGGGGGFGGGGEGGFGGGGGE7DGGAEFGDGGGFGFFGGFGFGFFFFFF7CEFGGFGGFF66>=65?BBFF)@BFFF+++1>96ACFDDGGGF)CA>B61(4034-<:?FGGBCB(8<F)(2.9)96>>0<0:(2?)6)).:<2<2-
@M00200:205:000000000-AKKM3:1:1101:15372:6049 2:N:0:1
TACCGGGGTATCTAATCCTGTTTGCTCCCCACGCTTTCGCGTCTCAGCGTCAGTCATCGTCCAGAAGGCCGCCTTCGCCGCAGGTGTTCTGCTTGATATCTACGTATTTCACCACTACACCAAGAATTCTGCTATCCTCTCCCTTACTCAAGCTAAGTAGTTTTAGATGCACTTCCCGGGTTGAGCCCGGGGCTTTCACATATAACTTGCCTAGCCACCTACACCCGCTTTATACCCACTACTGTGT
+
CCCCCGGGGGGGGGGGGGGGGGGGGGGGGGGGGGGGGGGGGGGGGGGGGGGGGGGGGGGGGGGFGGGGGGGGGGGGGGGGGGGGFGFEGGGGGGGGGGGGGFGFGGGGGGGGGGGFCFFGGGGFGGFGGGGGGGGGGFCFFGGFGFGFGFGGGGGFFGF7@FEFEFGGFGFDFEAFFBDFGGG59DCFBDGFFGGDF*BEF:CEFEFFF9BF:>FGBFFDFFFF@?BG3/3)?CE<?4(:EEF4?CE
@M00200:205:000000000-AKKM3:1:1101:25555:6068 2:N:0:1
TACGGGGGTATCTAATCCCGTTTGCTCCCCTGGCTTTCGCGCCTCAGCGTCAGTGTCGGTCCAGGATGCCGCCTTCGCCACCGGTGTTCCTCCAGATATCTACGCATTTCACCGCTACACCTGGAATTCCACATCCCTCTCCCGCACTCGAGCCTTCCAGTATCGGACGCAGTTCCCAAGTTAAGCCTGGGGATTTCACGTCTGACTTAGTTGGCCGCCTACTATCCCTTTAAACCCAGTACTGTGTCGAT
+
CCCCCGGGGGGGGGGGGGGGGGGGGGGGGGGGGGGGGGGGGFGGGGGGGGGGGGGGGGGGGGGGGGGGGGGGGGGGGGGGGGGGGGGGGGGGGGGGGGGGGGGGGGGGGGGGGGGFGGCFGGGGGGGCFGGGGGGGFFGFFGG>GFGFGFGGGGGFFG>FGGFGFFGGFGFF?CFFFFCAG7=C6C6A;CFFEGGG1)4(613;C4<?E<CEF1CF39@?08)*)30C*2:)6A718,3?>4<)))-),4-
@M00200:205:000000000-AKKM3:1:1101:7614:6084 2:N:0:1
TACAAGGGTATCTAATCCCGTTTACTACCCTAGCTGTCGCGTCTGAGCGTCAGAAATAGACCAGAAGATCGCCTTCGCCACTGGTGTTCCTCCCGATATCTACGCATTTCACCACTACACCGGGAATTCCATCTTCCTCTTCTACTCTCTAGTTTGGTAGTATTGAACGACCTCTCCCAGTTGAGCCGGGAGCTTTCACGCCCAACTTACCAAACCGCCTGCACGCCCTTTAAACCCACTACTGTGTAGA
+
CCCCCGGGGGGGGGGGGGGGGGGEGGGGGGGFFGGGGGGGGGGFFFGGGGGGDGGGGGGGGGGGGGGGGGGGGGGGCGGGGGGGGGGGGGGGEGG7FCGGFAEFGGGDFEFGFGGFFGGGCGEGGDGGGGGGDGFGGFGFFGGFGFGFGFGGA==F>F=9F@EF=D?D*3<=EFFFF5=:FC82;DF>>CGDBGGGFEG4@F=29DFA:A@>39=:>DE((/,;1?)1/0.))7=;E071;@))))1))1
@M00200:205:000000000-AKKM3:1:1101:25982:6097 2:N:0:1
TACAAGGGTATCTAATCCCGTTTGCTCCCCACGCTTTCGCGCCTCAGCGTCAGGAAATGCCCAGAGACCCGCCTTCGCCACCGGTGTTCCTCCCGATCTCTACACATTTCACCGCTACACCGGGAATTCCAGTCTCCTCTGCATCCCTCAAGAACGGCAGTATCAGCCGACGTTTCTCGGTTGAGCCGAGAGATTTCACGACTGACTTGCCATCCCGCCTACGCTCCCTTTAAGCCCAGTACTGTGTAGCT
+
CCCCCGGGGGGGGGGGGGGDGGGGGGGGGGGGGGGGGGGGGGGGGGGGGGGGGGGGGGGGGGGGGGGGGGGGGGGGFGGGGGGGGGGGGGGGFFGGGGGGGGGGGGGG,FGGGGGFGGFFGGEGCEGGGGGGGGGDGFGFFGGFGFGE?6,=EFF>BGGFEGCFEFGFFEEFFFFF6+;5FE*96C6):CCD?7CD67C3<B;@31)?EFE7;8CF@DD70317(/81*:49))6>C:0:)4:<><)))))
@M00200:205:000000000-AKKM3:1:1101:16639:6155 2:N:0:1
TACCGGGGTATCTAATCCCGTTTGCTACCCTAGCTTTCGTGCCTCAGCGTCAGTAGAGACCCAGTAAGCCGCCTTCGCCACCGGTGTTCCTTAGGATATCAACGCATTTCACCGCTCCACCCTAAGTTCCGCTTACCTCTGTCTCACTCAAGCACAGCAGTATCGAAAGCAGTTCCTCAGTTAAGCTGAGGTATTTCACTCCCGACTTGCTGCACCGCCTACGCACCCTTTATGCCCAGTACTGTGT
+
CCCCCGGGGGGGGGGGGGGGGGGGGGGGGGGGGGGGGGGGGGGGGGGGGGGGGGGGGGGGGGGGGGGGGGGGGGGGGGGGGGGGGGGGGGGGGGGFCFGGGGGGGGGGFGGGGGGFDFGGGGGGGGGGGGGGGGGGGFGFFGGFGFGFGBFGGFGFFGGFGGFFFFGGBGFFFFFFFFGFGG?EFFC?6DFFA7=CA5EEF@CF=2>=EFFFFEGG>GFFFF@E?C3D<C@<<?C)B;;E93?<5))
@M00200:205:000000000-AKKM3:1:1101:27715:6159 2:N:0:1
TACAGGGGTATCTAATCCTGTTTGCTCCCCACGCTTTCGAGCCTCAGCGTCAGTAATGAGCCAGTGTGTCGCCTTCGCCACTGGTGTTCTTCCGAATATCTACGAATTTCACCTCTACACTCGGAGTTCCACACACCTCTCCTGGATTCAAGCGATGCAGTCTCAAAGGCAGTTCTGGAGTTGAGCTCCAGGCTTTCACCTCTGACTTACAAAGCCGCCTACGTGCGCTTTAAACCCAGTACTGTGT
+
CCCCCGGGGGGGGGGGGGGGGGGGGGGGGGGGGGGGGGGGFGGGGGGGGGGGGCFGGGGGGGGGGGGGGDEGGGGGGGGGGGGGGGGGGGGGFFGGGGGGGGGGEFCFFG;CFGGFGGGGGGGGGEGGGGGC?EDEGFGFFFF*@*=*DF8E,@6DBGGFA6*CBDFGFGFFFEFFF???FGBDFCCFFCCFFGGGF@FEEDC)*3:*8=*030:@);A@2:=A2::CD99*967@E@(5776<6C?
@M00200:205:000000000-AKKM3:1:1101:15890:6175 2:N:0:1
TACTAGGGTATCTAATCCTGTTCGCTACCCACGCTTTCGCTCCTCAGCGTCAGGTAAGGCCCAGAGAGCCGCCTTCGCCACCGGTGTTCTTCCTGATATCTGCGCATTCCACCGCTACACCAGGAGTTCCGCTCTCCCCTGCCTACCTCTAGTCTGCCCGTATCGGAAGCAGGCTCGGAGTTGAGCTCCGAGTTTTCACTCCCGACGTGACGAACCGCCTACGAGCCCTTTATACCCAGTACTTTGT
+
CCCCCGGGGGGGGGGGGGGGGGGGGGGGGGGGGGGGGGGGGGGGGGGGGGGGGGGGFFGGGGGGFFGGGGGGGGGGGGGGGGGGGGGGGGGGGGGGGGGGGGGGGGGGGGGGGGGFCFGGGGGGGEEGGGGGGGFGGFGDFFGFCFGBGFFFGFFFFGGFGGFGFF>CDGAC5A*3<ACDCG874><@FDED>EF>C5F?==BFFF@B@<D663EGF3><:?1)(28D572AFA4<F<(4594)6<4
@M00200:205:000000000-AKKM3:1:1101:26733:6191 2:N:0:1
TACACGGGTATCTAATCCTGTTTGCTCCCCACGCTTTCGCACCTCAGCGTCAATACCTGTCCAGTGAGCCGCCTTCGCCACTGGTGTTCTTCCGAATATCTACGAATTTCACCTCTACACTCGGAATTCCACTCACCTCTCCCGGATTCTAGCGCTGCAGTCCTAAAGGCAATTCCGGAGTTGAGCCCCGGGCTTTCACCTCTCACTTACAAAGCCGCCTACGCGCGCTTTAACCCCAGTACCGTCT
+
CCC<CGGGGEGGGGGGGGGGGGGGGGGGGGGGGGGGFGGGGGGGGGGFGGGGGFG8@,CFFGGGFFEF@FEGGGGGFGGGGGECFGGGGGGFFEGEECFGGGGGC,AF,A>FGGGFFFGGDEF=CEGGFGGG8=DGG??6FG8*=*==GFCDFD+9*>??A+)+29+EFGFFFFFFF>95@<DC5DGFFGGFBEFGFEFEEBE(.8;*4;*00(?=@DFDFFD3;5>D11(<))).;3:.6)-(,(.
@M00200:205:000000000-AKKM3:1:1101:24438:6228 2:N:0:1
TACCGGGGTATCTAATCCTGTTTGCTCCCCACGCTTTCGTGCCTCAGCGTCAGGAAAGGCCCAGTCGCCCGTCTTCACCATCGGCATTCCTGTAGATATCTACGCATTTCACCGCTCCACCTACAGTTCTGGCGACCCCTGCCTTCCTCAAGACCCGCAGTATGCCAAGCTGTTCCCCGGTTGAGCCGGGGGATTTCACCAAGCACTTGCGGGCCGGCCTACGCACCCTCTAACCCCAATCCCGTGT
+
CCCCCGGDGGEGGGGGGGGGGGCGGGGGGG8FFGGGGGGGGGGCFFGGEGGGGGDGE@CGGGGGGFGEFEGFFGGGGGGFGGE7FDE<FGFGG955AFGGGGGFGEGGGGGGFEC*@FCGGG@E=,9CFGE=?8=BC>EDFGGFEFCDF5,=,=DF9B+*A82?CBF698:8=89@FF5AF?9DAFGB*7553=6;F<F);13=D;34>C0(((2*4<><08(7-:.7**,)6)4(8(((..)(,-(
@M00200:205:000000000-AKKM3:1:1101:6053:6230 2:N:0:1
TACAGGGGTATCTAATCCCGTTTGCTCCCCTAGCTTTCGCGCCTGAGCGTCAAGGGCGGGCCAGCAGATCGCTTTCGCCACTGGTGTTCCTTCCGGTATCTACGCATTTTACCGCTACACCGGAAATTCCATCTGCCTCTCCCGCCTTCAAGTCCACAAGTTTCGAACGGCCTCTCCCAGTTGGGCCGGGAGCTTTCACATTCGACTTACGGAACCGCCTGCGCGCGCTTTCAACCCAGTCCTGCGT
+
CCCCCFECGEGGGGFFGFFGGGGGGGFGGGGGGGFGFGGDEGGGFGFGGGGGE,C,,@7@E:FDEEFEFAFGFDFGFGGGGFFFFFFGGC8@EEG7FEFGGGGGGGGGF,=F9EGFCGCFD>7CCEGGGEGCFG7EFFE53<;*4<CFG>A9>DG4*,94DF/=):A85*8-?3);AF*6?11*0;C55)*.56CGFFGE?7??AFF?).((-4EC6DFF0:1>(:)7/904A<F?G?0?)56)((-
@M00200:205:000000000-AKKM3:1:1101:21555:6238 2:N:0:1
TACGGGGGTATCTAATCCCATTCGCTCCCCTGGCTTTCGCGCCTCAGCGTCAGTTCCGGTCCAGATGGCCGCCTTCGCCACCGGTGTTCTTCCCAATATCTACGAATTTCACCTCTACACTCGGAATTCCACTCACCTCTCCCGAATTCTAGCGATGCAGTCTTAAAGGCAACTCCGGAGTTGAGCCCCGGGCTTTCACCTCTAACTTACAAAGCCGCCTACGCGCGCTTTACACCCAGTACTGTGT
+
CCCCCGGGGGGGGGGGGGGGGGGGGGGGGGGGGGGGGGGGGGGGGGGGGGGGGGGGGGGGGFFGGGGGGGGGGGGGGGGGGGGGGGGGGGGGGGGGGGGGGCFDFGGGGGGGGGGFGGGFGGFECGGGGGFGGGGGGFGFFGGAEE>=FFGGGD+A?EGFGG@CE;CFFGF59>4AFF>?FDFGFGGFFGGEDGGGFEGFFDE@)7>CFF4>@8FG;GD???B>6EFG5/3A)63(:8(.).:)6>A
@M00200:205:000000000-AKKM3:1:1101:25763:6249 2:N:0:1
TACTGGGGTATCTAATCCCGTTCGCTCCCCTAGCTTTCGCGCCTCAGCGTCAGTGTCAGCCCAGCAACCCGCCTTCGCCACTGGTGTTCCTCCCGATATCTACGCATTTCACCGCTACACCGAGAATTCCAGTTGCCCCTTCTGCACTCTAGTCGCACAGTATCAGTTGACCTTTCCGAGTTAAGCTCGGAGATTTCACAACTGACTTGTGCTGACCGCCTACGCGCCCTTTAAACCCAATACTGTTT
+
CCCCCGGGGGGGGGGGGEFGGGGGGGGGGEGGGGGGFGGGGGGGGGGGGGGGGGGGGGGGGGGGGGGGGGDGGGGGGGGGGGGGGFGGGGGGGGGGGGDCFGGGGGGGGGGGGGD0=CGGGGDGFGGGGGGDGGFGGFGFFGGFFFFEGDGFGGDFFDDF;<EG7FGGFGFFFEFFF5?A<CGGF9=FEC75?CF7+9=A>@FEEEFEBC:4*/,:(9>@718>9*):C)(/;);A@?3(44244.))
@M00200:205:000000000-AKKM3:1:1101:8830:6249 2:N:0:1
TACTGGGGTATCTAATCCCGTTCGCTCCCCTGGCTTTCGCGCCTCAGCGTCAGTATCGGCCCAGTAGCCCGCCTTCGCCTCAGGTGTTCCTCCCGATATCTACGCATTTCACCGCTACACCGGGAATTCCAGCTACCTCTTCCGTACTCTAGTCAATCAGTATCAGTCGATCCTCCGGGGTTGATCCCCGGGCTTTCACAACTGACTTAACCGACCGCCTACGCGCCCTTTACGCCCACTACTGCGTAGCT
+
AAC@BFABFEGGGCFFGFGEFGGGG@<FGGGFDFEDGGGGGGGEG<FGG@FCFGGCGGCFEGGFFF9<<EEDGGE=,CFCFFF,CEFGFGCAFFC:=8=F,=<F:EC:=EFGFGE>+@==DEE7++@EFFFGGGCEFBEDFAE*@*+52?=CDFD9?FGFFF*2*++5:?*1@CFFE>94>C*4+5=65DCDFGG4A)=)73)(4=39<143(08:;>><17()-*<7)2.).22>1((((.62)((-74)
@M00200:205:000000000-AKKM3:1:1101:9960:6260 2:N:0:1
TACGCGGGTATCTAATCCTGTTTGCTACCCACGCTTTCGAGCCTCAGTGTCAGTTACAGTCCAGAGAGCCGCTTTCGCCACCGGTGTTCCTCCATATATCTACGCATTTCACCGCTACACATGGAATTCCACTCTCCTCTACTGCACTCAAGTCTAACAGTTTCCAATGCACACAATGGTTGAGCCACTGCCTTTTACATCAGACTTATTAAACCACCTGCGCTCGCTTTACGCCCATTACTGTGT
+
CCCCCGGGGEGGGGFGGGGGGGGGGGGGGGGGDGGGGGGEGGGGGFGGGGGDGGFGGGGGGGGGFGGGGGGGGCEG>FGGGGGGGGGGGGGFGGFFGGGGGGGGGGGGGGGGGGGFGGDGCFGGFCGGGGGGGGGGGFGFBFGFGFGFGF8DDDGFFFFFFFEGFBFGFGFDFFB5CF+?ECCCA@@?F6C?ACFF+>EAECB=@:;8AE44:BE5<C>B4:208*:2C?*9366>E())97??3?
@M00200:205:000000000-AKKM3:1:1101:7203:6273 2:N:0:1
TACCCGGGTATCTAATCCCGTTTGCTACCCAAGCTTTCGCGCCTCAGCGTCAGATACGAGCCAGAGAGTCGCTTTCGCCACCGGCGTTCCTTCTGATATCTACGCATTTCACCGCTCCACCGTTTGTTCCGATGACCCCTGGATCGCTCAAGACCGCCAGTATGCCCGGCCGTTCCCCGGTTGAGCCGGGGGATTTCACGCGGGCACTTAACGGTCCCCCTACACACGCTTTCAGCCCAGTACTGTGT
+
CCCCCGGGGDGGGFFGGGGGGGGGGGGGGGGGGGGGGGGGEGGGGGGGGGGGGGGGGGGGGGG8FFFGGGGGGGGGEGGGGGGGGGGGGGFFGGGEGGGGGGGFGEGGGGGGGEGFGG8FGDGGGGGGGGCGGGDGGFGFFGGFGFDDGFGGGGGFFGGFGG*?AFGGFGBFFFFFAFDBCC<0=EGFED=DFEGFBAG::>FF>>??B):A?9;?4*.4641)3283C*:B)6AAG::?F994<4).
@M00200:205:000000000-AKKM3:1:1101:25285:6288 2:N:0:1
TACTGGGGTATCTAATCCCGTTTGCTCCCCTAGCTTTCGCGCCTCAGCGTCAATGCCGGTCCAGGATGCCGCCTTCGCCACCGGTGTTCCTCCAGATATCTACGCATTTCACCGCTACACCTGGAATTCCGCATCCCTCTCCCGGATTCAAGCCCGCCAGTATCGGACGCAGTTCCCGAGTTGAGCTCGGGGATTTCACGTTCGCCTTAGCGGGCCGCCTACGCGCCCTTTACGCCCAATACTGTGT
+
CCCCCGGGGGGGGGGGGGGGGGGGGGGGGGGGGGGGGGGGGGGGGGGGGGGGGGGGGDEGGGGGGGGGGGGGGGGGFGGGGGGGGGGGGGGGGGGDFFGGGGGGGGGGGGGGFGGFGGGGGGGGGFGGGGFGGGGFGFGFFGGFGFGFGFGFFFGBFGGDFFFGFECCAE>AFFFFFF>9>EC+8C1ABGG>.=CFF?G;@@F0(//6<<41608CBGF08:(01:<D/*4.:2(7C(41)44:A<A
@M00200:205:000000000-AKKM3:1:1101:15626:6298 2:N:0:1
TACTGGGGTATCTAATCCTGTTTGCTACCCTAACTTTCGCGCCTCAGCGTCAGTGTGGGACCAGAGAGCCGCCTTCGCCACAGGTGTTCCTCCGGATATCTACGCATTTCACCGCTACACCCGGAATTCCGCTTCCCTCTACCATACTCTAGCGAAGCAGTATCGGATGCAGTTCCCAGGTTGAGCCCGGGGCTTTCACACCCGACTGACTTCACCGCCTACGCGCCCTTTACGCCCAGTACTGTGT
+
CCCCCGGGGGGGGGGGGGGGGGGGGGGGGGGGGGGGGGGGGGGGGGGGGGGGGGGGGGGGGGGGGGGGGGGGGGGGGGGGGFGGGGGGGGGGGGGGGGGGGGGGGGGGGGGGGGGEGGGGGGGGGGGGGGGGGGGGGFGFFGGFGFGFGFGFFGGFEGGFGGCF5>DGEGFFFFFFFFGFCFFFFEGFFGGFDGCFFFFFE?B=@BFF3@<EFEGGDGF?;@0A1?>D3C:)6:02C(4:AAAADFB
@M00200:205:000000000-AKKM3:1:1101:13251:6329 2:N:0:1
TACTAGGGTATCTAATCCTGTTTGCTCCCCGCGCTTTCGCGTCTCAGCGTCAGTCACCGTCCAGAAGGCCGCCTTCGCCACAGGTGTTCCTCTCGATATCTACGAATTTCACCTCTACACCGAGAATTCCAGTTGCCCCTTCTGCACTCTAGCCCCGCAGTATCGGCTGACCGTTCTGGGTTAAGCCCAGAGATTTCACAGTCGACTTGCGGTGGCCGCCTACGCGCCCCTGATACCCAATACTGTGT
+
CCCCCGGGGGGGGGGGGGGGGGGGGGGGGC:FFGGGGGGGGGGGGGGGGGGGGGGFGGEGGGGGGGGFGGCGGGGGGGGGGGFFGGGGGGGGGGGGGFGGGEGGG8FGGGGGGGGFGGGGGGC@FEGGGGGG?EGGGFGDBF8DGFGFGFG?FGDA>GGFG+;C55>GBCFFFFFFFADCCGFC9EGFF;?AACF>FEGEBEE2@B225C690(1<37=976DFFEE)7)4(.92)A:>0?BB<>B95
@M00200:205:000000000-AKKM3:1:1101:17473:6339 2:N:0:1
TACCGGGGTATCTAATCCTGTTCGCTCCCCACGCTTTCGTACCTCAGTGTCAGGAGTAGCCCAGCAAGCTGCCTTCGCCATTGGTGTTCCTTGTAATATCTACGCATTTCACTGCTACACTACAAATTCCACTTGCCTCTGCTGTCCTCTAGCATGCCAGTATGAGACACAACGTATGGTTGAGCCACACGGTTTCACATCTCACTTACCACGCCACCTACGCCCGCCTTACGCCCAGTACTGTGT
+
CCCCCGGGGGGGGGGGGGGGGGGGGGGGGGGGGGGGGGGGGGGGGGGGGGGGGFGGGGFGGGGGGGGGGGGGGGGGGGGGGDEDGGGGGGGGFGGGGFGGGGGGGGGGGGGGGGGF8FFGGFGGGGGFGGGGGGGGGFGFBGGFGFGEGFGGGGGFFGGBG9ECDFFGFGF=EAF?D5+?;3+=FGGFFGEFAGG7+;@CEEA7:*1>*:8C=9D*:D*@B7)*:1**:*5(6(/5*(8@=<<9>C
@M00200:205:000000000-AKKM3:1:1101:5528:6352 2:N:0:1
TACTGGGGTATCTAATCCTGTTTGCTCCCCTAGCTTTCGTGCCTCAGTGTCAGGAGTTGTCCAGGGACTCGCCTTCGCCACTGGTGTTCCTCTCGATATCTACGCATTTCACTGCTACACCGAGAATTCCAGTCCCCCCTCCAACCCTCCAGCCAGGTAGTTTCCAATGCCCTTTCCGAGTTGAGCTCGGAGCTTTCACATCAGACTTACCCAACCACCTACGCACACTTTACGCCCAGTACTGTGT
+
CCCCCGGCGGCFGGFDFFGFFF<FFFGGGGGGGCFGFFE@FG@FGGGGGGGGG8AFGGGGGGGF8FCFFGGGFGGG7FGGGGGFF@FGGGCFAEEEGEEF8FGGGEGGGGGGGGGCGGGGGDECFGAEGCFFGG8E8?EAFGFFGBGFG>D8B=DD5B=DED7@EFDGFFF);D?DFD69DCF+0<,3?9;**49?<5@*;8C*>CBFFA;>EBG>);>B2>=49C;F8?74911;8;;@EECC749
@M00200:205:000000000-AKKM3:1:1101:21819:6378 2:N:0:1
TACGAGGGTATCTAATCCTGTTTGCTCCCCACGCTTTCGTGCCTGAGCGTCAGTGTTGGCCCAGGGGGCTGCCTTCGCCATCGGTGTTCCTCCGCATCTCTACGCATTTCACTGCTACACGCGGAATTCCACCCCCCTCTGCCACACTCCAGCCCGCCAGTTTCCCATGCCATTCCCAGGTTGAGCCCGGGGCTTTCACACAGGACACGGCGAACCGCCTGCGCACGCTTTAAACCCAATACTGTGTCGAC
+
CCCCCGGGGGGGGGGGGGGGGGGGGGGGGGGGGGGGGGGGGGGGGGGGGGGGGGGGGGGGFFGGGDGGGGGGGGGGGGGGGGEFGGDFGGGGGGGG@F;FFGGGGGGGGGGGGGGFGFFFEGCDFEGGGGGGCEGGGBGDFFGFGFDDGFC6CCDF>EDB@FEGFF7FFG4>@EFCFFCFB94CFFFFE4CEFC*;86CCF<D(7=1:066966EG6DF<1:>>0*<<*90<B><?GF6?:0<A))..--(
@M00200:205:000000000-AKKM3:1:1101:27142:6381 2:N:0:1
TACAAGGGTATCTAATCCTGTTCGCTCCCCACGCTTTCGCTCCTCAGCGTCAGTATCGGCCCAGAGACCCGCCTTCGCCACCGGTGTTCCTCCTGATATCTGCGCATTTCACCGCTACACCAGGAATTCCAGTCTCCCCTACCGAACTCCAGCACACCCGTATCAACCGCAAGCCACCAGTTGAGCTGCTGGTTTTCACGGTTGACGCGATGAGCCGCCTACGAGCTCTTTAAACCCAATCCAGTGT
+
CCC,CFGGGGGGGGGGGGC9FGFGGGGGGG@@FGFGGGGGGGGGGGGGGGGGG@FFG7C:@FGGGDF<FGCFGGEGGGGGGCFGC+CCGGFGGFGFGGGGGDGGGGGGFCFG?=CBGGGGGD,@F,@FGGGCGGGDFDGDFGFEEBDDGDGGG+=DB>>DG>=FFFCC>EEB55*;**;AE9+=9CF4AGF>8==FFFG2(9(>>=(13(2,)5;815ADDD()-/)2:C9<6)-88:(((.).-))
@M00200:205:000000000-AKKM3:1:1101:19501:6397 2:N:0:1
TACTAGGGTATCTAATCCCGTTCGCTCCCCTGGCTTTCGCGTCTCAGCGTCAGCAGGCGTCCAGGACCGCGCTTTCGCCACGGGCGTTCCTTCCGATCTCAACGCATTTCACCGCTCCACCGGAAGTTCCCGATCCCCCTACGCCCCTCCAGGCCGGTCGTATCGGCGCCCCTTCCCCGGTTGAGCCGGGGGATTTCAGCGACCGACGTGCCGGCCCGCCTACACGCGCTTTATACCCAGTACTGTGT
+
CCCCCGGGGGGGGGGGGGGGGGGGGGGGGGGGGGGGGGGGGGGGGGGGGGGGGGGGGGGGGGGGGGGGGGGGGDGGGGGGGGGGGGGGGGGGGGGEGGGGGGGGGGGGGGGGGGGFGGGGGGED@@FGGGGGGGGGGFGFFGGFGEGFGFGCGGGFFGGFGGBGFFGCEEEFF@FFFFGFEED4?EGFFGGEDGGFFACAFFFF9>>FF?1<B>GEB579<0:6<=BDD70()-6<C><?>AFAA<9)
@M00200:205:000000000-AKKM3:1:1101:22601:6408 2:N:0:1
TACTAGGGTATCTAATCCTGTTTGCTCCCCCGGCTTTCGTGCCTCAGTGTCAGGTGTTGTCCAGGGACTCGCCTTCGCCACTGGTGTTCCTCTCGATATCTACGCATTTCACTGCTACACCGAGAATTCCAGTCCCCCCTCCAAACCTCCAGCACGCTAGTATTCAATGCCATTTCAGGGTTAAGCCCTGAGCTTTCACATTCAACTTAAAATGCCACCTACGCACCCTTTATGCCCAGTACTGTGTAGC
+
CCCCCGGGGFGGGGGGGGGGGGFFGGGGGGGGGGGGGGDECGGFGGGGGGGGGGGGGGGGGGGGGCFGFGEFGGGGGGGCEFFFFGGGGFGGFGE@F,=EFCFGGEGGGGGGFFGFFGGGGCEGEGG8AFFDGGCFG>G=*CDFF?DBFFF?DFFBE6=0@909D<FG9DF6F7<A9C+6@CC++7E599?0ACFFF<C5A**3*1:**/**;*?D=CA))0/5(:?C226=?7*7B4(..))).)1)))
@M00200:205:000000000-AKKM3:1:1101:12698:6413 2:N:0:1
TACTGGGGTATCTAATCCTGTTTGCTCCCCACGCTTTCGCACCTCAGCGTCAATATGTGTCCAGTAAGTCGCCTTCGCCACTGGTGTTCTTCCGAATATCTACGAATTTCACCTCTACACTCGGAATTCCACTTACCTCTCCACAATTCTAGCGATGCAGTCTCAAAGGCAATTCCAGGGTTGAGCCCTGGGCTTTCACCTCTGACTTGCAAAGCCGCCTACGTGCGCTTTATGCCCAATACTGTGT
+
CCCCCGGGGGGGGGGGGGGGGGGGGGGGGGGGGGGGGGGGGGGGGGGGGGGGGGGGGGGGGGGGGGGGGGFGGGGGGGGGGGGGGGGGGGGGGGGGGGDGCFGGGGGGGGGGGGGFGGGGGGGEFGGGGGGGFGGGFFGFFGGFGFGEGFGFCGGFECGFFFEGFFGGFGFFFFFFFFF>FEDDFGGFFGGF?FGGF*@=BCF@FFFF9ACCCFGGAGBD=@FFFGFGGC2><5*7?>BFE3)).)<
@M00200:205:000000000-AKKM3:1:1101:15703:6422 2:N:0:1
TACCGGGGTATCTAATCCTGTTTGCTCCCCACGCTTTCGCGCCTCAGCGTCAGTACCAGTCCAGTGAGCCGCCTTCGCCACTGGTGTTCCTCCCAATATCTACGCATTTCACCGCTACACTGGGAATTCCACTCACCTCTCCTGGTCTCAAGCCATGCAGTCTGACAGGCAGTTCCCCGGTTAAGCCGCGGGATTTCACCCGTCACTTGCAAAGCCGCCTACGCGCCCTTTAACCCCAATACTACGTCGCT
+
CCCCCGGGGGGGGGGGGGGGGGGGGGGGGGGGGGGGGGGDGGGGGGGGGGGGGGGCFGFFFDGGGFGGGCG@FGGGFFCFGFGGGGGGG9EEGGGGGGGGGGAGGCGGGGGGGGGFGGGGGGFFFGGGGGGGFD?FDFGE5FGFGFGFGFGFC?FFFGGFFGDG7F=D?FF=9AACFFDEGGG8>DFE*3:?8CFCFEGEB>FD1;CC<C)96;E6>GFFFF?:1?5C9*:4A)-:EF61)82))(,((((
@M00200:205:000000000-AKKM3:1:1101:10754:6425 2:N:0:1
TACTAGGGTATCTAATCCTGTTTGCTCCCCACGCTTTCGAGCCTCAGCGTCAGTAATGAGCCAGTGTGTCGCCTTCGCCACTGGTGTTCTTCCGAATATCTACGACTTTCACCTCTACACTCGGAGTTCCACACACCTCTCTCATACTCAAGACACCCAGTATCAAAGGCAATTCCGAGGTTGAGCCCCGGGATTTCACCTCTGACTTAAAGACCCGCCTACGCACCCTTTATGCCCAATACTGTGT
+
CCCCCGGGGGGGGGGGGGGGGGGGGGGGGGGGGGGGGGGGGGGGGGGGGGGGGGGFGGGGGGGGGGGGGGFGGGGGGGGGGGGGGGGGGGGGGG:FGGGGGGGGG+@FFFGGGGGFGGGGGGGGGGEGGGGGGGDGGFGFFGGFGFGFGF=DGFGFFGGFG?FGFFFFFGFFFFFFFFD5CFGGFGGFFGCBAEG5+;EFFFFFFEEE*>CCEFDFFDED=B2B>EFGC7@4?C9AGFFDFECEFFE
@M00200:205:000000000-AKKM3:1:1101:15964:6452 2:N:0:1
TACCAGGGTATCTAATCCTGTTTGCTCCCCACGCTTTCGCGCCTCAGCGTCAGTGTCGGTCCAGATGGCTGCCTTCGCCATCGGTGTTCTTCCCAATATCTACGAATTTCACCTCTACACTGGGAATTCCACCATCCTCTCCCGAACTCGAGCCTGCCAGTCTCAAGCGCAGTTCCCAGGTTGAGCCCGGGGCTTTCACGCCTGACTTGACAAACCGCCTACGCGCCCTTTAAGCCCAATACTGTGT
+
CCCCCGGGGGGGGGGGGGGGGGGGGGGGGGGGGGGGGGGGGGGGGGGGGGGGGGGGGGGGGGGGGGGGGGGGGGGGFGGGGGGGGGGGGGGGGGGGGGGGGGGGGCFGGGGGGGGFGGGGGGFCGGGGGGGGGGGGGFGFFGGFDBDDGEGGGGGFFGFFGGFGFFGGFGFFEFFEC:FFGG?CFGGFFGDEEGGCFEFFDBFBBEFCE*0*1>FF5>DFFF@31?=D);@)/;A?GF::))6465<
@M00200:205:000000000-AKKM3:1:1101:17270:6460 2:N:0:1
TACTGGGGTATCTAATCCTGTTTGCTCCCCACGCTTTCGCGTCTCAGCGTCAGTACCGTCCCAGCGAGCTGCCTTCGCCGTTGGTGTTCCTCCCGATATCTGCGCATTTCACCGCTACACCGGGAATTCCACTCGCCTCTTCCGGACTCTAGTCCGGCAGTATCGACCGGCATCCCAGGGTTGAGCCCTGGACTTTCACAGCCGACTTACCGGACCGCCTACACGCTCTTTACGCCCAGTACCGTGT
+
CCCCCGGGGGGGGGGGGGGGGGGGGGGGGGGGGGGGGGGGGGGGGGGGGGGGGGGGGGGGGGGGGGCGGGGGGGGGGGGGGGEGGGGGGGGGGGGGGGGGGGGGGGGGGGGGGGGFGGGGGGGGGGGGGGGGGGGGGFGBFDGFGFGFGFGGGGGFFGDFFGFGFFGGFGEBFFFFAA4)6<DGFGFFFFFFFGGGF)17>?61(4269AFFF9EE>GE?FF7FFGB>/2:9>089E?FBFA)(,(.
@M00200:205:000000000-AKKM3:1:1101:7424:6462 2:N:0:1
TACAGGGGTATCTAATCCCGTTTGCTACCCTAGCTTTCGTGCCTCAGCGTCAGTAGAGACCCAGTAAGCCGCCTTCGCCACCGGTGTTCCATCGGATATCAACGCATTTCACCACTCCACCTATCGTTCCGACCGCCCCTACTCGTCTCACGACCTGCGGTTCGCCGTGCAGTTCCTCGGTTGAGCCGAGGTATTTCACACGCCGCCTGCAGATCCGCCTACGTACGCTTTAACCCCAGTACTGTGT
+
CCCCCGGGGGGGGGGGGFGGFGGGGGGGGGGGGGGGGGGGFGGGGGDFGGGGGGG9FGGGGGGGGGGGGGGGGGGGGGGGFGGGGGGGGGGFGGECFGGGFFGGGDEGGGGGGFGFGGGGBFFGGGGFGGGGGGD>CFGDFCCFGFGFGFCDEGGBFGGEGGA5>EGC5EFFFFFFAFGFEGDCF6FE:CEFAFFGF3=<40(6;@(/((5=<2CFFGF0?B67<:)9*9,)6442C4<3)6))-66
@M00200:205:000000000-AKKM3:1:1101:7864:6464 2:N:0:1
TACAAGGGTATCTAATCCTGTTTGCTCCCCACGCTTTCGCGCCTCAGCGTCAGTACCGGTCCAGTGAGCCGCCTTCGCCACTGGTGTTCCTCCCAATATCTACGCATTTCACCGCTACACCAGGAATTCCAGTCTCCCCTACACCACTCACGTCTGCCCGTACCCACTGCAGGCCCGAGGTTGAGCCTCGGGATTTCACAGCAGACGCGACAACCCGCCTACGAGCTCTTTAAACCCAATACTGTGTCGA
+
CCCCCGFGEGGGGGFGGEGGGGEFGGGFGGGGGGEGGGFGCFGEGGGGGGGGFEFFGGGGGGGGGFCFGGCGGGGGGGGGGGGCFGF7FGGGGGGGGGGGGGGGGGGGGGGGFDGB+@EFFCCBBFFCEGGFFGGGGFEDFGFF?DDDDF8D8DGFFGGFCD@>>DDGFGFF*)9@DF**@:CCAFG6FDC59CG445B>*5>B=>@2=09@@(*=1<31@F<)(:)>>C4))-4?D6:3))64::))((
@M00200:205:000000000-AKKM3:1:1101:6503:6477 2:N:0:1
TACAGGGGTATCTAATCCCGTTCGCTCCCCACGCCTTCGCACCTCAGCGTCAGGCGCAGCCCAGGTGGCCGCCTTCGCCACGGGTGTTCCGCCCGATCTCTACGCATTTCACCGCTACACCGGGAATTCCCGTCTCCTCTGCATCCCTCAAGACTGGCAGTATCGGCCGACCCCCCTGAGTTGAGCCCAGGGATTTCACGACCGACTTGCAGTCCCGCCTACGCGCCCTTTCCGCCCAGTCCTGGGT
+
CCCCCGGGCEGGGGFGGGGEEGGGGGGEFGGGF7FFFGGDEFGGGGGGGGGGGGGGGEG>FDCEGGFFFFC>FCEGFGGGGGCECFGGGFEG?FGG7FGGGFCGFGGCFGAFGGGFGGFGGGGGE7EGGC,3;CDG9+1*337?C:70;?C>F*5;CGGBFFFGABGC5*8>DF/:BFFFCEF+)+=AFFGF3EFD@7C;(1(-14(8>A))-5CC()722:B5(2)9/*))68?0C12()))-(,(
@M00200:205:000000000-AKKM3:1:1101:13929:6495 2:N:0:1
TACCCGGGTATCTAATCCTGTTTGCTCCCCACGCTTTCGTGCATGAGTGTCAGTGTTGGCCCAGGAGGCTGCCTTCGCCATTGGTGTTCCTCCACATCTCTACGCATTTCACCGCTACACCGAGAATTCCAGTTGCCCCTTCTGCACTCTAGCCCCGCAGTATCAGTTGACCTTTCTGGGTTAAGCCCAGAGATTTCACAACTGACTTGCGGTGGCCGCCTACGCGCCCTTTACGCCCAGTACTGTGT
+
CCCCCGGGGGGGGGGGGGGGGGGGGGGGGGGGGGGGGGGGGGGGGFGGGGGGGFGGGGGGGGGGGFGGGGGDGGGGGGF@GGFGFGFGGG8FGGGGGGGGFGGGGGGGCFGGGGGFDGGGGGDGEEGFGGGGGGGGDFFFFGGFGBDDGFG?FGGFFGGFDGFGF?FGFGFFFFFFFFG9FEGGFGFFFFGFFGGFF<FF=5C59CEF5EBFF2CFDGFF=63)(*)7733@C7<@:3;?@)7))-..
@M00200:205:000000000-AKKM3:1:1101:6631:6500 2:N:0:1
TACGAGGGTATCTAATCCTGTTTGCTCCCCACGCTGTCGCGCCTCAGCGTCAGCAACGGCCCAGCAGACCGCCTTCGCCACTGATGTTCTTCCCGATCTCTACGCATTCCACCGCTACACCGGGAATTCCATCTGCCTCTACCGTGCTCGAGCCTGACAGTTTAGAAGGCAGCCCTGCGGTTAAGCCGCAGGATTTCACCCCCTACTTACCAGGCCGCCTACGCGCCCTTTACACCCAATACTGTGT
+
CCCCCGGGGGGGGGGGGGGGGGGGGGGGGGGGGGGGGGGGDGGGGGGGGGGGGGGGGGDGGGGGGGGGGGGCFGGGGGGGGGG9FGGGGGGGGGGGGGGGGFFGGGGGGGGGGGGFGGGGGCGGEEFGGGGGGGGGFFGFFGGFGFD8CDDDGGGFFGGFCFFGFAGGFFFDFDFFFFGFGGDGFFC>AGEABFGDAEF<DFFB6;@CFFEFF<FCBGFFFB?BBGFGD<D26A7.:831)8BDFF<
@M00200:205:000000000-AKKM3:1:1101:8174:6511 2:N:0:1
TACTAGGGTATCTAATCCTGTTTGCTCCCCACGCTTTCGCGCCTCAGCGTCAGTACCGGTCCAGTGAGCCGCCTTCGCCACTGGTGTTCCTCCCAATATCTACGCATTTCACCGCTACACTGGGAATTCCACTCACCTCTCCCGGTCTCAAGCCATGCAGTCTGGCAGGCAGTTCCTCGGTTAAGCCGAGGGATTTCACCCGCCACTTGCAAGGCCGCCTACGCGCCCTTTATACCCAATACTGTGT
+
CCCCCGGGGGGGGGGGGGGGGGGGGGGGGGGGGGGGGGGGGGGGGGGGGGGGGGGGGGGGGGGGGGGGGGGGGGGGGGGGGGGGGGGGGGGGGGGGGGGGGGGGGGGGGGGGGGGFGGGGGGGGGGFGGGGGGGGGGFGFFGGFGFGFGFGDGGGFFGFFGGFGDFGGEGFF?EFFFFGFGGG8FGG>DDGFFGGFFFGFFFBFFDFBEE3CF?CFFGFFDFDEFGFG)>>FAFFFGBF??FFFFFA
@M00200:205:000000000-AKKM3:1:1101:10415:6537 2:N:0:1
TACGAGGGTATCTAATCCTGTTTGCTCCCCTAGCTTTCGTGCCTCAGTGTCAGGTATCGTCCAGAGACTCGCCTTCGCCACTGGTGTTCCTCTCGATATCTACGCATTTCACTGCTACACCGAGAATTCCAGTCTCCCCTCCGACCCTCCAGCCGGATAGTTTCCAATGCCATTTCCGAGTTGAGCCCGGAGATTTCACATCAGACTTTCCCAGCCACCTACGCACCCTTTACACCCAGTACTGTGT
+
CCCCCGGGGGGGGGGGGGGGGGGGGGGGGGGGGGGGGGGGGGGGGGGGGGGGGGGGGGGGGGGGGGFGGGGGGGGFGGFEGGGGGGGGGGGGGFG@FFGGGGGGGGGGGGGGGCFFGGGGGGGGEEGGGFCFGGFG8DGDFCEDGBCDGBGFGGGFEEDFEGFGFFGGFGFD@*CFF>D>FEG7*:9@>DEEFGG>FAC<64BB>BBFEE6=E;FCBCF>==>)8CEG7;3><E@;@;88E;3694?
@M00200:205:000000000-AKKM3:1:1101:18340:6538 2:N:0:1
TACAGGGGTATCTAATCCTGTTTGCTCCCCACGCTTTCGAGCCTCAGCGTCAGTAATGGACCAGTATGTCGCCTTCGCCACTGGTGTTCTTCCGAATATCTACGAATTTCACCTCTACACTCGGAGTTCCACATACCTCTTCCATACTCAAGATAGCCAGTATCAAAGGCAATTCCAAGGTTGAGCCCTGGGCTTTCACCTCTGACTAAACTATCCGCCTACGCTCCCTTTACGCCCAGTACTGTGT
+
CCCCCGGGGGGGGGGGGGGFFFGGFGGGGGGGGGGGGGGGGDGGGFGGGGGGGGGGGGGGGGGGGGGGGGGGEDG9FGCFGGGGGGFEFGGGGGGFGGGGADFFGFFGFFAEFGFF8C=FGGFEGGCFGGGGFDGGF7EDFFGFGF+9DFGGGFFF7D?FE@FGFFGGFGFBFFFFFFG5EDDDFGGDBFGFFGDF?C,08=CCCFEE@)@7CEGG=FBFAC9:>*@CFDF4E225C=73*55*1>E
@M00200:205:000000000-AKKM3:1:1101:26573:6538 2:N:0:1
TACTGGGGTATCTAATCCTGTTCGCTCCCCATGCTTTCGCTCCTCAGCGTCAGTTAATGCCCAGAGACCTGCCTTCGCCATCGGTGTTCCTCCTGATATCTGCGCATTTCACCGCTACACCAGGAATTCCAGTCTCCCCTACATCACTCTAGTCTGCCCGTACCCACCGCAGATCCGGAGTTGAGCCCCGGACTTTCACGGCAGACGCGACAAACCGCCTACGAGCTCTTTACGCCCACTACTGTGT
+
CCCCCGGGGGGGGGGGGGGGGGGGGGGGGGGGGGGGGGGGGGGGGGGGGGGGGGGCGGGGGGGGGGGGGGGGGGGGGGGGGGGGEGGGGGGGGGGGFGGGGGGGGGGGGGGGGGGFGGGGGGGGGFFFFFFFFGGGGFGDFGGFGFGEFFF9CDF7DGGFGD==>DDEEGFFDDFFFD7@FCGDCCFFFCEFFGGGFFGB=B>B=36@(6@(3=FFFDEFFFFD:C@GGC>BBFB4C6(..8926<9
@M00200:205:000000000-AKKM3:1:1101:15980:6561 2:N:0:1
TACCAGGGTATCTAATCCCGTTCGCTCCCCTGGCTTTCGTGTCTCAGCGTCAGCACACCCCCAGCGAGCTGTTTTCACCGTCGGCGTTCCAAGCGATATCTACGCATTTCACCGCTCCACCGCTTGTTCCGTCCGCCCCTAGGCCTCTCAAGACCCGCAGTATGCCCAGCCGTTCCCCGGTTGAGCCGGGGGATTTCACAAGACACTTACGGGTCCGCCTACACCCGCTTTAAACCCAATACTGTGTAGA
+
CCCCCGGGGGGGGGGGGGGGGGGGGGGGGGGGGGGGGGGGGGGGGGGGGGGGGGGGGGGGGGGGGGEGGGGGGFGGGGGEGGGGGGGGGGGGGGGGGGGGGGGGGDGGGGGGGGGFDGGGGGGGGGFDFGGGGGGGGDGFFGGFGFGFGFG6EGGFEGDF:FF@E0?FFG>ABAFFFFG:FEGDFGG>DGDFFG6>FFGA?BBF?B?DFFBF9BGFBDF:??:7187D7*4<<972A:27BFFB94:A<)
@M00200:205:000000000-AKKM3:1:1101:25163:6561 2:N:0:1
TACCAGGGTATCTAATCCCGTTTGCTCCCCTGGCCTTCGTGCCTCAGTGTCAGTAACTGTCCAGAGACTCGCCTTCGCCACTGGTCTTCCTTACGATATCTACGCATTTCACTGCTACACCGTAAATTCCAGTCTCCTCTCCAGTACTCGAGCAAGGCAGTATCGAATGCAGTTCCGGGGTTGAGCCCCGGGATTTCACATCCGACTTACCCCACCACCTACGCACCCTTTAAACCCAATACTGTGT
+
CCCCCGGGGGGGGGGGGGGGGGGGGGGGGGGGGGGGGGGGGGGGGGGGGGGGGGGGGGGGGGGGGGGGGGGGGDGGGGGGGGGGFGGGGGGGGGGGGGGGGGGGGGGGGGGFGGGFGGGGGGGGDGG8EFFGGGGFFFGFFFGFGFGFGFFGGCGF?FGFGGEFD5DFFGFFFECFD>DBFGGGFGGF>G>D9@CG9CF@EBC5=>AAEFE:>4CE=FD@EEFADGFC*7)1.9@(=(3(/=C37)9
@M00200:205:000000000-AKKM3:1:1101:19788:6562 2:N:0:1
TACCCGGGTATCTAATCCGGTTCGCTCCCCTAGCTTTCGCGCCTCAGCGTCAGGAACGGCCCAGTACCTCGCCTTCGCCACCGGCGTTCCTAGCGATATCTGCGCATTTCACCGCTACACCGCTAGTTCCAGGTACCTCTACCGCCCTCTAGTCAACGCAGTATCCGACGCAGTTCCACAGTTGAGCTGTGAGATTTCACGCCAGACTTACGTAACCGCCTACGCGCCCTTTACACCCACTACTGTGT
+
CCCCCGGGGGGGGGGGGGGGGGGGGGGGGGFGFGGGGGGGGGGGGGGGGGGGGG8EEGGG7FGGGGGGGGGFGGGFGEGGGGC>FGEGGGGGGGGGFCEGFGFGGGEEGGGGGEEDDGGGGGGGCGFDFE:EGGGGGFGFFGFDEFDBGFGCFGGFFGGFGGEFFFDGDEEFE6FFFFFFB0@DCF?FFF+:@CC>ACFFFDD118?394>?:?GDADB6?:B@BCBG<5(,6:A<F(4(2:?-5.2:
@M00200:205:000000000-AKKM3:1:1101:26734:6567 2:N:0:1
TACTCGGGTATCTAATCCCGTTTGCTCCCCTAGCTTTCGCGCCTCAGCGTCAGTAAATGGTCCAGGATGCCGCCTTCGCCACCGGTATTCCTCCAGATATCTACGCATTTCACCGCTACACCTGGAATTCTACATCCCTCTCCCATACTCGAGCCGTCCAGTATCAGACGCAGTTCCCAGGTTAAGCCGGGGGATTTCACGTCTGACTTAGATGGCCGCCTACGCGCCCTTTATACCCAATACTGTGT
+
CCCCCGGGGGGGGGGGGGGGGGGGGGGGGGGGGGGGGGGGEGGGGGGGGGGGGGGGAEGGGFGGGGGGGGGGGGGGGGGGGGGGGGGGGGGGGGGGGGGGGGFGG6:FGFGFGGG?DBEEGGGGG8DDAGEGGGGGDFFDFGGFFFFFGF=F=DD5AEDEGF<DEFC,3@A=?)+1=CGF7EGG5;EFEDGFA*=F?4@EF>@;;>CA).;>.<::5252;13)1*05D<0:AA299>???DF9)69<
@M00200:205:000000000-AKKM3:1:1101:17487:6568 2:N:0:1
TACTAGGGTATCTAATCCTGTTTGCTCCCCACGCTTTCGAGCCTCAGCGTCAGTAATGGACCAGTATGTCGCCTTCGCCACTGGTGTTCTTCCGAATATCTACGAATTTCACCTCTACACTCGGAGTTCCACATACCTCTTCCATACTCAAGATAGCCAGTATCAAAGGCAATTCCAAGGTTGAGCCCTGGGCTTTCACCTCTGACTAAACTATCCGCCTACGCTCCCTTTAAGCCCAATACTGTGTATAT
+
CCCCCGGGGGGGGGGGGGGGGGGGGGGGGGGGGGGGGGGGGGGGGGGGGGGGGGGGGGGGGGGGGGGFGGGGGGGGGGGGGGGGGGGGGGGGGGEGGGGGGGGGGGGGDFGFGGGFGGGCGGGGGGGGGGGGGGGGGFGFFGGFGFGEGFCFDABDFGGFDFEGFF8;D85DFFFCFFGFGGFG5FDFFGF?FGGGFFF58CFEFFEFF));CEFGFGE)8:5A@G>FF>E48*:.>=BBFFFEC4<**9*
@M00200:205:000000000-AKKM3:1:1101:10981:6571 2:N:0:1
TACTAGGGTATCTAATCCTGTTTGCTCCCCACGCTTTCGTGCATGAGTGTCAGTGTTGGCCCAGGAGGCTGCCTTCGCCACCGGTGTTCCTCCGGATATCTACGCATTTCACCGCTACACCCGGAATTCCGCTTCCCTCTCCCGAACTCAAGCCAAACAGTTTCCCGTGCAGTTCCTCAGTTGAGCCGAGGGATTTAACACTGGACTTGTTAAGCCGCCTACGCGCCCCTTATGCCCCGTACTGTGT
+
CCCCCCEGDFEGGGGGGGGGGGGGGGGGGDGDFGGGGGEFGEGGGGGGGGFCDFGGGGGGGGGDF@CFGFGGGGFFGEGCGGF7FGCGFFFG8C7::FFGGGGFEE@FFGCFEECBDGGGFEG7C8=EFGDGDGDGGFG5*@FDGD+0=FGFBGFF56+::D;@*@6@@E5A+1?CFFC5ECFGFGG?5DED?C62+*58<*123:**5>;?**,5(9:;?8;>0:0/):(.4>22*,43;?:<4<A
@M00200:205:000000000-AKKM3:1:1101:14596:6577 2:N:0:1
TACTAGGGTATCTAATCCCGTTCGCTCCCCTGGCTTTCGCGCCTCAGCGTCAGGCGGGGCCCAGCAGGCCGCTTTCGCCGCCGGCGTTCCTTCCGATCTCAACGCATTTCACCGCTCCACCGGAAGTTCCGCCTGCCCCTGCCCCCCTCGAGCGGTCCGGTATCCCGGGCACCTCCCCGGTTGAGCCGGGGGCTTTCACCCGAGACCTTGACCGCCGCCTACGCGCCCTTTATCCCCAGTACTGTGT
+
CCCCCGGGGGGGGGGGGGGGGGGGGGGGGGGGGGGGGGGGGGGGGGGGGGGGEGGGEGGGGGGGGGGGGGGGGEGGGGGGGGGGGGGGGGGGGGGGGG89DEGGGGGGGGGGGGGADGGFGGGGGGGGGGGGGGGGFFFDFCGFGFGFGAE5EDDDFC<:EGFGFFGEFGFFFFFFFFGFGCDFFGGDFGG>BGDFFFGAF>FF>>::A97?DFEDFGFFF?()(20>)2)-<2)38::724AA).:
@M00200:205:000000000-AKKM3:1:1101:23233:6587 2:N:0:1
TACTAGGGTATCTAATCCCGTTTGCTCCCCTGGCTTTCGCGCCTCAGCGTCAGTGTCAGCCTAGCAACCCGTCTTCACCTCAGGTGTTCCTCTTGATATCTACGCATTTCACCGCTACACCAAGAATTCCGATTGCCCCTTCTGCACTCTAGCACATCAGTATCAGCTGACAGTTCCGAGTTAAGCTCGGAGATTTCACAGCTGACTTAATATGCCGCCTACGCGCCCTTTAAACCCAGTACTGTGT
+
CCCCCGGGGGGGGGGGGGGGGGGGGGGGGGGGGGGGGGGGGGGGGGGGGGGGGGGGGGGGGGGGGGGGGGGGGGGGGGGFGGGGGGGGGGGGFFGGGGGGGGGGGGDGFGGGGGGFGGGGGGGGGCFGFGDGGGGFDFGDFGGFGFGEFFGGGGGFFGGFGG7EEFGFFGFEFFFFFEC>FGFDFGG?B6@5AFGGCEGEF@CFFDFC@CCEEFF;ADFD25>?@8?DGCFC@><3C326>@CFFCC
@M00200:205:000000000-AKKM3:1:1101:27719:6588 2:N:0:1
TACTAGGGTATCTAATCCTGTTCGCTCCCCACGCTTTCGCTCCTCAGCGTCAGTATCGGCCCAGAGACCCGCCTTCGCCACCGGTGTTCCTCCTGATATCTGCGCATTTCACCGCTACACCAGGAATTCCAGTCTCCCCTGCCGAACTCAAGTCTGCCAGTATCGACCGCAGGCTCGGGGTTAAGCCCCAAGTTTTCACGGCCGACGCGACAAACCGCCTACGAGCTCTTTACACCCAATTCCGTGTAGA
+
CCCCCGGGGGGGGGGGGGGGGGGGGGGGGGGGGGGGGGGGDGGGGGGGGGGGDGGGGGDGFGGGGGGGGGGGGGGGGGGEFGGGGGGGGGGGGGGGGGGGGGGGGGGGGGGGFGGFGGGGGGGGFC8DFGGGGGFGE?EFFGGFGDGFGFCDDGGFFG+9DFEF=FGEFGFFEF5FFFGFGGGGAFEFFGGFBFGGB*97;;;9@FFB;9BFF(;E>GB(8?05(:)97:)).)5(?(3()))()(4(-6
@M00200:205:000000000-AKKM3:1:1101:9545:6600 2:N:0:1
TACTAGGGTATCTAATCCTGTTTGCTCCCCACGCTTTCGAGCCTCAGCGTCAGTAATGAGCCAGTAAGTCGCCTTCGCCACTGGTGTTCTTCCGAATATCTACGAATTTCACCTCTACACTCGGAGTTCCACTTACCTCTCTCACACTCAAGACATCCAGTATCAAAGGCAGTTCCAGAGTTGAGCTCTGGGATTTCACCCCTGACTTAAATGTCCGCCTACGCTCCCTTTACGCCCAATACTGTGT
+
CCCCCGGGGGGGGGGGGGGGGGGGGGGGGGGGGGGGGGGGGGGGGGGGGGGGDGGGGGGGGGGGGCCGGGGGGGGGGGGGGGGGGDFGGGGGGGGFGGGGGGGGG8FFGGGGGGGF8FGGGGG7@BEFGFGGGGGGDFFDFGGFGFGFGFG6EFGFF?DFGC>=D?FGFFB>FFFFF?DFFEF7DFFFFG?B*@EGFFGFCA=C@CEF*7*;7AFC@>>DF:A?2?3;0;BEC225C=(7=E48?C?
@M00200:205:000000000-AKKM3:1:1101:6860:6616 2:N:0:1
TACGAGGGTATCTAATCCTGTTTGCTCCCCACGCTTTCGCACTTGAGTGTCAGTACTGGACCAGAGGGCCGCCTTCGCCACTGATGTTCCTCCCGATATCTACGCATTTCACCGCTACACCGGGAATTCCGCCCTCCTCTTCCGTACTCCAGCAACGCAGTTTCGGATGCAATTCCCAGGTTGAGCCCGGGGCTTTCACACCCGACATACGTCGCCACCTACGTGCGCTTTATACCCAATACTGTGT
+
CCCCCGGGGGGGGGGGGGGGGGGGGGGGGGGGGGGGGGGGGGGGGGGGGGGGGGGGGGGGGGGGGGGGGGGGGGGGGGGGGGG?FGGGGGGGGGDGGGGGGGGGEGGGGGGGGGGFGGGGGGGGGGGGGDFDGGGGGFGFFGGFGFGFGFGGGGFFFGGEDFCG=?D5*@CEFC>FFFDFGGGGFGGFBDC4BGGGB<CC4;9;@F9;EFF@<BGGBGFF7?B@(:5CDGFA45>:@5:7?:A26:<
@M00200:205:000000000-AKKM3:1:1101:17650:6619 2:N:0:1
TACAGGGGTATCTAATCCTGTTTGCTCCCCACGCTGTCGCGCCTCAGTGTCAGCCACTGCCCAGCAGGCCGCCTTCGCCACCGGTATTCTTCCGGATCTCTACGCATTCCACCGCTACACCCGGAATTCTACCTGCCTCTACAGTGCTCAAGCCATAGCAGTTCGCCCGGCAGACCCGGGGTTGAGCCCCGGGCTTTCACCACACGCTTGCCAAGCCACCTACGCCCCCCTTATACCCAATACTGTGT
+
CCCCCGGGGGGGGGFFGGGGGGGGGGGGGGGGDGGGEGGGGGGGGGGGGGGGDGGGGGGGGGGGGGGGGGGGGGGGGGGGGGGDGGGGGFGGGGG7FFFFGGGGGGGGGDGGGGGDGGGGGGGDEEFFGGGGGGGGGFGBFGGFGFGDFFGGGFCD6DF?FFACA>+@?EAADDFFFFGBE=DG414;FGG>EE58A@C<EFFDF998<6?E3:5CBC54<(5)4*7DC)33::4<78.4()5-)..6
@M00200:205:000000000-AKKM3:1:1101:5697:6626 2:N:0:1
TACCAGGGTATCTAATCCTGTTTGCTCCCCACGCTGTCGCGCCTCAGCGTCAGCAACAGCCCAGCAGGTCGCCTTCGCCACCGATGTTCTTCCCGATCTCTACGCATTCAACCGCTACACCGGGAATTCCCCCTGCCTCTACTGTGCTCGAGCCCGCCAGTTTAGGAGGCAGCCTCGCAGTTGAGCCGAGAGATTTCACCCCCTACTTATCAGGCCTCCTACGCGCTCTTTAAACCCAATACTGCGTACAT
+
CCCCCC@CG,CFGGGGGGGGGGFEGGGGGEEFDEDGEC,CBGCFCF<AF:@@7F<B6FE,BFGFF?FD,B+FEGEGFGGGGGGGC79?EGGGGGGGD@@EGFG?:>@CD,,C9@6?CFGGEE8>FEGGF,,@=CFGGDEDF9E5EFF*25C+33;5*3*<@F7E*3+5<EEA*)33*@?6<F>8)68//)4))4=CCCC)(6(28?E?C)/5?)2/)853<<:315)1**)..)-1;138,,4))(,3(,)
@M00200:205:000000000-AKKM3:1:1101:22611:6652 2:N:0:1
TACTCGGGTATCTAATCCTGTTTGCTCCCCACGCTTTCGCGCCTCAGCGTCAGTATCGGGCCAGTGAGCCGCCTTCGCTTCTGGTGTTCCTCCGAATATCTACGAATTTCACCTCTACACTCGGAATTCCACTCACCTCTCCCGATCTCCAGATTGCCAGTATCAAAGGCAGTTCCGAGGTTGAGCCTCGGCATTTCACCCCTGACTTAACAACCCGCCTACGCGCGCTTTAAACCCAGTACTGTGT
+
CCCCCGGGGGGGGGGGGGGGGGGGGGGGGGGGGGGGGGGGCGGGGGGGGGGGGGGGGGGG>GGGGFGFGGGGGGGGGGGGGGGCGGGGGGGGGGGGGGGGGGGGGGGGGGGGGGFFGGFGGGGD:EGGGGDGGGGGGFGFFGGFGADFGFGC,A@FFFGFGGEFE+ADFGFDFFFADF69FFF5FFFAFGC@>EFGFCGF=@BB2@E?:>BEBDGGFDE@;;?EFGFGDG66-:<,;:42<AAA<AF
@M00200:205:000000000-AKKM3:1:1101:18450:6687 2:N:0:1
TACCGGGGTATCTAATCCTGTTTGCTCCCCACGCTTTCGTGCATGAGCGTCAGTGCAGGCCCAGGGGATTGCCTTCGCCATCGGTGTTCCTCCGCATATCTACGCATTTCACTGCTACACGCGGAATTCCATCCCCCTCTGCCGCACTCCAGCGATGCAGTCACAAATGCAGTTCCCAGGTTGAGCCCGGGGATTTCACATCTGTCTTACATCACCGCCTGCGCACGCTTTATACCCAGTACTGTGT
+
CCCCCGGGGGGGGGGGGGGGGGGGGGGGGDGGGGGGGGGGGGGGGGGGGGGGGGFGGGGGGGGGGGDEGGGGGGGGGGGGGGGGGGGGGGGGGGGGGGGGGGAFGGGGGGGGGGGFGGGGGGDGGEGGGGGGG?DFEFGDFFEEGFGFGFGFGGGFDEGFGFEGEFGGFGFEFF6>>AFFGGGDAF?FFGED?CFF><GE?EFFFFFFFFF<CFGGFD>@;=9B6CDG5C1<4AA4<7?><AA942<
@M00200:205:000000000-AKKM3:1:1101:8291:6694 2:N:0:1
TACCCGGGTATCTAATCCTGTTTGCTCCCCACGCTTTCGCGCCTCAGCGTCAGAACCGGACCAGACAGCCGCCTTCGCCACTGGTGTTCTTGCGAATATCTACGAATTTCACCTCTACACTCGCAGTTCCGCTGTCCTCTTCCGGTCTCAAGCCAACCAGTATCGAAGGCAATTCTGTGGTTGAGCCACAGGCTTTCACCCCCGACTTAATCGGCCGCCTACGCGCCCTTTAAACCCCGTACTGTGT
+
CCCCCGGGGGGGGGGGGGGGGGGGGGGGGGGGGGGGGGGGGGGGGGGGGGGGGGGGGGGGGGGGGGGGGGGGGGGGGGGGGGGGGGGGGGGGGGGGGCFGGGGGGGGGGGGGGGGFGGGGGGGG:CEGGGGGGGGGGFFFFGGEE>D5FF:DFFFCFGGFGCECA5DEBGFBAEFFFFGFGGDGFGGFFGC4FGGGF?GFDB>>BFB<CEFF@;EE0<D?BFFE9E>D)7:A4>27E(9?0(())))
@M00200:205:000000000-AKKM3:1:1101:23417:6698 2:N:0:1
TACGAGGGTATCTAATCCCGTTTGCTCCCCTGGCTTTCGCGCCTCAGCGTCAATACCGGTCCAGGATGCCGCCTTCGCCACCGGTGTTCCTCCAGATATCTACGCATTTCACCGCTACACCTGGAATTCCACATCCCTCTCCCGGATTCAAGCCCTCCAGTATCAGACGCAGTTCCCGGGTTGAGCCCGGGGATTTCACGTCTGACTTAGAAGGCCGCCTACGCGCCCTTTATGCCCAGTACTGTGT
+
CCCCCFGGGGGGGGGGGGGGGGGGGGGGGGGGGGGGGGGGGGGGGGGGGGGGGGGGGGGGGGGGGGGGGGGGGGGGGGGGGGGGGGGGGGGGGGGGGGGGGGGGGGGGGGGGGGGFGGGGGF8DCGGGGGGGGGGGGFG5F8EEEDGAGFGFGGGFFECAECEG796<AEFABEFFFA75CECDFGFFFGGF4CFGFEGDF?;D9)77;3;6./=C(CAD@FFF0CEG)98944A7@)42>94:<26
@M00200:205:000000000-AKKM3:1:1101:23050:6710 2:N:0:1
TACCAGGGTATCTAATCCCGTTCGCTCCCCTAGCTTTCGCGCCTCAGCGTCAGTGTCAGCCCAGCAACCCGCCTTCGCCGCAGGTGTTCCTCTCGATATCTACGCATTTCACCGCTACACCGAGAATTCCAGTTGCCCCTTCTGCACTCTAGCCGCGCAGTATCAGTTGACCTTTCCGAGTTAAGCTCGGAGATTTCACAACTGACTTGTGCTGACCGCCTACGCGCCCTTTACGCCCAGTCCTGTGT
+
CCCCCGGGGGGGGGGGGFGGGGGGGGGGGGGGGGGGGGGGCGGGGGGGGGGGGGGGGGGGGGGGGGFGGGGGGGGGGGGEGGGEGFGGGGGGGGGCFF>FFGGGGGGGGGGGGGGF6FDGGC8CFGGGGGGGGCDFFFGFBFFDGFGEGF8=ECD>F89@GF5BC6EFFFFFFFFFFA79FEF:CCCF4>EB);:CFEFC=93=E2.*7C=EECC64)56?<;>B*7<<<??A4(,:911327))..4
@M00200:205:000000000-AKKM3:1:1101:19717:6714 2:N:0:1
TACGAGGGTATCTAATCCTGTTTGCTCCCCACGCTTTCGCACCTCAGCGTCAACAATCGTCCAGTAAGTCGCCTTCGCCACTGGTGTTCTTCCGAATATCTACGAATTTCACCTCTACACTCGGAATTCCACTTACCTCTCCGATGTTCAAGCGATGCAGTCTTAAAGGCAGTTCCGGCGTTGAGCTCCGGGCTTTCACCTCTAACTTACAATGCCGCCTACGTGCGCTTTACGCCCAATACTGTGT
+
CCCCCGGGGGFGGGGGGGGGGGGFGGGGGGFGGGGGGGGGGGGGGGGGGGGGGGGGGGDFGGGGG<EGGGGGDGGGGGGGGGGGGGGGGGFGGGGEGGGGGGGGGFDGGGGGGGGFGFGGFFFC7CFGGGGGGGGGGFGFFGGBGE=EFFF9GDC?AEDBDFEGCDDEF?D>DC?FAD+9:CCCAFACFGG54EC?A?E=E4>:;ACEFFFF*>CFFGF((,:2(;=<<D17>0;1B?DF3:>4))-
@M00200:205:000000000-AKKM3:1:1101:16135:6752 2:N:0:1
TACGGGGGTATCTAATCCCGTTCGATTCCCACGCTTTCGTGTTTCAGCGTCAGGTGCGCGCCAGTAGAGTGCCTTCGCATTTGGTGTTCCCCATGATATCAACGGATTTCACCCCTACACCATGAGTTCCCTCTACCTCTCGCGACCTCTTAGTCGTACCGTTTCTTCCGCATTTCCCGGATTGAGTCCGAGAGCTTTTACAAAAGACTAATACGACCGCCTACACACCCTTTATGCCCAATACTGTGTA
+
CCCCCGGGGGGGGGGGGGGGGGGGGGGFFGGGGGGGGGGGGGGGGGGGGGGGGGGFGGGGGGGGGGFGGGGGGGGGGGGGGGGGFGGGGGGGGGFGGGGGGGGGGCGEGGGGGG>5=AEGG6EFC8DFGGGFGGGG802*;3C>GFD=?FEFGGF>FFFFGGD7>FFGFD95*-9BF4C?:CCFAFGF=*:65/5+=CEEEFF<;3(57;)))73=:)=2(4,77?FGGD,4,2<2932:1:3324<4<>
@M00200:205:000000000-AKKM3:1:1101:15718:6756 2:N:0:1
TACTCGGGTATCTAATCCTGTTTGCTCCCCACGCTTTCGAGCCTCAGCGTCAGTAATGAGCCAGTGTGTCGCCTTCGCCACTGGTGTTCTTCCGAATATCTACGAATTTCACCTCTACACTCGGAGTTCCACACACCTCTCTCATACTCAAGACACCCAGTATCAAAGGCAATTCCGAGGTTGAGCCCCGGGATTTCACCCCTGACTTAAATGTCCGCCTACGCTCCCTTTAAACCCAATCCTGTGT
+
CCCCCGGGGGGGGGGGGGGGGGGGGGGGGGGGGGGGGGGGGGGGGGGGGGGGGGGGGGGGGGGGGGGGGGGGGGGGGGGGGGGGGGGGGGGGGGGGGGGGGGGGGGGGGGGGGGGFGGGGGGGGGGEGGGGGFDDGEFGFFGGFGF9DFDFCGGGFFGFFGGEGFFGGFGFDFEFFFFGFGGGGFGGAEDGF5CGFFFG89BD9@EFFF4C**;,D@GFFFFFFFGFF5:E3?9;=E<?D(6))1)9
@M00200:205:000000000-AKKM3:1:1101:15946:6762 2:N:0:1
TACCGGGGTATCTAATCCCGTTTGCTCCCCTGGCTTTCGCTCATCAGCGTCAATGCCGGTCCAGGATGCCGCCTTCGCCACCGGTATTCCTCCAGATATCTACGCATTTCACCGCTACACCTGGAATTCTGCATCCCTCTCCCGGATTCAAGCCAACCAGTATCAGACGCAGTTCCCAGGTTGAGCCTGGGGATTTCACGTCTGACTTAGTTGGCCGCCTACGAGCCCTTTACACCCAATACTGTGT
+
CCCCCGGGGGGGGGGGGGGGGGGGGGGGGGGGGGGGGGGGGGGGGGGGGGGGGGGGGGGDC:FEGFFFGEFGGGGGGGGG7FGGFGGGGDGGGGGFGGGGGGFGGGGGGGGGGEG>+>EGGFFFAFGGGGGGGGFGGFGDFGGFG>DFGFG?DGGFFEDFGGEGFFGFFGFBFEF6ACGFEGGFFGGFFF7*:EGFFA:25=3(/4>484@?:EGF@<>68@@D6:5>*;446?33=13(,8AA..6
@M00200:205:000000000-AKKM3:1:1101:24329:6766 2:N:0:1
TACTCGGGTATCTAATCCTGTTTGCTCCCCACGCTTTCGTGCCTCAGTGTCAGTGCTGGTCCAGGGTGTCGCCTTCGCCACAGATGTTCCTCCCGATATCTACGCATTTCACTGCTACACCGGGAATTCCACACCCCTCTACCGCACTCTAGGTCGCCAGTATCCAATGCCATTCCCAGGTTGAGCCCAGGGCTTTCACATCAGACTTAACGAACCACCTACGCACGCTTTACGCCCAGTACTGTGT
+
CCCCCGGGGGGGGGGGGGGGGGGGGGGGGGGGGGGGGGGGGGGGGGGGGGGGGGFGGGGGGGGGGGGGGGGGGGGGGGGGGGGGGGGGGGGGGGGEGGDGGFGGGGGGGDGGGGGFFGGFGGGGGGGGGGGGGGCCGFGFFGGFGFGFGFGFGGGFFGGFGGCGEFGGFGFFFFFFFFGFGGGG5DFFFGGFFGGGFFGFFFFF*75EFFBAFAG?B:BDFE@E>=:D39=EFFD;E;<F<49C.)9
@M00200:205:000000000-AKKM3:1:1101:12448:6767 2:N:0:1
TACTGGGGTATCTAATCCTGTTTGCTCCCCTAGCTTTCGCGCCTCAGCGTCAGGTACCGTCCAGAAGGCCGCCTTCGCCACTGGTGTTCTTCCCAATATCTACGCATTCCACCGCTACACTGGGAATTCCGCCTTCCTCTCCGGTCCTCAAGACTCGCAGTTTCGGAAGCAGGCTCGGGGTTGAGCCCCGGGCTTTCACGAGCCGACTTGCCTGGCCGCCTACGCGCCCCTTATGCCCAATACTGTGT
+
CCCCCGGGCFGGGGGGGGGGFFGGGGGGGGGGGGGGGGGGGGGGGGGGGFEGGGGGGGGGGGGGGGGGGGGGGGGGGGGEGGGGEGCGGGGGGGGGGGGGDFEFDEDFGFCFGGGFGGGGGGGGGFGFGGGGGGGGGD;*;@E5CEGEGBF8FFGFFGGEE?DFAEGGEFFBFFFFFEGBF:DDFGGFFDGBFGFCFCG<DFFBF>B>;8)4488;8CB14(432?BDG),,5<<>E?)432>BB924
@M00200:205:000000000-AKKM3:1:1101:6497:6772 2:N:0:1
TACGCGGGTATCTAATCCTGTTTGCTCCCCACGCTTTCGCGTCTCAGCGTCAGTCACGTCCCAGCGAGCTGCCTTCGCCATTGGTGTTCCTCCTGATATCTGCGCATTTCACCGCTACACCAGGAATTCCACTCGCCTCTTCCGGACTCGAGCCCGACAGTATCCACCGGCATCCCAGGGTTGAGCCCTGGACTTTCACAGCGGACTTACCGGACCGCCTACACGCGCTTTACGCCCAATACTGTGT
+
CCCCCGGGGGGGGGGGGGGGGGGGGGGGGGGGGGGGGGGGGGGGGGGGGGGGGGGGGGGGGGGGGGEGGGGGGGGGGGGGGFGGGGGGGGGGGGGGGGGGGGFGGGGGGGGGGGGFGGFFGGGGGGGGGFGGGGGGGFGFFGGACED>GFGGEGGDFGGBCGAFCFFFE559D@FFFACBGFDFFGGFFGDAFGGGFFGF@76@BF9EFE@F00?EBDEF?BFF0C>D3>2BFF?1??(224):)):
@M00200:205:000000000-AKKM3:1:1101:20949:6781 2:N:0:1
TACTGGGGTATCTAATCCTGTTTGCTCCCCACGCTTTCGCACCTCAGCGTCAGTTATGGACCAGTTAGCCGCCTTCGCCACTGGTGTTCCTGCGAATATCTACGAATTTCACCTCTACACTCGGAATTCCACTCACCTCTCTCGGACTCGAGATACCCAGTATTAAAGGCAGTTCCAGGGTTGAGCCCTGGGATTTCACCCCTAACTTAAGTATCCGCCTACGTTCGCTTTACGCCCAGTACTGTGT
+
CCCCCGGGGGGGGGGGGGGGGGGGGGGGGGGGGGGGGGGGGGGGGGGGGGGGGGGGGGGGGGGGGGFGGGGGGGGGFGGGGGGGGGGGGGGGGGGGGGGGGGGFEGGGGGGGGGGFGGGGGGGGGGCGGGGGGGGGGFGEFGGFCBDAFFFD8DFFFGGFD+;DDFFGFGFAFFFFFFGBFGGGFGGFFGFFFGGG67F@DFFFFDC46EEEFEFC);@A?@?F(48DCFFFF660=(1;CE3599?
@M00200:205:000000000-AKKM3:1:1101:12234:6781 2:N:0:1
TACTAGGGTATCTAATCCTGTTTGCTCCCCACGCTGTCGCGCCTCAGCGTCAGCCACTGCCCAGCGGGCCGCCTTCGCCACCGGTGTTCTTCCGGATCTCTACGCATTCCACCGCTACACCCGGAATTCCACCCGCCTCTACAGTGCTCGAGCGACGCAGTCCGCGAGGCCGATCCGGGGTTGAGCCCCGGACTTTCACCCCACGCTTGCGCCGCCGCCTACGCGCCCTTTACGCCCAATACTGTGTACAT
+
CCCCCGGGGGGGGGGGGGGGGGGGGGGGGGGGGGGGGGGGGGGGGGGGGGGGGGGGGGGGGGGFGGGGGGGGGGGGGGGGGGGGGGFGGGGGGGEFGGGGGGGFFGEGGGFGG>EECECGGGGGGGGGGGGADGGGGFGFFGGFGFGEGFG;EGDF>B7);CEDFFDGFGFFF@FFFFGFG=DFFGGFBGGFFDFGFDGBFFFFFFFBBFF>?9EG39BFFF?368>D5*:).31>E(435:):<)6:).)
@M00200:205:000000000-AKKM3:1:1101:10838:6801 2:N:0:1
TACGAGGGTATCTAATCCCGTTCGCTCCCCTAGCTTTCGCGCCTCAGCGTCAAGAATGGGCCAGGTAGTCGCCTTCGCCACTGGTGTTCCTCCCGATATCTACGCATTTCACCACTACACCGGGAATTCCACTACCCTCTCCCACCTTCAAGCCGATCAGTTTCCGATGCAGTTTCCCAGTTGAGCCGGGAGATTTCACATCGGACTTGACCAGCCGCCTGCGCGCTCTTTACGCCCAATACTGTGT
+
CCCCCGGGGGGGGGGGGGGGGGGGGGGGGGGGFGGGGGGGGGGGGGGGGGGGGGGGGGGGGGGGGFGGGGDDGGGGGGGGGGGFGGGGGGGGGGGCFEGGGGGFFGGGGGGGGGGFGGGGGGGGGGGGGGGGGGGCGFGDFDFFGFF8DFFDFGGBFGG?=FFGFFGGD8*><C>FAFC*@<DCAGGF>DGED,=BCEGFEFF2@@@33=EEE<CG@D><706:6=;CF7AF<:?4:1::??F<B<A
@M00200:205:000000000-AKKM3:1:1101:12262:6806 2:N:0:1
TACTCGGGTATCTAATCCTGTTTGCTCCCCACGCTTTCGAGCCTCAGCGTCAGTAATGGACCAGTATGTCGCCTTCGCCACTGGTGTTCTTCCGAATATCTACGAATTTCACCTCTACACTCGGAGTTCCACATACCTCTTCCATACTCAAGATAGCCAGTATCAAAGGCAATTCCAAGGTTGAGCCCTGGGCTTTCACCTCTGACTAAACTATCCGCCTACGCTCCCTTTACACCCAGTACTGTGT
+
CCCCCGGGGGGGGGGGGGGGGGGGGGGGGGGGGGGGGGGGGGGGGGGGGGGGGGGGGGGGGGGGGGGGGGGGGGGGGGFGGGGFGGFGGGGGGGGGGGGGFFGGGGGGGGGGGGGFGGGGGGGG7EEGGGGGGGGGGFGDFGGFGFFEGFFFGFGFFFGF8DEDEFFGFGFFBE9DFDCFFGGGFG?FFGC?FFGFFFGFFBF5CECAEEEFFFGGFGFFFBD>=CEFGCEEFEE@GF=.@B4>EFF
@M00200:205:000000000-AKKM3:1:1101:11903:6830 2:N:0:1
TACGAGGGTATCTAATCCCGTTTGCTCCCCTAGCTTTCGCGCCTCAGCGTCAATGCCGGTCCAGGATGCCGCCTTCGCCACCGGTGTTCCTCCAGATATCTACGCATTTCACCGCTACACCTGGAATTCCGCATCCCTCTCCCGAATTCAAGCCCGCCAGTCTCGGACGCAGTTCCCGAGTTGAGCTCGGGGATTTCACCATGGACTTACCCAGCCACCTACGCGCGCTTTATGCCCACTACTGTGT
+
CCCCCGGGGGGGGGGGGGGGGGGGGGGGGGGGGGGGGGGCCGGGEGGGGGGGGGFGEFGGGGGEGCC<,BFGGGGGFGGGCFGGGGGGGGGGGG,FGGGGGGGGGGGGGGGG5>EFGGGGGFGFGCGGGGG6D6=DGFGDFFGFG5=5D+@=DC=><E65F+*?8FG8>EBBFFFFFA*3@EFGFF,;BDEFDGFGFEG3)/63;;EF3>(6@?FG0DFF3@6B>DFGGD?9:2:<F2(4>?B?A<4
@M00200:205:000000000-AKKM3:1:1101:27164:6838 2:N:0:1
TACCGGGGTATCTAATCCTGTTTGCTCCCCACGCTTTCGCGCCTGAACGTCGGTGCTGGACCAGGAAGTCGCTTTCGCCACTGATGTTCCTTCCGATATCTACGCATTTCACCGCTACACCGGAAATTCCACTTCCCTCTTCCGCACCCTAGCTACGCAGTTTCGAATGCAATTCCCAGGTTGAGCCCGGGGCTTTCACACCCGACTTGAGTAACCGTCTACGCGCGCTTTAAACCCAATACTGTGT
+
CCCCCGGGFGGFGGGCGGGGFGGGGFGGGGGGGGGGGGGGGCFGGGGFGFFFCFGGGGGGGGGGGGGGGGGGC<:=@FGCFGGGFGFGFFGGGGG>C:>FFGGGGGGGGGCFGGGDCGFEFGECGECFFEGGGFGGGBDDFGGFG>==+@8FFFCFFGDE+<ADAFGGAEC5AEFFFFGFFF77*8C*9?=BDGFGF<E?@(6;;6>?/=))71>57<>8=C@3488</7:>2-53CB6:7742::-
@M00200:205:000000000-AKKM3:1:1101:3923:6843 2:N:0:1
TACACGGGTATCTAATCCCGTTTGCTCCCCACGCTTTCGCGCCTCAGCGTCAGGGTGTGGCCAGAGACCCGCCTTCGCCACCGGTGTTCCTCCCGATATCTACACATTTCACCGCTACACCGGGAATTCCAGTCTCCTCTCCACCCCTCAAGGAACGCAGTATCGGCCGCACTTCTTCGGTTGAGCCGAAGGCTTTCACGACCGACTCACGCTCCCGCCTACACGCTCTTTACGCTCAATACTGTTTAGCT
+
CCCCCGGGGGGGGGEGGGGGGGGGGFGGGGGGGGGGFGCG>FGGGGDGGGGEDF<FEGGDGGGG8DD@FGGGGGGGGGGGGCECGGGGGGGGGGE+>:CGGGGGGGGGFGFGGDGDGGGGGGGGDGGGGGFGGGGGGFGFFFFDDAD=CFGF?:7ADGGFGGFGD*<:5E47DFFFFFF)=EGC4CFB)7C:FFCFFFGD@BF99>9(,5???:CF>GF:<<(818)>*:><23:(;3)4:4<A:)-))))
@M00200:205:000000000-AKKM3:1:1101:26019:6847 2:N:0:1
TACAGGGGTATCTAATCCTGTTTGCTCCCCACGCTTTCGAGCCTCAGCGTCAGTAATGGACCAGTATGTCGCCTTCGCCACTGGTGTTCTTCCGGATATCTACGAATTTCACCTCTACACTGGGAGTTCCACATACCTCTTCCATACTCAAGATATCCAGTATCGAAAGCAATTCCGAGGTTGAGCCCTGGGCTTTCACCTCTGACTAACCTATCCGACTACGCGCCCTTTACGCCCACTACTGTGT
+
CCCC,FGGGGGGGGGGGGGGGGGGGGGGGGCCFGGGGGG,FGGGGGGGGGGGG,CE@CF9FFGG<CCFGGGGGGGGGGGGG8F,FFFGG,DFDE+@CCGGGGGGCFGGCFDGGDFFGGGG9,EGG+BFGFGGDF+CDFG<8F=+D7DCCB8+@+=+1,?D,+;E)*+6:=F)+*=D*9+0@DF6D?8<6;+:AFGGFFGF5@@8AEA55):*)*6<5*954;2@(:?D7*8*9><@E?(3;347/)1
@M00200:205:000000000-AKKM3:1:1101:8699:6847 2:N:0:1
TACCAGGGTATCTAATCCTGTTTGCTCCCCACGCTTTCGCTCCTCAGCGTCAGTACTGGCCCAGGATCCCGCCTTCGCCACCGGTGTTCCTCCTGATATCTGCGCATTCCACCGCTACACCAGGAATTCCAGATCCCCCTACCAGACTCTAGCCGCCCAGTATCGAATGCAGGCTCGAGGTTGAGCCTCGAGGTTTCACATTCGACTTGAGTGGCCGCCTACGAGCTCTTTATGCGCAATACTGTGT
+
CCCCCGGGFGGGGGGGGGGGGGGGGGGGGGGGGGGGGGGGGGGGGGGGGGGGGGGGGGGGFFGGGGGGGGGGGGGGGGGGGGGGGGGGGGGEGGGGGGGGGGCFGGGGGGGGGGGFGGGGGGGGG8DCGGGFGGFGD?E=DDDFGFGFGFFBEG?5?EGFGGFGFFFGFGFFFBAFFDGFGCFGFGGFFGEEBC>:BEGECE?*/5((7@9EEDGG@3;1;@124::C:CC?E36(:71<A?AAFA9
@M00200:205:000000000-AKKM3:1:1101:23957:6854 2:N:0:1
TACGGGGGTATCTAATCCTGTTTGCTCCCCACGCTTTCGTGCCTGAACGTCGGTACTGGTCCAGGAAGTCGCTTTCGCCACTGATGTTCCTTCCGATATCTACGCATTTCACCGCTACACCGGAAATTCCACTTCCCTCTACCGTACCCTAGCTATTCAGTCTCGAATGCAATTCCCAGGTTGAGCCCGGGGCTTTCACACCCGACTTAAATAACCGTCTACGCACGCTTTAAACCCAATACTGTAT
+
CCCCCGGGGDGGGEGGGGGGGGGGGGGGGGGGGGGGGGGGGGGGGGGGGGGGGGGGGGGGGGGGGGGGGGGGGFGGGGGGGGGDGGGGGGGGGGGGGGGGGGGGGGGGFGGGGGGFCFGGGEEEGGGGGGGGGGGGGFGFFGGFGFGFFAFFGFDFFEGFGGFCCFGGFGFEFFFFFF*5@@FFFFFF4D;AFGGFF4@<E@FF>FFFF9;CCAFG@DA;DE0)(/0>95?<)62082:B)49A4)5
@M00200:205:000000000-AKKM3:1:1101:27678:6868 2:N:0:1
TACCGGGGTATCTAATCCCGTTTGCTCCCCTGGCTTTCGCTCCTCAGCGTCAATGTCGGTCCAGAATGCCGCCTTCGCCACCGGTGTTCCTCCAGATATCTACGCATTTCACCGCTACACCTGGAATTCCACATCCCTCTCCCGGATTCAAGCCAACCAGTATCGGACGCAGTTCCTGGGTTGAGCTCAGGGATTTCACGTTCGACTTAGCAGGCCGCCTACGCGCCCTTTATACCCAATACTGTGT
+
CCCCCFGGGGGGGGGGGGFGGGGGGGGEGGGGFGGGGGGGG8FFGGGGGGGGGGGGGGGDGGGGGGGFGGGGGGGGGGGGGGGGEFGGFGGGGGGGGGGGGGGGDEG>DFGGGGG>DGC:>,EGGGGGGGGGD=D8EF85FGC?EDD58DFGFF6:DEGFGGEGDFGGF*5>ACFFFF;4FCDCAF,;>CCAACFGFEC2@=>D9>9@EE<EF;CE1<AFFD;A(:5CDD22)6<.<7<BFF<D2:<
@M00200:205:000000000-AKKM3:1:1101:23332:6870 2:N:0:1
TACTCGGGTATCTAATCCTGTTCGCTCCCCACGCTTTCGCTCCTCAGCGTCAGTATCGGCCCAGAGACCCGCCTTCGCCACCGGTGTTCCTCCTGATATCTGCGCATTTCACCGCTACACCAGGAATTCCAGTCTCCCCTGCCGAACTCCAGCCTGCCCGTATCGACTGCAGACCCGGGGTTAAGCCCCGGGCTTTCACAATCGACGCGACAAACCGCCTACGAGCTCTTTATGCCCAATACTGTGT
+
CCCCCGGGGGGGGGGGGGGGGGGGGGGGGGGGGGGGGGGGGGGGGGGGGGGGGGGGGGGGGGGGGGGGGGGGGGGG?FGGGGGGGGGGGGGGGGGGGGGGGGGGGGGGGGGGGGEFGGDGFCFGGGGGGGGGGGCDADEDFGGF8BGFGFGGGGGFFFF>EDFGFAGGFGFFFDFFF4D?FEGCAFFFEDGFDGDFF?FC@EF6@92>606614CFFGF??B0)4:5C*0)-:2))2.48)8644:6
@M00200:205:000000000-AKKM3:1:1101:11253:6880 2:N:0:1
TACGCGGGTATCTAATCCTGTTTGCTCCCCACGCTTTCGCGCCTCAGCGTCAGTACCGTCCCAGCGAGCTGCCTTCGCCGTTGGTGTTCCTCCTGATATCTGCGCATTCCACCGCTACACCAGGAATTCCACTCGCCTCTTCCGGACTCTAGCCTCACAGTTTCCACTGGCATTCAAAGGTTGAGCCTTTGACTTTTACAGCGGACTTGTGAGGCCGCCTACGCGCGCTTTAACCCCAATACTGTGT
+
CCCCCGGGGGGGGGGGGGGGGGGGGGGGGGGGGGGGGGGGGGGGGGGGGGGGGGGGGGGGGGGGGGGGGGGGGGGGGGGGGGGGGGGGGGGGGGGGGGGGGGGGGGGGGFFGGGGFGGGGGFGGGFGGGGGGGGFGGFGEFCGFGFGAGFGFFGGFFGGFGGFGFFGGFGFFFFFFFFCAFGGGF6EFAFGFFGGGFEFC*>@=0:@EA<3?C1CC18A@F@B)6:BDD3(-6)-3E::04822<><
@M00200:205:000000000-AKKM3:1:1101:14884:6888 2:N:0:1
TACGAGGGTATCTAATCCTGTTTGCTCCCCACGCTGTCGCGCCTCAGTGTCAGCCATTGCCCAGCAGATCGCCTTCGCCACCGGTCTTCTTCCGGATCTCTACGCATTCCACCGCTACACCCGGAATTCCATCTGCCTCTGCAATGCTCCAGTCAAGCAGTCGGCACGGCAGATCCGGGGTTGAGCCCCGGACTTTCACCACACCCTTACCTGACCACCTACGCGCCCTTTACGCCCAATACTGAGT
+
CCCCCGGGGGGGGGGGGGGGGGGGGGGGGGGGGGGGGGGGGGGGGGGGGGGGGGGGGGGGGGGGGGGGGGGGGGGGGGGGGGGGGGGGGGGGGGGGGGGGGGGGGGGGGFFGGGGFGGGGGGGGGGGGGGGGGGGGGFGFFGGBFFGFGFGGFGGFFGGFGGFGFFGEFGFFFFFFFEDFEGGGFGGFFGGEFGCCFFGFFFFFFFFF@FFFF1BFEFEFFE<B>EEG<732<??FG<(47>D2)).
@M00200:205:000000000-AKKM3:1:1101:11949:6889 2:N:0:1
TACAGGGGTATCTAATCCTGTTTGATCCCCACGCTTTCGTGCCTCAGCGTCAATTTTTGTGTAGCGAGCTGCCTTCGCAATTGGTGTTCTATGTCATATCTAAGCATTTCACCGCTACATGACATATTCCGCTCACCTCCACAACATTCAAGACATGCAGTACCCATGGCAGTTTCCGAGTTAAGCTCGGAGATTTCACCACGGACTTACACACCCGCCTACGCACCCTTTCCACCCAGTCCTGTGT
+
CCCCCFGGGGGGGGGGGGGGGGGGGGGGGGGGGGGGGGGGGGGGGGGGGGGGGGGGGGGGGGGGGCFGGGGGGGGGGGGEGGGGGGGGGGGGGGGGGDGAFGGGGGGGGFCFGGGFGGGGGGGGGGGGGGGGGGGGGFGDFGGFGFGFGFG?EGGFFGGFGGEDEFGGFF5ADBFFFEG>F>FGFGADDCGDFGGDAEGFECA=):A6CEAB3:BEFGF22=9A@EFGFF@)/)),;68/))/795<
@M00200:205:000000000-AKKM3:1:1101:13086:6892 2:N:0:1
TACTCGGGTATCTAATCCTGTTTGCTCCCCACGCTTTCGTGCCTCAGTGTCAGTGCTGGTCCAGAGAGCCGCCTTCGCAACTGATGTTCCTCCCGATCTCTACGCATTTCACTGCTACACCGGGAATTCCACTCTCCTCTACCGCACTCTAGCCCGCCAGTATCCATCGCCATTCCCAGGTTGAGCCCGGGGCTTTCACGACAGACTTAACGAACCACCTACGCACGCTTTACGCCCAGTACTGTGTATAT
+
CCCCCGGGGGGGGGGGGGGGGGGGGGGGGGGGGGGGGGGGGGGGGFGGGGGGGGGGGGGGGGGGGGGGGGGGGGGGDGFGGGGFGFGGGGGGGGGGGGGGGGGGGGDGGGGGGGGFFFFGGGCEEGGGGGGGGGGGGFGFFEGFGDGBGFA?FFFAECD>GGFG>FGGBEFFFEFFAFF5@FCFAFG5??5>?7CCFCF(>@F9:BFCC4BFF@GGFGFFEFFE(/8<5>?>D<?1E41(<B)64)6))))
@M00200:205:000000000-AKKM3:1:1101:13564:6892 2:N:0:1
TACAGGGGTATCTAATCCCGTTCGCTCCCCTGGCTTTCGCGCCTCAGCGTCAGTGTCGGCCCAGCAACCCGCCTTCGCCGCAGGTGTTCCTCCCGATATCTACGCATTTCACCGCTACACCGGGAATTCCGTCTTCCTCTCCGGAACTCAAGTCCTCCAGTATCAACTGCACCTCCACGGTTAAGCCGTGGCATTTCACAGCCGACTTTGAGGACCACCTACGCGCCCTTTAAGCCCAATACTGTGT
+
CCCCCGGGGGGGGGGGGGGGGGGGGGGGGGGGGGGGGGGGGGGGGGGGGGGGGGGGGGGGGGGCFGGGGGGGGGGGGGGGGGGGGGGGGGGGFGDFGCEGGGGFGGGGGGFGGGGFGGGGGGDECEGGGGGGFGGGGFGFFFGFGFGFGFGCGGGFFGFFG>AFFFGGFGFFFDFFAFD?FGGGFGGFFGGFFGGDFCFEFFD@016@FF321;EE;GFF:B6@>EFGDC3>A>A7;(4<?7AA:4A
@M00200:205:000000000-AKKM3:1:1101:21982:6911 2:N:0:1
TACTGGGGTATCTAATCCTGTTCGCTACCTTGGCTTTCGAACCTGAGCGTCAGTTTGCGTCCAGAAGGGTGCTTTCGCCATGGGTGTTCCGACACATATCAACGCATTTCACCGCTACACGTGTCGTTCCCCCTTCCTCTCCGCTACTCAAGACTGCCAGTATAGGAAGCAATGTTGGAGTTGAGCTCCGACCTTTCACTTCCTACTTAACAGTCCGCCTGCGTTCGCTTTAAACCCAATACTGTGT
+
CCCCCGGGGGGGGGGGGGGGGGGGGGGGGGGGFGGGGGGGGGGGGAFGGGGGGGGGGGGGGGGGGDGGGGGGGFGGGGGCFGDGGGGGGGGCGGGGGCCGFFGGGGGGGGGGGGGFGGGGGGGGGGFGGGGGDGGGGFGFFGGFGFGEGFE69FDFFGGFGGBDEFCFFF5@ACF?FF6ADCG7CEFFFDGD>EFFAACE?=:AABEFF:=4399>=DF2=B(:8:5C35=ECE8;C0186@C<.9<
@M00200:205:000000000-AKKM3:1:1101:3434:6931 2:N:0:1
TACTGGGGTATCTAATCCCGTTTGCTCCCCTGGCTTTCGCTCCTCAGCGTCAGTGTTGGTCCAGGATGCCGCCTTCGCCACCGGTGTTCCTCCAGATATCTACGCATTTCACCGCTACACCTGGAATTCCGCATCCCTCTCCCAAACTCAAGCCAACCAGTATCGGACGCAGTTCCCCGGTTAAGCCGAGGGATTTCACGTCCGACTTAGTTGGCCACCTACGAGCCCTTTACACCCAGTACTGCGT
+
CCCCCGGGGGGGGGGGFFGGGGGGGGGGGGGGGGDGFGGCFGGGGFGGGGGGGFGGFGGGGGGGGGGGGGGEGGGGGGGGGGDGGGGGGGGFGGGGFCDFFGFGGGG7AFGGGGGEGGGGGGGGG8EGGGGGGCCEDFGBFGEDGFC5DFGDFGGFFGGB=D7DDFGG>E>:?@FFA@GDF@?CFFG>DGGFEGFDFFGD322(96:@9<55>@CCEC:@@@0A;83>5<>AFA2?816()646),4
@M00200:205:000000000-AKKM3:1:1101:16045:6941 2:N:0:1
TACTGGGGTATCTAATCCTGTTCGCTCCCCACGCTTTCGCGCCTCAGCGTCAGATCACGCCCAGCAAGCCGCCTTCGCCTCCGGTGTTCTTCCGGATTTCTACGCATTCCACCGCTACACCCGGAATTCCGCTTGCCTCTACGTGTCTCCAGCCTCACAGTATCCTGGGCACGCACGGAGTTGAGCTCCGGCATTTCACCCATGGACTTATAAGGCCGCCTGCGCCCGCTTTATACCCACTACTGTGT
+
CCCCCGGGGEGGGAFFFDGFGGGGDEFGCCEGGEGGGGGGGDFGCFFGGEFEDCEFFGEGGGGGGGGBFDCDF::?@FEGGGGC@FFFGGGGGGG+@FFGGGFFFEGGF,;EGGG>DFCDGGDE:CDFFGGGGGGF=D?DFGGFFF?7CFF?@;CCACCBG9ECEF7:FGFFFBFB*:33>FGFA?FFFGEF45+;F?CA?<1(,58376<E5?F<=C>>D<?D(*)1/)32<A2A?2<(:8048.).
@M00200:205:000000000-AKKM3:1:1101:14935:6942 2:N:0:1
TACGAGGGTATCTAATCCTGTTCGCTCCCCACACTTTCGCTCCTCAGCGTCAGGTAATGCCCAGAGAACCGCCTTCGCCACCGGTGTTCCTCCTGATATCTGCGCATTTCACCGCTACACCAGGAATTCCGTTCTCCCCTGCATACCTCTAGTCTGCCCGTATCGAAAGCAAGCGCCGTGTTAAGCACGGCGTTTTCACTCCCGACGCGACAAACCGCCTACGAGCCCTTTAAGCCCAGTACTGTGT
+
CCCCCGGGGGGGGGGGGGGGGGGGGGGGGGGGGGGGGGGGGGGGGGGGGGGGGGGGGGGGGGGGGGGGGGGGGGGGGGGGGGGDGCFGGGGGGGGGGFGGFGGGGGGEFGGGGGGFGGGFGGGGGFGGGGGFGGGGGFGDFGGFGFFEFFGGGGGFFGGECDF?AFGGBGFFFBA>EDD5DFGG6<,99;E>BCEGFCFEF9D=;@FBF06@02>E9C:087088E:C57>2><2>C6:BFFFA:56
@M00200:205:000000000-AKKM3:1:1101:5952:6959 2:N:0:1
TACTAGGGTATCTAATCCCGTTTGCTCCCCTGGCTTTCGCGCCTCAGCGTCAGTTTCGGTCCAGAATGCCGCCTTCGCCACCGGTGTTCCTCCAGATATCTACGCATTTCACCGCTACACCTGGAATTCCACATTCCTCTCCCGAACTCCAGCCTTGTAGTATCAGACGCAGTTCCCAGGTTAAGCCTGGGGATTTCACGTCTGACTGACAAGGCCGCCTACGCGCCCTTTAAAACCAATACTGTGT
+
@CCCCGGGGGGGGFFGF,EFFGGGGFGFGGGGGGGGGCGGGGGGGGFFGEGEGGGGGGGGGGGGGGGGGGGGGGGGGGGCFGGGGGGGGGGGGGGGGGGGGGGGGGGDGCDEFGG>DEFFFFGGGGFGGFGGFGGFGFCEF8DAEBDDGFGCGGFFDEGFGGCGCF8DDGBAFFAFFFFFFFGG8A@AFFFFDECG+>@@BBB>F*9A@BFFB2:;@C>22/656==C8<@EE4)743DE3:4)..:
@M00200:205:000000000-AKKM3:1:1101:26608:6973 2:N:0:1
TACAAGGGTATCTAATCCTGTTCGCTCCCCACGCTTTCGCTCCTCAGCGTCAGTTGTTGCCCAGAGACCCGCCTTCGCCACCGGTGTTCCTCCTGATATCTGCGCATTTCACCGCTACACCAGGAATTCCAGTCTCCCCTGCAACACTCTAGTTTGCTCGTATCGACTGCAGACCCGAGGTTGAGCCTCGGGATTTCACAGCCGACGCAACAAACCGCCTACGAGCTCTTTATGCCCAGTCCTGTCT
+
CCCCCGGGGGGGGFGGGGGGGGGCGGGGGGGGGGGGGGGGGGGGGGGGGGGGGGGGGGFGGGGGGGGGGGGGGGGGGGGGGGGGCFFGGGGGGGGGGGGGGGGGGGGGGGGGGGGFGGFFGGGGGFG8AFGGGGGGGFGFFGGFGFGFFFGGCF8DFGGFGGBGDFGD>DFFFDFFFFGFGGG>CFGA6DD447?DB<F6ABB@@@=51(3;(2EFFGF@(673;C3<*2529<<>F>13))6<4)6
@M00200:205:000000000-AKKM3:1:1101:5872:6983 2:N:0:1
TACCAGGGTATCTAATCCGGTTCGCTCCCCACGCTTTCGCGCCTCAGCGTCAGTCATGGCCCAGTGAGCCGCCTTCGCCACTGGTGTTCCTCCCGATCTCTACGCATTTCACCGCTCCACCGGGAATTCCACTCACCTCTGCCAAAATCAAGTCTCCCAGTCACCAACGACCTCTCCACGGTAAGCGCGGAGATTTCACATCGGTCTTAGAAAACCACCTACGCGCGCTTTCAAACCAATACTGTGT
+
CCCCCFDGGGGGFGGGGFFFGGGGGGGGGDGGDGGGG@FGGGGGGGCFGEFGGGGGGGGGGGDGGGGGFGGGGGEGDGGEGGGGGGGC,CCFGGGECGFCGGGGFGGGGFGGGEGEDFGGGGGGEEGGFGG,+1AFFDGFFFGFGF+88DA2@DFFFGFADFEFFFGGEGF>>=FFFFGFGEFG>EE*64583;7:86C?<3;?31;CC?E3?@FC@*:3;?(),28C350)6)).::(),).6<AA
@M00200:205:000000000-AKKM3:1:1101:13551:7006 2:N:0:1
TACGCGGGTATCTAATCCTGTTTGCTCCCCACGCTTTCGCGTCTCAGCGTCAGTCACCGTCCAGGTGGCCGCCTTCGCCACCGGTGTTCCTCCCCATATCTACGAATTTCACCTCTACTTGGGGAATTCCGCCACCCTCTCCGGCACTCAAGCTCAGCAGTTTCGGGCGCACTTCCTCAGTTGAGCTGAGGGCTTTCACACCCGACTTGCCAAGCCGCCTCCACGCGCTTTATGCCCAGTACTGTGT
+
CCCCCGGGGGGGGGGGGGGGGGGGGGGGGGGGGGGGGGGGGGGGGGGGGGGGGGGGGGGGGGGGGFCGGGGGGGGGFGGGGGCEGEGGGGGGGGGGGFFGGGGGGGGGGGGGGGGFGGGFGDFEGGFGGGGGGGGGD?@DFGG?GFGDGFG6EFFFFGGFGFEGAAC*:C?BFFFFF=86FFF+?A@FFCGFFGGGFFGC8;>FFB@;AEFFEDGGFGFF1(4>0:)97>BFDFFFG2(8<A>44<<
@M00200:205:000000000-AKKM3:1:1101:10366:7008 2:N:0:1
TACTGGGGTATCTAATCCTGTTTGCTCCCCACGCTTTCGTGCCTCAGCGTCAGGACAGGCCCAGTCGCCCGTCTTCACCATCGGCGTTCCAGTAGATATCTACGCATTTCACCGCTCCACCTACTGTTCCGGCGACCCTTACCTGCCTCAAGACCCGCAGTTCGCCCCGCTGTTCCTCGGTTGAGCCGCGGGCTTTCACAAGACGCTTGCTGGTCCGCCTCCGCACCCTTTCCGCCCAATACTGTCT
+
CCCCCGGGGGGGGGGGGGGGGGGFGGGGGGGGGGGGGGGGGGGGGGFGGGGGEGGGGGGGGGGGGGEGGGGEGGGGGGGGFGECGGGGGGGGGGGFC<EFFGGGDEGGGGGGGGGFGGGGGGGGGGGGGGGGGGGGGFGFFGGFFFFEG6D?D8D0*535:FEC)<D@BGFFD*@AFFDD@E);AFCB):E>EEGGF5C43<(4:>?:?:2<>FFF>GB:(((0-CBG<5:4)(-4C:(,)84<)).
@M00200:205:000000000-AKKM3:1:1101:3929:7022 2:N:0:1
TACCAGGGTATCTAATCCTGTTTGCTCCCCACGCTTTCGCGTCTCAGCGTCAGTATCCGTCCAGAAGGCCGCCTTCGCCACCGGTGTTCCTCCCGATATCTACGCATTTCACCGCTACACCGGGAATTCCACCTTCCTCTCCGGTACTCGAGTCTGCCAGTATCCGGCGCCGTTCCCCCGTTGAGCGGGGGGATTTCACACCAGACTTAACAGACCGCCTACACGCCCTTTCAGCCCAGAACTGTGTAGGT
+
CCCCCGGGGGGGGGGGGGGGGGGGGGGGGGGGGGGGGGGGGGGGGGGGGGGGGGGGGGGGGGGGGGGGGGGGGGGGFGGFGGGGGGGGGGGGGGGGGGGGGGGGGGGGGGGGGGGFGG8FFGGGGGGGGGGGGGGGGFGFFGGFGFGFGFFDGGGAFGGFGGCFCDGE>EFFFFFFFFDBCFD5;@EEFG=:5=CFF)<2222?B?:AA<A>2.;@3>D:?BB)(:5CC:2)--64;<((.4),))-.)).
@M00200:205:000000000-AKKM3:1:1101:15552:7024 2:N:0:1
TACAAGGGTATCTAATCCTGTTTGCTCCCCACGCTTTCGCGCCTCAGCGTCAGTTGTGGTCCAGTTGGCCGCCTTCGCCACCGGTGTTCTTCCCAATATCTACGAATTTCACCTCTACACTGGGAATTCCACCAACCCCTCCCACACTCAAGCCCTGCCGTATCGGATGCAGTTCCCCGGTTGAGCCCAGGCCCTTCACATCCGACGCTCAGACCCGCCTACGCGCCCTTTAATCCCAGTACTGTGTAGTT
+
CCCCCGGGGGGGGGGGGGGGGGGGGGGGGGGGGGGGGGGGGGGGGGGGGGGGGEF<FGGGGGGGDF<<FGGGEGGGGGGGGGDCFGGGG9DFCGCFGGGGGGGGE?EGGGGGGGGF7FDGGF8,F@GGGGGG8,=EG*=D*CC0A?GDGFG=DFFF?FGEEGBG933@>D*9FEFF6*=5@CC?AFGAAFFFE*;49<C<4>32>@@2;D1(.)3;:GFF0=(2(:>C)952)).9E)8B<<>A.)-)--)
@M00200:205:000000000-AKKM3:1:1101:24516:7041 2:N:0:1
TACGCGGGTATCTAATCCTGTTTGCTCCCCACGCTTTCGAGCCTCAGCGTCAGTAATGGACCAGTATGTCGCCTTCGCCACTGGTGTTCTTCCGAATATCTACGAATTTCACCTCTACACTCGGAGTTCCACATACCTCTTCCATACTCAAGATAGCCAGTATCAAAGGCAATTCCAAGGTTGAGCCCTGGGCTTTCACCTCTGACTAAACTATCCGCCTACGCTCCCTTTCTACCCAATCCTGTGT
+
CCCCCFGGGGGGGGGGGGGGGGGGGGGGGGGGGGGGGGGGGGGGGGGGGGGGGGGGGGGGGFGGGGGGGGGGGGGGGEGGDGGGGGGGGGGGGEGGGGGGGGFGCFGGGGGGGFGFGGGGGGFGGEGGGGFGGGGGGFGFBGGFGFGFGFGGGGGFFGGFGGFGFF+=DGF55><DFF?FFGFCFGC?FFGAFGGGFFGEE@6CEF@6@>@79EF@AFF>>:2?@EEGGG3*9CE48=2,(5))/)/
@M00200:205:000000000-AKKM3:1:1101:12768:7049 2:N:0:1
TACCGGGGTATCTAATCCTGTTTGCTCCCCACGCTTTCGTGCATGAGCGTCAGTGTCAGCCCAGGGGGCTGCCTTCGCCATCGGTGTTCCTCCAGATCTCTACGCATTTCACTGCTACACCTGGAATTCCACCCCCCTCTTCCACACTCTAGCCTCCCAGTTTCAAACGCAGTTCCCAGGTTAAGCCCGGGGATTTCACATCTGACTTAAGAGGCCGCCTGCGCACGCTTTAAACCCAGTACTGTGT
+
CCCCCGGGGGGGGCGGGGGGGGGGGGGGGGGGGGGGGGGGGGGGGGGGGGGGGGGGGGGGGGGGGGGGGGGGGGGGGGGGGGEFGGGGGGGGGGGGGGGGGGGGGGGGGGGGGGGFGGGGGGGGGGGGGGGGGGGGGFGFFGGFGFGFGFGFGGGFFCFFGGFGFFGGFGFFFFFFFFG>FFGG6<F>BCGF:EGGF?C4@BE4CFFEFFF<4?GGBG5(3;BFBG>DG*(6><21E:??9<9>).6
@M00200:205:000000000-AKKM3:1:1101:12599:7068 2:N:0:1
TACTCGGGTATCTAATCCTGTTTGATCCCCACACTTTCGTGCCTCAGCGTCAGTTACAGCCTAGTAAGCTGCCTTCGCTATAGGTGTTCTTGACGATATCTAAGCATTTCACCGCTACACCGTCAATTCCGCCAACCTCAACTTTACTCAAGCTTCCCAGTATCAATGCCACCCTCCCGGTTAAGCCGGGATATTTCAGCACTGACTTAGAAAGCCGCCTCCGCACCCTTTATACCCAATACTGTGT
+
CCCCCEGGGG8FEGGFGGGGGGGGGGGGGGFGGGFFGEGGGGGGGGG@EGGGGFGGGGGGGGGGFGGGGGGGCF=FGGECGGGFGGGGGGDGGGDGEGGGFFGCFGGG,EEFGGGFCFFGGEGGGGGGGEFGGDDGE?FEFGCFEFFEGFFGGG8D6DFFDF99EFFGFEFFFFFFFEGFEEDGFGG>9>C5A7CFFEEEE55)8@A=8C7;;;CFAGF))0-)/4:5*65>CE3.2715)4.).17
@M00200:205:000000000-AKKM3:1:1101:8843:7080 2:N:0:1
TACTCGGGTATCTAATCCTGTTTGCTCCCCACGCTTTCGCGCCTCAGCGTCAGTATCGGGCCAGTGAGCCGCCTTCGCTTCTGGTGTTCCTCCGAATATCTACGAATTTCACCTCTACACTCGCAGTTCCACTGACCTCTTCCGGTCTCAAGCCAAACAGTATCGAAGGCCATTCTGTGGTTGAGCCACAGGCTTTCACCCCCGACTTGATCGGCCGCCTACGCGCCCTTTATACCCAGTACTGTGT
+
CCCCCGGGGGGGGGGGGGGGGGGGGGGGGGGGGGGGGGGGGGGGGGGGGGGGGGGGGGGGGGGGGGGGGGGGGGGGGGGGGGGGGGGGGGGGGGGGGGGGGGGGGCGGGFGGGGGFGGGGGGGGCEEFGGGGGGGGFFFEDFGFGFG=DFGGDGGFFGF?C97=>FGGFGFFF7FFFFGFGGGGFCA>FGGFFGFGFFGFB4@F@B@@FFEEFFGE@55?063)4:>D)049<<A><28B)2426<A
@M00200:205:000000000-AKKM3:1:1101:4444:7080 2:N:0:1
TACAGGGGTATCTAATCCCGTTTGCTCCCCTGGCTTTCGCTCCTCAGCGTCAATATTGGTCCAGGATGCCGCCTTCGCCACCGGTGTTCCTCCAGATATCTACGCATTTCACCGCTACACCTGGCATTCCGCATCCCTCTCCCAAATCCAAGCCATCCAGTATCACACGCAGTTCCCCAGTTAAGCTGAGGGATTTCACGTATGACTTAGTTGGCCGCCTACGAGCCCTTTAAAACCAATCCTGTGT
+
CCCCCFEGGGGGGGGGGGGGGGGGGGGGGGGGGGGGGGGDEFFGGGGGGGGGGGGGGGFGGGDG?GFGGGGGGGGGGDGGGFGGGGGGGGGGGGC9DFFG88?FGGGGGGGGGCGEDF?EFE88,,E9FDDGGGGGGFGFFGGFG:FBFFGCGGGF*@D?DGEGEFDDDGFAF7CFAA6@<AC@AFC66;C*9@@CF5@=@2*)26AEF;A6;2>@AD5(83(/6C5CC;E41))/:=1333))/).
@M00200:205:000000000-AKKM3:1:1101:25833:7092 2:N:0:1
TACCCGGGTATCTAATCCTGTTTGCTCCCCACGCTTTCGAGCCTCAGCGTCAGTAATGGACCAGTATGTCGCCTTCGCCACTGGTGTTCTTCCGAATATCTACGAATTTCACCTCTACACTCGGAGTTCCACATACCTCTTCCATACTCAAGATAGCCAGTATCAAAGGCAATTCCAAGGTTGAGCCCTGGGCTTTCACCTCTGACTAAACTATCCGCCTACGCTCCCTTTAAACCCAGTACTGTGT
+
CCCCCGGGGGGGGGGGGGGGGGGGGGGGGGGGGGGGGGGGGGGGGGGGGGGGGGGGGGGGGGGGGGGGGGGGGGGGGGGGGGGGGGGGGGGGGGGGGGGGGGGGGGGGGGGGGGGFFFGGGGGGGGGGGGFGGGG9DDGEFGGFGFCECFGGGGGDFGFFGGFGFFGGBFFFFBFFFFGFGGGGFGDFFGGFFGGGAEGEEDE@CE@E:C@EE=,<5CDDFFFFFGFG9;EC?=EDC(5>CEF<@4C
@M00200:205:000000000-AKKM3:1:1101:25889:7134 2:N:0:1
TACTGGGGTATCTAATCCTGTTTGCTCCCCACGCTTTCGCACCTCAGCGTCAGTAATGGACCAGTAAGCCGCCTTCGCCACTGGTGTTCCTGCGAATATCTACGAATTTCACCTCTACACTCGCAATTCCACTTACCTCTTCCATACTCTAGACACCCAGTATCAAAGGCAGTTCCGAGGTTGAGCCCCGGGATTTCACCCCTGACTTACATGTCCGCCTACGTGCGCTTTAAACCCAATACTGTGTAGA
+
CCCCCGGGGGGGGGGGGG9FGGGGGGGGGGCFGGGGGGGD7FGGGGGGGGGGGG<9,EFGGGGGFGGAFGGGGGGGGGGEGFGGGGGGGGGGG7>CCBFGCFGGDGGFF9EFC=D6=FFGADGEFGGGGGDDGDCFGFGFFG8+@FGE+=FGCGGF?6FFGGFGB?FFF?:=FED@?*0@FGCGFGGF>D*9?EGGA<FE2))5@E4***1*08B75CBF@B=ABF39)*1;)9<38/(/6;)).1?CC7
@M00200:205:000000000-AKKM3:1:1101:17592:7135 2:N:0:1
TACTCGGGTATCTAATCCCGTTCGCTCCCCTGGCTTTCGCGCCTCAGCGTCAGATGTGGTCCAGTATGCCGCCTTCGCCACCGGAGTTCCTATCGATATTAACGCATTTCACCGCTCCACCGATAGTTCCGCATACCCCTACCACCCTCGAGGTGCCCAGTATCCAAGGCAGTTCTCCAGTTGAGCTGGAGGATTTCACCCCGGACTTGAACACCCGCCTACGCGCCCTCTAAGCCCACTACTGTGTTGAT
+
CCCCCGGGGGGGGGGGGGGGGGGGGGGGGG<FGGGGGGGGGGGGGGGGGGGGGGGGGGGGGGGGGGGEGGGGGGGGGGGGGGGDGGGGGGGGGGGGGFGGEDFGGGGGGGGGGDD>DFCCGGGGCGEFGGGGGGCFDDFDFGGFGFGFGB69EDDFFFGF@FEFEFGGFGFFF5B<<8:9<;F96DFFFD>>5CFFF?C;D@B29>BEFE@EC(=E9DF??@102CDGD*:)6:<>FF(((.-26:>(())
@M00200:205:000000000-AKKM3:1:1101:26574:7140 2:N:0:1
TACTGGGGTATCTAATCCTGTTTGCTCCCCACGCTGTCGCGCCTCAGTGTCAGTAACTGCCCAGCAGGCCGCCTTCGCCACCGGTCTTCCTCCGGATCTCTACGCATTCCACCGCTACACCCGGAATTCCGCCTGCCCCTACAGCACTCGAGTCTTACAGTCGGCACGGCCGACCCGGGGTTGAGCCCCGGGCTTTCACCACACCCTTATAAGACCACCTACGCGCCCTTTATGCCCAATCCTGTGTACAT
+
CCCCCGGGGGGGGGGGGGGGGGGGGGGGGGGGGGGGGGGGGGGGGGGGGGGGGGGGGGGGGGGGGGGGGGGGGGGGGGGGGGGGGGGGGGGGGGGGGGGGGGGGGGGGGEFGGGGFDCFGGEGGGGGGGGGGGGGGGFGF5==DGFGFGF@>FFGFACGFGG=DBFGGDGDFFFEFEDDBC8C4AFCFFGGDEGFGFFF=48:B<>?(7<4)6<ECBGF0:70BBGFG32:<>B)4@>6:(,)).)6:)))
@M00200:205:000000000-AKKM3:1:1101:21412:7147 2:N:0:1
TACCGGGGTATCTAATCCTGTTCGCTCCCCACACTTTCGCTCCTCAGCGTCAGGTCATTCCCAGAGAACCGCCTTCGCCACCGGTGTTCCTCCTGTTATCTGCGCATTTCACCGCTACACCAGGAATTCCGTTCTCCCCTGAATACCTCTAGTCTGCCCGTATCGGAAGCAAGCGCCGTGTTAAGCACGGCGTTTTCACTCCCGACGCGACAACCCGCCTACGAGCCCTTTACGCCCAGTCCTGTGT
+
CCCCCGGGGGGGGGGGGGGGGGGGGGGGGGGGGGGGGGGGGGGGGGGGGGGGEGGGGGGGGGGGCGFFGGGGGGGGGGGGGGGGFCGFGGGGGGGGGGGGGGGGGGGGGGGGGGGFGGGGGGFDCGGGGGFFGGGGAFEDFFDFCFGEFFGFFC7DFFDAGCDGABDE??C@F=BAEFGFGGGGFGCFBCEE;CGDA5@593196,1:>@F09(;E9GE?(33)-:>G9>:5<363:3,4))).-)6
@M00200:205:000000000-AKKM3:1:1101:23970:7147 2:N:0:1
TACTAGGGTATCTAATCCTGTTTGCTCCCCACGCTTTCGTGCATCAGCGTCAGTGTCAGCCCAGAGACCTGCCTTCGCCATCGGTATTCCTCCCGATATCTACGCATTTCACTGCTACACCGGGAATTCCAGCCTCCTCTGCCGCACTCCAGCCTTGCAGTCCCAAATGCCATTCCCAGGTTAAGCCCGGGGATTTCACATCTGTCTTACACAACCGCCTCCGCACGCTTTACGCCCAGTACTGTGTAGCT
+
CCCCCGGFGGGGGGGGGGGGGGGGGGGGGGGGGGGGGGGC<FDG,;EFGGGGEG9,C9E<ECFG@@ECDGGGGGGGGGGGGGGDFBFGGDEGC7CFGGGGFDEGG8EGGGGG9DF@+E@FG>BC@CFGG;8,++6>@DGEFFGF+001=DDFFF+D:EGBFG=?6*+,?AFFFFFFF;DFG?+<BCGFF>:?5ACGFFF4<B66*2:A4;6**/=C9CDF2=9>(?):951;)41:E@;?)644-).)-))
@M00200:205:000000000-AKKM3:1:1101:19163:7158 2:N:0:1
TACCAGGGTATCTAATCCCGTTCGCTCCCCACGCCTTCGCGCCTCAGCGTCAGGGACGGCCCAGCTGGCCGCCTTCGCCACGGGTGTTCCGCCTGATCTCTACGCATTTCACCACTACACCAGGCATTCCACCAGCCCCTACCGCCCTCAAGCGGTGCGGTCCCCGACGACCCTCCCCGGTTGAGCCGGGGGCTTTCACGCCGGGCCAGCACCGCCGCCTGCGCGCGCTTTCAACCCACTACTGTGTAGA
+
CCCCCGGGGGGGGGGGGGGGGGGGGGGGGGGGGGGGGGGGGGGGGGGGGGGGGGGGGGGGGGGGGFEFGGGGGGGGGGGGGGCEGGGGGGGGGGGGGGGGGGGGG>GGGDGGGGGFGGGGGGGGGGGGGGGGFGGGD>GFFGGFGFGFGFG;C5C9?EDEGGFGFDCEAGB@D@FAEED3F=DGFGGFFG=>>E=<FBGBFFF0>03(32?BF>EE1D>:(1>FBG@))/()6)6:E:(18BF>:A>A2)
@M00200:205:000000000-AKKM3:1:1101:14626:7161 2:N:0:1
TACAAGGGTATCTAATCCTGTTTGCTCCCCACGCTTTCGCGTCTCAGCGTCAGTAACGTCCCAGCGAGCTGCCTTCGCAATTGGTGTTCCTCCTGATATCTGCGCATTTCACCGCTACACCAGGAATTCCACTCGCCTCTTCCGTACTCTAGCCCGACAGTATCCACCGGCATCCGAGGGTTGAGCCCCCGACTTTCACAGCGGACTTACCGAACCGCCTACACGCCCCTTAAGCCCAGTACTGTGT
+
CCCCCGGGGGGGGGGGGGGGGGGGGGGGGGGGGGGGGGGGGGGGGGGGGGGGGGGGGGGGGGGGGGEGGGGGGGGGGGGEGGGGGGFGGGGGGGGGGGGGGGGGGE:FFGGGGGGFGGGGGGGGG8FFGGGGGGGGEFGFFGGFGFGFGFGFGGGFBGCBGFBFFFGGEGBFFFFDFEDFFGCCAGFFDDGFFGEGFEGFE?F@6>B@9AF;?>GEFD>:FB(?1*)1)128-)22C:<3))4><<5
@M00200:205:000000000-AKKM3:1:1101:7391:7171 2:N:0:1
TACCCGGGTATCTAATCCTGTTTGCTCCCCACGCTTTCGTGCATCAGCGTCAGTGTTAGCCCAGGGGGCTGCCTTCGCCATCGGTGTTCCTCCACATCTCTACGCATTTCACTGCTACACGTGGAATTCCACCCCCCTCTTCCACACTCAAGCCCCTCAGTTTCAAACGCAGTTCCCAGGTTAAGCCCGGGGATTTCACATCTGACTTAAGGAGCCGCCTGCGCACGCTTTACACCCAATACTGTGT
+
CCCCCGGGGGGGGGFGGGGGGGGGGGGGGGGGGGGGGGGGGGGGGGGGGGGGGGGGGGGGGGGGGGGGGGGGGGGGGGGGGGGGGGGGGGGGGGGGGGGGFFGGGGGGGGGGGGGFGGGGGGCEGFEGGGGGGGDDE5CDFFGFDFGFGFGGFGGFFGGFFGFGEFGGFGFADEF6A8FFGGCCFG69A>>?45?FFEE?C@??EEEFFEFE@@GG0<51=?289CBDDD0<AAB<E:F:)4<<6)6
@M00200:205:000000000-AKKM3:1:1101:6359:7179 2:N:0:1
TACGCGGGTATCTAATCCTGTTTGCTCCCCTAGCTTTCGCGCCTCAGCGTCAGTATCCGTCCAGAAGATCGCCTTCGCCACTGGTGTTCCTCCCGATATCTACGCATTTCACCGCTACACCGGGAATTCCATCTTCCTCTCCGGAACTCGATCCATACAGTATCTTGTGCACTTCCCGCGTTAAGCACGGGGCTTTCACACAAGACTTGATTGGCCGCCTACGCGCCCTTTACGCCCAGTACTGTGT
+
CCCCCGGGGGGGGGGGGGGGGGGGGGGGGGGGGGGGGGGGGGGGGGGGGGGGGGGGGGGGGGGGGGGGGGGGGGGGGGGGGGGGGGGGGGGFGGGCFGGGGGGGGGGGGGGGGGGFGGFGGGGGGCGGGGGGGGGGGFGFFDE58?DEGDGFFDFCFGGFGGFGFFGGFFF@F59AF>GFGGG>FFGFEGEFAEGFB<@CE03=DFFEFFF?E@FA>GF((42048>CCC?2<26(:1,().-6<BA
@M00200:205:000000000-AKKM3:1:1101:7957:7205 2:N:0:1
TACTGGGGTATCTAATCCCGTTTGCTCCCCTGGCTTTCGCTCCTCAGCGTCAGTGTTGGTCCAGGATGCCGCCTTCGCCACCGGTGTTCCTCCAGATATCTACGCATTTCACCGCTACACCTGGAATTCCGCATCCCTCTCCCAAACTCAAGCCAACCAGTATCGGACGCAGTTCCCCGGTTAAGCCGAGGGATTTCACGTCCGACTTAGTTGGCCACCTACGCGCCCTTTATGCCCCGTACCGTGT
+
CCCCCFFGFGGGGGGDG9CCCF<FGGDFGGGF@F,CFGGCCGGGGGGGGGGGDGGFFGGFGF966,CFG@FGGG7FGG@CEGDDFGFGGFCFF<E,AFFGGGGGGGGGGGGGFEGEDGFGGC8@E,@EGGGGD=081:DD9@AFFDGBFFDDF60:DEGFG7*95*=CAG5=D@FF>ADAFCCFFGE49*40),4?BEGB@BD90>BD)9??6@C>;CF@1;1):5@<9C)-)-44C:3403,46:(
@M00200:205:000000000-AKKM3:1:1101:25435:7217 2:N:0:1
TACTCGGGTATCTAATCCTGTTTGCTCCCCACGCTTTCGAGCCTCAGCGTCAGTAATGGGCCAGTGTGCCGCCTTCGCCACTGGTGTTCTTCCGAATATCTACGAATTTCACCTCTACACTCGGAGTTCCGCACACCTCTCCCATACTCAAGACAATCAGTATCTAAGGCCATTCCAGGGTTGAGCCCTGGGCTTTCACCTCTGACTTAACTGTCCGCCTACGCTCCCTTTATGCCCAATACTGTGT
+
CCC@CGGGGGGGGGGGGGGGGGGGGGGGGGDGGGGGGGD<FGGGGGGDGGGDGCF<F<F<FGGGGGGD9FGGGGGGGGGGGGGGFGDGGGFGE7:CFFGGGGGGGGGGGGGGFGGFGGGGEE=7:+BFFC@6D6CFG*DEFFF56*=DF9EFFFF568=F=CEG*;@ED?*:FEFFFBFDFGD+A67*6D1@AF>FA7::CD=@7*0;9*:EAAEFAGA2>7@52A>FC>=4@?;>B;;;38C))9?
@M00200:205:000000000-AKKM3:1:1101:7709:7220 2:N:0:1
TACGGGGGTATCTAATCCTGTTTGCTCCCCACGCTTTCGTGCATGAGCGTCAGTGTTATCCCAGGAGGCTGCCTTCGCCATCGGTGTTCCTCCGCATATCTACGCATTTCACTGCTACACGCGGAATTCCACCTCCCTCTGACACACTCTAGCTCGGTAGTTAAAAATGCAGTTCCAAAGTTAAGCTCGGGGATTTCACACTCGACTTGCGGAGCCGCCTGCGCACACTTTATACCCAATACTGTGT
+
CCCCCGGGGGGGGGGGGGGGGGFGGGGGGGGGGGGGGGGGGGGGGGGGGGGGGGGGGGGGGGGGGGGGGGGGGGGGGGGGGGGGGGGGGGGGGGGGGGGGGGGGGGDEGGGGGGGFGGGGGGDGGGGGGGGGGGGGGFFFFFGFGFGFF<FGGGGF>C7AEC5C7BGGFGF;C@FFF9F4DAG76A?FFDGFFGGFCEGFF=DB@9?<@E@FFFGCFG>8((4>(/)1*0)))4)6@<312:B4444
@M00200:205:000000000-AKKM3:1:1101:19767:7227 2:N:0:1
TACCGGGGTATCTAATCCTGTTTGCTCCCCACGCTGTCGCGCCTCAGCGTCAGCAACGGCCCAGCAGACCGCCTTCGCCACTGATGTTCTTCCCGATCTCTACGCATTCCACCGCTACACCGGGAATTCCATCTGCCTCTACCGTGCTCAAGCCTGACAGTTTAGAAGGCAGCCCTGCGGTTAAGCCGCAGGATTTCACCCCCTACTTACCAGGCCGCCTACGCGCCCTTTAAACCCAATCCTGGGTAGAC
+
CCCCCGGCFGGGGGGGGGGGGGGGGGGGGGGGGGDGGGGGDGGGGGGGGGGGGGGGGGGE@FFGGGGGGGGGGGGGGGGGGGGDFFGGGGGGGGGGEGGGGGGGGGGGGGGGDGGFGGGGGGDCGEFGGGGGGGFG??FFFGGFGFGFGFGGGGGFFGGF,BEGFFGFFGFFABFFFFGEFGGGFGC>BGEBBFGCFFC7;@>>;@F9CE@C;?CC>GF6B?1.(:BD7774<A).*4(((())((.)-))
@M00200:205:000000000-AKKM3:1:1101:20209:7232 2:N:0:1
TACAGGGGTATCTAATCCCGTTTGCTCCCCTGGCTTTCGTTCCTCAGTGTCAGTTGCAGTCCAGAACGCCGCCTTCGCCACCGGTGTTCCTCCAGATATCTACGCATTTCACCGCTACACCTGGAATTCCGCGTTCCTCTCCCGGATTCAAGCCACCCAGTATCAGACGCAGTTCCCCGGTTGAGCCGAGGGATTTCACGTCTGACCTAGGCGGCCGCCTACGCGCCCTTCACGCCCAGTACTGTGGAGCT
+
B<CCCGGGFECGGADFGGGGGGFEGGGGGGGGGGGGGGCFFFFFGGGDCFEFGGGEGGGGGGFGGGGDFG:CF7FFGGDFGGGEC@FCFGDFGG8AFFEGGFGF:>7C9EEF?EEFGG8<>EEFCECFGG8C?@=BDBD*0DFB??DAFFG9>FC?0+0*@2;=>B:EDGFFFF?FF;;B*;7;AFG>*;7)5,=8:<:==9(/*/(1)73(((3=>D:1::?B>GFD)9(.50(,2-(.5<A2-)().((
@M00200:205:000000000-AKKM3:1:1101:6323:7244 2:N:0:1
TACTAGGGTATCTAATCCTGTTTGCTCCCCACGCTGTCGCGCCTCAGTGTCAGTAACTGCCCAGCAGGCCGCCTTCGCCACCGGTCTTCCTCCGGATCTCTACGCATTCCACCGCTACACCCGGAATTCCGCCTGCCCCTACAGTCCTCGAGCCTGACAGTCGGCATGGCCGACCCGGGGTTGAGCCCCGGGCTTTCACCACCCCCTACTCACGCCACCTACGCGCCCTTTACCCCCAATACTGCGTAGCT
+
CCCCCGGGGGGGGGGGGGFGGGGGFGGGGGFFGGGGGGGGGGGGGGFGGGGFGGGGGGGGGGGGGGGGGGGGEGGGGGGCGGGGEGEGGGGGGGC@FGGGGGGGGGGGDEAFGGGF=FCGFGGE@8DGGGFGDGGGGFGF?8,*7+=DFB>=@DCAFGFAFFFGAFDGFGF=5>ABEA4?F:D;AFFFFGCD>EGFB.=A31(66>B(()))54EF6C@(50,04E@G547)))((:(4,),)6)(,44?)
@M00200:205:000000000-AKKM3:1:1101:9886:7259 2:N:0:1
TACAGGGGTATCTAATCCTGTTTGCTCCCCACGCTTTCGCGTCTCAGCGTCAGTCACGTCCCAGCGAGCTGCCTTCGCAATCGGTGTTCCTCCTGATATCTGCGCATTTCACCGCTACACCAGGAATTCCACTCGCCTCTTCCGCACTCAAGACTGTTGGTTTCCAGTGACCCTCCGGGGTTGAGCCCCGGGCTTTCACACCAGACCTTCCAGTCCGCCTACACGCTCTTTATGCCCAATCCTGTGT
+
CCCCCGGGGGGGGGGGGGGGGGGGGGGGGGGGGGGGGGDGGGGGGGGGGGGGGGGGGGGGGGG@FEGGGGGGGGGGGGGDGGGGGGGGGGGGGGGGGGGGGGGGGGGGFGGGGGDFGGGGGGGGFGGGGGGGGGGGGFGFFGG>EEGFGFGFEGGFFGGFGGFGEFGGFGF@FFFFFFGBGGGFFGGFFDEEEGGGFFG5@@FFFFDFFE@C95CC?DADDF@A48)7>74)5<4.;7:?11)4<:-
@M00200:205:000000000-AKKM3:1:1101:19439:7274 2:N:0:1
TACAGGGGTATCTAATCCCGTTTGCTCCCCTGGCTTTCGCGCCTCAGCGTCAAGAACAGGCCAGGAAGTCGCCTTCGCCACTGGTGTTCCTCCCGATATCTACGCATTTCACCACTACACCGGGAATTCCACTTCCCTCTCCTGCCTTCGAGTCGAACAGTATCGCGTGACCCTCCCCAGTTGAGCCGGGGGCTTTCACACGCGACTTGCACGACCGCCTGCGCGCTCTTTATACCCAGTACTGTGT
+
CCCCCGGGGGGGGGGGGGGGGGGGGGGGGGGGFGGGGGGGGGGGGGGGGGGGGFGGGGGGGGGFFFFFFGGGGGGGGGGGGGGFGGGGGGGGGGDGGGGGGGGGGGGGGGFGGGGFGGGGGGGCFCGGGGGGGGGGGFGDBCFFGFGFGFGFGGGEDEDFGG7DAEDGEGFEF@>AAE5?FG7CFFGFECGFEGGGF)1)66>0(22?>>FFF6EEBGE6(,(0-8555><26252<.82)6)4-.6
@M00200:205:000000000-AKKM3:1:1101:6845:7279 2:N:0:1
TACGCGGGTATCTAATCCCGTTTGCTCCCCTGGCTTTCGCTCCTCAGCGTCAATGCCGGTCCAGGATGCCGCCTTCGCCACCGGTATTCCTCCAGATATCTACGCATTTCACCGCTACACCTGGAATTCTGCATCCCTCTCCCGGATTCAAGCCATCCAGTATCAGACGCAGTTCCCAGGTTGAGCCTGGGGATTTCACGTCCGACTTAGTTGGCCGCCTACGAGCCCTTTACGCACAGTACGGTGT
+
CCCCCGGGGGGGGGGGGGGGGGGGGGGGGGGGGGGGGGGGGGGGGGGGGGGGGGGGGGGGGFGGGGGGGGGGGGGGGGGGGGGGGGGGGGGGGGGGGGGGGGGGGGGGGGGGGGGFGGGGGGGGFGGGGGGGGGGGGFGDFFGFGDGFGFGGGGGFFF6AG:=FEFGGFGFFFFFFFFG4?DFFAE=FFGGEECFGF?C=>=@=@BF;)9??CEFF09BDD@;8;EEGGGF2648(:482AB((4:B
@M00200:205:000000000-AKKM3:1:1101:4572:7279 2:N:0:1
TACCAGGGTATCTAATCCTGTTTGCTCCCCACGCTGTCGCGCCTCAGTGTCGGCTATTGAGCCCTTGCGAGCTCACCGCCCAGCAGACCGCCTTCGCCCCTGGTGTTCTTCCGGATCTCTACGCATTCCACCGCTACACCCGGAATTCCATCTGCCTCTGCAACGCTCCAGTCAAGCAGTCGGCACGGCAGATCCGGGGCTGATCACAGGACTTTCACCACACCCTTCCCTGACCGCCTACGAGCCCCTT
+
CCCCCGGGGGGGGGGGGGGGGGGGGGGGGGGGGGGGGGGGGGGGGGGGGGGGGGGEGFEGGGGGGGGFEGDGGGFGCFGGGG8EGCFGGGEGF7FGEGGGGCFGGGGGGGGG:88BG?FFGG7ECED8FFFGD>DECFGFFEGEG?F7DFCGFGGCFFFFGD=*15<89DA9FF+/6A*BFC4CBEE>4):89F?5):E(.;@)9)/)/6(47<?<2CB)::?BBDF59994?F0(*,,32((4196(4:
@M00200:205:000000000-AKKM3:1:1101:3648:7282 2:N:0:1
TACTGGGGTATCTAATCCTGTTCGCTCCCCACGCTTTCGCGTCTCAGCGTCAGTACCGTTCCAGAGAGCCGCTCTCGCCACGGGTGCTCTTCCTGATATCTGCGCATTTCACCGCTACACCAGGAATTCCACTCTCCTCTCCCGGACTCCAGCCAGGGGGTTCAGGTCGACCTCTGAAGCTTGCGCCGCCAGTTTTCACAACCGACGTACCTGATCGCCTAACCGCTCTTCACGTCCAGTACATCGGTGAT
+
BC<CCF@FG7,,<C9FCEG,;,CCFG<FGCCE:FBCFFEGDB:F6<C,@BF7:FA,CF,BEFF6,,C,BFFEGDGFEDFCEC+74=,,CE8,F<B<<C,,49C+7448EF,,:=@96B,A,8>+B@,,CEDFDF=FD+A**,@@85?56*=6=D9:*@+04*)5*0=3**9@4);FF+9*2,*10*=)/57>9:++A)+)//((,3(,2,(:3(+0(1033)()(1)/**)6<3(4*()-.9))),((-3)
@M00200:205:000000000-AKKM3:1:1101:7807:7284 2:N:0:1
TACAAGGGTATCTAATCCTGTTTGATCCCCTTGCTTTCGCGCCTCAGCGTCAGGAATAAGCTAGAAAACCGCTTTCGCCACAGGTGTTCTTCCACATATCTACGCATTTCACCGCTACACGTGGAATTCCATTTTCTCCGCCTACCCTCAAGAAACACAGTCTCAAATGCCGTTCCGGAGTTGAGCTCCGGGATTTCACATTTGACTTACATCCCCGCCTACGCGCCCTTTACACCCAATACTGTGT
+
CCCCCGGGFGFGCFFGFFGGGGGGGGGGFGEGFGGGFGGGEGGGGGGDEFFCGGFGGGGGGGGGGGGGGGGGGGGGGGGEGGGGGGGGFGGGGGGGGGFGGGGGGGGCEFGGGGC5CFGGDDFEGGGGGFGGEFGGGFG=DEEDGFGF?F8?GGCFFGGFGGFGEDDGFGF5:ADFED6@FCF7FFGFF66@5ECFF;CC<=E7ACEEFFBFF@EEBGEF@B265C;DC4@E).3,=71(5;?3C47
@M00200:205:000000000-AKKM3:1:1101:25080:7309 2:N:0:1
TACTCGGGTATCTAATCCTGTTTGCTCCCCACGCTTTCGAGCCTCAGCGTCAGTAATGGACCAGTATGTCGCCTTCGCCACTGGTGTTCTTCCGAATATCTACGAATTTCACCTCTACACTCGGAGTTCCACATACCTCTTCCATACTCAAGATAGCCAGTATCAAAGGCAATTCCAAGGTTGAGCCCTGGGCTTTCACCTCTGACTAAACTATCCGCCTACGCTCCCTTTATACCCAATACTGTGTACAT
+
CCCCCGGGGGGGGGGGGGGGGGGGGGGGGGGGGGGGGGGGECGGGGGGGGGGGGGGGGGGGGGGGGGGGGGGGGGGGGGGGGGGGGGEGGGGGGDEGFGGGGGGGFFGGGGGFGGFGFFGGGGGGGGGGGGGGGGFGFGEFGGFGFGFGFFGGGGFFDFFGGFGFF+AFGFFFE79D7D?FECGFGFF?+=D9CFGFEGEFFF@CEEE@)@EE5@<AFE55529@>?GD8BEE4>E7*(5>B?E8/8>*1*
@M00200:205:000000000-AKKM3:1:1101:8858:7317 2:N:0:1
TACACGGGTATCTAATCCTGTTCGCTCCCCACGCTTTCGCGTCTCAGCGTCAGTACCGTCCCAGCTGGCCGCCTTCGCCACGGGTATTCTTGCAGATCTCTACGCATTCCACCGCTTCACCTGCAATTCTACCAGCCTCTACCGGTCTCCAGATCCGCAGTATCAAAAGCAGCCTCACCGTTGAGCAGTGAGATTTCACTTCTGACTTGCAGGATCCGCCTGCGCGCGCTTTATACCCAATACTGTGTAGT
+
CCCCCGGGGGGGGCGGGGGGGGGGGGGGGD8CGGGGGGGG7FGGGGGGEFEGEGGGGGGGGGGFGGGFFGGGGGGGGGGGGG7BFGGGGGGGGGFFGFGGGGGGG>FGGGGGGGCDDGGGGFFGEEG8EFCFFGGGEFGFFGFFGDGDGFG=@DF6*>+9A=CF@AG;FGF@FDFFFFC5D5CDAC?>FFGFFFGGFFGE455><CFE:4*8>@8A:6F;(,8>B589CD??A4>9@(.20:34>DBA).)
@M00200:205:000000000-AKKM3:1:1101:20076:7327 2:N:0:1
TACCGGGGTATCTAATCCCGTTCGCTCCCCTAGCTTTCGCGCCTCAGCGTCAGTGTCAGCCCAGCAACCCGCCTTCGCCGCAGGTGTTCCTCTCGATATCTACGCATTTCACCGCTACACCGAGAATTCCAGTTGCCCCTTCTGCACTCTAGCCCCGCAGTATCGGCTGACCTTTCCGAGTTAAGCCCGGAGATTTCACAGTCGACTTGCGGTGGCCGCCTACGCGCCCCTTAAAACCAGTACTGTGT
+
CCCCCGGGGGGGGGGGGGGGGGGGGGGGGGGGGGGGGGGGGGGGGGGGGGGGGGGGGGGGGGGGGGGGGGEGGGGGGGGGGGGGGGGDGGGGGGGGFGEGFFGGGGGGGGGGGGGFGGGGGGGGGEGGFFGGFGGGGFGDBEGFGFGBGFDDD?FFEGGFGGFGFFGGFGFFFFFFFFDBGGGGFGGF4<C5>CFFFFGEEFF?@BF736(4?0=C?D:;?:B.7*8DC)82).))33:<<9>AF45)
@M00200:205:000000000-AKKM3:1:1101:17463:7333 2:N:0:1
TACTAGGGTATCTAATCCTGTTTGCTCCCCACGCTTTCGCGCCTCAGCGTCAATCACGGGCCAGCTAGCCGCCTTCGCTACCGGTGTTCTTCCTAATATCTACGCATTTCACCTCTACACTGGGCATTCCACTATCCTCTCCCGCATTCAAGCTCATCAGTATCTATCGCAGTCCCCATATTGAGCACGGGCATTTCACGCCTGACTTGCTAAGCCGCCTACGCGCCCTTTACGCCCAGTACTGTTT
+
CCCCCGGFGGGGGGGGGGGGGGAE9FFGGGGGEGG,FCG,CFGGGGGGGGGGGG,@FF:CG+,C<@FGG<FCGGGG,C,=+ACGGGGGGG859,CAFFFGFA,4+@CEFGGGG9EFGGGGG8,,,9DFFE,E@==F,DG*;DF5=BGFG?FG,+=+9ED5F+;D*D+7<CE)*:?ACF+*8@+<:,29AC*09CGGFEC2):BFFBEEE447*5BC2C?2>B?A9E>CDF@)9/3(=767<AB94)6
@M00200:205:000000000-AKKM3:1:1101:7880:7337 2:N:0:1
TACGCGGGTATCTAATCCCGTTTGCTCCCCTGGCTTTCGTTCCTCAGTGTCAGTTGCAGTCCAGAACGCCGCCTTCGCCACCGGTGTTCCTCCAGATATCTACGCATTTCACCGCTACACCTGGAATTCCGCGTTCCTCTCCTGCACTCAATCCAACCAGTATCAGACGCAGTTCCCCGGTTGAGCCGAGGGATTTCCCGTCTGACTTACTTAGCCACCTACGAACCCTTTTTACCCCGTAATGTGTAGTT
+
@@C,A+@@@FGGFCEF<FFGFG@;CFGEFDGCCCFGFGEFFDGADFGFFGGG9FFFGDFGGGG8<FF7FGECFDEF,B@4=<:CGDFEGGGG?,=,CFDF8=?@C=+6@ED@E>E5C@D8FCDD,EBFGG8>CC8EFFEEFGD*6@DB+6D+3=?*@EGFFGFGC+=C5**13;B;595*<8D*9,15?)*)2=CD+.06???FFCA?4))6)1;+/;5@;43.;8:D40)).,4)02((((().-)6))-
@M00200:205:000000000-AKKM3:1:1101:9161:7340 2:N:0:1
TACAAGGGTATCTAATCCTGTTTGCTCCCCACGCTTTCGTGCATGAGCGTCAGTGTTGGCCCAGAAGGCTGCCTTCGCCATCGGTGTTCCTCCACATCTCTACGCATTTCACCGCTACACGTGGAATTCCACCTTCCTCTGCCACACTCCAGCATCGTAGTTTCGAGCGCAATTCCCACGTTAAGCCCGGGGCTTTCACCCTCGACTTGCAACGCCGCCTGCCCACACTTTATCCCCAGTACTGCGT
+
<@CCCGFDFAEFGFDFGCGGGFFGGGG<FEEGGGGGGGGG8CGDG9@ECGGGGGGGGG8EFGGFFEFFFGGGGGGGGGEGEG:=FDFEGGGDGFGG<EDDGFGFGEGEGFAFFG>A8FFFCFFEGCGGFCGGGGGGGFCEFGGFGFD8DFFGFCGF5FFFGGDF9FCGBG>1@6D?FF+9D8+98,C?E5:**41;F6:9>BF2259@B4*/7(==(25(61(2)=>D*;=)9)1.2(4429)))--
@M00200:205:000000000-AKKM3:1:1101:28337:7349 2:N:0:1
TACCGGGGTATCTAATCCTGTTTGCTCCCCACGCTTTCGTGCCTCAGCGTCAGTATCGGGCCAGTGAGCCGCCTTCGCCACTGGTGTTCTTGCGAATATCTACGAATTTCACCTCTACACTCGCAGTTCCACTCACCTCTCCCGAACTCAAGATCTTCAGTATCAAAGGCAGTTCTGGAGTTGAGCTCCAGGATTTCACCCCTGACTTAAAGACCCGCCTACGTACGCTTTATACCCAATACTGTGT
+
CCCCCGGGGGGGGGGGGGGGGGGGGGGGGGGGGGGGGGGGGGGGGGGGGGGGGGGGGEGGGGGGGGGGGCGGGGGGGGGGGFFCFGGGGGGGGDGFGGGGCDFGG8FGGGGGGG?0=FGGGGCEGGGGGGEGFFGGGFGEFFGD6?+)=?D8FFGDFGGCA+;DEC+95DF=FAFF7:FFGG>79D,;A9C59@=CFFGF>=BDBF4>C6A*:3CC(8:2@FF4)/0:*77)6??6B<1@43<<7))
@M00200:205:000000000-AKKM3:1:1101:18495:7394 2:N:0:1
TACGGGGGTATCTAATCCTGTTTGCTCCCCACGCTTTCGCACATGAGCGTCAGTATTGGTCCAGGAAGTCGCTTTCGCCACTGATGTTCCTTCAGATATCTACGCATTTCACCGCTACACCTGAAATTCCACTTCCCTCTCCCATACTCTAGCAATGCAGTCTCGAATGCAGTTCCCAGGTTAAGCCTGGGGATTTCACACCCGACTTGCAAAGCCGCCTACGCGCGCTTTATACCCAGTACTGTGT
+
CCCCCGGGGGGGGGGGGGGGGGGGGGGGGGGGGGGGGGGGGGGGGGGGGGGGGGGGGGGGGGGGGGGGGGGGGGGGGGGGGGGGGGGGGGGGGGDFGGGGGGGGGGGGGFGGGGGFGGGGGGGGGGGGGGGGGGGGGFGFFGGFGFGFGFGFFG@FFGGFGGEGBFGGFGFFFEFFFFG?FGFC8FFFFDEEAEFFFFGFEFFF=BFFFC;E4;FFFGFF>BDF(=8D7C;CE<CEF<?FADB26<<
@M00200:205:000000000-AKKM3:1:1101:25046:7399 2:N:0:1
TACCGGGGTATCTAATCCGGTTCGCTCCCCACGCTGTCGCACCTGAGCGTCAGCTCATGCCCAGTCCGCTGGTTTCCCCCTGGGTGTTCCTGCCGATCTCTACGCCTTTCACCACTACACCGGCAATTCCGCGGACCTCTCCATGGCTCGAGCGCTGCCGTACGCGTTGGCCTCGGACAGTTACTCCGTCCGCTTTCCCACCCCCCGCCCCGAGCCGCCCTCGCGCTCCTTACGCCCACCACCGCGCAGAC
+
CCCCCGGGEGGGGCFFEACFEGDE@,EFFG?FEGGGGE8FGGCEGC<FEGFG:FEGGG<FEC8CCFFFG77CE,9EF<FFEGB<ECG@?FGGGGG7CGCGD8FFE6E=8;9?EFGFCB,:@=7C@+@,CDDC8=88EF606DCCC6?8F>ED**/:@EGEG4(7())4:86@A@):):))71+++50:8CC)5/*1*)<.1((3(((-(((,((/2(1)-(.()-*0*)*6-.(((14621:(((-(--((
@M00200:205:000000000-AKKM3:1:1101:14042:7409 2:N:0:1
TACCAGGGTATCTAATCCTGTTTGCTCCCCACGCTTTCGCACTTGAGTGTCAGTACTGGACCAGAGGGCCGCCTTCGCCACTGATGTTCCTCCCGATATCTACGCATTTCACCGCTACACCGGGAATTCCGCCCTCCTCTTCCGTACTCCAGCAATGCAGTCTCGAATGCAATTCCCAGGTTGAGCCCGGGGCTTTCACACCCGACTTACGTCGCCACCTACGTGCCCTTTAAACCCAATACTGTGT
+
CCCCCGGGGGGGGFGGGGGGGGGGGGGGGGGGGGGGGGGGGGGGGGGGGGGGGGGGGGGGGGGGGGGGGGGGGGGGGGGGGGGAFGGGGGGGGGGGGGGGGGGGGGGGGGGGGGGFGGGGGGGGGEGFGGGGGGGGGFGFFGGFGFGFGFGFGGFFFFGFGGEGFFFGFGFBFFFFFFFCFG5FFG?9B7;AEGGCA5CCE@@(>@@FCFF83(:CDGFF@E1F@GFFCF:44247;(6?:?AFFAA
@M00200:205:000000000-AKKM3:1:1101:20260:7414 2:N:0:1
TACCCGGGTATCTAATCCTGTTTGCTCCCCACGCTTTCGCACCTCAGCGTCAGTTATGGACCAGTTAGCCGCCTTCGCCACTGGTGTTCCTGCGAATATCTACGAATTTCACCTCTACACTCGCAATTCCACTAACCTCTTCCATACTCAAGATACCCAGTATCAAAGGCAGTTCCGCAGTTGAGCTGCGGGATTTCACCCCTGACTTAAATATCCGCCTACGTGCGCTTTACGCCCAGTACTGTGT
+
CCCCCGGGGGGGGGGGGGGGGGGGGGGGGGGGGGGGGGGGGGGGGGGGGGGGGGGGGGGGGGGGGGGGGGGGGGGGGGGGGGGGGGGGGGGGGGGGGGGGGGGGGGGGGGGGGGGFGGGGGGGGGGGGGGGGGGGGGFGFFFFFGFGEFFGGGGGFFFGFGGFGFBFGFDFFFEFFEEGAFFGGFDCAFDGABECFFEGBFFB5:769>ECE?4>C@DB@F@FFBGBDDD@FFF;28(/()>57<91
@M00200:205:000000000-AKKM3:1:1101:19806:7414 2:N:0:1
TACGCGGGTATCTAATCCCGTTTGCTCCCCACGCTTTCGCGCCTCAGCGTCAGGGAATGCCCAGAGACCCGCCTTCGCCACCGGTGTTCCTCCCGATCTCTACACATTTCACCGCTACACCGGGAATTCCAGTCTCCTCTGCATCCCTCAAGAACGGCAGTATCGGCCGACCCCCCTGAGTTGAGCCCAGGGATTTCACGACCGACTTGACATCCCGCCTTCGCGCCCTTTAAACCCAGCACTGTGT
+
CCCCCGGDFEGGGGGGGGGGGGGGGGGGGGGGDGGGGGGGGGGGGGGGGGGGGGGGGGGGGGGGGGGGGGGGGGGGGGGGGGGGGGGGGGGGGG>++CFFCGGGGGGGGGGGGGE9CGGGGGGGGGFFGGGGGG?FFFGFF?AFGFGFGFGGGGGFEGD58DCCA47CDGB2A@;BEF*;B<+CFFCFFC5A56:DAEFD?;B9047:))5)<?AE?DF6(.4<(2.7)9)4)4-(2(((,(),-).
@M00200:205:000000000-AKKM3:1:1101:20428:7434 2:N:0:1
TACTAGGGTATCTAATCCTGTTTGCTCCCCACGCTTTCGCACTTGAGTGTCAGTACTGGACCAGAAGGCCGCCTTCGCCACTGATGTTCCTCCCGATATCTACGCATTTCACCGCTACACCGGGAATTCCGCCTTCCTCTTCCGTACTCCAGCAATGCAGTCTCGAATGCAATTCCAAGGTTGAGCCCTGGGCTTTCACCTCTGACTACACTATCCGCCTACGCTCCCTTTACGCCCAGTACTGTGT
+
CCCCCFGGGGGGGGGGGGGGGGGGGGGGGGGGGGGGGGGGGGGGGGGGGGGGGGGGGGGGGFGGGGGGGGGGGGGGGGGGGGGFGGGGGGGGGGDEEFEGGGGGGGGGGGGGGGGFGGGGGGGGGGGGGGGGGGGGGFGFFFGFGFGFGFFDFGFFBFGFEFFGEFGGFFFFFFFFFCGFGGGCAFG>F>A>FFGGFFGFFFFBCAAA)4:A4:;D@GF>@B=?@E?F8>;4>17(=8(6CE?<CCC
@M00200:205:000000000-AKKM3:1:1101:7788:7434 2:N:0:1
TACTAGGGTATCTAATCCTGTTTGCTACCCACGCTTTCGCGCCTCAGCGTCAGAACCGGTCCAGGTAGCCGCCTTCGCCACTGGTGTTCCTCCCAATATCTACGCATTTCACCGCTACACTGGGAATTCCACTCACCTCTCCCGGTCTCAAGCCTCACAGTCTGACAGGCAGTTCCTCGGTTAAGCCGAGGGATTTCACCCGTCACTTGCAAAGCCGCCTACGCGCCCTTTATACCCCGTACTGTGT
+
CCCCCGGGGGGGGGFGGGGGGGGGGGGGGGGGGGGGGGGGGGGGGGGGGGGGGGGGGGGGGGGGGGFFGGGGGGGGGGGGGGGFGGGGGGGGGGGGGGGGGGFGGGGGGGGGGGGFGGCFGGCGFGGGGAFGGGFGEFF6D4D>EFGFGFGFCDFFFGGFFGDFEFDD*+95ACF=9BC?G>G7@CGFF>9ADFGCBEGFF>9@95CE4CE4>EGF@GFD;11>;G:9)0))6-66C(4:>FFF<>D
@M00200:205:000000000-AKKM3:1:1101:8764:7444 2:N:0:1
TACACGGGTATCTAATCCTGTTTGCTCCCCACGCTTTCGCGTCTCAGCGTCAGTCATCGTCCAGAAGGCCGCCTTCGCCGCAGGTGTTCTTCCGAATATCTACGAATTTCACCTCTACACTCGGAATTCCACTTACCTCTCCGATGTTCAAGCGATGCAGTCTTAAAGGCAATTCCAGGGTTGAGCCCTGGGCTTTCACCTCTAACTTACAAAGCCGCCTACGTGCGCTTTAAGCCCAATACTGTGT
+
CCCCCGGGGGGGGGGGGGGGGGGGGGGGGGGGGGGGGGGGGGGGGGGGGGGGGGGGGGGGGGGGGFGGGGGGGGGGGGGGGGGGGGGGGGGGGGGGGGGGGGGGGFGGGGGGGGGF?FFFGFGEGGGGGGGGGGGGGFGFFGGFGFGEGFDDGCDFFGGFFFEGE9DFFGFFFFFFFFGEGGGGFFGFFGF>FGGGFEFF=FEECFFFFFEF33CFBDF=?@;FDFEGDC7>C<A3=?FFE;?EE4A
@M00200:205:000000000-AKKM3:1:1101:19946:7456 2:N:0:1
TACAGGGGTATCTAATCCTGTTTGCTCCCCACGCTGTCGCGCCTGAGCGTCGGTAACGGGCCAGTGAGCCGCCTTCGCCACTGGTGTTCTTCCGAATATCTACGAATTTCACCTCTACACTCGGAATTCCACTCACCTCTCCCGTACCCTAGTTCTCTAGTCTCAAAGGCCATTCCAGGGTTGAGCCCTGGGCTTTCACCTCTGACTTGAAGAACCGCCTGCCCGCCCTTTATACCCAATCCTGTGT
+
CCCCCDGDGGGGGGGGGGGGGGGGGGGGGGGGGGGGGGFGDGGGGEGGGGGECGGGGGDGGFGGGGDFGGGGGEGGEGGFGGGFGGFGEGGGG@E?BFGGGGG?F8FGGGGGGGGFGGGFDFEGGGGGGGGGGGGGGBEB?@FEG>D@DFFDFGGFFG@=EGEG@FGCCGF@FFCFF?;5@875*@FFF>5@A7CC9ECBFFF=C6:CE*5*8@FC@C>0,(,2(=5DD73>?356B@6@;DE;74.
@M00200:205:000000000-AKKM3:1:1101:4951:7456 2:N:0:1
TACTGGGGTATCTAATCCTGTTTGCTCCCCACGCTTTCGCACCTCAGTGTCAGTATCAGTCCAGGTGGTCGCCTTCGCCACTGGTGTTCCTTCCTATATCTACGCATTTCACCGCTACACCTGGAATTCCGCATCCCTCTCCCGGATCCAAGCCACCCAGTATCCAACGCAGTTCCTCAGTTAAGCTGAGGGCTTTCACGTGTGACTTAGTTGGCCGCCTACGCGCCCTTTAAACACAATCCTTTGG
+
CCCCCGGGGGGGGGGGGGGGGGFGGGGGGGGGGGGGGGG7:FGGGGGGGGGGGGG9F9FFDFFC8CEFGGGGGGGGGGGGEGGGGFEGGAD,?,CFGGGGFGFFGGGGGGGGGGGFGGGGFD>@,99DGGGGCEGEGFG5DEGFDFC5+;8AFFG**3+*@+5=*++,:?9)@@FF+=DAFCC78A7;:CC>*@CF<;E50@=CFFF7A8>CFBEAAD;5>@9)5:>D:C;))14)2/()(()).)(
@M00200:205:000000000-AKKM3:1:1101:10944:7475 2:N:0:1
TACAGGGGTATCTAATCCTGTTTGCTCCCCACGCTTTCGTGCATGAGCGTCAGTGCAGGCCCAGGGGATTGCCTTCGCCATCGGTGTTCCTCCGCATATCTACGCATTTCACTGCTACACGCGGAATTCCATCCCCCTCTGCCGCACTCCAGCGATGCAGTCACAAATGCAGTTCCCAGGTTGAGCCCGGGGATTTCACATCTGTCTTACATCACCGCCTGCGCACGCTTTACGCTAGTACTGTGT
+
CCCCCFGDGGGGGGGGGGGGGGGGGGGGGGGG7FGGGGGGCGGGGGFGGGGGGGGGGGGGGGGFGGGGGGGCGGGGGGGGGGGGGGGGGGGGGFGGGGGG8FGGGGGGGGGGGGFFFGGCE>EEGGGGGGFGGEFFGFGFBFGFGFGFGFGGGGGFFEGFGGFFEFGGFGFFFEFFFFGAFCCDFFGFFGGFFGGGFEFF5E9;<556CCEFFAFG<38(,43ABEAGG:B9<:?(*,<AB<A926
@M00200:205:000000000-AKKM3:1:1101:17153:7486 2:N:0:1
TACAAGGGTATCTAATCCCGTTTGCTCCCCTGGCTTTCGCGCCTCAGCGTCAATACCGGTCCAGGATGCCGCCTTCGCCACCGGTGTTCCTCCAGATATCTACGCATTTCACCGCTACACCTGGAATTCCACATCCCTCTCCCGGATTCGAGCCTGCCAGTCTCGGACGAAGTTCCCGGGTTGAGCCCGGGGATTTCACGTTCGACTTAACAGGCCACCTACGCGCCCTTTATACCCAGTACTGTGTAGAC
+
C@CCCGGGGGGGGGGGGGGGGGGFGGGGGGGGFGGGGGGGGGGGGFCFCGGGGGGGCGGEGEGFGGGEGGGGGGGGFGGGGGCFGGGGGGGGGFF9FG8FGGGGGGGGGGGGGGGFGGGGGGGCG8DFGGGGFFGGGFGFFGGE+?=@GFG?GCF56FDBFGFF5@CEF*0>FCFF?575FE4**>=?>45)):EGA)<;;;D;;D;DC3>?4(=C6DA1;@:),8BG<4:54444<<(8A<4).6:2)))
@M00200:205:000000000-AKKM3:1:1101:6282:7493 2:N:0:1
TACGGGGGTATCTAATCCGGTTCGCTCCCCTAGCTTTCGCGCCTCAGCGTCAGGAGTGGCCCAGCCATCCGCCTTCGCCACCGGCATTCCTAGCGATATCTGCGCATTTCACCGCTACACCGCTAGTTCTAATGGCCTCTCCCATCCTCAAGTCAACGCAGTATCCGACGCAGTTCCACAGTTGAGCCGTGGTTTTTCCCGCCGGACTTACGTTCCCGCCTGCCCGCCCTTTACCCCCCGTTCTGTGT
+
CCCCCEGEGGGGGFGGGGGGGGGDGGGGGGGGGGGGGGGEGEFGGGGGGGGDEGDGGGGGGGGGGGFFEFGGGGGG@FCGGGDGDGGGGGGFFGGDFGGGGGGFGEEDFGDGGGGFGGGGGGGG@EEGGGFACA?EGFDE*4@?9CG@GF,9><7A5:C>CD4=EF4CE=B249C>F88)4A;1+0=)::*=:*::2(+321>09(,,8)608(*24*7(((,0,/.9<)3)6>)(;((((((())).
@M00200:205:000000000-AKKM3:1:1101:3736:7501 2:N:0:1
TACAAGGGTATCTAATCCCGTTTGCTCCCCTGGCTTTCGCGTCTCAGCGTCAGTGTCGGTCCAGGAAGCCGCCTTCGCCATCGGTGTTCCTCCGGATATCTACGCATTTCACCGCTACACCCGGAATTCCGCTTCCCTCTCCCGAACTCAAGCCAAGCAGTCTCCTGTGCAGTTCACATGTTGAGCCGGTGGATTTCACCCACGACTGACAAGGCCGCCTACGCGCCCTTTACGCCCCGTACTGTGTAGAC
+
-CC@,;CFGGGGGGGFFCEEFCDCGFGFGE89@8FFGFGGGEEFFDEGGE:FFF96CF+@FFGG8<F<E,CEGGGGGEFB,AF7CFFFGFFGG+CECE;BFFGFEGGGGDFGFCC>DGDFD6CE7CGGGE8>?E6DFDGDF8D5@@D5+;E=,=+:6DFFED*=6<+,*3+*<AF+=++;@:993@;**3=**<CFFFG*(-((8@@()/))/,881DE71@(8(8:D/0365(29C((-38:AA))..6)
@M00200:205:000000000-AKKM3:1:1101:18592:7508 2:N:0:1
TACCCGGGTATCTAATCCTGTTTGCTCCCCACGCTTTCGAGCCTCAGCGTCAGTAATGGACCAGTATGTCGCCTTCGCCACTGGTGTTCTTCCGAATATCTACGAATTTCACCTCTACACTCGGAGTTCCACATACCTCTTCCATACTCAAGATAGCCAGTATCAAAGGCAATTCCAAGGTTGAGCCCTGGGCTTTCACCTCTGACTAAACTATCCGCCTACCTTCCCTTTATTCCCAGTACTTGTTACAT
+
CCCCCGGGGGGGGGGGGGGGGGGGGGGGGGGGDDGGGGGGFGGGGGGGGGGGGGGFGGGGGGGGGGGGGGGGGDGGFGGGGGGGGGGGGGGGGGGGGGGFFFFGDGGGFGFFGGGFGGGGGGCC>CCFFGGGGGGGGFDDDAFFGFF<DFC8FGF5DDDDEG9=EFGFFFF<DEFFFFGFGFFC9DE@@DF?A6CF5<FE@@=@C*3;63@;37@DDGA07))*1>6;825A4*2*6.)(*.*/**0/***
@M00200:205:000000000-AKKM3:1:1101:12880:7508 2:N:0:1
TACGAGGGTATCTAATCCTGTTTGCTCCCCACGCTTTCGCGCCTCAGCGTCAGATCAGGCCCAGCAAGCCGCCTTCGCCTCAGGTGTTCTTCCGGATCTCTACGCATTCCACCGCTACACCCGGAATTCCGCTTGCCTCTACCTGTCTCCAGCCTCCCAGTATCCCCCGGCGTGCTCGGCGTTGAGCCCCGGCATTTCACGGGTAGACTTAAAAGGCCGCCTGCGCGCGCTTTACACCCAATACTGTGTCG
+
CCCCCGGGGGGGGGGGGGGGGGGGGGGFGGGGGGGGGGGGGGGGGGGGGGGGGGGGGGGGGGGGGGGGGGGGGCGGGGGGGGG8FGGGGGGGGGG7?FGGGFGGGGGGGFGGGGGFDGFFGGGGGGGFGGGGGGGGGFGFFGGFGFF7EFGGGGGFFGGFF?7@EFGGFGFFFFF>A?94<:CDA?FFFGGAE=EFFF7C?@>>>F4>A9A2><95:><198:4185CDD1:(4<)2:>BFF:7<>A):)(
@M00200:205:000000000-AKKM3:1:1101:22028:7530 2:N:0:1
TACACGGGTATCTAATCCTGTTTGCTCCCCACGCTGTCGCGCCTCAGCGTCAGCAACGGCCCAGCAGACCGCCTTCGCCACTGGTGTTCTTCCCGATCTCTACTCATTCCACCGCTACACCGGGAATTCCATCTGCCTCTACCGTGCTCCAGCCCGACAGTTTAGAAGGCAGCCTTGCGGTTAAGCCGCAAGATTTCACCCCCTACTTATCGGGCCGCCTACGCGCCCTTTACGCCCAGTACTGTGT
+
CCCCCGGGGGGGGGGGGGGGGGGGGGGGGGGG@FGGGGGGGGGGGGGGGGGGGGGGGGGGGGGGGGGGGGGGGGGGGGGGGGGGGGGGGGGGGGEGGGGGGGGGGFGFGFFGGGGF8:FGGDEDFGGGGGGGGGGGFFGFFGGFG5DDGFG?CFGEFGGDD>7FCFDFCGF=EFFFFFDBEE4CFGFDFGGDFGFDA?GFD@>:<D@ECC4=0:EC9DDBF?BEBG:D)949<00(:16::AAB:<4
@M00200:205:000000000-AKKM3:1:1101:22791:7533 2:N:0:1
TACAGGGGTATCTAATCCCGTTTGCTCCCCTGGCCTTCGTGCCTCAGTGTCAGGAACTGTCCAGAGACCTGCCTTCGCCACTGGTCTTCCTCATGATCTCTACGCATTTCACTGCTACACCATGAATTCCAGTCTCCTCTCCAGTCCTCAAGCACCGCAGTATCGAATGCAGTTTCGGAGTTAAGCTCCGAAATTTCACACCCGACTTACTGCGCCACCTACGCACCCTTTATACCCAATACTGTGT
+
CCCCCGGGGGGGGGGGGGCFGGGG9FFGGGG@<F<FGGGGGGGGGGGEFGGGG?8FFGGGGFGG@<FCF,@FGGGGGGCG,FFGGFGGGCF?:F9FGCGGGGEGGGGGGGGGGGGFGGGDFG=,?EGGGGDEDF8EGFGE5@AD=5=DGF=FE6DD5EG>EGEG=D+DBFFDFFFFE>6@FGFFFFAFFCEFBGGGFCFEBF@)>AFFFF*;8)@C9?FBFBDF)=EG48>E5<CEFE9B>EEF?**
@M00200:205:000000000-AKKM3:1:1101:17248:7542 2:N:0:1
TACTCGGGTATCTAATCCTGTTTGCTCCCCACGCTTTCGAGTCTTAGTGTCAGAAACCGTCCAGATAGCCGCCTTCGCCACTGGTGTTCTTCCCAATCTCTACGTATTTCACCACTCCACTGGGAATTCCACTATCCTCTCCGGTCCTCTAGCCATCCAGTCCTGAATGCATTTCTTGAGTTGAGCTCAAGGCTTTCACATCCAACTTGGACAACCACCTACACTCGCTTTACACCCAGTACTGTGT
+
CCCCCGGGGGGGGFGGGGGGGGGGGGGGGGGGGGGGGGGGGGGGGGEGFGGAEGGGGGGGGGGGFF<<FFCGGGGGFGGGGGFFGGGGGGGGGGGGGGGGGGGGG8=FGG,EFGGF8BDFGGGG8EFGGGGGGFGGGFGFFGEEGFGEGFG8FFFDDFG+=DEGB9ADEFDDBDFFFFD?FF7+*=EF9D,;?FEDD*5CEFFFFF@@C@58CCFCFGFFF55AED@GGFFCFFEBG9)0*>C?5>E
@M00200:205:000000000-AKKM3:1:1101:10376:7543 2:N:0:1
TACGCGGGTATCTAATCCTGTTCGCTCCCCACACTTTCGCTCCTCAGCGTCAGGACATGCCCAGAGAACCGCCTTCGCCACCGGTGTTCCTCCTGATATCTGCGCATTTCACCGCTACACCAGGAATTCCGTTCTCCCCTGCATGCCTCTAGTCTGCCCGTATCGAAAGCCAGCCCAGAGTTAAGCCCTGGGTTTTCACTCCCGACGCGACAAACCGCCTACGAGCCCTTTATGCCCAGTACTGTTT
+
CCCCCGGGGGGGGGGGGGGGGGGGGGGGGGGGGGGGGGGGGGGGGGGG>FEGEGGGGGGGGGGGGGGGDGGGC@FG?FGGGGGGGGGGGGGGGGGGGGGGGGGGGGGGGGGGGGGFGGGGGGDEGFGGGCGGGGGG8DCFFGGFFFCDFFGFF@FFFGFFG6@FAA7EBGACA=CEFFCAFE7C6DFFFGFF8=5FF<9CEBF(9>@BF9B(18CF9C@??B<@?D5DCC)4<)42;:?:A<<A6).
@M00200:205:000000000-AKKM3:1:1101:19089:7553 2:N:0:1
TACGAGGGTATCTAATCCCGTTTGCTCCCCTAGCTTTCGCGGATCAGCGTCAGTTATGGTCCAGAAGGCCGCCTTCGCCACCGGTATTCCTCCAGATATCTACGCATTTCACCGCTACACCTGGAATTCTACCTTCCTCTCCCATACTCAAGCTTCCCAGTATCAGACGCAGTTCCCAGGTTAAGCCGGGGGATTTCACGTCTGACTTAGAAGGCCGCCTACGCGCCCTTTAAACCCAGTACTGTGT
+
CCCCCGGGGGGGGGGGGGGGGGGGGGGGGGGGGGGGGGGGGGGGGGGGGGGGGGGGGGGGGGGGGGGGGGGGGGGGGGGGGGGGFCGGGGGGGGGGGGGGGGFGGGGGGFGGGGGFGGGGGGCFCFGGGGGGGGGGGFGFFGGFGDFFGFGDFGGFFGGFFFFGFFGGFGFFBEFFFFFFFGGGFCFFB5=;DEG=CEGBF2@FFFFEF<C?C(BE(:>18@7<6C:D3C09<<>:>:34AFFAB9A
@M00200:205:000000000-AKKM3:1:1101:4420:7554 2:N:0:1
TACGGGGGTATCTAATCCCATTCGCTACCCTGGCTTTCGTGTGTGAGCGTCAGATTTGGACCAGTGCGCTGCCTTCGCCTTTGGTGTTCCCCACGATATCAACGGATTTCACCCCTACACCGTGAGTTCCACGCACCTCTTCCAACCTCAAGTCAGGCCGTTTCCTCCGCGGACCAGAAGTTGAGCTCCTGGATTTTACGGACGACTAACCTGACCGCCTTGACACCCTTTACACCCAGTACTGTTT
+
CCCCCGGGGGFGGGGGGGGGGGCFGGGGGGGG8FFGGGGFEGFGGGGGGGGGEF9E<FEEFGGGEGGGGGGGGGGGGGGGC?9EFFGGG,=EFGEFFG>GC9BCFEFGC=,FEEG?FGGGGGGGGGGFGGGGDG6CC5DEFDFFGFGFGF8?EFFFAFG*:9@GFFF,*5@)9=BFFAGF@;8+2<,;6DGFFFEGF)=1((,69>?9<EFFFFG6(15605AF<F>DG4:226)4C:1(.64AA))
@M00200:205:000000000-AKKM3:1:1101:7934:7557 2:N:0:1
TACCGGGGTATCTAATCCCGTTTGCTCCCCTGGCTTTCGCGCCTCAGCGTCAGAACCGATCCAGCAAGCCGCCTTCGCCACCGGTGTTCCTCCTGATATCTACGCATTTCACCGCTCCACCAGGAGTTCCGCTTGCCCCTCTCGGCCTCAAGCCCCGCAGTATCGGATGCCCTTCCTTGGTTGCGCCAAGGTCTTTCACATCCGACTTACAGAACCGCCTCCGCGCCCTTTCCGCCCAGTACTGTGTAGCT
+
CCCCCGGGGGGGGGGGGCFGGGFGFGGGGGGGGGGGGGGGGEGGGGGGGGGGGGGGGGGGGGGGGGGGGGGGEGGGGGEGCGGGGGGGGGGGGGGGGGGGFGGFGGGGFFGGGGGFGGGGGGEEGCFFFGGGGEDF?D6=?GGEGFGFGACCDGGA?E75@F@EADDG4DA)@@FFFFGFGF4*:CEE=FCFFGGFFEGFCED016:47;<@E3E8(952(((0(2)/19?))(-,:1(.)<9)6)..<2)
@M00200:205:000000000-AKKM3:1:1101:3588:7568 2:N:0:1
TACAAGGGTATCTAATCCTGTTTGCTCCCCACGCTTTCGCGTCTCAGCGTCAGTTATCGTCCAGAAAGCCGCCTTCGCCACTGGTGTTCCTCCTGATATCTACGAATTTCACCTCTACACCAGGAATTCCGCTTTCCTCTCCGACACTCAAGGAAGGTAGTTTCGAGTGCAGTTCCCAAGTTGAGCTTGGGGATTTCACGCCCGACTTACCATCCCGCCTACACGCCCTTTATACACAATACTGTGTCACT
+
CCCCCGGGGGGGGGGGGGGGGGGGGGGGGGGGGGGGGGGGGGGGGGGGEFFGGGGGGGGGGGGGGGGGGGGGDCGCFEFGGGCFGGGCFFGGGFGFGGGG;4EFE?EEFFGGGGGBDFFGGGGDDEGFGGGGGGGGGFGFFGG5@?DF?DFGGCFFDDFDD7FGDFGFFFDDFDFD68CAC,D+@6<AFDFE55AD9;CCF=59)):@EF@=E2;;/9:@D=:A582:/;3)9?E)?4())))9?>5))))
@M00200:205:000000000-AKKM3:1:1101:3479:7574 2:N:0:1
TACTAGGGTATCTAATCCTGTTTGCTCCCCACGCTGTCGCGCCTCAGCGTCAGCCACAGCCCAGCGGGCCGCCTTCGCCACCGGTGTTCTTCCGGATCTCTACGCATTCCACCGCTACACCCGGAATTCCACCCGCCTCTACTGTGCTCCAGCGCGAGAGTATCGAAGGCCGATCCGGGGTTGAGCCCCGGACTTTCACCCCCGAATCCTCGCCCCGCCTACGCGCCCTTTCACCCAAGTACCGTGACAAC
+
CCCCCGGGGGGGGFGGGC9FGGGGGGGGGGFEGGGGGGGEGEGDGFGGGGGGEGGGGFGGGGGGGGGEGGGGC:FGCFGG:EFG@CFGGF,C,4FEFCDFGGGGGCCCCFDFGGC9DGDFGGGGEEGFGGAA@6DEGDEFF,;;CCGEFFF>CDCE?CG48:?+(8CE4CFBFB;>FEGEFGD4;C0>EDGDFGG==AG71(1(-(((,6<?0,8C(172-34>(*<D1*8).)43*-16)6)(-((())(
@M00200:205:000000000-AKKM3:1:1101:22766:7596 2:N:0:1
TACTGGGGTATCTAATCCCGTTTGCTACCCTAGCTTTCGCGCCTCAGCGTCAAGAACAGGCCAGGAAGTCGCCTTCGCCACTGGTGTTCCTCCCGATATCTACGCATTTCACCACTACACCGGGAATTCCACTTCCCTCTCCTGCCTTCAAGTCGAGCAGTATCGCGTGACCCTCCCCAGTTGAGCCGGGGGCTTTCACACGCGACTTGCCCGACCCCCTGCGCGCTCTTTAAGCCCAATACTGTGTAGTT
+
CCCCCGGGGGDGGFGGGGGGGGGGGGGGGGGGGGGGGGGGCGGGGGFGGGGGGGGGGGGGGGGGGFGGGGGGGGGGDGGEGGGGGGGGGGGGGG@FEGGGGGGGGGGGGG9<FFGFFGGGGEGDGGGGGGGGFGGGGFGDFGGFGFGFGFG?CFDAEGGFG+;F=ADG>+:AFCFFBB*9@D+C*@F5>>*///*;AEFCF(:.(((634.=6>GG(1;(((-;(8.7*:).<).,;::0),-65)5)5))
@M00200:205:000000000-AKKM3:1:1101:11039:7603 2:N:0:1
TACAAGGGTATCTAATCCTGTTCGCTCCCCACGCTTTCGCTCCTCAGCGTCAGTACCGGCCCAGAGTGCCGCCTTCGCCACCGGTGTTCCTCCTGATATCTGCGCATTTCACCGCTACACCAGGAATTCCGCACTCCCCTACCGGACTCGAGTCATGGCAGTATCGAGTGGCGTCTCCGAGTTGAGCCCGGAGTTTTCACACCCGACTTGCCACACCGCCTACGAGCTCTTTACACCCAATCCTGTGT
+
CCCCCGGDGGGGGGGGGGGGGGGGGGGGGGGEGGGGGGGGGGGGGGGGGGGGDGGGGCGGGGGFGGGGGGGGGGGGDFEGGGEGGDGGGGGGGGDGGCGGGGGGGGGGGGGGGGGFGGGGGGFEFGFGGFGGGGGGGFGDFGG>EBDAGFFCGGFFBEGFGGAFF5F5A:FA?ADFFFGEGGGGFGFAF5C8;ED7C<@CE8;9(696?4>;<)<;;C:,4(:8?8>)7*<>>A22C(-(((,-)),5
@M00200:205:000000000-AKKM3:1:1101:25171:7613 2:N:0:1
TACGAGGGTATCTAATCCCGTTTGCTCCCCTGGCTTTCGCTCCTCAGCGTCAGTGTTGGTCCAGGATGCCGCCTTCGCCACCGGTGTTCCTCCAGATATCTACGCATTTCACCGCTACACCTGGAATTCCGCATCCCTCTCCCAAATCCAAGCCATCCAGTATCACACGCAGTTCCCCAGTTCAGCTGAGGGATTTCACGTATGACTTAGTTGGCCGCCTACGAGCCCTTTACGCTCAATACTGTGT
+
CCCCCGGGGGGGGGGGGGGGGGGGGGGGGGGGGGGGGGGGGGGGGDGGGG7CEGGGGGGGGGGFGDGFFFGEGGGGGGGGGGGGGGGGGGGGGFFGGGGGGGGFGEEGFFCFCEGDCF8FF@FGGCFGFFFDGGGEGFGFFGGF8DGB=FGGGGGFFFG9FCEGFFGG>ED=B77;6AC>:D+5BFGFFG5>*@,*BEGFDF;><EEE;6E**)6>@CA(5(5)6*5<FF@3>?F(;4;4)5<EFF3
@M00200:205:000000000-AKKM3:1:1101:7994:7632 2:N:0:1
TACGGGGGTATCTAATCCTGTTTGCTCCCCACGCTTTCGTGCCTCAGTGTCAGTGCTGGTCCAGGGTGTCGCCTTCGCCACAGATGTTCCTCCCGATATCTACGCATTTCACTGCTACACCGGGAATTCCACACCCCTCTACCGCACTCTAGGTCGCCAGTATCCAATGCCATTCCCAGGTTGAGCCCAGGGCTTTCACATCAGACTTAACGAACCACCTACGCACGCCTTACGCCCAGTACTGTGTAGA
+
CCCCCGGGGGGGGGGGGGGGGGGGGGGGGGGGEGGGGGGGFGGGGGGGGGGGFGGGGGGGGGGFFDGGGGGGGGGGGGGGGGC=FGFGGGGFGGCFGGGFFGGGGGGCFGGGFGGFGGGGGGCEFGGGGGGGGGGGGFGFFCGFG5D=FF7??DGFFGG*@8;EEFCCC6A6CFFFFAG4FC9CA?FFFCFBEGFGA*=<EE@3>E=564:21;EE/:56(66D0?:C*244?6(,::(5<<))-)6-).
@M00200:205:000000000-AKKM3:1:1101:16043:7636 2:N:0:1
TACACGGGTATCTAATCCTGTTTGCTCCCCACGCTTTCGCGCCTCAGCGTCAGAACCGGACCAGTAAGCCGCCTTCGCCACTGGTGTTCTTGCGAATATCTACGAATTTCACCTCTACACTCGCAGTTCCTCTTACCTCTTCCGGTCTCAAGCCATGCAGTATCGAAGGCAATTCTGTGGTTGCGCCACAGGCTTTCACCCCCGACTTACAAAGCCGCCTACGCGCCCTTTAAGCCCAATCCTGTGTAGGC
+
CCCCCGDGGGGDGGGGEFGGGGGGGGGFFGGGEGCFGAFGGGGGGFFGGGGGGAFGGGGGGGGGGDGGGGGGGGGGCFGDFG<EGE=FGGGGGGGGGGGGACFGF?FGGGFGGGGFFGFGGGEGEECGGGCEGFGGGFF6@DF>ED=5=EFFCFCFFFF?F77@@F6@5DA0ABA@C@BAFD>**@EBF444ACECAEC7=(6=2290.79)7(?C>DFFFDD508>D)905))62;(22(4<)).)))))
@M00200:205:000000000-AKKM3:1:1101:13447:7649 2:N:0:1
TACGGGGGTATCTAATCCTGTTTGCTCCCCACGCTGTCGCGCCTCAGTGTCAGCTACTGCCCAGCGGGCCGCCTTCGCCACCGGTGTTCTTCCGGATCTCTACGCATTCCACCGCTACACCCGGAATTCTACCTGCCTCTACAGTGCTCAAGCCATAGCAGTTCGCACGGCAGACCCGGGGTTGAGCCCCGGGCTTTCCCCACACGCTTGCCAAGCCCCCTACGCGCCCTTTAAGCCCAGTCCTCTGTAT
+
CCCCCFGGGGGGGGGGGGGGGGGGGGGGGGGGGGGGGGGGGGGGGGGGGGGF@FGGGGGGEFGDGGGGGGGGGGGGGGEEGG7FCGGGGGGGFGDGDGGGGGGGGDEGGGGGGGDB+@=FGGEE<EF?FFEGGGGGGFGE*@<AEFGEGF6DGG*;*>DAGDEGFFGG:CA()2AAFFGFCED<A?EFFD/55C:/6)+.3496:262,(:2).*83*79>(4>6:<CD)40<249C?:::),))62-))
@M00200:205:000000000-AKKM3:1:1101:17648:7677 2:N:0:1
TACTCGGGTATCTTATCCCGTTTGCTCCCCACGCTTTCGCGCCTCAGCGTCAGGAATTGCCCAGAGACCCGCCTTCGCCACCGGTGTTCCTCCCGATCTCTACACATTTCACCGCTACACCGGGAATTCCAGTCTCCTCTGCAATCCTCTAGAACAGCAGTATCGATCGACGTTCTTCGGTTGAGCCGAAGGATTTCACGACCGACTTGCCATCCCGCCTACGCGCCCTTTAAGCCCAGTACTGTGT
+
CCCCCGGGGGGGGGEGGGGGGGGGGGGGGGGGGGGGGGEGGGGGGGGGGGGGEGGFGGGGGGGGGFGGGGGGGGGGGGGGGGGEGGGGGGGGGGGGGGGGGGGGGFGGGGGGGGG>GGGGGGGGCEFGGGGGGGGGGFGF?FGFGFGFGFGGGFFFFGG?DDEFFFGGEEEFBFFFBFCBGD9FFGG>45C)8FCDFFFBD=@6>9>D3CEF)(3;3DEFFFFF>GEGC5544-64A(.(.9926-:
@M00200:205:000000000-AKKM3:1:1101:11844:7685 2:N:0:1
TACGCGGGTATCTAATCCTGTTTGCTCCCCACGCTTTCGCGCCTCAGCGTCAGGTACGGGCCAGGAAGCCGCCTTCGCCACCGGTGTTCCTCTCGATATCTACAGATTTCACCCCTACACCGAGAGTTCCACTTCCCTCTCCCGCCCTCTAGCGAGGTAGTTTCGAGCGCCATTCCTTAGTTAAGCCAAGGTATTTCACACTCGACTTGCCAAGCCGCCTGCGCGCCCTTTAAACCCAGTACTGTGT
+
CCCCCGGGGGGGGGFGGGGFGGGGGGGGGGGGGGGGGGGGGGGGGGGGGGGGGGGGGGGGGGGGGFGGGGGGGGGGFGGGGGECGGGGGGGGGGGGGGGGGGGGG8EFFGGGGGGF0DFGGD8>@BDFGGFGGFGGGFGDFDFFGFDAGF7:CD5@BGGFGGFGD5CGFGFFFFFFFFFBFGGFFGFFAF5AAFGGFFCEED@D?>;@AEFFF0CF;DDB:<2538DGD92<):82?((.-64<6-<
@M00200:205:000000000-AKKM3:1:1101:5333:7686 2:N:0:1
TACAGGGGTATCTAATCCCGTTTGCTCCCCTAGCTTTCGCGCCTCAGCGTCAGAAAAGGTCCAGCACGCCGCTTTCGCCACCGGAGTTCCTGTAGATATCAACGCATTTCACCGCTCCACCTACAGTTCCGCATGCCCCTACCTTCCTCGAGGCCGTCAGTATCTAAGGCAGTTCCACGGTTGAGCCGCGGCATTTCACCCCAGACTTGACAGCCCGCCTACGCGCCCTTTATACCCAATACTGTGT
+
CCCCCGGGGGCFFGGGF,EFGGEFGFGGGGGGGGGGGGGGGGGGGGGGGGGFEFCFFGG@FGGFGGGGGGGGGEGGGDGFE=CCGDBFFFCCFGGA<FEGC=EFFG+@=AF<A==9?CCEGGFGCGGGFGGGDGGDEBFDFFGFGFGF+:=+BCDDEEDDE7CFEAFDFEAAFFF>AFDDF>;7A6A>BG5?;EFFFCGA@>FF<23CE3=EE?CC@GB?:7:;1=5C79,:<)64:80.4:64<)-
@M00200:205:000000000-AKKM3:1:1101:27904:7689 2:N:0:1
TACGAGGGTATCTAATCCCGTTTGCTCCCCTGGCTTTCGCGCCTCAGCGTCAGATGTGGTCCAGTATGCCGCCTTCGCCACCGGAGTTCCTATCGATATCAACGCATTTCACCGCTCCACCGATAGTTCCGCATACCCCTACCACCCTCGAGGCACCCAGTATCCGAGGCAGTTCTCCAGTTGAGCTGGAGGATTTCACCCCGGACTTGAGCACCCGCCTACGCGCCCTTTAAACCCAGTACTGTGT
+
CCCCCGGGGGGGGGGGGGGGGGGGGGGGGGGGGGGGGGGGGGGGGGGGGGGGGEFGDGGGGGGGGGGGGGGGGGGGGGGGGGGGGGGGGGGGGGGGGGGGFFGGGGGGGGGGGGGEDGGGCEEGGGGGGGGGGDGGGFGFF=EFFFGDGFGCGGGFFGFAEGFGFEC>DGFDFFFFFFGFGGGCAACF4CEFFGGG+*=>D@F>0(:3@FEFF;FE9GDF<?:>157<)25<A4A<E06369)-64<
@M00200:205:000000000-AKKM3:1:1101:24340:7729 2:N:0:1
TACACGGGTATCTAATCCCGTTTGCTCCCCTGGCTTTCGTGTCTCAGCGTCAGCGCAATCCCAGTCGTCTGCTTTCGCCTTTGGCGTTCCAAGCGATATCTACGCATTTCACCGCTCCACCGTTTGTTCCGACGACCCCTGATTGGCTCAAGAAACGCAGTATGCCCAGCAGTTCCACGGTTGAGCCGTGGGATTTCACAAGGCACTTACGCTTCCGCCTACACACGCTTTATGCCCAGTACTGTGT
+
CCCCCGGGGGGGGGGGGGGGGGGGGGGGGGGGGGGGGGGGGGGGGGGGGGGGGGGGGGGGGGGGGGGGGGGGGGGGGGGGGGGGGGGGGGGGGGGGFCEGGGGGEEEDFEFGGCC>DGGGGGGGGGGGCEG6?EGGEFGDFGGFGFGFGFGGGFGFF>CE;C@DEADFAEFFFFFFFFG>FECC>EEBFCEFFGGGFFGE;>923B=3)77(2;EC@DFF13;;@C>D*:1:<BF<?:(().66:<>
@M00200:205:000000000-AKKM3:1:1101:24687:7739 2:N:0:1
TACGGGGGTATCTAATCCCGTTTGCTCCCCTGGCTTTCGCTCCTCAGCGTCAATACCGATCCAGGATGCCGCCTTCGCCACCGGTGTTCCTCCAGATATCTACGCATTTCACCGCTACACCTGGAATTCCGCATCCCTCTCTCAGATTCAAGCCATCCAGTATCGGACGCAGTTCCCCGGTTAAGCCGCGGGATTTCACGTCCGACTGAGTTGGCCGCCTACGCGCCCTTTAAGCCCAATACTGTGTAGCT
+
CCCCCCGGGGGGGGGFFGGGGGGGGGGGGGC9<EGGGGGGGGGGGGGGGGGGGGEFGGECFGGGG@EGGGGGGGGGFGGGGFGGGGGGGGGDGE<<FEFGGGGGDEGCGFGGGGGFDGGGGGGBC8EFGGGGG>DGGF8DF=E8=8E@GFGGC?9?AFF6FDFG9D>C5CD5?EFFFFD>F5:C+>,8))=A)2;DFEF1=<BBFB>(2)6<>:FG>DFF?F<)-:BD)2345)-8C0?0))-).444><)
@M00200:205:000000000-AKKM3:1:1101:18323:7740 2:N:0:1
TACGGGGGTATCTAATCCTGTTTGCTCCCCACGCTGTCGCGCCTCAGCGTCAGCCGACCCCGTGAGGGGTCTTCCTGCCCAGCGGGCCGCCTTCGCCACCGGTGTTCTTCCGGATCTCTACGCATTCCACCGCTACACCCGGAATTCCACCCGCCCCTACAGTGCTCGAGCCCCGCAGTCCGCACGGCCGACCCGGGGTTGAGCCCCGGGCTTTCACCACACGCTTGCGGGGCCGCCTACGCGCCCTTTAC
+
CCCCCGGGGGGGGGGGGGGGGGGGGGGGGGGGGGGGGGGGEGGGGGGGGGGGGGGGGGGGGGGC=E8CFGGGGGGGFFFGGGGGGGGGGGGGGGGGGGGGGGFBFEGGGGGGGGGDGDFGGGG7FGGGGGFGGGDGGFFFEGGDGFFCGFFGEGGFFFFFGF57CFGEA:BBFFBFFEGFGGDCDGGFFD5>>EGDEBEF>B?F:4:BFFF>F?DC<C=::?6B0;)9C)9>FB09?0(4:>996121:.6
@M00200:205:000000000-AKKM3:1:1101:25410:7745 2:N:0:1
TACGGGGGTATCTAATCCCGTTTGCTACCCAAGCTTTCGCGCCTCAGCGTCAGATTCGGGCCAGAGAGTCGCTTTCGCCACCGGCGTTCCTTCTGATATCTACGCATTTCACCGCTACACCAGGAATTCCGTGATCCCCTACCAGACTCAAGCTACCGCAGTATCGAGTGGCGTCCCCAGGTTGACCCTGGGGTTTTCCCACCCGACTTACGAAGCCCCCTCCGCGCCCTTTCAGCCCAATACTGGGTAGC
+
CCCC@FGGGGGGGCFFGGEGGGGGGGGGGGGCGGGGGGGG7FGGGGGGGGGGGGGGGGC@:@CFCFGGBFGGDGGGGGGGGGGGDGGGGGGGFGGGGEGGGGGGGGGGGGGGGGGFGGGGGGFC3DFGGGGGD?DFFFECFGGAC?GFG?FF:9CFF>795@AEEFGGFGFFF2ABE;CFC@6CA,CF;CC3:CGG870))51:>>142<D(2(*2.*<(4(,7(25)))8>)566;2((().66)((.1)
@M00200:205:000000000-AKKM3:1:1101:11622:7749 2:N:0:1
TACTGGGGTATCTAATCCTGTTTGCTCCCCACGCTTTCGCACCTCAGTGTCAGTATCAGTCCAGGTGGTCGCCTTCGCCACTGGTGTTCCTTCCTATATCTACGCATTTCACCGCTACACAGGAAATTCCACCACCCTCTACCATACTCTAGCTTGCCAGTTTTGGATGCAGTTCCCAGGTTGAGCCCGGGGATTTCACATCCAACTTAACAAACCACCTAACCGCGCTTTACACCCAGTACTGTGTACAT
+
CCCCCGGGGGGGGFFGGGGGGGGGGGGGGGGGDGGGGGGGGGGGGGGGGGGGGGFGGGGGGGGGGGGGGGGGGGGGFGGGGGGFEGGGGGGGGGGFGCGGGFGCEGGGGGGGGDGFGGGGC?FEFFFGGGFGG?FGGFGD?DFFFFC7AFFDGGGFFGGFGD7ED>+@FGFFFFFFFFC?DGC=6,DFD>75*CFGF=E@5@C58CF@3*.1>/>@:?B2)))0(4)/12=<><@1C(,.)7??9)/).6)
@M00200:205:000000000-AKKM3:1:1101:7374:7751 2:N:0:1
TACTAGGGTATCTAATCCCGTTTGCTCCCCACGCTTTCGCGCCTCAGCGTCAGGAAATGCCCAGAGACCCGCCTTCGCCACCGGTGTTCCTCCCGATCTCTACACATTTCACCGCTACACCGGGAATTCCAGTCTCCTCTGCATCCCTCAAGAACGGCAGTATCAGCCGACGTTTCTCGGTTGAGCCGAGAGATTTCACGACTGACTTGCCATCCCGCCTACGCGCCCTTTAAGCCCACTCCTGTGT
+
CCCCCGGGGGGGGGGGGGGGGGGGGGGGGGFGGGGGGGGGGGGGGGGGGGGGGGGGGGGGGGGGGGGGGGGGGGGGGGGGGGGGFGGEEF;?FEGGGGGGGFGCEGGGFGGGGGGFGGGGGEGGFGGGGFGGGGGGGFGFFGGFGFGFGFFFGGGFFGG5DFFGFF+@@:?AFFFFFFDFCEG4AFADACE5FFFGACC7@F<@FFF3=>@EF@8:?GF<;11<6CDDC<:BA9A>FF8((.38A24
@M00200:205:000000000-AKKM3:1:1101:27004:7753 2:N:0:1
TACGGGGGTATCTAATCCCGTTTGCTCCCCTAGCTTTCGCGCCTCAGCGTCAGTGTCGGTCCAGGAAGCCGCCTTCGCCACCGGTGTTCCTCCGGATATCTACGCATTTCACCGCTACACCCGGAATTCCGCTTCCCTCTCCCGAACTCAAGCCTTCCAGTTTCCCGTGCCGTTCCCCAGTTGAGCCGAGGGATTTCACACGGAACTTAAAAGACCGCCTACGCGCCCTTTAAACCCTGTACTGTGTAGCT
+
CCCCCGGGGGGGGGGGGGGGGGGGGGGGGGGGGGGGGGGGGGGGGGGGGGGGGGGGGGGGGGGGGGFGGGGEGGGGGGGGGGGGGGGGGGGGGGGGGFFFGGGGGEFGGFFGGGGFGGCFGGGDGGFFGFFGGGGGGF9@FFGEGEGBGFFFFGGFFGGFGGFGFFGGFE?@B>FFFFG4<=+CFGGFDGGE>F67C?7)4;1(47?9494<<BGGFGEBFB(.48>D/9?A44)./(,,)6<2)6<<)-)
@M00200:205:000000000-AKKM3:1:1101:15434:7780 2:N:0:1
TACTGGGGTATCTAATCCTGTTTGCTCCCCACGCTGTCGCGCCTCAGTGTCGGCTATTGAGCTCTTGCGAGCTCACCGCCCAGCAGACCGCCTTCGCCACTGGTGTTCCTCCAGATATCTACGCATTTCACCGCTACACCTGGAATTCCACATCCCTCTCCCGGATTCAAGCCTGCCAGTATCGGACGCAGTTCCCGGGTTGAGCCCGGGGATTTCACGTTCGACTTAGCGGGCCGCCTACGCGCCCTTTC
+
CCCCCGGGGGGGGFEGGGGGGGGGGGGFGGGGGGGGGGGGEGGGGGGGFGGD@FGGGGGGFGGGGGAGEGEGGGGGGGGGGGFFCEFGFGGGGGGFGGGGGFGGCD?FGGGGFGGF8FGGGGFECGEGGGGGGGGCGFGDFGF?CFGFGDE6DFGFFFGFGGFG)<DGFGFBFEFFFFFF93?CBCC>DDEBFGGGF2C594@EF3;@FFB2;DC?3@F4?<10:EF>CG>069>FD04:((-((-4>:?)
@M00200:205:000000000-AKKM3:1:1101:5281:7781 2:N:0:1
TACAAGGGTATCTAATCCCGTTTGCTCCCCTGGCTTTCGCGCCTCAGCGTCAGTGTCAGCCCAGCAACCCGTCTTCACCTCAGGTGTTCCTCTTGATATCTACGCATTTCACCGCTACACCAAGAATTCCGATTGCTCCTTCTGCACTCTAGCAAAGTAGTATCATCTGACCGTTCCGAGTTAAGCCCGGAGATTTCACAGATGACTTAAATTGCCGCCTACGCGCCCTTTACGCCCAATACTGTGTAGA
+
@CCCCGGGGGGGFGGGGGGEGGFGGCGGGGGFGGGGGGGGEFGGGGGGGGGGGGGFGGGGGGGGGGGGGGGGGGGCAC9EFGGGFEF:FGGGGGGGGGFFCGGFGCFEGFDGGGGBGGDFFGGGGFGGGGGGDEFG,<=D5EFFFFDDFFEFGGF5DGG;EDD@DFGGFGFED=FFFFGFGGGGFGGF>9EE>@9C4;;=8)09CB*2AC=@69;>/*3/25(/(4:?C*=<E?69B;((6;?C3)<393
@M00200:205:000000000-AKKM3:1:1101:6808:7788 2:N:0:1
TACCGGGGTATCTAATCCTGTTTGCTCCCCACGCTTTCGAGCCTCAGCGTCAGTAATGAGCCCGTATGTCGCCTTCGCCACTGGTGTTCTTCCGAATATCTACGAATTTCACCTCTACACTCGGCGTTCCACATACCTCTCTCACACTCAAGACATCCAGTATCAAAGGCAGCTCCGAAGTTAAGCTCCGGGATTTCACCTCTGACTTAACTGTCCGCCTACGCTCCCTTTATGCCCAATACTGTGT
+
CCC8CGEGGGGGGEEGGGGGGGGGGGGGGG8FFGGGGGGCCFGGGCDGGGGG7F,BE,C,@E,C@@CFFF@DGGGGGG7?C=FFGGFG9E;E,=CECGGGGC<:?=EDFG,@FFGFGEFE,44++@EGGG8E+A8CCBF*:9=DGFDDGF8A,ADF+8=DG?DDDD+@:=0:*0@0*:7>D;2+=;,;A*4*<=:FFFGF*)656;AACEB?=?FFDG)>(058,8>C*2))1)).:=7()67<76)
@M00200:205:000000000-AKKM3:1:1101:25585:7807 2:N:0:1
TACTGGGGTATCTAATCCCGTTTGCTCCCCTGGCTTTCGCTCCTCAGCGTCAATGCCGGTCCAGGATGCCGCCTTCGCCACCGGTGTTCCTCCAGATATCTACGCATTTCACCGCTACACCTGGAATTCCGCATCCCTCTCCCGGCTTCAAGCCATCCAGTATCAGACGCAGTTCCTCGGTTAAGCCGAGGGATTTCACGTCTGACTTAGTTGGCCGCCTACGAGCCCTTTCCACCCAATACTGTGT
+
CCCCCGGGGGGGGGGGGGGGGGGGGGGGGGGGGGGGGGGGGGGGGGGGGGGGGGGGGGGGGGGGGGGGGGGGGGGGFGGGGGGGGGGGGGGGGGGCGGGGGGGGGGGGFGFFGGGFGGGGGGFG?FGFGG?EDGGFGFGFFFG>E*=>GFGGGGGFFGGFGGEGFFCGFGFFFFFFFFGEFCDGFGFFFGGFFCC4BEGBDFB=:E=C4<?5;3CF>CB;7@(:3=>D5DB)6<A?EF?<2:F2)-:
@M00200:205:000000000-AKKM3:1:1101:3344:7828 2:N:0:1
TACTAGGGTATCTAATCCTGTTTGCTCCCCACGCTTTCGTGCCTGAGCGTCAGTGTTGGCCCAGGCAGTCGCCTTCGCCACAGATGTTCCTCCCGATCTCTACGCATTTCACTGCTACACCGGGAATTCCACTACCCTCTACCGCACTCTAGACCGCCAGTTTCCAATGCCATTCCCAGGTTGAGCCCAGGGCTTTCACATCAGACTTAACGAACCACCTACGCACGCCTTATACCCAGTACAGTGT
+
CCCCCGGGGGGGGGGGGGGGGG<FFGGGGGGGGGGGGGGFGGGGG8FGGGGDFGFGGGGGGGDGGGGGGGGGGGGGGGGGGGFFGGGGGGGGGGDGCGGGCGGGGGGGGGGG9EGFGGGGGGCEGGDFGGGGFGFGGFGFFGGFGFGFGFFD;+=@BGG9=@FDFC;@AFA6B7;=?AG?G?FC6CGFAFDEFGGGF?B*/>AB=EFCCEFFF2C8>CDB@E=:<E>G571)/)66<;(.)7)1)/9
@M00200:205:000000000-AKKM3:1:1101:24678:7830 2:N:0:1
TACTGGGGTATCTAATCCCGTTCGCTCCCCTAGCTTTCGCGCCTCAGCGTCAGTGTCAGCCCAGCAACCCGCCTTCGCCGCAGGTGTTCCTCTCGATATCTACGCATTTCACCGCTACACCGAGAATTCCAGTAGCCCCTTCCGCACTCTAGCACGACAGTATCACTTGGCCGCTCCGGGTTAAGCCCGGAGATTTCACAAGTGACTTGTTGCGCCGCCTACGCGCCCTTTATACCCAGTACTGTGT
+
CCCCCFGGGGGGGGGGGGGGGGGGGGGGGGGGGGGGGGGGGGGGGGGGGGGGGGGGGGGGGGGGGGGGGGGGGGGGGGGGGGGGGGGGGGGGGGGGGGGGFGGGGGGDGGGGGGGFGGCGGGGGGEGFFG=FFDFGFFEDFGGFG>CBGF8DGGGFBEGF7CEFFFGGFGFFFFBEBFGEFGCGFGGFFGCA3AE>FEG3@FFE?EFEFFEFE;EE07B<:?:>0?;C7*829))68)4,.65)..4
@M00200:205:000000000-AKKM3:1:1101:6502:7838 2:N:0:1
TACTCGGGTATCTAATCCTGTTTGCTCCCCACGCTGTCGCGCCTCAGTGTCAGTAACTGCCCAGCAGGCCGCCTTCGCCACCGGTCTTCCTCCGGATCTCTACGCATTCCACCGCTACACCCGGAATTCCGCCTGCCCCTACAGCACTCGAGTCTTACAGTCGGCACGGCCGACCCGGGGTTGAGCCCCGGGCTTTCACCACCCCCTTATCAGACCACCTACGCGCCCTTTATACCCAATCCTGTGTCGCT
+
CCCCCGGGGGGGGGGGGGGGGGFGGGGGGGGGGGGGGGGGGGGGGGGGGGGGGGGGGGGGGGGGGGGGGGGGGGGGGGGGGGGGGGGFGGGGGGFCGGGGGGGGG6FEF9DGGGGFGGGGGGGGGEGGGGGGGGGGGFGFFGGFGFGFGF?CFFGFFGGFGG=>A>GGDEA@993:A>:5=CD*;@CFFGGFFECFF?F>?B(4979804))6<FG(>@(4:(.(/7C/04-6<><F?(1(4-)),652((
@M00200:205:000000000-AKKM3:1:1101:8753:7851 2:N:0:1
TACGAGGGTATCTAATCCCGTTTGCTCCCCTGGCTTTCGCGCCTCAGCGTCCATACCGGTCCAGGATGCCGCCTTCGCCACCGATGTTCCTCCAGATATCTACGCTTTTCACCGCTACACCTGGAATTCCACATCCCTCTCCCGGATTCGAGCCTGCCAGTCTCGGACGCAGTTCCCGGGTTGAGCCCGGGGACTTCACGTTCGACTTAGCAGGCCGCCTACGCGCCCTCTATGCCCAGTACTGTGTCACC
+
CCCCCGGGGG,CCF<FG@EFFC,BEGAGGG@DCC@FFGEG@FECFFFGE,6+,CFFFGGGDGC<FCEAFFC7B7CFGDGGGFC:CCEDEGAFGGEC9A,9,,948+4+9ECEE>E?CCFGGGF@F,>8;A;FFFGFFD?5D6@>=*=>DBE=E+=0@DD?CG7C@?7CA8?B3*+<95/3**9A/66;B8:).*20:9C@@;;;08((1>AE@28*(/73(3251:BC)*.4)64)848(.9:9.)5.).)
@M00200:205:000000000-AKKM3:1:1101:4026:7857 2:N:0:1
TACTCGGGTATCTAATCCTGTTTGCTCCCCACGCTTTCGTGCCTCAGTGTCAGTGCTGGTCCAGAGAGCCGCCTTCGCAACTGATGTTCCTCCCGATCTCTACGCATTTCACTGCTACACCGGGAATTCCACTCTCCTCTACCGCACTCTAGCGAGCCAGTATCCATCGCCATTCCCAGGTTGAGCCCGGGGCTTTCCCGACAGACTTAACTCACCACCTACTCCCCCTTTATGCCCAGTCCTGTGTATAC
+
ABCCCGGGGEFGGGEEGGGGGGEGFGGGGGGGGGGGGGGGGGGGGGFGGGGGGGGGGGGGGGGFFFGEGGGGECCEFFFGFG8AFFGGGG=FFGG:=CFE;FGGGE7C,44EFGGFGGGFGGGGGEBFGGGGGFCEFFF7DCA?G*+0=<B=EG+?>E8FF7C=DFGG>69)<AFF6A+?DD+09DFF**@@>C5>F*A@2>@92@BC6>B9>=FC)/:@8@3)(3)29*.495CEF@(63)64)35))-)
@M00200:205:000000000-AKKM3:1:1101:16952:7860 2:N:0:1
TACTAGGGTATCTAATCCTGTTTGCTCCCCACGCTTTCGTGCCTGAGCGTCAGTGTTGGCCCAGGGGGCTGCCTTCGCCATCGGTGTTCCTCCGCATCTCTACGCATTTCACTGCTACACGCGGAATTCCACCCCCCTCTGCCACACTCCAGCCCGCCAGTTTCCCATGCCATTCCCAGGTTAAGCCCGGGGCTTTCACATCGGACACCACGGACCGCCTGCGCACGCTTTACACCCAATACTGTGT
+
CCCCCGGFGGGGGFFGGGGGGGGGGGGGGGGGGGGGGG>FFGGGG8CFGGGD,FEGGFGGGFGGDGD>FGGGGGGGGGCCFG7@FGGGGGGGGGG7CFGGGFGGGEGGGEFGGGGFFGDGGG7BF7?EFGGGGDGGG>EDFGGFGFGDGFG6>=D>DGGFG@EFEF8EAF><FE>=FF**7>C5@CFFF:CA:*7;FEG3C8@(61216;??1(1:9CE?FFFFFD5C*7(-5)5(:(8?:>A2.).
@M00200:205:000000000-AKKM3:1:1101:27865:7863 2:N:0:1
TACGAGGGTATCTAATCCTGTTTGCTCCCCACGCTGTCGCGCCTCAGCGTCAGCCACTGCCCAGCAGGCCGCCTTCGCCACCGGTGTTCTTCCGGATCTCTACGCATTCCACCGCTACACCCGGAATTCCGCCTGCCTCTACAGTGCTCGAGCCGGACAGTTCTCACGGCAGACTCGGGGTTGAGCCCCAAGCTTTCACCGCACGCTTACCCGGCCGCCTACGCGCCCCTTCAACCCAATACTGTGTCGA
+
CCCCCGGGGGGGGGGGGGGGGGGGGGGGGGGGGGGGGGGGGGGGGGGGGGGGGGGGGGGGGGGGGGGFFGGGGGGGCGGGGGGGGFGGGGGGGGGGGGGGGGGGGGGGGGGGGGGFGGGGGGGDGGGGGGGGGGGGGFGFFGG5CFGCFFGGEGG>AEDF;CE76ADF>G>>FFAF>AD>F57FFGGFDDCFAECC469=6;>BFBFFBF??0;E=BGF:??0BFGFG)/3(8<>7C02().:A4<<2(,
@M00200:205:000000000-AKKM3:1:1101:28024:7864 2:N:0:1
TACCGGGGTATCTAATCCCGTTTGCTCCCCTGGCTTTCGCGCCTCAGCGTCAATGCCGGTCCAGGATGCCGCCTTCGCCACCGGTGTTCCTCCAGATATCTACGCATTTCACCGCTACACCTGGAATTCCGCATCCCTCTCCCGGATTCAAGCCAACCAGTATCGGACGCAGTTCCTGGGTTGAGCCCAGGGATTTCAAGTTCGACTTAGCAGGCCGCCTACGCGCCCTTTAAACTCAATACTGTGT
+
CCCCCGGGGGGGGGGGGGGGGGGGGGGGGGGGGGGGGGGGGGGGGGGGGGGGGGGGFGGGGGG@GCGGGBFFFGGGFGGGGGGGGGGGGGGGGGFGGGGGGGGGGDGGGGGGAGGFGGGGGGFGGGGGFGGGGGGFGFGFF8FDG5C5CFF7DFCF?8:AFGFGFEGGFG5=DFFFFFGFFGDFACGFFGGF:C,;+.+9?)737<;@3>A?37BA1<D?FB?51EED)98ADF))38(6AB<9)).
@M00200:205:000000000-AKKM3:1:1101:18600:7870 2:N:0:1
TACTCGGGTATCTAATCCTGTTTGCTCCCCACGCTTTCGCGCCTCAGCGTCAGTAAGTGTCCAGGAGGCCGCCTTCGCCACCGGTGTTCCTCCGGATATCTACGAATTTCACCTCTACACCCGGAATTCCGCCATCCCTCTCCACTACTCTAGACCGATAGTTTCGGATGCAGTTCCTGAGTTGAGCCCAGGGATTTCACGACCGACTTGTCGGCCCGCCTACGCGCGCTTTACACCCAGTCATGTGT
+
CCCCCGGGGGGGGGGGGGGGGGCFGGGGGGGGGGGGGGGGCGGGGGGGGG@EGGGACFGGGGGFGFF:FGGGGGGGGGGGGGGDGGGGGGGGGGECGGGGGGGGDGFGFGGGGGGBGFGGGC7BE8DFGG,@CCDGFFGFFFGFGFGFGFFF@==DA+=*AF<FFDD59EFF5*BFFF+8?FF=B,=A4*,*5*:;AEFC(->@0:@9?.7;4;>CFCB><3?56C.)><18)..-;>F02))))))6
@M00200:205:000000000-AKKM3:1:1101:10333:7875 2:N:0:1
TACAGGGGTATCTAATCCTGTTCGCTCCCCACGCTTTCGCGCCTCAGCGTCAGAACGAGCCCAGCAAGCCGCCTTCGCCTCCGGTGTTCTTCCGGATCTCTACGCATTCCACCGCTACACCCGGAATTCCGCTTGCCTCTACTCGTCTCCAGCTTCCCAGTATCCGCGGCACGCAACGGGGTTGAGCCCCGGCATTTGACCGACGGACTTAAGAAGCCGCCTGCGCGCGCTTTCAACCCAATACTGTGTCG
+
CCCCCGGDGGGGGGGGGGGGGGGGGGGGGGGGGGGGGGGGGGGGGGGGGGGGDFGGGGGGGGGGGGGGGGFGGGGGGGGGGGGGGGGGGGGGGGGFGGGGGGGGGGGGGFFGGGGEGGGGGGGG>CGGGGGGGDGGGFG<DCEFEFGFGFGFGGFFFGGAFCFGCEGDFGFBE>D)8?DACEGGFGGFFD=)>CEG@9?ADB>>09(46?AAA):<57>>0,2@0879)/(-3469@?(-:(47-)-.6),
@M00200:205:000000000-AKKM3:1:1101:8646:7899 2:N:0:1
TACAGGGGTATCTAATCCCGTTCGCTCCCCTGGCTTTCGTGTCTCAGCGTCAGCACACTCCCAGCTACCTGTTTTCACCATTGGCGTTCCAAATGATATCTACGCATTTCACCGCTCCACCATTTGTTCCGGTAGCCCCTAAGTGGCTCAAGATAAGCAGTATACCGAGCAGTTCCACGGTTGAGCCGTGGGATTTCACAAGGTACTTACAAATCCGCCTACACACGCTTTATACTCAATACTGTGT
+
CCCCCGGGGGGGGGGGGGGGGGGGGGGGGGGGGGGGGGGGGGGGGGGGGGGGGGGGGGGGGGGFGGGGGGGGGGGGGGGGGGGCGGGGGGGGGGGGGGGGGGGGGGGGGGGGGGGBDGGGGGGGFGDFGGGGGGGFDFGDFGGFGFGFGFGFGGGFFGGFGGBGFFGGFGFFFFFFFFG>DEGGFGGBFGE>AECDF=EEBD@EFFCECAEEBBG:74@@?@FAE?B:5:9;CCC3F41?E@CCCCE
@M00200:205:000000000-AKKM3:1:1101:16779:7912 2:N:0:1
TACGAGGGTATCTAATCCCGTTTGCTCCCCTAGCTTTCGCACCTCAGCGTCAGTAACGGTCCAGTGAGCCGCTTTCGCCACCGGTGTTCCTCCTGATATCTACGCATTTCACCGCTCCACCAGGAGTTCCACTCACCCCAACCGTCCTCAAGCCAGGCTGTATCCGATGCAATTCCCCGGTTGAGCCGGGGGCTTTCACATTGGACGGACCTAGCCGCCTACGTGCGCTTTAAACCCAGTACTGTGT
+
CCCCCGGGGGGGGGGGGGGGGGGGGGGGGGGGGGGGGGGGGGGGGGGGGGGGGGGGGGGGGGGGGGGGGGGGGGGGGGGGGGGGGGGGGGGGGGGGGGGGGGGGGGGGGGGGGGGFGGGGGFG@@CFGGGGGGGGGGFEAFGGFGFGFGFGGGGGFFGGBF?EGFFGGFGFFFFFFFAD5CCGGFGG>BDE4>>EC;?FE<CF3;8>BD@@@@<CF07;6(.(81;>DC7299:43?(.44A22655
@M00200:205:000000000-AKKM3:1:1101:13349:7920 2:N:0:1
TACTAGGGTATCTAATCCTGTTCGCTCCCCACACTTTCGCTCCTCAGCGTCAGGTCATGCCCAGAGAACCGCCTTCGCCACCGGTGTTCCTCCTGATATCTGCGCATTTCACCGCTACACCAGGAATTCCGTTCTCCCCTGCATACCTCTAGTCTGCCCGTATCGAAAGCAAGCCAGGTGTTAAGCACCTGGTTTTCACTCCCGACGCTACAAACCGCCTACGAGCCCTTTCCGCCCAATACTGTCT
+
CCCCCGGFGGGGGGGGGGGGGGGGGGGGGGGGGGGGGGGGGGGGGGGGGGGGGGGGGGGGFGGGGGGGGGCGGGGGGGGGGGC@FEGGGGGGGGGGFCGGGFGEGGGGGGFGGGGFGGGGGGFE<ECFGGGCDFGGAFCDFGGFGFGD?FFDGGGFFFFBGDBDDFGGFGFFFB*;:??*8;9<B7,?9C,@F79DFCGFF=DF):46(6@E3BGF>DF?13351?EGF5;)7/,6?133??224)6
@M00200:205:000000000-AKKM3:1:1101:26067:7933 2:N:0:1
TACCCGGGTATCTAATCCTGTTTGCTCCCCACGCTGTCGCGCCTCAGCGTCAGCCACAGCCCAGCGGGCCGCCTTCGCCACCGGTGTTCTTCCGGATCTCTACGCATTCCACCGCTACACCCGGAATTCCACCCGCCTCTACTGTGCTCGAGCGCGAGAGTATCGAAGGCCGATCCGGGGTTGAGCCCCGGACTTTCACCCCCGACTCCTCGCGCCGCCTACGCGCCCTTTACACCCAGTACTGTGTAGAC
+
CCCCCGGGGGGGGGGGGGGGGGGGGGGGGGGFGGGGGGFGGGGGGGGGGGGGCGGGGGFF4CFGGGGGGGGGGGDFGGGGGGEGGGGGGGGGFG7=CFFFGGGGGGGGGGGGGEGFGGGG8C7ECCFGFFCD?CG7>>EEFGFACFG7C@C**@DDBEG>FC<:94;EEGA@32>3ABC:F8<C@CC5>DC5>5CFB2FB?9909906>4<6B9EGFGFF?B?EBE5CC47:))..2((,)))--)-.:))
@M00200:205:000000000-AKKM3:1:1101:25491:7970 2:N:0:1
TACTCGGGTATCTAATCCTGTTTGCTCCCCACGCTTTCGCACTTGAGTGTCAGTACTGGACCAGAGGGCCGCCTTCGCCACTGATGTTCCTCCCGATATCTACGCATTTCACCGCTACACCGGGAATTCCGCCTTCCTCTTCCGTACTCCAGCAACACAGTCTCGAATGCAATTCCCAGGTTGAGCCCGGGGCTTTCACACCCGACTTACGTCGCCACCTACGTGCGCTTTATACCCAATACTGTGTACAT
+
CCCCCGGDECFGGGFDFE<EGGGEGGGFCGGGGGGDFGGGGGGGGFGGGDFFFGGGGGGGGGGGGDGGGGGGGGCFG@FGGGGGGGGGGGGGDFCCEGGFFDDDGGGGGGGGGGGBDGGFFEDGG8BFGGGGGGGGGBGB5@FFGFDDFFEDFFGBFGGFGGFGFF9F:DFEFFFFFFGFF9>C6?F9A*;*9CCFFEFE25@==@>@EFDDD>E5285(=@0A18BG<70<>AFBFF<?>:>B<A4<).-
@M00200:205:000000000-AKKM3:1:1101:12614:7970 2:N:0:1
TACGAGGGTATCTAATCCTGTTTGCTCCCCACGCTTTCGCGCCTCAGCGTCAGTTGTGGTCCAGTTGGCCGCCTTCGCCACCGGTGTTCTTCCCAATATCTACGAATTTCACCTCTACACTGGGAATTCCACCAACCTCTCCCACACTCCAGTCCCGCCGTATCGGATGCAGTTCCCAGGTTGAGCCCAGGCCTTTCACATCCGACGATCAGGACCGCCTACGCGCCCTTTATACCCAATACTGTGT
+
CCCCCGGGGGGGGGGGGGGGGGGGGGGGGGGGGGGGGGGGDGGGGGGGDGGGGGGGGGGGGGGGGGGGGGGGGGGGGGGGGGEEGGGGGGGGGGGGGGGGGGGGGGGCFGGGGGGFGGGGGDCEFGFGGGGGGGGGGFCDFFGFFFGFGFF8EFFF>EGFGDDGAEGGA?BEAEFF5FF>DFGGFGFFFGGFEFGGFFGFFFFF?=@(>B@<;;8E@G:,6315>E07)024<<>)<5::054>44>
@M00200:205:000000000-AKKM3:1:1101:16431:7973 2:N:0:1
TACAGGGGTATCTAATCCCGTTCGCTCCCCTGGCTTTCGCGCCTCAGCGTCAGTGTCGGCCCAGCAACCCGCCTTCGCCGCAGGTGTTCCTCTCGATATCTACGCATTTCACCGCTACACCGAGAATTCCAGTTGCCCCTTCTGCACTCTAGCCCCGCAGTATCAGTTGACCTTTCTGGGTTAAGCCCAGAGATTTCACAACTGACTTGCGGTGGCCGCCTACGCGCCCTTTACGCCCAATACTGTGTCG
+
CCCCCGGGGGGGGGGGGGGGGGGDGGGGGGGGGGGGGGGGEFGGGGGGGGGGGGGGGGGGGGGGGGGGGGGGGGGGGGG@FGCGGGFGGGGGGGGCEECGGGGGGGGGGGCFGEGFGGGGGDGGCGGGGGGGGGGGGFGFFGGFGFGFGFGFFCC5?EGFC87@EFGGFGF6==FFFFC4>:7?CFGFFDFFFGGGF<FEB()085@C@<@67(*8(>5(:/3)0*)9C)(4>B?3C21<124A24-66(
@M00200:205:000000000-AKKM3:1:1101:22750:7979 2:N:0:1
TACAGGGGTATCTAATCCTGTTTGCTCCCCACGCTTTCGCGCCTCAGCGTCAGATCATGCCCAGCAAGCCGCCTTCGCCTCAGGTGTTCTTCCGGATATCTACGCATTCCACCGCTACACCAGCCATTCCACTTCTCCCTGCCTCACTCAAGACTGCCAGTATGAGAGGACAAACATGAGGTTGAGCCTCAGCCTTTCACCCCTCACTTAATAGCCCGCCTACGCGCGCTTTACGCCCAATACTGTGT
+
CCCCCGGDGGGGGGGGGGGGGGGGGGGGGGGGGGGGGGGGGEGGGGGGGGGGCGGGGGFGGGGDGCFFGGGGGGGGGGGGGGGGGGGGGGGGGG>BGGGFGGGDCGGGGB9FGDEADGGGGGGGGGFGGGGGFGGGGFCDFFGFGFGEGFFGFGFFFGGBD9CDBDGCBFDDFDF5;;?*@@FDFG?FFGG6FGGGFEGE@CADABFFCC;ECEGF4C?>@:B?@:=CD51=>C?;*1,48))-6<4A
@M00200:205:000000000-AKKM3:1:1101:27154:7981 2:N:0:1
TACTGGGGTATCTAATCCTGTTTGCTACCCACGCTTTCGAGCCTCAGTGTCAGTTACAGTCCAGAGAGCCGCTTTCGCCACCGGTGTTCCTCCATATATCTACGCATTTCACCGCTACACATGGAATTCCACTCTCCTCTACTGCACTCAAGTCTAACAGTTTCCAATGCACACAATGGTTGAGCCACTGCCTTTTACATCCGACTTATTCAAACACCTGCGCCCGCTTTACACCCAATACTGCGTAGATT
+
CCCCCFFGGDGGGGGGGGGGGFFFGGGGFGCGGGGDGGGFGGGGGGGEGGFFFFGFGGFEFCFGFGGGDGGGG>FCEGGCFFGGGGGGFGCFEGFBAFGGGGGGGG>FCFGGGE6?DGFGGG9>EF98EE,43==EF+@9DGFFGFCDGDE=6DDFFGFFGG*+;FGGFGFFFDEFBF8DD6+09D@D9?FFDCCGCC22;)))11:=A=**;1>@@D6@)-)*)*37*29*97>-*08>>C4*(6611))
@M00200:205:000000000-AKKM3:1:1101:27305:7987 2:N:0:1
TACTCGGGTATCTAATCCCGTTTGCTCCCCTAGCTTTCGCTCCTCAGCGTCAATGCCGGTCCAGGATGCCGCCTTCGCCACCGGTATTCCTCCAGATATCTACGCATTTCACCGCTACACCTGGAATTCTGCATCCCTCTCCCGAATTCAAGCCATCCAGTATCAGACGCAGTTCCCAGGTTGAGCCTGGGGATTTCACGTATGACTTAGTTGGCCGCCTACGAGCCCTTTCTACCCAATCCTGTGT
+
@CCCCGGGGGFGGGCFGGGGGGGGGGGFGGGGGGGDGGGGGGGGGGEGGGGGGGGGGGGGGCGGGGGFGGGGEGCFFGGDGGGGG+CFDFGFGGEEGFFGGGGGGGGG8F;FEE8ADF=F==EF8EDCFGGGDDGEDBGFFC?*=*08D=CDDDFFFFFBFGBGB9DFBGE53*EF*4=*@,+9967A5CDA?C?FFFCB))*0:6E8A8:E*5C4-8:5252:(8:95;;)/1?48@<D((.7C=)
@M00200:205:000000000-AKKM3:1:1101:15191:8005 2:N:0:1
TACTGGGGTATCTAATCCTGTTTGCTCCCCACGCTTTCGCTCCTCAGCGTCAGTATTGGCCCAGAGAACCGCCTTCGCTACAGGTGTTCCTCCCGATATCTGCGCATTCCACCGCTACACCGGGAATTCCGTTCTCCTCTACCAAACTCTAGCTATAGCAGTATCGACCGCAGTCCCGAAGTTGAGCCTCGGGCTTTCACGACCGACTTACTAAGCCGCCTACGAGCTCTTTAAGCCCATTACTGTGT
+
CCCCCGGGGGGGGGGGGGGGGGGGGGGGGGGGGGGGGGGGGGGGGGCGEGGGGGFGGCFGGGGGGFGGGGGGGGGGGGGGGGGFGGGGGGGGGGGGGGGGGGGGGGGGGGGGGGG>CFGEGGD@FCCCFGDFGGGGGFFEFGGFFDDFGFG?FFFFDEFFGGDGE*@GB>ABEFFFFD7?7FGGFGDFFG>BBEC?AB9EF9=B1:>7;3>EE?8@;D>2<8BBBAE5*:4:4><)<2:(6<<6A2)6
@M00200:205:000000000-AKKM3:1:1101:9019:8020 2:N:0:1
TACAGGGGTATCTAATCCTGTTTGCTCCCCACGCTGTCGCGCCTCAGCGTCAGCAACGGCCCAGCAGACCGCCTTCGCCACTGGTGTTCTTCCCGATCTCTACGCATTCCACCGCTACACCCGGAATTCCACCCGCCTCTACTGTGCTCCAGCGCGAGAGTATCGAAGGCCGATCCGGGGTTGAGCCCCGGACTTTCACCCCCGACTCCTCGCGCCGCCTACGCGCACTTTAAACCCAATACTGTGT
+
CCCCCGGGGGGGGGGGGGGGGGGGGGGGGGGGGGGGGGGGGGGGGGGGGGGGCGFGGGGGGGGGGGGGGGGGGGGGGGGGGGGGGGGGGFGGGGGGGGGGGGGGGGGGGEDFGGGFGGGGGGGGE@FGGGGGGGGGGFGEFGG?FFGFGFFCEDGBFGGFF+6=>A>C48A5B@FFFEDDGGGFFGG>5>58AGGGFAC<?9B>997?B70:>1CC>D>(486>>C)1)2))-)52C<(4)5)).55
@M00200:205:000000000-AKKM3:1:1101:7772:8023 2:N:0:1
TACGCGGGTATCTAATCCTGTTTGCTCCCCACGCTGTCGCGCCTCAGCGTCAGCAACAGCCCAGCCGGCCGCCTTCGCCACCGATGTTCTTCCCGATCTCTACGCATTCCACCGCTACACCGGGAATTCCACCTGCCTCTACTGTGCTCGAGCCCGACCGTTTAGGAGGCAGCCTCGCATTTGAGCCGCGACATTTCACCCCCTACTTATCAGGCCGCCTACGCGCACTTTACGCCCAATACTGTGTCGCT
+
CCCCCCGGGGGGGGGGGGGGGGGGGDGGFGFGDGGGFGGGCFGGGGFGGGD7FFEGGFGEF@EFG,=@GGCGGGGGFFGEGG:7FCFCGGGGFFFFCGGFGFGGG>EEGGGGGEGFDGGGFGGE::,AFGGGGC?EFFFE8ACFF6CA+0C**@D>4E))**0C49:,8CD0B,;AEDD)*>:7)>6)8):))2:C*)38(29>BB>44<9<)):A2DEB6:()3?)9/97).((,:(-(,,)).)))-((
@M00200:205:000000000-AKKM3:1:1101:20560:8026 2:N:0:1
TACTAGGGTATCTAATCCCGTTTGCTCCCCTAGCTTTCGCGCCTCAGCGTCAGTAATGGTCCAGGATGCCGCCTTCGCCACCGGTATTCCTCCAGATATCTACGCATTTCACCGCTACACCTGGAATTCTACATCCCTCTCCCATACTCAAGCCGTCCAGTATCAGACGCAGTTCCCAGGTTAAGCCGGGGGATTTCACGTCTGACTTAGATGGCCGCCTACGCGCCCTTTAAACCCAGTACTGTGT
+
CCCCCGGGGGGGGGGGGAFGGGGGGGGGGGGGGGGGGGGGGGGGGGGGGGGGGGGGGGGGGGGGGGGGGGGGGGGGGGGGGGGGGGGGGGGGGGGGGGGGGGGGGGGGGGGGCGGBDFGGGFFFGGGGGDFGGGGBFFFFFGGFGFGBDFF6ECGFFGGFGFEGE7DGBC>A5;FFFFGFGGFGFGFE>DGFFGGGA<C@DFFF:*.7;CEF?;CFBGF;?30::CFGGC)5>>A?C?:3>))5.6<
@M00200:205:000000000-AKKM3:1:1101:15335:8042 2:N:0:1
TACAAGGGTATCTAATCCTGTTCGCTACCCACGCTTTCGCTCCTCAGCGTCAGGTAAGGCCCAGAGAGCCGCCTTCGCCACCGGTGTTCTTCCTGATATCTGCGCATTCCACCGCTACACCAGGAGTTCCGCTCTCCCCTGCCTACCTCTAGTCTGCCCGTATCGGAAGCAGGCTCGGAGTTAAGCTCCGAGTTTTCACTCTCGACGTGACGAACCGCCTACGAGCCCTTTATACCCAATACTGTGT
+
CCCCCGGGGGGGGGGGGGGGGGGDGGCGGGGGGGGGGGGEFGGGEGGGGGGGDFGGFGGGGGGGGGGGGFGGGGGGGGGGGGGGGGGGGGGGGGGGG9;FG8FEGGGGGGGGGGGFGGGFFDFCEGGGGFEGGGGGGFEDFGGBCFFFGFGC@DF9?9?5CCDFD*3+5DFF*89@D9;?FC9CAF,;49188EF:CCF?E*82.9(6(,/30:EEBGF<((/),:5>>43)<A<4<2:B0).)).-
@M00200:205:000000000-AKKM3:1:1101:13188:8048 2:N:0:1
TACTGGGGTATCTAATCCTGTTTGCTCCCCACGCTTTCGCGCCTCAGCGTCAGAACCGGCCCAGTGGGCCGCCTTCGCCACAGGTGTTCTTCCCGATCTCTACGCATTCCACCGCTACACCGGGAATTCCACCCACCTCTACCGGTCTCCAGGTCGGCAGTTTCGGGAGCAGTCCCGGAGTTGAGCCCCGGGATTTCACTTCCGACTTGCACGACCCGCCTGCGCGCGCCTTAAAACCAGTCCTGTGT
+
CCCCCGGGGGGGGGGGGGGGGGGGGGGGGGGGGGGGGGGGGGGGGGGGGGGGGGGGGGGGGGGGGGGGGGGGGGGGGGGGGGGCGGGGGGGGGGGGGGGGGGGGGGGGGFGGGGGBGGGGGGGGG+@8FFFGGGGGGFGFFGGFGFGFGFGCEDGEDGDFCFEG>BCG4=F=FEFFF:4?FEGGFGGFFGGDBEFGFFGCC@EFB96:<A?>?1:C97>2::?D;8><5)(34<9)3(,3<7))-.2:
@M00200:205:000000000-AKKM3:1:1101:7038:8055 2:N:0:1
TACTAGGGTATCTAATCCTGTTTGCTCCCCACGCTTTCGCGCCTCAGCGTCAGTACCGGTCCAGTGAGCCGCCTTCGCCACTGGTGTTCCTCCCAATATCTACGCATTTCACCGCTACACTGGGAATTCCACTCACCTCTCCCGGTCTCAAGCCATCCAGTCTGGCAGGCAGTTCCTCGGTTAAGCCGAGGGATTTCACCCGCCACTTGAATAGCCGCCTACGCGCCCTTTAACCCCAATACTGTCTAACT
+
CCCCCGGGGGGGGFEFGFGGFGFGGGGGGGGGGGGGFFGGGCFGGFGGFFG@GGFDEFEGGGGGGGGGGGGGEGCGGGGGGGGGGGGGGGGGGGGGGGGGGGFC@=FGFGDGGGGEDGGGGGGG8EGGGGGFGGGFCFG5DGFDEAGDFFCCD8?DDFGFFGDFDBGGA69=F79AA?D>BE58@EFEAD5AD6CC=/B=B@26((548>7C?3936504?3?>;E5D)70-5)-(246(.8A2)))-)))
@M00200:205:000000000-AKKM3:1:1101:28544:8057 2:N:0:1
TACAAGGGTATCTAATCCTGTTCGCTCCCCACGCTTTCGCTCCTCAGCGTCAGTATCGGCCCGGAGACCCGCCTTCGCCACCGGTGTTCCTCCTGATATCTGCGCATTTCACCGCTACACGTGGAATTCCACCTTCCTCTGCCATACTCCAGCACCGTAGTTTCGAGCGCAATTCCCAAGTTAAGCCCGGGGCTTTCACACTCGACTCGCAGCGCCGCCTGCGCACACTTTATACCCAGTACTGTGT
+
CCCCCGGGGGGGGGGGGGGGGGGGGGGGGGGGGGGGGGGGGGGGGGGGGGGGGGGGGGGGGGGGGEGGGGGGGGGGFGGGGGGGGGGGGGGGGGGEFFGGGGGDGGGGGGGGGGGAGGGGGGFCFGGFGGGGGF6DGBDEBGGFFBFFCFGFGCGFFGGFGG7C>??EAEEFFEFFFF96CCCBFFGFBD5?BCCGFFGF;@F;;BF0(61;@BGG(7>::?>5(:7CF:<BA4<2:)47>ABAAA<
@M00200:205:000000000-AKKM3:1:1101:9089:8064 2:N:0:1
TACACGGGTATCTAATCCTGTTCGCTCCCCATGCTTTCGCTCCTCAGCGTCAGTTAATTCCCAGAGACCTGCCTTCGCCATCGGTGTTCCTCCTGATATCTGCGCATTTCACCGCTACACCAGGAATTCCAGTCTCCCCTACATCACTCTAGTCTGCCCGTACCCACCGCAGATCCGCAGTTGAGCTCCGGACTTTCACGGCAGACGCGACAACCCGCCTACGACCCCTTTAACCCCAATACTGTGTAGA
+
CCCCCGGGGGGGGGGGGGGGGGGGGGGGGGGGGGGGGGGGGGEGGGGGGGGGGGF<EF,6A@FFAEFGGGGGGGGGGG7FGFGGGGGGGG8,4FF<FGGGGE,@FGGGGGGGGGGFGGFD=F,4+@DEGGGGG8DF8913DE?F;F6DFBGCFGD++@+@ED>C5D>89E>A*8;A5*+<C,+?9?,?A7595CGG8*D4):/>9:=25((.708C1<8;;DF3(3)1*9:A>)8(;:((.,6:))...)
@M00200:205:000000000-AKKM3:1:1101:6893:8067 2:N:0:1
TACGAGGGTATCTAATCCTGTTTGCTCCCCCGGCTTTCGTGCCTCAGTGTCAGGTGTTGTCCAGGGACTCGCCTTCGCCACTGGTGTTCCTCTCGATATCTACGCATTTCACTGCTACACCGAGAATTCCAGTCCCCCCTCCAAACCTCCAGCACAGCAGTATTCAATGCCATTTCAGGGTTAAGCCCTGAGCTTTCACATCAAACTTGCCATGCCACCTACGCACCCTTTATACCCACTACTGTGT
+
CCCCCGGGGGGGGGGGGGGGGGGGGGGGGGGGGGGGGGGGGGGGGGGGGGGGGGGGGGGGGGGGGGGGGGGGGGGGGGGGGGGGGGGGGGGEGGGFGGGGGGGGGGGGGGGGGGGF9EFGGGGGG7DGGGGGGGGFGEGFFGGFGFGDGBFGGGGFFGGFGGEGFFGGFFFEFEFFFAF6DFG<8EC5ADGFFGGGFFG<A==E=E=CEEEFFFFF*9*7=@2?DG4DC<)4<)9):7(55;<).)9
@M00200:205:000000000-AKKM3:1:1101:4722:8073 2:N:0:1
TACAGGGGTATCTAATCCCGTTTGCTCCCCTAGCTTTCGCTCCTCAGCGTCAATGTCGGTCCAGGATGCCGCCTTCGCCACCGGTATTCCTCCAGATATCTACGAATTTCACCTCTACACTGGGAATTCCACCATCCTCTCCCGAACTCTAGTTCTCCAGTCTCAAGCGCGGTTCCCAGGTTGAGCCCGGGGCTTTCACGCCTGACTTGAAGTACCGCCTACGCGCCCTTTCCACCCAGTAATGTGT
+
CCCCCGGGGGGGGGGGGGGGGGGGGGGGGGGGGGGGGGGGGGGGGGGGGGGGGGGGGGGGGGGGGGGGGGGGGGGGGGGGGGGGGGFGGGCFGGFGGGGG;EFGGGGDGGGGGGGFGGDFG?DFGGGGFGFFFFGGGFGFFFDD6BGFGCGG;DFFFFGFEGEGFFGF5CB=?AFFFF?CDE?FCF7FF5E?DEGGFEGBBFF>@@EE@@;BCEGGFGF<DF089E;D)73)/64(;(4())))).6
@M00200:205:000000000-AKKM3:1:1101:14075:8076 2:N:0:1
TACTAGGGTATCTAATCCTGTTTGCTCCCCACGCTTTCGAGCCTCAGCGTCAGTAATGAGCCAGTGTGTCGCCTTCGCCACTGGTGTTCTTCCGAATATCTACGAATTTCACCTCTACACTCGGAGTTCCACACACCTCTCTCATACTCAAGACACCCAGTATCAAAGGCAATTCCGAGGTTGAGCCCCGGGATTTCACCCCTGACTTAAATGTCCGCCTACGCTCCCTTTAAGCCCAATACTGTGT
+
CCCCCGGGGGGGGGGGGGGGGGGGGGGGGGGGGGGGGGGGGGGGFGGGGGGGGGGGGGGGGGGGGGGGGGGGGGGGGGGGGGGGGGFGGGGGGGGGGGGGGGGGGGGGGGGGGGGFGGGGGGGDBEGGGGGGGEGGGFGFFGGFGFGFGFGFGFGF?EGFGDFGEFGGDFFDFE?FFAGFGGGGFE?FFGGF5C77@AFECFFDDFFCEEAEEFGG>GFFFB=B2;?<CFEFEF96B?@1;@EF?E5
@M00200:205:000000000-AKKM3:1:1101:20597:8105 2:N:0:1
TACTGGGGTATCTAATCCCGTTTGCTCCCCTGGCTTTCGCTCCTCAGCGTCAATGTCGGTCCAGGATGCCGCCTTCGCCACCGGTATTCCTCCAGATATCTACGCATTTCACCGCTACACCTGGAATTCTGCATCCCTCTCCTGCCTTCAAGTCGGACAGTATCGAATGACCCTCCCCAGTTGAGCCGGGGGCTTTCACATTCGACTGATCCGACCGCCTGCGCGCTCTTTACGCCCAGTACTGTGT
+
CCCCCGGGGGGGGGGGGGGGGGGGGGGGGGGGGGGGGGGGGGGGGGGGGGGGGGGGGGGGGGGGGGGGGGGGGGGGGGGGGGGGGCGGGGGGGGGGGGGGGGGGGGDGFGGGGGGFGGGGGGFG8EFFGGGGGGGGGFGFFFGFFFGFGFGFFGGFFGGFGCEGF?CGFGFE55:AFFGDEDDFFGGF>CC>EEGGFFDCCFF?CD<93C>EF?ECBGFF?@1<9E>D*:44A:048:139BFF)6>
@M00200:205:000000000-AKKM3:1:1101:25623:8129 2:N:0:1
TACGGGGGTATCTAATCCCGGTCGCTCCCCTAGCTTTCGCGCCTGAGCGTCAAGGGCGGGCCAGCAGATCGCTTTCGCCACTGGTGTTCCTTCCGGTATCTACGCATTTTACCGCTATACCGGAAATTCCATCTGCCTCTCCCGCCTTCAAGTCCCGAAGTTTCGAACGGCCTCTCCCAGTTGGGCCAGGAGCTTTCACGCTCGACTTTCGGAACCGCCTGCGCGCGCTTTATACCCAATACTGTGT
+
CCCCCGGGGGGGGGGGGGGGGGGGGGGGGGGGGGGGGGGGGGGGGGGGGGGGGGCGGGGGGGGGGGGGGGGGGGGGGGGGGGGGGGGGGGGGGGGGGGGGGFGGGGDEGGGGFEGFD:FFGGGEGCGGGGGGGGGGGFGEFGGAEFGFGFGGGGGFFG5BFGFGFFGGFGFBEDFFFFGFFFGGFGGFFFF@FGGGFFGF??F>BBBFBFBF6BDGBDF?FBFFFGBC7<()6)))3.8<:?226)>
@M00200:205:000000000-AKKM3:1:1101:21974:8132 2:N:0:1
TACGCGGGTATCTAATCCCGTTTGCTCCCCTGGCTTTCGCTCCTCAGCGTCAATGCCGGTCCAGGATGCCGCCTTCGCCACCGGTATTCCTCCAGATATCTACGCATTTCACCGCTACACCTGGAATTCTGCATCCCTCTCCCGGATTCAAGCCAACCAGTATCAGACGCAGTTCCCAGGTTGAGCCTGGGGATTTCACAACTGACTTCGTTGGCCGCCTACGAGCCCTTTACGCCCAATACTGTGT
+
CCCCCGGGGGGGGGGGGEGGGGGGGGGGGGGGGGGGGGGGGGGGGGGGGGGGGGGGGGGGGGGGGGGGGGGGGGGGGGGGGGGGGFFFFGGGGGGGGGGGGGGGGGGGGGGGGGGEDGGGGGGGGGGGGFGGGGGGGFGFFGGFGFG=GFGGGGGFFEDFF?7=C>FGAEFFFFFFFFGFFGGFFGDFFFFD45,;=EEEE==5=BEC3;83@DF>6DDD;8(28=BC*98<<:02:160)).666>
@M00200:205:000000000-AKKM3:1:1101:8285:8147 2:N:0:1
TACTGGGGTATCTAATCCCGTTTGCTCCCCTGGCTTTCGCGCCTCAGCGTCAGTTTCGGTCCAGAATGCCGCCTTCGCCACCGGTGTTCCTCCAGATATCTACGCATTTCACCGCTACACCTGGAATTCCACATTCCTCTCCCGAACTCCAGCCTTGTAGTATCAGACGCAGTTCCCAGGTTAAGCCTGGGGATTTCACGTCTGACTGACAAGGCCGCCTACGCGCCCTTTATGCCCAATACTGTGT
+
CCCCCGGGGGGGGGGGGCGGGGGGGGGGGGGGGGGGGGGGGGGGGGGGGGGGGCGGGGGGGGGGGGGGGGGGGGGGGGGGGGGGGGGGFGGGGGGGGGGGGGGGGGGGGGGGGGGFGGGGGGGFGGGGGGGGGFGGGFGFF@FFGFGFGFGGGGGFFGGFGGFGFFGGFEFF>EFFFFGFFAGCFGFFFGGEFEFGFFFF=BFFFFFFFF@EBBGFFGF?@@@:>GBG);8<5?E<8332?B<<.).
@M00200:205:000000000-AKKM3:1:1101:7323:8182 2:N:0:1
TACAAGGGTATCTAATCCTGTTTGCTCCCCACGCTTTCGCGTCTCAGCGTCAGTCACCGTCCAGAAGGCCGCCTTCGCCACCGGTATTCCTCCTGATATCTACGCATTTCACCGCTACACCAGGAATTCCACCTTCCTCTCCGGGACTCGAGTCCGCCAGTTTCCAATGCCCTTCCGGGGGTGAGCCCCGGGCTTTCACATCAGACTTAGCGGACCGCCTACACGCCCTTTCTGCCCAGTACTGTGT
+
CCCCCGGGGGGGGGGGGGGGGGFGGGGGGGGGGGGGGGGGGGGGGGGGGGGGGGGGGGGGGGGGGGGGGGGGGGGGGGGGGGGGGCFFGGGFGGFGGGGGGGGGGGDEGGGGGGDEGGGGGGGGGGGGGGAFGGGGGFGFFGGFGEDDC?DC?DGEFGGEFGFGCFGC?FFBFFFFFFGDC?<46@FFFGGFFGGGFFGEFF77@;@ECEBF(-:89GDFB?0?2CFG5C0)4).8F3?74444:9<
@M00200:205:000000000-AKKM3:1:1101:16583:8182 2:N:0:1
TACGCGGGTATCTAATCCCGTTTGCTCCCCTAGCTTTCGCGCCTCAGCGTCAGCCACAGCCCAGCGGGCCGCCTTCGCCACCGGTGTTCTTCCGGATCTCTACGCATTCCACCGCTACACCCGGAATTCCACCCGCCTCTACTGTGCTCAAGCACGACAGTCGCCACGGCCGATCCGGGGTTGAGCCCCGGACTTTCCCCGCCGCCTTGTCGCGCCGCCTACGCGCCCCTTACGCCCAGTACTGTGTCGTC
+
CCCCCGGGGGGGGGGGGGGGGGGGGGGGGGGGGGGGGGGGGGGGGGGGGGGDFGGGGGFGGGGGGG7:CGGGGGGGGGGGG?EGGGGGGGGGGGGEDEGGGGGGDGGGGGGGGGGEGGGGGGGDFEFGGGGEGGGGG>EE5@FFGFGCGFGGC47AEGGEGGF<@4?EBGB0=>EDF>)7?GG<FGGFFG5)55EC*-<:166((41235<??(:=>GE<08()-:>7)13)4:<6E(335)).4:6)(-(
@M00200:205:000000000-AKKM3:1:1101:10998:8195 2:N:0:1
TACCGGGGTATCTAATCCTGTTTGCTACCCACGCTTTCGCGCCTCAGCGTCAGATGCGGACCAGGGACTCGCCTTCGCCGCCGGTGTTCCTCTCGATATCTACGCATTTCACCGCTCCACCGAGAGTTCCAGTCCCCCCTACCGCCCTCAAGAACCGTGGTTTGGCGCGCACTTCCCCGGTTGAGCCGGGGGATTTCACACGCCACCTACGGAACCGCCTACGCGCCCTTTACACCCAATACTGTGT
+
CCCCC>CEEFCGGGFFGGGFECFCFGGG?CFGGGGGGGGGGGGGGGGGGGGGGFGGGGGEGGGGGGGGGGGEDDGGGGGGGGGG:CCC9BEGGGCEAA>FGGFEF6:4=;DFFEE5?FCFGCDGG@@,,@FGGGGG,:9@F,ADCB95C4?*>DG>AE>;/?=D(;DG48>FDF=FFFGF:C<FFFGFF35:B=?=?5EAF9>608::05:<BB5@3771:70)4*7C7*..<:<.?,::::AA<<<
@M00200:205:000000000-AKKM3:1:1101:9602:8195 2:N:0:1
TACGAGGGTATCTAATCCTGTTTGCTACCCACGCTTTCGCGCCTCAGCGTCAGATGCGAGCCAGGGTGTCGCTTTCGCCACCGGTGTTCCTCTAGATATCTACGCATTTCACCGCTACACCTAGAGTTCCACACCCCCCTCTCGCCCTCTAGAACCGCAGTCCAACGCGCAATTCCTTGGTTGGGCCTTGGGTTTTCACCCATTCCTTCCGAAACCGCCACGCCGCCCTTTTTACCCATAATGGTGT
+
CCCCCGGGGGGGGGGGGGGGGGGGGGGGGGGGGGGGGGGGCGGGGGGGGGGGGFGGGGGGGGGGGCGGGGGGGGGGGGGFGGGDGGGGGGGGGGCCGGGGGGGGGGGGGGFGGEGFGGGFFGGFF@DFGGGGGGGEGFGAEGGFGFGFGFGGGFGFFG7*5;CFEFDE9ED=A@CF++;)@8*)/=*/);08.:C51)47(((.))1))(6(((3*(1)(((()-:>3<C,),(.)3)(()-))))(
@M00200:205:000000000-AKKM3:1:1101:9856:8198 2:N:0:1
TACGGGGGTATCTAATCCCGTTTGCTCCCCTGGCTTTCGCTCCTCAGTGTCAATGCCGGTCCAGGATGCCGCCTTCGCCACCGGTATTCCTCCAGATATCTACGCATTCCACCGCTACACCGGGAATTCCACCCACCTCTACCGGTCTCCAGGTCGGCAGTTTCGGGAGCAGTCCCGGAGTTGAGCCCCGGGATTTACCTTCCGACCTGCACGACCCCCCTGCCCGCGCCTCAAGCCAAATCCTGTTGCGT
+
CCCCCGGGGGGGGCFGGGGGGGGGGGGGGGGGGGGGGGGGGGGGGGGGGGGGGGFGGGGDGGGGG,EEFGGGGGGGGGGGGGGGGGGFG@EFGGCFGFEGGGGGGGGGGGGGFGGE>FGFGCCE7>FGGGGGFGFEEFGFFDFA>?DDGAE6@CCAFD*@DFFGFED5*/)>B3F4?4:?=8:+)>C>BDEDDGG4+)3>533:(-(-(33440CE0*)-43,)(*))1)((.)))2((,)).).)-))-,
@M00200:205:000000000-AKKM3:1:1101:15767:8226 2:N:0:1
TACCGGGGTATCTAATCCCGTTCGCTCCCCTAGCTTTCGTCCCTCAGCGTCAGAAAAGACCCAGTGGGCCGCCTTCGCCTCCGGTGTTCCTGATGATATCAACGCATTTCACCGCTCCACCATCAGTTCCGCCCACCTCTATCTTCCTCAAGCACGCCGGTTTGAAGCGCAATTCCTCGGTTGAGCCGGGGGATTTCACACCTCACCTAACATGCCGCCTACGGACTCTTTAAACCCAATACTGTGT
+
CCCCCGGGGGGGGGGGGGGGGGGGGGGGGGGGGGGGGGGGGGGGGGGGGGGGGGGGGGGGGGGGGGGGGGGGGGGGGGGFFGGDGGGGGGGGGGGGAEDEGGGGGGGGGGGGGGGFGDGGGGCF<EFGGGGGGGGGGFGEFGGFGFFEGFGDGGGFFGGDCD=D@CFGBGFFFFFFFFGEGGDGFFGF4<5A>GGFFFGFE12:711<:?B:A0CF9DFF02<3<E@F*:44>A)3;8(.42AF<::
@M00200:205:000000000-AKKM3:1:1101:13869:8230 2:N:0:1
TACGAGGGTATCTAATCCCGTTCGCTCCCCTGGCTTTCGTGTCTCAGCGTCAGCACACCCCCAGCGAGCTGTTTTCACCGTCGGCGTTCCAAACGATATCTACGCATTTCACCGCTCCACCGTTTGTTCCGCTCGCCCCTAGGTGGCTCAAGATCGCCAGTATACCCAGCCGTTCCACGGTTGAGCCGTGGGATTTCACAAGACACTTAACGATCCGCCTACACCCGCTTTACACCCAATACTGTTTAGCT
+
CC@CCEGG@EGGFGGGGGGGGDFEGCFBGEGGFGGFCFEFFGGGGEFFDCCCBFEFGGGEGGGGGGD+CCBFDDAAAF?BFE:CFEE@CF=CEFFCDEDFGGGGGGGGAAAE9+8>DGFGGGGEGGGGGFGECEDGGFGF?FFAC??CGFCFBDGFDCD>:=@F==DGF>553>FFFFG>=8C41<FE57C)AF6*;)=C)((6(6@)9>3713BEFGF3::7:(*01/18)6<A:EB018?44.:)4)))
@M00200:205:000000000-AKKM3:1:1101:24178:8244 2:N:0:1
TACTGGGGTATCTAATCCTGTTTGCTCCCCACGCTTTCGTACCTCAGCGTCAATACATGTCCAGTGAGTCGCCTTCGCCACTGGTGTTCTTCCGAATATCTACGAATTTCACCTCTACACTCGGAATTCCACTCACCTCTCCATGATTCTAGCGATGCAGTCTTAAAGGCAATTCCGGAGTTGAGCCCCGGGCTTTCACCTCTAACTTACAAAGCCGCCTACGTACGCTTTATGCCCAATACTGTGT
+
CCCCCGGGGGGGGGGGGGGGGGGGGGGGGGGGGGGGGGGGGGGGGGGGGGGGGGGGGGGGGGGGGGGGGGGGGGGGGGGGGGFGFGFGGGGGGGG>FGGGGGGGGGGGGGGGGGGBFFFGGGGGGGGGGGCGFGGGGFGFFGGFGFGFGFGGGGGFFGGFGGEGE@DGBGFFFEFFF5@5FDG75=EDDGGFFGGGFFG@@D@*>CEECFF*64?8>CE2>BFF=CEG*:(@3?C)<=?@336C?C6
@M00200:205:000000000-AKKM3:1:1101:22234:8259 2:N:0:1
TACGAGGGTATCTAATCCTGTTTGCTCCCCACGCTTTCGCGCCTCAGCGTCAGAACCGGCCCAGCTGGCCGCCTTCGCCACGGGTATTCTTGCAGATCTCTACGCATTCCACCGCTACACCTGCAATTCTACCAGCCTCTACCGGTCTCCAGATCCGCAGTATCCAAAGCAGCCCCCTCGTTGAGCAAGGAGATTTCACTTCGGACTTGCAGGATCCGCCTGCGCGCGCTTTAAGCCCAATACTGTGT
+
CCCCCGGGGGGGGGGGGGGGGGGGGGGGGGGGGGGGGGGGGGGGEGGGGGGGGGGGEGGGGGGGGGFGGGGDGGGGGGGGGGEGC@BCC9DFGGGG=FGGGGGGGGGGGAFFE>EBGGGGGFCFFFFFFEFADFGGGFG5FFGFGEGFGFG7EGGFFCGFEGFGFFGAC?CCAB>A44CBC:D496FAF7F;FFEDFCBEEBFDF@FFFFF@D0?@38=?16;=9CBDGD14)4>A@1::??7)6:<D
@M00200:205:000000000-AKKM3:1:1101:23810:8263 2:N:0:1
TACCGGGGTATCTAATCCTGTTTGCTCCCCACGCTGTCGCGCCTCAGTGTCAGCTAAACTGCCCAGCAGGCCGCCTTCGCCACCGGTGTTCTTCCGGATCTCTACGCATTCCACCGCTACACCCGGAATTCCGCCTGCCTCTACAGTGCTCGAGCCGCGGCAGTATCCATGGCCGACGCAGGGTTGAGCCCCGCGCTTTCACCACGGACTGACCGGGCCACCTCCGCGCCCTTTATGCCCAGTACTGCTTT
+
CCCCCEEGGGGGGGGFFFGEEFGGGGGGGGGGDECGGF@GGEGGGGGGGGGGGGGDFGGGCGCFF8E<FGGGDFGGGGGGFFFGF:8CFCFGGGGGG7@F=DEFF=FG>FGGGG?@>F=@FGGGG>E=FFGDFEDCFF@EFGFFFFFD+=F+CDGEF8D5E4>?AFGGAGF>FFBB>8D)1:8CAC<69<FDFG5CD:EADFD2413,47?03>>5().(447).*./9C>((5))36.3),5)4)))).)
@M00200:205:000000000-AKKM3:1:1101:24707:8289 2:N:0:1
TACCGGGGTATCTAATCCCGTTTGCTCCCCTAGCTTTCGCGCCTCAGCGTCAGTGTTGGTCCAGGATGCCGCCTTCGCCACCGGTGTTCCTCCAGATATCTACGCATTTCACCGCTACACCTGGAATTCCACATCCCTCTCCCAAACTCGAGCCGTCCAGTATCAGACGCAGTTCCCAGGTTAAGCCGGGGGATTTCACGTCTGACTTAGATGGCCGCCTACGCGCCCTTTAAACCCAATACTGTGT
+
CCCCCGGGGGGGGGGGGGGGGGGGGGGGGGGGGGGGGGGGGGGGGGGGGGGGGGCFFGGGGGGGGGGGGGGGGGGGGGGGGGGGFFGGGFGGG@EGGGFGFGGGGGGGGGGGFEE>DG?FG?EFFGGGGGFGFGGFGFGFFE8?FFGFFFFGGGD?*@CFGGFGCF?8>E>=?CFFFFF>F:F8AFE?BDGF:CC4AEF@D03;>E354>EFEEFF>GEF?F?D>E>C5*34:<A?E2((4>22<A4
@M00200:205:000000000-AKKM3:1:1101:5609:8290 2:N:0:1
TACTGGGGTATCTAATCCTGTTTGCTCCCCACGCTTTCGTGCCTCAGTGTCAGTGCTGGTCCAGAGAGCCGCCTTCGCAACTGATGTTCCTCCCGATCTCTACGCATTTCACTGCTACACCGGGAATTCCACTCTCCTCTACCGCACTCTAGCGAGCCAGTATCCATCGCCATTCCCAGGTTGAGCCCGGGGCTTTCACAACCGGCTTATCACGCCACCTACGCGCCCTTTACGCCCAGTACTGTGTAGAC
+
CCCCCGGGGGGGGGGGGGGGGGGGGGGGGGGGEGGGGGGGGGGGGGGGGGGGGGGGGGGGGGGFGGGEGGGGGGGGGGGGGG@FGGFGGGGGEGGC:C8FFGGGGGGGGGGGGEGF8EGGGGEEGGFGGGCFGGGGGFGFFGGFGFGFGFDDGGGDF>8FFCEFDBFFBGFDFF7CAB;?GFC+?EGFFDEAACFFFFGFF@@@@>>B8CEF)(33(2;=;@;;6=)9)28-::<;EBB4AB4>4)42).)
@M00200:205:000000000-AKKM3:1:1101:7798:8297 2:N:0:1
TACCAGGGTATCTAATCCTGTTTGCTCCCCACGCTTTCGCACCTCAGCGTCAATACCAGTCCAGTGAGCCGCCTTCGCCACTGGTGTTCTTCCGAATATCTACGAATTTCACCTCTACACTCGGAATTCCACTCACCTCTCCTGGATTCAAGCGATGCAGTCTTAAAGGCAGTTCCGGAGTTGAGCCCCGGGCTTTCACCTCTAACTTACAAAGCCGCCTACGTGCGCTTTATACCCAATACTGTGT
+
CCCCCGGGGGGGGGGGGGGGGGGGGGGGGGGGGGGGGGGGGGGGGGGGGGGGGGGGGGGGGGGGGGGGGGGGGGGGGGGGGGGGGGGGGGGGGGGGGGGGGGGGGFGGGGGGGGGFGGGGGGGGGGGGGGGGGGGGGFGFFGGFGB9DGFFGGGGFFGFBADEGFFDGFGFFFFFF>5?*@D?76AGFEGGEEEFGFFGBE=:B49CEEFFFFFGGBGFDFF(0(40:CD@<EEEFD@?;E;<CECE
@M00200:205:000000000-AKKM3:1:1101:25588:8304 2:N:0:1
TACTAGGGTATCTAATCCTGTTTGATCCCCACACTTTCGTGCCTCAGCGTCAGTTGAAGTCTAGTAAGCTGTCTACACTATCGGTGTTCTTGACGATATCTAAGCATTTCACCGCTACACCGTCAATTCCGCCTACCTCGACTCCACTCAAGCCCATCAGTATCAATCCCACCCTCCCGGTTAAGCCGGGATATTTCAGAACTGACTTAATAGGCCGCCTACGCACCCTTTATGCCCAATACTGTGT
+
CCCCCGGGGGGGGGGGGGGGGGGGGGGFGGGGGGGGGGGGGGGGGGGGGGGGGGGGGGGGGGCGGGGGGGGGGGGDEEFGGGGGGGGGGGGFGGGGFGGGGGFCEECFGGGGGGGFGFEEGGGGGGGGGGGGGGGGGFFAAEGFGFFFGFGGGF+@FGGFFF9DEFDCFFFFFFFFAEGDCCDGFFGFFGGBF7=C9@GCEDFEFEF7AEEFFFGCADE)>B2:>E?D*;>8CEF3BE@@E@EECEE
@M00200:205:000000000-AKKM3:1:1101:19256:8311 2:N:0:1
TACTCGGGTATCTAATCCTGTTCGCTCCCCATGCTTTCGCTCCTCAGCGTCAGTTAATGCCCAGCGACCTGCCTTCGCCATCGGTGTTCCTCCTGATATCTGCGCATTTCACCGCCACACCAGGAATTCCAGTCTCCCCTACATCACTCTAGTCTGCCCGTCCCCACCGCAGATCCGGACTTGAGCCCCGGACTTTCACGGCAGACGCGACAAACCGCCCACGAGCTCTCTAAGCCCAGTACTGGGT
+
B<@CCF@:FGCGGGCGGGCEGGGGD:EGG@8@CCFGGGGGGGGFGF8DFEGGGGEEDGCG@FD,6@+@CG<BB,4AFCC,CF7=F7::EEFGGFEFGCF4=DDC7=7B;E9CFCE*+8@?C+,++,@=FDGG9FDDADCB*=,=78D<=DE9C93?DGG5++00::DC>GD>*8CFFB**5D2?AF7@BGE4>?G8=8952@=@B=(411:116CF075(-(()(1.9?*3)54(5C(,,-6>4).8
@M00200:205:000000000-AKKM3:1:1101:18837:8313 2:N:0:1
TACTAGGGTATCTAATCCTGTTCGCTCCCCACGCTTTCGCTCCTCAGCGTCAGTTACGGCCCAGAGAACTGCCTTCGCCATCGGTGTTCCTCCTGATATCTGCGCATTCCACCGCTACACCAGGAGTTCCGCTCTCCCCTGCCTACCTCTAGTCTGCCCGTATCGGAAGCAGGCTCGGAGTTGAGCTCCGAGTTTTCACTCCCGACGTGACGAACCGCCTACGAGCCCTTTCTGCCCAATCCTGTGT
+
CCCCCGGGGGGGGGGGGGGGGGGGGGGGGGGGGGGGGGGGGGGGGGGGGGGGGGGGGGGGGGGGGGGGGGGGGGGGGGGGGGEGGGGGGGGGGGGGGGGGGGGGGGGGG,EFGGGFGGGGGGGGGGGGGGGGGGGG8DCDFGGFGFGFGFGGGGGFFGGFGGFGDFCEEGFBFFCFBB79FFGGAFGFFG*@FC7BBCGEE7@@?@BB7<@FF@GG@DFFFFFE68@F453)<<A?C?62.:F2).6
@M00200:205:000000000-AKKM3:1:1101:27511:8318 2:N:0:1
TACAAGGGTATCTAATCCCGTTTGCTACCCACGCTTTCGTGCCTTAGTGTCAGAAACGAGCCAGTAGACTGCCTACGCCATCGGTGTTCCTTCCAATATCTACGGATTTCACTCCTACACTGGAAATTCCATCTACCTCTCTCGTTCTCAAGCTTAGCAGTTCAAATAATGTATATGGGGTTGAGCCCCACGCTTTCACTACCTGCTTACTATGCCACCTACGCAACTCTTTATGCCCAATACTGTGTAGT
+
CCCCCGGGGGGGGGGGGGGGGGGGGGGGGG@CFGGGGGGGCFFGAFGGGGGGDFCGGGGGGGGGGGGGGCCFGFEGGGGGGGGGGGGGGGGGGFFGGGGGGAEEGDGGGGGGFGFBDGGGGG,>FGGGGGGG@=FGGFGBFFG>GFGDGFDGGF=9FFFBGFEFFBFA?4D>7;@D?+=5CCDFFD=FF>E5>ECFF7@C@=):=CEE@FF5;7>98DF=C=89>550;74**84A@4)5760**1*09**
@M00200:205:000000000-AKKM3:1:1101:8367:8319 2:N:0:1
TACAAGGGTATCTAATCCTGTTTGCTCCCCACGCTGTCGCGCCTCAGTGTCAGCTACTGCCCAGCGGGCCGCCTTCGCCACCGGTGTTCTTCCGGATCTCTACGCATTCCACCGCTACACCCGGAATTCCACCCGCCTCTACAGTGCTCAAGCCTGGCAGTTCGCACGGCCGACTCGGGGTTGAGCCCCGAGCTTTCACCGCACGCTTACCGAGCCACCTACGCGCCCTTTAAGCCCAATACTGTGT
+
CCCCCGGGGGGGGGGGGGGGGGGGGGGGGGGGGGGGGGGFCGGGGGGGGGGGGGGCFGGGGGGFGFGDGGGGGGGGGGGGGGEGGGGGGGGGGGGFGGGGGGFGGGGGGGGGGGGFGGGGGGGGCEGGGGGGGGGG=?EEFGGF;8CCGFFFGGGFFGGFGGC5:BG?>E>2;>?DFB8BFGDFFGGFFDDEEGGFFFGBBF>B>FFF6?FB:9DE:FFFFF0>6E5C)7?B4<A0C6?::?-6<9A
@M00200:205:000000000-AKKM3:1:1101:24528:8326 2:N:0:1
TACCCGGGTATCTAATCCTGTTCGCTCCCCACGCTTTCGCGCCTCAGCGTCAGATCACGCCCAGCAAGCCGCCTTCGCCTCCGGTGTTCTTCCGGATCTCTACGCATTCCACCGCTACACCCGGAATTCCGCTTGCCTCTACGTGTCTCCAGCCGTCCAGTATCCCCCGGCGTGCTGCGGGGTTGAGCCCCGGCATTTCACGGGTAGACTTAAACGGCCGCCTGCGCGCGCTTTACACCCAGTACTGTGT
+
CCCCCGGGGGGGGGGGGGGGGGGGGGGGGGGGGGGGGGGGGGGGGGGGGGGGGGGGGGGGGGGGGGGGGGGGGGGGGGGGGGGGGGGGGGGGGGGGGFGGGGGGGGGGGGGGGGGFGGGGGGGGGEGGGGCEGGGGGFGEFGGFGFFCFFGGGGGFFEGFG>*=AFGGFG>2?>EFFFGBECDDEGGFFGGFFGCD4<F2:<?221?29<A<4<C8?DB919B>??>CCC>F?6:<@A03<08><A26>A
@M00200:205:000000000-AKKM3:1:1101:22329:8327 2:N:0:1
TACGAGGGTATCTAATCCCGTTCGCTCCCCTAGCTTTCGCGCCTCAGCGTCAGTGTCAGCCCAGCAACCCGCCTTCGCCGCAGGTGTTCCTCTCGATATCTACGCATTTCACCGCTCCACCGTTTGTTCCGATGACCCCTGGATCGCTCAAGACCGCCAGTATGCCCGGCCGTTCCCCGGTTGAGCCGGGGGATTTCACGCGGGCACTTAACGGTCCGCCTACACACGCTTTATACCAGTACTGTGTAGAC
+
CCCCCGGGGGGGGGGGGGGGGGGGGGGGGGGGGGGGGGGGGGGGGGGGGGGGGGGGGGGGGGGGGGGGGGGGGGGGGGGGGGGGGGGGGGGGGGGFGGGGGGGGGGGGFGGGGGGFGGFGGGGGGGGGGGGGGGGGGF>DFGGCGFGFGFGFGFGFFGGFGGEGEFGDBGE7*7AF=FGEGDDCFFED)C55>ECCFA73?9B>BBB0:A2><F5?><7::??FF6><G92?A>25E<DA2<2<.)6).4)
@M00200:205:000000000-AKKM3:1:1101:28819:8328 2:N:0:1
TACTAGGGTATCTAATCCTGTTTGCTCCCCACGCTTTCGTGCATGAGCGTCAGTGTCAGCCCAGAGACCTGCCTTCGCCATCGGTCTTCCTCCCGATATCTACGCATTTCACCGCTACACCTGGAATTCCGCGTTCCTCTCCTGCACTCAAGCCACACCAGTATCAGACGCAGTTCCCCAGTTGAGCTGAGAGATTTCACGTCTGACTTAGTTTGCAACCTACGAACCCTTTAAGACCAATAATGTGT
+
CCCCCC8CFGGGF9EFE<FFGFG8A@<CF@8FF@F@FGGGGGGCF9CF7@C:,C<BECD8DE<FFFGGGGGFFGGFBEGECG>CE,B,5EFG:F77BB=EFFG7>6?=DFEFACCFD+9A=CF8,,EE9DEEGEGGGFGEFD=DFBDD?6=D9FGFFECFGGDDE?F=D+@AA58ACAD*+@F8+@C692:=6>9CF7E7):5:=*:=CEE<**,5*+*0;0(/-,)//2754)7426==E3).7771
@M00200:205:000000000-AKKM3:1:1101:25129:8329 2:N:0:1
TACTGGGGTATCTAATCCTGTTTGCTCCCCCGGCTTTCGTGCCTCAGTGTCAGGTGTTGTCCAGGGACTCGCCTTCGCCACTGGTGTTCCTCTCGATATCTACGCATTTCACTGCTACACCGAGAATTCCAGTCCCCCCTCCAAACCTCCATCACGCTAGTATTCAATGCTATTTCAGGGTTAAGCCCTGAGCTTTCACATCAAACTTACCATGCCACCTACGCACCCTTTCTGACCAGTGCCGTGT
+
CCCCCGGGGGGGFGGGGGGGFEFGGGGGCCEGEGGGGGGGGCDFGGGF@F@FGGGGFEGGGGGGGG7FGGFGGGGFGGGGGGGFFEF7EACCGFFF,=@FFGFGGGCCFGGGFGGFGGGGD>CCE8>EECDEF?FGGDG)<CF6=5?5=6@+EGGDFGDDEDFGEF7D?D+0C*3??78*,4=++<9*;C75@CFGFA:5;85@A6*16*:A4*8D;7A))0/22:8D/*0***1.>)67)).(,,/
@M00200:205:000000000-AKKM3:1:1101:25669:8331 2:N:0:1
TACAGGGGTATCTAATCCCGTTTGCTCCCCTGGCTTTCGCTGATCAGCGTCAATGCCGGTCCAGGATGCCGCCTTCGCCACCGGTATTCCTCCAGATATCTACGCATTTCACCGCTACACCTGGAATTCTGCATCCCTCTCCCGGATTCAAGCCAACCAGTATCGGATGCAGTTCCCAAGTTGAGCCTGGGGATTTCACATCCGACTTAGTTGGCCGCCTACTAGCCCTTTCAACCCAGTAATGTGT
+
CCCCCGGGGGGGGGGGGGGGGGGGGGGGGGGGGFGGGGGGGGEGGGGGGGGGGGFGGGGFG:DGGGGGGGGGGGGGGGGGGGGGCFFGFDGGEAFFGFGGGGFGGGGGGGGGGGGDGFFEFGGGGGGGGGGGGGGGGFGDFGGF=BC@GFEF=DFD:EGFGFDC8?GEFGFFFEFA6A:?DD7;AF4;CGG5>CF*:EEEF=B559@D*;C4*(4<@D:(((/396AFC43)7??3C(/=9)966).
@M00200:205:000000000-AKKM3:1:1101:15620:8334 2:N:0:1
TACAGGGGTATCTAATCCTGTTTGCTCCCCACGCTTTCGTGCCTCAGCGTCAGTGTTGATCCAGATGGCCGCCTTCGCCACGGATGTTCCTCCCGATCTCTACGCATTTCACCGCTACACCGGGAATTCCGCCATCCTCTATCACACTCTAGCTAGCCAGTATCCATCGCCATTCCCAGGTTGAGCCCAGGGCTTTCACGACAGACTTAACCAACCGCCTACGCACGCTTTACGCCCAGTACTGTGTAGCT
+
CCCCCGGGGGGGGGGGGGGGGGGGGGGGGGGGDGGGGGGGGGGGGGGGGGGGGGGGGGGGGGGGGGDEFGGGGGGGGGFGGGE:FGGGGGGGGGGGGGGGGGGGGGGGGGGGGGGFGGGGGGGDDGFGGGGGGGGGGFGFFGGFGFGFGBFDGGF5:DGFGGFFEFGGFGFFEFFFFFFFFC>FFGGFFGGFFDGGF?EBFFFBFFFFFFEFFBGGFGF;?;<E<=BD3D<490,3?(4.4AADAA>55))
@M00200:205:000000000-AKKM3:1:1101:21198:8342 2:N:0:1
TACGGGGGTATCTAATCCTGTTTGCTCCCCACGCTTTCGAGCCTCAGCGTCAGTAATGGACCAGTATGTCGCCTTCGCCACTGGTGTTCTTCCGAATATCTACGAATTTCACCTCTACACTCGGAGTTCCACATACCTCTTCCATACTCAAGATAGCCAGTATCAAAGGCAATTCCAAGGTTGAGCCCTGGGCTTTCACCTCTGACTAAACTCTCCGCCTACGCTCCCTTTACGCCCAATACTGTGT
+
CCCCCGGGGGGGGGGGGGGGGGGGGGGGGGGGGGGGGGGGFGGGGGGGGGGGGGGGGGGGGGGGGGGFGGGFGGGGGGGGGFEFFGGGGGGGGGGGGGFGGGGGGGGGGGGGGGGFGGGGGGGEFEEGGGGGGGFGGFGFFGGFGFGFGCGDCDGFFGGFEGFGFFGCBGF<*>FFFFG5@EGG*@@FFGGFC>EFF@<CF@EE=CEE<@FC*6?DBCD@2>>F?=BGD:=;C(16C<;;;3CCEEF
@M00200:205:000000000-AKKM3:1:1101:15818:8350 2:N:0:1
TACGCGGGTATCTAATCCTGTTCGCTCCCCACGCTTTCGCTCCTCAGCGTCAGTGTCGGCCCAGAGACCCGCCTTCGCCACCGGTGTTCCTCCTGATATCTGCGCATTCCACCGCTACACCAGGAATTCCGTTCTCCCCTGCATACCTCTAGTCTGCCCGTATCGGAAGCACGCTCAGGGTTGAGCCCTGAGTTTTCACTCCCGACGCGACAAACCGCCTACGAGCCCTTTATGCCCAATACTGTGT
+
CCCCCGGGGGGGGGGGGGGGGGGGGGGGGGGGGGGGGGGGGEGGGGGGGGGGGGGGGGGGGGGCGFGGGGGGGGGGGGGGGGGGFGGGFCFGGGGGGGFGGGGGGGGGGA9EGGGFGGGGGGGGGGGGGGGGGGGGGFEFFGGFGFGCFFGDGGFAFFGEEGFGA>?E>CFDFFAEFFG4=FGGFGGFFC6FFGGCCFFEA@;>F>>;009B9(2C9<B6:<(80:EG>*,)6>28F2(,)4)46).
@M00200:205:000000000-AKKM3:1:1101:3241:8355 2:N:0:1
TACCAGGGTATCTAATCCTGTTTGCTCCCCACGCTTTCGCACCTCAGTGTCAGTATGAGTCCAGGGTGTCGCCTTCGCCACTGATGTTCCTCCAGATATCTACGCATTCCACCGCGACACCCGGAATTCCACCCGCATCTACTCTGCTCGAGCGCGGCAGTTCGCACGGCCGACCCGGGGTAGAGCCCCGGGCTTTCACCACACCCGTATCAACCCACCTACGCGCCCTTTACACCCAAGACGGTGT
+
@CCCCFEDGGCFD<CCC,<C<C6@;EFF,B<:FF@,C,8@BC:EFGG,E,6E9CEFFFG,FE9EFG@,8BEF@74?FGG7F@FACF@EBE=FF<<E,EFG88AF@=,69,@?<E+*67@C8+@8=B+9C,6E=+88+*@:FGCFFFF*?BDCCD>>>GC5D@ADADG>949:)(65?;DBC*:F6CF58DEB:E5*/)3.81<:?>(-(.89<(2::D>FB7()2:)1)23:A)),:82(.(((,(-
@M00200:205:000000000-AKKM3:1:1101:24100:8371 2:N:0:1
TACCCGGGTATCTAATCCTGTTCGCTCCCCTAGCTTTCGCGCCTGAGCGTCAGGTAAGGCCCAGAGATCCGCCTTCGCCACCGGTGTTCCTCCTGATATCTGCGCATTTCACCGCTACACCAGGAATTCCGATCTCCCCTACCTACCTCTAGCCTGACAGTATCGAATGCAGTCACGGGGTTGAGCCCCGGGATTTCACACCCGACTTGCCAAGCCGCCTGCGCGCCCTTTAAACCCAATACTGTGT
+
CCCCCGGGGGGGGGGGGGGGGGGGGGGGGGGGGGGGGGGGGDGGGFGGGGGGGGGGGGGGGGGGGGGGGGGGGCFGGGGGEGGGFGEFGGGGGGGGGGGGGGGGGGGC8FGFGGGFGGGGGGGGGGGGGGGGDGGGGFGBFGGFGFGFGFGGGGGDFGGFDFEGFFGGFGFEFFFF>DCAGG9CFGF>BGGEFGGGFFFC(65@>FF?7<(/465C@DF;36:538)9592<4)).;3,(.22:9A:
@M00200:205:000000000-AKKM3:1:1101:4192:8376 2:N:0:1
TACGGGGGTATCTAATCCCGTTTGCTCCCCTGGCTTTCGCGCCTCAGCGTCAATGCCGGTCCAGGATGCCGCCTTCGCCACCGGTGTTCCTCCAGATATCTACGCATTTCACCGCTACACCTGGAATTCCGCATCCCTCTCCCGAATTCAAGCCAACCAGTATCGAACGCCGTTCCCGGGTTGAGCCCGGGGATTTCACGTTCGACTTAGCAGGCCGCCTACGCGCCCTTTAGGCCCAATACTGTGT
+
CCCCCGGGG@FGGGFEEGFGGGEGFGGGGGFCFG@FFGGGGGGEGGGGGGGEEGGGGGGGGGG8FFGGGGEFGGGGEFGGGCGG:FB7FFGGGGGGG9EGGGGEGGGDDEFFFGGEGGCGC=BF@CFGGE18C+=D?FGFFGCE+:78FFFG9CCFFGDFA7A@95CC?5*(2(/8AE<)=A)289CFECC))200C)44??F:313:B26<B0CC>DFFB:037E>C3>)))).4C(((),)).6A
@M00200:205:000000000-AKKM3:1:1101:14305:8378 2:N:0:1
TACGAGGGTATCTAATCCTGTTTGCTCCCCACGCTGTCGCGCCTCAGTGTCAGCCACTGCCCAGCAGGCCGCCTTCGCCACCGGTATTCTTCCGGATCTCTACGCATTCCACCGCTACACCCGGAATTCTACCTGCCTCTACAGTGCTCAAGCCATAGCAGTTCGCACGGCAGACCCGGGGTTGAGCCCCGGGCTCTCCCCACGCGCTTGCCAAGCCACCTACGCGCCCCTTAAACCCAGTACTGTGT
+
CCCCCGGGGGGGGGGDGGGGGGGGGGGGGGGGGGGGGGGGGGGGGGGGGGGGGGGGGGGGGGGGGGGGGGGGGGGGGGGGGGGGEEGGGGGGGGGGGGGGGGGGGGGGGFGGGGGFGGGGGGGG=EGFFGGGGGGGGFGFFGGFGBGFFFG8DFGFFGGAEGEFFEGGFGFAEFFAA>DDGEDGFFGFFDG:AGE*=<68?FF666994?0?>0:=09F:?5?>B5>DD3<2:)43CB?B><>2.-).
@M00200:205:000000000-AKKM3:1:1101:7116:8382 2:N:0:1
TACGGGGGTATCTAATCCTGTTTGCTCCCCACGCTTTCGTGCCTCAGTGTCAGTGCTGGTCCAGGTAGTCGCCTTCGCCACAGATGTTCCTCCCGATCTCTACGCATTTCACTGCTACACCGGGAATTCCACTACCCTCTACCGCACTCTAGCTCGCCAGTATCCAATGCCATTCCCAGGTTGAGCCCTGGGCTTTCACATCAGACTTAACAAACCACCTACGCACGCTTTACACCCAATACTGTGTAGA
+
98CCCGGDBFFFFFFGGCFGDEDEGGAFCGFGGC:FFE@FGGGGGF8CFC9<FFGGGGGGGCF8FEF@GGGGGDFFGGGEEF,,9?CFF9;?EGGGEE?FFGGBC+CFAAFGGDDD?FDDGD@7+>@8FACFG,=D8+DDFG8@CB6>?0,6=DFEBEG*5=C@7CFGA6F6F@F>6959@@C*;,?5*;;*;?1?9<CC5BF3>@:*18BC3>F5@F3;E@0)3=))*1(9C?E8E@?F@?<AAF4:))
@M00200:205:000000000-AKKM3:1:1101:18655:8382 2:N:0:1
TACTAGGGTATCTAATCCTGTTTGCTCCCCACGCTTTCGCGTCTCAGCGTCAGTATCCAACCAGGGGGCCGCCTTCGCCACCGGTGTTCCTCCCGATATCTACGCATTTCACCGCTACACCGGGAATTCCACCCCCCTCTTTGGTACTCTAGCTTGCCAGTTTCATGCGTCGTTCCTCGGTTAAGCCGAGGGATTTCACACATGACTTAGCAGACCGCCTACACGCCCTTTATGCCCAGTACTGTGT
+
CCCCCGGGGGGGGGGGGGGGGGGGGGGGGGGGGGGGGGGGGGGGGGGGGGGGGGGGGGGGGGGGGDDGGGDGGDGGGGGGGGGGFGGGGGGGGGGGG:EGDGGFGGGGGGGGGGGFDGGGGGGGGGGGGGGGGGGGGFGFFFGFEFGFGFGGGGGAFFGFGGCFFC9EBCD>?24ACFG>FEGCCGFBB<GE:GGFFEGC@;@44;?<AAA<<?C@>GFF01(;(:;DG4,6><).;)3,69<4A9A
@M00200:205:000000000-AKKM3:1:1101:13528:8383 2:N:0:1
TACTAGGGTATCTAATCCCGTTTGCTCCCCTAGCTTTCGCCGTTCAGCGTCAATGTCGGTCCAGGATGCCGCCTTCGCCACCGGTATTCCTCCAGATATCTACGCATTTCACCGCTACACCTGGAATTCTGCATCCCTCTCCCACATCCAAGCCATCCAGTATCACACGCAGTTCCCCAGTTAAGCTGAGGGATTTCACGTATGACTTAGTTGGCCGCCTACGAGCCCTTTATACCCAATACTGTGT
+
CCCCCGGGGGGGGGGGGEGGGGGGGGGGGGGGGGGGGGGGGGGGGGGGGGGGGGGGGGGGGGGGGGGGGGGGGGGGGGGGGGGDGGGGGGGGGGGGFGGGGGGGGGGGGGGGGGDFGGGGFGGGFFGGGGFGGGGC=D8DFGGFGFGF8FG?FFGFFFGFGGCFFFGFDEBAFFFFFFGEGD7;79CFFGG>?FCGFFGDFFCDFEEE46AEEF6:@DEDFB2?@DBG4C39CCE3B83@;EE?C3/
@M00200:205:000000000-AKKM3:1:1101:9392:8391 2:N:0:1
TACAGGGGTATCTAATCCTGTTTGCTCCCCACGCTGTCGCGCCTCAGCGTCAGCCACAGCCCAGCGGGCCGCCTTCGCCACCGGTGTTCTTCCGGATCTCTACGCATTCCACCGCTACACCCGGAATTCCACCCGCCTCTACTGTGCTCAAGCACGACAGTCGCCACGGCCGATCCGGGGTTGAGCCCCGGACTTTCACCGCCGCCTTGTCGCGCCGCCGACGCGCCCTTTCCGCCCAATACTGCGT
+
CCCCCGGGGGGGGGGGGGGGGGGGGGGGGGGGGGGGGGGGGGGGGGGGGGGGGGGGGGGGGGGGGDDGGGGGGGGGGGGGGGGGGGEGGGGGGGGDFGGGGGGGGG@FGFFGGGGFGGFGGGGGG+DCGGEGGGGGGFG@FGGAFFGCF>FAEFGFEGGEGF);9):CEDE@:3>DFBDEEDGFFGGFFDE:B5EFBDGF01919>6?3<A2:08=3D@((-(.28)1)24))(-2?,(.47-))-4
@M00200:205:000000000-AKKM3:1:1101:10596:8397 2:N:0:1
TACTCGGGTATCTAATCCTGTTTGCTCCCCACGCTTTCGAGCCTCAGCGTCAGTAATGGACCAGTATGTCGCCTTCGCCACTGGTGTTCTTCCGAATATCTACGAATTTCACCTCTACACTCGGAGTTCCACATACCTCTTCCATACTCAAGATAGCCAGTATCAAAGGCAATTCCAAGGTTGAGCCCTGGGCTTTCACCTCTGACTAAACTATCCGCCTACGCTCCCTTTCCGCCCAGTACTGTGT
+
CCCCCGGGGGGGGGGGGGGGGGGGGGGGGGGGGGGGGGGGGGGGGGGGGGGGGGGGGGGGGGGGGGGGGGGGGGGGGGGGGGGGGGGGGGGGGGGGGGGGGGFGGGGGGGGGGGGFGGGGGG?EGEEGGGGGGGGGFFGFFGGFGFGFGFGGGG??FFGBDGFGFFGFFCDDFFFFFFGFFF?FFFFFFGFFFFFGFEGFFBEEEE5A8@8A@EGF89?8ACF*)19CCFB**-65C?97*5@E>4?
@M00200:205:000000000-AKKM3:1:1101:24313:8399 2:N:0:1
TACACGGGTATCTAATCCTGTTTGCTCCCCACGCTGTCGCGCCTCAGCGTCAGCCACTGCCCAGCAGGCCGCCTTCGCCTCCGGTGTTCTTCCGGATCTCTACGCATTCCACCGCTACACCCGGAATTCCACCTGCCTCTACAGTGCTCGAGTCCACCAGTTCGCACGGCCGATCCGGGGTTGAGCCCCGGACTTTCACCACACGCTTGATGGACCGCCTACGCGCCCTTTATACCCAGTACTGTGTCGAT
+
CCCCCGGGGGGGGGGGGGGGGGGGGGGGGGGGGGGGGGGGGGGGGGGGGGDGGGGGGGGGGGGGGGGGGGGGGGGGGGGGGGGGGGGGGGGGGGGGGGGGGGGGGGGGGGGGGGGFGGGGGGGGGGGGGGGGGGGFGFGBFGGFGFGECDEDFGFFFEFFECEDBFGGFGFFFFFFAEDFGGDFFFGF3D7>>EGG66FF@BBB>BF<:2AFFFGGFGFFFFFB>GBGD4?FA2-<F24()6<))-5)4:,
@M00200:205:000000000-AKKM3:1:1101:23046:8400 2:N:0:1
TACAAGGGTATCTAATCCTGTTTGCTACCCACGCTTTCGAGCCTCAGTGTCAGTGACAGTCCAGAGAGCCGCTTTCGCCACCGGTGTTCCTCCATATATCTACGCATTTCACCGCTACACATGGAATTCCACTCTCCTCTACTGCACTCAAGTCTAACAGTTTCCAATGCACACAATGGTTGAGCCACTGCCTTTTACATCAGCCTTATTAAACCACCTGCGCTCGCTTTATGCCCCTTACTGTGT
+
CCCCCGGGGGGGGGGGGGGGGGGGGGGGGGGGGGGGGGGGGGGGGGGGGGGGGGGGGGGGGGGGFFGGGGGGGEGGCFGGGGGGGGGGGGGGGGGFGDFGGGGGGGGGGGGGGGGFGGGGGGCFGFGGGGGGGGGGGFGFFGGFGFGFGF8DFFGFFGGFGGFGEFGGFGFFFDF?FD+BFGG69DGFF?FFF=EF9@FFFEB)8@56AE@E75DCCG>@@8=*:1@4F>*/983(*(0>EE4@;<
@M00200:205:000000000-AKKM3:1:1101:8886:8403 2:N:0:1
TACAAGGGTATCTAATCCCGTTTGCTCCCCACGCTTTCGCGCCTCAGCGTCAGAACCGGTCCAGTGAGCCGCCTTCGCCACTGGTGTTCCTCCCAATATCTACGCATTTCACCGCTACACTGGGAATTCCACTCACCTCTCCCGGCCTCAAGCAAAGCAGTCTGGATGGCAGTTCCTCGGTTAAGCCGAGGGATTTCACCATCCACTTGCCAAGCCGCCTACGCGCCCTTTACGCCCAATACTGTGT
+
CCCCCGGGGGGGGGGGGFGGGGGGGGGGGGGGGGGGGGGGDGGGGGGGGGGGGGGGGGGGGGGGGGGFGGGGGGGGGGGGGGGGGGGGGGGGGGGGGGGGGGGGGGGGGGGGGGGBDGFFGGGFGGGGGGGGGGGG?FGFFGDEGFGFGFGGGGGFFGG5FGEFCFGGFGFAFFFFFFGFGGDCCGFFFGGF?FGFFEFE=EFF3:?FF==E=BFG>CAD@DFEBG>G3<)66(42??0040)6-4A
@M00200:205:000000000-AKKM3:1:1101:15062:8405 2:N:0:1
TACTGGGGTATCTAATCCCGTTCGCTCCCCTGGCTTTCGCGCCTCAGCGTCAGGACACGGCCCAAGAAGCCGCCTTCGCCACCGGTGTTCCGACTGATATCTACGCATTTCACCGCTACACCAGCCATTCCACTTCTCCCTGCCGCCCTCAAGACTGATAGTATCGGCCGACCCTCCGGAGTTGAGCTCCGGGCTTTCACAGCCGACTTAACAGCCCGCCTACGCGCGCTTTAAACCCAATACTGTGT
+
CCCCCGGGGGGGGGGGGGGGGGGGGGGGGGGGGGGGGGGGGGGGGGGGGGGGGGGGGGGGGGGEFGGECFGGGGGGGFGGGGGEGGG:FFGGGGGGEGFGGGGGFGGGGFGGGGGDGFGGGGGGGGGFFGGGGGGGGFGFFFGFGFDFGFF?:CFFFGGFFG@GFEGGFD?BFFFFFBC4<CFGFGGFFGDDDEECFFGFC<@F92>FF<<DFFGGFGEFF1?3(*0/97(34)64F0(-3289)-56
@M00200:205:000000000-AKKM3:1:1101:7609:8411 2:N:0:1
TACAGGGGTATCTAATCCTGTTTGCTCCCCACGCTGTCGCGCCTCAGCGTCAGCCACTGCCCAGCAGGCCGCCTTCGCCCCTGGTGTTCTTCCGGATCTCTACGCATTCCACCGCTACACCCGGAATTCCACCTGCCTCTACAGTGCTCAAGTGACCCAGTTCGCACGGCCGATCCGGGGTTGAGCCCCGGACTTTCACCACACGCTTTAAGCCCAATACTGTGT
+
CCCCCGGGGGGGGGFGGGGGGGGGGGGGGGGGGGGGGGFGGGGGGGGGGGGGGGGGGGGGGGGGGGGGGGGGGGGGGGGGGGGGGGGGGGGGGGGDGGGGGGGGGGEGGGGGGGGFGGGGGGGGE8FGGGGGGGGGGFGFFGCFGFGFGFCFGGGF<E?ADCEGBDGDFGFF>>BFFFDFGGGGFGG>EGEBDEGG@?E;8@D?@F??:>A29?F=07654<AF>
@M00200:205:000000000-AKKM3:1:1101:4533:8421 2:N:0:1
TACGAGGGTATCTAATCCCGTTCGCTCCCCTAGCTTTCGCGCCTCAGCGTCAGTGTCAGCCCAGCAACCCGCCTTCGCCGCAGGTGTTCCTCTCGATATCTACGCATTTCACCGCTACACCGAGAATTCCAGTTGCCCCTTCTGCACTCTAGCCCCGCAGTATCGGCTGCCCTTTCCGGGTTAAGCCCGGAGATTTCACAGTCGCCTTGCGGTGCCCGCCTACGCTCCCCTTATACCCAATACTGTGT
+
ACCC@;FGCF@,CFF<@FDGC<F;FCEGGGFF@FC,C<CGEGGGGCGE+BFE6@<EEEDGGGF@FCGFFFGGGEGG<FGGGFEE8EE,CE;FFFG8=A?F,DFCF64?,9>FE+@9>:,A@+84FCCGGGGGFG9C=98D*32+@@?D?FF7EGCB>>+*++;+19DGF5ABF)69+37*54*;6;?4/)/).;AFF?9?3)7,((/2)444;9*<1C>B842>9*)9<*(()-4508?:<?2-).46
@M00200:205:000000000-AKKM3:1:1101:22807:8425 2:N:0:1
TACTAGGGTATCTAATCCTGTTTGCTCCCCACGCTTTCGTGCATGAGCGTCAGTGCAGGCCCAGGGGATTGCCTTCGCCATCGGTGTTCCTCCGCATATCTACGCATTTCACTGCTACACGCGGAATTCCATCCCCCTCTGCCGCACTCCAGCCGTGCAGTCACAAATGCAGTTCCCAGGTTGAGCCCGGGGATTTCACATCTGTCTTGCACGACCGCCTGCGCACGCTTTAAACTCAGTACTGTGTAGCT
+
CCCCCGGGGGGGGGGGGGGGGGGGGGGGGGGFEGGGGGGGGGGGFFGGGGGGGFGGGCEFCGGGGCEGGGGFGGGGGGGFGGGGGGGGGGFGCCGEGGFGGGGGGGGGGGGGGGGFGGGG>CB8CBFFGGGGGGGGGAGFFG8?EEGFGFGDG+=@AGGFFFF8**=EFGFFFFFFFF5?FGG>FDC?5;C4?EDCFFGCEFC4/9<4*85<=;>CBGF3=;;EFDBD*/:DFF<)<43-.--:<464)).
@M00200:205:000000000-AKKM3:1:1101:11996:8452 2:N:0:1
TACAAGGGTATCTAATCCCGTTTGCTCCCCTGGCCTTCGTGCATGAGCGTCAGGAACTGTCCAGAGATTCGCCTTCGCCACTGGTCTTCCTCACGATATCTACGCATTTCACTGCTACACCGTGAATTCCAATCTCCTCTCCAGTCCTCTAGCATGGCAGTATCCAGTGCAATTCTGGGGTTGAGCCCCAGGATTTCACACCAGACTTACCACACCGCCTGCGCACCCTTTATGCCCAGTACTGTGT
+
CCCCCGGGGGGGGGGGGGGGGGGGGGGGGGGG<FGFG9FGGGGGGGGGGGGDGGGGGGGGGGGGGFFGGGCFG>FFGGGGGGFFFGGGGGGGGGGGGGGGGGGFDGGGFGFGGFCBFFGFFDGGFGCFGGFGGGGGGFGDFEGFFFDEGFGGGGGFFGFDGFFDDFFGFGFE?D<DDF6@FCDGFGGFEGG?FCFGFFGEFDF5@DEA@E5*0:BC5??2<B=ABG?D12.8@CE=B./.*854CE?
@M00200:205:000000000-AKKM3:1:1101:18624:8455 2:N:0:1
TACTGGGGTATCTAATCCTGTTTGCTCCCCACGCTGTCGCGCCTCAGCGTCAGCCACAGCCCAGCAGGCCGCCTTCGCCACCGGTGTTCTTCCGGATCTCTACGCATTCCACCGCTACACCCGGAATTCCACCTGCCTCTACTGTGCTCGAGTGCACCAGTTCGCACGGCCGACCCGAAGTTGAGCCTCGGGCTTTCCCCGCACGCTTGATGCACCGCCTACGCGCCCTTTACCCCCCGTCCTGCGTACAT
+
CCCCCGGGGGGFFGGGGGGGGGGGGGGGGGGGGGGGGFFGGGGGGGGGGGGGGGGGGGGGGGGGGGGGGGGGGGDFDFGGGGDGCFGGGGGGGGGEFFGGGGGGGGGGEBFFGGG*=>DFGGG7FGGGGGGGGGGGG?=5DFGFGF7*6@E=F?C7AFFA9CC7=DGG5C>9BF;?>4//11+18>F;AGGF>5CDA39,16>>673(((--:5E?1C>:<B:32CEG50))).54C0,((4()(-(-(4)
@M00200:205:000000000-AKKM3:1:1101:10195:8468 2:N:0:1
TACAGGGGTATCTAATCCTGTTCGCTCCCCATGCTTTCGCTCCTCAGCGTCAGAACAATCCCAGAGATCCGCCTTCGCCACCGTTGTTCCTCCACATATCTGCGCATTTCACCGCTACACGTAGAATTCCGATCTCCCCTAATTGCCTCAAGTCGACCCGTATCCACCGCAAAACCCCGGTTAAGCCGAGGCCTTTCACGGCGGACGCAATCAACCGCCTACGAGCCCTTTAAGCCCCGTACTGTGTAGAC
+
C@CCCGGGGGGGGGGGGGGFGGGGGGGGGGGGGGGGGGDGGGGGGGGGGGCFEGGGGGGGGGGGGGGGGGGGGGGGGGGGGGG,BFFGGGGGGGG@FGGGGGGGGGGGGGFGGGGAGG=ECDFECEGGGGGGGEDGFFGDFFGFGFGBGFFFGGGFECD>EDDGEFGGFGEA*=A5@DGBB8CGFGGBFG5/8CFFFFGFF=B29B9;B><??BGF;DB<631)-?DG55:).)63C(422:6>4<9).))
@M00200:205:000000000-AKKM3:1:1101:10364:8468 2:N:0:1
TACTAGGGTATCTAATCCTGTTCGCTCCCCACACTTTCGCTCCTCAGCGTCAGGTAATGCCCAGAGAACCGCCTTCGCCACCGGTGTTCCTCCAGATATCTACGCATTTCACCGCTACACCTGGAATTCCACATCCCTCTCCCGAACTCAAGTCTTGTAGTATCAGACGCAGTTCCCACGTTAAGCCTGGGGATTTCACGTCTGACTGACAACACCACCTACGCGCCCTTTAAACCCAGTACTGTGT
+
CCCCCGGGGGGGGGGGGGGGGGGGGGGGGGGGGGGGGGGGGFGGGGGGGGGGGGGGGGGGGGGGGGGGGGGGGGGGGGGGGGGGGGGGGGGGGGGGGFFGGGGGCEFGGGGGGGGDGGGGGGGGGFGFGGGGGGGGGFGFFGGECBGFGFGDGGGFFGGFGGFGEFDGFGFBEFFFFF7>DCFGCFGFFFGEFGGGFEFDD)>>EC;EF==CD2C5BD>=F2().:>DGC;>C37,=,8;CA3CF3C
@M00200:205:000000000-AKKM3:1:1101:4820:8487 2:N:0:1
TACGCGGGTATCTAATCCCGTTTGCTCCCCTAGCTCTCGCGCCTCAGCGTCAGTGTCGGTCCAGGAAGCCGCCTTCGCCACCGGTGTTCCTCCGGATATCTACGCATTTCACCGCTACACCAAGAATTCCGATTGCCCTTTCTGCACTCTAGCTCATCAGTATCAGCTGACCGTTCCGAGTTAAGCCCGGAGATTTCACATCTGACTTAACACGCCGCCTCCGCGCCCTTTAAACCCAATACTGTGT
+
CCCCCEEGFFDGFFGCGGDCF<EEGGGGDBF-EFGDF@FFEGGEGEFFCFGGEGAF,BBCGEGA@76A,BFGC:FGFGGGGGGEF>F:FDF?FDCEDG=FGFG7@CCFDFGGG+=BGGG83+@@CD9EGC?CDC+9@DD);=,?7+=57+@=;+?68D9AE2;ECAFCF<CE5=DFF43:>4:2BF,:)9*:/=9CB*=))6CE?C4)6)75;(3A07A6;01>>*0CCF)-)-8(::33,)-).).
@M00200:205:000000000-AKKM3:1:1101:14473:8490 2:N:0:1
TACGCGGGTATCTAATCCTGTTTGCTCCCCACGCTTTCGCACCTCAGCGTCAATCTTCGTCCAGGTCAGCGCCTTCGCCACTGGTATTCCTCCCGATATCTACGAATTTCACCTCTACACCGGGAATTCTCTGACCCCCTCCGAGATTCAAGCAAGGTAGTTTTGAATGCACTTCCTGGGTTGAGCCCAGGGCTTTCACACCCAACTTTCCTCGCAGCCTACGTGCGCTTTATACCCAGTACTGTGT
+
CCCCCGGGGGGGGGGGGGGGGGGGGGGGGGGGGGGGGGGGGGGGGGGGGGGGGGGGGGGGGGGGGGGGGGGGGGGGGGGGGGGGGFGGGGGGGGGDGDCGGGGGGGGGGGGGGGGFGGGGGGGGCEDFGGGGGDFDFFGFFGD?GEGEGFGFGGGFFGGF<CCCDFFEACFF>EA89F55FCDGFGGFFGGBDGFGF?FFFD259@F</77?EFGE0CF@;;,A@FEG<52<<AB)<3((.6:B9)6
@M00200:205:000000000-AKKM3:1:1101:11851:8493 2:N:0:1
TACTAGGGTATCTAATCCCGTTTGCTCCCCTGGCTTTCGCTCCTCAGCGTCAATGCCGGTCCAGGATGCCGCCTTCGCCACCGGTATTCCTCCAGATATCTACGCATTTCACCGCTACACCTGGAATTCTGCATCCCTCTCCCGGATTCAAGCCATCCAGTATCAGACGCAGTTCCCAGGTTGAGCCTGGGGATTTCACGTCTGACTTAGTTGGCCGCCTACGAGCCCTTTACGACCAATACGGTGTCGAT
+
CCCCCGGGGGGGGGGGGGGGGGGGGGGFGGGGGGGGGGGGGGGGGGGGGGGGGGGGGGGGGGGGGGGGGGGGGGGGGGGGGGGGGGGFGGGGGGGFGGGGGGGGGGGGGGGGGGGFGGFGFGGGDFEGGGGGGGGFGFCDFGGEGFGFGFGDEFFFFEGFGGCFFFDCDGFFFFFFFFGFE67?CFGFFC7A5?FGFFG=5@DD4:*296EEE@C<2?B2@=(26=55283)1((.:6?36;((4::,((-
@M00200:205:000000000-AKKM3:1:1101:28434:8495 2:N:0:1
TACTAGGGTATCTAATCCTGTTTGCTCCCCACGCTTTCGCGTCTCAGCGTCAGTACCGTCCCAGCGAGCTGCCTTCGCCATAGGTGTTCCTCCCGATATCTGCGCATTTCACCGCTACACCGGGAATTCCACTCGCCTCTTCCGGACTCTAGCCCGACAGTATCAACCGGCATTCAAGGGTTGAGCCCTTGACTTTCACCGCTGACTTACCGGACCGCCTACACGCCCTTTACGCCCACTCCTGTGTCGAT
+
CCCCCGGGGGGGGGGGGGGGGGGGGGGGGGFGGGGGGGGGGGEGGGGGGGGGGGGGGGGD:@FGDGGGCFGGFGGGGGGGGFGFGGGGGGGGGEGD@FGGGGGGGGGGFGGGGGGFGDGFFECEFGGGDGAEGGGEGFGFFGGFGEGAGFGFGGFABECEGFFGFFGGFGFBA=FAAF*@FFDCADGFF4CBFGGGFE+)2;9(3=@?E<@DF6C=158::::?BG)9<CF)4?:6>:(.((.)-)6-(((
@M00200:205:000000000-AKKM3:1:1101:13297:8512 2:N:0:1
TACAAGGGTATCTAATCCCGTTTGCTCCCCTAGCTTTCGCGCCTCAGCGTCAGGTCATGCCCAGAGAACCGCCTTCGCCACCGGTGTTCCTCCAGATATCTACGCATTTCACCGCTACACTGGGAATTCCACTCACCTCTCCCGGTCTCAAGCCTCACAGTCTGACAGGCAGTTCCTCGGTTAAGCCGAGGGCTTTCACCCGTCACTTGCAAAGCCGCCTACGCGCCCTTTACGCCCAGTACTGTGT
+
CCCCCGGGGGGGGGGGGGGGGGGGGGGGGGGGGGGGGGGGGGGGGGGGGGGGGGGGGGGGGGGGGGGGGGGGGGGGGGGGGGGGGGGGGGGGGGGGG9FGGGGCGGGGGGGGGGGFGGGGGGGC<E8EGGFGGGGGGFG5FGGFGFGFGFF8DDDFFG65@DBD:DDD?GFAFFFF?FD5FG>C=EGB>0?*:CCGF<EBFFFF=@CFFEEE*.?@6CBF?FFD@GFD8<?<A18>G03:<A25<)6
@M00200:205:000000000-AKKM3:1:1101:11658:8522 2:N:0:1
TACTGGGGTATCTAATCCTGTTCGCTCCCCACGCTTTCGCGCCTCAGCGTCAGACCAAGCCCAGCAAGCCGCCTTCGCCTCCGGTGTTCTTCCGGATCTCTACGCATTCCACCGCTACACCCGGAATTCCGCTTGCCTCTACTCGTCTCCAGTCCTCCAGTATCCCCCGGCGTGCACGGAGTTGAGCTCCGGCATTTCACGGGTAGACTTAACGGACCGCCTGCGCGCGCTTTACGCCCAGTACTGTGT
+
CCCCCGGGGGGGGGGGGGGGGGGGGGGGGGGGGGGGGGGGGGGGGGGGGGGGDGGGGGGGGGGFGGGGGGGGGGGGGGGGGGGGEGGGGGGGGGGCFGGGGGGGGGGGGGGGGGGFCGGGGGDGGGFGGGGGGGGGGFGEFFGFGFDFGFGCGGGFFGFAFGCCEAFEFGFFBABAAF94CEFFFCEFFFC:A5EF8<162;249D)?CE;A)4:*3<@;>?FFBE>DDD(4(4435>608?)64<<9A
@M00200:205:000000000-AKKM3:1:1101:8346:8537 2:N:0:1
TACTAGGGTATCTAATCCTGTTTGCTCCCCACGCTGTCGCGCCTCAGCGTCAGCAACAGCCCAGCAGGCCGCCTTCGCCACTGATGTTCTTCCCGATCTCTACGCATTCCACCGCTACACCGGGAATTCCACCTGCCTCTACTGTGCTCGAGCCTGACAGTTTAGAAGGCAGCCCTGCGGTTAAGCCGCAGGATTTCACCCCCTACTTACCAGGCCGCCTACGCGCCCTTTATGCCCAGTACTGTGTAGA
+
CCCCCGGGGGGGGGGGGGGGGGGGFGGGGGGGGGGGGGGGGGGGGGGGGGGGGGGGGGGGGGGGGGGGGGGGGGGGGGGGGGGFGGGGGGGGFGGGGGG=EFFGEGGGGGFGGGGFDGGGGGGGGGGGGGGEFFGGGFGFFGGFGFGFGFGDEGGFFGGAED=C;:EEAGF=B8?FFFGFGGDGFCGFDDE:AFFGF<EFD@>@FFFFFFFCEDGE6DF;;@;B>GFG572:4<<BG?1:BF)46266).
@M00200:205:000000000-AKKM3:1:1101:16243:8540 2:N:0:1
TACTAGGGTATCTAATCCTGTTTGCTCCCCACGCTTTCGTGCCTCAGTGTCAGTGCTGGTCCAGAGAGCCGCCTTCGCAACTGATGTTCCTCCCGATCTCTACGCATTTCACTGCTACACCGGGAATTCCACTCTCCTCTACCGCACTCTAGCGAGCCAGTATCCATCGCCATTCCCAGGTTGAGCCCGGGGCTTTCACGACCGACTTAACCCACCACCTACGCACGCTTTATCCCCCGTCCTGTCCACCT
+
CCCCCGGGGGGGGGGGGGGGGGGFGGGGGGGGGGGGGGGEDFGGGGGGGGGGGGGF9FGGGGGFFCGDGGGGGGGGGGEEEGGGGGGGGFGGGGGEGGGGGGGGGCGGGGGGGGGFGGGGGGGGGGGGGGGGDFGGGFGFFGGFG5>>FFFFC8D5@EFFFFDCEDFGEGF>:0CA6*5*7<F+@EGF>CEE>EG9ACF52((69@9;E)/.,2:EDGF@(/(:,:5C/*-)))-)24223((.6))))((
@M00200:205:000000000-AKKM3:1:1101:12403:8546 2:N:0:1
TACTGGGGTATCTAATCCTGTTTGCTCCCCACGCTGTCGCGCCTCAGCGTCAGCCACAGCCCAGCGGGCCGCCTTCGCCACCGGTGTTCTTCCGGATCTCTACGCATTCCACCGCTACACCCGGAATTCCACCCGCCTCTACTGTGCTCCAGCGCGGGAGTCGCCACGGCCGATCCGGGGTTGAGCCCCGGACTTTCACCGCCGCCTTCCCGCGCCGCCTACGCGCCCTTTATCCCCAATACTGTGTAGGT
+
CCCCCGGGGGGGGGGGGGGGGGGGGGGGGGGGGGGGGGGGGGGGGGGGGGGGGGGGGGGGFGGGGGGGGGGGGGGGGGGGGGGGGGGGGGGGGGEGGGGGGGGGGGGGFGGGGGGFGGGGGGGGEGGGGGGGGGGGGFGFFGFFFFGFGFGCGGGFFEDFGF>DDFGGFGFFF>FFFF<38?DC48CFDGG5@EGGFFGF:190;;?6<:<FF6EEFGF?BF()(27C)2)66)).;72024))).:4))-
@M00200:205:000000000-AKKM3:1:1101:27260:8551 2:N:0:1
TACTGGGGTATCTAATCCTGTTTGCTCCCCACGCTTTCGTGCCTCAGTGTCAGTGCTGGTCCAGGTGGCCGCCTTCGCCACAGATGTTCCTCCCGATCTCTACGCATTTCACTGCTACACCGGGAATTCCACCACCCTCTACCGCACTCTAGTCCGCCAGTATCCACCGCCATTCCCAGGTTGAGCCCGGGGCTTTCACGGCAGACTTAACGACCCACCTACGCACGCTTTACGACCAGTACTGTGT
+
CCCCCGGGGGGGGGGGGGGGGGGGGGGGGGGGGGGGGGGGGGGGGGGFGGGGGGGGGGGGGGGGGGGGGGGGGDGGGGDGGGGGGGGGFFGGGGGGGGGGGGGGGEGGGGGGGGGFGGGGGED>@EFGGGFGGGGGGFGFFGGAGDGBGFGGGGGFFGDBGGFGFFGGDGFF>7EFFFGFGFFG>FCFB7;5@EGDFFGF2>B>9>;))9E@D(=:1:ADF@@D<G33*126<((3C(,6-..-)65
@M00200:205:000000000-AKKM3:1:1101:22163:8562 2:N:0:1
TACTCGGGTATCTAATCCTGTTTGCTCCCCACGCTTTCGAGCCTCAGCGTCAGTAATGGACCAGTATGTCGCCTTCGCCACTGGTGTTCTTCCGAATATCTACGAATTTCACCTCTACACTCGGAGTTCCACACACCTCTCCCGCACTCAAGACAGCCAGTATCAAAGGCTATTCCAGGGTTGAGCCCTGGGCTTTCACCTCTGACTTAACTGTCCGCCTACGCGCCCTTTATACCCAGTACTGTGT
+
CCCCCGGGGGGGGGGGGGGGGGGGGGGGGGGGGGGGGGGGGGGGGGGGGGGGGGGGGGGGGGGGGGGGGGGGGGGGGGGGGGGGGGGGGGGGGGGDGGGGGGGGGGGGGGGGGFGFDFGGGFGEFDGGGGGGFGGGGFGFFDGEGFGFGFG=DGGFFGGFGGFGFFG8;FFBBB;DC9DBF6DFFGGFFGGFFGGGACGFFFE@EFFFE6**1:CF=DB==B@D>C?DD*67??C5>7:44759)96
@M00200:205:000000000-AKKM3:1:1101:12174:8570 2:N:0:1
TACCGGGGTATCTAATCCTGTTTGCTCCCCACGCTTTCGCGCCTCAGCGTCAGTATCGGGCCAGTGAGCCGCCTTCGCTTCTGGTGTTCCTCCGAATATCTACGAATTTCACCTCTACACTCGGAATTCCACTCACCTCTCCCGAACTCCAGACATCCAGTATCAAAGGCAGTTCCAGGGTTGAGCCCTGGGATTTCACCCCTGACTTAAATATCCGCCTACGCGCGCTTTATGCCCAATACTGTGT
+
CCCCCGGGGGGGGGEFGGGGGGGGGGGGGGGGDGGGGGGGDGGGGEFGEGGDDGGGGGGGGGGGGGGFGGGGGGGGGGGGGGGGGGGGGGGGGGGGGGGDFGGGGFGGGGGGGGGFGGGGGGGDGGGGGGGGGGGGGFGFFGGFGEGFGFGGFFGFFGFFF?EG@FGGFG5=FEFFFFFEFGGGFGG5C>EA>AGGFFGF>@DD2B@<EF=<CCFG=FEF<@68:EBGCD?CC523CBF1:DFFFBA
@M00200:205:000000000-AKKM3:1:1101:5823:8576 2:N:0:1
TACCCGGGTATCTAATCCCGTTTGCTCCCCTAGCTTTCGCTCCTCAGCGTCAATGTCGGTCCAGGATGCCGCCTTCGCCACCGGTATTCCTCCAGATATCTACGCATTTCACCGCTACACCTGGAATTCTGCATCCCTCTCCCGAATTCAAGCCATCCAGTATCACACGCAGTTCCCAGGTTAAGCCTGGGGATTTCACGTGTGCCTTAGTTGGCCGCCTACGAGCCCTTTAAGCCCAGTACTGTGTAGA
+
CCCCCGGGGGGGGGGGGEGGFGGGGGGGGGGGGGGGGGGGGGGGGGGGGGEGGGGGGGGGGGGGGGGGGGGGGGGGGGGGGGGGGDFGFGGCFGGGGGGGFGGGEEFGGGFGFGGEGGFGGGGGGGG8FFDFGCGFFFGFFGGFG>D9GFGCG8DF?FF?EGEFBFGGFEBFEEFFFFFFGFGGFGGFAFFBEEEF+6=>=BB>*8>1>EF465CFBCD=@B2:?GBGFG4>);).=(43C@EECFE?EC
@M00200:205:000000000-AKKM3:1:1101:23920:8582 2:N:0:1
TACTCGGGTATCTAATCCCGGTCGCTCCCCTAGCTTTCGCACATGAGCGTCAAGAGCGGGCCAGCAGATCGCTTTCGCCACTGGTGTTCCTTCCGGTATCTACGCATTTTACCGCTACACCGGAAATTCCATCTGCCTCTCCCGCCTTCGAGCTCTGGAGTTTCCAAGGGCCTCCCTCGGTTGAGCCGAGGGCTTTCACCTTGGACTTCCAAAGCCGCCTGCGTGCGCTTTCAGCCCAATACTGTGT
+
CCCCCGGGGGGGGGGGGGGGGFGGGGGGGGGGFGGGGGGGGGEGFFGGGGGGGGGGGGGGGGGGGGGCGGGGGGFGGGGGGGFFGGGGGGGGGGGGGDGGFGGGGGDGCFGEFGDEDE8FGG8CCGGGGGGGGGGGGFFEBCGDGFGFGFGGGDGFFGGFGFEF<AFGFD>AFBA>9@CDBECF;?CB>GDEBGGGFFG<EF3;E;)7CA9);@FF>DD(18>D057/)*-6><<?G24()..6:)6
@M00200:205:000000000-AKKM3:1:1101:17661:8583 2:N:0:1
TACTGGGGTATCTAATCCTGTTTGCTCCCCACGCTTTCGCGCCTCAGCGTCAGTTCCGGTCCAGTGAGCCGCCTTCGCCACTGGTGTTCCTCCCAATATCTACGCATTTCACCGCTACACTGGGAATTCCACTCACCTCTCCCGGTCTCAAGCCATCCAGTCTGACAGGCAGTTCCTCGGTTAAGCCGAGGGCTTTCACCCGTCACTTGAATGGCCGCCTACGCGCCCTTTATACCCAATACTGTGT
+
CCCCCGGGGGGGGGGGGGGGGGGGGGGGGGGGDGGGGGGGGGGGGGGGGGGGGGGGGGGGGGGGGFGGGGGGGGGGGGGGGGFGGGGGGGGGGGGGGGGGGGGGGGGGGGGGGGGFGGGGGGGGGGGGGGGGGGGGGFGDFGGFGFGFGFGDGGGFFGGFFFEFEFGGFGFFFFFFFFDFGGCCFCGDFGGDAGFCFEGBB@FFD2<?BB3CEEGFBGFDF@FB9E>DCC?):>A4@?F7B>)).::
@M00200:205:000000000-AKKM3:1:1101:14671:8600 2:N:0:1
TACTGGGGTATCTAATCCTGTTTGCTCCCCACGCTTTCGTGCATGAGCGTCAGTACAGGCCCAGGGGACTGCCTTCGCCATCGGTGTTCCTCCGCATATCTACGCATTTCACTGCTACACGCGGAATTCCATCCCCCTCTGCCGTACTCCAGCTGTGCAGTCACAAGTGCAGTTCCCAGGTTAAGCCCGGGGATTTCACACCTGTCTTGCACAACCGCCTGCGCACGCTTTCAACCCAATACTGTGT
+
CCCCCGGGGGGGGGGGGGGGGGGGGGGGGGGGGGGGGGGGGGGGG<FGGGGGGGGGGGGGGGGGGGGGGGGGGGGGGGGGGGGGGGGGGGGGGGGGGGGGGGGGGGGGGGGGGGGFGGGGGGEDG76AFGGGGCDDGBGFFGGFGFGFGFGFGGGFBDFFGGEFFF6DFEFAFFACFFGFGGGGFG9CBDCEEGFGFFGFFFF@EEEE=45>EDGC(:>?02(:(:>C8:1).<A7C?BF>?A><<A
@M00200:205:000000000-AKKM3:1:1101:3117:8605 2:N:0:1
TACAAGGGTATCTAATCCCGTTTGCTCCCCTGGCTTTCGCTCCTCAGCGTCAATGCCGGTCCAGGATGCCGCCTTCGCCACCGGTATTCCTCCAGATATCTACGCATTTCACCGCTACACCTGGAATTCTGCATCCCTCTCCCGGATTCAAGCCATCCAGTATCGGATGCAGTTCCCAAGTTGAGCCTGGGGATTTCACATACGACTTAGTTGGCCGCCTACGAGCCCTTTAAGCCCAGTACCATGA
+
CCCCCGGGFGGGGGGGFG8FFGFGFGGFGGGGGGGGGGGGGFGGGGGFGGGGGGGGG@CGGGGGGGFC8FGGGGGGGGGGGFGGGGGGGGGGGGGGGGGGGGGFGGGGGFGGGGG>GEGG?EFGGGGC;EGF=F8>D5,)9DCBEFG583=@F+=BDFF:D7DG55DE>,::ACEF5;0*@DC9AG6*;7@?*@7;1259*.142)<=4AEECFGE(4:25015,8>F40)1.4.4*/?()/))))/
@M00200:205:000000000-AKKM3:1:1101:22032:8609 2:N:0:1
TACTCGGGTATCTAATCCCGTTTGCTCCCCTAGCTTTCGCTCCTCAGCGTCAATGTCGGTCCAGGATGCCGCCTTCGCCACCGGTATTCCTCCAGATATCTACGCATTTCACCGCTACACCTGGAATTCTGCATCCCTCTCCCGAATTCAAGCCATCCAGTATCACACGCAGTTCCCAGGTTAAGCCTGGGGATTTCACGTGTGACTTAGTTGGCCGCCTACGAGCCCTTTATACCCCATACTGTGT
+
CCCCCGGGGCFGGGGGGCGGGGGGGFGGGGFGGGGGGGGGGGGGGGGGGGGGGGGGGGGGGGGGGGGGGGCFGGGGGGGGGGGGGCFFFFGGGGGGGGGGGGGGFCFEGGGGGGGFGGGGDDGGFFGFGGGGGDGEFFGBF@FFGFGFGFGFFGGFF8=FFGCCEFFGDEEADECFFFGFFFFGFG6?FGFBAC,;@AF5:=>BECAAEEEEFEC25CD=DB5?>82:FF339?C)5(/(6=EEFFC
@M00200:205:000000000-AKKM3:1:1101:4501:8618 2:N:0:1
TACACGGGTATCTAATCCCGTTTGCTCCCCTGGCTTTCGTGTCTCAGCGTCAGCACACCCCCAGCGAGCTGTTTTCACCGTTGGCGTTCCAAGCGATATCTACGCATTTCACCGCTCCACCGCTTGTTCCGCTCGCCCCTAGGTGGCTCAAGACGACCAGTATACCGAGCAGTTCCACGGTTGAGCCGTGGGATTTCACAAGGTACTTAGAAGTCCGCCTACACACGCTTTACGCCCAGTACTGTGT
+
CCCCCGGGGGGGGGGGFGGGGGGGFGGGGGFF8FFGFGDGCFGGG@F?CGG:FGGGFGGCFGGGGGDFGGGGGDFGGGFFGCCCCFC=@FAFFEGEFGGDF;FFGG:@F;CFFGEDGGFGGGDGEGGGG8EGGGGGCEGBFGGDFFGDGFFGGF>?>ECF9@@9=AD>DD4<AEFFCAG4@**26AFFECGDFEADA)+/723<467<C3C);?9@7CD;?@@F<8579C,-)(-(2(((-64<6.6
@M00200:205:000000000-AKKM3:1:1101:7127:8620 2:N:0:1
TACTCGGGTATCTAATCCCGTTTGCTCCCCTAGCTTTCGCGCCTCAGCGTCAAGAACAGGCCAGGTAGTCGCCTTCGCCACTGGTGTTCCTCCCGATATCTACGCATTTCACCACTACACCGGGTATTCCCCTCTCCTCTCCGACACTCAAGCCAGATAGTTTCCTCTGCACTTTACAAGCTAAGCCCGTAGATTTCACAGAAGACTTATCTAACCGCCTACACTCCCTTTACACCCACTACTGTGT
+
CCCCCGGGGGGGGGGGGGGGGGGGGGGGGGGGGGGGGGGGGGGGGGGGGGGGGGGFGGGGGGGGGGGGGGGGGGGGGGEGGGGGGGGGGGGGGGGGGGGGGGGGGGGCFGFGFGGFGGDFGGGGGE8CEGGGGGCFGFGFFGGEGFGFFFGGGGGFFFFFDDEFFFGFAFFFFEFFFFC578@F>,@FFCEA>CFGFFCEF)>BF2A<CC@CFFGFBDB(6>;F9F;F<>4CFC8@74(/6;3497?
@M00200:205:000000000-AKKM3:1:1101:21729:8621 2:N:0:1
TACACGGGTATCTAATCCTGTTTGCTCCCCACGCTGTCGCGCCTCAGCGTCAGCAACGGCCCAGCAGACCGCCTTCGCCACTGGTGTTCTTCCCGATCTCTACGCATTCCACCGCTACACCGGGAATTCCATCTGCCTCTACCGTGCTCCAGCCCGACAGTTTAGAAGGCAGCCTTGCGGTTAAGCCGCAAGATTTCACCCCCTACTTATCGGGCCGCCTACGCGCCCTTTAAACCCAATACTGTGT
+
CCCCCGGGGGGGGGGGGGGGGGGGGGGGGGGGGGGGGGGGGGGGGGGGGGGGDGGGGGGGGGGGGGGGGGGGGGGGGGGEGGGGGGGGGGGGGGGGGGGGGGGGGGGGGGGGGEGFGGGGGGDGFEGGGGGGGCGGFFGEFGGFGFGDFAFCFFGFFGGF,BECEFFFAGFFFFFFFFG>EGDGFGGFFDCDA9FCFFCEF99B@FE?FE>?>BGGFGEFFF?7>GFG35:2.:<7A?F(4>AB4>4
@M00200:205:000000000-AKKM3:1:1101:23036:8679 2:N:0:1
TACGGGGGTATCTAATCCTGTTCGCTCCCCATGCTTTCGCTCCTCAGCGTCAGTTAATGCCCAGAGACCTGCCTTCGCCATCGGTGTTCCTCCTGATATCTGCGCATTTCACCGCTACACCAGGAATTCCAGTCTCACCTACATCACTCTAGCCTGCCCGTACCCACCGCAGATCCGGAGTTGAGCCCCGGACTTTCACGGCCGACGCGACAAACCGCCTACGAGCACCTTACGCCCAGTACTGTGT
+
CCCCCGGGEGGGGGGGGDFGGGGGGGGGGGGGGGGGCECGGGGGGGGGGGGGGGFGAFFGGGGGGGGFGGGGGGGGGGGGGGG=?7BCFGGGGGFCGD8FFFFGG8?FEFFGF>EEGGGGGGGG@FGFGGGGGGGG,=DDFGGFFDGFGFGGCGG?B8=9CCA;>6DGFGFFF59FA>*9FCGGFGGF5CGFFG?BFFGFF((6((31((3(4(;:3DF:,8:B:C>C1229(33;E(3()6)-.66
@M00200:205:000000000-AKKM3:1:1101:2471:8681 2:N:0:1
TACGGGGGTATCTAATCCTGTTTGCTCCCCACGCTTTCGAGCCTCAGCGTCAGTAATGAGCCAGTATGTCGCCTTCGCCACTGGTGTTCTTCCGAATATCTACGAATTTCACCTCTACACTCGGAGTTCCACACACCTCTCTCATACTCAAGACACCCAGTATCAAAGGCAATTCCGAGGTTGAGCCCCGGGATTTCACCCCTGACTTAAATGTCCGACTACGCTCCCTTTCTACCCAATACTGTGT
+
CCCCCGGGGGGGGFGGGGGGGGGGGGGGGGGGGGGGGGGGGGGCFGDFDFGGGGGGGGGFGGGGGGGGGGGGGGGGGGGGGGGFGGGGGGGGGGG:FGGGFGGGGGCEGGGGGGGFGGGGGGGGEEEDGFGGDCCEGBFEFGDFGFDDGFGFCFDFFEG?@FFGEFCCFGF@FBFFFEC5@:?DFFFFFGD>AE?6F?B;B@F=2>BFEE***9??;)0391;58CDG8+))9??AD<10>B<9A<4
@M00200:205:000000000-AKKM3:1:1101:20656:8686 2:N:0:1
TACGGGGGTATCTAATCCTGTTCGCTCCCCACGCTTTCGCGTCTCAGCGTCAGTACCGTCCCAGAGAACCGCCTTCGCCACGGGTGTTCTTCCCGATATCTGCGCATTTCACCGCTACACCGGGAATTCCACTCGCCTCTACCGTCCTCTAGCCCGGCAGTATCCACCGCACGCCCGAGGTTGAGCCTCAGGTTTTCACGGCAGACTTACCGAACCGCCTACACGCTCTTTCCGCCCAGTACTGTGT
+
CCCCCGGGGGGGGGFGGGGGGGGGGGGGGGGGGGGGGGGGGGGGGGGGGGGGGGGGGGGGGGGGGGGGGGGGGGGGGGGGGGCFGGGGGGGGGGDFGGGGGGGGGEGGGGGGGGGFGGGGGEGGGDGGFGGGGGGGGEGFFGGFGFGFGFGDF>7>;:9?FGEGEAGGFGFFFFFFFBGFGFDC@FC4>CCFFCFD?<C::;>F?F:BFF7<FBEGFGDB6?>??E5C7:4).(,,:142)9>FFFF
@M00200:205:000000000-AKKM3:1:1101:27720:8697 2:N:0:1
TACTCGGGTATCTAATCCTGTTCGCTCCCCACGCTTTCGCGCCTCAGCGTCAGTACCGTCCCAGCGAGCTGCCTTCGCCATAGGTGTTCCTCCTGATATCTGCGCATTTCACCGCTACACGTGGAATTCCACCTCCCTCTGCCACACTCCAGCCACGTAGTTTCGAGCGCAATTCCCAAGTTAAGCCCGGGGATTTCACACTCGACTTGCGCGGCCACCTGCGCCCACTTCACACACACTACTGCGT
+
-AACCGGGCGCF9<<FEDFGGGF@G7F:CF<CFE7FEACCFCEGGDDGGGDGCGGG<:FG7CEEG@FGGC@8FBFFGGGGEGGGGFFGGGGGGGFGGGGGGFCCFGD@;EB<ACCEGEFG>@EGC9ADGFGCFGGG6:?5D?DFF6C5=F?8,6=:A3=6@=7C=*+4@EA)961=AF*ADD77B9,9?C7?B*48@/1*0-5>66<63;;@0(=:;<>0.(,)(/)920)-46((24(450)5)--
@M00200:205:000000000-AKKM3:1:1101:21772:8719 2:N:0:1
TACCGGGGTATCTAATCCTGTTCGCTCCCCACGCTTTCGCGTCTCAGCGTCAGTACCGTCCCAGAGAGCCGCCTTCGCCACGGGTGTTCCTCCCGATATCTGCGCATTTCACCGCTACACCGGGAATTCCACTCTCCTCTTCCGGACTCTAGCCAGGCGGTTTCCACCGACGTCCCGAGGTTGAGCCTCGGGTTTTCACAGCGGACCTGCCTGGCCGCCTACACGCTCTTTAAACCCAATACTGTGT
+
@CCCCGGGFGGFGGGGGGGGGGFEGEGGGGGGGGC@DAFGGGGGGGGGGFGCEFGGGGGG:FGGFFGGGGGGGDEGGGGGGGEECFGGGFGGGGG7>CEGGFGGGD7CDFFGFEE58CFFGGGGGCGFCFFGGGGG65:7C@FFGEDBGFFFEFGFAFGEEG=FEFGGFGD>DFEB>3CEF*CC88AAFDE3@C:CFAG<20721(-.8?:F2:CFBG;?:700487C7*)56:2(28(40))-64:
@M00200:205:000000000-AKKM3:1:1101:20421:8750 2:N:0:1
TACAAGGGTATCTAATCCCGTTCGCTCCCCTGGCTTTCGCGCCTCAGCGTCAGTGTCGGCCCAGCAACCCGCCTTCGCCGCAGGTGTTCCTCTCGATATCTACGCATTTCACCGCTACACCGAGAATTCCAGTTGCCCCTTCCGCACTCTAGCACGACAGTATCACTTGGCCGCTCCGAGTTAAGCCCGGAGATTTCACAAGTGACTTGTTGCGCCGCCTACGCGCCCTTTAAACCCAATACTGCGT
+
CCCCCGGGGFGGGGGGGGGCEEFGGGGGGGGGG?FFGGGGGGGGGGGGEFFBFFFGGGGFGGDFGFGGGGGGGEGGGGGGGFGGEEF7BE,CFFGF,?+9EC<9:8@:@@DFGGG>DFEDGEEGGE9ADFFFDC8;=@1=D@DDEECBGFC55CFFA67?9FCFFFCF5CFEF2*/9**:<EFGFG?AEDD3:79;6<FFF@7))6.9=EF@<9>CB3B?F:0)(2)91*5:A)).;03(:72))-8
@M00200:205:000000000-AKKM3:1:1101:19601:8752 2:N:0:1
TACTGGGGTATCTAATCCTGTTTGCTCCCCACGCTTTCGCGCCTCAGCGTCAGTTCCGGTCCAGTGAGCCGCCTTCGCCACTGGTGTTCCTCCCAATATCTACGCATTTCACCGCTACACTGGGAATTCCACTCACCTCTCCCGGTCTCAAGCCTCACAGTCTGGCAGGCAGTTCCTCGGTTAAGCCGAGGGATTTCACCCGCCACTTGCAAAGCCGCCTACGCGCCCTTTAACCCCAATGCTGTGTAGCT
+
CCCCCGGGGGGGGGGGGGGGGGGGGGGGGGGGGGGGGGGGGGGGGGGGGGGGGGGGGEGGGGGGGGGGGGGGGGGGGGGGGGGGGGGGGGGGGGGGGGGGFGGGGEGGGGGGGGGFGG8EE?,>,8DFGGFFGGGGFBGFBGGFD>DFFFGCFGGFDFGFGGEFB5+@5EFA?AF+?FD>F5D8CGGEEGEB>CCC64,>B(>@F5=**1.93;CF6D>?7;;>9EFGDDD<4).(;1(.(.564(62)))
@M00200:205:000000000-AKKM3:1:1101:14507:8753 2:N:0:1
TACGAGGGTATCTAATCCTGTTCGCTCCCCATGCTTTCGCTCCTCAGCGTCAGGTCATGCCCAGAGAACCGCCTTCGCCACCGGTGTTCCTCCTGATATCTGCGCATTCCACCGCTACACCAGGAATTCCGTTCTCCCCTGCATACCTCTAGTCTGCCCGTATCGGAAGCACGCTCAGGGTTGAGCCCTGAGTTTTCACTCCCGACGCGACAGACCGCCTACGAGCCCTTTACACCCAATACTGTGT
+
CCCCCGGGGGGGGGGGGGGGGGGGGGGGGGGGGGGGGGGGGGGGGGGGGGGGGGGGGGGGGGGGGFGGGGGGGGGGGGGGGGGGFGGGGGFGGGGFGFGGGGGGGGGGGFGGGGGFGGGGGFGGGFGGGGGGGGGGDFEFFGGFGFFEFFGDEFDFFFFEEDFGDFGGFGFBFFFFFFC><6D5AFGFFGGFA=EFFEFFFDFFDBFFF>>F@8EFFGFDFFB>:E<D5929A<A(???FB:2)6<A
@M00200:205:000000000-AKKM3:1:1101:9696:8755 2:N:0:1
TACTGGGGTATCTAATCCCGTTTGCTCCCCACGCCTTCGCGCCTCAGCGTCAGGGTAGGCCCAGAGTCCCGCCTTCGCCACCGGTGTTCCTCCCGATCTCTACACATTTCACCGCTACACCGGGAATTCCAGACTCCTCTGCCTCCCTCAAGAACACCAGTTTCGGCCGACTCCTCCGGGTTGAGCCCGGAGATTTCACGACCGACTTGGCGTCCCGCCTACGCGCCCTTTAAACCCAATACTGTGT
+
CCCCCGGGGGGGGGGGGGGGGGGDGGGGGGGGGEGGGGGGGGGGGGGGGGGGGGGGGGFGGGGGGGGGGGFGGGGGGGGGGGDGEEEGGGGGGGGDEFGGFGGGGGGGGGGGGGGFDGGGGCEE@EGCFGGGFGGGGFGFFGGFGFGFGFGGGGGFFGG?EGEGABGGEGFFFFFFFFDFGCGF;FGFF7*)0CFGFCC?DFB9>FB<42:;F>EC,5<:6:?8(27CCF:2><B?G<0(7>)).4<
@M00200:205:000000000-AKKM3:1:1101:28292:8758 2:N:0:1
TACAGGGGTATCTAATCCCGTTTGCTCCCCTAGCTTTCGCGCCTCAGCGTCAGTAAATGGTCCAGGATGCCGCCTTCGCCACCGGTATTCCTCCAGATATCTACGCATTTCACCGCTACACCTGGAATTCTACATCCCTCTCCCATACTCGAGCCGTCCAGTATCAGACGCAGTTCCCAGGTTAAGCCGGGGGATTTCACGTCTGACTTAGATGGCCGCCTACGCGCCCTTTATACCCAATACTGTGTAC
+
CCCCCGGGGGGGGGGGGGGGFGGGGGGGGGGGGGGGGGGGGGGGGGGGGGGGGGGGGGGGGGGGGGGGGGGGGGGGGGGGGGGGGGGGFGGGGGGGGGGGGGFGGGGGGGGGCFEEGGGGGGGGGGGGGGFGGGGGFFGFBFGFGFGFGFGGBDGFFGGFG9DFEDGGFGEFF@FFFFFAFFGDFFGFDG*9?CEGFEGCB=0;=CEAE9C6EECEEGE07?@A@?>GGG:?24>6C0)4(542AA>>A)
@M00200:205:000000000-AKKM3:1:1101:9531:8773 2:N:0:1
TACAGGGGTATCTAATCCTGTTTGCTCCCCACGCTTTCGCTCTTCAGCGTCAGTATCGGCCCAGAGTGCTGCCTTCGCCGTTGGTGTTCCTCCTGATATCTGCGCATTTCACCGCTACACCAGGAATTCCACACTACTCTACCGAACTCGAGTCACAGCAGTATCGACTGGCGTCCCAAGGTTGAGCCTTGGATTTTCACAGTCGACTTACTGAACCGCCTAGGAGCCCTTTATGCCCACTACTGTGT
+
CCCCCGGGGGGGGGGGGGGGGGGGGGGGGGGGGGGGGGGGGGGGGGGGGGGGGGGGGGGGCCECFGGGGGGGGGGGGGGGGGGCFGGGGGGGGGGGGGGGGGGGEGGCGGGGGGGFGGGGGGGGGGGGGGGGGEGFGFGFFGGFGFGFGFGGGGGFFGGFGD9FEBCEFGFCD>AEFF5A7EFFFECACFFFFG:7BE?EE6.7>=B5@E@EE4;C(8;=7;D5=639FFDFECC3;3)(363CFFF<
@M00200:205:000000000-AKKM3:1:1101:26870:8787 2:N:0:1
TACTGGGGTATCTAATCCTGTTTGCTCCCCACGCTTTCGAGCCTCAGCGTCAGTAATGAGCCAGTATGTCGCCTTCGCCACTGGTGTTCTTCCGAATATCTACGAATTTCACCTCTACACTCGGAGTTCCACATACCTCTCTCACACTCAAGACACCCAGTATCAAGGGCAGTTCCGAGGTTGAGCCTCGGGATTTCACCCCTGACTTAAATGTCCGCCTACGCTCCCTTTAAACCCAATACTGTGT
+
CCCCCGGGGGGGGGGGGGGGGGGGGGGGGGGGGGGGGGGGGGGGGGGGGGGGGGGGGGGGGFGGGGGGGGGGGGGGGGGGGGGGGGGGGGGGGEGGGGGGGGGGGGGGGGGGGGGFFFFGGGGGGGGGGFGGGGFFDDFFFGGFGFFBGFEGGFFFDEGFGG>FECFFAGFADEFFEFGFGGFGFGGFFGGFFEFGFFG@CFFCBC;E*967EEGDDGFF=>D8@G?FCDFEE4*-=;(63;<5?EF
@M00200:205:000000000-AKKM3:1:1101:6419:8792 2:N:0:1
TACAAGGGTATCTAATCCTATTCGCTCCCCACGCTTTCGTCCATGAGTGTCAGGTTTGTTCTAGCAAGCTGCCTTTGCCTTTGGTGTTCTTCTCGATATCAGCGCTTATTACGACTACACCGAGAATTCCGCTTGCCTCTCCCAACCTCGAGTTCCACAGTATCAGAAGCGGCCCTGAAGTTAAGCCCCAGGATTTGACTACTGACTTATGAAACCACCTGCGGACGCTTTATACCCAGTACTGTGT
+
CCCCCGGGGCGFGGGGGGG9FGAFGFGEGGGGGGGGGGGECFGGGGDFEFGGGGGGGGGGGGGGGGGGGGGGGGGGGGGGGGGGGGGGFGGGGGGGGCEFDGGGGGCFGGGGGGGDGGGFGE@EFE9EGGGGGGGFFFGFBFGFGFGFF<+=@CGF9EDFDDEGEFGEFGFBD>DFA5?CFGGFFGGFFGGF>EACF7CE;88@A)>>;A=<E=F>B4@=EFFE>C4CDC?EFF?EF825))96CEC
@M00200:205:000000000-AKKM3:1:1101:26625:8804 2:N:0:1
TACAAGGGTATCTAATCCTGTTTGCTCCCCACGCTTTCGTGCATGAGCGTCAGTGCAGGCCCAGGGGATTGCCTTCGCCATCGGTGTTCCTCCGCATATCTACGCATTTCACTGCTACACGCGGAATTCCATCCCCCTCTGCCGAACTCCAGCAATGCAGTCACAAATGCAGTTCCCAGGTTCAGCCCGGGGATTTCACATCTGTCTTACATCACCGCCTGCGCACGCTTTAAGCCCAATACTGTGTAGA
+
CCC<@FGGGGGGGGGGGGGGGGGGGGGGGGG@EEGGGGGEEGGGEFGGGGGGGDE@FFFGGGGGFGC@G,EFGGGGGGGGFGGGGGGGGGGGG::FGGFGGAFFEGGGGGGGGGFDGGGGG6EGGGGFGG,4DDDGGEGD?FF*1*=8FFGGFF+89EFBFCCG7*+DFCCEFCAC?FGFGG*=>FF>?7CEAEGDFFGFCF?C8C<CEEFC?>GGDGF<DFF:6EBGC70.7@A;FB6?47<A29<<A>
@M00200:205:000000000-AKKM3:1:1101:22210:8821 2:N:0:1
TACTCGGGTATCTAATCCTGTTCGCTCCCCACGCTTTCGCGTCTCAGCGTCAGTACCGTCCCAGAGAGCTGCCTTCGCCATCGGTGTTCTTCCCGATCTCTACGCATTCCACCGCTACACCGGGAATTCCACCTGCCTCTACTGTGCTCGAGCCTGACAGTTTAGAAGGCAGCCCTGCGGTTAAGCCGCAGGCTTTCACCCCCTACTTATCAGGCCGCCTACGCGCCCTTTATGCCCAATACTGTGTAGCT
+
CCCCCGGGGGGGGGGGGGGGGGGGGGGGGGGGGGGGGGGGGGGGGGGGGGGGGGGGGGGGGGGGGGGGGGGGGGGGGGGGGGGGGGGGGGGGGGGGGGGGGGGGGGGGGGGGGGGFGGGGGGGGEGGGGGGGGGGGGFGFFGGFGFCDFEG=EDGFFGCCEGEGC?FCFGFDEDFFFFDFGGG7BCFDFGDB)48CFEGEFFFFDD<?E<35<@FGFGFFF@?>9C5<C*5):<<>C3:7:7>>4)6).)-
@M00200:205:000000000-AKKM3:1:1101:3612:8823 2:N:0:1
TACTGGGGTATCTAATCCCGTTTGCTCCCCTGGCTTTCGTGTCTCAGCGTCAGCAGACTCCCAGCGAGCTGTTTTCACCATTGGCGTTCCAACCGATATCTACGCATTTCACCGCTCCACCGTTTGTTCCGCTCGCCCCTAAGTCGCTCAAGATCGCCAGTATACCAAGCAGTTCCACGGTTGAGCCGTGGGATTTCACAAGGTACTTACCGACCCGCCTACACACGCTTTAAACCCAATCCTGTGTAGA
+
CCCCCGGGGGGGGGFGGG?FGGCGGGGGGGGGGGGGGGGEFGGGGGGGGGGGD<FFDGGGGGGGFG:FG7F@F<EFGGGGFFFD@:FEGFAE,:FFGGGGGCGGGGGGGGGGFGGEGGGGGDGGG@FGGGGGGGGGGDGFFF8FDDGFC*=DADGFDGDFGFE7CFG,@FA@BEFFFFGDFED79DFBAGGEA6ADF4@CED2>?EEFE*;;D@GGFGFFFFFA3CAG*/(:4>FFC<?7(()).456<4
@M00200:205:000000000-AKKM3:1:1101:19990:8840 2:N:0:1
TACTAGGGTATCTAATCCCGTTTACTACCCTAGCTGTCGCGTCTGAGTGTCAGAAACAGACCAGAAGATCGCCTTCGCCACTGGTGTTCCTCCCGATATCTACGCATTTCACCACTACACCGGGAATTCCATCTTCCTCTTCTGCTCTCTAGCCCGGTAGTATTAGACGACCTCTCCCAGTTGAGCCGGGAGATTTCACGCCTAACTTACCAAGCCACCTGCACGCGCTTTAAGCCCAGTACTGTGT
+
CCCCCGGGGGGGGGGGGGGGGGGGGGGGGGGGGGGGGGGGGGGGGCFGGGGGGGGGGGGGGGGGGGGGGGGEGGGGGGGFGGGGGGGGGGGGGGGDFEGGGGGGGE7FFGGGGFFFGFGGGGGGEGDFGGGGGFGGGFGFFFGFGFGEGFG=EDGDFGGFGFEFFBDFBGFFFFFFFFGFGGFGFGGBFG7559:CFFFBB>D>FBE<=EEFEBFGDGF:>@=9=CBD<C@F3@3@C<FFFFEF?CC
@M00200:205:000000000-AKKM3:1:1101:23211:8848 2:N:0:1
TACTGGGGTATCTAATCCTGTTTGCTCCCCCAGCTTTCGCGCCTCAGCGTCAGTGTCAGTCCAGAAGGCCGCCTTCGCCACTGGTGTTCTTCCAGATATCTACGCATTCCACCGCTACACCTGGAATTCCGCCTTCCTCTCCTGCACTCTAGACCGGCAGTTTCAGAGGCAGTTCCGGAGTTGAGCCCCGGGCTTTCACCTCTAACTTACAAAGCCGCCTCCGTGCGCTTTAAACCCAATACTGTGT
+
CCCCCGGGGGGGGGGGGGGGGGGGGGGGGGGFGGGGGGGGGGGGGGGGGGGGGGGGGGFGGGGGGGGGGGGGGGGGGGGGGGGGGGGGGGGGGGGGGGGGGGGGGGGGGGGFGCEECCDDFFFDFEGGGGDGGGGGGFGFFGGFGFFEGFGGGGGFFGGFGFECEFGGFGFFFEFFFFGFFF7=*5;997EBBGGGFFEEBBB=CBFFFFFC==FFBCE0(/:)655<:>@CE947E?(28?A<A)6
@M00200:205:000000000-AKKM3:1:1101:10575:8885 2:N:0:1
TACCAGGGTATCTAATCCTGTTTGCTCCCCACGCTTTCGTGCATGAGCGTCAGTACAGGTCCAGGGGATTGCCTTCGCCATCGGTGTTCCTCCGCATATCTACGCATTTCACTGCTACACGCGGAATTCCATCCCCCTCTACCGTACTCTAGCTATGCAGTCACAAATGCAGTTCCAAGGTTAAGCCCTGGGATTTCACACCTGTCTTACATAACCGCCTGCGCACGCTTTACACCCAGTACTGTGT
+
CCCCCGGGGGGGGGGGGGGGGGGGGGGGGGGGGGGGGGGGGGGGGGGGGGGGGGGGGGGGGGGGGDGGGFGGGGGGFGGGGGGGGGGGGGGGGGGGGGGGFGGGGGGGGGGGCGGFFGGGGECBFDCFGGGGG=@EEFGBFFGFGFG>FFGGGGGFFFFFFFFFEF6FFGFFFFFFFFC?DFGFFF7:?F>>5CFCFFGFEDDEC=<C?EF4E9CD9D;9>9=D@EFG*:27CCA/B?@EFFFEECE
@M00200:205:000000000-AKKM3:1:1101:4176:8900 2:N:0:1
TACTGGGGTATCTAATCCTGTTTGCTCCCCACGCTTTCGCGCCTCAGCGTCAGTTGCGGTCCAGATGGCCGCCTTCGCCACCGGTGTTCTTCCCAATATCTACGAATTTCACCTCTACACTGGGAATTCCACCATCCTCTCCCGCACTCAAGCCAGCCCAGTCTCAAGCGCAATTCCCGGGTTGAGCCCAGGCCTTTCGCGCCTGACTTGAGCAGCCGCCTGCGCGCCCTTTATACCCAATACTGTGT
+
CCCCCGGGGGGGGGGGGGGGGGGGGGGGGGGGGGGGGGGGGGGGGFGGGGGGGGGGGGGGGGGGGGGGGGGGGGGGGGGGGGGGGGGGGGGFGGGGGGFGGGGGGFFGGGGBEGGFGGGFGGGFGGGGGFGGGGGGGBDEFDG>G5DAFFFFGGGB?FGFGG5CAFGC5CAFFFBFAFDB>?CGFFFFFFFFFGG?*@*:292>?D@7?<74@EFC;DEF;<;>>CDGG313)6:A<2<0:7244:<4
@M00200:205:000000000-AKKM3:1:1101:13209:8912 2:N:0:1
TACTAGGGTATCTAATCCCGTTTGCTCCCCTGGCTTTCGCGCCTCAGCGTCAGAAGAGGTCCAGCGTGCCGCCTTCGCCACCGGAGTTCCTGATGATATCAACGCATTTCACCGCTCCACCATCAGTTCCGCACGCCCCTACCTCCCTCGAGACACCCAGTATCCACGGCAGTTCGACAGTTAAGCTGCCGGATTTCACCACGGACTTGGATGCCCGCCTACGCGCCCTTTACGCCCAGTACTGTGT
+
CCCCCGGGGGGGGGGGGGGGGGGGGGGGGGGGGGGGGGGGGGGGGGGGGGGGGGGGGGGGGGGGGGGGGGGGGGGGGGGGGGGGGGEFGGGGGGGGGGGGFGEFGGGGGGGGGGGBGGGGGGGGFGFGGGGGGGGGGDGFFGGFGFGDGFC?GGGFFGGAFFEGFFGGBGFFAEA>FF4DFFGGFGGFFGGFFGDFF4:EE?;99>BEF3@<3=EDFGE6338D>EEGCC72<189E(,(649664A
@M00200:205:000000000-AKKM3:1:1101:22426:8913 2:N:0:1
TACGGGGGTATCTAATCCCGTTTGCTCCCCTGGCTTTCGCTCCTCAGCGTCAGTGTTGGTCCAGGATGCCGCCTTCGCCACCGGTGTTCCTCCAGATATCTACGCATTTCACCGCTACACCTGGAATTCCGCATCCCTCTCCCACATCCAAGCCATCCAGTATCACACGCAGTTCCCCAGTTAAGCTGAGGGATTTCACGTATGACTTAGTTGGCCGCCTACGAGCCCTTTAAACCCAATACTGTGT
+
CCCCCGGGGGGGGGGGGGGGGGGGGGGGGGGGGGGGGGGGGGGGGGGGGGGGGFFGFGFGGGGGGGCFGGGGGGGGGGGGGGGG=CFGGGGGGGGGGGGGGGGGGGGGGGGGGGGFGGGGGGGFFFGGGGGGGGGGG5FDF=CFGEGFGFF?GGGFFFGFGCCCCFGGFGFBDEFFFFFFFDDCFF?AFFGF4CCCB<9>==C=EFF<C=89=;C99CA<;37:;EBFF4=C))4,;<3<?FA2)).
@M00200:205:000000000-AKKM3:1:1101:3879:8920 2:N:0:1
[truncated: 44,939,635 more chars]
