# Supplementary material for: Responses of rhizosphere soil bacteria to 2-year tillage rotation treatments during fallow period in semiarid southeastern Loess Plateau
Source: PeerJ. 2020 May 5;8:e8853. doi: 10.7717/peerj.8853 (PMC7207221; doi:10.7717/peerj.8853)
Supplement: Supplemental Information 5 [file peerj-08-8853-s005.gz › G1'L1.R2.fastq]

@M00200:207:000000000-ALC1F:1:1101:24634:6545 2:N:0:5
TACTGGGGTATCTAATCCTGTTTGCTCCCCACGCTTTCGTACCTCAGTGTCAGTAATGGGCCAGGAAGCCGCCTTCGCCACTGGTGTTCCTTCCGATATCTACGCATTTCACCGCTACACCGGAAATTCCGCTTCCCTCTCCCTTACTCTAGCCAGACAGTTTCGGATGCAGTTCCCAGGTTAAGCCCAGGGCTTTCACATTCGACTTATCAAGCCACCTACGTACGCTTTAAACCCAATTGACTGTAAAT
+
CCCCCGGGGGGGGGGGGGGGGGGGGGGGGGGGGGGDGGGGGGGGGGGGGGGGGGGGGGGGGGGGGGGGGGGGGGGGGGGGGGGGGGGGGGGGGGGGGGGGGGGGGGGGGGGGGGGGGGGGGGGGGGGGGGGGGGGEGGGFGDGGGFGFGFGFGGGGFGGDDDFGEEAGFGFFFFFFFFFCFFFCCCC*@6555ACFFFFFFF6<A>A=A<ECC395>@2:;@>D36(5=1?EC<AA(:DFF)77CE33)))
@M00200:207:000000000-ALC1F:1:1101:11881:8575 2:N:0:5
TACGGGGGTATCTAATCCTGTTTGCTCCCCACGCTTTCGCGCCTCAGCGTCAGTAATGAGCCAGGTTGCCGCCTTCGCCACCGGTGTTCTTCCCAATATCTACGAATTTCACCTCTACACTGGGAATTCCACAACCCTCTCTCACACTCTAGTCTGCACGTATTAAATGCAGCTCCCAGGTTAAGCCCGGGGATTTCACATCTAACTGTACAAACCGCCTACACGCCCTTTAAGCCCAATTGCCTGT
+
CCCCCGGGGGGGFGGGGGGGGGGGGGGGGGGGGGGGGGGGE7FEGGGGGGGGGGFFGGGGGEFEFFGGGGFFEEGGGGGDGGGEGDFGGGGG9=FEG<;EGGGDE8EDFGFDFFGGGGFGGGGGCGFGFGGGDCC6=DDDDFGGGFGFGFGGGGGGGGGGG9FFFF7FF7@FFFFAFFFC7?AAAFFFEBCD246>FF=?43@E?BFCEEFF<=A6:B(,2@E@FBDF935CEEF:08<24))5:<D
@M00200:207:000000000-ALC1F:1:1101:22468:15252 2:N:0:5
TACCAGGGTATCTAATCCTGTTTGCTCCCCACGCTTTCGCTCCTCAGCGTCAGTACTGGCCCAGATCACTGCCTTCGCCTCTGGTGTTCTTCCGAATATCTACACATTTCACTGCTACACTCGGAATTCCACGAATCTCTCCCTAATTCAAGACCTACAGTATCAAAGGCAGTTTCACTGTTGAGCAGTGAGATTTCACCTCTGACTTATAAGTCCGCCTGCGCACCCTTTAAACCCAATTGACTGT
+
CCCCCGGGGGGGGGGGGGGGGGGGGGGGGGFGGGGGGGGGGGGGGGGGGGGGGGGGGGGGGGGFGGGGGGGGGGGGGGGGGGGGGGGGGGGGGGDGGGGGGGGGGGGGGGGGGGGGGGGGGGGGGGGGGGGGGG=FGFGFGGGGGFGFGFFGGGGGGGGFGGFGFFFGFDFEFEFFFFFFEGFFFFFFFFGFFFFFFEFEEFFFFFFFFEEE7EF7>==DDFBFFFFFF=BFF4AF=A@B4@EFFF5
@M00200:207:000000000-ALC1F:1:1102:9401:4918 2:N:0:5
TACGCGGGTATCTAATCCTGTTCGCTACCCACGCTTTCGTGCCTCAGCGTCAATCAAGGCCCAGTTAGCTGCCTTCGCAATTGGTGTTCCATGACATATCTATGCATTTCACCGCTACATGTCACATTCCGCTAACCTCAACCCAATTCAAGACAATCAGTATCAATGGCAGTTTGATCGTTAAGCGACCAGCTTTCACCACTGACTTAATCATCCGCCTACGCACCCTTTACACCCAATTGACTGT
+
CCCCCGGGGGGGGGGGGGGGGGGGGGGGGGGGGGGGGGGGGGGGGGGGGGGGGGGGGGGGFGGGGGGGGGGGGGGGGGGGGGGGGGGGGGGGGGGGGGGGGGGGGGGGGGGGGGGGGGGGGGGGGGGGGG?GGGGGGGGFGGGEGGGGGGFGGGGFFGGGGGGGGGGGGGGFGFGFFGGGGFGGFGFFF>DFFFFFFFG:BFFBFEEFFECFFFFF>>DFFDFFDB@FDFF<EFF41,336<EFFAF
@M00200:207:000000000-ALC1F:1:1102:21992:6780 2:N:0:5
TACGCGGGTATCTAATCCTGTTTGCTACCCACGCTTTCGCACCTCAGTGTCAGTGTCAGTCCAGAAGGCCGCCTTCGCCACTGGTATTCCTCCCGATCTCTACGCATTTCACCGCTACACCGGGAATTCTACCTTCCTCTCCTGCACTCTAGCTTGACAGTTCCGGATGCCGTTCCCAGGTTGAGCCCGGGGCTTTCACAACCGGCTTATCAAGCCACCTACGCGCGCTTTAAACCCAGTTGACTGTCGAT
+
CCCCCGGGGGGGGGGGGGGGFGGGGGGGGGGGGGGGGGGGGGGGGGGGGGGGGGGGGGGGGGFGG@FFFGGGGGGGGGGGGGGGGCGGG9EFFFGGGDGGGGGDG+BFGGGGGGGGGGGGGGGGFEGGFFFGGGFGGGGGGEEGGGGGGGGEGGGGGGGGGFCFDD6ADFGFGF>FF77DG9D*9?AFEDD:AEF=F4=>=019799:3;EFC8F>8A?@(57(79>FFFFAFA=5:<6><)-59)-)-:-
@M00200:207:000000000-ALC1F:1:1104:16235:7657 2:N:0:5
TACTAGGGTATCTAATCCTGTTTGCTCCCCACGCTTTCGTGCCTGAGCGTCAGTGTCAGCCCAGGGGGCTGCCTTCGCCATCGGTGTTCCTCCACATCTCTACGCATTTCACTGCTACACGTGGAATTCCACCCCCCTCTGCCACACTCTAGCCTTGTAGTTTCAAACGCAGTTCCCAGGTTAAGCCCGGGGATTTCACATCTGACTTACAAAACCGCCTGCGCACGCTTTACACCCAGTTGACTGT
+
CCCCCGGGGGGGGGGGGGGGGGGGGGGGGGGGGGGGGGGGGGGGGFGGGGGGGGGGGGGGGGGGGGGGGGGGGGGGGGGGGGGGGGGGGGGGGGGGGGGGGGGGGGGGGGGGGFGGGGFGCFFGEFGGGGGGGGGGGGGGGGGFGGGDGFGGGGGGGGFFGGGGGGGGDGDGGFGGGGGFGGFGDGCDC?DGBGFFFFFEFFFFCEEGEFFF9BGABE>?DDFB;B>>FFFCFFFA>FB?<:A<ADF
@M00200:207:000000000-ALC1F:1:1108:13936:13522 2:N:0:5
TACCGGGGTATCTAATCCTGTTTGCTACCCACGCTTTCGAACCTCAGCGTCAGTTACAGACCAGAGAGCCGCTTTCGCCACTGGTATTCTTCCATATATCTACGCATTTCACCGCTACACATGGAGTTCCACTCTCCTCTTCTGCACTCAAGTCTCCCAGTTTCCAATGCCCGACTTCGGTTAAGCCGAAGGCTTTCACATCAGACTTAAAAGACCGCCTGCGTTCCCTTTATACCCAGTTGACTGT
+
CCCCCGGGGGGGGGGGGGGGGGGGGGGGGGGGGGGGGGGGGGGGGGGGGGGGGGGGGGGGGGGGGGGGGGGGGGGGGGGGGGGGGGGGGGGGGGGGGGGGGGGGGGGGGGGGGGGGGGGGGGGGGGGGGGGGGGGGGGGGGGGGGGGFGGGGGGGGGGGGGGGGGGGGGGGGGFGGGGGGGGGGGFGGGGDEFFGFFFGFFFFFFFFFFFF6ADGAAD=FBBFBFA@AFFFFCEFF;<7FC>EEFFF
@M00200:207:000000000-ALC1F:1:1108:25936:21430 2:N:0:5
TACACGGGTATCTAATCCTGTTTGCTCCCCACGCTTTCGCACATGAGCGTCAGTACATCCCCAAGGGGCTGCCTTCGCCTTCGGTATTCCTCCACATATCTACGCATTTCACCGCTACACGTGGAATTCTACCCCTACCTAAAGTACTCTAGACCCCCAGTCTGAAATGCAATTCCCAGGTTAAGCCCGGGGATTTCACACCACACTTAAAAGTCAGCCTACGTACCCTTTAAACCCAATTCACTGG
+
BCC8ACFG@FGFGGGGGGCFGGGGGGGGGGGGGGGDGGG@:CGGFGGFGGGGGDGGGDCCFFG@@FGDGGD,BDEGCCBCCFCFCEGFFGA9,99EF,EFGGGGEGEFFFEF97CGGGFGEDFCC9EGFGGGG8+=+6DFF?,@E=EGFFGDFG8,6=@8@=BDGFGEG8F8FDDG+@C?FCDFDF+7?E>?DDFFFA@A4:*5/-<EE9*+>=:+92>B)7>6;:@=@3;EFFFF@@(06)./.)(
@M00200:207:000000000-ALC1F:1:1110:24773:3870 2:N:0:5
TACTAGGGTATCTAATCCTGTTTGCTACCCACGCTTTCGAGCCTCAGTGTCAGTAACAGTCCAGAGAGCCGCTTTCGCCACCGGTGTTCCTCCATATATCTACGCATTTCACCGCTACACATGGAATTCCACTCTCCTCTACTGCACTCAAGTCTAACAGTTTCCAATGCACACGATGGTTGAGCCACTGCCTTTTACATCAGACTTATTAAACCACCTGCGCTCGCTTTAAACCCACTTGACTGT
+
CCCCCFGGGGGGGGGGGGGGGGGGGGGGGGGGGGGGGGGGGGGGGGGGGGGGGGGGGGGGGGGG9<FGGFEGGGGGGGGG@FGGGGGGGGGGGGGGGGGGGGGGGGGGGGGGGGGGGGGGGGGGGFGGGGGGGFGGFFGGFCCF9AFGGGGF=FDF=E8DDFFG3EFGGGGGDFGC8=+=CEGGGGGGFGCFFGGFFCFF@F5AEFF<E;CB@8;;CECE=59@DF=DFF4@7=F;>(7=:;@@=?
@M00200:207:000000000-ALC1F:1:1112:24594:5609 2:N:0:5
TACTAGGGTATCTAATCCTGTTTGCTCCCCACGCTTTCGAGCCTCAGCGTCAGTTACAGACCAGAGAGCCGCTTTCGCCACCGGTGTTCCTCCATATATCTACGCATTTCACCGCTACACATGGAATTCCACTCTCCCCTTCTGCACTCAAGTTTAACAGTTTCCAAAGCGAACAATGGTTAAGCCACTGCCTTTAACTTCAGACTTATTAAACCGCCTGCGCTCGCTTTATATCCAATTGACCGTAGATT
+
CCCCCGGGGEFFGGGGGGCDCF,CCEECFCECFGFFFGGGGG@FFGGGGEFGGG99F9EEGFDG8CF7FGGGGCFGGGGCB<FEGEGGGGGGDGGGGAFGGGGGGGG7EADAFGGGGGG8@8EDFCFGCEFAA=EGFC6=FG8FAFFDDDFFFG8EFFD9D3=E,@D9=,0+=9=?CFG+@C+7A17DFCGFFFCA>EGF<*<1)039E=,;>5997@==)/(55<@5@B=??*1:9)4C@<4).:1(().
@M00200:207:000000000-ALC1F:1:1112:3586:7516 2:N:0:5
TACCGGGGTATCTAATCCCGTTTGCTCCCCTGGCTTTCGCGCACTCAGCGTCAGTGTCAGCCTAGCAACCCGCCTTCGCCTCAGGTGTTCCTCTTGATATCTACGCATTTCACCGCTACACCAAGAATTCCGATTGCCCTTTCTGCACTCTAGCACATCAGTATCAGCTGACAGTTCCGAGTTAAGCTCGGAGATTTCACAGCTGACTTAATATGCCGCCTACGCGCCCTTTAAGCCCAATTGACTGT
+
CCCCCGGGGGGGGGGGGGGGGGGGGGGGGGGGGGGGGGGGGGGGGGGGGGGGGGGGGGGGGGGGGGGGGGGGGGGGGGGGGGGGGGGGGGGGGGGGGGGGGGGGGGGGGGGGGGGGGGGGGGGDFGGGGGGGGGGGGGGGGGGGGGGGGGGGGGGGGGGGGGGGGGGGGFDFFFGGGG69EGGGGGGGGGC>AGG4ACFFEAFFF=BBCE7AEFFFF4@F@>B@2>099>D;EEFF@?D7@C@3C37A
@M00200:207:000000000-ALC1F:1:1112:25647:11055 2:N:0:5
TACTAGGGTATCTAATCCTGTTTGCTACCCACACTTTCGAGCCTCAACGTCAGTTGCAGTCCAGTAAGCCGCCTTCGCCACTGGTGTTCTTCCATATATCTACGCATTCCACCGCTACACATGGAGTTCCACTTACCTCTACTGCACTCAAGTTAACCAGTTTCCAATGCCATTCCGGAGTTGAGCTCCGGGCTTTCACATCAGACTTAATAAACCGTCTGCGTTCGCTTTATGCCCAATTGACTGT
+
CCCCCGGGGGGGGGGGGGGGGGGGGGGGGGGGGGGGGGGGGGGGGGGGGGGGGGGGGGGGGGGGGGGGGGGGGGGGGGGGGGGGGGFGGGGGGGGGGGGGGGGGGGGGGGGGGGGGGGGGGGGGGGFGGFEGGGGGGGGGGGGGGFFCCGFGGGGGG9DDGGGFGF=FGGGGGFGGGGDGGGGGGGGGGGCFFGGFFFGFC58F@FFFFFFAA8CAFFABDFFFFD>BFF2@CEFA>=BB=@:CEFE
@M00200:207:000000000-ALC1F:1:1112:12135:11708 2:N:0:5
TACTGGGGTATCTAATCCTGTTTGCTACCCACGCTTTCGAGCCTCAGTGTCAGTTACAGTCTAGAGAGCCGCTTTCGCCACCGGTGTTCCTCCATATATCTACGCATTTCACCGCTACACATGGAATTCCACTCTCCTCTACTGTACTCAAGTCTAACAGTTTCCAATGCACACAATGGTTGAGCCACTGCCTTTTACATCAGACTTATTAAACCACCTGCGCTCGCTTTAAACCCAGTTGACTGT
+
CCCCCGGGGGGGGGGGGGFGFFGFGGGGGGGGGGGEGGGGGGGGGGGGGGGGGGGGGGGFGGGGGGFGGGGGGF@EEEGGGGGGEGEFGGGGGFGGFGGGGGGGGGGGGGGGGGGEGGGGFCFFGGGCAFGGGGGGGGE?EFGGFGGGGGFGE;AFGFGFDFGGGGFCGGFFGFG67E8BEDFGGFG6=88DFGG5CE9;799*:C*8=@FCEE5?=<CEF=55-74>@=686>A85BB@;<3*07
@M00200:207:000000000-ALC1F:1:1113:11066:4140 2:N:0:5
TACGAGGGTATCTAATCCTGTTCGCTCCCCACGCTTTCGCTCCTCAGCGTCAGTAATGGCCCAGAGATCCGCCTTCGCCACCGGTGTTCCTCCTGATATCTGCGCATTTCACCGCTACACCAGGAATTCCGATCTCCCCTACCACACTCTAGCCAGCCCGTATCGAATGCAGACCCGGGGTTAAGCCCCGGGCTTTCACACCCGACGTGACAAGCCGCCTACGAGCTCTTTATACCCAATTGACTGT
+
CCCCCGGGGGGGGGGGGGGGGGGGGGGGGGGGGGGGGGGGGGGGGGGGGGGGGGFGGGGGGGGGGGGGGGGGGGGGGGGGGGGGGGGGGGGGGGGGGGGGGGGGGGGGGGGGGGGGGGGGGGGGGGGGGGGGGGGGDGGGGGGFGGGGGGGGGGGGGGGGGGFGGGGGGGGGGFFFGGGC?DFGFFCGGGCEEGFEFFGFFF:ABBFFFDFCCDFFFFFFBF??0D>FBFFFAA?/5?FFB<ADAB<
@M00200:207:000000000-ALC1F:1:1113:24330:5760 2:N:0:5
TACTAGGGTATCTAATCCCGTTTGCTCCCCTAGCTTTCGCACCTCAGCGTCAGTTACAGACCAGAGAGTCGCTTTCGCCGCCGGCGTTCCTCCAGATATCTACGCATTTCACCGCTCCACCTGGAATTCCACTCTCCCCTCCTGCACTCAAGTCAAGTAGTATCCAATGCAGTTCCCCGGTTAGGCCGGGGGATTTCACAATGGACTTGCTCAACCGCCTACGTGCTCTTTATACCCAATTGACTGT
+
CCCCCGGGGGGGGGGGGGGGGGGGGGGGGGGGGGGGGGGGGGGGGGGGG@FEGGGFGGGGGGGGGGDCFGGGGGGGGGGGGGGGGGGGGGGGGGGGGGEFF@FFDGGDGGGGGGGEGGFGGFEGFAFCGGGGGGGGGGGGGE8DFGGGG?ECEGGGCEGCFG7E7EGGGGGGGFGGGGGCCGGGCFGGCCGB3CGFFCGE3<BA3=@@A347CEFF;BFFFF?F<3:BB262<AF=?<(36>9:AF<
@M00200:207:000000000-ALC1F:1:1113:4167:20884 2:N:0:5
TACACGGGTATCTAATCCTGTTTGCTCCCCACGCTTTCGCGCCTCAGTGTCAGTTACAGACCAGAAAGTCGCCTTCGCCACTGGTGTTCCTCCCTATCTCTACGCATTTCACCGCTACACATGGAATTCCACTTTCCTCTTCTGCACTCAAGTCTCCCAGTTTCCAATGACCCTCCACGGTTGAGCCGTGGGCTTTCACATCAGACTTAAGAAACCACCTGCGCGCGCTTTATACCCAATTGACTGT
+
CCCCCGGGGGGGGGGGGGGGGGGGGGGGGGGGGGGGGGGGDGGGGGGGGGGGGGGGGGGGGGGGGGGGGGEGGGGG@GGGGGGGGGGGGGGGGGGFGGGGGGGGGEGEDAFFGGGGGGGGGGFGFGFGGGGGGGGGGGGGGGGDFFGGGG8BFGGGGG,==A9FDFGFDGGDGFGDFFDGGGG8FGGDGGD9?CCCF*BAACFA5>EFC5B*9-?FBFD::==@F):@F@?C3?FFFFDFF@.7?>7
@M00200:207:000000000-ALC1F:1:1114:11183:15873 2:N:0:5
TACAGGGGTATCTAATCCTGTTTGCTCCCCACGCTTTCGCGCCTCAGCGTCAGTCATGAGCCAGGTTGCCGCCTTCGCCACCGGTGTTCTTCCCAATATCTACGAATTTCACCTCTACACTGGGAATTCCACAACCCTCTCTCACACTCTAGTCTGCACGTATCAAATGCAGCTCCCAGGTTAAGCCCGGGGATTTCACATCTGACTGTACAAACCGCCTACACGCCCTTTATACCCAGTTGACTGT
+
CCCCCGGGGGGGGGGGGGGGGGGGGGGGGGGGGGGGGGGGGGGGGGGGGGGGGGGGGGFFGGGGGGGGGGGGGGGGGGGGEGGGGGGGGGGGGGGGGGGGGGGGGFGGGGGGGGGGGGGGFGGFAFDEGGGGFGGGGGGGGDGFFGGGGGGFFGGGGGGGGGGGGGGGGGGF6DFGGGFGGGG?CFFFCCCEDGGFFFGFFFFFFFFFFFFCABFFB4@D?F@@?G07;FFCCCFFFG(674<6<3;
@M00200:207:000000000-ALC1F:1:1115:5455:14809 2:N:0:5
TACACGGGTATCTAATCCTGTTTGCTCCCCACGCTTTCGAGCCTCAGCGTCAGTTACAGACCAGAGAGCCGCTTTCGCCACCGGTGTTCCTCCATATATCTACGCATTTCACCGCTACACATGGAATTCCACTCTCCCCTTCTGCACTCAAGTTTAACAGTTTCCAAAGCGAACAATGGTTAAGCCACTGCCTTTAACTTCAGACTTATTAAACCGCCTGCGCTCGCTTTAAGCCCAATTGACTGT
+
CCCCCGGGGGGGGGGGGGGGGGGGGGGGGGGGGGGGFGDFGGGGGGGGGGGDGCFFFFGGGGGG8FGGFGGGGEFG@:FGGGG@CFG7FG;F<F<EEFEGFGFFEEG7EGGGGGGGGGGFFFGGGGGFG;FFFGGFGG8=1@DCFDFFF6=,?D,==F:9:=DF,=E,=CD6C?DGCD9FGFC+?FC6=+<AFGFFFFGF5BB68C7C**;/:6*:2@A=>=B>@=@DD2;))4=5=(6.3CE3.7
@M00200:207:000000000-ALC1F:1:1116:5304:11186 2:N:0:5
TACAGGGGTATCTAATCCTGTTTGCTCCCCACGCTTTCGCGCCTCAGCGTCAGTAATGAGCCAGGTTGCCGCCTTCGCCACCGGTGTTCTTCCCAATATCTACGAATTTCACCTCTACACTGGGAATTCCACGACCCTCTCTCACACTCTAGTCTGCACGTATTAAATGCAGCTCCCAGGTTAAGCCCGGGGATTTCACATCTAACTGTACAAACCGCCTACACGCCCTTTACGCCCAATTGACTGT
+
CCCCCGGGGGGGGGGGGGGGGGGGGGGGGGGGGGGGGGGGGGGGGGGGGGGGGGGGGGGGGGGGGGGGGGGGGGGGGGGGGGGGGGGGGGGGGGGGGGGGGGGGGGGGGGGGGGGGGGGGGGGGGGGGGGGGGGGGGGGGGGGGGGFFGGG9CFGGGGGGGGGGGGGGGFGGGFGGGGGGGGGCFCG7CGGFFGFFFFGFEFFFFFFFCCFFFBGF>>BFFFFFFFD@BFFFEF>8>D6@<@EE3@E
@M00200:207:000000000-ALC1F:1:1116:14075:20945 2:N:0:5
TACTAGGGTATCTAATCCTGTTTGCTCCCCACGCTTTCGCGCCTCAGCGTCAGTCATGAGCCAGGTTGCCGCCTTCGCCACCGGTGTTCTTCCCAATATCTACGAATTTCACCTCTACACTGGGAATTCCACAACCCTCTCTCACACTCTACTCTGCACGTATCAAATGCAGCCCCCAGGTTAAGCCCAGGAATTTCCCATCTGACTGTCCAAACCGCCTACGCGCCCTTTCTACCCAGTTGACTGTATAT
+
CCCC?DCGGGGGGGGGGGGGGGGGGGGGGGGGDGGGGGEGGGGGG,EDFGGCGGGFGGCGGFFGGGFGCFGGGGGGCEGGGGGCFGGGGGGGGGGE?EEGGDGDE,EF;E,FG=FGGGFGEFGF<FFGGGGGF?GGGFGDFGGC;8EFGGG,=DECCFE?EF@FD:+@DG?DF58CDDC6@3C,+=CFC7+*97?5B*;**@8A*=A59AFF*19A2@5>(;(2(6@936=+)/AFF)8E3.5.5;3.).)
@M00200:207:000000000-ALC1F:1:1117:6405:10676 2:N:0:5
TACTAGGGTATCTAATCCTGTTTGCTCCCCACGCTTTCGAGCCTCAGCGTCAGTTACAGACCAGAGAGCCGCTTTCGCCACCGGTGTTCCTCCATATATCTACGCATTTCACCGCTACACATGGAATTCCACTCTCCCCTTCTGCACTCAAGTTTAACAGTTTCCAATGCGAACAATGGTTAAGCCACTGCCTTTAACTTCAGACTTATTAAACCGCCTGCGCCCGCTTTTAACCCAATTGACTGTAGATT
+
CCCCCGGGGGGGGGGGGGGGGGFGGGFGGGGEGGGGGGGGGGGGGGGGGGGGGGGGGGGGGGGGGGFGGGGGGGFGGGGGGCFG@FGGG,CFGGGGGGGGGGGGGGGGGGGGGGGGGGGGGGGGGFGGGGGFGCAEF,@FGGGGGGFFF8FGGDF,=E:=@FFGG8F,=ED6+3+62===E+=7CD7039D9*B?==7EE*+:BC@5A;*BA;1ABA><==5@(/25(869>));8;23+)96C<;33)))
@M00200:207:000000000-ALC1F:1:1119:25602:3363 2:N:0:5
TACTCGGGTATCTAATCCTGTTTGCTCCCCACGCTTTCGCACCTCAGCGTCAGTTTTGGTCCAGCCAGCCGCCTTCGCCACTGATGTTCCTCCAGATATCTACGCATTTCACCGCTACACCTGGAATTCCGCTAGCCTCTACCAAACTCTAGCCATGCAGTTTCGAATGAAATTCCAAGGTTAAGCCCTGGGCTTTCACATCCGACTTACATAACCGCCTACGTGCTCTTTATACCTAATTGACTGT
+
C8ACCFGGE:EGAFAE,EFCDFFGGGFFGGGGGG7FGGGGEFGGGGGDFGGGGGFGGGGFFFCCFFGGGGGG7=:FFGGGGEF<EFEFGF9FEFGDFFGGGGF7BEGCEFGGGGGGECGFFFGGGFCFGGGGCC8>?EGG8;=DEFGGGGG;,@2,=FECE9DDDGFDG,=BD?+62C=+<?FFG76+:C7F?*09AC7=AC*<58=AEFAEEEF;2>2(529=29>CF:EFCFFF)?;)7699C<<
@M00200:207:000000000-ALC1F:1:1119:14479:15103 2:N:0:5
TACGGGGGTATCTAATCCTGTTCGCTCCCCCAGCTTTCGCGCCTCAGCGTCGGTCTCGGCCCAGAGGGCCGCCTTCGCCACCGGTGTTCTGCCCGATATCTGCGCATTCCACCGCTACACCGGGCATTCCAACCTCCCCTGCCGGACCCAAGCCGCGCGGTTCGGGGGGCGGCCCGGGGTTGAGCCCCGGGATTTGACCCCCCGCCTGCGCGGCCGCCTACGCGCGCTTTAAACCCAATTGACTGT
+
CCCCCGGGGGGGGGGGGGGGGGGGGGGGGGGGGGGGGGGGGGGGGGCFGGGGGGGGGGGGGGGGGCGGGGGGGGGGGGGGGGGGGGGGGGGGGGGGGGGGGGGGGGGGGGGGGGGGGGGGGGGGGGGGGGGGGGGGCGDFGGGGGGGGEGGFFGGGGGGGGGGG3CGGGGGCGFGGGGGGGCCFGFGGGGGGFFGFFDDFEBFFFF??B>7>03:79B::<(-4>BF>B:A648558(493:<2AA
@M00200:207:000000000-ALC1F:1:1119:4923:19175 2:N:0:5
TACGAGGGTATCTAATCCTGTTTGCTCCCCACGCTTTCGCACCTCAGCGTCAGTACCGGGCCAGTGAGCCGCCTTCGCCACTGGTGTTCTTGCGAATATCTACGAATTTCACCTCTACACTCGCAGTTCCACTCACCTCTCCCGGACTCGAGACTCTCAGTATCGAAGGCAGTTCTGGAGTTGAGCTCCAGGATTTCACCACCGACTTAAGAGTCCGCCTACGTGCGCTTTAAACCCAGTTGACTGT
+
CCCCCGGGGGGGGGGGGGGGGGGGGGGGGGGGGGGGGGGGGGGGGGGGGGGGGGGGGGGGGGGGGGGGGGGGGGGGGGGGGGGGFFGGGGGGGGGGGGGGGGGGGGGGGGGGGGGGGGGGGGGGGGGGGGGGGGGGGGGGGGGGGGGGGGGEGGGGGGGGGGGGDG7EDFGGGFGGGCFGGGGGGEFGGGFGFFGABEGFFFFF@FB=CFFCFEFBDFFDFDFF@;BFFFFFFEFF@@BBFFFFFFF
@M00200:207:000000000-ALC1F:1:2102:25825:12837 2:N:0:5
TACACGGGTATCTAATCCTGTTTGCTCCCCACGCTTTCGCGCCTCAGCGTCAGTAATGAGCCAGGTTGCCGCCTTCGCCACCGGTGTTCTTCCCAATATCTACGAATTTCACCTCTAAACTGGGAATTCCACAACCCTCTCTCACACTCTAGTCTGCACGTATTAAATGCAGCTCCCAGGTTAAGCCCGGGGACTTCACATCTAACTGTACAAACCGCCTACACGCCCTTTAAACCCAATTGACTGT
+
CCCCCGGGGGGGGGGGGGGGGGGGGFGGGGGGGGGGGGGGGGGGGGGGGGGGGGGGGGGGGGGGFGGGDFGGGGGGGGGGGGGGGGGGGGGGGFGFGGGGGGGGD8FDEF9FFGGFGGGGGGGFFFGGGGGGFFG6EGGGGDCEGGGGGGGGGGGGGGGGGFGGFDDFGACC8FDGFGGGGGGFGG?FGGGDA)07@EFECFFFFFFFF<@CEEFFFB>@D=EFFFFBBFF3?)A5;1;@;@)>3A8
@M00200:207:000000000-ALC1F:1:2102:17583:21926 2:N:0:5
TACCCGGGTATCTAATCCTGTTTGCTCCCCACGCTTTCGCACCTCAGTGTCAGTATCAGTCCAGGCGGTCGCCTTCGCCACTGGTGTTCCTTCCTATATCTACGCATTTCACCGCTACACAGGAAATTCCACCACCCTCTACCGTACTCTAGTCAGGCAGTTATGGATGCAGTTCCCAGGTTGAGCCCGGGGAGTTCACATCCATCTTACCAAACCACCTACGCGCGCTTTAAACCCAGTTGACTGTAGCT
+
CCCCCGGGGGGGGGGGGGGGGGFGGGGGGGGGGGGGGGGGGGGGGGGGGGGGGGGGGGGGGGGGGGGGGGGGGGGGGGGDGGGGGGGEGGGGGGGGGGGGGGGGGGGGGGGGGGGGGGGGGGGGGGGGGGGEDFFGGGGFGGFGGGEDFGGGGGGGFGGGGGGGGGCCFGGDFFGG5CFFGGGGFGGCDGGG@5>BACF4AFF3?=4?CFFEB=GFFF=@;;?36;1136?CFFFF(1:B<2:)-67B)))
@M00200:207:000000000-ALC1F:1:2102:26007:22539 2:N:0:5
TACTGGGGTATCTAATCCTGTTCGCTCCCCACACTTTCGCTCCTCAGCGTCAGGACATGCCCAGAGAACCGCCTTCGCCACCGGTGTTCCTCCTGATATCTGCGCATTTCACCGCTACACCAGGAATTCCGTTCTCCCCTGCATACCTCCAGTCTGCCCGTATCGAAAGCAAGCCACCAGTTAAGCCAATGGACTTCACTCCCGACGCGACAAACCGCCTACGAGCCCTTTATACCCAGTTGACTGT
+
CCCCCGGGGGGGGGGGGGGGGGGGGGGGGGGGDGGGGGGGGGGGGGGGGGGGGCEEGGGGFGGGGGCEGFEGGGGGGGGGGGGGGGGGGCFGGGGGGGGGGFFGGGGGGGGGGG7CGGGGGGGGGGGGGGG>DGGGAF6DG8=EGGGGGGCGD8BGGGFGGGGGGC?EGGC?FFCDADCDCFFGGGGGCFFD8):*=A;AB;5>=2225(8>>DGF9EF62@1);31::??D>>FFBBFBF22<AAF
@M00200:207:000000000-ALC1F:1:2103:17949:21741 2:N:0:5
TACCGGGGTATCTAATCCCGTTCGCTCCCCTGGCTTTCGCGTCTCAGCGTCAGCAGGAGCCCAGGACCTCGCTTTCGCCACGGGCGTTCCTTCCGATCTCAACGCATTTCACCGCTCCACCGGAAGTTCCAGGTCCCCCTACTCCCCTCCAGGCCGCTCGTATCGGTGCCCGTTCCCCGGTTGAGCCGGGGGATTGCAGCGCCCGACGTGGCGGCCCGCCTACACGCGCTTGATACCCAATTGCAGGA
+
CCCCCGGGGGGGGFGGGEFGGGGEGGGGGGGGGGGGGGGDGGGGGGGGGFEFGGGGGGGGEGGGGGGGGGGGGG<FGFGGGGGGGGFEGGG9FGDGGGFGEFFECEFFFAFFE?>EGGGGFBFGGGDCFFEFGGC@E?+=DFGFGGGF*<CDF:@>ECGGGGGFE=CEGCGCGAGG86=)?75CC6<DDDGD@DG7=>GFFF3>16>FF?@49>DE9@9>FD<)3<0290((.)92542((.5--)((
@M00200:207:000000000-ALC1F:1:2105:25612:3422 2:N:0:5
TACACGGGTATCTAATCCTGTTTGCTCCCCACGCTTTCGCGCCTCAGTGTCAGTTACAGACCAGAAAGTCGCCTTCGCCACTGGTGTTCCTCCATATCTCTACGCATTTCACCGCTACACATGGAATTCCACTTTCCTCTTCTGCACTCAAGTCTCCCAGTTTCCAATGACCCTCCACGGTTGAGCCGTGGGCTTTCACATCAGACTTAAGAAACCACCTGCGCGCGCTTTATACCCAATTGACTGT
+
CCCCCGGGGGGGGGGGGGGGGGGGGGGGGGGGGGGGGGGGGGGGGGGGGGGGGGGGGGGGGGGGGGGGGGGGGGGGGGGGGGGGGGGGGGGGGGGGGGGGGGGGGGGGGGGGGGGGGGGGGGGGGGGGGGGGGGGGGGGFGGGGGGGGFGGGGGGGGGGCEGGGFGGGGGGGGFGGGGGGGGDGGGGCDGGFFGGFFEFFFFFFF5CEFFF@FFFFFFAB.;>2@F@5>@F<?CF7;8;@E36C)47
@M00200:207:000000000-ALC1F:1:2106:21113:13106 2:N:0:5
TACGAGGGTATCTAATCCCGTTCGCTCCCCTAGCTTTCGCTCATCAGCGTCAATGTCGGTCCAGGATGCCGCCTTCGCCACCGGTATTCCTCCAGATATCTACGCATTTCACCGCTACACCTGGAATTCTGCATCCCTCTCCCGAATTCAAGCCATCCAGTATCCGACGCAGTTCCAAAGTTAAGCTTTGGGATTTCACGTCGGACTTAGTTGGCTGCCTACGAGCCCTTTAAACCCAATTGACTGT
+
CCCCCGGGGGGGGGGGGFGGGGGGGGGGGGGGGGGGGGGGGGGGGGGGGGGGGGGGGGGGGGGGGGGGGGGGGGGGGGGGGGGGGGGGGGGGGGGGGGGGGGGGGGGGGGGGFDGGGGGGGGGGGGGGGGGGGGGGGGGGGFGGEEGGGGGGGGGGGGGGGGGGGGGGGGGGGFGGG7CFGFGEFGGGGGGGFGGFFFGFFFDBFF@FFFFFFFF8026=EFFFFF9;@FFEECFFD6;8C@EF<<<
@M00200:207:000000000-ALC1F:1:2111:19490:23830 2:N:0:5
TACTGGGGTATCTAATCCTGTTCGATCCCCACGCTTTCGTGCATCAGCGTCAATTATCGCGTAGTTAGCTGCCTTCGCAATGGGTGTTCTATGTCATATCTAAGCATTTCACCGCTACATGACATATTCCGCTAACCTCCACGACATTCAAGATAGATAGTATCCACGGCAGTTCTGCAGTTAAGCTGCAGGATTTAACCACGGACTTACCTATCCGCCTACGCACCCTTTATGCCCAATTGACTGT
+
@CCCCEGCFGGGFG<FGGGGGG,BFFGE6CEGGGGG?FGGGGGGGGGGGGEGCFGFGGGE@FEGGGFGFFFEDFFGFD:CCFGGGGEEFFFAFFGGFGGGGGFGCFGGG,EFGEGGEGGGGGFGGFGGBFGEGCGFDGGGE8?E+CEFGGGFGGGGGGGGFGFGAFCECGGG+<EGGG?C<9CCDCCFG?C?7F89+;<>=F55=AAEFEFFEF7AA>AA2B@ADF=(5AECECC*/;:()/))9>E
@M00200:207:000000000-ALC1F:1:2113:14476:7838 2:N:0:5
TACCCGGGTATCTAATCCCGTTTGCTCCCCTAGCTTTCGCTCCTCAGCGTCAATGCCGGTCCAGGATGCCGCCTTCGCCACCGGTATTCCTCCAGATATCTACGCATTTCACCGCTACACCTGGAATTCTGCATCCCTCTCCCGGATTCAAGCCATCCAGTATCGGATGCAGTTCCCAAGTTAAGCTTGGGGATTTCACATCCGACTTAGTTGGCCGCCTACGAGCCCTTTACACCCAATTGACTGT
+
CCCCCGGGGGGGGGGGGGGGGG@CFGGGGGG@FGGGGGGGGGGGGGGGGGGGGGGGGGGGGGGGGGGGGGGGGGGGGGGGGGGGGGGGGGGGGGGCFCGGGGGGGGGGGGGGGGGGGGGGGGGGGGGGGGGGGGGEFGGGFGGGC?ECGGGDGGGGGGGGGGGGCCEGGGGGGGG7?@F7FGFGFGGFGGGGDGGFFFDAFFBA2A@DFACFEEGF>FFFF@76;BFFD;EEF?FF9?DDF@BA<A<
@M00200:207:000000000-ALC1F:1:2114:25053:11399 2:N:0:5
TACGCGGGTATCTAATCCTGTTTGCTCCCCACGCTTTCGTGCATGAGCGTCAGTGCAGGCCCAGGGGATTGCCTTCGCCATCGGTGTTCCTCCGCATATCTACGCATTTCACTGCTACACGCGGAATTCCATCCCCCTCTGCCGCACTCCAGCGATGCAGTCACAAATGCAGTTCCCAGGTTGAGCCCGGGGATTTCACATCTGTCTTGCATCACCGCCTGCGCACGCTTTAAACCCAATTGACTGT
+
CCCCCGGGGGGGGGGGGGGGGGGGGGGGGGGGGGGGGGGGGGGGGGGGGGGGGGGFGGGGGGGGGGEGGGGGGGGGGGGGGGGEFGGGGGGGGDGGGGGGGGGGGGGGGGGGGGGGGGGGGGG69FGFGGGGGDFGGGGGGGGGGGGGGGGFEGGGEGGFGGGGGDGFGGGFFFGGGGGCGGGGCCGGGCDFFGGEFFGFEFFEFFFEBFFFFFGFFEFBFBFB>3(7?FFBBFFFB:?FADFFBDF
@M00200:207:000000000-ALC1F:1:2115:23030:3155 2:N:0:5
TACTGGGGTATCTAATCCTGTTTGCTCCCCACGCTTTCGTGCATGAGCGTCAGTGTCAGCCCAGAGACCTGCCTTCGCCATCGGTGTTCCTCCTGATATCTACGCATTTCACTGCTACACCAGCAATTCCAGTCTCCTCTGCCGCACTCAAGCCTTGCAGTCCCAAATGCCATTCCCAGGTTAAGCCCGGGGATTTCACATCTGGCTTACAAAACCGCCTGCGCACGCTTTATGCCCAATTGACTGT
+
CCCCCGGGGGGGGGFGC@FGGGFFGFFGFGFCF7FFGGEGGEGFFC@EGGCEGGFGGGGG<FDEF<AFGGGGGGFEG@CDFG@CFDF=EAEGGGGGGFGGGGGG@8CFDFGGGGGGGGGFDBD,9@FABFGGGGGGGGG=@F8@CD++6A?FF6DDGGGGGGGFGCFGGGFGGF7F68DDFCFDFG6?DDDD57>FAEFFFF7=EFFBGFFCEFGAB>(69)825A>@DD;CEEF88;1/7))7?9/
@M00200:207:000000000-ALC1F:1:2115:17463:8059 2:N:0:5
TACAAGGGTATCTAATCCTGTTCGCTACCCATGCTTTCGTGCCTCAGCGTCAGTTACGGCCCAGTACAATGCCTACGCTATCGGTGTTCCTTATGGTATCTATGCATTTCACCGCTACACCATCAATTCCATGTACCCAGACCGCACTCAAGCCCAACAGTATCAACGGCACTCCAATGGTTGAGCCACTGACTTTCACCGCTGACTTATCGGGCCGCCTACGCACCCTTTACGCCCAATTGACTGT
+
CCCCCFGGGGGGGGGG,CFGGGGGGGGGGGGGGGGGGGGGGGGFGGGGGFGGGGGGGGGGGGGGGGGFGFGGGG9DG7CFFGGEGGGGGGGGGGGGGGGGGGGGGGGGGGGGGGGGGGGGGGG,=>FGGGGGFGGF=FGGFGFCEGGGGGGGGGGG8+DFDFCDFGGGGGGGGFGGGGGFGGGDGGGGGGGGFDGFFFF>>>@AFFFFFEFFF24A>B>?;FF@?E@@FF@CE;5)6;@@3)7C26>
@M00200:207:000000000-ALC1F:1:2116:28439:11816 2:N:0:5
TACACGGGTATCTAATCCTGTTTGCTCCCCACGCTGTCGCGCCTCAGTGTCAGAAACTGCCCAGCAGACCGCCTTCGCCACCGGTCTTCCTCCGGATCTCTACGCATTCCACCGCTACACCCGTAATTCCGTCTGCCTCTACAGTCCTCGAGTTTGACAGTCGGCACGGCAGATCCGGGGTTGAGCCCCGGACTTTCACCACACCCTTATCAAACCACCTACGCGCCCTTTACACCCAATTGACTGT
+
CCCCCGGGGGGGGGGGGGGGGGGGGGGGGGGGGGGGGGGGGGGDGGGGGGGGGGGGGGEFGGGGGGGGGGGGGG@EGDGEFGGGGGGGGGFGGGGGGGGGGGGGGGGGGGGGGGGGGGFGFGE+68@=FGFFGGGGGGFGGGGGGGFFGG>EGGGGDEFGGGG6EGGGGGGGGFGFA?CDCGGGGGF(0773=CFCFFGFEFFFDF;@FFFF7AG)(>?BFFF>9B(76?DFFFFF9BF?B?A4)9<
@M00200:207:000000000-ALC1F:1:2116:19429:19726 2:N:0:5
TACCGGGGTATCTAATCCTTATCGCTACCCGAGCCTTCGTCCCTCAACGTCAGTTTTTACATAGAAGGACGCCTTCGCCGTTATCAGTCCTTCTGGTATTTGCGTATTTTATCCCTACTCCAGTAGTTCTTCCTTCTCACATAAAACTCTAGTAAAAAAGTACTCATTTAGAGTTTAATTTACCGTCGAGGTACCCTTTATGCCCAGTTGACTGT
+
CCCCCGGGGGGGGGGGGGGGGGGGGGGGGGGGGGGGGGGGGFGGGGGGGGGGGGGGGGGGGGGGGGGGGGGGGGFGFGGEFGGGGGGGGFGGGGGGGGGGGGGGGGGGGGGGGGGGFGGFGGG,?CEGGGGGGGGGGGGGGGGEGGGGGGGGGGGGGGGGGGGFEGGGGGGGGFGGFGGGGGGFGG5:0=9@FGFFFFFFFFFEDFFFFFA@EFG
@M00200:207:000000000-ALC1F:1:2116:11147:22244 2:N:0:5
TACGGGGGTATCTAATCCTGTTTGCTCCCCACGCTTTCGAGCCTCAGCGTCAGTTACAGACCAGAGAGCCGCTTTCGCCACCGGTGTTCCTCCATATATCTACGCATTTCACCGCTACACATGTAATTCCACTCTCTCTTTCTGCACTCAAGTTTAACAGTTTACAAAGCGAACAATGGTTAAGCCAGTGCCTTTAACTTCAGACTTATTAAACCGCCTGCGCCCGCTTTAAACCCAATTGACTGT
+
CCCCCGGGGGGGGFGGGGGGGGEGGGGGGGGGGDGGGGGGGG>FFGGGEFGGGGGGGFDAFFGGF8EEG8FG7FFGGGBFBFGDFEGGGAFGF=FFFGGGGG9FGDGGGFGGGGGGGGGGGGD4?CFGGFFFF8EF,@,3?:=D9DGG?DFGED,=:EDFGG=,@7,,=:>CC9DGFD9FAC7F<F@)338;BFF=18+9<E6*::A<?CAC750:2?59B1(((2:6;@4C4/=5??@))4))9<
@M00200:207:000000000-ALC1F:1:2118:23529:18245 2:N:0:5
TACACGGGTATCTAATCCTGTTTGCTCCCCACACTTTCGTACCTCAGCGTCAGTATCGAGCCAGTGAGCCGCCTTCGCCACTGGTGTTCCTCCAAATATCTACGAATTTCACCTCTACACTTGGAATTCCACTCACCTCTCTCGAACTCAAGACCAGGAGTTTAAGAGGCAGTTCCAGGGTTGAGCCCTGGGATTTCACCCCTTACTTTCTGATCCGCCTACGTACGCTTTATACCCAGTTGACTGT
+
CCCCCGGGGGGGGGGGGGGGGGGGGGGGGGGGGGGGGGGGGGGGGGGGGGGGGGGGGGGGGGGG-@EFFGGGGGGGGGGGGGGGGGGGGCGGGGGGGGGCFGGGGGGGGGGGGGGGGGGGGGGGGGGGGCGGGGGFGGGGGGGGFGGGGGGGGGGFGDGGFGGG:CADGDDGGFGGGGGDFCDGGGGGGGFFFFFECEGADDDFBCFEEFFF5=CF@>A>DDFFFAFFFFBFEFF8>*(08CEFFB@
@M00200:207:000000000-ALC1F:1:2119:24433:5989 2:N:0:5
TACGAGGGTATCTAATCCTGTTCGATCCCCACGCTTTCGTGCCTCAGCGTCGATGTCGCATTCGCGGGATGCCTTCGCAATCGGTGTTCTGTGTGATATCTATGCATTTCACCGCTACACCACACATTCCTCCCGCGGCATGCGTATCCCAGGTCAACAGTTTCAACGGCAGCCCCCGGGTTAAGCCCGGGTATTTCACCGCTGACTCGCTGTCCAGCCTACGCACCCTTTAAACCCAATTGACTGT
+
CCCCCGGEGGGGGGGGGGGGGGGGGGGGGGGGGGGCGGGGGGGFGGGGGGGFFGGGGGGGGGGGGGGGGGGFGGFGGGGGGGGG?FFGGGFGGGFGGGGGGGGGGGFGFGGGGGGDEGGG>EGFGGGGGFGGGGEGGGDGGGFGEGGGGGCDEFGGGGGF;BFGGGGGGDCDG>DAGEGG7DF>C97DGDD:BFA?=C@@FFBFFFAA>>BF:DFFFFFFBBFFFF><<B):<>FF4<<B23AA2<8
@M00200:205:000000000-AKKM3:1:1101:21501:1919 2:N:0:1
TCCTAGGTTCTCTACTCCTGTTTTCTCCCCACACTTTCTTTCCTCAGCGTCCTTTCACGCTTCTTTCTCTGCCTTCTCCCTCTTTTTTCTTTCCTCTCTCTCATCCTTTCCCCGCTTCACCTTCCCTTCCGCCACCCTCCACTCTACTCCCTCCCATCCGTCTCTCTTCCCCCCTCCCTTTTAATCCTGTTTCTTTCCGCACTTCCTTCCTCGTCCGCCTCCTCACCCTTTCTGCCCCATTTACTTTCTTT
+
-,8A<,,,<,;;C,,<C@C,C;C,,<6;CB,8,8C@@5,6,;CEE,,;+86+,;6,,,,;B@,,6<,,<5,;AEE:,9,,99,,9,:>AE=,,9,,5,9AA,,,:,9499,9:+63,4,94,99,,9999+4=++9639)*9@@F+D0=*,+606*=>+*@+3=*+2,+7*30:?000++3,6++77+0+,1+5253*+1)18)*303*):*))6*)/37)/)/0/;8585****0,(/0.))..).))))
@M00200:205:000000000-AKKM3:1:1101:15409:1956 2:N:0:1
TACCGGGTTCTCTAATCCCGTTCTCTACCCTTTCTTTCTTCCCTCAGCGTCATTCCACCCCCATTCCTCCGCCTTCTCCTCCTTTATTCCTTCTTCTCTCACCGCCTTTCCCCGCTCCACCTTCCTTTCTGCTCACCTCTAGGTTCCTCTCTCCCGGTAGTTTGCTTCGCACTTCCTCTCTTGAGCCGCTTTCTTTCACACCCCCCTTTCCTCGCCGCCTCCTTACTCTTTCTTCCCTGTTTCCTTTCTCT
+
8,8A,+++8,;CC,,<CCF,E@;,;;,<;CF-,;CCC@,C5<BEE,,;+8B,,,,,,;CBCB+,;,,,69+88?CF,:9=44,,9,<?@@F,,5,,9,9C9,9,8+68=A,::+69=B,49,99,,9=C=,=?3+99:@84,,5EDF1?+,+4+60*6+*630+*++336*)3:D34=+*776+*64**++*3<;24*2*388))/07681**)*4(/2:2-(+.31;;:?).).12)/;4))1<..))))
@M00200:205:000000000-AKKM3:1:1101:15134:1999 2:N:0:1
TACCAGGTTCTCTAATCCTGTTCTCTCCCCACGCTTTCTCTCCTCCGCTTCCCTTTCTGCCCATCTCCCCGCCTTCTCCCCCTTTGTTCCTCCTTCTCTCTGCTCCTTCCCCCGCTACACCCTTCCTTCCAGTCTCCCCTGCAGTACTCCATTCTGCCCGTTTCCCCCGCACGCCCTCTTTTAATCTGTCTTTTTTCACGGACTACTCCTCCAACCACCTCCTCGCTCTTTCCCTCCTATTCACTTTCTCT
+
6,8A<,,,;,6;6,,<;CE,C<6,<@C@CB<@+@@B@@,6AC@?C,+8,86,,6;,;C,;AC,,,,,;;8+7@4@E,:9,,8+,:,<AADE9?A,,5,9A98<,:,4949,:8+@@+8444++,,,99?DA,=93@90603@16@+?063,+46?+36=*@+0=*06638*1<550*3++33+++75+4+,++24*305)-):))0*0)*((0(6421:5(((),/.7807))))/1(.79))/1)/)).)
@M00200:205:000000000-AKKM3:1:1101:18549:2007 2:N:0:1
TACGGGGTTATCTAATCCTGTTTTCTCCCCTATCTTTCTCTCCTCAGCGTCCTTTTCGCGCCATTCCCTCGCTTTCTCCTCCTTCTTTCCTCTTTCTTTCTACGCCTTTCACCGCTTCACCTCTCCTTCCAGCTACCCCTCACGCCCTCTATCCCGGTCTTTTCATCCGCCGTTCCCTCTTTAATCGTCTTCTTTTCACGACTTCTTTCCCCAGCCGCCTACTTGCCCTTTCCCCCCCATTTCCTTTTCCT
+
6,86,+++7,;<C,,<CCE9E;;,;;C@C@C-,;EC@@,6,;BAE,,C+88+,,,,<+87@@+,6<,,6:+8CAC?,<:99,,,9,<@EEG?AA,,9,9CD,@,++9899,:9,@?CC859,,,,,994@,48,+91398<,9*@DD06*,+6+63*6+<F33?*+66369)<8D3*+0*,3+++7+3;++++52+4*71)18)*111**1)0)24:)25(0*10,);80>**)(.1(.375.)6)/))))
@M00200:205:000000000-AKKM3:1:1101:11817:2011 2:N:0:1
TACTCGGTTCTCTAATCCTGTTTTCTCCCCACGCTTTCTCTCCTCAGCGTCCTTACCGGTCCATTTCTCCGCCTTCGCCACTTTTGTTCCACCTTCTCTCTACGACTTTCACCTCTACACCTGTTCTTCCGCTTTCCTCTCCGGCACTCTCTCCAAGTCGTTTCTCCTGCAGTTCCTTTTTTGAGCCCATTTCTTTCACGCCCTCCTTCCCTTCCCGCCTCCTCGCCCTTTCCCCCCTATTTACTTTCTCT
+
6,8CC;@,8,;<C,,<CEE<FCC,;CCCCC@C+@C@CA,<,CEFD,,C+88+,<,6;,+@FE9,,<,,<:8B=@FE,8@,8=,,<,:A?EA99A,,9,@CEA?,,+66=A,::@DD,B,99,,,5,9=ED+AC1=@===1;@@*@5D06+,+,++*+7+3@63=*++706*)5;=24+++753+*3133+,++5<24*7)00:))159*-)11:::)/35(-(/-/5:7;4))),,1(/;5))1))/.1))
@M00200:205:000000000-AKKM3:1:1101:21306:2036 2:N:0:1
TACCCGGTTCTCTAATCCCGTTTTCTCCCCTTCCTTTCTCTCCTCAGCGTCTCCCTCCCCCCATCCCTTCGCTTTCGCCTCCTTCTTTCCTCCCCCTCTCTACGCCTTTCCCCGCTCCACCTTCCCTTCCACTTTCCCCTGATGCCGTCCCTTCCTGCCGTTTCCCCTGCTTTTCCTCTTTTGCTCCTCTTTCTTTCACCGAACCCTCTCAGCACCGCCTCCCCGCCCTTTCCCCCCCATTTCCGTTTTCT
+
-,8AB@++6,6<C,,6;;@,C66,,6;;CBF-,;C;;5,;,6B?C,,6+88,;,,,;,88FE+,,9,,9:,8@499,88,,4,,:,9??ED59@,++,94@,<,++,449,::+49+@,44,,,,,436@,=?,663+@1*,35,;=06*+66+6+46+*6+)+*+0,55@*?@C031++,55*+3,**+,++2,24*21/))))-))(-**0*4////((,(0,/01/25))),(/(-4))).(.)(-))
@M00200:205:000000000-AKKM3:1:1101:11033:2047 2:N:0:1
TACGCGGTTCTCTAATCCCGTTCTCTCCCCTGGCTTTCGTGTCTCAGCGTCTTTACACCCCCACCCCCCTGTTTTCACCTTCTCCGTTCCACCCTCTCTCTACGCCTTTCACCGCTCCACCTCTTTTTCCGCTCTCCCCTAGGTCTCTCACTCCCGCCAGTCTCTCCCGCGGTTCCCCTTTTGAGCCTTTTTCTTTCACGGGGTCCTTTTCGGTCCGCCTACTCACTCTTTTCTCCCTGTTTACTTTTTCT
+
-,8,AFG+@,;<@<,CF<CCF@6,<@CCCCF9,EE;C@,;,;;CF<A<+88,,,,,,;;+@F:+8,++6+:99AF=@C9,99,,9+:A=E;,,8,,9,@FE8AAC+9==E,::+69CC=99,485,7=F91CC1+810=03,6=EFG06+,+,6039CC5:+1+2:+,3+*)30*0*/**75;**<6*/*,*)44241=02>(((/7/))..((3/:)51(()/)5+2+2<))))-*(,.))).6).))()
@M00200:205:000000000-AKKM3:1:1101:15025:2058 2:N:0:1
TACTCGGTTCTCTAATCCCGGTCGCTCCCCTAGCTTTCTCTCCTGAGCGTCCCTTTCGGGCCATCATCTCGCTTTCGCCCCTGTTGTTCCTTCCTGTCTCTACGCCTTTTACCGCTACACCGTCTTCTCCATCTGCCTCTCCCGCCTTCAATTCCCGAAGTTTCCCACGGCCTCTCCCTTTTGGGCCGGTTTCTTTCACATTCTTCTTTCGGAACCGCCTGCTCGCGCTTTCCCCCCCATTTTACTTCTCT
+
888ACFG,@,;<CC,<@6E;B@7+6@<@CBC-,CECCE,<,;BF@9CC78@+,,,,;,+:CCE,C,,,99,8@<FE,88,49,,:,CFGFG5?4,,9,@EF8E7F+9@=4,::+@?+@=99+,+,+7@FDBDF6+>=D=0;=@>GFD0=+,+626;*+69E236**+33+3=BCF*33*+745**4;*****44<149=8<89**1768/8((/13()02(((/,*08/9?)))(-1(-3)))))--))))
@M00200:205:000000000-AKKM3:1:1101:20958:2062 2:N:0:1
TACCGGGGTCTCTAATCCTGTTTTCTCCCCACGCTGTCTCTCCTCAGTGTCATCCACTGCCCATCACTCCGCCTTCGCCACCTTTATTCTTCCGTATCTCTACGCCTTCCACCGCTACACCCTCCATTCTACCTGCCTCTACAGTGCTCACTCCATAGCAGTTCGCACGGCAGACCCCTCTTTGAGCCCCTCGCTTTCACCACTCGCTTGCCAAGCCCCCTCCCCGCCCTTCCTACCCAATTGACTTTTCT
+
688BC77+8,;CCC,<CEF9F@;,<CCCCB@C+FE,8;,<,;BEF<EE9<C,,;;,CE@AFF@,6,,,:44@FFEC@@B,4A,,:<EFFFG?4,,,9AEEFDEFC+9?=?,::6@B6CC44=+++,99@E,@F=+,9;?8@EE6DFG0?+,+76=<786BE63=)0+33=?)9=D3**+*,35=+@?0:*****433:7:6=D)-))-))/:85,;B*:-6(-)(30:D)6((1)/4,.,,;).9))))))
@M00200:205:000000000-AKKM3:1:1101:8822:2099 2:N:0:1
TACGCGGGTATCTAATCCTGTTCGCTCCCCACGCTTTCGCGCCTCAGTGTTATTCACGGGCCATTTCTTCGCCTTCGCCTCTGTTGTTCCTTCCTCTTTCTACGCCTTTCTCCGCTACACCGTTACTTCCACTTCCCTCTCCCGCACTCTCGCCAATCAGTCTCATATGCAATTCCTATTTTAAGCCCATTTATTTCACATCTCACTTAATTAACCACCTACTCGCCCTTTCTTCCCCGTTGCATTTCTCT
+
68ACCGG+@+CCFF@FFEGGGCC,7@@@C@CF7FFBC@,6+78F@CFGD<C,,<,,:6,@FGG,,,,,<B:BCCFE748,89,,<,CFFFG@4A,,9,9C=CFEG+48@;,::6@A+>@46+,+++7@DFFGF3666<=)56,<CD>)6<,++03<AFG8;+32*4+,+,4*BEB14+++2252+5A*3*,++52++/519@***1/***01*9;<:/03(/))/*2*90))1)1.+((/6(())).).)-
@M00200:205:000000000-AKKM3:1:1101:9905:2103 2:N:0:1
TACTAGGGTATCTAATCCTGTTTTCTCCCCACGCTTTCGTGCATGAGCGTCCCTCTTGACCCATGTTTCTGCCTTCGCCATCGTTGTTCCTCCCCCTCTCTACGCCTTTCACTGCTACACGTTGCTTTCTACCCCCCTCTGCCAGATTCTATCCTTGCAGTCTCCATCGCAATTCCCTTTTTAAGCCCGTTGATTTCCCGACATCCTTACAAACCCGCCTGCTCACGCTTTCACCCCCATTTCCTTTCTCT
+
88ACCFG,;,;CF<<CFGGGGCC,CC@CCBEFCFFBC<,C,8BFE<8FB@B+,;CAE,6AFFF,,,,,<BCBFFGF7@@,8A,,9,BFGGGA,,4+8@DFEAFFG+9@==,:A@=F8ED9=9,,+,9@FFGD+,0813@8;D=DDFF0?+,+66+?+DD680139+6=36:89DD13++*36+637@5?9,**57++*51)15)*38;*)1:6)14>*9/65>88,)29*(***0/1(.6)/)1)).))))
@M00200:205:000000000-AKKM3:1:1101:19583:2109 2:N:0:1
TACTCGGGTATCTAATCCCGTTTGCTCCCCTAGCTTTCGTTCCTCAGCGTCAGAAAAGCCCCAGTGATCCGCTTTCGCCTCCGTTGTTCCTCACGATATCAACGCATTTCACCGCTCCACCGTCATTTCCGCTCACCTCTAACTCCCTCAATCTCAGTAGTTTTGGTCGCAATTCCTCTTTTGAGCCTATGTATTTCACACCCTCCTTTCTGAGCCGCCTACCCACGCTTTCTCCCCCATTGACTTTATAT
+
8,ACCGG+C+CCFFAEFFGCGCC,;CCECFGF?FGEEF,C,;EFFFCFEBB,,,,,;,FFGGC7;,,,<:BFFEGGD@@C:=+,:,BFGGG?,9,,4,64E=FFG+8@AF,B:4@?D@F?>+@++,99CDDGC6+@=DF=+@DFGFF)6*2+7+39DF+?A323)*+79@?)<CF+?9++7=<=5EF*:+,++7,55;=AC):))/<4>/*22:619*00-0(/.//)1/8)))//4((5;3)1.)/))))
@M00200:205:000000000-AKKM3:1:1101:22772:2118 2:N:0:1
TACCAGGGTATCTAATCCCGTTTTCTCCCCTGGCCTTCGTTCCTCAGTGTCATTTACTGTCCATATACCCGCCTTCGCCACTGTTCTTCCTCCTGATCTCTACGCATTTCCCTGCTACACCATTACTTCCAGTCTCCTCTCCAGTCCTCAAGCCCCGCAGTCTCGCCTGCACTTTCCCCTTTAAGCTCCCATATTTCACACCCTTCTTACAACGCCACCTACTCACCCTTTCACCCCCATGGCAGTTCTTC
+
68A@@FG,C,CEFFEFGGEGGA6,;CCCCFE<8CECCE,;,CEFGGFEACC,,,,,<EEEGGD,,,,<<B@CFGGG7@@,B4,,<AFGGGGA,A,,A99CFCFDG,6?==,::@DF8?FB8,9,,,9@FFGGG=BED5D=*4@DDB+03+,+,++30@8DG+3=0*04:@D)+8+4+++*6636+6A6*+,+*62620@*)))))387****)14@@3;C)3*0*5*4;;=**2*/*)(((((-/(**/**
@M00200:205:000000000-AKKM3:1:1101:10992:2121 2:N:0:1
TACTAGGGTATCTAATCCTGTTTGCTCCCCACGCTTTCGCGTCTCAGCGTCAGTTCTCGTCCATCCAGCCGCCTTCGCCACCGGTGTTCCTCCTTATATCTACGAATTTCACCTCTACACCAGGAATTCCACTTTCCTCTCCGACACTCAAGAAAGGGAGTTTCAATTGCAGTTCCTCGGTTGAGCCCATGTATTTCACATCTCACTTTCCTTCCCGCCTACTCGCCCTTTCAACCCAATTGCCTTTCTAT
+
A8CCCGG8F8CFGGFGGGGGGF6,<CFEFFGGDGGGGF7;+8@FFFDGGCF7,<C,;CC@FEG,,,,,:@@FFGGGG:C7?,++@>FGGGFAFF,,9,9FFGGG:,9ADFABC>FFGGGB8+,+4,9@FFGFF3DFGFG=9@ED6AG8F68+,+0556@EC69+*++7:@?DFE71?++*83+50@95F*,++7;;+;7;7C@**16>>919:9>DA*2>>5.25??DGC))))./4(/=))))1/7))))
@M00200:205:000000000-AKKM3:1:1101:8486:2143 2:N:0:1
TACTAGGGTATCTAATCCCGTTCGCTCCCCACGCCTTCGCGCCTCAGCGTCAGGGTCGGCCCAGCCGGCCGCCTTCGCCACGGTTGTTCCCCCTGCTCTCTACGCATTTCACCACTACACCAGGGCTTCCACCGGCCCCTACCGCCCTCAAGTCACGCCGTCCCCGACGACCCTCCCCGGTTGAGCCGGTGGCTTTGACGCCGTGCGCGCGGGACCGCCTGCGCGCGCTTTCCCCCCCGGGACTGTCCTTC
+
<ACCCGGCE8CEFGGGGEGGGE@,@@FBCCFGGDGFCECE7C:FFGGGG@C,,6,BCFGGFGG,C@++7@CFFFGGGBC7B:++8FFGGGF9@FC,A?8EEEGGF+8@EEAB,@CDDDFA>D,+3+36@DBE8+0>9?C=?@4@7B*040,*75+4:FCD11-15))46:>>B@>)88))43/20<:::)*)01:**)+---9((,(,(29B97C/215166()-*0))11).)(-1((((-4(4.)))))
@M00200:205:000000000-AKKM3:1:1101:9922:2159 2:N:0:1
TACTGGGGTATCTAATCCTGTTTGCTCCCCACGCTTTCGTTCCTCAGCGTCAGTAGTGAACCAAGTAGCAGCCTTCGCCCTTGTTGTTCCTCCCGAGATCTACGCCTTTTACCGCTACTCCGGTACTTCCACTTCTCTCTTTCACCCTCTGTTTACCAGTTTTCGTTGCTTGTCTTCATTTTGGCCACATTATTTCACAACAATCTTACTAAACCGCCTACCCCCCCTTTACACCCCAGTGACTGTCCTTC
+
68ACCFG7C7CFFFCFGGGGGEE,CCECCBFFGGGEFE,C,;BFGGFGGCC,,C<,CCFGGGG8,,,,<,BEFCGGG@@,89,,:,EGGGGCE@+,4+9AEDGEG+9@=E,B:@EFGGF<>++4++@DGGGGC9A=ADE=<EFFGFG:DF,===DDDGDFA60=):=,:DDDFEF==<+5@,66:@?*;+7+5<@+5;@<=C@*370**32;83::8//)0))*)/)28?E)))/.*((///4?>7))).)
@M00200:205:000000000-AKKM3:1:1101:12699:2170 2:N:0:1
TACGAGGGTATCTAATCCCGTTTGCTCCCCTAGCTTTCGCGCCTCAGCGTCAGTGTCAGCCCAGCAACCCGCCTTCGCCGCATGTGTTCCTCTCGCTATCTACGCTTTTCACCGCTACACCGAGAATTCCAGTTGCCCCTTCTGCACTCTACCCCCGCAGTCTCGGCTGACCTTTCCGAGTTAAGCCCGTTCTTTTGACAGTCTACTTGCGGTGGCCCCCTCCCGGCCCGTTTTTCCCAATTCACTTTTGT
+
9ACCC@E7B@CFFFFGG@FFF@C,6CCECFGF8FFFGF:C7C@=FGGGG@@,,<<BFFFGGEG,C,,@BC@@C@FAF@=7=+,,:@CFDGD9=E,,87+EDCGGG+4A@E,AFC6@C7=:>6++++,,9,@D=@=D=*@:56@DGF6:DDC+3+63@CDA8+3?5*3@@DFFFEB30***6=+=9,75??,))49++0407>3*11994)613(*36*2,6(()(*)19)-((-((3)443-))6)).).,
@M00200:205:000000000-AKKM3:1:1101:14414:2171 2:N:0:1
TACCCGGGTATCTAATCCTGTTTGCTCCCCACGCTTTCGCGGATGAGTGTCAGTACTGGCCCATCGTGCCGCCTTCGCCACCGGTGTTCTTCCTGATATCTACGCATTCCACCGCTACACCAGTAATTCCGCTCGCCTCTACCAGTCTCCAGTCTTCCAGTCTCCTGCGCACACACCGTGTTGAGCCCCTTCCTTTCACCCATCCCCTTGCAGAGCTCCCTCTCACCCCTTCTTTCCCAATTGACTTCTCT
+
@ACCCGGDE7CEGGDGGGFGGEE8EFFEDFEFGGGFFF,;++4CCEFFFCE<,,6ACFGCFGG8@B,,8@@CGGGGGCC,8A4+8@FGGGGAEF9,A,=FEGGGG6?E=A;EACGFDGGDD+,,5,6@FEDG6++3@EG8:DGFGDD;=D8+7===<EDFG+35:A7,:CEAA@E9****649=;EGFF*,3)B<:+0=7720((-(0-((.7)*9)*2(,(())+0*2/3())).4//(/).66)))-.)
@M00200:205:000000000-AKKM3:1:1101:17035:2173 2:N:0:1
TACTAGGGTATCTAATCCTGTTTGCTCCCCTAGCTTTCGTGCCTCAGCGTCAGGTCTTGTCCAGGAACTCGCCTTCGCCACCGTTGTTCCACTTGATATCTACGCATTTCACTGCTACACCCAGTATTCCACCTGCCTCTGACATGCTCGCTTCCACCAGTTCGCACGGCCGACCCGGCGTTGAGCCCCTGGCTTTCACCACACGCTTATCAGCCCGCCTCCTCGCCCTTTTTCCCCAATTGACTTTCGCT
+
@ACCCGGDE8CFFGGGGGGGGEE,CCFECFGGGGGEEG,C,BFGGGGGGCF>,,EBFFGGGGG8,,,;BFFFFGGGF@@78?+,8CCGFGG?FA,,9,9CAFGGD,@BEF,:EE?@DFGDD68,:,9@FFGFGD6=?DE8DEGFGFC0=0++6=+=8>DF76205*=+9>5>5=5***+*559;ACF9>***/4;;+2=>B>F-(-26(**1/)6815=@(4(013:9583).(/.0((..54>)).-(((
@M00200:205:000000000-AKKM3:1:1101:12857:2173 2:N:0:1
TACGAGGGTATTAATCCTGTTTGCTCCCCCGGCTTTCGTGCCTCAGTGTCAGGTGTTGTCCAGTGACTCGCCTTCGCCACTGGTGTTCCTCTTGATATCTACGCATTTCACTGCTACACCAAGAATTCCAGTCCCCCCTCCAAACCTCCAGCACAGTAGTATTCAATGCCATTTCAGGTTTTAGCCCTGCGCTTTCACATCAATCTTACCATGCCACCTACCCCACCTTTATCCCCCGTTGACTGTTCATC
+
-ACCCGGGGFFFGFGGGGGGGGCEFF<DCFGGGGGFDGG,8C@FGGGGGF9<CF8CFFGFGGG,,,<C@,@CFGGGGE,@@,,:CFFGFGCFGC,A,CAGGGGGGC?FDEDEEGGFGGG=+,,,,949CDFG692@85E=*DDFFF?0=?,=,==FFGGFG=CC9+?398?DFFB7+++0@+2=DF7??+@5?@E2=;<7CEF*98*;759;A48D6/3>)))*)4:8?>4**1)/*((0/3377/))1..
@M00200:205:000000000-AKKM3:1:1101:21118:2174 2:N:0:1
TACGAGGGTATCTAATCCTGTTCGCTCCCCACGCTTTCGCGTCTCAGCGTCAGTACCGTCCCATAGAACCGCCTTCGCCACGGGTGTTCTTCCTGATATCTGCGCCTTTCACCGCTACACCAGGACTTCCATTCTCCTCTTCCGGACTCTAGCCAGATGGTTTCGTTCGACGTCTGTCTGTTGAGCCTCCCTTTTTCACAACCTACCTATCAGGCCGCCTACACGCTCTTTCCACCCAATTGACGTTCGAT
+
@ACCCGGCF8CFFGFGGGGGGFE,CFE@CFGGGGGFEE:C+@FFGGGGGB@@,CC@CBFGFGG,,,,,:@CFGGGGGC=,4+++@BFGGGGEFG9,A,@FGGGGG+@CEF9EE>EFGGGFF6,+++3@FDGGG=DD9FGD9EE>EEG8DFG+>=CF6CFF755B>*5@>;?=EFF*++++7=;=9DEA4***49<2)149>@>((0(7*.5?EFF8118;(/(2,35<<F?))..,;(,4-2.5(-(((44
@M00200:205:000000000-AKKM3:1:1101:24215:2177 2:N:0:1
TACGAGGGTATCTAATCCTGTTTGCTCCCCCGGCTTTCGTGCCTCAGTGTCAGGACTTGTCCAGGAACTCGCCTTCGCCACTTTTGTTCCGCTCGCTCTCTACGCATTTCACTGCTACACCGAGCATTCCAGTTCCCCCTCCAAGCCTCTCTCCCAGCAGTTTCTAATGCCATTTCCGTCTTGGGCCCGCACATTTCACATCATCCTTGCAAAGCCACCTCCTCACCCTTGCAGCCCTGTTGACGCTCTCT
+
68ACCGG7B8CFFFFGGGGGGCC,;CEC6BFGGGG:EF,C,@BFFGGGGCE@,,,:CCFGGGG8,,,::EFFGEGGG:C,8A,,<<CFGGG@CC++8A,CECFGG+4=@=,@ECFFGFFAD+++8+6@FFGGG36=2:C=5=FFFF+06:,+60+5@FGF,22CD+66<7DDDC+41*+*5455:D?5B****555+251:EA4*.1:*0168;E=52;:(/(2.=2?/2,())/(4(///76<((/(())
@M00200:205:000000000-AKKM3:1:1101:24287:2195 2:N:0:1
TACTAGGGTATCTAATCCCGTTTGCTCCCCACGCTTTCGCGCCTCAGCGTCACGAAATGCCCAGATACCCGCCTTCGCCACCGGTGTTCCTCCCTATCTCTACACCTTTCTCCGCTACACCTGGACTTCCAGTCTCCTCTGCATCCCTCAAGCACGGCAGTTTCAGCCGACGTTTCTCGTTTGAGCCGATCCATTTCACGACTTTCTTGCCATCCCGCCTACTCGCCCCTGTCACCCTGTTGACTTTCTAT
+
-8ACCGGGG,6@CA@EF6CFGCE,,CF<,B@:FEG66@,@+@@?:<FFE@B@,,6+BFFGFGF,,,,9:9:6@FF=D,?7=A++8>FFEGG9AF,,9=,FCCFFA,9,=,,,AB?*=@FA>,,,,,,,8EDA=2=@F?EBF=DFGD?0=5,+,++<?BD>,+36*3=:>CA=<553+?**33;2<,=A*3**/25:+0,/((/(***/*.(08(3:;):<(,)9(3:C)/())).)/(.5)))).).))))
@M00200:205:000000000-AKKM3:1:1101:17238:2197 2:N:0:1
TACTGGGGTATCTAATCCTGTTTGCTCCCCACGCTTTCGTTCATGAGCGTCAGTGTTGGCCCAGAAGGCTGCCTTCGCCATCGGTGTTCCTCCAGATCTCTACGCATTTCACCGCTACACCTGTACTTCCACCTTCCTCTGCCACACTCCAGCAAAGTAGTTTCGAGCGCAGTTCCCAAGTTAAGCCCGGGGCTTTAACACTCTACTTGCTCCGCCGCCTGCGCACACTTTCAGCCCTATTGACTTTAGCT
+
CCCCCGGGGDFGGGFGGGGGGFE8@FFEFGGGGGGGGGEF,EFGGG?FGFGD7EDFGEGGGGG88,,6BFFGGGGGFFC=CF,,BFFGGGGGGC,,CFGGGCGGG>FEGF9AFGGFGGGFDFF,9,,@FGGGGDGGFFG=FEFFGFG=FF88,++;:EFF,63?)<6@@@DF>E?<?5=*95;=;7F:?++*0@E;+259;>@**:AC*11:@);C5/8>92(:,*)**;4))))/:(//9>CFF)9)))-
@M00200:205:000000000-AKKM3:1:1101:10048:2206 2:N:0:1
TACCAGGGTATCTAAACCTGTTTGCTCCCCACGCTTTCGCGTCTCAGCGTCAGTGACCGTCCAGGTAGCCGCCTTCGCCACCGGTGTTCCTCCTGATATCTACGACTTTCACCTCTACACCTGGAATTCCACTACCCTCTCCGGTACTCGATATTGGCAGTTTCAAGTGCAGTTCCCGTTTTGAGCCCGGGGATTTGACACCTTACTTGCCGATCCGCCTACACGCGCTTTCTACCCAATTGACTTTACAT
+
@8ACCGG7E8CFGGGGGGGGGGG8@FFGGGGGGGGGGGCF7CCFGGGGGCFF,F99FGGGGGG8,C,,6CFFGGGGGCC:=?77CFECFGGGGFC9F9EFGGGGG6CGGG9FFGGFGGGFF,,,,,9@FGCGG8DCDFGFFGGFGFGDF>D+,+246D+:@63DE79DFGF@AEA<;*+*8+;+5<FF>***3;E*+25:453)07?C48.82588?35;(5(03:>D8*()1)-.2),,)))..).))-)
@M00200:205:000000000-AKKM3:1:1101:12260:2237 2:N:0:1
TACCCGGGTATCTAATCCTGTTTGCTCCCCACGCTTTCGTGCATGAGCGTCAGTGTTGGCCCAGAAGGCTGCCTTCGCCATCGGTGTTCCTCCACATCTCTACGCATTTCACCGCTACACGTGGACTTCCACCTTCCTCTGCCACACTCCAGCACCGTAGTTTCGAGCGCAATTACCATGTTAAGCCCGTGGATTTCACACTCCACTTGCGCGGCCACCTGCTCACACTTTACACCCAATTGACTGT
+
CACCCGGGGGGGGGGGGGGGGGGFEFGGGGGGGGGGGGGG8FFGGFGGGGGDEGDFEGGGGGGC8A,<FGGGGGGGFEC7BF77FGGGGGFGG?FCEGGGGGGGG,CFGGGGGGGFGGGGGFCEC,>FGGGGGGGGGFGEFFGFGFGFGFDDC+=FFGFEC=DF>?DEF8B=?E+448++8;=FAFGFF*A5?@F;9>:6>BD):<AA*:>BF>CE15;;4@(/)0);<FA))1/,=((667;4.).
@M00200:205:000000000-AKKM3:1:1101:10946:2283 2:N:0:1
TACAAGGGTATCTAATCCCGTTTGCTCCCCTAGCTTTCGCGCCTCAGCGTCAGTGTTGGTCCAGGATGCCGCCTTCGCCACCGGTGTTCCTCCAGATATCTACGCATTTCACCGCTACACCTGGAATTCCACATCCCTCTCCCAAACTCGAGCCGTCCAGTATCAGACGCAGTTCCCAGGTTAAGCCGGGGGATTTCACGTCTGACTTAGATGGCCGCCTACGCGCCCTTTAAACCCAGTTGACTGT
+
CCCCCGGGGGGGGGGGGGGGGGGGGGGGGGGGGGGGGGGGDGGGGGGGGGGGGGGGGGGGGGGGG7FFFGGGGGGGGGGGGFFGGGGGGFFGGGFDGGGGGGEGCCFGGGGGGGGFGGGGGGGGGDGGGGGGGGGGGFGB?DGFGFGFGEF=CDDEFGGFG+;DEFGGFGEAFEFF?FG>FGGG6EGD>774)*:?CEGFFFF1;94);9>563B>>D>;?;;50C@DD7)))5<1?:?BFBF729<
@M00200:205:000000000-AKKM3:1:1101:8557:2285 2:N:0:1
TACGCGGGTATCTAATCCTGTTCGCTCCCCTGGCTTTCGCGCCTCAGCGTCAGTGGGGGTCCAGCGGACCGCTTTCGCCACCGGCGTTCCTTCCGATATCTACGCATTTCACCGCTCCACCGGAAGTTCCGTCCGCCCCTACCCCCCTCGAGGCCGGCAGTATCAGGGGCACGTTTCCGGTTGAGCCGAAAGATTTCACCCCTGACTTGCCCGCCCGCCTACGCGCCCTTTACGCCCAGTTGACTGT
+
CCCCCGGGGGGGGGGGGGGGGGGDGGGGGGGGGGGGGGEEFGGGGGGGGGGGGGGGGGGGGGGFGGGEGEGECFGGGG?FG,>7:CFGGGGGGGGGGGDGGGGGGGGGCGGGGGGFGGGGGGGECCFCFFEGG5DGEEG=FGGFCDGFG>E/=858BEGF@*6C<=CEBCB<E?>4<=D3:8D:4@*<D3C@FGGF?>F21>??F?FBFF0)46EGFGF622(03?>D3926)-33:4(().62264
@M00200:205:000000000-AKKM3:1:1101:24056:2289 2:N:0:1
TACGGGGGTATCTAATCCTGTTTGCTCCCCACGCTGTCGCGCCTCAGCGTCAGCCACTGCCCAGCAGGCCGCCTTCGCCACCGGTGTTCTTCCGGATCTCTACGCATTCCACCGCTACACCCGGAATTCCACCTGCCTCTACAGTGCTCAAGTCGAGCAGTTCGCACGGCCGATCCGGGGTTGAGCCCCGGACTTTCACCACACGCTTACCCGCCCGCCTACCCGCCCCTTCAGCCCCGTTGCCTGTCGAT
+
CCCCCGGGGGGGGGGGGGGGGGFGGGGGGGFGGGGGGGGGCGGGGGGGGGGGGGGGGGGGGGGGGGGDEGGGGGGCFEGGGDEEGGGGGGGGGGC@FFDGGGGGGDGGG@;FGGG>CFFGGEE7>78EGGGGGFGGGFG<FGFFGFCEGF@>CCDBEGGF95:D2@D5;CB>4=BDFF3)4:CC4@C:>DC@EEG:/4+4<BF?FF6:1?2?9(:CBGB<(.(04?@G)*2(..4:/4(((-(4-2-)((-
@M00200:205:000000000-AKKM3:1:1101:19043:2290 2:N:0:1
TACAAGGGTATCTAATCCCGTTTGCTCCCCTAGCTTTCGCGCCTCAGCGTCAGGCGGGGTCCAGTCGTGCGCTTTCGCCACCGGCGTTCCTTCCGATATCAACGCATTTCACCGCTCCACCGGAAGTTCCCACGACCCCTACCCCCCTCCAGCCTGCCAGTCTTCGAGGCGATTCCCCGGTTGAGCCGGGGGCTTTCACCACGAACTAAGCAGACCGCCTACGCGCCCTTTAAACCCAATTGACTGC
+
@CCCCGGGGGGGGGGGGGGGGGGGGGGGGGGCFGGGGGGGGGGGGGGGDFGGGFG7FGGGGGGDGG@B,CFGGGGGGEFEEFG7CEGGGGGCFGCCF=EGCEGGGEGGGGGGFGGFDFGGGGD778DFFGGCF7>ECBE9>GG47BGBGEGC6>F).=0AGF?;<31*:CA95:9?FFC@?EDGFGGDB5EFFGG97-A<231319?)32:B:(8C1C):?B(53CED)9?<)...;3?FA))))-(
@M00200:205:000000000-AKKM3:1:1101:7513:2299 2:N:0:1
TACAGGGGTATCTAATCCTGTTTGCTACCCACGCTTTCGTGCCTGAGCGTCAGTTACGGGCCAGTCGACCGCCTTCGCTACTGGTGTTCTTCCAGCTATCTACGCATTTCACCGCTACACCAGGAATTCCCCGCTCCCCTACCGCACTCGAGTCACGGCCGTATCGAGTGGCATCTCTGGGTTGACCCCAGCGTTTTCAACCCCGACTTACCGACCCGCCTCCGTGCTCTTTACACCCCATTGCCTGTCA
+
CCCCCCEGGGGGGGCFEGGGGGAEGGGGGGGGGGDGFGGGGDGGG8FGGGF:FGGGGGDDGGGGFC7CFEEEGGGGGGDGCF9FGGGGGFGGGGF<FEFGG;FGGGGGGGDGGGGEDFGGGGGD@,@DF=DGGGDEEFGF5FGEG*+8D5,3,A@FE+9*@C59@*0*3**-*:A=AA+*,5;9;,9FD4*)04=<)7+))/26(.,:3CF37,8C9)7180,),*.*:*)4.)68*4((.6<)).2)))
@M00200:205:000000000-AKKM3:1:1101:16309:2311 2:N:0:1
TACTAGGGTATCTAATCCTGTTTGCTCCCCTAGCTTTCGTGCCTCAGTGTCAGGTATCGTCCAGAGACTCGCCTTCGCCACTGGTGTTCCTCTCGATATCTACGCATTTCACTGCTACACCGAGAATTCCAGTCTCCCCTCCGACCCTCGAGCCAGATAGTTTCCAATGCCATTTCCGAGTTGAGCCCGGAGATTTCACATCAGACTTTCCCAGCCACCTACGCACCCTTTACGCCCAATTGACTGT
+
CCCCCGGGGGGGGGGGGGGGGGGCGGGGGGGGGGGGGGGGGGGGGGGGGGGGGGGGGGGGGGGGGGGGGGGGGGGGGGGGGGGGGGGGGGGGGGDFGGGGGGGGGGGGGGGGGGGFGGGGGGGGECGGGGFGGGGGFFGFFGGDGEDDGEGCEDDFFFGF,6CDDFG8FEFFFFCFF>69@EGGAGGF5CE**;A=+2@EEEFEEFF4/6.>>EFG)?A)7<5?=E):/;=C*/348<617)645@E
@M00200:205:000000000-AKKM3:1:1101:7205:2340 2:N:0:1
TACTAGGGTATCTAATCCTGTTTGCTCCCCACGCTTTCGCGCCTCAGCGTCAATAGTCGTCCAGGCAGGCGCCTTCGCCTCCGGTGTTCCTTCACATCTCTACGGATTTTACCCCTACACGTGAAATTCCCCTGCCCCCTCCGACATTCTAGACCAATAGTTTCAGGCGCAGTTTCGAGGTTGAGCCCCGAGATTTCACACCTGACTTATCGATCCGCCTGCGCGCGCTTTAAACCCAATTCACTGTAGAC
+
CCCCCGGGGGGGGGFFFGGGGGGGGGGGGGGGGGGGGGGGGGGGGGGGGGGGGGGGGGGGGGGGGGGGGGGGGGGGGGGGGCEGGGGGGGGGGGGGGGGGGGGGGGGGGDGGGDFFFGGGDGCFGGGGGGGGGGGEFFGFDGGFGFGBFFFFGFGFBF+3@DFCEFFFEGFF:;FFEFG5><CGFGGFFGGDE5BFFEGEEFB=DFECEECBDFGE?3B<D;F:(3:CCC0).-80::<BB)6>AA9A).)
@M00200:205:000000000-AKKM3:1:1101:15886:2342 2:N:0:1
TACTCGGGTATCTAATCCTGTTTGATCCCCACGCTTTCGTGCCTCAGCGTCAATAACCGTGTAGCAAGCTGCCTTCGCAATAGGTGTTCTATGTCATATCTAAGCATTTCACCGCTACATGACATATTCCGCTTACCTCCACGGCATTCAAGACAGATAGTATCAACGGCAGTTTCCGAGTTAAGCCCGGAGATTTCACCACTGACTTACCTGCCCGCCTACGCACCCTTTAAACCCAATTGACTGT
+
CCCCCGGGGGGGGGGGGGGGGGGGGGGGGGGGGGGGGGGGGGGGGGGGGGGGGFGGGGGGGGGGGGGGGGGGGGGGGGGGGGFGGGGGGGGGGGGGGGGGGGGFGGGCFGGGGGGFGGGGGGGGGGGGGGFGGGGGGFGFFGEEGECDCDFGGGGBFFGFGGEGFFGG*C?AFBFFFBG>DEFG+@C5ADD5*1,2BEEEFDF55=E?CA=A:BFE=C>D=>@FFEEG*733)47@E??1<@;3.7@
@M00200:205:000000000-AKKM3:1:1101:9297:2347 2:N:0:1
TACGGGGGTATCTAATCCTGTTTGCTCCCCACGCTGTCGCGCCTCAGCGTCAGCCACAGCCCAGCGGGCCGCCTTCGCCACCGGTGTTCTTCCGGATCTCTACGCATTCCACCGCTACACCCGGAATTCCACCCGCCTCTACTGTGCTCCAGCGCGAGAGTCTCGAAGGCCGATCCGGGGTTGAGCCCCGGGCTTTCACCCCCGACTCCTCGCGCCGCCTACGCGCCCTTTAAGCCCACTTGACTGC
+
CCCCCGGGGGGGGGGGGGGGGGGGGGGGGGGGGGGGGGGGGGGGGGGCGGGGGFGDGC@FGGGDFGF+@FGDGGGGGGG7CFEFGGGGGDGGGDG++@DGFDGGG>EF=CEFF88ACGGGGCEGDEGEGGGD5EDGE5EEFGGFE>F?FFGFGD4?)1).>77FFA8*)8)(568>AED>EGG<?GGF@GE)):FG=<E4(-31;B2:?2(,-4?C0>;(((()(:)71584)44(2,(494),.)(
@M00200:205:000000000-AKKM3:1:1101:21192:2348 2:N:0:1
TACTCGGGTATCTAATCCCGTTTGCTACCCTGGCTTTCGTGCCTCAGCGTCAGTAGAGACCCAGTAAGCCGCCTTCGCCACCGGTGTTCCTTAGGATATCAACGCATTTCACCGCTCCACCCTAAGTTCCGCTTACCTCTGTCTCACTCAAGCACAGCAGTATCGAGAGCAGTTCCTCAGTTAAGCTGAGGTATTTCACTCCCGACTTGCTGCACCGCCTACGCACCCTTTAAACCCAATTGACTGTCGAC
+
CCCCCGGGGGGGGGGGGGGGGGGGGGGFGGGGGGGGGGGGGGGGGGGGGGGGDEFFGGGGGGGGGGCFGGGGGGGGGEFGGGGGGGGGGGGGGGGAECAFEAFFGGGGGGFGGGGFGG8EFGGGFEDCGCGGDEDG8FFEFGGFGFG<FFCDFFDDFGG5E89?A?FGFGFDFFFFFFGFGGDG+<CAA77??FGFAEFE6:0))8>D3AC4::EF>CED(0(:@GFG<73))7@@E@7(1.)71.=)(,(
@M00200:205:000000000-AKKM3:1:1101:19084:2349 2:N:0:1
TACCCGGGTATCTAATCCTGTTTGCTCCCCACGCTTTCGTTGTTGAGTGTCAGTACCTGTCCAGGTCGCCGCTTTCGCCTCTGGTGTTCCACCCGATCTCTACGCATTTCACCGCTACACCGGGTATTCCACGACCCTCTCCAGGCCTCCAGTCTCACCGTTTCTAGGGCACTTCTTGAGTTAAGCTCAAGGCTTTCACCCTAGACAAATGAGCCCACCTACCAACCCTTTATACCCAATTGACTGT
+
CCCCCGGGGGGGGGGGGGGGGGGGGGGGGGGGGGGGFGGEGGGGGGGGGGGGGGGGGFGGGGGGGGGGGGGGGGGGGGGDGFGGGGGGGGGGFGGGGGGGGGGGGGGGGGGGGGGFGGFFFGGGEGDFDFGGGGGGGDEDD8,;8*=DGB?DGGFFBCGE;;<FEAFE5CFAA@FBAFF5>FGF6D9CFFGFFFGAFFGFFF)<@FEF2=EE4*,=-96BBEFFBEFG4*546/<1:<;;E)).9@<
@M00200:205:000000000-AKKM3:1:1101:16513:2361 2:N:0:1
TACTCGGGTATCTAATCCTGTTTGCTCCCCACGCTTTCGTGCATGAGCGTCAATCTTGACCCAGGGGGCTGCCTTCGCCATCGGTGTTCCTCCACATCTCTACGCATTTCACTGCTACACGTGGAATTCTACCCCCCTCTGCCAGATTCAAGCCTTGCAGTCTCCATCGCAATTCCCAGGTTGAGCCCGGGGCTTTCACGACAGACTTACAAAACCGCCTGCGCACGCTTTATACCCAGTTGACTGTAGA
+
CCCCCGGGFFFFGGGGGGDGGFGGGGGEGFDFGGGGFFCFGGGGGGGGGEGEGGGGGGGGGGFGGGGGGGGGGFGGGGGGDGGDGGGGGFGGGGGGCEGGGGGDCGGC=F;FFGGBDFGCEFFECFGFEFGE?F?EE>+0@DFFGFGFGBFDFGGFFGGFDDD2:@FFFCEBEFFFFFGFEGGCFGGFFGE>>5>C+9EBFFFF=BFCEE*/)8FE93;,(0483?>511(-.5:6C?2()..349)--4
@M00200:205:000000000-AKKM3:1:1101:14249:2367 2:N:0:1
TACTAGGGTATCTAATCCTGTTTGCTCCCCACGCTTTCGAGCCTCAGCGTCAGTAATGAGCCAGTGTGTCGCCTTCGCCACTGGTGTTCCACTCGATATCTACGCATTTCACTGCTACACCAAGTATTCCAGTCCCCCCTCAAACCCTCTAGCAAGGCAGTTTCCAATGCAATTTCCGAGTTGAGCTCGGAGCTTTCACATCCGACTTACCTTACCACCTACGCACCCTTTATACCCAATTGACTGT
+
CCC8CGGGGGGGGGGGGGEGGG,FGGGGGGC@FGGGGGG8F,FFFGGGGGGCGEFAFD<FCGGGE<EF@,C,4=FGDGGG,FFGCFGGGGGGC,AFGGGGGGGCGGGGGGGGFGGFGGGGG644B,DFGG8,?,+9@BGAFCG89:80DFEGG8=65+=BG+;99+?D?F+5DE+=9:+<@8+?DF2::+@AAGGGFFGF;)))8>2>;6;6**68*AA4<>9B9C)5*;>479<1?@<@;4;EEE<
@M00200:205:000000000-AKKM3:1:1101:22596:2388 2:N:0:1
TACAAGGGTATCTAATCCCGTTTGCTCCCCTGGCTTTCGCTCCTCAGCGTCAATGCCGGTCCAGGATGCCGCCTTCGCCACCGGTATTCCTCCAGATATCTACGCATTTCACCGCTACACCTGGAATTCTGCATCCCTCTCCCGGATTCAAGCCATCCAGTATCGGATGCAGTTCCCAAGTTGAGCCTGGGGATTTCACATCCGACTTAGTTGGCCGCCTACGAGCCCTTTAAACCCAATTGACTGT
+
CCCCCGGGGGGGGGGGGGGGGGGGGGGGGGGGGGGGGGGGDGGGGGFGGGGGEGGGGGGGGGGGGGGGGGGGGGGGGGGGGGGGGGGGGGGGGGGCGDEGGGGG>EGGGGGGGGGFGGGFFGGGGGGGGFGGGGGGGFGDFGGFGFGFGFG?DGGFFGGFGFDGFFGGFGFCCEFFFFGFGGGGFGCFFFGFFGGGFFGEEE@FABADFFFFFFGGBDF>;@@53:BFCD@3CCFFGD;347EEF43
@M00200:205:000000000-AKKM3:1:1101:20685:2397 2:N:0:1
TACAAGGGTATCTAATCCCGTTTGCTCCCCTGGCTTTCGCGTCTCAGCGTCGGCACACCCCCAGTCACCTGTCTTCACCTTTGGCGTTCCAAGCGATATCTACGCATTTCACCGCTCCACCGCTTGTTCCAGTGACCCCTGAGTGGCCCAAGATCGCCAGTATGCCCAGCAGTTCTGCGGTTGAGCCGCAGGATTTCACAAGGCACTTAACGATCCGCCTACACGCGCTTTAAAGCCAATTGACTGTAGA
+
CCCCCGGGGGGGGGGGGGGGGGGGGGGGGGGGGGGGGGGGGGGGGGGGGGGGGGGGGGGGGGGGGGGGGGGGGGGGGGGGGGGGGGGGGGGGGGGGFGGGGGGGGGGGGGGGGGGFGCGGGGGGGGGGGGGGFGGG@FGDFGGFGFG5@BF=EDFFEEGEFGCFECFGFGFFFFFFFFGDFGGGFGGDBGGEDF98=CC?B9=B=>BFFE@FFFDD738;<1@F0:597>:9A)))23<FB?FBFA><)4
@M00200:205:000000000-AKKM3:1:1101:17459:2432 2:N:0:1
TACCAGGGTATCTAATCCTGTTTGATCCCCACGCTTTCGTGCCTCAGTGTCAGTTAAAGCTTAGTAAGCTGCCTTCGCAATCGGTGTTCTTGATGATATCTATGCATTTCACCGCTACACCATCAATTCCGCCTACCTCAACTTTACTCAAGCCTTGCAGTATCAATGCCATTCCTACAGTTAAGCTGCAGACTTTAAACACTGACTTACAAAGCCACCTACGCACCCTTTACACCCACTTGACTGTATAC
+
CCCCCGGGGGGGGGGGGGGGGGGGGGGGGGGGGGGGGGGGGGGGGGGGEGGGGGGGGGGFGGDDFFAFGGGGGGGGGGGGGGGGGGGEFFEGEGGFGGGGGFGFAFGGCG;FGGGFGGFGFDFGGGGC;F?8DEDFFFGFFGFBFFGFGFGGGGGFFGGFGG7FFFGG?EBEFEFFFFGFGGG@FFGBFGGFFDEF7DGFBDBDEEFFFFF78DFC@F*85==>=8DGFCE*AEE)B9))**1661:8*9*
@M00200:205:000000000-AKKM3:1:1101:21978:2440 2:N:0:1
TACAGGGGTATCTAATCCTGTTTGATCCCCACACTTTCGTGCCTCAGCGTCAGTTACAGCCTAGTAAGCTGCCTTCGCTATAGGTGTTCTTGACGATATCTAAGCATTTCACCGCTACACCGTCAATTCCGCCTACCTCATCTGTACTCTAGCCCATCAGTATCAATGCCACCCTCCCGGTTAAGCCGGGATATTTCAGCACTGACTTAATAGGCCGCCTACGCACCCTTTATACCCAGTTGCCTGTAGCT
+
CCCCCGGGGGGGGGFGGGGGGGGGGGGGGGGGGGGGGGGGGGGGGGGGGGGGGGGGGGGGGGEGGGGGGGGGGFGGGGGGGGGGGGGGGGGGGGGGEGGGGGGGGGFGGGGGGGGAGGFGFEGGGDFCEGGDGGGGGFGFFFGBGFGFFFGGGGGFF8=FGFEGC;DEBFBEFFFF9BDEGGG79EF>>6E>ACGFFEGFFFFFFF5AC5@*>)@C>DFA>=AF@GEG49>45**7C7(66>)/;E@))).
@M00200:205:000000000-AKKM3:1:1101:13071:2448 2:N:0:1
TACTAGGGTATCTAATCCTGTTTGATCCCCACGCTTTCGTAGCTCAGCGTCAGTATAGGGCCAGATAGCCGCCTTCGCCACCGGTGTTCCTCCTGATATCTACGTATTTCACCACTACACCAGGAATTCCACTATCCTCTCCCATACTCAAGCTATCCAGTATCAAATGCACTTCCCGGGTTGAGCCCGGGGATTTCACACCTGACTTAAATAGCCACCTACCTACGCTTTAAACCCAATTGACTGT
+
CCCCCGGGGGGGGGGGGGGGGGGGGGGGGGGGGGGGGGGGGGGDGGGGGGGGGGGGFGGFGGGGFFGGGGGGCFGGGGGGGEGGGGGGFGGGGGGGGFFGGGGGGGGGGGGGGGGFGGGGGGGGGGGECFFFGGGG?FFCF8DDGBFEGFGGFGGFFGGFF?E8C=FGFFF5DE5DDEGDG6++9AGDEGGD5>CDFEGFB8=)3:A:*/>EEBG<>GF:E@4*984:?D=EEF3(=@((146C?EE
@M00200:205:000000000-AKKM3:1:1101:19981:2455 2:N:0:1
TACTAGGGTATCTAATCCTGTTCGCTCCCCACGCTTTCGCTCCTCAGCGTCAGTACAGGCCCAGAGAACCGCCTTCGCCACCGGTGTTCCTCCCGATATCTGCGCATTTCACCGCTACACCGGGAATTCCGTTCTCCTCTACCTGCTTCTAGCCTGCCAGTATCGGATGCAGCCTCACGGTTAAGCCGTGAGCTTTCACACCCGACGCGACCAGCCGCCTACGCGCTCTTTACACCCAATTGACTGT
+
CCCCCGGGGGGGGGGGGGGGGGFGGG,FGGGGGGGGGGGGCG+FGGGGGGGG7FFF@<F8FFGGFFGGGGGGGGGGGGGGG<FGG7FGGGGGGGGGGGGGG;FGGGGGGGGGG6EEGGGGGGGGGGGGG,@,=@=DG+@D?E,6ED+DF5ED,D+0;D+;AGEGFA=ED69A*103*;9BGECFFGGF@G556FFCBEF?E2@B@F61961(((3;>CEB0<<)2=)99CFA)687EFB0<?AA<D>
@M00200:205:000000000-AKKM3:1:1101:24536:2458 2:N:0:1
TACTCGGGTATCTAATCCTGTTTGCTACCCACGCTTTCGCTCCTCAGCGTCAGTGCCGGCCCAGACCACCGCCTTCGCCACCGGTGTTCCTCCTGATATCTGCGCATTTCACCGCTACACCAGGAATTCCGTGGTCCCCTACCGGACTCCAGCCATGACAGTATCGAGTGGCAACTCCAGGTTGAGCCTGGAGGTTTCACACCCGACTTATCAAGCCGCCTACGAGCTCTTTAAACCCAATTGACTGT
+
CCCCCGGGGGGGGGGGGGGGGGGGGGGGGGGGGGGGGGGGGGGGGGGGGGGGGGGGGDGGGGGGGGGGGGGGGGGGGGGGGGGDCG7FGGGGGGGGGFGFGFGGGGGGAFGGGGGFGGGGGFCGCD8FGGGFFDGGGFGFFG8@E>DAD*@DFGGFFFCAFG@CE<C6AFFFFFFF5@F>FFCGFEFFFFC>95;?F8=??=2>=B>=()1>EEFG?DB6<8;>1*0)0+8A)-)58,,(()))62..
@M00200:205:000000000-AKKM3:1:1101:13690:2462 2:N:0:1
TACGGGGGTATCTAATCCCGTTTGCTCCCCTGGCTTTCGCTCCTCAGCGTCAGTGTTGGTCCAGGATGCCGCCTTCGCCACCGGTGTTCCTCCAGATATCTACGCATTTCACCGCTACACCTGGAATTCCGCATCCCTCTCCCAAACTCAAGCCATCCAGTATCAGACGCAGTTCCCCGGTTAAGCCGAGGGATTTCACGTCTGACTTAGTTGGCAGCCTACGAGCCCTTTAAACCCAATTGACTGT
+
CCCCCGGGGGGGGGGGGGGGGGGGGGGGGGGGGGGGGGGGGFGGGGGGGGGGGGGGGGGGGGGGGGGGGGGGGGGGGGGGGGGGGGGGGGGGGGGGGGGFGGGGGGGGGFFGGGGBGGGGFFGGGDFGGGGGGGGGGFGFFFCFED?5DFGGFGGFFCCADC*?EFGEBCEFFEFFFAD>CEGDC,AADCGEDGCDA6:7533;CE@EFFF?E@GF;DF1=3?B?E><FC2>B<ABE:BF2724)4)
@M00200:205:000000000-AKKM3:1:1101:16298:2498 2:N:0:1
TACTAGGGTATCTAATCCTGTTTGCTCCCCACGCTTTCGCGTCTCAGCGTCAGTACCGTCCCAGCGAGCTGCCTTCGCCATTGGTGTTCCTCCCGATATCTGCGCATTTCACCGCTACACCGGGAATTCCACTCGCCTCTTCCGGACTCGAGCCTTGCAGTATCCATCCGCCTCCCGGGGTTGAGCCCCGGGCTTTCAGAACGGACTTACAAGGCCGCCTACACGCGCGTTACCACCAGTTGACTGTAGA
+
CCCCCFGGFGGGGDEFGGGCGGGEGGGGGGGGGEGGGGEGGGECFGCCC@7FFGGGGGGGGGFGGGGGGGCDCFADFGGGGCFGFFEFGA=FFFGGDFEGGFFGEEGCFF;EFGGFD@FGFEGGDGGGGGGGGGGGGFGEFGGEGFD>FFGGGDF5AFD5<8@E<FGG6C>>?=;9>BDBF5C06???>CE55>57+.=EEF9@((2;EF<ADBGC(1)(,4()(283)1(-2)).A:0.)6-3:<)--6
@M00200:205:000000000-AKKM3:1:1101:13130:2509 2:N:0:1
TACTCGGGTATCTAATCCCGTTCGCTCCCCTGGCTTTCGCGTCTCAGCGTCAGGACACCCCCAGCGAGCTGTTTTCACCGTCGGCGTTCCGAACGATATCTACGCATTTCACCGCTCCACCGTTCGTTCCGCTCGCCCCTAGGTGCCTCAAGGTCGTCAGTATGCCCGGCCGTTCCACGGTTGAGCCGTGGGCTTTCACGCGGACACTTAGCGACCCGCCTACACGCGCTTTAAACCCAATTGAAGGT
+
CCCCCGGGGGGGGGGGGGGGGGGGGGGGGGGGGGGGGGGGGGGGGGGGGGGGGFGGGGGEGGGGGGGGGGGGGGFGGGGGFGDGGGGGGGGGGGGGGGGGGGGGGGGGFGGGGGG*@FFGGGFGGGGGGGGGDEGGG>DCFGGFGFGEGFG5CDDBD>CBECEGFFFGEED@FDFF=FDAFEC<6EFFDG*>5*5C+):(.((4231064<A9;EGFGEF?34712<5<C(1:9:2;4448),)))(.
@M00200:205:000000000-AKKM3:1:1101:19892:2540 2:N:0:1
TACTCGGGTATCTAATCCTGTTTGCTACCCACGCTTTCGCGTCTCAGCGTCAGTTGTCGTCCAGGTGGCCGCCTTCGCCACAGGTGTTCCTCCCGATATCTACGAATTTCACCTCTACACCGGGAATTCCGCCACCCTCTCCGACACTCCAGTCTGCCGGTATCCTGCGCACTTCCCGGGTTGAGCCCGGGGCTTTCACACAGGACCTAACAGACCGCCTACACGCGCTTTACACCCAGTTGACTGT
+
CCCCCGGGGGGGGGGGGGGGGGGGGGGGGGGGGGGGGGGGGGGGGGGGGGGGGGGGGGGGGGGGGGGGGGGGGGGGGGGGGGGGGGGGGGGGGGGGGGGGFGGGGGFGGGGGGGGFGGGGGGGGGGFGGGGGDGGGDFFFFGGFGFGEGFGCDFGFFGGFGGFGFFGGFGFFFFFFFFDEGGGGFGGFFGGEDCCDFECC@D??@;7;EEFEE@FGBGFF:0:FBE35/9?BFABBGF:B>)-44<<
@M00200:205:000000000-AKKM3:1:1101:20402:2550 2:N:0:1
TACGCGGGTATCTAATCCTGTTTGCTCCCCACGCTTTCGCGCCTCAGCGTCAGTTCCGGTCCAGTGAGCCGCCTTCGCCACTGGTGTTCCTCCCAATATCTACGCATTTCACCGCTACACTGGGAATTCCACTCACCTCTCCCGGTCTCAAGCCTCACAGTCTGGCAGGCAGTTCCTCGGTTAAGCCGAGGGATTTCACCCGCCACTTGCAAAGCCGCCTACGCGCCCTTTAAGCCCAATTGACTGT
+
CCCCCGGGGGGGGGGGGGGGGGGGGGGGGGGGGGGGGGGGGFGGGGGGGGGGGGGGGGGGGGGGGGGGGGGGGGGGGGGGGGGGGGGGGGGGGGGGGGGGGGGGGGGGGGGGGGGBGFGGGGGGGGGGGGGGGGGGEFGFFGGFGFGFGFGGGGGFFGGFGGFGFFGGFGFDAEFFFFGFGDGGFGGFFGGFFCFGFFGFFFFFBFEEEFEF<@FG>CA(13:BBGDGD<3-6<B78212<?FFAFF
@M00200:205:000000000-AKKM3:1:1101:21297:2601 2:N:0:1
TACAGGGGTATCTAATCCTGTTTGCTCCCCACGCTTTCGTGCCTCAGTGTCAGTTGCGCACCAGTAGGGCCCCTTCGGCTCTGGCCTTCCGAGCAATATCTACGCATTTCACCGCTACACTGCTCGTTCCCCCTACCCCTCACGCACTCAAGTTCGCCAGTATCAAAGGCAGTTCCACGGTTGGGCCGCGGGATTTCACCCCTGACTTAACAAACCACCTACGCACCCTTTAAACCCAATTGACTGT
+
C<CCCGGGGGGGGGGGGGGGGGGGGGGGFDFGGGGGGGGGGGGGGGGGGGFFFGGGGGGGGEGGGGGGGGGGGGGGGGGGGGCFGGGGGGEDEGG8FFGGGEFGDDCGGFCGGGDADGGGGGGGGGGGG8AFGGFG8DD=BDGFGFD>FFEFGGGFEEGFGC>DEFFAFF6>FEFF@F>@F89>BGGFFDC;>E0;C??<;07;1@)64>@)72BF;F>;@E@:0CEG5>3>4))(23::<?266<<
@M00200:205:000000000-AKKM3:1:1101:12894:2612 2:N:0:1
TACGAGGGTATCTAATCCTGTTCGCTCCCCACGCTTTCGCGTCTCAGCGTCAGTACCGTCCCAGAGAGCTGCTTTCGCCATCGGTGTTCTTCCTGATATCTGCGCATTTCACCGCTACACCAGGAATTCCAGTCTCGCCTACATCACTCTAGTCTGCCCGTACCCACCGCAGATCCGGAGTTGAGCCCCGGACTTTCACGGCAGACGCGACAAACCGCCTACGAGCCCTTTAAGCCCAATTGACTGTAGA
+
CCCCCGGGFGEGGGGGGGGGGGGGGGGEGGGGDGGGGGGGGDGGGGGGGGGGEGFGGGGGCCFGGGGECFGGGGGGGGGGGGGGGGGGGGGGGGGGGGGGGGFEGGGGGGGGGGGFDG8EFFGD7EDCFGGF?@DF,5CAEFEFFFGEFDFD>DDFCFFFGD)=5:DC>E5>56*333*3@3+?@CFFD>5?DCEDF?FB5=@6?@00((.6(,;8-95<B:0),*)9752:<493C??7),).46.)-)
@M00200:205:000000000-AKKM3:1:1101:21093:2618 2:N:0:1
TACTGGGGTATCTAATCCTGTTTGCTACCCACGCTTTCGCTCCTCAGTGTCAGTACTGGCCCAGAGATGTGCCTTCGCCATCGGTGTTCCTCCTGATATCTGCGCATTTCACCGCTACACCAGGAATTCCCATCTCCCCTACCAGACTCAAGTCACGCCAGTATCGGATGGCGTCTCGGGGTTGAGCCCCGAGTTTTCACATCCGACTTAGCGCACCACCTACGAGCACCTTACGCCCAGTTGACTGT
+
CCCCCFGGGGGGGGGGGGGGGGGGGGGGGGGGGGGGGGGGGGGGGGGGGGGGGGGGGGGGGGGGGGGGGGFGGGGFGGGGGGGGGGDGGGGGGGGFGGGGGGGGGGGGGFFGGGGFGGGGGGGGGGGEGGFGGGGGEFE=DDFFGFGEGFDCGGGF>DFEEGBFEFGGFGFFFFEDFFD>F:@GFGGFFGGFF7789EFFCFF2A@A2@=EEF2C==D>D8@@:;;:C**63A@D,:(/8,55:>445
@M00200:205:000000000-AKKM3:1:1101:19916:2626 2:N:0:1
TACCCGGGTATCTAATCCTGTTCGCTCCCCACGCTTTCGCTCCTCAGCGTCAGTACCGGCCCAGAGTGCCGCCTTCGCCACCGGTGTTCCTCCTGATATCTGCGCATTTCACCGCTACACCAGGAATTCCGCACTCCCCTACCGGACTCGAGTCATGGCAGTATCGAGTGGCGTCTCCGAGTTGAGCCCGGAGTTTTCACACCCGACTTGCCAAACCGCCTACGAGCTCTTTAAACCCAATTGCCTGT
+
CCCCCGGGGGGGGGGGGGGGGGGGGGGGGGGGGGGGGGGGGGGGGGGGGGGGEGGGGGGGGGGGGGGGGGGGGDGGGGGGGGGGGG=FCFFGGGGGGGGGGFGEFGGGGGGGGGGFGGGGGGGGGGGGGGGGGGGGGFGDFGG>EFGFGFGDFCFAACFFGGFCE>FFFFF=?)99AFGEG:DGFFEFFDG>BEF7F3+953?(4111;E<@73CFF<<9B:7B?55)92))6:4<GB::0)8)))5.
@M00200:205:000000000-AKKM3:1:1101:14044:2638 2:N:0:1
TACTAGGGTATCTAATCCTGTTTGCTCCCCACGCTTTCGTGCATGAGCGTCAGTACAGGCCCAGGGGATTGCCTTCGCCATCGGTGTTCCTCCGCATATCTACGCATTTCACTGCTACACGCGGAATTCCATCCCCCTCTGCCGTACTCCAGCAATGCAGTCACAGATGCAGTTCCCAGGTTGAGCCCGGGGATTTCACAACTGTCTTACATTACCGCCTGCGCACGCTTTAAACCCAATTGACTGT
+
CCCCCGGGGGGGGGGGGGGGGGGGGGGGGGGGGGGGGGGGGGGGGGGGGGGGGGGGGGGFEGGGGGGGGDFGGGGGGGGGGGGGGGGGGGGGGEGGGGGGGGGGGGGGGGGGGGG?FF=EEGGEFCCFGGGGGGGGGEDFFGGEGFGFGFGGGG6DFGGFGGFGEFGGFFF6<>FFFFGFGGGCFFGFFGGFFGGFFEG?*8=@?E<?CEEFFEGG=DED;7>:9C>C//1>39=1E?17A?>)6>A
@M00200:205:000000000-AKKM3:1:1101:15945:2644 2:N:0:1
TACTGGGGTATCTAATCCTGTTTGCTCCCCACGCTTTCGTGCATGAGCGTCAGTGTCAGCCCAGAGACCTGCCTTCGCCATCGGTATTCCTCCCGATATCTACGCATTTCACTGCTACACCGGGAATTCCAGTCTCCTCTGCCGCACTCCAGCCTTGCAGTCCCAAATGCCATTCCCAGGTTAAGCCCGGGGATTTCACATCTGGCTTACAAAACCGCCTGCGCACGCTTTAAACCCAGTTGACTGTAGA
+
@CCCCGGGGGGGGGGGGGGGGGGGGGGGGGGGGGGGGGGGGGGGGGGGGEGGGGGGGGGGFGGGGGGGGGGGGGGFGGGGGGGGGGGGGGFEFEGGGGGGFEEFEGDGFGGGGGGFGEGGGGGGGGGGGGGGGGCFGBEBFCFAGFGFFFFGGGGFFFGFGGEGEFGGFGFDFCFFFFGFGGC+=E?5@DGFFGGGFFGFFFEC/:7>>EEEBBFGFGF2(/()6:BC*90;ECA@G6(6;ADFAB<<))
@M00200:205:000000000-AKKM3:1:1101:17801:2657 2:N:0:1
TACGAGGGTATCTAATCCTGTTTGCTACCCACGCTTTCGCGTCTCAGCGTCAGTTGTCGTCCAGATGGCCGCCTTCGCCACAGGTGTTCCTCCCGATATCTACGAATTTCACCTCTACACCGGAAATTCCGCCATCCCCTCCGACACTCAAGCGAAACAGTATCGCATGCACTTCCTTGGTTAAGCCAAGGGATTTCACATCCGACTTCCTCCGCAGCCTACACGCGCTTTACAACCAATGGACTGTAGC
+
CCCCCGGGGFGGFGGGGGGGGGGGGGGGGGCFFGEGGGGGGGGCGGFGEFFGGGGGGCEGGGGGCGGFGGGG@FEFGGGGGGAEEEGGCEEDGGGCCCEGGGGGG8FGGFGGGGG?FGG,DEE=C=DFFGFGGG8E@?EDFGGDEDDFG?F?F>CD5CF9E+;C@55:@F6>050A@9:AF>>CAFGFFG5@FC6?85?CFE--222;..948>C::DF@E@;;(8;59*22))).;8?B((,:2.5<))
@M00200:205:000000000-AKKM3:1:1101:13757:2678 2:N:0:1
TACCCGGGTATCTAATCCCATTCGCTACCCACGCTTTCGTCATTCAGCGTCAGGAGTGCGCCAGTGAATTGCCTTCGCTTTTGGTGTTCCCCATAATATCAACGGATTTCACCCCTACACTATGAGTTCCATTCACCTCTCGCATCCTCGAGTTTTGCCGTTTCACCTGCGGACCCCCGGTTAAGCCGAAGCATTTGACAGAAGACTAACAAAACCGCCTACTGACCCTTTAATACCAATTGACTGTAGA
+
CCCCCGGGGGGGGGGGGGGFGGFGGGGGGGCFFGGGGGG@@D<FFGGGGGGGGD8CGGDEGEEGGGF@C@FFBFGGGGGC@?FGGGGGGG8FFCEFGGGGGGGGGGGGGGGGG8CDGGGGGGFGG9EGGGGCFGDEGFGFFGC5>BGFGAGD,+=DBF7@CDD6*?+,;E>)9):A>BGFFDGGFGGE9;C*35=D6?<C=()0(8::72>@9@C=;CA0?@)/1>AC58)/7.)9274=C@E))6456>
@M00200:205:000000000-AKKM3:1:1101:23584:2682 2:N:0:1
TACAAGGGTATCTAATCCTGTTTGCTCCCCACGCTTTCGTGCATGAGCGTCAGTACAGGTCCAGGGGATTGCCTTCGCCATCGGTGTTCCTCCGCATATCTACGCATTTCACTGCTACACGCGGAATTCCATCCCCCTCTACCGTACTCTAGCCGTGCAGTCACAAGTGCAGTTCCCAGGTTAAGCCCGGGGATTTCACACCTGTCTTGCACAACCGCCTGCGCACGCTTTAAACCCAATTGACTGTACAT
+
CCCCCGGGGGGGGGGGGGGGGGGGGGGGGGGGGGGGGGGGGGGGGGGGGGGGGGGGGGGGGGGGGGGGGGGGGGGGGGGGGGGDFGGGGGGGGGGGGGGGGGGGGEFEGGGGGGGFGGGGGGGGGEGFGGGGGFFDEEGFFGAEGFGFGFGGGGGEFGGFGGDFFFGGFGFFFEFFFFGFGGGGFFGFFGEDFGGGAEGFFF==EFFFFF3>4>EGFGE;=?9>BEEG38(;7CB(;?B?4?9<<A<4)6)
@M00200:205:000000000-AKKM3:1:1101:9456:2687 2:N:0:1
TACCCGGGTATCTAATCCCGTTTGCTCCCCTGGCTTTCGCGCATCAGCGTCAGTGTCGGTCCAGGATGCCGCCTTCGCCACCGGTGTTCCTCCAGATATCTACGCATTCCACCGCTACACCTGGAATTCCACATCCCTCTCCCGCACTCAAGCCCTCCAGTATCGGACGCAGTTCCCAAGTTAAGCCTGGGGATTTCACGTCCGACTTAGAAGGCCGCCTACGCGCCCTTTAAACCCAGTTGCCTGT
+
CCCCCGGGGGGGGGGGGGGGGGGGGGGGGGGGGGGGGGGGGGGGGGGGGGGGGGGGGGGGGGGGGGGGGGGGGGGGGGGGGGGGGGGGFGGGGGGGGGGGGGGGDGGG8CFGGGGFGGGGGGFFGEFGGGGGGFGFGFGDFDGAG5CAFFG?GGGFFGGFGGFGDFGG>GDB??FFFF4AFEDGFGG4;55B;5EFFFG2BDFBFFFDEFF?<@G@(5>D0;0>0=@D9*.))64:;3,(62)49B<
@M00200:205:000000000-AKKM3:1:1101:16010:2690 2:N:0:1
TACACGGGTATCTAATCCTGTTTGCTCCCCACGCTGTCGCGCCTCAGCGTCAGCCACAGCCCAGCGGGCCGCCTTCGCCACCGGTGTTCTCCCGGATCTCTACGCATTCCACCGCTACACCCGGAATTCCACCCGCCTCTACTGTGCTCCAGCGCGGGAGTCGCCACGGCCGATCCGGGGTTGAGCCCCGGACTTTCACCGCCGCCTTCCCGCGCCGCCTACGCGCCCTTTAAGCCCAATTGACTGTCGCC
+
CCCCCGGGFF<EECFGDGGGGEEFGGGGGFGGGGBFFGGGGGGGGGGGGBC@BFGGGGFGDGFGGGGDG@FGGGGFDGGGGG@B=FEGGG,5=>=+@FGGGCB=CEF7;FFGF3CBCF?FGGGGCEGGGFGFFGDCC9E5FGGAE@F;FFFFGGGFFECBGD6C2:DGEGF>B0;>>>D::*196C6FBDEBDGCCF9FF<FB;B9(3<?B:99EG69;0:?:B>D>D9*44)427F8((.8AA)9<)-((
@M00200:205:000000000-AKKM3:1:1101:21231:2694 2:N:0:1
TACAAGGGTATCTAATCCTGTTTGCTCCCCACGCTTTCGCGTCTTAGCGTCAGAACTGGTCCAGCTGGCCGCCTTCGCCACGAGTGTTCTCCCCCATCTCTACGCATTTCACCGCTACACAGGGAATTCCACCAGCCCCTCCCAGCCTCAAGTCTCACAGTTTCCGCCGCTCTACACGGTTGAGCCGTGTTGTTTCATAGCGGACATATGAAACCGCCTACACGCCCTTTACACCCAGTTGACTTTAGTTC
+
-@CCCDGGGGGGGGCFGCEDGFGGGFGGGGGCEEEGFFEGDGGDFFEFGGEGGGFFGGFGGCFGGGGDEFDGGFGGGG@GGG:@FGGGGGGGGGDEFFFGGGGGGGGGGFFGE+@BDFFGFCEG@,D8=ADGC8DEFEDDB6@5@FCDGD==@BFF?ECF,?9DE>=EB6*)3*=AFF*::**99DE*9CG*9?FC8*4>B=(82;@)9)3)4/<545:1((680*>5596AA).-2(.-)5<6-).5)).
@M00200:205:000000000-AKKM3:1:1101:18742:2705 2:N:0:1
TACTCGGGTATCTAATCCTGTTTGCTCCCCACGCTTTCGCGCCTCAGCGTCAGGTACGGGCCAGGAAGCCGCCTTCGCCACCGGTGTTCCTCTCGATATCTACAGATTTCACCCCTACACCGAGAGTTCCACTTCCCTCTCCCGCCCTCAAGCCTGGTAGTTTCGAGCGCCATTCCTCAGTTAAGCTGCGGGCTTTCACACTCGACTTGCCAAGCCGCCTGCGCGCCCTTTAAGCCCAATTGACTGT
+
CCCCCGGGGGGGGGGGGGGGGGGGGGGGGGGGGGGGGGGGGGGGGGGGGGGGGGGGGGGGGGGGGGGGGGGGGGEGGGGG@FEGGGGGGFGGGGGGGGGGGGFFGFGGGGGGGGGFGGGGGGGGF8DFFFCDDGFGGFGB6EFFCBDBGFGCECCA?>+=ADE@5?FCAE>55;+BB6>FCFGGFFGA6*7BBC6;=)4<E11=3;;7EEF@;=FC,5>6(4><1E7>)9:FFF<(;61(6,-6)-)
@M00200:205:000000000-AKKM3:1:1101:7818:2756 2:N:0:1
TACACGGGTATCTAATCCTGTTTGCTCCCCACGCTGTCGCGCCTCAGTGTCAGCAACGGCCCAGCAGAACGCCTTCGCCACTGGTGTTCTTCCCGATATCTACGCATTCCACCGCTACACCGGGAATTCCACCTGCCTCTACTGTGCTCGACCCTGACAGTTTAGAAGGCAGCCCTGCGGTTAAGCCGCAGGATTTCACCCCCTACTTATCAGGCCGCCTACGCTCCCTTTACACCCAGTTGACTGTAGA
+
CCCCCGGGGGGGGGGGGGGGGGGGGGGGGGGGDGGGGGGGDGGGGGGGGGFC9FGGFGGGGGGGGGG?FGFGGGG9@CFGGGGGGGGEGGGFGGGDGGEGGGFFFDCGGF,EFEGEGGGGFGDGGGGGGGGGGFGGCB=DFGGFFF9D9>E+3=CFF6+3@CCFFFDGAEF598?FFFG>>=CCAFFFFC=B;?EGFFG@3(2:(2@4?E)/9)?CBGA7?<?>(2<C073:)4<(2-(,.:9>).8:))
@M00200:205:000000000-AKKM3:1:1101:16328:2798 2:N:0:1
TACACGGGTATCTAATCCCGTTTGCTCCCCTGGCTTTCGTGTCTCAGCGTCAGCGGATCCCCAGTCATCTGTTTTCACCGTCGGCGTTCCAAACGATATCTACGCATTTCACCGCTCCACCGTTTGTTCCGATGACCCCTGGATCGCTCAAGACCGCCAGTATGCCCGGCCGTTCCCCGGTTGAGCCGGGGGATTTCACGCGGGCACTTAACGGTCCGCCTACCCCAGCTTGAAACCCAGTTGACTGT
+
CCCCCGGGGGGGGGGGGGGGGGGGGGGGGGGGGGGGGGGGGGGGGGGGGGGGGGGGGGGGGGGGGGGGGGGGGGGGFGFFFGGGGGGGGGFBFGGGGGGGFGGGGGGGGGGGGGGFGGGGGGGGGGGGGGGGGGGGEBGFFGGFGFGFGEGGGGGEEEGFGGFG<FGG@EEBFDAFFFCDG=DGFGGFEDGFEGGFFFG:?FF>>>1039>AB688;C50:4:).*)***5,2)6<F64::44444>2
@M00200:205:000000000-AKKM3:1:1101:22150:2803 2:N:0:1
TACTAGGGTATCTAATCCTGTTTGCTCCCCACGCTTTCGCGTTTCAGCGTCAGTCACTGTCCAGAAGGCCGCCTTCGCCACCGGTGTTCCGCTTGATATCTACGAATTTCACCTCTACACCAAGCATTCCGCCTTCCTCTCCAGAACTCTAGCGCAGCAGTTTCGAGTGCTCTTCCACGGTTGAGCCGTGGGCTTTCACGCCCGACTTGCTACGCCGCCTACACGCACTTTAAACCCAGTTGACTGT
+
CCCCCGGGGGGGGGGGGGFFFGFGGGGGGGGFGGDGFGGGGB:FGGGGGGGGGGFFGGGGGGGGGGGFGGGGGGGGGGGGGGGGGGGGGACEGGGGGGGGGGGGGGGGGGGGGGGFGGGGGEGGGGCGGGGCDGDGGFGFFGGFCFGFGFEDFGGEFGGFDFFGF*ADFFFF76C9BAD>FGGFFGFFBC5>FGGFFC:@FFBF@BBFFEECEFGG9DF62;4;?GDD8774)62(;8:>DAA<<<7
@M00200:205:000000000-AKKM3:1:1101:19788:2819 2:N:0:1
TACTAGGGTATCTAATCCTGTTCGCTCCCCACGCTTTCGCGTCTCAGCGTCAGTACCGTACTAGAGAGCCGCCTTAGCCACGGGTGTTCTTCCTGATATCTGCGCATTTCACCGCTACACCAGGAATTCCACTCTCCTCTTCCGGACTCTAGCCAAACGGTTTCCATCGACGTCTGAAGGTTAAGCCTCCAGTTTTCACGGTCGACGCAACAAGCCGCCTACGAGCTCTTTACACCCAATTGACTGT
+
CCCCCGGGGGGGGGGGGGGGGGGGGGGGGGGGGGGGGGGGGGGGGGGGGGGGGGGGGGGGGGGGGGGGGGGGGGCFGGGGGGGGGGGGGGGGGGGGGGGGGGCGGGGGGGGGGGGFGGGFFGGGGGGGGGFDFGGGGFGFFFGFGFGFGBGGGGGFFGDDCGFGFFGGEDEFDFFFFFG>FFF8>EGFFGGFCGGEFFGFFDF==@=@@FFF((=;@GFF?;FFFG5CCCBAAAFFG:1:A?F<4<A
@M00200:205:000000000-AKKM3:1:1101:16024:2819 2:N:0:1
TACTGGGGTATCTAATCCTGTTTGCTCCCCACGCTGTCGCGCCTCAGCGTCAGGGCTGGTCCAGCTGGCCGCCTTCGCCACGAGTGTTCTCCCCTATATCTACGAATTTCACCTCTACACTCGCAGTTCCACTCACCTCTCCCGAACTCAAGATCTTCAGTATCAAAGGCAGTTCTGGAGTTGAGCTCCAGGATTTAACCCCTGACTTAAAGACCCGCCTACGCACCCTTTACGCCCAATTGACTGTAGA
+
CCCCCGGGFGFGGG@AED<@EGGGGCGGGGGFEGC@BBEGFFFGCEFGGG@F7EFGFGGGGCEFEFGCGGGGGEEDCCG@CCGGG@?FEAD?FFGGGEDFGCA?@?8FCGDFG9DFFGCFD8CEGEEFDED9BDDF8D8<F=FECBGFGFG6AFF7DCDD=DD+DFGGB6?=*;@FFADADFGGFGG5FDGFFEEF+@78CA2BB2AEFF4CEBF:><B>>3@F5C)7>>8C<;@(48;@3)4))77C3<
@M00200:205:000000000-AKKM3:1:1101:15750:2824 2:N:0:1
TACTCGGGTATCTAATCCTGTTTGCTCCCCACGCTGTCGCGCCTCAGCGTCAGGACCGGTCTAGCTGGCCGCCTTCGCCACGAGTGTTCTCCCCTATATCTACGCATTTCACCGCTACACAGGGAATTCCACCAGCCTCTCCCAGCCTCAAGTCTTGCAGTTTCTACCGACATTAAACAGTTGAGCTGTGTGCTTTTACAGCAGACACACAAGACAGCCTACGCGCCCTTTAAATCCAGTTGACTGTAGA
+
CCCCCGGGGGGGFGGGGGGGGGGGGGGGGGGGGGGGGGGGGGGGGGGGGGGGGGGGGGGGGGGGGGGGGGGGGGGGGGGGGGGGGFGGGGGEGGGGGGGGGGGGGGEGGGCFGGGFDFGGGGFGGGFGGFFGGGFGFBGEF@FDFFGFFB8?@DFFFF86;CEGE9FFBGEFEE>+1AFAF;DFFGA4B4B*BECFFECE6B2B3>BF7@D>B26CBCABE8;82857)0.;..)1<=E36648<AFAFB
@M00200:205:000000000-AKKM3:1:1101:17577:2868 2:N:0:1
TACTCGGGTATCTAATCCTGTTTGCTCCCCACGCTTTCGCGCCTCAGCGTCAATAGTCGTCCAGGCAGGCGCCTTCGCCTCCGGTGTTCCTTCACATCTCTACGGATTTTACCCCTACACGTGAAATTCCCCTGCCCCCTCCGACATTCTAGACTAGCAGTTTCAGACGCAGTTTCGAAGTTAAGCTTCGAGATTTCACATCTGACTTGCTGATCCGCCTGCGCGCGCTTTACACCCAGTTGACTGT
+
CCCCCGGGGGGGGGGGGGGGGGGGGGGGGGGGGGGGGGGGGGGGGGGGGGGFGGGGGGGGGGGGGGGGGGGGGGGGGGGGGGGGGGGGGGFGGGGGGGGGGGGGGEFGGGGGGGGFGBGGEGGGGGGGGFGGGGGGGFGFFGGFGFGBFFGFGGGFFGGFFGEFEFGGFGFFFEFFFFF>DFGGFFFFFGGF>5CCFCGAEBE??*85@EFEFBB;(*0(-(.>>?>>3*=<C340::1766<FAA<
@M00200:205:000000000-AKKM3:1:1101:9971:2878 2:N:0:1
TACCCGGGTATCTAATCCTGTTTGCTCCCCACGCTTTCGCACCTCAGCGTCAGTATCTGCCCAGATCGCCGCCTTCGCCACTGGTGTTCCTCCCGATATCTACGAATTTCACCTCTACACCGGGAATTCCGCGATCCTCTTCAGTACTCAAGCCCCGCAGTTTCGGGTGCACGTCCTCGGTTGAGCCGAGGGATTTCACATCCGACTTGCGAAGCCGCCTACGTGCGCTTTATGCCCACTTGACTGT
+
CCCCCGGGGGGGGGGGGGDGGGFGGGGGGGGGGGGGGGGGGGEFGGGGGGGGGGGGGGGGGGGGGGGGE:FFGGGGGGGGCDFGGGGGGGGGGDGGGGGGGGGGGGGGFDGGGGGFGGGFFDEEC@FDFGFGGGGGDFGEFGFBDDDBGFDFDDGFFGG5@+@78>CEE85;F)9B?FGDEED6ACFE4DCA>FC=A)=??E8;?>4()4((60?C9GE:028.(275)9().:<8C7,()..,6)-
@M00200:205:000000000-AKKM3:1:1101:15999:2880 2:N:0:1
TACGAGGGTATCTAATCCTGTTTGCTCCCCACGCTTTCGCGCCTCAGCGTCAGGACCGGACCAGAGAGCCGCTTTCGCCACCGGTGTTCCACCCAATATCTACGAATTTCACCTCTACACCAAGCATTCCACCTTCCTCTCCAGGACTCTAGCCACGCAGTTTCGAGTGCACTTCCACGGTTGAGCCGTGGGATTTCACGCCCGACTTGCATGGCCGCCTACACGCGCTTTAAACCCAATTGACTGCAGA
+
6CCCCFGGFGGGGGDGGGGGGGGGGGGGGGFFEFDCFFGGGGGGCCEFGGCC:DEDGEGGDGGEGGAEG,>FGCGGEGGGGGDCFGGDGFFFGGFDEGGFAEFFEFGDGGFGFFF+?FFAFGGGGFGCE,@9?FFGGFFEFCFBF?DEGFG=FDFDDGD5EDEGD?GDFGFFFEF*1@CBD>5>AGGFFDCEFC6C8>F2B9>FF0963C3?<@FGFGFD@D3F(37C112))64:8:?0:84).4()..
@M00200:205:000000000-AKKM3:1:1101:18954:2896 2:N:0:1
TACTCGGGTATCTAATCCCGTTTGCTCCCCTGGCTTTCGCTCCTCAGCGTCAATGCCGGTCCAGGATGCCGCCTTCGCCACCGGTGTTCCTCCAGATATCTACGCATTTCACCGCTACACCTGGAATTCCGCATCCCTCTCCCGGATTCAAGCCATCCAGTATCAGACGCAGTTCCACGGTTGAGCCGTGGGATTTCACGTCTGACTTAGTTGGCCGCCTACGAGCCCTTTAAGCCCAATTGACTGTAG
+
CCCCCGGGGGGGGGGGGGGGGGGGGGGGGGGGGGGGGGGGGGGGGGGGGGGGGGGFGGGGGGGGGGGGGGGGGGGGGGGEGGGGGGGGGGGGGGGGGGGGGGGGGGGGGGGGGGGFGGDFGGGGGGGGGGGGGGGGGFGFFCGFGDGDFFGDFDGFFGGFGGFGEFGGFDFAFFFFFFDFGGG79CCEFGGFFGG4FCGFFFFFC==?EEFEFFGE9CA<DFDE?EEGGGFCC<9:;6:0:?<4AFFA<
@M00200:205:000000000-AKKM3:1:1101:7448:2910 2:N:0:1
TACTGGGGTATCTAATCCTGTTTGCTCCCCACGCTTTCGCGTCTCAGCGTCAGTAATCGTCCAGAAAGCCGCCTTCGCCACTGGTGTTCCACCTGATATCTACGAATTTCACCTCTACACCAGGTATTCCGCTTTCCTCTCCGATACTCAAGAAACGCAGTTTCGAGTGCAGTTCCCAGGTTGAGCCTGGGGCTTTCACGCCCGACTTACATTCCCGCCTACACGCCCTTTAAACCCAATTGACTGT
+
CCCCCGGGGGGGGGGGGGGGGGGGGGGGGGGGGGGGGGGGGGGGGGGGGGGEGGGGGGGGGGGGGGGGGGGGGGGGGGGGGGGGGGGGGGGGGGGGGGGGGGGGGGGGGGGGGGGFGGGGGGG>EEGGGGGGGDGGGFFFFGDBGFGFCF,AFGGFFGGFGGEG9?FD5FBEFFFFFFFFFGGC6DCFFGGFBGGGFCGFFDFFF>A?F4>CFFG>=D>@@=FA;C)9/23)5>3(;:;@C3673))
@M00200:205:000000000-AKKM3:1:1101:15722:2911 2:N:0:1
TACTCGGGTATCTAATCCCCTTCGCTCCCCTAGCTTTCGTACCTCAGCGTCAGAAGAGACCCAGTAAGCCGCTTTCGCCACTGGTGTTCCTGATGATATCAACGCATTTCACCGCTCCACCATCAGTTCCGCCCACCTCTATCTTCCTCAAGCACGCCGGTTTGAAGCGCAATTCCTCGGTTGGGCCGGGGGATTTCACACCTCACCTAACATGCCGCCTACGGACTCTTTACGCACAGTTGACTGT
+
CCCCCGGGGGGGGGGGGGFGGGGGGGGGGGGGGGGGGGGGGGGGGGGGGGGGGGEFFGGGGGGGGFGGGGGGEGGGGGGGGGGGGAFFFFFEFGFGF,EFFGGGGEFGFGGGGGGDDGGGG8E8EEGGGCEGGDGGGFGFF8F9ADG<DB?=96=?EGGEEGD6DFFCDGF=FFFCC+;>FDC*9CGA?*/)2CGDFFG?@D@@3?,7./64.4EC0CDB1:056C:FC*:9)42(2(34:>2<9)-
@M00200:205:000000000-AKKM3:1:1101:12335:2934 2:N:0:1
TACAAGGGTATCTAATCCTGTTTGCTCCCCACGCTTTCGCGTCTCAGCGTCAGTTGACGTCCAGATGGCCGCCTTCGCCACAGGTGTTCCACCCGATATCTACGAATTTCACCTCTACACCGGGTATTCCGCCATCCTCTCCGCCACTCCAGTCCGCCAGTATCTCGCGCACTTCCCGGGTTGAGCCCGGGGCTTTCACACGAGACTTAACAGACCGCCTACACGCACTTTACGCCCATTGACTGT
+
@CCCCGGGGGGGGGGGGGGFGGGGGGGFGGGGDGGDGGGGGGGGGGGGGGGGGGFFGGGEGGEEEFCFGGGGGGGGCFDGGGFGFFFFG;EFECFCEEDGCFG7B4E=CFFGED?D?9E<8=C7@8B,AFFGDGGFGBD=DEGBGEGFGFG8E?F:5@CD,+;=*CDGBEAB>=AFFF4*1430?CFF;8CDBC7*;77<31;(414)).7?3@C=1C3(32,.(*0919.:9?B0C?:<)659>)
@M00200:205:000000000-AKKM3:1:1101:22736:2937 2:N:0:1
TACTCGGGTATCTAATCCTGTTCGCTCCCCACGCTTTCGTGCCTCAGCGTCAGTTACAGCCTAGTTAGCTGCCTACGCAATCGGAGTTCTTGATTGTATCTATGCATTTCACCGCTACACAATCAATTCCGCCAACCTCGTCTGTACTCAAGCCCGGCAGTATCAATGGCAGTTCTCCAGTTGAGCTGGAGGCTTTCACCACTGACTTACCGGGCCGCCTACGCTCCCTTTACAACCAATTGACTGT
+
CCCCCGGGGGGGGGFGGGGGGGGGGGGGGGGGGGGGGGGGGGGGGGGGGGGGGGGGGGGGGGGGGGGGGGGGGGGFGGGGGGGGGCEGGGGGGGGGFGCFGGGDFFGGGGGGGDG>DFGGFGGGFGF;EGGGGGDGGFGAFGFFGFEFGFGFGGGBAGGFFFEGFBDF6DFAFFFFFFGFGGFGFGGFFGGDFGCFFECEF=F@5=CEEFED5>:C@DFFDFDF0=>F4+4>))/4C;<EC).47<F
@M00200:205:000000000-AKKM3:1:1101:13338:2956 2:N:0:1
TACTAGGGTATCTAATCCTGTTTGCTCCCCACGCTTTCGCGTCTCAGCGTCAGTCACTGTCCAGAAGGCCGCCTTCGCCACCGGTGTTCCTCTCGATATCTACGAATTTCACCTCTACACCGAGAATTCCGCCTTCCTCTCCAGGACTCAAGCTCGGCAGTATCGAATGCACTTCCTGGGTTGAGCCCAGGGCTTTCACACCCGACTATCCGAGCAGCCTACACGCGCTTTATGCGCAATTGACTGTA
+
CCCCCGGGGGGGGGGGGGGGGGGGGGGGGGGGGGGDGGGGGGGGGGGGGGGGGGGGGGGGGGGGGGGGGGGGGGGGGGGGGGGGGGEGGGGGFGGGFGGGGGFFGGGGFGGGGGGFGGGGFGGGGGGGGGGGGGGGGFGEFGEFFFFDGB=DECFBDCD>EF798?7AFFACF5C;@F?@F8DGAG?FCG5>DCCFF?CA<4:@@@2>E=5>=@5C@G)6@(()/=3773,7<<<(;22())46:A74
@M00200:205:000000000-AKKM3:1:1101:9716:2959 2:N:0:1
TACTAGGGTATCTAATCCTGTTCGCTCCCCACGCTTTCGCTCCTCAGCGTCAGTTATTGCCCAGAGACCCGCCTTCGCCACCGGTGTTCCTCCTGATATCTGCGCATTTCACCGCTACACCAGGAATTCCAGTCTCCCCTGCAATACTCTAGTTTGCCCGTATCGACTGCAGACCCGAGGTTGAGCCTCGGGATTTCACAGCCGACGCGACAGACCGCCTACGAGCTCTTTAACACCAGTTGACTGTAGA
+
CCCCCGGGGGGGGGGGGGGGGGGGGGGGGGGGGGGGGGGGGGGGGGGGGGGGGGGGGGGGGGGGGGGGGGGGGGGGGGGGGGGGGGGGGGGGGGGFGGGGGGGGGGGGGGGGGGGFGGGFGGGGGGGGGGGGGGGGGFGFFGGFGFGFGFGGFGGFFFG>EGFGFFGDFGFEFF?FDEGEGFFF>8EFA5EFFCFF67D*99922>@BF>F@6;EFBGFD?:(81:)22:<4:))(2:?AFBFBF9<4))
@M00200:205:000000000-AKKM3:1:1101:12683:2981 2:N:0:1
TACTCGGGTATCTAATCCTGTTTGATCCCCACGCTTTCGTGCCTCAGCGTCAGTTTAGGGCCAGTTGACCGCCTTCGCCACCGGTGTTCTTCCAGATATCTACGCATTTCACCGCTACACCTGGAATTCCATCAACCTCTCCCTAACTCAAGAAAAGCAGTATCAAAGGCAGTTTCACAGTTAAGCTGTGAGATTTCACCTCTAACTTACTCTCCCGCCTGCGCACCCTTTATACCCAATTGACTGTAGA
+
CCCCCGGGGGGGGGGGGGGGGGGGGGGGGGGGGGGGGGGGGGGGGGGGGGGGGGGGFGGGGGGGGGGFGGGGGGGGGGGGGFGGGGGGGGGGGGGGGGGGGGGGGGGGGGGGGGGDGG8FFFGFGGGGGGGGGGGGGFFFFFFFGFGEGFGGGG6?DGG?=DFGEDGF???AFEFFFFGFGGFGFGGAFGGFFGGFFEGBFFBCCEEEE8A5>5EFB4?>BBBB48DD5C3>CFFEG>9BFFF95>EFEC
@M00200:205:000000000-AKKM3:1:1101:13263:2992 2:N:0:1
TACTCGGGTATCTAATCCCGTTCGCTCCCCTGGCTTTCGTGTCTCAGCGTCAGCACACCCCCAGCAACCTGTTTTCACCGTTGGCGTTCCAAGCGATATCTACGCATTTCACCGCTCCACCGCTTGTTCCAGTTGCCCCTAGGTGGCTCAAGATCGCCAGTATACCGAGCAGTTCAACGGTTGAGCCGTGGGATTTCACAAGGTACTTAACGATCCGCCTACACACGCTTTAAACCCAATTGACAGTAGA
+
CCCCCGGGGGGGGGGGGGGGGGGFGGGGGGGGGGGGGGGGGGGGGGGGGGGGGGGGGGGGGGGGGGGGGGGGGDFGGGFGGGGGGGGGGGFFFGGGGGGGGGGGFGGGGGFGFEEDGGGGDEEG7FGAFGGGG@FFFFG9FDFFGFGDGFGFGFG?BGGFGFECEF6@>C5)=<C+?@+9F8;FFGCBBCEEF6CGCEFE=2=ECE??EC>5@DEC(*)(,6=FEGBC*:=C7)3=7;137=>C).5:2:
@M00200:205:000000000-AKKM3:1:1101:22428:2998 2:N:0:1
TACTCGGGTATCTAATCCTGTTCGCTCCCCATGCTTTCGCTCCTCAGCGTCAGGTCATGCCCAGAGAACCGCCTTCGCCACCGGTGTTCCTCCTGATATCTGCGCATTCCACCGCTACACCAGGAATTCCGTTCTCCCCTGCATACCTCTAGTCTGCCCGTATCGGAAGCACGCTCAGGGTTGAGCCCTGAGTTTTCACTCCCGACGCGACAAACCGCCTACGAGCCCTTTAACCCCAATTGACTGTAGA
+
CCCCCGGGGGGGGGGGGGGGGGGGGGGGGGGGGGGGGGGGGGGGGGGGGGGGGGGGGGGGGGGGGGGGGGGGGGCFGGGGGFFGFGFGGFGGGGGGGGFGGGGGGDGGFEGGGDGFGGGGFGGGGGGGGGGGGGGGGFEDFGGFGFGCGFGDGGGFFGGD6?DGFFGGFGFFFFAEFFGFGCGGFGDFFFGFC7CFFFFCE2<@ABB@FF;>>FGG>G>31@131?5707565)21>:3?<<4454-)))
@M00200:205:000000000-AKKM3:1:1101:19809:3008 2:N:0:1
TACGCGGGTATCTAATCCTGTTTGCTCCCCATGCTTTCGAGCCTCAGCGTCAATATGTGTCCAGTCAGCCGCCTTCGCAACTGGTGTTCTTGGGGATCTCTACGCATTCCACCGCTACACCCCCAATTCCACTGACCTCTCCACTATTCAAGATTCCCAGTTTTAAGTGCCGGTCCGGGGTTGGGCCCCGGGATTAAACACCTAACTTAGGAACCCGCCTACGCTCCCTTTAAACCCAATTGACTGTAGCT
+
CCCCCGGGGGGGGFFGGGGGGGGGGGGGGGGGGGGGGGGGGGGGGGGGGGGGGFGGGGGGGGGGGGGGGGGGGGGGGGGGGGGGGGGGGGGGGGDGDGGGGGFFGGGGGGGGGGGFGGGGGGCEGGGGGGGGGGGGGFGFFGGFGFGCGFGGGGGFFGGFFGFFEFGGFFFFFFEEA?GFGGG49CC?BGGFFGFC1<E4;D1@;D37<C8E)3B8>DEF;:()4CBF<F:A>)-4E?F?4249A24A-))
@M00200:205:000000000-AKKM3:1:1101:22926:3015 2:N:0:1
TACTGGGGTATCTAATCCTGTTTGATCCCCACGCTTTCGCGCCTCAGCGTCAATACTCGTCCAGGAAGGCGCCTTCGCCTCTGGTGTTCCTTCGCATATCTACGGATTTTACCCCTACATGCGAAATTCCCCTTCCCCCTCCGAGATTCTAGACCTGTAGTTTAAGACGCAGTTTCGAGGTTGAGCCTCGAGATTTCACATCTTACTTGCAGGTCCGCCTACGCGCGCTTTACACCCAATTGACTGT
+
CCCCCGGGGGGGGGGGGGGGGGGGGGGGGGGGGGGGGGGGGGGGGGGGGGGGGGGGGGGGGGGGGGGGGGGGGGGGGGGGDGGGGGFGGGFGGGGGGGGGGGFGGEGEGGGGGGGFGFGGGFGGGGGGGGGGGFGGFFC9DGGDGFGEGFG7EFGFFFGFGGFGFBGGFG>A?EFFBFGDFG5;6?9>*<75*7CC>CFCCEEEEE??=C5>376,(:?2@81:(*:<):@CE?21::6143<BADA
@M00200:205:000000000-AKKM3:1:1101:15026:3024 2:N:0:1
TACAGGGGTATCTAATCCCGTTTGCTCCCCTGGCTTTCGTGTCTCAGCGTCGGCACAATCCCAGTCGTCTGCTTTCGCCTTCGGCGTTCCAAACGATATCTACGCATTTCACCGCTCCACCGTTTGTTCCGACGACCCCTGATTGGCCCAAGGACGCCAGTATGCCCAGCAGTTCCCCGGTTGAGCCGGGGGATTTCACAAGGCACTTAACGTCCCGCCTACACACGCTTTAAACCCAATTGACTGTAGA
+
CCCCCGGGGGGGGGGGGFGGGGGGGGGGGGGGGGGGGGGFGGGGGGGGGGGGGGGGGGGGEGGGGGGGGGGGGGGGGGGGGGGGGGGGDGGFGGGGFGGGGGGGGGDCFEFGGGGFGGGGGEGGGGGGGFGGGGGGGFGFFGGFGFGEGEE=DFGFFGDDFFEGEFGGFGFB@EFFFFGEGGGGFGGFFGGFEGGFF<C?FFFF??049AAF0:;C()0,13?<?E5C*112<A2:8(3(4))6)6-6:9
@M00200:205:000000000-AKKM3:1:1101:7595:3046 2:N:0:1
TACACGGGTATCTAATCCTGTTTGCTCCCCACGCTTTCGCGCCTCAGCGTCAGAACCGGACCAGTCAGCCGCCTTCGCCACTGGTGTTCTTGCGAATATCTACGAATTTCACCTCTACACCCGCAGTTCCACTAACCTCTTCCGGTCTCAAGCCATGCAGTATCGAAGGCAATTCTGTGGTTGAGCCACAGGCTTTCACCCCCGACTTACAAAGCCGCCTACGCGCCCTTTAACCCCAATTGACTGT
+
CCCCCGGGGGGGGGGGGGGGGGGGFGGGGGGGGGGGGGG;FGEGGGGGGGGGGCFGGGGGGGGGGFEGGDCGGGGGGGGGE,FGGGGGGGGFGGG7FFFGGGCFEGGGGGGGF?FFGGGG8+4BCEGGGGGGGCGGGFGBDGA?>ADDGF:DFG6<CFFFGGEGDF=:98*89*=E+B96FF>GFGCA?*,@FCFGAEG:BB=@((4<4<AC<@C:@DEFD;0;6=@GCF7<95<BE1<?<2-:5)5
@M00200:205:000000000-AKKM3:1:1101:15580:3059 2:N:0:1
TACTAGGGTATCTAATCCTGTTTGCTCCCCACGCTTTCGCGTATCAGCGTCAGTATCCAACCAGGGGGCCGCCTTCGCCACAGGTGTTCCTCCCGATATCTACGCATTTCACCGCTACACCGGGAATTCCACCCCCCTCTTTGGTACTCTAGCTTATCAGTTTCATGCGTCCTTCCCCGGTTGAGCCGAGGGATTTCACACATGACTTAACAAACCGCCTACACGCCCTTTACACCCAATTGACTGTATA
+
CCCCCGGGGGGGGGGGGGGGGGGGGGGGGGGGGGGGGGGGGGGGFGGGGGGGGGGGGGGGGGGGGGGGGGGGGGGGGGGGGGGGGGGGGGGGGGGGGGGGGGGGGGEGGGGGF>EFGGGGGGGGGGGDGF:FGGDGGFGDFFGFGFGFGFGFGGGFFGGFGGECEFCFEGFFFEFFFFG4CCDGAGG:8DGFBCG4+77<E;EE3;E?EEFF@28@(/7(-4:5,*8CCCF><<21C???))62AA<)))
@M00200:205:000000000-AKKM3:1:1101:17948:3061 2:N:0:1
TACAAGGGTATCTAATCCTGTTTGCTCCCCTAGCTTTCGTGCCTCAGTGTCAGGAGTTTTCCAGGGACTCGCCTTCGCCACTGGTGTTCCACTTGATATCTACGCATTTCACTGCTACACCAAGTATTCCAGTCCCCCCTCAAACCCTCTAGCAAGGTAGTTTCCAATGCCATTTCCGAGTTGAGCTCGGAGCTTTCACATCCGACTTACCTCACCACCTACGCACCCTTTAAGCCCAATTGACTGT
+
CCCCCGGGGGGGGGGGGGGGGGGGGGGGGGGGGGGGGGGGGGGGGGGGGGGGGGGGGGGGGGGGGGGGGGGGGGGGGGFGGGGGGGGGGGGGGGGGGGGGGFGGGGCGGGGGGGGFGEGGGGGGGGGGGGGGGGGGGFGFFGGFGFGDFFGGGFFFFFGFGGCGEDCFFGFEFEDFFFGEGCFGFC86>D8?B6C7CEGFFF@AA=@DFA=CE58DCFDBB:4?ACBD883CEB9;BB(36*/8@E3
@M00200:205:000000000-AKKM3:1:1101:23881:3072 2:N:0:1
TACGCGGGTATCTAATCCTGTTTGCTCCCCACGCTTTCGAGCCTCAGCGTCAGTAATGGACCAGTATGTCGCCTTCGCCACTGGTGTTCTTCCGAATATCTACGAATTTCACCTCTACACTCGGAGTTCCACATACCTCTTCCATACTCAAGATAGCCAGTATCAAAGGCAATTCCAAGGTTGAGCCCTGGGCTTTCACCTCTGACTAAACTATCCGCCTACGCTCCCTTTAAACCCAATTGACTGT
+
CCCCCGGGFFGGGGGGGGGGGGGGFGGGGGGGGGGGCGGGGGGGGGGGGEGGGGGGGGGGGGGGGGGGGGGGGGGGGGGGGGGGGGGEGFGGGGG:FGGGGFFFECFFFGGFGGGFGGGGGGGGFGGGGGGGGGGGFFDEFGGFGFC7DDE?EG8DFF6DF7;@DFFGBD?D?DFFFFFFGGGG5@F?F710;AF*+;E@F@C5AEEFEE4644>C2?B5<525285C*46*19=BE(4@E<)95)/
@M00200:205:000000000-AKKM3:1:1101:16120:3091 2:N:0:1
TACCGGGGTATCTAATCCTGTTTGCTCCCCTAGCTTTCGCGTCTCAGCGTCAGGAATGGCCCAGCGAGCCGCCTTCGCTACTGGTGTTCCTCCCGATATCTGCGCATTTCACCGCTACACCGGGAATTCCACTCGCCTCTACCATCCTCTAGCCCGGCAGTTTCCACCGCACGCCCGGGGTTGAGCCCCAGGTTTTCACGGCAGACTTACCGAACCGCCTACACGCTCTTTATGCCCAATTGACTGTAGA
+
CCCCCGGGGGGGGGGGGGGGGGGGGGGGGGGGGGGGGGGGGGGGGGGGGGGGGGGGGGGGEFGGGGGGGGEGGGGGGGGGGGGGGGGGGGGGGGGGGGGGGGGGGGGGGGGGGGE?DGGGGGGGEGCFGGGGGGGGGDEFFGGFGFDCGFFFGGGFFGGFFG5FFFGGFGFFFFFFF4DDG5CGFGGFFGG>FCCCFFGFFFFF?:?2<AFF?BGE>DEB?<BFBG7C*:9D><>2C:(3<?B>>>D<4.
@M00200:205:000000000-AKKM3:1:1101:13549:3102 2:N:0:1
TACACGGGTATCTAATCCTGTTTGCTCCCCACGCTTTCGTGCCTGATCGTCAGTTGTGAGCCAGATAGCCGCCTTCGCCACCGGTGTTCCACCAAATCTCTACGCATTTCACCGCTACACTTGGTATTCCACTATCCCCTCTCACACTCTAGTACTGAGGTCTCGCAGGCAGTTCCAGGGTTAAGCCCTGGGATTTCACCCGCGACTCTCAATACCGACTACGCACGCTTTAAGCCCAATTGACTGT
+
CCCCCGGGGGGGGGGGGGGGGGGGGGGGGGGGGGGGGGGGGGGGGGGGGGGGGGGGGGGGGGGGGGGGGGGGGGGGGGGEGGGGGGGGGGGGGGGGGGGGGGGGGGDGGGGFGGGDGGGFGGGGGFGFGDFGGGGGGFGDBGGFGFGFG5FGGGGFFDGFFFEF:>C8?6DAFEFFCFCEFGGGFGFFFGGFFDEFFCFFFFFF>>(:*7=?EFGGFD51;=@81=><5C;4?EA;E@;;E<49>B<
@M00200:205:000000000-AKKM3:1:1101:20301:3103 2:N:0:1
TACCAGGGTATCTAATCCTGTTTGCTCCCCACGCTGTCGCGCCTCAGCGTCAGCCACAGCCCAGCAGGCCGCCTTCGCCACCGGTGTTCTTCCGGATCTCTACGCATTCCACCGCTACACCCGGAATTCCACCTGCCTCTACTGTGCTCGAGTGCACCGGTTCGCACGGCCGACCCGAAGTTGAGCCTCGGGCTTTCACCGCACGCTTGATGCACCGCCTACGCGCCCTTTAAACCCAATTGACTGTAGA
+
CCCCCGGGGGGGGGGGGGGGGGGGGGGGGGGGGGGGGGGGGGGGGGGGGGGGGGGGGGGGGGGFGGGGGGGGGGGGGGGGGGGGGGGGGCGGGGGG>EFGGFGGGGGGGGGGGGGEGGGGGGEGGDGFGGGCFEFFGFFFFGA?FFGEGFGDEFDFFGG>;5)CA>GGDGDAE@FEFDC>CGFFFECFFGGFFGGFFC<47(,46212:0-5A)<@6DFF???5(109178))627E?1?)))-.).)..
@M00200:205:000000000-AKKM3:1:1101:8774:3111 2:N:0:1
TACAAGGGTATCTAATCCTGTTTGCTACCCACGCTCTCGCGCCTCAGCGTCAGTGTCTGTCCAGGTAGCCGCCTTCGCCACTGGTGTTCCTTCCGATATCTACGCATTTCACCGCTACACCGGAAATTCCTCTACCCTCTACAGCACTCTAGTCACACAGTTTAAGACGCCGTTCCCAGGTTAAGCCCGGGGATTTCACATCTCACTTACATGACCGCCTACGCGCTCTTTATACCCAATTGACTGT
+
CCCCCGGGGGGGGGGGGGGGGGGGGGGGGGGGGGGGGGGGGGGGGGGGGGGGGGGGGGGGGGGGGGGGGGGGEGGGGGGGGGGGGGGGGGGGGGGFGGGGGGGGGGGGGGGGGGGFGGGFFGGDGGGGGFFGGGGGGFG5DFGFFFGFGFGGGGGFFGGFDGEGFFGGDED=BFFFFCFFFFFGFGG>>5CDAGGG6>CEE5*>5@46CEFC<:C<295;DFFA:C>D3C?EB<>AG<?7ABFFAA>
@M00200:205:000000000-AKKM3:1:1101:11604:3112 2:N:0:1
TACACGGGTATCTAATCCTGTTTGCTCCCCACGCTTTCGCGTCTCAGCGTCAGTAACGTCCCAGCGAGCTGCCTTCGCCATAGGTGTTCCTCCCGATATCTGCGCATTTCACCGCTACACCGGGAATTCCACTCGCCTCTTCCGAACTCTAGTCCGGCAGTATCGACCGGCATCCCAGGGTTGAGCCCTGGACTTTCACAGCCGACTTACCGGACCGCCTACACGCTCTTTCTGCCCAGTTGACTGT
+
CCCCCGGGGGGGGGGGGGGGGGGGGGGGGGGGGGGGGGGGFFGGGGGGGGGGDGGGGGGFFGGGGGGEGGGGGGGGGGGGDGGGGGGGGEFGGGGGECCFGGGGGGCEGGGGGCGEGGC=DECGE+DFFGGGGGGGE>GFFGGAGFG@F7ECFGGEFGG5:@EGAFGGFGFBFF;A;;/)2=DCFGGFFGCFFGGFFCFEF@;>BF60)7;D;BED0CBB?1()(*)**2-)))..;)..))).4<>
@M00200:205:000000000-AKKM3:1:1101:13184:3114 2:N:0:1
TACGAGGGTATCTAATCCTGTTTGCTCCCCACGCTGTCGCGCCTCAGTGTCGGCTATTGAACCCTCGCGGGTTCACTGCCCAGCAGACCGCCTTCGCCACTGGTGTTCTTCCGGATCTCTACGCATTCCACCGCTACACCCGGAATTCCATCTGCCTCTACAGTGCCCAAGCGACACAGTTGCCACGGCCGATCTGGAGTTGAGCCCCAGACTTTCACCACAGCCTTATGTCGCCACCTACGCGCCCTTT
+
CCCCCGGGGGGGGGGGGGGGGGGGGGGGGGGGGGGGGGGGGGGGGGGGGGGGGGGGGGGGGFGGGGGGGGGGGGGGGGGFGGGGGGGGGGGGGGGGGGEFGGGGGGGG8AFGGGGBDFGGGGGGFGGGGFGFGGGGGFGFBGGBGFGCCFFFE8FFFGGFGGFGFFGGFEFFFFEA>FGBGGFGFGGF?)2=>EFFF3=EFFFF@;7;??6:?2:<5;=764<58@BFG=--3<(3C1:BFFBB949>B?
@M00200:205:000000000-AKKM3:1:1101:19898:3117 2:N:0:1
TACTAGGGTATCTAATCCTGTTTGCTCCCCACGCTTTCGCGGATGAGTGTCAGAACTGGCCCAGCGAGCCGCCTTCGCCACCGGTGTTCTTCCTGATATCTACGCATTCCACCGCTACACCAGGAATTCCGCCCGCCTCTACCAGTCTCAAGTCTTCCAGTATCCTATGCACCTCCGGAGTTGAGCCCCGGGATTTCACAAAGGACTTAACAGACCACCTGCCCGCGCTTTAAACCCAGTTGACTGT
+
CCCCCGGGGGGGGGGGGGGGGGGGGGGGGGFGGGGGGGGGGGEGEFGCCFGGGFCEF,C<BCFGGGGGGGGGGGGGGGGG=FGGGGEFGGGF?FFFFGGGGG9FFGGG8FGGGDGFGGGGGGG8+@FCDECE+1?EEFDBFG=DGFGFGFGD>B=CFGG7<=3=EA7C9E9C*@9AAD79CF@CFGGF>C76?E6?B5943(5:(5;@C9)1;8F5(<;34;(;1:)519(:)2)4?1((-.:<444
@M00200:205:000000000-AKKM3:1:1101:16548:3139 2:N:0:1
TACTCGGGTATCTAATCCCGTTTGCTCCCCTGACCTTCGTGCCTCAGCGTCAGATACTGTCCAGAGCCCAGCCTTCGCCACTAGTGTTCCTCTCGATCTCTACGCATTTCACCGCTACACCTGGAATTCCACATCCCTCTCCCGGATTCGAGCCTTCCAGTCTCGGACGCAGTTCCCGGGTTGAGCCCGGGGATTTCACGTTCGACTTAGAAGGCCGCCTACGCGCCCTTTATACCCAATTGACTGT
+
CCCCCGGGGGGGGGGGGGGGGGGGGGGGGGGGGGGGGGGGGGGGGGGGGGGGGGGGGGGGGFGGGGGGGGGGGGGGGGGGGGGGGGGGGGGCFFGGGGGGGGFFGGGGGGGGGGGFGGGGGGGFGGGGGGFGGGGGGFGFFGGDGFGFGFGGGGDFFGGFGGFGBDDGFGFBFFFFFFD5>CGGFGGFFGG4B5EFFEGBD=:@DF@FECEFCDFGFGF;DDFB>CAD3>7A)<9<F<136796>FF
@M00200:205:000000000-AKKM3:1:1101:19249:3163 2:N:0:1
TCCCAGGATATCTAATCCTTTTCGCTCCCCCCTCTTTCGCTCCTCAGCGTCAGTTCCTTCCCAGCCACCCGCCTTCGCCACCGGTCTTCCTCCTGCTATCGGCCCATTTCCCCCCTCCCCCCCTCGTTCCCTTCGCACCTCCATCCCTCTCGCCACCCCATTCACACACACACCTCCTTATTTCCCACATCGCTTTACACACTGCACTCGCTCACCTCCTGCCAGCCCCTTACTCGCCCACACTGTAGCT
+
@ACB,6@,=<6CF,,<EF<,@<C7:BFGG>+C+B,FDF,B7FFFF9,C+8BC,<,,,,,6:C,,:6,9:B+@CC,?,B@,B,+4@FB,CE,C=,:,A949,+@+@+,9=FCE=++*=B+CE+++3+@1@,=,==+@69CB5@,+79+);*@**<*<@8@5,+/+*+3;@*3:)()2;;++,,++44<)/2,))***31+.),()...4((4,2.+=)*0()(.0)/)1*1,).).,:4?<(-42)))).)
@M00200:205:000000000-AKKM3:1:1101:10078:3165 2:N:0:1
TACCCGGGTATCTAATCCCGTTCGCTCCCCTAGCTTTCGTCCCTCAGCGTCAGAAAGGACCCAGTGGACCGCTTTCGCCTCCGGTGTTCCTGATGATATCAACGCATTTCACCGCTCCACCATCAGTTCCGCCCACCTCTATCCTCCTCAAGCTTGCCGGTTTGACGCGCAATTCCACGGTTGAGCCGGGGGATTTCACACCTCACCTAACAAGCCGCCTCAGGACTCCTTGAGCCCAGTTGACTTTAGG
+
CCCCCCEEFEFEFGGGGGGGGFFGFFGGGGGGGFGGGG:FGEGGGGFGDFGGGGGGGGGGGGFFFGGFGACFGDFGGGGGFGEGDEGGGFGFFFEFFEFGF8FGGEFF=F9EGGGEGG?,D@9FFCECFD=>D@CEEFGEFGGFAFGBGFGGFGGFFGG>??)=7+=C***:*6=8BFD>FCD>AFGFE5C>85CCC?F?1?(((36@>??B<BGG05B((.(03;:C**-).))3;,,(-6<B2)))-)
@M00200:205:000000000-AKKM3:1:1101:11934:3176 2:N:0:1
TACTGGGGTATCTAATCCTGTTTGCTCCCCACGCTTTCGCGCCTCAGCGTCAGACCCGGGCCAGAGAGCCGCTTTCGCCACCGGTGTTCCAGCCAATATCTACGAATTTCACCTCTACACTGGGAATTCCACTATCCTCTCCCGCATTCAAGCTCATCAGTATCAAGCGCAGCCCCCAGGTTGCGCCCGGGAATTTCACGCCTGACTTGATAAGCCGCCTACGCGCCCTTTATGCCCCATTGACTGT
+
CCCCCGGGFGGGGGGGGGGFGGGGGGGFGGGGGGG@FGGGGGGGGGGGGGGGGGGGGGGGGGGGGGGGGGGGGGGGGGGGGGCEGDGCFGGGGGGGGGGGFEEFGGGGGGGGGGGF7E;EEDDEFFBFGGGGGGFGCFGFF8EAG?GAGFGCFGGFBFGFGGFFC99E>E5=DFF>?>55,57*9;E:?GE586FGFCFBD2:3(646)7/))7EFFGF?0(8B(:7>193:44)5;((292))-).
@M00200:205:000000000-AKKM3:1:1101:17405:3178 2:N:0:1
TACAAGGGTATCTAATCCTGTTTGCTCCCCACGCTGTCGCGCCTCAGTGTCGGCTATTGGACCCTCACGGGTCCACCGCCCAGCAGACCGCCTTCGCCACCGGTGTTCTTCCGGATCTCTACGCATTCCACCGCTACACCCGGAATTCCATCTGCCTCTACGGTGCCCAAGCCCTACAGTCGCCGCGGCAGCTTCCGGGTTGAGCCACGAACTTTCACCGCCGCCTTCTAGTGGCCACCTACGCGCCCTTT
+
CCCCCGGGGGGGGGGGGGGGGGGGGGGGGGGGGGGGGGFGGFGGGGGGGGGGGGGGGGDFGFGGDFFGGGGGGFFFGDGGGGFGFGGCFGGGGGGGGGEGFGGGGGEGGFGGGCEFGFGFFGFGDEGGGGGGGGGCGFGF5EGBGFG@FFCG;DFFFGFFGG595AFFAFFBFBFFFFGC<ED??E7)8C5)20?*2377<(80).(362(48A@FAF*(1((02*0*0:).),(23:<?F0626>>B>()
@M00200:205:000000000-AKKM3:1:1101:12631:3179 2:N:0:1
TACGCGGGTATCTAATCCCGTTCGCTCCCCTGGCTTTCGTGTCTCAGCGTCGGCACACCCCCAGCGGACTGCTTTCGCCGTCGGCGTTCCAAGCGATATCTACGCATTTCACCGCTCCACCGCTTGTTCCGTCCGCCCCTAGGTGGCCCAAGACCGCCAGTATACCCAGCCGTTCCCCGGTTGAGCCGGGGGATTTCACAAGGTACTTAACGGCCCGCCTACACACGCTTTAAACCCAATGGACTGTAGA
+
CCCCCGGGGGGGGGGFGGGGGFGGGGGGGGGGGGGGGGGGGGGGGGGGGGGGGGDGGGGGGGGGGGGGGGGGFCGGGGDFFGGGGGEEGGGGGGGGGGGGGGGGGG>CAAGGGCEDDFGGGGGGGGGGGGGGGCDG9>CBAGFFGFG)@?GGGGF;;8CEGG?GFFFFFCFBFFFAFAGFF8<6?C6>EGGFEC7FB476>?F)5A)5<<9?B0C:9C>?<<27);B7*/(-<D>?C:?:(,8>D146).
@M00200:205:000000000-AKKM3:1:1101:21217:3179 2:N:0:1
TACGGGGGTATCTAATCCTGTTTGCTCCCCACGCTGTCGCACCTGAGTGTCAGTATTGGGCCAGGTAGCCGCCTTCGCCACCGATGTTCCTCCCGATATCTACGCATTTCACCGCTACACCGGGAATTCCACTACCCTCTCCCATACTCTAGCTGAGTAGTGTCGACTGCAATTCCCCGGTTAAGCCCCGGGCTTTCACCATCGACTGACTCAGCCACCTGCTGTCGCTTTACACCCAGTTGTCTGTAGCT
+
B<CCC7@FGCFGFFFDFEGDE<CFCGGEGGGC:C:CCFFE@CFFF@FE<CFA@<,B,CC<EFEF<E,6BB@=FEF:,BFF,4>@7?CFG98B@=7+++649,C=7CE:,@@F?=85=>=FGGGE>+3,C,7=+@DDEFGFFC:*@*A=CFF8>78:5,+15*0?)*<**34.1.=@4**/5:9C6,<5):*8577>F3:);<;059(3)()1))3=,9@0:7()-301932-)62(:3:2)-))-.:):))
@M00200:205:000000000-AKKM3:1:1101:24488:3192 2:N:0:1
TACTGGGGTATCTAATCCCGTTCGCTCCCCTAGCTTTCGTACCTCAGCGTCAGAAGAGACCCAGTAAGCCGCTTTCGCCACTGGTGTTCCTGATGATATCAACGCATTTCACCGCTCCACCATCAGTTCCGCTTACCTCTGTCTCCCTCAAGCACTGCAGTATCGGGCGCAATTCCTCGGTTGAGCCGAGGGCTTTCACACCCGACTGACAGCGCCGCCTACGTACCCTTTAAGCCCAATCGACTGTAGA
+
CCCCCGGGGGGGGGGGGGGGGGGGGGGGGGGGGGGGGGGGG8FFGGGGGGGGGGGGGGGGGGGGGGGGGGGGGGFGGGGGGGGGGF=CFGGGGGGGFGGGGFGGEGGGGGGGGEGBDCGGGGGGBFGGGGGDGGGCFBGFFGGDDFGFGFG6@=FFFGGFGGFGAFDGEGBFAEFFCFD*@:DFACFDFGGFFGGFFFGC;(((8>(241<316EE9D=(63;A<C3C9*.-4<<7FB0(((,4(47<9A
@M00200:205:000000000-AKKM3:1:1101:22073:3194 2:N:0:1
TACGCGGGTATCTAATCCTGTTTGATCCCCACACTTTCGTGCCTCAGCGTCAGTTTGAGTCTAGTAAGCTGTCTACACTATCGGTGTTCTTGACGATATCTAAGCATTTCACCGCTACACCGTCAATTCCGCCTACCTCGACTCCACTCAAGTCCTGCAGTATCAATCCCACCCTCCCGGTTAAGCCGGGATATTTCAGAACTGACTTACAAGACCGCCTACGCACCCTTTAAACCCATTGACTGT
+
CCCCCGGGGGGGGGGGGGGGGGGGGGGGGGGGCFFGGGGGGGGGGGGGGGGGGEEFGGGGGGGGGGGGGGGGGGFAFFGGGGGGFGGGGGGGGGGGGGEGCFGGGGGFFGGGGGGDCFEFGGGGGGFGGGGGDEGG?FGAEGGFGFGDGFGGDGGFFGGFGGCFDF7AFGFFEAFFBFD>CCDGFFGFFGG>FGFFFFGF*->EFEF<6>=C>BEFBG>@@F@>0CDG5D6E363;C@3.9);CFE
@M00200:205:000000000-AKKM3:1:1101:12993:3215 2:N:0:1
TACAGGGGTATCTAATCCTGTTTGATCCCCACGCTTTCGTGCCTCAGAGTCAATATTCGTGTAGTGAGCTGCCTTCGCAATCGGTGTTCTATGTCATATCTAAGCATTTCACCGCTACATGACATATTCCGCTCACCTCCACGGTATTCAAGACAGATAGTATCAACGGCAGTTTCCGAGTTAAGCTCGAAGATTTCACCACTGACTTACCTGCCCTCCTACGCACCCTTTAAACCCAATTGACTGT
+
CCCCCFGGGGGGGGGGGGGGGGGGGGGGGGGGGGGGGGGGGGGGFGGGGFGGGGGGFGGGGGGGGGGGGGFGGGGGGGGGGGGGGGGGGGGGGFGGGGDCGFGGGFGGGCEGGEEBGGGGGGGDFFGGGGFGGCDFGFGDFFE5@?FEGFD+DDGFFAFFFGFGEBFGFGFFF7;DFF+9FEGGFGG?>D?599@9CEG@<=CE9CFCC>@5@5@EEGEF3@=?=EDD4?6CE9=@E9>@CE*8*8.
@M00200:205:000000000-AKKM3:1:1101:10252:3246 2:N:0:1
TACTCGGGTATCTAATCCTGTTTGCTACCCACGCTTTCGCGCCTCAGCGTCAGTTGCGGGCCAGGGTGTCGCTTTCGCCACCGGTGTTCCTCTAGATATCTACGCATTTCACCGCTCCACCTAGAGTTCCACACCCCCCTCCCGCACTCGAGCACTGCAGTACAGCGCGCAGTTCCGGTGTTGAGCCCCGGCATTTCACACGCCGCTTGCAGCACCGCCTACGCGCCCTTTAAACCCAATTGACTGT
+
CCCCCGGGGGGGGFFGGGGGGGGGGGGGGGGGGGGGGGGGGGGGGGGGGGGGGGGGGGGGGGGGGGGGGGDGGGGGGGGCEGGDCEEGGGGGGGGFGGGGFAGGGGGGGGGGGGGFGGGGGGGEFEDFFGGGFGDG+9C>EGG5EEGFGFFGGGGF*C8AFFFDEF7E?EF28?FC55):CEGGFEEFFG5>EC?FFCC?F;>1,46::?234(2:2CB:<?<5(809)9))4:<BGB0365<<)))
@M00200:205:000000000-AKKM3:1:1101:12031:3252 2:N:0:1
TACAGGGGTATCTAATCCTGTTTGCTCCCCACGCTTTCGTGCATGAGCGTCAGTTTCAGCCCAGGGGGCTGCCTTCGCCATTGGTGTTCCTCCACATCTCTACGCATTTCACTGCTACACGTGGAATTCCACCCCCCTCTACTGAACTCGAGCAACCTAGTTTCAAGCGCAATTCCAAGGTTAAGCCCGGGGATTTCACACCTGACACAGGTCGCCGCCTGCGCACGCTTTAAGCCCAATTGCCTGT
+
CCCCCFGGGGGGGGCGGGGGGGGGGGGGGGGGGGGGGGGGGGCFGGGGGGGGGGGFGGGGGGGGGGGGGE@FFGGGGGGGEGGGGGGGGGGGGGGGGGGGGGGGDCEEGGDGFFFFGGGGGGGGGGGGGGGGFGGGGFGFFFGFGB?DFEGDEDGFFG89EDEGEEFGFD>=>@FF++=CCEGFFFF>>5C>9C?F>4BCE523>B=EBB9*)(=CBGF(612=>C3>11().69(C1(8)3)543-
@M00200:205:000000000-AKKM3:1:1101:6697:3258 2:N:0:1
TACCCGGGTATCTAATCCTGTTTGCTCCCCACGCTTTCGCGCCTCAGCGTCAGTTGTGGTCCAGTTGGCCGCCTTCGCCACCGGTGTTCTTCCCAATATCTACGAATTTCACCCCTACACTGGGAATTCCACCAACCTCTCCCACACTCAAGCCCCGCCGTATCGGAGGCCGTTCCCAGGTTGAGCCCAGGCCTTTCACATCCGACGATCAGAGCCGCCTCCGCCCCCTTTATACCCAGTTGACTGTAGAC
+
@CCCCFDG@FGGEGEAFGGCF<EEGFCFGGGGGGGGFGFGCCEGGG,;:BBF7FD6C@FGFGE<6EF@BF@@CFFGDGGC:ECBCC?FG,=FAF9AF5=AFGFFC?FGGGGGD,65DEFG98D,BFD8EFFE=D+=A0@:5DEBC>>DGFGCF6FDFD6DGC57)***3C*8BFFFA4C>>:FGF8F48;55)0=;FEFE?=2@D9(.(/:@37CF@DD(-.3)(209)7):46>)3)4?))..).-))))
@M00200:205:000000000-AKKM3:1:1101:16266:3260 2:N:0:1
TACTGGGGTATCTAATCCTGTTTGCTCCCCACGCTTTCGCGCCTCAGCGTCAGTTGTGGTCCAGTTGGCCGCCTTCGCCACCGGTGTTCTTCCCAATATCTACGAATTTCACCTCTACACTGGGAGTTCCACCATCCTCTCCCGGACTCAAGCCCGCCAGTATCAGGCGCACGTCCTGGGTTGAGCCCAGGAATTTCACACCTGACTTAACGGGCCGCCTACACGCCCTTTACGCCCAATTGACTGT
+
CCCCCGGGGGGGGGGGGGGGGGGGGGGGGGGGGGGGGGGGGGGGGGGGGEEGGGGGGGGGGGGGGGGGGGGGGGGGGGGGGGGGGGEGGGGGGGGGGFFFFGGGGGFGGGGGGGGBGFGGGGEGGGGDGGGGGGGGGFGFFDGFGFGFGFDADCFBFEDFGGFDEFGGAEABFDFFFFGFGEGGFGGFFGGFFFFFFFGFFFFFFF4CCEFD>@GC9D:@F1651:@DC<?D<:<6E?FF>?2<A97
@M00200:205:000000000-AKKM3:1:1101:11432:3265 2:N:0:1
TACTGGGGTATCTAATCCCGTTCGCTCCCCTGGCTTTCGTGTCTCAGCGTCGGCACAGCCCCAGCTACCTGTTTTCACCATTGGCGTTCCAAGTGATATCTACGCATTTCACCGCTCCACCACTTGTTCCGGTAGCCCCTAGCTGGCCCAAGAGTCGCAGTATAACAAGCAGTTCCACGGTTAAGCCGTGGGATTTCACAAGGTACTTACAACTCCGCCTACACACGCTTTAAACCCAATTGACTGTATAT
+
CCCCCGGGGGGGGGGGGGGGGGGGGGGGGGGGGGGGGGGGGGGGGGGGGGGGDGGGGGGGGGGGGGGGGGGGGFGGEGGGGGGGGDGGGGGGGGGGGGGGGGGGGGGGGGGGGEGFDGFGGGGGFGGGGGGGGGGGGFGFFGGFGFGFGFGGFGGBEGGFEGCG7DDEFGFFFFFFFFGEGEDGFGGFFDGFF?FFFEG*>=BEFEFFEFEFFFGGFGFFFDEF<EEGDD;)9;=@:;/=><94/>@?)9)
@M00200:205:000000000-AKKM3:1:1101:17303:3270 2:N:0:1
TACGAGGGTATCTAATCCTGTTTGCTCCCCACGCTTTCGCGCCTCAGTGTCGGATCCGGCCCAGTGAGCCGCCTTCGCCTCCGGTGTTCTTCCCGATATCTACGCATTCCACCGCTACACCGGGAATTCCACTCACCTCTACCGGTCCCTAGACACGCAGTCTCGAAGGGCGTCGCAGGGTTGAGCCCTGCGCTTTCACCTCCGACTTGCGCCCCCACCAGCGCGCGCGTTAAGCCCAATTGACTGT
+
CCCCCGGGGGGGGGGGGGGFGGGGGGGGGGGGGGGGGGGGGGGGGGGGGGGGGGGGGGGGGGGGGGFGGGGGGGGGGGGGGGGGGGGGGGGGGGCEGGEGGGGGGGGGGGGGGGGFGGFFFGGGGGFGGGGGGGGGGFFEFGGBCDDAGA9+EG>ABGGFEGEGEAFGFD>):@EFFDD>FGDFFGGFFGEEFGEFFFGFF<;>09B(3<90(4CE>GE((3(.4:57/1--4>A7EB67<3<9AAD
@M00200:205:000000000-AKKM3:1:1101:12019:3285 2:N:0:1
TACTGGGGTATCTAATCCTGTTTGATCCCCACACTTTCGTGCCTCAGCGTCAGTTAGAGCTTAGTTAGCTGTCTACACTATCGGTGTTCTTGACGATATCTAAGCATTTCACCGCTACACCGTCAATTCCGCCAACCTCAACTCTACTCAAGTCCTGCAGTATCAATGCCACCCTCCCGGTTACGCCGGGATATTTCAGCACTGACTTATAGGACCGCCTACGCACCCTTTAAAACCAGTTGACTGACGA
+
CCCCCGGGGGGGGGGGGGGGGGGGGGGGGGCFGGGGGGGGGGGFGGGGGGGCFFGGFAFFGGGGGGGGGGGGGGGGFGGGFGGGGGGGGGGGGGGCCFGEGG<FFFCGGGDFGGCBDDE<8@F@FGGGGGGGCE>FGBCEDGFFFFGFGFF=>FGDFF+*@DBGCFDFFCD=D>FF5AD9FCD2:CC>>695CFGGFFG5=@CFBB4A*>*26>FG=GE?FDF)(=AD><@C3))/=6(74.))1))(/3
@M00200:205:000000000-AKKM3:1:1101:18188:3290 2:N:0:1
TACAAGGGTATCTAATCCTGTTTGCTACCCACGCTTTCGTAGTTGAGTGTCAGTTACTGTCCAGTTTGCTGCCTTCGCCTCTGGTATTCCTCCAGATCTCTACGCATTTCACCGCTACACCGGGAATTCTGCAACCCTCTCCAGCACTCTAGTAATAAAGTTTCAAAGGCACGTCCTGAGTTGAGCTCAGGGATTTCACACCAGACTTTTATCACCACCTACTCACCCTTTACGCCCAGTTGACTGT
+
CCCCCGGGGGGGGGGGGGGGGGGGGGFGGGGGGGGGGGGGFC:FGGG@FGGGGGE,6CE,EFGGF<<FG,EGGGGGGGG7,4BFGDGGGGGGG84CFGGGGGGGGGGGGGGGGGGAGFGG8+>EGGGGGC;,+9+EGFGF?E;DCFGFG+EF4DD9=E9FFDC@*<?,9=DD5DFF58+:FG+DFG,D5DFFFGGGBDG7@A)85>EF<*;C*CFC**@@0=**8D?DFCEF*):5C9)0*0****7
@M00200:205:000000000-AKKM3:1:1101:19318:3291 2:N:0:1
TACTCGGGTATCTAATCCTGTTTGATCCTCACGCTTTCGTGCCTCAGCGTCAATATTTCCGTAGTGAGCTGCCTACGCAATTGGTGTTCTATGTCATATCTAAGCATTTCACCGCTACATGACATATTCCGCTCACCTCCAGAACATTCAAGATAGATAGTATCAATGGCAGTTTCCGAGTTAAGCTCGGAGATTTCACCACTGACTTACCTACCCGCCTACGCACCCTTTAAACCCAATTGACTGTAGA
+
CCCCCGGGGGGGGGGGGGGGGGGGGGGGGGGGGGGGGGGGGGGGGGGGGGGGGGGGGGGGGGGGGGGGGGGGGGGGGGFEGGGGGGGGGGGGGGGGGGFEEGGGGFGGGGGGGGGFDGGFFFGGGGGGGGFGGGDGGFGB5EGFGFGFGFFFGGFFFGGFFGBFFFGGBF?AFEFCFF65A@EGFA9:?6=??GFG9CFE8>@CF<EE7=@7;=CFBG5=>C>9)=AD;DFFFEF@C92=E@CE<:BC57
@M00200:205:000000000-AKKM3:1:1101:24392:3307 2:N:0:1
TACTGGGGTATCTAATCCCGTTTGCTCCCCTAGCTTTCGCACCTCAGCGTCAGTTACAGACCAGAGAGTCGCTTTCGCCGCCGGCGTTCCTCCAGATATCTACGCATTTCACCGCTCCACCTGGAATTCCACTCTCCCCTCCTGCACTCAAGTCAAGTAGTATCCAATGCAGTTCCTCGGTTAGGCCGGGGGATTTCACAATGGACTTGCTCAACCGCCTACGTGCTCTTTAAATCCACTTGACTGT
+
CCCCCCFGGGGGGGGGGGGGGGGGGGGGGGGGGGGGGGGGGFGGGGGGDGGDGGGFGGGGGFGGGGGGGGGGGGGGGGGFGGEDGC@FGGGGEECGGGGGGGGGEG:C;AFFCEE>CFGGGGGGF,4AFFFEFCFGGFC)@EGFGFGB@?==DFGDFGCFCFEGFFGGFGFEAEFCFFDFGG75C,CAB47?:CCDF5<5@34=333@@ECEE@89,7><134<<CFGGC<BF)).2<(54-),59<
@M00200:205:000000000-AKKM3:1:1101:7572:3312 2:N:0:1
TACTGGGGTATCTAATCCCGTTTGCTCCCCTGGCTTTCGTGTCTCAGCGTCAGCACACTCCCAGCTACCTGTTTTCACCATTGGCGTTCCAAATGATATCTACGCATTTCACCGCTCCACCATTTGTTCCGGTAGCCCCTAAGTGGCTCAAGACACCCAGTATACCACGCAGTTCCACGGGTGAGCCGTGGGATTTCACAAGGTACTTCGGCATCCGCCTACACACGCTTTACGCCCAATTGACTGT
+
CCCCCGGGCEGGGGGGG<FEGGCFFGGFGECGGFECFFEFEFGGGGGGGGGGGGGGGGC@FGGGGGGGGFEFGGGGFGGCGGFGGDCCGGGEFEGFGDGAFGGGGGGGGFFGFC8>CFGGEGGGFAFGGGGGDGCFEF>=FGGFGFD<CF8?,+=D3@DF8FEDEFG,?>58BEFFFFG5+577FGGBFDG596@76;EE6C@@CCE?*05A>2B559B9>B=)*=?<7*34>D;@7(68;@4;)).
@M00200:205:000000000-AKKM3:1:1101:10653:3312 2:N:0:1
TACTGGGGTATCTAATCCTGTTTGCTCCCCACGCTTTCGCGTCTCAGCGTCAGTAACGTTCCAGCGAGCTGCCTTCGCAATTGGTGTTCCTCCTGATATCTGCGCATTTCACCGCTACACCAGGAATTCCAGTCTCCCCTGCAACACTCTAGTTTGCTCGTATCGACTGCAGACCCGAGGTTGAGCCTCGGGATTTCACAGCCGACGCAACAAACCGCCTACGAGCTCTTTATACCCAGTTGACTGTAGA
+
CCCCCGGGFGGGGGGGGGGGGGGGGGFGGGGGGGGGGGGGGFGGGGGFGGGGGFGGGGGGGGGGGGGGGGFGGGGGGGGGGGGEFGGGGGGGGGFFFGGGGF<CFGGG8FDFGGGEGEGFGGFGFDCFGGGGGGGGDFC=DFG8DFGFGFGGCF+=FDDFGCDGDFGGFGFFFDFFDFDEC6C5CFGAFGGF9E?FF6CABBB@>BF@=>>@??GG9DDFF;@33C)7*25<44<AG??:<94<244)-.
@M00200:205:000000000-AKKM3:1:1101:19194:3312 2:N:0:1
TACGGGGGTATCTAATCCTGTTTGCTCCCCACGCTTTCGCGCATCAGCGTCAGAACCGGTCCAGGTAGCCGCCTTCGCCACTGGTGTTCCTCCCAGTATCTACGCATTTCACCGCTACACTGGGAATTCCACTACCCCCTCCCGGCCTCGAGCCCAGCAGTTTCAAAGGCAATTCCTCAGTTGAGCCGAGGGATTTCACCTTTGACTTACCAGGCCGCCTACGCGCCCTTTAAACCCAGTTGACTGTAGAC
+
CCCCCGGGGGGGGGGGGGGGGGGGGGGGGGGGGGGGGGGGGGGGGGGGGGGGGGGGGGGGGGGGCFGGGFEGGGGGCFGGGGFGGGGGGCFGGGFGFGGGGGGGGEGGGGGGGGGFGGGGEGGGDFGGGGGGGGGFEDE=BEGEGFGDGBGDEDG>FF54D79EECGGFFFF>BFFAFDFGCDFAFG685CEFGGDF<CA<;<EFF?3;;;C30BC>DDB:<<>>GFGG5)<A)242(63:A22<>4-6))
@M00200:205:000000000-AKKM3:1:1101:24714:3320 2:N:0:1
TACTGGGGTATCTAATCCCGTTCGCTCCCCTGGCTTTCGTGTCTCAGCGTCAGCACACTCCCAGCTACCTGTTTTCACCATTGGCGTTCCAAATGATATCTACGCATTTCACCGCTCCACCATTTGTTCCGGTAGCCCCTAAGTGGCTCAAGATCGCCAGTATACCGTGAAGTTCCACGGTTGAGCCGTGGGATTTCACAAGGTACTTACGGACCCGCCTACCAACGCTTTATACCCCATTGACTGT
+
CCCCCGGGGGGGGGGGGGGGGGGGGGGGGGGGGGGGGGGGGGGGGFFFGGGCCFAGGGFFGGGFGGGGGGGGGGDFGGG9FECFGGGGGGFEFDFFGDEFFGDFGGGGGGGGGGE*=4,AE8EAE,EDGF>>D>>EDFCDA,8;;9D5?+6=,6DD>>>EFGEFDF630+*:CDBF@?0*8@9C?FG5:D5AFCFG9*7>8)586;EAE4)-<2BC@DE(5:()):/>5C(75?E)5((())))9)/
@M00200:205:000000000-AKKM3:1:1101:17608:3324 2:N:0:1
TACTGGGGTATCTAATCCCGTTTGCTCCCCTAGCTTTCGCGCCTCAGCGTCAGTAGCAGGCCAGGTGGGCGCCTTCGCCACCGGTGTTCTTCCGGATCTCTACGCATTCCACCGCTACACCCGGAATTCCACCTGCCTCTACAGTGCTCAAGTCGAGCAGTTCGCACGGCCGATCCGGGGTTGAGCCCCGGACTTTCACCACACGCTTACCCGACCGCCTACGCGCCCTTTATGCCCAGTTGACTGTAGAC
+
CCCCCGGGGGGGGGGGGGGGGGGGGGGGGGGGGGGGGGGGGGGGGGGGGGGGGGGGGGGGGGGGGGGGGGGGGGGGGGGGGGGGGGGGFGGGGGCFEGGGGGGGGGGGGGGGGGGFDGGGFGGDGGGGGGGGDFGGGFGFFGGFD7D7DFGCDGDFEE>FF?EGFFGGF>BAA=EFFAGFGGGDFGGFDG535CFFFEGFE@@D134<1:B7>FGG;C3((4:71C8C5*2-)6)5:?<(6A<<2<):).)
@M00200:205:000000000-AKKM3:1:1101:12211:3334 2:N:0:1
TACACGGGTATCTAATCCTGTTCGCTCCCCACGCTTTCGCGTCTCAGCGTCAGTACCGTTCCAGAGAGCCGCCTTCGCCACCGGTGTTCTTCCTAATATCTGCGCATTTCACCGCTACACTAGGAATTCCGCTCTCCCCTCCCGGACTCAAGCGAGGCAGTTTCCAGTGCAGGCTTGGGGTTGAGCCCCAAGGTTTCACACCAGACTTACCAAGCCGCCTACACGCGCTTTAAACCCAATTGCCTGTAGA
+
CCCCCGGGGGGGGGGGGGGFGGGGGGGGGGGGGGGGFFGGGGGDGGGGGGGGGGGGGGGGGGGGGGGGGGGDEGGGGGGCGGGGEGGGGGFGGGGGGGGGGGGEGCFEGGGGFGGFGGGGGGGGFFGFGGGCDGGFDFGFFGG5CBGAGFGFGGGDFEGFFCE97EGG6;BAF>FFFBGFGCG46CFFFGEFFFCGFEGEE(8@?;;5;<;>E@G82<BDDFF@:C><99?FA9<7CBFB9)))-.6))-
@M00200:205:000000000-AKKM3:1:1101:6669:3335 2:N:0:1
CACCGGGGCATCTAATCCTGTTTGCTCCCCTAGCTTTCGCGCCTGAGCGTCAGGACAGGCCCAGAGAGCCGCCTTAGCCACCGGTGTTCCTCCTGATATCTGCGCATCGTACCGCTACACCAGGAATTCCAGCCTCACCTGCAACACTCTAGTTTGCTCGTATCGACTGATGCCCCGAGGTTGAGCCTCGGGATTTCAAAGCCTACGAAACAAACCGCCTACGAGCTCTCTATACCCAGTTGACTGT
+
-86AA@EC++;@@666F96<E@FEC9@,C@C9FFF<EDCGEGEEFFFGGF7@C8ECFFF7FFG,C,CC,B@6@=7,,9C:FFGD7@=FFC,9=8F<,:=FDGG7+68+++,B@+CBGG?CDDE7?=>EGG=8+6=D,3,*3,6:D588DFE=,=C+@A?>>+09:?C*9,+*189*39*9>,*3*2,3;C=))4;*4*4**00..50((,((/,8A3D8(33;72?)2:*))..))3,,(..)5<A3
@M00200:205:000000000-AKKM3:1:1101:20448:3338 2:N:0:1
TACGCGGGTATCTAATCCCGTTTGCTCCCCTGGCTTTCGCTCCTCAGCGTCAGTGTTGGTCCAGGATGCCGCCTTCGCCACCGGTGTTCCTCCAGATATCTACGCATTTCACCGCTACACCTGGAATTCCGCATCCCTCTCCCAATCTCAAGCCATCCAGTATCAGACGCAGTTCCCCGGTTAAGCCGAGGGATTTCACGTCTGACTTAGTTGGCCGCCTACGAGCCCTTTACACACAGTTGACTGTAGA
+
CCCCCGGGGGGGGGGGGGGGGGGGGGGGGGGGGGGGGGGGGGGGGGGGGGGGGGGGGGGGGGGGGGGGGGGGGGGGGGGGGGGGGGGGGGGGGFFGGGGGGGGGGGGGGGFGGGG>DFGGGFFGGGGGGGFGGGGGFFGFFEGFGFGEGFGG9DDBAEFFF?*CEFGGFGE=?CF?CFGFGEGFFGGFFGGBEGGFFEGFD((,7;))9>C?EFF@9DEFFDDE?E)99C:AAF<)241-)6A?A<<>))
@M00200:205:000000000-AKKM3:1:1101:8551:3348 2:N:0:1
TACTGGGGTATCTAATCCTGTTTGCTCCCCACGCTTTCGCGCCTCAGCGTCAATGCCGGTCCAGGATGCCGCCTTCGCCACCGGTGTTCCTCCAGATATCTACGCATTTCACCGCTACACCTGGAATTCCGCATCCCTCTCCCGAATTCAAGCCCGCCAGTATCGGACGCAGTTCCCGAGTTGAGCTCGGGGATTTCACGTTCGACTTAGCGGGCCGCCTACGCGCCCTTTACACCCAATTGATTGT
+
CCCCCGGGGGGGGGGGGGGGGGFGGGFGGGGGGGGGGGFGGGGGGGGGGGG@FFGFGFEEEFEGGGGGGDGGGGGGGG,FCCFEFFGGGGGGGGGGGGGGGGE?FGGGGGGGGGGFGGGGFDC8FFGGGGFGGGGGGFGDFGD@GFG>FDD26=89?@>53B7+85>@BGB)**=B69CEG5>8)<=A>CG48CC=AEC;@18((617)9).(,*/(18:?F<)(*<D397>9A>2::6?92)))-.
@M00200:205:000000000-AKKM3:1:1101:11825:3359 2:N:0:1
TACAGGGGTATCTAATCCTGTTTGATCCCCACACTTTCGTGCCTCAGCGTCAGTTAGAGCTTAGTTAGCTGTCTACACTATCGGTGTTCTTGACGATATCTAAGCATTTCACCGCTACACCGTCAATTCCGCCAACCTCAACTCTACTCAAGTCCTGCAGTATCAATGCCACCCTCCCGGTTAAGCCGGGATATTTCAGCACTGACTTATAGGACCGCCTACGCACCCTTTACACCCAGTTGACTGT
+
CCCCCGGGGGGGGGGGGGGGGGGGGGGGGGGGGGGGGGGGGGGGGGGGGGGGGGGGGGGGGGGGGGGGGGGGGGGGGGGGGGGGGGGGGGGGGGGGGGGGGGEFGGGGGGGGGGGEGGGGGGGGGEGGGGGDGGGGGFGEFGGFGFGFGFGGGGGFFGFFEFCFEFGGBGFFFFFFDEGFGGGGFGGFFDCEFGGGFCFECB@CFF5;7A5E=:F:ACD==DF?=EDGG<@4;C3>E30;C)973><
@M00200:205:000000000-AKKM3:1:1101:10479:3379 2:N:0:1
TACGGGGGTATCTAATCCTGTTTGCTCCCCACGCTTTCGTGCATGAGCGTCAGTACAGGTCCAGGGGATTGCCTTCGCCATCGGTGTTCCTCCGCATATCTACGCATTTCACTGCTACACGCGGAATTCCATCCCCCTCTACCGTACTCTAGCTATGCAGTCACAAATGCAGTTCCAAGGTTAAGCCCTGGGATTTCACACCTGTCTTACATAACCGCCTGCGCACGCTTTATACCCACTTGACTGTAGA
+
CCCCCGGGGGGGGGGGGGGGGGGGGGGGGGGGGGGGGGGGGGGGGGGGGGGGGGGGGGGGGGGGGGGGGGGGGGGGGGGGGGDGGGGGGGGGFGGGGGGGGGGGGGGGGGGGGGGFGGGGGGGGGC?CFGGGGGGGGFDDFGGEGFGFGFGGGGGFFGGFGGFGFFGGFGFFACCFFFGFGGGFAFG@FG7FFGCF+9CC@@DEEFFFE?ECCEDF@DFD??B),=ADC86AFFFA?>(,)68:).4)-.
@M00200:205:000000000-AKKM3:1:1101:23921:3385 2:N:0:1
TACAAGGGTATCTAATCCCGTTTGCTCCCCTAGCTTTCGCGCCTCAGCGTCAAGAACAGGCCAGGAAGTCGCCTTCGCCACTGGTGTTCCTCCCGATATCTACGCATTTCACCACTACACCGGGAATTCCACTTCCCTCTCCTGCCTTCGAGTCGATCAGTATCGAATGACCCTCACCAGTTGAGCCGGGGGCTTTCACACTCGACTTGAACGACCGCCTGCGCGCTCTTTAAACACAATTGACTGTAGCT
+
CCCCCFGDGGGGGCCGGCFFGGGGGGGCFGGGGGGGCFGGEGGGEGFGGGGGGFAFGGAFGGGGGGGFDCCEGGGGFGGGG?EFEGF,AFFFCFGGGGGGCCE:F8F+EG9FFGGBFFGGGGG=F@EGGGEFG@FDGFCDFGGFGF=DFF88>=>>0DCDGG*2:5=DFC?598F*::7;@D+2;DC*39CDDEC*;449;5@7?>1;=33=?0CEFGA1211.2:)75:<4-62);:()4,)6)-5)6))
@M00200:205:000000000-AKKM3:1:1101:18691:3388 2:N:0:1
TACGCGGGTATCTAATCCTGTTTGCTCCCCACGCTTTCGCGTCTCAGCGTCAGTACCGTCCCAGCGAGCTGCCTTCGCCATTGGTGTTCCTCCTGATATCTGCGCATTTCACCGCTACACCAGGAATTCCACTCGCCTCTTCCGGACTCTAGCCCGGCAGTTTCGGTCGGCATTCAAGGGTTGAGCCCCTGACTTTCACAACCGACTGACCGGGCCGCCTCCACGCTCCTTATACCCAGTTGACTGTAGA
+
CCCCCGGGGGFGGGGGGGGGGGGGGGGGGGGGFGGGGGGGFFGGGGCCFBFGGGGGGGGGGEGGGGGGGGGGFFGGGGFECFGGGFFCFGGGGGGGGGGGGGGGGDFCGFGFFGG9=@?,@FGG<@EFAADFG?DE=AGFDGGDG*9)AFF@C+;B>EDF88*?=ACEAEEFF*@>>FFBF6)9ACEFFDGFFF@F=5EEFFDB@FB@;@@;09>8,9>((..54*.9)2)-6694+4,,).68)6--:6
@M00200:205:000000000-AKKM3:1:1101:14905:3391 2:N:0:1
TACAAGGGTATCTAATCCTGTTTGCTCCCCACGCTTTCGCGCCTCAGCGTCAGTACCGTCCCAGCGAGCTGCCTTCGCCATCGGTGTTCCTCCTGATATCTGCGCATTTCACCGCTCCACCAGGAATTCCAGGCTCCCCTCTGGTCCTCAAGCAAGGTAGTTTCGGGCGCAATTCCTCGGTTAGGCCGAGGGATTTCACACCCGACTTACCATGCCGCCTACACGCGCTTTAAACCCAATTGAATGT
+
CCCCCEGGFGGGGGGGGGGGGGCFGFGFGGGGGGGGFAFGE@FEFGGGGFEGGGGGGGGG:FGGGGGGGGGGGGGGGGDEGGEEGEGDFFFDFFFFGFGFFGFGGG>7DADF<C6?DGGFGGGGGGGCFGGGGGGGGFG5?DEFDFGFGFG6FF?FFFGFFFCFDBC>>CDBFFFFFFG>C>DCFGGEFGGFFGCDF?FFFD1:190?9@EECCGF9<3(:(:738)93>:2668:88::AFB)).)
@M00200:205:000000000-AKKM3:1:1101:24279:3397 2:N:0:1
TACCCGGGTATCTAATCCTGTTTGCTCCCCACGCTGTCGCGCCTCAGTGTCAGAAACTGCCCAGCAGACCGCCTTCGCCACCGGTCTTCCTCCGGATCTCTACGCATTCCACCGCTACACCCGGAATTCCGTCTGCCTCTACAGTCCTCGAGTTTGACAGTCGGCACGGCAGATCCGGGGTTGAGCCCCGGACTTTCACCACACCCTTATCAAACCACCTACGCGCCCTTTAAACCCAATTGACTGT
+
CCCCCGGGGGGGGGGGGGGGGGGGGGGGGGFGGGGGGGGGGGGGGGGGGGGGGGGGGGGGGGGGGGGGGGGGGGGGGGGGGGGGEEFGGGGGGGGGGGGGGGGGGGGGGGGGGGGBDFEGGGGGGGGGFGGGGGGFGFGFFGGFGFGF7?EGFC7BFGG5<DFGFFGG>CEF*19*@BDEFCCF;CF4?DGFFGGGA?FE@D?@;2;(/6<9<>FC?GFFFBB:6E>D59)<>><<C::7<<<4)44
@M00200:205:000000000-AKKM3:1:1101:20110:3397 2:N:0:1
TACTAGGGTATCTAATCCTGTTCGCTCCCCACGCTTTCGCTCCTCAGCGTCAGTTACGGCCCAGAGAACTGCCTTCGCCATCGGTGTTCCTCCTGATATCTGCGCATTCCACCGCTACACCAGGAATTCCATTCTCCCCTACCGCACTCCAGTCTGCCCGTACCCACTGCAGGCCCGAGGTTGAGCCTCGGGATTTCACAGCAGACGCGACACACCGCCTACGAGCTCTTTAAGCCCAATTGACTGTAGA
+
CCCCCGGGGGGGGGGGGGGGGGGGGGGGGGGGGGGGGGGGGGGGGGGGGGGGGGGGGGGGFGGFEFGGGGGGGGGGGGGGGGGGCFFFGFGGGGGGGGGGFGFGGEEGGAFGGGGFGGGGFGGGGGGGGDFDFEDGFFEDFGGED>8>FFGGGGGFFGGEE>AGFFGGFGFEFFDEE9CDF6@DFGD4ADGE*;9@F*=C5==D27@54099(,;:13882817(2)9:*46<>>?C1:?)59<2<59-.
@M00200:205:000000000-AKKM3:1:1101:13091:3400 2:N:0:1
TACTAGGGTATCTAATCCTGTTTGCTCCCCACGCTTTCGCGCCTCAGCGTCAGATTCGGCCCAGTCGGCCGCCTTCGCCACGGGTGTTCTTACAGATCTCTACGCATTCCACCGCTACACCAGCAATTCCACCAGCCTCTACCGGTCCCTAGATCCGCAGTATCAGAAGCAGCTTCACGGTTGAGCCGTGAAATTTCACTTCCGACTTACCACACCCGCCTGCGCCCGCCTTATACCCAGTTGACTTT
+
CCCCCGGGGGGGGGGGGGDGGGGGGGGGGGGGGGCFGGGGGGGGGGGGGGGGGGFGGDGGGGGFCFFEGGGGGGGGGGGGGGEGG:FGG;FFGGGGGGFGGGGGGGCDFGGGGGGFGGFFGD8EFFGGGGGAD8FGGFGF8EGFDAG=FFFDFCC:FGDEEG7C*;9=?FC@FCFFAFGEFEGG*:4//24)BCFGF47>EF=22>>D9EEE3=EG@3>><60).*0)/)-(4446FF832<52<)).
@M00200:205:000000000-AKKM3:1:1101:8218:3415 2:N:0:1
TACCAGGGTATCTAATCCTGTTTGCTCCCCACGCTTTCGTGCATGAGCGTCAGTGCAGGCCCAGGGGATTGCCTTCGCCATTGGTGTTCCTCCGCATATCTACGCATTTCACTGCTACACGCGGAATTCCATCCCCCTCTGCCGCACTCCAGCGCTGCAGTCACAAACGCAGTTCCCAGGTTAAGCCCGGGGATTTCCCACCTGCCTTACATCCCCGCCTGCGCACGCTTTAAACCCAATCGACTGT
+
CCCCCFGGGGCFEFFGGFCFGGEDEGGGGGGGGGEEGGGGFGGAEGFGGGGEEF9FA;C:FFGGFF@FCE8FGGGGGGGG7,C=F7EGGE,??FG:EGDGGEGGGED@8FFGAAFFGGGGC8B==+@8FD,=@8DFDBE);,@@CD>=G*20=8+3*@CAGFEFE6?,3:@)<;;BFF5>B9CF6>7?4>;5>:?6+*43(>=1((/)4443)(33(853((,8(:7>5C04)).(;4<((-(((,)
@M00200:205:000000000-AKKM3:1:1101:21533:3444 2:N:0:1
TACTAGGGTATCTAATCCTGTTTGCTCCCCACGCTGTCGCGCCTCAGTGTCGGCTATTGAGCCCTTACGAGCTCACCGCCCAGCAGACCGCCTTCGCCACTGGTGTTCTTCCGGATCTCTACGCATTCCACCGCTACACCCGGAATTCCATCTGCCTCTACGGTGCCCTAGCGACACAGTTGCCACGGCCGATCCGGAGTTGAGCCCCGGACTTTCACCACAGCCTTATGCCGCCACCTACGCGCCCTTT
+
CCCCCGGGGGGGGGGGGGGGGGGGGGGGGGGGGGGGGGGGGGGGGGGGGGGGGGGGGGFGGGGGGGGGGGGGDGGDFGGGGGFFFFGGGCEFGFGGGGGGGGGGGGGGGGGGGCGFGGGGGGGGEGGGCDFGGEGEEFFFFGGAEFGFGFAGGGFFFGGFGGFGBFFGFFFEEFFFFF>AACFFFGGBEDED)CEFD(>?8E5@F@D@;9496<FFFGFFFF<5:CF4:7)49B>BGF0:BFF>F9>(,)
@M00200:205:000000000-AKKM3:1:1101:18692:3456 2:N:0:1
TACACGGGTATCTAATCCTGTTTGCTCCCCACGCTTTCGAGCCTCAGCGTCAGTAATGGACCAGTATGTCGCCTTCGCCACTGGTGTTCTTCCGAATATCTACGAATTTCACCTCTACACTCGGAGTTCCACATACCTCTTCCATACTCAAGATAGCCAGTATCAAAGGCAATTCCAAGGTTGAGCCCTGGGCTTTCACCTCTGACTAAACTATCCGCCTACGCTCCCTTTAAACCCAGTTGACTGT
+
CCCCCGGGGGGGGGGGGGGGGGGGGGGGGGGGGGGGGGGGGGGGGGGGGGGGGGGGGGGGGGGCGGGGGGGGGGGGGGGGGGGGGGGGGGGGGGGGGGFFGGGGGGGGGGGGGGGFGG;=DFGCCEGGGG;FFGGGGFGFFGGFGFG7=DDDGGGFFFGFFGEGFFGG?FFFFEFFFFGFGGGGFGCFFC6?5CCGFFFEEFBEEF@;5@EFFFGGFCB)):>AFGEG>FEC?=EDG@>=64@@?EE
@M00200:205:000000000-AKKM3:1:1101:13076:3461 2:N:0:1
TACCGGGGTATCTAATCCTGTTTGCTCCCCACGCTGTCGCGCCTCAGTGTCGGCTATTGAACCCTCGCGGGTTCACTGCCCAGCAGACCGCCTTCGCCACTGGTGTTCTTCCGGATCTCTACGCATTCCACCGCTACACCCGGAATTCCATCTGCCTCTACAGTGCCCAAGCGACACAGTTGCCACGGCCCATCTGGAGTTGAGCCCCAGACTTTCACCACAGCCTTCTGTCGCCCCCTACGACCCATTTC
+
CCCCCGGGGGGGGGGGGGGGGGGGGGGGGGGGGGGGGGGGGGGGGGGGGGGGGGGGGGGFGGGG,FEGGGGGGGFGGGGGGGCGGGGGEGGGGEGCGGDFFFFGG=FG8;EFGCEBGDGAGGFGCE>EGGGGDCDEDFFDEGG5C9>CD65:;?FCFFD5;>>:6BFE*=*:3/*/2)2?FCCFFGE4):*:)==:A)0=@3)/;@FF?00:;)+<<FF?F2?F?DF*:7:>06((14(((((((4(.69)
@M00200:205:000000000-AKKM3:1:1101:10318:3476 2:N:0:1
TACAAGGGTATCTAATCCCGTTCGCTCCCCTGGCTTTCGTGTCTCAGCGTCAGCACACTCCCAGCGAGCTGTTTTCACCATAGGCGTTCCAGATGATATCTACGCATTTCACCGCTCCACCATCTGTTCCGCTCGCCCCTAAGTGGCTCAAGATCGCCAGTATACCAAGCCATTCCACGGTTAAGCCGTGGGATTTCACAAGGTACTTAACGACCCGCCTACACACGCTTTATCACCAGTTGACTGTAGA
+
CCCCCGGGFFFGFFFFGGGGGGGGGGGGGGFGGGGGFGCFGFGGGGGGGFFGGGGGGGGGGGGFGG@GGGG<FAFGGGGEFGF?FGGGGGG9EFFGFFFFGGGGGCFCGGCFFGGFGGGGGGGGGGGGGGGGGGGGGFEDFFGDGFGDCFGDFDGFFGG>8=9D7;FF5DFC+*++3ADFGGGFFGGDEGGFFG74:*,/1<)**1*2;8;292BC(28(4=E5@C:D2:=)6)))5727.9?EF<4:))
@M00200:205:000000000-AKKM3:1:1101:13915:3478 2:N:0:1
TACTCGGGATCTAATCCTGTTCGCTCCCCACGCTTTCGCTCCTCAGCGTCAGTATCGGCCCAGAGACCCGCCTTCGCCACCGGTGTTCCTCCTGATATCTGCGCATTTCACCGCTACACCAGGAATTCCAGTCTCCCCTACCGAACTCTAGCCTGCCCGTATCGACTGCAGACCCGCGGTTGAGCCGCGGGATTTCACAGACGACGCGACAAGCCGCCTACGAGCCCTTTAAGCCCAATTGACTGT
+
CCCCCGGGGGGGGGGGFGGGGGGGGGGGGGGGGGFGGGGCFGGGGGGGGGGGGGGGGGGGGGGGGGGGGGGGGGFGGGGGGGGGCGGGGGGGGGGGGGGGFFGGGGFGGGGGGGGEGEGFGDCFEFGGGFFFCGGFGFG>BGGEGFGFGD=9FDDA5@D9E687=DD3?C>AA);BA>*34?CFAAEFDGGFF*9CA<F9;?;696>94;6;1<859C3?73:B6*7*964<>A?:C?BAF2)4<<
@M00200:205:000000000-AKKM3:1:1101:13339:3496 2:N:0:1
TACTAGGGTATCTAATCCTGTTTGCTCCCCACGCTTTCGCGTCTCAGCGTCAGTTGTCGTCCAGAAAGCCGCCTTCGCCACCGGTGTTCCTCCTGATATCTACGAATTTCACCTCTACACCAGGAATTCCGCTTTCCTCTCCGACACTCAAGAACGGGAGTTTCAAATGCAGTTCCTGGGTTGAGCCCAGGGATTTCACATCTGACTTTCCTTCCCGCCTACACGCCCTTTAAACCCAATTGACTGTAGA
+
CCCCCGGGGGGGGGGGGGGGGGGGGGGGGGGGGGGGGGGGGGGGGGGGGGGGGGGGGGEGGGGGGGGGGGEGGGGGGGGGGGGGGGGGGGGGGGGGGGGGGGGGGGGGGGGGGGGFGGGGGGGDEFGGGGGGGGGGGFGDFEGEGFGFGFGGFG8?>E>@GGFDEFFGFGFBFEFFFF6:FEGGFFA5FGGFFGGGFFGFFFFEEFFC?A*>C=CE()::9=;?9C8C9C34?EA;73;;9)).<<EECE
@M00200:205:000000000-AKKM3:1:1101:14139:3569 2:N:0:1
TACTGGGGTATCTAATCCCGGTCGCTCCCCTAGCTTTCGCGCCTGAGCGTCAAGGGCGGGCCAGCAGATCGCTTTCGCCACTGGTGTTCCTTCCGGTATCTACGCATTTTACCGCTACACCGGAAATTCCATCTGCCTCTCCCGCCTTCAAGTCCCGAAGTTTCGAACGGCCTCTCCCAGTTGGGCCAGGAGCTTTCACGCTCGACTTTCGGAACCGCCTGCACGCACTTTAAACCCAATTGACTGTAGCT
+
CCCCCGFGGGGGGGGGGGGGGGGGGGGGGGGGGGGGGGGGEGGGGGFGGGGGGGGGGGGGGGGGGGFGGGGGGGGGGGGGGGGGGGGGGGGGGGGGGGGGGCGGGGGGGGGGGGG5DGGGGGDGG>FGGGGGGGGGGFGFFGGFGFGAGFGGGGGFAEDFGG<GFFGGBGDFB8;FFFGFGCFFFGGF>DC>>CCGFEG??FF96>FF4A<BF0ECBGF?BB(),:5C9>84A)8?GF60:?AF>-4<<2.
@M00200:205:000000000-AKKM3:1:1101:12502:3574 2:N:0:1
TACTAGGGTATCTAATCCCGTTTGCTCCCCACGCTTTCGCGCCTCAGCGTCAGGAAATGCCCAGAGACCCGCCTTCGCCACCGGTGTTCCTCCCGATCTCTACACATTTCACCGCTACACCGGGAATTCCAGTCTCCTCTGCATCCCTCAAGAACGGCAGTATCAGCCGACGTTTCTCGGTTGAGCCGAGAGATTTCACGACTGACTTGCCATCCCGCCTACGCGCCCTTTACACCCAATTGACTGTAGC
+
CCCCCGGGGGGGGGGGGGGGGGGGGGGGGGGGGGGGGGGGGGGGGGGGGCEGGGFGGGGGGGGGGFFGGGGGGGGGEGCGGGEGGGGGGGGGGGGGGG8BFGGGGGFG8CAFGGGFGGGGGGGGGGG8FGGGGGGGGFGFFGGFGFGBGFGFG?FBB>DDGGEGEFGFD>>AEFFFFFGFGGGGFGGFFDEDFF7+BCG@FFFBFF@CFEEFEEFG(:8;@@?5>EFGG*8244),148:B7AAAFAAA)
@M00200:205:000000000-AKKM3:1:1101:14657:3638 2:N:0:1
TACGCGGGTATCTAATCCCGTTTGCTCCCCTAGCTTTCGCGCCTCAGCGTCAGTGTCGGTCCAGGAAGCCGCCTTCGCCACCGGTGTTCCTCCGGATATCTACGCATTTCACCGCTACACCCGGAATTCCGCTTCCCTCTCCCGAACTCAAGCCCCGCAGTTTCCCGTGCCATTCCCCAGTTGAGCCGGGGGATTTCACACGGGACTTAGAAGACCGCCTACGCGCCCTTTAACCCCAATTGCTTGTAGA
+
CCCCCGGGGGGGGGGGGGGGGGGGGGGGGGGGGGGGGGGGGDGGGGGGGGGGGGGGGGGGGGGGGGGGGGGGGDGGGGGGGGDGGGGGFGGGGGDCGGGFFGGGGGCFFGGGG6CDGGFGGGDEGGGGGCDEGGGDEAFCFGGECDDFGFG5,<CEEGG>:2*=E=CE>EFF=@FF=FF4C@DGFFFFFDE3@GCCBAGFBF>0:7:>)6AAFFGC;GF0(.8;9EFGGD74<)-,/,(()4)).4.)))
@M00200:205:000000000-AKKM3:1:1101:24750:3651 2:N:0:1
TACTGGGGTATCTAATCCTGTTCGCTCCCCACGCTTTCGCTCCTCAGCGTCAGTTCCGGCCCAGAGTGCCGCCTTCGCCACCGGTGTTCCTCCTGATATCTGCGCATTTCACCGCTACACCAGGAATTCCGCACTCCCCTACCGGACTCGAGTCATGGCAGTATCGAGTGGCGTCTCCGAGTTGAGCCCGGAGTTTTCACACCCGACTTGCCAAACCGCCTACGAGCTCTTTAAACCCAATTGACTGT
+
CCCCCGGGGGGGGGGGGGGGGGGGGGGGGGGGGGGGGGGGGGGGGGGGGDGGGGGGGGGGGGGGGGGGGGGGGGGGGGGGGGGGGGGGGGGGGGGGGGFCEGGGGGGGGGGGGGGDDGGGGGGGGGGGGGGGGGGFEDCDFGGFGEDFGFFDGGDFFGF6CF@7AD9CACFFEAFEFFD?C;C+:CFFFGG:?E?FFFGFFF(6;9@;?36=;@GGFD39:8B388))D:<BF<22;:2?<A22)).)
@M00200:205:000000000-AKKM3:1:1101:13275:3662 2:N:0:1
TACTAGGGTATCTAATCCTGTTTGCTACCCACGCTTTCGCGCCTCAGCGTCAGATGATGCCCAGTTTGCTGCCTTCGCCATGGGTGTTCCTCCTGATATCAACACATTTCACCGTTACACCAGGAATTCCACAAACCTCTGCATCCCTCAAGTCTATCAGTATGAAAAGCAGTTTCCGGGTTGAGCCCTGGAGATTTCACTTCTCACTTAATAGACCGCCTACGCGCTCTTTAAGCCCAATTGACTGT
+
CCCCCGGGGGGGGGGGGGGGGGGGGGGGGGGGGGGGGGGGGGGGGGGGGGGGGGGGGGGGGGGGGGGGGGGGGGGGGGGGGGGGGGGGGGGGGGGGGGGGGGGGFFGGGGGGGGGFGGGGGGGGG,@?FGFGGDGGGFGFFCGFGFCEFFGDDGGFFFGFGGEGBFFGFFFFFEFFBDGEGEGGFEFFDFFFFFECFEFFEFF7CEEEFECE7CCE)7@A>:B>9>EDGG3<E?5>8>98@C@3CCE8
@M00200:205:000000000-AKKM3:1:1101:24233:3678 2:N:0:1
TACAGGGGTATCTAATCCCGTTTGCTCCCCTAGCTTTCGCTCCTCAGCGTCAATGTTGGTCCAGGATGCCGCCTTCGCCACCGGTATTCCTCCAGATATCTACGCATTTCACCGCTACACCTGGAATTCTGCATCCCTCTCCCAAATTCAAGCCATCCAGTATCGGATGCAGTTCCCAGGTTGAGCCTGGGGATTTCACATCCGACTTAGTTGGCCGCCTACGAGCCCTTTAAACCCAATTGCCTGT
+
BCCCCGGGGGGGGGGGGGGGGGGGGGGGGGFGGGGGFGGGECGGGGGGGEEGGGGGFGGGGGGGGFFFFGGGGGEFFFGGGGGGGFFEFGGFGFEF<DCCGFGGGGGDDFFFGEGFGGFGGFGCFG9EFFGGGGGGGFF=D8?DFFGCGFGGGGGFFGDBE?9F=D=8ADFEFE7EDFG?:C6FFGGFFGGFAC6C9*@AEC@A50)-*:<<A)?>9C52>@DB=C>F49;)76<3B11(.733)77
@M00200:205:000000000-AKKM3:1:1101:8796:3681 2:N:0:1
TACAGGGGTATCTAATCCTGTTCGCTCCCCATGCTTTCGCTCCTCAGCGTCAGGTAATGCCCAGAGAACCGCCTTCGCCACCGGTGTTCCTCCTGATATCTGCGCATTCCACCGCTACACCAGGAATTCCGTTCTCCCCTGCATACCTCTAGTCTGCCCGTATCGGAAGCACGCTCAGGGTTGAGCCCTGAGTTTTCACTCCCGACGCGACAAACCGCCTACGAGCCCTTTAAACCCAGTTGACTGT
+
CCCCCGGGGGGGGGGGGGGGGGGGGGGGGGGGGGGGGGGGGGGGGGGGGGGGGGGGGGGGGGGGGGGGGGGGGGGGFGGGGGGGCGGGGGGGGGGGGGGGGGGGGGGGGGGGGGGFGGDFEFGG<EGGFGGGGGGGEFE<DFFFEFGCGFGFGGGFFGGBEDDGABGGFGFFFFDFFFFFGGGGFGFFFFGFFFDFFEGFB@=A=@=>B9@B23CGFGFFFD@B:EFG9C34<A>1C26:4A><B>2
@M00200:205:000000000-AKKM3:1:1101:18292:3681 2:N:0:1
TACGAGGGTATCTAATCCCGTTTGCTCCCCTAGCTTTCGCTCCTCAGCGTCAATGTCGGTCCAGGATGCCGCCTTCGCCACCGGTATTCCTCCAGATATCTACGCATTTCACCGCTACACCTGGAATTCTGCATCCCTCTCCCGAATTCAAGCCATCCAGTATCGGACGCAGTTCCCAAGTTGAGCCTGGGGATTTCACGTCCGACTTAGTTGGCCGCCTACGAGCCCTTTAAACCCAATTGACTGT
+
CCCCCGGGGGGGGGGGGFGFEFGGGGGGGGGGGGGGGGFGGGGGGGGGGGGGGGGGGGGEGGGGGGGGFGGFEEGGGGGGGGGGGGGGGGGFGGGGGGGGGGGGGGDFGFFGGGD>DFGAFGGGFEEFFDFGGCGFFFGDD6DBG>D)?FF?>?FFFGFFGGF@=BGEFGA9@EFFFFGFG7;C3@@CFGGFFGGG36:@=4>==2>D=EECFFGF9CD0:;;B;=:C45)9?9)/B3?:)))--)3
@M00200:205:000000000-AKKM3:1:1101:13611:3681 2:N:0:1
TACGCGGGTATCTAATCCCGTTTGCTACCCTAGCTTTCGTGCCTCAGCGTCAGTAGAGACCCAGTAAGCCGCCTTCGCCACCGGTGTTCCATCGGATATCAACGCATTTCACCGCTCCACCCGATGTTCCGCTTACCTCTGTCTCACTCAAGCACAGCAGTATCGAGAGCAGTTCCTCAGTTGAGCTGAGGTATTTCACTCCCGACTTGCTGCACCGCCTACGCACCCTTTAAACCCAGTTGACTGT
+
CCCCCGGGGGGGGGGGGGGGGGGGGGGGGGGGGGGGGGGGGGGGGGGGGGGGGGGGGGGGFGGGGGGGGGGGGGGGGGGGGGGGGGGGGGGGGGGE7FFGGGGGGGEGGGGGGGGFGGGGGGGGGGGGGGGGD>DFG7FFFGGFGFGFGFGCGGGFA8@FFFE;A?FFA:;@FE>BFFDFGC>9AC76FGGAFGGGFFCAA>@B2>@@FF44@FGC1C>?F@DE7EBGCF;)<CED8:B:45A?444
@M00200:205:000000000-AKKM3:1:1101:24195:3690 2:N:0:1
TACAGGGGTATCTAATCCCGTTCGCTCCCCACGCTTTCGCGCCTCAGCGTCAGGGCCGACCCAGAGCGCTGCCTTCGCCATGGGTGTTCCTCCTGATATCTACGCATTTCACCGCTACACCAGGAATTCCACGCTCCTCTGTCGCCCTCAAGAAAGCCAGTTTGCAGCCGCCCTCCCCGGTTGAGCCGGGGGCTTTCAGGCCACACTTAACCTTCCGCCTACGCGCGCTTTAAGCCCAGTTGACTGT
+
CCCCCGGGGGGGGGGGGGGGGGGGGGGGGGGGGGGGGGGGGGGGGGGGGGGGGGGGGGGGGGGGGGGGGGGGGGGGGGGGGGGGGGGGGGGGGGGGGGGGGGGGGGGGGGGGGGGFGGGGGGGGGGGGGDEGGGGEGFFEF=DDFFGFGFFCFGGFFGGFGFEGFFGG5EFFEFFF>EGFGGGGFGGFFCEFFGGGFFGFF1::?<0)<44<A<FGBDBF6<FF98)9)14<A<25C23:<AFDFFA
@M00200:205:000000000-AKKM3:1:1101:12316:3711 2:N:0:1
TACTGGGGTATCTAATCCCGTTTGCTCCCCACGCCTTCGCGCCTCAGCGTCAGGGTAGGCTCAGAGTCCCGCCTTCGCCACCGGTGTTCCTCCCGATCTCTACACATTTCACCGCTACACCGGGAATTCCAGACTCCTCTGCCTCCCTCAAGAACACCAGTTTCGGCCGACTCCTCCGGGTTGAGCCCGGAGATTTCACGACCGACTTGGCGTCCCGCCTACGCGCCCTTTAAACCCAGTTGACTGTCGAT
+
CCCCCGGGGGGGGGGGGGGGGGGGGGGGGGGGGGGGGGGGGGGGGEGGGGGGGGGGGGGGGGGGGGGGGGGGGGGGGGGGGFGEGGGGGGGGGGGGEGGGGGGGGGGGGGGGGGGFGGGGGGGGEGGGGGGGGGGGGFGFFGGFGFGDGFGGGGGFFCCFFGFGFDGEFGBFEFFFFFDBGE4DAGGAA5?D36<FF5C;6;6>@BF<<8:6:BCE;GF<(36B;EFDC74AADF7E61>D<)8AF2)(-(
@M00200:205:000000000-AKKM3:1:1101:9685:3721 2:N:0:1
TACTCGGGTATCTAATCCTGTTCGCTCCCCACGCTTTCGCTCCTCAGCGTCAGTATCGGCCCAGAGACCCGCCTTCGCCACCGGTGTTCCTCCTGATATCTGCGCATTTCACCGCTACACCAGGAATTCCAGTCTCCCCTACCGAACTCTAGCCTGCCCGTATCGACTGCAGACCCGCCGTTGAGCCACGGGATTTCACAGTCGACGCGACAAGCCGCCTACGAGCTCTTTACACCCCATTGACTGTCGA
+
CCCCCGGGGGGGGGGGGGGGGGGGGGGGGGGGGGGGGGGGGGGGGGGGGGGGGGGGGGGGGGGGGGGGGGGGGGGGDGGGGGGGGGGGGGGGGGGGFGGGFGGGG6FGGGGGGGEDDEFFEGGGGGGGGGGGGGGGGFCD0DG5E5CFGFGDGGGFFFG>EC5:@FDG>G5=9=FAE>4/>C7F6CC;FGEE>EGGF?F3><@3;BF2,2:20(:;0CDFFF6.3=5<>>A)6974C(812:-6548)46
@M00200:205:000000000-AKKM3:1:1101:17716:3721 2:N:0:1
TACAGGGGTATCTAATCCTGTTTGCTCCCCACGCTGTCGCGCCTCAGTGTCGGCTATTGGGAGATTGCTCTCCCACCGCCCAGCAGACCGCCTTCGCCACTGGTGTTCTTCCGGATCTCTACGCATTCCACCGCTACACCCGGAATTCCATCTGCCTCTACGGTGCCCCAGCGACACAGTTGCCATGGCCGATCCGGAGTTGAGCCCCGGACTTTCACCACGGCCTTCTGCCGCCACCTACGCGCCCTTT
+
CCCCCGGGGGGGGGGGGGGGGGGGGGGGGGGGGGGGGGGGGGGGGGGGGGGGGGGGGGGGGGGGGGGGGGGGGGDCFBFFGGGGGGGGGGGGGDGGGGGGGGGGCDFFFGGGGGGFG<8EFFGGGGGGCFFGGGGDGFGDEEGF6DGEGFGF9FGFFGGFGDACCFGC@EACDBEDFFF?EFFFF7E;A*CE4C**23C<;EFF@@1860(6>.2:5CF7311<(*9*>7>BBF61C<28:<>BB632,,
@M00200:205:000000000-AKKM3:1:1101:20283:3734 2:N:0:1
TACAGGGGTATCTAATCCGGTTTGCTACCCACGCTTTCGTGCCTCAGCGTCAGGAAAAGCCCAGCGGGCTGTCTTCACTTTTGGCGTTCCGATAGATCTCTACGCATTCCACCGCTCCACCTATCGTTCCGCCCGCCTCTACTTTCCTCAAGACCAGCAGTATGCCCTGCGGTTCCACGGTTGAGCCGTGGGATTTCACAAAGCACTTACTGGCCCGCCTACGCACCCTTTACACCCAGTTGACTGTAGC
+
CCCCCGGGGGGGGGGGGGEGCEEEGGGGGGGGGGGGGGGGGFGGFGFGGGGGGGGGGGGGGGGGGGGGGGDGGGGGFGFGGGGDGGCFGGEGGGDFCFGGGGCGGGCFFFGGFGGFGG=EFGGGGGGGGGEG6CDCEFGBFGGFFFFEGFG6>DFAFFGFEGFGC8CFFGBADAFFFFGFFEDGFGGFBGGEFGGGCCGE:=DDF;@@EEC?EFCFFG>32;;>?E:>7C>):A<?C:<:>)4<AFA2))
@M00200:205:000000000-AKKM3:1:1101:7817:3744 2:N:0:1
TACTAGGGTATCTAATCCCTTTCGCTACCCACGCTTTCGTCTCTCAGTGTCAGTAATGTTCCCGCAAGCTGCTTTCGCCTTTGGTGTTCTACCCGATATTAACGCATTTTACCGCTACACTGGGCATTCCGCTTGCCTCTCCCATACTCAAGCATCGCAGTATCACCTGCAGCCTCCAGGTTGAGCCTGAAGATTTAACAAATGACTTACGAAACCACCTCCAGACTCTTTACACACAGTTGACTGT
+
CCCCCGGGGGGGGGGGGGCFGG9F:FGGGG9F:CGEGGGG7,;FEGG<FFGGGGD,6,C<A,,B++@@@FGGGDFGEG:=F<FGGGGGGGC<,,4CFEEADF?BFEGEFEEGFECDGGGG,44=FEFGGG8CC6+8,1@0*@E?=6DEG+=DFD=**@CBGGFFE9=8?FBDFBD0DDFFF@+;?EG?A+@9B<A<+;E;*):AE@C=CE))):B=>GE4)))10=)??>?E4@B*6((0989@?;/
@M00200:205:000000000-AKKM3:1:1101:11957:3748 2:N:0:1
TACGAGGGTATCTAATCCTGTTTGCTCCCCACGCTTTCGTGCATGAGCGTCAGTGTTGGCCCAGAAGGCTGCCTTCGCCATCGGTGTTCCTCCACATCTCTACGCATTTCACCGCTACACGTGGAATTCCACCTTCCTCTGCCACACTCGAGCCACGTAGTTTCGAGCGCAATTCCCAAGTTAAGCTCGGGGATTTCACACCCGACTTGCGCGGCCACCTGCGCACACTTTATACCCACTTGACTGT
+
CCCCCGGGGGGGGGGGGGGGGGGGGGGGGGGGGGGGGGGGFG<FCEFGDGGGGGGG<,EFGGEGGFADFGGGGGGGDFGGGGGGGGGGGGGGGFC<<CFGG,C=FGGGFFGGGDGFGGGG64@C:,@DGGGGGEFFFDFE6DGFGDDDG*@?E88DBB+;AFBD=D?69655A@FFF:C?FC+CFF:>9C*9?GFCEEF*0)(095@:BF@F6(8C2CF@(8054C)9*:>A)<56C?124)3849>
@M00200:205:000000000-AKKM3:1:1101:20503:3758 2:N:0:1
TACGAGGGTATCTAATCCTGTTTGCTCCCCACGCTTTCGCTCCTCAGCGTCAGTTCCGGCCCAGAGCGCCGCCTTCGCCGCTGGTGTTCCTCCTGATATCTGCGCATTTCACCGCTACACCAGGAATTCCACGCTCCCCTACCGGACTCAAGCCATGGCAGTATCAGGTGGCGTCCCCGGGTTGAGCCCGAGGGTTTCACACCTGACTTACCGACCCGCTTACGAGCCCTTGACCCCACATTTACTGTTG
+
CCCCCGGGGGGGGGGGGGGGGGGGGGGGGGGGGGGGGGGGGGGGGGGGGGGGGGFGGGGGGGGGGGGGGGGGGGGGGGDGGGGGGGGGGGFGGGGGGGGGCFGGGGGGGGGGG8EF6FDGGGGGF?FGGGDGGGDGG5EDFGGFGFGFGFGGGF0?F69A@CA+;EFC@3*<@=D95AD4@89C6<CFFD=D>5=C>>+75E<1@,/4);@402*:7)7(4()70A)/104(5))38((-))).6)..).
@M00200:205:000000000-AKKM3:1:1101:16877:3772 2:N:0:1
TACACGGGTATCTAATCCCGTTTGCTCCCCTGGCTTTCGTGTCTCAGCGTCAGCTCATCCCCAGCGACCTGTTTTCACCTTTGGCGTTCCAAACGATATCTACGCATTTCACCGCTCCACCGTTTGTTCCAGTCGCCCCTAGATGGCTCAAGACCGCCAGTATGCCCAGCCGTTCCACAGTTAAGCCGTGGGATTTCACAAGGCACTTAACGATCCGCCTACACACGCTTTACACCCAGTTAACTGTAACC
+
CCCCCGGGGGGGGGGGGGGDGGGGGGGGGGGGFGGGGGGCFFFGGGGGGGGGGFFGFFGGGGGGGGD:F:FE9FGGGGGF@EEFGGGGGGGGGGGEGGGGFGGGGGGGGGGGGGGFGFGGGGEGFGGGGGAA=E6EGEGFF89;F*ADF5ECFFD*?EGFGGEDE;:8FGF>FFF5BFC6F<7CAFFA9/9?A677+*<4*7>D=BFFEF:252CE,:B<78@F8EBC*:7<CCE316(,.)).)).-)))
@M00200:205:000000000-AKKM3:1:1101:12201:3777 2:N:0:1
TACTAGGGTATCTAATCCCGTTTGCTCCCCTGGCTTTCGCTCCTCAGCGTCAATGCCGGTCCAGGATGCCGCCTTCGCCACCGGTATTCCTCCAGATATCTACGCATTTCACCGCTACACCTGGAATTCCGCATCCCTCTCCCGGATTCAAGCCCGCCAGTCTCGAACGCAGTTCCCGGGTTGAGCCCGGGGATTTCACGTTCGACTTAGCAGGCCGCCTACGCGCCCTTTATGCCCAATTGACTGT
+
CCCCCGGGGGGGGGGGGGGGGGGGGGGGGGGGGGGGGGGGGGGGGGGGGGGGGGGGGGGGGGGGGGGGGGGGGGGGGGGGGGGGGGGGGGGGGGGGGGGGGGEGGGGGGGGGGGGFGGGFGGGGGGGGGGGGGGGGGFGBFGGFGADFGFF=@DDEEGGEGGFGE6FG>EEBEFFFFFGFCEGGFGGFFGGF>GGGFCGF@@FFFF6;CEF9<6EGFG:2:7()38.974:A<9A);:?:422).64
@M00200:205:000000000-AKKM3:1:1101:13060:3782 2:N:0:1
TACGGGGGTATCTAATCCCGTTTGCTCCCCTGGCTTTCGCTCCTCAGCGTCAGTGTTGGTCCAGGATGCCGCCTTCGCCACCGGTGTTCCTCCAGATATCTACGCATTTCACCGCTACACCTGGAATTCCGCATCCCTCTCCCAAACTCAAGCCATCCAGTATCAGACGCAGTTCCCCGGTTAAGCCGAGGGATTTCACGTCTGACTTAGTTGGCCGCCTACGAGCCCTTTATGCCCATTTGACTGT
+
CCCCCGGCFGGGAFGGGGGGGGGGGGGGGGGGGGGGGFGGGGGGGGGGGGGGGGGGGGGGGDFGGGDGGGGGGGGFGGGGG9CBFGGGGGGGGFGFGGGGGGGGGGGGGFFGGGGFDGGGGGGGG8EFGGGDDGGDFFGFFGFFGFGFGFGCEFGFFFF5;:EFFFGG>EEFEEFF56D4FGDCFGGBDDG)?F6FFCC?FF8?;;E3<CEEFFGFFGFFF?25(?@C<70<2:-3;,(6))))-92
@M00200:205:000000000-AKKM3:1:1101:10678:3785 2:N:0:1
TACTGGGGTATCTAATCCTGTTTGCTCCCCTAGCTTTCGTGCCTCAGCGTCGGTATCTGTCCAGAAAGCCGCCTTCGCCACCGGTGTTCCTCCTGATATCTACGCATTTCACCGCTACACCAGGAATTCCGCTTTCCCCTCCAGACCCCTAGCTCTCCAGTTTCAGATGCAGGCTCTGGGTTGAGCCCAGAGTTTTCACATCCGACTTAGAAAGCCGCCTACGCACCCTCTATGCCCACTTGATTGTAGA
+
CCCCCGGGGGGGGGGGGGGGGGGGGGGGGGGGFGGGGGGGGGGGGGGGGGGGCFEFGGGGGGGGGGGGGGGGGGGGGGGGFGGGGGGGGGFGFGGFGGDFGGGGGGF@;FGGGCCFCC9<DFBCGGGGGGGGCC6E9DCDBGG5A*=5?FGDGGGFFGGFGGEGE9?F?FF<FA5AFFCFFG+=:EGFFD>68F,;+*@508<):=A=46664)60-4:((056(=BD9*335).7C;(5773)/1775)
@M00200:205:000000000-AKKM3:1:1101:13940:3788 2:N:0:1
TACGGGGGTATCTAATCCTGTTTGCTCCCCACGCTGTCGCGCCTCAGTGTCGGCTATTGAACCCTCGCGGGTTCACTGCCCAGCAGACCGCCTTCGCCACTGGTGTTCTTCCGGATCTCTACGCATTCCACCGCTACACCCGGAATTCCATCTGCCTCTACAGTGCCCAAGCGACACAGTTGCCACGGCCGATCTGGAGTTGAGCCCCAGACTTTCACCACAGCCTTATGTCGCCACCTACGTGCCCCTTC
+
CCCCCCEGGGCFGGGFGFGGGGDFGGGFFECFGGGFEGFFGGGGGGFGGGGGGGGGGGGFGGGG@GCGGGGGGGGGGFFFGGGGF=FGGGGGGGGGGGGG?8FGCF@F:ACFCGGFDEDFGGCEFEGFGGFFDGGEGFCCEGGF7?FFGA@FEGGAA?FFGDBG*8CCAFFFFFFEFFGFAFF>FF55BDG:3C2:@):8:9)57:3?F<3:469:<CF<661><=?4C>A<0(34C:..43(((-((-1(
@M00200:205:000000000-AKKM3:1:1101:6818:3793 2:N:0:1
TACGCGGGTATCTAATCCTGTTTGCTCCCCACGCTTTCGAGCCTCAGCGTCAGTAATGGACCAGTATGTCGCCTTCGCCACTGGTGTTCTTCCGAATATCTACGAATTTCACCTCTACACCGGGAATTCCGCCATCCTCTCCAGTATTCAAGTCCCTCAGTTTCGAATGCACTTCCTCGGTTAAGCCGAGGGCTTTCCCACCCGACTTAGGGGACCGCCTACGTGCGCTTTAAACCCAATTGACTGTACAT
+
CCCCCGGGGGGGGGGGGGGGGGGGGGGGGGGGGGGGGGGGGGGGGFGGGGGGGGGEGGGGGGGGGGGGGGGGGGGGGGCFGGGGGGGGGGGFFGEEGGGFEFFGGCFGGGGGGGC?DGAFGGGC+@DGGGFGGGGGFFGCFFGFG7D>EFDCDG=FFFGFGFFFDF6EAGFFFEFFFFDFGCDGFGGF5DE?4CEGF*,*55(>29@=44<?9;E8(2:0(61)(8>D396A462(;6:1:?ABA4.)-).
@M00200:205:000000000-AKKM3:1:1101:24470:3824 2:N:0:1
TACTCGGGTATCTAATCCTGTTCGCTCCCCATGCTTTCGCTCCTCAGCGTCAGTTAATGCCCAGAGACCTGCCTTCGCCATCGGTGTTCCTCCTGATATCTGCGCATTTCACCGCTACACCAGGAATTCCAGTCTCCCCTACATCACTCTAGCCTGCCCGTACCCACCGCAGATCCGGAGTTGAGCCCCGGACTTTCACGGACGACGCGACAAACCGCCTACGAGCTCTTTATACCCAATTGACTGT
+
CCCCCGGGGGGGGGFGGGGGGGGGGGGGGGGGGGGGGGGGGGG8EFGGGGGGGGGGGGFGGGGGGGGGGGGGGGGGGGGGGGGEGGCGGGGGGGGGGGGGCFEGGGEEFGGGGGDDGGFGGGGGGFFGGGGGGGGFGFGFFGGFGFGFGFCDGFGBF@D?CGDDEDGGFGFF58DFFEC9@CFDCGF>BGEDDGGDFFGFA-55=559B;99;DGGBCB6?B2)4:.6*0)<AA>ACD(,55<<948
@M00200:205:000000000-AKKM3:1:1101:17581:3828 2:N:0:1
TACGAGGGTATCTAATCCTGTTTGCTCCCCACGCTTTCGTGCATGAGCGTCAGTGTTGGCCCAGAAGGCTGCCTTCGCCATCGGTGTTCCTCCACATCTCTACGCATTTCACCGCTACACGTGGAATTCCACCTTCCTCTGCCACACTCTAGCCACGTAGTTTCGAGCGCAATTCCCAAGTTAAGCCCGGGGATTTCACACTCGACATGCGCGGCCACCTGCGCACCCTTTAAACCCAATTGACTGT
+
CCCCCGGGGGGGGGGGGGGGGGGGGGGGGGGGGGGGGGGGGGGGFFFGGGGGGGGFGFGFFGGGGGGGDGGGGGGGGGGGGGGGGGGGGGGCFGGGGGGGGGGGGGGGGGGGGGGFGGGGGGGGE@FGEFFGGGGGFFGFFGGFGFGFGFGGGGGFFG6?EDEGDFC@5EBAAEFAFF+@FGG9FCFFB*CBFEFDFEFEEFFFB@>DE=2=@9EC(9A1332)(3)1992A2<A:G?(44.)6AA3
@M00200:205:000000000-AKKM3:1:1101:7886:3830 2:N:0:1
TACTGGGGTATCTAATCCTGTTCGCTCCCCACGCTTTCGCTCCTCAGCGTCAGTTGTTGCCCAGAGACCCGCCTTCGCCACCGGTGTTCCTCCTGATATCTGCGCATTTCACCGCTACACCAGGAATTCCAGTCTCCCCTGCAACACTCTAGTTTGCTCGTATCGACTGCAGACCCGAGGTTGAGCCTCGGGATTTCACAGCCGACGCAACAAACCGCCTCCGAGCTCCTTAAACCCAATTGACTGTAGA
+
CCCCCGGGGGGGGGGGGGGGGGGGGGGGGGGGGGGGGGGGGGGGGGGGGGGGGFGGGGGGGGGGGGGGGGGGGGGGGGGGGGGGGGGGGGGGFFGGGGGCFFGGDEEGGGGGGGG>GGGGEFGGGG8FGGGGGGGGEFEFF?EFFFGFG5DCCFGFFGG5@DFGDFGGFFFBF@FFABGFGGFGFCFAAD5>AEGG+8=EBD2@@=@F0:>DFDGG(:8(((6:;E57*2)69A)2C?:<4.:AFAAD<<
@M00200:205:000000000-AKKM3:1:1101:21237:3837 2:N:0:1
TACTAGGGTATCTAATCCCGTTCGCTCCCCTAGCTTTCGCGCCTCAGCGTCAGTGTCAGCCCAGCAACCCGCCTTCGCCGCAGGTGTTCCTCTCGATATCTACGCATTTCACCGCTACACCGAGAATTCCAGTTGCCCCTTCTGCACTCTAGCCCCGCAGTATCGGCTGACCGTTCCGGGTTAAGCCCGGAGATTTCACAGTCGACTTTCGGTGGCCGGCTACGCCCCCTTTAAGCCCAATTGACTGT
+
CCCCCGGFGGGGGGGGGFGGGGGDGGGGGGGDFGGGGGGGGGGGGGGGGGGGGGGGGGGGGGGGGGGGGGGGGGGGGGGGGGGGGGGGGGGGGGDGFGGGGFGGGGGGGGGGGGGFGGGGGGGGCEGGGF,9D9DC=DF8*@=9FFGFGFGFGG=?DGD>>C*255CGF5FEF5?FFED>F:CGFFGFED=?4?EDF?FE<A3(1680)6(6;1*<@))-4(.5,*<CD3:?<<<AF:((.-,)64).
@M00200:205:000000000-AKKM3:1:1101:17836:3860 2:N:0:1
TACTCGGGTATCTAATCCCGTTCGCTCCCCTGGCTTTCGTGTCTCAGCGTCAGCGCGGCCCCAGTCACCTGTTTTCACCGTTGGCGTTCCAAGCGATATCTACGCATTTCACCGCTCCACCGCTTGTTCCGGTGACCCCTGGCCGGCTCAAGAGACGCAGTATGCCCAGCAGTTCCACGGTTGAGCCGTGGGATTTCACAAGACACTTACGCCTCCGCCTACACACGCTTTATACCCAATTGACTGTAGA
+
CCCCCGGGGGGGGGGGGGGDGGGGGGGGGGGGGGGGGGGGGGGGGGGGGGGGGGGGGGGGGGGGGGGGGGGGGGGGGGGGGGEGGGGGGGGGGGGGGGGGGGGGGGDGGGGGGGGFG@FGGGEGGGGGGGGDGGGGAFE5?FGFGFG9DFGGFGFFFGDEGG7FFFGG4:*>FCFFFFGFGDGGFGFEFGGF4CFFF?CE<@D@F@E<<A??B;EF@G@<F847);.91/-6)))6A?(1-5<AAAF949
@M00200:205:000000000-AKKM3:1:1101:25111:3865 2:N:0:1
TACTCGGGTATCTAATCCTGTTTGCTCCCCACGCTTTCGTGCCTCAGCGTCAGTATCGGGCCAGTGAGCCGCCTTCGCCACTGGTGTTCTTGCGAATATCTACGAATTTCACCTCTACACTCGCAGTTCCACTCACCTCTCCCGAACTCAAGATCTTCAGTATCAAAGGCAGTTCTGGAGTTGAGCTCCAGGATTTCACCCCTGACTTAAAGACCCGCCTACGCACCCTTTCAACCCAATTGACTGT
+
CCCCCGGGGGGGGGGGGGGGGGGGGGGGGGGGGGGGGGGGGGGGGGGGGGGGGGGGGGDGGGGGGGGGGGGGGGGGGGGGGGGGGFFGGGGGGGGGGGGGGGFCFGFFFGCFGGFFGGGGGGGGGGGGGGGGGGGFGFGFFGGFG>DFGF8DDGFFFEGFGFFGFFGGBGFFFFFFFAFFFGGFACFFFGGFFGFCFFG*:@DF=EA*1***4<:DADEFFBDF@E?C*;@)76),=?7@43CECEE
@M00200:205:000000000-AKKM3:1:1101:22433:3869 2:N:0:1
TACGCGGGTATCTAATCCTGTTCGCTACCCACGCTTTCGCTCCTCAGCGTCAGGTAAGGCCCAGAGAGCCGCCTTCGCCACCGGTGTTCTTCCTGATATCTGCGCATTCCACCGCTACACCAGGAGTTCCGCTCTCCCCTGCCTACCTCTAGTCTGCCCGTATCGGAAGCAGGCTCGGAGTTAAGCTCCGAGTTTTCACTCCCGACGTGACGAACCGCCTACGAGCCCTTTATACTCAGTTGACTGCAGCC
+
CCCCCGGGGGGGGGGGGGGGGGGGGGGGGGGGGGGGGGGGGGGGGGGGGEGGGGGGGGGGFGGGGGGGGGGGGGGFFGGGGGGGGGGGGGGGGFAFEFDFGGGDGGGGGGGGGGGFGGFFFGGGFEGGGGGGG+=E=?EDFEFFDFGFG5<@DFGCFEFE>C5F95C@BGF:9A9?*65?:CFG67,A;D*8)7C:C5C).(3(,624;0=6(4??,>BBFF?7(:BC**.6>>:)<52.64)4-4(-4).
@M00200:205:000000000-AKKM3:1:1101:20756:3886 2:N:0:1
TACCGGGGTATCTAATCCTGTTTGCTCCCCACGCTTTCGTGCATGAGCGTCAATCTTGACCCAGGGGGCTGCCTTCGCCATCGGTGTTCCTCCACATCTCTACGCATTTCACTGCTACACGTGGAATTCTACCCCCCTCTGCCAGATTCTAGCCTTGCAGTCTCCAACGCAATTCCCAGGTTGAGCCCGGGGATTTCACGTCAGACTTACAAAACCGCCTGCGCACGCTTTACACCCAATTGACTGTAGA
+
CCCCCGGGGGGGGGGGGGGGGGGGGGGGGGGGGGGGGGGGGGGGGFGGGGGGGGGGGGGGGGGGGGGGGGGGGGGGGGGGGGGGGGGGGGGGGGGGGGGGGGGFGGGGGGGGGGGFGGGGGGGGCCGGFGGGFDDEE>>DFGGFGFG<FFFGDGGFFFG+@FEGFFGGFGFFACFFFFG>FGCGFGC>BCEFAEGGFE,8>@2=BEFFEEFF<7FGFGB@0;08(38D9D0>)-58EB?(64:<4)5<>A
@M00200:205:000000000-AKKM3:1:1101:17760:3886 2:N:0:1
TACTGGGGTATCTAATCCTGTTTGCTCCCCACGCTTTCGCTCCTCAGCGTCAGTAATGGCCCAGAGATCCGCCTTCGCCACCGGTGTTCCTCCTGATATCTGCGCATGTCACCGCTACACCAGTAATTCCGATCTCCCCTACCACACTCTAGCCTGCCCGTATCGCATGCAGACCCGGGGTTAAGCCCCGGGCTTTCACATCCGTCGCGACAAGCCCCCTACGCGCTCTCTATAGCCAATTGACTGT
+
-A@C,<E:FEEGGGF<EFDFE<FCFA<FFF8CEGE:DGG7:FFFDECFEGD:8CFCF9FBEFEC8FFG<FFDGG7E7@,@,A:7>F:7FF;<EC??9FGFCACBFCF+,,4AFC8@D79EF?B9,CDDFA,++1+8601):@,36D6)=9@6>0D*9>?D3=)+)*06*300==0;5B55>*7CFF<FF*75B5:?F4C4*5:2(03((..6.(**(95(20:)-*)1C44).6)6<3,(.34<DF8
@M00200:205:000000000-AKKM3:1:1101:24165:3909 2:N:0:1
TACTGGGGTATCTAATCCCTTTTGCTCCCCACGCTTTCGTGCCTGAGCGTCAGCAATTGTCCAGGTAGCCGCCTTCGCCTCTGGTATTCCTCATGATATCTACGCATTTCACTGCTACACCATGAATTCTGCTACCCTCTCCAATGCTCTAGCCATGTAGTTTGAGGTGCAATTCCGGGGTTAAGCCCCGGGCTTTCACGCCTCACACACTTGGCCGCCTGCGCACCCTTTATACCCAATTGACTGT
+
CCCCCGGGGGGGGGGGGGGGGGGGGGGGGGGGGGGGGGGGGGGGGGGGGGGGGGGGGGGGGGGGGGGGGGGGGGGGGGGGGGGGGGGGGGGGGGGGGGGGGGGGGGGGGGGGGGGFGDFGGGGGGGGGGGGGGGGEGFGFFGGFGFGFGFGGGGGFFGFFDGCFCFGGFGFFFFFFF>GDGGGGFGGFEDGEEGFGFFFCD=5@@@CFDFFF==FF>DEF2:@DFGEDD5@CEF3?CE<@)73))7;
@M00200:205:000000000-AKKM3:1:1101:19395:3910 2:N:0:1
TACGAGGGTATCTAATCCTGTTTGATCCCCGCACTTTCGAGCCTCAGTGTCAGTTATAGTTTCGTTAGCTGCCTTCGCAATCGGTGTTCTATGACATCTCTATGTATTTCACCACTACATGTCATATTCCGCCAACGGCATCTATACTCAAGCCCTACAGTATCAATGGCAATTTCGCAGTTAAGCTGCGAGATTTCACCACTGACTTATAAGGCCACCTACGCTCCCTTTATACCCAGTTGACTGT
+
CCCCCGGGGGGGGGGGGGGGGGGGGGGGGGFFGGGGGGGGGGGGGFGGGGGGGGGGGFGGGGGGGGGGGGGGGGGGGGGGGGGGGGGGGGDGGGGGGGGGGGGGGGGGGGGGGGGFGGGGGGGGGGGGCDFGGGGGDFGAFGG7DFGFGFGFCCGFFGFFGFFFDFGG*D68DEFFFFGEGF9@;EEFFGGADGGF9CFFFFFB8CEFFCEACFDDCFA=FFFD284@?CE:EFEC?357CEFFEFF
@M00200:205:000000000-AKKM3:1:1101:21299:3923 2:N:0:1
TACTCGGGTATCTAATCCCTTTTGCTCCCCACGCTTTCGTGCCTGAGCGTCAGCAATTGTCCAGGTAGCCGCCTTCGCCTCTGGTATTCCTCACGATATCTACGCATTTCACTGCTACACCGTGAATTCTGCTACCCTCTCCAATGCTCTAGCCATGTAGTTTGAGGTGCAATTCCGGGGTTAAGCCCCGGGCTTTCACGCCTCACACACTTGGCCGCCTGCGCACCCTTTTAACCCAGTTGACTGT
+
C@CCCCGFGGFGG@FFGGGGGGGGGCFGGGGGDGG@CF@@,@FGFFGGEFGC:FGGEF,EFG<FFG<AFG:FGGBA<CFFGGG,CEFDAD;E:FGGC7CFGGGGGDGGGGGGEEGB=EFFD>ECFGFFFGGGGCFEFB6DDDE6FFGFGFGGGGGFFGCB4+;?5:8FDGFEBEFD65CAGGGGFD?@BDE5?C7;AAF@DFFFB2;>=AD=B3B?(2)55:18(32>7*)))))/4(,(9)94?9<
@M00200:205:000000000-AKKM3:1:1101:24289:3937 2:N:0:1
TACGCGGGTATCTAATCCCTTTTGCTCCCCACGCTTTCGTGCCTGAGCGTCAGCAATTGTCCAGGTAGCCGCCTTCGCCTCTGGTATTCCTCATGATATCTACGCATTTCACTGCTACACCATGAATTCTGCTACCCTCTCCAATGCTCTAGCCATGTAGTTTGAGGTGCAATTCCGGGGTTAAGCCCCGGGCTTTCACGCCTCACACACTTGGCCGCCTGCGCACCCTTTAAGCCCAATTGACTGT
+
CCCCCGGGGGGGGGGGGGGGGGGGGGGGGGGGGGGGGGGGGGGGGFGGGGGGGGGGGGGGGGGGGGGGGGGGGGGGGGGGGGGGGGCFGGGGGGGGGGGGGGGGGGG7FGGGGGGFGGGGGGGGGGGFFDFCFFGEE9DDFEGFGFGFGFGGGDFD@CDFGG9FCFGGFG9*?DDFFB6@FEGGADFFFDDE>CGGBCC4>BFA9>EF>@DEF:FEBDFF0;>A6EBGC5@3?<>@C?;04<:AA>B
@M00200:205:000000000-AKKM3:1:1101:19973:3946 2:N:0:1
TACAGGGGTATCTAATCCTGTTTGCTCCCCACGCTTTCGCACCTCAGCGTCAGTATCGGTCCAGGCCGCCGCCTTCGCCACTGGTGTTCCTCCCGATATCTACGAATTTCACCTCTACACCGGGAATTCCGCGACCCTCTCCCGTACTCAAGACTGCTAGTTTCGAATGCACTTCCTCGGTTAAGCCGAGGGCTTTCACGTCCGACTTAGCAGTCCGCCTACGTGCGCTTTAAACCCAATTGACTGT
+
CCCCCGGGGGGGGGGGGGGGGGGGGGGGGGGGGGGGGGGGGGGGGGGGGGGGGGGGGGGGGGGGGGGGGGDGGGGGGGGGGGGGGGGGGGGFFGGGGGGGGGGGGGGGGGFGFGGFGGGGGGEGGGFFGGGGDGGEEFGBFGGFGFGFFFGCFGGFFG7AFFEGFFGGFGFFFFFFCFGFGGGGFGGFBCEEFGGGFFGFF@F901:@3;EEFCGE1DE1??F.(;7C)92><42(;<?7<7-<<B>
@M00200:205:000000000-AKKM3:1:1101:13358:3949 2:N:0:1
TACCAGGGTATCTAATCCTGTTTGATACCCACGCTTTCGTGCCTCAGCGTCAGTTACAGTTTTGTGAGCTGCCTTCGCAATCGGTGTTCTGTGTCATATCTAAGCATTTCACCGCTACATGACACATTCCGCCCACATCAAATGTACTCAAGATTGACAGTATCAATGGCAGTTCTGCAGTTAAGCTGCAGGCTTTCACCACTGACTTATCATTCCGCCTACGCACCCTTTATACCCAATTGACTGT
+
CCCCCGGGGGGGGGGGGGGGGGGGGGGGGGGGGGGGGGGGGGGGGGGGGGGGGGGGGGGGGGGGGGGGGGGGGGGGGGGGGGGGGDFGGGGGGGGGGGGGGGGGGGFGGGGGGGG>CFFGGGGGGECGGG8CGGGGGB@D5AFBFFFFGFGGGGGBFDGFGGBFEFGG?@DFFFF?+=EFDAFGF8EBF?8BEF8D<>DEFFFBEF@CEFFFECF7=CA==C)<>E59?C=AEECEEEBBA668AFB
@M00200:205:000000000-AKKM3:1:1101:18369:3960 2:N:0:1
TACAAGGGTATCTAATCCTGTTTGCTCCCCACGCTGTCGCGCCTCAGTGTCGGCTATTGAACCCTCGCGGGTTCACTGCCCAGCAGACCGCCTTCGCCACTGGTGTTCTTCCGGATCTCTACGCATTCCACCGCTACACCCGGAATTCCATCTGCCTCTACAGTGCCCAAGCGACACAGTTGCCACGGCCGATCTGGAGTTGAGCCCCAGACTTTCCCCACCGCCTTATGTCGCCACCTACGCGCCCTTCT
+
CCCCCGGGGGGGGGGGGGGGGGGGGGGGGGGGGGGFEGFGGGGGGGGGCGGGGGGGGGFGFGDG<DGGGGGFEGFDGFFGGGGGGGGGGGDGGGGGGGGGGGGGG@FGGGFF@CEBGFGFGGFECEGGGGGGGDG7CDFD5EE>EFGFGFFF;DGFFGGFF7CFCFGGFGADDADFFADFCFC7AFG4?DC8;=:78)258EEE;37?12133?+>)97?7-(898)9::6>??03C?((.16>0>2(4()
@M00200:205:000000000-AKKM3:1:1101:11496:3999 2:N:0:1
TACTAGGGTATCTAATCCTGTTTGATCCCCACACTTTCGTGCCTCAGCGTCAGTTGAAGTCTAGTAAGCTGTCTACACTATCGGTGTTCTTGACGATATCTAAGCATTTCACCGCTACACCGTCAATTCCGCCTACCTCGACTCCACTCAAGCCCATCAGTATCAATCCCACCCTCCCGGTTAAGCCGGGATATTTCAGAACTGACTTAATAGGCCGCCTACGCACCCTTTAAACCCAGTTGACTGT
+
CCCCCGGGGGGGGGGFGGGGGGGGGGGFGGGGGGGGGGGGGGGGGGGGGGGGGGGGGGGGGGFGGGGGGGGGGGGGGGGGGGGGGGGGGGGGFGDGGGGGGGGGGGGGGGGGGCGFGGGGGGGGGGGGGGDCDGGGGFG=BEEEGFGFGFG6EDDFFFD6EDDDEFGGFGFFFFFFFEDAGGGD?EF>EGCBFGGGFFG*;@EEFEEFFEFEEEGG5C*:9BF8>EAGC;64@C@8E;0;CC)/9@A
@M00200:205:000000000-AKKM3:1:1101:16863:4013 2:N:0:1
TACGAGGGTATCTAATCCCGTTCGCTCCCCTGGCTTTCGCGCCTCAGCGTCAGGACACCCCCAGCGAGCTGTCTTCACCATTGGCGTTCCAAGTGATATCTACGCATTTCACCGCTCCACCACTTGTTCCGCTCGCCCCTGAGTGCCTCGAGCCGTCCAGTATGCCCAGCAGTTCCACGGTTGAGCCGTGGGATTTCACAAGACACTTAAACGTCCGCCTACGCGCGCTTTCTACCCAGTTGCCTGTAGAC
+
CCCCCGGGGGGGGGGGGGGGGGGGGGGGGGGGGGGGGGGGGGGGGGGGGGGEDGFF8EC@FGGGGGGGGGGEGGGGFGGG<FDGGGGGGGFGGEEFGFGGGGGGGGGGGGGGGGGFDGGGGGFGGFGAEGCGGGGGGFGFF@8DACFFGFGC+=C9BGGFGGE9A5C8AFF@C;FFFFGAFCCC*>EDADCA)86?FFG4@(5;;DE4;44<@;F=>GFD;D@B0:019*()6).48),565))4<4264)
@M00200:205:000000000-AKKM3:1:1101:19139:4028 2:N:0:1
TACAGGGGTATCTAATCCCGTTTGCTCCCCTGGCTTTCGTGTCTCAGCGTCAGCGGATCCCCAGTCATCTGTTTTCACCGTCGGCGTTCCAAACGATATCTACGCATTTCACCGCTCCACCGTTTGTTCCGATGACCCCTGGATCGCTCAAGACCGCCAGTATGCCCGGCCGTTCCCCGGTTGAGCCGGGGGATTTCACGCGGGCACTTAACGGTCCGCCTCCACACGCTTTACACCCAATTGACTGT
+
CCCCCGGGGGGGGGGGGGGGGGGGGGGGGGGGGGGGGGGGGGGGGFGGGGGGGGGECFFGGGGGFGGCFGGFFFGGGGGDGG@EGGGGGGGGEGGEGG>FGGGGGGGGGGGGGEEBDC8EEEGGGGGGGGGGDGFGGFDDFGD7DBGBGFG6EFC?BEGFGFECEFDCBGFAFFFFAA>?<?<FFGGEFCE3>=7CF<GBB;61((3::)-4:(2;>35??(,0407)1*-8464);963152))6))
@M00200:205:000000000-AKKM3:1:1101:24221:4041 2:N:0:1
TACTGGGGTATCTAATCCTGTTTGCTCCCCACGCTGTCGCGCATCAGCGTCAGCCACAGCCCAGCAGACCGCCTTCGCCACTGGTGTTCTTCCGGATCTCTACGCATTCCACCGCTACACCCGGAATTCCATCTGCCTCTACAGTGCCCAAGCGACACAGTTGCCACGGCCGATCTGGAGTTGAGCCCCAGACTTTCACCACAGCCTTATGTCGCCACCTACGCGCCCTTTATACCCAGTTGACTGTACA
+
CCCCCGGGGGGGGGGGGGGGGGGGGGGGGGGGGGGGEGGGGGGGGGGGGGGGEGGGGGGGGGGGGGGGGGGGGGGGGGGGGGGFGGGGGGGGGGGGGG9FGGGGGGGGGFGGGGGFGGGGGGGGGGGFGGGFGGGFGFG<FGGFGFGFFD?6EGG@DEDAACECEFGGFGEA4=?FFFGFGFFC4CGFECCAFGGGFE7>=DFD;?17)93).1B;;DF@(63>9CBG1*.4<)64<)(,)))5425)-)
@M00200:205:000000000-AKKM3:1:1101:25953:4043 2:N:0:1
TACTGGGGTATCTAATCCTGTTTGCTACCCACGCTTTCGCGCCTCAGCGTCAGAAACCGGCCAGGGTGCCGCTTTCGCCACCGGTGTTCCTCTCGATATCTACGCATTTCACCGCTACACCGAGAGTTCCACACCCCCCTCCGGTCCTCGAGAACCGCAGTCCAGCGCGCTGTTCCACGGTTGAGCCGTGGGATTTCACACGCTGCTTACGGACCCGCCTACGCGCCCTTTATACCCAGTTGACTGTAGA
+
CCCCCGGGGGGGGGGGGGGGGGGGGGGGGGGGGGGGGGGGGGGGGGGGGGGGGGAFGGGGDG@GGGGDEGGGDGGGCGGGGGEGGGGGGGGGFC7FGFGGGGGGGGGDGGFGGGGDGEFGGGGGGEGGFFCFFE8C@?EBEGGD+9CCG>755CCFFGGFG>5FBFG?;E>@B)11185>FGGCAFGF.2=AFFFFA2?ABB,(-38>):1(((*2(1.313,74E>D)94)-646A>(4).)54))).)
@M00200:205:000000000-AKKM3:1:1101:25417:4046 2:N:0:1
TACTCGGGTATCTAATCCTGTTTGCTCCCCACGCTTTCGCGCCTCAGCGTCAGTGTCGGTCCAGACGGCTGCCTTCGCCGTCGGTGTTCTTCCCAATATCTACGAATTTCACCTCTACACTGGGAATTCCGCCGTCCTCTCCCGAACTCGAGCGCACCAGTCCCAAGCGCCGTTCCCAGGTTGAGCCCGGGGCTTTCACGCCTGACTTGGTGCACCGCCTACGCGCCCTTTATACACAGTTGACTGT
+
CCCCCGGGGGGGGFFGGGGGGGGGGGGGGGGGGGGGGGGGGGGGGGGGGGGGGGGGGGGGGGGGGGGGGGGGGGGGGGGGGGGGGGFGGFGGGGGGFEFFFGGGGGGGGGGGGGGFGGGGGGGGGGGEFFGGGDD6@BCDFDF>GFGFGFGDGDGFEGCF7C5C@CDFEG?AADFFF=D6F9<DFG??ED5>DD5CAFG;D?DD1@96A3.34)307DDFFFFF6:B<>9)-6:5)<7?7<B2?29>
@M00200:205:000000000-AKKM3:1:1101:10599:4048 2:N:0:1
TACTGGGGTATCTAATCCCGTTTGCTCCCCACGCTTTCGCGCCTCAGCGTCAGGAATTGCCCAGAGACCCGCCTTCGCCACCGGTGTTCCTCCCGATCTCTACACATTTCACCGCTACACCGGGAATTCCAGTCTCCTCTGCAATCCTCAAGCACGGCAGTTTCGATCGACGTTCTTCTTTTGAGCCGAATGATTTCACGACCTCCTTGCCATTCCGCCTACGCGCCCTTTCTACCCAGTTGACTGTCTAC
+
CCCCCGGGCEG9FCEFGDEFGGGCCGFFGGGGGGDGGF:F@CFFGCFGFCEFFFFGFGGGGGGGG,,BFCEGGGGGGGGGGGGEGCFEFGGFFFF+8FDFGGGFFGG;EFGG9>CADGGGG>=7BBEFFFAFGGCEGFGFFGGFGFDDGF,+,+6?BGG>E?7F>>F>5CB=BBFFFF7+@@F@4DG5;)*)?CFG6>FBDFF1)6374/6494CF3>5;(,()6=7>7*464)6.2)(,.))).4-.).)
@M00200:205:000000000-AKKM3:1:1101:8872:4063 2:N:0:1
TACACGGGTATCTAATCCTGTTCGCTCCCCACACTTTCGCTCCTCAGCGTCAGGTAATGCCCAGAGAACCGCCTTCGCCACCGGTGTTCCTCCTGATATCTGCGCATTTCACCGCTACACCAGGAATTCCGTTCTCCCCTGCATACCTCCAGTCTGCCCGTATCGAAAGCAAGCCAGGTGTTAAGCACCTGGTTTTCACTCCCGACGCGACAAACCGCCTACGAGCCCTTTAAACCCAGTTGACTGT
+
CCCCCGGGGGGGGGGGGGGGGGGGGGGGGGGGGGGGGGGGGGGGGGGGGGGGGGGGGGGGGGGGGGGGGGGGGGGGGGGGGGGGGGGGGGGGGGGGGGGGGGGGGDGGGGGGGGGFGGGGGGGGEGGGGGGDDGGGDFEDDFFFFF8DGFFDFGGFFGFBCGFGDFGGFGFFFFFFF>DFGDGGFDFFFGFFFGGGF4<AF2@AFFBFFFFBBFGF;DF01=;83CEG4>2<<>B?G:3?))68248
@M00200:205:000000000-AKKM3:1:1101:10550:4072 2:N:0:1
TACTAGGGTATCTAATCCTGTTTGCTCCCCACGCTGTCGCGCCTCAGTGTCGGCTATTGGGAGATTGCTCTCCCACCGCCCAGCAGACCGCCTTCGCCACTGGTGTTCTTCCGGATCTCTACGCATTCCACCGCTACACCCGGAATTCCATCTGCCTCTACGGTGCCCCAGCGACCCAGTTGCCATGGCCGATCCCGAGTTGAGCCCCGGCCTTTCCCCACGTCCTTATGCCGCCCCCTACGCGCCCTTTC
+
CCCCCGGGGGGGGGGGGGGGGGGDGGGGGGGGGGGGGGGGCFGGGFGGGGGGGGGGGGGGGGGGGG9FDGGGGGGGGFGGGGFGGGGGGEGEEGGGGGGGGGGGGGGGGGGGGGGFGCGGGDCEFGGGGGGFDEGCGFGFFGDF6FGEGFGGGFFFFFCFG6)=)@DGFCDFF=5/@A*;A,:FFDCAFF5):EG*?5C@0)7(4=?;F0(62=?;)2;790(7(*9*:*-<(11(:991819;FFB9(.)
@M00200:205:000000000-AKKM3:1:1101:25841:4072 2:N:0:1
TACGCGGGTATCTAATCCCGTTTGCTCCCCTAGCTTTCGCGCCTCAGCGTCAGAAGAGATCCAGTCTGCCGCTTTCGCCACCGGCGTTCCTTCCGATATCAACGCATTTCACCGCTCCACCGGAAGTTCTGCAGACCCCTATCTCCCTCGAGCCTACCAGTATCAAAGGCACTGTTACGGTTAAGCCGCAAAATTTCAACCCTGACTTGGTAAGCCGCCTACGCGCCCTTTATACCCAATTGACTGT
+
CCCCCGGGGGGGGGGGGGGGGGGGGGGGGGGFGGGGGGGG7CFGGGGGGEGGGFEGFGFGGGGG@@EGGGGGEGGGGGGGGGGGG@FGGGGCGGGE@CEGACFGGGGGGGGGGEGBG@EFGEGGGCFGG,BFCDDFGAE=5DGF7A?5C5ED>DGFFECAD7AF<98FFGA@FE:9FF4;CGD8@7F>685.;AFGF)+1/;@;@E3//;<C7)<5:DD<:??),:77C5?9)<>9FF<:<)6:A>)
@M00200:205:000000000-AKKM3:1:1101:19716:4074 2:N:0:1
TACCGGGGTATCTAATCCCGTTTACTACCCTAGCTGTCGCGTCTGAGTGTCAGAAACAGACCAGAAGATCGCCTTCGCCACTGGTGTTCCTCCCGATATCTACGCATTTCACCACTACACCGGGAATTCCATCTTCCTCTTCTGCTCTCGAGCCCGTTAGTATTAGACGACCTCTCCCAGTTGAGCCGGGAGATTTCACGCCTAACTTACCAAGCCACCTGCACGCGCTTTAAACCCAGTTGACTGT
+
CCCCCGGGGGGGGGGGGGGGGGGGGGGGGGGGGGGGGGGGGGGGGGGGGGGGGGGGGGGGGGGGGGGGGGGGGGGGGGGGGGGGGGGGGGGGGGGGGGEFGGGGGGGGGGGGGGGFGGGGGGGGGBFGGGGGGGGGGFDDFFGFGFGFGFGGCGGEDGGEGGFGFFGGFGFFEFFFFFFFGGGFFGGFAGEEFGFFF7=BFBFFFF9?BEEEEFGGFGA;@;@;?GFC><@3?FF@G6??>FFFFFF
@M00200:205:000000000-AKKM3:1:1101:6494:4092 2:N:0:1
TACTGGGGTATCTAATCCTGTTTGCTCCCCACGCTTTCGCGTCTCAGCGTCAGTACCGTCCCAGAGAGCCGCCTTCGCCACGGGTGTTCTTCCTGATATCTGCGCATTTCACCGCTACACCAGGAATTCCGCTCTCCTCTTCCGGACTCTAGCCAGATGGTTTCCGCCGACCTCTCGAGGTTAAGCCTCGAGTTTTCACAGCCGACCTACCTGGCCGCCTACACGCTCTTTATGCCCAATCTACTCTAGAC
+
CCCCCCGGFFGAFEFGFFFFGGCFGGGGGG<@CFGEGGGGGGGGGGGFGGGEGGFGDCFBFGFFCGFBDGGGCEEGFEGEDF@F=FEGGGFGGGFGGFDFGGGGGGCCFGFGFGEADG,?E?8CF8DGGD=ADEDGG+6DBCGF>?DFGFFFFC8AFCCA<=@FF>6CD*9@FE@>9;C?:D=FFF,8A*C5;:BD@?EE*-(.,.4135@3)(3@(:A:<42:4:)7*0).64)58)8?()).)))-..)
@M00200:205:000000000-AKKM3:1:1101:10338:4112 2:N:0:1
TACGAGGGTATCTAATCCTGTTTGCTCCCCTAGCTTTCGCGCCTCAGCGTCAGGTACCGTCCAGAAGGCCGCCTTCGCCACTGGTGTTCTTCCCAATATCTACGCATTCCACCGCTACACTGGGAATTCCGCCTTCCTCTCCGGTCCTCAAGACTCGCAGTTTCGGAAGCAGGCTCGGGGTTGAGCCCCGCGTTTTCACTCCCGACTTACGAGTCCGCCTGCCCGCCCTTTATACCCAATTGACTGT
+
CCCCCGGGGGGGGGGGGGGGGGGGGGGGGGGGGGGGGGGGGGGGGGGGGGGGDGGGGFGFGGGGGGGGGGGGGGGGGGGGGGGGGGGGG9EDFDGFGB=FFFGGGGGGGGGGGGGFGGFGFCGFGGGGGGGGGGDGGFGEFGGB@BGFGBEFFGGFFGGFGGFGF>6+*DADFFAADEGFGCDGFGF>45*/?C53AEGFFF;9?;((6>6??,9@4<><8(()(:>D)2)6AA<4C<FB).6)).)
@M00200:205:000000000-AKKM3:1:1101:17809:4118 2:N:0:1
TACTAGGGTATCTAATCCCGTTTGCTCCCCTGGCTTTCGCTCCTCAGCGTCAGTGTTGGTCCAGGATGCCGCCTTCGCCACCGGTGTTCCTCCAGATATCTACGCATTTCACCGCTACACCTGGAATTCCGCATCCCTCTCCCAATCTCAAGCCATCCAGTATCAGACGCAGTTCCCCGGTTAAGCCGAGGGATTTCACGTCCGACTTAGTTGGCCGCCTACGAGCCCTTTACACCCAATTGACTGT
+
CCCCCGGGGGGGGGGGGGGGGGGGGGGGGGGGGGGGGGGGGGGGGGGGGGGGGGGGGGGGGGGGGGGGGGGGGGGGGGGGGGGGGGGGGGGGGGGGGGGGGGGGGGGGGGGGGGGFGGGGGGGGCGGGGGGGGGGGGFGFFGGFGFGFGFGFGGGFFGGFGGFGFFGGFGFFFFFFFFGEEG>FFGGFBDDFFGGGFFGFF>@FF9@DFFCCEFGG>GF18@FFDGBG4D;<E>A:E?1<F?FABFF
@M00200:205:000000000-AKKM3:1:1101:19959:4123 2:N:0:1
TACGGGGGTATCTAATCCTGTTCGCTCCCCACGCTTTCGCTCCTCAGCGTCAGTATCGGCCCAGAGACCCGCCTTCGCCACCGGTGTTCCTCCTGATATCTGCGCATTTCACCGCTACACCAGGAATTCCAGTCTCCCCTGCCGAACTCAAGTGATGCCCGTATCGACCGCACGCTCAGGGTTGAGCCCCAAGTTTTCACGACCGACGCGACACACCGCCTACGAGCCCTTTACGCCCAATTGACTGTCG
+
CCCCCGGGGGGGGGGGGGGGGGGGGGGGGGGGGGGGGGGGGGGGGGGGGGGGGGGGGGGGGGGGGGFGGGGGGGGGFGGGGGGGGGGGGGGGGGGGGGGGGGGDGC?FGGGGGGG5CFCGGGGG@FCGFGGGGGGG8DEDCFDDEFGDG8CFGGGFADGCCG5*:?CGACBBFFF>FDGFG*;CFFGFFCC:F=:CFCDCDDF04;644-(7;>6843:((-,7:559F5<)6<21:((-(.46<))-)(
@M00200:205:000000000-AKKM3:1:1101:10020:4134 2:N:0:1
TACAGGGGTATCTAATCCTGTTTGCTCCCCACGCTTTCGTGCATGAGCGTCAATCTTGACCCAGGGGGCTGCCTTCGCCATCGGTGTTCCTCCACATCTCTACGCATTTCACTGCTACACGTGGAATTCTACCCCCCTCTGCCAGATTCTAGCCTTGCAGTCTCCATCGCAATTCCCAGGTTGAGCCCGGGGATTTCACGACAGACTTACAAAACCGCCTGCCCACGCTTTAAACCCAATTGACTGTAGA
+
CCCCCGGGGGGGGGGGGGGGGGGGGGGGGGGGGGGEGGGGGGFGGGGGGGGGGGGGDFGGGGGGC@FGGGGGGGGGGGGGGGGGGGGGGGGGGGGGGGGGGAFGGGGGGGGGGGGFGGGGGCGGEGGGGGGGG8DGGFGDBGGBDF?EGFGFGGG?FGGFGG7CDFGGFGD5BFFFFFFAAGG5AFGF>C>44CCFFAF2=@@9>=BCCFF*79CE95DF@<())=>7*/6;E<@2E?<FFFBF943:64
@M00200:205:000000000-AKKM3:1:1101:26245:4188 2:N:0:1
TACCGGGGTATCTAATCCTGTTCGCTCCCCACGCTTTCGCTCCTCAGCGTCAGTACTGGCCCAGAGTGCCGCCTTCGCCACTGGTGTTCCTCCCGATATCTGCGCATTTCACCGCTACACCGGGAATTCCACACTCCCCTACCAGACTCAAGTCTTCCAGTATCAATGCCACCCCTCCAGTTAAGCTGGAGTATTTCAGCACTGACTTAAAAGACCGCCTACGCACCCTTTACACCCAGTTGACTGT
+
CCCCCGGGGGGGGGGGGGGGGGGGGGGGGGGGGGGGGGCGGGGGGGGGGGGGGGGGGGFGGGGGGGGGGGGGGGGGGDFGGGCFGGGDFGGGGGGGGGGGFFGGGGGGGGFGFGGFGGFGGGGGGGGFF9DFGGFGGFGFFGGFCFGEFFGGGGGFFGGAEFEGEAF7A?FEAA>5?BGFGDGGAFFF>?F?AFGFFFGC=DFFFFFFEF=C4@GGFD5(6:?:(/=DFC@.6C8@GF:F<)).667
@M00200:205:000000000-AKKM3:1:1101:16896:4191 2:N:0:1
TACAAGGGTATCTAATCCCGTTTGCTCCCCTGGCTTTCGCGCCTCAGCGTCAGTTTCGGTCCAGAATGCCGCCTTCGCCACCGGTGTTCCTCCAGATATCTACGCATTTCACCGCTACACCTGGAATTCCACATTCCTCTCCCGAACTCCAGCCTTGTAGTATCAGACGCAGTTCCCAGGTTAAGCCTGGGGATTTCACGTCTGACTGACAAGGCCGCCTACGCGCCCTTTACGCCCAATTGACTGT
+
CCCCCGGGGGGGGGGGGGGGGGGGGGGGGGGGGGGGGGGGGGGGGGGGGGGGGGGGGGGGGGGGGGGGGGGGGGGGGGGGGGGGGGGGGGGGGGGFGFFGGGGGGGGGGGGGGGGFGGGGGGCFGGGGGGGGGGGGGFFEFGGFGFGDGFGDEGGFFGDFGGFGFFGGFGEADEFACFGFGGCGFGG6FGDEFGGG>EFBBDFFCF@==@@FBBFFBD>@FF?D1C:CCCF))421::(:<?4526<
@M00200:205:000000000-AKKM3:1:1101:10639:4195 2:N:0:1
TACGCGGGTATCTAATCCTGTTCGCTCCCCACGCTTTCGCGTCTCAGCGTCAGTACCGTCCCAGAGAGCCGCCTTCGCCACGGGTGTTCTTCCTGATATCTGCGCATTTCACCGCTACACCAGGAATTCCACTCTCCTCTTCCGGACTCTAGCCAGATGGTTTCGGTCGACGTCTGAAGGTTAAGCCTCCAGTTTTCACAACCGACCTACCTGGCCGCCTACACGCCCTTTAAACCCAATTGACTGT
+
CCCCCGGGGGGGGGGGGGGGGGGGGGGGGGGGGGGGGGGGGGGGGGGGGGGGGGGGFGGGGGGGGGGGGGCFGGGGGGGGGG:FGGGGGGGGGGGGGGGGGFFGGEGDGGGGGGDFGGGGGFGGGGGGGFFGGGGGGFGFFGGFG>GFGFF>EFGF5E?6EGDGAEGE>@AFBDFFFFGFGGGG=7CFFFFFFCCC=<CEFF;>FFFFFF1@E@GDBGE1?FB58*)119:A)654C?2153).6<A
@M00200:205:000000000-AKKM3:1:1101:6169:4198 2:N:0:1
TACTGGGGTATCTAATCCTGTTTGATCCCCGCACTTTCGAGCCTCAGTGTCAGTTATAGTTTCGTCAGCTGCCTTCGCAATCGGTGTTCTATGACATCTCTATGTATTTCACCACTACATGTCATATTCCGCCAACGGCAACTATACTCAAGCCCTACAGTATCAATGGCAATTTCCGAGTTAAGCTCGAAGATTTCACCACTGACTTATAAGGCCACCTACGCTCCCTTTAAACCCAGTTGACTGT
+
CCCCCFGGGGGGGFGGGGGGGGFGGGGGGGGGCGGGGGGFGEGGGGGFGGGGGGFFFFF@FDGGGGGGGGGGGGGGGGGGGGGGGGGGGGFCFFFGGGGGGGGGGCGCFGGGGFGDCFG9E;EEGGGGGGGGGGCGGAE5*DEFGFGFGFFFGG6DFEFFGFEFBCGG5@6:*0?FDEDBFGFC@EA?98?D>AEGCEF58CEE5):A*;0;A*DF)@F0874>7=:DFGFEC47>E@2>>853<5=
@M00200:205:000000000-AKKM3:1:1101:22589:4208 2:N:0:1
TACGGGGGTATCTAATCCTGTTTGCTCCCCACGCTTTCGCGTCTCAGCGTCAGTATCCAACCAGGGGGCCGCCTTCGCCACGGGTGTTCCTCCCGATATCTACGCATTTCACCGCTACACCGGGAATTCCACCCCCCTCTTTGGTACTCTAGCTTGCCAGTTTCATGCGTCTTTCCTCGGTTGAGCCGAGGGCTTTCACACATGACTTAACAAACCGCCTACACGCCCTTTACACCCAATTGACTGTAGAC
+
CCCCCGGDGGGGGGGGGGGGGGGGGGGGGGGGGGDGGGGGGGGGGGGGGGGGGGGGGGGGGGGGGGGGGGGGGGGGGGGGGDFCFCGGGGGGGGGCFGGGGGGGCEGEFFFGGGG>CCGFGGDEGGGGGGGGGDGGGFGFFGGFGFGFGFFGGGCFFBFFFF?F?CD7>EFF>EFBFFGDF=CGFGFEB3C:BF5CF9A<::?72)46<44A<:FGFDD6128@(?>C9CFFB<<(:18(<>9A>))62<.
@M00200:205:000000000-AKKM3:1:1101:9004:4229 2:N:0:1
TACGGGGGTATCTAATCCTGTTTGATCCCCACGCTTTCGTGCCTCAGTGTCAATATTCGTGTAGCCAGCTGCCTTCGCAATTGGTGTTCTATGTCATATCTAAGCATTTCACCGCTACATGACATATTCCGCTAACCTCCACGATATTCAAGACTGATAGTATCAATGGCAGTTCCCAAGTTAAGCTCGGGGATTTCACCACTGACTTACCAACCCACCTACGCACCCTTTAAACCCAATTGACTGT
+
CCCCCGGGGGGGGGGGGGGGGGGGGGGGGGGGGGGGGGGGGGGGGGGGGGGGGGGGGGGGGGGGGGGGGGGGGFFGGGG@FGGGGGGGGGGGGGGGGGGGGFGGGGGGGGGGGGGFGGFGGGGGGAEFGGGGGGGGGFGDFGGDFEDEGFFGGGGFFGGFADFGBFGCDGBAFFFFFFGFFGGGFGGFDGD?5>CFAAE6@DF@EFFFFE2EB9CE=DD2>B(8>C8D*2=)7)7(;<;@C;>C)77
@M00200:205:000000000-AKKM3:1:1101:10183:4242 2:N:0:1
TACGGGGGTATCTAATCCTGTTTGCTCCCCACGCTTTCGTGCATGAGCGTCAGTACAGGTCCAGGGGATTGCCTTCGCCATCGGTGTTCCTCCGCATATCTACGCATTTCACTGCTACACGCGGAATTCCATCCCCCTCTACCGTACTCTAGCTATGCAGTCACAAATGCAGTTCCCAGGTTAAGCCCGGGGATTTCACACCTGTCTTACATAACCGCCTGCGCACGCTTTAAACCCAATTGACTGT
+
CCCCCGGGGGGGGGGGGGGGGGGGGGGGGGGGGGGDGGGGFGGGGFGGGGGGGGGGGGGGFGGGGGGGGDFGGGGGGGEGGGGGGGGGGFDGFGGGDGGGGGGGGGEGGFGGGGGFGGCEGEGGGDF?FGFCD@DFGEGDFFGFGFD=FFGGGDEFFCCFFGFGE5FFFGFEFFFFAFGFGCFC>FCFFCCEFE:FF?C*4;8@73CFFFFEE)?92DEFD@>:>E:DG*3)6<2(*30:<794<D>
@M00200:205:000000000-AKKM3:1:1101:11791:4250 2:N:0:1
TACAGGGGTATCTAATCCTGTTTGCTCCCCACGCTGTCGCGCCTCAGTGTCAGCCATCGCCCAGCAGGCCGCCTTCGCCACCGGTGTTCTTCCGGATCCCTACGCATTCCACCGCTACACCCGGAATTCCACCTGCCTCTACGATGCTCGAGCCCGGCCGTATCGTTGGCCGCCACGGGGTTGAGCCCCGTGCTTGCCCCACCGACTTGCCGCACCACCTACGCTCCCTTTACACCCAGTTGACTGTCGAC
+
BBCC<<FECFCEFCA9EFGDD<CCFCCFF7FECGEF@FGGC7C:FGCFAEFGDFGC<C@::@,@FE@<F@@FCC:FGGF:FCFC:>FGGFDGGGD=FF,?EE,C7>FGGA;?8>+06C=FGGG7CEG8D=8==ECFDDG<FA=5=*+0=*7+67C9*@**3;7CDFFF*,/5)8)86)))=3)2)0*>)/*28*<08(<809?B>BF24477>(8::5:(((,)(1>F>0)54:5:E:(.4)-5))-)(((
@M00200:205:000000000-AKKM3:1:1101:23826:4251 2:N:0:1
TACTCGGGTATCTAATCCTGTTTGCTCCCCACGCTTTCGCGCCTCAGCGTCAGTGTCGGTCCAGACGGCTGCCTTCGCCATCGGTGTTCTTCCCAATATCTACGAATTTCACCTCTACACTGGGAATTCCGCCGTCCTCTCCCGAACTCGAGCGTGCCAGTCTCAAGCGCCGTTCCCAGGTTGAGCCCGGGGCTTTCACGCCTGACTTGGCACCCCGCCTACGCGCCCGTTAACCCCAGTTGACTGTAGAC
+
CCCCCGGGGGGGGGGGGGGGGGGGGGGGGGGGGGGGGGGGGGGGGGGGGGGGGGGGGGGGGGGGGFEFGGGGGGGGGGGGGGGGGGGGGGGGGGGFG<FGGGGGGFGCFFGGGGGFGGGGGGFGF?8EGGGGGCDCCEGCBFFFCBGFF5D=CGDEFGC?FFFGFFGFA5@5:=FFA8C4F?CFFGGFEC5;;EEFF<FDF;@6@EF?3)=8@(*:,97<<??BBDFG/1111)-(;844445<AAA).))
@M00200:205:000000000-AKKM3:1:1101:19214:4251 2:N:0:1
TACGAGGGTATCTAATCCTGTTTGCTCCCCACGCTTTCGAGCCTCAGCGTCAGTAATGAGCCAGTGTGTCGCCTTCGCCACTGGTGTTCTTCCGAATATCTACGAATTTCACCTCTACACTCGGAGTTCCACACACCTCTCTCATACTCAAGACACCCAGTATCAAAGGCAATTCCGAGGTTGAGCCCCGGGATTTCACCCCTGACTTAAATGTCCGCCTACGCTCCCTTTATACCCAGTTGACTGT
+
CCCCCGGGGGGGGGGGGGGGGGGGGGGGGGGGGGGGGGGGGGGGGGGGGGGGGGGGGGGGGGGGGGGGGGGGGGGGGGGGGGGGGGGDGGGGGGGGGGGFGGGGGGGGGGGGGGGFGGGGGGGGGGGGGGGGGGGGGFGEFGGFGFGFGFGGGGGFFGGFGGBGFFGGFGFDFFFFFDDBGGGGFGGFEDGFEDFFFE:@FF=94>A4<E*9AEFC(:;>(8-5>C3:5?)7C??CGFFEEFCECEF
@M00200:205:000000000-AKKM3:1:1101:24605:4262 2:N:0:1
TACCAGGGTATCTAATCCTGTTTGCTCCCCACGCTTTCGCGTCTCAGCGTCAGTCATCGTCCAGAAGGCCGCCTTCGCCACCGGTGTTCTGCTTGATATCTACGAATTTCACCTCTACACCAAGCATTCCGCCTTCCTCTCCGAGACTCGAGCTGGGCAGTTTCGGGTGCACTTCCATGGTTGAGCCCTGGGCTTTCACATCCGACATGCCCTGCCGCCTACACGCGCTTTACGCCCAGTTGACTGTATAT
+
CCCCCGGGGGGGGGEFGGGGGGGGGGGGGGGGGGGGGGGGGGGDGGGGGGGGGGGGGGGGGGGGFGGGGGGGGGGGFEGGGGGGGGGGGGFGGGGFGGGGGGGF@FGGGGGGGGGF?FGGGFGCFFFGGGGGGEGGGCGFFGGAEEGFGFGDG>D?5?DF@=;FFBG?5EFEFFFF8<FFGFCGFGG*;DC46;9CFECEEF=DA@>>@EE5B(=85DD<;@EF@D3<)/:)96:080((.)..)4<2:)-
@M00200:205:000000000-AKKM3:1:1101:6522:4264 2:N:0:1
TACTCGGGTATCTAATCCTGTTTGCTCCCCACGCTTTCGCGTCTCAGCGTCAGTATCCAACCAGGGGGCCGCCTTCGCCACCGGTGTTCCTCCCGATATCTACGCATTTCACCGCTACACCGGGAATTCCACCCCCCTCTTTGGTACTCTAGCTTGCCAGTTTCATGCGTCGTTCCTCGGTTAAGCCGAGGGATTTCACACATGACTTCGCCGACCGCCTACACGCCCTTTATGCCCAATTGACTGT
+
CCCCCGGDEBAFFFFGGGGGGGGGGGGGGGGGGEGGGGGGGGGG@FDGGGGEGC9FFGGGGEC@BEFGEGGGGGGGGEG:FFEDGGGGFEGGGGGDGGDGGGGGGGC+DFDGFGG*=FGFGGEGGGCCFGGGCEG@EFGFFGGFGFF5:BACGGFFFFFFDD?FEFGG*=?9?FFFFFGFGGD=CFGF3CE>:CED+5<C4;:8>)66)4((4(*22CD1?7,7(*7999.-)))5:7(?4>><BA)
@M00200:205:000000000-AKKM3:1:1101:14507:4267 2:N:0:1
TACTAGGGTATCTAATCCTGTTCGCTACCCACGCTTTCGCTCCTCAGTGTCAGTACTGGCCCAGAGTGCCGCCTTCGCCACTGGTGTTCCTTCCGATATCTGCGCATTTCACCGCTACACCGGAAATTCCACACTCCCCTACCAGACTCAAGTCACAGCAGTATCCGGTGGCGTCCCTGAGTTGAGCCCAGAGTTTTCACACCCGACTTACCGAACCACCTACGACTTCCTTAAGCCCAGTTGACTGC
+
CC@CCFF,6<@,CFEFGGDFF,CFEDCFFG9CF7C:DEG>FCC<CFDFG6ECGFFGGFG?DCC8<FGGFF@FG:@GGDCECE8,6ACFFED,AFFGFGGGFFDG+@,@AEGFDE8?+=E,>>CCFC9EEGGDDCDFF*@<5=8986=)+D8?DFFFFGGFG=D9*+=838?598A*:*3*3@9<B8C6*34;/,,5+:B?EFD@4>B2944(/51/2*./5(/2/*)*1*.)1;C4?(/(544),)6(
@M00200:205:000000000-AKKM3:1:1101:24961:4270 2:N:0:1
TACTCGGGTATCTAATCCCGTTTGCTCCCCTGGCTTTCGCTCCTCAGCGTCAATGCCGGTCCAGGATGCCGCCTTCGCCACCGGTGTTCCTCCAGATATCTACGCATTTCACCGCTACACCTGGAATTCCGCATCCCTCTCCCGGATTCAAGCCAACCAGTATCAGACGCAGTTCCCCGGTTAAGCCGAGGGATTTCACGTCTGACTTAGTCGGCCGCCTACGCGCCCCTTAAACCCAATTTACTGTAGTT
+
CCCCCGGGGGGGGGGGGGGGGGCFGGGGGGGGGGGGGGGGGEGGGGGGGGGGGGGGGGEGGGGGGGGGGGGGEGEFGGCGG=CCCGGGGGGGGGGGGGGGGGGGGGGGGGCFGGGEC=DGGGGFFFGGGGG80CGGGFGFFGGEC5+)AFG?FD8@D6+*<8CFEFCF5EB8?AFFFACAFE>?8CF>:CCE?CGGFFFB@@(:;C<CC9?),:EE(58;(4<328)9)*.)668?E:((4).64.6)-))
@M00200:205:000000000-AKKM3:1:1101:5129:4286 2:N:0:1
TACGAGGGTATCTAATCCTGTTTGCTCCCCACGCTTTCGCGTCTCAGCGTCAGTATCCAACCAGGGGGCCGCCTTCGCCACCGGTGTTCCTCCCGATATCTACGCATTTCACCGCTACACCGGGAATTCCACCCCCCTCGTTGGTACTCTAGCTTGCCAGTTTCATGCGTCGTTCCTCGGTTAAGCCGAGGGCTTTCACACATGACTGATCATTCCGCCTACGCACCCTTTAAGCCCAGTTGACTGTAG
+
ACCCCGGG;FFGFGGGGGGGFGGGGGGFGGEGGGGGGDEGGGGEFG<CFFGGEDFG<F@FFFGGGGGC@FGDEGDFFGDGGGGGGGGGGGGGCGDE7CGGGGGGGG7?EFAEFGGDGGCD?ECEEGGGGGGGGGGGGEG)<@FFGFG589CFCCFFFGGA>=*+*4=EAEE5?2?;A+:5FGD>+><88DE))0*9F>FFFFF?A:A)42554>EFFGEB<<0.-:>D5*,4<>4?C<?><<:>9AA<4
@M00200:205:000000000-AKKM3:1:1101:15021:4297 2:N:0:1
TACAAGGGTATCTAATCCTGTTTGCTCCCCACGCTGTCGCGCCTTAGCGTCAGTACCGGTCCAGATGGCCGCCTTCGCCACGGGTGTTCTTCCCAATATCTACGAATTTCACCTCTACACTGGGAGTTCCACCATCCTCTCCCGGACTCAAGCCCGCCAGTATCAGGCGCACGTCCTGGGTTGAGCCCAGGAATTTCACACCTGACTTAACGGGCCGCCTACACGCCCTTTAAGCCCAGTTGACTTG
+
CCCCCGGGGGGGGGGGGGGGGGGGGGGGGGGGGGGGGGGGGGGGGGGGGGGGGGGGGGGGGGGGGGGGGGGGGGGGGGGGGGGGGGFGGGGGGGGGFGGGGGGGGFGCFGGGGGGFGGGGGGGFCGE8FGGGGGGGGFGFF8A>EFDACFGDEGGDEGGFFF@9CFCFBGFFF8?**@FFEC>7AFFFFFC4FF6CFFFEF?2@BE<C9>A@(8EEFG><D@?;,/>D)2824693C18BA<).6).
@M00200:205:000000000-AKKM3:1:1101:8252:4313 2:N:0:1
TACTAGGGTATCTAATCCTGTTTGCTCCCCACGCTGTCGCGCCTCAGCGTCAGCCACAGCCCAGCGGGCCGCCTTCGCCACCGGTGTTCTTCCGGATCTCTACGCATTCCACCGCTACACCCGGAATTCCACCCGCCTCTACTGTGCTCAAGCACGACAGTCGCCACGGCCGATCCGGGGTTGAGCCCCGGACTTTCACCGCCGCCTTGTCGCGCCGCCTACGCGCCCTTTAACCCCAGTTGACTGTCGAT
+
CCCCCGGGGGGGGGGGGGGGGFGFGGFGGGGGGGGGGGGGDGGDGGGGGGGGGGGGGGGGGGGEFGGGGGGGGGGGGGGGGFGGGEF>GGGGGGGDEGFGGGGGGGFGGGFFECEFGGGGGGGGGGGGGFGFGGGGGFGFFGGFGFGFGFCF?CF>BEC>CG>GD>4=>GFFF>FFFE:8=:DGFFC5>3=).:CFFAGAFFBFF>1()68::(8CBGF04::@6CDG)*5)4).8E?6?4<42)68)3:-
@M00200:205:000000000-AKKM3:1:1101:14732:4330 2:N:0:1
TACCAGGGTATCTAATCCCGTTTGCTCCCCTAGCTTTCGCGCCTCAGCGTCAGTGTCGGTCCAGGAAGCCGCCTTCGCCACCGGTGTTCCTCCGGATATCTACGCATTTCACCGCTACACCCGGAATTCCGCTTCCCTCTCCCGAACTCAAGCCCTGCTGTTTCCCTTGCAGTTCCCCAGTTGAGCCGGGAGATTTCACAAGGGACTGACAAGACCGCCTACGCGCCCTTTACGCCCAGTTGACTGT
+
CCCCCGGGGGGGGGGGGGGGCGGGGGGGGGGGGGGGGGGGGGGGEGGGGGGGGGGGGGGGGGGGGGGGGGGGGGGGGGGGCGGGGEGGGGGGGGGGGGGGGGGGGGGGGGGGGGGFGGGGGGGGG>+=FFGEDGGGGFGDFFEEGFGFGFGGGGGFFGCFGGEGFFGGAEFFFEFFFAFFGDGGFGGFFDG5?6=:ACFF3B29B;106=EE35CF95B0;@FB980997?<<:(2C3(56<A<245
@M00200:205:000000000-AKKM3:1:1101:5693:4333 2:N:0:1
TACAAGGGTATCTAATCCCGTTTGCTCCCCACGCTTTCGCGCCTCAGCGTCAGGGAATGCCCAGAGACCCGCCTTCGCCACCGGTGTTCCTCACGATCTCTACACATTTCACCGCTACACCGGGAATTCCAGTCTCCTCTGCATCCCTCAAGAACGGCAGTATCGGCCGACCCCCTCGAGTTGAGCCCGAGGATTTCACGACCGACTTGCCATCCCGCCTACGCGCCCCTCAAGCCCACTTGACTGCACAC
+
CCCCCFGGGGGGGGGGGGFGGGGGGGGGGGGGGGGGGGGGGGGGGGGFGGGGGGGEGFGCGFGGGGGGGGGGEGGGGGGGGGGGGGGEFFFGGG8@FGGGGGGGGGGGGGGGGGGFGGGGGGGCFG?EFFGADGGGGFGE?CEFG5?DFFG69+=55CD>FDEG59D*<*@@B=95@DC)</CD4EGFFG52)=?FA?@?@BF6(32()424)(1;:DE,4::)-/71)1(.8).,;2:(-)5>A<(.()(
@M00200:205:000000000-AKKM3:1:1101:25022:4363 2:N:0:1
TACTGGGGTATCTAATCCTGTTTGCTCCCCACGCTTTCGCGTCTCAGCGTCAGTCATCGTCCAGAAGGCCGCCTTCGCCGCAGGTGTTCTGCTTGATATCTACGAATTTCACCTCTACACCAAGCATTCCACCTTCCTCTCCGAGACTCCAGCGAGGCCGTTTCGGATGCGCTTCCACGGTTGAGCCGTGGGCTTTCACATCCGACTTGCCAAGCCGCCTACACGCCCTTTCTGCCCAGTTGCCTGT
+
@CCCCGGGGGGGGGGGGGGGGGGGGGGGGGGGGGGGGGGGGGGGGGGGGGGGDGFGGGGGGGGGG<FFGGGGGGEGFCFGGGEEFGGGGGGGGGGGGGFGGGGGGGGGCFFGGGFB?FGFGGFFGGGGGGFFGGGGGFG7DGGFG>DDDFCCDDGE>BFAEGFFAFCE>>55@FFFFFG>FE4FFGGFA5E)6:CFFC,)15;0(:2<4654;@FG(280(47:(2)))24:4:<<FF:(.6)-.).
@M00200:205:000000000-AKKM3:1:1101:16558:4369 2:N:0:1
TACACGGGTATCTAATCCCGTTCGCTCCCCTGGCTTTCGTGTCTCAGCGTCAGCACACTCCCAGTCGTCTGTTTTCACCGTTGGCGTTCCAAACGATATCTACGCATTTCACCGCTCCACCGTTTGTTCCGACGACCCCTAAGTGGCTCAAGACGGGCAGTATACCGAGCAGCTCCACGGTTGAGCCGTGGGATTTCACAAGGTACTTACCCGTCCGCCTACACACGCTTTAAGCTCAATTGACTGTAGA
+
CCCCCGGGFGGGGFFGEGGGGGGGGGGGGGGGGGGGGGGFGGGGGGGGGGGGGGGFGGFFGGFGEFGGGGGGBFCGGGFFGDGFGGGGGFCFFGFGGEGGAEGGFCC:;FGFFE>5>FFGGGGGGGGGGGEGGGGGC?EDFFGFGFGFGFG6FFDFFGGFGGCFEFDCD>A@*:?AAACDFGGFFGGFF4CEFCFG6*4>BD1)79CEE3@@>3=C1CA0;;(=@C.1*98))94)35,444<A<>>>-6
@M00200:205:000000000-AKKM3:1:1101:15938:4376 2:N:0:1
TACGGGGGTATCTAATCCTGTTTGCTCCCCACGCTGTCGCGCCTCAGCGTCAGCCACGTCCCAGCAGGCCGCCTTCGCCACCGGTGTTCTTCCGGATCTCTACGCATTCCACCGCTACACCCGGAATTCCGTCTGCCTCTACAGTCCTCGAGTTTGACAGTCGGCACGGCAGACCCGGAGTTGAGCTCCGGGCTTTCACCACACCCTTATCAAACCACCTACGCGCCCTTTAAGCCCAATTGACTGTAGA
+
CCCCCGGGGGGGGGGGGGGGGGGGGGGGGGGGGGGGGGGGGGGGGGGGGEGGGGGGGGGGDGGGGGGGGGGGGGGGGGGGGGGGGGGGGGGGGGGGGGGGGGGGGGGGGGGGFGGFGGGFGGGGGGGGGGGGGGGGGFGFFGGFGFGFGFGGCDFFFGGFGGFGFFGGAGFFFFFFEFGFEGGG6CCFFGGFFGGFFBFAFFFFFB??:)6)6AGFBGFB75079EEG37)<4<A?G:?B94AA<24ABF
@M00200:205:000000000-AKKM3:1:1101:12775:4393 2:N:0:1
TACTAGGGTATCTAATCCTGTTTGCTCCCCACGCTTTCGCGGATGAGTGTCAGAACCGGCCCAGCGAGCCGCCTTCGCCACAGGTGTTCTTCCTGATATCTACGCATTCCACCGCTACCCCAGGAATTCCACTCGCCTCTACCGGTCTCTAGTCGTCCAGTATCCTCTGCACATCCGGAGTTGAGCCCCGGGATTTCACAAAGGACTTAAATGACCACCTGCCCGCACTTTAAACCCAGTTGACTGTAGA
+
CCCCCGGGGGGGGGGGGGFGEGGGGGGGGGGGGGGGGGGGGGGGGGGGGGGGGGGGGGGGGGGGGGGEFGGGGGGGGGGGGGGGGGGGGGGGGGGGGFGGGGGGGGGEGGGGGDC5=F,:DEGGGGGGGCFGGGGGGFGFFGGFGFGAF<;CFGGFFGGA:=*C@FGFADACF@A9AECEGG7@FF?ADGGFEEEGFFGFF@838;@3;;EE5>F68F>@@;;F@GFG56):<9>?C:(.<<5?<92A<4
@M00200:205:000000000-AKKM3:1:1101:11172:4397 2:N:0:1
TACTGGGGTATCTAATCCTGTTTGCTCCCCACGCTTTCGCGCCTCAGCGTCAGATACGGTCCAGGTCGCCGCCTTCGCCACCGGTGTTCTTCCCAATATCTACGAATTTCACCTCTACACTGGGAATTCCACGACCCTCTCCCGTCCTCAAGTCCATCAGTCTCAAAGGCCATTCCGAGGTTGAGCCCCGGGATTTCACCCCTGACTTATTGGCCCGCCTAACCGCCCTTTAAACCCAATTGACTGT
+
CCCCCFGGGGGGGGGGGGGGGGGGGGGGGGGGGGGGGGGGGFFGGGGGGGGGGGGGGGGGGGGGGGGDGGGGGGGGGGGGGGGGGGGGGDFGGEGGGGFGGGGGGGGGGGGGGGGFGGGGFECGFFFGGGFGGGGGGFFFF8D>DAG5DFG?>FGFFGGFFF7FCFFGFGF=FEFFFDGFFDCCACE45*@>AEFFFCFBFBB2=EF4;6);<(2;01822)(.(:5C9C:AAAB<EF10:)))64.
@M00200:205:000000000-AKKM3:1:1101:14966:4409 2:N:0:1
TACTGGGGTATCTAATCCTGTTTGCTACCCACGCTTTCGAGCCTCAGTGTCAGTTACAGTCCAGAGAGCCGCTTTCGCCACCGGTGTTCCTCCATATATCTACGCATTTCACCGCTACACATGGAATTCCACTCTCCTCTACTGCACTCAAGTCTAACAGTTTCCAATGCATACAATGGTTGAGCCACTGCCTTTTACACCAGACCTAATCAACCACCCGCGCTACCTTTACACCCACTTGACTGT
+
CCCCCGGGGGGGGGGGGGFGGGGGGGGGGGGGEGGGGGD8<FDGGGGFGGGGGGGEGGGGGGGGGGGGGGGG7FFGGGGGGGGGGGGGGGGGGGFGGFFGGGGGGGDGGGGGGGGFGGGGGDGFGDFFGGFGGGGGGFGF8EFFGFGBGFG=@BFFFGFD=+;FEFGFFFB9C6+6B86;CEG6??=DDGG?6EGGFEDE)><)1)0:87*0::6C>C*):/5*)*0*+;4;*72>C=708>5)./
@M00200:205:000000000-AKKM3:1:1101:9987:4430 2:N:0:1
TACTGGGGTATCTAATCCTGTTTGCTCCCCACGCTGTCGCGCCTCAGCGTCAGCCACAGCCCAGCGGGCCGCCTTCGCCACCGGTGTTCTTCCGGATCTCTACGCATTCCACCGCTACACCCGGAATTCCACCCGCCTCTACTGTGCTCCAGCGCGGGAGTCGCAACGGCCGATCCGGGGTTGAGCCCCGGACTTTCACCACGGCCTTATGCCGCCACCTACGCCCCCTTTATGCCCAATTGACTGT
+
CCCCCGGGGGGGGGGGGFGGGGGGGGGGGGFFGGEGGGGGGCGDFDECFFGGGGFGGGGGGEGGGGGGGGGGGGGDGGGGGGGGGGGGGGD?FFDDFF,EFGGGGGGDGEFGGGGEGGGGECDEGGGFGGGGGCDGCBG)AE7AFFGFG5@FFGC?BGGF=F>G(8CEBGB9D9EF:@DDEE<C?F:7BDCBDEGGB<F28((23(4.44AAAFG=094,321)(*0975)-6<A5C2105<A>245
@M00200:205:000000000-AKKM3:1:1101:12373:4434 2:N:0:1
TACAAGGGTATCTAATCCTGTTTGCTCCCCACGCTTTCGTGCCTCAGCGTCAGTGATGGTCCAGTAAGCCGTCTACACCGCTGGTGTTCCTCCTGATATCTACGCATTTCACCGCTACACCTGGAATTCCGCATCCCTCTCCCAAATCCAAGCCATCCAGTATCACACGCAGTTCCCCAGTTAAGCTGAGGGATTTCACGTATGACTTAGTTGGCCGCCTACGAGCCCTTTAAACCCAATTGACTGTAGA
+
CCCCCGGGGGGGGGGGGGGGGGGGGGGGGGGGGGGGGGGGGGGFGGGGGEFGFFGGFFGGGGGGGGGGGGGGGGGGGGGGGGGGGGGGGGGGGGGGGFGGGGGGGGGGGGGGGGGFGGGGGFF@EECGGGCGGDGGGFGBFGGFGFGEFFGFDGGFFFFFFFEGFFGG5EFFEFFBFFGFF7;==AEFCFFD>FFFFEF@5@A@*0;>@CAAEBDFFGEA=BD?2C4C;;)9/873E<186<))./7?E)
@M00200:205:000000000-AKKM3:1:1101:5087:4435 2:N:0:1
TACCGGGGTATCTAATCCTGTTCGCTCCCCACGCTTTCGCTCCTCAGCGTCAGTAATGGCCCAGAGATCCGCCTTCGCCACCGGTGTTCCTCCTGATATCTGCGCATTTCACCGCTACACCAGGAATTCCGATCTCCCCTACCACACTCTAGCCTGCCCGTATCGAATGCAGACCCGGGGTTAAGCCCCGGGCTTTCACATCCGACGTGACAAGCCGCCTACGAGCTCTTTAAACCCAATTGACTGTAGCT
+
CCCCCGGGGGGGGGGGGGGGGGGGGGGGGGGGGGGGGGGGGGGGGGGGGGGGGGGFCFGGGGGGGGGGGGGGGGGGGGGGGGGGGGGGGGGGGGGGGGGGGGGGGGGGFGGGGGGFGGGGGGGGGGGGGGGGGGGGGFGDFGFFGFGFGFG?FGGBFGGFGG@G=FFFFGFFF:>FABGEFG>FAFFFEGDFFDGGF<CC?=D;<09B6@DEEFGGFGB01,,03/0>:><AFAA8;:3<F?AF))5:<)-
@M00200:205:000000000-AKKM3:1:1101:22386:4448 2:N:0:1
TACTGGGGTATCTAATCCTGTTTGCTCCCCACGCTTTCGTGCATGAGCGTCAGTACAGGTCCAGGGGATTGCCTTCGCCATCGGTGTTCCTCCGCATATCTACGCATTTCACTGCTACACGCGGAATTCCATCCCCCTCTACCGTACTCCAGCGATGCAGTCACAGATGCAGTTCCCAGGTTGAGCCCGGGGATTTCACAACTGTCTTACATCACCGCCTGCGCACGCCTTAAACCCAGTTGACTGT
+
CCCCCGGGGGGGGFFGGGGGGGGGGGGGGGGGGGGGGGGGGGGGGGGGE:CEGGGGGGGGGGFDFCEGGGGGGGGGGGGGEFEGECGDFFGGGGGGGGAFFGG?>CCEFFGFGGGFGFGGGGGGGDFGGGGGGGGG6?CDBFG>DFGBGDGGGGGFE=78,==FFFCFB7ACFEFC*@7?FGFFFGGFEDEA*7,;CE7?B?=3@*98*8@?EFCFFGFF??9),=:)**())1).;:24<9AB<AA
@M00200:205:000000000-AKKM3:1:1101:23787:4450 2:N:0:1
TACGGGGGTATCTAATCCTGTTTGCTCCCCACGCTTTCGTGCCTCAGCGTCAGTGGCCGTCCAGAGAGTCGCTTTCGCCACCGGTATTCCTCCCGATCTCTACGCATTTCACCGCTACACCGGGAATTCCACTCTCCCCTCCGGCACTCCAGTCCCGCGGTTTCCGGCGCCCTTCCGGGGCTGAGCCCCGGGCTTTCACACCGGACCGGCGGGCCCGCCTACGCCCCCCTTAAGCCCAATTGACTGGAAC
+
CCCCCGGGGGGGGGGGGGGGGGGGGGGGGGGGGGGGGGGGGGGGGGGGGGGGGGGGGGGGGGGGGGGGGGGGGGGGGGGGGGGGGGGGGGGGGGGGCGGGGGGGGGGGGGGGGGGFGGGGGGGGFGGGGGGGGGGGGFGFFGGFGFGFGFGDFGGFFGGE>DDGFEGGFGFFFFFFF5<3C5DFFFGFFGEDFGGGF9C<:?>FB>F>;>>FF08?><B?(.8E0:@G59())6<:@BF02)299<(.(,
@M00200:205:000000000-AKKM3:1:1101:24113:4459 2:N:0:1
TACAGGGGTATCTAATCCTGTTCGCTCCCCACACTTTCGCTCCTCAGCGTCAGGTAATGCCCAGAGAACCGCCTTCGCCACCGGTGTTCCTCCTGATATCTGCGCATTTCACCGCTACACCAGGAATTCCACTCGCCCCTCCCGGACTCTAGCCAGACAGTTTCCAGCGGCATTCACAGGTTGAGCCTGTGACTTTCACACCGGACTTATCTGGCCGCCTACGGGCGCTTTAACACCAATTGACTGTAGC
+
CCCCCFGGGGGGGGGGGGGGGGGGGGGGGGGGEGGGGGGGGGGGGGGGGFGGGGGGGGGGGGGGGGGGGFGGGGGGGGGGGGDDGGFEGGGGGGGGGGGGGGGGGGGFFGGGGGGDGGGGGGGGGGGGGFDFFGGG=@CDACEEEDDFFFFDCGFFFG?FDCCGFADC@EA)9*?F6AFAGGGF>CCFFFGAFFGGFFCCEF@@==;)7?<35>E;>DDFFFD)2=@D)13:A)-8?,40.4AFAABA))
@M00200:205:000000000-AKKM3:1:1101:10470:4489 2:N:0:1
TACTCGGGTATCTAATCCTGTTTGCTACCCACACTTTCGAGCCTCAACGTCAGTTACAGTCCAGTAAGCCGCCTTCGCCACTGGTGTTCTTCCATATATCTACGCATTCCACCGCTACACATGGAGTTCCACTTACCTCTACTGCACTCAAGTTAACCAGTTTCCAATGCCATTCCGGAGTTGAGCTCCGGGCTTTCACATCAGACTTAATCAACCGTCTGCGCTCGCTTTATACCCAATTGACTGT
+
CCCCCGGGGGGGGGGGGGGGGGGGGGGGGGGGGGGGGGGGGGGGGGGGGGGGGGGGGGGGGGGGGGGGGGGGGGGGGGGGGGGGGGGGGGGGGGGGGDGEGGGGGGGGGCGGGGGFGGGGGGGGGGGGGGGGGGGGGFGFFGGFGFGFGFGGGGF9DFGFEDE8DFGGFGFFFEBFF?DFG8BFFFDFFGGEBGGGFFGFFFE<C@EFFEECEFGFFDE@BC):>=5C4*-8<C<?F==@C=CEEEF
@M00200:205:000000000-AKKM3:1:1101:13864:4490 2:N:0:1
TACGGGGGTATCTAATCCCGTTCGCTCCCCTGGCTTTCGTGTCTCAGCGTCAGAAGACCCCCAGCGAGCTGTTTTCACCGTCGGCGTTCCAAGCGATATCTACGCATTTCACCGCTCCACCGCTTGTTCCGCTCGCCCCTAGGTCTCTCAAGGCCGCCAGTATACCCAGCCGTTCCCCGGTTGAGCCGGGGGATTTCACAAGGTACTTAACGGCCCGCCTACACCCGCTTTAAACCCACTTGCCTGTAGA
+
CCCCCEGGGGGGGGGGGGGGGGGGGGGGGGGGGGGGGGGGGGGGGGGGGGGGGGGGGGGGGGGGGGGGGGGFFGGGGGFGGGCFGGGGGGGGGGGGGGGGFGGGGGGGGGGGGGGFGGGGGGDG>FFGFEEGGECEEEGD>D7FFACAFFGC:CF>>CCFGGFGFFGFFFFF)/=FFFD3CE76AFGFD9EEEDFFF<FF2<(469<495AF,4?CBCD0:?F4(2)711,<<9>?C6(,-.)().-6)6
@M00200:205:000000000-AKKM3:1:1101:24106:4498 2:N:0:1
TACTAGGGTATCTAATCCTGTTTGCTCCCCACGCTTTCGCGCCTCAGCGTCAATACCGTCCCAGCGAGCTGCCTTCGCTATTGGTGTTCTTCCCGATCTCTACGCATTCCACCGCTACACCGGGAATTCCACCCACCTCTACCGGTCTCCAGGCCGACAGTTTCGGAAGCAGTCCCGGAGTTGAGCCCCGGGATTTCACTTCCGACTTGTACGGCCCGCCTGCGCGCGCTTTATACCCAATTGACTGT
+
CCCCCGGGGGGGGGGGGGGGGGGGGGGGGGGGDGGGGGGGEGGGGGGGGGGGGGGGGGGGGGGGGGGGGGGFGGGGGGGGEFGGGGGGGGGGGGGGGGGGGGFGGGGGGCGGGGGFGGGGGEGGGGGGGGGF?EGEEBFDFG8AGDGFGFGGGGGDFGGFGGFGAFGEFGFDFEFFFB>>FEFGFGGFFGGEFC=;F?=37=E@?>F@;CEEF0CC(1.408?EBDEGDC((-.4:<?7:0<BABFAA
@M00200:205:000000000-AKKM3:1:1101:14759:4503 2:N:0:1
TACTGGGGTATCTAATCCTGTTTGCTCCCCACGCTGTCGCGCCTCAGTGTCGGCTATTGGGAGATTGCTCTCCCACCGCCCAGCAGACCGCCTTCGCCACTGGTGTTCTTCCGGATCCCCACGCATTCCACCGCTACACCCGGAATTCCAACTGCCTCTACGGCGCCCCAGCGACCCAGTTGCCATCGCCGATCCGGAGTTCAGCCCCGGCCTTTCACCACGGCCTTATGCCGCCACCTACGCGCCACTTC
+
CCCCCFGGGGGGGGGGGGGGGGGGGGGGGGGGGGGGGGGGGGGGGGGGGGGGDC<F@AE<@ECE,,CF<EAFGC=FC+F:F@FGGGF8FE6FBBEGCG>FGGGGG8CAA,@FBC6?D,=+,@CEGDG,CD=DDGG7CBG5*6=9@57*D<,C3769*@7:,;)*09?:@C/>?@>)66//@,:DF7+)::=B5*7*)(*(,)).<?6:4;(7-)+3<GF7?13@98)0:*-46269EF:45<6000((())
@M00200:205:000000000-AKKM3:1:1101:6976:4508 2:N:0:1
TACAGGGGTATCTAATCCCGTTTGCTACCCAAGCTTTCGCGCCTCAGCGTCAGATACGAGCCAGAGAGTCGCTTTCGCCACCGGCGTTCCTTCTGATATCTACGCATTTCACCGCTCCACCAGAAGTTCCACTCTCCCCTCTCGTCCTCAAGACCGACAGTATCGGATGCAGTTCCTCAGTTGAGCTGAGGGATTTCACAACCGACTTGACAGCCCGCCTACGCGCGCTTTAAACCCAGTTGACTGT
+
CCCCCGGGGGGGGGGGGGGGGGCGGGGGGGGGGGGGFGGGGGGGGCGGGGGGGGGGGGGGGGGGGGGGGGGGGGGGGGGGGGGGGGGGGGGGGGGGGGGGGGGGGGGEGGGGGGGFGGGGGGGGGEFGGGGGGGGGGFEDFGGFGFGFGF8DFGGAFGGFGFFG>ACCDGF@9AECAFGFCGF>FG?AFGGFFGFGFFGEEFDFB(.6<3.74;FG@GFD?DFBFD>5)9:<A>ABG?:B><BF<24
@M00200:205:000000000-AKKM3:1:1101:9132:4509 2:N:0:1
TACCCGGGTATCTAATCCTGTTTGCTCCCCACGCTTTCGCGTCTCAGCGTCAGTTACGTCCCAGCGAGCTGCCTTCGCAATCGGTGTTCCTCCTGATATCTGCGCATTTCACCGCTACACCAGGAATTCCACTCGCCTCTTCCGCACTCTAGCCCGACAGTATCCACCGGCATTCGAGGGTTGAGCCCCCGACTTTCACAGCGGACTTACCGGGCCGCCTACACGCTCTTTATACCCAATTGACTGTAGAC
+
CCCCCGGGECGGGGEFFGGGGGFGGGGGGGGGEGGGGGGGGEGGGGGGEEGGGGGEFGGGEGFFGFDFFGGGGFGGFGGGGFGGGGGGGGGGFGGGGGGGGGGGGGDGGDGGGEDEGGG8DGGGD@EFFGFFGGGGE>CEFGGFEFGFGFGFD?D9>EDAGFEGEAFCBEEFFEFCAA75CCGGFD8FECG;EEGDF?CFFFFF@B6<CAE@F>GC;CB??BFFBD5<976-)-5<F?40>74))-4):))
@M00200:205:000000000-AKKM3:1:1101:15402:4511 2:N:0:1
TACTAGGGTATCTAATCCTGTTTGCTCCCCACGCTTTCGAGCCTCAGTGTCAGTTACAGGCCAGAGAGCCGCTTTCGCCACCGGTGTTCCTCCATATATCTACGCATTTCACCGCTACACATGGAATTCCACTCTCCTCTCCTGCACTCAAGTCTACCAGTTTCCAATGCATACAATGGTTGAGCCACTGCCTTTTACACCAGACTTAATAACCCCACTGCGCGCGCCTTACACCCACTTGACTGTAGAT
+
CCCCCFGGFGGGGGGGGGGGGGGGGGGGGGGGGGGGGGEFGFGGGGGCDGDCFG<FGGGFGGGGGGGGGGGGCEDFGGGGGGGGCDBFAFFGGGGGGGCGGCFFGDFGGGFGF68DGGGGGCCFFGDGGGGGGGGFGFGFFGGFGFGEGFG67?9DFFD?,=FG9CCF?DFEFBFB??DDF6DFF8CFB8EF?EGF+9@6===):);***;=*1@*0<*3:2)*0/:)29.(8>=@G((.73=C3<6))7
@M00200:205:000000000-AKKM3:1:1101:20668:4522 2:N:0:1
TACTGGGGTATCTAATCCTGTTTGCTCCCCACGCTTTCGTGCCTCAGCGTCAGTATCGGGCCAGTGAGCCGCCTTCGCCACTGGTGTTCTTGCGAATATCTACGAATTTCACCTCTACACTCGCAGTTCCACTCACCTCTCCCGAACTCAAGATCTTCAGTATCAAAGGCAGTTCTGGAGTTGAGCTCCAGGATTTCACCCCTGACTTAAAGACCCGCCTACGCACCCTTTACACCCAGTTGACTGT
+
CCCCCGGGGGGGGGGGGGGGGGGGGGGGGGGGGGGGGGGGGGGGGGGGGGGGGGGGGGGGGGGGGGGGGGGGGGGGGGGGGGGGGGGGDFGGGGGGGGGGGGGGGGGGGGGGGGGFGGGGGGFGGGGGGGGGGGGFFFEEFFGFGFGFGFGGGGGFFFGFGGEFFFGGFCFAFEFFFACFGGGFFF9?FGFFFFCDBCCCF985:>;AEE;;C@>D=DF290/:5C5C9>;CEF31B,64)9CE)7;
@M00200:205:000000000-AKKM3:1:1101:20410:4526 2:N:0:1
TACTAGGGTATCTAATCCTGTTTGCTCCCCACGCTTTCGTCCCTGAGCGTCAATCCAGACCTAGTGAGCTGCCTTCGCTATCGGTGTTCTATGACATATCTAAGCATTTCACCGCTACATGTCATATTCCGCCCACTTCGATCGAATTCAAGTCTTACAGTATCAATGGCAGTTCTACAGTTGAGCTGTAGGCTTTCACCACTGACTTATAAGACCGCCTGCGGACCCTTTAAACCCAATTGACTGTAGA
+
CCCCCGGGGGGGGGGGGGGGGGGGGGGGGGGGGGGGGGGGGFGGGGGGGGGGGGGGGGGGGGGGGGGGGGGGGGGGGGGGGGGGGGGGGGGGGGGGGGGGGGGGFGFGGGGGGGGFGGGGFGGGGGGGGGGDGGDGCFD>FFGEGFFDGFGFD9@DFFDFGGEGFFGGFGFDFFBFFFGFFFGFFFFFFGGB5=8DF>FEE=CFEF5CEECCCAC@AGFF=5BFFEBD46B=CC@5E5((8.>=8>5*7<
@M00200:205:000000000-AKKM3:1:1101:12408:4526 2:N:0:1
TACTAGGGTATCTAATCCTGTTTGCTCCCCACGCTTTCGCGCCTCAGCGTCAGTTGCAGGCCAGAAAGCCGCCTTCGCCACTGGTGTTCCTCCACATCTCTACGCATTTCACCGCTACACGTGGAATTCCGCTTTCCTCTCCTGTACTCAAGCCGCCCAGTTTCCCATGCGTCCCGGAGTTGAGCCCCGGGCTTAAACACGAGACTTAAACGGCCGCCTGCGCGCGCTTTACACCCAATTGACTGT
+
CCCCCGGGGGGGGGGGGGGGGGGGGGGFGGGGGGGFGGGGGGGGGGGEFFGGGGGGGGGGGGGGGGGGGGGGGGGGGGGCGGGGGGGGGGGGGGGGGGGGGGGGGGGGGGGGGGGFGGGGGFGEFFGGGGGGGEFGGFGFFGGFGFGFGFG?FDDEFEGF,DEGFFGGFGFFFFBBDE>AGGGGFFGFEG5>),=BCEF=?BB@@7CECEFF@;C?9C5619;@>*8<C<BDBF09F??4<2:69)
@M00200:205:000000000-AKKM3:1:1101:11161:4538 2:N:0:1
TACTCGGGTATCTAATCCTGTTTGCTCCCCACGCTTTCGTGCATGAGCGTCAGTACAGGTCCAGGGGATTGCCTTCGCCATCGGTGTTCCTCCGCATATCTACGCATTTCACTGCTACACGCGGAATTCCATCCCCCTCTACCGTACTCTAGCTATGCAGTCACAAATGCAGTTCCAAGGTTAAGCCCTGGGATTTCACACCTGACTTACATAACCGACTGCGCACGCTTTAAACCCAGTTGACTTTAGA
+
CCCCCGGGGGGGGGGGGGGGGGGGGGGGGGGGGGGGGGGGGGGGGGGGGGGGGGEGGGGG8DGGGGGGGGGGGGGGGGGGGGGGEGGGGGGGGGGGDGGGFFFGGGGGGFFGDFFFGGGGGEGGGGGGGGGGGG+DGFGFFGGFGFCDFFGGFGCBFGGFCFDGFFGGFGFEFC7CCFCFFGGGFGF>FGGFFGG5@EAEEF22):.*;BAFFFF>71?5>>=498)9*:=C<>3(=;?@C4<))))1)/
@M00200:205:000000000-AKKM3:1:1101:18394:4540 2:N:0:1
TACCCGGGTATCTAATCCCGTTTGCTCCCCTGGCTTTCGCTCCTCAGCGTCAATGCCGGTCCAGGATGCCGCCTTCGCCACCGGTATTCCTCCAGATATCTACGCATTTCACCGCTACACCTGGAATTCTGCATCCCTCTCCCGGATTCAAGCCATCCCGTATCGGATGCAGTTCCCAGCTTGAGCCTGGGGATTTCACATCCGCCTTAGTTGGCCGCCTACGGACCCTTTAAACCCAATTTACTGTAGGT
+
CCCCC7CEF@E<C@FFF9CFC@F;@CE<FEE@,EFGGF>FFCC@8C<C:FEGCFG8E@@@FC<<FFD@D5@@GEEFCF=C:F@@FGFG<;=EFC8CD<,9=AA+>6+@DFGGG6CD===FGFG@EGDGF,,=CFD=E0=)*@D>CB+8ACF63=8D?F8*3+)38A7C*@CEA7EFF5F*@<**9<EF5DG>4>F9@CG<E=:@(5@(7*99*7:C57A0(5()//)1**6)7;)38((3)-).)))).).
@M00200:205:000000000-AKKM3:1:1101:13696:4546 2:N:0:1
TACAAGGGTATCTAATCCCGTTCGCTCCCCTGGCTTTCGTGTCTCAGCGTCAGCACACTCCCAGCTGTCTGTTTTCACCTTTGGCGTTCCAAACGATATCTACGCATTTCACCGCTCCACCGTTTGTTCCGACAGCCCCTAAGTGGCTCAAGAAGACCAGTATACCGAGCAGTTCCACGGTTGAGCCGTGGGATTTCACAAGGTACTTAGAATTCCGCCTACACACGCTTTAAACCCAATTGACTGTAAA
+
CCCCCGGGGGGGGGGGGGGGGGGGGGGGGGFGGGGGGGGGGGGGGGGGGGGGGGGGGGGGGGGGGGGGGGGGGCFGGGFGGGGGGGGGGGFFGGGGGGGGGGGGGGGGGGGGGGGFGGGGGEGGGEGGFGGGGGGFC?CDFGGFGFGDGFGCEGGFFFGFGGEGFFGGEDBDCEFFFFGFGGGGFGGDFDGFFF?FFCFEB>@EEC*2>6<EEEG?:DE2@>EA3*))/214<;;/=<=3>337?E31)/
@M00200:205:000000000-AKKM3:1:1101:10098:4558 2:N:0:1
TACGCGGGTATCTAATCCTGTTTGATCCCCACGCTTTCGGGTCTCAGTGTCAATGTTGGGCCAGATAACCGCCTTCGCCACCGGTATTCCTCCAGATATCTACGTATTTCACCACTACACCTGGAATTCTATTATCCTCTCCCACATTCAAGCTCTGCAGTATCAAAAGCACTTCCCAAGTTAAGCTTGGGGATTTCACTCCTGACTTATAGAGCCACCTACACCCGCTTTAAACACAATTGACTGT
+
CCCCCGGGGGGGGGGGGGGGGGGGGGGGGFGGGGGFGGEGGGGGGGFGGGGGGGGFG@FGGGGGGGGGGGGGGGDFGGEGGGGGGGGGGGGGGGGGGFGGCFGGGG;FAFDFEGF5?F,ADDFEGG9EGGGFGGDGGFGFFDFFFFGFGFFDGFFFFGGFE9DCE@DFFGFFFFFFFF65>E9CFF98?6C>BDGCAAFEED9@EFE@E*8AEFGF@FA:@64@@E>D5CD=@C@*=51A<@<<)7=
@M00200:205:000000000-AKKM3:1:1101:23619:4561 2:N:0:1
TACAGGGGTATCTAATCCCCTTCGCTCCCCTGGCTTTCGTACCTCAGCGTCAGAAGAGACCCAGTAAGCCGCTTTCGCCACCGGTGTTCCTGATGATATCAACGCATTTCACCGCTCCACCATCAGTTCCGCTTACCTCTGTCTCCCTCAAGCACTGCAGTATCGGGCGCAGTTCCACGGTTGAGCCGTGGGATTTCACACCCGACTAACAGCGCCGCCTACGTACCCTTTAAACCCAGTTGACTGT
+
CCCCCGGGGGGGGGGGGGGGGGGGGGGGGGGGGGGGGGGGGFGGGGGGGGGGGGGGGGGGFGGGGGGGGGGGGGGGGGGEGGGGGGFGGGGGGGGGGGCGGFFGGGDGGGGGGGGDDFGFGFGGGGGGGGGGGGGGGFGFFGGFGFGFGFGGGGGFFGGFGDDGFFDGFGFFF@FA98DDFEGGFGGFFGGFFGGGFEGEE>>FFFFB@EFFDBEG@GF<?=@88EE79C:<<AD:E?::>BAF>93
@M00200:205:000000000-AKKM3:1:1101:17237:4561 2:N:0:1
TACTGGGGTATCTAATCCCGTTTGCTCCCCTAGCTTTCGCGCCTCAGCGTCAGAAAAGATCCAGCGAGCCGCCTTCGCCACCGGAGTTCCTAATGATATCAACGCATTTCACCGCTCCACCATTAGTTCCGCTCGCCCCTATCTCCCTCGAGGCCGTCAGTATCTGAGGCAGTTCCACGGTTGAGCCGCGGGATTTCACCCCAGACTTGACCGCCCGCCTACTCGCCCCTTAAAACCACTTGACTGTAGA
+
CCCCCGFGGGGGGDFGGGGGGGGGGGGGGGGGGGGGGGGGGGGGGGGGGGGGGGGGGGGGGGGGGGGGGGGGGGGGGGFGGGGGGGGGGGGGGGEGGGGGGGGGDGGGGGGGGGGFGGFGGGGGGGFGGC6EDGGG6?EFFFGFGFGFGFG=CDFFDGCBCC*5;BCG>FDFFFFF9ADA:CDF4<C)?DGE>GDCFEGEFFD@?DF>B>?)46EE2CE:(8)98E:D)1,)9)).24(.))8?A<<24<
@M00200:205:000000000-AKKM3:1:1101:14965:4587 2:N:0:1
TACCGGGGTATCTAATCCCGTTTGCTCCCCTAGCTTTCGCGCCTCAGCGTCACATGCACTCCAGACGATCGCTTTCGCCACCGGCGTTCCTCCCGATATCTACGCATTTCACCGCTCCACCGGGAGTTCCATCGTCCCCTAATGCAGTCCAGCGCGGCCGTCGCCCGGGCAGTTCCTCGGTTGAGCCGAGGGATTTCACCCGAACCGTACCGCCCCGCCTACGCGCCCTTTAAACCCACTTGAATGTCGAC
+
CCCCCGGGGGGGGGGGGGGGGGGGGGGGGGGGGGGGGGGGGGGGGFGGGGGGGGGGGGGGGGGGGGGG>GGGDBCGGGGGGGGGGGGGGFGGFFGG7FDGGGGFGGGGGGGGGGG>DGCDFGGG76@EGF2EFGDG6@F5?CFFGFGEGFFGGGGF>DGA=DFG@FCG>85;A4FF689>:?DFF@F>>DGF>CAF44E70,(,4;>:1:B01(:*47>B?B:EBGB</04))652;:2744)))))).-,
@M00200:205:000000000-AKKM3:1:1101:16210:4592 2:N:0:1
TACTAGGGTATCTAATCCTGTTCGCTCCCCACACTTTCGCTCCTCAGCGTCAGGTAATGCCCAGAGAACCGCCTTCGCCACCGGTGTTCCTCCTGATATCTGCGCATTTCACCGCTACACCAGGAATTCCGTTCTCCCCTGCATACCTCCAGTCTGCCCGTATCGAAAGCAAGCCAGGTGTTAAGCACCTGGTTTTCACTCCCGACGCGACAAACCGCCTACGAGCCCTTTATGCCCAATTGACTGTAGA
+
?CCCCGGGGGGGGGGGGGGGGGGGGGGGGGGGGGGGGGGGGGGGGGGGGGGGGGGGGGGGGGGGGGGGGGGGGGGGGGFGGFGGGGFGGGGGGGGGGGGGGGGGGEGCFGFGGEDFGGGGGGGGGGCGGGGD6EDFADGDFFGFGFGFGFGGFFDFF@FB8CDGFFGGFGFFFFFFAFCFFGFGFGGFFGGFAACDFEFFE)7AD=AB>(6;6@FC6C:(63;BFG3C70,-.44.;4(4)))-.65<A2
@M00200:205:000000000-AKKM3:1:1101:18879:4596 2:N:0:1
TACTAGGGTATCTAATCCTGTTCGCTCCCCACGCTTTCGTGCCTCAGCGTCAGTTACAGCCTAGTTAGCTGCCTACGCAATCGGTGTTCTTGATTGTATCTATGCATTTCACCGCTACACAATCAATTCCGCCAACCTCGTCTGTACTCAAGCCTTGCAGTATCAATGGCAGTTTCATCGTTGAGCGATGGGCTTTCACCACTGACTTACAAGGCCGCCTACGCACCCTTTAAACCCAATTGACTGT
+
CCCCCGGGGGGGGGGGGGGGGGGGGGGGGGGGGGGGGGGGGGGGGGGGGGGGGGGGGGGGGGGGGGGGGGGGGGGDFGGGGGGGGGGGGGGGGGGGGGGGGGGGGGGDFGGGGGGFGGCGGGGGGGGGGGGGDGGGGFG=FGGFGFGFGFGFGGGFFGGFGGEGFFGGFDBDFEFFFFGFGFFGFGGEFGGFFFFFFFACFFBEEFBCABE@:CGGBGF=2@F49EFGFGFEE==@E?21.7);?3=
@M00200:205:000000000-AKKM3:1:1101:16966:4602 2:N:0:1
TACTGGGGTATCTAATCCTGTTTGCTCCCCACGCTGTCGCGCCTCAGTGTCGGCTATTGAGTCCTCACGGACTCACCGCCCAGCAGACCGCCTTCGCCACTGGTGTTCTTCCGGATCTCTACGCATTCCACCGCTACACCCGGAATTCCATCTGCCTCTACGGTGCCCCAGCGACACAGTTGCCATGGCCGATCCGGAGTTGAGCCCCGGACTTTCACCACGGCCTTATGCCGCCACCTACGCGCCCTTT
+
CCCCCGFCGEGGGGGGGGGGGGFGGGGGGGGFGGGGGGGGDGGGGGGGFFGGEGGGGGFGGFGGGGGFGCEGGGGDGGGGGGCGG?FGFEGEG@F<FCEFCDFGFF:A,C;FFCE5CFGGGGGGEGGGADC@DGGE+3@D*@E>>FCEGACFFGGFFGG?FGFCCB9DF>DDABE>EF*@<>DC+B6;FGGF5CE*8?C;@9)/)((/24((-59C>FB<<3(.7A4*D748699181147(3>B(37:8
@M00200:205:000000000-AKKM3:1:1101:15998:4603 2:N:0:1
TACGAGGGTATCTAATCCCGTTCGCTACCCTGGCTTTCGTTCCTCAGCGTCAGAAAAGGCCCAGTGAGCCGCCTTCGCCTCCGGTGTTCCTGATGATATCAACGCATTTCACCGCTCCACCATCAGTTCCGCTCACCTCTACCTTCCTCGAGCCTGCCGGTTTGGAGCGCCATTCCTCGGTTGAGCCGAGGGATTTCACACCCCACCTAACAGGCCGCCTACGAACTCTTTATGCCCAATTGACTGTAGA
+
CCCCCGGGGGGGGGGGGGGGGGGGGGGGFGGGFGGGGGGGGGGGGGGGGGGGGGGGGGGGGGGGGGGGGGGGGGGGGGGGGGGGGGGGGGGGGGGGGGGGD8<FEEEGGGGGGDGFG@EGCGGGGGFFGGGGGDDFGFGEFGGFGFDEGBGCEGGFFFD?+95D=FF?>EABFFFFFFGFGGGGFGGFFGCBEFGGFEGFE<996>;11@@@3<FE9<><??(<<C5CF7AAA<>2C>B?23).-)).).
@M00200:205:000000000-AKKM3:1:1101:23954:4623 2:N:0:1
TACTGGGGTATCTAATCCTGTTTGCTCCCCACGCTTTCGCGTCTCAGCGTCAGTGACGTCCCAGCGAGCTGCCTTCGCAATTGGTGTTCCTCCCGATATCTGCGCATTTCACCGCTACACCGGGAATTCCACTCGCCTCTTCCGTACTCTAGCCCGACAGTATCCACCGGCATCCCAGGGTTGAGCCCTGGACTTTCCCAGCGGACTTACCGAACCGCCTACACGCGCCTTAAACCCACTTAACTGTAGAC
+
CCCCCGGGGGGGGGGGGGGGGGGGGGGGGGGGGGGGGGGGGGGGGGGGGGGGG<EFGGGGGGGGGGGGGGGGGGGGGGG@EGFGGGGGGGGGGGGGDFGGGGGGGGGGFGGGGGGFGGGGGGGGGGGGGGGGGFGGGFGFFGGFGFGFGFGFFCDE>GGEGFEFFFGGFGEFFEFFFFG>FFD4FGGFFGGFFGGGA)3.6?;F09BFCEE?D(==;7@(14351C37)1,,9)5:EB0())).).:92-)
@M00200:205:000000000-AKKM3:1:1101:12789:4648 2:N:0:1
TACTAGGGTATCTAATCCTGTTCGCTCCCCATGCTTTCGCTCCTCAGCGTCAGGTAATGCCCAGAGAACCGCCTTCGCCACCGGTGTTCCTCCTGATATCTGCGCATTCCACCGCTACACCAGGAATTCCGTTCTCCCCTGCATACCTCTAGTCCGCCCGTATCGGAAGCACGCTCAAGGTTGAGCCTTGAGTTTTCACTCCCGACGTGACGGACCGCCTACGAGCCCTTTATACCCAATTGACTGT
+
CCCCCGGGGGGGGGGGGGGGGGGGGGGGGGGGGGGGGGGGGGGFGGGGGGGGGGGGGGGGGGGGGGGGGGGGGGGGGGGGGGGGGGEEGGGGGGGGGGGGGGGGGGGGGDGGGGGFGGGGGGGGGGGGGGGGGGGGCFGFFGGFGFFFGFGGFGGEFGDDGGDGFFG>9DFDEABFEFFFFGFGFGGFFGGFF?CFFEGF=DDFFBF=229@=DG=6<81;8?=;EFG75:4)56<8<?(:>-4543
@M00200:205:000000000-AKKM3:1:1101:20196:4653 2:N:0:1
TACAGGGGTATCTAATCCCGGTCGCTACCCTAGCTTTCGCGCCTGAGCGTCAAGTGCGGGCCAGCAAATCGCCTTCGCCACTGGTGTTCCTTCCGGTATCTACGCATTTTACCGCTACACCGGAAATTCCATCTGCCTCTCCCGCCTTCAAGTCTCGAAGTTTCCACGGGCCTCTCCCAGTTGGGCCGGGAGCTTTCACCGTGGACTTCCGAGTCCGCCTGCACGCGCTTTAAACCCAATTGACCGGAGAC
+
CCC8CGGGGGGGGGGGGG,FDGEGGGGGGGGFGGGGGGGDGGCF<FGGGGGGDC<EFFEGGGGGGGGGCCGGGDGGGGGGGGGGGGGGG9C5CF@:FE@EFGEGGGGGG,@FGGD58==?>+B7BCCFGGG8+@BFF?DBFED>>9;)=AFC,=+CF6**@<AG51::?*/-:@9FFAFFCBCF?FC;48*:>=+;AEGA@,477()7)),(--;<<CDB::(0(1)/)*49<<)4?:6?4)):)((--((
@M00200:205:000000000-AKKM3:1:1101:14918:4659 2:N:0:1
TACTGGGGTATCTAATCCTGTTCGCTCCCCACGCTTTCGTGCCTCAGCGTCAGTTACAGCCTAGTAAGCTGCCTACGCAATCGGTGTTCTTGAAGATATCTATGCATTTCACCGCTACATCTTCAATTCCGCCTACCTCGTCTGTACTCAAGCTTATCAGTATCAATGGCAGTTCAACAGTTGAGCTGTTGGCTTTCACCACTGACTTAATAAGCCGCCTACGCACCCTTTAAACCCAATTGACTGT
+
CCCCCGGGGGGGGGGGGGGGGGGGGGGGGGGGGGGGGGGGGGGGGGGGGGGGGGGGGGGGGGGGGGGGGGGGGGGGGGGGGGGGGGGGGGGGGGGGGGFGFGGGGGCCFFGGGGGDGGGGGGGGGGGFGEFGGDDGGFGAFEGFGFGFGFGDGFGFFGGFGGFGFFGGFGFFFFFFFFGFFDFGFGFFFFGFFDF6FCA6=CEFFFE7CE@EEEGC5C>AAB2:>C@C;C=>?EFBED9363CE?47
@M00200:205:000000000-AKKM3:1:1101:22362:4661 2:N:0:1
TACGGGGGTATCTAATCCCGTTTGCTCCCCTAGCTTTCGTTCCTCAGCGTCAGAAGAGACCCAGTGAGCCGCCTTCGCCTCTGGTATTCCTGATGATATCAACGCATTTCACCGCTCCACCATCAGTTCTGCTCACCTCTATCTCCCTCGAGCCCAACAGTTTGGAGCGCAATTCCTCGGTTAAGCCGAGGGCTTTCACACCCCACTTGATGGACCGCCTACGAACTCTTTAAACCCAGTTGACTGT
+
CCCCCGGGGGGGGGGGGGGGGGGGGGGGGGGGGGGGGGGGGEGGGGGGGGGGGGGGGGGGFGGGGGGGGGGGGGGGGGGGGGGGGFGGGGGGGGGGGGGGGGGGGEGGGGGGGGGFGGGGGGGGFGGGGGGGGGGGGFGEFGGFGFGFGFGGGGGFFGGF:?@F>FGGFEEBFFFFFFGFGGGDFGGFFDGFFGCDFEEEEF=9?98AE365<@GC93A?F@6E:C):0:AAA424C?1>4>BBDBD
@M00200:205:000000000-AKKM3:1:1101:9729:4675 2:N:0:1
TACAAGGGTATCTAATCCCGTTCGCTACCCTAGCTTTCGTGCCTCAGCGTCAGAAAAGACCCAGTAAGCCGCTTTCGCCACCGGTGTTCCTTCGGATATCAACGCATTTCACCGCTCCACCCGAAGTTCCGCTTACCTCTGTCTTCCTCGAGCACAGTAGTTTTGGGCGCAGTTCCTCGGTTGAGCCGAGGGATTTCACACCCAACTTTCTGCACCGCCTACGCACCCTTTAAACCCAATTGACTGT
+
CCCCCGGGGGFGFGGGGDGGGGGGGGGGGGGGGGGGGFFGGGGGGGGGGGGGGGGGGGGGGGGGGGGGGGGGGGGGGGFEGGGGGGEGGGGGGGCFCFGFFDFGGEGEGG9FGGGFGGGFGGGDCEFFGGGGGGGGGF8DDGGFFFGFGA>CGDGDFFCDDD>FF>DGFGB@AEFFFFGFFEC>AFC*@D5BAFEDF5CEE?FBFF@FFFFFEEFF9C;086?>@EDD54:>9<>3C<B?2))644-
@M00200:205:000000000-AKKM3:1:1101:10596:4686 2:N:0:1
TACGAGGGTATCTAATCCTGTTTGCTACCCACGCTTTCGCACCTCAGTGTCAGTGTCAGTCCAGAAGGCCGCCTTCGCCACTGGTATTCCTCCCGATCTCTACGCATTTCACCGCTACACCGGGAATTCTACCTTCCTCTCCTGCACTCTAGCTTGACAGTTCCGGATGCCGTTCCCAGGTTGAGCCCGGGGCTTTCACAACCGGCTTATCAAGCCACCTACGCGCGCGTTAAGCCCAATTGACTGT
+
CCCCCFGGGGGGGGGGGGGGEFGGGFGGGGGFEFGDGGGGGGGGGGGGGFGGGGGGGGCFFGGGGGGDFGGGGGGGGGGEGG@CEEFFGGFFGGGEF@FFGGGGGC7==;DGGGGBGGG@FGGDF@EGGDFGDFGGGF,9DFGFFBGEG?E9EFG?FGGFA?FGAA=8@CFA>@FCFFF?DCFFFGGFFD59AE,;AECEFFF25(-65)439)?==CADE;3B6/0))170:<9>C68(-3).)62
@M00200:205:000000000-AKKM3:1:1101:19584:4687 2:N:0:1
TACGCGGGTATCTAATCCCGTTTGCTCCCCACGCTTTCGCGCCTCAGCGTCAGGGTGGGCCCAGAGCCCCGCCTTCGCCACCGGTGTTCCTCCCGATCTCTACACATTTCACCGCTACACCGGGAATTCCAGGCTCCTCTGCCCCCCTCAAGACGAAGAGTCTCGGCCGACCCCCCTGAGTTGAGCTCAGGGATTTCACGACCGCCTTCTCCGCCCGCCTACGCGCCCCTTATACCCAGTTGACTGTAGA
+
CCCCCGGGGGGGGGGGGGGGGGGGGGGGGGGGGGGDGGGGGGGGGGGGGFGGGGGGGGGGGGGGGGGGGGGGGGGGGGGG:FEEGGGGGGGGGGGGCFGGGGGGGGFGGGGGFGGFGGGGGGGGGDGGGGGGGGFGGFGFFGGFGFGFGFGGGF?B5EDFCGEGFFGGFGFFFFDEFF*)7>C1;E<;=FGF5C67B<?8?2;9((-8?2AD9?CE>DEFBF:<9C5C)937)-6<@<<(6<)446.442
@M00200:205:000000000-AKKM3:1:1101:6520:4688 2:N:0:1
TACTGGTATCTACTCCTGTTTGATCCCCGCACTTTCGAGCCTCAGCGTCAGTTACAGCTTCGTTAGCTGCCTTCGCAATCGGTGTTCTATGACATCTCTATGTATTTCACCACTACATGTCATATTCCGCCAACGGCAACTGTACTCAAGCCCTACAGTATCAATGGCAATTTCTCGGTTAAGCCGAGAGATTTCACCACTGACTTATAGGGCCGCCTACGCTCACTTTAAACCCAATTGACTGT
+
CCCCCGG,CEGG9@FGGGGGGGGGGGGGGGGFEGDGGGGGGGGFGFGFGGGGGFGGGGGGGGGGGGGGGGGGGGGGGGDGGGGGGGFFGGGGGGGGGGGGGGGGGGFG=EEGFFGFGGGFGGFAE9,CFGCE>FDCEAGFFGGFEFFEGFGFGFGFFC9FC@D8D98DFFB5FEFFEDD5>6D8DEEFFGGFFGC;96@)8@FFBCC@E=6C)1>CBGF:@>?B(;8+?+@*7-64*/73)17>@
@M00200:205:000000000-AKKM3:1:1101:24642:4692 2:N:0:1
TACCAGGGTATCTAATCCTGTTTGCTCCCCTAGCTTTCGTGCCTCAGCGTCAGAAATCGTCCAGGGACTCGCCTTCGCCACTGGTGTTCCACTTGATATCTACGCATTTCACTGCTACACCAAGTATTCCAGTCCCCCCTCCGACTCTCTAGCCGAATAGTATTCAATGCCATTTCCGAGTTAAGCTCGGAGATTTCACATCAAACTTACCCGACCGCCTACGCACCCTTTAAACCCAATTGACTGT
+
CCCCCGGGGGGGGGGGGGGGGGGGGGGGGGGGGGGGGGGGGGGGGGGGGGGGGGGGGGGGGGGGGGGGGGGGGGGGGGGGGGGGGGGGGGGGGGGFGGGGGGGGGGGGFGGFFGGFGGGGGGGGGGGGGGGGGGGGFDEFBGGDGFGEGFD?CD>B?GFFGG*=FFDGFGFFFFFFFFGFGGFFFF9CFGD>?E9>FECEE)68A@E@EFE9BAEE=DE5@=@?9E>C/8))1)/6B@15>@EFFE8
@M00200:205:000000000-AKKM3:1:1101:17395:4728 2:N:0:1
TACCAGGGTATCTAATCCTGTTCGCTCCCCATGCTTTCGCTCCTCAGCGTCAGGTCATGCCCAGAGAACCGCCTTCGCCACCGGTGTTCCTCCTGATATCTGCGCATTCCACCGCTACACCAGGAATTCCGTTCTCCCCTGCATACCTCTAGCCTGCCCGTATCGGAAGCACGCTCAGGTTTGGGCCCTGAGTTTTCACTCCCGATGCGACCACCCGCCTCGCAGCCCTTTATACCCACTTGAGTGTCAAC
+
CCCCCGGGGGGGGGGGGGGGGGGGGGGGGG@FGGGGGGGGGGGGGGGGGGGGGFGGF,F,FGFGGCG8FGGG@GGGGGGGG8CFGGGGGGGGGG@FGGFGGAFGGGGGD,EGGGG>DGGG8FGGGEEGGGG?GDFGFDCD5@1+,+6DFFED,+=69FGEE+:?5A6+*4*1@)0**9C+@3***@>A5*9*B?GG6E5*:B))((((/((/-38*().3,,(),=AD*8/1)).-+)(.923).-))).)
@M00200:205:000000000-AKKM3:1:1101:13108:4731 2:N:0:1
TACTAGGGTATCTAATCCTGTTTGCTCCCCACGCTCTCGTACATGAGCGTCAATGTCGGGCCAGGAAGCCGCTTTCGCCACCGGTGTTCCTCCTGATATCTACGAATTTCACCTCTACACCAGGAATTCCGCTTCCCTCTCCCGCATTCAAGCTCCGCAGTCTCGGGCGCAATTCCGGGGTTGAGCCCCGGGCTTTCACACCCGACTTACGAAGCAGCCTGCGTACGCCTTAAACCCAATTGACAGTAG
+
CCCCCGGGGGGGGGGGGGGGGGGGGGGGGGGGGGGGEGGGGGGGGGGGGGGGGGGGGGGGGGGGGGGGGGGGGGGGGGGGGGGGGGGGGGGGGGGGGGGGGGGGGGGGFGGGGGGBDFGGDFGGG@FGGGGGGGGGGFGFFGGFGF6>CFFGGFGFE>DDGGFGFFGGFGA=BFFCFF>BE?>CFGD?EDGD>GGCFCFFFFFFFFB(;EF;@?GFBG>?<03818)1)*8>FFF?EB:06<).-,--6
@M00200:205:000000000-AKKM3:1:1101:9823:4742 2:N:0:1
TACTGGGGTATCTAATCCCGTTTGCTCCCCACGCTTTCGTGCCTTAGCGTCAATAATAGACCAGTAGCCTGCCTACGCCATCGGTGTTCCTCCTTATATCTACGGATTTCACTCCTACACAAGGAATTCCAGCTACCTCTTCTATATTCTAGCTTAGCAGTTCAGAACATGTTTATATGGTTGAGCCATACGCTTTCACGTCCTGCTTACTATGCCGCCTACTCAACTCTTCAAACCCAATTGACTGT
+
CCCCCGGGGGGGGGGGGGGGGGGGGGGGGGGGGGGGGGGGGGGGGGGGGGGGGGGGGGGGGGGGGGGGGGGGGGGGGGGGGGGGGGGGGGGGGGGGGGGGGGGGGEGGGGGGGGGFGGGGGGGGGGGGGGGGGGGGGFFEFGGFGDGEGFGGGGGFFGG5@?EG>DGGFCFEFEFCFFGBFGGGFFGFF8@DACEFFFGFFFDAFFFCCE@EFFFC5DE=))*3039:CFF*;9>@DA@)-17;8*87
@M00200:205:000000000-AKKM3:1:1101:25913:4746 2:N:0:1
TACAGGGGTATCTAATCCTGTTTGCTCCCCACGCTTTCGCTCCTCAGCGTCAGTACTGGCCCAGGATCCCGCCTTCGCCACCGGTGTTCCTCCTGATATCTGCGCATTCCACCGCTACACCAGGAATTCCAGATCCCCCTACCAGACTCTAGCCGCCCAGTATCGAATGCAGGCTCGAGGTTGAGCCTCGAGGTTTCACATTCGACTTGAGTGGCCGCCTACGAGCTCTTTACACCCAGTTGACTGT
+
CCCCCGGGGGGGGGGGGGGGGGGGGGGGGGGGGGGGGGGGGGGGGGGGGGGGGGGGGGGGFFEGGGGGGGGGGGGGGGGGGGGGFGFGGGFGGGGGGGGGGGGGGGGGGFGGGGGFGGGGFFFGGGGGGGGGGGGC?FGAFFGFGFFEGFGGGGGF@EGFGGEGFFGCFCF<A=FFFFGEF6CGA8FFADDB>ECDFFBEFFFFFF==@@==3BEA;DE@08@D<=8CCCC?CC;6E?824:BF<A<
@M00200:205:000000000-AKKM3:1:1101:9522:4747 2:N:0:1
TACTAGGGTATCTAATCCTGTTTGCTCCCCACGCTTTCGCACCTCAGCGTCAGTATCGGGCCAGTGAGCCGCCTTCGCCACTGGTGTTCTTGCGAATATCTACGAATTTCACCTCTACACTCGCAGTTCCACTCACCTCTCCCGAACTCGAGACTCCCAGTATCGAAGGCAGTTCTGGAGTTGAGCTCCAGGATTTCACCACCGACTTAAGAGTCCGCCTACGTGCGCTTTACACCCAGTTGACTGTAGA
+
CCCCCGGGGGGGGGGGGGGGGGGGGGGGGGGGGGGGGGGGGGGGGGGGGGGGGGGGGGGGGGGGGGGGGGGGGGGGGGGGGGGGGGGGGGGGGGFGGGGGGGGGGGGGGGGGGGGFGGGGGGGGGGGGGGGGGGGGGFGFFGGAGEGFGFGDGGGFFGGFGGFGFFFEFGFFFEFFFFFAFGFGFGGFFGGACE79BEGFFFFFB>FDEFFFFFGFDGFDF=(25@:>):?3>?<;C8D;CE3<37@95<
@M00200:205:000000000-AKKM3:1:1101:26198:4749 2:N:0:1
TACTAGGGTATCTAATCCCGTTTGCTCCCCTGGCTTTCGCGCCTCAGCGTCAATACCGGTCCAGGATGCCGCCTTCGCCACCGATGTTCCTCCAGATATCTACGCATTTCACCGCTACACCTGGAATTCCACATCCCTCTCCCGGATTCGAGCCTCCCAGTCTCGGACGCAGTTCCTGGGTTAAGCCCAGGGATTTCACGTTCGACTTAGAAGGCCGCCTACGCCCCCTTTAAACCCAATTGACTGTACAT
+
CCCCCGGGGGGGGGGGGGFGGGGGGGGGGGGGGFGGGGGGGGGGGGGFCFGGEGGGGG7FGGGFGGGFGGGGGGDF@EG@FFGGGDGFFADFDFG9=:@EGGEDEDGGGGGGGGGB+>=FFFGG8CG?FFDGGGGGGFFBFCD>CEG>G>F=EGGFFCGBGF<+@?DGFGBA*;BCFFGFGGGDFF<AA91>*=FGF<F>B355=@@D=CC)70B=6CAF13()(329<C):)4<(A?:(-,)62)5>)4)
@M00200:205:000000000-AKKM3:1:1101:21545:4753 2:N:0:1
TACAGGGGTATCTAATCCTGTTTGATCCCCACACTTTCGTGCCTCAGCGTCAGTTTCAGCCTAGTAAGCTGTCTACACTATCGGTGTTCTTGACGATATCTAAGCATTTCACCGCTACACCGTCAATTCCGCCTACCTCGACTGAACTCAAGTCCTTCAGTATCAATGCCACCCTCCCGGTTAAGCCGGGATATTTCAGCACTGACTTAAAAGACCGCCTACGCACCCTTTCACCCCAGTTGACTGT
+
CCCCCGGGGGGGGGGGGGGGGGGGGGGGGGGGGGGGGGGGGGGGGGGGGGGGGGGGGGGGGGGGGGGGGGGGGGGFGGGGFGGGGGGGGGGGGGGGCGGGGGGGGGGGGGGGGGGFGGGGGDFGGGGGGFCEGGGGGFFA>EGEGFGFGFGGGGGFFF?DFGF8DFGGFCFEFFFFFEGEGG>FFGGFBDGFFGGGA5;AEC::EEFFFFFFFFGGFGFFDF@B(:BDD<)0<)/6@;;.7>?35//
@M00200:205:000000000-AKKM3:1:1101:21075:4765 2:N:0:1
TACTCGGGTATCTAATCCTGTTCGCTCCCCACGCTTTCGTGCCTCAGCGTCAGTTACAGCCTAGTAAGCTGCCTACGCAATCGGTGTTCTTGATGGTATCTATGCATTTCACCGCTACACCATCAATTCCGCCTACCTCGTCTGTACTCAAGCCTTACAGTATCAATGGCAGTTCCATCGTTGAGCGATGGGCTTTCACCACTGACTTATAAGGCCGCCTACGCACCCTTTAAACCCAATTGACTGT
+
CCCCCGGGGGGGGGGGGGGGGGGGGGGGGGGGGGGGGGGGGGGGGGGGGGGGGGGGGGGGGGGGGGGGGGGGGGGGGGGGGGGGGGGGGGGGGGGGGGGGGGGGGGGGGGGGGGGFGGGGGGGGGGGGGGGEDGGG=FFAFGGFGFGFGFGFEFGFFGGFGGEGFFGGFGFFFFFFFFGFGGFFFGGFFGDFFGGG8CEEFFFEEFEFFFFFCEGCAGFFABAEDGAGC<B=CFFB8<0=CECF37=
@M00200:205:000000000-AKKM3:1:1101:15271:4776 2:N:0:1
TACGCGGGTATCTAATCCTGTTTGCTCCCCACGCTTTCGTGCCTCAGCGTCAGTTGCCGTCCAGAGAGTCGCTTTCGCCACCGGTATTCCTCCTGATATCTACACATTTCACCGCTACACCGGGAATTCCAGACTCCTCTGCCTCCCTCAAGAAAACCAGTTTCGGCCGACTCCTCCGGGTTGAGCCCGGAGATTTCACGACCGACTTGGCCTCCCGCCTACGCGCCCTTTAAACCCAATTGACTGTAGA
+
CCCCCGGGGGGGGGGGGGGGGGGGGGGGGGGGGGGGGGGGGGGGGGGGGGGGGGGGGGGGGGGGGGFGGGGGGGGGGGGGGGGGGGGGGGGGGGGGGGGGGGGGFGFGDGGGGDGFGGFFGGGGGGGGGGGGGGGGDFGFFGGFGFGFGFGGGFGFFGGFGGFC=>GGFGFFF=FFFFGFGGCGFGGFFGGFDFCGFEGFFBFFB;@FFFFFFFFGBGF?FBFE7=>D5C0A9BF?EB029))6<9)6>:
@M00200:205:000000000-AKKM3:1:1101:25627:4784 2:N:0:1
TACCAGGGTATCTAATCCTGTTTGCTCCCCACGCTTTCGCACTTGAGTGTCAGTACTGGACCAGAAGGCCGCCTTCGCCACTGATGTTCCTCCCGATATCTACGCATTTCACCGCTACACCGGGAATTCCGCCTTCCTCTTCCGTACTCCAGCAATGCAGTCTCGAATGCAATTCCCAGGTTGAGCCCGGGGATTTCACACCCGACTTACATCGCCACCTACGTGCGCTTTAAACCCAGTTGACTGTAGA
+
CCCCCGGGGGGGGGGGGGGGGGGGGGGGGGGGGGGGGGGGGGGGGGGGGGGGGGGFGFGGGGGGGGGGGGGGGGGGGGGGGFFFGGGGGGFGFGGGGGGGGGGGGGGGGGGGGGGFGGGGGGGGFGGGFGGGGGDGGFADFG9DFFGFGFGGGGFFFGGFGG<FEFFFFA@ACFFAFFFCGGFF?CFFFGGF5?6C=6FE272(08@@E=4*96EE2DF;@=(2,=)85*66)7)1B<(,6:A<4426)5
@M00200:205:000000000-AKKM3:1:1101:25813:4786 2:N:0:1
TACTAGGGTATCTAATCCTGTTTGCTCCCCACGCTTTCGCACCTCAGCGTCAGTACCGAGCCAGTGAGCCGCCTTCGCCACTGGTGTTCCTCCGAATATCTACGAATTTCACCTCTACACTCGGAATTCCACTCACCTCTCTCGGACTCTAGATTGGCAGTATTAAAGGCAGTTCCGGGGTTGAGCCCCGGGATTTCACCCCTAACTGACCAATCCGCCTACGTGCGCTTTAAACCCAGTTGACTGT
+
CCCCCGGGGGGGGGGGGGGGGGGGGGGGGGFFGGGGGGGGGFGGGFGGGGGGGGGGGGGGGGGGGGFFGGGGGGGFGGGGGGGGGGGGGGGGGGGGGGGA8CEGGGGGGDGGGGFFGGG<=FGGFGGGGGGAFGGFGFGFFFGFFD+5=DGFGGGFBEFA8=CDEFG85D68?E7D?A7>FEDCFEFFD>>D9C?CFE:@D=BFBBFCE=33@3BE6CADD@<5838>/:7)9E@;ED??DF>FAAA
@M00200:205:000000000-AKKM3:1:1101:20780:4805 2:N:0:1
TACTCGGGTATCTAATCCTGTTTGCTCCCCACGCTTTCGCTCCTCAGCGTCAGTACTGGCCCAGAACACTGCCTTCGCCATCGGTGTTCCTCCTGATATCTGCGCATTTCACCGCTACACCAGGAATTCCGTGTTCCCCTACCAGACTCAAGCCACAGCAGTCTCGGATGGCGTCTCGGGGTTGAGCCCCGAGTTTTCACATCCGACTTACTGAGCCGCCTACGAGCCCTTTATACCCAGTTGACTGT
+
CCCCCGGGGGGGGGGGGGGGGGGGGGGGGGGGGGGGGGGGGGGGGGGGGGGGGGGGGGGGGGGGGGGGGGGGGGGGGGGGGGGGGGGGGGGGGGGGGGGGGGGGGEGGEEGGGGG>GGGGGCEGFFGGGG?FFEDF89FDFFFFCDGFGFGFGGGFFGGFFFBGBFGGEGFFF>EDA*79CC9>AFC9?DEFFF5C>AFFFFEB9@>@@:BEE?CFBC:9D0=A(3>DD*(=C<?<46@F>>FA<><5
@M00200:205:000000000-AKKM3:1:1101:26201:4807 2:N:0:1
TACTGGGGTATCTAATCCTGTTCGCTCCCCACGCTTTCGCGCCTCAGCGTCAGACAAGGCCCAGCAGGCCGCCTTCGCCTCTGGTGTTCTTCCGGATCTCTACGCATTCCACCGCTACACCCGGAATTCCGCCTGCCTCTACCTGTCTCCAGTTCTCCAGTATCCCCCGGCGTGCACGGAGTTGAGCTCCGGCTTTTCACGGGTAGACTTAAAGAACCGCCTACGCGCGCCTTAAACCCAGTTGACTGT
+
CCCCCGGGGGGGGGGGGGFGGGGGGGGGGGFGGGGGGGGGGGGGGGFGGGGG@FD<FFCDFGEGGGGGGGGGGGGGGGGGGCFGGEFGGGCFGGGGGGGGGGGGGGDEDFGFGE>5CFEFFCGGEGFFE,DGDGDFGDFDFGGBDF=DGFFD;<CCFFCACFE@EFGGAEDFD2?>A:C4<46441AFFGGF>*:8/<@E@F9BB;<E??CC3)+3355,21(.(1.59C(((564+80(48))))69)
@M00200:205:000000000-AKKM3:1:1101:9179:4840 2:N:0:1
TACTCGGGTATCTAATCCCGTTCGCTCCCCTGGCTTTCGTGTCTCAGCGTCAGCACACCCCCAGCGAGCTGTTTTCACCGTTGGCGTTCCAAGCGATATCTACGCATTTCACCGCTCCACCGCTTGTTCCGCTCGCCCCTAGGTGGCTCAAGACGACCAGTATACCGAGCAGTTCCACGGTTGAGCCGTGGGATTTCACAAGGTACTTAGAAGTCCGCCTACACACGCTTTATGCCCAGTTGACTGT
+
CCCCCGGGGGGGGGGGGGGGFGGGGGGGGGGGGGCFCFEGGFGGGGGGGGGGGGGGGGGGGGGGGGGGGGGGGDFGGGFFFEFGGDGGGGGDEGGGGGGGGGGGGGG7C4EFGC65CFGGGGGGDGF9BFGGGGGEE>E5?DFDFFG5CFGG9DG5?EDFCF5FEFGEBEEFFFFAF>G>F1CGFGFAEGGF4E60;)=9;=0=CE?7CEE<;??@?DB@DDEF<?53978<<4))232><A2<24>
@M00200:205:000000000-AKKM3:1:1101:14455:4853 2:N:0:1
TACTAGGGTATCTAATCCTGTTTGCTCCCCACGCTTTCGAGCCTCAGCGTCAGTAATGGACCAGTATGTCGCCTTCGCCACTGGTGTTCTTCCGAATATCTACGAATTTCACCTCTACACTCGGAGTTCCACATACCTCTTCCATACTCAAGATAGCCAGTATCAAAGGCAATTCCAAGGTTGAGCCCTGGGCTTTCACCTCTGACTAAACTATCCGCCTACGACCCCTTTATACCCATTTGACTGTAGAC
+
CCCCCGGGGGGGGGGGGGGGGGGGGGGGGGGGGGGGGGGGGGGGGGGGGGGGGGGGFGGGGGGGGGFGGGGGGGGGGGGEGGGGGGGGGGGCGEGCGGGGGGGGEGGGFGGGGGGFGGGF>FGECEGFGGGGCGGGFFGE8FEFGFFB8D?D98D5DFFFGGFGFFGGFGF<6DF+9;ADG8=+*DFDFGG?FG?FF@FFFFF@EFECEBF@@@FG5FE>AC><)4*;3;>E6EEEGF(84**984>?EE*
@M00200:205:000000000-AKKM3:1:1101:12303:4868 2:N:0:1
TACAAGGGTATCTAATCCGGTTCGCTCCCCTAGCTTTCGCGCCTCAGCGTCAGGATCGGCCCAGCCTCCCGCCTTCGCCACCGGCGTTCCTAGCGATATCTGCGCATTTCACCGCTACACCGCTAGTTCCAGCAGCCTCTACCGCCCTCAAGCCAACGCAGTATCCGACGCAATTCCACAGTTGAGCCGAGGGATTCCACGCCGGACTTACGTACCCGCCTGAGCCCCCTTGAAACCCAATTGACCGTAGC
+
CCCCCGGGGGGGGGFGGGGGGGCGGGGGGGGFGGGGGGG@FGGGGGGGGGGGGF<@FDEFFGGG@F8EBCCGGGGGGGGEGGGGGGGGGGGGGGCFFGGGGGGGGGGGGGGGGGGAGGCFGGGE+@DGGGGG+@=EGFGFAGEDGBGFGFGG?F7AF34@53*+/BDEE=E2>5FFFFGFG?:76+6;:)*28*2;*1:>1469(439BFB::<*A<)7(,(()(07C97:(4:B2;342(6,)))(,4,(
@M00200:205:000000000-AKKM3:1:1101:13633:4870 2:N:0:1
TACGAGGGTATCTAATCCTGTTTGCTACCCACGCTTTCGTGCCTCAGCGTCAATACCGGACCAGTTAGCCGCCTTCGCCACTGGTGTTCCACCCAATATCTGCGAATTTCACCTCTACACTGGGTATTCCGCTAACCTCTTCCGGTTTCTAGACAGGAAGTTTCAAAAGCAGTTCCCGGGTTAAGCCCGGGGCTTTCACTTCTGACTTTCCTGCCCGCCTACGCACGCTTTATGCCCAATTGACTGT
+
CCCCCGGGGGGGGGGGGGGGGGGGGGGGGGGGGGGGGGGGGGGGGGGGGGGGGGGGGGGGGGGGGGGFFGDGGGGGGGGGGGGFGGGGGGGGGGGGGGGGGGGGGEGGGGGGGGGFGGGGGGGD<EGGGGGGGGGGGF8DFGGEGDGAGFGCFGGFFG6:D?9FFFGGFGFBFEFFFFDFGDGGFGGFACEEEGGGBE:EEEFC?E9CEC45=BFF9DD6@D@3(=5<78@)96)7?;;@A<A9243
@M00200:205:000000000-AKKM3:1:1101:17129:4878 2:N:0:1
TACGGGGGTATCTAATCCTGTTTGCTCCCCTAGCTTTCGCCTCTCAGCGTCAGGGACAGCCCAGTGAATCGCCTACGCCACTGGTATTCCTCTCGATATCTACGCATTTCACTGCTACACCGAGAATTCTAGTCACCTCTTCAGTACTCTAGCATGGTAGTATCGGATGCAGTTCCGAGGTTGAGCCCCGGGCTTTCACATCTGACTTACCACGCCACCTACGCACCCCTTAAAACCAATTGACTGTAGA
+
CCCCCGGGGGGGGGCFGGGGGGGGGGGGGGGGGGGGGGGGGGGGGGGGGGGGGGGGGGGGGGGGGGGGGGGGGGGGGGGGGGGGGGGGGGGGGGGGGGGGFGGGGGGGGGGGGGGFFGFGGGGGG@FGGGGGGGGGGFGFBFGFGFGEGDGGGGFFFGCFGGFF5B8EEGFFFFFFFFGFGGGGFGGFFGGFEDFFF?FEFFFC48:CCFB452CG9DFDF8@F@GFG)1(5)9.;E?0:A))64<>F2)
@M00200:205:000000000-AKKM3:1:1101:5618:4884 2:N:0:1
TACTAGGGTATCTAATCCTGTTTGCTACCCACGCTTTCGCGTCTCAGCGTCAGTACTCGTCCAGAAGGCCGCCTTCGCCACCGGTGTTCCGCTTGATATCTACGAATTTCACCTCTACACCAAGCATTCTACCTTCCTCTCCGAGACTCTAGCTACGCAGTTTCGGGTGCACTTCCATGGTTGAGCCATGGGCTTTCACATCTGACTTGCGGCGCCGCCTACACGCGCTTTAAACCCAATTGACTGT
+
CCCCCGGGGGGGGGGGGGGGGGFGGGGGGGGGGGGGGGGGGFGGGGGFGGGGGGGFGF,BFGGGGGGGGFGGGGDGGGGGFGECG:FEGGGG=CDGGGGGGGGGG8FGGGGGG,DFGGGGG6EFDGGAF,@EFGGGGFGFFF+@+@DEGFG?F++30@D>CDEF)99DDGF5FFFFFFFADD*9FFGF+2;5AEFGF>FFFF*:4<A6*6-(0>E=17B<DD4F(8.9)1:6-6A<E?(3<2:<<24
@M00200:205:000000000-AKKM3:1:1101:12596:4884 2:N:0:1
TACTGGGGTATCTAATCCTGTTTGCTCCCCACGCTGTCGCGCCTCAGTGTCAGCCATTGCCCAGCAGATCGCCTTCGCCACCGGTCTTCTTCCGGATCTCTACGCATTCCACCGCTACACCCGGAATTCCATCTGCCTCTGCAATGCTCCAGTCAAGCAGTCGGCACGGCAGATCCGGGGTTGAGCCCCGGACTTTCACCACACCCTTACCTGACCACCTACGCGCCCTTTAAACCCAGTTGACTGTAGAC
+
CCCCCGGGGGGGGGGGGGGGGGGGGGGGGGGGGGGGGGGGGGGGGGGGGGGGFGGGGGGGGGGGGGGGGGGGGGGGGGEGGGGGGGGGGGGGGGGGGGGGGGGGGGGGGAFGGGGFGGGGGGGGGGGGGGGGGDGGGFGFFGGFGFGFGFGFGGFFFGGFGGFGFBGGFGFFFEFFFFGEEEDFFGGFFGG4)*=7AEGFF;;;DB<@EFF933CFFGFDE;,>>G>G3*)5):<2A:63))6344.).4)
@M00200:205:000000000-AKKM3:1:1101:16574:4891 2:N:0:1
TACTCGGGTATCTAATCCCGTTCGCTCCCCTGGCTTTCGCGTCTCAGCGTCAGGACACCCCCAGCGAGCTGTTTTCACCGTCGGCGTTCCGAACGATATCTACGCATTTCACCGCTCCACCGTTCGTTCCGCTCGCCCCTAGGTGCCTCAAGGTCGTCAGTATGCCCGGCCGTTCCACGGTTGAGCCGTGGGATTTCACGCGGACACTTAGCGACCCGCCTACACGCGCCTTCAACCCAATTGACTGT
+
CCCCCGGGFFGGGGGGGGGGGGGGGGGGGGGGGGGGGGGGGGGECFFFFF7@@FGGGGGGEGGGGGGGGGCGGFFFEFEFFGDGGGFGGGGGEGGGFGCGAEGGCGEDDGFGGEE5DFGGGGGGGGEDFDEEDEGGEEEFFGGFCAFCFFF;CFGEDFFEFGEGEFCEBEB>?@FFCFDAC;DC6@GFDGGE5<68=CCD29>FFFF0<BBFB9E89CB6142F?5))1)4()564280:26>AA<9)
@M00200:205:000000000-AKKM3:1:1101:23461:4892 2:N:0:1
TACTGGGGTATCTAATCCTGTTTGCTCCCCACGCTTTCGCGTCTCAGCGTCAGTATCCGTCCAGGTGGCCGCCTTCGCCACCGGTGTTCCTCCCCATATCTACGAATTTCACCTCTACTTGGGGAATTCCGCCACCCTCTCCGGTACTCAAGCTCGGCAGTTTCGGGCGCACTTCCTCAGTTAAGCTGAGGGATTTCACACCCGACTTGCAAAGCCGCCTACACGCGCTTTATACCCAATTGACTGTCGA
+
CCCCCGGGGGGGGGGGGGGGGGGGGGGGGGGGGGGGGGGGGGGGGFGGGGGGGGGGGGGGGGGGGGGGGGGGGGGGGGGGGGGGGGGGGGGFGGGGGGGGGGGGG,AFGDGGGGGFGGGGGGGGEEGGGGGGGGGFGFFFFF@5=?DCGFGGGCFF>EG53BCC=DDGFGFA?EFFFFGAADFCFGFFF:CE>=?F=*1>@?;;@FFDFFEFC;FF;D>206>?:GDGDDBAAAA2<>2?28:<2<D),2
@M00200:205:000000000-AKKM3:1:1101:18521:4920 2:N:0:1
TACTAGGGTATCTAATCCTGTTTGCTCCCCACGCTTTCGCATCTCAGCGTCAGTACCGGGCCAGTGAGCCGCCTTCGCCACTGGTGTTCTTCCGAATATCTACGAATTTCACCTCTACACTCGGAGTTCCACTCACCTCTCCCGGACTCAAGATCGACAGTATAGAAGGCAGTTCCGAGGTTGAGCCTCGGGCTTTCACCCCCGACTTATCGATCCGCCTGCATGCGCTTTATCCCCAATTGACTGAAGA
+
CCCCCGGGGGGGGGGGGGGGGGGGGGGGGGGGGGGGGGGGGGGGFGGGGGGGEGGGGGGGEEGGGGGGGGGGGGGGGGGGGGEFFFGCGGGGGGGGGGGGGGGFGGGGC=EFGGGFGCFF9DFG7CGFGGGGGGGFFDGFFGGEGDD>FFGDGFGFFGD5=F*2;?FF*50:FFFC>>CEGFGFAFFFFGGDF759AACE29=@B2((*.92:<EE<9A7=@1+)5.>CD(;?3),;?-144AAAF).).
@M00200:205:000000000-AKKM3:1:1101:18571:4929 2:N:0:1
TACTAGGGTATCTAATCCAGTTTGCTCCCCACGCTCTCGCGCCTCAGCGTCAGGTCAGGGCCAGGCAGCCGCCTTCGCCCCTGGTGTTCCACCCGATCTCTACGCATTTCACCGCTCCACCGGGTATTCCACTGCCCTCTCCCTGCCTCTAGTCCGTGCGTCTACCCTGGCCGCTGGGAGTTGAGCTCCCAGCTGTCACACGGCACGTCACGAGCCGCCGGCGCGCCCTTTATGCCCAATTGACTGT
+
CCCCCGGGGGGGGGGGGGGGGGGGGGGGGGGGGGEGGGGGGGGGGGGGGGGGGGGGGGFGGGGGGGGGGGGGGGGGGGGGGGGGGGGGGGGGGGGGDGGGGGGGGGGGGGGGGGGFGGGGGGDGGGGGGGGGGGGGGFGFFGGFGFFEG?FDDGGFFGGEGG9FEFGGFFFFFFFFFFGFGFCDFGFAFGCFFGGGFFGEEF>@FFFFFDF7(6B?@DF((-,)(8;D5*5:49ABGF?<BFA><24
@M00200:205:000000000-AKKM3:1:1101:24806:4939 2:N:0:1
TACACAGGTATCTAATCCTGTTTGCTCCCCACGCTTTCGTACCTCAGCGTCAATACGTGTCCAGTTAGTCGCCTTCGCCACTGGTGTTCTTCCGGATCTCTACGCATTCCACCGCTACACCCGGAATTCCACCCGCCTCTACTGTGCTCCAGCGCGAGAGTCTCGAAGGCCGATCCGGGGTTGAGCCCCGGACTTTCACCCCCGACTCCTCGCGCCGCCTACGCGCCCTTTACACACAATTGACTGTCGAT
+
CCCCC,FGGGGGGGGGGGGGGGGGGGGGGGGGGGGGGGGGGGGGGGGGGGGGGGGGGGGGGGGGGGGGGGGGGGGGGGGGGFEFFGFGGGGGGGGGGGCFGGGGGGGGGFGGGGGFGGGGFGGDEGGGGGGGGGG@EEGFFGGFGFGFGFG?FGGFEGCAFGEGEF?EFGA5?)@DFEGECEGGFFFFFGGDEGFGFFGF@>((6:;?@<@FFFGG0DE??:<D>GFGDF:)4:>);2626<2:<A7),(,
@M00200:205:000000000-AKKM3:1:1101:8423:4944 2:N:0:1
TACTAGGGTATCTAATCCTGTTTGCTCCCCACGCTTTCGTACATGAGCGTCAGTCAGGTCCCAGGGGGCTGCCTTCGCCATCGGTGTTCCTCCACATCTCTACGCATTTCACTGCTACACGTGGAATTCCACCCCCCTCTGACAAACTCTAGCTATACAGTCACAAATGCAGTTCCCAGGTTAAGCCCGGGGATTTCACATCTGTCTTGCATAGCCGCCTGCGTACGCTTTAAACCCAATTGACTGTAGA
+
CCCCCGGGGGGGGGGGGGGGGGGGGGGGGGGGGGGGGGGGFFGCCEFGGGEGGGGGGFGEGGGGGGGGGGGGGGGGGGGGGGGGGGGGGGGFGGGGGGFGGGGGGGGGGGGGGGGFGGGGGGGDGFGGGGEG6CDGGDGFFFFFFFGBFFFFGGFFFFFFG8DFCFFFFGFDFDFFAFGFGFGGFGGFF57?DGF>AEFE*)6>AEFFA;BEF96<>GF(8:@D68>D:C1;E<3@E1(8<3CCCF)97<
@M00200:205:000000000-AKKM3:1:1101:19544:4944 2:N:0:1
TACGCGGGTATCTAATCCCGTTCGCTCCCCACGCTTTCGTGCCTTAGTGTCAGCAATGAGCCAGTAACCTGCCTACGCCATCGGTGTTCCTTCTAATATCTACGGATTTCACTCCTACACTAGAAATTCCAGTTACCTCTCTCATGCTCTAGCTAAGTAGTTCAAAGTATAGGCTTGTGGTTGAGCCACAAGATTTCATACTTCGCTTACTTTGCCACCTACGCACCTCTTTAAACCAAATTGACTGT
+
CCCCCGGGGGGGGGGGGGGGGGGGGGGGGGGGGGGGGGGGGGGGGGGGGGGGGGGGGGGGFGGGGGGGGGGGGEGEEGGGDGGGGGGGGGGGGGGGGGAFFFGGGGFEGGGGGGGFGGGGGGGGGGGGGFGGFGGFEFA=?GGFGF+*=DD9EFFFFGFFFFFGFFFDDGFE5=F?BFGFG++6?DGFFC7AF9FE+;EEFEEEDDF=55>AA@F79?FD).):>*)0;455579:B2-005*/6*)/
@M00200:205:000000000-AKKM3:1:1101:12396:4976 2:N:0:1
TACGAGGGTATCTAATCCTGTTTGCTCCCCACGCTTTCGCGTCTTAGCGTCAGAAACCGTCCAGATAGCCGCCTTCGCCACTGGTGTTCTTCCCAATCTCTACGTATTTCACCACTACACTGGGAATTCCACTATCCTCTCCGGTCCTCTAGTCACCAAGTATCGAGTGCATTTCTTGAGTTGAGCTCAAGGCTTTCACACCCGACTTTGGCAACCGCCTACACGCGCTTTATACCCAATTGACTGTAGA
+
BCCCCGGGGGGGGGGGGGGGGGGGGGGGGGGGGGGGGGGGGGGGGGGGGGGGGGGGGGGGGGGGGGGGGGGGGGGGGGGGGGGGGGGGGGFFFFGGFGGGGGFGGGFFGGGGGGGFGGGFGGGGGGGGGGGGGGCGFFGED@EBC5>DGFGGGGGFFGGFGGFGFFG9DGFCFFFFFFFF;F7<FFFAF+EFFGGGFEGFF9AAFA==EFFEEFF:@GA@FBEF2E>D):8<)797CE@;<<>9?AEF39
@M00200:205:000000000-AKKM3:1:1101:6365:4979 2:N:0:1
TACTGGGGTATCTAATCCTGTTCGCTCCCCACACTTTCGCTCCTCAGCGTCAGGGAATGCCCAGAGAACCGCCTTCGCCACCGGTGTTCCTCCTGATATCTGCGCATTTCACCGCTACACCAGGAATTCCGTTCTCCCCTGCATCCCTCAAGTCTGCCCGTATCGCAAGCAAGCACAGAGTTAAGCCCCGTGTTTTCACTTCCGACGCGACAAACCGCCTACGAGCCCTTTAACCCCACTTGACTGT
+
CCCCCGGGGGGGGGGGGGGGGGGGGGGGGGFGDG@GGGG>FGGGGGGGGGGGGGC@<,FD8FGGFGFEFGGG7?7:FGGGCEGGFFFGGG;EGF@EFGGGGDEEGGGGGGGGGGGFGGGGDCFE7BGGGGF8=DDFCF?D5DEFG:D=F*,?DD7D7EFAECDFF*0+:F*:A=5A>*CCCFFGFFEFE9*:FFFGFEF*:B=9(0((/(,.6/;8;G;((615:E:C7*,66))4;:(.)6),)))
@M00200:205:000000000-AKKM3:1:1101:17040:4979 2:N:0:1
TACCAGGGTATCTAATCCCGTTCGCTCCCCTGGCTTTCGTGTCTCAGCGTCAGCGCGGCCCCAGTCACCTGTTTTCACCGTTGGCGTTCCAAGCGATATCTACGCATTTCACCGCTCCACCGCTTGTTCCGGTGACCCCTGGCCGGCTCAAGAGACGCAGTATGCCCAGCAGTTCCACGGTTGAGCCGTGGGATTTCACAAGACACTTACGCCTCCGCCTACACACGCCTTAAACCCAATTGACTGT
+
CCCCCGGGGGGGGGGGGGGGGGGGGGGGGGGGGGGGFGGGGGGGGGGGGGGGGGDGGGGGGGGGGGGGGGGGGGGGGGGGGGGCGGGGGGGGGGGGGEGGGGGGGGGGGGGGGGGFD:@FFGGGGGGGGGGGGGGGGFGFFGGFGFGFGFFGGFGFDGGFDGEGFAFGFGFFFFFFFFGEFEDGFGGFAGGFA6E=A?=EEDFFF88EFED@@8EG075<(3???GEG*9(3)637EF08>?<<A>-
@M00200:205:000000000-AKKM3:1:1101:21364:4990 2:N:0:1
TACTAGGGTATCTAATCCTGTTTGCTCCCCACGCTGTCGCGCCTCAGTGTCGGCTATTGAACCCTCGCGGGTTCACTGCCCAGCAGACCGCCTTCGCCACTGGTGTTCTTCCGGATCTCTACGCATTCCACCGCTACACCCGGAATTCCATCTGCCTCTACAGTGCCCAAGCGACACAGTTGCCACGGCCGATCTGGCGTTGAGCCCCAGACTTTCACCACAGCCTTTTGTCGCCCCCTACGAGCCCTTTC
+
CCCCCGGGGGGGGGGGGGGGGGGGGGGGGGGGGGGGGGGGGGGGGGGGGGGGGGGGGGAG9FGGGGGGGGGGGGGGGFGGGGGGFGGGGGGGGGGGGGGGGGGGFGGGFFGGGGGFGGGGGGGGDGGGGGGGGGGGGFGDFGG*@?GEGFGGGGGFFFFFG>CGEF8E6FFFFFFFFFFFG7BFACGDDGEEBCF763:<@(2(6(37<DB?:BFC47?<:((73;B*:*4<?6(,:3(-((((49117?)
@M00200:205:000000000-AKKM3:1:1101:12718:5000 2:N:0:1
TACAAGGGTATCTAATCCTGTTCGCTACCCACGCTTTCGCTCCTCAGCGTCAGGTAAGGCCCAGAGAGCCGCCTTCGCCACCGGTGTTCTTCCTGATATCTGCGCATTCCACCGCTACACCAGGAGTTCCGCTCTCCCCTGCCTACCTCTAGTCTGCCCGTATCGGAAGCAGGCTCGGAGTTAAGCTCCGAGTTTTCACTACCGACGTGACGAACCGCCTACGAGCCCTTTACACCCAACTGACTGAAGA
+
BCCCCFGGFGGGGGGGGGGGGGGGGGGFGGFFGGGGGGGGGGGGGGGGGGGGGGGGGGGGGGGGGGGGGGGGGGGGGGGGGFGGGGEGGGGGGGGGGGFFGGGGGECCFFGGGGGFDGGGFFGGFG8DGGG6+@CFDFEFDEGFDFGFG5DFEFGFFFGB8>)+8?DE*@:8@9>A?EDEFD+=399FFGGDF*=78>@/*77>=@F9F3=<FFGEFGF6:((0885C*22A>)4(::,(,,572.)))4
@M00200:205:000000000-AKKM3:1:1101:9743:5002 2:N:0:1
TACTAGGGTATCTAATCCTGTTTGCTCCCCACGCTTTCGCGCCTCAGCGTCAGAACCGGACCAGTAAGCCGCCTTCGCCACTGGTGTTCTTGCGAATATCTACGAATTTCACCTCTACACTCGCAGTTCCACTTACCTCTTCCGGTCTCAAGCTCTACAGTATCGAAGGCAATTCTGTGGTTGAGCCACAGGCTTTCACCCCCGACTTATAAAGCCGCCTACGCGCCCTTTAAACCCAGTTGACTGT
+
CCCCCGGGGGGGGGGGGGGGGGGGGGGGGGGGGGGGGGGGGGGGGGGGGGGGGGGGGGGGGGGGGGGGGGGGGGGGGGGGGGGGGGGGGGGGGGGGGGGGGGGGGFGGGGGGGGGFFFGGGGGGCDEGGGGGGGGGGFCEFFGFGEGFGFEFGGGFFGGFGGFGA9DEBGFFAEFFCFGFGGGGFGG>FGGFFCGGFFGFFABAFF@2C4EFEEFF@GE?@;1:6=8C/93)69A8E:1?D<9?AAA
@M00200:205:000000000-AKKM3:1:1101:12130:5006 2:N:0:1
TACTAGGGTATCTAATCCCGTTCGCTCCCCTGGCTTTCGTGTCTCAGCGTCAGCGCACCCCCAGCGAGCTGTCTTCACCATTGGCGTTCCAGACGATATCTACGCATTTCACCGCTCCACCGTCTGTTCCGCTCGCCCCTAGGTGGCTCAAGACACCCAGTATACCCAGCAGTCCCACGGTTGAGCCGTGGGTTTTCACAAGGTACTTAGGCATCCGCCTACACACGCTTTAAACCCAATTGACTGT
+
CCCC@FGGGGGGGGFGGGGGGGGGGGGGGEFFEFGGGGG@FFFGGGGGGFGGGFFGBC7FGGGGFGGGGEGGGGGGFGGG<EFGCFGEFFCFFGGGGGGGGGGDGGGGGGGGGGGFGGGGGEEE,>EFG;8>DG6CG*@55=,5EFGFGDC73A9A*B+6D+*?C<FC9,*)=);6*;C>F5*;AEGFACEE)=*CFFFEE;3.?E?<))/;3)3545DFD@@;)30>/7()-:)8E?(82)-:AB)
@M00200:205:000000000-AKKM3:1:1101:17510:5009 2:N:0:1
TACCAGGGTATCTAATCCTGTTTGCTCCCCACGCTGTCGCGCCTCAGTGTCAGTATCTGCCCAGCAGGCCGCCTTCGCCACCGGTCTTCCTCCGGATCTCTACGCATTCCACCGCTACACCCGGAATTCCACCCGCCTCTACTGTGCTCCAGCGCGAGAGTCTCGAAGGCCGATCCGGGGTTGAGCCCCGGACTTTCACCCCCGACTCCTCGCGCCGCCTACGCGCCCTTTACACCCACTTGACTGTAGAC
+
CCCCCGGGGGGGGGGGGGGGGGGGGGGGGGGGGGGGGGGGGGGGGGGGGGGGGGGGGGGGGGGGGGGGGGGGGGGGGGFGGGGGGGGGGGGGGGGGGGGGGGGGGGGGGGGGGGGDGGGGGGGGG7EDFGFGGGGGGFGFFGGFGFGFGFF=DDGFFD7BGFCGEFGGEC?49>DFFFGFG55?4CGFFGG5DEGDF3<A@FB>;>4?:3?BB(?E2>>(,.(04EDD92>4A227EB02)4>DBAA4<9.
@M00200:205:000000000-AKKM3:1:1101:15324:5009 2:N:0:1
TACAGGGGTATCTAATCCGGTTTGCGCCCCAGGGCTTCGTCCCTCACTGTCGGAGCCGTTCTAGCGTGACGCCTTCGCCACTGGTCCTCCCCGAAGGATTACAGGATTTTACCCCTACCCCTCGAGTAGCTCACGCCTCTCCCGGTCCCAAGCTTGCCGGTCTACCCGGAGTTCGATGCGTTGAGCGCATCGATTTACCCAGGCATCTAACAAGCCAGCTACGGACGCTTTATACCCACTTGACTGTAGA
+
CCCCCGGGGGGGGGGGGGGGGGGGGGGGGGGGGGGGGGGGGGGFGGGGGGGGGGGGGGGGGGGGGGGGGGGGGGGGGGGGGGGGGGGGGGGGGGGGGE?FFGGFGF8FFFGFGGGFFGGGGGGGCGGFGGGGGGGGFFEEFGGFGFGFFFG?FFFFFGGEGGFGFFGGFGFDAEFFF6DEFA4CFGCED5E:4FGGFEGE<08==;;)7?EF3;8E3D>3;><E(2<5576A2:A2<5(,-4<:AD3946
@M00200:205:000000000-AKKM3:1:1101:10816:5022 2:N:0:1
TACTCGGGTATCTAATCCTGTTTGCTCCCCACGCTTTCGTGCATGAGCGTCAGTATTATCCCAGGAGGCTGCCTTCGCCATCGGTGTTCCTCCACATATCTACGCATTTCACTGCTACACGTGGAATTCCACCTCCCTCTGACATACTCTAGTCCGGTAGTTAAAAATGCAGTTCCAAGGTTGAGCCCTGGGATTTCACATCTTTCTTCACGAACCGCCTGCGCACGCTTTAAACCCAATTGACTGTAGA
+
9CCCCGGGGGGGGGGGGGGGGGGGGGGGGGGGGGGGGGGGGGGGGGGGGGGGGGGGGGGGGGGGGGGGGGGGGGGGGGGGGGGG@FGEFGGGGGGGGFFFCGGGGGGEAGDGGGGFGGGGGGGGGGGGGGGGFFGGGFGFFGGFGFDEGFD=@DGFFEG9=DBFBFGGDCFEFFFFF?F<DED?5DGFFGG?FGGGACGEFFFC7C7A**:55)@:89>):59/(4)/*1-@CCE8C@@833))6;AE??
@M00200:205:000000000-AKKM3:1:1101:9599:5038 2:N:0:1
TACTCGGGTATCTAATCCTGTTTGCTCCCCACGCTTTCGTGCATGAGCGTCAGTGTCAGCCCAGAGACCTGCGTTCGCCATCGGTATTCCTCCTGATATCTACGCATTTCACTGCTACACCAGGAATTCCAGTCTCCTCTGCCGCACTCAAGCCTGGCAGTCCCATATGCCATCTCCAGGTTAAGCCCGGGGATTTCACACCTGGCTTACAAAACCGCCTGCACACGCTTTCCGCCCACTTGATCGTCG
+
CCCCCCBCCFD<@<,EFEGFFG,@<C<6DF6FCC@FGGE,D,,A,CFF:CFGEF96CF9EFG8<6EFGFGGG+@:F@FGCB,,@FBGGG4=?FCFGGC==D,B@CE@7EFGG@9,3=FFGGGGDGCFDFEFGG9DDGFF<DCEE@9C>G5D=DD8**6033=)=6+====06+0+DD9D*@@==DF?**=@***,*?A<7)7)5):)-67**1),16DD9-:(94;)://6).46;EF,())/))(((6
@M00200:205:000000000-AKKM3:1:1101:13902:5040 2:N:0:1
TACTGGGGTATCTAATCCTGTTTGCTCCCCACGCTGTCGCGCCTCAGCGTCAGCCACTGCCCAGCAGGCCGCCTTCGCCACCGGTGTTCTTCCGGATCTCTACGCATTCCACCGCTACACCCGGAATTCCGCCTGCCTCTACAGTGCTCGAGCCGGACAGTTCGCACGGCAGACTCGGGGTTGAGCCCCAAGCTTTCCCCGCACGCTTACCCGGCCGCCTACGCGCCCTTTACGCCCAATTGACTGT
+
CCCCCFGGGGGGGGGGGGGGGGGGGGGGGGGGGGGDGGGGGGGGGGGGGGGGGGGGGGGGFFFFGGGGGGGGGGGGGGGGGGGGGGEGGGGGEGGDEEFGGGGGGGGDFGGGGGGFGGGGGGGGCEDGGGGEDGGGGFFEFGGFFFGBGDC=CGGF5ECFAFEDBFGGAEF9)7/66ACBCGGFFGGFEGGA5C?FF)3(,4(7201:???B(3EE9<>B((3>9?ED)7:9A66>GB:(4))-.-.
@M00200:205:000000000-AKKM3:1:1101:12983:5041 2:N:0:1
TACACGGGTATCTAATCCTGTTCGCTCCCCACGCTTTCGCTCCTCAGCGTCAGTATCGGCCCAGAGACCCGCCTTCGCCACCGGTGTTCCTCCTGATATCTGCGCATTTCACCGCTACACCAGGAATTCCAGTCTCCCCTACCGAACTCTAGCCTGCCCGTATCGACTGCAGACCCGCAGTTGAGCCACGGGATTTCACAGTCGACGCGACAAGCCGCCTACGAGCTCTTTATACCCAATTGACTGT
+
CCCCCGGGGGGGGGGGGGGGGGGGGGGGGGGGGGGGGGGGGGGGGGGGGGGGGGFGGGGGGGGGGGGGGGGGGGGGGGGGGGGGGEEGGGGGGFGGFGGGGGGGGGGGGGGGGGGFGGGGGGGGGGGGGGGGGGGGFFGDFGGFGAGFGFEFFFC?FGGFGG@FFFGGFGFFFCFFFFGBFF7CFGFFADDA)*,;><ECEAED<BF(66>BF?GGBGBFB70)3?)902:A246AG??(4)55.<4
@M00200:205:000000000-AKKM3:1:1101:24358:5043 2:N:0:1
TACGGGGGTATCTAATCCCGTTCGCTCCCCTGGCTTTCGTGTCTCAGCGTCAGCGCGGCCCCAGTCACCTGTTTTCACCGTTGGCGTTCCAAGCGATATCTACGCATTTCACCGCTCCACCGCTTGTTCCGGTGACCCCTGGCCGGCTCAAGAGACGCAGTATGCCCAGCAGTTCCACGGTTGAGCCGTGGGATTTCACAAGACACTTACGCCTCCGCCTACACACGCTTTAAACCCAATTGACTGT
+
CCCC@FGGGGGGGGGGGG@FGGGGGGGGGGGDFGGGGGGCCCFGGGGGGGGGGFFCCFFG7CFGF<EGGGG?,FFGGGGEF+?F<EGGGCA<D7FGGGEFGGFDEGGGGGGGG6=ADGFGGGGGDCF=FFG6;6CFEFGBF5>A>5DAC?FFCC79>EG4?+98?FCC4@FDFEFFAFGEGG3CAFF3012:8C?;C?EE@1037<?4A9((4,A;>GE0:?>?<G3C114<<>A0>:(44<).54)
@M00200:205:000000000-AKKM3:1:1101:23659:5045 2:N:0:1
TACCAGGGTATCTAATCCTGTTTGCTCCCCACGCTTTCGCTCCTCAGCGTCAGTACTGGCCCAGGATCCCGCCTTCGCCACCGGTGTTCCTCCTGATATCTGCGCATTCCACCGCTACACCAGGAATTCCAGATCCCCCTACCAGACTCTAGCCATCCAGTATCGAATGCAGGCTCAGGGTTGAGCCCTGAGTTTTCACATCCGACTTGAACGGCCGCCTACGAGCTCTTTAAACCCACTTGACTGT
+
CCCCCGGGGGGGGGGGGGGGGGGGGGGGGGGGGGGGGGGGGGGGGGGGGGGGGGGGGGGGGGGGGGGGFGGGGDGGGGGCGFGGFEFFGGGGGGGGGGGGGGFGGGGGGGFFGGGFGGGGDFGGGGGGGGGGGGFEFF>AFGGFGFGEFDDBEGGFFGF?FFCF=FGGDF@55:@5?FFFFEGGAEFFFGGA=ECFFECEE@DFABFFFFE=BDGG@GF,1/(:130;+;?CFCF/=8(6))7=?2A
@M00200:205:000000000-AKKM3:1:1101:24759:5045 2:N:0:1
TACACGGGTATCTAATCCTGTTCGCTCCCCACACTTTCGCTCCTCAGCGTCAGGTAATGCCCAGAGAGCCGCTTTCGCCACAGGTGTTCCTCCCGATATCTACGCATTTCACCGCTACACCGGGAATTCCACTCTCCTCTCCCACACTCAAGCCCGGCCGTTTCCCCAGCAGACTCTGAGTTTAGCCCCGAGATTTCACTAGAGACTTGCCGAACCGCCTACGCCCCCTTTCCACCCAATTGCCTGTAGAC
+
CCCCCGGGGGGGGGGGGGGGGGGGGGGGGGGGGGGGGGGGGGGGGGGGGGGGGGGGGGGGGGGGGGGGGGGGGEFGGGGGGGGGGGGGGGGGGGGGGDGGGFGFEEEGGGGGGGC5DGGGGGGGGCFGGGCC@FFGF8DDFDGFGFGDF?FFGCF9AE+9;?@FEFGCBG65?@FA8BD:DC++1>FF***/8:<FFC9/8>BEF9@F3CE9B>EEBGE;73()(279)2:)-:<BGBB0A)..:76<2))
@M00200:205:000000000-AKKM3:1:1101:6920:5047 2:N:0:1
TACTGGGGTATCTAATCCCGTTTGCTCCCCTGGCTTTCGTGTCTCAGCGTCAGCACACTCCCAGCTACCTGTTTTCACCATTGGCGTTCCAAATGATATCTACGCATTTCACCGCTCCACCATTTGTTCCGGTAGCCCCTAAGTGGCTCAAGACACCCAGTATACCAAGCAGTTCCACGGGTGAGCCGTGGGATTTAACAAGGTACTTAGGCATCCGCCTACACACGCTTTATGACCACTTGACTGT
+
CCCCCGGGGGGGGGGGGFGGFGGGGGGGGGGGGGGGGGGGGGFGGGGGGGGGGGGGGGGGGGGGGGGGGGGGGGGGGGGGGGGGGGEGEFGGGCGFCGGGGGGGGGGGGGGFFGGFGGGGGFGGGGGGGGGGDEGGEFGFFGCFGF6DFFFGGGGFFGGFGGFGEFGGFCFDFFFFFFG>F=8FFF690CE5A6AG+*@=EFBCE@CF5CEEFE6<77@4>B667A?D*/(98?*9<4(.7EA=CEF
@M00200:205:000000000-AKKM3:1:1101:19473:5049 2:N:0:1
TACTAGGGTATCTAATCCCGTTTACTACCCTAGCTGTCGCGTCTGAGTGTCAGAAACAGACCAGAAGATCGCCTTCGCCACTGGTGTTCCTCCCGATATCTACGCATTTCACCACTACACCGGGAATTCCATCTTCCTCTTCTGCTCTCTAGCCCGGTAGTATTAGACGACCTCTCCCAGTTGAGCCGGGAGATTTCACGCCTAACTTACCAAGCCACCTGCACGCGCTTTAAACCCAGTTGACTGTAGA
+
CCCCCGGGGGGGGGGGGGGGGGGGGGGGGGGGGGGGGGGGGGGGGGGGGGGGGGGGGGGGGGGFGGGGGGGGGGGGGGGGGGGGGGGGGGGGGGGGGGGGFFGGGGGGGGGGGFGFGGGGGGGGGEGGGAFFGGGGG9F<DFDFGFFEGBF+@@DBFGGFGFFGFFGGFGFFEFFFFFGFGACFFEGFFGEDDGGC9*547):5;@FCEFFFFFGG3CABF=@F(489)2=C<>38*(/=C<3<EFEE77
@M00200:205:000000000-AKKM3:1:1101:24596:5049 2:N:0:1
TACCGGGGTATCTAATCCTGTTTGCTCCCCACGCTGTCGCGCCTCAGTGTCAGAAACTGCCCAGCAGACCGCCTTCGCCACCGGTCTTCCTCCGGATCTCTACGCATTCCACCGCTACACCCGGAATTCCGTCTGCCTCTACAGTCCTCGAGTTTGACAGTCGGCACGGCAGACCCGGAGTTGAGCTCCGGGCTTTCACCACACCCTTATCAAACCACCTACGAGCCCTTTACACCCACTTGACTGTAGA
+
-6ACCGEGGG,EC9CCCEEFF9ADA,;CD;FEEF@FGFGECFFC6CFFF6,ECFA<FGFFFF6,:CEFD@EC+?BFC:C=BFG@FFGD@E=FFGGGCC==@FGD@EEGF=FGE8@B6C8AB+87FGG,39DDFE=>,0=DFG9*,;D9D>67EDGFCF?AFGFG=DGG>GEFFF>FFFG>F,C@FF98FCED3>CFB3C3./(3((:;47C7?4CC?3>:481)(27C5*844>A0E:21)974).8A>D
@M00200:205:000000000-AKKM3:1:1101:11670:5054 2:N:0:1
TACTCGGGTATCTAATCCTGTTTGCTCCCCACGCTTTCGTGCCTCAGCGTCAGGACAGGCCCAGCCGGACGGCTTCCCCATCGGCATTCCAGTTGATATCTACGCATTTCACCGCTCCACCAACTGTTCTTCCGGCCCCTACCTGCCTCAAGCTCGCCAGTTTGCCCTGCTGTTCCACAGTTGAGCTGTGGGATTTCACAAAGCACTTGGCGAGCCGCCTACGCACCCTTTATGCCCATTTGAATGT
+
CCCCCGGGGGGGGGGGGGGGGGGGGGGGGGGGGGGGGGGGGGGGGGGGGGGGGGGGGGGGGGGGGGGGGG@GGGGGGGGGGGGCGGGGGGGGGGGGGGFGGFGGGGGDGGGGGGGFGG8FGGGGFFGGGGGGGGDGGFGDFGGFGFDDG5DDGGFFFGGEEGEG@FFFCCFEFFFFFFC9FG7CFCFFFGGF>?EF>AFA=9=BEDF34=:=@0CC>CD013<E<EEDC4:D4AA);2(.6)-)-.5
@M00200:205:000000000-AKKM3:1:1101:17510:5057 2:N:0:1
TACCCGGGTATCTAATCCTGTTTGCTCCCCACGCTTTCGTGCCCTCAGCGTCAGTGTCGGCCCAGGGGGCTGCCTTCGCCATCGGTGTTCCTCCGCATCTCTACGCATTTCACTGCTACACGCGGAATTCCACCCCCCTCTGCCGCACTCAAGCCCGTCAGTTTCCAATGCAATTCCCAGGTTAAGCCCGGGGCTTTCACATCGGACACGACGAACCGCCTACGCAAGCTTTAAACCAAATTGACAGT
+
CCCCCGGGGGGGGGGGGGGGGGGGGGGGGGGGGGGGGGGGGGGGGGGGGGGGGGGGGGGGGGGGGGGGGGGGGFGGGGGGGGGGGGGGGGGGGGGGGGGGGGGGGGGDCEFGGGCFGGGGGGGGGGGGGGGGGGGGGFGFFGGFGFGFDAFGCGGFFEGFGG4BEFGCCFF=A448BAC?FGGGFGGFFGGFFG5CF397CEED<;11(17969>C9532??774;)1C*))-645C(-.44).6))-
@M00200:205:000000000-AKKM3:1:1101:25173:5085 2:N:0:1
TACCGGGGTATCTAATCCCCTTCGCTCCCCTAGCTTTCGTACCTCAGCGTCAGAAGAGACCCAGTAAGCCGCTTTCGCCACCGGTGTTCCTGATGATATCAACGCATTTCACCGCTCCACCATCAGTTCCGCTTACCTCTGTCTCCCTCAAGCACTGCAGTATCGGGCGCAATTCCTCGGTTGAGCCGAGGGCTTTCACACCCGACTAACAGCGCCGCCTACGTACCCTTTATACCCAGTTGACTGT
+
CCCCCGGGGGGGGGGGGGGGGGGGGGGGGGGGGGGGGGGGGGGGGGGGGGGGGGGGGGGGFGGGGGGGGGGGGD7FGGGDGGGGGGGGGGGGGGGGGGGGGGGGGGGGGGGGGGEEDGCGGGGGGGFGGGGGGGGGGFGFDFGCEFGFGFGGGGGFFGGFAGFGFFGG>EEAFEFFFFGEGGG>ACG>DGDFFGGGF?ECB>>F0((7<@FEFBGEFGFF?FFF2C>F65?<ABAFGF1?A9A?2<)
@M00200:205:000000000-AKKM3:1:1101:21422:5118 2:N:0:1
TACAGGGGTATCTAATCCCGTTTGCTCCCCTGGCCTTCGTGCCTCCGCGTCGGTAACTGTCCAGAGACTCGCCTTCGCCACTGGTCTTCCTTACGATATCTACGCATTTCACTGCTACACCGTAAATTCCAGTCTCCTCTCCAGTACCCTAGCCACGCAGTATCGAATGCAGTTTCAGGGTTGATCCCTGAGATTTCACCTCCGACTTGCGCGACCGCCTACGCACACTTTTTACACATTTGACTTTACAT
+
CCC@BE@+B@FEFGGGGFFGGGGGGGGFFEFGFFF@FGFG8FFGF,@:7FCG:@CCFGFG<FGEG8FDEFFDFGGE7B?,BFAFFFDF9,=F,?7<AFD=FFFFC8+?FCCFGG?D9FDFBCFGC8CF9EFGFCFG9<8E?FG6E9+1?DE+DDFF5>D9==D+:F6=6DDEF;9@DF+*5@C?+@EFA:,*+5@5+*,00=8=A94A;E52)8::2)2(/((2(/)1*2;)/3))5))1<))--)65)64
@M00200:205:000000000-AKKM3:1:1101:22218:5120 2:N:0:1
TACCGGGGTATCTAATCCCGTTCGCTCCCCTAGCTTTCGCGCCTCAGCGTCAGTGTCAGCCCAGCAACCCGCCTTCGCCGCAGGTGTTCCTCTCGATATCTACGCATTTCACCGCTACACCGAGAATTCCAGTTGCCCCTTCTGCACTCTAGCCCCGCAGTATCGGCTGACCTTTCCGGGTTAAGCCCGGAGATTTCACAGTCGACTTGCGGTGGCCGCCTACGCGCCCTTTACACCCAGTTGACTGTAGG
+
@CCCCGGGGGGGGGGGGDGGGGGGGGGGGGGGGGGFGGGGGGGGDGGGGGGGGGGGGGGGFGGGGGGGGGGGGGGGGGGFFGGGEFFGGGGGGGGGFG>FGGGGGGEFFGGGGGG>DGGCDCEGEGGGGGGGGFGDFFE9FEFFGF6*=8@=E:?5AGGEGGAF@?DC5:A>>=8BAB@DGGFGFGGFFGGFD6<CACECFEF((4014C;9DBED?G;9(-48(88CD57?D:AAC>,8:A4).)-.64)
@M00200:205:000000000-AKKM3:1:1101:24425:5120 2:N:0:1
TACTGGGGTATCTAATCCTGTTTGCTCCCCACGCTGTCGCGCCTTAGCGTCAGTACCGGTCCAGATGGCCGCCTTCGCCACGGGTGTTCTTCCCAATATCTACGAATTTCACCTCTACACTGGGAGTTCCACCATCCTCTCCCGGACTCAAGCCCGCCAGTATCAGGCGCACGTCCTGGGTTGAGCCCAGGAATTTCACACCTGACTTCACGGGCCGCCTACACGCCCCTTATACCCAATTGACTGTAGA
+
CCCCCGGGGGGGGFGGGGGGGGGGGGGGGGGGGGGGGGGGGGGGGGGGGGGGGGGGGGGGGGGGGGGGFGGGGGEGGGGGGGGGEGGGGFGGGGGGGGGGGGGGGGGGGGGGGGGFFFGGGGD8?EGGGGGFGGGGGFGFFGGF69>AGBEDDFFBEGGFFDEGFACGEGDADDFEFFFFCG*9FGGF4DFFFGFDFFCCB5=BDFF?)9=?F08832:881.768>7)*272544A)1<<))).).4))
@M00200:205:000000000-AKKM3:1:1101:7726:5124 2:N:0:1
TACAGGGGTATCTAATCCTGTTTGCTCCCCACGCTGTCGCGCCTCAGCGTCAGTAACGGACCAGGTCGCCGCCTTCGCCACCGGTGTTCTTCCCAATATCTACGAATTTCACCTCTACACTGGGAATTCCACGACCCTCTTCCGTCCTCTAGCCCACCAGTCTCAAGCGCAGCCCCCAGGTTAAGCCCAGGAATTTCACGCCTGACTTGGCAGACCGCCTACGCGCCCTTTCAACCCAGTTGACTGT
+
CCCCCGGGGGGGGGGGGGGGGGGGGGGGGGGGGGGGGGGGGGGGGGGGGGGGGGGGGGGGGGGGGGGGGGGGGGGGGGGGGGGGGGGGGGGGGGGGGGGGGGGGGGGGGGGGGGGFGGGGGGGGGGGGGGGGGDGBGFGFFGGFFFGFGFFCGG?FDEGFGGEGE+AEDGFFF5BFDFDFFG7CAGGFFGG>FGFGFFGFFFBBB2>?<)(71=FGFGFF@@;B@GFGG43)66<(;:6?>2)5<AA
@M00200:205:000000000-AKKM3:1:1101:26893:5125 2:N:0:1
TACTAGGGTATCTAATCCTGTTTGCTCCCCACGCTTTCGCGCCTCAGCGTCAGTACCGTCCCAGCGAGCTGCCTTCGCCATCGGTGTTCCTCCTGATATCTGCGCATTTCACCGCTACACCAGGAATTCCACTCGCCTCTTCCGGACTCTAGCCCGACAGTTTCCACCGGCATTCACGGGTTAAGCCCTTGACTTTCACAGCGGACTTACCGGTCCGCCTACGCGCCCTTTACGCCCAATCGACTGT
+
CCCCCGGGGGGGGGGGGGGGDGGGGCGGGGGGGGGGGGGGGGGGGGGGGGGGGGGGG@ECGGGGGGGGGGGGGGGFGGGGGFGGGFGGGFGGFGGGGGGGGGGGGD==AEGGGD>?CFGGGGGDG8?FFDFGGGCED5CBFGGFGBD5D<FDDGF>>C755CCEC788*8?B5*?B+**:FCD74>FFFF:*)=9=CCFFF25(3>>3;@;0((33.:>002(.(2.9547:910(:818((.93(.
@M00200:205:000000000-AKKM3:1:1101:13343:5130 2:N:0:1
TACGAGGGTATCTAATCCTGTTTGCTACCCACGCTTTCGCGTCTCAGCGTCAGTATCCGTCCAGGTGGCCGCCTTCGCCACCGGTGTTCCTCCCCATATCTACGAATTTCACCTCTACTTGGGGAATTCCGCCACCCTCTCCGGTACTCAAGCTCGGCAGTTTCGGGCGCACTTCCTCAGTTAAGCTGAGGGATTTCACACCCGACTTGCAAAGCCGCCTACACGCGCTTTAAACCCAATTGACTGT
+
CCCCCGGGGGGGGGGGGGGGGGGGGGGGGGGGGGGGGGGGGGGGGGGGGGGGGGGGGGGGGGGGGGGGGGGGGGGGGGGGGGGGGGGGGGGGGGEGGGGGGGGGG?FGGGGGGGGBFEFFGGFGGGGGGGGGGGGFGFGFFGGFGFGFGFGFGGGEEG+9@7C@5DGGFGFFFFFFFFFAFFCCFGFFFCEAEGGGFFGFF?@9>BF<393C9@GGFGFF;?3.,:5C)*,4<BA?E010459A9)5
@M00200:205:000000000-AKKM3:1:1101:22043:5133 2:N:0:1
TACGGGGGTATCTAATCCTGTTTGATCCCCACGCTTTCGTGCCTCAGCGTCAATAATGGTTCAGCAAGCTGCCTTCGCTATCGGTGTTCTGTATCATATCTAAGCATTTCACCGCTACATGATACATTCCGCCTACTTTAACCACATTCAAGATCTTCAGTTTCAATGGCTGTTCTACAGTTAAGCTGCAGGCTTTCACCAATGACTTAAAGATCCGCCTACGCACCCTTTATAACCAATTGACTGT
+
9CCCCED:+;<F<@<CEA,@C@@FC<AGF,CFGGEG8ECEF7F9CF8<@,F:CFGGGGFFGGDFFE<FD<@@<,AFFEGGDGGGGGG:FFCFG9AACG=FGGEBAD=EFADFEEGDDFGG=FCFGG,=,=8=DCCFFD;EFDF5DFGEGFCF>6=DDEGB=+;D9?DGB,;AFFFFFFDFGGGC8CFF?DEF9,6:8A@@@)8)8@A7=E;A@CA5:*9=9@=92:2:2;3C?47;F52.4>CEEE7
@M00200:205:000000000-AKKM3:1:1101:17090:5139 2:N:0:1
TACTAGGGTATCTAATCCTGTTTGCTCCCCACGCTTTCGTGCATGAGCGTCAGTATTGGCCCAGAAGGCTGCCTTCGCCATCGGTGTTCCTCCACATCTCTACGCATTTCACCGCTACACGTGGAATTCCACCTTCCTCTGCCATACTCCAGCACCGTAGTTTCGAGCGCAATTCCCAAGTTAAGCCCGGGGCTTTCACACTCGACTTGCGACGCCGCCTGCGCCCACTTTATACCCACTTGACTGT
+
CCCCCGGGGGGGGGGGGGGGGGGGGGGGGGGGGGGGGGGGGGGGGGGGGGGGGGGGGGGGGGGGGGGGGGGGGGGGGGGGGGGGGGGGGGGGGGGGGGGGGFFGGGGGGGGGGGGFGGGGGGGGGGGFGGGGGGGGGFGFFGGFGFGFGFGGFGGFFGF>EGFGFFGGFGFAFBFFFFGFGGFGFFFFEGDEFEEF48@C>)7>2=9@EEF(55EE(>B(,29:3?):97<264>AG2(894))))5
@M00200:205:000000000-AKKM3:1:1101:17832:5163 2:N:0:1
TACGGGGGTATCTAATCCTGTTTGATCCCCACACTTTCGTGCCTCAGCGTCAGTTACAGCCTAGTAAGCTGCCTTCGCTATAGGTGTTCTTGACGATATCTAAGCATTTCACCGCTACACCGTCAATTCCGCCTACCTCATCTGTACTCTAGCCCCGCAGTATCAATGCCACCCTCCCAGTTAAGCTGGGATATTTCAGCACTGACTTACAGGGCCGCCTACGCACCCTTTATACCCAATTGACTGT
+
CCCCCEGGGGGGGGGGGGGGGGGGGGGGGGGGGGGGGGGGGGGGGGGGGGGGGGGGGGGGGGGGGGGGGGGGGGGGGGGGGGGGGGGGGGFGGGGGEGGGGGGGFGGFGFGGGGGFGGFGGEGGGGGEFGGGGGGGGFGEFGGFGFFFGFGFGFGEEGGDGGBFEFGGAFFEFFFFFFGFGF>CF7CAFD6AFFADFEGFFFFBEFFEEEEE@FGEFGFFFFFFFGFDFFFEC6<C:@=1>@39CE<
@M00200:205:000000000-AKKM3:1:1101:23709:5166 2:N:0:1
TACTGGGGTATCTAATCCTGTTTGATCCCCACACTTTCGTGCCTCAGCGTCAGTTGAAGTCTAGTAAGCTGTCTACACTATCGGTGTTCTTGACGATATCTAAGCATTTCACCGCTACACCGTCAATTCCGCCTACCTCGACTCCACTCAAGCCCATCAGTATCAATCCCACCCTCCCGGTTAAGCCGGGATATTTCAGAACTGACTTAATAGGCCGCCTACGCACCCTTTACACCCAGTTGACTGT
+
CCCCCGGGGGGGGGGGGGGGGGGGGGGGGGGGGGGGGGGGGGGGGGGGGGGGGGGGGGGGGGGGGGGGGGGGGGGGDGGGGG7FGGGGGGGGGGGGEGDFGGGGGGGFGGGGGGD>DCGGGGGGGGGGGGGGDDDEFFC=DGGBGFGFGFEFGGG*;DGF;FCFEFCFFGFFFFFFFEGFGGGGFGGFEGGD5EFFF7CEFFF5E55*0:E?*>?<ADFFFF=EDE;D<C=;9?E(B1(6))93)77
@M00200:205:000000000-AKKM3:1:1101:26218:5186 2:N:0:1
TACGGGGGTATCTAATCCTGTTCGCTCCCCACGCTTTCGCTCCTCAGCGTCAGTACTGGCCCAGAGCACCGCCTTCGCCACCGGTGTTCCTCCTGATATCTGTGCATTTCACCGCTACACCAGGAATTCCGTGCTCACCTACCAGCCTCAAGTCACAGCAGTATCGAGTGGCCTCGCCGGGTTGAGCCCAGAGTTTTCACACCAGACTTACCGAACCGCCTACGTGCACCTCAAGCCCAGTTGACGGT
+
CCCCCGCDF;<<EC@9CCDE<,CFCCFF@@<CF@B@FGFEEGG,CCCFFF77BF<FDEF@FGDDGFFFGGDGC7FGF=FCG@=FFE44BECEC@FCGGFF,=CEEFC98@A9BC+*686,>DDGFCFGGG8@+@?D,<86D8=?F5+:+*97;5?CFG+;C?EFFFGFFF9=**3*<@75**:DA,=?FG,;AFC+8)4)9(4=(64;E<7(6;8*6:)(-4::(28*:*((.)4<*4:8:AAA2,,-
@M00200:205:000000000-AKKM3:1:1101:12900:5201 2:N:0:1
TACTCGGGTATCTAATCCTGTTTGATCCCCACGCTTTCGTGCCTCAGTGTCAATATTCGCGTAGTGAGCTGCCTTCGCAATTGGTGTTCTATGTCATATCTAAGCATTTCACCGCTACATGACATATTCCGCTCACCTCCACGGTATTCAAGACAGATAGTATCAATGGCAGTTTCCGGGTTAAGCCCGGAGATTTCACCACTGACTTACCTGCCCACCTACGCACCCTTTACACCCAGTTGACTGT
+
9CCCCEGGGGGFGDGFGGGGGGGGGGGFGGGGGGGGGGGGGGGGGGGGGGGGGGGGFGGGGGGGFGGGFGGGGGGGGGGGGGGGGGGGGGFGGGGGEFGGFGDD<AFFGGGGGCEBGGGF;FGGGFEGG,@CDEDGGFFDDFC5=5DEGFFGGGFFFFGFGGEFBFCGF85>FECD?BDFGGFGFGGFBDE5B62=;EC@@F@@EFFFFFEE=B88BGD5.7<49:?DCC)**1.5E=(5/76=7@<
@M00200:205:000000000-AKKM3:1:1101:5244:5206 2:N:0:1
TACGAGGGTATCTAATCCCGTTTGCTCCCCTAGCTTTCGCTCCTCAGCGTCAATGTCGGTCCAGGATGCCGCCTTCGCCACCGGTATTCCTCCAGATATCTACGCATTTCACCGCTACACCTGGAATTCTGCATCCCTCTCCCGAATTCAAGCCATCCAGTATCAGACGCAGTTCCCAGGTTGAGCCTGGGGATTTCACGTCTGACTTAGTTGGCCGCCTACGAGCCCTTTAACCCCAATTGACTGT
+
CCCCCGGGGGGGGGGGGGGGGGFGGGGGGGGGGGGGGGGGGGGGGGGGGGGGGGGGGGGGGGGGGGGGGGGGGGGGGGGEFGFGGGGGGGGGGGG9FGGGGDGGGGGGGGGGGGGFGGGGGGGGFGGGGGGGGGGGGFGFFGGBEEGDFFGGGGGFFGGFGGFGFFGGFGDFFFFFFFG?DAG+ACF6AC>>DEGGFEGDD>FFE;9:*>EC=BFFBC?@>@?.,:8D4C)77))6B;;(779C<A8
@M00200:205:000000000-AKKM3:1:1101:19114:5219 2:N:0:1
TACCCGGGTATCTAATCCTGTTCGATCCCCGCACTTTCGTGCCTCAGCGTCAGTTGCGCCCCAGCGACCTGCCTTCGCAATCGGTGTTCTGCGTAATATCTAAGCATTTCACCGCTACACTACGCGTTCCAGCCGCCTCGGGCGCACTCAAGCAGTGCAGTATCTGTGGCAGTTCCAAGGTTGAGCCCCGGCATTTCACCACTGACTTGCACCACCGCCTACGCACCCTTTAACCCAATTGACTGT
+
CCCCCGGGGGGGGGGGGGGGGGGGGGGGGGGFGGGGGGGGGGGGGGGGGGGGGFGGFGGFGGGGFGGGGDCGGGGGGGGGGGGGGGGGGGGGGGGGGGGGGGGDGGGGGGGGGGGFGGGCDFGGEGEGGGGGGGGGDEGDDGEFGAGFGFGGF5CFACFFFGEGFFGFFGFD6AFFFFGFGGDFFG,8?CCEF501@EFF@;E8A1>)7CF@:8FD>GF:(4?:(:897>046:<081,).4<AF2
@M00200:205:000000000-AKKM3:1:1101:9769:5220 2:N:0:1
TACTGGGGTATCTAATCCCGTTTGCTCCCCTGGCTTTCGCGCCTCAGCGTCAGTGTCGGTCCAGGATGCCGCCTTCGCCACCGGTGTTCCTCCAGATATCTACGCATTTCACCGCTACACCTGGAATTCCACATCCCTCTCCCGCACTCAAGCCCTCCAGTATCGGATGCAGTTCCCAAGTTACGCCTGGGGATTTCACGTCCGACTTAGAAGGCCGCCTACGCGCCCTTTAAACCCACTTGACTGT
+
CCCCCGGGGGGGGGGGGFGGGGGGGGGGGGFGGGGGGGGGGGGGGGGGGGGGGGGGGGGGGGGGGGGGGGGGGGGGGGGGGGGGGGGGGGGGGGGGGGGGGGGGGGGGGGGGGGGFGGGGGGGGGFGFFGGGGGGGCFFDFDFFGFGFGFGFGFGFFEF6EG@FDFGEEGFAF@FFFFCFFFD+@EGFFFGFFGGGFFGFDB9@FFF>C4@C<0CF@DF;@8().=BDDFBFA<ABG120.<):AA4
@M00200:205:000000000-AKKM3:1:1101:11353:5229 2:N:0:1
TACCGGGGTATCTAATCCTGTTTGCTCCCCACGCTGTCGCGCCTCAGTGTCGGCTATTGGGAGATTGCTCTCCCACCGCCCAGCAGACCGCCTTCGCCACTGGTGTTCTTCCGGATCTCTACGCATTCCACCGCTACACCCGGAATTCCATCTGCCTCTACGGCGCCCCAGCGACACAGTTGCCATGGCCGATCCGGACTTGAGCCCCGGACTTCCACCACGCCCTTATGCCGCCACCTACGCGCTCTTTC
+
CCCCCGGGGGGGGFGGGGGGGGGGGGGGGGGGGGGGGGGFDGGGGGGGGGGE:CDFGGGFGDGEGGFF9FGGGGGGE7FGGGGGGFGFGECGCFGG@FEGGFGGF@FEGEFGGG>BC9ECFFFD=CEGGGGGGEGCGDG5AEEAE??EGF,@FFFAFGCBFF>*1@G8?EED6@DDE)*171;CF9+8AF*):7AF>;*47780:?16(311(2+3-:>(-2(>B5?*>72<>F>6C2(2:1((-(1().)
@M00200:205:000000000-AKKM3:1:1101:4306:5256 2:N:0:1
TACTGGGGTATCTAATCCTGTTCGCTCCCCACGCTTTCGCTCCTCAGCGTCAGTTGTTGCCCAGAGACCCGCCTTCGCCACCGGTGTTCCTCCTGATATCTGCGCATTTCACCGCTACACCAGGAATTCCAGTCTCCCCTGCAACACTCTAGTTTGCTCGTATCGACTGCAGACCCGAGGTTGAGCCTCGGGATTTCACAGCCGACGCAACAAACCGCCTACGAGCTCTTTAAACCCAATTGACTGTCGAC
+
CCCCCCEGCC8FEGEGGGGGDFFCG@EFFFFGGGGGGGDGGGGGGGGGG@CEGGGGGGGGFGGFGFGGFGGGGGECFGG:FGGECCBGFGGGGGGGGGFFGGFGFE@FDBFFFGGFGG@EGEFEGGCCFGGGDFCFD6C=FGGFGFGFG+9=@=?DFFGD8CDG8D?CAGBCA@?ADF>5<<7FFGCAFGG>4=;246CE:=>B9>2>92;@D@GC130,/61)-2)70:)-6AFBE20(62446A7)-((
@M00200:205:000000000-AKKM3:1:1101:15357:5275 2:N:0:1
TACTCGGGTATCTAATCCTGTTTGCTCCCCACGCTTTCGTGCCTCAGCGTCAGTATCGGGCCAGTGAGCCGCCTTCGCCACTGGTGTTCTTGCGAATATCTACGAATTTCACCTCTACACTCGCAGTTCCACTCACCTCTCCCGAACTCAAGATCTTCAGTATCAAAGGCAGTTCTGGAGTTGAGCTCCAGGATTTCACCCCTGACTTAAAGACCCGCCTACGCACCCCTTAAACCCAATTGACTGT
+
CCCCCGGGGGGGGGGGGGGGGGGGGGGFGGGGGGGGGGGGGGGGGGGGGGGGGGGGGGGGGGGGGGGGGGGGGGGGGGGGGGGGGGGGGGGGGGGGGGGGGGGGGGGGGGGGGGGFGGFGGGGGFGGGGGGGGGGFGFFFFGGFGFGFGFGCFCFFFGGFG@FD;FDGFGFD5=CACFF6FGFFFGGFFGGA5?EC6EGFFFFFFFFFC*AEA)>D25B@@B@A>EFG)9(6<C3@C??DFEC))))
@M00200:205:000000000-AKKM3:1:1101:21813:5285 2:N:0:1
TACCGGGGTATCTAATCCCGTTTACTACCCTAGCTGTCGCGTCTGAGTGTCAGAAACAGACCAGAAGATCGCCTTCGCCACTGGTGTTCCTCCCGATATCTACGCATTTCACCACTACACCGGGAATTCCATCTTCCTCTTCTGCTCTCTAGCCCGGTAGTATTAGACGACCTCTCCCAGTTGAGCCGGGAGATTTCACGCCTAACTTACCAAGCCACCTGCACGCGCTTTATACCCAATTGACTGT
+
CCCCCGGGGGGGGGGGGGFGFFGGGGGGGGGGGGGGGGGGGGGGGFGGGGGGGGGGGGGGGGGGGGGGGGG@FGGGGGEGGGGGGGGGGGGGGGGGGGGGGGGGGGGDFGGGGGGFGFGG8CGDGGGGGGGGDA?ECFGDFFGFGFGFGFG9EFF>BGGBDFDFFFFGFGEAEFFFFFGFGGGFFGFFEC*@>FGGFAEBDFFFFBFEFFF=@DF@BCF((/=A=CAG5C=EF336>7=7A<ADFFA
@M00200:205:000000000-AKKM3:1:1101:24108:5290 2:N:0:1
TACTCGGGTATCTAATCCCGTTTGCTCCCCTGGCTTTCGTGTCTCAGCGTCAGCTCATCCCCAGCGACCTGTTTTCACCATTGGCGTTCCAAACGATATCTACGCATTTCACCGCTCCACCGTTTGTTCCAGTCGCCCCTAGATGGCTCAAGACCGCCAGTATGCCCAGCCGTTCCACAGTTAAGCCGTGGGATTTCACAAGGCACTTAACGATCCGCCTACACACGCTTTAAACCCAATTGACTGT
+
CCCCCGGGGGGGGGGGGGGGGGGGGGGGGGGGGGGGGGGGGGGGGGGGGGGGGGGGGGGGGGGGGGGGGGGGFGFGGGCGGGGGGGGGGGGGGGGGGGGGGGGGGGGGGGGAFGGFGCGGGGGGGGGGGGGGGGGD8BGFFGGFGFGFGFGGGGGDFGG>FGEGFFGGFCFFFFFFFFGFGFFGFGG>>CCBFF6CFFGE=BBFFF@=C48@@DGGBFF(15;AEGAGDD0;6CE;8;<@9<AF9AA
@M00200:205:000000000-AKKM3:1:1101:23017:5303 2:N:0:1
TACTGGGGTATCTAATCCTGTTTGATCCTCACGCTTTCGTGCCTCAGCGTCAATATTTCCGTAGTGAGCTGCCTACGCAATTGGTGTTCTATGTCATATCTAAGCATTTCACCGCTACATGACATATTCCGCTCACCTCCAGAACATTCAAGATAGATAGTATAAATGGCAGTTTCCGAGTTAAGCTCGGAGATTTCACCACTGACTTACCTACCCGCCTACGCACCCTTTAAGCCCAATTGACTGTAGC
+
CCCCCGGGGGGGGGGGGGGGGGGGGGGGGGGGGGGGGGGGGGGGGGGGGGGGGGGGGGGGGGGGGGGGGGGGGGFDFGG@GGGGGGGGGGGGGGGGGGGGFGGGGGGGGFGGGGGBGFGGGFGGGGGCFGGGGGDGE?FDFFGFGFFFGFEGGGDFBA+8EGE+;7DCFF5@F<FFFFD>GEEF7DFBEDCBFF8C?C,9@DFFC<CFFF5:;=8D)3@58@A?@E?D7*>;E6>=:26(8*/99578**
@M00200:205:000000000-AKKM3:1:1101:5015:5304 2:N:0:1
TACTCGGGTATCTAATCCTGTTTGCTCCCCACGCTGTCGCGCCTCAGTGTCGGCTATTGAACCCTCGCGGGTTCACTGCCCAGCAGACCGCCTTCGCCACTGGTGTTCTTCCGGATCCCTCCGCATTCCACCGCTCCACCCGGAATTCCATCTGCCTCTACAGTGCCCAAGCGACACAGTTGCCACGGCCGATCTTGAGTTGAGCCCCAGCCTTCAACCACCGCCTTCTTTCGCCACCTACGCGCCTTTTT
+
CCCCCGGGGGGGGGGGGGGGGGFGGGGGGGGGGGGGGGGGGGGGGGGGGGGGGEDGGEFECCGF@FGGGDE+==,CFAEE<<FGEG?EFBE7FFFF:CCFGC@E8DFDD9@F:E8?8,@5,=>C:>E=DEEGC6C8=DGDAEGF6:F@FFA:,8DFFGC*,5>F*+A?6@?B>2:*)068C9DFFFC>EG5..*/+1.+17>FFE;7(1(4,776+)2>61-9E0*54:*))((4(;14.3190((((.))
@M00200:205:000000000-AKKM3:1:1101:4480:5310 2:N:0:1
TACTAGGGTATCTAATCCTGTTTGCTCCCCACGCTGTCGCGCCTCAGCGTCAGCCACAGCCCAGCGGGCCGCCTTCGCCACCGGTGTTCTTCCGGATCTCTACGCATTCCACCGCTACACCCGGAATTCCACCTGCCTCTACTGTGCTCAAGCACGACAGTCTCAACGGCCGATCCGGGGTTGAGCCCCGGACTTTCACAGCCGCCTTGACGCGCCGCCTACGCGCCCCTTAAACCCAATTGACTGTCGAT
+
CCCCCGGGGGGGGGGGGGGGGGGGGGFGGGGGEGG7FGGDGEEGEGFGGGGGCACFGGGCD@EFGCFGGCGGGDGGGG:FFGGGEGGGGGGG9+@FG7DFGG?ECEEGAFFGGGGFGGFGG>@GGGGGGGFGG,=CFAFEFGGF:38CFFGGFDG>EGGDGG*C9AGDEG>24>??6)>>FEDC)3*)>D*)5=?FFFG<)8-((74::)3,:0?=,)7:(1(7(20>CC00<>>:E:B(62)5)-8)-3(
@M00200:205:000000000-AKKM3:1:1101:5560:5315 2:N:0:1
TACTGGGGTATCTAATCCTGTTTGCTCCCCACGCTTTCGCGTCTTAGCGTCAGAACTGGTCCAGCTGGCCGCCTTCGCCACGAGTGTTCTCCCCCATCTCTACGCATTTCACCGCTACACAGGGAATTCCACCAGCCCCTCCCAGCCTCAAGTCTCACAGTTTCCGCCGCTCTACACGGTTGAGCCGTGTTGTTTCACAGCGCACATATGAAACCGCCTACACGCTCCTTAAGCCCCATTGACTTGATCTC
+
CCCCCGGGGGGGGGGGGGGGGGGGGGGGGGGGGGGGGGGGGGGGGGGGGGGGGGGGFGGGGGGGGGGFGGGGGGGG7FGGGG>FGGGGGGDGG7FGGGGGCAGGGGGGGGGGGGGFDGGG9EF+BEFGGFGGFGGGGFGFFGGBEFGFGFGGGGCFFGGFFG>CFDDEBGDAFCFFFF*<*4*;AFG/9;96AEF8487>@>(5:6>4666?EEF*6<.23;3::*8)0:64)-8(*-(-6)-))).).).
@M00200:205:000000000-AKKM3:1:1101:24473:5325 2:N:0:1
TACGGGGGTATCTAATCCTGTTTGCTCCCCACGCTGTCGCGCCTCAGCGTCAGATCGAGGCCAGGTCGCCGCCTTCGCCACCGGTGTTCTTCCCAATATCTACGAATTTCACCTCTACACTGGGAATTCCGCGACCCTCTCCTCGCCTCCAGCCCCGCCGTCTCCAGCGCCGCCCCGGGGTTGAGCCCCGGGATTTCACGCCGGACAGGCGGGGCCGCCTACGCGCCCCCTAAACCCCATTGACTGCAG
+
@CCCCGGGGEGGGFD<FFFFGFGGGCAFGGGGGE@FFFFGGGGGGGGEGE@CFGGEFC@FGG<=FEF@GED@FGGGGGGGGGDGFEF:FGGGGFGEEGGGGGGCFDGDDFGGFDFFG9FGGC8@,3=DCFCEGDD3@:C@CC9A@?D9DFG>FGGFEDD::/(;7FGF3E)3>0>ED5)8:*9D?<:FECC7B5CFF<FB??B62;F:0?(46458(93(8:?5,:>D))((.4(4*(1().)-:2()(
@M00200:205:000000000-AKKM3:1:1101:8318:5326 2:N:0:1
TACTAGGGTATCTAATCCTGTTTGCTCCCCACGCTTTCGTACCTCAGCGTCAATATGTGTCCAGTGAGTCGCCTTCGCCACTGGTGTTCTTCCGAATATCTACGAATTTCACCTCTACACTCGGAATTCCACTCACCTCTCCACAATTCTAGCGATGCAGTCTTAAAGGCAGTTCCGGAGTTGAGCTCCGGGCTTTCACCTCTAACTTACAAAGCCGCCTACGTACGCTTTAAACCCAATTGACTGT
+
CCCCCGGGGGGGGGGGGGGGGGGGGGGGGGGGGGGGGGGGGGGGGGGGGGGGGGGGGGGGGGGGGGGGGGGGDGGGGGFFGGGGGGGGGGGGGGGGGGGFGGGGGGGGGGGGGFGFGGGGGGGGGGGGGGGGFFGGGFGFFFGFFFGB9FGGGGGFFGGBEFB@9DFGDCB>FEFFDFCBFFFGFGGFFGGFFGGGFFGECCFFCCC5@FFFCDGGBDFDFFFFFGFG4D=6?EEFG;,=))/;CE8
@M00200:205:000000000-AKKM3:1:1101:12706:5326 2:N:0:1
TACAAGGGTATCTAATCCTGTTTGCTCCCCACGCTTTCGCTCCTCAGCGTCAGTTCCGGCCCAGAGCGCCGCCTTCGCCACCGGTGTTCCTCCTGATATCTGCGCATTTCACCGCTACACCAGGAATTCCACGCTCCCCTACCGGACTCTAGCCACAGCAGTATCGAGTGGCGTCTCGGGGTTGAGCCCCGAGTTTTCACACCCGACTTACCGAGCCGCCTACGAGCTCTTCATACCCAATTGACTGT
+
BCCCCGGGGGGGGGGGGGGGGGGGGGGGGGGGGGGGGGGGGGGGGGGGGGGGGGGGGGGGGGGGGGGGGGGGGGGGGGGGGGGGGGGGGGGGGGGGGGGGGGGGGGGGGGGGGGGFGGGGGGGGGGGGGGGGGGGGGFGFFGFEGFGFGFGFGGGFFGGFE8C?A?GGFGFF>4@599FACGGDA6=AFGGFFGGGF?CEEE@6669:@EEE<?>89>3311:B1C:)2*-)6<<4F??FFDFAB29<
@M00200:205:000000000-AKKM3:1:1101:16511:5341 2:N:0:1
TACGCGGGTATCTAATCCTGTTCGCTCCCCACGCTTTCGCGCCTCAGCGTCAGACAACGCCCAGCAAGCCGCCTTCGCCTCCGGTGTTCTTCCGGATCTCTACGCATTCCACCGCTACACCCGGAATTCCGCTTGCCTCTACGTGTCTCCAGCCCTCCAGTATCTCCGGCGAGCACGGGGTTGAGCCCCGGCGTTTGACCGACAGACTTACAGTGCCGCAGGCCCCCGCCTTATACCCCATTTACCGTAT
+
CCCCCGGGGGGGFGGGGGGGGGGGGGFGGGEGGGGGGGGGGGDDEGFCFGGEEGGGGGGGGGGGGFG?FGGGGFGEEFGGFFGG>:BFFGA?FEB:CF9;DDFCEC@GF=FGGGG5CE8FGGG@@EGGF76CDDCFFFGFAFCACA7=E*@CEDD4AEDFC::9*+21)=5>3(.8..8)4?D46@*8575>B5=C)6C?10(2(447:-)),)+3))0(((,)(*.)1)-,,5:<C3(,(-)).),(((
@M00200:205:000000000-AKKM3:1:1101:21863:5344 2:N:0:1
TACGCGGGTATCTAATCCTGTTTGATACCCACGCTTTCGTGCCTCAGCGTCAGTTACAGTTTTGTGAGCTGCCTTCGCAATCGGTGTTCTGTGTCATATCTAAGCATTTCACCGCTACATGACACATTCCGCCCACATCAAATGTACTCAAGATTGACAGTATCAATGGCAGTTCTGCAGTTAAGCTGCAGGATTTCACCACTGACTTATCATTCCGCCTACGCACCCTTTAAACCCAGTTGACTGT
+
CCCCCGGGGGGGGGGGGGGGGGGGGGGGGGGGGGGGGGGGGGGGGGGGGGGGGGGGGGGGGGGGGGGGGGGGGGGGGGGGGGGGGGGGGGGGGGGGGGGGGGGGGGGGGGGGGGGFGGGGFGGGGGGGFD?GGGGGGFGFFGGFGFFECDFGGGGFFGGBECDCEFGGBGB=DEFFFCFFFFCDFFAAAGGFFFG6CE@>=)=@EEF@77*;AEFFFGFF9>D*7CDGC8@EEE3=@=B(98CE4;;
@M00200:205:000000000-AKKM3:1:1101:12004:5378 2:N:0:1
TACTGGGGTATCTAATCCTGTTTGCTCCCCACGCGTTCGCACATGAGCGTCAGTTCCGGGCCAGTGAGCCGCCTTCGCCACTGGTGTTCTTCCTAATATCTACGAATTTCACCTCTACACTAGGAATTCCACTCACCTCTCCCGGACTCAAGACAGACAGTATCGAAGGCAATTCCGAGGTTGAGCCCCGGGATTTCACCCCCGACTTATCAATCCGCCTGCGTTCGCTTTACCCCCAATTGACTGTAGCT
+
CCCCCGGGGGGGGGGGGGGGGGGGGGGGGGGGGG+FGGGGEGGGGGGGGGGGGGGGGGGGGGGGGGGGGGGGGGGGGGGGGGGGGGGGGGGGGGGGGEGGGGGGGFGGFGGGGGFBFGGFGGGGGGGGGGGGGGGGGFGEFGEFGFGFGFGCFG6DFFGFGGEGFF?EDGA@:=+B65>DFEG>5:1@BD55?*ACFE?=(92>290?4CEC<<FFBG3(4;9:(301/9?2)).(:6?7),)--4<A2))
@M00200:205:000000000-AKKM3:1:1101:18919:5378 2:N:0:1
TACCGGGGTATCTAATCCTGTTCGCTCCCCACACTTTCGCTCCTCAGCGTCAGGTAATGCCCAGAGAACCGCCTTCGCCACCGGTGTTCCTCCTGATATCTGCGCATTTCACCGCTACACCAGGAATTCCGTTCTCCCCTGCATACCTCTAGTCTGCCCGTATCGAAAGCAAGCGCCGTGTTAAGCACGGCGTTTTCACTCCCGACGCGACAAACCGCCTACGAGCCCTTTATACCCAGTTGACTGT
+
CCCCCGGGGGGGGGGGGGGGGGGGGGGGGGGGGGGGGGGGGGGGGGGGGGGGGGGGGGGGGGGGGGGGGGGGGGGGGGGGGGGGGGGGGGGGGGGGGGGGGGGGGGGGGCFGGGGDGGGGGGGGGGGDCGGCFGGGGFGFFGGFGFFDF?FGGGGFFEGEGG@FD5CEFGF5ADEFBEDEEDFFFFGFA?E5?E54BED?ADFF0:@F@F>66?FG6DFFFF1>?GFG*04<9AFBFF0(46)5>AF
@M00200:205:000000000-AKKM3:1:1101:22706:5413 2:N:0:1
TACTAGGGTATCTAATCCTGTTTGCTCCCCACGCTTTCGCGCCTCAGCGTCAGAACTGGCCCAGGCAGCCGCCTTCGCCACTGGTGTTCCTCCCGATATCTACGCATTTCACCGCTACACCGGGAATTCCACTGCCCTCTTCCAGCCTCGAGCTTCACAGTATCCAAGGCAATTCCTCGGTTGAGCCGAGGGCTTTCACCCAAGACTTATGAAGCCGCCTACGCGCCCTTTACACCCAATTGACTGTAGA
+
CCCCCGGGGGGGGGGGGGGGGGGGGGGGGGGGGGGGGGGGGGGGGGGGGGGGGGGGGGFGGGGGGGGGGGGGGGGGGGGGGGGGGGGGGGGGGGGGGGCFGGGGGGGGGGGGGGGFGGGGGEEGFGGGGGGGGGGGFDGBFGGFFFFFGFGDGGFFFGFFGGCF7FGFFFFBABFFFFGDGDDFAFGEF4CE;,=CACGBFF=92@EFCE@C<3C=;GFFFF0.4=BDC78<)62(:<FFA))5465.-:
@M00200:205:000000000-AKKM3:1:1101:10837:5418 2:N:0:1
TACTGGGGTATCTAATCCTGTTTGCTCCCCACGCTTTCGCGTCTCAGCGTCAGTAACGTCCCAGCGAGCTGCCTTCGCCATTGGTGTTCCTCCCGATATCTGCGCATTTCACCGCTACACCGGGAATTCCACTCGCCTCTTCCGAACTCGAGCCTGACAGTCTCCATCCGCCCCCCGGGGTTGAGCCCCGGGCTTTCAGAACGGACTTACCAGGCCGCCTACACGCGCTTTACACCCAGTTGACTGTAGAC
+
CCCCCGGGGGGGGGGGGGGGGGGGGGGGGGGGGGGGGGGGGEFGGGGGGGGGGGGGGGGGGGGGGGEFFCGGGGGGGGGGDGEGGGGGGGGGGGGGGGGGGGGGGGGCFGGGGGGE8F9FGGEG7EDGGGGGFFDGE5EEFGGFGFG5F<C;CDFFAC+*@*0DCFCFF*98*:@BB)::<8)C49CAEGEEACFFF<C2:?>0691?:>?9>?GE,976:?:FFG3C7*1>A257:<(,).62-).645)
@M00200:205:000000000-AKKM3:1:1101:14966:5419 2:N:0:1
TACGAGGGTATCTAATCCTGTTTGCTCCCCACGCTTTCGCGTCTCAGCGTCAGTGTCGTCCCAGCGAGCTGCCTTCGCCATTGGTGTTCCTCCCGATATCTGCGCATTTCACCGCTACACCGGGAATTCCACTCGCCTCTTCCGAACTCGAGCCTTGCAGTATCCATCCGCCTCCCGGGGTTGAGCCCCGGACTTTCAGAACGGACTTACAAGGCCGCCTACACGCGCTTTAAGCCCAGTTGACTGTAGA
+
CCCCCGGGGGGGGGGGGGGGGGGGGGGGGGGGGGGGGGGGGGGGGGGGGGGGGGGGGGGGGGGGGGGGGGGGGGGGGGGGGFFGGGGFGGGGGGGGGGGGGGGGGGGGGGGGGGGE+FFFGGGGGGGGGGGGFGGGGFGFFGGFDFGBGFG=CDFA??FFGFCFFFGGFGFFFFFFDAGBF5DGFGGFFGCEFG?CA<F?FFFFFFFFFDAFDFGGFGEBFB?F?E>D991<ADF0E??F9AA?AD7AA5
@M00200:205:000000000-AKKM3:1:1101:12016:5427 2:N:0:1
TACTGGGGTATCTAATCCTGTTTGATCCCCACACTTTCGTGCCTCAGCGTCAGTTAAAGCTTAGTAAGCTGCCTTCGCAATCGGTGTTCTTGACGATATCTAAGCATTTCACCGCTACACCGTCAATTCCGCCTACCTCAACTTTACTCAAGTCCTACAGTATCAATGCCACCCTCCCGGTTAAGCCGGGATATTTCAGCACTGACTTATAAGACCGCCTACGCACCCTTTAAACCCAGTTGACTGT
+
CCCCCGGGGGGGGGGGGGGGGGGGGGGGGGGGGGGGGGGGGGGGGGGGGGGGGGGGGGGGGGGGGGGGGGGGGGGGGGGGGGGGGGGDGGGGGGDGGGGGGGGGGGGDGGGGGGGDDGGGGGGGGGGGGGGGGGGGGFGFFGGFGFGFGFGGGGGFFGGFGGFGEFGGB@D<FFFF>DGEGGGCFGEDEDDFFGFGC=FEEDE@EFEF5AE*;CGCAG>99@?E@EBGGGFE?4>;C?D;C<EFFF<
@M00200:205:000000000-AKKM3:1:1101:7355:5437 2:N:0:1
TACGAGGGTATCTAATCCTGTTTGCTCCCCACGCTTTCGCTCCTCAGCGTCAGTACTGGCCCAGAACACTGCCTTCGCCATCGGTGTTCCACCTGATATCTGCGCATTTCACCGCTACACCAGGTATTCCGTGTTCCCCTACCAGACTCAAGTCATCGCAGTATCGGATGGCGTCTCCGGGTTGAGCCCTGAGTTTTCACATCCGACTTACGAAACCGCATACGAGCTCTTTAAACCCAATTGACTGT
+
CCCCCGGGGGGGGGGGGGGGFGGGGGGGGGGGGGGGGGGGGGGGGGGGGGGGGGGGGGGGGGGGGGGGGGGGGGGGGGGGGGGGGGGGGGFGGGGGGGGGGGFGEGGGGGGGGGGFGGGGGFGGGGF8FGGGGDFEFFGDFF8DFDFBFFECEGGFFFGFCDEDEEGGAGFFFFE>AFDFGGGGFGGAF59AA@=CFEFCFEE:5@A2>=EFD(4/5CA((3@FD88>CD837?CEG?7?;6=EFCEA
@M00200:205:000000000-AKKM3:1:1101:27097:5440 2:N:0:1
TACGCGGGTATCTAATCCTGTTTGCTCCCCACGCTTTCGCGTCTCAGCGTCAGTCGCCGTCCAGAAGGCCGCCTTCGCCACCGGTGTTCCTCTCGATATCTACGAATTTCACCTCTACACCGAGAATTCCGCCTTCCTCTCCGGGACTCCAGCTCGGCAGTTTCGAGTGCACTTCCTGGGTTGAGCCCAGGGCTTTCACATCCGACTTGCCGAGCCGCCTACACGCGCTTTAAACCCAATTGACTGT
+
CCCCCGGGGGGGCFGCGGGF6EEGGGGGGGGGGEGGGFGGGGGD?FGFGGGGGGGGFG@FEGGGGGGGGGGGCGDFFFGGECFEGE:CFCCFGGGGGGEGCFGGGEGGFGGGFFCFGGGGGDGGGG,@;AFGGGGGFF7=AGC0@<7@>FGCE>FEFCGF:CE79FDDFGF>ABFFFFGF<CGGFCFFFFGFFGCDB<EC36;?DFF034/366CC>DFB043568>G5*8BF258;:(4A?>>99A
@M00200:205:000000000-AKKM3:1:1101:18441:5470 2:N:0:1
TACCAGGGTATCTAATCCTGTTTGCTCCCCTAGCTTTCGCACCTCAGCGTCAGGAACGCGCCAGTCACTCGCTTTCGCCTCCGGCGTTCCTCCCGATATCTACGCATTTCACCGCTTCACCGGGAGTTCCAGTGACCCCTCACGCCCTCTAGCCCGGTATTTTCAGCCGCCGTTCCAACGGTAAGCGTTGGGATTTCACGACTGATTTGCCGAGCCGCCTACGTTCCCTTTACACACAGTCGTCTGT
+
CCCCCGGGGGGGGGGGGGGGGGGGGGGGGGGGGGGGGGGGEGGGGGGGGGGGC<<EGGDGGGGGFEFGFGGGCFGGGGGGGGGGDEGGGGGGGE+CFEGGGGGF@=FDGGGGFEGFGGGGGCEGDGGFFGG8FE=FF9EDFDGFG5=>FFGC;7DB9@CFGGCGFFCDBG>:@DFA6B467:*89C:?:CGBAFG47?EF?9<FE6C6;<3666:?2CEF(4<)(289:::A)..);8BF)-,86(.
@M00200:205:000000000-AKKM3:1:1101:19244:5473 2:N:0:1
TACTCGGGTATCTAATCCCGTTTGCTCCCCACGCTTTCGTGCCTGAGCGTCAGCGCCGACCCAGTCGTCTGTCTTCACCATTGGCGTTCCGCTAGATATCTACGCATTTCACCGCTCCACCTAGCGTTCCGACGACCCCTGTCGGGCTCAAGATCCGTAGTATGCCAAGCTGTTCCACCGTTGAGCGGTGGTATTTCACAAAGCACTGTCGGATCCGCCTGCGCACCCTTTATCCCCAATTGACTGT
+
CCCCCGGGGGGGGGGGGFFGGGGGGGGGGGGGGGGGGGGGGGGGGGGGGGGGGGGGGGGGGGGGGGGGGGGGGGGGGGGFGGGDFGGGGGGGGGGCGGGGGGGGGGGGGGGGGGGFGGGGGGGFGGGGGGGGGGGGGBGFFFF?GFGBFFGGGFGFAEG*@7=FFFDGFCFFFFFFFFGFGD84AFEDFGGEAGGFFCFEE;3;EF;..7;@66CEDGFF:?9>0?:DF44)))).;:??<<DF<24
@M00200:205:000000000-AKKM3:1:1101:26810:5486 2:N:0:1
TACTGGGGTATCTAATCCTGTTTGATCCCCACGCTTTCGTGCCTCAGCGTCAGTTACAGTTTCGTCAGCTGCCTTCGCAATCGGTGTTCTGTGTCATATCTATGCATTTCACCGCTACATGACACATTCCGCCAACGGCATCTGTACTCAAGCCCTACAGTATCAATGGCACGTCTATCGTTAAGCGATAGGATTTCACCACTGACTTATAAGGCCGCCTACGCACCCTTTATGCCCAATTGACTGT
+
CCCCCGGGBGGGFGGCGGGG<FGFF<FFGGGGGGGGGGGGGGGGGFGGGCFGGGGGGGGGGGGGGGGGGGGGGFFEEEEEGECEGGGEDGGFGGGGGGAF8,FGGCGG8FEFFG>DGGEGGAF9FGGGGGGGG>=DCB8AFGGFGFGFFFGFGFGFFGGFGGFCE7EFFGFB9DFD?FFBF@?F?DEEFGCAFFFCFFFFEBFC655AC@A*;*@357A2>)5?2??D?669089*<=(6;@C<EEE
@M00200:205:000000000-AKKM3:1:1101:17163:5491 2:N:0:1
TACGAGGGTATCTAATCCTGTTTGCTCCCCACGCTTTCGCGCCTCAGCGTCAGAACCGGACCAGTCAGCCGCCTTCGCCACTGGTGTTCTTGCGAATATCTACGAATTTCACCTCTACACTCGCAGTTCCACTAACCTCTTCCGGTCTCAAGCCATACAGTATCGAAGGCACTTCTGTGGTTGAGCCACAGGCTTTCACCCCCGACTTATAAAGCCGCCTACGCGCCCTTTAAACCCACTTGACTGT
+
CCCCCGGGGGGGGGGGGGGGGGGGGGGGGGGGGGGGGGGGCGGGGGGGGGGGGGGGGGGGGG<FGGGGGGGGGGGGGGGGGGGGGGGGGGGGGGGFGGGGGGGGGGGGGGGGGGGFGGGGGGGGGEGFFGGGGDFGGFGEDFFDE?DFGFCFFFGFFGGFFFCGFFGGA@A)*8?<FFGFG5>?>?CFF>:4?FGGFCGF959@>@B2;@3).6BF;C>2,3,:6=5C19)<ABABC1:844<))6<
@M00200:205:000000000-AKKM3:1:1101:23650:5494 2:N:0:1
TACACGGGTATCTAATCCTGTTTGCTCCCCACGCTGTCGCGCCTCAGTGTCGGCTATTAGGAGGTTACCCTCCCACGGCCCAGCAGACCGCCTTCGCCACTGGTGTTCTTCCGGATCTCTACGCATTCCACCGCTACACCCGGAATTCCATCTGCCTCTACCGTGCCCAAGCCTCACAGTCGCCGCGGCCGATCTTGAGTTGAGCTCCAGACTTTCACCGCCGCCCTCTGATGGCCACCTAGGTGCCATTT
+
CCCCCGGGGGGGGGGGGGGGGGGG9F9FGGGGCGGGGGGFGGGG>G<CEFGEGCFGFCG<<<FGGFCBFFFGGF?FG::@4@FEEGGEG@6FCGGG7F8FFEFFF8C,@4@FFCEEC,EEDGD7F@EF;:EEGGGCGFGFBE>>89+0BFCGFFF*0@+;9F=01@DFAF959CF6AFF>,*998?5).)/8)*=C7)093.553)//50-4)-03-*9(((1:(*0/>6))-.82+:?:2)(-.)4)).)
@M00200:205:000000000-AKKM3:1:1101:12643:5513 2:N:0:1
TACGAGGGTATCTAATCCTGTTTGCTCCCCACGCTTTCGTGCCTCAGTGTCAGTGCTGGTCCAGAGAGCCGCCTTCGCAACTGATGTTCCTCCCGATCTCTACGCATTTCACTGCTACACCGGGAATTCCACTCTCCTCTACCGCACTCTAGCCCGCCAGTATCCATCGCCATTCCCAGGTTGAGCCCGGGGCTTTCACGACAGACTTAACGAACCACCTACGCACGCTTTATACCCAATTGACTGT
+
@CCCCGGGGGGGGGGGGGGGGGGGGGGGGGGGGGGGFGGGGEGGGGGGGGGGGGGGGGGGGGGGGGGGGGGGGGGGGGGGGGFFGGGGGGGGGGGGGGGGGGGGGGGGGGGGGGGFCFGFGDEGGGGGFGGGGGGGGFG<FGGFGFGBFFGGEGGFFGGFGG>FEFGGFGFFECCFFFGFGFGG9?FFFDEFBGC4FCFFFFFFBBFFFFFFF?GGFGFFFFFFFGFG*9(.69<>GB??A<DFFFA
@M00200:205:000000000-AKKM3:1:1101:21871:5531 2:N:0:1
TACTGGGGTATCTAATCCCGTTCGCTCCCCTGGCTTTCGTGTCTCAGCGTCGGCACACTCCCAGTTACCTGTTTTCACCATTGGCGTTCCAAACGATATCTACGCATTTCACCGCTCCACCGTTTGTTCCGGTAACCCCTAAGTGGCCCAAGATAAGCAGTATACCAAGCAGTTCCACAGTTAAGCTGTGGGATTTCACAAGGTACTTACCAATCCGCCTACACACGCTTTATACCCAATTGACTGT
+
CCCCCGGGGGGGGGGGGGGGGGGGGGGGGGGGGGGGGGGGGGGGGGGGGGGGGEEEGGGGEFFGGGGGGGFEFGFGGGGGGGGGGGGGGGGFGGGGGGGGGGAFFGGGFGGGGGGFGGGGGGD@FCFGGGGGGGDGAFGD5FDF=D6DGFFFDFGFFCFFGGEGBFFDFGFFFEFFFFDACED;?CFFFGGEFFGFFFFEED4>C*1<EA.*.6>F4:A@-7()8A5:C<1766?3C<;@F<)1/)7
@M00200:205:000000000-AKKM3:1:1101:24325:5539 2:N:0:1
TACTAGGGTATCTAATCCTGTTCGCTCCCCACGCTTTCGCGCCTCAGCGTCAGTACCGTCCCAGAGAGCTGCTTTCGCCATCGGTGTTCTTCCTGATATCTGCGCATTTCACCGCTACACCAGGAATTCCACTCTCCTCTTCCGGACTCTAGCCAAGCAGTTTCCAACGACCGCTGGAGGTTGAGCCTCCAGATTTCACGTCGGACTTGCCAGGCCGCCTACGCGCTCTTTAAGCCCAGTTGACTGTAGGT
+
CCCCCGGGGGGGGGGGGGGGGGGGGGGGGGGGGGGGGGGGGGGGGGGGGGGGGGGGGGGGGGGGGGGEGGGGGGGGGGGGGGGGGGGGGFGGEFGGGGGGGGGGGGGGGGGGGGGEDGFFGGGGGGGGFGGGGGGGGFGFFGAE6>GAFBFFFDF?FGGFGFEGEFCFFFBAFF5?5*9*@DCFAFCAA>6AFFGGF6<@-:@2(92=@4;>63CC@DFF?@0>>C)9*2-.6<DBF6(:94))).492))
@M00200:205:000000000-AKKM3:1:1101:6001:5551 2:N:0:1
TACAGGGGTATCTAATCCTGTTTGCTCCCCACGCTTTCGCGTCTCAGCGTCAGTACCGTCCCAGCGAGCTGCCTTCGCCATAGGTGTTCCTCCCGATATCTGCGCATTTCACCGCTACACCGGGAATTCCACTCGCCTCTTCCGGACTCTAGCCCGACAGTATCCGCCGGCATTCAAGGGTTGAGCCCTTGACTTTCACAGCGGACTTACCGGACCGCCTACACGCTCTTTACACCCAATTACCTGGAGA
+
CCCCCGGGFGGGGGGGGGGGGGGGFGGGGGGGGGGGGGGGGGGGGGGGGGGGCGGGGGGGG7EFCFGGGGGGGGGGGGGGGFGGGGGGGGGGGDCCCFGFGGFGCCFFGGGCFGGFDGGGGGGGGEGGFGFGGG8E+<C5FGGEGA>5CCC8EGGAFEGFGGCF;5>EFGFBDFF+8:44CFGGFDGFA5:AFGGGFEGF)42(((4@F438B(?C395433:7<C)97CA9)-5(:23:-)))-)(,((
@M00200:205:000000000-AKKM3:1:1101:13551:5554 2:N:0:1
TACTGGGGTATCTAATCCTGTTTGATCCCCACACTTTCGTGCCTCAGCGTCAGTTGAAGTCTAGTAAGCTGTCTACACTATCGGTGTTCTTGACGATATCTAAGCATTTCACCGCTACACCGTCAATTCCGCCTACCTCGACTCCACTCAAGCCCATCAGTATCAATCCCACCCTCCCGGTTAAGCAGGGATATTTCAGAACTGACTTAATAGTCCGCCTACGCACCCTTTAAACCCAGTTGACTGT
+
CCCCCFGGGGFGGFFGGGGGGGGGGGDGGGGCCEGEAFG<FCFFFGGGGGDGFGGGGGGDFGFGGGCFGGFGGGCCEFFGC9FCGGGDFGGCGGGGGG8FGGEEFFGF8E;BEEEEGGGG,@E8?=ED;F8CGGGGEFF>>EEF8DDDFFFFFFFBFD=5=@E=7@+,336D*5@5**=AC@?DFC,3*+@?:<;9E;<*5875*3>AC@70;*7,);B2)0):5C8DF438*>>2B>9@4*9:))/
@M00200:205:000000000-AKKM3:1:1101:14199:5555 2:N:0:1
TACCGGGGTATCTAATCCTGTTTGCTCCCCACGCTGTCGCGCCTCAGCGTCAGCCACAGCCCAGCGGGCCGCCTTCGCCACCGGTGTTCTTCCGGATCTCTACGCATTCCACCGCTACACCCGGAATTCCACCCGCCTCTACTGTGCTCCAGCGCGGGAGTCGCCACGGCCGATCCGGGGTTGAGCCCCGGACTTTCACCGCCGCCTTCCCGCGCCGCCTACGCGCCCTCTCTGCCCAGTTGACTGTAGCC
+
CCCCCDGGGGGGGGGGGGGGFGGFGGGGGGGGGGGGFFGGGGGGGGGGG:FGGGGGGGGGGGGGGGGGGGGGGGGGGGGGEGGGGG:FGG8?FFEEFGGGGGGGGGGEGFGGGGGF6FGFGGGGGEGCFFFFG6CGGDE@*@EACFCACAFDDDCD4C53;CBG<BGG5?DFE057FEC@C*>CF8CFEDC7:>6F4)948;B6>62153?3;0:82<5(-38712:5/*4()-.);)48A))4).5))))
@M00200:205:000000000-AKKM3:1:1101:25034:5581 2:N:0:1
TACTAGGGTATCTAATCCTGTTCGCTCCCCACGCTTTCGCGTCTCAGCGTCAGTACCGTCCCAGAGAGCCGCCTTCGCCACGGGTGTTCTTCCCGATATCTGCGCATTTCACCGCTACACCGGGAATTCCACTCTCCTCTTCCGGACTCTAGCCAGACGGTTTCCACCGACGTCTCGAGGTTAAGCCTCGAGTTTTCACAGCGGACCTGCCTGGCCGCCTACACGCTCTTTAAACCCACTCGACTGT
+
CCCCCGGGGGGGGGGGGGGGGGGGGGGGGGGGGGGGGGGGGGGGGGGGGGGGGGGGGGGGGGGGGGGDFFGGGGGGGGGGGGGGGGGGGFGGGGGGFGGG8;FFGEGCEGGGGGGFGGGGGGGGGGGGGGGGFGGGFBEEFFF>G>G5C8CDFGDFFGGDEGFGEFGGFC@=95FFF):5FE8CFGGFFGGF=EFGC?C?9@@(06:330:22:FF1CD6(48F<D5C9:><42).;?,((((314<
@M00200:205:000000000-AKKM3:1:1101:12481:5583 2:N:0:1
TACCCGGGTATCTAATCCCGTTCGCTCCCCTAGCTTTCGTGCCTCAGCGTCAGAAGAGATCCAGTTAGCCGCTTTCGCCACCGGTGTTCCTGATGATATCAACGCATTTCACCGCTCCACCATCAGTTCCGCTAACCCCTATCCCCCTCGAGCACTGCAGTATCAAGCGCAATTCCTCAGTTGAGCTGAGGGATTTCACACCTGACTTACAGCGCAGCCTACGCACCCTTTAAACCCAGTTGACTGT
+
CCCCCGGGGGGGGGGGGGGGGGGGGGGGGGGGGGGGGGGGGGGGGGGGGGGGGGGGGGGGGGGGGGGGGGGGGGGGGGGGGGGGGGGGGGGGGGGGGGGGGGGDGGGGGGGGGGGFDGGGFGGGGGEGGGDGGGDFAFGDFGG*DFGFGFGGGGGFFDFFGGC97@FFBCDFFFFFFFGFGGGGFGFFFGGFFGG>FAEFFAF=BFFCCFEFEFGGFGFDF3<ADGFGFC@>?>E;E;;EEF)7<BF
@M00200:205:000000000-AKKM3:1:1101:16897:5583 2:N:0:1
TACCGGGGTATCTAATCCTGTTCGCTCCCCACGCTTTCGCTCCTCAGCGTCAGTACCGGCCCAGAGTGCTGCCTTCGCCATTGGTGTTCCTCCCGATATCTGCGCATTCCACCGCTACACCCGGAATTCCACCCGCCTCTACTGTGCTCAAGCACGACAGTCGCCACGGCCGATCCGGGGTTGAGCCCCGGACTTTCACCGCCGCCTTGTCGCGCCGCCTACGCGCCCTTTAAACCCAATTGCCTGT
+
CCCCCGGGGGGGGGGGGGGGGGGGGGGGGGGGGGGGGGGGGGGGGGGGGGGGGFFGGEEGGGDE8FEGGGGGGGGGGGGGGFE8F7FDEG;AFFFGFE8FGGGGGGGGGGGFGGG>DGGGGGGGCE?DFGGGFDDEGBGFFGGFF?9EFFG?FFFEBGGDGFFG9DGGFG>):(?;65CB7CDG4@G:5C75B=<7@)<>BF>FB;11.6>461EE,9><?BFF9EFG)0.:A930;<F?),).6><
@M00200:205:000000000-AKKM3:1:1101:23458:5595 2:N:0:1
TACTGGGGTATCTAATCCTGTTTGCTCCCCACGCTGTCGCGCCTCAGCGTCAGCAACAGCCCAGCAGGCCGCCTTCGCCACTGATGTTCTTCCCGATCTCTACGCATTCCACCGCTACACCGGGAATTCCACCTGCCTCTACTGTGCTCGAGCCTGACAGTTTAGAAGGCAGCCCTGCGGTTAAGCCGCAGGATTTCACCCCCTACTTACCAGGCCGCCTACGCGCCCTTTAAACCCAGTTGACTGTAGA
+
CCCCCGGGGGGGGGGGGGGGGGGGGGGGGGGGGGGGGGGGGGGGGGGGGGGGGGGGGGGGFGGGGGGGGGGGGGGGFEGGGGGGGGGGGGGGGGGGGGGGGGGGGGGGGGGGGGGBDGGGGGGGCEGGGGGGGGGFGFGBFGGFGFGFGFGGGGGFFGF?9C*?A:FGFGFAEDFFFF9>FEC:BFGFDGGF4<FGF?F:B(79??<CFFFFEFGGFG:6;:1;>EED370>BABFG:(5<4:?4>3<A<
@M00200:205:000000000-AKKM3:1:1101:19981:5605 2:N:0:1
TACTGGGGTATCTAATCCCGTTCGCTACCCTAGCTTTCGTGCCTCAGCGTCAGTTATGCCCCAGTGTGTCGCTTTCGCCACCGGCGTTCCTTCCAATATCAACACATTTCACCGCTCCACTGGAAGTTCCACACACCCCTAGCACACTCAAGCCTTCCGGTTTCCAGCGCCATTTCTCGGTTGAGCCGAGAGATTTCACACCGGACCTGGAAGGCCGCCTACGCACCCTTTACACCCAGTTGCCTGT
+
CCCCCGGGGGDEFFGGGFGGGGGGGGGGGGGGGGFGGFBFGFGGGGGGG@FGGGFGGGGGGGGGGGGDFFGGGGGGGGGGGGEGGGGGGGGFGGGGGGCGGFGGGGGGGGGGGGG5DGEGGGGGFGG8FFFCFGGGCEGDFGFFGFG)DDGGG=88?3C*@DFGFFGGAGFAB:CFCF>?F:CFAGFEEDEBF?F>>CFEE?@2@@3;@@;(5;C*3DA6<@FE3E7<*97B2<A<8-1.)-))-49
@M00200:205:000000000-AKKM3:1:1101:16501:5612 2:N:0:1
TACTCGGGTATCTAATCCTGTTTGCTCCCCACGCTTTCGAGCCTCAGCGTCAGTAATGGACCAGTATGTCGCCTTCGCCACTGGTGTTCTTCCGAATATCTACGAATTTCACCTCTACACTCGGAGTTCCACATACCTCTTCCATACTCAAGATAGCCAGTATCAAAGGCAATTCCAAGGTTGAGCCCTGGGCTTTCACCTCTGACTAAACTATCCGCCTACGCTCCCTTTATACCCAATTGACTGT
+
CCCCCGGGGGGGGGGGGGGGGGGGGGGGGGGGGGGGGGGGGGGGGGGGGGGGGGGGGGGGGFGGGGGGGGGGGGGGGGCGGGGGGGGGGGGGGGGGGGGFGGFGGFGFFFEGGGGFGGGGGGGGGGGGGGGGGGGGFFGBFGGFGFGFGFGGGGC5DGGFGGFGEFCFFCFDFEFBFFGFGFFGFGGFFFFFFGGGFFGFEFFFFF@E*@@CEFGGFGFAA:5/5=?FDFE=<EFFDBDDE=EFFFF
@M00200:205:000000000-AKKM3:1:1101:4575:5614 2:N:0:1
TACAGGGGTATCTAATCCTGTTTGCTCCCCACGCTTTCGCACCTCAGCGTCAATACATGTCCAGTCAGCCGCCTTCGCCACTGGTGTTCTTCCGAATATCTACGAATTTCACCTCTACACTCGGAATTCCACTGACCTCTCCATGATTCAAGCGATGCAGTCTAAAAGGCAATTCCAGAGTTGAGCTCTGGGCTTTCACCTCTTACTTACCAAGCCGCCTACGTGCGCTTTAACCCCAATTGAATGT
+
CCCCCGGGGGGGGGGGGGGGGGGGGGGGGGGGGGGGGGGGDGGGGGGGGGGGCFFGGGGGGGGGGGGGGGGGGGGGGGGGGGGGGGGGGGGGGGGGGGGGGFGGGCFFGGFGFGGFGGGGGGGCF7DGGGGGDF+EEBDDFFGFGDDDGF8?FC>6BGFBEFE8DF7F5FFBFFF77DFFFGGGFGGFB7?CFGGGFFG@6CFB**;7AE=E>8:DAGFDDB=A)409?D2CF**8;>5193.)17?
@M00200:205:000000000-AKKM3:1:1101:14403:5622 2:N:0:1
TACACGGGTATCTAATCCCGTTCGATTCCCACGCTTTCGTGTATGAGCGTCAGGAGCGCGCCAGTAGAGTGCCTTCGCATTTGGTGTTCCCCATGATATCAACGGATTTCACCCCTACACCACGAGTTCCCTCTACCTCTCGCGTCCTCGAAGTCTTGCCGTTTCCACCGCATTACCTGGGTTGAGCCCAAGTGCTTTTACGAAGGACTAACAAAACCGACTGCACACCCTTTAAACCCAATTGACTGT
+
CCCCCGGGGGGGGGGGGGGGGGGGGGGGGGGGGGGGGGGGGGGGGGGGGGGGGGGGGGGGGGGGGGGGGGGGGGGGGGGGGGGGGGGGGGGGGGFGGGGGGGGDGGECCGGGGGGFFGGG8FGGGGCCFGGGGGGFGFFBDGGFGFGFGFGGEGGFFGFFD98?@CFFFCFFFFFFFFGFFFDDA@79FGGFACF9B*=CE2(:>>BD:@@EFFGG;98(..65;EB4DC;@E)1)5=6:??<354<BF
@M00200:205:000000000-AKKM3:1:1101:13827:5626 2:N:0:1
TACTGGGGTATCTAATCCTGTTTGCTCCCCACGCTTTCGAGCCTCAGCGTCAGTAATGGACCAGTATGTCGCCTTCGCCACTGGTGTTCTTCCGAATATCTACGAATTTCACCTCTACACTCGGAGTTCCACATACCTCTTCCATACTCAAGATAGCCAGTATCAAAGGCAATTCCAAGGTTGAGCCCTGGGCTTTCACCTCTGACTAAACTATCCGCCTACGCTCCCTTTAAACCCAGTTGACTGT
+
CCCCCGGGGGGGGGGGGGGGGGGGGGGGGGGGGGGGGGGGGGGGGGGGGGGGGGGGGGFGGGGGGGGGGGGGGGGGGGGGGGGGGGGGGGGGGGGGGGGGGGGGGGGGGGGGFGEFDFGGGGGGGCCGGGGGGGGFGFGFFGGFGFGFGFE6FGGDF8+:DGFFF9DGFFFFFDFBFFFFGF?FFFGFDFG5DFFGFEFEFFF=7C=*88@;*0@@5F5==8>B):?FF75*6*17B@=EEE43?8>
@M00200:205:000000000-AKKM3:1:1101:23759:5637 2:N:0:1
TACGGGGGTATCTAATCCTGTTTGCTCCCCACGCTTTCGCGTCTCAGCGTCAGTCACGTCCCAGCGAGCTGCCTTCGCAATTGGTGTTCCTCCCGATATCTGCGCATTTCACCGCTACACCGGGAATTCCACTCGCCTCTTCCGCACTCTAGTTCAGCAGTATCCACCCGCCTTCCGGGGTTGAGCCCCGGACTTTCAGAGCGGACTTACTGAACCGCCTACACGCGCTTTACACCCAATTGACTGG
+
CCCCCGGGGGGGGGGGGGGGGGGGGGGGGGGGGGGGGGGGGFFGGGGGGGGGGGGGGGGG:@CFGGGGGGGGGGGGGGG@FGGFGGGGGGGGGBG7FGGGGGGGGGGDFGGGGGGFCGGF?ED>FGGGGGFGFGGGGFGFFGGFGFDBFFGGF9CFFGGFG7AGCFFGDE>BDFFFFF7DGDGGFGCFDDC>DGGGFFC:<?199>FF<D4)-<EC;GEF?BBF<G5D)146)67BG02:6<AF))(
@M00200:205:000000000-AKKM3:1:1101:6561:5639 2:N:0:1
TACGGGGGTATCTAATCCTGTTTGCTCCCCACGCTTTCGTGCATGAGCGTCAGTGTTGGCCCAGAAGGCTGCCTTCGCCATCGGTGTTCCTCCACATCTCTACGCATTTCACCGCTACACGTGGAATTCCACCTTCCTCTGCCACACTCCAGCACAGCAGTTTCGAGCGCAATTCCCAAGTTAAGCCCGGGGCTTTCACCCTCGACTTGCACTGCCGCCTGCGCACGCTTTAAGCCCACTTGCCTGT
+
CCCCCFGGGGGGGGGGGGGGGGGGGGGGGGGGDGGGGGGE8FEEEGGGGGGGGGGG9FFFGGGGCCEGGFEGGGGGGGGGGGGGGGGGGGGGGGGGFCGGGGGGGGGGGGGGG6EFGGFG>4>@ECDGGGGG?=8DGFGF?CEFGBDFGFGGGG+*0,=6E+;F500A>EF=DBF>FFGFFGGG6D6@B>EB)=AF4*,*((/6?9@;EE)/7(5<6DB081;:2=)9194>B<A?C6<0).)(.2.
@M00200:205:000000000-AKKM3:1:1101:14925:5648 2:N:0:1
TACCGGGGTATCTAATCCTGTTTGCTCCCCTTGCTTTCGCAGCTCAGTGTCAGTTACCGGCCAGTGAGGCGCCTTCGCCACTGGTGTTCCTCTCGATATCTACAGATTTCACCCTTACACCGAGAATTCCCCTCACCTCTCCGGTACTCAAGCCATGCAGTTTCCAATGCAGTTCCAGGGTTGAGCCCTGGGATTTCACACCAGACTCGCATAGCCACCTACCTGCCCTCTCTACCCAGCTGCCTGTCAAT
+
CCCCCGGGGGGGGGGGGGGGGGGGGFGGGGGGGGGGGGGGGFGGGGGGGGGGGGGGGGGGGGGFEFGGGGGGGGGGGGGEGGGGGGGEGGFGGGGGGGGGGGGGGFAEGGGGFFFFDFCFFEEEFDGFGGGGGGGGGFF5DG>>C5=9BFD2968FFGGF,B>DEFGA*69*<;7<CFC>::+=AFGFFGG5*<7CC5;555255>E)7))6>5CA3?F:>E2*.00;**,/)79@GE((6((/))))).)
@M00200:205:000000000-AKKM3:1:1101:4234:5670 2:N:0:1
TACGCGGGTATCTAATCCTGTTTGCTCCCCACGCTGTCGCGCCTCAGCGTCAGCCACTGCCCAGCAGGCCGCCTTCGCCACCGGTGTTCTTCCGGATCTCTACGCATTCCACCGCTACACCCGGAATTCCACCTGCCTCTACAGTGCTCGAGCCACTCAGTTCGCACGGCCGATCCGGGGTTGAGCCCCGGACTTTCACCACACGCTTAAGTAGCCGCCTACGCGCCCTTTCAACCCAATTGACTGT
+
CCCCCGGGGGGGGCFGGGGGGGCFFGGGGGGGGGCFGGGGGGGGGGGGGGGGGGGGGGGGGGGGGGGGG:FGGGGGGGGGGGGGGGGGGGGGGGDGGGGGGGGGGGGGFFGGGGGFGGGGGGGGCGGGG8,EFGCFGFGFFGGFFFG<FAECGDCAFGGADFEDBFGEBG45?@BBA>CDFEGFACEFDDGBEEFGF<CA?F:?;>F:4459)6F73<>:?B1<(/8<)24)-).4C?01<7AFB<D
@M00200:205:000000000-AKKM3:1:1101:12049:5675 2:N:0:1
TACAGGGGTATCTAATCCTGTTTGCTCCCCACGCTTTCGAGCCTCAGCGTCAGTAATGGACCAGTATGTCGCCTTCGCCACTGGTGTTCTTCCGAATATCTACGAATTTCACCTCTACACCAGGAATTCCGCTTTCCTCTCCGACACTCAAGGAAGGTAGTTTCGAGTGCAGTTCCCAAGTTGAGCTTGGGGATTTCACGCCCGACTTACCTTCCCGCCTACACGCCCTTTAAACCCACTTGACTGT
+
CCCCCGGGGGGGGGFGGGGGGGGGGGGGGGGGGGGGGGGGGGGGGGGGGGGGGGGGGGGGGGGGGGGGGGGFGGGGGGGGGGGGGGFGGGGGGGDFCGGGGGGGGEDGGGGGGGGBCFGF8EFGFEGGGGGEGGGGDFGFFGG>EEGFGFGDGGFB>FGF9DEGAFGGFDFDFEFF+;0?FEFCFGGFFGC5B:@CF@E5@:=ABA@5CB=;EED,5:?>(0028=8CDF;))))(42;;4>AFFFF
@M00200:205:000000000-AKKM3:1:1101:19617:5679 2:N:0:1
TACTGGGGTATCTAATCCTGTTTGCTCCCCACGCTTTCGCTCCTCAGCGTCAGTACTGGCCCAGGATCCCGCCTTCGCCACCGGTGTTCCTCCTGATATCTGCGCATTCCACCGCTACACCAGGAATTCCAGATCCCCCTACCAGACTCTAGCCGCCCAGTATCGAATGCAGGCTCGAGGTTGAGCCTCGAGGTTTCACATTCGACTTGAGCGGCCGCCTACGAGCTCTTTAAACCCACTTGACTGT
+
CCCCCGGGGGGGGGGGGGGGGGGGGGGGGGGGGGGGGGGGGGGGGGGGGGGGGGGGGGGGGGGGGGGGGGGGGGGGGGGGGGGGGGGDGGGGGGGGGGGGGGGGGGGGGFGGGGGFGGGGGGGGGG8EGGGGGGGGGFEAFGGFG?FBFFFDAFGFFGGFDGC@AFGGFGFFFFFFEFDFFEGGFGFFF4CDF99:FEFCFEC**59@EE3E>1E*7DB@<@?:;E5CC7<4>28:C?(49<):4<>
@M00200:205:000000000-AKKM3:1:1101:21911:5685 2:N:0:1
TACGCGGGTATCTAATCCTGTTTGCTCCCCACGCTTTCGCGCCTCAGCGTCAGTACCGGTCCAGTGAGCCGCCTTCGCCACTGGTGTTCCTCCCAATATCTACGCATTTCACCGCTACACTGGGAATTCCACTCACCTCTCCCGGTCTCAAGCCAAACAGTCTGGCAGGCAGTTCCTCGGTTAAGCCGAGGGATTTCACCCGCCACTTGTTAAGCCGCCTACGCGCACTTTAAGCCCAATTGACTGT
+
CCCCCGGGGGGGGFGGGGGGGGGGGGGGGGGGGGGGGGGGGGGGGGGGGGGGGGGGGGGGGGGGGGGGGGGGGGGGGGGGGGGGGF@FGGGGGGGGGGGGGGGGGGGGGGGGFGG5DGGGGGFCCFFGGGGGGGGGGFGFFGGFGEGAGFF:DFGCAFGFGFEG@AGGEG>@AEFFCFDAGC4DFFGFBDE>DGFDF31=DF;B3;E9>6;CC)25:DF???:;>G>C762<>49?E:((-<2-)).
@M00200:205:000000000-AKKM3:1:1101:6986:5690 2:N:0:1
TACTCGGGTATCTAATCCTGTTTGCTCCCCACGCTTTCGCGCCTCAGCGTCAGTACCGTACTAGAGAACCGCCTTAGCCACGGGTGTTCTTCCTGATATCTGCGCATTTCACCGCTACACCAGGAATTCCACTTTCCTCTTCCGGACTCTAGCCGCACGGTTTCCAACGACCTCTGAAGGTTAAGCCTCCAGCTTTCACACCGGACTTGAGCGGCCGCCTACACGCCCTTTAAACCCAATTGCCTTGAGCT
+
CCCC,BFFFGGGGF@FGGGFGG,EFGGGGGGGDGGGGGGGG7BFGG8CFGGGGG9BFCCDF6FE96F8<E7FGGCFFGGGD+@FCFFGGCFGGGAGGDFGDDGGGGGGFGGGGEGEGG?F8DFEG,,@EGGG8,=EA9FDBFED+3==F+EDDFCA*@65@+0BEF+,*@?)*0301+;9D98C:CE*9??/*4<DBCC<(5:@25-7)))),(3:9<B<6?2:(/)9773)))),;(87>2))))))))-
@M00200:205:000000000-AKKM3:1:1101:16583:5708 2:N:0:1
TACGAGGGTATCTAATCCTGTTCGCTACCCACGCTTTCGTGCCTCAGCGTCAATGTTGGCTTAGTGAGCTGCCTTCGCAATCGGTGTTCTACATCATATCTAAGCATTTCACCGCTACATGATGTATTCCGCCCACTTCAACCAGATTCAAGCTAGACAGTTTCAATGGCAATTCCGCAGTTGAGCTGCGGGCTTTCACCACTGACTTATTTAGCCGCCTACGCACCCTTTACACCCAGTTGACTGT
+
CCCCCGGGGGGGGGGGGGGGGGGGGGGGGGGGGGGGGGGGGGGGGGGGGGGGGGGGGGGGGGGGGGGGGGGGGGGGGGGGGGGGGGGGGGGGGGGGGGGGGGGGGGGGGGGGGGGFGGGGGFCEGGGGFGFEDEGGGFGEFGGEG?G=FDGGGGGFFGGFFGEGEFGF5@DDFFFFFFGFEFGFFGGFFDG>B5ACCFGFFFFFFFEECFFFFFGD=DF?@@@E@GFG*;;CEFE1C77@?C34?EE
@M00200:205:000000000-AKKM3:1:1101:6691:5711 2:N:0:1
TACTCGGGTATCTAATCCTGTTTGCTCCCCACGCTTTCGCGTCTCAGCGTCAGTATCCAACCAGGGGGCCGCCTTCGCCACCGGTGTTCCTCCCGATATCTACGCATTTCACCGCTACACCGGGAATTCCACCCCCCTCTTTGGTACTCTAGCTTGCCAGTTTCATGCGTCCTTCCCCGGTTGAGCCGAGGGATTTCACACATGACTTAACAAACCGCCTACACGCCCTTTAAAACCAATTGACTGT
+
CCCCCGGGFGGGGGGGGGGGGGGGGGGGGGGGGGGGGGGGGGGGGGGGGGGGGGGGGGGGGGGGGDGGGGGGGGGGGDFGGGGGGGGGGGGGFG7CC@EA=EGGGGGGGGGGF6EEDGGGGGDDF=DFGGGGGEGGGE5@8EF6@FC*=@CGAFCFFFGAC+<9/@CGFGFBEFFAFAC5FE<CFGGFBGGDEFG41)=CE0:DBFA4:A><<?FE9G@8(,4F(:>D570>4<))14189)<22)5
@M00200:205:000000000-AKKM3:1:1101:14026:5723 2:N:0:1
TACTGGGGTATCTAATCCTGTTTGCTCCCCACGCTGTCGCGCCTCAGCGTCAGCAACGGCCCAGCAGACCGCCTTCGCCACTGATGTTCTTCCCGATCTCTACGCATTCCACCGCTACACCGGGAATTCCATCTGCCTCTACCGTGCTCAAGCCTGACAGTTTAGAAGGCAGCCCTGCGGTTAAGCCGCAGGATTTCACCCCCTCCTTACCAGGCCGCCTACGCGCCCTTTCCACCCACTTGACTGT
+
CCCCCGGGGGGGGGGGGGGGGGGGGGGGGGGGGGGGGGGGGGGGGGGGGGGGGGGGGGGGGGGGGGGGGGGGGGGGGGGGGGGEGGGGGGGGGGEFFGGGGGGGGGGGGGGGGGGFGGGFGGGGGGGCFGGGFGGGGFGFFGGFGFGFGFGFGGGFFGGFGCCDE5CCAFFF>@DFFFGDEGGGFGGBDGGE4CFGF?FE?B6@(33AEFE<;8FG0CA<B?<>9CBGCC:)<AA?G?019<7?FF<
@M00200:205:000000000-AKKM3:1:1101:26374:5767 2:N:0:1
TACACGGGTATCTAATCCTGTTTGCTCCCCACGCTTTCGCGTCTCAGCGTCAGTAACGTCCCAGCGAGCTGCCTTCGCAATTGGTGTTCCTCCTGATATCTGCGCATTTCACCGCTACACCAGGAATTCCACTCGCCTCTTCCGTACTCTAGCCCGACAGTATCCACCGGCGTCCGAGGGTTGAGCCCCCGACTTTCACAGCGGCCTTACCGAACCGCCTACACTCGCTTTATACCCCATTGACTGT
+
CCCCCGGGGGGGGGCGGGGGGGGGGGGGGGGGGGGGGGEGGGGGGGGGGGGGGGGGGGGGGGGFFGEDFGGGGGGGGGGGGGGGGGGGGGGGGGGGGGGGGGGGGGGGGGGGGGGFGGGGGGGGGGFGGGGGCGGGGFGFFGGDGFGFGFA7FGFF>GGAFFFGFFGC>E>5AADD/9@4=884A?E>DDEFAECGF?FC9@F0(66)4?:(,9EE>GFF::7F);5D9*14<AAA6(8B).)6ABF
@M00200:205:000000000-AKKM3:1:1101:6341:5775 2:N:0:1
TACGCGGGTATCTAATCCTGTTTGCTCCCCACGCTTTCGCGCCTCAGCGTCAGGTCCGGACCAGAGAGCCGCTTTCGCCACCGGTGTTCCACCCAATATCTACGAATTTCACCTCTACACTGGGTATTCCACCCTCCTCTTCCGGCCTCCAGCCGTGGCGTCTCGAGTGCCGTTCCGGAGTTGAGCTCCGGGCTTTCACACCCGACTGCCACAGCCGCCTACGCGCCCTTTAAGCCCAATTGACTGTCGAT
+
CCCCCGGGGGGGGGFGGGGGGGGGGGFGGGGGGGGGGGGGGGGGGGGGGGGGGGGGGGGGGGGGGGGGGGGGGGGGGGGGGGGGGGGGGGGGGGGGGGGGGGGGGDGGGGGGGGGFFFDGGGGGGGGGGGGGGGGGG?=DFGGFGFGFGFGGGGGBE5DAGG>GEFGGFFFFFFFF>FDFGFFGFGGFFGGEEEGGF<CCE<FF(,,9B<2?(.;@>GD114?>6CBG974))6<.;4<0<>2:)44)4((
@M00200:205:000000000-AKKM3:1:1101:6985:5797 2:N:0:1
TACGAGGGTATCTAATCCTGTTTGATCCCCACACTTTCGTGCCTCAGCGTCAGTTAAAGCTTAGTTAGCTGTCTACACTATCGGTGTTCTTGACGATATCTAAGCATTTCACCGCTACACCGTCAATTCCGCCAACCTCAACTTTACTCAAGCCCTACAGTATCAATGCCACCCTCCCGGTTACGCCGGGATATTTCAGCACTGACTTATAAGGCCGCCTACGCACCCTTTACACCCACTTGACTGTAGC
+
CCCCCGGGGGGGGGGGGGGGGGGGGGGGGGGGGGGGGGGGGGGGGGGGGGGGGGGGGGGGGGCGGGGGGGGGGGGGDGGGFGDGGGGGGGGGGGGGGGGGGCA;FGGGFGGGGGGFGGGGGEGGEGGFFGGGDEGGGFGFFGGFCDDEGF86EFDFFGFDFDFGEFGEFGFF?@FF>AD5@ED8:CGE>CGFFGGFAEAAEFE@@@A?CFF<**4;):A=(7>)(::D5<;44?E(==;()))4)))1))
@M00200:205:000000000-AKKM3:1:1101:5826:5821 2:N:0:1
TACACGGGTATCTAATCCTGTTTGCTCCCCACGCTGTCGCGCATCAGCGTCAGCCACAGCCCAGCAGACCGCCTTCGCCACCGGTGTTCTTCCGGATCTCTACGCATTCCACCGCTACACCCGGAATTCCATCTGCCTCTACTGTGCTCGAGCCTGACAGTTCGCACGGCCGACTCGGGGTTGAGCCCCGAGCTTTCACCGCACGCTTGTCAAGCCGCCTACGCGCCCTTTAAACCCAATTGACTGT
+
CCCCCGGGGGGGGGGGGGGGGGGGGGGGGGGGGGGGGGGGDGGGGGGGGGGGGGGFGGFGGGGGGGGGGGGGGDGGGGGCGGGGFGGGGGGGFGGGGGGGGGGGDGGGGGGGGGGFGGGGGEGGG8DGGGGGGEFFGFGFFGGFGFGFG5?9ECDFFGFFFGF>55DGBGB=EF;AFFD>FEGFFGGFEGC:>EFFFCFFDFB>27:-:7A>A?FF>DB?<BB:0:591932<AF?GFFF).6<>A)
@M00200:205:000000000-AKKM3:1:1101:9902:5828 2:N:0:1
TACAGGGGTATCTAATCCCGTTTGCTCCCCTGGCTTTCGTGCCTCAGCGTCAGTACACCCCCAGCAGCTTGTCTGCACCATTGGCGTTCCAGATGATATCTATGCATTTCACCGCTCCACCATCTGTTCCAGCTGCCCCTAGGTGACTCAAGAACGGCAGTATACCAAGCAATTCCACAGTTAAGCTGTGGGATTTCACAAGGTACTTACCATCCCGCCTACACACGCTTTAAACCCACTTGACTGT
+
CCCCCGGGGGGGGGGGGGGGGGGGGGGGGGGGGGGGGGGGGGGGGGGGGGGGGGGGGGGGGGGGGGGGGFGGGGGFGGGGGGGFGGGGGEFGGGGGGGGGGAFFGGGGGFFGGGGFDGGGGGGGGGGGGGGGGGGGEFC8DGFFGFGFGFG?@DD>?8=5DFFGE7DDFGFFF8=DD8=DFCDFFGGF9;,<CFGGFFGF5858;A*22*:77)@,);@29>>AEE4C599C?4;@B2(:*.*)7>;
@M00200:205:000000000-AKKM3:1:1101:16007:5836 2:N:0:1
TACTAGGGTATCTAATCCCGTTTGCTCCCCACGCTTTCGCGCCTCAGCGTCAGGAAATGCCCAGAGACCCGCCTTCGCCACCGGTGTTCCTCCCGATCTCTACACATTTCACCGCTACACCGGGAATTCCAGTCTCCTCTGCATCCCTCAAGAACGGCAGTATCAGCCGACGTTTCTCGGTTGAGCCGAGAGCTTTCACGACTGACTTGCCATCCCGCCTACGCGCCCTTGTGGCACAATTGACTGTCACT
+
@CCCCGGGGFGGGGGGGFGEFG<FGGGGGGGGCGG@DFEGGGGEGFGFCFGGEGGGGD,<E<,,,,CFF@:FGDFGDGGGCFG>+@?7EEAF=:F:+>,CEFFD8=F,@C,C<CGEDCEF84>8@CFFGGAFFFGFE+A99@=FG5F5DFE+@@D<?C95@+;9*+9FAEB5<)AFAFDF<C*AFF:6)/*))4,28CC@06;93;93=;E<EED=DDB0333>(*)1>*())(,(3(4<<)-.6-.))))
@M00200:205:000000000-AKKM3:1:1101:20263:5846 2:N:0:1
TACAAGGGTATCTAATCCTGTTCGCTCCCCATGCTTTCGCTCCTCAGCGTCAGTTACGGCCCAGAGATCTGCCTTCGCCATCGGTGTTCCTCCTGATATCTGCGCATTCCACCGCTACACCAGGAATTCCAATCTCCCCTACCGCACTCTAGTCTGCCCGTACCCACTGCAAGCCCGAGGTTGAGCCTCGGGATTTCACAGCAGACGCGACAAACCGCCTACGAGCTCTTTACACCCAATTGACTGTAGA
+
CCCCCGGGGGGGGGGGGGGGGGGGGGGGGGGGGGGGGGGGGGGGGGGGGGGGGGGGGDGGGGGGGGGGGGGGGGGGGGGGGGGGGGGEGGGGGGGGGGGGGGGGGGGGGGGGGGGBGGEEGGGGGECFFGEGFGCFCFGDFGGFGFG=CFGC;8=DBEGAEGDDEFDGFGF5A9F:@>DEFD9FFGGAAGGBECC*:EFFBDB@=BF=@@@;>;C;63)08,;D(=56D74).4<?G3((6?FFF<>B<<
@M00200:205:000000000-AKKM3:1:1101:27321:5861 2:N:0:1
TACAGGGGTATCTAATCCTGTTTGCTCCCCACGCTTTCGAGCCTCAGCGTCAGTAATGGACCAGTATGTCGCCTTCGCCACTGGTGTTCTTCCGAATATCTACGAATTTCACCTCTACACTCGGAGTTCCACATACCTCTTCCATACTCAAGATAGCCAGTATCAAAGGCAATTCCAAGGTTGAGCCCTGGGCTTTCACCTCTGACTAAACTATCCGCCTACGCTCCCTTTAAGCCCAATTGACTGT
+
CCCCCGGGCGGGCGGGGGGG<FGGGGGGGGGGGGGDGGGGGGGGGGGGGEGGGGGGGGAEGFGGGGGGGGGGGGGGGGGGGGGGGGGCFFGGGFFGGG8EFDGGG8FDGGGGGCDFGGGGFEGGDGG8E@EFGGGG?FCEFEFFGFGECDF6FFGFF86?DGEFEFGGFFDDFFFD7EGFE8DFFGGF:+@?FGGGFEGEEFF@@7C<5@EF6*@<0<9>AF=BFEDG7;5A<6*.B9BBCE>=8*.
@M00200:205:000000000-AKKM3:1:1101:6174:5875 2:N:0:1
TACGCGGGTATCTAATCCTGTTCGCTCCCCACACTTTCGCTCCTCAGCGTCAGGTCATTCCCAGAGAACCGCCTTCGCCACCGGTGTTCCTCCTGATATCTGCGCATTTCACCGCTACACCAGGAATTCCGTTCTCCCCTGAATACCTCTAGTCTGCCCGTATCGGAAGCAAGCGCCGTGTTAAGCACGGCGTTTTCACTCCCGACGCGACAACCCGCCTACGAGCCCTTTAAACCCAGTTGACTGT
+
CCCCCGGGGGGGGGGGGGGGGGGGGGGGGGGGGGGGGGGGGGGGGGGGGGGGGGGGGGGGGGGGGGGGGGGGGGGGGGGEGGGGGGGGGGGGGGGEFGGGFCGGGGGGGGGGGGGFGGGGFGGC==FGFGGGFFGGGFGFF8=DAFGFGFGFGGGFFGGEGDBGF>780DA)9=ADB>GDFG>DFFGFFDGDFEEGFEGFF5=0163;>>9(4(;C9DE?1:::18>C5>449>FBG04>9:2444A
@M00200:205:000000000-AKKM3:1:1101:10232:5875 2:N:0:1
TACGCGGGTATCTAATCCTGTTTGCTCCCCACGCTTTCGCGTCTCAGCGTCAGTCACGTCCCAGCGAGCTGCCTTCGCCGTTGGTGTTCCTCCTGATATCTGCGCATTTCACCGCTACACCAGGAATTCCACTCGCCTCTTCCGGACTCGAGCTCGACAGTATCCACCGGCATCCCAGGGTTGAGCCCTGGACTTTCACAGCAGACTTACCGAGCCGCCTACACGCGCCTTAAACCCAGTTGACTGTAGA
+
CCCCCGGGGGGGGGGGGGGGGGGGGGGGGGGGGGGGGGGGGGGGGGGGGGGGGGGGGGGGGGGGGGCFGGGGGGGGGGGEEDFFGGGGGGGGGGCFGGGGGGGGGGGGGGGGEEEFGGGGGGGGGGFGGGGGGGGGGE>DDGGFDEGBD?FDGGFA>EDAFFEGECGC>EBFFFFFFFFBGCD49:7>=5=AFGG7CCGEFFFFFFFCEFEF;0*:().,:?>F6=5C)*4<)62:GB2,49<><DB45)
@M00200:205:000000000-AKKM3:1:1101:6744:5876 2:N:0:1
TACGGGGGTATCTAATCCTGTTTGCTCCCCACGCTTTCGCGTCTCAGCGTCAGTCATCGTCCAGAAGGCCGCCTTCGCCGCAGGTGTTCTGCTTGATATCTACGAATTTCACCTCTACACCAAGCATTCCACCTTCCTCTCCGAGACTCGAGCCATGCAGTTTCGGATGCACTTCCACGGTTGAGCCGTGGGCTTTCACATCCGAATTGCAAAGCCGCCTAAACGCGCTTTAAACCCAATTGACTGTCGAC
+
CCCCCGGGGGGGGGGGGGGGGGGGGGGGGGGGGGGGGGGGGGGGGGGGGGGGGGGGGGGGGGGGGGGGGGGGGGGGGGGGGGCEFEFGGGGFGGGGGGGGGGGGGGGGGGFEEDF+AF;EGGFFGGGGGGGFGGGGFFGFFGGFGFGEGFGGGGGFFGGFFGE+>DCC>FFFFB>FFFC41;CDFGFF>CGBFGGGF)CEC@@F0(,,3;9663CFFGF0())9(:>57*8<<<71;::0).:9-64)--(
@M00200:205:000000000-AKKM3:1:1101:6803:5884 2:N:0:1
TACACGGGTATCTAATCCTGTTCGCTCCCCACGCTTTCGCTCCTCAGCGTCAGTTGTTGCCCAGAGACCCGCCTTCGCCACCGGTGTTCCTCCTGATATCTGCGCATTTCACCGCTACACCAGGAATTCCAGTCTCCCCTGCAACACTCTAGTTTGCTCGTATCGACTGCAGACCCGAGGTTGAGCCTCGGGATTTCACAGCCGACGCAACAAACCGCCTACGAGCTCTTTAAAACCAGTTGACTGTAGA
+
CCCCCGGGGGGGGGGGGGGGGGGGGGGGGGGGGGGGGGGGGGGGGGGGGEGGGFGEGFGGGGGGGGGGFGGGGGGGGGGGGGGGFGGGGGGGFGGGGGGCGGGDGGGGGGFFFGDFGGGGGFGGFGCFGFEGGGFFDFGFFFGFFFG5D?EF=FGFFDGFGGDGFFCE5CFEFB9CEFDDCFFC>EFFFGCDFGCFAEGCB@B@@9;B>BB;14F:;DE?;3658:)>?C)6<2)4?619<>F?:>)<)<
@M00200:205:000000000-AKKM3:1:1101:17352:5889 2:N:0:1
TACAGGGGTATCTAATCCCGTTCGCTCCCCACGCCTTCGCGCCTCAGCGTCAGGTCAGGTCCAGCGAGCCGCCTTCGCCACTGGTGTTCCTCCGGATCTCTACGCATTTCACCACTACACCCGGAATTCCACTCGCCTCTCCCTGCCTCCAGATGACCCATCTCGCCGGACCCTCCCCCGTTGAGCGGGGGGCTTTCACCGACGATGCGATCATCCGCCTGCGCGCGCTTTAAACCCACTTGACTGT
+
CCCCCGGGGGGGGGGGGGFEGGGGGGAFGGGGGGGGGGEEGGGGFGFGGGGGGGFGGGGGD@FGGGDGG@FGGGGGGGEGF@FGGGGGGFFGG7CFEGGGGGGGGEGGGGGGGGGFGGGGGEGEGGGGGGDGGFGGGFGBDEF?=*DEGFG?BC+<FGCACCCGF>D3@8D9ADFD4BD?FFCFFGC>)1/57E5CFDGF?(319(,46<1:0>FGFFB(,21BBGDG<51>2<<BG:(446>?>AA
@M00200:205:000000000-AKKM3:1:1101:6680:5898 2:N:0:1
TACCCGGGTATCTAATCCTGTTTGCTCCCCACGCTTTCGCACCTCAGCGTCAGTACCGGACCAGTGGGCCGCCTTCGCCACCGGTGTTCTTCCTAATATCTACGAATTTCACCTCTACACTAGGAATTCCACCCACCTCTTCCGGCCTCGAGCCCTACAGTATCAAAGGCAATTCCGAGGTTGAGCCCCGGGATTTCACCTCTGACTTGACAGTCCGCCTACGTGCGCTTTAAACCCACTTGACTGT
+
CCCCCGGGGGGGGGGGGGGGGGFGGGCGGGGGGGGGGGGGDGEFGGGGDGGGGGFGGDECFGGGD9<FFGGGGGGGGGGGG,FGGGGGGGGGGFGGGCGGFFGGCFGGGGGGGFGFFGCFG8EGEFGGGGCG+1@ED*@D?DFEG*=AG>EG68C5ACD5D+*5;CGCAGF@AEFFF59@FC;CFGG>>>E5DEFGFFGF*7@F<<AEF3)/..3A;DFFD@;8:C:9>C<2).-4?6((66>F2))
@M00200:205:000000000-AKKM3:1:1101:4093:5911 2:N:0:1
TACTAGGGTATCTAATCCCGTTTGCTCCCCACGCTTTCGCGCCTCAGCGTCAGAACCGGTCCAGCGAGCCGCCTTCGCCACTGGTGTTCCTCCCAATATCTACGCATTTCACCGCTACACTGGGAATTCCACTCGCCTCTCCCGGCCTCAAGCAAAGCAGTCTGAAGGGCAGTTCCTCGGTTAAGCCGAGGGATTTCACCTTTCACTTGCCAAGCCGCCTACGCGCCCTTTACACCCAGTTGACTGTAGAC
+
CCCCCGGGGGGGGFGGGGGGGGCGGGGGGGGGGGGGGGFGGGGGGFGGGGGGGGGGGGGGGGGDGDGGGGGGGGGGGGGGGGGGFGGGGGGGGGGGGGGGGCEFGGGGGGGGGGGFGGFGGGGFFGGGGFGGGGGGGFGFFFG56@DFGF77FFCFFGGAC?7?A++:9:C)9*4<?AC?CC*A>FGFFDE6BEFGFCFEEE@E?EE9>C=441CF@CBF6;7AFGFG5>?AFA><E038BF<5<)-)6))
@M00200:205:000000000-AKKM3:1:1101:8492:5918 2:N:0:1
TACGCGGGTATCTAATCCCTTTTGCTCCCCTGGCCTTCGAGCCTCAGCGTCAGATGTTGTCCAGTAGCTCGCCTTCGCCACAGATGTTCCTCCCGATCTCTACGCATTTCACTGCTACACCGGGAATTCCACCACCCTCTACCGCACTCTAGTCCGCCAGTATCCACCGCCATTCCTAGGTTGAGCCCGGGGCTTTCACGGCAGACTTAACGAACCCACTACGCACGCTTTAAACCCAATTGACTGTAGA
+
CCCCCGGGGGGGGGGGGGGGGGGGGGGGGGFFGGGGGGGGGGGGGGGGGGGGGGFGGGGGGGGGGGGGGGGDGGGGGGGGGGCFFGGGGGGGGGGGGGGGGGGGGGGDGGFCAFGFGGGGGG7@FEGGGGGADCDEGFGB5@35CDGBF9F7>9DF>>DDFGF+;;F6580=EFFFCFGFGGGF*>,::CCEFGGGFEE116>>@@;EF6)6?DG5(1733:B5088<193)69)48<:?2464))-6))
@M00200:205:000000000-AKKM3:1:1101:17461:5920 2:N:0:1
TACGCGGGTATCTAATCCTGTTCGCTCCCCACACTTTCGCTCCTCAGCGTCAGGTAATGCCCAGAGAACCGCCTTCGCCACCGGTGTTCCTCCTGATATCTGCGCATTTCACCGCTACACCAGGAATTCCGTTCTCCCCTGCATACCTCTAGTCAGCCCGTATCGGAAGCAGGCTCGGGGTTAAGCCCCGAGTTTTCACTCCCGACGTGACAGACCGCCTACGAGCCCTTTATCACCAATTGACTGT
+
CCCCCGGGGGGGGGGGGGGGGGGGGGGGGGGGGGGGGGGGGGGGGGGGGGGGGGFGDFGGGGGGGGGGGGGGGGGGGGGGGGGGGGGGGGGGGGGGGGGGGGGGGGGGGGGGGGGFDGGGGGGGCFGGGGGGGGGGGFG<DGGFGF?EGFD=EGFFFGG>EDCGD*<:BFFCFFAFEEC><E*8:CFFEG5>>GFFFEGF9=D>1;>BD;0);@GE9DE1(,-70CFFC7?-64).;>67A726)).
@M00200:205:000000000-AKKM3:1:1101:21918:5921 2:N:0:1
TACTAGGGTATCTAATCCCGTTCGCTCCCCTGGCTTTCGTGTCTCAGCGTCGGCACACCCCCAGCGGACTGCTTTCGCCGTCGGCGTTCCAAGCGATATCTACGCATTTCACCGCTCCACCGCTTGTTCCGTCCGCCCCTAGGTGGCCCAAGACCGCCAGTATACCCAGCCGTTCCCCGGTTGAGCCGGGGGATTTCACAAGGTACTTAACGATCCGCCTACACACGCTTTAAGCCCAGTTGACTGT
+
CCCCCGGGGGGGGGGGGGGGGGGGGGGGGGGGGGGGGGGGGGGGGGGGGGGGGGGGGGGGGGGGGGGGGGGGGGGGGGGGGGGGGGGGGGGGGGGGDFGGFGGGGGGGDFGGGGGEDFGGGGGGGGGGGGGGFGGGEBGFFGGFGFCCFFGGFGGFFGG4,=CGFFGGFGFFF=FFFFGECGDFAFGFFGGFECFC@BGB7??B26>FFBF??FGE?G3:6::?>C@DC384<BA0;?((.662:><
@M00200:205:000000000-AKKM3:1:1101:26318:5942 2:N:0:1
TACACGGGTATCTAATCCTGTTCGCTCCCCACGCTTTCGCTCCTCAGCGTCAGTAATGGCCCAGAGATCCGCCTTCGCCACCGGTGTTCCTCCTGATATCTGCGCATTTCACCGCTACACCAGGAATTCCGATCTCCCCTACCACACTCTAGCCTGCCCGTATCGAATGCAGACCCGGGGTTAAGCCCCGGGCTTTCACATCCGACGTGACAAGCCGCCTACGAGCTCTTTACACCCAATTGACTGTCGAT
+
CCCCCGGGGGGGFFEFGGGGGGGCFGGGGGGEEGG>FG:FGFCFGGGGGGGDGGGGGGGGGGGFGGCFGGGGGGGGCGGGGGGGGGGGGGGGGGGFGGGGGCFEC8CFEFGGGGG>GGGCEFF@FEFFCFGGGGGGGFEDFFFFGFGFGFGFEFFFFGGD8D<C=5CE6;FFAC:AE*39>8DG8AFFED:)8:7DFCFCC@FFD6@60(47)(3*:CEF01:708BFC7AF)65<51,(<<B<)64)-((
@M00200:205:000000000-AKKM3:1:1101:16365:5954 2:N:0:1
TACTAGGGTATCTAATCCTGTTTGCTCCCCACGCTGTCGCGCCTCAGTGTCAGAAACTGCCCAGCAGACCGCCTTCGCCACCGGTCTTCCTCCGGATCTCTACGCATTCCACCGCTACACCCGGAATTCCGTCTGCCTCTACAGTCCTCGAGTTTGACAGTCGGCACGGCAGATCCGGGGTTGAGCCCCGGACTTTCACCACACCCTTATCAAACCACCTACGCGCCCTTTAAGCCCAATTGACTGT
+
CCCCCGGGGGGGGGGGGGGGGGGGGGGGGGGGGGGGGGGGGGGGGGGGGGGGGGGGGGGGGGGGGGGGGGGGCFGGGGGGGGGDFCFGGGGGGGGE@FGFFGGGGGGGGDGGGGGFGGGGGGGGGGGGGGGGGGGGGFGEFGGFGFGFGDGDGGGDFF??AFDGAEGGFGD9FEFFFADFGEGGFG6??DEDADEGFEG<31=<?B6;3?CCFEGFFGFB?B05>GFDCC0:.6A4@<BFA7))4<4
@M00200:205:000000000-AKKM3:1:1101:11202:5957 2:N:0:1
TACTCGGGTATCTAATCCCGTTTGCTCCCCTAGCTTTCGTGCCTCAGCGTCAATTATTGTGTAGCAAGCTGCCTACGCAATTGGTGTTCTATGTCATATCTAAGCATTTCACCGCTACATGACATATTCCGCTCACCTCCAGAACATTCAAGATAGATAGTATCAATGGCAGTTTCCGAGTTAAGCTCGGAGATTTCACCACTGACTTACCTACCCGCCTACGCACCCTTTAAACCCAATTGACTGTAGA
+
CCCCCGGGGGGGGGGGGGGGGGGGGGGGGGGGGGGGGGGGGGGGGGGGGGGGGGGGGGGGGGGGGGGGGGGGGGFFGGGEGGGGGGGGGGGGGGGGGGGGGGGGEGGGGFGGGGGFGGGGFGGGGGGGGGGCDGGGGF8DFDGFGFDEGFGGGGGBF@FFGGBF>DDGFDF5D*<+<?DBFGFFBEG5?DEAFGG?DEC=85CE8)977<)**)75>CBAA@D4@C?C4;BA<:3:E5=:*06=44;?CE
@M00200:205:000000000-AKKM3:1:1101:21532:5967 2:N:0:1
TACAGGGGTATCTAATCCTGTTTGCTCCCCTGGCTTTCGCGCCTCAGCGTCAATACCGGTCCAGGATGCCGCCTTCGCCACCGATGTTCCTCCAGATATCTACGCATTTCACCGCTACACCTGGAATTCCACATCCCTCTCCCGGATTCGAGCCTTCCAGTCTCGGACGCAGTTCCCGGGTTGAGCCCGGGGATTTCACGTTCGACTTAGAAGGCCGCCTCCGCGCCCTTTACACCCAATTGACTGT
+
CCCCCGGGGGGGGGGGGGGGGGGGGGGGGGGGGGGGGGGGGGGGGGGGGGGGGGGGGGGGGGGGGGGGGGGGGGGGGGGGGGGGGGGGGGGGGGGGGGFGGGGGGGGDCGGGGGGFGGGGGGGGGGGGGGGGGGGGFFGFFGGEG>G>FEFDCGGFFFGFGGFGFFGGFG>5?EAFFE*9C5DFFGC>54C>AEGG73A=@8@@<0;69><342B;68>(((-77E@G3C3<A>A?824843)5A<B
@M00200:205:000000000-AKKM3:1:1101:20767:5993 2:N:0:1
TACTCGGGTATCTAATCCCGTTTGCTCCCCTGGCTTTCGTGTCTCAGCGTCAGCGGATCCCCAGTCATCTGTTTTCACCGTCGGCGTTCCAAACGATATCTACGCATTTCACCGCTCCACCGTTTGTTCCGCTGACCCCTGGATCGCTCAAGACCGCCAGTATGCCCGGCCGTTCCCCGGTTGAGCCGGGGGATTTCACGCGGGCACTTAACGGTCCGCCTACACCCGCCTTACACCCAATTGACTGT
+
CCCCCGGGGGGGGGGGGGGGGGGGGGGGGGGFGGGGGGGGGGGGGGGGGGGGGGGGGEGGGGGGGGGGGGGGGFGGGGGGGGGGGGGGGCGGGGGGGGGGGGFGGGGGGGGGGGGFGGGGGGGGGGGGGGG+=EGGFBEDFFFBF>DDFFGGFGGDEGGFGGEF@C9:*@BF9>AA6FGECED4AFCE>CGEA7FDFFGFF;B>F0:?>2>469/:9DE1::::<*<>D)2:<?22C13-2<72.)9)
@M00200:205:000000000-AKKM3:1:1101:17641:5994 2:N:0:1
TACCCGGGTATCTAATCCTGTTTGCTCCCCACGCTTTCGCGTCTCAGCGTCAGTATCCAACCAGGGGGCCGCCTTCGCCACCGGTGTTCCTCCCGATATCTACGCATTTCACCGCTACACCGGGAATTCCACCCCCCTCTTTGGTACTCTAGCTTGCCAGTTTCATGCGTCGTTCCTCGGTTAAGCCGAGGGCTTTCACACATGACTTAGCAGACCGCCTACACGCCCTTTATACCCAATTGACTGT
+
CCCCCGGGGGGGGGGGGGGGGGGGGGGGGGGGGGGGGGGGGGGGGGGGGGGGGGGGGGGGGGGFGGGGGGGGGGGGGGGGGGGGGGGGGGGGGGGECE6FGGGGGEGGGGGGGGGAGEGFGGGGGCEGGGGGGEDBEDEDFGGFGFFEGFGGGGGFFFGFGGEGFFGG4EE>DFFFFFGEFCD+AFGFFGEBEFFDFFGB?FB?B?FAD<9<ABG8>G:(44:808>DDF)6<)66A?BFF<AA248
@M00200:205:000000000-AKKM3:1:1101:9185:5995 2:N:0:1
TACCGGGGTATCTAATCCTGTTTGCTCCCCACGCTTTCGCGCCTCAGCGTCAATACCGGTCCAGGATGCCGCCTTCGCCACCGGTGTTCCTCCAGATATCTACGCATTTCACCGCTACACCTGGAATTCCGCATCCCTCTCCCGGATTCAAGCCATTCAGTATCAGACGCAGTTCCCAGGTTGAGCCTGGGGATTTCACGTCTGACTTAGTTGGCCGCCTACGAGCCCTTTACACCCAGTTGACTGT
+
CCCCCGGGGGGGGGGGGGGGGGGGGGGGGGGGDGGGGGGGDGGGGGGGGGGGGGGGGGGGGGGGGGGGGGGGGGGGGGGFGGGGGGGGGGGGGGGGGGGGGGGGGGGGGGGGGGG?DEEGFGGGGGGGGGGGD6DDGFGFFFGFGFGFGFG7FGGFFGGFGGFGFFGG?:?ADFFFFFGFGFGGFGGFFGGBDGCDFEE2>BFDEEF<8<CEF;FC0CD1?@;=3C5CG4?F<BA0C:(5A<<<24A
@M00200:205:000000000-AKKM3:1:1101:13279:6001 2:N:0:1
TACGGGGGTATCTAATCCCGTTCGCTACCCTGGCTTTCGCGCCTCAGCGTCAGAAGAGGTCCAGTGCGCCGCCTTCGCCACCGGTGTTCCTCCAGATATCTACGCATTTCACCGCTACACCTGGAATTCCGCATCCCTCTCCCGGATCCAAGCCATCCGGTATCAGACGCAGTTCCCCAGTTAAGCTGAGGGATTTCACGTCTGACTTAGTTGGCCGCCTACGAGCCCTTTACACCCACTTGACTGT
+
CCCCCGGGGGGGGGGGGGGGGGGGGGGGGGGGGGGFGGGGDGGGGGGGGGGGGGGGGGGGGGGGGGGGGGGGGGGGGGGGFGGGGGGGGGGGGGGGGGGGGGGGGGGDGGGGGGGFGGGFEEFGGCFGGGGGDGGGGAGFFFFEGDCAGFGDGFFAFGGFGCDGFFGGFGF=AEFFFFDEG9DFFGFFFGGE:6CCFEGD@6@FEC3396CCEEGG>G@(::1>0:39>DFFFBF0E<((49>BA><
@M00200:205:000000000-AKKM3:1:1101:8806:6012 2:N:0:1
TACGAGGGTATCTAATCCCGTTTGCTCCCCTGGCTTTCGCGCCTCAGCGTCAATGTCGGTCCAGGATGCCGCCTTCGCCACCGGTGTTCCTCCAGATATCTACGCATTTCACCGCTACACCTGGAATTCCGCATCCCTCTCCCGCATTCAAGCCAACCAGTATCGAACGCAGTTCCTGGGTTGAGCCCAGGGATTTCACGTTCGACTTAGCAGGCCGCCTACGCGCCCTTTATACCCAGTTGACTGTAGCC
+
CCCC8FGGGFGGGGGGGGGGGGFEFAGGGGFCFGGGGGGGGGGGGGGGGGGGGGGGGGGGGGGGGGFFG<FGGGGGGGGGCFFCFGGEGGGGGGGGGFFGGAFDE>F7@FGGGGGFGGGGGF=EEFGEFFGGC>>FGFGDFFGF+*6=FFG7D6?DFG?AF:@F>9?EBEB=?AAFFFGFB5;CF<=A*;:B>FFFFFGB@DF95>@D>34?31CE;GE018()(109)924))6<GB1:2)42.284<))
@M00200:205:000000000-AKKM3:1:1101:12160:6014 2:N:0:1
TACAGGGGTATCTAATCCTGTTTGCTCCCCACGCTGTCGCGCCTCAGCGTCAGCCACAGCCCAGCGGGCCGCCTTCGCCACCGGTGTTCTTCCGGATCTCTACGCATTCCACCGCTACACCCGGAATTCCACCCGCCTCTACTGTGCTCGAGCGCGAGAGTATCGAAGGCCGATCCGGGGTTGAGCCCCGGACTTTCACCCCCGACTCCTCGCGCCGCCTACGCGCCCTTTATGCCAATTGACTGT
+
CCCCCGGGGGGGGGGGGGGGGGGGGGGGGGFGGGGGGGGGGGGGGGGGGGGGGFGGGGGGGGGGGGGGGGGGGGGGGGGGGGGGGFFGGGGGGGGGFGGGGGGGGGGGGGGGGGGEGGGGGGGGGGGFGGGGGGGGDFGFFGGFGFGFGFGDEDGFBGG>ECEF@F4=ACF@F9EFFFGEGC7*7E?F>CEBEGCGF>GFF>;>FF(8><??>FGGBGB(:?<>>GFG3*4-)64)+)4:2A<)28
@M00200:205:000000000-AKKM3:1:1101:4682:6023 2:N:0:1
TACCGGGGTATCTAATCCTGTTTGCTCCCCACGCTTTCGCGCCTCAGCGTCAATTACGGGCCAGATAGCCGCCTTCGCCACTGGTGTTCTTCCCAATATCTACGAATTTCACCTCTACACTCGGCATTCCACTCACCTCTCCCGAACTCAAGATAGCCAGTATCAAAGGCAGTTCCAAGGTTGAGCCCTGGGCTTTCACCTCTGACTAAACTATCCGCCTACGCGCCCTTTACACCCACTTGACTGTCGAT
+
CCCCCGGGGGGGGGGFGGDFGFEFGGGGGGGGGGGGGGGGGGGGGFFGGGGGGGGGGGCFGGFFGFGGGGGGGGGGFGGGGGFGFFF7FGGGGGAFFEDGF;FFFFGG;E9F<BDDGGGGFGGGGGEGGG8=9EDFFFGBF6D*89@D7D@ACA@?FFDB8=DFFFGG5EA=FAFFF9:?>E0;9C6?67CFAFGGFCFE6BB:ACEF*):EB*?>(:??(-5)(=>D/;444?A@G?2(;3EE3)4)(-(
@M00200:205:000000000-AKKM3:1:1101:23858:6037 2:N:0:1
TACCCGGGTATCTAATCCTGTTCGCTCCCCACGCTTTCGCGCCTCAGCGTCAGCAAAGCTCCAGGCAACCGCCTTCGCCACTGGTGTTCCTCCCGATATCTACGCATTCCACCACTACACCGGGAATTCCATTGCCCCCTAGCTTGCTCCAGCCACGCCGTATTCGCTGACCCCGCCCAGTTGAGCCGGGCGATTTCACAACGAACGTGCGTAGCCGCCTGCGCGCCCTTTACCCCCACTTGACTGT
+
CCCCCGGGGGGGGGGGGGGGGGGGGGGGGGGGGGGGGGGGGGGGGCFGGGGGGGGGGGGGGGGFGGGGGGGGGGGGGGGGGGGGGGGGGGGGGGGGGGGGGGGGGGDGGFGGGGGFGGGGGGEDGGGGGGGGFFGCDFG>DFGFGFGCDFGGGGGFFGGFGG5FEFGGE5ABFFEFEFG4<<7=?<C?55EBEDFGFEGCFF9@DF>21?F::;GF(9B<049EBE@G<C)-6).8EF(89A<?).8
@M00200:205:000000000-AKKM3:1:1101:22564:6038 2:N:0:1
TACTAGGGTATCTAATCCTGTTCGCTCCCCACGCTTTCGCGCCTCAGCGTCAGTACCGTCCCAGCGAGCTGCCTTCGCCATTGGTGTTCCTCCTGATATCTGCGCATTTCACCGCTACACCAGGAATTCCACTCGCCTCTTCCGGACTCTAGCCCGGCAGTATCCACCGGAATTCACGGGTTGAGCCCTTGACTTTCCCAGCGGACTTACCTGACCGCCTACGCGCCCTTTAAGCCCAATTCACCGTAGA
+
CCCCCGGGGGGGGGGGGGGGGG,FGGGGGGGGEGGGGGG7FGFGFGEFGGGGGGAEFEDEGGGGG+8FECFGGGGGGGGG7,CFGGGGGGGGGGCCFCFGGCGGGGGGGGGGGGGFGG?G,=FGGGGGGGCGGE+@EFGBDGG>+*=@G?FF,=DE58D5E+*?;9=,9**1?:F9B***589;@>15)0C?AC?B18CE99((((.74.3)),?C(281;3471:77/906294?C?(4-).)-(.-((
@M00200:205:000000000-AKKM3:1:1101:17866:6039 2:N:0:1
TACTAGGGTATCTAATCCTGTTCGCTCCCCACACTTTCGCTCCTCAGCGTCAGGTCATTCCCAGAGAACCGCCTTCGCCACCGGTGTTCCTCCTGATATCTGCGCATTTCACCGCTACACCAGGAATTCCGTTCTCCCCTGAATACCTCTAGTCTGCCCGTATCGGAAGCAAGCGCCGTGTTAAGCACGGCGTTTTCACTCCCGACGCGACAAACCGCCTACGAGCCCTTTACACCCAATTGACTGTAGA
+
CCCCCGGGGGGGGGGGGGGGGGGGGGGGGGGGGGGGGGGGGGGGGGGGGGGGGGGGGGGGGGGGGGGGGGGGGGGGGGGGGGGGGGGGGGGGGGGGGGGGGGGGGGGGGGGGGGGFGGGGGGGGGGGGGGGGGGGGGFGFFGFF8DFDFBGFGGGFFGGFGG5FFFGG>FFEFBFFEFGFGDFCFGGFFDGFFGG:FEF?4:2@=5>>9>FBF(:=3CE(28?>2E>F7C>):9A?EBB(<7AB<ADFF9
@M00200:205:000000000-AKKM3:1:1101:22276:6041 2:N:0:1
TACAGGGGTATCTAATCCTGTTTGCTCCCCACGCTTTCGCATCTCAGCGTCAGTCACCGTCCAGAAGGCCGCCTTCGCCACCGATGTTCCTCTCGATATCTACGAATTTCACCTCTACACCGAGAATTCCGCCTTCCTCTCCGGGACTCAAGTTCGTGAGTTTCAAATGCACTTCCTGGGTTAAGCCCAGGGCTTTCACATCTGACTTTACGAACCGCCTACATGCGCTTTAAACCCAGTTGACTGTACAT
+
CCCCCGGGGGGGGGGGGGGGGGGGGGGGGGGGGGGGGGGGGGGGGGGGGGGGGGGGGGGGGGGGGGGGGGGGGGGGGGGGGGGGGGGGGGGGGGGGGGGGGGGFGGGGGGGGGGGFFGGGGGGDGGGGGGGGGGGGGFAEFGG>EFGFGFGGFCF>BF6AEFCGFFGGFGFFFFFFFF5>FG7?8EEFFCC5?EFFF*CE<=EEEFEEFFFFFDGE(:387=(+.8BG):;FC3=686(;EFEFFFFA)4.
@M00200:205:000000000-AKKM3:1:1101:4194:6046 2:N:0:1
TACGAGGGTATCTAATCCTGTTTGCTCCCCACGCTTTCGCGTCTCAGCGTCAGTACCGTCCCAGCGAGCTGCCTTCGCCATTGGTGTTCCTCCTGATATCTGCGCATTTCACCGCTACACCAGGAATTCCACTCGCCTCTTCCGGCCTCTAGTCCGGCAGTATCCGTCGGCATTCACGGGTTGAGCCCCTGACTTTCACAACCGACTTACCGGACCGCCTACACGCCCTTTCAACCCAGTTGCCTGTAGAC
+
CCCCCEGGGEGGGCEFGGGFGG<FGGGGGGGGGGGGGGGDGGGGGFEFGGGGGGGGFGFGGGGG8FFGGGGGGGGGGGGGGFGFFGGGGGEGGGGGGFCCFFGEGGGGGGAFGCEFDFDFGF?@G@FGGGFD=F?EGFGFB9E5+*68D5,=@DGE*@+<F+;E**35<3@A5896+;9@FE**9AG??4*/8AFF=*B*7@(36BF?E3=(((:?37>1(((8(2)9/04))))3;:(.4)))).6))))
@M00200:205:000000000-AKKM3:1:1101:21731:6081 2:N:0:1
TACCAGGGTATCTAATCCTGTTTGCTCCCCACGCTTTCGAGCCTCAGCGTCAGTAATGGACCAGTATGTCGCCTTCGCCACTGGTGTTCTTCCGAATATCTACGAATTTCACCTCTACACTCGGAGTTCCACATACCTCTTCCATACTCAAGATAGCCAGTATCAAAGGCAATTCCAAGGTTGAGCCCTGGGCTTTCACCTCTGACTAAACTATCCGCCTACTCTCCCTTTAAGCCCAATTGACTGA
+
CCCCCGGGFGGGGGGGGGGGGGGGGGEGGEGGGGGEFGGGCFGGGGGGGCGGGGGGGGCEFE<FGGGGGGGGGGGFGFGGGGGGEFGGGGGGGGGGGGGGF;FGCFGGGCFFGGGFGGAFAFGGGGGGGAFDGGGGFFGBDFGFGFGFGFFFFF?+DC+66+0DF9?C6FF5:*+?DF6DF8+86=EDBDEF?D?7F@EEFFE57:5EEBCE;=CE)CB=)0**05/;4+76/9=)8<)-6****.)
@M00200:205:000000000-AKKM3:1:1101:22401:6095 2:N:0:1
TACGAGGGTATCTAATCCTGTTCGCTCCCCACACTTTCGCTCCTCAGCGTCAGGTAATGCCCAGAGAACCGCCTTCGCCACTGGTGTTCCTCCTGATATCTGCGCATTTCACCGCTACACCAGGAATTCCGTTCTCCCCTGCATCCCTCTAGTCTGCCCGTATCGGAAGCAGGCTCAGGGTTACGCCCTGAGTTTTCACTCCCGACGCGACAGACCGCCTACGAGCCCTTTACACCCAATTGTCTGTAGA
+
CCCCCEGGGGGGGG<FGGGGGGGGGGGGGGGGGGGGGGGGGGGGGGGGGGGGGGGFFGDFGFGGGGGGGGGGGGGGGGGGGGGGGFGGGGGGGGGGGFFGGGGGGGGGGGGGGGGFCG8AEFFGGFGGGGGFGGGGGFEDFG8=3;FFGFGDDG81+EFDGGDGDEGD>E?@5=6A5FF5@@7*3@9??>7*4BFDFCFCEFB=2(55=9(((/=C3<B(6=D)(:<D*0)-)6<?::3:A2).)--4.)
@M00200:205:000000000-AKKM3:1:1101:19529:6102 2:N:0:1
TACTAGGGTATCTAATCCTGTTTGCTCCCCACGCTTTCGCACCTCAGCGTCAATACCAGTCCAGTGAGCCGCCTTCGCCACTGGTGTTCTTCCGAATATCTACGAATTTCACCTCTACACTCGGAATTCCACTAACCTCTCCACGATTCAAGCGATGCAGTCTTAAAGGCAATTCCAGAGTTGAGCTCTGGGCTTTCACCTCTAACTTACAAAGCCGCCTACGTACGCTTTAAACCCAGTTGACTGT
+
CCCCCGGGGGGGGGGGGGGGGGGGGGGGGGGGGGGGGGGGGGGGGGGGGGGGGGGGGGGGGGGGGGGGGGGGGGGGGGFGGGFDFGGGGGGGGGGFGGGGGFGGGGGGGGGGGGGFGGGGGGGDGGGGGGGGGGGGEDCEFGGFGDGDGFGGGGCFEEDFGFFFE?FABGFFFEFFFF=9=EG+;FGFFFEFFFGDFECE5CCFACFFFFFF5CFGAGFDDDA93DBDDDF=F=E=G=D@;*<<<4A
@M00200:205:000000000-AKKM3:1:1101:17354:6102 2:N:0:1
TACGCGGGTATCTAATCCCGTTTGCTCCCCTAGCTTTCGCTCATCAGCGTCAATGTCGGTCCAGGATGCCGCCTTCGCCACCGGTATTCCTCCAGATATCTACGCATTTCACCGCTACACCTGGAATTCTGCATCCCTCTCCCGAATTCAAGCCATCCAGTATCGGATGCAGTTCCCAAGTTGAGCCTGGGGATTTCACATCCGACTTAGTTGGCCGCCTACGAGCCCTTTACACCCAATTGACTGT
+
CCCCCGGGGGGGGGFGGGGGGGGGGGGGGGGGGGGGGGGGGGGGGGGGGGGGGGGGGGGGGGGGGGGGGGGGGGGGGGGGGGGGGGGGGGGGGGGGGGGGGGGFGCEEGGGGGDGFGGGGGGGGGCGGGGFGGGGFGFGBFGGE8ADDGFGFEGFBFGGFGGFGDFDEFGFEFFFFFFGFGGCCFGGFFGCD>GGFFEG*6>==DFFFFFFFFFGFFGF;DD0=1?DGCF@49CA8E?(1)2)-)48
@M00200:205:000000000-AKKM3:1:1101:12067:6103 2:N:0:1
TACGAGGGTATCTAATCCTGTTTGCTCCCCACGCTTTCGTACCTCAGCGTCAATACATGTCCAGTGAGTCGCCTTCGCCACTGGTGTTCTTCCGAATATCTACGAATTTCACCTCTACACTCGGAATTCCACTCACCTCTCCATGATTCAAGCCTAGCAGTCTTAAAGGCAATTCCGGGGTTGAGCCCCGGGCTTTCACCTCTAACTTACAAAGCCGCCTACGTACGCTTTATACCCAATTGACTGT
+
CBCCCGGGGGGGGGGGGGGGGGGGGGGGGGFGGGGGGGGGGGGGGFEGGGGGGGGGGGGGGGFGGGGGGGEGGGGGGGGGGGGGGGGGGGGGGGGGGGGGGGGG:DGGGGGGGGGFFGCEFFGGGDCFGGFGGGGGGFGEFGGFG+=EGFDFGGFFFG80@D;D;DFG?FFBFEFFFBGAF67CACFFDDCBEGFFF5BCEF6>EE=>=B6665DF>DFDFDFA3C:D/91>EC<<87(/.76;59=
@M00200:205:000000000-AKKM3:1:1101:23035:6110 2:N:0:1
TACTGGGGTATCTAATCCCGTTCGCTCCCCTGGCTTTCGTGTCTCAGCGTCAGAAGACCCCCAGCGAGCTGTTTTCACCGTCGGCGTTCCAAGCGATATCTACGCATTTCACCGCTCCACCGCTTGTTCCGCTCGCCCCTAGGTCTCTCAAGGCCGCCAGTATACCCAGCCGTTCCCCGGTTGAGCCGGGGGATTTCACCAGGTACTTAACGGCCCGCCTACACACGCTTTAAACCCACTTGACTGTCGAT
+
CCCCCGGGGGGGGGGGGGGGGGGGGGGGGGGGGGGGGGGGGGGGGGGGGGGG>GGGGGGGGGCGGGGGGGGFGFGGGGGGGGE7FCFFGGGFEGGGGEGGGGGGGGGGGGGGFGGFDE8FFEGGGGGGGGGG6EGG>BGFF8CFFFGCFFGFGGG>AGDDECEGFF;FFGFFFFFFFFDFEGG*)>FEB355BG69F<C3862894<4>)4<9;EG65B6,4(72;)7*/4).64(/3:89<)4<A<2((-
@M00200:205:000000000-AKKM3:1:1101:9580:6133 2:N:0:1
TACGGGGGTATCTAATCCTGTTCGCTCCCCACGCTTTCGCTCCTCAGCGTCAGTATCGGCCCAGAGACCCGCCTTCGCCACCGGTGTTCCTCCTGATATCTGCGCATTTCACCGCTACACCAGGAATTCCAGTCTCCCCTACCGAACTCTAGCCCGCCCGTATCAACCGCAAGCCCGCGGTTCAGCCGCGGGTTTTCACGGACGACGCGACGAGCCGCCTACGACCTCTTTAAGCCCACTTGACTGT
+
CCCCCGGGGGGGGGGGGGGGGGGGGGGGGGGGGGGGGGGGGGGGGGGGEGGGGGGGGGGGGGDF@FGGGGCGGGGGFGGGGGGGGGGGGGGGGGGGGGEGGGGGGGGGGGGGGGG?CGCADGGGGGGGGGGDFGGGFDED5EGEC?GFGFGFG*;@DGGD8C2FEFFFFGF=45:??EGBCE*+1>CA><55@C53@)<2(,7>99;F>1662-:E(7><FFFD08597C<BAAFBFF(.6<<?BF7
@M00200:205:000000000-AKKM3:1:1101:8690:6147 2:N:0:1
TACAAGGGTATCTAATCCTGTTTGCTCCCCCGGCTTTCGTGCCTCAGTGTCAGGTATCGCCCAGGGGCCCGCCTTCGCCACTGGTGTTCCTCTTGATATCTACGCATTTCACTGCTACACCAAGAATTCCACTCCCCCCTCCGCTCCTCCAGATCTGCAGTATCAACTGCACTTCCCCGGTTAAGCCCGGGGCTTTCACATCTAACTTGCAAACCCACCTGCGCACCCTTTCAACACAATTCAACGTAGA
+
CCC@C,EFECFCFFFFGGF9FGGE9CAFFGG+6@:FGA7C,@@AFG,<CEEGECE9<,C,,88,,8+7++7@FCF:,BBFG,5ACAEFC==FCGFAFDGGCG,ABC=FFACGCF?;+?,<EFEFFE@DFA,,6,+@@>E55@10+<D)6*@+=+=++79*329F*?0=;E*00:056*=5<E5FAFFF**?*@C,;8EF**6*/1*8584**6(=C(*83(/()(389/*6)9?3);<(4:).))-(.3(
@M00200:205:000000000-AKKM3:1:1101:9699:6151 2:N:0:1
TACGCGGGTATCTAATCCGGTTCGCTCCCCACGCTGTCGCACCTGAGCGTCAGCGCATGCCCAGTCCGCTGGTTTCCCCCTGGGTGTTCCTGCCGATCTCTACGCATTTCACCACTACACCGGCAATTCCGCGGACCTCTGCATGGCTCGAGCTCTGCCGTCTGGGATGGCCTCTCTTAGTTAAGCCAAGAGCTTTCACACCCCACGCACAGAGCCGCCTGCGCGCGCTTTATACCCACTTGCCTGT
+
CCCCCGGGGGGGGCFGGGGFGGGGGGGGGGGGEGGGGGGGGGGGGCEGGGGGGGGG:FGGGGGGGGGGGGGGGGGGGGGGGGGGGGGGGGGGGGGGGGGGGGGFGGDEGGGGGGGFGGDGGGGGBEGGGGFGGGGGGFGFFG:B:5C=GEGDBCFAFGGFG<5CDF4FBGAEFF;FFFGFGG+:=@C8)CDFACFGF3A6;8@0?BFB04((,(;@BGE<?B6)(25CD*3AA).5C>(4))).486
@M00200:205:000000000-AKKM3:1:1101:21128:6193 2:N:0:1
TACAGGGGTATCTAATCCTGTTTGCTCCCCACGCTTTCGTGCATGAGCGTCAGTGTTATCCCAGGAGGCTGCCTTCGCCATCGGTGTTCCTCCGCATATCTACGCATTTCACTGCTACACGCGGAATTCCACCTCCCTCTGACACACTCTAGCTCGGTAGTTAAAACTGCAGTTCCACAGTTAAGCTCTGGGATTTCACATCTTTCTTCCCGAACCGCCTGCGCACGCTTTACGCCCAATTGACTGT
+
CCCCCGGGGGGGGFEFGGGGGGGGGGGGGGGGGGGGGGGGGGGGE<FGGGGGGGGFGGGGGGDF7FFEGGGGGGGGDGECCFEFGGGGGGGFF=CGGGGGGCAEEDGGGGDGFFGFGGFGEC88=EGGGGAFGGDGEFG<DFGFFFDFGFF?F8DBBB+:DFE+992D5F5=CCFFF+9AECC+;ECFF7CFAGGDF@E;7@CF*AEF6*-)/-BE@GF@=@9D0=):9<D<C(/.436@<39;4<5
@M00200:205:000000000-AKKM3:1:1101:19514:6198 2:N:0:1
TACTGGGGTATCTAATCCCGTTTGCTCCCCTGGCCTTCGTGCCTCAGCGTCAGTTACTGTCCAGGAACTCGCCTTCGCCGCTGGTCTTCCTTACGATATCTACGCATTTCACTGCTACACCGTAAATTCCAGTTCCCTCTCCAGTACTCTAGCAAAGCAGTATCCAGTGCAGTTCCGGGGTTGAGCCCCGGGATTTCACACCAGACTTGCCTCGCCGCCTACGCACCCTTTATACCCAGTTGACTGA
+
CCCCCGGGGGGGGGGGGGGGGGGGGGGGGGGGFFFGGGGGGGGGGGGGGGGEEGGGGGGGGGGGGGGGGGGGGGGGGGGGGGGGGFFGGGGGGGFGFGGGGGGGGGGGGGGGGGGFCEDGGGGGGDFFGGDGDFGGGFGFFGGDDFGFGFGGGGGFFFGFGGFGFFGGFGF<9DDFFEC5>C6C?F:?5C>99EFCFEGFFFFFB=EA=EEFF=EE>GFF?FFF(=BG<C4)?CE3C@(66>?EE))
@M00200:205:000000000-AKKM3:1:1101:8834:6210 2:N:0:1
TACGCGGGTATCTAATCCCTTTTGCTCCCCACGCTTTCGTGCCTGAGCGTCAGCAATTGTCCAGGTAGCCGCCTTCGCCTCTGGTATTCCTCATGATATCTACGCATTTCACTGCTACACCATGAATTCTGCTACCCTCTCCAATGCTCTAGCCATGTAGTTTTGGGTGCAATTCCGGGGTTAAGCCCCGGGCTTTCACGCCCAACACACACGGCCGCCTGCGCACCCTTTAAACCCACTTGACTGT
+
CCCCCGGGGGGGGGCGGGGGGGGGGGGGGGGGGGGGGGGGGGGGGCGGGGGGGGGGGFGGGGGGFFGGGGGGGGGGGGGGGGGGGAFGGGGGGGGFGGGGGGGGGGGGGGGGGGGFGGFGGGGG9>DFGGGGGAFGGFGFFGGFGFGFGCFCFGGFFG9D=FE8)98CBGFFFEFFFB>BGGFGCECFEDEFDEGGFEFFF=@>=>B>(((626EEFGFD66(:(:>3*024ADF<E?B<9<70693
@M00200:205:000000000-AKKM3:1:1101:21771:6213 2:N:0:1
TACGAGGGTATCTAATCCTGTTTGCTCCCCACGCTTTCGCGTCTCAGCGTCAGTAACGTCCCAGCGAGCTGCCTTCGCAATTGGTGTTCCTCCTGATATCTGCACATTTCACCGCTACACCAGGAATTCCACTTGCCCCTGCCTACCTCTAGCCGGCCCGTATCCACCGCAGACCCGCAGTTAAGCTGCGGGCTTTCACGGCAGACGCGACCAGCCACCTACGAGCTCTTTATACCCAATTGACTGTAGAC
+
CCCCCGGGGGGGGGGGGGGGGGGGGGGGGGGGGGGGGGGGGGGGGGGGGGGGGGGGGGGGGGGGGGGGGGGGGGGGGGGGGGGGGGGGGGGGGGGGGGGGGGGGGGGGGGGGGGGFGGGGGGGGDDEGGGGGGFCGGFGDFFGFGFGBGFGFGGGEEGGECDDGFFGG?GFFFFFFFFG5FGG+1<FAF4CBDGGDACGF030:?@@;(69;><FG?FF<FB(),/.9:0.64<:<G2(3<?9522894A)
@M00200:205:000000000-AKKM3:1:1101:11117:6219 2:N:0:1
TACGCGGGTATCTAATCCCGTTCGCTCCCCTAGCTTTCGCGCCTCAGCGTCAGTGTCAGCCCAGCAACCCGCCTTCGCCGCAGGTGTTCCTCTCGATATCTACGCATTTCACCGCTACACCGAGAATTCCAGTTGCCCCTTCTGCACTCTAGCCCCGCAGTATCGGCTGACCTTTCCGAGTTAAGCCCGGAGATTTCACAGTCGACTTGCTGTGGCCGCCTACGCGCCCTTTACGCCCAATTGCCTGT
+
CCCCCEGGGGGGGGGGGFGGGGGGGGGGGGGGGGGGGGGGGGGGGGGGGGGGGGGGGGGGGGGGGGGGGGGGGGGGGGGGGGGGGGGGGGGGGGGGGGGGGGGGGGGGGGFFGGGFGGGGGGGEGGGGGGGGGGGGDFGDFGFFGFGFGFFFCGGFFGGFEGFGFFGGFFFFFFFFFFCEGGGG=FFFFGC>DGGGF3FEEEF?DBF?A9C@EFGF(77638?>98>DGD?FA<8(:4-4<A?6<92.
@M00200:205:000000000-AKKM3:1:1101:13343:6228 2:N:0:1
TCCGAGGGTATCTAATCCCGTTTGCTCCCCTGGCTTTCGTGTCTCAGCGTCAGCGGATCCCCAGTCATCTGTTTTCACCGTCGGCGTTCCAAACGATATCTACGCATTTCACCGCTCCACCGTTTGTTCCGATGACCCCTGGATCGCTCAAGACCGCCAGTATGCCCGGCCGTTCCCCGGTTGAGCCGGGGGATTTCACGCGGGCACTTAACGGCCCCCCTACACACGCTTTACACCCCATTGACTGTAC
+
<,AC@CF@@E@FGGDFGGGFGGG@FFGFFGFD,EFFFGEGGGGGGFAFEFGDGGGD7:FGGGFGGGGFGGCGG,FF<FFGGG7FFBFGGGF<FFFEF+=FGGGGGCBFAFGGGGGEGGF@FCEECEFGGCEG=C+8@DEDAF?FG>C5=9E89DGEEGGD<87CCAGC*CBAF2>A>FD4=*)2/>FFF)/)8*:7@4<:8>9090<0>)4<10**())-((4)4+0)>1((.--5A>(,.)65><<54)
@M00200:205:000000000-AKKM3:1:1101:20497:6229 2:N:0:1
TACCAGGGTATCTAATCCTGTTCGCTCCCCCAGCTTTCGCGCCTGAGCGTCAGGACAGGCCCAGAGATCCGCCTTCGCCACCGGTGTTCCTCCCGATATCTGCGCATTTCACCGCTACACCGGGAATTCCGATCTCCCCTACCTGCCTCTAGCCAAGCAGTATCGAATGCAGGCACGAGGTTGAGCCTCGTGTTTTCACATCCGACTTGCCTGGCCGCCTGCACGCGCTTTAAACCCACTCTACTGT
+
C@@CCGGCFFCFFGFGGGGGGF@BFEGGGEG>BFFGAF@FGGGG8FGGGCEEGCCECF@,FECFFFEBFGGGGGG99CCEC,@7C=?BG=FFG,=B=F89DDF7C>CCDEDFFD6@+@DFGCCDGDFFGG88CGFGGFGD5@?696?CGFGDG66?9F6*@8=C=**33,9A6=0*3@4>F@4DAFF8FCCAFGFGF<9<5>>07;6?4)6<;2C:;DF67;,9(:0577?26422E:6?(--))))
@M00200:205:000000000-AKKM3:1:1101:23752:6243 2:N:0:1
TACTGGGGTATCTAATCCTGTTTGATCCCCACACTTTCGTGCCTCAGCGTCAGTTACAACTTAGTAAGCTGCCTTCGCTATCGGTGTTCTTGACGATATCTAAGCATTTCACCGCTACACCGTCAATTCCGCCTACCTCATCTGTACTCAAGCTCATCAGTATCAATGGCACCCTCACAGTTAAGCTGCGATATTTCACCACTGACTTAATAAGCCGCCTACGCACCCTTTACACCCAATTGACTGT
+
CCCCCGGGGGGGGGGGGGGGGGGGGGGGGGGGGGGGGGGGGGGGGGGGGGGGGGGGGGGGGGGGGGGGGGGGGGGGGGGGGGGGGDGGGGGGGGGGGGGGGGGGGGGGGGGGGGGEGGGGGGGGGGGGGGGGGGGGGFGEFGFBGFGFGFGGGGGFFGGFGGFGFCGFFGFFFFFFBF8DFEGGFGGFFDGFFGGGFFGEEDFFFEFF;9EF@EFGFDEFF@AEAGFGGFEEFFFDGF(:CB4><BF
@M00200:205:000000000-AKKM3:1:1101:6064:6246 2:N:0:1
TACGGGGGTATCTAATCCTGTTTGCTCCCCACGCTTTCGTGCCTCAGTGTCAGTGCTGGTCCAGGGTGTCGCCTTCGCCACAGATGTTCCTCCCGATATCTACGCATTTCACTGCTACACCGGGAATTCCACACCCCTCTACCGCACTCTAGTAAGCCAGTTTCCAATGCAGTTCCCAGGTTGAGCCCAGGGCTTTCACATCAGACTTAACAAACCACCTACGCACGCTTTAACCCCACTTGACTGT
+
CCCCCGGGGGGGGGCFGGCFGGGGGGGGGGGGGGGGGGGGGGGGGGGGGGGGGGGGGGFGGGGGGGFGGGFGGGGGGGGGGGGFFGFGGGGGGGGGGG6EE;FGG>FEFFGGGGGFGGGGGGGGFGGGGGGGGG+@EFGFFGG>EEDA?DCCCGGFFFGF8D<FEA+96EFFFFFFFFFFFF5?>EDFFGFE>GFGFCFFFEEF*>@CEEFFEBFC2CD;@@FBFE:D3<239)71;3(444<?><B
@M00200:205:000000000-AKKM3:1:1101:8386:6247 2:N:0:1
TACCCGGGTATCTAATCCTGTTTGCTCCCCACGCTTTCGTGCATGAGCGTCAGTGTTGGCCCAGAGGGCTGCCTTCGCCATCGGTGTTCCTCCACATCTCTACGCATTTCACCGCTACACGTGGAATTCCACCCTCCTCTGCCACACTCCCGCCAAGTAGTTTCGAGCGCAATTCCCAAGTTAAGCCCGGGGCTTTCACACTCGCCTTGCTCGGCCGCCTGCGCCCACTTTACGCCCAGTTGACTGT
+
<BCCCGEF@FEGFFGFGGGGGEAAFFGCF7CFGGGGGGGG?CFGFFEGGGECCFGGG8EGGG@CFFFF@FCEGGGGFFGEGGC7FEEGGGGC:FGGFGFGFFGCFEECFDFFGDC>DE@A8DFEC9EGF,ECDEGGGBF=6DFFG?CB?5,6CGG5DD7;EDFGD?8EEGD=BFFFFFFFFF7CAEFF>4?*8?F4??ECE2>B((23463;21C=()58671<(2)92*52)426E00,-6><<<A
@M00200:205:000000000-AKKM3:1:1101:3644:6251 2:N:0:1
TACAAGGGTATCTAATCCTGTTTGCTCCCCACGCTTTCGAGCCTCAGCGTCAGTAATGGACCAGTATGTCGCCTTCGCCACTGGTGTTCTTCCGAATATCTACGAATTTCACCTCTACACTCGGAGTTCCACATACCTCTTCCATATTCAAGATAGCCAGTATCAAAGGCAATTCCAAGGTTTAGCCCTGGTCTTTCACCTCTGACTCAACTATCCGCCTACGCTCCCTTTACACCCAGTTTACTGTAGCT
+
-8CA6CFE,6E@FFEECEGGGGFGGGGGGGGGGGGGGGG8@FEFGFGGEGGCEGFGGGFG,<<EF,CFFFEFGEEGDF:CG=DCGGFFFGGG;C:,@,=EEE?:,4EFGEAFFGGFFGCFF=++7+@D;=;FD8DG9;ADD8FFFF+;??,?>2=99B=DGGFD9D+@DFF)*:=D7++*83+6;8,::+1*+26C7*@*0:C<*:=*)3:EFFGF9>@AAC=>ACA>GFF*:*:7B7)76*//0*1/***
@M00200:205:000000000-AKKM3:1:1101:10488:6256 2:N:0:1
TACGCGGGTATCTAATCCCGTTTGCTACCCTGGCTTTCGTGCCTCAGCGTCAGTAGAGACCCAGTAAGCCGCCTTCGCCACCGGTGTTCCTTAGGATATCAACGCATTTCACCGCTCCACCCTAAGTTCCGCTTACCTCTGTCTCACTCAAGCACAGCAGTATCGAGAGCAGTTCCTCAGTTAAGCTGAGGTATTTCACTCCCGACTTGCTGCACCGCCTACGCACCCTTTACACCCAATTGACTGT
+
CCCCCGEGGGGGGGGGGGGGGGGFGGGGGGGGGGGGGGGGGGGGGGGGGGGGGGGGGGGGGGGGGGEFGGGGGGGGGGGGGGGDGGGGGGGGGGGFFFGGGGGGGGGGGGGGGGGFGGFGGGGFFGGGGGGGGGDGGFGFFGGFGFGFGFG?FGGB5FGFGC@GFFFG>F?DFEFFFFGFGGDFFGGFFGCFFGGGFFGFFFFFFFFFBEEFFFGG2DDF?F1D;=BG<76C))78EDD143-4:<7
@M00200:205:000000000-AKKM3:1:1101:16915:6264 2:N:0:1
TACGGGGGTATCTAATCCTGTTTGCTCCCCACGCTGTCGCGCCTCAGCGTCAGCCACTGCCCAGCAGGCCGCCTTCGCCACCGGTGTTCTTCCGGATCTCTACGCATTCCACCGCTACACCCGGAATTCCACCTGCCTCTACAGTGCTCGAGCCACTCAGTTCGCACGGCCGATCCGGGGTTGAGCCCCGGACTTTCCCCGCCGCCTTCCCGCGCCGCCTACGCGCCCTTTCTACCCCATTGCCTGTACAC
+
CCCCCGGGGGGGGFGGGGGGGGGGGGGGGGGGGGGGGGGGGGGGGGGGGGGGGGGGGGGGGGGGGGGGGGGGGGGGGGGGGGGGGGGGGGFGGGCECGGGGGGGGGDGGGCGGGGEDGEGGGGGGEGFGGGGGGGGGFGFFGGFFAGEGF>DEGGFFGFF?FEGFDGGEGFFF7=AF>8>BEG*)5;FEG55>5CDB)<:(46,,-8<??F?B(:=49>?0:(0(8:C)0,).-66C(((-6)4))-))))
@M00200:205:000000000-AKKM3:1:1101:23546:6275 2:N:0:1
TACAGGGGTATCTAATCCTGTTTGCTCCCCACGCTGTCGCGCCTCAGCGTCAGCCACAGCCCAGCGGGCCGCCTTCGCCACCGGTGTTCTTCCGGATCTCTACGCATTCCACCGCTACACCCGGAATTCCACCCGCCTCTACTGTGCTCCAGCGCGGGAGTCGCCACGGCCGATCCGGGGTTGAGCCCCGGACTTTCACCGCCGCCTTCCCGCGCCGCCTACGCGCCCTTTAAACCCAGTTGACTGTAGCT
+
CCCCCGGGGGGGGF<FGGGGGGGGGGGGGGGGGGGGGGGGGGGGGGGGGGGGGGGGGGGGGGGGGGGGGGGGGCEGFGGGGGGDGGGGGGGGGGEEEGGGGGGGGGGGGGGGGDGA>F=GGGGGDDGGGD:DF6DGGFGF5EFFFFGFGFGGGGGF@>DEGG>G05D=3EBBEFFF:>DEEEG<FFGF@DEE@E6CF<GFFFFFF0:22:?660CE9C:323(.2C:D/2:2--33E(4,)..8<AF9>2)
@M00200:205:000000000-AKKM3:1:1101:9199:6286 2:N:0:1
TACTGGGGTATCTAATCCTGTTTGCTCCCCACGCTGTCGCGCCTCAGCGTCAGCCACAGCCCAGCGGGCCGCCTTCGCCACCGGTGTTCTTCCGGATCTCTACGCATTCCACCGCTACACCCGGAATTCCACCTGCCTCTACTGTGCTCGAGTGCACCAGTTCGCACGGCCGACCCGAAGTTGAGCCTCGGGCTTTCACCGCACGCTTGATGCCCCGCCTCCTCGCCCTTTCAACCCAATTTCCTGT
+
CCCCCGGGGGGGGGFGGGGGGGGGGGGGGGGGGGGGGGGGGGGGGFGGGGGGDFGGGGGGGGGGGGGGGGGGGGGGGGGGGGFGGGGGGGGGGGGCGGGGGGGGGGGGGGGGGGGFGGGFGGEDBBGGGGFGGGGGGFGFFGGAGFGEGBEDGGGFFFGFEFEDB>GEEGFF;@>DFECB@EFGFGGAFDGEFGGGFFGFFFFF>BBF?0>2<);@>DBF(.(04CEG)9:4-))4EB(89))-)).
@M00200:205:000000000-AKKM3:1:1101:14094:6290 2:N:0:1
TACCGGGGTATCTAATCCCGTTTGCTCCCCTGGCTTTCGCTCCTCAGCGTCAATGCCGGTCCAGGATGCCGCCTTCGCCACCGGTATTCCTCCAGATATCTACGCATTTCACCGCTACACCTGGAATTCTGCATCCCTCTCCCGGATTCAAGCCATCCAGTATCAGACGCAGTTCCCAGGTTGAGCCTGGGGATTTCACGTCCGACTTAGTTGGCCGCCTACGAGCCCTTTCAACCCACTTGACTGTAGCT
+
CCCCCGGGGEGGGGGGGGGGGGGGGGGGGGGGGGGGGGGGGFGGGGGGGGGGGGGGGGGGGGGGGEGGGGGGGGGGGGGGGGGGGDGGGGGGGGFEGGGGGGGGGGGGGGGGGGGFGGGGGGGGFEGGGGGGGGGGGFGFFDG>EBGFGFGDGGGFFGGFGDEGFFDGAE>=EECFFFFFGGG5FGGFFGGFFGGGC4==B2@>BF9==ECE:@GF>CBD?DF53EBGFF;)6))(;:1:26<?<).)4).
@M00200:205:000000000-AKKM3:1:1101:5697:6306 2:N:0:1
TACCAGGGTATCTAATCCTGTTTGCTCCCCACGCTTTCGAGCCTCAGCGTCAGTAATGGACCAGTATGTCGCCTTCGCCACTGGTGTTCTTCCGAATATCTACGAATTTCACCTCTACACTCGGAGTTCCACATACCTCTTCCATACTCAAGATAGCCAGTATCAAAGGCAATTCCACGGTTGAGCCCTGGGCTTTCACCTCTGTCTAAACTATCCGCCTACGCTCCCTTTATACCCACTTGCCTGTACAT
+
CCCCCGFGFGGGGFGGGGFFGGFFGGGGGGGGCFGGFGGGGG:FGGGGGGGCGGGGGGGGGGFGGGGEFGGGGGGGDGG:FEDEFGGGFGGGGGDGGGFDDFGGGDFGGGGFBFGFGGGAFGGC:+>=FFGGCFGFFFF58DFFGFGEFF,=E=D89EFFGG06*+6,;D5DFFFFF++5D=D?*3A:D+=59CFC+*5918@5*02;*03;8*3,1<A==50*)=*3;;)*:4?*48-5;**0@:EF4C*
@M00200:205:000000000-AKKM3:1:1101:4355:6307 2:N:0:1
TACAAGGGTATCTAATCCTGTTTGCTCCCCACGCTGTCGCGCCTCAGTGTCAGCCAGAGCCCAGCGGGCCGCCTTCGCCACCGGTGTTCTTCCGGATCTCTACGCCTTCCACCGCTACACCCGGAATTCCATCTGCCTCTACGGTGCCCCAGCGACACAGTTGCCATGGCCGATCCGGAGTTGAGCCCCCGACTTTCACCACGGCCTTATGCCGCCCCCTCCGCGCCCCTTACACCCAGTTGCATGTAGCT
+
CCCCCGGGGG@FGCFGFGGGGGFGGGGGGGGGDGEGFGFFGGGDCEFFFGGGF?FDCCGGFDFFFEEDGGGDGEEGGGGEFFCGCCEDGFGGGG=+@FGGGGGGG+:CEFGGGGGFGGGDFG>E+382@D@DGDCGGFG5DDFDGFG8=::+DC7?*@?4DCAFF4+,;@*)25)?):*?<<:7;<?FF)2)87A7;)==@<((42<024))4(:*(1<B(415(:.9)1(.89>?EB::>)))))..)))
@M00200:205:000000000-AKKM3:1:1101:10915:6329 2:N:0:1
TACTGGGGTATCTAATCCTGTTTGCTCCCCACGCTTTCGCGCCTCAGCGTCAGAACCGGCCCAGTGGGCCGCCTTCGCCACAGGTGTTCTTCCCGATCTCTACGCATTCCACCGCTACACCGGGAATTCCACCCACCTCTACCGGTCTCCAGGTCCGCAGTTTCGGAAGCAGCCTCGACGTTGAGCCCCGAGATTTCACTCCCGACTTGCTAGTCCCGCCTGCGCGCGCTTTACACCCAATTGACTGC
+
CCCCCGGGGGGGGGGGGGGGGGGGGGGGGGGGGGGGGGGGGGGGGGGGGGGGGGGGGGDDGGGGGGGGGGGGGGGGGGGGGFGGGGGGGGGGGGGGGGGGGGGGGGGFGGGGGGGFGGGGGGGGGGGGGGGFDEGGGFGDFFG>GBGAGFCFGFGFFDDFGG<FFB4CAGFFFBFF5B)8=E*99FFFF:*>>GCFFEF3A@09@;F(3<244<C?B5:><??>F5))9)((6<9AE614:42:464(
@M00200:205:000000000-AKKM3:1:1101:15098:6339 2:N:0:1
TACACGGGTATCTAATCCCTTTTGCTCCCCACGCTTTCGTGCCTGAGCGTCAGCAATTGTCCAGGTAGCCGCCTTCGCCTCTGGTATTCCTCATGATATCTACGCATTTCACTGCTACACCATGAATTCTGCTACCCTCTCCAATGCTCTAGCCATGTAGTTTGAGGTGCAATTCCGGGGTTAAGCCCCGGGCTTTCACGCCTCACACACTTGGCCGCCTGCGCACCCTTTAAGCCCAATTGACTGC
+
CCCCCGGGGEGGGGGGGGGGGGGGGGGGGGGGGGGGGGGGGGGGGGGGGGGGGGGGGGGGGGCFGFCGGGGGGGGGGGGGGGFGGDGGGGGGFGGGGGGGGGGGGGGGGGGGGGGFGGGGGGGG5EGGGGGGGGFGGFFFFGGFGFGFGFFGGGFFFGGFGGBFEFF@DFBDFFFFDBCDGDGFFFFFBG>ADGGD57:8@=FFEFFEFF9EFBGC=GFFDB@E2CDGGG@E<37;BD08.3><33(
@M00200:205:000000000-AKKM3:1:1101:14283:6359 2:N:0:1
TACTGGGGTATCTAATCCTGTTTGCTCCCCACGCTTTCGAGCCTGAGCGTCAGGACATGCTCAGCGGGCCGTCTTCACCATCGGCATTCCAGTAGATATCTACGCATTTCACCGCTCCACCTACTGTTCTGCCCGCCCCTACATGCCTCAAGACCAGCAGTATGCCCCGCAGTTCCCCGGTTGAGCCGGGGGATTTCACAAAGCACTTGCTGGCAACCCTACGCTCCCTTAAAACCCAATTGACTGT
+
CCCCCGGGGDCGGGGGGGGDFGCEFG9EGDFFDGGGGGGGGGGGGGCCEFGGGGCGGGGG,C<FDGEGGDCCFGGGGGGGGGGEEEFGGGGBEFFGGGGG8FFGGGGGCFGGGGGFGGFFCFDG<E;EGGF8+==C@>C9FFFFFFFFGFGCCGGF?GGFC7E9;?7CDCE)904<?AG>>:9*68CA>)=355*>F5@)38@@;@8)7CC<02:+,9)2.3:>22>CF7)-))53*82(.5))))5
@M00200:205:000000000-AKKM3:1:1101:26140:6392 2:N:0:1
TACCAGGGTATCTAATCCTGTTTGCTCCCCACGCTTTCGTGCATGAGCGTCAGTGTTGGCCCAGAAGGCTGCCTTCGCCATCGGTGTTCCTCCACATCTCTACGCATTTCACCGCTACACGTGGAATTCCACCTTCCTCTGCCACACTCCAGCACCGTAGTTTCGAGCGCAATTCCCAAGTTAAGCCCGGGGCTTTCACACTCCACTTGCGACGCCGCCTGCGCGCACTTTATACCCCATTTACTGT
+
CCCCCGGGGGGGGGGGGGGGGGGGGGEGGGGGGGGGGGG<FGGGAFGGGGGGGE6A6FGDGGGGE<@,,4BFGGGGGGG7,AECGGGGGGGGFFFGFGGGGGGGGEGGGGGGGGGFDGGGEF=EG9FFGGG88=8EGDGEFGG5E685?*6A??FFA3+@AD>+:DGGFGE5>CAFA*0;8C+=@EF*9C>ADGGFFEFEE)00.:48*9@596CC9<B<3;2A(/)/)04)))-40(-3.))6)).
@M00200:205:000000000-AKKM3:1:1101:4098:6398 2:N:0:1
TACCAGGGTATCTAATCCAGTTCGCTCCCCACGCTGTCGCGCCTCAGCGTCAGCAACGGGCTAGGTGGCCGCTTACGCCACGGGTGTTCCTGCCGATCTCTACGCATTTCACCACTACACCGGCAATTCCACCACCCTCGCCCGCGCTCCAGAACAAGCGTATCGACACGCCGCGGGCCGTTCAGCGGCCCGATTTCAGCATCGCCGCCTTGCTCCGCCTGCGCGCGCTTTACACCCAATTGACTGTACCT
+
CCCCCGGGGGGGGGGGGGGGGGGGGGGGGDAGGGGGGGCGGGGCGGGGGGGEDGFGGGGGGGFFFGFDGGGGGG=FGGGGGGCGGGGGGGGGGGGGGGGGGGGGGGEGGG,FFGGFGGGGGG@C7@FDGGFGG8DEGFGAE8ADGFGADF,;BCFF4>CBE7@F=>CGEGFFB>F>3>D>CE*28@E>BDGEDECFFFFAAD?660,76:8):9C?:DF:2,()(17C7*(6)2<?E?:0:)6<<ABA)).
@M00200:205:000000000-AKKM3:1:1101:17913:6407 2:N:0:1
TACCGGGGTATCTAATCCTGTTTGCTCCCCACGCTTTCGCGCCTCAGCGTCAGAACCGGACCAGTCAGCCGCCTTCGCCACTGGTGTTCTTGCGAATATCTACGAATTTCACCTCTACACTCGCAGTTCCACTAACCTCTTCCGGTCTCAAGCCATACAGTATCGAAGGCAATTCTGTGGTTGAGCCACAGGCTTTCACCCCCGACTTATAAAGCCGCCTACGCGCCCCTTAAACCCAATTGACTGTAGA
+
CCCCCGGGGGGGGGFGGGGGGGGGGGGGGGGGGGGGGGGGGGGGGGGGGGGGGGGGGGGGGGGGDGGGGGGGGGGGGGGGGGFGGGGGGGGGGGGEECGGDGFGGCGGGGGGGGGFGGGGGGGGGGGGGGGGGGGGGFGFFGGDCBGFGFFGFFGFFGGAFCEG=?6C?FFFFFC;>EFAFEDFFDFFF4FFFGGGFEGF>BF9@BFFFFF3799C(5>D05?>083C)912>928E6<1A>BF6).64>
@M00200:205:000000000-AKKM3:1:1101:15746:6416 2:N:0:1
TACTGGGGTATCTAATCCCGTTTGCTCCCCTAGCTTTCGCGCCTCAGCGTCAGATTCCGACCAGAGAGTCGCTTTCGCCGCCGGCGTTCTTCCCGATCTCTACGCATTTCACCGCTCCACCGGGAATTCCACTCTCCCCTCCGGACCTCAAGCCATGCAGTATCGGCCGCAGTTCCTCGGTTGAGCCGAGGGCTTTCACACCCGACTGACATGGCCGCCTACGCGCGCTTTAAACCCAGTTCACTGT
+
CCCCCGGGGGGGGGGGFGFGGGFFGGGGGGGGFGGGGGGGGGGGGGGGDGGGGFGFGGGCGGGGGGGDGGCGGFGGEFGGGGGGGGGGGGGGGGGDCFFGFGGGGGGGGGGGGGGFGGGGGGGEGGDFGGGGGFCFFFGFFGG>EFGDFFG;FFFF>FG42=EGA>*1?C5=ACBF>FGB<EDCAEGDA<*8;CCCF9C>0(736>0(58<438@E6DD6BFFB>C)/)1,))..3A:1()).6:4)
@M00200:205:000000000-AKKM3:1:1101:26748:6416 2:N:0:1
TACTCGGGTATCTAATCCTGTTTGCTCCCCACGCTTTCGAGCCTCAGCGTCAGGAACGTTCCAGAGCGCCGCCTTCGCCACCGGCCTTCCTCCCGATCTCTACGCATTTCACCGCTACACCGGGAATTCCGCGCTCCTCTCCCGTCCTCTAGTCCGGCAGTCCCCTCTGACCTTTCCCGGTTAAGCCGGGAGATTTCCCAGAGGGCTTACCAAACCGCCTACGCTCCCTTTATACCCAGTTGACTGT
+
CCCCCGGGGGGGGFGGGGGGGGGGGGGGGGGGGGGGGGEGGGGGGGGGGGGGGGGFGGGGGGGGGGGGGGGGGGGCGGCGGGGGGGGGGGGGFGGGGGGGGGGE@8@FFGGGGGE98@DFGGG>C7FCAGFGGGGGGFGCAGGFCDGFGFDCGGDFFGDDFGFFBACCFGA267ACFF4DC?CFFFG:BDEEB?9C;CF;;0=(6;F?2:BFF?GF0DEF(.(.8EDG*:)4)664<<154<)<4<D
@M00200:205:000000000-AKKM3:1:1101:7250:6425 2:N:0:1
TACCAGGGTATCTAATCCTGTTTGCTCCCCACGCTTTCGCGCCTCAGTGTCAGTTACAGACCAGGAAGCCGCCTTCGCCACTGGTGTTCCTCCATATCTCTACGCATTTCACCGCTACACATGGACTTCCACTTCCCTCTTCTGCACTCAAGTCGACCAGTTTCCAATGACCCTCCACGGTTAAGCCGTTGTCTTTCACATCAGACTTCATCAACCACCTGCGCGCTCTTTATACCCCATTGACTGTACCC
+
CCCCCGGGGGGGGGFGGGGGGGGGGGGGGGGGGGGGFGCGEGGDGFGGGGGCFGFEGGGGGGGGGDFGGGFGGGGGEGGGGGF<FGGGGGGGGCGGGGGGGGGFGDGFFGGGGCGF>FGGCFG8E,>EFGGGGGDEEFGFFGGFGFGFGF,6DDD>EGGFG@EGEFGFFFD:FDFF*;8*85?5BCF>@+4*4@==?*7EFFE*6CEE5=6A4>C:AGE>)5)?=C5?*4765))9C(/;>9;7))./)))
@M00200:205:000000000-AKKM3:1:1101:26707:6436 2:N:0:1
TACAAGGGTATCTAATCCCGTTTGCTCCCCACGCTTTCGCGCCTCAGCGTCAGGGAATGCCCAGAGACCCGCCTTCGCCACCGGTGTTCCTCCCGATCTCTACACATTTCACCGCTACACCGGGAATTCCAGTCTCCTCTGCATCCCTCAAGAACGGCAGTATCGGCCGACCCCCTCGCGTTGAGCCCGAGGATTTCACGACCGACTTGCCATCCCGCCTACGCGCCCTTTATACCCAATTGACTGTAGAC
+
CCCCCGGGGGGGGGGGGGGGGFGGGGGGGGGGGGGGFGGGGGGGGGGGGGGGGGGFGCGGGGGGGGGGCDGDGGGGGGGGGGGGGGGGGGGGFGGGGFFFGGGGAFFGGGGGGEGFGGGDFGGC=E??FFFGGGGFGFGFFGGFGFGFGFG+6=DDFEG>C7CC=5CGFGFFFFDBEE))4:?<6CFFEGCBECEC;)+/:,146(((5<:)4(;@<GF(446>4:5C19))-.6)348343<2).5944)
@M00200:205:000000000-AKKM3:1:1101:3542:6443 2:N:0:1
TACAGGGGTATCTAATCCTGTTTGCTCCCCACGCTTTCGTGCATGAGCGTCAGAAAAGGCCCAGCCGACTGTCTTCACCATTGGCGTTCCGAACGATATCTACGCATTTCACCGCTCCACCGTTCGTTCCGTCGGCCCCTACCTCTCTCAAGACCCGCAGTCCACTCCGCAGTTCCCCGGTTGAGCCGGGGGATCTAACGGAATGCTTACGGACCCGACTGCGCACCCTTTACAACCAATTGACTGT
+
CCCCCGGGFGFGGGGGGGGFFFFGGGGGFCF@FFGDFGGGGGGGFGFGEFGEFGGGGGGGGCFFGDCGGGDGF?FFEF<EFGFGGEFGGFEGGGGG<EGFF=FECECCEFC<?=+9?7=EDCFGFGEGG8ADFCGECB6DFDFF8?6*=8@=DG=AEGD?:+:CCBD6@A?=?;FF4;CBCEDGFGGDFCEEFD*0+9<:@?FF3.66A:66?1?C0)0244:>;EDG<4><6<)3A32024<54><
@M00200:205:000000000-AKKM3:1:1101:23311:6452 2:N:0:1
TACCGGGGTATCTAATCCTGTTTGCTCCCCACGCTGTCGCGCCTCAGTGTCGGCTATTGAACCCTCGCGGGTTCACTGCCCAGCAGACCGCCTTCGCCACTGGTGTTCTTCCGGATCTCTACGCATTCCACCGCTACACCCGGAATTCCATCTGCCTCTACAGTGCCCAAGCGATACAGTTGCCACGGCCGATCTTGAGTTTAGCCCCAGTCTTTCACCACAGCTTTATGTCGGCACCTATGCCACCATC
+
CCCCCF>FGGGGGGGGFFFEFD9FGGGGGEGGDEGFFFGGGGGG@FFFFFG@ECG@EFF<FF<:8@CF@7CFFG=;F9DAABGG8?F,:+@=::,++?4=D8B4,6?FF,@?F6+3=<,,3EDEDCG:;=9E+@C==C7=*8+>C575@A7=FCCAFC9*,=4=A92D>FABEA*588C@B7F*05:))2/)851++9+99)1..4,661(/.-2<4:9)(.4F)+/0CC44.(49:(13-.))).((.(
@M00200:205:000000000-AKKM3:1:1101:4403:6456 2:N:0:1
TACTAGGGTATCTAATCCCGTTCGCTCCCCTGGCTTTCGTGTCTCAGCGTCAGCACACCCCCAGCGAGCTGTTTTCACCGTCGGCGTTCCAAGCGATATCTACGCATTTCACCGCTCCACCGCTTGTTCCGCTCGCCCCTAGGTGGCTCAAGATCGCCAGTATACCCAGCAGTTCCACGGCTGAGCCGTGGGATTTCACAAGGTACTTCACGATCCGCCTACACACCCCTTATCCCCCATTGACTGT
+
A@CCC<EFFGFGFFGFGEFGGAFEG7FCFGFFGDF@CEGFDGDFADFGGGGGGGFEFFGFCFGEFGGGGCFGG<EFFFGGFG=FG@FGEFGGGF,CFFEGFGECEGCB,@D<AC60=CFFFGGGCFFCB:8=CGGGG*=DFFFAEFF);6@C9CFFFEC9@:AGC??FFG>@+AAA@AD>*=5/?888?5*/8<6;=3A)7=F7)97?4?;@61;=13:((6@?)2)))1(46)-)2(332464443
@M00200:205:000000000-AKKM3:1:1101:4884:6465 2:N:0:1
TACGCGGGTATCTAATCCCGTTCGCTCCCCTGGCCTTCGCGCCTCAGCGTCAGGGATGGCCCAGCGGGCCGCCTTCGCCGCGGGTGTTCCTCCCGGTATCTACGCATTTCACCACTACACCGGGAATTCCGCCCGCCTCTCCCACCCTCCAGCCGCGCGGTCCCACCCGCATCCGCCCGGTTGAGCCGGGGGCTTTCACGCGATGGCCGGCGCGGCCACCTGCACGGGCTTTACCACCAATTGAATGT
+
CCCCCGGGGGGGGGGGGFFEGCFGGDGGGGGGGGGGGGGGGGGDGGGDGGGGGGGGGGGGGGGGGGGGGGGGGDDFGGGGGGFEFGGGGEGGGGGGGGGG8EEDFGGGDGFGGGDAGEGGGEGGG@E6FFGGGGGGG4C=4FGACDG@FFFDFCDDFE<)214<AFGCB8>?EFFFDBC:::D<4367.9CDF5CC1)38<B1((4?F;>;(498*4))3(.(77*)1)1(.))))2((.2:2))).-
@M00200:205:000000000-AKKM3:1:1101:27866:6468 2:N:0:1
TACTAGGGTATCTAATCCTGTTCGCTCCCCACGCTTTCGCGTCTCAGCGTCAGTACCGTCCCAGAGAGCCGCCTTCGCCACGGATATTCTTCCTGATATCTGCGCATTTCACCGCTACACCAGGAATTCCACTCTCCTCTTCCGGACTCTAGCCATACGGTTTCCATCGACGTCTCGAGGTTGAGCCTCGAGTTTTCACAACGGACCTGTATGGCCGCCTACACGCTCTTTAAACCCAGTTGACTGT
+
CCCCCGGGGGGGGFGFGGGGGGGGGGGGGGGGGGGGGGGGGGGGGGGGGGGGGGGGFGGDEGGGGGGGGGGGEDGGGGGGDF@FB,CE9EDFFFCDEGACGFFGGGGGGGGGGGGFGGFGGC8CFFC8FF;ECFGGGFGCFGGBE>DFGFGGGGGFFGF?8=8CEFFGFD>AEFFFFACAFCC>FFGFFG75A;EEFFGFE2@@(>2:36?5C@FFBD3(,/5;@E3<5>)--<<1*,08A><?2<D
@M00200:205:000000000-AKKM3:1:1101:7180:6477 2:N:0:1
TACTGGGGTATCTAATCCTGTTTGCTCCCCACGCTGTCGCGCCTCAGTGTCAGCAACTGCCCAGCAGACCGCCTTCGCCACCGGTGTTCTTCCGGATCTCTACGCATTCCACCGCTACACCCGGAATTCCGTCTGCCTCTACAGTGCTCAAGCTCGGCAGTTCGCATGGCCGACCCGGGGTTGAGCCCCAGGCTTTCACCACACGCTTACCAAGCCACCTACGCGCCCTTTAAACCCAGTTGACTGT
+
CCCCCGGGGGGGGGGGGGGGGGFGGGGGGGGGGGGGGGGGGGGGGGGGGGGGGGGGGGGGGGGGGGGGGGGGGGFGGGGGGGGGGGGEGCFGGGGGEGGGGGEGGGGGGGGGGGGFGGGGGGGGCEGGGGFGGGGGGFGFFGF52=DFGFFGGFF>BGGFDFEGFFDEFFF=5=@AFBDEGGGGFGGFEGGFFGGC;<CEFDF@;9?;<E(6;DGG?GF(02(71:>D)2:25)21C?((6<<>)6-
@M00200:205:000000000-AKKM3:1:1101:12570:6491 2:N:0:1
TACAGGGGTATCTAATCCTGTTTGCTCCCCACGCTTTCGCACATGAGCGTCAGTATTCGTCCAGGAAGTCGCTTTCGCCACTGATGTTCCTTCAGATATCTACGCATTTCACCGCTACACCTGAAATTCCACTTCCCTCTCCGATACTCTAGCAATGCAGTCTCGAATGCAGTTCCCAGGTTAAGCCTGGGGATTTCACACCCGACTTGCAAAGCCGCCTACGCGCGCTTTACACCCAATTGACTGT
+
CCCCCGGGGGGGGGGGGGGGGGGGGGGGGGGGGGGGGGGGGGGGGGGGGGGGGGGGGGGGGGGGGGFGGGGGGFGGGGGGGGGGGGGGGGGGGGGGGGGGGGGFGGGGGGGGGGGEGGGGGGGGFGGGGFGGGGGGGFGDFGEFGEGFGFGFGGFFFGGFFGDGFFGGFGFEFFFFFFGFGGGGFGFFFFD>>EGGFEGFFA=AAFFFFFFFEFGFFGFDDFFEFE>DDCF37?=3==1@<@E)<EE
@M00200:205:000000000-AKKM3:1:1101:26370:6495 2:N:0:1
TACAGGGGTATCTAATCCCGTTCGCTCCCCACGCTTTCGCGCCTCAGCGTCAGGGTCGAGCCAGAGGGCCGCCTTCGCCTCGGGTGTTCCTCCTGATCTCTACGCATTTCACCGCTACACCAGGAATTCCACCCTCCTCTCTCGCCCTCAAGACCGCCAGTTTCCAGCCACTCTCCCCGGTTGAGCCGGGGGCTTTCAGGCCGGACTTGCCCGTCCACCTACGCGCGCTTTTCGCCCACTTGACTGTATAC
+
CCCCCGGGGGGGGGGGGGGGGGGEGGGGGGFGGGGGGGGGGGGGGGGGEF@FFGFFGGGGGGFFGC,BFGGGGGGCAFGGGG:B<CFFGGGGGG8?FECDDFGGGGEGGECFGDGFGG?FFGG=CFGFDDDFGEGFGDFEFGG5ADG=702+,=C*9B*@,=:CEFGFFGF@F4>AFDDBF:5;)<E:535:5CEF9ACAF?>9(4(8)).2(4CE6CF(42:B(2)7)*())(((;8(())).648A)))
@M00200:205:000000000-AKKM3:1:1101:21739:6507 2:N:0:1
TACGAGGGTATCTAATCCTGTTTGCTCCCCACGCTTTCGCGCCTCAGCGTCAGTTGCGGTCCAGATGGCCGCCTTCGCCACCGGTGTTCTTCCCAATATCTACGAATTTCACCTCTACACTGGGAATTCCACCATCCTCTCCCGCACTCAAGCCAGCCCCGTCTCAAGCGCAATTCCCGGGTTGAGCCCAGGCCTTTCACGCCTGACTTGAGCAGCCGCCTGCGCGCCCTTTAAACCCAATTGACTGT
+
CCCCCGGGGGGGGGGGGGGGGGGGGGGGGGGGGGGGGGGGGGGGGGGGGGGGGGGGGGGGGGGGGGGGGGGGGGGGGGGGGGGGGGGGGGGGGGGGGGGGGGGGGGGGGGGGGGGFGGGGGGGGGGGGGGGGGGGGGFGEFDEEGFGFGFGDGGG?FFD*;?AFFFC<ACEFFFFFFFG?FC@4A@EFF4F>FGGGA8985>BFF=E<<</4;3CF<C5221=D0:5<GC0:AF9AG:BF:AFAAA2)
@M00200:205:000000000-AKKM3:1:1101:13637:6539 2:N:0:1
TACGCGGGTATCTAATCCTGTTTGCTCCCCACGCTTTCGCACATCAGCGTCAGTACCGGACCAGTGAGCCGCCTTCGCCACTGGTGTTCTTCCTAATATCTACGAATTCCACCTCTACACTAGGAGTTCCACTCACCTCTTCCGGACTCTAGGTCGCCAGTATCGAAGGCAGTTCTGGAGTTGAGCTCCAGGATTTCACCCTCGACTTAACGACCCGCCTACGTGCGCTTTAAGCCCAGTTGCCTGT
+
CCCCCGGGGGGGGGGGGGGGGGGGGGGGGGGGDGGDGGGGGGGGGGGGGGGEGGFFGGGGGGGGGGFGGGGGGGGGFEGCFCGFGFFGGGGGGGGGGFFGGGFGGDFGGGGGGGGFGGGGFCGG<EFFGGGFGGCFFFGB?F8AEF>5DFGB?=FFBGGFGGEC>FFC?GFDFE6A>A8AFFG9>F7@A>F4?GGGFFGFFFFF=BFFF=BF29CC;GFFFFFFFG>C376):>>7FB<B>A))62<
@M00200:205:000000000-AKKM3:1:1101:21485:6546 2:N:0:1
TACGAGGGTATCTAATCCTGTTTGCTCCCCACGCTTTCGTGCATGAGCGTCAGTGTTGGCCCAGAAGGCTGCCTTCGCCATTGGTGTTCCTCCACATCTCTACGCATTTCACCGCTACACGTGGAATTCCACCTTCCTCTGCCACACTCCAGCCACGTAGTTTCGAGCGCAATTCCCAAGTTAAGCCCGGGGCTTTCACACTCGACTTGCATGGCCGCCTGCCCACACTTTATACCCAGTTGACTGT
+
CCCCCGGGGGGGGGGGGGGGGGGGGGGGGGGGGGGGGGGGGGGGGGGGGGGGGGGGGGGGGGGGGGFFGGGGGGGGGGGGGGGGGGGGGGGGGGGGGGGGGGGGDGGGGGGGGGGFGGGGGGGEEGGGGFFGGGGGGFGFFGGFGFGFGFGCGGGFFG8DEFFGF?6?DGFAFFFFFF66F:@CFCF5A>EEDGF;>6ECFF=2@@DFFCFFF9CF9C><;?(86:8C<D)97CE5B8<EC3<<C@E
@M00200:205:000000000-AKKM3:1:1101:10274:6554 2:N:0:1
TACACGGGTATCTAATCCTGTTTGCTCCCCACGCTTTCGTGCCTCAGCGTCAGTGCTGGTCCAGAGGGCCGCCTTCGCCACTGATGTTCCTCCCGATCTCTACGCATTTCACCGCTACACCGGGAATTCCACCCTCCTCTACCGCACTCCAGCTTTCCAGTATCCACCGCCCTTCCCAGGTTGAGCCCGGGGCTTTCACGGCAGACTTAGAAAACCGCCTACGCACGCTTTATCCCCCGTTGACTGT
+
CCCCCGGGGGGGGGGGGGGGGGGGGGGGGGGGGGGGGGGGGGGGGGGGGEGGGGGGGGGGGGGGGGGGGGGGGGGGGGGGGGG,CFFGGDE9AFGGDGGG,@FGGGGGGGGGGGDBCGGGD?E>EGG,;EFGGCDGGFGFFG8>C>DAGFGF?88BFFGADFE9C?FC5C5)3863@8**?<**/>:?5/78AE=F88=3;;9((5@C);9)15CCBG>?<1,7(17<*9(66)))/((-(-3,49)
@M00200:205:000000000-AKKM3:1:1101:16430:6567 2:N:0:1
TACTAGGGTATCTAATCCTGTTTGCTCCCCACGCTTTCGCGTCTCAGCGTCAGTATCCAACCAGGGGGCCGCCTTCGCCACGGGTGTTCCTCCCGATATCTACGCATTTCACCGCTACACCGGGAATTCCACCCCCCTCTTTGGTACTCTAGCTTGCCAGTTTCATGCGTCTTTCCTCGGTTGAGCCGAGGGCTTTCACACATGACTTAACAAACCGCCTACACGCCCTTTAAACCCAATTGACTGTAGA
+
CCCCCGGGGGGGGGGGGGGGGGGGGGGGGGGGGGGGGGGGGGGGGGGGGGGGGGGGGGGGGGGGGGGGGGGGGGGGGGGGGG>FGGGGGGGGGGGDEGGGGGGGGGGGGGGGGGGDGGGGGGGGGGGGGGGGGGGGGFGFFGGFGFGFGFGDCFCFFCFFDG?CEFGGFGFFFCFFFFGDCGGGACGEFDGFFGGFFEGEFFF<EEEFA>FFF1EC>GFBB??F:E5C7*:2AFA?8::<ADA95<AADF
@M00200:205:000000000-AKKM3:1:1101:8703:6588 2:N:0:1
TACTGGGGTATCTAATCCTGTTCGCTCCCCACGCTTTCGCGCCTCAGCGTCAGTACCGTTCCAGCGAGCTGCCTTCGCCATTGGTGTTCCTCCTGATATCTGCGCATTTCACCGCTACACCAGGAATTCCACTCGCCCCTCCCGGACTCTAGCCAGACAGTTTCCAGCGGCATTCACAGGTTGAGCCTGTGACTTTCACACCGGACTTATCTGGCCGCCTACGCGCGCTTTACGCCCACTTGACTGT
+
CCCCCGGGGGGGGGGGGGGGGGGGGGGGGGGGGGGGGGGGGGGGGGGGGGGGGGGGGGGGGGGGGGGGGGGGGGGGGGGGGFGGGGGGGGGGGGGGFGGGGGGGGGDEFGGGGGGFGGGGGGGGFGGGGGGGGGFE8BEFFGGFG5DFG?EDDFGFF?+:EFEFEFGGFGFFDFFFFFFFF?FFFGGFFFGFFGGGFEGFF>BFFFB3CEE?<EGF9C>D?D<>>?EC)94<>019E?(24>2><>D
@M00200:205:000000000-AKKM3:1:1101:25360:6598 2:N:0:1
TACACGGGTATCTAATCCTGTTTGATCCCCACACTTTCGTGCCTCAGCGTCAGTTAAAGCTTAGTTAGCTGCCTTCGCAATCGGTGTTCTTGACGATATCTAAGCATTTCACCGCTACACCGTCAATTCCGCCAACCTCAACTTTACTCAAGTCATACAGTATCAATGCCACCCTCCCGGTTAAGCCGGGATATTTCAGCACTGACTTATATAACCGCCTACGCACCCTTTAAACCCAATTGACTGT
+
CCCCCFGGGGGGGGGGGGGGGGGGGGGGGGGGGGGGGGGGGGGGGGGGGGGGGGGGGGGGGGGGGFGGGGGGGGGGGGGGGGGGGGGGGGGGGGGEGGEGCGGGGGGGGGGGGGGDGGGGCGGGGGGGGGGGGGGFCDFEFGGFGFGEGFFFGGFFFGGFAF>DEFGGFGFFF=DFFEGBCCG:@AEEF67BFGCG6CAEFDEF@EFECEFFEFGF>7?A((-8>CEGFD3>CCA@CD?(1.7>E<A
@M00200:205:000000000-AKKM3:1:1101:21599:6607 2:N:0:1
TACTAGGGTATCTAATCCGTTTCGCTCCCCTAGCTTTCGCGTATCAGCGTCAAGTTAAGACCAGAGATCAGCCTTCGCAACCGACGTTCCGTGTGATATCAACACATTTCACCGCTCCACCACACGTTCCGATCTCCTCTTCTCACTTCTAGTAAGGCGATATTCCCTCCCTTTTCCAAGTTAAGCCTGGATATTTGAAAGAGAATCCACCTAACCGCCTACACGCACTTTAAACCCAGTTGACTGT
+
CCCCCGGGGGGGGGGGGGGGGGGGGGGGGGGGGGGGGGGGGGGGGGGGGGGGGGGGGGGGGGGGGGGGGGGFGGGGGGGGGGGCGGGGGGGGGFDFGGGGGEGGGGGGGFGGGGG?GEFGGFGGGGGFGGGGGGGGGBFCFCFFGFGBGFGGGGFB*DDAE+8FE2CFFGFCFFFFAF75>CDGAD7?A5CFAGG@F*@=AB:B2@EF@BBFF=FF@DF@@B;F@*85:;35<73=E;;.7CFFFFA
@M00200:205:000000000-AKKM3:1:1101:27266:6610 2:N:0:1
TACAAGGGTATCTAATCCTGTTTGCTCCCCACGCTGTCGCGCCTCAGTGTCGGCTATTGAGCTCTTGCGAGCTCACTGCCCAGCAGACCGCCTTCGCCACCGGTGTTCTTCCGGATCTCTACGCATTCCACCGCTACACCCGGAATTCCGTCTGCCTCTACAGTGCCCAAGCGACGCAGTCGCCGCGGCCGATTCAGGGTTGAGCCCCGAACTTCCACCGCGCCCTTACGCCGCCACCTACGCGCCCTTC
+
CCCCCCGGFGGGGFFFGGGGGGFGGGGGGGGGGGEGFGGGCGGGGGGGFGGGGGGGGGCFFGGGGGCGGGGGEFFGGFFGGGGGGFFFA@CFECGGGEG@GEGGCECF,,DFFGG*@EFGGFFGGE>F9ADFGGGGGD8DAEC0@9DE2?CFGGFFFGFBF?@F@FGCFFFB5>?>BF4*?=C4)*48>C5;87<78@5352:BF061926>3<+0)20,7-(.4CF4FCF;FF99E:02.:;9;>(43(
@M00200:205:000000000-AKKM3:1:1101:12654:6618 2:N:0:1
TACTAGGGTATCTAATCCTGTTTGCTCCCCACGCTGTCGCGCCTCAGCGTCAGCCACTGCCCAGCAGGCCGCCTTCGCCACCGGTGTTCTTCCGGATCTCTACGCATTCCACCGCTACACCCGGAATTCCACCTGCCTCTACAGTGCTCAAGTCGAGCAGTTCGCACGGCCGATCCGGGGTTGAGCCCCGGACTTTCACCACACGCTTACCCGACCGCCTACGCGCCCTTTACACCCAATTGACTGT
+
CCCCCGGGGGGGGGGGGGGGGGGGGGGGGGGGGGGGGGGGGGGGGGGGGGGGGGGGGGGGGGGGGGGGGGGGGGGGGGGGGGGGGGGGGGGGGGGGGGGGFFGFGDDEGGGGGEGFGGGGFGGEGGGGGGGGGGGGGFGFFGGFGFGFGDFDGGGFFGGFF8;78:5CEGFFF>F>F>DFFDGGFGFFFGE>:EFCFEGFFFFFFF?FFF??>FGGFGF:::?>BGFG)9:BA<7:G:3:A?FFFFA
@M00200:205:000000000-AKKM3:1:1101:13470:6623 2:N:0:1
TACTGGGGTATCTAATCCTGTTTGCTCCCCACGCTTTCGCGTCTCAGCGTCAGTAACGTCCCAGCGAGCTGCCTTCGCCATTGGTGTTCCTCCCGATATCTGCGCATTTCACCGCTACACCGGGAATTCCAGACTCCTCTGCCTCCCTCAAGAAGACCAGTTTCGGCCGACTCCTCCGGGTTGAGCCCGGAGATTTCACGACCGACTTGACCTCCCGCCTACGCGCCCTTTAAACCCAATTGACTTT
+
CCCCCGGGGGGGGDGGGGGGGGGGGGGGGGDGGGGGGGGGGGGGGGGGGGGGGGGGGGGFGGGFFECGGEGGGGGFGGGGGGGGGGGGGGGGGC+4@:CGGGGGGGGGFGGGGGGFGGGGDCCGGGGDFDF=DFGGEFFFBGCDFFGDC??+@=?DDDGAGGFG9?CGEEEFF589A>C4FECFFGGFD)*):?F7AEG?1;(,(22()74).);825>??<B@BG39)05<9:3,;:?1>7-))).
@M00200:205:000000000-AKKM3:1:1101:23920:6625 2:N:0:1
TACTGGGGTATCTAATCCTGTTTGCTCCCCACGCTGTCGCGCCTCAGCGTCAGCCACAGCCCAGCGGGCCGCCTTCGCCACCGGTGTTCTTCCGGATCTCTACGCATTCCACCGCTACACCCGGAATTCCACCCGCCTCTACTGTGCTCCAGCGCGGGAGTCGCCACGGCCGATCCGGGGTTGAGCCCCGGACTTTCCCCGCCGCCTTCCCGCGCCGCCTACGCGCCCTTTAAACCCACTTGACTGT
+
CCCCCGGGGGGGGGGGGGGGGGGGGGGGGGGGGGGGGGGGCGGGGGGGGGGGDGGGGGFGGGGGGGGGGGGGGGGGGGGGGGGGEFGGGGGGGGGFGGGGGGGGGGGGGCCFGGGFGGGGGGGGGGFGGGGGGGGGGEEBFGGFGFGFGFGCGDGFBGDEEG@DFDGGEGFFF0>BFFG3?CDFF8CFFGD)7CCCF)<3>FFF;;?(<?F?B;EE9DB:?BFFBG><)7,6>4-2C:1:BD2:<A)
@M00200:205:000000000-AKKM3:1:1101:18861:6636 2:N:0:1
TACAGGGGTATCTAATCCTGTTTGCTCCCCACGCTGTCGCGCCTCAGTGTCGGCTATTGAGCCCTTGCGAGCTCACCGCCCAGCAGACCGCCTTCGCCCCTGGTGTTCTTCCGGATCTCTACGCATTCCACCGCTACACCCGGAATTCCATCTGCCTCTACGGTGCCCTAGCGACACAGTTGCCATGGCCGATCTGGGGTTGAGCCCCTGACTTTCACCACGGCCTTCTTCCGCCACCTACGCGCCCTTTT
+
CCCCCGGDGGGGGGGGGGFGGGFFGFFGGGFGCEEEGGGGGGGGGFFFCFGDGGGEGGCCFGDD@F8EBEGGCF,EF:FEDGFFGGFGGEGG>CFCFGGGF8DFC=FFFFGGD+@5=,@EDCCE=>6@DFGGGGGDC+68>8C*99CACFAG;DGFFGGAGG5D=E;DCC97/:B*:*247,=DAF,;AFC/875++(:7((.53,6?((,;46916;B<?(7>9*96:*-6(((0A11,((7(7991,,)
@M00200:205:000000000-AKKM3:1:1101:25785:6649 2:N:0:1
TACGCGGGTATCTAATCCTGTTTGCTCCCCACGCTGTCGCGCCTCAGTGTCAGTATCTGCCCAGCAGGCCGCCTTCGCCACCGGTCTTCCTCCGGATCTCTACGCATTCCACCGCTACACCCGGAATTCCGCCTGCCCCTACAGCACTCTAGTCTCACAGTCGGCACGGCCGACCCGGGGTTGAGCCCCGGGCTTTCACCACACCCTTATAAGACCACCTACGCGCTCCTTACACCCAATTGACTGCAGAC
+
CCCCCGGGGGGGGGGGGGGGGGGGGGGGGGGGGGGGGCCFDGGGGGGGGG<FDGFGGCGGFDGGGGF@FGGGGGGGGGGGGGGGGGEGGGGGGGGEGEGGGGGGDEFCFFGGGGG5CFGGEEGGGGGGGGFGGGFDGFGFFGGFGFFFG55=,5+49A9<<DA*)9DEAE>=E@DA)5CB:8)*=F6FFCG.0:A99-C)),1:?B07:4<446?F7C>?B7<@;8)*)*4)(.),:,,(5.))))(.56(
@M00200:205:000000000-AKKM3:1:1101:15326:6650 2:N:0:1
TACGCGGGTATCTAATCCTGTTTGATCCCCACACTTTCGTGCCTCAGCGTCAGTTTAAGCCCAGTAAGCTGTCTTCACTATTGGTGTTCTTGACGATATCTAAGCATTTCACCGCTACACCGTCAATTCCGCCTACCTCGACTTGACTCAAGTCCATCAGTATCAATGGCACCCCTCCAGTTAAGCTGGAGTATTTCACCACTGACTTAATCGACCGCCTACGCACCCTTTATACCCAATTGACTGT
+
CCCCCGGGGGGGGGFGGGGGGGGGGGGGGGGGGGGGGGGGGGGGGGGGGGGGGGGFFGGGGGGGGGFFGGFFGGGGGGGGGGF9FGGGGGGGGGEFDC6BGGGFFGGGGGFFF>EFGGGGGDFGBEFGGG8EGGGGGFGFFGGFGFGEGFG=FGFFFFGFGFFG*CEE?DFD?DFFFFFA=9C9BCGF5;6@FGGGFEG5>CFFEEFFEFF55@EEFCE?DB?:@E5>*5)9?CC)47(6>4CEE<<
@M00200:205:000000000-AKKM3:1:1101:6459:6680 2:N:0:1
TACAAGGGTATCTAATCCTGTTTGCTCCCCACGCTTTCGCGCCTCAGCGTCAGACCCGGGCCAGAGAGCCGCTTTCGCCACCGGTGTTCCAGCCAATATCTACGAATTTCACCTCTACACTGGCTATTCCACCCTCCTCTCCCGGTCTCCAGCCCGGCCGTCTCGGACGCCGTTCCGGGGTTGAGCCCCGGGCTTTCACGTCCGACGGGCCGGGCCGCCGGCCCGCCCTTTATACCCAGTTGATGGT
+
CCCCCGGGGGGGGGGGGGGGGGGGGGGGGGGGGGGGGFFDGGGGGFFFEGGCEFFGGGDGGCBFFGGGG8FFD:F:CGGGGGGDECFGGGGGGGG<EFFFDA,?C8FFFF;EFED5DGFGFGGEBCFFGGFG?CFGGFFEDFFB+36@CDEDFGGE>GC*5;0;:9*@?C>29>FFEED4F5)208C:>D*:5CC4+6:(/4(423(319>>16E537:,((()(201)*.))).6:)(,)..))).
@M00200:205:000000000-AKKM3:1:1101:13442:6681 2:N:0:1
TACTCGGGTATCTAATCCTGTTTGCTCCCCACGCTTTCGTGCATGAGCGTCAGTGTTGGCCCAGAAGGCTGCCTTCGCCATCGGTGTTCCTCCACATCTCTACGCATTTCACCGCTACACGTGGAATTCCACCTTCCTCTGCCACACTCGAGCCACGTAGTTTCGCGCGCAATTCCCAAGTTAAGCCCGGGGATTTCACACTCGACATGCGCGGCCACCTGCGCACACTTTCTGCCCAATTGACTGTAGCT
+
CCCCCGGGGEGGGGGGGGGGGGGGGGGGGGGGGGGGGGGGGGGGFGFGGGGGGGGGGGDGGGGCFFGGGGGGGGGGFGGGGGCFGGGGGGGGGGGGGGGGGGGGGEGGGGCFGGE>GGGGGGGD74EFGGGGGF6@FFGFFGGFGBDDFFG+BCFFFFF6CFEGA*=EDEF5B5AFF576@CFFAGGF>CE>5*6*84CCE(32>>(5<E@D@6CCBGF1(6>>9E)>**5).6:5F:1:A<))-).4).)
@M00200:205:000000000-AKKM3:1:1101:25511:6682 2:N:0:1
TACACGGGTATCTAATCCCGTTTGCTCCCCTGGCTTTCGCGCCTCAGCGTCAGTTTCGGTCCAGGAAGCCGCCTTCGCCACCGGTGTTCCTCCGGATATCTACGCATTTCACCGCTACACCGGGAATTCCACTCGCCTCTACCGTCCTCTAGCCCGGCAGTATCCACCGCACGCCCGAGGTTGAGCCTCAGGTTTTCACGGCAGACTTACCGAACCGCCTACACGCTCTTTAAACCCAATTGACTGT
+
CCCCCGGGGGGGGGGGGGGGGGGGGGGGGGGGGGGGGGGGGGGGGGGGGGGGGGFGGGGGGGGGGGGGGGGGGGGGGGGGGGGGGGGGGG8FGGGGGGFGGGFGGGGGGGGFGDEEGGGGGGGGGGG?FFFGGGGGDDGFFGGFGFGFGFGGGDGFFGDEFGFGCFG89?>4AFFAD?DA@FFG4CEFFD6;ACFGFEG;(29>DF;AFFFB09GGFGFFB:(<?G35*:4)648<C:3122).)4<
@M00200:205:000000000-AKKM3:1:1101:8702:6687 2:N:0:1
TACTAGGGTATCTAATCCTGTTCGCTCCCCACACTTTCGCTCCTCAGCGTCAGGTAATGCCCAGAGAACCGCCTTCGCCACCGGTGTTCCTCCTGATATCTGCGCATTTCACCGCTACACCAGGAATTCCGTTCTCCCCTGCATACCTCCAGTCTGCCCGTATCGAAAGCAAGCCAGGTGTTAAGCACCTGGTTTTCACTCCCGACGCGACAAACCGCCTACGAGCCCTTTAAGCCCAATTGACTGT
+
CCCCCGGGGGGGGGGGGGGGGGGGGGGGGGGGGGGGGGGGGGGGGGGGGGGGGGGFGGGGGGGGGGFGGGGGGGGGGGGGGGGGGGGGGGGGGGGGGGGGGGGGGDGGGGGGGGGFGGCGGGGD=EFGGGC=FGGGEFGFFGGFFDGEGFGGGGGFFFGEGGDGA?DEEGFFFFFFFFDADEG7CFCFFFGFFFCFFEFEEDBA=BF=@9@>9@GG>GDFD=0)6?>FDD?A44<0@???<?)649A
@M00200:205:000000000-AKKM3:1:1101:6140:6693 2:N:0:1
TACGCGGGTATCTAATCCTGTTTGCTCCCCACGCTTTCGCGTCTCAGCGTCAGTATCCAACCAGGGGGCCGCCTTCGCCACCGGTGTTCCTCCCGATATCTACGCATTTCACCGCTACACCGGGAATTCCACCCCCCTCTTTGGTACTCTAGCTTGCCAGTTTCATGCGTCGTTCCTCGGTTAAGCCGAGGGATTTCACACATGACTTAGCAGACCGCCTACACGCCCTTTACACCCAATTGACTGT
+
CCCCCGGGGGGGGGGGGGGGGGGGGGGGGGGGGGGGGGGGGGGGGGGGGGGGGGGGGGGGGGGGGGGGGGGGGGGGGGGGGGGGGGGGGGGGGGGDC@EGGGGFGGGEFGGFGGGFGGGGGGGGGGGGGGFFGGGGEFGDFGFAGAGEGFC8DDGFFFG;8@?GFFGGD=>BFFFFFFD3CE3:A;CDDGCBBFFF?ACAFFFFABBAAFFFF?C;9DF??<:FBC:DGFB9)6>:C<B0<BA<2)4
@M00200:205:000000000-AKKM3:1:1101:9173:6696 2:N:0:1
TACGCGGGTATCTAATCCTGTTCGCTCCCCACGCTTTCGCGTCTCAGCGTCAGTACCGTACTAGAGAGCCGCCTTAGCCACGGGTGTTCTTCCTGATATCTGCGCATTTCACCGCTACACCAGGAATTCCACTCGCCTCTTCCGTACTCAAGCCCGACAGTATCCACCGGCATCCGAGGGTTGAGCCCCCGACTTTCACAGCGGACTTACCGGACCGCCTACACGCGCTTTATACCCAATTGACTGT
+
CCCCCGGGGGGGGGGGGGGGGGGGGGGGGGGGGGGGGGGGGGGGGGGGGGGGGGGGGGGGGGGGGGGGGGGGGGGGGGGGGGEGGGGGGGGGGGGGGGGGGGGGGGGGGGGGGGGFGGFGGGGGFG?FGGFGGGFGGDGFFGGDFA:CGFG6DGGFFED?FGCD<:>EEC45BEFFA4?4CCDFFGF>ACEFFGGFF?FEFFF0(49?AFF:;FGG,55:67::0809//4<.4<>C?6:A79<))5
@M00200:205:000000000-AKKM3:1:1101:20809:6700 2:N:0:1
TACAGGGGTATCTAATCCTGTTTGATCCCCACGCTTTCGTGCCTGAGCGTCAGTTTAGGGCCAGTTGACCGCCTTCGCCACCGGTGTTCTTCCAGATATCTACGCATTTCACCGCTACACCTGGAATTCCATCAACCTCTCCCTAACTCAAGAAAAGCAGTATCAAAGGCAGTTTCACAGTTGAGCTGTGAGATTTCACCTCTAACTTACTTTCCCGCCTGCGCACCCTTTAAACCCAATTGACTGT
+
CCCCCGGDGGGGGGGGGGGGGGGGGGGGGGGGGGGGGGGGGGGGGEFCFGGDGGGGGGFFG7FFGGFGGGGGGGGGGGCGFGGGGGGGGFFDEGGFGFFGGGGFGEGGGGDFGGGFGGGFFFFD,@EGGGGGCFFGGFG6:EGFCF+0?:E?D8??D?CBA=3CBF?C*=F=9DDFFFD+C,2C*@GAF+@+1<,=1CE@E@BCECE*>;ECE59<8792)/-?AGB4*;)05*75C5>8)74)173
@M00200:205:000000000-AKKM3:1:1101:17216:6701 2:N:0:1
TACAGGGGTATCTAATCCCGTTTGCTCCCCTGGCTTTCGTGTCTCAGCGTCAGCTCATCCCCAGCGACCTGTTTTCACCTTTGGCGTTCCAAACGATATCTACGCATTTCACCGCTCCACCGTTTGTTCCAGTCGCCCCTAGATGGCTCAAGACCGCCAGTATGCCCAGCCGTTCCACAGTTAAGCCGTGGGATTTCCCAAGGCACTTAACGATCCGCCTACACACGCTTGTGTCCCAATTGACAGT
+
CCC@CFGGGGGFGGGGGDGGFGGEGGGFGGGGGGGGGGGGGGGFGGGFGGGGGGGFGGFGGGE7EFCGCCFEFGFA<FFFG9BDGGGGGGFC:FFFGCCFGGG?ECFGFFFFGG6@DEDEG6EEEGEF9AEFFFDDGB+)3D8=FFDDGFF+DFD>BGG>=B@9EA+D*D?)<AFF68F>@@99>;C>B*?A>FCC+*,1:>>93((7*45@@>G519>;?1().=8<*1/()()1278@9=A4),.
@M00200:205:000000000-AKKM3:1:1101:8621:6709 2:N:0:1
TACTCGGGTATCTAATCCTGTTTGCTCCCCACGCTTTCGCGCCTCAGCGTCAGAACCGGACCAGTGAGCCGCCTTCGCCACTGGTGTTCTTGCGAATATCTACGAATTTCACCTCTACACTCGCAGTTCCACTCACCTCTTCCGGTCTCCAGCCGTCGAGTATCGAAGGCCATTCTGTGGTTGAGCCACAGGCTTTCACCCCCGACTTGGAACAGCCGCCTACGCGCCCTTTACACCCAATTGACTGT
+
CCCCCGGGGGGGGGGGGGGGGGGGGGGGGGGGGGGGGGGGGGGDGGGGGGGGGGGGGGGGGGGGGGGGGGGGGGGGGGGGGFGGGGGGGGGGGGGGGGGGGGGGECFFGGGGGGGFGGGFGGGGFCEFGGGGGGGGGBFEFFGAEEDDGFFDG?CDF+@DEG*?=CGE>FFFFFFFFFG>FCC7*DFAFGGFFGGGFFGEDFFFBF9?<@EFFFDC@G33?8(5;?>DD33:<2<<F(-3<ABB<))4
@M00200:205:000000000-AKKM3:1:1101:18160:6716 2:N:0:1
TACACGGGTATCTAATCCTGTTTGATACCCACACTTTCGAGCCTCAGCGTCAGTCGTACCCCGGCAGGATGCCTTCGCGATCGGAGTTCCTCGTGATATCTAAGCATTTCACCGCTACACCACAAATTCCACCTGCCCTGTGTACACTCAAGACCGACAGTTTCAACGGCACGGTACGGTTGAGCCGCACGATTTTACCGCTGACTCATCAGTCCGCCTACGCTCCCTTTAAACCCAGTCGACTGTAGTCC
+
CCCCCGGGGGFGGGGGGGFGEFDFGGGGGEC@CFGAFF7FFFEGGGGGGGGGGGGEGFFCGDEEGGGDEFGGGFF9AFEGGGGGEECBFFFGGGGGFGGADAFEGGGFDFFGGGG*=@DFFGGGF?ECEFGGGGGGGFGDFGDBGF?9=9DDC??>>8CF3C7CEAFGF>>@>595@>*;:;7>FCGDFGC?54*2B=GFFFFF@A)4.4)4CECE1D3;82;)4?F*:C<A)224;(8)((((().6)))
@M00200:205:000000000-AKKM3:1:1101:20449:6718 2:N:0:1
TACCAGGGTATCTAATCCTGTTTGCTCCCCACGCTTTCGAGCCTCAGCGTCAGTAATGGACCAGTATGTCGCCTTCGCCACTGGTGTTCTTCCGAATATCTACGAATTTCACCTCTACACTCGGAGTTCCACATACCTCTTCCATACTCAAGATAGCCAGTCTCAAAGGCAATTCCAAGGTTGAGCCCTGGGCTTTCACCTCTGACTAAACTATCCGCCTACGCTCCCTTTCCACCCCGATGATCTTCGAT
+
CCCCCGGGGGGGGGGGGGGGGGGGGGGGGGGGGGGGGGGG@FFGEFGGG@EGDGFGGGGGGGFGGGGFFG8FFEGGGGGGGGFGC@FGGGFGGEE:=AAEFGGF,8D@E99FCFGFFGGGGGG++@@8AFFFFFDFDBGEBFDDGFGFGF88EF9<96=DA8;8;+6,*=DDBBDBBFD9FC6=*=F??6+*0,ACFEC@C@5=*08A*:)*02@@)3:)>:)9>E>9*5)**210=(((((9*****/()
@M00200:205:000000000-AKKM3:1:1101:15118:6725 2:N:0:1
TACGGGGGTATCTAATCCTGTTTGCTCCCCACGCTTTCGCGTCTCAGCGTCAGTATCCAACCAGGGGGCCGCCTTCGCCACCGGTGTTCCTCCCGATATCTACGCATTTCACCGCTACACCGGGAATTCCACCCCCCTCTTTGGTACTCTAGCTTGCCAGTTTCATGCGTCGTTCCTCGGTTAAGCCGAGGGCTTTCACACATGACTTAGCAGACCGCCTACACGCCCTTTACACCCAATTGACTGT
+
CCCCCGGGGGGGGGGGGGGGGGGGGGGGGGGGGGGGGGGGGGGGGGGGGGGGGGGGGGGGGGGGGGGGGGGGGGGGGGGGGGGDGGGGGGFFGGGGGGGGGGGGGGGGGGGGGGGFGGGGGGDGGCGGGGGGGGGGGFGFFGGFGFGFGFGGGGGFFGGFFDEGFFFGBGFFFDFFFFGFGGDFFFGFB3=BFG5DF>GFBB?<A?F>A<BFAFGC>D>:::278EFC/97A))44?<:3><).44<
@M00200:205:000000000-AKKM3:1:1101:20054:6725 2:N:0:1
TACAAGGGTATCTAATCCTGTTTGCTCCCCACGCTTTCGCGCCTCAGTGTCGGATCCGGCCCAGTGAGCCGCCTTCGCCTCCGGTGTTCTTCCCGATATCTACGCATTCCACCGCTACACCGGGAATTCCACTCACCTCTACCGGTCCCTAGACACGCAGTCTCGAAGGGCGTCGCAGGGTTGAGCCCTGCGCTTTCACCTCCGACTTACGCACCCACCTGCGCGCACCTTAAACCCAATTGACTGT
+
CCCCCGGGGGGGGGGGGGGGGGGGGGGGGGGGGGGGGGGGGGGGGGGGGGGGDGGGGGGGGGGGGGGGGGGGGGGGGGGGGGGGFGGGGGGGGGGEGGGGGGGGGGGGGFFGFGGFGFGGFGEGGGGGGFGGGGGGGBFFFGGFGFGFGAC7FGGFFGGFGGCFFFFG*A?2AADB4?4?FFGDFGFFF<FF>>CDFFGFE<;(41409AFF07CGFGF::<(04E>D)2,9464284??)52).-.
@M00200:205:000000000-AKKM3:1:1101:8836:6742 2:N:0:1
TACAGGGGTATCTAATCCTGTTTGCTCCCCACGCTTTCGCGCCTCAGCGTCAGAACCGGACCAGTAAGCCGCCTTCGCCACTGGTGTTCTTGCGAATATCTACGAATTTCACCTCTCCACTGGGTATTCCACCCCCCTCTCCCGGCCTCGAGCCCGCCAGTCTCGGGCGCACCTCCGGGGTTGAGCCCCGGGCTTTCACGCCCGACTTGGCAGGCCGCCTACGCGCCCTTTAAACCCAGTTGACTGT
+
CCCCCGGGGGGGGGGGGGGGGGGGGGGGGGGGGGGEGGGGGGGGGGGGGGGGGGGGGGGGGGGGGGGGGGGGGGGGGGEGGGGGGGGGGGGGGGGGGGGGGGGGGGGFFFGGGGGFGCFFFGGGGGGGGGFGGGGGGFGFFGGFGFGFGFGGC>DEFGGFGGFGEFGGFEFFFBFFFFGFEGGGFGFFFGGFEGGCFAFFFFFB>F9BFFFFFFGE1>>0::-0-:<<)04-:<A?C?8?)492>DF
@M00200:205:000000000-AKKM3:1:1101:14905:6744 2:N:0:1
TACAGGGGTATCTAATCCTGTTTGATCCCCACACTTTCGTGCCTCAGCGTCAGTTGAAGTCTAGTAAGCTGTCTACACTATCGGTGTTCTTGACGATATCTAAGCATTTCACCGCTACACCGTCAATTCCGCCTACCTCGATTCCACTCAAGCCCTGCAGTATCAATCCCACCCTCCCGGTTAAGCCGGGATATTTCAGAACTGACTTACAAGGCCGCCTACGCACCCTTTAAACCCAGTTGACTGT
+
CCCCCFGGGGGGGGGGGGGGGGGGGGGGGGGGGGGGGGGGGGGGGGGGGGGGGGGGGFGGGGGGGGGGGGGGGGGGGGGGGGG@FGGGGGFGFGGGGGEFGGGGGGGGGGFGFGGBDGGCGDGGCEGGGGGGGGGGGFGAEGGFGFGFGFGFEFFFF8FFEGCFBFGG?GFDFFFFF>DDFD++9DGEE>EE5CEGFEGE5@A@6CFFFFBE52DE=DEFFBF)/?DGC6EFFEE8E;FFFFEEFFF
@M00200:205:000000000-AKKM3:1:1101:17935:6749 2:N:0:1
TACGGGGGTATCTAATCCTGTTTGCTACCCACGCTTTCGCTCCTCAGCGTCAGTACTGGCCCAGAGCACCGCCTTCGCCACCGGTGTTCCTCCTGATATCTGCGCATTTCACCGCTACACCAGGAATTCCGTGCTCCCCTACCAGACTCAAGTCATAGCAGTCTCAAGTGGCATCTCCAGGTTGAGCCTGAAGTTTTCACACCCGACTTGCTAAACCGCCTACGAGCTCTTTAAGCCCAATTGACTGT
+
CCCCCGGGGGGGGGGGGGGGGGGGGGGGGGGGGGGGGGGGGGGGGGGGGGGGGGGGGGDGGGGGGGGGGGGGGGGGGGGGGGGGGGGDFGGGGGGGCFCDGFGGGGGGGFGGGGGFGGGFGGGEGFGGGGGGGGGF@D65DFFFGFFEGAFCEFGFFGGFFCCFEFGGFGFFF@F8BFGFGEDGFGGFFFDFA=7=FAC<?25>@@F=93CFFEC<:CBF<?@B;CDCDC37?CA43,467)5<<A)-
@M00200:205:000000000-AKKM3:1:1101:26719:6758 2:N:0:1
TACCGGGGTATCTAATCCTGTTTGCTCCCCATGCTTTCGTGCCTCAGTGTCAAACCAATCGTAGCCACCTGCCTTCGCAATCGGTGTTCTGGATGATATCTATGCATTTCACCGCTACACCATCCATTCCGGCAGCCTCCAATTATTTCAAGCTATTCAGTATCAATGGCACCTCGATTGTTGAGCAACCGTATTTCACCACTGACTTAAACAGCCACCTACGCACCCTTTATACCCAGTTGCACGTAGA
+
CCCCCGGGGGGGGGGGGGGGGGGGGGGGGGGGGGGGGGGGGGGGGGGGGGGGGGGGGGGFGGFGGGGGGGGGGGGGGGGGGGGGGGGGGGGGGGGGGGGGGDGAFFGGGGGGCEGEGGGGGGGGGGGGGGGGGGGEFFFDFG8DCFFFGFGGGCGFFGGFGGFGEFD86FFBFDFFFF?DFEDFBFGFFGEEFGGGF7:6:5)):CE<CEEFFFGGFFFD=2):9EDGCD=FC5?C?@DE?4***(-0-(
@M00200:205:000000000-AKKM3:1:1101:24181:6762 2:N:0:1
TACGAGGGTATCTAATCCTGTTTGCTCCCCACGCTTTCGAGTCTTAGTGTCAGAAACCGTCCAGATAGCCGCCTTCGCCACTGGTGTTCTTCCCAATCTCTACGTATTTCACCACTACACTGGGAATTCCACTATCCTCTCCGGTCCTCTAGCCATCCAGTCCTGAATGCATTTCTTGAGTTGAGCTCAAGGCTTTCACATCCAACTTGGACAACCACCTACACTCGCTTTATACCCAATTGACTGT
+
CCCCCGGGGGGGGGGGGGGGGGGGGGGGGGGGGGGGGGGGGGGGGGGFGGFEGCCFFFEGGGGGGGGGGCGGGGGGGGGGGGGGGGGGGGGCGGFFGGFGGGGGG9EFGG9FGEFFFGFGFGEDGGGGGG;F?FFGGFFCFFEAGEGFGFGFG=?FF889ECEGE9=FFGF77>F?FB?FFDF79=,;?896DGGGF7EEFFFFFFFF7C)):)@@AFFFFF@F@E>D;*>*2*/873<38*/97*7
@M00200:205:000000000-AKKM3:1:1101:16044:6763 2:N:0:1
TACTAGGGTATCTAATCCCGTTTGCTCCCCTGGCTTTCGCGCCTCAGCGTCAATACCGGTCCAGGATGTCGCCTTCGCCACCGGTGTTCCTCCAGATATCTACGCATTTCACCGCTACACCTGGAATTCCACATCCCTCTCCCGGATTCAAGCCAACCAGTATCGGACGCAGTTCCTGGGTTGAGCCCAGGGATTTCACGTTCGACTTAGCAGGCCGCCTACGCGCCCTTTAAACCCAATTGACTGT
+
CCCCCGGGGGGGGGGGGFGGGGGGGGGGGGGFGGGGGGGGGGGGGGGGGGGGGGGGGGGGGGGGGFGGGGGGGGGGGGGGGGGGGGGGGGGGGGGGGGGGGGGGGGGGGGFGGGGFGGGGGGGGGGGGGGGGGGGGGFGFFGGFGFGFGFGGGGGFFEGFGGFGD5CEFGFFFFFFFFGFGGGGFGFFFGGFFGCFFFFDFBDDFFFFCEBFFDGEBGFFFDFE>DFGDD?DAFF:EB(:AF)52<<
@M00200:205:000000000-AKKM3:1:1101:27686:6781 2:N:0:1
TACGAGGGTATCTAATCCCGTTTGCTCCCCTGGCTTTCGTGTCTCAGCGTCAGCGGATCCCCAGTCATCTGTTTTCACCGTCGGCGTTCCAAACGATATCTACGCATTTCACCGCTCCACCGTTTGTTCCGATGACCCCTGGATCGCTCAAGACCGCCAGTATGCCCGGCCGTTCCCCGGTTGAGCCGGGGGATTTCACGCGGGCACTTAACGGTCCGCCTACACACGCTTTAAAACCAATTGACTGT
+
CCCCCGGGEGGGFEFGGFGGFGGGGGGGGGFGGGFFGGFGGGGEFFGGGGGGGGGGFGGFGGGGGGGGGGGGFFFGGFGFE=FGGGGGGGGCEGGGDGGGGFGC:>CEG9><FEGFGGGGGEGGGGFCGGGGDGFEC?EDFGGFGFGFD>FFFCF>EEDBCFEGEFGGEEE@B>>FAFGFGGGDFGCBEDGD>56=FFEBFFB;>>BBF<A>BFG=6C)4113@:<57C*-(::22<?<62),5).64
@M00200:205:000000000-AKKM3:1:1101:17051:6793 2:N:0:1
TACTAGGGTATCTAATCCTGTTTGCTCCCCTTGCTTTCGTGCCTCAGCGTCCGGATTAGGCTAGAAAACCGCTTTCGCCACAGGTGTTCTTCCACATATCTACGCATTTCACCGCTACACGTGGAATTCCGTTTTCTCCGCCATCCCGCTAGACTCACAGTTTCAGATGCAGCTCCGAGGTTGAGCCTCGGAATTTCACGTCTGACTTATAAGTCCGCCTACGCACCCTTTATACCCAATTGACTGT
+
CCCCCGGGGGGFGGGGGGGGGGGGGGGGGGGGEGGGGGGGEGGGGGGGGGGGEGEGGGGGGGGGGGDGGGGGGGGGGGGEGGGGGGGGFGFGGGGGGGGGGGGGGDDCDFFGGGGFGFGGGGGGCEGGGGGGCFGGGF8AEEDFGFG=GFGDFA=DFFFB@9CEDD7DFG58FDFB*@D9C@FGFGFFFGEF>7FGCFGDCDFFFCEC4EE<?9D;)*8>@:28>C)8C537<?338)/3;@373)/
@M00200:205:000000000-AKKM3:1:1101:11597:6793 2:N:0:1
TACTAGGGTATCTAATCCCGTTTGCTCCCCACGCTTTCGCGCCTCAGCGTCAGGTAATGCCCAGAGAACCGCCTTCGCCACCGGTGTTCCTCCTGATATCTGCGCATTTCACCGCTACACCAGGAATTCCGTTCTCCCCTGCATACCTCTAGTCTGCCCGTATCGAAAGCCAGCCCAGGGTTAAGCCCTGGGTTTTCACTCCCGACGCGAAAAACCGCCTACGAGCTCTTTAAACCCAATTGACTGT
+
CCCCCGGGGGGGGGGGGGGGGGGGGGGGGGGGGGGGGGGGDGGGGGGGGGGGGGGGGGGGGGGGGGGGGGGGGGGGGGGGGGGGGGGGGGGGGGGGGFFGGGGGGGGGGGGGGGGFGGGGGFGGCEDFFACFGGGGGFGDFGGFGFGBFFGGGGGFFGFFGDDF>?FEFGFBFFAFFFG?FFC:@EF56DG>AEEC:6:AEBFB@2>@F9911?GGFGFFFF6DBE>D>DAF<<82C:(2:?FFF2>
@M00200:205:000000000-AKKM3:1:1101:19390:6812 2:N:0:1
TACCGGGGTATCTAATCCCCTTCGCTCCCCTAGCTTTCGTATCTCAGCGTCAGAAGAGACCCAGTAAGCCGCTTTCGCCACCGTGTTCCTGATGATATCAAAGCATTTCACCGCTCCACCATCCGTTCCGCTTACCTCTGTCTCCCTCAAGCCCTGCAGTATCGGGCGCAATTTCTCGGTTGGGCCGAGGGGATTCCCACCCGACTAACCGCCCCCCCTACCTACCCCTTAAACCCCAATTACCTGAGAAC
+
CCCCCGGGGGGGGGGGGFGGGGGGGGGGGGGGGGGGGGGGGGGFGGGGGGGGGGGGGGGGGGGGGGGGGGGGEEGGGGGGGGGG8?F?FF,9AA?<ABAAD,C:,9@FAE>EFBC>D<,F8==,?DF8E>=8CEDF=9DDF@,5@D?5+@26368:D8+5,+;+:@++33389*?9+0*3@3**3=7/*2?))4C*1*45?D0((,47(/((.:C5(9)((,.*(27*9C.)-).(*2(1).).-)(()-)
@M00200:205:000000000-AKKM3:1:1101:27972:6816 2:N:0:1
TACTAGGGTATCTAATCCCGTTTGCTCCCCTAGCTTTCGCGTCTCAGCGTCAGTAACCAGCCAGAGCCTCGCCTTCGCCGCCGGTGTTCCTCCTGATATCAACGCATTTCACCGCTCCCCCAGGAATTCCAGGCTCCCCTCTGGTCCTCAAGCAAGGTAGTTTCGGGCGCAATTCCTCGGTTAGGCCGAGGGATTTCACACCGCACTTACGATGCCGCCTTCACGCGCTTTAGACCCAGTTGACTGTCGAT
+
CCCC<FDEFFCF<EF9CE<FGGGGGG<CFCEFFD9FF9@@FGGD,FFDGECBFFFFGFGGGFGGGGFF8CFEEEGGGGGD@+>FF7,C9@DA:FFGGEC;9@EFCCFGCGEFGE=>>>+?BCCEFGGGGCGF688@E5C5?8=*@<=EG?DDE6=656+3327C5?CE5EB)5*=>++;45;*0*>45;CC;87*>+5C<@(((.62)9;;;0/=9;DB3(.8=?F3<7<(-)4<:C?03)5).)).)(((
@M00200:205:000000000-AKKM3:1:1101:15277:6820 2:N:0:1
TACCAGGGTATCTAATCCTGTTTGCTCCCCACGCTTTCGTGCATGAGCGTCAGTGTTAGCCCAGGGGGCTGCCTTCGCCATCGGTGTTCCTCCACATCTCTACGCATTTCACTGCTACACGTGGAATTCCACCCCCCTCTGCCACACTCAAGCCTGCCAGTAACAAGCGCAGTTCCCAGGTTAAGCCCGGGGATTTCACACCTGTCTTAGCAGACCGCCTGCGCACGCTTTAAACCCAATTGACTGT
+
CCCCCGGGGGGGGGGGGGGGGGGGGGGGGGGGGGGGGGGGGGGGGGGGGGGGGGGGGGGGGGGGGGGGGGGGGGGGGGGGGGGGGGGGGGGGGGGGGGGGGGGGGGGGGGGGGGGFGGGGGGFGGGGGGGGGGGGGGFGFFGGFGFGFGFGGGGGFFGGFGGFGFFCFFGFFFFFFFFGFGGGFFGGFFGGFFGGGFFGFFFFFFFFEECFFFFGGFGFFF?>:@GFG55:):24(;61?D?BB9><
@M00200:205:000000000-AKKM3:1:1101:15957:6827 2:N:0:1
TACGCGGGTATCTAATCCCGTTTGCTCCCCTGGCTTTCGCTCCTCAGCGTCAGTGTTGGTCCAGGATGCCGCCTTCGCCACCGGTGTTCCTCCAGATATCTACGCATTTCACCGCTACACCTGGAATTCCGCATCCCTCTCCCAAACTCAAGCCAACCAGTATCAGACGCAGTTCCCCGGTTAAGCCGAGGGATTTCACGTCTGACTTAGTTGGCCACCTACGAGCCCTTTATACCCAGTTGACTGTATAT
+
CCCCCGGGGGGGGGGGGGGGGGGGGGGGGGGGGGGGGGGGGGGGGGGGGGGGGGGGGGGGGGGGGGGGGGGGGGGGGGGGGGDGGGGGGGGGGGGGGFGGGGGGGGGGGGGGGGGFDEGGGGGGGDGFGGGGGGGGGFGFFGGFEFGFGFGFGGGFFGDFGGFGFFFGFGFFEFFFFFG>CGGDFGGD;4CEFGD?CEC?@D@D373CEFFFFEFF8<F14=?BDGFGGFFAF<>68?:?>A9?DAF2)66
@M00200:205:000000000-AKKM3:1:1101:23216:6830 2:N:0:1
TACAAGGGTATCTAATCCTGTTTGCTCCCCACGCTGTCGCGCCTCAGCGTCAGCCACAGCCCAGCGGGCCGCCTTCGCCACCGGTGTTCTTCCGGATCTCTACGCATTCCACCGCTACACCCGGAATTCCACCCGCCTCTACTGTGCTCCAGCGCGAGCGTATCGAAGGCCGATCCGGGGTTGAGCCCCGGACTTTCACCCCCGACTCCTCGCGCCGCCTACGCGCCCTTTATACCCAATCGACTGTAGTT
+
CCCCCGGGGGGGEGGGGGGGGGGGFGGCGGFEG@GGFCGGDGGGGGGGEEGGCFCFGGDGGGGGFGC::@FEGGGG@GGGD8CEG+B=EEDGGGG7FFGGGGFFGGDGFFGGGGGFGGGAEGGEGGDFGGGFCEDGE>EF5AFFFAGE7><*D7DA>8*/CG2F2)0=),;9E6D3:8<>FED4FGC@FDD>BGFF8-C724>9>B04:A729(2:7DB-386B185C174)56:-<<(4(,3((().6))
@M00200:205:000000000-AKKM3:1:1101:8190:6837 2:N:0:1
TACTGGGGTATCTAATCCTGTTTGCTCCCCACGCTTTCGCGTCTCAGCGTCAGTCACTGTCCAGAAGGCCGCCTTCGCCACCGGTGTTCTACTTGATATCTACGAATTTCACCTCTACACCAAGTATTCCACCTTCCTCTCCAGGACTCTAGCGAGGCAGTATCGAGTGCACTTCCGGGGTTGAGCCCCGGGATTTCACGCCCGACTTGCCAAGCCACCTACACGCGCTTTAAGCCCAATTGAATGTAGC
+
CCCCCGGGGGGGGGGGGGGGGGCGGGGGGGGGGGGGGGEGDCFGGGGGGGGGGGGDGGGGGGGGGFG8FGGGGGGGGGGGGFGGGGGGGFCFFGGGCGGGGGGGGDFFFGGGGGGFGGGGGFFG?EAFGFGF8DFGGFGFFGGFFFGFGFDD,+=9*@CBGGBFA9?DDGF@CBAF>5?>CC77AFGF57*94CFFFFG=2229@FFFFFFFE0CF@GFFFF851C)>/*8AA<4:C:2:A)5).)64<2
@M00200:205:000000000-AKKM3:1:1101:9959:6838 2:N:0:1
TACGGGGGTATCTAATCCCGTTCGCTCCCCTAGCTTTCGCGCCTCAGCGTCAAGAATGGGCCAGGTAGCCGCCTTCGCCACTGGTGTTCCTCCCGATATCTACGCATTTCACCACTACAACGGGAATTCCGCTACCCTCTCCCACCTTCACGCCGACCAGTTTCCGATGCAGTTTCCCCGTTGAGCCGGGAGATTTCACATCGGACTTGACCAGCCGCCTGCCCGCTCTTTATGGCCTATTGACTGGCGC
+
CCCCCEEFGGGCGFFGFDGGDGGGCBFGGGFD@DE<FFGEDGGCGGGGGCFCCGGFFGFGGGGFFFC9FGEGGGEFGGG,FGEEAEFFGGGGDG@+>+=EDDFDFECEDFGGGGG5=?,,6@CDF+>8>AFGGGDD,0A)?@FFGFG@GF,?FFDBBG4AE+:9AED>4CFBFCFFF?*:<,*9/>?=5)2>5*41:CCEF81;(69<<>72)(21,78260(73*))*2).))),<).9<)::))(((-
@M00200:205:000000000-AKKM3:1:1101:3595:6863 2:N:0:1
TACTGGGGTATCTAATCCTGTTTGCTCCCCTAGCTTTCGCCTCTCAGCGTCAGGGACAGGCCAGCCAACCGCCTTCGCCACTGGTGTTCCTCTCGATATCTACAGATTTCACCCTTACACCGAGAATTCCGTTGGCCTCTCCTGTCCTCAAGCCCCGCAGTATCGGGCGCAGTTCCACGGTTGAGCCGTGGCATTTCACACCCGACTTACGGAACCGCCCACTTGCCCTTTACACACAGTTGACTGTATAT
+
CCCCCGGGEGGGGGFGGGGGGGGGGGGGGGGGGGGGGGGGGGGGGGGGGGGGGGGGGGGGGFFGGGGGGGGGGGGGGGGGGGGGGGGGGGGGGGGGGGGG8,CEGABFGGGGFFG6FGGGCCGGGDAFECFDGE?FG5D5D6=:E5FB?9AG,@DE>CD5CCFC=*8@5C>A@EFFACGEG>GGFGGF5*:>ACCFF?D?>99>99>FFF;86;CA35)(//(+7?;F*9:-45<);26)64-.6<A))6)
@M00200:205:000000000-AKKM3:1:1101:5429:6864 2:N:0:1
TACTGGGGTATCTAATCCTGTTTGCTCCCCACGCTGTCGCGCCTCAGCGTCAGCCACAGCCCAGCGGGCCGCCTTCGCCACCGGTGTTCTTCCGGATCTCTACGCATTCCACCGCTACACCCGGACTTCCACCCGCCTCTACTGTGCTCAAGCACGACAGTCGCCACGGCCGATCCGGGGTTGAGCCCCGGACTTTCACCGCCGCCTCGTCGCGCCCCCTCCGCGCCCTTTAAACCCAGTTGACCGTAGAC
+
9<CCCGGGGGGFEFF9CCDF;CFF,,CEFGGGEGGGGGGGGEGGGG<<@@FGEGEGGGGGGEF@FEGGGGGGG7F97CFGGGE+@F84A;;FFECC7BE;EFFGD+F:E4EGG+@9CGGF=@C8C+6@DEDGGGGG95@CAFGFG+=;DFC549C?>ED*>DAD@FGG5C435(>DA>D><*5CAC*0757BFGEF=2:>?>F292:(,,449(1:(17-(-3)-1.>)*))44-4*((.)6)5)((-(,.
@M00200:205:000000000-AKKM3:1:1101:18261:6872 2:N:0:1
TACTGGGGTATCTAATCCTGTTTGCTCCCCACGCTTTCGTGCATGAGCGTCAGTGTTGGCCCAGGGGGCTGCCTTCGCCATTGGTGTTCCTCCACATCTCTACGCATTTCACCGCTACACGTGGAATTCCACCCCCCTCTGCCACACTCCAGCCCCGTAGTTTCGAGCGCAATTCCCAAGTTAAGCCCGGGGATTTCACACTCGACTTGCGAGGCCGCCTGCGCACACTTTACACCCAATTGACTGT
+
CCCCCGGGGGGGGGGGGGGGGGGGGGGGGGGGGGGGGGGGGGGGGCGGGGGGGGGGGGGGGGGGGGDGGGGGGGGGGGGGGGGGGGFGGGGGGGGGGGGGGGFGGGGGGGGGGDG?DFGGDGGGD@CGGGGFGGGGGECB?DFFGFGBFFGCFGGFFECEGGFGFFGGEGFFFEFFFFGFFGGGFGDFFDE>DECDCE758((229?FF31699C8(9@6<<9:6*.*2:2449>(:88,).)).).
@M00200:205:000000000-AKKM3:1:1101:25470:6873 2:N:0:1
TACGCGGGTATCTAATCCCGTTTGCTCCCCTGGCTTTCGCTCCTCAGCGTCAATATTGGTCCAGGATGCCGCCTTCGCCACCGGTGTTCCTCCAGATATCTACGCATTTCACCGCTACACCTGGAATTCCGCATCCCTCTCCCAAATCCAAGCCATCCAGTATCACACGCAGTTCCCCAGTTAAGCTGAGGGATTTCACGTATGACTTAGTTGGCCGCCTACGAGCCCTTTAAACCCAATTGACTGT
+
CCCCCGGGGGGGGGGGGDGGGGGGGGGGGGGGGGGGGGGGGGGGGGGGGGGGGGGGGGGGGGGGGGGGGGGGGGGGGGGGGGGGGGGGGGGGGGGGGGGGGGGGGGGGGGGGGGGFGGGGGGGGGGGGGGGGGGGDGFGFFGFFDBGBDBFFGGGFFGGFF?CGFFGGFDEFFFFFFFFE:A<DFFGAF4;45CFD+82:>@C=CC?CE=ECFBGF2CA@D@FF<?BGC<E4?CFFG<:<<2.6<<A
@M00200:205:000000000-AKKM3:1:1101:19464:6887 2:N:0:1
TACTCGGGTATCTAATCCTGTTTGCTCCCCACGCTTTCGCGCCTCAGCGTCAGAACCGGCCCAGTGGGCCGCCTTCGCCACAGGTGTTCTTCCCGATCTCTACGCATTCCACCGCTACACCGGGAATTCCACCCACCTCTACCGGTCTCCAGGTCCGCAGTTTCGGAAGCAGCCTCGGAGTTGAGCCCCGAGATTTCACTCCCGACTTGCTAGTCCCGCCTGCGCGCGCTTTAAACCCCATTGACTGT
+
CCCCCGGGGGGGGGGGGGGGGGGGGGGGGGGGGGGGGGGGDGGGGGGGGGGGGGGGGGGGGGGGGGGGGGGGGGGGGGGGGGFFGGGGGGGGGGDGGGGGGGGGGCFGGGGGGGGFGGGGGGGGGEFGGGGGGGGGGBGFFGGFGFGFGFGGGGGFDB*@:C*5<BCGDGFFFFFFBE4BFFF@4ACF>C5;AFGFFFGFFFFF1BB?EEFBFFGGF384<1?@1*.)9)38B25<@((47<<<:)-<
@M00200:205:000000000-AKKM3:1:1101:12946:6888 2:N:0:1
TACCAGGGTATCTAATCCTGTTTGCTCCCCACGCTGTCGCGCCTCAGCGTCAGCACGGGGACAGATTGCTCTGCCCCCTTCCGGCCCAGCAGACCGCCTTCGCCACCGGTGTTCTTCCGGATCTCTACGCATTCCACCGCTACACCCGGAATTCCGTCTGCCCCTACCGTGCTCCAGCCCAACAGTCGCCCACGCCGATCCGGGGTTGAGCCCCGGACTTTCCCGCGAGCCTTATCGAGCCGCCTACGCGC
+
CCCCCGGGGGGGGGGGGGGGGGGGGGGGGGGGGGGGGGGGGGGGGGGGGGGGGGGGGGGGGGGGGGG9FGGGFGGDGGGGGGGGGGGGGGGGGGGGGGGGFFGGGGGGGGGGGGGFGGEG>EGGGGGGGGGGGGGGGFGAEGGFFFGFGFGGGGGFFGGFGGFFDFGGEGFFFEFF;FGFGGGF)>E>DDGFD*>F:>EF<1:(4-(4:B??B?EG(903<6)1-:8)79>FA<44/3::9BF;B?<?>94
@M00200:205:000000000-AKKM3:1:1101:24028:6896 2:N:0:1
TACAAGGGTATCTAATCCTGTTTGCTCCCCACGCTTTCGTGCCTCAGCGTCAGTATCGGGCCAGTGAGCCGCCTTCGCCACTGGTGTTCTTGCGAATATCTACGAATTTCACCTCTACACTCGCAGTTCCACTCACCTCTCCCGAACTCAAGATCTTCAGTATCAAAGGCAGTTCTGGAGTTGAGCTCCAGGATTTCACCCCTGACTTAAAGACCCGCCTACGCACCCTTTATACCCAATTGACTGT
+
CCCCCGGGGFEGGGGGGGGGGGGGGGGGGGGGGGGGGGGGGGGGGGGGGGGCGFGFGGGGGGGGGDGGGGGGGGGGGGGGGGGGGGGGGFGGGGGDFEGGGFGGED@DCGF9FGGFFGGG=FGG+BCGGGGGGGGFGFGFFGGFEDG<@FFCG?GFFGGFGGE9EFFG?FFAFEFFFF7@F?7E?8AAFGGF5E9CA*,:5@C=@EEC4ACE=BCGFGF?=7549C;C*7)637?)?<D@C@CFEF<
@M00200:205:000000000-AKKM3:1:1101:11046:6898 2:N:0:1
TACACGGGTATCTAATCCTGTTTGCTCCCCACGCTTTCGCGCCTCAGCGTCAGTCTCGGTCCAGATGGCCGCCTTCGCCACCGGTGTTCTTCCGGATCTCTACGCATTCCACCGCTACACCCGGAATTCCACCCGCCTCTACTGTGCTCAAGCACGACAGTCGCCACGGCCGATCCGGGGTTGAGCCCCGGACTTTCACCGCCGCCTTGTCGCGCCGCCTACGCGCCCCTTAAACCCAATTGACTGT
+
CCCCCGGGGGGGGGGGGGGGGGGGGGGGGGGGGGGGGGGGGDGGGGGGGGGGGGGGGGGGGGGGGFGGGGGGGGGGGGGGGGGGGGGGGGGGGGGEFGGGCEFGGGGGGFFFGGGFGGGFGEGDGGFGGGCFGGGEGEGFFGGFGFGFGFGGEGGBFEGFFFFG5?DGFGFFF@BDFFGEFDGGFGGFFGEFFEGGFFGAF9>9>BB(8ABBFFGGFGE?F?B@9EF>)/,46<BF>(404<).))-
@M00200:205:000000000-AKKM3:1:1101:18649:6930 2:N:0:1
TACTGGGGTATCTAATCCTGTTTGCTCCCCACGCTTTCGTGCATGAGCGTCAGTGTTGGCCCAGAAGGCTGCCTTCGCCATCGGTGTTCCTCCACATCTCTACGCATTTCACCGCTACACGTGGAATTCCACCTTCCTCTGCCACACTCCAGCAAAGTAGTTTCGAGCGCCATTCCCAAGTTAAGCCCGGGGCTTTCACACTCGACTTGCTCTGCCGCCTGCGCACACTTTAAGCCCAATTGACTGT
+
CCCCCGGGGGGGGGGGGGGGGGGGGGGGGGGGGGGGGGGGGGGGGEFGDGGGCGGGGGGGGGGGGCGFGGGGGGGGGGGGGGGEGCFGGGGGGDGFFGGGGGGGGCEGGGGGGGGFGGFGGGGGDFFGGGGGGGGGGFGFFGGFGFGDFF@FGDD*:ECFGGFGAFCGEGFFFFFFFFG5FCDCBFFFBD5?DEFCF4EEFFFDFBA@BC6@F;CF=DF2-4:E0?AG*2/)93;;>8;@EE<C3;A
@M00200:205:000000000-AKKM3:1:1101:15072:6936 2:N:0:1
TACTGGGGTATCTAATCCTGTTTGCTCCCCACGCTTTCGTGCATGAGCGTCAGTGTTGGCCCAGAAGGCTGCCTTCGCCATCGGTGTTCCTCCAGATCTCTACGCATTTCACCGCTACACCTGGAATTCCACCTTCCTCTGCCACACTCCAGCAAAGTAGTTTCGAGCGCAATTCCCAAGTTAAGCCCGGGGCTTTCACACTCGACTTGCTCTGCCGCCTGCGCACACTTTAAACCCAGTTGACTGTAGAC
+
CCCCCGGGGGGGGGGGGGGGGGGFGGGGGGGGGGGGGGGGGGGGGDFGGGGGGGGGGGFGGGGGGFGFGGFGGGGGGGGGGGGDGDGGGGGGGGGFGGGGGGGGGEGGGGFGGGGFGGCEGGGGGGGGGGGGGGGGGFGFFGGFG?DDGFGGGGCDDE=EEFEGFFGGFGF9DFFFFFCFFCG7BFEAFGCBFCGFFCGFE=B44AA=BFEFFBGGFGF9272>@EFG5:))7673C778C<3<EF47)6)
@M00200:205:000000000-AKKM3:1:1101:16625:6947 2:N:0:1
TACTGGGGTATCTAATCCCGTTTGCTCCCCTAGCTTTCGCCGTTCAGCGTCAATGTCGGTCCAGGATGCCGCCTTCGCCACCGGTATTCCTCCAGATATCTACGCATTTCACCGCTACACCTGGAATTCTGCATCCCTCTCCCGAATTCAAGCCATCCAGTATCGGATGCAGTTCCCAGGTTGAGCCTGGGGATTTCACATCCGACTTAGTTGGCCGCCTACTGGCCCTTTACACCCAATTGACTGT
+
CCCCCGGGGGGGGGGGGFGGEFGGGGGGGGGGGGGGGGGGGGGGGGGGGGGGGGGGGGGGGGFGGGGGGGGGGGGGGGGGGGGGGGGGGGGGGGGGGGGGGGFGGGEGGGFGGGGFGFGGGGGGCFGGGFGGGGGGGFGFFFGDG5DFGFGGFDFFFGGFGFEFFFGGFGFFFCFFFFGFFGGGFGCFFGGE>EGGFEG?EEFFFAFFEFFFFFGF@GEF@;=AEFACCC@4;C<(B3;@EFCF3A8
@M00200:205:000000000-AKKM3:1:1101:22536:6951 2:N:0:1
TACAAGGGTATCTAATCCCGTTTGCTCCCCTAGCTTTCGCGCCTCAGCGTCAAGAACAGGCCAGGTAGTCGCCTTCGCCACTGGTGTTCCTCCCGATATCTGCGCATTTCACCGCTACACCGGGAATTCCACTCGCCTCTTCCGAACTCTAGTCCGGCAGTATCGACCGGCATCCCAGGGTTGAGCCCTGGACTTTCACAGCCGCCTTACCGGACCGCCTACACGCGCTTTACACCCAATTGACTGT
+
CCCCCGGGGGGGGGGGGFGGGGGGGGGGGGGGGGGGGGGGGGGGGGGGGGGGEGGGGGGGGGGGGGGGGGGGGGGGGGGGGGGGGGGGGGGGGGGGFFGGGGGGGECFGGGGGGGFGGGGGGEGFGGGGGGGGGG>EBGFFGGFG>DFGFGCEFGFFGGFGGCFFFGGFGFFFFFFFF>EBCGGAFFFFGGFFGGFFFGFFF@F0(,3=EEFFFGE;<E:6<?F025>)*:)))).:??:A7A<DBF
@M00200:205:000000000-AKKM3:1:1101:15669:6952 2:N:0:1
TACGTATCTAATCCTGTTCGCTCCCCACGCTTTCGCGTCTCAGCGTCAGTACCGTCCCAGAGAGCCGCCTTCGCCACGGGTGTTCTTCCCGATATCTGCGCATTTCACCGCTACACCGGGAATTCCACTCTCCTCTTCCGGACTCTAGCCAAACGGTTTCCACCGACGTCTCGAGGTTAAGCCTCGAGTTTTCACAGCGGACCTGCTTGGCCGCCTACACGCTCTTTATACCCAATTGACTGT
+
CCCCCGGGGGGGGGGGGGGEGFGGGGGGGGGGGGGGGGGFGGGGGGGGGGGGGGGGGGGGGGECGGGGGGGGFGGGGGGCFGGGGGGGGGGEGGGGDGFGGGGGGGGGGGGGGGGFGGGGGGGGGGGGGGFFGGGGGFGFFGGFGFGE7ACCFGGEEGCFGFE5@EGGFEFFFEDDFFGFFGFDFGEEFGGFFFGFBDG66>FD@F;4<;>?F>EG?D??69BD?GFFC*45433<F)<>2)-
@M00200:205:000000000-AKKM3:1:1101:17304:6955 2:N:0:1
TACTCGGGTATCTAATCCCATTCGCGACCCACGCTTTCGTGTCTCAGCGTCAGATGTATGCCAGTTCACTGCCTTCGCATTTGGTGTTCCCCACAATATCAACGGATTTCACCCCTACACTGTGAGTTCCATGAACCTCTCATACCCTCGAGCCGCGCCGTTTCCCCTGCCTGTTCCCGGTTGAGCCGAGCGATTTAACAGAAGACTAACGCGGCCGCCTACACACCCTTTAAACCCAGTTGACTGT
+
CCCCCGGGGGGGGGGGGGGGGGGGGGEGGGGGGGGGGGGGGGGGGGGGGGGGGGGGGGGGGGGDFFGGGGGGGGGGGGCFCFFFGGGGGGGGGGDFGGGGGGGGGGEGGGGGGGGFGGGGGGGFGGEFGGGGGGGGGFGFFGFFGFGEFDE=ECGF?CGEEDFGC@FGFGFCFFFFFFG*@EGGFGGF>D*/?5ECA?F?3@305(08*>;@99EG;DE62:772?DG*224--87E<(.442<B<<
@M00200:205:000000000-AKKM3:1:1101:18886:6959 2:N:0:1
TACTGGGGTATCTAATCCCGTTTGCTCCCCTAGCTTTCGCGCCTCAGCGTCAGTGTCGGTCCAGGAAGCCGCCTTCGCCACCGGTGTTCCTCCGGATATCTACGCATTTCACCGCTACACCCGGAATTCCGCTTCCCTCTCCCGAACTCAAGCCCTGCTGTTTCCCTTGCAGTTCCCCAGTTGAGCCGGGGGATTTCACAAGGGACTGACAAGACCGCCTACGCGCCCCTTATACCCAATTGACTGT
+
CCCCCGGGGGGGGGGGGGGGGGGGGGGGGGGGGGGGGGGGGGGGGGGGGGGEGGGGGGEGGGGGGGDFGGGGGGGGGGGGGGGGGGGGGGGGGGDFGGGGGGGFGGGGGGGGGGGFGGGGGGGEG8FGGGGGGGDFGFGDFDFEEFGDGF?7DGGFFGGFGGFGFFGGFGFFFF>EFFFEFGGC6CFBBGG35CFFFFG?328,4?87@@F4@FGGFGFF??(>1CBC)14?5<AAF>?BB?5><9A
@M00200:205:000000000-AKKM3:1:1101:18849:6982 2:N:0:1
TACTGGGGTATCTAATCCTGTTTGCTACCCACGCTTTCGCGTCTCAGTGTCAGTGACTGTCCAGATGGCCGCCTTCGCCACAGGTGTTCCTCCCGATATCTACGAATTTCACCTCTACACCGGGAATTCCGCCATCCCCTCCAGTACTCAAGCAACGCAGTATCGAGTGCACTTCCTTGGTTGCGCCAAGGGATTTCACACCCGACTTACATCGCCACCTACACGCGCTTTAAACCCAGTTGACTGT
+
CCCCCGGGGGGGGGGGGGGGGGGGGGGGGGGGGGGGGGEGGGGGGGGGGGGGGGGGGGGGGGGG<FFEFGGGGGGGFGGGGDG?FGGGGGFGGGDEGG=CEGGFG,EFGGGGGGGFGGGFGDEEECFGGGFCDGGGFFFDFEGFFFGFGFGDGGCF>EG5=7*?ACDG5DF@F=ABBFDFGGG*?CC>BFDD47CCFFGEE2@>@FF=*8>EEDGEFGFFFF@F@GDGD31C)6)481(44)424-<
@M00200:205:000000000-AKKM3:1:1101:26270:6992 2:N:0:1
TACTAGGGTATCTAATCCTGTTTGCGCCCCACGCTGTCGTGCCTCAGCGTGAGGCGTGGTCCAGTAAGCCGTCTACACCGCAGGTGTTCCTCCTGATGTCTACGCATTTCACCGCTACACGATGAATTCCGCCTGCCTCTCCCACACTCCAGCACCACAGTTTCCACCGCACCCTCCCAGTTGAGCCGGGAGATTTCACAACAGACTTATGGCACCGCCTACGCACGCTTTACACACACTTGACTTTATGT
+
CCCCCGGFFGGGGFGFGGGGGFGGGF7;FFGGGGGD,;CDFGGGGGGGGG,,8,C+8@@FFGG,<EFFE<@FGGGDFFC+48+7CEFGGGGGFFFGG,99EFGGDGGDFGGFGGGFGGG8++48,,@=FGGGG6+,65,:?FGFGDGFGFCFFGGFFGGFGFFG71+59EEF9AFFF5?ACC@GFFGEF7EB4,=CF7CEBFFDFBE4>CB3;8C=9):71;<B6CBD:*(6<A2)2:(4947?F)6)6))
@M00200:205:000000000-AKKM3:1:1101:22295:6994 2:N:0:1
TACGCGGGTATCTAATCCTGTTTGCTCCCCACGCTTTCGAGCCTCAGCGTCAGTAATGAGCCAGTGTGTCGCCTTCGCCACTGGTGTTCTTCCGAATATCTACGAATTTCACCTCTACACTCGGAGTTCCACACACCTCTCTCATACTCAAGACACCCAGTATCAAAGGCAATTCCGAGGTTGAGCCCCGGGATTTCACCCATGACTTAAATGTCCGCCTACGCTCCCTTTATACCCAGTTGACTGTAGCT
+
CCCCCGGGGGGGGGGGGGGGGGGGGGGGGGGGEGGGGGGGGGGFGGGGGFGGGGGGGGDFFGGGGGGDGGGFGGGGGGGGGGGGFGGGGGGGGGGFGGGGGGGGGGGGGGGGGGFFGGGGDFDEFGGGGGGGGGGGGFFDFGGFGFGFGFG6FFGFFCFDF+;DE?CFFGFFA9FFFFD5FF?CAFF5:D5BDEGDFFGBB(3>@=EFEFEFEFGF@DB;7=DB(=AFC+44?<?<C<4=;C?357=9<))
@M00200:205:000000000-AKKM3:1:1101:18040:6997 2:N:0:1
TACACGGGTATCTAATCCTGTTTGCTCCCCACGCTTTCGTGCATGAGCGTCAGTATTGGCCCAGAAGGCTGCCTTCGCCATCGGTGTTCCTCCACATCTCTACGCATTTCACCGCTACACGTGGAATTCCACCTTCCTCTGCCATACTCCAGCACCGTAGTTTCGAGCGCAATTCCCAAGTTAAGCCCGGGGCTTTCACACTCGACTTGCGACGCCGCCTGCGCACACTTTATACCCAATTGACTGTCGCT
+
CCCCCGGGGGGGGGGGGGGGGGGGGGGGGGGGGGGGGGGGGGGGGEGGGGGGGGGGGG@EFGGGGGGCFGGGGGGGGGGGGGGEGGGGGGGGGGGGGGGGGGGGGGGGGGGGGGGFDFDFEFFGGGGGGFGGGGGGGFGFFGGFGFGFGFGDGFGFFDCBEGBD=F6EBE>=DEFFFFF5FC9E+EC59*;AAE??B<D*0:@((559B;>(5(==3<B;1=(:1C5C9:<2)-)4A?(4<269)).-(((
@M00200:205:000000000-AKKM3:1:1101:27499:7002 2:N:0:1
TACACGGGTATCTAATCCCGGTCGCTACCCTAGCTTTCGCGCCTGAGCGTCAAGTGCGGGCCAGCAAATCGCCTTCGCCACTGGTGTTCCTTCCGGTATCTACGCATTTTACCGCTACACCGGAAATTCCATTTGCCTCTCCCGCCTTCAAGTCTCGAAGTTTCCACGGGCCTCTCCCAGTTGGGCCGGGAGCTTTCACCGTGGACTTTCGAGACCGCCTGCGCGCGCCTTATACACAGTTGACTGTAGA
+
CCCCCGGEGGGGFFGGGFDGECFGGGGFGGGGGGGFFGEGGGEGGGFGGGGGGFGGGEEEECGGGGEGFGGGGGGFFFGCGGFGGGFEGFGDGG7F7C8F;=FDFGGEFFG9FBC5DGGGGEGDCCEFF8E:+7CEGB8=F@DDEDDAGFG9;DGFF?CDGGFG5@FGEEFFFDFFFFGAF9GGDFFA55C>>E?FFEGFD?@B;@<EFFFF0:C833>(,.33(8;))*,)))))3..8AA<7))).4)
@M00200:205:000000000-AKKM3:1:1101:12367:7007 2:N:0:1
TACTGGGGTATCTAATCCTGTTTGATCCCCACGCTTTCGTGCCTGAGCGTCAGTTTAGGGCCAGTTGACCGCCTTCGCCACCGGTGTTCTTCCAGATATCTACGCATTTCACCGCTACACCTGGAATTCCATCAACCTCTCCCTAACTCAAGAAAAGCAGTATCAAAGGCAGTTTCACGGTTGAGCCGTGAGATTTCACCTCTAACTTACCTTCCCGCCTGCGCACCCTTTATACCCAGTTGACTGT
+
CCCCCGGGFGGGGGGGFGGGGGGGGGGGGGGGGGGGGGGGGGGGGGGGGGGGGGGGGGGGGCFGGGGGGGGGGGGGGGGEGGGGGG7FGGDFGGGGGGGGFGGGGEBGGGGGGGGEGGGGGGGGGGCGFGGGGGGG=D=6DCGDFFGFGF8DFGGDFEGFDDB8DFFGFGF=:=DBFCGFC>D6ACC>BDF>+5E7+;EE@C@87AA=@BBF<4:D-;BF>=92>CB<*;=6<?61?;@;395<<4=
@M00200:205:000000000-AKKM3:1:1101:20882:7008 2:N:0:1
TACTAGGGTATCTAATCCTGTTCGCTCCCCACGCTGTCGCGTCTCAGCGTCAGTACTGGCCCAGTCGACCGCCTTCGCCACCGGTGTTCTTCCGGATCTCTACGCATTCCACCGCTACACCCGGAATTCCATCTGCCTCTACGGTGCCCCAGCGACACAGTTGCCATGGCCGATCCGGAGTTGAGCCCCGGGCTTTCACCATGCCCTTATGCCGCCACCTACGCGCCCTTTACACCCAGTTGACTGA
+
CCCCCGGGGGGFGGGGGGCFFG,CFEGGGGGGGGGGGGGGD:FCGEFGGGGGD6,C9FFGFGDG@CBCGGGGGGEG?FGGGC77F:FGF,EGG@+6?BFGGFGGDEE+4ADFGEGFGGGGGDCG7CC8ADAADF+CFFGEDC+5=:C)=:E66+;@5CD5E+1<>BF,@,97?)*:A/*:C:>F)>=0?C5):CC<9?GE))7(//(5;?ACF9EG(>>?:?(0(2>D50:):<A7C1(85))544)
@M00200:205:000000000-AKKM3:1:1101:19674:7008 2:N:0:1
TACGGGGGTATCTAATCCTGTTTGCTCCCCACGCTGTCGCGCCTCAGTGTCGGCTATTGGACTCTTACGAGTCCACCGCCCAGCAGACCGCCTTCGCCACTGGTGTTCTTCCGGATCTCTACGCATTCCACCGCTACACCCGGAATTCCATCTGCCTCTACGGTGCCCAAGCCCTACAGTCGCCGCGGCCGATTCCGGGTTGAGCCCCGAACTTTCACCGCGGCCTTATAGTGGCCACCTACGGCCTCTTT
+
CCCCCGGGGGGGGGGGGGGGGGGGGGGGGGGGGGGGGGGGGGGGGGGGFGGGGGGGGGGGGGGGGGFGGGFGGGGFFGGGGGDGGFFGGEGGGGGGGGGGGGGGFGFGGGGGGEG>GGGGGGGGGGBFDFGGGGGEGFGFFGGFGFGFGFGGGGGFFGGFGG=FFFGFFGFFFFFAFF4=FA<D;EGFDGEFD*<*9;EB0127??FFFBFF?FFC):??>90@>D?DG7<)):<0041:050((-(48<<
@M00200:205:000000000-AKKM3:1:1101:21887:7010 2:N:0:1
TACAGGGGTATCTAATCCCGTTTGCTCCCCTAGCTTTCGCTCCTCAGCGTCAATGTCGGTCCAGGATGCCGCCTTCGCCACCGGTATTCCTCCAGATATCTACGCATTTCACCGCTACACCTGGAATTCTGCATCCCTCTCCCGAATTCAAGCCATCCAGTATCCGACGCAGTTCCAACGTTAAGCCCGGGGATTTCACACTCGACTTGCGAGGCCACCTGCGCACACTTTAAACCCAATTGACTGT
+
CCCCCGGGGGGGGGGGGCGGFFGGGGGGGGGGEGGGFGGGGGGGGGGGGGGGGGGGGGGGGGGGGFFFGGDFGGGGGGGGGGGGGFEFGGGGGFCFGGGGGGGGGGGGGGGGGGGEGGGGGGGGGGGFGGGGGGGGGFGFFGGAE>DFGFC?BDGFFEGFGFECFADGFCB5@EF?FF+9FFCF+@,@>C>BEEGFFCFEEFFFBBF5@E>>>@G=;<FF1((:1:3<*2)642)4EF?<43<<<AA
@M00200:205:000000000-AKKM3:1:1101:16106:7020 2:N:0:1
TACGGGGGTATCTAATCCTGTTTGCTCCCCACGCTTTCGCGTCTCAGCGTCAGTACCGTCCCAGCGAGCTGCCTTCGCCGTAGGTGTTCCTCCTGATATCTGCGCATTTCACCGCTACACCAGGAATTCCACTCTCCTCTTCCGGACTCTAGCCAGGTGGTATCCAACGACCGCTCGAGGTTGAGCCTCGAGATTTCACGTCGGACCTGCCTGGCCGCCTACGCGCTCTTTAAACCCAGTTGACTGT
+
CCCCCGGGGGGGGGGGGGGGGGGGGGGGGGGGGGGGGGGGGGGGGGGGGGGGGGGGGGGGGGFFGGEGGGGGGGGGGGGGGDFEE@EGGGGGGGGGGGGFGGGGGGGGGGGGGGGFGGGGGGGGGFGGGGGGGGGGGFGFFGGFEDGFGFGDFFFFF8CFGFEGFFGGEGFFFFDF>ADDGGGFFGGFFD5>FGGFFFGFFDF9@;0102:?DFGGBGF6042<6C5C77AAFFB<G6(4)-),6<>
@M00200:205:000000000-AKKM3:1:1101:15732:7021 2:N:0:1
TACCAGGGTATCTAATCCTGTTCGCTCCCCACACTTTCGCTCCTCAGCGTCAGAACATTCCCAGAGAACCGCCTTCGCCACCGGTGTTCCTCCTGATATCTGCGCATTTCACCGCTACACCAGGAATTCCGTTCTCCCCTGAATGCCTCAAGTCTGCCCGTATCGGAAGCAAGCACTCGGTTAAGCCCAGTGTTTTCACTCCCGACGCGACAAACCGCCTACGAGCCCTTTAAACCCAATTGACTGT
+
CCCCCGGGGGGGGGGGGGGGGGGGGGGGGGGGDGGGGGGGGGGGGGGGGGGGGGGGGGGGGGGGGGFGGGGGGGGGGGGGGGGGGGGGGGGGGGGFFGGGGGGCCGGGGGGGGDGFGGGGGGGGGGGGGGGGGGGGGFEFFGFFGFGFGFGGGGGFF9DFGDBF>5C=BGF<A>FFFFGFGGGGCG6>>FCFFFFFFEGEFFDBAB>@@>F>F@EF9DFF?@6>7C5<752<<97:EF:?92))).4
@M00200:205:000000000-AKKM3:1:1101:13487:7036 2:N:0:1
TACCAGGGTATCTAATCCTGTTTGCTCCCCACGCTGTCGCGCCTCAGCGTCAGCAACGGCCCAGCAGACCGCCTTCGCCACTGATGTTCTTCCCGATCTCTACGCATTCCACCGCTACACCGGGAATTCCATCTGCCTCTACCGTGCTCGAGCCTGACAGTTTAGAAGGCAGCCCTGCGGTTAAGCCGCAGGATTTCACCCCCTACTTACCAGGCCGCCTACGCGCCCCTTATACCCAATTGACTGT
+
CCCCCFEEFFGGGGGGGGGGGGG<FGCGDGGGGGGGGGGGCGGGGFGGGGDECGGGGGGG:F@EFFGFGGGGGGCFFGG>FC,CFFEF,EFGGGGEGCEGGCFF:4FGGFCFGEE>8FFGF=>7:>DFF8ADGGGGGFFBFGGDD5>)=>E3CDC5AGGFCF5@5?+<58A>>)@F49C>::DG=C64BCEABF7CCCF4:0>11;36<A1C)6B8(1<66:::(/79)145<<<2<7:1:<AF2)3
@M00200:205:000000000-AKKM3:1:1101:3220:7055 2:N:0:1
TACCCGGGTATCTAATCCTGTTTGCTCCCCACGCTGTCGCGCCTCAGCGTCAGCCACAGCCCAGCAGGCCGCCTTCGCCACCGGTGTTCTTCCGGATCTCTACGCATTCCACCGCTACACCCGGAATTCCACCTGCCTCTACTGTGCTCGAGTGCACCAGTTCGCACGGCCGACCCGAAGTTGAGCCTCGGGCTTTCACCGCACGCTTGATGCACCGCCTACGCGCCCTTTAAGCCCACTTGACTGT
+
CCCCCGGGGGGGGGGGGGGGGGGGGGGGGGGGCGGGGFGGGGGGGGGGGGGGGGGGGGG?FGGCCFCFCGGGGGGGGGDEGCGEEDFGGFGFGGC:F=FGGGGCEGGGFGGGGEG>DGDGFGGE+BFGGGGG?DDFGFGFFGFFA+=@G5ED9;FFFFG5@B;C>5*3*:?@>(2:A4C)@@D+)3:);>GBEG5CFEGF0,(670128(6)).<C(1716:FE;C>G7544)690::((66)5<A2
@M00200:205:000000000-AKKM3:1:1101:18935:7063 2:N:0:1
TACCCGGGTATCTAATCCTGTTTGCTCCCCACGCTCTCGTACATGAGCGTCAATGTCGGGCCAGGAAGCCGCTTTCGCCACCGGTGTTCCTCCTGATATCTACGAATTTCACCTCTACACCAGGAATTCCGCTTCCCTCTCCCGCATTCAAGCCCCGCAGTCTCGGGCGCAATTCCGGGGTTGAGCCCCGGGCTTTCACACCCGACTTACGAGACAGCCTGCGTACGCTTTACACCCAATTGACTGT
+
CCCCCGGGGGGGGGGGGGGGGGGGGGGGGGGGGGGGFFGGGGGGGGGGGGGGGGGGGGGGGGGGGGGGGGGGGEGGGGGGGGGGGGGGGGGGGGGGGGGGGGGGGGGGGGGGGGGFGGGGGGGGDGGGGGGGGGGGGFGFFGGBGAGDGF8=FGFFFGD?EGFGFFDGFGB4BFFF4>>5FGDFACEFFGGAEEGGFFGFFFFBF>9:BFF?:6EC?FF(:6>FFG><7*:F2<<7E?3:BBA>9)5
@M00200:205:000000000-AKKM3:1:1101:19338:7076 2:N:0:1
TACTAGGTATCTAATCCTGTTTGCTCCCCACGCTTTCGCGCCTCAGCGTCAGAACTGGCCCAGGCAGCCGCCTTCGCCACTGGTGTTCCTCCCGATATCTACGCATTTCACCGCTACACCGGGAATTCCACTGCCCTCTTCCAGCCTCGAGCCCCGCAGTATCCAAGGCAATTCCTCGGTTGAGCCGAGGGCTTTCACCCAAGACTTACGGGGCCGCCTACGCGCCCTTTATACCCAATTGACGGT
+
CCCCCGGGGGGGGFGGFGGGGGGGGGDFGGGGGGGGGCGGGGGGGGGGGGDFFGGGGGGGGGGGGGGGGGGGGGGGGGFFFGFGGGGGGGGFGGGGGGGGGGGGFEFFGGGGGGGDGFGGGGGGGGGGGGGGGGGEGFGEFGGFGFGDDD6CBDGEFGGEGGFGF*?C@FFE5ECFFF4@GGGGFGGFDGDD;6=>859;2;(==<?EA03((28C9<5,.(-)(25C774:).6:+3344<B((,
@M00200:205:000000000-AKKM3:1:1101:18585:7081 2:N:0:1
TACAAGGGTATCTAATCCTGTTTGCTCCCCACGCTTTCGTGCATGAGCGTCAGTATTGGCCCAGAAGGCTGCCTTCGCCATCGGTGTTCCTCCACATCTCTACGCATTTCACCGCTACACGTGGAATTCCACCTTCCTCTGCCATACTCCAGCACCGTAGTTTCGAGCGCAATTCCCAAGTTAAGCCCGGGGCTTTCACACTCGACTTGCGACGCCGCCTGCACACACTTTACACCCAATTGACTGTAGA
+
CCCCCGGGGGGGGGGGGGGGGGGGGGGFGGGGGGGGGGGGGGGGGGGGGGGGGGGGGGFGCGGFGGGGGGGGGGGFGGGGGGGGGGGGGGGGGGGGGGFFFGGGFGGGGGGGGGGFGGGGGGFGGGFGGGGGGGGCGFCDBEGFGFF:DFGFGGGFFGGEGGFGAFFDDGFBBFFFFFGFFCFGFGFF>DEBBCC;AECEFBBFFFF2.;>>F9EG6D><;;(27A>D5277)65:E???B?BBA<469)
@M00200:205:000000000-AKKM3:1:1101:15322:7087 2:N:0:1
TACCAGGGTATCTAATCCCGTTTGCTCCCCTAGCTTTCGCGCCTCAGCGTCAGTGTCGGTCCAGGAAGCCGCCTTCGCCATCGGTGTTCCTCCGGATATCTACGCATTTCACCGCTACACCCGGAATTCCGCTTCCCTCTCCCGAACTCAAGCCAAACAGTTTCCCGTGCAGTTCCTCAGTTGAGCCGAGGGATTTCACACGGGACTTGTTAAGCCGCCTACGCGCCCTTTAAGCCCAATTGCCTGT
+
CCCC<FGGGGGGGGGGGG8CGGGDGGGGGGGCAFGGGGG@BFGGGGGGGGGGGGGGCEG:C@FFCFFFF,FGGGGGGGGG,E?FGCFGGGGGGGDGGGGGGGFFGGGGGGGGGGGFGGGGGDEG=EGGGGGG+18DFFGFDGGB69CDGFGDGGGAFGGFFGCGFFGFFGFFFEFFFC89FFCFFGGA/*1)8CDGFCGC@2@><>;EAEA5)1BE0CB;(51B(:.99>>)6.4:F?B7>)4))49
@M00200:205:000000000-AKKM3:1:1101:14988:7095 2:N:0:1
TACCAGGGTATCTAATCCCGTTTGCTCCCCACGCTTTCGTACCTCAGCGTCAGAACGAGCCCAGCGGCCTGTCTTCACCTTCGGCGTTCCGATAGATATCAACGCATTTCACCACTCCACCTATCGTTCCGACCGCCCCTACTCGTCTCAAGACCTGCGGTTCGCCGTGCAGTTCCTCGGTTGAGCCGAGGTATTTCACACGACGCCTGCAGATCCGCCTACGTACGCTTTAAACCCATTTGACTGT
+
CCCCCGGGGGGGGGGGGGGGGGGDGGGGGGGGGGGGGGGGGGGGGGGGGGGGGGGGGGGGGGGGGGCGGGGGGGGGDFGGGGFCGGGGGGEGEECGFFGGA=FGGGGGGGGGGGGFGFFFG?GGGDGGGGGGGGGGEBEDF=CFGFGFGFCFGGGFFCDEEGAC@FGGBEFFFF>FFFG4=5C<ACGBFGDFFGGGFEGFFF@BFF07187>9?GF?GF6BF6F28)77>25):21E<(-6A)4-48
@M00200:205:000000000-AKKM3:1:1101:11047:7098 2:N:0:1
TACGAGGGTATCTAATCCCGTTTGCTCCCCTGGCTTTCGCGCCTCAGCGTCAATACCGGTCCAGGATGCCGCCTTCGCCACCGATGTTCCTCCAGATATCTACGCATTTCACCGCTACACCTGGAATTCCACATCCCTCTCCCGGATTCAAGCCTGTCAGTCTCGGACGCAGTTCCCGGGTTGAGCCCGGGGATTTCACGTTCGACTTAGCAGGCCGCCTACGCGCCCTTTACACCCAGTTGACTGT
+
CCCCCGGGGGGGGGGGGGGGGGGGGGGGGGGGGGGGGGGGGGGGGGGGGGGGGGGGGGGGGGGGGGGFGGGGGGGGGGGGGGG>FGGGGGGGGGGGGGGGGGGGGEGGGGGGGGGFGGGGGGGGGGGGGGGGGGGGGFGDF?FFGDD>GFGFGGGFFEGFFGEGFFCGBGFFFFFFFE75CCCFFFCFDDDFBDFGFFGDFFFFFF@@CFEFF(==9GFBFFFEBEDGCDFADBA<E:3:A<AF<AB
@M00200:205:000000000-AKKM3:1:1101:7493:7106 2:N:0:1
TACCGGGGTATCTAATCCTGTTTGCTCCCCACGCTTTCGAGCCTCAGCGTCAGTAATGGACCAGTATGTCGCCTTCGCCACTGGTGTTCTTCCGAATATCTACGAATTTCACCTCTACACTCGGAGTTCCACATACCTCTTCCATACTCAAGATAGCCAGTATCAAAGGCAATTCCAAGGTTGAGCCCTGGGCTTTCACCTCTGACTAAACTATCCGCCTACGCTCCCTTTACGCCCAGTTGACTGT
+
CCCCCGGGGGGGGGGGGGGGGGGGGGGGGGGGGGGGGGGGGGGGGGGGGGGGGGGGFGGGGFGGGGGGGGGGGGGGGGGGGGGGGGGGGGGGGGGGGGGGGGGGGGGGGGGGGGGFGGGGGGGGGGGGGGGGGGGFGFGF5DEFG@DEDFDGGGGFFGDFFGFGFFGGFGFD5DFFFCGFGGGFFGGFFFGF5EFF9EGECCEFFFEEFF@7AEG,8CBAABD>AE>GGGF4C=@9C=DFF=)7CFF
@M00200:205:000000000-AKKM3:1:1101:11887:7121 2:N:0:1
TACTCGGGTATCTAATCCCGTTTGCTCCCCACGCCTTCGCGCCTCAGCGTCAGGGTAGGCCCAGAGTCCCGCCTTCGCCACCGGTGTTCCTCCCGATCTCTACACATTTCACCGCTACACCGGGAATTCCAGACTCCTCTGCCTCCCTCAAGAACACCAGTTTCGGCCGACTCCTCCGGGTTGCTCCCGGCTATTTCACGACCGACTTGGCGTCCCGCCTACGCGCCCTTTCTACCCCGTTGACTGT
+
CCCCCGGGGGGGGGGGGGGGGGGGGGGGGGGGGGGGGGGGGGGGGGGGGGGGGGGGGGGGGGGGGGGGGGGGGGGFGGGGDGGGGGGGGGDGGGGGGGGGGGGFF?FGGGGGGGGFGGGCGGGGGGFFGGGGGGGGGFFEFGGFGFGDGFGDGGDFFGDCGGEGDBGGEEB5@FF4A>4@>EC*+5=FFC*/29CFF)A(((6267>14=F0,3:C(9>?08:@(:>D)*8)<)64C,2(401)).-
@M00200:205:000000000-AKKM3:1:1101:22383:7123 2:N:0:1
TACAGGGGTATCTAATCCTGTTTGATCCCCACACTTTCGTGCCTCAGTGTCAGTTAAAGCTTAGTAAGCTGCCTTCGCAATAGGTGTTCTTGACGATATCTAAGCATTTCACCGCTACACCGTCAATTCCGCCTACCGCAACTTTACTCAAGTCTTTCAGTATTAATGCCACCCTCCCGGTTAAGCCGGGATATTTCAGCACTGACTTAACAGACCACCTACGCACCCTTTACACCCAATTGACTTC
+
CCCCCFGGGGGGGGGGGGGGGGGGGGGFFGGGDGGGGG@FGEGGGFAFGGGGGFFG9FFGGGAGGGGGGGGGGGGFGGGGGFFGFGGGGGC,C<F@B=EDFGG9EGGFGEFGGGG>DFGGG6E84BFGGFGEDGGGG*+8B6EBF9DCF<EF>DFFFGGFGGF+02=DBDD=9ADF5:+9FGGGBFC*<DE>FFGGCC;=*05)85*;***;*0@:79?BE@945>B?9;BC:EF=E9@FCEC;9))
@M00200:205:000000000-AKKM3:1:1101:24651:7124 2:N:0:1
TACGCGGGTATCTAATCCCGTTCGCTCCCCTAGCTTTCGCGCATCAGCGTCAGTGTCAGTCCAGCAACCCGCCTTCGCCGCAGGTGTTCCTCTCGATATCTACGCATTTCACCGCTACACCGAGAATTCCAGTTGCCCCTCCTGCACTCTAGCCCCGCAGTATCGGCCGACCTCTCCGGGTTAAGCCCGGAGATTTCCCCGCAGACTTCAGGTGGCACCCTCCGCCCCCTGTCAGCCCAGTTCACTGT
+
CCC8CGGGGGGGGGGGGGGGGGCGGGGGGGGGGGGGGGGG7FGGGGF?FGGDFDEGGFE6EFFGGD<<FGGGGGGGGGGGGEGGG<FGGGGG98B,FDEFF;A?CEGGGGFGGGGFGGGGGCBEF7F9@DA9==DGG*@D*@:FD5CCG5E?FGCB5E50;=E@)/C**:8(6)2;A>)8CE5:FFG)0)=BE;CF+12(3(-(-23A)-)).(**(*.4<((5(*0C<<(.)6),2(.,.))--).-
@M00200:205:000000000-AKKM3:1:1101:7340:7129 2:N:0:1
TACGGGGGTATCTAATCCTGTTCGCTCCCCACGCTTTCGCTCCTCAGCGTCAGTTATTGCCCAGAGACCCGCCTTCGCCACCGGTGTTCCTCCTGATATCTGCGCATTTCACCGCTACACCAGGAATTCCAGTCTCCCCTGCAATACTCTAGTTTGCCCGTATCGACTGCAGACCCGAGGTTGAGCCTCGGGATTTCACAGCCGACGCGACAGACCGCCTACGAGCTCTTTACACACAGTCGACGGTAGA
+
CCC8CGGGEEGGGFGGGG9FFGFFGEGGGGGEGGGGGGGGGF@FGGG8FGGFCFDFGGGAFGGGFGGGGGGGFGGGGGGGEGGGEGGGGGFGGGDAF<EGGGGGGECCDGFFFEEAGGGGC8E7ADGGGD8=FF9EE?EFFF?FGFGDF?CDC9@FFCDFGD:CD>DCEGFE68@9?>CECF<<4EFA8CD4?E6;:?C)76,6;F0@907;;?C50C>??74;(:)97:92:A7)24<7)-6(((-3(6
@M00200:205:000000000-AKKM3:1:1101:25107:7130 2:N:0:1
TACGCGGGTATCTAATCCTGTTTGCTCCCCACGCTTTCGCGCCTCAGCGTCAGTTATAGGCCAGAAAGTCGCCTTCGCCACTGGTGTTCCTCCACATCTCTACGCATTTCACCGCTACACGTGGAATTCCACTTTCCTCTCCTACACTCAAGTCATCCAGTTTCCGATGCGAACCGGGGTTTAGCCCCGGGCTTAAACACCAGACTTAAATGACCGCCCGCGCGCGCTTTACACCCAATTGACGGTAGCTC
+
CCCCCGGGGGGGGGFGGGGGGGGGGGGGGGF@FGGGGGGGGEGGGGGGGGGGGFGGFFGCFEGG8FEGAFGGGGGGGGGGGCGG9FGGGGG9,AEFGGGGGFGGGGGGFGGGGGG>GGGG+@88C9EGGGCD89DGFFGE6FGFGFFEG5D?3BD+4EDFC7;FD*=;DG>@9)<5<5C*>*;>AAGB;:E:??<++/<8,2221))1.657)7C5;G)1;09>>=@)*9))-48>*,,6)--(-4(-)))
@M00200:205:000000000-AKKM3:1:1101:6907:7135 2:N:0:1
ACTCGGGTATCTAATCCTGTTTGCTCCCCACGCTTTCGCGTCTCAGCGTCAGTACCGTCCCAGAGAGCCGCCTTCGCCACAGGTGTTCTTCCCGATATCTGCGCATTTCACCGCTACACCGGGAATTCCACTCTCCTCTTCCGGACTCTAGCCAAATGGTTTCCGCCGACAGCTCGAGGTTGAGCCTCGAGTTTTCACAGCAGACCTATCTGGCCGCCTACACGCTCTTTAAACCCAATTGACTGT
+
CCCCCGGGGGGGDGGGGGGGGGGGGGGGGGGGGGGGGGGGGGGGGGGGGGGGGGGGGGGGGGGGGGGGGGGGGGGGGGGGGGGGGGGGGGGGGGEGGGGGGGGGGGGGGGGGFGEEGEFGGGGGGGGGGGGGGGFGGFGFFGG>EEDDGFFGGFCFFGGFGGFDDFGGBE4:F4AEE>GFGGGFFGGFFGGFFGGC8<FA?FFFD?EF3=9?C)::1DEFF715;;>5FFF2:A(4;(4>BF<AFF
@M00200:205:000000000-AKKM3:1:1101:10494:7139 2:N:0:1
TACGGGGGTATCTAATCCTGTTTGCTCCCCTAGCTTTCGCCTCTCAGCGTCAGGGACAGGCCAGCCAACCGCCTTCGCCACTGGTGTTCCTCTCGATATCTACAGATTTCACCCTTACACCGAGAATTCCGTTGGCCTCTCCTGTCCTCAAGCCCCGCAGTATCGGGCGCAGTTCCACGGTTGAGCCGTGGCATTTCCCACCCGACTTACGGAACCGCCTACTTGCCCTTTAAGCCCAATTGACTGT
+
CCCCCGGGGGGGGGGGGGGGGGGGGGGGGGGGFGGGGGEGGGGGGGGGGGGGGGGFGGGGGGGGGGGGGGGGGGGGGGGGGGGDGGGGGGGGCGEGGFGGGGGFGFCFGGGGGGGBGGGGG+B>+BDFFGFDDEFFGFGFFGDFFFFEGFG6DFG>DGG>G?EF55DEBGFFFEFF+;?BFEDFFFF>?DCAFGFGF3?<@@D>BB>D9<?(1:EF6C>BBF?@>F?F67?A<294@?:?:2).)).
@M00200:205:000000000-AKKM3:1:1101:25700:7147 2:N:0:1
TACCAGGGTATCTAATCCTGTTTGCTCCCCACGCTTTCGAGCCTCAGCGTCAGTAATGAGCCAGTGTGTCGCCTTCGCCACTGGTGTTCTTCCGAATATCTACGAATTTCACCTCTACACTCGGAGTTCCACACACCTCTCCCGTACTCAAGACAGCCAGTATCGAAGGCAATTCCGAGGTTGAGCCCCGGGCTTTCACCCCCGACTTAACTGTCCGCCTACGCGCCCTTTATACCCAATTGACTGTAGA
+
CCCCCGGGGGGGGGGGGGGGGGGGGGGGGGGGGGGGGGGGGGGGGGGGGGGFGGGGGGGGGGGGGGGGGGDGGGGGGGGGGGGGGGGDGGGGGGGGGGGGGGGGGGGGGCGGGGGFFFGGGGFGGGGGGGGGGGGGE?F6FDGAGFG9DFGFFFGFFGGFGG7@AFFC?=6DBEF+@>>5CFFFF?CF?C7BFGFGF?GE>AAFFFB9E44CCEG19CD;@8<>>=BG)*;7C?3???17A?))5<<<24
@M00200:205:000000000-AKKM3:1:1101:4114:7147 2:N:0:1
TACTAGGGTATCTAATCCCTTTTGCTCCCCACGCTTTCGTGCCTGAGCGTCAGCAATTGTCCAGGTAGCCGCCTTCGCCTCTGGTATTCCTCATGATATCTACGCATTTCACTGCTACACCATGAATTCTGCTACCCTCTCCAATGCTCTAGCCATGTAGTTTGAGGTGCAATTCCGATGTTAAGCATCGGGCTTTCACGCCTCACACACTTGGCCGCCTGCGCACCCTTTAAGCCCAGTTGCCTGT
+
CCCCCGGGGGGGGGGGGGGGGGGGGGGGGGGGGGGGGGGGGGGGGGGGGGGGGGGGGGGGGGGGGGGFGAFGGGGGGGGGGGGGGGGGGGGGGGGGFGGGC@FGGGGGGGGGDGGFGGGGGGGGG9DDFGGGFGGGGFGFFGDFEDGEGFGGGGGFFEGCEFEGFFGGFGFDFFFBF*=AGGDGFGFFFDE*:EFGFCGFF98=CC55=ACA@CFE5>DD4=9AAEDC/0>4C8>5;=(7?E*)17A
@M00200:205:000000000-AKKM3:1:1101:22741:7148 2:N:0:1
TACCCGGGTATCTAATCCTGTTTGCTCCCCACGCTTTCGTGCCTCAGTGTCAGTATTAGGCCAGGTAGCCGCCTTCGCCACTGGTGTTCCTTCCGATCTCTACGCATTTCACCGCTCCACCGGCAATTCCACTACCCTCTCCTATACTCAAGTCTAACAGTCTTAGTTGACCACCCTAGGTTAAGCCCAGGAATTTCACAACTCACTTATTAAACCACCTACGCACCCTTTAAACCCAGTCAACTGT
+
CCCCCGGGGGFGGGGGGGGGGGGGGGGGGGGGGGGEGGGGGGGGGGGGGGGFG@CEFFFGFGEC8C@6EEF7@:CF,@FEGDGA<FFGFA4E:?F::FEGGFB7>EGDGCFGDGGF+@,9,+@+44>DGFFCC8FFG+6)3@8FF5=0A?=+@D+4;F++6?*?*16,+3@E?9AB0AFAFD8+5@EF?CC**@@B;;20@5)0:@*09<A*:*,=27A-)05A(4)2*20***.5:8(/)).76()
@M00200:205:000000000-AKKM3:1:1101:12669:7152 2:N:0:1
TACTCGGGTATCTAATCCTGTTTGATCCCCACGCTTTCGTACCTCAGCGTCTGTACCCGTCCAGTTGGCCGCCTTCGCCACTGGTGTTCCTCCGAATATCTGCGAATTTCACCTCTACACTCGGAATTCCGCCAACCTCTCCGGGACACTAGCCACCTAGTTTCAAAAGCAATTCCGGGGTTGAGCCCCGGGATTTCACTCCTGACTTGTGTGGCCGCCTACGTACTCTTTATAACCAATTGACTGT
+
CCCCCGGGGGGGGGGGGGGGGGGGGGGGGGGGGGGGGGGGGGGGGGGGGGGGFGGGGGGGGGGGGGGGGGGGGGGGGGGGEGFFGGGGGGGGGGGGGGGGGGGGG>FGGGGGGGGFGGGGGGGGGGGFGGGGGGGGGFGFFGGFGFGBGFGGGFFFFGGFGGFGFCFGFGFFFFF7F5CAFEGGAFGFEGGE?CGF8CGCEDFF=B=4>EFF@FG6(:A(3605;=FC+;??A6)-<<:BB?2<2.4
@M00200:205:000000000-AKKM3:1:1101:15337:7155 2:N:0:1
TACAAGGGTATCTAATCCTGTTTGCTCCCCACGCTTTCGCGCCTCAGCGTCAGCACCGGACCAGTCAGCCGCCTTCGCCACTGGTGTTCTTGCGAATATCTACGAATTTCACCTCTACACTCGCAGTTCCACTGACCTCTTCCGGTCTCGAGCCGTCCAGTACCCACGGCCATTCTGTGGTTGAGCCACAGGCTTTCACCCCCGGCTTGAACGGCCGCCTACGCGCCCCTTATACCCAATTGACCTT
+
CCC,BFGGGGGGGGGGGGGFGGGGGGGGGGGGGGGGGGGGGGGGGGGFGGGGG,CFFBF@FGFE,6,:BFGGGGGGGGGGG8FGFGGGGGG9FE@FE<EGGGGG+@FGCFGGGDFFGGFG;DFGG7>DGGAED,=EFFGF5FFD8?GAGBF8E6@ABEG*<20+*;0;5CAAACF+9=9CBFGGAFGFF*1;>C6CFEGE26@((.7;@(6@(/BC,87347,7(:>D/743))56C?1<-.4)))-
@M00200:205:000000000-AKKM3:1:1101:16178:7160 2:N:0:1
TACTAGGGTATCTAATCCTGTTTGCTCCCCACGCTTTCGCGTCTCAGCGTCAATACCGTCCCAGTGAGCTGCCTTCGCCATTGGTGTTCCTCCTGATATCTGCGCATTTCACCGCTACACCAGGAATTCCACTCACCTCTTCCGGATTCGAGCCCGACAGTATCCACCGGCATTCCAGGGTTGAGCCCTGGACTTTCACAGCGGACTTATCGGGCCGCCTACACGCTCTTTACACCCAATTGACTGT
+
CCCCCGGGGGGGGGGGGGGGGGGGGGGGGGGGGGGGGGGGGGGGDFGGGGGGGGGGGGGGGGFFFFAGGGGGGGGGGGGGGGGGGFFGGFGGGGGCGGGGGGFGGEEGGGGGGGGDCFGGGGFGCEEGFGGGGFGGGFGFFGGFGDG=GFF?CDGBFGGFGGFGFFGGFDDFFFFFFFC?FEGGFGGFFG5AFGFFF?EEBBB>=@@=CFFF9>GD@GF0?@EF<EDGD7<<<A30CB?FA)6A<93
@M00200:205:000000000-AKKM3:1:1101:3422:7175 2:N:0:1
TACTGGGGTATCTAATCCCGTTCGCTCCCCTGGCTTTCGTGTCTCAGCGTCAGACAAGACCCAGTGTGCCGCTTTCGCCACCGGCGTTCCTTCCAATATCAACACATTTCACCGCTCCACTGGAAGTTCCGCACACCCCTGTCTAGCTCGAGCCGGAAAGTCCAGAGCGAAATGCCCCGGTTGAGACGAGGCCTTTCACACTCTGCTTGTACAGACGCCTACACAACCTTTACACGCAGTTGACTGT
+
<CCCCFFG7@CFFFGGGFGCFDGGE7EGGGFFDEA,CFFGG8FFGGGGG7@CFCFGGCFFFGEDFGGGGGEEG,:FCF,@FDGGGDFFGDEFGGEFEGGGD;4E+D=;4F=EEB8@DG?DF=EEFGGFCDC>8@DF>ACDD=,9,?9CF?CD>CD9<3;A,CAFBAFC>4<>6C+;*:9?1:D4;,=/88C?F?F*@C+./((/7<?943)76)+36C8(//=F>*0*2*69<>8-:32())-4)4)
@M00200:205:000000000-AKKM3:1:1101:9711:7176 2:N:0:1
TACCGGGGTATCTAATCCTGTTCGCTCCCCACGCTGTCGTGCCTCAGCGTCAGTAACAGCCTAGTCAGCTGCCTTCGCAATCGGGGTTCTGGACCGTATCTATGCATTTCACCGCTACTCGGTCCATTCCGCCAACCTCGTCTGTACTCAAGCCCGTCAGTATCCAGGGCAGTTCCGTTGTTGAGCAACGGGCTTTCACCCCGGACTTAACGGGCCGCCTACGCACCCTTTATACCCAGTTGCCTGT
+
CCCCCGGGGGGGGGGGGGGGGGGGGGGGGGGGCGGGGGGGGGGGGGGGGGGGGGGFGGGGGGGFGGGGGGGGGGGGGGGGGGGGGGGGGGGFGGGGG7DFGGGGGGGGGFGGGGGFGGGFCEGGGGGGGEGGGGGGGFGFFGGFGFGFGFG6FFGFFGCB:C77CCGF>EAAF;>FEFGA@GGGAFFAFGGFDGGFFFFFF@FF9;13>CFFF0CE9C>?:?:E0?>DF444:<A<?74?>B)))).
@M00200:205:000000000-AKKM3:1:1101:27008:7195 2:N:0:1
TACCGGGGTATCTAATCCTGTTTGATCCCCACGCTTTCGTGCCTCAGCGTCAATCGCTGTTTAGTGAGCTGCCTTCGCAATCGGTGTTCTACATCATATCTAAGCATTTCACCGCTACATGATGTATTCCGCCCACCTCAACAGAATTCAAGACTAATAGTATCAATGGCAGTTTCCAGGTTGAGCCTGGAGATTTCACCACTGACTTAAAAGTCCGCCTACACACCCTTTATGCCCAATTGACTGT
+
BCCCCCGGGGGGGGGGGGGGGGGGGFGGGFGGDGGGGGGGGGGGGGGGGGGGGGGGGGGGGGGGFFGGGGGGGGGGGGGEGGGGGGGGGGGGGGGGFFEEGGGGGGGFCFGGGGGFGG,?;FCCFFDAAEGGCEGGG5?DFGGFGF@=DDGFFGF?F9DDFGEGEFFF5DFF6*+9C@?DFECFFGGFBF6?*@,2<CF@EFFF656A8A8=71>@=>9>ABFFEEBG745*/7*025((1**15*8
@M00200:205:000000000-AKKM3:1:1101:17034:7207 2:N:0:1
TACGCGGGTATCTAATCCGGTTCGCTCCCCACGCTTTCGCGTCTCAGCGTCAGGTAAGGCCCAGAGAACCGCCTTCGCCACTGGTATTCCTCCCGATATCTACGCATATCACCACTACACCGGGAATTCTATTCTCCTCTGCCTCCCTCAAGTCCGCCAGTATCCAAGGACCTCTCCCAGTTGAGCCGGGAGCTTTCACCCTAGCCTTAACAGACCGCCTGCACGCCCTTTACGCCCAATTGACTGT
+
CCCCCGGGGGGGGFGGGGGFGGGGGGGGGGGGGGGGGGGGGGGGGGGGGGGGEGGGGGCFGGGGGGGGGGGGGGGFGGGGGGGGGGGGGGGGGGG+=:EGGGFGGGGGFFGGGGGFGGGGGGGGGGGGGGGGGGGGGFGFAFFFGFGFGFGCGFGBBEDEGGFGFFGGFGFDFFFFFFGFGEG+?FGFBDGFFGGGFFGFFD@D1@AF<AEEADGGFGF:6<?F1C7CD*84<::9G<(()).46<<
@M00200:205:000000000-AKKM3:1:1101:23473:7212 2:N:0:1
TACTGGGGTATCTAATCCTGTTTGCTCCCCACGCTTTCGCACCTCAGTGTCAGTATGAGTCCAGGGTGTCGCCTTCGCCACTGATGTTCCTCCAGATATCTACGCATTTCACCGCTACACCTGGAATTCCACACCCCTCTACCCTACTCTAGCTTGCCAGTTCCAACCGCAGTGCCCAGGTTGAGCCCGGGGATTTCACAGCTGGCTTAACAAACCACCTACGTGCGCTTTACGCCCAATTGACTGT
+
CCCCCGGGGGGGGGGGGGGGGGGGGGGGGGFFGGGGGGGGGGGGGGGGGFGGGGGGGGGGGGGGGGGEGGGGGGGGGGGGGGGAFFGGGGGGGGGGGG8FGGGGGGGGGGGGGGGFGGGGGGGGFGGCGGGGG>CCEFEFFFGFGFGEGFGFFCFFFGGF8D>FC??E>EEFEEF5DDDFFGGGFG7?D>CBAGGD+*2A;7;=5554=CFFE)8CDGDF2>(2>:8399()9702B??;C@E<)))
@M00200:205:000000000-AKKM3:1:1101:21477:7224 2:N:0:1
TACACGGGTATCTAATCCCGTTTGCTCCCCTAGCTTTCGCGTCTCAGCGTCAGTAACCAGCCAGAGCCTCGCCTTCGCCGCCGGTGTTCCTCCTGATATCAACGCATTTCACCGCTCCACCAGGAATTCCAGGCTCCCCTCTGGTCCTCAAGCAAAGTAGTTTCGGGCGCAATTCCTCGGTTAGGCCGAGGGATTTCACACCCGACTTACGATGCCGCCTACACGCGCTTTAAGCCCACTTGCCTTT
+
CCCCCGGGGCFGGGGGGGFGGG8@FGGGGGGGGGGGGGGGGFGGGFCFGGGGGGGGGGGGFGGFEEFGCGGGGGGGGGGGGGEGGGGGGGGGGGGGGGGGGGGFGGGGGGGGGGGFGGGGGGGGDFGGGGGD6DGGCF>DEFDBFFGFGFGGGG?F6E2=FCEGFECC>85>EFFFFFDAFE>FFFG>58CD3CGFFFGEF03(6;B;4>0;@DEF(9@?:?7?<G)919()6))(:8(.44)4))2
@M00200:205:000000000-AKKM3:1:1101:23774:7249 2:N:0:1
TACACGGGTATCTAATCCTGTTCGCTCCCCACGCTTTCGTGCCTCAGCGTCAGTAACAGCCTAGTCAGCTGCCTTCGCAATCGGGGTTCTGGACTGTATCTATGCATTTCACCGCTACTCAGTCCATTCCGCCAACCTCGTCTGTACTCAAGCCCGTCAGTATCCAGGGCAGTTCCGCTGTTGAGCAGCGGGCTTTCACCCCGGACTTAACGGGCCGCCTCCGCCCCCTTTACACCCAGTTGACTGT
+
CCCCCGGGGGGGGGGGGGGGGGGGGGGGGGGGGGGGGGGGGGGGGFGGGGGEGGGGGGFGGGDGGGFGGGGGGGGGGGGGGGGGGGGGGGGGGGGGGGGGGGGGGGGGGGGGGGGFGGGGGGGGGGGGGGGGGGGGGFGFFDGFGCGFG?DFGDFFDGCBGGFGFFFE>EFF?=FFFFGFGGG9>8:CFDG>DGCFFFFEBBB2>BFFEFEFB0BC9DB6(605(27D5>3>):2?G2(.6)6>>B<
@M00200:205:000000000-AKKM3:1:1101:5165:7251 2:N:0:1
TACACGGGTATCTAATCCTGTTTGCTCCCCACGCTTTCGCGCCTCAGTGTCGGATCCGGCCCAGTGAGCCGCCTTCGCCTTCGGGGTTCTTCCCGATATCTACGCATTCCACCGCTACACCCGGAATTCCACCCACCTCTACCGGTCTCTAGACACGCAGTCTCGACGGGACTTGCAGGGTTGAGCCCTCCGCTTTCACACCTGACTTACGCACCCACCTGCGCGCCCCTTAAACCCAGTTGACTGTAGA
+
BCC<6FFGGGGGGGGGGGGGGGFGAF,EGG8F>FGGFGE7CFGGGGG<FGGGGC,@FGE7FGGG,,EEG<FGGGGGGG7:,CFG+C>FGG,E=,@+>CEGG8EGGCFF8DCGGGGAGGGGF+3=F=6=FC,@++0BEFGF5FGFD99)=+5DA++;*@9?ECCGEA****/(2*1+;*9?BE3D6CG3)*18>EEGFFG5(<(./6@))7:4?6?A(*08((-838)1)/,42677E<1:9)44))-))-
@M00200:205:000000000-AKKM3:1:1101:15843:7251 2:N:0:1
TACGCGGGTATCTAATCCTGTTTGCTCCCCACGCTTTCGCGTCTCAGCGTCAGTATCCAACCAGGGGGCCGCCTTCGCCACCGGTGTTCCTCCCGATATCTACGCATTTCACCGCTACACCGGGAATTCCACCCCCCTCTTTGGTACTCTAGCTTGCCAGTTTCATGCGTCGTTCCTCGGTTAAGCCGAGGGCTTTCACACATGACTTAGCAGACCGCCTACACGCCCTTTATACCCAATTGACTGT
+
CCCCCGGGEGGGGGGGGGGGGGGGGGGFGGGGGGGGGGGGGGGGGGGGGGGGGGGGGGGGGGGGGGGGGGGGGGGGGGGGGGGGGGGGGGGGGGGGGGGGGGGGGGGGGGGGGDEFGGFGGGGGGGFGGGGGGGGGGEGFFGGFGFGFGFGGGGGFFGFFGGFGCFGGFGFFB@FFFFG3CGG>FFG:DGGDDG5CF<9<>BBFB:DFFB9<)(;:9DB:1?>43C>7)9)).-56<3(3<?)649A
@M00200:205:000000000-AKKM3:1:1101:4894:7257 2:N:0:1
TACTGGGGTATCTAATCCTGTTTGCTCCCCACGCTGTCGCGCCTCAGTGTCGGCTAAGAGGAGCTTGCGCTCCCACTGCCCAGCAGACCGCCTTCGCCACCGGTGTTCTTCCGGATCTCTACGCATTCCACCGCTACACCCGGAATTCCATCTGCCTCTACAGTGCCCAAGCCCTACAGTCGCCGCGGCAGATTCGGGGTTGAGCCCCGAACTTTCACCGCGGCCTTATAGTGTCCCCCTACGCGCCCTTT
+
CCCCCGGGGGGGGGGGGGGGGGGGGGGGGGGGGGGGGGGGGGGGGGGGGGGGGGGGGGGGGCCFGGGGGGGGGGGGGGGGGGFGGGFGGGGGGDGGGGGFGGGGGGFGGGGGGEGFG?D9FFGGEEGGGGGGGGDEGFDDEGEE9CGFGFGGGGGFFGGFGD@FCF@GFGFFFFFFFACFF8DDAGEFEDGFA:C*=@GF@FEFFFFFF0461AFGBGF:((-;;C)**0:4:)-.283>:<?F;>99B04
@M00200:205:000000000-AKKM3:1:1101:16464:7258 2:N:0:1
TACGGGGGTATCTAATCCTGTTTGCTCCCCACGCTTTCGCACCTCAGCGTCAGTATCAGCCCAGATCGCCGCCTTCGCCACTGGTGTTCCTCCCGATATCTACGAATTTCACCTCTACACCGGGAATTCCGCGATCCTCTTCTGTACTCAAGCCTCGCAGTTTCGGATGCACGTCCTCGGTTGAGCCGAGGGATTTCACATCCGACTTGCGAAGCCGCCTACGTGCGCTTTATGCCCAATTGACTGTCTAT
+
CCCCCGGGGGGGGGFGGGGGGGGGGGGGGGGGGGGGGGDGEGGGGGGGGGGGCFGGGGGGGGGGGGGCGGGGGGGGGGGGGGFGGGGGGGGFGGEGGGGGG8BDFCFGFGDFGGGFGGFGGEE7+BD8FECCDGGGGFGFFGGFGFGFGFF7EFGFAGDDGGEGFFCEEGF@FDF46A48<EC8;C?>3CD3;FGCCCGF)36;6@FFF20966EE9DE?FFF7(8>DC<6A<AAAEF?:).45<<<))).
@M00200:205:000000000-AKKM3:1:1101:28163:7264 2:N:0:1
TACACGGGTATCTAATCCTGTTTGCTCCCCACGCTGTCGCGCCTCAGTGTCGGCTCTTGGGACTCACGTCCCACCGCCCAGCAGACCGCCTTCGCCACTGGTGTTCTTCCGGATCTCTACGCATTCCACCGCTACACCCGGAATTCCATCTGCCTCTCCGGTGCCCTAGCGACACAGTTGCCATGGCCGATCAAGGGTTGAGCCCCCGACTTTCCCCACGGCCTTATTCCGCCCCCTCAGCGCCCTTCCA
+
CCCCCGGGGGGGGGGGGGGGGGGGGGGGGGEFGGGGGGGGGGGGGGGGEEGFGGFEGGGGGGGDGGGGGGGGGGGGGFGGGGGGGGGGGGGGGGGGGGFGGGGGGG;CEFECEEGFDFGGGGGGEGGFGCGGDGDDFF6>>E=5CFFEGFGCCCCFF,??E*8?CF7D*DB=EA4?A921?E++;,,;?:E?>7+0)/=(6@E;30.(411?)<7+407419>F)3/*7?(3:0695(((.7>FF9B((.
@M00200:205:000000000-AKKM3:1:1101:6643:7265 2:N:0:1
TACGCGGGTATCTAATCCCGTTTGCTCCCCACGCCTTCGCGCCTCAGCGTCAGGGTAGGCCCAGAGTCCCGCCTTCGCCACCGGTGTTCCTCCCGATCTCTACACATTTCACCGCTACACCGGGAATTCCAGACTCCTCTGCCTCCCTCAAGAAGACCAGTTTCGGCCGACTCCTCCGGGTTGAGCCCGGAGATTTCACGACCGACTTGACCTCCCGCCTACGAGCCCTTTAAACCCAATTGACTGT
+
CCCCCGGGGGGGGGGGGGGGGGGGDFGGGGGGGGGGGGGGGGGGGGGGGGGGGGGGGGGGGEGGGGGGGGGGGGGGGGD=BFGGGGGGGGGGGGGGGGGGGGGGGFGGFGGGGGGFGGGGFGGG:EGFGGGGFGGGGFGFFGGFGFGFGFGFFDFFFEDFFGFGFF4E?EFA>EFAABGDFEGFAFCFFG555AF7;6==D92;>>>BFFF2<:EC9DBF?2:)(2)9><?4<9A<E:(:BB994<3
@M00200:205:000000000-AKKM3:1:1101:12929:7299 2:N:0:1
TACAGGGGTATCTAATCCCGTTTGCTCCCCACGCCTTCGCGCCTCAGCGTCAGGCTGCGCCCAGAGCCCCGCCTTCGCCACCGGTGTTCCTCCCGATCTCTACACATTTCACCGCTACACCGGGAATTCCAGGCTCCTCTGCGCCCCTCAAGAAAACCAGTTTCGGCCGACCCCCGCGAGTTGAGCCCGCGGATTTCACGACCGACTTGGCCTCCCGCCTACGCGCCCTTTAAGCCCAATTGACTGTAGAC
+
CCCCCGGGGGGGGGGGGGGGGGGGGGGGGGGGGGGGGGGGDGGGGGGGGGGGGGGGGGGGGGGGGGGGGGGGGGGGGGGGGGGGGGGGGGGGGGGGGGGGGGGFGGGGGGGGGGGFGGGGGGGGGGGGGGGGGGGGGFC9FGGFGBGFDF6CFGGFFGFFFFADDFGG>EFFDD85>>DBFCFGFGGFFDC5<CEG4>G?F696(-(8>?FFF?GGFGF::<?B6EDG72)64AA(;:?0:44622-446)
@M00200:205:000000000-AKKM3:1:1101:18926:7313 2:N:0:1
TACTGGGGTATCTAATCCTGTTTGATCCCCACGCTTTCGCTCCTCAGTGTCAGTTTCAGTCCAGGTATACGCCTTCGCCACTGATGTTCCTTCCGATATCTACGCATTTCACCGCTACACCGGAAATTCCTATACCCTCTACTGTACTCTAGCTACACAGTATTGGTCGCTATTCCTAGGTTGAGCCCAGGGCTTTCACGTCCAACTTATATAACCACCTACGAGCCCTTTAAACCCAATTGACTGT
+
CCCCCGGGGGGGGFGGGGGGGGGGGGGGGGGGDGGGGGGGGFGGGGGGGGGGGGGGGGGGGGGGGGGFGGGGGGGGGGGGGGGGGGGGFGGGGGEFGCGFGFGGGEGGGGGGGGGBGGGGGEGEEGGGGGFFGGGEGFGFFGGFGFGFGFGGGFCFFFGFGGEGFFFEBEEFEFFFF<=9FGGG6DD?ACCBDGFFAEF@CFDDFFDFFFFFE5@?C4A<)79:2?ED8DFF4;::E92BFECE?37
@M00200:205:000000000-AKKM3:1:1101:24854:7346 2:N:0:1
TACCGGGGTATCTAATCCTGTTTGCTCCCCTAGCTTTCGTGCCTCAGTGTCAGGAGTTTTCCAGGGACTCGCCTTCGCCACTGGTGTTCCACTTGATATCTACGCATTTCACTGCTACACCAAGTATTCCAGTCCCCCCTCAAACCCTCTAGCAAGGTAGTTTCCAATGCCATTTCCGAGTTGAGCTCGGAGCTTTCACATCCGACTTACCTCCCCACCTACGCACACTTTACACCCAATTGACTGTATAT
+
CCCCCGGGGGGGGGGGGGGGGGGGGGGGGGGGGGGGGGGGGGGGGGGGGGGGGGGGGGGGGGGGGGGGGGGGGGGGGGGGGGGGGGGGGGGGGGGGGGGGGFGCGGGGGGGGGGGFFGFDFGGGGGGGGGGGGGGG?AE=BG?FGFGFGFAFGGGFFF?FD@CDEFDE?EFFFEFFFDG>FE==6@EAA9EDEGGGFFG=;@C9>BFFFEFFF)>:7@B=5(-8@E:C*074@*75B;13>8EFF>E))1)
@M00200:205:000000000-AKKM3:1:1101:20717:7372 2:N:0:1
TACCCGGGTATCTAATCCCGTTTGCTCCCCTAGCTTTCGCGCCTCAGCGTCAGTAATGGTCCAGGATGCCGCCTTCGCCACCGGTGTTCCTCCTGATATCTACGCATTTCACCGCTACACCGGGAATTCCACCCCCCTCTTTGGTACTCTAGCTTGCCAGTTTCATGCGTCGTTCCCCGGTTGAGCCGAGGGATTTCACACATGACTTAACAAACCGCCTACACGCCCTTTATACCCAGTTGACTGT
+
CCCCCGGGGGGGGGGGGGGGGGGGGGGGGGFGFGGGGGGGGGGGGGGGGGGGGGGGGGGGGGGGGGGGGGGGGGGFGGGGGGGGGGGGGGGGDCFGGGGGGGGGGGGGGGGGGGGFGGGGFGGG@CFGGFDEFCDGG>EDDFGBGFGFGFGGGGGFFDFFFGEGFFFGEGFAE=F9A4D4FGGGFGGBFDG3AFGGFFGFEF@EE@5<CEFE4?C=2<ABB??@BG><<72AFAB4:>0:49)4:AA
@M00200:205:000000000-AKKM3:1:1101:10521:7380 2:N:0:1
TACTGGGGTATCTAATCCTGTTTGCTCCCCACGCTTTCGCGCCTCAGCGTCAGTATCGGGCCAGTGAGTCGCCTTCGCCACTGGTGTTCCGCCGAATATCTACGAATTTCACCTCTACACTCGGCATTCCACTCACCTCTCCCGAACTCAAGACAGCCAGTATCAAAGGCAATTCCAAGGTTGAGCCCTGGGCTTTCACCTCTGACTAAACTGTCCGCCTACGCGCCCTTTATACCCAATTGCCTGT
+
CCCCCGGGGGGGGGGGGGGGGGGGGGGGGGGGGGGGGGGGDGGGGGGGGGGGGGGGGGGGGGGGGGGGGGGGGGGGGGGDGGGGGGGGGGGGGGGGGGGGGGGGGGGGGGGGGGGFGGFGGGGEGGGGGGGGGGGGGFGEFGGFGFGFGFGCGFGFFGGFFGEGFF7EFGFBAEFFFFGFGFFG>FGFFFC*44AGF4CFFFF@;E@E3>EEFEGGFGF=(74>9EFG<953?5<CEE(5;3))))6
@M00200:205:000000000-AKKM3:1:1101:23210:7388 2:N:0:1
TACTAGGGTATCTAATCCTGTTTGCTCCCCACGCTTTCGTGCCTCAGCGTCAGTTGCGTACCAATGGGGCCCCTTCGGCTCTGGCCTTCCGCGCAATATCTACGCATTTCACCGCTACACTGCTCGTTCCCCCCATCCCTCACGCACTCCAGTTCGCCAGTATCCGCGGCAATTTTCCGGTTGGGCCGAAAACTTTCACCACAGACTTAACAAACCTCCTACGCACCCTTTACACCCAATTGACTGT
+
CCCC@FFGGGGGGGGGGGGGGGGGGGGGGGGGGGGGGGGCGGGGGGGGGGGGGGGGGDGDGGGF<<CFCFFGGGGGGCGCGGGG@FGGGGC,6C7>FFGGGGGGGGGGGGGGGGGFGGGGG,9ACBCFGGGGG80=F?EEF=F5DBGFG6=F3=E>?ECDGCE<;<CE*@5>AE+BF84?F89D)8=?3)7..AFGFCF8<774(3436)7.;(=C(*8,))4>1C:D<58A<4>0:-0(6))6)))
@M00200:205:000000000-AKKM3:1:1101:26775:7398 2:N:0:1
TACTGGGGTATCTAATCCCGTTCGCTCCCCTGGCTTTCGTGTCTCAGCGTCAGCACACTCCCAGCTGTCTGTTTTCACCTTTGGCGTTCCAAACGATATCTACGCATTTCACCGCTCCACCGTTTGTTCCGACAGCCCCTAAGTGGCTCAAGAACAGCAGTATACCGAGCAGTTCCACGGTTGAGCCGTGGGATTTCACAAGGTACTTACAATTCCGCCTACACACGCTTTAAGCCCAATTGACTGTAGA
+
CCCCCGGGGGGGGGGGGGGGGGGGGGGGGGGGGGGGGGGGGGGGGGGGGGGGGGGGGGGGDGGGGGGGGGGGGGGGGGGFGGGFGEGGGGFEEGGGGGGGGGGGDEGGGGGGGGG>D>FFGGGGGGGGGGGGGGGGFEEDFGGFGFDDF9EFFG6FFFGFEGEGFFGEFGDB8C?CCBGDGGGGF?CDDDGFFF69FFEE=BDF;4AE?EFFEEFC=:E(6>=67*)5/176?E>8B((5;8)).77<.)
@M00200:205:000000000-AKKM3:1:1101:11377:7421 2:N:0:1
TACTGGGGTATCTAATCCCTTTCGCTCCCCTAGCTTTCGTCCCTCAGTGTCAGTTTTGGCCCAGTAGAGCGCTTTCGCCACTGGTGTTCTTCCCGATATCTACGCATTTCACCGCTACACCGGGAATTCCCTCTACCCCTACCATACTCTAGCTAATCAGTTTCCACCGCCGTTATGCAGTTGAGCTGCACGCTTTAACAGCAGACTTGACTAGCCACCTGCGGACGCTTTACACCCAGTTGACTGT
+
CCCCCGGGGGGGGGGGGGGGGGGGGGGGGGGFGGGGGGGGGGGGGGGGGGGGGGGGGGGGGGGGGGGGGGEGGGGGGGGEGGGGGGGGGGGGFGDCGGGGGGGGGGGGGGGGGGGEGGGGGGGGGGGGGFGGGGGGEFGFFGGFGFGBFFGGGGGFFGGFGGFGFFGGFGFFDAEFFFF5EF8@AFGFFDGFEGGGFFGC3):B=BEE=EFECEF6=FF2;(6)(/89<D@F)93;C2;EF<EEE9=
@M00200:205:000000000-AKKM3:1:1101:7447:7426 2:N:0:1
TACACGGGTATCTAATCCCGTTCGCTCCCCTGGCTTTCGCGCCTCAGCGTCAGAAGGGATCCAGCGCGCTGCTTTCGCCATCGGTGTTCCTTCCGATATCTACGCATTTCACCGCTCCACCGGAAGTTCCGCACGCCCCTATCCCCCTCGAGGCGGCCAGTATCCGAGGCACTTCCCCAGTTGAGCTGGGGGCTTTCACCCCGGACTTGGCCGCCCGCCTACGCGCCCTTTAAACCCAGTTGACTGT
+
CCCCCGDFGGGGGGGGGGFGGGGGGGGGGGGDFGGGGGGGGGGGGGGGGGGGGFAFG7FGGGGGGGGGGGGGGBFGGGGGGGFEEGGGFGGFFFFFGEEFGGGGGGGGGGGFGDGBDGGGGGEECE=FFAEGCGDGGEC)@:9A?*?AGFDDDDC>BEG;CCCGEFC835585)*;AA<>FF+2;CCA)*/5>CFGFFG8:>>66>B)<BFBBFCC>GF?FFFEBG5DD48))62<E6?32)6?AF<
@M00200:205:000000000-AKKM3:1:1101:18021:7458 2:N:0:1
TACTCGGGTATCTAATCCTGTTCGCTCCGCACGCTTTCGTGCCTCAGCGTCAGTTACAGCCTAGTTAGCTGCCTACGCAATCGGTGTTCTTGATTGTATCTATGCATTTCACCGCTACACAATCAATTCCGCCAACCTCGTCTGTACTCAAGCCTTGCAGTATCAATGGCAGTTCCATCGTTGAGCGATGGGCTTTCACCACTGACTTACAAGGCCGCCTACGCACCCTTTAAGCCCAGTTGACTGT
+
CCCCCGGGGGGGGGGGGGGGGGGGGDGGGGGGGGGGGGGGFGGGGGGGGGGGGGGGGGGGGGGGGGGGGGGGGGGGGGGGGGGGGGGGGGGGGGGGGGGGGGGGCGGGGGGGGGGFGGGFGGFGFGGGGGGGGGGGGFGAFGGFGFDEGFG8DGGFBCGFGGFG*DEEFGFFFCDFCFGFG8=FFF6*6>CAFGGGFEFBFDE5@EBACEA4>2E@ADEFFDDBFG5?5<3>?43;F;23?ECE<<<
@M00200:205:000000000-AKKM3:1:1101:14193:7463 2:N:0:1
TACTCGGGTATCTAATCCCGTTTGCTCCCCACGCCTTCGCGCCTCAGCGTCAGGGTAGGCCCAGAGTCCCGCCTTCGCCACCGGTGTTCCTCCCGATCTCTACACATTTCACCGCTACACCGGGAATTCCAGACTCCTCTGCCTCCCTCAAGAAAAACAGTTTCGGCCGACTCCTCCGGGTTGAGCCCGGAGATTTCACGACCGACTTGTCCTCCCGCCTACGCGCCCTTTATACCCAGTTGACTGT
+
CCCCCGDEFGEFGGGGGGGGFCEGGGGEGGGGGGFFFGGGGGGGGGGGGGGG>CFGGGGGGGGGGFGGGGGGGGGGFFEFGGGCFGFGGDGGF@FCEC@FGGGGGGEFGGDCGE6BCFFFGGGCFEFCFGGGDFCFDFGFFGGFGFC5?*@+@0=;AGC6DC7+)9C>9?BB>EFFFDG*>8C98CGF>C/.>G7:CEG<069999(,8AFB>BFE>C>??B(0-85C7*.-<244<44:24<>BB2
@M00200:205:000000000-AKKM3:1:1101:24848:7464 2:N:0:1
TACGGGGGTATCTAATCCTGTTCGCTCCCCACGCTTTCGCGCCTCAGCGTCAGACCAAGCCCAGCAAGCCGCCTTCGCCTCCGGTGTTCTTCCGGATATCTACGCATTCCACCGCTACACCCGGAATTCCGCTTGCCTCTACTCGTCTCCAGTCCTCCAGTATCCCCCGGCGTGCACGGAGTTGAGCTCCGGCATTTCACGGGTAGACTTAAAGGACCCCCTGCGCGCGCTTTATGCCCAGTTGACTGT
+
CCCCCGGGGGGGGGGGGGGGGGGGGGGGGGGGGGGGGGGGGGGGGGGGGGGGGGGGGDGGGGGGGGGGGGGGGGGGGGGGGGCEGGGGGGGGGDC7B:;FGGGGGGGGGGGGGGGFDGCGGGGGGGGFGGGGGEFGGFFFFFAFGFG@>FGGCFGFFGGFGC4DCFGG)?B>B@DAFADEECC@+3EFFGGFEEDF=A7>?<B39:):A>9<)4:*35)-291<;E)9<C9??A)27<8:(5)-42544
@M00200:205:000000000-AKKM3:1:1101:22747:7472 2:N:0:1
TACAAGGGTATCTAATCCCGTTTGCTCCCCTAGCTTTCGCACCTCAGCGTCAGTTGTGGACCAGAGAGCCGCCTTCGCCACCGGTGTTCCTCCTGATATCTACGCATTTCACCGCTCCACCAGGAGTTCCGCTCTCCCCTACCACACTCGAGCATTGCAGTCTGCCAGGCAGTTCCACGGGTGAGCCGTGGGATTTCACCGGACACTTGCAATGCCGCCTACGTTCGCTTTATACCCAATTGACTGTCGAT
+
CCCCCGGGGGGGGGGGGGGGGGGGGGGGGGGGGGGGGGGGGGGGGGGGGGGGGGGGGGGGGGGG8CGGGGGGGGGGGGCGEGGCFEGGGGGGGGGGGGFGGGFFGGGGGGGGGGGFGGGGGFFGGGGGGGGGGGGGGBEDFGGFGFGDGFF=CDGD5DFFG8DFEFGGFGFFFEFFFFDFDEDFFGGDFGGEACFCCEFEDF(:@B@FFE=46<FG@GFF?3(.(38C27;9?EC)+,,897):ABA)(,-
@M00200:205:000000000-AKKM3:1:1101:10445:7481 2:N:0:1
TACGAGGGTATCTAATCCTGTTTGCTCCCCACGCTTTCGTCCCTGAGCGTCAATCCAGACCTAGTGAGCTGCCTTCGCTATCGGTGTTCTATGACATATCTAAGCATTTCACCGCTACATGTCATATTCCGCCCACTTCGATCGAATTCAAGTCTTACAGTATCACTGGCAGTTCTACAGTTGAGCTGTAGGCTTTCACCACTGACTTATAAGACCGCCTGCGGACCCTTTAAACCCAATTGCCTGT
+
CCCCCGGEGGCDGGGGGGGGGGGGGGGFGGGGGGGGGGDGFFGGGGGGGGGGGG9FGGGGGGGGGG,CFEGG?EFGDEGGGGE:@CGGGG8FFFFFFDFFGGFFFGFF=FFGGGEFCGGFCFF@EEEFGFDECEGG89@AFGGEGF8=FFF8>FFFFFGFFGEG7+6,0=?ADDBFC@+@@FGGBFGFFD,5@CGFFECEBCE56@EF<E*;A*>:)*:2)74*/=?DFDB*/*00;5-8)7.)/)/
@M00200:205:000000000-AKKM3:1:1101:20966:7491 2:N:0:1
TACTGGGGTATCTAATCCTGTTTGCTCCCCACGCTGTCGCGCCTCAGTGTCGGCTATTGGGAGATTGCTCTCCCACCGCCCAGCAGACCGCCTTCGCCACTGGTGTTCTTCCGGATCTCTACGCATTCCACCGCTACACCCGGAATTCCATCTGCCTCTACGGTGCCCCAGCGACACAGTTGCCATGGCCGATCCGGAGTTGAGCCCCGGACTTTCACCACGGCCTTATGCCGCCACCTACGCGCCCTTT
+
CCCCCGGGGGGGGGGGGGGGGGGGGGGGGGGGGGGGGGGGGGGGGGGGGGGCEGGGGGGGGGEEGGGGGGGGFGGGGDGDGGGGGGFGGGGGGGGGGGGGGGGGGGGGGGGGGCGFGGGGGGGGFGCFAFFEGGG@C6==?GCAGFFFGFGGGGGFFFGFGFAC5ACGFGBD>ABEF**@FDGC?DCAFGE>AEC*8256())/;;D?>;(46)0<<D?<840)4;64>*<<BB>18284?19>BFFFBF
@M00200:205:000000000-AKKM3:1:1101:19084:7498 2:N:0:1
TACTCGGGTATCTAATCCTGTTTGCTCCCCACGCTGTCGCGCCTCAGTGTCGGCTATTGGGAGATTGCTCTCCCACCGCCCAGCAGACCGCCTTCGCCACTGGTGTTCTTCCGGATCTCTACGCATTCCACCGCTACACCCGGAATTCCATCTGCCTCTACGGTGCCCCAGCGACACAGTTGCCATGGCCGATCCGGAGTTGAGCCCCGGACTTTCACCACGGCCTTATGCCGCCACCTACGCGCCCTTT
+
CCCCCGGGGGGGGGFGGGGGGGGGGGGGGGGGDEGGGGGGGGGGGGGGGGGCFGGEGGAF8FFFGGFGGGGFFFGFGGGGGFDFF<9FFEGGGGGCGGGGGGGGGGFGAFGFGDG>GFGGGGGGCECF,EFGGGGEGFDFFGDDCFGFDFCFGDFFFEGFGF>C=B?EFGFCFF?BBA>@D>B>8CF4?CCBBGG:>;EDFEFFF18<;0,2:?CE<CF,8:(86E?472:51913C602>3;>F;91<)
@M00200:205:000000000-AKKM3:1:1101:23950:7501 2:N:0:1
TACGCGGGTATCTAATCCTGTTTGCTCCCCACGCTTTCGCGTCTCAGCGTCAGTACCGTCCCAGCGAGCTGCCTTCGCCATTGGTGTTCCTCCCGATATCTGCGCATTTCACCGCTACACCGGGAATTCCACTCGCCTCTTCCGGACTCGAGCCTTGCAGTATCCATCCGCCTCCCGGGGTTGAGCCCCGGGCTTTCAGAACGGACTTACAAGGCCGCCTACGCGCGCTTTACACCCAGTTGACTGTAGCT
+
CCCCCGGGGGGGGGGGGGGGGGGGGGGGGGGGGGGGGGGGGGGGGAFGGGGGGGGGGGGGGGGGGG@FGGGGGGGGGGGGGGGGGGGGGGGGGGGEGGGGGGGGGGGGGGGGGGGFGGGGGGGGEGGGGGDFGGGGGFGFFGGDDEGFGFGDGGGFFGC>F+>DFFGGFGFFFFFFFFDEFCDFFFFFFDCEFGG<@AG><FF?((3429<A21CEBGFFFFFFBG)9)/:)6<>:E?<7<>48AFF2)-)
@M00200:205:000000000-AKKM3:1:1101:8142:7507 2:N:0:1
TACCGGGGTATCTAATCCCGTTTGCTCCCCTGGCTTTCGTTCCTCAGCGTCAGATAACCCCCAGTGAGCCGCCTTCGCCTCCGGTATTCCTGATGATATCAACGCATTTCACCGCTCCACCATCAGTTCTGCTCACCTCTAGGTTCCTCAAGCACGGTAGTTTAGAGCGCAATTCCTCGGTTGAGCCGAGGGCTTTCACACCCTACTTTCCGCGCCGCCTACGCACTCTTTAAACCCAATTGACTGT
+
CCCCCGGGGGGGGGGGGGGGGGGGGGGGGGGGGGGGGGGGGGGGGGGGGGGGGGGGGGGGGGGGGGGGGGGGGGGGGGGGGGGGGGGGGGGGGGGGGGGGGGGGGGGGGGGGGGGBGDFG?8FGEFGGGGGGGGGGGFGFFGGFGFGFGFGGGGGFFG=BGCEGE?FFFGFFBFFFFFGAFEGCAFGDFGGBBGFGFFG<35562>EEECE956E89DFF@D0)6:>DF7>4:AA?E?FFD?AFFFF
@M00200:205:000000000-AKKM3:1:1101:17842:7512 2:N:0:1
TACCGGGGTATCTATTCCGTTTGCTCCCCTGGCTTTCGCCCCCCAGCGTCAGGAAAGGTCCAGCCGCCCGCTTTCGCCCCCGGCCTTCCTTCCGATATCAACGCATTTCCCCGCTCCCCCGGAAGTTCCAGCCTGCCCTCACTCCCTCCAGACCCCCAGTCCCCGGGGCCTTTTTCCGGTTGAGCCCAACCGTTTTCCCCCGGCCTTGGCCGTTCCCCCACCGCCCCCTTCAGCCCCATTTCACTGTGACC
+
CCCCCGGGGEGGGG<,CE<CFG,666CFG,,D<<FF,,,,8@+4+6,+8,,6,CEC<CE,C,,:,+++6+++@C,,,B:=F+CC+8E,A,@5F:++++6,=4++++@F:36B38+<C3=FCC8EC3@:F,,,+,*6CFF5*@,+4;*0?9,46;*/:*2;48);())=8*));)*/;5)=C*0299*))**))27*92+4;(1(((,).,),((2*4>)((,()(:5)9C(..).28-()))).)).-.))
@M00200:205:000000000-AKKM3:1:1101:7756:7520 2:N:0:1
TACTAGGGTATCTAATCCTGTTCGCTCCCCATGCTTTCGCTCCTCAGCGTCAGTTAATGCCCAGAGACCTGCCTTCGCCATCGGTGTTCCTCCTGATATCTGCGCATTTCACCGCTACACCAGGAATTCCAGTCTCCCCTACATCACTCTAGTCTGCCCGTACCCACCGCAGATCCGGAGTTGAGCCCCGGACTTTCACGGCAGACGCGACAAACCGCCTACGAGCTCTTTATCCCCAATTGCCTGT
+
CCCCCGGGGGGGGGGGGGGGGGGGGGGGGGGGGGGGGGGGGGGGGGGGGGGGGGGGGGFGFGGGGGGGGGGGGGGGGGGGGGGGGGGGGGGGGGGDFGGGGGGGGGGGGGGGGGGFGGFGGGGGEFGGGGGGGGGG8D=8DDGFG?GFCF8=DDCDFGG5@DDC<FGGEGA=>DFFBB6>F:D;*@CFEGCEFGDC>7?B2>9=BFBFF29193CF@GFFF@20;=39?7).-).5C?(44?))).6
@M00200:205:000000000-AKKM3:1:1101:14846:7525 2:N:0:1
TACGGGGGTATCTAATCCTGTTTGATCCCCGCACTTTCGAGCCTCAGTGTCAGTTATAGTTTCGTCAGCTGCCTTCGCAATCGGTGTTCTATGACATCTCTATGTATTTCACCACTACATGTCATATTCCGCCAACGGCAACTATACTCAAGCCCTACAGTATCAATGGCAATTTCTCGGTTAAGCCGAGAGATTTCACCACTGACTTATACGGCCACCTACGCTCCCTTTAAGCCCAGTTGACTGT
+
CCCCCGGGGGGGGGGGGGGGGGGGGGGGGGGGGGGGGGGGGGGGGGGGGGGGGGGGGGGGGGGGGGGGGGGGGGGGGGGGGGFFGGGGGGFGGGGGGGGGGGGGGGGGGGGGGGGFGGGGGGGGGGGGGGGGGEGG6BGABGGFGFGFGFGCFGGFFGGFGGFGFFGGFGFFAFFFFFGFGGG?ACGDFCEFAGFGFEGFF=EFFEFEAAE*82EE@GF3=E?B@GFGFGFCC)74;=FE?E7@E3;
@M00200:205:000000000-AKKM3:1:1101:13275:7531 2:N:0:1
TACCAGGGTATCTAATCCTGTTTGCTCCCCACGCTGTCGCGCCTCAGCGTCAGCCACTGCCCAGCGGGCCGCCTTCGCCACCGGTGTTCTTCCGGATCTCTACGCATTCCACCGCTACACCCGGAATTCCACCCGCCCCTACAGTGCTCGCGTGACCCAGTCCGCACGGCCGACCCGGGGTTGAGCCCCGGGCTTTCACCGCCCGCTTAAGCCACCGCCTACGCGCCCTTTACGCCCAGTTGACTGT
+
CCCCCGGDGGGGGGGGGGGGGGGFGGGGGGGGGGGGGGGGEGGGGGGGGGGDGGGGGGGGGGGFGDGGGGGGGGGGGGGGGGC@FGGGGGGGGGGGDGGGGCFCEEGEFGGGG=E>DGFGGGGECEGGGGGGGGGGC@C>FGGFG6DEGF5;EDCFF6C4,;@5>DDG;EE>3>EEEEG):5CFFGGFE:E@:::7@4C><>(413,((.69>:CC9DEFBB:>;G3</0):)::>G<??A2).)).
@M00200:205:000000000-AKKM3:1:1101:7447:7536 2:N:0:1
TACTGGGGTATCTAATCCCGTTCGCTCCCCTGGCTTTCGTGCCTCAGCGTCAGACAAGACCCAGCGTCCCGCTTTCGCCACCGGCGTTCCTTCCAATATCAACACATTTCACCGCTCCACTGGAAGTTCCGCTCACCCCTGTTTTGCTCGAGCCGGACAGTCTAGGGCGCAATGTCCCGGTTGAGCCTAGGCCTTTCACACCTTCCTTGCACAGCCCCCCACCACCCCCTTACTCCCCATTGACTGTCAGT
+
CCC@6FFGGDFGGGDGGGGGGGGGGGGGGGGGCFGGGGGE<,@EGGFGDGGGG,,;,,@FGGGG8+,,8FEG+CFGDGC:=FCEEGGGGGG,,EECGGGG8EG:FFGCEG;FGGGD6F?FE@,4B=FGFFC6+++8@6EDF,,+10=;=06=CD9**@C*,*0+***,<C4:?*3+=**/=?)29>E))*426AF7AEG3(4(/(675)()/4(3:7*8((-,.1;5C)90)())4C(80<)).-)4))))
@M00200:205:000000000-AKKM3:1:1101:20605:7543 2:N:0:1
TACTAGGGTATCTAATCCCGTTCGCTCCCCTAGCTTTCGCGCCTCAGCGTCAGTGTCAGCCCAGCAACCCGCCTTCGCCGCAGGTGTTCCTCTCGATATCTACGCATTTCACCGCTACACCGAGAATTCCAGTTGCCCCTTCTGCACTCTAGCCCCGCAGTATCGGCTGCCCTTTCCGAGTTCAGCCCGGAGATTTCACAGTCGACTGGCGGTGTCCGCCTCCGCGCCCCTTAACACCCATTACCTCTAA
+
CCCC@FF,EFFGGGGGGG8FCFGDGEGGGGGD<FCEFGCEEGGGGGGFGGG,FFGGC<<@F:EFFEA@FFCGGEFGGFFGGDECFGG7ECDGEFG,AA+;,4?=FGGEDFGGGGGFDEDGFG8>@B9EGG8==,+CADEDF?9BFEGBF@E=3A0<58;*5=;980CD5*;)0);=<A**64579CE>DGD))4,2+*418*/(2(((((.(.4*077886-,)(*579)-(4-))<3,,,))-)6).))
@M00200:205:000000000-AKKM3:1:1101:27272:7549 2:N:0:1
TACTGGGGTATCTAATCCTGTTTGATCCCCACGCTTTCGTGCCTCAGCGTCAATATTTGTGTAGCCAGCTGCCTTCGCAATCGGTGTTCTATGTCATATCTAAGCATTTCACCGCTACATGACATATTCCGCTAACCTCCACAACATTCAAGAACTATAGTATCTACGGCAGTTTCCGAGTTAAGCTCGGAGATTTCACCACGGCCTTACAATTCCGCCTCCGCACCCTTTACACCCTGCTGTCTGTAGAC
+
CCCCC8FFGGCGGG9FGG@AFAACCG@,CFGG@G@,,5CFGGGGG?@@FGGGEEGGGGCGGGGGGGCE@GG,FDA==:@FGGCCGEGGGGGGGGFE9@DDAE?==,;EC9=FCEDF+@EGCGG,BEF;9@=EC?C=DF?D68D:E*?D+37=9=D@+6=;F9;+*?D6?E*:;*2??>C?DC?CD8F5*0;591:C;72@6=5))))385AECFF,<9>4))//(=49*;.8643:*(((/))/).71/1)
@M00200:205:000000000-AKKM3:1:1101:3837:7558 2:N:0:1
TACACGGGTATCTAATCCTGTTTGCTCCCCACGCTTTCGTGCCTCAGCGTCAATCATCGTGTAGCAAGCTGCCTTCGCAATCGGTGTTCTATGTCATATCTAAGCATTTCACCGCTACATGACATATTCCGCTTACCTCCACGATATTCAAGCTTGATAGTATCCACGGCAGCTCCCAAGTTAAGCTTGGGGATTTCACCACGGACTTACCAATCCGCCTACGCACCCTTTACACCCAGTTGACTGT
+
CCC8AFGGGGGGGFGGGGGGGGGGGGGGGGGGGGGGGGGGGGGGGFFGGGGGGE,BC<FDDF@E,ECFGGGGGG,FFGFCC,FGGGGGGGGGDG?@9<EGGFAEGGGGGGGGGGGFGGF9,4@E,EFAFE8E=?6E=+D)DEGD60CD8+@+,6+3*4=<EFFGE76CB@*)*8@:59+*9@?+?<29:+,**4AFA5EF*>):>B4BCAB43)4<>GDDFF(:(C8C*27;C?E;C7(.7))))))
@M00200:205:000000000-AKKM3:1:1101:7118:7559 2:N:0:1
TACCAGGGTATCTAATCCTGTTTGCTCCCCCGGCTTTCGTGCCTCAGTGTCAGGACTTGTCCAGGAACTCGCCTTCGCCACTGGTGTTCCGCTCGATCTCTACGCATTTCACTGCTACACCGAGCATTCCAGTTCCCCCTCCAAGCCTCCAGCCCAGCAGTTTCTAATGCCATTTCCGGGTTGGGCCCGGAGATTTCACATCAGACTTGCAAAGCCACCTACGCACCCTTTAAACCCAGTTGACTGT
+
CCCCCGGGGGGGGGGGGGGGGGFGGGGGGGGGGGGGGGGGGGGGGGGGGGGGGGGGGGGGGGGGGGGGGGGGGGGGGGGGGGGGGGGGGGEFGGGGGGGGGGGGGGGGGGGGGGGFFGGGGGGGGGGGGGGGGGGGFFC=EEG68DFEFFFDGGGFFGDFFCEGFFGGFGFFF7EFFA@@FEDGDDEEADD5>FEGFEFAC466BFBEFFFCE=FG=DFFEBFFFEBG<FE3?C@@*6,5?<?35;4
@M00200:205:000000000-AKKM3:1:1101:19492:7562 2:N:0:1
TACTCGGGTATCTAATCCTGTTTGCTCCCCACGCTTTCGCGCCTCAGCGTCAGATCCAGCCCAGTTGGCCGCCTTCGCCACAGGTATTCTTCCCGATCTCTACGCATTCCACCGCTACACCGGGAATTCTACCAACCTCTACTGGTCTCCAGGTCCGCAGTTTCGGAAGCAGCCTCGGAGTTGAGCTCCAAGATTTCACTCCCGACTTGCTAGTCCCGCCTGCGCGCGCTTTACACCCCAATTGACTGT
+
CCCCCGGGGGGGGGGGGGGGGGGGGGGGGGGGGGGGGGGGGGGGGGGGGGGGGGGGGGGGGGFGGFFDGGEGGGGGGGGGGGGGEFGGGGGGGGGGDFGGGGGGGGGGGGGGGGGFGGGGGGGGGGGGGGGGGG?EDFGFFGGDFFDDGFGDGGGFEGDEGD*?=*0@9CADFDFFFD7@GFGGFCFFFFC6>CGGFFGC@==@@@=@EFFC?<CCE:A9@?<>;5ADGC:<A><>?>9:(3<7:<:44
@M00200:205:000000000-AKKM3:1:1101:21224:7568 2:N:0:1
TACTCGGGTATCTAATCCTGTTTGCTCCCCACGCTTTCGCGTCTCAGCGTCAGTTACGTCCCAGCGAGCTGCCTTCGCAATTGGTGTTCCTCCTGATATCTGCGCATTTCACCGCTACACCAGGAATTCCACTCGCCTCTTCCGCACTCTAGCCCGACAGTATCCACCGGCATTCGAGGGTTGAGCCCCCGACTTTCACAGCGGACTTACCGGGCCGCCTACACGCTCTTTCACACCACTTGACTGT
+
CCCCCGDGGGGGGGGGGGGGGGGGGGGGGGGGGGGGGGGGGGGGGGGGGGGGDGGGGGGFGGCEF7@@FFEGGGGGGGEGGGFGGGGGGGGGGGGFGGGGGGGGGGGGGGGGGDEFGFGGGGFEFCEFGGGGGGDEGFGFFGGBGAGFGFG9E?D?EGCEGDEEC9=C>EABDFFFFA7?FFC*6@FFFG54AEGFF3=7<;>0(69EEEF<B6CC>GEF??(78EB9126)4)),24(:9AA?A97
@M00200:205:000000000-AKKM3:1:1101:11935:7572 2:N:0:1
TACTAGGGTATCTAATCCTGTTTGATCCCCACGCTTTCGTGCCTCAGAGTCAATATTCGTGTAGCGAGCTGCCTTCGCAATTGGTGTTCTATGTCATATCTAAGCATTTCACCGCTACATGACATATTCCGCTCACCTCCACGGTATTCAAGACAGATAGTATCAACGGCAGTTTCCGAGTTAAGCTCGGAGATTTCACCACTGACTTACCTGTCCTCCTACGCACCCTTTAAACCCAATTGACTGT
+
CCCCCGGFGGGGGGGGGGGGGGGGGGGGGGGGGGGGGGGGGGGGGGGGGGGGGGGGGGGGGGG<FGGGGGGFGGGGGGGEGGGGGGGGGGCGFGGGGFGGGGGGGFGGGGGGGGGFGGGGGGGGGFGGGGGGGGGGGFGFFGDFG5FEGFCCFGGFBG8DEGFGFFGGFDEFFEFFF>D*@EGGDGGFF9C95:EGFFGFFFF@@FAEFFF56EFFEF?DFFA>DG4C<CB=5/7=E@(:8>ECFEE
@M00200:205:000000000-AKKM3:1:1101:12389:7573 2:N:0:1
TACGGGGGTATCTAATCCCTTTTGCTCCCCACGCTTTCGTGCCTGAGCGTCAGTAACTGTCCAGGTAGCCGCCTTCGCCTCTGGTGTTCCTCACGATATCTACGCATTTCACTGCTACACCGTGAATTCCGCTACCCTCTCCAGTACTCTAGCCATGTAGTTTAAGGCGCAGTTCCGGAGTTCAGCTCCGGGATTTCACACCTTACACACACGGCCGCCTGCGCACCCTTTACACCCACTTGACTGTAGCT
+
CCCCCGGGGGGGGGGGGGGGGGGGGGGGGGGGGGGGGGGGGGGGGFGGGGGGGGGGGGGGGGGGGFGGGGGGGGGGGGGGGGGCGGGGGGGGGGFGGGGGGGGGGGGGGGGGGGGFFGFFFGGFGCFDGFGGG6DDGFG5FFG5FFFEGFCDFGGFFGDDDGBFE87CDGFB>AFFAE5?B8+2=?:?FGG45EGGFC?EE==34;=E=@FF99EE>GF0,:>FFGDG<<2:-<A2C<(4))57>4<<5))
@M00200:205:000000000-AKKM3:1:1101:5204:7585 2:N:0:1
TACCCGGGTATCTAATCCTGTTCGCTCCCCACGCTTTCGCGCCTCAGCGTCAGTACCGTCCCAGCGAGCTGCCTTCGCCATTGGTGTTCCTCCTGATATCTGCGCATTTCACCGCTACACCAGGAATTCCACTCGCCCCTTCCGGACTCTAGCCAGACAGTTTCCAGCGGACTTCACAGGTTGAGCCTGTGACTTTCACACCGGACTTATCTGGCCGCCTACGCGCGCTTTATGCCCAATTGACTGG
+
CCCCCGGGGG?9FGFFFFFGGGGGGGGGGGGGGGGGGGGGGEGGGGGFGFGEDGGGGGGGGGGGGGGDFGGGGGGGGE@@CFGGEFE,FFFGGGGAAEFGGGG:ECCB=4E<FEGFGGGFFGFE@E8FGCGGGGGG+988DDFFDDDAGFG?9CDAFGDFC?EG77<EE5*0:BFFFF7;DDGG66A6AGCFF@E>49=CE=@BF(())9>EFFD*()028310,87D)1(:9).)2,87226<9)(
@M00200:205:000000000-AKKM3:1:1101:13360:7591 2:N:0:1
TACCGGGGTATCTAATCCCGTTTGCTACCCTAGCTTTCGTGCCTCAGCGTCAGTAGAGACCCAGTAAGCCGCCTTCGCCACCGGTGTTCCATCGGATATCAACGCATTTCACCGCTCCACCCGATGTTCCGCTTACCTCTGTCTCACTCAAGCACAGCAGTATCGAGAGCAGTTCCTCAGTTGAGCTGAGGTATTTCACTCCCGACTTGCTGCACCGCCTACGCACCCTTTAAACCCAATTGACTGT
+
CCCCCGGGGGGGGGGGGGGGGGGGGGGGGGGGGGGGGGGGFGGGGGGGGGGGGGGGGGGGGGGGGGGFGGGGGGGGFGGGGGCFGGGGGGGGGGECGGGGFDGGGGGGCF9FEEGFGGGGGGGCGGGGGGGGGGGGGFGFFGFFGFGFGFC?FGGFFGFBG7DGAFFGFGF5@EFAFFF5@FC79DGFAG*@ACFDFEEE=:B2):=@ECC@FFGFFGF?<@?B0CDGGC@6<)7=E@F@).)))/4
@M00200:205:000000000-AKKM3:1:1101:21958:7594 2:N:0:1
TACTGGGGTATCTAATCCCGTTTGCTCCCCTAGCTTTCGCGCCTCAGCGTCAGTGTCGGTCCAGGAAGCCGCCTTCGCCACCGGTGTTCCTCCGGATATCTACGCATTTCACCGCTACACCCGGAATTCCGCTTCCCTCTCCCGAACTCAAGCCTCCCAGTTTTCCGTGCAGTTCCCCAGTTGAGCCGAGGGATTTCACACGGAACTTAAAAGACCGCCTACGCGCCCTTTACGCCCAGTTGACTGTAGA
+
CCCCCGGGGGGGGGGGGGGGGGGGGGGGGGGGFGGGGGGGGGGGGGGGGGGGGGGGGGGGGGGGGGFGGGGGGGGGGGGGGGGGGDGGGGGGGGD@FGFGGGGGGGGGGGGGGGGFGGFGGEGDFD??FGGGGGGCG5FBFGGEGFGFGFFFGGGFFGGFGGFG@FGGAGF;AEFFFFCEGF7CFGF>@GGBDGGGFEF<:090<FFFFF<43;FF0DAF:?6EFG>GDF?)6:<9E0(5))6?))5)4:
@M00200:205:000000000-AKKM3:1:1101:17452:7599 2:N:0:1
TACCCGGGTATCTAATCCTGTTTGCTCCCTTGGCTTTCGTGCCTCAGTGTCAGGCATTGTCCAGGGACTCGCCTTCGCCACTGGTGTTCCTCTTGATATCTACGCATTTCACTGCTACCCCAAGAATTCCAGTCCCCCCTCCCATCCTCCAGACCAGTAGTATCCAATGCCATTCCCGGGTTAAGCCCGCGGCTTTCCCATCGCACTTACCAGCCCACCTTCGCACCCTTTATACCCAATTTACTGT
+
CCCCCGGGGGGGGGGGGGGGGGGGGGGGGGG9CFGGGGGGGGGGGGGFCFFEF8,6,EEFGGGFFGGFFGFGGGGGCF@FGGGFGFGGGGGGGGFGGGGGGGGFGEGGGGEFA@EFFG,4@C8E<FGGGGD=FGGFGFGBFD+3DFDEGFFF9=D*:699FGDFCFCGFGF<FEFFD58?@C??9D7@5+4*<9>DF49;*:)):)).*87*)/;CFCD:)3(8,/5C/8/6))/1?8(/)).)))/
@M00200:205:000000000-AKKM3:1:1101:6238:7602 2:N:0:1
TACACGGGTATCTAATCCCGTATGCTCCCCTGGCCTTCGTGCCTCAGTGTCAGGAACTGTCCAGAGACCCGCCTTCGCCACTGGTCTTCCTCATGATCTCTACGCATTTCACTGCTACACCATGAATTCCAGTCTCCTCTCCAGTCCTCAAGCACCGCAGTATCGACTGCAGTTTCGGAGTTAAGCTCCGAAATTTCACCCCCGACTTACAGTGCCACCTACGCACCCTTTCAACCCAATTGCCTGTAGC
+
6@CCCGEGGGFGGGGGGGGGFGDFAFGGFCFGGFDGGGGGGGGGGFEGFGGGGAE?FGGGGGGGGGGGGGGGGGGFGG>EGGGGGGGGGGGGGGGG,CEGFGGGGGGGGGEGGFGF?<EECEFCF9;EFFFG=EGDGFGEF=;:=D8EFF8DGFGFBGGFGFEEFFCCEGFEDE+?55+0@@9@+6=FFDEE>CA=1*20:==9)14>AA;*2*65**;5)0>?(=85*254**67@<(/)).7>3;)))
@M00200:205:000000000-AKKM3:1:1101:27101:7617 2:N:0:1
TACAGGGGTATCTAATCCCGTTTGCTCCCCTGACCTTCGCGCCTCAGCGTCAGAACCGGACCAGACAGCCGCCTTCGCCACTGGTGTTCTTGCGAATATCTACGAATTTCACCTCTACACTCGCAGTTCCGCTGTCCTCTTCCGGTCTCAAGCCAACCAGTATCGAAGGCAATTCTGTGGTTGAGCCACAGGCTTTCACCCCCGACTTAATCGGCCGCCTACGCGCTCTTTAAGCCCAATTGCCTGTAGC
+
CCCCCGGGGGGGGGGGGGGGGGGGGGGGGGGGGGGGGGGGGGGGGGGGGGGGGGGGGGGGGGGGGGGGGFGGGGGGGGGGGGEGGGGGGFFGGGGGGGGGGGGGGFEGFFGGGD8FFGGFFGGC@ECAEGGGGGG9EBFEF8FEDEGFGFFFGGGFFGGFGGFGA?DE5DFBFFFFFFGFGGD9AC7AFDCFFGGGFCE375=@==21C6CF0;E?@DAF;3;:98)9F7AD2<>:CBF(:7)-6AA4).
@M00200:205:000000000-AKKM3:1:1101:11023:7621 2:N:0:1
TACGGGGTATCTAATCCTGTTCGCTCCCCACGCTTTCGCGCCTCAGCGTCAGACCAAGCCCAGCAAGCCGCCTTCGCCTCCGGTGTTCTTCCGGATCTCTACGCATTCCACCGCTACACCCGGAATTCCGCTTGCCTCTACTCGTCTCCAGTCCTCCAGTATCCCCCGGCGTGCGCGGAGTTGAGCTCCGGCATTTCACGGGTAGACTTAAAGGACCGCCTGAGCGCGCTTTATACCAAATTGACTGT
+
CCCCCGGGDGGFGGGGGGGGGGGGFGGGGGGEGGGGGEGCEGGGGGGGGEGDGGFFFGGGG,EFGGGGGGGGDGGFGGCGGCCG@FGGGGGGCC7FEGGGGGFEFGGCGAFGGG8AG<DFG8CEGGGGGGGDGCGGGFGEFEGDCBF@FF6ECGGFFGFFDFFG:FGC5C>AD=D>D48=F@GFAFE4495>)=EFFFGF09904<24<6)447*;(/<(:(,.88>7)948<>DAF)),5>)6)693
@M00200:205:000000000-AKKM3:1:1101:19319:7622 2:N:0:1
TACTAGGGTATCTAATCCTGTTCGCTCCCCACGCTTTCGCTCCTCAGCGTCAGTTGTTGCCCAGAGACCCGCCTTCGCCACCGGTGTTCCTCCTGATATCTGCGCATTTCACCGCTACACCAGGAATTCCAGTCTCCCCTGCAACACTCTAGTTTGCTCGTATCTACTGCAGACCCGAGGTTGAGCCTCGGGATTTCACAGCCGACGCAACAAACCGCCTACGAGCTCTTTAACCCCAATTGACTGTACAT
+
CCCCCGGGGGGGGAFGGGGGGGGCGGGGGGGGGGGGGGGGGGGGCFFGGGG@EGGGFGFGFGGGGGGGGGGGGGGGGGGGGFGEBEGGGGFFGGG<FFGGGDGGGGGGGGGGGGGFGGGGGGGE7EDFGGFGGGGGFDE8DF89??DDFFFF39CBFB?*@+:D*+=:?GFFB8FF5:6?>>*9FGF*;7CB*?FFBECF;2=A>B2>9>>;(/=E(7=D?@;31*)*@7-6)).1AB:144)))-.))6)
@M00200:205:000000000-AKKM3:1:1101:4237:7632 2:N:0:1
TACGGGGGTATCTAATCCCGTTTGCTCCCCTAGCTTTCGCGCCTCAGCGTCAGAAGAGATCCAGTCCGTCGCTTTCGCCACCGGCGTTCCTTCTGATATCAACGCATTTCACCGCTCCACCAGAAGTTCCACGGACCACTACCTCCCTCAAGATCTCCAGTATCAAAGGCACTTCTACGGTTAAGCCGCAGGATTTCACCCCTGACTTGGAGAACCGCCTACGCGCCCTTTACACCCAATTGACTGTAGCT
+
CCCCCGGGGGGGGGGGGGGGGGCFEGGGGGGFGGGGGGGCEFGGGGGGGGGGGCEGGGGGG?FFGGGGGGGGGGGGGGDGGFGGGGGGGFGGGGGGGGGGCDECFEGGGGFFFGEB8FG<FGFGGGGGGG8FGGDG>0A@FFGAFFGDGACFAFCFFGGFGFFFECCGFGFB4EAFFFDDFECDFGGFDGGDFGGGFF?E?BF@@@AEE3;1(/>=9CE623456?@D<9:F)<A0C:?(6)65<9).4))
@M00200:205:000000000-AKKM3:1:1101:16809:7648 2:N:0:1
TACAGGGGTATCTAATCCTGTTTACTCCCCACGCTTTCGCGCCTCAGTGTCAGGAATCTCCCAGAAGGGCGCCTTCGCCGCCGGCCTTCCCCCAGATATCTGCGCATTTCACCGCTACACCTGGAGTTCCCCCTTCCCCTGAGATCCTCAAGCCACGCAGTATACGGCGCAATTCCCCGGGTAAGCCGAGGGCTTTCACACCTTACTTACGCAGCCACCTACGCGCCCTTTACACCCACTTGACTGT
+
CCCCCGGFGGGCGGGEFEGDGGG,CFCFGGGGGGGGGGGGEGGGGGFFDFFEFFFAFGGGDGF<F<66@FECGGGGGGCCGGD+FFFEGGFGGGDCGDEGFFGCGGFGGCGDGDGD=:9FGEC>836,3D?=>@FG8DFFFFG7=DF9?DF?F0=A9C6*:+;C5*0C@8B=5>AFFAD)<E<96:6553:3=*=7A?@366;;AEEEFF6:(38=:G>??F?3;C5C)9?2<>)2?:(().)5:9A
@M00200:205:000000000-AKKM3:1:1101:4582:7652 2:N:0:1
TACTCGGGTATCTAATCCTGTTTGCTCCCCACGCTGTCGCGCCTCAGTGTCGGCTATTGAACCCTCGCGGGTTCACTGCCCAGCAGACCGCCTTCGCCACTGGTGTTCTTCCGGATCTCTACGCATTCCACCGCTACACCCGGAATTCCATCTGCCTCTACAGTGCCCAAGCGACACAGTTGCCACGGCCGATCTGGAGTTGCGCCCCAGCACTTCACCCAAGCCTTCTCTCGCCACCTACGCACACTTT
+
CCCCCGGGGGGGGGGGGGGGGCFGGFGGGGGGGGGGGGGGGGGGGFGGGGGGGGGGGGFGGGGGGGEEEGEGGGFFGDGGGGGGGGGGFEGFGDGGGG>FFGGGCF=FGGGGG+=BGFGFGGGG7B@ECDFFGE8=CFF8@EGFEFG@@AAFF>FFCFGFG+);8CF65>FBFDFFFFGAFCF8=C5)8DEF:>57F<*3346:02(4:???(.3<>GF(((.;(3****-4<6,1?2,::<1(24:32)
@M00200:205:000000000-AKKM3:1:1101:12198:7661 2:N:0:1
TACTAGGGTATCTAATCCCGTTCGCTCCCCTGGCTTTCGCTCCTCAGCGTCAGTCACGGCCCAGACCACCGCCTTCGCCACCGGTGTTCTTCCAGATATCTACGCATTCCACCGCTACACCTGGAATTCCATGGTCCTCTGCCGCACTCCAGACCGGCAGTATCCAATGACCTCTCCCTGTTGAGCAGTGGAGATTTCACATCAGACTGACCGGTCCGCCTACGAGCCCTTTAAACCCACTTGACTGTCG
+
CCCCCGGGGGGGGGGGGGGGGGGGGGGGGGGCFGGGGGGGGGGGGGCGEEGGGGGGGGGGGEGFGFGGFGGGGGCF7FGGGGDCFGGGGGGGGGCFFCFGGAFGGD@CFDFGGDGFCGGGGFGGFG9DFGGGGFFFGFGFFFFEGFDFGFF69FCDFGGFGGFDFF>EFFF@8=FFAAC577:@>6AA=;6AF6C>9EGEE?E9>E=553;E9@8:6/8;?03)(*8CF0(6))13;11(36-2)443)(
@M00200:205:000000000-AKKM3:1:1101:13634:7665 2:N:0:1
TACGGGGGTATCTAATCCCGTTTGCTCCCCTAGCTTTCGCACCTCAGCGTCAGTTGTGGACCAGAGAGCCGCCTTCGCCACCGGTGTTCCTCCTGATATCTACGCATTTCACCGCTCCACCAGGAGTTCCGCTCTCCCCTACCACACTCGAGCATTGCAGTCTGCCAGGCAGTTCCACGGGTGAGCCGTGGGATTTCACCGGACACTTGCACTGCCGCCTACGTGCGCTTTTCGCCCAGTTGACTGT
+
CCCCCGGGGGGGGGGGGGGGGGGGGGGGGGGGGGGGGGGGGGGGGGGGGGGGGGGGGGGGGGGFGFGFGGGGGGGGGGGGGGGGGGGGGGGGGGGFGGGGGGGGGGGGGGGGGGGFGGGGGGGCFEGGGGGGDEGG,;CD?@FFGFG@FFGGGGGFFGGFGGFGEFF6FGFAF?FFFF>>CEDDFFGFFDGFFGGGF3==;6;>063A><E7>;F<6DFBFF07(8<5>5-))((-;6(.65>449<
@M00200:205:000000000-AKKM3:1:1101:25785:7673 2:N:0:1
TACCAGGGTATCTAATCCTGTTTGCTCCCCACGCTTTCGAGCCTCAGCGTCAGTAATGGACCAGTATGTCGCCTTCGCCACTGGTGTTCTTCCGAATATCTACGAATTTCACCTCTACACTCGGAGTTCCACATACCTCTTCCATACTCAAGATAGCCAGTATCAAAGGCAATTCCAAGGTTGAGCCCTGGGCTTTCACCTCTGACTAAACTATCCGCCTACGCTCCCTTTAAGCCCAATTGACTGT
+
CCCCCGGGGGGGGFGFFGGGGGGGGGGGGGGFFGGGGGGGGGGGGGG?FGGGGGGGGGGFGFEGGGGGGGGGDEGGEEFGGGGGEECFGGGGGE?FGGGGGFEGGC8FFDFFGGGFFFEDGGGDEC+9E8AFGGGGGFCEFGGFGFGF6FGDFCDFDDFFGGFGFFGG5=DDF*D<FFG5DFGFFDD?DFFA?EGGFCFFFFFFFFAA8@EE@EEG9F08>@=AA>BGFG64*.ABFB(563>>?4>
@M00200:205:000000000-AKKM3:1:1101:28021:7682 2:N:0:1
TACGGGGGTATCTAATCCTGTTTGCTCCCCACGCTGTCGCGCCTCAGTGTCGGCTATTGAACCCTCGCGGGTTCACTGCCCAGCAGACCGCCTTCGCCACTGGTGTTCTTCCGGATCTCTACGCATTCCACCGCTACACCCGGAATTCCATCTGCCTCTACAGTGCCCAAGCGACACAGTTGCCACGGCCGATCTGGAGTTGAGCCCCAGACTTTCACCACAGCCTTATGTCGCCACCTACGCGCCCTTTC
+
CCCCCGGGGGFGGFGGGGGGGGGGGGGGGGGGGGGGGGGGGGGGGGGGGGGGGGGGGGEGGGGGGGGGGGCGGGGGGGGGGGCFG8@=FCEG>CFFGGGGGGFDEGGGDGGGG+C>DFGGGGCGFECGGGFGGGGGEC7=9CG>GFGF:9FGGGGFFGG4,+)4*=:6);AFFFF)855=A7CCFGE3>DEEEGF*9)05:BFBF2::(0(-:)2<)?97?30:(0**2:)64328CF((54>09>F(4))
@M00200:205:000000000-AKKM3:1:1101:21795:7689 2:N:0:1
TACTGGGGTATCTAATCCTGTTTGCTCCCCACGCTTTCGCGCCTCAGCGTCAGGACCGGACCAGAGAGCCGCTTTCGCCACCGGTGTTCCACCCAATATCTACGAATTTCACCTCTACACTGGGTATTCCACCCTCCTCTTCCGGCCTCCAGCCAAAGTGTATCGGCCGCACCTCCGGGGTTGAGCCCCGGGCTTTCACGAGCCGACTGCCTTGCCCGCCTACGCGCCCTTTAAACCCAATTGCCTGT
+
CCCCCGGGGGGGGGGGGGGGGGGGGGGGGGGGGGGGGGGGDGGGGGGGGGGGFGGGGGGGGGGGGDGGGGGGGDGGGGGGGGGGGDGGGGFGGGGFGFGGG;FGCGGGGGFGGFGFGGGGGGGDFAFGGFGG6CGGGFGFFG9@EBDAGBGFGFG6AF<BGFFGF5CC>E>AF=FFE>DFG*)2)>CFD:E>BGGGF?F;((:99(-49?:D2:+<7*7>B(:>B5BCD)43A)));238:<?)4)-.
@M00200:205:000000000-AKKM3:1:1101:7657:7693 2:N:0:1
TACTCGGGTATCTAATCCAGTTCGCTCCCCACGCTGTCGCGCCTCAGCGTCAGGTGCGGGCTAGGTGGCCGCCTTCGCCACTGGTGTTCCTGCCGATCTCTACGCATTTCACCACTACACCGGCAATTCCACCACCCTCGCCCGCCCTCCAGTCGGACCGTATCGGCCACTTTCCCACCGTTAAGCGTCGGACTTTCAGCACCGACGCCTCAGACCGCCTGCCCGCCCTTTAAACCCAATAGACTGTAGAC
+
CCCCCGGGGGGGGGGGGGFGGGDGGGGGGGDGEGGEFGFGCCGGGGGGGGGGEFF8EGG7F:<@FFEFGGCFGGGGFGGGGGGGF=FGGGG,FFFGGGGGGGGGGGGGGGGGGGGFGGGGG6>CFE8EFDDGD,@@E5F)<EGB@?C>GBG*7;**:*;5E*3F2))*);68=*;A45*:<;//@@5..:2.57EG*60<)(89(,(3((-((3<;19BF02(0(*.57*4-))).22?0))).-,4-).)
@M00200:205:000000000-AKKM3:1:1101:27964:7695 2:N:0:1
TACTCGGGTATCTAATCCCGTTTGCTCCCCACGCTTTCGCGCCTCAGCGTCAGGAAATGCCCAGAGACCCGCCTTCGCCACCGGTGTTCCTCCCGATCTCTACACATTTCACCGCTACACCGGGAATTCCGGTCTCCTCTGCATCCCTCAAGAACGGCAGTATCAGCCGACGTTTCTCGGTTGAGCCGAGAGATTTCACGACTGACTTGCCATCCCGCCTACGCGCCCTTTACACCCAGTTGTCTGG
+
CCCCCGGGGGGGGGGGGGGGGGGGGGGGGGFEGGGGGGGGGGGGGGGGGGGGGG?,CAGDGGGGGFGDGGGGGGGGGGGGGGGGGGGGGGGGGCEGGGGGGGGGGGGG8FGGGGGFGGGGG6EE=EFGGF,+=CDGGFGFFGFBGFGFGBGCDFC>BEGFGGFG*+449*54/)/;BBD?GE)*;AE;>DD>3CCFF?GF6;19)6>EAC1>33CE;DD112:DBD>D5>2<4:>(:<(4<)))-)(
@M00200:205:000000000-AKKM3:1:1101:15595:7702 2:N:0:1
TACCGGGGTATCTAATCCTGTTTGCTCCCCACGCTTTCGTGCATGAGCGTCAGTGTTAGCCCAGGGGGCTGCCTTCGCCATCGGTGTTCCTCCACATCTCTACGCATTTCACTGCTACACGTGGAATTCCACCCCCCTCTGCCACACTCCAGCCTATCAGTTACAAGCGCAGTTCCCAGGTTAAGCCCGGGGATTTCACACCTGTCTTACTAGACCGCCTGCGCACGCTTTCAACCCAGTTGACTGT
+
CCCCCGGGGGGGGGGGGGGGGGGGGGGGGGGGGGGGGGGGGGGGGGFGGGGGGGGGGGGGFGGFGGDGEGGGGGGGGGGGGGGFGGGGGGGGGGGGGGGGGGGGGGGGGGGGGGGFDGEFGGFDFFGGGGGGGGGGGFGFFGGFGFG=FFDFGGGFFGGF;F@CE@:F:EDBFFFFFFG5FG>FFGFFECC?DGFFFEGFFFFEEEFEE)75>3C@;GE66;186E@GDC<)544:?6,.:4<?BBB
@M00200:205:000000000-AKKM3:1:1101:23286:7717 2:N:0:1
TACCAGGGTATCTAATCCTGTTTGCTCCCCACGCTTTCGTGCCTCAGTGTCAGTGCTGGTCCAGAGAGCCGCCTTCGCAACTGATGTTCCTCCCGATCTCTACGCATTTCACTGCTACACCGGGAATTCCACTCTCCTCTACCGCACTCTAGCGAGCCAGTATCCATCGCCATTCCCAGGTTGAGCCCGGGGCTTTCACGACAGACTTAACTCACCACCTACGCACGCTTTATGCCCAGTTGACTGT
+
CCCCCGGGGGGGGFFGGGGGGGGGGGGGGGGGGGGGGGGGFGGGGGGGGGGGGGGGGGGGGGGGGGGGGGGGGGGGGGGGGGGFGGGGGGGGGGG>FGGGCGGGGDEGGGGGGFGFGGGAFGEGGGGGGGGGGGGGGFGCFGGFGFGBGFA?FCDEFGFFGGEG7;DFFGFFFFFFFFGFGGFF5CFFFGGFEGGGFEGBFB=(:BFC*>;/>BG=.:BDEFFF;EFD9784?);4<8(5-)444<B
@M00200:205:000000000-AKKM3:1:1101:4393:7754 2:N:0:1
TACAGGGGTATCTAATCCTGTTTGCTCCCCACGCTTTCGCGTCTCAGCGTCAGTTGCTGTCCAGAAGGCCGCCTTCGCCACCGGTGTTCCTCTCGATATCTACGAATTTCACCTCTACACCGAGAATTCCGCCTTCCTCTCCAGAACTCCAGCTCGGAAGTTTCGAGTGCACTTCCTAGGTTGAGCCCAGGGCTTTCACACCCGACTTTCCGAGCCGCCTACACGCGCTTTAAACCCAGTTGACTGTCGAT
+
CCCCCGGGGGGGGGGGGGGGGGGGGGGGGGGGGGGGGGGGGGGGGGGGGGGGGGGGGGGGGGGGGGGGGGGGGGGGGGGGGGGGGGGGGGGGGGGGGGGGGGGGG?@FGGGGGGGBFGGGGEEEFCEFGGGGGGGGGFGCF3=:ADGEGFGFGGGFAE8@=DEGFFGC5AA@FBAFC7=5FFGDFGGFFC*5AFFGFEFEEAA@FFB@CEFF@FCE@DA0(/6A;=AG7>?ABA2<C31:<F<?9)))((-
@M00200:205:000000000-AKKM3:1:1101:24117:7756 2:N:0:1
TACCAGGGTATCTAATCCCGTTTGCTCCCCACGCTTTCGCGCCTCAGCGTCAGGAGATGCCCAGAGACCCGCCTTCGCCACCGGTGTTCTTCCCGATATCTACGCATTCCACCGCTACACCGGGAATTCCACCCGCCTCTACCGTGCTCTAGCCACGCAGTCTCACCTGCGGCCCCGGAGTTGAGCCCCGGGATTTCACCAGTGACTTACCCGGCCCCCTACGCGCCCTTTAAACCCAGTTGCTTGTAGAC
+
CCCCCGGGGGGGGGGGGGGGGGGDGGGGGG@BFGG@EGGGG7FFFFG?GGGGGAFC,CCCGGGDGGFE7FCEGGGGGGGGGDFEGDGGGGGGGGDGGGGGGGF@E>FFD@;FG+C?DG8FFGDGGGGFGGG,+==CEFGF?A,?:9DCG9EFA?2?AEG9EGC7;1C<*=9)9@)?)02/=9F:8<65.CC5=C64C3@3.:)74646>F((((21-979??(.4E:C7*.64)84C1(5))))))..).)
@M00200:205:000000000-AKKM3:1:1101:4341:7767 2:N:0:1
TACTGGGGTATCTAATCCAGTTCGCTCCCCACGCTGTCGCGCCTCAGCGTCAGGTGCGGGCTAGGTGGCCGCCTTCGCCACTGGTGTTCCTGCCGATCTCTACGCATTTCACCACTACACCGGCAATTCCACCACCCTCGCCCGCCCTCCAGTCTGAGCGTATCGGCACCTTTCCCACCGTTAAGCGGTGGACTTTCCGCACCGACTCCTCAGACCGCCTGCGCGCGCTTTACACCCCATTGACTGTAACT
+
CCCCCGGGGGGGGGGGGGGGGGAFGGFGGGGGGGGGGGFGGGGGGGGGGGGEGFFGGGGGGGGGGGGGGGFGCGGGCGGEG,BFEFFGGEGFFEGEGGGFAFCFGGGGGGGGG?FFCFGGGG7=+>FGGG:FFFGEGDG=*@CBGFGFGDGF;9+3+,;*4*/*:*;=DF)0;*84???8F/8<+>5).)*.;=AC+.*/,47(-7(405:)()220)73(4(04C)519054<B?>((.)6).:42))).
@M00200:205:000000000-AKKM3:1:1101:17054:7781 2:N:0:1
TACCGGGTATCTAATCCTGTTCGCTCCCCATGCTTTCGCTCCTCAGCGTCAGTTACAGCCCAGAGACCTGCCTTCGCCATCGGTGTTCCTCCTGATATCTGCGCATTTCACCGCTACACCAGGAATTCCAGTCTCCCCTACTGCACTCTAGTCTGCCCGTACCCACTGCAGACCCGGGGTTGAGCCCCGGGCTTTCACAGCAGACGCGACAAACCGCCTACGAGCCCTTTACACCCATTCGACTGTAGCTC
+
CCCCCGGGGGGGGGGGGGFGGGEGGGGGGGGDGGGGGGGGGEGGGGGGGGGGGGGGGGGGFGGGGFFGGGGGGGGGGGDFGGDGEGGEGGGDFFCGGGGGFFCGFEEGGDGGCGEEG<FGFE+D=@FGFGFFGGGGGFFDFGCFFFFEFB=FD=9FBFGEEG=DDEGDD9FEFDF>>5C9FEGCFFGF>>*9>EG7A?=@=BB(>(950(128?CC9DA<@2(.-*097>A5<B:>*(.)-68?;2:.)).
@M00200:205:000000000-AKKM3:1:1101:24643:7781 2:N:0:1
TACCAGGGTATCTAATCCCGTTTGCTCCCCTGGCCTTCGTGCCTCAGTGTCAGGAACTGTCCAGAGACCCGCCTTCGCCACTGGTCTTCCTCATGATCTCTACGCATTTCACTGCTACACCATGAATTCCAGTCTCCTCTCCAGTCCTCAAGCACCGCAGTATCGAATGCAGTTTCGGAGTTAAGCTCCGAAATTTCACACCCGACTTACGGCGCCACCTACGCACCCTTTAAACCCAGTTGACTGTAGCT
+
CCCCCGGGGGGGGGGGGGGGGGGGGGGGGGGGGFGGGGGGGGGGGGGGGGGGGGGGGGGGGGGGGGGGGGGGGGGGGGGGGGFFFGGGFGGGGGGCFGGGGGGFGGGGGGGGGGGFGGGGGGGGG9AFGGGGFGGGGFGBDEGFGFGFGFG6FGGFEGDAEF>GFFCGBGFE9>DEE50?F@97@A=FBDCE>DEFFEGFFF>=9@B>FE==A28:@GFBB:(:9=BG**).6))683(/7)9354<55)1
@M00200:205:000000000-AKKM3:1:1101:6970:7792 2:N:0:1
TACACGGGTATCTAATCCTGTTTGATCCCCACACTTTCGTGCCTCAGCGTCAGTTGAAGTCTAGTAAGCTGTCTACACTATCGGTGTTCTTGACGATATCTAAGCATTTCACCGCTACACCGTCAATTCCGCCTACCTCGACTCCACTCAAGCCCATCAGTATCAATCCCACCCTCCCGGTTAAGCCGGGATATTTCAGAACTGACTTAATAGGCCGCCTACGCACCCTTTAAACCCAATTGACTGT
+
CCCCCGGGGGGGGGGGGGGGGGGGGGGGGGGGEGGGGGGGGGGFGGGEGGGGGGGGGDFGGGGGGGGGGGGGGGECFFGGGGGGGGGGGGGGGGDFGGDGFGGGGGGGGGGGGGGFGGGGGGGGGGGGGGCGGGGGGFGAAE>B=DFFGF8DEF69FGGFGFEGFBCCFGFF>AFD5:?>B@GDFGGFECEBFFGGFEC<CFEFFFFE=EEFF=CFBD4@DB9>DGFGFFE<<C@8C?FF<@CEEFF
@M00200:205:000000000-AKKM3:1:1101:24245:7794 2:N:0:1
TACTCGGGTATCTAATCCTGTTCGCTACCCACGCTTTCGCTCCTCAGTGTCAGTACTGGCCCAGAGTGCCGCCTTCGCCACTGGTGTTCCTCCCGATATCTGCGCATTTCACCGCTACACCGGGAATTCCACACTCCCCTACCAGACTCAAGTCACGACAGTATCACGTGGCGTCTCTGAGTTAAGCCCAGAGTTTTCACACCCGACTTATCCAACCACCTACGAGCCCTTTATACCCAGATGACTGTAGC
+
CCCCCGGGGGGGGGGGGGGGGG9FGG@FGGGGCGGGGGGGGFGGFFGEGGGGGGGGDCF?FDEGGEFFGGEGGGGGGGEGDFGGGGGGGDAEEEFGGDEGGGGGCGGGFGGGGGGFGGEGGGD7>EGFGGFFFEFG@?E<FGEDEFGEG?G6@DGFB+=>:3;;EF++;,0:?AEEFCCF9EFCF??FFGGFFFGGF?@E?E((((->(8<;3)+>?*8(,56)6*.)*0/4>??3C(/((,)-8))..))
@M00200:205:000000000-AKKM3:1:1101:16122:7796 2:N:0:1
TACTAGGGTATCTAATCCTGTTTGCTCCCCACGCTTTCGCGCCTCAGCGTCAGAACCGGACCAGTCAGCCGCCTTCGCCACTGGTGTTCTTGCGAATATCTACGAATTTCACCTCTACACCAGGAATTCCACCATCCTCTCCGGCACTCCAGCCCCGTAGTTTCGAATGCAATTCCACCTTTAAGAGGTGGGCTTTCACACCCGACATACGAAGCCGCCTACGCGCCCTTTAAACCCAATTGACTGT
+
CCCCCGGGGGGGGGGGGGGGGGGGGGGGGGGGGGGGGGGGDGGGGGGGGGGGGGGGGGEGGGGGGGGGGGGGGGGGGGGGGGFGGGGGGGGGGGGGGGGGGGGGGGGGGGGGGGGFGGGGGGGGGGGGGGGGGGCFFFGEFFGFGEGFGFG?FFGFFGDEGGFGFFFGFG8AFFFFFFGFF9>FFGGACFGFFGGD+*5:6=B>=BBFEFFF08E69DE6;@089EB<95:446<7E?:F2)).64<
@M00200:205:000000000-AKKM3:1:1101:26142:7803 2:N:0:1
TACAAGGGTATCTAATCCTGTTTGCTCCCCACGCTTTCGCGCCTCAGCGTCAGAACCGGTCCAGTGAGCCGCCTTCGCCACTGGTGTTCCTCCCAATATCTACGCATTTCACCGCTACACTGGGAATTCCACTCACCTCTCCCGGCCTCAAGCAAAGCAGTCTGGAAGGCAGTTCCTCGGTTAAGCCGAGGGATTTCACCTTCCACTTGCCAAGCCGCCTACGCGCCCTTTAAGCCCAATTGACTGT
+
CCCCCGGGGGGGGGGGGGGGGGGGGGGGGGGGGGGGGGGGGGGGGGGGGGGGGGGGGGGGGDGGGGGGGGGGGGGGGGGGGGFGGGGGGGGGGGGGEDDFGFGGGGGGGGGGGGGFGGGGGGGG8EGGGFGGGGGG=DFEFGGBGE=@?FGGGGGF6FGFCDEFDB+D>CF5ACFCFFG5:A92?D69AGG>AFFGFFGFFFFDEBEFFFBE=>FG9DD??;;B@EFGG<?2)42:FB21424<)-4
@M00200:205:000000000-AKKM3:1:1101:18253:7803 2:N:0:1
TACTAGGGTATCTAATCCTGTTCGCTCCCCACGCTTTCGCTCCTCAGCGTCAGTAGTTGCCCAGAGACCCGCCTTCGCCACCGGTGTTCCTCCTGATATCTGCGCATTTCACCGCTACACCAGGAATTCCAGTCTCCCCTGCAACACTCAAGTCCGCCCGTATCGACTGCAGGCCCGGAGTTGAGCTCCGGGTTTTCACAGCCGACGCGACGAACCGCCTACGAGCTCTTTAAACCCACTTGACTGT
+
CCCCCGGGGGGGGGGGGGGGGGGGGGGGGGGGGGGGGGGGGGGGFGGGGGGGGGGGGGGGGGGGGGGGFGGGGGGGGGGGGGGCCGGGGGGGGGGGGGGGFGGEGGEGFGGGGDGFDFFFGDDCBEGGGGGC@FFFEFEFFGGFGFDEGFGGGGGFEG6DCD5DAFDCEGFFFFEEF>09FFFGFFCFFDG>>5CFFFFC;(99=>FFF9BF;>EC9DB:1<B5:E5C*:A<9B4(;6(.9<<?FFA
@M00200:205:000000000-AKKM3:1:1101:10165:7806 2:N:0:1
TACTCGGGTATCTAATCCTGTTTGCTCCCCACGCTTTCGCGTCTCAGCGTCAGTAACGTTCCAGCGAGCTGCCTTCGCAATCGGTGTTCCTCCTGATATCTGCGCATTTCACCGCTACACCAGGAATTCCACTCGCCTCTCCCGCACTCGAGCCCGACAGTATCCACCGGCTTCCGAGGGTTGAGCCCCCGACTTTCACAGCGGACTTACCGGACCGCCTACACGCGCCTTAAACCCAATTGACTGT
+
CCCCCGGGGGGGGGGGGGGGGGGGGGGGGGGGGGGGGGGGGGGGGGGGGGGCEFFGGGGGGGGGGGCCFGEGGGGGGGGEGGFEGGGGGGGGGGGGGGGGGGGGGGGGGGGGGDD5CFGGC8@ECFGGGGGGGGGGGEC=DFGFGFG8DF?DDGGFFGGEGG;DEFGGDEA@>BF4/3*2<@CF?AGFFG50:=EGF)<)/3>>1,-544??>9EG(18?<??FFG3C)9(,)63:EF6?D2<A).)
@M00200:205:000000000-AKKM3:1:1101:25475:7821 2:N:0:1
TACTAGGGTATCTAATCCTGTTTGCTCCCCACGCTTTCGAGCCTCAGCGTCAGTAATGGACCAGTATGTCGCCTTCGCCACTGGTGTTCTTCCGAATATCTACGAATTTCACCTCTACACTCGGAGTTCCACATACCTCTTCCATACTCAAGATAGCCAGTATCAAAGGCAATTCCAAGGTTGAGCCCTGGGCTTTCACCTCTGACTACACTATCCGCCTACGCTCCCTTTACACCCAGTCGACTGTAGCC
+
C@CCCGGGGCGGGFFGGGGFGGGFGGGGGEGGGGGDFGGGGDGGGGGGGGGDGGGGGGFGFGGGGGGGGGEFGGGGGDGDGGFGGGFGFD=FGDEGCFGGFGGGGGFFDGD9FGGFDEAGFGE7FEGGGG;DGFGE8DGFFGGFCFGBGBFFDFGF7FDDFCEGEF+;*DF5F6=F7+=@DCD?FDGFFGDFFF8DFEF@CC<)08=E):CEECF8=C>=@@)34:@G4:5*>6@>E25>*(/(((01***
@M00200:205:000000000-AKKM3:1:1101:20757:7836 2:N:0:1
TACAAGGGTATCTAATCCCGTTCGCTCCCCACGCTTTCGCGTCTCAGCGTCAGGGGCCGACCAGAGAGCTGCCTTCGCCATGGGTGTTCCTCCTGATCTCTACGCATTTCACCGCTACACCAGGAATTCCACTCTCCTCTTCGGCCCTCAAGAGCGACAGTATCGAACGACTCTCCCCGGTTGAGCCGGGGGCTTTCACGTCCGACTTGCCGCCCCACCTACACGCGCTTTACGCCCAATTGACTGT
+
CCCCCGGGGGGGGGGGGGGGGGGGGGGGGGGGGGGGGGGGGGGGGGGGGGGGGGGGGGGGGGGGGGGGGGGGGGGGGGGGGGGGGGGGGGGGGGGGGGFGGFGGGGGGGGGGGGG>DGGGGGCGGGGGGGFFGGGGGFFEBFG>GFGDGFG+EFG>DGGFGGFGDFGGFGF>E6AAFFGFFGDD)>?>45=>EDFCFEG:::B;FFF:B<0(-9EG?GFF??>?<EDGC7(-)4,-::,(.)).69A
@M00200:205:000000000-AKKM3:1:1101:24560:7847 2:N:0:1
TACTAGGGTATCTAATCCTGTTTGCTCCCCACGCTTTCGCGTCTCAGCGTCAGTTACCGTCCAGGTGGCCGCCTTCGCCACCGGTGTTCCTCCCCATATCTACGAATTTCACCTCTACTTGGGGAATTCCGCCACCCTCTCCGGCACTCAAGCTCTGCAGTTTCGGGCGCACTTCCTCAGTTGAGCTGAGGGCTTTCACCCCCGACTTGCAAAGCCGCCTACACGCGCCTTATACCCAATTGACTGT
+
CCCCCGGGGGGGGGGGGGGGGGGGGGGGGEGGGGGGGGGGGGGGGGGGGGGEGGGGGGGGGGGGGGGGGGGGGGGGFEFFGGGGGGGGFGGGGGGGGFGGGGGGGCGGGGCFGGGFGGGGGGGGEEFGGGFGGDGFGFGFD@EDGEGD?DGCGGGFFFFFFGFGF>CG>E>ABEFFFFFFFGFCF?CAFGGFEG5DBEF*7:>@9>6139))7=CE0>5413(8?E>D)112>:A967(162>DFFF
@M00200:205:000000000-AKKM3:1:1101:18256:7856 2:N:0:1
TACCAGGGTATCTAATCCTGTTCGCTCCCCACACTTTCGCTCCTCAGCGTCAGGTAATGCCCAGAGAACCGCCTTCGCCACCGGTGTTCCTCCTGATATCTGCGCATTTCACCGCTACACCAGGAATTCCGTTCTCCCCTGCATACCTCCAGTCTGCCCGTATCGAAAGCAAGCCAGGTGTTAAGCACCTGGTTTTCACTCCCGACGCGACAAACCGCCTACGAGCCCTTTAAACCCAATCGACTGTAGCT
+
CCCCCGGGGGGGGGGGGGGGGGGGGGGGGGGGGGGGGGGGGGCDFGGGGGGGCDFDGGGGGGFFFCFCFGGGGGGGGGGGGFEGGGEGGGFGGGGFGEFGGGGCGGDGGGFGGGG>>CEDGGG77,@@EF?,=?FFA;CDFF?F8D=DGFFFCFGFFGGFGGFF=F8ADG*8ACFF65;*8:9+3@FFA>CAFFA@FED4A<>=@2((((3(:(B@1CD63@088E:D*03)4)-,28(,(-((-2-)6))
@M00200:205:000000000-AKKM3:1:1101:8130:7871 2:N:0:1
TACCAGGGTATCTAATCCTGTTCGCTCCCCACGCTTTCGTGCCTCAGCGTCAGTTACAGCCTAGTAAGCTGCCTACGCAATCGGTGTTCTTGATGGTATCTATGCATTTCACCGCTACACCATCAATTCCGCCTACCTCGTCTGTACTCAAGCCTTACAGTATCAATGGCAGTTCCATCGTTGAGCGATGGGCTTTCACCACTGACTTATAAGGCCGCCTACGCACCCTTTAAGCCCAATTGACTGTATAT
+
CCCCCGGGGGFGGGGGGGGGGGGGGGGGGGGGGGGGGFGGGGGGGGGGGGGGGGGGGGGGGGFFGGGGGGGGGGGGEGGECF@FGGGGGFGFFGGGGGGGGC9FGGGGGGGGG6EFGGGGGGGGGGGGGGGCDDGD=FE@FEFFGFGEGF,+@=FFFGGFGGEGE+CF58D=?DDFDFF>FDD6DCCDFCCFFFGG+*@=CDF5CEEECEFFE5?8AC>55>4>@E8<8CB=E4*7::2@34;9C<E)))1
@M00200:205:000000000-AKKM3:1:1101:28194:7872 2:N:0:1
TACAGGGGTATCTAATCCTGTTTGCTCCCCACGCTGTCGCGCCTCAGCGTCAGGGCTGGTCCAGCTGGCCGCCTTCGCCACGAGTGTTCTCCCCTATATCTACGCATTTCACCGCTACACAGCGAATTCCACCAACCTCTCCCAGCCTCAAGTCCCGCAGTTTCTACCGACTTCACACGGTTGAGCCGTGTGCTTTCACAGCAGACACACCCGACCGCCTACGCGCCCTTTAAACACAATTGACTGTAGA
+
CCCCCGGGGGGGGGGGGGGGGGGGGGGGGGGGEGGGGGGDGGGGGGGGGGGGDFGFEGGGGGGGGGFGG8FGEGGGGGGGDED7BAFFGGGGFCFDGGGGGGGDG>FFFGGGGGDDDGGGCF,@FCGGGGGF6@=BEB8DF,AFF?FFFFCDFGD??>GD8?CG@@FGBEB55CCFFFD4>;D46DFE5)?)4=,=;<?C=D3>=:;(31((((:5>DB1:?0>0E@G)*,)6)8)2:(44<)6>4))6)
@M00200:205:000000000-AKKM3:1:1101:4932:7874 2:N:0:1
TACTGGGGTATCTAATCCTGTTTGCTCCCCACGCTTTCGCGTCTCAGCGTCAGTCACGTCCCAGCGAGCTGCCTTCGCAATCGGTGTTCCTCCTGATATCTGCGCATTTCACCGCTACACCAGGAATTCCACTCGCCTCTTCCGCACTCAAGCCCGACAGTATCCACCGGCATCCGAGGGTTGAGCCCCCGACTTTCACAGCGGACTTACCGGGCCGCCTACACGCGCTTTAAACCCAATTGACTGT
+
CCCCCGFGGGGGGGGGGGGGGGGFGGGGGGGGGGGGGGGGGGGGGGGGGGGGGGGGGGGGGGGGGGGGGGGGGGGGGGGGGGFGGGGGGGGGGGGGFGGDGEFGGGGGC;FGGCE?+CFGGGCGGCGFFGGGGE?EGFGFFGGEEEG=FFGGGGFEAGCEGG<FEFG?>C>AAEFEDB>>>6/*)50:AD5>BGGGFFF)7162969);43(74CE9GFB272F6?5C//:<42>0A?0:<34AABA
@M00200:205:000000000-AKKM3:1:1101:20048:7881 2:N:0:1
TACAGGGGTATCTAATCCCTTTCGCTCCCCTAGCTTTCGTGCCTCAGCGTCAGAAATAATCTAGCCACCTGCCTTCGCCTTTGGTATTCCTTTGTATATCAACGCATTTCACTGCTACTTACAAAGTTCTGATGGCCTCTCTTATTCTCAATGCTGTGAGTATCGGTAGCGTTTCCCAGGTTGAGCCTGGGTATTTCACCGCCGACTTTACAACACGCCTACGCACGCTTTAAGCCCAATTGACTGT
+
CCCCCGGGGGGGGGGGGGGGGGGGGGGGGGFGGGGGGGGGGGGGGGGGGGGGGGGCGGGGGGGAFGGGGGGGGGGGGGGGGGGGGGGGFGGGGGGGGGG;FFGGGGGGGFGGGGFFFDFGGGGFCFDFGGGGGGGGGFGBFGGBGFFDGFGGEFGFFGGFDFDFD>GGF?>AEFFCFBF*8EFCB8@@FF?FDFGG7D::@8==AAF9;;97AE5CAGFBABA5)1?C*:2*8*..=9>BFFCEFFF
@M00200:205:000000000-AKKM3:1:1101:5139:7887 2:N:0:1
TACCAGGGTATCTAATCCTGTTTGCTCCCCACGCTGTCGCGCCTCAGTGTCGGCTATTGAGTCCTCACGGACTCACCGCCCAGCAGACCGCCTTCGCCACTGGTGTTCTTCCGGATCTCTACGCATTCCACCGCTACACCCGGAATTCCATCTGCCTCTACGGTGCACCAGCGACACATTCGCCATGGCCGATCCGGAGCTGAGCCTCGGACTTTCACCACGGCCCCATGCCGCCACCTACGCGCCCTTTC
+
CCC<CEGGGGGGGGGGGGGGGGGGGGGGGG8@FGGGGFF8FGGGGGGGFFGCEED@FGD<FFF9CCFF<7CF:F?CBCFDGEAFCECEF8=FGGCB@C>FGEE:<4@;;,4E:EGBD,4ADFCC4+@;A;E8+=0@EFG5BEC58?6D+2@B,?DCA638DF5F5?*<5:08?A54:9*+,,;*9*8);**0/7:*)/7(54.81=(68,(.,/+1.;=3:8(04*)10*37(-((/,((,(49(4(4,4)
@M00200:205:000000000-AKKM3:1:1101:19809:7915 2:N:0:1
TACTCGGGTATCTAATCCTGTTCGCTCCCCACACTTTCGCTCCTCAGCGTCAGGTAATGCCCAGAGAACCGCCTTCGCCACCGGTGTTCCTCCTGATATCTGCGCATTTCACCGCTACACCAGGAATTCCGTTCTCCCCTGCATACCTCCAGTCTGCCCGTATCGAAAGCAAGCCATGAGTTAAGCTCATGGTTTTCACTCCCGACGCGACAAACCGCCTACGAGCCCTTGAAACCCAGTTGACTGT
+
CCCCCGGGGGGGGGGGGGGGGGGGGGGGGGGGGGGGGGGGGGGGGGGGGGGGGGGGGGGGGGGGGGFGGGGGGGGGGGGGGGGGFFGGGGGGGGGGGGGGGGGGGGGGGGGGGGGBGGEGF6EEDGGGGGFGFFFEDFGDFGGFGFGEGFFFGFGFFGG>8?5DDFGD>GFEFDFFFF+@FGFGAFGFAC9>FGGFAECE4)452>=@(6>@B@GF65BD061=0C3DC0().)4.*-24>A9?AFA
@M00200:205:000000000-AKKM3:1:1101:21525:7932 2:N:0:1
TACACGGGTATCTAATCCTGTTTGATCCCCACGCTTTCGTGCCTCAGCGTCAATCACACCATAGTAAGCTGCCTTCGCAATCGGTGTTCTGTGACATATCTATGCATTTCACCGCTACTTGTCACATTCCGCCTACCTCTAGTGTATTCAAGCTCATCAGTATCAAAGGCACTGCGATGGTTGAGCCACCGTCTTTCACCCCTGACTTAATAAGCCGCCTACGCACCCTTTAAACCCAATTGACTGT
+
CCCCCGGGGGGGGGGGGGGGGGGGGGGGGGGGGGGGGGGGGGGGGGGGGGGGGGGGGGGGGGFGGGGGGGGGGGGGGGGDFGFGGCGGGGGGFGGGGFFGGGGGGGGGGGGGGGGFDFGGGGGGFGGGGF?GDGCEGFGFDGGFGFGFGFDDGGGFCFGFGGFGFBFCFGFFFBFB*<D@FGGCFFFFFGGFFFFFFFG@<ADB<CE=;8E@E@DG)9?447>9AGBGD4>6*933;@(8=;EC4.=
@M00200:205:000000000-AKKM3:1:1101:17327:7933 2:N:0:1
TACACGGGTATCTAATCCTGTTTGCTCCCCACGCTTTCGTGCATGAGCGTCAGTGTTGGCCCAGAAGGCTGCCTTCGCCATCGGTGTTCCTCCACATCTCTACGCATTTCACCGCTACACGTGGAATTCCACCTTCCTCTGCCACACTCCAGCCAAGTAGTTTCGAGCGCAATTCCCAAGTTAAGCCCGGGGATTTCACACTCGACTTGCTCAGCCGCCTGCGCACACTTTATGCCCACTTGACTGT
+
CCCCCGGGGGGGGGGGGGGGGGGGGGGGGGGGGGGGGGGGGGGGGGGGGGGGGGGGGGDGGGGFGAEFGGFGGGGGGGGGGGC=FCGGGGGGGGGGFGGGEGF@C6FCGGGGGGGFGGGGGGFEGGGGGGFGGGGGGFGFFGGFGFGFGFDCFDDFFGDDFGFG)*6C?CD=DFFFFAC6@FGDCFFFAGD>4??;=7EAEFFBB52=ECFFE:FG(:>6?<054CAFDCE)95;AFE68A33>A<A
@M00200:205:000000000-AKKM3:1:1101:3218:7938 2:N:0:1
TACGAGGGTATCTAATCCTGTTTGCTCCCCACGCTGTCGCGCCTCAGCGTCAGCCACAGCCCAGCAGGCCGCCTTCGCCACCGGTGTTCCTCCTGATATCTACGAATTTCACCTCTACACCAGGAATTCCACTTTCCTCTCCGACACTCAAGGCTTGCAGTTTCAAGTGCAATTCCTGGGTTGAGCCCAGGGATTTCACGCCTGACTTGCAAGTCCGCCTACACGCCCTTTACCCCCAGTTGACTGT
+
CCCCCGGGGGGGGGGGGGGGGGGGGGGGGGGGGGGGGGGGDGGGGGGGGGGGGGEGGGGGGGGGGGGGGGGGGGGGGGGGGDGGGGGGGGGGGGGGGGGGGGGGGGGGFGGFDFGFGGFFGGGGGGGGGGGGGAFFGDGEFGGBGFGFGFFGDFGFEFFFEGEGFFFGFGF=?@AFFFD*@?<*?CFFAGDD*=:DE*=B57@)3>=>@C*0>:?F@GFFDD(228:C>CEEE3.8C1(/)1)<E9A
@M00200:205:000000000-AKKM3:1:1101:27396:7987 2:N:0:1
TACTCGGGTATCTAATCCTGTTCGCTCCCCATGCTTTCGCTCCTCAGCGTCAGGTAATGCCCAGAGAACCGCCTTCGCCACCGGTGTTCCTCCTGATATCTGCGCATTCCACCGCTACACCAGGAATTCCGTTCTCCCCTGCATACCTCTAGTCCGCCCGTATCGGAAGCACGCTCAAGGTTGAGCCTTGAGTTTTCACTCCCGACGTTACGGACCGCCTACGAGCCCTTTAAACCCAATTGACTGT
+
CCCCCGGGGGGGGGGGGGGGGGGGGGGGGGGGGGGGGGGGGGGGGGGGGGGGGGFGGGAEGGGGGGGGGGGGGGGG?FGGGGGGGGFFGGGGGGGGGGFGGGGGGGGGGGG?F>>DGGGGGGDEFGC?FGGGGGGG8DEFFGFDGFGFGFGFFCFFFGCB8DB6>DD6BFFB>AAEFFCFCEDGFGGFFCCFFGGF94B**07>2(/>(5>2;DGCBDEFFF<:;EEG*9:9)5<7C?B?AF<>DFF
@M00200:205:000000000-AKKM3:1:1101:7753:8039 2:N:0:1
TACCGGGGTATCTAATCCTGTTTGCTCCCCACGCTGTCGCGCCTCAGCGTCAGCCACAGCCCAGCGGGCCGCCTTCGCCACCGGTGTTCTTCCGGATCTCTACGCATTCCACCGCTACACCCGGAATTCCACCCGCCTCTACTGTGCTCCAGCGCGAGAGTCTCGAAGGCCGATCCGGGGTTGAGCCCCGGACTTTCACCCCCGACTCCTCGCGCCGCCTACGCGCCCTCTAAACCCAATTGACTGT
+
CCCCCGGGGGGGGGGGGGGGGGGGGGGGGGGGGGGGGGGGGGGGGGGGGDGGGGGGGGGGGGGGGGGGGGGGGGGFGGGGGGGGGGGGGGG9FEFGGGCGGGGGGGGGGDFGGGGD+@FGGGG7+:DGGGGGGG7CGFG@*@79C8=EGA,CFGG>>CDEFC@GBA<EEFA@>@E8:BG><EDFFGGFFG55<ECD7AFF696>6((-,4?FB(:C1C>::21)3?BGG*42A):?G::()3)))..
@M00200:205:000000000-AKKM3:1:1101:3631:8042 2:N:0:1
TACGCGGGTATCTAATCCCGTTTGCTCCCCTAGCTTTCGCGCCTCAGCGTCAGTGTCGGTCCAGGAAGCCGCCTTCGCCACCGGTGTTCCTCCGGATATCTACGCATTTCACCGCTACACCCGGAATTCCGCTTCCCTCTCCCGATCTCAAGTCTCGCAGTTTCCCGTGCAGTTCCCCAGTTAAGCCGATGGATTTCACTCACGACTTCCAAGACCGCCTACGCGCCCTTTATACCCAATTGACTGCAGAC
+
CCCCCGGGGGGGGGGGGG<FGGGGGGGGGGGFFGGGGGGGGGGGGGGGGGGGGGFGF,@FGGGGFC,FGGGGGGGGGGGGG=FFGDCFFFFGGE7BFGFFAFFGGD:FGGGGGGGFDG?8BEDGCEGGGGCGGGDFC?EDF@95;@DDG+E9@=DBADCEG+9=?A4,*89;F4F6*88?C@D+=CF54)2))43>@EC)/:(2:@@<;E)/7(=A>3:0(.(0(:5C)244)-4<E?:B<24:5)(),:(
@M00200:205:000000000-AKKM3:1:1101:5983:8043 2:N:0:1
TACACGGGTATCTAATCCTGTTTGCTCCCCACGCTTTCGTGCATGAGCGTCAGTGCAGGCCCAGGGGATTGCCTTCGCCATCGGTGTTCCTCCGCATATCTACGCATTTCACTGCTACACGCGGAATTCCATCCCCCTCTGCCGCACTCCAGCGATGCAGTCACAAATGCAGTTCCCAGGTTAAGCCCGGGGATTTCACACCTGTCTTACATCACCGCCTGCGCACGCTTTATACCCAGTTGACTGTAGA
+
CCCCCGGGGGGGGGGGGFGGGGGGGGGGGGFGGGGGGGGGGGFGGGGGGGGFGGGGGGGGFGGGFGGGGDFGGGGGGGGGGGGGGGGGGGGGGGGGGGCFFFG7FEE+EEGGGGGFGGGG>EGGGDGGGGFGGDFDEFEDFCFEGFGFFFFFGD9FFGGFFGEFA?DGFGFFFCCFFFGFGGGGFC,@BGEED=?F6?CEFFB5CE?CFEFCF3B=?GE023(:6=BDDCB55)).<8<>6><>9<45)5
@M00200:205:000000000-AKKM3:1:1101:12435:8045 2:N:0:1
TACTCGGGTATCTAATCCCGTTCGCTCCCCACGCTTTCGTGCCTCAGCGTCAGAATTGGCCCAGTCGCCTGTCTTCACCTTCGGCGTTCCTCTAGATATCTACGCATTTCACCGCTCCACCTAGAGTTCCAGCGACCCCTACCAACCTCAAGCACCGCAGTCTGTCGAGCAATTCCACGGTTGAGCCGTGGGATTTCACAAGACACTTGCGGCGCCGCCTACGCACCCTTTAAACCCAGTTGACTGT
+
CCCCCGGGGGGGGGGGGGGGGGGGGGGGGGGGGGGGGGGGFGGGGGGGGGGDCGGGGGFGGGGGGGGGGGGGGGGGGGGGGGFGGGGGDGGGGGGGGGGGGGGGGGGGDEGGGGGFGGFGGGGGFFFGGGGGGGGGDFGDFGGFGFGFGFGCGGGF>GGD>C;CEFFGEE9CF@FFFFGFE8?CAFGD9CEBFCFGF?FCEF2>;@E@4>B9@FGGFGEFFB0)4EBD97244<>?E?345:AFAFF
@M00200:205:000000000-AKKM3:1:1101:27243:8048 2:N:0:1
TACGGTATCTAATCCCGTTTGCTCCCCACGCTTTCGCGCCTCAGCGTCAGGAAATGCCCAGAGACCCGCCTTTGCCACCGGTGTTCCTCCCGATCTCTACACATTTCACCGCTACACCGGGAATTCCAGTCTCCTCTGCATCCCTCAAGAACGGCAGTATCAGCCGACGTTTCTCGGTTGAGCCGAGAGATTTCACGACTGACTTGCCATCCCGCCTACGCGCCCTTTACACCCAATTGACTGT
+
CCCCCGGGGGGGGFFGGGGGGGGGGGGGGGGGGGGGGGGGGGGGGGGGGGGGGGGGGGGGGGGGGGGG>FGGGGGGFFGGGGEGGGGGGGGGGGGGGGGGGGGGGGGGGDGGDEDDDB@CEEBF8EFGDAEAFFFFFFFEFDGFGF6DD5DFCCDADGGFFF<DB5CC*5<=FCFFFB>?:<CF48CDBC?FAFFGFDGF>FFFFEC37;@0;6EE@35;>;>51:?C7*<2:0(,8.)6<BFB
@M00200:205:000000000-AKKM3:1:1101:16385:8052 2:N:0:1
TACGCGGGTATCTAATCCTGTTTGCTCCCCTAGCTTTCGCGCCTCAGCGTCAGTTGTGGTCCAGAGAGCCGCTTTCGCCACAGGTGTTCCTCCCGATATCTACGCATTTCACCGCTACACCGGGAATTCCACTCTCCTCTCCCACACTCAAGCCCGGCAGTTTCCCCAGCAGACTCTGAGTTGAGCCCAGAGATTTCACTAGAGACTTGCCGAACCGCCTACGCGCCCTTTAAACCCAATTGACTGTAGA
+
CCCCCGGGGGGGGGGGGGGGGGGGGGGGGGGGGGGGGGGGGGGGGGGGGGGGGGGGGGGGGGGGGGGGGGGGGGGGGGGGGGGGGGGGGGGGGGCFF@>FFGGDGGEGGGGGGGGFGGGGGGGEF88DFFGGGGGGGFGFFCGFGFG@GFGGGGGFFGGFGGFGFFGGEGFBFD4FFF79?DFGFGGFA<CF4FFFFEGFE@44C@<EEF;@;1=EFGF(,617753>74:)65A0E::<4?-4<4>2<4
@M00200:205:000000000-AKKM3:1:1101:23800:8061 2:N:0:1
TACTAGGGTATCTAATCCTGTTTGCTCCCCACGCTGTCGCGCCTCAGTGTCAGCTACTGCCCAGCAGACCGCCTTCGCCACCGGTGTTCTTCCGGATCTCTACGCATTCCACCGCTACACCCGGAATTCCATCTGCCTCTACAGTGCTCCAGCCCCCCAGTCTCAGTGGCCGACTCGTCGTTAAGCGACGAGCTTTCACCACTGACTTGGGGCGCCACCTACGCGCCCTTTACACCCAATTGACTGT
+
CCCCCGGGGGGGGGGGGGGGGGGGGGGGGGGGGGGGGGGGGGGGGGGGGGGGGGGGGGGGFGGGGGGGGGGGGGGGGGGGGGGGGGGGGGGGGGGGGGGGGGGGGGGGGGGGGGGEGGGGGGGGGGGGGGGGGGFDGFGFFGGFGFGFGFGFGGGFFGGFGGFGFFGFFGFFFFFFFFGFGEC4FFGDFGGEEGFFFEG<EFF;<;EC<E0;1;GEFGF3??1;>E@G39><A<A?EF61<?4>46A
@M00200:205:000000000-AKKM3:1:1101:18353:8073 2:N:0:1
TACTAGGGTATCTAATCCTGTTTGCTACCCACGCTTTCGCGCCTCAGCGTCAGAAACCGGCCAGGGTACCGCTTTCGCCACCGGTGTTCCTCTCGATATCTACGCATTTCACCGCTACACCGAGAGTTCCATACCCCCCTCCGGTCCTCTAGAACCGCAGTCCAGCGCGCAGTTCCATGGTTGAGCCATGGGATTTCACACGCTGCTTGCGGAACCGCCTACGCGCCCTTTAAACCCAATTGACTGT
+
CCCCCGGGGGGGGGGGGGGGGGGGGGGGGGGGGGGGGGGGGGGGGGGGGGGGGGGGGGGGGGGCFEFFFGGGGEGGGGGGGGGGGGEGGGGGGGEFFGGGGGFGGGGGGGGGGGGFGGGGGGEEGGGGGCFEGGGGGFGAFGGFGFGFGFG?CCGFFDGFGFCF5A9EEGFFEFFCFF=;FFGGFGGFF<GFFGGDFEGEEFFF21;EE;>BFBGF>DE2:?6)9E7C774<9<23C?:1AFBBFDF
@M00200:205:000000000-AKKM3:1:1101:3250:8079 2:N:0:1
TACTAGGGTATCTAATCCTGTTTGCTCCCCCGGCTTTCGCGCCTCAGCGTCAACGCCGGTCCAGGATGCCGCCTTCGCCACTGGTGTTCCTCCAGATCTCTACGCATTTCACCGCTACACCGGGAATTCCGCATCCCTCTCCCGGCTTCCAGCCCGCCAGTCTCGAACGCAGCCTCCGGGTTCAGCCCGGGGATTTCCCCTTCGACTTATCAGGCCTCCTCCGCGCCCTTTCAGCCCACTTCACTGTAGGT
+
C8CCCGGGGG@FG,CEEGFAFEAFFFGGGG+@+FG+CFGGGGEG:<FF@:FFC67FBEF+@FFGGG8,BFEGG,@FGGGGG,<FFEG7EB=FE,FCC<A;=DGFG>=F;;@FCEGA==,AD+>@:C,AFGG6=C+>FBGFD??5?*7=D*@<ECDBFGG4<7*+./C4:?45)())/6CDFE*;8C::)1*.:::>@5<(,3:((4:1))6))58A)053(2()(*01)28)-).11(((.)))-.-))--
@M00200:205:000000000-AKKM3:1:1101:23858:8084 2:N:0:1
TACTCGGGTATCTAATCCCGTTTGCTCCCCTGGCTTTCGCGCCTCAGCGTCAATACCGGTCCAGGATGCCGCCTTCGCCACCGGTGTTCCTCCAGATATCTACGCATTTCACCGCTACACCTGGAATTCCACATCCCTCTCCCGGATTCAAGCCTGCCAGTATCGGACGCAGTTCCCGAGTTGAGCTCGGGGATTTCACGTTCGACTTAACAGGCCGCCTACGCGCCCTTTATACCCAATTGACTGT
+
CCCCCFGGGGGGGGGGGGGGGGGGGGGGGGGGGGGGGGGGGGGGGGGGGGGGDGDFGGGGGDGEGGGGGGGGGGGGGGGGGGGGGGGGGGGGGGGFGGGGGGGGGGGGGGGGGGGDGGGGGGGGGFFGGGGGGFGFFFGFFGGFGFGFGFGGGGGFFGGBGGFGF>CEFGFFFFFFFFDAFGGGFDCFBDGDFGGC4/=>@@DFF6?;CE@EFDFE>DFFDD:@FGEG)9266<<AF)1:242))).
@M00200:205:000000000-AKKM3:1:1101:26916:8087 2:N:0:1
TACTGGGGTATCTAATCCTGTTTGCTCCCCACGCTTTCGAGCCTCAGCGTCAGTAATGGACCAGTATGTCGCCTTCGCCACTGGTGTTCTTCCGAATATCTACGAATTTCACCTCTACACTCGGAGTTCCACATACCTCTTCCATACTCAAGATAGCCAGTATCAAAGGCAATTCCAAGGTTGAGCCCTGGGCTTTCACCTCTGACTAAACTATCCGCCTACGCTCCCTTTATACCCAGTTGACTGTCGAT
+
CCCCCGGGGGGGGGGGGGGGGGGGGGGGGGGGGGGGGGGGGGGGGGGGGGGGGGGGGGGGGFFFGGFFGGDGGGGGGGEGGGGGGGGGGGGGGGGGGGGGGGGGG?FGGGGGGGGF8FFGAFGEGGGGGGEFGGCEGFDFFGGFGFGFGBFCCFDFFGFFDGEGEFGD6EFFFFFFF7=9@D88*@6DFFF?FDFGFEFCFD@)>A6768@C@EGG57?=AC)3>CD7;?E;CE?68>(>:EF@FB*0((0
@M00200:205:000000000-AKKM3:1:1101:12398:8090 2:N:0:1
TACACGGGTATCTAATCCTGTTTGCTCCCCACGCTTTCGCGCCTCAGCGTCAGTACCAGTCCAGTGAGCCGCCTTCGCCACTGGTGTTCCTCCCAATATCTACGCATTTCACCGCTACACTGGGAATTCCACTCACCTCTCCTGGTCTCAAGCCATGCAGTCTGACAGGCAGTTCCTCGGTTAAGCCGAGGGATTTCACCCGTCACTTGCAAAGCCGCCTACGCGCCCTTTATACCCAGTTGACTGT
+
CCCCCGGGGGGGGGGGGGGGGGGGGGGGGGGGGGGGGGGGDGGGGGGGGGGGGGGGGGGGGGGGGGGGGGGGGGGGGGGGGGGGGGGGGGGGGGGGGGGGGGGGGGGEGGGGGGGFGGGGGGGGGGGGGGGGGGGGGFGFFFGFGFGFGFFFGGGFFDFFGGFGFFGGFGFAFFFFFFGFGGGFFGGFFGGFFGGFFEGBFF=AFFFFFFFF4;?E=GFFFFDFFGFG574)97<)?@@8)-6<4<8
@M00200:205:000000000-AKKM3:1:1101:10331:8111 2:N:0:1
TACTAGGGTATCTAATCCTGTTCGCTCCCCATGCTTTCGCTCCTCAGCGTCAGTAACTGCCCAGAGACCTGCCTTCGCCATCGGTGTTCCTCCTGATATCTGCGCATTCCACCGCTACACCAGGAATTCCAGTCTCCCCTACAGCACTCTAGTCTGCCCGTACCCGATGCAAGCCCACAGTTGAGCCATGGGATTTCACACCAGACGCGACAGACCGCCTACGAGCTCTTTATACCCAGTTGACTGT
+
CCCCCGGGGGGGGGGGGGGGGGGGGGGGGGGGGGGGGGGGGGGGGGGGGGGGGGGGGGGGGGGFGGFGGGEGGGGGGGGEGGGGGGGGGGGGGGGGGGGGGGGGGGGEGEGGGGGDDGGGGGGGGGGGGGGGGGGGAD8DFGGFGFGFGFG@EDGFFFGBGDADEFDGEGFFFDFFFFD*8;CGFGGFF7C?FFEGFEGFF>8)=>AFAFFFFBF=5?B(6;;>?E);:C5.?CC6C@<3C3?<<AE
@M00200:205:000000000-AKKM3:1:1101:16605:8116 2:N:0:1
TACGAGGGTATCTAATCCCGTTCGCTCCCCTGGCTTTCGTGTCTCAGCGTCAGCACACTCCCAGCTACCTGTTTTCACCATGGGCGTTCCAGATGATATCTACGCATTTCACCGCTCCACCATCTGTTCCGGTAGCCCCTAAGTGGCTCAAGACCGCCAGTATACCAAGCGGTTCCACGGTTAAGCCGTGGGATTTCACAAGGTACTTAACGACCCGCCTACACACGCTTTAAACCCAATTGACTGTAGA
+
CCCCCGGGGGGGGGGGGGGGGGGGGGGGGGGGGGGGGGGGGGGGGGGGGGGGGGGGGGGGGGGGGGFGGGGGGFGGGGGGGGF7FGGGGGEFGGGFFFGGGGGGGGGGGGGGGGGFGGGGGGGGGGGGGGGGGGGGEFEFFGGFGFDDGF8FDFGDFGG5EDDGFFGGFGFF>@EFFFG@FGG>FFGFBDGAFGGFFFGF=FDBCEFE<CFDDFGGFGFF01=F<?DG37@CEFA;EF?FC?AF<A44<<
@M00200:205:000000000-AKKM3:1:1101:11374:8116 2:N:0:1
TACAGGGGTATCTAATCCTGTTTGCTCCCCACGCTTTCGCGCCTCAGCGTCAGAACCGGACCAGTCAGCCGCCTTCGCCACTGGTGTTCTTGCGAATATCTACGAATTTCACCTCTACACTCGCAGTTCCACTGACCTCTTCCGGTCTCGAGCCGTCCAGTATCGAAGGCCAGTCTGTGGTTGAGCCACAGGCTTTCGCCCCCGACTTGCACGGCCGCCTCCGCGCCCTTTAACCCCAATCCACTGT
+
C,ABCFEGGDGGGGCFFCGGGFGGGGGGGGDGBFEGGF@@:FFFCAGGGEEGGFFEGGGGGGGDFGFF<FCFGGGGGGECC,BEFFFEGF;?FGGCB+EGGGGD78?F=@=EGFEFGGGG4@DE:BEGGGG9+@?FGFGB?=DD8BDAGFGCEGDEBE6@@87<=:+@*@F5*3AF++26@@>79EFAF>1>?7EC4(4->>>9693;@)776(=89CB?(4>>9=><)2).))).;?1?(.4,:2)
@M00200:205:000000000-AKKM3:1:1101:27477:8117 2:N:0:1
TACAAGGGTATCTAATCCTGTTTGCTCCCCACGCTTTCGAGCCTCAGCGTCAGTAATGAGCCAGTGTGTCGCCTTCGCCACTGGTGTTCTTCCGAATATCTACGAATTTCACCTCTACACTCGGAGTTCCACACACCTCTCTCATACTCAAGACACCCAGTATCAAAGGCAATTCCGAGGTTGAGCCCCGGGATTTCACCCCTGACTTAAATGTCCGCCTACGCTCCCTTTATACCCAATTGACTGT
+
CCCCCGGGGGGGGGGGGGGGGGGGGGGGGGGGGGGGGGGGFGGGEFGGGGGGGGGGGGGGGGGGGGGGGGGGGGGDGGGGGGGGGGGGGGGGFGGGGGGGGGGGGGGGGGGGGGGFGGGGGGGDFGGGFFFFGEGGD?FDFCGFDFFD?FFGGGGF*@DFGGEGFFGC6DFD?EFBDBDEGGFGAGGFFGGFFGCFFFGF):B@BBEE=*9EEFGC57:29>@>=EBCF=@E?CE?CEF14=44?EE
@M00200:205:000000000-AKKM3:1:1101:20609:8123 2:N:0:1
TACTGGGGTATCTAATCCTGTTTGCTCCCCACGCTTTCGCACCTCAGCGTCAGTACCGGGCCAGTGAGCCGCCTTCGCCACTGGTGTTCTTGCGAATATCTACGAATTTCACCTCTACACTCGCAGTTCCACTCACCTCTCCCGGACTCAAGCTTCTCAGTATCAACGGCAGTTCTGGAGTTGAGCTCCAGGCTTTCACCCCTGACTTAAAAAGCCGCCTACGTGCGCTTTAAACCCAATTGACTGTAGA
+
CCCCCGGGGGGGGGGGGGGGGGGGGGGGGGGGGGGGGGGGGGGGGGGGGGGGGGGGGGGGGGGGGGGGGGGGGGGGGGGGGGGGGGGGGGGGGGGGGGGGGGGGGFGGGGGGGGFDGGGGGGGGFEGGGGGGCEDGGFFFFGGEGFGBGFGDFGGFFGGFGDEGFF++9C?=CEFFFFC>FF7+*@CFFGEF*:CCAFGFF===DFFFCEC*>=EFFCEFFF6;/8>C9>;<)9;;E@F?F<AFFFA>)5
@M00200:205:000000000-AKKM3:1:1101:19750:8135 2:N:0:1
TACAAGGGTATCTAATCCCGTTTGCTCCCCTAGCTTTCGCTCATCAGCGTCAATGTCGGTCCAGGATGCCGCCTTCGCCACCGGTATTCCTCCAGATATCTACGCATTTCACCGCTACACCTGGAATTCTGCATCCCTCTCCCGAATTCAAGCCATCCAGTATCAGACGCAGTTCCCAGGTTGAGCCTGGGGATTTCACGTCTGACTTAGTTGGCCGCCTACGAGCCCTTTAAGCCCAATTGACTGT
+
CCCCCGGGGGGGGGGGGGGGGGGGGGGGGGGGGGGGGGGGGGGGGGGGGGGGGGGGGGGGGGGGGGGGGGGEGGGGGGGGGGGGGGGGGGGGGGGGGGGGGGGGGGGGGGGGGGCDDDGGGFFGFGGGGFGGGGGEFFGFFGGFGFGFGFGEGGGFFGGFGGEGFFGGFDEFFFFFFFGFGCFGFGGFFGGD59CDFC<CCBDD=EEEEEFFEFF>=DA@DD9?@GDFF5))?A);B?FFFFE;C>A
@M00200:205:000000000-AKKM3:1:1101:13895:8145 2:N:0:1
TACGGGGGTATCTAATCCCGTTTGCTCCCCTGGCTTTCGCGCCTCAGCGTCAGTTTCGGTCCAGGATGCCGCCTTCGCCATCGGTGTTCCTCCAGATATCTACGCATTTCACCGCTACACCTGGAATTCCACATCCCTCTCCCGAACTCCAGCCTTCCAGTATCAGACGCAGTTCCCGAGTTAAGCCCGGGGATTTCACGTCTGACTGAGAAGGCCGCCTACGCGCCCTTTAAACCCAATTGACTGT
+
CCCCCGGGGGGGGGGGGGGGGGGGGGGGGGGGGGGGGGGGGGGGGGGGGGGGGGGGGGGGGGGGGCGGGGGGGGGGGGGGCGGEGGGGGGGGGGGGGGGGGGGGGEGGGGGGGGGFGGGGGGGGGGGGGGGGGGGGGFGFFGGFGFGFGFFCFGGFFGGFD+AF5EFGFGFFFFFFFF4>FGFGFGGFFGEDDGGGFFGFF<DFCEAFF3>4@DGF1CB(:7?B>GDDC4:A<AAFG?0:A?<BFF>
@M00200:205:000000000-AKKM3:1:1101:14715:8153 2:N:0:1
TACCGGGGTATCTAATCCTGTTCGCTCCCCACGCTTTCGCGCCTCAGCGTCAGATCACGCCCAGCAAGCCGCCTTCGCCTCCGGTGTTCTTCCGGATCTCTACGCATTCCACCGCTACACCCGGAATTCCGCTTGCCTCTACGTGTCTCCAGCTCCGCAGTATCCTGGGCACACACGGGGTTGAGCCCCGGCCTTTCACCCATGGACTTGCAGAGCCGCCTGCGCGCGCTTTATACCCACTTGACTGT
+
CCCCCGGGGGGGGGGGGGGGGGGGGGGGGGGGGGGGGGGGGGGGGGGGGGGGGGGGGGGGGGGGGGGGGGGGGGGGGGGGGGGGFGGGGGGGGGGGGGGGGGGGGGGGGGGGGGGFGGGGGGGGGGGGGGGGGGGGGFGFFGGFGFGFGFGGGGGFFGGBEGFGEFGFFGFFFFFFFFGFGGGGFGGFFCEEFGFGFFGFFFF;;@@@?<FFFF>:?GE>FFF36:@DG3(,)6)6083(.62<?><B
@M00200:205:000000000-AKKM3:1:1101:5146:8156 2:N:0:1
TACGCGGGTATCTAATCCTGTTTGCTCCCCACGCTTTCGCACCTCAGCGTCAATACTTGTCCAGCGAGTCGCCTTCGCCACTGGTGTTCTTCCGAATATCTACGAATTTCACCTCTACACTCGGAATTCCACTCGCCTCTCCAAGATTCTAGCATTGCAGTTTCAAGGGCAGTTCCGGAGTTGAGCTCCGGGATTTCACCCCTGACTTACGACGCCGCCTACGTGCGCTTTATACCCAATTGACTGT
+
CCCCCGGGGGGGGGGGGGGGGGFFGGGGGDGEEGGGGGGGCFGGGGGGGGGGEGGGGGGGGGG<FFFGGF7FGGGGGGGGGGGGGFFDGGGGFGGDGGGGFEGF>FGEGGGGGGGFGGFD,@DCBCGGGGGGGGFDEEGFFDE5?FFEF?:9E7DFFGGFFGEG@7;8*@?)@7CF>5D*6@FG>CGFF**95:EDC??*>(:@@EEFE@>2(.::(182;8,;385517:>F))6@3:?23)))).
@M00200:205:000000000-AKKM3:1:1101:7984:8160 2:N:0:1
TACAGGGGTATCTAATCCCGTTTGCTCCCCTGGCTTTCGCTCCTCAGCGTCAGTGTTGGTCCAGAAAGCCGCCTTCGCCACCGGTGTTCCTCCTGATATCTGCGCATTTCACCGCTACACCAGGAATTCCACTTTCCCCTAGCTGCCTCTAGCTATCCCGTATCGAATGGCCTCTCAGGGTTGAGCCCTGAGCTTTCACATCCGACGTGGATAGCCGCCTACGCGCTCTTTAAGCCCAGTTGACTGT
+
CCCCCGGGGGGGGGGGGFGGGGGGGGGGGGGGGGGGGGGGGGGGGGGGGGGGGGGGGGGGGGGGGGGGGGGGGGGGFGGGGGGGGGEGGGGGGGGGGGGGGEFGGGGGFGGGGGGFGGGGGGGGGGFGGGGGGGGGFFGD5EGFGFGFGFGGGFCFFGC>GGFGFDGGFGFFFFFFFFGFCFGGFFGFF9CAFFCFACGCEFB>>AAFA===5;;>@DE(/66>;E5970C)9)7.B;((74?7<<<
@M00200:205:000000000-AKKM3:1:1101:4718:8160 2:N:0:1
TACTAGGGTATCTAATCCTGTTTGCTCCCCACGCTTTCGCACCTCAGCGTCAATATTGGCCCAGGTCGCCGCCTTCGCCACTGGTGTTCCTCCCGATATCTACGAATTTCACCTCTACACCGGGAATTCCGCGACCCTCTACCGTACTCAAGTCCAGCAGTTTCGAATGCACTTCCTCGGTTAAGCCGAGGGCTTTCACATCCGACTTACCGGACCGCCTACGTTCGCTTTATACCCAGTTGACTTT
+
CCCCCGGGGGGGGGGGGGGGGGGGGGGGGGGGGGGGGGGGGGGGGGGGGEGGGGGGFFCGGGGGGGGGGGGGGGGGGGGGGGGGGGGEGFFGGGGCGCGGGGGGGDGFFGGGGGGFGGFF8EGGGGGGGGGGGDDGGFFDFFGFGFGFGFFCFGGFFGGFCCCFDFDGFGFFFFFFFFG>FEGG69C>>DG>EGGCACGF4@3<(631>E;809ED@GFF6::<?F><57:29:4>F???>26>)))
@M00200:205:000000000-AKKM3:1:1101:3943:8163 2:N:0:1
TACTGGGGTATCTAATCCTGTTTGCTCCCCACGCTTTCGCACCTCAGCGTCAGTACCGGGCCAGTGAGCCGCCTTCGCCACTGGTGTTCTTGCGAATATCTACGAATTTCACCTCTACACTCGCAGTTCCACTCACCTCTCCCGGACTCAAGGTCGTCAGTCTCAAAGGAAGTTCTGGAGTTCAGCTCCAGGCTTTCACCCCTGACTTAGCGCCCCGCCTACGTGCCCTTTATACCCAGTTGACTGT
+
CCCCCGGGGGGGG<EFGGGGGGGGGGGGGGGGGGGGGGGGDGGGGGGGGGGGGGGGGDEGGGGGGGGGGFGGGGGGGGGGGFGGGGGGGGGFGDGEE=EFGGFF=4:FGGGGGFGF7EFGEGFD+@EGGGGGGGGGGFGE68D>E>DFGF,=BDGD0>FEG+*CC;2A5,*0;CFFFA76F@+5?C@AF*75/=6?BEG*-:5@DFFF:*8(((4:,/;<7;1.(=5C<FF97?E?B@14;)-..-5
@M00200:205:000000000-AKKM3:1:1101:16767:8195 2:N:0:1
TACCGGGGTATCTAATCCCGTTTGCTCCCCTGGCTTTCGTGTCTCAGCGTCAGCACACTCCCAGCTACCTGTTTTCACCATTGGCGTTCCAAATGATATCTACGCATTTCACCGCTCCACCATTTGTTCCGGTAGCCCCTAAGTGGCTCAAGACACCCAGTATACCGAGCAGTTCCACGGGTGAGCCGTGGGATTTCACAAGGTACTTAGGCATCCGCCTACACACGCTTTAAACCCAATTGACTGT
+
CCCCCGGGGGGGGGGGGGGGGGGGGGGGGGGGGGGGGGGGGGGGGGGGGGGGGGGGGGGGGGGGGGGGGGGGGFGGGGGGGGGGGGGGGGDFAAFGGFGGGGGGGDGGFFGGGGEAGFGGGGGGGGGGGGGGGGCF=FCDFGGFGFDFGFGGGGGFFEG5DF9FFFGGFGEFFFFFFF6:F;DGFFG5BGGFFG6A>CFEEFFEFEAEE6:EE@FD=DA@@=@FEEBG<7(;))75CFFFFFF3))7
@M00200:205:000000000-AKKM3:1:1101:4586:8197 2:N:0:1
TACTAGGGTATCTAATCCTGTTTGCTCCCCACGCTTTCGAGCCTCAGCGTCAGTAATGAGCCAGTGTGTCGCCTTCGCCACTGGTGTTCTTCCGAATATCTACGAATTTCACCTCTACACTCGGAGTTCCACACACCTCTCTCATACTCACGACACCCAGTATCCAAGGCAATTCCGAGGTTGAGCCCCGGGATTTCACCCCTGACTTAAATGTCCGCCTACGCTCCCTTTACACCCAGTTGACTGTCGCT
+
CCCCCGGGGGGGGCFGGGGGGGGGGGGGGGGEGGGGGGFGFGGGGGGGGGGGGGGEFGGGGGGGGGGGGGFGGGGG<FGGGGGGGGGGGGGGGDEFG<4EFGGGGGGGFGGGGGGFGGGG;EFCFCEFGGGGFE8EGF8DFEGFGFGFGF,=6C8AFGG5==DG*?==DF5):DFFFBDFF<A+9CG?EC759C?FF*=@9=2-<>EEC4A<>>CC(:?@=B()/38C9C;EE3=3B8;@37)))..)(((
@M00200:205:000000000-AKKM3:1:1101:17950:8212 2:N:0:1
TACGCGGGTATCTAATCCTGTTCGCTCCCCACGCTTTCGCTCCTCAGTGTCAGTTCCAGCCCAGAGCACCGCCTTCGCCACTGGTGTTCCTCCTGATATCTGCGCATTTCACCGCTACACCAGGAATTCCGTTCTCCCCTGCATGCCTCCAGTCTGCCCGTATCGAAAGCAAGCCCTGAGTTCAGCCCACGGTTTTCACTCCCGACGCGACAAACCGCCTACCAACCCCTTATATCCAATTGACTGTACAT
+
CCCCCGGGGGGGGGGGGGGGGGGGGGGGGGGGGGGGGGGGGFGGGGGGGGGGCGGGGGGGGGGCFEFFGGEGGGGGGGGGGGGGGGCGGGGFGFECDGGGGGGGGGGEFGGGGGGAGCDFGGGGCEGFGDFGFFGG9D88FDCDGFCDFFFDGFGFFFGBEG8785+A5DF@ACF>CF*3@C+?9DFBF***:77:BEFCFDFF(-6>0(6(6@FFBGF((.(0)2<5*/(.6-).A9:9.,))))5)).)
@M00200:205:000000000-AKKM3:1:1101:20958:8216 2:N:0:1
TACTGGGGTATCTAATCCTGTTTGCTCCCCACGCTGTCGCGCCTCAGCGTCAGCAACAGCCCAGCAGGCCGCCTTCGCCACTGATGTTCTTCCCGATCTCTACGCATTCCACCGCTACACCGGGAATTCCACCTGCCTCTACTGTGCTCGAGCCCGACAGTTTAGAAGGCAGCCCTGCGGTTAAGCCGCAGGATTTCACCCCCTACTTATCAGGCCGCCTACGCGCCCTTTAAGCCCAGTTGACTGT
+
CCCCCGGGGGGGGGGGGGGGGGGGGGGGGGGGGGGGGGGGGGGGGGGGGGGGGGGGGGGGGGGGGGGGGGGGGGGGGGGGGGGCFGGGGGGGGGGGGGGGGGGGGGGGGGGGGGGFGGGGGGGGGGGGGGGGGGGGGFGFFGGFGFGFGFGCEDGFFGGFEF<GFFFFFFFAFF?FFFGBFGCFFGGEFDEEDGGGFEGFFBF>DD@FEEFFFFGEBGD??FFE>EEG)92)-)-5:<?:AA<?FFF
@M00200:205:000000000-AKKM3:1:1101:24199:8223 2:N:0:1
TACGGGGGTATCTAATCCTGTTTGCTCCCCACGCTGTCGCGCCTCAGCGTCAGCCACAGCCCAGCGGGCCGCCTTCGCCACCGGTGTTCTTCCGGATCTCTACGCATTCCACCGCTACACCCGGAATTCCACCCGCCTCTACTGTGCTCCAGCGCGAGAGTATCGAAGGCCGATCCGGGGTTGAGCCCCGGACTTTCACCCCCGACTCCTCGCGCCGCCTACGCGCCCCTTATACCCAATTGACTGT
+
CCCCCGGGGGGGGGGGGGGGGGGGGGGGGGGGGGGGGGGGGGGGGGGGGGGGGGGGGGEGFGGGGGGGGGGGGGGGGGGGGGGGGGGGGGGGGGGDGGGGGGGGGGGGGDGGGGGADCGGGGGGGGGFGGGGGGGGGFGFFGGFGFGFGFF4FGGFFGDAC>EGFFFGFGFFF6BEFBCEEGGGFGGFFDG5>EGG=>FFF9BFF>6?B<??F0EG9C>(:?656EEG)/,)6<:<EBB0<>)4)62
@M00200:205:000000000-AKKM3:1:1101:4202:8229 2:N:0:1
TACTAGGGTATCTAATCCTGTTTGCTCCCCACGCTTTCGCGTCTCAGCGTCAGTAACGTCCCAGCGAGCTGCCTTCGCAATTGGTGTTCCTCCTGATATCTGCGCATTTCACCGCTACACCAGGAATTCCGATCTCCCCTACCGAACTCTAGCCTGCCCGTATCGACTGCAGACCCGGGGTTAAGCCCCGGGCTTTCACAACCGACGCGACAAGCCGCCTACGAGCTCTTTCAACCCAATTGACTGT
+
CCCCCGGGFGFGFGGGGGGGGGGGGGGGGGFFFGGGFGGGGGGGGFGGGGGGGGGGGGGGEFFGGGGGGGCGECBGGGGGGCEFFGGGGGGGGGGGFFFGGFFEGGGGGGGC?CE>@FGFGGGGG@FEGEDGDGGG=DED?@EA8BG53?DFFGDDDDD58D)=)@DEEGFEFBFABEDECGGD+,=@ECC8)=:?F5=);1819BFF13>043@*-9;:B<1)4:77*2))6):?E1(1>?))..4
@M00200:205:000000000-AKKM3:1:1101:10869:8241 2:N:0:1
TACACGGGTATCTAATCCTGTTCGCTCCCCACGCTTTCGTCCATCAGCGTCAATGTATTGTTAGTAACCTGCCTTCGCCATGGGTGTTCTATGTAATATCTAAGCATTTCACCGCTACACTCCATATTCTACTTACTTCACACTAATTCAAGTCCTACAGTATCAATGGCAGTTCTACAGTTGAGCTGCCGGATTTCACCACTGACTTATAAAACCGCCTACGCACCCTTTACACCCAATTGACTGT
+
CCC8CGGGGGGGGGGGGGGGGG<FGGGGGGGGGGGGGGGG>F7FGGGGGGGG7F9E,6,C,,CFF@C9FFGGFGGGGG,@:,BFG7FEG9=A,55EFGGGGG,C,@FFGGGGG6EEGGGGG,>,,,@FG,D,D,=E,?ADFC8*@?8DFF89,+?9;DD5EFFGFFGG?F?AFFFD=CDDDDGGFFD*;+=*3C6DFFG6*8@5*5>=**30*5@:BGFAFDD*7EDDC>EE**:3C9(39*8;5B@
@M00200:205:000000000-AKKM3:1:1101:9450:8248 2:N:0:1
TACCAGGGTATCTAATCCTGTTCGCTCCCCACGCTTTCGCGTCTCAGCGTCAGTACCGTCCCAGAGAGCTGCCTTCGCCATTGGTGTTCTTCCTGATATCTGCGCATTTCACCGCTACACCAGGAATTCCACTCTCCTCTTCCGGACTCTAGCCACACGGTTTCCGTCGACGTCTGGAGGTTAAGCCTCCAGTTTTCACAACGGACCTGTGCGGCCGCCTACACGCTCTTTAAACCCAGTTGACTGT
+
CCCCCGGGGGGGGGGGGGGGGGGGGGGGGGGGGGGGGGGGGGGGGGGGGGGGGGGGGGGGGGGGGGGGGGGGGGGGGGGGGGGGGGGGGGCGGGGFGFGGGGGGEGGGFGGGGGGAGGGGGGGGGFFGGGGGGGGGGFGFFGGDC?GFGFGCGFGFFGG?EGFFFFGGE6?A?DFFAFD>FF+<CFFFFFFFFGEGFEGEFFF==@>FFF=C@@ECBDEDD@FA?88CFCAFF27(;81:<A2)5<D
@M00200:205:000000000-AKKM3:1:1101:7311:8255 2:N:0:1
TACTAGGGTATCTAATCCTGTTTGATCCCCACGCTTTCGGGTCTCAGCGTCAGTGTTGGCCCAGCTATCCGCCTTCGCCTCCGGTATTCCTCTTGATATCTACGTATTTCACCACTACACCAAGAATTCTAATAGCCTCTACCACACTCAAGACTTACAGTATCAAGTGCACTTCCAGGGTTGAGCCCTGGGATTTCACACCTGACTTATAAGCCCGCCTACACCCGCTTTAAACCCAATTGACTGT
+
CCCCCGGGGGGGGGGGGGGGGGGGGGGGGGGGGGGGGGGGGGGGGGGGGGGGGGGGGGGGDCGGGGGGGGGGGGGGGGGGGGGGGGGGGGGFFGGGGGGGGGGGGGGGGGGGGGGFGGGFF?GGDGGGGGFGGFG9FF8)DFGFFFGFGFGGGGGFFGGFGGEFDF?FFGFFFFBDFFG5FFGFDF,3?DFFFFFF9EFEFFFFF@EEEEEE7CC8@DE8=@FADC>G*;B;4@B(;6=D4:=458>
@M00200:205:000000000-AKKM3:1:1101:17787:8259 2:N:0:1
TACCGGGGTATCTAATCCTGTTTGCTCCCCACGCTTTCGTGCATGAGCGTCAGTATTGGCCCAGAAGGCTGCCTTCGCCATCGGTGTTCCTCCACATCTCTACGCATTTCACCGCTACACGTGGAATTCCACCTTCCTCTGCCATACTCCAGCACCGTAGTTTCGAGCGCAATTCCCAAGTTAAGCCCGGGGCTTTCACACTCGACTTGCGACGCCGCCTGCGCACACTTTATACCCAATTGACTGT
+
CCCCCGGGGEGGGGGGGGFGGGGFGGGGGGGG@FGGGG7FFGGCFEGGGGGEEGFGGGGGGGGGFGDGGGFEGG9FGGE@FGDEFGF>FGFGGGGFFGAFGGCFGECF=DFFGGGFDGGGGGFGGFFGGGGGD@FGGFGEFGGF8DFEG;8DGFGFD=8?E7;@>DFEFGFB>BFFFFGFF;@F6DEF5CEFBC7A44,8;=B(75>>EC=2:0*=6<3(,(159E@F52--5445A>:0>25>B)-
@M00200:205:000000000-AKKM3:1:1101:9377:8270 2:N:0:1
TACTGGGGTATCTAATCCCGTTCGCTACCCTAGCTTTCGTGCCTCAGCGTCAGTTATGCCCCAGTGTGTCGCTTTCGCCACCGGCGTTCCTTCCAATATCAACACATTTCACCGCTCCACTGGAAGTTCCACACACCCCTAGCACACTCAAGCCTCCCGGTTTCCAGCGCCATTTTCCGGTTGAGCCGTAAGATTTCACACCGGACCTGAGAAGCCGCCTACGCACCCTTTACGCCCAGTCGACTGTCAAT
+
CCCCCGGGGFFGGGGGGFGGGGGGGGGGGGGGGGGGGGGGFGGGGFGGGCFGGFFGGGGGGGGGGGGGGGGGG7FFGGGGFFGCGGFGGGGGGGGGFFGGGCFAEGFFC9DFF68AGGGEFD@DADFGGGGGGGGG+@E9FGGFFDFFGFG?FGDDFGGBC>==9<CDEG5AAECE+4<AFGGGFGG>?DEF>CFF+:<5@26@>@@F1(,;;;FF1<BFFF7BFDEG<C>BAB:9E0,4)-(--(8))-)
@M00200:205:000000000-AKKM3:1:1101:6216:8273 2:N:0:1
TACCCGGGTATCTAATCCTGTTTGCTCCCCACGCTGTCGCGCCTCAGTGTCAGCCACTGCCCAGCAGGCCGCCTTCGCCACCGGTATTCTTCCGGATCTCTACGCATTCCACCGCTACACCCGGAATTCTACCTGCCTCTACAGTGCTCAAGCCATAGCAGTTCGCACGGCAGACCCGGGGTTGAGCCCCGGGCTTTCACCACACGCTTGCCAACCCCCCTACGCGCCCTTTCAACCCAATTGCCTGTAGC
+
CCCCCGGGGGGGGFGGGGGGGGGGGGGGGGGGGGGGGGGGGGGGGGGGGGGGGGGGGGGGGGGGGGGGGGGGGGGGGGGGGGGGGGGGGGG9EFEGGGGGGGGGGEGGGGGGGGGDCGGGGGGEG+@FFGDGGGGGGFGFFG8DFFDDFF9?GGGFFEFFFGED5ADGFGE):CF>FFGEE=<D6@EA?DG3BEEG4>FCEFF?<66?DFFFF?*;4*040(4.78>)C<())-6AC0(-342).)).6))
@M00200:205:000000000-AKKM3:1:1101:6441:8277 2:N:0:1
TACGAGGGTATCTAATCCCGTTCGCTCCCCTGGCTTTCGTGTCTCAGCGTCAGCACACTCCCAGCTACCTGTTTTCACCATTGGCGTTCCAAATGATATCTACGCATTTCACCGCTCCACCATTTGTTCCGGTAGCCCCTAAGTGGCTCAAGATAAGCAGTATACCGAGCAGTTCCACGGTTGAGCCGTGGGATTTCACAAGGTACTTACAAATCCGCCTACACACGCTTTACACCCAGTTGACTGT
+
CCCCCGGGGGGGGGGGGGGGGGGGGGGGGGGGGGGGGGGGGGGGGGGGGGGGGGGGGGGGGGGGGGGGGGGGGGGGGGGGGGGGGGGGGGGGCFGGGGGGGGGGGGGFGGGGGGGFGGGFFGGGGGGGGGGGGGGGDFG5DFFFFFGFGFGGCFFFFGGFGG>GEFGGFGDFFFFFFFGFFEGGFGGFFG5@FGGGFCCE@C2>EFFFFEBEEFEFAFD2>==67C>G:D6EFE3:*(36..?EEE3
@M00200:205:000000000-AKKM3:1:1101:5151:8287 2:N:0:1
TACACGGGTATCTAATCCCGTTTGCTCCCCTAGCTTTCGTGCATCAGCGTCAGAAAAGACCCAGTGAGCCGCTTTCGCCACCGGTGTTCCTTCGGATATCAACGCATTTCACCGCTCCACCCGAAGTTCCGCTCACCTCTGTCTTCCTCTAGCACGGTAGTTTTAAGCGCAATTCCCCGGTTGAGCCGGGGGATTTCACACCTAACTTTCCGCACAGCCTACGCACCCTTTAAACCCAATTGACTGT
+
CCCCCGGGGGGGGGGGFGGGGGGGGGGGGGGGFFGEFGGGGGGGGGFGGGCFGGGGGGGGGGGGGGGGGGGGG7FFGFGGGGGGGGGGGGGGGG@F@FGGGGGDGGGGGGGGGCGFGGGGGGGGEGDDFGDEGEDGGFEEFGFDFFGEGFE7F?FAEDG>3?;DC6CGFDDFFFFAFFGEFE77A6C45CGF3:FFACCCE;@@EFEEE?EDDFEE1CF(5:<;2C3>*7)5<AD0C?1(6242)).
@M00200:205:000000000-AKKM3:1:1101:27911:8295 2:N:0:1
TACAAGGGTATCTAATCCTGTTTGCTCCCCACGCTGTCGCGCCTCAGTGTCGGCTATTGGGAGATTGCTCTCCCACCGCCCAGCAGACCGCCTTCGCCACTGGTGTTCTTCCGGATCTCTACGCATTCCACCGCTACACCCGGAATTCCATCTGCCTCTACGGTGCCCCAGCGACACAGTTGCCATGGCCGATCCGGAGTTGAGCCCCGGACTTTCACCACGGCCTTATGCCGCCACCTACGCGCCCTTTT
+
CCCCCGGGGGGGGGGGGGGGGGGGGGGGGGGGGGGGGGGGGGGGGGGGGGGGGGGGGGGGGGGGGGFGGGGGGGGGGGGGGGCFGGGGGGCFGDGFGGGGGGGGGEFFGFCFGGGFGGGGGGGGEGGGFFGG>88EDDDDDGDEGFGFDFEGFFGFFDDAEFDCDFGGFGEFFFFFFF*AC@FGFGG>FGC)6CE*?(*,89C;33;DF9>@BECECF?3?(4B>E46C7AA>0>9>.2?0:>90>BBF0)
@M00200:205:000000000-AKKM3:1:1101:18939:8305 2:N:0:1
ACGGGGGTATCTAATCCCGTTCGCTCCCCTGGCTTTCGTGTCTCAGCGTCAGAAGACCCCCAGCGAGCTGTTTTCACCGTCGGCGTTCCAAGCGATATCTACGCATTTCACCGCTCCACCGCTTGTTCCGCTCGCCCCTAGGTCTCTCAAGACCGCCAGTATGTCCCGCGGTTCCACGGTTGAGCCGTGGGATTTCACGGGGCACTTAACGGCCCGCCTACACACGCTTTATACCCAATTGACTGT
+
CCCCCGGGGGGGGFGGFGGGGGGGGGCFGGGGGGFGGGGGGGGGGGGGGGGEGGGGGGGGGGGGGGGGGGGGGGGGGGGGGGGGEGGGFGGGGGGGGGGGGGGGGGEGGGGFGGGFGFGFGGGGGGAFFGGGGGGGGEGFFGGFGFGECEA:FFGFFGGFGGFGFFGGFGFFFDFFFF<FEGGGFCEBDGDF?FF7BAF?BFFBB:3:54<BFBC=;C>0<>:??:57*7.<<A92+2:),.-).4
@M00200:205:000000000-AKKM3:1:1101:27250:8306 2:N:0:1
TACGAGGGTATCTAATCCTGTTTGCTCCCCACGCTTTCGTGCATGAGCGTCAGTATTGGCCCAGAAGGCTGCCTTCGCCATCGGTGTTCCTCCACATCTCTACGCATTTCACCGCTACACGTGGAATTCCACCTTCCTCTGCCATACTCCAGCACCGTAGTTTCGAGCGCAATTCCCAAGTTAAGCCCGGGGATTTCACACTCGACTTGCGCGGCCACCTGCGCACACTTTCAACCCAATTGCATGTCGA
+
CCCCCGGGGGGGGGGGGGGGGGGGGFGGGGGGGGGEGGGGGGGGGGGGGGGGGFFFGFGGGGGGGGGGGGDEGGGGGGGGGGCEGDGGGGFCGGGGGGGGGGFGGGCF,EFGFGGAGGGGGGFGGGFFFGGGGGGFGFCEFFGFGFGFFFGDFGGFDGFAEF7@>56E>6>=BFFFFFFFF=FF8C1:ADC>>>6?AEG?EBB=9@DDBFB@FBGEFCF@35(26C)>7:A24)6(;:??47)).6).((
@M00200:205:000000000-AKKM3:1:1101:16262:8306 2:N:0:1
TACCGGGGTATCTAATCCTGTTTGCTCCCCACGGTGTCGCGCCTCAGTGTCGGCTATTGGGAGATTGCTCTCCCACCGCCCAGCAGACCGCCTTCGCCACTGGTGTTCTTCCGGATCTCTACGCATTCCACCGCTACACCCGGAATTCCATCTGCCTCTACGGTGCCCCAGCGACACAGTTGCCATGGCCGATCCGGAGTTGAGCCCCGGACTTTCACCACGGCCTTATGCCGCCACCTCCGCGCCCTTTT
+
CCCCCGGGGGGGGGGGGGGGGGGGGGGGGGGGDFEGGGGGGGGGGGGGGGGG>GGGGGFGFGGEGGFGGGGGGGFFGDGGGGGGFFGGGEGGGGGFGGEGGGGGGFGGGGGGGCGFDGGGGGGG@EEFGGGGGGGGGFGFF6E>EFGFGFAFE8;FFFGFGGFF5?DGFCBBA>BDFFDAFECFFGCFAFEB5EG4B(:3@CCE@@@?(26;6?CEDGF<((-59CFCGFA4247(;13(,2(4299>:0)
@M00200:205:000000000-AKKM3:1:1101:23014:8311 2:N:0:1
TACTAGGGTATCTAATCCTGTTCGCTCCCCACGCTTTCGCTCCTCAGCGTCAGTTGTTGCCCAGAGACCCGCCTTCGCCACCGGTGTTCCTCCTGATATCTGCGCATTTCACCGCTACACCAGGAATTCCAGTCTCCCCTGCAACACTCTAGTTTGCTCGTATCGACTGCAGACCCGAGGTTGAGCCTCGGGATTTCACAGCCGACGCAACAAACCGCCTACGAGCTCTTTATACCCAGTTGACTGT
+
CCCCCGGGGGGGGGGGGGGGGGGGGGGGGGGGGGGGGGGGGGGGGGGGGGGCFGGGGGGGGGGFFGGFGGGGGGGGGGGGGGGGGDGGGGGGGGGGGGGGGGGGGGGGGGGGGGGFGGGGGC@7EGGGGGGGGGGGDFEDFGGFGFGFGFGFGF=FFGG>EGDFADCC5FFEFFFFAEDAFCC7>EFFFCEB*=?;+*5*.:B92:@@(39;@;FG>GFFFFD>(859*:A9BFF9FDBFB2<?A2.
@M00200:205:000000000-AKKM3:1:1101:23198:8321 2:N:0:1
TACGGGGGTATCTAATCCCGTTTGCTCCCCTGGCTTTCGTGTCTCAGCGTCGGCGCAACCCCAGCAGCCTGTTTTCACCTTCGGCGTTCCAAGCGATATCTACGCATTTCACCGCTCCACCGCTTGTTCCGGCTGCCCCTAGTTGGCCCAAGACCCGCAGTATGCCCAGCAGTTCCACGGTTGAGCCGTGGGATTTCACAAGACACTTACGGGCCCGCCTACACACGCTTTATACCCAATTGACTGTAGCT
+
CCCCCGGGGGGGGGGGGGGGGGGGGGGGGGGFGGGGGGGGGGGGGGGGGGGGGGGGGGGGGGGGGGGGGGGGGGGGGGGFGGGGGGGGGGFAEGGFGGGGGFFGGEGGGGGFGGGEGEFGGEGGGGGGGGCGGGGGFFGBFGGFGFF@CEGGGGGFDGGEEFFGCFGGFGFFFFFFFFDFFGG4AFGFDGGFFFFFFFGF@03(.8>A9A:?F>8C>C>2<?07<C5C3704<A<A?>FF97<9:43<))-
@M00200:205:000000000-AKKM3:1:1101:21908:8358 2:N:0:1
TACCGGGGTATCTAATCCCGTTTGCTCCCTGGCTTTCGTTCCTCAGCGTCAGATAACCCCCAGTGAGCCGCCTTCGCCTCCGGTGTTCCTGATGATATCAACGCATTTCACCGCTCCACCATCAGTTCCGCTCACCTCTAGGTTCCTCGACCGCGACAGTTTAGAGCGCAATTCCTCGGTTGAGCCGAGGGCTTTCACACCCTACTTTCCGCGCCGCCTCCGAACTCTTTATACCCCGCTGACTGT
+
CCCCCGGGGGGGGGGGGGGGGGGGGGGGGGCGFDEGCCFG<FEFGGGGGGC:CC<FEGGGGDGF@FFFGGEEBCEDFGC,EC:FCCGAFA=,9FAFAFD,=44@+6CFCEGG@E8>G8=FDEDCFGGEGDE888+@9DE5@FGFEF=9+3+=30+39>D>FG5==FD*9*9>A*=@F4D>FE8?AC=4)?GE);<+1<+(66;8=46<6E1<..:*4C7,(((0-*6*:*642<)4*((4((2445
@M00200:205:000000000-AKKM3:1:1101:22778:8365 2:N:0:1
TACTGGGGTATCTAATCCCGTTCGCTCCCCTAGCTTTCGCGCCTCAGCGTCAGTGTCAGCCCAGCAACCCGCCTTCGCCGCAGGTGTTCCTCTCGATATCTACGCATTTCACCGCTACACCGAGAATTCCAGTTGCCCCTTCTGCACTCTACTCGCACAGTATCAGTTGACCTTTCCGAGTTAAGCTCGGAGATTTCACAACTGACTTGTGCTGACCGCCTACGCGCCCTTTACACCCAATTGACTGT
+
C8CCCCGEGGGGGGGGGGGGGGGGGGGGGGGGGGGGGGGGGGGGGGGGGGGDGGGGGGGGGGGDGFGGGGGGGGGGGGGGGGCFFDGGGGGGGGGGGGGGGGGGGGGEGGGGGEG>>FGGGGGG:EGGGGFCFCFF=DADFECFGFCDFFG+@FDFE67FGGCCEF@F?FFFFFFAFFC9F*55BCEADC*@DGC=9??*5@B:565?*6).994<B:)6;((2,80>5522<<48C;6::AFFAA93
[truncated: 55,943,781 more chars]
