# Supplementary material for: Responses of rhizosphere soil bacteria to 2-year tillage rotation treatments during fallow period in semiarid southeastern Loess Plateau
Source: PeerJ. 2020 May 5;8:e8853. doi: 10.7717/peerj.8853 (PMC7207221; doi:10.7717/peerj.8853)
Supplement: Supplemental Information 6 [file peerj-08-8853-s006.gz › G1''L1.R2.fastq]

@M00200:207:000000000-ALC1F:1:1101:7706:11763 2:N:0:5
TACTGGGGTATCTAATCCCGTTTGCTCCCCTGGCTTTCGCGCCTCAGCGTCAATGCCGGTCCAGGATGCCGCCTTCGCCACCGGTGTTCCTCCAGATATCTACGCTTTTCACCGCTACACCTGGAATTCCGCATCCCTCTCCCGGATTCAAGCCTGCCAGTATCGGACGCAGTTCCCGGGTTGAGCCCGGGGATTTCACGTCTGACTTAGGCGGCCGCCTATGCGCCCTTTAAGCCCCATTCAGAGT
+
CCCCCGGGGGGGGGAFF@FDCGGGGFGGGGGGGGGGGGGGGGGGGGGGGGGGGGGGGGGGGGGGGDFEGGGGGGGGGGGGGGGCGGGGGGFGGCGAF?FGGGGGGGC:FGDFD7?=+FFGGGGG=,>DGGCGCEG=FFGFGGGGCACEGFDGGFF67FCCFCCCA>EG>DB5BEFFFB>D9;46)8AF5/2>:A;@CEFFFF@6)6>));3819BFFFFB()-6:B?69?F<<<F@:(4:<>9>A)6
@M00200:207:000000000-ALC1F:1:1102:7334:13651 2:N:0:5
TACGGGGGTATCTAATCCTGTTTGCTCCCCTTGCTTTCGCGCCTCAGCGTCAGGTGTAAATTAGAAAAGCGCCTTCGCCACTAGTGTTCTTCCACATATCTACGCATTTCACCGCTACACGTGGAATTCCCTTTTCTCCATCTACCCTCTAGAAAGATAGTATTAGATGCCGGCTTGAAGTTGAGCCTCAAGATTTAACATCTAACTTTCCTTTCCGCCTACACGCCCTTTATACCCAGTTCAGAGT
+
CCCCCGGGGGGGGGGGGGGGGGGGGGGGGGGGGGGGGGGGGGGGGGGGGGGGGGGGGGGGGGGGGGGGGGGGGGGGGGGGGGGGGGGGGGGGGGGGGGGGGGGGGGGGGGGGGGGGGGGGGGGGGGGGGGGGGGGGGGGGGGGGGGGGGGGGGFGGGGGGGGGGFGGGGGGBDAGGBGG7;@7FFGFFFFGFFF>AA:DCEB?<AEFFFFEFFEFA@;>@FFFFFF9>@D;CEEF6(7<@FF?5C<;
@M00200:207:000000000-ALC1F:1:1103:8876:6470 2:N:0:5
TACAGGGGTATCTAATCCCGTTTGCTCCCCTGACCTTCGTGCCTCAGCGTCAGGAACTGTCCAGAGACCCGCCTTCGCCACTGGTCTTCCTTACGATATCTACGCATTTCACCGCTACACCGTAAATTCCAGTCTCCTCTCCAGTCCTCAAGCACGGCAGTATCGAATGCAGTTTCGGAGTTAAGCCCCGAGATTTCACACCCGACTTACCGCGTCGCCTACGCTCCCTTTACACCCAGTTCAGCGTCGAT
+
CCCC@DFGGGGGGGGGGGGGGGGGGGGGGGG@8F8FGGGEFGGGGGGGGGGGGGDE@EFGGGGGCFF<FGGGGGGGGGG7C,FFGFGGGEFD9AFGGGGGGGGGGCGGGGGG9:CGGGGGGGFFGGGGFGGDGGAFFGGGGGFG4==FG8DFC8DC>CEGGDFF+?+=DEGGGFFGG60@EGG;7FFGDG0*3<FAAEF*):9447AE=EF9(()::3;@D@(3(0:1;EF4))/89D?F9AFA)(-(-7-
@M00200:207:000000000-ALC1F:1:1103:20587:16875 2:N:0:5
TACGAGGGTATCTAATCCTGTTTGCTACCCACGCTTTCGTGCCTCAGCGTCAGAACAGGCCCAGGAGGTTGCCTTCGCCATCGGTGTTCTTCCAGATATCTACGCATTTCACCGCTACACCTGGAGTTCCGCCTCCCTCTACCGTTCTCTAGCCTGCCAGTATCGACTGCAATTCCCAGGTTAAGCCCGGGGCTTTCACACTCGACTTGCGACGCCGCCTGCGCACACTTTAAACCCAATTCAGAGTAGA
+
CCCCCGGGGGGGGGGGGGGGGGGGGGGGGGGGGGGGGGGGGGGGGGGGGGGGGGGGGGGGGGGGGGGGGGGGGGGGGGGGGGGGGGGGGGGGGGGGGGGGGGGGGGCGGGGGFGGGGEGGGGGGGGGGGGGGGGGGGGGGGGGGGGGGGGGGGGGGGGGGGFGGGGGGGGG7DFGGGGGGGGG<8FFGGGGGFFF>BEC?EFFFFF=5=EEFF@F>BFB<?FB>FFFF:A7AD>FFFFF(:AFF2<>BA)
@M00200:207:000000000-ALC1F:1:1103:10659:22659 2:N:0:5
TACAAGGGTATCTAATCCTGTTTGCTCCCCACGCTTTCGTGCCTCAGCGTCAGTGCTGGTCCAGGTGGCTGCCTTCGCCATAGATGTTCCTCCCGATCTCTACGCATTTCACTGCTACACCGGGAATTCCACCACCCTCTACCGCACTCTAGCCTGCCAGTATCAACCGCCATTCCCAGGTTGAGCCCGGGGCTTTCACGACAGACTTAACAAACCGCCTACGCACGCTTTAAACCCAGTTCAGAGT
+
CCCCCGGGGGGGGGGGGGGGGGGGGGGGGGGGGGGGGGGGCEGGGGFGGGGGGGC<ECFAFCFFGGGFGGGGGGGGGGGGDGGBFGGGG;F<FGEGCFFGGGGFGGGGFGGGGGGFGGGGGC@+@EGGGGG9F8DEGFGFFG=48>EGGGGF8=DF@8DFG=3E,==3=CDD7@GGGGGGGGGF?C5CCCG599AFFFGF2?4((:@F;6B4*-;51B0;DF(07D19DF@FEFFFFB?FFBF6),6
@M00200:207:000000000-ALC1F:1:1104:20961:8436 2:N:0:5
TACGAGGGTATCTAATCCTGTTTGCTCCCCATGCTTTCGTGCCTCAGTGTCAGTATTAGGCCAGATGGCTGCCTTCGCCATCGGTATTCCTCCAGATCTCTACGCATTTCACCGCTACACCTGGAATTCTACCATCCTCTCCCATACTCTAGTCTCCCAGTATCGAATGCAATTCCTAAGTTAAGCTCAGGGATTTCACATCCGACTTAAAAGACCACCTACGCACGCTTTATACCCAGTTCAGAGT
+
CCCCCGGGGGGGGGGGGGGGGGGGGGGGGGGGGGGGGGGGGGGFGGGGGGGGGGGGGFGFGGGGGGGGGGGGGGGGGGGGGGGGGGGGGGGGFGG9<FGGGGGGGGGGGGGGGGGGGGGGGGGGGGGGGGFGGGGGGGGGGFGGGGGGGGGGGGGGGGGGGGGGCDGGGGGGGFGGGGFGGGFGGGGGGGFFFGFFFFGFF?D9@BFCEEFFECF58F5=EF>BFF==AA9AEE6AEFD8@<4**3>
@M00200:207:000000000-ALC1F:1:1105:15901:9226 2:N:0:5
TACCGGGGTATCTAATCCCGTTTGCTCCCCTGGCTTTCGCTCCTCAGCGTCAATGTCGGTCCAGGATGCCGCCTTCGCCACCGGTATTCCTCCAGATATCTACGCATTTCACCGCTACACCTGGAATTCTGCATCCCTCTCCCGAATTCAAGCCATCCAGTATCCGACGCAGTTCCCAGGTTAAGCCTGGGGATTTCACGTCGGACTTAGTTGGCCGCCTACGAGCCCTTTATACCCAGTTCAGAGT
+
CCCCCGGGGGGGGGGGGGGGGGGGGGGGGGGGGGGGGGGGGGGGGGGGGGGGGGGGGGGGGGGGGGGGGGGGGGGGGGGFGGGGGGGGGGGGGGGGGGGGGGGGGGGGGGGGGGGGGGGGGGGGGGGGGGGGGGFGGGGGGGGGGGGGGFFFGGGGGGGGGGGGGGEGGGGGGFGGGFGG:EGGGGGGGGGGFGFFFFGDD4?FFF=3CEFFEFFFFFFF@FF6<>9=@?B2AFF@?>??FBFFF?D
@M00200:207:000000000-ALC1F:1:1105:24334:16372 2:N:0:5
TACGGGGGTATCTAATCCTGTTTGATACCCACGCTTTCGTGCCTCAGCGTCAGTTGTATGCTGGTAAGCTGCCTTCGCAATCGGGGTTCTGTGACATATCTAAGCATTTCACCGCTACACGTCACATTCCGCCTACCTCGTTTACACTCAAGATCACCAGTTTCAATGGCTTGGTATGGTTGAGCCACACGCTTTTACCACTGAATTAGCAACCCGCCTACGCACCCTTTAAACCCAGCTCAGAGT
+
CCCCC7FGFGGEFGGFGGFGGGGFFGFGCGDGGG7@FFGGFGG9FFFGGFECCEFGGGGGGGGFCGFGFGGGGGFFDFDFGGGFEEF7=F;CFGGGC<@FGGGGCGGCFGGGGDGGGGGECFFGGDF=EEGCEGEEFCFGFGGGGAA=,=@=EEGGDEGGGEDGGGFGD87CGEGFC7AFFGGFGF7C?C533;A7BBG6BFFF**:C:BFFB=5?@DF==F>FF:<1/)9<>3;);(,/;@@4=E
@M00200:207:000000000-ALC1F:1:1106:21757:11690 2:N:0:5
TACTAGGGTATCTAATCCCGTTTGCTCCCCTGACCTTCGTGCCTCAGCGTCAGGAACTGTCCAGAGACCCGCCTTCGCCACTGGTCTTCCTTACGATATCTACGCATTTCACCGCTACACCGTAAATTCCAGTCTCCTCTCCAGTCCTCAAGCACGGCAGTATCGAATGCAGTTTCGGAGTTAAGCTCCGAGATTTCACACCCGACTTACCGCGCCGCCTACGCACCCTTTATACCCAGCTCAGAGT
+
CCCCCFFGGGGGGGGGGGGGGGGGGGGGGGGGGGGGGGGGGGGGGGFGGGGGGGGGGGGGGGGGGGGGGGGGGGGGGGGGGGFGGGGGGGGGGGGGGGGGGGGGGGGGGGGGGGGGGGGGGGGGD@GGGGGGGGGFGGGFDGGGGGGGGGGGGGGGGGGGGGGGGG6DFGGGGFGGFG6DEEDFFGGGGDCD>DF@FFFFF5=A=BB>EFFFBFDB@FFFFFF90:9@DD;77?AGAE7(4@@BA7A
@M00200:207:000000000-ALC1F:1:1108:19330:4167 2:N:0:5
TACACGGGTATCTAATCCTGTTTGCTCCCCACGCTTTCGTGCATGAGCGTCAGTATCGGCCCAGGGGGCTGCCTTCGCCATCGGTGTTCCTCCACATCTCTACGCATTTCACTGCTACACGTGGAATTCCACCCCCCTCTGCCGTACTCTAGCCGTGCAGTCACAAGCGCCATTCCCAGGTTGAGCCCGGGGATTTCACACCCGTCTTACACAACCGCCTGCGCACCCTTTACACCCAATTCAGAGT
+
CCCCCEGGGGGGGGGGGFFGFDGGGGGGGGGGGGGGGGGGGDGGGGGGGGGGGGGGGDGGGGGGGEGCDGGGGGGGCGGGGGGGGGGDGGGGFFGGGGGGGGGGEGDFGGGGGFGGFGGGGFAFCGAFCGDGG>EEGGGGGFFGCEGGGFDFGGE9EGGGGGFGFFFFCGGGGFGFF?47CC>E4>C4D?;BAC4?FCGFE)).3<@D3CEF8=DE>GF??FFF>D>D2?DFB2?)9BB5<:9)534
@M00200:207:000000000-ALC1F:1:1108:26170:19819 2:N:0:5
TACAGGGGTATCTAATCCCGTTCGCTCCCCTGGCTTTCGCGTCTCAGCGTCAGTAGACGTCCAGGACCTCGCTTTCGCCACGGGCGTTCCTTCCGATCTCAACGCATTTCACCGCTCCACCGGAAGTTCCAGGTCCCCCCACGTCCCTCCAGGACGGTCGTATCGGCGCCCGTTCCCCGGTTAAGCCGGGGGATTTCAGCGACCGACGTGCCGTCCCGCCTACACGCGCTTTAAGCCCAGTTCAGAGT
+
CCCCCGGGGGGGGGGGGAFGGGGGGGG@FFGGGGGFGGGGGGGGGGGGGGGGGGGGGGGGGGGEGFGGFGDFGGGGGGGGGG@CGGEGGGGGGCFC:FAFFEFGGGCGGGGGGGGGGG?EFEEGEGGFGGGFFFFEFGG6@EGGGGGGGGGFFGGGGEGGEGGGGCGEGGGC7FCCGGGGC5D?DBFGG55:3<D?F2>FBF>BFFFF>>6;;8D<:DBBB??F?>BFFF06AABFF:3@(:<446>A
@M00200:207:000000000-ALC1F:1:1109:2483:10134 2:N:0:5
TACCCGGGTATCTAATCCTGTTTGCTCCCCACGCTTTCGCGTCTCAGCGTCAGTTACGTCCCAGCGAGCTGCCTTCGCAATTGGTGTTCCTCCTGATATCTGCGCATTTCACCGCTACACCAGGAATTCCACTCGCCTCTTCCGCACTCTAGCCCGACAGTATCCACCGGCATTCGAGGGTTGAGCCCCCGACTTTCACAGCGGACTTACCGGACCGCCTACACGCTCTTTAAACCCAATTCAGAGT
+
CCCCCGGGGGGGGGGGGGGGGGGGGGGGGGGGGGGGGGGGGFGGGGGGGGGGGGGGGGGGGGGGGGGGGGGGFGGGGGGGGGGGFGFGGGGGGGGGGGGGGGGGGGGGGGGGGGGGGGGGFEGGGGGGGGGGGGGCEGGGGGGGGGG>CFFFGFGEDGGDGGGGGGGGGGGGGFGGACDDEFGGFCDFEGFFFG<FFFGFFFFD1;FFEGFF0;EE;EBBF??FFFFFFBFFF<??:::2)4><B7A
@M00200:207:000000000-ALC1F:1:1109:8316:15074 2:N:0:5
TACAAGGGTATCTAATCCCATTCGCTACCCACGCTTTCGTGCCTCAGCGTCAAGAAAGCACCAGCAAGCTGCCTTCGCATTTGGTATTCCCCACGATATCAACGGATTTCACCCCTACACCGTGAGTTCTGCTTGCCTCTTACTTCTTCTAGTTATACCGTTTCAAATGCGATTCTGAGGTTGAGCCTCAGGATTTAACATCTGACTAATATAACCGCCTACGCACCCTTTATACCCAATTCAGAGT
+
-ACCCGGGCFGGDFGGGGFC@FFCFFEEEGGGGGGGGEFFF,,CF@FAFF,@CFGFEFDFGFGDCFGGCCEGGGFGGEEG7FBFCFGGG<=?,>C>7FB,,=9FCGGC9EFAF889D<D,@=<E7FFGFFFGDBDDC;E6FEFGGGC9A=FFFDECFDEEFEF?@,=8?ADGF*+?DDF?80ACD,6CA:AFFGGFF<@FFEFFCFFEBC;AEFF9>EADA4>BD>(2>5==E*1:659(9C4C488
@M00200:207:000000000-ALC1F:1:1109:6533:17737 2:N:0:5
TACAGGGGTATCTAATCCTGTTTGCTCCCCACGCTTTCGTTCCTCAGCGTCAGTGACAGTCCAGAAGGCCGCCTTCGCCTCTGTTGTTCCTCCAGATATCTACGAATTTCACCTCTACACCTGGAATTCCGCCTTCCTCTCCTGCACTCTAGCTTGCCAGTATCGAATGCACTTCCTGGATTGAGCCCAGGGCTTTCACATTCGACTTAACAAACCGCCTACGAACTCTTTACACCCAATTCAGAGT
+
CCCCCGGGGGGGGGGGGGGGGGGGGGGGGGGGGGGGGGGGGGGGGGGGGGGGGGGGGGGGGGGGGGGGGGGGGGGGGGGGGGGGGGGGGGGGGGGGGGGGGGGGGFGGGGGGGGGGGGGGGGGGGGGGGGGGGGGGGGGGGGGGGGGGGGGGGGGGGGGGGGGGGFGGGGGGGFGFFFGGGGGD?FGFF?FFEGGFFFGFACFFEDFFFFE9CFFFFGBDFFF>9BBFFFFCFCBFFDDB4@EFE6?
@M00200:207:000000000-ALC1F:1:1110:17288:2374 2:N:0:5
TACCGGGGTATCTAATCCTGTTTGATCCCCACGCTTTCGTGCCTCAGCGTCAATTACTGTGTAGTAAGCTGCCTTCGCAATTGGTGTTCTATGTCATATCTAAGCATTTCACCGCTACATGACATATTCCGCTTACCTCCACAATATTCAAGACAAATAGTATCCATGGCAGTTTCTGAGTTAAGCTCAGAGATTTCACCACGGACTTACCTGCACGCCTACGCACACTTTAAACCTCGTTCAGAGT
+
CCCCCGGDGGG<9C<EEAFDEGGFF<@CFG<F@FGGGGGG,BFFFGGGGG:FFGGGCGGGAFFGGGFFGGFF@@FFGGGCFCCGFGGGGGGEFGFFGFGGD;AF<9EFG9EFGGGGGFFFDCFGFGGGGGGGGGG,AD=FG8ED9DFDF@EGGGGGGFDEFDFGGGFG6FGGGFFGFF83@ECFF8@F5D,::?9?=2?DDFFEAFEEFG5=9C*;=EC@8CFBA*)0):6A=>>>)(((-8(*1;8
@M00200:207:000000000-ALC1F:1:1110:19751:19714 2:N:0:5
TACTCGGGTATCTAATCCTGTTTGCTCCCCATGCTTTCGCACCTCAGTGTCAGTATTAGGCCAGATGGCTGCCTTCGCCATCGGTATTCCTCCAGATCTCTACGCATTTCACCGCTACACCTGGAATTCTACCATCCTCTCCCATACTCTAGCCAACCAGTATCGAATGCAATTCCCAAGTTAAGCTCGGGGATTTCACATTTGACTTAATTGGCCACCTACGCGCGCTTTATGCCCAATTCAGAGT
+
CCCCCGGGGGGGGGGGGGGGGGGGGGGGGGGGGGGGGGGG@FFGGGGFGFGGGGGGGGGGGDDFFGFFGGGGGGGGGGGGGGGGGGGGGFGGFGGGGGFFGGCF=?FGGGFGGGGGEGGGGFGGFGGGGGGGGGGDGGGGGGGGGGGGGGG9BFGGGGGGGGGGGFFGGCF=D5BFGGCFDDFGCCDFFE+9B>79CCFCEFFCEEFFEGFF<E*@E8@5@@A)75=BF>@4CEF=>B=8EFCFC=C
@M00200:207:000000000-ALC1F:1:1111:12249:7627 2:N:0:5
GGACTACCGGGGTATCTAATCCTGTTTGCTCCCCACGCTTTCGTGCATGAGCGTCAGTGCTGACCCAGGGGACTGCCTTCGCCATCGGTGTTCCTCCACATCTCTACGCATTTCACTGCTACACGTGGAATTCCATCCCCCTCTGCCGCACTCCAGCTTCCCAGTCACAAGCGCCATTCCCAGGTTAAGCCCGGGGATTTCACACCTGTCTTAAAAAGCCGCCTGCGCACGCTTTAAGCCCAGTTCAGAGT
+
CCBCCFFFEGGGGGGGGF9FGGGGGGGGGGGFGGGC@FGGGGGGGGGGGGGGGGGGGGGGGGGGGGGGFGGGGGGGGGGGFGGGGGGGGGGGGGGGGGGADGGGGGGGGGGGGGGGGGGGAFEGGFGGGGGGGGGGGGGGGGGGGGGDGGGGGGDFGG?=6DFFGGCGF87CDDGDGFFCGGC5;CF<>FG>GGGF4>GA?CFFEDFFFECF4588@)(536:;??66>F0;EFFF9BDB?FF>BA<24<.
@M00200:207:000000000-ALC1F:1:1112:15648:5732 2:N:0:5
TACGCGGGTATCTAATCCCGTTTGCTCCCCACGCTTTCGCGCCTCAGCGTCAGGAAATGCCCAGAGACCCGCCTTCGCCACCGGTGTTCCTCCCGATCTCTACACATTTCACCGCTACACCGGGAATTCCAGTCTCCTCTGCATCCCTCAAGAACGGCAGTATCAGCCGACGTTTCTCGGTTGAGCCGAGAGATTTCACGACTGACTTGCCATCCCGCCTACGCGCCCTTTAAACCCAGTTCAGAGT
+
CCCCCCFEGGGGGFGGGFGEGGGGGGGGGGGGGGGGGGGGGGGGGCFGGGGGGGGGGGGGGGGGGGGGGGGGGGGGDGGEGGGGGGGGGGGGGGGGGGGGGGGGGGFFGGGGGGGGGGGGGGGGGGGGGGGGGGGGGGGDFFGGGGGGGGGGCFGGDGGCFGFGGGGGGGGGGFGGGGGGGDGCGGGGGG8;AGGFF?F:<FDEFF<<>B7<>BCFFFF?BBF9>GFFFFFA2AFFFB05:AAA449
@M00200:207:000000000-ALC1F:1:1112:11931:20351 2:N:0:5
TACTGGGGTATCTAATCCTGTTTGCTACCCACGCTTTCGAACCTCAGTGTCAGTATGATGCCAGGAGGCTGCCTTCGCCATCGGTATTCCTTCAGATCTCTACGCATTTCACCGCTACACCTGAAATTCTACCTCCCTCTCACCTACTCTAGCCCAACAGTATCAGATGCAGTTCCCAGGTTAAGCCCGGGGATTTCACATCTGACTTATTAAGCCACCTACGCTCGCTTTAAACCCAATTCAGAGTCGAT
+
CCCCCGGGEGEFFGGGGGGGFGGFGGGCFGGCFGGCD<FCACF8CEFFGGGGGGGGGGGGC<CFGFGGGGFFGGGGGGGDGGEGGGGGAFGFF@F?FFEGGGCFGGG>FCCGGGCGGGGGGGGG8FFFGGGGGGFDEGEFGAFGGGGGGGGADDFGFGG?EGFGGGFGF8DGGFGGGGGFFFFFGGFFGGGDDDGFFFGFFFFFEFEEEA:;AECACACFE4@2>?42@@BCC=8A@DBD::?E4@E)3;(
@M00200:207:000000000-ALC1F:1:1113:16974:18303 2:N:0:5
TACACGGGTATCTAATCCTGTTTGCTCCCCTAGCTTTCGTGCCTCAGTGTCAGGTGTTGTCCAGGGACCCGCCTTCGCCACTGGTGTTCCTCTTGATATCTACGCATTTCACTGCTACACCAAGAATTCCAGTCCCCCCTCCAAACCTCCAGCGACAGAGTTTTCAATGCCTTTTCCGGGTTAAGCCCGGAGATTTCACATCGAACTTTCATCGCCACCTACGCACCCTTTACACCCAATTCAGAGT
+
CCCCCGGGGGGGGGGGGGGGGGGGGGGGGGGGGGGGGGGGGGGGGGGGGGGGGGGGGGGGGGGGGGGGGGGGGGGGGGGGGGGGGGGGGGGGGGGGGGGGGGGGGGGGGGGGGGGGGGGGGGGGGGGGGGGGGGGGGG>CGGGGGGFGGGGGGGGGGGDGGGGGGGGGGGGGGFGGGGGGGGGFFGGGGDCABGG=9AFC?EFA@BFE4AFEFEFF2?B=EEF@@GFFFFF<EE4A>7?@EEC?<@C
@M00200:207:000000000-ALC1F:1:1114:3182:15623 2:N:0:5
TACAGGGGTATCTAATCCTGTTCGCTCCCCACGCTTTCGAGCCTCAGCGTCAGTTTCAGTCCAGTAAGTCGCCTTCGCCACTGGTGTTCTTCCTAATATCTACGCATTTCACCGCTACACTAGGAATTCCACTTACCTCTCCTGTACTCTAGTTTGATAGTTCCAAATGCAATCCTCGAAGTTAAGCTTCGGGCTTTCACATCTGGCTTACCATACCGCATACGCTCCCTTTATACCCAATTCAGAGT
+
CCCCCGGGGGGGFGGGGGGGGGGGGGGGGGGGGGGGGGGGGGGGGGGGGGGGGFFGGGGGGGGGGGGGGGGGGGGGGGGGGGGGGGGGGGGGGGGGGGGGGGGGGGGGGGGGGGGDGGFGGGGGGGGGGGGGGGFGGGGGFGG?FDGGGGGFGGCGGGGGGGGGDGCAFGGGGFGGGGCGGGGGGGFGDFGFFCDFFBGFFA6?;A5CFE7=AEGFCFF25?@BFCAA47>>C4AFC*>@B64+1@34
@M00200:207:000000000-ALC1F:1:1114:10224:20986 2:N:0:5
TACAAGGGTATCTAATCCTGTTTGCTCCCCACGCTTTCGTGCCTGAACGTCGGTACTGGTCCAGGAAGTCGCTTTCGCCACTGATGTTCCTTCCGATATCTACGCATTTCACCGCTACACCGGAAATTCCACTTCCCTCTACCGTACCCTAGCTATTCAGTCTCGAATGCAATTCCCAGGTTGAGCCCGGGGCTTTCACACCCGACTTAAATAACCGTCTACGCACGCTTTATGCCCAGTTCAGCGT
+
CCCCCDGGGGGGGGGGGGGGGGGGGGGGGGGGEGGGGGGGGGGGFGGFDGGGGGGEGGGFGGGG@FGGGGDGGGGG@FGGGGFGGGGGGGGAFFCCGGGGGGGGGDGGGGGGGEGE=FGGF7FGG7FFGGGGD,@EFDGGGGGGGGGDFCC:@FDFCCF8EAGGG?=EFFFG9FGDDGG?<FCFFGFFC>D>>CDFF<C<>B@9)65>=C,9CBGF>599?F1((:3>D?@C?6A=@C1;??<+)-8
@M00200:207:000000000-ALC1F:1:1115:5543:18958 2:N:0:5
TACCGGGGTATCTAATCCTGTTTGCTCCCCACGCTTTCGTGCCTCAGTGTCAGTGCTGGTCCAGGCAGTCGCCTTCGCCACAGATGTTCCTCCCGATCTCTACGCATTTCACTGCTACACCGGGAATTCCACTGCCCTCTACCGCACTCTAGCTCGCCAGTATCCAATGCCATTCCCAGGTTGAGCCCAGGGCTTTCACATCAGACTTAACAAACCACCTACGCACGCTTTATACCCAGTTCAGAGT
+
CCCCCGGGEGGGGGGGGGGGGGGGGGGGGGGGGGGGGGGGGGGGGGGGGGGGGGGGGGGGGGFGGGGGGGGGGGGGGGGGGGC?FGGGGGGGGDGGGGGGGGGGGGGDFGGGGFGGGGGGGGGGGGFGGGGGGGGGGGGGAFFGGGGGGGGGGGGGGGGGGGGGGGGGGGGGGFGGFGGFADFFD7DGGGGDFGGFFFGFFFFFB=FEFFFFFDFFFFFFEFF>FFFF@FDEFC@A;E?4?CEEC<C
@M00200:207:000000000-ALC1F:1:1116:24264:9633 2:N:0:5
TACAAGGGTATCTAATCCTGTTTGCTACCCATGCTTTCGAACCTCAGCGTCAGTTACAGACCAGAGAGCCGCTTTCGCCACTGGTGTTCTTCCATATATCTACGCATTTCACCGCTACACATGGAGTTCCACTCTCCTCTTCTGCACTCAAGTCTTCCAGTTTCCAATGCACGACTTCGGTTAAGCCGAAGGCTTTCACATCAGACTTAAAAAACCGCCTGCGTTCCCTTTATACCCAGTTCAGAGT
+
CCCCCGGGGGGGGGGGGGGGGGGGGGGGGGGGGGGGGGGGGGGGGGGGGGGGGGGGGGGGGGGGGGGGGGGGGGGGGGGGGGGGGGGGGGGGGGGGGGGGGGGGGGGGGGGGGGGGGGGGGGGGGGGDFFGGGFGGGGGGGGGGGGGFFGGFDGGGGFFGGGGGGGCE8DDFDFGGGGDCGGGGGGGDGGG5?FFBFEGFCFFFFF@EFFFFFFG44DAFFFF@DFDFFEFFCFFF=BB6@CCEFFF
@M00200:207:000000000-ALC1F:1:1117:12557:8570 2:N:0:5
TACTGGGGTATCTAATCCCGTTCGCTCCCCTGGCTTTCGCGCCTCAGCGTCAGAAGAGGGCCAGCACGCCGCTTTCGCCACCGGCGTTCCTTCCGATATCAACGCATTTCACCGCTCCACCGGAAGTTCCGCGTGCCCCTACCTCCCTCAAGACTACCAGTATCCAAGGCCGTTCTCCGGTTAAGCCGAAGGATTTCACCCCGGACTTGATAGCCCGCCTACGCGCCCTTTAAACCCAATTCAGAGT
+
CCCCCGGDGGGGGGGGGGGGGGGGGGGGGGGGGGGGGGGGGGGGGGGGGGGGGGFFGGGGGGGGGGGDGGGGGGGGDGGEGGGDGGGGGGGGGGGGGGGGGGGGGGGGGGGGGDGGGGGGGGGCCGGGGGGGGGGGGGGGGGGGGCGFGG6EDGGGGGGGGGGGGGG6?FFGGFFGFGD:EGDFFGGC59EDFGFFF<CEDFFD(27<7<B<BA@)(79B?B?>9:>F6<:)6AF?BF07)56:<?B
@M00200:207:000000000-ALC1F:1:1117:8804:9004 2:N:0:5
TACCAGGGTATCTAATCCTGTTTGCTCCCCTGGCTTTCGCTCCTCAGCGTCAATGCCGGTCCAGGATGCCGCCTTCGCCACCGGTGTTCCTCCAGATATCTACGCATTTCACCGCTACACCTGGAATTCCGCATCCCTCTCCCGGATTCAAGCCATCCAGTATCGGATGCAGTTCCCAGGTTAAGCCTGGGGATTTCACATCCGACTTAGTTGGCCGCCTACGAGCCCTTTATACCCAATTCAGAGT
+
CCCCCGGGGGGGGGGGGGGGGGGGGGGGGGGGGGGGGGGGGGGGGGGGGGGGGGGGGGGGGGGGGGGGGGGGGGGGGGGGGGGGGGGGGGGGGGGGGGGGGGGGGGGGGGGGGGGGGGGGGGGGGGGGGGGGGGGGGGGGGGGGG>EBGGGCGGGGGGGGGGGGGGDGGGGGGFGFGGGGGGGGGGGGGFGFFGFFFFGFFFFFDFBFFFFEFFFFFF9<@FFD?A;@FFF>EEFF@FF6;EFE9<D
@M00200:207:000000000-ALC1F:1:1117:6294:10282 2:N:0:5
TACTGGGGTATCTAATCCTGTTTGCTCCCCACGCTTTCGTCCCTGAGCGTCAATCCAGGCCTAGTGAGCTGCCTTCGCTATCGGTGTTCTATGACATATCTAAGCATTTCACCGCTACATGTCATATTCCGCCCACTTCGACCGAATTCAAGTCTTACAGTATCAATGGCAGTTCTACAGTTGAGCTGTAGGCTTTCACCACTGACTTATAAGACCGCCTGCGGACCCTTTAAACCCAATTCAGAGT
+
CCCCCGGGGGGGGGGGGGGGGGGGGGGGGGGGGGGGGGGGGGGGGGGGGGGF@FGGGGGGGGGGGGGEGGGGGGGGGGGGGGGGGGGGGGGGGGGGGGGGGFGGGGFGGGGGGGGGGGGGGGGGGFGGGGGCGGGGGGGGFGGDGD7FGGGGGGGGGGGFGGFGFGGGGGGGDFFGCFFGFGGFGGGGGGGFFFFFFFGFBFFF5CEEEEFFFEFFAB@=@B2@2?=DBD<*9=4;@?D=EFFCF@C
@M00200:207:000000000-ALC1F:1:1117:26113:18515 2:N:0:5
TACTGGGGTATCTAATCCTGTTTGCTCCCCACGCTTTCGCACCTCAGCGTCAGTAATGGACCAGTGAGCCGCCTTCGCCACTGGTGTTCCTCCGAATATCTACGAATTTCACCTCTACACTCGGAATTCCACTCACCTCTTCCATACTCGAGATACCCAGTATCAAAGGCAGTTCCAGAGTTGAGCTCTGGGATTTCACCCCTGACTTAAATATCCGCTTACGTGCGCTTTAAACCCAATTCAGATT
+
CCCC<FGGGGGGGGGGGGGGGGGGGGGGGGGGGGGGGGGDCGGGGGGGGGGGGGGGD<FCEFGGFGGGGGGGDGGGGGGGG8FGFGGGGGGGGGCFGGGGGGGGG8FFGGGGGEFGGGGGD,AFEGGGGGGGGGDGGEGGGGDADFGFGGGGFGFCFGFF?3=E8?DFGGF==726+?=DF=D=+D2CFG:?9FA*+*+*10=9)5A*8*3;=;F48?):).):)/)(5>:***;)52(,*8*7C))
@M00200:207:000000000-ALC1F:1:1118:20505:24582 2:N:0:5
TACACGGGTATCTAATCCTGTTTGCTCCCCACGCTTTCGTGCATGAGCGTCAGTACAGGTCCAGGGGATTGCCTTCGCCATCGGTGTTCCTCCGCATCTCTACGCATTTCACTGCTACACGCGGAATTCCATCCCCCTCTACCGTACTCTAGCTATGCAGTCACAAATGCAGTTCCAAGGTTGAGCCCTGGGATTTCACACCTGTCTTACATAACCGCCTGCGCACGCTTTAAACCCAATTCAGAGT
+
CCCCCGGGGGGGGFGGGGFGGGGGGGGGGGGGGGGGGGGGGGFGGGGGDGGGGGGGGGGGGGGGGGGGGGCFGFFGGGGGGGGGEGGGGGGEGGGGG+AFEGGGGGGDGGGGGGGGGGGGGGGGGC:FFGFGGGGGGGGGDEFGD+@DFGGAEFEEC9=@FFGFFGFEFFFGGFGGFG?+5+3;FGGFFD7>*AAEFFGC2>2917:E<?AE49>?@>@2(7(2:D6>?6C4?)9A<(/(.499).7
@M00200:207:000000000-ALC1F:1:1119:21606:6433 2:N:0:5
TACGAGGGTATCTAATCCCGTTTGCTCCCCTGACCTTCGTGCCTCAGCGTCAGGAACTGTCCAGAGACCCGCCTTCGCCACTGGTCTTCCTTACGATATCTACGCATTTCACCGCTACACCGTAAATTCCAGTCTCCTCTCCAGTCCTCAAGCACGGCAGTATCGAATGCAGTTTCGGAGTTAAGCTCCGAGATTTCACACCCGACTTACCGCGCCGCCTCCGCCCCCTTTCTGCCCAATTCAGAGT
+
CCCCCGCGGGGGGGEFGGGEGGFGGGGEGGGFFGGGGGGGGGGGGG?FEGGGGGGGGGGGGFGG<EFGGGGGDGCADGC:FGC=65A=FGGFGGGGGGGGGGGCFGGGACEGGGGGGGGGGGGGGCFGGGAB=DDADFG9DGFFEFGFGGG9FDFCEGEGGGGG=D=DFGFGD@FG7:+?C7EFFFGFDDDGF>CCFCFFA)?B):4>AEF==@D)-8:?(69?(4991@@+:6?48>0:AB2<43.
@M00200:207:000000000-ALC1F:1:1119:12896:7062 2:N:0:5
TACGAGGGTATCTAATCCTGTTCGCTCCCCATGCTTTCGCACCCCAGCGTCGGTAGGGACCCAGAGAGCTGCCTTCGCTTTTGGCGTTCCTTCGTAGATCTACGGATTTCACCCCTACACACGAAATTCCACTCTCCTCTGTCTCACTCAAGTGAATTGGTTTCGAGAGCATTCCGCCACTTTTTGGCGACTTTCACTTTCAACCCGATTCACCGCCTACGTGCCCTTTATACCCAATTCAGAGT
+
CCCCCGGGGGGGGGGGGGGGGGGGGGGGGGGGGGFGGGGGGGGGGGGGGGGGGGGGGGGGGGGGGGGEGGGGGGGGGGGGGGGGFGGGGGGGGGGGGGGGGGGGGGGGGGGGGGGGGGGGGGGGEEGGGGGGGGGGGGGGGGGGFGGGGGGGGGGGGGGGFGGGGGFFDGGGGFGGGGGDEGFGGEDCGDGGFFFFFEFFC?FFF2@BFFCCCEFFFFFF6@@F<@E@EFFACEAF@DEFECCEE
@M00200:207:000000000-ALC1F:1:1119:10897:13361 2:N:0:5
TACTGGGGTATCTAATCCTGTTTGCTCCCCACGCTTTCGTGCCTCAGTGTCAGTTACAGTCCAGCAACTCGCCTTCGCCACCGGTGTTCTTCCTAATATCTACGCATTCCACCGCTACACTAGAAATTCCAGTTGCCCCTCCTGCACTCAAGTCCGACAGTTTTAGTAGTAGTTCCGAAGTTGAGCTCCGGAGTTACGCTACTAACTTGCCAAACCACCTACGCACCCTTTAAACCCAATTCAGAGT
+
CCCCCGGGGGGGGGGGGGGGGGGGGGGGGGGGGG7FGGGGGGGGGG,CFGFFGGGGGGGGGFFGGGGGGGGGGGGGF>EGGGGC:CFFF9DFFGGGGDGFGGFGDGGGGFGAFGEGCEFFGGCFGDGGGGGGGGGAEFFGGGGGGGGGF?@FGGGGEGEGGGGGGFFGFGG8DDGF=CCDE79=D6@?FG6;?DGFFA75@=FF=5AAE4AAEB>FDFFDFEFF=B9@BDF6CFFFDD;D<./))7?
@M00200:207:000000000-ALC1F:1:2102:8766:6943 2:N:0:5
TACCCGGGTATCTAATCCGGTTTGCTCCCCACACTTTCGCGCCTCAGCGTCACGTGCTGTCCAGCGAGCTGCCTTCGCCATAGGTGTTCCTACCAGTATCTACGCATTCCACCGCTACACTGGTAATTCCACTCGCCTCTCCAGCCGTCAAGCCTACCAGTATCCAACGCCGTGCCGGGGTTGAGCCCCGGTCATTAACATCGGCCTTAGAAGACCGCCTACGCGCCCTTTATACCCAATTCAGAGTAGCT
+
CC<CCFGGGGGGGFGGGGGDGGGGGGGGGGGGGGGGGGGGCFGGGGGGGGGDGGGFGGFGGGGGGGDGEGFGGGGGGGEGGGGCFFFGGGGEGGEGGGGGFEGEGGEGGGFGGGGGEGCGGFGGGACGGFFGGGDEEDGGGGFDCDDCDDE?FGGGG88AFFGGGGGGGGG>DEGDADD*13;8<F6?CD48.(17@CGE3FD@02;@@);/6@F).37??FFEFF>6>1).):=@2>21:>>267--.).
@M00200:207:000000000-ALC1F:1:2102:21939:25104 2:N:0:5
TACACGGGTATCTAATCCTGTTTGCTACCCACGCTTTCGCACCTCAGCGTCAGTAATGGCCCAGTGAGTCGCCTTCGCCACTGATGTTCCTTCAGATCTCTACGCATTTCACCGCTACACCTGAAATTCCACTCACCTCTACCATACTCTAGCCTGCCAGTCTCAAATGCCATTCCCAGGTTGAGCCCGGGGATTTCACATCTGACTTACCAAACCGCCTCAGCCCGCTTTAAACCCAATTCCGAGT
+
CCCCCGGGGGGGGGGGGGGGGGGGGGGGGGGGGGGGGGGGCGGFGGGDGGGEGGGGGGAEC@FGGGGGGGGGGGGGGFGCGGGFFCDFGFGGGGGGGFFAF=EGGGDGGGGGGGGGGC9,EBEEGDFGGGGGGGGFF=EFGGG?GGGG6===CCDFGFFGF?BCF38E8EGGGFGG?DD+@F6+A,=8C+99))03129*;9;;*08AC*9A)<>F9DB)((()(205(-/)7);.2(3;7))/(.,
@M00200:207:000000000-ALC1F:1:2103:8149:5944 2:N:0:5
TACTGGGGTATCTAATCCTGTTTGCTCCCCACGCTTTCGCGCCTCAGCGTCAGTAATGAGCCAGGTTGCCGCCTTCGCCACCGGTGTTCTTCCCAATATCTACGAATTTCACCTCTACACTGGGAATTCCACAACCCTCTCTCACACTCTAGTCTTAACGTCTCACATGCAGCTCCCAGGTTAAGCCCGGGGATTTCACATCTGACTGTCAAAACCGCCTACACGCCCTTTAAACCCAGTTCAGAGT
+
CCCCCGGGGGGGGGGGGGGGGGGGGGGGGGGGGGGGGGGGGGGGGGGGGGGGGGGGGGGGGGGGGGGGGGGGGGGGGGGGGGGGGGGGGGGGGGGGGGGGGGGGGGGGGGGGGGGGGGGGGGGGGGFGGGGGGGGGGGGGGGGGGGGGGGGGFGGGGGGGFGGGG,@DD8DGGFGGGGGGGFGG7FFGGGGGD>FFFEGFFFFFFFBFEEFFFFGBFFFFFFFFFFF@FFFFFFFG;1;4?EF3C<E
@M00200:207:000000000-ALC1F:1:2104:24565:9038 2:N:0:5
TACTCGGGTATCTAATCCTGTTTGCTCCCCACGCTGTCGCGCCTCAGTGTCAGCAATTGCCCAGCAGGCCGCCTTCGCCACTGGTGTTCTTCCGGATCTCTACGCATTCCACCGCTACACCCGGAATTCCACCTGCCTCTACAATGCTCAAGCTCGGCAGTTCGCACGGCAGATCCGGGGTTGAGCCCCGGACTTTCACCACACGCTTACCAAGCCACCTACGCGCCCTTTACACCCAATTCAGAGTAGA
+
CCCCCGGGGGGGGGGGGGGGGGGGGGGGGGGGGGGGGGGGGGGGGGGGGGGGGGGGGGGGGGGGGGGGGGGGGDGGGGGGGGGGGGGGGGGGGGGGGGGGGGGGGGGGGGGGGGGGGGGGGGGGGGGGGGGGGGGGGGGGGGF=DFGGGGGGGGGGGGGGGGGGGGGGDGGGFGGGGGGGGCDFGGGGGGDDFGGFFFGFFFFFFBFFFFFFFFGFFFFFF?2D9@FFFFFBDFF?;:BBFAB4276:6<
@M00200:207:000000000-ALC1F:1:2104:4261:11090 2:N:0:5
TACAAGGGTATCTAATCCTGTTTGCTCCCCATGCTTTCGCACCTCAGTGTCAGTATTAGGCCAGATGGCTGCCTTCGCCATCGGTATTCCTCCAGATCTCTACGCATTTCACCGCTACACCTGGTATTCTACCATCCTCTCCCATACTCTAGTCTCCCAGTATCGAATGCACTTCCCAAGTTAAGCTCAGGGATTTCACATCAGACTTAAAAGACCACCTACGTACGCTTTACACCCAATTCAGCGTAGA
+
BCC,6CDCCACFGF<FGGGCGGGFGEGGGG<8EGGDGCGGDGGGGGG<EFGGFEG,,6<,<@FG<E9FF,8,BFGGDGFGCGCG:,@DFF,,44EFGGGGDFGDG>G7=AFGGDGG6FDCGGD:,,@>@E,EF8,EF@DGGGG8;DEFGCF,943@,>8AF,=88+?=0=D,?FGC+2,6DEGF8D+6?DCGFGDFF7D9CF990DDD97+118@5=F@8C?=6:FFF=5>E*;AFAB4264*:*)/65@
@M00200:207:000000000-ALC1F:1:2104:20434:18492 2:N:0:5
TACTAGGGTATCTAATCCCGTTTGCTCCCCTAGCTTTCGCACCTCAGCGTCAGTAACGGTCCAGTGAGCCGCTTTCGCCGCCGGTGTTCCTCCTGATATCTACGCATTTCACCGCTCCACCAGGAGTTCCACTCACCCCAACCGTCCTCAAGCCAGGCTGTATCCGATGCAATTCCCCGGTTGAGCCGGGGGCTTTCACATTGGACGGACCTAGCCGCCTACGTGCGCTTTAAACCCAGTTCAGAGT
+
CCCCCGGGGGGGGGGGGGGGGGGGGGGGGGGGGGGGGGGGEGGGGGGGGGGGGGGGGGGGGGGGGGGGGGGGGGGGGGGGEGGGGGGGGGGGGGGGGGGGGGGGGGGGGGGGGGGGGGGGGGGGGGGGGGGGGGGFGGCDEGGGGGGGGGGGGGGGFGGFGGGGGGGGGGGGGGGFGGGGGGGGGGGGGGGDDGFFFFFFCAFFEEFFFFFF?FFFBF9??@BFFFFFBBFFFFFFF<B?AAFFFF<
@M00200:207:000000000-ALC1F:1:2104:11667:24055 2:N:0:5
TACCAGGGTATCTAATCCTGTTCGCTCCCCATGCTTTCGAGCCTCAGCGTCAGTTACAGGCCAGACAGCCGCTTTCGCCACTGGTGTTCTTCCATATATCTACGCATTTCACCGCTACACATGGAGTTCCACTCTCCCCTTCTGCACTCAAGTCTCCCGGTTTCCGATGCCATTCTCCGTTTAACCAGTACGTTTTACTTCAGACCTTATAAACCGCCTTCCCTCCGTTTACACCCCGTTTGGTCTCGTAC
+
CCCCCGGGGCFFGAFGGGGGGG,FEF<+FGCCFFFFGGGGGGGGGGFEECCEEFFCFGG,D,CFG,CEGGGG7CGGGGDGGCFGGGGGF,?FFFFGGDFFGGGGGGGEGGGGEGED>CFGGGG8F8EDFAEFA,@EF,8DFFFGGGGFGGFCF;E,,68CGECCD6C+=++,++2++,6=A7C,5C++++2+5=7*;>++33++8))**0?6@=;*)*))**(+0)(-8?5*0*84(((/(((/)1)((((
@M00200:207:000000000-ALC1F:1:2106:8172:21421 2:N:0:5
TACGGGGGTATCTAATCCTGTTCGCTCCCCTAGCTTTCGCTCCTCAGCGTCAGTTGTGGCCCAGAAGGCCGCCTTCGCCACCGGTGTTCTTCCAAATATCTGCGCATTCCACCGCTACACTTGGAATTCCGCCTTCCCCTACCAAACTCAAGTCCGCCGGTATCGGGAGCGTGCGGGGGTTGAGCCCCCGGATTTGACTCCCGACCTAACGGACGTCCTACGAGCGCTGTATACCCAGGTCAGAGT
+
CCCCCGGGGGGGGGGGGGGGGGGGGGGGGGGGGGGGGGGGGGGGGFGGGCFGGGGGGGGGGFGGFFGGGGEGGGGGGGGGDCGGEGGGGGGGGGGFGGGGGGAFGEGGGCDGGGGGGGGG,EFGGFDGGGGGGGGGGCFDGGGGGGGGGDF95EFGCGGCEGGGD5CDDGD59;552:>D5:9CG6CDCD5CBCG=?<7@F(74;92F)7B>59(,,/())8:4(891(-4>AAB)48(53:?)2:
@M00200:207:000000000-ALC1F:1:2107:11320:12064 2:N:0:5
TACTCGGGTATCTAATCCCGTTTGCTCCCCTGGCCTTCGTGTCTCAGTGTCAGGAACTGTCCAGAGACCCGCCTTCGCCACTGGTCTTCCTTACGATATCTACGCATTTCACTGCTACACCGTAAATTCCAGTCTCCTCTCCAGTCCTCAAGCACCGCAGTATCGAATGCAGTTTCGGAGTTAAGCTCCGAAATTTCACACCCGACTTACGGCGCCACCTACACACCCTTTAAACCCAATTCAGAGT
+
CCCCCGGGGGGGGGGGGGGGGGGGGGGGGGGGGGGGGGGGGGGGGGGGGGGGGGGGGGFGGGGGGGGGGGGGGGGGGGGGGGGGGGGGFGGGGGGGGGGGGGGGGGGGGGGGGGGGGGGGGGGGEFGGGFFFFGGGGFGGGFGGFGCFEDFGGGGGGGGGGFFGGGGGGGGGGFGGGGGDGGGD7AFF?DCDBGCFFEGFFFFFFFFF6CFD2>;@9AFFEFEFBF=B;DECE346?F6@CCFEFFC
@M00200:207:000000000-ALC1F:1:2107:15937:24644 2:N:0:5
TACCGGGGTATCTAATCCTGTTTGCTTCCCACGCTTTCGTGCATGAGCGTCAGTGCAGGCCCAGGGGATTGCCTTCGCCATCGGTGTTCCTCCGCATATCTACGCATTTCACTGCTACACGCGGAATTCCATCCCCCTCTGCCGCACTCCAGCGATGCAGTCACAAATGCAGTTCCCAGGTTGAGCCCGGGGATTTCACCTCTGTCTTGCATCACCGCCTGCGCACGCTTTAACACCAGCTCAGAGT
+
CCCCCGGGGGGGFFGGGGGGGGGGGGGFGGFGGGGG8FGGGFGGGGGGDGGGGGGGGFGGGGGGGGGGGGG9FGGGGGGGGGFEEGGGGGGAFED7@79AEFGGG7FGG,@FGGGGGGGGGGGC+FDGGGFGGGGD@CEGCFGCEEGGFGGFGGGEGGGGEFFGGGFFDGGGF+B+3<7@?FD4*=?7?78C6C*66<>3*)*2.6)3+/99;=FC@B@(/5117>0903,))))0(3,(.8?:289
@M00200:207:000000000-ALC1F:1:2108:28658:16641 2:N:0:5
TACTGGGGTATCTAATCCTGTTTGCTCCCCACGCTTTCGCGCCTCAGCGTCAATGTCGGTCCAGATAGCCGCCTTCGCCACCGGTGTTCTTCCCAATATCTACGAATTTCACCTCTACACTGGGAATTCCGCTATCCTCTCCCGAATTCAAGCCAATCAGTATCCAATGCAGTCCCCAGGTTAAGACCAGGACTTTCACATCTAACTTGATCGGCCGCCTACGCGCCCTTTATACCCACTTCAGAGT
+
CCCC8FGGGDFF<@FGGGFGFDFFGGGGGGG7FCC@8FFGGGGGGGFGGGEEG9C<CECFC@FGG9EFCGCFG=F<DCGGGGG:FEF:ECEGGCAFFFEGDFGG:EEFGGGDF=EGGECFF,AFGCCDGGGGCEEGCDF8DFGD6@CDDFGFFFGCFFG=EFFE5*@3+DBDFF=;+1:64EBCD+9;39199CFFFFGFC*:98ACAC8+:*57C>492@FF3,0.:;35CEEF7@ED(.4?378>
@M00200:207:000000000-ALC1F:1:2108:10225:23729 2:N:0:5
TACTAGGGTATCTAATCCTGTTTGCTCCCCACGCTGTCGCGCCTCAGTGTCAGCCGTGGCCCAGCGGGCCGCCTTCGCCACCGGTGTTCTTCCGGATCTCTACGCATTCCACCGCTACACCCGGAATTCCACCCGCCTCTACCACGCTCGAGCGACGCAGTTCGCACGGCCGACCCGGGGTCGAGCCCCGGGCTTTCACCGCACGCTTGCGCCGCCACCTACGCGCCCTTTAAGCCCCACTCAGCGC
+
CCCCCFGGGGGGGGGGGGGGGGGFGGGGGGGGGGGGGGGF7FFGGGG<CGGGG@,@CGDGGGGGGGGGGGGGGGGGGGGGGF=FGGEGG9EFGGDGGGGGGGGFF+?FEFFFGGGGGGGGGGGGGGFFGGGGGC>GGEE?FGDDEEEDGGD::ECGC>E5:FC--04*//>DDDDC):5C8*)/)17CCD=).)/66:>6(>BF6;B33>@E>0796D6(()(.,5303039>4C?0:,(.4:2)((
@M00200:207:000000000-ALC1F:1:2110:29503:13055 2:N:0:5
TACGCGGGTATCTAATCCCGTTTGCTCCCCTGGCTTTCGCTCCTCAGCGTCAATGTCGGTCCAGGATGCCGCCTTCGCCACCGGTATTCCTCCAGATATCTACGCATTTCACCGCTACACCTGGAATTCTGCATCCCTCTCCCGAATTCAAGCCATCCAGTATCGGACGCAGTTACCAAGTTGAGCCTGGGGATTTCACGCACGACTTAGTTGGCCGCCTCCGAGCCCTTTACACCAAGTTACGAGTCAAT
+
CCCCCGGGGGGGGGGGGG@GGGGGGGGG:CCDGFGGGGGGEGGGGGGGGGGGGGGEF8CCCGGG<C,BFFGGGGGGGGGGGGGGECFGGGGGGGFEFEGGGGGGGGGGGGGFGGGGGGFG=FGGGGGGGGFGE,@DGFEDFGCE+@CGGFFDD+,@CDFDGGGGD66@>E5C*+5=+,4;D6,8*=*9CF*/9?F*+*4))0/)((,2>)7)1(;=.>02+;((-,4(,4)69<FF(8:AF4502((()--
@M00200:207:000000000-ALC1F:1:2110:3337:13819 2:N:0:5
TACTCGGGTATCTAATCCTGTTTGCTCCCCACGCTTTCGCGCCTCAGCGTCAGTAATGAGCCAGGTTGCCGCCTTCGCCACCGGTGTTCTTCCCAATATCTACGACTTTCACCTCTACACTGGGAATTCCACAACCCTCTCTCACACTCTAGTCTGCACGTATTAAATGCAGCTCCCAGGTTAAGCCCGGGGATTTCACATCTAACTGTACAAACCGCCTCCACGTCCTTTATACCCAATTCAGCGT
+
CCCCCGGGAFGGGGGFGG9FEC9FGGG86BFFFGGGFGGG>FCGGGGDGGGGGGGFCFDECCFGGGGBDFGGGGGGGGGGDGGGGGGCEGC<DGEFGGGGG;FCC+@CEFGGGGDCFGGGF@DF<:EF9@D==DCEGGFDFFGE;@FF?DD9DFEFFFGGGGG,EDD8FFGG??DDFDE?DAC<FAF?C79@C59A+6BC6/=1*8*/97:6=7C)6)>(+25:067(/.17)?A6@42(6<?E)(2
@M00200:207:000000000-ALC1F:1:2110:18374:15448 2:N:0:5
TACTGGGGTATCTAATCCTGTTTGCTCCCCACGCTTTCGCGCCTCAGCGTCAGTAATGAGCCAGGTTGCCGCCTTCGCCACCGGTGTTCTTCCCAATATCTACGAATTTCACCTCTACACTGGGAATTCCACAACCCTCTCTCACACTCTAGTCTGCACGTATTAAATGCAGCTCCCAGGTTAAGCCCGGGGATTTCACATCTAACTGTACAAACCGCCTACACGCCCTTTACGCCCAGTTCAGAGT
+
CCCCCFDGGGGGGGGGGGGGGGGGGGGGFGGGGGGGGGGGGGGGGGGGGGGGGGGGGGGGGGGGGGGGGGGGGGGGGGGGGGDEGGGGGGGGGGGGGGGGGGGGGFEFGGGGGGGGGGGGGGFFFGGGGGGGGGG8EGGGGFGGGGGGGFFFGGGGGGGFGGGGGGFDEGGGGFDFFGGGGF>AFGDFG6DDCBGFFFGFFFFF?6AAECFA6@F9@A@@</6>/((..5=3>;AD>1;;?EFC?EE
@M00200:207:000000000-ALC1F:1:2111:27194:17764 2:N:0:5
TACAGGGGTATCTAATCCTGTTTGCTCCCCATGCTTTCGTGCCTCAGTGTCAGTATTAGGCCAGATGGCTGCCTTCGCCAACGGTATTCCTCCAGATCTCTACGCATTTCACCGCTACACCTGGAATTCTACCATCCTCTCCCATATTCTAGTCTCCCAGTATCGAATGCAATTCCTAAGTTAAGCTCAGGGATTTCACATCCGACTTAAAAGACCACCTACGCACGCTTTACACCCAGTTCAGACT
+
CCC8CDFGGGGGGGGGGGGGGGAFGGGGCEF@FGGGGGGGFGGGGGGFFFGGFGCF<@CE,,CF,CCFGGGEGGGGGGGE7FGGGGGGG<=F,4AFF8FGGGAFGGGGGGGGGDGGEGGGGGDFDGGGGG;EFGDG@FFF,DF8=E,?FGGFAAAE=FGFGG@F6EGF?ADDFFGGFFG?DFAGGG??FFD6D5D5DED+9:*:@BFFFC78*8C*)?5@EF>AABABAFFFFE8A=BB2>E?FC)7
@M00200:207:000000000-ALC1F:1:2112:7243:7783 2:N:0:5
TACAGGGGTATCTAATCCTGTTCGCTACCCATGCTTTCGAGCCTCAGCGTCAGTTACAGACCAGACAGCCGCCTTCGCCACTGGTGTTCTTCCATATATCTACGCATTTCACCGCTACACATGGAGTTCCACTGTCCTCTTCTGCACTCAAGTCTTCCAGTTTCCAATGCACTTCTTCGGTTAAGCCGAAGGCTTTCACATTAGACTTAAAAGACCGCCTGCGCTCGCTTTAAACCCAGTTCAGAGT
+
CCCCCGGGGGGGGGGGGGGGGG,BEGGGGGGGGGGGGGGGGGGGGGGGGGGGGFGGGGGGGGFGGGGGGGGGGGGGGGGGGGGGGGGGGGFGGGGGGGGGGGGGGGGGGGGGGGGGGGGGGGFFDGFDGFGGGGGGGGGGGGGFGGGGGGFGGGGGGFFGGGGG8FCCGFGFGFGGGGGGGGGGGGGDD;CGFGFFFEGFEFFFEFFFFFFFCDGF=FAFFDBFFFFFFFFFF3AFFFFEEEFEC=)
@M00200:207:000000000-ALC1F:1:2112:19670:11887 2:N:0:5
TACTGGGGTATCTAATCCTGTTCGCTCCCCACACTTTCGCTCCTCAGCGTCAGGTAATGCCCAGAGAACCGCCTTCGCCACCGGTGTTCCTCCTGATATCTGCGCATTTCACCGCTACACCAGGAATTCCATTCTCCCCTGCATACCTCAAGTCTGCCCGTATCGAAAGCAAGCATCGAGTTAAGCCCGATGTTTTCACTCCCGACGCGACAAACCGCCTACGAGCCCTTTAAACCCAATTCAGAGT
+
CCCCCGGGGGGGGGGGGGGGGG,BFEGGGGGGGGGGGGGGGGGGGGGGGGGGGGGGGGGFGGGGGGGGGGGGGGGGGGGGGGGGGGGGGGGGGGGGGGGGGGGGGGGGGGGGGGGGGGGGGGGGFGGGGGGGGGGGGGGGGGGGGGGGGGDFGGGGGGGGGGGGGDGGGGGGGFGGGGGGGGGCFGGGGGDGFGGFFFGFFA9>ABFFFFFFFFGFFDBFFFFFFF(8:17AADFFFB0:BDAFF>5
@M00200:207:000000000-ALC1F:1:2112:14674:18249 2:N:0:5
TACTAGGGTATCTAATCCTGTTTGCTCCCCACGCTGTCGCGCCTCAGTGTCAGTAACTGCCCAGCAGGCCGCCTTCGCCACCGGTCTTCCTCCGGATCTCTACGCATTCCACCGCTACACCCGGAATTCCGCCTGCCTCTACAGTCCTCGAGTCTGACAGTCGGCACGGCAGATCCGGGGTTGAGCCCCGGACTTTCACCACACCCTTATCAGACCACCTACGCGCCCTTTAAACCCAGTTCAGAGT
+
CCCCCGGGGGGGGGGGGGGGGG<FGGGGGGGGGGGGGGGGGGGGGGGGGGGGGGGGGGGGGGGGGGGGGGGGGGGGGGGGGGGGGGGGGGGGGGGGGGGGGGGGGGGGGGGGGGGGGGGGGGGGGGGGGGGGGGGGGGGGGGGGGGGGGGGEGGGGGGGGGGGDGDGGGGGGDFGGGDGGGGGGCGGGGGGDFGGFFFGF@FFFFB;F;FFFEEGFF@:?3:?>>@FFBBFAAFFFFF1:<ABBF2.
@M00200:207:000000000-ALC1F:1:2112:26978:18432 2:N:0:5
TACCAGGGTATCTAATCCTGTTTGCTCCCCACGCTTTCGTGCATGAGCGTCAGTATCGGCCCAGGGGGCTGCCTTCGCCATCGGTGTTCCTCCACATCTCTACGCATTTCACTGCTACACGTGGAATTCCACCCCCCTCTGCCGTACTCTAGCCGTGCAGTCACAAGCGCCATTCCCAGGTTGAGCCCGGGGATTTCACACCTGTCTTACACAACCGCCTGCGCACCCTTTACACCCAGTTCAGAGT
+
@CCCCGGGGFCGGGGGGGGGGG6EFGGGGGGGGGGGGGGGGGGFGFGGGGEGEGGGGGGGGEGGGGGGGGGGGFGGGGGGGGGGGGGGGGGGGGGDGFGGGGGGGGEFEFGGGFGAFGGAEFGGDC<AFDFGGEECGGCF?FCEEGGGGG9DEFEEGGGCFGGGGGFGGGGGG6CFGFD5DCF>CGGCDGGGFDGFF?FF=?5=EECFCFFFEDDA;AB;@;@FF>;BB0:D<AF57:1(-:<AF).
@M00200:207:000000000-ALC1F:1:2113:13486:4783 2:N:0:5
TACTAGGGTATCTAATCCTGTTTGCTACCCACGCTTTCGCATCTCAGCGTCAGTTACGAGCCAGATAGCCGCCTTCGCCACTGATGTTCTTCCAGATATCTACGGATTTCACTCCTACACCTGGAATTCCGCTATCCTCTCTCGCACTCTAGTTTGGTAGTTTTGAAGGCAGTTCCACGGTTGAGCCGTGGGATTTCACCCCCAACTTGCCATACAGCCTACATGCGCTTTAAACCCAATTCAGAGT
+
CCCCCGGGGGGGGGGGGFGFFG,CFGGGGGGGGGGGGGGGGGGGGGGGGGGGGGGGGGGGGGGGGGGGGGGGGGGGGGGGGGFFGGGGGGGFGGGGGGGFGGGGGGGGGCFGGGGGGGGGGGGGFGGGGGGGEGGGGGGGGGGGGGGGDGCFGDFGGGGGGFGGCDGDDFFGGGGFGEGCGGCFDGGGGGGGFGDFFEGAA?AFADD=8F=BEBGF=69BB234*;92/9=CFFFF0(6@47?))./
@M00200:207:000000000-ALC1F:1:2113:17514:5838 2:N:0:5
TACGGGGGTATCTAATCCTGTTTGCTCCCCATGCTTTCGTACCTCAGTGTCAGTATTAGGCCAGATGGCTGCCTTCGCCATCGGTATTCCTCCAGATCTCTACGCATTTCACCGCTACACCTGGAATTCTACCATCCTCTCCCATACTCTAGCCAACCAGTATCGAATGCAATTCCTAAGTTAAGCTCAGGGATTTCACATTTGACTTAATTGGCCACCTACGCACGCTTTAAGCCCAGTTCAGAGT
+
CCCCCGGGGGGGGGGGGG9FGG,CFGGGGGGGGGGGGGGGGGGGGGGGGGGGGGGGFFECGGGGGGGGGGGGGGGGGGGGGGGGGGGGGGGGGCFGG@FGGGGGGGGDGFGGGGGGDGGGGGGGFGGGGGGGGGGGGFGGGGGFGGGGFGGFGGGGFGGGGGGGGGGGGGFF7FDFEAFFEFGFGGGGGGG6?F?FFEFFF9;7AEEFFFEEF@G*8@BDFEAF=?B>DDBFFFFF>B26?EEE537
@M00200:207:000000000-ALC1F:1:2116:4326:8880 2:N:0:5
TACTCGGGTATCTAATCCTGTTCGCTACCCATGCTTTCGAGCCTCAGCGTCAGTTACAGACCAGACAGCCGCCTTCGCCACTGGTGTTCTTCCATATATCTACGCATTTCACCGCTACACATGCAGTTCCACTGTCCTCTTCTGCACTCAAGTCTTCCAGTTTCCAATGCACTTCTTCGGTTAAGCCTAAGGCTTTCACATTAGACTTAAAAGACCGCCTGCGCTCGCTTTAAACCCAGTTCAGAGT
+
CCCCCGGGGGGGGGGGGGGGGGGGGGGGGGGGGGGFGGGGGGGGGGGGGGGGGEGGGGGGGGGGFFGGGGGGGGCFGGGGGGFEGGGGGGGGGGGGGGGGGGGGGGGGFGGGGGGGGGGGGGG,6C>AEFFGGGGGFGGGFFFGFDGGGGGGGGGGGFGGDFCGGGGGG8DGCFFGFGGGGGGFGD=)1=DFFFFFFFFCEFFF7@EEFEFECDGA55@F9>BAFF>>9BDFEFFF=@@=FFC?5=?
@M00200:207:000000000-ALC1F:1:2116:20584:14223 2:N:0:5
TACAAGGGTATCTAATCCCGTTTGCTCCCCTGGCTTTCGTGTCTCAGCGTCAGCACACTCCCAGCAGTCTGTTTTCACCTTTGGCGTTCCAGACGATATCTACGCATTTCACCGCTCCACCGTATGTTCCGACTGCCCCTAAGTGGCTCAAGACAACCAGTATACCAAGCAGTTCCACGGTTGAGCCATGGGATTTCACAAGGTACTTAGAAGTCCGCCTACACACGCTTTATACCCAGTTCAGAGT
+
CCCCCGGGGGGGGGGGGGGGGGFGGGGGGGGGGGGGGGGEFGGGGGGGDGGGGGGGGGGGFGGGGGGGGGFGFGGGFGGGGGGGFEGGGFGGCGGEGGEGGGGGGGGGGGGGAFCGGCGGGGC++9CDFFCCGGGGGGGGGG8DEGGFGGGGFDFFGEDDFGGGFFF?FGGGFFGFFGGGF7CGGGF5:9;CFGF@AEFFCFCCCF@A;CFCFE7955>5@FFFFBBBF296CCFCF=>3CEEFEFC
@M00200:207:000000000-ALC1F:1:2117:14840:10478 2:N:0:5
TACACGGGTATCTAATCCTGTTTGCTCCCCACGCTTTCGCACCTCAGCGTCAGTATTTGCCCAGGAGACTGCCTTCGCCTTTGGTGTTCTTCCAGATATCTACGCATTCCACCGCTACACCTGGAATTCCGTCTCCCCCTGCAATACTCTAGTCCACCAGTTTAGTATGCTGTTCCCAGGTTGAGCCCGGGGATTTCACATCCTACTTGATGAACCGCCTGCATGCCCTTTACACCCAGTTCAGAGT
+
CCCCCGGGGGGGGGGGGGEGGGGGGGGGGGGEGGGGGGGGGGGGGGGGGGGGGFGGGGGCGGGGCFGGGGGGGGGGGGGGG?FEFGGGGGGE9FFFGGGGGGGGGGGGFGGGGGGG8FGGGGFAEFGGGGG@FGGGGGGGGGFEDDFGGFGGGGGG9FGGGGGGFDG8FGGGGFGG8,AFGGGGGDFCAGGFBGGFFFGFEF56=@FFFF469AFF>FFFBFBCC;BBBDFCEFFF>D2;CEF?<<?
@M00200:207:000000000-ALC1F:1:2117:8376:11005 2:N:0:5
TACTGGGGTATCTAATCCTGTTTGCTCCCCACGCTTTCGAGCCTCAGCGTCAGTTACAGACCAGAGAGCCGCTTTCGCCACCGGTGTTCCTCCATATATCTACGCATTTCACCGCTACACATGGAATTCCACTCTCCCCTTCTGCACTCAAGTTTAACAGTTTCCAAAGCGAACAATGGTTAAGCCACTGCCTTTAACTTCAGACTTATTAAACCGCCTGCGCTCGATTTAAACCCAGTTCAGAGT
+
CCCCCGGGFGGGGGGGGGGGGGGGG,EFGGGFGGGGGGGFGGGGGGGFFBFFFAFEGGGGFC@FGGGGGGGGG7FFGGGGEGGGGGGGGGGGGGGGGGGGGF?FEEFCFGFGFFECGCFFGGGGFEEGGGGGGGGGFE>?D8DFGFFDGGGGFGGGGGGGA:DD8D=EDGDGGFGGFGGGGGFFGFCDEGGAFFGAFFGFFAEEE5=AEFFFFE4A)3<@2>>@?5(3@BEE;8;)6=@9??E<<?
@M00200:207:000000000-ALC1F:1:2118:16122:16618 2:N:0:5
TACCAGGGTATCTAATCCTGTTTGCTCCCCTAGCTTTCGTGCATCAGCGTCAGTAATGGTCCAGAGAGCCGCTTTCGCCACAGGTGTTCCTTCCGATATCTACGAATTTCACCTCTACACCGGGAATTCCGCGATCCTCTTCAGTACTCAAGCCTTGCAGTTTCCGATGCACTTCCTCAGTTGAGCTGAGGGATTTCACGTCAGACTTGCAAAGCCGCCTACGTGCGCTTTAAACCCAGTTCAGAGT
+
CCCCCGGGGGGGGGGGGGGGGGGGGGGGGGGGGGGGGGGGGGGGGGGGGGGGGGGGGGGGGGGG-@FGGGGGGGGGGGGGGGGGGGGGGGGGGGGGGGGGGGGGGGGGGGGGGGGGGGGGGDGGGEGGGGGGGGGGGGGGGGGGGGGGGGGFGGGFGFFGFGGGGGGGGGGGGFGGGFGGGGFGGCC7CFGE5FFFACGFD?AFFFFFFFFFFFGFFFF=>D@FFF@@BFFFEFFF(60/4)76EEE
@M00200:207:000000000-ALC1F:1:2119:28881:15185 2:N:0:5
TACCAGGGTATCTAATCCTGTTTGCTCCCCACGCTTTCGCGCCTCAGCGTCAGAACCGGTCCAGGTAGCCGCCTTCGCCACTGGTGTTCCTCCCAATATCTACGCATTTCACCGCTACACTGGGAATTCCGCTACCCTCTCCCGGCCTCAAGCCAAGCAGTTTCAAAGGCAGTTCCCCGGTTAGGCCGAGGGATTTCACCTTTGACTTGCCAAGCCGCCTACGCGCCCTTTATACCCAGTTCAGAGTAGCT
+
CCCCCGGGGFGGGGGGGGGGGGFGGGGGGGGGGGGGGGGGGGGGGGFGGGGGEGGGGGGGGGGGGGGFGGGGGGGGGDGGGGGGGGGGGFGGGGGGGGGGGGGGGGGGGGGGGGGGGGCFFGFGGGGGGGGGGGG@FGGGGGGGGGGGGGGGFGGG?@=A>F@=DCFGFFC>FFGF3;DDGDDFGGFC4CDEAGFFFFGFEFF=EEEF=CAE3=F>@F>D0(,79D>9B7?BB>FFF<?8A4:A24ADA))
@M00200:205:000000000-AKKM3:1:1101:8587:1890 2:N:0:1
TCCCCGGTTCTCTACTCCTGTTTTCTCCCCACTCTTTCTCTTCTCAGCGTCCTTATCCAACCATCCCTCCGCCTTCTCCTCCTTTTTTCCTCCCTCTCTCTACGCCTTTCCCCACTACACCTCTCCTTCCACCTTCCCCTACCGCCCTCCCTCTGTGCGGTCCCCTTCGACCCTCCCCTTTTGACCCCGTCTCTTTCACGCCGTCCCTCCACCGCCGCCTCCTCGCCCTTTCTTCCCCGTTCATATTCTCT
+
-,888+++7,6;;,,;;;;,;;<,;6;6;@,7,;;;6;,6,6;AC,,6+88+,;,6;6,,;@,,,,,,68+68??=,:6,,,,,9,:44@D9,8,,4,9A=,B,++4494,::,6;+9,49,,,4,99A=,9=,+91098*9,*=:C06*++,++3+3+*@+)01*+,*+313053*30*73+*+34*****325+4*2)-/))(-(*(-000(*/(/./(/(0//09<7;)))).0(--3,().)--.))
@M00200:205:000000000-AKKM3:1:1101:19878:1958 2:N:0:1
TACCAGGTTATCTAATCCTGTTTTCTCCCCACTCTTTCTCTCCTCAGTTTCCTCTCTTTCGTCCTCCCCCACTCACCCCCCCTCTTTCCGCCTCTCCTCTGTTCTCCTTCCCGATCTCTCCTCTTTCCACCGCTTCCCCCGGACTTCCCTCTTCCTCTCCTTTCCCCCACCTACACCTTCTCCTTTTCCTTTCCTTCCTTTCGCCCCTCCCTTTCCTCCCCCCCTTCTTCCCCCCCCCTCGCTCCCTTTCC
+
6,8A,,,,;,;<<,,<;CC,CCC,;C@6C;,7,;@,6;,6,;B?C,,<,;;,,6;,;;,,,;@66;,,,++8A?,94,784++4,,,5,,6446,9,,99,,<,<,,4999,,+63=<@,9,4,5,93,99+01+8,06)*++*63?0+0==,36<<>+3,+*+300+3+3)*3****3*,,5++,,40+,++,,2+)70**))-/)))(00*.,1*1)(((,),0)27+)((,(-/((((((.-(,),-)
@M00200:205:000000000-AKKM3:1:1101:13548:1960 2:N:0:1
TACCAGGTTCTCTAATCCCGTTTTCTCCCCTAGCTTTCTCTCCTCAGCGTCTATGTCGGTCCATTTTTCCGCCTTCGCCACCTTTATTCCTCCATCTATCTACGCCTTTCACCGCTACACCTTTCCTTCTTCATCCCTCTCCCGAATTCCATCCATCCATTTTCACTCGCAGTTCCCTTTTTAAGCCTGTTTCTTTCACTTGTTTCCTCCTTGGCCGCCTACTCGCCCTTTCTTCCCCATTCAGATTATAT
+
6,8A@,,,;,;CE<,CCCF7FCC,;CCCCFF-,CCCC@,;BCBE@,,;+8@,,<,<<,+8CB,,,,;,;;88@CEE,8@,49,,:,<AFAFA=,,,9,99=8?,6+9?@A,::,89+8,444,,,,9=ED,@=96==?@85@?*1*?06+,+70+?9B++@+33*3+45+0)3;;=+++*33+++7600+,+2==6+*7*;*:*)5*3*)33*)33)*3:)0**)*3;/3>*2*10,(05><*/*******
@M00200:205:000000000-AKKM3:1:1101:20864:1962 2:N:0:1
TACAAGGTTCTCTAATCCTGTTTTCTCCCCACTCTTTCTTTCCTCAGCGTCATTCTCAGTTTATTCCTCTGCCTTCGCCCTCTTTCTTCTTTCTCATCTCTACTCCTTTCCCCGCTACATTTCTCCTTCCGCCCTCCTCTTCTGTACTCACTTCCATCAGTTTCCCTTGCCCTTCCCCTTTTACGCTTTTTTCTTTCACCTCTTCCTTCCTCTCCCTCCTCCTCACCCTTTCTTCCCTGTTCAGATTCCAT
+
6,86,,,,;,;<C,,;CCC,CCC,<;C6CC,8,;C@@A,;,<CBE,,6+88,,;,,,,,656,,6,,,;,5;AAEB,8,,+,,,<,<AE;4,,,,,9,9?E,,,9,99==,::+6?+6,,,,,,,,9==4,,,1+96:=*+,9+9+?06+,+,66+2>++9+3=*++,0=*)3003**+5746+*663*+,**6=65*7**16**50;*)3**335)33@)8)0*5*49*85**316*)097**1*1****
@M00200:205:000000000-AKKM3:1:1101:22650:2027 2:N:0:1
TACTGGGTTCTCTAATCCTGTTCTCTCCCCACACTTTCTCTCCTCAGCGTCATTTCATGCCCATTTCCCCGCCTTCGCCACCTTTGTTCCTCCTTCTCTCTGCGCCTTTCCCCGCTACACCATCCTTTCCGTTCTCCCCTGCATACCTCTAGTCTGCCCGTTTCGCCCGCAATCGCCGTTTTAAGCACGTCTTTTTCACTCCCTTCTCTTCAAACCGCCTACGCGCCCTTTCCACCCTGTTCAGTCTCGCT
+
8,8B@8<,8,;CC=,CEFF<FE6,<C@@CB<C,BFEAE,<BCBFF<,6+88,,,;,,<,BAE8,,,,,;;+@>?BE,88,84,,9,<AEEF94=,,9,9CA;E+7,8699,::+@?+>,4@+,,,,99?D>9?9=E=:=35@@FEDA*6:,+766++@09@+)6)*++<?5)*3:*0*3*542++,,53*1*32233052*8>)*0*1**12/94:4/:5(-()/*)278;))).(4(/446)9)).)(((
@M00200:205:000000000-AKKM3:1:1101:10580:2037 2:N:0:1
TACCCGGGTATCTAATCCTGTTTTCTCCCCACGCTTTCGCGCATCAGCGTCATCCCCAGCCCATCTCCCCGCCTTCGCCACCGTTGTTCTTCCGTCTCTCTACGCATTCCACCGCTACACCCCCCCTTCCATCTTCCTCTACTGTGCTCCCTCCTGACAGTTCGCACTGCCCACTCCTCTTTGAGCCCCTCTCTTTCACCGCACTCTTTTCCAGCCGCCTCCTCGCCCTTTCTCCCCTGTTCAGATTCTAT
+
86ABCFE+8+;CDC,C@EF9FCC,;@CCEC@F+@F7CA,,+6+@F<@E@8B,,66,:,6FF@,,9,,,944@CF:A,8:,44+,4,8EFGG?=,,,99@FDD<AF+48,9,:A@E?6@A?68++++6=F@,@D2+82+=05=@+@?D05*++6+5*3@+:A20*)*3*3@A);9*3***+7252/:9??**)2<:+1*4.59>,(//1).))1)236/87(,(0(/7>/0:)-).,1(-.6)).))-))))
@M00200:205:000000000-AKKM3:1:1101:16784:2040 2:N:0:1
TACTCGGTTATCTAATCCCGTTTTCTCCCCTGGCTTTCGCTCATCAGCGTCAATACCGGTCCATTTTTCCGCCTTCGCCACCTTTGTTCCTCCATCTCTCTACGCTTTTCCCCGCTACACCTGTACTTCCACATCCCTCTCCCGGCTTCGCTCCCACCAGTTTCCTACGCAGTTCCCCTTTTGAGCCGGTTTATTTCACGTCCTCCTTATCTGGCCACCTTCTCGCCCTTTCCGCCCCGTTCCGATTCGTT
+
66ACCF>,8,;CCC,CC@CCF@;,6<C@;@F-,CECC<,8,;8AFECE+88,,<,;;,+@@@,,,,9,::8:CFC?,86,49,,:,<EFGGA?,,,9,9CA=<::,4A9=,994@?6C,:,9,,,,99C=;@F96@=?D836@5C*=)6*++6+6;D>?FG+3=*++,36*)377330+*855+3@C*<****755+25-<5>)*05>****/*4=0/2-)0*4/48C)2;))((/1(.46((33(-)(((
@M00200:205:000000000-AKKM3:1:1101:20715:2063 2:N:0:1
TACACGGTTCTCTAATCCTGTTTGCTCCCCACGCTTTCGTTCATGAGCGTCATTGTTGTCCCATACCTCTGCCTTCGCCATCGTTGTTCCTCCACCTCTCTACGCATTTCCCCGCTACACGTTCACTTCCACCTTCCTCTGCCACACTCCATCTCCGTAGTTTCGACCGCAATTCCCTTTTTAACCCCGTTTCTTTCCCACTCTACTTCCGACGCCGCCTGCTCACACTTTCTGCCCCATCCCGACTCCAT
+
-886AB@,6,;CCC,66CC,C@;,,CCC68,@+@F@@B,;,;;CC,,;@88,,6,<<,,;@CA,,,,,95,CEFAD78B,8A,,:,89AED5=,:,49=AD,AA=,46=@,:94=96CE:+4,,,,99A@AEF16@==E0;9@DF*=06;,+7+635>DDC33=)*+633*)39D10++*745++3@:3*,*0=951*2*38=**129*.:):)*:()0,62(/.5)27:7))))/2((5(/(,3(-((.)
@M00200:205:000000000-AKKM3:1:1101:20078:2084 2:N:0:1
TACCGGGTTCTCTAATCCTGTTTTCTCCCCACGCTTTCTCTCCTCAGTGTCGTCTCTTGAGTCCTTTCCCACTCACCCCCCTTCACACCGCCTTCCCCACTGGTGTTCTTCCGGATCTCTACCCCTTCCACCGCTCCTCCCGGAATTCCCCTTTCCTCTACTTTTCCCAAGCCCTCCATTTTCCCCGCCCTATTCTGGGTTGATCCCCCTACTCTCACCTCCTCATTCTTGTCTCCCCATACTCGCCCTCT
+
-88A8+6+6,;<;<,<CFE,C6;,<6;;;@@@+7C,6;,;,;;5E<8C,<<,,:6,<6,,5;C666,;,,5BFF84?,@=4+,,,,9A@E>4?,9,4,96=8,9,4444,9B8+69C,E5,9,,++9999@8C+6+1*6036@?C56*6+,+,+6<+,=+@+*+*56,4@*)<>C*3*+3,,52*5**:****,,++.40>2<*11)(((/07)21*+2*(((0)+3+;+1)))).+,((/()/(((,.((
@M00200:205:000000000-AKKM3:1:1101:24151:2104 2:N:0:1
TACTAGGGTATCTAATCCTGTTTTCTCCCCACACTTTCTTTCCTCAGCGTCCTTTTACGTCTATTTTTCTGTCTACACTATCTCTGTTCTTTACCCTATCTAAGCCTTTCACCGCTACACCGTCCCTTCCGCCTACCTCCATTCCACTCCATCCCTGCAGTTTCCCTCGCACCCTCCCCCTTAAGCCGGTCTCTTTCAGAACTTACTTTCACGGCCGCCTACTCACCCTTTCTCCCCCATTCAGATTTCAC
+
-88@C@C,;,;CC=,;EAFFEC6,,;;6;8<@,BFC<E,;,;CFC,6C@88+,<;,,,,;EC,,6,,,;;;CEAA;<66,5?,,<,CEFGF,,5,,9,9CC,A;F,9=,4,::,6:CFG44+98+,499@AEC1+993,)59@DEFD06*,+40+33D+:E+2?*+64*6*1*8033*+*632647D*9++3+755557*0=***1*3**2*1)540*37)019/522/0.***.(1(((00)1)).))))
@M00200:205:000000000-AKKM3:1:1101:14288:2111 2:N:0:1
TACTAGGGTATCTAATCCTGTTTGCTCCCCACGCTTTCGTGCATGAGTGTCAGTGTTGGCCCAGGAGGCTGCCTTCGCCATTGGTGTTCCTCCACCTCTCTACGCATTTCACCGCTACACGTTGAATTCCACCTCCCTCTGCCACACTCCCGTTCCGTAGTTTCGAGCGCAATTCCCAAGTTAAGCTCGTGGATTTCACACTCTACTTGCGGAGCCGCCTGCGCACACTTTCATCCCCGTTCAGGTTCTTT
+
68BCCGG8F8CFFFAFGGGGGFF,CDFFDFGGDGGFDE,C,@FFGEEGGEFA,C9CE<<FFFG,,,,,8BFFGGGGG@F@@?9,:AFGGGF5?,9,9?@FGGGGG,?CDF,?CCEEDGGD+@,,+,9EFGFFG9=E?FG8DDFFGF>0=?,+@6+;AF8?=6;=0*+39CE5>BF3+++*85=2?EC?B+,**4@3+*7;EFF**:;0*0:27:B?2):692(/.325;7@)))./4(4::36<))///))
@M00200:205:000000000-AKKM3:1:1101:20271:2114 2:N:0:1
TACAAGGGTATCTAATCCCGTTTGCTCCCCTGGCTTTCGTGTCTCAGCGTCAGCACACTCCCATCAGTCTGTTTTCACCGTTCTCGTTCCAGACGATATCTACGCATTTCACCGCTCCACCGTCTGTTCCGACTGCCCCTAAGTGGCTCAATCCAACCAGTTTACCACGCAGTTCCCCTTTTGAGCCGTTGTATTTCACAAGGTACTTCCAAGTCCGCCTCCACACGCTTTCTACCCCGTTCAGATTATCC
+
68BCCGG7C8CEFF9FFFGGGEE,C@CEDFGC8FGFEF,C,;BBFGGGE@B,,6,B6CFGGGG,;,,<CEEFGBFGACC7B?,,<4CFGGG,,97+8,@FFDGCF,8@=@,B:6=>DGGE=+@B4+@@FDCGG==>=:@DDDFFGB>0=:9+,0=?FGGFF+3+3;+,33<=9D72+5+*35<=:DE*?++*+75=53,;>@93*:A<**:9>BFFF*:@)5))(42:482*/*1.,(,6(((.).1/)))
@M00200:205:000000000-AKKM3:1:1101:21391:2146 2:N:0:1
TACAAGGTTCTCTAATCCTGTTTTCTCCCCACGCTTTCGTTCATGAGCGTCATTGTTGGCCCATCCCTCTGCCTTCGCCATTTTTGTTCCTCCCCATCTCTACGCATTTCACCGCTACACCTCTACTTCCACCTCCCTCTGCCACACTCCATCCCCGTCGTTTCGACCGCAATTCCCCTCTTAAGCCCGTCTATTTCACACTCTACTTGCGAGGCCACCTTCTCACACTTTCTCCCCCATTCAGATTATTC
+
68ACCGF,C,;CCFAFGGGGGE@,CECECFFEEGGCFB,;,;;FC<CFE@@,,<,C<6,@ED@,,,,,::BFFGGG=BB,8,,,<4FGGGG?4,,,94@FFFFCG,8?=F,B:@EDDGF=,9,,,,9@EDDGF9=@8DFDDEGFGFC3=*,+76+<9=+*@61=0*+33@A)?@F4**+*5555+7<?<****555+*7*38:***/9*10)/(1*(/2000*0*5)2*2))./.6*(./.1.19))))))
@M00200:205:000000000-AKKM3:1:1101:16637:2155 2:N:0:1
TACGAGGGTATCTAATCCTGTTTGCTCCCCTAGCTTTCGTTCCTCAGTGTCAGGTATCGTCCATAGCCTCGCCTTCGCCACTGGTGTTCCTCTCTCTCTCTACGCCTTTCACTGCTACACCGAGATTTCCAGTCTCCCCTCCGACCCTCCATCCGGATAGTTTCCAATGCCATTTCCGTTTTGAGCCCGCATATTTCACATCATCCTTTCCCAGCCACCTCCTCACACTTTCTACCCTGTCCAGATTAGCT
+
AACCCGG7B8CFFE9FFGGGGFE,;CECFFGFFGGEEE,C,;BFGGGGGCE,,,<;FGGGGGG,,,,;;AB@=FFF78B,8A,,:,EFGFG54?,,9,9C=EGFE+9?==,::@FC9BF9>8++++,9CFGF82=@96@806@BCDG5?A8+>6=:<BCFF6;?C+6,0@9>9=F<+*6*86==?CG?D++**7;?+3@=A@F**:67A0*1:6B*:03>)/-?EF);247*/*106*77))*)*).))()
@M00200:205:000000000-AKKM3:1:1101:19449:2161 2:N:0:1
TACTGGGGTATCTAATCCTGTTTGCTCCCCACGCTGTCGCGCCTCAGTGTCAGAACTGGTCTAGCTGGCCGCCTTCGCCACGTGTGTTCTCCCCCATCTCTACGCATTTCACCGCTACACAGGTAATTCCACCTGCCCCTCCCAGCCTCAAGTCCTGCAGTTTCTACCGACAAAATACATTTGAGCTGTTCGCTTTAACAGTATACTCTCAGAACCACCTACGCGCCCTTTCTACCCAATACATATTCTAT
+
@ACCCGG>F7EEGGFGGGGGGFE,CEAEFFGGGGG7BE,C+@FEFGGFGCF,,,,;CEGFGGG,<C,,64CFGGGGGCF78+,,:AFGGGGA=C>+?EFGGGGGG+@FAF,CCCGEDGGE,,,,,,9@FGF8=,6>D5?8*6@??BC0=*@+7=3?@FGFE23?D+26@39>9@6*+5++3@CC9D:?B*,*3:93+05:*:6*/2*.*0.*1:EC:28B=;(/65)/9C.).)9)4),6/);)))1))1)
@M00200:205:000000000-AKKM3:1:1101:22188:2166 2:N:0:1
TACTGGGGTATCTAATCCCGTTCACTCCCCTAGCTTTCGTTCCTCAGCGTCAGACAAGGCCCATTTTTCCGCTTTCGCCGCCTGCGTTCCTTCCACTATCTACACATTTCACCGCTCCACTGTAATTTCCGCACACCCCTGCCTCACTCCATTCTGCTAGTTTCAAGCGCTGTTCCCCTTTTGAGCCGGTCTATTTCACACCTTACTTACCAAACCGCCTTCTCACCCTTTTTCCCCCATTCCGACTCTCT
+
88BCCGG+C,CEFAFGGGGGGEE,CFFFFFGGDGGFGD7C,CEDFGFGGCC7,,;,CCEGGGG,;,<,:AFFFEGFC@B+:>4,C>FGGGGAFC9,9,9CFGGGG,9CAF;F:BC>>@??>,,,,,9@FFGGG6+@=0@=9DEFGF6*69,+36+2=@FF,326*++3:C55:>F<;:+*84:33@F5B**0+2@5+37;=>:)*01//*)1:>ED)18((7798>6?*?>).../2(,(7))(/(6(7))
@M00200:205:000000000-AKKM3:1:1101:12019:2168 2:N:0:1
TACGAGGGTATCTAATCCCGTTCGCTCCCCTAGCTTTCGCGCCTCAGCGTCAGAAGAGATCCAGTCATGCGCTTTCGCCACCGGCGTTCCTTCTGATATCAACGCCTTTCACCGCTCCACCAGAAGTTCCCATGACCCCTACCTCCCTCGAGACCAGCAGTTTCCAAGGCACTTCTCCGGTTAAGCCGGCTGATTTCACCCCGTACTTGCTGATCCGCCTACGCGCCCTTTCAGCCCCGTTCAGACTCGAT
+
@BCCCGG>FCEFGGGGGGGGGEF>BEFCFEEDGGGFFGCC+@@FGGGGGBFC:9,,EGGGGGG,CC,B,A@FE:FG@BC,?A++@FFFGGGAEG9,A,4EFFGGC+A=EF9B:@CDGGC?D88,,,7EFGGGG,?38@?8:DAFFFD8D56+,30@AFGF7+5?C;+,5DACA@FAF>**5;48B9=?E)*)/4<=+14>B>>103?533.4>EFC?*5;03(.(289)2))).../(-88<7:<).)(.(
@M00200:205:000000000-AKKM3:1:1101:22824:2169 2:N:0:1
TACGAGGGTATCTAATCCTGTTCGCTCCCCTAGCTTTCGCGCCTCAGCGTCAGGGAATGCCCAGAGACCCGCCTTCGCCACCGGTGTTCCTCCCGATCTCTACACCTTTCACCGCTACACCGTGACTTCCAGTCTCCTCTGCATCCCTCAAGACCGGCAGTTTCGGCCGACCCCCCTGAGTTGAGCCCACTGATTTAACGACCCACTTGCCATCCCGCCTCCTCGCCCTTTTCACCCAGTTCAGATTCACT
+
68ACCGG+C,CEFGGGGGGGG,C,@C@@DFFGFGGFFF@C+@@FCGGGGFC7,,,,CFGGGGG,,,,::@@@FGGGD?B,8?++88FGGGGBE=++@>DFFGGGD,AFFG9E:BEEGFC?8+,,++7@EFGGGDDEGFGEFEGFGF61A*,+,+699BGD:+3<5*<8?@?AFFA28)*)714=;>C>?**)*4:2+.14<B;(,/,7)9(/74:;:77?(3(.-2)91*.))-.)2(.()-6<44))).)
@M00200:205:000000000-AKKM3:1:1101:17686:2174 2:N:0:1
TACAAGGGTATCTAATCCTGTTTGCTCCCCACGCTGTCGCGCCTCAGCGTCAGCCACAGCCCAGCGGGCCGCCTTCGCCACCGGTGTTCTTCCGGATCTCTACGCATTCCACCGCTACACCCGGACTTCCACCCGCCTCTACTGTGCTCCAGCGCGAGAGTCTCGAAGGCCGATCCGGTGTTGAGCCCCGGCCTTTCACCCCCTACTCCTCGCGCCGCCTACTCGCCCCTTCTGCCCCGTTCAGATTATCT
+
@BCCCGGCF@FFGGCGGGGGGEF8@EFCFFGGGGGDGF<D+@CFGGGGGEE@,;E8FGGGFGG8C+++8@CFEGGGF?=?8A++8+CFGGFFB7++6@AFGGGGG+@BDE,BFGGFGEGAB@+++++6EFGG610@EBE@8DFAFFF=FFF*>*/:@CDF:08=2)**2CFB::302)))439+;>C)))/)0CC:*)3).7>((..544(-47E=1/7?62)03C@C)9((-)-.2(-442(66)-))))
@M00200:205:000000000-AKKM3:1:1101:20883:2176 2:N:0:1
TACGGGGGTATCTAATCCCGTTTGCTCCCCTGGCTTTCGCTCATCAGCGTCAGAAGTCAACCAGTGCACCGCTTTCGCCGCCGGCGTTCCTCCCGATATCAACGCCTTTCACCGCTCCACCGGGCATTCCATGCACCCCTTTGACCCTCAAGCAACGCAGTTTCGGGCGCAGTTCCTCGTTTAGGCCGAGGCATTTAACCCCCGACTTCCGCCGCCGCCTACGTGCGCTTTCTTCCCAGTTCCGATT
+
6ACCCGG7F7CFGGGGGGGGGEF,<CEFFGGGGGGEFE7:,CCFGGGGGCB:,,,69EFGDEG8C,C,B4FGGGGGGC=@7C++7@FGGGFFC?7+>++EADFGG+>>@F9CCCEFGGGED6++++,@FFECD,;>79C8;AF9F>F5C9C*4*99?EGFG+1=@)):>EB0>6731:9)4;5;6<FAE)*).<?2*.+-(-3((4><)48041?E>7>?08(018.91*().)..:),5--),1(-
@M00200:205:000000000-AKKM3:1:1101:13384:2200 2:N:0:1
TACTGGGGTATCTAATCCTGTTTGATCCCCACACTTTCGAGCCTCAGTGTCAGTTATAGTTTCGTTAGCTGCCTTCGCAATCGGTGTTCTATGACATCTCTATGTCTTTCACCACTACATGTCATATTCCGCCAACGGCATCTATACTCAAGCCCTACAGTATCAATGGCAATTTCTGGGTTAAGCCCAGAGATTTCACCACTTCCTTATAAGGCCACCTCCGCTCCCTTTAAACCCAATTCAGATT
+
<@CCCGGGGCFGGGGGGGGGGGGCCFGGGGGGGGGGGG:<,BFGGGGGGGGF<FEBGGGGGGGCFF,@FF<FGGGGGCC7CF<,CFGGGGGGFCF<FGGGGGGGG,EFGG9AFCFFGGGF9@;EF9;FGGGGG6CDC5C5AFFFGFC;DFC6B8@FFGGFG+23C9C=DDFEFEFFFB+*ACFD7DD?F+13*=E9+0@DDFB**:AE7=E77@?EC99C):)38@DGFF)**11-:)/<4**/A**
@M00200:205:000000000-AKKM3:1:1101:15313:2209 2:N:0:1
TACTGGGGTATCTAATCCTGTTTGCTCCCCACGCTTTCGCGCCTCAGCGTCAGTACCGGGCCAGTGAGCCGCCTTCGCCACTGGTGTTCTTCCTAATATCTACGAATTTCACCTCTACACTAGGACTTCCACTCACCTCTCCCGGACTCGAGACCCGCAGTTTCGAAGGCAGTTCCGAGGTTGAGCCTCTGGCTTTCACCCCCTACTTGCAGGTCCGCCTACGCGCGCTTTTTACCCAATTCAGATT
+
CCCCCGGDFGGGGGGGGGGGGGG8EGGFGGGGGGGGGGEG7FFGGFGGGGGDCF9EFDGGGGG7E,,,BEFFGGGGGEF@CF8,CEGGGGGGGG9AA<EGGGGGG,AFFFFFGGGFGGGGDF,8E,@EGFFGG8DFGFGFDFFFDFG=FAE+>0+;9CD>8+3+)0++5DF=6AFB5***6=79>DFFF*2*3:C8+1B3>5>(/538/6*7;?G?65=;?84>9CBD3*4)..)42)-4<:A9>25
@M00200:205:000000000-AKKM3:1:1101:16785:2212 2:N:0:1
TACGCGGGTATCTAATCCCATTCGCTACCTACGCTTTCGTGTCTCAGCGTCAGGAGTGCGCCAGTGAATTGCCTTCGCTTTTGGTGTTCCCCATGATATCAACGGATTTCACCCCTACTCCATGAGTTCCATTCACCTCTCGCATCCTCTAGTTGTGCCGTTTCCCCTGCGGACCCCCGGTTAAGCCGATGAATTTGACAGAATACTAACACAACCGCCTACTCACCCTTTTTAACCCATTCCGATTATAT
+
BCCCCGGCFDDFGGFGGFGGGGF9CC@FFGCFGGGFFFDGFGGGGGGGGFE>CC8,CFGGGGG7FD,,AFFGGGGGGCEGFF,+CFGGGGGDE,,5A,=BDCEEG6=CGFCFFGGDGFD=>=E,,,4@=DFGF==EA6A8DCEEGFGDFFADE9=C5EF560:A;+A=?DD)<AD9995*5;7:BEG>4)4+1=<2404>35>**888*()/1,*33)=((5)27+5**26))()-+(319)).-(-1-.)
@M00200:205:000000000-AKKM3:1:1101:21190:2242 2:N:0:1
TACTGGGGTATCTAATCCTGTTTGCTCCCCACGCTTTCGCGCCTCAGCGTCATAAACGGACCAGGGACTCGCCTTCGCCGCCGGTGTTCCTCTCGATATCTACGCCTTTCACCGCTCCACCGCGAGTTCCCGTCCCCCCTACCGTCCTCGAGACCCGCAGTTTCGCGCGCACTTCCTCGGTTGAGCCCAGGGATTTCACGCCCCACTTTCGGCACCGCCTACTCGCCCTTTTCACCCCGTTCACAGT
+
AACCCGF>F,CFG<CGGGGGGGF8FF,CFGFGGGGGGFBF+FGGGFGGGFGC,,<,EGGGGGGG,,,:AF<FFGGGGGGBC=++8:FGGGFC=F7<=4CFFGGGG+A=DFDFFCGEDGGED6++++@EGG,6=ADGF*@>*@C?@E;0=97;6*3A9*9:=11+()2:3?A30=FA8@*)4=)*)<A))**)00:20.32((-,47142><((-:;,9<:(4)0,2@C)9))))../(((..3).).
@M00200:205:000000000-AKKM3:1:1101:16746:2251 2:N:0:1
TACGCGGGTATCTAATCCCGTTCGCTCCCCTAGCTTTCGCGCCTCAGCGTCAGTGTCAGCCCAGCAACCCGCCTTCGCCGCAGGTGTTCCTCTCGATATCTACGCATTTCACCGCTACACCGAGACTTCCAGTTGCCCCTTCTGCACTCTAGTCGCACAGTATCAGTTGACCTTTCCGAGTTAAGCTCGTAGATTTCACAACTGACTTGTGCTTACCCCCTACGCGCCCTTTTTGCCCAGTTCAGTGTAGT
+
CCCCCGGGGGGGGGGGGGGGGGF7BFGGFGGFFGFFGGGGDGGGGGGGGFGGGGGGGGGGGGG?FC8FDFGGGGGGGCFGCC77BFGGGGGGFGE8EEGGGGGGGCCEDE9FFGGFGGGGFG88F+,EFGGGG==F=DFDADCFGFFBGFGFGFGFFEC5A+;FEFGGFGFEFBFFA57*>;CCAE<;8)=5?@F=+9<4>;;3)/4?<E;EF)3>(*2,3(,23=>D<)4)))(,2):?:2:9A2)-.)-
@M00200:205:000000000-AKKM3:1:1101:16872:2298 2:N:0:1
TACAGGGGTATCTAATCCCGATCGCTCCCCTGGCTTTCGTTCCTCAGCGTCAGAAAACCCCCAGTGAGCCGCCTTCGCCTCCGGTATTCCTGATGATATCAACGCATTTCACCGCTCCACCATCAGTTCTGCTCACCTCTAGGTTCCTCAAGCACGGTAGTTTAGAGCGCAATTCCTCGGTTAAGCCGAGGGCTTTCACACCCTACTTTCCGCGCCGCCTACGAACTCTTTATACCCAATTCAGAGT
+
CCCCCGGGGGGGGGGGGGGGGGGGGGGGGGGGGGGGGGGGGGGGGGGGGGGGGGGGGGGGGGGGGGFGGGGGGGGGGGGGEGGDGGGGGGGGGGGGGGGGGGGGGGGGGGGGGGGFGGGGGGCFFCFGGGGGGGGGGFFFFGGFGFGFGFG6FFGFDFCEEDFGEBGGFGFBEEAFFF69FGCCAGGEFGG>>GGF459CE?=@BDFC59@>F6CC>GFFFF<81C:C7CABA4<<C<:2<AA2)56
@M00200:205:000000000-AKKM3:1:1101:15770:2333 2:N:0:1
TACTCGGGTATCTAATCCTGTTTGCTCCCCCGGCTTTCGTGCCTCAGTGTCAGGACTTGTCCAGGAACTCGCCTTCGCCACTGGTGTTCCGCTCGATCTCTACGCATTTCACTGCTACACCGAGCATTCCAGTTCCCCCTCCAAGCCTCTAGCCCAGCAGTTTCTAATGCCATTTCCGGGTTGGGCCCGGAGATTTCACATCAGACTTGCAAAGCCACCTACGCACCCTTTAAACCCAATTCAGAGTAGA
+
CCCCCGGGGGGGGGGGGGGGGGGGGGGGGGGGGGGGGGGGGGGGGGGGGGGGGGGGGGGGGGGGGGGGGGGGGGGGGGGGGGGGGGGGGGGGGGGGGGGGGGGGGGG>FFGGGGGFGFGGGGGGGGGGGGGGGGGGGFGFFEGFGFGEGFGGCDFFFGGFA@DGFFGGFDFFFFFFFBDEFGGG>FGFACEFAGF=B?:EEFBE3>=CBE=CC:CEDGFFFFDF<EBGC<8;)93=C;F3CE?CC8?C<6
@M00200:205:000000000-AKKM3:1:1101:16577:2342 2:N:0:1
TACAGGGGTATCTAATCCCGTTTGCTCCCCTAGCTTTCGCGCCTCAGCGTCAGGGAAGATCCAGCCACGCGCTTTCGCCACCGGCGTTCCTACCAATCTCAACGCATTTCACCGCTCCACTGGTCGTTCCCGTGGCCCCTACCTTCCTCGAGCTCAGCAGGATCGAAGGCACTTTTCCGGTTGAGCCGCAAGATTTCACTCCCGACTTGCTGAGCCGCCTACGCGCCCCTTATACCCAATCCAGAGTAGGT
+
CC@CCFDGGGGFGGFFG<FGFGEEGGGGGEEEGGGGCFCG7FE@FDGGCCGGEGGGFCFCBF<FGFGGGGEGGCFFFGFFGGGGGGCFFFFGGGFEDFGGFGFGFDGEFFGGGGG5+==@ECEGCE>EFCFE6CGG?DCDFCEFGAGFCDGDE7CAF8C9**:;8>5C4D9<>49@FFC5F=?4AC6?)::);=+3+):)71060,304<7);(+56D@?FF08-:>D)1()626:C2,.(.,.84:<4))
@M00200:205:000000000-AKKM3:1:1101:12951:2395 2:N:0:1
TACTAGGGTATCTAATCCTGTTTGCTCCCCACGCTTTCGTGCCTGAGCGTCAGGACAGGCCCAGCAGACTGCCTTCGCCATTGGCGTTCCTGTCGATATCTACGCATTTCACCGCTACACCTGGAATTCCACATCCCTCTCCCGGATTCGAGCCCGCCCGTATCGGACGCAGTTCCTCGGTTGAGCCGAGGGATTTCACGTCCGACTAAGCGGGCCGCCTACGCGCCCTTTAATCCCAATTAAGAGTAGC
+
CCCCCGGGGGGGGGGGGGGGGGGGGGGGGGFFGGGGGGGGFGGGGGGGGGGGGGGGGGGGGGGGGGGFGGGGGGGGGGG@FCGGGEFGGGGGGGGGGGGGGGGGGGDGCFGGGCEDCF9FGGGGG?FGGGGDFDGFGFG5F8DEGBC=DDFDEGGFF8+*660;A>+CEGA=5AFFACD?FE47FFFFF<E?AGFD8<CD@189176(/)6>FFEG9D>:2:4)(109)0)44))6A2:0))))6)))))
@M00200:205:000000000-AKKM3:1:1101:21851:2399 2:N:0:1
TACTCGGGTATCTAATCCTGTTTGATCCCCACGCTTTCGTGCCTCAGCGTCAGAACTGGCCTAGCCGCCCGTCTTCACCATCGGCGTTCCTGTAGATATCTACGCATTTCACCGCTACACCTACAGTTCCGGCGGCGCTTACCAGCCTCAAGAGACCCAGTATGCCCTGCGGTTACACGGTTGAGCCGTTGGATTTCACAAGACACTTAAGTCTCCGCCTACGCCCCCTTTACACCCAGTTCAGATCAGAC
+
CCCCCGGGGGGGGGGGGGGGGGGGGGGGGGGGGGGEFGGGGGGGGGGGGGGGGGGFGFGFGGGGGFEEFFGEGGGGGGGGFGGDGEFGGGGGGGGGGGGGGGGFGGGGGGGGDGGEGF=FGGGGFGFCGGGGG6=BEDGAEGGFGFC@GFGGCD759DF>FG6CEFFCFCD2?@)9=AD5<8:86CF>)*2AFF:;FCFEFF@F1,54))9?E3;EBGE<6<?B18<>10).4<7,?:14)))-5)(.).)
@M00200:205:000000000-AKKM3:1:1101:7385:2400 2:N:0:1
ACGCGGGTATCTCATCCCGTTTGCTCCCCTGGCTTTCGCGCCTCAGCGTCAGTGTCGGTCCAGGAAGCCGCCTTCGCCACCGGTGTTCCTCCGGATATCTACGCATTTCACCGCTACACCCGGAATTCCGCTTCCCTCTCCCGAACTCAAGTCCGTCAGTTTCCCGTGCAGTTCCCCAGTTGAGCCGGGGGCTTTCACACGGGACTTATCGAACCGCCTACGCGCCCTTTACACCCCGTTCAGAGT
+
CCCCCGGGGGGG9FGGGGEGGGGGGGGGGGGGGGFGGGGGGGGGGGGGGGGDGGGFGGGG>AEEGFGGGGGGGEFGGFFEGF:FFGEFEFGGGGCEECGGGGGG>>CFGGGFGEGFC>@FGGGC8DFGFFGDDGFFFFGBFFG5CEGFFFFGCGGFFCGFGGFDB4D5?C6B@6BFFFDF@,=0):C>AD=>>FCC*<C?FF0:B:2.:A6208C56D>(80()4?D)97.4)-.9803(.:A2).
@M00200:205:000000000-AKKM3:1:1101:20028:2402 2:N:0:1
TACTGGGGTATCTAATCCCGTTCGCTACCCACGCTTTCGTGTTTCAGTGTCAGGAATGCGCCAGTGAATTGCCTTCGCTTTTGGTGTTCCCCATGATATCAACGGATTTCACCCCTACTCCATGAGTTCCATTCACCTCTCGCACCCTCCAGTCTTGCCGTTTCCCCCGCAGGTCCCGAGTTGAGCTCGGATTTTTTACAGGAGACTAACAAAACCACCTACACACCCTTTAAACCCAGTTCAGAGTAGA
+
CCCCCGGGGDGGGGGGGGGGGGGGGGGGGGGGGGGGGGGGGGGGGGGGGGGGGFGGGGGGGGGGGGGGGGGGGGGGGGGGGGGGGGGGGADFGGGGGGGGFGFGGEBCFGGGGFGFGGGGGFGFEFGGGGGGGFGGGFGFFGGFGFG5DEGGFGFFFGGFEGEGFF6C?E>=D@FFFE:>DCF;6DCF>DE?>?CDA)<83>2925>==E:=BFGDFGFF:@@A8?ADCFE374=@GD(())/.)76<3)
@M00200:205:000000000-AKKM3:1:1101:21247:2410 2:N:0:1
TACCCGGGTATCTAATCCTGTTCGCTCCCCACGCTTTCGCTCCTCAGCGTCAGTGTCGGCCCAGAGACCCGCCTTCGCCACCGGTGTTCCTCCTGATATCTGCGCATTTCACCGCTACCCCAGGAATTCCAGTCTCCCCTGCCGAACTCACGTCTGCCCGTATCGACCGCAAGCTTGGGGTTAAGCCCCAACTTTTCACGGCCGACGCGACAAACCGCCTACGAGCTCTTTACACCCAATTCAGAGTAG
+
CCCCCGGGGGGGGGGGGGFGGGGGGGGGGGGGGGGGGGGGGFGGGGGGGGGGGGGGGGDGGGGGGGGGGGGGGGGGFFEEGGGGGGGGGGGGGGGGFGGGGGGEEEGG=EFFF+@?GF,AFEGG7=EFGFG=FGGGGFD=?CFD?>85DF9:DFG?FBD5C95C5@DDDD>455AB*:74FE4?@EGFFGC3)0@DAEG;?>960(.39>B1(8FFFGBB02(7(:5CFF4<))438(872A<46))).
@M00200:205:000000000-AKKM3:1:1101:22774:2436 2:N:0:1
TACTAGGGTATCTAATCCCGTTTGCTCCCCTGGCCTTCGTGCCTCAGTGTCAGGAACTGTCCAGAGACCCGCCTTCGCCACTGGTCTTCCTCATGATCTCTACGCATTTCACTGCTACACCATGAATTCCAGTCTCCTCTCCAGTCCTCAAGCACCGCAGTATCGAATGCAGTTTCGGAGTTAAGCTCCGAAATTTCACACCCGACTTACGGCGCCACCTACGCACCCTTTATGCCCAGTTCAGAGTAGC
+
CCCCCGGGGGGGGGGGGGGGGGGGGGGGGGGFGGGGGGGGGGGGGGGGGGGGGGGDGGGGDEGGGGGFGGGGGGGGGGEEEGGGG9FGGEGFFGGGGGCFGGGGGGGGGGGGGGGFGGG<BFFFFGCCFCEEDFFGGFGEFCCDGFFCFFGG98FFEGGFCFFG5?C4;FFFFEFFBBGDGGGFCD@F5CE*<EECFEFEEAAFABFFEF=5=:CE9DF@56>D2CEG*8;4/1)7F;25C<5C)/)97)
@M00200:205:000000000-AKKM3:1:1101:18531:2443 2:N:0:1
TACTCGGGTATCTAATCCTGTTTGCTCCCCACGCTGTCGCGCCTCAGCGTCAGCCACAGCCCAGCGGGCCGCCTTCGCCACCGGTGTTCTTCCGGATCTCTACGCATTCCACCGCTACACCCGGAATTCCACCCGCCTCTACTGTGCTCCAGCGCGGGAGTCGCCACGGCCGATCCGGGGTTGAGCCCCGGACTTTCACCGCCGCCTTCCCGCGCCGCCTACGCGCCCTTTAAACCCAATTCAGACT
+
CCCCCGGGGGGGGGGGGGGGGGGGGGDGGGFGGGGGGGGGDGGGGGGGGGGGGG8FGGG?FGGGGGFGG@FGGGGGGGGG,EEG@EGGGGGGC=FGGCGGGGFCGGGGCGGGGGGEDFGGGC3CCCFGGGCFGC>EGFGFFGCF=@DEG9FFF5CD4:C>GGBG@FGEFDEB3(8A:3CEEDGFFGGFFG>55EEFFFGF:;4369:?<(4?9>CC2>B:?:?E;D>D5*82<B<4CB?:A<)))43
@M00200:205:000000000-AKKM3:1:1101:18691:2465 2:N:0:1
TACAAGGGTATCTAATCCTGTTCGCTCCCCACGCTTTCGCTCCTCAGCGTCAGTTTCGGCCCAGAGACCCGCCTTCGCCACCGGTGTTCCTCCTGATATCTGCGCATTTCACCGCTACACCAGGAATTCCAGTCTCCCCTACCGAACTCTAGTCTGCCCGTATCGAATGCAGGTCCAGGTTTGAGCCCTGGATTTTCACACCCGACGCGACAGACCGCCTACGAGCTCTTTACGCCCAATTCACAGTAGA
+
CCCCCE,BCCGGGGECFEFGEG,@FCF:FCFCFECGD<:F:EEGGFD<+B:@@E<FD:7+BF@<<F@<6F+@==4A7FF@=F:7>=B:FEGGGG8??<;FFG9:FEGG,,4CF+85CEGGGGFC<>D8EG;A62BE2;1:58=AG>=DDFD+>=@BDEGFGG5D9F+4*,+59)**0;9*@DD+*<@AFG5A+<FDFCC*:4==5@>29BB633CF;GE@?:()(/.2*26:4(-42,(()..)))-6))
@M00200:205:000000000-AKKM3:1:1101:19277:2468 2:N:0:1
TACTAGGGTATCTAATCCTGTTTGCTCCCCACGCTGTCGCGCCTCAGTGTCGGCTATTGAACCCTCGCGGGTTCACTGCCCAGCAGACCGCCTTCGCCACTGGTGTTCTTCCGGATCTCTACGCATTCCACCGCTACACCCGGAATTCCATCTGCCTCTACAGTGCCCAAGCGACACAGTTGCCACGGCCGATCTGGAGTTGAGCCCCAGACTTTCACCACAGCCTTATGTCGCCACCTCCGCGCCCTTT
+
CCCCCGGGGGGGGGGGGGGGGGGGGGGGGGGGGGGGGGGGGGGGGGGGGGGGDGGGGGFGGGGGGGGGGGGGGGGFGGGGGGGGGFGGFEGGGGGGGGGEGGGGGDGGGGGGGGG>CEFGFCFEFGGGFGGGD=?EED=D?GGDGFGFGF7?>@FFFFGFGGF@EFGFFGFD>2?BEFFFG@FGFGGADCE3BG=+A4C@1C?@E@D?@DDF@ECFCGF42((04:=DCC69((-3;:,(((,37(99??
@M00200:205:000000000-AKKM3:1:1101:19756:2472 2:N:0:1
TACAGGGGTATCTAATCCTGTTTGCTCCCCACGCTGTCGCGCCTCAGTGTCGGCTATTGAGCTCTTGCGAGCTCACCGCCCAGCAGACCGCCTTCGCCACCGGTGTTCTTCCGGATCTCTACGCATTCCACCGCTACACCCGGAATTCCATCTGCCTCTACGGTGCCCAAGCCCTACAGTCGCCGCGGCAGATTCAGGGTTGAGCCCCGAACTTTCACCGCGGCCTTATAGTGGCCACCTACGCGCCCTAT
+
CCCCCGGGGGGGGGGGGGGGGGGGGGGGGGGGGGGGGGGGGGGGGGGGGGGGGGGGGGGGGGGGGFEGFDGGCFGGGCGGGGAEGGDEGGGGEEFDCGE@FGGGGGEFD9DFG+@?DAFF;EFG==EFGGGGG>D7CFFDD?E9EFGFGF,=3?CFAC>AFC=7)9FGFGFDFDAFFAFF>CCDBG558D55*<91:.:=@64138(407(-(6<CAGF?B0(731600*446<?B66?024:(21(4((,
@M00200:205:000000000-AKKM3:1:1101:14619:2479 2:N:0:1
TACGAGGGTATCTAATCCCGTTTGCTACCCTAGCTTTCGTCCCTGAGCGTCAGTAGTGAGCCAGTAAAGCGCCTTCGCGACTGGTGTTCCTCCCGATCTCTGCAGATTTCACCCTTACACCGGGAATTCCCTTTACCCCTCTCACACTCTAGCTCGGCAGTTTCAAATGCAGTTCCACAGTTGAGCTGTGGGCTTTCACATTTGACTAACCGAACCGCCTACGGACCCTTTAACCCCAGTTCAGAGTAGC
+
CCCCCGGGGGCGGGGGGGGGGGGGGGGGGGGGGGGGGGGGDGGGGGGGGGGGGGGGGGGGGGGGGGGGGGGGGGGGGGGGG:CAFGDEFFFFGGGGGGGGGFFGGGGG;FGGEGGDFGGFFEGGD@8DFGGG8DFGF:FDE?FBFFFBFFFGG8DA9>CDFGCGBFED;FFE9A9CFFGFFCFGFF,6BFCEFGCG>=CEF?E?ECEE3>9>ABGE@GF22:;57E)9*0/).)/,=2((/<5?).16))
@M00200:205:000000000-AKKM3:1:1101:16371:2480 2:N:0:1
TACGCGGGTATCTAATCCTGTTTGCTCCCCACGCTTTCGTGCCTCAGCGTCAGTATCGGGCCAGTGAGCCGCCTTCGCCACTGGTGTTCTTGCGAATATCTACGAATTTCACCTCTACACTCGCAGTTCCACTCACCTCTCCCGAACTCAAGATCTTCAGTATCAAAGGCAGTTCTGGAGTTGAGCTCCAGGATTTCACCCCTGACTTAAAGACCCGCCTACGCACCCTTTAAACCCAATTCAGAGT
+
CCCCCGGGGGGGGGGGGGGGGGGGGGGGGGFGGGGGGGGGGGGGGGGGGGGGGGGGGGGGGGGGGGGGGGGGGGGGGGGGGGGGGGGGGFFGGGGGGGGFGGGGGGGGGGGGGDFBGGGGFGGGDGGGGGFGGGGGGFGFFFFFGFG<DFGFFDFFFFGFGGCGFFGGAGFFFFFFFFFFGDDGFGCFF?FFFGGGF<=>B>DDFFECECFCCB:A>DD?@@DB@G:DGGFEEFEDG@F(9<A24<:
@M00200:205:000000000-AKKM3:1:1101:24171:2507 2:N:0:1
TACGGGGGTATCTAATCCCGTTTGCTCCCCTGGCTTTCGCGCCTCAGCGTCAATACCGGTCCAGGATGCCGCCTTCGCCACCGATGTTCCTCCAGATATCTACGCATTTCACCGCTACACCTGGAATTCCACATCCCTCTCCCGGATTCGAGCCTCCCAGTCTCGGACGCAGTTCCCGGGTTGAGCCCGGGGATTTCACGTTCGACTTAGAAGGCCGCCTACGCGCCCTTTAAACCCAATTCAGAGTAGA
+
CCCCCGGGGGGGGGGGGGGGGGGGGGGGGGGGGGGGGGGGGEGGGGGGGGGGGGGGGGGGGGGGGGGGGGGGGGGGGGGGFGGGGGAFGGGGGGGGGGGGGGGGCEEGGGGGGGEFGGGGGDFGGGFGGFGGGGG=FFGFFGGFGBDDGFGDEGGFFGGFGG7EEFDGEGF>>EFFFECEF=DCAFGFEGGFFGGGFEGFDD::?66?2>AFAF5A>DF?::?56C5D)2)4:>F<GB:0ADAF4<9<><
@M00200:205:000000000-AKKM3:1:1101:24615:2514 2:N:0:1
TACAGGGGTATCTAATCCCGTTCGCTCCCCTAGCTTTCGCGCCTCAGCGTCAGTGTCAGCCCAGCAACCCGCCTTCGCCGCAGGTGTTCCTCTCGATATCTACGCATTTCACCGCTACACCGAGAATTCCAGTTGCCCCTTCTGCACTCTAGCCCCGCAGTATCGGCTGACCGTTCTGGGTTAAGCCCAGAGATTTCACAGTCGACTTGCGGTGGCCGCCTACGCGCTCTTTACACCCAGTTCAGAGT
+
CCCCCGGGGGGGGGGGGCGGGGGGGGGGGGGGGGGGGCFEFGGGGGGGGGGGGGGGGGGGFGGGGGGGGGGDGGGGGGGGGGGGFGFCGGGGGGGFGGGGGGGGGGFGFFGGGGGFGGFGGGGGGGCGFGFGGGGAAFGFF?FFGFGFGFG@CDGEFGGAGFCCDEGGFGF99@AFFFGFGGGFCF68AC6FFFGGFFFEF@FFD6@0)6:@FFDCDD59((2>(*0)1*.69<44@;F?B9>FFF)6
@M00200:205:000000000-AKKM3:1:1101:14054:2525 2:N:0:1
TACGAGGGTATCTAATCCTGTTTGATCCCCACGCTTTCGCGCCTCAGCGTCAGTATCCGTCCAGAGGGCCGCCTTCGCCACCGGTGTTCCTCCTGATATCTACGCATTTCACCGCTACACCAGGAATTCCACCCTCCTCTCCGGTACTCGAGTCTGCCAGTATCCGGCGCCCTTCCCCGGGTGAGCCGGGGGATTTCACACCGAACTTAACAGACCGCCTACGCGCCCTTTAAACCCAGTTCAGCGTAGA
+
CCCCCGGGGGGGGGGGGGGGGGGGGGGGGGGGGGGGGGGGGGGGGGGGGGGGG9FGGGGGGGGGGGGGGGGGGGGGGGGGGGGGGGGGGGFGGGGGGGGFEDGGGGGGGGGGFCEFGGGGGGGGGGCFFDGGDGGGGFGFFGGFGFGFGFGDFGGFCGGFGGFG@DGG5*:79BFFFACDGCDFFGGEEGGFFGG4@<GA?0>>FFBFBFFFF?FG>GF<?:6<;EDD39,456<:E6:BF))6)((-14
@M00200:205:000000000-AKKM3:1:1101:7809:2553 2:N:0:1
TACGAGGGTATCTAATCCTGTTTGCTCCCCACGCTGTCGCGCCTCAGCGTCAGCCACAGCCCAGCGGGCCGCCTTCGCCACCGGTGTTCTTCCGGATCTCTACGCATTCCACCGCTACACCCGGAATTCCACCCGCCTCTACTGTGCTCCAGCGCGGGAGTCGCCACGGCCAATCCGGGGTTGAGCCCCGGACTTTCACCGCCGCCTTCCCGCGCCGCCTACGCGCCCTTTACACCCAATTCATACTAGA
+
CCCCCGGEGGGGGGGGGGGGGGCFGGGGGGGGGGGGGGFFEGGGGGGGGFFGGG8FGGGGGGGGGE>CFGGGFGGGGGGDGC7CFGGGGGGGG:>F@@DGGGGGG>@CGGGGGGGAGGGGG>>BF8DEFGGC?CDGGFGFFGGF,+=><*<CFD79?5C;EC9D0:DC>58(065=>ED):=D*4@E@39:)5:CFB)<A61>BF90:??,(3(::2)7:(3334EFD/24))).(2,(4462)-).-.)
@M00200:205:000000000-AKKM3:1:1101:18326:2562 2:N:0:1
TCGCGGGTATCTAATCCCGTTTGCTACCCTGGCTTTCGTGCCTCAGCGTCAGTAGAGACCCAGTAAGCCGCCTTCGCCACCGGTGTTCCTGATGATATCAACACATTTCACCGCTCCACCATCAGTTCCGCTTACCTCTATCTCCCTCTAGCCCACTAGTTTTGGGCGCAATTCCTCGGTTGAGCCGAGGGATTTCACACCCAACTTTGCAGGCCGCCTACGCACGCTTTAAACCCAATTCAGAGTAGAAC
+
CCCCCGGGGGGGFFEFEGFFGFGGGGGGGGGGGGGGGGGGGGGGGGGGGGGGGGGGGGGFGGGGGGGGGGGGGGGG7FGGGGECGGGGGGDFGGGGGGGGGGGGGGGGGGGGGG>>DGGGGFGGGGFGGEEGGGFCGFGFFGGFGFFBDDEDBDFEFGGFFGDGFFGGFGFAF<FFFE>>F>FGFFGFFGEFFGGGFFGF25>BFB=EE<CF@@DEBD)3=6()6:>*994:AB??E?()6<>AF99-6)-
@M00200:205:000000000-AKKM3:1:1101:18683:2563 2:N:0:1
TACAAGGGTATCTAATCCTGTTTGCTCCCCACGCTTTCGCGCCTCAGCGTCAGGTCCGGACCAGAGAGCCGCTTTCGCCACCGGTGTTCCACCCAATATCTACGAATTTCACCTCTACACTGGGTATTCCACCCTCCTCTTCCGGCCTCCAGCCCTGGTGTTTCGGCCGCACCTCCGGGGTTGAGCCCCGGGCTTTCACAAGCCGACTGCCAGGGCCGCCTACGCGCCCGTTATACCCAATTCAGAGT
+
CCCCCGGGGGGGGGGGGGGGGGGGGGGGGGGGGGGGGGGGGGGGGGGGGGGGGGGGGGGGGGGFGGGGGGGGGDGGGGFGGGGGGGGGGGFFFGGGGGGGGGGGGGGGGGGGGGGFGGGGGGGGGGGGGGGGGGGGGFGFFEGFGFGFGFFDGDGFFGGFFDCGAFGG5C>AF=CFF>?>G=596CGFFGGFFECCF3E5=@D(:>F>;:FFFFC545.7?(4<9*<<G)931.4)35,::4:4))5)
@M00200:205:000000000-AKKM3:1:1101:11502:2567 2:N:0:1
TACTAGGGTATCTAATCCCGTTTGCTCCCCTGGCTTTCGCTCCTCAGCGTCAATGTCGGTCCAGGATGCCGCCTTCGCCACCGGTATTCCTCCAGATATCTACGCATTTCACCGCTACACCTGGAATTCTGCATCCCTCTCCCGAATTCAAGCCATCCAGTATCGGACGCAGTTCCCAGGTTGAGCCTGGGGATTTCACGTCCGACTTAGTTGGCCGCCTACGAGCCCTTTATGCCCAGTTCAGAGT
+
CCCCCGGGGGGGGGGGGGGGGGGGGGGGGGGGGGGGGGGGGGGGGGGGGGGGGGGGGGGGGGGGGGGGGGGGGGGGGGGGGGGGGGGGGGGGGGGGGFGEGGGGGGGGGGGGGGGFGGGGGFGGGGGGGEGGGGGF?FGFFGGEGFGFGFGC9DGFFDFFGGFCABCE5CBFFCFFFFGFFGGC6DFFF>EFEGGGFCE9@4)>A=B2:EE?C=F?2>;;6;<=;?AC*;4)9577?34@CBFF2<A
@M00200:205:000000000-AKKM3:1:1101:8200:2644 2:N:0:1
TACTAGGGTATCTAATCCCGTTCGCTCCCCTAGCTTTCGCGCCTCAGCGTCAGTGTCGGCCCAGCAACCCGCCTTCGCCGCAGGTGTTCCTCTTGATATCTACGCATTTCACCGCTACACCAAGAATTCCGGTTGCCCCTTCCGCACTCTAGCACGACAGTATCACTTGGCCGCTGCTGGGTTAAGCCCAGAGATTTCACAAGTGACTTGTTGCGCAGCCTACGCGCCCCTTAAAACACATTCAGAGT
+
CCCCCGGGGGGFFGGGF@FEGGGGGGGGGGFGGGGGGGGGGGGG@FGGGGGGGGGGGGGGGGGGGGGGGGGCFGCCFGFDGEEGEEFEGG8FFFGGGFGGGGGGGG>FGGGGGGGFDGFGGGGGGGGGGGGGG6CDDBGDFDFD6AGFFFGFFFFEFGGDGFAGEFFGAF9C*:??EF>A7DC7AF7?FC,);,<C>CGC<>@9*7;6)/9<3>:8.)0=8/3A0*7D))-(:6:-<.(2.444)).-
@M00200:205:000000000-AKKM3:1:1101:12271:2679 2:N:0:1
TACGAGGGTATCTAATCCTGTTTGCTCCCCACGCTGTCGCGCCTCAGTGTCGGCTATTGGGAGATTGCTCTCCCACCGCCCAGCAGACCGCCTTCGCCACTGGTGTTCTTCCGGATCTCTACGCATTCCACCGCTACACCCGGCATTCCATCTGCCTCTACGGTGCCCCAGCGACACAGTTGCCATGGCCGATCCGGAGTTGAGCCCCGGACTTTCACCAAGGCCTTATTCCGCCACATACGCGCCCTTTT
+
CCCCCGGGGGGGGGGGGGGGGGGGGGGGGGGGGGGGGGGGEGGGGGGGGGGGGGGGGGGCFCGEGGGGGGGGGGFGG@GGGG8FGDDEGEGCBEFGCGGGGFGGGGGGG9EGEGGFD<FAFGGG7EEFC,@FGGDEGFGDFEE*69+3CF7?,8@?6FFFDFA5)9FF?C50*:@5*;79FED7;;C//0*?;CEF:(*;;)64)61;,6(69)+2.>?<(((5,0)0?7<)08?;G()-)11466>>())
@M00200:205:000000000-AKKM3:1:1101:12675:2693 2:N:0:1
TACGGGGGTATCTAATCCTGTTTGCTCCCCACGCTTTCGCGCCTCAGTGTCAGAACCGGTCCAGGTAGCCGCCTTCGCCACTGGTGTTCCTCCCAGTATCTACGCATTTCACCGCTACACTGGGAATTCCGCTACCCCCTCCCGGCCTCGAGCCTGGCAGTTTCAAAGGCAATTCCTCAGTTGAGCCGAGGGATTTCACCTTTGACTTACCGGGCCACCTACGCGCCCTTTAAACCCAATTCAGAGTAGA
+
CCCCCGGGGGGGGGGGGGGGGGGGGGGGGGGGGGGGGGGGGGGGGGGGGGGGGGGGGGGGGGGGGGGGGGGGGGGGGGGGGGGGGGGGGGGGGGGGGGGGGGGGGGGGGCGGGGGFGGGGGGCFFFGGGGGGGGGGGFGAFEGFGFGFGFGGCGGFFGGFGGEFFFGGFFFFFEFFFFFAFGGGFGGF>DGFFGG6AEGF@EAEFFFFFFFDF@GD6CF:B::)3?>DDFFA<A>0;??B<<><924<45
@M00200:205:000000000-AKKM3:1:1101:23110:2702 2:N:0:1
TACCAGGGTATCTAATCCCGTTTGCTCCCCTAGCTTTCGCGCCTCAGCGTCAGTATCGGTCCAGGAAGCCGCCTTCGCCACTGGTGTTCCTCCGGATATCTACGCATTTCACCGCTACACCCGGAATTCCGCTTCCCTCTCCCGAACTCAAGCCCGGCAGTCTCCCGTGCAGTTCCTCAGTTGAGCCGAGGGATTTCACACGGGACTTACCGAACCGCCTACGCGCCCTTTATGCCCAATTCAGCGTAGA
+
CCCCCGGGGGGGGGGGGGGGGGGGGGGGGGGGGGGGGGGGGGGGGGGGGGGGGGGGGGGGGGGGGGGGGGGGGGGGGGGGGGGGGGGGGGGGGGGGGGGGGGGGGGGGGGGGGGGFGGGGDGGGGGGGGGGGGGGGFFGFFGGFGFGFGFGFGGGEFGGEGGFGFFGGFGFFFFFFFFGFGGFFFGG59<5BDGGGF4BEE@@FFFFEEFFFFBGGFDEB?:3765@DDC).:>F4A??BAA)))4211:
@M00200:205:000000000-AKKM3:1:1101:9108:2728 2:N:0:1
TACTGGGGTATCTAATCCTGTTTGCTCCCCACGCTGTCGCGCCTCAGCGTCAGTGTCGGTCCAGATGGCTGCCTTCGCCGTCGGTGTTCTTCCCAATCTCTACGAATTTCACCTCTACACTGGGAATTCCACCATCCTCTCCCGAACTCGAGTCGGTCCGTTTCAAATGCGGTTCCCAGGTTGAGCCCGGGGCTTTCACATCTGACGCGACCGACCGCCTACGCTCCCTTTATACCCAGTTCAGAGTGAAT
+
CCCCCFGGGGGGGGGGGEFGGGGGEFGGGEFEGGGGGGG<FFGGGGGGGGGGGGGGGCCGC+FFAAFGGGGGGGGGGGGGGEGGGGGGGGGAFCFGGFD=EFFGGGFGGGGGGFGFGG84;=9E<88@EEDFDE=EFFC>5==@CB+8F5?C=F+9<3=>FG@FCA+=FF?5:559A>?FF6;90D?FBCGFFGCFBE?**8CCC=@@60(2;(::()7:B?B)-25C5*249<4<C?242<2.))6))).
@M00200:205:000000000-AKKM3:1:1101:19685:2734 2:N:0:1
TACCGGGGTATCTAATCCGGTTCGCTCCCCACGCTTTCGCGTCTCAGCGTCAGGTAAGGCCCAGAGAACCGCCTTCGCCACTGGTATTCCTCCCGATATCTACGCATATCACCACTACACCGGGAATTCTATTCTCCTCTGCCTCCCTCAAGTCCGCCAGTATCCAAGGACCTCTCCCAGTTGAGCCGGGAGCTTTCACCCTAGACTTAACAGACCGCCTGCACGCCCTTTACGCCCAATTCAGAGT
+
CCCCCGGGGGGGGGGGGGGGGGGGGGGGGGGGGGGGGGGGGGGDGGGGGGGGGGGGGGGGGGGGGGGGGGGGGGGFGGGGGGGGGGGGGGGGGGGGGGGGGGGGGGGGFGGGGGGFGGGGGGGGGGG?FGGGGGGGGFGFFGGFGFGFG5FFFGCBFGGFGGFGFFGG5:A>6)*3@ADFGD>FAFGEFDEEEGGGA?EB<FFFF9CCCCAE4,=@9DF06:@4,*)119:).4:9:<61)).6)).
@M00200:205:000000000-AKKM3:1:1101:14434:2760 2:N:0:1
TACCAGGGTATCTAATCCTGTTTGCTACCCACGCTTTCGCGCCTCAGCGTCAGATGCGGACCAGGGACTCGCCTTCGCCGCCGGTGTTCCTCTCGATATCTACGCATTTCACCGCTCCACCGAGAGTTCCAGTCCCCCCTACCGCCCTCAAGAACCGTGGTTTGGCGCGCACTTCCCCGGTTGAGCCGGGGGATTTCACACGCCACCTTCGGAACCGCCTACGCGCCCTTTATGCCCAGTTCAGCGTAGAC
+
CCCCCGGDGGGGGGGGGGGGGGGGGFFECFFGEGGGGGGGGGGGGGGGGGGGEGGFGFGEGGGGGGGGGGGGGGGGGGGEGG7FFCFEFFFGGGEF<E+EAFFFEGGGGGGGGGGFGGGGGGGDCE8,EEFGF?FGGEGAFFCBEBDAFFGGFFGFBBC>FCDCAFDG>:B>3@F8;5<ACECGFGFF>CEE3**794CBF>B0;?2(5:061(2A9D><FFFF187C)*3)44<<G:6?<B)))48<>0)
@M00200:205:000000000-AKKM3:1:1101:20680:2795 2:N:0:1
TACCGGGGTATCTAATCCCGTTTACTACCCTAGCTGTCGCGTCTGAGTGTCAGAAACAGACCAGAAGATCGCCTTCGCCACTGGTGTTCCTCCCGATATCTACGCATTTCACCACTACACCGGGAATTCCATCTTCCTCTTCTGCTCTCAAGCACGGTAGTATTGGACGACCTCTCCCAGTTGAGCCGGGAGATTTCACGCCCAACTTACCGCGCCACCTGCACGCGCTTTAAACCCAATTCAGAGTAGA
+
CCCCCGGGGGGGGGGGGGGGGGGGGGGGGGGGGGGGGGGGGGGGGGGGGGGGGGGGGGGGGGGGGGGGGGGGGGGGGGGGGGGGGGGGGGFFGGGGGGGGGGGGGGGGGDGGGGGFGGGAFEGGGGGGGGGGGGGGGFFFFGGCG?FEGFFDFGGFFGGFFGEGEFGGFGE5>5FFAFFFFF+;?EFFFGGEEGGGFEG@B===553@3=BF>@EEBGFF@@FF;C585/2<AAB?>?(,:A22<B9:<<
@M00200:205:000000000-AKKM3:1:1101:13339:2795 2:N:0:1
TACTAGGGTATCTAATCCCGTTTGCTCCCCACGCCTTCGCGCCTCAGCGTCAGGGTAGGCCCAGAGTCCCGCCTTCGCCACCGGTGTTCCTCCCGATCTCTACACATTTCACCGCTACACCGGGAATTCCAGACTCCTCTGCCTCCCTCACGAAGACCAGTTTCGGCCGACTCCTCCGGGTTGAGCCCGGAGATTTCACGACCGACTTGACCTCCCGCCTACGCGCCCTTTATACCCAGTTCAGAGT
+
CCCCCGGGGGGGGGGGGGGGGGGGGGGGGGGGGGGGGGGGGGGGGGGGGGGGDGGGGGGGFFGGGGGGGGGGGGGGGGGGGGGGGGGGGGGGFGGGGGGGGGGGGGGGGGGGDGGFGGGGGGGGCGGGGGGGGGGFDFGFFGGFGFGDFF,=EDDEFGGFFG7FFFD>AGFAFFFFFEG>FD4CAFGA4?7=BGGG=3@;;>;>F9018<B72>EE;<)(44157=5C7>7B2>49<2(.)))-.5<
@M00200:205:000000000-AKKM3:1:1101:15490:2800 2:N:0:1
TACACGGGTATCTAATCCTGTTTGCTCCCCACGCTGTCGCGCCTCAGTGTCGGCTATTGAGTCCTCACGGACTCACCGCCCAGCAGACCGCCTTCGCCACTGGTGTTCTTCCGGATCTCTACGCATTCCACCGCTACACCCGGAATTCCATCTGCCTCTACGGTGCCCCAGCGACACAGTCGCCATGGCCGATCCGGAGTTGAGCCCCGGACTTTCACCACGGCCTTATGCCGCCACCTACGGCCCCTTT
+
CCCCCGGGGGGGGGGGGGGGGGGGGGGGGGGGGGGGGGGGGGGGGGGGGGGGGGGGGGFGGGGGFGGGGGGGGGGGGEGGDFEGGFGGGGGGGGGGGGGGGGGGGFGGGCFGGGGFG9ECFGFGDGEGGGGGGGDGGFFFFGGFGFG@CCA:;FGFFGGFGGFFCAGGFGFFFFFFEF9BDE4C5;EAFG=B)CG4527;DEFF8D@;@0(49DGE5:F<639B9;@FC7<2,,41A:?FF:(((46::0
@M00200:205:000000000-AKKM3:1:1101:24709:2802 2:N:0:1
TACAGGGGTATCTAATCCCGTTCGCTACCCTGGCTTTCGTGTGTGAGCGTCAGGAGTGGGCCAGTGCGCTGCCTTCGCCTTTGGTGTTCCCCACGATATCAACGGATTTCACCCCTACACCGTGAGTTCCACGCACCTCTCCCATCCTCAAGCCATGCCGTTTCGCTCGCGAGCCGTAGGTTGAGCCCACGGATTTAACGAACGACTAACATGGCCGCCTTGAAACCCTTTATCCCCAATTCAGAGT
+
<CCCCGGGGGGG9FFGGGGGGCGGGGGGGGGGGGGCGGGGGGGGGGGGGFEGGGFCFGGGGGDFGGGGGGDFEGGFGGDGGGGGGGGGFGGGGGGGFCEGA;FGGDF7AAFGGGGFGGFFFGGGGGAFDGGGGCDGGBA*;D?BFFC67DFGGGGFFGFD=68:)@@F5CBFFFFF?>DBF7>49AFFFDGFEC5*B<C<;(:>;26;)6@3@@GG0CB(4)-).<.**2544-44@?<?A9-64)-
@M00200:205:000000000-AKKM3:1:1101:21574:2823 2:N:0:1
TACTAGGGTATCTAATCCCGTTTGCTCCCCTGGCTTTCGCGCCTCAGCGTCAGTGTCGGTCCAGGATGCCGCCTTCGCCACCGGTGTTCCTCCAGATATCTACGCATTTCACCGCTACACCTGGAATTCCACATCCCTCTCCCGCACTCAAGCCCTCCAGTATCGGATGCAGTTCCCAAGTTAAGCCTGGGGATTTCACGTCCGACTTAGAAGGCCGCCTACGCGCCCTTTAAACACAGTTCAGAGTAGA
+
CCCCCGGGGGGGGGGGGGGGGGGGGGGGGGGGGGGGGGGGGGGGGGGGGGGGGGGGGGGGGGGGGGGGGGGGGGGGGGFGGGGGGCFCFGGGGFCGGGGGGGGGDGED;FGGGGGFGGGGGFGGGGGGGGGGGGGGFFFFFFFEE?D=FFFFEFGFFGGFGG7DAEDG>FFFFFFFFFDFF,=++@FF>>CEFDGF6EGFFF=@@BB?ECE?4>CE(9:7DFF>>C3C/*89:AA9F:FA9))-4<<449
@M00200:205:000000000-AKKM3:1:1101:20249:2832 2:N:0:1
TACAAGGGTATCTAATCCCGTTTGCTCCCCTAGCTTTCGCGCCTCAGCGTCAGTGTCGGTCCAGGAAGCCGCCTTCGCCACCGGTGTTCCTCCGGATATCTACGCATTTCACCGCTACACCCGGAATTCCGCTTCCCTCTCCCGAACTCAAGTCCGTCAGTTTCCCGTGCAGTTCCCCAGTTGAGCCGGGGCTTTCACACGGGACTTATCGAACCGCCTACGCGCCCTTTATACCCAGTTCAGAGT
+
CCCCCGGGGGGGGGGGGGGGGGGGGGGGGGFGGGGGGGGGGEGGGGGGGGGGGFGGGGGGGGGGGGGGGGGGGGGGGGGCGGGGGGGGGGGGGGGGGGGGGGGGGGGGGGGGCEGFGFFDGGGGGGGGGGF6>>DGCB,5D,A5CDCDFFG?ADGFFGG>EGEGFFGG*AA@FFFF>AF>F78EAFGF>GGF5EFFFFGEFF9?>(743>?F1(=C;DE<B<(5(27>*6A4AA9:+4:)6AA)89
@M00200:205:000000000-AKKM3:1:1101:9755:2836 2:N:0:1
TACTGGGGTATCTAATCCCGTTTGCTCCCCACGCTTTCGCGCCTCAGCGTCAGGAATTGCCCAGAGACCCGCCTTCGCCACCGGTGTTCCTCCCGATCTCTACACATTTCACCGCTACACCGGGAATTCCAGTCTCCTCTGCAATCCTCTAGAACAGCAGTATCGATCGACGTTCTTCGGTTGGGCCGAAGGATTTCACGACCGACTTGCCATCCCGCCTACGCGCCCTTTACACTCAATTCAGAGT
+
CCCCCGGGGGGGGGGGGGFGGGGGGGGGGGGGGGEGGGGGGFGGGGGGGGGGDFGGGGGGGGGGGDGGGG+:CEGGFGGGGGGGGGGGGGGGGGGGGGFGGGGGGGFFDGC?FCC:DGFFGCCCFGGGGFCFFGGF=9=DFGGBFFGFGFGFBDGFF8?AFFCGFAGDBEEBDFFAAFGDGG9>DFGE4?*))0:4B*=5?FF10:B<FF;EEEGF(/046:0@>CDGCC?>AB8);1,).6>)).6
@M00200:205:000000000-AKKM3:1:1101:6980:2843 2:N:0:1
TACGCGGGTATCTAATCCTGTTTGCTCCCCACGCTTTCGCGTCTCAGCGTCAGTAACGTCCCAGCGAGCTGCCTTCGCCATAGGTGTTCCTCCCGATATCTGCGCATTTCACCGCTACACCGGGAATTCCACTCGCCTCTTCCGAACTCTAGTCCGGCAGTATCGACCGGCATACCAGGGTTGAGCCCTGGACTTTCACAGCCGACTTACCGGACCGCCTACACGCTCTTTATGCCCAATTCAGAGT
+
CCCCCGGGGGGGGGGGGGCGGGGGGGGGGGGGGGGGGGGGGFGGGGGGGGGGGGGGGGGGGGGGGGGGGGGGGGGGGGGGDFCGGGGGGGGGGGGGGEEGGGGGGGGGGGGGGGGFGGGGGGD>EGGGGGGGGFFEC>EFFGF>>>DDFFGGDFF?EGGFG7*B9>DG>EBB4););6<BGGD6A?F5;FGFFGGGFCFEFD16346?<<B?>0CE9GE<F?B??E)9D7:42442@?BFFBA<<2<
@M00200:205:000000000-AKKM3:1:1101:19742:2850 2:N:0:1
TACGAGGGTATCTAATCCCGTTTGCTCCCCTGGCTTTCGCTCCTCAGCGTCAATATTGGTCCAGGATGCCGCCTTCGCCACCGGTGTTCCTCCAGATATCTACGCATTTCACCGCTACACCTGGAATTCCGCATCCCTCTCCCAAATCCAAGCCATCCAGTATCACACGCAGTTCCCCAGTTAAGCTGAGGGATTTCACGTATGACTTAGTTGGCCGCCTACGAGCCCTTTACACCCAGTTCAGAGT
+
CCCCCGGGGGFGGGGGGGGGGGGGGGGGGGGGGGGGGGGGGFGGGGGGGGGGGGGGGGGGGGGGGCGGGGGGGGGGGGGGGGGGGGGGGGGGGGFAFGGDGFGGGGGGGGGGGGGEGGGGGGGGGGGGCGDEG6CGGFFFFGGFGBGFGBG=DGGFFFFFG=9FEFGGF>D=>EFFA*;?BDFGFGCFFGFF>GFFFEC=BB6@CCC*AEE?6:D8@G>@2>2?>E>D<5;93?@1E;(6)956636
@M00200:205:000000000-AKKM3:1:1101:7498:2852 2:N:0:1
TACTCGGGTATCTAATCCTGTTTGCTACCCACGCTTTCGCGCCTCAGCGTCAGTTGCGGGCCAGGGTGTCGCTTTCGCCACCGGTGTTCCTCTAGATATCTACGCATTTCACCGCTCCACCTAGAGTTCCGCACCCCCCTCCCGCACTCGAGCACCGCAGTCCGGCGCGCGGTTCCGGGGTTGAGCCCCGGAATTTCACCCGCCGCTTGCGGCACCGCCTACGCGCCCTTTATACCCAATTCAGTGT
+
CCCCCGGGGGGGGGGGGGGGGGGGGGGGGGGGGGGGGGGGGGGGGGGGGGEEGGGGGGGGGGGGGGGGGGGGGGFGGFGGGGGGGGGGGGGGGGGGGGGGGCGGGGGGCGGGFGGBGGGGGFGGGGCGGGGGGECDG?EADCEDG5C5CFGDG57@?GDDGGEG25):?EF952:A3:5;:CGG:@F@>DD5>FCFBDG).796>;>F:BFB9,:89DD?(3::28>D70,..<A)35(3<<B<))6
@M00200:205:000000000-AKKM3:1:1101:23645:2881 2:N:0:1
TACTGGGGTATCTAATCCCGTTTGCTCCCCACGCTTTCGCGCCTCAGCGTCAGTTCCGGTCCAGTGAGCCGCCTTCGCCACTGGTGTTCCTCCCAATATCTACGCATTTCACCGCTACACTGGGAATTCCACTCACCTCTCCCGGACTCAAGCAACGCAGTTTGGAGGGCAGTTCCTCGGTTAAGCCGAGGGATTTCACCCACCACTTGCGAAGCCGCCTACGCGCCCTTTAAGCCCAGTTCAGAGT
+
CCCCCGGGGGGGGGGGGGGGGGGGGGGGGGGGGGGGGGGGGGGGGGGGGGGGGGGGGGGGGGGGGGGGGGGGGGGGGGGGGGGGGGGGGGGCFGGGGGGGGGGGGEGGGGGGGGGFDDGGGGGGGGGGGGGFFGGGGFGFFGGFG>GFGFGGGGGFFGGFGG<C=9DGBDFFFFFFFFGFGGGFFGGEBDCEDGGGFE7>9B?3?F@;>9>;@>E=9G36?:?@BG>G)9?<A2)(26344:AD2<<
@M00200:205:000000000-AKKM3:1:1101:16449:2883 2:N:0:1
TACAAGGGTATCTAATCCTGTTTGCTCCCCACGCTTTCGTGCCTGAGCGTCAGCAATTGTCCAGGTAGCCGCCTTCGCCTCTGGTATTCCTCATGATATCTACGCATTTCACTGCTACACCATGAATTCTGCTACCCTCTCCAATGCTCTAGCCGTGTAGTTTGAGGTGCAATTCCGGGGTTAAGCCCCGGGCTTTCACGCCTCACACACTCGGCCGCCTGCGCACCCTTTATACCCAGTTCAGAGT
+
CCCCCGGGGGGGGGGGGGGGGGGGGGGGGGGGGGGGGGGGGGGGGGGGGGGGGGGGGGGGGGGGGGGGGGGGGGGGGGDGGGGGGGGGGGGGFGGGGGGGGGGGGEEFFGFFGGCFDFGGGG9EFEGGGGGGGGGGGFGFFFF*EFFDGFGFGGGFFG6DDDEFEFGG?=6D7DFF?>DEFGG+BFGFFGG59CGF5AE@DCFFFFFF=>:=B=EEFGB==>28;E:C*;@C?335C@6=35?CCFF
@M00200:205:000000000-AKKM3:1:1101:10836:2887 2:N:0:1
TACAAGGGTATCTAATCCTGTTTGCTACCCACGCTTTCGCGCCTCAGCGTCAGATGCGGCCCAGGGACTCGCCTTCGCCACCGGTGTTCCTCTCGATATCTACGCATTTCACCGCTCCACCGAGAGTTCCAGTCCCCCCTGCCGCCCTCGAGAACCGAAGTTTGGCGCGCACTTCCCCGGTTGAGCCGGGGGATTTCACACGCCACTTTCGGGTCCGCCTACGCGCCCTTTATGCCCAGTTCAGAGTAGA
+
CCCCCGGGGGGGGGGGGGGGGGGGFGGGGGGGGGGGGGGGGGGGGGGGGGGGGGFGGGGGGGGGGGFGGFFFGGGGGGGGEEFGFGFGFG8ECFGGGGGFGGFGGGDGG;FGGGE>DEGGGGCG=EFEAFFACCGGG>E=F?E>E?D8DFGDE7CFBEC?FG7DAFD1?E:>4)?4)=D3CCGC8?GB><5:0:?6B2<A739,4<BA7)-31(2*-95:04:E6C:73*)4)664@2:.:>>B<B455)
@M00200:205:000000000-AKKM3:1:1101:8087:2887 2:N:0:1
TACTCGGGTATCTAATCCTGTTTGCTCCCCACGCTGTCGCGCCTCAGCGTCAGCACGGGGACAGATTGCTCTGCCCCCTTCCGGCCCAGCAGACCGCCTTCGCCACCGGTGTTCTTCCGGATCTCTACGCATTCCACCGCTACACCCGGAATTCCGTCTGCCCCTACCGTGCTCCAGCCCAACAGTCGCCCGCGCCGATCCGGGGTTGAGCCCCGGACTTTCACGCCAGCCTTATCGAGCCGCCTACGCGC
+
CCCCCGGGGGGGGFGGGGGGGGGGGGGGGGGGGGGGGGGGGGGGGGGGGGGGGGGGGDGGGGGGGGGGGGGGGGGFFGGGGGEGGDGGGGGFGGGGGGEGGGGGGGGGGFEGGGGFGGGGGDCGGAGGGGGGGGFGGFGA5EGFGADFG>7DCFGFFFGFGG2FBFGGDGFFFFFF4FC5<FDGFFG:AGGB>*=DF(24?FF9>99>0:F:??5=1C7?2:>F?5)99C0(229A*,4<04(424:((-4
@M00200:205:000000000-AKKM3:1:1101:23294:2916 2:N:0:1
TACCAGGGTATCTAATCCCGTTTGCTCCCCTGGCTTTCGCTCCTCAGCGTCAGTGTTGGTCCAGGATGCCGCCTTCGCCACCGGTGTTCCTCCAGATATCTACGCATTTCACCGCTACACCTGGAATTCCGCATCCCTCTCCCAATCTCAAGCCATCCAGTATCAGACGCAGTTCCCCGGTTAAGCCGAGGGATTTCACGTCTGACTTAGTCGGCCGCCTACGAGCCCTTTATGCCCAGTTCAGAGTAGTC
+
CCCCCGGGGGGGGGGGGGFGGGGGGGGGGGGGGGGGGGGGGGGGGGGGGGGGGFEB<FGGGGGGGGGGGGGGGGGGGGGGG8FGGGGGGFGFGFGGGGGGGGGGGGGGGGGGGEEBGGGFEFFEGDGGGGGG8=CFGFFD?EGFDFC:32EDGGGFFGGFGGFGFFDG>EFABEFC:??BGGGCAFGFDDEFEGGGA/=>:BF=CEECEFE*:=CE9DD@@DF8@DDGGC3))-6);3:?2-)--.:5<).
@M00200:205:000000000-AKKM3:1:1101:20964:2922 2:N:0:1
TACAGGGGTATCTAATCCCTTTTGCTCCCCACGCTTTCGTGCCTGAGCGTCAGCAATTGTCCAGGTAGCCGCCTTCGCCTCTGGTATTCCTCATGATATCTACGCATTTCACTGCTACACCATGAATTCTGCTACCCTCTCCAATGCTCTAGCCATGTAGTTTGAGGTGCAATTCCGGGGTTAAGCCCCGGGCTTTCACGCCTCACACACTTGGCCGCCTGCGCACCCTTTACACCCACTGCAGAGTAGA
+
CCCCCGGGGGGGGGGGGEFGFGGGGGGGGGGGGGGGFGGGGGGGGGGGGGGGGGGFGCGGGGGGGGGGGGGGFGGFGGGGGGGFFGFGGGGGGGGGGGGGGFGFGGGGGGGGGGGFGFG?DDGGGGGGDGGGGGGE8?FDFGGBFFFEGFGGGGGFFGGDFGCFF?8@D=FDDEDFFFGFCEDDD8DDBDCEFEGG9*E99=CFF5))-:7A6)2:)15959@:24=D*2;7>C36C?(5))/467;?7<
@M00200:205:000000000-AKKM3:1:1101:24868:2930 2:N:0:1
TACTAGGGTATCTAATCCCGTTTGCTCCCCTGGCTTTCGTGTCTCAGCGTCAGCTCATCCCCAGCGACCTGTTTTCACCATTGGCGTTCCAAACGATATCTACGCATTTCACCGCTCCACCGTTTGTTCCAGTCGCCCCTAGATGGCTCAAGACCGCCAGTATGCCCAGCCGTTCCACAGTTAAGCCGTGGGATTTCACAAGGCACTTAACGATCCGCCTACACACGCTTTAAACCCAATTCAGAGTAACC
+
CCCCCGGGGGGGGGGGGGGGGG8CGGGGGGGGFGGGGGGGGGGFGGGGGGGGGG,FFG9FGGGGGGDGGEG<?FGGFGGDEBFC8CFFGGD,ECG@DFEGGGGGGGGGGGGGG8C?DEGGGGGGC=FECGGGGG67CEEFFD,2E?FFG9,+,AFEFG>5@+;29DF,AGF50>F?;AC9FFGG1@F?3;;>4,;FACF465):5((.19=225:?2D;;3:(.;E37*1/)93)6EF<()7CFC<E2).)
@M00200:205:000000000-AKKM3:1:1101:9990:2957 2:N:0:1
TACAGGGGTATCTAATCCTGTTTGCTCCCCACGCTTTCGCGTATCAGCGTCAGTATCCAACCAGGGGGCCGCCTTCGCCACAGGTGTTCCTCCCGATATCTACGCATTTCACCGCTACACCGGGAATTCCACCCCCCTCTTTGGTACTCTAGCTTATCAGTTTCATGCGTCCTTCCCCGGTTGAGCCGAGGGATTTCACACATGACTTAACAAACCGCCTACACGCCCTTTAAGCCCAGTTCAGCGTAGAC
+
CCCCCGGGGGGGGGGGGGGGGGGGGGGGGGGGGGGGGGGGGGGGGGGGGGGGGGGGGGGGGDGGGGGGGGGGGGGGGGGGGGFGGGGGGGGGGGGE7F>BFCGGGGG@EAFGGGGEGGFGGEBE@=DFGGGGGGGGG>GBFFGFGACEGFCDGGGFFFG6DF@G?A=FEGFFFFFFFFGBFGC<48FEFGGFFGGFFEFCEDF3)/<CC<AAABGC>GFFFF?8(/8/)2)<)49781(.)-).)44:BF)
@M00200:205:000000000-AKKM3:1:1101:15923:2960 2:N:0:1
TACCGGGGTATCTAATCCTGTTTGCTCCCCACGCTTTCGCGCCTCAGCGTCAGTACCGGTCCAGGATGCCGCCTTCGCCACCGGTGTTCCTCCAGATATCTACGCATTTCACCGCTACACCTGGAATTCCGCATCCCTCTCCCAAATCCAAGCCATCCAGTATCACACGCAGTTCCCCAGTTAAGCTGAGGGATTTCACGTATGACTTAGTTGGCCGCCTACGAGCCCTTTATACCCAGTTCAGCGT
+
CCCCCGGGGGGGGGGGGGGGGGGGGGGGGGGGGGGGGGGGGGGGGGFGGGGGGGGGGGGGGGGGGGGGGGGGGGGGGGGGGGGGGGDGGGGGGGGGGGGGGGGGGGGGFGFGGGGFGGGGGGGGGGG8FFEEDDDFGFGDFGGFGFFFGFG?EFFFFGGFGFFGEFGGEGF=DFFFFFGEGFG7@CCFFGGFFCGFFFFDB3CBEFFECEEFF2CCFGB;@1251?87;C@EFF<?GFFFFBBB)26
@M00200:205:000000000-AKKM3:1:1101:13506:2970 2:N:0:1
TACCCGGGTATCTAATCCCGTTTGCTCCCCTAGCTTTCGTCCCTGAGCGTCAGTAATGAGCCAGTAAAGCGCTTTCGCGACTGGTGTTCCTCCCGATCTCTGCAGATTTCACCCTTACACCGGGAATTCCCTTTACCCCTCTCATACTCTAGCTCGTGCGTTTCGAATGCAGTTCCACAGTTAAGCTGTGGGATTTCACAGCCGACTTTACGAGCCACCTCCGCGCCCCTTAAACCCAGTTCAGAGTAGA
+
CCCCCGGGGGGGGGGFGFGGGGGCCFGGGGGGGCGFGGGGGFFGGGDEEGGEFEFGGGGGGFGGGGGGGCGEG@DCBFEGGGGGGGGGGGGG:CFF7BEGGGGGGGGGGGGGGGGFGG9?D8+4:BFGGGFGGGCFFFGD?DFFF9F=D+E=DDFEFG+0@C5D5*;<9DF5+;+?1<7;@@CDCCCAA79?FC7CFFGE*):>544=*7*-((4:;6;=((()./)/)2(/77)6B(3(6554<B4)-4
@M00200:205:000000000-AKKM3:1:1101:7729:2997 2:N:0:1
TACGCGGGTATCTAATCCGGTTTGCTCCCCACGCTTTCGTGCATGAGCGTCAGGAAAGGCCCAGCCGTCTGTCTTCACCTTCGGCGTTCCGATAGATCTCTACGCATTCCACCGCTCCACCTATCGTTCCAACGGCCTCTACCTTCCTCAAGTCCGGAAGTTTGCCCCGCCATTCCCCGGTTGAGCCGGGGGCTTTCACCGCACCCTTTCCGGACCCCCTGCGCACCCTTTAAACCCAGTTCAGATTCGCT
+
CCC<CFGGGGGGGGGFFC:CFGGGGGGGGGGGGGG7FGFCFGGACFE<FGGGG8EF<,CFFGGGFCF?F8DFGFFGCFFFCF7C@=FGGF6@:4=FEGGGGGF@FEGGGGFGFCGDGGGGGGFFD8>EFF8,0+=CE>DEFGGA,;CCG899FF7@**C*5+3=**31*=*/*1:B98CBFE/;=FF3835:)2AF94<70(-73<::)-6(-(:?(*79:?6E0?:C974<FA3(2,(.6<))))))-((
@M00200:205:000000000-AKKM3:1:1101:10784:3034 2:N:0:1
TACTGGGGTATCTAATCCCGTTTGCTCCCCACGCTTTCGCGCCTCAGCGTCAGGTCGCGCCCAGAGCCCCGCCTTCGCCACCGGTGTTCCTCCCGATCTCTACACATTTCACCGCTACACCGGGAATTCCAGTCTCCTCTGCATCCCTCAAGAACGGCAGTATCAGCCGACGTTTCTCGGTTGAGCCGAGAGATTTCACGACTGACTTGCCATCCCGCCTACGCGCCCTTTAAACCCAATTCAGCGTAGA
+
CCCCCGGGGGGGGGGGGFFGGGGGGGGGGGGGGGGGGFFGGGGGGGGGGGGGGGGGGGGGGGGGGFGGGGGGGGGGGGGEGGGGGGGGGGGFEEGGCGDFGGGFFCFFFFGGGGGFGGGFGGGGGGGGGGGGGGGGGFGFFGGFGFGFGFGGGGGFFEGFGGCGCFCFE>BAD>;AFFGFG?DGFGGFFG5)5=C7C<E@DFFFFEA349?<<:FGBDD?FB?E0::C5>29AB2,2801)6<B4(,,-4
@M00200:205:000000000-AKKM3:1:1101:11612:3054 2:N:0:1
TACCGGGGTATCTAATCCCGTTTGCTCCCCTGGCTTTCGCGCCTCAGCGTCAGCATCATCCCAGAGACTCGCCTTCGCCACTGGTGTTCCTCCCGATATCTACGCATTTCACCGCTACACCGGGAATTCCAGTCTCCTCTGATGTGCTCGAGCTGAACAGTATGAGATGCAGGTCGCCGGTTGAGCCGGGGGATTTACAATCCCACTTATTCAGCCGCCCAACCGCCCTTTAAACCCAATCTAGAGCAGA
+
CCCCCGGGGGGGGGGGGGGGGGCGGGGGGGDDGGGGGGGGDGGGGGGGGGGGGFG9EFFGGGGG<FGFDFFFGGGGGGG7FGFGGGGEGGGGGGEGG7CGGGGGGDFG,AFGGGGFGGCFFCGGGEFGGGGGGGFGGFGFFCFFG+CEGFGC6=DFA??FFGEC7889C,*668F*<3<?FGG**5C>))=:3:*8;)+.)./))((/))16))3C2C)(--(04C>D5*.)4241C(,(()-.4,))((
@M00200:205:000000000-AKKM3:1:1101:6703:3077 2:N:0:1
TACAAGGGTATCTAATCCCGTTTGCTCCCCTGGCTTTCGCTCCTCAGCGTCAATATTGGTCCAGGATGCCGCCTTCGCCACCGGTGTTCCTCCAGATATCTACGCATTTCACCGCTACACCTGGAATTCCGCATCCCTCTCCCAAATCCAAGCCATCCAGTATCACACGCAGTTCCCCAGTTAAGCTGAGGGATTTCACGTATGACTTAGTTGGCCGCCTACGAGCCCTTTAAACCCAATTCAGAGT
+
CCCCCGGGFGGGGGGGGFGGGGFGGGGGGGEGGGGGGGGGGFGGGGGGEFGGGGGGGGGGGGGGGGGGFGGGGGDDFGGGGGGGGGGGGGGGGGGGGGFFGGGGGECFFFFGFGEFGGGGGFGGG8DGGGFGGGGGFFGFFGGFGFGF6DFGDGGFFGGFGGFFEFGGFGE@DFFFFFG>@<FGFGGFFGGAEDEGFFFDDBFFEFF4AAEEF;8::5?(>2>8/4.:*23;<63(;;6;>ECE<<?
@M00200:205:000000000-AKKM3:1:1101:18277:3086 2:N:0:1
TACCCGGGTATCTAATCCCGTTTGCTCCCCTAGCTTTCGTGCCTCAGCGTCAGGTTCTGTCCAGTGATCCGCTTTCGCCTCTGGTGTTCCTCTCGATATCTACGCATTTCACTGCTACACCGAGAATTCCAATCACCTCTCCAGACCTCGAGCCATGCAGTTTCGAATGCCATTCCGGAGTTAGGCTCCGGGATTTCACATCCGACTTGCATGACCGCCTACGCACCCTTTAAGCCCAATTCAGAGTAGA
+
CCCCCGGGGGGGGGGGGGGGGGGGGGGGGGGGGGGGGGGGGGGGGGGGGGGGGGGGGGGGGGGGGGGGGGGGGGGGGGGGGGGGGGGGGGGGGGGGGGGGGGGGGEGGGGGGGFGFGGGGGGGGGGGGGGDGGFGGGFGFFGGFGFGBFDG6@=FFFEDFGGCGDAGGFGFDFBFFD5>BCC7C?F9AD6EE>5;;AEGEFFDAD==ABEEEE3>DAGF((8(?@=EGC<EFF4>(==,:<CEEEEEE3C
@M00200:205:000000000-AKKM3:1:1101:7928:3087 2:N:0:1
TACTCGGGTATCTAATCCCGTTCGCACCCCTGGCTTTCGCGCCTCAGCGTCAGAAGAGGTCCAGTCGCCCGCTTTCGCCACCGGCGTTCCTTCCGATATCTACGCATTTCACCGCTCCACCGGAAGTTCCGGCGACCCCTACCTCCCTCCAGACGCCCGGTATCAGGGGCCCTTCCCCGGTTGGGCCGGGACCTTTCACCACCGGCTTGGAGAGCCGCCTGCACACCCTTTCAACCCAATTCAGAGCACC
+
CCCCCGGGGGGGFGGGGGGGGGFEG7CFFDFGGGGGGGGG7FFDGGGGGGEEGGGGFGGGGGGGGGGGGEEFG>FGGGGGGGGGGGGGGBFCFFGFFGGGFGGGEEFFGGGGGGG>GGGGGDEEGCD=@FEGGGDG6?EB5DEFGADFG>79EFDFFEGFED(87BC,85)6A@FF;5)5=E3CBGG>5)27):+:*.+524(-416>F(43>:FG15@F:0(74*07*22):-:1C:812)))))(,((
@M00200:205:000000000-AKKM3:1:1101:6222:3130 2:N:0:1
TACTGGGGTATCTAATCCCGTTCGCTCCCCTGGCTTTCGCGCCTCAGCGTCAGGGGGGGTCCAGCACGCCGCTTTCGCCACCGGCGTTCCTCCTGATATCTGCGCATTTCACCGCTACACCAGGAATTCCATTCTCCCCTGCATACCTCAAGTCTGCCCGTATCGAAAGCAAGCATCGAGTTACGCCCGATGTTTTCACTCCCGACGCAACAAACCGCCTACGAGCCCTTTAAACCCAGTTCAGCGT
+
CCCCCGGGCGGFDCFDC6EFFGGGGGGGGGGGGGGGGGGGGGDFGGGGGGGGGGFGGEGGGF:<FFFGDFEGGCFGCFGGGGGGDG?8;F+<CFFFF79CFGGGGDEE9<FGGGGFGGGGFFGGEGGGFGGFFFFF9?52>DFFFFC)2<AD+:FFFCF:?58F?>7EE?<85<FF4.>52/C75=57>D5@FGGGFAF92:?3(7;>>9BB::FG93>:((45457>0*4A9AF?E04,..-:.-,
@M00200:205:000000000-AKKM3:1:1101:22283:3135 2:N:0:1
TACGAGGGTATCTAATCCCGTTTGCTCCCCTGGCCTTCGTGCCTCAGCGTCAGTAACTGTCCAGAGACTCGCCTTCACCACTGGTCTTCCTTACGATATCTACGCATTTCACTGCTACACCGTAAATTCCAGTCTCCTCTCCAGTACTCGAGCAATGCAGTATCAAATGCAGTTCCGGAGTTAAGCTCCGGGATTTCACACCTGACTTACATCGCCGCCTACGCACCCTTTACACCCAGTTCAGAGT
+
CCCCCGGGGGGGGGGGGGGGGGGGGGGGGGGGGGGGGGGGGGGGGGGGGGGGGGGFGGGGC<FFGGGGCGGGGGGG,CEFGGGGGGGGGGGGGGGGGGGGGGGGGGGGGGGGGGGFGGGFGGGGGFGCGFGGGGGGGFD=BGGFGFFBGEGGEDFFFGGFEFFFFFGFFGFFFF7FBEGFGGGGFG=F5>8BEGGF?EG=@=@EDEEEFF=EADEE2*@>==@FFGEGCCECEFFFDF/..195)77
@M00200:205:000000000-AKKM3:1:1101:21755:3158 2:N:0:1
TACTGGGGTATCTAATCCCGTTTGCTCCCCACGCCTTCGCGCCTCAGCGTCAGGGTGCGCCCAGAGCCCCGCCTTCGCCACCGGTGTTCCTCCCGATCTCTACACATTTCACCGCTACACCGGGAATTCCAGGCTCCTCTGCGCCCCTCAAGAAAACCAGTTTCGGCCGACCCCCTCGGGTTGAGCCCGAGGATTTCACGACCGACTTGGCCTCCCGCCTACGCGCCCTTTAAACCCAATTCAGAGTAGA
+
CCCCCGGGGGGGGGGGGGGGGGGGGGGGGGGGGGGGGGGGGGGGGGGGGGGGGGGGGGGGFGEGGGGGGGGGGGGGGGGGGGGGGGGGGGGGGGGGGGGGGGGGGGGFFFGGGGG5CGFFGGGGEGCFGGGGGFFGGF8DFDGFGFGFGF,C>DGFF>FFGC5FDBCDEGFBF=ADEFCDC?CFFGGFEGGFFGGF6<74<B>FFFFFFFBFFFGGBDE<?73>3C>D)2)<AFFFG?(25>AB2246<<
@M00200:205:000000000-AKKM3:1:1101:12430:3181 2:N:0:1
TACGAGGGTATCTAATCCGGTTTGCTCCCCACGCTTTCGCTCCTCAGCGTCAGGATAGGCCCAGAAAGCCGCCTTCGCCACTGGTGTTCCTCCCGATATCTACGCATTTCACCGCTACACCGGGAATTCCGCTTTCCTCTGCCCACCTCTAGCTCGCCAGTTTCCGATGGCCCCTCCCAGTTGAGCCGGGAGATTTCCCACCGGACTTAACGAACCGCCTACAAGCCCTTTACACCCAATCCAGAGTAGAC
+
CCCCCEGGFGGGGGGGGGGGEGGGGGFGGGGFGGGGGGGGGGGGGGGGGGGGGGGGGDGGGGGGGGGGGGGGGGGGGGFGGGGGGGGGGGGGGGGGGEEGD,CFGGGGAFFGGGG>GGFGGGGGD8DFGGGGGGGFGFGEFF9DGFGFG5DBD+?59CDFGGFFEB5@9EFEFFFA>EC>FFF7*<EEF47?>??:+)+75716(,,.)94;?DGE07<(43393@>DC<06)).1:6?<(.3<7(-..))
@M00200:205:000000000-AKKM3:1:1101:14304:3185 2:N:0:1
TACTAGGGTATCTAATCCCGTTTGCTCCCCTAGCTTTCGCGCCTCAGCGTCAGTGTCGGTCCAGGAAGCCGCCTTCGCCACCGGTGTTCCTCCGGATATCTACGCATTTCACCGCTACACCCGGAATTCCGCTTCCCTCTCCCGAACTCAAGCCAAACAGTTTCCCGTGCAGTTCCCAAGTTGAGCCGAGGGATTTCAAACGGGACTGGTTAAGCCGCCTACGCGCCCTTTAAACCCAGTTCAGAGTAGA
+
CCCCCGGGGGGGGGGGGGGGGGGGGGGGGGGGGGGGGGGGGGGDGGGGGGGGGGGGGGGGGGGGGGGGGGGGGGGGGGEGGFGGGGGGGGGGGGGGGGGGGGGGGGGGGGGGGEGFGGGGGEGGGGGGGGGEGCDGGFGBFF89E5+)DFEFG+AF68;?EC7EEAC8*5*0AAB?6*0*>2=9AF7**3C>AGFGF<,8BFF;@9;(273<;CFE9CB;1(252C)9CF2AF92:C04:-))-)2))).
@M00200:205:000000000-AKKM3:1:1101:15827:3217 2:N:0:1
TACGCGGGTATCTAATCCCGTTTGCTCCCCTAGCTTTCGCGCCTCAGCGTCAGTGTTGGTCCAGGATGCCGCCTTCGCCACCGGTGTTCCTCCAGATATCTACGCATTTCACCGCTACACCTGGAATTCTGCATCCCTCTCCCAAATTCAAGCCATCCAGTATCGGATGCAGTTCCCAGGTTGAGCCTGGGGATTTCACATCCGACTTAGTTGGCCGCCTACGAGCCCTTTACACCCAATTCAGAGT
+
CCCCCGGGGGGGGGGGFFGGGGGGGGGGGGGGGGGGGGGGGDGGGGGGGGGGGGGGGGGGFGGGGGGGGGGGGDG@FGEGCGEGGGGGGGGGGGGGFGGGGGGGGGDGGGGGGGGEGGGGGGGGGGGGGGGGGGG=DFFFFGFFEFGEGFFEDFGFFBFFGGEGFDDGFGFF8EFFFFFFFGGGF?FFFGGEDEGDFCCEFFB==(99E8CCFEGG;DED13;>38:C>CECE<)3C?<0)4)553<
@M00200:205:000000000-AKKM3:1:1101:24552:3221 2:N:0:1
TACTAGGGTATCTAATCCCGTTCGCTCCCCTGGCTTTCGTGTCTCAGCGTCAGCACACTCCCAGCTGTCTGTTTTCACCTTTGGCGTTCCAAACGATATCTACGCATTTCACCGCTCCACCGTTTGTTCCGACAGCCCCTAAGTGGCTCAAGAAAAGCAGTATACCGAGCAGTTCCACGGTTGAGCCGTGGGATTTCACAAGGTACTTACAATTCCGCCTACACACGCTTTATACCCACTTCAGAGTAGA
+
CCCCCGGGGGGGGGGGGGG7FGGGGGGGGGGGGGGGGGGGGGGFGGGGGGGGGGGGGGFEFGGGGGGGGGGGGFGGGFGGGGGFGGGGGGGGGGGGGGGGGGGGGGDGGGGGGGG>D=FFGEGGDEFGGGGGDEGGABE>FGGFGFGBFFGGGGGFFGGFGDEGFFGC>CADFEFFFFG5DE6=FDFEDGGFAFGFF6@?EBF@?CF?ABEE4CGF.5)9@=@8BEBC//(/37?)?3(64)1).))/9?
@M00200:205:000000000-AKKM3:1:1101:6150:3222 2:N:0:1
TACCCGGGTATCTAATCCCGTTCGCTACCCTGGCTTTCGTGTGTGAGCGTCAGGAATGGGCCAGTGCGCTGCCTTCGCCTTTGGTGTTCCCCACGATATCAACGGATTTCACCCCTACACCGTGAGTTCCACGCACCTCTCCCACCCTCAAGTCATGCCGTTTCGCTCGCGGACCGTAGGTTGAGCCCACGGATTTTACGAACGACTAACATGACCGCCTTCACACCCTTTATACCCAGTTAGGAGTAGAC
+
CCCCCGGGFGGGGGGGGGFGFGGEGGGGGGGGGGGGGGGGGGGFGGGFFFGGGGGGGCEGCFGGGGGGGGGGGGGGGGGGGDFGGGGGGF8=:FEGGGGGGGCFGGGGGGGGGGGFFFFGGGG8B7DEGFGGGGGGGFGDFF?FGEGFGFDFFC+?F9D>EC@F=EDGFEAABABDDF:AFFGCAF,8FDGDDEECA52(6(..((6:<E4<EEEG6<@F().068>D*24)6<24<76>)))(.2324))
@M00200:205:000000000-AKKM3:1:1101:21499:3236 2:N:0:1
TACGGGGGTATCTAATCCTGTTTGCTCCCCACGCTTTCGCGCCTCAGCGTCAGTACCGGTCCAGTGAGCCGCCTTCGCCACTGGTGTTCCTCCCAATATCTACGCATTTCACCGCTACACTGGGAATTCCACTCACCTCTCCCGGTCTCAAGCCATTCAGTTTGGCAGGCAGTTCCTCGGTTAAGCCGAGGGATTTCACCCGCCACTTGAATAGCCGCCTACGCGCCCTTTACACCCAGTTCAGCGTAGA
+
CCCCCGGGGGGGGGGGGGGGGGGGGGGGGGGGGGGGGGGGDGGGGGGGGDFGGFGGGGGGGGGGGGGGGGGGGGGGGGGGGGGGGGGGGGGGGDGGGGGGGGGGGGGDCGFGGGGFGG?BFFGFFFFDGGGGGGGGGFFDFGGAGD6=CFGACFGFFGGFGGFGF5*@>EFAFEF9FFG*>CD>AFGEFGGFFGGGFFGFFF9@@;@A4@@<EEGF0<BB<<BFBG>D7*:9)44,:013)44:--((-2
@M00200:205:000000000-AKKM3:1:1101:18141:3281 2:N:0:1
TACTAGGGTATCTAATCCTGTTTGCTCCCCACGCTTTCGTGCATGAGCGTCAGTGTTGGCCCAGGGGGCTGCCTTCGCCATTGGTGTTCCTCCACATCTCTACGCATTTCACCGCTACACGTGGAATTCCACCCCCCTCTGCCACACTCCAGCCAAGTAGTTTCGAGCGCAATTCCCAAGTTAAGCCCGGGGATTTCACACTCGACTTGCTCGCCCGCCTGCGCACCCTTTATGACCAGTTCAGAGTAGA
+
CCCCCGGGGGGGGGGGGG9FGFGGFGGGGGFEGGGGEGGGFGGGGG?GGGGCGGGG,<FF<FCFGEEGG:FFGC;FDGGGC<?FADEFFGGGFG@FE@=FF8ECF8E?FFFFFGEEDECF@4@CCFGGGGDGC6CEGF6DFGG5=6DDFFGGGGF?FF77=9;=85:+0:>AEEF859F>D<;9@EFF5DEBAECDFEC<;:(6=(((/9)76(==@GB63;>86E)91*252-).3).69AFAFB)4))
@M00200:205:000000000-AKKM3:1:1101:6435:3284 2:N:0:1
TACTCGGGTATCTAATCCTGTTTGCTCCCCACGCTTTCGTGCATGAGCGTCAGTATTGGCCCAGAAGGCTGCCTTCGCCATCGGTGTTCCTCCACATCTCTACGCATTTCACCGCTACACGTGGAATTCCACCTTCCTCTGCCATACTCCAGCACCGTAGTTTCGAGCGCAATTCCCACGTTAAGCTCGGGGATTTCACACCCGACTTCCGGCGCCGTCTGCGCACCCTTTAAACCCAGTTCAGAGT
+
CCC8CFGGGGGGGGGGGGGGGGGGGGFGGGGGDGDGGGG;DFDF9F<FGGGGGGGG,CFGGFGGDFGGFGGGGFFGGGGDGGGGGGGGGGGGG4AFF8FGEGFGGGGGGG9FGGGFGGGGG8=ECDGGGGGGGG6EEFGBFGG?,9==DDGCFDGF*3=5CF>F5?++9C?5A<+?*;09FCCF;A,9?59A>7?DF4@A))-/5@@F*3895(=CB7><DE9)(1.9992<-65?E:(.4)6))45
@M00200:205:000000000-AKKM3:1:1101:17090:3290 2:N:0:1
TACGGGGGTATCTAATCCTGTTTGCTCCCCACGCTGTCGCGCCTCAGCGTCAGCCACAGCCCAGCGGGCCGCCTTCGCCACCGGTGTTCTTCCGGATCTCTACGCATTCCACCGCTACACCCGGAATTCCACCCGCCTCTACTGTGCTCCAGCGCGAGAGTATCGAAGGCCGATCCGGGGTTGAGCCCCGGACTTTCACCCCCGACTCCTCGCGCCGCCTACGCGCCCTTTCAACCCACTTCAGAGTACAC
+
CCCCCGGGGGGGGGGGGGGGGGGGGGGGGGGGGGGGGGGGGGGGGGGGGGGGGGGGGGGGGGGFFGGGGGGGGGGGGGFGGGGGFGGGGGGGGGGDCGGGGFGGGCFFGGGGGGGFDGGGGGGEFEFGGGGGGGGGGEGFFGGFGFGFGFGCGGGFFG5>9CEG0>0ADGFF36:=A33):=D*6<E>>D*8<ECDF)CA?FF02913?7?:;18?(>>60268(8)9)*.)).61C:,1.<2444-5)5)
@M00200:205:000000000-AKKM3:1:1101:21051:3309 2:N:0:1
TACTGGGGTATCTAATCCCGTTCGCTCCCCTAGCTTTCGTCCCTCAGCGTCAGAAAAGACCCAGAAAGCCGCTTTCGCCACCGGTGTTCCTGATGATATCAACGCATTTCACCGCTCCACCATCAGTTCCGCTCTCCTCTATCTTCCTCTAGCCAGATGGTCTGAAGCGCAATTCCTCGGTTAAGCCGGGGGCTTTCACACCTCACCTAACTGGCCGCCTACGGACTCTTTACGCCCAGTTCAGAGTAGAC
+
<CCCCGFGGDEFD<FGGEC@FGGEC@<@@FFCEEFGCB@C@::?FFGGGGGDF96;@FGFGEFFGGGGE@BCE>,??F:CGGGCFEFC<EFFAFFF9E4A=DFG=+8?=ECFEBC5?@DGGFE,<EEFFGEGD++@88F*D@C7CFDEDFC3,0=**329A+0=D;=8BGF5?*<?99C>F>C7<<FA??C8/:?CF??C;16?@12834=<C1BCFCA@FF0;(:59**)4-213/-(5)-64).44<A)
@M00200:205:000000000-AKKM3:1:1101:25393:3328 2:N:0:1
TACTGGGGTATCTAATCCCGTTTGCTCCCCTGGCTTTCGTGCCTCAGCGTCAGTACACCCCCAGCAGCTTGTCTGCACCATTGGCGTTCCAGATGATATCTATGCATTTCACCGCTACACCATCTGTTCCAGCTGCCCCTAGGTGACTCAAGAACGGCAGTATACCAAGCAATTCTACAGTTAAGCTGTGGGATTTCACAAGGTACTTACCATCCCGCCTGCACACGCTTTATGCCCAGTTCAGAGTCGAT
+
CCCCCGGGGGGGGGGGGGEGGGGGGGGGGGG<FGGGGGGCFGGGEFFGGGGGGGCFEECFGGGGFGGGFDG6FGEFDGGGFEFD?FFGGC;59FCCGEGGGA<FGGGGGFGGGGGA+@FGGGGCF9FGGGGGGDFGD6E=5=,+,<=;CFGF98D>EEC?FGD9;DD?FFF5?DF++49DEF7C?E=9B+,<6?CCFEFE@5):>AEEAE=AEEGGF5?=))5A4D*@*724959>B)/7CC4EC*9*(/(
@M00200:205:000000000-AKKM3:1:1101:17910:3359 2:N:0:1
TACAGGGGTATCTAATCCCGTTTGCTCCCCTAGCTTTCGCTCCTCAGCGTCAATGTCGGTCCAGGATGCCGCCTTCGCCACCGGTATTCCTCCAGATATCTACGCATTTCACCGCTACACCTGGAATTCTGCATCCCTCTCCCGAATTCAAGCCATCCAGTATCAGACGCAGTTCCCAGGTTGAGCCTGGGGATTTCACGTCTGACTTAGTTGGCCGCCTACGAGCCCTTTAAACCCACTTCAGAGTAGA
+
CCCCCGGGGGGGGGGGGGGGGGGGGGGGGGGGGGGGGGGGGGGGGGGGGGGGGGGGGGGGGGGGGGGGGGGGGGGGGGGGGGGGGGGGGGGGGGGGGGGGGGGGGGGGGGGGGGGFGGGGGFG8FFGGFGGGGGGCGFG5F=FDCDGBGFGFFGGFFGGFGGEDFFGGFGBBDFFFFFGFFFGGFGGFAFAEFGGGFFCBDFBB=;*:A=ECFFDF@C?29:@E;C:F<D;E7CEDG71(4@C<)7?EF5
@M00200:205:000000000-AKKM3:1:1101:17457:3359 2:N:0:1
TACGAGGGTATCTAATCCTGTTTGCTCCCCTAGCTTTCGTGCCTCAGTGTCAGGAGTTTTCCAGGGACTCGCCTTCGCCACTGGTGTTCTACTTGATATCTACGCATTTCACTGCTACACCAAGTATTCCAGTCCCCCCTCAAACCCTCGAGCACGGTAGTTTCCAATGCCATTTCCGAGTTGAGCTCGGAGCTTTCACATCCGACTTACCTCACCACCTACGCACCCCTTATACCCAATTAAGAGTAGC
+
CCCC<BFEFGFGGFGGGGGGGFGGGGGGGGGGGGGFGGGEECFFGGGFGGFFFGGGDFFFGGFGGGGGCGGGGGEGGEGGGGGEGGGGGGGGGAF9CDFGGGGGGGCFGGCFGGFBCFFGGGCFCGFGGGGGFGDGDDGAF8DDG9C)8@EDCD+:>B??9+;9DCFDFGFDDD=FFFD>FEF?6D9?ACEBBEGGF<FEFF@=):>>;EEEF2>D*3@BBE9A(:8C)1/=C<5983,,7))1)4674.
@M00200:205:000000000-AKKM3:1:1101:9430:3381 2:N:0:1
TACGAGGGTATCTAATCCTGTTTGCTCCCCACGCTTTCGTGCCTGAGCGTCAGTGTCGGCCCAGGGGGCTGCCTTCGCCATCGGTGTTCCTCCGCATCTCTACGCATTTCACTGCTACACGCGGACTTCCACCCCCCTCTGCCGCACTCCAGCCCGCCAGTTTCCCATGCAATTCCCAGGTTGAGCCCGGGGCTTTCACACGGGACACAGCGGCCCGCCTACGCCCGCTTTACGCCCAATTCAGAGTAGAC
+
CCCCCGGGGDEEFGFGGGGGGGGGGGGGGGGGDEEFFGGGCCFGGGGGGGGGGGGGGGGGGGGFFG@EGGGDFGGGGGGEGG7FGGGGGGGGGGGC7FFGFGGFGGGGGGGGGFGFFFFGGCC883@,EDFFG>DGGDG):FGEG>DFG59CFFC4@C*9D8ACAAFC48;>FBFFFFGFC1CGAFD::3C)=::00)46=90;?>F?(4812(2:>GF:12-),85C/*,)-182::(4).-422:))6)
@M00200:205:000000000-AKKM3:1:1101:21156:3387 2:N:0:1
TACTAGGGTATCTAATCCTGTTCGCTCCCCACGCTTTCGCTCCTCAGCGTCAATATCGGCCCAGAGACCCGCCTTCGCCACCGGTGTTCCTCCTGATATCTGCGCATTTCACCGCTACACCAGGAATTCCAGTCTCCCCTACCGAATTCTAGCTAGCCCGTATCGTCTGCAGGCCCGGGGTTGAGCCCCAGGTTTTCACAGCCGACGCGACTAGCCGCCTACGAGCTCTTTAAGCCCAGTTCAGATT
+
CCCCCGGGGGGGGAFGGGGGGGGGGGGGGGGGGGGGGGGDGGGGGGGGGGGGGGFGGGGDGGGGGGGG<FFGGGGGGGEFGFFEGGGGGGGGGGFECEGGGGGGGGGGGGGGGGGE6CEGCEGGGGGGGGFGGGGGGFGFFGGDG>CDFCG7EFGFF?FBGGDGFFCGFGFEFFD>>*CDC5?CFFC?4?EAFDCCFEGEFD?0120;F;>60(;;>DDFF?85:E7DC:6A9A)(2((())).)))
@M00200:205:000000000-AKKM3:1:1101:17410:3388 2:N:0:1
TACTAGGGTATCTAATCCTTTTCGCTCCTATGCTTTTGTACCTCAGTGTCAGTAATAAACCAGATAATTGCCTCCGCTAATAGATGGTCCTTTCAATATCAACAAATTTCACTCTACTTTGAAAGTACCATTACCTCTTTTTATACTCAAGTTAAACAGTATTAAATTCGTATCTAAAGTTGAGCCTTAGCATTTCGAATTTAACTTATTTAACCACCTACATACCCTTTATACCCAATTCAGAGT
+
CCCCCGGGGGGGGGGGGGGGGGGGGGGGGGGGGGGGGFGGGGGGGGGGGGGGGGGGGGGGGGGGGGGGGGGGGFFGG@GGGGGGGGGGGGGGGGGGGGGGGGGGGGGGFFGGGGGFGGGCFGGGGGGGGGGGGGGGGFGFFFCFFFGFGB?FGCFFFGGFDGFGEFGDDCFFFFFFFFGFGC9DFGGFB?CFFGG8FDFFFFEEF9;DEFFEFFC?DCBDDDE=D=??DADEF79D98CFEFC@5C
@M00200:205:000000000-AKKM3:1:1101:5752:3398 2:N:0:1
TACTCGGGTATCTAATCCGGTTCGCTCCCCACGCTGTCGCACCTCAGTGTCAGTATCGTGCCAGTCCGCTGGCTTCCCCTTGGGTGTTCCTGCCGATATCTACGCATGTCACCACTACACCGGCAATTCCACGGACCTCTCACGACCTCTAGTCACACAGTCTGCCATGGCCTCGACCCGTTAAGCGGGCCGCTTTCCAACGACCCTTGCCTGACCACCTGCGTGCGCCTTATGCCCAGTTCCGCGTAGA
+
CCCCCGGGGGGGGGGGFGGGGGGGGGGGGGGGGGGGGGGGGFGGGGGGGGFGGFFGGGGGDGGFCFGGGGGGGGGGGGGGGG<EFGGGGDFGFGDGCEGGGGGGGEGGGGGGGFGFGGFFGG7C=CGGGGGGGGGGGFF6DEDFEFDFGF8DC?CBFFGA,AE77FFA;:A);C55@EDFCEC/+54)2?E>BE*>F)1)63<@(,6((6@D21AC7FB((.,0(/0)*9:>A<<)231.65-,(4(4((
@M00200:205:000000000-AKKM3:1:1101:12683:3401 2:N:0:1
TACAGGGGTATCTAATCCGGTTCGCTCCCCACGCTTTCGCGTCTCAGCGTCAGGTAGGGCCCAGAGAGCCGCCTTCGCCACTGGTGTTCCTCCCGATATCTACGCATATCACCACTACACCGGGAATTCCACTCTCCTCTACCCTCCTCAAGTCTGCCAGTATCCAAGGACCTCTCCCAGTTGAGCCGGCAGCTTTCACCCTAGACTTAACAAACCGCCTGCACGCCCTTTAAACCCAGTTCAGAGGAGA
+
BCCCCGGGGGGGGGGGGGGGGGGGGGGGGGGGGGGGGGGGGGGGGGGGGGGGGGGGGG>FGGGGGGGGGGGGGGGGGGGGEGGGGGGGGGGGGGGGGGGGGGGGGGGGGGGGGGGFCGGGGGGGGGGGGGGGGGGGGFGFFGGFGFDFGFGGEFGFFGG?DCEGFFFFFGFFFF>96CDFFA7CAFGFF*7?A?FFFFGFF25(0>EE<C@EE0BCBGF02;FFDGFGCCD>AA<?EF:0<<44))(,-(
@M00200:205:000000000-AKKM3:1:1101:16709:3405 2:N:0:1
TACTGGGGTATCTAATCCCGTTCGCTACCCACGCTTTCGTGTTTCAGTGTCAGGAATGCGCCAGTGAATTGCCTTCGCTTTCGGTGTTCCCCATGATATCAACGGATTTCACCCCTACTCCATGAGTTCCATTCACCTCTCGCACCCTCCAGTCTTGCCGTTTCCCCCGCAGGTCCCGAGTTGAGCTCGGATTTTTTACAGGAGACTAACAAAACCACCTACACACCCTTTAAACCCAATTAGGAGTAGA
+
CCCCCGGGGGGGGGGGGGGGGGGGGGGGGGGGGGGGGGGGGGGGGGGGGGGGGGGGGGGGGGGGFGGAFFFGGGGGGGGGGGGGGGGGGGGGGGGGGGGGGGGGGGDFGEFGGGGDGFFDGGGGGGGGGGGGGGGGGFGFFGDEGFG9FEGGGGGFFGGBEDBGEFGGDGFBFFFFFFGFFCCGFGGFEGC5?FGC>4<EEFBDFF*3*;E3@BGGDCE(.;@F<E575*)9CEA;87;84))).(6@EC
@M00200:205:000000000-AKKM3:1:1101:20850:3413 2:N:0:1
TACCGGGGTATCTAATCCCGTTCGCTCCCCTGGCTTTCGTGTCTCAGCGTCAGCACAGCCCCAGCTACCTGTTTTCACCATTGGCGTTCCAAATGATATCTACGCATTTCACCGCTCCACCATTTGTTCCGGTAGCCCCTAGCTGGCTCAAGACATCCAGTATACCCAGCAGTTCCACGGTTAAGCCGTGGGATTTCACAAGGTACTTAGACATCCGCCTACACACGCTTTAAGCCCAATTCAGAGTAGA
+
CCCCCGGGGGGGGGGGGGGGGGGGGGGGGGGGGGGGGGGGGGGGGGGGGGGGGGGGGGGGGGGGGGGGGGGGGGGGGGGGGGGGGGGGGGGGGGFGGGGGGGGGGGGGGGGFGGGFGCCFGGGGGGFGGGDGDGGGFFGDFFGFGFGFGFG?DGFCFFGFFGEGC7DGFFFDFFFFFFGE:G>DFGGB?GGFFG6CFEC7>>FFFFC47CEFFFGFFGBF>>B;@EED5C1E?E<EGF;D3)659.6<4.
@M00200:205:000000000-AKKM3:1:1101:17542:3418 2:N:0:1
TACGGGGGTATCTAATCCCGTTTGCTCCCCTGGCTTTCGCGCCTCAGCGTCAGTGTTGGCCCAGCAACCCGTCTTCACCTCAGGTGTTCCTCTTGATATCTACGCATTTCACCGCTACACCAAGAATTCCGATTGCCCCTTCCACACTCGAGCACAGCAGTATCACTTGGCCGTTCTGAGTTAAGCTCAGAGATTTCACAAGTGACTTACCACGCCGCCTACGCGCCCTTTAAACCCAGTTACGAGTAGA
+
CCCCCGGGGGGGGGGGGGGCGGGGGGGGGGGGGGGGGGGGGGGGGGGGGGGGGDGGGGGGGGG8FEFGFGGGGGGGGGFFGGGGGFGGGGGCGGGGGGGGGGGGEEFFGFGGGGGFGCFFEGGGGGGFGGGGGCDECDGDFGGFGFGFGFGGGGGFFGGFGGEGEFFFFFF@BADAFF7FFCFFFGC4ACFAFFFE6EFFFFEEFC?<C=2C@=C858A<D@;:.:8C);)6.538C8:4>))((43:FF
@M00200:205:000000000-AKKM3:1:1101:8274:3425 2:N:0:1
TACTGGGGTATCTAATCCTGTTTGCTCCCCACGCTGTCGCGCCTCAGCGTCAGCCACAGCCCAGCGGGCCGCCTTCGCCACCGGTGTTCTTCCGGATCTCTACGCATTCCACCGCTACACCCGGAATTCCACCCGCCTCTACTGTGCTCGAGTGCACCAGTTCGCACGGCCGACCCGAAGTTGAGCCTCGGGCTTTCACCGCACGCTTGATGCACCGCCTACGCGCCCTTTAAACCCACTTCAGAGGAGA
+
CCCCCGGGGGGGFFCFGGGGGGFGGGGGGGGFGGGGGGGGGCFFGGGGGGGEEFFFGGFFFGFGGGGGGGGGGGF@FGGGGGFGFGGGGGGGGGGDC@EGFFD@C+6CD=DFFEGDDGGGGGGGGGGGGGGFGGGGG*;@FCFFG6DECBG*@FGF8FG6DFEDB>GGADF>BBEDBFDA:CFCACGFFG5>5:EGF49A061279?F6(6:4)<:397-4?004?B39*3:<>A:E6(,)4:)))((-8
@M00200:205:000000000-AKKM3:1:1101:23022:3427 2:N:0:1
TACCGGGGTATCTAATCCCGTTCGCTCCCCTGGCTTTCGCGCCTCAGCGTCAGGAACAGGCCAGAAAGTCGCCTTCGCCACTGGTGTTCCTCCCGATATCTACGCATTTCACCGCTACACCGGGAATTCCACTTTCCTCTCCTGTCCTCAAGGGCGGCCATCTCCCAGAAGAGCCAACGGTTGAGCCGTTGGATTTACTCCCGGATGCGCCGCACCGCCTACACGCCCCTTATACCCAATTCCGAGGAAAC
+
CCCCCGGGGGGGGGGGGGFGGGGGDGGGGGGGFGGGGGGGGGGGGGGGGGGGGCF,FFGGGGGG8FEGFFCGGGGGGGGGGGGGFFGDGGCFFCFC7CEFCFEFDGGGGC,FGGGBGGGGGG7+CEGGGGFGGGGGG7F:@DFFAFGEGFGG8;C**8>5DD*:6;FG*D64*-86)88>FGGFFFG3=C54)+?C17+91(69;,6@6??>0(280<D2(((708@G)138)444C<:09<).31((((.
@M00200:205:000000000-AKKM3:1:1101:9004:3460 2:N:0:1
TACTCGGGTATCTAATCCCGTTCGCTCCCCTGGCTTTCGCGCCTCAGCGTCAGATGTGGTCCAGTATGCCGCCTTCGCCACCGGAGTTCCTATCGATATCAACGCATTTCACCGCTCCACCGATAGTTCCGCATACCCCTACCACCCTCGAGGCACCCAGTATCCATGGCAGTTCTCCGGTTGAGCCGGAGGATTTCACCACAGACTTGAGCACCCGCCTACACGCCCTTTAAACCCAATTACGAGT
+
CCCCCGGGGGGGGGGGGFGGGGGGGGGGGGGGGGGGGGGGGGGGGGGGGGGGGGCECFGDGGGGGGGGGGGFGGGGGGGGGGGGDGGGGGGGGGGGGGGGDAF7BEGGGGGGGGGFDGGGG6+8CCGGGGGGG>DFGFGFFGGFFFG9D5CC6CGFFGGF?8AF*1?DFFFFA;F9AAD4FCG8AGGF47E>8FFFFEFE):,(438?8<E8A3;EBGF<??(0(:7CC<>AD))4C((..--32:6
@M00200:205:000000000-AKKM3:1:1101:5881:3460 2:N:0:1
TACGCGGGTATCTAATCCTGTTCGCTCCCCACACTTTCGCTCCTCAGCGTCAGGTCATTCCCAGAGAACCGCCTTCGCCACCGGTGTTCCTCCTGATATCTGCGCATTTCACCGCTACACCAGGAATTCCGTTCTCCCCTGACTACCTCTAGTCTGCCCGTATCGGAAGCAAGCGCCGTGTTAAGCACGGCGTTTTCACTCCCGACGCGACAAACCGCCTACGAGCTCTTTATACACAATTCAGAGTAGC
+
CCCCCGGGGGGGGGGGGGGGGGGGGDGGGGF@GGGGGGGGGCFGGGGGGGGGCFEGGGGGGGGGGGGGFGGGGGGGGGGGGGGGCGGGGFFGGGFGGGGGGGGGGGGGGGGGGGGFGGGGGFGGGGFGGGFGGG?ADFG5?G8DFDGF7DFFACF<+4?5:DFGFADC>CF@FBFADEGFGGGFFGFFB4:58>CCACF<E8?981266;BB>?E;(17???1)8E7>:CB)66<2<<<2)54<42:><)
@M00200:205:000000000-AKKM3:1:1101:13075:3493 2:N:0:1
TACGGGGGTATCTAATCCTGTTTGCTCCCCCGGCTTTCGTGCCTCAGCGTCAGGTCTTGTCCAGGAACTCGCCTTCGCCACCGGTGTTCCACTTGATATCTACGCATTTCACTGCTACACCAAGTATTCCAGTTCCCCCTCCAAGCCTCCAGCCTCACAGTTTCTAATGCCATTTCCGGGTTGGGCCCGGAGATTTCACATCAGACTTGCAAAGCCGCCTACGCACCCTTTAAACCCAATTCAGAGTAGCT
+
CCCCCGGGGGGGGGGGGGGGGGGGGGGGGGGGGGGGGGGGGGGGGGGGGGGGGGGGGGGGGGGGGGGGGGDFGGGGGGGGGGGGGGG7EEFFGGFGFEFGGGGGEGGGGGDFGCEFDGGGGGGGGGGGGGDCGDGGGFG59CFFGFG=DFFFFFFDFGF5EC7C;EFGFG5@FECFA>DDGGGG>ECEFG*84EE8F*48?:@@=@E))93C45FD35BD@@FB7EDDC<?)6:<<C?(2<D<254<4)))
@M00200:205:000000000-AKKM3:1:1101:13992:3501 2:N:0:1
TACCAGGGTATCTAATCCTGTTTGCTCCCCACGCTTTCGCGTCTCAGCGTCAGTATCCAACCAGGGGGCCGCTTTCGCCACCGGTGTTCCTCCCGATATCTACGCATTTCACCGCTACACCGGGAATTCCACCCCCCTCTTTGGTACTCTAGCTTGCCAGTTTCATGCGTCGTTCCTCGGTTAAGCCGAGGGATTTCACACATGACTTAGCAGACCGCCTACACGCCCTTTATACCCAATTCAGAGT
+
CCCCCGGGGGGGGGGGGGGGGGFGGGGGGGGGGGGGGGGGGGGGGGGGGGGGGGGGGGGGGGGGGGGGGGGGGGGGGGGGGGGGGGGGGGFGGGGEGGGFFGGGGGGGGFCGGGGFDGGGGGGGGGGGGGGGGGGGGFGBFGGFGFGFGFGGGGGFFGGFGGCGFFGGBGEFEFFF6=D)<EG+1>CB>DGEDFGFFEGFEDE@AEEAFFFAB0E=;DEF?8:F?CFGC5745A<<CB:FA)-)..6
@M00200:205:000000000-AKKM3:1:1101:24213:3527 2:N:0:1
TACTCGGGTATCTAATCCCGTTTGCTCCCCTAGCTTTCGCTCCTCAGCGTCAATGTCGGTCCAGGATGCCGCCTTCGCCACCGGTATTCCTCCAGATATCTACGCATTTCACCGCTACACCTGGAATTCCACATCCCTCTCCCGGATTCGAGCCTGCCAGTCTCGGACGCAGTTCCCGGGTTGAGCCCGGGGATTTCACGTTCGACTTAACAGGCCACCTACGCGCCCTTTACACCCAATTCAGAGTAGA
+
CCCCCGGGGGGGGGGGGFGGGGGGGGGGGGGGGGGGGGGGGFGGGGGGGDGGGGGGGGGGGGGGGGGGGGGGGGGGGGGGGGGGGGFGGGGGGGGG?FFGGGGGGGGGGGGFFGGFGGGGGGGGGGGGGGGGGCG,@FGDF?FEEBGFGFGFGGGFFEGFGGEDDFDGFGEBFFFFFEGDFCDFFFFFFGGFFDFGFFCDF@@?<0??CEEEE?G8(2;3;;1)-8;))25).)5(::0142)642<AAA
@M00200:205:000000000-AKKM3:1:1101:12670:3554 2:N:0:1
TACGAGGGTATCTAATCCCGTTCGCTCCCCACGCCTTCGCGCCTCAGCGTCAGGGTCGGCCCAGCCGGCCGCCTTCGCCACGGGTGTTCCCCCCGATCTCTACGCATTTCACCACTACACCGGGGATTCCACCGGCCCCTACCGCCCTCAAGTCGCGCGGTCCCCGACGACCATCCCCGGTTGAGCCGGGGGCTTTCACGCCGGGCCCCCGCGACCGCCGTCGCCGCCTTTACACCCCACTCCGCGTAGC
+
BCCCCEGGGGGGD<FGGGGGGGGGGGGGGGDGGGGGDF@FGGEGGGGGGFEGGFDEFGDGGGG@FGDDGGGGGGGGGGDFGG@=FG:?FFFGGGGG+FEGFDGGEG7CFGGGFFF56FFGC:CC:@C?FGGFGGGG??C>FFGAGEG>FACCBCDD3:D::52C=>GE>EF6).<>5@D32*706@FB@<=>>=7*9)+4<FF19609(,(,(-:C(1<((4()(*)/1*5269>7:(((4((-4((,(,
@M00200:205:000000000-AKKM3:1:1101:18193:3557 2:N:0:1
TACTCGGGTATCTAATCCTGTTTGCTCCCCACGCTTTCGTGCATGAGCGTCAGTGTTGGCCCAGAAGGCTGCCTTCGCCATTGGTGTTCCTCCACATCTCTACGCATTTCACCGCTACACGTGGAATTCCACCTTCCTCTGCCACACTCCAGCATCGTAGTTTCGAGCGCAATTCCCAAGTTAAGCCCGGGGCTTTCACACTCGACTTGCGACGCCGCCTGCGCACACTTTATGCCCAGTTCAGAGT
+
CCCCCGGGGGGGGGGGGGGGGGGGGGGGGGGGGGGGGGGGGGGGGGGGGGGGGGFGGGGGGGGGGGGGGGGGGGGGGGGGGGGGGGGGGGGGGGGGGGGGGGGGGGGGGGGGGGGFGGGGGGGGGGGGGGGGGGGFFFGFFGGFGFGFGFGGGGGFFGFFGGEGFFGGBGF@EFFFFFFFGGGCFGFF?CE>D5FFFECEB@B)):>9>EF(-5E89DFD7<@:9EDG9CF<96>4E:0,:A<2646
@M00200:205:000000000-AKKM3:1:1101:21098:3559 2:N:0:1
TACTAGGGTATCTAATCCTGTTTGCTCCCCACGCTTTCGTGCATGAGCGTCAGTATTGGCCCAGAAGGCTGCCTTCGCCATCGGTGTTCCTCCACATCTCTACGCATTTCACCGCTACACGTGGAATTCCACCTTCCTCTGCCATACTCCAGCACCGTAGTTTCGAGCGCAATTCCCAAGTTAAGCCCGGGGCTTTCACCCTCGACTTGCGACGCCGCCTGCGCACACTTTCACCCCAATTCCGAGTAGA
+
CCCCCGGGGGGGGGDGGGGGGGGGGGGGGGGGGGGGGGGGGGGFGGGGGGGGGGGGGGGGGGGGGGGCEGGGGGGGGGGGGGDGGGGGGGGGGGGGGGGGGCFGGGGDGGGGG6+<=FGCEGGGGGGD;DFGGGFGGFGFFFGFFFGBD;DDFFFFEDF>E@EGFFGGAE>A>BDFBACAFFGF+@CFDGCDD>CCFC@*525>AB2>;CF2@9CEBG>((6;:7C>F7:>)--32CB(84>),84(()6
@M00200:205:000000000-AKKM3:1:1101:22078:3560 2:N:0:1
TACCCGGGTATCTAATCCCGTTCGCTACCCTAGCTTTCGTACCTCAGCGTCAGAAGAGACCCAGTAAGCCGCTTTCGCCACCGGTGTTCCTGATGATATCAACGCATTTCACCGCTCCACCATCAGTTCCGCTTACCCCTGTCTCCCTCAAGCCATGCAGTATGACGCGCAGTTCCTCGGTTGAGCCGAGGGATTTCACACCTCACTTACATGGCCGCCTACGCACCCTTTAAACCCAGTTCAGAGTAGA
+
CCCCCGGGGGGGGGGGGGGGGGGGGGGGGGGGGGGGGGGGGGGGGGGGGGGGGGGCFGGGGGFGGGGGGGGGEEGGGGGGGGGGGGGGGGGGAEEGGGGGGGGGGGCEDGGGGGGEGGGGGGGFGFGGGGGGGEDGFFGFFGGFGFFDGFGDFFCDFGGFAF9=;+=CAD5@FEFFFFGFGGGGAFFBFGGF>GGFFEGFFDFD==4?CEEE<8FF9C>F?3,:<E>:*9)44:>BG?35<B<<92:A4)
@M00200:205:000000000-AKKM3:1:1101:14099:3568 2:N:0:1
TACGCGGGTATCTAATCCTGTTTGCTCCCCACGCTGTCGCGCCTCAGTGTCGGCTATTGAACCCTCGCGGGTTCACTGCCCAGCAGACCGCCTTCGCCACTGGTGTTCTTCCGGATCTCTACGCATTTCACCGCTCCACCGGAAGTTCCGCCTGCCCCTGCCCCCCTCGAGCGGACCGGTATCCCGGGCACCTCCCCGGTTGAGCCGGGGGCCTCCACCCAGGACCCCGACCGCCGCCTACGCGCCCTTC
+
CCCCCGGGEG<CFFGGGFGGFGGGGFGGGGFGGGGGFG<FEGGGCFGGCEFDCGGGGG9FFGGGFGFGGGDF@FFFFFGGFFDFG=FFF=CCEDFGGGGG8AFFDD:;F>EDG6A>C,EFDFGGC7@:FGGGGGGG6CGFFECB9;;;CED>CFF>FFGAGGBGFEDE)=5;>>ADEAD5?C:D4*/)7):F@FGD:6*(40(4:BB;F60>((**.904-(8>:C0*/)(-46>9C9(4:?B>9>((,(
@M00200:205:000000000-AKKM3:1:1101:9595:3571 2:N:0:1
TACACGGGTATCTAATCCCGTTTGCTCCCCTGGCTTTCGCGTCTCAGCGTCGGCACACCCCCAGTCACCTGTCTTCACCTTTGGCGTTCCAAGCGATATCTACGCATTTCACCGCTCCACCGCTTGTTCCAGTGACCCCTGAGTGGCCCAAGAACGCCAGTATGCCCAGCAGTTCCGCGGTTGAGCCGCGGGATTTCACAAGGCACTTAACGATCCGCCTACACTCGCTTTAAACCCAATTCAGAGTAGA
+
CCCCCGGGGGGGGGGGGGGGGGGGGGCFGGGGFGGGGGGGG@CFEGFGGGGGGDCFGG@FCFGGGGFAFGGDGGGGGGCFFFGGGGGGGC8F9A:CGEGGGGF:EGGGGGFGGCEDGGGGGGGEEFGGGGF96=DGGFG):,=DDFCDFEGD6+=@>EGEC+;@E5D8CGFDFFFFBDDA>EDGFFGF4)*0:C*CCEG?)72;(6(47>>;62@;(770(.57);)1*/:B2<>BE?8(..<<<)).6:
@M00200:205:000000000-AKKM3:1:1101:17419:3572 2:N:0:1
TACAAGGGTATCTAATCCCGTTTGCTCCCCTGGCTTTCGCGCCTCAGCGTCAATACCGGTCCAGGATGCCGCCTTCGCCACCGGTGTTCCTCCAGATATCTACGCATTTCACCGCTACACCTGGAATTCCACATCCCTCTCCCGGATTCGAGCCTGCCAGTCTCGGACGCAGTTCCCGGGTTGAGCCCGGGGATTTCACGTTCGACTTAACAGGCCACCTACGCGCCCTTTAAGCCCAGTTCAGAGT
+
CCCCCGGGGGGGGGGFGGGGGGGGGGGGGGGGGGGGGGGGGGGGGGGGGGGGGGGGGGGGGGGGGGGGGGGGGGGGGGGGGGGGGGGGGGGGGGGGGGGGGGGGGGGGGGGGGGGFGGGGFGGGGFCGGGGFGGGFGFGFFGGFGFGFGFG?E>FFFGG6AFEGFFGGFGFFFCF9AA4>FE>4ACFFEGGF>E6;:CF;D@;?@FD;E<>E@0C82CF;8568;GFG)7:>>A>:F43:<A42:?A
@M00200:205:000000000-AKKM3:1:1101:13536:3594 2:N:0:1
TACTAGGGTATCTAATCCTGTTTGCTCCCCACGCTGTCGCGCCTCAGCGTCAGCAACAGCCCAGCAGGCCGCCTTCGCCACTGATGTTCCTCCCGATCTCTACACATTTCACCGCTACACCGGGAATTCCAGTCTCCTCTGCATCCCTCAAGAACGGCAGTATCAGCCGACGTTTCTCGGTTGAGCCGAGAGATTTCACGACTGACTTGCCATCCCGCCTACGCGCCCTTTAACACCAATTCCGCGTAGA
+
CCCCCGGGGGGGGGGGGGGGGGGGGGGGGGGFEGGGGGGGGGGGGGGGGGGGGGGGGGGGGCGGGGGGGGGGGEGGGGGGGGAFFFGGGGGGGGGGGGGGGGGGGGGFGGGGGGGFDGGGGGGGGGGGGGGGGGGGGFGFFGGCGFGFGFGFDFFEBEDFGFFGFFGGFGE9059A@FGFGGDFFFFD>?EFFGGG+*4(507>;EFC<4;<E@:C@GF((/(:(25<12:2:-),/46?>B)(((-((-
@M00200:205:000000000-AKKM3:1:1101:6898:3603 2:N:0:1
TACAAGGGTATCTAATCCTGTTTGCTCCCCACGCTGTCGCGCCTCAGTGTCAGCAACGGCCCAGCAGAACGCCTTCGCCACTGGTATTCTTCCCGATCTCTACGCATTCCACCGCTACACCGGGACTTCCATCTGCCCCTACCGTGCTCTAGCCCGCCAGTCTGATCGGCAGCCCCGGAGTTGAGCCCCGGGATTTCCCCAACCACTTAACGGGCCACCTACGCGCCCTTTAAGCCCACTTCAGAGTCGAT
+
CCCCCGGGGGGGGGGGGGGGGGGGGGGGGGGGGGGGGGGGGGGGGGGGGGGGGGGGGDEDFFEGGGGGGGGGGGGGGGGGGGGGGGGGGGGGGFEGGGGGGEFGGGGGDEDFFEGEGGFGGGGDE8>FGGGCFGGGGBGDFCDDGFGFGFGDGCDBDGGFGGF7CFGGFGF9>)@BFF4?FFGGAFFFFGGF37CGF)9=@?12(6;4)./202??(/8((.<DFGFGCC8).4<?FB(:<2)-)5<)31-
@M00200:205:000000000-AKKM3:1:1101:23763:3608 2:N:0:1
TACTGGGGTATCTAATCCTGTTTGCTCCCCACGCTTTCGCGCCTCAGCGTCAGTTGCGGTCCAGATGGCCGCCTTCGCCACCGGTGTTCTTCCCAATATCCACGAATTTCACCTCTACACTGGGAATTCCACCATCCTCTCCCGCACTCAAGCCAGCCCAGTCTCAAGCGCAATTCCCGGGTTGAGCCCAGGCCTTTCACGCCTGACTTGAGCAGCCGCCTGCGCGCCCTTTAAACCCAATTCAGAGT
+
CCCCCGGGGGGGGGGGGGGGGGGGGGGGGGGGGGGGGGGGGGGGGGGGGGGGGGGGGGGGGGGGGGGGGGGGGGGGGGGGGGGGGGEGGGGGGGGFGGGGFFGEG6EFGGGGGGGFGGGGGGGGGFGFGGFGGFGF8FGEFGGAGFGFGFGGGGGFFFDFGGFFEFCCAEB5?AFFFAGECEDGFFGFFGGFFGFC?EGEFFFBBBEEC@EEEA8C=55(676D6=>DD38?D4<DF<0:1AB>A).6
@M00200:205:000000000-AKKM3:1:1101:19298:3611 2:N:0:1
TACAGGGGTATCTAATCCTGTTTGCTCCCCACGCTGTCGCGCCTCAGTGTCAGAAACTGCCCAGCAGACCGCCTTCGCCACCGGTCTTCCTCCGGATCTCTACGCATTCCACCGCTACACCCGGAATTCCGTCTGCCTCTACAGTCCTCGAGTTTGACAGTCGGCACGGCAGACCCGGAGTTGAGCTCCGGGCTTTCACCACACCCTTATCAAACCACCTACGCGCCCTTTAAACCCAGTTCAGAGTAGA
+
CCCCCGGGGGGGGGGGGGGGGGGGGGGGGGGGGGGGGGGGGGGGGGGGGGGGGGGGGGGGGGGGGFGGGGGGGGGDGGGFFGGGGGGGGGGGGGGGCGGGGGGGGGGGGGGGGGGFGGGGGGGGDGGGGGGGGGGGGFCDFGGFGFGFGFGGF>FFFGGFFF57A>DGFGFFFFFABB?BFECG/8:6ADGFFGGFFEG<<@F?F9D;EEEF?>FFFG>;8?F:;E>DD43A):<(;082<<4<)45:><
@M00200:205:000000000-AKKM3:1:1101:19389:3613 2:N:0:1
TACCGGGGTATCTAATCCTGTTTGCTCCCCACGCTTTCGCACCTCAGCGTCAGCAACGGCCCAGCAGACCGCCTTCGCCACTGGTGTTCTTCCGGATCTCTACGCATTTCACCGCTACACCAGGAATTCCACCCTCCTCTCCGGTACTCAAGTCTGTCAGTATCCGGCGCACTTCCCCGGTTGAGCCGAGGGCTTTCACACCGAACTTAACAGACCGCCTACGCGCCCTTTATACCCAGTTCAGAGT
+
CCCCCGGGGGGGGGGGGGGGGGGGGGGGGGGGGGGGGGDGEGGGGGGGGFEGGGGFGGFGGGGGGGGGGGGGGGGEFGGGGGGGGGGGGFGGGGDGEGGGGGGGGGCFGGGGGGGDCFG?FFGGGGF8FGGFGGGGGFGBD?C9C9D<FFGDEF9BFA78EF<FEFDG>>BABEFFFFD?FCGF)>6AEGE.:C7CACGEEF9BF>BAAFFAA?GGFGF6?BF:9EDGC<0)4264C>63:A<4).-
@M00200:205:000000000-AKKM3:1:1101:16217:3619 2:N:0:1
TACCCGGGTATCTAATCCCGTTTGCTCCCCTAGCTTTCGCGCCTCAGCGTCAGTGTCGGTCCAGGAAGCCGCCTTCGCCACCGGTGTTCCTCCGGATATCTACGCATTTCACCGCTACACCCGGAATTCCGCTTCCCTCTCCCGAACTCAAGTCCGTCAGTTTCCCGTGCAGTTCCCCAGTTGAGCCGGGGGCTTTCACACGGGACTTATCGAACCGCCTACGCGCCCTTTACGCCCAGTTCAGAGT
+
CCCCCGGGGGGGGGGGGCGGGGGGGGG?FGGGGGGFGFEGGFFGGGGGGGGGGGFGGGGGGGGGGGGGGGGGGGGGGGEEGGGGFGGGGGFGGGGGGGGGGGGGDGCFFGGGGGGEDFGGGGEGCEFGGGGGG@DGGFG5DDFDGFGDGFFFFGGFFGDDCFEG*;DE5@96AEFFFFGFGFFFFG7;BCE:>558B5C<@F9@?B??)6<:<?>8,1<183?57C)999)5)((-:0.4))).:3.
@M00200:205:000000000-AKKM3:1:1101:11269:3633 2:N:0:1
TACTAGGGTATCTAATCCCGTTTGCTCCCCACGCTTTCGCGCCTCAGCGTCAGGAAATGCCCAGAGACCCGCCTTCGCCACCGGTGTTCCTCCCGATATCTACGCATTTCACCGCTACACCGGGAATTCCATCTTCCTCTCCGGAACTCAAATTTCACAGTTTCTCGTGCACTTCCCAAGTTAGGCTTGGGGCTTTCACACGAGACTTACAAAATCGCCTACGCGCCCTTTAAACCCAATTCAGAGT
+
CCCCCGGGGGGGGGFGGGGGGGGGGGGGGGGGGGGGGGGGGGGGGGGGGGGGGGGGGGGGGGGGGGGGGGGGGGGGGGGGGGGGGGGGGGGGGGGGGGEGGGGGGGGGGGGGGGGFGGFFGGGGGGGGGGGGGGGGGFGFFGGFDEGFGFGGGCFFFGGFGGEG7+;D6E>EFCFFF>FFGGGGFGF>BGGADEFGFCC4>269@5E4<EFF)=9<DGD/,/:;1C>DCFFABF<:C?BF9-)-)5.
@M00200:205:000000000-AKKM3:1:1101:12033:3643 2:N:0:1
TACAAGGGTATCTAATCCTGTTTGATCCCCACGCTTTCGTGCCTCAGCGTCAGTTACGGTTTAGTAGCCTGCCTTCGCAATTGGTGTTCTGTATCATATCTAAGCATTTCACCGCTACATGATACATTCCAGCTACCTCAACCGTACTCGAGACTTTCAGTTTCAATGGCAATTTTACAGTTAAGCTGCAAGCTTTCACCACTGACTTAAAAGTCCGCCTACGCACCCTTTAAGCCCAATTCAGCGTAGA
+
CCCCCGGGGGGGGGGGGGGGGGGGGGGGGGGGGGGGGGGGGGGGGGGGGGGGGGGGGGGGGGGGGGGGGGGGGGGDGGG>FGGGGGGGGGGGGGGGGGGGGGGGGE;FFEDFGGGFGGGGFGGGGGGGGGGGGGGGGFGFFGGDGFGFGFGCFGGDFGGF8CEFEFGDFFFEFDFFFFGFGGGFFFFFBFCFFCF?DEG5=D5>B@E<:EEEC@CD=>D>AFA5=EBGG*):AE=EG=42AEE4*/559@
@M00200:205:000000000-AKKM3:1:1101:25123:3655 2:N:0:1
TACAAGGGTATCTAATCCTGTTTGATCCCCACGCTTTCGTGCCTCAGCGTCAATAGTGGCTTTGTGAGCTGCCTTCGCAATCGGTGTTCTATGACATATCTAAGCATTTCACCGCTACATGTCATATTCCGCCCACATCAAACACATTCAAGATCGACAGTATCAATGGCAGTTCTGCAGTTAAGCTGCAGGCTTTCACCACTGACTTATCAACCCGCCTACGCACCCTTTAAGCCCAATTCAGAGT
+
CCCCCGGGGGGGGGGGGGGGFGFGGGGGGGGGGGGGGGGGGGGGGGGGGGGGGGGGGGGGGGGGGGGGGG@FGFFGGGFFGGGGGEGGGG8FGDFGGGGGGGGGGGGGGFGGGGGEGGGGGGGGGGGGFGFEGGDGGB@EFDFFGFFC=CDC,+D?5EDFGGFGFFGFFGF>;>9FFFDFGD+=+@GFFG?FDFGGAE;@>=EE@CEE@EE<A5>@@C5=97>E=EEDF*>CEEE(==(>CECC<7C
@M00200:205:000000000-AKKM3:1:1101:11940:3680 2:N:0:1
TACAGGGGTATCTAATCCCGTTTGCTCCCCTAGCTTTCGCACCTCAGCGTCAGTATCGAACCAGATAGTCGCTTTCGCCACCGGCGTTCCTCCTAATATCAACGCATTTCACCGCTCCACTAGGAGTTCCACTATCCCCTCTCGTACTCCAGAACGGCAGTAATGACTGCAGTTCCCTGGGTAAGCCAGGGCATTTCACCATCATCTTACCATCCCGCCTACGTGCGCTTTATGCCCATTTCAGAGT
+
CCCCCGGGGGGGGGGGGGGGGGGGGGGGGGGGGGGGGGGGGGGGGGGGGGGGGGGGGGGGGGGGGGGGGGGGGGGGGGGGGGGGGGGGGGGGGGFGFGFFGGGGGGEGFGGGGGGFGGGGFGGGFGGGGGGGGF9EAFGFEGGFGAFDGFGGFFFF>EGBE8CCEFGGFFBBAEFFFFFFFG8?FFGFFDCBFGGGFFG*:=BE4>CCEEEEFFGGFGB9<@78(=>C7>6C<)97F3(7?CCF<@?
@M00200:205:000000000-AKKM3:1:1101:9661:3688 2:N:0:1
TACTAGGGATCTAATCCTGTTTGCTTCCCCCGCCTTCCCGCCCCAGCGTCCGACCCGGGCCAGAGAGCCGCTTTCGCCCACGGTGTTCCAGCCAAAAACTACGACATTCACCTCTACCCTGGCTATTCCACCCTCCTCCCCCGGTCCCCAGCCCGAGCGGCTTGGACGGCGTTCCGTGCCTTAGCCCCGTCCTTTTCCCTTCGACCGTACCGGCCCCCCGGCCCCCCTTTAAACCCCGCTTCGGGTTGCAC
+
CCCCCGGGC,6,,C,6C,,66E8,,,,CF,C@++BF,,687F+4,6C:,,66+++6@8@FGB7CFFE7F+4+@A,48B,,B@F++8C,C,4EF,4,,+4,,48?4+8FF;,E===++5,E33,6D9E,C,@E=FDE,*,0:EE5EB7);A*9*<**3>9**/()0AC=)=)(:,));>*)71*2+0;>)/*))2A704+-)431(,(,(--(((1*,97(((()(28)*2))..128((3((-((,-(())
@M00200:205:000000000-AKKM3:1:1101:15764:3706 2:N:0:1
TACACGGGTATCTAATCCCGTTTGCTCCCCTGGCTTTCGTGTCTCAGCGTCAGCACATCCCCAGTCGCCTGTCTTCACCTTTGGCGTTCCAAACGATATCTACGCATTTCACCGCTCCACCGTTTGTTCCAGCGACCCCTGGATGGCTCAAGACGCCCAGTATGCCCAGCAGTTCCATGGTTGAGCCATGGGATTTCACAAGGCACTTAGGCATCCGCCTACACACGCTTTAAACCCAGTTCAGAGTAGA
+
CCCCCGGGGGGGGGGGGEFGGGGGGGGGGGGGGGGGFGGGGGGGGGGGGGGGGGGGGGGGGGGGGGGGGGGGGGGGGGFGGGGGGGGGGGGFGGGGGGDGGGGGGGGGGGGGGGGBGEFGGGGGGGGGGGGGGGGGD?EDFGGFGFGFGDFFGGGFAED5F7FGF8CFFGFCFFFFFFCFGFGGFGDF>CCFFFF4BCGF9B>D:>>EEF=BE@FA=FD2@>2A@CBD8>;EFC<8CD=E?CECE3)/9?
@M00200:205:000000000-AKKM3:1:1101:6684:3710 2:N:0:1
TACTGGGGTATCTAATCCTGTTTGCTCCCCACGCTTTCGCGCCTCAGCGTCAGAACCGGACCAGACAGCCGCCTTCGCCACTGGTGTTCTTGCGAATATCTACGAATTTCACCTCTACACTCGCAGTTCCGCTGTCCTCTTCCGGTCTCAAGCCAACCAGTATCGAAGGCAATTCTGTGGTTGAGCCACAGGCTTTCACCCCCGAATTAATCGGCCGCCTTCGCGCCCTTTAAACCCAATTCAGAGT
+
CCCCCGGGGGGGGGGGGGGGGGGGGGGGGGGGGGGGGGGGGGGGFGGGGGGGGGGGGGGGGGGGGGGGGGGGGGGGGGGGGGGGGGGGGGFGGGGGGGGGGGGGG?FGFGGGGGGFGGGGGGGGFGGGGCCGGGGGGFGFFGGBGFD=FFFGF+=AFEDFFGEGDFFG>FFBFFFFFFFFGGDF989*;9F44;CGF<F*7>BB9(/(936.328C9581()/.,27C/98)6:<7>4:1A<))))-
@M00200:205:000000000-AKKM3:1:1101:17972:3714 2:N:0:1
TACAGGGGTATCTAATCCTGTTTGCTCCCCACGCTGTCGCGCCTCAGCGTCAGCCACAGCCCAGCAGACCGCCTTCGCCACCGGTGTTCTTCCGGATCTCTACGCATTCCACCGCTACACCCGGAATTCCATCTGCCTCTACTGTGCTCGAGCTCGACAGTTCGCACGGCCGACTCGGGGTTGAGCCCCGAGCTTTCACCGCACGCTTGTCAAGCCGCCTACGCGCCCTTTAAGCCCAATTCAGAGTAGA
+
CCC@CFGDCFGGGGGGGG<FGGGFFGDEGGGGGGGGGGGGGGGGGGGGGFEGGGG<EDFGGGGGGCDCFGGGEGGGFGFGGAFGBFFGGFGGFGGDGCDFFGGGGGGGCGGGGGGEDGFGGGGGGGGFGGCCF@DDGFGF+32+7DCEGDECE0:?*@C>EFEGB>C:BC4@>B4;6;D>FEDGFFF)=D*8)=EC=59=?9>;B>?6B?<4)5C:(7522::7(27C)*).6<A(A?B?)<4<2)--4)
@M00200:205:000000000-AKKM3:1:1101:9384:3733 2:N:0:1
TACTCGGGTATCTAATCCTGTTTGATCCCCACGCTTTCGCGCCTCAGCGTCAGTATCCGTCCAGAATGCCGCCTTCGCCACCGGTGTTCCTCCAGATATCTACGCATTTCACCGCTACACCTGGAATTCCGCATTCCTCTCCTGCACTCAAGCCATCCAGTATCAGACGCAGTTCCCCAGTTAAGCTGAGGGATTTCACGTCTGACTTAAGTGGCCACCTACGAACCCTTTAAACCCAATTCAGAGT
+
CCCCCGGGGGGGGGGGGGGGGGGGGGGGGGGGGGGGGGDGGGGGGGGGGGGGGGGGGGGGGGGGGGGGGGGGGGGGGGGGGGGGGGGGFGGGGGGFFCGGGGGGGGGGGGGGGGGBGGGGGGGGFGGGGGGGGGGGGFGFFGDFGFGBGFGGGGGFFFGFGGFGFFGGEGFFFFFFFAFDFGGFFGGFFGGF>FGGFFG9DFFFFFFEF46EEFGFFGFBBEFFFGEGFFEFEEE8C?FFFFFFEEE
@M00200:205:000000000-AKKM3:1:1101:22062:3734 2:N:0:1
TACAGGGGTATCTAATCCCGTTTGCTCCCCACGCCTTCGCGCCTCAGCGTCTGTGTAGGCCCAGAGTCCCGCCTTCGCCACCGGTGTTCCTCCCGATCTCTACACATTTCACCGCTACACCGGGAATTCCAGACTCCTCTTCCTCCCTCAAGCAGACCAGTTTCGGCCGACTCCTCCGCGTTGAGCCCGGAGATTTCACGACTGACTTGACCTCCCGCCTACGCGCCCTTTATGCCCACTCCAGAGTAGAC
+
CCCCCFGGGGGGGGGGGGGGGGGGDG<FGGFGGGGGGGGGGG@FGGGGGGG,C,,<CF,FF:,E<,C<F<@EGGGGGG,48AFD@FFGG9=F@FGGDGGGGGFGGGFGGGGGGGGFGG?FGGDGGGGGGGAFD+=DFFG*+@E920CDGFGGC8+;DFGAC8CG)<CDD*00589A6/*/>?DG4C6?;):4)AFFFCG;;F1:E@9?33@@<;FC0<DFFF?>2?5C54)).-68F)(4((),)(6>64-
@M00200:205:000000000-AKKM3:1:1101:7462:3743 2:N:0:1
TACAAGGGTATCTAATCCTGTTTGCTCCCCACGCTTTCGCGCATCAGTGTCAGAACCGGTCCAGTTAGCCGCCTTCGCCACTGGTGTTCCTCCTAGTATCTACGCATTTCACCGCTACACTGGGAATTCCGCTACCCTCTCCCGGCCTCGAGCCAGGCAGTATCCAAGGCAGTTCCTCGTTTGAGCCGACGGATTTCACCCAGAACTATCCTAGCCACCTACGCGCCCTTTACACCCAATTCAGAGA
+
CCCCBGGGGGGGGGGGFGGGGGGGCGGGGG8F:FGGGGG7FGGGGGGCGGGGGD@FG+C@F:EF,6EG95@FGGGGGG7F,9EFGGGGG;=?,,,9CFGGGG,FGGGGGGGFGGGFGGGG994EFFGGGGF6+10EFF=)*4,<+0=@G>CD+CG?5DGFG+;F<E76?FF5**11;BD*@**20<9/@*4*/AEG+>E3>(:((-4*).6)))20);)5;1(06?BDGD3A)).458(4)6).4)(
@M00200:205:000000000-AKKM3:1:1101:13364:3749 2:N:0:1
TACAGGGGTATCTAATCCTGTTTGATCCCCACGCTTTCGTGCCTCAGCGTCAGAACTGGCCTAGCCGCCCGTCTTCACCATCGGCGTTCCTGTAGATATCTACGCATTTCACCGCTACACCTACAGTTCCGGCGGCGCTTACCAGCCTCAAGAGACCCAGTATGCCCTGCGGTTCCACGGTTGAGCCGTGGGATTTCACAAGACACTTAAGTATCCGCCTCGGCACCCTTTATACCCAGTTCAGAGT
+
CCCCCGGGGGGGGGGGGGGGGGGGGGGGGGGGGGGGGGGGGGGGGFGGGGGGGGGGGGGGGGGFGGGGGGGGGGGGFGGGGGGGGGGGGGGGGGGGGGGGGGGGGGGGGGGGGGGFGGFGCFFGGGGGGGGGDGGGGFGDFFGFGFGDFAEF9FGFFGGFGCEGEFG?9,?AA@>A6FDDCGG48EFEEGGE4+ACFCGCED;3;@E<<CE6))?>:CB6((,0(:>D*084<AAAG2<.)4:<<?A
@M00200:205:000000000-AKKM3:1:1101:22613:3764 2:N:0:1
TACTGGGGTATCTAATCCTGTTTGCTCCCCACGCTTTCGCGCCTCAGCGTCAGTTGTGGTCCAGTTGGCCGCCTTCGCCACCGGTGTTCTTCCCAATATCTACGAATTTCACCTCTACACTGGGAATTCCACCAACCTCTCCCACACTCTAGCCTCGCAGTATTGAACGCAGTTCCCGGGTTAAGCCCAGGCCTTTCCCGCCCAACTATCAAGGCCGCCTACGCGCCCTTTATGCCCATTTCAAAGTAAC
+
CCCCCGGGGGGGGGGGGGGGGGGGGGGGGGGGGGGGGGGGGGGGGGGGGGGGGGGGGEGGGGGGGGGGGGGGGGGGGGGDGGGGEEGGGGGGFGGGFGGGGGGGCEFGGGGFGGGFGFFGGGGFGGGGGFFFFGDGGBGFFCCFFFGFGFFCGFGFEGGF8BBDEFG?DGA=BEF7CFC5F87C?EGFAFFFFGGF6*=>=A@@9>B6/><?*8;F@GF038()(3>D753>A<AAG:()55))).6)))
@M00200:205:000000000-AKKM3:1:1101:23402:3775 2:N:0:1
TACTGGGGTATCTAATCCTGTTTGCTCCCCACGCTTTCGCGCCTCAGCGTCAGAACTGGCCCAGGCAGCCGCCTTCGCCACTGGTGTTCCTCCCGATATCTACGCATTTCACCGCTACACCGGGAATTCCACTGCCCTCTTCCAGCCTCGAGCTTCACAGTATCCAAGGCAATTCCTCGGTTGAGCCGAGGGCTTTCACCCAAGACTTATGAAGCCGCCTACGCGCCCTTTAAACCCAATTCAGAGT
+
CCCCCGGGGGGGGGGGGGGGGGGGGGGGGGGGGGGGGGGGGGGGGGGGGGGGGGGGGGFGGGGGGGGGGGGGGGGGFGGGGGGGGGGGGGGGGGD:FGGGGCFGGGEFGGGGGGGBGGGGGGGGFGGGFGGGGGGEGFGDDDGFFFGFGFGGGGGFFGGAFFFGFFFFFGF@FFFFFFGEFGGGAFGDDGGFFGGGFEGFFF@(((7<CEFFFFGG;GFFFFDF9EBG32:<:2.1C:?0AA2<A26
@M00200:205:000000000-AKKM3:1:1101:8168:3795 2:N:0:1
TACCCGGGTATCTAATCCCGTTTGCTCCCCTAGCTTTTGCTCCTCAGCGTCAATATTGGTCCAGGATGCCGCCTTCGCCACCGGTGTTCCTCCAGATATCTACGCATTTCACCGCTACACCTGGAATTCCGCATCCCTCTCCCAAATCCAAGCCATCCAGTATCACACGCAGTTCCCCAGTTAAGCTGAGGGATTTCACGTATGACTTAGTTGGCCGCCTACGAGCCCTTTATGACCAGTTCAGAGT
+
CCCCCGGGGGGGGGGGGDFGGGGGAFFGGGGGGGGGGGGGCGGGGGGGGGGGGGGGGGGGAFGEFFGGGFEGGGGGGGGG7FGGFGGGG=DFAFGGGGGGGGGGGGGGGCFGGGGFGGFG@EEEGGGGGGGGGEGGGFGBF=D?8DG<DFD6D+=DFGGFGGBGEFGG5>B9BEFC*;7*8=+=CGFF?*:5*@@F@AFDFFFFCCEFFF?E4)6>:<D@=B5:>8>FC<E<?6)9BE;74C?C);C
@M00200:205:000000000-AKKM3:1:1101:12513:3826 2:N:0:1
TACTAGGGTATCTAATCCCGTTTGCTCCCCTGGCTTTCGTGCCTCAGCGTCAGTTGAGACCCAGTGTGGCGCTTTCGCCTCTGGCGTTCCTTCCGATATCAACACATTTCACCGCTCCACCGGAAGTTCCCCACACCTCTATCCCACTCAAGCCTGTCAGTTCAGGGCGCAATTCCCCGGTTGGGCCGGGGGCTTTCCCACCCTGCTAAACAGACCGCCTGCGCACCCGTTATGCCCAATTCAGAGTAGA
+
CCCCCGFGGGGGGGGGGGGGGGGGGGGGGGCCFFGGGGGG8FFA8EFFEGGGEGGGGEFGGGGG8EEFFGDFGGFDGGDFGGGGGGGDGGG<DAFC@ECFFGGG7,4EDDFGDE69DEGGGG@EFG?AFEFGGGGG=6FDFFFFGFGDGFG=DFFF?=D+D29DEBDCDC>AEFFAFA>>@*975EGEEDEFFEGG8)=A;@;=(63))/=E<2CE>D>2<0-<(::C)1.(()44A8206><2)8AFF2
@M00200:205:000000000-AKKM3:1:1101:24217:3831 2:N:0:1
TACACGGGTATCTAATCCTGTTTGCTCCCCACGCTGTCGCGCCTCAGTGTCGGCTATTGAGCCCTTACGAGCTCACCGCCCAGCAGACCGCCTTCGCCACTGGTGTTCTTCCGGATCTCTACGCATTCCACCGCTACACCCGGAATTCCATCTGCCTCTACGGTGCCCTAGCGACACAGTTTCCACGGCCGAACCGGAGTTGAGTCCCGGACGTTCACCACAGCCCTATGCCCACACCTAAGCGCCCTTT
+
CCCCCGGGGEGGGGGGGGGGGGGGGGGGGGGGGGGGGGGGGGGGGGGGGGGGGGGFEFFDGGGGGGGGGFGGGGF9ABFEGGGGFFEFGGGGCGFGCFGGGGGGGGGGGGEGGEGEGEA,@FFEGEG;FGGGGGGEGFG)<@CAGFG7FFGGFGGFFGGFCFAFCBF,9D6=D29**?*@F,=+19*):8E;)1=>>0=3()./)1)).22>((/;(277<44)-*.0>*-5(,4(23(4),.,44(-,2
@M00200:205:000000000-AKKM3:1:1101:17986:3873 2:N:0:1
TACGAGGGTATCTAATCCTGTTTGCTCCCCACGCTTTCGCGTCTCAGCGTCAGTATCCAACCAGGGGGCCGCCTTCGCCACGGGTGTTCCTCCCGATATCTACGCATTTCACCGCTACACCGGGAATTCCACCCCCCTCTTTGGTACTCTAGCTTGCCAGTTTCATGCGTCTTTCCTCGGTTGAGCCGAGGGCTTTCACACATGACTTAACAAACCGCCTACACGCCCCTTAAACCCAGTTCAGAGT
+
CCCCCGGGGGGGGGGGGGGGGGGGGGGGGGGGGGGGGGGGGGGDGGGGGGGGGGGGGGGGGEGGGGDGGGGGGGGGGGGGGGGGGGGGGGGGEFGGGGGGGGGGGGGEGFGGGGGFGGGGGGGGGGGGGGFFGEGGGFGFFGGFGFGFGFGGGFFFFGGFGGFCEFFGFGFFFFFFFFG>FEDFAEGFFGGFE6FFFF+7;6??F?A<>F4<7?GC1>>?<<BF<E)1)18:>FA?*(24<:9A>2)
@M00200:205:000000000-AKKM3:1:1101:11194:3885 2:N:0:1
TACACGGGTATCTAATCCCGTTTGCTCCCCTAGCTTTCGCTCCTCAGCGTCAATGTCGGTCCAGGATGCCGCCTTCGCCACCGGTATTCCTCCAGATATCTACGCATTTCACCGCTCCACCAAGAGTTCCGCTCTCCTCTACCATCCTCTAGCTCCGCAGTATGCCGAACAGTTACACGGGTAGGCCGTGGGATGTCACCCGACACTTACGAAGCCGCCTACAGACGCTTTATACCCAATTCAGCGTAGAC
+
CCCCCCEGGGDGGGGGGGGGGGGGGGGGGGGGEGGGGGGGGGGGGFGC:F:7FCGGGGGGGGGFGGGGGFGGGGDGGGGGCFGGGFFGGFFFFGGA=9,?DFECGGECEDCFEE>9CFGFGFFEFFDGG;>>DGGEFBG7DF8?FFDFF?F=>??6AEGFGGDFED6E?6?CE@7CC?D5@@9C>F?>DCE>6,*21*<3-:@B>=4A44(6;@EC(88(//.))/)1/5395)))34(3)62)),-:0()
@M00200:205:000000000-AKKM3:1:1101:17401:3890 2:N:0:1
TACTGGGGTATCTAATCCTGTTTGCTCCCCTAGCTTTCGCGCCTCAGTGTCAGGTACGGTCCAGAAAGTCGCTTTCGCCACCGGCGTTCCTCTCGATATCTACGCATTTCACCGCTACACCGAGAGTTCCACTTTCCCCTCCCGACCTCAAGCCAGGCAGTATCCACGGCCGTTCCTCGGTTGAGCCGAGGGATTTCACCATGGACTTACCCAGCCACCTACGCGCGCTTTATACCCAATTCAGAGT
+
CCCCCGGGGGGGGGGGGGGGGGGGGGGGGGGGGGGGGGGGGGGGGGGGGGGGGGGGGGGGGGGGGGGGGGGGGGGGGGGGGGGGGGGGGGGGGGGGGGGGGGGGGGGGGGGGGDGFGGGGGGGGEEGGGGGGGGGGDFGDDCEFGFGFGFGGGGGFFGGBFGFFCFGEAE@>BFFFFFCBGECC4DFED<CE>FGC6)17@<C34837CAEEFFGG1;A@@@?D9EED7C1-:<<4F>1(-:A>444
@M00200:205:000000000-AKKM3:1:1101:13260:3913 2:N:0:1
TACAGGGGTATCTAATCCCGTTTGCTCCCCTAGCTTTCGCGCCTCAGCGTCAGTAGCAGGCCAGGTGGGCGCCTTCGCCACCGGTGTTCCTCCAGATATCTACGCATTTCACCGCTACACCTGGAATTCCCCCACCCTCTCCTGTACTCAAGCTCAGCAGTTTGGGATGCAGGTCCCCGGGTGAGCCGGGGCATTTCACATCCCACTTACCGAACCGCCTACACGCCCTTTAAACCCAATTCAGAGTAGAC
+
CCCCCGGGGGGGGGGGGGGGGGGGGGGGGGGGGGGGGGGGGGGGGGGGGGGGGGGGGGGGGGGGGGGGGGGGGGGGGGGGGGGGGGGGGGGGGGGGGGGGGGGGGGGGFGGGGGGFGGGGGGGGGFFGGGGGGGGGGFGDFGGFGFGFGFGFFFGBFFGFGGEGDFGGB8FCFFFFFF>5::>GFGGF>DCA567CF<C??BDFFFFFEA@;@FGG>GF6<;(?(27D)9842:7?GF:144).).<4)-)
@M00200:205:000000000-AKKM3:1:1101:11891:3929 2:N:0:1
TACTCGGGTATCTAATCCTGTTTGCTCCCCACGCTGTCGCGCCTCAGTGTCGGCTATTGGACCCTCACGGGTCCACCGCCCAGCAGACCGCCTTCGCCACCGGTGTTCTTCCGGATCTCTACGCATTCCACCGCTACACCCGGAATTCCATCTGCCTCTACGGTGCCCAAGCCCTACAGTCGCCGCGGCAGATCTGGAGTTGAGCTCCAAACTTTCACCGCGGCCTTATAGTGGCCACCTACGCGCCCTTT
+
CCCCCGGGGGGGGGGGGGGGGGGGGGGGGGGGGGGGGGGGGGGGGGGGGGGGGGGGGGGGGGGGGGCFGGGGGGGGGGGGGG8EFGGGGGGGGGGGGGGGGGGGGGEGGGGGGDCED9EGGGFGCGGGGGGFGGGGGFGDDE6B7CG@FFFGGFFAFCFFGGFG9@F69EFBFBFFFFCFFEGGFG=ABD=5AFFC6AC;@3?3;).87:A?FFE?AGF:1307;8FCG=<A2:?0+-(37::0(,4>(84
@M00200:205:000000000-AKKM3:1:1101:16991:3931 2:N:0:1
TACTCGGGTATCTAATCCCTTTTGCTCCCCACGCTTTCGTGCCTGAGCGTCAGCAATTGTCCAGGTAGCCGCCTTCGCCTCTGGTATTCCTCATGATATCTACGCATTTCACTGCTACACCATGAATTCTGCTACCCTCTCCAATGCTCTAGCCATGTAGTTTGAGGTGCAATTCCGGGGTTAAGCCCCGGGCTTTCACGCCTCACACACTTGGCCGCCTGCGCACCCTTTATACCCAGTTCAGAGT
+
CCCCCGGGGGGGGGGGGGGGGGGGGGGGGGFGGGGGGGGGGGGGGFGGGGGGGGGGGGGGGGGGGGGGGGGGGGGGGGGGGGGGGGGGGGGGGGCFCFGGGGGGGGGGGGGGGGGFGGGGGGGGGGGGFGGGFFGFFF=DFFG?FFGFGFGGFGGFFGGFGGEGE?FGFF?DFFFFFFGFGGGG7CC?BDC5BEGFFFGFDFFFFFFFFFFFB@GF>DD@2=>?@GFGF<@3<???F;:EEFEE)7?
@M00200:205:000000000-AKKM3:1:1101:13271:3960 2:N:0:1
TACTAGGGTATCTAATCCTGTTTGCTCCCCACGCTTTCGTGCATGAGTGTCAGTGTTGGCCCAGGAGGCTGCCTTCGCCATTGGTGTTCCTCCACATCTCTACGCATTTCACCGCTACACGTGGAATTCCACCTCCCTCTGCCACACTCCAGCCACGTAGTTTCGAGCGCAATTCCCAAGTTAAGCCCGGGGATTTCACACTCGACTTGCGCGGCCACCTGCGCACACTTTATACCCAGTTCAGAGT
+
ACCCCGGGGGGGGGGFGGGGGGGGGGGGGGGGDGGGGGGGGGGGFEGGCGGGGGFGGGGGGGGGGGGGGGGGGGGGGGGGGGGGGGGGGGGGGGGGGGGGGGGGGGGGGGGGGGGDGGCGGGGGGGGGGGFGGGFGGFGFFGGFGFGFGFGFF?DFFFF5=EDGFFFGFGFBEEFFFF?FFC+=BGCFDDEFA5?FF<EEEDBF9A=A=C9>=@EGBGF1=@FF@EFGC><<?ECCG@(,)-:<48<
@M00200:205:000000000-AKKM3:1:1101:10354:3964 2:N:0:1
TACAAGGGTATCTAATCCCGTTTGCTCCCCCTGCTTTCGCACACTGAGCGTCAGTAATGGGCCAGAAGATCGCCTTCGCCACTGGTGTTCCTCCCGATATCTACAGATTTCACCCTTACACCGGGAATTCCATCTTCCTCTCCCACACTCTAGCCCGGGAGTTTAGGATGCCATTCTGTGGTTAAGCCACAGGATTTCACATCCTACTTTCCGAGCCGCCTACGTGCCCTTGATGCCCAGTTCAGAGT
+
C@CCCGGGGGGFAFGGGGFGGGGGGGGGGGGGGGGGGGGGFGGGGGGGFGGGGGGGGGFGGGFGGFGGGGGGDGGGGGGGGGGCGGGGGCFGGGGGGGGGGGCFCDGEAFEFFGDFGEFFGGEGGE8D:EEGGGGGGFGFFGGFGFGFCFED@DFFFCD5C@5D7FGGFGFFFEFFFFFF7,529@A*?F@>5,@=9;2AEEEFBEF=A8;A2)4;298@>07::6FFGC@(;?EEC85=;))./7))
@M00200:205:000000000-AKKM3:1:1101:7189:3986 2:N:0:1
TACAGGGGTATCTAATCCTGTTCGCTACCCACGCTTTCGCTCCTCAGCGTCAGGTAAGGCCCAGAGAGCCGCCTTCGCCACCGGTGTTCTACCTGATATCTGCGCATTCCACCGCTACACCAGGTGTTCCGCTCTCCCCTGCCTACCTCTAGTCTGCCCGTATCGGAAGCAGTCTCGGAGTTAAGCTCCGAGTTTTCACTCCTGACTCGACGGACCGCCTACGTGCCCTTTAAACCCAATTCAGAGTCGAT
+
CCCCCGGGGGGGGGGGGGGGGG9F@FGGGGGGGGGGGGGGCGDG@FFGGGGGGCEFDGGG8@FG8FEGG@FGDGGGGG@F7FGGBFFGGGCF:FGFCGGGG8EF@EGGCGFGGGGFGGGGFFGGBEGCFG6ECC6EG0CDFFG9D9FE7DGG=9+<DFFEGGFGA>D8:FFF+)8B*35AFG9CFF,;A79*3?B>F?C**:*59;48(9@>0/=CBCD((/;),38F4>0.4:)3>?FB)4<A)8)-(((
@M00200:205:000000000-AKKM3:1:1101:6602:4011 2:N:0:1
TACAAGGGTATCTAATCCCGTTTGCTCCCCTAGCTTTCGCTCCTCAGCGTCAATGCCGGTCCAGGATGCCGCCTTCGCCACCGGTATTCCTCCAGATATCTACGCATTTCACCGCTACACCTGGAATTCTGCATCCCTCTCCCGGATTCAAGCCATCCAGTATCGGATGCAGTTCCCAGGTTGAGCCTGGGGATTTCCCATACGACTTAGTTGGCCGCCTCCGAGCCCTTTAAACCCACTTCAGAGTCGAT
+
CCCCCGGGGGGGGGGGGFFGGGGGGGGGGGFGGGGGGGGGGGGGGGGGGGGGGGGGGGGGGGGGGGGGGGGGGGGGGGGGGGGGGFGGGGGGGGGGGGGGFEGGGGECEFGGGGGFDGGGGGGFGGAFGGGGGGGEE5DDFGGDGFD8DFGGGDFFFGGFGGBF)9=@DCF<AEACFFDF,@D76D@6CGGFECCCF59@6):B9):59AE4*8?A2)8((/(.:8)1*24C?<F(:(((/7)9)7)/-8(
@M00200:205:000000000-AKKM3:1:1101:23227:4019 2:N:0:1
TACACGGGTATCTAATCCTGTTTGCTCCCCTAGCTTTCGTGCCTCAGTGTCAGGAGTTGTCCAGGGACTCGCCTTCGCCACTGGTGTTCCTCTCGATATCTACGCATTTCACTGCTACACCGAGAATTCCAGTCCCCCCTCCAACCCTCAAGCACTGCAGTATCGGGCGCAATTCCTCGGTTGAGCCGAGGGCTTTCACACCCGACTAACAGCGCCGCCTACGTACCCTTTATACCCAATTCAGAGTAGA
+
CCCCCGGGGGGGGGGGGGGGGGGGGGGGGGGGGGGFGGGGGGGGGGGGGGGGAFGGGGGGGGGGGGGGGGCGGGGGGGGGGFGGGGGGGGGGGGGGG8=FGFGGGGGGGGGGGGGFGGGGGGGGGGGGGGGGGGF8FEGBBECFFFGDGFFDGGGFFGG?FFEGAEGD5E>@56A@FFGFGEDFFGGFD41@>FCGF549B@B2(60(/6;E@9EE>GF;0;:54CBCCF):<A29C<1<A26997<<2)
@M00200:205:000000000-AKKM3:1:1101:25509:4025 2:N:0:1
TACGCGGGTATCTAATCCCGTTTGCTCCCCACGCTTTCGCGCCTCAGCGTCAGGAAATGCCCAGAGACCCGCCTTCGCCACCGGTGTTCCTCCCGATCTCTACACATTTCACCGCTACACCGGGAATTCCAGTCTCCTCTGCATCCCTCAAGCACGGCAGTATCAGCCGACGTTTCTCGGTTGAGCCGAGAGATTTCACGACTGACTTGCCATCCCGCCTACGCGCCCTTTAACCCCAATTCAGCGT
+
CCCCCGGGGGGGFGFGGGGGFF<FFFGGGGGGGGGGGGGGGGGGGGGGGEGGG8:,CFGGBFGDE<DFGGEGGGGGFGGGGGGGFEGFCGCG8FEDFGGFCFGGGCFF==AFFEGFGGGGGGEGD=DDGGGFFEGGD+1*5DFAGFGCCFCG9?CADECDG7EGFF9:9:?@D(6AB@DFF=<DF<;>=375F:FF6.C?(71(4()).4:)<2CF07:?:3276C@D)2.-:474;11:)5.4)(,
@M00200:205:000000000-AKKM3:1:1101:21442:4028 2:N:0:1
TACACGGGTATCTAATCCCGTTTGCTCCCCACGCTTTCGCGTCTCAGCGTCAGTAACGTCCCAGCGAGCTGCCTTCGCAATTGGTGTTCCTCCTGATATCTGCGCATTTCACCGCTACACCAGGAATTCCACTCGCCTCTTCCGTACTCTAGCCCGACAGTATCCACCGGCATCCGAGGGTTGAGCCCCCGACTTTCACAGCGGACTTACCGAACCGCCTACACGCGCTTTATACCCAATTCAGCGT
+
CCCCCGGGGGGGGGGGGGGGGGGGGGGGGGGGGGGGGGGGGGGGGGGGGGGGGGGGGGGGGGGFGGGGGGFGGGGGGGG@FFGGGGGGGGGGGGGGGGGGGGGGGGGGGGGGGGGFDFGGGGGGGGGGGGGGGGGGGFGBFGGFGFGFGFG7EGGBBGGFG7;CEFGGEGEAAEFF*@CDFGGGFEFFFGGE:5EFA?GEAFB0766@<E@?(4CE>DE??<BFFDBG5C0<A2<A8)4:9AFF:6?
@M00200:205:000000000-AKKM3:1:1101:24805:4032 2:N:0:1
TACAAGGGTATCTAATCCCGTTTGCTCCCCACGCTTTCGCGCCTCAGCGTCAGGAAATGCCCAGAGACCCGCCTTCGCCACCGGTGTTCCTCCCGATCTCTACACATTTCACCGCTACACCGGGAATTCCAGTCTCCTCTGCATCCCTCAAGAACGGCAGTATCAGCCGACGTTTCTCGGTTGAGCCGAGAGATTTCACGACTGACTTGCCATCCCGCCTACGCGCCCTTTATACCCAGTTCAGAGT
+
CCCCCGGGGGGGGGGGGGGGGGGGGGGGGGGGGGGGGGG;FGGGGGGGGGGGGDFGAFGGGGGGGGGFFFFGGGGGGGEGFGGGGGGGGGGGFGGGEGGGGGFCF?FFGGGGGGGFGGGGGGCGG+DGGGC=EGFGGFGFFGGFGBFFGFGG9?F?5>9AFGFGFFGD5**:?BFF6=D4FEGD>CC8))/:)=C7ACGFDF@0@@9E)344CEGG(:>?DF:D(:><)70:>:)6:2(352).-,6
@M00200:205:000000000-AKKM3:1:1101:5720:4051 2:N:0:1
TACTCGGGTATCTAATCCCGTTTGCTCCCCACGCTTTCGCGTCTCAGCGTCAGTTGTCATCCAGAAAGCCGCCTTCGCCACCGGTGTTCCTCCTGATATCTACGAATTTCACCTCTCCACCCGGAATTCCACTTTCCTCTCCGTCACTCCAGCCCTGCAGTTTCACGTGCAATTCCTGGGTTGAGCCCAGGGATTTCACGCCTAACTTTCAGCACCGCCTACACACCCTTTAAACCCAGTTCAGATTCGAT
+
C@CCCGGGGGGGGGGGGG,CGGGGGG9FFGF@CGGGGGG7C7CFGGGGGGGGGG9E,6,,:EFGEFGGGGGGGGGGGGGGGGDGGGGGGGG<A=<FGGGGAGGG:DGGFFFGGCFF+BFGG844F=EGGGAFGA=EGFGF56+0@*=EG5DD,=+*58DFGGFD7++35D@7CECFFFG?DE*9FGG>FGF>>FCFFEF)::)).<CE*9/***6=(2:2:B(A)3:DF<@E3>E;E<0369<)1)/1:<)
@M00200:205:000000000-AKKM3:1:1101:10537:4061 2:N:0:1
TACACGGGTATCTAATCCTGTTTGCTCCCCACGCTTTCGCGCCTCAGCGTCAGTACCAGTCCAGTGAGCCGCCTTCGCCACTGGTGTTCCTCCCAATATCTACGCATTTCACCGCTACACTGGGAATTCCACTCACCTCTCCTGGTCTCAAGCCATGCAGTTTGACAGGCAGTTCCTCGTTTAAGCCGAGGGATTTCACCCGTCACTTGCAACGCCGCCTACCCGCCCTTTCAACCCCATTAAGAGTCGAT
+
CCCCCGGGGGGGGGGGGGGGGGGGGGGGGGGGGGGGGGGGEGGGGGGGGGGGCFGGGGGFGGGGGFFGEFGGGGGGGGGGGGF<EFFEGGGGGGGGGCFGFGGGGEGGGGGGGGGFGGG?DF8=F8EGGDEF?FGGFF8*;DFFGFDEGFG8FGFFFGGFGDEFEFG,:@DAFFFFFFD*@EG9CDEBD*139FCC9AC3BA@A5@AFFFFF)(:C=GD?@/(23?8CDFE)))7=E(,.)))65)623,(
@M00200:205:000000000-AKKM3:1:1101:19205:4066 2:N:0:1
TACAAGGGTATCTAATCCCGTTCGCTCCCCTAGCTTTCGCGCCTCAGCGTCAGTGTCAGCCCAGCAACCCGCCTTCGCCGCAGGTGTTCCTCTCGATATCTACGCATTTCACCGCTACACCGCGAATTCCCGTTGCCCCTTCTGCACTCTAGCCCCGCAGTATCGGCTGACCTTTCCGAGTTAACCCCGGAGATTTCCCAGTCGACTTGCGGTGGCCGCTTCAGCGCCCCTGTCGCCCAGTCAGATGTGG
+
CBCCCGGGGGGGGFEGGGG7EFGDFEFGGGGC,CDFFF@@BFGGGGGGGFGGGGGGFGCGGGGGGC,@FB@F@FDCFFEGE+@7FGGGGGGGAFGGGG=EDFGFG8CEGGFGFEG9>F,FFC+BFGG1D,,30,6BEFFDF?G787=*=?98FCDE>>C5CFEGF5DGF8F2BE8FF5/26=+++4=?B4*0)0:;6)07)/72((/(/)6(,(**()0(,,)1)*.1)/4(,803C<(33))-))))))
@M00200:205:000000000-AKKM3:1:1101:6861:4106 2:N:0:1
TACTAGGGTATCTAATCCTGTTTGCTACCCACGCTTTCGCGCATCAGCGTCAGAACCGGTCCAGGTAGCCGCCTTCGCCACTGGTGTTCCTCCCAATATCTACGCATTTCACCGCTACACTGGGAATTCCGCTACCCCCTCCCGGCCTCAAGCCAGGCAGTTTCAAAGGCAGTTCCTCAGTTGCGCCGAGGGATTTCACCTTTGACTTGCCAAGCCGCCTACGCGCCCTTTACACCCAATTCAGAGTCGA
+
CCCCCGGGGGGGGGGGGGGGGGFGGGGGGGGGGGGEGGGGGGGGGGGGGGGGGGFGGGGGGGGGGGGGGGCCGGGFGGGDGGGGGGAFFGEG:FE@FEFGGGGGGDGGDFEGGCEFDGGGGGGGG?GGGGFCDGGGGFGAEEGFGFGDGFGGGGGFFG?EEGFFEFGGFFFFFECFFFFFBDC+*4ABEDGE4CEFFCGE=BEFFEE5)9@A38EA0<503/;D9E)9CF?)6<D1?1(().)6)).)(-
@M00200:205:000000000-AKKM3:1:1101:16462:4116 2:N:0:1
TACGGGGGTATCTAATCCCGTTCGCTCCCCTGGCTTTCGTGTCTCAGCGTCAGCACACCCCCAGCGAGCTGTTTTCACCGTTGGCATTCCAAGCGATATCTACGCATTTCACCGCTCCACCGCTTGTTCCGCTCGCCCCTAGGTGGCTCAAGACGACCAGTATACCGAGCAGTTCCACGGTTGAGCCGTGGGATTTCACAAGGTACTTAGAAGTCCGCCTACACACGCTTTACACGCAATTCCGAGT
+
CCCCCGGGGGGGGGCEEFEEEFEBFGGGGGGC@FGGGGGGGGG9FF<FGGGGEGGFFGGGGGGEFE7FGG@EGDGGFGFFGGFGGFFDFGGC=FF+<@CFGGGGGDECFFFGGEGDD@FGGEGGDGGGGF6EGEDEEEDFFGGC69ACGFGFFCCAEGGFFC<F?FD85CA:FFFFFBC>F*1*09CBEC=:AFFF76E?):1;)99)<9E7>BG?<DFFFF()487C9<(-<<<(2(,(44-2(44
@M00200:205:000000000-AKKM3:1:1101:15419:4127 2:N:0:1
TACAGGGGTATCTAATCCTGTTTGCTCCCCCAGCTTTCGCACCTCAGCGTCAGGAACGCACCAGTCGCCCGCTTTCGCCTCCGGCGTTCCTCCTGATATCTACGCATTTCACCGCTCCACCAGGAGTTCCAGCGACCTCTTACGCCCTCGAGCCAGGTATTTTCGACCGCCGCACCGACGGTAAGCGTCGGTATTCCACGATCGATTTGCCTGGCCGCCTACGTGCCCGTTAAGCCCAGTTCAGAGTAGAC
+
CCCCCGGGGGGGGGGGGGGGGGGGGGGGGGGGGGGGGGGGGFGGGGGGGGGGGGGGGGGGGGGGGGGGGGGGGGGGGGGGGGGDGGGGGGGGGGGGGGGGGGGGGGGGGGGGGGGFGGGGGGGDFGFGGGGGFGGGEDFDFGG?GFDFGFGDGGG?>EC;;FFC>FGGEGBAEFFFF4D3F=7*6CGDFGGFFFFCB4C2>?8>:()(<AA<2(589D0,4817:C79*13?15>0C208><64),6)).)
@M00200:205:000000000-AKKM3:1:1101:11488:4147 2:N:0:1
TACCGGGGTATCTAATCCTGTTCGCTACCCACGCTTTCGCGCCTCAGCGTCAGTATGATGCCAGGTGGCTGCCTTCGCCATCGACGTTCCTTCCGATCTCTACGCATTTCACCGCTACACCGGAAATTCCGCCACCCTCTCATCTACTCCAGTCATGCCGTTTGCGATGCACTTCCCAGGTTAAGCCCGGGGCTTTCACATCACACTCGCACAACCGCCTGCGCGCCCTTTCTACCCAATTCCACGTCGA
+
CCCCCGGGGGGGGGGGGGGGGFGGGGGGGGGGGGGGGGGGGGGGGGGGDGGGGGGGGGGGGGGGGGGGGGGFGGFGGGGGGGGGGGGGGGGGGGGGFGGGGGGGGGDGGGGGGGGFGGGGGGGEGDGFF9FGGGGGGFGFFGGFGFGFGFG?CFGFFGGDC><DFFDGDGF@AEFBFFFFFGDFFDGFFGGFFGGGFCFFFFFEFF1;<@6@68EG>GFBB?(79CBD)2))6<AAC2((--)).(-,4(
@M00200:205:000000000-AKKM3:1:1101:20063:4150 2:N:0:1
TACCCGGGTATCTAATCCTGTTTGCTCCCCACGCTGTCGCGCCTCAGTGTCGGCTATTGGGAGATTGCTCTCCCACCGCCCAGCAGACCGCCTTCGCCACTGGTGTTCTTCCGGATCTCTACGCATTCCACCGCTACACCCGGAATTCCATCTGCCTCTACGGTGCCCCAGCGACACAGTTGCCATGGCCGATCCGGCGTTGAGCCCCGGCCTTTCACCACCGCCTTATGCCGCCACCTACGCGCCCTTT
+
CCCCCGGGGGGGGGGGGGGGGGGGGGGGGGGGGGGGGGGCGGGGGGGGGGGG7FFGG<FFGFGGGGFGEFGGGGDFG:+CFFGGGGFGGC>C4BFGD@EGGFGGGFGGF=4CFCEED<DDGG?E:EEDGGFGGGG8EFFBBEG>C*A*?C<FFFFA5,0;CG53)3?C?8B=*79556DFFF+;A,,08;:?)5:4:(2,.3(6=;0076((1)+<)??)((,<1*8*2*)3(,42CB((4(1996997)
@M00200:205:000000000-AKKM3:1:1101:6977:4154 2:N:0:1
TACTAGGGTATCTAATCCCGTTCGCTCCCCTAGCTTTCGCGCCTCAGCGTCAGTGTCAGCCCAGCAACCCGCCTTCGCCGCAGGTGTTCCTCTCGATATCTACGCATTTCACCGCTACACCGAGAATTCCAGTTGCCCCTTCTGCACTCTAGCCCCGCAGTATCGGCTGACCTTTCCGGGTTAAGCCCGGAGATTTCACAGTCGACTTGCGGTGGCCGCCTACGCGCCCTTTACACCCAATTCCGGGTAGG
+
CCCCCGGGGGFGFGGGGCGGGGGGGGGGGGGGGGGGGFGGGGGGCGGGGGGGGGGGGGGGGGGGGGGGFGGEEGGGGGGGGGGGGGGGGGGGGGGGF=EFFGGGGGGGFFFGFGC>DGGGGGGG@EFGGGGGG8DF9DD9?88DFB?6=DGGD6?@BED5@CCFAFGG>GFFFBFFFDG41=989>6?DDGFEGCFF?FC<<)(/,4?<CBB<B>83:04:(287*.)1)342)<3:(((.62).(((-8(
@M00200:205:000000000-AKKM3:1:1101:14307:4176 2:N:0:1
TACAAGGGTATCTAATCCTTTTTGCTCCCCACGCTTTCGTCCCTCAGTGTCAGGGTCGCCCCAGCAAACTGCCTTCGCTTTTGGTATTCCCGACGAGATCAACGGATTTCACCCCTACTCCGTCGGTTCTGTTTGCCTCTAACGCCCTCTAAGTTTGGCAGTATTTGTAACAGCTCAAAGGTTAAGCCGATGAGGTTTAATTACAAACTTACCAAACCACCTACGGACCCTTTAAACCCAATTCAGAGTA
+
CCCCCGGGGGGGGGGGGGGGGGGGGGGGGGGGGGGGGGGGGGGGFGGGGGGGGGGGGGGGGGGGGGGGGGGGGGGGGGGGGGGGGGGGGGGGGGDEGGGGFFEEGGGEFFGGGGGFGGGFGGGGGGGGGGGGGGGGGFGFFGGFGFDFGFGGGDDFFGFFGGFGFFGG<@CAFDFFFFGFG@CFFF9A@>7BFGG4A*<86ECCBFFFFEFF36?@9FFFFBFFDEDDG:3(6>3953,2;3;3<<)74?
@M00200:205:000000000-AKKM3:1:1101:15577:4179 2:N:0:1
TACTAGGGTATCTAATCCCGTTTGCTCCCCTGGCCTTCGTGCCTCAGCGTCAGGAACTGTCCAGAGTCTCGCCTTCGCCACTAGTGTTCCTCACAATATCTACGCATTTCACTGCTCCACTGTGAATTCCAGACTCCTCTCCAGTCCTCAAGCACGGCAGTATCGGCGGCAATTCCGAAGTTGAGCCCCGGGATTTCACCTCTGACTTACCGTGCAGCCTCGGCACCCTTTAAACCCAGTGCAGAGTAGCT
+
CCCCCGGGGGGGFFGGGGGGGGGGGGGGGDFGFGGGFGGG?GGG8FGGGGGGGGGGGGGGGGFGF@GGFGGGGGGFFGGGGFFFFEFGGGGGGGEFFGGG;AFGGGGGGGGGGGGDFFDGGGGGGGGGGGGGGFFFGFFEFDFFGFGFGFGFGCDEBGGFGGFGF>+@*+<5AEFFFFGDF9+@*@,*<D>A*@C79AE7*-65>E@?>EE@FFGFECAD((3>9EFGCFE<3638E(63)11)9(..))-
@M00200:205:000000000-AKKM3:1:1101:13830:4179 2:N:0:1
TACTGGGGTATCTAATCCTGTTTGATCCCCATGCTTTCGTGCCTGAGCGTCAATATAGGGCCAAGTTGCTGCCTTCGCCACTGGTGTTCTTCCGAATATCTACACATTTCACTGCTACACTCGGAATTCCACAACTCTCTCCCCAATTCAAGACCTGCAGTATCAAAGGCAGTTTCACGGTTAAGCCGTGAGATTTCACCTCTGACTAACAAGTCCGCCTGCGCACCCTTTATACCCAATTCAGAGTAGA
+
CCCCCGGGGGGGGGGGGGGGGGGGGGGGGGGGGGGGGGGGGGGGGGGGGGGGGGGGGGGGFEGGGGGGGGGGGCFGFGGGGGGGGGGDGGGGGGGGGGGGGDEFGGDGGGGGGCGFGGGGCGGGEGGGGGGGGGGGG7FBFGGFGDD7DBE8AFGFFGGFGC7@BDFGFGF99;FF;9FEGGGGFFEB?DGBFGGGFFGEFFEEFCACEFB<CEFDAD5=>8035CA49C:6EEFEG35=**19*788>C
@M00200:205:000000000-AKKM3:1:1101:11190:4207 2:N:0:1
TACTCGGTATCTAATCCTGTTTGCTCCCCTAGCTTTCGTGCCTCAGTGTCAGGAGTTTTCCAGGGACTCGCCTTCGCCACTGGTGTTCCACTTGATATCTACGCATTTCACTGCTACACCAAGTATTCCAGTCCCCCCTCAAACCCTCTAGCAAGGTAGTTTCCAATGCCATTTCCGAGTTGAGCTCGGAGCTTTCACATCCGACTTACCTCACCACCTACGCCCCCCTTAAACCCAGTTCAGTGT
+
CCCCCEGGGGGGGFGGGGGGGGGGGGGGGGGGGGFFGGGFGGGGGGGGGFGG?GGFGGGGFFG<FFGGGGDEGGGGGGGGGG<FFGGGGFGFGGGGG9DFGGGGGGGGGGG@FGGFGGGGGGDGGGGGGGGGGCDGGFGFFGGF?EDD?FFCFFDDDGDDEFFGEFFGD?6DBFFFF58FD,C05,6@*=@AFGD8AEFE@C51)08:EE*8CCDG>CABE9)*)42):DF44<;2*/.7<??).7
@M00200:205:000000000-AKKM3:1:1101:20577:4244 2:N:0:1
TACGCGGGTATCTAATCCCGTTTGCTCCCCTGGCTTTCGTGTCTCAGTGTCAGCACATCCCCAGCAGCCTGTTTTCACCATTGGCGTTCCGAACGATATCTACGCATTTCACCGCTCCACCGTTCGTTCCAGCTGCCCCTAGATGGCTCAAGACGTCCAGTATACCAAGCAGTTCCACGGGTGAGCCGTGGGATTTCACAAGGTACTTAGACATCCACCTACACACGCTTTACACCCAGTTCAGAGTAGA
+
CCCCCGGGGGGGGGGGGGGGGGGGGGGGGGGGGGGGGGGGGGGGGGGGGGGGGGGGGGGGGGGGGGGGGGGGGCFFGGGGGGGGGGGGGGGGGGDGFGGGGGGGGGDGGGGGGGGEGCGGGGGGGGGGGGGGGFGFFFG9DFGCEFFDGFGFGGGFFGGFGGEGFFGGFGFF+7E=FFGFG*<DAFFFFGGFFGFF6<F?:BBFF=?C**9>CEF?>?F8=@@;=C>3*:2CCC33:635?CCF3@C:AA
@M00200:205:000000000-AKKM3:1:1101:19897:4244 2:N:0:1
TACTCGGGTATCTAATCCTGTTTGCTCCCCACGCTTTCGAGCCTCAGCGTCAGTAATGGACCAGTATGTCGCCTTCGCCACTGGTGTTCTTCCGAATATCTACGAATTTCACCTCTACACTCGGAGTTCCACATACCTCTTCCATACTCAAGATAGCCAGTATCAAAGGCAATTCCAAGGTTGAGCCCTGGGCTTTCACCTCTGACTAAACTATCCGCCTACGCTCCCTTTAAGCCCAGTTCAGAGTAGA
+
CCCCCGGGFGGGGGGGGGGGGGGGGGGGGGGGGGGGGGGGGGGGGGGGGGGGGGGGGGGGGGGGGGGGGGGGGGGGGGGGGGGGGGGGGGFGGGGGGGGGGGGGGGGGGGGGGGGFGGGGGGGGGGGGGGGGGFGGFFGFFGGFGFGFGFGGGGGFFGFFFGEGEFGGFGFFFFFFFFGFGGCFFGGFFGGFFGGGFCCEEFFFFEFFBEEFFFGF@GFA==>BDGFGFF=EEEA(=55>F??E*>EEFE
@M00200:205:000000000-AKKM3:1:1101:7007:4249 2:N:0:1
TACTCGGGTATCTAATCCCGTTTGCTCCCCTAGCTTTCGCGCCTCAGCGTCACGTGCACCCCAGAAGATCGCTTTCGCCACCGGCGTTCCTCCCGATATCTACGCATTTCACCGCTCCACCGGGAGTTCCATCTTCCCCTGATGCCGTCCAGCGCGGTCGTTGCCCAGGCAATTCCTCGGTTGAGCCGAGGGCTTTCACCCGGACCGTGCCGCCCCGCCTACGCGCCCTTTCAACCCAATTCAGAGCAGAC
+
CCCCCGGGFGGGGGFGFGFGGGGGFGGGGGGGGGGGGGEDEGDEGGGGGGGGGGGGGGGECGGEGGGGGGFGGFFF7FEGGGGGG7CGGGGGGCEGGGGGFDFGG>FGCFGGGEEAGGFGGGD7:6@EGGGGGGDFFFGDF,=9=;7A>@6CEDG5>CGFCC@DEFGG;FABFEFFFFCDGED7FCG:ACCDECCFB<?32:699B1,4?FFF9E:95>?F7(89E5D35:):5-(;(8().-4)3(,4,,
@M00200:205:000000000-AKKM3:1:1101:13930:4262 2:N:0:1
TACTGGGGTATCTAATCCCGTTTGCTCCCCTGGCTTTCGCGCCTCAGCGTCAGTTTCGGTCCAGAATGCCGCCTTCGCCACCGGTGTTCCTCCAGATATCTACGCATTTCACCGCTACACCTGGAATTCCACATTCCTCTCCCGAACTCAAGTCACCCAGTATCGGACGCAGTTCCCAAGTTAAGCTTGGGGATTTCACGTCCGACTTAGGCGACCGCCTACGCGCCCTTTAAGCCCAATTCAGAGT
+
CCCCCGGGGGGGGGGGGGGGGGGGGGGGGGGGGGGGGGGGGGGGGGGGGGGGGGGGGGGGGGGGGGGGGGGGGGGGGGGGGGDGGGGGGGGGGGGEGGGGGGGGGGGGGGGGGGGEGGGGGGGFGGGGGGGGGGGGGFGFFDFDGFGFGFG6EGGFFGGFGFBFAAGGBGFFEFAFFFGFFGFGFGGFFDGEDGGGFEFB@D29>@B@48=29@GG;GF;<@F59EFGDGF<249:G?(<B>AA27<
@M00200:205:000000000-AKKM3:1:1101:8190:4280 2:N:0:1
TACGGGGGTATCTAATCCCTTTTGCTCCCCACGCTTTCGTGCCTGAGCGTCAGTAACTGTCCAGGAAGCTGCCTTCGCCATTGGTGTTCCTCACGATATCTACGCATTTCACTGCTACACCGTGAATTCCGCTTCCCTCTCCAGTACTCTAGCCGGATAGTTTCGGGCGCAGTTTCAAGGTTAAGCCTTGAGCTTTCACACCCGCCACACCCGGCCGCCTGCGCACCCTTTAAACCCAATTCAGAGTAGAC
+
CCCCCGGGGGGGGGGGGGGGGGGGGGGGGGGGGGGGGGGGGGGGGGGGGGGGGGGGGGGGGGGGGGGGGGGGGGGGGGGGGGGGGGGGGGFGGGGGGGGGGGGFFGCGGGGGGGGFGGGGGGFGGGGGGGGGGGGGGF?DFGGFFFFEGFG?EGGFBEGFD@FC@BGGFGFB>A6BFFGACEGGFGGFFFG>AGGGF?FEB292-58=;?D>BBGG0DBD6:;B9C>D5C0:5).8E:816):4)46>9<)
@M00200:205:000000000-AKKM3:1:1101:6896:4282 2:N:0:1
TACTAGGGTATCTAATCCCGTTTGCTCCCCTAGCTTTCGCACCTCAGCGTCAGAAACGGTCCAGTGAGCCGCTTTCGCCACCGGTGTTCCTCCTGATATCTACGCATTTCACCGCTCCACCAGGAGTTCCACTCACCCCAACCGTCCTCAAGCCGGGCTGTATCCGATGCCATTCCCCGGTTGAGCCGGGGGCTTTCACATCGGACGGACCCAGCCGCCTACTGGCCCTTTAACCCCGGTCCGGAGTGGA
+
CCCCCGGGGGGGGGGGGFGGGGGGGGGGGGGGGGGGGGGGGGGGGGGGGGGGGGGGGGGGGGGGGGGGGGGGGGGGGGGGGGGGGGGGGGGGFGGGGGGGADFFGGDDFFGGGGGEDGGGGGGGGGEFGGGGGGGG8D8@EGGFGFG>C9EFGFG>DEGFGGFGEFDEEGFFF<C6ACDEGDGDFGGFEGGFFGGGB)=5CFF?(.37:;B0(.:;(971(()*.*)*9*)-444:510-((--(44(-)
@M00200:205:000000000-AKKM3:1:1101:12062:4292 2:N:0:1
TACGAGGGTATCTAATCCTGTTCGCTCCCCACACTTTCGCTCCTCAGCGTCAGGTAATGCCCAGAGAACCGCCTTCGCCACCGGTGTTCCTCCTGATATCTGCGCATTTCACCGCTACACCAGGAATTCCGTTCTCCCCTGCATACCTCTAGTCTGCCCGTATCGGAAGCAAGCACACAGTTAAGCTGTGTGTTTTCACTCCCGACGCGACAAACCGCCTACGAGCCCTTTAAACCCAATTCAGAGTAGA
+
CCCCCGGGGGGGGGGGGGGGGGGGGGGGGGGGGGGGGGGGGGGGGGGGGGGGGGGGGGGGGGGGGGGGGGGGGGGGGGGGGGGGGGGGGGGGGGGGGGGGGGGGGGGGGGGGGGGFGGGGGGDEGGGGGGFFGGGGFFEDFGGFCFGFGFGGGGGFFGGFGGFGF5CAEGF@FBFFFFDFD:CDFGGFFGAFFGGGFFGFFBB9=@=9=BFFFFGGBGFD@D;>@EDG<DDA4:2(;1::4--692:><<
@M00200:205:000000000-AKKM3:1:1101:24720:4302 2:N:0:1
TACTAGGGTATCTAATCCTGTTTGCTCCCCACGCTTTCGTGCATGAGCGTCAGTGTTGGCCCAGAAGGCTGCCTTCGCCATCGGTGGTCCTCCACATCTCTACGCATTTCACCGCTACACGTGGATTTCCACCTTCCTCTGCCACACTCTAGCCACGTAGTTTCGAGCTCAATTCCCAAGTTAATCCCGGGGATTTCACACTCGACTTGAGCGGCCACCTTCTCACACTTTCAGCACAATTCAGACTATAT
+
A@ACCAE<FCE,CECFGDCEFEFCDFGCGFEFG:@@C@:C<B<96FEA:FGGBC@F@CFE<8FF<CEFFGDECFAFGGEFEGC@@:+@E@GGGGG@FGGGGGCGCEGG,AEFFGGFCFG,8D=CC,@EFDC8=1=8DF;DB8=:EFDDD?=+;D6?B@6*=DBFA5=E5=0>D9F7D8=DFCG@+3@*00+*3117+2BEC@C>=2>5**7479C*5C6()0*1*>)8C7<357))483)))))9)//)11
@M00200:205:000000000-AKKM3:1:1101:12205:4302 2:N:0:1
TACGCGGGTATCTAATCCTGTTTGATCCCCACGCTTTCGGGCCTCAGTGTCAGTGTTTGGCCAGTTACCCGCCTTCGCCTCCGGTGTTCCACCTGATATCAACGTATTTCACCACTACACCAGGTATTCCGGTAACCTCTCCAACACTCAAGCTCAGCAGTATCAAATGCACTTCCAGGGTTGAGCCCTGGGCTTTCACACCTGACTTACCAAGCCACCTACGCCCTCTTTATACCCAGTTCAGAGTAGA
+
CCCCCGGGGGGGGGGGGGGGGGGGGGGGGGGGGGGGGGGGGGGGGGGGGGGGGGGGGGGGGGGGGGGGGGGGGGGGGGGGFGGGGGGGGGGGGGGGGGFGGGGGGCAFGGGGGFFFGGGGGGGGGGGGG,AEGGGGGFGFFGGFGFGFGFGGGGGFFFGFE?D9>DFEAFFFFFF5CFDBD?DGFGGFFGG>FF@CFCGFFF@FFFFCFEEFFFGF:CFB@E?)5=>D>7?FFFFCC<((1<?E?@?E>?
@M00200:205:000000000-AKKM3:1:1101:19954:4317 2:N:0:1
TACTGGGGTATCTAATCCTGTTTGATCCCCGCACTTTCGAGCCTCAGTGTCAGTTATAGTTTCGTTAGCTGGCTTCGCAATCGGTGTTCTATGACATCTCTATGTATTTCACCACTACATGTCATATTCCGCCAACGGCATCTATACTCAAGCCCTACAGTATCAATGGCAATTTCGCAGTTAAGCTGCGAGATTTCACCACTGACTTATAAGGCCACCTACGCTCCCTTTAAGCCCAGTTCCGAGTAGA
+
CCCCCGGGGGGGGGGGGGGGGGGGGGGGGGGGGGGGGGGGGGGGGGGGGGGGGGGFFGGGGGGGGGGGGGGGGGGGGGGGGGGGGGGGGGGGGFFGGGFGGGGGG89FGGGGGFGFFGFECGFFGGGGGGGGDEGGGFGAEGGFGFGFGFG8E??FFGD?FGFGFFFF*@D6DDFFF>C*@==DDGGFF>E>5+,21;FFFDE)3@=EFCF5E:EF@CFFEEA>>EBG>DEACFE@F=25C?4(((6@37
@M00200:205:000000000-AKKM3:1:1101:23993:4336 2:N:0:1
TACGCGGGTATCTAATCCTGTTTGCTCCCCACGCTGTCGCGCCTCAGCGTCAGCCACAGCCCAGCAGGCCGCCTTCGCCACCGGTGTTCTTCCGGATCTCTACGCATTCCACCGCTACACCCGGAATTCCACCTGCCTCTACTGTGCTCGAGTGCACCAGTTCGCACGGCCGACCCGAAGTTGAGCCTCGGGCTTTCACCGCACGCTTGATGCACCGCCTACGCGCCCTTTATGCCCAGTTCAGAGT
+
CCCCCGGGGGGGGGGGGGGGGGGGGGGGGGGGGGGGGGGGGGGGGGGGGGGGGGGGGGGGGGGGGGGGGGGGGGGGGGGGGGGGGGGGGGGGGGEEDGGGCGGGGGGGGGGGGGGFGGGGGGGGGGGGGGGGGGGGGFGCFGGFGFGCGEGCEFFFFGGF;@EDFFGGFGF2DFFFDB53=CFGFGGAAD555:AFFAGFFBFF>93:1,6AD2@C;CEFFFFB9E@D)*34>D<)243()69544<
@M00200:205:000000000-AKKM3:1:1101:8698:4356 2:N:0:1
TACCGGGGTATCTAATCCTGTTCGCTCCCCACGCTTTCGCTCCTCAGCGTCAGTACCGGCCCAGAGACCCGCCTTCGCCACCGGTGTTCCTCCTGATATCTGCGCATTCCACCGCTACACCAGGAATTCCAGTCTCCCCTGCCGGACTCTAGCCTGCCCGTATCCACTGCAGACCCGGGGTTAAGCCCCGGGCTTTCCCAGAAGACGCAACAAACCGCCTACGAGCCCTTTATGCCCAGTTCAGAGTACAT
+
CCCCCGGGGGGGGGFGGGGGGGGGGGGGGGGGGGGGGGGGGGGGGGGGGGGGGGFGGGGGGGGGGGFG@FEGGGGGGGGGGEFGGGEEGGGGGGGGGFGGGGGGGEGGFFGGGDGEGGGGGG?7FC8DFGGGGGGG8:CDFGGFCAGFGFFCEFGFFGGDCDBFE>CF*EF=82/@?>DDGGG:BFGFF3C5BDFFF4?8)((./6261(4:<BGG()7??73DBG3C90354).4EB1(6<4A),)6)))
@M00200:205:000000000-AKKM3:1:1101:20902:4356 2:N:0:1
TACTAGGGTATCTAATCCCGTTTGCTCCCCTGGCTTTCGTGTCTCAGCGTCAGCTCATCCCCAGCGACCTGTTTTCACCATTGGCGTTCCAAACGATATCTACGCATTTCACCGCTCCACCGTTTGTTCCAGTCGCCCCTAGATGGCTCAAGACCGCCAGTATGCCCAGCCGTTCCACAGTTAAGCCGTGGGATTTCACAAGGCACTTACCGATCCGCCTACACACGCTTTATGCCCAGTTCAGAGTAGAC
+
CCCCCGGGGGGGGGGGGGGGGGGGGGGGGGGGGGGGGGGGGFGGGGGGGGGGGGGGGGGGGGGGGGGGGGGGGFGGGGGGGGFGGGGGGGGGGGGFGGGGGCFGGGGGFFGGGDGFGGGGGGGGG7DGGGGFGGGGCA>DFG?FGFGDGFGCCGG>E>>DGGFGEDGGA@FFFDFFFFFFGG>9=EEB@*7?FE,;E<FF:BFDFDF@F42@DFGG7C>?0@EF@E>D591CCCCEG;(/.97A62<B-4)
@M00200:205:000000000-AKKM3:1:1101:22490:4358 2:N:0:1
TACTCGGGTATCTAATCCTGTTTGCTCCCCACGCTTTCGTGCATGAGCGTCAGTGTTGGCCCAGAAGGCTGCCTTCGCCATTGGTGTTCCTCCACATCTCTACGCATTTCACCGCTACACGTGGAATTCCACCTTCCTCTGCCACACTCCAGCCACGTAGTTTCGAGCGCAGTTCCCAAGTTAAGCCCGGGGCTTTCACACTCGACTTGCGCGGCCGCCTGCGCACACTTTACGCCCAATTCCGAGTAGCT
+
CCCCCGGGGGGGGGGGGGGGGGGGGGGGGGGGGGGGGGGGGGGG9FFGGGGGGGGGGGGGGGGGGGGGGGGGGGGGGGGGGGGGGGGGGGGGGGGGGGGGGGGGGGGGGGGGGGGFGGGGGGFEGGGGGGGGGGGGGFGFFGGFGFGFGFGFGGGFFFFFGGFGFFGGBG>A>EFFFF?FFFFGFGGFFG5AFGG>FFGEF24<BFFFFF=@B>GGFGFFFFBEBGEG4CAAB?<9C??:2))(((4:<))
@M00200:205:000000000-AKKM3:1:1101:26192:4363 2:N:0:1
TACAGGGGTATCTAATCCTGTTCGCTCCCCACGCTTTCGCTCCTCAGCGTCAGTAATGGCCCAGAGATCCGCCTTCGCCACCGGTGTTCCTCCTGATATCTGCGCATTTCACCGCTACACCAGGAATTCCGATCTCCCCTACCACACTCTAGCCTGCCCGTATCGAATGCAGACCCGGGGTTAAGCCCCGGGCTTTCACATCCGACGCGACAAGCCGCCTACGAGCTCTTTAAGCCCAAGTCAGAGT
+
ACCCCDEDFEFGGEGDEEFGGGGGFGGGFFFGGGGGGGGGGEGGGGCGDGGGGFCEGGGGGGGGGGGGGGGFE7FFFGGGEGGGGDGGGGGFFFGGGGGFFGFEGGGGGGGDCEE>CCFAEGGGFGG,9@FGGGGEFFE:?D?D?FDDGFGGGGGFFGFA@+):=:FCFFF@AC*?B5*@FEGCFDG>AGGFDEG4+>:*8):;?(((3,622(;*,7<:,.4>(2.9*:4)6)).;1((..54<)<
@M00200:205:000000000-AKKM3:1:1101:25488:4405 2:N:0:1
TACTGGGGTATCTAATCCTGTTTGCTCCCCACGCTTTCGCGCCTCAGCGTCAGTTCCGGTCCAGTGAGCCGCCTTCGCCACTGGTGTTCCTCCCAATATCTACGCATTTCACCGCTACACTGGGAATTCCACTCACCTCTCCCGGTCTCGAGCCAGGCAGTCTGGCAGGCAGTTCCTCGGTTAAGCCGAGGGCTTTCACCCGCCACTTGCTAGGCCACCTACGCGCCCTTTATACCCAGTTCAGAGTAGA
+
@@BCBFGGGGGGFGGGGGGFFFGGGGFGGGFGGGEGGGGGGGGGECFFGGEGCAFGFFGGGGGGCFEFGGGCE=CCECFGGGFGGD<=FGFGGGG@FE=@DFGF76+===EGGGGF>FGGG8=FBECFF,3@9DGFGFF0;@FD8?GF+;D8C>DFFCGFF=C?CFF898*8:<6=B+;*@CG+<74?A>EB)4,?AE7;B=@9((/))))19(:+,5A3.4<DFG3C5*39:4AFFF(824)6))).-)
@M00200:205:000000000-AKKM3:1:1101:21374:4423 2:N:0:1
TACAAGGGTATCTAATCCCGTTTGCTCCCCTGGCTTTCGCACCTCAGCGTCAGCAGCAGGCCAGTAGGACGCTTTCGCCTCCGGCGTTCCTCTAGATATCTACGCATTTCACCGCTCCACCTAGAGTTCCTCCTACCCCTCCTGCGCTCAAGCAGTGTACTTTCAGTCGCAATTCCACGGGTAAGCCGCGGTATTCCACGACTGAGTTACACCCCCGCCTACGTGCCCTTTATGCCCACTTCAGAGT
+
CCCCCGGGGFGGGGGGGGGGGGGDGGGGGGGGFGGGGGGGGBFGGGGGGGGGEFGDGGCFGGFGF9FCGGGGGDGG>FGCGFFEGGGGGGGG,5A<AEFGGAFFGGGGGGFGG>EAGG?FFGFC5EFFFGGGGG6FFDFD>CEFGFD>GDG6,=0=D>7F8DFG>DFFBED=B>AFCFGECE7CACF5>DGBBGG7C<C229>F8;775?<431:8,1>;03;.4E)9292A2))5C>(4)8<9),6
@M00200:205:000000000-AKKM3:1:1101:9117:4452 2:N:0:1
TACACGGGTATCTAATCCTGTTTGCTCCCCACGCTGTCGCGCCTCAGTGTCGGCTATTGAGTCCTCACGGACTCACCGCCCAGCAGACCGCCTTCGCCACTGGTGTTCTTCCGGATCCCTACGCATTCCACCGCTACACCCGGAATTCCATCCGCCTCTACGGTGCCCCAGCGACACAGTCGCCATGCCCGATCCCGAGTTGTGCCCCGGACTTTCCCCACGGCCCTATGTACCCACCTACGCGCCCTGTT
+
CCC<CGGGGGGGGGGGGGGGGGGGGGGGGGGGGGGGGGGGDGGGGGGEGGGGGCG@<FDB@C@C@E,BB@BF@,=EE,@FGDDFDG,,AB8F=?EB::+@FFCDEDG=F=EF:EEDC,@<,,@CCEG:FGGGG6D8EDF)@=85C52*?C,5,=+:@500,38*)*3DA5>=4):/?AFBB*958*<))2:587**0,54@4)2);(:@39>()+3)9>(3(070*)*2*.))-.5E0:(4190091-())
@M00200:205:000000000-AKKM3:1:1101:22685:4471 2:N:0:1
TACTGGGGTATCTAATCCCGTTCGCTCCCCCAGCTTTCGCGTCTCAGCGTCAGGGATGGCCCAGATGACCGCCTTCGCAACTGGCGTTCCTCCCGATATCTACGCATTTCACCGCTCCACCAGGAGTTCCAGCGATCCCTCGCGCCCTCAAGTCAGGTATTTTCGGCCGGCGCACCCACGTTGAGCGTTGGTATTTCACAACCGAATTGCCGGACCACCTACGTGCCCTTTCAACCCAATTCAGAGT
+
CCCC<FFGGGGGGGGGGGDGGG8FCFGGGGGEFGGGGGGCFCCGGGGGGGGGE8C,CFGGCFCD<<,6A@FGGGGGGG,>=EFD<7FGGFF<=48@FGGGGGFGGGGGGGGGGGGFDGG<>E8>@BDFGGC8=>G,10A5?CEEE>C>@CFF>DC6@>8BF+;@=5C*9592A@EE).>D**<F4EC))7*):C97:6F<<@FB>(24)<A((-8C(9@(3:B.1E09C5>)6:41;1??D24<<)6
@M00200:205:000000000-AKKM3:1:1101:9380:4510 2:N:0:1
TACCCGGGTATCTAATCCCGTTCGCTACCCACGCTTTCGTACCTCAGCGTCAGAAAAGGCCCAGCGGCCTGTCTTCACCTTCGGCGTTCCGATAGATATCAACGCATTTCACCACTCCACCTATCGTTCCGACCGCCCCTACCTTTCTCAAGATATGCGGTTCGCCGTGCAGTTCCCCGGTTGAGCCGAGGGATTTCACACGACGCCTGCATATCCGCCTACGTACGCTTTAAACCCAGTTCAGGGTCGAT
+
CCCCCGGGGGGGGGGGGGGGGGGGGGGGGGGGGGGGGGGGGGGGGGGGGGGGGGGGGGGGGGGGGGGGGGGGGGGGGGGGGGGGGGGGGGEGGDEGDFGGFAFGGGGGGGGGGFGFGGDGGGGGGGGFGGGGD68B>AEDFFGFFFGFGFC9;?FFFGG>EDFDBFGC*=F:AEFFF4<EG=DFFGEB>DD:3EFGFFG);:09BB4:::?A249C85>:?::;285</92AFFF?E??(-:9A)3?(4((
@M00200:205:000000000-AKKM3:1:1101:7221:4556 2:N:0:1
TACAAGGGTATCTAATCCCGTTTGCTCCCCTGGCTTTCGCTCCTCAGCGTCAATATTGGTCCAGGATGCCGCCTTCGCCACCGGTGTTCCTCCTGATATCTACGCATTTCACCGCTACACCTGGAATTCCGCATCCCTCTCCCAAATCCAAGCCATCCAGTATCACACGCAGTTCCCCAGTTAAGCTGAGGGATTTCACGTATGACTTAGTTGGCCGCCTACGAGCCCTTTATGCCCAATTCAGAGTAGA
+
CCCCCGGGGGGGGGGGGGGGGGGGGGGGGGGGGGGGGGGGGGGGGGGGGGGGGGGGGGGGGGGGGGGGGGGGGGGGGGGGGGGGGEGGGGDGGGGGGGGGGGGGGGGEAFGGGDE>GEGGGGGGGGFGGGGGGGGGGFGFFEGFGFGFCDGCFGGFFGGFGGFGFFGGBDEFFEFAFFGFEGCFAFCFF7>DFGGGFFGFFFEFFCEEFCFEFFG>AGFF=>2B?=BG;<EFFEF<EE?DFFF3).?C6)
@M00200:205:000000000-AKKM3:1:1101:21029:4558 2:N:0:1
TACAAGGGTATCTAATCCCGTTTGCTCCCCTAGCTTTCGCGCCTCAGCGTCACGTGCACCCCAGAAGATCGCTTTCGCCACCGGCGTTCCTCCCGATATCTACGCATTTCACCGCTCCACCGGGAGTTCCATCTTCCCCTGATGCCGTCCAGCGCGGTCGTTGCCCAGGCAATTCCTCGGTTGAGCCGAGGGCTTTCACCCGGACCGTGCCGCACCGCCTACGCGCCCTTTAAACACAATTCAGAGTAGA
+
CCCCCGGGGGGGGGGGGGFGGGGGGGGGGGGGGGGGGGGGGGGGGGGGGGGGGGGG?FGGGGGGGGGGGFGGFGGGGGGGCFGGGGGGGGGGGGEGDGGGGGGGGGGGGGGGGGGDGFGGGGGGGGGFFDCGFGFFG5EDFGGFGFGFGFGFFDGBDEDDGD=46ACCAFF=F:BFAFDBFCD4AFF>DDCB36;;FCCEDFFF9;038?:2>0?EBGF::BF>>DED)24<:24);4(5)))4))..6)
@M00200:205:000000000-AKKM3:1:1101:12299:4570 2:N:0:1
TACAGGGGTATCTAATCCTGTTTGCTCCCCACGCTTTCGAGTCTCAGCGTCAGTATCTGTCCAGTTCGCCGCCTTCGCCGCCGGTGTTCCTCTCGATATCTACGAATTTCACCTCTACACCGAGAATTCCACGAACCTCTCCAGTACTCTAGCCTCGCAGTTTCGAGTGCACTTCCTGGGTTGAGCCCAGGGCTTTCACATCCGACTTACGAGACCGCCTACACTCGCTTTACGCCCAGTTCAGAGT
+
CCCCCGGGGGGGGGGGGGGGGGGGGGGGGGGGGGGGGGGGGGGGGGGGGGGGGGGGGGGGGGGGGGGGGGGGGGGGGGGGGGGGGGGGGGGGGGGGGGGGGGGGGGGGGGGGGGGFGGGGGGGGGGGGGADFDCDGGBGFFGGFGFGCGFGFCFDFFEGFEGFGDFGGFGFEFEFFFF?FGGDGFGGFFGGFFFGFFFGEFFF=DFBFFFDD@FGA7CB17;EF<FFGGGFFB?0>E::7A<AA246
@M00200:205:000000000-AKKM3:1:1101:7594:4571 2:N:0:1
TACGGGGGTATCTAATCCTGTTTGCTCCCCACGCTGTCGCGCCTCAGTGTCGGCTATAAGGAGTTTGCACTCCCACTGCCCAGCAGACCGCCTTCGCCACTGGTGTTCTTCCGGATCTCTACGCATTCCACCGCTACACCCGGAATTCCATCTGCCTCTACAGTGCCCGAGCCTCACAGTCGCCGCGGCCGATCTGGAGTTGAGCTCCAAACTTTCACCGCGGCCTTATGATGGCCACCTACGCGCCCTTT
+
CCCCCGGGGGGGGGGGGGGGGGGGGGGGGGGGGGGGGGGGGGGGGGGGGGGGGGGGGGGGGCFGGGGGGGGGGGGGGGGGGFAFGGGGGEGGGGGGGGGGFFGGGGGGGGGGGGGFGFGGGGGGGGGDFGGGGGGCEFFFFGEFCFGFGFGGGGGFFFGFFGFGFFGG*@DBFFFFFF7FFCGGFGG3>GC55/:+9)25:).5:>47?(4<<>7<<CF(1(4>9E?9F=<424(8+-425:?>>BB0908
@M00200:205:000000000-AKKM3:1:1101:25224:4575 2:N:0:1
TACGCGGGTATCTAATCCCGTTCGCTCCCCTGGCTTTCGTGCCTCAGCGTCAGTAGAGACCCAGTGTGCCGCTTTCGCCACTGGTGTTCCTGATGATATCAACGCATTTCACCGCTCCACCATCAGTTCCGCACACCTCTGTCTCCCTCAAGTCTGCCGGTTTGGAGCGCAATTCCTCGGTTGAGCCGAGGGATTTCACACACCACCCTCCAGACCGCCTACGCACCCTTTCTACCCAGTTCAGAGTCGCT
+
CCCCCGGGGGGGGGFGGGGGGGGGGGGGGGGGGGGGGGGFGEFGGFGGGGGGGGGGGGGGGG,CFFFGGGGG7CFGGGGEGGEGGGGGGGGGGGFGGGGGGGGGGGGGGGGGGGGFGFDFGGGGGGDGGG6@8ECFGFGFFFGFGDGFFBE+@DF?9DGD:C>9=5DG>EF)9=FFFFGFGGC*;FFA5D*8;:?FFCC)4(,42=D@0?;13)=C>GDFB:?E?GEG**3)64<AGF(()))5<)--(((
@M00200:205:000000000-AKKM3:1:1101:17268:4599 2:N:0:1
TACAGGGGTATCTAATCCTGTTTGCTCCCCACGCTGTCGCGCCTCAGTGTCGGCTATTGAACCCTCGCGGGTTCACTGCCCAGCAGACCGCCTTCGCCACTGGTGTTCTTCCGGATCTCTACGCATTCCACCGCTACACCCGGAATTCCATCTGCCTCTACAGTGCCCAAGCGACACAGTTGCCACGGCCGATCTGGCGTTGAGCCCCAGACTTTCACAACACCCTTATGTCGCCACCTACGCGCCCTTT
+
CCCCCGGGGGGGGGGGGGGGGGGGGGGGGGGGGGGGGGGGGGGGGGGGGGGGGGGGGGGGGGGGGGEGGGGGGGGGGGGGGGFGGGGGFEGGEGGGGGGGGGGGGGGGGGGGGEEFGGFFGGGGGGGFDFGGDGGGGFDDBG>D7?GEGF7DGGGFFFGFF>@C7FFGFGFFED>?>4?FCFGGBCGBEDEEBD57@)*;61?@E3=?::?B04<<4>*)34(7955*:C65((,,;?..4?1794>9??
@M00200:205:000000000-AKKM3:1:1101:12253:4614 2:N:0:1
TACGCGGGTATCTAATCCTGTTTGCTCCCCACGCTGTCGCGCCTCAGTGTCGGCTATTGGGAGATTGCTCTCCCACCGCCCAGCAGACCGCCTTCGCCACTGGTGTTCTTCCGGATCTCTACGCATTCCACCGCTACACCCGGAATTCCATCTGCCTCTACGGTGCCCCAGCGACACAGTCGCCATGGCCGATCCGGAGTTGAGCCCCGGACTTTCACCACGGCCTTCTGCCGCCACCTACGCGCCCTTT
+
CCCCCGGGGGGGGGGGGGGGGGGGGGGGGGGGGGGGGGFGGGGGGGGGGGGGEGGGGGFGGGGGGGGGGGGGGGGGGGGGGGEFGGFGGGGFEGGGGGGGGGGGGDCFGDFGG6>DD,EFGFGGGGGGGGGGGG6EGFGFDGC?C?FFGF,=BFGFFFGFGGFD>E4FFD5=EB>EFF7AFE:DE=G5A>1>35CF>(:337C33(3?;>0;0)+<):F)13(51;?=77<2>>>>E:(4((,(16((()
@M00200:205:000000000-AKKM3:1:1101:23667:4640 2:N:0:1
TACTGGGGTATCTAATCCCGTTTGCTACCCTAGCTTTCGCACCTCAGCGTCAGATGTGGTCCAGTGAGCCGCTTTCGCCACCGGTGTTCCTCCAGATATCTACGCATTTCACCGCTCCACCTGGAGTTCCACTCACCCCTACCACCCTCGAGCCCGCCAGTATCGGGTGCAATTCCTCGGTTGAGCCGAGGGATTTCACACCCGACTTAGCGGACCGCCTACGTGCGCTTTACACACAGTTCAGAGT
+
CCCCCGGGGGGGGGGGGGGGGGGGGGGGGGGGGGGGGGGGEFGGGGGGGGGGGGGGGGGGGGGGGGGGGGGGGEGGGGGGGGGGCGGGGGGGGGGGGGGGGGGGGGGGGGGGGGGFGGGGGGGGFGGGGGGGGGFGGFGDFGGFGFGFG>EDGDFFFGGBGGEGADGGFGFFFFCFAFGFGGG>FGFEFGG:5CEFFECEE@>F@;9@E<EFB2E=;D>??B6)(:.1/*:)493);8.)).).625
@M00200:205:000000000-AKKM3:1:1101:9346:4643 2:N:0:1
TACTCGGGTATCTAATCCCGTTTGCTCCCCTAGCTTTCGCGCCTCAGCGTCACATGCACCCCAGACGATCGCTTTCGCCACCGGCGTTCCTCCCGATATCTACGCATTTCACCGCTACACCAGGAATTCCCTCATCCTCTCCCATACTCTAGTCCGGCAGTTTGAGATGCAGGTCCTCGGGTGAGCCGAGGGATTTCACATCTCACTTGCCGAACCGCCTACACGCCCTTTCTACCCAATTCAGAGT
+
CCCCCGGGGGGGGGGGGGGGGGGGGGGGGGGGGGGGGGGGGGGGGGGGGGGGGGGGGGGGGGGEGGGGGGGGGCGGGGGGGGGGGGGGGGGFGGGGGCEG8CGGEGGGGGGGGGGDGGFFFGGGGGGGGGGGGGGGGFGFFGGFGFGEGFGCFCGEEGGFGGFGFFGGFGFEFFFFFFC>DGGGFGGEFGGFBFGGF?FEFEEEFFFFFE@@>FDE9GFFFB??:E)99524)..9F>B0<A>992:
@M00200:205:000000000-AKKM3:1:1101:13257:4650 2:N:0:1
TACGAGGGTATCTAATCCCCTTCGCTCCCCTAGCTTTCGTACCTCAGCGTCAGAAGAGACCCAGTAAGCCGCTTTCGCCACCGGTGTTCCTGATGATATCAACGCATTTCACCGCTCCACCATCAGTTCCGCTTACCCCTGTCTCCCTCAAGCCATGCAGTATGAAATGCACTTCCTCGGTTGAGCCGAGGGATTTCACATCTCACTTACATGGCCGCCTACGCACCCTTTAAACCCAATTCAGAGTAGA
+
CCCCCGGGGGGGGGGGGFGGGGGGGGGGGGGGGGGGGGGGGGGGGGGGGGGGGGGGGGGGGGGGGGGGGGGGGGGGGGGGGGGGGGGGGGGGGGGGAFFGDFGGGGFGGGGGGGGFGGGGGGFF<EEGGGDGGGDFFFGBFGGFGFGDGFGGGGGFFGG?EFEGFFGGFGFFFFFFFFDDGGGGFGGFFGGFFGFD9ECEEFEEEE=AEE4CC:EC@D?9<@;A7CDD2;;EFFFFG<6866<354;4<<
@M00200:205:000000000-AKKM3:1:1101:13863:4650 2:N:0:1
TACAGGGGTATCTAATCCTGTTTGCTCCCCACGCTGTCGCGCCTCAGTGTCGGCTATTGAACCCTCGCGGGTTCACTGCCCAGCAGACCGCCTTCGCCACTGGTGTTCTTCCGGATCTCTACGCATTCCACCGCTACACCCGGAATTCCATCTGCCTCTACAGTGCCCAAGCGACACAGTTGCCACGGCCGATCTGGAGTTGAACCCCAGACTTTCACCACAGCCTTATGTCGCCACCTACGCGCCCTTT
+
CCCCCGGGGGGGGGGGGGGGGGGGGGGGGGGGGGGGGGGGGGGGGGFGGGG7FGGGGGGGGFFGGGGGGGGGGGGFGFFGGGGFGGGGFEEGGGGGGFEGGGGGGGGFFGGGGEGDGFGGGGFGGGGGGGFGGGG@CFD5@GC5CAFFGFGGGGGFFGG>F8@GFFCFFGAB>AFE>AFFFCC?FFG>BG=BB=5+;AE584?C)2;D110()6<C2:?)48:F0@=**26<632(;12>??((-,4-17
@M00200:205:000000000-AKKM3:1:1101:10703:4650 2:N:0:1
TACAGGGTATCTAATCCCGTTTGCTCCCCTGGCTTTCGCTCCTCAGCGTCAATGCCGGTCCAGGATGCCGCCTTCGCCACCGGTGTTCCTCCAGATATCTACGCATTTCACCGCTACACCTGGAATTCCGCATCCCTCTCCCGGATTCAAGCCAACCAGTATCAGACGCAGTTCCCCGGTTAAGCCGAGGGATTTCACGTCTGACTTAGTTGGCCGCCTACGAGCCCTTTATACCCAATTCAGAGT
+
CCCCCGGGGGGGGGGGFFGGGGGGGGGGGGGGGGFFGGGGGGGGGGGGGGGGGGGGGGGGGGGGGGGGGGGGGGGGGGGGGGGGGGGGGGGEFGGDGGGGGGGGGGEGGGGGGGDEGGGGGGGEGFFFFGGGGGGGGFFDFGGFGFGEGFGGGGGFFGGFGDEGFFGGFGFFFEFAFFDEEEFCAFGBADCDAG6:BEFFD=BEF>1>;?EFFEF56D3;@3;;6EFDF4A9<B2,33<)6:5),6
@M00200:205:000000000-AKKM3:1:1101:13007:4656 2:N:0:1
TACGAGGGTATCTAATCCTGTTTGATCCCCATGCTTTCGTGCCTGAGCGTCAGTATTGGCCCAATCCGCTGCCTTCGCCGCTGGTGTTCTTCCGAATATCTACACATTTCACTGCTACACTCGGAATTCCACGGATCTCTACCAAACTCAAGACTTATAGTATCAAAGGCAGTTTCGGCGTTAAGCGCCGAGATTTCACCCCTGACTTACAAGTCCGCCTGCGCACCCTTTAAACCCAATTCAGAGTAGA
+
CCCCCGGGGGGGGGGGGGGGGGGGGGGGGGGGGGGGGGGGGGGGGGGGGGGGGGGGGGGGGGGFFGGGGGGGGGGGGGGGGGGGGGGGGGGGGGGGGGGGGGGGGGGGGGGGGGFFGGFGGGGGGGGGGGGGGGGEDDGFFGGFGFFFFBFGGGGFFGGFFGCGFFGFFGFFFFCFEFGFGGGGFGGEFCEEFGGG>EGEFF9B@EBCCEE=5>FA=DF(6:9DBGDGCF@EEFFFE?;;47)9E8CDBF
@M00200:205:000000000-AKKM3:1:1101:19225:4657 2:N:0:1
TACTGGGGTATCTAATCCCGTTTGCTCCCCTGGCTTTCGTTCCTCAGTGTCAGTTGCAGTCCAGAACGCCGCCTTCGCCACCGGTGTTCCTCCAGATATCTACGCATTTCACCGCTACACCTGGAATTCCGCGTTCCTCTCCTGCACTCAAGCTCGCCAGTCTCACACGCAGTTCCCCAGTTAAGCTGAGGGATTTCACGCGTGACTTAGCAAGCCACCTACGAACCCTTTACACCCAGTTCAGAGT
+
CCCCCGGGGGGGGGGGGGGGGGGGGFGGGGGGGGGGGGGGFGGGGGGDEFGDGGG<FEE<FFGGDGGEECFGGGGGGG@C,AFGCGGGGGFGEEFGGGGFFGGFGGGGFGGGGGGFGGFFGGGD=EFGGGGGGGGGGFFDF@D5DFD00*@DGDF*9EDEGGBGCFFGFGF=?EFF5:C?:ECF8CAFA;FFFGGGFFGF25:=@DEFE4:C*0BC@GFD;=@37CEGDC;79?A(==1;CEFFF@F
@M00200:205:000000000-AKKM3:1:1101:26243:4677 2:N:0:1
TACTGGGGTATCTAATCCTGTTTGCTCCCCCGGCTTTCGTGCCTCAGTGTCAGGTGTTGTCCAGGGACTCGCCTTCGCCACTGGTGTTCCTCTCGATATCTACGCATTTCACTGCTACACCGAGAATTCCAGTCCCCCCTCCAAACCTCCAGCACAGTAGTATTCAATGCCATTTCAGGGTTGAGCCCTGAGCTTTCACATCAAACTTACCATGCCACATACGCACCCTTTAAACCCAATACAGATT
+
CCCCCFGGGGGGGGGGGGGGGGGGGGGGGGGGGGGGGGGGGGGGGGGGGGGGGGFDGGGGGGGGFGGGGGGGGGGGGGGGGGGCFGGGFEGGFGGGGGGGG8EG>EGGGGCGF9DFFFGFFECBE@F=FFGFGGFGF5C@BGGFG5FDGF?DFFFFFB7DFGFGFF7D9?F<FFF++?=5@8>C6?,<;37;A@7C<=A571*10>BEE8>ECEC8>D*.8>D42:8D80>C<43:@@8()/77)).
@M00200:205:000000000-AKKM3:1:1101:11699:4681 2:N:0:1
TACAAGGGTATCTAATCCTGTTCGCTCCCCACGCTTTCGCGTCTCAGCGTCAGTACCGTCCCAGAGAGCCGCCTTCGCCACGGGTGTTCTTCCTGATATCTGCGCATTTCACCGCTACACCTGGAATTCCACCTTCCTCTGCCACACTCGAGCCAAGTAGTTTCGAGCGCAATTCCCAAGTTAAGCCCGGGGATTTCACACTCGACTTGCTCAGCCACCTGCGCACACTTTAAGCCCAGTTCAGCGT
+
CCCCCGGGGGGGGGGGGGGGGGGGGGGGGGGGGGGGGGGGGGGGGGGGGGGGGGGGGGGGGGGGGGGGGGGGGGGGGGGGGGGGFGFGGGGGGGGGGGGGGGGGGGGGGGGGGGGFGGGGGGGGGGGGGGGGGGGGGFGFFGGFGFGFGF?DGGGFFGDFGGFGFFGGFGF9BBFFFFGFGGCCFGGFFGGFDGFGFEGEFFFDFF@DFECEFFGGFGF@@@>D>G>F0:4<>BBBC<2:>FBA29?
@M00200:205:000000000-AKKM3:1:1101:24979:4695 2:N:0:1
TACCGGGGTATCTAATCCTGTTTGCTCCCCACGCTTTCGCGTCTCAGCGTCAGTAACGTCCCAGCGAGCTGCCTTCGCCATAGGTGTTCCTCCTGATATCTGCGCATTCCACCGCTACACCAGGAATTCCACTCGCCTCTTCCGGACTCTAGCCCGACAGTATCCATCGGCATTCGAAGGTTGAGCCTTCGACTTTTACAACGGACTTACCGGGCCGCCTACGCGCCCTTTACGCCCAGTTCAGAGTCGAT
+
CCCCCEGGGGGGGGGGGGGGGGGGGGGGGGGGGGGGGGGEGGGGGGGGGGGGDFGGGGGGD:CFGGGGGGGGGGGGGGGGDGFGGGFGGGGGGGGGGGGGFGFGGGGGGGGGGGGFGGGC884@AFGGGGGGCFGGGFGBDGFACB?=GFFGGGGBFEDDF@0<;E?;08?=E@FF6*3*6;*;FGGFBDG6BEEGF?C56@2((6;<)754:;EEFDE0((::(*)9)2><<:04C0284:<2).6-(-(
@M00200:205:000000000-AKKM3:1:1101:26003:4717 2:N:0:1
TACAGGGGTATCTAATCCCGTTTGCTCCCCTGGCTTTCGCGTCTCAGCGTCAGTACCGGTCCAGAGAGCCGCCTTCGCCACTGGTGTTCCTCCCAATATCTACGCATTTCACCGCTACACTGGGAATTCCACTCTCCTCTCCCGGACTCAAGCTCGGCAGTTTCCCATGCAGTTCCCCGGTTGAGCCGAGGGCTTTCACATGGGACGTCCCAAGCCGCCTACACGCCCTTTATACCCACTTCAGAGTAGA
+
CCCCCGGGGGGGGGGGGGGGGGGGGGGFGGGGGGGGGGGGGEGGGGGGGGGGG@FFDEGGGGGGGGGGGGGGGGGGGEGGFGGEFGGGGGGF?FGGGGGGGGCGGE7FFFGGGGGFDGGGGGFGGGGFDCFCFGGGGFGFFDFFG>CAGFGCGFGEDGDADFC9;AFGFGFEFFFFFFGFGD7D4@EE>9CDFGCFFEGFEE9BBF9;(,63;1C=9CA??@@A15)9>04).64<FB((..)6)3.)))
@M00200:205:000000000-AKKM3:1:1101:5701:4742 2:N:0:1
TACCGGGGTATCTAATCCTGTTTGCTCCCCACGCTTTCGCGCCTCAGCGTCAGTGTCGGTCCAGATGGCTGCCTTCGCCATCGGTGTTCTTCCCAATATCTACGAATTTCACCTCTACACTGGGAATTCCACCATCCTCTCCCGAACTCTAGTTCTCCATTCTCAAGCGCGGTTCCCAGGTTGAGCCCGGGGCTTTCACGCCTGACTTCAAGTACCGCCTACGCGCCCTTTACACCCAATTCAGACTCGAC
+
CCCCCFGGGGGGGGGGGGGGGGGGGGGGGGGGGGGGGFCCGGGGGGGGEGGGEGGGGGDGGGG<FFFFGGEGGGGGGGGGGGG>FGGGGGGGGGFGFGGGGGGGG8==AFFGFGGFGGFGFDFGGGGGGGFGGCFGGFGFFGGFD?DFGFFG3?D7DDF+3?DDED6DAGF8DB9:6A+0@D*;6@,<5*@?BEGGF4C22>D=BFF?*06@EFGGFGE(33<30?ADD*2)<9A?C:22)<>AB).)(((
@M00200:205:000000000-AKKM3:1:1101:9846:4748 2:N:0:1
TACTGGGGTATCTAATCCCGTTTGCTCCCCTAGCTTTCGCGCCTCAGCGTCAGAAGAGATCCAGTCCGCCGCTTTCGCCACCGGCGTTCCTTCCGATATCAACGCATTTCACCGCTCCACCGGAAGTTCCGCAGACCCCTATCTCCCTCGAGCCTATCAGTATCAAAGGCACTGTTACGGTTAAGCCGCAAAATTTCACCCCTGACTTGATAAGCCGCCTACGCGCCCTTTAAACCCAATTCAGAGTAGA
+
CCCCCGGGGGGGGGGGGFGGGFGGGGGFGDFGFGGGGGGGGGGGGFGGGCGGGGGGGGGGGGGGGGGGGGGGGGGGGGGGGE@4CFGGDFCGGGGGEEGFFGGGGGFGGGGGGGGFGGGGGECEFGFFFG8EDGDGFFEBFFGFCFCCFFGGGDC5CFGADGEGC+CFAFFFF@A9FF49?E5FAFGFFG5>AGGGFCG<D,16;@FFF367<3BC>DD?BB1BB58DC<8>FA<(;:63<A2<246<>)
@M00200:205:000000000-AKKM3:1:1101:11674:4751 2:N:0:1
TACTGGGGTATCTAATCCCGTTTGCTCCCCTGGCTTTCGCTCCTCAGCGTCAATATTGGTCCAGGATGCCGCCTTCGCCACCGGTGTTCCTCCAGATATCTACGCATTTCACCGCTACACCTGGAATTCCGCATCCCTCTCCCAAATCCAAGCCATCCAGTATCACACGCAGTTCCCCAGTTAAGCTGAGGGATTTCACGTATGACTTAGTTGGCCGCCTACGAGCCCTTTAAGCCCAGTTCAGAGTCGAT
+
C@CCCGGGGGGGGGGGGFGDGGGGGGGGGGGGGGGGGGGGGGGGGGCGEGGGGGGGGGGGGFGGGCGGGGGGGGGGGGGGGGGGGGEEGGGGGGGGGGGGGGGGGEGGGGGGGGGEDGGGGGGGGGADFGGGGGG@=DGBF8EFG5DEFFG+DDFFFEFFGGFG7;FGBGBFDFFFAFGDGG?+BFGFFFC>9FEGFEGDC@E=6AE<;EEEEFGFBGF@@BF)(45:;<)19<<=F6;(7?C<3<C)(((
@M00200:205:000000000-AKKM3:1:1101:8002:4770 2:N:0:1
TACCCGGGTATCTAATCCTGTTTGCTCCCCACGCTGTCGCGCCTCAGTGTCGGCTATTGGACCCTCACGGGTCCACTGCCCAGCAGACCGCCTTCGCCACCGGTGTTCTTCCGGATCTCTACGCATTCCACCGCTACACCCGGAATTCCATCTGCCTCTACAGTGCCCAAGCCCTACAGTCGCCGCGGCCGATTCAGGGTTGAGCCCCGAACTTTCACCGCGGCCTTATAGTGGCCACCTACGCGCCCTTT
+
CCCCCGGGGGGGGGGGGGGGGGGGGGGGGGGGFGGGGGGGGGGGGGGGDGGGGGGGGGGGGGEGFGGGGGGGGGGGGGGGGGFGGC=CGGGEGGGGGGEGGGGGGGGGGFGGG>E>GFGGGG?EGGGGFGGGGGGGGFGFFECDEFFCFFFGGGGFFGGFGGFG8FC6FGFCF5AFFFGFGCGD>EG/;DG55:CDF)>;1281;36B6-7>?AC+4>FBB71>9*9*::AFF<:BC:::(429>>>9;(.
@M00200:205:000000000-AKKM3:1:1101:12280:4792 2:N:0:1
TACAAGGGTATCTAATCCCGTTCGCTCCCCTAGCTTTCGCGCCTCAGCGTCAGTGTCAGCCCAGCAACCCGCCTTCGCCGCAGGTGTTCCTCTCGATATCTACGCATTTCACCGCTACACCGAGAATTCCAGTTGCCCCTTCTGCACTCTAGCCCTGCAGTATCGGCTGACCTTTCCGGGTTAAGCCCGGAGATTTCACAGTCGACTTGCAGAGGCCGCCTACGCGCCCTTTACACCCAGTTCAGAGT
+
<CCCCGGGGGGGGGGGGGGGGGGGGGGGGGGGGGGGFGGGGGGGGGGGGEGGGFFGGGGGGGGGGGGGGGGGGGGGGGGGGGGGGGGGGGGGGGGGGGGGFFFGGGGGFGGGGGGFGGGGGGGGGGGGGFGGGGGGE9?DB?FFGFG5DBGGCFDFFGGBGFCF=?DGDFFFFF>FFFGFGEGGFGCFEDGFEGE+=CEEE7>DF(>?<9<EF@EC=DD6;2@>>C>DGC?).442C02:(4:<A<))
@M00200:205:000000000-AKKM3:1:1101:21087:4799 2:N:0:1
TACGGGGGTATCTAATCCCGTTCACTCCCCTGGCTTTCGTGCCTCAGCGTCAGACAAGGCCCAGTATGCCGCTTTCGCCGCCGGCGTTCCTTCCGATATCTACACATTTCACCGCTCCACCGGAAGTTCCACATACCCCTGCCTCACTCGAGCGACCTAGTTTCAAGCGCTGTTCCCCGGTTGAGCCGGGGGATTTCACACCTGACTTGTGCCGCCGCCTACGCACCCTTTATGCCCAATTCAGAGT
+
CCCCCGGGGGGGGGGGGGGGGGGGGGGGGGGGGGGGGGGGGGGGGGGGGGGGGGGGGGGGGGGGGGGGGGGGG7FAGGGGGGGGGGGGGGDFGGGGGGGGGGGGGGGGGGGGGGG9CCFGGGEGGEBFGGGGGGGG:FGFFGGFGFGFGFGDGD4:ACCFDF*+9=D?AEEFB:AFFAG5F*C49CFFFG5:D5CFF<FF7?02::4:A<DFB>EC6DE?BFBF?CBGC7:B<::);?3<AABFFB<
@M00200:205:000000000-AKKM3:1:1101:15356:4803 2:N:0:1
TACCGGGGTATCTAATCCTGTTTGCTCCCCACGCTTTCGTGCATGAGCGTCAGTGTTGGCCCAGAAGGCTGCCTTCGCCATCGGTGTTCCTCCAGATCTCTACGCATTTCACCGCTACACTGGGAATTCCGCCATCCCCTCCCGGACTCTAGCCAAGCAGTATCGGGTGCAGTTCCTCGGTTGAGCCGAGGGATTTCACACCCGACTTGATCGGCCGCCTACACGCCCTTTACGCCCAGTTCAGAGTAGA
+
CCCCCGGGGGGGGGGGGGGGGGGGGGGGGGGGGGGGGGGGGGGGGGGGGGGGGGGGGGGGGGGGGGGGGGGGGGGGGGGGGGGGGGGGGGGGGGGGGGGGGGGGGGGDGGGGGGGFGGGFGEGGGGGGGGG>CGGGEF?8A=EDGEGFGFGGGGG*?FGFGGFD>ADGFGFFFCFFFFGEGEGGFGGB>DEFFGGGFEFCEFFFFFB<A@F??DGGFG3?FF?5:EFG)9:24:04C:??299BAF464-
@M00200:205:000000000-AKKM3:1:1101:14678:4861 2:N:0:1
TACTAGGGTATCTAATCCTGTTTGCTCCCCACGCTTTCGTGCATGAGTGTCAGTGTTGGCCCAGGAGGCTGCCTTCGCCATTGGTGTTCCTCCACATCTCTACGCATTTCACCGCTACACGTGGAATTCCACCTCCCTCTGCCACACTCCAGCCACGTAGTTTCGAGCGCAATTCCCAAGTTAAGCCCGGGGATTTCACACTCGACTTGCGCGGCCACCTGCGCACACCTTAAGCCCAGTTCAGAGTAGAC
+
CCCCCGGGGGGGGGGGGGGGGGGGGGGGGGGGGGG7FGGFGGGGFGGEGGGGGDCFCFGGGGGGGGGGG?FGGGGGGGGGCGGFGGGGGCFGGGGGGGGGDFGGGGGG8EEGGGGBDGGGGFGGGGGGGGGGGGFGGFGFD?9FDBGDGDGFGGFF>DFFGGE8=FDG>D>=5DFD?FCFGFGGFG??0;5?BECDCEGFF)<2)5>46*(-8@GD;FFFF;@3185;*04>443.;?((659)6).6<4)
@M00200:205:000000000-AKKM3:1:1101:24162:4906 2:N:0:1
TACAGGGGTATCTAATCCTGTTTGCTCCCCACGCTTTCGCGTTTTAGTGTCAGTTTCTGCCCAGAGAGTCGCTTGCGCCACTGGTGTTCCTCCCGATATCTACGAATTTCACCTCTACACCGGGAATTCCACTCTCCTCTTCAGAACTCAAGTTTCACAGTATTCAGTGCACTTCCAAGGTTGAGCCTTGGGCTTTCACACCGAACTTACGAAACCACCTGCACGCGCTTTAAACCCAATTCAGAGT
+
CCCCCGGGGGGGGDGGGGGGGGGGGGGGGGGGGGGGGGGGGFFEGFGGGGGGGGGGGGGGGGGGGGGGGGGGGGGGDEGGGGGGGGGGGGGGGGDEGEGGGCFGGGGGFGGGGGGFGGGGGGGGGEGGGGGGGGGGGFGFBGGFGFGDGFGG@C8DFGGFGCFGEFGGFFFEFFFFFFGFFFCFFGFFFGGFFFFGFFF<C==>95@;@FB>9AGFFGB(82@FDD??)><<EEA@EDDDC<EE3=7
@M00200:205:000000000-AKKM3:1:1101:26189:4912 2:N:0:1
TACAAGGGTATCTAATCCTGTTTGCTCCCCTAGCTTTCGTGCCTCAGTGTCAGGTATCGTCCAGAGACTCGCCTTCGCCACTGGTGTTCCTCTCGATATCTACGCATTTCACTGCTACACCGAGAATTCCAGTCTCCCCTCCGACCCTCGAGCCAGATAGTTTCCAATGCCATTTCCGAGTTGAGCCCGGAGATTTCACATCAGACTTTCCCAGCCACCTACGCACCCTTTATACCCACTTCAGATT
+
CCCCCGGGGGGGGGGGGGGGGGFGGGGGGGGCFGGGGGGGGGGGGGGFGGGGGGGGFGGEFF7FGCFFFGGDGGEFGGGGGGGGGGGGGGGGCFGGGGGGGGAFGGGGGGGGCFFFGGGGGGEGEGGGGGGG3=FGGDED5ECEC*==D98?CD8B?BDFDDEGC?+=DGDEBD+??:6<@C=96<,@9DEDAEGGAEGE@=C@@C=FEEEF34B=9CFDFFDB5?AD7*>E*9C?EE(();<).))
@M00200:205:000000000-AKKM3:1:1101:16023:4913 2:N:0:1
TACGGGGGTATCTAATCCGGTTCGCTCCCCGCGCTCTCGCGCCTCAGCGTCGGCCACGGCCCAGGAAGCCGCCTCCACCACCGGTGTTCCGCCGGATCTCTACGCATTTCACCGCTACACCCGGAATTCCGCTTCCCTCTCCCGAACTCAAGCCCGTCAGTTTCCCGTGCCATTCCTCAGTTGAGCCGAGGGCTTTCACACGGGACTTACCGAACCGCCTACGCGCCCTTTAAACCCAGTTAAGAGTGAA
+
CCCCCGGGGGGGGGGGGGGFGGGGGGGGGGGGGGGGGGGGGGGGGGGGGGGGGGGGGGGGGGGGGGGGGGGGGGGGGGGGGGGGGEGGGGGGECFFFGGGGGGGGGGGGGGGGGGEGGGGDGGGG7EGGGGGGGGGGBE@FGGFGBDDGFG>FGGFFGGFGGFGEFDF3EFFF>FFFFG6CF7C?CF@BDG@)*:77)+6:;6;?FBF2)431>GE1CBB::270:<D)2)56)28E:3())))))-)))
@M00200:205:000000000-AKKM3:1:1101:22781:4916 2:N:0:1
TACGGGGGTATCTAATCCCGGTTGCTACCCTGGCTTTCGTGCCTCAGCGTCAGTTAAGACCCAGTAAGCCGCCTTCGCCACCGGTGTTCCTTAGGATATCAACGCATTTCACCGCTCCACCCTAAGTTCCGCTTACCTCTGTCTTACTCAAGCACAGCAGTATCGAAAGCAGTTCCTCAGTTAAGCTGAGGTATTTCACTCCCGACTTGCTGCACCGCCTACGCACCCTTTAAGCCCAGTTCAGAGTAGA
+
CCCCCGGGGGGGGGGGGEGGGGGGGGGGGGFGGGGGGGGGGGGGGGGGGECGGGGGGGGGGGGGGGGGGGGGGGGGGGCGGGGGEGGGGFGGGGGCDGFFFFFEGGGGGGGGGGGFGFGGCCDCFGGGFFGGGEGGGFGEFFGFGFGEGF=DD7FCFCCFEGECDFGGFDFDFFFFFFGFFAFDFFGFFG>A6=@E+*5>AB2552@9:CFFFFGGFGF@?@D)3C)81;64<>44C:0.5:>B>BBA))
@M00200:205:000000000-AKKM3:1:1101:12516:4925 2:N:0:1
TACTAGGGTATCTAATCCTGTTTGCTCCCCACGCTGTCGCGCCTCAGTGTCGGCTATTGAACCCTCGCGGGTTCACTGCCCAGCAGACCGCCTTCGCCACTGGTGTTCTTCCGGATCTCTACGCATTCCACCGCTACACCCGGAATTCCATCTGCCTCTACAGTGCCCAAGCGACACAGTTGCCACGGCCGATCTGGAGTTGAGCCCCAGACTTTCACCACCGCCTTCTCTCGCCCCCTACGCCCCCTTT
+
CCCCCGGGGGGGGGGGGGGGGGGGGGGGGGGGGGGGGGGGGGGGGGGGGGGGGGGGG9FEFEGG8FCFFGG:7FAFG<FFCF<AEGGDDEG+?:FGDDEGGGFGGDFDFADGEGGFG9EDGGGGC8=AFCEG>ECEGFDD5E=*@?7AFF7?;;8*0@*9@FE<AF+@5E>>:49*:6*;<;=CACE)875=)2/+8)068473=@F6,4;=E)+>.7?<(((822.*0*-4(,4(146?6?6((42((.
@M00200:205:000000000-AKKM3:1:1101:19882:4928 2:N:0:1
TACAGGGGTATCTAATCCCGTTTGCTCCCCACGCCTTCGCGCATCAGCGTCAGGGTCGGCTCAGAGTCCCGCCTTCGCAACCGGTGTTCCTCCCGATCTCTAAACATTTCACCGCTACACCGGGAATTCCAGACTCCTCTGCCTCCCTCAAGAACACCAGTATCGGCCGACTCCTCCGGGTTGAGCCCGAAGATTTCACGACCGACTTAGCGTCCCGCCTACGCGCCCTTTAAACCCAATTCAGAGT
+
CCC,,CFGGGGGGGGGGF<FGGGG9F9FGGGG+F<FGGG,CF+C+E,CFGGGGGC@,@FG<6EE<FFAF<FGGGGGGG,F+FFG:FGGG;EG,4CFG7DGGF9,4EGFFGGGGGGFGGGGG6+@FGFEFG:3AF+DDD8**@EFG6DDGFG63=+*;BCAF+;F)*3*:85)3)AA*)98FEGGFGFF5)>))4<C+?C((.(69012))6(,3?EFDF614?E(:BDD5?B2A>?G?FFBA2<)3<
@M00200:205:000000000-AKKM3:1:1101:14601:4931 2:N:0:1
TACTGGGGTATCTAATCCTGTTTGCTCCCCACGCTGTCGCGCCTCAGCGTCAGCCACAGCCCAGCGGGCCGCCTTCGCCACCGGTGTTCTTCCGGATCTCTACGCATTCCACCGCTACACCCGGAATTCCACCCGCCTCTACTGTGCTCCAGCGCGGGAGTCGCCACGGCCGATCCGGGGTTGAGCCCCGGACTTTCACCGCCGCCTTCCCGCGCCGCCTACGCGCCCTTTATACCCAATTCAGAGGAGAC
+
CCCCCGGGGGGGGGGGGGGGGGGGGGGGGGGGGGGGGGGGGGGGGGGGGGGGGGGGGGGGGGGGGGGGGGGGGGGGGGGGGGGGCDFGGGGGGGFCFGFGGGGFGGGGGGGGGGGFGGGGGGGG7CFGGGGGGGGGGFEEFGGFGFGFGFGAFGDEFG<DEGFD;DGGBGEFF>FEFEGDCCDGFGGFFDGEDEDCFFFF:9BB9><F?4:<FBGG9D>B<?3:>E:D)2)6)<<4EF??ADA<22(,4:-
@M00200:205:000000000-AKKM3:1:1101:12137:4939 2:N:0:1
TACGAGGGTATCTAATCCCGTTTGCTCCCCTAGCTTTCGCGCCTCAGCGTCACAGGCACCCCAGAAGATCGCTTTCGCCACCGGCGTTCCTCCCGATATCTACGCATTTCACCGCTCCACCGGGAGTTCCATCTTCCCCTGATGCCGTCCAGCGCGGTCGTCGCCCGCGCAATTCCTCGGTTGAGCCGAGGGATTTCACGCGGACCGTGCCGCACCGCCTACGCGCCCTTTATACCCAATTCAGAGTAGA
+
CCCCCGGGGGGGGGGGGGGGGGGGGGGGGGGGGGGGGGGGGGGGGGGGGGGGGGDEFFGGGGGGGGFGGGGGGGGGGGGGGFGGEGFGGGGGGGEGGGGGGGGGCGGDFFGGGGGFGGGGGGGGGGGGGGGCGFGG=DFD5@D?8FCAGEGGGGDFEB>DCF=D=EG=)/=1:EFFFACAGCDFFGG:BGGF3>CFFBGFFFFF>>>6?F:6>(8C9DFF038.(207)2:<9AAFG)4?))).644<A2
@M00200:205:000000000-AKKM3:1:1101:5972:4954 2:N:0:1
TACGCGGGTATCTAATCCCGTTTGCTCCCCTAGCTTTCGCACCTCAGCGTCAGAAACGGTCCAGTGAGCCGCTTTCGCCACCGGTGTTCCTCCTGATATCTACGCATTTCACCGCTCCACCGAGAGTTCCAGTCCCCCCTACCGCCCTCAAGAACCGTGGTTTGGTGCGCACTTCCCCGGTTGAGCCGGGGGATTTCACACGCCACCTTCGAAACCTCCTACGCGCCCTTTCCGCCCAGTTTCGAGTAGCT
+
C@CCCF7CFDDGDGCFDGFGFF<CFCFF<CFFFGDEFFGDFCF,,EGCFEGGEFFE8F,@FE6CCFFEGGG++8AE7F::F<C>F+8,CED?E?FF<DF;,@FE7C+?FGGGG6@5CFGGF8C++3>=FD=EE=DF,3685DF>+*31:*EF,ACF***0@*)9>*/,*1*64348);)/</CD86*:55555A*26)2),((-(1(4236((-:A(9>7,5?:9*5>DC:4-(2:EB(,)))-(().-)-
@M00200:205:000000000-AKKM3:1:1101:11352:4972 2:N:0:1
TACGGGGGTATCTAATCCCGTTTGCTCCCCTGGCTTTCGCGCCTCAGCGTCAGAAGAGGTCCAGCACGTCGCTTTCGCCACCGGCGTTCCTTCCGATATCTACGCATTTCACCGCTCCACCGGAAGTTCCACATGCCCCTACCTCCCTCGAGACTCGCAGTATCAGGGGCACTTGCCCGGTTGAGCCGAACGATTTCACCCCTGACTGGCGAACCCGCCTACGCGCCCTTTAAGCCCAGTTCAGAGTAGA
+
CCCCCGGGGGGGGGGGGCFFGGCGGGGGGGGGGGGGGGGDGEEGGGGGGGGGGFGGG@<FGGGFGGGCADF7F@FGGGGC7EFGGGGGGGGFGGDGGGGGGFGGGGGGGGGGGGGFGGGGGGEBCEFGGGGCCGGGGFGFF>FFAAGFGFG>FD>FFGD>8C<F5CF858>@FEF+;F<BFC37AFGEB5CEFFGFFFG)4>02:?>9(39699EG>GF<6<(79E5DC4:A2644C?(.-:9)).5).)
@M00200:205:000000000-AKKM3:1:1101:16706:4990 2:N:0:1
TACGGGGGTATCTAATCCTGTTTGCTCCCCTAGCTTTCGTGCCTCAGTGTCAGGAGTTGTCCAGGGACTCGCCTTCGCCACTGGTGTTCCTCTCGATATCTACGCATTTCACTGCTACACCGAGAATTCCAGTCCCCCCTCCAACCCTCCAGCCAGGTAGTTTCCAATGCCATTTCCGAGTTGAGCTCGGAGATTTCACATCAGACTTACCCGACCACCTACGCACCCCTTACGCCCAGTTCAGAGTA
+
CCCCCGGGGGGGGGGGGGGGFFGGGGGGGGGGGGGGGGGGGCGGGGGGGGGGGGGGGGGGGGGGGGGGGGGGGGGGGGFGGGGGGFEEFFGGGGGFGGGGGFGGEGGDGGGGGGGFGFGGGGGGGGGGGGEFFGFFEDGF@6DF8?88=>FGGGFFFF8AE7EC7C=9AFFB@AFFFFGBGC++6D,9?4?>*===9*2A*3>>B3B*/*7;5(**(18:;3;51?><)23;E;<0832:AFFA2><)
@M00200:205:000000000-AKKM3:1:1101:25124:4999 2:N:0:1
TACAAGGGTATCTAATCCTGTTTGCTCCCCTAGCTTTCGCGCCTCAGCGTCAGTGTCAGTCCAGGAAGCCGCCTTCGCCACTGGTGTTCTTCCAGATATCTACGCATTCCACCGCTACACCTGGAATTCCACTTCCCTCTCCTGCACTCAAGCATAGCGGTTTCAAACGCAGTCCCGGAGTTGAGCACCGAGTTTTCACGTCTGACTTGCTTTCCCGCCTACGCGCCCTTTAAGCCCACTCCATGGT
+
CCCCCGGGGGGGGGGGGGGFGGD<<EFGGE8@@@FGD58C:FEECC8@+BF:CF9@@,;6CFCD8,:6E8@F:F,ACFGGG8FFG<FEGG;FG9E,??4=@FC7B8FFG9,F<>+*6>@F=8E=F,@=E8,@D9FF8811D?ED=*+*09,2,0=D+,+*6=)30?C,*33)*5*;5*39@D=C9,,;3?>5@@EGA*,)-))-;6B?*>>*96DA(:5>>D=F08>C)2)7<4AF76(3(()))()
@M00200:205:000000000-AKKM3:1:1101:6692:5009 2:N:0:1
TACTCGGGTATCTAATCCTGTTTGCTCCCCACGCTGTCGCGCCTCAGCGTCAGCCACTGCCCAGCAGGCCGCCTTCGCCACCGGTGTTCTTCCGGATCTCTACGCATTCCACCGCTACACCCGGAATTCCACCTGCCTCTACAGTGCTCGAGTGACCCAGTTCGCACGGCCGACCCGGAGTTGAGCCCCGGGCTTTCACCGCACGCTTGACGTGCCACCTACGCGCCCTTTATCCCCAGTTCAGAGTGCAC
+
CCCCCGGGGGGGGGGGGGGGGGGGGGGGGGGGGGGGGGGGGGGGGGGGGGGGGGGGGGGGGGGGGGGGGGGGGGGGGGGGGGGGGGGGGGGGGGGGGGGGGGGGGGGGGGGGGGGFGGGG8CEGGEFGGFGGGGGGGFGFFGGFEBCDDD6CECFFFGGFFFEGFFGGFGFBFF48BFDDCCD7AC?FBCEFFGGGFFFFFFFF;;?:?7?6?FGF)9><(4?>2?BDC<0<>).);:136<AF)).))-)
@M00200:205:000000000-AKKM3:1:1101:14475:5032 2:N:0:1
TACTAGGGTATCTAATCCTGTTTGCTCCCCACGCTGTCGCGCCTGAGCGTCGGTAACGGGCCAGTGAGCCGCCTTCGCCACTGGTGTTCTTCCGAATATCTACGAATTTCACCTCTACACTCGGAATTCCACTCACCTCTCCCGTACCCAAGTTCTCTAGTTTCACAGGCAATTCCAGAGTTGAGCTCTGGGCTTTCACCCCTGACTTAAAGAACCGCCTGCGCGCGCTTTACACCCAATTCAGAGT
+
CCCCCGGGFGADFGGGGGGG9EEFGFGGGGCGDEGGCFCFGGGGF@EC:FFEGGGGGGGGDGDFEACDEE@FG@@DDFEGG<FFGF<,EEFFGGFEFGGGC,F?E4=FAACDGGD?FGGG,@CCGD6DFGGGGGFGGFFFFFFFG>C>FFCDG9=2C,=+@FDGE+<90+?C5@C+?BF58<@FAFGFC:CA5:7997@=)494>BE?6*964>CF>DB(581)(=BDDD13CE@3EF:(---)..6
@M00200:205:000000000-AKKM3:1:1101:17104:5036 2:N:0:1
TACTGGGGTATCTAATCCTGTTTGCTACCCACGCTTTCGCGCCTCAGCGTCAGAAACCGGCCAGGGTGCCGCTTTCGCCACCGGTGTTCCTCTCGATATCTACGCATTTCACCGCTACACCGAGAGTTCCACACCCCCCTCCGGTCCTCGAGAACCGCAGTCCAGCGCGCTGTTCCACGGTTGAGCCGTGGGATTTCACACGCTGCTTACGGAACCGCCTACGCCCCCTTTATACCCGATTACGCGTATA
+
CCCCCFGGGGGGGGGGGGGGGGGGGGGGGGGGGGGGGGGGGGGGGGGGGGGGGGGGGGGGGGGGGGGGGGGGGGFGGGGGGGGGGEFEGGCGGGGG8FGGGGGGGGGGGGGGGGGDGGGGGGGGGGGGGGGGGGGGGFGFFGGFGFGEGFG<CGGF5B*:CFEGB>>E;=>2?38A6AC3=EDGAECE5CG>A6C4:<?>:BBBFB>AA?08<(*;4952180)(259170<>A9<E((-(()(((-,()
@M00200:205:000000000-AKKM3:1:1101:26706:5044 2:N:0:1
TACTGGGGTATCTAATCCTGTTTGCTCCCCACGCTGTCGCGCCTCAGTGTCGGCTATTGAACCCTCGCGGGTTCACTGCCCAGCAGACCGCCTTCGCCACTGGTGTTCTTCCGGATCTCTACGCATTCCACCGCTACACCCGGAATTCCACCCGCCTCTACTGTGCTCCAGCGCGAGAGTCTCGAAGGCCGATCCGGGGTTGAGCCCCGGACTTTCACCCCCGACTCCTCGCGCCGCCTCCGCGCTCTTTC
+
CCCCCGGGGGGGFGGFGGGGGGGGGGGGGGGGGGGEGGGGGGGGGGGD<@FDGFGGGGGGFGGGGGDEGE@FCGG;?C<FGF8F<FFCFEG@EEGGGG>FEDGGG@BGDEGG@+6:CFGEGGGGGGCFCAFEC>CEEF,=>875@FGFFFGGGGGFFGFFGFFGCFFGFG4>>AFF)?9;F<CGFFGBFCC>DEG4>(C9>BFF?3:?FFF>25<@<CF?960>9=>4*9(,((37C(423>?19,-(3:)
@M00200:205:000000000-AKKM3:1:1101:16991:5047 2:N:0:1
TACCCGGGTATCTAATCCTGTTTGCTCCCCACGCTGTCGCGCCTCAGCGTCAGCCACAGCCCAGCGGGCCGCCTTCGCCACCGGTGTTCTTCCGGATCTCTACGCATTCCACCGCTACACCCGGAATTCCACCCGCCTCTACTGTGCTCAAGCACGACAGTCGCCACGGCCGATCCGGGGTTGAGCCCCGGACTTTCACCGCCGACTTGTCGCGCCGCCTACGCGCCCTCTAAACCCAATTCAGAGTAGA
+
@CCCCGGGGGGGGGGGGGGGGGGGGGGGGGGGGGGGGGGGGGGGGGGGGGGGGGGGGGGGGGGFFGGGGGGGGGGGGGGGGGGGFGGGGGGGGGGGEGGGGGGGGGEGGGGGGGG>GGGGGGGGEGGGFGGGGGGGGEG@FGGAFFGEGFGCFDFEDDGEFGFGFFGG6:?9E,:>A>DEGED<48CFDDC@EGDFF493:BF9(9(32<7:0(2:,18((((048DD5*()-6:<E?14:ADA)8<44)
@M00200:205:000000000-AKKM3:1:1101:16138:5050 2:N:0:1
TACTCGGGTATCTAATCCCGTTCGCTCCCCTAGCTTTCGCGCCTCAGCGTCAGTGTCAGCCCAGCAACCCGCCTTCGCCGCAGGTGTTCCTCTCGATATCTACGCATTTCACCGCTACACCGAGAATTCCAGTTGCCCCTTCTGCACTCTAGCCCCGCAGTATCGGTTGACCTTTCCGGGTTAAGCCCGGAGATTTCACAATCGACTTGCGGTGGCCGCCTACGCGACCCTTATGCCCAATTCAGATT
+
CCCCCEEGGGGGGGGGGGGGGGGGGGGGGGGGGGGGGGGGGGGGGGGGGGGGGGGGGGGGGGGGGGGGGGGGGGGGGGGGGGEGFGCFGFGGGGGAFGGGGGGGGGGGGGGGGGGFGGGGGGGGG7@DAFGFGFGGFFGFFGG7FFGFGFF9ECD>DC>5CC79>EDE>FF@FFFFFD>>C*C:+D7A4):?DEGG+)1778@D;077).((((136<@6(4:5(*)1>)4(45).:2738AF)44))
@M00200:205:000000000-AKKM3:1:1101:6186:5067 2:N:0:1
TACTAGGGTATCTAATCCCGTTTGCTCCCCTAGCTTTCGCTCCTCAGCGTCAATGTCGGTCCAGGATGCCGCCTTCGCCACCGGTATTCCTCCAGATATCTACGCATTTCACCGCTACACCTGGAATTCTGCATCCCTCTCCCGAATTCAAGCCATCCAGTATCGGATGCAGTTCCCAAGTTGAGCCTGGGGATTTCACATCCGACTTAGTTGGCCGCCTACGAGCCCTTTAAGCCCCGTTCAGAGTAGCT
+
CCCCCGGGGGGGGGGGGFGGGGGGGGGGGGGGFGGGGGGGGGGGGGGGGGGGGGGFGGGGGGGGGGGGGGCEGDGGFGGEGGGDGGGGGGGGGGGDFFFGGGGFGGGGGGF<EEDBGGEGGDE8BEFFGGGGGGGEFFGBFDGF>?C8@D,?FGD5;DG5DFEGDF6+0D?DFFFFFF6?@C?CFFGFA6FBBE6CFFF@E8@D=BF)6>:4E2B5:DE>2(9):EAF*5;614>;839?81()1)).1))
@M00200:205:000000000-AKKM3:1:1101:18983:5082 2:N:0:1
TACGGGGGTATCTAATCCCGTTTGCTCCCCTAGCTTTCGCACCTCAGCGTCAGTTACAGACCAGAGAGTCGCTTTCGCCGCCGGCGTTCCTCCAGATATCTACGCATTTCACCGCTCCACCTGGAATTCCACTCTCCCCTCCTGCACTCAAGTCAAGTAGTATCCAATGCAGTTCCTCGGTTAGGCCGGGGGATTTCACAATGGACTTGCTCAACCGCCTACGTGCTCTTTATACCCAGTTCCGAGT
+
CCCCCGGGGGGGGGGGGGGGGGGGGGGGGGGGGGGGGGGGGGGGGGGGGGGGGGGGGGGGGGGGGGGGGGGGGFGGGGGGGGGCEECFGGGGGGGF9FGFGGGGGGGDGGGGGGGFDFGFFGGGFFGGGGGGGGGGF5CCFEFFGAFCGF67;DF;CD>ACF5BEFGEFGFFFFFFFFG4>CGGA@FFACC>)=?C6?+5)4@E42?BBA4A2<@FBGF11308(1)***-.5-42C<14<<)2272
@M00200:205:000000000-AKKM3:1:1101:14371:5085 2:N:0:1
TACAAGGGTATCTAATCCTGTTTGATCCCCACGCTTTCGTGCCTCAGTGTCAATATTCGTGTAGCCAGCTGCCTTCGCAATTGGTGTTCTATGTCATATCTAAGCATTTCACCGCTACATGACATATTCCGCTGACCTCCACGGTATTCAAGACTGATAGTATCAATGGCAGTTCCCAAGTTAAGCTCGGGGATTTCACCACTGACTTACCAACCCACCTACGCACCCTTTAAACCCAGTTCAGAGTAGA
+
CCCCCGGGGGGGGGGGGGGGGGGGGGGGGGGGDGGGGGGGGGGG8FGGDFFGGGFGGGGFFFFGEFFFFGGGGGGCEGGGGFGGGGGGCAGACFFGGGFFGGGFGGGFGGGGGGDADGFFG9EGFFCFGF@CDGGGGFGF6FGFGFDBFFFFCFDFFECFFDDDFFGFFDF=DDFFFD?DDEFFFGGFFC6BE6@FFEGCFFFFFBC***:C@=EG8;?CEEFE=EBD7?EE8A=@E@5>C?EC<=FFF4
@M00200:205:000000000-AKKM3:1:1101:13946:5086 2:N:0:1
TACTGGGGTATCTAATCCCGTTTGCTCCCCTAGCTTTCGCTCCTCAGCGTCAATGCCGGTCCAGGATGCCGCCTTCGCCACCGGTATTCCTCCAGATATCTACGCATTTCACCGCTACACCTGGAATTCTGCATCCCTCTCCCGGATTCAAGCCATCCAGTATCAGACGCAGTTCCCAGGTTGAGCCTGGGGATCTCACGTCTGACTTAGTTGGCCGCCTACGAGCCCTTTATGCCCAGTTCAGAGT
+
CCCCCGGGGGGGGGGGGGGGGGGGGGGGGGGGGGGGGGGGGGGGGGGGGGGGGGGGEFGGGGGGGGGGGGGGGGGGGGGGGGGGGGGGGGGGGGGGGGGGGGGGGGGGGGGGGGGFGGGGGGGGGGGGGGGGGGGFFFFFFFGFGEGAGFEDFFGFFGGFGGBGDFGGFEAAE7ECFFGFGGFCFGGFFGEFFGGFFEGFFFFFFFB/ACEFFFGG=D>9=(6><?>FCF@E3<67C@2.4?CE?<)
@M00200:205:000000000-AKKM3:1:1101:19761:5095 2:N:0:1
TACTGGGGTATCTAATCCCGTTTGCTACCCTAGCTTTCGTGCCTCAGCGTCAGAAGAGATCCAGTGAGCCGCTTTCGCCACCGGTGTTCCTTAGGATATCAACGCATTTCACCGCTCCACCCTAAGTTCCGCTCACCTCTATCTCCCTCAAGCACAGTAGTTTTGGGCGCAATTCCTCGGTTAAGCCGAGGGATTTCACACCCAACTTACTGCGCCGCCTACGCACCCTTTATGCCCAGTTCAGAGT
+
CCCCCGGGGGGGGGGGGGGGGGGGGGGGGGGGFGGGGGGGGGGGGGGGGGGGGGGGGGGGGGGGGGGGGGGGGGGCGGGGGGGGGGGEGGGGGGGGGF;EFGGGGGGGGGGGGGGBGGFGGGGGGGFGGGGGGGGGG6DDFGFFCDD5FFGGFGGFFGGFFGFFD>DDDGEAFEFFFFGEGGGGFGFFFDEA>FFGFEGFE=@DF?FFBFFFF9CEBGF0;@DF<GFG<<EE3?;>F:?724<A2<A
@M00200:205:000000000-AKKM3:1:1101:6915:5098 2:N:0:1
TACCGGGGTATCTAATCCTGTTTGCTACCCACGCTTTCGTGTCTCAGCGTCAGTTACGGTCCAGAAAGCCGTCTACACCACCGGTGTTCCTCCTGATATCTACGCATTTCACCGCTTCACCAGGAGTTCCAGCGACCCCTCACGCCCTCGAGCCCGGTATTTTCAGCCGCCGTTCCGACGGTAAGCGCCGGGATTCCACGACTGATTTGCCGGGCCGCCTACGTGCCCTTTAAGCCCAGTTCAGAGT
+
CCC<CEGGGGGGGGGGGGGGGGCGGGFGGGGEFGGGGGG,FCFGGGGGGGGGGGF<FGGEGGGGGF<FG8F@FG@FBGGG?FGGGGGGG;FGGGGGGGGGGGGGGGGGFGGGGGGFDGCF9DFGG7DFGGG,=1>CEFGFFD8DG?GFG>CGGGG>5+@*ECE+2=+@?:?@>=FFF@D47?FGAFG4;GGDFEC=@)A71109>46)5>)2(4CE2C::6:F7.:7C79,)))-8C?(,.):).,)
@M00200:205:000000000-AKKM3:1:1101:11902:5110 2:N:0:1
TACAAGGGTATCTAATCCTGTTTGCTCCCCTAGCTTTCGCGCCTCAGCGTCAGTATCCGTCCAGAAGACCGCCTTCGCCTCTGGTGTTCCTCCCGATATCTACGCATTTCACCGCTACACCGGGAATTCCGTCTTCCTCTCCGGAACTCAAGCCACCCAGTATCAACTGCACCTCCAAAGTTGAGCTTTGGCATTTCACAGCCGACTTGGATGACCGCCTACGCGCCCTTTATACCCAATTCAGAGT
+
CCCCCGGGGGGGGGGGGGGGGGGGGGGGGGGFGGGGGGG7FGGGGGGGGGGGGFDEGFGGGEGGGGGGFGGEGGGGFGFCFGGGGGGGGGGGG:CEGGEGGFGGGGGGGGGGGGGFGGGGFDEGGGFGGGGCFGGGGFFFFGGD+5CEGFF?@?DF5EFFGGFG7??FFGF<?8AFF6+@FGGFFFCF62AAFGGGFFG*A=29=>F?@=).83C8@CB;7=;A9EADG5;C<AFBGB(44<A2246
@M00200:205:000000000-AKKM3:1:1101:20253:5117 2:N:0:1
TACTAGGGTATCTAATCCTGTTTGCTCCCCACGCTGTCGCGCCTCAGTGTCGGCTATTGGGAGATTGCTCTCCCACCGCCCAGCAGACCGCCTTCGCCACTGGTGTTCTTCCGGATCTCTACGCATTCCACCGCTACACCCGGAATTCCATCTGCCTCTACGGTGCCCCAGCGACACAGTTGCCATGGCCGATCCGGAGTTGAGCCCCGGACTTTCACCACGGCCTTATGCCGCCACCTACGCGCCCTTT
+
CCCCCGGGGGGGGGGGGGGGGGGGGGGGGGGGGGGGFFGGGGGGEGGGGEGGGGGGGGGGGGGGFCFGFGGGGGGFGEGGGG@FGGGDBBEFGFGGGGGCF=FFGF7F=FFFECG*8FGGGFFGGG+==EFDDGGGGFEDFGG>E56DBF,DDFGFFFGFFFA?=5+:9EE@B=?EFFCF9=>FB9FAA<5>):ECDD523>).6/6;B9(.13+>):97?:079C?=GGB>9B;>EF10:B;90633::
@M00200:205:000000000-AKKM3:1:1101:9980:5126 2:N:0:1
TACAGGGGTATCTAATCCTGTTTGCTCCCCACGCTTTCGTGTCTCAGTGTCAGTTCAGGCCCAGACGGTTGCTTTCGCCATCGATGTTCCTCCCGATATCTACGCATTTCACCGCTACACCGGGAATTCCGCCGTCCTCTACCGAACTCGAGCTCCCCAGTATCGACTGCAATTCCCAGGTTGAGCCCAGGGATTTCACAATCGACTTAGGAAGCCACCTCCACACGCTCTAAGCACAGTTCAGAGTAGA
+
CCCCCGGGGGGGGGGGGGGGGGGGGGGGGGGGGGGGGGGGGGGGGGGGGGGGGGGGGGGGGGCGGGGEFDGGGGFGGGFGGGCFAEFFFGGFGGGGGE>FGGGGGGGGGGGGGGGEDGGGGGGC=EGFGC?>DGGGGFA9DDGFGBCBFBFCGGGBFGFBF7CF5CGGFGF=A@FFAA79F6?C4DC?FGGFFCCFFEF?EF255@>(9CF*>BGEFGF8((3;;=DGC*67<ED)B33.)9<2)))-46
@M00200:205:000000000-AKKM3:1:1101:20221:5133 2:N:0:1
TACGCGGGTATCTAATCCCGTTCGCTCCCCTGGCTTTCGCGCCTCAGCGTCAGTGTCAGCCCAGCAACCCGCCTTCGCCGCAGGTGTTCCTCTCGATATCTACGCATTTCACCGCTACACCGAGAATTCCAGTTGCCCCTTCTGCACTCTAGTCGCACAGTATCAGTTGACCTTTCCGAGTTAAGCCCGGAGATTTCACAACTGACTTGTGCTGACCGCCTACGCGCCCTTTATACCCAATTCAGAGT
+
CCCCCGGGGGGGGGGGGGGGGGGGGGGGGGGGGGGGGGGGGGGGGGGGGGGGGGFGGGGGGGGGGGGGGGGGGGGGGGGGGG7@FGFEGGGGFGGGGGGGGGGGGGGGGGGGGEGFGGGCGCEGGGGGGFGGGEGGC5=>FFFFGFG@G5E@>CGFFGGAFFEFCFFGAGFFFFF6AEGEGEGGFGGFFDCEBGFFFCF<E@EEFFFFFE@3CFFE@D5>?8?FF=5DD3:0<>ADFB?BF22.6),.
@M00200:205:000000000-AKKM3:1:1101:11368:5140 2:N:0:1
TACGCGGGTATCTAATCCCGTTTGCTACCCTGGCTTTCGTGCCTCAGCGTCAGTAGAGACCCAGTAAGCCGCCTTCGCCACCGGTGTTCCTTAGGATATCAACGCATTTCACCGCTCCACCCTAAGTTCCGCTTACCTCTGTCTCACTCAAGCACAGCAGTATCGAGAGCAGTTCCTCAGTTAAGCTGAGGTATTTCACTCCCGACTTCCTGCACCGCCTACGCACCCTTTAAACCCAGTTCAGAGT
+
CCCCCGGGGGGGGFFGGAEFFFGGGGGGGGGFGGGGGGCED,BEFGFGCFGGGGGGCFGGGGGGCEGGGGGGGGGGGG,?F4FCFEBFFGG9BAGE9AEDC,FFEGDGCFFGGGGFGGDEFDGGFGGFGD>E>8?E8?DEF@ECFFGFG5E=FFFBFGCAFGED>FG,<CF@F;FFFFGFFED7BA2?6D>A>FFFFCG?=B2>AF@(*0*9==FEBGBF08;>@GBG*2)9)9=@G?0()1/6)4:
@M00200:205:000000000-AKKM3:1:1101:9466:5144 2:N:0:1
TACTAGGGTATCTAATCCCGTTCGCTACCCTAGCTTTCGCGCCTCAGCGTCAGTATTGGGCCAGATGAGCGCCTTCGCCACCGGTGTTCCTCCTGATATCCACGCATTTCACCGCTACACCAGGAATTCCCTCATCCTCTCCCATACTCAAGTCGCGCAGTTTGGGATGCAGGTCCCCGGGTAAGCCGGGGGATGTCACATCCCACTTACGCAACCGCCTACACGCCCTTTATGCCCAATTCAGAGT
+
CCCCCGGGGGGGGGGGGGGGGGGGGGGGGGGGGGGGGGGGGGGGGGDGGGGGGGGGGGGGGGGGGGEFFGGGGGGGGGGGGGGGGGGEGGGGFGGGGGEG,EGEGGGGGGGGGGGFGGGGGGGGFDFGGGFGDCDGGFA7DFGFGFGFGFFDDD=9?ECA8+;C@B?,9?CCFCFCCFGFGE4F4DFDFDED::*7;5CCFE@;4@;@EFFFF6CF>G@??F?FFG@D)2>)-)44@:(7<B<<4)-
@M00200:205:000000000-AKKM3:1:1101:18693:5146 2:N:0:1
TACTCGGGTATCTAATCCCGTTTGCTACCCTAGCTTTCGCACCTCAGCGTCAGTGATGGTCCAGTGGGCCGCTTTCGCCACCGGTGTTCCTCCAGATATCTACGCATTTCACCGCTCCACCTGGAGTTCCGCCCACCCATCTCATCCTCAAGTCCGCCAGTATCAAATGCCATTCCCCGGTTGAGCCGGGGGCTTTCACACCTGACTTACAAGGCCGCCTACAAACCCTTTATGCCCAGTTCAGCGTAGC
+
CCCCCGGGGGGGGGGGGGGGGGGGGGGGGGGGGGGGGGGGEFGGGGGGGGGGGFGGFGGGGGGGGGGGGGGGGDGGGGGGGGGDGGFGGGGGGGGGGACFFAFGD>FGGGGGGDGDD=FGGGGGEGGGGGGGCGGGGFGBFFGFGFGE?FEDGGGFFGDB=D>DEFG:ACAEF7CFFFG>FEDCFF6>5?CE>C5>A<??=03;@;4.9AF372C57GF1:?B?2;7D7C72<><2E:(446>4),(--(
@M00200:205:000000000-AKKM3:1:1101:16980:5148 2:N:0:1
TACTCGGGTATCTAATCCTGTTTGCTCCCCACGCTGTCGCGCCTCAGCGTCAGCCACAGCCCAGCGGGCCGCCTTCGCCACCGGTGTTCTTCCGGATCTCTACGCATTCCACCGCTACACCCGGAATTCCACCCGCCTCTACTGTGCTCGAGCGCGAGAGTATCGAAGGCCGATCCGGGGTTGAGCCCCGGACTTTCACCCCCGACTCCTCGCGCCGCCTACGCGCCCTTTAAGCCCAATTCAGAGTAGAC
+
CCCCCGGGGGGGGGGGGGGGGGGGGGGGGGGGGGGGGGGGGGGGGGGGGGGGGGGGGGGGGGGGGGGGGGGGGGGGGGGGGGGGGGGGGGGGGGGGGGGGGGGGGGGGGFGGGGGFGGGGGGGGGGGGGGGGGGGGGFGEFGGFGFGFGFG?C4DFFGGFGGFC>FGGBCFBE9DDFFGFEGC<98FFBDC3>5<CFAFBFFFFB99BFFFFF9CGBGE?F:0.4E>D)9):AFF:GB82AA>BA<44)6-
@M00200:205:000000000-AKKM3:1:1101:14383:5154 2:N:0:1
TACTCGGGTATCTAATCCTGTTTGCTCCCCACGCTTTCGAGCCTCAGCGTCAGTAATGAGCCAGTGTGTCGCCTTCGCCACTGGTGTTCTTCCGAATATCTACGAATTTCACCTCTACACTCGGAGTTCCACACACCTCTCTCATACTCAAGACACCCAGTATCAAAGGCAATTCCGAGGTTGAGCCCCGGGATTTCACCCCTGACTTAAATGTCCGCCTACGCTCCCTTTAAACCCAGTTCAGAGT
+
CCCCCGGGGGGGGGGGGGGGGGGGGGGGGGGGGGGGGGGGGGGGGGGGGGGGGGGGGGGGGGGGGGGGGGGGGGGGGGGGGGGGGGGGGGGGGGGEGGGGGGGGGCDGGGGGGGGFGGGGGGGD@EEGGGGGGGGGCFDEFGGFGBFEGFGGGGGFFEGFGGEGFFGGFFFFFFFBFDG?EEGGFGC?ADEEFEDFFFGEB4@DFF@EE6CCCA;>9DB@D=?EFGEG>:;3?9<6*(//9?CE3@4
@M00200:205:000000000-AKKM3:1:1101:13382:5155 2:N:0:1
TACTAGGGTATCTAATCCTGTTTGCTCCCCACGCTGTCGCGCCTCAGTGTCAGCAACGGCCCAGCCGACTGCCTTCGCCATCGGTGTTCTTCCCGATCTCTACGCATTTCACCGCTACACCGGGAATTCCAGACTCCTCTGCCTCCCTCAAGAACACCAGTTTCGGCCGACTCCTCCGGGTTGAGCCCGGAGATTTCACGACCGACTTGGCGCCCCGCCTACGCGCCCTTTAAACCCAGTTCAGAGTAGA
+
CCCCCGGGGGGGGGGGGGGGGGGGGGGGGGGGGGGGGGGGGGGGGGGGGGGGGGDFGGGGDCFGGGGGGGGGGGGGGGE7FGGFGGGGGGGGFG@FGGGGGGGGGGGGGGGGGGGFGGGCGEC@:CFGGGGGGGGGGFGEFGFFG5DBGFGFFGGFFGGFF7E9A?GGFGF5ABFFFFD9FEGGFGGFE45?::97FCG@FFF@FBBD27>;(4EG>GEF((:D>CBG)98>))5:GFF?.64A925)-.
@M00200:205:000000000-AKKM3:1:1101:13587:5155 2:N:0:1
TACTGGGGTATCTAATCCCGTTTGCTCCCCTGGCTTTCGCGCCTCAGCGTCAATCTCGGTCCAGGATGCCGCCTTCGCCACCGGTGTTCCTCCAGATATCTACGCATTTCACCGCTACACCTGGAATTCCGCATCCCTCTCCCGAATTCAAGCCAACCAGTATCGGACGCAGTTCCTGGGTTGAGCCCAGGGATTTCACGTTCGACTTAGCAGGCCGCCTACGCGCCCTTTAAAACCAATTCAGAGT
+
CCCCCGGGGGGGGGGGGFFGGGGGGGGGGGGGGGGGGGGGGGGGGGGGGFFGGGGFGGGGGGGGGGGGGGGGGGGGGGGDGGGGGGGGGGGGGGCFGGGGGGFGDCGGGGGGGGGFGGGGGGGGGGGGGGGCDGGFGFFBFFGBE?GDFBFGFDFFFE8DFGCG>EGGEDFFB7A>ACG>C*/AFGGFFGGB4:?=>C?55BD9@=@(9CAE37E8>DD01(6322<D124<).)4;<<2552::26
@M00200:205:000000000-AKKM3:1:1101:9564:5169 2:N:0:1
TACGCGGGTATCTAATCCTGTTCGCTCCCCACGCTTTCGCGCCTCAGTGTCAGTAACGTCCCAGCGAGCTGCCTTCGCTATTGGTGTTCCTCCTGATATCTGCGCATTCCACCGCTACACCAGGAATTCCACTCGCCTCTTCCGTACTCTAGCCCCACAGTATCCACCGGCTTTCCAAGGTTGAGCCTTGGACTTTCACAGCGGACTTATGAGGCCACCTACGCGCGCTTTATACCCAATTCAGAGT
+
CCCCCGGGGGGGGGGGGGGGGGGGGGGGGGGGGGGGGGGGGGGGGGGGGGGGGGGGGGGGGGGGGGGGGGGFGGGGGGGGGGGGGGGGGGGGGGGGGGGGGGGGGEGGGCFGGGGFGGGGGGGGGGGDGGGGFGGG>BG5FFGEFBD>GFG8EGFFFGGFG7*CEFGGFGFBFFFFF+;>FEFF4:CFFGGFFGGGF<754BBFFFF@EE@<<DC8158335@E@EFGD<(-6<BAG?:1:49<A75
@M00200:205:000000000-AKKM3:1:1101:22545:5195 2:N:0:1
TACTCGGGTATCTAATCCCATTCGCTACCCACGCTTTCGTGTTTCAGTGTCAGGAGTACGCCAGTGTACTGCCTTCGCTTTTGGTGTTCCCCATGATATCAACGGATTTCACCCCTACACCATGAGTTCCATACACCCCTCGCATCCTCTAGTTGTGCCGTTTCTCCCGCAAGCCCCCGGTTAAGCCGAAGAATTTAACAAGAGACTAACACAACCACCTACACACCCTTTCAACCCAATTCAGAGTAGA
+
@CCCCGGGGGGFGFGGGGFGGEGGGEGEGGGGGGGG@CFFDFCGGGGGGGGGFG<FGGGGGGGGGGGFGGGGGGGFFGEFGGCGEGF@FFGGGGGF9A,FD;E@FE:FFAAFDFGFGEDFGEFGFGF8FGGGGGGG@AEDAGGFGFFFGFCDGGGF5EFF=65?EEFFFGF=>=FFDDGFEE58BFGBDGEFFGF2=2CCFFBB53>BBEB2@DEG>CBB;@;;==:CFC))96?@@<;87>CEFEF?))
@M00200:205:000000000-AKKM3:1:1101:7016:5207 2:N:0:1
TACGGGGGTATCTAATCCCGTTTGCTCCCCTGGCTTTCGCGCCTCAGCGTCAGAAGGGGTCCAGCACGCCGCTTTCGCCACCGGCGTTCCTTCCGATATCTACGCATTTCACCGCTCCACCGGAAGTTCCGCGTGCCCCTACCCCCCTCGAGACCGCCAGTATCGGGGGCACTTCTGCCGTTGGGCGGCAGGATTTCACCCCCGACTACGCGGCCCGCCTACGCGCCCTTTACACCCAATTCAGAGTAGAC
+
CCCCCGGGGGGGGGGGGEGGGGFGGGGGGGGGGGGFFFFGGGGGGGGGGGGGGGGGGGGGGGGGGGGGGGGGG7FFGFGGGFEFGGGGGFGGGGGGGGGGGGGFGGGEFGGGGGEFGGGG8CEEE@DFFFEEDEGG5AFBFGEFGFG=DDED>D<BEGDEF79F?ADCBGB(.)98=BGDE8DCEGG@3DGFFFE7=AGF(34>FF>0>09>B>EG-/7(42059?>G>F)6)6>(:3?0:4<4<?4:<9)
@M00200:205:000000000-AKKM3:1:1101:27090:5211 2:N:0:1
TACGCGGGTATCTAATCCTGTTTGCTCCCCACGCTGTCGCGCCTCAGTGTCAGCAACGGCCCAGCCGACTGCCTTCGCCATCGGTGTTCTTCCCGATCTCTACGCATTCCACCGCTACACCGGGAATTCCATCGGCCTCTACCGTGCTCAAGCCGTGCAGTCTCGGAGGCAGCGCTGCGGTTGAGCCGCAGCATTTCACCCCCGACTTACACAGCCACCTACGCGCCCCTTATACCCACTTCAGACTCGA
+
CCCCCGGGGGGGCGG<EFFC,CFGGEGGGGGGGGGFFFGGGGGGGGF<FGGGGG9EFG7FFGGGGGGGG@F8FEF,AFEGGGGGE7FFFFFGAGEGC>=FEFFFEGG7EGGGFEE>DFFFGCC>F=,2>@=D=C>7CEFEFAFFFA558B659CDAB5*15;*+)9*;)*5()85428DACEGCA6:5ACCEA?+?=AG28BF9(12(:<<B><FA4D:3:?(095<C)54)6:ADG?(.43542)))((
@M00200:205:000000000-AKKM3:1:1101:26730:5215 2:N:0:1
TACTGGGGTATCTAATCCTGTTTGATCCCCACACTTTCGTGCCTCAGCGTCAGTTGTAGCCTAGTAAGCTGTCTTCACTATCGGTGTTCTTGACGATATCTAAGCATTTCACCGCTACACCGTCAATTCCGCCTACCTCGACTACACTCAAGTCTTCCAGTATCAATGCCACCCCTCCAGTTAAGCTGGAGTATTTCAGCACTGACTTAAAAGACCGCCTACGCACCCTTTAAACCCAATTCAGAGTAGA
+
CCCCCFGGGGFGG9FFGGGF<EFGGGGGGGGGGGGGGGGGGGGGGGGGGGGGGGGGGGGGGGFGGGGGGGGGGFFG?CEFGFGGGGGGGGGGFGGGGG+CEAFGGGGFDFFGGECAGGGFGGGGGGFGEGGDGGGGGFGDEGCFGFCDGFGFGGGFFFGFF9DEEFGGFGFED8@FEB?FDEGDFGGFFF8?6EEDECCC<@5CEF@EF*>*:CGC)<@AD=99:C*CCCE:?C==CF(5CEEE4=?CEC
@M00200:205:000000000-AKKM3:1:1101:21700:5240 2:N:0:1
TACACGGGTATCTAATCCTGTTTGCTCCCCTAGCTTTCGCCTCTCAGCGTCAGGGACGAGCCAGCGAGTCGCCTTCGCCACTGGTGTTCCTCCCGATCTCTACAGATTTCACCCTTACACCGGGAATTCCACTCGCCTCTCTCGTCCTCAAGCTCTGCGGTTTGGAGCGCAGTTCCACGGTTGAGCCGTGGGATTTCACACCCCACTTACAGAGCCGCCCACTTGCCCTTTAAACCCAATTCAGAGT
+
CCCCCGGGGGGGGGGGGGGGGGGGGGGGGGGGGGGGGGGGGGGGGGGGGGGGGGGGGGGGGGGGGGGGGGGGGGGGGGGGGGGGGGGGGGGGFGGGGGGGGGGGGFFFCGGGGGG5FFGFGGGGGGGGGGGGGGGGGFGFFFFFGFGFGFGGGCGFFGGDEGAGDFGGEEBABFFFFFCACEDCA?FEFGGFFCGFFFFEFFFF;9;>EEFFC;FF>GB(,2:94A<F9<:9)448;0<1269<62)
@M00200:205:000000000-AKKM3:1:1101:11631:5245 2:N:0:1
TACTAGGGTATCTAATCCTGTTCGCTCCCCATGCTTTCGCTCCTCAGCGTCAGGTAATGCCCAGAGAACCGCCTTCGCCACCGGTGTTCCTCCCGATATCTACGCATTTCACCGCTACACCGGGAATTCCACCCCCCTCTTTGGTACTCTAGCTTGCCAGTTTCATGCGTCTTTCCTCGGTTGAGCCGAGGGCTTTCACACATGACTTAACAAACCGCCTACACGCCCTTTACACCCAATTCAGAGTAGGT
+
CCCCCGGGFGGGGGGGGGGGGGGGGGGGGGGGGGGGGGGGGGGGGGGGGGGGGGGGGGGGGGGGGGGGGGGDGGGGGGGGGFGGGGGGGGGGGGGGGGGGGGGGGGGGGGGGGGGFDEFFGGGGEGGFGFEF@E@@E>E)8@DFGFFEGFGGG7?FFCC?FGEGFFFGFGE55AFFFFG>FGGDF@CEE)=BEGGGFFGEFF8=9@CC<4ACF@GF9DEFFFEA8=@DDC79AA>1C:F26664<)-))))
@M00200:205:000000000-AKKM3:1:1101:24669:5264 2:N:0:1
TACGGGGGTATCTAATCCTGTTTGATCCCCACGCTTTCGTGCCTCAGCGTCAATCAAAGCTTAGTAAGCTGCCTTCGCAATCGGTGTTCTGTGGCATCTCTATGCATTTCACCGCTACTTGCCACATTCCGCCTACCTCAACTTTATTCAAGCCTGCCAGTATCAAAGGCATTTCTGCGGTTAAGCCGCAACCTTTCACCCCTGACTTAACAGGCCGCCTACGCACCCTTTAAAACCAATTCAGAGT
+
CCCCCGGGGGGGGGGGGGGGGGGGGGGGGGGGGGGGGGGGGGGGGGGGGGGGGGGGGGGGGGGFGGGGGGGGGGGGGGGGGGGGGGGGGGGGGGGGGGGGFGGGGGGGGGGCFGGFGGGGGGGGGGGGGGFGGGGGG5E5DGGBGFGFGDF?9DGFFGGFFGFGFBGGFGFDFB?FFFGFGGGGFGGFFGGEFGGGAFG>DBD5@==EC=@F328:9DD?@D;>FG>G7C)977;@E?0;ECFCE3<
@M00200:205:000000000-AKKM3:1:1101:18464:5279 2:N:0:1
TACGAGGGTATCTAATCCTGTTTGCTCCCCACGCTTTCGCGTCTCAGCGTCAGTCACGTCCCAGCGAGCTGCCTTCGCCATTGGTGTTCCTCCTGATATCTGCGCATTTCACCGCTACACCAGGAATTCCACTCGCCTCTTCCGGACTCGAGCTTGACAGTATCCACCCGCCTCCCGGGGTTGAGCCCCGGGCTTTCAGAGCGGACTTACCAAGCCGCCTACACGCGCTTTAAACCCAATTCAGAGTAGA
+
CCCCCGGGGGGGGGGGGGGGGGGGGGGGGGGGGGGGGGGGGGGGGGGGGGGGGGGGGGGGGGGGGGGGGGGGGGGGGGGGGGGGGGGGGGGGGGGFGGGGGCGGGGGDGGGGGGGEGEFGGGGGGGGFGGGGGGGGGFGFFGGFCDG=GFGDEDGFFFFFGGFGFFFGEEEADDFFF59?F>DDFGFFDGDFFEGGFFDC<@@F@(18CEFFFDGF6D@B01(84CEG5*4A4<>:GB??FA<AD<AA22
@M00200:205:000000000-AKKM3:1:1101:21742:5282 2:N:0:1
TACCGGGGTATCTAATCCTGTTTGCTCCCCACGCTGTCGCGCCTCAGCGTCAGCAACAGCCCAGCAGGCCGCCTTCGCCACTGATGTTCTTCCCGATCTCTACGCATTCCACCGCTACACCGGGAATTCCACCTGCCTCTACTGTGCTCGAGCCTGACAGTTTAGAAGGCAGCCCTGCGGTTAAGCCGCAGGATTTCACCCCCTACTTATCAGGCCGCCTACGCGCCCTTTACACCCAGTTCAGAGTAGA
+
CCCCCFGGGGGGGGGGGGGGGGGGGGGGGGGGGGGGGGGGGGGGGGGGGGGGGGGGGGGGGGGGGGGGGGGGGGGGGGGGGGGGFFGGGFCGFGGGEGGGGGGGGGGGGFGGGGGDDFGFGGEEEGGGFFGGGGGGFFGFDGGFGFGFGFGCEGGFFF6AEC7EE5CFAGA=?5AAFFGBGD>FAFFEDDGF?FF6FCFEF0:;0=87<59EEFGGFGF?:3:D>G@G)24)6<A:G:((:AA<924)-.
@M00200:205:000000000-AKKM3:1:1101:8008:5285 2:N:0:1
TACTAGGGTATCTAATCCTGTTTGCTCCCCACGCTTTCGTGCATGAGTGTCAGTGTTGGCCCAGGAGGCTGCCTTCGCCATTGGTGTTCCTCCACATCTCTACGCATTTCACCGCTACACGTGGAATTCCACCTCCCTCTGCCACACTCCAGCCACGTAGTTTCGAGCGCAATTCCCAAGTTAAGCCCGGGGATTTCACACTCGACTTGCGCGGCCACCTGCGCACCCTTTAAACCCAGTTCAGAGTTGAT
+
CCCCCGGGGGGGGGGGGGGGGGFFGGGGGGGGGGGGGGGGGGGGGGGGGGGGGGGGGGGGGGGGGGGGGGGGGFGFGGGGGGGGGGGGGGGGFGGFFGGGGGGGGGGGGGGFGGGFGGGGGGGGGGGGGGGFF8DFEFGFFGGFGFGB?FGFG8+;AD8DEFFG>5D65?@5*:@DBD8DFEG+BCF?BGG>ED?>?@EEE=@5/549=E5>@>GG(*;:8@159E59*2=)?;<=EB(().5)-4)))))
@M00200:205:000000000-AKKM3:1:1101:16817:5305 2:N:0:1
TACCCGGGTATCTAATCCTGTTTGCTCCCCACGCTTTCGTGCATGAGCGTCAGTGTCAGCCCAGAGACCTGCCTTCGCCATCGGTATTCCTCCTGATATCTACGCATTTCACTGCTACACCAGGAATTCCAGTCTCCTCTGCCACACTCCAGCAAAGTAGTTTCGAGCGCAATTCCCAAGTTAAGCCCGGGGCTTTCACACTCGACTTGCTCTGCCGCCTGCGCACACTTTATGCCCAGTTCAGAGT
+
CCCCCGGGGGGGGGGGGGGGGGGGGGGGGGGGGGGGGGGGGGGGGGGGGGGGGGGGGGGGFFGGGGGGGGGGGGGGGGGGGGGGGGGGGGGGGGGFGGGGGGGGGGGEGGGGGGGFGGGGGGGGGGGGGGGGGGFGA8DDFGEFGFDFGFGGGGGFFEFEFFFGFFFGFGFFEFDBFFF*@DGDFGFFBC>?>EFF>EFEBDDB@A>5=C*6A:CF9CE>BB@F6E)25;E55CEEG5:3;CFECEC
@M00200:205:000000000-AKKM3:1:1101:13860:5308 2:N:0:1
TACGGGGGTATCTAATCCTGTTTGCTCCCCACGCTTTCGTGCATGAGCGTCAGTATTGGCCCAGAAGGCTGCCTTCGCCATCGGTGTTCCTCCACATCTCTACGCCTTTCACCGCTACACGTGGAATTCCACCTTCCTCTGCCATACTCCAGCACCGTCGTTTCGAGCGCAATTCCCAAGTTAAGCCCGGGGCTTTCACACTCGACTTGCGACGCCGCCTGCGCCCACCTTAAACCCAATTCAGAGTAGAC
+
CCCCC7FEFGGGGGDGGFFFGGGGGGGGGGGEGG7EGGGGGGFGGFFFFGGGGCFFG<DGFF>EGCGGGGGGGGDGGGC:FFGEGGGGGGGGGGFGGGFGGGGGG687AFAF<>6<CFGGGGGGG9E8FFC9DGGGGFGB6FGFCDGCFBFGGDDFDF85@C8FD?9:AG>)0>FAFB**>D++9D,/*2=5??:2A<E6@5;DFB;(7>909;E?4DB(-4()(1.9**.))68(;2,().-6),-))4-
@M00200:205:000000000-AKKM3:1:1101:5598:5314 2:N:0:1
TACTGGGGTATCTAATCCTGTTTGCTCCCCTAGCTTTCGTGCATGAGCGTCAGTTTCTGTCCAGGTAGCCGCCTTCGCCACCGGTGTTCCTCCTGATATCTACGCATTTCACCGCTACACCAGGAATTCCGCTACCCCCTCCAGAACTCTAGCTTGTCAGTTTTGAATGCAGGCTCTGGGTTAAGCCCAGAGTTTTCACATCCAACTTAGCAAACCGCCTGCGCACCCTTTATACCCACTTCAGAGT
+
CCCCCGGGGGGGGGGGGGGGGGGGGGGGGGGGGGGGGGGGGGGGGGGGGGGGGGGGGGGGGFGGGGGGGGFFGGGGGGGGGGGDFGGGGGGGGGGFGGGGGGGGGGGGGGGGGDGFGGGGGFGDEGFFGGFGGGGGGFGFDDGFCDF<FF9DGGCDFFG?@FBFDFCF7EFFFF;59D6:FEFGFGG5C?CAFFFGF*@EFF508@@*85AAEBF59DB4-55)2:)?*0)/9)/7C7(637?C).9
@M00200:205:000000000-AKKM3:1:1101:8190:5320 2:N:0:1
TACAGGGGTATCTAATCCCGTTTGCTCCCCTGGCTTTCGCGCCTCAGCGTCAATGTCGGTCCAGGATGCCGCCTTCGCCACCGGTGTTCCTCCAGATATCTACGCATTTCACCGCTACACCTGGAATTCCGCATCCCTCTCCCGAATTCAAGCCAACCAGTATCGAACGCAGTTCCTGGGTTGAGCCCAGGGATTTCACGTTCGACTTAGCAGGCCGCCTACGCGCCCTTTAAAACCAATTCAGAGTAAC
+
CCCCCGGGGGGGGGGGGDGGGGGGGGGGGGGGGGGGGGGGGGGGGGGGGGGGGGGGGGGGGGGGGGGGGGGGEGGGGGGGGGGGGGGGGGGGGGGGGGGGGGFGGGGGGGGGGGGFGGGGGCFGFGGGGGGGGGGGGFGFFGGFGBD5FFGEDGGFFGGFGGFDAFGGFGFFEFFFFFGACGDG4DFFFGGFFGGGF*CBBB=DDF@>EEEFADGC195<;8@F6E>DC*,4<4)5C:(8<AFA-49)))
@M00200:205:000000000-AKKM3:1:1101:14032:5326 2:N:0:1
TACACGGGTATCTAATCCTGTTTGCTCCCCACGCTTTCGTGCATGAGCGTCAGTGTTGGCCCAGGGGGCTGCCTTCGCCATTGGTGTTCCTCCACATCTCTACGCATTTCACCGCTACACGTGGAATTCCACCCCCCTCTGCCACACTCCAGCCAAGTAGTTTCGAGCGCCATTCCCAAGTTAAGCCCGGGGCTTTCACACTCGACTTGCTCGGCCGCCTGCGCACACTTTATGCCCAATTCAGAGT
+
CCCCCGGGGGGGGGGGGGGGGGGGGGGGGGGGGGGGGGGGGGGGGGGGGGGGGGGGGFGGGGGGGGGGGGGGGGGGGGGGGGGGGGGGGGGGGGGGGGGGGFGGGGGGGGGGGGGFGGFGGGGGGFGGGGGGGGGGGEGFFGGFGFGDGFFDGGGF?DCFGG7C=?GGAC@AFFFFFFFFGC@C6D<FED96BGGFFCFFEDF@DB;();67;0CE0C3(-32>(:@F9CAFAFFFC?-(6AAD934
@M00200:205:000000000-AKKM3:1:1101:7775:5327 2:N:0:1
TACGCGGGTATCTAATCCTGTTTGCTCCCCACGCTTTCGCGCCTCAGCGTCAGTACCGGTCCAGTGAGCCGCCTTCGCCACTGGTGTTCCTCCCAATATCTACGCATTTCACCGCTACACTGGGAATTCCACTCACCTCTCCCGGTCTCAAGCCATGCAGTCTGGCAGGCAGTTCCTCGGTTAAGCCGAGGGATTTCACCCGCCACTTGCAAAGCCGCCTACGCGCCCTTTACACCCACTTCAGAGTTGAT
+
CCCCCGGGGGGGGGGGGGGGGGGGGGGGGGGGGGGGGGGGDGGGGGGGGGGGGGGGGGGGGGGGGGGGGGGGGGGGGGGGGGGGGGGGGGGGGGGGGGFGGGGFGGDEFGGGGGGFDECGGGGFGGGGGGGGGGGGGFGFFGGFGFGFGFGGGGGFFGGB<CCFCA?>AGA=9AFFFFC4CCDCFGE>BGGEEGGGFFGFD>BFFFFE4><)98F@(2=118?BBGDG<C?44-8?E?03<BB<AF9)--)
@M00200:205:000000000-AKKM3:1:1101:15576:5332 2:N:0:1
TACTCGGGTATCTAATCCTGTTTGATCCCCACACTTTCGTGCCTCAGCGTCAGTTAAAGTTTAGTAAGCTGTCTTCACTATCGGTGTTCTTGACGATATCTAAGCATTTCACCGCTACACTGTCAATTCCGCCTACCTCAACTTTACTCAAGTACTACAGTATCAATGCCACCCTCCCGGTTAAGCCGGGATATTTCAGCACTGACTTATAAGACCGCCTACGCACCCTTTAAACCCAATTCAGAGT
+
CCCCCGGGFFEECFGFFGGGFGGGEFFGGGFCGEGGGGEFCFFGGGGGEGG@EEFFGFG<@ECEFDGFGGGGGGGGGGGDAF7=@:FGGGGG9FEGEEGCFEGFGGGGGFFGGGEEDGFEEGGAFFCGGGGDDGGGGFGDF=@0,=DEGCFFG+?DDDC5FD9+;CFC?@:DFAFFB>CDGE6=?EG>?DE>F:FF97ECEFFC@C*0>EE=E;?EFGFFDFFEFGBD7;>EFF==C(:BE44*1*.
@M00200:205:000000000-AKKM3:1:1101:10337:5367 2:N:0:1
TACTAGGGTATCTAATCCTGTTTGCTACCCACGCTTTCGAGCCTCAGTGTCAGTTACAGTCCAGAGAGCCGCTTTCGCCACCGGTGTTCCTCCATATATCTACGCATTTCACCGCTACACATGGAATTCCACTCTCCTCTACTGCACTCAAGTCTAACAGTTTCCAATGCACACAATGGTTGAGCCACTGCCTTTTACATCAGACTATTTAAACCACCTGCGCTCACTTTAAACCCAGTTCAGAGT
+
CCCCCGGGGGGGGGGGGGFFFGGGGGGGGGGFGGGFGGGFGGGGGGGGGGGGGGGGGGGFGGGGGDFEGGGGGCFFGGGGGGGGEEFFGGFGFCFGFGGGGEGGGE@:DFFGFGGFGGGGFGFGEBFGG8;DFGFGE??EBCDFGDGFGFFCFGGFFGGD=DEGFFDFFGFFFFFFFF6DD6DGF,1DFG8FFFFGF6,;CCEEF:@CECC7CF6F033=)183<:A++*><66>=*->:CC<?36
@M00200:205:000000000-AKKM3:1:1101:7932:5374 2:N:0:1
TACAAGGGTATCTAATCCTGTTTGCTCCCCACGCTGTCGCGCCTCAGTGTCGGCTATTGAACCCTCGCGGGCTCACTGCCCAGCAGACCGCCTCCGCCACTGGTGTTTTTCCGGATCCCCACGCATTCCACCGCTCCACCCGGAATTACATCTGCCTCTACAGCGCCCAAGCGACACAGTTTCCACGCCCGAACTTCAGTTCAGCCTCACACCTTCACCTCCGCCTTCTTTCGCCACCTACGCGCCGTTTT
+
CCCC8EFGGGGGGGGGGGFGGGGGGGGGGG<BBEC@FGCCCEFGGGGCFGG:F@FGGGG9@F,8,6+@+7>+49=FA<FGG8<F8FC4F=+@F74:+@8FGF,AA,@,@+6C+@8?=,D+D86+FBC8D,@==ED+@9C5*+49@5**5+,2,??;AC*/5+)*0:*=;5)()(:)/)/8?7C>=C5.):C))*2++.+1))1))5(((()((.+8)9?2((,<6*.*:*<),,4:?1((4(-((,(((.(
@M00200:205:000000000-AKKM3:1:1101:26262:5392 2:N:0:1
TACTGGGGTATCTAATCCTGTTTGCTACCCACGCTTTCGTGTCTCAGCGTCAGTTACTGTCCAGAGAGCCGTCTACACCACAGGTGTTCCTCCTGATATCTACGCATTTCACCGCTCCACCAGAAGTTCCACTCTCCCCTCTCGTCCTCAAGACCGACAGCATCGGACGCAGTTCCTCAGCTCAGCTGAGGGATTTCACAATCGCCTTGACAGCCCGCCTGCTCGCGCCTTCAACCCAATTCAGAGTCGA
+
C8CCCEFGGCGG9EEGEGGFCEFFGCGFDFFGGGGC8FGFGFGGGFGGG@FEECFFGGGFFGG@EF8CFF7FCE@FFG8,@FDFCA<,C=EFC<8<9EAEFGGGDCC,@F;?F4=*=F8=FFFCEE=FFECDFGCG?FE<B8@51<?5DF?D9D69?GC5,6*=>BG+*@@):A?C<CFA,,*;*:2;6075*1:53:=A6*:5)))::6BEEFF5(982(((22:59)1()/;4(*//()17)),..((
@M00200:205:000000000-AKKM3:1:1101:14925:5404 2:N:0:1
TACAAGGGTATCTAATCCCGTTTGCTCCCCTGGCTTTCGCTCCTCAGCGTCAATGCCGGTCCAGGATGCCGCCTTCGCCACCGGTATTCCTCCAGATATCTACGCATTTCACCGCTACACCTGGAATTCTGCATCCCTCTCCCGGATTCAAGCCATCCAGTATCGGACGCAGTTCCCAGGTTGAGCCTGGGGATTTCACGTCCGACTTAGTTGGCCGCCTACGAGCCCTTTAAGCCCAATTCAGAGT
+
CCCCCGGGGGGGGGGGGGGGGGGGGGGGGGGGGGGGGGGGGGGGGGGGGGGGGGGGGGGGGGGGGGGGGGGGGGGGGGGGGGGGGGGGGGGGGGGGGGGGGGGGGGDGGGGGGGGFGGGGGGGGGGGGGGGGGGGGFFGFFGGFG5DAFFGCFGGFFGGFGGCGFFGGFGF8?CFFFFGFGGDGFFGFFGGDDDG>FEGDDB29@F2>EFFFFFGF@GBFDFFB;C):0;@<EEA0C<,.:<BFA?F
@M00200:205:000000000-AKKM3:1:1101:19444:5413 2:N:0:1
TACCAGGGTATCTAATCCTGTTTGCCACCCACGCTTTCGCGCCTCAGCGTCAGATACGGACCAGGGACTCGCCTTCGCCGCCGGTGTTCCTCTCGATATCTACGCATTTCACCGCTCCACCGAGAGTTCCAGTCCCCCCTACCGTCCTCTAGAACCGTGGTTTGGCGCGCACTTCCCCGGTTGAGCCGGGGGATTTCACACGCCACCTAACGAACCGCCTACGCGCCCTTTAAAACCCGTTACGCGTAAC
+
CCCCCGGGGGGGGGGGGGGGGGGGGGGGGGGGGGGGGGGGGGGGGGGGGGGGGGGGGGGDGGGGGGGGGGGGGGGGGGGGGGGGGGEGGGAEGGGGGFEFF8FGGGGDGGGGGGDBDEGGFEGCFGEFFGGGGGGGDDEFFGD>+@C9C89CFFFFFGGD@FBG2FGGECD>DEFFFFGEGECGAFGEBD5<5/:>6)+-:;FFB03.,)(,,-:?(9>63110-8>D)9)-)4)4*((-(((((-14((
@M00200:205:000000000-AKKM3:1:1101:5621:5442 2:N:0:1
TACCAGGGTATCTAATCCTGTTCGCTCCCCACGCTTTCGCGCCTCAGCGTCAGTATTATGCCAGGTGGCTGCCTTCGCCATTGACGTTCCTTCCGATCTCTACGCATTTCACCGCTACACCGGAAATTCCGCCACCCTCTCATATACTCCAGTCAGATAGTTTGCGATGCACTTCCCAGGTTAAGCCCGGGGCTTTCACATCACACACATCTCACCGCCTACGCGCCCTTTATGCCCAATTCAGAGT
+
CCCCCGGGGGGGGGGGGGGGGGGGGGGGGGGGGGGGGGGGGGGGGGGGGGGGGGGGGGGGGGGGGGGGGGGGGGGGGGGGGGGGGGGGGGGGGCGGGGGGGGGGGGGGGGGGGEGFGGGGGGGGGGGGGGGGGGGGEFGFFGGFG79FGFGFGFFFFGGFGGFGEFGGFGFFFFFFFFGFGGGGFGG*@5C>BGGGFFGFCFE==@=>=FF:@CGC?GB6?@FF0=>D>D?<A<9AFDF?<492:?A
@M00200:205:000000000-AKKM3:1:1101:20260:5465 2:N:0:1
TACTGGGGTATCTAATCCTGTTCGCTCCCCACGCTTTCGTGCCTCAGCGTCAGTTTCGGCTCAGCGAGCTGCCTACGCAATCGGGGTTCTTGGTGGTATCTATGCATTTCACCGCTACACCGGGAATTCCATTCTCCCCTACCACACTCTAGCCTGCCCGTATCGAATGCAGACCCGGGGTTAAGCCCCGGGCTTTCACATCCGACGCGACAAGCCGCCTACGAGCTCTTTAAGCCCAGTTCAGAGTAGA
+
CCCCCGGGGGGGGGGGGGGGGGGGGGGGGGGGGGGGGGGGGGGGGGGGGGGGGGGGGGGGGGGGGGGGGGGGGGFFFEGGGGGGGG@CGFGGFFGFFGCGGDGFGGGGGGGGGGGF8FGGGGDGGGGGGGGGDGGGFBGBFGEFFBGDFFG?FGGFFGGFGG@FFFFGFGF@ADFFFDDFGGGGFGF>DDGFFGF4ACGEEEFFFFF;16>B0:FFFG>:BB1B6:59::>)6<<:F?<>2<<A<>>FF)
@M00200:205:000000000-AKKM3:1:1101:25700:5467 2:N:0:1
TACGAGGGTATCTAATCCCGTTCGCTCCCCTGGCTTTCGTGTCTCAGCGTCAGCGCACTCCCAGCGACCTGTTTTCACCATTGGCGTTCCAAACGATATCTACGCATTTCACCGCTCCACCGTTTGTTCCAGTTGCCCCTAAGTGGCTCAAGGCTCGCAGTATGCCAAGCAGTTCCACGGGTCAGCCGTGGGATTTCACAAACCACTTACGCGTCCGCCTACACACGCTTTAAACCCGTTCAGCGCAGAAC
+
<BCCCGGGGFGGGFFFGGGGGEGGGEGGGGGGGGGDGGGF@FGGGGGGGGGGGFFGGCGGCGGGFGGGGGFEFFFFFGGGFGGGGGGGGGGEGFGGEGGGGGGGGGG@FGGGGGG9D:EGGGFE,BFGGGGGGGDGGFG>??DFGFGFGFE8DDFDAE7?EDFGFFGFF69C8*1+9<<@7C*;?@CAE>EBFDFFFE??@B(8>>6;CFF09(::07=<01(87=:DD*:A><>8>944:2).-(,-20(
@M00200:205:000000000-AKKM3:1:1101:20844:5470 2:N:0:1
TACCCGGGTATCTAATCCCGTTTGCTCCCCTGGCTTTCGCGCCTCAGCGTCAATGCCGGTCCAGGATGCCGCCTTCGCCACCGGTGTTCCTCCAGATATCTACGCATTTCACCGCTACACCTGGAATTCCGCATCCCTCTCCCGAATTCAAGCCAACCAGTATCGAACGCAGTTCCCGGGTTGAGCCCGGGGATTTCACGTTCGACTTAGCAGGCCGCCTACGCGCCCTTTATACCCAATTCAGAGT
+
CCCCCGGGGGGGGGGGGGGGGGGGGGGGGGGGGGGGGGGGGGGGGGGGGGGGGGGGGGGGGGGGGGGGGGGGGGGGGGEGGFGGGGGGGGGGGGGGGGGGGGGGEGGGGGGGGGGFGGF<FFGGFGFGGGGGGGGGGFGFDGGFGFGFGFGFGFG6F+CFGGFFFFGGEGFBD@FF>>C>>89C9CFFFDGEFGGGA6E@F83:77;?CEFFFFGGFGF:6:?>>EFGC*.:A446E>(16<AD)44
@M00200:205:000000000-AKKM3:1:1101:13408:5505 2:N:0:1
TACTCGGGTATCTAATCCTGTTTGCTCCCCACGCTTTCGCACCTCAGCGTCAGTACCGGGCCAGTGAGCCGCCTTCGCCACTGGTGTTCTTGCGAATATCTACGAATTTCACCTCTACACTCGCAGTTCCACTCACCTCTCCCGGACTCAAGCTCCTCAGTATCAAAGGCAGTTCTGGAGTTGAGCTCCAGGATTTCACCCCTGACTTAAGACGCCGCCTACGTTCGCTTTAAGCCCAGTTCAGAGT
+
CCCCCGGGGGGGGGGGGGGGGGGGGGGGGGGGGGGGGGGGGGGGGGGGGGGGGGGGGGGGGGGGGGGGGGGGGGGGGGGGGGGGGGGGGGGGGGEGGGGGGGGGGFGGGGGGGGGFGGGGGGGGGGGGGGGGDFGGGFGFFFGFGBDFG?D=9+=D9ECFCGFGFFGG5CAFFFFFA?FFGF796ECFFFGF>FGCFFGEFF=DBEE?;ECE*(445?B((/:;(0=DDC1)))/6B0,64?E35>9
@M00200:205:000000000-AKKM3:1:1101:7727:5508 2:N:0:1
TACTCGGGTATCTAATCCCGTTTGCTCCCCTAGCTTTCGCTCCTCAGCGTCAATGTCGGTCCAGGATGCCGCCTTCGCCACCGGTATTCCTCCAGATATCTACGCATTTCACCGCTACACCTGGAATTCCGCATCCCTCTCCCGGATCCAAGCCATCCAGTATCAGACGCAGTTCCCCAGTTAAGCTGAGGGATTTCACGTCTGACTTAGTTGGCCGCCTACGAGCCCTTTACACCCAATTCAGAGT
+
CCCCCDGGGGGGGFGGGGGGGGGGGGGGGGGGGGGGGGGGGGGGGGGGGGGGGGGGGGGGGGGGGGGGGGGGGGGGGGGGGGGGGGGGGGGGGGGAFGGGGGGGGGGGGGGGGGGEGGGGGGGGGGGGGGGGGGDFGBEDFGGFGADAFFGGGGGFFGGFGGFGFFGGFGFFFFFFFFFFGGGGFGGFF5@D>ECFFFGFFFFDCFFC6CEFCFGC2CDF?@F32=DGFGF3;CE3E;6(9>E)/74
@M00200:205:000000000-AKKM3:1:1101:7262:5512 2:N:0:1
TACTCGGGTATCTAATCCCGTTTGCTCCCCACGCTTTCGCACCTCAGCGTCAGTATCGGCCCAGGTCTCCGCCTTCGCCACTGGTGTTCCTCCCGATATCTACGAATTTCACCTCTACACCGGGAATTCCGAGACCCTCTTCCGTACTCAAGCCGGCCAGTTTCGGATGCCCTTCTCGGGTTAAGCCCGAGGCTTTCACATCCGACATAGCCGACCGCCTACGGTCGCCTTAAGCCCAGTTCAGAGTAGC
+
CCCCCGGGGGGGGEGGGCFEGGFGGGGDGGGGGGGGGGGGGGGGFGGGGGEEEEFAFEFGGGFFGGGGGGGGGGGF<CGGGGACF?FGGGGGGGGGGGGE;DFFG,AFGGGGEGGFGGGGGGGGGDFGGGGD>EDFGFG5?CFDGFDFFFCFEFG*9EDFGCEFD59@>FFFA@FFF>CAFEGGFGGFFGGFFFC48<C)))802697)78EF>EG2CBBFB:5(2)/*182)4)(243(.-.)4))56)
@M00200:205:000000000-AKKM3:1:1101:21634:5516 2:N:0:1
TACTAGGGTATCTAATCCGGTTCGCTCCCCACGCTTTCGCGCCTCAGCGTCAGGTGGAGCCCAGTGAGCCGCCTTCGCCACTGGTGTTCCTCTCGATATCTACGCATTTCACCACTACACCGAGAATTCCGCTCACCTCTGCTCACCTCAAGTCCGCCAGTATCCAAAGACCGCTCCCAGTTGAGCCGGGAGATTTCACCTCGGACTTAACGAACCGCCTGCGCGCCCTTTATGCCCAATTCAGAGTAGA
+
CCCCCGGGGGGGGGGGGGGFGGGGGGGGGGGGGGGGGGGGGGGGGGGGGGGGGGGGGGGGGGGGGGGGGGGGGGGGGGGGGGGGGGGGGGFGGGGGGGGGGGGGGEG7FGFGGGGFGGGGGGE@FEGFDAFGGGGGGFGFBGAFGFGBGFGGGGGDFGDFGD*CEFGGFGFDEF555FGFGGGGFGC497EEEC9+=C17>BDFFFF8CEE?DFGGBDF((42)4C>G397<<464:2-24>B>FB<AF<
@M00200:205:000000000-AKKM3:1:1101:21099:5562 2:N:0:1
TACTGGGGTATCTAATCCTGTTTGCTCCCCACGCTGTCGCGCCTCAGTGTCGGCTATTGAACCCTCGCGGGTTCACTGCCCAGCAGACCGCCTTCGCCACTGGTGTTCTTCCGCATCTCTACGCATTCCACCGCTACACCCGGAATTCCACCTGCCTCTACAGTGCCCAAGCGACACAGTTGCCACGGCCGATCTGGAGTTGAGCCCCAGACTTTCACCACAGCCTTCTGTCGCCACCTACGCGCCCCTTC
+
CCCCCGGGGGGGGGGGGGGGGGGGGGGGGGGGGGGGGGCGGGGGGGGGGGGGEEGDGGAFCFFGFG@EFGGEGGGGGGGGGG<FGGGGGEEFFGGGGGGGGGGFFEGGFFFGG+@*=FGDDG@CFGEFDFFEDEGGEDDB>EC5EAGFGF,9>CFFFGG5FCE9AFGGFGF2A25*@FF8<CDFFGEBBDEB>CFFA)26;7)/464121<?8B7<):9781078:?7**<20213A:1:::19B>((4((
@M00200:205:000000000-AKKM3:1:1101:22881:5591 2:N:0:1
TACTAGGGTATCTAATCCTGTTCGCTCCCCACACTTTCGCTCCTCAGCGTCAGGTAATGCCCAGAGAACCGCCTTCGCCACCGGTGTTCCTCCTGATATCTGCGCATTTCACCGCTACACCAGGAATTCCGTTCTCCCCTGCATACCTCTAGTCTGCCCGTATCGGAAGCAGGCTCGGGGTTAAGCCCCGAGTTTTCACTCCCGACGTGACAAACCGCCTACGAGCCCCTTAAACCCAATTCAGAGTAGA
+
CCCCCGGGGGGGGGGGGGGGGGGGGGGGGGGGGGGGGGGGGGGGDGGGGGGGGGGGGGGGGGGGGGGGGGGGGGGGGGGGGGG>FDGGGGGFGGGGGGGGGGGDEEGGGGGGGDGFGGGGFFGGGGGFGGGGGGGGGFGFFGGFGFGFGFGFBFF?DFFDEGFGFDDG>GFFFFFFE>CEEGGG>FCFFDGEFDD>FFGFFDDB=@FB003C<8FF(9A<@D@>@GBG*9(4<<<:E?:1<2-).264-)
@M00200:205:000000000-AKKM3:1:1101:10750:5593 2:N:0:1
TACGGGGGTATCTAATCCCGTTTGCTCCCCTGGCTTTCGTGTCTCAGCGTCAGCGGATCCCCAGTCATCTGTTTTCACCGTCGGCGTTCCAAACGATATCTACGCATTTCACCGCTCCACCGTTTGTTCCGATGACCCCTGGATCGCTCAAGACCGCCAGTATGCCCGGCCGTTCCCCGGTTGAGCCGGGGGATTTCACGCGGGCACTTAACGGTCCGCCTACACACGCCTTAAGCCCAGTTCAGAGT
+
CCCCCGGGGGGGGGGGGGGGGGGGGGGGGGGGGGGGGGGGGGGGGGGGGGGGGGGGGGGGGGGGFFGGGGGGGCGGGGEFGGGGGGGCEGGFFGGGFGGGGGEGGCEEGGGGGGGFGGGGGGGGGGGGGGGGGGGGF5E>FGGFGED@FEGGFFDFFEDECCEG?3CC/;?>FFFFFFGFGEGCFGG5ADE5BEFCFAG6:BB(29<:>A>A6>EEFD<:04?@?6.9C*43<A468<(48<59>)4.
@M00200:205:000000000-AKKM3:1:1101:8652:5597 2:N:0:1
TACTGGGGTATCTAATCCTGTTTGCTCCCCACGCTGTCGCGCCTCAGCGTCAGCCACAGCCCAGCGGGCCGCCTTCGCCACCGGTGTTCTTCCGGATCTCTACGCATTCCACCGCTACACCCGGAATTCCACCCGCCTCTACTGTGCTCAAGCACGACAGTCGCCACGGCCGATCCGGGGTTGAGCCCCGGACTTTCACCGCCGCCTTGTCGCGCCGCCTACGCGCCCTTTACGCCCAATTCCGAGT
+
CCCCCGGGGGGGGGGGGGGGGGGGGGGGGGFEFGGGGGGGGGGGGGGGGGGGGGGGGGGGGGGFGGGGGGGGGGGGGGGGGGGGGGGDGGGGGGGGDGGGDGFGGGGGF,EFGGGFGGGGGGDGGGFGGGGGGDDGGFG<AGGFGFFFGFF9@CFFFGG>FGFG9AGG4=DBE9EEFFDFGGCDAFGFFDCB:5CC6AFBF(436;6?BFBB<BECBGDB:<?FBEEGGF2<<?BBE?(3:))5?B?
@M00200:205:000000000-AKKM3:1:1101:19930:5603 2:N:0:1
TACGGGGGTATCTAATCCGGTTCGCTCCCCACGCTCTCGTGCCTCAGCGTCAGTTGGCAGCCAGGTGGCCGCTTGCGCCACGGGTGTTCTTCCTGATCTCTACGCATTTCACCACTACACCAGGAGTTCCGCCACCCTCGCTGCCCCTCTAGTCTCGTCGTATCGGCACGCCTCGCCCGGTTAAGCCGGGCGCTTTCAGCACCGACGCACAAGACCGCCTACGCACCCTTTATACCCAGTTCAGCGTAGA
+
CCCCCGGGGGGGGGGGGGGGGGGGGGGGGGGGGGGGGGGGGGGGGGGGGGGGGGGGGGGGGGGGFGGGGGGGGGGGGGGGGGGGGGGGGGGGGGGGGGGGGDEGGGGG8FGGGGGFGGGGGGGGGGGGGDGGGGGGGFFFDGGF9ADDGFGDGGGFFDDEGGBGFFGGFGFFF=;;DFD5C=C7:AFFA<CDE=5<FFGF),89BFFFF9B0:?FGFDB?02:B:E)>*0).644::<44:6<)),2(4(
@M00200:205:000000000-AKKM3:1:1101:9474:5604 2:N:0:1
TACACGGGTATCTAATCCCGGTCGCTACCCTAGCTTTCGCGCCTCAGCGTCAGCATCGGCCCAGCGAACCGCCTTCGCCACCGGTGTTCTTCCCGATATCTACGCATTCCACCGCTACACCGGGAATTCCATTCGCCTCTACCGAGCTCCAGTCTGCCAGTCTCACCTGCAGCCCCGGCGTTGAGCACCGGGATTTCACAAGTGACTTAGCAAACCGCCTACGCGCCCTTTATACCCAGTTCAGCGT
+
C@CCCGGGGGGGGGFGGFFCGGGGGGGGGGGGGGGGGG7FEFGGGGGGGGGGGGGGGGGGGGGGGGGGGGGGGGGGGGGDGGGGGGGGGGGGGGEGDCEGGGGGGGGGGGGGGGGF6FFGGGCEGDGGGGGGFF7CGFG<FGGFGFGFGFGFGGFFFG>*<C4B*B>FFGFFFFBFFEGFGED36A7A:GG3>CGGF4E-)4444<A>244<2:FF0CDF?B?@2:5C5C:)66>2E7(459<A)4(
@M00200:205:000000000-AKKM3:1:1101:7992:5616 2:N:0:1
TACGAGGGTATCTAATCCTGTTTGCTCCCCACGCTGTCGCGCCTCAGTGTCGGCTATTGGACTCTTACGAGTCCACCGCCCAGCAGACCGCCTTCGCCACTGGTGTTCTTCCGGATCCCTACGCATTCCACCGCTCCACCCGTACTTCCATCTCCCTCTACGGTGCCCAAGCCCTACAGTCGCCGCGCCCGATTCCGGGTTGAGCCCCGAACTTTCACCGCCGCCTTCTTGTGGCCCACTCCGCTCCCGTT
+
CCCCCGGGGGGGGGGGGGGGGGGGGGGGGGGGGGGGGGGGGGGGGGGEFGGGGGGFD9@FCGGCFFGF64B@FEEFFCGCG@FFEE8,AECF?,FEEG>FG8EE,9=,=4EG7C@DD,,5@8CCG88;E86DCED7CFG)@=+0+5+*=B,2@+5:5@;F,==FCAF,?E5CCD?5A*2=9*;D*=*)2):)5/++/.*(/(4(63,;,((-,.+<4CB?9((.4*)*0*--)(-(;(4(((((,441(.(
@M00200:205:000000000-AKKM3:1:1101:13234:5634 2:N:0:1
TACAGGGGTATCTAATCCTGTTTGCTCCCCACGCTTTCGTGCATGAGTGTCAGTGTTGGCCCAGGAGGCTGCCTTCGCCATTGGTGTTCCTCCACATCTCTACGCATTTCACCGCTACACGTGGAATTCCACCTCCCTCTGCCACACTCCAGCCACGTAGTTTCGAGCGCAATTCCCAAGTTAAGCCCGGGGATTTCACACTCGACTTGCGCGGCCACCAGCGCACACGTTGCGCCCAGTTCAGAGTAGA
+
CCCCCGGGGGGGGGGGGGGGGGGGGGGGGGGGGGGG?FCGFGGGGGGGGGGGGGGGGFGGGGGGGGGGGGGGGGCGGGGGGGGGGGGGFGGGGGGGCEFFFGGGGGGGGGGGGDGFGG8,>EEGGGG?D==FD8FFGFGDDGGFGB>DGFFDFD=;5@6DEFFG5D?EFGD)9>F;BFC9FD7;AAEF55CA>C,*=AFFFBFFBF=@3=>BF>EG0DF(,(,:(3)/)2.(,49:E?18AAB<<7<)))
@M00200:205:000000000-AKKM3:1:1101:12667:5636 2:N:0:1
TACAGGGGTATCTAATCCTGTTTGCTCCCCTAGCTTTCGCGCCTCAGCGTCAGTGTTGGTCCAGGATGCCGCCTTCGCCACCGGTGTTCCTCCAGATATCTACGCATTTCACCGCTACACCTGGAATTCCACATCCCTCTCCCAAACTCGAGCCGTCCAGTATCAGACGCAGTTCCCAGGTTAAGCCGGGGGATTTCACGTCTGACTTAGATGGCCGCCTACGCGCCCTTTAAACCCAGTTCAGAGT
+
<CCCCCCGGGGGGGGGGGGGGGCFGGGGGGGGDFFEAGGGGDCGGGFGG@@FGCFGGGGGGGGGGGFGGGGGGGGGGGGGGFGGCEFFEFCGGEF9CFFFGGGGGG@CAFCEGGDAGGGGGGG8EE,=EEDGGGGFCFGFF8DFFFGEGBFCCDGDEGDFDD*?;+=EBEB03>FCFF75@52C>FGD>DGBDG64B?FDDF;DFF@<39))73C927A1;;;<>C)9)*.6:A73?(,()6<AA26
@M00200:205:000000000-AKKM3:1:1101:6698:5637 2:N:0:1
TACCGGGGTATCTAATCCTGTTTGCTCCCCACGCTGTCGCGCATCAGTGTCAGAAACTGCCCAGCAGACCGCCTTCGCCACCGGTGTTCCTCCCGATCTCTACACATTTCACCGCTACACCGGGAATTCCAGTCTCCTCTGCATCCCTCAAGAACGGCAGTATCAGCCGACGTTTCTCGGTTGAGCCGAGAGATTTCACGACTGACTTGCCATCCCGCCTACGCGCCCTTTAAACCCAGTTCAGAGTAGA
+
CCCCCGGGGGGGGGGGGGGGGGGGGGGGGGGGGGGGGGGGGGGGGGGGGGGGGGGGGGGGFGGGGGGGGGGGGGGGGGEGGGGFGFFEGGGGGGGGGGGGGGGGGGGGGGFGGGGFGGFFGGGGGGGGGGGGDGGGGFGEFGGFGFGBFFDFFGGEEGGBGGCGEFGG>CDBFFFFFFGFGG44;CGFFGEEFGGGFEG;0(,44(7CA34@CFDGFGFF??B8(:@DCCBAFFF:G?4:).)--)6:9A
@M00200:205:000000000-AKKM3:1:1101:15723:5645 2:N:0:1
TACAAGGGTATCTAATCCTGTTTGCTCCCCACGCTGTCGCGCCTCAGCGTCAGCCACTGCCCAGCGGGCCGCCTTCGCCACCGGTGTTCTTCCGGATCTCTACGCATTCCACCGCTACACCCGGAATTCCACCCGCCCCTACAGTGCTCGAGCCCGGCAGTCGCCACGGCCGACCCGGGGTTGAGCCCCGGGCTTTCACCACGGCCTTGCCTGAGCCGCCTACGCGCCCCTTATACCCAATTCAGAGT
+
CCCCCGGGGGGGGGGGGGGGGGGGGGGGGGGGGGGGGGGGGGGGGGGGGGGGGGGGGGGGGGGGGGGGGGGGGGGGGGGGGGGGGGGGGGGGGGGGGGGGG;FGGGGGGGGGGGGFGGGGGGGGGGGGGGGGGGGGGFGFFGGFEFGFGFGGEDGFEGGFGGFG@DGGEGFFFBFFFFG>C5C<4AFFFGGFFGDGFFGA<?FFFB6?FFFFFFGGFGF>12?:95:DC32(346)<3>(4AAA>48.
@M00200:205:000000000-AKKM3:1:1101:25460:5652 2:N:0:1
TACTCGGGTATCTAATCCTGTTTGCTCCCCACGCTGTCGCGCCTCAGTGTCGGCTATTGAGCTCTCGCGAGCTCACCGCCCAGCAGACCGCCTTCGCCACTGGTGTTCTTCCGGATCTCTACGCATTCCACCGCTACACCCGGAATTCCATCTGCCTCTACGGTGCCCAAGCGACACAGTCGCCCCGGCCGATCTGGAGTTGATCCCCAGACGTTCACCACAGCCTTATGCTGCCACCTACGCCCCCTTTC
+
CCCCCCGEGGGGGGGGGGGGGGGFGGGGGGGGGGDGGGFGGGGGGFFGDGGGGGGGGDFGGGFGFFEGFEGGDCFFECGGGG?FGCFGGEEEGEGGGGGGGFGAFDEGCGGGDCCDG,=,>=FGGCDGF,EDGGD=EDFDE+9@6:+:+?<:ADFFFG7>FDDDC5C?F8*:524*:?6874:C)4/:>DGFFCED6)758))/;4:1(,((--**(2?)3,(8(29*2*-))4.4E<:(4(((-(4((,)
@M00200:205:000000000-AKKM3:1:1101:15835:5664 2:N:0:1
TACCCGGGTATCTAATCCTGTTTGCTCCCCACGCTTTCGTTGTTGAGTGTCAGTGCCTATCCAGTTCGCCGCCTTCGCCGCTGGTGTTCCTCCCGATCTCTACGCATTTCACCGCTACACCGGGAATTCCACGAACCCCTCTAGGACTCTAGTCTTGCCGTTTCTAGGGCACTTCCACAGTTAAGCCATGGGATTTCACCCTAGACAAACAAGACCACCTACCAACCCTTTATGCCCACTTCAGAGTAGA
+
CCCCCGGGGGGGGGGGGGGGGGGGGGGGGGGGGGGGGGGFFFFGGGGGGGGGGGGGGGGFGGGGGGGGCFGEGGGGGGGGGGGGGGGGGGGGGGGGGGGGGGGGGGGGGGGGGGGFGGGGCEGGGGGGGGGGGGGGDEGFEFFFGFGBGFGFCGGFAFFEGGEGFFGFFGFFFEFFFFGFGFC9BEGFFGFAFFFC+*=7>DB=E4CD=DBD(79C6CA3(/;F)/8C788C<54/9;(34;)/<74<<5
@M00200:205:000000000-AKKM3:1:1101:12385:5704 2:N:0:1
TACCAGGGTATCTAATCCCGTTTGCTCCCCTAGCTTTCGCGCCTCAGCGTCAGTGTCGGTCCAGGAAGCCGCCTTCGCCACCGGTGTTCCTCCGGATATCTACGCATTTCACCGCTACACCCGGAATTCCGCTTCCCTCTCCCGAACTCAAGCCAGGCAGTTTCCCGTGCAGTTCCTCAGTTGAGCCGAGGGATTTCACCAGGGACTGACCAAGCCGCCTACGCGCCCTTTAAACCCAGTTCAGAGTAGA
+
CCCCCGGGGGGGGGGGGGGGGGGGGGGGGG@CFGGGGGGCGGGGGGGGGGGGGGGEEGGEGGGGGGEF8FEGGGGGGGGGGCGGGGGGGGGGGG@FGGGGGGGGDGGGGGGGGEGEGGFEDEGGGEGGGGGGGD=FGFGFFGGBCDGFGFGGG6CF5>CBCCEGEFD,*:@CFFAC<6+6@;8CAGG>45=E);6CFEG**(3;@D@DF@E8D<ECBGFD;@@F9EFG)9)49<<0C:??BAD<:>A2<A
@M00200:205:000000000-AKKM3:1:1101:14295:5709 2:N:0:1
TACTCGGGTATCTAATCCCGTTTGCTCCCCTAGCTTTCGTGCATCAGCGTCAGAAAATACCCAGTGAGCCGCTTTCGCCACCGGTGTTCCTTCGGATATCAACGCATTTCACCGCTCCACCCGAAGTTCCGCTCACCTCTGTATTCCTCTAGCACGGTAGTTTTAAGCGCAATTCCCCGGTTGAGCCGGGGGATTTCACACCTAACTTTCCGCACAGCCTACGCACCCTTTAAACCCAATTCAGAGTAGCT
+
CCCCCGGGGGGGGGGGGGGGGGGGGGGGGGGGGGGGGGGGGGGGGGGGGGGGGGGGGGFFGGGGGGGGGGGGGGFGDGEEGGGGEGGGGGGGGGGGGGGGGGGGGGGGGGDGGGGFGGGGGGGC:BDFFFEEGGGGGFGFFGCFCFFFGFGGGGGFFF6?@2*=CFFGFGFADEF@FFGDEEDF4AFA*95?>GFGFCFE@1@;;@<9?CE?F9C83CF748:>:EBGFG:AAF<1;:BF254)))-.)))
@M00200:205:000000000-AKKM3:1:1101:24076:5713 2:N:0:1
TACTGGGGTATCTAATCCTGTTTGCTCCCCTAGCTTTCGTGCCTCAGCGTCAGAAGTTGTCCAGGGACTCGCCTTCGCCACTGGTGTTCCACTTGATATCTACGCATTTCACTGCTACACCAAGTATTCCAGTCCCCCCTCCAACTCTCCAGCCGAATAGTATCCAATGCCATTTCCGAGTTAAGCTCGGAGATTTCACATCAGACTTACCCGACCGCCTACGCACCCTTTAAACCCAATTCAGAGT
+
CCCCCGGGGGFGGGGGGGGGGGGGGGGGGGGGGGGGGGGGGGGGGGGGGEGGGGGGGFGGGGGGGGGGGGGGGGGGGGGGGGEGGGEGGGGGGGGGGGGGGGGGGC:@FGGGGFFFFFGGGGGGGGGGGGGGGEFEFDGFEDGFGFGFGFCGGGD>9>DDGGEFDFGGFGFFF9DD;?DFFEGFCADF>CGDFGGGFCGCC8C=@CCFFFFEFAGD2?B22:@BFGFG7>3;C<88C1:894C?)..
@M00200:205:000000000-AKKM3:1:1101:25737:5737 2:N:0:1
TACCCGGGTATCTAATCCTGTTTGCTCCCCACGCTTTCGCGCCTCAGCGTCAGAACCGGACCAGACAGCCGCCTTCGCCACTGGTGTTCTTGCGAATATCTACGAATTTCACCTCTACACTCGCAGTTCCGCTGTCCTCTTCCGGTCTCAAGCCAACCAGTATCGAAGGCAATTCTGTGGTTGAGCCACAGGCTTTCACCCCCGACTTAATCGGCCGCCTACGCGCCCTTTAAGCCCAGTTCAGAGT
+
CCCCCGGGGGGGGGGGGGGGGGGGGGGGGGGGGGGGGGGGGGGGGGGGGGGGGGGGGGGGGGGGGGGGGGGGGGGGGGGGGGGGGGGGGGFGGGGGGGGGGGGGGGGGGGGGGGGFGGGGGGGGGGCFFGGGGGGFGFGEFGF>EDDFGFDFGGG5@EGFGGA9@>GGBGFFAEAFAFGFFGGF4CEFFGGFF=FCBCFFFFFFFF;@FEFF(,:=;DFF?117(:>DD<:FFA92C:<,-)):)56
@M00200:205:000000000-AKKM3:1:1101:24842:5741 2:N:0:1
TACACGGGTATCTAATCCTGTTTGCTCCCCACGCTTTCGTGCCTCAGCGTCAGGACAGGCCCAGTCGCCCGTCTTCACCATCGGCGTTCCAGTAGATATCTACGCATTTCACCGCTCCACCTACTGTTCCGGCGACCCATACCTGCCTCAAGACCCGCAGTTCGCCCCGCTGTTCCCCGGTTGAGCCGGGGGCTTTCACAAGCCGCTTGCGGCTCCGCCTACGCACCCTTTATAACCAATTCAGAGT
+
CCCCCGGGGGGGGGGGGGGGGGGGGGGGGGGGGGGGGGGGGGGGGGGGGGGGDGGGGGFGGCEGGGGGGGGGGGFGGGGGGGGGGGGGGGGGGGGGGGGGGGGGGDGGGGFCFEDFDGFGGEGGFFGGGGGGGGGGGFGFFGGFGBGFGFGGGGFFBEG>CGCGFFGGFGFFFFFFFAC4CE5<6EGEDDDEFGGF?2<4>?(19>>:<?F>(9EE?<E:F<6D0?@GC*4)4:)4<84))5)4:)-
@M00200:205:000000000-AKKM3:1:1101:11654:5765 2:N:0:1
TACGGGGGTATCTAATCCCGTTTGCTCCCCTAGCTTTCGCGCCTCAGCGTCAGAAAAGATCCAGCGAGCCGCCTTCGCCACCGGAGTTCCTGTGAATATCAACGCATTTCACCGCTCCACTCACAGTTCCGCTCGCCCCTATCTCCCTCGAGGCCGTCAGTATCTAAGGCAGTTCCACGGTTGAGCCGTGGGATTTCACCCCAGACTTGACAGCCCGCCTACGCGCCCTTTACACCCAGTTCAGAGT
+
CCCCCGGGGGGGGGGGGGGEGGGGGGGGGGGGGGGGGGGGDGGGGGGGGGGGGGGGGGGGGGGGGGGGGGGGGGGGGGGGGGGGGGGGGGGGGGGGGGGGGFGGGGGGGGGGGGGFGGGGGFGGGGGGGGDGGGDGGFGC?FGFGFGFGEE;EDFAEGDFGGFGFFGGFGF@A:FFFFD;FGDDAGGBBGEEFFFFFFG@?F@0<:BAD2?AFBFG>DEBFFF32C:DDFF2>BA:E6?2<A>A),5
@M00200:205:000000000-AKKM3:1:1101:18381:5796 2:N:0:1
TACTGGGGTATCTAATCCCGTTTGCTCCCCTAGCTTTCGCGCCTCAGCGTCAGTATCGGGCCAGATGTGCGCCTTCGCCACCGGTGTTCCTCCTGATATCTACGCATTTCACCGCTACACCAGGAATTCCCACATCCTCTCCCGTACTCAAGCCAAGCAGTATGCGATGCCGGTCCTCGGGTGAGCCGAGGGATTTCACATCACACTTACCTGACCGCCTACACGCCCTTTATACCCAGTTCAGAGT
+
CCCCCGGGGGGGGGGGGFFGGGGGGGGGGGGGGGGGGGGGGGGGGGGGGGGGGGGGGGGGGGGGGGGGGGGFCFGFFGGGGGGDGGGGFGGGGGEFFFGGGGGGGEEGGGGGGGGFGGFGFEEEDDDCG8EGGGGGGDFDF8DBFDGFGFGGG6DFFFGFGGFFCEGF>CFFFFFFFFGFCGGGFGGD4>EF4,=8+0<7CFF=@F@FEEEC<(:+6CAFF@@F?E02728:9<)-<.3?):4<)54
@M00200:205:000000000-AKKM3:1:1101:21212:5799 2:N:0:1
TACGCGGGTATCTAATCCTGTTTGCTCCCCACGCTGTCGCGCCTCAGTGTCGGCTATTGAGTCCTCACGGACTCACCGCCCAGCAGACCGCCTTCGCCACTGGTGTTCTTCCGGATCTCTACGCATTCCACCGCTACACCCGGAATTCCATCTGCCTCTACGGTGCCCCAGCGACACAGTCGCCCTGGCCGATCCGGAGTTGAGCCCCGGACTTTCACCACGCCCTTATGCCGCCACCTACGCGCCCTTAT
+
C8CCCGGGGGGGGGGGGGGGGGGGGGGGGGGGGGGGGGFGECFFGGGGGGGGDGGGGG,FEGGGFGCFGGGGGGGFFGGGGGFF<?EGGEGGGGGFGGGGGGGGGGGGGGGGGGGFDFGG9FGGEGEGEGFFGEGGGFGFEEGFGFGFGFCFGGGFFGGFGCAGBFGGFEBBB9ADEF69C8DG):A=FCCD>GG5>;=;424:::?B>>(7>BF?4C7,48(73:F*:*>DFB23881(81039BF>F:)
@M00200:205:000000000-AKKM3:1:1101:15500:5808 2:N:0:1
TACGAGGGTATCTAATCCTGTTTGCTCCCCACGCTGTCGCGCCTCAGTGTCGGCTAAGAGGAGCTTGCGCTCCCACTGCCCAGCAGACCGCCTTCGCCACTGGTGTTCTTCCGGATCTCTACGCATTCCACCGCTACACCCGGAATTCCATCTGCCTCTACAGTGCCCAAGCCCTACAGTCGCCGCGGCAGATTCGGGGTTGAGCCCCGAACTTTCACCGCGGCCTTATAGTGGCCACCTACGCGCCCTTT
+
CCCCCGGGGGGGGFGGGGGGGGGGGGGGGGFGGGGGGGGGGGGGGGGGGGGGGGGGGGFGGGGGGGGGGGGGGGGGGGGGGGGGFGGGFGGFGGGGGGGGGGGFG@FGGFFGGGGFDDFEGGGGEGGGGGGGGGGEEFF)@8CE8FGFGF7FFGCAAFGFG8CFEFGFFGFFFFFFFACFG8DD>E=A?C>)8+=5;>7:36343=;;B617:ACFAGFB>(,7956*:*6<<3(:+422(58>FFFB9:2
@M00200:205:000000000-AKKM3:1:1101:15838:5853 2:N:0:1
TACACGGGTATCTAATCCTGTTTGCTCCCCACGCTTTCGAGCCTCAGCGTCAGTAATGGACCAGTATGTCGCCTTCGCCACTGGTGTTCTTCCGAATATCTACGAATTTCACCTCTACACTCGGAGTTCCACATACCTCTTCCATACTCAAGATAGCCAGTATCAAAGGCAATTCCAAGGTTGAGCCCTGGGCTTTCACCTCTGACTAAACTATCCGCCTACGCTCCCTTTAAACCCAATTCAGAGTAGA
+
CCCCCGGGGGGGGGGGGGGGGGGGGGGGGGGGGGGGGGGGGGGCGGGGGGGGGGGGGGGFFGGGGGFGGGGGGGGGGGGGGGGGGGGGGGGGGGGGGGDGGGGGGGGGFGGGGGGFGGGGCFGGCEEFFFGGGDDGGFGFFGGFFFGFGFGGFDDFF8FFD=FGFFGG?FFDFBF7<FG5EFDGFGGFFGCFFCGFFF;@8=EFFFCEECFEF@FG5C>>=BD>=E>F9C@F5;=BE@F2*9<45*17@E
@M00200:205:000000000-AKKM3:1:1101:23683:5873 2:N:0:1
TACGGGGGTATCTAATCCTGTTTGCTCCCCACGCTTTCGCGCCTCAGCGTCAGTTCCGGTCCAGTGAGCCGCCTTCGCCACTGGTGTTCCTCCCAATATCTACGCATTTCACCGCTACACTGGGAATTCCACTCACCTCTCCCGGTCTCAAGCCTCACAGTCTGACAGGCAGTTCCTCGGTTAAGCCGAGGGATTTCACCCGTCACTTGCAAAGCCGCCTACGCGCCCTTTATACCCAGTTCAGAGT
+
CCCCCGGGGGGGGGGGGGGGGGGGGGGGGGGGGGGGGGGGGGGGGGGGGGGGGGGGGGGGGGGGGGGGGGGGGGGGGGGGGGGGGGGEGGGGGGGGGGGGGGFGGEEEGGGGGGGFGGGGGGGGGGGGGGGGGGGGGFGEFGGEGFD=FACCGGGFFGGFGGFGFFGGFGF>>EFFFCDFGGDGFGGFFG7D>EGG85CA;:;;38CCFFFCCEDF9DD<B?BDBG>D5<:<>A<4+,47<<AAA7A
@M00200:205:000000000-AKKM3:1:1101:27069:5873 2:N:0:1
TACTAGGGTATCTAAGCCTGTTTGCTCCCCACGCTTTCGTAGTTGAGTGTCAGTGCCTGTCCAGGTCGCCGCTTTCGCCTCTGGTGTTCCTCCCGATCTCTACGCATTTCACCGCTACACCGGGAATTCCACGACCCTCTCCAGGACTCCAGTCTCACCGTTTCTGGGGCACTTCTTGAGTTAAGCTCAAGGCTTTCACCCCAGACAAATGAGACCACCTACCTACCCTTTATGCCCAGTTCAGAGTAGCT
+
CCCCCGGG<FFFEGG,CDFG@FGGGGGGGGGGGGGGGGDFGGGGGGG<CFFF@EFFGGDGGGGGGGGGDGGGGGGGGGGGGGEGGGGGGGGGFEGGGGDGFFGGGEGGGGFGG6>?DF9EECEGGGGGGCGE@ED8CFFBFFF*@D68FFF?DFDFF@FEDC)DCC=6@GDAFEAFFF73EFC9A97@FFEFFGGGF?GFB@A249<-54>*00?FDD5@:((;CFFGFC;C<6)/?;(/?C?373?CC))
@M00200:205:000000000-AKKM3:1:1101:7839:5917 2:N:0:1
TACGAGGGTATCTAATCCCGTTTGCTCCCCACGCTTTCGCGCCTCAGCGTCAGGAGATGCCCAGAGACCCGCCTTCGCCACCGGTGTTCCTCCCGATCTCTACACATTTCACCGCTACACCGGGAATTCCAGTCTCCTCTGCATCCCTCACGAACGGTAGTATCGGCCGACGTTCCTCGGTTGAGCCGAGGGATTTCACTACCGACTTACCATCCCGCCTACGCGCCCTTTAAACCCAATCCCGCGTCTAT
+
CCCCCEF@BDEFFFFFFFG@@FAFG,EFGGGG@FGCFGEGGGGGEEGGGGC@BFEGEFGEGGGF<@EF@EFGF:EC@7FGG8:8CF?FGG;F?BFCFGGFCFGFGGFDGGGGAEG*=FEGCE+>+BFGGGG8EG8EGFG*D,@;D?D5=0,6@DG>BE+<ECCC)*0@9EB2@5AFFFG4<*)08AAAFD5)5:70:6C))686(,1<).4A9?>C:D5?012<0C<D74,:)6<(;6(:(()(((-((--
@M00200:205:000000000-AKKM3:1:1101:8384:5924 2:N:0:1
TACTAGGGTATCTAATCCCGTTTGCTCCCCTGGCTTTCGTGTCTCAGTGTCAGCGTATCCCCAGCAGCCTGTTTTCACCATTGGCGTTCCGAACGATATCTACGCATTTCACCGCTCCACCGTTCGTTCCAGCTGCCCCTAGATAGCTCAAGACATCCAGTATACCAAGCAGTTCCACGGGTGAGCCGTGGGATTTCACAAGGTACTTAGACATCCACCTACAAACACTTTACGCCCAGTTCAGAGTAGA
+
CCCCCGGGGGGGGGGGGFGGFGFGGGGGGGGGGGGGGGGGGGGGGFFGGGGGFGGGGGGGGGGGGGGGGGGFGFGGGGGGGGEGGDGGGFEEGGGGFGGGGGFG:EGGGFGGGGG?GEFGGGGGGGGGGGGGGGGG@D@DFFDDGFFEFB?6>DDCFGGFGGFGEFG8DDFDBE9?DFG>C690AF,:?6@BFFCG6EFEF8)**:66AEEFFFGG=9A)).5/78)1:?B5C92(=3;;?3/)67??><
@M00200:205:000000000-AKKM3:1:1101:26567:5924 2:N:0:1
TACTGGGGTATCTAATCCTGTTCGCTCCCCACGCTTTCGCGTCTCAGCGTCAGTCACGTCCCAGAGAGCCGCCTTCGCCACGGGTGTTCTTCCCGATCTCTACGCATTTCACCGCTACACCGGGAATTCCGCAACCCTCTCCAAGACTCTAGTCTTACCGTTTCTGGGGCACTTCTTGAGTTAAGCTCAAGGCTTTCACCCCAGACAAATACGACCACCTACCTACCCTTTATACCCAGTTCAGACT
+
CCCCCGGDGGGGGGGGGGGGGGGGGGGGGGGGCGEGGGGGGGGGGGGGGGGGGGGGGGGGEGFGGF8@FGGGGGGGGGGGGGGGGGC:FFEGFGGGGDFGGCCGGGGGGGGGGCEBGGFGGGGGDGGGGFGGDEGGGFGFFGF*@@GFGFFFF7CFAEFF>CBGFFGC58*)ABFF9B:6?==C69,;A?C;FFFGA<@>9=-0(/6((47)(/:*,*:@@E38;C5CC*464><>G23>AFA4.2)
@M00200:205:000000000-AKKM3:1:1101:9363:5924 2:N:0:1
TACTGGGGTATCTAATCCCGTTTGCTCCCCTGGCTTTCGTGCCTCAGCGTCAGGAAATGTCCAGAGACTCGCCTTCGCCACTGGTGTTCCACTTGATATCTACGCATTTCACTGCTACACCAAGTATTCCAGTCTCCCCTCCATTCCTCCAGCCGAATAGTATCCGACGCAGTTTCCAAGTTAAGCTTGAAGATTTCACGTCAGACTTACCCGACCGCCTACGCCCCCTTTAAGCCCAATTCCGAGTAGC
+
CCCCCGGGGGGGGGGGGGFGFGGGGGGGGGGGGGGGGGGGGGGGGGGGGGGGGGGGGGGGGGGGGGGGGGEGGGGGGGGGGGGGGFGGGGGGGFGGGGGGGGGGGGGGGGFGGFDBFGGGGFGGGGGGGGGGGGGGGFGFFGGFGFGFGFGFFGGADG+8E=DGEBDEAC>BFFFFFFGFGC9=9;FFFCEBAFFF@;C=CCF55>EFC6CF=AGEAGF=9B2?5/?D)5@9)>3=:;?8EF?(/316.)
@M00200:205:000000000-AKKM3:1:1101:21993:5925 2:N:0:1
TACTGGGGTATCTAATCCTGTTTGCTCCCCACGCTGTCGCGCCTCAGCGTCAGCACGGGGACAGATTGCTCTGCCCCCTTCCGGCCCAGCAGACCGCCTTCGCCACCGGTGTTCTTCCGGATCTCTACGCATTCCACCGCTACACCCGGAATTCCGTCTGCCCCTACCGTGCTCCAGCCCAACAGTCGCCCGCGCCGATCCGGGGTTGAGCCCCGGACTTTCACGCCAGCCTTATCCAGCCGCCTAACCCC
+
CCCCCGGGGGGGGGGGGGGGGGGGGGGGGGGGEGGGGGGGGGGGGGGGGGGGGGGGGCEEEGGFFGDGGGGGGGBFGGGGEGGGGGGGDGGGGGGGGGGGGGGGGGGGGFG:FGFFGFEGCEGFGFGGGGGGGGGFFFD9BGGAFFD5>*@FFFGAFGGFGFDCBFCCBDFDFCAFAFGFGGGGF9FDFGG)5:E8>>:7:,71,-,448:?FB8?BD)5:A)88F5/)/-(-.)6+.)46;>B?()(((-
@M00200:205:000000000-AKKM3:1:1101:17377:5929 2:N:0:1
TACGGGGGTATCTAATCCTGTTTGATCCCCACACTTTCGTGCCTCAGCGTCAGTTAAAGCTTAGTTAGCTGTCTTCACTATCGGTGTTCTTGACGATATCTAAGCATTTCACCGCTACACCGGGAATTCCGCGCTCCTCTCCCGTCCTCTAGCCGAGCAGTCCCCCGCGACCTTTCCAGGTTACGCCTGGAGCTTTCCCGCGGGGCTTACCCGACCACCTACGCTCCCTTTAAACCCAGTCCAGAGT
+
CCCCCGGGGGGGGGGGGGGGGGGGGGGGGGGGGGGGGGGGGGGGGGGGGGGGGGGGGGGGGGGGGGGFFGGGGGGGGGGFGGGDGGGGGGGGGGGFGGEED;FGGGGGGCFFGEEDD@FGGGGGE>DFGGGGDGGGGFGFFGGFGFGFGFGGGGDF>CDAGG57CADGDCA=4>4BFFD)?@C*8CE6F5*4AGGFFFC;;B69>>>0??:B03C:9F:(.46;?G.9C7?22).4E?:?)4).40:
@M00200:205:000000000-AKKM3:1:1101:24665:5940 2:N:0:1
TACTGGGGTATCTAATCCTGTTTGCTCCCCACGCTTTCGATCCTCAGCGTCAGTAATGGACCAGTAACTCGCCTTCGCCACTGGTGTTCTTCCGAATATCTACGAATTTCACCTCTACACTCGGAGTTCCACATACCTCTTCCATACTCACCATAGCCAGTACCAAAGGCAATTCCAACGATGAGCCCTGGGCTTTCACCCCTCACCAAACTATCCGCCTAGTATCCCTTTACGCACAATTCAGCCACCA
+
-@CCCFGGGGGGGGGGGGGGGGDGGGGGGGGGGGGGGGGEEFGGGGGGGGGDGGGGGGGGGGGGGG,,<:8@FGGGGGGGGGGGGGFEFGGGGGGCG@DGGGGGGGGGGGGGGGGFGGGGGGG7FGGGGFGGGFGGGBG*<@=5@@FEGFG+>+65;DC9@D*6;:8EDFFFF69DD7+*+++2566@?+609C?+<;F@))5)1))3))1:6*@51;DA)-1+2543455**-(-*/00*1*1*((0(,
@M00200:205:000000000-AKKM3:1:1101:15325:5944 2:N:0:1
TACGAGGGTATCTAATCCTGTTCGCTCCCCACACTTTCGCTCCTCAGCGTCAATACCGATCCAGGATGCCGCCTTCGCCACCGGTGTTCCTGCAGATATCTACGCATTTCACCGCTACACCTGGAATTCCGCATCCCTCTCCTGCACTCAAGCCACTCAGTATCAGACGCAGTTCCCCAGTTAAGCTGAGGGATTTCACGTCTGACTTAAGTGGCCACCTACGAACCCTTTAAGCCCAATTCAGAGT
+
CCCCCGGGGGGGGGGGGGGGGGGGGGGGGGGGGGGGGGGGGGGGGGGGGGGGGCFGGGGGGGGGGGGGGGGGGGGGGGGGGGGGGGGGGGGGGGGDGGGGGGGGGGGGGGGGGGGBCGGGGGGGGGGGGGGGGGGGGFC<FGFFGFGFGFF8FGGFFGGFGGBFEFGGFGFBEFFFF5CBFACCAEGFAGGFFGGCFEGDFB4(>CB@C4CFCBECEDF2(>(5;EEGCCEEC@<1;=@8<CEEC@F
@M00200:205:000000000-AKKM3:1:1101:8775:5950 2:N:0:1
TACTGGGGTATCTAATCCCGTTTGCTCCCCTGGCTTTCGTGTCTCAGCGTCAGCGCACTCCCAGCAACCTGTTTTCACCATTGGCGTTCCAAACGATATCTACGCATTTCACCGCTCCACCGTTTGTTCCGGTTGCCCCTACGTGGCTCAAGATCGCCAGTATGCCAAGCAGTTCCACAGGTGAGCTGTGGGATTTCACAAGGCACTTAACGACCCGCCTACACACGCTTTAAACCCAATTCAGAGT
+
CCCCCGGGGGGGGGGGGGGGGGGGGGGGGGGGGGGGGGGGGGGGGGGGGGGGGGGGGGGGGGGGGGGGGGGGFGGGGGGGGGGFGGGGGGGGAFGEGGGGGGGGGGGGGGGGGGGBGGGGGGGGFGGGGGGEGGCFGFGDF,@DDFGFGFGFGGGFFGG>AFEDFFGFFGFBFFFFFFGAFC?FFFGFFGG5AFGCFFGFEB=BBBB3CAEF>BGG28B=<D;FFGEGC*8374;:E6?@C))))/1
@M00200:205:000000000-AKKM3:1:1101:17694:5951 2:N:0:1
TACCCGGGTATCTAATCCTGTTTGCTCCCCACGCTTTCGCGTCTCAGCGTCAGTAACGTCCCAGCGAGCTGCCTTCGCCATTGGTGTTCCTCCCGATATCTGCGCATTTCACCGCTACACCGGGAATTCCACTCGCCTCTTCCGAACTCGAGCCTGACAGTATCCATCCGCCTCCTGGGGTTGAGCCCCAGGCTTTCAGAACGGACTTACCAGGCCGCCTACACGCGCTTTAAACCCAGCTCAGAGTAGCC
+
CCCCCGGGGGGGGGGGGGGGGGGGGGGGGGGGGGGGGGGGGGGGGGGGGGGGGGGGGGGGEGGGGGGGGGGGGGGGGGGECFFFGGGGGGGGGGEGGDGGGGGGGGGGGGGGGGGFGGGGGGGGEGGFGGFGGGGGCBEEFFGFGFGFGFG7@DGFFGD>9C=@CC7EC>>=>2AFFFC4FEGDAC6;?D=;FFFFFFGE?F;@DBF@;9;C@?GE,77((.8@08)119())-.4E8(().41<26A)))
@M00200:205:000000000-AKKM3:1:1101:23221:5965 2:N:0:1
TACCAGGGTATCTAATCCTGTTTGCTACCCACGCTTTCGCGTCTCAGCGTCAGTGTCCGTCCAGGTGGCCGCCTTCGCCACTGGTGTTCCTCCCGATATCTACGACTTTCACCTCTACACCGGGAATTCCGCCACCCTCTCCGGCACTCTAGCGATGTAGTTTCGGGCGCACTTCCTCAGTTAAGCTGAGGGCTTTCACACCCGACATACATCACCGCCTCCACGCCCTTTAAGCCCAGTTCAGAGTAGAC
+
CCCCCGGDGGGGGFFGGGGGGGGGGGGGGGGGGGGGGGGGGGGGFGGGGGGGGGGGGGGGGGGGGGGGGGGGGGGGGGGGGGGGGGGGFGGFGGGGGGGG8DFGE6FFF9=FGFGF+CFGGGGGBCDFGGGGGGGFG?DDFGEFGEGF6DCDFG+A>F79EFCGAFDE5C*:94AFFFFFGC:+8>GFACF>DGGGB?@);@9;BF61)=85?<FG;GE;(.::05)7CC22)49,;:(.-64)).6)).)
@M00200:205:000000000-AKKM3:1:1101:8275:5981 2:N:0:1
TACTCGGGTATCTAATCCCGTTTGCTCCCCACGCTTTCGCGCCTCAGCGTCAGGAAATGCCCAGAGACCCGCCTTCGCCACCGGTGTTCCTCCCGATCTCTACACATTTCACCGCTACACCGGGAATTCCAGTCCCCCCTCCAACCCTCAAGCCGAATAGTATCCGATGCAGTTTCCAAGTTGAGCTTGGAGATTTCACATCAGACTTACCCGACCACCTCCGCACCCTTTATGCCCGGTTCAGAGTAGA
+
CCCCCGGGGGGGGGGGGGGGGGGGGGGGGGGGGGGGGGGGGGGGGGGGGGGGGGGGGGGGGGGGGGGGGGGGGGGGGGGGGGGGGGGGGGGGGGGGCGFGGGGGGGGFFGGGGGGFGGGGGGGGGGGGGGFGFGGGFFC5BGGFGFGCGFFCFCCEAG>AGGFGFEGE5EF=AFFFFF+;><FGFCFFADCAFGEGFCCEEEFBEEBCFFFE99EC07B@(,:56:@D3C0)6)438((42:<A)).64<
@M00200:205:000000000-AKKM3:1:1101:24204:5993 2:N:0:1
TACAAGGGTATCTAATCCTGTTTGCTACCCACGCTTTCGCTCCTCAGCGTCAGTCTCGGCCCAGAGCGGCGCCTTCGCCACTGGTGTTCCTCCTGATATCTGCGCATTTCACCGCTACACCAGGAATTCCCCGCTCCCCTACCGAACTCAAGTCACAGCAGTATCGGGTGGCGGCTCTGGGTTGAGCCCAGAGTTCTCACACCCGACTTACCGACCCGCCTACGAGCTCTTTATACACAGTTCAGAGT
+
CCCCCCGGGFGGGGGGGGGGGGGGGGGGGGGGGGGGGGGGGGGGGGGGGGGGGGGGGGGGGGGCFEGGGGGGGGGGGGG,FGGGFGGEGGGGGGGGGGGFECGGGEED;FCFF>EFGGGGGGG@BDFGGFGGDGDE=<==FGGF8?GFCFCCFGGFAFGAFFCCEACCCEFFFFE>DFGAFA5D)>CFFG5AACE+AFFCFF@F@6424CEEF?5?9C>7:4?>18<7<:)))6-)+.)4)-5A).<4
@M00200:205:000000000-AKKM3:1:1101:19573:5993 2:N:0:1
TACACGGGTATCTAATCCTGTTTGCTCCCCACGCTTTCGCGCCTCAGCGTCAATGTCTCGCCAGATGGCCGCCTTCGCCTCCGGTGTTCCTCCTGATATCTACGTATTTCACTACTACTCCAGGAATTCCACCATCCTCTCGAGCCTTCAAGACTTGCAGTTTCGACTGCCATTCCCGGGTTAAGCCCAGGGCTTTCACAATCCACTTACAAACCCGCCTACGCGCCCTTTAAGCCCAATTCAGCGTAGA
+
CCCCCGGGGGGGGGGGGGFGGGGGGGGGGGGF7FGGGGGCCEGGGGGGGGGGCEGGCEFAFGGG8C@FGGGGGGGGGGGCEGGGGGGGGGG,9FFGGGGGFGGGE?FGGGGG9;FFGGDGGG8>FEGGGGFGG8+@DFGFFDF>G*6*AFGGDC=FFGGFGDECAF=8?F*8=CFAFB+@FG>FFFG:AFF>BCGGFFG?B=>)15CEABE=3(=A@GF=>BF>(?DGDF84<A>EFD6@4;34)((-33
@M00200:205:000000000-AKKM3:1:1101:25121:6005 2:N:0:1
TACGAGGGTATCTAATCCCGTTTGCTCCCCTGGCTTTCGCTCCTCAGCGTCAGTGTTGGTCCAGGATGCCGCCTTCGCCACCGGTGTTCCTCCAGATATCTACGCATTTCACCGCTACACCTGGAATTCCGCATCCCTCTCCCAATCTCAAGCCATCCAGTATCAGACGCAGTTCCCCGGTTAAGCCGAGGGATTTCACGTCTGACTTAGTTGGCCGCCTACGAGCCCTTTATACCCAATTCAGAGT
+
CCCCCGGGGGGGGGGGGGGGGGGGGGGGGGGGGGGGGGGGGGGGGGGGGGGGGGGGGGGGGGGGG<AEGGGFGGGGGGGGGGGGGGGGGGGGGGGFGFCFFGGGGGGDCFGGFGGEGGGGGGGGEFGGGGGGGGGCFFFDFGCFFFGFGFGGGGGFFGG?DFDDEFGFFGBBFEFCFFGD@ED8BCFFDGGDEGGGFC9@=9B24C:CE=58@@FF9DF0(/(:6:>FFDF36<C)<<((699A<<A
@M00200:205:000000000-AKKM3:1:1101:13329:6012 2:N:0:1
TACTAGGGTATCTAATCCTGTTTGCTCCCCACGCTTTCGTGCATGAGCGTCAGTATTGGCCCAGGAGGCTGCCTTCGCCATCGGTGTTCCTCCACATCTCTACGCATTTCACCGCTACACGTGGAATTCCACCTCCCTCTGCCATACTCCAGCATCGTAGTTTCAAGTGCAATTCCCAGGTTAAGCCCGGGGATTTCACGCCTGACTTGCGACGCCGCCTGCGCACCCTTTAAACCCAATTCAGAGT
+
CCCCCGGGGGGGGFGGGGGGGGGGGGGGGGGGGGGGGGGGGGGGGGGGGGGGGGGGFGGGFCFGGGGGGGGGGGGGGGGGGGGGGGGGGGGGGGGGGGGGGGGGGGGGGGGGGGGFGGGGGGGGGGGGGGGGGGGGGFFFF8E;E+=DFFGGGGFFFD8DGFDFEF+@DFF7FFFF5DF?DF?DBE?F?>>BAGGGFCD5@)5>=EBA=*75@>GEFGFFFFBE0CAD35)>);;=E;0?<AA9<35
@M00200:205:000000000-AKKM3:1:1101:8263:6014 2:N:0:1
TACGGGGGTATCTAATCCTGTTTGCTCCCCACGCTTTCGTGCATGAGCGTCAGTGTTGGCCCAGAAGGCTGCCTTCGCCATCGGTGTTCCTCCACATCTCTACGCATTTCACCGCTACACGTGGAATTCCACCTCCCTCTGCCACACTCCAGCCACGTAGTTTCGAGCGCAATTCCCAAGTTAAGCCCGGGGATTTCACACTCGACTTGCGCGGCCACCTGCGCACACTTTACGCCCAGTTCAGCGTAGC
+
CCCCCGGGGGGGFGGGGGGGGGGGGGGGGGGGGGGGGGGGGGGGGDFGGGGGGGGGGGGGGGGGGGGFGGFGGGGGGGGGGGGGGGGGGGGGFGGGFGGGGGGGGGGGFGGGGEGFGGGGGDC8CDGFGGGGGFGGGFGFFGGFGFGBGFGFGGGF?D+;@EEG>FFG>EEB56FFFF4?FCCCCEGFEDG4A=CGFEG<EFFF@;;:8C>;B0EE07@B>7>3(:BF*:5564?;EFB2:<<6)(-,,(
@M00200:205:000000000-AKKM3:1:1101:24613:6014 2:N:0:1
TACAAGGGTATCTAATCCCGTTTGCTCCCCTAGCTTTCGCTCCTCAGCGTCAATGTCGGTCCAGGATGCCGCCTTCGCCACCGGTATTCCTCCAGATATCTACGCATTTCACCGCTACACCTGGAATTCCACATCCCTCTCCCGGATTCAAGCCTCGCCAGTATCGGACGCAGTTCCCCGGTTGAGCCGAGGGCTTCCACGTCCGACTTAGTAGGCCGCCTCCGCGCCCTTTATGCCCAATTACGAGT
+
CCCCCGGGGGGGGGGGGCFBFGGGGGGFGGG9EFFGGGGGCFGGGGGGGGGGGGGEGGGGGGGGGGGGGGGGGGGGGGGGEFGGGEFEFGGGGGFGGGGGGGGGFGGDGGGGF>EECEFGGGGGEEFGGGGGGGGEFF?<D,DBC*=AGEDDGC6:*@8*32:=EFG6AG?:@A6FF*9@7?7C9,CFF>:5/*=?).,87<F06(.:;FE).9+0/):7((4<:/7)>C0.)-)63,)3(4)5461,
@M00200:205:000000000-AKKM3:1:1101:19793:6018 2:N:0:1
TACAAGGGTATCTAATCCTGTTTGCTCCCCACGCTTTCGCACCTCAGCGTCAGTCTTAGGCCAGGAAGGCGCCTTCGCCACTGGTGTTCCTCCGGATATCTACGCATTTCACCGCTACACCGTAAATTCAAGTTCCCTCTCCAGTACTCAAGCAAGGCAGTATCCAATGCAGTTCCGGGGTCGAGCCCCGGGATTTCACATCAGACTTGCCCCGCCGCCTACGCCCCCTTTATACCCACTTCAGCGC
+
-ACC@FC7EF8E@EGDGFGFGG<EFDF8FEGGGGGGGGGGGGGFFGFGGBFGEDFGFGFF?F<FFGGFGCFFGCEGGGFDGGDCC4CFGGGGGGCGFGAAFCE:FC+6;EFGGGGBDC?DEGGGFGADG,=EFC@C=5?=D?8DD93*?DD=DFGFDFD>=D0CDFGD5DFE51?9>>C>F+**9:E>BDDE*5=;CCGEFF4**5@C=E35>9EG93A0;125(389D45):)-)<3(().6>)(,
@M00200:205:000000000-AKKM3:1:1101:8840:6019 2:N:0:1
TACGGGGGTATCTAATCCTGTTTGCTCCCCACGCTTTCGCTCCTCAGCGTCAGTACTGGCCCAGGATCCCGCCTTCGCCACCGGTGTTCCTCCTGATATCTGCGCATTCCACCGCTACACCAGGAATTCCAGATCCCCCTACCAGACTCAAGCCGCCCAGTATCGAATGCAGGCCCAGAGTTAAGCCCTGGGGTTTCACACCCGACTCGAACCGCCGCCTACGAGCTCTTTAAACCCAGTCAGGAGT
+
CCCCCGGGGGGGGGGGGGGGGGGGGGGGGGGGGGGGGGGGGGGGGGGGGGGGGGGGGGGGGGGGGFGGGGGGGGGGGGGGGGGGGGGGGGGGGGGGGGGGGGGGGGGEGGGGGGGFGGFFFGGGG@CGGGGGCFGG@FEBFGGFGFFDGFFFGGGFFGG5DF@F9FFFAGF=ABFABF4AFGD7:EEAFGG?;75CFECEEFBBFF6;@F@1(2:86<B(4::.3552*06<2)-4C:03))),,43
@M00200:205:000000000-AKKM3:1:1101:8145:6041 2:N:0:1
TACGAGGGTATCTAATCCCGTTTGCTCCCCACGCCTTCGCGCCTCAGCGTCAGGGTGCGCCCAGAGCCCCGCCTTCGCCACCGGTGTTCCTCCCGATCTCTACACATTTCACCGCTACCCCGGGAATTCCAGGCTCCTCTGCGCCCCTCAAGAACACCAGTTTCGGCCGACCCCCTCGGGTTGAGCCCGAGGATTTCACGACCGTATTGGCCTCCCGCCTACGCGCCCTTTAAACCCACTTCAGCGTCGAC
+
CCCCCFGGGGGGGGGGGGGGGGFGGGGGGGGGGGGGGGGGGGGGGGGGGGGGDGGFGGGGGG@CFFFGGEGGGGGGFGGGGECEGGGGGGGGGEGGGGCGFGGGGGGAFFCFF>EE+C,A@EEEFEG8FFGCGGGGE5FFFGDDGFGFGF<?>;0;?ED5EF*57*9ABEB9?288?ADBCE34AED>::55:?9=?<E?13>;0-(8A??F7:FC>GD6(8(0(8@G3*,)6:B4A6((6))-40,((((
@M00200:205:000000000-AKKM3:1:1101:5311:6051 2:N:0:1
TACGAGGGTATCTAATCCCGTTTGCTCCCCTGGCTTTCGCGCCTCAGCGTCAATGCCGGTCCAGGATGCCGCCTTCGCCACCGGTGTTCCTCCAGATATCTACGCATTTCACCGCTACACCTGGAATTCCGCATCCCCCTCCCGACTTCAAGCCAACCAGTATCGGACGCAGTTCCCGGGTTGAGCCCGGGGATTTCACGTTCGACTTAACAGGCCCCCTACGCCCCCTTTACAACCACTTCAGAGTAGA
+
CCCCCGEEGFGGGDFGGFGGFGFGFGGGGGGGGGGGGGGGGGGGGGDGGGGGGFFGGGCGGGFDGCFC<FCGGGGGG@FFCBCGGGEGGFGGGGGGFFAFGAFFGGEGGGCFGEG>=FFGGCEDF,,@FF,C66>D=*+:@CGFC*=5=CFF9+@6?>>5E=*+0*38?>9)9AFF4A4)4:)0;CC;547>85CF7)<13,:3<DFFE<<2)(::(17243<)(27><<:4:<))/2((.2)6)4<))-
@M00200:205:000000000-AKKM3:1:1101:8952:6054 2:N:0:1
TACTAGGGTATCTAATCCTGTTTGCTCCCCACGCTTTCGCGCCTCAGTGTCAGGAATCTCCCAGAAAGGCGCCTTCGCCGCCGGCCTTCCCCCAGATATCTGCGCATTTCACCGCTACACCTGGAGTTCCCCTTTCCCCTGAGATCCTCAAGCCATGCAGTTTAAGGCGCAATTCCCCGGGTAAGCCGAGGGCTTTCACACCTTACTTGCACAGCCACCTACGCGCCCTTTATGCCCAATTCAGCGT
+
CCCC<FGGGGGGGGGGGGGGGGGGGGGGGGGGEGGGGGGGGGGGGGFGGGGGGGGGGGGGGGGGGGGCGGEGGGGGGGGEFGGGGGGGGGGGGGGGGGGGGGGGGGGGGGGGGGGEGGGGGGGG8EFGGFGGGGGGGFGFFGC@FFGEFFGGFGGFFFFFAC*?=CGGFGF=DFFAFFG5:EG4FFFF*CEADFFGFCC)6;DFEFF<<<3=F1CE@GF@E@;50C5DC4):249AG0?<<DD>)44
@M00200:205:000000000-AKKM3:1:1101:14534:6073 2:N:0:1
TACCCGGGTATCTAATCCTGTTCGCTCCCCACGCTTTCGCACCTCAGCGTCAGAACAAGCCCAGTTGGCCGCCTTCGCCTCTGGTATTCCTCCGGATCTCTACGCATTCCACCGCTACACCCGGAATTCTACCAACCTCTGCTTGTCTCCAGTCGGACAGTATCCCCTGCCATCCACGGGGTTGAGCCCCGGGCTTTCACAGACAGACTTATCCAACCGCCTACGTGCGCTTTAAGCTCAGTTCCGCGT
+
CCCCCFGGGGGGGGGGGGGGGGGGGGGGGGGGGGGGGGGGGGGGGGGGGGGGGGGGGDGGFGGGGGGGGGGGGGGGGGGDGFGGGCFGGGGGGGCFCGGFEGGGGGGGGGFGGGGBDEFGGGGGGEGGFDGGDGFG898DFGGFGFDEGFGGGGGEFGGFGGCGFFGGFGFBF5FFFFDBG:DGFCCFF5:?BCC4=>EC5@(3131(/937C9+9@D3>BBFF?C)1)9;4(64AF)57769A)((-,
@M00200:205:000000000-AKKM3:1:1101:9246:6134 2:N:0:1
TACAAGGGTATCTAATCCTGTTCGCTCCCCTGGCTTTCGTGTCTCAGCGTCAGCACACTCCCAGCTACCTGTTTTCACCATTGGCGTTCCAAATGATATCTACGCATTTCACCGCTCCACCATTTGTTCCGGTAGCCCCTAAGTGGCTCAAGATCGCCAGTATACCGAGCAGTTCCACGGTTGAGCCGTGGGATTTCACAAAACGCTTAACGATCCGCCTACGCACGCTTTAAGCCCCGTTCAGCGT
+
CCCCCFFGGGGGGGFGGGGGGGGGGGGGGGGGGGGGGGGGGGGFGGGGGCGCFGGGGGGGFFAFGGGGGGGGG,EDFGGFGG9FFFGGGGCFGF<E9@EG=DFGGGG:CFFGGEEDGD,EFEGGGGD?EFEG=CCE,@8=DFFFFB>)6;=+>DFFFCC?DGFGECD>5=*:DEFFBFG*6;CF*,@5?GE>FEE5<EC56@):>A))-9;A)>FE@FDD>@2?=E>C/91CE@A;@(66@8(9),(
@M00200:205:000000000-AKKM3:1:1101:5457:6140 2:N:0:1
TACTGGGGTATCTAATCCTGTTTGCTCCCCCAGCTTTCGCACCTCAGCGTCAGGAACGCGCCAGTCACCCGCTTTCGCCTCCGGCGTTCCTCCTGATATCTACGCATTTCACCGCTTCACCAGGAGTTCCAGTGACCCCTCACGCCCTCAAGCCCGGTATTTTCGGCCGCCGTTCCGCCGGTAAGCGACGGGATTCCACGACCGATTTGCCGAGCCGCCTCAGTTCCCTTTATGCCCACTTCCAGGTAGCT
+
CCCCCGGGGGGGGGGGGGGGGGGGGGGGGGGGGGGGGGGG@FGGGFFGGGGGDFFGGGGGGGGGGGGGGGGGGGGGGGGGEGGDFGGGGFFGGGGGGFGGFGGGGGDFGGGGGDGFGGGGFFFGGGFGGGGGDEGG8DG5?DFFFFGB?DGGDFCB5@75D9EGF>>**@>49@AFF4DDEGDDF?E))9>>BEGF*.<(41>>B14(-)5072CC05>B:(4*)3=F**44<).4EFF?92-)).:2)))
@M00200:205:000000000-AKKM3:1:1101:14570:6140 2:N:0:1
TACTGGGGTATCTAATCCCGTTTGCTCCCCTGGCTTTCGCTCCTCAGCGTCAATACCGGTCCAGGATGCCGCCTTCGCCACCGGTGTTCCTCCAGATATCTACGCATTTCACCGCTACACCTGGAATTCTGCATCCCTCTCCCGGATTCAAGCCAACCAGTATCAGACGCAGTTCCCAGGTTGAGCCTGGGGATTTCACGTCTGACTTAGTTGGCCGCCTACGAGCCCTTTATACCCAATTCAGAGT
+
CCCCCGGGGGGGGGGGGGGGGGGGGGGGGGGGGGGGGGGGGFGGGGGGGGGGGGGGGGGGGGGGGGGGGGEGGGGGGGGGGGGDGEGGGGGGGGGGGGGGGGGGGGGGGGGGGGGFGGGGGDFGFFGGGGGGFGGGGFGFFGGFGDGAGFGCFGGFFGGFGFCDDFGGFGABFEFFFFGFGGG>FFFFFGGFFGGDFFGFFFFFFFB<*9?<>=GFFGFF<@;B7EBG*86EEFEEG<(:9>?C)3;
@M00200:205:000000000-AKKM3:1:1101:17501:6150 2:N:0:1
TACTCGGGTATCTAATCCTGTTTGCTCCCCACGCTTTCGCACCTCAGCGTCAATACATGTCCAGTGAGTCGCCTTCGCCACTGGTGTTCTTCCGAATATCTACGAATTTCACCTCTACACTCGGAATTCCACTCACCTCTCCATGATTCGAGCGATGCAGTCTTAAAGGCAATTCCGGAGTTGAGCTCCGGGCTTTCACCTCTAACTTACAAAGCCGCCTACGTGCGCTTTATACCCAATTCAGAGT
+
CCCCCGGGGGGGGGGGGGGGGGGGGGGGGGGGGGGGGGGGGGGGGGGGGGGGGGGGGGFGGGDGGGGGGGGGGGGGGGGGGGGGGGGGGGGGGGGEGGGGGGGGGGGGGGGGGGGFGGGGGGGGDGGGGGGGGGGGGFGFFGGFFFGFGFFGGG=FEGD?FFFGFFFG?GFFFBFFFD853@CFFGFFFGDFFDGFFFGFFFFFFFFEFEE=@2DEFGF=2@9?3C6?213>CFF3FE,=CEEC3;?
@M00200:205:000000000-AKKM3:1:1101:13967:6152 2:N:0:1
TACAGGGGTATCTAATCCCGTTTGCTCCCCTGGCTTTCGCGCCTCAGCGTCAATACCGGTCCAGGATGTCGCCTTCGCCACCGGTGTTCCTCCAGATATCTACGCATTTCACCGCTACACCTGGAATTCCACATCCCTCTCCCGGATTCAAGCCAACCAGTATCGGACGCAGTTCCTGGGTTGAGCCCAGGGATTTCACGTTCGACTTAGCAGGCCGCCTACGCGCCCTTTATACCCAGTTCAGAGT
+
CCCCCGGGGEGGGGGGGGGGGGGGGGGGGGGGGGGGGGGGGGGGGGGGGGGGGFGGGGFFGGGGGFGGGGGGGGGGGGGGGGDGGGGGGGGGGGGGGGGGGGGGGGGGGGGGGGGFGG9EFFGGGGGGGGGGGGGEGFFDFGGFG>DDGFGGGGGFFGGFFF7D>>DGEGFADCFFFFDFGGGF>FGFFGDFFGF4CEGFFFF=D2>9C=<E30CA3DD@?DD>9C7C75:9<).6C2(5AA<<-44
@M00200:205:000000000-AKKM3:1:1101:12447:6159 2:N:0:1
TACTAGGGTATCTAATCCCGTTTGCTACCCTAGCTTTCGCGCCTCAGCGTCAAGAACAGGCCAGGAAGTCGCCTTCGCCACTGGTGTTCCTCCCGATATCTACGCATTTCACCACTACACCGGGAATTCCACTTCCCTCTCCTGCCTTCGAGTCGAGCAGTATCGCGTGACCCTCCCCAGTTGAGCCGGGGGCTTTCACACGCGACTTGCCCGACCGCCTGCGCGCTCTTTACACCCAGTTCAGAGTAGA
+
CCCCCFGGGGGGGGGGGGGGGGGGGGGGGGGGGGGGGGGGGGGGGGGGGGGGGGGGGGDGGGFGGGGGGGGGGGGGGGGGGGGGGGGGGGGGFGGGGG6AFFFGGGGGGFGGG9FFFGGGGGGDGGGGGGGGGEGGGFGFBGGFGFGFGFG?DGG5?CD?FGCF99DGAEAEA8C?EAF5DF+B>D?5*3=?DDC4AEGC@>@B>B0?@<(619EG6DFF(2()-/)9*:-6<AA0?81:)-):)5<<))
@M00200:205:000000000-AKKM3:1:1101:24712:6201 2:N:0:1
TACGGGGGTATCTAATCCTGTTTGATCCCCACGCTTTCGCGTCTCAGTGTCAGGAACGGTCCAGAAGGCCGCCTTCGCCACCGGTATTCCTCCAAATATCTACGAATTTCACCTCTACACTTGGAATTCCACCTTCCTCTGCCGTCCTCGAGCTAGGTAGTTTCAAATGCACTTCCTCGGTTGAGCCCAGGGATTTCACATCTGACTTACCTAGCCACCTACACGCTCTTTAAACCCAGTTCAGAGTCGAT
+
CCCCCGDEGGGGGGGFGGFGGGGGGGGGGGCEGGGGGGGGGGGGGGGGGGGGGDCDGGFFGGGGGGDGGGCFGGGGGGGGGFFGGGGGGGGGGGGGGGGGGGGGG8FGGGGGGGGFGGGGGGGGGGGGDFGGGGFDGFFFDFGBEAD>GDGGGGGFFF?FGDCGFFGGFG8:CEFFAFDDGGC7*>FF>4CEAFGGC7ECEFFFFF4<EFF:?3CCBGFD3;551C85CCE?EC3/:87EFEC3)..)-((
@M00200:205:000000000-AKKM3:1:1101:19062:6202 2:N:0:1
TACGCGGGTATCTAATCCCGTTCGCTCCCCTGGCTTTCGTGTCTCAGCGTCAGCACACTCCCAGCTACCTGTTTTCACCATTGGCGTTCCAAATGATATCTACGCATTTCACCGCTCCACCATTTGTTCCGGTAGCCCCTAAGTGGCTCAAGATAAGCAGTATACCGAGCAGTTCCACGGTTGAGCCGTGGGATTTCACAAGGTACTTACAAATCCGCCTACAAACGCTTTAAACCCAATTCAGAGTAGA
+
CCCCCGGGGGGGGGGGGGGGGGGGGGGGGGGGGGGGGGGGGGGGGGGGGGGGGGGGGGGGGGGGGGGGGGGGGGGGFGGGGGGFGGGGGGGGEGGGGGFGGGGGGGGGGGGGF>EFGGFGGGGGGGGGGGEGGGGGDF+8DFFFGFGDGFF6DFFFFGGFGFCGFFGG>EFCFCFFFFGAFAC*?DC9BDGFFDC7FCGFF22.84C<?BEC@FFGFGFD63(*)3=CD7;464<;C?13).)7?3?<3)
@M00200:205:000000000-AKKM3:1:1101:12316:6204 2:N:0:1
TACTGGGGTATCTAATCCTGTTTGCTCCCCACGCTGTCGCGCCTCAGTGTCAGAAACTGCCCAGCAGACCGCCTTCGCCACCGGTCTTCCTCCGGATCTCTACGCATTCCACCGCTACACCCGGAATTCCGTCTGCCTCTACAGTCCTCGAGTTTGACAGTCGGCACGGCAGATCCGGGGTTGAGCCCCGGACTTTCACCACACCCTTATCAAACCACCTACGCGCCCTTTAAACCCACTTCAGAGA
+
CCCCCGGGGGGGGGGGGGGGGGGGGGGGGGGGGGGGGGGGGGGGGGGGGGGGGGGGGGEGGGGFGGGGGGGGGGGGGGGGGGFGGFFGGGGGGGGGGGGGGGGGGEGGFFFGGGGFGGGGGGGGG@FGFF?FFGGGGFGFFGCBGFGFGFGGGGGFFGGFGGFGBFGGFGFF5@AFA>DD:8CGFGGFFGE:EDG+;5@AFF<;@98()9>E?>EC1>DF>B()2?>D<*82<BA?C?1?424<4)(
@M00200:205:000000000-AKKM3:1:1101:20062:6207 2:N:0:1
TACGGGGGTATCTAATCCTGTTTGCTCCCCACGCTGTCGCGCCTCAGCGTCAGTACTGGCCCAGTCGACCGCCTTCGCCACCGGTGTTCTTCCGGATCTCTACGCATTCCACCGCTACACCCGGAATTCCATCGACCTCTCCCAGACTCAAGCCTCCCAGTTCGCACGGCAGACCCGGAATTAAGCCCCGAGCTTTCCCCGCACGCTTGAAACGCCGCCTACGCCCCCTTTCAGCCCACCTCAGAGCACAC
+
CCCCCCEEFEFFGDDFGGGGGGGGDGGGGGGG:BFGFFGG:CFCGFFG7BF@CFAFG,,FDCFECFEGFGCFEFFF,CFFCFEF4+B@F;AFGGF++=EA=,?+@=@FAD,EFCC*@EFFFEC8F7B6>D,=B+AEE?F=*,@A<@98AFF7?C*;6EC6,=A4=:9/8C)(0/);8):)10+1+00>))*.8>6*9)+4(-(-3(-(,,2)),:C,95((.(.(/07)*))))).;1((,3,())()(.(
@M00200:205:000000000-AKKM3:1:1101:4562:6213 2:N:0:1
TACGCGGGTATCTAATCCCGTTTGCTCCCCTAGCTTTCGCGCCTCAGCGTCAGTGTCGGTCCAGGAAGCCGCCTTCGCCACCGGTGTTCCTCCGGATATCTACGCATTTCACCGCTACACCCGGAATTCCGCTTCCCTCTCCCGAACTCAAGTCAAACAGTATCTCGTGCCGTTCCTCAGTTCAGCCGAGGGATTTCACACAAGACTTGCAAGACCGCCTCCGCGCCCTTTAAACCCAATTCCGCGT
+
CCBCCEGG@FGGGGGGGGGGGGEFGGGGGGGFGGFGGGGGGGGDGFGGGGGCEC@FGGGGGGCEEFGGGGGGGGGGGGGGGGGGG:F:FGGGFE:?FCFFGFGGGEGGGGGGGGGACFDFDGGGGGG8FAEGGDGGGFGFFEG>6@DDF5?FCGG>>BFFGF69/=CFAE*:/<AA6:>A@C+BAF6)::*:3;EC;CFC3;0(68>3)>)7=1CE;<>3(40)1:<D)04<A)4(22(1<)).(49
@M00200:205:000000000-AKKM3:1:1101:13650:6233 2:N:0:1
TACTCGGGTATCTAATCCTGTTTGCTCCCCACGCTGTCGCGCCTCAGCGTCAGCCACAGCCCAGCGGGCCGCCTTCGCCACTGGTGTTCTTCCGGATCTCTACGCATTCCACCGCTACACCCGGAATTCCATCTGCCTCTACAGTGCCCGAGCCTCACAGTCGCCGCGGCCGATCTGGAGTTGAGCTCCAAACTTTCACCGCGGCCTTATGATGGCCACCTACGCGCCCTTTATCCCCAGTTCAGCGT
+
CCCCCGGGGGGGGGGGGGGGGGGGGGGGGGGGGGGGGGGGDGGGGGGGGGGGGGGGGGGGGGGGGGGGGGGGGGGGGGGGGGGFGGGGGGGGGGGGGGGGGGGFGGGGFCEGGGGECF,AFGEGG7DGFGGGFGDGGFGF?EEAGFGEGEEDGGFFAFG5FD>GDDGG>CD;>>DAFF7ABF7@FC<AACF+)=EFA)=46>019;BFF2<))<+@:*<?:(859*;DG57)6A)6C(((5.69<)24
@M00200:205:000000000-AKKM3:1:1101:11584:6238 2:N:0:1
TACCAGGGTATCTAATCCTGTTTGCTCCCCACGCTGTCGCGCCTCAGTGTCGGCTCAAAGAGTCTTGCGACTCCACTGCCCAGCAGACCGCCTTCGCCACCGGTGTTCTTCCGGATCTCTACGCATTCCACCGCTACACCCGGAATTCCATCTGCCTCTACAGTGCCCAAGCGACACAGTCGCCGCGGCCGATTCAGGGTTGAGCCCCGAACTTTCACCGCGGCCTTATGCCGCCACCTACGCGCCCTTTC
+
CCCCCGGGGGGGGFGGGGGGGGGGGGGGGGGGGGGGGGGGDGGGGGGGGGGGGGGGGFDGGFGGGGGGGBFGGGGGGGGGGGGGFGDGFEEGGGGGGGGGGGGGCGGGEGGGGGE>DFGGFGDEBB>CFGGGGGGGGFGFFGGE8DGFGF:CGGGFFFGFGDEG@FGG>FFC>>>5?F4AF8CD@EG4>G*3>*=CA35@@;8()51<9619:DFC->B?94(77A?7::A29FBBG:12>?>99;BB24)
@M00200:205:000000000-AKKM3:1:1101:11855:6245 2:N:0:1
TACAGGGGTATCTAATCCCGTTTGCTCCCCTAGCTTTCGCGCCTCAGCGTCAGTGTTGGTCCAGGATGCCGCCTTCGCCACCGGTATTCCTCCAGATATCTACGCATTTCACCGCTACACCTGGAATTCTACATCCCTCTCCCAAACTCGAGCCTTCCAGTATCAGACGCAGTTCCCAGGTTAAGCCGGGGGATTTCACGTCTGACTTCGCTGGCCGCCTACGCGCCCTTTCTGCCCAATTCAGAGT
+
CCCCCGGGGGGGGCEFGGGGGGGGGGGGGGGGGGGGGGGGCGGGGGGGGGGGGGGGGGGGGGGGGDGGGGCGGGGGGGGDGGGGGGGGGGGGGGFEGGFGGGGGGGGGCC;FG>EFCGGGGGGFAFFDFFCFGGGGGFGBDGGDGFGFGDG+CGGFFGG7FGFG7EGGAGD=:EFFFF?FFA2+?EGED>>55EFDF*=(5>==CE)732(/((==(>=1(/179EEGDG:)6)-,;:8<2:)46))
@M00200:205:000000000-AKKM3:1:1101:24031:6275 2:N:0:1
TACTAGGGTATCTAATCCTGTTCGCTCCCCATGCTTTCGCTTCTCAGCGTCAGTAGTGGCCCAGCGACCTGCCTTCGCCATCGGTGTTCCTCCTGATATCTGCGCATTTCACCGCTACACCAGGACTTCCAGTCTCCCCTACCACACTCTAGTCTGCCCGTACCCACTGCAAGCTCGAGGTTACGCCTCGAGTTTTCACAGCAGACGCGACATCCCGCCTACAAGCTCTTTATGCCCAGTTCAGCGTCGAT
+
CCCCCGGGGFGGGG<FGGGDGGGGGGGGGGGFGGGGGGEGGCFGGGGGGGGGEFFAC<F:FF:C@@+@F@EEGGGF<FG@EFGGCFGGGGGFAFF9FCGGFEGGGGGGGGFFGGGFDF8FFC8>7+@?FFADDGDFADE80DD6D?DFGF86E=31BF65C8)CDFGGBG88+:?C>075@@:2:CE557A?6@BFF4E*:=4@BD2>2(5((*5=(/:<(81*/8)210)6?)4=8)/4)77)648((-(
@M00200:205:000000000-AKKM3:1:1101:26202:6275 2:N:0:1
TACAGGGGTATCTAATCCTGTTTGCTCCCCTAGCTTTCGCGCCTCAGCGTCAGTTGTGGTCCAGTGAGCCGCCTTCGCCACAGGTGTTCCTCCCGATATCTACGCATTTCACCGCTACACCGGGAATTCCACTCACCTCTCCCACACTCCAGCACGGCAGTTTCCCCGGCAGACTCTGAGTTGAGCCCAGAGATTTCACCGGAGACTTACCGCACCGCCTACGCGCCCTTTACGCCCCGTTCCGAGTATAC
+
CCC<A8BFGGGGGFFFGGGFGGGGGGCGGGGFCFGGGGGGCGGEGFGGGGGGGGGGFEGFGGGGGGFG8FCDGGGGGGG@CF?FGCEGGGGGGGGFGCEFGGGGGGGG;E;EEEGF+@8F8C@G:EGECFCGGGGGGFD=@F8D?BGDDFGFD?=5?CG*3+;97:CEBEF5?@*;FFGADE7@*<EF>FFF)<<DFCG3(-((,335)757@6EE1<BD?D6708:D39726(8;E(4:((((39,.).)
@M00200:205:000000000-AKKM3:1:1101:5513:6281 2:N:0:1
TACGCGGGTATCTAATCCCGTTCGCTCCCCTAGCTTTCGCGCCTCAGCGTCAGTGTCGGCCCAGCAACCCGCCTTCGCCGCAGGTGTTCCTCTCGATATCTACGCATTTCACCGCTACACCGAGAATTCCAGTTGCCCCTTCCGCACTCTAGCCCCGCAGTATCAGTTGACCTTTCCGAGTTAAGCCCGGAGATTTCACAATTGACTTGCGTTGGCCGCCTACGCGCCCTTTAAGCCCAGTTCAGAGT
+
CCCCCGGGGGGGGDCFGGGGGGFEGGGGGGGDGGGGGGGGGGGGGGGGGGGGGGGGGGGGGGGGGG=FFGGGGGGGFGGGGGC7EEFGGGGGGGG8EGGGGAGEG>FGGG;FG>E?CGFGGGCGGCCEFGGGFGGGFAGDFCEDGFGFGFGGCCG>DEDEGDEGF6@CFGFFFEAFAB4)6=88AFCFBGGBEGFGFEF<@FF<EFC333;(,2*82>59(18<>=@CG<(5>44<E?0(.5<<A226
@M00200:205:000000000-AKKM3:1:1101:26329:6294 2:N:0:1
TACTCGGGTATCTAATCCTGTTTGCTCCCCACGCTTTCGCGTCTCAGCGTCAGTATCCAACCAGGGGGCCGCCTTCGCCACCGGTGTTCCTCTCGATATCTACGAATTTCACCTCTACACCGAGAATTCCGCCACCCTCTCCAGAACTCAAGCTCGGAAGTTTCGAGTGCACTTCCTGGGTTAAGCCCAGGGCTTTCACATCCGACTTTCCAAGCCGCCTACACGCCCTTTAAGCCCAGTTCAGAGT
+
CCCCCGGDGGGGGGGGGGGFGGGGGGGGGGGGGGGGGGGGGGGGGGGGGGGGGFGGGGGGGGGGGGCFGGGGGGGGGDGGGGGGGGGGGGGGGGGGDFGGGFGGGGGFFGAFFGGFGFFFE>EGCGGGGFCEGGGDGAF5D=EDGFGFF5@CGGGE>>5AFFAC5*?G>9F@FBFFFFFFDEF5BCE?A<5BAGCF=CG57B5@@BFDFCFEE;F*0<BFDF;48C)1)242<24,;33?<<42<)-
@M00200:205:000000000-AKKM3:1:1101:22621:6298 2:N:0:1
TACAGGGGTATCTAATCCCGTTCGCTCCCCTAGCTTTCGCGCCTCAGCGTCAGTGTCGGCCCAGCAACCCGCCTTCGCCGCAGGTGTTCCTCTCGATATCTACGCATTTCACCGCTACACCGAGAATTCCAGTTGCCCCTTCCGCACTCTAGCCCCGCAGTATCAGTTGACCTTTCCGAGTTAAGCCCGGAGATTTCACAATTGACTTGCGGTGGCCGCCTACGCGCCCTTCAAACCCAGTTCAGCGT
+
CCC<CEGGGCFGGGFGGGGGGGGEEGGGGGGDCGGGGGGGCGGGGGGGGGGGGGGGGGGGCGGFGGDFGCEGGGGGGG=FFG7FFCGGGDGGGGGCCGGGGGGGGGGGGGGGGGGFGGGGGGGDCEGGGGGGDGFGGFG5DD8AEFG=FFDDECF3@GGEGGEGFAFFFCFEF344@>*:FE7DFFCFFDC)5C7@F3@E@ECECEFE83,(61:@(171:(.5(*09D<B(4).8C?F046.46)((
@M00200:205:000000000-AKKM3:1:1101:21268:6326 2:N:0:1
TACGGGGGTATCTAATCCTGTTTGCTCCCCACGCTTTCGAGCCTCAGCGTCAGTAATGGACCAGTATGTCGCCTTCGCCACTGGTGTTCTTCCGAATATCTACGAATTTCACCTCTACACTCGGAGTTCCACATACCTCTTCCATACTCAAGATAGCCAGTATCAAAGGCAATTCCAAGGTTGAGCCCTGGGCTTTCACCTCTGACTAAACTATCCGCCTACGCGCCCTTTAACCCCAGTTCAGAGT
+
CCCCCGGGGGGGGFGGGGGGGGGGGGGGGGGGGGGGGGGGGGGGGGGGDGGGGGGGGGGGGGGGGGGGGGGGGGGGFGGGGGGGGGGGGGGGGGDCEFGGGGGGGGGGGGGGGGGDFFGGGGFDCGEGGGFGGGGGGFGFFFFFF?FFFFFD,?3<FDFFF+3DDD=EFD9DFF7BA+;9FGGGFGG>FFFFFFFFF;FEEB:=EE;E<=)7AEFG2CDF@:@D(=><8867C)/68(;;C?<??46
@M00200:205:000000000-AKKM3:1:1101:26178:6345 2:N:0:1
TACTCGGGTATCTAATCCTGTTTGCTCCCCACGCTGTCGCGCCTTAGCGTCAGTACCGGTCCAGATGGCCGCCTTCGCCACGGGTGTTCTTCCCAATATCTACGAATTTCACCTCTACACTGGGAGTTCCACCATCCTCTCCCGGACTCAAGCCCGCCAGTCTCAGGCGCACGTCCTGGGTTGAGCCCAGGAATTTCACACCTGACTTAACGGGCCGCCTACACGCCCTTTAAACCCAATTCAGAGTACAT
+
CCCCCGGGGGGGGGGGGGGGGGGGGGGGGGGGGGGGGGGGGGGGGGGGGGGGGGGGGGGGGGGGDFFEGGGGGGGGGGGGGGGGGGCFGGGGGGGGGGGGGGGGGFGGGGGGGGGFGGGGGGGDGDGFGGGGGGGGGFGFFGGFG>D9FFGFGFFFEGGEFG7FFFGF>>?=DDFFFFG>GCGGFGFFFCF4??FD+*=C9@B@@@<?CEEFF0CCBDE0<2?F::7C95><24).;<:?D5<BF).5)6)
@M00200:205:000000000-AKKM3:1:1101:25303:6349 2:N:0:1
TACACGGTATCTAATCCTGTTTGCTCCCCACGCTTTCGCGTCTCAGCGTCAGTACCGTCCCACCGAGCTGCCTTCGCCATTCGTGTTCCTCCCGATATCTACGCATTTCACCGCTACCCTGGGACTTCCACTCACCTCTCCCGGACTCAAGCCCTGCAGTCTGACACGCAGTTACTCCGTTAAGCCGAGCCATTTTACCCGTCACTTGCAAAGCCGCCCACGCGACCTTTACGCCCCATTCATCGTCGATC
+
CCC8CGGG@<,6;FC,F,6;FG8CE6FGGD@6@6FG94@6FG@AFEC:@6@@F6E@,987@,,8+@@C@,AF,E:44CF:F,EF,AF,EF8,?F:E:>=;4@+848FG;AFF:>60=,9,,=+>,@E;A=34A,888*,5*@E*1*=)+;,8++6@5>;3,?;+:F+398@=8*+4=*3@D*3;+>*@****+4=+1.?E@229@*>44.4);;EC09)(4(()(2<)*24:(-(7*-4)545)(-(,4(,
@M00200:205:000000000-AKKM3:1:1101:13926:6354 2:N:0:1
TACCGGGGTATCTAATCCTGTTTGCTCCCCACGCTTTCGCGTCTCAGCGTCAGTACCGTCCCAGCGAGCTGCCTTCGCCGTTGGTGTTCCTCCTGATATCTGCGCATTTCACCGCTACACCAGGAATTCCACTCGCCTCTTCCGGACTCTAGCCCGACAGTTTCCACCGGCATCCCAGGGTTGAGCCCTGGACTTTCACGGCGGACTTGCCGAACCGCCTACACGCTCTTTAAGCCCAATTCAGAGTCGCC
+
CCCCCGGGGGGGGGGGGGGGGGGGGGGGGGGCEGGGGGGGGGGGGGFGGGGGGFGGGGGDGGGGGG@EGGGGGGGGGGF=@,BFCFECCFFGGGGF9FCDDDEEFDGGAFGGGCEA?FFGFDGGFEFGGGGGDFGGGD>DDFG5E5=9FFGFFGGE589AGGCFEFGGFG>AFEFFAFF><FC6ADFFA<C6FCGCFCG;@BB((.938A>096?C>GF:,4.<?G59*2)-))6(;::?2A<))46)(((
@M00200:205:000000000-AKKM3:1:1101:23493:6357 2:N:0:1
TACGGGGGTATCTAATCCTGTTCGCTCCCCACGCTTTCGCGCCTCAGCGTCAGTATTATGCCAGGTGGCTGCCTTCGCCATTGACGTTCCTTCCGATCTCTACGCATTTCACCGCTACACCGGAAATTCCGCCACCCTCTCATATACTCCAGTCAGATAGTTTGCGATGCACTTCCCAGGTTAAGCCCGGGGCTTTCACATCACACACATCTCACCGCCTACGCGCCCTTTAAACCCAGTTCCGAGTAGAC
+
CCCCCGGGGGGGGGGGGGGGGGGGGGGGGGGGGGGGGGGGGGGGGGGGGGGGGGGEFGGGGGGGFGGCFGGGGFFGFGGGGGGEEEGGGGGDEFGGGGGGGGGGGGGGGGGGG>EEGGGGGC7>FEGGGFGGGGGGGFGBFGGFGFGEGFGGGCFFFF7A<@ECCBGD>CA7FFFFFFF5FEC>AFGF:<E5>EFGFFGFFFFEFEDF<)54C5CF?GD24:?EFEDG97?)4)8(;,(..))-:(4156)
@M00200:205:000000000-AKKM3:1:1101:15973:6367 2:N:0:1
TACGAGGGTATCTAATCCCGTTTGCTCCCCTAGCTTTCGCTCCTCAGCGTCAATATTGGTCCAGGATGCCGCCTTCGCCACCGGTGTTCCTCCAGATATCTACGCATTTCACCGCTACACCTGGAATTCCGCATCCCTCTCCCAAATCCAAGCCATCCAGTATCATACGCAGTTCCCCAGTTAAGCTGAGGGATTTCACGTATGACTTAGTTGGCCGCCTACGAGCCCTTTATACCCAATTCAGAGT
+
CCCCCGGGGGGGGGGGGGGGGGGGGGGGGGGGGGGGGGGGGGGGGGGGGGGGGGFGGGGGGGGGGDGGGGGFGGGGGGGGGGGGGGGGGGGGGGGFFDFGGGGGGGGGGGGGGGGFGGGGGGGGF@FGGGGGGGGGGFFFFFFBFFGFGFGFGGGFFFGFGCEGEF9DFDDB?EFFFFGFAC9FFACF?FGDFGGFFFGBCFEFFFFE6AEFFBFGBGEFFFFFFCDDFCEFEEEEGFFDEFFC3<E
@M00200:205:000000000-AKKM3:1:1101:18650:6377 2:N:0:1
TACGCGGGTATCTAATCCTGTTTGCTCCCCACGCTTTCGCGCCTCAGTGTCAGGAATCTCCCAGAATGGCGCCTTCGCCGCCGGCCTTCCCCCAGATATCTGCGCATTTCACCGCTACACCTGGAGTTCCCCATTCCCCTGAGATCCCCAAGCCACGCAGTATAAGGCGCAATTCCCCGGGTAAGCCGAGGGCTTTCACACCTTACTTACGCAGCCACCTACGCGCCCTTTAAGCCCAATTCAGAGT
+
CCCCCGGGGGGGGGGFGGGGGGGGGGGGGGGGGGGGGGGGGGGGGGGGGGGGGGFGGGGGGGGGGGGEGGDGGGGGGGGGGGGGGGGGGGGGGGGGGGGGGFGGGGGGGGGGGGGEGG?FGGGG<FGFGGGGGGGGGFGB5FGFGFD)=6CCEGGF5EG?E+AF<FFGB>*9BFFFFFC>DGGGFGGF:DGDDGGGFFGEFFFF33>ABB:00,:@6FFFF:0@0C@GGCDFFA>?F<BFFFAF)3-
@M00200:205:000000000-AKKM3:1:1101:7613:6380 2:N:0:1
TACAAGGGTATCTAATCCCGTTTGCTCCCCTGGCTTTCGCTCCTCAGCGTCAATACCGGCCCAGGATGCCGCCTTCGCCACCGGTGTTCCTCCAGATATCTACGCATTTCACCGCTACACCTGGAATTCCGCATCCCTCTTCCGGATTCAAGCCATCCAGTCTCAGACGCAGTTCCCCGGTTGAGCCGAGGGATTTCACGTCTGACTTAGTTGGCCGCCTACTGGCCCTTTAAGCCCAATTGAGAGTCGCT
+
CCCCCGGGGGGGGGGGGGEFGGGGGGGGGGGDFGGGGGGGEG7EFGG8CFGECGCFEFGGGGGGGGGGGGGGGGGGFGGGGFECGGGGGGGGG,=?FEFGFGGGGGDGGGGGGGGFGGGGGDFGGEGGGFGGGCCEGFGFFGGFD>=8F7=EGDGF?FD5==DG*1::DGF9DFFFAF55C8*3*>C9*/?:5CFF6?C2-622>E>76)17646@1>8@F;)*)3;>CFBAA).2;6<(-)).1).)(((
@M00200:205:000000000-AKKM3:1:1101:4974:6383 2:N:0:1
TACAGGGGTATCTAATCCCGTTCGCTACCCTAGCTTTCGCGCCTCAGCGTCAGAAGAGGTCCAGCAGCCCGCTTTCGCCACCGGCGTTCCTTCCGATATCAACGCATTTCACCGCTCCACCGGAAGTTCCAGCTGCCCCTACCTCACTCGAGCCCACCAGTATCCAAGGCACTTCTCCAGTTGAGCTGGAGGCTTTCACCCCGGACTTGATGAGCCGCCTACGCGCCCTTTACACCCCATTCAGAGT
+
CCCCCGGGGGGGGGGGFEGGFGGGGGGGGGGGGGGGGFGGGGGGGGGGGGGGGGGGGGGGGGGGGGGGGGGGCCGGGGGGGGGGGGGGGGGGGGGGDGDCDFFGGEGGADGGGGGFGGGGGGGGGGGGGGGGGGGGGFGDFG=CGAFEGAGGDGCFFGGFGGFGEFCEFGFFFFFFFFGFGFFG4,<A?688?FGGBFFB2@F0999=FAC773B57CE704<>>CBCC<84<AA?5(:(.6<94).
@M00200:205:000000000-AKKM3:1:1101:21684:6400 2:N:0:1
TACTAGGGTATCTAATCCTGTTTGCTCCCCACGCTGTCGCGCCTCAGCGTCAGCAACAGCCCAGCAGGCCGCCTTCGCCACTGATGTTCTTCCCGATCTCTACGCATTCCACCCCTCCACCGGGAATTCCACCTGCCTCTACTGTGCTCAAGCCCGAAAGTTTAGAAGGCAGCCATCCGGTTACGCCCCAGGATTTCACCCCCTCCTATCCAGGCCGCCTACCCCCCCTTACTCCCCAATCCCGGTTAGAC
+
CCCCCGFFFFFGGGDFGCGGGGGGGGGGGGGGCC7FGGCGGGGG>FGG@FFG@FGGGGGGGGGGGGGGDGEGGGGGCFGGGGG9FFFEFGGGGGGGCGGGGGGGGGGGG9>F9++*+4,ADEG7F78=F,=E?,0@10@8+6,:E7+*6C@+DD8?*3+*3522*0?D56*8?D*8*3;*@*;**;4***48/<C;6?GBB>(5((/))).)/(3;,95(//()(27D)9)(-).481(,(.)((,((().
@M00200:205:000000000-AKKM3:1:1101:21038:6403 2:N:0:1
TACCAGGGTATCTAATCCTGTTTGCTCCCCACGCTTTCGCGTCTCAGCGTCAGTATCCGTCCAGGTGGCCGCCTTCGCCACCGGTGTTCCTCCCGATCTCTACACATTTCACCGCTACACCGGGAATTCCAGTCTCCTCTGCAATCCTCTAGAACAGCAGTATCGATCGACGTTCTTCGGTTGGGCCGAAGGATTTCACGACCGACTTGCCATCCCGCCTACGCGCCCTTTATACCCAGCTCAGAGT
+
CCCCCGEEGGGGGGGGGGGGGGGGGGGGGDGGGGGGGGGGGGGGGGGGGGGECFGGGGGGGGGGGGGGGGGGGGGGGGGGGGGGGGGGGGGGEGGGGGGGGCFGGGGGFGGGGEGFCFGGG>EGFGFFGGFG9EGGGFGFFFFFGFG7FFFFFFGFBFGFGGEDD5DGDCBA@DAFFFFEECGGDCC4ACEBFFCFB?GBD9>F>BFFEC;9<;F5;C:<?B<E0?;D5*34AA>4<.((5320)4:
@M00200:205:000000000-AKKM3:1:1101:26709:6412 2:N:0:1
TACAAGGGTATCTAATCCCGTTCGCTCCCCTGGCTTTCGTGTCTCAGCGTCAGCACAGCCCCAGCTACCTGTTTTCACCATTGGCGTTCCAAATGATATCTACGCATTTCACCGCTCCACCATTTGTTCCGGTAGCCCCTAGCTGGCTCAAGACGTCCAGTATACCAAGCAGTTCCACGGTTGAGCCGTGGGATTTCACAAAGTACTTAGACATCCGCCTACACACGCTTTATGCCCAATTCAGAGTACAC
+
-ACCCDEGFGGGGGGGGGGGFFGGGDCGGGGGGG@CFGDGDGFDAFDFF@FCBFFEFFGEBGBBEFEFGGFGG9FFF<EDGGFGGGGDEGFFGGFGCFAGGGGFGDFDFGGGCGGDDGFFGGGGGGDEFF6CDEGGCFGDFGGFFF+5=D=+=DDDAE8*6=D8>FDFFDBD@DFFFFC*84;CFFDEEC>**4@CBEGFF@FA*;A6ACFE=EG6-*:)(05;=C5/*/(1*1)/44((.;)))).1)11
@M00200:205:000000000-AKKM3:1:1101:18519:6424 2:N:0:1
TACTAGGGTATCTAATCCTGTTTGCTCCCCACGCTTTCGCGTCTCAGCGTCAGTCACCGTCCAGATGGCCGCCTTCGCCACTGGTGTTCCTTCCGATATCTACGAATTTCACCTCTACACCGGAAATTCCGCCATCCTCTCCGGGACTCCAGCCAGGCAGTATCGGGTGCAGTTCCGGGGTTGGGCCCCGGGCTTTCACATACGACTTACCTGGCCGCCTACACGCGCTTTAAGCCCAATTCAGAGTCGA
+
CCCCCGGGGGGGGGGGGFFGGGGGGGGGGGGGGGGGGGGGFFGGGGGGGGDGGGFGGGGGGGFGGGGGGGGGGGGGGGGGGGFFGGDGGGGGGGGDGGGGGGGGGDGGGGGGGGGFGGGFGGGGFGGGDDFDD>DGGFF*;,6<E>DDFFGFGGGFFGGB@8CGFBGCBGFCFFFFFFCAF:4CBFC4AG=DF=5<ACC?))78<B?0;AF<<0B=2>>:?FFFFG@D)/-:-448EBBFF<A<9))--,
@M00200:205:000000000-AKKM3:1:1101:15640:6426 2:N:0:1
TACTGGGGTTCTAATCCCGTTTGCTCCCCTGGCTTTCGCGCCTCAGCGTCAATACCGGTCCAGGATGCCGCCTTCGCCACTGGTGTTCCTCCAGATATCTACGCATTTCACCGCTACACCTGGAATTCCACATCCCTCTCCCGGATTCAAGCCCGCCAGTATCGGACGCAGTTCCTCGGTTGAGCCGAGGGATTTCACGTCCGACTTAGCAGGCCGCCTACGCGCCCTTTATACCCAGTTCAGAGT
+
CCCCCGGGGGGGGFGGFGGGGGGGGGGGGGGGGGGGGDGFGGGGGGGGGGGGGGGGGGGGGGGGGGGGGGGGGGGCGGGGGGGGGGGGGGGGGGFGFGGGGGGGGGGGGGGGGGGEGFGGGGGDAEFGGGGGGGGGGFGFFGG>GEGFGFGGDGGFFGDFFFCGF5DEBEFFFFFFFED?FGGFFGGFFGD?AGCFFECD@<@BB:6CEFFF?;8C:D@??:>@9EECCC>9AFF?A6?42)5),6
@M00200:205:000000000-AKKM3:1:1101:4190:6456 2:N:0:1
TACTAGGGTATCTAATCCTGTTTGCTCCCCTAGCTTTCGTGCCTCAGCGTCAGGATCTGTCCAGGGACTCGCCTTCGCCACTGGTGTTCCTCTCGATATCTACGCATTTCACTGCTACACCGAGAATTCCAGTCCCCCCTCCAGACCTCAAGCCGACTAGTATCCAATGCAGTTTCGCAGTTGAGCTCCGCCATTTCACATCAGACTTACCCGACCGCCTACGCACCCTTTAAACCCAATTCAGCGTAGA
+
CCCCCGGGGGGGGFFGGGGGGGGFGGGGGGGGEGGGGGGFGGGGGGEGGGGGG?,BFFGGG8FFGGFGGFGGGDGGGGGEE=BECAFGGCAFGGGGDFDGFEGGGGGGGGFGCFGFFGAEFC8EC=DFGG@DE9=EE>C=@EGFFFGFGF=DF?>D*++0E79FEF6EDEFDFE79*@6:@E:C*:,*5+**<@EFFFDE<CB*16>8*8)<55C=@DD9=>?>0CAC/2;46)7=C?(3CC)))((/-4
@M00200:205:000000000-AKKM3:1:1101:12824:6459 2:N:0:1
TACTGGGGTATCTAATCCTGTTCGCTCCCCACGCTTTCGCTCCTCAGCGTCAGTACCGGCCCAGAGACCCGCCTTCGCCACCGGTGTTCCTCCTGATATCTGCGCATTTCACCGCTACACCAGGAATTCCAGTCTCCCCTGCCGGACTCTAGCCTGCCCGTATCCACTGCAGACCCGGGGTTGAGCCCCGGGCTTTCACAGCAGACGCGCCAGGCCGCCTACGAGCCCTTTAAACCCAATTCAGAGTAGA
+
CCCCCGGGGGGGGGGGGGGGGGGGGGGGGGGGGGGGGGGGGGGGGGGGGGGGGGGGGGDGGGGGGGFGGGGGGGGGGGGGGGGGGG@FGGGGGGGCFEGGGGGGGGGGGGGGGDEBCGGGGFGGF@DDFGGGFGGGFFEFFFGFGFG5=8E@FGGFFFG>C6=FFFGC>FFEFFFF>9DEEG486<FFEGGFFGGCA??)7=1/331B9(,260CE9<E00105:C<F70.6)68?G0:?<A44<)))44
@M00200:205:000000000-AKKM3:1:1101:12037:6465 2:N:0:1
TACTGGGGTATCTAATCCCGTTTGCTCCCCACGCTTTCGCTCCTCAGCGTCAGTACCGGCCCAGAGCGCCGCCTTCGCCACCGGTGTTCCTCCTGATCTCTGCGCATTTCACCGCTACACCAGGAATTCCGCGCTCCCCTACCGGACTCGAGCCAGGGCAGTATCAAAGGCAGTTCCTCAGTTGAGCCGAGGGATTTCACCTTTGACTTGCCAAGCCGCCTACGCGCCCTTTATACCCAATTCCGATT
+
CCCCCGGGGGGGGGGGGGGGGGGGGGGGGGGGGGGGGGGGGGGGGGGGGGGGGGGGGGDGGGGGGGGGGGGGGGGGGGGGGGGGGGGGGGGGGGGGGGGGGGGGGGGGGGGGGGGFGGGGGGGGGGGGGGGGGGGGGFDDFGGFGFGFGFGDGGG6FGGFGD4CEFGGFCFFB=FFFFGFDGG=FFGFE4C>B*65=CFCEFFFF?4?E39@FECF?CB>:(2>;?ECG3:)6<<4C37<0<6).((-
@M00200:205:000000000-AKKM3:1:1101:20719:6497 2:N:0:1
TACCGGGGTATCTAATCCTGTTTGCTCCCCACGCTGTCGCGCCTCAGTGTCGGCTATTGAGTCCTCACGGACTCACCGCCCAGCAGACCGCCTTCGCCACTGGTGTTCTTCCGGATCTCTACGCATTCCACCGCTACACCCGGAATTCCATCTGCCTCTACGGTGCCCCAGCGACACAGTCGCCATGGCCGATCCGTAGTTGAGCCCCGGACTTTCACCACGGCCTTATTCCGCCACCTACGCGCCCTTTT
+
CCCCCGGGGGGGGGGGGGGGGGGGGGGGGGGGGGGGGGFGGGGGGGGGGGGGEGGGGGFGFGGGGGGGGGGGGGGFGEGGGGFGGFEFFEGFGFGGGGGGFGGGGGEGFGGGGGGDGGGGGGGGCGGGFGGGDGGGGFGFFGGEDFGFGFGG98FFFD?FGGDF5@CFFGFFDA>>DF*;CADGEGGAFGDAEGG5)(13?<E;E@D;01249?F?<G?)(-4<9=FCF7990(49;<7>B8>BFFFF:0)
@M00200:205:000000000-AKKM3:1:1101:12974:6510 2:N:0:1
TACTAGGGTATCTAATCCCGTTTGCTCCCCTGGCTTTCGCTCATCAGCGTCAATGCCGGTCCAGGATGCCGCCTTCGCCACCGGTATTCCTCCAGATATCTACGCATTTCACCGCTACACCTGGAATTCTGCATCCCTCTCCCGGATTCAAGCCAACCAGTATCAGACGCAGTTCCCAGGTTGAGCCTGGGGATTTCACAACTGACTTAGTTGGCCGCCTACGAGCCCTTTATACCCAATTCAGAGT
+
CCCCCGGGGGGGGGGGGEEGGGFGGGGGGGFGGFGFGGGGGGGGGGFGGGEGGGGGGGGGGGFFGFGGGGGGGGCDFEGGGGGGGGGGGGGGGGGGGFGGGGFFGGGGGFDFG+@BDEGGGGGGGGGGGGGGGAFF?DFDF?FFD9C9FFGDFDGFFEDFEDB7;CFFDCBFA@9F:@C5><CFAFGFFGGB>5?>CEGE*:74>@BECCA7CEG6><A@@B?B<C)**257EEF3C@;8)6?573)
@M00200:205:000000000-AKKM3:1:1101:25115:6512 2:N:0:1
TACTGGGGTATCTAATCCCGTTCGCTCCCCTGGCTTTCGTGTCTCAGCGTCAGCACAGCCCCAGCAACCTGTTTTCACCATTGGCGTTCCAAACGATATCTACGCATTTCACCGCTCCACCGTTTGTTCCGGTTGCCCCTAGCTGGCTCAAGACATCCAGTATACCCAGCAGTTCCACGGTTGAGCCGTGGGATTTCACAAGGTACTTAGACATCCGCCTACACCCGCTTTACACCCAGATCAGAGTAGCT
+
CCCCCGGGGGGGGGGGGGGGGGGGGGGGGGGGGGGGGGGGGGFGGGGGGGGDGGCFFGGGGC@FGGGGGGGFEGGGGGGGGCDBFGGGGGGGGFGGDGGGGGGGGGGEGGGGGGG>DEGGG6=EEEFDGGGEC6DF=?GDFGFCD5CDGFGGDCFFFGGFGDDDEFGG5CFD9DFFFFDEGGG6AECE9DC5A,AFFFG?.4)76:CE*16>EA9A(:BF?DB)(*))19=E>CA@E20()()))//.)))
@M00200:205:000000000-AKKM3:1:1101:20154:6513 2:N:0:1
TACTCGGGTATCTAATCCCGTTTGCTCCCCTGGCTTTCGCGCCTCAGCGTCAGTTCCGGCCCAGAGTGCCGCCTTCGCTACGGGTGTTCCTCCCGATCTCTGCGCATTTCACCGCTACACCGGGAATTCCACACTCCCCTACCGGACTCTAGTCACGGCAGTATCACGTGACCCCTCCACGTTAAGCGTGGAGATTTCACACGTGACTTACCGAACCGCCTACGAGCTCTTTACACCCAATTCAGAGT
+
CCCCCGGGGGGGGGGGGGGGGGGGGGGGGGGGGGGGGGGGGGGGGGGGGGGGGGGGGGGGGGGGGGGGGGGGGGGGGGGCFGGGGGGGGGGGGGGGGGGGGGGGGDGGGFGGFGGBDFGGGGEGGGGGGGGGFGGGDFEDFGGFGFGAGFGGGGGFFGGFGG6FEFGGFFFFFFFFFF4;F;CCFEGFFG=DF6CFF?FCEFFF01;?EF>8??B8>DE9?615:CDDF:2:4<9<G6<?F2))6)3)
@M00200:205:000000000-AKKM3:1:1101:9645:6538 2:N:0:1
TACTGGGGTATCTAATCCCCTTCGCTACCCTAGCTTTCGTACCTCAGCGTCAGAAGTGACCCAGTAAGCCGCTTTCGCCACCGGTGTTCCTGATGATATCAACGCATTTCACCGCTCCACCATCAGTTCCGCTCACCTCTGTCTCCCTCAAGCACTGCAGTATCGGGCGCAATTCCCCGGTTGAGCCGAGGGCTTTCACCCCTGACTCACAGCGCCGCCTACGTACCCTTTATACCCAATTCAGAGTCGAT
+
CCCC@<DCG@FGGGACFF,CFGFFCG7@FGF-@FFGGGGEFGCFGFGCGFGGE,E,,C@EFGDAF9F9FGEE@G@FGGGGG,C@FGGGGGGF;??FD,EF,EFCEE7FFGGGGGGB>FGG8,,>5E9EGGCGG+=EDFGD9DD+60=DG?EDG+0:*E+;=+0=)*=C>E>B>0BC*3**@E*0ACF>BGGB4EE*+*:*7@((6;4).63)((3807>1?FF..8)9C*:492)-3.,45)).-).)-((
@M00200:205:000000000-AKKM3:1:1101:23282:6558 2:N:0:1
TACCGGGGTATCTAATCCCATTCGCTCCCCACGCTTTCGTGTCTCAGTGTCAGGTATGGTCCAGCTTCCTGCCTTCGCTTTTGGTGTTCCTCTAAATATCAACGCATTTCACCGCTACACTTAGAGTTCCAGAAACCCCTACCAACCTCAAGCATTGCCGTTTCTCCCGCGCGCCCCCGGTTGAGCCGAGGAATTTTACAGGAGCCTAACAACGCCACCTACACCCCCTTTAAGCCCAATTCACAGT
+
CCCCCGGGGGGGGGGGGG@EFGGGGG,CGGGGGGGGGGGGG<,CFGGGGGGGG?FG9FG6F,CF,,C6FEGGGGGGGGC?F,FFEDGGGG,?FE<@E<AE;D=FGGGGGGGGGGGFGGGGA=>4AFFFGGD;7,+EF?=)0@F*,<0DGFGG9++?+EF*@+0=*<D@>E555=>?5*<DGGG9><F>*9C66<AC+/9*0((/((6)/8)/12CG>GF1;@(A(:=G)93<244:C?1:9<4))).
@M00200:205:000000000-AKKM3:1:1101:23153:6569 2:N:0:1
TACTAGGGTATCTAATCCCGTTTGCTCCCCTGGCCTTCGTGCCTCAGCGTCAGTTGCTGTCCAGAGACTCGCCTTCGCCACTGGTCTTCCTTACGATATCTACGCATTTCACTGCTACACCGTAAATTCCAGTCTCCCCTCCAGCACTCTAGCCACGCAGTATCGAATGCAGTTTCAGGGTTGAGCCCTGAGATTTCACATCCGACTTGCGCGACCGCCTACGCACCCTTTAAACCCAGTTCAGAGT
+
CCCCCGGGGGGGGGGGGAFGGGGGGGGGFGGGFGGGGGGGGGGGGGGGGGGGGGGGGGGGGGGGGGGGGCGGGGGGGEGCGGCFGGGFGGGGGFFGGGGGGGGGGGGGGGGGGGGFGGGGGGGGGGGGGFGGGGGGGFGFFGFFDFGEGFG?FFGF>GD>EFBFAF?GBGFFF9?F?9D5DEGF5?@:DFFA?CA?FE@;E=C>AFBD@=A54)41>D?255(2/?5D7>)75C<@@13/.).)<)7
@M00200:205:000000000-AKKM3:1:1101:5016:6576 2:N:0:1
TACGCGGGTATCTAATCCCGTTTGCTCCCCTGGCTTTCGTGTCTCAGCGTCAGCTCATCCCCAGCGACCTGTTTTCACCTTTGGCGTTCCAAACGATATCTACGCATTTCACCGCTCCACCGTTTGTTCCAGTCGCCCCTAGATGGCTCAAGACCGCCAGTATGCCCAGCCGTTCCACAGTTAAGCCGTGGGATTTCACAAGGCACTTAACGATCCGCCTACACACGCTTTAAACCCAATTCAGAGTAGA
+
CCCCCGGGGGGGGGGGGGGGGGGGGGGGGGGGGGGGGGGGGGGGGGGGGGGGGGGGGGGGGGGGGGGGGGGGGGGGGFFGGGGGGGGGGGCEFFFGGG6=EEGGGGGGFGGFFGGFGGFGGDFGGGGGGGGGGGGGEFGFFC?FFFGBFFGGGGGFFGGDFGEGEFCG>;?@?@FFFFGFFGGCAFFB;CEA4<CF6?CEFFF@@(6=<FE?DFEE@F:<D@@54;.957:2>4)8>?:04:<)646AB2
@M00200:205:000000000-AKKM3:1:1101:13260:6609 2:N:0:1
TACTGGGGTATCTAATCCCGTTTGCTCCCCACGCCTTCGCTCCTCAGCGTCAGGGTAGGCCCAGAGTCCCGCCTTCGCCACCGGTGTTCCTCCCGATCTCTACACATTTCACCGCTACACCTGGAATTCCAGACTCCTCTGCCTCCCTCAAGAACACCAGTTTCGGCCGCCTCCTCCGGGTTGAGCCCGGAGATTTCACGACTGACTTGGCGTCCCGCCTACGCGCCCTTTACACCCAATTCAGATTAGAC
+
CCCCCGGGGGGGGGGGGCGGGGGGGGGGGG@:FGCFGGFG,EFGGGGGGGGGD8EF8FGCGGGFCFFEGGGGGGGGGGGGGGDGGGGGGGGGGGGGG7EGGGGCFDGGGGGGC6EEGGGGG,EF8EDDFGC4A+2@FFGF*,@6,:CDFF8A9+??DEGFG+0C8>>E>+95<00;F>5AFC7C4EGA>*40:6CFFFG9(/(.6;A3))(,,,3;(:>;61()4C>C5*84>A2:EF62:<4)))).)6)
@M00200:205:000000000-AKKM3:1:1101:3901:6626 2:N:0:1
TACGGGGGTATCTAATCCTGTTTGCTCCCCACGCTGTCGCGCCTCAGCGTCAGCCACAGCCCAGCGGGCCGCCTTCGCCACCGGTGTTCTTCCGGATCTCTACGCATTCCACCGCTACACCCGAAATTCCACCTGCCTCTACAATGCTCGAGCTCGGCAGTTCGCATGGCAGATCCGGGGTTGAGCCCCGGACTTTCACCACACGCTTACCAAGCCACCTACGCGCCCTTTAAACCCAATTCAGTGT
+
CCCCCGGGGGGGGGGGGGGGGGGGGGGGGGGGGGGGGGGGDGGGGGGGGGGGGCFFCEFFGGGGGGDCEFGGGGGGGGGGGGGGGGGGGGGGGG7FGDGGGGGGGGGGGGDGGGGFDGFGCCE8C7>FGCFFFGGGGF6@FGGFGFGFGFGD>*9ABEGAEG4C:A58)8;3F8FFA3CBFC7DF?FF3D*7>EFF=)<42:23(9:162:B:?DFBG>??B?36E>D34,):)548<1<2544).)
@M00200:205:000000000-AKKM3:1:1101:11057:6645 2:N:0:1
TACAAGGGTATCTAATCCCGTTCGCTCCCCTAGCTTTCGCGCCTCAGCGTCAGTATTGGGCCAGATGAGCGCCTTCGCCACCGGTGTTCCTCCTGATATCTACGCATTTCACCGCTACACCAGGAATTCCCTCATCCTCTCCCATACTCAAGCCAGGCAGTTTGGGATGCAGGTCCTCGGGTGAGCCGAGGGATTTCACATTCCACTTACCTAGCCGCCTACACGCCCTTTAAGCCCAATTCAGAGT
+
CCCCCGGGGGGGGGGGGFGGGGGGGGGGGGGGGGGGGGGGGGGGGGGGGGGGGGGGGGGGGGGGGGGGGGGGGGGGGGGGGGGGGGGGGGGGGGGGFFGGFFFGGGGGGGGGGGGFDGGGGGFEGGGGGGGGGGGGFFFEFFGFGFGCGFGFGGGFF6DDDDEGAFGG5@AEFFFFFF>5C375*@ADFGGF47C>F9@EEECF<>6>>EEEFFFC@GB@<=;88CAD);64CEEEF@;@<<CA>?A
@M00200:205:000000000-AKKM3:1:1101:14564:6648 2:N:0:1
TACTCGGGTATCTAATCCTGTTTGCTCCCCACGCTGTCGCGCCTCAGCGTCAGCACGGGGACAGATTGCTCTGCCCCCTTCCGGCCCAGCAGACCGCCTTCGCCACCGGTGTTCTTCCGGATCTCTACGCATTCCACCGCTACACCCGGAATTCCGTCTGCCCCTACCGTGCTCCAGCCCAACAGTCGCCCACGCCGATCCGGGGTTGAGCCCCGGACTTTCACGCGAGCCTTATCGAGCCGCCTACGCGC
+
CCCCCGGGGGGGGGGGGGGGGGGGGGGGGGGGDGGGGGGGDGGGGGGGGGGGGGGGGDGGGGGFGFGFGGGGGGGFGGGGGGGGGGGGGGGGGGGGGGGGGGGGGGGGGGGGGGGFGGGG>EGGGGGGGGGGGGGGGFGBBGGFGFGFG5CFGGG>ACGFGGFGB>GGFGFF)*;A;FGFF=GFF@FFFDGFFGGGD(=;@;F9BF09?B>?BFGC9C5)6>AFBGBCGGFF2))./40:;BFFF<BFFF>
@M00200:205:000000000-AKKM3:1:1101:10653:6657 2:N:0:1
TACAGGGGTATCTAATCCCTTTTGCTCCCCACGCTTTCGTGCCTGAGCGTCAGCAATTGTCCAGGTAGCCGCCTTCGCCTCTGGTATTCCTCATGATATCTACGCATTTCACTGCTACACCATGAATTCTGCTACCCTCTCCAATGCTCTAGCCGAGTAGTTTGAGGTGCAATTCCGGGGTTAAGCCCCGGGCTTTCACGCCTCACACACTCGGCCGCCTGCGCACCCTTTACACCCAGTTCAGAGT
+
CCCCCGGGGGGGGGGGGGGGGGGGGGGGGGGGGGGGGGGGGGGGGFFGGGGGGGGGGGGGGGGFFFFFGGGGGGGGGGGGGGGGGGGGGGGGGGGGFGGGGGGGGGGGGGGGGGGFGGGGGGGGCFGGGCGGGGGGGFGFFGGFGFFFGFGCAFGEFGFFFGFG<DFGFGFBFFFFFA6?FGFGAGGFFC>>BDGGFCFFBBBD@DEFAFBBD(;C9DB(3=2B@G3C8<E3;?A386<E?CC3)5A
@M00200:205:000000000-AKKM3:1:1101:8553:6663 2:N:0:1
TACCCGGGTATCTAATCCTGTTTGCTCCCCACGCTTTCGTGCATGAGCGTCAGTGTTGGCCCAGAAGGCTGCCTTCGCCATCGGTGTTCCTCCACATCTCTACGCATTTCACCGCTACACGTGGAATTCCACCTTCCTCTGCCACACTCTAGCAACGTAGTTTCGAGCGCAATTCCCAAGTTAAGCCCGGGGCTTTCACACTCGACTTGCTCGGCCGCCTGCGCAAACTTTATACCCAGTTCAGAGTAGA
+
CCCCCGGGGGGGGGGGGGGGGGGGGGGGGGGGGGGGFGGGGGFFGGGGGEGGGGGGGGGGGGGGGGGGGGGGGGGGGGGEGGGGGGGGGGGGGGGGGGGGGGGGGGGGGGFGGCEAGGDAEGCCEFGGGGG=DGGF?BFFFGGFFBGDGFGGG+BFEGGF>DFFDF6EFGEFEBFFFFGAFFGFACGFBDDFE>C4>E<EEDFB>@5@FF=@@2CCFGF?@;952*=F2:244:<68243>4AF<7)444
@M00200:205:000000000-AKKM3:1:1101:10553:6664 2:N:0:1
TACGCGGGTATCTAATCCTGTTTGCTCCCCACGCTTTCGAGCCTCAGCGTCAGTAATGGACCAGTATGTCGCCTTCGCCACTGGTGTTCTTCCGAATATCTACGAATTTCACCTCTACACTCGGAGTTCCACATACCTCTTCCATACTCAAGATAGCCAGTATCAAAGGCAATTCCAAGGTTGAGCCCTGGGCTTTCACCTCTGACTAAACTATCCGCCTACGCTCCCTTTAAACCCAATTCAGAGT
+
CCCCCGGGGGGGGGGGGGGGGGGGGGGGGGGGGGGGGGGGFGGGGGGGGGGGGGGGGGGGGGGGGGGGGGGGGGGGGGGGGGGGGGGGGGGGGGGGGGGGGGGGGGGGGGGGGGGFGGGGGGGEFGGGGGGGGGGGGFGFFGGFGFGBFFGFGFGFFGGFGGFGFFGGFGFDFFFFFFGFGGGGFGCFF6CFFCCCFFGEEDFFEF@EEEFFFFGDA>D>DD@EFGFGDF=4@EEBED?8<3CCCEE
@M00200:205:000000000-AKKM3:1:1101:16646:6665 2:N:0:1
TACCAGGGTATCTAATCCTGTTTGCTCCCCACGCTTTCGCGTCTCAGCGTCAGTATCCAACCAGGGGGCCGCCTTCGCCACCGGTGTTCCTCCCGATATCTACGCATTTCACCGCTACACCGGGAATTCCACCCCCCTCTTTGGTACTCTAGCTTGCCAGTTTCATGCGTCGTTCCTCGGTTAAGCCGAGGGATTTCACACATGACTTAGCAGACCGCCTACACGCCCTTTACACCCAGTTCAGAGT
+
CCCCCGGGGGGGGGGGGGGGGGGGGGGGGGGGGGGGGGGGGGGFGGGGGGGGGGGFGGGGGGGGGGGGGGGGGGGGGGGGGGGGGGGGGGGGGGGGEGGGGGGGGGDGFGGGGGGFGDFGGGEGGGGFFFGFFGGGGFG@BFFFGFGFGFGCFFFFFGFF?FAFEF9;>EE@FFFFFFG:CEGF=CC:A3EE)0=C+7ACFDEE>7444-468:EE;DFF0<77:C>D59?AF<A3C:?7A<A9))6
@M00200:205:000000000-AKKM3:1:1101:13878:6670 2:N:0:1
TACCGGGGTATCTAATCCCATTCGCTACCTACGCTTTCGTGTCTCAGCGTCAGGAGTGCGCCAGTGAATTGCCTTCGCTTTTGGTGTTCCCCATGATATCAACGGATTTCACCCCTACTCCATGAGTTCCATTCACCTCTCGCATCCTCAAGTCAAGCCGTTTCCTCTGCATGCCCCCGGTTGAGCCGAAGAATTTAACAGAAGACTAACTTGACCGCCTACACACCCTTTAAACCCAGTTCAGAGTAGAC
+
C<CCCGGGGGGGGGGGGGGGGGGGGGGGGGGGGGGGGGGGGGGGGGGGGGGGGGGGGFGGGGGGGGGDFGGGGGGFGGGGGGEGGCFGGGGGGGFGGGGGGFFGDCGEGEFGGGGF8FGFGGGFE8@EGGGGGGFGFFD8FCE>8DFFCBF?EGGFFGGA8CDDEFFFBGFE+8FFFFGBECC*96@5@>5@*<E:=A@EF252>D*633CC4;EC>DB@@((.)38)*256?3)=E;0=735633.)..)
@M00200:205:000000000-AKKM3:1:1101:26444:6672 2:N:0:1
TACTAGGGTATCTAATCCTGTTCGCTCCCCACGCTTTCGTGCCTCAGCGTCAGTTACAGCCTAGTAAGCTGCCTACGCAATCGGTGTTCTTGATGGTATCTATGCATTTCACCGCTACACCATCAATTCCGCCTACCTCGTCTGTACTCAAGCCTTACAGTATCAATGGCAGTTCCACAGTTGAGCTGTGGGCTTTCACCACTGACTTATAAGGCCGCCTACGCGCCCTTTAAACCCAATTCAGAGT
+
CCCCCGGGGGGGGGGGGGGGGGGGGGGGFGGGGGGGGGGGGGGGGGGGGGGGGGGGGGGGGGGGGGGFFGGGGGGGGGGGGGGGGGGGGGGGGGGGBFCGGGGGGGGGGGFGGGGBGGGGGGGGGGCDFGFGGGGGGFGDFGGFGFGFGFGGGD?DFFCFGGFGEBFGFGFFFFFFFFFFFCGDFDF*++1<DFGGAEFFFFFF*=<E*C>@=@C@AGFA=<=B>EEGGCBC8:=2=@?FCE3CC);
@M00200:205:000000000-AKKM3:1:1101:4313:6675 2:N:0:1
TACCAGGGTATCTAATCCTGTTTGCTCCCCACGCTGTCGCGCCTCAGCGTCAGGGCTGGTCCAGCTGGCCGCCTTCGCCACGAGTGTTCTCCCCTATATCTACGCATTTCACCGCTACACAGGGAATTCCACCAACCTCTCCCAGCCTCAAGTCCCGCAGTTTCTACCGACTTCACACGGTTGAGCCGTGCGCTTTCACAGCAGACACACGCGACCGCCTACGCGCCCTTTACACCCAGTTCAGAGTAGC
+
CCCCCGGGGGGGGGGGGGGGGGGGGGGGGGGGGGGGGGGGGGGGGGGGGGGGGGGGGGGGGGGGGGGGEGGGGGGGGGGGGGGGGGGGGGGGFEGFGDFFFGGGGGDECFDGFGGFGGFGGGGGGGGGGGGGGGGGGFGFFDFFGFGBGFDGGGGFBG8AGG*DEFGDDCA@>FFFFFG5<AC76AFD?DE4?EGGFFGF=2@@FF@@D@>6(3CGBD>108?@6EBD92,6<<ABG?:.<BAA)4:24)
@M00200:205:000000000-AKKM3:1:1101:9444:6697 2:N:0:1
TACAGGGGTATCTAATCCCGTTTGCTCCCCACGCCTTCGCGCCTCAGCGTCAGGGTGCGCCCAGAGCCCCGCCTTCGCCACCGGTGTTCCTCCCGATCTCTACACATTTCACCGCTACACCGGGAATTCCAGGCTCCTCTGCGCCCCTCAAGAAAACCAGTTTCGGCCGACCCCCGCGAGTTGAGCCCGCGGATTTCACGACCGACTTGGCCTCCCGCCTACGCGCCCTTTACGCCCAGTTCAGAGT
+
CCCCCGGGGGGGGGGGGGGGGGGGGGGGGGGGGGGGGGGGGGGGGGGGGGGGGGGGGGGGGGGGGGGGGGGGGGGGGGGGGGGGGGGGGGGGGGGGGGGGGGGFGFGGGGGGGGGFGGGGGGGGEGFGGGGAFFGGGBFFFFGFGFGFGFG>ACCFF>>FFF=FDFDGEEFFFFFBDEDAG?FGFFDFFDGEF5>=FAGFF>BB9F9,4)54<<FEFDD1:?B36C><)9,6>?:1E018-:4A)56
@M00200:205:000000000-AKKM3:1:1101:11608:6712 2:N:0:1
TACGGGGGTATCTAATCCTGTTTGCTCCCCACGCTTTCGTGCATGAGCGTCAGTGTTGGCCCAGAAGGCTGCCTTCGCCATCGGTGTTCCTCCACATCTCTACGCATTTCACCGCTACACGTGGAATTCCACCTTCCTCTGCCACACTCCAGCACCGTAGTTTCGAGCGCAATTCCCAAGTTAAGCCCGGGGCTTTCACACTCGACTTGCGACGCCGCCTGCGCACACTTTACCCCCGTTCAGAGT
+
CCCCCGGGGGGFGGCFGGEGGGGGGGGGGEFGGGGGGGGGGGGGGGGGGGGGGGGGGGCGFGGGGFGFFGGGGGGGGGGGGGGGGEGGGFGGGGGGGGGGGGGGGGGGGGGGGGGFGGCFEF@CCFGGGECFFGGGGFGDFGGFGFGFGFDFGGGFFG65@EEGFF6CBGFFFFFFFFD*?CCCFGFFFGG5?56CFCGEFFF089@1;CF@BBGE>DEF??1;>GFGC7325253*,388?)42)
@M00200:205:000000000-AKKM3:1:1101:23684:6712 2:N:0:1
TACGAGGGTATCTAATCCCGTTTGCTCCCCTGGCTTTCGCGCATCAGCGTCAGTGTTGGCCCAGCAACCCGTCTTCACCTCAGGTGTTCCTCTTGATATCTACGCATTTCACCGCTACACCAAGAATTCCGATTGCCCCTTCCACACTCTAGCACTGCAGTATCACTTGGCCGTTCTGAGTTAAGCTCAGAGATTTCACAAGTGACTTACCGCGCCGCCTACGCGCCCTTTAAACCCAATTCAGACTAGA
+
CCCCCGGGGGGGGGGGGG?FGG8FGFGGGGGGGGGGGGGGDGGGGCGGGGGGGGFEFFFGFFCGGCEGFGGCFGDFDGGFGADGDGGGGGGGFGGGGGGFGGGGGGGGGGGGGGGEGGGGGGGGGDGGGGF6D+?GEFGDFGG?DFG<8D9FAFG9FGFFGGBGEC7,<AFEB:3@FFGFFG?DFF9FF6AFFCEGA@F@5@=;AEF@8C@=)5:CADFF@F2),:>C)8;<CF@@EF(834C?6)/73<
@M00200:205:000000000-AKKM3:1:1101:20675:6718 2:N:0:1
TACAGGGGTATCTAATCCTGTTCGCTCCCCACACTTTCGCTCCTCAGCGTCAGGTAATGCCCAGAGAACCGCCTTCGCCACCGGTGTTCCTCCTGATATCTGCGCATTTCACCGCTACACCAGGAATTCCGTTCTCCCCTGCATACCTCTAGTCTGCCCGTATCGGAAGCAAGCACACAGTTAAGCTGTGTGTTTTCACTCCCGACGCGACAAACCGCCTACGAGCCCTTTATACCCAATTCAGAGTAGA
+
CCCCCGGDGGGGGGFGGGGGGGGGGGGGGGGGEGGGGGGGGGGGGGGGGGGGGGGGGGGGGGGGGGFGGGGGGGGGGGGGGGGGEGGGGGGGGGGGGGGGGGGGGGGEGGFGGGGFGGGGGGGGGGGGGGGGGGGGFFGFFGGFGFDEGFGFGGDFFEGFGGFGFFGGEFF=5=FFFFD>EEC7<EGFFFGFFFFFFFGFFDF2A=BF=>BF6@FG9CA<;@;>?EDF*0)5:9<AFB(().64<)..)-
@M00200:205:000000000-AKKM3:1:1101:17185:6726 2:N:0:1
TACTCGGGTATCTAATCCTGTTTGCTCCCCACGCTTTCGCGCCTCAGCGTCAGTTGCGGTCCAGATGGCCGCCTTCGCCACCGGTGTTCTTCCCAATATCTACGAATTTCACCTCTACACTGGGAATTCCACCATCCTCTCCCGCACTCAAGCCAGCCCAGTCTCAAGCGCAATTCCCGGGTTGAGCCCAGGCCTTTCACGCCTGACTTGAGCAGCCGCCTGCGCGCCCTTTAAACCCAGTTCAGAGTCG
+
CCCCCGGGGGGGGGGGGGGGGGGGCFGGGDGFEGGGGGCFGGGGEFGFCFFDGGGGGGGGGCFFFFGDGFEGEGDFGGCGGGEEGEGDDGGGGGGFEBCEDCD@GDFGGFCFG==FGGAEFGFBDEGFGGGGGGGGGFG9FFGFG>G=8D8=FFGFFCDFFFFGFF9DAE5=BAFFFADE>ECDF8GF>>F>FCGG44BC>===BFE:?E=BEACFFGAFF;@B;C5DGCBFA<<7;?FBFFA6)))..(
@M00200:205:000000000-AKKM3:1:1101:17338:6732 2:N:0:1
TCTGGGGTATCTAATCCCGTTTGCTCCCCTGGCTTTCGCGCCTCAGCGTCAATGTCGGTCCAGGATGCCGCCTTCGCCACCGGTGTTCCTCCAGATATCTACGCATTTCACCGCTACACCTGGAATTCCGCATCCCTCTCCCGAATTCAAGCCAACCAGTATCGGACGCAGTTCCTGGGTTGAGCCCAGGGATTTCACGTTCGACTTAGCAGGCCGCCTACGCTCCCTTTATACCCCATTCTGAGT
+
CCCCCGGGGGGGGGGG9EEFGGGGFGGFGGFFGFFFGGGGGGGGGGGGGGGDGE@DFEG7@FFGGGEFFGGGGGFGGG@GGD:FEGGGCFFDFFEGGGGGGGGGGEFFFADFEGGFGCFFGGF8EFGFF88EGGGGGFGFFFG>CEGECCFGG+=5BGF0=;C=):+:5@9=FEFFF>*9CEC4AC;****:;,=:BCFBDFD((/,1/;CEF0B*3C0:832)/:5979-<A)-,*-(-)).6>B
@M00200:205:000000000-AKKM3:1:1101:18286:6777 2:N:0:1
TACAAGGGTATCTAATCCTGTTTGCTCCCCTAGCTTTCGTGCCTCAGTGTCAGGTGTTGTCCAGGGACTCGCCTTCGCCACTGGTGTTCCTCTCGATATCTACGCATTTCACTGCTACACCGAGAATTCCAGTCCCCCCTCCAACCCTCTAGCGGAATAGTATTCAATGCCATTTCCGAGTTGAGCTCGGAGCTTTCACATCAAACTTACCCCACCACCTACGCACCCTTTTAACCAAATTCAGAGTAGC
+
9CCCCFGGGFGGCFFFGGGGGGGFGGGGGGGGFGGGGEGGGGG9FFGGGGGGGGGFGGGFGFGFFGEFGGGGGGGDFGGDGGFFFGGEFFGGGG@EFFEGG8FBEEEGGG,E@AGFGGGGGGGEE79EEFGFGGGGGFEBDEGFGBGFGF8=D+=??DDFFFEFFF7DFE?D7:FFBAD*88DC*@C5034<5,9?<=,7*)1**19EBFE==A>EB48(07(25C):**))1)14+/,7C3)<67)<).
@M00200:205:000000000-AKKM3:1:1101:15505:6798 2:N:0:1
TACCGGGGTATCTAATCCTGTTTGCTCCCCACGCTGTCGCGCCTCAGCGTCAGCAACAGCCCAGCAGGCCGCCTTCGCCACCGATGTTCTTCCCGATCTCTACGCATTCCAGCGCTACACCGGGAATTCCACCTGCCTCTACTGTGCTCGAGCCCGACAGTCTCGGAGGCAGCCCTGTGGTTGAGCCACAGGATTTCACCCCCGACTTATCAGGCCGCCTACGCGCCCTTTAAACCCAATTCAGAGT
+
CCCCCGGGGGGGGGGGGGGGGGGGGGGGGGGGGGGGGGGGCGGGGGGGGGGGEGGGGGGGGGGGGGGGGGGGGGGGGGGGGGG=FEGGGGGGGGGEFFFGGGGGGEFGGGGGGGGEDGGGGGGGFGGGGGGGGGGGGFF=DGGFGAGFGFG6@DF>DGDBFF?+:5CEFGEFF=BFAA8AFFCDFCCFFFC45?@FF3=;;BF(679B>AA29?GEFDEFFB187=@D<7:<:).181416<>F)44
@M00200:205:000000000-AKKM3:1:1101:26351:6811 2:N:0:1
TACGGGGGTATCTAATCCTGTTCGCTCCCCACACTTTCGCTCCTCAGCGTCAGGTAATGCCCAGAGAACCGCCTTCGCCACCGGTGTTCCTCCTGATATCTGCGCATTTCACCGCTACACCAGGAATTCCATTCTCCCCTGCATACCTCAAGTCTGCCCGTATCGAAAGCAAGCACCCAGTTAAGCTGGCTGTTTTCACTCCCGACGCGACAAACCGCCTACGAGCCCTTTATGCCCAGTTCACATTAGCC
+
CCCC@EGGGEGGGFGGGGGGGGGGGGGGGGGGGGGGGGGGDGGGGGGGGGGGG8CA9EGF@<EF<FEEGCGGGGGGGGGG@FEGGGGGG49?EFFFFGGGGG9FGGGGGGGGGGGFGGGGGGFE<,@EGFDADGGGE6EF?FFFDFDEGB89,=;8AEF>C+5D95*@@GFFFFA3;:7F:;C:9E,;F*,0?<CFF@G**7-9>=91679@1:=843@FFF658C@GCF09<24<C3(56AA)6).)6()
@M00200:205:000000000-AKKM3:1:1101:7991:6819 2:N:0:1
TACTGGGGTATCTAATCCTGTTTGCTCCCCACGCTGTCGCGCCTCAGCGTCAGCAACGGCCCAGCAGACCGCCTTCGCCACTGGTGTTCTTCCCGATCTCTACGCATTCCACCGCTACACCGGGAATTCCATCTGCCTCTACCGTGCTCCAGCCCGACAGTTTAGAAGGCAGCCTTGCGGTTGAGCCGCAAGATTTCACCCCCTACTTATCGGGCCCCCTCCGCGCCCCTTCTCACCAATTCCGCGT
+
CCCCCGGGGGGGGGGGGGGGGGCFGGGGGGGGGGGGGGGGGGGGGGGGGGGGGGGGGGGGCFEGGGGGGFGGGGGGGGGGGGFGGGGGGGGGGGG7FGGGGGGGG>CFGGGFGCGFGGGGGGC8+@FGGDFGFGGGGBGFFGGBFFGFGFFAF:=>DG55@EAGEFGC*;AAFFFFFFD4<=DC4>FFD)/:5<:CFEGF=BBF(,79)/77(:C8(78;(((0,8>C)1.(--<<A)2344).((4
@M00200:205:000000000-AKKM3:1:1101:20995:6852 2:N:0:1
TACAAGGGTATCTAATCCCGTTTGCTCCCCACGCCTTCGCGCCTCAGCGTCAGGGTAGGCCCAGAGTCCCGCCTTCGCCACCGGTGTTCCTCCCGATCTCTACACATTTCACCGCTACACCGGGAATTCCAGACTCCTCTGCCTCCCTCAAGAACACCAGTTTCGGCCGACTCCTCCGGGTTGAGCCCGGAGATTTCACGACCGACTTGGCGTCCCGCCTACGCGCCCTTTAAACCCAGTTCAGAGT
+
CCCCCGGGGGGGGGGGGGGGGGGGGGGGGGGGGDFGGGGGGGGGGGGGGGGGGGGGGGGGGGGGGGGGGGGGGGGGDFGGGGGGGGGGGGGGGGGEFGFGGGGGGGFGGGGGGGEEGGGGGGGGGEGGGGGGGGGGGFGFFGGFGFGFGFGGFGGFFEGAEG@@@BCGEGFFEFFFFFG4FEGGFGGFBDEEBGGD+?7;;9@B69B@<@BFF9:A1DB<041)1?5CDDBFFFD<E2??FBFAA)6
@M00200:205:000000000-AKKM3:1:1101:3667:6852 2:N:0:1
TACTAGGGTATCTAATCCCGTTTGCTCCCCTAGCTTTCGCGCCTCAGCGTCAGAAGAGGTCCAGCGCGCCGCTTTCGCCACCGGAGTTCCTGTAGATATCAACGCATTTCACCGCTCCACCTACAGTTCCGCACGCCCCTACCTCCCTCGAGGCCGTCAGTATCTAAGGCAGTTCCACGGTTGAGCCGCGGGATTTCACCCCAGACTTGACAGCCCGCCTACGCGCCCTTTCAACCCAGTTCAGTGCACAC
+
CCCCCGGGGDGGGFFGGGGDGGFGGGGGGGGGGGGGGGG7FFGGGFGGGGGGGGCCCCFFGFDFGGGED@BFGGGGGGGG:FGDCBFFGGGGGFGBFFFFF=BFGDCEGGFGC>EDGGDGGGBE46=EGGCG666@69CDFGG6E5?@FE634=7>*4*<<CEDCFDGACF44>EF>A45CC)2/>4)8DC:B56FFCGF?@DF08:)5<?).(2;1DE?(4:EBG>C123).)6?C?FB24)6))))))(
@M00200:205:000000000-AKKM3:1:1101:19749:6855 2:N:0:1
TACCGGGGTATCTAATCCTGTTTGCTCCCCACGCTGTCGCGCCTCAGTGTCAGCTAACTGCCCAGCAGGCCGCCTTCGCCACCGGTGTTCTTCCGGATCTCTACGCATTCCACCGCTACACCCGGAATTCCGCCTGCCTCTACAGTGCTCGAGCCGCGGCAGTATCCATGGCCGACGCAGGGTTGAGCCCCGCGCTTTCACCACGGACTGACCGGGCCACCTACGCGCCCCTCATGCCCCATCCAGAGT
+
CCCCCGEFFGGGGGGFGGGGGGCEF<FFGGGG@FF@8@6@FGCFCGFEGEFGGGGGGGGGGFGGFAFGGGEG7F7CFDGGGFFCFCG:7EG<FAFEGC>FGGFCG6@FCFGGGGG5CFGGGGE7@EG+DGGF6CC>EDGDDEGFGFCEDB+;:?95@GDBED0:<A:D@EFDF(:>BFC)=/C*)009)2AABGG)<37<6)28?(79;:5:?95:4933(4(01:))CD(2(49)<32,4:(43<)1-
@M00200:205:000000000-AKKM3:1:1101:16025:6867 2:N:0:1
TACGCGGGTATCTAATCCTGTTTGCTCCCCACGCTTTCGAGCCTCAGCGTCAGTAATGGACCAGTATGTCGCCTTCGCCACTGGTGTTCTTCCGAATATCTACGAATTTCACCTCTACACTCGGAGTTCCACATACCTCTTCCATACTCAAGATAGCCAGTATCAAAGGCAATTCCAAGGTTGAGCCCTGGGCTTTCACCTCTGACTAAACTATCCGCCTACGCTCCCTTTAAACCCAGTTCAGAGTAGA
+
CCCCCGGGGGGGGGGGGGGGGGGGGGGGGGGGGGGGGGGGGGGGGGGGGGGGGGGGGGGGGGGGGGGGGGGFGGGGGGGEGGGGGGGGGGGGGGGDGGGGGDGGGGGGGGGGGGGFGGGGGGGGGGGGGGGGGGGGGFGFBFGFGBFFGFDC9?FFCDGFGGFGFFGGFGFFFFBBFFGFGGGGFGGFFD?5FFFFFEGEFF@C58AEEBEFFFGGDFD=2:@EDDFGG?==74>3=61/)7E<6@CE75
@M00200:205:000000000-AKKM3:1:1101:3910:6870 2:N:0:1
TACCCGGGTATCTAATCCTGTTTGCTCCCCACGCTTTCGTGCATGAGCGTCAGTGTTGGCCCAGAAGGCTGCCTTCGCCATTGGTGTTCCTCCACATCTCTACGCATTTCACCGCTACACGTGGAATTCCACCTTCCTCTGCCACACTCCAGCATCGTAGTTTCGAGCGCAATTCCCAAGTTAAGCCCGGGGCTTTCACACTCGACTTGCGACGCCGCCTGCGCACACTTTAAGCCCAGTTCAGATTAGAC
+
CCCCCGGGGGGGGFGGGGGGGGGGGGGGGGGGGGGGGGGGGGGGGFFGGGGGGGGGGGGGGGGGGDGFGGGGGGFGGGGGGGFFGGGGGFGFGGGGFFGGGGGFGG7CGGGGGGGFGGGGDGFDDFGGGGFGG8=DGFGFFFGFGFGD?FGGGGGFFGGF8FCF=FFCDEF)@=FFFF7?DCCGFGFFDGGFFGGGF<CAEFDBB@FD=42=BBEGFGF?;;2A(/)99:<9AA<0A<(,56)))).)))-
@M00200:205:000000000-AKKM3:1:1101:9061:6870 2:N:0:1
TACCAGGGTATCTAATCCTGTTTGATCCCCACACTTTCGTGCCTCAGTGTCAGTTACAGCTTGGTAAGCTGCCTTCGCTATCGGTGTTCTTGACGATATCTATGCATTTCACCGCTACACCGTCAATTCCGCCTACCTCATCTGTACTCAAGCCCTGCAGTATCAATGGCACCCTCTCAGTTAAGCTGAGATATTTCACCACTGACTTACAGGGCCACCTACGCACCCTTTAAACCCAGTTCAGAGT
+
CCCCCGGGGGGGGGGGGGGGGGGGGGGGGGGGDGGGGGGGGGGGGGFGGGGGGGGGGGGGGGGGGGGGGGGGGGGGGGGGGGGGGGGGGGGGGG@CFEEGGAFGFGGGGGGGGDEFGEFGGGGG@BDGGGGGGGGG8?EEFGGFGFGCFFGFGGGFFGGFGGFGFFGGFGFFFFFFF*2DCD8CDFGFFGAFFCFGFFFFFBF5=EEF<AECCA6CDGA)@C=>58?D>C@CFA>):/>548?E?3>
@M00200:205:000000000-AKKM3:1:1101:25843:6884 2:N:0:1
TACTAGGGTATCTAATCCCGTTTGCTCCCCACGCTTTCGCGCCTCAGCGTCAGGGAATGCCCAGAGACCCGCCTTCGCCACCGGTGTTCCTCCCGATCTCTACACATTTCACCGCTACACCGGGAATTCCAGTCTCCTCTTCCGGACTCTAGCTTGACAGTATCGGCCGGCATTCGAAGGTTGAGCCTCCGACTTTCACAGCCGACTTACCAAGCCGCCTACACGCTCTTTAAAACCAATTCAGAGTAGA
+
<CCCCGGGGGGGGGGGGGGGGGGGGGGGGGGGGGGGGGGGGGGGEGGGGGGGGGGGGGGGGGGGGGGGGGGGGGGGGGGGGGGGGGGGGGGFGGGGDGFGGGGGGF8EFGGFFCEFGGGGGGGD>E?DFFFCFGGGGFGFFGGFGFG5DBEDF?FFFGGFDGFGDBDGFGFFF9FAF?DAGCGFA??AFGGEEG=FFEEE3;?BF>B?;@EFE@GA@DE6??7FFD5757<A4)648(4>4<BBB?A9A2
@M00200:205:000000000-AKKM3:1:1101:25353:6886 2:N:0:1
TACTCGGGTATCTAATCCTGTTTGCTCCCCACGCTTTCGTGCATGAGCGTCAGTGTTGGCCCAGAAGGCTGCCTTCGCCATCGGTGTTCCTCCACATCTCTACGCATTTCACCGCTACACGTGGAATTCCACCTTCCTCTGCCACACTCCAGCACCGTAGTTTCGAGCGCAATTCCCAAGTTAAGCCCGGGGCTTTCACACTCGACTTGCGTCGCCGCCTGCGCACACTTTCAACCCAATTCATAGT
+
CCCCCGGGGGGGGGGGGGGGGGGGGGGGGGGGGGGGGGGFGGGGFGGGGGGGGGGEGGGGGGGGGFFGGCGGGGGGGGGG7=FGGGGGGGGGGGGGGGGGGGGGECECFGFGFGCDGGGGGGGGGGGCFFGGGG?FGFGF5@FF@*==FFGGG?F5?=+9CD991:=CEGFFFFFFFFF?FFCGFGG>?GGFFGGGF?G6>5>2>@@5BF=(-2EGBGE;(/(:2C390:4))6918(:7).4).).
@M00200:205:000000000-AKKM3:1:1101:25561:6886 2:N:0:1
TACCAGGGTATCTAATCCTGTTTGCTCCCCACGCTTTCGCGCCTCAGCGTCAGAACTGGCCCAGGCAGCCGCCTTCGCCACTGGTGTTCCTCCCGATATCTACGCATTTCACCGCTACACCGGGAATTCCACTGCCCTCTTCCAGCCTCGAGCTTCACAGTATCCAAGGCAATTCCTCGGTTGAGCCGAGGGCTTTCACCCAAGACTTATGAAGCCGCCTACGCGCCCTTTAAACCCAATTCAGAGT
+
CCCCCGGGGGGGGGGGGGGGGGGGGGGGGDGGGGGGGGGGGGGGGGGGGGGGGGGGGGGGGGGGGGGGGGGGGGGGGGGGGGGGGGGGGGGGGGGGGGGGFGGGGGGGDEGGGGGBGEFGGGGGGGGGGGGGGGGFFFGFFGGFGFGFGFGGGGGFFGGFFGCCEAGGFGFFFFFFFFGEGED7AFGFDGC?EGGGFEG>DFDF;@EC3<ACEE?C@GFD@@;B0?>D75:<BF<?EF6<4<<A<DB
@M00200:205:000000000-AKKM3:1:1101:23609:6888 2:N:0:1
TACCGGGGTATCTAATCCTGTTTGCTCCCCACGCTGTCGCGCCTCAGTGTCGGCTATTGAACCCTCGCGGGTTCACTGCCCAGCAGACCGCCTTCGCCACTGGTGTTCTTCCGGATCTCTACGCATTCCACCGCTACACCCGGAATTCCATCTGCCTCTACAGTGCCCAAGCGACACAGTTGCCACGGCCGATCTGGAGTTGAGCCCCAGCCTTTCACCACAGCCTTCTGTCGCCACCTACGCGCCCTTTC
+
CCCCCGGGGDGGGFFGGGGGGGGGGGGGGGGGGGGGGGGGGGGGGGGGGGGGGGGGGGGGGGGGGGGGGGGGGG9FFEGFGGCEGGGGGGGGDFGGGGGGGGGGGGFGFFFFGDC9DFGGGFFGFG@FDEGEGC>EGFGDFGG>C@GE;;CGEGGFFFFAE>BCCFGGFCFBFAEDEF7AC>BFB6E4>GED5C5:A)0537)/55????(3?)03-:=2:8(8:C6**0))(:08E6?28074>9(-4))
@M00200:205:000000000-AKKM3:1:1101:13385:6896 2:N:0:1
TACGAGGGTATCTAATCCTGTTCGCTCCCCACACTTTCGCTCCTCAGCGTCAGGTCATTCCCAGAGAACCGCCTTCGCCACCGGTGTTCCTCCTGATATCTACGCATTTCACCGCTACACCGGGAATTCCACCATCCTCTACCACACTCGAGTCTTCCAGTATCAAATGCAGTTCTCGGGTTGAGCCCGAGGATTTCACACCTGACTTAGAAAACCACCTACACACGCTTTAAACCCAGTTCAGAGT
+
C@CCCGGGGGGGGGGGGGGGGGGGGGGGGGGGGGGGGGGGGEGGGGGGGGGGGGGGGGGGGGGGGGGGGGGGGGGGGGGGGGGEGGGGGGGGFFGGGGFFGGGGGGGGGGGGGGGFGGGDGGGEGGEGGGGGGGGG89FEFGGFGFGDGFGCGGGFFCD7DF>FDFCGFCFFF@FFFFC5FECFACFFFDEE>FGGFCFFE?FBDFE<CCEC4=FGFGD@E@FFFG>D*/:CEFA;EF;(7<C3<3;
@M00200:205:000000000-AKKM3:1:1101:3306:6904 2:N:0:1
TACTAGGGTATCTAATCCCGTTCGCTCCCCTAGCTTTCGCGCCTCAGCGTCAGTGTCAGCCCAGCAACCCGCCTTCGCCGCAGGTGTTCCTCTCGATATCTACGCATTTCACCGCTACACCGAGAATTCCAGTTGCCCCTTCTGCACTCTAGTCGCACAGTATCAGTTGACCTTTCCGAGTTAAGCTCGGAGATTTCACAACTGACTTGTGCTGACCGCCTACGTCCCCTTTATACCACATCAGGAGT
+
CCCCCGGGGGFGGGGGFFFGGGGGGGGGGGFGGGGGGGGGGGGGGFFGCFGGGGGCFAFEFGGGGGGGGGEGGGDGGGGGGGGGFEGGGC8FGGGGGGGGFCC?FG7CGFGEFGGFDGGGGGGGGEF8FGFDCCGGGBG9DGD9FFGEGFGGAFG>EDG5EFE@=;C7?CF@88?C<9?AE>CC8@,;*;EDFGFFF??67@B=B(89**)8??9,57=>;018(*27CD3)9C?.;;@,/).)),(.
@M00200:205:000000000-AKKM3:1:1101:24870:6911 2:N:0:1
TACTCGGGTATCTAATCCTGTTTGCTACCCACGCTTTCGCGCCTCAGCGTCAGATGCGGACCAGGGACTCGCCTTCGCCGCCGGTGTTCCTCTCGATATCTACGCATTTCACCGCTCCACTGAGAGTTCCCGTCCCCCCTACCGCCCTCAAGAACCGAGGTTTGGCGCGCACTTCCCCGGTTGAGCCGGGGGATTTCACACGCCACATACGGAACCGCCTACGCGCCCTTTATGCCCAATTCAGAGT
+
CCCCCGGGGGGGGGGGGGGGGGGGGGGGGGGEEEGGGGGGGGGGGGGGGGGGGGGGGEEG7BFCEGGFGGGGGGGGFGGGG:+FFGGGGFAF;F@EFGGGGGGGEEGEGGGGFGE?DFEFF,CDGDFDGF,=DCDG,9+):@CDE>DFGAF5,;D>>5C*4;6*5ACCDGB@E49B5A53<C)7;9FF55*<BCFG?<G<:31(,1(4)51(1(*;0771438)(27D)784))6>E7(2)))6)44
@M00200:205:000000000-AKKM3:1:1101:6508:6930 2:N:0:1
TACGAGGGTATCTAATCCTGTTTGCTCCCCACGCTTTCGTGCATGAGCGTCAGTATTGGCCCAGGAGGCTGCCTTCGCCATCGGTGTTCCTCCACATCTCTACGCATTTCACCGCTACACGTGGAATTCCACCTCCCTCTGCCATACTCCAGCATCGTAGTTTCAAGTGCAATTCCCAGGTTACGCCCGGGGATTTCACGCCTGACTTGCGACGCCGCCGGCGCACCCTTTAAACCCAACCAGAGT
+
CCCCCGGGGGFGFCCGGGFFGGFGDFFG8BEC6+BFDFCFGGGFFEDCFC7FEGGGGECFG,:FGGGEECFFG<FFFGC7:EGG:=FGGGAFGGGC,A=FF,54@CEGGFGFF+4@>@8FE?CCGFGFGADC==@FEFFBDFG6E5DDGF8DCD8DBDFFGC9DEF?F+,30?>@;6;D5DCD+<>?@DGGF>7C4+22:==49:.>/*6655(**1::(((.>9CDD*2)).-2,*(1(3(4(()
@M00200:205:000000000-AKKM3:1:1101:17793:6931 2:N:0:1
TACAAGGGTATCTAATCCCGTTCGCTCCCCATGCTTTCGCGTCTGAGTGTCAGGTGTGGGCTAGCAGACCGCCTTCGCCACTGGTGTTCCTCCGGATCTCTACGCATTTCACCACTCCACCCGGAATTCCGTCTGCCTCTCCCAACCTCCAGCGACCCAGTTTCACACGACCTCTCCCGGTTAAGCCGAGAGCTTTCACGCATGACTTAAGTCACCACCGACCCGCGCTTTAAACCCAGTTCAGAGT
+
CCCCCGGGGGGGGCFGGGGGGGGGGGGGGGGFGGGGGGEDFEGEFFGGGGGFCFFGGGGGGG@@FFFGGGE7FGCEGGGEGGF<FGCFGGG9FF7C7FFGGFFDC>CFGGGFGFG?F<8FGG@B+6+@FFFFGFGGGFFDFGGFFFDDGFGGGGCE>GD5@CEGFF7?5:ABFEFFF55?<*C7BDGE*/*/)4<1;CEB>@@1)5?)97C77<F9):8903@EFG39)7,5).-48:?()-).)4)
@M00200:205:000000000-AKKM3:1:1101:4230:6943 2:N:0:1
TACACGGGTATCTAATCCTGTTTGCTCCCCACGCTGTCGCGCCTCAGTGTCAGCCATTGCCCAGCAGATCGCCTTCGCCACCGGTCTTCTTCCGGATCTCTACGCATTCCACCGCTACACCCGGAATTCCATCTGCCTCTGCAATGCTCCAGTCAAGCAGTCGGCACGGCAGATCCGGGGTTGAGCCCCGGACTTTCACCACACCCTTACCTGACCACCTACGCGCCCTTTAAACCCAGTTCAGCGT
+
CCCCCGGGGGGGGGGGGGGGGGGGGGGGGGGGGGGGGGGGGGGGGFGGGGGGGGGGGGGGGGGGGGGGGGGGGGGGGGGGFGGGFGEFFGFGGGGGGGGGGGGGGGGGGFGAEBGEGGCEGGGGGGGGGGGGGFGFFFGFFGGFGFGEDDDDGGDFFG?6@FFGF?DEBDBAFFFFF>CEGGG>AEFFFGE)8CFFCFGFFD?FFFFFFE;CADFF@CD@;@0)-:>D3742-:2:E:?,59))..-
@M00200:205:000000000-AKKM3:1:1101:11984:6945 2:N:0:1
TACTGGGGTATCTAATCCCGTTCGCTCCCCACGCTTTCGTGCCTGAGCGTCAGCAATTGTCCAGGTAGCCGCCTTCGCCTCTGGTATTCCTCATGATATCTACGCATTTCACTGCTACACCATGAATTCTGCTACCCTCTCCAATGCTCTAGCCATGTAGTTTGAGGTGCAATTCCGGGGTTAAGCCCCGGGCTTTCACGCCTCACACACTTGGCCGCCTGCGCACCCTTTAAGCCCAGTTCAGAGTCGAC
+
CCCCCGGGGGGGGGGGGGGGGGGGGGGGGGGGGGGGGGGGGGGGGGGGGGGGGGGGGGGGGGGGCFFGGGGGGGGGGGGGGGGFGGGGGGGGGGFGGCEFGGGGGGGGGGGGGGGFGGGFDGCF99EDFGGGGGGGGFC5?FGBFFGFGFG8EFGFFEGFFFF8D?FGFFFEBEFFFAD>FGG?CF@??6C5?GGGF=C58=DFFFEEAFFFE@GGFGFF(7@B6EDGGF;3547;F07@4<CE536.48(
@M00200:205:000000000-AKKM3:1:1101:3688:6976 2:N:0:1
TACGAGGGTATCTAATCCCGTTCGCTCCCCTAGCTTTCGCGCCTCAGCGTCAGTGTCAGCCCAGCAACCCGCCTTCGCCGCAGGTGTTCCTCTCGATATCTACGCATTTCACCGCTACACCGAGAATTCCAGTTGCCCCTTCTGCACTCTAGCCCCGCAGTATCGGCTGACCGTTCTGGGTTAAGCCCAGAGATTTCCCAGTCGACTTGCGGTGGCCGCCTACGCGCCCTTTATACCCAGTTCCGAGTCG
+
CCCCCGGGGGGGGEFGG<FFFGGDGGGGGGGGGGGGGG@FGGGGGFCFGGGGGG9FFGFGGGGGGGDGGGGGGGGEGGGDGGGGGGGDGGGGGGGC8AEGCCFDE6BEFGAFDCC?CC9FFE@C:EGFFF89==FGG?GB*6@<EFG5?5==9=DDFG>53+*28@GGFG5@BDEAFAF>>>*++5=568CFF:<:F*475>@D?B6<@C@FDFGF@C3(82:<0205C7(,).)5+442,)-)(((-,,
@M00200:205:000000000-AKKM3:1:1101:22559:6998 2:N:0:1
TACTCGGGTATCTAATCCTGTTTGCTCCCCACGCTTTCGTGCATGAGCGTCAGTGTTGGCCCAGAAGGCTGCCTTCGCCATCGGTGTTCCTCCACATCTCTACGCATTTCACCGCTACACGTGGAATTCCACCTTCCTCTGCCACACTCCAGCACCGTAGTTTCGAGCGCAATTCCCAAGTTAAGCCCGGGGCTTTCACACTCGACTTGCGACGCCGCCTGCGCACACTTTAAACCCAATTCAGAGT
+
CCCCCGGGGGGGGFGGGGGGGGGGGGGGGGGGGGGGGGGGGGGGGGGGGGGGGGGGGGGGGGGGGGGGGGGGGGGGGGGGGGGEGGGGGGGGGGGGGGGGGGGGGGGGGGGGGGGFGGGGGGFDGGFGGGGGGGGGGFGFFGGFGFD5DFGGGGGFFGGFGGFGFFGGFGFFAEAFFFG5FFGGFGFFFDCABC7DACEEFFFFFFFDEF@=@BGGFGF<??6:1EFG9:>B<AA0E?0B)4<BF?>
@M00200:205:000000000-AKKM3:1:1101:4352:7000 2:N:0:1
TACTGGGGTATCTAATCCTGTTTGCTCCCCACGCTTTCGCGTCTCAGCGTCAGTTGCTGTCCAGAAGGCCGCCTTCGCCACCGGTGTTCCTCTCGATATCTACGAATTTCACCTCTACACCGGGAATTCCATCTTCCTCTTCTGCTCTCAAGCACGGTAGTATTAGACGACCTCTCCCAGTTGAGCCGGGAGATTTCACGCCTAACTTACCGCGCCACCTGCACGCACTTTAAACCAGTTCAGAGT
+
CCCCCGGGGGGGGFGFGGGGGGGGGGGGGGGGGGGGGGGGGGGGGGGGGFGGGGGGGGGGGGGGGGGGFGGGGGGGGGGGGGGGGGGGGGGGGGGGGFEGGGGGGGGGGGGGFFGFCFGGGGGGGGGFGGGGGFGFGFFEFFGFGFGFGFGFGGGDFGGFG99EEFGGDGEFEFFFFFGFGG>FA?F>E>:49CC>FEG>B2=DEFFF3>==@FG51DA@E((23C5DCG8EC;<@C14<A>2>2<
@M00200:205:000000000-AKKM3:1:1101:24986:7001 2:N:0:1
TACGAGGGTATCTAATCCTGTTTGCTCCCCACGCTTTCGTGCATGAGCGTCAGTGTTGGCCCAGGAGGCTGCCTTCGCCATCGGTGTTCCTCCACCTCTCTACGCATTTCACCGCTACACGTGGAATTCCACCTCCCTCTGCCACACTCTAGCCAAGTAGTTTCGAGCGCAGTTCCCAATTTAAGCTCGGGGCTTTCACACTCGACTTGCTCGGCCGCCTCCGCACACTTTACACCCAATCCAGCGT
+
C8CCCEGGGGGGGGGGGGGGGGGFGGGGGGGGGGGGGGGGGGGGFC<FEGGGEGGGCEEGGGDGGECFGGGGGGGGGGGDFGGGGGGGGGGGGGG,AFGGGGGGGGGGGG;FGGGFGEGG8E8CF9EEGGGGGFD=CFGF5DDDGFGFGF8@AC+0*7+3@DB789+=*338AEAFFF=*7@2+<,,39>*:9?CGFFG?@:=B)5=@*4*8=(;A(:A6(/(:2=0CF+AEF<88E?03(())((4
@M00200:205:000000000-AKKM3:1:1101:6419:7009 2:N:0:1
TACAAGGGTATCTAATCCCGTTTGCTACCCACGCTTTCGCGCCTCAGCGTCAGTTCCGGCCCAGGGGACCGCCTTCGCCACTGGTGTTCCTCCCAATATCTACGCATTTCACCGCTACACTGGGAATTCCGCCCCCCTCTTCCGGACTCGAGCCTTGCAGTTTCTTCCGCACGTCCTCGGTTGAGCCGAGGGATTTCACGGGAGACACGCAAAGCCGCCTACGCGCCCTTTAAACCCAATTACGAGT
+
CCCCCGGGGGGGGGGGGFGGGGGGGGGGGGGGGGGGGGGGGGGGGGGGGGGGGGGGGGGGGGGGGGGGGGGGGGGGGGGGGGGGGGGGGGGGGGGGGGGGGFGFGGGGGGGGGGG>+@DFGGGGGCGFGFGGDEGGGFGDFGGFGEGAGF?CGDCACF>FFGFGFFGD>GDFFFFFFFGFGDD;)<=ABGDD>=FC@.+1;9((6:<266;;9:?=9D>:1:65(:>DC72<BFA3>::?)-)46:2
@M00200:205:000000000-AKKM3:1:1101:22205:7013 2:N:0:1
TACAGGGGTATCTAATCCCGTTTGCTCCCCTAGCTTTCGCGCCTCAGCGTCAAGAACAGGCCAGGTAGTCGCCTTCGCCACTGGTGTTCCTCCCGATATCTACGCATTTCACCACTACACCGGGAATTCCACTACCCTCTCCTGCCTTCGAGTCGATCAGTATCGCGTGACCCTCCCCAGTTGAGCCGGGGGCTTTCACACGCGACTTGCACGACCGCCTGCGCGCTCTTTATACCCAATTCAGAGT
+
CCCCCGGGGGGGGGGGGFGGGGGGGFGGGGGGGGGGGGGGGGGGGGGGGGGGGGGGGGFGGGGGGGGGGGGGGGGGGGDCGGFGGGGGGGGGGDEEDGGGGGGGGGGGGGFGGGGFGGGGGGGGD7DEGFFGGGGGFFGFFGGFGFGDGFF8EDGFFFGFGG9C>ADGBGFEFFF>EFGDFFGGFFG**9>AEGGGFFGFFF@@FF>FA)4<::CEFG>3:(35;?;DF>24)524A3?0:A<542<
@M00200:205:000000000-AKKM3:1:1101:14434:7017 2:N:0:1
TACTGGGGTATCTAATCCCGTTTGCTCCCCTGGCTTTCGTGTCTCAGCGTCAGCACACTCCCAGCTACCTGTTTTCACCATTGGCGTTCCAAATGATATCTACGCATTTCACCGCTCCACCATTTGTTCCGGTAGCCCCTAAGTGGCTCAAGACACCCAGTATACCGAGCAGTTCCACGGGTGAGCCGTGGGATTTCACAAGGTACTTAGGCATCCGCCTACACACGCTTTATACCCAATTCAGAGT
+
CCCCCFGGGGGGGGGGGGGGGGGGGGGGGGGGGGGGGGGGGGGGGGGGGGGGGGGGGGGGGGGGGGGGGGGGGGGGGGGCFFFCGGGGGFGGDGFFGGGGGGGGGGGGGGGGGGGFGGFGG?EFFFEGGCECCEDGGBED?GFFFD>DGFG6EGGFFGGF?FEDFFG65CEFFFFFDFC?FEDGFGG>AGGFFGFGFFGC*=BFCCE?EF92>3DFFGF9DD@FFGDGG<8CCEFFGF?8;EC5?)1
@M00200:205:000000000-AKKM3:1:1101:4573:7024 2:N:0:1
TACTGGGGTATCTAATCCCATTCGCTCCCCTGGCTTTCGCGCCTCAGCGTCAGTTCCGGTCCAGATGGTCGCCTTCGCCACCGGTGTTCTTCCCAATATCTACGCATTTCACCGCTACACTGGGAATTCCACCATCCCCTCCCGGACTCGAGCCAGCCAGTATCGAATGCAGTTCCTCGGTTGAGCCGAGGGATTTCACACCCGACTTGGCCGGCCGCCTACGCGCCCTTTAACCCCAATTCAGAGT
+
CCCCCFGGGGFGGGGGGGCFGGGGGGGGGGGGGGGGGGGCFFGGGGGGGGGGGGGGGGGGGGGGGGGGGFGGGGGGGGEFEC=:FFGGGGF<FGG=A?@E8ECCGEGGGFFGAEEFGGGGGGGFGGGGGGGEDFGG8:FD56AAG5CFD5DCE>DFFGGF8+*?85CGFG6=A;A+1<9?CEDF6@FFB95?AGGFFEFC@2>9@>FFFFFE99C:6DEF(,-048@D)*..:)4,13-()).)636
@M00200:205:000000000-AKKM3:1:1101:21098:7034 2:N:0:1
TACTGGGGTATCTAATCCCGTTCGCTACCCACGCTTTCGTGCCTCAGCGTCAGAATTGGCCCAGTCGCTTGTCTTCACCTTTGGCGTTCCTCTAGATATCTACGCATTTCACCGCTCCACCTAGAGTTCCAGCGACCCCTACCAACCTCAAGTCCTGTGGTCTACCGAGCCATTCCATGGTTAAGCCATGGGATTTCACAAGGCACTGACAGGACCGCCTACGCACCCTTTAAACCCAGTTCCGAGT
+
CCCCCFGGGGGGGGGGGGGGGGGGGGGGGGGGGGGGGGGGGGGGGGGGGGGGGGGFGGGGFGGGGGGGGGGGGGGGGGGGGGEFGGGGGGGGGDCFGGGGGGGGGGGGGGGGGGGFGGGGGGGGGGGGGGGGGCCE=AEDFGGFGFGFGFGGGFGFFGGFGGEGFFDGEGFFFFFFFFG?CFCF7E6@FDC>FFE@17;>C@=@FB>=BFFEFFGF@DB(805A@EEDCF@<CEF=C1,61))/66?
@M00200:205:000000000-AKKM3:1:1101:7613:7050 2:N:0:1
TACTAGGGTATCTAATCCCGTTCGCTCCCCTGGCTTTCGTGTCTCAGCGTCGGCACACCCCCAGCGGACTGCTTTCGCCGTCGGCGTTCCAAGCGATCTCTACGCATTTCACCGCTCCACCGCTTGTTCCGTCCGCCCCTAGGTGGCCCAAGACCGCCAGTATACCCAGCCGTTCCCCGGTTGAGCCGGGGGATTTCACGCGGGCACTTAACGGTCCGCCTACACCCGCTTTACACCCAATTCAGCGT
+
CCCCCGGGGGGGGFGGGGGGGGGGGGGGGGGFGGGGGGGGGGGGGGGGGGGEGEGGGGGDGGGEGGGGGDGGGGGGEGGGFEEFGGGGGGGGEGGEG+=FGGGGGGDDFGGGGDD>GGGGGEGG7FFGGGGGGGCEEFGDFGFFGFFCGDFFGGGF>EG45=?F?F4CFFFBF>4?AFD)=C8*=9;355E>):AFF<C(296(31417)5<:(229D>(3(:612777),(.66>F92<<22.))2-
@M00200:205:000000000-AKKM3:1:1101:16409:7065 2:N:0:1
TACAGGGGTATCTAATCCTGTTTGCTCCCCACGCTTTCGCGTCTCAGCGTCAGTAACGTCCCAGCGAGCTGCCTTCGCCATTGGTGTTCCTCCCGATATCTGCGCATTTCACCGCTACACCGGGAATTCCACTCGCCTCTTCCGAACTCTAGTCCGGCAGTATCGACCGGCATCCCAGGCTTGAGCCCTGGACTTTCACAGCCGACTTACCGGACCGCCTCCACGCGCTTTAAACCCCATTCAGAGTAGCT
+
CCCCCGGGGGGGGGGGGGGGGGGGGGGGGGGGGGGGGGGCFGGGFGGGGGGGGGFFGGGGGGGGGGGDFGGGGGGG7FEFGF98FFGGGGGGGGGGCCEGGGGGGGGGFDFGFDG>DGGGGD7+=B8?FGFGDGGGGFGFFGGFGBGFGFF7>?F5@EDFFFEGA>DEBEE>FFAAFF5)=@D*46C>);:A5=?;A5<3>??9;0(6;>;?01:5()7:(4:>18)9/*())-438(87A<:)43)))))
@M00200:205:000000000-AKKM3:1:1101:14326:7070 2:N:0:1
TACAGGGGTATCTAATCCTGTTTGCTCCCCACGCTGTCGCGCCTCAGTGTCAGCCACGGCCCAGCAGGCCGCCTTCGCCACCGGTGTTCTTCCGGATCTCTACGCATTCCACCGCTACACCCGGAATTCCACCTGCCTCTACCGTGCTCGAGCACGCCAGTTCGCACGGCCGACCCGGAGTTTAGCCCCGGGCTTTCACCGCACGCTTGACGTGCCACCTACGCGCCCCTTACACCCAATCCAGAGTAGAC
+
CCCCCGGGGGGGGGDGGGGGGGGGGGEFGGGGGGGGGGGGGGGGGGGGGGCFGGGGGGGGGGGGG@AEEGGGGGGGGGGGEGGDFCFGGGEFGGF=FFGGCFGGGGGGGF9EFEGEDFGFGGGGF@FGFGFGGGGGGFGEFGFDFFDBG>E+CDC*:3*<@<ADAEDGEGFF>B?FEED)4*+2ACFFBCGDFE5<FFGA:09>BB1287????FC<GF1?FFE98DD)*().940E:20(4<2<054A<)
@M00200:205:000000000-AKKM3:1:1101:11096:7088 2:N:0:1
TACTAGGGTATCTAATCCTGTTTGCTCCCCACGCTTTCGTGCATGAGCGTCAGTGTTGGCCCAGAAGGCTGCCTTCGCCATCGGTGTTCCTCCACATCTCTACGCATTTCACCGCTACACGTGGAATTCCACCTTCCTCTGCCACACTCGAGCCACGTAGTTTCGAGCGCAATTCCCAAGTTAAGCCCGGGGATTTCACACTCGACATGCGCGGCCACCTGCGCACACTTTAAGCCCAATTCAGAGTAGA
+
CCCCCGGGGGGGGGGGGGGGGGGGGGGGGGGGGGGGGGGGGGGGGGGGGGGGGGGGGGGGGGGGGGGGGGGGGGGGGGGGGGDFGGGGGGGGGGGGFGGGGGGGC8FGGGGGGGGFGGDDEFFDGGCFGGGGGGGGGFFEFGGFGFGDF?E6EGFFFGF?EGFGAFGGFGF=DFFFAFGFFFFFFGDFFGGFFGGFFEGFFBDBDFFD3>>@=BGG@GFD;@08:EDG57<BF<<3C??14<9A9?A):A
@M00200:205:000000000-AKKM3:1:1101:4634:7102 2:N:0:1
TACACGGGTATCTAATCCTGTTTGCTCCCCACGCTTTCGCACCTCAGCGTCAGTATCGGGCCAGTGAGCCGCCTTCGCCACTGGTGTTCTTGCGAATATCTACGAATTTCACCTCTACACTCGCAGTTCCACTCACCTCTCCCGAACTCGAAGACTCCCAGTATCGAAGGCAGTTCTGGAGTTGAGCTCCAGGATTTCACCCCCGACTTAAGAGTCCGCCTCCGTGCGCTTTATGCCCAATTCAGATT
+
CCCCCGGGGGGGGGEGFGFGGGFGGGGGGGGGGGGGGGGGGGGGGGDGGEGGGFFGGGGGGGGGGFFGGGGGGGGGGGGGG@EGFGGGGFDGGGGDGF;FFFGGG8FFDGGGGGGFGGFGAEDCF@CDFGGGCGGGGFGFFGGFGE6DF>CFECGFFGGFG7E9CBD6@CF@A@89FFG5:5>FACF69?FFF5CF4EFE*<@A(9((5*9**84179><;(6:2*;)><@(6<CEF(43(6>)6.-)
@M00200:205:000000000-AKKM3:1:1101:13779:7122 2:N:0:1
TACTGGGGTATCTAATCCCGTTTGCTACCCTAGCTTTCGCACCTCAGCGTCAGAAGTTGCCCAGTGGACCGCTTTCGCCTCCGGTGTTCCTCCAGATATCTACGCATTTCACCGCTCCACCTGGAGCTCCGTCCACCCCTACAACTCTCGAGTCCACCAGTATCCGATGCAGTTCCCCGGTTGAGCCGGGGGATTTCACATCGCACTTAGTGGACCGCCTACGTTCGCTTTAAACCCAATTCAGAGT
+
CCCCCGGGGGGGGGGGGGGGGGGGGGGGGGGGGGGGGGGGGGGGGGGGGGGGGGEFGGGGGGGGGGGGGGGGGGGGGGGGGGGGGGGGGGGGGGGGGGGGFGGGGGGGGGGGGEEBGGGGGGG8FGGGGG>EFGGGEECDFGGFGFGEGFGCGDDFFGGFFFFGEFDEFGB5A;FFFFGBE5**9DCB>G>4)=E=8CFE3@6(1:@@C)9/6@F80CB@;:(7(0.9>942-:A0?:?B44:>944
@M00200:205:000000000-AKKM3:1:1101:23349:7132 2:N:0:1
TACTCGGGTATCTAATCCTGTTTGCTCCCCACGCTGTCGCGCCTCAGTGTCGGCTATTGGACCCTCACGGGTCCACCGCCCAGCAGACCGCCTTCGCCACCGGTGTTCTTCCGGATCTCTACGCATTCCACCGCTACACCCGGAATTCCATCTGCCTCTACGGTGCCCAAGCCCTACAGTCGCCGCGGCAGATCTTGAGTTGAGCTCCACACTTTCACCGCCGCCTTCTAGTGGCCACCTACGCGCCCGTT
+
CCCCCGGGGGGGGGGGGGGGGGCGGGGGGGGDGGGGGGGGGGGGG@FGGGGGGGGGFGFCGGGG,FDFEEGGGGGGGCGGGGGGFGGGGGGGG@FFEGECCECFG=FGGFFGGCEFGDFGCF8C+@EAFFGDDGGEGFGFFGE>+@FFGFGGGDFAFGFFDCD9=BDGFFABFFFFFFGFF54CAE*:>5E:ACF+3)39?C<.69;B:(,136+<AFF07((89=>**:-621:B?B40.41;06;9(4.
@M00200:205:000000000-AKKM3:1:1101:11523:7133 2:N:0:1
TACGAGGGTATCTAATCCCGTTTGCTCCCCACGCTTTCGCGCCTCAGCGTCAGGAAATGCCCAGAGACCCGCCTTCGCCACCGGTGTTCCTCCCGATCTCTACACATTTCACCGCTACACCGGGAATTCCAGTCTCCTCTGCCTCCCTCAAGAACGGCAGTATCAGCCGCCGTTTCTCGGTTGAGCCGAGAGATTTCACGACTGACTTGCCATCCCGCCTACGCGCCCTTTATGCCCAGTTCAGAGTATAT
+
CCCCCGGGGGGGGGGGGGGGGGGGGGGGGGGGGGGGGGGGGGEFGGGGGGGGGGGDEFCGGGGDDCF8FEEGGGGGGG?CCFGDFGGGGGGGFCGGEEGGCGGFGGGGGGGGGGGFGGGGGG+8:BDFGG8=DG?GGFGED8=6E6CDFF?6D?DF5CCEG>7C@@FGA*94?A46+=4@FG78;FCE4)/.)9?CF<?(/7(,).4?);()15CC?GF?0<0)3=@G)92)6>A2;)(.))--)).)).)
@M00200:205:000000000-AKKM3:1:1101:6496:7137 2:N:0:1
TACGAGGGTATCTAATCCCGTTCGCTCCCCTAGCTTTCGCGCCTCAGCGTCAGTGTCGGCCCAGCAACCCGCCTTCGCCGCAGGTGTTCCTCTCGATATCTACGCATTTCACCGCTACCCCGAGAATTCCAGTTGCCCCCTCCGCACTCTAGCCCCGCAGTATCAGTTGACCTTTCCGAGTTAAGCCCGGAGATTTCACAGTCGACTTGCGGTGGCCGCCTACGCGCCCTTTCAACCCCATTCAGATT
+
CCCCCFGGGGGGFFFGFFGGGGDGGGGGGGFDEGGGGGGGCGGGGGGGGGG@FGGGG:CGGFCGGFGGGGGGGGGGGGGFBFDDFGGGGGGGGGGEFGGGFGGGGGGCFA;FE8C5CG,4D>7>@BFGGGCFGF9E=F6)<C>BGFGAGFF?ACC9BC9@?:EFEFGF6DFF6BAFFF58F8B::EGFDD58>6:DF3+17.)6(:314),,3(**.9)4?1:51/)9<)34<4:AD3(-4)6<A2).
@M00200:205:000000000-AKKM3:1:1101:15756:7146 2:N:0:1
TACGGGGGTATCTAATCCTGTTTGCTCCCCACGCTTTCGTGCATGAGTGTCAGTGTTGGCCCAGGAGGCTGCCTTCGCCATTGGTGTTCCTCCACATCTCTACGCATTTCACCGCTACACCGAGAATTCCAGTTGCCCCTTCTGCACTCTAGCCCCGCAGTATCGGCTGACCTTTCTGGGTTAAGCCCAGAGATTTCACAGTCGACTTGCGGTGGCCGCCTACGCGCCCTTTATGCCAAAGTCAGAGT
+
CCCCCGGEEGGGGGGGGGGGGGGGGGGGGGGGGGGGGCGGGGGFF@FEGGGGGGGGGGGGEGGFF@GGGGGCFGGGGGFGGGGFFFEGFGFGGGGEFGGGFFGGGC7?DEFEGGGFCFFGDEGGGEFGGFGGGGGGEFG>F8ADFFGFGFEDE?FAB6C>EGC@AADG>FFF>E5CFFF5:CFFFG,@FGFFFFGFAAFEF@3(9:227*2(30C9,7.:2,(.1=>CG:07)5267).3(69<262:
@M00200:205:000000000-AKKM3:1:1101:6584:7148 2:N:0:1
TACACGGGTATCTAATCCCGTTTGCTCCCCTAGCTTTCGCTCCTCAGCGTCAATGTCGGTCCAGGATGCCGCCTTCGCCACCGGTATTCCTCCAGATATCTACGCATTTCACCGCTACACCTGGAATTCTGCATCCCTCTCCCGAATTCAAGCCATCCAGTATCGGATGCAGTTCCCAGGTTGAGCCTGGGGATTTCACATCCGACTTAGTTGGCCGCCTACGAGCCCTTTATGCCCAATTCAGAGT
+
CCCCCGGGCGGGGGGGGEGGFFFGGGGGGGGGGGCGGGGGGGGGGGGGEGGEEGGGGGGGGGGFGFGGGGEG@FGGGFFFEEGGGEGGGGFGAFGDFAFFGGGGGE7FGGGGGGGFGEC8BDC8FEFCEAFGGFGFF6F5FFF9C>DFGFGGFGDFFCFFG@7D@ACC>D8AFEFFFFGFDFDGFGGFFGGFF56?FFGFFFFDA2>)>CE?=EC?=CD996?53:>F<4@F?E948;?34;C3?EE
@M00200:205:000000000-AKKM3:1:1101:8392:7149 2:N:0:1
TACGGGGGTATCTAATCCTGTTTGCTCCCCACGCTTTCGCGCCTCAGCGTCAGAACCGGACCAGACAGCCGCCTTCGCCACTGGTGTTCTTGCGAATATCTACGAATTTCACCTCTACACTCGCAGTTCCGCTGTCCTCTTCCGGTCTCAAGTCTCCCAGTATCGAAGGCAATTCTGTGGTTGAGCCACAGGCTTTCACCCCCGACTTAAAAGCACGCCTACGCGCCCTTTATGCCCAATTCAGAGT
+
CCCCCGGGGGGGGGGGGGGGGGGGGGGGGGFGGGGGGFGGGGGGGGGGGGGGGGFGGGGGGCFGGGGGGGGFGGGGGGGGGGGGGGGGGGGGGGGGGGGGGGGGGGGFFGGGGGGBDCAEGGGGCEGGGGGGGGGGFFGFFCGBEEGFGFGD9++BFFGFGFCC>>7?4DA96>FFFF+6FCCD)>6FFFFFFCFDF.+;10:6390;EFF<C(+3(1<?04:5(:)9/73)6AA>62?B25A44).
@M00200:205:000000000-AKKM3:1:1101:14907:7159 2:N:0:1
TACAAGGGTATCTAATCCCGTTCGCTCCCCTAGCTTTCGTCCCTCAGCGTCAGAAAGGACCCAGTGGACCGCTTTCGCCTCCGGTGTTCCTGATGATATCAACGCATTTCACCGCTCCACCATCAGTTCCGCCCACCTCTATCCTCCTCAAGCTTGCCGGTTTGAAGCGCAATTCCACGGTTGAGCCGTGGGATTTCACACCTCACCTAACAAGCCGCCTACGGACTCTTTAAACCCAATTCAGAGT
+
CCCCCGGGGGGGGGGGGGGGGGGGGGGGGGGGGGGGGGGGGGGGGGGGGGGGGFGGGGGGGGGGGGGGGGGGGGGGGGGGFGGFEGGGGGGGGGGGFFGGGGGGGGGGGGGGGDGFGGGFGGGGFFGGGGGGGGGGGFG<DGGFEFGFGFGFGGGFFGD?CD>D7B?FEGFABFFFFFGFGDGGFGGFFDEEFGG*=<CEE@DD=BDFFFF@E8FGFGF6481>183;CCFF<<<BEFBBA<<9)2-
@M00200:205:000000000-AKKM3:1:1101:4057:7163 2:N:0:1
TACTAGGGTATCTAATCCCGTTCGCTCCCCTGGCTTTCGTGTCTCAGCGTCAGCACACTCCCAGCAAGCTGTTTTCACCATTGGCGTTCCAAACGATATCTACGCATTTCACCGCTCCACCATTTGTTCCGCTTGCCTCTAAGTGGCTCAAGACGCCCAGTATACCACGCCGTTCCACGGTTGAGCCGTGGGATTTCACAAGGTACTTAGGAATCCGCCTCCACACGCTTTCAACCCAATTCACAGTAGA
+
CCCCCFGGGGGGGGGGGG<FGGGGGGGGGGC@EGGGGGG6@FGGGGGGGGGGG,FFCFGGGGGGGG8EGF?BEFGGGGGG9?BFCEGGG8=9,,8FF7@FGFGDEGGGGGFGGGGFGGGGG8=;<;@FG;+A+@+@E+=5+@8C,3C5D+9=6=89?CC?=+*6*4A,<>*>B=AFFFGFFGD69:G5*3@?AF6CF4EE6)).*//>4*.*9=FF>F5@(7>F2;8C2:<)<6C@E;;F))1)))/9))
@M00200:205:000000000-AKKM3:1:1101:25503:7165 2:N:0:1
TACAAGGGTATCTAATCCCGTTTGCTCCCCTAGCTTTCGCGCCTCAGCGTCAGTGTTGGTCCAGGATGCCGCCTTCGCCACCGGTATTCCTCCAGATATCTACGCATTTCACCGCTACACCTGGAATTCTACATCCCTCTCCCAAACTCGAGCCTCCCAGTATCAGACGCAGTTCCCAGGTTAAGCCGGGGGATTTCACGTCTGCCTTAGCTGGCCGCCTACGCGCCCTTTATGCCCAGTTCAGAGT
+
CCCCCGGGGGGGGGGGGGGGGGFGGGGGGGGFFGGGGGGGEECFEGGGDGGCGGGGFFGGGGGGGGGGGGGGGGEGGFGGGFGGGGGGGGGGGGFGGCCCEFGFGGGGGGGGG>69DGGGFFGGFDGGEFFGGFDGGFGF6DDD8?FE?>E=C=FFFGFF?2CDE7DD?>55@EF?6975BDGGFFFE>C?4)=,8B7=7=@((*..;<<)97;EFFGFF6;(89EED)08)6))4038(6A)-)8)
@M00200:205:000000000-AKKM3:1:1101:25990:7170 2:N:0:1
TACGCGGGTATCTAATCCTGTTTGCTCCCCACGCTTTCGAGCCTCAGCGTCAGTAATGGACCAGTATGTCGCCTTCGCCACTGGTGTTCTTCCGAATATCTACGAATTTCACCTCTACACTCGGAGTTCCACATACCTCTTCCATACTCAAGATAGCCAGTATCAAAGGCAATTCCAAGGTTGAGCCCTGGGCTTTCACCTCTGACTAAACTATCCGCCTACGCTCCCTTTATACCCAATTCAGAGT
+
CCCCCGGGGGGGGGGGGGGGGGGGGGGGGGGGGGGGGGGGGGGGGGGGGGGGGGGGGGGGGGGGGGGGGGGGGGGGGGGGDFGGGGGGGGFDFGGGGGGGFFGGGGGGGFGGGGGFGDGFDFFGGGGGGCGGG8FEEFGFFGGFGFGEDFECGGGFFGFFDGEGFB799EFFFEFFFFGFFG6F?E;*:FGFFGGGFEGECC65CEEFEB)8EEFFDFA=FF2?(=8DC?)/@<??@<2(11)7)=C
@M00200:205:000000000-AKKM3:1:1101:13071:7191 2:N:0:1
TACTGGGGTATCTAATCCCGTTTGCTCCCCTGGCTTTCGTGTCTCAGCGTCAGCACATCCCCAGCAACCTGTTTTCACCATTGGCGTTCCAAACGATATCTACGCATTTCACCGCTCCACCGTTTGTTCCGGTTGCCCCTAGATGGCTCAAGACACCCAGTATACCAAGCAGTTCCACGGTTGAGCCGTGGGATTTCACAAGGTACTTAGGCATCCGCCTACACACGCTTTACACCCAGTTCATAGT
+
CCCCCGGGGGGGGGGGGGGGGGGGGGGGGGGGGGGGGGGGGGGGGGGGGGGGGGGGGGGGFGGDGGGGGGGGGGGGGG9FG9@DGGGEGGF@FGCGFGGG;DGGGGDEFDGGGGGFGGCGGGGGGGGGGG>EGEDGFFGFFGGFG5DDGFGFFFGFACFFDF9FFFD,DFFDF74<;@D?F6?7?EGF?CGF>??FF@C@E=B<;C6EC4;26>D8>5499>=67;;</:2;<343C=06C3)))).
@M00200:205:000000000-AKKM3:1:1101:19756:7199 2:N:0:1
TACCGGGGTATCTAATCCGGTTCGCTCCCCTAGCTTTCGCGCATCAGCGTCAGGTACGGCCCAGCAGATCGCCTTCGCCACCGGCGTTCCACGCGATCTCTGTGCATTCCACCGCTACACCGCTTGTTCCATCTACCTCTACCGACCTCAAGTCAACGAAGTATCAGACGCACTGCCACCGTGGACCCGTGAACTTTCACGCCTGACTTTCGTAACACCCTACGCGCCCCGTACGCCCGGTCATGACTCG
+
CCCBCEEGGGGGGGGGGGCBFGGDGEGGFGC-CFGEEFGGEGC@FGG,@BF:FDFGGCFGGGGG,EFC?FFFEGD@FGGGGGDGDCF@C,@,++C:C+,CDF5FGFCF,7DFGGGFDEDFF=+8=+6@CF,,=C+EGFGEFGGF6*CAGFF*7=9BA59*4;79<9E,3*8@56?AA);4<F*))0=A)91))3=:747707((,634C?C(.28C)*)(-.(.,*)91)(((-49E(((,,().))).,
@M00200:205:000000000-AKKM3:1:1101:12864:7204 2:N:0:1
ACGAGGGTATCTAATCCTGTTTGCTCCCCTAGCTTTCGTGCCTCAGTGTCAGGAGTTTTCCAGGGACTCGCCTTCGCCACTGGTGTTCCACTTGATATCTACGCATTTCACTGCTACACCAAGTATTCCAGTCCCCCCTCAAACCCTCCAGCAAGGTAGTTTCCAATGCCATTTCCGAGTTGAGCTCGGACCTTTCAAATCCGACTTACATCCCCACCTACGCCACCCTTAAACCCCATTCAGAGTAGAAC
+
@CCC@FGGF<FEDFFFCFGFGGGGGGEGGGGFFGGGFDEDEGGGEEFEC<FG@<FCG9CB,6CF@FEEFBCF@FFFEGGGG@FG<=CEFFGGGFEFDEECDDFEEGGGCED5EFADFC=F8F,C,@EFFGFGG,69+<@8D8=;D5FDDF8D,==DDAF?E9;8DC9DDFFD+;<+03=FE,+D5,DBF++<6EC8C*70088)))1:A***0/6<-;*7>59)(4/*:8)8*33(*/(43<)176.))))
@M00200:205:000000000-AKKM3:1:1101:28272:7206 2:N:0:1
TACGAGGGTATCTAATCCTGTTTGCTCCCCACGCTTTCGCGCCTCAGCGTCAGTTCCGGTCCAGTGAGCCGCCTTCGCCACTGGTGTTCCTCCCAATATCTACGAATTTCACCTCTACACTCGCAGTTCCACTCACCTCTCCCGAACTCAAGATCTTCAGTATCAAAGGCAGTTCTGGAGTTGAGCTCCAGGATTTCACCCCTGACTTAAAGACCCGCCTACGCACCCTTTATGCCCAATTCAGAGT
+
CCCCCGGGGGGGGGGGGGGGGGGGGGGGGGGGGGGGGGGGGGGGGGGGGEGGGGGFGGGCGGGGGGFGGGGGGGGFFGGGGGGFFGGDEFFEG@FGGGGGGGGGGGGFFGGGFEGFGGGGGGGGGGGGGGGGGGGGGFGFFGGFCBGB?FGGGGGFFGGFGGFGFBGF*DF=FEFF792;FF7EFGAF>CFFFFGGFFGEBBC9=@E?EE;*8:CC=7?2@=2A>=>D*9)9?))/?;03)/.<37;
@M00200:205:000000000-AKKM3:1:1101:9123:7206 2:N:0:1
TACCCGGGTATCTAATCCCGTTTGCTCCCCTGGCTTTCGCGCCTCAGCGTCAATACCGGTCCAGGATGCCGCCTTCGCCACCGGTGTTCCTCCAGATATCTACGCATTTCACCGCTACACCTGGAATTCCGCATCCCTCTCCCAATCTCAAGCCATCCAGTATCAGACGCAGTTCCCCGGTTAAGCCGAGGGATTTCACGTCTGACTTAGTTGGCCGCCTACGAGCCCTTTATGCCCAATTCAGAGTACAT
+
CCCCCGGGGGGGGGGGGGGGGGGGGGGGGGGGGGFGGGGGGGGGGGGGGGGGGGGGGGGGGGGGGGGGGGGGGGGGGGGGGGGGGEGGGGGGGGFDFGGGGGGGGGGGGGGGGGGFGGEGGGFGFG9@FGGGG>DEGFGFFGGFGFGFGFGDGGGFFF+@FG@FEF6DEG>AFFFFFFG5>;D7+>GF45EE8FFGFEC>BDFFFE<C9)1).5CD;D>7(6()6?BG454)69<AF?<:AFF)42<A).)
@M00200:205:000000000-AKKM3:1:1101:27999:7212 2:N:0:1
TACCAGGGTATCTAATCCTGTTTGCTCCCCACGCTTTCGTGCATGAGCGTCAGTGTTGGCCCAGGGGGCTGCCTTCGCCATTGGTGTTCCTCCACATCTCTACGCATTTCACCGCTACACGTGGAATTCCACCCCCCTCTGCCACACTCCAGCCACGTAGTTTCGAGCGCACTTCCCAAGTTAAGCCCGGGGATTTCACACTCGACTTGCGCGGCCACCTGCGCACACTTTAAACCCACTTCAGAAT
+
CCCCCGGGGGGGGGGGGGGGGGGGGGGGGGGGGGGGGGGGGGGGFGGGGGGGGGFGG?FGGFCFC@FGGGGGGGGGGGGGGFACGGGGG9FFGFGGGGGGGGGGGGGGGGGGGDGFGGGGGGGCEEAFGGEGG>DECEGFFGF??FGFGFGGFFGFD68*47;F5F?EFGF95:FFFAFFGGF9FGCFD*:4B7CGFFC?E2(679;7@C0((,:?(>F17:(0(28FC*3954<?E((..4).)))
@M00200:205:000000000-AKKM3:1:1101:6693:7229 2:N:0:1
TACGCGGGTATCTAATCCTGTTTGCTCCCCACGCTTTCGAGCCTCAGCGTCAGTAATGGACCAGTATGTCGCCTTCGCCACTGGTGTTCTTCCGAATATCTACGAATTTCACCTCTACACTCGGAGTTCCACATACCTCTTCCATACTCAAGATAGCCAGTATCAAAGGCAATTCCAAGGTTGAGCCCTGGGCTTTCACCTCTGACTAAACTATCCGCCTACGCTCCCTTTATACCCAGTTCAGAGT
+
CCCCCGGGGGFGGGGGGGGGGGGGGGGGGGGGGGGGGGGGGGGGGGGGGGGGGGGGGGGGGGGGGGGGGGDGGGGGGGGGGGGGGGGGGGGGGGEGGGGGGGGGG8EGGGGGGGGFGGGGGGGGGGGGGGGGGGGGGFGEFGGFGFGFGFDDFGCDFFGFGCEF9D?FFF5DFFFDD9+*@C??5,CFFG@CFFFGFFFF@DFEE=AC==@4>AF8<C474:95@EF<8C3E4???C;=8?CC3?@6
@M00200:205:000000000-AKKM3:1:1101:25235:7240 2:N:0:1
TACAGGGGTATCTAATCCCGTTTGCTCCCCACGCTTTCGCGCCTCAGCGTCAGTTCCGGTCCAGTGAGCCGCCTTCGCCACCGGTGTTCCTCCTAATATCTGCGCATTTCACCGCTACACCAGGAATTCCAGTCTCCCCTACCGCACTCAAGCCCGCCCGTATCCACCACACACCCACAGTTAAGCCGCAGGCTTACATGGCAGACGCAACAAGCCGCCTACGAGCTCTTTACACCCCATTCAGAGT
+
CCCCCGGGGGGGGGGGGG@FGGGGGGGGGGGGGGGGGGGGGGGGGGGGGGGDGGGGGGGGGGGGGGGGG8FGGGGGGGGG@FGG7FGGGGGGFGCFGGGGGGGGGGGGGGGGGEGFGGFGGGFG<EFGGGGG9DDGGBEDFGGEGFGFGF8DFFF>A8CDG>=7;EGFFGADFF4>5A46?;=+8<<8?D55)4:9F@E?(7;?D@B;99:3=;F5077(4:174E3FCDBB<<AFE(43)-)-.4-
@M00200:205:000000000-AKKM3:1:1101:22956:7293 2:N:0:1
TACGGGGGTATCTAATCCTGTTCGCTCCCCACGCTTTCGCGCCTCAGCGTCAGTATGATGCCAGGTGGCTGCCTTCGCCATTGACGTTCCTTCCGATCTCTACGCATTTCACCGCTACACCGGAAATTCCGCCACCCTCTCATCTACTCTAGTCATATCGTTTGCGATGCACTTCCCAGGTTAAGCCCGGGGCTTTCACACCACACTCATATCACCGCCTACGCGCCCTTTATGCCCAGTTCAGAGT
+
CCCCCGGGGGGGGGGGGGGGGGGGGGGGGGGGGGGGGGGGDGGGGGGGGGGGGGGFGGGGGGGGGGGFGGGGGGGGGGGGGGGGGGGGGGGGGGGGCGGGGGGGGGDEGGGGGCEFGGGGGCC8FGGGGGFGGGGFGFGFFGGFGFGFGFEFGGGFFGGADGDGFAGGDGFFFFFFFFF>GGFCFGGFBCEEDEFFFCEEE;;;?@=@DFFEFECC8DFBBFFEFGFGD4?<>)).;,849:A2<?<
@M00200:205:000000000-AKKM3:1:1101:15804:7299 2:N:0:1
TACGAGGGTATCTAATCCTGTTCGCTCCCCATGCTTTCGCTCCTCAGCGTCAGGTAATGCCCAGAGAACCGCCTTCGCCACCGGTGTTCCTCCTGATATCTGCGCATTCCACCGCTACACCAGGAATTCCGTTCTCCCCTGCATACCTCTAGTCTGCCCGTATCGGAAGCACGCTCAGGGTTGAGCCCTGAGTTTTCACTCCCGACGCGACAAACCGCCTACGAGCCCTTTATGCCCAGTTCAGAGT
+
CCCCCFGGGGGGGGGGGGGGGGGGGGGGGGGGGGGGGGGGGGGGGGGGGGGGGGGGGGGGGGGGGGGGGGGGGGGGGGGGGGGCEGFEGGGGGGGGGGGGG;FFGGGGGGGGGGGFGGGGGGGGGFGGGGGGGGGGEFGFFGGFGFGEGFGFGGGFFFGFGDDG=DDEFGFFFFBFFFGFGGGGFFGFF7C4BCGFFEGF=BBA@@FB2:B>93BFBGF?2=;;(:5F*>,4>)6<?>FFFF<<)5>
@M00200:205:000000000-AKKM3:1:1101:5132:7303 2:N:0:1
TACTAGGGTATCTAATCCTGTTTGCTACCCACGCTTTCGAGCCTCAGTGTCAGTTACAGTCCAGAGAGCCGCTTTCGCCACCGGTGTTCCTCCATATATCTACGCATTTCACCGCTACACATGGAATTCCACTCTCCTCTACTGCACTCAAGTCTAACAGTTTCCAATGCACACAATGGTTGAGCCACTGCCTTTTACATCAGACTTATTAAACCACCTGCGCTCGCTTTAAACTCAGTTCAGAGT
+
CCCCCGGGGGGGGGGGGGGGGGGGGGGGGGGGGGGGGGGGGGGGGGGGGFGGGFGGGGGCGFGGGGGGGFGGGGGGGG@FGGGGGGGGFGGGGGGE9F8F8FGGGGGFFGFGGEG>GGGGGGGGGDFGGAFGGGGGGBFEFFGFGFGF8D==EFGFFFFBDFE8CDDFFGFFFFED+;=FFE68D8F9DFG6?EFG?5<A7ACBE@E=7CEFEF6@>*9C8:)*/1*9DFFF4>*8C3000>4>EE
@M00200:205:000000000-AKKM3:1:1101:13778:7320 2:N:0:1
TACGAGGGTATCTAATCCTGTTTGCTCCCCACGCTGTCGCGCCTCAGCGTCAGCCACAGCCCAGCAGGCCGCCTTCGCCACCGGTGTTCTTTCGGATATCTACGCATTCCACCGCTACACCCGAAATTCCACCTGCCTCTACAATGCTCGAGCTCGGCAGTTCGCATGGCAGATCCGGGGTTGAGCCCCGGACTTTCACCACACGCTTACCAAGCCACCTACGCGCCCTTTATGCCCAGTTCAGAGTAGA
+
CCCCCGGGGGGGGGGGGGGGGGGGGGGGGGGGGGGEGGGGEEGGGGGGGGGGGGGGGGGGGGGGGGGGGGGGGGGGGGGGGGGGGGGGGGGGGGGEGGGGGGGGGGGDGFGGGGGFGGGCFEGCGEGAFCGGGGGGFFGFFGGFGFDEDBEDC?CABGGDEGACBBD8AEF=FFFFFFG5FEG46C?FEC5>A=FGFFFF)6;<6;0?B?044?GG00703:?:2C3C3*8<<<22:5:(-6).626)))
@M00200:205:000000000-AKKM3:1:1101:7318:7325 2:N:0:1
TACGAGGGTATCTAATCCTGTTTGCTCCCCACGCTTTCGCGCCTCAGCGTCAGAACCGGACCAGACAGCCGCCTTCGCCACTGGTGTTCTTGCGAATATCTACGAATTTCACCTCTACACTCGCAGTTCCGCTGTCCTCTTCCGGTCTCAAGCCAACCAGTATCGAAGGCAATTCTGTGGTTGAGCCACAGGCTTTCACCCCCGCCTTAATCGGCCGCCTACGCGCCCTTTAAACCCAGTTCAGAGT
+
CCCCCGGGGGGGGGGGGGGGGGGGGGGGGGC@FGDGGGGGGGGGGGGGGGGGGGFFGGGCGGGGFFGGGGGGGGGGGGGGGCGGGGGGGGGFGFGGGGGGGGGGGGGGGGGGGGGFGGGG;=D@FEGGGGGG>EDGGFGFFGGF63CDGFA=FD;0*3=AFGFG=:D3?FF)?@FFF;9>DEDGFFF69*=A/=?6FCG326=((63(77CFFFGE6CB01<B79EFG972A)6>BD0((-6.)-5)
@M00200:205:000000000-AKKM3:1:1101:14106:7329 2:N:0:1
TACAAGGGTATCTAATCCTGTTTGCTACCCACGCTTTCGCGCATCAGCGTCAGAACCGGTCCAGGTAGCCGCCTTCGCCACCGGTGTTCCTCCCAGTATCTACGCATTTCACCGCTACACTGGGAATTCCGCTACCCTCTCCCGGCCTCAAGCCAGACAGTTTCAAAGGCAGTTCCTCAGTTGAGCCGAGGGATTTCACCTTTGACTTGTCAAGCCGCCTCCGCGCCCTTTAAGCCCAATTCAGAGTAGAC
+
BBCCCGGGGGGGGGGGGGGGGGGGGGGGGGGGGGGDFFGGGGGGGGFGGGGCC@6FGGGCFGFGCFCFFGGGGGGGGGFGGGG7FFGDCFCGGGGGGAEGFGFFGGGCA=CEGGGFGGGGF=E8FEFEGGGGGDDG8DGFFFG>CDG8FBFDG?+9CGGAC7;9E+9<*DFA9>FFCFFFFFGDFFGF*7CF468CFE9B335*/9C*.6>C@):=9D>1(((.(3:D)0)-4)-5;4((6:>)).545))
@M00200:205:000000000-AKKM3:1:1101:6179:7331 2:N:0:1
TACAAGGGTATCTAATCCCTTTTGCTCCCCACGCTTTCGTGCCTGAGCGTCAGCAATTGTCCAGGTAGCCGCCTTCGCCTCTGGTATTCCTCACGATATCTACGCATTTCACTGCTACACCGTGAATTCTGCTACCCTCTCCAATGCTCCAGCCATGTAGTTTGAGGTGCAATTCTGGAGTTAAGCCCCAGGCTTTCACGCCTCACACACTTGGCCGCCTGCGCCCACTTTACACCCAATTCCGAGT
+
CCCCCGGGGGGGGGGGGGGGGGGGGGGGGGGGGGGGGGGGGGGGGDCGGGGGGGGGGGGGGGGGGGGGGGGGGGGGGGGGGGGGGFGGGGGFGGGGGGGGGGGGGGGGGGCGGGGFFGGGGGGGDFGGGGGGGGGFGFGFFGG?CFGDDFEGGGGFDGGFGGFGFFGGFGFFFEFFFBFBGGGGFCFFFCE?AFGGAEGFFFFFFD@FF>5CCFGGBDBAF9=4(:8C0;:CC?EBED2@E<)6(6(
@M00200:205:000000000-AKKM3:1:1101:11985:7335 2:N:0:1
TACGGGGGTATCTAATCCCGTTTGCTCCCCACGCTTTCGCGCCTCAGCGTCAGGAAATGCCCAGAGACCCGCCTTCGCCACCGGTGTTCCTCCCGATCTCTACACATTTCACCGCTACACCGGGAATTCCAGTCTCCTCTGCATCCCTCAAGAACGGCAGTATCAGCCGACGTTTCTCGGTTGAGCCGAGAGATTTCACGACTGACTTGCCATCCCGCCTACGCGCCCTTTAAACCCAATTCAGAGT
+
CCCCCGGGGGGGGGGGGGGGGGGGGGGGGGGGGGGGGGGGGGGGGGGGGGGGGGGGGGGGGGGGGGFGGGGGGGGGGGGGGGGGGGGGGGGGGGGGGGGGGGGGGGGGGGGGGEGFGGGGGGGGGEGGGGGGGGGGGFGFFGGFGFG@FAFFFFFFFG5AGGEGFFGGEGFFEFFFFFG>FEDGFGGFFGGBFFGGF3C@?@F>7:9<7AFFFFGFFGE?14(03CDG)284)6<1CB(,-62<976
@M00200:205:000000000-AKKM3:1:1101:20380:7356 2:N:0:1
TACTCGGGTATCTAATCCTGTTTGCTCCCCCAGCTTTCGCACCTCAGCGTCAGGAACGCGCCAGTCGCTCGCTTTCGCCTCCGGCGTTCCTCCTGATATCTACGCATTTCACCGCTTCACCAGGAGTTCCAGTTGCCCCTGACGACTTCGAGCCCGGTATTTTGAGCTGCCGTTCTCCCGTTAAGCGGAAGGATTACACAACTCAGTCGCCGGGCCGCCTACGTGCCCTTTACACCCAATTCAGCGT
+
CCCCCGGGGGGGGGGGGGGGGGGGGGGGGGGGGGGGGGGGGGGGGGGGGGGGGGFGGGGGDGGGGGCGGGGGGGGGGGGGGGGFGGGGGGGGGGGGGGGGGFGFGGGGGGGGGGGFDFFGGGFGCEGGGGGGGGGG9??D*DDDGFG>GBF?EGGDEC>FFFE>ACDGFGFFFAA>FFG>F8DF6C=;>DEDFF?>F<FFFDE374548B@03>CC9DEBBB?FBGFGGG7<A<21??:(4<A9:>?
@M00200:205:000000000-AKKM3:1:1101:21042:7378 2:N:0:1
TACAAGGGTATCTAATCCCGTTTGCTCCCCTAGCTTTCGCGCCTCAGCGTCAGTGTCGGTCCAGGAAGCCGCCTTCGCCACCGGTGTTCCTCCGGATATCTACGCATTTCACCGCTACACCCGGAATTCCGCTTCCCTCTCCCGAACTCAAGCCGGGCAGTTTCCCGTGCAGTTCCTCAGTTGAGCCGAGGGATTTCACACGGGACTTACACCGACCGCCTACGCGCCCTTTAAGCCCAGTTCAGCGT
+
CCCCCGGGGGGGGGGGGGGGGGGGGGGGGGGGGGGGGGGGEGGGGGGGGGGGGGGGGGGGGGGGGGGGGGGGGGGGGGGGGGGDGEGGGGGGGGECGGGGGGGGGGGGGGGGGGGFGGGGGGGGCEGGGGGGGGGGGFGDBFGFGFGFGFG6FGGDFGGEGGFGFFGG5EFFFFFFFFFFGGFGAFG4BDGAEFGGFEGFEF@;FF@EFFFE@B5:>GD9<4?@B509C7:?>9<2<:::0:<<A)(-
@M00200:205:000000000-AKKM3:1:1101:10071:7392 2:N:0:1
TACCGGGGTATCTAATCCTGTTTGCTCCCCACGCTGTCGCGCCTCAGTGTCAGCAACGGCCCAGCCGACTGCCTTCGCCATCGGTGTTCTTCCCGATCTCTACGCATTCCACCGCTACACCGGGAATTCCATCGGCCTCTACCGTGCTCAAGCCGTGCAGTCTCGAAGGCAGCGCTGCGGTTGAGCCGCAGCATTTCCCCCCCGACTTACACCCCCACCTACGCGCCCTTCACGCCCAGTCCAGAGT
+
CCCCCGGGGGGGGGGGGGGGGGGGGGGGGGGGGGGGGGGGGGGGGGGFGGGGGGGDFGGGDCFCGG>CFEFGGGGGGGGGGGGGCCGGGGGGFGG7FDGGGGFGGGGGFGGGGGGECGDGGD@C+CCFFFGFG86EE>F59<F>C6DDFFFFGGC9@EGFGGACFF4;?F4<B@E?DED4<*7?A9F:DG==5+<C7)039>1((,22<9)8((::9DFF(420-?79)0().,(,:1(..,)4).-
@M00200:205:000000000-AKKM3:1:1101:25362:7448 2:N:0:1
TACTAGGGTATCTAATCCCGTTTGCTCCCCACGCTTTCGCGCCTCAGCGTCAGGGTGGGCCCAGAGCCCCGCCTTCGCCACCGGTGTTCCTCCCGATCTCTACACATTTCACCGCTACACCGGGAATTCCAGGCTCCTCTGCCCCCCTCAAGACGAAGAGTCTCGGCCGACCCCCCTGAGTTGAGCTCAGGGATTTCACGACCGACTTCTCCGCCCGCCTACGCGCTCTTTAAACCCACTTCAGAGTAGAC
+
CCCCCFGGGGGGGGGGGGGGGGGGGGGGGGGGGGGGGGGGGGGGGGGGGGGGGGFEGGGGGGGGGEFFGGGGGGGGDGGGGFGGGGGGGGGFGGGGGGGGGGGFGGGGGGGGGGGFGGGGGGGGGGGGGGGGFGGF>5DEFGGFGFGFGAFG;;D>>50@FDCC@4CCB8?>E9DFFF55C@F7FG7A6CFAFCFCCEG@?FF99>>BB4<AF8C=2CB0,46>>E)9*:<::42:EF(46<A4-).).6)
@M00200:205:000000000-AKKM3:1:1101:15017:7465 2:N:0:1
TACAGGGGTATCTAATCCCGTTTACTACCCTAGCTGTCGCGTCTGAGTGTCAGAAACAGACCAGAAGATCGCCTTCGCCACTGGTGTTCCTCCCGATCTCTACGCATTTCACCACTACACCGGGAATTCCATCTTCCTCTTCTGCTCCCAAGCACGGTAGTATTGGACGACCTCTCCCAGTTGAGCCGGGCGATTTCACGCCCAACTTCCCGCGCCACCTGCACGCGCTTTAAACCCAATTCAGAGTACAT
+
BCCCCG>GE;EFEGCEDCFEFCFFGGGFEGFE,CFGGF8FC@FCFCCF,CF@F@F@EGDDEFFGGGD8B<FFEGCC@FE:FGG8C,6CCE;,:CF,++4C4@FGE8FFDDFGGGCDFFFGGGB7@CEFGGCCFG?@,1,0<=EFGFG)6@F8F6D*0D+<==;=*5AFF+<>5>CFFFG5CE??6D?EE**3**4;B*5)759@FD:=*3:2>(=C@GF;(3(A08)9/7()5)44C43().4)-)))).)
@M00200:205:000000000-AKKM3:1:1101:18039:7467 2:N:0:1
TACACGGGTATCTAATCCCGTTTGCTCCCCACGCTTTCGCGCCTCAGCGTCAGGGTGGGCCCAGAGCCCCGCCTTCGCCACCGGTGTTCCTCCCGATCTCTACACATTTCACCGCTACACCGGGAATTCCAGGCTCCTCTGCCCCCCTCAAGACGAAGAGTCTCGGCCGACCCCCCTGAGTTGAGCTCAGGGATTTCACGACCGACTTCTCCGCCCGCCTACGCGCCCTTTATACCCACTTCAGAGTAGAC
+
CCCCCGGGGGGGGGGGGGGGGGGGGGGGGGGGGGGGGGGGGGGGGGGGGGGGGFGFGGGGGGGGGFGGGGGGGGGGGGGGGGGGGGGGGGGGGGGEGGGGGGGGFGFBFGGGGGG>DCDGGGDEGGGGGGGGG?FGGBGEFGGFGFGFG5CDCCGBDEGFEC6EEFGGEGB>EDFFFFD4?1;+)>@FFCGF)CFFFFGFFF909BBBFB9A>?CE>GBFFFFFFD>DC*.)6A9)32((-.6:9)6-)<)
@M00200:205:000000000-AKKM3:1:1101:14985:7480 2:N:0:1
TACGGGGGTATCTAATCCTGTTTGCTCCCCACGCTGTCGCGCCTCAGTGTCAGAACTGGTCTAGCTGGCCGCCTTCGCCACGAGTGTTCTCCCCCATCTCTACGCATTTCACCGCTACACAGGGAATTCCACCAGCCCCTCCCAGCCTCAAGTCCTGCAGTTTCTACCGACACAATACGGTTGAGCCGTACGCTTTCACGGTAGACATACAGAACCACCTACGCGCCCTTTAAACCCAATTCAGAGT
+
CCCCCGGGGGGGGGGGGGGGGGGGGGGGGGGGGGGGGGGGGGGGGGGGGGGGGFGGGGGGGGGGGGGGGGGGGGGGGGGGGGGGGGGGGGGGGGGGGGGGGGGGGDGGGGGGGGGEGGFGGGFEFFGCGGGGGGGGEBCDFGGFGFGFGFGFGGGFFFG?FGCF=9C9AEDAFBFFFFG4FCDC;FGF>CE>DGGGFCF;@FD<@C9<EEFCC4C5:FB@E@DB>EEG3>B)66<7C?B()5<<244
@M00200:205:000000000-AKKM3:1:1101:25332:7491 2:N:0:1
TACGGGGTATCTAATCCTGTTTGCTCCCCACGCTTTCGTGCATGAGCGTCAGTATCGGCCCAGAGACCCGCCTTCGCCACCGGTGTTCCTCCTGATATCTGCGCATTTCACCGCTACACCAGGAATTCCAGTCTCCCCTACCGAACTCTAGCCCGCCCGTATCACCCGCAAGCCAAGGGTTAAGCCCCAGGTTTTCACGGTCGACGCGACGAGCCGCCTACGAGCTCTTTATGCCCAATTCAGAGTACATC
+
CCCCCGGGGGGGGGGGGGGGGGGGGGGGGGGGGGFGGGGGGGGGGGGGGGG>GGDGGGGGGCCFCEFBFECEFGGGGFGGFGFGGGDGFGGGGGGGGGFGGGGGGDGGEFGGEGG>DFGFGG7DFC=EFEFCF=DFDAF>FFEBGFGDGFGGDFCEBGGEGDCG7*;C@CBBFBFFAF96DFCFFCFFED5;6B:CA5=5BD91609>(2(79BDC9D52?((048<:F*5<>B2:6(,).).63-).-..
@M00200:205:000000000-AKKM3:1:1101:8307:7500 2:N:0:1
TACCGGGGTATCTAATCCCGTTCGATTCCCACGCTTTCGTGTTTCAGCGTCAGGAGTGCGCCAGTACAGTGCCTTCGCTTTTGGTGTTCCCCATGATATCAACGGATTTCACCCCTACACCATGAGTTCCCTGTACCTCTCGCATCCTCTAAGCCGTACCGTTTCTCCCGCATTACCGGGGTTAAGCCCCGGTGCTTTTACGAAAGACTAATACGACCGCCTAACCACCCTTTACACCCAGTTCAGCGTA
+
CCCCCGGGGGGGGGGGGGGGFGGGGGGGGGGGGGGGGFCFFFGCFGGGGGGGGGGGGGFGGGFGGGGGGGFGGGGGGGGGGGGGGGGGGGGGGGGGGGGGGGGDGGC7F;DFFGGFGFGFGGFGGGGGGGGGGGGFFFGFFGGFG5?D??FGGGGA5B8AEG5DEFFGFGFA5=FFFDC?*59C59A>@DG5D*:;@*=5@2>5922@@E)7CE8@92)612;)(3;5DG8::9<)3,4122:2:A)3-2
@M00200:205:000000000-AKKM3:1:1101:7485:7500 2:N:0:1
TACTGGGGTATCTAATCCCGTTTGCTCCCCTAGCTTTCGTTCCTCAGCGTCAGTTAGGTCCCAGTGAGCCGCCTTCGCCTCCGGTATTCCTGATGATATCAACGCATTTCACCGCTCCACCATCAGTTCTGCTCACCTCTAGCCTACTCCAGCTCGGTAGTTTGGAGCGCAATTCCTCGGTTGAGCCGAGGGCTTTCACACCCCACTTTCCAAGCCGCCTACGAACTCTTTATACCCAATTCAGAGT
+
CCCCCGGGGGGGGGGGGGGGGGGGGGGGGGGGCGGGGGGGGFGGGGFGGGGDGGGFGDFGGFGDGFFFGFCGGDGGFGGGEGGGGCGGGGGGFFGDGGGGCFGGGGGDGGGGGGGFGG?FGFFFGGGGGDFD9GGGGFGEFGGFFFGEF*A6B+=>?CDD,?E=5*+@5CBADFBFFFG*@:66:D@55??*:>FGFEGFE95=25>B5C4*9=CF(9AD(6()/8;@::5)/.9.?3=(74?)9).
@M00200:205:000000000-AKKM3:1:1101:19198:7502 2:N:0:1
TACAGGGGTATCTAATCCTGTTTGATCCCCACACTTTCGAGCCTCAGTGTCAGTTACAGTTTCGTCAGCTGCCTTCGCAATCGGTGTTCTATGACATCTCTATGTATTTCACCACTACATGTCATATTCCGCCAACGGCATCTGTACTCAAGCCCTACAGTATCAATGGCAATTTCTCGGTTAAGCCGAGAGATTTCACCACTGACTTATAAGGCCACCTACGCTCCCTTTATACCCAGTTCAGAGT
+
CCCCCGGGGGGGGGGGGGGGGGGGGGGGGGGGGGGGGGGFGGGGGGGFGGGDGGGGGGGCGGGGGGGGGGGGGGFGGGGGGGFGGGGGGGFGGFFGGGGGGGGGGGGGGGGGGGGFGGGGAFG9EFGGGG8EDGDFEFE):FFFGFD;F9?DGGGFFGGFGF;DEFDAFGFFF<;EFCCFGEDFBFGB9C+95AGCEEEC@98@@@BE=;;;**>,);CFBC595EFG>?@47<<E8>(8EF4@7.*
@M00200:205:000000000-AKKM3:1:1101:15423:7506 2:N:0:1
TACTCGGGTATCTAATCCTGTTCGCTCCCCACACTTTCGCTCCTCAGCGTCAGGTCATTCCCAGAGAACCGCCTTCGCCACCGGTGTTCCTCCTGATATCTGCGCATTTCACCGCTACACCAGGAATTCCGTTCTCCCCTGAATACCTCTAGTCTGCCCGTATCGGAAGCAAGCGCCGTGTTAAGCACGCCGTTTTCACTCCCGACGCGACAACCCGCCTACGAGCCCTTTACGCCCAGTTCAGAGT
+
CCCCCGGGGGGGGGGGGGGGGGGGGGGGGGGGGGGGGGGGGGGGGGGGGGGGGFFGGGGGGGGGF@CEGGGGGGGGGGGGGGGDFGGGGGGGGGGGGGGGGGGGGGDGGGGGGGGFCEGGGGD8BFFFCGFFDFGGEDEDFF=DADDDFFFDFGGFFGF>EDFGD5=@BGFFA=AFFDGFFGG@FFGFE*=?ECFGF<??:322>249B099B(;;9GFFFF0)48)/77:)62:>C0:7AA9<2)-
@M00200:205:000000000-AKKM3:1:1101:4005:7506 2:N:0:1
TACCCGGGTATCTAATCCTGTTTGATCCCCACGCTTTCGCGCCTCAGCGTCAGTCTTGGTCCAGGAAGTCGCCTTCGCCACTGGTGTTCCTTCCGATATCTACACATTTCACCGCTACACCGGAAATTCCACTTCCCTCTACCAGACTCTAGATAGACAGTCTCGCATGCAATTCCCAGGTTAAGCCCAGGGCTTTCCTATCCGACTTACCTAACCGCCTACGCGCCCTTTATACCCAGTTCAGAGTGGA
+
8ACCCGGGGGGGGGGGGGGGGGGGGGGGGGGGGGGGGGGGGGGGGGGGGGGGGDFGGGGGGGGGGCFFGGEEGGDGFCGGGGGGGGGFGGGGFGDC::=;;EGGGGGGGGGCFGGFGGGGFEEEFG,AFEGGGGGFFDFDFFFFGFGEGFAG,?D5+@DDFGFD5*=EBG**?>FFFFF5@DC?AC@@AFFBDGGG8*,:A=24=@AFEEFEF3CE2C;5(08A38=<8D;C?E<E?)/5)77<)46)(.
@M00200:205:000000000-AKKM3:1:1101:7522:7520 2:N:0:1
TACCGGGGTATCTAATCCTGTTTGATCCCCACGCTTTCGTGCCTCAGCGTCAATGCTTGCTTAGTAAGCTGCCTTCGCAATCGGTGTTCTATGTCATATCTAAGCATTTCACCGCTACATGACATATTCCGCCTACCTCAACAAGATTCAAGACTGATAGTATCAATGGCAGTTTCAAGGTTGAGCCTTGAGATTTCACCACTGACTTAACAGCCCGCCTACACACCCTTTAAACCCAATTCAGAGTAGA
+
CCCCCGGGGGGGGGGGGGGGGGGGGGGGGGGGGGGGGGGGGEFGGEGGGGGGGGGGGGGGGG<FGGGGGGGGGGGGGGGGGGGGGGGGGG8FGGGDGGGGGGGFFGGGGGGGFDEEGGFGGAFAEDGGGGGDDGGGGFGFFGG5D?DEGFFGGFGFFFD?FGFGFFGGFGFDFFFBFF??FFG?FGF5;2@66D=DFFAEFFFFB8><7*0;98>C);AA54>FEGFG?;>CECE2C@BB;=*9*.@*9C
@M00200:205:000000000-AKKM3:1:1101:26852:7526 2:N:0:1
TACTGGGGTATCTAATCCTGTTTGCTCCCCACGCTTTCGAGCCTCAGCGTCAGTAATGGACCAGTATGTCGCCTTCGCCACTGGTGTTCTTCCGAATATCTACGAATTTCACCTCTACACTCGGAGTTCCACATACCTCTTCCATACTCCAGATAGCCAGTATCAAAGGCAATTCCAAGGTTGAGCCCTGGGCTTTCACCTCTGAATAAACTATCCGCCTACGCTCCCCTTACACCCAGTTCAGAGTAGAC
+
CCCCCGGGGGGGGGGGFGFAFGFDEAFFGDG@FEGGGD:FBFGG@FGGGGGGC<AFGF9B<CFDGGGFFG8BFG@FFGGFEEEFA8C,A@DEGEEEGGFF,@AGGFFGDGGGCD8D?FGGGDDE=EEGGGGGGGF,A;9=DAFFGFCD=*@?CFF+B@FF@=989D=A5,0:56DFF9DD>A=6*=@DF6+9DGGGFC7:@=E):**;770>AEF,1*<58=9BDG>C*3>)5435:B((**89*0>*9>*
@M00200:205:000000000-AKKM3:1:1101:28502:7530 2:N:0:1
TACTCGGGTATCTAATCCCGTTTGCTCCCCTAGCTTTCGCGCCTCAGCGTCAGTAATTGTCCAGAAAGCCGCCTTCGCCACAGGTGTTCCTCCCAATATCTACGCATTTCACCGCTACACTGGGAATTCCGCCTTCCTCTCCAATACTCAAGCCGCACAGTTTCCAAGGCCCTTCCTCGGTTAAGCCGAGGGCTTTCACCCTGGCCTTGTCCAGCCCCCCTACGCGCCCTTTATCCCCAGTTCAGAGTAGT
+
CCCCCGGGGGGGGGGGGGGGGGGGGGGGGGG@FGGGGGGGGGGGGGGGGGGCGGGGGGGGGGGGFG<EGCGGGGGGGGGGGFFGGGGGGGGGGGGCC@DGGGGGGGGGGGGGGGGEGGGGGFGGGFGGGGGGGGGGGFGFFGGFFFGEFFF?BFGFEGGF9EDCEFFGFGFDFCFFFFD>FC7FFGG50@*@AEFFA*,:>@B(((3>)/*/1>,;@*:1:02)(*017C:42A)6<0(,42>44))6)))
@M00200:205:000000000-AKKM3:1:1101:10780:7545 2:N:0:1
TACAAGGGTATCTAATCCTGTTTGCTCCCCTAGCTTTCGCGCCTCAGCGTCAGGGCTGGTCCAGGCAGCCGCCTTCGCCGCCGGTGTTCCTCCCGATCTCTACGCATTTCACCGCTACACCGGGAATTCCGCTGCCCTCTCCCAGCCTCCAGCCCGACAGTTTCCACGGCCGGCCCCCGGTTCAGCCGGAGGTTTTCTCCGCAGACTTGTGCGGGCCCCCTACGCCCCCTTTACACCCAGCTCCGCGTAGC
+
C@CCCFGCEFGEGAFGGGGGGGGFFFGGGGGGDFGGGG7BFGGGGFFFCGGC@FGFFC:FGGGGGDFCEGDGGGGGGGGEGGG7C7BCG9DFGGC7:CFGFGGDEGFGFGCFF+@9DGGGGGEG@C,=DG8C8?DGEFG)3,@6?FG<CFG7D67**B<>A97@EFGC5CB>>=6?>AD5<**++5C>))/5769*9)349?0(,4,))).),3*/-)793(.)(*8/7)(,)64-8(3(().((-(((((
@M00200:205:000000000-AKKM3:1:1101:16711:7557 2:N:0:1
TACGAGGGTATCTAATCCCGTTTGCTCCCCTGGCTTTCGCGCATCAGCGTCAATATCGGTCCAGGATGCCGCCTTCGCCACCGGTGTTCCTCCAGATATCTACGCATTTCACCGCTACACCTGGAATTCCGCATCCCTCTCCCGAATTCAAGCCAACCAGTATCGGACGCAGTTCCTGGGTTGAGCCCAGGGATTTCACGTTCGACTTAGCAGGCCGCCTACGCGCCCTTTATGCCCAGTTCAGAGT
+
CCCCCGGGGGGGGGGGGGGGGGGGGGGGGGGGFGGGGGGGGGGGGGGGGGGGGGFGGGGGGGGGGFFFGGGGGGGGGGGGGGGGGGGGGGGGGGGGGGGGFGGGGGGGGGGGGGGFGGFGGGGGGGGGGGFGDGGDGFGBFGGFGBGFGFGGGGFFFGCFGFFGFACGFEE@BEFFFFF>FEG>FGGFFG*:FGGFFFGFDBBDDF?6<47CF6C=@GF?0:;E;CBD77).:A<-;:8?>AFF22:
@M00200:205:000000000-AKKM3:1:1101:18259:7557 2:N:0:1
TACTGGGGTATCTAATCCCGTTTGCTCCCCTAGCTTTCGCGCCTCAGTGTCAGTTTCGGTCCAGGATGCCGCCTTCGCCACCGGTGTTCCTCCAGATATCTACGCATTTCACCGCTACACCTGGAATTCCACATCCCTCTCCCGAACTCAAGTCTTGTAGTATCAGACGCAGTTCCCACGTTAAGCCTGGGGATTTCACGTCTGACTGACAACACCACCTACGCGCCCTTTAAGCCCAGTTCAGAGT
+
CCCCCGGGGGGGGGGGGGGGGGGGGGGGGGGGGGGGGGGGGGGGGGGGGGGGGGGGGGGGGGGGGGGFGGGGGGGGGGGGGGGGGGGGGGGGGGGGGGGGGGGFGGGGGGGGGGGEGGGGGGGGGGGGGGGGGFGGGFGBFDG5>BGFGFGFGGGFFGDFFGFGFBGGDGFFFCFFAF+<F?DFFGFFFGD>?CFGFFGBDFB=CFBB3=>CDFGGFGFBE=2)68>D7;@3C;EEGFF(63)5)77
@M00200:205:000000000-AKKM3:1:1101:18032:7565 2:N:0:1
TACAGGGGTATCTAATCCCGTTTGCTCCCCTGGCTTTCGTGTCTCAGCGTCAGAATATTCCCAGCAACCCGTCTTCACCACAGGCGTTCCAGATGATATCTACGCATTTCACCGCTCCACCATCTGTTCCAGTTGCCCCTGAATACCTCAAGACATCCAGTATACCCAGCAGTTCCACGGTTGAGCCGTGGGATTTCACAAGGTACTTAGATATCCGCCTACACACGCTTTATACCCAATTCAGAGT
+
CCCCCGGGGGGGGGGGGGGGGGGGGGGGGGGCDGGGGGEGGGGGGGGGGGGGEGGGGGGGGGGFGGGGGGGGGGGGGGGGGGFDGGGGGGFEGGGGGGGGGGGCFGGGGGGGGGGFGGGGGGGGGGGGGGGGGGGGEFG>?G=FFFD9DFGDGGGFFGF6EDEGFFGGFGFBFECFFF69FEGFFGGDEGE*@CF;9CAEEF5@;A@EACECAEGF);45>>:6=EEG<5B4?CC*?BFBFFEEC3?
@M00200:205:000000000-AKKM3:1:1101:23503:7572 2:N:0:1
TACGAGGGTATCTAATCCTGTTTGCTCCCCACGCTGTCGCGCCTCAGTGTCGGCTATTGGGAGATTGCTCTCCCACCGCCCAGCAGACCGCCTTCGCCACTGGTGTTCTTCCGGATCTCTACGCATTCCACCGCTACACCCGGAATTCCATCTGCCTCTACGGTGCCCCAGCGACACAGTCGCCGCGGCCGATCTGGAGTTGAGCCCCAGACTTTCACCACAGCCTTATGCCGCCACCTACGCGCCCTTTT
+
CCCCCGGGGGGGGGGGGGGGGGGGGGGGGGGGGGGGGGGGGGGGGGGGGGGGGGGGGGGGGGGGGGGGGGGGGGGGGGGGGGGGGFGGFGGGGGGGGGGGGGGGCGFGCGGDEGGFDFGGGGFGEECGGFFCGDGGGFGFEGGEEFGFGFGGGGGFFFFFGGFGFFGGFGF@5@A4@FDFG>GGFGD>EGGAEGG+A4F:7<A::?<B?60?B<FF):7<?:?F<EF6>:<A6>;>E<7::1(3;>FF?:)
@M00200:205:000000000-AKKM3:1:1101:9348:7591 2:N:0:1
TACGCGGGTATCTAATCCCGTTTGCTCCCCTGGCTTTCGTGTCTCAGTGTCAGCGTATCCCCAGCAGCCTGTTTTCACCATTGGCGTTCCGAACGATATCTACGCATTTCACCGCTCCACCGTTCGTTCCAGCTGCCCCTAGATAGCTCAAGACATCCAGTATACCAAGCAGTTCCACGGGTGAGCCGTGGGATTTCACAAGGTACTTAGCCATCCACCTACACACGCTTTATGCCCACTTCAGAGT
+
CCCCCGGGGGGGGGGGGGGGGGGGGGGGGGGGCGGGGGGGGGGGGGGGGGGGFGGGEGGGGGGGGGGGGGGGGGGGGGGGGGGFGDGGGGGGGGDCGGGGGGGGGGGGAEEFGDGEDEEGGCFGGEEGGGGGFGGG8DFFFGGFGB?DGFGCEFDFFDF?FGDDEFG85DFBFFFAFFD*5CD5>FF>EGGF4EFGCEGFE92>EF459**)08EFBFF;((/;;C>DC7=E36>383((43)7?3;
@M00200:205:000000000-AKKM3:1:1101:28366:7602 2:N:0:1
TACTGGGGTATCTAATCCTGTTTGCTCCCCACGCTTTCGCACCTCAGCGTCAGTGTCTGCCCAGATCGCCGCCTTCGCCACTGGTGTTCCTCCCGATATCTACGAATTTCACCTCTACACCGGGAATTCCACCTTCCTCTCCGGGACTCAAGAGAAGCAGTTTCGGGCGCAGTTCCTCGGTTGAGCCGAGGGATTTCACACCCAACTTTCTGCACAGCCTACGCACCCTTTAAACCCAATTCAGAGT
+
CCCCCGGGGGGGGGGGGGGGGGGGGGGGGGGGGGGGGGGGCGGGGGGGGGGDGCCFFGGGGGGGGGGGGGGGGGGGGGGGGGGGGGGGGGGGG:FEFC>FGGGGGGGGDEFGGFGFGGGGGGGGGGGEGGGGGG?FGFGEFDE>G5C5=D@?E??B6DFAFDC<>?6>5ED=BEFFAFC?FCC9FFGEFGDFFFCDFEGFFD966@DECEFEF?E+3>>@FDFFFGEG*9)).:>BGF1<BBADA)6
@M00200:205:000000000-AKKM3:1:1101:14585:7621 2:N:0:1
TACTGGGGTATCTAATCCTGTTTGCTACCCACGCTTTCGCGCCTCAGCGTCAGATAACGCCCAGTGACCTGCCTTCGCCATTGGAGTTCCTCCTGATATCAACGCATTTCACCGCTACACCAGGAATTCCAGTCACCTCTGCGTTCCTCCAGTCTGCCAGTCTGCGAAATAATTTCTGGTTTGAGCCCAGAGCTTTAGCTTCACACTTAACACACCGCCTCCGCGCCCTTTATGCCCAGTTCAGAGT
+
C<CCCGGDGGGGGGGGGGGFGGGFGGGGGGGGGGGGGGGGGGGGGGGGGGGGEGGGGGEGEGGGGGGFFGEGGGFGFGGGGGECGGFGGGGGGGGGGFCGGFGCGGGGGGGGGGGFGGFGGGG7@GGGGGFFGGGGFFFDDFGFGFGFGFGFGGGFFFFF?DDGFB?>>FFBFEFDCDA+@,9+*5@?FCC>;FEC67:CEF5C*:8C4*;E)7B1)38(58(85C;D39@F5))/5616?<?C<=E
@M00200:205:000000000-AKKM3:1:1101:28142:7630 2:N:0:1
TACGCGGGTATCTAATCCTGTTTGATCCCCACACTTTCGTGCCTCAGCGTCAGTTGAAGTCTAGTAAGCTGTCTACACTATCGGTGTTCTTGACGATATCTAAGCATTTCACCGCTACACCGTCAATTCCGCCTACCTCGACTCCACTCAAGCCCATCAGTATCAATCCCACCCTCCCGGTTAAGCCGGGATATTTCAGAACTGCCTTAATAGGCCGCCTACGCACCCTTTACCCCCAATTCCGATT
+
CCCCCGGGGGGGGCFGGGGGGGFGGGGGGGGGGGGGGGGGGGGGGGGGGGGEGGGGGGG@FGGGGG<FFG<AFGGGGGGGGGGGGGGGGGGGFFGEG7=F8E?FFFGFFGGGGGGDGGGGGGEC=EGGGG,@C>CFE5A>>EC>FFGFGDGGCFGFFDDF:FEFFFDD58?8?:@5:?=BC>7>FF?5?C*?>CCCFEF48:46*-7;;**98=?E>G>56@6><EEG57E3C)/6B90;E))(((-
@M00200:205:000000000-AKKM3:1:1101:3897:7657 2:N:0:1
TACTAGGGTATCTAATCCCGTTCGCTCCCCTGGCTTTCGCGCCTCAGCGTCAGAAGAGGTCCAGCACGCCGCCTTCGCCACCGGAGTTCCTATGCATATCAACGCATTTCACCGCTCCACCGTTTGTTCCGACAGCCCCTAAGTGGCTCAAGACAAGCAGTATACCAAGCAGTTCCACGGTTGAGCCCTGGGATTTCACAAGGTACTTACAAGTCCGCCTCCACACGCTTTCAACCCACTTCAGAGTATAT
+
CCCCCGGGGGFGGGGGGGFGGG8FGGGGGGGGGGGGGGGGGGGGGAFGGGGGG9EFC,CFGGGGGGGGGGGGGGGGGGGGGGG>FDGGGEGFE<FGCFFGFGGDGGGGGGGGGEGD8FGGFDE7FEG@FGCE=18BEFED*,@C8@>DG5EGAC6;ADCAA+;9E9??FGFFFCFFCFDDEE4CAFC*/;EF4A8CFEFC3@07;EFCF4=9;6?C1DB(//6A(/.:7*3)66E1:<016?9)62)6)4)
@M00200:205:000000000-AKKM3:1:1101:13252:7678 2:N:0:1
TACCGGGGTATCTAATCCCGTTCGCTCCCCTGGCTTTCGCGCCTCAGCGTCAGTGTCGGCCCAGCCACCCGCCTTCGCCGCAGGTGCTCCTCTCGATATCTACGCATTTCACCGCTACACCGGGAATTCCGGTGGCCCCTTCCGCACTCCAGCCCGTCAGTATCACTTGGCCGCTCCGGGTTAAGCCCGGAGATTTCACAAGTGACTCGGCGGGCCGCCTACGCGCCCTTTATGCCCAGTTCAGAGTAGA
+
CCCCCGGGGGGGGGGGGGGGGGG>FGGGGGGGFGGGGGGGGGGGGFFGGGGEGGGGGFEGGGGCFGFGGGGGGGGGFFGEGD:FGG,FGGGGGGGGFFEGGGGGGGGGGGCGGGEFDGGGGG++CCFGFGFEGGGGGFGDFGG>GAC>FFGGGGGFFG7DGFEGFFGGF6AEF>;>BD38<C3F6EGFFGGEFGF>FAGBB:AAAF2<(2?;>BEE177:(.25(:>D)5))))..;,48)<<<4)-))-
@M00200:205:000000000-AKKM3:1:1101:22918:7688 2:N:0:1
TACTCGGGTATCTAATCCCGTTTGCTCCCCTAGCTTTCGCGCCTCAGCGTCAGTGTCGGTCCAGGAAGCCGCCTTCGCCACCGGTGTTCCTCCGGATATCTACGCATTTCACCGCTACACCCGGAATTCCGCTTCCCTCTCCCGAACTCAAGCCCGGCAGTTTCCCGTGCGGTTCCTCAGTTGAGCCGAGGGATTTCACGACCGACTTGCCATCCCGCCTACGCGCCCTTTATACCCAGTTCAGAGT
+
CCCCCGGGGGGGGGGGGGGGGGGGGGGGGGGGCGGGGGGGGGGGGGCGEGGGEGGGGGDGGGFGGGGGGGGGGGGGGGGGGGGDGGGGGGGGGGDFGGGGGFGCGGGGGGGGGGGDGGFGGGE7>BDGGGGGGGGGFBGFFFGFGBGCGACFFFG>DE>9DDECEFGF*:?ADFAFFF?FEF=+9CFB?<5>BEGGFFG?@@B024>0)5>):?DG:DDB?FBF6CDG79:)6.56<28:4A4:22:
@M00200:205:000000000-AKKM3:1:1101:10202:7688 2:N:0:1
TACGCGGGTATCTAATCCCGTTCGCTCCCCTAGCTTTCGCGCCTCAGCGTCAGAAGAGACCCAGCGTGTCGCTTTCGCCACCGGCGTTCCTTCCAATATCAACGCATTTCACCGCTCCACTGGAAGTTCCACACGCCCCTATCTCCCTCAAGCCTGGTAGTATCAAAGGCACTTTTCCGGTTAAGCCGAAAGATTTCACCCCTGACTGACCAGGCCGCCTACGCGCCCTTTAAACCCAGTTCAGAGT
+
CCCCCGGGGGGGGGGGGGGGGGGGGGGGGGGGGGGGGGGGCFGFGGGGGGGGGGGGGGGGGGGGGGGGGGGGGGGGGGGGGGGGGGGGGGGGGGGGGGGGGGGGGGGGGGGGFGGEGGGGGGGFDDFGGGGGGGGGGED>FGGFGFGFGFGFGGGFFGFFGFFGFFFGFGFBF=AFCFG>FGGFFFGFFGD:)AFDFEFF;9??FFEF@1@FF<FC9<@<?<:>>E>GC<7AB9>.;86><B2<<2A
@M00200:205:000000000-AKKM3:1:1101:26238:7696 2:N:0:1
TACGCGGGTATCTAATCCTGTTTGCTCCCCACGCTGTCGCGCCTCAGCGTCAGCCACAGCCCAGCGGGCCGCCTTCGCCACCGGTGTTCTTCCGGACCTCTACGCATTCCACCTCTACACCCGCAATTCCACCCGCCTCTACTGTGCTCAAGCACGACAGTCGCCACGGCCGATCCGGGGTTGAGCCCCGGACTTTCACCGCCGCCTTGTCGCGCCGCCTACGCGCCCTTTATCCACAATTCAGAGTAGAC
+
-AC@BC@EEEGGGGFFFGGGG9FEFFGGG@DFEFGC@EFGGGGGG8FF:FGECFFEGFGGG@E@E@:E@FFGGEGGGGG7C@=CF@=+7EGGGC@F+CFGGCF+3=+@:FEFG,D6FF9,@=:+@8EF@F,E790C9?;);@:9,=+>CFGC9;959C<),;(:(:C=>G3(53>8A))8:*/0<8:3>3C3>EFD/)<A026>693(46.8?95?2><(-36>9E>D/*.))).)<2(5-)))).64)6.
@M00200:205:000000000-AKKM3:1:1101:22320:7699 2:N:0:1
TACTGGGTATCTAATCCTGTTTGCTCCCCACGCTGTCGCACCTGAGTGTCAGTATTGGGCCAGGTAGCCGCCTTCGCCACTGATGTTCCTCCCGATATCTACGCATTTCACCGCTACACCGGGAATTCCACTACCCTCTCCCATACTCTAGCTGAGTAGTATCGACTGCAATTCCCAGGTTAAGCCCAGGGCTTTCACAATCGACTGACTCAGCCACCTGCGTGCGCTTTACACCCAATTCAGAGT
+
CCCCCGGGGGGFGFGGGGGGGGGGGGGGGGGGGGGGGGGGGGFGGFGGGFGCEFGGGGDGGGFGGGGCFGGGGGGGGG:CBFGFFFGGGGGFGEFGEEGGGGFEEEGGGGGGGGCEGDGGGG7ECEFGFGGGGG6EFFFD0D?FGF?DDFDGEG+;DGGFGGFD>EGDF8D9D7;?:F+AFG<CA?65*<@9A7<8+;E@5@>:4=242<A===E,8<);-(68::))/:9C<E;@7=39<CC).7
@M00200:205:000000000-AKKM3:1:1101:20955:7701 2:N:0:1
TACGAGGGTATCTAATCCTGTTTGCTCCCCACGCTTTCGCGTATCAGCGTCAGTATCCAACCAGGGGGCCGCCTTCGCCACAGGTGTTCCTCCCGATATCTACGCATTTCACCGCTACACCCGGAATTCCATCTGCCTCTACGGTGCCCCAGCGACACAGTTGCCACGGCCGATCTGGAGTTGAGCCCCAGACTTTCACCACAGCCTTATGTCGCCACCTACGCGCCCTTTATACCCAGTTCAGAGT
+
CCCCCGGDFEGGGGGGGGGGGGGGGGGGGGGGGGGGGGGGGGDGGGGGGGGGGGGGGGGFFGEFGGCGGGGGGGGGGGCFGGFGGGGGDFGGGGGGGDGGFGGGGG@CDFFGGGGFDF?FGGDE+CGGGGFGGGGGGFGEFGGEG*@CCFG6FGDFDGGFGCE>39F5?GE@:@EFF+;6FFCG4C7AFDC4>CGCFEFF81(3?FFFFF)996>C(*7:25,54E>DC7B-4<<)<)8:2:92-))
@M00200:205:000000000-AKKM3:1:1101:26329:7704 2:N:0:1
TACCAGGGTATCTAATCCCGTTTGCTCCCCTAGCTTTCGAGCATCAGCGTCAGTATCAGCCCAGAGACTCGCCTTCGCCACTGGTGTTCCTCCCGATATCTACGCATTTCACCGCTACACCGGGAATTCCAGTCTCCTCTGCTGTACTCAAGCTTGACAGTATGAGGTGCAGGTTCCCGGTTGAGCCGGGAGATTTAACACCCCACTTATCTAGCCGCCTACGCTCCCTTTACACCCATTTCAGAGT
+
CCCCCGGGGGGGGGGGGGGGGGGGGGGGGGGGCGGGGGGGGGGGGEGGGGGGGGGGGGGGGGGGGGGGGGFGGGGGGGGGGGGGGGGGGGGGGGGGGGGGGFGFGCGGGGGGGGGFGGGGGGDGGEG?FGCGGGGGGFGFFGGFGFGFGFGGGGGFFGGFGGFG79DDFG6=FFFFFFGFGE9CFGGBDDE5BCF9FEC8@A29=((8*@ECC6CA25?@?@0B?G:FDD@F37=@E(()9<C??);
@M00200:205:000000000-AKKM3:1:1101:12453:7720 2:N:0:1
TACTGGGGTATCTAATCCTGTTTGCTCCCCACGCTTTCGCAGTTGAGTGTCAGTGCTTGTCCAGGTTGCCGCCTTCGCCTCTGGTGTTCCTCCCGATCTCTACGCATTTCACCGCTACACCGGGAATTCCGCAACCCTCTCCAAGACTCAGAGTCTGACCGTTTCCGGGGCACTTCTTGGGTTAAGCCCAAGGCTTTCACCACCAGACAAATCAGACCACCTACCTGCCCTTTCTGCCCAATTCAGAGT
+
CCCCCGGGGGGGGGGGGGGGGGGGGGGGGGGGGGGGGGGGGGGGGGGGGGGGGGGGGGGGGGGGGGGGGGDGGGGGGGGGGGGGGGGGGGGGGGGGGGGGGGGGGGGGGGGGGGGFDGCGGEEGEGGGGGGGG8DGGFGBFGGFGFGFGFCDEDGFFFGFGG=DEFDEFGEFFFFFFFGFGEGGFGGFFGGFFFFCFEGE3>B@B@2>BD=BF=<C@F;;<;1):CFGGG8,6)75?=1;D@FFFF)76
@M00200:205:000000000-AKKM3:1:1101:8459:7722 2:N:0:1
TACTGGGGTATCTAATCCTGTTTGCTCCCCACGCTTTCGCACCTCAGCGTCAATACCAGTCCAGTGAGCCGCCTTCGCCACTGGTGTTCTTCCGAATATCTACGAATTTCACCTCTACACTCGGAATTCCACTCACCTCTCCTGGATTCAAGCGATGCAGTCTTAAAGGCAGTTCCGGAGTTGAGCCCCGGGCTTTCACCTCTAACTTACAAAGCCGCCTACGTGCGCTTTAAACCCAATTCAGAGT
+
CCCCCGGGGGGGGGGGGGGGGGGGGGGGGGGGGGGGGGGGGGGGFGGGGGGGGGGGGGGGGGGGGGGGGGGGGGGGGGGGGGGFGGGGGGGGGGGGGGGGGGGGGDFGGGGGGGGFGGGGGGG>FDFGGGFGFGGGGFGFFGGFG5DFGFDDG6CFFCGFGGBF7D=D5FDAFEFCB5=>FGFGFGGFFG5BED7FFEFEB=36>EFEFEFF>DFFBGFF@D()(4))1/3456=@ED<(;)/3)))
@M00200:205:000000000-AKKM3:1:1101:12928:7724 2:N:0:1
TACTGGGGTATCTAATCCCGTTCGCTCCCCTGGCTTTCGTGTCTCAGCGTCAGATCACCCCCAGCTGTCCGTTTTCACCGCCGGCGTTCCAAGCGATATCTACGCATTTCACCGCTCCACCGCTTGTTCCGACAGCCCCTGGGTGCCTCAAGACCGCCAGTATACCCAGCGGTTCCACGGTTGAGCCGTGGGATTTCACAAGACACTTAACGATCCGCCTACACACGCTTTACACCCAATTCAGAGT
+
CCCCCGGGGGGGGGGGGGGGGGGGGGGGGGGGGGGGGGGGGGGGGGGGGGGGGGGGGGGGGGGGGGGGGGGGGGGGGGG7CFEGGGGGGGGGFGGGGGGGGGGGGGGGGGGGGGGFGGGGGGGGGGGGGGGGGGGGGFGFFG6AGFGFGFDFGGGDDGGFGF5FFEFGFGDA?AFFFF<?FEC6FGGFFGGBFGFGFEGC8;8=@DFEE;73?FGG?:B::<058E3C5C1<<A2:EB?B<4)..4<
@M00200:205:000000000-AKKM3:1:1101:3953:7730 2:N:0:1
TACTCGGGTATCTAATCCCGTTTGCTCCCCACGCTTTCGCGCCTCAGCGTCAGGAAATGCCCAGAGACCCGCCTTCGCCACCGGTGTTCCTCCCGATCTCTACACATTTCACCGCTACACCGGGAATTCCAGTCTCCTCTGCATCCCTCAAGAACGGCAGTATCAGCCGACGTTTCTCGGTTGAGCCGAGAGATTTCACGACTGACTTGCCATCCCGCCTCCGCGCCCTTTAACCCCAATTCAGAGTAGTC
+
CCCCCGGGG>FFFFFGFFFGGGFGGGGGGGGGGGGGGGGGGGGDFEGGGFGEFGF@FGGGGGGGGGGGGGGGGGGGGGDGGGGGEFGGGFGGGGD=7FDCDGGGGGGF8FGAEEDEGD=FGGCEF@EFFGGGGGGFGFGFFGG;DFGBFDC8BDDFFDGEGFEC7C>FEGEFEDFFFFG4>CCD6CG46CGFFGGDFC@12;FBEE<)/7@FE@FF;CD30.(.(17C/9))6)41C:(().).5,64<))
@M00200:205:000000000-AKKM3:1:1101:20220:7741 2:N:0:1
TACCAGGGTATCTAATCCTGTTCGCTCCCCTAGCTTTCGCGCCTGAGCGTCAGGTAAGGCCCAGAGATCCGCCTTCGCCACCGGTGTTCCTCCTGATATCTGCGCATTTCACCGCTACACCAGGAATTCCGATCTCCCCTACCTACCTCTAGCCTGACAGTATCGGATGCAGTCCCGGGGTTGAGCCCCGGGATTTCACACCCGACTTGCCAGGCCGCCTGCGCGCTCTTTAAGCCCAATTCAGAGTAGA
+
CCCCCGGGGGGGGGGGGGGGGGGGGGGGGGGGGGGGGGGGGGGGGGGGGGGGGGGGGGGGGGGGGGGGGGGGGFGGGGGGGGGGGGGGGGGGGGGGGGFGGGGGGGGGGGGGGGGEGGGGGGFDFFFGGGGGGGGGFFGFFEFFGFGEGFGFGGGFFGGFG7DF95CEEGFEFEAAEEGEEGGGFGFFFGCF5EGFFEGFFF@9191<3>E9@0BC27;<2=179?)7/:44A<A?FB((-652-<AAF2
@M00200:205:000000000-AKKM3:1:1101:14957:7771 2:N:0:1
TACAGGGGTATCTAATCCCTTTTGCTCCCCACGCTTTCGTGCCTGAGCGTCAGCAATTGTCCAGGTAGCCGCCTTCGCCTCTGGTATTCCTCATGATATCTACGCATTTCACTGCTACACCATGAATTCTGCTACCCTCTCCAATGCTCTAGCCATGTAGTTTGAGGTGCAATTCCGGGGTTAAGCCCCGGGCTTTCACGCCTCACACACTTGGCCGCCTGCGCACCCTTTACACCCAATTCAGAGT
+
CCCCCGGGGGGGGGGGGGGGGGGGGGGGGGGGGGGGGGGGGGGGGGGGGGGGGGGGGGGGGGGGGGFDGGGGGGGGGGGGGGGGGGGGGGGGGGGGGGGGGFGGGGGGGGGGGGGFGGGGGGGFFGGGGGGGGGGGFFGFFGGFGFGDDFGDGGGFFFGFDGF?D*=F?GFCFFFF59C>FGGF9DDFFDGDEGGGFEGDF55>BCFFFFFEABFG>DBDDD=E@EEG3;@EECA(===(7;?F?)1
@M00200:205:000000000-AKKM3:1:1101:23223:7773 2:N:0:1
TACTCGGGTATCTAATCCTGTTTGCTCCCCACGCTGTCGCGCCTCAGCGTCAGTACTGGCCCAGTCGCCCGCCTTCGCCACCGGTGTTCTTCCGGATCTCTACGCATTCCACCGCTACACCCGGAATTCCATCGACCCCTACCAGACTCAAGCCTCCCAGTCCGCACGGCAGACTCGGAGTTAAGCCCCGAGCTTTCACCGCCCGCTTGAAAAGCCGCCTACGCGCCCTTTATCCCCAGTTCACAGTAGAC
+
CCCCCGGGGGGGGGAGGGGGGGGGGGGGGGGGGGG@FGFG7FGGGGGGGGG@FF9E,EDFGGGGCC76FFGGGGGGGGGGGGGGEGGGGGGGG7FGGDEGF8FGGGGGFG;EFGGFDGGGGCEEB8DFGGG8=+=CE*@D?FF9=FGEG5C?9CGFFG6?@*1*:AGE?EDAFB*4:05?C@1+=CCF5575)=<CFFGF@;(6;F9(48)--4CF>GF??BB:9E5>)93><))4@7(34:)-))--5))
@M00200:205:000000000-AKKM3:1:1101:5956:7775 2:N:0:1
TACACGGGTATCTAATCCCGTTTGCTCCCCACGCCTTCGCGCCTCAGCGTCAGGGTAGGCCCAGAGTCCCGCCTTCGCCACCGGTGTTCCTCCCGATCTCTACACATTTCACCGCTACACCGGGAATTCCAGACTCCTCTGCCTCCCTCAAGAAGACCAGTTTCGGCCGACTCCTCCGGGTTGAGCCCGGAGATTTCACGACCGACTTGACCTCCCGCCTACGCGCCCTTTATACCCAATTCAGAGTAGA
+
CCCCCGGGGGGGGGGGGFGGGGGGGGGGGGGGGGGGGGGGGGGGGGGGGGGGGGGGGGGGGGGGGGGGGGGGEGGFGGGGGGGGGGGGGGGGFEGGGGGGGGGGGGGCDEGGGGGEDFGGGGGEGGGFGGGGGGGFGFGFFGGFGFGFCB?+DDFFFGGFGG@GF?CEDGFFBFFFFAD><EGGFGGFF458>FFG7?@(;9B;BBB6<AB)::FEFDB:?4()-*<D39?>>AF<8):?AAB9-2:.).
@M00200:205:000000000-AKKM3:1:1101:25315:7779 2:N:0:1
TACCGGGGTATCTAATCCTGTTTGCTCCCCACGCTGTCGCGCCTCAGTGTCGGCTAAGAGGAGCTTGCGCTCCCACTGCCCAGCAGACCGCCTTCGCCACCGGTGTTCTTCCGGATCTCTACGCATTCCACCGCTACACCCGGAATTCCATCTGCCTCTACAGTGCCCAAGCCCTACAGTCGCCGCGGCAGATTCCGGGTTGAGCCCCGAACTTTCACCGCGGCCTTATAGTGGCCACCTACGCCACCTTT
+
CCCCCGGGGGGGGGGGGGGGGGGGGGGGGGGGGGGGGGGGGGGGGGGGGGGGDGGGGGGGGGGGGGGGGGGGGGGGGGGGGGFGGGGGGEGGGGGGGGGGGGGGGGGGGFFGGCEFGGGGGGGGGGEGGGGGGGGGGFFBDECD+:C@=FCF;DGFFGGFGGEGEFGGFGABFFFFFFCFGGDG;CG:>7EFF9E+=@=@F0(2328<>96;BBFGBGF:9-4@>E?*:*6<)40:<?B:(4((((-3:)-
@M00200:205:000000000-AKKM3:1:1101:5427:7791 2:N:0:1
TACTGGGGTATCTAATCCTGTTTGCTCCCCTAGCTTTCGCACCTCAGCGTCAGGAACGCGCCAGTCACTCGCTTTCGCCTCCGGCGTTCCTCCCGATATCTACGCATTTCACCGCTTCACCGGGAGTTCCAGTGACCCCTCACGCCCTCTAGCCCGGTATTTTCAGCCGCCGTTCCACCGGTAAGCGTTGGGATTCCACGACTGATCTGCCGAGCCGCCTACGTGCCCTTTACGCCCAGTTCAGAGT
+
BCCCCFGGGGGGGGGGFGGGGGGGGGGFGGFGGGGFFFGGGEGGGGGGGFGGGGGGGGGGGGGGFGGGGGGGD,DFEGGFFGGGGGFFFGGGGGGGGD8FDFGGGGGEFGFGGGD5CGFGGGGC7CEGGGDEDFFG=FCDEGGFGFGAFAF@AFFDFE*0E77FFFGF>EE=EFFFF+6BE8DG46CAED=>AFGGCCF<>@?94<)7.6<>(3CE95>:1:,.357C4>25<<0,?2(46><<A25
@M00200:205:000000000-AKKM3:1:1101:11440:7797 2:N:0:1
TACACGGGTATCTAATCCTGTTTGCTCCCCACGCTTTCGCGCCTCAGCGTCAGTTGCGGGCCAGTGAGCCGCCTTCGCCACTGGTGTTCTTCCCAATATCTACGAATTTCACCTCTACACTGGGAATTCCACTCACCTCTCCCGCACTCAAGCAATCCAGTCTTAAGCGCTATTCCCAGGTTAAGCCCGGGGCTTTCACGCCTACCTTGGATCGCCGCCTACTCGCCCTTTAAACCCAATTCAGAGT
+
CCCCCGGGGGGGGGGGGGGGGGGGGGGGGGGGGGGGGGGGGGGGGGGGDGGGCGGGGGEGGGGGGGGGGGGGGGGFGGGGGGFGGGGGGGGGGGGGGGGGGFGGGGGGGGGGGGGFGGGGCGGGFFGGGGGGGGFGGFGDF8E*CBGFGFG?FFGFDGFFGGEG7=+@9@5=BEFFFFG*@CGGCGGFFGE>ECGGFEG2>=B2((7?)547@@GGFDDF1@)),2>C)9:4>><0A(<1)69)))-
@M00200:205:000000000-AKKM3:1:1101:14977:7804 2:N:0:1
TACACGGGTATCTAATCCTGTTTGCTCCCCACGCTGTCGCGCCTCAGTGTCGGCTATTGAGTCCTTGCGGACTCACCGCCCAGCAGACCGCCTTCGCCACTGGTGTTCTTCCGGATCTCTACGCATTCCACCGCTACACCCGGAATTCCATCTGCCTCTACAGTGCCCAAGCGACACAGTTGCCACGGCCGATCTGGAGTTGAGCCCCAGACTTTCACCACAGCCTTATGTCGCCACCTACGCGCCCTTTC
+
CCCCCGGGGGGGGGGGGGGGGGGGGGGGGGGGGGGGGGGGGGGGGGGGGGGDEGGGGGFGFGGGGGGFGGGGGGGFGGGGGGGFCFGGFGGGGGGGGGGGGFGG<DCFCFGGGGGFGAFGGFGGBEEGFGGGGGGGEFEDEGDEDFGFGFGGG7FFFFGFGCEGEFGGFGFFFFFFFF79@CF78CEE>DE3:E*+;/=@@C?E857@?7?DE5;ECFFEF::F<FFDC7:<?01:C:37B0199>91::)
@M00200:205:000000000-AKKM3:1:1101:24288:7839 2:N:0:1
TACAGGGGTATCTAATCCCGTTCGATTCCCACGCTTTCGTGTCTCAGCGTCAGGAGCGCGCCAGTAGAGTGCCTTCGCATTTGGTGTTCCCCATGATATCAACGGATTTCACCCCTACACCATGAGTTCCCTCTACCTCTCGCGTCCTCAATAGTCGTGCCGTTTCCACCGCATTCCACGGGTTGAGCCCGCGGGCTTTTACGAAGGACTAACACGACCGCCTACACACCCTTTAAACCCAGTTCAGAGT
+
CCCCCGGGGGGGGGGGG9FGGDGGGGGGGGGGGGGGGGGGGGGGGGGGGGGGGGGGGGGGGGGGGGGGGFGGGGGGGGGFGGGGGGGGGGGGGGGGGGGGF=FFGCCBDGGGGDEFDAFGGGGGG8@;EC@E8CG>FFGEFECFCBCAFFFDCGFFFFDFGG5DFFGGF?>AF=:CA9FEECDDBDCFFGGFFGGCDFG<EEFFF@>3@EEEFEG?0/740-67187DD39:BFA<F4.(41().624>A
@M00200:205:000000000-AKKM3:1:1101:16783:7842 2:N:0:1
TACTCGGGTATCTAATCCCGTTCGCTCCCCTAGCTTTCGCGCCTCAGCGTCAGTGTCAGCCCAGCAACCCGCCTTCGCCGCAGGTGTTCCTCTCGATACCTACGCATTTCACCGCTACACCGAGAATTCCAGTTGCCCTTTCTGCACTCTAGCCCCGCAGTATCGGCTGACCTTTCCGAGTTAAGCCCGGCGATTTCACAGTCGCTTTCCGGTGGCCGCTTCCCCGCCCTTTAAACCACATTCAGAGT
+
CCCCCGGGGGGGGGGGGGGGGGGGGGGGGGGGGGGGGC,@CG:=:CC8+8::6CCFFCCEGEC,CF<FFECFCFB:?F:CFECEEBFCGF,59A@,9,+,9=EFGCCF=,4CA++*8=,E?CEE7>F,F,:,DDCGGF,8?A:+9+606+@9EFG>5+=9:8;;A5CE53@=C@8CF4@*>8:+=EFFD44).1A>:6+)/7)(((/())6(,33:,/5(,(.),*7>C<<)6A24C((..6-))).:
@M00200:205:000000000-AKKM3:1:1101:12508:7858 2:N:0:1
TACTAGGGTATCTAATCCTGTTTGCTCCCCACGCTGTCGCGCCTCAGTGTCAGCAACGGCCCAGCCGACTGCCTTCGCCATCGGTGTTCTTCCCGATCTCTACGCATTCCACCGCTACACCGGGAATTCCATCGGCCTCTACCGTGCTCAAGCCGTGCAGTCTCGGAGGCAGCGCTGCGGTTGAGCCGCAGCATTTCACCCCCGACTTACACAGCCACCTACGCGCCCTTTACACCCAATTCAGAGTAGAC
+
CCCCCGGGGGGGGGGGGGGGGGGGGGGGGGGGGGGGGGFGCGGGGGGGGGGGGGGGGGGGGGGGGGGGGGGGGGGGGGGGGGFGGGGGGGGGGGGFGGGGGGGGGGGGGGGGGEE?DG?GGGGGCEFFGGGGGGGGGFGFFGGFGDGFGFG=FGGFEGFFEC=FEFG>?EEFD=DF5B<AFGGGFGGFF35>=7EGF5FEFFF;9>>F<AADFFGGFGFF??0>(:@G5*:9><A:E1806<<5))).-6)
@M00200:205:000000000-AKKM3:1:1101:26017:7870 2:N:0:1
TACTAGGGTATCTAATCCTGTTTGCTCCCCACGCTGTCGCGCCTCAGTGTCAGCAACTGCCCAGCAGACCGCCTTCGCCACCGGTGTTCTTCCGGATCTCTACGCATTCCACCGCTACACCCGGAATTCCGTCTGCCTCTACAGTGCTCAAGCTCGGCAGTTCGCATGGCCGACCCGGGGTTGAGCCCCAGGCTTTCACCACACGCTTACCAAGCCACCTACGCGCCCTTTAAACCCAATTCAGAGT
+
CCCCCGGGGGGGGGGGGGGGGGGGGGGGGGGGGGGGGGGGDGGGGGGGGGGGGGGGGGFGCFGGGGGGGGGGGGGGGGGGGGGGGGGGGGGGGGGGGGGGFGGGGGGDGGGGG6EFGGGGGGGGGGGEGFGGGGGGGFGFFFGFGFGFGFGGDDGFF>C>@=;DAEGGFGAAFFEFEFDFEDGFACGFBDEFAEFG8?97@??;B3(,3@1)6?GG2C4?:?1>(:;C/924224:E:2(..:44<>
@M00200:205:000000000-AKKM3:1:1101:12146:7871 2:N:0:1
TACCGGGGTATCTAATCCTGTTTGCTCCCCACGCTTTCGTGCATGAGTGTCAGTGTTGGCCCAGGAGGCTGCCTTCGCCATTGGTGTTCCTCCACATCTCTACGCATTTCACCGCTACACGTGGAATTCCACCTCCCTCTGCCCCACTCCAGCCACGTAGTTTCGAGCGCAATTCCCAAGTTAAGCCCGGGGATTTCACACTCGACTTGCGCGGCCACCTGCGCACCCTTTAAGCCCCGTGCAGACATGAC
+
CCCCCGGGGGGGGGFGGGGDGFGGGCFGGGGGGGGGGDGGGGFGF@FCFGGGCGGFFFFGB,BCF<@CGGFGGGGGGGDDGEBDEEGGGGC?A=FF?EDFFGFDG,FFGD9EFGEBDGEFGGD7+99,9EEFFDCFGFG8DE9*6:DDD*,=FFDF56+;@C9F=DDE>>55@6BCA*;?::<C89F509@>*1;?B?:*:40(/5(5*962,68=(:A,((.A@G)9*28))64(;(,--(-25(,).6.
@M00200:205:000000000-AKKM3:1:1101:25344:7872 2:N:0:1
TACGCGGGTATCTAATCCTGTTTGATCCCCACGCTTTCGCGCCTCAGCGTCAGTTACCGTCCAGATGGCCGCCTTCGCCACCGGTGTTCCTCCTGATATCTACGAATTTCACCTCTACACCAGGAATTCCACCATCCTCTCCGGCACTCCAGCCCCGTAGTTTCGAATGCAATTCCACCTTTACGAGGTGGGATTTCACACCCGACATACGAAGCCGCCTACTCGCCCTTTAAGCCCCATTCCGAGT
+
CCCCCGGGGGGGGGGGGGGGGGGGGGGGGGGGGGGGGGGGDGGGGGGGGGGGGGGGGGGGGGGGGGDGGGGGGGGGGGGGGGGGGGGDGGGGGGGGGFGGGGGGGCGGGGGGGGGFGGGGGGGCFD8=AEFFCFGGGFGFFGC5E?DDGFGGGGCB?>>5AGFG5?G6AGF@F@C+987AFCF+@5EEFG5AFCFF=4@*8=>2:B114=(,40BE3CBB17)03CDGC*3).4):C(4262.5304
@M00200:205:000000000-AKKM3:1:1101:26291:7886 2:N:0:1
TACTAGGGTATCTAATCCTGTTTGCTCCCCACGCTTTCGTGCATGAGCGTCAGTGTTGGCCCAGGGGGCTGCCTTCGCCATTGGTGTTCCTCCACATCTCTACGCATTTCACCGCTACACGTGGAATTCCACCCCCCTCTGCCACACTCCAGCCAAGTAGTTTCGAGCGCCATTCCCAAGTTAAGCCCGGGGCTTTCACACTCGACTTGCTCGGCCGCCTGCGCACACTTTCTGCCCAGTTCAGAGT
+
CCCCCGGGGGGGGGFGGGGGGGGGGGGGGGGGGGGGGGGGGGGGFGGGGGGGGGGGGGGGGGGGGGGGGGGGGGGGGGGCFGGGGGGGGGGFGGGGEGGGGGGGGGGGGGGGGGGFGGGGGGDEF9>DGGCFGGDCEFGFFFGFGFDB?DEGGGGFFGGCFFEG=FGG5EFFFFFFFA*9@ABCFFG4>G59;CFGA?GFFFFFF>;DEE);;>EE1<B,164)(2)5*0))6)6<>41844<<A2A
@M00200:205:000000000-AKKM3:1:1101:3510:7893 2:N:0:1
TACTGGGGTATCTAATCCCGTTTGCTCCCCTGGCTTTCGTGTCTCAGCGTCAGCACATCCCCAGTCGCCTGTCTTCACCTTTGGCGTTCCAAACGATATCTACGCATTTCACCGCTCCACCGTTTGTTCCGACGACCCCTAAGCAGCTCAAGACCGCCAGTATACAGAGCAGTTCCACGGTTGAGCCGTGGGATTTCACAAGGTACTTAACAGTCCGCCTACACACGCTTCAAGACCAGCTCAGAGTAGTC
+
CCCCCGGGGGGGGGGGGG@FGGDG,C<FGG@C,F8FGGGFFFCFGGGGG:FGGC9@FDFGGGGG8:@:FFF,EFGGFGG:E?FG8CFGG84599CFCFGGG8,=FGGGGFFGGGEE>CFGGG@8E7EGGD1@CCDGG5E9DD1;86DDGFC8=DGBFGDEG7;CE++35DA8+*3;=ADFG>0**5,*/3*:6<EC@?C?*5(0**1*9*85*1?,(:5((/(2/3))29()9))/45((.23,-2)))-.
@M00200:205:000000000-AKKM3:1:1101:16557:7896 2:N:0:1
TACAGGGGTATCTAATCCTGTTTGCTCCCCACGCTTTCGTGCATGAGCGTCAGTGTTGGCCCAGGAGGCTGCCTTCGCCATCGGTGTTCCTCCACATCTCTACGCATTTCACCGCTACACGTGGAATTCCACCTCCCTCTGCCACACTCTAGCCAAGTCGTTTCGAGCGCAGTTCCCAAGTTAAGCTCGGGGCTTTCACACTCGACTTGCTCGGCCGCCTGCGCACACTTTAAACCCAATTCAGACTCGAT
+
CCCCCGGGGGGGGGGGGFGGGGGDFGGGGGGGGGGGGGGGGGGGGGGGGGGGGGGGGGGGGGGGFD@FGGGGGGFGGGGGGGEGGGGGGGGGGGGFFGGGGGGGGDFC,=EFFGEEDFF<C@@+B@FFGDFFFGFFGFGFF?FFG?D=FFGFGGFFDF+:DCDFA?FEE6DBDCFFFF?6>CC@;72@>*194*=?A4FEE)>/752=EECB>=EC,9>2//.5(=8C*:)5))4(;8:7))-6<)5)44(
@M00200:205:000000000-AKKM3:1:1101:26625:7900 2:N:0:1
GCCCAAGATCACTGCGCTCTGTCGCTACCCTGTCATGCTTTTACACACCGACGTATAGACCCGCTCAGACACCTTCGACACCCATGTTACTGATTAGAGCAAGAGTGGTCTCGAGTGCACGCTCAGAGATTGTGCCAGTAGTCTGCCTTACATACCACATAACAGATAGCCATTCACCACTTCAGTAGTACCACAGTATGCCAAGTGGTAGACACTGCATCTCACCCACCTCCGCACCAGCATTGTTAGTT
+
-68,@,@,,;,,,,6,+88:,<<9,,,8,;;-,;,665<,5;,,,,,,,++++@,,,,<,AC+86++,,:,:9,=,,,6,44+:,,6,:,9,9,,,,,4,8D,9,,,,9,,,,,+3+,4,+8+8+,4,,,,,6,+,,*6*1@8F,+6*+06+,6+;+6=9,+0+*0+7+,*5+*521@2*,,+++,,+4+,++,,0**,020*))***0308**,,*******1:4;**/))/))/*(((-5*1.1*1*1*
@M00200:205:000000000-AKKM3:1:1101:12869:7903 2:N:0:1
TACTGGGGTATCTAATCCTGTTCGCTCCCCACGCTTTCGCGTCTCAGCGTCAGTACCGTCCCAGAGAGCCGCCTTCGCCACGGGTGTTCTTCCCGATATCTGCGCATTTCACCGCTACACCGGGAATTCCACTCTCCTCTTCCGGACTCTAGCCAGACGGTTTCCACCGACGTCTCGAGGTTAAGCCTCGAGTTTTCACAGCGGACCTGCCTGGCCGCCTACCGGCTCTTTAAGCCCAATTCAGAGTAGAC
+
CCCCCGGDFGF<EFEFGGGFGGGCCCEGGE<FCDGGGGGE+CC=FECCCF>C@FFGG:FGGGFFG8E@FGFGGGCF=FGEGGCFCGEE<FGGGF@:@F?FCFGEGGGGGG;FE6E>GGGGGGGCGEG?FA2,2@+@D+6:DGFFGFGFGAF7DFCC98C@ED=FE>G>D>45?@F;AA<;FF>+=C7))8CB6=EGF?@?3<F;(690(815A(//(7562.()(1.77>4<2A<:CB?:6>24))-.)))
@M00200:205:000000000-AKKM3:1:1101:26403:7911 2:N:0:1
TACGGGGGTATCTAATCCCGTTTGCTCCCCTGGCTTTCGCGCCTCAGCGTCAATGCCGGTCCAGGATGTCGCCTTCGCCACCGGTGTTCCTCCAGATATCTACGCATTTCACCGCTACACCTGGAATTCCACATCCCTCTCCCGGATTCAAGCCAACCAGTATCGGACGCAGTTCCTGGGTTGAGCCCAGGGATTTCACGTTCGACTTAGCAGGCCGCCTACGCGCCCTTTAAGCCCAGTTCAGAGTAGAC
+
CCCCCGGGGCGGGGFGGGGGGGGGGGGGGGGGGGGGGGGGGGGGGGGGGGGDGGGGGGGGGGGGGGGGGGGGGGGGGGGGGGGGGGGGGGGGGGEGGFGGGGGGGGGGGGGGGGGFGGGGGGFF<@FGGGGGGGGCGFEDFCFFGFGFG+EFGG6FFGGFGFFG=A7EEGEFA8FFCF<6<;DD;@CF;?C>>=ECFEF@@@F0;@FF4>A?EFDE1<B???0@9=<D)90))492C4(.6)4<)5:))4)
@M00200:205:000000000-AKKM3:1:1101:7642:7916 2:N:0:1
TTACGAGGGTATCTAATCCTGTTTGCTCCCCTAGCTTTCGTGCCTCAGCGTCAGGAGTTGTCCAGGGACTCGCCTTCGCCACTGGTGTTCCTCTCGATATCTACGCATTTCACTGCTACACCGAGAATTCCAGTCCCCCCTCCAACCCTCTAGCCGAATAGTATCCAATGCCATTCCGCAGTTAAGCTGCGGGATTTCACATCAGACTTACCCGACCACCTGCGACCCCTTTAAGCCCACTTCAGAGTAT
+
C@CCCGCCFGGGGFE9FFFGGE@CFGGGGGGGGGGGGGGFGGGGGGGGGGEGDEGFEFFFGGGGGFEEDGGGGGCFGFGGGGGG8FFCFGGFGGGG8EFEGGFGFGCFC=>CFDFDGDFDFFCECG+@EGDGFFFF8FGBFEGDGFDFGFGFAFF5?+=FDD>9DFD89F5EFFFFF?9*3@FC7C,19;C5>>CCA<CE:EB:*:7E*18=38*:>));;33)(*29<*(5)97)?=1(5)8)46)-.)
@M00200:205:000000000-AKKM3:1:1101:25345:7921 2:N:0:1
TACTGGGGTATCTAATCCCGTTTGCTCCCCACGCTTTCGCGCCTCAGCGTCAGGGAATGCCCAGAGACCCGCCTTCGCCACCGGTGTTCCTCCCGATCTCTACACATTTCACCGCTACACCGGGAATTCCAGTCTCCTCTGCAATCCTCTAGAACAGCAGTATCGATCGACGTTCTTCGGTTGAGCCGAAGGATTTCACGACCGACTTGCCATCCCGCCTACGCGCCCTTTACGCCCAGTTCAGAGT
+
CCCCCGGGGGGGGGGGGGGGGGGGGGGGGGGGGGGGGGGGGGGGGGGGGGGGGGGGGGGGGGGGGGGGGGGGGGGGGGGGGGEGGGGGGGGGGGGGGGGGGGGGGFGGGGGGGGGFGEFFGDGEGGGGGGGGGGGFGFGFFGFFGFGFGFGGGGGFFFGFGFFGFFGGAGFFFFFFFFG?FCGGFGG>B):?4AFGFFGFFFFBFFF@F<EA9@CFDDEFFFFF9=5DDDB4<0:2>6?05A><-2<
@M00200:205:000000000-AKKM3:1:1101:11227:7943 2:N:0:1
TACACGGGTATCTAATCCCGTTTGCTCCCCACGCCTTCGCGCCTCAGCGTCAGGGTAGGCCCAGAGTCCCGCCTTCGCCACCGGTGTTCCTCCCGATCTCTACACATTTCACCGCTACACCGGGAATTCCAGACTCCTCTGCCTCCCTCAAGACACTCAGTTTCGGCCGACCCCGCCGGGTTGAGCCCGGAGATTTCACGACCGACTTGAGCGCCCGCCTACGCGCCCTTTATGCTCAATTCAGAGT
+
CCCCCGGGGGGGGGGGGGFGGGGGGGGGGGGG7FGGDGGGGGGGGGGGGGGGGGGGGGGGGGGFGGGGGGGGGGGGGGGGGGGGGGGGGGGGGGGGGGFGGGGGGGFGGGGGGGGFGGGGGG7CFGGGGGGGGGGGGFGFFGGFGFGDFFF?FDFFFFGFFGEGABGGFGFFFFFFF:7/4:CGFFGFFD=BEGEGFFG6?929>;0:<D?DF;ED9D)8<BBFFEFG392)66:)09)64<AF)))
@M00200:205:000000000-AKKM3:1:1101:23726:7960 2:N:0:1
TACTAGGGTATCTAATCCTGTTTGCTCCCCTAGCTTTCGTGCCTCAGTGTCAGGATTCGTCCAGAGACTCGCCTTCGCCACTGGTGTTCCTCTTGATATCTACGCATTTCACTGCTACACCAAGAATTCCAGTCTCCCCTCCGATCCTCTAGCTCAGTAGTCTCCAATGCCGTTTCGGAGTTGAGCTCCGAGATTTCACATCAGACTTTCCAAGCCACCTACGCACCCTTTATGCCCACTTCAGAGT
+
CCCCCEGGGGGGGGGGGGFGGGGGGGGGGGGGGGGGGGGGFGGGGGGGGGGGGGGGGGGGGGGGGGFGGGGGFGGGGGGGGGGGGGGGGGGGGEGGGGGGGGGGGGGGGGGGGGGFGGGGGGEGFFGGGGGFGGGGGFGDFGGD>DGFGFGGGGGFFGFBEFFGFF?FFGF5BF5DB*=AFFF?FFD9*=89>EDFFCGEFFFBFFFE7*AACFFE@GF)@@A49E?DGC@CCF=3:B(:*058*78
@M00200:205:000000000-AKKM3:1:1101:11815:7975 2:N:0:1
TATGGGGTATCTAATCCTGTTTGCTCCCCACGCTTTCGCGCCTCAGCGTCAGAATCGGCCCAGCTGCCCGTCTTCACCATCGGCGTTCCTGTAGATATCTACGCATTTCACCGCTACACCTACAGTTCCGGCAGCGCCTACCGACCTCAAGAGACGCAGTATGCCCCGCAATTCCACGGTTGAGCCGTGGGATTTCACGAGGCACTTACGCCTCCGCCTACGCACCCTTTAAACCCCGTTCAGAGT
+
CCCCCGGGGGGGGFGGGGGGGGG,CFEFGGGGGGGGGDEFGGGGGGGGGGGGGGGGGGGGGGGGGGGGGGGGGGGGGGGGGGGGGFGGGGGGGGGGGGGGGGGGFGFGGGGGGGGEGEFGGGGGGGGGGGGGGGGGEBG5:DEFGFGFCFFCGGGFFEDFFGFGEFGG@EF=FEF+A5CFEGGGFGGFFGGFFGGFFCF(160;=@4)7=D;FFG5?GE6?6>76C:9CF4)4)41*43(4?A>?A
@M00200:205:000000000-AKKM3:1:1101:17186:7980 2:N:0:1
TACTAGGGTATCTAATCCTGTTTGCTCCCCACGCTTTCGTGCATGAGCGTCAGTGCAGGCCCAGGGGATTGCCTTCGCCATCGGTGTTCCTCCGCATATCTACGCATTTCACCGCTACACGTGGAATTCCACCTTCCTCTGCCACACTCGAGCCACGTAGTTTCGAGCGCAATTCCCAAGTTAAGCCCGGGGATTTCACACTCGCCATGCGCGGCCACCTGCGCACACTTTCCACCCAATTCCGCGT
+
CCCCCGGGGGGGGGGGGGGGGGGGGGGGGGGGGGGGGGDGGGGGGG<FCFGGDFGGGGCGFGGGGGCCGFFGGGGGGGGGGGGGGGGGGGGGGGGGGGGGGGGGGGGGGEAEGDEDGG?FGGECEGGGGGGGGGGGGFGEFGGFGFDBDD,=CGGFFF6:C=FFAFFGEDD)<@BCFF?;@EDG6ACF557?*1ACFFGEFFFD(((/)63329EG@GF@1=>D6C5C*24)6)61C63<A9)(((4
@M00200:205:000000000-AKKM3:1:1101:6461:7985 2:N:0:1
TACTCGGGTACCTAATCCCGTTTGCTCCCCACGCTTTCGCGCCTCAGCGTCAGGAAATGCCCAGAGACCCGCCTTCGCCACCGGTGTTCCTCCCGATCTCTACACATTTCACCGCTACACCGGGAATTCCAGTCTCCTCTGCATCCCTCAAGAACGGCAGTATCGGCCGACGTTTCTCGGTTGAGCCGAGAGATTTCACGACCGACTTGCCATCCCGCCTACGCGCCCTTTACGCCCAATTCAGAGTAGCT
+
CCCCCGGGGGGGGGGGGGGGGGGGGGGGGGGGDGGGGGGGGGGGGGGGGGGDGGFGGGGGGGGGGGGGGGGGGGGGFGGGGGGGGGGGGGGGGGGGGGGGGGGFG?FGC@>FGGGEGGGGCGGGGGGGGGGGGGGGGFGFFFGFDFGBFF86@DFDEGGFGGFFD>DEFEFFEFAAAFG?FDGFFGGFFGEEFGGG+5::;9(1049?FFFFBFGF?GBF::?>;:@D5C2)4<0,:0,4-444)84)-))
@M00200:205:000000000-AKKM3:1:1101:28290:8017 2:N:0:1
TACGAGGGTATCTAATCCTGTTTGCTCCCCACGCTGTCGCGCCTCAGTGTCGGCTATTGAGTCCTCACGGACTCACCGCCCAGCAGACCGCCTTCGCCACTGGTGTTCTTCCGGATCTCTACTCATTCCACCGCTACACCCGGAATTCCATCTGCCTCTACGGTGCCCCAGCGACACAGTTGCCATGGCCGATCCGGAGTTGACTCCCGGACTTTCACCACGGCCTTATGCCGCCACCTACGCGCCCTTTT
+
CCCCCGGG;FGGFGGGGGGGGGGGGGGGGGGGGGGGFFFGGGGDGGGFGGFGGGGGGGFGFFGG<EEGGGGGEFCCFEGGGGGGG<FFGECEE7FFGGEGFGGGFF7B=FFGFCE5DEGDGG,><>DDGGGGGGGECFGB>GED+:6:=DFFACCFFFDFGGFFC5>DCG9=?>>4**;9@7CFF7?AF458?==/:3E0363))1(6(,(6(.+1)3;;?((078)9D*44((-(;67?B?6942(((.)
@M00200:205:000000000-AKKM3:1:1101:5703:8020 2:N:0:1
TACAGGGGTATCTAATCCTGTTTGCTCCCCACGCTTTCGAGCCTCAGCGTCAGTAATGGACCAGTATGTCGCCTTCGCCACTGGTGTTCTTCCGAATATCTACGAATTTCACCTCTACACTCGGAGTTCCACATACCTCTTCCATACTCAAGATAGCCAGTATCAAAGGCAATTCCAAGGTTGAGCCCTGGGCTTTCACCTCTGACTAAACTATCCGCCTACGCTCCCTTTATACCCAATTAAGAGTCGAT
+
CCCCCGGGGGGGGGGGGGGGGGGGGGGGGGGGGGGGGGGGGGGGGGGFGGGGGGGGGGGGGGGDGGGGGGFGGGGGGGGGGGGFFCGGGGGFFGGGGGGGGABFE8=FGGGFFGFFDFFFFGGGCCEGG;;FFGGFGFFE?GDFGFF<6B,6@DGB7EFFEF7FEDDD*8DDF*<9DFD5@F+=?DGFF+855@C=?E7>68@E@=CEC<@58<AD)9@>AC=34CDC>:>C<A6/?>BF4**//08*(((
@M00200:205:000000000-AKKM3:1:1101:28121:8031 2:N:0:1
TACTCGGGTATCTAATCCCGTTTGCTCCCCACGCTTTCGCGCCTCAGCGTCAGGGTGGGCCCAGAGCCCCGCCTTCGCCACCGGTGTTCCTCCCGATCTCTACACATTTCACCGCTACACCGGGAATTCCAGGCTCCTCTGCCCCCCTCAAGACGAAGAGTCTCGGCCGACCCCCCTGAGTTGAGCTCAGGGCTTTCACGACCGACTTCTCCGCCCGCCTACGCGCCCTTTATACCCAATTCAGAGT
+
CCCCCGGGGGEFCFFGGGGGFGGGGGGGGGFFGGGGGGGGGGGGEFGGGGGGCFGFG:@<DFEF<DGGGGGGGGGGGGGGGGGGGFE@FFGGEFF@@CDFGFFF?FFGGGFFGGGEGEGGGGDDCCBDCF8DFGFGC5=DBDGFGFG=DFFFGFG55C4AFG49:FGGAGFFFFFDAFF4?@1C;F+=AF64)27DFCGD<6;91>96>ABF>6EE1D>0,4:0(2)1/*4)--6>FD((.:94:<4
@M00200:205:000000000-AKKM3:1:1101:20710:8042 2:N:0:1
TACCAGGGTATCTAATCCTGTTTGCTCCCCACGCTTTCGCGTCTCAGCGTCAGTATCCAACCAGGGGGCCGCCTTCGCCACCGGTGTTCCTCCCGATATCTACGCATTTCACCGCTACACCGGGAATTCCACCCCCCTCTTTGGTACTCTAGCTTGCCAGTTTCATGCGTCGTTCCTCGGTTAAGCCGAGGGCTTTCACACATGACTTAGCAGACCGCCTACACGCCCTTTATACCCAATTCAGCGT
+
CCCCCGGGGGGGGGGGGGGGGGGGGGGGGGGGGGGGGGGGGGGGGGGGGGGGGGGGGGGGGGGGGGGGGGGGGGGGDFGGGGGGGGGGGGGGGGDGGGGGGGGGGGGDAFFGGGGEDGGGGGDGGGGGGGGGGGGGGFGFFGGFF6CEGFGGGGGFFFGADFCGEF7EBGEBEFFFFFG;FGDFFGG:DG5)=6ADFEFEEFFFB7BF<4<A<:E;;CE?FFFF<C8D5>7<<A9:F?F(-6<9)(8
@M00200:205:000000000-AKKM3:1:1101:17192:8044 2:N:0:1
TACACGGGTATCTAATCCTGTTTGCTCCCCACGCTTTCGCGTCTCAGCGTCAGTTGTCGTCCAGAAAGCCGCCTTCGCGACCGGTGTTCCTCCTGATATCTACGAATTTCACCTCTACACCAGGAATTCCACTTTCCTCTCCGACACTCAAGAAAGGGAGTTTCAAATGCAGTTCCTGGGTTGAGCCCAGTGATTTCACATCTGACTTTCCTTCCCGCCTACACGCCCTTTATACCCAATTCAGAGTCGAT
+
CCCCCGGGGGGGGGGGGGGGGGGGGGGGGGGGGGGGGGGGGGGGGGGGGGGGGGGGGGGGGGGGGGGFGGGGGGGGFGEDGGGGGGGGEFGGGGGGGGGGGGGGGCGGGGGGGGGFGEEGGGFGGGGDFGGGGGGGGF=DFGGFGFGEGFGDG6996EF>E7EGFFFGFFFFFFFFFFG5D:CFAC=?AG,3+BCEFFG<*;*8@=E<;?4CEECC=C:0(/()(35><>.)1)19C)(/))9<?)1),3(
@M00200:205:000000000-AKKM3:1:1101:7783:8058 2:N:0:1
TACTAGGGTATCTAATCCCGTTTGCTCCCCTAGCTTTCGCGGATCAGTGTCAGTAATGGTCCAGGAGGCCGCCTTCGCCACCGGTATTCCTCCAGATATCTACGCATTTCACCGCTACACCTGGAATTCTACCTCCCTCTCCCATACTCGAGCCGTCCAGTATCAGACGCAGTTCCCAGGTTAAGCCGGGGGATTTCACGTCTGACTTAGATGGCCGCCTACGCGCCCTTTAAGCCCAATTCAGAGTAGCT
+
CCCCCGGGGGGGGFFGGFFGGGGGGGGGGGG-EFGGGGGGGGGGGGGGGGGGGGGGGGGGGGGGGGGGGGGGGGGGGGGGGGGGGCFGGGGGGGGGGGGGGGGGGGGDFGGGGCGFDG?FGGGGGGGGGGFGGEFEGFGFF?FFFFGFGF8+C>DDEGGFDD9DDFGGBGF=?CCFFFDFGAGC>FG>DGC4DDFGFFF@D@FFEEAEFFEECEGE35AD6;;EBEED352A)6>:8<:(6>2>22--6).
@M00200:205:000000000-AKKM3:1:1101:12463:8060 2:N:0:1
TACTGGGGTATCTAATCCCGTTCGCTCCCCTAGCTTTCGCGCCTCAGCGTCAGTGTCAGCCCAGCAACCCGCCTTCGCCGCAGGTGTTCCTCTCGATATCTACGCATTTCACCGCTACACCGAGAATTCCAGTTGCCCCTTCTGCACTCTAGCCCCGCAGTATCGGCTGACCGTTCTGGGTTAAGCCCAGAGATTTCACCGTCGACTTGCGGTGGCCGCCTACGCGCCCTTTCTACCCAGTTCAGAGT
+
CCCCCFFGGGGGGGGGGGGGGGGGGGGGGGGGGGGGGG7FEGGGGGGGGGGGGGGGGGGGGGGGGGGGGGGGGGGGFGGGGGDFGGFGGGGGFF==FCGGGGG?GGGGGGGGGGGFCFCGGG@E:EGGGF8DFFFGGFEDFGGFGFGEGFGFBGGE5EGF>+;E=DGGFGFFFFBFFF84DE7?CCG>;FFF):<CF4B*85>BFFD7)13(61893>A9B2773:3>G3()).64C<)((--.).)-
@M00200:205:000000000-AKKM3:1:1101:27886:8062 2:N:0:1
TACTAGGGTATCTAATCCTGTTTGCTCCCCACGCTTTCGTGCATGAGCGTCAGTATTGGCCCAGGAGGCTGCCTTCGCCATCGGTGTTCCTCCACATCTCTACGCATTTCACCGCTACACGTGGAATTCCACCTCCCTCTGCCATACTCCCGCATCGTAGTTTCAAGTGCAATTCCCAGGTTAAGCCCGGGGATTTCACGCCTGACTTGCGACGCCGCCTGCGCACCCCTTCAGCCCAATTCAGAGTACAT
+
CCCCCGGGGGGGGGGGGGGGGGGGGGGGGGGGGGGGGGGGGGGGGGGGGGGGGGGGGGGGGGGGGGEGGGGGGGGGGGGGGGGGGGGGGGFGGGGFGGGGGGGGGGGEFGGGGEGB=FFGGEEGEGD?FGGGGGCFGFGFF?FFG?8DDD,=CGGFEG8:=D9CDDD@+A<:DDBF??F0@E7C+3@F?+;?>5:CFFGFBFFF):AEE=B=2(=4,>>(/6(268>7)1((,)),;(3?2<D9)3>A).)
@M00200:205:000000000-AKKM3:1:1101:14815:8070 2:N:0:1
TACTAGGGTATCTAATCCTGTTTGATCCCCACGCTTTCGTGCCTCAGCGTCAGTTACAATTTAGTGAGCTGCCTTCGCAATCGGTGTTCTACATCATATCTAAGTATTTCACCACTACATGATGTATTCCGCCCACCTCAAGTGTACTCAAGATTTGCAGTATCAATGGCAGTTCCGAAGTTAAGCTCCGGGCTTTCACCACTGACTTACAACTCCGCCTACGCACCCTTTAAACTCAGTTCAGAGT
+
CCCCCGGGGGGGGGGGGGGGGGGGGGGGGGGGGGGGGGGGGGGGGGGGGGGGGGGGGGGGGGDFGCGGGGGGGGGGGGGGGGFCGGGGGGGGGGGGGFGGGGFGGGGGGGGGGGGFGGGGGDGFGEEGGGGGDEGGGFFEFGGFGFGFGFGFFFFFFFG6FGFF*?E=FGF9:DFFBFCBGGGGFGDD9+@B>6DDBEGE>>FBEFFF<AEF)5EC5C@==@ABDG*;>7@4EEB4B;=A?EC<CBC
@M00200:205:000000000-AKKM3:1:1101:21552:8080 2:N:0:1
TACTGGGGTATCTAATCCCGTTCGCTCCCCTGGCTTTCGCGCCTCAGCGTCAGTGTCGGCCCAGCCACCCGCCTTCGCCGCAGGTGTTCCTCTCGATATCTACGCATTTCACCGCTACACCGAGAATTCCGGTGGCCCCTTCCGCACTCCAGCCCGTCAGTATCACTTGGCCGCTCCGGGTTAAGCCCGGAGATTTCACAAGTGACTTGGCGGGCCGCCTACGCGCCCTTTATGCCCAGTTCAGAGT
+
CCCCCGGGGGGGGGGGGGGGGGGGGGGGGGGGGGGGGGGGGGGGGGGGGFGGGGGGGGGGGGGGGGGGGGGGGGGGGGGFGGEGGGGGGGGGGGGFGGGGGGGGGGGGGGGGGGGFGGGGGGGGGGGGGGGGGDGGGFGFFGGFGFGFGFG7DGDDEGGFGGFGEFGGFGF>BBDAE;C>EGGGFFGFFGGFFCCCFE?C@;C?CCCFA;;>>BGCBGEFFF:33CBD)*))66:>F>8?:A)6>2<
@M00200:205:000000000-AKKM3:1:1101:7004:8126 2:N:0:1
TACAGGGGTATCTAATCCCGTTTGCTCCCCTAGCTTTCGCTCCTCAGCGTCAATGTCGGTCCAGGATGCCGCCTTCGCCACCGGTATTCCTCCAGATATCTACGCATTTCACCGCTACACCAGGAATTCCACTCTCCCATCCCGCACTCTAGCTCCGCAGTTTCCGGCGCACCCTCCCAGTTGAGCCGGGCGATTTCACACCAGACTTACGAAACCGCCTACACACCCTTTACACCCAATTCAGAGTCGAT
+
CCCCCGGGGGGGGGEFGGGGGGGGGGGGGGGGGGGGGGGGGGGGGGGGGGGGGGGGGGGGGGGGGGGGGGGGGGGGGGGGGGGGGGGGGGGGFGGFFGGGGGGGGGGGGGGGGGG5=FGGGGGGGGGGGGGGGGGGGFGFFGD>>DGFFF,+EDGFFG85=FDFEDGDEGFFEFFFFFFFGFGDFGGF>D*88:CFF3CEF;80=DFF<>@0=(1=1<DBFBFFBGFG*23<49ABEB??A>><<<<--3(
@M00200:205:000000000-AKKM3:1:1101:24602:8135 2:N:0:1
TACGAGGGTATCTAATCCCGTTTGCTCCCCTGGCTTTCGCGCCTCAGCGTCAATGCCGGTCCAGGATGCCGCCTTCGCCACCGGTGTTCCTCCAGATATCTACGCATTTCACCGCTACACCTGGAATTCCACATCCCTCTCCCGGCTTCGAGCCAACCAGTCTCGGACGCAGTTCCTGGGTTGAGCCCAGGGATTTCACGTTCGACTTAGCAGGCCGCCTACGCGCCCTTTACACCCAGTTCAGAGT
+
CCC<CEEGGGCGG9CFFGGEFG<FGGGGG;FGGGGGGGGGGEGGEGGFEGGG7FGGGEEFGGGCGCCFD@@FGGGGFCF7FGGEECGGGF8EGGGEE<FFCFC=C+?@EFGGF>CDDFGGGF,,:@FGFFAEGFGGGFGDF=DBC*+)60DFGCD*3BDADF7F59CEBGA=58@FFF*/@?98680:F7CD>C?481C2;3(/(3;7>9764(:;>DBD6,4BF=>G324)<AA:*4(().44.4<
@M00200:205:000000000-AKKM3:1:1101:15660:8157 2:N:0:1
TACAGGGGTATCTAATCCCTTTTGCTCCCCTAGCCTTCGAGCCTCAGCGTCAGATGTTGTCCAGTAGCTCGCCTTCGCCACGAGTGTTCCTATCGATATCCACGCATTTCACTGCTACACCGATAATTCCAGCTACCTCTCCAACCCTCAAGCACGGCAGTATCGGATGCAGTTCCGGGGTTGAGCCCCGGGATTTCACATCTGACTTACCGCGCCGCCTACGCTCCCTTTATGCCCAATTCAGAGT
+
CCCCCGGGGEGGGGGGGGGGGGGGGGGGGGGGFGGGGGGGGGGGGGGGGGGGGGGGGGGGGGGGGFFGGGGGGGGGGGGGGGDGGGGGGGGGGGGGGGGGGGGGGGGGGGGGGGGFGGFGGGDGC@FGGGGGGGGGGFGFFGGFGFGFGFGCFDFEBGD>=DEGFB6C>FFB?EFFFFGBFGGGFGFFFGGA9EGC8*=CCFEEFCEFEFFFF9EG>DEFFDDF@GEG5::))642C:B1.<25484
@M00200:205:000000000-AKKM3:1:1101:10379:8178 2:N:0:1
TACAGGGGTATCTAATCCTGTTCGCTCCCCACGCTTTCGCTCCTCAGCGTCAGTACCGGCCCAGAGACCCGCCTTCGCCACCGGTGTTCCTCCTGATATCTGCGCATTCCACCGCTACACCAGGAATTCCAGTCTCCCCTGCCGGACTCTAGCCTGCCCGTATCCACTGCAGACCCGGGGTTAAGCCCCGGGCTTTCACGGCAGACGCGACAAACCGCCTACGAGCTCTTTCTACTCAGTTCAGAGTAGA
+
CCCCCGGGGGGGGGGGGGGGGGGGGGGGGGGGGGGGGGGGGGGGGGGGGGGGGGGGFGGGGGGGGGGGFGGGGGGGGGGGGGGGF@FCFGGGGGGGGGGGGFGGGGGGGGGGFGGEDGGGGGGGGGF?FGGGGGGGAFEDFGGEG>88D5C:FGGF6FFEE5@7AAFD5EFEFFFFFFD41=FGFGGAEDEEEGGGACFDFF@;?@@F09>>>?F53C:(-4430?.9:74.<)-)3),)44):AFA<>2
@M00200:205:000000000-AKKM3:1:1101:26499:8181 2:N:0:1
TACAAGGGTATCTAATCCCGTTTGCTCCCCTGGCTTTCGCGCCTCAGCGTCAGTTTCGGTCCAGAATGCCGCCTTCGCCACCGGTGTTCCTCCAGATATCTACGCATTTCACCGCTACACCTGGAATTCCACATTCCTCTCCCGAACTCCAGCCTTGTAGTATCAGACGCAGTTCCCAGGTTCAGCCTGGGGATTTCACGTCTGACTGACAAGGCCGCCTACGCGCCCTTTACACCCAATTCAGAGTCGCT
+
CCCCCGGGGGGGGGGGGGGGGGGGGGGGGGGGDGGGGGGGGGGGGGGGGGGGFFGGGGGGGGGGC@FFGGGGGGGGGGGGGGG@EEGGGGGGGGEFGGGGGGGGGGGGGGGGGGGFDFFGGGGGG@FGGGGGGGGGGFGFFGGFCDGFGFGFGGGFFG+<DDDGFBFF5C?AEFFFFFGAFF+<BF?>FFF5@5CF>AFBFDFF=EEF=E>E=BGF9D>DFF;B@?AG:;;)>CE;C;6<<<)4<<:)(((
@M00200:205:000000000-AKKM3:1:1101:9449:8186 2:N:0:1
TACTGGGGTATCTAATCCCGTTTGCTCCCCTAGCTTTCGCTCCTCAGCGTCAATGTCGGTCCAGGATGCCGCCTTCGCCACCGGTATTCCTCCAGATATCTACGCATTTCACCGCTACACCTGGAATTCTGCATCCCTCTCCCGAATTCAAGCCATCCAGTATCACACGCAGTTCCCAGGTTAAGCCTGGGGATTTCACGTGTGACTTAGTTGGCCGCCTACGAGCCCTTTAAACCCAATTCAGAGTAGA
+
CCCCCGGGGGGGGGGGGFGGFGGGGGGGGGGGGGGGGGGGGGGGGGGGGGGGDGGGGGGGGGGGGGGGGGGGGGGGGGGGGGGGGDGGGGGGGGGGGGGGGGGGGGGGGGGGGGGFGGDGGGFGEEGGGGGGGGGGFFGFFGGEGFGDGFGCFFGFFGGFGGFG*+==B>5@?FFFFFGFGGCDFGGFFFGF>EFGFFGFFBFDFFFFFFFFFFFF9DB@?D9?(::DCC;CCEA1C??FE3)9?@E375
@M00200:205:000000000-AKKM3:1:1101:16918:8191 2:N:0:1
TACGCGGGTATCTAATCCCGTTTGCTCCCCTGGCTTTCGCGTCTCAGCGTCGGCACACCCCCAGTCACCTGTCTTCACCTTTGGCGTTCCAAGCGATATCTACGCATTTCACCGCTCCACCGCTTGTTCCAGTGACCCCTGAGTGGCCCAAGATCGCCAGTATGCCCAGCGGTTCCGCGGTTGAGCCGCGGGATTTCACAAGGCACTTAACGATCCGCCTACACGCGCTTTAAACCCAATTCAGAGTAGA
+
CCCCCGGGGGGGGGGGGGGGGGGGGGGGGGGGGGGGGGGGGGGEGGGGGGGCEGGGGGGGGGGGGGGGGGGGGGGGGGGGGGGGGGGGGGGGFGFGGGGGGGGGGGGGGGGGFGGFDGGGGGGGGGGGGFGGDGGGFFDFFGGFGFGFGFG?6DGFFGGDGCEEEFGGA:AFFAAFEFGBFEG4A?CAECGF>CGFFFF>D4(41?B?<AFFFFGGBGDB18>F28;D)*4>DA>BEF1154<)62<4))
@M00200:205:000000000-AKKM3:1:1101:17337:8218 2:N:0:1
TACTAGTGTATCTAATCCCGTTTGCTCCCCTGGCTTTCGCTCCTCAGCGTCAGTGTTGGTCCAGGATGCCGCCTTCGCCACCGGTGTTCCTCCAGATATCTACGCATTTCACCGCTACACCTGGAATTCCGCATCCCTCTCCCAAACTCAAGCCAACCAGTATCGGACGCAGTTCCCCGGTTAAGCCGAGGGATTTCACGTCCGACTTAGTTGGCCACCTACGAGCCCTTTATACCCAATTCCGAGT
+
CCCCCGGGGGGGGGGGGGGGGGGGGGGGGGGGGGGGGGGGGGGGGGFGGGGGGGGGGGGGGGGFGFFFGGGGGGGGGGGGGGG@FGGGGGGGGGGGGGFFGGGCFEGDGGGGGG>>GGGGGGGGG8EFGEFGGGGFGFGDFFGFGFGEGFGFGGGFFGD5EDEGD>GGBGD5AEFFFFG5@EGGFGG4*;7BEGGDF?CBF=>2@BF?4>CFFFGF@5A31;08;?>FDF3:<AA<6313<4)((,4
@M00200:205:000000000-AKKM3:1:1101:15722:8219 2:N:0:1
TACGAGGGTATCTAATCCTGTTTGCTCCCCACGCTTTCGTGCATGAGCGTCAGTGTTGGCCCAGAGGGCTGCCTTCGCCATCGGTGTTCCTCCACATCTCTACGCATTTCACCGCTACACGTGGAATTCCACCCTCCTCTGCCACCCTCCAGCCCCATAGTTTCGAGCGCAATTCCCACGTTAAGCCCGGGGCTTTCACACTCGACTTGCGCCGCCGCCTGCGCACACTTTTTACCCAATTCAGAGT
+
CCCCCGGGGGGGGGGGGG<FGGGGGGGGGGFCCGGGGGGEFGDGFGGGGGGG@6C;C,C<FGGG,,C:FEGGGGGGGGGGEDFGGGGGGFGGG@EFGGGGGGGGGGEGGGGGG+@9CFGGEGGCEGGGGG,EFEDGGFGCDF89E*68D5D=8+=5*3=;D@*C8?=8?>>)08FFFF69FCFF6C?<>45*9E59?ED*(-827@F@B6((,.:C(:>2(.3>(:@G2:5),..)<)136444),4
@M00200:205:000000000-AKKM3:1:1101:19070:8231 2:N:0:1
TACTGGGGTATCTAATCCTGTTCGCTCCCCACACTTTCGCTCCTCAGCGTCAGGTCATTCCCAGAGAACCGCCTTCGCCACCGGTGTTCCTCCTGATATCTGCGCATTTCACCGCTACACCAGGAATTCCGTTCTCCCCTGAATACCTCTAGTCTGCCCGTATCGGAAGCAAGCGCCGTGTTAAGCACGGCGTTTTCACTCCCGACGCGACAAACCGCCTACGAGCCCTTTAAACCCAATTCAGAGTAGA
+
CCCCCGGDGGGGGGGGGGGGGGGEGGGGGGGGGGGGGGGGGGGGGGGGGGGG@GGGGGGGGGGGGGGGGGGGGGGGGGGGGGGGGGGGGGGGGGGGGGGGGGGGGGGGGG9FGGGBDFCFGGCEGGGGGGGGGGGGGFGFFG8EGFGFGBFFGGGFF@F>C8DGA5DGFGFFFD>EFFGFGGDCFGGFFGGBFGGCAEFCEDDB26>@;BFF;@CFBGF<1<?B?G>G79):5<2:E?:<AF9>)5:ABF
@M00200:205:000000000-AKKM3:1:1101:5851:8251 2:N:0:1
TACGCGGGTATCTAATCCCGTTTGCTCCCCTAGCTTTCGCTCCTCAGCGTCAATGTCGGTCCAGGATGCCGCCTTCGCCACCGGTATTCCTCCAGATATCTACGCATTTCACCGCTACACCTGGAATTCTGCATCCCTCTCCCGAATTCAAGCCAACCAGTATCAGACGCAGTTCCTAGGTTGAGCCTAGGGATTTCACGTCTGACTTAGTTGGCCGCCTACGAGCCCTTTACACCCAGTTCAGAGTAGA
+
CCCCCGGGGGGGGGGGGGGGGGGGGGGGGGGGGGGGGGGGGGGGGGGGGGGGGGGGGGGGGGGGGGGGGGGGGGGGGGGGGGGGGGGGGGGGGGFGGGGGGGFGGECFGGGGGGGFGGGGGGGGGGGGGGGGGGGGGFGFFG?>EDD5DFFFGFFFFGD6E8;CE+AE*CAFEEFFFFFFGFDFACEAAGGFFCCF@EFD@2:BE=>CEC<?45E>=C>;<@F5/8>FCGFFFFE(=0(:>AA2536A2)
@M00200:205:000000000-AKKM3:1:1101:22380:8275 2:N:0:1
TACCAGGGTATCTAATCCCGTTTGCTCCCCACGCTTTCGCGCCTCAGCGTCAGGGAATGCCCAGAGACCCGCCTTCGCCACCGGTGTTCCTCCCGATCTCTACACATTTCACCGCTACACCGGGAATTCCAGTCTCCTCTGCATCCCTCAAGAACGGCAGTATCAGCCGACGTTTCTCGGTTGAGCCGAGAGATTTCACGACTGACTTGCCATCCCGCCTACGCGCCCTTTAAACCCAATTCAGAGTAGAC
+
CCCCCGGGGGGGGGGGGGGGGGGGGGGGGGGGGGGGGGGGGGGGGGGGGGGGGGGGGGGGGGGGGGGGGGGGEGGGGGGGGGGGGGGGGGGGGGGGGGGGGGGGGGGGGGGGGGGFGGGGGG>EEGGGGGGGGGGGGFGFFGFFGFGFGFG+=DGFFGGFGGCFF?FGBCDFFFFFFBC9FEGGFGGED4E45CGFFEG@FFF0;=E?;C@EEECF0D>@BBFE6EFD)9))6<7:EBBFBF9<42:4<A)
@M00200:205:000000000-AKKM3:1:1101:19006:8295 2:N:0:1
TACAAGGGTATCTAATCCTGTTTGCTCCCCACGCTTTCGCGTCTCAGCGTCAGTATCCAACCAGGGGGCCGCCTTCGCCACCGGTGTTCCTCCCGATATCTACGCATTTCACCGCTACACCGGGAATTCCACCCCCCTCTTTGGTACTCTAGCTTGCCAGTTTCATGCGTCGTTCCTCGGTTAAGCCGAGGGCTTTCACACATGACTTAGCAAACCGCCTACACGCCCTTTAAACCCAATTCAGACT
+
CCCCCGGGGGGGGGGGGGGGGGGGGGGGGGGGGGGGGGGGGGGGGGGGGGGGGGFGGGGGGGGGGDGGGGGGGGGGGGGGGGGEGGGGGGGGGGGGGGGGGGGGGGGGGGGGGGGFGGGGGGGGGGGGGGGGGGGGGFGFFGGFGFGFGFG@FGFFFGGFCGFGFFCCBGF=EDFFFFGEFGDG6CG5B<C3>CFGFEGFFFEF<0ADAFFF4:GC9D@3??:508FD59BABAB1E?2:AAA<2)4
@M00200:205:000000000-AKKM3:1:1101:5180:8298 2:N:0:1
TACTAGGGTATCTAATCCCGTTTGCTCCCCTGGCTTTCGCTCCTCAGCGTCAATGCCGGTCCAGGATGCCGCCTTCGCCACCGGTATTCCTCCAGATATCTACGCATTTCACCGCTACACCTGGAATTCTGCATCCCTCTCCCGGATTCAAGCCAACCAGTATCGGCCGCAGTTCCTGGGTTGAGCCCAGGGATTTCACGTTCGACTTAGCAGGCCGCCTACGCGCCCTCTACGCCCAGTTCAGAGT
+
CCCCCGGGGGGGGGGGGGGGGGGGGGGGGGGFGGGFFGDGGGGGGGGDEGGGG,CE@C@CFG,E<@FFFGGEB:CFG7FGGGGECCCAFGCEEFFF<FEFFDEFE8C=D,=FAE69=EFDEDG8E,>DFFDGG8=DGFG5@@=9E*=:DFD89?FF?EC?==*6:@+@?GA)33B?E6>56@7;>,:@FCG>497CB?CDB53>(:@(*9BE=2*;;GFF<;;BFGBCC*.)469(:((,)4<A)).
@M00200:205:000000000-AKKM3:1:1101:9612:8315 2:N:0:1
TACTGGGGTATCTAATCCTGTTTGCTCCCCACGCTTTCGTGCCTCAGTGTCAGTGCTGGTCCAGGTGGCCGCCTTCGCCACAGATGTTCCTCCCGATCTCTACGCATTTCACTGCTACACCGGGAATTCCACCACCCCCTTCCGCACTCTAGTCCGCCAGTATCCACCGCCATTCCCAGGTTGAGCCCGGGGCTTTCACGGCATACTTTACGTACCACCTACGCACGCTTTCTACCCAATTCAGTCTAGAC
+
C@CC<FFCGGGEGC@FGGGFGGGGFGGGGGGGEFGGGGGGCGGGGGGCEFGGGG9FFAFFCEG,;CE@FE7FGCEFGGEEG,B,CFFGEFGGGE7FCGGGCFG@EGBEGE,C9;E9BFGGG>E7:@F=FFDAD,=E=0@>*@@*@*=@F59+7?D>BEDAF+;=97=338?)@=;+A0*5>:9C6A6@**4*:C6CAEF(/5(())).)9<D(7;;)8A164(0(:)7/1().-))24(()6:>))6)4))
@M00200:205:000000000-AKKM3:1:1101:3531:8329 2:N:0:1
TACTCGGGTATCTAATCCCGTTTGCTCCCCACGCTTTCGCGCCTCAGCGTCAGTTCCGGTCCAGTGAGCCGCCTTCGCCACTGGTGTTCCTCCCAATATCTACGCATTTCACCGCTACACTGGGAATTCCACTCACCTCTCCCGGACTCAAGCAACGCAGTTTGGAGGGCAGTTCCTCGGTTAAGCCGAGGGATTTCACCCACCACTTGCGAAGCCGCCTACGCGCCCTTTATGCCCAATTCAGAGT
+
CCCCCGGGGGGGGGGGGGGCFGEGGFGGGGGGGGGGGGGGGGGGGGGGGGGGGFFGGGGFGGGGGAFGGGGGGGGGGGGGGGGGGGEFGFGGGGGGDB;FFGFFDG>GFGGGGGE5?FGGGGF@FFGGGGGGGC8F?FGDDFGFE>GFGFGFGG=55CD5@+378?7CEGFAFFFF>>C?FEDGFG?9?D5?EGG=F4C>=BF67;;A.46060:E(9>???B@6C<D)0)6:A48CB?(.:<).3>
@M00200:205:000000000-AKKM3:1:1101:4042:8352 2:N:0:1
TACAAGGGTATCTAATCCCGTTTGCTCCCCACGCTTTCGCGCCTCAGCGTCAGGAAATGCCCAGAGACCCGCCTTCGCCACTGGTGTTCTTCCGGATCTCTACGCATTCCACCGCTACACCCGGAATTCCATCTGCCTCTACGGTGCCCCCGCGACACAGTCGCCATGGCCGATCCGGAGTTGAGCCCCGGACTTTCACCACGGCCTTATGCCGCCACCTACGCGCACTTTACACCCAATTCAGAGTAGC
+
CCCCCGGGGGGGGAFGGFGGGGGGGGGGGGGGGGGGGGGGGGGGGGGGGGGGGGGGGGGGGGGGGGAGGGGGGGGGGGGGGGGGG8FFGGGGGGGG7C9FFFGGGGGGGGCFGGGFGGCFGDGGGGGGGG8DFGGGGFGFFGFAG?DDGF++@9D>0CG*@DFGFEDG4FF>>4?>F)*:=C@8;FGFDG5)8CE>8)1/713,7-3.,<>24(2:9DF0(4()(2)9577:>AA?GFB0)69)))-.6)
@M00200:205:000000000-AKKM3:1:1101:17232:8366 2:N:0:1
TACTAGGGTATCTAATCCTGTTTGCTCCCCACGCTTTCGCAGTTGAGTGTCAGTGCCGATCCAGGTCGCCGCCTTCGCCTCTGGTGTTCCTCCCGATCTCTACGCATTTCACCGCTACACCGGGAATTCCACGACCCTCTCTCGGACTCAAGTCTCACCGTTTCTGGGGCACTTCTTGGGTTAAGCCCAAGGCTTTCACCCCAGACAAATGAGACCACCTACCTGCCCTTTAAACCCAGTTCAGAGTAGA
+
CCCCCGGGGGGGGFFGGGGGGGGGGGGGGGGGGGGGGGGGGGGGGCFGGGGGGGGGGGGDGGGGGGGGGGGGGGGGGGGGGGGGGFFGGGGGGGDEFGGGGGGGGGEGGGGGGGGFDF?GGGGGFGGGGGGGD>DGGFG5DFGFGEGBGFGDFGGFFGGFGG@?C?CFEGFFFEFFFF56FEGG6EGFF4:4?GGC=8C@BF@DB@>:;E?E)7CFFDEF1.:FFGFG*26)947@G2(.)).)-5<B))
@M00200:205:000000000-AKKM3:1:1101:25104:8372 2:N:0:1
TACCGGGGTATCTAATCCCGTTCGCTCCCCTGGCTTTCGTGTCTCAGCGTCAGCGCGGCCCCAGTCACCTGTTTTCACCGTTGGCGTTCCAAGCGATATCTACGCATTTCACCGCTCCACCGCTTGTTCCGGTGACCCCTGGCCGGCTCAAGAGACGCAGTATGCCCAGCAGTTCCACGGTTGAGCCGTGGGATTTCACAAGACACTTACGCCTCCGCCTACACACGCTTTATGCCCAGTTCAGAGG
+
CCCCCGGGGGGGGGGGGGGGGGGGGGGGGGGGGGGGGGGGGGGGGGGGGGGGGGGGGGGGGGGGGGGGGGGGGFGGEFFGGGGFGEGGGGGGFGEGDGGGGGGGGGDGFGGFGGD9=FGGGGGGDGFFGGEGGGGGFFGFFGGFGFDBGFFGGDFFFGGFGG8EFFGGFGFFCECFFFDAFGGGFCGFAGGFFGGFFFGFFFFFFF;AEFFFF;EGFGF((4:F<E>D*12A<>>2C>?2A25><)(
@M00200:205:000000000-AKKM3:1:1101:4064:8410 2:N:0:1
TACTGGGGTATCTAATCCTGTTTGCTCCCCACGCTGTCGCGCCTCAGTGTCAGCCAGAGCCCAGCGGGCCGCCTTCGCAACTGGTGTTCTTGGGGATCTCTACGCATTCCACCGCTACCCCCCCAATTCCGCCGTCCTCTCCACTATTCAAGACTCCCAGTTTTAGGTGCCTGTCCGGGGTTGGGCCCCGGGATTAACCACCTAACTTAAGAGCCCGCCTACGCTCCCTTTCTGCCCAGTTCAGAGTCGCT
+
CCCCCCFGGGGGG<C,CFGGGGEAEGGEGEGGDEEFGGGGGCGGGFFEGEFGFGFFGCFGGGD@FGDGFGGCFFBGFGFDEGGGF=??<;@FDFEEEGC9=EGGGGGGGEGGGGG5CG8FFEGGGGCFFFG8DGGGCACEFGGFGFG59@ECGGGFCG49D+*=/*;AAFFEFFFA;)?4<:D8)37>BCCBE52*=)3>?:?:?BBF)-6<<:F=9DFF61,)(209**))-).58),5444.).6)4(,
@M00200:205:000000000-AKKM3:1:1101:21793:8411 2:N:0:1
TACCAGGGTATCTAATCCTGTTCGCTCCCCACGCTTTCGCGATTCAGTGTCAGTGCCGGCCCAGACCACCGCCTTCGCCACCGGTGTTCCACCTGATATCTGCGCATTTCACCGCTACACCAGGTATTCCGTGGTCCCCTACCGGACTCTAGTCAATGCAGTATCGAGTGGCGTCTCCAGGTTGAGCCTGGAGTTTTCACATCCGACTTGCATAACCACCTACTCGCCCTTTACGCCCAATTCAGAGT
+
CCCCCGGGGGGGGGGGGGGGGGGGGGGGGGGGGGGGGGGGEEGGGGGGGGGGGGGGGGGGGGGGGGFGGGGGGGGGGGGGGGGGGGGGGGCFFGGGGGGGGGGGGGGGGGGGGDG>DFGGGCFGGGFGGGGGGGGGDFFDFGGFGBGFGBGFGGGFFGGFGCACEBCFFGF=EFBAFFGFFEFGFGGFFC5;AFFFF?EC?CFF25>2?EFE3CE<;>>;@@@/)=A<D<14;<;?GBF6<FFB923:
@M00200:205:000000000-AKKM3:1:1101:9969:8418 2:N:0:1
TACGCGGGTATCTAATCCTGTTTGCTCCCCACGCTTTCGCGCCTCAGCGTCAATCACGGGCCAGATAGCCGCCTTCGCCACCGGTGTTCCATCGGATATCAACGCATTTCACCGCTCCACCCGATGTTCCGCTTACCTCTGTCTCACTCAAGCACAGCAGTATCGAGAGCAGTTCCTCAGTTGAGCTGAGGTATTTCACTCCCGACTTGCTGCACCGCCTACGCACCCTTTAACCCCAATTCAGAGT
+
CCCCCGGDGGGGGGGGGGFGGGGGGGGGGGEFEGGGGGGGGGGGGGGGGGGGGGGGGGGGGGGGFGFCFGGGGGGGGGGGGGGGFGGGGGGGGGGDGGGGGGGGGGGGGGGGGGGFGGFGGGG=FEGGGGGGGEGGGFGFFGGFGFG@GFGFGGGFFGGFEGFGDFCE>FF@FEF++:8AFFFFFCF;FFCFFGGGFFF5AD;B;;B;)74;<1BE6CD@DF:<:EDG<C0:92-2E?B?FFAB4,6
@M00200:205:000000000-AKKM3:1:1101:11910:8429 2:N:0:1
TACGCGGGTATCTAATCCTGTTTGCTCCCCTAGCTTTCGTGCCTCAGTGTCAGGTATCGTCCAGAGACTCGCCTTCGCCACTGGTGTTCCTCTCGATATCTACGCATTTCACTGCTACACCGAGAATTCCAGTCTCCCCTCCGACCCTCGAGCCAGCTAGTTTCCAATGCCATTTCCGAGTTGAGCCCGGAGATTTCACATCATACTTTCCCAGCCACCTACGCACCCTTTCTACCCAGTTCAGAGT
+
CCCCCGGGGGGGGGGGGGGGGGGGGGGGGGGGGGGGGGGGGGGGGGGGGGGGGGGGGGGGGGGGDGGGGGFGGGGGGGGGGFFGF8FGGGGGGGDFGGGGGGGGGGGGGGGGFFFFGGGGFGDGDEAAFFGFDGGGF6CDDGGFGFGFGFD6CGGF*@=:EFFCEFFGFGA@?E79E5<?DG+9*:CFD>C?A;7CF6BE55***19C?EE=@BCF(*8(.5(5(8):974)1)//==74;C3?)/.
@M00200:205:000000000-AKKM3:1:1101:7782:8456 2:N:0:1
TACACGGGTATCTAATCCCGTTTGCTCCCCTGGCTTTCGCGCCTCAGCGTCAGCATCATCCCAGAGACTCGCCTTCGCCACTGGTGTTCCTCCCGATATCTACGCATTTCACCGCTACACCGGGAATTCCAGTCTCCTCTGATGTGCTCGAGCTGAACAGTATGAGATGCAGGTCCCCGGTTGAGCCGGGGGATTTAACATCCCACTTATTCCGCCGCCTACACGCCCCTTAAACCCACTCCCGCGTAGAC
+
<CCCCGEGFGGGGFFFEDGEFGFGGGFGGGGGFEECEFFGGGGGGGGGGGGEGGGFFFFGGGFECEGGGGEFGGGGFGGDGGEEEAFCFGGGGGD4>CCFGFGGGGDEGGGGGCGFGGCFG8EG7@EGGGFEGFDGCDGEFDD9GFGEGB>DCDDBFGGDF+7<C7+33E8AA@???FG*@8*;9AF?>4=A:=6FFEFFEF36=@@A9CC3)5C=1C3(-4(<:EF7)5:?<)2,;<0(((((((--(()
@M00200:205:000000000-AKKM3:1:1101:6870:8460 2:N:0:1
TACAGGGGTATCTAATCCCGTTTGCTCCCCTAGCTTTCGTTCCTCAGCGTCAGTTAGGTCCCAGTGAGCCGCCTTCGCCTCCGGTATTCCTGATGATATCAACGCATTTCACCGCTCCACCATCAGTTCTGCTCACCTCTAGCCTACTCAAGCTCGGTAGTTTGGAGCGCAATTCCTCGGTTGAGCCGAGGGCTTTCACACCCCACTTTCCAAGCCGCCTACGAACTCTTTATACCCAATTCAGAGT
+
CCCCCGGGGEGGGFGGGGGGGGGGGGGGGGGGGGGDGGGGGEGGGGGGGGGGGGFGGGGGGGGGGGGGGGGGGEEGGGFFFFGGGGGGGGGGGFGGGGGGGGGGGGCCGGGGFGGFGG8AFGGGGGGGGGGF?D?FFDF5DFGFGFD<8DF?FDGFFECEGGFGFFGGFCA)*9DDFFGFGDGGFGGFFG>>>FFGFEGCEDFFDFFEFF:CE=FFFGF6;@;:?CFC::??CCEE7)/6>EEF)7;
@M00200:205:000000000-AKKM3:1:1101:8947:8479 2:N:0:1
TACTAGGGTATCTAATCCTGTTCGATCCCCACGCTTTCGTGCCTCAGCGTCAATGACCGCGTAGTGAGCTGCCTTCGCAATGGGTGTTCTATGTCATATCTAAGCATTTCACCGCTACATGACATATTCCGCTCACCTCCACGGTATTCAAGACAAATAGTATCAATGGCAGTTCCCGAGTTAAGCTCGGGGATTTCACCACTGACTTACCTGCCCGCCTACGCACCCTTTAATCCCAATTCAGAGTAGCT
+
CCCCCAFGGCGGGGGGGGGGGGGGFGGGGGGGGGGGGGGGGGGGGGGGGGGGFGGGGGGGGGDFGG<FFGGGGGGGGGGEGG?AGGGGGGFGGGGGGFGGGFGGGFGGGGGGGGGFGGGGGGGDGGGGGGFGGGDGF?EDFGGEDFGEGFD@EFDD0E?FGGFFBBDDFG?@FFFDF56@FEGGFGFFD67BEGGGFEG@BDE4;BBC4>@C:2DFFC?@>BFFDGFGGGF45)11?=@@)6C)7)119))
@M00200:205:000000000-AKKM3:1:1101:13099:8482 2:N:0:1
TACGAGGGTATCTAATCCCGTTCGCTCCCCACGCTTTCGCGCCTCAGCGTCAGGTCCGACCCAGAGAGCCGCCTTCGCCACCGGTGTTCCTCCTGATATCTACGCATTTCACCGCTACACCAGGAATTCCGCTCTCCTCTATCGACCTCAAGAAGCCCAGTTCGCAGCCACCCTCCCCGGTTAAGCCGGGGGCTTTCAGGCCACGCTTCAGCTTCCGCCTACGCGCTCCTTAAACCCAGTTCAGAGTAGA
+
CCCCCGGGGGGGGGGGGGGGGGGGGGGGGGGGGGGGGGGGGGGGGGGGGGGGGGGGGGGGGGGGG<EGGGGGGGGGGGGGGGGGGGGGGGGGF8AFFCFGGGGGGGGGGGGGGGGEGGGGF?F8BDGGGGGGGGGGFFGFFGGEG9DFGFGD,9CFFGGFGG@DFEGGFCF@A=F?EFD4<?5CAFGFDCE5BCAFFBF)462:>B:?(<<<44EFFGF?BFBB0C)7)24)9><7C:((.642)).)6<
@M00200:205:000000000-AKKM3:1:1101:20391:8485 2:N:0:1
TACAAGGGTATCTAATCCTGTTCGCTCCCCACGCTTTCGCTCCTCAGCGTCAGTTCTGGCCCAGAGTGCCGCCTTCGCCACTGGTGTTCCTCCCAATATCTGCGCATTTCACCGCTACACTGGGAATTCCACACTCCCCTACCAGACTCCAGTCACGACAGTATCGGGTGGCGTCTCTGAGTTGAGCCCAGAGTTTTCACACCCGACTTATCGAACAGCCTACGAGCTCTTTACACCCAGTTCAGAGTCG
+
CCCCCGGGGGGGGGGGGGGGGGGGGGGGGGFFGGGGGGGGGGGGGGGGGGGGGGGGGGGGEGGGGGGGGGGGGGGGGGGGGGGGFGGGGGGGGGGGGGGGGGGGGEGGGGGGGGGFGGGGGGGGGGGGGGGGFGGGGFDDFGGFGFGFGFGGGGGFFGGFGGEGFFGGFCB@EFFFFFGFCGGGFGGFFGGFACEFFEGFEE2@=@B=@FFF>B686CF:;6@=1=>9FFFFFFFF@;=D=?EFFB2<)(
@M00200:205:000000000-AKKM3:1:1101:22693:8492 2:N:0:1
TACGGGGGTATCTAATCCCGTTTGCTCCCCACGCCTTCGCGCCTCAGCGTCAGGGTGCGCCCAGAGCCCCGCCTTCGCCACCGGTGTTCCTCCCGATCTCTACACATTTCACCGCTACACCGGGAATTCCAGGCTCCTCTGCGCCCCTCAAGAAACCCAGTTTCGGCCGACCCCCTCGGGTTGAGCCCGCGGATTTCACGACCGACTTGGCCTCCCGCCTACGCGCCCCTTATACCCACTTCAGAGTAGAC
+
CCCCCDGDGGGGGGGGGGGGGGGEGGGGGGGGGGGFGGFGGGGGGGGGGEEFGGGFGGGGFGGFGGGGGGDGGGGGGGGGGGGGGGGGGGGGGGGDGGGGGGGGFFCGFGGGGGGFGGGFGGG7CB?CFGGGGGGGGFGEFFGDEFD2DFG74CF6>EDA@C7@@>GGF=EFFFD3A>C5FCDCAFGFF):55:59B4F?(349>>9642:428C;(9B(4:1@BD@D)/4)6<A<F?(4-<AFA26<B>)
@M00200:205:000000000-AKKM3:1:1101:21214:8511 2:N:0:1
TACGCGGGTATCTACTCCTGTTCGCTCCCCACACTTTCGCTCCTCAGCGTCAGGTAATTCCCCGAGAACCTCCTTCGCCACCGGTGTTCCTCCTGATATCTGCTCATTTCACCGCTACACCAGGAATTCCTTTCTCCCCTGCATACCTCTAGTCTTCCCGTATCGGAATCAGGCTCAGGGTTACTCCCTGAGTTTTCCCTCCCGACGCGACACACCTCCTACGATCCCTTTATACCCATTTCCTCGT
+
C<C<C@+@FGGGG9,EFGG,FFGGGGGGGG8FEGGGGGGGGGGGG96E+CGGGGGG,F,CFG,@EFGGGG,FGGGG<FGGGGGGGGGGGGGFGGGGGGGGG8F,EFGGGGGGG+C?DG?FGGGGGGDFGG,@FGFGGFGDDF?B@DDBGFGGGDG+?@D*@CCFA>DG*@+0*39?FFGFGG**+7@AFF?AFFGFC*<BF27=95>B@@32(/B=(*2=EF7>(;AF<7.-6)-.<<(.6A)))-2
@M00200:205:000000000-AKKM3:1:1101:8055:8522 2:N:0:1
TACTAGGGTATCTAATCCTGTTTGCTACCCATGCTTTCGCGCCTCAGCGTCAGTCACTGTCCAGGTAGCCGCCTTCGCCACCGGTGTTCCTCCCAATATCTACGAATTTCACCTCTACACTGGGAATTCCGCTACCCTCTCCAGGACTCAAGACCGCCAGTATCCGATGCACTTCCTCAGTTGAGCCGAGGGATTTCACGTCGGACTTAACGACCCGCCTACGACCCCTTTAAGCCCAGTTCAGAGT
+
CCCCCGGGGGGGGGGGGGDEFFFGGGGGGGFGGGGGGGDGGGGGGGGGGGGGGAFFGGGGGGGFDEGGGGGGGGEGGGEEE,FGGCFGGGGGGGGGGGFFFGGGGFGCCGGGGDFFGDGGGGGGCFG?FFGGCE6EGBDDFGGFGFFED?,=@DFEEGGAGGE77:CCDGFEFFFFFFGFGGCGFGGF*@CA*=EGFFGFDFFFBFFFC:BFFFGEFGFFFD()(3295;@4C>>0C0((-.)6445
@M00200:205:000000000-AKKM3:1:1101:13933:8531 2:N:0:1
TACAAGGGTATCTAATCCCGTTTGCTCCCCTGGCTTTCGCGCCTCAGCGTCAGAACCGATCCAGCAAGCCGCCTTCGCCACCGGTGTTCCTCCTGATATCTACGCATTTCACCGCTCCACCAGGAGTTCCGCTTGCCCCTCTCGGCCTCAAGCCCCGCAGTATCGGATGCCATTCCTTGGTTGAGCCAAGGTCTTTCACATCCGACTTACAGAACCGCCTACGCGCCCCTTACACCCAGCTCAGAGT
+
CCCCCGGEGGGGGGGGGGGGGFG7FEEFGGGD8<FFGGGGGGGGGGGGGGGFEGGGGGGDGGGGGGFFGFGGGGGGGGGGGGEGGGGGGGGGGGGGGGGGGGGGGGGGGGGGGGGEGGGGGGGGD8EFFGGGGGGG=D@=BFFFGFGFGBD6BDGFFGC>8FCC9?*8?CFBFFFFFFDAFGCCFGGFF:5FFG9CFFC*8>>=21:;3A<34@G=6CBFFD(>9:5D)1()597:>4((,4<?A<-
@M00200:205:000000000-AKKM3:1:1101:14293:8541 2:N:0:1
TACTGGGGTATCTAATCCTGTTTGCTCCCCACGCTTTCGCGCCTCAGCGTCAATTACGGGCCAGATAGCCGCCTTCGCCACTGGTGTTCTTCCCAATATCTACGAATTTCACCTCTACACTGGGAATTCCACTATCCTCTCCCGCATTCAAGCTCATCAGTATCAAGCGCAGCCCCCAGGTTGAGCCCGGGAATTTCACGCCTGACTTGATAAGCCGCCTACGCGCCCTTTATGCACAATTCAGAGT
+
CCCCCGGGGGGGGGGGGGGGGGGGGGGGGGGGGGGGGGGGGGGGGGGGGGGGGGGGGGGGGGGGGGGGGGGGGGGGGGGGGGGGGGGGGGGGGGGGGGGGGGGGGGGGGGGGGGGFGGFGGGGGGGGGGGGGGGFGGFFDFDGFGFGDGFGFGGGFFGGFGGFGFFGGFGFFFDEFFFGFGGGGFGGFFGGFFGGGFFGFBDDDFFFFFFFECFGC@GE<;@?>>EECDC@FCEC)<<?A2:<4A2<
@M00200:205:000000000-AKKM3:1:1101:28115:8565 2:N:0:1
TACTGGGGTATCTAATCCTGTTTGCTCCCCACGCTGTCGCGCCTCAGTGTCGGCTACTGGGAGATTGCTCTCCCACCGCCCAGCAGACCGCCTTCGCCACTGGTGTTCTTCCGGATCTCTACGCATTCCACCGCTACACCCGGAATTCCATCTGCACCTACGGCGCCCCAGCGACACAGTTGCCATGCCCGATCCGGAGTTGAGACCCGGACTTCCACCACGGCCCTCTGCCGACACCTACGCGCCGTCTT
+
CC8<<CFF@CFGGFFFGGGGCG@EDF9FGGGGGGDEGGGEFG7@CG8CEFGGGGFE,6EDCCBFF<6@,,:FEE,A=+FFCECFGGDBCE8F>:A@>FCFC8FF<@:,EFDCC+@5054,;E7@FGG8FDA?DED8E9?59C+069+*6;2+,+51*7+*,+1+1*9**:3454/));9;F,:F+,=);47>)57*)/*(,.)(/76,,((--)+342713((56*)*9*).((((2(4((-(4(3(,(,(
@M00200:205:000000000-AKKM3:1:1101:12339:8589 2:N:0:1
TACGGGGGTATCTAATCCTGTTTGCTCCCCACGCTTTCGCGTCTCAGCGTCAGTAACGTCCCAGCGAGCTGCCTTCGCAATTGGTGTTCCTCCTGATATCTGCGCATTTCACCGCTACACCAGGAATTCCACTCGCCTCTTCCGTACTCTAGCCCGACAGTATCCACCGGCTTTCGAGGGTTGAGCCCCCGACTTTCACAGCGGACTTACCGGACCGCCTACACGCGCTTTAAGCCCCATTCAGAGTAGCC
+
CCCCCGGGGGGGGGGGGGGGGGGGGGGGGGGGGGGEGG7FEFGGGGGGGGGGEGGGGGGGGGG@FGGGGDFGGGGGGG:FCG@FGGGGGGGGGGCFGGGGGGGDGGGGGGGGGGDACG9FGGFEGFGGGGGGGGGGGFGEFGGFFFGFGFGCDGGA5B*9<9AFEFGEFEBBDFFF:48)=FD*2>FFBGG3>GEGF<F<)/:6(9>DAAF643EDBGFFB?BF:E>D)5,)6<A?G(2:)6<)6.6)6))
@M00200:205:000000000-AKKM3:1:1101:26081:8598 2:N:0:1
TACGCGGGTATCTAATCCCGTTTGCTCCCCTAGCTTTCGCGCCTCAGCGTCAGTACGCGTCCAGAGAGCCGCCTTCGCCACCGGTGTTCCTCCCAATATCTACGCATTTCACCGCTACACTGGGAATTCCGCTCTCCTCTCCGCGACTCAAGCCGGACAGTTTCCGAAGCGGGTCCCCGGTTGAGCCGGGGGATTTCACGCGGGCACTTAACGGCCGGCCTCCACACCCTTTAAACCCAATTCACAGTAA
+
CCCCCGGGGGGGGGGGGGGGGGGGGGGGGGGGGGGGGGGGGGGGGGGGGGGGCGFFEGGCFGGG<FGGGGGGGGGGGGGGGGGGGGGGGGGGGGCFGGGGGGGCGEGGGGGGGGGDGGGC,=DFFFFGGGGGDG8FGFGFFFGFG>>5DFCFGF9>4CGFC:8F*8:EBC52)6AFFACD<EC*)>FEFDCB):CFFAC400(,3,1:>F<22;*:-/.(,(,.(+8*7/():AFFG63(3)-)).6-))
@M00200:205:000000000-AKKM3:1:1101:12575:8601 2:N:0:1
TACTCGGGTATCTAATCCTGTTTGCTACCCACGCTTTCGCGCCTCAGCGTCAGATGCGGCCCAGGGTGTCGCTTTCGCCACCGGTGTTCCTCTAGATATCTACGCATTTCACCGCTACACCTAGAGTTCCACACCCCCCTGCCGCCCTCGAGAACCGCAGTCCAACGCGCAGTTCCATGGTTGAGCCATGGGATTTCACGCGATGCTTGCGGAACCGCCTACGCGCCCTTTATGCCCAATTCCGAGTAGA
+
CCCCCGGGGGGGGGGGGGGGGGGGGGGGGGGGGGGGGFGGGGGGGGGGGGGGGGGGGGGGGGGGGGGGGGGGG7FFEGGGGGGEFEFGGGFGGGCFFFGGGFGGGGGGGGGGGGGA=FF,DFGGGFDFGGGGGGGDC>EFFGGFGFGFGFGD@DGFFDG>EFEFEFGGBGFFF?FFAFGFFFGGFGGFFFFF;?F==<9(,666?73))(46>B>E9CDB::()4:BG)9:)-))4;?(().)(---(-)
@M00200:205:000000000-AKKM3:1:1101:11459:8609 2:N:0:1
TACAAGGGTATCTAATCCTGTTTGCTCCCCTAGCTTTCGCGCCTCAGCGTCAGTTGTGGTCCAGTGCGCCGCTTTCGCCACAGGTGTTCCTCCCGATATCTACGCATTTCACCGCTACACCCGGAATTCCACCCGCCCCTACAGTGCTCAAGCCAAGTAGTTGCCACGGCCGACCCGGGGTTGAGCCCCGGGCTTTCACCGCGCCCTTGCTCGGCCACCTACGCGCCCTTTAAACCCAATTCAGAGTAGAC
+
CCCCCGGGGGGGGGGGGGGGGGGGGGGGGGGGGGGGGGEGGGGGGGGGGGEGGGGGGGDFGGGGGFFFGGGGGDFGCGGGGGFEGGGGGGGGGGG:FGGGGGGGGGGGGGCFGGGFDG?FGEGEGEGGGGGGGGGGDEGBFGGFFFGFGF8AGGGF5E+?:?ACEFGGFGFFDFEFDB):FGGGAFFFFGGF>CEFFCF@F@F(3;B?7B2ABFGG0>@:,::>>D:C55:A9A<?G0:()69A2)6)6>)
@M00200:205:000000000-AKKM3:1:1101:19451:8609 2:N:0:1
TACAGGGGTATCTAATCCTGTTTGCTCCCCACGCTGTCGCGCCTCAGTGTCAGCAACTGCCCAGCAGACCGCCTTCGCCACCGGTGTTCTTCCGGATCTCTACGCATTCCACCGCTACACCCGGAATTCCATCTGCCTCTACAGTGCTCGAGCAACCCAGTATCAGTGGCCGACTCGATGTTGAGCATCGAGCTTTCACCATTGACTTGGGTCGCCACCTACGCGCCCTTTACGCCCAATTCAGAGT
+
CCCCCGGGGGGGGGGGGGGGGGGFGGGGGGGGGGGGGGGGGGGGGGGGGGGGFGGGGGGGFFGCFGFGGGGGGGGGGGGGGGGGGGGGGGGGGGEGGGGGGGGGGGGGGGFGDEEFGGFGGGCD7CGGDGDFGDGGFFCDFGGFGFGEGEG+BDFDA8@FGGCGCFGFFGFFFFFFFACFGGGGFGGFFCE4@E6B=?G@=EE846?5*)-/-:EGDGF;@E(84E8CDF75)8:4?:??ABAFF)6
@M00200:205:000000000-AKKM3:1:1101:11365:8610 2:N:0:1
TACGGGGGTATCTAATCCTGTTTGCTCCCCTAGCTTTCGTGCCTCAGTGTCAGGTGTTGTCCAGGGACTCGCCTTCGCCACTGGTGTTCCTCTCGATATCTACGCATTTCACTGCTACACCGAGAATTCCAGTCCCCCCTCCAAACCTCCAGCACGCTAGTATTCAATGCCATTTCAGGGTTGAGCCCTGAGCTTTCACATCAAACTTAACATGCCACCTACGCACCCTTTAAACCCAGTTCAGAGT
+
CCCCCGGGGGGGGGGGGGGGGGGGGGGGGGGGGGGGGGGGGGGGGGGGGGGGGGGFGGGGGGGGGDGGGGGGGGGGGGGGGGGGGGGGGGGGGGGFGFGGGGGGGGGGGGGGGGGCDGGGGGGGGGFGGFGGGGGGF@@=B=FFGFGFGFGFGGFFFGDEAC7CEFGGFGFCF@FFFCC*@85C6CGFF*79*BCDFEGFE):*:>:8.957<2,C>FFFFF()6:DD/*5)5;):83;(9?EE3)1
@M00200:205:000000000-AKKM3:1:1101:10172:8636 2:N:0:1
TACAGGGGTATCTAATCCTGTTTGCTCCCCTAGCTTTCGTGCCTCAGTGTCAGGTGTTTTCCAGGGACTCGCCTTCGCCACTGGTGTTCTACTTGATATCTACGCATTTCACTGCTACACCAAGTATTCCAGTCCCCCCTCAAACCCTCCAGCAAGGTAGTTTCCAATGCCATTTCCGAGTTGAGCTCGGAGCTTTCACATCCGACTTACCTCACCACCTACGCACCCTTTATACCCAATTCAGAGT
+
CCCCCGGGGGGGGGGGGGGGGGGGGGGGGGGGGGGGGGGGGGGGGGGGGGGGGGGGGGGGGGGGGGFGGGGGGGGGGGGGGGGGGGGGGGGGGFGFGGGGGGGGGGGGGGGGGGGFGGGGGGGGGGGGGGF8EGGG?DGFFGFFGFGFGFGDFGGFFF8D=DBFFFGGFGB6DDFFFB?5DGGC9DEFFC7A@CGGFEGEFFFA=AFA5CEF:CF@EGEDBE=BDGFGF46C5<<*27>B>CFEC)1
@M00200:205:000000000-AKKM3:1:1101:5115:8641 2:N:0:1
TACTAGGGTATCTAATCCCGTTTGCTACCCTAGCTTTCGCACCTCAGCGTCAGAAGTTGCCCAGTGGACCGCTTTCGCCTCCGGTGTTCCTCCAGATATCTACGCATTTCACCGCTCCACCTGGAGTTCCGTCCACCCCTACAACTCTCGAGTCCACCAGTATCCGATGCAGTTCCCCGGTTGAGCCGGGGGATTTCACATCGAACTTAGTGAACGGCCTACGTGCGCTTTAAACCCAATTCAGAGT
+
CCCCCGGGGGGGGGGGGGGGGGFGGGGGGGGGGGGGGGGGFGGGGGGGGFGGGGGGGFGGGGGGGGGGGGGGGGFGGGGGGGGGGGGGGGGGGGGGGFGGGGGGGGGGGGGGFGGFGGGGGGGGG?FGGGDGGDGGF5EDFGGFGFGEGFFCEFFFFGGFGGFGDDDCBEFFFFFFFFGFGGDC?FGFFDDEEEEF@5C?<BDF86:6<9?<5<CC0DED@@(.(:)/>*:26)51C<:14<<):).
@M00200:205:000000000-AKKM3:1:1101:17171:8646 2:N:0:1
TACTCGGGTATCTAATCCTGTTTGCTCCCCACGCTGTCGCGCCTCAGTGTCAGAAACTGCCCAGCAGACCGCCTTCGCCACCGGTCTTCCTCCGGATCTCTACGCATTCCACCGCTACACCCGGAATTCCGTCTGCCTCTACAGTCCTCGAGTTTGTCAGTCTGCACGGCAGCTCCGGGGTTGAGCCCCGGACTTTCACCACCCACTTATCCAACCACCTACGCGCCCTTTATACCCAGTACAGACTAGAC
+
CCC?@FEGGGGGGGFGGGCEGGGCFGGGGG?FGGGCGGFGDGGGGGC6<FGGGFCCFEF@FGDDFFEFGGEGGGGGGGGGG<FEGGGGGGGGGEEDGDGGGEFCE>EGEFGGG>EFCGGGGCGGGEFGGGGCDD+DFFGFFGAF=@6CFFDDG6=D*@CFFF*+*4C+9C*:*:CF9***>*7C4<?;?C5):ECFF)<.),1/(6;9>3)).6BC;FA1(4(<0C)99*44)6:<F70:.4))6()-.))
@M00200:205:000000000-AKKM3:1:1101:19778:8665 2:N:0:1
TACAGGGGTATCTAATCCCGTTTGCTCCCCTAGCTTTCGCTCATCAGCGTCAATGTCGGTCCAGGATGCCGCCTTCGCCACCGGTATTCCTCCAGATATCTACGCATTTCACCGCTACACCTGGAATTCTGCATCCCTCTCCCGAATTCAAGCCATCCAGTATCAGACGCAGTTCCCAAGTTGAGCCTGGGGATTTCACGTCTGACTTAGTTGGCCGCCTACGAGCCCTTTATACCCAATTCAGAGTCGAT
+
CCCCCGGGGGGGGGGGGGGGGGGGGGGGGGGGGGGGGGGGGGGGGGGGGGGGGGGGGGGGGGGGGFGGGGGGGGGGGGGGGGGGGGGGGGGGGGGGGGGGGGGGGGGGGGGGGGGFGGFGGFFFFFFGGFGGGGGFGFGFFGGEGED=GFG?FGFFFFGFFGFGFFF8AGFFFFCFFFFABFGGFGCFFDGEFGGG;ECCD2)/>>E48CFEF=?C@GFFDBFFFGFGGF)9CECEB@<8C93?C@6)(((
@M00200:205:000000000-AKKM3:1:1101:9038:8667 2:N:0:1
TACCGGGGTATCTAATCCCGTTTGCTCCCCTAGCTTTCGCGCCTCAGCGTCAGTATCGGTCCAGGAAGCCGCCTTCGCCACCGGTGTTCCTCCGGATATCTACGCATTTCACCGCTACACCTGGAATTCCACATCCCTCTCCCGGATTCGAGCCTGCCAGTCTCGGACGCAGTTCCCGGGTTGAGCCCGGGGATTTCACGTTCGACTTAACAGGCCACCTACGCGCCCTTTAAGCCCAATTCAGAGT
+
CCCCCEGGGGGGGGGGGFGGGGGGGGGGGGGGFGGGGGDGGGGGGGGGGGGGGGGGGGGGGGGGGGFGGGGGGGGGGGGGGGGGGGGGGGGGGGG7FFGGGGGGGGGGGGGGGGGDGGGGGFFGFFFGGGGFGGGGGFGFFFGFG>C>FFFFEGGFAFFFGGFGFF*@@E>>BCFFFA;4FEDCFFAFBCCAB=6;FEFDFFFF8;;?44<6A<GCFFF74:?:9E>DC70).6<:C037<>)<.5-
@M00200:205:000000000-AKKM3:1:1101:26471:8677 2:N:0:1
TACGAGGGTATCTAATCCTGTTTGCTCCCCACGCTGTCGCGCCTCAGTGTCGGCTAAGAGGAGCTTGCGCTCCCACTGCCCAGCAGACCGCCTTCGCCACTGGTGTTCTTCCGGATCTCTACGCATTCCACCGCTACACCGGGAATTCCACCTGCCTCTACTGTGCTCGAGCCTGACAGTTTAGAAGGCAGCCCTGCGGTTAAGCCGCAGGATTTCACCCCCTACTTATCAGGCCGCCTACGCGCCCTTTC
+
CCCCCGGGGGGGGGGGGGGGGGGGGGGGGGGGGGGGGGGGGGGGGGGGGGGGGGGGGGGGGGGGGGFGGGGGGGGGGFFGGGFGFFGGGGGGGGGGGGGGGGGGFGEFFGGGGGGFGGGGGGGGGGGGGGGGDGGGGFGDEGGAEFGFCFGGFGGFFGGFG@@GEFGGDGFFF2A?A?DFGCF76@7AAFCDFCF*ABG2:<36@@0:;3@14)?<CG=3691)4<9*::<4?321>1?::(7(1991::)
@M00200:205:000000000-AKKM3:1:1101:16915:8711 2:N:0:1
TACACGGGTATCTAATCCTGTTTGCTCCCCACGCTTTCGTGCCTCAGCGTCAGTGACTGTCCAGCAAGCCGTCTACACCACGGGTGTTCCTCCTGATATCTACGCATTTCACCGCTACACCAGGAATTCCGCTTGCCTCTCCAGTACTCAAGCGACCCAGTTTCCGGCGCACCCTCCCGGTTAAGCCGGGAGATTTCACACCAGACTTGGGCCACCGCCTACGCACTCTTTACACCCAGTTCAGAGTAGA
+
CCCCCEGCFGGGGGGGEGGGGGGGGGGGGE@GEGGGGGGGFGFGGDFGGGGGDGGGGGGFGGFCFF<FDECFGG,FGGGGGE:FGGEGGGGGGGFDGGGGFFAFEGGDFGGGGGG>GGGG8DGCFGGDFFDC>EGGDFGBFFG?6=8FGB=2DDCEDGFFD2;9;>+@>EBFFA5?DED45=DGAFF>A)*8)6==B89/7;677?EF<):87(8@(:B7?;1:<E)92:444).424(())6)6)..4)
@M00200:205:000000000-AKKM3:1:1101:26151:8754 2:N:0:1
TACCGGGGTATCTAATCCTGTTTGCTACCCACGCTTTCGTGTCTCAGCGTCAGTTACGGTCCAGAAAGCCGTCTACACCACCGGTGTTCCTCCTGATATCTACGCATTTCACCGCTACACCAGGAATTCCACTTTCCTCTCCCGCACTCTAGTCATTCAGTATTCGGCGCACCCTCCCAGTTGAGCCGGGAGATTTCACACCAAAATTAAACAACCGCCTACACACCCTTTAAACCCAGTTCAGAGT
+
CCCCCGGGGGGGFGGGGGGGGFFEGGGGGFGGGGGGGGGGDGGFGGGGEFFCEFCGGGGGGGGGGCFGGGEGG@?FFF@FDFDGFGCFGGGGGGGF9EFGGGFDFEEGGGGGGGGFGGGAGGF@GDBDDGGGFGFGGFGE5FFFEAGBG8F?DFGFFGGFFFEFBBFG5C>>9>?FBFGFG7++98C>DCGBDF?CFEGF@@F=((*7;CCEE=EGFDED2@EFFE>D:8E9E3;,;4:(.44:<26
@M00200:205:000000000-AKKM3:1:1101:20447:8759 2:N:0:1
TACCAGGGTATCTAATCCTGTTTGCTCCCCACGCTTTCGCGGATGAGTGTCAGAACTGGCCCAGCGAGCCGCCTTCGCCACCGGTGTTCTTCCTGATATCTACGCATTCCACCGCTACACCAGGAATTCCGCTCGCCTCTACCAGTCTCCAGTCCTCCAGTATCCTATGCACATCCGGAGTTGAGCCCCGGGATTTCACAAAGGACTTAAAGGACCACCTGCCCGCGCTTTACACCCAGTTCAGAGT
+
CCCCCGGGGGGGGGGGGGGGGGGGGGGGGGGGGGGGGGGGGGEGGFGEGGGGGGGGGGGGGGGGCFFGG@FEGGFGGGEGGGGGDGGGGGGGDFCGGFEFGGFDGEGGGGGGGDEBDCEFFGEEFGFCGGDG88DECEGFFCGFFFGFGFGDCFGABGGFG:;CEFGF*,<EF59AB*0*@C@>AGF*9DE4BGFDFFGEFDFFDD@EEF37<1BF<FE1@@;568>DC74<A920:8:2664:2<<
@M00200:205:000000000-AKKM3:1:1101:21329:8767 2:N:0:1
TACACGGGTATCTAATCCCGTTCGCTCCCCTGGCTTTCGCGCCTCAGCGTCAGGAGAGGTCCAGTGCGCCGCTTTCGCCACCGGCGTTCCTTCTGATATCAACGCATTTCACCGCTCCACCAGAAGTTCCCATGACCCCTACCTCCCTCGAGACCAGCAGTATCCAAGGCACTTCTCCGGTTAAGCCGGAGGATTTCACCCCGGACTTGCTGATCCGCCTACGCGCCCTTTAAACCCAGTTCAGAGTCGAT
+
CCCCCGGGGGGGGGGGGGGGGGGEGGGGGGGGGGGGGGGG:FGGGGGGGGGGGFFFGGGGGGGGGCFFGGGGGCFGGGGGGGDCEGFGGGGGGGG9FGGGGGGGGGGGGGGGGGGFGGGGGGF8=BDFGGEGGFGGGFGFFGGFGFGFGDD6DDFFFGGFG8ACEF5EFC6<FEAFFF7*>EGG6@GF>55>BGGCF3C@DBFB9B>F8<CEFFGGBC518:0<0CDGDG7<42-3A(.5<B)62<<)48(
@M00200:205:000000000-AKKM3:1:1101:10607:8779 2:N:0:1
TACGGGGGTATCTAATCCTGTTTGCTCCCCACGCTTTCGCGCCTCAGCGTCAGTACCGGTCCAGTGAGCCGCCTTCGCCACTGGTGTTCCTCCCAATATCTACGCATTTCACCGCTACACTGGGAATTCCACTCACCTCTCCCGGTCTCAAGCCATCCAGTCTGGCAGGCAGTTCCTCGGTTAAGCCGAGGGATTTCACCCGCCACTTGAATAGCCGCCTACGCGCCCTTTAAACCCAGTTCAGAGT
+
CCCCCGGGGGGGGGFFGGGGGGGGGGGGGGGGGGGGGGGGGGGGGGGGGGGGGGGGGGDGGGGGGGGGGGEGGGGGGGGGGGGFGFGGGGGGGGGGGGGGCFGGGC@FEFGGGGGF6F9DFFDGGFGGGGFGGGGGFFGFF8D5EFG>GFGFDGGFFGGFGGFG@FGGFGFA9CFCFCD>:EDFFGGFFGGFDCCFFCEAFFFFBDFA;;;C<AGG(7>(43?D9DDG<*4<BDB3C:1.-6)6>?A
@M00200:205:000000000-AKKM3:1:1101:22282:8782 2:N:0:1
TACGCGGGTATCTAATCCTGTTTGCTCCCCTAGCTTTCGTGCCTCAGCGTCAGGAATTGTCCAGGGACTCGCCTTCGCCACTGGTGTTCCTTCCGATATCAACGCATTTCACCGCTCCACCGGAAGTTCCGCGTGCCCCTACCCCCCTCCAGCCCGCCAGTATCAGGGGCCCTTTCCCGGTTGGGCCGGGAGCTTTCACCCCTGACTGGGCGGGCCGCCTACGCGCCCTTTAAACCCAGTTCAGAGT
+
CCCCCGGGGGGGGGGGGGGGGGGGGGGGGGGGGGGGGGGGGGGGGGGGGGGGGGGGGGGGGGGGGGGGGGGGGGGGGGGGGGGGGGGGGGGFGGGCFEGGGGGGDECGGGGGGGGBDFDFGGGGCEFGGFEGGGGGGFGFFGGFGFGFGFGCFGGFFGGBEGECE6?D>EEFFF;FFFD?FCDCEGGF>5EFFGFFFFGBB>???FBB,4:>>FGGFDFFFF?>BDEGC<:2)641?1:,66)4)56
@M00200:205:000000000-AKKM3:1:1101:4329:8806 2:N:0:1
TACCGGGGTATCTAATCCCGTTTGCTCCCCTGGCTTTCGCTCCTCAGCGTCAATGCCGGTCCAGGATGCCGCCTTCGCCACCGGTATTCCTCCAGATATCTACGCATTTCACCGCTACACCTGGAATTCTGCATCCCTCTCCCGGATTCAAGCCATCCAGTATCAGACGCAGTTCCCAGGTTGAGCCTGGGGATTTCACGTCCGACTTAGTTGGCCGCCTACGAGCCCTTTAAACCCAATTCAGAGT
+
CCCCCGGGGGGGGGGGGFGGGGGGGGGGGGGGGGGGGGGGGFGGGGGGGGGGGGGGFGGGGGGGGGGGGGGGGGGGGGGGGGGGGGGGGGGGGGGGGGGGGGGGGGDEGGGGGGGFGGGGGGGFEGGGGGGGGGGGGFGFFGGFGEGAGFGGGGGFFGGFGGFGFFGGFGF=BEFFFFC?F67;FGFFFGGFEEFGF8CBDF@B@>==*875>888;GD??@FBDGFG4C;<4:A:CBB792-6)56
@M00200:205:000000000-AKKM3:1:1101:7857:8815 2:N:0:1
TACGAGGGTATCTAATCCCGTTTGCTCCCCACGCTTTCGCGCCTCAGCGTCAGGAGATGCCCAGAGACCCGCCTTCGCCACCGGTGTTCCTCCCGATCTCTACACATTTCACCGCTACACCGGGAATTCCAATCTCCTCTGCATCCCTCAAGAACGGCAGTATCGGCCGACGTTCTTCGGTTGAGCCGAAGGATTTCACGACCGACTTGCCATCCCGCCTACGCGCCCTTTACACCCAGTTCAGAGT
+
CCCCCGGGGGGGGGGGGEGGGGGGGGGGGGGGDGGGGGGGGGGGGGGGGGGGGGGGFGGGGGGGGGGGGGGGGGGGDGGGGGGGGGGGGGGGGGEGEGGGGAEGGGGGGGGGGGGFGGGGGEGGGGGGGGGGGGGGFFGFFGGFGFFFGFGFGGF>5CGEFCCGD>C:?8@>@=FACFGEGEGFFEGFBGGEFCFCA)=1;>BBFFFFAA?AFFGFBGFB::<D(:>D7CBFB4<?GB,5---462<
@M00200:205:000000000-AKKM3:1:1101:8909:8816 2:N:0:1
TACTGGGGTATCTAATCCCGTTTGCTCCCCTGGCTTTCGCTCCTCAGCGTCAATATTGGTCCAGGATGCCGCCTTCGCCACCGGTGTTCCTCCAGATATCTACGCATTTCACCGCTACACCTGGAATTCCGCATCCCTCTCCCAAATCCAAGCCATCCAGTATCACACGCAGTTCCCCAGTTAAGCTGAGGGATTTCACGTATGACTTAGTTGGCCGCCTACGAGCCCTTTAAACCCAGTTCAGAGT
+
C@CCCFGGGGGGGGGGGFGGGGGGGGGGGGGGGGGGGGGGGEGGGGGGGGGGGGGGGGGGGGGGGFGGGGGGGGGGGGGGGGGGGGGGGGGGGGGGGGGGGGGGGGGGGGGGGGGBDGFGGGGGC8DFGGGGGDGGGFGFFGGFGFGBFFA8DGGFFGGFGGBFEF?FEEFFDEFAFFC>F<DCFFGF>CFAAGGCA@FBCFEFEE*9;6EFEEGGFCD==@>D(:>FFFE4C9<;GF<EEFFCC39
@M00200:205:000000000-AKKM3:1:1101:21974:8824 2:N:0:1
TACGAGGGTATCTAATCCTGTTTGCTCCCCACGCTTTCGCACCTCAGCGTCAGTATCGGGCCAGTGAGCCGCCTTCGCCACTGGTGTTCTTGCGAATATCTACGAATTTCACCTCTACACTCGCAGTTCCACTCACCTCTCCCGAACTCAAGGCTCCCAGTATCAAAGGCAGTTCTGGAGTTGAGCTCCAGGATTTCACCCCTGACTTAAGAGTCCGCCTACGTGCGCTTTAAACCCAATTCAGAGT
+
CCCCCGGGGGGGGGGGGGGGGGGGGGGGGGGGGGGGGGGGGGGGGGGGGGGGGGGGGGGGGGGGGGGGGGGGGGGGGGGGGGGGGGGGGGGGGGGGGGGGGGGGGGGGGGGGGGGFGGGGGGGGCGEFECGGGGGGGFGEFGGEGFGFGF?DGGDFFGGFGFFGFFGGFGFFFFFFFFCCBFFGFGEFFFGFAEEDFEC=4AFDFFFFFFCC=CFFFGA5@@@?DGFG771;CFADGDFFEF3EF8;
@M00200:205:000000000-AKKM3:1:1101:8125:8828 2:N:0:1
TACACGGGTATCTAATCCTGTTTGCTCCCCACGCTTTCGTGCCTGAGCGTCAGTGTTGGCCCAGGGGGCTGCCTTCGCCATCGGTGTTCCTCCGCATCTCTACGCATTTCACTGCTACACCGGGAATTCCACTCTCCTCTACCGCACTCTAGCCCGCCAGTATCCATCGCCATTCCCAGGTTGCGCCCGGGGCTTTCACGACAGACTTAACGAACCACCTACGCACGCCTTAAACCCAATTCAGAGTAGA
+
CCCCCGGGGGGGGGGGGGGGGGGGGGGGGGGGGGGGGGGGGGGGGGGGGGGGGGGGGGGGGGGGGGGGGGGGGGGGGGGGGGGGGGGGFGGGGGGGGGGGGGGGDEGGFGEGGGGFGGGGGGGGGGGGGGGGGGGGCFFEFFE>EDGBGFGGGFGEFGGDGGCGEFGGBEB8>EFFACFFGGG9*=?BBGGFAEGGFEFDFB((5=@5);<(6;EE0*7??71BBG>7**-3-4<8>?:76442<26A)6
@M00200:205:000000000-AKKM3:1:1101:9272:8885 2:N:0:1
TACGGGGGTATCTAATCCGGTTCGCTCCCCACGCTTTCGCGTCTCAGCGTCAGGAAATGCCCAGAAAGCCGCCTTCGCCACTGGTGTTCCTCCCGATATCTACGCATATCACCACTACACCGGGAATTCCACTTTCCTCTGCATCCCTCAAGTTCGCCAGTATCCAAGGACCTCTCCCAGTTGAGCCGGGAGCTTTCACCCTAGACTTAACAAACCGCCTGCACGCCCTTTAAACCCAATTCAGAGT
+
CCCCCGGGGGGGGGGGGGGGGGGGGGGGGGGGGGGGGGGGGGGGGGGGGGGGGGGGGGGGGGGGGGGGGGGGGGGGGGGGGGGGGGGGGGGGGGGGGGGGGGGGGGGGGGGGGGGFGGGGGGGGGGFGGGGGGGGGGFGFFGGFGFGFGFGCGGGEFGD5DCEGEFDGFGFFFFFFFFGFFB7:6EGB;DGFFGFGFEGFFF@8<AECEFEEE<FGFGF<?FBF??39)972<><7C:4:4:55<<A
@M00200:205:000000000-AKKM3:1:1101:25687:8898 2:N:0:1
TACAAGGGTATCTAATCCCGTTCGCTCCCCTGGCTTTCGCGCCTCAGCGTCAGTGTCGGCCCAGCCACCCGCCTTCGCCACTGGTCTTCCTCATGATCTCTACGCATTTCACTGCTACACCATGAATTCCAGTCTCCTCTCCAGTCCTCAAGCACCGCAGTATCGAATGCAGTTTCGGAGTTAAGCTCCGAAATTTCACACCCGACTTACGGCGCCACCTACGCACCCTTTAAACCCAATTCAGAGT
+
CCCCCGGGGGGGGGGGGGGGGGGGGGGGGGGGGGGGGGGGGGGGGGGGGGGGGGGGGGGDGGGGGGGGGGGGGGGGGGGGGGGGGGGGGGGGGGGGGGDGGGGGGGGGGGGGGGGFGFFGGGGGGGFGGGFFGGGGGFFEFGFFGFFFFF,=EFFFDGGEGGFGDFGGFFFEF9?FE>DEGFFC?C76AGGF>EGGAE,;@2>9@24<EFFFB@*=2CFDE1(.3:>D*2)6?9<DD<17))6)),6
@M00200:205:000000000-AKKM3:1:1101:2985:8900 2:N:0:1
TACTCGGGTATCTAATCCTGTTTGCTCCCCACGCTTTCGCACCTCAGCGTCAGTACCGGGCCAGTGAGCCGCCTTCGCCACTGGTGTTCTTGCGAATATCTACGAATTTCACCTCTACACTCGCAGTTCCACTCACCTCTCCCGGACTCGAGATCCTCAGTATCAAAGGCAGTTCCGGAGTTGAGCTCCGGGATTTCACCCCTGACTTAAAGATCCGCCTACGTGCGCTTTAAACCCAATTCAGAGTAGA
+
CCCCCGGGGGGGGGGGGGGGGGFGGGGGGGGCFGGGGGGGGGGGGGGGGFGGGGCEEGGGGGGGGGGC8FEGGGGGGGGDGGGGGGGGGGGGFFEFGGGGGGGGGGGGGGGGGGGFGGGGGGFCGGEDFFGGGGGGFFGFFCGFGEGFF?FDGGFDFGGFFG@C@CDGFFF5AEA+@B*@FDDFAEFFFGGA>EC4@>7====BB=EE6>C;6=CCDG51133;3:.:118<5))/444(.64AA).59)
@M00200:205:000000000-AKKM3:1:1101:14564:8908 2:N:0:1
TACGAGGGTATCTAATCCTTTTTGATCCCCACGCTTTCGTGTTTCAGTGTCAGGAGTGCCCCAGCAAGCTGCCTTCGCCTTTGGTGTTCCCCACGATATCAACGGATTTCACCCCTACACCGTGAGTTCCGCTTGCCTCTGGCACCCTCCAAGTTTTGCCGTTTCCCACCCAGCCTCCATGTTGAGCACGAAGATTTAAAGCAGGACTAACAAAACCACCTACACACCCTTTAAACCCAATTCAGAGT
+
CCCCCGGGGGGGGGGGGGGGGGGGGGGGGGGGGGGGGGGGGGGGGGGGGGGGGGGGGGGGGGGGGGGGGGGGGGGGGGGGGGGGGGGGGGGGGGGGGGGGGGFDG>FGGGGGGGGFGGGGGGGGGEBAFGDGGGGG8FFEFFFFGFGFGEEDFFGFFFGFGGAGFFGGFEFFFFFFFFFFGGGGAC7FFGGFEGEFFEFEFBEF>ABEFEFFFDGD@F;>BEFABFEGD4@;4<CEC61=@CCE<?3)
@M00200:205:000000000-AKKM3:1:1101:19489:8920 2:N:0:1
TACCGGGGTATCTAATCCTGTTTGCTCCCCACGCTGTCGCGCCTCAGCGTCAGCCACAGCCCAGCGGGCCGCCTTCGCCACCGGTGTTCTTCCGGATCTCTACGCATTCCACCGCTACACCCGGAATTCCACCCGCCTCTACTGTGCTCCAGCGCGGGAGTCGCCACGGCCGATCCGGGGTTGAGCCCCGGACTTTCACCGCCGCCTTCCCGCGCCGCCTACGCGCCCTTTACGCCCAGTTCAGCGT
+
CCCCCGGGGGGGGGGGGGGGGGGGGGGGGGGGEGGGGGGGGGGGGGGGGGGGGGGGGGGGGGGGGGGGGGGGGGGGGGGGGGGGGGGGGGGGGGGGGGGGGGGGGGGGGGGGGGGFGGGGGGGGGGGGGGGGGGGGGFGFFGGFGFGAGFGCGGGFBGG3CF>GFFGGFGEFF>FF@BGFGEGF@GGFFGGFFGGGFFGF?FFFFFF:?8BBF>EG>GDFB??@1:>779))6422E?:2<B<B433
@M00200:205:000000000-AKKM3:1:1101:12139:8927 2:N:0:1
TACGGGGGTATCTAATCCCGTTCGCTACCCACGCTTTCGTGCATGAACGTCAGGAACGCGCCAGTAAAGTGCCTTCGCATTTGGTGTTCCCCATGATATCAACGGATTTCACCCCTACACCATGAGTTCCCTTTACCTCTCGCGCCCTCGAGTGTGGCCGTTTCCACCGCATTCCACGGGTTGAGCCCGCGGGCTTTTACGAAGGACTAACCACACCGTCTGCGCACCCTTTACACCCAATTCAGAGT
+
CCCCCGGGGGGGGGGGGGGGGGGGGGGGGGGGGGGGGGGGGGGGGFGGGGGGGGGGGGGGGGGGGGGGGGGGGGGGGGGFGGGGGGGGGGGGGGGGGGGGFFGGG6CEFGGGGGGFGGG?FGGGFEEGGGGGGGGDEFGEFGGEGFDBGFCDEFG?AGGECC@CEFFGFGE4BFF6?5??FED4AFFF>DC>>CC;;72<?1.(342:?2B:?BGC:C>:?:<BB:>>D:1?>962A6?13<><D9).
@M00200:205:000000000-AKKM3:1:1101:6637:8928 2:N:0:1
TACCGGGGTATCTAATCCTGTTTGCTCCCCCGGCTTTCGTGCCTCAGTGTCAGGTGTTGTCCAGGGACTCGCCTTCGCCACTGGTGTTCCTCTCGATATCTACGCATTTCACTGCTACACCGAGAATTCCAGTCCCTCCTCCAAACCTCCAGCACGATAGTATTCAATGCCATTCTAGGGTTAAGCCCTGAGCTTTCACATCAAACTTACAATGCCACCTACGCACCCTTTAAACCCAGTTCAGAGTAGCT
+
CCCCCGGGGGGGGGGGGGGGGGGGGGGGGGGGGGGGGGGG@7DGEFGGGGFGF<6:CEGGGDGGGGGF<<FFGGGGDG7:FGGGGGGGGD;AEECGG@=FGFGGDGGGGGGGCEFFGGEFEEGE74DGGGGFC8DF,38D?FG?F5DDGBGGCCFFE6DFGGC+*<9DFGFD?C++5?7AFF?FFGC?97759AFD>=F;7E5>AE66=8**/*2>BC>);B=49CDD8?)>4>@(4((..95)))/7).)
@M00200:205:000000000-AKKM3:1:1101:8089:8932 2:N:0:1
TACCGGGGTATCTAATCCTGTTTGCTACCCACGCTTTCGCGCCTCAGCGTCAGATAAGGTCCAGTAAGCCGCCTTCGCCACGGGTGTTCCTCCCGGTATCAATGCATGTCACCGCTACACCGGGAATTCCACTTACCTCTACCTTCCTCTAGTCTGCCAGTTTGCAAAGCAGTTTCCGGGTTGAGCCCTGGAGATTTCACTTCACACTAAACAGACCGCCTCCGCGCCCTTTAAACCCAATTCAGAGT
+
CCCCCGGGGGGGGGGGGGGGGGGGGGGGGGGGGGGGGGGGGGGGGGGGGGGGGGGGGGGGGGGGGGGGGGGGGGGGGGGGGGDGGGGGGGGGGGGGCGCGFDDGGGGGGGGGGGGFDGFGGEGGGGGGGGGGGGGGGFGFFGGFGFGFGFCDFGGFFGGFGGCDEFGFFGFFFFFFFFG*@@?5@FF4@?F99,=D6/2@EEFFE45>=BEEBDDGFDDBF(3578>DGG;;A)6<FF:??)))62))
@M00200:205:000000000-AKKM3:1:1101:22916:8947 2:N:0:1
TACTCGGGTATCTAATCCGGTTCGCTCCCCACGCTTTCGCGTCTCAGCGTCAGGAAAGGCCCAGAAAGCCGCCTTCGCCACTGGTGTTCCTCCCGATATCTACGCATATCACCACTACACCGGGAATTCCACTTTCCTCTGCCTCCCTCAAGTTTGCCAGTATCCAAGGACCTCTCCCAGTTAAGCCGGGAGCTTTCACCCTAGACTAAACAAACCGCCTGCACGCCCTTTACACCCAATTCAGAGT
+
CCCCCGGGGGGGGGGGGGGGGGGGGGGGGGGGGGGGGGGGGGGGGGGGGGGGGGGGGGGGGGGGGGGGGGGGGGGGGGGGGGGGGGGGGGGGGGGGGGGGGGGGGGGGGGGGGGGFGGGGGGGEGGGGGGGGGGGGGFGEFFGFGFGFGFGGEFFFF97?GGFGFFGGAGFFFFFFFFGFGFGGFGGF>CEADGGGFFGFFFD:EFFFF34EF<FGFGD0(4;;;C=C7>>A293:EB0:<ABF936
@M00200:205:000000000-AKKM3:1:1101:23929:8962 2:N:0:1
TACGAGGGTATCTAATCCCTTTTGCTCCCCACGCTTTCGTGCCTGAGCGTCAGCAATTGTCCAGGTAGCCGCCTTCGCCTCTGGTATTCCTCATGATATCTACGCATTTCACTGCTACACCATGAATTCTGCTACCCTCTCCAATGCTCTAGCCATGTAGTTTGAGGTGCAATTCCGATGTTAAGCATCGGGCTTTCACGCCTCACACACTTGGCCGCCTGCGCACCCTTTAAACCCAATTCAGAGT
+
CCCCCGGDGGGGGGGGGFGGGGGGGGGGGGGGGGGGGGGGGGGGGGGGGGGGGGGGGGGGGGGGGGGGGGGGGGGGGGGGGGGGGGGGGGGGGGGGGGGGGGGGGGGGGGGGGGGFGGGGGGGGGGGGGGGGGGGDGFGFFFFFGFF7?DGFGGGFFGC9@FDGEFGGDGFFFEFFF>GEFCFFDEFBFDEBFGGGFEGBC5@AB8=58=CCAEFFAGB)5@28@CEGFF3=C45:C;43>EEEF3C
@M00200:205:000000000-AKKM3:1:1101:23435:8974 2:N:0:1
TACTCGGGTATCTAATCCTGTTTGCTCCCCCGGCTTTCGTGCCTCAGTGTCAGGTGTTGTCCAGGGACTCGCCTTCGCCACTGGTGTTCCTCTCGATATCTACGCATTTCACTGCTACACCGAGAATTCCAGTCCCCCCTCCAAACCTCCAGCACGCTAGTATTCAATGCCATTTCAGGGTTAAGCCCTGAGCTTTCACATCAAACTTAACATGCCACCTACGCACCCTTTAAATCCAGTTCAGAGT
+
CCCCCGGDFGGFGGGGGGGGGGGGGGGGGGGGEGGGFGGGGGGGGGGGGGGGGFFGGGGGGGGGGG@FGGGGGGGED:GEEGGGFGGGFG;FGGEGFCEGCFGGGGGDDCCACFCDFFGFFGGGGCFGGGGGGGGG85CBEGGFGFGFGBE?DFFBEED5@DDCDFFGF?CEA<FFAC7ABDD++;,9C5139A?C50,>EFFEE*>666AA7@??698@F294>5?<*264C3)1?47.;7?C33;
@M00200:205:000000000-AKKM3:1:1101:9328:8975 2:N:0:1
TACAAGGGTATCTAATCCTGTTTGCTCCCCACGCTTTCGTGCATGAGCGTCAGTATTGGTCCAGAAGGCCGCCTTCGCCACTGGTGTTCCTCCCGATCTCTACGCATTTCACTGCTACACCGGGAATTCCACCTTCCTCTACCATACTCCAGCTTGCCAGTATCCACTGCAATTCCCAAGTTGAGCTCGGGGATTTCACAGCGGACTTAACAAACCGCCTGCGCACGCTTTAAACCCAATTCAGAGTCGAT
+
CCCCCGGGGGGGGGGGGGGGGGGGGGGGGGGGGGGGGGGGGGGGGGGGGGGCEGGFGFGGGGGGGGGGGGGGGGGGGGGGGGFGGGGGGGGGGGGDEGGGDGGGGGGGGGGGGGGFGGGGGDGGEDGGGGGGGGGGGFGFFGGFGFGBFFGDGGFFFGGFGGFFD9DFFGFD;6@9DF+:FA97:E,:?C>BFEGDCEFEF@@@=>>BE4>EB>GG>CD?;D9)9E3819=C3)/6C?@@3<AAFFA)(((
@M00200:205:000000000-AKKM3:1:1101:29008:9006 2:N:0:1
TACGGGGGTATCTAATCCTGTTTGCTCCCCACGCTTTCGTGCCTGAACGTCGGTGCTGGTCCAGGAAGCCGCTTTCGCCACTGATGTTCCTTCCGATATCTACGCATTTCACCGCTACACCGGAAATTCCGCTTCCCTCTACCGCACCCTAGCTATTCAGTCTCGAATGCAATTCCCAGGTTGAGCCCGGGGCTTTCACACCCGACTTAAATAACCGTCTACGCACGCTTTAAGCCCAGTTCAGAGT
+
CCCCCGGGGGGGGFAFGGGGGGGGGGGGGGGGGGGGGGGGGGGGGGEGGGGGFGDGGGGFGFFGFD,AFCGGGGGGGGGGGGGGGGGGGGGGFFEDGEEGG,CFGGGGGGGGGGGB?FGGGGB8@EGGGGFGGEDFGFGDBFGDG59@G?7CFGFFFGGFGGFG5A>FFG6AA:>AFA4?FF>CFGGFDCC4AEGFF39C@69@@;F@<CC?<>GGFGEF16(7:E37D3:A).)5A(4:>2)6)56
@M00200:205:000000000-AKKM3:1:1101:24681:9010 2:N:0:1
TACGAGGGTATCTAATCCTGTTTGCTACCCACGCTTTCGTGCCTCAGCGTCAATACCGGACCAGTTAGCCGCCTTCGCCACTGGTGTTCCACCCAATATCTGCGAATTTCACCTCTACACTGGGTATTCCGCTAACCTCTTCCGGTTTCTAGACAGGAAGTTTCAAAAGCAGTTCCCGGGTTAAGCCCGGGGCTTTCACTTCTGACTTTCCTGCCCGCCTACGCACGCTTTAAACCCAATTCAGAGTCGAT
+
CCCCCGGGGGGGGGGGGGGGGGGGGGGGGGGGGGGGGGGGGGGGGGGGGGGGGGGGGGGGGDGGGGGGGGGGGGGGGGGGGGGGGGGGGGGGGGGGGGGGGFCGGGDFDGGGGGGFGGGGGGGGGGGGGFGGDGGGGFFFFGG>EDD9FFGGGGGFFGCDEGEGBFFG5,;DDEFCF>6@FE68AC7?EGGFFGGGFFF6*75>?>EECE48CB<=>CD6D;0=@5:C5524C<<@GF?04<BB>>5)4((
@M00200:205:000000000-AKKM3:1:1101:15223:9016 2:N:0:1
TACTGGGGTATCTAATCCCGTTTGCTACCCTAGCTTTCGCGCCTCAGCGTCAGTGTCGGTCCAGGATGCCGCCTTCGCCACCGGTGTTCTTCCCAATATCTACGAATTTCACCTCTACACTCGGAGTTCCACATACCTCTTCCATACTCAAGATAGCCAGTATCAAAGGCAATTCCAAGGTTGAGCCCTGGGCTTTCACCTCTGACTAAACTATCCGCCTACGCTCCCTTTATACCCAATTCAGAGT
+
CCCCCGGGGGGGGGGGGGGGGGGGGGGGGGGGGGGGGGDGDGGGGGGGGGGGGGGGGGGGGGGGGFFGGGGGGGGGGGGGGGGGGGGGGGGGGGGGGGGGGGGGGGGGGGGGGGGFFGGGGGGGGGGGGGGGGGGGGBFFFGGFGFGFGFGFGGG?FDCFFGFGFFDCFGFFFFFFFFCDGA:F5EG?FGGFFGFGFFG@CD@55:>E:EEFFCFG>GFF9>DD=EDGC7>>E*97:BDF>FEF<46
@M00200:205:000000000-AKKM3:1:1101:18476:9030 2:N:0:1
TACGAGGGTATCTAATCCTGTTTGCTCCCCACGCTGTCGCGCCTCAGTGTCAGAAACTGCCCAGCAGACCGCCTTCGCCACCGGTCTTCCTCCGGATCTCTACGCATTCCACCGCTACACCCGGAATTCCGTCTGCCTCTACAGTCCTCGAGTTTGACAGTCGGCACGGCAGATCCGGGGTTGAGCCCCGGACTTTCACCACACCCTTATCAAACCACCTACGCGCCCTTTAAGCCCAATTCAGAGT
+
CCCCCGGGGGGGGGGGGGGGGGGGGGGGGGGGGGGGGGGGGGGGGGGGGGGGFGGGGGGGGGGGGGGGGGGGGEGGGGGGGGGGGGGGGGGGGGGFGGGGGGGGGGGGGCFFFGGFGGGGGGGEGBFGGGGGGGGGGFGFBFGFGFGFGFEGGGCFFFGFCC=+5@DGFDEFFEFFFFDEGEGGFFGFFDDDEDF@8<E3<DD<;>DFFFEFFAGGFGFF>:B59C>C598<A9ABC0:0<<<A9<B
@M00200:205:000000000-AKKM3:1:1101:26493:9040 2:N:0:1
TACGGGGGTATCTAATCCCGTTTGCTCCCCTAGCTTTCGCGCCTCAGCGTCAAGAACAGGCCAGGTAGTCGCCTTCGCCACTGGTGTTCCTCCCGATATCTACGCATTTCACCACTACACCGGGAATTCCACTACCCTCTCCTGCCTTCGAGTCGATCAGTATCGCGTGACCCTCCCCAGTTGAGCCGGGGGCTTTCACACGCGACTTGAACGACCGCCTGCGCGCTCTTTAAACCCAACTCAGAGTAGA
+
CCCCCGGGGGGGGGGGGAFCGGGGGGGGGGGGGGGGGGGGGGGGD8FGEGEEGFGGGG8FFEFGGGFGGG+6FFGGGCGGGGGDGGGGFFGGDF@:FGGGGGGGGGC7;FGGGGGFFGGGGGGCGG88>EDGGGGCD?FDFFGFGFGFGFGGGFGBDGGAF@EF9?CG*;@;F5>>@>95?1+21,=?))7>5C*;B5@E@>9679>:2))5:0C?(3>((.7>;D39*2).4-)4C18(.42.8256)6
@M00200:205:000000000-AKKM3:1:1101:8969:9042 2:N:0:1
TACAGGGGTATCTAATCCGGTTCGCTCCCCTAGCTTTCGCGCCTCAGCGTCAGGATTGGCCCAGCCATCCGCCTTCGCCACCGGCATTCCTAGCGATATCTGCGCATTTCACCGCTACACCGCTAGTTCTAATGGCCTCTACCATCCTCAAGTCAACGCAGTATCCGACGCAGTTCCACAGTTGAGCCGTGGTATTTCACGCCGGACTTACGTAACCGCCTGCGCGCCCTTTAAACCCAATTCAGAGT
+
CCCCCFGGGGGGGDGFGGGGGGGGGGGGGGGGGGGGGGGGGGGGGGGGGGGEDGGGGGGGFGGGGGGGGGGGGGGGFFGEGGDEGGGGGGGGCGE>FFGGFFGGGDGFGGGGGGGFDG=FGDEG7C@FGFGGGGGGDFGFFGGFGFGFGFGFGGGAFGGFGG<FEFC?BDFFFFFFFFG4>FGGFFFFFGGFFG7@6CGEFBF@0:@6<EF?FFFC7C@><::>6*8CC34:BAA<C??F<A><<><>
@M00200:205:000000000-AKKM3:1:1101:6675:9048 2:N:0:1
TACTAGGGTATCTAATCCTGTTTGCTCCCCACGCTTTCGTGCCTCAGTGTCAGTATTTGTCCAGAGAGTCGCCTTCGCCACTGATGTTCCTTCCGATCTCTACGCATTTCACCGCTACACCGGAAATTCCACTCCCCTCTACAATACTCTAGCCTCGCAGTATTAGGCGCAATCCCCAGGTTAAGCCCAGGACTTTCACACCTAACTTACCAAACCACCTACGCACCCTTTATACCCAATTCAGAGTAGCT
+
CCCCCGGGGGGGGGGGGGGGGGGGGGGGGGGGGGGGGGGGGGGGGGGGGGGGGGFGGGGGGGGGGGGGGGGGGGGGGGGGGGG9FFGGGGGGGGGGGGGGFGGGGGGGGGGGGGGFGGGFGGGGEEFGGGGGGGGGGFGFFGGFGFGEGFDFFGGFDGGBGFDGFFGGFGB5@EBFFFG5DFD8BFFFFGEFFGCFFEGFFDFFECCCEF==BDGG9C>):5@52:;D??;>E??EGF23.>EE<@43)))
@M00200:205:000000000-AKKM3:1:1101:15853:9054 2:N:0:1
TACAAGGGTATCTAATCCTGTTTGCTCCCCACGCTTTCGTGCATGAGCGTCAGTGTTGGCCCAGAAGGCTGCCTTCGCCATCGGTGTTCCTCCACATCTCTACGCATTTCACCGCTACACGTGGAATTCCACCTTCCTCTGCCACACTCGAGCCACGTAGTTTCGAGCGCAATTACCAAGTTAAGCCCGGGGATTTCACACTCGACTTGCCCGGCCACCTGCGCCCACTTTAAACCCAACTCAGAGTAGA
+
CCCCCEGCFGGGGGGGGGGGGGGGGA<FGGGGGGGGGGDEDEGGF@@FGGGEFGGGGGGGGGDEGCCEGGGGG<FGGDGGGGEGGGGGGGGG=FGGGGGGGFFGGGCCDGFFGGGFCFGGGGGGGGE8=EDGFG?EFFDFFGG?FFGFGFGDG68;A=D*@D795?D6B6?5B5+1<B=A@FFFFFGFFGC59C7AFEFFE2)-(52@B=(75(48(:=3@1(.(3>DF+7<59;@E26((44:)..4).
@M00200:205:000000000-AKKM3:1:1101:17488:9059 2:N:0:1
TACCGGGGTATCTAATCCTGTTTGCTCCCCACGCTTTCGCGCCTCAGCGTCAGTTCCGGTCCAGTGAGCCGCCTTCGCCACTGGTGTTCCTCCCAATATCTACGCATTTCACCGCTACACTGGGAATTCCACTCACCTCTCCCGGTCTCGAGCCAGCCAGTCTGGCAGGCAGTTCCTCGGTTAAGCCGAGGGATTTCACCCGCCACTTGGCTAGCCGCCTACGCGCCCTTTACACCCAATTCAGAGT
+
CCCCCGGGGGGGGGGGGGGGGGGFGGGGGGGGGGGGGGGGGGGGGGGGGGGGGGGGGGGGGGGGGGGGGGGGGGGGGGGGGGGGGGGGGGGGGGGGGGGGCGGGGGDEFCGGGGG?DGGGGGCCE8DECFGGGG?DFFF6DCFEEF?@DDF+==?FFGGFGG7<8C78@EFFFFFAFFD5@EDF>CF>DDC45CGDF<97((61(6;@FFFE72?<;<EFFF()(/09>C))<A21C6?7)-))6).
@M00200:205:000000000-AKKM3:1:1101:14778:9059 2:N:0:1
TACTAGGGTATCTAATCCTGTTTGCTCCCCACGCTGTCGCGCATCAGTGTCAGAAACTGCCCAGCAGACCGCCTTCGCCACCGGTCTTCCTCCGGATCTCTACGCATTCCACCGCTACACCCGGAATTCCGTCTGCCTCTACAGTCCTCGAGTTTGACAGTCGGCACGGCAGACCCGGAGTTGAGCTCCGGGCTTTCACCACACCCTTATCAAACCACCTACGCGCCCTTTATACTCAGTTCAGAGT
+
CCCCCGGGGGGGGGGGGGGGGGGGGGGGGGGGGGGGGGGGGGGGGGGGGGGGGGGGGGGGGGGGGGGGGGGGGGGGGGGGGGGGGFGGGGGGGGGGGGGGGGGGGGGGGDGGGGGFGGGGGGGGGGFGGGGGFGGGFFGEFGGFGFGFGFGCDGGFFGFFGFFGFFGGFGFBFC>FFBDBF8FFAFGFFGGDFGGGFEGFFDFF;>D1@9>CC)<C=GFFFF:5>G:D9>0<AB<)<4?<>AFF)44
@M00200:205:000000000-AKKM3:1:1101:22970:9070 2:N:0:1
TACGCGGGTATCTAATCCTGTTTGCTCCCCACGCTTTCGTGCATGAGCGTCAGTGTTGGCCCAGAAGGCTGCCTTCGCCATCGGTGTTCCTCCACATCTCTACGCATTTCACCGCTACACGTGGAATTCCACCTTCCTCTGCCACACTCCAGCAAAGTAGTTTCGAGCGCAATTCCCAAGTTAAGCCCGGGGCTTTCACACTCGCCTTGCTCTGCCGCCTGCGCACACTTTACGCCCAGTTCAGAGT
+
CCCCCGGGGGGGGGGGGGGGGGGGGGGGGGGGGGGGGGGGGGGGGGGGGGGGGGGGGGGGGGGFGGGGGGGGGGGGGGGGGG@EGGGDGGGGGGGGGGGGGGGGGGGGGGGGGGGFGGGGGG87FGGGGGGGGGGGGFGFFGGFGBDDGFGGGGGFFFFFGGFG>FFGEGDFEFFFFFCFGGGGFGGFFGGFFEGFF?GEBBBD((,63=44C@FE65>((/(23C59*08<AB?6E?<2)69)4)-
@M00200:205:000000000-AKKM3:1:1101:20938:9079 2:N:0:1
TACGCGGGTATCTAATCCTGTTTGCTCCCCACGCTGTCGCGCCTCAGTGTCGGCTATTGGGAGATTGCTCTCCCACCGCCCAGCAGACCGCCTTCGCCACTGGTGTTCTTCCGGATCTCTACGCATTCCACCGCTACACCCGGAATTCCAACTGCCTCTACGGTGCCCCAGCGACACAGTTGCCATGGCCGATCCGGAGTTGAGCCCCGGACTTTCACCACGGCCTTATGCCGCCACCTACGCGACCTTTT
+
CCCCCGGGGGGGGGFGGGGGGGFGGGGGGGGG:FGGGFEGEGGGGGGGGGGGGGGGGGGGFGGGGGGGGGGGGCFFEEGGFG8FFF=FFEGGG:DGGGGGGGFGGGGGGFGGGEGEGCGFGGFDB>BFFGGGDGG>EFGD>:6@C5DEFFC>>CCFFGGFFFDC5A>:?E4>B>B4BFFFGGGDFCCF;FEF>EG*:(78@<5()6::19>;72+<-:9??4(76CF=FG>F6;3>G:03:(22(,-3)6)
@M00200:205:000000000-AKKM3:1:1101:20354:9092 2:N:0:1
TACTGGGGTATCTAATCCGGTTCGCTCCCCTAGCTTTCGCGCATGAGCGTCAGGAACGGCCCAGCAGATCGCCTTCGCCACCGGCGTTCCTAGCGATATCTGTGCATTTCACCGCTACACCGCTAGTTCCATCTGCCTCTACCGCCCTCAAGTCAACGCAGTATCCGACGCGGGTTCGCAGTTGAGCCGCCAGTTTTCACGCCGGACTTACGTAACCGCCTCCACGCCCTTTATACCCAATTCAGCGT
+
CCC8@GGGGGGGGGGGGGGGGGGGGGGGGGGFGGGGGGG7FGGGEFGGGGGGGG8<FGG@:@CFGGFGF<FGGGGGGGCG:FGDCFGGGGGGGFGGGGGGGGGGGFFGGGGGGGGFGFGGDEECCCGGGG:=DFFG?:DDFGFFC?DF?FF73DD>985@C94:AF4EEEE9D@FFFDC:F8;7:07FAD*.8C7CFAE<06:>9((,,.4:();;39340(,81*7DG)87))))3,.,(69)6)-4
@M00200:205:000000000-AKKM3:1:1101:24925:9116 2:N:0:1
TACGAGGGTATCTAATCCTGTTTGCTCCCCACGCTTTCGCACCTCAGTGTCAGTATCAGTCCAGGTGGTCGCCTTCGCCACTGGTGTTCCTTCCTATATCTACGCATTTCACCGCTACACAGGAAATTCCACCACCCTCTACCGTACTCTAGTCAGGCAGTTTTGGATGCAGTTCCCAGGTTGAGCCCGGGGCTTTCACATTCAACTTACCAAACCACCTACGCGCGCTTTAAACCCAGTTCAGAGTGTAT
+
CCCCCGGGGGGGGGGGGGGGGGGGGGGGGGGGGGGGGGGGGGGGGGGGGGGGGGGGGGGGGGGGGGGGGGGGGGGGGGGGGGGGG?FGGGGFGGGGG<FFGGGDGEGGGCFGGGGFGGGGFGFFGGGGFGGGFGFCEFGFFGGFGFGBGFGGGGGBFGGFDDEGDDDGFGFEFFFFBFG?FFGG58FFDD6BFGGGFEFCEFFFFEFFEE)>E2DCBGBF(8>E(=:>7*84.)76B;?8.?F?E@4;)).
@M00200:205:000000000-AKKM3:1:1101:23743:9122 2:N:0:1
TACTGGGGTATCTAATCCCGTTTGCTCCCCTGGCTTTCGTGCCTCAGCGTCAGGAAATGTCCAGAGACTCGCCTTCGCCACTGGTGTTCCACTTGATATCTACGCATTTCACTGCTACACCAAGTATTCCAGTCTCCCCTCCATTCCTCCAGCCGAATAGTATCCGACGCAGTTTCCAAGTTAAGCTTGAAGATTTCACGTCAGACTTACCCGACCGCCTACGCACCCTTTATACCCAATTCAGAGT
+
CCCCCGGGGGGGGGGGGGGGGGGGGGGGGGGGGGGGGGGGGGGGGGGGGGGGGGGGGGGGGGGGGGGGGGGGGGGGGGGGGGGGGGGGGGEGGFGGGGGGGGGGGGGGGGGGGGGFGGGGGGGGFGGGGGFFGGGGGBEFFGGFGFGEBDEGGGGBFGGFGGFGEFGGFGFFFEFFFFD?FDFFBFGFFGGFFGGGFCFFFFFFFBBCEFEE@5C;5C??@B(:9EBG<C;>?3E5@@DD4)))934
@M00200:205:000000000-AKKM3:1:1101:5512:9131 2:N:0:1
TACAGGGGTATCTAATCCCGTTTGCTCCCCTAGCTCTCGTACATGAGCGTCAGTCTTAGGCCAGAAAGCCGCCTTCGCCACTGTTGTTCTTCCTGATCTCTACGCATTCCACCGCTACACCTGGAATTCGCCATCCCTCTCCCGGATTCAATCCAGCCAGTAGCGAACCATGTTCCAGTGTAGACCCCGGGGATTTCACGTTCGACTTAGCAGGCCGCCCACGCGCCCTTCACATGCAATTCACTGGAAAC
+
C@<C,;6+8@ECFF<F@FFFEFFDC<FCD@<<,CF,6C,D@6C<,,F,FE7C:6C,F<E<FGEFG8F,AF+@FGB:<CC:@<@,CFC<FC,FEF9,A,49@FA7F4==DEAFF++9D:,A4D4>D=,@F++4=1=DDFC);@=?@*+8A=,+70=96D+0,+*2)*66*,*5=CCF+=+*8,+5+@1:501**41A+*=)5<=?222-6>:;.(:A(78((/(218=352().)))0.)42<62))(((-(
@M00200:205:000000000-AKKM3:1:1101:9807:9146 2:N:0:1
TACAGGGGTATCTAATCCTGTTTGCTCCCCACGCTGTCGCGCCTCAGTGTCGGCTATTGGACCTTGCGGTCCACTGCCCAGCAGATCGCCTTCGCCACCGGTGTTCTTCCGGATCTCTACGCATTCCACCGCTACACCCGGAATTCCATCTGCCTCTACGGTGCCCCAGCGACACAGTTGCCATGGCCGATCCGGAGTTGAGCCCCGGACTTTCACCACGGCCTTATGCCGCCACCTACGCGCCCTTTCA
+
CCCCCGGGGGGGGGGGGGGGGGGGGGGGGGGGGGGGGGGGGGGGGGGGGGGGGGGGGGGGGGGGGGGGGGGGGGGGGGGGGGGGGGGGGGGGGGGGGGGGGGGGGGGFGGDGEGGFGGDGFGGGGGGGGGGGGGGGGFGFFG6DEFGEGFGGGFGFFGGFGF>GDFGGDGFFFFFFFFGFGGGG>EGFAGGFFGG7B8?>?@EF;?FFFFFFFFCFECF00227)07:7F9>991?*558>>9>B9:8)4
@M00200:205:000000000-AKKM3:1:1101:27488:9176 2:N:0:1
TACTCGGGTATCTAATCCTGTTTGCTCCCCACGCTTTCGCGTCTCAGCGTCAGTTATCGTCCAGAAGGCCGCCTTCGCCACCGGTGTTCCTCCTGATATCTACGAATTTCACCTCTACACCAGGAATTCCGCCTTCCTCTCCGACACTCAAGAAAGGGAGTTTCAAATGCAGTTCCTGGGTTGAGCCCAGGGATTTCACATCTGACTTTCCTTCCCGCCTACACGCCCTTTACACCCAGTTCAGAGT
+
<CCCCGGGFGGFGGGGGGGGGGGGGGGGGGGGGGGGGGGGGGGGGGGGGEGGGGGGFGGGGGGGGGGGGGGGGGGGGGGCEEEEGEGGGGCFEFFGGGGGGFGGGGGGGGGGGGGFGGGGGGFEGGGGGGFGGGCCDDFEFGGFGDGEFFGFGG?DFG6?3=AFF+<FAECE<7FFCFC?F557>AFFFGGEFFGGFCE?EFFFFFFF?EFF<BFC9C4(8>EF25=>5>;46<31C?//9CE??)7
@M00200:205:000000000-AKKM3:1:1101:7060:9181 2:N:0:1
TACAAGGGTATCTAATCCCATTCGCTACCTACGCTTTCGTGTTTCAGTGTCAGGAGTGCGCCAGTGAATTGCCTTCGCATTTGGTGTTCCCCATGATATCAACGGATTTCACCCCTACTCCATGAGTTCCATTCACCTCTCGCATCCTCTAGTTGTGCCGTTTCCTCTGCGGGACCCCGGTTAAGCCGAAGAATTTCACAGAAGACTAACACAACCACCTACACACCCTTTAAACCCAGTTCAGAGTAGA
+
CCCCCGGGGGGGGGGGGGGFGGGGGGGGGGGGGGGGGGGFFGFGGGGGGGGGGGGGGGGGGGGGGGGGGGGGGGGGGGDEGGGGGGGGGGGGGGGGGGGGGGGGGCFFFGGGGGGFGFGFGFFGGGGGFGGGGGGGGFGEFGEEGEGEGFGGGGGFFGGDGGFGBFGGFGB=B>9>DEGBCEDGFGGEFGGFAFFGBEGFFFFBBDEF3BFFFFGG2/?3>3B6*4?<*9=4?CF(;4;59?EEFFCEFE
@M00200:205:000000000-AKKM3:1:1101:23575:9186 2:N:0:1
TACGGGGGTATCTAATCCCTTTTACTCCCCACGCTTTCGTGCCTGAGCGTCAGCAATTGTCCAGGTAGCCGCCTTCGCCTCTGGTATTCCTCATGATATCTACGCATTTCACTGCTACACCATGAATTCTGCTACCCTCTCCAATGCTCTAGCCATGTAGTTTGAGGTGCAATTCCGAGGTTAAGCCCCGGGCTTTCACGCCTCACACACATGGCCGCCTGCGCACCCTTTATACCCAGTTCAGAGT
+
CCCCCGGGGGGGGGGGGFGGGGGGGGGFGGGGGGGGGGGGGGGGGGGGGGGGGGGGGGGGGGGGGGGGGGGGGGGGGGGGGGGGGFFFGGGGGGGGGGGGDGGGGGGGGGGGGGGFGGGGGGGGGGGGGGGGGGG@DFGFF?FFFFGFGFG?GGFFFGGFFF;DD?FGFFFFFFFFF>DFGGG77ECFFGEDBEGGFECBD=DFB@@E9@@FBDGEFDE0=7@A>E>CCC@FCEE?@7:@<>294<<
@M00200:205:000000000-AKKM3:1:1101:2525:9193 2:N:0:1
TACAGGGGTATCTAATCCTGTTTGCTCCCCACGCTTTCGTGCCTGAACGTCGGTGCTGGACCAGGAAGCCGCTTTCGCCACTGGTGTTCCTTCCGATATCTACGCATTTCACCGCTACACCGGAAATTCCGCTTCCCTCTTCCGCACCCTAGCTATGCAGTCTCGAATGCAATTCCCAGGTTGAGCCCGGGGCTTTAACACCCGACTTACATAACCGTCTACGCACGCTTTAAACACAATCCAGAGT
+
CCCCCGGEFGGGGGGGGGGFFGGEFGGGDFGGGGGEFGGFFCFFGGGGGGGCEFGGGGGGGGFDFGGFEEGGGGGCFGGCGGGFGCGCFFFGCFGGGCEGCF<FGEECCEFG9@@*@FCEFGGCEGGGGGGGGGG8D5FDFGGFGFDAGFFGGGFFFA95@F@FEFFF9@B9+*8B*9?>@DFGFFGFFG5>DGF<+1=CEFB=91(,7>/.)9:>3CD<@)2:@E)99C(66A<)28?<((.)23:
@M00200:205:000000000-AKKM3:1:1101:14367:9208 2:N:0:1
TACCAGGGTATCTAATCCTGTTTGCTCCCCACGCTTTCGCGCCTCAGCGTCAATTACGGGCCAGATAGCCGCCTTCGCCACTGGTGTTCTTCCCAATATCTACGAATTTCACCTCTACACTGGGAATTCCACTATCCTCTCCCGCATTCAAGCTCATCAGTATCAAGCGCAGCCCCCAGGTTGAGCCCGGGAATTTCACGCCTGACTTGATAAGCCGCCTACGCGCCCTTTAAACCCAATTCAGAGT
+
CCCCCGGGGGGGGGGGGGGGGGGGGGGGGGGGGGGGGGGGGGGGGGGGGGGGGGGGGGGGGGGGGGGGGGGGGGGGFGGGGGGGFGGGGGGGGGGGGGGGGFGGGGGGFGGGGGGFG,=FFGGDGGCFFFGFGG?FGBFBBGFBGFDDGFGDGGGFFGGFGGFGFFGA>EF=ECEDD>CFFGG*5DFFAGE>>GFGEA<-/5<>DFFCEBC*73CF@CED?@DE>EDDC7;C)6)6C?:0)642:2:
@M00200:205:000000000-AKKM3:1:1101:16581:9217 2:N:0:1
TACGCGGGTATCTAATCCCGTTTGCTCCCCTAGCTTTCGCGCCTCAGCGTCAGTAGAGATCCAGTGGGTCGCCTTCGCCACCGGCGTTCCTTCTGATATCAACGCATTTCACCGCTCCACCAGCAGTTCCACCCCCCCCTACCTCCCTCGACCTCCCCAGTATCCAAGGCAATTCTACCGTTGAGCCGGAGGATTTCAACCCCGACTTTGCAAACCGCCTACGCGCCCCTTACTCCCACATCAAGATCGAT
+
CCC<,@FGGEGGGGGCFGGGGFGCFF<FGGF-<FDGGGC7BCCF7FFCF@FCC9,<EF,@EFF,<<FFC,8>,6=,<CGE7A@C7>+CEEEDF,?9A,4C,=,@=@F:A;>,E6>*+@DGF=D,D,7,3@,@=C+6@9>893@6FFD)3**/*/9**1001+/40+8,0/)-)76+++0)4=*76C*))):)=++>8C+61:(,20((.-).))/2155((((0(27D)1:)().5*(((),)).)))(,(
@M00200:205:000000000-AKKM3:1:1101:17110:9226 2:N:0:1
TACAGGGGTATCTAATCCGATTCGCTACCCACGCTTTCGTGCCTCAGCGTCAAGAAAGTGCCAGTGAACTGCCTTCGCATTTGGTATTCCCCTCGATATCAACGGATTTCACCCCTACACCGAGAGTTCTGTTCACCTCTCACTCCTTCTAGTTATACCGTTTCCCACGCGAACTCCGGGTTAAGCCCGAAGATTTAACGCAAGACTAATATAACCGCCTACGCACCCTTTACACCCAGTTCAGAGTAGA
+
CCCCCGGGGGGGGGGGGGFEGGGGGGGGGGGGGGGGGGGGGGGGGGGGGGGGGGFGGGGGGGGGGGGGGGGGGGGGGGGGGGGGGGGGGGGGGGGGGGGGGGGGGGGGGGGGGGGFGGGGGGGGEGGGGGGGGGGGGFGFFGGFGFGEGFDFGGGFFGGFGGFGBFGGEGFFFFFFFFG>FGGDFGGFFDGFFGFFF<CA@@B@BB*>BFFFFE9CFC>?@8?>?G8C5;;CFC<3?:48AFA4)<9<4:
@M00200:205:000000000-AKKM3:1:1101:18620:9228 2:N:0:1
TACACGGGTATCTAATCCTGTTTGCTCCCCTAGCTTTCGTGCCTCAGTGTCAGGTGTTGTCCAGGGACCCGCCTTCGCCACTGGTGTTCCTCTTGATATCTACGCATTTCACTGCTACACCAAGAATTCCAGTCCCCCCTCCAAACCTCCAGCCACAGAGTTTTCAATGCCTTTTCCGGGTTAAGCCCGGAGATTTCACATCGAACTTTCATGGCCACCTACGCACCCTTTATACCCAGTTCAGAGT
+
CCCCCGGGGGGGGGGGGGGGGGGGGGGGGGGGGGGGGGGGGGGGGGGGGGGGGGGGGGGGGGGGGGGGGGGGGGGGGGGGGGGGGGGGGGFGGFGFGGGGGGGGGGGGGGGGGGGFGGGGGGGGFFGGGGGGGGGGGF>=BGGBFFDDFFGGFGGFFGF?@CEGDFGGFGBFFEFFDE69=EFCFF?FEGGEBGFFFEGC*58@5>DAAF?E6*:829A@BB>B=EBGGF);CCEE872476<<./6
@M00200:205:000000000-AKKM3:1:1101:23392:9234 2:N:0:1
TACTCGGGTATCTAATCCCGTTCGCTACCCACGCTTTCGTACCTCAGCGTCAGAACAAGCCCAGCGGCCTGTCTTCACCTTCGGCGTTCCGATAGATATCAACGCATTTCACCACTCCACCTATCGTTCCGACCGCCCCTACTTGTCTCAAGACGTGCGGTTCGCCGTGCAATTCCTCGGTTGAGCCGAGGGCTTTCACACGACGCCTGCACATCCGCCTACGTACGCTTTATGCCCAATTCAGAGTAGA
+
@CCCCGGGGGGGGGGGGGGGGGGGGGGGGGGGGGGGGGGGGGGGGGGGGGGGGGGGGGGGGGGGGGGGGGGGGGGGFGGFFGGGGGGGGGECFGGEEGGGGGGGGGGGFAFGGGGFGGGGGGGGGGCFGFCEGGGGGFC5DGGFGFFCFFGFGGDF*DC55?=7AFGE4*/>FBFFF=DACCDCAFGFFGDBFGGGFEG?@;(:69>B::(:9<EC19<18:07.AEC*14<<BB5@?(4:A)-64<).)
@M00200:205:000000000-AKKM3:1:1101:24687:9236 2:N:0:1
TACACGGGTATCTAATCCTGTTTGCTCCCCACGCTTTCGCACCTCAGCGTCAATCTTCGTCCAGGTCAGCGCCTTCGCCACTGGTATTCCTCCCGATATCTACGAATTTCACCTCTACACCGGGAATTCTCTGACCCCCTCCGAGATTCAAGCAAGGTAGTTTTGAATGCACTTCCTGGGTTGAGCCCAGGGCTTTCACACCCAACTTTCATCGCAGCCTACGTGCGCTTTACACCCAATTCAGAGT
+
CCCCCGGGGGGGGGGGGGGGGGGGGGGGGGGGGGGGGGGGEFGGGGGGGDGGGGGFFGGGGGGGGGGGGGGGGGDGGGGDGGGGGGGGGGG9FFEGGGGGGGGGGGGGFGGGGGGFGGFGGGGGDGGFGGGGGGGFDBEAFEG5CBFEGFGGGGFFFDFFE@DDCFGFFFFFF@FAFADFGGDGFGFFFFGFBGGGBFGCF227/5BEEF585=54(1;()/78(3=<9CD3C?@;E;(/;4?3?<A
@M00200:205:000000000-AKKM3:1:1101:11584:9247 2:N:0:1
TACTAGGGTATCTAATCCCGTTTGCTCCCCACGCTTTCGCGCCTCAGCGTCAGGAAATGCCCAGAGACCCGCCTTCGCCACCGGTGTTCCTCCCGATCTCTACACATTTCACCGCTACACCGGGAATTCCAGTCTCCTCTGCATCCCTCAAGAACGGCAGTATCAGCCGACGTTTCTCGGTTGAGCCGAGAGATTTCACGCCTGACTTGCCATCCCGCCTACGCGCCCTTTATACCCAATTCAGAGTACAT
+
CCCCCGGGGGGGGGGGGGGGGGGGGGGGGGGGGGGGGGGGGGGGGGGGGGGGGGGFGGGGGGGGGGGGGGGGGGGGGGGGDFGGCFGGGGGGGGGGGGGGGGGGGGGDFGGGGGGFGGGFFEGGEGGGGGGGGGGGGBFEFGGFGFGEGFC?EGFFFGG>ECEGCE?E>EFF559FF6CFGCC4966B>D*:?FGG8*22(,/38EEC3<;>E1BADG>06=0:;GFD)90:<>A-<?1:<)6)).66).)
@M00200:205:000000000-AKKM3:1:1101:16611:9248 2:N:0:1
TACGCGGGTATCTAATCCTGTTTGCTCCCCACGCTTTCGTGCATGAGCGTCAGTGTTGGCCCAGGAGGCTGCCTTCGCCATCGGTGTTCCTCCACATCTCTACGCATTTCACCGCTACACGTGGAATTCCACCTCCCTCTGCCACACTCAAGCCCCGTAGTTTCGAGCGCAATTCCCAGGTTAAGCCCGGGGCTTTCACACTCGACTTGCGGGCCCGCCTGCGCACCCCTTACACCCAATTCAGCGT
+
CCCCCGGGGGGGGGGGGGGGGGGGGGGGGGGGGGGGGGGGGGGGFGGGGGGGGGGGGGGGGGGGGGGGGGGGGGGGGGGGGGGGGGGEGGGGGGGGGGGGGCFGGGGGGGGGGGGDGGGGGFGGDGFGGGGGGGGGGFGFFGGFGFGBGFE+@=D>>>C>;CCFAFFGFGFFFFFFFFD5?EGGFEFF*77?DGGDFFGFF(3279@0@<9BF(281C>0::1>0CFG)9?:?<22E(4:)64))(-
@M00200:205:000000000-AKKM3:1:1101:27516:9250 2:N:0:1
TACAAGGGTATCTAATCCCGTTTGCTCCCCTGGCTTTCGTGCCTCAGCGTCAGTACATCCCCAGCAGCCTGTCTGCACCATTGGCGTTCCAGATGATATCTACGCATTTCACCGCTCCACCATCTGTTCCGGCTGCCCCTAGATGACTCAAGAACGGCAGTATACCAAGCAATTCCACGGTTAAGCCGTGGGATTTCACAAAGTACTTACCATCCCGCCTACACACGCTTTATACCCACTTAAGCGTAAA
+
CCCCCGGGGGGGGGGGGGGGGGGGGGGGGGGGGGGGGGGGGGGGGGGGGGGGGGGGGGGGGGGGGGGGGGGGGGFGGG@FGGEFGGGGDGFGGGGFGGGGGGGGGCE@DFGGGGC?GGGGGGGGGGGGGGGGDEGGDFG>DFFFGFGFGFGFGGFEDGCEGFFGEFGGB8FBFEFFFFGBFGGGFGFDFGD>FGGGFFAEF@@*>AEEF4@=8=FF2CD((084**89*:893<CCFF(()1))).3/(,
@M00200:205:000000000-AKKM3:1:1101:14269:9257 2:N:0:1
TACACGGGTATCTAATCCTGTTTGCTCCCCACGCTTTCGCGCCTCAGCGTCAGTACCGTCCCAGCGAGCTGCCTTCGCCATCGGTGTTCCTCCTGATATCTGCGCATTTCACCGCTACACCAGGAATTCCACTCGCCTCTTCCGGACTCTAGTCCGACAGTATCCACCGGCTTTCAAGGGTTGAGCCCTTGACTTTTACAGCGGACTTACCGGACCGCCTACGCGCTCTTTATACCCAATTCAGAGT
+
CCCCCGGGGGGGGGGGGGGGGGGGGGGGGGGGGGGGGGGGGGGGGGGGGGGGGGGGGGGGGGGGGGGGGGGGGGGGGGGGGGGGGGCGGGGGGGGGGGGGGGGGGGDGGGGGGGGFGGGGGGGGGGGGGGGGGGGGGFGFFFGFGFGFGFGFGGGFFGGFGGFGFFGGFDEAEFFFFF4AF:@C6?FFFGFFA,=8FCCCFFF=0(:<CEEFB1EG9C@:((()45>C*>>:5)6-<>?B924<226
@M00200:205:000000000-AKKM3:1:1101:26760:9270 2:N:0:1
TACCCGGGTATCTAATCCCGTTCGCTCCCCTGGCTTTCGTGTCTCAGCGTCAGCACACTCCCAGCTACCTGTTTTCACCATTGGCGTTCCAAATGATATCTACGCATTTCACCGCTCCACCATTTGTTCCGGTAGCCCCTAAGTGGCTCAAGATAAGCAGTATACCGAGCAGTTCCACGGTTGAGCCGTGGGATTTCACAAGGTACTTACAAATCCGCCTAAACACGCTTTAAACCCAATTCAGAGTAAA
+
CCCCCGGGGGGGGGGGGGGGGGGGGGGGGGGGGGGGGGGGGGGGGGGGGGGGGGGGGGGFGGGGGGGGGGGGGGGGGGGGGGGGGGGGGGGGGGGGGGCFGGGGGGGGGGGGFGC?CGCCEDGGGGGGGGGDDGGGG?EDFGGFGFG5+;9DGGGF5DDFGGDGFDGGBDBDFFFFFD?AF++3:EGEFGE>FEGG67BE5547ACCEC=4A=ECC9F?/6)0)*4:?552)/7)682;;C<)5))19))
@M00200:205:000000000-AKKM3:1:1101:9412:9274 2:N:0:1
TACGGGGGTATCTAATCCGGTTCGCTCCCCACGCTTTCGCGTCTCAGCGTCAGTACCGTACTAGAGAACCGCCTTAGCCACGGGTGTTCTTCCTGATATCTGCGCATTTCACCGCTACACCAGGAATTCCATTCTCCTCTTCCGGACTCTAGCCAAACGGTTTCCATCGACGTCTAGAGGTTAAGCCTCTAGTTTTCACAACGGACCTGTCTGGCCGCCTACACGCTCTTTATGCCCAATTCAGTGT
+
CCCCCGGGGGGGGGGGGGGGGGGGGGGGGGGGGGDEGGGGFFGGGGGGGGGGGGGGGGGGGGGGGFDFEGGGGGGGGGGFGCFGGEFFGGGGGGGGGGGGGGGGGGGGGGGGGGGEGGGGGGGGGCGFGGGGGGGGGFGFFGGFGEG=GF7=EGGA5EC*ADAGFFGGD,@9BDFFFF48<@8+1><AFGC=AEECFC?C<D0(3>>F;7@EE(BF(97?(.5??5)9/C44><<);)(44<B<.)6
@M00200:205:000000000-AKKM3:1:1101:10256:9300 2:N:0:1
TACTAGGGTATCTAATCCCGTTTGCTCCCCACGCCTTCGCGCCTCAGCGTCAGTGTCAGCCCAGCAACCCGCCTTCGCCGCAGGTGTTCCTCTCGATATCTACGCATTTCACCGCTACACCGAGAATTCCAGTTGCCCCTTCTGCACTCTAGCCCTGCAGTATCGGCTGACCCTTCCGGGTTAAGCCCGGAGATTTCACAGTCGACTTACGGTGGCAGCCTCCGCGCCCTTCATACCCAATTCAGAGCACC
+
CCC8CFCEFGGGD<FFGFGGGGGGGGFGGGGGEGGGGGFFGDGCEGGGGF:FGFFGDACDFGFGGGDGGGGGGGDGGGGEGCFG@EGCGFCABE?=F8=FG;GGGG>FGGGGGGGFGGGGGEG+@CDFADEDD,DGA*@5:FE7B2?D?+@DA?D*;FGFF?EGFFGF5DA:*0@CAEDECD7;FF<?44;A;F<CC*C4>7*52=D;)722,(**(*:63(3)/*577)((,)6>C:DB(6<))4)(.(.
@M00200:205:000000000-AKKM3:1:1101:18314:9304 2:N:0:1
TACGAGGGTATCTAATCCCGTTCGCTCCCCTGGCTTTCGCGTCTCAGCGTCAGCAGACCCCCAGCGAGCTGTTTTCACCGTCGGCGTTCCAAGTGATATCTACGCATTTCACCGCTCCACCACTTGTTCCGCTCGCCCCTGGGTCGCTCAAGGCCGCCAGTATGCCCCGCGGTTCCACGGTTGAGCCGTGGGATTTCACGGGGCACTTAACGGCCCGCCTACACGCGCTTTATACCCAGATCAGAGT
+
CCCCCGGGGGGGGGGGGGGGGGGGGGGGGGGGGGGGGGGGGGGGGGGGGGGGGGGGGGGGGGGGGGGGGGGGGGGGGGGGGGGGGGFCGFFGGFFGGGGGGGGGGGGGFDFGGGGFGGGGGGGGGGGGGGGGGGGGGFGFFDFFGFGFGEG2DCF>EGGFGGEGE8CFFGD>EFFFFFGDGGGGFFGE>DCEAFFFFAGFBBFFB<7?B<<?16?89D>F?227?EDG3<(5AB><F>((.47?2?A
@M00200:205:000000000-AKKM3:1:1101:11367:9311 2:N:0:1
TACTGGGGTATCTAATCCCGTTCGCTCCCCTGGCTTTCGTGTCTCAGCGTCAGCACACCCCCAGCGAGCTGTTTTCACCGTTGGCGTTCCAAGCGATATCTACGCATTTCACCGCTCCACCGCTTGTTCCGCTCGCCCCTAGGTGGCTCAAGACGACCAGTATACCGAGCAGTTCCACGGTTGAGCCGTGGGATTTCACAAGGTACTTAGAAGTCCGCCTACACACGCTTTCCACCCAATTAAGATTAGGT
+
CCCCCGGGGGGGGGGGGGGGGGGGGGGGGGFGFGGGGGGGGGGGGGGGGGGGGGGGGGGGGGGGGGCFGGGGGGGGGGGGGG?FFGGGGGFEFGGEG@EGGFGGGGGGGGFGGGDDGGFGGEGGGGEFGGGGGGGGDBEDFGGFGFGBDF6:;DGFFGGFFGFGFFGE>GB4FECFFFD@F5CCAFFFEGGDFGCGF?FE<;7@)9;<CEF<CFGFDGDDD1()/A5C*<()6)).;3-3)).4)).6)))
@M00200:205:000000000-AKKM3:1:1101:24359:9328 2:N:0:1
TACCGGGGTATCTAATCCTGTTCGCTCCCCACGCTTTCGCTCCTCAGCGTCAGTATCGGCCCAGAGACCCGCCTTCGCCACCGGTGTTCCTCCTGATATCTGCGCATTTCACCGCTACACCAGGAATTCCAGTCTCCCCTGCCGAACTCTAGGCTGCCCGTACCGGATGCAGGCCCGGGGTTGAGCCCCGGACTTTCACCACACCCTTATCAAACCACCTACGCGCCCTTTAAACCCAATTCAGAGTAGA
+
CCCCCGGGGGGGGGGGGGGGGGGGGGGGGGGGGGGGGGGGGGGGGGGGGGGGGGGGGGGGGGGGGGGGGGGGGGGGGGGGGGGDGGGGGGFGGGGGGGGGGGGGGGGG8FFGGGGEGGGGGGGGGGGGGGGGGGGGCFGDF@FEGFGBFFACFGGFFCFE>DDGFFC>BGFFFFF>BEGFGEGDFF?35DDFFGGGFCGFFFFFFFFFDAAAAAG81CE?B?:<>EEG)7>9A)),;12244)64<4624
@M00200:205:000000000-AKKM3:1:1101:5178:9332 2:N:0:1
TACCAGGGTATCTAATCCCGTTCGCTCCCCTAGCCTTCGTGCATGAGCGTCAACATTTGTCCAGAGTCTTGCCTACGCCCTTAGTGTTCTTCTCGATATCCACGCATTTCACTGCTACACCGAGAATTCCAGACTCCTCTCCAAAGTTCTAGCACGGAAGTATCAAGCGCAGTCCAGGGGTTGAGCCCCTGAATTACACATTTGACTGCCCGCGCGGCCTGCGCACCCTTTAAGCCCAGTTCAGAGTAGAC
+
CCCCCGGGGGGGGGGGGGGGGGGFGGGGGGGGGFGGGGGGGGGGGGGGGDCFGGFCGFGGGGGGGGGGGGGGGGFFGGGGGGGGFGGGGGGGGGGGECCFEFGGGGGGGGGGGFGFGGGGGGGEE8DGGDEDFGGGGFGFFGGFGFFEFFGGDFGFFCDFG8DFFFFGA85>EFFFFFGECEGGFG?CBFGFFFFCFECE5A@EE77:):C2AAEC(:?@07BFFGFG/;EF?EAEF104)).?939<9A)
@M00200:205:000000000-AKKM3:1:1101:22963:9362 2:N:0:1
TACCGGGGTATCTAATCCTGTTTGCTCCCCACGCTGTCGCGCCTCAGCGTCAGCAACAGCCCAGCAGGCCGCCTTCGCCACCGATGTTCTTCCCGATCTCTACGCATTCCACCGCTACACCGGGAATTCCACCTGCCTCTACTGTGCTCGAGCCCGACAGTTTAGGAGGCAGCCTCGCAGTTGAGCCGCGAGATTTCACCCCCTACTTATCAGGCCGCCTACGCGCCCTTTAAACCCAGTTCAGAGT
+
CCCCCGGGGGGGGGGGGGGGGGGGGGGGGGGGGGGGGGGGGGGGGGGGGGGGGGGGGGGGGGGGGGGGGGGGGGGFGGGGGGGDGGGGGGGGGGGGGGGGGFGGGGGFGGGGGGGFGGGGGGGCGCFGGGDGGGGGGFGFFGGFGFGFCAEDG5DBFGCD>F*=C4FGEC>9BFF;85CEGFGG4CEBF5>5>FGGFFGF?09>???F>BAAFFGG15@0143@1CE3/92:A9<7C??F<AFF)49
@M00200:205:000000000-AKKM3:1:1101:26210:9364 2:N:0:1
TACCGGGGTATCTAATCCCGTTTGCTCCCCTGGCTTTCGTGTCTCAGCGTCAGCACACTCCCAGCTACCTGTTTTCACCATTGGCGTTCCAAATGATATCTACGCATTTCACCGCTCCACCATTTGTTCCGGTAGCCCCTAAGTGGCTCAAGACACCCAGTATACCAAGCAGTTCCACGGGTGAGCCGTGGGATTTCACAAGGTACTTAGGCATCCGCCTACACACGCTTTCTACCCAGTTCAGAGT
+
CCCCCGGGGDGGGGGGGGGGGGGGGGGGGGGGGGGGGGGGFGGFFFDGGE@FGGGFGGGFGGFFGGFGGGGGGGFGGFFGGGEGGGFEEGFGGGGGGGGGGGGGGGGDGGGGFEGFG>FGGGGGGGFGGGGGDGD8DFCDFGDFGF>)6;9DAFGFFEGFG8C@E9DFFGFDDBFFFFGDG;DD6CGFBGDFFFCFF@,;>===>4AA74@EEEED@F;(-07;;CAC5*8)1?)/4./6).7?C3?
@M00200:205:000000000-AKKM3:1:1101:4800:9370 2:N:0:1
TACAAGGGTATCTAATCCTGTTTGCTCCCCACGCTTTCGTGCCTCAGCGTCAGTGTTGATCCAGATGGCCGCCTTCGCCACGGATGTTCCTCCCGATCTCTACGCATTTCACCGCTACACCGGGAATTCCGCCATCCTCTATCACACTCTAGCCGGCCAGTTTCAAATGCCATTCCCAGGTTGAGCCCAGGGCTTTCACATCTGACTTAGCCAACCGCCTACGCACGCTTTACGCCCAGTTCAGAGT
+
CCCCCFGFGEGGGF<FGGGG<FEFFFGGGGGEGGGG8EGGGGGGGGGGGGGDGFEFGFACGGGGCFGFCEGGC,FGGGGGGGCFFGGGGFGGGCGGEGGGG;DDGDGCFGGFEEG>DGGGCEE@CBFFGGFEGGCBFFFE?FGFGDFBGFFFGGGFFGCF82;DEF?F<9FEF@FAFFG5@DDFAFFCFG*9BGCCBEF**>>4A=E566*77>EC@DEF?@2=;E>D/7(.),/6?:(4.4<2-45
@M00200:205:000000000-AKKM3:1:1101:26330:9375 2:N:0:1
TACGCGGGTATCTAATCCGGTTCGCTCCCCTAGCTTTCGCGCCTCAGCGTCAGGATTGGCCCAGCCATCCGCCTTCGCCACCGGCATTCCTAGCGATATCTGCGCATTTCACCGCTACACCGCTAGTTCTAATGGCCTCTACCATCCTCAAGTCAACGCAGTATCCGACGCAGTTCCACATTTGAGCCGTGGTATTTCACGCCGGACTTCCGTAACCGCCTGCGCCCCCTTTAAGCCCAGGTCAGCTTCGC
+
CCCCCGGGGCFGGGGGGEFGGGGGGGGGFGGGGGFGGGGG7F@CGGGGGGGGGG8FEGGGGFGGGGGGGGG@FGEGFGGGGGGGGGGGGGGF,AF+FF>CGFGGGEEGAFCGEEGFGGGGGEDGED@FGFCFGC+DF5CEAGGFGFFEG?,CGGGFFCD5CD5@<FDGDC>2?>F68+4),>B868?F>72=F+<@A517(=@10(,3<)3:?188A/59((4.,*87D38,)).6<?F0(..).)).-(,
@M00200:205:000000000-AKKM3:1:1101:9062:9381 2:N:0:1
TACTAGGGTATCTAATCCTGTTCGCTCCCCACGCTTTCGCTCCTCAGCGTCAGTTGTTGCCCAGAGACCCGCCTTCGCCACCGGTGTTCCTCCTGATATCTGCGCATTTCACCGCTACACCAGGAATTCCAGTCTCCCCTGCAACACTCTAGTTTGCTCGTATCGACTGCAGACCCGAGGTTGAGCCTCGGGATTTCACAGCCGACGCAACCAACCGCCTACGAGCTCCTTAAACCCAATTCAGAGT
+
CCCCCGGGGGGGGGGGGGGGGGGGGGGGGGGGGGGGGGGGGGGGGGGGGGGGGGGGGGGGGGGGGGGGGGGGGGGGGGGGGGGGGGGGGGGGGGGGGGGGGGGGGGGGGGGGGGGFGGGGGGGGGGGGGGGGGGGGFFEDFGGFGFGFGFGGGGGFFGGFGDDGFFGGFGFFFFFFFFG>FFGDFGGFFGGF>?CFFFF<AFFFB9>@B@B(6=E:>DFFD;1A;E:D*><BF<<:E:6?FFDB2)6
@M00200:205:000000000-AKKM3:1:1101:25991:9393 2:N:0:1
TACCGGGGTATCTAATCCTGTTTGCTCCCCACGCTTTCGTGCCTCAGCGTCAGTGCTGGTCCAGAGGGTCGCCTTCGCCACTGATGTTCCTCCCGATCTCTACGCATTTCACCGCTACACCGGGAATTCCACCCTCCTCTACCGCACTCCAGCTTCCCAGTATCGAGTGCCATTCCCAGGTTGAGCCCAGGGCTTTCACATCCGACTTAAGAAACCACCTACGCACGCTTTACACCCAATTACGAGTAGA
+
CCCCCGGGGGGGGGGGGGGGGGGGGGGGGGGGGGGGGCCGFGGGGGGFGGGGGGGGGGGGGGGGGGGGGGGGGGGGGGGGGGFGGGGGGGGGGGGE=FGGGGFGGGGGGGGGGGGFGGGFFGGGGGGGGGGGGGGGGFGFFGGFGFG=FDEDGGGFFFFA?GFGA*CF?DFFFE>B>FGFE9FGFFEFFC7*@FCFFFFEE@=5@2(8@C?:C=FC7DBFE@33;EED/9=3;<<3:2214))-132())
@M00200:205:000000000-AKKM3:1:1101:25298:9410 2:N:0:1
TACACGGGTATCTAATCCCGTTTGCTCCCCTAGCTTTCGTGCCTCAGCGTCAGGATCCGACCAGAGAGTCGCTTTCGCCGCCGGCGTTCTTCCCGATCTCTACGCATTTCACCGCTCCACCGGGAATTCCACTCTCCCCTCCGGACCTCAAGCCAGACAGTATCGGGCGCAGTTCCTCGGTTGAGCCGAGGGATTTCACACCCGACTGATCTGCCCGCCTACGCACGCTTTAAGCACAGTTCAGCGT
+
CCCCCGGGGGGGGGGGGGGGGGGGGGGGGGGGFGGFGGGGGCGGGG?GGGGGGGFCFDGGGGGGGGGGGGGGGFFGGDGFEFCGGDEGGGGGGFGGGGGGFDGGGGGGFFGGGDGFDCFFDEGGB8@DGCGGGGGG8;ECEEGDE>CCGFGFDGG5AGGFGGFF=>7CAEF=A?FFFFDFE5)0;C6BBGC3):?=BAGDF?BF;921,4)))-3/658(44:@3*059C:)4)6);42554).)((
@M00200:205:000000000-AKKM3:1:1101:18116:9428 2:N:0:1
TACTCGGGTATCTAATCCCGTTCGCTCCCCTGGCTTTCGCGCCTCAGCGTCAATACATGGCCAGTGCGCCGCCTTCGCCTCCGGTGTTCCCTGTGATATCTGAGCATTTCACCGCTCCACCACAAGTTCCGCGCACCCCTCCATGATTCTAGTTCCGCAGTATCGAGGCCACTTCGACGGGTGAGCCGCCGGATTTCAACCTTGACTTACGAAACCGCCTACGCGCCCTTTATACCCAATTCAGAGTAGA
+
CCCCCGGGGGGGGGGGGGGGGGGGGGGGGGGGGGGGGGGGGGGGGGGGGGGGGGGGGGGGGGGGGGGGGGGGGGGGGGGGGGGGGGGGGGFGGGGGCEGGGFGGGGGGGGFGGGGEGGGGGGGGGGGGGGGGGGGGE>EDFGGFGFGFGFGGFFFFEGGFGFEGAFGGFFFDAAFF?DGFD87FFFGFFGGFF=5>FEGCDFFE<@FFEADF0?GGFGFF::BB0CBDG*4):AA9@,-(66<).)..69
@M00200:205:000000000-AKKM3:1:1101:28700:9430 2:N:0:1
TACCCGGGTATCTAATCCCGTTTGCTCCCCTGGCTTTCGTGTCTCAGCGTCAGCTCATCCCCAGCGACCTGTTTTCACCATTGGCGTTCCAAACGATATCTACGCATTTCACCGCTCCACCGTTTGTTCCAGTCGCCCCTAGATGGCTCAAGACCGCCAGTATGCCCAGCCGTTCCACAGTTAAGCCGTGGGATTTCACAAGGCACTTAACGCTCCGCCTACACACGCTTTATACACAATTCAGAGT
+
CCCCCGGGGGGGGGGGGGGGGGGGGGGGGGGGGGGFGGGFGGGFGGGGGGGGGGFGGGGGGGGGGGGGGDGEEGGGGGGGC<FFFGGGGGE@FFEGGGGGFGGGEDGGFGFGGGGBGGGGGGGGGGFGGGGGGF>EEEGDFF9FGBFF?BDCFF65?CD>8CCCE@0@AC*:9=A*1?;*@DFGCFGF5995*=FGBEF4*/5>B>B>EFF?9(3?7DF01=EA)*53*:8)<<?)5818659A)))
@M00200:205:000000000-AKKM3:1:1101:8899:9434 2:N:0:1
TACAAGGGTATCTAATCCCGTTTGCTCCCCTGGCTTTCGCTCCTCAGCGTCAATACCGGTCCAGGATGCCGCCTTCGCCACTGGTGTTCCTCCAGATATCTACGCATTTCACCGCTACACCTGGAATTCCGCATCCCTCTCCCAATCTCAAGCCATCCAGTATCAGTCGCAGTTCCCCGGTTAAGCCGAGGGATTTCACGTCTGACTTAGTTGGCCGCCTACGAGCTCTTTCAGCCCCGTTCAGCGTAGAC
+
CCCCCEGCFG<FGGCDGCFCCCDFCGGG<@FFGGCFFB@FGEBFFFCFCF:C7CFGGGGGGGFC@,C<<E+@@@CFBCG:F@F86AFEGFFF,E,,ECDAD8F=+=CEG,@FFCEF+@9E8DF8F8BEGGGGG6CC8D?DFGGF?F=*3=,=9=+<D8D5=BDD*C+@*@*0:;?1;FD*8C65<3,00**//:9A6/,/:5:204@E**9<8(21>)5?0/(.6=)2C*1..))64((-(4(5)4((2()
@M00200:205:000000000-AKKM3:1:1101:24614:9441 2:N:0:1
TACTGGGGTATCTAATCCTGTTTGCTCCCCACGCTGTCGCGCCTCAGTGTCGGCTATTGAACCCTCGCGGGCTCACTGCCCAGCAGACCGCCTTCGCCACTGGTGTTCTTCCGGATCTCTACGCATTCCACCGCTACACCCGGAATTCCATCTGCCTCTACAGTGCCCAAGCGACACAGTTGCCACGGCCGATCTGGAGTTGAGCCCCCGACTTTCACCACAGCCTTATGTCGCCACCTACGCGCCCTTTC
+
CCCCCGGGGGGGGGGGGGGGGGGGGGGFGGGGGGGGGGFGGGGGGGGGFGGEGGGGGGFFGGGDFGFGGFCGGGGGGFGGGGGGC8EEEEGGGGGGGGGGGGGGGF@FDGGGGGGFGGGGGGGGFEEGGGGFGGGGGFGD>GEECFGFG6EFFGGFFGGFGGFGCFGGFGFFB=4:?FDA;,=:BGGEFGGFAEC+83C4:CF(58=0,4;20(0ABF*)822><8?CF74::??:C:?(.(909>94<:)
@M00200:205:000000000-AKKM3:1:1101:13359:9441 2:N:0:1
TACTGGGGTATCTAATCCCGTTTGCTCCCCTGGCTTTCGCTCCTCAGCGTCAGTGTTGGTCCAGGATGCCGCCTTCGCCACCGGTGTTCCTCCAGATATCTACGCATTTCACCGCTACACCTGGAATTCCGCATCCCTCTCCCAAACTCAAGCCAACCAGTATCAGACGCAGTTCCCCGGTTAAGCCGAGGGATTTCACGTCTGACTTAGTTGGCCACCTACGAGCCCTTTAAACCCAATTCAGAGT
+
CCCCCGGGGGGGGGGGGGGGGGGGGGGGGGGFGGGGGGGGGGGGGGGGGGGGGGGGGGGGGGGGGGGGGGGGGGGGGGGGGGGGGGGGGGGGGGGGGFGGGGGGGGGGGGGGGGGFDEGGGGGFFFGGGGGGGDGFGFGFFCE5FFGECFGGGGGFFGGBFGFGFFGGEGF9?EFFFFGFGGGDFGGFFGGFBGGGFFFBBF=2;@EE=EF4CBGGFGF81;?E@G8C<DFCC4338;D;EBFA22:
@M00200:205:000000000-AKKM3:1:1101:11892:9442 2:N:0:1
TACAAGGGTATCTAATCCTGTTTGCTCCCCACGCTTTCGAGCCTCAGCGTCAGTAATGGACCAGTATGTCGCCTTCGCCACTGGTGTTCTTCCGAATATCTACGAATTTCACCTCTACACTCGGAGTTCCACATACCTCTTCCATACTCAAGATAGCCAGTATCAAAGGCAATTCCAAGGTTGAGCCCTGGGCTTTCACCTCTGACTAAACTATCCGCCTACGCTCCCTTTAAACCCAGTTCAGAGTAGCT
+
CCCCCGGGGGGGGGGGGGGGGGGGGGGGGGGGGGGGGGGGGGGGGGGGGGGGGGGGGGGGGGGGGGGGGGFGGGGGGGGGGGGGGGGGGGGGGGGGGGGGGGGGGDGFGGGGGGGFGGGGGGGGDGGGGGGGGGGFGFGFFGGFGFGFGFGGGFGFFGGBFGEGFFGG5DFFFFFFFFFFFGGGFEE?FDGFFGG?FFEFC@BE@EFFB@@76AFGAFFFDFF>=EDG4C)>A6:>C22.>5><C**19**
@M00200:205:000000000-AKKM3:1:1101:13620:9442 2:N:0:1
TACCAGGGTATCTAATCCTGTTCGCTCCCCACGCTTTCGCGTCTCAGCGTCAGTACCGTCCCAGAGAGCCGCCTTCGCCACGGGTGTTCTTCCTGATATCTGCGCATTCCACCGCTACACCAGGAATTCCAGTCTCCCCTGCCGGACTCTAGCCTGCCCGTATCCACTGCAGACCCGGGGTTAAGCCCCGGGCTTTCACAGCAGACGCAACAAACCGCCTACGAGCCCTTTATACCCAATTCAGAGT
+
CCCCCGGGGGGGGGGGGGGGGGGGGGGGGGGGGGGGGGGGGGGGGGGGGGGGGGGGGGGGGGGGGGGGGGGGGGGGGGGGGGFGGGGGGGGGGGGGGGGGGGGGGGGGGFGGGGGFGGGGGGGGFFFGGGGGGGGGEFGDAGGFGEG=FFGGGGFFFGGDGGFGFFGGF?C5FFFFFFGFGGG>@FG8?4CEEGGGFFGEEFFDF8>FF;F@?BGGFGFFB?(<:E:F5C0)<AA2C>:1<AFFA<>
@M00200:205:000000000-AKKM3:1:1101:12715:9447 2:N:0:1
TACCGGGGTATCTAATCCCGTTTGCTCCCCTAGCTTTCGCGCCTCAGCGTCAGAAGAGATCCAGCGAGCCGCCTTCGCCACCGGAGTTCCTGTGAATATCAACGCATTTCACCGCTCCACTCACAGTTCCGCTCGCCCCTATCTCCCTCGAGGCCGTCAGTATCTAAGGCAGTTCCACGGTTGAGCCGTGGGATTTCACCCCAGACTTGACAGCCCGCCTACGCGCCCTTTATGCCCAGTTCAGAGT
+
CCCCCGGGGGGGGGGGGGGGGGGGGGGGGGGGGGGGGGGGGGGGGGGGGGGGGGGGGGGGGGGGGGGGGGGGGGGGGGGGGGGGGGGGGGGGGGGGGGGG@@BFGGGGGGGGGGGFGGGGGGDGGGGFGGEEGGDGGFDFFGFF=FDDGFG>EGDDBGD>FF7E?FGGFGFFFFFFCADDFGGGFGGFDGGFFGGG@EGE;9DDD<3?EEFEFFGEB3>B<01>0CDG3F?2)422;2::A><9)35
@M00200:205:000000000-AKKM3:1:1101:16148:9461 2:N:0:1
TACAAGGGTATCTAATCCTGTTTGCTCCCCTAGCTTTCGCACCTCAGCGTCAGGAACGCGCCAGTCACTCGCTTTCGCCTCCGGCGTTCCTCCTGATATCTACGCATTTCACCGCTTCACCAGGAGTTCCAGTGACCCCTCACGCCCTCGAGCCCGGTATTTTCGGCCGCCGTTTCGACGGTAAGCGTCGAGATTCCACGACCGATTTGCCGAGCCGCCTACGTGCCCTTTAAACCCAATTCAGAGT
+
CCCCCGGGGGGGGGGGGGGGGGGGGGGGGGGGGGGGGGGGGGGGGGGGGGGGGGGGGGGGGGGGGGGGGGGGGGGGGGGGFGCGGGGGGGGGGGGGGGGGGGGGGGGDDFCGGGGFGGGGGGGGGGGGGGGGGGGFCFEFFGGFGFGAGBGGGGGFFGDFGGFGF>DG5EEFDDFFF>D5FGCCFGGFFGGFFGC:ACF1;;BFBB?F<BF>>6EE9GDF?<B@:F>7<4:A4<70C??:)5>2><A
@M00200:205:000000000-AKKM3:1:1101:3354:9461 2:N:0:1
TACGCGGGTATCTAATCCCGTTTGCTCCCCTGGCTTTCGTGTCTCAGCGTCGGCACAATCCCAGTCGTCTGCTTTCGCCTTCGGCGTTCCAAACGATATCTACGCATTTCACCGCTCCACCGTTTGTTCCGATGACCCCTGGATCGCTCAAGACCGCCAGTATGCGCGGCCGTTCCCCGGTTGAGCCGGGGGATTTCACGCGGGCACTTAACGGTCCGCCTACACACGCTTTACACCCAGTTAAGAGTAGG
+
9ACCCGGG@FG<EFGC@6FCC<FGGDFGGGGGGGF@F9@E@FECFGGGGGCFCC@CFGGGG8@FGGGGGGGFFF,?CFGECFGGDEFEEE;C9ACF7?8FGFFF7A+@,CAF9EE?GG?@8=DE@EEGFGEGGGF=8FC)0@FAF568@AFFF6+<@EGD:>CCE*@EDE4280.==FGFG*<*)50:AC=>D*:7*6FB?>01076(5)6)8;*;,1)8<((03<:<9/3(6:2<62(,,))).)4-).)
@M00200:205:000000000-AKKM3:1:1101:3398:9464 2:N:0:1
TACACGGGTATCTAATCCTGTTTGCTCCCCACGCTTTCGCGTCTCAGCGTCAGTAACGTCCCAGCGAGCTGCCTTCGCAATTGGTGTTCCTCCCGATATCTGCGCATTTCACCGCTACACCGGGAATTCCACTCGCCTCTTCCGCACTCTAGTCCAGCAGTATCCACCGGCATCCCAGGGTTGAGCCCTGGACTTTCACAGCAGACTTACTGAACCGCCTACAAGCGCTTTAAACCCAATTCAGAGT
+
CCCCCGGGFGGGGFGGGGGGGGGGGGGGGGGGGGGGGGGGGGGGGGGGGGGGGGEGGEGGFGFGGGGGGGGGGGGGFGGGGGGGGGGCFFFFGGGGEFCDGFDEFGGGGGGGGGG>GGGGFGGDGGFGGGCGGGGEEDGBFGF5+:DAGFFDF?FAFFDFFGCCCAFFFDE@5>FFFFGABEDD;CC8ADGFFGGGF<,9=FFFFFF<4A4C?EGF1/:<33(/)*)1/90<><24C?BB46A9<<4
@M00200:205:000000000-AKKM3:1:1101:14337:9474 2:N:0:1
TACAAGGGTATCTAATCCCGTTTGCTCCCCTAGCTTTCGCGCCTCAGCGTCAGTGTCGGTCCAGGAAGCCGCCTTCGCCACCGGTGTTCCTCCGGATATCTACGCATTTCACTGCTACACCAGGAATTCCGCTTTCCCCTCCAGAACTCTAGCTCGTCAGTTTCGAGTGCAGGCTCTGGGTTGAGCCCAGAGTTTTCACACCCGACTTAGCGAGCCGCCTACGCGCACTTTATGCCCAGTTCAGAGT
+
CCCCCGGGGGGGGGGGGGGGGGGGGGGGGGGGGGGGGGGGGGGGGGGGGGGGGGGFGGGGGGGGGGGGGGGGGGGGGGGGGFGGGGGGGGGGGGGGGGGGGGGGGGGGGGGGGGGFFFGGGGGGGGGGGGFGGGGGGFGFFGGFFFGFDFGDGGFB9CFEGGFGF?GCFGFFFF5FAF7AFGGGFGGFFGGFFGGFFAC7>>=4@@BFCEF@>5CE>GE?FF?E9?DG)9ADF>B<E>4:).:947A
@M00200:205:000000000-AKKM3:1:1101:19461:9479 2:N:0:1
TACGAGGGTATCTAATCCCGTTTGCTCCCCACGCTTTCGCGCCTCAGCGTCAGGGTGTGGCCAGAGACCCGCCTTCGCCACCGGTGTTCCTCCCGATATCTACACATTTCACCGCTACACCGGGAATTCCAGTCTCCTCTCCACCCCTCAAGGAACGCAGTATCGGCCGCCCTTCTTCGGTTGAGCCGAAGGCTTTCACGACCGACTCACGCTCCCGCCTACACGCCCTTTACACCCAGTTCAGATTAGA
+
CCCCCGGGGGGGGGGGGGGGGGGGGGGGGGGGGGGGGGGGGGGEGGGGGGGGGGGGGGGGGGGGGGGGGGGGGGGGGGGGGGGGGGGGGGGGGGGGGGGGFEGEGGGGGGGGGGGFGGGGGGEG@@FFGGFGGGGGGFGEFGGFGFG>DFFGGFGFFGGFGGFG=>CGDDDFFFFFFFGFFCDG;FGFFDG5FGGCB<E@FFFFFF;FFF?BBFGGBGFB:??F0EFG)92).)..:6(,)-).-)-6)-
@M00200:205:000000000-AKKM3:1:1101:25630:9495 2:N:0:1
TACTCGGGTATCTAATCCCGTTTGCTCCCCTAGCTTTCGCGCCTCAGCGTCAGTGTTGGTCCAGGATGCCGCCTTCGCCACCGGTGTTGCTCCAGATATCTACGCATTTCACCGCTACACCTGGAATTCCACATCCCTCTCCCAAACTCGAGCCGTCCAGTATCAGACGCAGTTCCCAGGTTAAGCCGGGGGATTTCACGTCTGACTTAGATGGCCGCCTACGCGCCCTTTACACCCAGTTCAGAGT
+
CCCCCGGGGGGGGGGGGGGGGGGGGGGGGGGGGGGGGGGGGGGGGGGGGEGGGGGGGGGGGGGGGGGGGGGGGGGGGGGGGGGGGGG@FGGGGGGAFGGGGGGGGGGGGGGGGGGFGGGGGGGGGGGGGGGGGGGEGFGFFGGFGFGFF@GDGGGEEGGFGGEFD7CGEGFFDFFFFBGFGGGGCFFEFGEF>CFGA3=@D@(34)7CEF4<5;ED;CE;D@FE0:BG3C:BFFF?C034<A<9AB<
@M00200:205:000000000-AKKM3:1:1101:10162:9509 2:N:0:1
TACTGGGGTATCTAATCCTGTTTGCTACCCACGCTTTCGTGTCTCAGTGTCAGTTCAGGCCCAGGTGATTGCCTTCGCCATCGATGTTCCTCCCGATATCTACGCATTTCACCGCTACACCGGGAATTCCGTCACCCTCTACCGAACTCGAGCTCGTCAGTATCGACTGCAATTCCCAGGTTGAGCCCAGGGATTTCACAACCGCCTTAGCGAGCCACCTACTCACGCTTTACACCCAATTCAGAGTAGAC
+
CCCCCGGGGGGGGGGGGGGGGGGGGGGGGGGGGGGGGGGGGGGGGGGGGGGGGGGGGGGGCGEGGGGGGFGGGGGGGGFGDGGGGGGGGGGGFGGGGGGGGGGGGGDEGGGGGGG>DGGGGDGGGGGGGGGGGGGGGFGFFFG5EFGFFEGDCDGEEGGECF>FDFGDDFBEFBFFFF6:@:CGAECAFFFEA>CDFEGFFDA))/8>B@E((6:C@F.(/43;)>ADD*(;CEA;E8=@CEC?3=A>AF)
@M00200:205:000000000-AKKM3:1:1101:10694:9531 2:N:0:1
ACCCGGGTATCTAATCCTGTTTGCTCCCCACGCTTTCGAGCCTCAGCGTCAGTAATGGACCAGTATGTCGCCTTCGCCACTGGTGTTCTTCCGAATATCTACGAATTTCACCTCTACACTCGGAGTTCCACATACCTCTTCCATACTCAAGATAGCCAGTATCAAAGGCAATTCCAAGGTTGAGCCCTGGGCTTTCACCTCTGACTAAACTATCCGCCTACGCTCCCTTTACGCCCAGTTCAGAGT
+
CCCCCGGGGGGGGGGGGGGGG9FGGGGGGGGGGGEDGGGGGGGGGGGGGGGGGGGGGGGGGGGGGGGGGGGGGGGGGFGGDFFGGGGGGGGGGGGGGGGGGGGDGFFGGGGGGGGFGGGBFGGGGGGGDEFCFEGEFFGFFGGDFFFDGFFFGGGFFGGFGGEGCDGCBFFFFFFFFF6DFGDGF?FFFGFFFGDFCEGFDFF7=EE*:5EEFE?8>79=B@A@9?*;FF=6@@@B7508?EC?@E
@M00200:205:000000000-AKKM3:1:1101:26872:9537 2:N:0:1
TACGGGGGTATCTAATCCCGTTTGCTACCCTAGCTTTCGCACCTCAGCGTCAGAAGTTGCCCAGTGGACCGCTTTCGCCTCCGGTGTTCCTCCAGATATCTACGCATTTCACCGCTCCACCTGGAGTTCCGTCCACCCCTACAACTCTCGAGTTCACCAGTATCCGATGCAGTTCCCCGGTTGAGCCGGGGGATTTCACATCGGACTTAGTGAACGGCCTACGTGCGCTTTACACCCAGTTAAGCGT
+
CCCCCDGGGGGGGGGGGGGGGGGGGGGGGGGGGGGGGGGGEFFGGGGGGGGGGGGGGGGGFGGGGGGGGGCGGGGGGGGGCFEGGGGGGGGGGGGF9F;FFGGGGGGGGGFGGGGFDEGGGGGGGGGGGGDGFGGGFBEDFGG?EFGEGBF?EDGFFGFFGCEGFFGEEGFFFEFFFFC5C8DGFGGFFD53:CE>+.=?<4;6(.:<AFFAB)+/8D>1::BF<;>C1>?ABFFBE3234)-6.2?
@M00200:205:000000000-AKKM3:1:1101:25958:9541 2:N:0:1
TACTGGGGTATCTAATCCTGTTTGCTCCCCACGCTGTCGCGCCTCAGCGTCAGTACTGGCCCAGTCGACCGCCTTCGCCACCGGTGTTCTTCCGGATCTCTACGCATTCCACCGCTACACCCGGAATTCCATCGACCTCTACCAGACTCAAGCCTCCCCGTTCGCACGGCAGACTCGGAGTTAAGCCCCGAGCTTTCACCGCACGCGTGAGAAGCCGCCTACGCGCCCTTTAAACCCAGTTCAGAGT
+
CCCCCGGGGGGGGGGGGGGGGGGGGGGGGGGGGGGGGGGGGGGGGGGGGGGGGGGGGGGGGGGGGGGGGGGGGGGGGGGGGGGGDGGGGGGGGGGDGGGGGGGGGGGGGGGGGGGFGGGGGGGGGGGGGGGGGGGGGFGFFGGFGBCFGFGGGGFFFGGFCCCGADGGEGFAFFFFF>DEFCGGFGGFFDGFDGGFFEF@?FFF9096>?(:9?GG>GE:::<71:DG592<AFF:E8(5)-))).-
@M00200:205:000000000-AKKM3:1:1101:24177:9577 2:N:0:1
TACGAGGGTATCTAATCCTGTTTGCTCCCCACGCTGTCGCGCCTCAGTGTCGGCTATTGAGTCCTCACGGACTCACCGCCCAGCAGACCGCCTTCGCCACTGGTGTTCTTCCGGATCTCTACGCATTCCACCGCTACACCCGGAATTCCATCTGCCTCTACGGTGCCCCAGCGACACAGTCGCCATGGCCGATCCGGAGTTGAGCCCCGGACTTTCACCACGGCCTTATGCCGCCACCTACGCGCCCTTT
+
CCCCCGGGGGGGGGGGGGGGGGGGGGGGGGGGGGGGGGGGGGGGGGGGGGGGGGGGGGCGGGGG9EFFFGGGGGFGFCGGGGDFFFFFGGGGGGGFGGDGGGGGFDGGFGGGGDGAGFDCFGFG:EBDFGGGGGGGGFGFFGGF+@=A?FGGGF?CFGGFGGAG>BGGCEFCFBFFFF7FGACGACF;FGGFFGG*)8=3=7?1=316@9;B6<?CAGF??4(5>C:4C7>A;>FBGB,87?>4>0>6<:
@M00200:205:000000000-AKKM3:1:1101:14663:9586 2:N:0:1
TACTGGGGTATCTAATCCCGTTCGCTCCCCTAGCTTTCGCGCCTCAGCGTCAGTGTCAGCCCAGCAACCCGCCTTCGCCGCAGGTGTTCCTCTCGATATCTACGCATTTCACCGCTACACCGAGAATTCCAGTTGCCCCTTCTGCACTCTAGCCCCGCAGTATCGGCTGACCTTTCCGAGTTAAGCCCGGAGATTTCACAGTCGACTTGCGGTGGCCGCCTACGCGCCCTTTACGCCCAATTCAGCGT
+
CCCCCGGGGGGGGGGGGGGGGGGGGGGGGGGGGGGGGGGGGGGGGGGGGGGGGGGGGGGGGGFGGGGGFGGGGGGGGGGGGGGGGGGGGGGGGGGGGGGGGGGGGGGGGGGGGGGFGGGGGGGGGGGGFGGGGGGGGFGDFGGFFFDBCFGFGGGFFGGFCFEGFFGG>,9@FFFFFE;DGGGGAFGFFGED??CFFEG?EEFF@FDD8EF;72:=35>B1(38;857D)8:<A62C>(,.<><>)48
@M00200:205:000000000-AKKM3:1:1101:13312:9601 2:N:0:1
[truncated: 41,807,018 more chars]
