# Supplementary material for: Responses of rhizosphere soil bacteria to 2-year tillage rotation treatments during fallow period in semiarid southeastern Loess Plateau
Source: PeerJ. 2020 May 5;8:e8853. doi: 10.7717/peerj.8853 (PMC7207221; doi:10.7717/peerj.8853)
Supplement: Supplemental Information 7 [file peerj-08-8853-s007.gz › G1L2.R1.fastq]

@M00200:207:000000000-ALC1F:1:1101:18629:1900 1:N:0:5
ACTGGGCATAAAGGGAGCGTAGGTGGCCTTATAAGTCAGTGGTGAAATCTCTGGGCTTAACCCAGAAATTGCCATTGATACTGTAGGGCTTGAGTACAGTTGCTGTGGGCGGAATATGACATGTAGTGGTGAAATACATAGAGATGTCATAGAACACCGATTGCGAAGGCAGCTCACAAAACTGTAACTGACACTGAGGCTCGAAAGTGCGGGGATCAAACAGGTTTAGATACCCCATTA
+
FFGGGGF8F<FC<9@9,@7@C77C<8<CFF9F,,6FF,<EA@E,,,9CFEFG98,EFF8<FFF7,,,,<E9<C9FFFCF9CF9F9@,,BFF:88FAE9?EFFDFEF,,,:>+++B<@C9B,C9E99C88F@,,,C<E9E;?9<,C,CFBFC99,C,A?++@F79=++++6@+>>8,3:9,3<F9EF7CF:,5,<?97:*19?C*,**=,5*174)2>5*+;=5)*2;6+);6:9683)11
@M00200:207:000000000-ALC1F:1:1101:13163:1974 1:N:0:5
ATTGGGTTTAAAGGGTGCGTAGGCGGCGGGCAAAGTCAGATGTGCAATCCGGACGCTCAACCTCCGAATTGCATCCGATACTCCCTCGCTAGCGATTTGTACGGGGGCTTGGACTTCTCGTTGTAGCAGTCAAATGCGTAGATATCGAGAAGCACGCTCGCAGCGAAAGCGAAGCCCTCCGCACCATCTGACGCTGATGCACGTATGCTAGGGGAGCACACGGCATTAGATACCCCAGTAACAT
+
EFG,@<FGG<E96<6CCC7C;+,C+++++6++9,,9<,,6F9<,,,,,CF>7,+7@:F>,BF<BE+:+4:,?CFF=@=8+48BFCEE+@:++,++33+3<3,+++++@>7**<,@CGFG**1,6,,@,3F,,,7@,=*11*<C,@?**<**+,54*<BBEE***4****2****:8C@**:8C*:8CFCC+057958C7C?C****2*++0*/)))09**9;1))8****1*:*7:))01**))
@M00200:207:000000000-ALC1F:1:1101:21352:2099 1:N:0:5
ACTGGGTGTAAAGGGTTCGTAGGCGGTGTGGCAAGTTGGGAGTGAAATCTCTGGGCTCAACCCAGAGGCTGCTTCCAAAACTGCTGTGCTTGAGTGTGGGAGAGGCGCGTGGAATTGCAGGTGTAGCGGTGAAATGCGTAGATATCTGCAGGAACACCCGTGGCGAAAGCGGCGCGCTGGACCACTACTGACGCTGAGGAACGAAAGCTAGGGGAGCAAACAGGATTAGATACCCTAGTA
+
GFGGGGGGGGGGGGGGGGGGGGGGGGEGGGGGGGGGGGGG8CFGGGGGGGGGGGGGGGGGGGGGGGGGGGGGGGGGGGCFGGGGFGGGGGGGGGGGGGGGGG:FGGGGC>FGGGGGGGEFGGGGGGGGGGGGGGGGGGEFGGGGGGGGFGGGGGGGGGEGGGGGDEGEGGGGG5CEGGGGFGGCFGFGGGGGGGGGGGGGGGDEG<C5CFGFGG3CDFFGGFGFFFFFFBFFGGFFFFFF
@M00200:207:000000000-ALC1F:1:1101:18610:2108 1:N:0:5
ACTGGGTATAAAGCGCGCGTAGGTGGCTTGATAAGCCGGTTGTGAAAGCCCCGGGCTCAACCTGGGAACGGCATCCGGAACTGTCAAGCTAGAGTGCAGGAGAGGAAGGTAGAATTCCCGGTGTAGCGGTGAAATGCGTAGAGATCGGGAGGAATACCAGTGGCGAAGGCGGCCTTCTGGACTGACACTGACACTGAGGTGCGAAAGCGTGGGTAGCAAACAGGATTAGATACCCCGGTAAGA
+
GGGGGGGGGGGAFGGGGGGGGGGGGGGGGGGGGGGGGGGGGGGGGGGGGGGGGGEGEGGGGGGGGGGGGGGGGGGGGGGGGGGGGGGGGGGECFFGFGGGGGGGGGGGGGGGGGGGGGGGGEGGGGGGGGGFGGGGGGGGGGGGGGGGGGGGGGGGGGGGGGGGGGGGGGGGGGGGGGGGGGGGGGCFFFGFGGGGGGGGGFGGGGGGGGGGGGGGFGGGGFGF@F?FFFFFGGFFEFFDFFA
@M00200:207:000000000-ALC1F:1:1101:16804:2141 1:N:0:5
ACTGGGCTTAAAGAGCTCGTAGGCGGCTTGGCAAGTCGGGTGTGAAACCTCCAGGCTTAACCTGGAGACGCCACCCGATACTGCCATGGCTAGAGTCCGGTAGGGGCCCACGGAATTCCTGGTGTAGCGGTGAAATGCGCAGATATCAGGAGGAACACCGGTGGCGAAGGCGGTGGGCTGGGCCGGCACTGACGCTGAGGAGCGAAAGCGTGGGGAGCGAACAGGATTAGATCCCCTAGTA
+
GAFGGGGGGGGGGGGGFGGGGGGGGGGGGGGGGGGGGGGGFGGGGGGGGGGGEFGGGGGGGGFGG@FECE7=FFFCG7=FGDFFGGGGGGGGGGGG<5=:FCFFDGDGGGGGGGGGGGGGGGGGGGGGGGGGGGGGGG>CGGBFAFGGGGGDEGCGFFEGGGEGGGGEGDFGGEDGGGGGGGGFCGGGGFGGGGGGEEFG6CGGDDGGFG:ECDGC:DGGGFGFFFFFFF4@*2?:@>>FF
@M00200:207:000000000-ALC1F:1:1101:9229:2151 1:N:0:5
ACTGGGTGTAAAGGGTGTGTAGGCGGTTCTTTAAGTTTGGTGTGAAATCTCCCGGCTCAACCGGGAGGGTGCGCCGAATACTGAGGGACTAGAGTGTGGGAGAGGAAAGTGGAATTCCTGGTGTAGCGGTGAAATGCGTAGATATCAGGAGGAACACCGGTGGTGTAGACGGCTTTCTGGACCATAACTGACGCTGAGACACGAAAGCGTGGGTAGCAAACAGGATTAGATACCCGTGTA
+
GGFGGGFGGGGGGFEFEFGGGGGGGGGGGGGGGGFE<FFCFECCFGGGGGGGGGGGGGGGFGGGGEGGGGGEGGGGGGGGFEFFGGGGGFGDFFFGFGGGGGGGGGGGG?FFFGGGDFGGGFGGGGFGDGGGGGDGGGGGGEDG9FFGGDGG@FGGG7BEFGEGGGGGGFGDEGGGGGGGGFGGGGGGFGGGGGGGGCGGGDDGD<DCGGGGGGGGFGGGGFF><66??FFFGG@EFFF>
@M00200:207:000000000-ALC1F:1:1101:19613:2152 1:N:0:5
ATTGGGTTTAAAGCGTGCGTAGACGGTTAGATAAGTCGGGTGTGAAAGCCCCGGGCTCAACCTGGGAATTGCATTCGAGACTGTTTAGCTAGGGTGCGGAAGAGGGAAGCGGAATTTCAGGTGTAGCGGTGAAATGCGTAGATATCTGAAGGAACACCAGTGGCGAAAGCGGCTTCCTGGTCCAGCACCGACGTTCAGGCACGAAAGCGTGGGGAGCAAACAGGATTAGATACCCTAGTA
+
GGGGGGGGGGGGGGGCFGGGGGGGGGGGEFEGGGGGGGGGGGGGGGGGGGGGGGGGGGGGGGGFGGGGGGGGGG?EEGGGGGGGDFFGGGGGDGGGGGG@FGGGGDEGGFGGGGGGGGGGGGGGGGGGGGGGGGGGGGGGGGGGGGAGGGGGGGGGGGGGGGGGGGGEGGGGGG5BFGGGGGECC6EG6EGGG/>CFGGGEDDEGDDFGGGGGGGDFGGGGFGFFFFFFFFFG6?@4@FF
@M00200:207:000000000-ALC1F:1:1101:8939:2170 1:N:0:5
ATTGGGTATAAAGGGCGCGTAGGCGGTGCGGTAAGTCACCTGTGAAACCTCTAGGCTCAACCTAGAGCCTGCAGGCGAAACTGCCGTGCTTGAGTATGGGAGAGGTGCGTGGAATTCCCGGTGTAGCGGTGAAATGCGTAGATATCGGGAGGAACACCTGTGGCGAAAGCGGCGCACTGGACCATAACTGACGCTGAGGCGCGAAAGCTAGGGGAGCAAACAGGATTAGATACCCTCGTA
+
GGGGGGGGGGGGGGGGGGGGGGGGGGGGGGGGGGGGGGGGGGGGGGGGGGGGGGGGGGGGGGGGGGGGGGGGGGGGGGGGGGGGGGGGGGGGGGGGGGGGGGGGGGGGGGGGGGGGGGGGGGGGGGGGGGGGGGGGGGGGGGGGGGGGGGGGGGGGGGGGGGGGGGGGGFGGGGGGGGGGGGGGGGGFGGGGGGGGGGGGGGGGGGGGGGGGGGGGDGDGGFGFFFFFFFFFGF@=>B@E
@M00200:207:000000000-ALC1F:1:1101:15855:2178 1:N:0:5
ATTGGGTTTAAAGCGTGCGCAGGCGGTTTTGTAAGACAGATGTGAAATCCCCGGGCTTAACCTGGGAACTGCGTTTGTGACTGCAAGGCTAGAGTACGGCAGAGGGGGGTGGAATTCCTGGTGTAGCAGTGAAATGCGTAGATATCAGGAGGAACACCGATGGCGAAGGCAGCCCCCTGGGCCTGTACTGACGCTCATGCACGAAAGCGTGGGGAGCAAACAGGATTAGATACCCTTGTA
+
GGGGGGGGGGGGGGGGGGGGGGGGGGGGGGGGGGGGGGGGGGGGGGGGGGGGGGGGGGGGGGGGGGGGGGGGGGGGGGGGGGGGGGGGGGGGGGGGGGGGGGGGGGGGGGGGGGGGGGGGGGGGGGGGGGGGGGGGGGGGGGGGGGGGGGGGGGGGGGGGGGGGGGGGGGGGGGGGGGGGGGGGGGGGGGGGGGGGGGGGGGGGEDCGGEGGGGGGFGGGGFGFFFFFFFF?GGFFFFBF
@M00200:207:000000000-ALC1F:1:1101:11828:2179 1:N:0:5
ACTGGGCTTAAAGGGCGCGTAGGCGGCCCTGCGTGTCTTCCGTGAAATCCCTCGGCTCAACTGAGGACGTGCGGAAGAAACTGCAGGGCTCGAGTCCGGGAGAGGGGGGTGGAATTCCCAGTGTAGCGGTGAAATGCGTAGATATTGGGAGGAACACCGGTGGCGAAGGCGGCCCCCTGGACCGGTACTGACGCTGAGGCGCGAAAGCGTGGGGAGCAAACGGGATTAGATACCCTAGTA
+
GGGGGGGGGGGFGGGGGFGGGGGGGGGGGGGFGGGGGGGGGGFGGGGGGGGGGGGGGGGGGGGGGFGGGGGGGGGGGGGGGGGGGGGGGCFCGDGGGGGGDEFFGGGGGGEGGFDFGGGGGGFCGGGGGGGGGGGGGGGGCCFGGGFGFGGGGGGGGEGG8EGGGGDGEGGGGECCC*;CEG@EGGE=CGFGGGDGGGGGGGGGGGGGEE:EEC7CDGFG4BC>DBFFFFFF7FFFFFFF
@M00200:207:000000000-ALC1F:1:1101:17104:2264 1:N:0:5
ATTGGGTTTAAAGCGCACGTAGGCGGGTTGCTAAGTCAGGGGTGAAATCCTGGAGCTCAACTCCAGAACTGCCTTTGATACTGGCGACCTTGAGTCCGGGAGAGGTGAGTGGAACTGCGAGTGTAGAGGTGAAATTCGTAGATATTCGCAAGAACACCAGTGGCGAAGGCGGCTCACTGGCCCGGTACTGACGCTGAGGTGCGAAAGCGTGGGGAGCAAACAGGATTAGATACCCTCGTA
+
GGGGGGGGGGGGGGGGGGGGGGGGGGGGGGGGGGGGGGGGGGGGGGGGGGGGGGGGGGGGGGGGGGGGGGGGGGGGGGGGGGGGGGGGGGGGGGGGGGGGGGGGGGGGGGGGGGGGGGGFGGGGGGGGGGGGFGGGGGGFGGGGGGGGGGGGGGGGGGGGGGGGDGGGGGGGGCGFGGGGGGGGDEGGGGGGGGGGGGGGGGGGGGGGGGGGGGGGFGGGGFGFFFFFFFFFGGF@@3.;
@M00200:207:000000000-ALC1F:1:1101:16296:2276 1:N:0:5
ACTGGGTTTAAAGCGCGTGTAGGCGGCTCGATAAGTCCGCTGTGAAAGTCCAGGGCTCAACCCTGGAATGCCGGTGGAAACTGTCGAGCTAGAGTCCGGAAGAGGCGAGTGGAATTCCTGGTGTAGCGGTGAAATGCGCAGATATCAGGAGGAACACCAATGGCGAAGGCAGCTCGCTGGGACGGTACTGACGCTGAGACGCGAAAGCGTGGGGAGCAAACAGGATTAGATACCCTGGTA
+
GGGGGGGGGGGGGGGGGGGGGGGGGGGGGGGGGGGGGGGGGGGGGGGGGGGGGGGGGGGGGGGGGGGGGGGGGGGGGGGGGGGGGGGGGGGGGGGGGGGGGGGGGGGGGGGGGGGGGGGGGGGGGGGGGGGGGGGGGGGGGGGGGGGGGGGGGGGGGGGGGGGGGGGGGGGDGGGGGGGGGGGGGGGGGGGGGGGGGGGGGGGGGGGGGGGEGGGGFGGGGFGFFFFFFFFFF6?FFFFF
@M00200:207:000000000-ALC1F:1:1101:19926:2304 1:N:0:5
ACTGGGTTTAAAGGGCGCGTAGGCGGGCAATAAAGTCAGGGGTGAAATCTTTCGGCTCAACCGGAAAACTGCCTTTGATACTGATTGCCTTGAGGGAGGTAGGGGCATGTGGAACTTCCGGTGGAGCGGTGAAATGCGTTGATATCGGAAGGAACGCCGGTGGCGAAAGCGACGTGCTGGACCTCTTCTGACGCTGAGGCGCGAAAGCTAGGGGAGCGAACGGGATTAGATACCCCCGTA
+
GGGGGGGGGGGGGGGGGGGGGGGGGGGGGGGGGGGGGGGGGGGGGGGGGGGGGGGGGGGGGGGGGGGGGGGGGGGCBFGGGGGGGGGGGGFGGGGGGGGGGGGGGGGGGGGGFGGGGDFGGGGGGGGGG:FFFGGGGGGGGGFFGGGGGGGGGGGGGGGGGGGGGGGGGFGGEEEGEGGGGGGGGGGGGGGGGGGGGGGGGGGGGGGFGFGGGGGDFGG<5>DEB>FFFFFFGFFF>BFF
@M00200:207:000000000-ALC1F:1:1101:22780:2324 1:N:0:5
ATTGGGTATAAAGGGAGCGTAGGTGGTCTGTTAAGCCAGCTGTGAAATACTGTAGCTCAACTACAGCCGTGCAGTTGGAACTGGCAGACTTGAGTACACTAGAGGAAGGTGGAATTCGTGGTGTAGCGGTGAAATGTTTAGATATCACGAAGAACTCCGATTGCGAAGGCAGCCTTCTGGAGTGCAACTGACACTGATGCTCGAAAGTGTGGGTATCGAACAGGATTAGATACCCTCGTA
+
GFGGGGCGDFFGFGGFEGGGGGGGGGGGGGGGGGGGGGGGGGFFGGGGGGGGGGGGGGGGGGGGGGGGGGGGFFEFGGGGCGGGGGGGGGGGGGGFGGGGGGGGGGGGGGGGGGGGGGGGGGGGGGFGEFGGGGGGGGGFGGGGFGFGGGGGGGFGGGGE@FFBCGGDGGGGGGGGGFGGGGGGGGGGGGGGFGGGCFGGGGGDGDGGGGGCEGFFF4FFF>6FAAFFFFFFFGFAF5FF
@M00200:207:000000000-ALC1F:1:1101:16138:2347 1:N:0:5
ATTGGGTATAAAGAGTGTGTAGGCGGTTCTCTAAGTTCGGTGTGAAATCTCCCGGCTCAACCGGGAGGGTGCGCCGAAAACTGGAGGGCTAGAGTATGGGAGAGGAAAGCGGAATTCCTGGTGTAGCGGTGAAATGCGTAGATATCAGGAGGAACACCTGCGGTGTAGACGGCTTTCTGGACCATCACTGACGCTGAGACACGAAAGCGTGGGTAGCAAACAGGATTAGATACCCGTGTA
+
FGGGGGGFGGGGGFGGGFFGGGGGGGG@FGGGGGGGGGGGGGGGGGGGGDFGGGEGGGGGGFGGGFGDFFFGGGFCFGGGGFGGFGGGGFGGGGFGGGGGGGGGGGGGGGGGGGGGGGCFGFDFFGGGGGGGGGGGGGGGGGGGGGFGGGGGGG,FGGGFGGGEGGGGGGEGGCEGGGGGFGCEFGGGGGGGGGGGGGFGGGGGEDCGDEGGGCFGFGGGG>GFFF???FFFGGFE>E@>
@M00200:207:000000000-ALC1F:1:1101:15337:2365 1:N:0:5
ATTGGGTATAAAGGGCGCGTAGGCGGTCCGACAAGTCAGGGGTGAAATCCTGCAGCTTAACTGCAGAAGTGCCTCTGATACTGTCGGTCTTGAGGGAGATAGGGGTGTGCGGAACTTCCAGTGGAGCGGTGAAATGCGTTGATATTGGAAGGAACGCCGGAGGCGAAAGCGGCGCACTGGATCTCTACTGACGCTGAGGCGCGAAAGCCAGGGGAGCAAACGGGATTAGATACCACAGTAAGA
+
GGGGGGGGGGGGGGGGGGGGGGGGGGGGGGGGEGGGGGGGGGGGGGGGGFGGGGGGGGGGGGGGGGGGGGGGGFGGGGGGGGGGGGGGGGGGGGGGGGDGGGGGGGGGGGDGGGGGGGGGGGGGCFFGGGGGGGGGGEGGG@FGGGGGGFGGGGGGGGGGGGGGGDGGGDE>EGGEGGGGGGGGGGGGGGFGGGDEEGGGGGGC=CGGGGGFE5CDFF57DDDE3>?FFFBB*6*9;>FFF@:
@M00200:207:000000000-ALC1F:1:1101:15462:2369 1:N:0:5
ACTGGGTGTAAAGTGTCCGTAGCCGGTTTAGTAAGTTCCTGGTAAAATCGGGTAGCTTAACTATCCATATGCTAGGAATACTGCTATACTAGAGGGCGGGAGAGGTCTGAGGTACTACAGGGGTAGGGGTGAAATCTTATAATCCTTGTAGGACCACCAGTGGCGAAGGCGTCAGACTGGAACGCGCCTGACGGTGAGGGACGAAAGCCAGGGGAGCGAACCGGATTAGATACCCGAGTAAATC
+
GGGGGGGGGGGGGGGGGGGGGGGGGGGGGGGGGGFGGGGGGGGGGGGGGGGGGGGGGCFGGGGGGFGGGGGGGGGGGGGGGGGGGGGGGGGFFGGGGGGGDGGGGGGFGGGGGGGGGCGGGGGGGGGGGGGGGGGGGAFGGGGGGGGGGFGGGGG@FGGGGGFDGEGGGGGGGGGGGGG>FGGGGGGGG=FGGGCGGG=EGGGGGGGGGGGGGGGGEGDGDEG>EEEFFFFFF<FDB:FFFFF6
@M00200:207:000000000-ALC1F:1:1101:17621:2482 1:N:0:5
ATTGGGTATAAAGCGTGCGCAGGCGGTTTTGTAAGCCAGATGTGAAAGCCCCGGGCTTAACCTGGGAATGGCATTTGGGACTGCAAGGCTTGAGTGCGGCAGAGGAGCCTGGAATTCCTGGTGTAGCAGTGAAATCCGTAGATATCAGGAGGAACACCGATGGCGAAGGCAGGCCTCTGGGCTGACACTGACCCTCATGCACGAAACCGTGGGGACCAACCAGGATTAGATACCCCGGCAAGA
+
EGGGGG@EFFF<FCFFDFGGCGEGGGCFEGGFGAFGGGGFGGGGFEAFFG7FGGGGGGG9FFE<FDC8CFFC8FFC6FE8CEF8E9E,4C8F<5F9EF7@7BC<DEC+:EADG8<,AAFF,EGFD?FAAFCFGDF,6@DFE7DF,9DFCFC+C:<>F@>C<F>:@*B:*62>C*:>>2?C,:C*,0,,0,,1,48787++0;3*=<)02ACGDDD)57***)*.5@=*?FF*0745>@)8)53
@M00200:207:000000000-ALC1F:1:1101:20504:2500 1:N:0:5
ACTGGGCGTAAAGCGTGCGTAGACGGTTACATAAGTCGGGTGTGAAAGCCCCGGGCTCAACCTGGGAATTGCATTCGAGACTGCGTAGCTAGGGTGCGGAAGAGGGAAGCGGAATTTCCGGTGTAGCGGTGAAATGCGTAGATATCGGAAGGAACACCAGTGGCGAAAGCGGCTTCCTGGTCCAGCACCGACGTTCAGGCACGAAAGCGTGGGGAGCAAACAGGATTAGATACCCCAGTAAGAC
+
GGCGGGGGGGGGGGGGGGGGGGGGGGGGGGGGGGGGGGDGGEGGFFGGGGGGGGGGGGGGGGGGFGGGGGGGGGGGGDGGGGFGGGGGGGGGGGFGGGGGGEGGGGGGGGGGGFFGGGGGGGGGGFGGGGGGGGGGGEGGGGGGGGGGEEGGGGGGGGGGGGGDGGDEGEEGGEGGGGGGGGGGGGFGGGGGGGFGGGGFGGGGGGGGGEGGGCD<@FGG7><F:6@FFFBFG<@F>>;FFFB4
@M00200:207:000000000-ALC1F:1:1101:18960:2518 1:N:0:5
ACTGGGCTTAAAGGGCGCGTAGGCGGTGTTGTAAGTCACCTGTGAAACCTCTGGGCTTAACTCAGAGCCTGCAGGCGAAACTGCAATGCTGGAGGGTGGGAGAGGTGCGTGGAATTCCCGGTGTAGCGGTGAAATGCGTAGATATCGGGAGGAACACCTGTGGCGAAAGCGGCGCACTGGACCACTACTGACGCTGAGGCGCGAAAGCTAGGGGAGCAAACAGGATTAGATACCCTTGTA
+
GGGGGGGGGGGGGGGGGGGGGGGGGGGGGGGGGGGGGGGGGGGGGGGGGGGGGGGGGGGGGGGGGGGGGGGGGGGGGGGGGFGGGFGGGGGGGGGGGGGGGGGGGGGGGGGGGGGGGGGEFGGGGGGGGGGGFDGGGEGGGGGGGGGGGGGGGGGGGGGGGGGGGGGGGGGGGGGGGGGGGGGGGGFGGFFGCE7=GGGGGGDEE3CGGGFFFCCGFGGGGFGFFF?FFFFFGGFFFFFF
@M00200:207:000000000-ALC1F:1:1101:16354:2546 1:N:0:5
ACTGGGCTTAAAGGGCGCGTAGGCGGTCGATCAAGTCAGGGGTGAAATCCTGCAGCTTAACTGTAGAAGTGCCTCTGATACTGATCGTCTGGAGGGAGATAGGGGTGTGTGGAACTTCCAGTGGAGCGGTGAAATGCGTTGATATTGGAAGGAACGCCGGAGGCGAAAGCGACGCACTGGATCTCTTCTGACGCTGAGGCGCGAAAGCTAGGGGAGCAAACGGGATTAGATACCCGTGTA
+
GGGGGGGGGGGGGGGGGGGGGGGGGGGGGGGGGGGGGGGGGGGGGGGGGGGGGGGGGGDFGGGGGGGGGGGGGGGGGGGGGGGGGGGGGGGGFGGGGGGGGGGGGGGGGGGGGGGGGGGGGGGGGGGGGGGGGGGGGGGGGGGGGGGGGGGGGGGGGGGGGGGGGGEGDGGGGGGGGGGGGGGGGGGGGFGGGGGGGGFGGGGGGGGGGGGFGGGGFGGCFECEFFFFFFBFGFFFFFF>
@M00200:207:000000000-ALC1F:1:1101:8157:2561 1:N:0:5
ATTGGGTTTAAAGGGCGCGTAGGTGGCGGGACAAGCGTGCGGTGAAAGCTCGGGGCTCAACCCCGAGTCGGCCGTGCGAACTGTCTTGCTCGAGCACTGTAGAGGCAGGCGGAATTCCGGGTGTAGCGGTGGAATGCGTAGAGATCCGGAAGAACACCGGTGGCGAAGGCGGCCTGCTGGGCAGTGGCTGACACTGAGGCGCGACAGCGTGGGGAGCAAACAGGATTAGATACCCCCGTAAGA
+
GGGGGGFFGGGGGGGGGGGGGGGGGGGGGGGGGGGGGGGGGGGGGGGGGFGGGGGGGFGFGGGGGGGGGGGGGEGGGGGGGGGGGGGFGGGGGGGGGGGGGGGGD7FEGGGGG@FF9FGGGFGGGFGGGFEGGGGGGGFEGGGGGFGGGEGGGFGGGGGGGGGGGGGGGGDGGCEGGGFGGGGGFGGGCCCGGGGGGGGGCDGGE7>FGGGGDD<DEGCGC:C@F?FF@FFFF*65BBB>BFF
@M00200:207:000000000-ALC1F:1:1101:14955:2579 1:N:0:5
ACTGGGTTTAAAGGGTCCGTAGGCGGTGCGGCAAGTCGATAGTGAAATCTCTGGGCTTAACCCAGAGGCTGCTAACGAAACTGCCGTGCTAGAGTGTGAGAGAGGCGAGTGGAATTACGGGTGTAGCGGTGAAATGCGTAGATATCCGTAGGAACATCCGAGGCGAAAGCGGCTCGCTGGATCACAACTGACGCTGAGGGACGAAAGCTAGGGGAGCAAACAGGATTAGATACCCTCGTA
+
GGGGGGGGGGGGGGGGGGGGGGGGGGGGGGGGGGGGGGGGGGGGGGGGGGGGGGGGGGGGGGGGGGGGGGGGGGGGGGGGGGGGGGGGGGGGGGGGGGGGGGGGGGGGGGGGGGGGGGGGGGGGGGGGGGGGGGGGGGGGGGGGGGGGGGGGGGGGGGGGGGGGGGGGGGGGGGGGGGGGGGGGGGGGGGGGGGGGGGGGGFGGGGGGGGGGGGGGDGGGGFGFFFFFFFFFGGFFFFFF
@M00200:207:000000000-ALC1F:1:1101:16187:2580 1:N:0:5
ACTGGGCGTAAAGGGTGCGTAGGTGGCAGGGTAAGTCGGATGTGAAATCTCCGAGCTCAACTCGGAAATGGCATTGGAAACTACCCAGCTCGAGGGTTGGAGGGGGGACTGGAATACTTGGTGTAGCAGTGAAATGCGTAGATATCAAGTGGAACACCAGTGGCGAAGGCGAGTCCCTGGACAACTCCTGACACTGAGGCACGAAAGCTAGGGGAGCAAACAGGATTAGATACCCCTGTA
+
GGGGGGGGEGEGFGGGGGDGGGGGGGGGGGGGGGGFGGGGGGGGGGGGGGGGGGGGGGGGGGGGDGGGGGGGGFFFGGGGGGGGGGGGGGGGGDGGGGGGGGGGGGGGGGGGGGGGGGGFGFEGGGGGGGGGFFGGGGGGGGGGGGGGGFGGGGGGG:;;FGGCEGGGGGGGGGGFF9FGGGGGGFEGG?FFGGGGGGFFGG355<DF99FEFDGG>FDGGFG>FFFF/=*/?<)8F@66
@M00200:207:000000000-ALC1F:1:1101:11209:2654 1:N:0:5
ATTGGGTTTAAAGGGTTCGTAGGCGGTGTGGCAAGTCGGGAGTGAAATCTCTGAGCTTAACTCAGGGCCTGCTTCCGAAACTGCTGTGCTAGAGTGTGGGAGAGGCGCGTGGAATTGCAGGTGTAGCGGTGAAATGCGTAGATATCTGCAGGAACACCCGTGGCGAAAGCGGCGCGCTGGACCACTACTGACGCTGAGGAACGAAAGCTAGGGGAGCAAACAGGATTAGATACCCCTGTA
+
GGGGGFFGGGGGGGGGGGGGGGGGGGGGGGGGGGGGFGGGGGEGGGFGGGGGGGGGGGGGGGGGGGGGGGGGGGGGGGGGGGGGGGGFGGGGGGGGGGGGFGDFGGGGGGGGGGGGGGGGGGGGGGCGGGGGGGGGFGGGGGGGGGFGGGGGGGGGGGEEEGGGGGGGGGGDGGGGGGGGGGGGGGEGGGGGGGGGDGFGGGGGDDGGGGGGGDGDFGGGGFGFFFF?4@FF*7?F>FFF
@M00200:207:000000000-ALC1F:1:1101:24331:2666 1:N:0:5
ACTGGGTTTAAAGGGCGCGTAGGCGGCAGGCGAGGTCGGGGGTGAAATCCCACAGCTTAACTGTGGAAGAGCCTTCGATACCGGCTTGCTGGAGGAAGGTAGGGGTGCGCGGAACTTCTGGTGGAGCGGTGAAATGCGTTGATATCAGAAGGAACGCCGGCGGCGAAAGCGGCGCACTGGACCTTTTCTGACGCTGAGGCGCGAAAGCCAGGGGAGCAAACGGGATTAGATACCCCTGTA
+
GGGGGGGGGGGGGGGGGGGGGGGGGGGGGGGGEGGGGGGGGGFGGGGGGGGGGGGGGGGGGGGGGGGGGGGGGGGGGGGGGGGGGGGGGGGGGGGGGGGGGGGGGGGGGGGGGGGGGGGGGECGGGGEEGGGGGGGGGGGGGGGDFGGGGGGGGGGGGGGGGGGGGGGGGGGGGGGGGGGGGGGGGGGFFGGGGGGDFGGGGGGGGGGGGGGEC<DDGGGGFGFFD@FFFFFFGFFFFFF
@M00200:207:000000000-ALC1F:1:1101:19267:2699 1:N:0:5
ACTGGGTTTAAAGAGTGTGTAGGCGGTGCTCTCAGTCTGTCGTGAAATCTCCCGGCTTAACTGGGAGGGTGCGGCGGATACTAGAGTGCTAGAGGGTGGGAGAGGAAAGCGGAATTCCTGGTGTAGCGGTGAACTGCGTAGATATCAGGAGGAACACCTGCGGTGTAGACAGCTTTCTGGACCACTTCTGACGCTGAGACACGAAAGCGTGGGTAGCAAACAGGATTAGATACCCCTGTA
+
FECEFGEG@GG<@<CEFFGGGGFFGDEGGFGGGGGFGGGGF?FGFDCFGGGGGGGGGGGGGGFFFFGGG:BFGGGEGGEFGGFCFGGGGGFGGGGG=FGDCE@C:,4FECFC@@FGGGGF=B8>DFCFEGGGC,@>FGFED>FCGFFFGFGG77>FGFCEFGGEGE9@FGG6>F9CFGFGCFFGFFFFGEFGGGGG5EGGF7CE:DGCEGC5EG7C?FGGG@5>>@FFF*@FFCFFFF?F
@M00200:207:000000000-ALC1F:1:1101:6909:2718 1:N:0:5
ACTGGGCGTAAAGGGCGTGTAGGCGGTGCGATAAGTTGGGCGTGAAATCCCCGGGCTTAACCCGGGGCGGTCGTTCAAGACTGTCGTGCTAGAGTGCAGGAGAGGGAAGTGGAATTCCCGGTGTAGCGGTGAAATGCGTAGATATCGGGAGGAACACCTGCGGCGAAGGCGGCTTCCTGGACTGCAACTGACGCTGAGGCGCGAAAGCTAGGGGAGCAAACAGGATTAGATACCCCTGTA
+
GGGGGGGGGGGGFDFGGGGGGGGGGGGGGGGG:FFGGGGGGGGGGGFGGGGGGGGGGGCGGGGEGGFGGGGGGGEGGGGGGGGGGGGGGFGGFCGGGGGGDEDGGGGGGGGGCFFGGGGCFFEGGGGGGGGGGGGGGGGGGGGGGGGDGGGGGGGGGGGFGGGGGDCCGGGGEG5CC?98CCGGGGFEFE?8>EDCEFGGC5CEGGDGGGGGGCGDDFGGGFGFFFFFFFFFGGFFFFFF
@M00200:207:000000000-ALC1F:1:1101:14591:2721 1:N:0:5
ACTGGGCATAAAGCGCGCGTAGGTGGCTTGATAAGCCGGTTGTGAAAGCCCCGGGCTCAACCTGGGAACGGCATCCGGAACTGTCAAGCTAGAGTGCAGGAGAGGAAGGTAGAATTCCCGGTGTAGCGGTGAAATGCGTAGAGATCGGGAGGAATACCAGTGGCGAAGGCGGCCTTCTGGACTGACACTGACACTGAGGTGCGAAAGCGTGGGTAGCAAACAGGATTAGATACCCTGGTA
+
GGGGGGGGGGGGGGGGGGGGGGGGGGGGGGGGGGGGGGGGGGGGGGGGGGGGGGGGGGGGGGGGGGGGGGGGGGGGGGGGGGGGGGGGGGGGGGGGGGGGGGGGGGGGGGGGGGGGGGGGGGGGGGGGGGGGGGGGGGGGGGGGGGGGGGGGGGGGGGGGGGGGGEGGGGGGGGGGGGGGGGGGGGGGGGFGGGGGGGGGGGDGEGDGGGGGGGGGFGC9DFGFFFFFFF??GDFFFFFF
@M00200:207:000000000-ALC1F:1:1101:13423:2724 1:N:0:5
ACTGGGTTTAAAGGGCTCGTAGGCGGCCAACTAAGTCAGACGTGAAATCCCTCGGCTTAACCGGGGAACTGCGTCTGATACTGGATGGCTTGAGTTTGGGAGAGGGATGCGGAATTCCAGGTGTAGCGGTGAAATGCGTAGATATCTGGAGGAACACCGGTGGCGAAGGCGGCATCCTGGACCAATACTGACGCTGAGGAGCGAAAGCCAGGGGAGCAAACGGGATTAGATACCCTTGTA
+
GGGGGGGGGGGGGGEFGGGGGGGGEGGGGGGGGFFEECGGGGGGGGGGGGGGFEGGFGGGGGGGGGEEGGGGGGGGGGGGGGFGD<FGGGGGGGGGGGGG<FFGGGGACGGGCCFGGGFGFFFFGFFGGGGGGFGFGGEGGG<AEGBFGG7C>CGGFFEGGGGGGGGGGGGGGGGGFGGGFFCFGF@FGGGDGGDGGGGCEFGGG<D:EF5F=<3DEFCGF@<5>>?9?=FFGG4FF:==
@M00200:207:000000000-ALC1F:1:1101:23757:2729 1:N:0:5
ATTGGGTATAAAGGGCGTGTAGGCGGAGATGCAAGTCAGGAGTGAAATCCCGGGGCTCAACCCCGGAACTGCTTTTGAAACTGCATCCCTTGAGTATCGGAGAGGCAAGCGGAATTCCTAGTGTAGCGGTGAAATGCGTAGATATTAGGAGGAACACCAGTGGCGAAGGCGGCTTGCTGGACGACAACTGACGCTGAGGCGCGAAAGCGTGGGGAGCAAACAGGATTAGATACCCGCGTA
+
FGGGGGGGGGGGGGGGGBFGGGGGGEECEFGGGGGGGGGGGGGGGGGGGGGGGGGGGGGFGGGGGGG7FFGGGGGGGGGGGGCGGFGGGGFFGGGGGGGDE7@CGGGGFGGGGGGGGGGGFGGGGGGGGGGFFFGFGDFGC7FFGGGGC9EDGFGGGGGGGGDGDCEEGG8:EEEEGGGGGGGDCE8FGG?FGGDEEGFGD<DCC/CFGGDGGG*<B<CCGFC>FFFFF?F?CFFB@5BB
@M00200:207:000000000-ALC1F:1:1101:22540:2753 1:N:0:5
ACTGGGTATAAAGGGTTCGTAGGCGGTGTGGTAAGTCGGAAGTGAAATCTCTGGGCTTAACCCAGAGGCTGCTTTCGAAACTGCCGTGCTAGAGTGCGGGAGAGGCGAGTGGAATTACAGGTGTAGCGGTGAAATGCGTAGATATCTGTAGGAACACCCGTGGCGAAGGCGGCTCGCTGGACCGCAACTGACGCTGAGGAACGAAAGCTAGGGGAGCAAACAGGATTAGATACCCTCGTA
+
GGFGGGFFGGCEFFEFGGGCFGGGGGBFFGGEEGGGGFGEGGGFGGGGGGGGGGGGGGGGFFFGGGGGGGGGGGGGGGGGFGGFGGGGGGGGGGGGGGGGGGGGGGGGGGGGGGGGGGGGGGGGGGGGGEGGGGGGGGGGGGGGGFGGGGGGGGGGGGGEGGGGGGGGGGGGGGGGGDEGGGGGGEECFGGGGGGGGGGGGGGGGGGGGGGGGGG3@GFGFFGFF??FFFBFFGFFFEFF
@M00200:207:000000000-ALC1F:1:1101:12199:2810 1:N:0:5
ATTGGGTTTAAAGGGTTCGTAGGCGGTGTGGCAAGTCGGGAGTGAAATCTCTGGGCTCAACCCAGAGGCTGCTTCCGAAACTGCTGTGCTTGAGTGTGGGAGAGGCGCGTGGAATTGCAGGTGTAGCGGTGAAATGCGTAGATATCTGCAGGAACACCCGTGGCGAAAGCGGCGCGCTGGACCACAACTGACGCTGAGGAACGAAAGCTAGGGGAGCAAACAGGATTAGATACCCGGGTAAGA
+
FFEFGFGGDFGGGGGGGGGGGGGGGGEGGGGGCGCEEEGE@EFGGGGFGGGGGF?FGGGGGGGGCCGGGGFGGGGCGEFGGGGGGGGGGGGGGGFGGGGGGGGGGGGEGGGGGGGGGFFGGGGGGGEGGGGGGGGGGGGGGGFGFGDGGFGGGGFGGGGCFGEGGGGGGGDGGGGGGGGGGGFFFGGGGFFEEEDG8CC?EGGGCDGGGGGGGDGGFG<CFFGFF?@FF?@?F67<>EF5;FF
@M00200:207:000000000-ALC1F:1:1101:22514:2849 1:N:0:5
ACTGGGTATAAAGGGCGCGTAGGCGGGTGGTCAAGTCAGGGGTGAAATCTTTCGGCTCAACCGGAAAAGTGCCTTTGATACTGGCCATCTCGAGGGAGGTAGGGGCATGTGGAACTTCCGGTGGAGCGGTGAAATGCGTAGATATCGGAAGGAACGCCGGTGGCGAAAGCGACGTGCTGGACCTTTTCTGACGCTGAGGCGCGAAAGCCAGGGGAGCAAACGGGATTAGATACCCTAGTA
+
GGGGGGGGGGGGGGGGGGGGGGGGGGGGGGGGGGGGGGGGGGGGGGGGGGGGGGGGGGGGGGGGGGGGGGFGGGGGGGGGGGGGGGGGGFGGGGGGFGGGGGGGGGGGGGGDGFGGGGGGGGDGFGFFEGGGGGGGGGGGGGFGGGGGGGGGGGGGGECEFGGGGGGGGGGGGGGD8FGGGGGGGGCGGGGGGGGGGGGGGGGGEGGGGGGGGD)57DGFFBDBFE:FFFFFDCF47FFF
@M00200:207:000000000-ALC1F:1:1101:23114:2882 1:N:0:5
ATTGGGTTTAAAGCGTGCGTAGGCGGTTCTCCAAGTCCGTTGTGAAAGCCCCGGGCTCAACCTGGGAATGGCAGTGGAAACTAGGGGACTTGAATCTGGCAGAGGGGGGTGGAATTCCACGTGTAGCAGTGAAATGCGTAGAGATGTGGAGGAACACCGATGGCGAAGGCAGCCCCCTGGGCTGAGATTGACGCTCAGGCACGAAAGCGTGGGGAGCAAACAGGATTAGATACCCCAGTA
+
FGGGGGGGGGGGGGGGGGGGGGGGGGGGGGGGGGGGGGGGGGGGGFGGGGGGGGGGGGGGGGGGGGGGGGFGGGGGGGGGGGGGGGGGGGGGGGGGGGGGGGGGGGGGGGGGGGGGGGGGGGGGGGGGGFEGGGGGFGECFGGFGGGFGGGCGGGGFGEGGGGGG*CC5EGGGGGGGGGGGGGGGGGG?FGGGGCGEGFG5FGGCDDGGGGECCDGFGGFG4<>>FFFFF??FF@3>EFF
@M00200:207:000000000-ALC1F:1:1101:24141:2896 1:N:0:5
ATTGGGTATAAAGGGCGCGTAGGCGGTGCGGTAAGTCACCTGTGAAACCTCTAGGCTCAACCTAGAGCCTGCAGGCGAAACTGCCGTGCTTGAGGGTGGGAGAGGTGCGTGGAATTCCCGGTGTAGCGGTGAAATGCGTAGATATCGGGAGGAACACCTGTGGCGAAAGCGGCGCACTGGACCACATCTGACGCTGAGGCGCGAAAGCTAGGGGAGCAAACAGGATTAGATACCCGTGTA
+
GGGGGGGGGGGGGGGGGGGGGGGGGGGGGGGGGGGGGGGGGGGGGGGGGGGGGGGGGGGGGFGGGGGGGGGGGGGGGGGGGGGG8FGGGGGGGGGGGGGGGGGEGGGGGGGGGGGGGGGGGGGGGGGGGGGGGGGGGGGGGGGGGGGGGGGGGGGGGGFGGGGGGGGGGGDGGGGGGGGGGG6BGF6EGGGGGGGGGGGGGGGGGGGGGFGGGGDGFGGG4>GFFFFFFFFFG4;)8BFF
@M00200:207:000000000-ALC1F:1:1101:19289:2935 1:N:0:5
ATTGGGCTTAAAGGGCGCGTAGGCGGTGCGGTAAGTCACCTGTGAAATCTCTGGGCTCAACTCAGAGCTTGCAGGCGAAACTGCCGTGCTCGAGGGTGGGAGAGGTGCGTGGAATTCCCGGTGTAGCGGTGAAATGCGTAGATATCGGGAGGAACACCTGTGGCGAAAGCGGCGCACTGGACCACATCTGACGCTGAGGCGCGAAAGCTAGGGGAGCAAACAGGATTAGATACCCTAGTA
+
GGGGGGGGGGGGGGGGGGGGGGGGGGGGGGGGGGGGGGGGGGGGGGGGGGGGGGGGGGGGGGGGGGGGGGGGGGGGGGGGGGGGGGGGGGGGGGGGGGGGGGGGGGGGGGGGGGGGGGGGGGGGFGGGGGGGGGGGGGGGGGGGGGGGGGGGGGGGGGGGGGGGGGGGGGGGGGGGGEGGGGGGGGGGGGGGGGGECGGGGGGGGGGGGCGGGGGGFGGGGFGFFFFFFFFFGGFFFFFF
@M00200:207:000000000-ALC1F:1:1101:20289:2949 1:N:0:5
ATTGGGTTTAAAGGGCATGCAGGCGGTTCTACGCGTTTCGCGTGACAGCGGGTGGCTTACCTGCCCGAGGATGCGAAAGACGGTAGGACTTGAGGGCCAGAGAGGGACACGGAATTCCGGGTGGAGTGGTGAAATGCGTAGAGATCCGGAGGAACACCGAAGGCGAAGGCAGTGTCCTGGCTGGCAACTGACGCTGAGATGCGAAAGCTAGGGGAGCGAACGGGATTAGATACCCGCGTA
+
GGGGGGGGGGGGGGGGGGGGGGGGGGGGGGGGGGGGGGGGGGGGGGGGGGGGGGGGGGGGGGGGGGGGGGGGGGGGGGGGGGGGGGGGGGGGGGGGGGGGGGGGGGGGGGGGGGGGGGGGGEGGFGGGGFGGGGGGGGGGGGGGGGGGGGGGGGGGGGGGGGGGGGGGGGGGGGGGGGGGGGGGEGGGFFFGGGDGGGFCFFGGGGDGGGGGGGGGFDGGGFGFD>FFF*7=CGFEFFFF
@M00200:207:000000000-ALC1F:1:1101:22392:2964 1:N:0:5
ACTGGGCGTAAAGGGCGCGTAGGCGGTGTGGCAAGTTTCTCGTGAAATCTATGGGCTCAACCCATAGTCTGCGGGGAAAACTGCCATGCTAGAGTGTGGGAGAGGTGCGTGGAATTCCCGGTGTAGCGGTGAAATGCGTAGAGATCGGGAGGAACACCAGCGGCGAAGGCGGCGCACTGGACCACTACTGACGCTGAGGCGCGAAAGCTGGGGGAGCAAACAGGATTAGATACCCCCGTAAGA
+
GGGGGGGGEGGGGGGGGGGGGGGGGGGGGGGGGGGGGGGGGGGGGGGGGGGGGGGGGGGGGGGGGGGGGGGGGGGGGGGGGGGGGGGGGGGGGGGGGGGGGGGGGGGGGGGGGGGGGGGGGGGGGGGGGGGGGGGGGGGEGGGGGGGGGGGGGGGFFFGGGGGGGGGGGGGGGGGGEEGGGGGGGFFFCFGFGGGGGGGGGGGGGDGFFFGGGGGGFGGFF>FFF?FFFFFFGGFFFEEEFFF
@M00200:207:000000000-ALC1F:1:1101:8063:3024 1:N:0:5
ATTGGGTATAAAGGGTGCGTAGGCGGGTCTTTAAGTCAGGGGTGAAATCCTGGAGCTCAACTCCAGAACTGCCTTTGATACTGAGGATCTTGAGTTCGGGAGAGGTGAGTGGAACTGCGAGTGTAGAGGTGAAATTCGTAGATATTCGCAAGAACACCAGTGGCGAAGGCGGCTCACTGGCCCGATACTGACGCTGAGGCACGAAAGCGTGGGGAGCAAACAGGATTAGATACCCTTGTA
+
GGGGGGGGGGGGGGGGGGGGGGGGGGGGGGGGGGGGGGGGGGGGGGGGGGGGGGGGGGGGGGGGGGGGGGGGGGGGGGGGGGGGGGGGGGGGGGGGGGGGGGGGGGGGGGGGGGGGGGGGGGGGGGGGGGGGGGGFGGGGGGGGGGGGGGGGGGGGGGGGGGGGGGGGGGGGGGGGGGGGGGGGEGGGGGGGGGGGGGGGGGGGGGGGGGGGGGGGFGGGFFGFFFFFFF?FGGFFFFFF
@M00200:207:000000000-ALC1F:1:1101:8823:3035 1:N:0:5
ACTGGGCATAAAGGGCATGCAGGCGGTCGTACGCGTTTTGTGTGACAGCGGGAGGCTTAACTTCCCGAGTATGCGAAAGACGGTACGACTTGAGGGCTCGAGAGGGACACGGAATTCCGGGTGGAGTGGTGAAATGCGTAGAGATCCGGAGGAACACCGAAGGCGAAGGCAGTGTCCTGGCGAGTGACTGACGCTGAGGTGCGAAAGCCAGGGGAGCGAACGGGATTAGATACCCTGGTA
+
GGGGGGGGGGGGGGGGGGGGGGGGGGGGGGGGGGGGGGGGGGGGGGGGGGGGGGGGGGGGGGGGGGGGGGGGGGGGGGGGGGGGGGGGGGGGGGGGGGGGGGGGGGGGGGGGFGGGGGGGFFGGGGGGGGGGGGGGGGEGGGGFFGGGGGGGGGGGGGGGGGGFGGDEDFGGGGGGGGGGGGCCGGGGGGGGGGG558C<5CDGG37<GGGGGG33>CCDDFDB@EFFFFFF7CFFFFFF
@M00200:207:000000000-ALC1F:1:1101:17681:3046 1:N:0:5
ATTGGGTTTAAAGGGCGCGTAGGCGGGCAGCAAAGTCCGGGGTGAAATCTTTCGGCTTAACCGGAAAAGTGCCTCGGATACTGGCTGTCTCGAGTGGGGTAGGGGTATGTGGAACTTCCGGTGGAGCGGTGAAATGCGTTGATATCGGAAGGAACGCCGGTGGCGAAAGCGACGTACTGGACCCTTTCTGACGCTGAGGCGCGAAAGCCAGGGGAGCGAACGGGATTAGATACCCGCGTA
+
GGGGGGGGGGGGGGGGGGGGGGGGGGGGGGGGGGGGGGGGGGGGGGGGGGGGGGGGGGGGGGGGGGGGGGGGGGGGGGGGGGGGGGGGGGGGGGFGGGGGGGGGGGGGGGGGGGGGGGGGGGGGGGGGGGGGGGGGGGGGGGGGGGGGGGGGGGGGGGGGGGGGGGGGGGGGGGGGGGGGGGGGGGGGGGGGGGGGEGGGGGGGGGGGGGGGGG:DDGGGGFGFB>FFFFFFGGFEFFE>
@M00200:207:000000000-ALC1F:1:1101:21634:3122 1:N:0:5
ACTGGGCATAAAGGGTGCGTAGGTGGTCCGTTAAGTCGGTTGTGAAATCCCCGGGCTCAACCCGGGAACTGCTTCCGATACTGGCGGACTTGAGGCCGGTAGGGGTCACTGGAACTGACGGTGGAGCGGTGAAATGCGTAGATATCGTCAGGAACGCCTGTGGTGAAGACGGGTGACTGGGCCGGTTCTGACACTGAGGCACGAAAGCGTGGGGAGCGAACGGGATTAGATACCCCGGTA
+
GGGGGGGGGGGGGGDGGGEFECGFGGGGGFFGGDFFGGGFFCFGFGGCGGGGGGGDCFFFGFFFGGGGGGGGDGGGGGFGGGGGGGGGCGGGGGCGGEEFEDGDGGEGFFFGGGGGDCFGGGFG<FEGCFGGGGGGFGGGGGCFFGGGGGDCEGGGEFFC2>EFFCCCEFGGGGGD<CFGGGGGG8C=FFCFGFFC?FGFGGDGG39CEEGDEDGD:DDGGFD><3?FFFBFFF)7777<
@M00200:207:000000000-ALC1F:1:1101:18384:3138 1:N:0:5
ATTGGGTATAAAGCGTGCGCAGGCGGTTATGTAAGACAGATGTGAAATCCCCGGGCTCAACCTGGGACCTGCATTTGTGACTGCATAGCTAGAGTACGGTAGAGGGGGATGGAATTCCGCGTGTAGCAGTGAAATGCGTAGATATGCGGAGGAACACCGATGGCGAAGGCAATCCCCTGGACCTGTACTGACGCTCATGCACGAAAGCGTGGGGAGCAAACAGGATTAGATACCCCGGTA
+
GGGGGGGGGGGGGGGGGGGGGGGGGGGGGGGGGGGGGGGGGGGGGGGGGGGGGGGGGGGGGGGGGGGGGGGGGGGGGGGGGGGGGGGGGGGGGGGGGGGGGGGGGGGGGGGGGGGGGGGGGGGGGGGGGFGGGGGGGGGGGGGGGGGGGGGGGGGGGGGGGGGGGGGGGGGGGGBGFGGGGGGGGFGGGGGGGGGGGGGGGGGGDDCCEGGGGGGGFGGGGFGFFFFFFFFFGGFFEFEF
@M00200:207:000000000-ALC1F:1:1101:24135:3163 1:N:0:5
ACTGGGTTTAAAGCGCGTGTAGGCGGGCCGGCACGTCCGTCGCTGAAATCCCCCGGCTCAACCGGGGAAGGGGCGCGGATACGACCGGCCTGGAGGAACGTAGGGGGACCTGGAACTTCCGGTGGAGCGGTGAAATGCGTTGAGATCGGAAGGAACGCCCGTGGCGAAAGCGAGGTCCTGGACGTTTTCTGACGCTGAGACGCGAAAGCCAGGGGAGCGAACGGGATTAGATACCCTGGTA
+
GGGGGGGGGGGGGGGGGGGGGGGGGGGGGGGGGGGGGGGGFGGGGGGGGGGGGGGGGGGGGGGGGGGGGGGGGGGGGGGGGGGGGDGGGGGGGGGGGGGGFGGGGGGGGGGGGGGGGGGGGGGGGGGGGGGGGGGGGGGEGGGGFGGGGDEGGGGGGGGGGGGGGGGGGGFGGGGGGGFGGGGGGGGGGGGEG5DGGGGGGGGGGGGGGGGGGGGGEGGGGFD>B>>FFFFFGGFFFFFF?
@M00200:207:000000000-ALC1F:1:1101:6445:3165 1:N:0:5
ACTGGGCATAAAGCGTGCGTAGGCGGTTTCGCAAGTCCGATGTGAAATCCCCGGGCTCAACCTGGGAACTGCGTTGGAAACTACGAGGCTAGAGTGCGGCAGAGGGGGGTGGAATTCCAGGTGTAGCAGTGAAATGCGTAGAGATCTGGAGGAACACCGATGGCGAAGGCAGCCCCCTGGGCTAGCACTGACGCTCATACACGAAAGCGTGGGGAGCAAACAGGATTAGATACCCGGGTA
+
GGGGGGGGGGGGGGGGGGGFGGGGGGGGGGGGGGGGGGGGGGGGGGGGGGGGGGGGGGGGGGGGGGGGGGGGGGGGGGGGGGGGGGGGGGGGGGGGGGGGGGGGGGGGGGGGGGGGGGGGGGGGGGGGGGGGGGGGGGGGGGGGGGGGGGGGGGGGGGGGGGGGGGGGGGGGGGGGGGGGGGGGGGFGGGGGGGGGGGGGGGGGGGDGGGGGGGGGFGG4CFGFFFFFFFFFGGFFDFF>
@M00200:207:000000000-ALC1F:1:1101:11883:3193 1:N:0:5
ACTGGGCTTAAAGGGCGCGTAGGCGGACTGCCAAGTCCGGGGTGAAATCTTTCGGCTCAACCGGAAAATAGCCTCGGAGACTGGCGGTCTGGAGGGGGGTAGGGGCAGCTGGAACTTCCGGTGGAGCGGTGAAATGCGTTGATATCGGAAGGAACGCCGGTGGCGAAAGCGAGCTGCTGGACCTTTTCTGACGCTGAGGCGCGAAAGCCAGGGGAGCAAACGGGATTAGATACCCGCGTA
+
GGGGGFGGFGFGGGGGGDGGGGGGGGFGGGGGGGGFGGGGGEFGFGGEFGGGG:FGEFF9FEFECCC<FGGGGGGGGCFGGFGGGGEFEFFF9FGGG@F@FGGDCGE<FFGGFGEGGGGGEE8EF@FGEEG5FF9FGEC8EECGCFEEGDGGGCF?CGGEEECC>CGEGCGGGGCFGFCDGGGGF7@F:9?0*5*AEGG5C<D5=7<CF*:CCD3C@5DCF>C@:EF?F*8@FGFFFFFB
@M00200:207:000000000-ALC1F:1:1101:21016:3198 1:N:0:5
ACTGGGTTTAAAGCGTCCGTAGCTGGCTCAAACCGTCTTATGTGAAATGCATGTGCTCAACACATGCGCCTGCATAAGATACCTTTGGGCTAGGGAGCGGGAGAGGTTAGGAGTACTTATGGGGTAGGGGTAAAATCTTATAATCCTATAAGGACTACCGGTGGCGAAGGCGCCTAACCAGAACGCATCCGACAGTGAGTGACGAAGGCTAGGAGAACGAATCGGATTAGATACCCCAGTA
+
GGGGGGGGGGGGGGGGGGGGGGGGGGGGGGGGGGGGGGGGGGGGGGGGGGGGGGGGGGGGGGGGGFGFGGGGGGGGGGGGGGGGGGGGGGGGGGGGGGGGGGGGGGGGGGGGGGGGGGGGGGGGGGGCGGGGG<FGGGGGGGGGFGGGGGGGGGGFGGFGGGGDGGEGGGGGGGGGGGGGGGGGGGGGGGEGGGGFGGGF9CGGEGGGGGGGGGGGFGGGGFGFEB8BFFFFGGF<FDEFF
@M00200:207:000000000-ALC1F:1:1101:14751:3228 1:N:0:5
ACTGGGCTTAAAGGGCGCGTAGGCGGCTTGCCAAGTCAGTGGTGAAATCCCGCAGCTTAACTGCGGAAGTGCCTTTGATACTGGCGAGCTCGAGGGAGGTAGGGGTATGTGGAACTTCTGGTGGAGCGGTGAAATGCGTTGATATCAGAAGGAACGCCGGTGGCGAAAGCGACGTACTGGACCTCTTCTGACGCTGAGGCGCGAAAGCTAGGGGAGCAAACGGGATTAGATACCCCTGTA
+
GGGGGGGGGGGGGGGGGGGGGGGGGGGGGGGGGGGGGGGGGGGGGGGGGGGGGGGGGGGGGGGGGGGGGGGGGGGGGGGGGGGGGGGGGGGDCFGFEGGGGGGGGGGGGGGGGGGGGGGGGFGGGGGGGEGGFGGGGGFGGGGGGGCEFGGGGGGGGGGGCGGGGGGGGGGGGGECFFGCFFGGGGGGGG?FGGGGGGG5CGGGDDGGGGGGGGGGFGGGGFD:<5FFF?FF7FFFFFFF
@M00200:207:000000000-ALC1F:1:1101:13817:3265 1:N:0:5
ACTGGGCTTAAAGGGCGCGTAGGCGGTCGATCAAGTCCGGGGTGAAATCTTTCGGCTTAACCGGAAAAGTGCCTCGGATACTGATTGGCTGGAGGGAGGTAGGGGCAGCTGGAACTTCCAGTGGAGCGGTGAAATGCGTTGATATTGGAAGGAACGCCGGTGGCGAAAGCGAGCTGCTGGACCTCTTCTGACGCTGATGCGCGAAAGCTAGGGGAGCAAACGGGATTAGATACCCCGGTA
+
GGGGGGGGGGGGGGGGGGGGGGGGGGGGGGGGGGGGGGGGGGGGGGGGGGGGGGGGGGGGGGGGGGGGGGGGGGGGGGGGGGGGGGGGGGGGGGGGGGGGGGGGGGGGGGGGGGGGGGGGGGGGGGGGGGGGGGGGFFFDGGGGGGGGGGGGGGGGFGGGGGGGGGGGGGGGGGCGGGGGGGGGGGGGGGGGGGGGGGGGGGGGGGGGFGGGGDGGFGGGGEGFFFFFFFFFGGF>BFFF
@M00200:207:000000000-ALC1F:1:1101:16930:3277 1:N:0:5
ACTGGGCATAAAGGGCTCGTAGGCGGCCAACTAAGTCAGACGTGAAATCCCTCGGCTTAACCGGGGAACTGCGTCTGATACTGGATGGCTTGAGTTTGGGAGAGGGATGCGGAATTCCAGGTGTAGCGGTGAAATGCGTAGATATCTGGAGGAACACCGGTGGCGAAGGCGGCATCCTGGACCAATACTGACGCTGAGGAGCGAAAGCCAGGGGAGCAAACGGGATTAGATACCCTCGTAAGA
+
GGGGGGGGGGGGGGGGGGGGGGGGGGGGGGGGGGGGGGGGGGGGGGGGGGGGGGGGGGGGGGGGGGGGGGGGGGGGGGGGGGGGGGGGGGGGGGFGGFGGFGGGGGGGGGGGGGGGGGGGGFGGGGGGGGGGGGGGGGGGGGGGGGGGGGGGGGGGGGGGGGGGGGGGGGGGDEGGGGGGGFGGGGGGGGGGGGDGGGGGGGGGGGGGGGGGGGGGFGFGGBDB>E:F@F?FCFFF:BFFFF4
@M00200:207:000000000-ALC1F:1:1101:10641:3288 1:N:0:5
ACTGGGCTTAAAGGGCGCGTAGGCGGACTGCCAAGTCCGGGGTGAAATCTTTCGGCTCAACCGGAAAATAGCCTCGGAGACTGGCGGTCTGGAGGGGGGTAGGGGCAGCTGGAACTTCCGGTGGAGCGGTGAAATGCGTTGATATCGGAAGGAACGCCGGTGGCGAAAGCGAGCTGCTGGACCTTTTCTGACGCTGAGGCGCGAAAGCCAGGGGAGCAAACGGGATTAGATAACCCAGTA
+
GGGAF9FG<FCFCFFCGGG@@GEDGDFGGFGGGGFFDFCFCGFGGGGGGGGGGE:C<FCGFGGGGG:F<EFGGGGGGD:FFCGGGDGGGGGGF=CGDFDFGGF>:F@EF:<<B:FGDFGGDCEGDGFGGGGFCCCCFGECGGCF?EC58EGGG8FGGGEGEGGGGGGGGCECECCFDG:FGGGCCFGGGGFGG59:EGGGGGGGGGGCFFFGGGGG3FFFFDGFFD)=?FFF*9@FFFFF
@M00200:207:000000000-ALC1F:1:1101:14636:3346 1:N:0:5
ATTGGGTTTAAAGGGCGCGTAGGCGGTCACGCACGTCCGTTGTGAAATCGCTCGGCTCAACTGGGCGGGGTCAGCGGATACGGCGTGGCTGGAGCAAGCTAGGGGGCAATGGAATTCCCGGTGTAGTGGTGGAATGCGTAGATATCGGGAGGAACACCAGTGGCGAAGGCGGTTGCCTGGAGCTTTGCTGACGCTGATGCGCGAAAGCGTGGGGAGCGATCCGGATTAGATACCCCAGTA
+
FGGGGGGGGGGFGGGGGGGGGGGGGGGGGGGGEFGGFGGFFGGGGGGGGGGFGGGGFGGGGGGDGGGGGGGGFGGGGCGGFGGGGGGGGGFGGGGGFFGGGGGGGCFEFGGGGGGGFGGGGGGGGFGGGGGGGGGGGGGGGGGFCGEEGFGGCGGG6EGGGGGGGEGDGGCEEEGGGGGGFGGGFGGGGGD?=EDCEGCGGGCGGGGGG5CEGDGGEGDFFEG>@B)97@F=*9<F55??
@M00200:207:000000000-ALC1F:1:1101:22222:3352 1:N:0:5
ACTGGGTATAAAGTGTCCGTAGCTTGTATAATAAGTTCCTGGTAAAATCTAATAGCTTAACTATTAGTATGCTAGGAATACTGTTATACTAGAGGGCGGGAGAGGTTTGAGGTACTTCAGGGGTAGGGGTGAAATCCTATAATCCTTGAAGGACCACCAGTGGCGAAGGCGTCAGACTGGAACGCGCCTGACAGTGAGGGACGAAAGCCAGGGGAGCGAACCGGATTAGATACCCCTGTA
+
GGGGFFGGGDEDEFGGGFEGGGGGGGGGGGGFGGGGGGGGGGFGGGGGGGGGGFGGGGGGGGCDGGGGGGGGFFGGGGGGGGFEGFGFAFGGG<EFEGGG@FFFEFFGGGGGGGGGGGGGGFGEEGGGGGGG,EFFFGFFGGGGFFGGGF9FGFDFGGFFFGGGEGEGEFEEEGGCFEGGFFEGGG5EGGGGGGGGFFGEGGC=EGGGGGCCEDCDDD5CDEGFFFDFF*=6:*9857?F
@M00200:207:000000000-ALC1F:1:1101:17942:3352 1:N:0:5
ATTGGGTTTAAAGCGTGCGTAGACGGTTACGTAAGTCGGGTGTGAAAGCCCCGGGCTCAACCTGGGAATTGCATTCGAGACTGCATAGCTAGGGTGCGGAAGAGGGAAGCGGAATTTCAGGTGTAGCGGTGAAATGCGTAGATATCTGAAGGAACACCAGTGGCGAAGGCGGCTTCCTGGTCCAGCACCGACGTTCAGGCACGAAAGCGTGGGGAGCAAACAGGATTAGATACCCCCGTA
+
GGGGGGGGGGGGGGGGGGGGGGGGGGGGGGGGGGGGGGGGGGGGGGGGGGGGGGGGGGGGGGGGGGGGGGGGGGGGGGGGGGGGGGGGGGGGGGGGGGGEGGGGGGGGGGGGGGGGGGGGGGGGGCGGGGGGGGGGGGGGGGGGGGGGGGGGGGGGGGGGGGGGGGGGGGGGGGGGGGGGGGFGGGGGGGGGGGGGGGGGFFGGGGGGGGGGGGGGEGGGGF4:>FFF4FFFGGFFFFFF
@M00200:207:000000000-ALC1F:1:1101:8742:3375 1:N:0:5
ACTGGGCATAAAGGGCGTGTAGGCGGAGATGCAAGTCAGGAGTGAAATCCCGGGGCTCAACCCCGGAACTGCTTTTGAAACTGCATCCCTTGAGTATCGGAGAGGCAAGCGGAATTCCTAGTGTAGCGGTGAAATGCGTAGATATTAGGAGGAACACCAGTGGCGAAGGCGGCTTGCTGGACGACAACTGACGCTGAGGCGCGAAAGCGTGGGGAGCAAACAGGATTAGATACCCCCGTA
+
GGGGGGGGGGGGGGGGGGGGGGGGGGGGGGGGGGGGGGGGGGGGGGGGGGGGGGGGGGGGGGGGGGGGGGGGGGGGGGGGGGGGGGFGGGGGGGGGGGGGGGGGGGGGGGGGGGGGGGGGGFGGGGGGGGGGGGGGGG@F@+37FGGGGGGGGGGGGGGGGGGGGGGGGGGGGGGGGGGGGGGGGGEFGGGGGGGGGGGGDGGGGGGFEECGGGGGEFGGGFGFFFFFFFFFGGFFFFE3
@M00200:207:000000000-ALC1F:1:1101:12470:3444 1:N:0:5
ATTGGGTTTAAAGGGTGCGTAGGTGGCGCGGTAAGTCGGGTGTGAAATCTCGGAGCTTAACTCCGAAACTGCATTCGATACTGCCGTGCTTGAGGACTGGAGAGGAGACTGGAATTTACGGTGTAGCGGTGAAATGCGTAGAGATCGTAAGGAAGACCAGTGGCGAAGGCGGGTCTCTGGACAGTTCCTGACACTGAGGCACGAAGGCCAGGGGAGCAAACGGGATTAGATACCCCAGTA
+
FCGGGGFGGGGGGGGGGGGGGGGGGGGGGGGGGGGGGGGGGGGGGGGGGGGGGGGGGGFGGGGGGGGGGGGGGGGGGGGGGGGGGGGGGGGGGGGGGGGGGGGGGGGGGGGGGFFGGGGGGGGGGGGGGGGGGGGGGGGGGGFGGGGGGGGGCGGGGGGGGGGGGGGGGGGGCGEGGGGGGGGGGGGGGGGGGGGGGECGGGGGEGDGGGGFEGGGFGGG4BGB@@?FFFFFF6@F>EFF
@M00200:207:000000000-ALC1F:1:1101:17366:3445 1:N:0:5
ATTGGGTGTAAAGGGCGCGTAGGCGGTCCGACAAGTCAGGGGTGAAATCCTGCAGCTTAACTGTAGAAGTGCCTCTGATACTGTCGGTCTGGAGGGAGATAGGGGTGTGCGGAACTTCCAGTGGAGCGGTGAAATGCGTTGATATTGGAAGGAACGCCGGAGGCGAAAGCGGCGCACTGGATCTCTACTGACGCTGAGGCGCGAAAGCCAGGGGAGCAAACGGGATTAGATACCCTGGTA
+
GGGGGGGFFFFFGGGGGGGGGGGGGGGGGGGGGGGGGGGGGGGGGGGGGGGGGGGGGGGGGGGGGGGGGGGGGGGFGGGGGGGGGGGGGGGFGGGGGGCFGGGGGGGGGGGGGGGGGGGGGGGGGGGGGGGGGGGFGGGGGGGCGGGGGGGDFGGDGGGGGGGGGCEGGGGGGGGGGGGGGGGGGGGGGGGGGGGGGGGGGGGGGGGGGGGGGGGGFGDFGFGEFFFFF?FFFGFFF>@6
@M00200:207:000000000-ALC1F:1:1101:25261:3543 1:N:0:5
ACTGGGTATAAAGGGTCTGTAGGCGGTGCGGCAAGTCGGGAGTGAAATTTCTGGGCTTAACCCAGGGACTGCTTCCGAAACTGCCGTGCTCGAGTGCGAGAGAGGTGAGTGGAATTGCAGGTGTAGCGGTGAAATGCGTAGATATCTGCAGGAACACCCGTGGCGAAGGCGGCTCACTGGATCGCAACTGACGCTGAGAGACGAAAGCTAGGGGAGCAAACAGGATTAGATACCCGAGTA
+
GFGGGGGFGGGGGGGG<@EGGGGGGGG@FGDEGGGGGGGG@F@EFGGGFEGGGFGG<FEGGFGEGGDGGGGGG?E<FGGGGGGGGGGGGGGGGGGGGG=C+CDEFGG9F<EFGGG?CFEGGGGGFGGGGGGGGGGGGGGGGGGGGGGF;FCFGFGDGGG:F7CGGGEGGGEGGDEGGGGGGCCEGEGGGGFGGGGGGGD6CFDGGDG*<FGFGGGGFFGFGFGFFFFFFFBFGGFF5BFF
@M00200:207:000000000-ALC1F:1:1101:8477:3550 1:N:0:5
ATTGGGCTTAAAGCGCGTCTAGGTGGTTCGGTAAGTCTGATGTGAAAATGCGGGGCTCAACTCCGTATTGCGTTGGAAACTGCCTAACTAGAGTATCGGAGAGGTGGGCGGAACTACAAGTGTAGAGGTGAAATTCGTAGATATTTGTAGGAATGCCGATAGAGAAGTCAGCTCACTGGACGAATACTGACACTGAAGCGCGAAAGCATGGGGAGCAAACAGGATTAGATACCCTAGTA
+
GGG?8FFGDGGGGGGEGCFGG,CCF?;F,@F6C;FEEGGGDGGFGGFGCGGEDGGGCFFF,CFF7CEE=FEG:FE,CFEGGGFGFGGCCCGFGGFCFGGGG@FEGGGGGG=F7C=<FFFDCBFGGDGGGGGFCGGGFGGG7@F9,,FFGFFGCGGG,@EGGGFFGFGGF;,D;C>E?FCFGG5CFF,1=?FFGGGGCG+>=337EGCF+=FDEDDGF4CFGF<>67FFFFFBCCFFFF=
@M00200:207:000000000-ALC1F:1:1101:24197:3583 1:N:0:5
ATTGGGCTTAAAGGGCGCGTAGGCGGGATGGCAAGTCGGTCGTGAAATCCTTCGGCTCAACCGAAGAACGTCGATCGATACTGCTGTTCTTGAGGATTGCAGAGGAGACTGGAATTCCCGGTGTAGCGGTGAAATGTGTAGAGATCGGGAGGAACACCGGTGGCGAAGGCGGGTCTCTGGGCAATTCCTGACGCTGAGGCGCGAAAGCGTGGGGAGCAAACGGGATTAGATACCATAGTAAGA
+
GGGGGGGGGGGGGGGGGGGGGGGGGGGGGGGGGGFFGGGGGGGGGGGCGGGFGGGGGGGGGGGGGGGGGGGGGGGGGGGGGGGGGGGGGGGAFCFGGGGFGGGCGGGGGGGGGGGGGGGGCFGGGGGGGGGGGGGGGGGGGGGGGGGGGGGGGGGGGDGGGGEGGGGGGGGGGGGGGFGGGGGGGGGGGGGGGGGGGGGGGGDEGGDGGGGGEGGGFFDFFDDFDF4=6=B@FG=*96====9
@M00200:207:000000000-ALC1F:1:1101:10696:3596 1:N:0:5
ACTGGGTTTAAAGGGCGCGTAGGCGGGTGGTCAAGTCAGGGGTGAAATCTTTCGGCTCAACCGGAAAAGTGCCTCTGATACTGACCGTCTCGAGGGAGGTAGGGGCATGTGGAACTTCCGGTGGAGCGGTGAAATGCGTAGATATCGGAAGGAACGCCGGTGGCGAAAGCGACGTGCTGGACCTTTTCTGACGCTGAGGCGCGAAAGCCAGGGGAGCAAACGGGATTAGATACCCGTGTA
+
GGGGGGGGGGGGGGGGGGGGGGGGGGGGGGGGGGGGGGGGGGGGGGGGGGGGGGGGGGGGGGGGGGGGGGGGGGGGGGGGGGGGGGGGGGGGGGGGGGGGGGGGGGGGGGGGGGGGGGGGGGGGGGGGGGGGGGGGGGGGGDGFGGGGGGGGGGGGGGGGGGGGGGGGGGGGGGEDGGGFGGGGGGGGGGGGGGGGGGGGGGGGGGGGGGGGGGGDFGGGG@GFFFFFFFFFGFFFFFFF
@M00200:207:000000000-ALC1F:1:1101:14234:3608 1:N:0:5
ATTGGGTTTAAAGAGTGCGTAGGCGGTGCTCTAAGTTTGGTGTGAAATCTCCCGGCTCAACTGGGAGGGTGCGCCGAAAACTGGAGTGCTTGAGTGTGGGAGAGGTAAGCGGAATTCCTGGTGTAGCGGTGAAATGCGTAGATATCAGGAGGAACACCTGTGGTGTAGACAGCTTACTGGACCACGACTGACGCTGAGGCACGAAAGCGTGGGTAGCAAACAGGATTAGATACCCTGGTA
+
GGGGGGGGGGGGGGGGGGGGGGGGGGGGGGGGGGGGGGGGGGGGGGGGGGGGGGGGGGGGGGGGGGGGGGGGGGGGGGGGGGGGGGGGGGGGGGGGGGGGGGGGGGGFGGGGGGGGGGGGGGGGGGGGGGGGGGGGGGGGGGGGGGGGGGGGGGGGGGGGGGGGGGGGGGGGGGGGGGGFFGGGGGGGGGGGGGGGGGGGGGGGGGGGGGGGGGGGFGGGGFGFFFFFFFFFGGF=FFFF
@M00200:207:000000000-ALC1F:1:1101:25717:3617 1:N:0:5
ACTGGGTATAAAGGGTGCGTAGGCGGGTCTTTAAGTCAGGGGTGAAATCCTGGAGCTCAACTCCAGAACTGCCTTTGATACTGAGGATCTTGAGTTCGGGAGAGGTGAGTGGAACTGCGAGTGTAGAGGTGAAATTCGTAGATATTCGCAAGAACACCAGTGGCGAAGGCGGCTCACTGGCCCGATACTGACGCTGAGGCACGAAAGCGTGGGGAGCAAACAGGATTAGATACCCTTGTA
+
GGGGGGGGGGGGGGGGGGGGGGGGGGGGGFGGGGGGGGGGGGGGGGGGGGGGGGGGGGGGGGGGGGGGGGGGGGGGGGGGGGGCCGFGGGGGGGGGGGGGGGGGGGGGGFGGGGFGGG>CGGGGGGGGGGGGGGGGGEGGGGGGGGGFGGGGGGGGGGGGGFGGGGGGGGGGGGGGGGGGGGGG=EGGGG7FCCDGGGGGGGG5EGDFGGGGGGGGFGGGGFGFFFFFFFFFDGFFFFFF
@M00200:207:000000000-ALC1F:1:1101:6673:3632 1:N:0:5
ACTGGGTATAAAGGGCGCGTAGGCGGATCGTTAAGTCAGAGGTGAAATCCCAGGGCTCAACCCTGGAACTGCCTTTGATACTGGCGATCTTGAGTATGAGAGAGGTATGTGGAACTCCGAGTGTAGAGGTGAAATTCGTAGATATTCGGAAGAACACCAGTGGCGAAGGCGACATACTGGCTCATTACTGACGCTGAGGCGCGAAAGCGTGGGGAGCAAACAGGATTAGATACCCTAGTA
+
GGGGGGGGGGGFGGGGGGGGGGGGGGGGGGGGGGGGAFFGGGGGGGGGGGGGGGGGGGGGGGGGGGGGGGGGGGGGGGGGGGGGGGGGGGGGGGGGGGGGGGGGGGGGGGGGGGGGGGGGGGGFFGGGGGGGGGGGGGGGGGGGGGGFGGEGGGGGGGGGGGGGGGGGGGGGGGGGGGGGGGGGGGGGGGGGCCDGGGGGGGGEGDGCEGGGGGGGFGDGGFGFFFFFF@F?>FFFFFFF
@M00200:207:000000000-ALC1F:1:1101:14687:3634 1:N:0:5
ATTGGGTTTAAAGGGCGCGTAGGTGGCGGGAGAAGCGTGCGGTGAAAGCTCGGGGCTCAACCCCGAGTCGGCCGTGCGAACTCTTTTGCTTGAGCACTGTAGAGGCAGGCGGAATTCCGGGTGTAGCGGTGGAATGCGTAGAGATCCGGAAGAACACCGGTGGCGAAGGCGGCCTGCTGGGCAGTAGCTGACACTGAGGCGCGACAGCGTGGGGAGCAAACAGGATTAGATACCCTGGTA
+
GGGGGGGGGGGGGGGGGGGGGGGGGGGGGGGGGGGGGGGGGGGGGGGGGGGGGGGGGGGGGGGGGGGGGGGGGGGGGGGGGGGGGGFGGGGFGGGGGGGGGGGGGGGGGGGGGGGGGGGGGGGGGGGGGGDGGGGGGGGGGGGGGGGGGGGGGGGGGGGGGGGGGGGGGGGGGGGGGGGGGGGGGGGFFGCCGGCGGGGGGGGGGGGGGGGGEDDGFDGGGFGFFFF=@B=4CGFFFFFF
@M00200:207:000000000-ALC1F:1:1101:10723:3666 1:N:0:5
ACTGGGCTTAAAGGGCGCGTAGGCGGTGCGGTAAGTCACCTGTGAAACCTCTAGGCTCAACCTAGAGCCTGCAGGCGAAACTGCCGTGCTTGAGGGTGGGAGAGGTGCGTGGAATTCCCGGTGTAGCGGTGAAATGCGTAGATATCGGGAGGAACACCTGTGGCGAAAGCGGCGCACTGGACCACATCTGACGCTGAGGCGCGAAAGCTAGGGGAGCAAACAGGATTAGATACCCCAGTA
+
GGGGGGGFGGGGGGGGGGGGGGGGGGGGGGGGGGGGGGGGGGGGGGGGGGGGGGGGGGGGGGGGGGFFGGGGGGGGGGGGGGGGGGGGGGGGGGGGCFDFGGGGGGGGGGGGGGGGFFGCFGGGGGGGGGGGGGGGGDGGGGGGGGGGGGGGGGGGGGGGGGGGGGGGGGCDEGGGGGGCFFGGFGFGGGGGGGGGGFGGGDGGDGGGGGGGGDGGFGGGGFGFFFFFFFBFG>FFFFFF
@M00200:207:000000000-ALC1F:1:1101:13329:3674 1:N:0:5
ATTGGGTTTAAAGGGTGTGTAGGCGGCCAGCTAAGTAGGGTGTGAAAGGCCCCGGCCTAACCGAGGCATTGCGCTCTAAACTGACTGGCTTGAGTGAGATAGGGGTGTGCGGAACTTCCAGTGGAGCGGTGAAATGTGTTGATATTGGAAGGAACGCCGGTGGCGAAAGCGGCACACTGGGTCTCGTCTGACGCTGAGACACGAAAGCCAGGGGAGCGAACGGGATTAGATACCCTAGTA
+
GGGGGGGGGGGGGGGGGGGGGGGGGGGGGGGGGGGGGGGGGGGGGGGGGGGGGGGGGGGGGGGGGGGGGGGGGGGGGGGGGGGGGGGGGGFG?FFGGGGGGGGGGGGGGGGGDEGGGGGGGGGGGGGGGGGGGGGGGGGGGGGFGGGGGGGGGGGGGGGGGGGGGGGGGGGGGGGGGGGGGGFGGGGGFGGGDGGGEGGGGGDEGGDGGGGGGG<)89CDGFGFFFFFFFFBFFFFF@FF
@M00200:207:000000000-ALC1F:1:1101:11885:3714 1:N:0:5
ACTGGGTATAAAGGGCACGTAGGCGGCTCGGCAAATCAGTCGTGGAATCCCGACGCTTACCGTCGGAACGGCGATTGAAAATACCGGGCTTGAGGGCGTGAGGGGTCACTGGAACTCCTGGTGAAGCGGTGAAATGCGTAGATATCAGGAGGAACGCCGGAGGCGAAAGCGAGTGACTGGCGCGTTCCTGACGCTGAGGTGCGAAAGCTAGGGGAGCAAACAGGATTAGATACCCCAGTA
+
GGGGGGGGGGFFGGGGGEGGFFGGEGGEGGGGDFGEFFGGFGGGDGGGGGGEEGGGGGGDGCGGGGGGGGGGGCFGGFGGGGGGGGGGDGGGGGGGGEFGGGGGGGGGC<FGFGGCCFFGFGGFGGGGGGEFFFCGGGCGDGGGGGAFFGDGGCGEGGGGG@CFEGEGGF@EGGGGGFGFGGGGGGGEGGGGG5*:EGCG5CD5CCCFGGGGGGGGFFGFFFGFFFFFFFF?C46@>D68
@M00200:207:000000000-ALC1F:1:1101:12514:3761 1:N:0:5
ACTGGGTATAAAGGGTGTGTAGGCGGTTCTTTAAGTTTGGTGTGAAATCTCCCGGCTCAACCGGGAGGGTGCGCCGAATACTGAGGGACTAGAGTACGGGAGAGGAAAGTGGAATTCCTGGTGTAGCGGTGAAATGCGTAGATATCAGGAGGAACACCGGTGGTGTAGACGGCTTTCTGGACCGTAACTGACGCTGAGACACGAAAGCGTGGGTAGCAAACAGGATTCGATACCCCGGTA
+
GGGGGGGGGGGGGGGGGGGGGGGGGGGGGGGGGGGGGGGGGGGGGGGGGGGGGGGGGGGGGGGGGGGGGGGGGGGGGGGGGGGGGGGGGGGGGGGGGGGGGGGGGFGGGGGGGGGGGGGGGGGGGGGGGGGGGGGGGGGGGGGGGGGGGGGGGGGGGGGGGGGGGGGFGGGEGDGGGGGGGGGGGGGGGFCGGGGGGGGGGGGCGDGGGGGGGGGGFGGFGFFFFFF*7F@4CF@FFEE>
@M00200:207:000000000-ALC1F:1:1101:8125:3771 1:N:0:5
ACTGGGTATAAAGCGTGCGTAGACGGTTATGTAAGTCGGGTGTGAAAGCCCCGGGCTCAACCTGGGAATTGCATTCGAGACTGGATAGCTAGGGTACGGAAGAGGGAAGCGGAATTTCAGGTGTAGCGGTGAAATGCGTAGATATCTGAAGGAACACCAGTGGCGAAAGCGGCTTCCTGGTCCAGTACCGACGTTCAGGCACGAAAGCGTGGGGAGCAAACAGGATTAGATACCCCAGTA
+
GGGGGGFGGGGGGGGGGGGGGGGGGGGGGGGGGGDGGGGGGGGGGGGGGGGGGGGGGGGGGGFGGGGGGGGGGGGGGGGFGGGG<EFGGGGGGGGGGGGGGGGGGGGGGGGGGGGGGGGGGGGGGGGDGGGGGGGGGGGGGGGGGGGGGGGGGGGGGGGGGGFGGGEGGGGCEEGGGGGGGGGGGGGGGGGGGEGGGGFFFGGGGGGGGGGGEGGGFG5FGFGF4?8@FFFFGGFFFDFF
@M00200:207:000000000-ALC1F:1:1101:7494:3783 1:N:0:5
ACTGGGTTTAAAGGGCGTGTAGGCGGTTTGTCAAGTCGGGTGTGAAAGCCTGGGGCTCAGCCCCAGAAGTGCATCCGAAACTAGCGAGCTAGAGCGCGATAGAGGAGGGTGGAATTCCTGGTGTAGCGGTGAAATGCGTAGATATCAGGAGGAACACCGGCGGCGAAGGCGGCCCTCTGGATCGTTGCTGACGCTGAGACGCGAAAGCGTGGGGAGCAAACAGGATTAGATACCCTGGTA
+
GGGGGGGGGGGGGGGGGCGGGGGGGGGGGGGGGGGGGGGGGGGGGGGGGGGGGGGGGGGGGGGGGGGGGGGGGGGDGFGGGGGGGGGGGGGGGGGGGGEGGGGGGGGGGGGGGGGGGGGGGGGGGGGGGGGGGGGGGGGGGGGGGGGGGGGGGGGGGGGGGGGGGGGGGGGGGGGGGF6FFGGGFGGGGFCGGGGGGGGGGGDECGGFGECGGGGGFG7FDFGF:FFFFFFFDGF=FF?F
@M00200:207:000000000-ALC1F:1:1101:19009:3844 1:N:0:5
ACTGGGTTTAAAGGGTGCGTAGGTGGGCAAGTAAGTCAGTGGTGAAATCTCCGGGCTTAACCCGGAAACTGCCATTGATACTATTTGTCTTGAATATCGTGGAGGTGAGCGGAATATGTCATGTAGCGGTGAAATGCTTAGATATGACATAGAACACCCATTGCGAAGGCAGCTCACTACACGATTATTGACGCTGAGGCACGAAAGCGTGGGGAGCAAACAGGATTAGATACCCCGGTA
+
GGGGGGFGGGGGGGGGGGGGGGGGGGGGGGGGGGGGGGGGGGGGGGGGGGGGGGGGGGFGGGGGGGGGGGGGGGGGGGGGGGGGGGGGGGGGGGGGGGGGGGGGGGGGGGGGGGGGFGGGGGGGGGGGGGDGGGGGGGGGGGGGGGGGGGGGGFGGGGGGGGGGGGDGGGGGGEGGGGGGGGGGGGGGGGGGGDGGGGGGGGGDDGGGGGDGGGGGFDDGGFGFFFFFFFFFGGFFFFFF
@M00200:207:000000000-ALC1F:1:1101:9225:3934 1:N:0:5
ACTGGGTTTAAAGGGTGCGTAGGTGGGCAGGTAAGTCAGTGGTGAAATCTCCGGGCTTAACCCGGAAACTGCCATTGATACTATTTGTCTTGAATATCGTGGAGGTGAGCGGAATATGTCATGTAGCGGTGAAATGCTTAGATATGACATAGAACACCCATTGCGAAGGCAGCTCACTACACGATTATTGACGCTGAGGCACGAAAGCGTGGGGAGCAAACAGGATTAGATACCCCGGTA
+
GGGGGGGGGGGGGGGGGGGGGGGGGGGGGGGGGGGGGGGGGGGGGGGGGGGGGGGGGGGGGGGGGGGGGGGGGGGFFGGGGGGGGGGGGGGEGGGGGGDGGGGGGGGGGGGGGGGGGGFGGGGGGGGGGGGFGGGGGGGGGGGGGGGGGGGGGGGGGGGGGGGGGGGGGGGGGGGGGGGGGGGGGCGGGGGGGDGGGGGGGGGEGGGFGGGGGGGGFGGGCFGFFFFFFFFFDFFFFFFF
@M00200:207:000000000-ALC1F:1:1101:24599:3965 1:N:0:5
ACTGGGCTTAAAGCGTGTGTAGGTGGACTGGTAAGTACCTTGTGAAATCCCACGGCTTAACCGTGGAACTGCTTGGTATACTGCTGGTCTTGAGCAACCTAGGGGCGAGTGGAACAAATGGTGGAGCGGTGAAATGCGTAGATATCATTTGGAACGCCAATGGTGAAAACAACTCGCTGGGGGTTTGCTGACACTGAGACACGAAAGCCAGGGGAGCAAACGGGATTAGATACCCCAGTAAGA
+
GGGGGGGGGGGGGGGGGGGGGGGGGGGGGGGGGGGGGGGGGGGGGGGGGGGGGGGGGGGGGGGGGGGGGGGGGGGGGGGGGGGGGGGGGGGGGGGGGGGGGGGGGGGGGEGGGGGGGGGGGGGGGGGGGGGGGGGGGGGGGGGGGGGGGGGGGGGGGGGGFGGFGGGGGGGGGGGGGG>CEGGGGGGGGGGGG6?GGGEGGGGGGGGGGGGCCDDCEGGGGFDFA7F6?FFF76@FF56@FF2
@M00200:207:000000000-ALC1F:1:1101:17027:3984 1:N:0:5
ACTGGGTTTAAAGGGTGCGTAGGTGGCTTTGTAAGTAAGGAGTGAAATCCCTCGGCTTACCCGGGGAATTGCTTTTTATACTGCAAGGCTTGAAGATCAGAGGGGAATGGGGAACTCCGAGTGTAGCGGTGAAATGCGCAGATATTCGGGGGAAGGCCGGCGGCGAAGGCGCCATTCTGGCTGATTCTTGACACTGAGGCACGAAAGCGTGGGGAGCAAACAGGATTAGATACCCTCGTA
+
FEAFFGECFGGFGGGGGGG@CFC6EGGGGFFFA<FEEGGGDFGGGGGCGGGFCBCFGGGGGGDGGGE@FFGGGCEFFGDGGGGGG9FGGGGEGFC?AFEFG=,8C@79B4,::FDFGGGCFFFFAGGC:FEFGGGGGGCGGEFGG9BFFECB++>FFGEGGGGGGGCEDFG5EED99CFGG*AFD@<FGC087<FC<FGF*C<EDDGGGE5EEDGGFFCD<7>FFFFFF=FFGGF4>@F3
@M00200:207:000000000-ALC1F:1:1101:10546:3997 1:N:0:5
ATTGGGCTTAAAGGGCGCGTAGGCGGGCGATCAAGTCAGGGGTGAAATCCTCCGGCTCAACCGGAGAACTGCCTCTGATACTGGTCATCTTGAGTGAGGTAGGGGCGTGCGGAACTGATGGTGGAGCGGTGAAATGTGTTGATATCATCAGGAACTCCGGTGGCGAAAGCGGCGCGCTGGACCTTAACTGACGCTGAGGCGCGGAAGCTAGGGGAGCAAACGGGATTAGATACCCTTGTA
+
GGGGGGGGGGGGGGGGGGGGGGGGGGGGGGGGGGGGGGGGGGGGGGGGGGGGGGGGGGGGGGGGGGGGGGGGGGGGGGGGGGGGGGGGGGGGGGGGGGGGGGGGGGGGGGGGGGGGGGGGGGGGGGGGGGGGGGGGGGGGGGGGGGGGGGGGGGGGGFGGGGDGGGGGGGGGGGGGGGGGGGFFGGGGGGGGGGGGGGGCGGG*:CCFDFCGFCDDFGDGGFGFF>:FFFFFGGFFFFFF
@M00200:207:000000000-ALC1F:1:1101:23907:4007 1:N:0:5
ACTGGGTTTAAAGCGTGCGTAGACGGTTTCGTAAGTCGGGTGTGAAATCCCCGGGCTCAACCTGGGAATTGCATTCGAAACTGCGAGGCTAGGGTACGGAAGAGGGAAGCGGAATTTCTGGTGTAGCGGTGAAATGCGTAGATATCAGAAGGAACATCAGTGGCGAAAGCGGCTTCCTGGTCCAGTACCGACGTTCAGGCACGAAAGCGTGGGGAGCAAACAGGATTAGATACCCCGGTA
+
GGGGGGGGGGFGGGGGGGGGGEGGGGGGGGGGGGGGGGGGGGGGGGGGGGGGGGGGGGGGGGGGGGGGFGDGGGGGGGGGGGGGGGGGGGFGGGGGGGGGGGGGGGGGGGGGGGGGGGGGGGGGGGGGGGGGGGGFGGGGGGGGGGGGG<FCGGGGGGGGGGGGGGGGGGGDEGGGGGGGGGGGGGFGGGGGGGGGCFCGGGDGGGGGGGGCGGGGFGDFF@GF>FB??FFFGGFFFDF3
@M00200:207:000000000-ALC1F:1:1101:23998:4012 1:N:0:5
ATTGGGCTTAAAGCGTGCGTAGGCGGTTCTCCAAGTCCGTTGTGAAAGCCCCGGGCTCAACCTGGGAATGGCAGTGGAAACTAGGGGACTTGAATCTGGCAGAGGGGGGTGGAATTCCACGTGTAGCAGTGAAATGCGTAGAGATGTGGAGGAACACCGATGGCGAAGGCAGCCCCCTGGGCCGAGATTGACGCTCAGGCCCGAAAGCGTGGGGAGCAAACAGGATTAGATACCCCAGTA
+
GGGFFGGGGGGGGGGEGGGGGGGG@FCECFGFGGGEFFGGGGGGGGGGG@7CC:FGGGGGGGG<@F,CECGGGGCF8,CEFG9F<C@:FFGGG8FEGGC<4B7DGEGGG*>CGGGGGC@:FFGGGGG9FGGGGEFGGGFEGGGGG:?<CC7FGGGBFGGGG5EGGGGGGGGGGDE8EGGG>C*:**/12CFGGEGGG6FG*>CECDGCG5EEE337@3*0>5C@@@FFF?F6FFFF>@F?
@M00200:207:000000000-ALC1F:1:1101:14569:4015 1:N:0:5
ACTGGGCTTAAAGGGCGCGTAGGCGGCCGATCAAGTCGGGTGTGAAAGCCCGGGGCTCAACCCCGGAGGTGCACTCGAGACTGATTGGCTTGAGGACGGGAGAGGATGGTGGAATTCCCAGTGTAGAGGTGAAATTCGTAGATATTGGGAAGAACACCGGTGGCGAAGGCGGCCATCTGGACCGTTTCTGACGCTGAGGCGCGAAAGCGTGGGGAGCAAACAGGATTAGATACCCGAGTA
+
GGGGGGGGGGGGGGGGGGGGGGGGGGGGGGGGGGGGGGGGGGGGGGGGGGGGGGGGGGGGGGGGGGGGGGGGGGGGGGGGGGGGGGGGGGGGGGGGGGGGGGGGGGGGGGGGGGGGGGGGGGDFGGGGGGGFGGGGGGGGGGGGGGGGGGGGGGGGGGGGGGGGGGGGGGGGGGGGGGGGCFGGEGGGGGGGGGCEGGGGGGGGGGGGGDGGGGGGF3CGGFGFF?FFF??BFFFB5DFF
@M00200:207:000000000-ALC1F:1:1101:14274:4025 1:N:0:5
ATTGGGTATAAAGTGCATGCAGGCGGTCGTACGCGTTTTGTGTGACAGCGGGTGGCTTAACTACCCGAGTATGCGAAAGACGGTATGACTTGAGGGCTCGAGAGGGACACGGAATTCCGGGTGGAGTGGTGAAATGCGTAGAGATCCGGAGGAACACCGAAGGCGAAGGCAGTGTCCTGGCGAGTGACTGACGCTGAGGTGCGAAAGCTAGGGGAGCGAACGGGATTAGATACCCTAGTA
+
GGGGGGGGGGGGGGGGGGGGGGGGGGGGGGGGGGGCFGGGGGGGGGGGGGGGGGGGGGGGGGGGGGGEGGGGGGGGGGGGGGGEGGGFGGGGGGGGGGGGGGGGGGGGGGGGGGGGGGGGGGGGFGGGGGGGGGGGGGGGGGGGGGGGGGGGDFGGGGGGGGGGGGGGGGGGGGGEGGGGGGGGGGGGGGGGGGGGGGGFFFGGGGGGFGGGFDGGFCDGGFGFFFFFFFFFGGFFFFFF
@M00200:207:000000000-ALC1F:1:1101:12676:4032 1:N:0:5
ATTGGGTTTAAAGGGCGCGTAGGCGGGTGACCAAGTCAGTGGTGAAATCCTCCGGCTTAACCGGAGAACTGCCTCTGATACTGGTCGTCTCGAGTGAGGTAGGGGCATGCGGAACTTCCGGTGGAGCGGTGAAATGCGTAGATATCGGAAGGAACACCGGTGGCGAAGGCGGCGTGCTGGACCTCAACTGACGCTGAGGCGCGAAAGCCAGGGGAGCAAACGGGATTAGATACCCTCGTA
+
GGGGGGGGGGGGGGGGGGGGGGGGGGGGGGGGGGGGGGGGGGGGGGGGGGGGGGGGGGGGGGEGGGGGGGGGGGGGGGGGGGGGGGGGGGGGFGFFFGGGGGGGGGGGGGGGGGGGGGGGGGGGGGGGGGGGGGGGGGGGGGGGGGGGGGGGGGGGGGGGGGGGGGGGGGGGGGGGGGGGGGGGGGGGGGGGGGGGGGGGGGGGGGGGGGGGGDGGFGGGGFD>EF@FFFFFGGFFFEF>
@M00200:207:000000000-ALC1F:1:1101:5637:4032 1:N:0:5
ACTGGGCGTAAAGGGCGCGTAGGCTGTGCTGTAAGTCAGGCGTGAAAGCCCCGGGCTCAACCTGGGAATTGCGCTTGATACTGCGGCGCTGGAAGGTGGGAGAGGATGGCGGAATTCCCAGTGTAGAGGTGAAATTCGTAGATATTGGGAAGAACACCGGTGGCGAAGGCGGCCATCTGGCCCACATTTGACGCTGAGGCGCGAAAGCGTGGGGAGCAAACAGGATTAGATACCCCAGTA
+
GFGGGFGGGGGGGCCG@FGGGGGGCGEFGGGGGGGFFGGG?FGGGGGGEEGGGGGGGGGGGGFGFGCCEGGGGGGGGGFFGGGFFCGECGDEGGFGEFEGGGGFEFGGGGGGGGGGGG9<BFGGGGCBFGGGFFGAFFGFGGGGGGDGGGGGGGGGGGGGGGGGGGGGGGDEGCE8FGGGGGGGGGFC<EFFGGGGDFGGGGGGGGDFGGGGGGGGFGGGG>FFFF*??FFFFF?5@DFF
@M00200:207:000000000-ALC1F:1:1101:6640:4046 1:N:0:5
ATTGGGCGTAAAGAGCTCGTAGGCGGCCTGTCGCGTCGGATGTGAAAGCCCGGGGCTTAACCCCGGGTCTGCATTCGATACGGGCAGGCTAGAGTGTGGTAGGGGAGATCGGAATTCCTGGTGTAGCGGTGAAATGCGCAGATATCAGGAGGAACACCGGTGGCGAAGGCGGATCTCTGGGCCATTACTGACGCTGAGGAGCGAAAGCGTGGGGAGCGAACAGGATTAGATACCCTAGTA
+
GGGGGGGGGG@EGGGGGGGGGGGGGGGGGGGGGGGGGGGGGGGGGGGGGGGGGGGGGGGGGGGGGGGGGGGGGGGGGGGGGGGGGGGGGFGGCFFFGGGGGGGGGGGGGGGGGEGGGGGGGGGGGGGGGGGGGGGGFGGGGGGGGGGGGGGGGGGGGGGGGGGGGGGGGGGGGGGGGGGGGGGGGGGGGGGGGGGGGGGGEFDEGDGGGGGGGGGGFDDGDFGF>@FFFFFFGGF@FFFF
@M00200:207:000000000-ALC1F:1:1101:6387:4051 1:N:0:5
ATTGGGCTTAAAGGGTGCGTAGGTGGTGAGGTAAGTCGGATGTGAAAGCTCGGAGCTCAACTCCGAAATGGCATTGGAAACTACCTTGCTCGAGGGTTGGAGGGGGGACTGGAATACTTGGTGTAGCAGTGAAATGCGTAGATATCAAGTGGAACACCAGTGGCGAAGGCGAGTCCCTGGACAACTCCTGACACTGAGGCACGAAAGCTAGGGGAGCAAACAGGATTAGATACCCTCGTA
+
FEFGGG9FFGGFECEFGGEFCF@CFGEGFG@EEFFEFB:+@FCFG9FGGAFEEGGGGGFGGGGGGD@C<FGF<<C@@E@FGFG8EFDGGGGGG?F@CFGBBFEGGEGFGCEGFFF:CCFG@D>FGFFFFEFGGFFFGGGGGGGGGGGFGGGGGG7BFGGFFGFGGDGGGFGGG:@AEFGGDGGGGGFGGFFFDGFG+A5=CGGDGGGGG?FFGGDDFGC6FFC:>F?FF4=?GGF4)85>
@M00200:207:000000000-ALC1F:1:1101:21862:4062 1:N:0:5
ACTGGGTATAAAGGGCGCGTAGGCGGGTCATCAAGTCGGTGGTGAAATCTTTCGGCTCAACCGGAAGACGGCCTCCGATACTGGTGGTCTCGAGGGGGGTAGGGGCATGTGGAACTTCGGGTGGAGCGGTGAAATGCGTAGATATCCGAAGGAACGCCGGTGGCGAAAGCGACGTGCTGGACCCTTTCTGACGCTGAGGCGCGAAAGCCAGGGGAGCAAACGGGATTAGATACCCCAGTA
+
GGGGGGGGGGGGGGGGGGGGGGGGGGGGGGGGGGGGGGGGGGGGGGGGGGGGGGGGGGGGGGGGGGGGGGGGGGGGGGGGGGGGGGGGGGGGGGGGGGGGGGGGGGGGGGGGGGGGGGGGGGGGGGGGGGGGGGGGGGGGGGGGGGGGGGGGGGGGEGGGEGGGGGGGGGGGGGGGGGGGGGGDGEFGGGGGGGGGGGGGGGGGGGGGFGGGC75>BGCGGFGD@:)==FFFGGFFFE?F
@M00200:207:000000000-ALC1F:1:1101:15771:4074 1:N:0:5
ACTGGGTTTAAAGGGTTCGTAGGCGGTGTGGCAAGTCGGGAGTGAAATCTCTGAGCTTAACTCAGGGGCTGCTTCCGAAACTGCTGTGCTAGAGTGTGGGAGAGGCGCGTGGAATTGCAGGTGTAGCGGTGAAATGCGTAGATATCTGCAGGAACACCCGTGGCGAAAGCGGCGCGCTGGACCACTACTGACGCTGAGGAACGAAAGCTAGGGGAGCAAACAGGATTAGATACCCCAGTAAGA
+
GGGGGGGGGGGGGGGGGGGGGGGGGGGGGGGGGGGGGGGGGGGGGGGGGGGGGGGGGGGGGGGGGGGGGGGGGGGGGGGGGGGGGGGGGGGGGGGGGGGGGGGGGGGGGGGGGGGGGGGGGGGGGGGGGGGGGGGGGGGGGGGGGGGGGGGGGGGGGGGGGGGGGGGGGGGGGGGGGGGGGGGGGGGGGGGGGEDEEGGGGGGGGGGGGGGGGGGGFGGGGFGFFFFFFFFFGF?F@FFFFFB
@M00200:207:000000000-ALC1F:1:1101:11549:4102 1:N:0:5
ACTGGGCATAAAGCGTGCGTAGACGGTTATGTAAGTCGGGTGTGAAAGCCCCGGGCTCAACCTGGGAATTGCATTCGAGACTGGATAGCTAGGGTGCGGAAGAGGGAAGCGGAATTTCAGGTGTAGCGGTGAAATGCGTAGATATCTGAAGGAACACCAGTGGCGAAAGCGGCTTCCTGGTCCAGCACCGACGTTCAGGCACGAAAGCGTGGGGAGCAAACAGGATTAGATACCCGCGTA
+
GGGGGGGGGGGGGGGGGGGGGGGGGGGGGGGGGGGGGGGGGGGGGGGGGGGGGGGGGGGGGGGGGGGGGGGGGGGGGGGGGGGGGGGGGGGGGGGGGGGGGGFFGGGGGGGGGGGGFGGGGGGGGGGGGGGGGGGGGGGGGGGGGGGGGGGGGGGGDCGFGGGGGGGGGGGGGGGGGGGGGFGFGFCFCGGGGEGGGGGGGGGGGGGGGGGGGGGGBFFFGFGF@4F?FFFFFG?DEEFF
@M00200:207:000000000-ALC1F:1:1101:12531:4103 1:N:0:5
ATTGGGTGTAAAGGGTGCGTAGGTGGGCAGGTAAGTCAGTGGTGAAATCTCTGAGCTTAACTCAGAAACTGCCGTTGATACTATCTGTCTTGAATATCGTGGAGGTGAGCGGAATATGTCATGTAGCGGTGAAATGCTTAGATATGACATAGAACACCAATTGCGAAGGCAGCTCGCTACACGGTTATTGACACTGAGGCACGAAAGCGTGGGGATCAAACAGGATTAGATACCCTAGTA
+
GGGGGGGGGGGGGGGGGGGGGGGGGGGGGGGGGGGGGGGGGGGGGGGGGGGGGGGGGGGGGGGGGGGGGGGGGGGGGGGGGGGGGGGGGGGGGGGGGGGGGGGGGGGGGGGGGEFGGGGGGGGGGGGGGGGGGGGGGG,FGGGGGGGGGGGGGGGGGGGGGGGGGGGGGGGGGGGGGGGGGGGGCEGGGEFGGGGGGGGGGGGGGGGGGGGGDGGGFGGGGFGFFFFF=FFFGGFFFFFF
@M00200:207:000000000-ALC1F:1:1101:23406:4107 1:N:0:5
ACTGGGCTTAAAGGGCGCGTAGGCGGGCTGTCAAGTCCGGGGTGAAATCTTTCGGCTTAACCGGAAAAGTGCCTCGGATACTGGCAGTCTTGAGGGAGGTAGGGGTATGTGGAACTTCCGGTGGAGCGGTGAAATGCGTTGATATCGGAAGGAACGCCGGTGGCGAAAGCGACGTACTGGACCTCTTCTGACGCTGAGGCGCGAAAGCTAGGGGAGCGAACGGGATTAGATACCCGCGTA
+
GGGDCGGFGGGGGDCFECBCEEGGEEGGEECFEFFFFGFCEGGGEGEFGG9FFGEDFGGCGGGGGGGCEADDGGFGEGCCFGGGGCFAEEFFFFGG@FFGGGGGCCGGGGGFAEFFFFCFDC7FEFDGDGGFFFFFGGFCGGFGFFGGDCFFF7F1<FGGGDG@EGCGGGGGGGC@;8CGDCFFFFGFGGGGEE<C*;:=EDGCEGDGGGFGFGGGBDGCC@<;><?6@4F426?D>775
@M00200:207:000000000-ALC1F:1:1101:21227:4111 1:N:0:5
ACTGGGTATAAAGCGCGCGCAGGCGGTCTTGAAAGTCGAATGTGAAAGCTCCCGGCCCAACTGGGAGAGGCCGTTCGAAACTTCGAGACTTGAAGGCGGGAGAGGCAGATGGAATTTCCGGTGTAGCGGTAAAATGCGTAGATACCGGAAGGAACACCAGTGGCGAAAGCGATCTGCTGGCCCGCCCTTGACGCTCAGGCGCGAAAGCTAGGGGAGCGACCGGGATTAGATACCCCCGTA
+
GGGGGGGGGGGGGGGGGGGGGGGGGGGGGGGGGGGGGGGGGGGGGGGGGFGGGGGGGGGGGGFGGGGGGGGGGGGGGGGGGGGGGDGGGGGGGGGGGGGGGGGGGGGGGGGGFFGGGGGGGGGGGGGGGGGGGGGGGGGGGGGGCFGGGCC@GGGGGGGGGGGGGGGGGGGGGGGGGGGGGGGGGCEEGGGGGGGGGGGGGGGDEGGGGCFFGG<DEGCDGFGFFFFFFFFFGGFFFFFB
@M00200:207:000000000-ALC1F:1:1101:20274:4130 1:N:0:5
ACTGGGTATAAAGGGTGCGTAGGCGGCGCGGTAAGTCGGGTGTGAAATCTCGGAGCTTAACTCCGAAACTGCATTCGATACTGCCGTGCTTGAGGACTGGAGAGGAGACTGGAATTTACGGTGTAGCGGTGAAATGCGTAGATATCGTAAGGAAGACCAGTGGCGAAGGCGGGTCTCTGGACAGTTCCTGACGCTGAGGCACGAAGGCCAGGGGAGCAAACGGGATTAGATACCCTCGTA
+
GGGGGGGGGGGGGGGGGGGGGGGGGGGGGGGGGGGGGGGGGGGGGGGGGGGGGGGGGGGGGGGGGGGGGGGGGGGGGGGGGGGGGGGGGGGGGGGGGGGGGGGGGGGGGGGGGGGGGGGGGGGGGGGGGGGGGGGGGGGGGGGGGGGGGGGGGGGGGGGGGGGGGGGGGGGGGGGGGGGGGGGGGGGFGGGFEGGGGGGGGGGGGGGGGGGGEGGGFGGGGFGFDE?=?F?BFF4F>@FF
@M00200:207:000000000-ALC1F:1:1101:22068:4158 1:N:0:5
ACTGGGCTTAAAGGGTGCGTAGGCGGGTTGGTAAGTCCGTGGTGAAATCTCCAAGCTTAACTTGGAAACTGCCGTGGATACTATCAATCTTGAATATCGTGGAGGTGAGCGGAATATGTCATGTAGCGGTGAAATGCTTAGATATGACATAGAACACCCATTGCGAAGGCAGCTCGCTACACGGTTATTGACGCTGAGGCACGAAAGCGTGGGGATCAAACAGGATTAGATACCCGGGTA
+
GGGGGGGGGGGGGGGGGGGGGGGGGGGGGGGGGGGGGGGGGGGGGGGGGGGGGGGGGGGGGGGGGGGGGGGGGGGGGGGGGGGGGGGGGGGGGGGGGGGGGGGGGGGGGGGGGGGGGGGGGGGGGFGGGGGGGGGGGGGGGGGGGGGGGGGGGGGGGGGGGGGGGGGGGGGGG?FCGGGGGGGGFGGGGGGGGGGGGGGGGGGGGGGGGGGGGDGGFGGGGFGFFFFFF?FFGFFEEEDD
@M00200:207:000000000-ALC1F:1:1101:15501:4168 1:N:0:5
ATTGGGTTTAAAGGGCGCGTAGGCGGATCGTTAAGTCAGAGGTGAAATCCCGGAGCTCAACTTCGGAACTGCCTTTGATACTGGCGATCTTGAGTGTGAGAGAGGTATGTGGAACTCCGAGTGTAGAGGTGAAATTCGTAGATATTCGGAAGAACACCAGTGGCGAAGGCGACATACTGGCTCATTACTGACGCTGAGGCGCGAAAGCGTGGGGAGCAAACAGGATTAGATACCCTTGTA
+
GGGGGGGGGGGGGGGGGGGGGGGGGGGGGGGGGGGGGGGGGGGGGGGGGGGGGGGGGGGGGGGGGGGGGGGGGGGGGGGGGGGGGGGGGGGGGGGGGGGGGGGGGGGGGGGGGGGGGGGGGGGGGGGGGGGGGGGGGGGGGGGGGGGGGGGGGGGGGGGGGGGGGGGGGGGGGGGGGGGGGGGGGGGGGGGGGGGGGGGGGGGGGGGGGEGGGGGGFGGGGFGFFFFFFFFFGC?@FFFF
@M00200:207:000000000-ALC1F:1:1101:24088:4175 1:N:0:5
ACTGGGTTTAAAGCGCTCGTAGGCGGATCGAACAGTCGGTGAAGAAAGACCTGGGCTCAACTCAGGGAACGGCACCGATACTATCGGTCTTGAGGCAATCAGAGGATGATGGAATTCCCGGTGTAGCGGTGAAATGCGTAGATATCGGGAGGAACACCAGTGGCGAAGGCGATCATCTGGGGTTGTTCTGACGCTGAGGAGCGAAAGCTAGGGGAGCAAACGGGATTAGATACCCCTGTA
+
GCGGGG@FFGFGGGE@FFGGGGGGGGC:F@F<FGGGGEGGGG9FGFGGGGCA,@FFG<FFGGC@66,CDDEFF@C@BFGGGGCFFGGFGGGGEGGFDFFF<FGFFFGGFGGGGGGGF<EF@CGGFFGDGGGFGGGFFCGGGEGFFG:C+>5:FFG7FCDFFFCGGDGEGFEE>:8CGFFFG5ECEE5CCCGGGGD5:8C7:CC=EGGGF?FGGCDDDGGFGED@@EFFFFFFCGFFFF6*
@M00200:207:000000000-ALC1F:1:1101:5015:4248 1:N:0:5
ACTGGGCTTAAAGGGCTCGTAGGCGGCCAACTAAGTCAGACGTGAAATCCCTCGGCTTAACCGGGGAACTGCGTCTGATACTGGATGGCTTGAGTTCGGGAGAGGGATGTGGAATTCCAGGTGTAGCGGTGAAATGCGTAGATATCTGGAGGAACACCGGTGGCGAAGGCGGCATCCTGGACCGACACTGACGCTGAGGAGCGAAAGCCAGGGGAGCAAACGGGATTAGATACCCGAGTA
+
GGGGGGGGGGGGGGGGGGGGGGGGGGGGGGGGGGGGGGGGGGGGGGGGGGGGGGGGGGGGGGGGGGEGGGGGGGGGGGGGGGGGGGGGGGGGGGGGGGGGGGGGGGGGGGGGGGGGGGGGGGGGGFFDFGGGGGGGGGGGGGGGGGGGGGGGGGGGGGGGGGDGGGGGGGGGGGGGFGGGGGGGGGGGGFCG=GGD=CFGGGGCEGGGGGFGE<DGBFGGGFGFFB4408@FFGFEF3>5
@M00200:207:000000000-ALC1F:1:1101:11593:4255 1:N:0:5
ATTGGGTTTAAAGGGTTCGTAGGCGGTGTGGCAAGTCGGGAGTGAAATCTCTGGGCTCAACCCAGGGGCTGCTTCCGAAACTGCCGTGCTAGAGTGTGGGAGAGGCGCGTGGAATTGCAGGTGTAGCGGTGAAATGCGTAGATATCTGCAGGAACACCCGTGGCGAAAGCGGCGCGCTGGACCACTACTGACGCTGAGGAACGAAAGCTAGGGGAGCAAACAGGATTAGATACCCCTGTA
+
GGGGGGFGGGGEGGEFGGGGGEGGGGFEGGGGGGGGGGGDFEGGGGGFGFGFGGGGGGGCGGGGFDCFGGCFFGGGGGGGGGGGFCFGGGGGGGGGFGGGGGEEGGGGGFEGCEFCGGGFFFGGGGFGGGGFGGGGGFCGDFGGGGEEFFGGGGGFGCEGGGGGGEC*CFEGGGGGCCEGGGGGECGGGGGFGGGGGGFFFFGEEDDFCFCCFD57DG4FFFF@FFFFFFFFGDFFFFF8
@M00200:207:000000000-ALC1F:1:1101:23198:4261 1:N:0:5
ACTGGGTTTAAAGGGCGCGTAGGCGGTGTTGTAAGTCACCTGTGAAACCTCTGGGCTTAACTCAGAGCCTGCAGGCGAAACTGCAATGCTGGAGGGTGGGAGAGGTGCGTGGAATTCCCGGTGTAGCGGTGAAATGCGTAGATATCGGGAGGAACACCTGTGGCGAAAGCGGCGCACTGGACCACTACTGACGCTGAGGCGCGAAAGCTAGGGGAGCAAACAGGATTAGATACCCTTGTA
+
GGGGGGGGGGGGGGGGGGGGGGGGGGGGGGGGGGGGGGGGGGGGGGGGGGGGGGGGGGGGGGGGGGGGGGGGGGGGGGGGGGGGGGGGGGGGGGGGGGGGGGGGGGGGGGGGGGGGGGGGGGGGGGGGGGGGGGGGGGGGGGGGGGGGGGGGGGGGGGGGGGGGGGGGGGGGGGGGGGGGGGGFGGGGGGGGGGGGGGGGGGGGGGGGGGGGGGGDEGGGGFGFFFFFFFBFGCFFFFFF
@M00200:207:000000000-ALC1F:1:1101:11173:4262 1:N:0:5
ATAGGGTATAAAGCGTGCGTAGACGGTTATGTAAGTCGGGTGTGAAAGCCCCGGGCTCAACCTGGGAATTGCATTCGAGACTGGATAGCTAGGGTACGGAAGAGGGAAGCGGAATTTCAGGTGTAGCGGTGAAATGCGTAGATATCTGAAGGAACACCAGTGGCGAAAGCGGCTTCCTGGTCCAGTACCGACGTTCAGGCACGAAAGCGTGGGGAGCAAACAGGATTAGATACCCGTGTA
+
GG9FGGGGGGGGGGGGGGGGGGGGGGFGGGGGGGGGGGGGGGGGGGGGGGGGGGGGGGGGGGGGGGGGGGGGGGGGGGGGGGGGGGGGGFGGGGGGGGGGGGGGGGGGGGGGGGGGGGGGGGGGGGGGGGGGGGGGGGGGGGGGFGGGGGGGGGGGGGGGGGGGGGGGGGGG5EEGGGGGGGGGGGGGGGGGGGGGGGGGGGGGGGGGGGGGGGGGFGDGGFG@F@FFFBFFF76BFE>F
@M00200:207:000000000-ALC1F:1:1101:8887:4267 1:N:0:5
ATTGGGTATAAAGGGCGCGTAGGCGGCCGACCAAGTCAGTGGTGAAATCCTGCAGCTTAACTGTAGAAGTGCCATTGATACTGGCCGGCTCGAGGGAGGTAGGGGTATGTGGAACTTCTGGTGGAGCGGTGAAATGCGTTGATATCAGAAGGAACGCCGGTGGCGAAAGCGACGTACTGGACCTCTTCTGACGCTGAGGCGCGAAAGCTAGGGGAGCAAACGGGATTAGATACCCGAGTA
+
GGGGGGGGGGGGGGGGGGGGGGGGGGGGGGGGGGGGGGGGGGGGGGGGGGGGGGGGGGGGGGGGGGGGGGGGGGGGGGGGGGGGGGGGGGGGGGGGGGGGGGGGGGGGGFGGGGGGFGGGGGGGGGGGGGGGGGGGGGGGGGGGGGGGGGGGGGGGGGGGGGGGGGGGGGGGGGGGFGGGGGGGGGGGGGGGGGGGGGGGGGGGGGGGFGGGGGGGFGGFFEDFF>?FFFFFGGFFFFFF
@M00200:207:000000000-ALC1F:1:1101:11783:4269 1:N:0:5
ATTGGGCTTAAAGGGCGCGTAGGCGGCTCGACAAGTCCCGCGTGAAAGCCCCCGGCTCAACTGGGGAACTGCGCGGGAAACTGTCGGACTTGAGTTCGGGAGAGGGAAGCGGAATTCCGGGTGTAGCGGTGAAATGCGTAGATATCCGGAGGAACACCGGTGGCGAAGGCGGCTTCCTGGACCGACACTGACGCTGAGGCGCGAAAGCTAGGGGAGCAAACGGGATTAGATACCCTAGTA
+
GGGGGGGGGGGGGGGGGGGGGGGGGGGGGGGGGGGGGGGGGGGGGGGGGGGGGGGGGGGGGGGGGGGFFGGGGGGGGGGGGGGGGGGGGGGGGGGGGGGGGGGGGGGGGGGGGGGGGGGGGGGGGGGGGGGGGGGGGGGGGGGGGGGGGGGGGGGGGGGGGGGGGGGGGGGGGGGGGGGGGGGGGGEGGGGGGGGGGGGGGGGGGGGGGGGGGGGGFGGGGFGFFFFFFFFFGGFFFFFF
@M00200:207:000000000-ALC1F:1:1101:22222:4302 1:N:0:5
ATTGGGCTTAAAGGGTGCGTAGGCGGGTCTTTAAGTCAGGGGTGAAATCCTGGAGCTCAACTCCAGAACTGCCTTTGATACTGAAGATCTTGAGTTCGGGAGAGGTGAGTGGAACTGCGAGTGTAGAGGTGAAATTCGTAGATATTCGCAAGAACACCAGTGGCGAAGGCGGCTCACTGGCCCGATACTGACGCTGAGGCACGAAAGCGTGGGGAGCAAACAGGATTAGATACCCTCGTAAGA
+
GGGGGGGGGGGGGGGGGGGGGGGGGGGGGGGGGGGGGGGGGGGGGGGGGGGGGGGGGGGGGGGGGGGGGGGGGGGGGGGGGGGGGGGGGGGGGGGGGGGGGGGGGGGGGGGGGGGGGGGGGGGGGGGGGGGGGGGGGGGGGGGGGGGGGGGGGGGGGGGGGGGGGGGGGGGGGGGGGFGCGGGGGGGGGGGGGGGGGGGGGGGGGGGGGGGGGGDGEGFGDFGFFFFFF?6FFGFFFFFFFFF
@M00200:207:000000000-ALC1F:1:1101:8168:4337 1:N:0:5
ACTGGGCTTAAAGGGCACGCAGGCGGCCTGCTAAGCGTCTTGTGAAATCCCTCGGCTCAACCGAGGAACTGCTAGGCGAACTGGTAGGCTTGAGGCAGGTAGGGGCGTGTGGAACTCTTGGTGGAGCGGTGAAATGCGTAGATATCAAGAGGAACGCCGGTGGCGAAAGCGACACGCTGGGCCTGTCCTGACGCTCAGGTGCGAAAGCCAGGGGAGCGAACGGGATTAGATACCCGGGTA
+
GGGGGGGGGGGGGGGGGGGGGGGGGGGGGGGGGGGGGFGGGGGGGGGGGGGGGGGGGGGGGGGGGGGGGFGGGGGGGGGGGGGGGGGGGGGGGGGGGGGCFGFGGGGGGEFGGGGGFFFGGGGGFFGGGGGGGGGGGGEGGGGGGGGGGGGGGGGGGGGGGGGGGGGGGGEGGGGGECEGGGGGGGGGGDFGGGCEGGGGGGGGGGGGGGGGGGGC@DDGGEDB@E4@FFFFGFFEFFEF
@M00200:207:000000000-ALC1F:1:1101:5819:4339 1:N:0:5
ACTGGGTTTAAAGGGCGCGTAGGCGGTCTTGTAAGTCCCGTGTGAAATCCCTCGGCTCAACTGAGGAATTGCACGGGAAACTGCTTGGCTTGAGTTCGGGAGAGGGACGTGGAATTCCGGGTGTAGCGGTGAAATGCGTAGATATCCGGAGGAACACCGGTGGCGAAGGCGGCGTCCTGGACCGACACTGACGCTGAGGCGCGAAAGCTAGGGGAGCAAACGGGATTAGATACCCCTGTA
+
GFGGGGGGGGGGGGGGGGGGGGGGGGGGGGGGGGGGGGGGGGGGGGGGGGGGGGGGGGGGGGGGGGGGGGGGGGGGGGGGGGGGGGGGGGGGGGGFGFGGGGGGGGFGGGGGGGGGGGGGGGGGGGGGGGGGGGGGGGGGGGGGGGGGGGGGGGGGGGGGGGGGGGGGGGGGGGEGGEGFCG6EEECEGDFGGGGGGGGGGGGGGGGGGGGGGGGGFGGGGDGEF>FFFFFFCFF3>>FF
@M00200:207:000000000-ALC1F:1:1101:11849:4341 1:N:0:5
ATTGGGTTTAAAGCGTGCGCAGGCGGTTATGCAAGACAGATGTGAAATCCCCGAGCTCAACTTGGGAACGGCATTTGTGACTGCATGGCTTGAGTGCGGCAGAGGGGGATGGAATTCCGCGTGTAGCAGTGAAATGCGTAGATATGCGGAGGAACACCGATGGCGAAGGCAATCCCCTGGGCCTGCACTGACGCTCATGCACGAAAGCGTGGGGAGCAAACAGGATTAGATACCCCAGTA
+
GGGGGGGGGGGGGGGGGGGGGGGGGGGGGGGGGGGGGGGGGGGGGGGGGGGGGGGGGGGGGGGGGGGGGGGGGGGGGGGGGGGGGGGGGGGGGGGGGGGGGGGGGGGGGGGGGGGGGGGGGGGGGGGGGGGGGGGGGGGGGGGGGGGGGGGGGGGGGGGGGGGGGGGGGGGGGGFGGGGGGGGGGGGGGGGGGGDGGGGGGGG=EGGGGGGGGGGGFGGGGFGFF?BFFFFFGGFFFFFF
@M00200:207:000000000-ALC1F:1:1101:12040:4357 1:N:0:5
ACTGGGCTTAAAGGGTACGTAGGCGGCGCTATCAGTCGGGTGTGAAATCCCTCGGCTCAACCGAGGAACTGCGCCCGATACTGTAGTGCTTGAGGGAGACAGAGGTAAGCGGAACTGATGGTGGAGCGGTGAAATGCGTTGATATCATCAGGAACACCGGTGGCGAAAGCGGCTTACTGGGTCTCTTCTGACGCTGAGGTACGAAAGCTAGGGGAGCGAACGGGATTAGATACCCCAGTA
+
GGGGGGGGGGGGGGGGGGGGGGGGGGGGGGGGGGGGGGGGGGGGGGGGGGGGGGGGGGGFGGGGGGGGGGGGGGGGGGGGGGGGGGGGGGGFGGGGGGGGGGGGGGGGGGGGGEEGGGGGGGGGGGGGGGGGGFFGGGGGGGGGGGGGGGGGGGGGFGGGGGGGGGGGGGGGGGGGGGGFEGGGGGGGGGGGGGGGECFGGGGGGGGGGGGGGDGDFGGGGEGB@5?F??FFFC?FDEFF
@M00200:207:000000000-ALC1F:1:1101:8405:4394 1:N:0:5
ACTGGGTATAAAGCGTGTGTAGGCGGCCGCGCAAGTCGGATGTGAAATCCCCGGGCTCAACCCGGGAAGGGCACCCGATACTGCATGGCTTGAGTACCGGAGAGGTTGGTGGAATTCTCGGTGTAGAGGTGAAATTCGTAGATATCGAGAGGAACACCGGTGGCGAAGGCGGCCAACTGGACGAGTACTGACGCTGAGACACGAAAGCGTGGGGAGCAAACAGGATTAGATACCCTAGTAAGA
+
GGGGGGGGGGGGGGGGGGGGGGGGGGGGGGGGGGGGGGGGGGGGGGGGGGGGGGGGGGGGGGGGGGGGGGGGGGGGGGGGGGGGGGGGGGGGGGGGGGGGGGGGGGGGGGGGGGGGGGGGGGGGGGGGGGGGGGGGGGGGGGGGGGGGGGGGGGGGGGDGGGGGGGGGGGGGGGGGGGGGGGGGGGGGGGGGGEGGGGGGGGGGGGGGGGGGGDGGEFGGGFGFFFFFFFFF7CFFFFFFFFF
@M00200:207:000000000-ALC1F:1:1101:13382:4395 1:N:0:5
ACTGGGTTTAAAGCGCGTGTAGGCGGGCCGGCACGTCGATGGTTGAAATCCCCCGGCTCAACCGGGGAATGGGCCTCGATACGACCGGCCTGGAGGGGGGTAGGGGGAGCCGGAACTTCCGGTGGAGCGGTGAAATGCGTTGAGATCGGAAGGAACGCCCGTGGCGAAAGCGGGCTCCTGGACCCCACCTGACGCTGAGACGCGAAAGCCAGGGGAGCGAACGGGTTTAGATACCCTAGTA
+
GGGGGGGBFGGGGFGGGBGCGGGFGG>:BB7:FFEGGC>C<FGGGGGGGGGCGCGE7C7FGGFDGGG7F8E=F<<4AFGFGEGG:FGCG>FGEE<F7:F@?8AFEGCGG5:EEE>880A9CE?85//2C>81CFEE9@>/:ECC59<EDGDGEGF>EG8C88CCC>G5:>EGDC8*;8<FGC*0/8CE=CC?FED5;C7<<5C7CD<7?6:FGG31.9CG307>5)75696?CGF66558F
@M00200:207:000000000-ALC1F:1:1101:12714:4408 1:N:0:5
ACTGGGCATAAAGGGCCCGTAGGCGGCTCGATAAGTCGGGTGTGAAAACTCCGGGCTCAACCCGGAGACGCCACCCGATACTGTCATGGCTTGAGTCTGGTAGGGGAGTGCGGAATTCCTGGTGTAGCGGTGAAATGCATAGATATCAGGAGGAACACCGGTGGCGAAGGCGGCACTCTGGGCCAGTACTGACGCTGATGGGCGAAAGCGTGGGTAGCAAACAGGATTAGATACCCTAGTA
+
GGGGGGGGGFFFGFDEGFFGGCECGGGCFFGFGGGGGEGEGDFGGGGGGGCFGGGGGGGGGGGGGGGGGGDCGGD@FEGGGFGGGGGGGGDFGGGGFFGGFGGGGGGGGGGGGGGGGGGGGGFGGFGFFFGGGGGGGGGGFGGGGGGGGGGGGGGGFFGGGGGGGGCCGGGGGGGG8FGGFGGGGGGGDFGGFGGGGEFFFGGGGCGGGGGGDGGGFGG:FFGFFF???494::?FF45BF
@M00200:207:000000000-ALC1F:1:1101:20688:4432 1:N:0:5
ATTGGGTTTAAAGGGTGCGTAGGTGGGCAGGTAAGTCAGTGGTGAAATCTCCGGGCTTAACCCGGAAACTGCCATTGATACTATTTGTCTTGAATATCGTGGAGGTGAGCGGAATATGTCATGTAGCGGTGAAATGCTTAGATATGACATAGAACACCCATTGCGAAGGCAGCTCACTACACGATTATTGACGCTGAGGCACGAAAGCGTGGGGAGCAAACAGGATTAGATACCCCTGTA
+
GGGGGGGGGGGGGGGGGGGGGGGGGGGGGGGGGGGGGGGGGGGGGGGGGGGGGGGGGGGGGGGGGGGGGGGGGGGGGGGGGGGGGGGGGGGGGGGGGGGGGGGGGGGGGGGGGGGGGGGGFGGGGFGGGGGGGGGGGGGGGGGGGGGGGGGGGGGGGGGGGGGGGGGGGGGGGGGGGGGGGGDG>EGCFGGGGGGGGGGGGGGGGGGGEEEGEGGGFFGGGFGFFFFFFFFFG4AFFFFF
@M00200:207:000000000-ALC1F:1:1101:10554:4460 1:N:0:5
ACTGGGTTTAAAGCGCACGTAGGCGGCGATGTAAGTCGGATGTGAAATCCCTCGGCCCAACCGAGGAACTGCGTCCGAAACTGCATTGCTTGAGGATCAAAGGGGTGCTCGGAATTTCCGGTGGAGCGGTGAAATGCGTTGATATCGGAAGGAACGTCGGCGGCGAAAGCGGAGCACTGGTTGATTTCTGACGCTGAGGTGCGAAAGCCAGGGGAGCAAACGGGATTAGATACCCTTGTA
+
GGGGGGGGGGGGGGGGGGGGGGGGGGGGGGGGGGGGGGGGGGGGGGGGGGGGGGGGGGGGGGGGGGGGGGGGGGGGGGGGGGGGGGGGGGGGGGGGGGGGEGGGGGGGGGGGGGGGGGGGGGGGFGGGGGGGGGGGGGGGGFGGGGGGGGGGGGGGGGGGGGGGGGGGGGGCEGGGGGGGGGGGGGGGGGGGGGGGGGGGGGGGGGGGGGGGCGGDFFGDFFGEF>@@F=BFGC@FFFFF
@M00200:207:000000000-ALC1F:1:1101:14520:4521 1:N:0:5
ATTGGGCATAAAGCGCACGTAGGCGGGCTCTTAAGTCGGTGGTGAAATCCTGGAGCTCAACTCCAGAACTGCCTCCGATACTGGGAGTCTTCGAGTCCGGGAGAGGTGAGTGGAACTGCGAGTGTAGAGGTGAAATTCGTAGATATTCGCAAGAACACCAGTGGCGAAGGCGGCTCACTGGCCCGGTACTGACGCTGAGGTGCGAAAGCGTGGGGAGCAAACAGGATTAGATACCCGGGTA
+
GGGGGGGGGGGGGGGGGGGGGGGGGGGGGGGGGGGGGGGGGGGGGGGGGGGGGGGGGGGGGGGGGGGGGGGGGGGGGGGGGGGGGGGGGGGGGGGGGGGGGGGGGGGGGGGGGGGGGGGGGGGGGGGGGGGGGGGGGGGGGGGGGGGGGGGGGGGGGGGGGGGGGGGGGGGGGGGGGGGGGGGGGGGGGGGGGGGGGGGGGGGGGGGGGGGGGGGGFGGGGFGFFFFFFFFFGFFFBEFFF
@M00200:207:000000000-ALC1F:1:1101:25564:4554 1:N:0:5
ATTGGGTATAAAGCGCGCGCAGGCGGTTTCTCAAGTCAGTGGTGAAAGCCCGGAGCTCAACTCCGGAACTGCCATTGAAACTGTGAAACTTGAGGACGAGAGAGGTGAGTGGAATTCCCAGTGTAGAGGTGAAATTCGTAGATATTGGGAAGAACACCGGTGGCGAAGGCGGCTCACTGGCTCGTTTCTGACGCTCAGGCGCGACAGCGTGGGGATCAAACAGGATTAGATACCCCTGTA
+
FGGGGGGGGFGGGGGGGGGGGGGGGGGGGGGGGGGFGFGGGGGGGGGGGGGGGEGGGGGGGGGGGGGGGGGGGGGGGGGGGGGGGGGGGGGGGGGGGGEGGGGGEGGGGGGGGGGGGGGGGDFEGGGGGFGGGCCFGGGGCFGGFGGFFGGGGGGGGGGGGGGGGG>EGGGGDDGFGGGGGFFEGGGGGGFGGDDEDGGFGDGGGGGGGGGCEDDGFGGFGFFF>F?@==FFC9FFFFFF
@M00200:207:000000000-ALC1F:1:1101:9711:4618 1:N:0:5
ATTGGGTATAAAGCGCGTGTAGGCGGCTGGTTAGGTGTGATGTGAAATCTTCCGGCTCAACCGGAAAACTGCATTGCAAACCGGCCTGGCTAGAGTGCAGGAGAGGGAAGCGGAATTCCAGGTGTAGCGGTGAAATGCGTAGATATCTGGAGGAACACCAGTGGCGAAGGCGGCTTCCTGGCCTGCAACTGACGCTGAGACGCGAAAGCGTGGGGAGCGAACCGGATTAGATACCCTGGTA
+
CFFFGGFGGGGGGFGGEFFGGGAFEFGGGGEFGGCGGGGGGGGGFFGGGCGGGGGD7CEGGGGGGGGFEFGGGGGGGEFGGGGDGGGGGGFGCFFGGFGGGDFGCECFGEGDGCEGGFGGGGFGGGGGGGGGFF9@FGGGEEGCGGGGGGGGG@FGGGEGGGGGGCEEEEFGGGGGGCFGGGFGGGCCGGGGGCGGG559<DGGGGGDGGEGGGG<>5CDD;CE:7>D?F7@F:?FFF>F?
@M00200:207:000000000-ALC1F:1:1101:19280:4635 1:N:0:5
ATTGGGTTTAAAGAGCGTGTAGGCGGCCCGATTAGTCCGCTGTGAAAGTCCAGGGCTCAACCCTGGAATGCCGGTGGATACTGTCGGGCTAGAGTCCGGAAGGGGCGAGTGGAATTCCTGGTGTAGCGGTGAAATGCGCAGATATCAGGAGGAACACCAATGGCGAAGGCAGCTCGCTGGGACGTGACTGACGCTGAGACGCGAAAGCGTGGGGAGCAAACAGGATTAGATACCCTCGTA
+
GGGGGGGGGGGGG9FGGFGGGGGGGGGGGGGGGGGGGGGGGGGGGGGGGGGGGGGGGGGGGGGGGGGGGFGGGGGGGGGGGGGGGGDGGGGGGGGGFFGFGGGGGGGGDFFGGGGGGGGGGGGGGGGGGGGGGGGGGGGECCGGGGGGGGGGGFGGGGFGGGGGGDGGGGGGGGGGGGGGGGGGGGGGGGGGGGGGGFGGGGGGGGGGGGGGDGGGFDGFGFGFFFFFFFF6CGF@FFFF
@M00200:207:000000000-ALC1F:1:1101:25532:4666 1:N:0:5
ACTGGGTATAAAGGGTGCGTAGGCGGCTTTATAAGTCTGGGGTTAAAGGCGGCAGCTTAACTGTACGCATGCCCTCGATACTGTAGAGCTTGAGTAATTTGGAGGTAGCTAGAATTCCCTGTGTAGCGGTGAAATGCATAGATACGGGGAGGAATACCGATTGCGAAGGCATGTTACTACGAATTAACTGACGCTGATGCACGAAAGCGTGGGGATCAAACAGGATTAGATACCCCGGTA
+
GGFGFGGGGFGFGGGGGGGGGGGGGGGGGGGGG<ECFFGFGFCFGGGGGGDGDEGGGFGGGGGGGGGGGGGGGGGGGGGGGFGGGGGGGGFFFGFGGGGFG9FGGGGGFGGGGGGGGGEGFGGFF<FGDFGFFFGGGGGGGGFGGGCEG:CGGCCCGGGGGGGGG@8CGGGGGFGGG?@G*;D:=EFGF9?@EGGEGGGG7:FEEC<CEEEGGG55;5009@FF>FFF?FFF76@FB>:>
@M00200:207:000000000-ALC1F:1:1101:20430:4669 1:N:0:5
ATTGGGTTTAAAGGGCGCGTAGGCGGGCCATCAAGTCCGGGGTGAAATCCTCCAGCTTAACTGGAGAATAGCCCTGGATACTGGTGGTCTCGAGGGAGGTAGGGGCAGTTGGAACTTCCGGTGGAGCGGTGAAATGCGTTGATATCGGAAGGAACGCCGGTGGCGAAAGCGAACTGCTGGGCCTCTTCTGACGCTGAGGCGCGAAAGCCAGGGGAGCAAACGGGATTAGATACCCTCGTA
+
GGGGGGGGGGGGGGGGGGGGGGGGGGGGGGGGGGGGEGGGGGFGGGGGGGGGGGGGGGGGGGGGGGGGGGGGGGGGGGGGGGGGGGGGGGGGGGGGGGGCFGGDGGGGFGGGGGGGGGGGGFGGFGGGGGGGGGGGGGGGGGCGGGGGGGGGGGGGDGGGFGGGGGGGGFGGGGGGGGFFEFGGGFGGGGFGGGGGGGGFGGGGGDDGFGGGGDGGFGGGGFG3>5FFFFFFGFFFFFFF
@M00200:207:000000000-ALC1F:1:1101:15275:4702 1:N:0:5
ACTGGGTTTAAAGCGTGCGTAGACGGTTTCGTAAGTCGGGTGTGAAATCCCCGGGCTCAACCTGGGAATTGCATTCGAGACTGCGAGGCTAGGGTGCGGAAGAGGGAAGCGGAATTTCCGGTGTAGCGGTGAAATGCGTAGATATCGGAAGGAACATCAGTGGCGAAAGCGGCTTCCTGGTCCAGCACCGACGTTCAGGCACGAAAGCGTGGGGAGCAAACAGGATTAGATACCCTTGTA
+
GGGGGGGGGGGGGGGGGGGGGGGGGGGGGGGGGGGGGGGGGGGGGGGGGGGGGGGGGGGGGGGGGGGGGGGGGGGGGGGGGGGGGGGGGGGGGGGDGGGGGGFGGGGGDGGGGGGGGGGGGGGGGGGGGGGGGGGGGGGGGGGFGGGDEDEG:FGGGGFFGGGGGGGGGGGGGGGGGGGGFCGGGGGGGGGGGECGGGGFGGGGGCDGGGDCEDDDFGGGGFGFFFFFF?FFGGFFFFFF
@M00200:207:000000000-ALC1F:1:1101:24556:4723 1:N:0:5
ACTGGGCTTAAAGGGCGCGTAGGCGGTCGACCAAGTCCGGGGTGAAATCTTTCGGCTTAACCGGAAAAGTGCCTTGGATACTGGTAGACTCGAGGGAGATAGGGGCAGTTGGAACTTCCAGTGGAGCGGTGAAATGCGTTGATATTGGAAGGAACTCCGGTGGCGAAAGCGAACTGCTGGACCTCTTCTGACGCTGAGGCGCGAAAGCTAGGGGAGCAAACGGGATTAGATACCCTAGTA
+
GGGGGGGGGGGGGGGGGGGGGGGGGGGGGGGGGGGGGGGGGGCFGGGGGGGGGGGGGGGGGGGGGGGGGGGGGGGGGGGGGGGGGGGFGGGGGGGGGGGGGGGGGGGGGGGGGGGGFFGFAFGGGGGGGFGGFGGGGGFFEGCAFGGGGGGGGFGGGG@EGEGGGEGECCEGC=BECGGGGGGGFFEFGGG@EGG=EGEGDGGGGGGGGGFGGGGDEDDGGFDEBF5???FFGG:F?FFF
@M00200:207:000000000-ALC1F:1:1101:13991:4741 1:N:0:5
ACTGGGCTTAAAGGGTGCGTAGGCGGCTCGCTAAGTTGGATGTGAAAACTCTGGGCTTAACCCAGAGCCTGCATTCAATACTGACGAGCTAGAGTTCTGGAGGGGATAGCGGAATTCCTGGTGTAGCGGTGAAATGCGTAGATATCAGGAGGAACACCGGTGGCGAAGGCGGCTATCTGGACAGAGTCTGACGCTGAGGCACGAAAGCTAGGGGAGCAAACAGGATTAGATACCCCAGTA
+
GGGGGGGGGGGGGGGGGGGGGGGGGGGGGGGGEGGGGGGGGGGGGGGGGGGGGGGGGGGGGGGGGGGGGGGGGGGGGGGGGGGGGGGGGGCFGGGGGGGGGGGGGEGGFGGGGGGGGGGGGGGGGGGGGGGGGGGFDGGGGDGGGGGGGGGDEBFGGGGGGGGGGGGGGGGGGGGGGGGGFEFGGFGGGGFGGGGGEFGGGGGGGGGGGGGGGDGGEG5CGFGFFFFFFFFFGGFFFBF*
@M00200:207:000000000-ALC1F:1:1101:14352:4790 1:N:0:5
ATTGGGTATAAAGCGCGTTAAGGCGGCCGGCAAAGTTGGGGGTGAAATTTCAGGGCTCAACCCTGAAACTGCCTCCAATACTGGTTGGCTAGAGTGTGAGAGAGGAAGGTGGAATTCCCGGTGTAGTAGTGAAATGCGTAGATATCGGGAGGAACACCAGTGGCGAAGGCGGCCTTCTGGCTCACAACTGACGCTGTAGCGCGAAAGCGTGGGGAGCGAACGGGATTAGATACCCGTGTA
+
GGGGGGGGGGGGGGGGGGGGGGGGGGGGGGDGDFGGGGGGGGGGGGGFGGGGGGGGGGGFGGGGGGGGGGFGGFGGGGGGGGGGGGGGGGGGGGCFDFFGGGGGGGGGGGGGGFGGFGGDCFGGGGGGGFGGGFAFFDEGDFFGGGDEGGGGGGGGGGGGGGGGGGGGDCEEGEGCGF9B6CF9EDGGGD70:EDGEGGCCDGGGDDGGGEGGGGGFGDGGDCBEFF?F@6BGGFBDBFF
@M00200:207:000000000-ALC1F:1:1101:13679:4808 1:N:0:5
ATTGGGTATAAAGGGTGCGTAGGCGGCGCGGAAAGTTGGGTGTGAAATCCCTCGGCTTAACCGAGGAACTGCGCCCAAAACTACCGTGCTCGAGGGAGATAGAGGTGAGCGGAACTTAGGGTGGAGCGGTGAAATGCGTTGATATCCTAAGGAACACCGGTGGCGAAAGCGGCTCACTGGATCTCTTCTGACGCTGAGGCACGAAAGCTAGGGTAGCGAACGGGCTTAGATACCCCAGTAAGA
+
FGGGGGGFGFGGFGEFEGGGGC;FFEGGGGDFEGGGGEG>@CB@FGFFGGGGFGGGGGGGFGGGGFEFE8FAEGGEEEFGEEFGGEGFEFA+8BFD:FFFGGGFF<3CDDGGGGG7@DGGGEGGFGG@C>CFGGGGCEFD:CFGGGGGGG7,?CFGFFGGFGC:CGGGGFGGEGGGFGGFFG62@CC:++2@CG<7CCFG=DDCG39<FDG=*9CCFG5DGEDE))896=6?D7?@DE@FFFB
@M00200:207:000000000-ALC1F:1:1101:11366:4808 1:N:0:5
ATTGGGCTTAAAGGGCGCGTAGGCGGTCCGACAAGTCAGGGGTGAAATCCTGCAGCTTAACTGTAGAAGTGCCTCTGATACTGTCGGTCTTGAGGGAGATAGGGGTGTGCGGAACTTCCAGTGGAGCGGTGAAATGCGTTGATATTGGAAGGAACGCCGGAGGCGAAAGCGGCGCACTGGATCTCTACTGACGCTGAGGCGCGAAAGCCAGGGGAGCAAACGGGATTAGATACCCCAGTA
+
GGGGGGGGGGGGGGGGGGGGGGGGGGGGGGGGGGGGGGGGGGGGGGGGGGGGGGGGGGGGGGGGGGGGGGGGGGGGGGGFGGGGGGGGGGGGGGGGGGGGGGGGGGGGGGGGGGGGGGGGGGGGGGGGGGGGGGGGGGGGGGGGGGGGGGGGGGGGGGGGGGGGGGGGGGGGGGGGGGGGGGGGGGGGGCFGGGGGGGGGGGGDEGGGGGGGGGGGFGGDFEGFEB@FFFFFGD?FEEF=
@M00200:207:000000000-ALC1F:1:1101:25689:4810 1:N:0:5
ATTGGGTTTAAAGGGCGCGTAGGCGGGTGGTCAAGTCAGGGGTGAAATCTTTCGGCTCAACCGGAAAAGTGCCTTTGATACTGGCCATCTCGAGGGAGGTAGGGGCATGTGGAACTTCCGGTGGAGCGGTGAAATGCGTAGATATCGGAAGGAACGCCGGTGGCGAAAGCGACGTGCTGGACCTTTTCTGACGCTGAGGCGCGAAAGCCAGGGGAGCAAACGGGATTAGATACCCCAGTA
+
GGGFFGGGGGDGGGGGGGGGGGGGGGGGGGGGGGGGGGGGGEGGGGGGGGGGGGGGGGGGGGGGGGGFGGGGGGGGGGGGGGGGGGGGGCEGGGGGGGGGGGGGGGGGGGGGGGGGFGGGGGGGGGGGGEGGGGGGGGFECGGGGGGGGGGGGGCEGGGGGGGGGGGGGGGGGGGEGGGGGGGGGGGGGGGGGGGGGGGGGGG5CGDGGGGGGGGGFGFGGEGEF@FFFFFFGG?@DEFF
@M00200:207:000000000-ALC1F:1:1101:24765:4860 1:N:0:5
ATTGGGTATAAAGAGCGTGTAGGCGGCTTGATTAGTCTGCTGTGAAAGTCCAGGGCTCAACCCTGGAATGCCGGTGGATACTGTCAAGCTAGAGTCCGGAAGGGGCGAGTGGAATTCCTGGTGTAGCGGTGAAATGCGCAGATATCAGGAGGAACACCAATGGCGAAGGCAGCTCGCTGGGACGTGACTGACGCTGAGACGCGAAAGCGTGGGGAGCAAACAGGATTAGATACCCCAGTAAGTC
+
GGGGGGGGGGGGGGGGGGGGGGGGGGGGGGGGGGGGGGGGGGGGGGGGGGGGGGGGGGGGGGGGGGGGGGGGGGGGGGGGGGGGGGGGGGGGGGGGGGGGGGGGGGGGGGGGGGGGGGGGGGFGGGGGGGGGGGGGGGGGGGGGGGGGGGGGGGGGGGGGGGGGGGGGGGGGGGGGGGGGGGGGGGGGGGGGGGGGGGGGGGGGGGGGGGGGGGGGFGGFC>GF@?4=?BBFG7FF5)9FFFF4
@M00200:207:000000000-ALC1F:1:1101:5191:4897 1:N:0:5
ATTGGGCATAAAGGGCGCGTAGGCGGGCTCTCAAGTCCGGGGTGAAATCTTTCGGCTCAACCGGAAAATAGCCTTGGATACTGGGAGTCTCGAGGGAGGTAGGGGCGGGTGGAACTTCCGGTGGAGCGGTGAAATGCGTTGATATCGGAAGGAACGCCGGTGGCGAAAGCGACCCGCTGGACCTCTTCTGACGCTGAGGCGCGAAAGCCAGGGGAGCAAACGGGATTAGATACCCCAGTA
+
GGGGGGGGGGGGGGGGGGGGGGGGGGGGGGGGGGGGGGGGGGGGGGGGGGGGGGGGGGGGGGGGGGGGGGGGGGGGGGGGGGGGGGGGGGGGGGGGGGGGGGGGGGGGGGGGGGGGGGGGGGGGGGGGGGGGGGGGGGGGGGGGGGGGGGGGGGGGGGGGGGGGGGGGGGGGGGGGGGGGGGGGGGGGGGGGGGDGGGGGGDGGGGGGGGGGGGGDEGGGCEGFBDFFFFFFGGFFF3:F
@M00200:207:000000000-ALC1F:1:1101:7956:4944 1:N:0:5
ATTGGGCTTAAAGCGCACGTAGGCGGTGCCGTAAGTCAGATGTGAAATCCCTCGGCCTAACCGAGGAACTGCGTCTGATACTGCGGCGCTTGAGGACCAGAGGGGTGCATGGAATTTCCGGTGGAGCGGTGAAATGCGTTGATATCGGAAGGAACTCCGGCGGCGAAAGCGATGCACTGGCTGGTTAACTGACGCTGAGGTGCGAAAGCCAGGGGAGCAAACGGGATTAGATACCCCGGTA
+
GGGGGGGGGGGGGGGGGGGGGGGGGGGGGGGGGGGGGGGGGGGGGGGGGGGGGGGGGGGGGGGGGGGGGGGGGGGGGGGGGGGGGG7FGGEGGGGGGGGGGGGGDGGGGGGGGGGGGGGGGGGGGGGGGGGGGGGGGGFGCCCGGGGGGCFGGGGGGFGGGGGGGGGGGGGGGGGGGGGGGGGGGGG:EGGFGGGGGGGGGGGGGGGGGGGGFGGGFGGGGFGFFEFFFFFFGF)9>@EFF
@M00200:207:000000000-ALC1F:1:1101:8229:4947 1:N:0:5
ATTGGGTTTAAAGGGCGCGTAGGCGGTCGATCAAGTCCGGGGTGAAATCTTTCGGCTTAACCGGAAAAGTGCCTTGGATACTGGTCGGCTGGAGGGAGGTAGGGGCAGCTGGAACTTCCAGTGGAGCGGTGAAATGCGTTGATATTGGAAGGAACGCCGGTGGCGAAAGCGAGCTGCTGGACCTCTTCTGACGCTGATGCGCGAAAGCTAGGGGAGCAAACGGGATTAGATACCCGCGTA
+
GGGGGGGGGGGGGGGGGGGGGGGGGGGGGGGGGGGGGFGGGGGGGGGGGGGGGGGGGGGGGFGGGGGGGGGGGGGGGGGGGGGGGGGGGGGGGGGGGGGGGGGGGGGGGGGGGGGGGGGGGGGGGGGGGEGGGGGGGGGGGGGGGGGGGGGEGGGDGGGGGDGGGGGEGGGGGGGGGGGGGGGGGCGGGGGGGGGGGGGGG3DEGGGG?FGGGGGGFGGGGFGFF@@FFF?FFCFDFEFE
@M00200:207:000000000-ALC1F:1:1101:26743:4966 1:N:0:5
ATTGGGCATAAAGGGCGCGTAGGCGGCAATGCAAGTCCGGGGTGAAAGCTTTCGGCTTAACCGGAAAAGGGCCTTGGATACTGCATTGCTGGAGGGAGGTAGGGGCATGTGGAACTTCCGGTGGAGCGGTGAAATGCGTAGATATCGGAAGGAACGCCGGTGGCGAAAGCGACGTGCTGGACCTCTTCTGACGCTGAGGCGCGAAAGCCAGGGGAGCAAACGGGATTAGATACCCCAGTA
+
GGGGGG9FGGGGGGGCGGGGGGGGGGDEGGGEGGGGGGGDGGGGGGGGGGGGCEGGFGGGCCF>FCEFGGGGGGGGGGGGGGGAFGEFGGGGGFFGDGDGGGFGE@:=FBFFGGEFGD9B:CF7FFGGGGGGGGGFF:FCGGGGGFEE:FEGGGGGGGGGGDEGGEG*BGEDGGGEGGG?C8:*239<7AFGGGGGGGGGGGDGGDGGFCFGD:D3@FGGG>DD@BF?6=FFGFFF>E?9
@M00200:207:000000000-ALC1F:1:1101:16787:4984 1:N:0:5
ATTGGGCTTAAAGGGCATGTAGGCGGCCGAGTAAGCGTCTTGTGAAATCCCCCGGCTCAACCGGGGAACGGCTTGACGAACTGCTCGGCTCGAGGGAGGCAGGGGCGACCGGAACTCTGGGTGGAGCGGTGAAATGCGTAGATATCCAGGGGAACGCCGGTGGTGAAAACGGGTCGCTGGGCCTTTCCTGACGCTGAGGTGCGAAAGCCAGGGGAGCGAACGGGATTAGATACCCCAGTC
+
GGGGGGGGGGGGGGGGGGGGGGGGGGGGGGGGGGGGGFGGGGGGGGGGGGGGGGGGGGGGGGGGGGGGGGGGGDGFFEGGGGGGGGGGGGGGGGGGGGGGGEEGGGGGGGGGEEGGGGGGGCGGGGGGGGGGFGGGGGGGGGGGGGGGGGGGGGGGGGGGGGGGGGGGGGGCCCEGGGGGGGGGGGGDFGDFEDDECFGGGGDEG<DFGFGFGDDDDCGGG@DFBE?464=@CCFFF@66
@M00200:207:000000000-ALC1F:1:1101:15551:4988 1:N:0:5
ATTGGGTTTAAAGGGCGCGTAGGCGGTCCGACAAGTCAGGGGTGAAATCCTGCAGCTTAACTGCAGAAGTGCCTCTGATACTGTCGGTCTGGAGGGAGATAGGGGTGTGCGGAACTTCCAGTGGAGCGGTGAAATGCGTTGATATTGGAAGGAACGCCGGAGGCGAAAGCGGCGCACTGGATCTCTTCTGACGCTGAGGCGCGAAAGCTAGGGGAGCAAACGGGATTAGATACCCGAGTA
+
GFGGGGGGGGGGGGGGGCEGGGGGGGGDGGEFGGGGFFGGGGGGGGGGGGGGGFDGGCFGGGGGGGGGGGGGC,F<FGGGGGGGGGGGGGGGGGGGCGDEGGDGGGGFGGGGEGGGGGDFGFGGGGGGGGGGGGGGGGGFGGGGGFGD>CGGGGGGGGGGGGG@EEEEEGGGG>ECEGGGGGGGG?EGCFGGGGGGGFFGGGGG=DGCFFGFG:DGFGGGGEDFF>FFFF?FF4@DBEFF
@M00200:207:000000000-ALC1F:1:1101:15935:5044 1:N:0:5
ACTGGGTATAAAGGGCGCGTAGGCGGCCTTGCGTGTCTTTCGTGAAATCCCTCGGCTTAACTGAGGACGTGCGGAAGAAACTGCAGGGCTTGAGTCCGGGAGAGGGGGGTGGAATTCCCAGTGTAGCGGTGAAATGCGTAGATATTGGGAGGAACACCGGTGGCGAAGGCGGCCCCCTGGACCGGTACTGACGCTGAGGCGCGAAAGCGTGGGGAGCAAACGGGATTAGATACCCGCGTA
+
GGGGGGGGGGGGGGGGGGGGGGGGGGGGGGGGGGGGGGGGGGGGGGGGGGGGGGGGGGGGGGGGGGGGGGGGGGGGGGGGGGGGGGGGGGGGGGGGGGGGGGGGGGGGGGGGGGGGGGGGGGGGGGGGGGGGGGGGGGGGGGGGGGGGGGGGGGGGFGGEEGGGGGGGGGGGGGGGGGGGGGGGGGEEFGGGGGGGGGGGGGGGGGGGGGGGGGGGFGGCFBCEF>FFFFFFFCFE>>5;
@M00200:207:000000000-ALC1F:1:1101:15129:5090 1:N:0:5
ACTGGGCTTAAAGGGTCCGTAGGCGGTGCGGCAAGTCGGGAGTGAAATCTCAGGGCTTAACCCTGAGGCTGCTTCCGAAACTGCCGTGCTCGAGTGCGAGAGAGGTGAGTGGAATTGCAGGTGTAGCGGTGAAATGCGTAGATATCTGCAGGAACATCCGAGGCGAAGGCGGCTCACTGGATCGCAACTGACGCTGAGGGACGAAAGCTAGGGGAGCAAACAGGATTAGATACCCGCGTA
+
GGGGGGGGGGGGGGGGGGGGGGGGGGGDGGGGGGGGGGGGGGGGGGGGGGGGGGGGGGGGGGGGGGGGGGGGGGGGGGGGGGGGGGGGGFGGGGGGGGGGGGGGGGGFGGGGGGGGGGGGGGGGGGGGGGGGGGGFFGGGDGGGGGGGGGGGGGGGGGGGGGGGGGGGGGGGGGGGGGGGGGGGGGGGFF?EEEDGEGDCEDDEGGGGFGGGGGGDFGGGGFGFFFFFFFBFFGF@EEFF
@M00200:207:000000000-ALC1F:1:1101:14715:5120 1:N:0:5
ATTGGGTATAAAGGGCGCGTAGGCGGTCGATCAAGTCAGGGGTGAAATCCTGCAGCTTAACTGTAGAAGTGCCTCTGATACTGATCGTCTGGAGGGAGATAGGGGTGTGTGGAACTTCCAGTGGAGCGGTGAAATGCGTTGATATTGGAAGGAACGCCGGAGGCGAAAGCGACGCACTGGATCTCTTCTGACGCTGAGGCGCGAAAGCTAGGGGAGCAAACGGGATTAGATACCCGAGTA
+
GGGGGGGGGGGGGGGGGGGGGGGGGGGGGGGGGGGGGGGGGGGGGGGGGGGGGGGGGGGGGGGGGGGGGGGGGGGFGGGGGGGGGGGGGGGGGGGGGGGGGGGGGGGGGGGGGGGGGGGGGGGGGGGGGGGGGGGGGGGGGGGGGGGGGGGGGGGGGGGGGGGGGGGGGGDGGGGGGGGGGGGGGGGGGGGGGGGGGGGGGGGGGCDGGGGGFGGGFGFGGFGFFFFFFFFFGFFFFFFF
@M00200:207:000000000-ALC1F:1:1101:16727:5153 1:N:0:5
ATTGGGTTTAAAGCGCGTTAAGGCGGTTGGCAAAGTTGGTTGTGAAATTTCAGGGCTCAACCCTGAAACTGCGTCCAATACTGGTCGACTTAAGTGTGAGAGAGGAAGGTGGAATTCCCGGTGTAGTAGTGAAATGCGTAGATATCGGGAGGAACACCAGTGGCGAAGGCGGCCTTCTGGCTCACAACTGACGCTGTAGCGCGAAAGCGTGGGGAGCGAACGGGATTAGATACCCCTGTAAGA
+
GGGGGGGGGGGGGGGGGGGGGGGGGGFGGGGGGGGGGGGGGGGGGGGGGGGGGGGGGGGGGGGGGGGGGGGGGGGGGGGGGGGGGGGGGGGGGGGGGGGGGGGGGGGGGGGGGGGGGGGGGFGGGGFGGGGGGGGGGGGGGGGGGGGGGGGGGGGGGGGGGGGGGGGGGGGGGGGGGGGGGGGFFGGGGGGGGGGGGGGDGGGGEDGGGEGGGGGGFGGGGFGFFF47FFFFGGFFFFFFFFF
@M00200:207:000000000-ALC1F:1:1101:20410:5156 1:N:0:5
ACTGGGTATAAAGGGTGCGTAGGCGGTCAAGTAAGTCAGTGGTGAAATCCGGCAGCTCAACTGTCGATGTGCCATTGATACTGCATGACTTGAGTACAGACGAGGTAGGCGGAATTGACGGTGTAGCGGTGAAATGCTTAGATATCGTCAAGAATACCGATAGCGAAGGCAGCTTACTAGACTGTAACTGACGCTGATGCACGAAAGTGTGGGGATCAAACAGGATTAGATACCCCCGTA
+
F8F@FGFCCFGGGF@@F@:BCGG?FGCFEGGGGGGEGGGFGGGGFGGGGGDGGDEGGGFGGGGGFFGCD<FCFCF,CFGGFFGGCGGCEFFFFGGFC<FCGGEGEFGGFF:=FEFFFDGCGGGDFGGGG:FGGFFGG9BDFGFGFGGGGGGGGG,CFFEEGGGGEGGGGGGGG6@@FGDGGGG6<AFFGGFGDG<EGFCFGGGGGGD@CEG=7DGG:F6CGFFFFFAFFFFFGC;.<>>B
@M00200:207:000000000-ALC1F:1:1101:6081:5205 1:N:0:5
ATTGGGTTTAAAGGGCGCGTAGGTGGCTGGGTAAGCGTGTGGTGAAAGTCCGGGGCTCAACCCCGGATCGGCCATGCGAACTGCCCGGCTGGAGCACGGTAGAGGCACATGGAATTCCGGGTGTAGCGGTGGAATGCGTAGAGATCCGGAAGAACACCGGTGGCGAAGGCGGTGTGCTGGGCCGTTGCTGACACTGAGGCGCGACAGCGTGGGGAGCAAACAGGATTAGATACCCTGGTA
+
GGGGGGFGGGGGGGGGGGGGGGGGGGGGGGGGGGGGGFGGGGGGGGGGGGGGGGGGGGGGGGGGGGGGGGGGGGGGGGGGGGGGGGGGGGGGGGGGGGGGGGGGGGGGGGGGGGGGGGGGGGGGGGGGGGGGGGGGGGGGGGGGGGGGGGGGGGGGGGGGGGGGGGGGGGGGGGGGGGGGCGGGGGGGGGGGCFGGGGGFGGGGGGGFGGGGGGGGFGGGGFGFFFFFFFFFGFFFFFFF
@M00200:207:000000000-ALC1F:1:1101:16381:5208 1:N:0:5
ATTGGGCATAAAGGGTGCGTAGGCGGCGTTATAAGTCAATGGTGAAAGACTTGAGCTTAACTCAGGCGAGCCGTTGATACTGTAGAGCTAGAACATAGATGGAGTAGGCGGAATGAATCATGTAGCGGTGACATGCATAGATATGATTCAGAACACCGATCGCGAAGGCAGCTTACTAAGCTATAGTTGACGCTGAGGCACGAAAGCGTGGGGATCGAACAGGATTAGATACCCTAGTA
+
GGGGGGGGGGGGGGGGGGGGGGGGGGGGGGGGGGGGGGGGGGGGGGGGGGGGGGGGGFGGGGGGGGGGGGGGGGGGGGGGGGGGGGGGGGGGGGGGGGGGGGGGGGGGGGGGGGGGGGGGGGGGGGGGGGGGGGGGGGGGGGGGGGGGGGGGGGGGGGGGGGDGGGGGGGGGGGGGFGGGFFGGGGGFGGGGD5?EGG=EGGGGGGGGGGGGGGGGEDC4C?GFFFFFF6BFGGFFFFF
@M00200:207:000000000-ALC1F:1:1101:5839:5225 1:N:0:5
ATTGGGCGTAAAGCGTGCGCAGGCGGTTATGTAAGCCAGACGTGAAAGCCCCGGGCTTAACCTGGGAATGGCGTTTGGGACTGCATGGCTAGAGTACGTCAGAGGGGGGTGGAATTCCACGTGTAGCAGTGAAATGCGTAGAGATGTGGAGGAACACCGATGGCGAAGGCAGCCCCCTGGGATGATACTGACGCTCAGGCACGAAAGCGTGGGGAGCAAACAGGATTAGATACCCGAGTA
+
GGGGGFGEGGGGGGGGGGGGGGGGGGGGGGGGGGGGGGGGGGGGGGGGGGGGGGGGGGGGGGGGGGGGGGGFEFCGGGGGGGGGFGGGGGGGGGFGGGGGGGFFDFDGGGGGGFGGG9FGGGGGGGCFFFFGGGGGGGGFDEGGGGFGGGGGGGGGGGGGGGGGGGGGCCGEGGGGGGGGGGGGGGGGGGGGGGCE=?FFFGGGGGCGGCEGGGGGFGG6<FGF>F4FFF*7CFFF>EFF
@M00200:207:000000000-ALC1F:1:1101:11109:5238 1:N:0:5
ACTGGGTGTAAAGGGCGCGTAGGCGGACGTTCAGGTCCGGGGTGAAATCCTCCGGCTTAACCGGAGAACAGCCCTGGAAACCGGACGTCTCGAGGGAGGTAGGGGTCGATGGAACTTCCGGTGGAGCGGTGAAATGCGTAGATATCGGAAGGAACGCCGGTGGCGAAAGCGATCGACTGGACCTCTTCTGACGCTGAGGCGCGAAAGCCAGGGGAGCGAACGGGATTAGATACCCGGGTA
+
GGGGGGGGGGGGGGGGGGGGGGGGGGGGGGGGGGGGGGGGGGGGGGGGGGGGGGGGGGGGGGGGGGGGGGGGGGGGGGGGGGGGGGGGGGGGGGGGGGGGGGGGGGGGGGGGGGGGGGGGGGGGGGGGGGGGGGGGGGFGGGGGGGGGGGGGGGGGGGGGGGGGGGGGGGGGGGGGGGGGGGGGGGGGGGGGGGGGGGGGGGGGGGGCGGGGGGGGFGGGGFGFFF:?FFFFGF@BBBED
@M00200:207:000000000-ALC1F:1:1101:18693:5247 1:N:0:5
ACTGGGCATAAAGAGCTCGTAGGCGGCTTGGTTAGTTGGGTGTGAAACCTCCAGGCTTAACCTGGAGACGCCACTCAATACTGCCATGGCTAGAGTCCGGTAGGGGACCACGGAATTCCTGGTGTAGCGGTGAAATGCGCAGATATCAGGAGGAACACCGGTGGCGAAGGCGGTGGTCTGGGCCGGCACTGACGCTGAGGAGCGAAAGCGTGGGGAGCGAACAGGATTAGATACCCGAGTA
+
GGGGGGGGGGGGGGGGGGGGGGGGGGGGGGGFFFGFGGGGGGGGGGGGGGGGGGGGGGGGGGGGGGGGGGGGGGGGGFGGEGGGGGGGGGGGGGGGGGGGGGGGGGGGGGGGGGGFGGGGGGGGGGGGGGGGGGGDFFGGGGGGGGGGGGGGGGGGGGGGGGGGGGDGGGGGGGGGEGGGFGGGGGGGGGGGGGGGGGCGGGGGGGGGGGGGGCGGEGGCDDGFFF474?FFGF?F>DFFF
@M00200:207:000000000-ALC1F:1:1101:8143:5250 1:N:0:5
ATTGGGTATAAAGCGTGCGTAGACGGTTATGTAAGTCGGGTGTGAAAGCCCCGGGCTCAACCTGGGAATTGCATTCGAGACTGCATAGCTAGGGTGCGGAAGAGGGAAGCGGAATTTCAGGTGTAGCGGTGAAATGCGTAGATATCTGAAGGAACACCAGTGGCGAAGGCGGCTTCCTGGTCCAGCACCGACGTTCAGGCACGAAAGCGTGGGGAGCAAACAGGATTAGATACCCCTGTA
+
GGGGGGGGGGGGGGGGGGGGGGGGGGGGGGGGGGGGGGGGGGGGGGGGGGGGGGGGGGGGGGGGGGGGGGGGGGGGGGGGGGGGGGGGGGGGGGGGGGGGGGGGGGGGGGGGGGGGGGGGGGGGGGGGGGGGGGGGGGGGGGGGGGGGGGGGGFGGGEGGGGGGGGGGGGGGGGGGGGGGGGGGGGGGGGGGGGGGGGGGGGGGGGGGGGGGGGDGFGGGGFGFFFFFFFFFGGFFFFFF
@M00200:207:000000000-ALC1F:1:1101:23184:5252 1:N:0:5
ACTGGGCATAAAGCGCGTGTAGGCGGCCTTCTCAGTCTGGTGTGAAAGCCCGGGGCTCACCCCCGGAAGTGCATTGGATACTGGGAGGCTGGAGTACCGGAGAGGAGGGTGGAATTCCTGGTGTAGCGGTGAAATGCGTAGATATCAGGAGGAACACCGGTGGCGAAGGCGGCCCTCTGGACGGATACTGACGCTGAGACGCGACAGCGTGGGGAGCAAACAGGATTAGATACCCCAGTA
+
GGGGGGGGGGGGGGGGGGGGGGGGGGGGGGGGGGGGGGGGGGGGGGGGGGGGGGGGGGGGGGGGGGGGGGGGGGGGGGGGGGGGGGGGGGGGGGGGGGGGGGEGGGGGGEGGFGGFDFGGGGGGGGGGGGGGGGGGGGGGGGDFGGGGGGGGGGGGGGGGFGGCGGGGGFGGG5B8FGGGGGGGGGGFGFGCC5<ECFGGGDDGCCDCG5CGGGGG>G<F4FGF>9*69?B6:96)7>64
@M00200:207:000000000-ALC1F:1:1101:10160:5264 1:N:0:5
ATTGGGTTTAAAGGGCGCGTAGGCGGGCCAGCCAGTCCGGGGTGAAATCTTTCGGCTTAACCGGAAAAGTGCCTTGGATACTGCTGGTCTCGAGGGAGGTAGGGGCGGGTGGAACTTCCGGTGGAGCGGTGAAATGCGTTGATATCGGAAGGAACGCCGGTGGCGAAAGCGACCCGCTGGATCTCTACTGACGCTGAGGCGCGAAAGCTAGGGGAGCGAACGGGATTAGATACCCTAGTAAGA
+
GGGGGGGGGGGGGGGGGGGGGGGGGGGGGGGGGGGGGGGGGGGGGGGGGGGGGGGGGGGGGGGGGGGGGGGGGGGGGGGGGGGGGGGGGGGGGGGGGGGGGGGGGGGGGGGGGGGGGGGGGGGGGGGGGGGGGGGGGGGGGGGGGGGGGGGGGGGGGGGGGGGGGGGGGGGGGGGGGGGGGGGFGGFFGGGGGGGGGGGGGGGGGGGGFCFGGG3D>DGGGFGF>BFFF@FFGGFFFF??BFF
@M00200:207:000000000-ALC1F:1:1101:6057:5282 1:N:0:5
ACTGGGCGTAAAGGGCGCGTAGGCGGTACGGTAAGTCACCTGTGAAACCTCTGGGCTTAACTCAGAGCCTGCAGGCGAAACTGCCGTGCTGGAGGGTGGGAGAGGTGCGTGGAATTCCCGGTGTAGCGGTGAAATGCGTAGATATCGGGAGGAACACCTGTGGCGAAAGCGGCGCACTGGACCACTACTGACGCTGAGGCGCGAAAGCTAGGGGAGCAAACAGGATTAGATACCCGCGTA
+
GGGGGGGGGGGGGGGGGGGGGGGGGGGGGGGGGGGGGGGGGGGGGGGGGGGGGGGGGGGGGGGGGGGGGGGGGGGGGGGGGGGGGGGGGGGGGGGGGGGGGGGGGGGGGEGGGGGGGGGGGGGGGGGGGGGGGGGGGGGGGGGGGGGGGGGGGGGGGGGGGGGGGGGGGFGGGGDCEEFGGGGGGGGGGGGGGGGGGGGGGGGGGGGFGGGGGGGGFGGGGFGFFFFFFFFFGGFFFEE>
@M00200:207:000000000-ALC1F:1:1101:8248:5290 1:N:0:5
ATTGGGCATAAAGCGTGCGCAGGCGGCGCGTTAAGACAGGTGTGAAAGCCCCGAGCTTAACTTGGGAATTGCGCTTGTGACTGGCGTGCTGGAGTGTGGCAGAGGGAGGTGGAATTCCACGTGTAGCAGTGAAATGCGTAGAGATGTGGAGGAACACCGATGGCGAAGGCAGCCTCCTGGGCCAGCACTGACGCTCATGCACGAAAGCGTGGGGAGCAAACAGGATTAGATACCCCTTGTA
+
GFEFFGGGFFGGDFGF@FFEDGGFE@FEEBGGGGFG9FEFGDFGGGGGGGGGEEGGEFFFFGCFGGFGGGFCFFGGGGGGGGGFGEFEGGGGGCGAFGGGGGFGGGDGGBEGGGFFFGADCBFGCFAFD>BFGGCG9<@FDGGFFGFGGGFGGF<:@>EEEG@FB88BEFGG>CB>CFBFG*@CFF6CGGGFGGD5CGGGDCFD*55*1:EDC5CGFGFCD:F>FFFFFF?@FF77>75@F
@M00200:207:000000000-ALC1F:1:1101:22912:5314 1:N:0:5
ATTGGGTATAAAGGGCGCGTAGGTGGCGGGATAAGCGTGTGGTGAAAGCTCGGGGCTCAACTCCGAGTCGGCCATGCGGACTGTCTTGCTCGAGCGTAGTAGAGGCAGGTGGAATTCCGGGTGTAGCGGTGGAATGCGTAGAGATCCGGAAGAACACCGGTGGCGAAGGCGGCCTGCTGGGCTACTGCTGACACTGAGGCGCGACAGCGTGGGGAGCAAACAGGATTAGATACCCTAGTA
+
GGGGGGGGGGGGGGGGGGGGGGGGGGGGGGCGGGGGGGGGGGGGGGGGGGGGGGGGGGGGGGGGGGGGGGGGGGGGGGGCFGGGGGGGGGGGGGGGGGGGGGGGGGGGGGGGGGGGGGGGGGGGGAFCGFGGGFCGGGGG7FGFFGGGGGGDGCGGGGGGG@BFEGCGCEG>EGGGGGGGGGGGGGGGGGGGGGGGGEFEGGGGGGGGGGGGGGGGBGGGFFG>5FFFFFF4:DFFFFFF
@M00200:207:000000000-ALC1F:1:1101:8134:5326 1:N:0:5
ATTGGGTTTAAAGGGCGCGTAGGCGGTCGGTCAAGTCTGGGGTGAAATCTTTCGGCTCAACCGGAAACGTGCCCCGGATACGGATCGGCTGGAGGGAGGTAGGGGTCGACGGAACTTCCGGTGGAGCGGTGAAATGCGTAGATATCGGAAGGAACACCGGTGGCGAAAGCGGTCGACTGGACCTTTTCTGACGCTGAGGCGCGAAAGCCAGGGGAGCAAACGGGATTAGATACCCCAGTA
+
GGGGGGGGGGGGGGGDGGGGGGGGGGEGGGFGCGGGGGGFGGGGGGGGFGFGGGGGGGGGGGEEDGGGGGCGGCCFGGGGGGCGDEGEC+FDEGGGGGGGFGGGGFGG@FGGGEGGGACFCBFEGECGGGGGG@CGGGGD@7<<C<FFFGGGGGGGGGD>FECFGGCEGFGEC:>EGEECFGFGGFG7?C77:5CECEC55975:9CCFGGGGGD5)9DGFFGEB@;?==69:FFFEF??
@M00200:207:000000000-ALC1F:1:1101:19047:5331 1:N:0:5
ACTGGGTATAAAGGGCGCGTAGGCGGCCTTGCAAGTTAGGCGTGAAAGCCCTGGGCTTAACCCAGGAATTGCGCTTGAGACTGCATGGGCTTGAGTGCGGAAGAGGTGAGTGGAATTCCCAGTGTAGAGGTGAAATTCGTAGATATTGGGAAGAACACCAGTGGCGAAGGCGGCTCACTGGTCCGCAACTGACGCTGAGGCGCGAAAGCGTGGGGAGCAAACAGGATTAGATACCCGAGTA
+
GGGGGGGGGGGGGGGGGGGGGGGGGGGGGGGGGGGGGGGGGGGGGGGGGGGGGGGGGGGGGGGGGGGGGGGGGGGGGGGGGGGGGGGGGFFGGGGGGGGGGGGGGGGGGGGGGGGGGGGGGGGGGGGGGGGGGGGGGGFFFGGCEGGGGFCGGGGGGGGGGGGGGGGGGGGGGGGGFGGGGGGFGGE?EFFGGGGEGGGGGGGGEGGGGG5?EDGGFGGFFFGFFF@FFFFFGG??DFFFF
@M00200:207:000000000-ALC1F:1:1101:6458:5333 1:N:0:5
ACTGGGTATAAAGGGCGCGTAGGCGGACACTTAAGTCAGGGGTGAAATCCCGGGGCTCAACCTCGGAACTGCCTTTGATACTGGGTGTCTTGAGTGTGAGAGAGGTGTGTGGAACTCCGAGTGTGGAGGTGAAATTCGTAGATATTCGGAAGAACACCAGTGGCGAAGGCGACACACTGGCTCATTACTGACGCTGAGGCGCGAAAGCGTGGGGAGCAAACAGGATTAGATACCCTGGTA
+
GGGGGGGGGGGGGGGGGGGGGGGGGGGGGGGGGGGGGGGGGGGGGGGGGGGGGGGGGGGGGGGGGGGGGGGGGGEFFGGGGGGGGGGGGGGGGGGGGGGGGGGGGGGGGGGGGGGGGGGGGGGGGGGGGGGGGGGGGGGGGGGGGGGGGGGGGGGGGGGGGGGGGGGEEGGGEGGGGGGGGGGGFGFFFFFEGGGGGGGFEDDEECGCGGGGGGGGDGGFGFG@5?@?FFFFGGF?>FFF
@M00200:207:000000000-ALC1F:1:1101:15207:5341 1:N:0:5
ATTGGGCATAAAGCGTGTGTAGGCGGATTTCTAAGTACCTTGTGAAATCCCACGGCTCAACCGTGGAACTGCTTGGTATACTGGTCATCTTGAGCCAGCTAGGGGCTACCGGAACAAATGGTGGAGCGGTGAAATGCGTAGATATCATTTGGAACGCCAATGGTGAAAACAGGTAGCTGGGGCTGTGCTGACGCTGAGACACGAAAGCCAGGGGAGCGAACGGGATTAGATACCCTAGTA
+
GGGGGGGGGGGGGGGGGGGGGGGGGGGGGGGGGGGGGGGGGGGGGGGGGGGGGGGGGGGGGGGGGGGGGGGGGGGGGGGGGGGGGGGGGGGGGGGGGGGGGGGGGGGGGGGGGGGGGFGGGGGGGGGGGGGGGGGGGGGGGGGGGGGGGGGGGGGGGGGGGGGGGGGGGGGGGGGGGGGGGGGGGGGGGGGGGGGGGGGGGGGGGGGGGGGGGGGGEGGGGFGFFFFFFFFFGGFFFFFF
@M00200:207:000000000-ALC1F:1:1101:7993:5359 1:N:0:5
ACTGGGCGTAAAGGGCGTGTAGGCGGTTGGTTAAGTCGGGTGTGAAAGCCTGGGGCTCAGCCCCAGAAGTGCATCCGAAACTAGCCAGCTAGAGCGCGATAGAGGAGGGTGGAATCCCTGGTGTAGCGGTGAAATGCGTAGATATCAGGAGGAACACCGGCGGCGAAGGCGGCCCTCTGGATCGTTGCTGACGCTGAGACGCGAAAGCGTGGGGAGCAAACAGGATTAGATACCCCTGTA
+
CFGGGGGGGECFCEGGGCGGGGFEGGDDCGG,CF<CEGEGG@CGGGF6CFGF?FGGGGGFFFGGGGGFFGDGFGGG:CFEGGEGGGGF?5FFFFGGGGEDGCFFCC=CCF=FFFG,AFGG<DEBEDGC+CFGDGGGGG:FEGGGFGFGGGG:<C>EGGGGGD@FE8EGEDCE58C8EF+2++31;88;EGCF5>7C5C+<C<77*79DE55E=5CC>FC*9)>5>)@F?F40?9?FFF@9
@M00200:207:000000000-ALC1F:1:1101:10149:5380 1:N:0:5
ATTGGGTTTAAAGGGCGCGTAGGCGGGTTTTCAAGTCTGTGGTGAAATCCTCCAGCTTAACTGGAGAAGTGCCGTGGATACTGGAGACCTCGAGGAGGGTAGGGGCATCTGGAACAGCCGGTGGAGCGGTGAAATGCGTTGATATCGGCTGGAACTCCGATGGCGAAGGCAAGGTGCTGGACCCTTTCTGACGCTGAGGCGCGAAAGCCAGGGGAGCGAACGGGATTAGATACCCTCGTA
+
F<FFGFGEDGGFFFGGGGC@FDG?FCFGCEGACEF9C<CCDAC<@@FCFCDFDCGCFE<E?C<EEECEFFGG<FFCF=<EFGGGFGEGGEDCEEEECEGCGGC+@B@FGGF<EGGGFFGEDF===BFFC>F@FCGGFB>F7@;;9F:CBCC>F:>,?DEED@CC8CCG*8<8C*5B?BF+=CCEGGFGGG9FGD*=CF5C55>5:57DEFFF=3)7;DCC7>37@:56*1*1*7<6)80)
@M00200:207:000000000-ALC1F:1:1101:16872:5399 1:N:0:5
ATTGGGTTTAAAGGGCGCGTAGGCGGTCGACCAAGTCCGGGGTGAAATCTTTCGGCTTAACCGGAAAAGTGCCTTGGATACTGGCCGGCTGGAGGGAGGTAGGGGCAGGTGGAACTTCCAGTGGAGCGGTGAAATGCGTTGATATTGGAAGGAACGCCGGTGGCGAAAGCGACCTGCTGGACCTCTTCTGACGCTGAGGCGCGAAAGCTAGGGGAGCAAACGGGATTAGATACCCGAGTA
+
GGGGGGFGGGGGGGGGGGGGGGGGGGGGGGGGGGGGGGGGGGGGGGGGGGGGGGGGGGGGGGGGGGGGGGGGGGGGGGGFEEFGGGGGGGGGGGGGGGGGGGGGGGGGGGGGGGGGGGGGGGGGGGGGGCGGGGGGGGFGGGGGGGGGGGGGGGGGGGGGGGGGGGGGGGGGGGGGGGGGGGGGGGGGGGGGGGGGGGGGGGGGGGGGGGGGGGGGFGGGGFGFBBFFFFFFGGFEFFFF
@M00200:207:000000000-ALC1F:1:1101:17605:5451 1:N:0:5
ATTGGGTTTAAAGGGTTCGTAGGCGGTGCGGCAAGTTGGGAGTGAAATCTCTGGGCTTAACCCAGAGACTGCTTTCAAAACTGCCGTGCTAGAGTGCGGGAGAGGCCAGTGGAATTGCAGGTGTAGCGGTGAAATGCGTAGATATCTGCAGGAACACCCGTGGCGAAGGCGGCTGGCTGGACCGCAACTGACGCTGAGGAACGAAAGCTAGGGGAGCAAACAGGATTAGATACCCTTGTA
+
GGGGGGGGGGGGGGGGGGGGGGGGGGGEGGGGGGGGGGGGGGGGGGGGGGGGGGGGGGGGGGGGGGGGGGGGGGGGGGGGGGGGGGGGGGGGGGGGGGGGGGGGGGGGGGGGGGGGGGGGGGGGGGGGGGGGGGGGGGGGGGGGGGGGGGGGGGGGGGGGGGGGGGGGGGGGGGGGGGGGGGGGGGGGGGGGGGGGGGGGGGGGGGGFGGGGGGGGFGGGGFGFFFFF?F4FGGFFFFFF
@M00200:207:000000000-ALC1F:1:1101:25230:5460 1:N:0:5
ACTGGGTTTAAAGGGTGCGTAGGCTGTGCGGAAAGTTGGGTGTGAAATACCTCGGCTTAACCGAGGAATTGCGCCCAAAACTACCGTGCTCGAGGAAGATAGAGGTGAGCGGAACTTAGGGTGGAGCGGTGAAATGCGTTGATATCCTAAGGAACACCGGTGGCGAAAGCGGCTCACTGGATCTTATCTGACGCTGAGGCACGAAAGCTAGGGTAGCGAACGGGATTAGATACCCTGGTA
+
FFDCFGFF;EGFG@FFEEG@GDEGFGGGGGGGGGGFGFGCGGGCGFFFFGG<@FFFCCEE<FGGGGGFCFGGDC:+B=FCFFGFCFFGDCGG=CGGEFDEF?FAFGGFG<FEDECE9EFGF8CFGGFC7C=@FDCDFGFGGGGGG9=AFCFGGGFCEGE@FGEGGGGDBFCEG58EGEFGFFG9EFGGFFGGGCDGCG55=FGE:D34+3?==FGGFGG57@C:BB4F@4@8:*)9>@?=
@M00200:207:000000000-ALC1F:1:1101:17687:5481 1:N:0:5
ACTGGGTGTAAAGGGCTCGTAGGCCGCCAACTAAGTCCGACGTGAAATCCCAAGGCTTAACCTTGGAACTGCGTCGGCTACTGGATGGCTCGAATTCGGGAGAGGGATGCAGAATTCCAGGTGCAGCGGTGAAATGCGTAGATATCTGGAGGAATACCGGTGGCGAAGGCGGCATCCTGGACCGACATTGACGCTGATGAGCGAAAGCTAGGGGAGCAAACGGGATTAGATACCCCCGTA
+
FFA@FFEF@CFF,@FFGG:7;DEE,6+@@F@<EFGGGCEFEGFGGFFAFGGGF<CFFCF,CFDG9,@FGD,=?=CF:+4?AE=,4FDCGG,CFDCGFGG7=F==+?7?FGGFFFGDFDEFC5A,AB,@7FG7CF9BFGGDF:B;@BFFGG:FEFG<=,@*@<:CB**>8,>>C5BCG?FG>GFGGDEE9ECFGDDG*CC96C5C*5CFFC?=G<DC@DGFG>95>55=?B*8:F@@BDFF
@M00200:207:000000000-ALC1F:1:1101:21667:5509 1:N:0:5
ATTGGGTATAAAGGGTGCGTAGGTGGTTAGGTAAGACCTGCGGGAAAGACCTGGGCTTAACCCAGGAAGGTCGCAGGTGACTGCCTAGCTAGAGGGCGGGAGAGGAGAGCGGAATTCCCGGTGTAGCGGTGAAATGCGTAGAGATCGGGAGGAAGGCCGGTGGCGAAGGCGGCTCTCTGGAACGTTCCTGACACTGAGGCACGAAAGCGTGGGGAGCAAACAGGATTAGATACCCCCGTA
+
GGGGGGGGGGGGGGGGGGGGGGGGGGGGGGGGGGGGGGGGGGGGGGGGGGGGGGGGGGGGGGGGGGGGGGGGGGGGGGGGGGGGGGGGGGGGGGGGGGGGGGGGGGGGGGGGGGGGGGGGGGGGGGGGGGGGGGGGGGGGGGGGGGGGGGGGGGGGFGGGGGGGGGGGGGGGGGGGGGGGGGGGGGGGGGGGGGGGGGGGGGGGGGGGGGGGGGGGFGGGGFGFFFFFFFFFG4?FFEFF
@M00200:207:000000000-ALC1F:1:1101:12976:5550 1:N:0:5
ATTGGGTTTAAAGGGCGCGTAGGCGGCTTGCCAAGTCAGTGGTGAAATCCTGCAGCTTAACTGCAGAAGTGCCTTTGATACTGGCGAGCTCGAGGGAGGTAGGGGTATGCGGAACTTCTGGTGGAGCGGTGAAATGCGTTGATATCAGAAGGAACGCCGGTGGCGAAAGCGGCGTACTGGACCTCTTCTGACGCTGAGGCGCGAAAGCTAGGGGAGCAAACGGGATTAGATACCCGCGTA
+
GGGGGGGGGGGGGGGGGGGGGGGGGGGGEGFGGGGGGGFFGGGGGFGGGGGGGGGGG9FGGGGFEGGGGGGGGGGGGGFGGGGGGGGGGFFGGGGGFGGGGGGGGEGGGFGGGGEFGGFGGGGGGGGGGGGGGGGGGGGGGGGGGFGGGGGGGGGGGGGGGGGGGGGGGGGGGGGEGGGGGGCFGGCGGGGGGGGGEGGGDGGGGGGGCFGGGGGCBGFGGFGDDFFFFFFFGGFFFFFF
@M00200:207:000000000-ALC1F:1:1101:17460:5585 1:N:0:5
ACTGGGTATAAAGGGTGCGTAGGCGGGCCTTTAAGTCAGCGGTGAAAGTTCCCGGCTCAACCGGGTCAGTGCCGTTGATACTGAAGGTCTTGAATACGGTCAAGGCAGGCGGAATGTGATGTGTAGCGGTGAAATGCATAGATATGTCACAGAACTCCGATAGCGAAGGCAGCTTGCCGGGCCTGTATTGACGCTGAGGCACGAAAGCGTGGGGATCAAACAGGATTAGATACCCGAGTA
+
GGGGGFGGFE@@<FFEBF:CGEGGDGGGGCDCEAF@CECDFG@FDCEEDGGGGCFG:FGGGGGGGGGGGAEFGGFBFDECGGGFGGGGGGGFGDGFGGEGDGGGGGGGGGGG7@BFGGFGGFFFDFFGG=>FGF=FGGGGGGFGCCFGGGGGEGGGFGGD@CCFGG8EGGGGGGF?CFGGGGGECCCCG7FFE=35?FGGGDDGEGDGCGEGDGG<FCCCGFGFFFFFFFF?FFFFEB5;
@M00200:207:000000000-ALC1F:1:1101:9904:5592 1:N:0:5
ACTGGGCATAAAGGGCGCGTAGGCGGGATGGCAAGTCGGTCGTGAAATCCTTCGGCTCAACCGAAGAACGTCGATCGATACTGCTGTTCTTGAGGATTGCAGAGGAGACTGGAATTCCCGGTGTAGCGGTGAAATGTGTAGAGATCGGGAGGAACACCGGTGGCGAAGGCGGGTCTCTGGGCAATTCCTGACGCTGAGGCGCGAAAGCGTGGGGAGCAAACGGGATTAGATACCCGAGTA
+
GGGGFGGGGFGGFGGGEGG@FGGGGGGGGGGGGGGFFGGFGGGEFGGFGGG9FGGGGGFGGGGGGGEGFGGGGGBFFCFFGGGGGFGGGGGFFGGGGGGGGFBFGGGGGGGGEGGGGGGGDGECDGGGGGGGGGGGGGGFGGGGGGFGGGDGGGGGGGGEGGGGGGGGGGGGGEE>CEGGGGGGGFGGGGGGGGDEGFGGGGGGGGGGGEGCGGGGFGGGGFGFFFFFFFFFFG?EEF@F
@M00200:207:000000000-ALC1F:1:1101:24076:5664 1:N:0:5
ATTGGGCTTAAAGGGCGCGTAGGCGGATCAGATAGTCCAGGGTGAAATCTTTCGGCTTAACCGGAAAAGTGCCTTGGATACTACTGGTCTCGAGGGAGATAGGGGTCATGGGAACTTCTGGTGGAGCGGTGAAATGCGTTGATATCAGAAGGAACGCCGGAGGCGAAAGCGCATGACTGGATCTCTTCTAACGCTGAGGCGCGAAAGCCAGGGGAGCGAACGGGATTAGATACCCCAGTAAGA
+
GGGGGGGGGGGGGGGGGGGGGGGGGGGGGGGGGGGGGGGGGGGGGGGGGGGGGGGGGGGGGGGGGGGGGGGGGGGGGGGGGGGGGGFGGGGGFGGGGGGGGGGGGEGGGGGGGGGGGFGGGGGGGFGGGGGGGGGGGGGEGGGGGGGGGFGGGGGGGGGGGGGGDECEGGGGGGGGGGGFGFGGFGGCGGFGECGGGGGFE7DEGGGDDGGFEDGDEGGGGEGFFFFFFFFFFGF8@EFFFFA
@M00200:207:000000000-ALC1F:1:1101:16306:5675 1:N:0:5
ATTGGGTTTAAAGAGCTCGTAGGCGGTCTGTTGCGTCCGCTGTGAAAACTCGGGGCTTAACCCCGAGCCTGCAGTGGATACGGGCAGACTAGAGGTAGGTAGGGGAGAATGGAATTCCCGGTGTAGCGGTGAAATGCGCAGATATCGGGAGGAACACCGGTGGCGAAGGCGGTTCTCTGGGCCTTACCTGACGCTGAGGAGCGAAAGCGTGGGGAGCAAACAGGATTAGATACCCTAGTA
+
GGGGGGGGGGFGGGGGGGGGGGDFEFGEGGGGFFGGGG7FGCEGGAEEGGGGEGGGGGFGGGGGGGEEEGGGCCE<ECFEF?EGGGGFGGGGGG,A,A=FGGGGGGEC8EFGGDGGGGGGGGGGGGGGFEEFGGGGGGGGGGGGGGGGDGGGGGGGGG*B>E7FC@C@EFC>C88BFGGE*=CE?<AFFGGGGCCCE==67>DEGCDFDEGEGCCDDCG4F:F@5?FFF?FBG<6F@FF=
@M00200:207:000000000-ALC1F:1:1101:13424:5736 1:N:0:5
ATTGGGTTTAAAGGGTGCGTAGGTGGGCAGGTAAGTCAGTGGTGAAATCTCCGGGCTTAACCCGGAAACTGCCATTGATACTATTTGTCTTGAATATCGTGGAGGTGAGCGGAATATGTCATGTAGCGGTGAAATGCTTAGATATGACATAGAACACCCATTGCGAAGGCAGCTCACTACACGATTATTGACGCTGAGGCACGAAAGCGTGGGGAGCAAACAGGATTAGATACCCCTGTA
+
GGGGGGGGGGGGGGGGGGGGGGGGGGGGGGGGGGGGGGGGGGGGGGGGGGGGGGGGGGGGGGGGGGGGGGGGGGGGGGGGGGGGGGGGGGGGGGGGGGGGGGGGGGGGGGGGGGGGGGGGGGGGGGGGGGGGGGGGGGGGGGGGGGGGGGGGGGGGGGGGGGGGGGGGGGGGGGGGGGGGGGDGGGGGGGGGGGGGGGGGGGGGGGGGGGGGGGGGEGGGGFGFFFFAAAFFGDFFFFAF
@M00200:207:000000000-ALC1F:1:1101:11141:5739 1:N:0:5
ATTGGGTTTAAAGCGTGTGTAGGCGGATTTCTAAGTACCTTGTGAAATCCCACGGCTCAACCGTGGAACTGCTTGGTATACTGGTCATCTTGAGCCAGCTAGGGGCTACCGGAACAAATGGTGGAGCGGTGAAATGCGTAGATATCATTTGGAACGCCAATGGTGAAAACAGGTAGCTGGGGCTGTGCTGACGCTGAGACACGAAAGCCAGGGGAGCGAACGGGATTAGATACCCGAGTA
+
GGGGGGGGGGGGGGGGGGGGGGGFGGGGGGGGGGGGGGGGGGGGGGGGGGGGGGGGGGGGGFGEGGGGFGGGGGGGGGGGGGGGGGGGGGGGGGGGGGGGGGFGGGGGGGGGGGEFEGGGGGGGGGGGGGGGGGGGGGGGGGGGGGGGGGGGGGGGGGGGGGGGGGGGGGGGGGGGGGGGGGGCGGGGGGGGGGGGGGGGFGGGGGGGFGGGGGGGEGGGGFGFFFFFFFFFGFFFFFFF
@M00200:207:000000000-ALC1F:1:1101:15567:5779 1:N:0:5
ACTGGGTTTAAAGGGTGCGTAGGCGGGTTTTTAAGTCAGAGGTGAAATCCTGGAGCTCAACTCCAGAACTGCCTTTGATACTGAAGATCTTGAGTCCGGAAGAGGTGAGTGGAACTGCGAGTGTAGAGGTGAAATTCGTAGATATTCGCAAGAACACCAGTGGCGAAGGCGGCTCACTGGTCCGGTACTGACGCTGAGGCACGAAAGCGTGGGGAGCAAACAGGATTAGATACCCGAGTA
+
GGGGGGGGGGGGGGGGGGGGGGGGGGGEGGGGGGGGGGGGGGGGGGGGGGGGGGGGGGGGGGGGGGGGGGGGGGGGGGGGGGGGGGGGGGGGGGGGGGGGGGGGGGGGGGGGGGGGGGGEGGGGGGGGGGGGGGGGGGGGGGGGGGGGGGGGGGGGGGGGGGGGGGGDEGGGGDGGGGGGGGGGGGGGGGGGGGGGGGGGGGGGDGGGGGGGGGGGFGGGGFGFFFFFFFFFGGFEFFFF
@M00200:207:000000000-ALC1F:1:1101:27423:5812 1:N:0:5
ACTGGGTTTAAAGGGCGTGTAGGCGGTTGGTCAAGTCTGGTGTGAAAGCCCGGGGCTTAAACCCGGAAGTGCATTGGAAACTAGCCAGCTAGAGCGCGAGAGAGGAGGGTGGAATTCCTGGTGTAGCGGTGAAATGCGTAGATATCAGGAGGAACACCGGCGGCGAAGGCGGCCCTCTGGCTCGTTGCTGACGCTGAAACGCGAAAGCGTGGGGAGCAAACAGGATTAGATACCCCCGTACGAT
+
GGGGGGGGGFGGGGGGGGGGGGGGGGGGGGGGGGGGGGGGFGGGGGGGGGGEGGGGGGGGAFFGGGGGGGGGGFGGGGGGGGAEFEDGGGGGGGGGGGEGGGGGDFGGGGGGFEGGGGGGGGGDFFFEGGGGGGGGFGGGGGGGGGGGGGGGGGGGGGGGDGGGGGGGGGGGGECGGGGGGGGDEFCGCFFFGGGDGGGGGGGGGGGGG5E=GDCGF*7CGFGF)94?FFFBF4?7>E>>))8(
@M00200:207:000000000-ALC1F:1:1101:18745:5828 1:N:0:5
ATTGGGTGTAAAGGGTGTGTAGGCGGTTGCTTAAGTTTGGTGTGAAATCTCCCGGCTTAACCGGGAGGGTGCGCCGAATACTGAGTGACTTCGAGTGCGGGAGAGGAAAGTGGAATTCCTGGTGTAGCGGTGAAATGCGTAGATATCAGGAGGAACACCGGTGGTGTAGACGGCTTTCTGGACCGTAACTGACGCTGAGACACGAAAGCGTGGGTAGCAAACAGGATTAGATACCCCTGTA
+
GGGGGGGGGGGGGGGGGGGGGGGGGGGGGGGGGGGGGGGGGGGGGGGGGGGGGGGGGGGGGGGGGGGGGGGGGGGGGGGGGGGGGGGGGGGGGGGGGGGGGGGGGGGGFFGGGGGGGGGGGGGGGGGGGGGGFGGGGGGGGGEGGGGGGGGGGGGGGGGGGGGGGGGGGGGGGGGGGGGGGGGGGGFEGGGGGGGGGDGGGGGGGGGGGGGGGGDGFGGGGFGFFF4FFFFFGFFFFFFF=
@M00200:207:000000000-ALC1F:1:1101:22983:5840 1:N:0:5
ACTGGGTATAAAGGGTGTGTAGGCGGGCTTTTAAGTCAGTGGTGAAATCTCCGGGCTCAACCTGGAAACTGCCATTGATACTATTAGTCTTGAATTTTGTTGAGGTAGGCGGAATAAGTCATGTAGCGGTGAAATGCATAGATATGACTTAGAACACCAATTGCGAAGGCAGCTTGCTAAACAAATATTGACGCTGAGGCACGAAAGCGTGGGGATCAAACAGGATTAGATACCCGGGTA
+
GFGGGGFCFGGGGGGFGGGGGGGGGGGGGFGGGGGGGFCFFFGGGFGGGFGGGGGGGGGGGGGFGGGGGGGGCFFGGGGGGGGGGGGGGGGGGGGGGGFGGFGGGGGGFGGGEGGGGGFGGGGGGGGGGGGGFGGGGGGGGGGGGGGGGGGFGGGGGGGGGGDEGGGGEGGGGGGGGGGFGGFEFGGGF7FGGGGGGGGGEGDGGGGGGGGDEGGGFGFGGFGFFFFFFFFFGGFFFFFF
@M00200:207:000000000-ALC1F:1:1101:27296:5852 1:N:0:5
ACTGGGCTTAAAGGGCGCGTAGGTGGCGGGATAAGCGTGTGGTGAAAGCTCGGGGCTCAACTCCGAGTCGGCCATGCGGACTGTCTTGCTCGAGCGTAGTAGAGGCAGGTGGAATTCCGGGTGTAGCGGTGGAATGCGTAGAGATCCGGAAGAACACCGGTGGCGAAGGCGGCCTGCTGGGCTACTGCTGACACTGAGGCGCGACAGCGTGGGGAGCAAACAGGATTAGATACCCCTGTA
+
GGGGGGGGGGGGGGGGGGGGGGGGGGGGGGGGGGGGGGGGGGGGGGGGGGGGGGGGGGGGGGGGGGGGGGGGGGGGGGGGGGGGGGGGGFGGGGGGGGGGGGGGGGGGGGGGGGGGGGGGGGGGGGGEGFGGGGGGGGGGGGGGGGGGGGGGGGGGGGEGGGGGGGGGGGGGGGGGGGGGGGGGGGFGGFFGGGGGGGGGGGGGGGGGGGGGGGGGFGGGGFGF>FFFFFF=C<FFFFFF
@M00200:207:000000000-ALC1F:1:1101:10146:5913 1:N:0:5
ACTGGGTTTAAAGGGTTCGTAGGCGGTGTGGCAAGTTGGGAGTGAAATCTCTGGGCTCAACCCAGAGGCTGCTTCCAAAACTGCTGTGCTGGAGTGTGGGAGAGGCGCGTGGAATTGCAGGTGTAGCGGTGAAATGCGTAGATATCTGCAGGAACACCCGTGGCGAAAGCGGCGCGCTGGACCACTACTGACGCTGAGGAACGAAAGCTAGGGGAGCAAACAGGATTAGATACCCCAGTA
+
GGGGGGGGGGGGGGGGGGGGGGGGGGGGGGGGGGGGGGGGGGGGGGGGGGGGGGGGGGGGGGGGGGGGGGGGGGGGGGGGGGGGGGGGGGGGGGGGGGGGGGGGGGGGGGGGGGGGGGGGGGGGGGGGGGGGGGGGGGGGGGGGGGGGGGGGGGGGGGGCFGGGGGGGGGGGDGGGEGGGGGGGGGGGGFGGGGGGDGGGGFDEGGGGGGGFGGGGFGGGF>CFFFFFFFBFFG@FDFFF
@M00200:207:000000000-ALC1F:1:1101:27493:5924 1:N:0:5
ATTGGGCTTAAAGGGTGCGTAGGTGGGCGTGTGCGTTAGATGTGAAATCCCCGGGCTTAACCTGGGAACTGCATTTAATACGGCACGTCTAGAGTGCGAGAGGGGAAAGCGGAATGGCGAGTGGAGCAGTGAAATGCATTGAGATTCGCTAGAACACCAGAGGCGAAGGCGGCTTTCTGGCTCGCTACTGACACTAAGGCACGAAAGCGTGGGGAGCAAACAGGATTAGATACCCCTGTA
+
GGGGFGGGGFFGGGGGGGGGGGGGGGGGGGGGGGGGGGEFGGGGGGGGGGGGGGGEGDGG9FDGGGGDFGGGGGGGGGGGFGGGDGGGGGFGGGGGGGGGGGGGGGGDFGGGGGFGGGGGGGFFFGGCFDFGGFFGGADFDFGGGGGGEDFGGGGGGGGGGGGGDEGGGGGGGGCFGGFGGGGGGGGDGGGGGGGGFGGGGGGGGGGGD:EGGGGG@CFCFFGFFFFFFFFFFGF>FF?F
@M00200:207:000000000-ALC1F:1:1101:7763:5937 1:N:0:5
ATTGGGTGTAAAGGGTGCTCAGGTGGTTTTGTAAGTCAGAGGTGAAATTTCGGGGCTCAACCCCGGAACTGCCTTTGATACTGCAAGGCTTGTGTACGGAAGAGGCTGATGGAATTTCTGGTGTAGCAGTGAAATGCGTAGATATCAGAAAGAACACCAGTGGCGAAGGCGGTCAGCTGGTCCGGTACAGACACTAAAGCACGAAAGCATGGGGAGCAAACAGGATTAGATACCCGAGTA
+
GGGGGGGGGGGGGGGGGGGGGGGGGGGGGGGGGGGGGGGGGGGGGGGGGGGGGGGGGGGGGGGGGGGGGGGGGGGGGFGGGGGGGGGGGGGGGGGGGGGGGGGGGGGGGGGGGGGGGGGGGGGGGGGGGGGGGGGGGGGGGGGGGGGGGGGGGGGGGGGGGGGGGGGGGGGGGGGGGGGGGGGGGGGGGGGGGGGGGGGGGGGGEGGGGGGFGGDDFGGGGFGFFFFFFFFFGGFEFFFF
@M00200:207:000000000-ALC1F:1:1101:15821:5941 1:N:0:5
ACTGGGCATAAAGCGCGCGCAGGCGGTCCTTTAAGTCTGATGTGAAAGCCCACGGCTCAACCGTGGAGGGTCATTGGAAACTGGGGGACTTGAGTACAGAAGAGAAGAGTGGAATTCCACGTGTAGCGGTGAAATGCGTAGAGATGTGGAGGAACACCAGTGGCGAAGGCGACTCTTTGGTCTGTAACTGACGCTGAGGCGCGAAAGCGTGGGGAGCAAACAGGATTAGATACCCTAGTA
+
GGGGGGGGGGGGGGGGGGGGGGGGGGGGGGGGGGGGGGGGGGGGGGGGGGGGGGGGGGGGGGGGGGGGGGGGGGGGGGGGGGGGGGGGGGGGGGGGGGGGGGGGGGGGGGGGGGGGGGGGGGGGGGGGGGGGGDGGGGGGGGGGGGGGGGGGGGGGGGGGGGGGGGGGGGGEGGGGGGGGGGGGGGGFFGGGGGGGGGGGGGGGGGGGGEGGGGGGFGCFGFGFF:BFFFFFGGFFFFFF
@M00200:207:000000000-ALC1F:1:1101:20680:5948 1:N:0:5
ACTGGGCGTAAAGGGCGCGTAGGCGGCGTGACAAGTCACTTGTGAAATCTCCGGGCTTAACTCGGAACGGCCAAGTGAAACTGTCATGCTAGAGTGCAGAAGGGGCAATCGGAATTCTTGGTGTAGCGGTGAAATGCGTAGATATCAAGAGGAACACCTGAGGTGAAGACGGGTTGCTGGGCTGACACTGACGCTGATGCGCGAAAGCCAGGGGAGCAAACGGGATTAGATACCCTAGTA
+
GGGGGGGGFGEDFGGGGGGGGGGGGDGGGGGGGGGGGGGGGFGGFDGGGGGGGEEGGGGGGGGGGGGGGGGGGGGGGGGGGGGGGGF9FGGGFGGGGGGGGGGGGGGGGGGG:FGFFGGGGGGGGGGGGGFGGGGGGGGGGGGGGGGGGGGGGGGGDCFFGGGGGGGGGFGEDGEEDFFGGGGGGG@EFGCGEGGGGGGCEGGEGGD<FFGGEGGGFGCDC@CE@E:FFFFF7<FF@FFF
@M00200:207:000000000-ALC1F:1:1101:19292:5959 1:N:0:5
ACTGGGCATAAAGCGTGTGTAGGCGGCCGTGCAAGTCGGATGTGAAATCCCCGGGCTCAACCCGGGAAGTGCACCCGAAACTGCAAGGCTAGAGTACCGGAGAGGTTGGTGGAATTCTCGGTGTAGAGGTGAAATTCGTAGATATCGAGAGGAACACCGGTGGCGAAGGCGGCCAACTGGACGAGTACTGACGCTGAGACACGAAAGCGTGGGGAGCAAACAGGATTAGATACCCGTGTA
+
GGGGGGDDGFGGGGGGEGDFEFFGDCEGGGGGGFGGGGGGGEFGGGGGGGGGGGGGGGGGGGGFGG@FFGGGGGGGGGGGGGGGFGGGGFGGCDGGGGGECGGGGCGFGGGGGGGGGGGGGCCFGFGGGGGGGGGGGGGGGCFGFGDDGGGDFCFGCFEEBFEGGEEGGGGGGGGGGGGGGGGGGGGGGGFG=:*AEFFFDGDGGDDGEECE=DGGFGGGG>7FF666?@BFG<F@;D4.
@M00200:207:000000000-ALC1F:1:1101:12433:5999 1:N:0:5
ACTGGGTATAAAGTGTTCGCGTTGTGCGTACAGCAGTTCCGCCAGACACAGGACCACTTCCCGTCGCACCATCGGGCTGCCGTCTACCATCAGCTGGCGATGCACACCGCAGCAATGCTTGCTGAGTAACGGGTATTCCAATCGCCCTCACAAAGCTGAAACGAACCTTAGCCACGTTGCGCGCGACGGCCAGTTCGATGGCTTGTCGCTGAGGAGGCGCAACAGTATGAGGGCAATGGAC
+
GGGGGGGGGGGGGGGGGGGGGGGEGGGGGGGGGGGGGGGGGGGGGGGGGGGGGGGGGGGGGGGGGGGGGGFGGG>FGGGGGGGGGGGGGGGGGGGGGGGGGEGGGGGGGGGGGGGGGGGGGGGGGGGGGGDDGEGGGGGGCGGGGGGGGGGF:CGGGGGGGGG<*BEGGGGGFFGGGFFGGGGGG=EEGGGGFGGGGGGCEGGGCFCGGGGGFGG5BGGGGFG>>FFFFBFF3C)5F?FFF
@M00200:207:000000000-ALC1F:1:1101:13235:6004 1:N:0:5
ACTGGGCTTAAAGCGTGCGCAGGCGGTCTTGTAAGCCAGATGTGAAATCCCCGGGCTTAACCTGGGAATGGCCTTTGGGACTGCAAGGCTTGAGTGCGGCAGAGGAGACTGGAATTCCTGGTGTAGCAGTGAAATGCGTAGATATCAGGAGGAACACCGATGGCGAAGGCAGGTCTCTGGGCTGACACTGACGCTCATGCACGAAAGCGTGGGGAGCAAACAGGATTAGATACCCGCGTA
+
FGGGGGGGGGGGFGGFGGG7CGGGGC@+BEFGGGGGGEFEF@FA@FEEG,EFG7FF@DDEGFA@FDEF8EGG<EFGG?@FFGGGF?CEGFGGFGGGGGDFGGGGG84<<AFF<?EGEF<EGGGGFDGCGGGGG<FAFEGGGEDFGCF;=3@E3=F<FGGEGDCFGGDBEG@C*>D,>FC?FGGG5CFFGFGGGGGEEFGGGGFG*99F=ECGEC37BF<4<75F46?4?FF7FGFF>>@B
@M00200:207:000000000-ALC1F:1:1101:22144:6007 1:N:0:5
ACTGGGTTTAAAGGGTTCGTAGGCGGTGTGGCAAGTTGGGAGTGAAATCTCTGGGCTTAACCCAGAGGCTGCTTCCAAAACTGCTGTGCTTGAGTGTGGGAGAGGCGCGTGGAATTGCAGGTGTAGCGGTGAAATGCGTAGATATCTGCAGGAACACCCGTGGCGAAAGCGGCGCGCTGGACCACTACTGACGCTGAGGAACGAAAGCTAGGGGAGCAAACAGGATTAGATACCCTAGTA
+
GGGGGGGGGGGGGGGGGGGGGGGGGGGGGGGGGGGGGGGGGGGGGGGGGGGGGGGGGGGGGGGGGGGGGGGGGGGGGGGFGGGGGGGGGGGGGGGGGGGGGGGGGGGGGGGGGGGGGGGGGGGGGGGGGGGGGGGGGGGGGGGGGGGGGGGGGGGGGGGGGGDEGGGGGGGGGGGGGGGGGGGGGGGGGGGGDGGGGCCGGGGGGGGGFDGGGGGGFGGGGFGFFFFFF?FFGGFFFFFF
@M00200:207:000000000-ALC1F:1:1101:5047:6013 1:N:0:5
ATTGGGTATAAAGGGCGCGCAGGCGGCACTTGAAGTCAGGCGTGAAAGCCCCGGGCTCAACCTGGGAGGTGCGCTTGATACTCGAGGGCTGGAGTACGGGAGAGGAGAGTGGAATTCCCAGTGTAGAGGTGAAATTCGTAGATATTGGGAAGAACACCGGTGGCGAAGGCGGCTCTCTGGACCGTAACTGACGCTGAGGCGCGAAAGCGTGGGGAGCAAACAGGATTAGATACCCCAGTA
+
GGGGGGGGGGGGFGGGGGGGGGGGEGGGGGGGGGGGGGGGGGGGGGGGGGGGGGGGGGGGGGGGGGGGGGEFGGGGGGGGGGGGGGGGGGGGFGGGGGGGGGGGGGGGGGGGGGGGGFGGFFGGGGGGGGGGFGGGGGGGGDGCFGGGGGFEGFGGGGGGGEGGGGGGGGGGGGGGGGGFFGGGGGEGGGGGGGDGGFGGGC5CGGDGGGCEGGGGFFFCGFGFFFFFFFFFGG?FD>FF
@M00200:207:000000000-ALC1F:1:1101:18475:6043 1:N:0:5
ATTGGGCTTAAAGGGTGCGTAGGCGGGTTGCTAAGTCAGTGGTAAAAGCGTGTGGCTCAACCATACCAAGCCATTGAAACTGGCGATCTTGAGTGTAAACGAGGTAGGCGGAATGTGACGTGTAGCGGTGAAATGCTTAGATATGTCACAGAACCCCGATTGCGAAGGCAGCTTACCAGCATACAACTGACGCTGAGGCACGAAAGCGTGGGTATCAAACAGGATTAGATACCCTAGTA
+
GGGGGGGGGGGGGGGGGGGGGGGGGGGGGGGGGGGGGGGGGGFGGGGGGGGGGGGGGGGGGGGGGGGGGGGGGGGGGGGGGGGGGGGGGGGGGGGGGGGGGGGGGGGGGGGGGGGGGGGGGGGGGGGGGGGGGGGGGGGGGGGGGGGGGGGGGGGGGGGGGGGGGGGGGGGGGGGGGGGGGGGGGGGGGGGGGGGGFGGGGGGGGGGGGGGGGGGGFGGGGFGFFFFFFFFFGGFFFFF
@M00200:207:000000000-ALC1F:1:1101:19982:6062 1:N:0:5
ATTGGGTGTAAAGCGCGCGTAGGCGGGAGATTAAGTGAGAGGTGAAAGGCTGGGGCTCAACCCCATGCAGTGCCTCTCATACTGGTCTTCTTGAGGGCGGTAGGGAGAAGTGGAATGGCTGGTGTAGCGGTGAAATGCGTAGATATCAGTCGGAACACCGGTGGCGAAGGCGGCTTCTTGGGCCGTTCCTGACGCTGAGGCGCGAAAGCTGGGGGAGCGAACGGGATTAGATACCCGCGTA
+
GGGGGGGGGGGGGGGGGGGGGGGGGG>@@6F@F@FGCFGFFGGGGGGCD8FGGGGGGGGGGFGFEGGGD,E<FGGGFG,A9?EF<FAFDFGFGFGF+CEG=FGGG8C:F8FGFGGG@BEGGEGGGGGGGGGGGGGGGGGEGGEGGGGGGG;FFGCGGGGGGGGGGGGGGGFCCCGDE2CFGGCGGEGCFGG?F=GGECGGDDGGGGGGGGGGGDCDDGGG)<CBD@FFFF?FDGFFDFDEB
@M00200:207:000000000-ALC1F:1:1101:20749:6067 1:N:0:5
ATTGGGCTTAAAGGGTGCGTAGGCCGGAGATTAAGCGTGTTGTGAAATGTAGACGCTCAACGTCTGCACTGCAGCGCGAACTGGTTTCCTTGAGTACGCACAAAGTGGGCGGAATTCGTGGTGTAGCGGTGAAATGCTTAGATATCACGAAGAACTCCGATTGCGAAGGCAGCTCACTGGAGCGCAACTGACGCTGAAGCTCGAAAGTGCGGGTATCGAACAGGATTAGATACCCGCGTAAGA
+
GGGGGGGGGGGGGGGGGGGGGGGGGGGGGGGGGGGGGGGGGGGGGGGGGGGGGGGGGGGGGGGGGGGGGGGGGGGGGGGGGGGGGGGGGGGGGGGGGGGGGGGGGGGGGGGGGGGGGGGGGGGGGGGGGGGGGGGGGGGGGGGGGGGGGGGGGGGGGGGGGGGGGGGGGGGGGGGGGGGGGGGGGGGGGGGGGGGGGGGGGGGGGGGGGGGGGGGGFGGGGFGFFFFFFFFFGGFFFDEDE42
@M00200:207:000000000-ALC1F:1:1101:16998:6104 1:N:0:5
ACTGGGCATAAAGCGCACGTAGGCGGTGCCGTAAGTCAGATGTGAAATCCCTCGGCCTAACCGAGGAACTGCGTCTGATACTGCGGTGCTTGAGGACCAGAGGGGTGCATGGAATTTCCGGTGGAGCGGTGAAATGCGTTGATATCGGAAGGAACTCCGGCGGCGAAAGCGATGCACTGGCTGGTTAACTGACGCTGAGGTGCGAAAGCCAGGGGAGCAAACGGGATTAGATACCCGTGTA
+
GGGGGGGGGCFFGGGGGGGGGGEGGGGGGGGGGGGGCFGGGGGGGGGGGGGFGGGGGGGGGGGGEFGGGGGGGGGGGGGGGGGGGGGGGGFGGGGGDFGG<FG7EGEGGGGGFGCGFFGGGGGGFGGGGGGGGGGGGGGGGGGGGGGGCEG@FGGGGGGGGGGGGCEGGGGGGGGGGGGGGGGGGGDFGGGGGGGGGDGGFDFGDGGGGGGGFCGGDGGCDFGFFBE?FFFFGG;FEBEFF
@M00200:207:000000000-ALC1F:1:1101:21802:6138 1:N:0:5
ATTGGGTATAAAGAGTTGCGTAGGTGGCATGGTAAGCAAGTAGTGAAAGCCTGGGGCTCAACCCCTTACACATTATTTGAACTGCCAAGCTAGAGGATGAGAGAGGTTATTGGAATTCCTAGTGTAGGAGTGAAATCCGTAGATATTAGGAGGAACACCGATGGCGTAGGCAGATAACTGGCTTATTCCTGACACTAAGGCACGAAAGCGTGGGTAGCAAACGGGATTAGATACCCGAGTA
+
GGGGGGGGGGGGGGGGGGGGGGGGGGGGGGGGGGGGGGGGGGGGGGGGGGGGGGGGGGGGGGGGGGGGGGGGGGGGGGGGGGGGGGGGGGGDFFGGGGGGGGGGGGGGGGGGGGGGGGGGGGGGGGGGFGGGGGGGGGGGGGGGGGGGGGGGGGGGGGGGGGGGGGGGGGGGGGGGGGGFGGGGGGGGGGFGGGGFDFGGGGGCEDGGGGGGGGGGFGGGFFG>EDFFFFFFGGAFDEFFF
@M00200:207:000000000-ALC1F:1:1101:25551:6144 1:N:0:5
ACTGGGTTTAAAGCGTGTGTAGGCGGACTCCTAAGTACTTTGTGAAATCCCACGGCTCAACCGTGGAACTGCTTGGTATACTGGGAGTCTTGAGCCAGCTAGGGGCTACCGGAACAAATGGTGGAGCGGTGAAATGCGTAGATATCATTTGGAACGCCAATGGTGAAAACAGGTAGCTGGGGCTGTGCTGACGCTGAGACACGAAAGCCAGGGGAGCAAACGGGATTAGATACCCTCGTA
+
GGGGGGGGGGGGGGGGGGGGGGGGGGGGGGGGGGGGGGGGGGGGGGGGGGGGGGGGGGGGGGGGGGGGGGGGGGGGGGGGGGGGGGGGGGGGGGGGGGGGGGGGGGGGGFGGEFGGGGGGGGGGGGGGGGGGGGGGGGGGGGGGGGGGGGGGGGGGGGGGGGGGGGGGGGGGGGGGGFGGGGGGGGGGGDGGGGGGGGGGGGGGEGGGGGGGGDGGFGDGGFDEBDFAFFFFGG@FFEFF
@M00200:207:000000000-ALC1F:1:1101:21429:6192 1:N:0:5
ACTGGGTATAAAGAGCTCGTAGGCGGCTCAGTAAGTCGGGTGTGAAACCTCCAGGCTCAACCTGGAGACGCCACCTGATACTGCTGTGGCTGGAGTCCGGTAGGGGAGCGTGGAATTCCTGGTGTAGCGGTGAAATGCGCAGATATCAGGAGGAACACCAGCGGCGAAGGCGGCGCTCTGGGCCGGTACTGACGCTGAGGAGCGAAAGCGTGGGTAGCAAACAGGATTAGATACCCTAGTA
+
GGGGGGGGGGGGGGGGGGGGGGGGGGGGGGGGGGGGGGGGGGGGGGGGGGGGGGGGGGGGGGGGGGGGGGGGGGGFGGGGGGGGGGGGGGGGGGGGGGGGGGGGGGGGGGGGGGGGGGGGGFGGGGGGGGGGGGGGGGGGGGGGGGGGGGGGGCFGGGGGFGGFGGGEGGGGGGGGGGGGGGGGGGGGGGGGGGGGGGGGGGGGGGGGGGGGGGGGFGGGGFGFFFFF7??FGGFFFFF@=
@M00200:207:000000000-ALC1F:1:1101:3891:6217 1:N:0:5
ATTGGGTTTAAAGCGTGTGTAGGTGGATTTCTAAGTACCTTGTGAAATCCCACGGCTCAACCGTGGAACTGCTTGGTATACTGGTTATCTTGAGGCAACTAGGGGCTACCGGAACAAATGGTGGAGCGGTGAAATGCGTAGATATCATTTGGAACGCCAATGGTGAAAACAGGTAGCTGGGGTTGTCCTGACACTGAGACACGAAAGCCAGGGGAGCAAACGGGATTAGATACCCCCGTA
+
EGGGGGGGGGGGGGGGGGGGGGGGFFGGGGGGGGGGGGGGGGGGGGGGGGGGGGGGGGGGGGGGGGGGGGGGGGGGGGGGGGGGGGGGGGGGGGGGGGGGGGGGGGGFGGGGGGGGGCFGGGGGGGGDGGGFGGGGGGGGGGGGGGGGGGGGGGGGGGGDGGGGGGG9EGGGFGF9FCGGGGGGDGGGGGGGGGGGGGGGFFGG>GGGGGGGDGGGFGGGGFGFFFFFAFFFGGF>BBFF
@M00200:207:000000000-ALC1F:1:1101:3618:6232 1:N:0:5
ACTGGGTATAAAGGGTGCGTAGGCGGCGCGGAAAGTAGGGTGTGAAATCCCTCGGCTCAACCGAGGAATAGCGCCCTAAACTACCGTGCTTGAGGGAGATAGAGGTGAGCGGAACTTAGGGTGGAGCGGTGAAATGCGTTGATATCCTAAGGAACACCGGTGGCGAAAGCGGCTCACTGGATCTCTTCTGACGCTGAGGCACGAAAGCTAGGGTAGCGAACGGGATTAGATACCCCAGTA
+
GGGGGGGGGGGGGGGGGGGGGGGGGGGGGGGGGGGGGGGGGGGGGGGGGGGGGGGGGGGGGGGGGGGGGGGGGGGGGGGGGGGGGGGGGGGGGGGGGGGGGGGGGGGGGGGGGGGGGGGGGGGGGGGGGGGGGGGGGGGGGGGGGGGGGGGGGGGGGGGGGGGGGGGDGGGGGGGGGGGGGGGGGGGGGGGGEGGGGGGGGGGGGGGGGGGGGGGGFGGGGFGFEFFFFFFFGGFFFFFF
@M00200:207:000000000-ALC1F:1:1101:17522:6232 1:N:0:5
ACTGGGCTTAAAGGGTGCGTAGGCGGCGCGGAAAGTTGGGTGTGAAATCCCTCGGCTTAACCGAGGAACTGCGCCCAAAACTACCGTGCTCGAGGGAGATAGAGGTGAGCGGAACTTAGGGTGGAGCGGTGAAATGCGTTGATATCCTAAGGAACACCGGTGGCGAAAGCGGCTCACTGGATCTCTTCTGACGCTGAGGCACGAAAGCTAGGGTAGCGAACGGGATTAGATACCCGCGTAAGA
+
GGGGGGGGGGGGGGGGGGGGGGGGGGGGGGGGGGGGGGGGGGGGGGGGGGGGGGGGGGGGGGGGGGGFFFGGGGGGGGGGGGGGGGGGGGGGGGGGGGGGGGGGGGGGGGGGGGGGGGGGGGGGGGGGGGGGGGGGGGGGGGGGGGGGGGGGGGGGGGGGGGGGGGGGGGGGGGGGGGGGGGGGGGGGGGGGGGGGGGGGGGGGGGGGGGGGGGGDFGGGGFDBB@@FFFFFGGFEF:57<FB
@M00200:207:000000000-ALC1F:1:1101:19541:6242 1:N:0:5
ATTGGGCATAAAGGGCGCGTAGGCGGCCATGCGTGTCTTCCGTGAAATCCCTCGGCTTAACTGAGGACGTGCGGAAGAAACTGCAAGGCTCGAGTCCGGGAGAGGGGGGTGGAATTCCCAGTGTAGCGGTGAAATGCGTAGATATTGGGAGGAACACCGGTGGCGAAGGCGGCCCCCTGGACCGGTACTGACGCTGAGGCGCGAAAGCGTGGGTAGCAAACGGGATTAGATACCCCTGTA
+
GGGGGGGGGGGGGGGGGGGGGGGGGGGGGGGGGGGGGGGGGGGGGGGGGGGGGGGGGGGGFGGGGGGGGGGGGGGGGGGGGGGGGGGGGGGGGGGGGGGGGGGGGGGGGGGGGGFGGGGGGGGGGGGGGGGGGGGGGGGGGGGGGGGGGGGGGGGGGGGGGGGGGGGGGGGGGGGGGGGGGGGGGGEEFGGGGD<EEFGFGGGGGGG45EGGGGFDFGGGGFGD@F5=FB?@GDFFFFFF
@M00200:207:000000000-ALC1F:1:1101:11490:6266 1:N:0:5
ATTGGGTTTAAAGGGCGCGTAGGCGGCTTGGTAAGTCAAAGGTGAAATCCCTCGGCTCAACTGAGGAACTGCCTTTGAAACTGCCTGGCTTGAGGCCGGGAGGGGGTAGCGGAATTCCCAATGTAGCGGTGAAATGCGTAGATATTGGGAGGAACACCGGTGGCGAAGGCGGCTACCTGGACCGGTTCTGACGCTGATGCGCGAAAGCGTGGGGAGCAAACAGGATTAGATACCCCAGTA
+
GGGGGGGGGGGGGGGGGGGGGGGGGGGGGGGGGGGGGGGGGGGGGGFGGGGGGGGGGGGGGGGGGGGGGGGGGGGGGGGGGGGGGGGGGGGGGGGGGGGGGGGGGGGDGGGGGGGGGGGG8FGGFGGGGGGGFGGGGGGGGGGDGGGGGGGGGGGGGGGGGGGGGGEGGGGGGGGGFGGGGGGGGGGGGGCFGGDGEGGGGGGGEDGGGGGGGGGGFGG4CFFFFFFFFFF?GGFFFFFF
@M00200:207:000000000-ALC1F:1:1101:9468:6266 1:N:0:5
ATTGGGTTTAAAGAGTGCGTAGGCGGTTTTCTAAGTTTGGTGTGAAATCTCCCGGCTTAACTGGGAGGGTGCGCCGAAAACTGGAAGGCTTGAGTATGGGAGAGGTAAGCGGAATTCCTGGTGTAGCGGTGAAATGCGTAGATATCAGGAGGAACACCTGTGGTGTAGACAGCTTACTGGACCATCACTGACGCTGAGGCACGAAAGCGTGGGTAGCAAACAGGATTAGATACCCGAGTA
+
GGGGGGGGGGGGGGGGGGGGGGGGGGGGGGGGGGGGGGGGGGGGGGGGGGGGGGGGGGGGGGGGGGGGGGGGGGGGGGGGGGGGGGGGGGGGGGGGGGGGGGGGGGGGGGGGGGGGGGGGGGGGGGGGGGGGGGGGGGGGGGGGGGGGGGGGGGGGGGGGGGGGGGGGGGGGGGGGGGGGGGGGGGGGGGGGDGGGGGGGGGGGGGGGGGGGGGGGFGGFFFGFFFFFFFFFGGFFDDFF
@M00200:207:000000000-ALC1F:1:1101:10759:6282 1:N:0:5
ACTGGGTTTAAAGGGTTCGTAGGCGGTGTAGCAAGTTGGGAGTGAAATCTCTGGGCTCAACCCAGAGGCTGCTTCCAAAACTGCTGTGCTTGAGTGTGGGAGAGGCGCGTGGAATTGCAGGTGTAGCGGTGAAATGCGTAGATATCTGCAGGAACACCCGTGGCGAAAGCGGCGCGCTGGACCACTACTGACGCTGAGGAACGAAAGCTAGGGGAGCAAACAGGATTAGATACCCTCGTA
+
GGGGGGGGGGGGGGGGGGGGGGGGGGGGGGGGGGGGGGGGGGGGGGGGGGGGGGGGGGGGGGGGGGGGGGGGGGGGGGGGGGGGGGGGGGGGGGGGGGGGGGGGGGGGGGGGGGGGGGGGGGGGGGGDGGGGGGGGGGGGGGGGGGGGGGGGGGGGGGGGGGGGGGGGGGGGGGGGGGGGGGGGGGGGGGGGGGGGGGGGGGGGGGGGGGGGGGGGFGGGGFGFFFFFFFFFGGFFFFFF
@M00200:207:000000000-ALC1F:1:1101:14009:6286 1:N:0:5
ATTGGGCTTAAAGGGCGCGTAGGCGGATCATCAAGTCCGGGGTGAAATCTTTCGGCTTAACCGGAAAACAGCCTTGGATACTGGTGGTCTCGAGCGAGGTAGGGGCCGTTGGAACTTCCGGTGGAGCGGTGAAATGCGTTGATATCGGAAGGAACGCCGGTGGCGAAAGCGAACGGCTGGACCTCTTCTGACGCTGAGGCGCGAAAGCCAGGGGAGCAAACGGGATTAGATACCCGAGTA
+
GGGGGGGGGGGGGGGGGGGGGGGGGGGGGGGGGGGGGGGGGGGGGGGGGGGGGGGGGGGGGGGGGGGGGGGGGGGGGGGGGGGGGGGGGGGGGGGGGGGGGGGGGGGGGGGGGGGGGGGGGGGGGGGGGGGGGGGGGGGGGGGGGGGGGGGGGGGGGGGGGGGGGGGGGGGGGGGGGGGGGGGGGGGGGGGGGGGGGGGGGGGGGGGGGGGGGGGGFGGCGFGE3;@FFBFFGGFFF:FF
@M00200:207:000000000-ALC1F:1:1101:5080:6327 1:N:0:5
ACTGGGTATAAAGGGCGCGTAGGTGGCGCAGCAAGTCAGCGGTGAAAGCCCGAGGCTCAACTTCGGGTCGGCCGATGATACTGCTGTGCTTGAGCACTGTAGAGGCAGGTGGAATTCCGGGTGTAGCGGTGGAATGCGTAGAGATCCGGAAGAACACCGCCGCCGCACCCCGCCCGCCCCCCCCTCGCCGCCCCCCACCCCCCCCCGCCCCCGCCCCACCCACCACCACCCACCCGACCACCAC
+
GGGGGGGGGGGGGGGGGGGDGGGGGGGGGGGGGGGGGGGCGGGGGGGGGGGGGGGGGGGGGGGGGGGGGGGGGGGGGGGGGGGGGGGGGGGGGGGGGGGGGGGGGGGGGGGGGGGGGGGGGGGGGGGGGGGGGGGGGGGGGGGGGGGGGGGGGGGGGGD****4***1*=**=E**=11**:/****2**/2*:71***:*9)2C))9*2***)))7*)/9)*0))0)))))9CE).0))))(-
@M00200:207:000000000-ALC1F:1:1101:9502:6340 1:N:0:5
ACTGGGCTTAAAGGGCGCGTAGGCGGCAGGCGAGGTCGGGGGTGAAATCCCACAGCTTAACTGTGGAAGAGCCTCCGATACCGGCTTGCTGGAGGAGGGTAGGGGTGCGCGGAACTTCTGGTGGAGCGGTGAAATGCGTTGATATCAGAAGGAACGCCGGCGGCGAAAGCGGCGCACTGGACCCTTTCTGACGCTGAGGCGCGAAAGCCAGGGGAGCAAACGGGATTAGATACCCCAGTA
+
GGGGGGGGGGGGGGEGGGGGGGGGGGGGFGGGGGGGGGGGGGFGGGGGGD<BGEGGGDAFGFGGGGGGGGGGGGGGGGGGGGGGGGGGGGGGFFGGDEGGGGGGGGGGGGGGGGGGG9FGDGGGGGGGGFGF:CFFGEGGGGGGGGGGGGGFGGGGGGGGGCGGGGGDGGEEGGGGGGC:CFEEGGGGGGGGGGGEGCFGGGGCC)79C7FGGC57@F4CGFDB>@FFF?BFGGF:DFFF
@M00200:207:000000000-ALC1F:1:1101:5203:6356 1:N:0:5
ACTGGGCTTAAAGGGCGCGTAGGTGGCGCAGCAAGTCAGCGGTGAAAGCCCGAGGCTCAACTTCGGGTCGGCCGATGATACTGCTGTGCTTGAGCACTGTAGAGGCAGGTGGAATTCCGGGTGTAGCGGTGGAATGCGTAGAGATCCGGAAGAACACCGGTGGCGAAGGCGGCCTGCTGGGCAGTTGCTGACACTGAGGCGCGACAGCGTGGGGAGCAAACAGGATTAGATACCCGCGTA
+
GGGGGGGGGGGGGGGGGGGGGGGGGGGGGGGGGGGGGGGGGGGGGGGGGGGGGGGGGGGGGGGGGGGGGGGGGGGGGGGGGGGGGGGGGGGGGGGGGGGGGGGGGGGGGGGGGGGGGGGGGGGGGGGGGGGGGGGGGGGGGGGGGGGGGGGGGGGGGEGGGGGGGGGGDGGGGGGGGGGGGGGGGGGFGGGGGGGGGGGGGGGGGGGGGGGGEGGGFGGFGFDFFFFFFFFFGGFFFEBF
@M00200:207:000000000-ALC1F:1:1101:16313:6360 1:N:0:5
ACTGGGCATAAAGCGCGCGTAGGTGGCTTGATAAGCCGGTTGTGAAAGCCCCGGGCTCAACCTGGGAACGGCATCCGGAACTGTCAAGCTAGAGTGCAGGAGAGGAAGGTAGAATTCCCGGTGTAGCGGTGAAATGCGTAGAGATCGGGAGGAATACCAGTGGCGAAGGCGGCCTTCTGGACTGACACTGACACTGAGGTGCGAAAGCGTGGGTAGCAAACAGGATTAGATACCCTCGTA
+
GGGGGGGGGGGGGGGGGGGGGGGGGGGGGGGGGGGGGGGGGGGGGGGGGGGGGGGGGGGGGGGGGGGGGGGGGGGGGGGGGGGGGGGGGGGGGGGGGGGGGGGGGGGGGGGGGGGGGGGGGGGGGGGGGGGGGGGGGGGGGGGGGGGGGGGGGGGGGGGGGGGGGGGGGGGGGGGGGGGGGGGGGGGGGGGGGGGGGGGGGGGGG3CGGEGGGGFGFGGGGFGFFFFFFFFFGGFFFFFF
@M00200:207:000000000-ALC1F:1:1101:10983:6373 1:N:0:5
ATTGCGCTTAAAGGGCGCGTAGGCGGCGTGACAAGTCACTTGTGAAATCTCCGGGCTTAACTCGGAACGGCCAAGTGAAACTGTCATGCTAGAGTGCAGAAGGGGCAATCGGAATTCTTGGTGTAGCGGTGAAATGCGTAGATATCAAGAGGAACACCTGAGGTGAAGACGGGTTGCTGGGCTGACACTGACGCTGATGCGCGAAAGCCAGGGGAGCAAACGGGATTAGATACCCCCGTA
+
GGGG9CFGGGGG<FGGCFCFCGGFCFGEFGGGGGFCFEGGFEGGGFGGFDGGGEGGEGGGGGGGD@FGGGG7FFGGFGGGDGCAFFFGGDFFGGGGGGGGEGFEDGGFGFGE7CFGFEFBFGGGFGFCGFGFFFDF9@CCCGGGGGGGGGFFCFEC><DGGGCFFGFG@FD5>CEGGGGEGGC:EEC?FC?FGGGGGG:CEGGDEGDGG6>FE3CCD7DFF@35>>)?4=F?C663>BB>
@M00200:207:000000000-ALC1F:1:1101:16826:6378 1:N:0:5
ACTGGGTTTAAAGGGAGCGTAGGCGGGATATTAAGTCAGTCGTCAAAGCCTGTGGCTCAACCACAGCCCGCGATTGATACTGGTAACCTTGAGTGCGGATGAGGTGGATGGAATTCGTGGTGTAGCGGTGAAATGCTTAGATATCACGAAGAACTCCGATTGCGAAGGCAGTTCACTGGGCCGCAACTGACGCTGAAGCTCGAAAGTGCGGGTATCAAACAGGATTAGATACCCTCGTA
+
GGGGGGGGGGGGGGGGGGGGGGGGGGGGGGGGGGGGGGGGGGGGGGGGGGGGGGGGGGGGGGGGGGGGGGGGGGGGGGFGGGGGGGGGGGGGGGGGGGGGGGGGGGGGGGGGGG?FGGGGGGGGGGGGGGGGGGGGGGGGGGGGGGGGGGGGGGGGGGGGGGGGGGGGGGGGGGGGGGGGGGGGGGGGGGGGGGGGGGGGGGD7CDGGGGGGGGGGFGGGGFGFFFFFFFFFGFFFEFE
@M00200:207:000000000-ALC1F:1:1101:25548:6401 1:N:0:5
ACTGGGTGTAAAGGGCGCGCAGGCGGCGAGACAAGTCAGGCGTGAAAGCCCCGGGCTTAACCTGGGAATTGCGCTTGGGACTGTCTGGCTTGAGTTCGGGAGAGGAGAGTGGAATTCCCAGTGTAGAGGTGAAATTCGTAGATATTGGGAAGAACACCGGTGGCGAAGGCGGCTCTCTGGACCGATACTGACGCTGAGGCGCGAAAGCGTGGGGAGCAAACAGGATTAGATACCCCCGTA
+
GGGGGGGGGGGGGGGGGGGGGGGGGGGGGGGGGGGGGGGGGGGGGGGGGFGGGGGGGGGGGGGGGGGGGGGGGGGGGGGGGGGGGGGGGGGGGGGGGGGGGGGGGGGGGGGGGGGGGGGGGGGGGGGGGGGGGGGGGGGFGGGGGGGGGGGGFGGGGGGGGGGGGGGGGGGGGGGGGGGGGGGGGGEEGGGFGGGGGGFGGCDEEDDFGGGGGGGGFGGGFFGFF??FFFFFGDFFFDDF
@M00200:207:000000000-ALC1F:1:1101:9341:6405 1:N:0:5
ACTGGGCGTAAAGCGCACGTAGGCGGCTTCTTAAGTCAGGGGTGAAATCCTGGAGCTCAACTCCAGAACTGCCTTTGATACTGAGGAGCTTGAGTCCGGGAGAGGTGAGTGGAACTGCGAGTGTAGAGGTGAAATTCGTAGATATTCGCAAGAACACCAGTGGCGAAGGCGGCTCACTGGCCCGGTACTGACGCTGAGGTGCGAAAGCGTGGGGAGCAAACAGGATTAGATACCCCTGTA
+
GGGGGGGGGGGGGGGGGGGGGGGGGGGGGGGGGGGGGGGGGGGGGGGGGGGGGGGGGGGGGGGGGGGGGGGGGGGGGGGGGGGGGGGGGGGGGGGGGGGGGGGGGGGGGGGGGGGGGGGGGGGGGGGGGGGGGGGGGGGGGGGGGGGGGGGGGGGGGGGGGFGGGGGGGGGGGGGGGGGGGGGGGGGGGGGGGGGGGGGGGFDEGGDGGGGGGGDDBFGGGFF>FFFFFFF?GGFFFFFF
@M00200:207:000000000-ALC1F:1:1101:6914:6419 1:N:0:5
ATTGGGTTTAAAGGGCGCGTAGGCGGGTGTTTAAGTCAGAGGTCAAATCCCAGGGCTCAACCCTGGAACTGCCTTTGATACTGGGCACCTAGAGTACGGGAGAGGTGTGTGGAACTCCGAGTGTAGAGGTGAAATTCGTAGATATTCGGAAGAACACCAGTGGCGAAGGCGACACACTGGCCCGTTACTGACGCTGAGGCGCGAAAGCGTGGGGAGCAAACAGGATTAGATACCCCGGTA
+
GGGGGGGGGGGGGGGGGGGGGGGGGGGGGGGGGGGGGGGGGGGGGGGGGGGGGGGGGGGGGGGGGGGGGGGGGGGGGGGGGGGGGGGGGGGGGGGGGGGGGGGGGGGGGGGGGGGGGGGDGGGGGGGGGGGGGGGGGGGGGGGGGGGGGGGGGGGGGGGGGGGGGGGGGGGGGGGGGGGGGGGGGGEGGGGGGGGGGGGGGGGGGGGFGGGGGGGGFGFGGFGFFFFFFFFFFGFFFFFF
@M00200:207:000000000-ALC1F:1:1101:11231:6470 1:N:0:5
ACTGGGTATAAAGGGTGCGTAGGCTGTGCAGAAAGTTGGGTGTGAAATACCTCGGCTTAACCGAGGAATTGCGCCCAAAACTACTGTGCTCGAGGAAGATAGAGGTGAGCGGAACTTAGGGTGGAGCGGTGAAATGCGTTGATATCCTAAGGAACACCGGTGGCGAAAGCGGCTCACTGGATCTTTTCTGACGCTGAGGCACGAAAGCTAGGGTAGCAAACGGGATTAGATACCCTAGTA
+
GGGGGGGGGGGGGGGGGGGGGGGGGGGGGGGGGGGGGGGGGGGGGGGGGGGGGGGGGGGGGGGGGGGGGGGGGGGGGGGGGGGGGGGGGGGGGGGGGGGGGGGGGGGGGGGGGGGGGGGGGGGGGGGGGGGGGGGGGGGGGGGGGGGGGGGF9FGGGGGGGGGGGGGGGGGGGGGGGGGGGGGGGGGGGGGGGGGGGGGGGGGGGGGGGGGGGGGGFGGGGFGD@EF?FFFFGDFFFFFF
@M00200:207:000000000-ALC1F:1:1101:24430:6477 1:N:0:5
ATTGGGTTTAAAGGGCGCGTAGGCGGCCAGCGCAAGTCAGTTGTGAAATCTCCGGGCTTAACTCGGAAAGGTCAACTGATACTGCGCGGCTAGAGTGCGGAAGGGGCAACTGGAATTCTCGGTGTAGCGGTGAAATGCGTAGATATCGAGAGGAACACCTGCGGCGAAGGCGGGTTGCTGGGCCGACACTGACGCTGATGCGCGAAAGCCAGGGGAGCGAACGGGATTAGATACCCCTGTA
+
G9FFGG@FGGGGGGGGGGGGGGGGGGGGGFFGECFGFFGGFFGGGGGGCFGGFGGGGGGGFGDGGGGGGFGGGGCGGGGGFEGGGGGGGGCGGGGGGGGDGGGGGGGGGGGGGGGGGGGGGGGGGGGGDEGGGGGGGGGGGGGGFFFGDGGGCGGGGGGGGGGGGGGGGDGEG**;CFGGFGF>CEGGEFGFCEDGGDGFGGGGEGG<F=FFGGDDEGGGGFGFD@FFFFFFGG??FFFFF
@M00200:207:000000000-ALC1F:1:1101:3464:6488 1:N:0:5
ATTGGGTATAAAGCGCACGCAGGCGGATTGATAAGTCAGGGGTGAAATCCCGGGGCTCAACCTCGGAATTGCCTTTGATACTGTCTATCTTCGAGTTCGGGAGAGGTTGGCGGAATTCCTAGTGTAGAGGTGAAATTCGTAGATATTAGGAAGAACACCAGTGGCGAAGGCGGCCAACTGGCCCGATACTGACGCTCATGTGCGAAAGCGTGGGGAGCAAACAGGATTAGATACCCCAGTA
+
GGGGGGGGGGGGGGGGGGGGGGGGGGGGGGGGGGGGGGGGGGGGGGGGGGGGGGGGGGGGGGGGGGGGGGGGGGGGGGFGGGGGGGGGGGGGGGGGGGGGGEGGGGGGGEFEGGGGGGGGGGGGFDFFGFFEGGGGFGFEGGEACGCFGGGGGG7CFGCGGEGGGGGEE7@EDDGGGGGGGGGGGDEEGGFFCC35CGGGGGGGGGDCECCEGG<<7DF7FFCFFFFF@669CGFF@@567
@M00200:207:000000000-ALC1F:1:1101:14218:6498 1:N:0:5
ATTGGGCTTAAAGAGCGTGTAGGCGGCTTGATTAGTCTGCTGTGAAAGTCCAGGGCTCAACCCTGGAATGCCGGTGGATACTGTCAAGCTAGAGTCCGGAAGGGGCGAGTGGAATTCCTGGTGTAGCGGTGAAATGCGCAGATATCAGGAGGAACACCAATGGCGAAGGCAGCTCGCTGGGACGTGACTGACGCTGAGACGCGAAAGCGTGGGGAGCAAACAGGATTAGATACCCGAGTA
+
GGGGGGGGGGGGGGGGGGGGGGGGGGGGGGGGGGGGGGGGGGGGGGGGGGGGGGGGGGGGGGGGGGGGGGGGGGGGGGGGGGGGGGGGGGGGGGGGGGGGGGGGGGGGGGGGGGGGGGGGGGGGGGGGGGGGGGGGGGGGGGGGGGGGGGGGGGGGGGGGGGGGGGGGGGGDGGGGGGGGGGGGGGGGGGGGGGGGEGCFGGGGGGGGGEGGGGGGFGGGGFGF@FFFFFFFFGFFFDFF
@M00200:207:000000000-ALC1F:1:1101:18620:6510 1:N:0:5
ATTGGGTTTAAAGGGCGCGTAGGCGGTCGACCAAGTCCGGGGTGAAATCTTTCGGCTTAACCGGAAAAGTGCCTTGGATACTGGTAGACTCGAGGGAGATAGGGGCGGTTGGAACTTCCAGTGGAGCGGTGAAATGCGTTGATATTGGAAGGAACTCCGGTGGCGAAAGCGAACTGCTGGACCTCTTCTGACGCTGAGGCGCGAAAGCTAGGGGAGCAAACGGGATTAGATACCCGGGTA
+
GGGGGGGGGGGGGGGGGGGGGGGGGGGGGGGGGGGGGGGGGGGGGGGGGGGGGGGGGGGGGGGGGGGGGGGGGGGGGGGGGGGGGGGGGGGGGGGGGGGGGGGGGGDGGGGGGGGGGGGGGGGGGGGGGGGGGGGGGGGGGGGGGGGGGGGGGGGGGGGGGGGGGGGGDGGGEEGGGGGGGGGGGGGGGGGGGGGGGGGGGGGGDGGGGGGGGGGDFGGGGFGBFDFF@FFFFCFEFFFF
@M00200:207:000000000-ALC1F:1:1101:9111:6511 1:N:0:5
ACTGGGCTTAAAGGGCGCGTAGGCGGGCCGGCAAGTCCGGGGCGAAAGCCCCCAGCTCAACTGGGGAAGTGCCTTGGAAACTGCCGGTCTAGAGGGAGGTAGGGGCATGTGGACCTTCGGGTGGAGCGGTGAAATGCGTTGATATCCGAAGGAACGCCGGTGGCGAAAGCGACGTGCTGGATCTCTTCTGACGCTGAGGCGCGAAAGCCAGGGTAGCGAACGGGATTACATACCCCTGTATGAT
+
GGD@<9FECG<EEG;FGGEGDGGGDEGGGGGGD7D6CFFC7C+=++::FBFGGF=@EG?9FF4<,=+?=5,,5<C><55?F?DDDFG=:F<FFFG>:::>DAFC7FFAFCF,@,3:FF:>*8>><,3=C<F<<<FCGGGGCEG:F<,:*114+5C@FE>*1CCF/***/AEEC8EGGGFC*<@7<FGGEF:</2/A/C7F5<///)7*>*7CCD4967/)77*53.5**/987D/)85)**1)6
@M00200:207:000000000-ALC1F:1:1101:24477:6515 1:N:0:5
ATTGGGCGTAAAGGGCGCGTAGGCGGTCACGCACGTCCGTTGTGAAATCGCTCGGCTCAACTGGGCGGGGTCAGCGGATACGGCGTGGCCGGAGCAAGCTAGGGGGCAATGGAATTCCCGGTGTAGTGGTGGAATGCGTAGCTCTCGGGAGGAACACCAGTGGCGAAGGCGGTTGCCTGGAGCTTTGTTGACGCTGATGCGCGAAAGCGTTGGGAGCGATACGGATTAGATACCCCAGTCAGA
+
6EF@@FG@@@;D66FCFGDC@@,FFEGGCECGCFCFFCFCEE:@@9<,E:FGDE7BFF9F<E8<FFGG>:>?FGGEECBFD@7F=@EGG8<+>FGF::C8FC:7FCFGCCGFGGGGD,3<FED:9A,22,4C<<F,<F<F**?,,?FC5*CC*:EFFECGFG6*1*1:CCCGECCGGFD8AFF8E9C+*0<@:**:??FFCC<**)95*/*2A7C579)**0/5)>3668**29?))5?*=F9
@M00200:207:000000000-ALC1F:1:1101:7045:6530 1:N:0:5
ACTGGGCGTAAAGGGTGCGTAGGCGGGTCTTTAAGTCAGGGGTGAAATCCTGGAGCTCAACTCCAGAACTGCCTTTGATACTGAAGATCTTGAGTTCGGGAGAGGTGAGTGGAACTGCGAGTGTAGAGGTGAAATTCGTAGATATTCGCAAGAACACCAGTGGCGAAGGCGGCTCACTGGCCCGATACTGACGCTGAGGCACGAAAGCGTGGGGCGCAACCAGGATTAGATACCCGAGTA
+
FFGFGGF@:B;CFGGG;@CFEGGG:6@8F<FEAE<6CEFGGC@F,EC9CFFCCDFF=CC9F?EFFGGFFFD9F,CFGFD<FEFCF@<CFEGC<FFG<F7BEE7F@GGFG<BFG?@EFGGGD>F?AFE<FFGCFCCFB<F8DEFGCFGD7FFC7<CFGG8B@@:<>@CBE,18>EE9FF9BFC::EEEGGG78=E3=88*C//>5=7D45CGGDG55B31)9:77))*9@F4=:<67)08)
@M00200:207:000000000-ALC1F:1:1101:16561:6540 1:N:0:5
ATTGGGTTTAAAGGGAGCGTAGGCGGGCTGTTAAGTCAGCGGTAAAATGTCAAGGCCCAACCTTGTCCTGCCGTTGAAACTGGCGGTCTTGAATGCACACAAGGGAGATGGAATTCGTCGTGTAGCGGTGAAATGCTTAGATATGACGAAGAACTCCGATTGCGAAGGCAGTCTCCTGGGGTGTAATTGACGCTGAGGCTCGAAAGTGCGGGTATCAAACAGGATTAGATACCCCTGTA
+
GGGGGGGGGGGGGGGGGGGGGGGGGGGGGGGGGGGGGGGGGGGGGGGGGGGGGGGGGGGGGGGGGGGGGGGGGGGGGGGGGGGGGGGGGGGGGGGGGGGGGGGGGGGGGGGGGGGGGGGGGGGGGGGGGGGGGGGGGGGGGGGGGGGGGEGGFGGGGGGGGGGGCEGEGGGGGFFGFGFGGGGGGFCGFGGGGGGGGGGGGGGGEDGFGGEEEGGGFCFGGFGFFFFFFFFFGGFFFFF
@M00200:207:000000000-ALC1F:1:1101:21910:6569 1:N:0:5
ACTGGGTTTAAAGGGTGTGTAGGTGGCGCGCTAAGTTCCGTGTGAAATCTCCCGGCTCAACCGGGAGGGTGCGCGGAAAACTGGCGGGCTAGAGTACGGGATGGGAGAGTAGAATTCCTGGTGTAGCGGTGAAATGCGTAGATATCAGGAGGAATACCGGTGGTGTAGACGGCTCTCTGGACCGTAACTGACACTGAAACACGAAAGCGTGGGTAGCAAACAGGATTAGATACCCTAGTA
+
GFGGGGGGGGGGGGEFGGEGGGGFGGGCEGG:EEGGGGGGGGGGCCFFGDGGGDEGG@FGGGGGG+CFGFGGGGGDEGCFFGFFCCEEEGGGGGGGGGGGGGGGGFGEGGFFGGGGGGGGGGGGGGGGGGGGGGGGFGGGGGGCF>,D7FF>CFGGFGGGGGGGGGGFCFGGGGGCFGGDBFFCEGGGGGGGGGGGGF9CGGGGEDDGGGGGGDGG6:CFF)9;FFB@?FFFFGF@FFFB
@M00200:207:000000000-ALC1F:1:1101:19060:6601 1:N:0:5
ATTGGGTATAAAGGGTTCGTAGGCGGTGCGGCAAGTTGGGAGTGAAATCTCTGGGCTTAACCCAGAGACTGCTTTCAAAACTGCTGTGCTAGAGTGTGAGAGAGGCGCGTGGAATTGCAGGTGTAGCGGTGAAATGCGTAGATATCTGCAGGAACACCCGTGGCGAAAGCGGCGCGCTGGATCACTACTGACGCTGAGGAACGAAAGCTAGGGGAGCAAACAGGATTAGATACCCGAGTA
+
GGGGGGGGGGGGGGGGGGGGGGGGGGGGGGGGGGGGGGGGGGGGGGGGGGGGGGGGGGGGGGGGGGGGGGGGGGGGGGGGGGGGGGGGGGGGGGGGGGGGGGGGGGGGGGGGDGGGGGGGGGGGGGGGGGGGGGGGGGGGGGGGGGGGGGGGGGGGGGGGGGGGDEGGGGGGGGGGGGGGGGGGGGGGGGGGDGGGGGGGFGGGGDGGGGGGGGGGFGGGGFGFFFFFFFFFGGFFEFFF
@M00200:207:000000000-ALC1F:1:1101:14931:6651 1:N:0:5
ATTGGGTATAAAGCGCACGTAGGCGGGTTTGTAAGTAGGGGGTGAAATCCCAGGGCTCAACCCTGGAACTGCCTTCTAGACTGCAAGCCTGGAGGTCAGGAGAGGCGAGTGGAATACCGAGTGTAGAGGTGAAATTCGTAGATATTCGGTGGAACACCAGTGGCGAAGGCGACTCGCTGGACTGATACTGACGCTGAGGTGCGAAAGCGTGGGGAGCAAACAGGATTAGATACCCTGGTA
+
GGFGGAFGGGGGFGGGGGGGGGGGE:FFGGGGGGGGGGGDCEGGGGGGGFGGGGGGGGGDFGGFGDFGGGFGGGGGGBFFDFGGGGGGGGGGFFGGGGFGGGGDEFGCCGFGFFGGGGEGDBFFCGFGCGFGGFFFFFFGGGGGGGGGGGGD7:FGGGC:FC@FGGGGGGGGDDGFEG8CCCCGFGFC9C9FDGDEEFFG5DGGEDDFGEGCEDDGDG:FGFGF>?4?FFF?F9?FF@FF
@M00200:207:000000000-ALC1F:1:1101:3745:6652 1:N:0:5
ACTGGGTATAAAGCGTGCGCAGGCGGTTCTCCAAGTCCGTTGTGAAAGCCCCGGGCTCAACCTGGGAATGGCAGTGGAAACTAGGGGACTTGAATCTGGCAGAGGGGGGTGGAATTCCACGTGTAGCAGTGAAATGCGTAGAGATGTGGAGGAACACCGATGGCGAAGGCAGCCCCCTGGGCTGAGATTGACGCTCAGGCACGAAAGCGTGGGGAGCCAACAGGATTAGATACCCGAGTA
+
GGGGGGGGGGFFFGGGGGGGGGGGGGGGGGGGGFGGGGGGGGGGGGGFGGGGGGGGGG9FGGGGGF8<ECGGGGE=FF@EFGGGCDEDGGGGGGGGGGGGGGGGGGGGDGGEFGGGGGGGGGGGFFGFFGGFEEGCFGGGG7C<CGGGGFFGG7FFGGGGGGGGGDEGGGFGGFEEGGGGFGCEFGGGGDFGDGGGGGFGGGGGCDGGGGDGGDGDD*>CF7CF@F8@???@DDFFDFFF
@M00200:207:000000000-ALC1F:1:1101:16398:6680 1:N:0:5
ATTGGGTATAAAGCGCGCGTAGGCGGCCAAGTCAGTCGGGTGTGAAAGCCCTCGGCTCAACCGAGGAACTGCGCCCGATACTGCTTGGCTTGAGGTCCGGAGGGGAGAGTGGAATTCCCGGTGGAGCGGTGAAATGCGTAGAGATCGGGAAGAACGCCGGCGGCGAAAGCGACTCTCTGGTCGGAATCTGACGCTGAGGCGCGAAAGCTAGGGGAGCAAACGGGATTAGATACCCCAGTA
+
GGGGGGG9FEEGGGGGGGCGG@FGGGGGGGGGGGGGGGGEC:FGGGGGGGGGGDGGGGGGGGGCGGDFGGGGGGEGGGGGGGGGGGEBFGFGFFFGGGGGCFEGGCFBFGGGGGGGGGGGGGGGEGGGGGG>F;FGGGGG>FFGGG>FGEEGGGG>EGGGGEEEGGGDEFG>EEGEGGGGGGGD*8CGFF7CEGGGGGGGGGG5ECGGGFGF5<C57C74C@<B35?@F7FFGG:>55F*
@M00200:207:000000000-ALC1F:1:1101:10199:6696 1:N:0:5
ATTGGGTGTAAAGGGCGTGTAGGCGGTGCGGTAAGTCGGGCGTGAAATCCCCGGGCTTAACCCGGGGCGGTCGTTCGAAACTGCCGTGCTAGAGTGCAGGAGAGGGAAGTGGAATTCCCGGTGTAGCGGTGAAATGCGTAGATATCGGGAGGAACACCTGCGGCGAAGGCGGCTTCCTGGACTGCAACTGACGCTGAGGCGCGAAAGCTAGGGGAGCAAACAGGATTAGATACCCCCGTA
+
FFGGGGGGGGGGGGGGGGGGGGGGGGGGGGGGGGGGGGGGGGGFGGGGGGGGGGGGGGGGGGGGGGGGGGGGGGGGGGGGGGGGGGGGGGGGGGGGGGGFGGGGGGDGGGGGGGGGGGGGGGGEGFGGGGGGCFFGGGGGGGGGGGGGGGGGGGGGGGGGGGGGGGGGGGGGGGGGGGGGGGGGGGGGDFGGGGDGGGGGGGGGGGGGGGFGGGGGFGGGGFGFFFFFFFFFGFFFFFFF
@M00200:207:000000000-ALC1F:1:1101:13441:6729 1:N:0:5
ATTGGGTTTAAAGGGTACGTAGGCGGCGTCATAAGTCGTGCGTGAAAGGCAGGGGCTCAACCTCTGGAGTGCGCGTGATACTGTGATGCTGGAGTAATGGAGGGGGAACCGGAATTCTTGGTGTAGCAGTGAAATGCGTAGATATCAAGAAGAAGACTCGTGGCGAAGGCGGGTTCCTGGACATTTACTGACGCTGAGGTACGAAGGCCAGGGTAGCGAAAGGGATTAGATACCCTAGTA
+
GGGGGGGGGGGGGGGGGGGGGGGGGGGGGGGGGGGGGGGEGGGGGGGGGGGGGGGGGGGGGGGGGGGGGGGGGGGGGGGGGGGGGGGGGGGGGGGGGGGGGGGGGGGGGGGGGEGGGGGGGGGGGGGGGGGGGGGGGGGFFGGGGGGGGGGGGGGGGGGFGFGGGGGGGGGGGGGGGGGFGGGGGGGFGGGGGGGGGGGGFGGGFGCGGGGGGGGGFGGGGFGDFFFFFFFFGGFFFFFF
@M00200:207:000000000-ALC1F:1:1101:27814:6739 1:N:0:5
ATTGGGTTTAAAGGGTGCGTAGGCCGGAGATTAAGCGTGTTGTGAAATGTAGACGCTCAACGTCTGCACTGCAGCGCGAACTGGTTTCCTTGAGTACGCACAAAGTGGGCGGAATTCGTGGTGTAGCGGTGAAATGCTTAGATATCACGAAGAACTCCGATTGCGAAGGCAGCTCACTGGAGCGCAACTGACGCTGAAGCTCGAAAGTGCGGGTATCGAACAGGATTAGATACCCTCGTA
+
GGGGGGGGGGGGGGGGGGGGGGGGGGGGGGGGGGGGGGGGGGGGGGGGGGGGGGGGGGGGGGGGGGGGGGGGGGGGGGGGGGGGGGGGGGGGGGGGGGGGGGFFGGGGGGGGGGGGGGGGGGGGGGGGGGGFFGGGGGGGGGGGGGGGGGGGGGGGGGDGGGGGGGGGGGGGGGGGGGGGFFGGGGGGGGGGGGGGGGGGGGGC6DDGGFGGGGGGFDFFGFGFFFFFFFF?GDFFFBFE
@M00200:207:000000000-ALC1F:1:1101:16616:6742 1:N:0:5
ATTGGGTTTAAAGGGTGCGTAGGTTGTTCTGTTAGTCTTTTGTTAAATCCCCGAGCTTAACTTGGGAATCGCGAAGGAAACGGCAGAACTTGAAAGTGCGAGAGGCGTACGGAACTCATGGTGTAGGGGTGAAATCCGTTGATATCATGGGGAACACCAAATGCGAAGGCAGTACGCTGGCGCATATTTGACACTGAAGCACGAAAGCGTGGGTAGCGAATGGGATTAGATACCCCAGTA
+
GGGGGGGGGGGGGGGGGGGGGGGGGGGGGGGGGGGGGGGGGGGGGGGGGGGGGGGGGGGGGGGGGGGGGGGGGGGGGGGGGGGGGGGGGGGGGGGGGGGGGDGGGGGGGGGGGGGGGGGGGGGGGGFGGGGGGGGGGGGGGGGGGGGGGGGDGGGGGGGGGGGGGGGGGGGGGGGGGGGDGDGGGGGGGGGGGGGGGGGGGGGGCGGGCGGGGGGDFGGGGFGFFFFFFFFFGGF>DEFF
@M00200:207:000000000-ALC1F:1:1101:18032:6755 1:N:0:5
ACTGGGTTTAAAGGGTGCGCAGGCGGTTCCGCAAGTCAGGCGTGAAATCCCCGGGCTTAACCTGGGAATGGCGCTTGAAACTACGGGACTCGAGTATGGCAGAGGGAGGTGGAATTCCACGTGTAGCGGTGAAATGCGTAGAGATGTGGAGGAACACCGATGGCGAAGGCAGCCTCCTGGGCCAATACTGACGCTCATGCACGAAAGCGTGGGGAGCAAACAGGATTAGATACCCGGGTA
+
GGGGGGGGGGGGGGGGGGGGGGGGGGGGGGGGGGGGGGGGGGGGGGGGGGGGGGGGGGGGGGGGGGGGGGGGGGGGGGGGGGGGGGGGGGGGGGGGGGGGGGGGGGGGGGGGGGGGGGGGGGGGGGGGGGGFGGGGGGGGGGGFGGGGGGGGGGGGGGGGGGGGGGGGGGGGGFGFGGGGGGGGGGFCFGEGGGCGGGGGGGFGGGGGGGGGGGDCFCGGGFGFFFF=?4*9CFFFBDFE
@M00200:207:000000000-ALC1F:1:1101:26398:6780 1:N:0:5
ACTGGGCTTAAAGGGTGCGTAGGCTGTGCAGAAAGTTGGGTGTGAAATACCTCGGCTTAACCGAGGAATTGCGCCCAAAACTACTGTGCTCGAGGAAGATAGAGGTGAGCGGAACTTAGGGTGGAGCGGTGAAATGCGTTGATATCCTAAGGAACACCGGTGGCGAAAGCGGCTCACTGGATCTTATCTGACGCTGAGGCACGAAAGCCAGGGTAGCAAACGGGATTAGATACCCTCGTA
+
FGGGGGGGGGGGGAFGCGGBFGGFGGFCFGGGGGGGFFFGGGGGDGGGFGG,CBFGGGGGG<@FFGD@FGFGGG@GFGACFGGGG<FFGGGGGGC@,EF,EFGFGGGFG,CGFGEG9,EFGGGDGGGGGGGGGGGGGGGGGGGGGGFGFGGGGGGGGGGDGGGGGGGEGGCEGCE,DGGGCEE?F;CGGGGGGGG5C5=FGGC5=CDGGFGGGGFCFG7FG>D@:@F@FFFFFFFFFFFE
@M00200:207:000000000-ALC1F:1:1101:20292:6781 1:N:0:5
ATTGGGTTTAAAGGGTGCGCAGGCGGTTAAATAAGTCTGAGGTAAAAGCGTGGGGCTCAACCCCATAAAGCCTTGGAAACTGTTTGACTAGAGTGCAGGAGAGGGTAGTGGAATTTCATGTGTAGCGGTAAAATGCGTAGATATATGGAGGAACACCAGTGGCGAAGGCGGCTACCTGGCCTGTAACTGACGCTCAGGCACGAAAGCGTGGGGAGCAAATAGGATTAGATACCCTCGTA
+
GGGGGGGGGGGGGGGGGGGGGGGGGGGGGGGGGGGGGGGGGGGGGGGGGGGGGGGGGGGGGGGGGGGGGGGGGGGGGGGGGGGGGGGGGGGGGGGGGGGGGGGGGGGGGGGGGGGGGGGGGGGGGGGGGGGGGGGGGGGGGGGGGGGGGGGGGGGGGGGGGGGGCGCEGGGGGGGGGGGGGGGGGGGGGGGGGGGGGGGGGGGGGGGDGGGGGGGGFGGGGFFFFFFFFFFFGFFFEFB
@M00200:207:000000000-ALC1F:1:1101:11189:6786 1:N:0:5
ATTGGGCATAAAGGGCGCGTAGGCGGTGCGGTAAGTCACCTGTGAAATCTCCGGGCTTAACTCGGAGCCTGCAGGCGAAACTGCCGTGCTGGAGTATGGGAGAGGTGCGTGGAATTCCCGGTGTAGCGGTGAAATGCGTAGATATCGGGAGGAACACCTGTGGCGAAAGCGGCGCACTGGACCATAACTGACGCTGAGGCGCGAAAGCTAGGGGAGCAAACAGGATTAGATACCCGAGTA
+
GGGGGGGGGGGGGGGGGGGGGGGGGGGGGGGGGGGGGGGGGGGGGGGGGGGGGGGGGGGGGGGGGGGGGGGGGGGGGGGGGGGGGGGGGGGGGGGGGGGGGGGGGGGGGGGGGGGGGGGGGGGGGGGGGGGGGGGGGGGGGGGGGGGDGGGGGGGGGGGGDCGGGGGDCFGGGGGGGGGGGGFGGFGGGGGGGGGGGGFFEGCCGGDGGGGGGC<3BCDFGFG>FF?F?FFFGGFDE@FF
@M00200:207:000000000-ALC1F:1:1101:4265:6807 1:N:0:5
ATTGGGCTTAAAGCGCGTGTAGGCGGCTGGTTAAGTGTGATGTGAAATCTTCCGGCTCAACCGGAAAACTGCATTGCAAACTGGCCTGGCTAGAGTGCAGGAGAGGGAAGCGGAATTCCAGGTGTAGCGGTGAAATGCGTAGATATCTGGAGGAACACCAGTGGCGAAGGCGGCTTCCTGGCCTGCAACTGACGCTGAGACGCGAAAGCGTGGGGAGCGAACCGGATTAGATACCCGAGTA
+
FFGGGGGC<FEEFGGGEGDEC<EFEGGGGDGGGAECFGFGFGEFGEG9FGGGGGGGGGGFGGGEFGGGGGC@FGEGF9FGFFFGGGGGGGGFGGGGGGCFGGCE:CFCFGGGG:B?FBFGGGG<EFGGGECCFFGGFFG>BEEGCGGGGGG:@@FGGFGGGGGGGGGDBECCGGGGFGF?EFGGGGGFFFGGGGGGGG5<E5DEGGGDGGD/:9DDFGG)>.CE:)8)=6@=FGFFF:B>5
@M00200:207:000000000-ALC1F:1:1101:14244:6834 1:N:0:5
ACTGGGTATAAAGGGCGCGTAGGCGGCAGGTCAAGTCCGGGGTGAAATCCTTCAGCTCAACTGGAGAAGTGCCTTGGATACTGGTCTGCTCGAGGGAGGTAGGGGCATGTGGAACTTCCGGTGGAGCGGTGAAATGCGTAGATATCGGAAGGAACGCCGGTGGCGAAAGCGACGTGCTGGACCTCTTCTGACGCTGAGGCGCGAAAGCTAGGGGAGCAAACGGGATTAGATACCCGGGTA
+
GGGGGGGGGGGGGGGGGGGGGGGGGGGGGGGGGGGGGGGGGGGGGGGGGGGGGGGGGGGGGGGGGGGGGGGGGGGGGGGGGGGGGGGGGGGGGGGGGGGGGGGGGGGGGGGGGGGGFGGGGGGGGGGGGGGGGGGGGGGGGGGGGGGGGGGGGGGGGGGGGGGGGGGGGGGGGGGGGGGGGGGGGCFGGGGGGGGGGGGGGGGGGGGGGGFGGGDDFGGGGE<:DFFFF4FFFFFFFBFF
@M00200:207:000000000-ALC1F:1:1101:16856:6835 1:N:0:5
ATTGGGCGTAAAGGGCGCGTAGGCGGATAGTTAAGTCCGGTGTGAAAGATCAGGGCTCAACCCTGAGAGTGCATCGGAAACTGGTTATCTTGAGGACAGGAGAGGAAAGTGGAATTCCACGTGTAGCGGTGAAATGCGTAGATATGTGGAGGAACACCAGTGGCGAAGGCGACTTTCTGGACTGTAACTGACGCTGAGGCGCGAAAGCGTGGGGAGCAAACAGGATTAGATACCCTCGTA
+
GGGGGGGGGGGGGGGGGGGGGGGGGGGGGGGGGGGGGGGGGGGGGGGGGGGGGGGGGGGGGGGGGGGGGGGGGGGGGEEGGGGGGGGGGGGGGGGGGGGGGGGGGGGGGGGGGGGGGGGGGGGGGGGGGGGGGGGGGGGGGGGGGGGGGGGGGGGGGGGGGGGGGGGGGGGGGGGGGGGGGGGGGGGGGGGGGGGGGGGGGGGGDGGGGGGGGGGGFGG:DFGFFFFFFFFFGGFFFFFD
@M00200:207:000000000-ALC1F:1:1101:19022:6850 1:N:0:5
ATTGGGTATAAAGTGTGCGCAGGCGGCCTCGCAAGTCAAGTGTGAAAGCCCCGGGCTCAACCTGGGAACTGCGCTTGAAACTACGGGGCTCGAGTGTGGCAGAGGGAGGTGGAATTCCACGTGTAGCGGTGAAATGCGTAGAGATGTGGAGGAACACCGATGGCGAAGGCAGCCTCCTGGGCCAACACTGACGCTCATGCACGAAAGCGTGGGGAGCAAACAGGATTAGATACCCGTGTA
+
GGGGGGGGGGGGGGGGGGGGGGGGGGGGGGGGGGGGGGGGGGGGGGGGGGGGGGGGGGGGGGGFEGGGGG?FGGGGGGGGGGGGGGGGGGGGGGGGGGGGGGGGGGGGGGGGGGGGGGGGGGGGFFGGGGGGGGGGGGGGGGGFGFGGGGGGGGGGGDGGGGGGGDGGGFGGGGGGGGGGGFGGGGGGGGGGGEDEGGGGGGGC=DDFGGGGGGGGFGFGGFGFFFF**/=FGGFFFF@F
@M00200:207:000000000-ALC1F:1:1101:27611:6866 1:N:0:5
ACTGGGTATAAAGGGCTCGTAGGCTGCCAACTAAGTCAGACGTGAAATCCCTCGGCTTAACCGGGGAACTGCATCTGATACTGGATGGCTTGAGTTCGGGAGAGGGATGCGGAATTCCAGGTGTAGCGGTGAAATGCGTAGATATCTGGAGGAACACCGGTGGCGAAGGCGGCATCCTGGACCGACACTGACGCTGAGGAGCGAAAGCCAGGGGAGCAAACGGGATTAGATACCCTAGTAAGAC
+
AFAFG?FFGF@DEF@F,CFGCDFFGGGGGGGF@CEF9ACFE7,@<CFFF@FA<7:FGGG<,,@@CC@@<8FFGGGGF,CCAFGGCE<FGFFCFEGFFGD::77FF7=<F,:=+@CFGGGDB5FFFBFD+>:<FAC9?CFFE7@F@CFFE=D@CDF<FGDCCGGGG7*@BE@>CEG?8?ECFCE5CGDEGCGGGGC:*8:E=7<**75*:CFF*C3CDFG6FE:>53<66=F4**<=)519@FA)
@M00200:207:000000000-ALC1F:1:1101:17260:6879 1:N:0:5
ATTGGGTTTAAAGCGTGCGCAGGCGGTTCTCCAAGTCCGTTGTGAAAGCCCCGGGCTCAACCTGGGAATGGCAGTGGAAACTAGGGGACTTGAATCTGGCAGAGGGGGGTGGAATTCCACGTGTAGCAGTGAAATGCGTAGAGATGTGGAGGAACACCGATGGCGAAGGCAGCCCCCTGGGCTGAGATTGACGCTCAGGCACGAAAGCGTGGGGAGCAAACAGGATTAGATACCCTGGTA
+
GGGGGGGGGGGGGGGGGGGGGGGGGGGGGGGGGGGGGGGGGGGGGGGGGGGGGGGGGGGGGGGGGGGGGGGGGGGGGGGGGGGGGGGGGGGGGGGGGGGGGGCGFGGGGGGGGCGGGGGGGGGGGGGGGGGGGGGGGGGGGGGGGGGGGGGGGGGGGGGGGGGGGGGGGGGGGGGGGGGGGGGGFGFGDFGGGDGG8?FGGGGGGGGGGGGGGGGGFGGGGFGFFFFFFFFFGGFFFFFF
@M00200:207:000000000-ALC1F:1:1101:16284:6914 1:N:0:5
ATTGGGTATAAAGGGTTCGTAGGCGGTGCGGCAAGTTGGGAGTGAAATCTCTGGGCTTAACCCAGAGGCTGCTTTCAAAACTGCCGTGCTCGAGTGCGAGAGAGGTCAGTGGAATTGCAGGTGTAGCGGTGAAATGCGTAGATATCTGCAGGAACACCCGTGGCGAAGGCGGCTGACTGGATCGCAACTGACGCTGAGGAACGAAAGCTAGGGGAGCAAACAGGATTAGATACCCGGGTA
+
GGE@FFFFECE@EF@C8FCCF@@F@:F:FGG:@@FFFGFG8FFFFGGGGGGEGDCFGGGFG9FFGFF@CGGGDFGGGFGGGFGGGGGGGGAF>FG=FC=FE=D7FEDFCAFGF9ABA?FGFGFFFGGCGGGEF9CFDCCFGGGDD>=F9@FCFFGGGCEECFGGGE>CC@ECEEGFGCFFGGFGGDCGFFFGEC558@F6CF7AEGD0<EGG55)9>GG*>FG@@6*6*967DCF:5308
@M00200:207:000000000-ALC1F:1:1101:12605:6915 1:N:0:5
ACTGGGTTTAAAGAGCGTGTAGGCGGCTTGGTAAGTCCGCTGTGAAAGTCCAGGGCTCAACCCTGGAAAGCCGGTGGAAACTGTCAAGCTCGAGTCCGGAAGAGGCGAGTGGAATTCCTGGTGTAGCGGTGAAATGCGCAGATATCAGGAGGAACACCAATGGCGAAGGCAGCTCGCTGGGACGGTACTGACGCTGAGACGCGAAAGCGTGGGGAGCAAACAGGATTAGATACCCCGGTA
+
GGGGGGGGGGGGGEGGGGGGGGFGGGGGGGGGGGGGGGGGGGGGGGGGGGGGGGGGGGGGGGGGGGGGGGGGGGGGGGGGGGGGGGGGGGGGGGGGGGGGGGGGGGGGGGGGGGGGGGGGGGGGGDGGEFGFEDGGFGGGGGGGGGGGGGGGGGGGGGGGGGGGGGEGGGGGGGGGGGGGGGGGGGGGGGGGGGGGGGFGG<DGEGGGGGGGGGDDFGGGGFGFF@F6FFFFGC?FFEF@
@M00200:207:000000000-ALC1F:1:1101:8435:6945 1:N:0:5
ACTGGGCTTAAAGGGTTCGTAGGTGGTGCGGCAAGTTGGAAGTGAAATCTCTGGGCTTAACCCAGAGGCTGCTTTCAAAACTGCCGCGCTCGAGTGCGAGAGAGGCCAGTGGAATTGCAGGTGTAGCGGTGAAATGCGTAGATATCTGCAGGAACACCCGTGGCGAAGGCGGCTGGCTGGATCGCAACTGACACTGAGGAACGAAAGCTAGGGGAGCAAACAGGATTAGATACCCCTGTA
+
GGGGGGGGGGGGGGGGGGGGGGGGGGGGGGGGGGGGGGGGGGGGGGGGGGGGGGGGGGGGGGGGGGGGGGGGGGGGGGGGGGGGGGGGGGGGGGGGGGGGGGGGGGGGGGGGGGGGGGGGGGGGGGGGGGGGGGGGGGGGGGGGGGGGGGGGGGGGGGGGGGGDGGGGGGGGGGGGGGGGGGGGGGGGGGFGGGGGGGGGGGGGGGGGGGGGGGGGFGGGGFFFFFFFFFFFGGFFFFFF
@M00200:207:000000000-ALC1F:1:1101:27518:6946 1:N:0:5
ACTGGGTTTAAAGGGTGCGTAGGCGGCACGTCAAGTCAGCGGTTAAATGTCGGGGCTCAACCTCGGCCTGCCGTTGAAACTGATGAGCTAGAGAGGATGAGAAGTATGCGGAATGCGTGGTGTAGCGGTGAAATGCATAGATATCACGCAGAACTCCGATTGCGAAGGCAGCATGCCGGCATCTATCTGACGCTGAGGCACGAAAGCGTGGGGATCGAACAGGATTAGATACCCCAGTA
+
GGGGGGGGGGGGGGGGGGGGGGGGGGGGGGGGGGGGGGGGGGFDGGGGGGGGGGGGGGGGGGGGGGGGGGGGGBFGGGGGGGGGGGGGGGGFGGGGFFGGGGGGGGGGGGGGGGGGGGGGGGGGGGGGGGGGGGFGGGGGGGGGGGGGGGGGGGGFGGGGGGGGGGGGGGGGGGGGGGGGGDEFGGFGGFGGGGGDGFFEGGGGGGGDGGEEGGGG>DCGGFGFFFFFFFFFGGFEFFF
@M00200:207:000000000-ALC1F:1:1101:16337:6960 1:N:0:5
ATTGGGCATAAAGGGTTCGTAGGCGGTGTGGCAAGTCGGGAGTGAAATCTCTGGGCTCAACCCAGGGGCTGCTTCCGAAACTGCCGTGCTAGAGTGTGGGAGAGGCGCGTGGAATTGCAGGTGTAGCGGTGAAATGCGTAGATATCTGCAGGAACACCCGTGGCGAAAGCGGCGCGCTGGACCACTACTGACGCTGAGGAACGAAAGCTAGGGGAGCAAACAGGATTAGATACCCCCGTA
+
GGGGGGGGGGGGGGGGGGGGGGGGGGGGGGGGGGGGGGGGGGGGGGGGGGGGGGGGGGGGGGGGGGGGGGGGGGGGGGGGGGGGGGGGGGGGGGGGGGGGGGGGGGGGGGGGGGGGGGGGGGGGGGGGGGGGGGGGGGGGGDGGGGGGGGGGGGGGGGGGGGGGGGGGGGGGGGGGGGDGGGGGGGGGGGGGGGGGGGGGGGG5EDGGGGGGFGGGFGGGGFGFFFFFFFFFGGFFFFB3
@M00200:207:000000000-ALC1F:1:1101:6231:6971 1:N:0:5
ACTGGGTTTAAAGCGCGTGTAGGCGGCTGGTTAGGTGTGATGTGAAATCTTCCGGCTCAACCGGAAAACTGCATTGCAAACCGGCCTGGCTAGAGTGCAGGAGAGGGAAGCGGAATTCCAGGTGTAGCGGTGAAATGCGTAGATATCTGGAGGAACACCAGTGGCGAAGGCGGCTTCCTGGCCTGCAACTGACGCTGAGACGCGAAAGCGTGGGGAGCGAACCGGATTAGATACCCCGGTA
+
GGGGGGGGGGGGGGGGGGGGGGGGGGGGGGGGGGGGGGGGGGGGGGGGGGGGGGGGGGGGGGGGGGGFGGGGGGGGGGGGGGGGGGGGGGGGGGGGGGGGGGGGGGGGGDGGGGGGGGGGGGGGGGGGGGGGGGGGGGGGGGGGGGGGGGGGGGGGGGGGGGGGGGGGGGGGGEGGGGGGGGGGGGFGFC?9ECDEGEFGGGGGGGGGGGGGGGGGFGGDGFCDB>FFFF?FGGFFFFDD:
@M00200:207:000000000-ALC1F:1:1101:26001:7007 1:N:0:5
ACTGGGTATAAAGCGCGCGTAGACGGTTTTGTAAGTCAGATGTGAAATCCCCGGGCTCAACCTGGGAACTGCATTTGAAACTGCATGGCTAGAGTATGGTAGAGGGAAGTGGAATTTCCGGTGTAGCGGTGAAATGCGTAGATATCGGAAGGAACACCAGTGGCGAAAGCGACTTCCTGGGCCAATACTGACGTTCATGTGCGAAAGCGTGGGGAGCAAACAGGATTAGATACCCTCGTAAGA
+
GGGGGGGGGGGGGGGGGGGGGGGGGGGGGGGGGGGGGGGGGGGGGGGGGDFGGGGGGGGGGGGGGGGGGGGGGFGGGGGGGGGGGGGGGGGGGGFGGGGGGGGGGGGGGGGGGGGGGGGGGGGEGGGGGGGGGGGGGEFGGGGGGFGGGGGGGGGGGGGGGGGGEGGGGCEGGGGGGGGGFFGGGGGGFFGGGGGGGGGGFGGGGGGGGGGGGGGGFGGFFFDF46=6FFFFFG4FFFFFFFF
@M00200:207:000000000-ALC1F:1:1101:23076:7051 1:N:0:5
ACTGGGCTTAAAGGGCGCGTAGGCGGCAGGTCAAGTCCGGGGTGAAATCCTTCAGCTCAACTGGAGAAGTGCCTTGGATACTGGTCTGCTCGAGGGAGGTAGGGGCATGTGGAACTTCCGGTGGAGCGGTGAAATGCGTAGATATCGGAAGGAACGCCGGTGGCGAAAGCGACGTGCTGGACCTCTTCTGACGCTGAGGCGCGAAAGCTAGGGGAGCAAACGGGATTAGATACCCCAGTA
+
GGGGGGGGGGGGGGGGGGGGGGGGGGGGGGGGGGGGGGGGGGGGGGGGGGGGGGGGGGGGGGGGGGGGGGGGGGGGGFGGGGGGGGGGGGGGGGGGGGGGGGGGGGGGGGGGGGGGGGGGGGGGGGGGGGGGGDGGGGGGGGGGGGGGGGGGGGGGDGGGGGGGGGGGGGGGGGGGGGGFGFGGGGGGGGFFEGGGGC5FEDDGCDGGGGGGGGGDFGGGGFGFFEFFFFFFGDFF>>?F
@M00200:207:000000000-ALC1F:1:1101:24187:7078 1:N:0:5
ACTGGGTTTAAAGGGTGCGTAGGTGGCGCCATAAGTGGGGTGTGAAATCTCGGGGCTTAACTCCGAAACTGCATTCCATACTGTGGTGCTTGAGGACTGGAGAGGAGACTGGAATTTACGGTGTAGCAGTGAAATGCGTAGAGATCGTAAGGAAGACCAGTGGCGAAGGCGGGTCTCTGGACAGTTCCTGACACTGAGGCACGAAGGCCAGGGGAGCAAACGGGATTAGATACCCGTGTA
+
GGGGGGGGGGGGGGGGGGGGGGGGGGGGGGGGGGGGGGGGGGGGGFGGGGGGGGGGGGGGGGGGGGGGGGGGFGGGGGGGGGGGGGGGGGGGGGGGGGGGGGGGGGGGGGGGGGGGGGGGGGGGGGGFGFGFGGGGGGGGGGGFGGGGGGGGGGGGGGGGGGGGGGGEDFGGGGGGGGGGGGGGGGFGCGC:CFCFGGCEEGGGGGGDCFGGGGC<:CFGGFGFFF49FFFFGGFBFBF>
@M00200:207:000000000-ALC1F:1:1101:18465:7090 1:N:0:5
ACTGGGCTTAAAGGGTGTGTAGGCGGTTCTTTAAGTTTGGTGTGAAATCTCCCGGCTCAACCGGGAGGGTGCGCCGAATACTGAGGGACTAGAGTACGGGAGAGGAAAGTGGAATTCCTGGTGTAGCGGTGAAATGCGTAAATATCAGGAGGAACACCGGTGGTGTAGACGGCTTTCTGGACCGTAACTGACGCTGAGACACGAAAGCGTGGGTAGCAAACAGGATTAGATACCCTGGTA
+
GGGGGGGGGGGGGGGGGGGGGGGGGGGGGGGGGGGGGGGGGGGGGGGGGGGGGGGGGGGGGGGGGGGGGGGGGGGGGGGGGGGGGGGGGGGGGGGGGGGGGGGGGGGGGGGGGGGGGGGGGGGGGGGGGGGGGGGGGGGGGGGGGGGGGGGGGGGGGGGGGGGGGGGGGGGGGGGGGGGGGGGGGGGGGGGGGGGGGGGGGGGGGGGGGGGGGGGGFGGGGFGFFFFFFFFFGDFFFFFF
@M00200:207:000000000-ALC1F:1:1101:16589:7106 1:N:0:5
ACTGGGTTTAAAGGGTGCGTAGGTGGCGCGGTAAGTCGGGTGTGAAATCTCGGAGCTTAACTCCGAAACTGCATTCGATACTGCCGTGCTTGAGGACTGGAGAGGAGACTGGAATTTACGGTGTAGCGGTGAAATGCGTAGAGATCGTAAGGAAGACCAGTGGCGAAGGCGGGTCTCTGGACAGTTCCTGACACTGAGGCACGAAGGCCAGGGGAGCAAACGGGATTAGATACCCCGGTA
+
GGGGGGGGGGGGGGGGGGGGGGGGGGGGGGGGGGGGGGGGGGGGGGGGGGGGGGGGGGGGGGGGGGGGGGGGGGGGGGGGGGGGGGGGGGGGGGGGGGGGDGGGGDGGGGGGGGGGGGGGGGGGGGGGGGGGGGGGGGGGGGGGGGGGGGGGGGGGGGGGGGGGGGGGGGGEGGGGGGGGGGGGFGGGGGFGGGGGGGGGGGGGGGGGGGGGGGGGFGCDGF:DFFF?FFFFGGFFD>DD
@M00200:207:000000000-ALC1F:1:1101:20907:7120 1:N:0:5
ACTGGGCTTAAAGGGCGCGTAGGCGGTGCGGTACGGTTTCGGTGAAATCCCTCGGCCCAACCGAGGAACAGCCGGAGCTACGGCCGCACTAGACGGCATCAGGGGACAGTGGAACTTCCGGTGGAGCGGTGAAATGCGTAGATATCGGAAGGAACGCCGGTGGCGAAAGCGACTGTCTGGGGTGCCTGTGACGCTGAGGCGCGAAAGCCAGGGGATCAAACGGGATTAGATACCCTAGTA
+
GFGGGGEEGGGGGGGGGGGGGGGGGGGGGGGGGGGGGEEGGGGGGGGGGGGGGGGGGGGGGGGEGGEGGGGGDFG:F>EFGEGGGGECGGGGGG>FGGEGGGDGGGCGGGGGGGFFAFGGGGGGGGGEGGGGGGGFGGGGGGGGGGGGCFEGFGGEGGGGC:EFGGGGGGGDG5>9EGGG6::C58C<EGGGGGGGGGGGGGGGGGGGC6FFE)9*8FCFGE3BBE?*=BFFGGFFFFFF
@M00200:207:000000000-ALC1F:1:1101:12131:7133 1:N:0:5
ACTGGGCTTAAAGGGCGTGTAGGCGGGATTGCAAGTCAGATGTGAAAACTCGGGGCTCAACCTCGAGCCTGCATTTGAAACTGTAGTTCTTGAGTGTCGGAGAGGTAATCGGAATTCCGTGTGTAGCGGTGAAATGCGTAGATATACGGAGGAACACCAGTGGCGAAGGCGGATTACTGGACGATAACTGACGCTGAGGCGCGAAAGCGTGGGGAGCAAACAGGATTAGATACCCGCGTA
+
FGCF<C@CED6@F<@@EGEGFGGAFEEE:C@FDFE@FGFGEEGGFDGGGGGGEGC:FDFCFGGGEEBBCGFFCFFGGGGGGEFEDFEDFEEFFFGEFGGG7FCCGFFFEEF?FBDBFEFFF<F=D<FEG>3=AFFD9FCC@EGGGGGFGGGCEFCFFGFGCCFEGCEEECCEEG5ECCFBBFE8EEGF9CGGGGCE5875EDGGC)9FC5:C737))94C4>CFF@494969:FFEEDE3
@M00200:207:000000000-ALC1F:1:1101:11498:7145 1:N:0:5
ATTGGGTTTAAAGCGTGCGTAGACGGTTAGATAAGTCGGGTGTGAAAGCCCCGGGCTCAACCTGGGAATTGCATTCGAGACTGTTTAGCTAGGGTACGGAAGAGGGAAGCGGAATTTCAGGTGTAGCGGTGAAATGCGTAGATATCTGAAGGAACACCAGTGGCGAAAGCGGCTTCCTGGTCCAGTACCGACGTTCAGGCACGAAAGCGTGGGGAGCAAACAGGATTAGATACCCGAGTA
+
GGGGGGGGGGGGGGGGGGGGGGGGGGGGGGGGGGGGGGGGGGGGGGGGGGGGGGGGGGGGGGGGGGGGGGGGGGGGGGGGGGGGGGGGGGGGGGGGGGGGGGGGGGGGGGGEEGGGGGGGGGGGGDGGGGGGGGGGGGGGGGGGGGGGGFFGGGGGGGGGGGGGGGGGGGGGGGGGGGGDFGGGGGGGGG=EGGGGGGGGFGDEEGGGGGGGGGGDEFFFG@FFFFFFF?F?F<FE5>F4
@M00200:207:000000000-ALC1F:1:1101:20758:7165 1:N:0:5
ACTGGGCTTAAAGGGCGCGTAGGCGGGCCAGCCAGTCCGGGGTGAAATCTTTCGGCTTAACCGGAAAAGTGCCTTGGAAACTGCTGGTCTAGAGGGAGGTAGGGGCATGTGGAACTTCTGGTGGAGCGGTGAAATGCGTTGATATCAGAAGGAACGCCGGTGGCGAAAGCGACGTGCTGGATCTCTTCTGACGCTGAGGCGCGAAAGCCAGGGGAGCAAACGGGATTAGATACCCTCGTA
+
GGGGGGGGGGGGGGGGGGGGGGGGGGGGGGGGGGGGGGGGGGGGGGGGGGGGGGGGGGGGGGGGGGGGGGGGGGGGGGGGGGGGGGGGGGGGGGGGGGGGGGGGGGGGGGGGGGGGGGGGGGGGGGGGGGGGGGGGGGGGGGGGGGGGGGGGGGGGGGGGGGGGGGGGGGGGGGGGGGGGGFGGGGGGGGGGGGGGGGGGGGGGGGGGGGGGGGGGFGGGGFGFFFFFFFFFGG?FFEFF
@M00200:207:000000000-ALC1F:1:1101:24458:7172 1:N:0:5
ACTGGGCGTAAAGGGCGCGTAGGCGGTGCGGTAAGTCACCTGTGAAACCTCTAGGCTCAACCTAGAGCCTGCAGGCGAAACTGCCGTGCTTGAGGGTGGGAGAGGTGCGTGGAATTCCCGGTGTAGCGGTGAAATGCGTAGATATCGGGAGGAACACCTGTGGCGAAAGCGGCGCACTGGACCACATCTGACGCTGAGGCGCGAAAGCTAGGGGAGCAAACAGGATTAGATACCCGAGTA
+
GGGGGGGGFGGGGGGGGGGGGGGGGGGGGGGGGGGGGGGGGGGGGGGGGGGGGGGGGGGGGGGGGGGGGGGGGGGGGGGGGGGGGGFGGGGGGGGGFGGGGGGGGGGGGGGGGGGGGGGGGGGGGGGGGGGGGGGGGGGGGGGGGGGEGGECGGGGGGGGGGGGGGGGGGGGGGCEEEGFGG=FGGGGGFGGG=DGGGGGGGGGGGGGGGF6EDGDFGFFGFGFF@76FFFFG9F;3<@F
@M00200:207:000000000-ALC1F:1:1101:25303:7234 1:N:0:5
ACTGGGTTTAAAGGGCGCGTAGGCGGGCTGCCAAGTCCGGGGTGAAAGCTTTCGGCTTAACCGGAAAAGTGCCTTGGATACTGGCGGTCTCGAGGGAGGTAGGGGCATGTGGAACTTCCGGTGGAGCGGTGAAATGCGTTGATATCGGAAGGAACGCCGGTGGCGAAAGCGACGTGCTGGCCCTCTTCTGACGCTGAGGCGCGAAAGCTAGGGGAGCGAACGGGATTAGATACCCTCGTA
+
GGGGGGGGGGGGGGGGGGGGGGGGGGGGGGGGGGGGGGGGGGGGGGGGGGGGGGGGGGGGGGGGGGGGGGGGGGGGGGGGGGGGGGGGGGGGGGGGGGGGGGGGGGGGGGGGGGGGGGGGGGGGGGGGGGGGGGGGGGGGGGGGGGGGGGGGGGGGFGEGGGGGGGGGGGGGGGGGGGGGGGGGGGGGGGGGGGGGGGGGGGGGGGGGGGGGGGGGFGGGGEGDFFFFFFFFGGFFFFFF
@M00200:207:000000000-ALC1F:1:1101:18307:7247 1:N:0:5
ACTGGGTATAAAGGGTGCGTAGGTGGGCAGGTAAGTCAGTGGTGAAATCTCTGGGCTTAACCCAGAAACTGCCGTTGATACTATCTGTCTTGAATATCGTGGAGGTGAGCGGAATATGTCATGTAGCGGTGAAATGCTTAGATATGACATAGAACACCAATTGCGAAGGCAGCTCGCTACACGGTTATTGACACTGAGGCACGAAAGCGTGGGGATCAAACAGGATTAGATACCCGTGTA
+
GGGGGGGGGGGGGGGGGGGEGGGGGGGGGGGGGGGGGGGGGGGGGGGGGGGGGGGGGGGGGGGGGGGGGGGGGGGGGGGGGGGGGGGGGGGGGGGGGGGGGGGGGGGGGGGGGGGGGGGGGGGGGGGGGGGGGGGGGGGGGGGGGGGGGGGGGGGGGGGGGGGGGGGGGGGGGGGGGGGGGGGGGGGGGGGGGGGGFDGGGGGGGGGGGGEEGDGGFGFGGFGAFFFFFFFFDFFFA>AF
@M00200:207:000000000-ALC1F:1:1101:10214:7251 1:N:0:5
ACTGGGCGTAAAGCGCGTTAAGGCGGTTGGCAAAGTTGGTTGTGAAATTTCAGGGCTCAACCCTGAAACTGCGTCCAATACTGGTCGACTTGAGTGTGAGAGAGGAAGGTGGAATTCCCGGTGTAGTAGTGAAATGCGTAGATATCGGGAGGAACACCAGTGGCGAAGGCGGCCTTCTGGCTCACAACTGACGCTGTAGCGCGAAAGCGTGGGGAGCGAACGGGATTAGATACCCGAGTAAAAT
+
GGGGGGGGGGGGGGGGGGGGGGGGGGGGGGGGGGGGGGGGGGGGGGGGGGGGGGGGGGGGGGGGGGGGGGGGGGGGGGGGGGGGGGGGGGGGGGGGGGGGGGGGGGGGGGGGGGGGGGGGGGGGGGGGGGGGGGGGGGGGGGGGGGGGGGGGGGGGGGGGGGGGGGGGGGGDEGGGGGGGGGGGGGGGGGGGGGGGGGGGGGGGGGGGGGCEGGGGFGDDDFGFFEFFFFFFFGFEFFFFF46)
@M00200:207:000000000-ALC1F:1:1101:25652:7290 1:N:0:5
ATTGGGTGTAAAGGGTCCGTAGGCGGTGCGGCAAGTCGATAGTGAAATCTCTGGGCTTAACCCAGAGGCTGCTAACGAAACTGCCGTGCTAGAGTGTGAGAGAGGCGAGTGGAATTACGGGTGTAGCGGTGAAATGCGTAGATATCCGTAGGAACATCCGAGGCGAAAGCGGCTCGCTGGATCACAACTGACGCTGAGGGACGAAAGCTAGGGGAGCAAACAGGATTAGATACCCCAGTA
+
GGGGGGGGGGGGGGGGGGGGGGGGGGGGGGGGGGGGGGGGGGGGGGGGGGGGGGGGGGGGGGGGGGGGGGGGGGGGGEGGGGGGGGGGGGGGGGGGGGGGGGGGGGGGGGGGGGGGGGGGGGGGGGGGGGGGGGGGGGGGGGGGGGGGGGGGGGGGGGGGGGGGGGGGGGGGGGGGGGGGGGGGGGGGGGGGGGGGGGGGGGGGGGGGGGGGGGGGEGGGGFDFF?FFFFFFGFFFFFFF
@M00200:207:000000000-ALC1F:1:1101:5985:7303 1:N:0:5
ACTGGGTATAAAGGGCGCGTAGGCGGTCCGACAAGTCGGGGGTGAAATCCTGCAGCTTAACTGTAGAAGTGCCTTCGATACTGTCGGTCTGGAGGGAGGTAGGGGTGTGCGGAACTTCCAGTGGAGCGGTGAAATGCGTTGATATTGGAAGGAACGCCGGAGGCGAAAGCGGCGCACTGGACCTCTTCTGACGCTGAGGCGCGAAAGCCAGGGGAGCAAACGGGATTAGATACCCTTGTA
+
GGGGGGGGGGGGGGGGGGGGGGGGGGGGGGGGGGGGGGGGGGGGGGGGGGGGGGGGGGGGGGGGGGGGGGGGGGGGGGGGGGGGGGGGGGGGGGGGGGGGGGGGGGGGGGGGGGGGGGGFGGGGGGGGGGGGGGGGGGGGGGGGGGGGGGGGGGGGGGGGGGGGGGGGGGGGGGGGGGGGGGGGGGGGGGGGGGGGGGGGGGGGGGGFGCGFDGGGFGGFGFGFFFFFFFFFGDFFFFFF
@M00200:207:000000000-ALC1F:1:1101:21205:7360 1:N:0:5
ATTGGGTTTAAAGCGCACGTAGGCGGGCTCTTAAGTCGGTGGTGAAATCCTGGAGCTCAACTCCAGAACTGCCTCCGATACTGGGAGTCTTCGAGTCCGGGAGAGGTGAGTGGAACTGCGAGTGTAGAGGTGAAATTCGTAGATATTCGCAAGAACACCAGTGGCGAAGGCGGCTCACTGGCCCGGTACTGACGCTGAGGTGCGAAAGCGTGGGGAGCAAACAGGATTAGATACCCCCGTA
+
GGGGGGGGGGGGGGGGGGGGGGGGGGGGGGGGGGGGGGGGGGGGGGGGGGGGGGGGGGGGGGGGGGGGGGGGGGGGGGGGGGGGGGEGGGGGGGGGGGGGGEEGGGGGGGGGGGGGGGGGEGCFFGGGGGGGGGGGGGGGGGGGGGGGGGGGGGGGFGGGGGGGGGGGGGGGGGEGGGGGGGGGGGGGGGGGGGDGGGGGGGGGGGGGFGGCEGGGFGGGGFDFFFFF4FFFGGFFF@FEB
@M00200:207:000000000-ALC1F:1:1101:6141:7363 1:N:0:5
ACTGGGTTTAAAGGGCGCGTAGGCGGGTCATCAAGTCAGGGGTGAAATCTTTCGGCTCAACCGGAAAAGTGCCCCTGATACTGATGGTCTCGAGGGAGATAGGGGCAGCTGGAACTTCCGGTGGAGCGGTGAAATGCGTTGATATCGGAAGGAACGCCGGTGGCGAAAGCGAGCTGCTGGACCTCTACTGACGCTGAGGCGCGAAAGCCAGGGGAGCGAACGGGATTAGATACCCTTGTA
+
GGGFGGFGGGGGGGGGGGGGGGGGGGGGGGGGGGGGGGGGGGGGGGGGGGGGGGGGGGGGGGGGGGGGGGGGGGGGGGGGGGGGGGGGGGGGGGGGGGGGGGGGGGGGGGGGGGGGGGGGGGGGFGGFGGGGCFFGGGGGGGGGGGGGGGGGGGGDFGGGGGGGGGGGGGGGGGGGGGGGGGGFGGGGGGFGGGGGDFGGGGGGGGGGGGGGGGGGBDDGDFGF5>FFFF4BCF@FFFFF
@M00200:207:000000000-ALC1F:1:1101:22541:7381 1:N:0:5
ATTGGGTATAAAGGGTGCGTAGGCGGGTCTTTAAGTCAGGGGTGAAATCCTGGAGCTCAACTCCAGAACTGCCTTTGATACTGAAGATCTTGAGTTCGGGAGAGGTGAGTGGAACTGCGAGTGTAGAGGTGAAATTCGTAGATATTCGCAAGAACACCAGTGGCGAAGGCGGCTCACTGGCCCGATACTGACGCTGAGGCACGAAAGCGTGGGGAGCAAACAGGATTAGATACCCCAGTA
+
GGGGGGGGGGGGGGGGGGGGGGGGGGGGGGGGGGGGGGGGGGGGGGGGGGGGGGGGGGGGGGGGGGGGGGGGGGGGGGGGGGGGGGGGGGGGGGGGGGGGGGGGGGGGGGGGGGGGGGGGGGGGGGGGGGGGGGGGGGGGGGGGGGGGGGGGGGGGGGGGGGGGGGGGGGGGGGGGEFDGGGGGGGGGGGGGDGDCEGGGGGDEGGGGGGGGGDGG3CFFGFF>FF=FFFFFGGF3BBF?
@M00200:207:000000000-ALC1F:1:1101:25648:7383 1:N:0:5
ATTGGGTGTAAAGGGTTCGTAGGCGGTGTGGCAAGTCGGGAGTGAAATCTTTGAGCTTAACTCAGGGGCTGCTTCCGAAACTGCTGTGCTAGAGTGTGGGAGAGGCGCGTGGAATTGCAGGTGTAGCGGTGAAATGCGTAGATATCTGCAGGAACACCCGTGGCGAAAGCGGCGCGCTGGACCACTACTGACGCTGAGGAACGAAAGCTAGGGGAGCAAACAGGATTAGATACCCTAGTA
+
GGGGGGGGGGGGGGGGGGGGGGGFFGFGGEGGEGGGGGGG>CFGFGGGGGGGGDFGGGGGGGGGGGGEDGGGGG<FEEGGFGCEFGGDGGGGG<EFFGGGGGGGGGGGGBFGGGFGGGGGFGGGGGGGGGGGGFGGGCFCFGGGGFGGGGGCGGCGGECECGGGGGGGGGGGGGEEEEGGGG=CGFFGGG?EEGGDCEEC6CDGG<GFGGGGDCDD@FGGFFG@FFFFFFFFGGF4<;BB
@M00200:207:000000000-ALC1F:1:1101:20886:7392 1:N:0:5
ACTGGGCTTAAAGGGCGCGTAGGCGGGCCGCCAAGTCAGGGGTGAAATCCCGCAGCTTAACTGCGGAAGTGCCTTTGATACTGGCGGCCTCGAGGGAGGTAGGGGCATGCGGAACTTCCGGTGGAGCGGTGAAATGCGTAGATATCGGAAGGAACGCCGGTGGCGAAAGCGGCGTGCTGGACCTCTTCTGACGCTGAGGCGCGAAAGCCAGGGGAGCAAACGGGATTAGATACCCGCGTA
+
GGGGGGGGGGGGGGGGGGGGGGGGGGGGGGGGGGGGGGGGGGGGGGGGGGGGGGGGGGGGGGGGGGGGGGGGGGGGGGGGGGGGGGGGGGGGGGGGGGGGGGGGGGGGGGGGGGGGGGGGGGGGGGGGGFGGGGGGGGGGGGGGGGGGGGGGGGGGEEGGGGGGGGGGGGGGGGGGGGGGGGGGGGGGGGGGGGDGGFGGDGGGGGGGGGGDEGGGFGGGGED@E:?FFF??FC@DEFF@
@M00200:207:000000000-ALC1F:1:1101:3901:7392 1:N:0:5
ATTGGGTTTAAAGGGTGCGTAGGCGGATTCGTAAGTCGGGGTTGAAATATCCGGGCTCAACTCGGGGCACGGCCTCGATACTGCGGATCTCGAGTCAGGAAGAGGGTAATGGAATTCCCGGTGTAGCGGTGAAATGCGTAGATATCGGGAGGAACACCAGTGGCGAAGGCGGTTACCTGGTCCTGCACTGACGCTGATGCACGAAAGCTGGGGGAGCAAACGGGATTAGATACCCGGGTA
+
GGGGGGGGGGGGGGGGGGGGGGGGGGGGGGGGGGGGGGGGGGGGGGGGGGGGGGGGGGGGGGGGGGGGGGGGGGGGGDGGGGGGGGGGGGGGGGGGGGGGGGGGGGGGGGGGGGGGGGGGGGDGGGGGGGGGGGGGGGGGGGG;FGGGGGGGGGGGGGGFGGGGGECGGGGGGGGGGGGGGGGGGGGGGGGGGGG=EGGGGGGGEGGGGGGGGGGGFGFCGFGFFFFFFFFFGGFFBFFF
@M00200:207:000000000-ALC1F:1:1101:8244:7409 1:N:0:5
ACTGGGTTTAAAGCGCGTGTAGGCGGGCCGGCACGTCCGTCGCTGAAATCCCCCGGCTCAACCGGGGAAGGGGCGCGGATACGACCGGCCTGGAGGAACGTAGGGGGACCTGGAACTTCCGGTGGAGCGGTGAAATGCGTTGAGATCGGAAGGAACGCCCGTGGCGAAAGCGAGGTCCTGGACGTTTTCTGACGCTGAGACGCGAAAGCCAGGGGAGCGAACGGGATTAGATACCCGGGTA
+
GGGGGGGGGGGGGGGGGGEGGGGGGGGGGGGGGGGGGGGGGGGGGGGGGGGGGGGGGGGGGGGGGGGGGGGGGGGGGGGGGGGGGGGGGGGGGGGGGGGGGGGGGGGGGGGGGGGGGGGGGGGGGFGGGGEGGFGGGGGCGGGGGGGGG>GGGGGGGG>EEGGEEDEGE>EDGGGG8EGGGGG5C5FEEGDGGGGGGE:EGD<CCCG:CGGEFGGDFGGGDBGF3B>FF@FFDG)<575<>
@M00200:207:000000000-ALC1F:1:1101:6595:7409 1:N:0:5
ATTGGGTATAAAGGGCGCGTAGGCGGGCCAGCAAGTCCGGGGTGAAATCCTCCGGCTTAACCGGAGAACTGCCTTGGATACTGCTGGTCTCGAGGGAGGTAGGGGTCTGTGGAACTGATGGTGGAGCGGTGAAATGCGTTGATATCATCAGGAACGCCGGTGGCGAAAGCGACGGACTGGACCTTCACTGACGCTGAGGCGCGAAAGCTAGGGGAGCAAACGGGATTAGATACCCTGGTA
+
GGGGGGGGGGGGGGGGGGGGGGGGGGGGGGGGGGGGGGGGGGGGGGGGGGGGGGGGGGGGGGGGGGGGGGGGGGGGGGGGGGGGGGGGGGGGGGGGGGGGGGGGGGGGGGGGGGGGGGGGGGGGGGGGGGGGGGGGGGGGGGGGGGGGGGGGGGGGGGGGGGGGGGGGGGGGGGGGGGGGGGGGGGGGGGGGGGD=CGGGGGGGGGGGGFGGGGGGFGGGGFGFB@FFFFFFGGFFFFF?
@M00200:207:000000000-ALC1F:1:1101:20425:7419 1:N:0:5
ATTGGGTTTAAAGGGTGCGTAGGCGGGCAGGTAAGTCAGTGGTGAAATCCCCGAGCTTAACTTGGGAACTGCCGTTGATACTATCTGTCTTGAATGCCGTGGAGGTAAGCGGAATATGTCATGTAGCGGTGAAATGCTTAGATATGACATAGAACACCAATTGCGAAGGCAGCTTGCTACACGGTGATTGACGCTGAGGCACGAAAGCGTGGGGATCAAACAGGATTAGATACCCCAGTA
+
GGGGGGGGGGGGGGGGGGGGGGGGGGGGGGGGGGGGGGGGGGGGGGGGGGGGGGGGGGGGGGGGGGGGGGGGGGGGGGGGGGGGGGGGGGGGGGGGGGGGGGGGGGGGGGGGGGGGGGGGGGGGGGGGGGGGGGGGGGGGGGGGGGGGGGGGGGGGGGGGGGGGGGGGGGGGGGGGGGGGGGGGGGGGGGGGGGGGEGGGGCGGGGGGGGGG=DGGFGGGGFGFFFFFFFFFGFFFFFFF
@M00200:207:000000000-ALC1F:1:1101:4981:7427 1:N:0:5
ACTGGGCGTAAAGGGTTCGTAGGTGGTGCGGCAAGTTGGAAGTGAAATCTCTGGGCTTAACCCAGAGGCTGCTTTCAAAACTGCCGTGCTCGAGTGCGAGAGAGGCCAGTGGAATTGCAGGTGTAGCGGTGAAATGCGTAGATATCTGCAGGAACACCCGTGGCGAAGGCGGCTGGCTGGATCGCAACTGACACTGAGGAACGAAAGCTAGGGGAGCAAACAGGATTAGATACCCTCGTA
+
GGGGGGGGGGGGGGGGGGGGGGGGGGGGGGGGGGGGGGGGGGGGGGGGGGGGGGGGGGGGGGGGGGGGGGGGGGGGGGGGGGGGGGGGGGGGGGGGGGGGGGGGGGGGGGGGEGGGGGGGGGGGGGGEEGGGGGGGGGGGGGGGGGFECFGGGGFGGDGGGGGGGGGGEGGGEGGGGGDGGGGGGEGGGGGGGGGGGGGGGGGGGGGGGGGGGDGDFGGGGFGFFFFFFFFFG*?FFFFF
@M00200:207:000000000-ALC1F:1:1101:21944:7450 1:N:0:5
ACTGGGCGTAAAGGGTGCGTAGGCGGGTCTTTAAGTCAGGGGTGAAATCCTGGAGCTCAACTCCAGAACTGCCTTTGATACTGAGGATCTTGAGTTCGGGAGAGGTGAGTGGAACTGCGAGTGTAGAGGTGAAATTCGTAGATATTCGCAAGAACACCAGTGGCGAAGGCGGCTCACTGGCCCGATACTGACGCTGAGGCACGAAAGCGTGGGGAGCAAACAGGATTAGATACCCCAGTA
+
GGGGGGGGGGGGGGGGGGGGGGGGGGGGGGGGGGGGGGGGGGGGGGGGGGGGGGGGGGGGGGGGGGGGGGGGGGGGGGGGGGGGGGCGGGGGGGGGGGGGGGGGGGGGGGGGGGGGGGGGGGGGGGGGGGGGGGGGGGGGGGGGGGGGGGGGGGGGGGGGGGGGGGGGGGGGGGGGGGGGGGGGGGGGGGGGGGGGGGGGGGGGGD5FGGGEGGGGE<CCC><:FFFFFFFFGDFFFFFF
@M00200:207:000000000-ALC1F:1:1101:22852:7454 1:N:0:5
ACTGGGTTTAAAGGGTGCGTAGGTGGACAGGTAAGTCAGTGGTGAAATCTTCCCGCTTAACGGGAAAACTGCCATTGATACTCTCTGTCTTGAATATTGTGGAGGTGAGCGGAATATGTCATGTAGCGGTGAAATGCTTAGATATGACATAGAACACCAATTGCGAAGGCAGCTCACTACGCATATATTGACACTGAGGCACGAAAGCGTGGGGATCAAACAGGATTAGATACCCTAGTA
+
GGGGGGGGGGGGGGGGGGGGGGGGGGGGGGGGGGGGGGGGGGGGGGGGGGGGGGGGGGGGGGGGGGGGGGGGGGGGGGGGGGGGGGGGGGGGGGGGGGGGGGGGGGGGGGGGGGGGGGGGGGGGGGGGGGGGGGGGGGGGGGGGGGGGGGGGGGGGGGGGGGGGGGEGGGGGGGGGGGGGGGGGGGGGGGGGGGGGGGGGGGDGGGGGGGGGGDGGFGGGGFGFFFFFFFFFGDAFFFFF
@M00200:207:000000000-ALC1F:1:1101:6572:7459 1:N:0:5
ACTGGGTATAAAGGGCGCGTAGGCGGTGTGGCAAGTTTCTCGTGAAATCTATGGGCTCAACCCATAGTCTGCGGGGAAAACTGCCATGCTAGAGTGTGGGAGAGGTGCGCGGAATTCCCGGTGTAGCGGTGAAATGCGTAGAGATCGGGAGGAACACCAGCGGCGAAGGCGGCGCACTGGACCACTACTGACGCTGAGGCGCGAAAGCTGGGGGAGCAAACAGGATTAGATACCCCCGTA
+
FGGGGGGGGFCGGAGGGGGG@B@FGDCCFG7FEFGGGGFFFGGAF@F9CEAFGGGGGGGFFF,,CFCGGGGGFE:+@FFDEGGF,,C,BFCFDGGGGFG78F?CGF784+@::CFGGGGGGGDFCCEGGGGGGGGFGGGGGGGGGGG7FF>FEGAFGE7FFDGGGGGDGGGEG8C>CECF?FF8F<CGGG9EGGG:EGGGGGG5CCDCCAFCEC7DBGGGGFFF57BFF?FFGGFF>DF@
@M00200:207:000000000-ALC1F:1:1101:20082:7521 1:N:0:5
ACTGGGTTTAAAGGGCGCGTAGGCGGTCACGCACGTCCGTTGTGAAATCGCTCGGCTCAACTGGGCGGGGTCAGCGGATACGGCGTGGCTGGAGCAAGCTAGGGGGCAATGGAATTCCCGGTGTAGTGGTGGAATGCGTAGATATCGGGAGGAACACCAGTGGCGAAGGCGGTTGCCTGGAGCTTTGCTGACGCTGATGCGCGAAAGCGTGGGGAGCGATCCGGATTAGATACCCCAGTA
+
GGGGGGGGGGGGGGGGGGGGGGGGGGGGGGGGGGGGGGGGGGGGGGGGGGGGGGGGGGGGGGGGGGGGGGGGGGGGGGGGGGGGGGGGGGGGGGGGGGGGGGGGGGGGGGGGGGGGGGGGGGGGGGGFGGGGGGGGGGGGGGGGGGGGGGGGEGGGGGGGGCGGGEGGDGGGGGGGGGGGGGGGGGFGGGGGGGGGCFCGGGGGGGDFEGGGGGG:><55CEFBEFFFFFFFFGFFFFFF
@M00200:207:000000000-ALC1F:1:1101:25074:7522 1:N:0:5
ACTGGGTTTAAAGGGTGCGTAGGTGGGCAAGTAAGTCAGTGGTGAAATCTCCGGGCTTAACCCGGAAACTGCCATTGATACTATTTGTCTTGAATATCGTGGAGGTGAGCGGAATATGTCATGTAGCGGTGAAATGCTTAGATATGACATAGAACACCCATTGCGAAGGCAGCTCACTACACGATTATTGACGCTGAGGCACGAAAGCGTGGGGAGCAAACAGGATTAGATACCCCAGTA
+
GGGGGGGGGGGGGGGGGGGGGGGGGGGGGGGGGGGGGGGGGGGGGGGGGGGGGGGGGGGGGGGGGGGGGGGGGGGGGGGGGGGGGGGGGGGGGGGGGGGGGGGGGGGGGGGGGGGGGGGGGGGGGGGGGGGGGGGGGGGGGGGGGGGGGGGGGGGGGGGGGGGGGGGGGGGGGGGGGGGGGGDEGGGGGGGGGGGGGFFGGGDDGGGGGGGGGGGGFGGGGFGFFFFFFFFFGG4>EFFF
@M00200:207:000000000-ALC1F:1:1101:15098:7531 1:N:0:5
ACTGGGTTTAAAGGGCTCGTAGGCTGCCAACTAAGTCAGACGTGAAATCCCTCGGCTTAACCGGGGAACTGCATCTGATACTGGATGGCTTGAGTTCGGGAGAGGGATGCGGAATTCCAGGTGTAGCGGTGAAATGCGTAGATATCTGGAGGAACACCGGTGGCGAAGGCGGCATCCTGGACCGACACTGACGCTGAGGAGCGAAAGCCAGGGGAGCAAACGGGATTAGATACCCGAGTA
+
GGGGGGGGGGGGGGGGGGGGGGGGGGGGGGGGGGGGGGGGGGGGGGGGGGGGGGGGGGGGGGGGGGGGGGGGGGGGGGGGGGGGGGGGGGGGGGGGGGGGGGGGDGGGGGGGGGGGGGGGGGGGGGGGGGGGGGGGGGGGGGGGGGGGFGGGGGGGGGGGGGGGGCEGGGDGGGGGGGFFGGGGGGGGGGFGGGGGGGGGGGGGGGGGGGGFGG:<DCFGGFGEB:FFF=FFGGFFEFFF
@M00200:207:000000000-ALC1F:1:1101:4328:7534 1:N:0:5
ACTGGGTATAAAGGGTGCGTAGGCGGTGCCACAAGTCACCTGTGAAATCCCCGGGCTTAACCCGGGGCCTGCAGGCGAAACTGTGGTGCTGGAGTATGGGAGAGGTGCGTGGAATTCCCGGTGTAGCGGTGAAATGCGTAGATATCGGGAGGAACACCTGTGGCGAAAGCGGCGCACTGGACCATAACTGACGCTGATGCACGAAAGCTAGGGGAGCAAACAGGATTAGATACCCTAGTA
+
GGGGGGGGGGFFGGGFCGGGGGGGC@FGGGGG<CFGGFGGFGGGGGGCGGGGGGDGGGGGGGGGEEGGGGFGFGFEGGECFGCEFFGFCBFGFFG=?EDGGGGCFE?ECGGC@F9FGDFBCFFGFAFGEGGGGFFGGGFGCEGDGGFGGGEGGCFGGGGCAGDFGDG7CFGDGGGGGGGFGGDGGGGGGF?FGDD=CFGGGGGGD:DGGGD6CC<353*9D:<>>?F@F4F4C06?7F=?
@M00200:207:000000000-ALC1F:1:1101:12526:7548 1:N:0:5
ACTGGGTATAAAGGGTGTGCAGGTGGGGTAATAAGTCAGTGGTGAAAGCCCCCGACTCAATCGGGGAACTGCCATAGATACTGTTATTCTTGAGTGTAGTTGAGGCGGATGGAATATGACATGTAGCGGTGAAATGCTTAGATATGTCATAGAACACCGATCGCGAAGGCAGTCCGCCAAACTATTACTGACACTGAAACACGAAAGTGCGGGGATCAAACAGGATTAGATACCCCAGTA
+
GGGGGGGGGGGGGGGGGGGGGGGGGGGGGGGGGGGGGGGGGGGGGGGGGGGGGGGGGGGGGGGGGGEGGGGGGGGGGGGGGGGGGGGGGGGGGGGGGGGGGGGGGGGGGGGGGGGGGFGGGGGGGFGGGGGGGGGGGGGGGGGGGGGGGGGGGGGGGGGGGGGGGGGGGGGGGGGGGGGGGGGFGGGGGGGGGGGGGGFGGGDE=DGFFGGGDGDGFGDGGFDFFFFFFFFFGGFFFFF?
@M00200:207:000000000-ALC1F:1:1101:12320:7552 1:N:0:5
ATTGGGTTTAAAGGGCATGTAGGTGGTTTTGTAAGTCAAAGGTGAAATGGCCCGGCTTAACCAGGTCATTGCCTTTGAAACTGCAGAGCTTGAGTACGGAAGAGGAGAGCGGAATTCCCAGTGTAGCGGTGAAATGCGTAGATATTGGGAGGAACACCGGTGGCGAAGGCGGCTCTCTGGTCCGAAACTGACACTGAGATGCGAAAGCCAGGGGAGCAAACGGGATTAGATACCCTAGTA
+
FGGGGGGDGFGGGGGGGGGGGGGGGGGGGGGGGGGGGGGFDEGGGGFGGGGGGGGGGGGGGGGGGGGGGGGGGGGGGGGGGGGGGGGGGGGDFFGGGGGGEGGGFGGGGFGEEGGGGFGGFGGGFEGDGGEGGGGGGCFGEDDBFGFFGGGGGGGGGGDGGGGGGGGDGGGDGEGGGGGFGGGGGGGGGGGGGGGGGCGGGGG=CCCGGG5FGGDGFGGGGB<>DFF?FFB4FFFF4<FF
@M00200:207:000000000-ALC1F:1:1101:5574:7581 1:N:0:5
ACTGGGTTTAAAGGGCGCGTAGGCGGTGCGGTAAGTCACCTGTGAAACCTCTAGGCTCAACCTAGAGCCTGCAGGCGAAACTGCCGTGCTTGAGGGTGGGAGAGGTGCGTGGAATTCCCGGTGTAGCGGTGAAATGCGTAGATATCGGGAGGAACACCTGTGGCGAAAGCGGCGCACTGGACCACATCTGACGCTGAGGCGCGAAAGCTAGGGGAGCAAACAGGATTAGATACCCCAGTA
+
GGGGGGGGGGGGGGGGGGGGGGGGGGGDGGGGGGGGGGGGGGGGGGGGGGGGGGGGGGGGGGGGGGGGGGGGGGGGDGGGGGGGGGGGGGGGGGGGGGGGGGGGGGGGGGGGGGGGGGGGGGGGGGGGGGGGGGGGGGGGGGGGGGGGGGGGGCFGGGGGGGGGGGGEGGGGGGGGGGGGGGGGGGGGGFGGGGGGGGGGGGGGGGGGGGGGFGCDEGGCFFGFFFFFFFFFGDF:B>FF
@M00200:207:000000000-ALC1F:1:1101:24242:7609 1:N:0:5
ATTGGGTTTAAAGCGCGTGTAGGCGGGGCGGTGCGTCGGTCGCTGAAATCCCCCGGCTCAACCGGGGAACGGGCGCCGAAACGACCATCCTGGAGGGACGTAGGGGGACCTGGAACTTCCGGTGGAGCGGTGAAATGCGTTGAGATCGGAAGGAACGCCCGTGGCGAAAGCGAGGTCCTGGACGTTTTCTGACGCTGAGACGCGAAAGCCAGGGGAGCGAACGGGATTAGATACCCGAGTA
+
GGGGGGGGGGGGGGGGGGGGGGGGGGGGGGGGGGGGGGGGGGGGGGGGGGGGGGGGGGGGGGGGGGGEGGGGGGGGGGGGGGGGGGGGGGGGGGGGGGGGGCCGGGGGGGGGGGGGGGGGGGGGGGGGGGEGGGFGGGGDGGGGGGGGGG5CGGGGDEGGGGGGGGGGGDGGGGGGFGGGGGGGEEFEFGGGGGGGGGGGGGGGGGGGGGGGGGDGBGGCDEGFFFBF==FFGGFFFEDFF
@M00200:207:000000000-ALC1F:1:1101:13523:7645 1:N:0:5
ACTGGGTTTAAAGGGCGCGTAGGCGGGTGATCAAGTCTGGGGTGAAATCTTTCGGCTTAACCGGAAAACAGCCTCGGATACTGGTCATCTCGAGGGAGGTAGGGGCAGCTGGACTTCCCGTGGAGCGGTTGAATTCGTTGGATACGGGAAGAACGCCGGTTGCCGAAGCCAGCTGCTTGACCTCTTCTGGCGCTTAGGCGGCGAAGGCCAGGGGGGAAAAGGGGTTTAGATACCCTTTTA
+
GGGGGGGGGGGGGGGGGGGGGGGGGGGGGGGGGGGGGGGGGGGGGGGGGGGGGGGGGGGGGGGGGGGGGGGGGGGGGGGGGGGGGGGGGGGGGGGGGGGGGGGGGGGGGGG,B,,C,@,B3+@+,,+@38*@F,,3*3@,,,,,3*5*>*>,@5**=*:**=*,*=B**++**+222+?*+>++<F?9+++/****+<+**))2:))12*:CG<)))1C*27<)070)*)**2CF*.)*0
@M00200:207:000000000-ALC1F:1:1101:28034:7659 1:N:0:5
ACTGGGTATAAAGGGTTCGTAGGCGGTGTGGCAAGTTGGGAGTGAAATCTCTGGGCTTAACCCAGAGGCTGCTTCCAAAACTGCTGTGCTTGAGTGTGGGAGAGGCGCGTGGAATTGCAGGTGTAGCGGTGAAATGCGTAGATATCTGCAGGAACACCCGTGGCGAAAGCGGCGCGCTGGACCACTACTGACGCTGAGGAACGAAAGCTAGGGGAGCAAACAGGATTAGATACCCCAGTAAAAT
+
FFGGGGGGGGDDGGGGGFGGGGGGGGG@FFGFFAFGGGGGGGEGGGGGGFFFGGCGFGGGEGFGG8FFGGFEG<FFFDFGFFF?D<EEDGGGGGGGGGGGFGGGGGGCG@CGCFGGG9EEFG8FGFGD7?>FEFGD<FFC@@CFGEGGGGE87FGGFFGGGGGGGC5@EEEGGGGGDCEEGGFFGGFGGGFFGCCEEEGGGCDEGGDCCCFGGGGGB<CFFFCFFF?=F??FGG4>7>F4BF>-
@M00200:207:000000000-ALC1F:1:1101:11880:7713 1:N:0:5
ACTGGGCGTAAAGGGTCCGTAGGCGGTGCGGCAAGTCGATAGTGAAATCTCTGGGCTTAACCCAGAGGCTGCTAACGAAACTGCCGTGCTAGAGTGTGAGAGAGGCGAGTGGAATTACGGGTGTAGCGGTGAAATGCGTAGATATCCGTAGGAACATCCGAGGCGAAAGCGGCTCGCTGGATCACAACTGACGCTGAGGGACGAAAGCTAGGGGAGCAAACAGGATTAGATACCCGAGTA
+
GGGGGGGGFGGGGGGGGGGGGGGGGGGGGGGGGGGGGGGGGGGGGGGGGGGGGGGGGGGGGGGGGGGGGGGGGGGGGGGFGGGGGGGGGGGGGGGGGGGGGGGGGGGGGGGGG?FGGGGGGGGGGGGGGGGGGGGGGGGGGGGGGGGGGGGGGGGGGGGGGGGGGGGGGGGGGGGGGGGGGGGGGGGGGGGGGGGGGGGGGGGGGGGGGGGGGGGGFGGGGFGFFFFFFFFFGGFEFFFF
@M00200:207:000000000-ALC1F:1:1101:10430:7765 1:N:0:5
ATTGGGTATAAAGCGTGTGTAGGCTGCCGCGCAAGTCGGATGTGAAAGCCCCGGGCTCAACCCGGGAAGTGCACCCGAAACTGCGTGGCTGGAGTACCGGAGAGGTTGGTGGAATTCTCGGTGTAGAGGTGAAATTCGTAGATATCGAGAGGAACACCGGCGGCGAAGGCGGCCAACTGGACGAGTACTGACGCTGAGACACGAAAGCGTGGGGAGCAAACAGGATTAGATACCCCGGTAAGAC
+
GGGGGGGGGGGGGGGGGGGGGGGGGGGGGGGGGGGGGGGGGGGGGGGGGGGGGGGGGGGGGGGGGGGGEGGGGGGGGFGGGGGGGGGGGGGGGGGGGGGGDGGGGGGGGGGGGGGGGGGGGGGGGGGGGGGGGGGGGGGGGGGGGGGGGGGGGGGGGGGGGGGGGGGGGGGGGGGGGGGGGGGGGECCFGGGGGGGGGGGGGGEGGGGGEE*>CGGFGGGGFGFFFFFFFFFG99F>@EFFFF)
@M00200:207:000000000-ALC1F:1:1101:8042:7771 1:N:0:5
ATTGGGTATAAAGGGCGTGTAGGCGGTGCGATAAGTTGGGCGTGAAATCCCCGGGCTTAACCCGGGGCGGTCGTTCAAGACTGTCGTGCTAGAGTGCAGGAGAGGGAAGTGGAATTCCCGGTGTAGCGGTGAAATGCGTAGATATCGGGAGGAACACCTGCGGCGAAGGCGGCTTCCTGGACTGCAACTGACGCTGAGGCGCGAAAGCTAGGGGAGCAAACAGGATTAGATACCCTAGTA
+
GGGGGGGGGGGGGGGGGGGGGGGGGGGGGGGGGGGGGGGGGGGGGGGGGGGGGGGGGGGGGGGGGGGGGGGGGGGGGGGGGGGGGGGGGGGGGGGGGGGGGGGGGGGGGGGGGGGGGGGGGGGGGGGGGGGGGGGGGGGGGGGGGGGGGGGGGGGGGGGGGGGGGGGGGGGGGGGGGGGGGGGGGGGGGGGGGGDGGGGGGGGGGGGFGGGGGGGGFGGGGFGFFFFFFFFFGGFFFFFF
@M00200:207:000000000-ALC1F:1:1101:4932:7785 1:N:0:5
ACTGGGTTTAAAGGGCGCGTAGGCGGTGCGGTAAGTCACCTGTGAAATCTCCGGGCTTAACTCGGAGTCTGCAGGCGAAACTGCCGTGCTGGAGTATGGGAGAGGTGCGTGGAATTCCCGGTGTAGCGGTGAAATGCGTAGATATCGGGAGGAACACCTGTGGCGAAAGCGGCGCACTGGACCATAACTGACGCTGAGGCGCGAAAGCTAGGGGAGCAAACAGGATTAGATACCCTCGTA
+
GGGGGGGGGGGGGGGGGGGGGGGGGGGGGGGGGGGGGGGGGGGGGGGGGGGGGGGGGGGGGGGGGGGGGGGGGGGGGGGGGGGGGGGGGGGGGGGGGGGGGGGGGGGGGGGGGGGGGGGGGGGGGGGGGGGGGGGGGGGGGGGGGGGGGGGGGGGGGEGGGGGGGGGGGGGGGGGGGGGGGGGGGGGGGGGGGGGGDGGGGGGGGGGGGGGGGGGGFGGGGFGFFFFF??FBGGFFFFFE
@M00200:207:000000000-ALC1F:1:1101:26196:7786 1:N:0:5
ATTGGGTGTAAAGGGTGCGTAGGCTGCGCGGAAAGTTGGGTGTGAAATCCCTCGGCTCAACCGAGGAACTGCGCCCAAAACTACCGTGCTCGAGGGAGACAGAGGTGAGCGGAACTTAGGGTGGAGCGGTGAAATGCGTTGATATCCTAAGGAACACCCGTGGCGAAAGCGGCTCACTGGGTCTCTTCTGACGCTGAGGCACGAAAGCTAGGGTAGCGAACGGGATTAGATACCCCAGTA
+
GGGGGGGGGGGGGGGGGGGGGGGGGGGGGGGGGGGGGGGGGGGGGGGGGGGGGGGGGGGGGGGGGGGFFGGGGGGGGGGGGGGGGGGGGGGGGGGGGGGGGGGGGGGGGGGGGGGGGGGGGGGGGGGGGGGGGGGGGGGGGGGGGGGGGGGGGGGGGGGGGGGGGGGGGCGGGGGGGGGGGGGGGGGGGGGGGGGGGGGGGG:EGDGGFFFGGGGGFGGGGDCDD@FFFFFFG0?FFFFF
@M00200:207:000000000-ALC1F:1:1101:7160:7808 1:N:0:5
ATTGGGCATAAAGGGTGCGTAGGCGGCGCGGAAAGTTGGGTGTGAAATCCCTCGGCTTAACCGAGGAACTGCGCCCAAAACTACCGTGCTCGAGGGAGATAGAGGTGAGCGGAACTTAGGGTGGAGCGGTGAAATGCGTTGATATCCTAAGGAACACCGGTGGCGAAAGCGGCTCACTGGATCTCTTCTGACGCTGAGGCACGAAAGCTAGGGTAGCGAACGGGATTAGATACCCTAGTA
+
GGGGFGGGGGGGGGGGGGGGGGGGGGGGGGGGGGGFGGGEFGGGFGGGGGGGGGGGGGGGGGGGGEGEFEFGGGGGGGGGFGGGGGGGGFGGGCFGEGEGGGGFGGGGGGGGGGGGFGGGGGGGFGGGGCFGGGGGGGGGGGGGGDGGGFGGGCGGGGGGEGGGGGGGGGGGG5CFGGGGFGGGGGFGGGGGGGGGGGGGGGDE=CDFG?CFGGGGFGGGGE<D)506/9==:FFFFFFF
@M00200:207:000000000-ALC1F:1:1101:17952:7820 1:N:0:5
ACTGGGTTTAAAGGGCGTGTAGGCGGTTCGTTAAGTCGGGTGTGAAAGCCCGGGGCTCAGCTCCGGAAGTGCGCCCGAAACTGGCGAGCTGGAGCGCGGTAGAGGAGGGTGGAATTCCTGGTGTAGCGGTGAAATGCGTAGATATCAGGAGGAACACCGGCGGCGAAGGCGGCCCTCTGGACCGTTGCTGACGCTGAGACGCGAAAGCGTGGGGAGCAAACAGGATTAGATACCCCGGTA
+
GGGGGGGGGGGGGGGGGGGGGGGGGGGGGGGGGGGGGGGGGGGGGGGGGGGGGGGGGGGGGGGGGGGGGGGGGGGGGGGGGGGGGGGGGGGGGGGGGGGGGGGGGGGGGGGGGGGGGGGGGGGGGGGGGGGGGGGGGGGGGGGGGGGGGGGGGGGGGGGGGGGGGGGGGGGGGGGGGGGGGGGGGGGGGGGGGGGGEFGGGGGGGGGGGGGGGDGGFGGGGFGFFFFFFFF?FF@F>@FE
@M00200:207:000000000-ALC1F:1:1101:23845:7826 1:N:0:5
ACTGGGTTTAAAGCGTGCGCAGGCGGTTTTGTAAGACAGATGTGAAATCCCCGGGCTTAACCTGGGAACTGCGTTTGTGACTGCAAGGCTAGAGTACGGCAGAGGGGGGTGGAATTCCTGGTGTAGCAGTGAAATGCGTAGATATCAGGAGGAACACCGATGGCGAAGGCAGCCCCCTGGGCTTGTCCTGACGCTCATGCACGAAAGCTTGGGGAGCAAACAGGATTAGATACCCTTGTA
+
FGGGGG@;FGGFGGGEGGGGGGGGGGG+BC<FF<C<FFFFGGGGGFDFGGGG7EGGGGGGGEFEGGGFGG<FCFG>GG<FGGGF,,9CBF<EGFFFGCE@CEFGGCE7B><F<FFGGGGCCFFGFG9CFGGFFGGCFGGGC<FCGG@ACFCFGGFFGGEDEGGGGGGGGGFDE*2CEEGGGG*;*;+0AEEFEGDC=FDF9CC*C35C++2?CD3DDFC<F4>5>@?*/*8=CF:*5@?4
@M00200:207:000000000-ALC1F:1:1101:20383:7828 1:N:0:5
ACTGGGCTTAAAGGGCGCGTAGGCGGTGCGTTAAGTCAGATGTGAAAGCCCTGGGCTCAACCCGGGAACTGCATTTGATACTGGCGCGCTCGAATCCGGGAGAGGTTGGTGGAATTCCCAGTGTAGAGGTGAAATTCGTAGAGATTGGGAAGAACACCGGTGGCGAAGGCGGCCAACTGGACCGGTATTGACGCTGAGGCGCGAAAGCGTGGGGAGCAAACAGGATTAGATACCCTTGTA
+
GGGGGGGGGGGGGGGGGGGGGGGGGGGGGGGGGGGGGGGGGGGGGGGGGGGGGGGGGGGGGGGGGGGGGGGGGGGGGGGGGGGGGGGGGGGGGGGGGGGGGGGGGGGGGGGGGGGGGGGGGGGGGGGGGGGGGGGGGGGGGGGGGGGGGGGGGGGGGGGGGGGGGGGGGGGGGGGGGGGGGGGGGGGGGGGGGGGGGGGGGGGGGGGGGGGGGGGGFGGGGFGFFFFFFFFFGGFFFFFF
@M00200:207:000000000-ALC1F:1:1101:16910:7834 1:N:0:5
ATTGGGTGTAAAGCGCGTGTAGGCGGCTGGTTAGGCGTGATGTGAAATCTTCCGGCTCAACCGGAAAAATGCATTGCGAACCGGCCTGGCTAGAGTGCAGGAGAGGGAAGCGGAATTCCAGGTGTAGCGGTGAAATGCGTAGATATCTGGAGGAACACCAGTGGCGAAGGCGGCTTCCTGGCCTGCAACTGACGCTGAGACGCGAAAGCGTGGGGAGCGAACCGGATTAGATACCCGAGTA
+
FCAFDECFCFFFGGGGGF@CFEFGGDGGGGFGGCGGGGGGGGEFGGFFGGGFFGGGGG<EFGGCCCGG8FEGGGFGGGGG@FCCE@FDDFGGGGGDFGGGDEG?=FEGGGGGGGGFGGGGGGGGGGGGGGGCF@CGGGGFGDGGGGGDFFFFGDGGGGEGGGGGGGGCEGGGGGGGGGFFC=EFGGFFGGGGGGDGGGGGGGGGGDCGGG:C*CDDBGGGG:DBD>BD@=FFFGFFE>B>>
@M00200:207:000000000-ALC1F:1:1101:16682:7835 1:N:0:5
ATTGGGCTTAAAGCGCGTGTAGGCGGGTCTTTAAGTCAGGGGTGAAATGCCAAGGCTCAACCTTGGAACTGCCTTTGATACTGGAGATCTTGAGTCCGGGAGAGGTGAGTGGAATTGCGAGTGTAGAGGTGAAATTCGTAGATATTCGCAAGAACACCAGTGGCGAAGGCGGCTCACTGGCCCGGAACTGACGCTGAGACGCGAAAGCGTGGGGAGCAAACAGGATTAGATACCCTGGTA
+
FGGFGGGGGGGGGGGGGBFFGGGGGGCGFGGGGGGGGGGGGGGGGGGGGGGGGGGGGGFGGGGGGGGGGGGGGGGGGGGGGGGGGGGFGGGGGGGG9FGDEGGGGGGGGGGGGGGGFGGDEGGGGGGGGGFGGGGGGGGGFGGFFG,DCFGGGGFGGGGGGCFGGGGCCEGGGGEGGGFFGGGGEGDEGGGGEDGEGGFFEGGCGDGFGGCEGDDDDFGGGFGF4@FFF?FFGGFFF3??
@M00200:207:000000000-ALC1F:1:1101:6655:7842 1:N:0:5
ACTGGGTATAAAGGGCGCGTAGGCGGGCCTCCCAGTCCGGGGTGAAAGCTTTCGGCTTAACCGGAAAAGTGCCTTGGATACTGGAGGTCTGGAGGGAGGTAGGGGCAGCTGGAACTTCCGGTGGAGCGGTGAAATGCGTTGATATCGGAAGGAACGCCGGTGGCGAAAGCGGGCTGCTGGATCTCTACTGACGCTGAGGCGCGAAAGCCAGGGGAGCGAACGGGATTAGATACCCTTGTA
+
GGGGGGGGGGGGGGGGGGGGGGGGGGGGGGGGGGGGGGGGGGGGGGGGGGGGGGGGGGGGGGGGGGGGGGGGGGGGGGGGGGGGFGGGGGGGFGGGGGGGGGGGGGGGGGGGGGGGGGGGGGGGGGGGGGGGGGGGGGGGGGGGGGGGGGGGGGGGGGGGGGGGGGGGGGGEDGGGGGGGGGGGGGGGGGGGGGGGGGG=ECDGDDGFGGGGEGGGFGG5DEGFF@FFF=FFGC@FFFFF
@M00200:207:000000000-ALC1F:1:1101:17943:7897 1:N:0:5
ACTGGGTATAAAGGGCGCGCAGGCGGCGAGACAAGTCAGGCGTGAAAGCCCCGGGCTTAACCTGGGAATTGCGCTTGGGACTGTCTGGCTTGAGTTCGGGAGAGGAGAGTGGAATTCCCAGTGTAGAGGTGAAATTCGTAGATATTGGGAAGAACACCGGTGGCGAAGGCGGCTCTCTGGACCGATACTGACGCTGAGGCGCGAAAGCGTGGGGAGCAAACAGGATTAGATACCCGTGTA
+
GGGGGGGGGGGGGGGGGGGGGGGGGGGGGGGGGGGGGGGGGGGGGGGGGGGGGGGGGGGGGGGGGGGGGGGGGGGGGGGGGGGGGGGGGGGGGGGGGGGGGGGGGGGGGGGGGGGGGGGGGGGGGGGGGGGGGGGGGGGGGGGGGGGGGGGGGGGGGGGGGGGGGGGGGGGGGGGGGGGGGGGGEGEGGGGGGGGGGGGGGGGGGGGGGGGGGDDGFGGGGFGFFFFFFFFFGGFFFFFF
@M00200:207:000000000-ALC1F:1:1101:20931:7905 1:N:0:5
ACTGGGCTTAAAGCGCGCGTAGGCGGCTAAGCAAGTCGGGTGTGAAAGCCCTCGGCTCAACCGAGGAACTGCGCCCGAAACTGCTTGGCTTGAGGGCCGGAGGGGAGAGTGGAATTCCCGGTGGAGCGGTGAAATGCGTAGAGATCGGGAAGAACGCCGGCGGCGAAAGCGACTCTCTGGTCGGTACCTGACGCTGAGGCGCGAAAGCTAGGGGAGCAAACGGGATTAGATACCCCAGTA
+
GGGGGGGGGGGGGGGGGGGGGGGGGGGGGGGGGGGGGGGGGGGGGGGGGGGGGGGGGGGGGGGGGGGGGGGGGGGGGGGGFGGGGGGGGGGGGGGGGGGGGGGGGGGGGGGGGGGGGGGGGGGGGGGGGGGGGGGGGGGGGGGGGGGGGGGGGGGGGGGGGGGGGGGGGGGGGGGGGGGGGGGGGGGGGGGGGGGGGGGGGGGGGGGGGGGGGGGGFGGGGFGFFDFFFFFFFFFFFFFF
@M00200:207:000000000-ALC1F:1:1101:20465:7906 1:N:0:5
ACTGGGTATAAAGCGCGTGTAGGCGGCTGGTTAAGTGTGATGTGAAATCCTCGGGCTCAACCCGAGAACTGCATTGCAAACTGGCCTGGCTCGAGTGCAGGAGAGGGAAGCGGAATTCCAGGTGTAGCGGTGAAATGCGTAGATATCTGGAGGAACACCAGTGGCGAAGGCGGCTTCCTGGCCTGTAACTGACGCTGAGACGCGAAAGCGTGGGGAGCGAACCGGATTAGATACCCCCGTA
+
GGGGGGGGGGGGGGGGGGGGGGGGGGGGGGGGGGGGGGGGGGGGGGGGGGGGGGGGGGGGGGGGGGGGGGGGGGGGGGGFGGGGGGGGGGGGGGGGGGGGGGGGGGGGGGGGGGGGGGGGGGGGGGGGGGGGGGGGGGGGGGGGGGGGGGGGGFGGGGGGGGGGGGGGGGGGGGGGGGGGGGGGGGGFGFGFGGGGGDFFGGGGGGGGGGGGGGGCEGGGGFGFE:<BFFBFGGFFFF>D@
@M00200:207:000000000-ALC1F:1:1101:17046:7928 1:N:0:5
ATTGGGTGTAAAGGGTGCGTAGGTGGGCAGGTAAGTCAGTGGTGAAATCTCCGGGCTTAACCCGGAAACTGCCGTTGATACTATCTGTCTTGAACGTAGTGGAGGTGAGCGGAATATGTCATGTAGCGGTGAAATGCTTAGATATGACATAGAACACCCATTGCGAAGGCAGCTCGCTACACTATTATTGACACTGAGGCACGAAAGCGTGGGGATCAAACAGGATTAGATACCCCAGTA
+
GGGGGGGGGGGGGGGGGGGGGGGGGGGGGGGGGGGGGGGGGGGGGGGGGGGGGGGGGGGGGGGGGGGGGGGGGGGGGGGGGGGGGGGGGGGGGGGGGGGGGGGGGGGGGGGGGGGGGGGGGGGGGEGGGGGGGGGGGGGGGGGGGGGGGGGGGGGGGGGGGGGGGGGGGGGGGGGGGGGGDGGGGGGGGGGGGGGGGGGGGGGGGGDGGGGGGGGGFGGGGFGFFFFFFFFFGGFFFFFF
@M00200:207:000000000-ALC1F:1:1101:25038:7938 1:N:0:5
ATTGGGCATAAAGGGTGCGTAGGCGGTTGATTAAGTCAGTTGTGAAATACGGCAGCTTAACTGTCGAGGTGCAATTGATACTGGTTGACTTGAGTACAGACGAGGTAGGCGGAATTGACGGTGTAGCGGTGAAATGCATAGATATCGTCAAGAACACCGATAGCGAAGGCAGCTTACTAGACTGTAACTGACGCTGAGGCACGAAAGTGTGGGGATCAAACAGGATTAGATACCCGTGTA
+
FGFGGGGFFF9EFGEGGDFFCECGE@FCCEFFGAEFCFGGGGGGGFFGFGGDGEGGFGFGGGGGGGGGDFGCGGG9FGGGGGGGEFCFGGGGFGGGGGFDFCFFGGGFDGGGGCGEFGGGGGGGGGGE@CFFGGGGGGGGGFGFCDFGFGGD:DFGGGGDGGGGGEGGCFGEEFCFGGGGCGGGGGDGGGFGGGGDEGC5/;DCEC5CFGFGGGGGFGGFGAGAFFFFFFFFFF45BBF:
@M00200:207:000000000-ALC1F:1:1101:3193:7938 1:N:0:5
ATTGGGTATAAAGCGTGCGTAGGCGGACTTGTAAGTCGAGGTTGAAATATCCGGGCTCAACTCGGGGCACGGCCTTGATACTGCAAGTCTTGAGTCAAGTAGAGGGTAGTGGAATTCCCGGTGTAGCGGTGAAATGCGTAGATATCGGGAGGAACACCAGTGGCGAAGGCGGCTACCTGGGCTTGTTCTGACGCTGCGGCACAAAAGCTGGGGGAGCAAACGGGATTAGATACCCGTGTA
+
GGGGGGGGGGGCGGGGGGGC;:FFFGGGGGGGGGGGGGGGGGGFGFGGGGGGGGGGCGFGGGGGEFGGGGGGGGGGGGGFGGFFGGFGGFGAFGGGGGGFFGFFGGGGGGGFFGGCFGGGECGGGGGCGGGFGGFGGGGGGGGGGGGGGGGGGGGFGEFGGGGGG7EGGGGGGGGGGGGGGCCFGCCEGGGGGGGG*8EEGG76CFGF???E=D)9>F7CC3CDEFF=?FFFFGFFFFFF
@M00200:207:000000000-ALC1F:1:1101:17255:7947 1:N:0:5
ATTGGGTTTAAAGCGCGTGTAGGCGGCTGGTTAGGTGTGATGTGAAATCTTCGGGCTCAACCCGAAAAATGCATTGCAAACCGGCCTGGCTAGAGTGCAGGAGAGGGAAGCGGAATTCCAGGTGTAGCGGTGAAATGCGTAGATATCTGGAGGAACACCAGTGGCGAAGGCGGCTTCCTGGCCTGCAACTGACGCTGAGACGCGAAAGCGTGGGGAGCGAACCGGATTAGATACCCCCGTA
+
GGGGGGGGGGGGGGGGGGGGGGGGGGGGGGGGGGGGGGGGGGGGGGGGGGGGGGGGGGGGGGGGGGGGGGGGGGGGGGGGGGGGGGGGGGGGGGGGGGGGGGGGGGGGGGGGGGGGGGGGGGGGGGGGGGGGGGGGGGGGGGGGGGGGGGGGGGGGGGGGGGGGGGGGGGGGGGGGGGGGGGGGGGGGGGGGGDGGGGGGGGGGGGGGGGGGGGGGFGGDDFGEEF@EFFFFGGFFFEDFF
@M00200:207:000000000-ALC1F:1:1101:5490:7959 1:N:0:5
ACTGGGTTTAAAGGGAGCGTAGACGGGATGTTAAGTCAGTTGTGAAAGGCTGCGGCTCAACCGCAGCACTGCAGTTGATACTGGCGTCCTTGAGTGCGGTTGAGGTGTATGGAATTCGTGGTGTAGCGGTGAAATGCTTAGATATCACGAAGAACTCCGATTGCGAAGGCAGTACACTAAGCCGCTACTGACGTTGAGGCTCGAAAGTGTGGGTATCAAACAGGATTAGATACCCTAGTA
+
GGGGGGGGGGGGGGGGGGGGGGGGGGGGGGGGGGGGGGGGGGGGGGGGGGGGGGGGGGGGGGGGGGGGGGGGGGGGGGGGGGGGGGGGGGGGGGGGGGGGGGGGGGGGGGGGGGGGGGGGGGGGGGGGGGGGGGGGGGGGGGGGGGGGGGGGGGGGGGGGGGGGDGGGEGGGGGGGFGGGGFGGGGGGGGGGGGGGGGGGFGGGGDGGGGGGGGFGFGGGGFGFFFFFFFFFGGFFFFFF
@M00200:207:000000000-ALC1F:1:1101:13869:7984 1:N:0:5
ATTGGGTATAAAGAGCGTGTAGGCGGCTCGGTAAGTCCGCTGTGAAAGTCCAGGGCTCAACCCTGGAATGCCGGTGGAAACTGTCGAGCTAGAGTCCGGAAGAGGCGAGTGGAATTCCTGGTGTAGCGGTGAAATGCGCAGATATCAGGAGGAACACCAATGGCGAAGGCAGCTCGCTGGGACGGTACTGACGCTGAGACGCGAAAGCGTGGGGAGCAAACAGGATTAGATACCCGCGTA
+
GGGGGGGFGGGGGGGGGEGGGGGGGGGGGGGGGEGGGGGGGGG@FDFGGGGGGFEGGGGGFGGGGGGFGGGFGGEEC<FGGGGGGGGGGGGGGGGGGG@FG@EFGGGEGGGGGGGGGGGFFDFGGGFGGGGGGGFGFEGGGG?FGGGGGGGGGGGGGFGGGGGGDG*>>ECEECCEEEGGGFGGEEGGGGGGGGGGGGGGGGGGGGGCEGGGG3DGFG<CGF08>;F?FFFFGGF737>@
@M00200:207:000000000-ALC1F:1:1101:17580:7992 1:N:0:5
ATTGGGCTTAAAGGGCGTGTAGGCGGGACTGCAAGTCAGATGTGAAAACTCGGGGCTCAACCTCGAGCCTGCATTTGAAACTGTAGTTCTTGAGTGTCGGAGAGGTAATCGGAATTCCGTGTGTAGCGGTGAAATGCGTAGATATACGGAGGAACACCAGTGGCGAAGGCGGATTACTGGACGATAACTGACGCTGAGGCGCGAAAGCGTGGGGAGCAAACAGGATTAGATACCCCCGTA
+
DGGGFGGGCGFFGFDBFFEGGGGGDGEFCGGGCFGFEGF@EGGFGGGGG8FEFGGD7,CFDAF8=CFECCFGCGF,CE<CFDF?<B?EGFGFDFEFGGGG+CFGEGGGGGGC:CFGGGFFEFGGFGGGGGFC>EFFD:@FFEFGCCGFECC<CCC@CG8DF@EGGDBEEGGGGGDFGFGGGGGCEGEGCCCFGGGDGFGCEDGEGDDF=CE8EGGDB3D77>7>:<FFFFFF>F67.<>D
@M00200:207:000000000-ALC1F:1:1101:4929:8010 1:N:0:5
ACTGGGTTTAAAGGGCGCGTAGGCGGGCGGTCAAGTCAGGGGTGAAATCTTTCGGCTCAACCGGAAAAGTGCCTTTGATACTGGCCGTCTCGAGGGAGGTAGGGGCGTGCGGAACTTCCGGTGGAGCGGTGAAATGCGTAGATATCGGAAGGAACACCGGTGGCGAAAGCGGCGCGCTGGACCTCTTCTGACGCTGAGGCGCGAAAGCCAGGGGAGCAAACGGGATTAGATACCCGTGTA
+
GGGGGGGEGGGGGAFGEGGEGGGGGGDCFGG@FCFGGGGGGGGGGGGGGGFEECGGGGGGGEEGGDGGGGGGFGGGGGGEGGGGG8:BFGGGGGDC:=FGFGCGGDG@F@3>FC@C;F<FGGGCGGGGGGGFGGGGGGGGGDFGGG@FFFGGGGGGGGGGGGGGGGG58EGGGGGEGGGGGGF*<69CGGGGCGG5CGG*CDG5EGGG==EGGDGGFGGGGBGFFFF=FFFFGGFFFFFF
@M00200:207:000000000-ALC1F:1:1101:5019:8054 1:N:0:5
ACTGGGTTTAAAGGGCGCGTAGGCGGACAGTTTAGTCGGGGGTGAAATCCCAGGGCTCAACCCTGGAACTGCCTTCGATACTGACTGTCTTGAGTTCGGGAGAGGTGAGTGGAACTCCGAGTGTAGAGGTGAAATTCGTAGATATTCGGAAGAACACCAGTGGCGAAGGCGACTCACTGGCCCGATACTGACGCTGATGCGCGAAAGCGTGGGGAGCAAACAGGATTAGATACCCCTGTA
+
FGGGGGGEFDGGGAFGGGGFEGDFGGGGGGFEFF<EEEDGGGGCFGGGGCEAFFEGGGGGEGGGGGFGGGGDGEFGGGGFCFGC<EFGGGGGGGGGGFGGGGGGGGGGGFGGD<DCFGGDG<F37FCDCF><CFFFFCFGGGGGGGFFGGGGGGGG:FGGFGDCCEGCCEGGGGDEGEFFCGGGGGC=7=FGGGDGDEFGEGGDEDGGGEGGGGGGEGGFGFGFFFFFF467:<?F@FFF
@M00200:207:000000000-ALC1F:1:1101:17531:8064 1:N:0:5
ACTGGGTTTAAAGGGCTCGTAGGCTGCCAACTAAGTCAGACGTGAAATCCCTCGGCTTAACCGGGGAACTGCATCCGATACTGGATGGCTTGAGTTCGGGAGAGGGATGCGGAATTCCAGGTGTAGCGGTGAAATGCGTAGATATCTGGAGGAACACCGGTGGCGAAGGCGGCATCCTGGACCGACACTGACGCTGAGGAGCGAAAGCCAGGGGAGCAAACGGGATTAGATACCCCCGTA
+
FFGGGG-CFFFGGFGGDFGGDEGGGFGGFEDGGC8ECEF@<FFGGFFFGG,FF7C:FEFGGA:++@EFGGFGFG,,BFEGGGGG8CFFGGGGGGGFGGGGGGGCE>FFE,CCFG+EAFGFGGGGDG9CEFDGG9DFG:FCFEGGG9,F=<<FGCGCFGGDGG@D@7CGGGGGGC:?FGG?8FGGGGGGGFGGGGGEEGG+CFD5EDDGG=CFCDDGFG<CF>D3>35*=FF?FFF07;DF
@M00200:207:000000000-ALC1F:1:1101:25735:8095 1:N:0:5
ATTGGGCTTAAAGGGCGCGTAGGCGGTCGATCAAGTCAGGGGTGAAATCCTGCAGCTTAACTGTAGAAGTGCCTCTGATACTGATCGTCTGGAGGGAGATAGGGGTGTGTGGAACTTCCAGTGGAGCGGTGAAATGCGTTGATATTGGAAGGAACGCCGGAGGCGAAAGCGACGCACTGGATCTCTTCTGACGCTGAGGCGCGAAAGCTAGGGGAGCAAACGGGATTAGATACCCGCGTA
+
GGGGGGGGGGGGGGGGGGGGGGGGGGGGGGGGGGGGGGGGGGGGGGGGGGGGGGGGGGGGGGGGGGGGGGGGGGGGGGGGGGGGGGGGGGGGGGGGGGGGGGGGGGGGGGGGGGGGGGGGGGGGGGGGGFGGGGGGGGGGDFGGGGGGGGGGGGGGGGGGGGGGGGGEGGGGGGGGEGGGE9EFGGGGGGGGGEGGGGGGGGGGGDGGGGGGGGD3>GGGGFGFFFFFFF?FGGFEDFEF
@M00200:207:000000000-ALC1F:1:1101:21184:8105 1:N:0:5
ATTGGGTTTAAAGGGTGCGTAGGCGGCGCGGAAAGTTGGGTGTGAAATCCCTCGGCTTAACCGAGGAACTGCGCCCAAAACTACCGTGCTCGAGGGAGATAGAGGTGAGCGGAACTTAGGGTGGAGCGGTGAAATGCGTTGATATCCTAAGGAACACCGGTGGCGAAAGCGGCTCACTGGATCTCTTCTGACGCTGAGGCACGAAAGCTAGGGTAGCGAACGGGATTAGATACCCCGGTA
+
GGGGGGGGGGGGGGGGGGGGGGGGGGGGGGGGGGGGGGGGGGGGGGGGGGGGGGGGGGGGGGGGGGGFGGGGGGGGGGGGGGGGGGGGGGGGGGGGGGGGGGGGGGGGGGGGGGGGGGGGGGGGGGGGGGGGGGGGGGGGGGGGGGGGGGGGGGGGGGGGGGGGGGGGGGGGGGGGGGGGGDGGGGGGGGGGGGGGGGGGGGGGGGGGGGGGGGGGFGGGGFGFFFFFFFFFFGFFFFFF
@M00200:207:000000000-ALC1F:1:1101:4330:8121 1:N:0:5
ACTGGGTATAAAGGGTGCGTAGGTGGACAAGTAAGTCAGTGGTGAAATCTCCGGGCTTAACCCGGAAACTGCCATTGATACTATTTGTCTTGAATATCGTGGAGGTGAGCGGAATATGTCATGTAGCGGTGAAATGCTTAGATATGACATAGAACACCCATTGCGAAGGCAGCTCACTACACGATTATTGACGCTGAGGCACGAAAGCGTGGGGAGCAAACAGGATTAGATACCCCAGTA
+
GGGGGGGGGGGGGGGGGGGGGGGGGGGGGGGGGGGGGGGGGGGGGGGGGGGGGGGGGGGGGGGGGGGGGGGGGGGGGGGGGGGGGGGGGGGGGGGGGGGGGGGGGGGGGGGGGGGGGGGGGGGGGGGGGGGGGGGGGGGGGGGGGGGGGGGGGGGGGGGGGGGGGGGGGGGGGGGGGGGGGGGGGGGGGGGGGGGGGFGGGGGGGGGGGGGGGGGGFGGGGFGFF;FFFFFFGGFFFFFF
@M00200:207:000000000-ALC1F:1:1101:11707:8124 1:N:0:5
ACTGGGCTTAAAGGGCGCGTAGGTGGTTTGATAAGGGTGTGGTGAAAGTCCGGGGCTCAACCCCGGATCTGCCGTGCCGACTGTCAAACTCGAGGACTGTAGAGGCAGACGGAATTCCGGGTGTAGCGGTGGAATGCGTAGAGATCCGGAGGAAGACCGGTGGCGAAGGCGGTCTGCTGGGCAGTTTCTGACACTGAGGCGCGACAGCGTGGGGAGCAAACAGGATTAGATACCCTAGTA
+
GFGGGGGGGGGGGGGGGGGGGGGFGGFFG;6CEGGFC,C@CFGGGGG@CFGGDEGGGEGGGGD:FGGEGGGGGDG=F=:FGEFEFG<FGG@FGGGD@<E5FGGGGEEE@EFGGGGGGGGEGGGGGGGGGGGCGGGFGGGGGGCGGECFGGGGGG>FGGGGGGGGGGGGGGGGECECGGGGDF8:E@9CGGFGCGGGGGGGGGGE5DGGGGGGGGGGEGGGGFGFFFFFFFFFGGFFFFFF
@M00200:207:000000000-ALC1F:1:1101:26756:8151 1:N:0:5
ATTGGGTATAAAGGGTGTGTAGGCGGCCTTCTAAGTTTGGTGTGAAATCTCCCGGCTCAACCGGGAGGGTGCGCCGAAGACTGGGGGGCTAGAGTGCGGGATGGGAGAGTAGAATTCCTGGTGTAGCGGTGAAATGCGTAGATATCAGGAGGAATACCTGTGGTGTAGACGGCTCTCTGGACCGCAACTGACGCTGAGACACGAAAGCGTGGGTAGCAAACAGGATTAGATACCCTTGTA
+
GGGGGGEGGGGGGGGGGGGGGGGGGGGGGGGGGGGGGGGGGGGGGGGGGGGGGGDGGGGGFGGGGFGGGFGGGGGGGGGGGFGGGGGGGGGGFGGFGGGGGGGGGGGGGGGGGGGGGGGGGGGGGGGGGGGGGGGGGGGGGGGGGGGGGGGGGGGGGGGGGGGGGGGGGFEGGGGGGGGGGGGGGGGGGGDGGGGGGGFGGGGGGDCCEGDGGDGD:FGGGF4>4:=FFFFFGG:6FFFF
@M00200:207:000000000-ALC1F:1:1101:6304:8159 1:N:0:5
ATTGGGTTTAAAGGGCGCGTAGGCGGCAGGCGAGGTCGGGGGTGAAATCCCACAGCTTAACTGTGGAAGAGCCTTCGATACCGGCTTGCTGGAGGAAGGTAGGGGTGCGCGGAACTTCTGGTGGAGCGGTGAAATGCGTTGATATCAGAAGGAACGCCGGCGGCGAAAGCGGCGCACTGGACCTTTTCTGACGCTGAGGCGCGAAAGCCAGGGGAGCAAACGGGATTAGATACCCGAGTA
+
GGGGGGGGGGGGGGGGGGGGGGGGGGGGGGGGGGGGGGGGGGGGGGGGGGGGGGGGGGGGGGGGGGGGGGGGGGGGGGGGGGGGGGGGGGGGGGGGGGGGGGGGGGGGGGGGGGGGGGGGGGGGGGGGGGGGGGGGGGGGGGGGGGGGGGGGGGGGGGGGGGGGGGGGGGGGGGGGGGGGGGGGGGGGGGGGEGGGGGGGGGGGGGGGGGGGGGGGFGGGGFGFDFFFFFFFGGFFFFFF
@M00200:207:000000000-ALC1F:1:1101:26928:8171 1:N:0:5
ACTGGGCATAAAGGGCGCGTAGGCGGACAGTTAAGTCAGAGGTGAAAGCCCAGGGCTCAACCCTGGAATTGCCCTTGATACTGACTGTCTTGAGTACGGGAGAGGTGTGTGGAACTCCGAGTGTAGAGGTGAAATTCGTAGATATTCGGAAGAACACCAGTGGCGAAGGCGACACACTGGCCCGTTACTGACGCTGAGGCGCGAAAGCGTGGGTAGCAAACAGGATTAGATACCCGTGTA
+
GGGGGGGGGGGGGGGGDGGGGGGGGGGGGGGGGGGGGGGGGGGGGGGGGGGGGGGGGGGGGGGGGGGGGGGGGGGGGGGGGGGGGGGGGGGGGGGGGGGGGGGGDGGGGGGGCGGGGGGGGGGGGGGGGGGGGGGGGGGGGGGGGGGGGGGGGGGGGGGGGGFGGGGGGGGGGGGFGGGGGGGGGGGGGGGGGGDGGGGGGGGEGGGGGGGGDGGGFGGFGFGFFFFFFFFFGGFBEDF>
@M00200:207:000000000-ALC1F:1:1101:19045:8172 1:N:0:5
ATTGGGTTTAAAGGGCGTGTAGGCGGAGATGCAAGTTGGGAGTGAAATCCCGGGGCTCAACCCCGGAACTGCTTTCAAAACTGTATCCCTTGAGTGTCGGAGAGGCAAGCGGAATTCCTAGTGTAGCGGTGAAATGCGTAGATATTAGGAGGAACACCAGTGGCGAAGGCGGCTTGCTGGACGATAACTGACGCTGAGGCGCGAAAGCGTGGGGAGCAAACAGGATTAGATACCCCGGTA
+
GGGGGGGGGGGGGGGGGGGGGGGGGGGGGGGGGGGGGGGGGGGGGGGGGGGGGGGGGGGGGGGGGGGGGGGGGGGGGGGGGGGGGGGGGGGGGGGGGGGGGGGGGGGGGGGGGGGGGGGGGGGGGGGGGGGGGGGGGGGGGGGGGGGGGGGGGGGGGGGGGGGGGGGGGGGGGGGGGGGGGGGGGGEFFGGGGGGGGGGGEGGGGGGGGGGGDGGDFGGFGFGFFFFFFFFFGGFFBBF:
@M00200:207:000000000-ALC1F:1:1101:16143:8256 1:N:0:5
ACTGGGTATAAAGGGTGTGTAGGCGGTTCTTTAAGTTTGGTGTGAAATCTCCCGGCTCAACCGGGAGGGTGCGCCGAATACTGAGGGACTAGAGTACGGGAGAGGAAAGTGGAATTCCTGGTGTAGCGGTGAAATGCGTAGATATCAGGAGGAACACCGGTGGTGTAGACGGCTTTCTGGACCGTAACTGACGCTGAGACACGAAAGCGTGGGTAGCAAACAGGATTAGATACCCGCGTA
+
GGGGGGGFGGGGGGGGGCFGGGGGGGC@BFGGGGFFDCFCFFGGFAEGGGGGGGGGGGGGGGGGGEGCCFGGGGGGEEGCGGGG@CFGFGGGFGGFGGGGEGEGGDGGGGGGGGGGGGGGGGGGGFGEGGGGGGGGGGGEGGGGGECFGFGGGGGGGGGGGECFGGGGFGGGGGGFGGGFGGGGEG=EGGGG5EGG=F?EGGGGEGDGGGCEGGDGFD79F>G@F@?F@@4BFGFFFED>
@M00200:207:000000000-ALC1F:1:1101:25992:8261 1:N:0:5
ATTGGGTGTAAAGGGTGCGTAGGTGGTGAGGTAAGTCGGATGTGAAAGCTCGGAGCTCAACTCCGAAATGGCATTGGAAACTACCTTGCTCGAGGGTTGGAGGGGGGACTGGAATACTTGGTGTAGCAGTGAAATGCGTAGATATCAAGTGGAACACCAGTGGCGAAGGCGAGTCCCTGGACAACTCCTGACACTGAGGCACGAAAGCTAGGGGAGCAAACAGGATTAGATACCCTAGTA
+
GGGGGGGGGGGGGGGGGGGGGGGGGGGGGGGGGGGGGGGGGGGGGGGGGGGGGGGGGGGGGGGGGGGGGGGGGGGGGGGGGGGGGGGGGGGGGGGGGGGGGGGGGGGGGGGGGGGGGGGGGGGGGGGFGGGGFGGGGGGGGGGGGGGGGGGGGGGGGGGGGGGGGGGGGGGGGGGGGFGGGGGGGGGGGGGGGGGGGGGGGGGGGGGGGGGFGGGGBGGGGFFFFFFFFFFFGCF?5>F?
@M00200:207:000000000-ALC1F:1:1101:11182:8289 1:N:0:5
ATTGGGTGTAAAGGGAGCGTAGGCGGTTCGGTAAGTCACTTGTGAAATCTCTGGGCTCAACCCAGAGTCTGCAAGCGAAACTGCCGGGCTGGAGTATGGGAGAGGTGAGTGGAATTCCTGGTGTAGCGGTGAAATGCGTAGATATCAGGAGGAACACCTGTTGCGAAAGCGGCTCACTGGACCATTACTGACGCTGATGCTCGAAAGCTAGGGGAGCAAACAGGATTAGATACCCCCGTAAGA
+
GGGGGGGGGGGGGGGGGGGGGGGGGGGGGGGGGGGGGFGGGGGGGGGGGFGGGGGGGGGGGGGGGGGGGGGGGFGGGGGGGGGGGGGGGGGGFG?EFFGGGGGGGFFGGGGGGGFFGGGGGFGFGGGGGGGGGGGGGGGGGGGGGGGGFFGGGGGGGGGFGGGGGGGGGGGGGGCGGGGGGGGGGGCGGGGGGGGGGGGGGGGGGGGGGGGGGGGGEF5DGFGAA4FFFFFFGG4@@DFF>5A
@M00200:207:000000000-ALC1F:1:1101:17465:8301 1:N:0:5
ATTGGGTGTAAAGGGTCAGTAGGCGGTGTGGCAAGTTGGGAGTGAAATCTATGGGCTCAACCCATAGGCTGCTTCCAAAACTGCTGTGCTTGAGTGTGGGAGAGGCGCGTGGAATTGCAGGTGTAGCGGTGAAATGCGTAGATATCTGCAGGAACACCCGTGGCGAAAGCGGCGCGCTGGACCACAACTGACGCTGAATGACGAAAGCTAGGGGAGCAAACAGGATTAGATACCCGCGTA
+
GGGGGGGGGGGGGGGGGGGGGGGGGGGGGGGGGGGGGGGGGGGGGGGGGGGGGGGGGGGGGGGGGGGGGGGGGGGGGGGGGGGGGGGGGGGGGGGGGGGGGGGGGGGGGGGGGGGGGGGGGGGGGGGGGGGGGGGGGGGGGGGGGGGGGGGGGGGGGGGGGGGGGGGGGGGGGGGGGGGGGGGGGGGGGGGGGGGGGGGGGGGGGGGGGGGGGGGGFGGGGFGFFFFFFFFFGGFFFFFF
@M00200:207:000000000-ALC1F:1:1101:20678:8310 1:N:0:5
ATTGGGTTTAAAGCGCGTGTAGGCGGATGCCTAAGTACTTTGTGAAATCCCACGGCTCAACCGTGGAACTGCTTGGTATACTGGGTGTCTTGAGCCAACTAGGGGCTGCCGGAACAAATGGTGGAGCGGTGAAATGCGTAGATATCATTTGGAACGCCAACGGTGAAAACAGGCAGCTGGGGTTGTGCTGACGCTGAGACACGAAAGCCAGGGGAGCGAACGGGATTAGATACCCTAGTA
+
FGGGGGEGGGFFCGE+CFGGGGGGGG7+@EFGGFFGFGGAGFGGGFCCEG8<FCFGGGGGGGCF<FGGGCEGFG<FEFGGGGGG<CFFGG9EGGGG8EFEGGCGGGGGD<EEGGC?8?FFGGGGCGGGGGGGGGGFGG+CFGGCFGGFFFGFFGGGGG8E>3CBDEGFAEGGGF>EGGGGGD8BEGGGGGGGEGGGEGGFCFDGC*:CFCFGDG7D>DD<D.9>DF4??FBFGGFF:>BF
@M00200:207:000000000-ALC1F:1:1101:18326:8312 1:N:0:5
ACTGGGCGTAAAGGGTGCGTAGGCGGGTCTTTAAGTCAGGGGTGAAATCCTGGAGCTCAACTCCAGAACTGCCTTTGATACTGAAGATCTTGAGTTCGGGAGAGGTGAGTGGAACTGCGAGTGTAGAGGTGAAATTCGTAGATATTCGCAAGAACACCAGTGGCGAAGGCGGCTCACTGGCCCGATACTGACGCTGAGGCACGAAAGCGTGGGGAGCAAACAGGATTAGATACCCGTGTA
+
GGGGGGGGGGGGGGGGGGGGGGGGGGGGGGGGGGGGGGGGGGGGGGGGGGGGGGGGGGGGGGGGGGGGGGGGGGGGGGGGGGGGGGGGGGGGGGGGGGGGGGGGGGGGGGGGGGGGGGGGGGGGGGGGGGGGGGGGGGGGGGGGGGGGGGGGGGGGGGGGGGGGGGGGGGGGGEEFGGGGGGGGGGGGGGGGGGGGEGGGGGGGGGGGGGGGGGGGFGGFGFGFFFFFFFFFGGFDFEFF
@M00200:207:000000000-ALC1F:1:1101:6642:8316 1:N:0:5
ATTGGGTATAAAGCGCGCGTAGGTGGCTTGATAAGCCGGTTGTGAAAGCCCCGGGCTCAACCTGGGAACGGCATCCGGAACTGTCAAGCTAGAGTGCAGGAGAGGAAGGTAGAATTCCCGGTGTAGCGGTGAAATGCGTAGAGATCGGGAGGAATACCAGTGGCGAAGGCGGCCTTCTGGACTGACACTGACACTGAGGTGCGAAAGCGTGGGTAGCAAACAGGATTAGATACCCCGGTA
+
FGFEFGEGEAF,CFGGGGGCCGDCEFFCGGFFGGGGGGGGGGGGGGGGGGG:FCEFGGFGGGGGGD<CF:FEEEFFGGGEGGGEFBG@FGGGGGGG9<?FBCCF@F=FCFFEGGGGGGGGEG:>FGGGGGGF>A=DGGFCCCFBFFFGGEGGCEFFGEGFCFCFECEEGGCCEGGGGDGGGGGFGEFCCGDGG78C?EFF*>DC55CF=CEGGGGGFCFGGFD>F@*9=6@8CF@F@:5)
@M00200:207:000000000-ALC1F:1:1101:20522:8336 1:N:0:5
ATTGGGCGTAAAGGGCGCGTAGGTGGCGGGATAAGCGTGCGGTGAAAGCCCGGGGCTCAACTCCGGGTCGGCCGTGCGGACTGTCTTGCTCGAGCGTAGTAGAGGCAGGTGGAATTCCGGGTGTAGCGGTGGAATGCGTAGAGATCCGGAAGAACACCGGTGGCGAAGGCGGCCTGCTGGGCTACTGCTGACACTGATGCGCGACAGCGTGGGGAGCAAACAGGATTAGATACCCCTGTA
+
GGGGGGGGGGGGGGGGGGGGGGGGGGGGGGGGGGGGGGGGGGGGGGGGGGGGGGGGGGGGGGGGGGGGGGGGGGGGGGGGGGGGGGGGGGGGGGGGGGGGGGGGGGGGGGGGGGGGGGGGGGGGGGGGGGGGGGGGGGGGGGGGGGGGGGGGFGGGGGGGGGGGGGGGGGGGGGGGGGGGGGGGGGGGGGGGGGGGGGGGGGGGGGGGGGGGGGGGFGGGGFGFFFFFFFFFGGFFFFFF
@M00200:207:000000000-ALC1F:1:1101:4623:8336 1:N:0:5
ACTGGGTTTAAAGCGTGTGTAGGTGGACTGGTAAGTACCTTGTGAAATCCCACGGCTTAACCGTGGAACTGCTCGGTATACTGCTGGTCTTGAGCCTTCTAGGGGCGAGTGGAACAAATGGTGGAGCGGTGAAATGCGTAGATATCATTTGGAACGCCAATGGTGAAAACAACTCGCTGGGGAAGTGCTGACACTGAGACACGAAAGCCAGGGGAGCAAACGGGATTAGATACCCGTGTA
+
GGGGGGGGGGGGGGGGGGGGGGGGGGGGGGGGGFGGGGGGGGGGGGGGGGGGGGGGGGGGGGGGGGGGGGGGGGGGGGGGGGGGGGGGGGGGGGGGGGGGGGGGGGGGGGGGGGGGGFGGGGGGGGGGGGGGGGGGGGGGGGGGGGGGGGGGGGGGGGGGGGGGGGGGGGGGGGGGGGGGGGDGGGGGGGGGGGGGGGGGGGGGGDGGGGGGEGGGFGG4D>GFFFFFFFFFGGFDDFFF
@M00200:207:000000000-ALC1F:1:1101:13493:8344 1:N:0:5
ACTGGGCTTAAAGGGTGCGTAGGCGGTGCGGTAAGTCACCTGTGAAACCTCTGGGCTTAACCCAGAGCCTGCAGGCGAAACTGCCGTGCTTGAGTATGGGAGAGGTGCGTGGAATTCCCGGTGTAGCGGTGAAATGCGTAGATATCGGGAGGAACACCTGTGGCGAAAGCGGCGCACTGGACCATAACTGACGCTGATGCACGAAAGCTAGGGGAGCAAACAGGATTAGATACCCTTGTA
+
GGGGGGGGGGGGGGGGGGGGGGGGGGGGGGGGGGGGGGGGGGGGGGGGGGGGGGGGGGGGGGGGGGGGGGGGGGGGGGGGGGGGGGGGGGGGGGGGGGGGGGGGGGGGGGGGGGGGGGGGGGGGGGGGGGGGGGGGGGGGGGGGGGGGGGGGGGGGGGGFGGGGGGGGGGGEGGGGGGGGGGGGGGGGGGGGGGGGGGGGGGCGEGGGGGGGGGGGFGGGGFGFFFFFFF6FGGFFFF@B
@M00200:207:000000000-ALC1F:1:1101:18458:8346 1:N:0:5
ACTGGGTATAAAGGGTGTGTAGGCGGCTTTGTTAGTCCTTCGTAAAAGCCCGCAGGCTTAACCTGTGGAATGCGGTGGAAACGGCAAGGCTCGAGGACGCGAGAGGTAAGGGGAACTCATGGTGTAGGGGTGAAATCCGTTGATATCATGGGGAACACCAAATGCGAAGGCACCTTACTGGCGCGCTCCTGACGCTGAAACACGAAAGCGTGGGAATCGAACGGGATTAGATACCCCTGTA
+
GGGGGGFGGGGGGGGGGGGGGGGGGGGGGGGGGGGGGGGGGGGGGGGGGGGGGGEGGGGGGGGGGGGGGGGGGGGGGGGGGGGGGGGGGGGGGGGGGGGGGGGGGGGGGGGGGGGGGGGGGGGGGGGGGGGGGGGGGGFGGGGGGGGGGGGGGFGFGGGGGGGGGCEGEGGGGGGGGGGGGGGGGGGGGGGGGGGGGGGGGGGGGGGGGGGGEGGFFFF<D>GD>DEFF?FFGF?FFFFF=
@M00200:207:000000000-ALC1F:1:1101:5539:8350 1:N:0:5
ACTGGGCTTAAAGGGTGCGTAGGCGGTCAAGTAAGTCAGTGGTGAAATCCGGCAGCTCAACTGTCGATGTGCCATTGATACTGCATGACCTGAGTACAGACGAGGTAGGCGGAATTGACGGTGTAGCGGTGAAATGCTTAGATATCGTCAAGAACACCGATAGCGAAGGCAGCTTACTAGACTGTAACTGACGCTGATGCACGAAAGTGTGGGGATCAAACAGGATTAGATACCCGTGTA
+
GGGGGGGGGGGGGGGGGGGGGGGGGGGGGGGGGGGGGGGGGGGGGGGGGGGGGGGGGGGGGGGGGGGGGGGGGGGGGGGGGGGGGGGGGGGGGGGGGGGGGGGGGGGGGGGGGGGGGGGGGDGGGGGGGGGGGGGGGGGGGGGGFGGGGGGGGGGGGGGGGGGGGGGGGGGGGGGGGGGGGGFGGGGGGGGGGEGGGGGGGGGGGGGGGGGGGGGGFGGGGFGFFFFFFFFFGDFDFDFF
@M00200:207:000000000-ALC1F:1:1101:27511:8353 1:N:0:5
ATTGGGCTTAAAGGGCGCGTAGGCGGCGTGACAAGTCACTTGTGAAATCTCTGGGCTTAACCCAGAACGGCCAAGTGAAACCGTAATGCTAGAGTGCAGAAGGGGCAATCGGAATTCTTGGTGTAGCGGTGAAATGCGTAGATATCAAGAGGAACACCTGAGGTGAAGACGGGTTGCTGGGCTGACACTGACGCTGATGCGCGAAAGCCAGGGGAGCAAACGGGATTAGATACCCTTGTA
+
GGGGGGGGGGGGGGGGGG@FEFGFFGGGGGGGGGGGGGGGFGGGGGGGGEFGGGGGGFGGGGGGGCFGGGGGCFFFFGGGG8FGGGGGGGFEGFGGGGA9=FEEGGGGAFFGFGEFFFFFG?DFDFFGG@FCFGFFFGBFCC9FFGGGGGGDECGECGFGEGGGCFE;BEGGEEEGGFG6CGFGGGGGFFFGGGGGGGGGGDCEEG5DGGFG=DDDD*>FGFD5D)77=66=FF6@@FFF
@M00200:207:000000000-ALC1F:1:1101:11125:8362 1:N:0:5
ACTGGGTATAAAGGGCGCGTAGGCGGTGCGGTAAGTCACCTGTGAAACCTCTAGGCTCAACCTAGAGCCTGCAGGCGAAACTGCCGTGCTTGAGGGTGGGAGAGGTGCGTGGAATTCCCGGTGTAGCGGTGAAATGCGTAGATATCGGGAGGAACACCTGTGGCGAAAGCGGCGCACTGGACCACATCTGACGCTGAGGCGCGAAAGCTAGGGGAGCAAACAGGATTAGATACCCCAGTA
+
GGGGGGGGGGGGFGGGGGGGGGGGGGGEGGGGGGFFGGGGGGGGGGGGGGGGGGGGGGGGFFFGGGGGGGGGGGGGGGGGGGGGGGGGGGGGGGGGFFEGGGGEGGDFGEEEGGGGGGGGGGGGGGGGGC@FGGFGGEGGGEGGGGGGGGGGGGGGGEFGGGGGGGGGGGGGGGGEEGFGGGGGGGC?FGGGGGGGGGGGGGGGDGGGGGDF=DG)5<5>CFGFFF*=FB4B:9?5>D?F
@M00200:207:000000000-ALC1F:1:1101:11266:8387 1:N:0:5
ACTGGGCTTAAAGGGCGCGTAGGCGGGCTGTCAAGTCTGGGGTGAAATCCCGCGGCTCAACCGTGGAACTGCCTCAGATACTGACGGCCTCGAGGGAGGTAGGGGCGAGCGGAACTAATGGTGGAGCGGTGAAATGCGTTGATATCATTAGGAACTCCGGTGGCGAAGGCGGCTCGCTGGACCTTTTCTGACGCTGAGGCGCGAAAGCTAGGGGAGCAAACGGGATTAGATACCCGCGTA
+
GGGGGGGGGGGGGGGGGGGGGGGGGGGGGGGGGGGGGGGGGGGGGGGGGGGGGGGGGGGGGGGGGGGGGGGGGGGGGGGGGGGGGGGGGGGGGGGGDGGGGGGGGGGGGGGGGGGGGGGGGGGGCFGGGGGGGGGGGGGGGGGGGFGGGGGGGGGGGGGGGGGGGGGGGGGGGGGGGGGGDCFGG?FGGGFC=EGGGGGGGGGGGGGGGGGFGGGGFGGGGEGF@EF@F6FFGGFEF@FF
@M00200:207:000000000-ALC1F:1:1101:25119:8403 1:N:0:5
ACTGGGCTTAAAGGGTGCGTAGGTGGGCAGGTAAGTCAGTGGTGAAATCTCCGGGCTTAACCCGGAAACTGCCATTGATACTATTTGTCTTGAATATCGTGGAGGTGAGCGGAATATGTCATGTAGCGGTGAAATGCTTAGATATGACATAGAACACCCATTGCGAAGGCAGCTCACTACACGATTATTGACGCTGAGGCACGAAAGCGTGGGGAGCAAACAGGATTAGATACCCCTGTA
+
GGGGGGGGGGGGGGGGGGGGGGGGGGGGGGGGGGGGGGGGGGGGGGGGGGGGGGGGGGGGGGGGGGGGGGGGGGGGGGGGGGGGGGGGGGGGGGGGGGGGGGGGGGGGGGGGGGGGGGGGGGGGGFGGGGGGGGGGGGGGGGGGGGGGGGGGGGGGGGGGGGGGGGGGGGGGGGGGGGGGGGGGFGEGGGGGGGGGGFGGGGGCGGGGCEGGEGDDFGFGGFGFFFFFFFACGGFFFFFF
@M00200:207:000000000-ALC1F:1:1101:8307:8410 1:N:0:5
ATTGGGTATAAAGGGCTTGTAGGCGGTCCGTTAAGTCTGGTGTGAAATCTCCCGGCTCAACTGGGAGGGGTCATCGGATACTGGCGGACTAGAGGTGGGTAGAGGAAAGCAGAATTCCTGGTGTAGCGGTGAAATGCGTAGATATCAGGAGGAATACCAGTGGCGAAGGCGGCTTTCTGGGCCTATCCTGACGCTGAGGAGCGAAAGCGTGGGGAGCAAACCGGATTAGATACCCGCGTA
+
GGGGGGGGGGGGGGGGGGGGGGGGGGGGGGGGGGGGGGGGGGGGGGGGGGGGGGGGGGGGGGGGGGGGGGGGGGGGGGGGGGGGGGGGGGGGGGGFGGGEGGGGGGGGGGGGGGGGGGGGGGGGGGGGGGGGGGGGGGGGGGGGGGGGGGGGGGGGGGGGGGGGGGGGGGCGGGGGGGGGGGGGGGGGGGGGGGGGGGGGGGGGGGGGGGGGGDGGFGGGGFGFFFFFFFFFGGFF3DEF
@M00200:207:000000000-ALC1F:1:1101:21999:8419 1:N:0:5
ATTGGGTTTAAAGGGTGCGTAGGCGGCATTGTAAGTCAGCGGTGAAATTTCGGAGCTCAACTTCGAACGTGCCGTTGATACTGCAGTGCTTGAATGCGGATGCCGTGGGAGGAATGTGTGGTGTAGCGGTGAAATGCATAGATATCACACAGAACACCGATTGCGAAGGCATCTCACGAATCCGCGATTGACGCTGAGGCACGAAAGCGTGGGGATCAAACAGGATTAGATACCCCTGTACGAT
+
FGGDFGGGGGAEE<7C@;FF;FEGGDGDGGGGAC@FF<F@F7FGGGGGFGGGG@FGFFFFGFGGGGGGGGFGGGGGGEGFFGGGGGGGGGDGFFGFGCFGGFDECFGGDGDGEF@FGGGGGC@FGGGGGGGFFFFGGGFGFGGGDFFGFGGDGFGDGG@EGGGGD*>:7DFGGCFGFGDDFEGGGGDGG=?FGGGGDGGFCGGG7CDG5C=CEDDGFGFGGFF>FFF@FFBFGFF<>>?F65:2
@M00200:207:000000000-ALC1F:1:1101:11440:8449 1:N:0:5
ACTGGGTTTAAAGGGAGCGTAGGCGGACTGATAAGTCAGCGGTAAAATCGTGCGGCTCAACCGTACCGTGCCGTTGAAACTGTCGGTCTTGAGTGTACACAGGGCAGGTGGAATTTGTGGTGTAGCGGTGAAATGCTTAGATATCACGAGGAACTCCGATCGCGAAGGCATCCTGCCGGGGTACGACTGACGCTGAGGCTCGAAAGTGTGGGTATCAAACAGGATTAGAGACCCTAGTA
+
GGGGGGGGGGGGGGGGGGGGGGGGGGGGGGGGFGGGGGGGGGGGGGGGGGGGGGGGGGGGGGGGGGGGGGGGGGGGGGGGGGGGGGGGGGGGGGGGGGGGGGGGG7FGFGGGGGGGGGGGGGGGGGGGGGGGGGGGGGGGGGGGGGGGGGGGGGGGGGGGGGGGDGGDGGGGGGGGGGGGGGGGGGGGGGGGGGGGGDGGGGGFGGGGGGGDGGGGF=GGGFDFFFF?FFFFGGFFFFF
@M00200:207:000000000-ALC1F:1:1101:8489:8467 1:N:0:5
ATTGGGTTTAAAGGGTGCGTAGGTGGCGCGGTAAGTCGGGTGTGAAATTTCGGAGCTTAACTCCGAAACTGCATTCGATACTGCCGTGCTTGAGGACTGGAGAGGAGACTGGAATTTACGGTGTAGCAGTGAAATGCGTAGATATCGTAAGGAAGACCAGTGGCGAAGGCGGGTCTCTGGACAGTTCCTGACACTGAGGCACGAAGGCCAGGGGAGCAAACGGGATTAGATACCCGGGTA
+
GGGGGGGGGGGGGGGGGGGGGGGGGGGGGGGGGGGGGGGGGGGGGGGGGGGGGGGGGGGGGGGGGGGGGGGGGGGGGGGGGGGGGGGGGGGGGGGGGGGGGGGGGGGGGGGGGGGGGGGGFGGGGGGGGGGGGGGGGGGG>FGGGGGGGGGGDFGGGGGGGGGGGGGGGGGGGGGGGGFGGGGGGGGGGGCEGGGGGFCGGGGGGGGGGGGGDGDGEGFGGE<)>5FF?FFFGGFFFFFF
@M00200:207:000000000-ALC1F:1:1101:24810:8493 1:N:0:5
ACTGGGTTTAAAGGGCACGTAGGCGGCTCGGCAAATCAGTCGTGGAATCCCGACGCTTACCGTCGGAACGGCGGCTGAAAATACCGGGCTCGAGGGCGTGAGGGGTCACTTGAACTCCTGGTGAAGCGGTGAAATGCGTAGATATCAGGAGGAACGCCGGAGGCGAAAGCGAGTGACTGGCGCGTTCCTGACGCTGAGGTGCGAAAGCTAGGGGAGCAAACAGGATTAGATACCCTAGTA
+
GE<C6FCF@DG<<<;@DFCE@6FGFGDCF@GECCF<@FFCFG@@@@FGG,FCCC@FC?@FGGGG@:+?FGE+FE:FGGE?,BFGGGECE=FGCEC+:>F@B7>FGCFGGG,38@FFGGC<<FF;:FFC@FE*:FGFGG:*B*CFFGGGGF77F@F7FGEEEEGGE>:EEFE5CGG9F++/C58E8?=@970A/5**8*20*97**/9C:EFC*)7DEF**1)9)09/96=*8:DFFFF0*
@M00200:207:000000000-ALC1F:1:1101:15448:8530 1:N:0:5
ATTGGGTATAAAGGGTGCGCAGGCGGCCATGTGTGTGAGGCGTGAAAGCCCGGGGCTTAACCCCGGAATTGCACCTCAAACTACATGGCTAGAGCATTGGAGAGGGTAGCAGAATTCACGGTGTAGCAGTGAAATGCGTAGATATCGTGAGGAATACCAGAGGCGAAGGCGGCTACCTGGACAATTGCTGACGCTCAGGCACGAAAGCGTGGGGAGCAAAAGGGATTAGATACCCTGGTA
+
GGGGGGGGGGGGGGGGGGGGGGGGGGGGGGGGGGGGGGGGGGGGGGGGGGGGGGGGGGGGGGGGGGGGGGGGGGGGGGGGGGGGGGGGGGGGGGGGGGGGGGGGGGGFGGGGGGGGGGGGGGGGGGGGGGGGGGGGGGGGGGGGGGGGGGGGGGGGGGGGGGGGGGGGGGGGGGGGGGGGGGGGGGGGGGFGGGGGGGGGGGGGGGGGGGGGDGGDEGGGGFGFFFFFFFFFGGFFFFFF
@M00200:207:000000000-ALC1F:1:1101:19739:8558 1:N:0:5
ATTGGGCTTAAAGCGCGTGTAGGCGGATGGGAACGTCGGTCGCTGAAATCCCCCGGCTTAACCGGGGAACGGGCGCCGAAACGACCCGTCTGGAGGAACGTAGGGGGAGCTGGAACTTCCGGTGGAGCGGTGAAATGCGTTGAGATCGGAAGGAACGCCCGTGGCGAAAGCGAGCTCCTGGACGTTTTCTGACGCTGAGACGCGAAAGCCAGGGGAGCGAACGGGATTAGATACCCTAGTA
+
GGGGGGGGGGGGGGGGGGGGGGGGGGGGGGGGGGGGGGGGGGGGGGGGGGGGGGGGGGGGGGGGGGGGGGGGGGGGGGGGGGGGGGGGGGGGGGGGGGGGGGGGGGGGGGGGGGGGGGGGGGGGGGGGGGGGGGGGGGGGGGGGGGGGGGGGGGGGGGGGGGGGGGGGGGGDGGGGGGGGGGGGGGFGGGGGFGGGGGGGGGGGGGGGGGGGGGGGFGGGGFG@EFEFFFFFGGFFFFFFF
@M00200:207:000000000-ALC1F:1:1101:15332:8575 1:N:0:5
ACTGGGCGTAAAGGGTGCGCAGGCGGCGGCTCAAGTCAGGTGTGAAAGCCCCGGGCTTAACCTGGGATGTGCGCTTGAAACTAGGTCGCTAGAGTGTGTCAGAGGGGGGTGGAATTCCACGTGTAGCAGTGAAATGCGTAGAGATGTGGAGGAACACCGATGGCGAAGGCAGCCCCCTGGGATAACACTGACGCTCGGGCACGAAAGCGTGGGGAGCAAACAGGATTAGATACCCGGTA
+
GGGGGGGGGGGGGGGGGGGGGGGGGGGGGGGGGGGGGGGGGGGGGGGGGGGGGGGGGGGGGGGGGGGGGGGGGGGGGGGGGGGGGGGGGGGGGGGGGGGGGFFGGGGGGGGGGGGGGGGGGGGGGGGGGGGFGGGGGGGGECFFGGGGGGGGGGGGGGGGGGGGGEEGGGGGGGGGGGGGGFFGGGGGGGGGGGGGGGDEEGGG=DGGGGGGGDCG@G9DGFGFFFF669BFG7@D@EF
@M00200:207:000000000-ALC1F:1:1101:11039:8578 1:N:0:5
ACTGGGCATAAAGGGCGCGTAGGCGGTGGCGCACGTCCGGGGTGAAAGCTTTCGGCTTAACCGGAAAAGGGCCTTGGATACGGCGCCGCTGGAGGGAGGTAGGGGCAGGTGGAACTTCCGGTGGAGCGGTGAAATGCGTTGATATCGGAAGGAACGCCGGTGGCGAAAGCGACCTGCTGGACCTCTTCTGACGCTGAGGCGCGAAAGCCAGGGGAGCAAACGGGATTAGATACCCTTGTA
+
GGGGGGGGGGGGGGGGGGGGGGGGGGGGGGGGGGGGGGGGGGGGGGGGGGGGGGGGGGGGGGGGGGGGGGGGGGGGGGGGGGGGGGGGGGGGGGGGGGGGGGGGGGGGGGGGGGGGGGGGGGGGGGGGGGGGGGGGGGGGGGGGGGGGGGGGGGGGGGGGGGGGGGGGGGGGGGGGGGGGGGGGGGGGGGGGGGGCEGGGGGGGGGGGGGGGGGDGEGGGGFGFFF@FFFFFFGFFFFFF
@M00200:207:000000000-ALC1F:1:1101:17909:8593 1:N:0:5
ATTGGGTATAAAGGGTGCGTAGGTGGGCAGGTAAGTCAGTGGTGAAATCTCTAAGCTTAACTTAGAAACTGCCGTTGATACTATCTGTCTTGAATGTAGTGGAGGTGAGCGGAATATGTCATGTAGCGGTGAAATGCTTAGATATGACATAGAACACCAATTGCGAAGGCAGCTTGCTACACTATTATTGACACTGAGGCACGAAAGCGTGGGGATCAAACAGGATTAGATACCCGAGTA
+
GGGGGGGGGGGGGGGGGGGGGGGGGGGGGGGGGGGGGGGGGGGGGGGGGGGGGGGGGGGGGGGGGGGGGGGGGGGGGGGGGGGGGGGGGGGGGGGGGGGGGGGGGGGGGGGGGGGGGGGGGGGGGGGGGGGGGGGGGGGGGGGGGGGGGGGGGGGGGGGGGGGGGGGGGGGGGGGGGGGGGGGGGGGGGGGGGGGGGGGGGGGGGGGGGGGGGGGGFGGGGFGFFFFFFFFFGGFFFDFF
@M00200:207:000000000-ALC1F:1:1101:27333:8616 1:N:0:5
ACTGGGCGTAAAGGGTTCGTAGGCGGTGTGGTAAGTCGGAAGTGAAATCTCTGGGCTTAACCCAGAGGCTGCTTTCGAAACTGCCGTGCTAGAGTGCGGGAGAGGCGAGTGGAATTACAGGTGTAGCGGTGAAATGCGTAGATATCTGTAGGAACACCCGTGGCGAAGGCGGCTCGCTGGACCGCAACTGACGCTGAGGAACGAAAGCTAGGGGAGCAAACAGGATTAGATACCCTCGTA
+
GGGGGGGGGGGGGGGGGGGGGGGGGGGGGGGGGGGGGGGGGGGGGGGGGGGGGGGGGGFGGGGGGGGGGGGGGGGGGGGEGGGFGGGCGGGGGGGGGGGGGEFGGGGGGGGGGGGGGGGGGGGGGGGGGGGGGGGGGGGGGGGGGGGGGGGGGGGGGGGGGGDFGGGGGGGGGGGGGGGGGF6EGGGGGGGGGGGGGFCGGFGGGGGGGGGFCGGGFGGGF>FF:)9FFFFFFDFF:5FE
@M00200:207:000000000-ALC1F:1:1101:16792:8619 1:N:0:5
ATTGGGTGTAAAGAGCTCGTAGGCGGCTTGGCAAGTCACGTGTGAAATCTCCAGGCTCAACCTGGTGATGCCACGTGATACTGCCATGGCTTGAGTCCGGTAGGGGACCATGGAATTCCTGGTGTAGCGGTGAAATGCGCAGATATCAGGAGGAACACCAGTGGCGAAGGCGGTGGTCTGGGCCGGTACTGACGCTGAGGAGCGAAAGCGTGGGGAGCGAACAGGATTAGATACCCCAGTA
+
GGGGGGGGGGGGGGGGGGGGGGGGGGGGGGGGGGGGGGGGGGGGGGGGGGGGGGGGGGGGGGGGGGGGGGGGGGGGGGGGGGGGGG<FGGGGGGGGGGGGGGGGGGGGGGGGGGGGGGGGGGGGGGGGGGGGCFGGGGGGGGGGGGGGGGGGGGGGGGGGGGGGGGGGGGGGGGGGGGGGGGGGGGGGGGCCFGDCEEGGGGGGGGGGGGGGGGGGFGDGGFDFFFFFFFFFGGFFFFFF=
@M00200:207:000000000-ALC1F:1:1101:12665:8644 1:N:0:5
ACTGGGCATAAAGCGTGTGTAGGCGGATTTCTAAGTACCTTGTGAAATCCCACGGCTCAACCGTGGAACTGCTTGGTATACTGGTCATCTTGAGCCAGCTAGGGGCTACCGGAACAAATGGTGGAGCGGTGAAATGCGTAGATATCATTTGGAACGCCAATGGTGAAAACAGGTAGCTGGGGCTGTGCTGACGCTGAGACACGAAAGCCAGGGGAGCGAACGGGATTAGATACCCCTGTA
+
GGGGGGGGGGGEFGGGGGGGGGGGGGGGGGGGGGGGGGGGGGGGGGGGGGGGGDEGGGGGGGGGGGGGGGGGGGGGGGGGGGGGGGGGGGGGGGGGGGGGGGGFDEGGGGGGGGGGGGGGFGGGGGGGDGGGGGGGGGGGGGGGGGGGGGGGGGGGFGGGGGGGGGGGGGGGGGGGGGFGDGGGGGGGGGGGGDGGGGGGGGGGDGGGGGGGGGGGDGGGGEGFFFFFFFFFG<FFFFFF
@M00200:207:000000000-ALC1F:1:1101:15422:8685 1:N:0:5
ATTGGGCGTAAAGGGTTCGTAGGCGGTGCGGCAAGTTGGGAGTGAAATCTCTGGGCTTAACCCAGAGGCTGCTTTCAAAACTGCTGTGCTGGAGTGTGGGAGAGGCGCGTGGAATTGCAGGTGTAGCGGTGAAATGCGTAGATATCTGCAGGAACACCCGTGGCGAAAGCGGCGCGCTGGACCACTACTGACGCTGAGGAACGAAAGCTAGGGGAGCAAACAGGATTAGATACCCCCGTA
+
GGGGGGGGGGGGGGGGGGGGGGGGGGGDGGGGGGGGGGGGGGGGGGGGGGGGGGGGGGGGGGGGGGGGGGGGGGGGGGGGGGGGGGGGGGGGGGGGGGGGGGGGGGGGGGGGGGGGGGGGGGGGGGGGGGGGGGGGGGGGGGGGGGGGGGGGGGGGGGGGGGGGGGGGGG>EGGGGGGGEGGGGGGGGGGGGGGGG5CGGGGGGGGGGGGGGGGGGFGGGGFGFFFFF?FFFGGFFFEFF
@M00200:207:000000000-ALC1F:1:1101:2509:8695 1:N:0:5
ACTGGGTTTAAAGGGCGCGTAGGCGGGATGGCAAGTCGGTCGTGAAATCCCTCGGCTCAACCGAGGAACGTCGATCGATACTGCTGTTCTTGAGGATTGCAGAGGAGACTGGAATTCCCGGTGTAGCGGTGAAATGTGTAGAGATCGGGAGGAACACCGGTGGCGAAGGCGGGTCTCTGGGCAATTCCTGACGCTGAGGCGCGAAAGCGTGGGGAGCAAACGGGATTAGATACCCGCGTA
+
GGFGGGGECGGGGGGGGGGGGGGGGGGGGGGGGGGGGGGGGGGGGGGGGFGGGGGGFGGGGGGGGGGGGGGGGGGGGGGGGGGGGGGGGGGGGGGGGGGGGGGGGGGGGGGGG=FFGGFFGGFGGGGGGFGGFGGGGGGFCFGFGGGGGGG>*>EEECGGFGGGGGGGGGGGGGGGGGCFGGCFGGGGGG7FDGDCGGGGGGGGGDGGGGGGGGDG>GFGGEGE@EFFFFFFGFFFFFFF
@M00200:207:000000000-ALC1F:1:1101:24068:8700 1:N:0:5
ATTGGGTTTAAAGGGTGCGTAGGCGGTGAATTAAGTCAGCGGTGAAATTTAGGGGCTCAACCTCTACCGTGCCGTTGATACTGGTTCGCTAGAATGCGGATGCCGTGGGAGGAATGTGTGGTGTAGCGGTGAAATGCATAGATATCACACAGAACACCGATTGCGAAGGCATCTCACGAATCCGCAATTGACGCTGAGGCACGAAAGCGTGGGGATCAAACAGGATTAGATACCCTAGTA
+
CEEDFGECFGGGGG>FCGGEGDGGGEFEF@ECFFAFGGEGEE@BDCCFDFGGGGGGGGG@FFFFFGGFGFGEEGFCGFFFGGGGGGGEGFGGCFGGFGFCC@<FGFGG@EGGGDC=F@F@FEFGGGGGCFCFDFFG9FDFFFGGGGGGFGGCGG7FCGGGGGGFGDGG7FGGFGGFGGGGGGGGGG*CC?FGGGDGG=FGEFDE5<DGD=7EGGDD@C4:D5CFFFFFF=9?F<)9F>9B
@M00200:207:000000000-ALC1F:1:1101:17051:8713 1:N:0:5
ACTGGGTTTAAAGGGTGCGTAGGTGGCCTGTTAAGTCAGGGGTGAAAGACGGTAGCTTAACTATCGCAGTGCCCTTGATACTGATGGGCTTGAATGAACTAGAGGTAGGCGGAATGTGACAAGTAGCGGTGAAATGCATAGATATGTCACAGAACACCAATTGCGAAGGCAGCTTACTATGGTTTTATTGACACTGAGGCACGAAAGCGTGGGGATCAAACAGGATTAGATACCCGAGTA
+
EFGGGGGGGGGGGFEGGGGGGGGGGGGGGGGGGGGGGGGGGGGGGGGGGGGGGGGGGGFGGGGGGGGGGGDGGGGGFGGGGGGGGGGGGGGGGEGGGGGGGGGGGGGGFGEEGGGGGGGGGGGGGGGGGGGGGGFGDFGGGGGGGGGGGGGFGGGFGGGGGGGGGGDE@FGGGGGGGGCFGGEGGGGGGGGGGGGGGGCGGGGDGDDGDGGGCDGGFGGGGFF486FFAFC=FDFFFFFF
@M00200:207:000000000-ALC1F:1:1101:7199:8718 1:N:0:5
ACTGGGTTTAAAGCGCACGTAGGCGGTGCCGTAAGTCAGATGTGAAATCCCTCGGCCTAACCGAGGAACTGCGTCTGGTACTGCGGTGCTTGAGGACCAGAGGGGTGCATGGAATTTCCGGTGGAGCGGTGAAATGCGTTGATATCGGAAGGAACTCCGGCGGCGAAAGCGATGCACTGGCTGGTTTCTGACGCTGAGGTGCGAAAGCCAGGGGAGCAAACGGGATTAGATACCCGAGTA
+
GGGGGGGGGGGGGGGGGGGGGGGGGGGGGGGGGGGGGGGGGGGGGGGGGFGGGGGGGGGGGGGGGGGGGGGGGGGGGGGGGGGGGGGGGGGGGGGGGGGGGGGGGGGGGGGGGGGGGGGGGGGGGGGGGGGGGGGGGGGGGGGGGGGGGGGGGGGGGGGGGGGGGGGGGGGGGGGGGGGGGFGGGGGGGGGGGGGGGGGGGGGGGGGGGGGGGGGGFGGGGFGFFDF=FFFFG6@DEFFF
@M00200:207:000000000-ALC1F:1:1101:7134:8746 1:N:0:5
ACTGGGTGTAAAGGGTTCGTAGGCGGTGTGGCAAGTCGGGAGTGAAATCTCTGGGCTTAACTCAGGGGCTGCTTCCGAAACTGCCGTGCTAGAGTGTGGGAGAGGCGCGTGGAATTGCAGGTGTAGCGGTGAAATGCGTAGATATCTGCAGGAACACCCGTGGCGAAAGCGGCGCGCTGGACCACTACTGACGCTGAGGAACGAAAGCTAGGGGAGCAAACAGGATTAGATACCCTTGTA
+
FGDFFGGGGGGGGGGGGGGGGGEGGGGGGGDGFGGGGGGGGGGECDGGGGGGGGGGGGGGGGGGGGGGGGGGGGGGGGGFFGGGGGGGGGGGGGGGGGGGGGEGGGGGGGGGGFFGGGGGGGGGGGGGGGGGGGGGGGFGGGGGGGGGGGGGGGGGGGGGGGGGGGCCEGGDDEGGGGGGGGGGGGGGGGGGGGGGGGGGGGDGGGGCFGGCGGGGDFGGGFDFFFBFFFBFGFFFFFFF
@M00200:207:000000000-ALC1F:1:1101:6559:8752 1:N:0:5
ATTGGGTGTAAAGCGTGCGTAGGCGGTTTGTTAAGTCTGCTGTGAAAGCCCTGGGCTCAACCTGGGAACTGCAGTGGATACTGGCGAGCTAGAGTGTGTCAGAGGATGGTGGAATTCCCGGTGTAGCGGTGAAATGCGTAGAGATCGGGAGGAACACCAGTGGCGAAGGCGGCCATCTGGGACAACACTGACGCTGAGGCACGAAAGCGTGGGGAGCAAACAGGATTAGATACCCTAGTA
+
GGFGGGGGGGGGGGGGGGGGGGGGGGGGGGGGGGGGGGFGGGGFFGGGFGGGFGGGGGGFFFFGFGFGGGGGGGGGGGGGGGGGGGGGGGGGGGGGGGGGGGGGGFEGGGF@FGGGGGGGGGFGGGGGGGEFGGGGGGGGGGFFGGGDGGGDGGGFGGGGGGGGGDGGGFEGGEEGGGGGGGGGCGCEC6EGGGGGGGGGGGGGGGGFEGC5CCCDD<C7<FGFFFFFFF6F>F?FFFFF
@M00200:207:000000000-ALC1F:1:1101:9653:8774 1:N:0:5
ACTGGGTTTAAAGGGCGCGTAGGCGGGCAGCCAAGTCAGGGGTGAAATCTTTCGGCTTAACCGGAAAACTGCTTTTGATACTGGTTGTCTAGAGTGAGGTAGGGGCATGTGGAACTTCCGGTGGAGCGGTGAAATGCGTTGATATCGGAAGGAACGCCGGTGGCGAAAGCGACGTGCTGGACCTTTTCTGACGCTGAGGCGCGAAAGCTAGGGTAGCGAACGGGATTAGATACCCCCGTA
+
GGGGGGGGGGGGGGGGGGGGGGGGGGGGGGGGGGGGGGGGGGGGGGGGGGGGGGGGGGGGGGGGGGGGGGGGGGGFFGGGGGGGGGGGGGGGGGGGGGGGGGGGGGGGGGGGGGGGGGGGGGGGGGGGGGGGGGGGGGGGGGGGGGGGGGGGGGGGGGGGGGGGGGGGGGGGGGGGGGGGGGGGGGGGGGGGGGGGGGGGGGGGGGGGGGGGGGGGFGGGGFGBDFFFFFFFGGFFFFFF
@M00200:207:000000000-ALC1F:1:1101:21036:8793 1:N:0:5
ATTGGGTTTAAAGGGAGCGTAGACGGGAGATTAAGTCAGTTGTGAAAGGCTGCGGCTCAACCGCAGCACTGCAGTTGATACTGGTTTCCTTGAGTTCGGTTGAGGTATGTGGAATTCGTGGTGTAGCGGTGAAATGCTTAGATATCACGAAGAACTCCGATTGCGAAGGCAGTACACTAAGCCGCTACTGACGTTGAGGCTCGAAAGTGTGGGTATCAAACAGGATTAGATACCCCAGTA
+
GGGGGGGGGGGGGGGGGGGGGGGGGGGGGCFGGDGGGGGGGGGEGGGGFFGGGDFGGGGGGGGGGGGGGGGGGGF,CFFGGGGGGFGGFGGGGGGGGGGGGGGGGGGGGGGGGGGGGGGGGGGGGGGDGGGGGGGGGGGGGGGGFGGGEGEGGGGGGFGEGGGGGDGGGGGGGGGGGGGGGGGGGGGGGGGG>EGGGGGGGGGDGGGGFGF5:DFGFFDGGFGFAF8FFFFFGGFFFDFF
@M00200:207:000000000-ALC1F:1:1101:8898:8794 1:N:0:5
ATTGGGTATAAAGGGTGCGTAGGCGGCGCGGAAAGTAGGGTGTGAAATCCCTCGGCTCAACCGAGGAATTGCGCCCTAAACTACCGTGCTCGAGGGAGATAGAGGTGAGCGGAACTTAGGGTGGAGCGGTGAAATGCGTTGATATCCTAAGGAACACCGGTGGCGAAAGCGGCTCACTGGCTCTCTTCTGACGCTGAGGCACGAAAGCTAGGGTAGCGAACGGGATTAGATACCCGAGTA
+
GGGGGGGGGGGGGGGGGGGGGGGGGGGGGGGGGGGGFGGGGGGGGGGGGGGGGGGGGGGGGGGEGGGGGGGGGGFGEGGGGGGGGGGGGGGGGGGGGGGGGGGGGGGGGGGGGGGGGGGGGGGGGGGGGGGGGGGGGGGGGGGFGGGGGGGGGGGGGGGGGEEGEGGGECGGGGEC?CEGGGGGGGGGGGGGDGGGGGGGGGGGG*)9CCFGGGGD:<9DGFDFEEFFF?FFFGFBE:55
@M00200:207:000000000-ALC1F:1:1101:19153:8851 1:N:0:5
ATTGGGTTTAAAGCGCACGTAGGCGGCTTCGTAAGTGCGGGGTGAAATCCCACGGCTTACCCGTGGAACTGCCCCGCAGACTGCGGAGCTAGAGGATGGTAGGGGAGAGCGGAACTCCAGGTGGAGCGGTGAAATGCGTAGAGATCTGGAGGAACACCGGTGGCGAAGGCGGCTCTCTGGTCCATTACTGACGCTGAGGTGCGAAAGCTAGGGGAGCAAACGGGATTAGATACCCCCGTA
+
GGGGGGGGGGGGGGGGGGGGGGGGGGGGGGGGGGGGGGGGGGGGGGGGGGGGGGGGGGGGGGGGGGGGGGGGGGGGGGGGGGGGGGGGGGGGGGGGGGGFGGGGGGGGGGGGGGGGGGGGGGGGGGGGGGGGGGGGGGGGGGGGGGGGGGGGGGGGGGGGGGGGGG>EEGGGGGGGGGGGGGGGGGGGGGGGGGGGGGGGGGGGGGGGGGGGGGGGFG<GG>C@EFFFFFFFGGFFFFFF
@M00200:207:000000000-ALC1F:1:1101:6785:8874 1:N:0:5
ATTGGGCGTAAAGGGCGCGTAGGTGGCTCGATAAGTTGCTGGTGAAATCCCGGGGCTCAACTCCGGGGCTGCCGGTAAGACTGTCGAGCTCGAGCACGGTAGAGGCAGATGGAATTCCCGGTGTAGCGGTGGAATGCGTAGATATCGGGAAGAATACCAGTGGCGAAGGCGTTCTGCTGGGCCGTTGCTGACACTGAGGCGCGACAGCGTGGGGAGCAAACAGGATTAGATACCCGGGTA
+
GGGGGGGGGGGGGGGGGGGGGGGGGGGGGGGGGGGGGGGGGGGGGGGGGGGGGGGGGGGGGGGGGGDGGGGGGGGGGGGGGGGGGGGGGDGGGGGGGGGGGGGGGGGGGGGGGGGGGGGGGGGGGGGGGGGGGGGGFGGGGGGGGGGGGGGGGGGGGGGGGGGGGGGGGGGGGGGFCGGGGFGGGGGGGG7@CFFGGGGGGGDEGGGGGGGGGGCDFGGG:>D>:@FFFFFBFG?EFFFF
@M00200:207:000000000-ALC1F:1:1101:12410:8889 1:N:0:5
ATTGGGTTTAAAGGGTGCGTAGGTGGGCAGGTAAGTCAGTGGTGAAATCTCCGGGCTTAACCCGGAAACTGCCGTTGATACTATCTGTCTTGAATATCGTGGAGGTGAGCGGAATATGTCATGTAGCGGTGAAATGCTTAGATATGACATAGAACACCAATTGCGAAGGCAGCTCGCTACACGGTTATTGACACTGATGCACGAAAGCGTGGGGATCAAACAGGATTAGATACCCCGGTA
+
GGGGGGGGGGGGGGGGGGGGGGGGGGGGGGGGGGGGGGGGGGGGGGGGGGGGGGGGGGGGGGGGGGGGGGGGGGGGGGGGGGGGGGGGGGGGGGGGGGGGGGGGGGGGGGGGGGGGGGGGGGGGGCGGGGGGGGGGGGGGGGGFGGGGGGGGGGGGGGGGGGGGGGGDGGGGGGGGGGGGGGGGGGGGGGGGGGGGFFFGGGGGGGGGGGGEGGGGFGGGGFFFFFFFFFFFCFFFEEFF
@M00200:207:000000000-ALC1F:1:1101:10302:8911 1:N:0:5
ATTGGGTATAAAGGGTGCGTAGGTGGCTGCGTAAGTAAGGTGTGAAAGCCCTCGGCTTACCCGGGGAATTGCGCCTTATACTGCGCGGCTTGAGGATTTCAGGGGAAAGGGGAACTCCAGGTGTAGCGGTGAAATGCGCAGATATCTGGGGGAAGGCCGGCGGCGAAGGCGCCTTTCTGGGAAATTCCTGACACTGAGGCACGAAAGCGTGGGGAGCAAACAGGATTAGATACCCGGGTA
+
GGGGGGGGGGGGGGGGGGGGGGGGGGGGGGGFGGGGGGGGGGGGGGGGGGGGGGGGGGGGGGGGGGGGGGGGGGGGGGGGGGGGGGGGGDGGGGGGGGGGGGGGGGGGGGGGGGGGGGGGGGGGGGGGGGGGGGGGGGGGGGGGGGFGGGGGGGGGGGGGGGGGGGGGGGGGGGGGGGGGGGGGGGGGGGGGGGGGGGGGGGGGGGGGDEGEGGGGFGGGF@G:FFFFFFFFG4?DE:@F
@M00200:207:000000000-ALC1F:1:1101:16770:8963 1:N:0:5
ATTGGGCTTAAAGGGTGCGTAGGTGGCGGGGTAAGTTTGATGTGAAATCTCCGGGCTTAACCCGGAAAATGCATTGAATACTATTCTGCTTGGAGGGTTGGAGGGGGGACTGGAATTCTCGGTGTAGCAGTGAAATGCGTAGATATCGAGAGGAACACCAGTGGCGAAGGCGAGTCCCTGGACAACACCTGACACTGAGGCACGAAAGCTAGGGGAGCAAACAGGATTAGATACCCTAGTA
+
GGGGGG9CFGGGGFGFGGGCFGGFGGGGGGGGEGGGGGGGEGGDGGGGG,EFCFGGGGFGGGFEEFGGFFEFFGGGGGGFGFAGFGEDEGCFG8FEGGFEFFGGGGGGGEFFF@:<>FGFEGGGGGGGCGGFGECCFCECFGGGGGFGGGFGDCEGF8A@FG:C5>ECCEF8:8CG<<FF>68CCCGE7F6@FCC?GGG=GGGEGD3CCFEEG4C3:CF4FFD@@57@F?BBFG???5>B=
@M00200:207:000000000-ALC1F:1:1101:6384:8982 1:N:0:5
ATTGGGTGTAAAGGGTTCGTAGGCGGTGTGGCAAGTTGGGTGTGAAATCTCTGGGCTCAACCCAGAGACTGCTTCCAAAACTGCTGTGCTTGAGTGTGAGAGAGGCTCGTGGAATTGCAGGTGTAGCGGTGAAATGCGTAGATATCTGCAGGAACACCCGTGGCGAAAGCGGCGAGCTGGATCACTACTGACGCTGAGGAACGAAAGCTAGGGGAGCAAACAGGATTAGATACCCCTGTA
+
GGGGGGGGGGGGGGGGGGGGGGGGGGGGGGGGGGGGGGGGGGGGGGGGGGGGGGGGGGGGGGGGGGGGGGGGGGGGGGGGGGGGGGGGGGGGGGGGGGGGGGFGGGFGGFGGCFGGGGGGGGGGGGGGGGGFGGGGGGGGGGGGGGGGGGGGGGGGGGGGGDGGGEGCGGGGGGGGGEGGGGGGGGFGGGFGGDGEEGGGGGGGGGGGGGGGGGGG@GGDDFFFFFFFFFFFGFFFFFFF
@M00200:207:000000000-ALC1F:1:1101:13725:9012 1:N:0:5
ATTGGGCTTAAAGGGCGTGTAGGCGGTCGGCCAAGTCTGATGTGAAAGCCCGAGGCTCAGCCTCGGAAGTGCGTCGGAAACTAGTCGGCTGGAGCGCGATAGAGGAGGGTGGAATTCCTGGTGTAGCGGTGAAATGCGTAGATATCAGGAGGAACACCGGCGGCGAAGGCGGCCCTCTGGATCGTTGCTGACGCTGAGACGCGAAAGCGTGGGGAGCAAACAGGATTAGATACCCCTGTA
+
GFGGGGGGGGGGGGGGGGGGGGGGGGGE@FE@CGGGG@CCEGGGGGGGGGGGGGGGGGGGG8EEEGGGEGGGCFGGGGGGGGGG@FGEGGGGGGGGGGDGGGFGGGGG@GGGGGCFCGFGGGGGGGGGGGGGGGGGGGGGGGGGGGGFC7CCFGGCGGGDCEEDGGGEDFCEDEE>FGGGF9E>FGGGGGGGGGGGGGGGGGGGGGGGGEGG=DGGEGGGGFGFFFFFFFFFGFF>>FFF
@M00200:207:000000000-ALC1F:1:1101:14149:9018 1:N:0:5
ATTGGGCATAAAGCGTGCGTAGACGGTTAGATAAGTCGGGTGTGAAAGCCCCGGGCTCAACCTGGGAATTGCATTCGAGACTGTTTAGCTAGGGTGCGGAAGAGGGAAGCGGAATTTCAGGTGTAGCGGTGAAATGCGTAGATATCTGAAGGAACACCAGTGGCGAAAGCGGCTTCCTGGTCCAGCACCGACGTTCAGGCACGAAAGCGTGGGGAGCAAACAGGATTAGATACCCTCGTA
+
GGGGGGGGGGGGGGGGGGGGGGGGGGGGGGGGGGGGGGGGGGGGGGGGGGGGGGGGGGGGGGGGGGGGGGGGGGGGGGGGGGGGGGGGGGGGGGGGGGGGGGGGGGGGGGGGGGGGGGGGGGGGGGGGGGGGGGGGGGGGGGGGGGGGGGGGGGGGGGGGGGGGGGGGGGGGGGGGGGGGGGGGGGGGGGGGGGGGGGGGGGGGCGGGGGGGGGGGFGGGGFGFFFFFFFFFGGFFFDFF
@M00200:207:000000000-ALC1F:1:1101:8786:9041 1:N:0:5
ACTGGGCATAAAGGGCGCGTAGGCGGCTCGGTAAGGGGGCGGTGAAAGCCCGGGGCTCAACCCCGGGTCTGCCGGACCGACTGCCGAGCTTGAGCACACTAGGGGCAGGTGGAATTCCGGGTGTAGCGGTGGAATGCGTAGAGATCCGGAAGAACACCGGTGGCGAAGGCGGCCTGCCGGGGTGTGGCTGACGCTGAGGCGCGACAGCGTGGGGAGCAAACAGGATTAGATACCCGTGTA
+
GGGGGGGGGGGGGGGGGGGGGGGGGGGGGGGFGGGGGGGGGGGGGGGGGGGGGGGFGGGGGGGGGGGGGGGGGGGGGGGGGGGGGGGGGGGGGGGGGGGGGGGGGGGGGGGGGGGGGGGGGGGGGGGGGGGGGGGGGGGGGGGGGGGGGGGGGGGGGGGGGGGGGGGGGGGGGGGGGGGGGGGGGGGGGGGGGGGGGGGGGGGGGGGGGGGGGGGGFGGGGFGFFFFFFFFFGGFFFFFF
@M00200:207:000000000-ALC1F:1:1101:5262:9053 1:N:0:5
ATTGGGCTTAAAGGGCGCGTAGGCGGGTCAGCAAGTCCGGGGTGAAATCTTTCGGCTCAACCGGAAAAGTGCCTTGGATACTGCTGGTCTCGAGGGAGGTAGGGGTATGTGGAACTTCCGGTGGAGCGGTGAAATGCGTTGATATCGGAAGGAACGCCGGTGGCGAAAGCGACGTACTGGACCTCTTCTGACGCTGAGGCGCGAAAGCTAGGGGAGCAAACGGGATTAGATACCCCAGTA
+
GGGGGGGFGGGGGGGGGGGGGGGGGGGGGGGGGGGGGGGGGGGGGGGGGGGGGGGGGGGGGDGDFGGGFGGGGGGFGGGGGGGA?FGGGGDFGGEECEGGGGGGGFFEGGGGGGGGGGGGGGGGFGGGGGGFGGGGGGGGGG@FGGGGGGGGGGGGCGGGGGGGGGGEGGGGGEGEGGGGGGFGGGFGGGGGGGGGGGGGGGGGGGGGFCGGFDGGFGGCGFGEEEFFFFFFGGFFB3FF
@M00200:207:000000000-ALC1F:1:1101:17390:9109 1:N:0:5
ACTGGGTATAAAGGGTGTGTAGGCGGGCCTGTAAGTCAGTGGTGAAATCTCCGGGCTCAACCCGGAAACTGCCATTGATACTATAGGTCTTGAATTTTGTTGAGGTTGGCGGAATATGTCATGTAGCGGTGAAATGCATAGATATGACATAGAACACCGATTGCGAAGGCAGCTAGCTAAACAAATATTGACGCTGAGGCACGAAAGCGTGGGGATCAAACAGGATTAGATACCCCAGTA
+
GGGGGGGGGGGGGGGGGGGGGGGGGGGGGGGGGGGGGGGGGGGGGGGGGGGGGGGGGGGGGGGGGGGGGGGGGGGGGGGGGGGGGGGGGGFGEGGFGGGGGGGGGGGGGGGGEEGGGGGGGGGGGGGGGGGGGGGGFGGGGGGGGGGGGGGGGGGGGGGGGGGGGGGDGGGGGGGGGGGGGGGGGGFGGGGGGGGGGCGGGGGGGGDGGGDDEGGGFGGFC>C@FFFFFFFFG9FFFFFF
@M00200:207:000000000-ALC1F:1:1101:16925:9115 1:N:0:5
ACTGGGTGTAAAGCGCGTGTAGGCGGCTGGCCAAGCGTGGTGTGAAATCTTCGGGCTTAACCCGAAAACTGCATTGCGAACTGGTCTGGCTAGAGTGTGTGAGAGGGTAGTGGAATTCCCGGTGTAGCGGTGAAATGCGTAGATATCGGGAGGAACACCAGTGGCGAAGGCGGCTACCTGGCACATAACTGACGCTGAGACGCGAAAGCGTGGGGAGCGAACCGGATTAGATACCCGGGTA
+
GGGGGGGGGGGGGGGGGGGGGGGGGGGGGGGFGGGGGGGGGGGGGGGGGGGGGGGGGGGGGGGGGGGFGGGGGGGGGGGGGGGGGGGGGGGGGGGGGGGGGGGGGGGGGGGGGGGGGGGGGGGGGGGGGGGGGGGGGGGGGGDEFGGGGGGDGGGGGGGGGGGGGGGGGGGGGGGGGGGGGGGGGGGGGGGGGGGGGGGGGGGGEGGGGGGGGGD<DGGDDE9BFFFFFFFFGGF?DBDFE
@M00200:207:000000000-ALC1F:1:1101:27243:9135 1:N:0:5
ATTGGGTATAAAGGGTGCGTAGGTGGCGCCGTAAGTCGGGTGTGAAATTTCGGAGCTTAACTCCGAAACTGCATTCGATACTGCGGTGCTTGAGGACTGGAGAGGAGACTGGAATTCATGGTGTAGCAGTGAAATGCGTAGAGATCATGAGGAAGACCAGTGGCGAAGGCGGGTCTCTGGACAGTTCCTGACACTGAGGCACGAAGGCCAGGGGAGCAAACGGGATTAGATACCCCCGTAAGA
+
GGGGGGGGGGGGGGGFEGGFGGGFGGGGGGGGGGGFGGGGFGEEGFGGGGGGGGGGFGGGGCFGGGGGGGGGGGGGGFGGGGGGGGGGGGGGGGGGGGGGGGGGGGGGGGGGGGGGFGGGGGGGGGGGGGFFGGGGGGGGEGGGFGGGGGGGGGGGFFFGGGGGGDGGGGGGGGGGFGGGGGGGGGGGGGECC?DFGGGGGGGGGGDDC=FGDGGCEGGGGFGB@>F@FFFF7>@FF;DEFFF
@M00200:207:000000000-ALC1F:1:1101:19993:9145 1:N:0:5
ATTGGGCTTAAAGGGCGCGTAGGCGGCTTGCCAAGTCAGTGGTGAAATCCCGCAGCTTAACTGCGGAAGTGCCTTTGATACTGGCGAGCTCGAGGGAGGTAGGGGTATGTGGAACTTCTGGTGGAGCGGTGAAATGCGTTGATATCAGAAGGAACGCCGGTGGCGAAAGCGACGTACTGGACCTCTTCTGACGCTGAGGCGCGAAAGCTAGGGGAGCATACGGGATTAGATACCCTAGTA
+
FFFGGGGFFEFFF<@FFGGGGGGGGEEGG@FDFDFGC,66EFGFGDFFGGGGGGEGG9@,C<F,BFC>=CEFFFGG?EFFGGE8<:=FGGGGECCG7FGFFFGGG=@>D8DF5FFGAFDGGGGCEDGEGEEFGGFGG@FBGGFECFFGGGGGGGGGGGGGGDCGGDE@@FGCC5*3BBEG*=C<C9+><99FGGGG8FGDEDD*>CCGGGGFF<CCEG47DFDDEFF?F7BF>FFF4>FF
@M00200:207:000000000-ALC1F:1:1101:21869:9168 1:N:0:5
ACTGGGTTTAAAGCGCGTGTAGGCGGGCAGGCACGTCGGTCGCTGAAAGCCCCCGGCTCAACCGGGGAAGTGGCGCCGATACGACCGGCCTGGAGGGGCGTAGGGGGGACTGGAACTTCCGGTGGAGCGGTGAAATGCGTTGAGATCGGAAGGAACGCCCGTGGCGAAAGCGAGTCCCTGGACGCCATCTGACGCTGAGACGCGAAAGCCAGGGGAGCGAACGGGATTAGATACCCTAGTA
+
GGGGGGGGGGGGGGGGGGGGGGGGGGGGGGGGGGGGGGGGGGGGGGGGGGGGGGGGGGGGGGGGGGGGGGGGGGGGGGGGGGGGGGGGGGGGGGGGGGGGGGGGGGGGGGGGGGGGGGGGGGGGGGGGGGGGGGGGGGGEGGGGGGGGGGGGGGGGGGGGGGGGGGGGGGGGGGGGGGGGGGGGGGGGGGGGGGGGGGGGGGGGGGGGGGGGGGGGFGGGGFGFFF>FFFFFGGFFFFFFF
@M00200:207:000000000-ALC1F:1:1101:18802:9195 1:N:0:5
ATTGGGTGTAAAGGGTTCGTAGGCGGTGCGGCAAGTTGGGAGTGAAATCTCTGGGCTTAACCCAGAGACTGCTTTCAAAACTGCTGTGCTAGAGTATGAGAGAGGCTCGTGGAATTGCAGGTGTAGCGGTGAAATGCGTAGATATCTGCAGGAACACCCGTGGCGAAAGCGGCGAGCTGGATCATCACTGACGCTGAGGAACGAAAGCTAGGGGAGCAAACAGGATTAGATACCCCCGTA
+
GGGGGGGGGGGGGGGECGGGGGGGGGGC:FG:FGGGFGGGGGGGGGGFGDFFGGGGGGGGGGGGGFGGGGFDGGGDGGGGGGG9FFEFGGGGGGGAFGGDGGGGGGFGEEGGGGGCEFCFFGGFFFFGGGGGGGGGGGDEGEGGGGGGGGGGGGGGGGGGGGGGGGGCBFEGGGGEEGGGGGGFFGCEGGCGGGDDGGGFGGDGGGGGGGGGGGGGFGG4<@GFFFFF?BFFGGFF57<B
@M00200:207:000000000-ALC1F:1:1101:26144:9245 1:N:0:5
ACTGGGCGTAAAGGGCGCGTAGGCGGCCAGCACAAGTCAGTTGTGAAATCTCCGGGCTTAACTCGGAAAGGTCAACTGATACTGTGCGGCTAGAGTGCGGAAGGGGCAACTGGAATTCTCGGTGTAGCGGTGAAATGCGTAGATATCGAGAGGAACACCTGCGGCGAAGGCGGGTTGCTGGGCCGACACTGACGCTGAGGCGCGAAAGCCAGGGGAGCGAACGGGATTAGATACCCGTGTA
+
@FGFGEGG@FC<FGD7FEGGEGGGEC+FECDFFGFDECFEFFFFGFFFFGFGFEEEE7<FAFGGGGE@CEGCGGGAFFFAFGGFEFAGGEGGGFEFFGGGG@F@@FGGGD<FGGGG<FFFFFGGFGFFFGC+@<CGGFE<FGGFCCGGGGCFCEEA:FEGGFEFGD8CGG7ECDCE58CCFGGGGGGC5?CFGG::EGGG=DDDGDCG6C68CDG)77735<C:;>3;=?FF:7//<BE@5
@M00200:207:000000000-ALC1F:1:1101:5880:9265 1:N:0:5
ATTGGGTTTAAAGCGTGTGTAGGCGGGCCGTTAAGTATCTTGTGAAATCCCCCGGCTCAACCGGGGAATGGCTGGATATACTGGCGGTCTTGAGCAGTCTAGGGGCAGATGGAACAGACGGTGGAGCGGTGAAATGCGTAGATATCGTCTGGAACGCCAAAGGTGAAGACAGTCTGCTGGGGACTTGCTGACGCTGAGACACGAAAGCCAGGGGAGCGAACGGGATTAGATACCCCAGTAAGA
+
GGGGGGGGGGGGGGGGGGGGGGGGGGGGGGGGGFGGGCGGGGGGGGGGGGGGGGGGGGGGGGGGGGGGGGGGGGGGGGGGGGGGGGGGGGGGGGGGGGGGGGGGGGGGGCGFFGGGGGAFGFGGGGCGGEGFGGGGGGGGGGCGFCFGGGGGGGFGDGEEFGFGGGGGGGGGGFF?CGGGDGGEFGGEFFCCEGGGGGGGGFGGGGDFFGFGEGGGFDGGGFGDD>?=?4B679;@BFF???D
@M00200:207:000000000-ALC1F:1:1101:25108:9317 1:N:0:5
ACTGGGTATAAAGGGTGCGCAGGCGGTCCTGCAAGTCAGGCGTGAAATCCCCGGGCTTAACCTGGGAATGGCACTTGAAACTACGGGACTGGAGTATGGCAGAGGGAGGTGGAATTCCACGTGTAGCGGTGAAATGCGTAGAGATGTGGAGGAACACCGATGGCGAAGGCAGCCTCCTGGGCCAATACTGACGCTCATGCACGAAAGCGTGGGGAGCAAACAGGATTAGATACCCGCGTA
+
GGGGGGGGGGGGGGGGGGGGGGGGGGGGGGGGGGGGGGGGGGGGGGGGGGGGGGGGGGGGGGGGGGGGGGGGFGGGFGGGGGGGGGGGGGGGGGGGGGGGFGGFGGGGGGGGGGGGGGGGGGGFFGGGGEEGGGGGGGGGGGGFGGGGGFGDEFGGGGGGGEEGEGGGGGGGGGGFGGGCGGGGGGGGGGGGGGGGGGGGFGGGGCDGGEGGEGGGFGGGGFGFFFFFFFFFGFF>EBFF
@M00200:207:000000000-ALC1F:1:1101:5516:9322 1:N:0:5
ATTGGGCTTAAAGGGCGCGTAGGCGGGCTGCCAAGTCCGGGGTGAAATCTTTCGGCTTAACCGGAAAAGTGCCTTGGATACTGGCGGTCTAGAGGGAGGTAGGGGCATGTGGAACTTCCGGTGGAGCGGTGAAATGCGTTGATATCGGAAGGAACGCCGGTGGCGAAAGCGACGTGCTGGACCTCTTCTGACGCTGAGGCGCGAAAGCTAGGGGAGCGAACGGGATTAGATACCCGAGTA
+
GGGGGGGFGGGGGGGGGGGGGGGGGDGGGGGGGFGGGGGGGGGGGGGGGGGGGGGGGDFGGGGGGGGGGGGGGGGGGGGGGGGGGGGGGGGGGFGGDGGGGGGGGGGGGGGGGGGGGGGGGGGGGFGGGGGGGGGGGGGGGGGGGGGGGGGGGGGGGGGGGGGGG7CEGGGGEGCCGGGGGGFGGGGGGGGGGGGGGGGGCGDGDDCDFFGGGGGGFGCCGFGEBBFFF==BGGFFE)<@
@M00200:207:000000000-ALC1F:1:1101:10478:9344 1:N:0:5
ACTGGGCTTAAAGGGTGCGTAGGCGGGTCTTTAAGTCAGGGGTGAAATCCTGGAGCTCAACTCCAGAACTGCCTTTGATACTGAGGATCTTGAGTTCGGGAGAGGTGAGTGGAACTGCGAGTGTAGAGGTGAAATTCGTAGATATTCGCAAGAACACCAGTGGCGAAGGCGGCTCACTGGCCCGATACTGACGCTGAGGCACGAAAGCGTGGGGAGCAAACAGGATTAGATACCCTTGTAAGA
+
GGGGGGGGGGGGGGGGGGGGGGGGGGGGGGGGGGGGGGGGGGGGGGGGGGGGGGGGGGGGGGGGGGGGGGGGGGGGGGGGGGGGGGGGGGGGGGGGGGGGGGGGGGDFGGGGGGGGGGGGGGGGGGGFGGGGGGGGGGGGGGGGGGGGGGGGGGGGGGGGGGGGGGGGGGGDGGGFGGGGGGGGGGDGFGGGGGGGGGGGDGGGGGGGGEGGGDGD@GGDFFGFF6?FFFFFGFFFFFFB**:
@M00200:207:000000000-ALC1F:1:1101:9544:9348 1:N:0:5
ATTGGGTATAAAGTGCACGTAGGCGGACTATTAAGTCAGGGGTGAAATCCCGGAGCTCAACTCCGGAACTGCCTTTGATACTGGTAGTCTAGAGACCGAGAGAGGTAAGTGGAACTCCTAGTGTAGAGGTGGAATTCGTAGATATTAGGAAGAACACCAGTGGCGAAGGCGGCTTACTGGCTCGGAACTGACGCTGAGGTGCGAAAGCGTGGGGAGCAAACAGGATTAGATACCCCCGTA
+
GGGGGGGGGGGGGGGGGGGGGGGGGGGGGGGGGGGGGGGGGGGGGGGGGGGGGGGGGGGGGGGGGGGGGGGGGGGGGGGGGGGGGGGGGGGGGGGGGGGGGGGEGGGGGGGGGGGGGGGGGGGGGGGGGGGGGGGGGGGGGGGGGGGGGGGGGGGGGGGGGGGGGGGDGGGGGGGGGGGFGGGGGGGGGGGGGGGGGGGGGGGGGDGGGGGDGDGGFFFGGFGFFFFFFFFFGG4FEFFF
@M00200:207:000000000-ALC1F:1:1101:27332:9397 1:N:0:5
ACTGGGTTTAAAGGGTGCGTAGGCGGGTTCTTAAGTCAGAGGTGAAATCCTGGAGCTCAACTCCAGAACTGCCTTCGATACTGAGAGTCTTGAGTTCGGGAGAGGTGAGTGGAACTGCGAGTGTAGAGGTGAAATTCGTAGATATTCGCAAGAACACCAGTGGCGAAGGCGGCTCACTGGCCCGATACTGACGCTGAGGCACGAAAGCGTGGGGAGCAAACAGGATTAGATACCCTCGTA
+
GGGGGGGGDGGGGGGGGGGGGGGGGGGGGGGGGGGGGGGGGGGGGGGGGGGGGGGGGGGGGGGGGGGGGGGGGGGGGGGGGGGGGGGGGGGGGGGGGGGGGGGGGGGGGGGGGGGGGGGGGFGGGGGGGGGGGGGGGGGGGGGGGGGGGGGGGGGGGGGGGGGGGGGGGGGGGCEFFGGGGGGGGGGGGGGGGGGGEGGGGGGGGGGFGGGGGGGGFGGGGFGFF@FFFFFFDGFFFFFF
@M00200:207:000000000-ALC1F:1:1101:21277:9411 1:N:0:5
ACTGGGCTTAAAGCGTGTGTAGGTGGACTGGTAAGTACCTTGTGAAATCCCACGGCTTAACCGTGGAACTGCTGGGTATACTGCTGGTCTTGAGCAGCCTAGGGGCGAGTGGAACAAATGGTGGAGCGGTGAAATGCGTAGATATCATTTGGAACGCCAATGGTGAAAACAACTCGCTGGGGGCTTGCTGACACTGAGACACGAAAGCCAGGGGAGCAAACGGGATTAGATACCCCAGTA
+
GGGGGGGGGGGGGGGGGGGGGGGGGGGGGGGGGGGGGGGGGGGGGGGGGGGGGGGGGGGGGGGGGGGGGGGGGGGGGGGGGGGGGGGGGGGGGGGGGGGGGGGGGGGGGGGGGGGGGGGGGGGGGGGGGGGGGGGGGGGGGGGGGGGGGGGGGGGGGGGGGGGGGGGGGGGGGGGGGGGGGGGGGGGGGGGGGGGFGFGGGGGGGGGGGGGGGGGGFGGGGFGFFBFFFFFFGCFFFFFF
@M00200:207:000000000-ALC1F:1:1101:17808:9412 1:N:0:5
ACTGGGTTTAAAGGGTGCGTAGGCGGCCCCGTAAGTCAGTGGTGAAATATCTCAGCTTAACTGAGAGGGTGCCATTGATACTGCGGGGCTTGAGTACAGATGAGGTAGGCGGAATTGACGGTGTAGCGGTGAAATGCATAGATATCGTCAAGAACACCGATAGCGAAGGCAGCTTACTAAGCTGTAACTGACGCTGAGGCACGAAAGTGTGGGGATCAAACAGGATTAGATACCCGTGTA
+
GGGGGGGGGGGGGGGGGGGGGGGGGGGGGGGGGGGGGGGGGGGGGGGGGGGGGGGGGGGGGGGGGGGGGGGGGGGGGGGGGGGGGGGGGGGGGGGGGGGGGGGGGGGGGGGGGGGGGGGGGGGGGGGGGGGGGGGGGGGGGGGGGGGGGGGGGGGGGGGGGGGGGGGGGGGGGGGGGGGGGGGGGGGGGGGGGGGGGGGGGGGGGGGGGGGGGGGGFGGGGFGFFFFFFFFFGGF>DBFF
@M00200:207:000000000-ALC1F:1:1101:6284:9416 1:N:0:5
ACTGGGTTTAAAGAGCGTGTAGGCGGCCAGATAAGTGGGTTGTGAAAACTGGAGGCTTAACCTTCAGACGTCGACCCAAACTATCTGGCTAGAGTCCGGAAGAGGAGAGTGGAATTCCTGGTGTAGCGGTGAAATGCGCAGATATCAGGAAGAACACCCGTGGCTAAGGCGGCTCTCTAGTACGGTACTGACGCTGAGACGCGAAAGCGTGGGGAGCGAACAGGATTAGATACCCGTGTA
+
GGGGGGGGGGGGGGGGGGEFGGGGGGGGGGGCGCFGGGGGGGGGGGGGGGGGGGGGGGGGGGGGGGGGGGGGGGGGGGGGGGGGGGGGGGGGGGGGGFGEGGGGGGGFGGGGGGGGGGGGGGGGGGGGGFGGGGGGGGGGGGGGGGGGGGGGGGGGGGGGGGGGGGGGGGGEEGGGGGGGGGGGGGGGGG,::=DGGGDGGGGGGGGFGDGGGGD<BGGDGFGF49BFF@FFGGFFEFFF
@M00200:207:000000000-ALC1F:1:1101:24480:9442 1:N:0:5
ATTGGGCGTAAAGGGTGTGTAGGTGGCGCCGTAAGTCGGGTGTGAAATTTCGGAGCTTAACTCCGAAACTGCATTCGATACTGCGGTGCTTGAGGACTGGAGAGGAGACTGGAATTTACGGTGTAGCAGTGAAATGCGTAGATATCGTAAGGAAGACCAGTGGCGAAGGCGGGTCTCTGGACAGTTCCTGACACTGAGACACGAAGGCCAGGGGAGCAAACGGGATTAGATACCCCAGTA
+
GGGGGGGGGGGGGGGGGGGGGGGGGGGGGGGGGGGGGGGGGGGGGGGGGGGGGGGGGGGGGGGGGGGGGGGGGGGGGGGGGGGGGGGGGGGGGGGGGFGGFFGGGGGGGGGGGGGGGGGGGGGGGGGGGGGGGGGGGGGGGGGGGGGGGGGGGGGGGGGGGGGGGGGGGGGGGGGGFGGGGGGGGGGGGGGGGGGGGGGGGGGGGGGGGGGGEGGGFGGGGEDD@DF@FFFFGG@FFEFF
@M00200:207:000000000-ALC1F:1:1101:23076:9443 1:N:0:5
ATTGGGCATAAAGGGCGTGTAGGCGGCCAGGTAAGTGGGATGTGAAATGCCCCGGCTCACCCGGGGACCGGCATCCCAAACTGTCTGGCTTGAGTATGGGAGAGGATGAGGGAATTCCTGGTGTAGCGGTGAAATGCGTAGATATCAGGAGGAACACCGGTGGCGAAGGCGCTCATCTGGCCCAATACTGACGCTGAGGCGCGAAAGCTAGGGGAGCAAACGGGATTAGATACCCGAGTA
+
GGGGGGGGGGGGGGGGGGGGGGGGGGGGGGGGGGGGGGGGGGGGGGGGGGFGGGGGGGGGGGGGGGGGGGGGGGGGGGGGGGGGGGGGGGGGGGGGGGGGGGGGGGGGGGGGGGGGGGGGGGGGGGGGGGGGGGGGGGGGGGGGGGGGGGGGGGGGGGGGGGGGGGGGGGGGGGGGGGGGGGGGGGGGGCGGGGGGGGGGGGGGDDGGFFGDGGGGFGGGGEGFFF@FFFFFGG?>EFF>
@M00200:207:000000000-ALC1F:1:1101:10504:9450 1:N:0:5
ACTGGGTATAAAGGGTGCGTAGGCGGAACGATAAGTCAGTGGTGAAAGCCTGCGGCTTAACTGCAGAACTGCCATTGATACTGTCGATCTTGAGTACATTTGATGTGGGCGGAATGTGCCATGTAGTGGTGAAATACTTAGATATGGCACAGAACACCGATCGCGAAGGCAGCTCACAAAACTGTAACTGACGCTGAGGCACGAAAGCGTGGGGATCAAACAGGATTAGATACCCTGGTA
+
GGGGGGGGGGGGGGGGGGGGGGGGGGGGGGGGGGGGGGGGGGGGGGGGGGGGGGGGGGGGGGGGGGGGGGGGGGGGGGGGGGGGGGGGGGGGGGGGGGGGGGGGGGGGGGGGGGGGGGGGGGGGGGGGGGGGGGGGGGGGFFGGGGGGGGGGGGGGGGGGGGGGGGGGGGGGGGGGGGGGGGGGGGGGGGGGGGGGGGGGGGGGGGGGGGGGDGGGFGGGGFGFFFFFFFFFGGFFFFFF
@M00200:207:000000000-ALC1F:1:1101:27409:9474 1:N:0:5
ATTGGGCTTAAAGCGCGTGTAGGCGGCTCGGTAAGTCTGCTGTGAAAGTCCAGGGCTCAACCCTGGAATGCCGGTGGAAACTGTCGAGCTTGAGTCCGGAAGAGGCGAGTGGAATTCCTGGTGTAGCGGTGAAATGCGCAGATATCAGGAGGAACACCAATGGCGAAGGCAGCTCGCTGGGACGGTACTGACGCTGAGACGCGAAAGCGTGGGGAGCAAACAGGATTAGATACCCTAGTA
+
GGGGGGGGGGGGGGGGGGGGGGFGGGGGEGGFGGGGGGGGFGGGGGGGGGGGGGGGGGGGGGGGGGGGGGGGGGGGGGGGGGGGGGFFGGGGGGGGGGGGGGGGGGGGGEFGGGGGGGGGGGGGGGGGGGGGGGGGGGGGGGGGGGGGGGGGGGGGGGGGGGGGGGGGGGFEGGGGEEGGEFGGGCEEGGGGGDDGDG?EGGGGGGGGGGGGGGGGFGFGGFGFFFBFF=?FGGFFFF6F
@M00200:207:000000000-ALC1F:1:1101:20169:9495 1:N:0:5
ATTGGGTTTAAAGAGCTCGTAGGCGGTTTGATAAGTCGGGTGTGAAACCTCCAGGCTCAACCTGGAGCCGCCACTCGATACTGTCATGACTAGAATTCGGTAGGGGACCACGGAATTCGTGGTGTAGCGGTGAAATGCGCAGATATCAGGAGGAACACCAGCAGCGAAGGCGGTGGTCTGGGCCGACATTGACGCTGAGGAGCGAAAGCGTGGGGAGCGAACAGGATTAGATACCCTGGTA
+
FGGGGGGGGGGGGGGGGGGGGGGGGGGGGGGGGGGGGGGGGGGGGGGGGGGGGGGGGGGGGGGGGFGGGGGGGGGGGGGGGGGFGGGGGGGGGGGGGGFGGGGGGGGGGGGGDGGGGGGGGGGGGGGGGGFGFG<DFGGGGGEFGGGGFGGGGGGGGGGGGGGGGGEGGGGGGGGGGGGGGFGGGEGGGFCCEGDEDGGGGGFEGGDGGGGGGGGGFGGDDFDFFFFFFFFFGGFFFFFFB
@M00200:207:000000000-ALC1F:1:1101:13928:9508 1:N:0:5
ACTGGGCTTAAAGGGCGCGTAGGCGGGTCATCAAGTCAGGGGTGAAATACTTCGGCTCAACCGGAGAAGTGCTTTTGATACTGGTGACCTCGAGTGGTGTAGGGGCATGTGGAACTTCCGGTGGAGCGGTGAAATGCGTAGATATCGGAAGGAACGCCGGTGGCGAAAGCGACGTGCTGGACACCTTCTGACGCTGAGGCGCGAAAGCCAGGGGAGCAAACGGGATTAGATACCCCAGTA
+
GGGGGGGGGGGGGGGGGGGGGGGGGGGGGGGGGGGGGGGGGGGGGGGGGGGGGGGGGGGGGFGEEGDGGGGGGGGGGGGGGGGGGGGGGGGGGGGGGGCFGGGGGGGGGGGGGGGGGGGGGGGGGGGGGGGGGGGGGGGGGGGGGGGGGGGGGGGGGGGGGGGGGDEEGGGGGG8EGGG?CFGGGGGGGGGGGGGGGGGG=DDEEGGGGFGGGGGGFGFGFBDEEEFFFFFFGGFFB)6=
@M00200:207:000000000-ALC1F:1:1101:2379:9518 1:N:0:5
ACTGGGTTTAAAGCGTGTGTAGGTGGACTGGTAAGTACCTTGTGAAATCCCACGGCTTAACCGTGGAACTGCTGGGTATACTGCTGGTCTTGAGCAGCCTAGGGGCGAGTGGAACAAATGGTGGAGCGGTGAAATGCGTAGATATCGGAAGGAACGCCGATGGCGAAAGCAAGCTGCTGGACCTCTTCTGACGCTGAGGCGCGAAAGCCAGGGGAGCAAACGGGATTAGATACCCCTGTA
+
GGGGGGGGGGGGGGGGG,FGFGGGGFFEFGGGGGGGGCFFGGGGGGGGGGGGGGGGGEGFGGG7FGGGGFGGEAF7FEFGGGFGGFGGGGGGGGGGDC?AFGGGGGGGECFGGFGGF,5EFGGEGGGGGGGGGGGGGGGGGGGGGGGEGGGGGGG>FGGEDGGGGGGC7EGCGFFGFCGGGGGG?FGFEGGGGGGGGGGGCDGGGGDG=FGGGGGGFCDGGFGFDEFFFFFFGCF>>57B
@M00200:207:000000000-ALC1F:1:1101:7116:9518 1:N:0:5
ACTGGGCTTAAAGGGCGCGTAGGCGGCGCGACAAGTCACCTGTGAAATCTCCGGGCTTAACTCGGAGCCTGCAGGCGAAACTGTCGTGCTGGAGTATGGGAGAGGTGCGTGGAATTCCCGGTGTAGCGGTGAAATGCGTAGATATCGGGAGGAACACCTGTGGCGAAAGCGGCGCACTGGACCATAACTGACGCTGAGGCGCGAAAGCTAGGGGAGCAAACAGGATTAGATACCCGAGTA
+
GGGGGGGGGGGGGGGGGGGGGGGGGGGGGGGGGGGGGGGGGGGGGGGGGGGGGGGGGGGGGGGGGGGGGGGGGGGGGGGGGGGGGGGGGGGGGGGGGGGGGGGGGGGGGGGGGGGGGGGGGGGGGGGGGGGGGGGGGGGGGGGGGGGGGGGGGGGGGGGGGGGGGGGGGGGGGGGGGGGGGGGGGGGGGGGGGGGGGGGGGGGGGGGGGGGGGGGGFGGGGFGFFFFFFFFFGGFFFFFF
@M00200:207:000000000-ALC1F:1:1101:27784:9525 1:N:0:5
ACTGGGTTTAAAGGGTGCTCAGGTGGTTTTGTAAGTCAGAGGTGAAATTTCGGGGCTCAACCCCGGAACTGCCTTTGATACTGCAAGGCTTGTGTACGGAAGAGGCTGATGCAATTTCTGGTGTAGCAGTGAAATGCGTAGATATCAGAAAGAACACCAGTGGCGAAGGCGGTCAGCTGGTCCGGTACAGACACTAAAGCACGAAAGCATGGGGAGCAAACAGGATTAGATACTCCGGTA
+
FEGGC9C@FCECEGGGCGGGFFG@EF;<FC@F<9FFGGDFGCEFF,EFFA9EFGDG7FFEAECCFGCFGGGEDFFE9,FE,CEFF9FFEFFG=<EFCCB7FFCBEFD8=FF,EF?FGGC,?5A?ECFGGGGCECF,9=?4C7AFCAD,?EFC@BFEEGG?:,8FE8@EEGEGE**46>@>FD88CGC:EC?,,=7FC1CFGF4:5/);<9<,A*//0C0;F4*;5F+/*++;:+;;3=@D
@M00200:207:000000000-ALC1F:1:1101:5814:9536 1:N:0:5
ATTGGGCGTAAAGGGCGCGTAGGCGGTGCCACAAGTCACCTGTGAAATCTCTGGGCTTAACTCAGAGCCTGCAGGCGAAACTGTGGTGCTGGAGTATGGGAGAGGTGCGTGGAATTCCCGGTGTAGCGGTGAAATGCGTAGATATCGGGAGGAACACCTGTGGCGAAAGCGGCGCACTGGACCATAACTGACGCTGAGGCGCGAAAGCTAGGGGAGCAAACAGGATTAGATACCCGAGTA
+
GGGGGGGDFGGGGGGGGGGGGGGGGGGGGGFGGGGGGGGGGGGGGGGGGGGGGGGGGGGGGGGGGGGGGGGGGGFGGCGGGGGGGGGGGGGGGGGGGGGGGGGGGGGGGGGGGGGGFGGGGGGGGGGGGGGGGGGGGGGGDB9CFGEDGGGGGGGGGGGGGFGGGGGECGGDGGGGGGGFGGGGGCEGGGGGGGGGDGGGDG5EGGGGGGGGGGDDFFFFGFGFFFF*7FFFGF:)8>>F
@M00200:207:000000000-ALC1F:1:1101:4014:9548 1:N:0:5
CTGGGTTTAAAGCGCACGTAGGCGGCTTCTTAAGTCAGGGGTGAAATCCTGGAGCTCAACTCCAGAACTGCCTTTGATACTGAGGAGCTAGAGTCCGGAAGAGGTGAGTGGAACTGCGAGTGTAGAGGTGAAATTCGTAGATATTCGCAAGAACACCAGTGGCGAAGGCGGCTCACTGGTCCGGTACTGACGCTGAGGTGCGAAAGCGTGGGGAGCAAACAGGATTAGATACCCCGGTA
+
GGCGFEGGFFGGGGGEGEGCGGGGGGGGGGG9EEGFEFCE6F@FFGGFGGFC,EF@FG<FFGGGCFFFEFGGGGGGFGCGGFEEFCCGFFCEFEGGGGGGGDGDEFGFGGGGGGGFGCBCEFGGGFFCFGFFFFGGFGGGGGFGGGGCBFBF@FEGGGGGFGGE@EGGGGDGGGGEFFCCGGGCCCEGDFGGGGGDF=FGFGDG5C;C:C5CEDDDFC*9*7>FFFF=FFFFCFFEB<5
@M00200:207:000000000-ALC1F:1:1101:24870:9568 1:N:0:5
ATTGGGTGTAAAGGGTGCGTAGGCGGGCTCGCAAGTGCTTTGTGAAATCCCATGGCTTAACCATGGAATGGCTTGGCATACTGCGGGCCTTGAGGTCGGTAGAGGCTGCTGGAACTCTAGGTGGAGCGGTGAAATGCGTAGATATCTAGAGGAACGCCGATGGTGAAGACAGGCAGCTGGGCCGATTCTGACGCTGAGGCACGAAAGCGTGGGGAGCGAACGGGATTAGATACCCTCGTA
+
GGGGGGFEGGGGGGGGGGGGGGGGGGDDCGGGGGGGGGFFFGGGGGGGGGGGCGGGGGGGGGCGGFGGGGGGGGEGFGGGGGGFGGEGGGGCFBDFFCCCG7FGDGGFFFGFGGGGGGGGGGGFFGDDEGGGGGGGF:+@<FFGGGFFBCGDGGGGGGCEGGECFGGGGG,?CFF:C:CF5F8BE*C9++1;CEGCGFGD5<<C=59CGGDGGDG7:DG31>D3B>?FF?=4*7@65>FF
@M00200:207:000000000-ALC1F:1:1101:12563:9570 1:N:0:5
ACTGGGTTTAAAGGGCGCGTAGGCGGCCAGCGCAAGTCAGTTGTGAAATCTCCGGGCTTAACTCGGAAAGGTCAACTGATACTGCGCGGCTAGAGTGCGGAAGGGGCAACTGGAATTCTCGGTGTAGCGGTGAAATGCGTAGATATCGAGAGGAACACCTGCGGCGAAGGCGGGTTGCTGGGCCGACACTGACGCTGAGGCGCGAAAGCCAGGGGAGCGAACGGGATTAGATACCCGGGTA
+
GGGGGGGGGGGGGGGGGGGGGGGGGGGGGGGGGGGGGGGGGGGGGGGGGGGGGGGGGGGGGGGGGGGGGGGGGGGGGGGGGGGGGGGGGGGGGGGGGGGGGGGGGGGGGGGGGGGGGGGGGGGGGGGGGGGGGGGGGGGGGGGGGGGGGGGGGGGGGGGGGGGDGEGGGGGGGGGGGGGGGGGGGGGGGGGGGGGGGGGGGGGDGGGGGGGGGGGGFGGGGFGFFEEFFFFFGGFFFFFFB
@M00200:207:000000000-ALC1F:1:1101:6580:9594 1:N:0:5
ATTGGGTTTAAAGGGCGCGTAGGCGGCGCGGGTAGTCAACGGTGAAAGCTTGGGGCTCAACCCCGAGTCGGCCGTCGATACTCCCGTGCTTGAGCACTGTAGAGGCAGGTGGAATTCCGGGTGTAGCGGTGGAATGCGTAGAGATCCGGAAGAACACCGGTGGCGAAGGCGGCCTGCTGGGCAGTAGCTGACGCTGAGGCGCGACAGCGTGGGGAGCAAACAGGATTAGATACCCCAGTA
+
GGGGGGGGGGGGGGGGGGGGGGGGGGGGGGGGGGGGGGGGGGGGGGGGGGGGGGGGGGGGGGGGGGGGGGGGGGGGGGGGGGGGGGGGGGGGGGGGGGGGGGGGGGGGGGGGGGGGGGGGGGGGGGGGGGGGEFGGGGGGGGGGGGGGGCEGGGGGGGGGGGGGGGGGGGGGGGGGGGGGGGGGGFGGGFGGGGGGGGGGGGGGGGGGGGGGGGDGFGGGGFGFFFFFFFFFGGF@EFFF
@M00200:207:000000000-ALC1F:1:1101:19891:9611 1:N:0:5
ATTGGGTTTAAAGGGTGCGTAGGCGGCGCGGAAAGTTGGGTGTGAAATCCCTCGGCTTAACCGAGGAACTGCGCCCAAAACTACCGTGCTCGAGGGAGATAGAGGTGAGCGGAACTTAGGGTGGAGCGGTGAAATGCGTTGATATCCTAAGGAACACCGGTGGCGAAAGCGGCTCACTGGATCTCTTCTGACGCTGAGGCACGAAAGCTAGGGTAGCGAACGGGATTAGATACCCCTGTA
+
GGGGGGGGGGGGGGGGGGGGGGGGGGGGGGGGGGGGGGGGGGGGGGGGGGGGGGGGGGGGGGGGGGGGGGGGGGGGGFGGGGGGGGGGGGGGGGGGGGGGGGGGGGGGGGGGGGGGGGGGGGGGGGGGGGGGGGGGGGGGGGGFGGGGGGGGGGGGGGGGGGGGGGGGGGGGGGGGGGGGGFGGGGGGGGGGGGGGGGGGGGGGGGGGGGGGGGGGFGGGGFGFDBFFFFF6CGFFFFFB
@M00200:207:000000000-ALC1F:1:1101:25475:9626 1:N:0:5
ATTGGGTTTAAAGCGTGCGTAGACGGTTATGTAAGTCGGGTGTGAAAGCCCCGGGCTCAACCTGGGAATTGCATTCGAGACTGCATAGCTAGGGTGCGGAAGAGGGAAGCGGAATTTCAGGTGTAGCGGTGAAATGCGTAGATATCTGAAGGAACACCAGTGGCGAAGGCGGCTTCCTGGTCCAGCACCGACGTTCAGGCACGAAAGCGTGGGGAGCAAACAGGATTAGATACCCTTGTA
+
GGGGGGGGGGGGGGGGGGGGGGGGGGGGGGGGGGGGGGGGGGGGGGGGGGGGGGGGGGGGGGGGGGGGGGGGGGGGGGGGGGGGGGGGGGGGGGGGGGGGGGGGGGGGGGGGGGGGGGGGGGGGGGGGGGGGGGGGGGGGGGGGGGGGGGGGGGGGGGGGGGGGGGGGGGGGGGGGGGGGGGGGGGGGGGGGGGGFGGGGGGGGEDGGGEGGGGGGFGGGGFGFFFFFFFFFFDFFFFFF
@M00200:207:000000000-ALC1F:1:1101:3613:9642 1:N:0:5
ACTGGGCATAAAGGGTGCGTAGGCGGTGCGGTAAGTCTGTTGTGAAATCTCCGGGCTCAACTCGGAGCCTGCAACGGAAACTGCCGTGCTGGAGTATGGGAGAGGTGAGTGGAATTCCCGGTGTAGCGGTGAAATGCGTAGATATCGGGAGGAACACCTGTGGCGAAAGCGGCTCACTGGACCATTACTGACGCTGATGCACGAAAGCTAGGGGAGCAAACAGGATTAGATACCCGGGTA
+
GGGGGGGGGGGGGGGGGGGGGGGGGGGGGGGGGGGGGGGGGGGGGGGGGGGGGGGGGGGGGGGGGGGGGGGGGGGGGGGGGGGGGGGGGGGGGGGGGGGGGGGGGGGGGGGGGGGGGGGGGGGGGGGGGGGGGGGGGGGGGGGGGGGGGGGGGGGGGGGGGGGGGGGGGGGGGGGGGGGGGGGGGGGGGFGGGGGGGGGGGGGGGCGGGGGGGGGGFGGGGFGFFFFFF48@FFFFFFFF
@M00200:207:000000000-ALC1F:1:1101:23211:9655 1:N:0:5
ATTGGGTTTAAAGCGCGTGTAGGCGGGCCGCCACGTCGGGCGCTGAAATCCCCCGGCTCAACCGGGGAACGGGCACCGATACGAGCGGCCTGGAGGGGAGTAGGGGGACCTGGAACTTCCGGTGGAGCGGTGAAATGCGTTGAGATCGGAAGGAACGCCCGTGGCGAAAGCGAGGTCCTGGGCTCCTGCTGACGCTGAGACGCGAAAGCCAGGGGAGCGAACGGGATTAGATACCCTTGTA
+
GGGGGGGGGGGGGGGGGGGGGGGGGGGGGGGGGGGGGEGGGGGGGGGGGGGGGGGGGEGGGGGDGGGGGGGGGGGGGGGGGGGGGGGGGGGGGGGGGGFGGFGGGGGGGGGGGFEFGGGGGGGGGGGGGGGGGGCFGGGEEGGGGGGGGEGGGGGGGGEGGGGGGGGGGGGGGGGGGGFEGGGGGGCEEGGGGGGGGGGGGGGGCDC5FGGGGG:<3<DDGFGFFE>@FFF=:CF??5FFF
@M00200:207:000000000-ALC1F:1:1101:2677:9717 1:N:0:5
ACTGGGCTTAAAGGGCGCGTAGGCGGGATGGCAAGTCGGTCGTGAAATCCTTCGGCTCAACCGAAGAACGTCGATCGATACTGCTGTTCTTGAGGATTGCAGAGGAGACTGGAATTCCCGGTGTAGCGGTGAAATGTGTAGAGATCGGGAGGAACACCGGTGGCGAAGGCGGGTCTCTGGGCAATTCCTGCCGCTGAGGCGCGAAAGCGTGGGGAGCAAACGGGATCAGATACCCGGGTA
+
GGCGGFFGGFCFEG;FGGGGGGGGGG:FC@CFFGGGGGCCFGECFDAFGGGGGGEGGGGGGGGGG:BE<:FFGGGGGGGGGGGGGGGGGDEFAFCDFC<FFGGGDFCAFGGFFGGGGGGGGGGGGGGGG<:>FGGGGGGGGGCGFFF>EGGD>FGGGG7*<ECFEGGEE888E>CCGFGFFCFG?FGGFG+8CGCEGCFGDGGEGDDGE5CEGGG<>GCFGFGFFF)<FFFFG<:DE7<E
@M00200:207:000000000-ALC1F:1:1101:14171:9756 1:N:0:5
ACTGGGCATAAAGGGTGCGTAGGCGGTTATCTAAGTCACGTGTGAAATCTTCCGGCTCAACCGGAAAACTGCGCGTGATACTGGATGACTTGAGTGAGGTAGGGGTATGTGGAACTTCCGGTGGAGCGGTGAAATGTGTAGAGATCGGAAGGAACGCCAGCAGCGAAAGCGGCATACTGGGCCTTTTCTGACGCTGAGGCACGAAAGCTAGGGGAGTGAACGGGATTAGATACCCCCGTA
+
GGGGGGGGGGGGGGGGGGGGGGGGGGGGGGGGGGGGGGGGGGGGGGGGGGGGGGGGGGGGGGGGGGGGGGGGGGGFGGGGGGGGGGGGGGGGGGGGGGGGGGGGGGGGGGGGGGGGGGGGGGGGGGGGGGGGGGGGGGGGGGGGGGGGGGGGGGGGGGGGGGGGGGGGGGGGGGGGGGGGGGGGGGGGGGGGGGGGGGGGGGGGGGGGGGGGGDGGEGGGGFCEDFFF?FFFGGFFFFFE
@M00200:207:000000000-ALC1F:1:1101:8272:9774 1:N:0:5
ACTGGGTATAAAGGGCGCGTAGGCGGGCCGACAAGTCAGGGGTGAAATCCTCCGGCTCAACCGGAGAACAGCTTCTGATACTGTCGGCCTCGAGTGGGGTAGGGGCGCGTGGAACTTCCGGTGGAGCGGTGAAATGCGTAGATATCGGAAGGAACGCCGGTGGCGAAAGCGACGCGCTGGGCCCTTTCTGACGCTGAGGCGCGAAAGCCAGGGGAGCAAACGGGATTAGATACCCGAGTA
+
GDGGGGGDGGGGGDGDGGGGGGGDGG7C@FC@FFGGGFGDFGGGGGGFGGGGFGGGGGGGGGGGGGGGGFGG@F<?EGEGGGG?FC:4CGCGEFGGFGGGGGFGGGGEFFGGGGGGFGFGGGGGGGGEGGGGGGGGGGGGGGGGGGGG><FDFGGGGGGGGGGGGGGDDGCCECG8CEGGGG5CC8@CFGGGGGGGEGGGGDGGGGGG*:FFGGDGF3DDGBDEFE?FFFFFGGF38@;5
@M00200:207:000000000-ALC1F:1:1101:5186:9778 1:N:0:5
ATTGGGTTTAAAGGGCGCGTAGGCGGGCCATCAAGTCTGGGGTGAAATCTTTCGGCTTAACCGGAAAATTGCCTGGGATACTGGTGGTCTGGAGGGTGGTAGGGGCAGGTGGAACTTCCGGTGGAGCGGTGAAATGCGTTGATATCGGAAGGAACGCCGGTGGCGAAAGCGACCTGCTGGACCACTACTGACGCTGAGGCGCGAAAGCCAGGGGAGCAAACGGGATTAGATACCCTCGTA
+
GFGGGGCGGGGGGGGGGGGGGGGGGGGGGGGGGGGGGGGGGGGGGGGGGGGGGGGGGGGGGGGGGGGGGGGGGGGGGGGGGGGGGGGGGGGGGGGGGGGGGGGGGGGGGGGGGGGGGGGGGGGGFGGGGGGGGGGGGGGGGGGGGGGEGGGGGGGGGGGGEGGGGGGGGGGGGGGGGGGGGGGCFFFGFGFGGGGGGGGGDGGGGDGGGGGGEGDGFGGGGFGFF3FF@FFFGGF?FFFE
@M00200:207:000000000-ALC1F:1:1101:5087:9791 1:N:0:5
ACTGGGCTTAAAGGGCGCGTAGGCGGGTGCGTAAGTTCGGGGTGAAAGCCCCCGGCTCAACCGGGGAACAGCTTCGGATACTGCGCATCTGGAGGGGGATAGGGGCAGACGGAACTTCCGGTGGAGCGGTGAAATGCGTTGATATCGGAAGGAACGCCGGTGGCGAAAGCGGTCTGCTGGATCCTTACTGACGCTGAGGCGCGAAAGCCAGGGGAGCGAACGGGATTAGATACCCCTGTA
+
GGGGGGGGGGGGGGGGGGGGGGGGGGGGGGGGGGGGGGGGGGGGGGGGGGGGGGGGGGGGGGGGGGGGGGGGGGGGGGGGGGGGGGGGGGGGGGGGGGGGGGGFFGGGGGGGGGGGGGGGGGGGGGGGGGGCGGGGGGGGGGGGGGGGGGGGGGGGGGGGGGGGGGGGGGGGGGGGGGGGGGGGGGFGGFGGEGGGGGGGGGGCGGGGGGGGGGGGFGGGGFGEFEFFFFFFGCFFFFFF
@M00200:207:000000000-ALC1F:1:1101:4369:9833 1:N:0:5
ACTGGGTTTAAAGGGTGCGTAGGTGGGCCAGCAAGTGCTTTGTGAAATCCCCCGGCTCAACCGGGGAACTGCGGGGCATACTGCTGGTCTTGAGGAAGGTAGGCGCCGGGGGAACAGTAGGTGGAGCGGTGAAATGCGTAGATATCTACTGGAACGCCGATGGTGAAGACGCCCGGCTGGGCCTTTCCTGACACTGAGGCACGAAAGCGTGGGGAGCAAACAGGATTAGATACCCCAGTA
+
FGG@EFGEFGGCFGGGEGGGGGGGGGGGGGGFGGEGGGGGGGGGGGGGGGFGGGGGGGGGGGGGGGGGGGGGEGGGGGGGGGDFGGGGGGGGGGFFGGGGGGGGGGGGCFCG<CFGC@FFFGFFFGGGGGGGGGG<FCGEEDFGGGGFGGGFF:FGGGGC@EGGGFGGGGGGGGGGC8CE>FGGDGGGGGGGGGGGGCGFGGGGGDDGGEGGGG:DFGGGGFF7)9697=86><6>@F7?
@M00200:207:000000000-ALC1F:1:1101:4610:9847 1:N:0:5
ATTGGGTTTAAAGCGTGTGTAGGCGGCTATGCAAGTCGGATGTGAAAGCCCCGGGCTCAACCCGGGAAGTGCACCCGAAACTGCATGGCTTGAGTACCGGAGAGGTTGGTGGAATTCTCGGTGTAGAGGTGAAATTCGTAGATATCGAGAGGAACACCGGTGGCGAAGGCGGCCAACTGGACGAGTACTGACGCTGAGACACGAAAGCGTGGGGAGCAAACAGGATTAGATACCCCAGTA
+
GGGGGGGGGGGGGGGGGGGGGGGGGGGGGGGGGGGGGGGGGGCGGGGGGGGGGGGGGGGGGGGGGGGGGGGGGGGGGGGGGGGGGGGGGGGGGGGGGGGGGGGGGGGGGGGGGGGGGGGGGGGGGGGGGGGGGGGGGGGGGGGGGGGGGGGGCGGGGGGGGGGGGGGGGGGGGGGGGGGGGGGGGGGGGGGGGGGGEFGGGGGGGGGGGGGGGGGGFGGGGFGFFFFFFFFFGGFFF>FF
@M00200:207:000000000-ALC1F:1:1101:17187:9848 1:N:0:5
ACTGGGCTTAAAGGGCGCGTAGGCGGGCTCTCAAGTCCGGGGTGAAATCTTTCGGCTCAACCGGAAAATAGCCTTGGATACTGGGAGTCTCGAGGGAGGTAGGGGCGGGTGGAACTTCCGGTGGAGCGGTGAAATGCGTTGATATCGGAAGGAACGCCGGTGGCGAAAGCGACCCGCTGGACCTCTTCTGACGCTGAGGCGCGAAAGCCAGGGGAGCAAACGGGATTAGATACCCGCGTA
+
GFGGGGGGGGGGGGGGGGGGGGGGGGGGGGGGGGGGGGGGGGGGGGGGGGGGGGGGGGGGGGGGGGGGGGGGGGGGGGGGGGGGGGGGGGGGGGGEFGGGGGGGGGGGGGGGGGGGGGGGGGGGGGGGGGGGGGGGGGGGGGGGGGGGGGGGGGGGGGGGGGGGGGGGGGGGGGGGGGGGGGGGGGGGGGGGGGGGDGGGGGGGGGGGFDGGGDD<37<FGFGFFFFFFFFFGGFFFFFF
@M00200:207:000000000-ALC1F:1:1101:3304:9876 1:N:0:5
ATTGGGTGTAAAGGGTTCGTAGGCGGTGTGGCAAGTTGGGAGTGAAATCTCTGGGCTCAACCCAGAGGCTGCTTCCAAAACTGCTGTGCTGGAGTGTGGGAGAGGCGCGTGGAATTGCAGGTGTAGCGGTGAAATGCGTAGATATCTGCAGGAACACCCGTGGCGAAAGCGGCGCGCTGGACCACTACTGACGCTGAGGAACGAAAGCTAGGGGAGCAAACAGGATTAGATACCCTAGTA
+
GGGGGGFFFGGGGGGFGGGGGGGGGGGGGGGGGGGGGGGGGGGGGGGGGGGGGGGGGGGGGGGGGGGGGGGGGGGGGGGGGGGGGGGGGGGGGGGGGGGGGEGGGGGGGCFGGGGFGGGGGGGGGGGGGGGGGGGGGGGGGGGGGGGGGGGGGGGGGGEEGGGDEGEEGCGGGGGGGGGGGGGGGGGGGGG?EEGGEGGGGGGGGGGGFGGGGGGGFGGGFFFFFFFFFFFFGFFFFF?F
@M00200:207:000000000-ALC1F:1:1101:13687:9879 1:N:0:5
ACTGGGCTTAAAGGGTGTGTAGGCGGTTCTTTAAGTTTGGTGTGAAATCTCCCGGCTCAACCGGGAGGGTGCGCCGAATACTGAGGGACTAGAGTGCGGGAGAGGAAAGTGGAATTCCTGGTGTAGCGGTGAAATGCGTAGATATCAGGAGGAACACCGGTGGTGTAGACGGCTTTCTGGACCGTAACTGACGCTGAGACACGAAAGCGTGGGTAGCAAACAGGATTAGATACCCGTGTA
+
GGGGGGGGGGGGGGGGGGGGGGGGGGGGGGGGGGGGGGGGGGGGGGGGGGGGGGGGGGGGGGGGGGGGGGGGGGGGGGGGGGGGGGGGGGGGGGGGGGGGGGGGGGGGGGGGGGGGGGGGGGGGGGGGGGGGGGGGGGGGGGGGGGGGGGGGGGGGGGGGFGGGGGGGGGGGGGGGGGGGGGGGGGGGGGGGGGGGGGGGGGDGGGGGGGGGGGFGFGGGFFGFFFFFFFFFGGF5BFFF
@M00200:207:000000000-ALC1F:1:1101:15841:9896 1:N:0:5
ACTGGGTTTAAAGGGCGCGTAGGCGGTGCGGTACGGTTTCGGTGAAATCCCTCGGCCCAACCGAGGAACAGCCGGAGCTACGGCCGCACTAGACGGCATCAGGGGACAGTGGAACTTCCGGTGGAGCGGTGAAATGCGTAGATATCGGAAGGAACGCCGGTGGCGAAAGCGACTGTCTGGGGTGCCTGTGACGCTGAGGCGCGAAAGCCAGGGGATCAAACGGGATTAGATACCCGAGTA
+
GGGGGGGGGGGGGGGGGGGGGGGGGGGGGGGGGGGGGGGGGGGGGGGGGGGGGGGGGGGGGGGGGGGGGGGGGGGGGGGGGGGGGGGGGGGGGGGGGGGGGGGGGGGGGFGGGGGGGGGGGGGGFFGGGGGGGGGGGGGGGGGGGGFGGGGGGGGGGGGGGGGGGGGGGGGGGGGGGGGGGGGGGGGGGGGGGGGGGGGFGGGGGGGGGGGGGGGDFGGGGFGFF3?FFFFFGGFEFEFF
@M00200:207:000000000-ALC1F:1:1101:4571:9898 1:N:0:5
ACTGGGTTTAAAGGGCGCGTAGGCGGGCGGCAAAGTCAGGGGTGAAATCTTTCGGCTCAACCGGAAAATTGCCTTTGATACTGGCTGTCTTGAGGGAGGTAGGGGCATGTGGAACTTCCGGTGGAGCGGTGAAATGCGTTGATATCGGAAGGAACGCCGGTGGCGAAAGCGACGTGCTGGACCTCTTCTGACGCTGAGGCGCGAAAGCTAGGGTAGCGAACGGGATTAGATACCCTCGTA
+
GGGGGGGGGGGGGGGGGGGGGGGGGGGGGGGGGGGGGGGGGGGGGGGGGGGGGGGGGGGGGGGGGGGGGGGGGGGGGGGGGGGGGGGGGGGGGGGGGGGGGGGGGGGGGGGGGGGGGGGGGGGGGGFGGGGGGGGGGGGGGFGGGGGGGGGGGGGGGGGGGGGGGGGGGCGGGGEGGGGGGGGGGGGGGGGGGDGGGGGGGGGGGGGGGGGDFFFGFGDDDDDBEBFFFF?FFF?FFF>>
@M00200:207:000000000-ALC1F:1:1101:20585:9917 1:N:0:5
ACTGGGTTTAAAGGGTGCGTAGGTGGCGCCGTAAGTCGGGTGTGAAATTTCGAGGCTTAACCTCGAAACTGCATTCGATACTGCGGTGCTTGAGGACTGGAGAGGAGACTGGAATTCATGGTGTAGCAGTGAAATGCGTAGAGATCATGAGGAAGACCAGTGGCGAAGGCGGGTCTCTGGACAGTTCCTGACACTGATGCACGAAGGCCAGGGGAGCAAACGGGATTAGATACCCCGGTA
+
GGGGGGGGGGGGGGGGGGGGGGGGGGGGGGGGGGGGGGGGGGGGGGGGGGGGGGGGGGGGGGGGGGGGGGGGGGGGGGGGGGGGGGGGGGGGGGGGGGGGGGGGGGGGGGGGGGGGGGGGGGGGGGGGGGGGGGGGGGGGGGGGGGGGGGGGGGGGGGGGGGGGGGGGGGGGGGGGGGGGGGGGGGGGGGGGGGGGGGGGGGGGGGGGGGGGGGGGFGGGGFGFFFFFFFFFG>FFEFFF
@M00200:207:000000000-ALC1F:1:1101:4372:9934 1:N:0:5
ATTGGGCTTAAAGGGTGCGTAGGTGGTTTCGTAAGTAAGGTGTGAAAGCCCTCGGCTTACCCGGGGAATTGCGCCTTATACTGCGAGACTTGAGGATTTCAGGGGAAAGGGGAACTCCAGGTGTAGCGGTGAAATGCGCAGATATCTGGGGGAAGGCCGGCGGCGAAGGCGCCTTTCTGGGAAATTCCTGACACTGAGGCACGAAAGCGTGGGGAGCAAACAGGATTAGATACTCCAGTA
+
C<EFCFGFFEGGGFEGEEGC7FGGGGCF8FFGEEAFC<FF@6CEFGCDCFGDFGGGGGGGGGGGGDFGAFGGGGGGGGG<F,FGCFGCCFFA?<C8B<EG9FFGG7FE?FCEGEGGGE<E@FG<EFGCFBF+=?B??CGFECFGDCBFGGGDE7CGGGGDFGGGGGGD7@EGEG5C<<FGGDG>CFGFGFGG6CCFFFDGGGDG**59CC7/>5<GFGG4C>0<:66/9?=FG*99:@8B
@M00200:207:000000000-ALC1F:1:1101:27559:9963 1:N:0:5
ATTGGGTTTAAAGCGTGCGTAGACGGTTATGTAAGTCGGGTGTGAAAGCCCCGGGCTCAACCTGGGAATTGCATTCGAGACTGGATAGCTAGGGTGCGGAAGAGGGAAGCGGAATTTCAGGTGTAGCGGTGAAATGCGTAGATATCTGAAGGAACACCAGTGGCGAAAGCGGCTTCCTGGTCCAGCACCGACGTTCAGGCACGAAAGCGTGGGGAGCAAACAGGATTAGATACCCGAGTA
+
G9FGGG8@FGGGGGGGGCEGGGGGGGGGGFFGGGGGGGGGCFGGGGGGGG,FFGGGGGGGGGGFGGGGFFDGGGGGGGGGGGGGGFCEGGFGEGFE,>FGGGGGGGEGGGGGGGGGFGEGCFGGGGGGGGGGGGGGGGGGGGGGGGGGGGGGGGGGGGFFGGGGGGGGGGCGGGGFGGGGGGC98C8@7EGGG7C=FGFG5FDECCGFGGGDGGGGDFGFFFGFFFFFFF@FGGFBEE@F
@M00200:207:000000000-ALC1F:1:1101:20383:9967 1:N:0:5
ATTGGGTATAAAGGGCGCGTAGGTGGCGGGATAAGCGTGCGGTGAAAGCCCGGGGCTCAACTCCGGGTCTGCCGTGCGGACTGTCTTGCTCGAGCGTAGTAGAGGCAGGTGGAATTCCGGGTGTAGCGGTGGAATGCGTAGAGATCCGGAAGAACACCGGTGGCGAAGGCGGCCTGCTGGGCTACTGCTGACACTGAGGCGCGACAGCGTGGGGAGCAAACAGGATTAGATACCCCAGTA
+
GGGGGGGGGGGGGGGGGGGGGGGGGGGGGGGGGGGGGGGGGGGGGGGGGGGGGGGGGGGGGGGGGGGGGGGGGGGGGGGGGGGGGGGGGGGGGGGGGGGGGGGGGGGGGGGGGFGGGGGGGGGGGGGGGGGGFGGGGFGGGGGGGGGGGGGGGGGGGGGGGGGGGGGGGGGGGGGGGGGFGGGGGGGGFGGGGGDGGFGGGGGGGGGGGGGGGGGGBF<FGFGFF@FF=??FDGFFDFFF
@M00200:207:000000000-ALC1F:1:1101:9391:10032 1:N:0:5
ATTGGGTGTAAAGGGTGCGTAGGTTGTTCTGTTAGTCTTTTGTTAAAACCCGAGGCTTAACCTCGGGATTGCGGAAGAAACGGCAGAACTTGAAAGTGCGAGAGGCGTACGGAACTCATGGTGTAGGAGTGAAATCCGTTGATATCATGGGGAACACCAAAAGCGAAGGCAGTACGCTGGTGCATATTTGACACTGAAGCACGAAAGCGTGGGTAGCGAATGGGATTAGATACCCTAGTA
+
GGGGGGGGGGGGGGGGGGGGGGGGGGGGGGGGGGGGGGGGGGGGGGGGGGGGGGGGGGGGGGGGGGGGGGGGGGGGGGGGGGGGGGGGGGGGGGGGGGGGGGGGGGGGGGGGGGGGGGGGGGGGGGGGGGGGGGGGGGGGGGGGGGGGGGGGGGGGGGGGGGGGGGGGGGGGGGGGGGGGGGGGGGGGGGGGGGGGGGGGGGGGGGGGGGGGGGGGFGGGGFGFFFFFFFFFGGFFFFFF
@M00200:207:000000000-ALC1F:1:1101:12347:10049 1:N:0:5
ATTGGGTTTAAAGTGCGCGTAGGCGGATGTCCAAGTCAGGGGTGAAATCCTCCGGCTTAACCGGAGAACTGCTTGTGATACTGGACGTCTGGAGTGAGGTAGGGGCATGCGGAACTTCCGGTGGAGCGGTGAAATGCGTAGATATCGGAAGGAACACCGGTGGCGAAGGCGGCGTGCTGGACCTCAACTGACGCTGAGGCGCGAAAGCCAGGGGAGCAAACGGGATTAGATACCCCAGTA
+
GGGGGGGGGGGGGGGGGGGGGGGGGGGGGGGGGGGGGGGGGGGGGGGGGGGGGGGGGGGGGGGGGGGGGGGGGGGGGGGGGGGGGGGGGGGGGGGGGGGGGGGGGGGGGGGGGGGGGGGGGGGGGGGGGGGGGGGGGGGGGGGGGGGGGGGGGGGGGGGGGGGGGGGGGGGGGGGGGGGGGGGGGGGGGGGGGGGGGGGGGGGGGGGGGGGGGGGGFGGGGFGFFFFFFFFFGGFFEFFF
@M00200:207:000000000-ALC1F:1:1101:9309:10065 1:N:0:5
ACTGGGTATAAAGGGTGCGTAGGTGGCGCCGTAAGTCAGGTGTGAAATCTCGGGGCTTAACTCCGAAACTGCATTTGATACTGCGGTGCTTGAGGACTGGAGAGGAGACTGGAATTTACGGTGTAGCGGTGAAATGCGTAGATATCGTAAGGAAGACCAGTGGCGAAGGCGGGTCTCTGGACAGTTCCTGACACTGAGGCACGAAGGCCAGGGGAGCAAACGGGATTAGATACCCTGGTA
+
GGGGGGGGGGGGGGGGGGGGGGGGGGGGGGGGGGGGGGGGGGGGGGGGGGGGGGGGGGGGGGGGGGGGGGGGGGGGGGGGGGGGGGGGGGGGGGGGGGGGGGGGGGGGGGGGGGGGGGGGGGGGGGGGGGGGGGGGGGGGGGGGGGGGGGGGGGGGGGGGGGGGGGGGGGGGGGGGGGGGGGGGGGGGGGFFGGGGGGGGGGGGGGGGGGGGGGGGFGGGGFGFBEFFFFFFGFF@FFFB
@M00200:207:000000000-ALC1F:1:1101:17598:10105 1:N:0:5
ATTGGGCTTAAAGGGTGCGTAGGTGGGTTGGTAAGTCAGTGGTGAAATCCCCGAGCTTAACTTGGGAACTGCCATTGATACTATCAGTCTTGAATACCGTGGAGGTTAGCGGAATATGTCATGTAGCGGTGAAATGCTTAGATATGACATAGAACACCAATTGCGAAGGCAGCTGGCTACACGAATATTGACACTGAGGCACGAAAGCGTGGGGATCAAACAGGATTAGATACCCTAGTA
+
GGGGGGGGGGGGGGGGGEGFGGGGGGGGGGDGGGGFFGGGGGGGGGGGGEGGGGEGGGGGGGGGGGGGGGGGGGGGGGGGGGGGGGGGGGGGEFEGGGGFF@CFGGGGGGGGGCDFCF@AFFGGGGGGGCGFFGGGEGGGGGGGGGGGFDGEGGEGGGFFGFGGEGGGGFGEEGGGGGGGGGGGGCFGGGGFGGGGGGGGGGGGGDGFGGGCGGDDFGGGGFGFFFFFFFFFGGFFFFFF
@M00200:207:000000000-ALC1F:1:1101:13036:10116 1:N:0:5
ACTGGGCGTAAAGGGTTCGTAGGCGGTGCGGCAAGTTGGAAGTGAAATCTCTGGGCTTAACCCAGAGGCTGCTTTCAAAACTGCCGTGCTCGAGTGCGAGAGAGGCCAGTGGAATTGCAGGTGTAGCGGTGAAATGCGTAGATATCTGCAGGAACACCCGTGGCGAAGGCGGCTGGCTGGATCGCAACTGACGCTGAGGAACGAAAGCTAGGGGAGCAAACAGGATTAGATACCCCAGTA
+
GGGGGGDGFGGGGEECDGGGGGGGGGGDGGGDEGGFGGGGGGGGGGGGGGGGGGGGGGGGEFGGGFFGGGGGGGGGGGGGGGGGGGEGGGGGGGGGGGGGGGGGGGGGGGGGGGCGGGGGGGGGGGGGGGGFGGGGGGGGGGGGGGGGGGGGGGGGGGGGGGGGGGGGGFGGGGDDGGGGGGGGGCEGGGGGGGGGGGGFEGGGGGGGFGGGGGGGFGGCFFGFFFFF=BFFGDFFFFFF
@M00200:207:000000000-ALC1F:1:1101:28929:10118 1:N:0:5
ACTGGGTATAAAGGGCGCGTAGGCGGTGCGGTAAGTCACCTGTGAAACCTCTAGGCTCAACCTAGAGCCTGCAGGCGAAACTGCCGTGCTTGAGGGTGGGAGAGGTGCGTGGAATTCCCGGTGTAGCGGTGAAATGCGTAGATATCGGGAGGAACACCTGTGGCGAAAGCGGCGCACTGGACCACATCTGACGCTGAGGCGCGAAAGCTAGGGGAGCAAACAGGATTAGATACCCTGGTA
+
GGGGGGGGGGGGGGGGGGG@FGGGGGGCCCEGGGGCFGFEGFGGGGGFGFGFGGGGGGGGGGGFGGGGFGGGGGGGGGCFGGGGCCGGGGGGGGCF:FG@FGGGGGFDGGGGGGGGGCDCGGGGGGGCGGGGGGGGGGGGGGGGGGDGGGGGGG:FGGGCFGGGEGGEGGEGGGECGGGGGGFF888CGGGGGGGDEGFGCDDGGGGGCF6=GGGGFGGGGFG>FFFFF*=FCFFF>5?F
@M00200:207:000000000-ALC1F:1:1101:18992:10130 1:N:0:5
ACTGGGTTTAAAGAGCTCGTAGGCGGTTCGCTAAGTCAGGTGTGAAATCTCCGCGCTCAACGCGGAGGGGCCACCTGATACTGGCGTGACTCGAGTCCGGTAGGGGAGTGTGGAATTCCCGGTGTAGCGGTGAAATGCGCAGATATCGGGAGGAACACCAGTGGCGAAGGCGGCACTCTGGGCCGGAACTGACGCTGAGGAGCGAAAGCGTGGGTAGCAAACAGGATTAGATACCCTCGTA
+
GFGGGGGGGGGGGGGGGGGEGGGGGGGGGGGDGGGGGGGGGGGGGGGGGCGGGGGGGGGGGEG@FFFEF@EGGGGGGGGGGGG@FGGCFFFGFGGGFGEGGGGGGDGGGGGGGGFGFGFGGDGGFGFCG@BGGGGGGGGGGGGGAFFEGGEGGGFGGGGGFFGGGGGGGEFGG8BCCCFGF6@FEEGECFFGGE3EGDGGCDF=EGDDFD=GGGGG>FFGGFGFFFFFFF*9:DF:6757>
@M00200:207:000000000-ALC1F:1:1101:7828:10139 1:N:0:5
ATTGGGTATAAAGCGTGCGTAGACGGTTAGATAAGTCGGGTGTGAAAGCCCCGGGCTCAACCTGGGAATTGCATTCGAGACTGTTTAGCTAGGGTGCGGAAGAGGGAAGCGGAATTTCAGGTGTAGCGGTGAAATGCGTAGATATCTGAAGGAACACCAGTGGCGAAAGCGGCTTCCTGGTCCAGCACCGACGTTCAGGCACGAAAGCGTGGGGAGCAAACAGGATTAGATACTCTCGTA
+
FFDFGGGFFEAFAFCC@CGFBEGFCE@BC6@@<F6C<@+:E:8FDFCGFGFCCFCGECFECEDFGDF@<A=FGGEFGGCA>FECFGGFFEFFC8FGGG7C+FEAA@:FCF@C::A5?FFEFB8A5:?F:FGG9A<<FC>=6:@F,>3FF<:,>D<<FGGFEC::873BEC:>EEEGF;;:CEFGCF?CGCC?*CDF6CCFG<D55C54C:EG57C5<FG49)5))/109*9FG*9/97F>
@M00200:207:000000000-ALC1F:1:1101:9217:10175 1:N:0:5
ATTGGGTTTAAAGGGCGCGTAGGCGGCGTTTTAAGTCGGGGGTGAAAGCCTGTGGCTCAACCACAGAATGGCCTTCGATACTGGGACGCTTGAGTATGGTAGAGGTTGGTGGAACTGCGAGTGTAGAGGTGAAATTCGTAGATATTCGCAAGAACACCGGTGGCGAAGGCGGCCAACTGGACCATTACTGACGCTGAGGCGCGAAAGCGTGGGGAGCAAACAGGATTAGATACCCCGGTA
+
GGGGGGGGGGGGGGGGGGGGGGGGGGGGGGGGGGGGGGGGGGGGGGGGGGGGGGGGGGGGGGGGGGGGGGGGGGGGGGGGGGGGGGGGGGGGGGGGGGGGGGGGGGGGGGGGGGGGGGGGGGGGGGGGGGGGGGGGGGGGGGGGGGGGGGGGGGGGGGGGGGGGGGGGGGGGGGGGGGGGGGGGGGGGGGGGGGGGGGGGGGGGGGGGGGGGGGGGFGFGGFGFFFFFFFFFGCFFFFFF
@M00200:207:000000000-ALC1F:1:1101:8673:10187 1:N:0:5
ACTGGGCTTAAAGCGCGCGCAGGCGGTCCTTTAAGTCTGATGTGAAAGCCCTCGGCTCAACCGAGGAAGGTCATTGGAAACTGGAGGACTTGAGTGCAGAAGAGGAAAGTGGAATTCCAAGTGTAGCGGTGAAATGCGTAGAGATTTGGAGGAACACCAGTGGCGAAGGCGACTTTCTGGTCTGTAACTGACGCTGAGGCGCGAAAGCGTGGGGAGCAAACAGGATTAGATACCCTGGTA
+
GGGGGGGGGGGGGGGGGGGGGGGGGGGGGGGGGGGGGGGGGGGGGGGGGGGGGGGGGGGGGGGGGGGGGGGGGGGGGGGGGGGGGGGGGGGGGGGGGGGGGGGGGGGGGGGGGGGGGGGGGGGGGGGGGGGGGFFGGGGGGGGGGGGGGGGGGGGGGGGGGGGGGGGGGGGGGGGGGGGGGGGGGGGGGFFGDGGGGGGGGGGGGGGGGGGGGGGGFGGFGFGFFFFFFFFFGGFFFFFF
@M00200:207:000000000-ALC1F:1:1101:24181:10208 1:N:0:5
ACTGGGTGTAAAGCGCACGTAGGTGGTCCACTAAGTCGAGTGTGAAATCCCCCGGCTCAACCGGGGAATGGCGCTCGATACTGGCGGGCTAGAGGTCGGTAGGGGTGAGCGGAACTCCAGGTGGAGCGGTGAAATGCGTAGATATCTGGAGGAACACCGGTGGCGAAAGCGGCTCACTGGATCGAATCTGACACTGAGGTGCGAAAGCTAGGGTAGCAAACGGGATTAGATACCCTGGTA
+
GGGGGGGGGGGGGGGEGGGGGGGGGGGGGGGGGGGGGGGGGGGGGGGGGGFGGGGGGGGGGGGGGGGGFGGGGGGGGGGGGGGGGGGGGGGGCGGFGGGGGEGGGGGGGGGGGGFFGGGGGFGGGGGGGGGGGGGGGGGGGGGGGGGGGFFGGGGGGGGGGGGGGGGGGGGGDEGGGGFCGGCEEGGGGGGGGGGGGGFGFGGGGGGGGGGGGGGGFGFF<BDEFFFFFFFFGFFFFFFF
@M00200:207:000000000-ALC1F:1:1101:28725:10212 1:N:0:5
ATTGGGTTTAAAGGGCGTGTAGGCGGTGCGATAAGTTGGGCGTGAAATCCCCGGGCTTAACCCGGGGCGGTCGTTCAAGACTGTCGTGCTAGAGTGCAGGAGAGGGAAGTGGAATTCCCGGTGTAGCGGTGAAATGCGTAGATATCGGGAGGAACACCTGCGGCGAAGGCGGCTTCCTGGACTGCAACTGACGCTGAGGCGCGAAAGCTAGGGGAGCAAACAGGATTAGATACCCGTGTA
+
GGGGGGGGGGGGGGGGDGGGGGGGDGGGGGGGDGGGGGGGGGGGGGFGGFGCEGGGGGGGGGGGGGGGG+CFEGGGGGGGGGGGGGGBFGCEGGGGFFGGGGGDGGGGGGGGGGGGGGG@FGCGFFGGEGGGGEFGGGGCGGF@EGFGEDGDEGGGGGGGGEGGEE5E5ECCEEEGGGGGGGGGGFGFGGGGCEDGCFGGGGGECDGGGGGCFGCDEGGGGFGFFFFF@FFFGGFFFFF>
@M00200:207:000000000-ALC1F:1:1101:4391:10231 1:N:0:5
ACTGGGCGTAAAGCGCACGTAGGCGGGTCGCTAAGTCGAGGGTGAAATCCTGGAGCTCAACTCCAGAACTGCCTTCGATACTGGCGATCTTGGAGTCCGGGAGAGGTGAGTGGAACTCCGAGTGTAGAGGTGAAATTCGTAGATATTCGGAAGAACACCAGTGGCGAAGGCGGCTCACTGGCCCGGTACTGACGCTGAGGTGCGAAAGCGTGGGGAGCAAACAGGATTAGATACCCTAGTA
+
GGGGGGGGGGGGGGGGGGGGGGGGGGGGGGGGGGGGGGGGGGGGGGGGGGGGGGGGGGGGGGGGGGGGGGGGGGGGGGGGGGGGGGGGGGGGGGGGGGGGGGGGGGGGGGGGGGGGGGGGGGGGGGGGGGGGGGGGGGGGGGGGGGGGGGGGGGGGGGGGGGGGGGGGGGGGGGGEGGGGGGCFGGGGGGGGGGGGGGGGGGGGCGGGGGGGGGGGEGGGGFGF4<FFFFFFGGFFFFFFF
@M00200:207:000000000-ALC1F:1:1101:15681:10286 1:N:0:5
ACTGGGTATAAAGGGTGCGTAGGCGGGTCTTTAAGTCAGAGGTGAAATCCTGGAGCTCAACTCCAGAACTGCCTTTGATACTGAAGATCTTGAGTTCGGGAGAGGTGAGTGGAACTGCGAGTGTAGAGGTGAAATTCGTAGATATTCGCAAGAACACCAGTGGCGAAGGCGGCTCACTGGCCCGATACTGACGCTGAGGCACGAAAGCGTGGGGAGCAAACAGGATTAGATACCCGAGTA
+
GGGGGGGGGGGGGGGGGGGGGGGGGGGGGGGGGGGGGGGGGGGGGGGGGGGGGGGGGGGGGGGGGGGGGGGGGGGGGGGGGGGGGGGGGGGGGGGGGGGGGGGGGGGGGGGGGGGGGGGGGGGGGGGGGGGGGGGGGGGGGGGGGGGGGGGGGGGGGGGGGGGGGGGGGGGGGGGFGGGGGGGGGGGGGGGGGGGGGGGGGGGGGGGGGGGGGGGGFGGGGFGFFFFFFFFFGGFFFFFF
@M00200:207:000000000-ALC1F:1:1101:18482:10291 1:N:0:5
ACTGGGTATAAAGGGTGCGTAGGCGGTCTGGTAAGTCAGTGGTGAAATCTCCGAGCTCAACTTGGAACGTGCCATTGATACTGTCGGACTGGAATGGGGATGCCGTTTGCGGAATGTGTGGTGTAGCGGTGAAATGCATAGATATCACACAGAACACCGATTGCGAAGGCAGCAGACGAATCCTTGATTGACGCTGAGGCACGAAAGTGTGGGGATCAAACAGGATTAGATACCCTTGTA
+
GGGGGGGGGGGGGGGGGGGGGGGGGGGGGGGGGGGGGGGGGGGGGGGGGGGGGGGGGGGGGGGGGGGGGGGGGGGFGGGGGGGGGGGGGGGGFGGGGGGGGGGGGGGGGGGGDGGGGGGGGGGGGGGGGGGGGGGGGGGGGGGGGGGGGGGGFGGGGGGGGGGFGGGGGGGGGGGGGGGGGEGGGGGGDFGGGDCGGGGGGGGGGG<GFFGGGDGGFGGGGA5FFFFFFFFF>D:F?FF*
@M00200:207:000000000-ALC1F:1:1101:14237:10334 1:N:0:5
ATTGGGTTTAAAGCGCGTTAAGGCGGTTGGCAAAGTTGGTGGTGAAATCTCAGGGCTCAACCCTGAAACTGCCTCCAATACTGGTCGACTAGAGTGTGAGAGAGGAAGGTGGAATTCCCGGTGTAGTAGTGAAATGCGTAGATATCGGGAGGAACACCAGTGGCGAAGGCGGCCTTCTGGCTCACAACTGACGCTGTAGCGCGAAAGCGTGGGGAGCGAACGGGATTAGATACCCTAGTA
+
GGGGGGGGGGGGGGGGGGGGGGGGGGGGGGGCGGGGGGGGGGGGGGGGGGGGGGGGGGGGGGGGGGGGGGGGGGFGGGCCGGGGGGGGGGGGGGGGGGGGGGGGGGGGGGGGGGGGGGGGDGGGGGGGGGGGGGGGGGGGGGGGGGGGGGGGGGGGGGGGGGGGGGGG>FGGGGGGGGGGGGGGGGCEGGGGGGGGGDGGGGGGGDGGGEGGGGGDEGD<DE<;@BF?FFFFG:@FF>FF
@M00200:207:000000000-ALC1F:1:1101:10567:10361 1:N:0:5
ATTGGGCATAAAGGGTGTGTAGGCGGTTCCTTAAGTTTGCTGTGAAATCTCCCGGCTTAACCGGGAGGGTGCGGTGAATACTGAGGGACTAGAGTACGGGAGAGGAAAGTGGAATTCCTGGTGTAGCGGTGAAATGCGTAGATATCAGGAGGAACACCGGTGGTGTAGACGGCTTTCTGGACCGTAACTGACGCTGAGACACGAAAGCGTGGGTAGCAAACAGGATTAGATACCCGAGTA
+
GGGGGGGGGGGGGGGGGGGGGGGGGGGGGGGGGGGGGGGGGGGGGGGGGGGGGGGGGGGGGGGGGGGGGGGGGGGGGGGGGGGGGGGGGGGGGGGGGGGGGGGGGGGGGGGGGGGGGGGGGGGGGGGGGGGGGGGGGGGGGGGGGGGGGGGGGGGGGGGGGDGGGGGGGGGGGGGGGGGGGGGGGGGGGGGGGGGGGGGGGGCEGGGGDGGGGGGGFGFGGFDFFFFFFFFFGFFFFFF4
@M00200:207:000000000-ALC1F:1:1101:8554:10395 1:N:0:5
ACTGGGCTTAAAGGGCGCGTAGGCGGGTCGGTCCGTCTGGGGTGAAATCCTCTCGCTTAACGAGAGAACGGCCCTGGATACCACCGATCTCGAGGGAGGTAGGGGCATGTGGAACTTCCGGTGGAGCGGTGAAATGCGTAGATATCGGAAGGAACGCCGGTGGCGAAAGCGACGTGCTGGACCTTTTCTGACGCTGAGGCGCGAAAGCCAGGGGAGCAAACGGGATTAGATACCCCAGTA
+
GGGGGGGGGGGGGGGGGGGGGGGGGGGGGGGGGGGGGGGGGGGGGGGGGGGGGGGGGGGGGGGGGGGGGGGGGGGGGGGGGGGGGGGGGGGGGGGGGGGGGGGGGGGGGGGGGGGGGGGGGGGGGGGGGGGGGGGGGGGGGGGGGGGGGGGGGGGGGGGGGGGGGGGGGGGGGGGGGGGGGGGGGGGGGGGGGGGGGGGGGGGGD<5FGFGFGCDGFGGGGFGFFFFFFFFFGGFFDFFF
@M00200:207:000000000-ALC1F:1:1101:7693:10409 1:N:0:5
ATTGGGCTTAAAGGGTGCGTAGGCGGGTCTTTAAGTCAGGGGTGAAATCCTGGAGCTCAACTCCAGAACTGCCTTTGATACTGAGGATCTTGAGTTCGGGAGAGGTGAGTGGAACTGCGAGTGTAGAGGTGAAATTCGTAGATATTCGCAAGAACACCAGTGGCGAAGGCGGCTCACTGGCCCGATACTGACGCTGAGGCACGAAAGCGTGGGGAGCAAACAGGATTAGATACCCCTGTA
+
GGGGGGGGGGGGGGGGGGGGGGGGGGGGGGGGGGGGGGGGGGGGGGGGGGGGGGGGGGGGGGGGGGGGGGGGGGGGGGGGGGGGGGGGGGGGGGGGGGGGGGGGGGGGGGGGGGGGGGGGGGGGGGGFGGGGGGGGGGGGGGGGGGGGGEGGGGGGGGGGGGGGGGGGGGGGGGGFGGGGGGGGGGGGGGGGDGGEGGFGGGGGEGGGGGGGGGGGFGGGGFFFFFFFFFF=7CFFFFFF
@M00200:207:000000000-ALC1F:1:1101:24476:10439 1:N:0:5
ATTGGGCTTAAAGTGCGCGTAGGCGGGCCATCAAGTCAGGGGTGAAATCTTTCGGCTCAACCGGAAAAGTGCCTTTGATACTGGTGGTCTCGAGGGAGGTAGGGGCATGCGGAACTTCCGGTGGAGCGGTGAAATGCGTAGATATCGGAAGGAACGCCGGTGGCGAAAGCGGCGTGCTGGACCTCTTCTGACGCTGAGGCGCGAAAGCTAGGGGAGCAAACGGGATTAGATACCCGAGTA
+
GGGGGGGGGGGGGGGGGGGGGGGGGGGGGGGGGGGGGGGGGGGGGGGGGGGGGGGGGGGGGGGGGGGGGGGGGGGGGGGGGGGGGGGGGGGGGGGGGGGGGGGGGGGGGGGGGGGGGGGGGGGGGGGGGGGGGGGGGGGGGGGGGGGGGGGGGGGGGGGGGGGGGGGGGGGGGGGGGGGGGGGGGGGGGGGGGGGGGGGGGGGGGGGGGGGGGGGGBGFFGFGFFEFFFF?FFC@BEDF:
@M00200:207:000000000-ALC1F:1:1101:16197:10444 1:N:0:5
ATTGGGCTTAAAGCGCGCGTAGGTGGCTTGATAAGCCGGTTGTGAAAGCCCCGGGCTCAACCTGGGAACGGCATCCGGAACTGTCAAGCTAGAGTGCAGGCGAGGAAGGTAGAATTCCCGGTGTAGCGGTGAAATGCGTAGAGATCGGGAGGAATACCAGTGGCGAAGGCGGCCTTCTGGACTGACACTGACACTGAGGTGCGAAAGCGTGGGTAGCAAACAGGATTAGATACCCCTGTA
+
GGGGGGFGGGGGGGGEGGGGGGGGAG<CCB<FGGGG8@FGGGGGGGGA@C,8@@FGGGGGGCGC,F=FG7FGGEG@=FGGGGGE,@5CFG?FGGGAF9,4+4C:C=4EF<5FGEGGG<FFGGGGFGGGGGGGGGGGG@FGGG9FFG@>CECGGGCCEG9;D:EGEGGGGGCCGB8:CGGGGFCFC+>EFFGGCFGGG?F6=FDGGGGCE/7CEGGGFDFCGFGFFFFFFFFFGFFFFFFF
@M00200:207:000000000-ALC1F:1:1101:7063:10445 1:N:0:5
CTGGGTATAAAGGGTTCGTAGGCGGTGTGGCAAGTCGGGAGTGAAATCTCTAGGCTCAACCTAGAGTCTGCTTCCGAAACTGCTGTGCTTGAGTGTGGGAGAGGCGCGTGGAATTGCAGGTGTAGCGGTGAAATGCGTAGATATCTGCAGGAACACCCGTGGCGAAAGCGGCGCGCTGGACCACTACTGACGCTGAGGAACGAAAGCTAGGGGAGCAAACAGGATTAGATACCCTCGTA
+
GGFGGFGFCGGGGGFEGGGGGGGGGGEGGGGGFFCFEGGGEGGF<FFGGEFFGGGGGGGGFGGGGFEFGFFGGGGGGCGGGGGGGGFGGDFFFEF@FGGGGGGGEGGDFFG=AABFGFGDGGGGGGGGFFGDGGGGGEGG:@FGGGGGFGGD8FGGEE+@FFDGDEECGG>EEGEEG:B>FGEGGECDFFFGGGGGGG66=DCEECGC7CFFDDGGFFGGFFF@FFF?=B?FDD=>BFF
@M00200:207:000000000-ALC1F:1:1101:17030:10449 1:N:0:5
ACTGGGCTTAAAGGGTGCGTAGGTGGGCAGGTAAGTCAGTGGTGAAATCTCCGGGCTTAACCCGGAAACTGCCGTTGATACTATCTGTCTTGAATATCGTGGAGGTGAGCGGAATATGTCATGTAGCGGTGAAATGCTTAGATATGACATAGAACACCAATTGCGAAGGCAGCTCGCTACACGGTTATTGACACTGATGCACGAAAGCGTGGGGATCAAACAGGATTAGATACCCCTGTA
+
DFFGGFFFGGDFFECFGD:BC:EGFFGGGE@FFEFGGGGEECGGGGGFGFGFGC::F@E<EFFCD:FFGGGGGGGGGEEAAE,CFGGGGGFF?CFEDFEGGGGGEGCBEFCE=6FFEGGGDFEGGFGGE44BA5FEGGGG93ECFDDG9FCF99?=FFD8FEEGGGGGCGCCEFCEDGCE?F?EC8*>:57DCDGGG?F?CF45:5C?EGC:755CFFC7=5548;A=*+:7CF;FFAFA
@M00200:207:000000000-ALC1F:1:1101:3476:10476 1:N:0:5
ACTGGGTATAAAGGGTGTGTAGGTGGCGCCGTAAGTCGGGTGTGAAATTTTAGAGCTTAACTCTGAAACTGCATTCGATACTGCGGTGCTTGAGGACTGGAGAGGAGACTGGAATTTACGGTGTAGCAGTGAAATGCGTAGATATCGTAAGGAAGACCAGTGGCGAAGGCGGGTCTCTGGACAGTTCCTGACACTGAGACACGAAGGCCAGGGGAGCAAACGGGATTAGATACCCCTGTA
+
GGGGGGFGGGGGGGGFFGGGGGGGGGGGGGGGGGGGGGGGFGGGGGGGGGGGGGGGGGGGGGGGGGGGGGGGGGGGGGGGGGGGGGGGGGGGGGGGGGGGGGGGGGGGGGGGGGGGGGGGGGGGGGGGGGGGGGGGGGGGGGGGGGGGGGGGGGGGGGGGGGGGGGEGGGGGGGGGGGGGGGGGGGGGGGGFGGGGGGGGGGGGGGGGGGGGGGDGFGGFGFGFFFFFFFFFG7FFFFFF
@M00200:207:000000000-ALC1F:1:1101:24645:10486 1:N:0:5
ATTGGGTTTAAAGCGCGCGCAGGTGGTTTCTTAAGTCTGATGTGAAAGCCCACGGCTCAACCGTGGAGGGTCATTGGAAACTGGGAGACTTGAGTGCAGAAGAGGAAAGTGGAATTCCATGTGTAGCGGTGAAATGCGTAGAGATATGGAGGAACACCAGTGGCGAAGGCGACTTTCTGGTCTGTAACTGACACTGAGGCGCGAAAGCGTGGGCAGCAAACAGGATTAGATACCCCAGTA
+
GFGGGGGGGGGGGGGGGGGGDGGGGGGGGGGGGCGEGFGCFGGGGGGGGGGGGGDGCGDFGGGGGGGGCCGGGGGGGGGGGFGGGGGGGGGGFGGGGGGGGGGGGFGCGGGGFGFGGGGGGGGGGFGGG=EFGGGGGGE=FGG=FDFGGGFGGGGGGGGGGCGGGGGGGGCGGGGFGGGGGGGGGGGGGGEGGGGGGGGGGGGG5CGGGGGGGGGGFGGDFFG>@@6?@FFFGGFFFDFF
@M00200:207:000000000-ALC1F:1:1101:27768:10506 1:N:0:5
ATTGGGTTTAAAGGGTGCGTAGGCGGCGCGGAAAGTTGGGTGTGAAATCCCTCGGCTTAACCGAGGAATGGCGCCCAAAACTACCGTGCTCGAGGGAGATAGAGGTGAGCGGAACTTAGGGTGGAGCGGTGAAATGCGTTGATATCCTAAGGAACACCGGTGGCGAAAGCGGCTCACTGGATCTTTTCTGACGCTGAGGCACGAAAGCTAGGGTAGCGAACGGGATTAGATACCCCAGTA
+
GGGGGGGGGGG9FGGGEGGGGGGGGGGGGGGGGDGGGGFGGGGGGGGGGGGGGGGGGGGGGGGGGGGGGGGGGGGGGGGFGGGGGGGGGGGGDEGGEGFFFGGGGGGGGGEGEGGCFGGG@FEGFCFGGGDFG?GGGGGGGGFGGGGGGGGGFGGGGGGGGGGGG>CEGGGGGGGCFGG>FGGGGGGG7CE:CEGEDGCFGF<5C3CF?FGGGGGGF5C53>DD)<567F6@FFF:55<7
@M00200:207:000000000-ALC1F:1:1101:19230:10509 1:N:0:5
ACTGGGCTTAAAGGGTGCGTAGGTGGTGCATTAAGTTATCTGTGAAATACCTGGGCTTAACCTGGGCAGGTCAGATAAAACTGATACACTCGAGTATGGGAGAGGGTAGTGGAATTTCCGGTGTAGCGGTGAAATGCGTAGAGATCGGAAGGAACACCGGTGGCGAAGGCGGCTACCTGGCCTAATACTGACACTGAGGCACGAAAGCGTGGGGAGCAAACAGGATTAGATACCCTCGTA
+
GGGGGGGGGGGGGGGGGGGGGGGGGGGGGGGGGGGGGGGGGGGGGGGGGGGGGGGGGGGGGGGGGGGGGGGGGGGGGGGGGGGGGGGGGFGGGGGGGGGGGGGGGGGGGGGGGGGGGGGGGGGGGGGGGGGGGGGGGGGGGGGGGGGEFGGGGGGGGGDGGDGGGGGGGGGDGGGGGGFGGGGGGGGGGFFGGGGGGGGGGGGGGDGGGGGGEGGGFGGGGFFFFFFFFFFFGFF=FEFF
@M00200:207:000000000-ALC1F:1:1101:26702:10513 1:N:0:5
ATTGGGCGTAAAGGGCACGCAGGCGGTCGGAAAAGTTTGAGGTAACAGCTCCTGGCTTAACTGGGAGAGCGCCTTGAAAACTATCGGACTTGAGGGCCAGAGAGGGACACAGAATTCCGGGTGTAGTGGTGAAATGCGTAGATATCCGGAGGAATACCAAAGGCGAAGGCAGTGTCCTGGGTGGTACCTGACGCTGAGGTGCGAAAGCTAGGGGAGCGAACGGGATTAGATACCCGTGTA
+
GGGGGGGGGGGGGGGGGGGGGGGGGGGGGGGGGGGGGGGGGGGGGGGGGGGGGGGGGGGGGGGGGGGGGGGGGGGGGGGGGGGGGGGGGGGGGGGGGGGGGGGGGGGGGGGGGGGGGGGGGGFGGGGGGGGGGGGGGGGGGGGGGGGGGGGGGGGGGGGGGGFGGGGGGGGGGGGGFGGGGGGEGGGFGGGGGGGGEFGFGGGGDGGGDGGGGGGGFGGGGEDE@>FFFFFFGGFBEFFF
@M00200:207:000000000-ALC1F:1:1101:17412:10515 1:N:0:5
ACTGGGTATAAAGGGTGCGTAGGCGGGTCTTTAAGTCAGGGGTGAAATCCTGGAGCTCAACTCCAGAACTGCCTTTGATACTGAGGATCTTGAGTTCGGGAGAGGTGAGTGGAACTGCGAGTGTAGAGGTGAAATTCGTAGATATTCGCAAGAACACCAGTGGCGAAGGCGGCTCACTGGCCCGATACTGACGCTGAGGCACGAAAGCGTGGGGAGCAAACAGGATTAGATACCCGAGTA
+
GGGGGGGGGGGGGGGGGGGGGGGGGGGGGGGGGGGGGGGGGGGGGGGGGGGGGGGGGGGGGGGGGGGGGGGGGGGGGGGGGGGGGGGGGGGGGGGGGGGGGGGGGGGGGGGGGGGGGGGGGGGGGGGGGGGGGGGGGGGGGGGGGGGGGGGGGGGGGGGGGGGGGGGGGGGGGGGGFGGFGFGGC==EGGGGGGGGGGGGGGGEGGGGGGGGGGGGFGFGGFGFFFFFFFFFFFFFFFFF
@M00200:207:000000000-ALC1F:1:1101:22958:10520 1:N:0:5
ACTGGGTTTAAAGGGCATGCAGGCGGTCAGGCGCGTTTCGGGTGACAGCGGGTGGCTTAACTACCCGAGTGTTCGAAAGACGGCGTGACTTGAGAGCGAGAGAGGGACACGGAATTCCGGGTGGAGTGGTGAAATGCGTAGAGATCCGGAGGAACACCGAAGGCGAAGGCAGTGTCCTGGCTCGCGACTGACGCTGAGGTGCGAAAGCTAGGGGAGCGAACGGGATTAGATACCCTGGTA
+
GGGGGGGGGGGGGGGGGGGGGGGGGGGGGGGGGGGGGGGGGGGGGGGGGGGGGGGGGGGGGGGGGGGGGGGGGGGGGGGGGGGGGGGGGGGGGGGGGGGDFGGGGGGGGGGGGGGGGGGGGGGGGGGGGGGGGGGGGGGGGGGGGGGGGGEGGGGGFGGGGGGGGGGGGGGGGGGGGGGGGGGGGGGGGGGGGGGGCFGGE6DGGGGGFGGGGGGGFGGGD3C:5>FFFFFFGC4FFFFF
@M00200:207:000000000-ALC1F:1:1101:5412:10548 1:N:0:5
ACTGGGTATAAAGGGCGCGCAGGCGGCACTTGAAGTCAGGCGTGAAAGCCCCGGGCTCAACCTGGGAGGTGCGCTTGATACTCGAGGGCTGGAGTACGGGAGAGGAGAGTGGAATTCCCAGTGTAGAGGTGAAATTCGTAGATATTGGGAAGAACACCGGTGGCGAAGGCGGCTCTCTGGACCGTAACTGACGCTGAGGCGCGAAAGCGTGGGGAGCAAACAGGATTAGATACCCCAGTA
+
GGGGGGGGGGGGGGGGGGGGGGGGGGGGGGGGGGGGGGGGGGGGGGGGGGGGGGGGGGGGGGGGGGGGGGCGGGGGGGGGGGGGGGGGGGGGFGGGGGGGGGGGGGGGGGGGGGGGGGGGGGGGGGGGGGGGGGGGGGGGGGGGGGGGGDGGGGGGGGGGGGGGGGGGGGGGGGGGGGGGCECEGGGGGGGGGGGGGFGGGGGGGGGGGGGGGGGGFGGGGFFFFFFFFFFFG6FFFFFF
@M00200:207:000000000-ALC1F:1:1101:10595:10561 1:N:0:5
ACTGAGCTTAAAGCGCGTGTAGGCGGATGGGGACGTCGGTTGTTGAAAGCCCCCGGCTCAACCGGGGAACTGGCGCCGAAACGCCCTGTCTAGAGGAGCGTAGGGGGACCTGGAACTTCCGGTGGAGCGGTGAAATGCGTTGAGATCGGAAGGAACGCCCGTGGCGAAAGCGAGGTCCTGGACGTTTTCTGACGCTGAGACGCGAAAGCTAGGGGAGCGAACGGGATTAGATACCCGGGTA
+
GGGGGGGGGGGGGGGGGGGGGGGGGGGGGGGGGGGGGGGGGGGGGGGGGGGGGGGGGGGGGGGGGGGGGGGGGGGGGGGGGGGGGGGGGGGGGGGGGGGGGGGGGGGGGGGGGGGGGGGGGGGGGGGGGGGGGGGGGGGGGGGGGGGGCGGGGGGGGGGGGGGGGGGGGGGGDGGGGGGGGGGGGGGGGGGGGGGGGGGGGGGGGDGGGGGGGGGGDGGDGFGEFF3?FFFFGGFFFEB>>
@M00200:207:000000000-ALC1F:1:1101:4642:10564 1:N:0:5
ACTGGGCATAAAGCGTGCGTAGGCGGACTTGTAAGTCGAGGTTGAAATATCCGGGCTCAACTCGGGGCACGGCCTTGATACTGCAAGTCTTGAGTCAAGTAGAGGGTAGTGGAATTCCCGGTGTAGCGGTGAAATGCGTAGATATCGGGAGGAACACCAGTGGCGAAGGCGGCTACCTGGGCTTGTTCTGACGCTGAGGCACAAAAGCTGGGGGAGCAAACGGGATTAGATACCCGCGTA
+
GGGGGFGGGGGFFGGGGGGGGGGGGGGGGGGGGGGGGGDGGGGGFFGGGGGFGGGGGGGGGGGGGGGGGGGGGGGGGFCEGGGGGGGGGGGGGGGGGGGGGGFGGGBFGGGFGGGGGGGGGEEGGGGGGEDGGFGDGGGGG7FFGGGGGGGEBFGGGE8BFFFGEEGGEGGGGGGGECFCFGGGGGGGGGGGGDD5=FFGGFFGG4CFFGGGCGCGFGGGGFGFBBFFF???FCFFFBFF
@M00200:207:000000000-ALC1F:1:1101:9849:10568 1:N:0:5
ATTGGGTTTAAAGGGTGCGTAGGTGGGCAGGTAAGTCAGTGGTGAAATCTCCGGGCTTAACCCGGAAACTGCCGTTGATACTATCTGTCTTGAATATCGTGGAGGTGAGCGGAATATGTCATGTAGCGGTGAAATGCTTAGATATGACATAGAACACCAATTGCGAAGGCAGCTCGCTACACGGTTATTGACACTGATGCACGAAAGCGTGGGGATCAAACAGGATTAGATACCCGGGTA
+
GGGGGGGGGGGGGGGGGGGGGGGGGGGGGGGGGGGGGGGGGGGGGGGGGGGGGGGGGGGGGGGGGGGGGGGGGGGGGGGGGGGGGGGGGGGGGGGGGGGGGGGGGGGGGGGGGGGGGGGGGGGGGGGGGGGGGGGGGGGGGGGGGGGGGGGGGGGGGGGGGGGGGGGGGGGGGGGGGGGGGGGGGGGGGGGGGGGGGGGGGGFGGGGGGGGGGGGGFGGGGFGFFA=FFFFFGGF:B@BF
@M00200:207:000000000-ALC1F:1:1101:24624:10570 1:N:0:5
ACTGGGTATAAAGGGTGTGTAGGCGGGCCTGTAAGTCAGTGGTGAAATCTCCGGGCTCAACCCGGAAACTGCCATTGATACTATAGGTCTTGAATTTTGTTGAGGTTGGCGGAATAAGTCATGTAGCGGTGAAATGCATAGATATGACTTAGAACACCGATTGCGAAGGCAGCTAACTAAACAAACATTGACGCTGAGGCACGAAAGCGTGGGGATCAAACAGGATTAGATACCCTGGTA
+
GGGGGGGGGGGGGGGGGGGGGGGGGGGGGGGGGGGGGGGGGGGGGGGGGGGGGGGGGGGGGGGGGGGGGGGGGGGGGGGGGGGGGGGGGGGGGGGGGGGGGGGGGGGGGGGGGGGGGGGGGGGGGGGGGGGGGGGGGGGGGGGGGGGGGGGGFGGGGGGGGGGGGGGGGGGGGGGGGGGGGGGGGGGGGGGGGGGGGGGGGGGGGGGGGGGGGGGGFGGGGFGFFFFFFFFFG<FFF>FF
@M00200:207:000000000-ALC1F:1:1101:12140:10590 1:N:0:5
ACTGGGTTTAAAGGGCGCGTAGGCGGCTACGCACGTCCGTTGTGAAATCGCTCGGCTCAACTGGGCGGGGTCAGCGGATACGGTGTGGCTTGAGCAAGCTAGGGGGCAATGGAATTCCCGGTGTAGTGGTGGAATGCGTAGATATCGGGAGGAACACCAGTGGCGAAGGCGGTTGCCTGGAGCTTTGCTGACGCTGATGCGCGAAAGCGTGGGGAGCGATCCGGATTAGATACCCCGGTA
+
GGGGGGGGGGGGGGGGGGGGGGGGGGGGGGGGGGGGGGGGGGGGGGGGGGGGGGGGGGGGGGFGGGGGGGGGGGGGGGGGGGGGGGGGGGGGGGGGGGGGGGGGGGGGGGGGGGGGGGGGGGGGGGFFFFGGFGGGGGGGGGGGGGGGGGGGGGGGGGGGGGGGGGGGGGGGGGGGGGGGGGGGFGGGGGGGGGGGGGGGEDGGGGGGGGGGGGDGFGGGGFGF@EFFFF46>FFF@35<
@M00200:207:000000000-ALC1F:1:1101:12905:10611 1:N:0:5
ATTGGGCTTAAAGGGTGCGTAGGCGGTTTGGTAAGTCTTGTGTGAAATCTATGGGCTCAACTCATAGTCTGCACGAGAAACTGCCGGGCTTGAGTGTGGGAGAGGTGAGTGGAATTTCCGGTGTAGCGGTGAAATGCGTAGATATCGGAAGGAACACCTGTGGCGAAAGCGGCTCACTGGACCACAACTGACGCTGATGCACGAAAGCTAGGGGAGCAAACAGGATTAGATACCCCGGTA
+
GGGGGGGGGGGGGGGGGGGGGGGGGGGGGGGGGGGGGGGGGGGGGGGGGGGGGGGGGGGGGGGGGGGGGGGGGGGGGGGGGGGGGGGGGGGGGGGGGGGGGGGGGGGGGGGGGGGGGGGGGGGGGGGGGGGGGGGGGGGGGGGGGGGGGGGGGGGGGGGGGGGGGGGGGGGGGGGGGGGGGGGGGGGGGGGGGGGGGGGGGGGGGGGGGGGGGGGGFGGGGFGFFFFFFFFFGGFFFFFF
@M00200:207:000000000-ALC1F:1:1101:21851:10666 1:N:0:5
ACTGGGTTTAAAGGGCGCGTAGGTGGCGGGATAAGCGTGCGGTGAAAGCCCGGGGCTCAACTCCGGGTCTGCCGTGCGGACTGTCTTGCTCGAGCGTAGTAGAGGCAGGTGGAATTCCGGGTGTAGCGGTGGAATGCGTAGAGATCCGGAAGAACACCGGTGGCGAAGGCGGCCTGCTGGGCTACTGCTGACACTGAGGCGCGACAGCGTGGGGAGCAAACAGGATTAGATACCCTCGTA
+
FEGGGGGGGGGGGGGGGGGGGGGFGGFFGEGGGGGGGECGEGGGGGGDGGGGCFGGGGGGGGGGGGGGGGGGGEGGGGGGGGGFGGGGGGGGGGDGGGGGGGGGGGGGGBFGFGGGGGGGEGGGGGGGGGGGGGGGGGGGGGGGGGFGEGCGGGEGGGGGGGGGGG>EDGGGGGGGGGFFEGDGGGGCGGGGDGGGFGGGGGGGGGGGGCGGGGGGFGGGGFGFFFFFFFFFGGFFFFFE
@M00200:207:000000000-ALC1F:1:1101:8888:10677 1:N:0:5
ATTGGGCGTAAAGAGTTCGTAGGCGGTTTGTCGCGTCGTTTGTGAAAACCAGCAGCTCAACTGCTGGCTTGCAGGCGATACGGGCAGACTTGAGTACTGCAGGGGAGACTGGAATTCCTGGTGTAGCGGTGAAATGCGCAGATATCAGGAGGAACACCGGTGGCGAAGGCGGGTCTCTGGGCAGTAACTGACGCTGAGGAACGAAAGCGTGGGTAGCGAACAGGATTAGATACCCTCGTA
+
GGGGGGGGGGGGGGGGGGGGGGGGGGGGGGGGGGGFGGGGGGGGGGGGGGGGGGGGGGGGGGGGGGGGGGGGGGGGGGGGGGGGGGGGGGGGGGGGGGGGGGGGGGGGGGGGGGGGGGGGGGFFGGGGGGGGGGGGGGGGGDFFGGGGGEFGGGGCGGGGGGGGGGGGGGGGGGGGGGGGGGGGFGGGGGGGGGGGGGGGGGGGGCGGGGGGGGGGFGGGGFG@FFFFFFFFGGFFFFF>
@M00200:207:000000000-ALC1F:1:1101:10212:10698 1:N:0:5
ACTGGGTTTAAAGGGCGCGTAGGTGGCGGGATAAACGTGTGGTGAAAGCTCGGGGCTCAACTCCGAGTCGGCCATGCGGACTGTCTTGCTCGAGCGTAGTAGAGGCAGGTGGAATTCCGGGTGTAGCGGTGGAATGCGTAGAGATCCGGAAGAACACCGGTGGCGAAGGCGGCCTGCTGGGCTACTGCTGACACTGAGGCGCGACAGCGTGGGGAGCAAACAGGATTAGATACCCCTGTA
+
GGGGGGFGGGGGGGGGGGGGGGGGGGGGGGGGGGGGGFGGGGGGGGGGGGGGGGGGGGGGGGGGGGGGGGGGGGGGGGGGGGGGGGGGGGGGGGGGGGGGGGGGGGGGGGGGGGGGGGGGGGGGGGGGGGGGGGGGGGGGGGGGGGGGGGGGGGGGGGGGGGGGGGGGGGGGGGGGGGGGGGGGGGGGGGGGGGGGGGGGGGGGGGGGGGGGGGGDFGGGGFGFFFFFFFFFGGFFFFFF
@M00200:207:000000000-ALC1F:1:1101:18341:10715 1:N:0:5
ATTGGGTTTAAAGGGTGCGTAGGCGGCTTTATAAGTCAGTGGTGAAATCCTATCGCTTAACGATAGACGTGCCATTGATACTGTAGAGCTTGAGTACAGATGCCGTTGGCGGAATGTGTCATGTAGCGGTGAAATGCATAGATATGACACAGAACACCGATTGCGAAGGCAGCTGACGAAACTGTAACTGACGCTGATGCACGAAAGCGTGGGGATCAAACAGGATTAGATACCCCAGTAAGA
+
GGGGGGGGGGGGGGGGGGGGGGGGGGGGGGGGGGGGGGGGGGGGGGGGGGGGGGGGGGGGGGGGGGGGGGGGGGGGGGGGGGGGGGGGGGGGGGGGGGGGGGGGGGGGGGGGGGGGGGGGGGGGGGGGGGGGGGGGGGGGGGGGGGGGFGGGGGFGGGGGGGGGGGGGGGGGGGGGGGGGGGGGGGGGGGGFGGGGGGGGGGGGGGGGDECEGGGGFGGGGFGFFAFFFFFFGGF:DBFFBFB
@M00200:207:000000000-ALC1F:1:1101:21790:10724 1:N:0:5
ACTGGGTTTAAAGGGCATGTAGGCGGTCCGATCAGTTTGGGGTTACAGCTCCCGGCTCAACTGGGAGAGCGCCTCGAAGACGGTGGGACTTGAGAGCCAGAGAGGGACACAGAATTCCGGGTGTAGTGGTGAAATGCGTAGATATCCGGAGGAATACCAAAGGCGAAGGCAGTGTCCTGGCTGATTTCTGACGCTGAGGTGCGAAAGCTAGGGGAGCGAACGGGATTAGATACCCCCGTA
+
GGGGGGFCEGGFGGGGGGGGGGFGGGGGGGGGGGGGGGGGGGGGGGGGGGGGGGEEDGGGGGGGGGGGGGGGGGGGGGGGGGEFGGGGGGGFGGFFFGGGGGGEGGGGGGGGGGGGGGGGGGGGGGGGGGDGFGGGGGGGGGGGGGGGGGEGGGGGGGGGGGGGGGCEGGCGGFGGGGGFGGEFFFGGG7FGEGGGDGGGGGGGDGGGFCGGEGGGFG3CDEDDD@?FFFFFGGF>>FFE
@M00200:207:000000000-ALC1F:1:1101:25956:10761 1:N:0:5
ACTGGGTTTAAAGGGCGCGTAGGCGGATGCTTAAGTCAGAGGTGAAAGCCCAGGGCTCAACCTTGGAACTGCCTTTGATACTGGGCATCTTGAGTACGGGAGAGGTGAGTGGAACTCCGAGTGTAGAGGTGAAATTCGTAGATATTCGGAAGAACACCAGTGGCGAAGGCGACTCACTGGCCCGTTACTGACGCTGAGGCGCGAAAGCGTGGGGAGCAAACAGGATTAGATACCCGAGTA
+
GGGGGGGGGGGGGGGGGGGGGGGGGGGGGGGGGGGGGGGGGGGGGGGGGGGGGGGGGGGGGGGGGGGGGGGGGGGGGGGGGGGGGGGGGGGGGGGGGGGGGGGGGGGGGGGGGGGGGGGFGGGGGGGGGGGGGGGGGGGGGGGGGGGGGGGGGGGGGGGGGGGGGGGGGGGGGGGGGGGGGGGGGGGEFFGGGGGGGGGGGGGGGGGGDEGGDDDGFGFGGFGFFFFFFFFFG:?>5>FF
@M00200:207:000000000-ALC1F:1:1101:15722:10773 1:N:0:5
ACTGGGCATAAAGGGCGCGTAGGCGGTCACGCACGTCCGTTGTGAAATCGCTCGGCTCAACTGGGCGGGGTCAGCGGATACGGCGTGGCTGGAGCAAGCTAGGGGGCAATGGAATTCCCGGTGTAGTGGTGGAATGCGTAGATATCGGGAGGAACACCAGTGGCGAAGGCGGTTGCCTGGAGCTTTGCTGACGCTGATGCGCGAAAGCGTGGGGAGCGATCCGGATTAGATACCCCTGTA
+
GGGGGGGGGGGGGGGGGGGGGGGGGGGGGGGGGGGGGGGGFGGGGGGGGGGGGGGGGGGGGGGGGGGGGGGGGGGGGGGGGGGGGGGGGGGGGGGGGGGGGGGGGGGGCFGGGGGGGGGGGGGGGGFGGGGGGGGGGGGGGGGGGGGGGGGGGGGGGGFGGGGGGGGGGGGGGGGGGGGGGGGGGGGCGGGGGGGGGGGGGGGGGGGGGEEGGGGGFGGGGFGFFDF?FFBFGFFFFFFF
@M00200:207:000000000-ALC1F:1:1101:16131:10774 1:N:0:5
ACTGGGCCTAAAGCGCACGTAGGCGGATGTGTCAGTCAGGGGTGAAATCCCGGAGCTCAACTTCGGAACTGCCTTTGATACAGCACGTCTTGAGTCCGATAGAGGTGGGTGGAATTCCTAGTGTAGAGGTGAAATTCGTAGATATTAGGAAGAACACCGGTGGCGAAGGCGGCCCACTGGATCGGTACTGACGCTGAGGTGCGAAAGCGTGGGGAGCAAACAGGATTAGATACCCTAGTA
+
FGGGGGG,@FFCFDFCECCCAEC<C7FFGGGGGFFEDFGGGGGCGDG<C@EC7@FDFGF?@EEFGGGG7C=FEEG<EFF?FFCFFGGGDG+EEFF?FF==FCGAFGGGDGGDGGGGFGG<FGGFAFFFGGFFCDEDFGFE@CDFGCCF9=,,DDCFAFC7F@EC>B8B@FGDC5:C8FF>F7:CEGGGGFFGGGGGGC=C*89=57DGGGG8>39>B<9DC>FF>FFFF*88>F?FFF77
@M00200:207:000000000-ALC1F:1:1101:7939:10804 1:N:0:5
ACTGGGTTTAAAGGGCGCGTAGGCGGGTGTAAAAGTCTGCGGTGAAATCCTCCAGCTTAACTGGAGAAGTGCCGTGGATACTGTACATCTTGAGGAGGGTAGGGGCATCTGGAACGGTCGGTGGAGCGGTGAAATGCGTTGATATCGACCGGAACTCCGGTGGCGAAGGCGAGGTGCTGGACCCTTTCTGACGCTGAGGCGCGAAAGCCAGGGGAGCAAACGGGATTAGATACCCGTGTA
+
GGGGGGGGGGGGGGGGGGGGGGGGGGGGGGGGGGGGGGGGGGGGGGGGGGGGGGGGGGGGGGGGGGGGGGGGGGGGGGGGGGGGGGGGGGGGGGGGGGGGGGGGGGGGGGGGGGGGGGGGGGGGGGGGGGGGGGGGGGGGGGGGGGGGGGGGGGGGGGGGGGGGGGGGGGGGGGGGFGGGFGGGGGGGGGGGGGGGGGGGGGGGGGGGGGGGGGGGFGGGGFDDEB@FFFFFGGFFEFFF
@M00200:207:000000000-ALC1F:1:1101:10443:10851 1:N:0:5
ATTGGGTATAAAGGGCGCGTAGGTGGTTTGATAATGGTGTGGTGAAAGTCCGGGGCTCAACCCCGGATCTGCCGTGCCGACTGTCAAACTCGAGGGCTGTAGAGGCAGGCGGAATTCCGGGTGTAGCGGTGGAATGCGTAGAGATCCGGAGGAAGACCGGTGGCGAAGGCGGCCTGCTGGGCAGTTTCTGACACTGATGCGCGACAGCGTGGGGAGCAAACAGGATTAGATACCCTAGTA
+
GGGGGGGGGGGGGGGGGGGFGGGFGGFGGGGGGGEGGGGGGGGGGGGGGGGDGGGGGGGGGGGGGGGGGGGGGGGGGGGGGGGGGGGGGGGGGGGGGGGGGGGGGGGGGGGGGGGGGGGGGGGGGGGGGGGGGFGGGGGGGGGGFGGGGGGGECGGGGEGGGGGGGGGGGGGGGGGGGGGGGGGGFCG?E7@FGGGGGFGGDDEEDGGGGGGGGDGFGGGGFGFFFFFFFBFGF?FFFFF
@M00200:207:000000000-ALC1F:1:1101:4336:10854 1:N:0:5
ATTGGGTTTAAAGGGCGCGTAGGCGGGCGATCAAGTCAGGGGTGAAATCCTCCGGCTCAACCGGAGAACTGCCTTTGATACTGGTCATCTTGAGTGAGGTAGGGGCGTGCGGAACTGATGGTGGAGCGGTGAAATGTGTTGATATCATCAGGAACTCCGGTGGCGAAAGCGGCGCGCTGGACCTTTACTGACGCTGAGGCGCGAAAGCTAGGGGAGCGAACGGGATTAGATACCCCTGTA
+
GGGGGGGGGGGGGGGGGGGGGGGGGGGGGGGGGGGGGGGGGGGGGGGGGGGGGGGGGGGGGGGGGGGGGGGGGGGGGGGGGGGGGGGGGGGGGGGGGGGGGGGGGGGGGGGGGGGGGGGGGGGGGGGGGGGGGGGGGGGGGGGGGGGGGGGGGGGGGGGGGGGGGGGGGGGGGGGGGGGGGGGGGGFGGGGGGGGGGGGGGGDGGGGGGGGGGDDGFGGDGFGEEDFFFFFFGGFFFFFF
@M00200:207:000000000-ALC1F:1:1101:28781:10870 1:N:0:5
ACTGGGTGTAAAGGGTTCGTAGGCGGTGCGGCAAGTTGGGAGTGAAATCTCTGGGCTTAACCCAGAGGCTGCTTTCAAAACTGCTGTGCTGGAGTGTGGGAGAGGCGCGTGGAATTGCAGGTGTAGCGGTGAAATGCGTAGATATCTGCAGGAACACCCGTGGCGAAAGCGGCGCGCTGGACCACTACTGACGCTGAGGAACGAAAGCTAGGGGAGCAAACAGGATTAGATACCCTAGTA
+
GGGGGGGGGDGGGCGGGGEFGFGGEGGDEGEGDEGGGGGGCEGGGFEFGFGFFFGGGGGGGGGGGFFGCGGGGFGGGFGGGGGGGGGGGGGGGGGGGGGGGGCFGGGGGGGGGGGGGGGFFGGGGCGGGGGFGGGGGGGGGGGGGGGGGGECFGGGGGGGGGGGGGGGDGGCECEEGGGGFFGGGG?FGCFGGGGECEFCGGCEGCCGGGFFGDGGFGCFG>C@FFFFFFFFGGFF4FFF
@M00200:207:000000000-ALC1F:1:1101:9193:10897 1:N:0:5
ATTGGGCTTAAAGGGCGCGTAGGCGGCTCGCGAGGTCGGGGGTGAAATCCCACGGCTTAAGCGTGGAAGTGCCTTCGATACCGGCGGGCTGGAGGAAGGTAGGGGTGCGCGGAACTTCTGGTGGAGCGGTGAAATGCGTTGATATCAGAAGGAACGCCGGCGGCGAAAGCGGCGCACTGGACCTTTACTGACGCTGAGGCGCGAAAGCCAGGGGAGCAAACGGGATTAGATACCCTAGTA
+
GGGGGGGGGGGGGGGGGGGGGGGGGGGGGGGGEGGGGGGGGGGGGGGGGGGGGGGGGGGG9FGGGGGGGGGGGGGGGGGGGGGGGGGGGGGGGGGGGGGGGGGGGGGGGGGGGGGGGGGGGGGGGGGGGGGGGGGGGGGGGGGGGGGGGGGGGGGGGGGGGGGGGGGGGGGGGGGGGGGGGGGGGGGGGGGGGGGGGGDGGGGGGGGGGGGGGGGGFGGGGFGFF>FFFFFFFGFFFFFF
@M00200:207:000000000-ALC1F:1:1101:22191:10899 1:N:0:5
ACTGGGTATAAAGGGCGCGTAGGCGGATTGGCAAGTCCGGGGTGAAATCTTTCAGCTTAACTGGAAAAGTGCCTTGGATACTGCCAGTCTCGAGGGAGGTAGGGGTCTGCGGAACTTCTGGTGGAGCGGTGAAATGCGTAGATATCAGAAGGAACGCCGGTGGCGAAAGCGGCGGACTGGACCTCTTCTGACGCTGAGGCGCGAAAGCTAGGGGAGCAAACGGGATTAGATACCCGCGTA
+
GGGGGGFFGGFGGGGGGGGGGGGGGGGGGGGGGGGDFGCCBFFFGGDGGFFFEGGGFADGGGGGGFGFGGGGGGFFGGGGGGGCE<FFFGGG8FEG7FFFFF@FFGGGGGGFGGGGFGGGFGGGGGGGGGGGGGGGGGGGGGGGGGGGGCGGGGGEGGGCFGGGGGGGGGGGGGGGGGFGGGGGGGG?GGGGGGGGGGGGGGGGGGGGCGGGGGGGFFGGGFDB:>FFFFFFFG?BDEFF
@M00200:207:000000000-ALC1F:1:1101:8606:10930 1:N:0:5
ACTGGGCTTAAAGAGCACGTAGGTGGCCCTCTAAGTCGTGTGTGAAATCCCCCGGCTCAACCGGGGAATTGCATTCGATACTGGTGGGCTTGAGGTCGGGAGGGGTGAGTGGAACTCCAGGTGGAGCGGTGAAATGCGTAGATATCTGGAGGAACACCCGTGGCGAAGGCGGCTGGCTGGATCGCAACTGACGCTGAGGAACGAAAGCTAGGGGAGCAAACAGGATTAGATACCCCTGTA
+
GGGGGGGGGGGGGGGGGGGGGGGGGGGFGGGGGGGGGGGGGGGGGGGGGGGGGGGGGGGGGGGGGGGGGGGGGGGGGGGGGGGGGGGGGGGGGGGGGGGGGGGGGGGGGGGGGGGGGGGGGGGGGGGGGGGGGGGGGGGGGGGGGGGGGGGGGGGGGGGGGGGGGGGGGGGGGGGGGGGGGGGGGGGGGGGGGGGGGGGGGFGGGDGFGGGGGGGGEGGG:FFF@:86==?FG<FF:FFF
@M00200:207:000000000-ALC1F:1:1101:19090:10939 1:N:0:5
ACTGGGCTTAAAGGGTGCGTAGGTGGCTTCGTAAGTAAGGAGTGAAATCCCTCGGCTTACCCGGGGAATTGCTTTTTATACTGCGAGGCTTGAGGATCAGAGGGGAAAGAGGAACTCCGAGTGTAGCGGTGAAATGCGCAGATATTCGGGGGAAGGCCGGCGGCGAAGGCGTCTTTCTGGCTGATTCCTGACACTGAGGCACGAAAGCGTGGGGAGCAAACAGGATTAGATACCCCCGTA
+
GGGGGGGGGGGGGGGGGGGGGGGGGGGGGGGGGGGGGGGGGGGGGGGGGGGGGGGGGGGGFGGGGGGGGGGGGGGGGGGGGGGGGGGGGGGGGGGFGGGGGGGGGGGGGGGGGGGGGGGGGGGGGGGGGFEGGGGGGGGGGGGGGGGGFGGGGDEGGGGGGGGGGGGGGFGGGGGGGGGGGGGFFFGGGGGGGGGGGFEFGGGGGGGGCGGGGGDGFGCGGFC>FFF?FFFFGGFFFEFF
@M00200:207:000000000-ALC1F:1:1101:15663:10954 1:N:0:5
ATTGGGTGTAAAGGGCGCGTAGGCGGTGCGGTAAGTCACCTGTGAAACCTCTAGGCTTAACCTAGAGCCTGCAGGCGAAACTGCCGTGCTGGAGTGTGGGAGAGGTGCGTGGAATTCCCGGTGTAGCGGTGAAATGCGTAGATATCGGGAGGAACACCTGTGGCGAAAGCGGCGCACTGGACCACAACTGACGCTGAGGCGCGAAAGCTAGGGGAGCAAACAGGATTAGATACCCCTGTA
+
GGGGGGGGFGGGGGGGGGGGGGGGGGGGGGGGGGGGGGGGGGGGGGGGGGGGGGGGGGGGGGGGGFGGFGGGGGGGGGGGGGGGGGGGGGGGGGGGFGGGGGGGGGGGGGGGGGGGGGGGGGGGGGGGGGGGGGGGGGGGGGGGGGGGGGGGGGGGGGGGGGGGGGGGGGGGDGEEEGGGGGGGGGGGGEGGGGGGGGGGGGGGGGGGGGGFFGGG@GFGGFGFF4@FFBFFGCFFF@FF
@M00200:207:000000000-ALC1F:1:1101:2817:10973 1:N:0:5
ATTGGGCGTAAAGGGTGCGTAGGTGGCGCCGTAAGTGGGGTGTGAAATCTCGGGGCTTAACTCCGAAACTGCATTCCATACTGCGGTGCTTGAGGACTGGAGAGGAGACTGGAATTTACGGTGTAGCAGTGAAATGCGTAGATATCGTAAGGAAGACCAGTGGCGAAGGCGGGTCTCTGGACAGTTCCTGACACTGAGGCACGAAGGCCAGGGGAGCAAACGGGATTAGATACCCTCGTA
+
GGGGGGGGGGGGGGGGGGGGGGGGGGGGGGGGGGGGGGGGGGGGGGGGGGGGGGGGGGGGGGGGGGGGGGGGGGGGGGGGGGGGGGGGGGGGGGGGGGGGGGGGGGGGGGGGGGGGGGGGGGGGGGGGGGGGGGGGGGGGGGGGGGGGGGGGGGGGGGGGGGGGGGGGGGGGEEGFGGGGGGFGGGCGGCC?FEGGGGGGGGGGGDGGGGGGGGGGFGGGGFDEEFFFFFFFGFFFFFFD
@M00200:207:000000000-ALC1F:1:1101:10778:10980 1:N:0:5
ATTGGGCATAAAGGGCGCGTAGGCGGGTGTGAAAGTCTGCGGTGAAATCCTCCAGCTTAACTGGAGAAGTGCCGTGGATACTGCATATCTTGAGGAGGGTAGGGGCATCTGGAACGGTCGGTGGAGCGGTGAAATGCGTTGATATCGACCGGAACTCCGGTGGCGAAGGCGAGGTGCTGGACCCTTTCTGACGCTGAGGCGCGAAAGCCAGGGGAGCAAACGGGATTAGATACCCTGGTA
+
GGGGGGGFGGGGGGGGGGGGGGGGGGGGGFGGGGGGGGGGGGGGGGGGGGGFGGGGGGGGGGGGGGGGGGGGGGGGEGGGGGGGFFGGGGGGGGGGEEGGGGGGGGGGGGGGGGGGGGGGGGGGGGGGGGGGGGGGGGGGGGGGGGGGGGGGGGG7FGGGGGGGGGGGGGGGEGEGGGGGGGGGGGGGGGGGGGGGEGCGGGGGGGGGGFGGGGGGFGGGGFGFFE@FFFFFGGF@FFFF
@M00200:207:000000000-ALC1F:1:1101:17147:11018 1:N:0:5
ATTGGGCTTAAAGCGCGTGTAGGCGGGACGGTGCGTCGGTCGCTGAAAGCCCCCGGCTCAACCGGGGAACGGGCGCCGAGACGACCGTCCTGGAGGGACGTAGGGGGACCTGGAACTTCCGGTGGAGCGGTGAAATGCGTTGAGATCGGAAGGAACGCCCGTGGCGAAAGCGAGGTCCTGGACGTCTGCTGACGCTGAGACGCGAAAGCCAGGGGAGCGAACGGGATTAGATACCCGGGTA
+
GGGGGGGGGGGGGGGGGGGGGGGGGGGGGGGGGGGGGGGGGGGGGGGGGGGGGGGGGCGGGGGGGGGGGGGGGGGGGGGGGGGGGGGGGGGGGGGGGGGGGGGGGGGGGGGGGGGGGGGGGGGGGGGGGGGGGGGGGGGGGGGGGFGGGGGGGGGGGGGGGGGGGGGGGGGGGGGGGGGGGGGGGGGFFGGGGGGDGGGGGGGGGGGGFGGGGGDGFGGGGFGFFFFFFFFFDC?<@DFF>
@M00200:207:000000000-ALC1F:1:1101:24071:11032 1:N:0:5
ACTGGGTTTAAAGCGCACGTAGGCGGTCCGCTAAGTCGGGTGTGAAATCCCTCGGCTTAACCGAGGAAGTGCATTCGAAACTGGCGGGCTTGAGTACTGAAGAGGGTCGCGGAATTCCCGGTGTAGAGGTGAAATTCGTAGATATCGGGAGGAACACCAGTGGCGAAGGCGGCGACCTGGGCAGATACTGACGCTGAGGTGCGAAAGCGTGGGGAGCAAACAGGATTAGATACCCTTGTA
+
GGGGGGGGGGGGGGGGGGGGGGGGGGGGGGGGGGGGGGGGGGGGGGGGGGGGGGGGGGGGGGGGGGGGGGGGGGGGGGGGGGGGGGGGGGGGFGGGGGGGGGGGGGGGGGGGGGGGGGGGGGGGGGGGGGGGGGGGGGGGGGGGGGGGDEGGGGGDGCGGGGGGGGGGGGGGGGGGGGGGGGGGGGGGGGFFEGGGGGGGGGGGGG<FGEGEGGGGFFGGFFC5>FFFFB=FGGFFFF=B
@M00200:207:000000000-ALC1F:1:1101:13090:11043 1:N:0:5
ATTGGGTTTAAAGGGTCCGTAGGCGGTGCGGCAAGTCGGAAGTGAAATCTCTAGGCTTAACCTAGAGGCTGCTCCCGAAACTGCCGTGCTAGAGTGCGAGAGAGGCGAGTGGAATTGCGGGTGTAGCGGTGAAATGCGTAGATATCCGCAGGAACATCCGAGGCGAAAGCGGCTCGCTGGATCGCAACTGACGCTGAGGGACGAAAGCTAGGGGAGCAAACAGGATTAGATACCCCTGTAAGA
+
GGGGGGGGGGGGGGGGGGGGGGGGGGGGGGGGGGGGGGGGGGGGGGGGGGGGGGGGGGGGGGGGGGGGGGGGGGGGGGGFFGGGGGGGGGGGGGGGGGGGGGGGGGGGGGGGGGGGGGGGGGGGGGGGGGGGGGGGGGGGGGGGGGGGGGGGGGGGGGGGGGGGGGGGGGGGGGGEGEGGGGGGGGGGGGGGGGGGGGGGGGGGGGGFGGGGGGGGEGD>CFGFFF?FFBFFFFFFFFFFFFB
@M00200:207:000000000-ALC1F:1:1101:10787:11046 1:N:0:5
ATTGGGCTTAAAGGGTGCGTAGGCGGCCATTTAAGTAGGGTGTGAAAGCCCCCGGCTCAACCGGGGAATTGCGTCCTAAACTGGGTGGCTCGAGTGAGATAGAGGTGTGTGGAACTTCCAGTGGAGCGGTGAAATGTGTTGATATTGGAAGGAACGCCGGTGGCGAAAGCGACACACTGGGTCTCAACTGACGCTGAGGCACGAAAGCCAGGGGAGCGAACGGGATTAGATACCCCCGTAAGA
+
FFGGFG9F<@FGFGGGCEGCFGGGGGG:FFGGGFCFGGGG@@FGGDGGGGFFFGCGCFFGGGEGEGGGCEFFGCC@FGGGGGGGGFGGG@FEF=EFCEGFGGGCFFGGGGGGFFGGGGGGFFGGDGGGG7FFGGGGGGGGG9FFGFGGGGGGGGGGGDEGGDEGCGEGGCGGDGGGGCFCGGGGGGFGG?FGGGCCEGGFEFGG=CDGGGGGCDDDDGGGGBGBB@FFF==?DGF>@)07)85
@M00200:207:000000000-ALC1F:1:1101:22723:11062 1:N:0:5
ATTGGGCTTAAAGGGCGCGTAGGCGGTCGATCAAGTCAGGGGTGAAATCCTGCAGCTTAACTGTAGAAGTGCCTCTGATACTGATCGTCTGGAGGGAGATAGGGGTGTGTGGAACTTCCAGTGGAGCGGTGAAATGCGTTGATATTGGAAGGAACGCCGGAGGCGAAAGCGACGCACTGGATCTCTTCTGACGCTGAGGCGCGAAAGCTAGGGGAGCAAACGGGATTAGATACCCGAGTA
+
GGGGGGGGGGGGGGGGGGGGGGGGGGGGGGGGGGGGGGGGGGGGGGGGGGGGGGGGGGGGGGGGGGGGGGGGGGGGGGGGGGGGGGGGGGGGGGGGGGGGGGGGGGGGGGGGGGGGGGGGGGGGGGGGGGGGGGGGGGEGGGGGGGGGGGGGGGGGGGGGGGGGGGGGGGGGGGGGGGGGGGGGGGGGGGGGGGDGGGGGGGGGGGGGDFGGGGGGBFGGGFGFDFFFFFFFGGFFFFFF
@M00200:207:000000000-ALC1F:1:1101:21624:11087 1:N:0:5
ACTGGGCTTAAAGCGTGCGCAGGCGGTTCTATAAGACAGATGTGAAATCCCCGGGCTCAACCTGGGAACTGCATTTGTGACTGTAGAGCTGGAGTGCGGCAGAGGGGGATGGAATTCCGCGTGTAGCAGTGAAATGCGTAGATATGCGGAGGAACACCGATGGCGAAGGCAATCCCCTGGGCCTGCACTGACGCTCATGCACGAAAGCGTGGGGAGCAAACAGGATTAGATACCCTAGTA
+
GGGGGGGGGGGDGGG;FGGGGGGGGGCFGGGGGFGGDFEEFGDCEGFGFGFGGGGGGGGGFGDEGGGGGGGGGGGFGFGDGGGGGFCGGGGGGFGGGGEGGFGGGGGGGGGGGGGGGGGGGGGGGGGGGBDFADFGGGGGGGFGGGGGGGGEEBFCFEGGG@CF>CGEEGGGFGFFGGFGGGGGGF?FFFFGGGGGG7EFGCGGGGDGE7EGDGDGFFC*9@FFFFFFFFFFCGFFFFFF
@M00200:207:000000000-ALC1F:1:1101:26510:11098 1:N:0:5
ACTGGGCATAAAGCGTGCGTAGACGGTTAGATAAGTCGGGTGTGAAAGCCCCGGGCTCAACCTGGGAATTGCATTCGAGACTGTTTAGCTAGGGTGCGGAAGAGGGAAGCGGAATTTCAGGTGTAGCGGTGAAATGCGTAGATATCTGAAGGAACACCAGTGGCGAAAGCGGCTTCCTGGTCCAGCACCGACGTTCAGGCACGAAAGCGTGGGGAGCAAACAGGATTAGATACCCTTGTA
+
DGGFGGFFFGGFGGCGEGGGGGGGGGGGCGFGCAAFFFGGGGFGGGFFGGGGGEEGGGGFGFGFGFGGFGGGGGFGGCFFGGGGGGGGGGGGGGGGCGGEEEGFGGGGGGGGCCFGGF9FFFGGGGGCCFCFA,C<FGGEFGGGGGGGGAFEFFGGGGGCFFGEGCGGED75EECFGG?CFG8:FFGGGECGCEGFCFGFFF5/>8>FGGGGGG3DEFGFG@FF>FF=@6F*097?4??4
@M00200:207:000000000-ALC1F:1:1101:18567:11102 1:N:0:5
ATTGGGTTTAAAGCGTGTGTAGGCGGATTTCTAAGTACCTTGTGAAATCCCACGGCTCAACCGTGGAACTGCTTGGTATACTGGTCATCTTGAGCCAGCTAGGGGCTACCGGAACAAATGGTGGAGCGGTGAAATGCGTAGATATCATTTGGAACGCCAATGGTGAAAACAGGTAGCTGGGGCTGTGCTGACGCTGAGACACGAAAGCCAGGGGAGCGAACGGGATTAGATACCCTAGTA
+
GGGGGGGGGGGGGGGGGGGGGGGGGGGGGGGGGGGGGGGGGGGGGGGGGGGGGGGGGGGGGGGGGGGGGGGGGGGGGGGGGGGGGGGGGGGGGGGGGGGGGGGGGGGGGGGGGGGGGGGGGGGGGGGGGGGGGGGGGGGGGGGGGGGGGGGGGGGGGGGGGGGGGGFFGGGGGGGGGGGGGGGGGGGGGGGGGGGGGGGGGGGGGGGGGGGGGGGGFGGGGDGFFFFFFFFFGGFFFFFF
@M00200:207:000000000-ALC1F:1:1101:21594:11125 1:N:0:5
ATTGGGTATAAAGGGTGCGTAGGTGGCGCCATAAGTCGGGTGTGAAATTTCGGAGCTTAACTCCGAAACTGCATTCGATACTGCGGTGCTTGAGGACTGGAGAGGAGACTGGAATTCATGGTGTAGCAGTGAAATGCGTAGAGATCATGAGGAAGACCAGTGGCGAAGGCGGGTCTCTGGACAGTTCCTGACACTGAGGCACGAAGGCCAGGGGAGCAAACGGGATTAGATACCCTTGTA
+
GGGFGGGGGGGGGGGGGGGFGGGFFFGGGGGGGFGGGGGGGGEEGG<FAFGGGGGGGGGGGGGGGGGGGGGGGGGGGGGGGGGGGGGGEGEDDFGGGGGGGGGGGGGGGGGFDAFFGGGFGFFFGGGGGGGGGGGGGG=CFGGGGGGGGGGGFGGGGGGGGGGGCEDGEGGGGGGGGGGGGGGGGGGGGGBECGGFGGFGGGGEGGGGGGGGGGGGB<CFGFDEBF4??*9@FGFFFF8B
@M00200:207:000000000-ALC1F:1:1101:11883:11141 1:N:0:5
ATTGGGCGTAAAGCGCACGTAGGCGGATTGTTAAGTCGGGGGTGAAATCCTGGAGCTCAACTCCAGAACTGCCTTCGATACTGGCGATCTTGAGTCCGGGAGAGGTGAGTGGAACTGCGAGTGTAGAGGTGAAATTCGTAGATATTCGCAAGAACACCAGTGGCGAAGGCGGCTCACTGGCCCGGTACTGACGCTGAGGTGCGAAAGCGTGGGGAGCAAACAGGATTAGATACCCGCGTA
+
GGGGGGGGGGGGGGGGGGGGGGGGGGGGGGGGGGGGGGGGGGGGGGGGGGGGGGGGGGGGGGGGGGGGGGGGGGGGGGGGGGGGGGGGGGGGGGGGGGGGGGGGGGGGGGGGGGGGGGGGGGGGGGGGGGGGGGGGGGGGGGGGGGGGGGGGGGGGGGGGGGGGGGGGGGGGGGGGGGGGGGGGGGGGGGGGGGGGGGGGGGGGCDGGGGGGGGGGFGGGGFGFFFFFFFFFGGFFFFFF
@M00200:207:000000000-ALC1F:1:1101:18176:11155 1:N:0:5
ATTGGGTATAAAGGGTGCGCAGGCGGCCATGTGTGTGAGGCGTGAAAGCCCGGGGCTTAACCCCGGAATTGCACCTCAAACTACATGGCTAGAGCATTGGAGAGGGTAGCAGAATTCACGGTGTAGCAGTGAAATGCGTAGATATCATGAGGAATACCAGAGGCGAAGGCGGCTACCTGGACAATTGCTGACGCTCAGGCACGAAAGCGTGGGGAGCAAAAGGGATTAGATACCCGCGTA
+
GGGGGGGGGGGGGGGGGGGGGGGGGGGGGGGGGGGGGGGGGGGGGGGGGFGGGGGGGGGGGGGGGGGGGGGGGGGGGGGGGGGGGGGFGGGGFFGGGGGGGGGGGGGGGGGGGGGGGGGGGGGGGGGGGGGFGGGGGGGGGGGGGGGGGGGGGGGGGGGGGGGGGGGGGGGGGGGGGGGGGGGGGGG7FFGGGGCEGGGGGGGGGDGGGGGGGGGGFGGGGFGFFFFFFFFFGGFFFFFF
@M00200:207:000000000-ALC1F:1:1101:10666:11155 1:N:0:5
ATTGGGTGTAAAGGGTGTGTAGGTGGCGCGCTAAGTCGGGTGTGAAATTTCGGAGCTTAACTCCGAAACTGCATTCGATACTGGCGTGCTTGAGGACTGGAGAGGAGACTGGAATTTACGGTGTAGCAGTGAAATGCGTAGATATCGTAAGGAAGACCAGTGGCGAAGGCGGGTCTCTGGACAGTTCCTGACACTGAGACACGAAGGCCAGGGGAGCAAACGGGATTAGATACCCGTGTA
+
GGGGGGGGGGGGGGGGGGGGGGGGGGGGGGGGGGGGGGGGGGGGGGGGGGGGGGGGGGGGGGGGGGGGGGGGGGGGGGGGGGGGGGGGGGGGGGGGGGGGCGGGGGGGGGGGGGGGGGGGGGGGGGGGGGGGGGGGGGGGGGGGGGGGGGGGGGGGGGGGGGGGGGGGGGGGGGGGGGGGGGGGGGGGGGGGGGGGGGGGGGGGGGGGGGGGGGGGFGGFGFGFFFFFFFFFGGFDFDFF
@M00200:207:000000000-ALC1F:1:1101:2112:11157 1:N:0:5
ACTGGGTATAAAGGGCGCGTAGGCGGCTCGGTAAGCGTGCGGTGAAAGCCCGGGGCTCAACCCCGGGTCGGCCGTGCGAACTGTCGAGCTGGAGCACTGTAGAGGCGGGTGGAATTCCGGGTGTAGCGGTGGAATGCGTAGAGATCCGGAAGAACACCGGTGGCGAAGGCGGCCCGCTGGGCAGTGGCTGACGCTGATGCGCGACAGCGTGGGGAGCAAACAGGATTAGATACCCTCGTC
+
GGGGGGGGGGGGGGGGGGGGGGGGGGGGGGGGGGGGGFEGGGGGGGGGGGGGGGDGGGGGGGGGGGGGGGGGGGGGGGGGGGGGGGGGGGGGFGGGGGGGGGGGGGGGGCEGDFCGGGGGGCEF:BCFG<FFCF9FGB7<@ECCF,?=E8EEEGGGGGGGCEGG8:?CC;8CCCECECCEGCC>?6CE5758/2*/:A9CEG):C37C=CGGGGD55CGFFFCF:7=/=964*9@47<>7
@M00200:207:000000000-ALC1F:1:1101:29367:11174 1:N:0:5
ATTGGGTTTAAAGGGCGCGTAGGCGGGCCAGCAAGTCAGGGGTGAAATCTTTCGGCTTAACCGGAAAAGTGCCTTTGATACTGCTGGCCTCGAGGGAGGTAGGGGCGTGCGGAACTTCCGGTGGAGCGGTGAAATGCGTAGATATCGGAAGGAACACCGGTGGCGAAAGCGGTGCGCTGGACCTCTTCTGACGCTGAGGCGCGAAAGCCAGGGGAGCAAACGGGATTAGATACCCCAGTA
+
GGGGGGGGGGGGGGGGGGGGGGGGEGGGGGGGGGGDGGGGGGGGGGGGGGGGGGGGGGGFGGGGGGGGGEFGGGFFGFGGGGFGGGGGFGEECGGGGEDFGGGGDGGGGGGGGGGGGGGGGGCGC>CFGGCFGGGGGGGG@:C;;;CCEEECFGFEGGEGGDGCEGGGGGGDEGGGDECGGFGGFF<FF?CFGGCE=GFDGG5CGGGGGGC5=DG<DGGGGE*<>))/1=4BFD?FFEFF
@M00200:207:000000000-ALC1F:1:1101:23678:11176 1:N:0:5
ATTGGGTTTAAAGCGCGTGTAGGCGGCAAGGCATGTCGGGTGTGAAAGCCCTCGGCTCAACCGAGGAAGTGCGCCCGAAACTATCTTGCTTGAGTACCGGAGAGGATGGCGGAATTCCCGGTGTAGAGGTGAAATTCGTAGATATCGGGAGGAACACCAGTGGCGAAGGCGGCCGTCTGGACGGATACTGACGCTGAGACGCGAAAGCGTGGGTAGCAAACAGGATTAGATACCCTAGTA
+
GGGGGGGGGGGGGGGGGGGGGGGGGGGGGGGGGGGGGGGGGGGGGGGGGGGGGGGGGGGGGGGGGGGGGGGGGGGGGGGGGGGGGGGGGGGGGGGGGGGGGGGGGGGGGGGGGGGGGGGGGGGGGGGGGGGGGGGGGGGGGGGGGGGGGGGGGGGGGGGGGGGGGGGGGGGGGGGGGGGGFGGGGGGGGCGGGGGGGGGGGGGCG<DGGGGGGGGDFGGGGFGFFFFFFF?BFGF?FFFF
@M00200:207:000000000-ALC1F:1:1101:2680:11178 1:N:0:5
ACTGGGTTTAAAGGGCTCGTAGGCGGCCAACTAAGTCAGACGTGAAATCCCTCAGCTTAACTGGGGAACTGCGTCTGATACTGGATGGCTTGGATTCGGGAGAGGAATGCGGAATTCCAGGTGTAGCGGTGAAATGCGTAGATATCTGGAGGAACACCGGTGGCGAAGGCGGCATTCTGGACCGACATTGACGCTGAGGAGCGAAAGCCAGGGGAGCAAACGGGATTAGATACCCGTGTA
+
GGGGGGGGGGGGGGGGGGGGGGGGGGGGGGGGGGGGGGGGGGGGGGGGGGGGGGGGGGGGGGGGGGGGGGGGGGGGGGGGGGGGGGGGGGGGGGGGGGGGGGGGGGGGGGGGGGGGGGGGGGGGGGGGGGGGGGGGGGGGGGGGFGGGGGGGGGGGGGGGGGGGGGGGGGGGGGGGGGGGGGGGGGGGGGGGGGGGEGGGGGGGGGGGGGGGGGGGFGGGGDCEFFFFFFFFFGFEEFFF
@M00200:207:000000000-ALC1F:1:1101:11924:11202 1:N:0:5
ACTGGGCTTAAAGGGCGCGTAGGCGGGTCAGCAAGTCCGGGGTGAAATCTTTCGGCTTAACCGGAAAAGTGCCTTGGATACTGCTGGTCTAGAGGGAGGTAGGGGCATGTGGAACTTCCGGTGGAGCGGTGAAATGCGTTGATATCGGAAGGAACGCCGGTGGCGAAAGCGACGTGCTGGATCTCTTCTGACGCTGAGGCGCGAAAGCCAGGGGAGCAAACGGGATTAGATACCCCCGTA
+
GGGGGGGGGGGGGGGGGGGGGGGGGGGGGGGGGGGGGGGGGGGGGGGGGGGGGGGGGGGGGGGGGGGGGGGGGGGGGGGGGGGGGGGGGGGGGGGGGGGGGGGGGGGGGGGGGGGGGGGGGGGGGGGGGGGGGGGGGGGGGGGGGGGGGGGGGGGGGGGGGGGGGGGGGGGGGGGGGGGGGGGGGGGGGGGGGGGGGGGGGGGGGGGGGGGGGGGGFGCGGFGFFFFFFFFFGGFFFFFF
@M00200:207:000000000-ALC1F:1:1101:17545:11203 1:N:0:5
ACTGGGTTTAAAGGGTGCGTAGGCGGTTGATTAAGTCAGTTGTGAAATACGGCAGCTTAACTGTCGAGGTGCAATTGATACTGGTTGACTTGAGTACAGACGAGGTAGGCGGAATTGACGGTGTAGCGGTGAAATGCATAGATATCGTCAAGAACACCGATAGCGAAGGCAGCTTACTAGACTGTAACTGACGCTGAGGCACGAAAGTGTGGGGATCAAACAGGATTAGATACCCTGGTA
+
GGGGGGGGGGGGGGGGGGGGGGGGGGGGGGGGGGGGGGGGGGGGGGGGGGGGGGGGGGGGGGGGGGGGGGGGGGGGGGGGGGGGGGGGGGGGGGGGGGGGGGGGGGGGGGGGGGGGGGGGGGGGGGGGGGGGGGGGGGGGGGGGGGGGGGGGGGGGGGGGGGGGGGGGGGGGGGGGGGGGGGGGGGGGGGGFGGGGGGGGGGGGGGGGGGGGGGGDFGGGGFGFFFFFFFFFGGFFFFFF
@M00200:207:000000000-ALC1F:1:1101:3665:11218 1:N:0:5
ACTGGGTTTAAAGGGCGCGTAGGCGGCGCGACAAGTCACCTGTGAAATCCCCGGGCTTAACTCGGGGCCTGCAGGCGAAACTGTCGTGCTGGAGTATGGGAGAGGTGCGTGGAATTCCCGGTGTAGCGGTGAAATGCGTAGATATCGGGAGGAACACCTGTGGCGAAAGCGGCGCACTGGACCATAACTGACGCTGAGGCGCGAAAGCTAGGGGAGCAAACAGGATTAGATACCCCCGTA
+
GGGGGGGGGGGGGGGGGGGGGGGGGGGGGGGGGGGGGGGGGGGGGGGGGGGGGGGGGGGGGGGGGGGGGGGGGGGGGGGGGGGGGGGGGGGGGGGGGGGGGGGGGGGGGGGGCGGGGGGGGGGGGGGGGGGGGGGGGGGGGGGGGGGGGGGGGGGGGGGGGGGGGGGGGGGGGGGGGGGGGGGGGGGGGGGGGGGGGGGGGGGGGGGGGGGGGGGGFGGGGFGFFFFFFFBFGGFFFFF5
@M00200:207:000000000-ALC1F:1:1101:5259:11231 1:N:0:5
ACTGGGTATAAAGGGTGCGTAGGCGGCCTGTTAAGTCAGGGGTGAAAGACGGTAGCTCAACTATCGCAGTGCCCTTGATACTGATGGGCTTGAATGTACTAGAGGTAGGCGGAATGTGACAAGTAGCGGTGAAATGCATAGATATGTCACAGAACACCAATTGCGAAGGCAGCTTACTATGGTATGATTGACGCTGAGGCACGAAAGCGTGGGGATCAAACAGGATTAGATACCCGCGTA
+
GGGGGGGGGGGGGGGGGGGGGGGGGGGGGGGGGGGGGGGGGGGGGGGGGGGGGGGGGGGGGGGGGGGGGGGGGGGGGGGGGGGGGGGGGGGGGGGGGGGGGGGGGGGGGGGGGGGGGGGGGGGGGGGGGGGGGGGGGGGGGGGGGGGGGGGFGGGGGGGGGGGGGGGGGGGGGGGGGGGGGGGGGGGGGGGGGGGGGGGGGGGGGGGGGGCGEGGGFGGFGFGFFFFFFFFFGFF5D>@E
@M00200:207:000000000-ALC1F:1:1101:27207:11238 1:N:0:5
ATTGGGCTTAAAGGGTGCGTAGGCGGCCTGTTAAGTCAGGGGTGAAAGACGGTAGCTCAACTATCGCAGTGCCCTTGATACTGATGGGCCTGAATGCACTAGAGGTAGGCGGAATGTGACAAGTAGCGGTGAAATGCATAGATATGTCACAGAACACCAATTGCGAAGGCAGCTTACTATGGTATGATTGACGCTGAGGCACGAAAGCGTGGGGATCAAACAGGATTAGATACCCCAGTA
+
GGGGGGGGEGGGGGGGGGGFCFE9FG7FFFEGGGFCFGGGDG@:FFGFDGGDGGGGFGGCGGGGGGGGGEGGGGGGFCEGCGGEFFGGG,,=ECFGGGGG<<?<@FDGGGGGGGGGGGGGGGGGGGAFGCFGGGFFGGGGGFGGFFFGGFFGFGFGGGCGGGGCGGC@BGGGC6ECEFFBFFEGFEGF7CGDE7DGCFGGGGC=ECCDCGGDDGGG>F6>6;FFFAFF46:@C76:5<FF
@M00200:207:000000000-ALC1F:1:1101:21802:11244 1:N:0:5
ATTGGGTATAAAGCGCGTTAAGGCGGTTGGCAAAGTTGGTTGTGAAATTTCAGGGCTCAACCCTGAAACTGCGTCCAATACTGGTCGACTTGAGTGTGAGAGAGGAAGGTGGAATTCCCGGTGTAGTAGTGAAATGCGTAGATATCGGGAGGAACACCAGTGGCGAAGGCGGCCTTCTGGCTCACAACTGACGCTGTAGCGCGAAAGCGTGGGGAGCGAACGGGATTAGATACCCCCGTA
+
GGGGGGGGGGGGGGGGGGGGGGGGGGGGGGGGGEFGGGGGGGGGGGGGGGGGGGGGGGGGGGGGGGGGGGGGGGGGGGGGGGGGGGGGGGGGGGGGGGGGGGGGGGGGGGGGGGGGGGGGGGGGGGGGGGGGGGGGGGGGGGGGGGGGGGGGGGGGGGGGGGGDEGGGGGGGGGGGGGGCGGGGGGGGGGGGGGGEGGGGGGGGDGCFGEGGGGGDBGDGGFGFFFFFFFFFGGFFDEFD
@M00200:207:000000000-ALC1F:1:1101:2900:11252 1:N:0:5
ATTGGGTTTAAAGGGTTCGTAGGCGGTGTAGCAAGTTGGGAGTGAAATCTCTGGGCTCAACCCAGAGGCTGCTTCCAAAACTGCTGTGCTTGAGTGTGGGAGAGGCGCGTGGAATTGCAGGTGTAGCGGTGAAATGCGTAGATATCTGCAGGAACACCCGTGGCGAAAGCGGCGCGCTGGACCACTACTGACGCTGAGGAACGAAAGCTAGGGGAGCAAACAGGATTAGATACCCCTGTA
+
FDEFFFB@BCDEGFECAGEF8DGGEGGGEGFGFGG<F<@@F@FFFFFFFFGGGCEFF@FGA@@F8FCDFGFGGGGGGGGGGGGGGGGEGGGGGGGFFEDGG,B:FFGGGCCGGFGGFGGGGGGGGFEFGDGFGGGGGDGGGGGF9FFDGFFGGC>FGGG+>FEGGEGDCDCEC*=>EGGGG9FFG+>@E?CGGGDEEGF+2>CEGD3*<99@F3>57<59FFFF549@?F?FF:@>F3?F
@M00200:207:000000000-ALC1F:1:1101:21369:11270 1:N:0:5
ACTGGGTTTAAAGGGCGCGTAGGCGGCTTGGCAAGTGGAAGGTGAAATCCCTCGGCTTAACCGAGGAACTGCCCTCCAAACTGCTTCGCTTGAGACCGGGAGAGGTGAGTGGAATTCCCAGTGTAGCGGTGAAATGCGTAGATATTGGGAGGAACACCAGTGGCGAAGGCGGCTCACTGGACCGGTACTGACGCTGATGCGCGAAAGCGTGGGGAGCAAACGGGATTAGATACCCCCGTA
+
GGGGGGGGGGGGGGGGGGGGGGGGGGGGGGGGGGGGGGGGGGGGGGGGGGGGGGGGGGGGGGGGGGGGGGGGGGGGGGGGGGGGGGGGGGGGGGGGGGGGGGGGGGGGGGGGGGGGGGGGGGGGGGGGGGGGGGGGGGGGGGGGGGGGGGGGGGGGGGGGGGGGGGGGGGGGGGGGGGGGGGGGGGGGGGGGGGGGGGGGGGGGGDDGGGGGGGGGFGGGGFCEBEFFFBFFFGFFFFFF
@M00200:207:000000000-ALC1F:1:1101:22758:11291 1:N:0:5
ACTGGGCTTAAAGGGTGTGTAGGCGGCCAGCTAAGTAGGGTGTGAAAGGCCCCGGCCTAACCGAGGCATTGCGCTCTAAACTGACTGGCTTGAGTGAGATAGGGGTGTGCGGAACTTCCAGTGGAGCGGTGAAATGTGTTGATATTGGAAGGAACGCCGGTGGCGAAAGCGGCACACTGGGTCTCGTCTGACGCTGAGACACGAAAGCCAGGGGAGCGAACGGGATTAGATACCCTCGTA
+
GGGGGGGGGGGGGGGGGGGGGGGGGGGGGGGGGGGGGGGGGGGGGGGGGGGGGGGGGGGGGGGGGGGGGGGGGGGGGGGGGGGGGGGGGGGGGGGGGGGGGGGGGGGGGGGGGGGGGGGGGGGGDGGGGGGGGFGGGGFFGGGGGGGGGGGGGGGGGGGGGGGGGGGGGGGGGGGGGGGGGGGGGGGGGGGGGGGDGGGGGGGGGGGGGGGGGGGGFGGGGFGFFEFFFF?FGDFFFFF>
@M00200:207:000000000-ALC1F:1:1101:11819:11291 1:N:0:5
ATTGGGCTTAAAGGGCGCGTAGGTGGTTTGATAAGGGTGTGGTGAAAGTCCGGGGCTCAACCCCGGATCTGCCGTGCCGACTGTCAAACTCGAGGACTGTAGAGGCAGACGGAATTCCGGGTGTAGCGGTGGAATGCGTAGAGATCCGGAGGAAGACCGGTGGCGAAGGCGGTCTGCTGGGCAGTTTCTGACACTGAGGCGCGACAGCGTGGGGAGCAAACAGGATTAGATACCCCAGTA
+
GGGGGGGGGGGGGGGGGGGGGGGGGGGGGGGGGGGGGGGGGGGGGGGGGGGGGGGGGGGGGGGGGGGGGGGGGGGGGGGGGGGGGGGGGGGGGGGGGGGGGGGGGGGGGGGGGGGGGGGGGGGGGGGGGGGGGGGGGGGGGGGGGGGGGGGGGGGGGGGGGGGGGGGGGGGGGGGGGGGGGGGGGGGGGGGGGGGGFGGGGGGGGGGGGGGGCDGGFGFGGFGFFFF?FFFFGGFFFFFF
@M00200:207:000000000-ALC1F:1:1101:10954:11303 1:N:0:5
ATTGGGTTTAAAGGGCGCGTAGGCGGGATGGCAAGTCGGTCGTGAAATCCTTCGGCTCAACCGAAGAACGTCGATCGATACTGCTGTTCTTGAGGATTGCAGAGGAGACTGGAATTCCCGGTGTAGCGGTGAAATGTGTAGAGATCGGGAGGAACACCGGTGGCGAAGGCGGGTCTCTGGGCAATTCCTGACGCTGAGGCGCGAAAGCGTGGGGAGCAAACGGGATTAGATACCCCGGTA
+
GGGGGGGGGGGGGGGGGGGGGGGGGGGGGGGGGGGGGGGGGGGGGGGGGGGGGGGGGGGGGGGGGGGGGGGGGGGGGGGGGGGGGGGGGGGGGGGGGGGGGGGGGGGGGGGGGGGGGGGGGGGGGGGGGGGGGGGGGGGGGGGGGGGGGGGGGGGGGGGGGGGGGGGGGGDGGGGGGGGGGGGGGGGGGGGGGGGGGGGGGGGGGGGGGGDGGGGGFGGGGFGFFFFFFFFFGGFFEFFF
@M00200:207:000000000-ALC1F:1:1101:18008:11307 1:N:0:5
ACTGGGTATAAAGGGTCTGTAGGCGGTGCGGCAAGTCGGGAGTGAAATCTCTGGGCTTAACTCAGAGGCTGCTTCCGAAACTGCCGTGCTAGAGTGCGGGAGAGGTGAGTGGAATTGCAGGTGTAGCGGTGCAATGCGTAGATATCTGCAGGAACACCAGAGGCGAAGGCGTCTCACTGGACCGCAACTGACGCTGAGAGACGAAAGCTAGGGGAGCAAACAGGATTAGATACCCCTGCA
+
FED6EEE<E9<9FD;FFFFEF@GGDE@@@FGC:+6CFGEEGECEE<,EFDCEFC@FG@@,CFEEF@CFCFGDF<EDE::=4C<,==BCEEFFGC<BEC4=4+4=:BDCA?E@=9F8FF<,,EF?A,FGEFG+,,C<FGF=CCGCGFAFFG7:3@,DFCBCFEG:C7*8:EC14BF@C;,BFG=EDG**=7?8C5>58ECC*7*/:*)*<+<*:)/9:>C67>4F4)6*9/7/:09:.7)0
@M00200:207:000000000-ALC1F:1:1101:10900:11339 1:N:0:5
ATTGGGCATAAAGCGCACGTAGGCGGCGGAGTAAGTTGGGTGTGAAATCCCTCGGCCTAACCGAGGAACTGCGCCCAAGACTGCTTTGCTTGAGGACCAAAGGGGTGCATGGAATTTCCGGTGGGGCGGTGAAATGCGTTGATATCGGAAGGAACGTCGGCGGCGAAAGCGATGCACTGGTTGGTTACTGACGCTGAGGTGCGAAAGCCAGGGGAGCAAACGGGATTAGATACCCCTGTA
+
GGGGGGGGGGGGGGGGGGGGGGGGGGGGGGGGGGGGGGGGGGGGGGGGGGGGGGGGGGGGGGGGGGGGGGGGGGGGGGGGGGGGGGGGGGGGGGGGGGGGGGGGGGGGGGGGGGGGGGGGGGGGGGGGGGGGGGGGGGGGGGGGGGGGGGGGGGGGGGGEEGDGGGGGGGGGGGGGGGGGGGGGGGFGGGGGGGGGGGGGGGGGGGGGGGGGGGGGFGGGGEGFFFFFFFFFG7FFFFFF
@M00200:207:000000000-ALC1F:1:1101:19937:11352 1:N:0:5
ACTGGGTATAAAGGGTGCGTAGGTGGTTGTTTAAGTCTGTTGTGAAAGCCCCGGGCTCAACCTGGGAATGGCAATGGATACTGGACAGCTAGAGTGCGGTAGAGGGTAGTGGAATTCCCGGTGTAGCAGTGAAATGCGTACAGATCGGGAGGAACACCAGTGGCGAAGGCGGCTACCTGGACCAGCACTGACACTGAAGCACGAAAGCGTGGGGAGCAAACAGGATTAGATACCCCAGTA
+
GGGGGGGGGGGGGGGGGGGGGGGGGGGGGGGGGFGGGGGGGGGGGGGGGGGGGGGGGGGGGGGGGGGGGGGGGGGGGGGGGGGGGGGGGGGGGGGGGGGGGGGGGGGGGGGGGGGGGGGGGGGGGGGGGGGGGFGGGGGG7FGGGGGGGGEGGGGGGGGGGGGGGGCGDGCGGGGGGGGGGGGGGGGGGGGGGGGGGGFFDGG=EDGGGGEGGGDGFG5CFFGFFFFFF?FFGGFFFEFF
@M00200:207:000000000-ALC1F:1:1101:11084:11357 1:N:0:5
ACTGGGCTTAAAGGGTTCGTAGGCGGTGTAGCAAGTCGGGAGTGAAATCTCTGGGCTCAACCCAGAGACTGCTTCCGAAACTGCTGTGCTTGAGTGTGGGAGAGGCGCGTGGAATTGCAGGTGTAGCGGTGAAATGCGTAGATATCTGCAGGAACACCCGTGGCGAAAGCGGCGCGCTGGACCACTACTGACGCTGAGGAACGAAAGCTAGGGGAGCAAACAGGATTAGCTACCCTCGTA
+
GGGGGGGGGGGGGGGGGGGGGGGGGGGGGGGGGGGGGGGGGGGGGGGGGGGGGGGGGGGGFGGGGGGGGGGGGGGGGGGGGGGGGGGGGGGGGGGGGGGGGGGGGGGGGGGGGGGGGGGGGGGGGGGGGGGGGGGFGGGGGGGGGGGGGGGFGGGGGGGGGC7FEGDGGGGGGGGGGGGGGGGGGGGGGGGGGGGGGGGGFCDGGGDFGG?E5DC75DFGGFG@54=*7)0@*97?FFFF
@M00200:207:000000000-ALC1F:1:1101:21896:11358 1:N:0:5
ATTGGGCTTAAAGGGCGCGTAGGCGGCTCGCGAGGTCGGGGGTGAAATCCCATCGCTTAACGGTGGAAGTGCCTTCGATACCGGCGGGCTGGAGGAAGGTAGGGGTGCGCGGAACTTCTGGTGGAGCGGTGAAATGCGTTGATATCAGAAGGAACGCCGGCGGCGAAAGCGGCGCACTGGACCTTTTCTGACGCTGAGGCGCGACAGCCAGGGGAGCAAACGGGATTAGATACCCCCGTA
+
GFGGGG?<FGGGGGGGGGGGGGGFGG7F@FC:F@FB<+C+CFGGGGG9,BF<?AFGG+CFG:+BFGG@4FEGGCG<???FG,>:F:++CG*FGGG7,3>FGG7FGC:BFGGGGGCF<F9FGGG7FGGGGGG8FGGGGGGEGG7FGG<C9CGGGGF5CGGG>EGGGEG:EGGGGE8*CGGGEFC@EFGGGGGG5EGDG5CFGDGG5DGG5*7FGGDGFGGFG3CEFFFFFFFFGGF>:DDB
@M00200:207:000000000-ALC1F:1:1101:4733:11365 1:N:0:5
ATTGGGCATAAAGGGTCCGTAGGCGGTGCGGCAAGTCGGAAGTGAAATTTCTAGGCTTAACCTAGAAGCTGCTCCCGAAACTGCCGTGCTAGAGTGCGAGAGAGGCGAGTGGAATTGCGGGTGTAGCGGTGAAATGCGTAGATATCCGCAGGAACATCCGAGGCGAAAGCGGCTCGCTGGATCGCAACTGACGCTGAGGGACGAAAGCTAGGGGAGCAAACAGGATTAGATACCCCAGTA
+
GGGGGGGGGGGGGGGGGGGGGGGGGGG7FFGGGGGGGGGGGGGGGGGGGGGGGGGGGGGFGGGGGGGGGGGGGGGGGGGFGGGGGGGGGGGGGGGGGGGGGGGGGGGGGGGGGGGGGGDGGGGGGGGGGGGGGGGGGGGGGGGGGGGGGFGGGGGGGGGGGGGGGEGGGGGGGGGCGGGGGGGGGGGGGGGGDGGGGGGGGGGGGGGGGGFGFGGGFGGFGFGFFFFFF?F?GGFFFFFB
@M00200:207:000000000-ALC1F:1:1101:7738:11369 1:N:0:5
ATTGGGTTTAAAGGGCGCGTAGGCGGGCTGCCAAGTCCGGGGTGAAATCTTTCGGCTTAACCGGAAAAGTGCCTTGGATACTGGCGGTCTCGAGGGAGATAGGGGTATGTGGAACTTCCGGTGGAGCGGTGAAATGCGTTGATATCGGAAGGAACGCCGGTGGCGAAAGCGACGTACTGGATCTCTTCTGACGCTGAGGCGCGAAAGCCAGGGGAGCGAACGGGATTAGATACCCCAGTA
+
GGGGGGGGGGGGGGGGGGGGGGGGGGGGGGGGGGGGGGGGGGGGGGGGGGGGGGGGGGGGGGGGGGGGGGGGGGGFGGGFGGGGGGGGGGGGGGGGGGGGGGGGGGGGGGGGGGGGGGGGGGGGGGGGGGGGGGGGGGGGGGGFGGDEEEGGGGGGGGGGGGGGGGGGGGGGGGGGGGGGFGGGGGGGGGGGGGGGGFGGGGGGGGGGGGGGGGG3BGGCGFGD@FFFFFFFGGFFFFFF
@M00200:207:000000000-ALC1F:1:1101:8387:11376 1:N:0:5
ATTGGGCTTAAAGGGTTCGTAGGTGGTGCGGCAAGTTGGAAGTGAAATCTCTGGGCTTAACCCAGAGGCTGCTTTCAAAACTGCCGTGCTCGAGTGCGAGAGAGGCCAGTGGAATTGCAGGTGTAGCGGTGAAATGCGTAGATATCTGCAGGAACACCCGTGGCGAAGGCGGCTGGCTGGATCGCAACTGACACTGAGGAACGAAAGCTAGGGGAGCAAACAGGATTAGATACCCGAGTA
+
GGGGGGGGGGGGGGGGGGGGGGGGGGGGGGGGGGGGGGGGGGGGGGGGGGGGGGGGGGGGGGGGGGGGGGGGGGGGGGGGGGGGGGGGGGGGGGGGGGGGGGGGGGGGGGGGGGGGGGGGGGGGGGGGGGGGGGGGGGGGGGGGGGGGGGGGGGGGGGGGGGGGGGGGGGGGGGGGGGGGGGGGGGGGGGGGGGGGGGGGGGGGGGGGGGGGGGGGBGGGGFGFFFFFFFBFGGFF@@>F
@M00200:207:000000000-ALC1F:1:1101:11694:11388 1:N:0:5
ATTGGGTATAAAGGGCGCGTAGGCGGCTTGCCAAGTCAGTGGTGAAATCCCGCAGCTTAACTGCGGAAGTGCCTTTGATACTGGCGAGCTCGAGGGAGGTAGGGGTATGTGGAACTTCTGGTGGAGCGGTGAAATGCGTTGATATCAGAAGGAACGCCGGTGGCGAAAGCGACGTACTGGACCTCTTCTGACGCTGAGGCGCGAAAGCTAGGGGAGCAAACGGGATTAGATACCCCTGTA
+
GGGGGGGGGGGGGGGGGGGGGGGGGGGGGGGGGGGGGGGGGGGGGGGGGGGGGGGGGGGGGGGGGGGGGGGGGGGGGGGGGGGGGGGGGGGGGGGGGGGGGGGGGGGGGGGGGGGGGGGGGGGGGGGGGGGGGGGGGGGGGGGGGGGGGGGGGGGGGGGGGGGGGGGGGGGGGGGGGGGGGGGGGGGGGGEGGGGGGGGGGGGGGGGGGGGGGGGDFGGGGFGFFFFFFFFFGGFFFFFF
@M00200:207:000000000-ALC1F:1:1101:26752:11396 1:N:0:5
ACTGGGCGTAAAGGGTAGGTAGGTGGTCTCATTTGTCTGGGGTGAAAGCCTTGAGCTTAACTCAAGAAGTGCCCTAGAAACGGTGAGACTAGAGTCCTGGAGAGGGTCGTGGAATTCCCGGTGTAGCGGTGAAATGCGTAGAGATCGGGAGGAACACCAGAGGCGAAGGCGGCGACCTGGACAGGTACTGACACTCAACTACGAAAGCGTGGGGAGCAAACAGGATTAGATACCCGAGTA
+
GGGGGGGGGGGGGGGGGGGGGGGGGGGGGGGGGGGGGGGGGGGGGGGGGGGGGGGGGGGGGGGGGGGGGGGGGGGGGGGGGGGGGGGGGGGGGGGGGGGGGGGGGGGGGGGGGGGGGGGGGGGGGGGGGGGGGGGGGGGGGGGGGGGGGGGGGGGGGGGGGGGGGGGGGGGGGGGGGGGGGGGGGGGGGGGGGGGGGGGGFGGGGGGGGGGGGGGGFGFFGFGFFFFFFFFFGGFFFFFF
@M00200:207:000000000-ALC1F:1:1101:20461:11419 1:N:0:5
ATTGGGTTTAAAGGGTGCGTAGGCGGGGCCGTAAGTGTTCTGTGAAAGCCCCCGGCTCAACCGGGGAACAGCAGGGCATACTGCGGCTCTAGAGGAAGGTAGGGGCGGGCAGAACAGTAGGTGGAGCGGTGAAATGCGTAGATATCTACTGGAATGCCGATGGGGAAGCCGGCCCGCTGGGCCTTTCCTGACGCTGAGGCACGAAAGCGTGGGGAGCAAACAGGATTAGATACCCCAGTA
+
GGGGGGGGGGGGGGGGGGGGGGGGGGGGGGGGGGGGGGGGGGGGGGGGGGGGGGGGGGGGGGGGGGGGGGGGGGGGGGGGGGGGGGGGGGGGGGGGGGGGGGGGGGGGGGGGGGGGGGGGGGGGGGGGGGGGGGGGGGGGGGGGGGGGGGGGGGGGGGGGGGGGGGGGGGGGGDGGGGGGGGGGGGGGGGGGGGGGGGGGGGDEGGGGGGGGGGGGFGGGGFGFFFFFFFFFDFFFFFFF
@M00200:207:000000000-ALC1F:1:1101:10853:11419 1:N:0:5
ACTGGGTTTAAAGGGTGCGTAGGCGGTCATATAAGTCAGTGGTGAAATCCGGCAGCTCAACTGTCGATGTGCCATTGATACTGCATGACTTGAGTACAGACGAGGTAGGCGGAATTGACGGTGTAGCGGTGAAATGCTTAGATATCGTCAAGAACACCGATAGCGAAGGCAGCTTACTAGACTGTAACTGACGCTGATGCACGCAAGTGTGGGGATCAAACAGGATTAGATACCCTAGTA
+
9FE<FGGEGCF96F@C;@:C,C;96FC@;F<CFEFCFGG@CF@9F<@F667:@@C,FF<@FGG@FD7FCE<FGD<@EFFDGEGA<EEFGC,E9F5,55FCFG7=FGF9F=:=::?5AF<C7=+6CFAF7CFG><FFGC,,ECFC9FFBF@73,>,,,@C:FEB,48*BEGGC5:DDD?9>CCCFCFGGGFCGCCCC5,4CE8F**/92==FGGC5:;CCGCFFAAAAA47@F77?@F:7B
@M00200:207:000000000-ALC1F:1:1101:11516:11421 1:N:0:5
ACTGGGTTTAAAGCGTGTGTAGGCGGCTGTGCAAGTCGGATGTGAAAGCCCCGGGCTCAACCCGGGAAGTGCACCCGAAACTGTACGGCTTGAGTACCGGAGAGGTTGGTGGAATTCTCGGTGTAGAGGTGAAATTCGTAGATATCGAGAGGAACACCGGTGGCGAAGGCGGCCAACTGGACGAGTACTGACGCTGAGACACGAAAGCGTGGGGAGCAAACAGGATTAGATACCCCAGTA
+
GGGGGGGGGGGGGGGGGGGGGGGGGGGGGGGGGGGGGGGGGGGGGGGGGGGGGGGGGGGGGGGGGGGGGGGGGGGGGGGGGGGGCGGGGGGGGGGGGGGGGGDGGGGGGGGGGGGGGFGGGGEGGGGGGGGGGFGGGGGGGDGGGGGDGGGGGGGGGGGGGEGGGEGDDGGGGGG*BEGDEFGEGG6CGCFGGGGGEF?FGGGGGGGGGCECGGGGEGGFGFGFFFFFFFFFGGFFDEFF
@M00200:207:000000000-ALC1F:1:1101:10183:11426 1:N:0:5
ATTGGGTATAAAGGGTGCGTAGGCGGTGGATTAAGTCAGCGGTGAAATTTAGGGGCTCAACCTCTACCGTGCCGTTGATACTGGTCTGCTGGAATGCGGATGCCGTGGGAGGAATGTGTGGTGTAGCGGTGAAATGCATAGATATCACACAGAACTCCGATTGCGAAGGCAGCATGCCGGCATCTATCTGACGCTGAGGCACGAAAGCGTGGGGATCGAACAGGATTAGATACCCCTGTA
+
GGGGGGGGGGGGGGGGGGGGGGGGGGGGGGGGGGGGGGGGGGGGGGGGGGGGGGGGGGGGGGGGGGGGGGGGGGGGGGGGGGGGGGGGGGGGGGGGGGGGGGGGGGGGGGGGGGGGGGGGGGGGGGGGGGGGGGGGGGGGGGGGGGGGGGGGGGGGGGGGGGGGGEEGGGGGGGGGGGGGGGGGGGGGGGGGGGGGGGGGGGGGGGGGGGGGGGGGFGGGGFGFFFFFFFFFGDFFFFFF
@M00200:207:000000000-ALC1F:1:1101:3483:11430 1:N:0:5
ACTGGGTATAAAGGGCGCGTAGGTGGCGGGATAAGCGTGTGGTGAAAGCTCGGGGCTCAACTCCGAGTCGGCCATGCGGACTGTCTTGCTCGAGCGTAGTAGAGGCAGGTGGAATTCCGGGTGTAGCGGTGGAATGCGTAGAGATCCGGAAGAACACCGGTGGCGAAGGCGGCCTGCTGGGCTACTGCTGACACTGAGGCGCGACAGCGTGGGGAGCAAACAGGATTAGATACCCGAGTA
+
GGGGGGGGGGGGGGGGGGGFGGGGGGGGGGGGGGGGGGGFGGGGGGGGGGGGGGGGGGGGGGGGGGGFGGGGGGGGGGGGGGGGGGGGGGGGGGGGGGGGGGGGGGGGGGGGGGGGGGGGGGGGGGGGGGGGGGGGGGGGGGGGGGGGGGGGGGGGGGGGGGGGGGGGGGGGGEGGGGGGGGGGGGGGGGGGGGGGGGGGGDDEEGGGGGGGGGDCDGGGGFGFFFFFFFFFGG4>BDF;
@M00200:207:000000000-ALC1F:1:1101:17294:11436 1:N:0:5
ATTGGGTTTAAAGGGCGCGTAGGCGGGATGGCAAGTCGGTCGTGAAATCCCTGAGCTCAACTCAGGGGGGTCGGCCGATACTGCTGTTCTTGAGGGATGCAGAGGAGACTGGAATTCCCGGTGTAGCGGTGAAATGTGTAGAGATCGGGAGGAACACCGGTGGCGAAGGCGGGTCTCTGGGCATTCCCTGACGCTGAGGCGCGAAAGCGTGGGGAGCAAACGGGATTAGATACCCTCGTA
+
GGGGGGGGGGGGGGGGGGGGGGGGGGGGGGGGGFGGGGGGGGGGGGGGGGGGGGGGGGGGGGGGGGGGGGGGGGGGGGGGGGGGGGGGGGGGGGGGGGGGGGGGGGGGGGGGGGGGGGGGGGGGGGGGGGGGFFGGGGGGGGGGGGGGGGGGGGGGGEGGGGGGGGGGGGGGGGDGGGGGGGGGGGGGGGGGGGGGGGGGGGGGGGDGGGDGGGCCDCDGGFDEBFFF=?FFGGFFFFFF
@M00200:207:000000000-ALC1F:1:1101:23628:11451 1:N:0:5
ACTGGGTGTAAAGGGTGCGTAGGCGGGTCTTTAAGTCAGGGGTGAAATCCTGGAGCTCAACTCCAGAACTGCCTTTGATACTGAGGATCTTGAGTTCGGGAGAGGTGAGTGGAACTGCGAGTGTAGAGGTGAAATTCGTAGATATTCGCAAGAACACCAGTGGCGAAGGCGGCTCACTGGCCCGATACTGACGCTGAGGCACGAAAGCGTGGGGAGCAAACAGGATTAGATACCCTCGTA
+
GGGGGGGGGGGGGGGGGGGGGGGGGGGGGGGGGGGGGGGGGGGGGGGGGGGGGGFGGGGFGGGGGGGGGGGGGGGGFFFFGGGGGGGGGGGGGGGGGGGGGGGEGGGGGGGGGGGGGGGGGGGGGGGGGGGGGGGGGGGGGGGFGGGGGGGGGGGGGGGGGGGGGGEGGGDDEEGGGGGGGCGGGGGGGGGGGGGGEGGGGGGGGGGGGGGGGGGGBGCCDFGFFFFFFFFFFGFFF>FD
@M00200:207:000000000-ALC1F:1:1101:14608:11461 1:N:0:5
ACTGGGCTTAAAGCGTGCCGATAGGTGGTTTTGTTAGTCTTGGGTAAAAGCCAGAAGCTCAACATCTGAGTTTGCTTAAGATACTGCAAAACTTGAGGGGCAAAGAGGTGCTTGGAACGAACGGTGTAGTAGTGAAATGCGTTGATATCGTTCGGAACACCGAAAGCGAAGGCAGAGCACTGGGTGCCACCTGACACTGCTAGGACGAAAGCGTGGGGAGCGAATGGGATTAGATACCCGTGT
+
GGGGGGGGGGGGGGGGGGGGGGGGGGGGGGGGGGGGGGGGGGGGGGGGGFGGGGGGGGFGGGGGGGGGGGGGGGGGGGGGGGGGGGGGGFGGGGGCGFGGGGGGGGGGGGGGFGGGGGGGGGGGBFGGGGGGGGGGGGGGGGGGGGDGGDGGGGGDGGGGGEGGGEFGGCEDGGGGGGGGGGGGGGGGGGGGGFCFGGGGGGGFGGGCECEGDGGGFGGGGFGFFFAF;4AFFFFFFFFFBF?
@M00200:207:000000000-ALC1F:1:1101:22415:11478 1:N:0:5
ACTGGGTTTAAAGGGTCCGTAGGCGGTTTGGTAAGTCAGTGGTGAAAGCCCATCGCTCAACGGTGGAACGGCCATTGATACTGCCAGACTTGAATTATTAGGAAGTAACTAGAATATGTAGTGTAGCGGTGAAATGCTTAGAGATTACATGGAATACCAATTGCGATGGCAGGTTACTACTAATGGCTTGACGCTGATGGACGAAAGCGTGGGTAGCGAACAGGATTAGATACCCTAGTAAGA
+
@E@F@@@@;<F@FA@EDC:F@F76FGF:B@FGAECCCFECFEFC@CCDG<C<FGCCGGGEGD78C7F,@@,6C:FAF<?FCFAFG=EGFG9FC8FFF<?C5,:CEFGCFBFGAEFG?E<@9EFAD<FC:B>?E?<FFFD=9E?AFFGGAFB8>D<5>=93FD9AC=+@EC3@C=@9E9EGAFGGGD,<;6C@@951:<CE?CD*;DCGDE>55?D8;75):57)0=AFF=AFFFA4;56::A4
@M00200:207:000000000-ALC1F:1:1101:21494:11479 1:N:0:5
ATTGGGTATAAAGAGCGTGTAGGCGGCCAGATAGGTCTGTTGTGAAAACTCGAGGCTCAACCTCGAGACGCCGATGGAAACCATCTGGCTAGAGTCCGGAAGAGGAGAGTGGAATTCCTGGTGTAGCGGTGAAATGCGCAGATATCAGGAAGAACACCCGTGGCTAAGGCGGCTCTCTAGTACGGTACTGACGCTGAGACGCGAAAGCGTGGGGAGCGAACAGGATTAGATACCCCCGTA
+
GGGGGGGGGGGGGGGGGGGGGGGGGGGGGGGGGGGGGGGGGGGGGGGGGGGGGGGGGGGGGGGGGGGGGGGGGGGGGGGGGGGGGGGGGGGGGGGGGGGGGGGGGGGGGGGGGGGGGGGGGGGGGGGGGGGGGGGGGGGGGGGGGGGGGGGGGGGGGGGGGGGGGGGGGGGGGGGGGGGGGGGGGGGGGGGGGGGGGFGGGGGGGGGGGGGGGGGGFGGGGFGFFFFFFFFFGFFFFFFF
@M00200:207:000000000-ALC1F:1:1101:11056:11482 1:N:0:5
ATTGGGTATAAAGGGTTCGTAGGCGGTGTGGCAAGTCGGGAGTGAAATCTCTGAGCTTAACTCAGGGGCTGCTTCCGAAACTGCTGTGCTAGAGTGTGGGAGAGGCGCGTGGAATTGCAGGTGTAGCGGTGAAATGCGTAGATATCTGCAGGAACACCCGTGGCGAAAGCGGCGCGCTGGACCACTACTGACGCTGAGGAACGAAAGCTAGGGGAGCAAACAGGATTAGATACCCGCGTA
+
GGGGGGGGGGGGGGGGGGGGGGGGGGGGGGGGGGGGGGGGDGGGGGGGGGGGGFGGGGGGGGGGGGGGGGGGGGGGGGGGGGGGGGGGGGGGGGGGGGGGGGGGGGGGGGGGGGGGGGGGGGGGGGGGGGGGGGGGGGGGGGCEGGGGGFFF@EGDGGGGGGDDGEGEGGGGGCBECEGGFCFGGGGGGGFEEGDDGE5FGGGGGGD4EGGGGCGGFGGGGFGFF6=?FFFFGFFD>@B@
@M00200:207:000000000-ALC1F:1:1101:11545:11512 1:N:0:5
ACTGGGTGTAAAGGGCGCGTAGGCGGTGCGGTAAGTCACCTGTGAAATCCCCGGGCTTAACTCGGGGCCTGCAGGCGAAACTGCCGTGCTGGAGTATGGGAGAGGTGCGTGGAATTCCCGGTGTAGCGGTGAAATGCGTAGATATCGGGAGGAACACCTGTGGCGAAAGCGGCGCACTGGACCATAACTGACGCTGAGGCGCGAAAGCTAGGGGAGCAAACAGGATTAGATACCCCCGTA
+
GGGGFGGGGGGGGGGGGGGGGGGGGFFCGGGGGGGGGCGGGFGGGDCFGGGGGF@FGG<EFGGGGGGGGGGGGFFGGGGGGGGGGGEEGGGG@FGGGGDFGGEFGGGGGGGGCCFGGGG@CFBFGEFEGEFFCGGGGGGCFGGGGGEEG*:BF:FGGGGGGGFGGGECCCGGGDGEGGGFFGGGG6CFFDGGGGDGGF5FEDDD5DDGGGGGGGGGF3CCFFGF5?F@@FFBG4?FFEF3
@M00200:207:000000000-ALC1F:1:1101:21088:11519 1:N:0:5
ATTGGGCATAAAGGGTGCGTAGGCGGGTCTTTAAGTCAGAGGTGAAATCCTGGAGCTCAACTCCAGAACTGCCTTTGATACTGAAGATCTTGAGTTCGGGAGAGGTGAGTGGAACTGCGAGTGTAGAGGTGAAATTCGTAGATATTCGCAAGAACACCAGTGGCGAAGGCGGCTCACTGGCCCGATACTGACGCTGAGGCACGAAAGCGTGGGGAGCAAACAGGATTAGATACCCGGGTA
+
GGGFFEGCF<FAFFEGEEDGEGGGGGGGGGGGDFGGGGGGGGGGGGAFGGGGGGGGGGGGGGGGGGGDFG9FFGGGGDGCGGFGGGAEFGGGGGGGGGGGGEGGGGGGCGGGGFGGGGGGGFCFGGGGGGGGGGGGGGGGGDGGFGGGGGDGFGGGGGGGGGGGGEDEGGEGGGGFCCFGGGGG*?EGFE?GGGCEEFGGGGGG=CGGGGCEEGDGFGGGG>7.8?FFF6@FFGFFF:.7
@M00200:207:000000000-ALC1F:1:1101:6861:11531 1:N:0:5
ATTGGGTTTAAAGGGTGCGTAGGCGGCGCGGAAAGTAGGGTGTGAAATCCCTCGGCTCAACCGAGGAATTGCGCCCTAAACTACCGTGCTCGAGGGAGATAGAGGTGAGCGGAACTTAGGGTGGAGCGGTGAAATGCGTTGATATCCTAAGGAACACCGGTGGCGAAAGCGGCTCACCGGATCTCTTCTGACGCTGAGGCACGAAAGCTAGGGTAGCGAACGGGATTAGATACCCGGGTA
+
GGGGGGGGGGGGGGGGGGGGGGGGGGGGGGGGFGGGGGGGGGGGGGGGGGGGGGGGGGGGGGGGGGGGGGGGGGGGGGGGGGGGGGGGGGGGGGGGGGGGGGGGGGGGGGGGGGGGGGGGGGGGGGGGGGGGGGGGGGGGGGGGGGGGGFGGGGGGGGGGGGGGGGGGGGGGGGGGGGGGGGGGGGGGGG?FGGGGEGGGGGGGGGGGGGGGDGGDFGDCGFDFFFFFFFFFGG?EF>DF
@M00200:207:000000000-ALC1F:1:1101:2039:11535 1:N:0:5
ATTGGGTATAAAGGGTTCGTAGGCGGTGTGGCAAGTTGGGAGTGAAATCTCTGGGCTCAACCCAGAGGCTGCTTCCAAAACTGCCATGCTTGAGTGTGGGAGAGGCGCGTGGAATTGCAGGTGTAGCGGTGAAATGCGTAGATATCTGCAGGAACACCCGTGGCGAAAGCGGCGCGCTGGACCACTACTGACGCTGAGGAACGAAAGCTAGGGGAGCAAACAGGATTAGATACCCTTGTA
+
EGFAEEFDF,<E<EGFEFFFGGDGGGGEGEGGGFFEGGGGDEFGCGGGGGGGGFGGGGFEGGGGGGGGGGGGGGGGGFGFGGGGFFFFGFGGGGGGGGGGDEGGDGDGGGGGCEGGGGGG@FGGGGGGGGEGFGFGGG=FGGGGGGGGGGEFGFGGGGGGGC>FGD5EEGGCCEGGGGC>CFFFFFDGGFFGGGGG*;C?EFGGE<DFF?FFGCGDFCFGGFC:FFFFFFFFF<FFFFF?
@M00200:207:000000000-ALC1F:1:1101:25259:11539 1:N:0:5
ATTGGGCATAAAGGGTTCGTAGGCGGTGTGGCAAGTCGGGAGTGAAATCTCTGGGCTCAACTCAGAGGCTGCTTCCGAAACTGCTGTGCTGGAGTGTGGGAGAGGCGCGTGGAATTGCAGGTGTAGCGGTGAAATGCGTAGATATCTGCAGGAACACCCGTGGCGAAAGCGGCGCGCTGGACCACTACTGACGCTGAGGAACGAAAGCTAGGGGAGCAAACAGGATTAGATACCCTGGTA
+
GGGGGGGGGGGGGGGGGGGGGGGGGGGGGGGGGGGGGGGGGGGGGGGGGGGGGGGGGGGGGGGGGGGGGGGGGGGGGGGGGGGGGGGGGGGGGGGGGGGGGGGGGGGGGDGGGGGGGGGGGGGGGGGGGGGGGGGGGGGGGGGGGGGGGGGGGGGGGGGGGGGGGGGGGGGDGGGGGGGDGGGGGGGGGGGGGGGGGGG7EGGGGGGGGGGFGGGDEGCDGFGFFFFFFFFFGGFFFFFF
@M00200:207:000000000-ALC1F:1:1101:12704:11555 1:N:0:5
ACTGGGTTTAAAGGGCGTGTAGGCGGGATTGCAAGTCAGATGTGAAAACCCGGGGCTCAACCCCGGGAGTGCATTTGAAACTGTAGTTCTTGAGTATCGGAGAGGCAGGCGGAATTCCTAGTGTAGCGGTGAAATGCGTAGATATTAGGAGGAACACCAGTGGCGAAGGCGGCTTGCTGGACGACAACTGACGCTGAGGCGCGAAAGCGTGGGGAGCAAACAGGATTAGATCCCCGTGTA
+
FFFFGGEFGGGGGFCCFFGGGGGGEEDBFFFGCEFGGGGDGGGGGGGGGGGGGDGGGGGGGGGGGCFFFGGGGFGGF?FFGFGGGGGGGFFGGGGFGGDGGCGE7FFGCFGGGGFGCFGGFFGGGGFGGGGGGFDBFCFECCGFGCFFFGD@FFCCGGGGEFFGGEE7EGGGGGGGGGGGGG=*:EGFCF?FCEGGEGGGGGGD5DC<EGCCGGGGDFFGFFG>>?@F??4*955B@3.5
@M00200:207:000000000-ALC1F:1:1101:27511:11587 1:N:0:5
ACTGGGTTTAAAGGGCGTGTAGGCGGTTCGGTAAGCCTGGCGTGAAAGGTATCGGCTTAACCGGTAGATGGCGCTGGGAACTGTCGGACTGGAGTTCTGGAGGGGGAGCTGGAATTCCTGGTGTAGGGGTGAAATCTGTAGAGATCAGGAAGAACACCGGTGGCGAAGGCGAGCTCCTGGCCAGTGACTGACGCTGAGGCGCGAAAGCGTGGGGAGCAAACAGGATTAGATACCCGCGTAAGA
+
CECEFGCFFGGGGCCFGBGFGGFGGGGFGEGGGDGFGFGGGEF:BFGEGECFGGGGGGGGGGEGCCGFG?FFCGFFCGGGGGGG<FGGG@FE?FGGGGDGDGBFCCCFGGGGGGGGGGGGFFFFGFGGGECCCGGGFC@FGFGFFFFFGFGG7FFFCFGGCGGFC:ECEGGGGG5<<BBEGGGGGG@<@CGGGCC7?GGGEC>C7D57EGGCCDD5579<C5F:@?F?FFFF:4:BBBBB>FF
@M00200:207:000000000-ALC1F:1:1101:3118:11587 1:N:0:5
ACTGGGTTTAAAGCGCACGTAGGCGGACTATTAAGTCAGGGGTGAAATCCCGGAGCTCAACTCCGGAACTGCCTTTGATACTGGTAGTCTAGAGACCGAGAGAGGTAAGTGGAACTCCTAGTGTAGAGGTGGAATTCGTAGATATTAGGAAGAACACCAGTGGCGAAGGCGGCTTACTGGCTCGGAACTGACGCTGAGGTGCGAAAGCGTGGGGAGCAAACAGGATTAGATACCCGAGTA
+
GGGGGGGGGGGGGGGGGGGGGGGGGGGGGGGGGGGGGGGGGGGGGGGGGGGGGGGGGGGGGGGGGGGGGGGGGGGGGGGGGGGGGGGGGGGGGGGGGGGGGGGGGGGGGGGGGGGGGGGGGGGGGGGGGGGGGFGGGGGGGGGGGGGDGGGGGGGGGGGGGGGGGGGGGGGGGGGGGGGGGGGGGGGGGGGGGGGGGGFGGGGGGGGFGGGGGGG3>DFFGFGFFFFFFF?@FGFFFFFF
@M00200:207:000000000-ALC1F:1:1101:17835:11604 1:N:0:5
ATTGGGTTTAAAGCGTGTGTAGGTGGACTGGTAAGTACCTTGTGAAATCCCACGGCTTAACCGTGGAACTGCTGGGTATACTGCTGGTCTTGAGCAGCCTAGGGGCGAGTGGAACAAATGGTGGAGCGGTGAAATGCGTAGATATCATTTGGAACGCCAATGGTGAAAACAACTCGCTGGGGGCTTGCTGACACTGAGACACGAAAGCCAGGGGAGCAAACGGGATTAGATACCCGTGTA
+
GGGGGGGGGGGGGGGGGGGGGGGGGGGGGGGGGGGGGGGGGGGGGGGGGGGGGGGGGGGGGGGGGGGGGGGGGGGGGGGGGGGGGGGGGGGGGGGGGGGGGGGGGGGGGGGGGGGGGGGGGGGGGGGGGGGGGGGGGGGGGGGGGGGGGGGGGGGGGGGGGGGGGGGGGGGGGGGGGGGGGGGGGGGGGGGGGGGGGGGGG4CEGGDFGGCGGGGGBFG45ACDFBFF=B4@FGF@E>FF
@M00200:207:000000000-ALC1F:1:1101:6732:11626 1:N:0:5
ACTGGGCTTAAAGGGCGCGTAGGCGGGCTGTCAAGTCCGGGGTGAAATCTTTCGGCTCAACCGGAAAAGTGCCTCGGATACTGGCGGTCTTGAGGGAGGTAGGGGTATGTGGAACTTCCGGTGGAGCGGTGAAATGCGTTGATATCGGAAGGAACGCCGGTGGCGAAAGCGACGTACTGGACCTCTTCTGACGCTGAGGCGCGAAAGCTAGGGGAGCGAACGGGATTAGATACCCGCGTA
+
GGGGGGGGGGGGGGGGGGGGGGGGGGGGGGGGGFGGGGGGGGGGGGGGGGGGGGGGGGGGGGGGGGGGGGGGGGGGGGGGGGGGGGGGGGGGGGGGGGGGGGGGGGGGGGGGFGGGGGGGGGGGFGGGGGDGGGGGGGGGGGGGGGGGGGGGGGGGGGGGGGGGGGEEGGGGGGGGGGGGGGGGGGGGGGGFGGDEECFGGGGGGCCFGGGGGGGGFGGGGFGFFFFFFFFFGGFDFFFF
@M00200:207:000000000-ALC1F:1:1101:7567:11635 1:N:0:5
ACTGGGCTTAAAGGGCGCGTAGGCGGCTTGCCAAGTCAGTGGTGAAATCCTGCAGCTTAACTGCAGAAGTGCCTTTGATACTGGCGAGCTAGAGGGAGGTAGGGGTATGTGGAACTTCTGGTGGAGCGGTGAAATGCGTTGATATCAGAAGGAACGCCGGTGGCGAAAGCGACGTACTGGACCTCTTCTGACGCTGAGGCGCGAAAGCTAGGGGAGCAAACGGGATTAGATACCCCCGTA
+
GGGGGGGGGGGGGGGGGGGGGGGGGGGGGGGGGGGGGGGGGGGGGGGGGGGGGGGGGGGGGGGGGGGGGGGGGGGGGGGGGGGGGGGGGGGGGGGGGGGGGGGGGGGGGGGGGGGGGGGGGGGGFGGGGGGGGGGGGGGGGGGGGGGGGGGGGGGGGGGGGGGGGGGGGGGGGGGFFGFGGGGGGGGGGGGGGDDGGGGGGGGGGGGGGGGGGDGGFGFGGFGFFFFFFFFFGGFFFFFE
@M00200:207:000000000-ALC1F:1:1101:8157:11666 1:N:0:5
ACTGGGTATAAAGGGCTCGTAGGCGGCCAACTAAGCCAGACGTGAAATCCCTCAGCTTAACTGGGGAACTGCGTCTGATACTGGATGGCTCGGATTCGGGAGAGGAATGCGGAATTCCAGGCGTAGCGGTGAAATGCGTAGATATCTGGAGGAACACCGGCGGCGAAGGCGGCATTCTGGACCGACATTGACGCTGAGGAGCGAAAGCCAGGGGAGCAAACGGGATCAGATACCCCGGTA
+
GGEFG<FC<EGGD9F>FFGFGGGGGCFEEGGG@<F,CFEGG>:BCFAGF,EFG@FGAFFEFFFGG+@FGFEFGCE:FAC<FFGG?FFF@F,8B:C==B8CECEC+?==FG@CFECF<<EDF++>>6>F:BBFF<FFCEC>3FA,@,,@FGGF:B:<FE@C**:BEE>*:C@85*/<C?E7C=CEEE=82<C9C53=C*>C=5</:5)7CFF=5C)/797017*5<@)<4?=?F<6F>)))
@M00200:207:000000000-ALC1F:1:1101:6847:11688 1:N:0:5
ACTGGGCTTAAAGGGCGCGTAGGCGGTGTGGCAAGTTTCTCGTGAAATCTATGGGCTCAACCCATAGTCTGCGGGGAAAACTGCCATGCTAGAGTGTGGGAGAGGTGCGTGGAATTCCCGGTGTAGCGGTGAAATGCGTAGAGATCGGGAGGAACACCAGCGGCGAAGGCGGCGCACTGGACCACTACTGACGCTGAGGCGCGAAAGCTGGGGGAGCAAACAGGATTAGATACCCCAGTA
+
GGGGGGGGGGGGGGGGGGGGGGGGGGGGGGGGGGGGGGGGGGGGGGGGGGGGGGGGGGGGGGGGGGGGGGGGGDGGGGGGGGGGGGGGGGGGGGGGGFGGGGGGGGGGGGGGGGGGGGGGGGGGGGGGGGGGGGGGGGGGGGGGGGGGGGGGGGGGGGGGGGGGGGGCEGEGGGGGGGGGGGFGGGEGGGGFGGGGGGGFGGGG>GDGGGGGGGGGFFGFGFGFF??FFFFFGGFFB>?F
@M00200:207:000000000-ALC1F:1:1101:29191:11755 1:N:0:5
ACTGGGCTTAAAGGGCGCGTAGGTGGTTCTGTAAGTAAGGTGTGAAATACCTCGGCTTACCCGGGGAATTGCATCTTATACTGCAGGGCTTGAGGATCACAGGGGAAAGCGGAACTCCAGGTGTAGCGGTGAAATGCGCAGATATCTGGGGGAAGGCCGGCGGCGAAGGCGGCTTTCTGGGTGATTCCTGACACTGAGGCGCGAAAGCGTGGGGAGCAAACAGGATTAGATACCCCAGTA
+
GGDGGGGGGGGGGGGGGGGEGGGFGGGGGGGGGGGGGGGGGGFGGGGGGGGGGGGGGGGGDGGGGGEGGGGGGGGGGGGGGGGGGGGGGGGGGGGGFGGGGGGGGGGGGGGGGEGGFGFGFFGFFGGGGFEFFGFFFGGGEGFGGGGFGGGGGCEGGGGDCGGCCEGGGGGGEEGGGGGGGGGFGCFGGFGGGG<FGGGGGGGGCCCCECC=EG*CBCFFGFD@F49@FF?FGF:7>DFF
@M00200:207:000000000-ALC1F:1:1101:7834:11766 1:N:0:5
ATTGGGTTTAAAGGGCGCGTAGGCGGGTGGTCAAGTCGGGGGTGAAATCTTTCAGCTCAACTGGAAAAGTGCCTTCGATACTGATCGTCTTGAGGGAGGTAGGGGCGTGTGGAACTTCCGGTGGAGCGGTGAAATGCGTAGATATCGGAAGGAACGCCGGTGGCGAAAGCGACGCGCTGGACCTCTGCTGACGCTGAGGCGCGAAAGCCAGGGGAGCAAACGGGATTAGATACCCTGGTA
+
GGGGGGGGGGGGGGGGGGGGGGGGGGGGGGGGGGGGGGGGGGGGGGGGGGGGGGGGGGGGGGGGGGGGGGGGGGGGGGGGGGGGGGGGGGGGGGGGGGGGGGGGGGGGGGGGGGGGGGGGGGGGGGGGGGGGGGGGGGGGGDGGGGGGGGGGGGGGGGGGGGGGGGGGGGGGGGGGGGGGGGGGGGGGGGGGGG<EGGGGGGGGCC<FGFGGGGGGFGGGGFGFF>FFFFFFGFFFFFFF
@M00200:207:000000000-ALC1F:1:1101:5584:11784 1:N:0:5
ACTGGGTTTAAAGGGTGCGTAGGCGGTTTGGCAAGTCTGATGTGAAATCTATGGGCTCAACCCATAGTCTGCATCAGAAACTGCCGGGCTTGAGTATGGGAGAGGTGAGTGGAATTTCCGGTGTAGCGGTGAAATGCGTAGATATCGGAAGGAACACCTGTGGCGAAAGCGGCTCACTGGACCATAACTGACGCTGATGCACGAAAGCTAGGGGAGCAAACAGGATTAGATACCCCAGTA
+
GGGGGGGGGGGGGGGGGGGGGGGGGGGGGGGGGGGGGGGGGGGGGGGGGGGGGGGGGGGGGGGGGGGGGGGGGGGGGGGGGGGGGGGGGGGGGGGGGGGFGGGGGGGGGGGGGFGGGGFGGGGGGGGGGGGGGAFGGGGGGGGGGGDGG7EEGGGGGGGGGGGGGGGEGGDGGGGGGGGGGGGGGEFGGFGGGGGGGGGGGGFEDCDGFGGGGDC<B<FFCAFFFFFFFFFFGGFFFFF?
@M00200:207:000000000-ALC1F:1:1101:14012:11793 1:N:0:5
ATTGGGTTTAAAGGGTGTGTAGGCGGGCTTTTAAGTCAGTGGTGAAATCTCCGGGCTCAACCCGGAAACTGCCATTGATACTATTAGTCTTGAATTTTGTTGAGGTAGGCGGAATAAGTCATGTAGCGGTGAAATGCTTAGATATGACTTAGAACACCAATTGCGAAGGCAGCTTGCTAAACAAATATTGACGCTGAGGCACGAAAGCGTGGGGATCAAACAGGATTAGATACCCGAGTA
+
GGGGGGGGGGGGGGGGGGGGGGGGGGGGGGGGGGGGGGGGGGGGGGGGGGGGGGGGGGGGGGGGGGGGGGGGGGGGGGGGGGGGGGGGGGGGGGGGGGGGGGGGGGGGGGGGGGGGGGGGGGGGGGGGGGGGGGGGGGGGGGGGGGGGGGGGGGGGGGGGGGGGGGGGGGGGGGGGGFGGGGGGGGGGGGGGGDGGGGGGGGGGCDGGGGGGGGGGFGGGGFGFFFFFFFFFGCFDFFFF
@M00200:207:000000000-ALC1F:1:1101:8416:11795 1:N:0:5
ATTGGGCTTAAAGGGTCTGTAGGCGGTGTGGCAAGTCGGGAGTGAAAGCTCTGGGCTCAACCCAGAGACTGCTTCCGAAACTGCCGTGCTGGAGTGTGGGAGAGGCGAGTGGAATTGCAGGTGTAGCGGTGAAATGCGTAGATATCTGCAGGAACACCCGTGGCGAAGGCGGCTCGCTGGACCACAACTGACGCTGAGAGACGAAAGCTAGGGGAGCAAACAGGATTAGATACCCCCGTA
+
GGGGGGGGGGGGGGGGGGGGGGGGGGGGGGGGGGGGGGGGGGGGGGGGGFGGGGGGGGGGGGGGGGGGGGGGGGGGGGGGGGGGGGGGGGGGGGGGGGGGGGGGGGGGGCFGGGGGGGGGGGGGGGGGGGGGGGGGGGGGGGGGGGGGGGGGGGGGGGGGGGGGGGGGGGGGGGGEGGGGGGGGGGGGGGGGGGGGGGGGGGGGGC3CFGGGGGGGFGGGGFGFFFFFFF=@FGF@EFFF
@M00200:207:000000000-ALC1F:1:1101:24695:11806 1:N:0:5
ACTGGGTTTAAAGGGCGCGTAGGCGGGTCACCAAGTCCGGGGTGAAAGCCCCCAGCTTAACTGGGGAATGGCCTTGGATACTGGTGGTCTCGAGGGAGGTAGGGGCAGTGGGAACTTCCGGTGGAGCGGTGAAATGCGTTGATATCGGAAGGAACGCCGGTGGCGAAAGCGCACTGCTGGACCTCTTCTGACGCTGAGGCGCGAAAGCCAGGGGAGCAAACGGGATTAGATACCCCAGTA
+
GGGGGGGGGGGGGGGGGGGGGGGGGGGGGGGGGGGGGGGGGGGGGGGGGGGGGGGGGGGGGGGGGGGGGGGGGGGGGGGGGGGGGGGGGGGGGGGGGGGGGGGGGGGGGGGGGGGGGGGGGGGGGGGGGGGGGGGGGGGGGGGGGGGGGGGGGGGGGGGGGGGGGGGGGGGGEEEGGGGGGGGGGGGGGGGGGGGGGGGGGDGGGGGGGGGGGGGGFGGFGFGFFDFFFFFFGGFFFFFF
@M00200:207:000000000-ALC1F:1:1101:12844:11817 1:N:0:5
ACTGGGCTTAAAGAGTGTGTAGGCGGTGCTCCAAGTCTGGTGTGAAATCTCCCGGCTTAACTGGGAGGGTGCGCCGGAAACTGGAGTGCTAGAGGGTGGGAGAGGTAAGCGGAATTCCTGGTGTAGCGGTGAAATGCGTAGATATCAGGAGGAACACCTGTGGTGTAGACAGCTTACTGGACCACTTCTGACGCTGAGACACGAAAGCGTGGGTAGCAAACAGGATTAGATACCCTTGTA
+
GGGGGGGGGGGGGGGGGGGGGGGGGGGGGGGGGGGGGGGGGGGGGGGGGGGGGGGGGGGGGGGGGFGGGGGGGGGGGGGGGGGGGGGGGGGGGGGGGGGGGGGGGGGGGGGGGGGGGGGGGGGGGGGGGGGGGGGGGGGGGGGGGGGGGGGGGGGGGGGGGGGGGGGGGGGGGGGGGGGGGGCGGFFGGGGGGGGGGGGGGGGECDGGGGGGGGFGFGGGGFGFFFFFFFFFGGFFFFFF
@M00200:207:000000000-ALC1F:1:1101:28238:11828 1:N:0:5
ATTGGGTTTAAAGGGCGCGTAGGCGGTGCGGTAAGTCTTCTGTGAAATCTCCGGGCTCAACTCGGAGCCTGCAGAGGAAACTGCCGTGCTGGAGTGTGGGAGAGGAGAGTGGAATTCCCGGTGTAGCGGTGAAATGCGTAGATATCGGGAGGAACACCCGTGGCGAAAGCGGCTCTCTGGACCACTACTGACGCTGAGGCGCGAAAGCTAGGGGAGCAAACAGGATTAGATACCCCTGTAAGA
+
GGFGGGGG>GGFGGGGGGGGGGGGGGGGGGGFGGFEFGGGGGGGGGGGGGGGGGGCFGGGGGGGGGGGGGGFGFFGGGGFGGGGGGFGGGGGGGFFFFGGGGGGGFGFGFFFEAFDGGGGEFGGGGGGGFEGFGGGGGGGGGGGGGGGGGGDGGGGGGDEFGGCEECEGGGGGEGCGGGFFGFGF?ECFGGGGGCEGGGGGDGCCGGGDGFGGGGGFFGFF@FFFF*9=687C<4@3F<FF=<
@M00200:207:000000000-ALC1F:1:1101:16594:11846 1:N:0:5
ACTGGGTATAAAGCGCTCGTAGGCGGATCGAACAGTCGGTGAAGAAAGACCTGGGCTCAACTCAGGGAACGGCACCGATACTATCGGTCTTGAGGCAATCAGAGGATGATGGAATTCCCGGTGTAGCGGTGAAATGCGTAGATATCGGGAGGAACACCAGTGGCGAAGGCGATCATCTGGGGTTGTTCTGACGCTGAGGAGCGAAAGCTAGGGGAGCAAACGGGATTAGATACCCGTGT
+
GGGEGGGGFAFGGGGG;FFFGGCFEGGGGGGGGGDFGEEGGGFFFGGF<EGGGGGGGGGGFFGFCFFDGGEDGDGGGG@FFGGGFEEGFGGGGDEFGGGDCGGGFAABF9FGGGGEGFGEDCFFFGCEEFE@BFGGGGFEBEGFFGGEGGGGGGGGGGFFGGGGD8C>ECEGGGD9CC;;BEECC?FGEFFFGE*CGGGFECDCE3DFFGGEGGCD>GCDFE55:EFFFFFFGG4707)
@M00200:207:000000000-ALC1F:1:1101:15654:11856 1:N:0:5
ATTGGGCTTAAAGCGTGCGTAGACGGTTACGTAAGTCGGGTGTGAAAGCCCCGGGCTCAACCTGGGAATTGCATTCGAGACTGCATAGCTAGGGTGCGGAAGAGGGAAGCGGAATTTCAGGTGTAGCGGTGAAATGCGTAGATATCTGAAGGAACACCAGTGGCGAAGGCGGCTTCCTGGTCCAGCACCGACGTTCAGGCACGAAAGCGTGGGGAGCAAACAGGATTAGATACCCCAGTA
+
GGGGGGGGGGGGGGGGGGGGGGGGGGGGGGGGGGGGGGGGGGGGGGGGGGGGGGGGGGGGGGGGGGGGGGGGGGGGGGGGGGGGGGGGGGGGGGGGGGGGGGGGGGGGGGGGGGGGGGGGGGGGGGGGGGGGGGGGGGGGGGGGGGGGGGGGGGGGGGGGGGGGGGGGGGGGGGGGGGGGGGGGGGGGGGGGGGGGGGGGGGGGGGGGCEGGGGGGFGFGGFGFFFFFFFFFGDFFEFFF
@M00200:207:000000000-ALC1F:1:1101:8281:11872 1:N:0:5
ATTGGGTTTAAAGGGCGCGTAGGCGGCTTGCCAAGTCAGTGGTGAAATCCCGCAGCTTAACTGCGGAAGTGCCTTTGATACTGGCGAGCTCGAGGGAGGTAGGGGTATGTGGAACTTCTGGTGGAGCGGTGAAATGCGTTGATATCAGAAGGAACGCCGGTGGCGAAAGCGACGTACTGGACCTCTTCTGACGCTGAGGCGCGAAAGCTAGGGGAGCAAACGGGATTAGATACCCCGGTA
+
GGGGGGGGGGGGGGGGGGGGGGGGGGGGGGGGGGGGGGGGGGGGGGGGGGGGGGGGGGGGGGGGGGGGGGGGGGGGGGGGGGGGGGGGGEGGGGGGDGGGGGGGGGGGGGGGGGGGGGGGGGGGGGGGGGGGGGGGGGGGDGGGGGCFFGGGGGGGGGGDGGGGGGGDEFCGGEGGGGGGGGGGGGGGGGGGGCGGGGGGGGGGED35EFGGGGDDEGGGGFGEEFFF?=FFGFFFFBFF
@M00200:207:000000000-ALC1F:1:1101:6058:11873 1:N:0:5
ATTGGGCATAAAGGGTGCGTAGGCGGAATGATAAGTCAGTGGTGAAATCCTGCAGCTTAACTGCAGAACTGCCATTGATACTGTCAATCTTGAATGCAACTGATGTGGGCGGAATGTGCCATGTAGTGGTGAAATACTTAGATATGGCACAGAACACCGATTGCGAAGGCAGCTCACAAAATTGTTATTGACGCTGATGCACGAAAGCGTGGGGATCAAACAGGATTAGATACCCGCGTA
+
GGGGGGGGGGGGGGGGGGGGGGGGGGGGGGGGGGGGGGGGGGGGGGGGGGGGGGGGGGGGGGGGGGGGGGGGGGGGGGGGGGGGGGGGGGGGFGGGGGGGGGGGGGGGGGGGGGGGGGGGGGGGGGGGGGGGGGGFGGGGGFGGGGFDDFGGGGGGGGGEGGGGGGGGGGEEGGGGGGGGGGGGGGGGGGGGGEGGGGGGFGGEGGGGGEGGGGGGFGGGGFGFFFFFFFFFGFFFEFFF
@M00200:207:000000000-ALC1F:1:1101:12530:11876 1:N:0:5
ATTGGGTTTAAAGCGCGTTCAGGCGGTTCGGCAAGTCGGGCATGAAATCTCTCGGCTCAACCGGGAGAGGTTGTCCGATACTGCGGGACTGGAGGGCAGTAGAGGGTGGTGGAATTCCGGGTGTAGTGGTGAAATGCGTAGAGATCCGGAGGAACACCAGTGGCGAAAGCGGCCACCTGGACTGTACCTGACGCTCAAACGCGAAAGCTAGGGGAGCGAACGGGATTAGATACCCCTGTA
+
FFGFGGGGGFFGGGGGGGGGGGGGGGEGGFEGGGFGFGDGGGGGGGGGGGGAFG@FCGGGGGGGDGEFEEDFFGGGGGGGGGGGGGGCE@FF<FFEGGGBFAFGGGGGGFFGFGGGGGGGGEGFCCFFDBFGGGGGGGGGGGGGGGGGGGGGGGGGGGGGFGGGGDCEGGGGGGGGGFGGGGFFGGGGD:CFGGGGEFGGGCDGGGGGFGC=GGGGFGGGDBGDD)09FFFBG6?@FFF?
@M00200:207:000000000-ALC1F:1:1101:16358:11901 1:N:0:5
ACTGGGCGTAAAGGGCGCGTAGGCGGCGGGGTAAGTCTGGTGTGAAATCTCGGAGCTCAACTCCGAAATTGCACTGGATACTGCTCTGCTCGAGGGCTGGAGAGGAGATCGGAATTCACGGTGTAGCAGTGAAATGCGTAGATATCGTGAGGAAGACCAGTGGCGAAGGCGGATCTCTGGACAGCTCCTGACGCTGAGGCGCGAAGGCTAGGGGAGCAAACGGGATTAGATACCCTGGTA
+
GGGGGGGGFCEGGGGGGGGGGEGGGGGGGGGEGGGGGGGGGGGGGGGGGGGGGGGGGGGGGGGGGGEGGGGGGGGGFGGGGGGGGGGGGGGGGGGGGGGGGGGGGGGGGGGGGGGGGGGGGGGGGGGGGGGG<FGGGGECEGGGGGGGGGGGGGGGGGGFGGGGEEGGGGGGGGEDGGGGGGGGGGGGGGFCGGGGGGGGGGGEGDCFGGGGFGGGFGGGGFG>B>FFFFFBGGFFF3??
@M00200:207:000000000-ALC1F:1:1101:6188:11925 1:N:0:5
ATTGGGTTTAAAGCGCGTGTAGGCGGGAGGGCACGTCCGACGTTGAAAGCCCCCGGCTCAACCGGGGAACGGGCGCGGATACGACCTTCCTGGAGGGACGTAGGGGGACCTGGAACTTCCGGTGGAGCGGTGAAATGCGTTGAGATCGGAAGGAACGCCCGTGGCGAAAGCGAGGTCCTGGACGTTTTCTGACGCTGAGACGCGAAAGCCAGGGGAGCGAACGGGATTAGATACCCTAGTA
+
GGGGGGGDGGGGGGGGGEGFGGGGGGGGGGGGGGGGGDFGGGGGGGGFGGGGGGGGGDGGGGGGGGGGGGGGGGGGGGGGGFGGGGGGGGGGGGGGGGGGGGGGGGGGGGGGGGGGGGGGGGGGGFGGGGGGGGGGGGGFEGFGGGGGGGGGGGGGGGGGGGGGGGGGGGCEGGGGGFFFFGGGCFGDFGCFGGGGGGFGGGGGCDDGGGGGGGGGFGGDDBGBFBFFFFFFGGF69FFF@
@M00200:207:000000000-ALC1F:1:1101:25009:11937 1:N:0:5
ACTGGGCTTAAAGCGTGTGTAGGCGGACTTCTAAGTACCTTGTGAAATCCCCCGGCTTAACCGGGGAACTGCTTGGTATACTGGTCGTCTTGAGCCATCTAGGGGCTGTCGGAACAAATGGTGGAGCGGTGAAATGCGTAGATATCATTTGGAACGCCAATGGTGAAAACAGACAGCTGGGGATGTGCTGACGCTGAGACACGAAAGCCAGGGGAGCGAACGGGATTAGATACCCGCGTA
+
CGGGCGGGGFGGFFGGGGGFGGGGEGCEGGGGGCGGGGGGFDFEGDCFGGGGEEECGGGG9EECFEGGGDFEGGFGFGGDGFCGGFGFGGGGGG@F@?EDFGGGGGGGGFFGGGGGGGGCGG<@EGGGGGGGGFCFGGGGGGGGGGGGGGGGGCD::FEC7FGGFGGGGGFFFFGGG8??>EC8EGGGGGCFEGGGCFCCCFDC*CDC*=FGGG:DECCGGFG::;?@F49=CGFDEBFB
@M00200:207:000000000-ALC1F:1:1101:16465:11959 1:N:0:5
ATTGGGCGTAAAGGGTGCGTAGGCGGTGCGGTAAGTCTGTTGTGAAATCTCCGGGCTCAACTCGGAGCCTGCAACGGAAACTGCCGTGCTGGAGTATGGGAGAGGTGAGTGGAATTCCCGGTGTAGCGGTGAAATGCGTAGATATCGGGAGGAACACCTGTGGCGAAAGCGGCTCACTGGACCATTACTGACGCTGATGCACGAAAGCTAGGGGAGCAAACAGGATTAGATACCCTAGTA
+
GGGGGGGGGGGGGGGGGGGGGGGGGGGGGGGGGGGGGGGGGGGGGGGGGGGGGGGGGGGGGGGGGGGGGGGGGGGGGGGGGGGGGGGGGGGGGGGGGGGGGGGGGGGGGGGGGGGGGGGGGGGGGGGGGGGGGGGGGGGGGGGGGGGGGGGGGGGGGGGGGGGGGGGGGGGGGGGGGGGGGGGGGGGGGGGGGGGGGGGGGGGGGGGGGGGGGGGGFGGGGFGFFFFFFFFFFFFFFFFF
@M00200:207:000000000-ALC1F:1:1101:20135:11999 1:N:0:5
ACTGGGTTTAAAGGGTCCGTAGGCGGTGCGGCAAGTCGGAAGTGAAATCTCTAGGCTTAACCTAGAGGCTGCTCCCGAAACTGCCGTGCTAGAGTGCGAGAGAGGCGAGTGGAATTGCGGGTGTAGCGGTGAAATGCGTAGATATCCGCAGGAACATCCGAGGCGAAAGCGGCTCGCTGGATCGCAACTGACGCTGAGGGACGAAAGCTAGGGGAGCAAACAGGATTAGATACCCTGGTA
+
GGGGGGGGGGGGGGGGGGGGGGGGGGGGGGGGGGGGGGGGGGGGGGGGGGGGGGGGGGGGGGGGGGGGGGGGGGGGGGGGFFGGGGGGGGGGGGGGGGCEGGGGGGGGGGGGGGGGGGGGGGGGGGGGGGGGGGGGGGGGGGGGGGCFGGGGGGGGGGGGGGGGGGGGGGGGGGGGGEGGGGGGGGGGGFGGGGGGGGFGGGGGGGGGFDFFGGGGFGGCFFGFFFFFFFFFGGFFFFFF
@M00200:207:000000000-ALC1F:1:1101:7963:12005 1:N:0:5
ATTGGGCATAAAGGGCGCGTAGGCTGTGCTGTAAGTCAGGCGTGAAATCCCCGGGCTCAACCTGGGAATTGCGCATGATACTGCGGCGCTTGAAGACGGGAGAGGATGGCGGAATTCCCAGTGTAGAGGTGAAATTCGTAGATATTGGGAAGAACACCGGTGGCGAAGGCGGCCATCTGGCCCGTAATTGACGCTGAGGCGCGAAAGCGTGGGGAGCAAACAGGATTAGATACCCGCGTA
+
GGGGGGGGGGGGGGGGGGGGGGGGGGGGFGGGGGGGGGGGGGGGGGGGGGGGGGGGGGGGGGGGGGGGGGGGGGGDEGGFGGGGGDGGGGEGGGGGGGGGGGGGGGGGGGEDGCFGGGGCDFGGGGFFGGGGGGGGGGGGGEFGGGGGCGGGGFGGGGGGGGGGEEGGGGGEGDGFGGGGGGGGEGGCGGGGGGGGGGGGDGDGCDDFEEDGGGDGFFG:FFG)8FFFFFFFGGFFF:>5
@M00200:207:000000000-ALC1F:1:1101:8690:12018 1:N:0:5
ACTGGGTGTAAAGCGCGCGCAGGCGGTTTCGAAAGTCCACGGTGAAAGCTCCCGGCCCAACTGGGAGAGGCCCGTGGAAACTCCGGAACTTGAAGGCAGGAGAGGCAGATGGAATTTCCGGTGTAGCGGTAAAATGCGTAGATACCGGAAGGAACACCAGTGGCGAAGGCGATCTGCTGGCCTGTTCTTGACGCTCAGGCGCGAAAGCTAGGGGAGCGACCGGGATTAGATACCCCGGTA
+
FGFGGGGGEGE@EEGGGGEGEGCDGDGGGG@D@BCFGGGGDGGGGGDFGGFGGGGDEGG7FEFGFFECFGGDFDGGGEDFGGFDFGGGGGGCCBFGGGGGGGGDEGGGGGGFGAFGFFFEEGCFGEFEGFGG9@=C9@F@FEGGGGGG@<F@>FFCDC8FFF7BC88EC88CEGGGFFFEGFEEGFGGDG7CG5DGGGGGEGCEG3DC?CFCCD5)77)/CDD5<5?=F4B6F76;@B@>
@M00200:207:000000000-ALC1F:1:1101:20198:12043 1:N:0:5
ACTGGGTATAAAGAGCGCGTAGGCGGCTCGTTAAGTGTGAAGCTAAATCCCCGGGCTCAACCCGGAAACTATTTCGCATACTGGCGAGCTGGAGTGATGCAGAGGTTTGTGGAATTCCTGGTGTAGCGGTGAAATGCGTTGATATCAGGAGGAACACCCATGGCGAAGGCAGCAAACTGGGCATTAACTGACGCTGAGGCGCGAAAGCGTGGGTAGCAAACAGGATTAGATACCCGCGTA
+
GGGGGGGGGGGGGGGGGGGGGGGGGGGGGGGGGGGGGGGGGGGGGGGGGGGGGGGGGGGGGGGGGGGGGGGGGGGGGGGGGGGGGGCGGGGGGGGGGGGGGGGGGGGGGGGGGGGGGGGGGGGGGGGGGGGGGGGGGGGGGGGGGGGGGGGGGGGGGGGGGGGGGGCEGGGGGGGGGGGGGGGGGGFGGGGGGGDGGGGGGGGGDGGGGGEGDGGGFGGGGFGFFFFFFFFFGFFBEFEB
@M00200:207:000000000-ALC1F:1:1101:6026:12044 1:N:0:5
ATTGGGTTTAAAGGGAGCGCAGGCGGGACTTCAAGTCAGCTGTGAAAACTACGGGCTTAACCTGTAGACTGCAGTTGAAACTGTAGTTCTTGAGTGAAGTAGAGGTAGGCGGAATTCCGAGTGTAGCGGTGAAATGCGTAGATATTCGGAGGAACACCAGTGGCGAAGGCGGCCTACTGGGCTTTAACTGACGCTGAGGCTCGAAAGTGTGGGGAGCAAACAGGATTAGATACCCCAGTA
+
GGGGGGCGGGGGGGGGGGGDGGGGGGGGGGGGGGGGGGGGCGGGGGGCFFGDEGGGG8FFGG9EGGFAFFGGDGGFGFGGC<FGGGGFFGAFEEGGGFGGGGFGFFG5<=F@FEGGFFGDBFFFFCFGGGGGGGGGGGFGEGGGG9DFCGGDGGFGGGGFFGGE@GCEECEEGCEGGGGGGG8CFFGFGGGGGGG5:@CCEG7:?>C0AFFG55<D5CGGFFF:4@=??B7BGG?3B:?F
@M00200:207:000000000-ALC1F:1:1101:4455:12062 1:N:0:5
ACTGGGCTTAAAGCGTCCGTAGCCGGCTTAGCAAGTCTCCTGTTAAATTCAGCGACCTAATCGTTGAGCCGCGGGAGATACTACTAGGCTAGGAGGCGGGAGAGGTCGACGGTACTTCTGGGGTAGGGGTGAAATCCTATAATCCCGGGAGGACCACCAGTGGCGAAGGCTGTTGACTAAACGGGGTCCGCGGTTAAGGAACAAAGGTGGGGGAGCGGACCGGATTAGGATCCCTTCGAAGAAT
+
GGGGGGGGGGGGGGGGGGGGGGGGGGGGGGGGGGGGGGGGGGGGGGGGGGGGGGGGGGGGGGGGGGGGGGGGGGGGGGGGGGGGGGGGGGGGGGGGGGGGGGEGGGGGGGGGGGGGGGGGGGGGGGGGGGGGGGGGGGGGGGGGFGGGGGGGGGGGGGGGGGGGGGEGGGGGGFGCG++2?+********2*2/)*+<C+***2C7**+::CE))))/9)>)9))./*1**)9C)*.))0))()
@M00200:207:000000000-ALC1F:1:1101:25323:12079 1:N:0:5
ATTGGGTATAAAGCGTGCGTAGACGGTTTCGTAAGTCGGATGTGAAATCCCCGGGCTCAACCTGGGAATTGCATTCGAAACTGCAAGGCTTGGGTGCGGAAGAGGGAAGCGGAATTTCCGGTGTAGCGGTGAAATGCGTAGATATCGGAAGGAACATCAGTGGCGAAAGCGGCTTCCTGGTCCAGCACCGACGTTCAGGCACGAAAGCGTGGGGAGCAAACAGGATTAGATACCCGCGTA
+
GGGGGGGGGGGGGGGGGGGGGGGGGGGGGGGGGGGGGGGGGGGGGGGGGGGGGGGGGGGGGGGGGGGGGGGGGGGGGGGGGGGGGGGGGGGGGGGGGGGGGGGGGGGGGGGGGGGGGGGGGGGGGGGGGGGGGGGGGGGGGGGGGGGGGGGGGGGGGGGGGGGGGGGGGGGGGGGGGGGGGGGGGGGGGGGGGEGGGGGGGGGGGGGGGGGGGGGDFGGGGFGFFFFFFFFFGGFFFFFF
@M00200:207:000000000-ALC1F:1:1101:19693:12083 1:N:0:5
ACTGGGCATAAAGAGTGTGTAGGCGGTTCTCTAAGTTCGGTGTGAAATCTCCCGGCTCAACCGGGAGGGTGCGCCGAAAACTGGAGGGCTAGAGTATGGGAGAGGAAAGCGGAATTCCTGGTGTAGCGGTGAAATGCGTAGATATCAGGAGGAACACCTGCGGTGTAGACGGCTTTCTGGACCATCACTGACGCTGAGACACGAAAGCGTGGGTAGCAAACAGGATTAGATACCCTAGTA
+
GGGGGGGGGGGGGGGGGFGGGGGGGGGGGGGGGGGGGGGG@FFEFGGGGFGGGGGGDGGGGGGGGFGGGFGGEGGGGDEGGGGGGGGGG<FGGGGGGGGGGGGGGGGGGGGGGGGGGGGFFGGGGGGGGGGGGFEFGGCGGGFGGGFGGGGGGGGGGGGGGGGGGGGGGGGGGGGGGGGGGGGGGGGGGGGGGGGEEGGGGGGGGGCCGGGGGGGDFFGGGFGFFF?@F=BFGGFFFFFF
@M00200:207:000000000-ALC1F:1:1101:16640:12092 1:N:0:5
ATTGGGTATAAAGGGTTCGTAGGCGGTGCGGCAAGTTGGGAGTGAAATCTCTGGGCTTAACCCAGAGGCTGCTTCCAAAACTGCTGTGCTTGAGTGTGGGAGAGGCGCGTGGAATTGCAGGTGTAGCGGTGAAATGCGTAGATATCTGCAGGAACACCCGTGGCGAAAGCGGCGCGCTGGACCACAACTGACGCTGAGGAACGAAAGCTAGGGGAGCAAACAGGATTAGATACCCTGGTA
+
GGGGGGGGGGGGGGGGGGGGGGGGGGGGGGGGGGGGGGGGGGGGGGGGGGGGGGGGGGGGGGGGGGGGGGGGGGGGGGGGGGGGGGGGGGGGGGGGGGGGGGGGGGGGGGGGGGGGGGGGGGGGGGGGGGGGGGGGGGGGGGGGGGGGGGGGGGGGGGGGGGGGGGGGGGGGGGGGGGGGGGGGGGGGGGGGGGGGGGGGGGGGGCCGGGGGGGGGFGGFGFGFFFFFFFFFGFFFFFFF
@M00200:207:000000000-ALC1F:1:1101:18043:12119 1:N:0:5
ATTGGGTTTAAAGGGTTCGTAGGCGGTGTGGCAAGTCGGGAGTGAAATCTCTGGGCTCAACCCAGAGGCTGCTTCCGAAACTGCTGTGCTTGAGTGTGGGAGAGGCGCGTGGAATTGCAGGTGTAGCGGTGAAATGCGTAGATATCTGCAGGAACACCCGTGGCGAAAGCGGCGCGCTGGACCACAACTGACGCTGAGGAACGAAAGCTAGGGGAGCAAACAGGATTAGATACCCTGGTA
+
GGGGGGGGGGGGGGGGGGGGGGGGGGGGGGGGGGGGGGGGGGGGGGGGGGGGGGGGGGGGGGGGGGGGGGGGGGGGGGGGGGGGGGGGGGGGGGGGGGGGGGGGGGGGGGGGGGGGGGGGGGGGGGGGGGGGGGGGGGGGGGGGGGGGGGGGGGGGGGGGGGGGGGGGGGGGGGGGGGGGGGGGGGGGFGGGGGGGGGGGGGGGGGGGGGGGGGGGEGGFGFGFFFFFFFFFGDFFFFFF
@M00200:207:000000000-ALC1F:1:1101:11803:12141 1:N:0:5
ATTGGGCGTAAAGCGCGTGTAGGCGGCTGGCCAAGCGTGGTGTGAAATCTTCGGGCTTAACCCGAAAACTGCATTGCGAACTGGTCTGGCTAGAGTGTGTGAGAGGGTAGTGGAATTCCCGGTGTAGCGGTGAAATGCGTAGATATCGGGAGGAACACCAGTGGCGAAGGCGGCTACCTGGCACATAACTGACGCTGAGACGCGAAAGCGTGGGGAGCGAACCGGATTAGATACCCCCGTA
+
GGGGGGGGGGGGGGGGGGGGGGGGGGGGGGGGGGGGGGGGGGGGGGGGGGGGGGGGGGGGGGGGGGGGGGGGGGGGGGGFGGGGGGGGGGGGGGGGGGGGGGGGGGGGGGGGGGGGGGGGGGGGGGGGGGGGGGGGGGGGGGGGGGGGGGGGGGGGGGGGGGGGGGGGGGGGGGGGGGGGGGGGGGFEGGGGGGGGGGGGGGGGGGDGGGGGGGGGFGGGGFGFFFFDFFFFGGFFFEFFF
@M00200:207:000000000-ALC1F:1:1101:21446:12213 1:N:0:5
ATTGGGTTTAAAGCGCGTGTAGGCGGGACGGCACGTCGGTCGCTGAAATCCCCCGGCTCAACCGGGGAAGGGGCGCCGATACGACCGTCCTGGAGGGGGGTAGGGGGGCCTGGAACTTCCGGTGGAGCGGTGAAATGCGTTGAGATCGGAAGGAACGCCCGTGGCGAAAGCGAGGCCCTGGACCCTTACTGACGCTGAGACGCGAAAGCCAGGGGAGCGAACGGGATTAGATACCCCAGTA
+
GGGGGGGGGGGGGGGGGGGGGGGGGGGGGGGGGGGGGGGGGGGGGGGGGGGGGGGGGGGGGGGGGGGGGGGGGGGGGGGGGGGGGGGGGGGGGGGGGGGGGGGGGGGGGGGGGGGGGGGGGGGGGGGGGGGGGGGGGGGGGGGGGGGGGGGGGGGGGGGGGGDGDGEGGGGGGGGGFGGGGGGGGGGGGGGGGGGGGGGGGGGGGGGGGGGGGGGGFGGGGFGFFBB4FFFFGGFFFFFFF
@M00200:207:000000000-ALC1F:1:1101:13365:12221 1:N:0:5
ATTGGGTATAAAGGGCGCGTAGGCGGCATGGTAGGTCTGGGGTGAAATCCCACAGCTTAACTGTGGAAGAGCCTCCGATACCGTCATGCTGGAGGAGGGTAGGGGTGCGCGGAACTTCTGGTGGAGCGGTGAAATGCGTTGATATCAGAAGGAACGCCGGCGGCGAAAGCGGCGCACTGGACCCTTTCTGACGCTGAGGCGCGAAAGCCAGGGGAGCAAACGGGATTAGATACCCGAGTA
+
GGGGGGGGGGGGGGGGGGGGGGGGGGGGGGGGGGGGGGGGGGGGGGGGGGGGGGGGGGGGGGGGGGGGGGGGGGGGGGGGGGGGGGGGGGGGGGGGGGGGGGGGGGGGGGGGGGGGGGGGGGGGGGGGGGGGGGGGGGGGGGGGGGGGGGGGGGGGGGGGGGGGGGGGGGGGGGGGGGGGGGGGGGGGGGGGGGGGGGGGGGGGGDGGGGGGGGDGFGGFGFGFFFFFFFFFGGFB:DFF
@M00200:207:000000000-ALC1F:1:1101:17388:12221 1:N:0:5
ACTGGGTTTAAAGGGTTCGTAGGCGGTGCGGCAAGTTGGGAGTGAAATCTCTGGGCTTAACCCAGAGGCTGCTTTCAAAACTGCCGTGCTCGAGTGCGAGAGAGGTCAGTGGAATTGCAGGTGTAGCGGTGAAATGCGTAGATATCTGCAGGAACACCCGTGGCGAAGGCGGCTGACTGGATCGCAACTGACGCTGAGGAACGAAAGCTAGGAGAGCAAACAGGATTAGATACCCGAGTA
+
GGGGGGGGGGGGGGGGGGGGGGGGGGGGGGGGGGGGGGGGGGGGGGGGGGGGGGGGGGGGGGGGGGGGGGGGGGGGGGGGGGGGGGGGGGGGGGGGGGGGGGGGGGGGGFGGGGGGGGGGGGGGGGGGGGGGGGGGGGGGGGGGGGGGGGGGGGGGGGGGGGGGGGGGGGGGGGGGGGGGGGGGGGGGGGGGGGDGGGGGGGGGGGGGGGFGFDFGFGGGGFGFFFFFFFFFGGFEF>F>
@M00200:207:000000000-ALC1F:1:1101:19745:12226 1:N:0:5
ACTGGGTTTAAAGGGCGTGTAGGCGGTTGGTCAAGTCCGATGTGAAAGCCCGAGGCTTAGCCTCGGAAGTGCATCGGAAACTAGCCAGCTGGAGCGCGATAGAGGAGGGTAGAATTCCTGGTGTAGCGGTGAAATGCGTAGATATCAGGAGGAATACCGGCGGCGAAGGCGGCCCTCTGGATCGTTGCTGACGCTGAGACGCGAAAGCGTGGGGAGCAAACAGGATTAGATACCCGAGTA
+
GGGGGGGGGGGGGGGGGGGGGGGGGGGGGGGGGGGGGGGGGGGGGGGGGGGGGGGGGGGGGGGGGGGGGGGGGGGGGGGGGGGGGGGGGGGGGGGGGGGGGGGGGGGGGGGGGGGGGGGGGGGGGGGFGGGGGGGGGGGGGGGGGGGGGGGGGGGGGGGGGGGGGGGGGGGGGGGGGGGGGGGGGGGGGGGGGGGGGGGGGGGGGGGGGGGGGGGGFGGGGFGFFFFFFFFFGGFFF>>@
@M00200:207:000000000-ALC1F:1:1101:11840:12228 1:N:0:5
ACTGGGTTTAAAGCGTGTGTAGGCGGACTTCTAAGTACCTTGTGAAATCCCACGGCTCACCCGTGGAACTGCTGGGTATACTGGTCGTCTTGAGCCATCTAGGGGCGAGCGGAACAAATGGTGGAGCGGTGAAATGCGTAGATATCATTTGGAACGCCAAAGGTGAAAACAGCTCGCTGGGGATGTGCTGACGCTGAGACACGAAAGCCAGGGGAGCGAACGGGATTAGATACCCTAGTA
+
GGGGGGGGGGGGGGGGGGGGGGGGGGGGGGGGGGGGGGGGGGGGGGGGGGGGGGGGGGGGGGGGGGGGGGGGGGGGGGGGGGGGGGGGGGGGGGGGGGGGGGGGGGGGGGGGGGGGGGGGGGGGDGGGGGGGGGGGGGGGGGGGGGGGGGGGGGGGGGGGGGGGGGGGGGGGGGGGGGGGGGGGGGGGGGGGGGGGGGGGGGGGEGGGGGGGGDGCEGGGGFGFB@FFFFFFGCFFFFFF
@M00200:207:000000000-ALC1F:1:1101:10156:12233 1:N:0:5
ATTGGGTGTAAAGGGTCTGTAGGCGGTGCGGCAAGTCGGGAGTGAAATTTCTGGGCTTAACCCAGGGACTGCTTCCGAAACTGCCGTGCTCGAGTGCGAGAGAGGTGAGTGGAATTGCAGGTGTAGCGGTGAAATGCGTAGATATCTGCAGGAACACCCGTGGCGAAGGCGGCTCACTGGATCGCAACTGACGCTGAGAGACGAAAGCTAGGGGAGCAAACAGGATTAGATACCCGAGTA
+
GGGGGGGGGGGGGGGGGGGGGGGGGGGGGGGGGGGGGGGGGGGGGGGGGGGGGGGGGGGGGGGGGGGGGGGGGGGGGGGGGGGGGGGGGGGGGGGGGGGGGGGGGGGGGGGGGGGGGGGGGGGGGGGGGGGGGGGGGGGGGGGGGGGGGGGGGGGGGGGGGGGGGGGGGGGGGGGGGGGGGGGGGGGGGGGGGGGGGGGGFGGGGGGGGGGGGGGDFGGGGFGFFFFFFFFFGGFEFFFF
@M00200:207:000000000-ALC1F:1:1101:10748:12236 1:N:0:5
ACTGGGTTTAAAGCGTATGCAGGCGGACTTTTAAGTCGGGGGTGAAATCCCGAGGCTCAACCTCGGAACTGCCTTCGATACTGGAAGTCTTGAGTCCGGGAGAGGTGAGTGGAACTGCGAGTGTAGAGGTGAAATTCGTAGATATTCGCAAGAACACCAGTGGCGAAGGCGGCTCACTGGCCCGGTACTGACGCTGAGATACGAAAGCGTGGGGAGCAAACAGGATTAGATACCCCTGTA
+
GGGGGGGGGGGGGGGGGGGGGGGGGGGGGGGGGGGGGGGGGGGGFGGGGGGGEGGGGGGGGGGGDFGGGGGGGGGGGGGGGGGGGGGGGGGFGGGGGGGGGGGGGGGGGGGGGCGGGGGCFFGGGGAFGGGGGGGGGGGGGGGFGGGGGGFGGGGGGGGGGG?FGGGGGGGGGGGDGGGGGGGGGGDGGGGGGGGCGGGGGGGFGGGFGGGGGGGGFGGGGFGFFFFFFBFFGGFFF>FB
@M00200:207:000000000-ALC1F:1:1101:24662:12242 1:N:0:5
ATTGGGCATAAAGCGCGTTAAGGCGGTCGGCTAAGTTGGTGGTGAAATTCCAGGGCTCAACCCTGGAACTGCCTCCAATACTGGACGACTCGAGTGCGAGAGAGGAAGATGGAATTCCCGGTGTAGTAGTGAAATGCGTAGATATCGGGAGGAACACCAGTGGCGAAGGCGGTCTTCTGGCTCGCAACTGACGCTGTAGCGCGAAAGCGTGGGGAGCGAACGGGATTAGATACCCCAGTAAACT
+
DEGGGGFGGGGGFGGGGECEFGGGGGGGGGG8FEGFFGGGGGGGGFFFFFFFFFGGD@@FGFGGGFGGGGGFGFGFEFGGFG,E@FEGGGGGF:FDGGGECC@FGAF<<EAEFC?EEGGEGFGC<FAFEFGFGGGGGGGGCFFF;FGEGC:FFGFGGCFFEDFCEGDGDGG8E8CFGGGGGC6BEEEC6C?F=*/:8CGG5)95>DGC57EEEGC3:DGGGEG:3)7?4966*96>@B)//*))
@M00200:207:000000000-ALC1F:1:1101:20194:12255 1:N:0:5
ATTGGGCTTAAAGGGCGCGTAGGCGGCTTACCAAGTCCGGGGTGAAATCTTTCGGCTTAACCGGAAAAGTGCCTTGGATACTGGTAAGCTTGAGGGAGGCAGGGGCATGTGGAACTTCCGGTGGAGCGGTGAAATGCGTTGATATCGGAAGGAACGCCGGTGGCGAAAGCGACGTGCTGGCCCTTTTCTGACGCTGAGGCGCGAAAGCAAGGGGAGCGAACGGGATTAGAACCCCTGGTAGGAT
+
GGGGGGGGGGGGGGGGGGGGGGGGGGGGGGGGGGGGGGGGGGGGGGGGGGGGGGGGGGGGGGGEGGEFGGGGGGGFGGGGGGGGFGFGGFGGGGGGEGGGGGGGGGGGGGGGGGGGGGGGGGGGGGGGGGGGGFGGGGFGGGGGGGGGGGGGGGGGGGGGGGGGGGGGGGGGGGGGGGG6**//*<7<+2<0*///*;*1*)):E)<5++:EGC37))95))7))78*/***17)5;)/8*)).
@M00200:207:000000000-ALC1F:1:1101:26682:12270 1:N:0:5
ACTGGGTTTAAAGGGTGCGTAGGCGGCCCGCCAAGTGCTTTGTGAAATCCCATGGCTCAACCATGGAACAGCAGGGCAAACTGGCGGGCTTGAGGCAGGTAGGGGCCGGAAGAACAGTTGGTGGAGCGGTGAAATGCGTAGATATCAACTGGAATGCCGATGGGGAAGCCGTTCGGCTGGGCCTGTCCTGACGCTGAGGCACGAAAGCGTGGGGAGCAAACAGGATTAGATACCCCCGTA
+
GGGGGGGCGGGGGGGGGGGGGGGGGGECEGGGGGGGE9<ECFGFGGGGEGGAAEFGGGGGGGG9FDEFGGDGGCC7=FGGGGG8C:@F:FDGGG@?F:F@FC@GDGGGEFE:D<FFGGFDFECGGGGGGGGGGGGGGGGC<:FCCB;C:;FCFGGGGGC7FEEGGGCEGGGE;CC55BEGDGFC8;>CCF7C55<EC=7=*>DGGCCFC5:C5C*70596C@G>5???F69=FG6)8>FF
@M00200:207:000000000-ALC1F:1:1101:3147:12270 1:N:0:5
ATTGGGTGTAAAGGGTGCGTAGGCGGTTTGGCAAGTCTGATGTGAAATCTCTGGGCTCAACCCATAGTCTGCATCAGAAACTGCCGGGCTTGAGTATGGGAGAGGTGAGTGGAATTTCCGGTGTAGCGGTGAAATGCGTAGATATCGGAAGGAACACCTGTGGCGAAAGCGGCCCACTGGACCATAACTGACGCTGATGCACGAAAGCTAGGGGAGCAAACAGGATTAGATACCCTAGTA
+
F,FEFGF@FGGGGGGCC@F@@CGGGGG7;@FCCFGG9,CCFGGGFGGGD,,66CEFEGGFGG@,,6,<C6CEFGG,6FFCEGFCC=CGGGGGGGGGEFGGGGFGG,B,B?EFCFGGAF9FGGGGGGGGGFGFFFGGGGGGGGFGGGDF@FEFGGEGGG,>FFGGGGG>CFGEC*:>>FFBCF>8>,>EEGGFGGGCC9CC7CDEGGDGF?CFFDGGFGGGGFFFF??F6=**:9F9).99
@M00200:207:000000000-ALC1F:1:1101:21913:12285 1:N:0:5
ACTGGGCTTAAAGGGCGCGTAGGCGGCTTGCCAAGTCAGGGGTGAAATCCAGCAGCTTAACTGTTGAAGTGCCTTTGATACTGGCGAGCTCGAGGGAGGTAGGGGTATGTGGAACTTCTGGTGGAGCGGTGAAATGCGTTGATATCAGAAGGAACGCCGGTGGCGAAAGCGACGTACTGGACCTCTTCTGACGCTGAGGCGCGAAAGCTAGGGGAGCAAACGGGATTAGATACCCGGGTA
+
GGGGGGGGGGGGGGGGGGGGGGGGGGGGGGGGGGGGGGGGGGGGGGGGGGGGGGGGGGGGGGGGGGGGGGGGGGGGGGGGGGGGGGGGGGGGGGGGGGGGGGGGGGGGGGGGGGGGGGGGGGGGGGGGGGGGGGGGGGGGGGGGGGGGGGGGGGGGGGGGGGGGGGGGGGGGGGGFGGGGGGGGGGGGGGGGGGGGGGGGGGGGGGGGGGGGFGGGFGGGGED>EFFFFFFFGGFFEFFF
@M00200:207:000000000-ALC1F:1:1101:13814:12297 1:N:0:5
ACTGGGCTTAAAGGGCGCGTAGGCGGGATGGCAAGTCGGTCGTGAAATCCCTCGGCTCAACTGAGGGGGGTCGGCCGATACTGCCGTTCTTGAGGGATGCAGAGGAGACTGGAATTCCCGGTGTAGCGGTGAAATGTGTAGAGATCGGGAGGAACACCGGTGGCGAAGGCGGGTCTCTGGGCATTCCCTGACGCTGAGGCGCGAAAGCGTGGGGAGCAAACGGGATTAGATACCCTAGTA
+
GGGGGGGGGGGGGGGGGGGGGGGGGGGGGGGGGGGGGGGGGGGGGGGGGGGGGGGGGGGGGGGGGGGGGGGGGGGGGGGGGGGGGGGGGGGGGGGGGGGGGGGGGGGGGGGGGGGGGGGGGGGGGGGGGEGGGGGGGGGGGGGGGGGGGGGGGGGGGDGGEGGGGGGGGGGGGGGGGGGGGGGGGGFGGGGGGGGGGGGGGGGGGGGGGCGGGGGGFFFFGEDFEDFFFFFFGFF??FFF
@M00200:207:000000000-ALC1F:1:1101:24120:12299 1:N:0:5
ACTGGGCTTAAAGGGTACGTAGGCGGCAAGGTAAGTCGTGCGTGAAAGGCAGGGGCTCAACCTCTGGAGTGCGCGTGATACTGCTTTGCTTGAGTAATGGAGGGGGAACCGGAATTCTTGGTGTAGCAGTGAAATGCGTAGATATCAAGAAGAAGACTCGTGGCGAAGGCGGGTTCCTGGACATTTACTGACGCTGAGGTACGAAGGCCAGGGTAGCGAAAGGGATTAGATACCCCAGTA
+
GGGGGGGGGGGGGGGGGGGGGGGGGGGGGGGGGGGGGGGGGGGGGGGGGGGGGGGGGGGGGGGGGGGGGGGGGGGGGGGGGGGGGGGGGGGGGGGGGGGGGGGGGGGGGGGGGGGGGGGGGGGGGGGGGGGGGGGGGGGGGGGGGGGGGGGGGGGGGGGGGGGGGGGGGGGGGGGGGFGGGGGGGGGGGGGGGGGGGGGGGGGGGDGGGGGGCGFGFGGGGFGFFFFFFFFFGGFFFFFF
@M00200:207:000000000-ALC1F:1:1101:27103:12301 1:N:0:5
ACTGGGCTTAAAGGGCGCGTAGGCGGGTCTTCAAGTCAAGGGTGAAAGCCTCCGGCTTAACCGGAGAAGGGCTTTTGATACTGGAGACCTCGAGGGGTGCAGGGGCATGTGGAACTTCCGGTGGAGCGGTGAAATGCGTAGATATCGGAAGGAACGCCGGTGGCGAAAGCGACGTGCTGGACACCTTCTGACGCTGAGGCGCGAAAGCCAGGGGAGCAAACGGGATTAGATACCCTCGTA
+
GCAEGFFFDGGEFAFEDGECFFG?:+CFFGAFA@FE<@@<FGGGFDGCFFE,<@FEGCFFFGGGEGGFDECEGGC9E:9A??<=8F=EGFFGGGGGGCFGGGC:F:F<FFGG9FFFGGGGGGGGCGG:FEECFFCAGGFGGGFGGCEE:FFE7<AFGF7E<CGF88EGGCECE5?CFDG?FED8C868?C9EGGGD8E*7CGGC5C5D6:FGGGC);D*>F5D>3)<*9464F<F95;7)
@M00200:207:000000000-ALC1F:1:1101:15568:12307 1:N:0:5
ATTGGGTGTAAAGAGCTCGTAGGCGGCTTGGTAAGTTGGGTGTGAAACCTCCAGGCTTAACCTGGAGACGCCACTCAATACTGCCATGGCTAGAGTCCGGTAGGGGACCACGGAATTCCTGGTGTAGCGGTGAAATGCGCAGATATCAGGAGGAACACCGGTGGCGAAGGCGGTGGTCTGGGCCGGCACTGACGCTGAGGAGCGAAAGCGTGGGGAGCGAACAGGATTAGATACCCCCGTA
+
GGGGGGGGGGGGGGGGGGGGGGGGGGGGGGGGGGGGGGGGGGGGGGGGGGGGGGGGGGGGGGGGGGGGGGGGGGGGGGGGGGGGGGGGGGGGGGGGGGGGGGGGGGGGGGGGGGGGGGGGGGGGGGGGGGGGGGGGGGGGGGGGGGGGGGGGGGGGGGGGGGGGGGGGGGGGGGGGGGGGGGGGGDGGGGGGGGGGGGGGGGGDEGGGGGGGGGGGEGGGGFGFFFFFFFFFGG@?FEDDD
@M00200:207:000000000-ALC1F:1:1101:19699:12317 1:N:0:5
ACTGGGTATAAAGGGCGCGTAGGCGGGCACGTAAGTCTGTGGTGAAATCCTCCGGCTCAACCGGAGAACTGCCGCGGATACTGCGTGTCTCGAGGGAGGTAGGGGCGTGCGGAACTAATGGTGGAGCGGTGAAATGCGTTGATATCATTAGGAACTCCGGTGGCGAAGGCGGCACGCTGGACCTTTTCTGACGCTGAGGCGCGAAAGCCAGGGGAGCGAACGGGATTAGATACCCGCGTA
+
GGGGGGFGGGGCFGGGGGGGGGGGGGGGGGGGGDGGGGGGGGGGGGGGGGGGGGGGGGGGGGGGGGGGGGGGGGGGGGGGGGGGEFEGGCFGDEGEFFGGGGFDGGGGGGGGGEGGGGGGGFFGEGGGG<FGGGGGGGGGGGGGGGGGGFFFGFFGEGGGGGGGGGGGGGGGGEGGE8CGGGGGGGGGGGF7EGCGEGGGGGGGGGGGCGGGGGGDDGDDGFGEE3?FFFF?FGFFFF>E
@M00200:207:000000000-ALC1F:1:1101:27854:12322 1:N:0:5
ATTGGGTTTAAAGGGCGCGTAGGTGGCGCAGCAAGTCAGCGGTGAAAGCCCGAGGCTCAACTTCGGGTCGGCCGATGATACTGCTGTGCTTGAGCACTGTAGAGGCAGGTGGAATTCCGGGTGTAGCGGTGGAATGCGTAGAGATCCGGAAGAACACCGGTGGCGAAGGCGGCCTGCTGGGCAGTTGCTGACACTGAGGCGCGACAGCGTGGGGAGCAAACAGGATTAGATACCCCCGTA
+
GGGGGGGGGGGGGGGGGGGGGGGGGGGGGGGGGGGGGGGGGGGGGGGGGGGGGGGGGGDFGGGGGGGGGGGGGGGGGGGGGGGGGGGGGGGGGGGGGGGGGGGGGGGEFFGGGGGGGGGGGGGGFFFFGGGEFFGGGGGDGGGGGCFFDGFGGGCFCEGDGGGGGGEGGGGGGGDGGFFGGGGGGGGFEFFCFC>?EGEDEDGGGGGFGEGGDC598CFGFFG@FF4?@?4@CF:>BEFF
@M00200:207:000000000-ALC1F:1:1101:15254:12353 1:N:0:5
ATTGGGTTTAAAGGGCGCGTAGGCGGGCAGCCAAGTCTGCGGTGAAATCTTTCGGCTTAACCGGAAAACTGCCGTGGATACTGGCTGTCTTGAGGGAGGTAGGGGCCCGTGGAACTTCCGGTGGAGCGGTGAAATGCGTTGATATCGGAAGGAACGCCGGTGGCGAAAGCGGCGGGCTGGATCTCTTCTGACGCTGATGCGCGAAAGCTAGGGGAGCAAACGGGATTAGATACCCCCGTA
+
GGGGGGGGGGGGGGGGGGGGGGGGGGGGGGGGGGGGGGGGGGGGGGGGGGGGGGGGGGGGGGGGGGGGGGGGGGGGGGGGGGGGGGGGGGGGFGGGGGGGGGGGGGGGGGGGGGGGGGGGGGGGGGGGGGGGGGGGGGGGGGGGGGGGGGGGGGGGGGGGGGGGGGGGGGGGGGGGGGGGGGGGGGGGGGGGGGGGGGGGEGGDGGGGGGGGGGGGFGGGGFGFEFFFFFFFFF:FEFF3
@M00200:207:000000000-ALC1F:1:1101:26263:12380 1:N:0:5
ATTGGGTTTAAAGTGTCCGTAGCCGGTTTAGTAAGTTCCTGGTAAAATCGGGTAGCTTAACTATCTATATGCTAGGAATACTACTATACTAGAGGGCGGGAGAGGTCTGAGGTACTGCAGGGGTAGGGGTGAAATCTTATAATCCTTGTTGGACCACCAGTGGCGAAGGCGTCAGACTGGAACGCGCCTGACGGTGAGGGACGAAAGCCAGGGGAGCGAACCGGATTAGATACCCCGGTA
+
GGGGGGGGGGGGGGGGGGGGGGGGGGGGGGGGGGGGGGGGGGGGGGGGGGGGGGGGGGGGGGGGGGGGGGGGGGGGGGGGGGGGGGGGGGGGFGGGGGGGCEGGGGGGGGGGGGGGGGGGGGGGGGGGGGGGGGGGGGGFFGGGGGGGGGGGGGGGGGFGGGGGGDGGGGGGGGDGGGGGGGGDGGGGGGGGGGGGGGGC=FGGEGGGFGGGGGGGFGGGGEDE:5BFFFF?><?FF@BE
@M00200:207:000000000-ALC1F:1:1101:26204:12382 1:N:0:5
ATTGGGTTTAAAGCGCGTGTAGGCGGATGGGAACGTCGGCGACTGAAAGCCCCCGGCTCAACCGGGGAAGTGGTGCCGAAACGACCCGTCTGGAGGGACGTAGGGGGATCTGGAACTTCCGGTGGAGCGGTGAAATGCGTTGAGATCGGAAGGAACGCCCGTGGCGAAAGCGAGGTCCTGGACGTCTGCTGACGCTGAGACGCGAAAGCTAGGGGAGCAAACGGGATTAGATACCCGGGTA
+
CFGGGGGGGGGGGGGDGCGGGGGGGGGGGFGFFGGGGGGGGGEGGGGGGGGGGGGECFFGGGGGGGGGGEFGGGDGGGGG@CGGGGGGEEGGGGFDDGFFEGDCG7@CCCCGGF:FFGGGGDGCEFFGGEFFGFCEEF:1CF7FC<CGGFGGGGDGGGDCCGGEGGGGE8@E8:EEGGGGGFFGEGEGFFF9C75E8?ECC<DGGG<DG999FGGC>GGG<FDFD3>F=@697FF6>B37>
@M00200:207:000000000-ALC1F:1:1101:2553:12430 1:N:0:5
ACTGGGTTTAAGGGTGCGTAGGCGGCGCGGTAAGTCGGGTGTGAAATCTCGGAGCTTAACTTCGAAACTGCATTCGATACTGCCGTGCTTGAGGACTGGAGAGGAGACTGGAATTTACGGTGTAGCGGTGAAATGCGTAGATATCGTAAGGAAGACCAGTGGCGAAGGCGGGTCTCTGGACAGTTCCTGACGCTGAGGCACGAAGGCCAGGGGAGCAAACGGGATTAGATACCCTAGTA
+
GGGGGGF@GGGGGGGGGGGGGGGGGGGGGEGGGGGGGGGGGGGGGFFGFGGGGEGGGGGGGCFGGGGGGGGGGGGGGGGGGGGGGGGDGGGGGGFFGGGGFGEGFGGGGGGGGGGGGGGGFGGGGGGGGGGGGGGGGGEFEGGGGGGGGFDFGFGGDFGFGGGGGGGCFGECEGGGGGGFGGGGGGGGGEGGGGGGGFGGGGGGGGGDCEGGGGGGFG:CDFD>DFFFFFFFCFFFFFF
@M00200:207:000000000-ALC1F:1:1101:11688:12445 1:N:0:5
ATTGGGTATAAAGCGTGCGCAGGCGGTTCTCCAAGTCCGTTGTGAAAGCCCCGGGCTCAACCTGGGAATGGCAGTGGAAACTAGGGGACTTGAATCTGGCAGAGGGGGGTGGAATTCCACGTGTAGCAGTGAAATGCGTAGAGATGTGGAGGAACACCGATGGCGAAGGCAGCCCCCTGGGCTGAGATTGACGCTCAGGCACGAAAGCGTGGGGAGCAAACAGGATTAGATACCCCTGTA
+
GGGGGGGGGGGGGGGGGGGGGGGGGGGGGGGGGGGGGGGGGGGGGGGGGGGGGGGGGGGGGGGGGGGGGGGGGGGGGGGGGCFGGGGGGGGGGGGGGGGGGGGGGGGGGGGGGGGGGGGGGGGGGGGGGGGGGGGGGGGGGGGGGGGGGGGGGGGGGGGDGGGGGGGGGGGGGFGGDGGGGGGGGGGGGGGGGGGGGGFGGFGGGGGGGGGGGDDG>FG:FFGFFFFFFFFFGGFFFFFF
@M00200:207:000000000-ALC1F:1:1101:18392:12483 1:N:0:5
ATTGGGTATAAAGGGCGCGTAGGCGGGCAGCCAAGTCAGGGGTGAAATCTTTCGGCTTAACCGGAAAACTGCTTTTGATACTGGTTGTCTAGAGTGAGGTAGGGGCATGTGGAACTTCCGGTGGAGCGGTGAAATGCGTTGATATCGGAAGGAACGCCGGTGGCGAAAGCGACGTGCTGGACCTTTTCTGACGCTGAGGCGCGAAAGCTAGGGTAGCGAACGGGATTAGATACCCTAGTA
+
FGGGGGGA@FFGGGGGGGGGGGGDGGCEGDGGGGGGGCFGCGGGGGGGGGGFEFFGGDGDEGD@FGGGF=FGDEF,CFGGGGGFEFGGGGGGFF?<AFGGGG<EGDC@FGGFGFGGDAFGGGGEGGGGGGGGGGGGGGC:<FGFGGGCFCEDGGGGGGGGGDGGGGGGEFCGGG:*CCFFCGCFFG9@FGGGDGGGGGGGDGG*:5DGCGGGGGGGFGGGGFGF>EFFFFF=:DFF?FBF
@M00200:207:000000000-ALC1F:1:1101:9160:12485 1:N:0:5
ATTGGGCGTAAAGGGCGTGTAGGCGGTGCGGTAAGTCGGGCGTGAAATCCCCGGGCTTAACCCGGGGCGGTCGTTCGAAACTGCCGTGCTAGAGTGCAGGAGAGGGAAGTGGAATTCCCGGTGTAGCGGTGAAATGCGTAGATATCGGGAGGAACACCTGCGGCGAAGGCGGCTTCCTGGACTGCAACTGACGCTGAGGCGCGAAAGCTAGGGGAGCAAACAGGATTAGATACCCTCGTA
+
GGGGGGGGGGGGGGGGGGGGGGGGGGGGGGGGGGGGGGGGGGGGGGGGGGGGGGGGGGGGGGGGGGGGGGGGGGGGGGGGGGGGGGGGGGGGGGGGGGGGGGGGGGFGGGGGGGGGGGGGGGGGGGGGGGGGGGGGGGGGGGGGGGGGGGGGGGGGGGGGGGGGGGGGGGGGGGGGGGGGGGGGGGEEFGGGGGGGGGGGGGGGGDGGGGGFGGGGFFGGGFGFFFFFFFFFGGFFFDFB
@M00200:207:000000000-ALC1F:1:1101:22532:12500 1:N:0:5
ATTGGGCGTAAAGGGTGCGTAGGTGGCGCGGTAAGTCGGGTGTGAAATTTCGGAGCTTAACTCCGAAACTGCATTCGATACTGCCGTGCTTGAGGACTGGAGAGGAGACTGGAATTTACGGTGTAGCAGTGAAATGCGTAGATATCGTAAGGAAGACCAGTGGCGAAGGCGGGTCTCTGGACAGTTCCTGACACTGAGGCACGAAGGCCAGGGGAGCAAACGGGATTAGATACCCCGGTA
+
GGGGGGGGGGGGGGGGGGGGGGGGGGGGGGGGGGGGGGGGGGGGGGGGGGGGGGGGGGGGGGGGGGGGGGGGGGGGGGGGGGGGGGGGGGGGGGGGGGGGGGFEGGGGGGGGGGGGGGGGGGGGGGGGGGGGGGGGGGGFGGGGFGGGGGGGGGGGGGGGGGGGGGGGGGGGGGGGGGGGGGGGGGGGGGCCFFGGGFGGGGGGGGG:CGGGGGGGFGGGGFGDFFFFFFFFGFFFFFFF
@M00200:207:000000000-ALC1F:1:1101:4421:12501 1:N:0:5
ACTGGGCTTAAAGCGTGCGTAGACGGTTAGATAAGTCGGGTGTGAAAGCCCCGGGCTCAACCTGGGAATTGCATTCGAGACTGTTTAGCTAGGGTGCGGAAGAGGGAAGCGGAATTTCAGGTGTAGCGGTGAAATGCGTAGATATCTGAAGGAACACCAGTGGCGAAAGCGGCTTCCTGGTCCAGCACCGACGTTCAGGCACGAAAGCGTGGGGAGCAAACAGGATTCGATACCCCAGTA
+
DF<@@@FGGGGGGGGGFGEFGDGFGGGGGGGGGEGGGG@FFEFEG<FGG<CFE@FGGGGGGGGGGGCGGCFG9FFFC?FGGGCFGFGGGGGGGGEFDCEC:BGGGEGGG?CEGGGGGGGGGGGGGGGGGGGGDAFACECFEGGGGFFGFCCFFGGGGGGGGGGGCEG7EFGGGDEGFGDCEGGCFGGGF=CEGE578>FGF5C5*9CG517?*/*9>D9095C>F?=*)=?FCF:53.7F
@M00200:207:000000000-ALC1F:1:1101:18289:12511 1:N:0:5
ACTGGGTTTAAAGGGCGCGTAGGCGGCCATGCGTGTCTTCCGTGAAATCCCTCGGCTTAACTGAGGACGTGCGGAAGAAACTGCAAGGCTCGAGTCCGGGAGAGGGGGGTGGAATTCCCAGTGTAGCGGTGAAATGCGTAGATATTGGGAGGAACACCGGTGGCGAAGGCGGCCCCCTGGACCGGAACTGACGCTGAGGCGCGAAAGCGTGGGTAGCAAACGGGATTAGATACCCTGGTA
+
GFGGGGGGGGGGGGGGGGGGGGGGGGGGGGGGGGGGGGGGGGGGGGGGGGGGGGGGGGGGGGGGGGGGGGGGGGGGGGGGGGGGGGGGGGGGGGGGGGGDFGGGGGGGGGGGGGGGGGGGGGGGGGGGGGGGGGGGGGGGGGGGGGGGDGGGGGGGGGGGGGDGGGGGGGGGGGGGGGGGGCGGGDEGDGGGGGGGGGGGGGGGGGGGGGCEEGGGFGGGGFGFFFFFFFFFGFFFFFFF
@M00200:207:000000000-ALC1F:1:1101:26666:12524 1:N:0:5
ACTGGGTTTAAAGGGTTCGTAGGCGGTGCGGCAAGTTGGGAGTGAAATCTCTGGGCTTAACCCAGAGGCTGCTTCCAAAACTGCCGTGCTAGAGTGCGAGAGAGGCCAGTGGAATTGCAGGTGTAGCGGTGAAATGCGTAGATATCTGCAGGAACACCCGTGGCGAAGGCGGCTGGCTGGATCGCAACTGACGCTGAGGAACGAAAGCTAGGGGAGCAAACAGGATTAGATACCCCTGTA
+
GGGGGGGGGGGGGGGGGGGGGGGGGGGGGGGGGGGGGGGGGGGGGGGGGGGGGGGGGGGGGGGGGGGGGGGGGGGGGGGGGGGGGGGGGGGGGGGGGGGGGGGGGGGGGEGGGGGGGGGGGGGGGGGGGGGGGGGGGGGGGGGGGGGGGGGGGGGGGGGGGGGGGGGGGGGGGGGGGGGGGGGGGGGGGGGGGGGGGGGGGGGGGGGGGGGGGGGGFGGFGFGFFFFFFFFFGC@FFFFF
@M00200:207:000000000-ALC1F:1:1101:26067:12538 1:N:0:5
ATTGGGCATAAAGGGCGCGTAGGCGGCTTGCCAAGTCAGTGGTGAAATCCCGCAGCTTAACTGCGGAAGTGCCTTTGATACTGGCGAGCTCGAGGGAGGTAGGGGTATGTGGAACTTCTGGTGAAGCGGTGAAATGCGTTGATATCAGAAGGAACGCCGGTGGCGAAAGCGACGTACTGGACCTCTTCTGACGCTGAGGCGCGAAAGCTAGGGGAGCAAACGGGATTAGATACCCTCGTA
+
GGGGGGGGGGGGGGGGGGGGGGGGGGGGGGGGGGGGGGGGGGGGGGGGGGGGGGGGGGGGGGGGGGGGGGGGGGGGGGGGGGGGGGGGGGGGGGGGGGGGGGGGGGGGGGGGGGGGGGGGGGGGGGGGGGGGGGGGGGGGGGGGGGGGGGGGGGGGGGGGGGGGGGGGGCEGGGGGGGGGGGGGGGFGGGGGGGDGGGGFGDDGGGGGGGGGGGGGFGGGGFGFDFFFFFBFGGFFFDFF
@M00200:207:000000000-ALC1F:1:1101:27335:12564 1:N:0:5
ATTGGGTATAAAGCGCGTGTAGGCGGATGGGGACGTCGGTTGCTGAAATCCCCCGGCTCAACCGGGGAACGGGCGCCGAAACGCCCCGTCTGGAGGGACGTAGGGGGACCTGGAACTTCCGGTGGAGCGGTGAAATGCGTTGAGATCGGAAGGAACGCCCGTGGCGAAAGCGAGGTCCTGGACGTTTTCTGACGCTGAGACGCGAAAGCTAGGGTAGCGAACGGGATTAGATACCCCAGTA
+
GD<EFFCFGCFA@FFCF@@F@GCFGGDGGF@EGECFGGGECFGGFGEGFGECCFCGCB=EGGGGGDGDFGDGGCCEGGG@+@D:CGCECFFDD9FGGGFGGFGGEGFC7CFD>F8FGFFG@FC@EFG@CFEGGFFCFFGC7<CCFGEGC7CE74FFEG5CEEGGGGGGEEGGCE>1;<+CEFFGE=CCGGGGGGGE58EFGGGDGDDG6<99FCFD)6CCGFDB>:579=FFGGFFFE@69
@M00200:207:000000000-ALC1F:1:1101:19814:12570 1:N:0:5
ACTGGGTATAAAGGGCGCGTAGGCGGTCGACCAAGTCCGGGGTGAAATCTTTCGGCTTAACCGGAAAAGTGCCTTGGATACTGGTCGGCTGGAGGGAGGTAGGGGCAGGTGGAACTTCCAGTGGAGCGGTGAAATGCGTTGATATTGGAAGGAACGCCGGTGGCGAAAGCGACCTGCTGGACCTCTTCTGACGCTGAGGCGCGAAAGCTAGGGGAGCAAACGGGATTAGATACCCTTGTA
+
FFGGGGGGGGGGGGGGGGGGGGGGGGGEEGGGGGGGFCGDDGGGGGGGGGAE<FGGF6FGGGGGE@CFCFGGGGFGGGFGGGGGFD7CGGGGGGDFEFGGGGFGGGGDGFFGFGFGGGGGGGGCGCGGGGGGGGGGGGGEGGGGGGGGCGGGGGGEGG8EFGGGGGGEGGGGGCEFGGGGGG82+C@FFGGGEEGGGGGCGD<CEGGG?:FFGGGGFGGGG@DDFFFFFFFFGGFFFFFF
@M00200:207:000000000-ALC1F:1:1101:17302:12579 1:N:0:5
ACTGGGTATAAAGGGCGTGTAGGCGGGATGGCAAGTCGGTCGTGAAATCCTTCGCCTCAACCGAAGAACGTCGATCGATACTGCTGTTCTTGAGGGTTGCAGAGGAGACTGGAATTCCCGGTGTAGCGGTGAAATGTGTAGAGATCGGGAGGAACACCGGTGGCGAAGGCGGGTCTCTGGGCAATTCCTGACGCTGAGGCGCGAAAGCGTGGGGAGCAAACGGGATTAGATACCCTGGTA
+
GGGGGGEFGGAFGGGGG@FFGGGGGGGGGGGGEAFGGGGGGGGGGGGGGGGGGG,B,?9CFGFG7FEGGGGGCFEGGGGCFGFGCFGEFGFGGGGGGGGGGGGGGGGGGGGGGGGGGGGGGFEGDFGGGGGGGGGGGGG9CFGGGGGEGGGGGGGGGGGGGGGGGGEGGGGGEECFGGGGFFDCFGGGGGGGGGGGDCFGGGDCGGDFGGGGDGGGFGGGGFGEFFF@F=B=CGFFFFFF
@M00200:207:000000000-ALC1F:1:1101:28417:12582 1:N:0:5
ACTGGGCGTAAAGCGCGCGCAGGCGGTCCTTTAAGTCTGATGTGAAAGCCCACGGCTCAACCGTGGAGGGTCATTGGAAACTGGGGGACTTGAGTACAGAAGAGAAGAGTGGAATTCCACGTGTAGCGGTGAAATGCGTAGAGATGTGGAGGAACACCAGTGGCGAAGGCGACTCTTTGGTCTGTAACTGACGCTGAGGCGCGAAAGCGTGGGGAGCAAACAGGATTAGATACCCGAGTA
+
FGGGGGGGGGGGGGGGGGGGGGGGGGGGGGGGGGFGGGGGGGGGGGGGGFGGGGGGGGGGGGGGGGGGGGGGGGFGGGGGGGGGGGGGGGGGGGGGGGGGGFFGGGGGGGFGGGFGGGGGGGGGGGGGGGGGGGGGGGGGGGGFGGGGGGGGGGGGGGGGGGGGGGGGGGGGGGGFFFGGGGGGGGFD7FGGGGGGGGGGG7DGGGGFGEGGGGGGFGGDF>G@F?F@?FFFGGFEFFFF
@M00200:207:000000000-ALC1F:1:1101:18647:12588 1:N:0:5
ATTGGGCTTAAAGGGCGCGTAGGCGGGTCACAAAGTCCGGGGTGAAATCTTTCGGCTCAACCGGAAAATAGCCTTGGATACTGGTGGTCTGGAGGGTGGTAGGGGCATGTGGAACTTCCGGTGGAGCGGTGAAATGCGTTGATATCGGAAGGAACGCCGGTGGCGAAAGCGACGTGCTGGACCACTTCTGACGCTGAGGCGCGAAAGCCAGGGGAGCAAACGGGATTAGATACCCTGGTA
+
GGGGGGGGGGGGGGGGGGGGGGGGGGGGGGGGGGGGGGGGGGGGGGGGGGGGGGGGGGGGGGGGGGGGGGGGGGGGGGGGGGGGGGGGGGGGGGGGGGGGGGGGGGGGGGGGGGGGGGGGGGGGGGGGGGGGGGGGGGGGGGGGGGGGDGGGGFGGGGGGGGGGGGGGGGGGGGGGGGGGGGGGGGGGGGGGGGGGGGGGGGGGGGGGGGGGGGGGDGGGGFDFFFFFFFFFGFFF@3@F
@M00200:207:000000000-ALC1F:1:1101:11645:12596 1:N:0:5
ACTGGGTTTAAAGGGCGCGTAGGCTGTGCTGTAAGTCAGGCGTGAAATCCCCGGGCTCAACCTGGGAATTGCGCATGATACTGCGGCGCTTGAAGACGGGAGAGGATGGCGGAATTCCCAGTGTAGAGGTGAAATTCGTAGATATTGGGAAGAACACCGGTGGCGAAGGCGGCCATCTGGCCCGTAATTGACGCTGAGGCGCGAAAGCGTGGGGAGCAAACAGGATTAGATACCCTCGTA
+
GGGGGGGEGCE@FGGGCFG@BFGGGGGGGFFFCAFGGGGFGGFGEFGGGGGGGDGCFGGGGGGGGGGGGGFFGGGGFFEFEFGGGGGGGGGGGGGGGGGGGGGGGCCGGGGGG=FGCFGGGFFFDGGCFFGGGCGGGGG:FECGGGGGGGGGGCGCGGGEGGGGEGECCFGGEGEGGGCCFEGGGGGGCCCFCECDEF5CEDCCEDDGGGGGGC<CB7F4C5D4:?FFF4FFGGFFFFF5
@M00200:207:000000000-ALC1F:1:1101:25806:12603 1:N:0:5
ACTGGGCTTAAAGCGTGCGCAGGCGGTTCGTCAAGTCTGATGTGAAAGCCCCGGGCTCAACCTGGGAACTGCATTGGATACTAGCGAGCTTGAGTGTGGCAGAGGGGGGTGGAATTCCACGTGTAGCAGTGAAATGCGTAGAGATGTGGAGGAACACCGATGGCGAAGGCAGCCCCCTGGGCTAACACTGACGCTCAGGCACGAAAGCGTGGGGAGCAAACAGGATTAGATACCCTAGTA
+
GGGGGGGGGGGGGGGGGGGGGGGGGGGGGGGGGGGGGGGGGGGGGGGGGGGGGGGGGGGGGGGGGGGGGGGGGGGGGGGGGGGGGGGGGGGGGGGGGGGGGGGGGGGGGGGGGGGGGGGGGGGGGGGGGGGGGGGGGGGGGGGGGGGGGGGGGGGGGGGGGGGGGGGGGGGGGGGDGGGGGGGGGGGGGGGGGGGGGGGFGGDGGGGGGGGEGDGGFGGGGFGFFFB=?FFFGGFF:FFF
@M00200:207:000000000-ALC1F:1:1101:24287:12612 1:N:0:5
ACTGGGTTTAAAGGGTGCGTAGGCGGCGTCTTAAGTCAGCGGTGAAATTTCGGAGCTCAACTTCGAACGTGCCGTTGATACTGGGATGCTAGAATGCGGATGCCGTGGGAGGAATGTGTGGTGTAGCGGTGAAATGCATAGATATCACACAGAACACCGATTGCGAAGGCATCTCACGAATCCGCTATTGACGCTGAGGCACGAAAGCGTGGGGATCAAACAGGATTAGATACCCCCGTA
+
GGGGGGGGGGGGGGGGGGGGGGGGGGGGGGGGGGGGGGGGGGGGGGGGGGGGGGGGGGGGGGGGGGGGGGGGGGGGGGGGGGGGGGGGGGGGGGGGGGGGGGGGGFFGGGGGGGGGGGGGGGGGGGGGGGGGGGGGGGGGFGGGGGGGGGGGGGGGGGGGGGGFGGGGGGGGGFGGGGGGGGGGGGGGGGGGGGGGGGGGGGGGDDGGGGGGEGGGFGGGGFGFFFFFFFFFGG?FFDEF
@M00200:207:000000000-ALC1F:1:1101:3055:12614 1:N:0:5
ACTGGGTTTAAAGGGCGCGTAGGCGGGTGGCCAAGTCAGGGGTGAAATCTTTCGGCTTAACCGGAAAACAGCTTCTGATACTGGCCGTCTGGAGGGAGGTAGGGGCACGTGGAACTTCCGGTGGAGCGGTGAAATGCGTTGATATCGGAAGGAACGCCGGTGGCGAAAGCGACGTGCTGGACCTTTTCTGACGCTGAGGCGCGAAAGCCAGGGGAGCAAACGGGATTAGATACCCCCGTA
+
GGGGGGEF@FFFEFGGGGGGEFGGGGGGGGGGGGGFFEFGGGGGFGGGFGGGGGEGFGFFFGFGEGGGGGGGGGGGGGGGCEFFGGGGFGFFFFGGGGGGGGGGGGGGGGGGGGGGGGGGGGGGGGGG@FGGG9;FFGGGGGGF@FEGGC<CECFFFFBEEEEECGGEGGGDEGGEGF::CECCFGC<CFF9CEGEDGFGGDGGGDGGGGGGDCCD>FFCGE3@33.9F49B7FFFFB>D
@M00200:207:000000000-ALC1F:1:1101:14836:12615 1:N:0:5
ACTGGGCATAAAGCGCACGTAGGCGGCTTTTTAAGTCGGAGGTGAAATCCTGGAGCTCAACTCCAGAACTGCCTTCGATACTGGAGAGCTCGAGTCCGGGAGAGGTGAGTGGAACTGCGAGTGTAGAGGTGAAATTCGTGGATATTCGCAAGAACACCAGTGGCGAAGGCGGCTCACTGGCCCGGTACTGACGCTGAGGTGCGAAAGCGTGGGGAGCAAACAGGATTAGATACCCCAGTA
+
GGGGGGGGGGGGGGGGGGGGGGGGGGGGGGGGGGGGGGGGGGGGGGGGGGGGGGGGGGGGGGGGGGGGGGGGGGGGGGGGGGGGGGGGGGGGGGGGGGGGGGGGGGGGGGGGGGGGGGGGGGGGGGGGGGGGGGGGGGGGGGGGGGGGGGGGGGGGGGGGGGGGGGGEGGGGGGGGGGGGGGGGGGGGGGGGGGGGGGGGGGGGGGGGGGGGGGGGFFGGGFGFFFFFFFFFGGFFDFFF
@M00200:207:000000000-ALC1F:1:1101:4583:12623 1:N:0:5
ACTGGGCTTAAAGGGTGCGTAGGTGGCGGGGTAAGTTTGATGTGAAATCTCCGAGCTCAACTCGGAAATGGCATTGAATACTATCTTGCTAGAGGGTTGGAGGGGAGACTGGAATTCTCGGTGTAGCAGTGAAATGCGTAGATATCGAGAGGAACACCGGTGGCGAAGGCGAGTCTCTGGACAACTCCTGACACTAAGGCACGAAAGCTAGGGGAGCAAACAGGATTAGATACCCTAGTA
+
GGGGGGGGGGGGGGGGGGGGGGGGGGGGGGGGGGGGGGGGGGGGGGGGGGGGGGGGGGGGGGGGGGGGGGGGGGGGGGGGGGGGGGGGGGGGGGGGGGGGGGGDGGGGGGGGGGGGGGGGGGGGGGGGGGGGGGGGGGGGGGGGGGGGGGGGFGGGGGGGGGGGGGGGGGGGGGGGGGGGGGFGGGGGGG?FGGGGGGGGGGGGGDDGGGFGDDDDEGGGGFGFFFFFFFFFGGFFFFFF
@M00200:207:000000000-ALC1F:1:1101:12980:12629 1:N:0:5
ACTGGGTATAAAGGGTGCGTAGGTGGGCAGGTAAGTCAGTGGTGAAATCTCCGGGCTTAACCCGGAAACTGCCGTTGATACTATCTGTCTTGAATGTAGTGGAGGTGAGCGGAATATGTCATGTAGCGGTGAAATGCTTAGATATGACATAGAACACCCATTGCGAAGGCAGCTCGCTACACTATTATTGACACTGAGGCACGAAAGCGTGGGGATCAAACAGGATTAGATACCCCAGTA
+
GGGGGGGGGGGGGGGGGGGGGGGGGGGGGGGGGGGGGGGGGGGGGGGGGFGGGGGGGGGGGGGGGGGGGGGGGGGGGGGGGGGGGGGGGGGDGGGGGGGGGGGGGGGGGGGGGGGGGFGGGGGGGCFFGGGGGGGGGGGGGGGGGGDFGGGGGGGGGGGGGEFFGCEGEGFGGGGGGGGGGGGGGGGGACAFGGGGDFFFGGDGEGGGGGGCEG:DFGCDDAFFA=FFFFFAFF):AEFF
@M00200:207:000000000-ALC1F:1:1101:14719:12648 1:N:0:5
ACTGGGTTTAAAGGGCGTGTAGGCGGAGATTCAAGTTGGGAGTGAAATCCCGGGGCTCAACCCCGGAACTGCTCTCAAAACTGGATCCCTTGAGTATCGGAGAGGCAAGCGGAATTCCTAGTGTAGCGGTGAAATGCGTAGATATTAGGAGGAACACCAGTGGCGAAGGCGGCTTGCTGGACGACAACTGACGCTGAGGCGCGAAAGCGTGGGGAGCAAACAGGATTAGATACCCCAGTAAGA
+
GGGGGGGGGGGGGGGGGEGGGGGGGGGGGGGGGGGGGGGGGGGGGGGGGGGGGGGGGGGGGGGGGGGGGGGGGGGGGGGGGGGGGGGGGGGGGGGGGGGGGGGGGGGGGGGGGGGGGGGGGGGGGGGGGGGGGGGGGGFGGGGGGGGGGGGGGGGGGGGGGGGGGGGGGGGGGGGEGGGGGGGGGGECFGGGGGGGGGGGGGGGGGDGGGGGGGGGFGGGGFGFF?=FFFFFFD?FDFFFFFB
@M00200:207:000000000-ALC1F:1:1101:29633:12659 1:N:0:5
ATTGGGTATAAAGGGCATGCAGGCGGTCGGACGCGTTTTGTGTGACAGCGGAGGGCTTAACTCTCCGAGTATGCGAAAGACGGTTTGACTTGAGGGCTCGAGAGGGACACGGAATTCCGGGTGGAGTGGTGAAATGCGTAGAGATCCGGAGGAACACCGAAGGCGAAGGCAGTGTCCTGGCGAGCGACTGACGCTGAGGTGCGAAAGCCAGGGGAGCGAACGGGATTAGATACCCTAGTA
+
GGGGGGGGGGGGGGGGGFGGGGGGGGGGGGGGGGGGGGGGGGGGGGFGGGGG:CG@FGGGGGGGGGGGGGGGGGG:BF@EGGGGGDGGGGGEFFFC7=FGEGGGGGGGGGGGGGGGGGGGGGGGFG@FGGDFGGGGGGGEGGFGCGFGGGGGGGGGGGEGDGGFGEEGGGGGGGF9ECEFFEGGGGEEEGGGGGGGGGGGDDDGCDG<ECGGGDG3B7CDG@DBDDF@FFFFGGF4;:?F
@M00200:207:000000000-ALC1F:1:1101:14127:12660 1:N:0:5
ATTGGGTATAAAGGGTGCGTAGGTGGGCAGGTAAGTCAGTGGTGAAATCTCCGGGCTTAACCCGGAAACTGCCATTGATACTATTTGTCTTGAATATCGTGGAGGTGAGCGGAATATGTCATGTAGCGGTGAAATGCTTAGATATGACATAGAACACCCATTGCGAAGGCAGCTCACTACACGATTATTGACGCTGAGGCACGAAAGCGTGGGGAGCAAACAGGATTAGATACCCTAGTA
+
GGGGGGGGGGGGGGGFGDGEGGGGGGGGGGGGGGGGGGGGGGGGGGGGGGGGGGGGGGGGGGGGGGDGGGGGGGGGGGGGGGGGGGGGGGGGGGGFGGGGGGGGGGGGGGGGGGGGGGGGGGGGGGGGGFEGFDDGGGGGGGGGGGGGGGGGGGFGGGGGGGGGGEGEGGFGGDFGGGGGGGGGGF>EFGGGGGGGGGGGGGGGGGCFGEGGGGG3BFGGGAFFAFFFFFFFGGFF)=A6
@M00200:207:000000000-ALC1F:1:1101:24943:12679 1:N:0:5
ACTGGGCATAAAGGGCGCGTAGGCGGCTTGCCAAGTCAGTGGTGAAATCCCGCAGCTTAACTGCGGAAGTGCCATTGATACTGGCGAGCTCGAGGGAGGTAGGGGTATGTGGAACTTCTGGTGGAGCGGTGAAATGCGTTGATATCAGAAGGAACGCCGGTGGCGAAAGCGACGTACTGGACCTCTTCTGACGCTGAGGCGCGAAAGCTAGGGGAGCAAACGGGATTAGATACCCTTGTA
+
GGGGGGGGGGGGGGGGGGGGGGGGGGGGGGGGGGGGGGGGGGFGGGGGGGGGGGGGGGGGGGGGGGGGGGGGGGGGGGGGGGGGGGGGGGGGGGGGFGGGGGGGGGGGGGGGGGGGGGGGGGGGGGGGGGGGGGGGGGGGGGGGGGGGGGGGGGGGGGGGGGGFGGGGGGGGGGGGGGGFGGGGGGGGGGGGGGGGGGGGGGGGGC<GGGGGGGGGFGGGFFGFFF?FFFFFFCFFFFFF
@M00200:207:000000000-ALC1F:1:1101:17934:12689 1:N:0:5
ATTGGGTTTAAAGGGTGTGTAGGCGGTTCTTTAAGTTTGGTGTGAAATCTCCCGGCTCAACCGGGAGGGTGCGCCGAATACTGAGGGACTAGAGTACGGGAGAGGAAAGTGGAATTCCTGGTGTAGCGGTGAAATGCGTAGATATCAGGAGGAACACCGGTGGTGTAGACGGCTTTCTGGACCGTAACTGACGCTGAGACACGAAAGCGTGGGTAGCAAACAGGATTAGATACCCCGGTA
+
GGGGGGGGGGGGGGGGGGGGGGGGGGGGGGGGGGGGGGGGGGGGGGGGGGGGGGGGGGGGGGGGGGGGGGGGGGGGGGGGGGGGGGGGGGGGGGGGGGGGGGGGGGGGGGGGGGGGGGGGGGGGGGGGGGGGGGGGGGGGGGGGGGGGGGGGGGGGGGGGGGGGGGGGGGGGGGGGGGGGGGGGGGGGGGGGGGGGGGGGGGGGGGGGGGGGGGGGFGGGGFGFFFFFFF6BGGFFFFFF
@M00200:207:000000000-ALC1F:1:1101:28914:12727 1:N:0:5
ACTGGGTTTAAAGGGCGCGCAGGCGGCGAGACAAGTCAGGCGTGAAAGCCCCGGGCTTAACCTGGGAATTGCGCTTGGGACTGTCTGGCTTGAGTTCGGGAGAGGAGAGTGGAATTCCCAGTGTAGAGGTGAAATTCGTAGATATTGGGAAGAACACCGGTGGCGAAGGCGGCTCTCTGGACCGATACTGACGCTGAGGCGCGAAAGCGTGGGGAGCAAACAGGATTAGATACCCTGGTA
+
GGGGGGGGGGGGGGGGGGGGGGGGGGGGCC::FGGGGGGG8FGGEGGCGGGGGGGGGGGGGGGGGGGGGGGGEEEGGECEGGGCGEFGGGGEGGGGGEGGGGGGGFGFGGGGDGGGGG9FGGGGGGGGGGGGGGGAFFGGGGGFGGGGGGGGFGGGGGGGGGGGGGGGGGGGGCEGGGGGGG=E=ECEGGGGDGGGGC5F*7DEGGGGGEEDGG<7@G7CGFGFFFFFFFFFGGFFFFFF
@M00200:207:000000000-ALC1F:1:1101:4062:12736 1:N:0:5
ACTGGGTATAAAGGGTGCTCAGGTGGTTTTGTAAGTCAGAGGTGAAATTTCGGGGCTCAACCCCGGACCTGCCTTTGATACTGCAAGGCTTGTGTACGGAAGAGGCTGATGGAATTTCTGGTGTAGCAGTGAAATGCGTAGATATCAGAAAGAACACCAGTGGCGAAGGCGGTCAGCTGGTCCGGTACAGACACTAAAGCACGAAAGCATGGGGAGCAAACAGGATTAGATACCCTTGTA
+
EFGGGGGFGGGGGGGGEGFGGGGFDDFFFGFGGEGGGGGFGFEGFF@F9,,C@@CEEFG<EFG@B:CGGGGGGFGFG<FGGGG,CEFGGGGGGGGGCFCCBF=<F7EFECFGEGGFEDFFGGDFDF<EFG@FEFCFGGFGGCGGGGGG9F@DDFFGGCCFGGGDEDEDEFGEGGCEFGGGGGGGGEDEGFG8CGDGFEEGGGG=:CDGGGGCFDGGECFGF:FF4;F4=CFFGFF=AAFF
@M00200:207:000000000-ALC1F:1:1101:28796:12792 1:N:0:5
ATTGGGTTTAAAGCGTGCGTAGGTGGTCGTTTAAGTCTGTCGTGAAAGCCCTGGGCTCAACCTGGGAATTGCGATGGATACTGGGCGACTAGAGTGTGGTAGAGGATAGTGGAATTTCCGGTGTAGCAGTGAAATGCGTAGAGATCGGAAGGAACATCTGTGGCGAAGGCGACTATCTGGGCCAACACTGACACTGAGGCACGAAAGCGTGGGGAGCAAACAGGATTAGATACCCTTGTA
+
FGGGGGGGGGGGGGGGGGGGGGGGGGGGGF@FFFFGFGGGGGGGGGGGGGGGGGGGGGGGGGGFGGCGGGGGGGGGGGGGGGGGGGGGGGGGGGGGGGGGGGGGGGDGGGGGGFGGGGGGGGGGGGGGGFGGGGGGDGGCFEGGGGGGGGGEGGGFGGGFGGGDGCEED@EEGGGGGGGGGGGGGGFGGGGGGGGF?FGGGGGC=DGGGGGGGG3>DGFGGFGFFFFAFFFFG67?FFFF
@M00200:207:000000000-ALC1F:1:1101:13558:12861 1:N:0:5
ATTGGGCGTAAAGCGCGCGTAGGTGGCTTGATAAGCCGGTTGTGAAAGCCCCGGGCTCAACCTGGGAACGGCATCCGGAACTGTCAAGCTAGAGTGCAGGAGAGGAAGGTAGAATTCCCGGTGTAGCGGTGAAATGCGTAGAGATCGGGAGGAATACCAGTGGCGAAGGCGGCCTTCTGGACTGACACTGACACTGAGGTGCGAAAGCGTGGGTAGCAAACAGGATTAGATACCCCGGTA
+
GGGGFGGGGGGGGGGGGGGGGGGGGGGGGGGGGGGGGGGGGGGGGGGGGGGGGGGGGGGGGGGGGGGFGGGGGGGGGGGGGGGGGGGGGGGGGGGGGGGGDGGGGGGGGGGGGGGGGGGGGGGGGGGGGGGGGGGGGGGGGFFGGGFGGGGGGGGGGGGGGGGGGGGGGGGGGGGGGGGGFGGGGGGGGGGGFGGGGGGGGGGGGGGGGGGGGGGGFGCFGFGFF4@FFFFFGGF@EF>E
@M00200:207:000000000-ALC1F:1:1101:22020:12890 1:N:0:5
ACTGGGTTTAAAGCGCACGTAGGCGGACTCTTAAGTCGGGGGTGAAATCCTGGAGCTCAACTCCAGAACTGCCTTCGATACTGGGAGTCTTGAGTTCGGGAGAGGTGAGTGGAACTGCGAGTGTAGAGGTGAAATTCGTAGATATTCGCAAGAACACCAGTGGCGAAGGCGGCTCACTGGCCCGATACTGACGCTGAGGTGCGAAAGCGTGGGGAGCAAACAGGATTAGATACCCGCGTA
+
GGGGGGGGGGGGGGGGGGGGGGGGGGGGGGGGGGGGGGGGGGGFGGGGGGGGGGGGGGGGGGGGGGGGGGGGGGGGGGGGGGGGGGGGGGGGGGGCGGGGGGGGGGGGGFGGGGGGGGGGGGGGGGGGGGGGGGGGGGGGGGGGGGGGGGGGGFGGGGGGGGGDEGGGGGGGGGGGGGGGGFFGCEDGGGGGGGGGGGGGGGDCEGGGGGGGGGDGFGGGFFGFFF?FFBFFCGFFFFFF
@M00200:207:000000000-ALC1F:1:1101:21681:12896 1:N:0:5
ACTGGGCTTAAAGGGCGCGCAGGCGGCTCCTCAAGTCAGGTGTGAAAGCCCTGGGCTCAACTCAGGAAGTGCACTGGAAACTGGCGGAGCGGTGTACAGGAGGGGAGTGCGGAACTTCCCGTGGAGAGGTGGAACTTGTAGATAATAGGTGGAACATCAGTGGCCAAGGCCGCCCTTCGGACCGTGACCGACGCCGTGGCGCGAAAGCGTGGGGAGCCAACCGGACTAAACACCCGCGTTACA
+
CFFGCGGCEFAFGGEGEGEE+FGGGG7F:,:,C@FGG,CC6CF@FGG@CEFDFGG8FFCG=,C:EFCG,CFG9?F<FE,CEGFG8++@=>C+8@:,,5<=<=++@@C3C,+:+@+D,F,,8,+5+,,+@8+53E3<,,73,,3,,,73D,@:*7,,,?,>2,::,26,=*,4**=*5*1BCE83**3*+**3**11**>>:<)*293*1:/:>CC3)/07C5)8:35)*9)*/>@)0).)8..
@M00200:207:000000000-ALC1F:1:1101:7557:12901 1:N:0:5
ACTGGGCTTAAAGCGCGTGTAGGCGGCTGGTTAAGTGTGATGTGAAATCTTCGGGCTCAACCCGAAAACTGCATTGCAAACTGGCCTGGCTAGAGTGCAGGAGAGGGAAGCGGAATTCCAGGTGTAGCGGTGAAATGCGTAGATATCTGGAGGAACACCAGTGGCGAAGGCGGCTTCCTGGCCTGCAACTGACGCTGAGACGCGAAAGCGTGGGGAGCGAACCGGATTAGATACCCGCGTA
+
GGGGGGGGGGGGGGGGGGGGGGGGGGGGGGGGGGGGGGGGGGGGGGGGGGGGGGGGGGGGGGGGGGGGGGGGGGGGGGGGGGGGGGGGGGGGGGGGGGGGGGGGGGGGGGGGGGGGGGGGGGGGGGGGGGGGGGGGGGGGGGGGGGGGGGGGGGGGGGGGGGGGGGGGGGGGGGGGGGGGGGGGGGGGGGGGGGGGGGGGGGGGGGGGGGGGGGGGFGGGGFCDFFFFFFFFGGFFFFEFE
@M00200:207:000000000-ALC1F:1:1101:14110:12904 1:N:0:5
ACTGGGTATAAAGGGCGCGTAGGCGGGTGGCCAAGTCAGGGGTGAAATCTTTCGGCTTAACCGGAAAACAGCTTTTGATACTGGCCGTCTGGAGGGAGGTAGGGGCACGTGGAACTTCCGGTGGAGCGGTGAAATGCGTTGATATCGGAAGGAACGCCGGTGGCGAAAGCGACGTGCTGGACCTTTTCTGACGCTGAGGCGCGAAAGCCAGGGGAGCAAACGGGATTAGATACCCGAGTA
+
GGGGGGGGGGGGGGGGGGGGGGGGGGGGGGGGGGGGGGGGGGGGGGGGGGGGGGGGGGGGGGGGGGGGGGGGGGGGGGGGGGGGGGGGGGGGGGGGGGGGGGGGGGGEGFGGGGGGGGGGGGGGGGGGGGGGGGGGGGGGGGGGGGGGGGGGGGGGGGGGGGGGGEGGGGGGGGGGFGGGGGGGGGGGGGGGGGGGGGGCGGGCGGGGGGGGGGGG@GGGGFGFFFFFFFFFGGFFFFFF
@M00200:207:000000000-ALC1F:1:1101:14275:12953 1:N:0:5
ACTGGGTTTAAAGCGTGCGTAGACGGTTATTTAAGTCGGGTGTGAAAGCCCCGGGCTCAACCTGGGAATTGCATTCGAGACTGAATAGCTAGGGTACGGTAGAGGGAAGTGGAATTTCCGGTGTAGCGGTGAAATGCGTAGATATCGGAAGGAACATCAGTGGCGAAAGCGACTTCCTGGACCAGTACCGACGTTCAGGCACGAAAGCGTGGGGAGCAAACAGGATTAGATACCCTAGTA
+
GGGGGGGGGGGGGGGGGGGGGGGGGGGGGGGGGGGGGGGGGGGGGGGGGGGGGGGGGGGGGGGGGGGGGGGGGGGGGGGGGGGGGGGGGGGGGGGGGGGGGGGGGGGGGGGGGGGGGGGGGGGGGGGGGGGGGGGGGGGGGGGGGGGGGGGGGGGGGGGGGGGGGGGGGGGGGGGGGGGGGGGGGGGGDGGGGGGGGGGGGGGGGGGGGEGEEGGGFG5D5FFF>FFFFFFFCGFFFFFF
@M00200:207:000000000-ALC1F:1:1101:24489:12960 1:N:0:5
ATTGGGTATAAAGGGTGTGTAGGTGGCGCGCTAAGTCGGGTGTGAAATTTCGGAGCTTAACTCCGAAACTGCATTCGATACTGGCGTGCTTGAGGACTGGAGAGGAGACTGGAATTTACGGTGTAGCAGTGAAATGCGTAGATATCGTAAGGAAGACCAGTGGCGAAGGCGGGTCTCTGGACAGTTCCTGACACTGAGACACGAAGGCCAGGGGAGCAAACGGGATTAGATACACCAGTAAGA
+
GG<FGGGGFGCFGGEFFFGFGGGCGGGGGGGGGGGFFGGGGGGGGGGGGGGGGGGGGFGGCFGGGDGGGGGGGGGGGGGGGGGFGCGGGGGAFGGGGGGGGGGGGGGGGGGGGGGGGFGGGFCCGGGGGGGGFGFGGGGGGGFGGGGGGFGDFGGGAFGGGGFGGEGGGFEEEBEGGGGFFFGGFGFFGGFFGGGGGGGGGGGGGGGF5CCGCDGG:FCCGFGED>:FF??BG*9<>F?F=84
@M00200:207:000000000-ALC1F:1:1101:5759:12969 1:N:0:5
ACTGGGTGTAAAGCGCGTGTAGGCGGCTGGTTAGGTGTGATGTGAAATCTTCGGGCTCAACCCGAAAACTGCATTGCAAACCGGCCTGGCTAGAGTGCAGGAGAGGGAAGCGGAATTCCAGGTGTAGCGGTGAAATGCGTAGATATCTGGAGGAACACCAGTGGCGAAGGCGGCTTCCTGGCCTGCAACTGACGCTGAGACGCGAAAGCGTGGGGAGCGAACCGGATTAGATACCCCCGTA
+
GGGGGGEBFGGGGFFGGGGGGGGGGGGGGGGGGGGGGGGGFGGGGGGGGGGGGGGGDGGGGGGGGGGGGGGGGGGGGGGGGGGGGGGGGGGGGGGGFGGGFGGGGGGDDGGGGGGGGGCFGGFGGGGGGGGGGGGGGGGGGGGGGGGGGGGGGGGGGGGGGGGGGGGGGGGGGGGGGGGGGGFFFFGFGGGGGGGGG=FGGGGGGGGGGGCEGGGGFGDGGFDEB:37?FFFGGF?@@>DF
@M00200:207:000000000-ALC1F:1:1101:15357:12997 1:N:0:5
ACTGGGCTTAAAGTGTGCGCAGGCGGCCTCGCAAGTCAAGTGTGAAAGCCCCGGGCTCAACCTGGGAACTGCGCTCGAAACTACGGGGCTCGAGTGTGGCAGAGGGAGGTGGAATTCCACGTGTAGCGGTGAAATGCGTAGAGATGTGGAGGAACACCGATGGCGAAGGCAGCCTCCTGGGCCAACACTGACGCTCATGCACGAAAGCGTGGGGAGCAAACAGGATTAGATACCCCAGTA
+
GGGGGGGGGGGGGGGGGGGGGGGGGGGGGGGGGGGGGGGGGGGGGGGGGGGGGGGGGGGGGGGGGGGGGGGGGGGGGGGGGGGGGGGGGGGGGGGGGGGGGGGGGGGGGGGGGGGGGGGGGGGGGGGGGGGGGGGGGGGGGGGGGFGGGGGGGGGGGGGGGGGGGGGGGGGGGGGGGGGGGGGGGGGGGGGGGGGGGGGGGGGGGGGGGEGGGGGGFGFGGFGFFFFFFFFFGG@FEFFF
@M00200:207:000000000-ALC1F:1:1101:8941:13017 1:N:0:5
ACTGGGCTTAAAGCGCGTGTAGGCGGCTGGCCAAGCGTGATGTGAAATCTTCGGGCTTAACCCGAAAACTGCATTGCGAACTGGCCTGGCTAGAGTGCATGAGAGGGTAGTGGAATTCCCGGTGTAGCGGTGAAATGCGTAGATATCGGGAGGAACACCAGTGGCGAAGGCGGCTACCTGGCATGTAACTGACGCTGAGACGCGAAAGCGTGGGGAGCGAACCGGATTAGATACCCGAGTA
+
GGGGGGGGGGGGGGGGGGGGGGGGGGGGGGGGGGGGGGGGGGFGGGGGGGGGGGGGGGGGGGGGGGGGGGGGGGGGGGGGGGGGGGGGGGGGGFGGGGGGGGGGGGGGGGGGGGGGGGGGGGGGGGGGGGGGGGGGGGGGGGGGGGGDGGGGGGGGGGGGGGGGGGGEGGGGGGGGGGGGGGGGGGGGGGGGGGGGGGGGGGGGGGGGGGGGGDGGFGGDGFGFF)8@F?FFGGFFEBFF>
@M00200:207:000000000-ALC1F:1:1101:4890:13021 1:N:0:5
ATTGGGCTTAAAGGGTGCGTAGGCGGTTCGCTAAGTTGGATGTGAAAACTCTGGGCTTAACCCAGAGCCTGCATTCAATACTGACGAGCTAGAGTTCTGGAGGGGATAGCGGAATTCCTGGTGTAGCGGTGAAATGCGTAGATATCAGGAGGAACACCGGTGGCGAAGGCGGCTATCTGGACAGAGTCTGACGCTGAGGCACGAAAGCTAGGGGAGCAAACAGGATTAGATACCCGTGTA
+
GGGGGGGGGGGGGGGGGGGGGGGGGGGGGGGGGGGGGGGGGGGGGGGGGGGGGGGGGGGGGGGGGGGGGGGGGGGGGGGGGGGGGGGGGGGGGGGGGGGGGGGGGGGGGGGGGGGGGGGGGGGGGGGGGGGGGGGGGGGGGGGGGGGGFGGGGGGGGGDGGGGGGGGGGGGGGGGGGGGGGGGGGGGGGGGGGGGGGFGGGGGGGGGGGGGGGGGGFGGGGFGFFFFFFFFFGDFFFB;7
@M00200:207:000000000-ALC1F:1:1101:29238:13026 1:N:0:5
ACTGGGTATAAAGGGCGCGTAGGCGGCGCGGTAAGTCACCTGTGAAATCTCCGGGCTCAACTCGGAGCCTGCAGGCGAAACTGCCGTGCTGGAGTATGGGAGAGATGCGTGAAATTCACGGTGTAGCGGTGAAATGCGTAGATATCGGGAGGAAACCCTGTGGCGAAAGCGGCGCACTGGACCATAACTAACGCTGAGGCGCGAAAGCTAGGGGAGCAAAAAGAATAGGATACCCCCGTA
+
GGGGGGGGGGGGG,F;FCFCFGGGGGG:6@F@F6FGGA@FFGGGGGGGFFGFGCGFG7FGGG?=:47@?<4FE,F++@F+C??5E+844+C44=B,,<4<3++B+CB?B+B+:,C,C,,BC><+33,@++3@F,;>=@>:B*@,,,>F7*>*5,><B<:27<71*=*=87=3:C*8*/AFF*0*8+922+++:**/2:=EE)/CE550<9FGG3)/)99**.1))9**/**092<5).0)
@M00200:207:000000000-ALC1F:1:1101:13545:13034 1:N:0:5
ATTGGGTATAAAGGGTGCGTAGGTGGGTCTGTAAGTCCGTGGTGAAATCTCCGAGCTTAACTTGGAAACTGCCATGGATACTATAGGTCTTGAATACTGTGGAGGTCAGCGGAATATGTCATGTAGCGGTGAAATGCTTAGATATGACATAGAACACCAATTGCGAAGGCAGCTGGCTACACAAATATTGACACTGAGGCACGAAAGCGTGGGGATCAAACAGGATTAGATACCCCGGTA
+
GGGGGGGGGGGGGGGGGGGGGGGGGGGGGGGGGGGGGGGGGGGGGGGGGGGGGGGGGGGGGGGGGGGGGGGGGGGGGGGGGGGGGGGGGGGGGGGGGGGGGGGGGGGGGGGGGGGGGGGGGGGGGGGGGGGGGGGGGGGGGGGGGGGGGFGGGGGFGGGGGGGGGGGGGGGGGGGGGGGGGGGGFFDFGGFFGGGGGGGGGGGGGGGGGGEEGDGGFGGFGFGFFFFFAFAFFFF>EEDE
@M00200:207:000000000-ALC1F:1:1101:7520:13047 1:N:0:5
ACTGGGTATAAAGGGCGCGTAGGTGGCGGAGCAAGTCAACGGTGAAAGCTCGACGCTCAACGTCGAGTCGGCCGTCGAGACTGCTTTGCTGGAGCACTGTAGAGGCTCATGGAATTCCGGGTGTAGCGGTGGAATGCGTAGAGATCCGGAAGAACACCGGTGGCGAAGGCGGTGAGCTGGGCAGTTGCTGACACTGAGGCGCGACAGCGTGGGGAGCAAACAGGATTAGATACCCCAGTA
+
GGGGGGGGGGGGGGGGGGGGGGGGGGGGGGGGGGGGGGGGGGGGGGGGGGGGGGGGGGGGGGGGGGGGGGGGGGGGGGGGGGGGGGGGGGGGGGGGGGGGGGGGGGGGGGGGGGGGGGGGGGGGGGGGGGGGGGGGGGGGGGGGGGGGGGGGGGGGGGGGGGGGGGGGGGGGGGGGGGGGGGGGGGGGGGGCFGGGGGGGGGDEGGDGGGGGGGGGFFFCGFGFFFFFFFFFG4@F>>FF
@M00200:207:000000000-ALC1F:1:1101:5532:13080 1:N:0:5
ATTGGGTATAAAGGGCGCGTAGGCGGGTCGCCAAGTCTGGGGTGAAATCTTTCGGCTTAACCGGAAAATAGCCCTGGATACTGGCGATCTCGAGGGTGGTAGGGGCATGTGGAACTTCCGGTGGAGCGGTGAAATGCGTTGATATCGGAAGGAACGCCGGTGGCGAAAGCGACGTGCTGGACCACTTCTGACGCTGAGGCGCGAAAGCCAGGGGAGCAAACGGGATTAGATACCCTAGTAAGA
+
GGGGGGGGGGGGGGGGGGGGGGGGGGGGGGGGGGGGGGGGGGGGGGGGGGGGGGGGGGGGGGGGGGGGGGGGGGGGGGGGGGGGGGGGGFGGGGGGGGGGGGGGGGGGGGGGGGGGGGGGGGGGGGGGGGGGGGGGGGGGGGGGGGGGGGGGGGGGGGGGGGGGGGGGGGGGGGGGGGGGGGGGGGGGGGGGGGGGGGGGGGGGGGGGGGGGGGGGFGGGGFGEBEFFFFFFGFFFF>@FFFF
@M00200:207:000000000-ALC1F:1:1101:13296:13088 1:N:0:5
ACTGGGTTTAAAGGGTGCGTAGGCGGGTCTTTAAGTCAGAGGTGAAATCCTGGAGCTCAACTCCAGAACTGCCTTTGATACTGAGGATCTTGAGTTCGGGAGAGGTGAGTGGAACTGCGAGTGTAGAGGTGAAATTCGTAGATATTCGCAAGAACACCAGTGGCGAAGGCGGCTCACTGGCCCGATACTGACGCTGAGGCACGAAAGCGTGGGGAGCAAACAGGATTAGATACCCCCGTA
+
GGGGGGGGGGGGGGGGGGGGGGGGGGGGGGGGGGGGGGGGGGGGGGGGGGGGGGGGGGGGGGGGGGGGGGGGGGGGGGGGGGGGGGGGGGGGGGFGGGGGGGGGGGFGGGGGGGGGGGGGGBGFGGGGGGGGGGGGGGGGGGGGGGGGGGGGGGGGGGGGGGGGGGGGGGGDG>GGGGGGGGGDGGGEFGGGGGGEGGGGGGGGGGGGGGGGGGDCEGGGGFGFFFFFF?=BCF?FF>>D
@M00200:207:000000000-ALC1F:1:1101:15395:13090 1:N:0:5
ACTGGGTATAAAGGGCGCGTAGGTGGTTCTGTAAGTAAGGTGTGAAATACCTCGGCTTACCCGGGGAATTGCATCTTATACTGCAGGGCTTGAGGATCACAGGGGAAAGCGGAACTCCAGGTGTAGCGGTGAAATGCGCAGATATCTGGGGGAAGGCCGGCGGCGAAGGCGGCTTTCTGGGTGATTCCTGACACTGAGGCGCGAAAGCGTGGGGAGCAAACAGGATTAGATACCCTTGTA
+
GGGGGGGGGGGGGGGGGGGGGGGGGGGGGGGGGGGGGGGGGGGGGGGGGGGGGGGGGGGGGGGGGGGGGGGGGGGGGGGGGGGGGGGGGGGGGGGGGGGGGGGGGGGGGGGGGGGGGGGGGGGGGGGGGGG@FGGGGGGGGGGFGGGGGGGGGGGGGGGGGGGGGGGGGGGGGGGGGGGGGGGGGGGFGGGGGGGGGGGGGGGGGGGGGGGEGGDGFGGGGFGFFFFFFFFFGGFF4:FF
@M00200:207:000000000-ALC1F:1:1101:21937:13110 1:N:0:5
ATTGGGTATAAAGAGCGCGTAGGCGGTTCCGTAAGTTGGTTGTGAAAGTTCGAGGCTCAACCTCGAAACTGCGTCCAATACTGCGGGGCTGGAGTGCGAGAGAGGCAAGTGGAATTCCAGGTGTAGTAGTGAAATGCGTAGATATCTGGAGGAACACCAGTGGCGAAGGCGGCTTGCTAGCTCGTAACTGACGCTGAGGCGCGAAAGCTAGGGGAGCGAACGGGATTAGATACCCCCGTA
+
GGGGGGGGGGGGGGGGGGGGGGGGGGGGGGGGGGGGGGGGGGGGGGGGGGGGGGGGGGGGGGGGGGGGGGGGGGGGGGGGGGGGGGGGGGGGGGGGGGGGGGGGGGGGGGGGGGGGGGGGGGGGGGGGGGGGGGGGGGGGGGGGGGGGGGGGGGGGGGGGGGGGGGGGGGEGGGGGGGGGGGGGGGFEGGGGGGGGGGGGGGGGGCDFGGGGGGGGFGDDGFGFFEFFF4@FGCFFE@FB
@M00200:207:000000000-ALC1F:1:1101:5325:13112 1:N:0:5
ACTGGGCATAAAGCGCGTGTAGGCGGCTTGTTAAGTCGGTTGTGAAAACCCATGGCTCAACCATGGAAGTGCGTCCGAAACTGGCAAGCTAGAGTCTTGACGAGGGTGGCGGAATTCCCAGTGTAGAGGTGAAATTCGTAGATATTGGGAGGAACACCGGTGGCGAAGGCGGCCACCTGGGAAGGTACTGACGCTGAGACGCGAAAGCGTGGGGAGCAAACAGGATTAGATACCCTAGTA
+
GGGGGGGGGGGGGGGGGGGGGGGGGGGGGGGGGGGGGGGGGGGGGGGGGGGGGGGGGGGGGGGGGGGGGGGGGGGGGGGGGGGGGGGGGGGGGGGGGGGGGGGGGGGGGGGGGGGGGGGGGGGGGGGGGGGGGGGGGGGGGGGGGGGGGGGGGGGGGGGGGGGGGGGGGGGGGGGGGGGGGGGGGGGGGGGGGGGGGGGGGGGGGGGGGGGGGGGGFGGGGFGFFFFFFFFFGGFFFFFF
@M00200:207:000000000-ALC1F:1:1101:8608:13129 1:N:0:5
ACTGGGTTTAAAGGGCGCGTAGGCGGTGTACACAGTCAGGCGTGAAATTCCCGGGCTCAACCTGGGGGCTGCGCTTGATACATGTATGCTTGAGTTCGGAAGAGGGTCGTGGAATTCCCAGTGTAGAGGTGAAATTCGTAGATATTGGGAAGAACACCGGTGGCGAAGGCGGCGACCTGGTCCGATACTGACGCTGAGGCGCGAAAGCGTGGGGAGCAAACAGGATTAGATACCCTGGTA
+
GGGGGGGGGGGGGGGGGGGGGGGGGGGGGGGGGGGGGGGGGGGGGGGGGGGGGGGGGGGGGGGGGGGGGGGGGGGGGGGGGGGGGGGGGGGGGGGGGGGGGGGGGGGGGGGGGGGGGGGGGGGGFGGGGGGGGGGGGGGGGGGGGGGGGGGGGGGFGGGGGGGGGGGGGGGGGGGGGGGGGGGGGGEEGGGGGGGGGGGGGGGGGGGGEEGGGGGGFGGGGFGFFFFFFFFFG>?FFFFF
@M00200:207:000000000-ALC1F:1:1101:28493:13154 1:N:0:5
ACTGGGCTTAAAGGGTTCGTAGGTGGTGCGGCAAGTTGGAAGTGAAATCTCTGGGCTTAACCCAGAGGCTGCTTTCAAAACTGCCGTGCTCGAGTGCGAGAGAGGTCAGTGGAATTGCAGGTGTAGCGGTGAAATGCGTAGATATCTGCAGGAACACCCGTGGCGAAGGCGGCTGACTGGATCGCAACTGACACTGAGGAACGAAAGCTAGGGGAGCAAACAGGATTAGATACCCTAGTA
+
GGDGGGGGGGGGGGGFGGGCFGGGGGGCFGGGGGGGGGGGGGGGGGGGGGGGCEGGGGGGFGGEGGGGGGGGGGGGGFGGGGGGGGGGGEFGCGGGGGGGDGGGGGGGG<AEGGGGGGGGGGEFGGGEGFGFEDFEFGGGCEGGGGGGGGGDFGFGGEGGEB=FGECEEGEGGGGGG9FFGGG5EC=EGGGGGGGGGGGGGGGGGDDGFGGGGDGCEGFCFFGFF79?F?BFGGFFF>FF
@M00200:207:000000000-ALC1F:1:1101:7071:13156 1:N:0:5
ATTGGGTATAAAGCGTGTGTAGGCGGATCGTTAAGTGCCTTGTGAAATCCCACGGCTCAACCGTGGAATTGCTCGGCATACTGGCGATCTTGAGCCATCTAGGGGCTACTGGAACAAACGGTGGAGCGGTGAAATGCGTAGATATCGTTTGGAACGCCAATGGTGAAAACAGGTAGCTGGGGATGTGCTGACGCTGAGACACGAAAGCCAGGGGAGCAACCGGGATTAGATACCCGCGTAAGA
+
GGGGGGGGGGGFGGGGGGGGGGFGGGCGGGGGGGEGGFGFGFGAFEEGAFFGGEEGGGGGGGGGGGGGGCEGFGGGGGGGGGFGGGGGGFGGGGGGGGGFFFGFEGGEGGGGGGGGGFGGGFGGEFFGGGEDDGGGGGGGGGGCEGGGGGDFCFGGGGGEGGGGGG9ECCGGG9FE6;FGGGDGGFGGG?9:EC4AECFGG;DDEGGFF6C:CGG3>D<**8CE:B5=?FF=C6?DFBBFE@A
@M00200:207:000000000-ALC1F:1:1101:23843:13171 1:N:0:5
ACTGGGTTTAAAGGGTGCGTAGGCGGGTCTTTAAGTCAGGGGTGAAATCCTGGAGCTCAACTCCAGAACTGCCTTTGATACTGAAGATCTTGAGTTCGGGAGAGGTGAGTGGAACTGCGAGTGTAGAGGTGAAATTCGTAGATATTCGCAAGAACACCAGTGGCGAAGGCGGCTCACTGGCCCGATACTGACGCTGAGGCACGAAAGCGTGGGGAGCAAACAGGATTAGATACCCCGGTA
+
GGGGGGGGGGGGGGEGGGGGGGGGGGGGGGGGGGGGGGFGGGGGGGFGGGGGGFGGGGGGGGGGGGGGGGGGGGGGGGGGGGGEGGGGGGGGGGGGGGGGGGGGGGGGGGGGGGGGGGGDGGGGGGGGGGGG<FGGGGGGGGGGGGGGGGGGGGGGGGGGGGGGGG>CGGGDGGGGGGGGGGGGCGEGGFGGGGGGEGGGDGGGGDGGGEGGGC<DDG4FGFGFFFF?FFFFGGFF@FFE
@M00200:207:000000000-ALC1F:1:1101:5978:13175 1:N:0:5
ACTGGGTTTAAAGGGCGTGTAGGCGGGATTGTAAGTCAGATGTGAAATTTACGGGCTCAACTCGTAACCTGCATTTGAAACTGCAATTCTTGAGTGTTGGAGAGGCAAGCGGAATTCCCGGTGTAGCGGTGAAATGCGTAGATATCGGGAGGAACATCGGTGGCGAAGGCGGCTTGCTGGACAATAACTGACGCTGAGGCGCGAAAGCGTGGGGAGCAAACAGGATTAGATACCCTTGTA
+
GGGGGGGGGGGGGGGGGFGGGGGGGGGGGGGGGGGGGGGGGGGGFGGGGGFGGGGGGGFGGGGGGEFGGGGGGFGGGGGGGGGGGGGGGGGGGGGGGGGGGGFFGGGGGGGGGGGGGFGGEGGGGGGGGGGGGFGGGGGEFEFGGGGGGGGGGGFFGGGGGGGCEGGGGGGGGGGGGGGGGFGGGGEFCFFGGGGEGGGGE3C>EGGGGGGGGGDGFGGFFFCF@FFFFFFFFG?6FFFF
@M00200:207:000000000-ALC1F:1:1101:12390:13181 1:N:0:5
ACTGGGCTTAAAGGGTGCGTAGGCGGCGCGGTAAGTCGGGTGTGAAATCTCGGAGCTTAACTTCGAAACTGCATTCGATACTGCCGTGCTTGAGGACTGGAGAGGAGACTGGAATTTACGGTGTAGCGGTGAAATGCGTAGATATCGTAAGGAAGACCAGTGGCGAAGGCGGGTCTCTGGACAGTTCCTGACGCTGAGGCACGAAGGCCAGGGGAGCAAACGGGATTAGATACCCCCGTA
+
GGGGGGGGGGGGGGGGGGGGGGGGGGGGGGGGGGGGGGGGGGGGGGGGGGGGGGGGGGGGGGGGGGGGGGGGGGGGGGGGGGGGGGGGGGGGGGGGGGGGGGGGGGGGGGGGGGGGGGGGGGGGGGGGGGGGGGGGGGGGGGGGGGGGGGGGGGGGGGGGGGGGGGGGGGGGEGGGGGGGGGGGGGGGGGGGGGGGGGGGGGGGGGGGGGGGGGGGFGDGGFGFE3;FFFFFGG@FEFEF
@M00200:207:000000000-ALC1F:1:1101:12182:13181 1:N:0:5
ACTGGGCTTAAAGGGCGCGTAGGCTGTGCTGTAAGTCAGGCGTGAAAGCCCCGGGCTTAACCTGGGAACTGCATTCAAAACTGTCGAGCTAGAGTATGGTAGAGGGTGGTGGAATTTCCTGTGTAGCGGTGAAATGCGTAGATATAGGAAGGAACACCAGTGGCGAAGGCGACCACCTGGACTGATACTGACACTGAGGTGCGAAAGCGTGGGGAGCAAACAGGATTAGATACCCCAGTA
+
FFGGGFGGGEF@FGGGFGGFCGGGGGGGGGGGGEFGGGGGGGGGGGGFGGGGEGGGGGGGGGGGGGGCGGGGGGGGGGCFGGGGGGGGGDGCCFGFGGGGGGFCFGGEGGGEFGGGGGGGGGGGGGGGGFGGFGGGGGGEGGFGGGGGGGGGGGGGGGGGGGGGGGGGGGGCEGDGGGGGFGGGGGGFFGGGGGGGGGDFGGGGDGGGGG5CEGGDDCGCCFC@>FFF=F@FGGFFDFFF
@M00200:207:000000000-ALC1F:1:1101:27053:13194 1:N:0:5
ATTGGGCTTAAAGGGTGCGTAGGTGGCGCCGTAAGTCGGGTGTGAAATTTCGAGGCTTAACCTCGAAACTGCATTCGATACTGCGGTGCTTGAGGACTGGAGAGGAGACTGGAATTCATGGTGTAGCAGTGAAATGCGTAGAGATCATGAGGAAGACCAGTGGCGAAGGCGGGTCTCTGGACAGTTCCTGACACTGATGCACGAAGGCCAGGGGAGCAAACGGGATTAGATACCCCAGTA
+
GGGGGGGFEEFGGGGGGGGGEEDFFGGGGGGGGGGGGGGGGGGGGGGGGGGGGGGGCGGGGGGGGGGGGGGGGGGGGGGGGGFGGGGGGGGGGGGGGGGGGGGGGGGFGFFGGGGGGFGGGGGGGGGGGGGGGGGGGGGGGGGGFGGGGGGGGGGGGGGGGGGG7EGGGGGGGGGGGGGGGGFCFFGFGGGGGGGGGGGGGGFGGGG<FCECE8CDEF595>D:5B4?F?*=FGF@EFFF
@M00200:207:000000000-ALC1F:1:1101:10437:13211 1:N:0:5
ATTGGGTGTAAAGCGCACGTAGGCGGCGACATAAGTCGGGTGTGAAATCCCTCGGCCTAACCGAGGAACTGCGCCCGAAACTGCGTTGCTTGAGGACCAAAGGGGTGCATGGAATTTCCGGTGGAGCGGTGAAATGCGTTGATATCGGAAGGAACGTCGGCGGCGAAAGCGATGCACTGGTTGGTTACTGACGCTGAGGTGCGAAAGCCAGGGGAGCAAACGGGATTAGATACCCGAGTA
+
GGGGGGGGGGGGGGGGGGGGGGGGGGGGGGGGGGGGGGGGGGGGGGGGGGGGGGGGGGGGGGGGGFGGGGGGGGGGGGGGGGGGGGGGGGDFDGGGGGGGGGGGGGGGGGGGGGGGGGGGGGGGGGGGGGGGGGGGGGGGGGGGGGGGGGGGGGGGGGGGGGDGGGCEGGGGGGGEGGGGGGGDEGGGGGGGGGCEGGGGFGGEEGGGGGDDGGDGFGCGGFGF@BFFFFFFGGF@FEFF
@M00200:207:000000000-ALC1F:1:1101:3655:13217 1:N:0:5
ACTGGGCTTAAAGGGTCTGTAGGCGGTGCGGCAAGTCGGGAGTGAAATTTCTGGGCTTAACCCAGGGACTGCTTCCGAAACTGCCGTGCTCGAGTGCGAGAGAGGTGAGTGGAATTGCAGGTGTAGCGGTGAAATGCGTAGATATCTGCAGGAACACCCGTGGCGAAGGCGGCTCACTGGATCGCAACTGACGCTGAGAGACGAAAGCTAGGGGAGCAAACAGGATTAGATACCCGAGTA
+
GGGGDFGGGGGGGGCGGGGGGGGGGGGGEGGGGGGGGGGG>CCEEFGCFFGGGGGGGGGCFDFCGGCGGGGGGGGGGDFEEGEGGDGGGGGGFGFGGGGGGGGGGDFEGFDFAFGFGGGGGGGGGGGDGGGGFGGGGGGGGGGFGGGGGGGGDGGCFGGGGGGCEGDGDGG>EGGGGGGGGGGGGGGGGG7FCGGG=F9FFFGGGCDGGFGGGGGGFGFFGFGF>FFFF?F?FFFF>DFF
@M00200:207:000000000-ALC1F:1:1101:8583:13219 1:N:0:5
ACTGGGTGTAAAGCGCGCGTAGGCGGCCAAGTCAGTCAGGTGTGAAAGCCCTCGGCTCAACCGAGGAACTGCGCCTGATACTGCTCGGCTTGAGGTCCGGAGGGGAGAGTGGAATTCCCGGTGGAGCGGTGAAATGCGTAGAGATCGGGAAGAACGCCGGCGGCGAAAGCGACTCTCTGGTCGGAATCTGACGCTGAGGCGCGAAAGCTAGGGGAGCAAACGGGATTAGATACCCGCGTA
+
GGGGGGGGGGGGGGGGGGGGGGGGGGGGGGGGGGGGGGGGGGGGGGGGGGGGGGGGGGGGGGGGGGGFFGGGGGGGGGGGGGGGGGGGGGGGGGGGGGGGGGGGGEGGGGGGGGGGGGGGGGGGGGGGGGGGGGGGGGGGGGGGGGGDGGGGGGGGGGGGGGGGGGGGGGGGGGGGGGGGGGGGGGGGGGGGGGGEEFGGGGGGGGDGGGGFFGGDEGGGGFGEFFFFFF?BG4FBFFFF
@M00200:207:000000000-ALC1F:1:1101:8233:13227 1:N:0:5
ATTGGGCGTAAAGGGCGCGTAGGTGGTTTGATAAGGGTGTGGTGAAAGTCCGGGGCTCAACCCCGGATCTGCCGTGCCGACTGTCAAACTCGAGGACTGTAGAGGCAGACGGAATTCCGGGTGTAGCGGTGGAATGCGTAGAGATCCGGAGGAAGACCGGTGGCGAAGGCGGTCTGCTGGGCAGTTTCTGACACTGAGGCGCGACAGCGTGGGGAGCAAACAGGATTAGATACCCGTGTA
+
GGGFGGGGGGGGGGGGGGGGGGGGGGGGGGGGGGGGGGGGGGGGGGGGGGGGGGGGGGGGGGGGGGGGGGGGGGGGGGGGGGGGGGGGGGGGGGGGGGGGGGGGGGGGFGGGGGGGGGGGGGGGGGGGGGGGGGGGGGGGGGGGGGGGGGGGGGGGGGGGGGGGGGGGGGGGGGGGGGGGGGGGGGGGGGGGGGGGGGGGGGGGGGGGGGGGGGGGFGGGGFGFFFFFFFFFGGFFFE>F
@M00200:207:000000000-ALC1F:1:1101:26922:13234 1:N:0:5
ACTGGGTTTAAAGCGCACGTAGGCGGACTGGAAAGTTGGAGGTGAAATCCCAGGGCTCAACCTTGGAACTGCCTTCAAAACTATCAGTCTGGAGTTCGAGAGAGGTGAGTGGAATTCCGAGTGTAGAGGTGAAATTCGTAGATATTCGGAGGAACACCAGTGGCGAAGGCGGCTCACTGGCTCGATACTGACGCTGAGGTGCGAAAGCGTGGGGAGCAAACAGGATTAGATACCCTCGTA
+
GEGGFFFGGGGGGGGG@FFGGGGGGG@CBFGCFGFGFEEGGCGDFGGGGGGCGFGDGGGGGGGGGGEFGFFDEGGGCFEGGGGFGGGFFFGGFGGGGGGGGGGGGGDCGGGGGFGGGAGEGGGGGGFFGGEEEFGGGGGGGGGGGFFEGGGGCGGGGGGFFGFGGGGG7EEDGGGGGGCFGGGECFFGGFGGGGGECGGG5CDGCDDGGGG=CCDGFGGFGFCF57BFFF4?DFFF).7>
@M00200:207:000000000-ALC1F:1:1101:29049:13240 1:N:0:5
ACTGGGTATAAAGGGTGCGTAGGCGGCGTTATAAGTCAATGGTGAAAGACTTGAGCTTAATTCAGGCGAGCCGTTGATACTGTAGAGCTAGAACATAGATGGAGTAGGCGGAATGAATCATGTAGCGGTGACATGCATAGATATGATTCAGAACACCGATCGCGAAGGCAGCTTACTAAGCTATAGTTGACGCTGAGGCACGAAAGCGTGGGGAGCAAACAGGATTAGATACCCCCGTA
+
GGGFFGGGGGGGGGGGGGGGGGGGFCGGGGCFFEFGGGGGGFGGFGFFGGGGGFGGGGGGGGGGGGGGGGGGGGGDFGGGGGGFGGGGGGGGGGGGGGDFFFFGGGGGGGGGGGGGGGGGGGGGGGGGGGGGGGGGGGGGGGFGGCFGGGGGGGGGGGGGGGGGGGGGGGGGGGGGGGFGGGCGEGGDFGGGGGG=FGGGGGDEGDGGGGGGGGGGF4CFGFD:FFFFFFFFFG5>BD5
@M00200:207:000000000-ALC1F:1:1101:20414:13258 1:N:0:5
ACTGGGCTTAAAGGGTGCGTAGGCGGGTCTTTAAGTCAGGGGTGAAATCCTGGAGCTCAACTCCAGAACTGCCTTTGATACTGAGGATCTTGAGTTCGGGAGAGGTGAGTGGAACTGCGAGTGTAGAGGTGAAATTCGTAGATATTCGCAAGAACACCAGTGGCGAAGGCGGCTCACTGGCCCGATACTGACGCTGAGGCACGAAAGCGTGGGGAGCAAACAGGATTAGATACCCGTGTA
+
GGGGGGGGGGGGGGGGGGGGGGGGGGGGGGGGGGGGGGGGGGGGGGGGGGGGGGGGGGGGGGGGGGGGGGGGGGGGGGGGGGGGGGGGGGGGGGGGGGGGGGGGGGGGGGGGGGGGGGGGGGGGGGGGGGGGGGGGGGGGGGGGGGGGGGGGGGGGGGGGGGGDGGGGGGGGGGGGFGGGGGGGGGGGGGGGGGGGGGGGGGGGGGG<EEGCEGGGFGGGGFGFFFFFFFFFGGFEEEFF
@M00200:207:000000000-ALC1F:1:1101:7189:13259 1:N:0:5
ATTGGGTTTAAAGGGCGTGTAGGCGGTTTGTCAAGTCGGGTGTGAAAGCCTGGGGCTCAGCCCCAGAAGTGCATCCGAAACTAGCGAGCTAGAGCGCGATAGAGGAGGGTGGAATTCCTGGTGTAGCGGTGAAATGCGTAGATATCAGGAGGAACACCGGCGGCGAAGGCGGCCCTCTGGATCGTTGCTGACGCTGAGACGCGAAAGCGTGGGGAGCAAACAGGATTAGATACCCCGGTA
+
GGGGGGGGGGGGGGGGGGGGGGGGGGGGGGGGGGGGGGGGGGGGGGGGGGGGGGGGGGGGGGGGGGGGGGGGGGGGGGGGGGGGGGGGGGGGGGGGGGGGGGGGGGGGGGGGGGGGGGGGGGGGGGGGGGGGGGGGGGGGGGGGGGGGGGGGGGGGGGGGGGGGGGGGGGGGGGGGGGGGGGGGGGGGGGGGGGGGGGGGGGGGGGGGGGGGGGGGFGGGGFGFFFFFFFFFGGFFF>EF
@M00200:207:000000000-ALC1F:1:1101:20900:13266 1:N:0:5
ACTGGGTTTAAAGGGTGCGTAGGTGGGCAGGTAAGTCAGTGGTGAAATCTCCGGGCTTAACCCGGAAACTGCCATTGATACTATTTGTCTTGAATATCGTGGAGGTGAGCGGAATATGTCATGTAGCGGTGAAATGCTTAGATATGACATAGAACACCCATTGCGAAGGCAGCTCACTACACGATTATTGACGCTGAGGCACGAAAGCGTGGGGAGCAAACAGGATTAGATACCCTAGTA
+
GGGGGGGGGGGGGGGGGGGGGGGGGGGGGGGGGGGGGGGGGGGGGGGGGGGGGGGGGGGGGGGGGGGGGGGGGGGGGGGGGGGGGGGGGGGGGGGGGGGGGGGGGGGGGGGGGGGGGGGGGGGGGFGGGGGGFGGGGGGGGGGGGGGGGGGGGGGGGFGGGGGGGGGGGGGGGGGGGGGGGGGGGGGGGGGGGGGGGGGGGGGGGGGGGGGGGGGGFGGGGFGFFFFFFFFFGGFFFFFF
@M00200:207:000000000-ALC1F:1:1101:4531:13286 1:N:0:5
ACTGGGTTTAAAGGGTGAGTAGGCGGGATGGCAAGTCAGAAGTGAAAATTATGGGCTCAACCCATAACCTGCTTTTGAAACTGTCATTCTTGAGTGTGGGAGAGGTAAATGGAATTCCCAGTGTAGCGGTGAAATGCGTAGATATTGGGAGGAACACCAGTGGCGAAGGCGATTTACTGGACCACAACTGACGCTGAGGCACGAGAGCGTGGGGAGCAAACAGGATTAGATACCCTAGTA
+
GGGGGGGGGGGGGGGGGGGGGGGGGGGGGGGGGGGGGGGGGGGGGGGGGGGGGGGGGGGGFGGGGGGGGGGGGGGGGGGGGGGGGFGGGFGGGGGGGGGGGGGGGGGG9FGGGGGGGGGGGGGGGFGGGE:FFGGGGGGGGGGGGGGGGGGGGGGGGEGGGGGGGGGDEGGGGGGGGGGGGGGGGGGGGGGGGCDCEGGGGF75?DGGDEGGGGCGFGG;DFGFFFFFFFFFGGFFFFFF
@M00200:207:000000000-ALC1F:1:1101:18072:13314 1:N:0:5
ACTGGGTATAAAGCGCGTTAAGGCGGCCGACAAAGTTGGTGGTGAAATTTCAGGGCTCAACTCTGAAACTGCCTCCAATACTGGTCGGCTTGAGTGCGAGAGAGGAAGGTGGAATTCCCGGTGTAGTAGTGAAATGCGTAGATATCGGGAGGAACACCAGTGGCGAAGGCGGCCTTCTGGCTCGCAACTGACGCTGTAGCGCGAAAGCGTGGGGAGCGAACGGGATTAGATACCCCCGTA
+
GGGGGGGGGGGGGGGGGGGGGGGGGGGGGGGGGGGGGGGGGGGGGGGGGGGGGGGGGGGGGGGGGGGGGGGGGGGGGGGGGGGGGGGGGGGGGGGGGGGGGGGGGGGGGGGGGGGGGGGGGGGGGGGGGGGGGGGGGGGEGGGGGGGGGGEGGGGGGGGGGGGGGGGGGGGGGGGGGGGGDGGGGGGGGGGGGGGGGGGGGGGGGGDCEGGGGGDGFGGGGFGF3>FFFFFFFGFFE>:>
@M00200:207:000000000-ALC1F:1:1101:12736:13319 1:N:0:5
ATTGGGTTTAAAGGGCGCGTAGGCGGCGCAGCAAGTCACCTGTGAAATCTCTGGGCTTAACTCAGAGCCTGCAGGCGAAACTGCTGTGCTGGAGTATGGGAGAGGTGCGTGGAATTCCCGGTGTAGCGGTGAAATGCGTAGATATCGGGAGGAACACCTGTGGCGAAAGCGGCGCACTGGACCATAACTGACGCTGAGGCGCGAAAGCTAGGGGAGCAAACAGGATTAGATACCCTGGTA
+
GGGGGGGGGGGGGGGGGGGGGGGGGGGGGGGGGGGGGGGGGGGGGGGGGGGGGGGGGGGGGGGGGGGGGGGGGGGGGGGGGGGGGGGGGGGGFGGGGGGGGGGGGGGGGGGGGGGGGGGGGGGGGGGGGGGGGGGGGGGGGGGGGGGGGGGGGGGGGGGGGGGGGEGGGGDEEGGGGGGFGGGGGGGGGGGGGGGGGGGGGGGGG53DGGGGGGGGFGGGGFGFFFFFFFFFGGFFF@FF
@M00200:207:000000000-ALC1F:1:1101:16819:13320 1:N:0:5
ATTGGGTATAAAGCGCACGTAGGCGGTGCCGTAAGTCGGGTGTGAAATCCCTCGGCCTAACCGAGGAACTGCGCCCGATACTGCGGTGCTTGAGGACCAGAGGGGTGCATGGAATTTCCGGTGGAGCGGTGAAATGCGTTGATATCGGAAGGAACTCCGGCGGCGAAAGCGATGCACTGGCTGGTTTCTGACGCTGAGGTGCGAAAGCCAGGGGAGCAAACGGGATTAGATACCCTCGTA
+
GGGGGGGGGGGGGGGGGGGGGGGGGGGGGGGGGGGGGGGGGGGGGGGGGGGGGGGGGGGGGGGGGGGGGGGGGGGGGGGGGGGGGGGGGGGGGGGGGGGGGGGGGGGGGGGGGGGGGGGGGGGGGGGGGGGGGGGGGGGGGGGGGGGGGGGGGGGGGGGGGGGGGGGGGGGGGGGGGGGGCFEEFGGGGGGGGGGGGGGGFGCDGGGGGFGGGGDGFGGG:@CB7B?F688=FGFFFFFF
@M00200:207:000000000-ALC1F:1:1101:18768:13343 1:N:0:5
ACTGGGCTTAAAGCGCGTGTAGGCGGGACGGCACGTCGGTTGCTGAAAGCCCCCGGCTCAACCGGGGAAGTGGCATCGAAACGACCGCCCTCGAGGGGCGTAGGGGGGGCTGGAACTTCCGGTGGAGCGGTGAAATGCGTTGAGATCGGAAGGAACGCCCGTGGCGAAAGCGAGCCCCTGGACGTCATCTGACGCTGAGACGCGAAAGCTAGGGGAGCGAACGGGATTAGATACCCGGGTA
+
GGGGGGGGGGGGGGGGGGGGGGGGGGGGGGGGGGGGGGGGGGGGGGGGGGGGGGGGGGGGGGGGGGGGGGGGGGGGGGGGGGGGGGGGGEGGGGGGGGGGGGGGGGGGGGGGGGGGGGGGGGGGGGGGGGGGGGGGGGGGGGGGGGGGGGGGGGGGGGGGGGEEGGGGGGGGGGGEGGGGGGGGGGGFFGGGGGGGGGGGGGGGEDGGGGGCGGGGFDGCDFCDEFF@FFFFGGFFEFEF:
@M00200:207:000000000-ALC1F:1:1101:5782:13345 1:N:0:5
ACTGGGTTTAAAGCGTGCGCAGGCGGTTTTGTAAGACAGATGTGAAATCCCCGGGCTTAACCTGGGAACTGCGTTTGTGACTGCAAGGCTAGAGTACGGCAGAGGGGGGTGGAATTCCTGGTGTAGCAGTGAAATGCGTAGAGATCAGGAGGAACACCGATGGCGAAGGCAGCCCCCTGGGCCTGTACTGACGCTCATGCACGAAAGCGTGGGGAGCAAACAGGATTAGATACCCTAGTA
+
GGGGGGGGGGGGGGGGGGGGGGGGGGGGGGGGGGGGGGGGGGGGGGGGGGGGGGGGGGGGGGGGGGGGGGGGGGGGGGGGGGGGGGGGGGGGGGGGGGGGGGGGGGGGGGGGGGGGGGGGGGGGGGGGGGGGGGGGGGGGGGGGGGGGGGGGGGGGGGGGGGGGGGGGGGGGGGGGGGGGGGGGGGGGGGGGGGCEEGGGGGGGGGGGGGGGGGGGFGGGGFGFFFFFFFFFGGFFFFFF
@M00200:207:000000000-ALC1F:1:1101:9199:13360 1:N:0:5
ATTGGGTTTAAAGCGCGTGTAGGCGGATGGGGACGTCGGTTGCTGAAATCCCCCGGCTCAACCGGGGAACGGGCACCGAAACGCCCCGTCTGGAGGGACGTAGGGGGACCTGGAACTTCCGGTGGAGCGGTGAAATGCGTTGAGATCGGAAGGAACGCCCGTGGCGAAAGCGAGGTCCTGGACGTTTTCTGACGCTGAGACGCGAAAGCTAGGGGAGCGAACGGGATTAGATACCCTTGTA
+
GGGGGGGGGGGGGGGGGGEGGGGGGGGGGGGGEGDGGGGGGGGGGGFGGGGGGGGGGGGGGGGGGGGGGGGGGGGGGGGFGGGGGGGGGGGGGFGGGGGGGGGGGGGGGGGGGFFGGGGGGGGGGGGGGGGGGCGGGGGGGGGGECGGGGGGGG?FGGGGGGGGGGGGGGGGGGGECFGGGGGECGGGGGGGGGGGGGGGGDDGDGDGGGFF=FGGFGCCDDDEFEFFFFFFGGFF=?FFF
@M00200:207:000000000-ALC1F:1:1101:4671:13373 1:N:0:5
ACTGGGTTTAAAGGGCTCGTAGGCGGCCAACTAAGTCAGACGTGAAATCCCTCAGCTTAACTGGGGAACTGCGTCTGATACTGGATGGCTTGGATTCGGGAGAGGAATGCGGAATTCCAGGTGTAGCGGTGAAATGCGTAGATATCTGGAGGAACACCGGTGGCGAAGGCGGCATTCTGGACCGACATTGACGCTGAGGAGCGAAAGCCAGGGGAGCAAACGGGATTAGATACCCTCGTA
+
FGGGGGGGGGGG<FFG8DE7@CEGDGGGGGGGGFGGGGGGEFGCEGGGGG@,EEEGGEFGGGGGGGFCDFGGGEGGGGACFGCF8ECFGGGGEFDGGD8FCEEE+BDGGGGGEEGGGGCEDGGG99<CGGGD<FFGGEGEFGGGGGGG9GDEGFGDFGGECGCGEG8EGGGGGEGGFGGG9EGG5CCEFCFF=E<78C*+AFDGGCGFGEC855)C@CGGG@35757@FFFFGGF?@DF3
@M00200:207:000000000-ALC1F:1:1101:27769:13392 1:N:0:5
ACTGGGTTTAAAGGGCGCGTAGGCGGCAGGTCAAGTCCGGGGTGAAAGCCTTCAGCTCAACTGGAGAAGTGCCTTGGATACTGGTCTGCTCGAGGGAGGTAGGGGCATGTGGAACTTCCGGTGGAGCGGTGAAATGCGTAGATATCGGAAGGAACGCCGGTGGCGAAAGCGACGTGCTGGACCTCTTCTGACGCTGAGGCGCGAAAGCTAGGGGAGCAAACGGGATTAGATACACGAGTA
+
GGGGGGF@FGFDFGDGGGGGGGGGGGGGGGGGGGGGGGGGGGGGGGFGGGGGGGGGGGFGGGGGFGGGGGGFGGGGFFGGGGGGGGGGGGGGGGGGEGGGGGGGCFEGGGGGG@FGFFGGGGGG<<FGEGGGGGFGGGGDGDGGGGGGGGGDGGGFGGDEFCGGGGCGGFGGGDEGGGGFGGFFFFGCGFGGGGCGEFGGGGGGGCD*:CEGGGCDFGGCG@DE5)06=@FFG*7:>35>
@M00200:207:000000000-ALC1F:1:1101:11548:13432 1:N:0:5
ATTGGGCGTAAAGGGTGCGTAGGCGGTGCGGTAAGTCTGTGGTGAAATCTCTGGGCTCAACTCAGAGTCTGCCATAGAAACTGCCGTGCTCGAGTGTGGGAGAGGTGAGTGGAATTCCCGGTGTAGCGGTGAAATGCGTAGATATCGGGAGGAACACCTGTGGCGAAAGCGGCTCACTGGACCACAACTGACGCTGATGCACGAAAGCTAGGGGAGCAAACAGGATTAGATACCCTCGTA
+
GGGGGGGGGGGGGGGGGGGGGGGGGGGGGGGGGGGGGGGGGGGGGGGGGGGGGGGGGGGGGGGGGGGGGGGGGGGGGGGGGGGGGGGGGGGGGGGGGGGGGGGGGGGGGGGGGGGGGGGGGGGGGGGGGGGGGGGGGGGGGGGGGGGGGGGGGGGGGGGGGGGGGGGGGGGGGGGGGGGGGGGGGGGGGGGGGGGGGGGGGGGGGGGGGGGGGDGGFGGGGFGF4@FFFFFFGGFFFFFF
@M00200:207:000000000-ALC1F:1:1101:6297:13438 1:N:0:5
ATTGGGCTTAAAGGGTGTGTAGGCGGGGCAACAAGTCGGATGTGAAAATCTCGGGCTCAACTCGAGACCTGCGTCCGAAACTGTCGCTCTTGAGAGTCGGAGAGGTAAACGGAATTCCCGGTGTAGCGGTGAAATGCGTAGATATTAGGAGGAACACCAGTGGCGAAGGCGGCTTGCTGGACGACAACTGACGCTGAGGCGCGAAAGCGTGGGGAGCAAACAGGATTAGATACCCCTGTA
+
GGGGGGGGGGGGGGGGGGGGGGGGGGGGGGGGGGGGGGGGGGGGGGGGGGGGGGGGGGGGGGGGGGGGGGGGGGGGGGGGGGGGGGGGGGGGGGGGGGGGGGGGGGGGGGGGGGGGGGGGGGGGGGGGGGGGGGGGGGGGGGGGGGGGGGGGGGGGGGGGGGGGGGGGGGGGGGGGGGGGGGGGGGGGGGGGGGGGGGGGGGGGGGDFGGGGGGGGFGGGGFGF@FFFFFFFGFFFFFFF
@M00200:207:000000000-ALC1F:1:1101:26353:13441 1:N:0:5
ACTGGGTTTAAAGGGTGCGTAGGCGGGTCTTTAAGTCAGGGGTGAAATCCTGGAGCTCAACTCCAGAACTGCCTTTGATACTGAGGATCTTGAGTTCGGGAGAGGTGAGTGGAACTGCGAGTGTAGAGGTGAAATTCGTAGATATTCGCAAGAACACCAGTGGCGAAGGCGGCTCACTGGCCCGATACTGACGCTGAGGCACGAAAGCGTGGGGAGCAAACAGGATTAGATACCCCTGTA
+
GGGGGGGGGGGFGGGGGEGGGGGGGGEGGGGGGFEGGGGEGGGGGGGFGGGGGEGGGGGGGGGGGGGGGGGGGGGFGFGGGGGGFGFFGGGGGGGGGGGCGGGGGGGGFGFDFDFGGGGGGGGGGGFCFGGGGFGEGFGGGCFGGGFGGGC=DFGCGGFGFFGDGGDGDGGGGGGFGE?8FCFGEGCCFCFGGGGGGECFEFGG5C:FGGGGG33CEGGGGFFF>FFFFFFFGGFFFFFF
@M00200:207:000000000-ALC1F:1:1101:4959:13443 1:N:0:5
ACTGGGCGTAAAGAGCGCGTAGGCGGTTCCGTAAGTTGGTTGTGAAAGTTCGAGGCTCAACCTCGAAACTGCGTCCAATACTGCGGGGCTGGAGTGCAAGAGAGGCAAGTGGAATTTGCAGTGTAGTAGTGAAATGCGTAGATATTGCAAGGAACACCAGTGGCGAAGGCGGCTTGCTAGCTTGTAACTGACGCTGAGGCGCGAAAGCTAGGGGAGCGAACGGGATTAGATACCCGGGTA
+
GGGGGGGGGGGGGGGGGGGGGGGGGGGGGGGGGGGGGGGGGGGGGGGGGGGGGGGGGGGGGGGGGGGGGGGGGGGGGGGGGGGGGGGGGGGGGGGGGGGGGGGGGGGGGGGGGGGGGGGGGGGGGGGGGGGGGGGGGGGGGGGGGGGGGGGGGGGGGGGGGGGGGGGGGGGGGGGGGGGGGGGGGGGFGGGGGGGGGGGGGDGGGGGGGGFGGGGG@GDGG3C@FFFFFFFFGGFFFFFB
@M00200:207:000000000-ALC1F:1:1101:17548:13453 1:N:0:5
ATTGGGTTTAAAGCGCACGTAGGCGGATTGTTTAGTGAGGGGTGAAATCCCAGGGCTCAACCCTGGAACTGCCTCTCATACTGGCAATCTCGAGTTTGGGAGAGGTGAGTGGAATTCCGAGTGTAGAGGTGAAATTCGTAGATATTCGGAGGAACACCAGTGGCGAAGGCGGCTCACTGGCCCAAAACTGACGCTGAGGTGCGAAAGCGTGGGGAGCAAACAGGATTAGATACCCTAGTA
+
GGGGGGGGGGGGGGGGGGGGGGGGGGGGGGGGGGGGGGGGGGGGGGGGGGGGGGGGGGGGGGGGGGGGGGGGGGGGGGGGGGGGGGGGGGGGGGGGGGGGGGGGGGGGGGGGGGGGGGGFGGGGGGGGGGGGGGGGGGGGGGGGGGGGGGGGGGGGGGGGGGGGGGGGGGGGGGGGGGGGGGGGGFGGGGGGGGGGGGGGGGGEGGGGGCGGGGGGFGGGGFGFFFFFFFFFGGFFFFFF
@M00200:207:000000000-ALC1F:1:1101:28133:13475 1:N:0:5
ATTGGGTATAAAGGGCGCGTAGGCGGTGCGGTAAGTCACCTGTGAAATCTCCGGGCTTAACTCGGAGCCTGCAGGCGAAACTGCCGTGCTCGAGGGTGGGAGAGGTGCGTGGAATTCCCGGTGTAGCGGTGAAATGCGTAGATATCGGGAGGAACACCTGTGGCGAAAGCGGCGCACTGGACCACATCTGACGCTGAGGCGCGAAAGCTAGGGGAGCAAACAGGATTAGATACCCGCGTA
+
GGGGGGGGGGGGGGGGGGGGGGGGGGGGGGGGGGGGGGGGGGGGGGGGGGGGGGGGGGGGGGGGGGGGGGGGGGGGGGGGGGGGGGGGGGGGGGGGGGGGGGGGGGGGGGGGGGGGGFCFGGGGGGGGGGGGGGGGGGGGGGGGGGGGGGGGGGDGGGGGGGGGGGGGGGDGGGGGGGGGGGGGGGFGGGGGGGGGGGGGGGGGGGGGGGGGGGGGFGGGGFGFFFFFFFFFGGFF>DFD
@M00200:207:000000000-ALC1F:1:1101:16105:13507 1:N:0:5
ATTGGGTTTAAAGGGTGCGTAGGCGGTGCAGCAAGTCGGGTGTGAAATCCCTCAGCTCAACTGAGGAATGGCGCCCGAAACTGCTGTGCTCGAGGAAGATAGAGGTACGCGGAACTTAGGGTGGAGCGGTGAAATGCGTTGATATCCTAAGGAACACCGGTGGCGAAAGCGGCGTACTGGGTCTTTTCTGACGCTGAGGCACGAAAGCTAGGGTAGCGAACGGGATTAGATACCCTAGTA
+
GGGGGGGGGGGGGGGGGGGGGGGGGGGGGGGGGGGGGGGGGGGGGGGGGGGGGGGGGGGGGGGGGGGGGGGGGGGGGGGGGGGGGGGGGGGGGGGGGGGGGGGGGGGGGGGGGGGGGGGGGGGGGGGGGGGGGGGGGGGGGGGGGGGGGGGGGGGGGGGGGGGGGGGGGGGGGGGGGGGGGGGGGGGGGGGGGGGGGGGGGGGGGGGGGGGGGGGGFGGGGFGFFFFFFFFFGGFFFFFF
@M00200:207:000000000-ALC1F:1:1101:10319:13530 1:N:0:5
ATTGGGCGTAAAGGGTTCGTAGGTGGTGCGGCAAGTTGGAAGTGAAATCTCTGGGCTTAACCCAGAGGCTGCTTTCAAAACTGCCGTGCTCGAGTGCGAGAGAGGCCAGTGGAATTGCAGGTGTAGCGGTGAAATGCGTAGATATCTGCAGGAACACCCGTGGCGAAGGCGGCTGGCTGGATCGCAACTGACACTGAGGAACGAAAGCTAGGGGAGCAAACAGGATTAGATACCCGAGT
+
GGGGGGGGGGGGGGGGGGGGGGGGGGGGGGGGGGGGGGGGGGGGGGGGGGGGGGGGGGGGGGGGGGGGGGGGGGGGGGGGGGGGGGGGGGGGGGGGGGGGGGGGGGGGGGGGGGGGGGGGGGGGGGGGGGGGGGGGGGGGGGGGGGGGGGGGGGGGGGGGGGGGGGGGGGGGGGGGEGGGGGGGGGGGGGGGGGGFGGGGGGGGGGGGGGGGGGGGFGGGGFGFFFFFFFFFGGF>@DF
@M00200:207:000000000-ALC1F:1:1101:25567:13533 1:N:0:5
ACTGGGTGTAAAGCGTGCGCAGGCGGTTCTATAAGACAGATGTGAAATCCCCGGGCTCAACCTGGGAACTGCATTTGTGACTGTAGAGCTGGAGTGCGGCAGAGGGGGATGGAATTCCGCGTGTAGCAGTGAAATGCGTAGATATGCGGAGGAACACCGATGGCGAAGGCAATCCCCTGGGCCTGCACTGACGCTCATGCACGAAAGCGTGGGGAGCAAACAGGATTAGATACCCTAGTA
+
<FDDGGFFFGGGGGGGGEEGGGGGGGGGGGGGGGGGGGGGGGGGGGGGFGFGGGGGGGGGGGGGFGGGGGGGGGGGGGGGFFGGGGGGGGGFGGGGGGGGGGGGGGEGGDGGGGGGGGGGGGGGGGGGGFGGGGGFGGGGGGFGGGGGGGGGGGGGGGGGDGGGGGGGGGFFGF?CFGGDGFGEGF?CCFFGGGCCEGGFFGFGGGGGGEGGGGGGFGGGDFDF4)@FFF??G<@?FFFF
@M00200:207:000000000-ALC1F:1:1101:7862:13555 1:N:0:5
ACTGGGTTTAAAGGGCGCGTAGGTGGTTTGATAAGGGTGTGGTGAAAGTCCGGGGCTCAACCCCGGATCTGCCGTGCCGACTGTCAAACTCGAGGACTGTAGAGGCAGACGGAATTCCGGGTGTAGCGGTGGAATGCGTAGAGATCCGGAGGAAGACCGGTGGCGAAGGCGGTCTGCTGGGCAGTTTCTGACACTGAGGCGCGACAGCGTGGGGAGCAAACAGGATTAGATACCTCTGTA
+
GGFCD<CCFDFGGGGGGCF@FFE6<CGG<@FGGGGDCGGEGGEFFGG<EFGGEGGGGGFGFEEDGGGGGGCG=FGGGGGGGGEGGGCGCFGEFG@:FFDFFDEGCGG@FGEE@FFGGGGGGCFFFAFGGGGEGFFGG@@FBEFGGGGGG@FD7<FAFGGGGDGG*:::CGECEGGFGGFGGGGG@7CCCDDFFG6C:8CC5D7>EDDFEGGDCD5DBG<677CFF:F=6*99DC*7??=@
@M00200:207:000000000-ALC1F:1:1101:2892:13559 1:N:0:5
ATTGGGTGTAAAGGGCGCGTAGGTGGTTTGATAAGGGTGTGGTGAAAGTCCGGGGCTCAACCCCGGATCTGCCGTGCCGACTGTCAAACTCGAGGACTGTAGAGGCAGACGGAATTCCGGGTGTAGCGGTGGAATGCGTAGAGATCCGGAGGAAGACCGGTGGCGAAGGCGGTCTGCTGGGCAGTTTCTGACACTGAGGCGCGACAGCGTGGGGAGCAAACAGGATTAGATACCCCAGTA
+
GGAFGGGGGGGGGGGGGGG@CGGFGGGGGGGGGGGGDGGGGGGGGGGGGGFGGGGGGGGGGFGECGDGGGGCGGGGGGG:FEEGGGGGFGGGGGEBFGGGGGGG?FGGGGEGGGDFGGGGGEGGGFGGGGGGGCAGGGGGGGFFCFGGGEGGGGGFGFGGGBEGDEGGGGGGGGGGGF:CECFGGFGGGGGGGFFGGG5FGGGGGGC5:>EDE3CC@FDC<FGF@FFF4@FFGG4>EFFF
@M00200:207:000000000-ALC1F:1:1101:13382:13580 1:N:0:5
ACTGGGTGTAAAGGGAGCGTAGGCGGCCTGTTAAGTCAGCGGTTAAATGTCAGTGCCCAACATTGGCATGCCGTTGATACTGGTGGGCTTGAATACACACAAGGATGGTGGAATTCGTTGTGTAGCGGTGAAATGCTTAGATATGACGAAGAACTCCGATTGCGAAGGCAGCCATCTGGGGTGCGATTGACGCTGAGGCTCGAAAGTGCGGGAATCAAACAGGATTAGATACCCCAGTA
+
GGGGGGGGGGGGGGGGGGGGGGGGGGGGGGGGGGGGGGGGGGGGGGGGGGGGGGGGGGGGGGGGGGGGGGGGGGGGGGGGGGGGGGGGGGGGGGGGGGGGGGGGGGGGGGGGGGGGGGGGGGGGGGGGGGGGGGGGGGGGGGGGGGGGGGGGGGGGGGGGGGGGGGDEGGGGGGGGGGGGGGGGGEGGGGGGGCGGGGGGGGGGGGGGGGGGGGGGFGGGGFGFFFFFFFFFFD>DEFF
@M00200:207:000000000-ALC1F:1:1101:21953:13583 1:N:0:5
ACTGGGTTTAAAGCGCACGTAGGCGGATTGTTAAGTCAGGGGTGAAATCCTGGAGCTCAACTCCAGAACTGCCTTTGATACTGACGGTCTCGAGTCCGGGAGAGGTGAGTGGAACTGCGAGTGTAGAGGTGAAATTCGTAGATATTCGCAAGAACACCAGTGGCGAAGGCGGCTCACTGGCCCGGTACTGACGCTGAGGTGCGAAAGCGTGGGGAGCAAACAGGATTAGATACCCCGGTA
+
GGGGGGGGGGGGGGGGGGGGFGGGGGEGGGFGGGGGGGGGGGGGGGGGGGGGGDGGGGGGGGGGGDGGGGGGGGGGGFGGGGGGGGGGGGGGGGGGGDCGGGGGGGGGGGGGGGGGGGGGGGGFGGGGGGGGGGGGGGGGGDGGGGGGGGDGGGGGGGGGGGFGGGCGCGGECBEGGG?CFGGGGGGGG7FGDDCEG5*=EFGCEGDGGGGGGDGGFFGFGFGFF:FFFFFBDGFFDEFE
@M00200:207:000000000-ALC1F:1:1101:9363:13590 1:N:0:5
ACTGGGTATAAAGGGTGCGTAGGTTGTTCTGCTAGTCTTTTGTTAAAACCCGGGGCTTAACCTCGGGATTGCGAAAGAAACGGCAAAACTTGAAAGTGCGAGAGGCGTACGGAACTCATGGTGTAGGGGTGAAATCCGTTGATATCATGGGGAATACCAAATGCGAAGGCAGTACGCTGGCGCATATTTGACACTGAAGCACGAAAGCGTGGGTAGCGAATGGGATTAGATACCCCAGTA
+
GGGGGGFGGGGGGGGGGGGGGGGGGGGGGGGGGGGGGGGGGGGGGGGGGEGGGGGGGGGGGGGGGGGCEGGGGEGGGGGGGGGGGGGGGGGGGFFGFGGGGGGGGGGGGGGGGGEFGGGGGGGGGGGGGGGGGGGGGGGGGGGGGGGGGGGGGGGGGGGGGGGGGGGGGGGGGGGGGGGGGGGEGCFGGGGGGGGGGFFGFGGGGGGGGGGGGGGGFGDGGFGFFFFFFFFFGFFF@EFF
@M00200:207:000000000-ALC1F:1:1101:3405:13615 1:N:0:5
ACTGGGCGTAAAGGGCGCGTAGGCGGCCGGTCAAGTCGGGTGTGAAAGCCCGGGGCTCAACCCCGGATGTGCATTCGAGACTGATTGGCTTGAGGACGGGAGAGGATGGTGGAATTCCCAGTGTAGAGGTGAAATTCGTAGATATTGGGAAGAACACCGGTGGCGAAGGCGGCCATCTGGACCGTTTCTGACGCTGAGGCGCGAAAGCGTGGGGAGCAAACAGGATTAGATACCCCTGTA
+
GEGGFGGGFGGGGGGGGGEFGGGFEGEFFGGGGGGGGGGGFGGGGGGGGGDFCEGGGGGGGGGGGGGGEEGFGFGGGAFGGGGGGGGGGGGGGGGGGGGGGGGGGGGGGGFGFGCGGGGGFDFFCGGGGEGFGGGGGFFGGGCCDFGGGFCFFGFFFGEGGGGFGGGGGGGGGGCCGFEGGFDE?CFGGGG?EDDC=CG5C3DCEGGFEEGGGDDD>FGGFFGFFFFFFF==D*9@>FFF
@M00200:207:000000000-ALC1F:1:1101:3250:13685 1:N:0:5
ACTGGGCATAAAGGGTGCGCAGGCGGCGGCTCAAGTCAGGTGTGAAAGCCCCGGGCTTAACCTGGGATGTGCGCTTGAAACTAGGTCGCTAGAGTGTGTCAGAGGGGGGTGGAATTCCACGTGTAGCAGTGAAATGCGTAGAGATGTGGAGGAACACCGATGGCGAAGGCAGCCCCCTGGGATAACACTGACGCTCGGGCACGAAAGCGTGGGGAGCAAACAGGATTAGATACCCCAGTA
+
FGFGGG@FGFFCGGGFGGGCFGGGGGGGGGCCEGGGGGFGFFGGGGGGCFGGEGGGGGGFGGDFGFFFFBFFFG@FGGGGGCA?EFFGGGGGGGGGGGGGGGFGGGGGGGGCGFC2?FF@CFGCF<?@F:FGF9EFCEGGG5<9+<<C79AEGGFGGE>8*CE>EGEEEGCEE58CEGFCEFCGG60AFCC@C=5:CEEGGDDGGDDFGCGGGGGGFGDGG>CFFFBF@FB?GGF>5B/7
@M00200:207:000000000-ALC1F:1:1101:26202:13690 1:N:0:5
ACTGGGCTTAAAGGGCGCGTAGGCGGTCACGCACGTCCGTTGTGAAATCGCTCGGCTCAACTGGGCGGGGTCAGCGGATACGGCGTGGCTGGAGCAAGCTAGGGGGCAATGGAATTCCCGGTGTAGTGGTGGAATGCGTAGATATCGGGAGGAACACCAGTGGCGAAGGCGGTTGCCTGGAGCTTTGCTGACGCTGATGCGCGAAAGCGTGGGGAGCGATCCGGATTAGATACCCTTGTA
+
EEGEEGCGGGFAFGGCCGGG+CFGGGC:BE7E:FCGGGGG?FGGGGGFGE<FCF+BFGGGGFGFFGCEEGEFD,?+@=FCF@FGGFG7FGEGFF<FCGFFFF@7FCF>:>FGGGFG,>>:CGGECB@FCFE:CCEEGGGCGE@CFGD@**C:FCG8EG>FGFCG85C58C8*?8::C:@5@*2AFGGGGF?FC7CCEEGGGGCC7CDGE:5857DCB3>5175@@EFFF4@6FGF407/7
@M00200:207:000000000-ALC1F:1:1101:27662:13702 1:N:0:5
ATTGGGTATAAAGGGTGCGTAGGCGGTCTGTTAAGTCAGCGGTGAAATTTAGGGGCTCAACCTCTACCGTGCCGTTGATACTGGCAGTCTGGAATGCGGATGCCGTGGGAGGAATGTGTGGTGTAGCGGTGAAATGCATAGATATCACACAGAACACCGATTGCGAAGGCATCTCACGAATCCGCTATTGACGCTGATGCACGAAAGCGTGGGGATCAAACAGGATTAGATACCCGTGTA
+
GGGGGGGGF<FGFGGGGGGECCGGGDGGGGG<FDFGEDGGGGGGD<CFEFGGCFGGGGGGGGGEFGGGGG8FFBCGG@FFFGGFGGGGGGG?FGGGGGG:FCGGGFGGG8FGDCEGGGGGGGGGGGGGGGGGGGGGGGGGFFGGGGGGGGGG:F@FFD8:EGGFEGGGGDEEG9EGGCGEGCFGDGEGCFECCEDG5EFGGGGGCGG4E5*CGD*/=F<>F:55:FF?4?FFGC?DBDFF
@M00200:207:000000000-ALC1F:1:1101:25060:13714 1:N:0:5
ATTGGGTTTAAAGCGCACGTAGGCGGATTGTTAAGTCAGGGGTGAAATCCTGGAGCTCAACTCCAGAACTGCCTTTGATACTGACGGTCTTGAGTCCGGGAGAGGTGAGTGGAACTGCGAGTGTAGAGGTGAAATTCGTAGATATTCGCAAGAACACCAGTGGCGAAGGCGGCTCACTGGCCCGGTACTGACGCTGAGGTGCGAAAGCGTGGGGAGCAAACAGGATTAGATACCCCAGTA
+
GGGGGGGGGGGGGGGGGGGGGGGGGGGGGGGGGGGGGGGGGGGGGGGGGGGGGGGGGGGGGGGGGGGGGGGGGGGGGGGGGGGGGGGGGGGGGGGGGGGGGGGGGGGGGGGGGGGGGGGGGGGGGGGGGGGGGGGGGGGGGGGGGGGGGGGGGGGGGGGGGGGGEGGGGGGGGGGGGGGGGGGGGGGGGGGGGGGGEDGGGFGGGGGGGGGEGGGGFGGFFFGFFFFFFFFFGC?:DFFF
@M00200:207:000000000-ALC1F:1:1101:5107:13717 1:N:0:5
ACTGGGCGTAAAGGGTGTGTAGGTGGCCTGTTAAGTTCCGTGTGAAATCTCCCGGCTCAACCGGGAGGGTGCGCGGAAAACTGGCGGGCTAGAGTACGGGATGGGAGAGTAGAATTCCTGGTGTAGCGGTGAAATGCGTAGATATCAGGAGGAATACCGGTGGTGTAGACGGCTCTCTGGACCGTAACTGACACTGAGACACGAAAGCGTGGGTAGCAAACAGGATTAGATACCCCAGTA
+
GGGGGGGGGDGGGGGGGGGGGGGGFGGGGGGGGGGGGGGGFGFGGGGGGGGGGGGGGGGFFGEGGEGGGGGEGGGGGGGGGGGGGGGGGGGGGGGGGGGGGGGGGGGGGGGGGGGGFGGGGGGGGGGGGGGGGGGGGGGGGGGGGGGFGGGGGGGGGGDGGGGGGGGGGGGGGGGGFFGFFFGEGGGGGGGGGFFGGEGFGGGDGGGGGGGGGGGDFGGGGFGFFFFFFF?FGGFFFFFF
@M00200:207:000000000-ALC1F:1:1101:4421:13722 1:N:0:5
ACTGGGTATAAAGTGTCCGTAGCCGGTTTAGTAAGTTCCTGGTAAAATCGGGTAGCTTAACTATCTGTATGCTAGGAATACTGCTAAACTAGAGGGCGGGAGAGGTCTGAGGTACTACAGGGGTAGGGGTGAAATCTTATAATCCTTGTAGGACCACCAGTGGCGAAGGCGTCAGACTGGAACGTGCCTGACGGTGAGGGACGAAAGCCAGGGGAGCGAACCGGATTAGATACCCCTGTA
+
GGGGGGGGGGGGGGGGGGGGGGGGGGGGGGGGGGGGGFGGGGFGGGGGGGGGGGGGGGGGGGGGGGGGGGGGGGGGGGGGGGGGGGGGGGGGGGGGGGGGGGGGGGGGGGGGGGGGGGGGGGGGGGGGGGGGGGGGGGGGGGGGFGGGGGGGGGGGGGGGGGGGGGGGGGGGGGGGGGGGGGGGGGGGGGGGGGGGGGGGGGGGGGGGGGGGGGGGFGGGGFGFFFFFFFFFGGFFFFFF
@M00200:207:000000000-ALC1F:1:1101:29492:13729 1:N:0:5
ACTGGGCTTAAAGGGCGCGTAGGCGGTCCGACAAGTCAGGGGTGAAATCCTGCAGCTTAACTGTAGAAGTGCCTCTGATACTGTCGGTCTTGAGGGAGATAGGGGTGTGCGGAACTTCCAGTGGAGCGGTGAAATGCGTTGATATTGGAAGGAACGCCGGAGGCGAAAGCGGCGCACTGGATCTCTACTGACGCTGAGGCGCGAAAGCCAGGGGAGCAAACGGGATTAGATACCCTAGTA
+
GGGGGGGGGGGGGGGGGGGEGGGGGGGGGGGGGGGGGGGDFDGGGGGGGCGGGGGGGGGGGGGGGFGGGGGGGGGGGGGGGGGGGFGGGGGGGGGG@FEGGEG8FGGGGGGG7FEGGGGGGGFGGGGGGGGDGGCFGGGGGFFFGGFGFFGGGGGGGGCEEGGGGGGGGGGDGGGGGGGGGGGGGGGCACCFDGGGCGGGGGGGGGGGGGGGC<7<BFFFG>DE:DFFFFFFGGFFFFFF
@M00200:207:000000000-ALC1F:1:1101:19347:13764 1:N:0:5
ACTGGGTTTAAAGGGCGTGTAGGCGGTTAGGTAAGTGGGATGTGAAATGCCCCGGCTCACCCGGGGACCGGCATCCCAAACTGCCCGACTTGAGTATGGGAGAGGATGAGGGAATTCCTGGTGTAGCGGTGAAATGCGTAGATATCAGGAGGAACACCGGTGGCGAAGGCGCTCATCTGGCCCAATACTGACGCTGAGGCGCGAAAGCTAGGGGAGCAAACGGGATTAGATACCCTAGTA
+
GGGGGGGEGGGGGGGGGGGGGGGGGGGGGFDFGGGGGGGGGGGGGGGGGGFGGGGGGGGGEGGEGDGGGGGGGGGGGGFGGGGGGGGGGGGGGGGGGGGGGGDGG@EFGGGGGGGGGFGGFGGGGGGGGGGGGGGGGGGGGGGGGGGGGGGGGCFGGGGEGGGGGGEGGGGGGEEGFGGGGGGGGGCFGGGGGGDGGGGGGGGGCDGGGGGGGGGGFGGGGDDF3>:FFFFFGGFFFFF=
@M00200:207:000000000-ALC1F:1:1101:25437:13789 1:N:0:5
ACTGGGTATAAAGCGTGCGTAGGCGGTTCTCCAAGTCCGTTGTGAAAGCCCCGGGCTTAACCTGGGAATGGCAGTGGAAACTAGGGGACTTGAATCTGGCAGAGGGGGGTGGAATTCCACGTGTAGCAGTGAAATGCGTAGAGATGTGGAGGAACACCGATGGCGAAGGCAGCCCCCTGGGCTGAGATTGACGCTGAGTGCACGAAAGCGTGGGGAGCAAACAGGATTAGATACCCGTGTA
+
GG<AC9FFGGG<FF@FEGGCECF9F@@FGFGGFGGGGGGGGDGGFFFGFGFGGGGGB<DEGFDDGCFFGGGGCFGGGAFFE,EFGGGCFGGCGGGGFEFFFGDGGDGCEF:FGDGFGCFFEGGGGFFCG8F:;,<CFCGECFFCGECFGF7F@E:F2FG7CGED?C>G5CCCG*CEEEGG5@6A5C:CF6+07CCGCGFGF>DG=GC3ECEGGDDDDD3077FF>>FFFF4@F:49>@FFF
@M00200:207:000000000-ALC1F:1:1101:15030:13799 1:N:0:5
ATTGGGTTTAAAGTGTGCGTAGGCGGTTCTCCAAGTCCGTTGTGAAAGCCCCGGGCTCAACCTGGGAATGGCAGTGGAAACTAGGGGACTTGAATCTGGCAGAGGGGGGTGGAATTCCACGTGTAGCAGTGAAATGCGTAGAGATGTGGAGGAACACCGATGGCGAAGGCAGCCCCCTGGGCTGAGATTGACGCTCAGGCACGAAAGCGTGGGGAGCAAACAGGATTAGATACCCGTGTA
+
GGGGGGGGGGGGGGGGGGGGGGGGGGGGGGGGGGGGGGGGGGGGGGGGGGGGGGGGGGGGGGGGGGGGGGGGGGFGGGGGGGGGGGGGGGGGGGGGGGGGGGGGGGGGGGGGGGGGGGGGGGGGGGGGGGGGGGGGGGGGGGGGGGFGGGGGGGGGGGGGGGEGGGGGGGGGGFGGGGGGGGGGGGGGGGGGGGDDGGGGGGGGGGGGGEGGGGGGFGCFFFGFFFFFFFFFGG:<BEFF
@M00200:207:000000000-ALC1F:1:1101:17695:13817 1:N:0:5
ATTGGGTATAAAGGGAGCGTAGACGGGATGTTAAGTCAGTTGTGAAAGGCTGCGGCTCAACCGCAGCACTGCAGTTGATACTGGCGTCCTTGAGTGCGGTTGAGGTGTATGGAATTCGTGGTGTAGCGGTGAAATGCTTAGATATCACGAAGAACTCCGATTGCGAAGGCAGTACACTAAGCCGCTACTGACGTTGAGGCTCGAAAGTGTGGGTATCAAACAGGATTAGATACCCCAGTA
+
GDFFFGFGFGCFGGGGGGGGEEGGGDGGEGGGGGGFGGGFDEFGGGGFGFFEGGGGGGFEGGGEGGGGGCFCCFFFGCFGGGGGGEFCGEFFGGGGGFGFGEFGGGGGGGGGGGGEGGFGGGGGAEGBC=FGGFFGGGGGGFDFDGGFFGGGGGAFG=BEEFFGGDEGGGGGGGGG9DCFCGCEGCEGGGFGGEC7CFGG5CDECGD+:AGCCDD6A@7?;ACFAA68AA67:2655>?F
@M00200:207:000000000-ALC1F:1:1101:11186:13857 1:N:0:5
ATTGGGTTTAAAGGGTGCGTAGGCGGGTCTTTAAGTCAGGGGTGAAATCCTGGAGCTCAACTCCAGAACTGCCCTTGATACTGAGGATCTTGAGTTCGGGAGAGGTGAGTGGAACTGCGAGTGTAGAGGTGAAATTCGTAGATATTCGCAAGAACACCAGTGGCGAAGGCGGCTCACTGGCCCGATACTGACGCTGAAGCACGAAAGCGTGGGGAGCAAACAGGATTAGATACCCTAGTA
+
GGGGFGGGGGGGGGGGGGGGGGGGGGGGGGGGGGGGGGGGGGGGGGGGGGGFGGGGGGGGGGGGFEGGGGGGGGGGGGGGGGGGGGGGGGGGGGFGGGGGGGGGGGGGFFGGGGGGGGGGGGGGGGGGGGGGGGGGGGGGGGGGGGGGGGGGGGFFGGGGGGGGGGGGGGGGGGGGGGDGGGGGG=EGGGFFGDGGGGGGGGGGGGGGGGGGGGGGFGDGGFGFFFFFFFFF=DFFFFFF
@M00200:207:000000000-ALC1F:1:1101:27184:13866 1:N:0:5
ACTGGGTTTAAAGCGTGTGTAGGCGGCCACGCAAGTCGGATGTGAAAGCCCCAGGCTTAACCTGGGAAGTGCACCCGAAACTGCATGGCTTGAGTATCGGAGAGGTTGGTGGAATTCTCGGTGTAGAGGTGAAATTCGTAGATATCGAGAGGAACACCGGTGGCGAAGGCGGCCAACTGGACGAATACTGACGCTGAGACACGAAAGCGTGGGGAGCAAACAGGATTAGATACCCTTGTA
+
GGEFCFFF@FFGGGDF@FGFGGGGG7F:BFGGGGGFGGDGGGGGGGGGG<FEGGGGGGGGFGGFGGGGGFFFGGGGFGGGGGGGGGGGGGGGGGGFFGGE:FGFGFGGGFFGGGGGGGGGGGECDFGGGFGEFGGFGGFFGGGGFGGGGGGGGGGGFBEECFGGGGCEGGGG5E8CFGGGFGGC=8FGFFFDGCCCGGCFGCDEGDDCC:CEGGGGFFFFCFFFFFFFFF=?F2<4;:FF
@M00200:207:000000000-ALC1F:1:1101:6412:13868 1:N:0:5
ACTGGGTATAAAGGGCGCGTAGGCGGCTTGCCAAGTCAGTGGTGAAATCCTGCAGCTTAACTGCAGAAGTGCCTTTGATACTGGCGAGCTCGAGGGAGGTAGGGGTATGTGGAACTTCTGGTGGAGCGGTGAAATGCGTTGATATCAGAAGGAACGCCGGTGGCGAAAGCGACGTACTGGACCTCTTCTGACGCTGAGGCGCGAAAGCTAGGGGAGCAAACGGGATTAGATACCCGAGTA
+
GGGGGGGGGGGGGGGGGGGGGGGGGGGGGGGGGGGGGGGGGGGGGGGGGGGGGGGGGGGGGGGGGGGGGGGGGGGGGGGGGGGGGGGGGGGGGGGGGGGFGGGGGGGGGGGGGGGGGGGGGGGGGGGGGGGGGGGGGGGGGGGGGGGGGGGGGGGGGGGGGGGGGGGGGGGGGGGGGGGGGGGGGGGGFGFGGGGGGGGGGGGGGGGGDFGGGGGGEGGGGFGFB3FFFFFFG4FEFFFF
@M00200:207:000000000-ALC1F:1:1101:15336:13872 1:N:0:5
ACTGGGTTTAAAGGGCGCGTAGGCGGTGCCACAAGTCACCTGTGAAATCTCTGGGCTTAACTCAGAGCCTGCAGGCGAAACTGTGGTGCTGGAGTATGGGAGAGGTGCGTGGAATTCCCGGTGTAGCGGTGAAATGCGTAGATATCGGGAGGAACACCTGTGGCGAAAGCGGCGCACTGGACCATAACTGACGCTGAGGCGCGAAAGCTAGGGGAGCAAACAGGATTAGATACCCTGGTA
+
GGGGGGGFGGGGGGGGGGGGGGGGGGGGGFGGGGGGGGGFGGGGGGGGG9FGGGFGGFGGGGGGGGGGGGGGGGGGGGGGGGGGGGGFGGGGGGGGGGGGFGGGGGGGGGGGGGGGGGGGGGGGGGGGGGGGGGGGGGGGGGGGFGGGGGGDFGGGCGFGGGGGGGGGGGGGGGGGGGGGGGGGGGGGGGGGGGGGGGGGEGGGGGGGGGGFGDDGEGGGGFGFFFFFFFFFD<FF@@FF
@M00200:207:000000000-ALC1F:1:1101:27804:13874 1:N:0:5
ATTGGGCATAAAGGGTTCGTAGGCGGTGTGGCAAGTTGGGAGTGAAATCTCTGGGCTCAACCCAGAGGCTGCTTCCAAAACTGCTGTGCTGGAGTGTGGGAGAGGCGCGTGGAATTGCAGGTGTAGCGGTGAAATGCGTAGATATCTGCAGGAACACCCGTGGCGAAAGCGGCGCGCTGGACCACTACTGACGCTGAGGAACGAAAGCTAGGGGAGCAAACAGGATTAGATACCCCAGTA
+
GGGGGGGGGGGGGGGGGGGGGGGGGGGGGGGGGGGGEGGGGGGGGGGGGGGGGGGGGGGGGGGGGGGGGGGGGGGGGGGGGGGGGGGGGGGGGGGGGFGGFGGGGGGGGGGGGGGGGGGGGGGGGGGGGGGGGGGGGGGGGGGGGGGGGGGGGGGGGGDGGGGGEGGGGGGGGGGGGGGEGGGGGGGGGGGGGGGGGGGGGGGGEGGDGGGFCDGGFGGGGFGFFFFFFFFFGGFF>BFF
@M00200:207:000000000-ALC1F:1:1101:25515:13900 1:N:0:5
ATTGGGCGTAAAGCGCACGTAGGCGGATTCCTAAGTCAGGGGTGAAATCCTGGAGCTCAACTCCAGAACTGCCTTTGATACTGGGAATCTTGAGTCCGGGAGAGGTGAGTGGAACTCCGAGTGTAGAGGTGAAATTCGTAGATATTCGGAAGAACACCAGTGGCGAAGGCGGCTCACTGGCCCGGTACTGACGCTGAGGTGCGAAAGCGTGGGGAGCAAACAGGATTAGATACCCTAGTA
+
GGGGGGGGGGGGGGGGGGGGGGGGGGGGGGGGGGGGGGGGGGGGGGGGGGGGGGGGGGGGGGGGGFGGGGGGGGGGGGGGGGGGGGGGGGGGGGGGGGGGGGGGGGGGGGGGGGGGGGGDGGGGGGGGGGGGGGGGGGGGGGGGGGGGGGGGGGGGGGGGGGGDGGGGEGGGGGGGGGFGGGGGGGGGGGGGGGDGEGGGGGGGGGGGGEEGGGGGFGGGGFGFFFFFFFFFGGF?:FBB
@M00200:207:000000000-ALC1F:1:1101:20435:13900 1:N:0:5
ATTGGGTGTAAAGGGTTCGTAGGCGGTGTGGTAAGTCGGAAGTGAAATCTCTGGGCTTAACCCAGAGGCTGCTTTCGAAACTGCCGTGCTAGAGTGCGGGAGAGGCGAGCGGAATTACAGGTGTAGCGGTGAAATGCGTAGATATCTGTAGGAACACCCGTGGCGAAGGCGGCTCGCTGGACCGCAACTGACGCTGAGGAACGAAAGCTAGGGGAGCAAACAGGATTAGATACCCTTGTA
+
GGGGGFGGGGGGGGGFCFGGGGGGGGGD;CCGGGGFGGG7@6CCFGGGGAFGCGGGGGGGGGCCFFGGFFGCFGGGGG?FGGFGGGGGGGGGGGGGGDECCG@FGDECF+@CFGGGDFFGGGGGGGGGEGGGGGFDDEGGGGGGGGCFCCGGGGCFGGGGGDG*11:CEDGGEEGGGGG5>F8:8ECEGFFGGGGGGFG+CGGGD5D*+<EFFG<DEGFGGFGFFF=FF?FFGGF=).88
@M00200:207:000000000-ALC1F:1:1101:16640:13937 1:N:0:5
ATTGGGTATAAAGCGTGCGTAGACGGTTACGTAAGTCGGGTGTGAAAGCCCCGGGCTCAACCTGGGAATTGCATTCGAGACTGCATAGCTAGGGTGCGGAAGAGGGAAGCGGAATTTCAGGTGTAGCGGTGAAATGCGTAGATATCTGAAGGAACACCAGTGGCGAAGGCGGCTTCCTGGTCCAGCACCGACGTTCAGGCACGAAAGCGTGGGGAGCAAACAGGATTAGATACCCCGGTA
+
GGGGGGGGGGGGGGGGGGGGGGGGGGGGGGGF@FGGGGGGGGGGGGGGGFGGGGDGGGGGGGGGGGGGGGGGGGGGGFGGGGGGGGGGGGGGGGGGGGGGGGDFGGGGGGGGGDFGGGGGGEFGGGGGGGGGGGGGFGGGGGGGGGGGGGEGGGGGGGGGFFGGGGGEGGGGGGGGGGGGGGGGGGGGGGGGECFGGGGGGGGGCDGGGGGGGGGGFFGGG>F>@?FFFFFFGGF@>FBB
@M00200:207:000000000-ALC1F:1:1101:28423:13978 1:N:0:5
ACTGGGTATAAAGGGTGCGTAGGCGGGCGTGCGCGTGCTCTGTGAAATCCCCGGGCTCAACCCGGGAACCGCAGGGCATACGGCACGTCTCGAGGAAGCTAGAGGCCGGCGGAACGATCGGTGGAGCGGTGGAATGCGTAGAGATCGATCGGAACGCCAAGGGTGAAGACAGCCGGCTGGGGCTTTCCTGACGCTGAGGCACGAAAGCGCGGGGATCAAACAGGATTAGATACCCTTGTA
+
GGGGGGGGGGGGGGGGGGGGGGGGGGGGGGGGGGGGGGGGGGGGGGGGGGGGGGGGGGGGGGGGGGGGGGGGGGGGGGGGGGGGGGGGGGGGGGGGGGGGGGGGGGGGGGGGGEGGGGGFGFGGGGGGGGGGGGGGGGGGGGGGGGGGGGGGGGGGEGGGGGGGGGGGGGFGGFEGGGGGGGGGGGGGGGGGGGGGGGGGGGGEGDDDGGGGGD95:FGGG57FFFFFFFFF7FFF@FFF
@M00200:207:000000000-ALC1F:1:1101:26602:13980 1:N:0:5
ACTGGGCTTAAAGCGTGCGTAGGCGGGTCTGTAAGTCGGGGTTGAAATATCCGGGCTCAACTCGGGGCACGGCCTCGATACTGCAGATCTCGAGTCGAGAAGAGGGTAGTGGAATTCCCGGTGTAGCGGTGAAATGCGTAGATATCGGGAGGAACACCAGTGGCGAAGGCGGCTACCTGGTCTTGCACTAACGCTGATGCACGAAAGCTGGGGGAGCGAACGGGATTAGATACCCCTGTA
+
GGGGGGGGGGGGGGGGGEGEGGGGGGGGGGGDDFGGGGGGGGGGFGGGGGGGGEGFCFFGFDGGGGGGGGCGGGGGDDFFF9FGGGGGF<FG?:FFGGGFEEGGGGGGGGGGGGFCGGGGGGGECFGGGGGGGGGGGGEGE@BFEGGGGBFGGDGGGGGGGGEGGGGGGGGGGGGGCFGGGG7:9EGG?FGGG=<EGGFFDGGGDDGD7CCG5<CD@GDGGFGB>DFFF?6@FCFF>5FF
@M00200:207:000000000-ALC1F:1:1101:3912:13996 1:N:0:5
ACTGGGTTTAAAGGGTGCGTAGGTGGCGGGGTAAGTTTGATGTGAAATCTCCGGGCTTAACCCGGAAAATGCATTGAATACTATTCTGCTTGGAGGGTTGGAGGGGGGACTGGAATTCTCGGTGTAGCAGTGAAATGCGTAGATATCGAGAGGAACACCAGTGGCGAAGGCGAGTCCCTGGACAACACCTGACACTGAGGCACGAAAGCTAGGGGAGCAAACAGGATTAGATACCCGCGTA
+
GGGGGGGGGGGGGGGGGGGGGGGGGGGGGGGGGGGGGGGGGGGGGGGGGGGGGGGGGGGGGGGGGGGGGGGGGGGGGGGGGGGGGGGGGGGGGGGGGGGGGFGGGGGGGGGGGGGGGGGGGGGGGGGGGGGGGGGGGGGGGGGGGGGGGGGGGGGGGGGGGGFGGGGGGGGGGGGGFGGGGGGGGGGGGGGGGGGGGGGGGGGGGGGGGGGGGGGGFGGGGFGFFFFFFF@FDGFFF5>DE
@M00200:207:000000000-ALC1F:1:1101:22232:14024 1:N:0:5
ACTGGGTTTAAAGGGTGCGTAGGTGGTGAGGTAAGTCGGATGTGAAAGCTCGGAGCTCAACTCCGAAATGGCATTGGAAACTACCTCGCTCGAGGGTTGGAAGGGGGACTGGAATACTTGGTGTAGCAGTGAAATGCGTAGATATCAAGTGGAACACCAGTGGCGAAGGCGAGTCCCTGGACAACTCCTGACACTGAGGCACGAAAGCTAGGGGAGCAAACAGGATTAGATACCCGAGTA
+
GGFGGGGGGGGGGGGGGGGGGGGGGGGGGGGGGGGFGGGGGGGGGGGGGGGGGGGGGGGGGGGGGGGGGGGGGGGGGGGGGGGFFGGGGEGGGGGGFGGGGGGGGGGFGGGGGGGGGGGGGGGGGGGGGGFGGGGGGGEGGGGGGGGGGGGGGGGGGGGGGGGGGGGGGGGGGGGGGGFGGGGGGGGGGFFGGGGGGGGGGGGGGGGGGGGGGGGGFGFGGFGFFFFFFFFFGCFEFFFF
@M00200:207:000000000-ALC1F:1:1101:26565:14026 1:N:0:5
ATTGGGTATAAAGGGCGCGTAGGCGGGTGGTCAAGTCAGGGGTGAAATCTTTCGGCTCAACCGGAAAACAGCCTCTGATACTGACCGTCTTGAGCGAGGTAGGGGCATGTGGAACTTCCGGTGGAGCGGTGAAATGCGTTGATATCGGAAGGAACGCCGGTGGCGAAAGCGACGTGCTGGACCTCTTCTGACGCTGAGGCGCGAAAGCTAGGGTAGCGAACGGGATTAGATACCCCAGTA
+
GGGGGGGGGGGGGGGGGGGGGGGGGGGGGGGGGGGGGGGGGGGGGGFFGGGGGGGGGGGGGGGGGGGGGGGGGGGGGGGGGGGGGGGGGGGGGGGGEGGGGGGGGGGGGGGGGGGGGGGGGGGGFGGGGGGGGGGGGGGGGGGGGGGGDGGGGGGGGGGGGGGGGEGGGGGGGGGGGGGGGGGGGGGGGGGGGGGGGGGGGGGGGDGGGGGGGGGGFGGGGFGF>DFFFFFFGGFFFFFF
@M00200:207:000000000-ALC1F:1:1101:3000:14032 1:N:0:5
ACTGGGTTTAAAGGGCGCGTAGGCGGTCGATCAAGTCAGGGGTGAAATCCTGCAGCTTAACTGTAGAAGTGCCTCTGATACTGATCGTCTGGAGGGAGATAGGGGTGTGTGGAACTTCCAGTGGAGCGGTGAAATGCGTTGATATTGGAAGGAACGCCGGAGGCGAAAGCGACGCACTGGATCTCTTCTGACGCTGAGGCGCGAAAGCTAGGGGAGCAAACGGGATTAGATACCCGAGTA
+
GGGGGGGGGGGGGGGGGGGGGGGGGGGGGGGGGGGGGGGGGGGGGGGGGGGGGGGGGGGGGGGGGGGGGGGGGGGGGFGGGGGGGGGGGGGGGGGGDGGGGGGGGGGGGGGGGGGGGGGGGGGGDGGGGGGGGGGGGGGGGGGGGGGGGGGGGGGGGGGGGGGGGGGEEFGGGGGGGGGGGGGGGGGGGGGGGDGGGGGGGGGGGGGGGGGFGGGGFGGFGFGBFFFFFFFFGGFBD:FF
@M00200:207:000000000-ALC1F:1:1101:3734:14078 1:N:0:5
ACTGGGTATAAAGCGTGTGTAGGCGGACTTCTAAGTACCTTGTGAAATCCCACGGCTCACCCGTGGAACTGCTTGGTATACTGGTCGTCTTGAGCCTTCTAGGGGCGAGTGGAACAAATGGTGGAGCGGTGAAATGCGTAGATATCATTTGGAACGCCAATGGTGAAAACAACTCGCTGGGGAAGTGCTGACGCTGAGACACGAAAGCCAGGGGAGCGAACGGGATTAGATACCCGTGTA
+
GGGGGGGGGGGGGGGGGGGGGGGGGGGGGGGGGGGGGGGGGGGGGGGGGGGGGGGGGGGGGGGGGGGGGGGGGGGGGGGGFGGFGGGGGGGGGFGGGGGGFGGFGGGGGGGGFGGG<AFGGGGGGGGGGGGGGGGGGGFGGGGGGGGGGGGGGGGGGGEGGGGGGGGGGGGGGGGGGEGGGGGEGGGGGGGGGGGGCFGCFGGGGDGGEDFGGGGDDGDDGDCBBE?6?FF=GGFEFFFF
@M00200:207:000000000-ALC1F:1:1101:26437:14080 1:N:0:5
ATTGGGCGTAAAGGGCGCGTAGGCGGTGCGGTAAGTCACCTGTGAAACCTCTAGGCTTAACCTAGAGCCTGCAGGCGAAACTGCCGTGCTTGAGGGTGGGAGAGGTGCGTGGAATTCCCGGTGTAGCGGTGAAATGCGTAGATATCGGGAGGAACACCTGTGGCGAAAGCGGCGCACTGGACCACATCTGACGCTGAGGCGCGAAAGCTAGGGGAGCAAACAGGATTAGATACCCTAGTA
+
GGGGFFFEGGGEGEEGGGGGGGGFGGGCFGGGEGFGGFGGGGGCEGGGGGGGGGGGGGGEGGGGECGGGGGGGGGGGGEEGGGFGGGGGGGFGGCFEG7FFGGFCGFFEBFGGCDGGGGGGGGGFGFGGGGGGFGFGGGDGGGCFFE:7*@F1>FFFGGGGGGGGGGGCFGEDGGGGGFGGGGGF=FGGGGGEGGEE=5CEGG5E<DFGFGCDGGGBGFGGFG>>4FF66FFGGFF45FF
@M00200:207:000000000-ALC1F:1:1101:24325:14148 1:N:0:5
ATTGGGTTTAAAGGGCGCGTAGGCGGCTTGCCAAGTCAGTGGTGAAATCCTGCAGCTTAACTGCAGAAGTGCCTTTGATACTGGCGAGCTCGAGGGAGGTAGGGGTATGTGGAACTTCTGGTGGAGCGGTGAAATGCGTTGATATCAGAAGGAACGCCGGTGGCGAAAGCGACGTACTGGACCTCTTCTGACGCTGAGGCGCGAAAGCTAGGGGAGCAAACGGGATTAGATACCCTTGTA
+
GGGGGGGGGGGGGGGGGGGGGGGGGGGGGGGGGGGGGGGGGGGGGGGGGGGGGGGGGGGGGGGGGGGGGGGGGGGGGGGGGGGGGGGGGGGGGGGGGGGGGGGGGGGGGGGGGFGGGGGGGGGGGGGGGGGGGGGGGGGGGGGGGGGGGGGGGGGGGGGGGGGGGGGGGGGGGGGGFFGGGGGGGGGGGGFGGGGGDGGGGGGGGGGGGGFGGG:DBGGGGFGFFFFFFFFFGFFFFFFF
@M00200:207:000000000-ALC1F:1:1101:18567:14154 1:N:0:5
ATTGGGTTTAAAGGGCGCGTAGGCGGTGCCACAAGTCACCTGTGAAATCTCCGGGCTTAACTCGGAGCCTGCAGGCGAAACTGTGGTGCTGGAGTGTGGGAGAGGTGCGTGGAATTCCCGGTGTAGCGGTGAAATGCGTAGATATCGGGAGGAACACCTGTGGCGAAAGCGGCGCACTGGACCACAACTGACGCTGAGGCGCGAAAGCTAGGGGAGCAAACAGGATTAGATACCCGGGTAAGAC
+
GGGGFGFGGGGGGFGGGGGGGGGGGEFGGGGGGGGGGGGGGGGGFGGGGGGGGGGGGGCFCFGGEGGGGGGGGGGGGGGGGGFGGGGGGGGGGGGGGGGGGCCGEGGGGGGGGGGGGGGGDGGGGGGGGGGGGGGGGGGGGGGGGGGGGGGGGFGGGGGGGGGGGEEGEFGEGGGGDDFGGGGGGGGGGGGGGGDGEF=C=CDGGGGGGGGGGGGGF5<FGFC5;F?=FFF=CGFFFFF);FB)
@M00200:207:000000000-ALC1F:1:1101:20808:14154 1:N:0:5
ATTGGGCGTAAAGGGTGCGTAGGTGGCGGGGTAAGTTTGATGTGAAATCTCCGAGCTCAACTCGGAAATGGCATTGAATACTATCTTGCTAGAGGGTTGGAGGGGAGACTGGAATTCTCGGTGTAGCAGTGAAATGCGTAGATATCGAGAGGAACACCGGTGGCGAAGGCGAGTCTCTGGACAACTCCTGACACTAAGGCACGAAAGCTAGGGGAGCAAACAGGATTAGATACCCGAGTA
+
GGGGGGGGGGGGGGGGGGGGGGGGGGGGGGGGGGGGGGGGGGGGGGGGGGGGGGGGGGGGGGGGGGGGGGGGGGGGGGGGGGGGGGGGGGGGGGGGGGGGGGGGGGGGGGGGGGGGGGGGGGGGGGGGGGGGGGGGGGGGGGGGGGGGGGGGGGGGGGGGGGGGGGGGGGGGGGGGGGGGGGGGGGGGGGGGGGGGGGGGGGGGGGGGGGGGGGGGFGGGGFGFFFFFFFFFGGFFFFFF
@M00200:207:000000000-ALC1F:1:1101:26338:14179 1:N:0:5
ACTGGGCATAAAGGGCGCGTAGGCGGGTGCTCAAGTCCGGGGTGAAATCCCACAGCTCAACTGTGGAACTGCCTCGGATACTGGGTGTCTCGAGGGTGGCAGGGGTATGCGGAACTATCGGTGGAGCGGTGAAATGCGTTGATATCGATAGGAACTCCGGTGGCGAAGGCGGCATACTGGTCCACTTCTGACGCTGAGGCGCGAAAGCCAGGGGAGCAAACGGGATTAGATACCCGTGTA
+
GGGGGGGGGGGGGGGGEGGGGGGGGGGGGGGGGGGGGGGGGGGEGGGGGGGGGEFGGGGGGGGGGGFFGGGGGCGDFCGGGGGGGGGGGGGGGGGGGGGGFF@GGG7FGGGGGGFG9FGGGGGG7FGGGEGGGGGGGGGGGGFGGGGCFGGGFFGGGGGEGEEGCCCEGGGGGGGGGGFGGGFFGGGGGG?FGGDE*8:CCGGE5<DGGGGGGGCGFGGGGEG3>>FFF?FFGFFEDDF@
@M00200:207:000000000-ALC1F:1:1101:22083:14195 1:N:0:5
ACTGGGCATAAAGGGCGCGTAGGTGGTTTGATAAGGGTGTGGTGAAAGTCCGGGGCTCAACCCCGGATCTGCCGTGCCGACTGTCAAACTCGAGGGCTGTAGAGGCAGGCGGAATTCCGGGTGTAGCGGTGGAATGCGTAGAGATCCGGAGGAAGACCGGTGGCGAAGGCGGCCTGCTGGGCAGTTTCTGACACTGATGCGCGACAGCGTGGGGAGCAAACAGGATTAGATACCCTAGTA
+
GGGGGGGGGGGGGGGGGGGGGGGGGGGGGGGGGGGGGGGGGGGGGGGGGGGGGGGGGGGGGGGGGGGGGGGGGGGGGGGGGGGGGGGGGGGGGGGGGGGGGGGGGGGGGGGGGGGGGGGGGGGGGGGGGGGGGGGGGGGGGGGGGGGGGGGGGFGGGGGGGGGGGGGGGGGGEGGGGGGGGGGGGGGGGGGGGGGGGGGGGGGGGGGGGGGGGGGGFGGGGFGF4?@FFFFFGGFFFFFF
@M00200:207:000000000-ALC1F:1:1101:6266:14219 1:N:0:5
ATTGGGTTTAAAGGGTCCGTAGGCGGTGCGGCAAGTCGATAGTGAAATCTCTGGGCTTAACCCAGAGGCTGCTAACGAAACTGCCGTGCTAGAGTGTGAGAGAGGCGAGTGGAATTACGGGTGTAGCGGTGAAATGCGTAGATATCCGTAGGAACATCCGAGGCGAAAGCGGCTCGCTGGATCACAACTGACGCTGAGGGACGAAAGCTAGGGGAGCAAACAGGATTAGATACCCGTGTA
+
GGGGGGGGGGGGGGGGGGGGGGGGGGGGGGGGGGGGGGGGGGGGGGGGGGGGGGGGGGGGGGGGGGGGGGGGGGGGGGGGGGGGGGEGGGGGFGGGGGGGGGGGGGGGGGGGGGGGGGGGGGGGGGGGGGGGGGGGGGGGGGGGGGGGGGGGGGGGGGGGGGGGGGGGGGGGGGGGGGGGGGGGGGGGGGGGGGGGGGGGDGGGGGGGFFGGGGGGFGGGGFFFFFFF@FFFG<FFDFFF
@M00200:207:000000000-ALC1F:1:1101:24552:14269 1:N:0:5
ATTGGGTTTAAAGCGCGCGTAGGTGGCTTGATAAGCCGGTTGTGAAAGCCCCGGGCTCAACCTGGGAACGGCATCCGGAACTGTCAAGCTAGAGTGCAGGAGAGGAAGGTAGAATTCCCGGTGTAGCGGTGAAATGCGTAGAGATCGGGAGGAATACCAGTGGCGAAGGCGGCCTTCTGGACTGACACTGACACTGAGGTGCGAAAGCGTGGGTAGCAAACAGGATTAGATACCCCAGTA
+
GGGGGGGGGGGGGGGGGGGGGGGGGGGGGGGGGGGGGGGGGGGGGGGGGGGGGGGGGGGGGGGGGGGGGGGGGGGGGGGGGGGGGGGGGGGGGGGGGGGGGGGGGGGGGGGGGGGGGGGGGGGGGGGGGGGGGGGGGGGGGGGGGGGGGGGGGGGGGGGGGGGGGGGGGGGGGGGGGGGGGGGGGGGGGGGGGGGGGGGGGGGDGGGGGGGGGGGGFGGGGFGFFFFFFFFFGFFFFFFF
@M00200:207:000000000-ALC1F:1:1101:3233:14284 1:N:0:5
ATTGGGCTTAAAGCGTGTGTAGGCGGGCGGGCAAGTACCTTGTGAAATCCCACGGCTCAACCGTGGAACTGCTGGGTATACTGCTTGTCTTGAGCCAGCTAGGGGCGACCGGAACAGACGGTGGAGCGGTGAAATGCGTAGATATCGTCTGGAACGCCAAAGGTGAAAACAGGTCGCTGGGGCTGTGCTGACGCTGAGACACGAAAGACAGGGGAGCGAACGGGAGTAGATACCCTGGTA
+
GGGGGGFFC<CFFGG@C@FCFGGGGGEFGGGC@FGFFGGFEFEFGFGFFEFFFGGGFFCGFB>CFGGGFFGFDD@GDCFFFGGCGGGGFGGGCFDFGGGGGGGGECF@FFFDEGCFFF3FCC>FFGGGGFGGGGGGDEEGDFGG9FE=B*FCCC<FCFGGGGFFGFGFG8@CFG:C*/;CC8C*;CGE7?FFE:C==ECGGFCEEDG4EGFGGG<)09C7C>CBB)8FF667D9?F>FFF
@M00200:207:000000000-ALC1F:1:1101:16373:14294 1:N:0:5
ATTGGGTTTAAAGCGTGCGTAGGTGGTCGTTTAAGTCCGTTGTGAAAGCCCTGGGCTCAACCTGGGAACTGCAGTGGATACTGGGCGACTAGAGTGTGGTAGAGGGTAGCGGAATTCCTGGTGTAGCAGTGAAATGCGTAGAGATCAGGAGGAACATCCATGGCGAAGGCAGCTACCTGGACCAACACTGACACTGAGGCACGAAAGCGTGGGGAGCAAACAGGATTAGATACCCCTGTA
+
GGGGGGGGGGGGGGGGGGGGGGGGGGGGGGGGGGGGGGGGGGGGGGGGGGGGGGGGGGGGGGGGGGGGGGGGGGGGGGGGGGGGGGGGGGGGGGGGGGGGGGGGGGGGGGGGGGGGGGGGGGGGGGGGGGGFGGGGGGGGGGGGGGGGGGGGGGGGGGGGGGGGGGDGGGGGGGGGGGGGGGGFGGGGGGGGGGGGGGGGGGGGGCGGGGGGGGGGFGGGGFGFFA=6AAFFG6AFFFFB
@M00200:207:000000000-ALC1F:1:1101:16580:14326 1:N:0:5
ACTGGGTTTAAAGGGTGCGTAGGCGGCGCGGAAAGTAGGGTGTGAAATCCCTCGGCTCAACCGAGGAATTGCGCCCTAAACTACCGTGCTCGAGGGAGATAGAGGTGAGCGGAACTTAGGGTGGAGCGGTGAAATGCGTTGATATCCTAAGGAACACCGGTGGCGAAAGCGGCTCACTGGATCTTTTCTGACGCTGAGGCACGAAAGCTAGGGTAGCGAACGGGATTAGATACCCGAGTAAGAC
+
GGGGFGEBFGGGGGGGGGGGGGGGGGGGGGGGGGGGGGFGGGGGGGGGGGGGGGGGGGGGGGGGGGGGGGEDGGGGGGGGGGGGGGGGGGGGGGGG7FGGGGGGGGGGGGGGGGGGGGGGGGGGGGGGCFEGGGGGGGGGGGGGGGGGGGGFGGGGGGGEFGCFGGG@EGGGGCEFGFFCCCFGGGGEGF7CGEGGDC5CEFDGGG<CFFGGGGFCFGGGGFGB>E56664@FGFFF>>F=@9)
@M00200:207:000000000-ALC1F:1:1101:15450:14350 1:N:0:5
ATTGGGTTTAAAGGGTGCGTAGGCGGGCAGGTAAGTCAGTGGTGAAATCCCCGAGCTTAACTTGGGAACTGCCGTTGATACTATCTGTCTTGAATGCCGTGGAGGTAAGCGGAATATGTCATGTAGCGGTGAAATGCTTAGATATGACATAGAACACCAATTGCGAAGGCAGCTTGCTACACGGTGATTGACGCTGAGGCACGAAAGCGTGGGGATCAAACAGGATTAGATACCCCCGTA
+
GGGGGGGGGGGGGGGGGGGGGGGGGGGGGGGGGGGGGGGGGGGGGGGGGGGGGGGGGGGGGGGGGGGGGGGGGGGGGGGGGGGGGGGGGGGGGGGGGGGGGGGGGGGGGGGGGGGGGGGGGGGGGGGGGGGGGGGGGGGGGGGGGGGGGGGGGGGGGGGGG9CFGGGGGGGGGGGGGGGGGGGGGGDGGGEFGGGGGGGGGGGGGGGGGGGGGGGGFGGGGFGFFFFFFFFFGGFFEFFF
@M00200:207:000000000-ALC1F:1:1101:21664:14370 1:N:0:5
ATTGGGTTTAAAGGGCGCGTAGGCGGCTTGTACAGTCAGACGTGAAATTCCTGGGCTCAACCTGGGGGCTGCGTTTGATACGTGCGGGCTTGAGTTCGGAAGAGGGTCGTGGAATTCCCAGTGTAGAGGTGAAATTCGTAGATATTGGGAAGAACACCGGTGGCGAAGGCGGCGACCTGGTCCGATACTGACGCTGAGGCGCGAAAGCGTGGGGAGCAAACAGGATTAGATACCCCTGTA
+
F<FFGGFGGGEEEFGEGGGGGGEGEEGGGGGGGGGGFEFGGGGGGGCFGGGGFFGGGFGGGGGGFGEEGGEGGFGGGGGGGGEFGGGGG@FCDFAFFEF>CFFEGGGGGGGEGGFGGFGGGFGGGGFFGGGFG<EFFGFGGGGFGCGGFEECFFGFGGGGEGGCCEEGGGGEEGGGGCFCEGGGDGGE+C?CEGCEEFF=5CCC=DGCECEGDDDGFGGFFFD>>FF?F6*7F465>FF?
@M00200:207:000000000-ALC1F:1:1101:4121:14411 1:N:0:5
ATTGGGCATAAAGGGCGCGTAGGCGGGATGGCAAGTCGGTCGTGAAATCCCTGAGCTCAACTCAGGGGGGTCGGCCGATACTGCTGTTCTTGAGGGATGCAGAGGAGACTGGAATTCCCGGTGTAGCGGTGAAATGTGTAGAGATCGGGAGGAACACCGGTGGCGAAGGCGGGTCTCTGGGCATTCCCTGACGCTGAGGCGCGAAAGCGTGGGGAGCAAACGGGATTAGATACCCCGGTA
+
GGGGGGGGGGGGGGGGGGGGGGGGGGGGGGGGGGGGGGGGGGGGGGGGGGGGGGGGGGGGGGGFGGGGGGGGGGGGGGGGGGGGGGGGGGGGGGGGGGGGGGGGGGGGGGGGGGGGGGGGGGGGGGGGGGGFGGGGGGGGGGGGGGGGGGGGGGGGGGGGGGGGGGGGGGGGGGGGGGGGGGGGGGFFGGGGGGGGGFGGGGGGGCDGGGGGGGGGFG49DDGFDF?@@4=4>CFF@EFE
@M00200:207:000000000-ALC1F:1:1101:9630:14413 1:N:0:5
ACTGGGTGTAAAGGGCATGCAGGCGGTCGTACGCGTTTTGTGTGACAGCGGGTGGCTTAACTACCCGAGTATGCGAAAGACGGTATGACTTGAGGGCTCGAGAGGGACACGGAATTCCGGGTGGAGTGGTGAAATGCGTAGAGATCCGGAGGAACACCGAAGGCGAAGGCAGTGTCCTGGCGAGTGACTGACGCTGAGGTGCGAAAGCTAGGGGAGCGAACGGGATTAGATACCCCGGTA
+
GGGGGGGGGGGGGGGGGGGGGGGGGGGGGGGGGGGGGGGGGGGGGGGGGGGGGGGGGGGGGGGGGGGGGGGGGGGGGGGGGGGGGGGGGGGGGGGGGGGGEGDFGGGGGGGGGGGGGGGGGGGGCGGGGGGGGGGGGGGGGGGGGGGGGGGGGGGGGGGGGGGGGGGGGGGGGGGGGGGGGGGGGGGGGGGGGGGGGGGGGGGGGGGGGGGGGGGGFGGDGFGFF57*09FBGDFFEFE3
@M00200:207:000000000-ALC1F:1:1101:12508:14429 1:N:0:5
ACTGGGCTTAAAGGGTGCGTAGGCGGGTCTTTAAGTCAGGGGTGAAATCCTGGAGCTCAACTCCAGAACTGCCTTTGATACTGAGGATCTTGAGTTCGGGAGAGGTGAGTGGAACTGCGAGTGTAGAGGTGAAATTCGTAGATATTCGCAAGAACACCAGTGGCGAAGGCGGCTCACTGGCCCGATACTGACGCTGAGGCACGAAAGCGTGGGGAGCAAACAGGATTAGATACCCGTGTA
+
GGGGGGGGGGGGGGGGGGGGGGGGGGGGGGGGGGGGGGGGGGGGGGGGGGGGGGGGGGGGGGGGGGGGGGGGGGGGGGGGGGGGGGGGGGGGGGGGGGGGGGGGGGGGGGGGGGGGGGGGGGGGGGGGGGGGGGGGGGGGGGGGGGGGGGGGGGGGGGGGGGGGGGGGGGGGGGGGGGGGGGGGGGGGGGGGGGGGGGGGGGGGGGGGGGGGGGDGFGGGGFGFFFFFFFFFGGFFFFFF
@M00200:207:000000000-ALC1F:1:1101:13228:14431 1:N:0:5
ACTGGGTATAAAGGGCGCGTAGGTGGCTGCGTAAGTAAGGTGTGAAAGCCCTCGGCTTACCCGGGGAATTGCGCCTTATACTGCGCGGCTTGAGGATCTCAGGGGAAGGGGGAACTCCGAGTGTAGCGGTGAAATGCGCAGATATTCGGGGGAAGGCCGGCGGCGAAGGCGCCCTTCTGGGAGATTCCTGACACTGAGGCGCGAAAGCGTGGGGAGCAAACAGGATTAGATACCCGAGTA
+
GGGGGGCDGGGFGDGGGGGGGGGGGGGGEGGGGGGGFGGGGGGGGGGGGGGGGGGGGGGGGGGGGGGGGGGGGDEGGGGGGGGGGGGDFGGGGGGFGFF?EFFGGEEECFGGGGGGGGGGGGGGGGGGGGGFFFGFGGGEGGGGGGFGGGEGGGGCFGGGCGGGGGGGGGGGGGG8CFGGG8EDC@FGFG?6<C*<78EGGGCEE)9CC:EEGGGGFGGFGFG::F?FFB7@FFF>)8@4
@M00200:207:000000000-ALC1F:1:1101:15507:14445 1:N:0:5
ATTGGGCATAAAGCGCACGTAGGCGGGTCCTTAAGTCAGGGGTGAAATCCTGGAGCTCAACTCCAGAACTGCCTTTGATACTGAGGGTCTCGAGTTCGGGAGAGGTGAGTGGAACTGCGAGTGTAGAGGTGAAATTCGTAGATATTCGCAAGAACACCAGTGGCGAAGGCGGCTCACTGGCCCGATACTGACGCTGAGGTGCGAAAGCGTGGGGAGCAAACAGGATTAGATACCCCCGTA
+
GGGGGGGGGGGGGGGGGGGGGGGGGGGGGGGGGGGGGGGGGGGGGGGGGGGGGGGGGGGGGGGGGGGGGGGGGGGGGGGGGGGGGGGGGGGGGGGGGGGGGGGGGGGGGGGGGGGGGGGGGGGGGGGGGGGGGGGGGGGGGGGGGGGGGGGGGGGGGGGGGGGGGGGDGGGGGGGGGGGGGCGGGGGGGGGGGGGGGGGGGGGGGGGGGGGGGGDGFGFGGFGFFFFFF=F?7D4FEFFF
@M00200:207:000000000-ALC1F:1:1101:15834:14455 1:N:0:5
ACTGGGCTTAAAGCGTGCGTAGACGGTTATGTAAGTCGGGTGTGAAAGCCCCGGGCTCAACCTGGGAATTGCATTCGAGACTGGATAGCTAGGGTACGGAAGAGGGAAGCGGAATTTCAGGTGTAGCGGTGAAATGCGTAGATATCTGAAGGAACACCAGTGGCGAAAGCGGCTTCCTGGTCCAGTACCGACGTTCAGGCACGAAAGCGTGGGGAGCAAACAGGATTAGATACCCTAGTA
+
FFGGGGGGGGGGGGGGGGGGGDGGGGGGGGGGGGGGGGGGGGGEGGGGGGGGGGGGGGGGGGGGGGGGGFGGGGGGGGGGGGGGGGGGGGGGGGGGGGGGGEFGGGEGGGGGGGGFGGGGCFGGGGGGGGGGGGGGGGGGGGGGGGGGGGGGGGGGGGGGGGGGGGGGCFEGGGEGGGGGGGGFGGGGGGEGGGFGFFGGGGGGGGGGGGGGGGDDFFFGGFGFFFFFFFFFGGFFFFFB
@M00200:207:000000000-ALC1F:1:1101:19250:14472 1:N:0:5
ATTGGGTATAAAGGGCGCGTAGGCGGTTTGTACAGTCAGGCGTGAAATTCCTGGGCTCAACCTGGGGGCTGCGTTTGATACGTGCGGACTTGAGTTCGGAAGAGGGTCGTGGAATTCCCAGTGTAGAGGTGAAATTCGTAGATATTGGGAAGAACACCGGTGGCGAAGGCGGCGACCTGGTCCGATACTGACGCTGAGGCGCGAAAGCGTGGGGAGCAAACAGGATTAGATACCCCAGTA
+
GGGGGGGGGGGGGGGGGGGGGGGGGGGGGGGGGGGGGGGGGGGGGGGGGGGGGGGGGGGGGGGGGGGGGGGGGGGGGGGGGGGGGGGGGGGGGGGGGGGGGGFGGGGGGGGGGGGGGGGGGGGGGGGGGGGGGGGGGGGGGGGGGGGGGGGGGGGGGGGGGGGGGGGGGGGGGGGGGGGGGGGGGGEGGFGGGGGGGGGGGGGGGGGGGGGGGGGDBFGGGFGFFFFFFFFFGGFFFFFF
@M00200:207:000000000-ALC1F:1:1101:9823:14486 1:N:0:5
ACTGGGTTTAAAGGGCGCGTAGGCGGCTTGTTAAGTCAGCTGTGAAAGCCCGGGGCTCAACCCCGGAAAGTCGGCTGATACTGGCAGGCTAGAGTACGGAAGAGGTAGCTGGAATTCCCGGTGTAGCGGTGAAATGCGTAGATATCGGGAGGAACACCTGAGGCGAAGGCGGGCTACTGGGCCGATACTGACGCTGATGCGCGAAAGCCAGGGGAGCGAACGGGATTAGATACCCCAGTA
+
GGGGGGGGGGGGGGGGGGGGGGGGGGGGGGGGGGGGGGGGGGGGGGGGGGGGGGGGGGGGGGGGGGGGGGGGGGGGGGGGGGGGGGGGGGGGGGGGGGGGGGGGGGGGGGGGGGGGGGGGGGGGGGGGGGGGGGGGGGGGGGGGGGGGGGGGGGGGGGGGGGGGGGGGGGGGGGGGGGGGGGGGGGGGGFGGGGGGGGGGGGGGGGGGGGGGGGGGFGGGGFGFFFFFFFFFGGFFFEFF
@M00200:207:000000000-ALC1F:1:1101:5259:14487 1:N:0:5
ATTGGGTTTAAAGGGTGCGTAGGTGGGCAGGTAAGTCAGTGGTGAAATCTCCGGGCTTAACCCGGAAACTGCCGTTGATACTATCTGTCTTGAATATCGTGGAGGTGAGCGGAATATGTCATGTAGCGGTGAAATGCTTAGATATGACATAGAACACCAATTGCGAAGGCAGCTCGCTACACGGTTATTGACACTGATGCACGAAAGCGTGGGGATCAAACAGGATTAGATACCCCAGTA
+
GGGGGGGGGGGGGGGGGGGFGGGGGGGGGGGGGGGGGGGGGGGGGGGGGGGGGGGGGGGGGGGGGGGGGGGGGGGGGGGGGGGGGGGGGGGGGGGGGGGGGGGGGGGGGGDGGGGGGGGGGGGGGGGGGGGGGGGGGGGGGGGGGGGGGGGGGGGGGGGGGGGFGGGGGGGGGGGGGGGGGGGGGGGGGGGGGGGGGGGGGGGGGGGGGGGGGGGDFGGGGFGFFFFFFFFFGGAFEFFF
@M00200:207:000000000-ALC1F:1:1101:23392:14496 1:N:0:5
ACTGGGTATAAAGGGTGTGTAGGCGGCTGAGCAAGTCGGAGATGAAATCCCGAGGCTTAACTTCGGAACTGTCTTCGATACTGTTCAGCTTGAGGGCAGTGGAAGAGAATGGAATTCCCGGTGGAGCGGTGAAATGCGTAGATATCGGGAGGAACACCTGAGGCGAAAGCGATTCTCTATGCTGTTCCTAACGCTGAAACACGAAAGCTAGGGGAGTGAACGGGATTAGATACCCCGGTA
+
GGGGGGGGGGGGGGGGGGGGGGGGGGGGGGGGGGGGGGGGGGGGGGGGGGGGGGGGGGGGGGGGGGGGGGGGGGGGGGGGGGGGGGGGGGGGGGGGGGGGGGGGGGGGGGGGGGGGGGGGGGGGGGGGGGGGGGGGGGGGGGGGGGGGGEGGGGGGGGGGGGGGGGGGGGGGGGGGGGGGGGGGGGGGGGGGGGGGGGGGGGGGGGGGGGGGGGGGFGGGG@GFFFFFFFFFGGFFFFFF
@M00200:207:000000000-ALC1F:1:1101:14494:14521 1:N:0:5
ATTGGGTGTAAAGCGCACGTAGGCGGGTCCTTAAGTCAGGGGTGAAATCCTGGAGCTCAACTCCAGAACTGCCTCTGATACTGAGGATCTCGAGTTCGGGAGAGGTGAGTGGAACTGCGAGTGTAGAGGTGAAATTCGTAGATATTCGCAAGAACACCAGTGGCGAAGGCGGCTCACTGGCCCGATACTGACGCTGAGGTGCGAAAGCGTGGGGAGCAAACAGGATTAGATACCCTAGTA
+
GGGGGGGGGGGGGGGGGGGGGGGGGGGGGGGGGGGGGGGGGGGGGGGGGGGGGGGGGGGGGGGGGGGGGGGGGGGGGGGGGGGGGGGGGGGGGGGGGGGGGGGGGGGGGGGGGGGGGGGGGGGGGGGGGGGGGGGGGGGGGGGGGGGGGDEGGGGGGGGGGGGGGGGGGGGGGGGGGGGGGFGGGGGGGGGGGGGGGGGGGGGGGGGFGGGGGGGGFGGGFFGFF@FFFFFFGGFFFFFF
@M00200:207:000000000-ALC1F:1:1101:7457:14546 1:N:0:5
ACTGGGTTTAAAGGGTAGGTAGGTGGTCTCATTTGTCTGGGGTGAAAGCCTTGGGCTTAACTCAAGAAGTGCCCCGGAAACGGTGAGACTAGAGTACTGGAGAGGCGAGTGGAATTCCCGGTGTAGCGGTGAAATGCGTAGAGATCGGGAGGAACACCAGAGGCGAAGGCGGCTCGCTGGACAGTCACTGACACTCAACTACGAAAGCGTGGGGAGCAAACAGGATTAGATACCCCCGTA
+
GGGGGGGGGGGGGGGGGGGGGGGGGGGGGGGGGGGGGGGGGGGGGGGGGGGGGGGGGGGGGGGGGGGGGGGGGGGGGGGGGGGGGGGGGGGGGGGGGGGGGGGGGGGGGGGGGGGGGGGGGGGGGGGGGGGGGGGGGGGGGGGGGGGGGGGGGGGGGGGGGGGGGGGGGGGGGGGGGGGGGGGGGGGGGGGGGGGGGGGGGFGGGGDGGGEEGGGGFGGGGFGFFFFFFFFFGGFFFF>B
@M00200:207:000000000-ALC1F:1:1101:29270:14559 1:N:0:5
ACTGGGTTTAAAGCGTGCGCAGGCGGTTATGTAAGCCAGACGTGAAAGCCCCGGGCTTAACCTGGGAATGGCGTTTGGGACTGCATGGCTAGAGTACGTCAGAGGGGGGTGGAATTCCACGTGTAGCAGTGAAATGCGTAGAGATGTGGAGGAACACCGATGGCGAAGGCAGCCCCCTGGGATGATACTGACGCTCAGGCACGAAAGCGTGGGGAGCAAACAGGATTAGATACCCTAGTA
+
GCEFGFFFEGGGGFCB@FGEEGGGGGEDCEFFFGGGGGGG8CCFGDCFDFFEGDEE:@FFEFGGGCFCFFFFDCFCFGGGGGFFGFGGFGGFCFFAGGGGDGFGFGDGDFCGGGGGGGGFFF<FGG9FFGGGGGFFGGEEGGGGGGCFGGFGGD;FFECCCEGCGGDEGGFGGCE8C>88FFFCGFFGGGGGEE3CCGF?=FDDEGGGGCCGGDDGBGGC4;5@FFF???=?7C46?F4@
@M00200:207:000000000-ALC1F:1:1101:27611:14561 1:N:0:5
ATTGGGCTTAAAGGGCGCGTAGGCGGGTGGTCAAGTCAGGGGTGAAATCTTTCAGCTTAACTGGAAAATAGCTTCTGATACTGGCCGTCTTGAGGGAGGTAGGGGCATGTGGAACTTCCGGTGGAGCGGTGAAATGCGTAGATATCGGAAGGAACGCCGGTGGCGAAAGCGATGTGCTGGACCTTTTCTGACGCTGAGGCGCGAAAGCCAGGGGAGCAAACGGGATTAGATACCCTAGTA
+
GGGGGGGGGGGGGGGGGGGGGGGGGGGGGGGGGGGGGGGGGGGGGGGGGGGGGGGGGGGGGGGGGGGGGGGGGGGGGGGGGGGGGGGGGGGGGGGGGGGGGGGGGGGGGGGGGGGGGGGGGGGGGGGGGGGGGGGGGGGGGGGGGGGGGGGGGGGGGGGGGGGGGGGGGGGGGGGGGGGGGGGGFGGGGGGGGGGGGGGGGGGGGGGGGGGGGGGGFGGGGFGFFFFFFFFFGFFFFFFF
@M00200:207:000000000-ALC1F:1:1101:16577:14576 1:N:0:5
ATTGGGTTTAAAGCGCGTGTAGGCGGTTGCGTAAGTTGGTTGTGAAATCCCTCGGCTTAACCGAGGAACTGCGACCAAAACTGCGCGGCTAGAGTGGCAGAGAGGAAAGTGGAATTCCCGGTGTAGTAGTGAAATGCGTAGATATCGGGAGGAACACCAGCGGCGAAGGCGACTTTCTGGCTGCTAACTGACGCTGAGACGCGAAAGCTAGGGGAGCGAACGGGATTAGATACCCCCGTA
+
GGGGGGGGGGGGGGGGGFGGGGGGGGGGGGGFGGGGGGGGGGGGGGGGGGGGGGGGGGGGGGGGGGGGGGGGEEGGGGGGGGGGGGGGGGGGGGGGGGGGGGGGGGGGGGGGGGGGGGGGGGGGGGGGGGGGGGGGGGGGGGGGGGGGGGGGGGGGGGGGGGGGGGGGGGGGGGGFGGGGGGGGGGGGGGGGGGGGGGGGGGGGGGGGDFGGGGGGFGGGGFGFFFFFFFFFGGFF>FFF
@M00200:207:000000000-ALC1F:1:1101:5567:14595 1:N:0:5
ACTGGGTTTAAAGGGTGCGTAGGTGGCGAGGTAAGTCGGATGTGAAAGCTCGGAGCTCAACTCCGAAATGGCATTGGAAACTACCTTGCTAGAGGGTCGGAGGGGGGACTGGAATTCTTGGTGTAGCAGTGAAATGCGTAGATATCAAGAGGAACACCAGTGGCGAAGGCGAGTCCCTGGACGACTCCTGACACTGAGGCACGAAAGCTAGGGGAGCAAACAGGATTAGATACCCTCGTA
+
GGGGGGGGGGGGGGGGGGGGGGGGGGGGGGGGGGGGGGGGGGGGGGGGGGGGGGGGGGGGGGGGGGGGGGGGGGGGGGGGGGGGGGGGGGGGGGGGGGGGGGGGGGGGGGGGGGGGGGGGGGGGGGGGGGGGGGGGGGGGGGGGGGGGGGGGGGGGGGGGCFFGGGGGGGGGGGGGGGGGGGGGGGGGGGGGGGGGGGGGGGGGGGGGGFGGGGGG>FGGGFGFFFFFFFFFGGFFFFFF
@M00200:207:000000000-ALC1F:1:1101:14095:14601 1:N:0:5
ATTGGGCTTAAAGGGTCTGTAGGCGGTGCGGCAAGTCGGGAGTGAAATTTCTGGGCTTAACCCAGGGACTGCTTCCGAAACTGCCGTGCTCGAGTGCGAGAGAGGTGAGTGGAATTGCAGGTGTAGCGGTGAAATGCGTAGATATCTGCAGGAACACCCGTGGCGAAGGCGGCTCACTGGATCGCAACTGACGCTGAGAGACGAAAGCTAGGGGAGCAAACAGGATTAGATACCCCCGTA
+
GGGGGGGFGGGGGGGDGGGGFGGGGGGGGGGGGGGGGGGEC@BFFGGGGGGGGGGFCGGGGGGGGGGGGGFFGAEGGGDEFCFFGGFGEDFEEGGDGGGGDCFFGFGCFFGGCFFGGFGGFFEFDDFGGGGGGGGGGGFCCFGGGGGGGGGGGGGGG@:EFGDGGDEGEFGGGGGGFGFGGGGGGGGGGGGGGGGGDC7CDGGGGGGGGGGGGGGDDGGGGFF>4)=@FBF7:FF>BF5<
@M00200:207:000000000-ALC1F:1:1101:16858:14606 1:N:0:5
ACTGGGTATAAAGGGCGCGTAGGCGGCTTGGTAAGTCAAAGGTGAAATCCCTCGGCTCAACTGAGGAACTGCCTTTGAAACTGCCTGGCTTGAGGCCGGGAGGGGGTAGCGGAATTCCCAATGTAGCGGTGAAATGCGTAGATATTGGGAGGAACACCGGTGGCGAAGGCGGCTACCTGGACCGGTTCTGACGCTGATGCGCGAAAGCGTGGGGAGCAAACAGGATTAGATACCCGAGTA
+
GCCGGGGGGGGGGGGGGGGGGGGGGGGGGGGGGGGDFGGGGGGGGGGGFCEGGEGGGGGGGGGGGGGGGGGGGGEGFGGGGGFGGGGGGGGGGGGGGGGGGGGGGGFEGGGGGGGGGGFDGGFGGGGGEFGGGGGGGGGGGGFFGGGGGGGGGGFFFGGGGGGGGGGGGGGGGGGFGFFGGGFGGEEGGFCGGGDGGGGGGGGGGGGGEGEGGGGDFGGGGFGFFFFFFFFFGGFFFFFF
@M00200:207:000000000-ALC1F:1:1101:6044:14632 1:N:0:5
ACTGGGTTTAAAGGGTGCGTAGGTGGTTACGTAAGTAACGTGTGAAATCCCCCGGCTTACCCGGGGAATTGCGCGTTATACTGCGTGACTTGAGGACTGTAGGGGAATGGGGAACTCCAGGTGTAGCGGTGAAATGCGCAGATATCTGGGGGAAGGCCGGCGGCGAAGGCGCCATTCTGGGCAGTTCCTGACACTGAGGCACGAAAGCGTGGGGAGCAAACAGGATTAGATACCCGAGTA
+
GGEGGGFFGGGGGGGGGGGGGGGGGGGGGGGGGGGGGGGGGGGGGGGGGGGGGGGGGGGGGGFGGGGGGGGGGGGGGGGGGGGGGGGGGGGGGGGGGGGFGGGGGGGGGGGGDGGGGGGGGGGGGGGGGFGFFGGGAFGEGGCGFGGGGGGGGGGGGGGGGGGGGGGGGGGGGEGFGGGGGGFGGFFGCFFFGGGGFFFCEFDGGDGGGGGGGGGGFFGGGFGFFF?@?46@FG@>EEFF
@M00200:207:000000000-ALC1F:1:1101:7954:14644 1:N:0:5
ATTGGGTATAAAGGGTGCGTAGGTGGGCCAGCAAGTGCTTTGTGAAATCCCCCGGCTCAACCGGGGAACTGCGGGGCATACTGCTGGTCTTGAGGAAGGTAGGCGCCGGGGGAACAGTAGGTGGAGCGGTGAAATGCGTAGATATCTACTGGAACGCCGATGGTGAAGACGCCCGGCTGGGCCTTTCCTGACACTGAGGCACGAAAGCGTGGGGAGCAAACAGGATTAGATACCCCAGTA
+
GGGGGGGGGGGGGGGGGGGGGGGGGGGGGGGGGGGGGGGGGGGGGGGGGGGGGGGGGGGGGGGGGGGGGGGGGGGGGGGGGGGGGGGGGGGGGGGGGGGGGGGGGGGGGGGGGGGGGGGGGGGGGGGGGGGGGGGGGGGGGGGGGGGGGGGGGGGGGGGGGGGGGGGGGGGGGGGGDGGGGGGGGGGGGGGGGGGGGGGGGGGGGGGGGGGGDGGGFGGGGFGFFFFFFF@FGFFFFFFF
@M00200:207:000000000-ALC1F:1:1101:27313:14665 1:N:0:5
ACTGGGTTTAAAGAGTGTGTAGGCTGTTCTCTAAGTTTGGTGTGAAATCTCCCGGCTCAACTGGGAGGGTGCGCCGAAAACTGGAGGGCTTGAGTATGGGAGAGGAAAGCGGAATTCCTGGTGTAGCGGTGAAATGCGTAGATATCAGGAGGAACACCTGCGGTGTAGACGGCTTTCTGGACCATCACTGACGCTGAGACACGAAAGCGTGGGGAGCAAACAGGATTAGATACCCGTGTA
+
GFGGGFFCGGGGGDGFFFGGGGGGGGGGGGGGGGFFFGFGGGGGGGGGGGGGGGGGGEGGGGGGFFGGGFGGGGGGGGGGGGGGFGGGGGGGGECFGGGGGGEFGGG<FGGGGGGGGGGGGGGGGGGGGGGGG9AFGGGGEGGGGGGGGGGEEGGGGFGGGGEFGGGGGGGGGDGGGGGGGFFFGGGGGGGGGGCEEGGGFFGGGDGGGEEEGGGGFGGGGFFFF@66?FFFGGFBEFFF
@M00200:207:000000000-ALC1F:1:1101:18788:14700 1:N:0:5
ACTGGGTTTAAAGGGCGCGTAGGCGGGTCATCAAGTCCGGGGTGAAATCTTTCGGCTTAACCGGAAAATAGCCTTGGATACTGGTGGTCTTGAGGGAGGCAGGGGCAGCGGGAACTTCCGGTGGAGCGGTGAAATGCGTTGATATCGGAAGGAACGCCGGTGGCGAAAGCGCGCTGCTGGACCTTTTCTGACGCTGAGGCGCGAAAGCCAGGGGAGCAAACGGGATTAGATACCCTTGTA
+
GGGGGGGGGGGGGGGGGGGGGGGGEGGGGGGGGGGGGGGGGGCGGGGGGGGGGGGGGGGGGGGGGGGGGGGGGGGGGGGGGGGGGGGGGGGGGGGGGGGGGGGGGGGGGGDGGGGGFGGGGCCG7CFGGGGGGGGGGGGGGGFGFGGGCFGDFGGG>GGGFGEGGGGGGGGGGGGGGGGGGGGGGGFGGGGFGGDGGGGGGGDGEGGGGGGFEGCGFGGGGFGBFEFF=FF6CGFFFFFF
@M00200:207:000000000-ALC1F:1:1101:17776:14711 1:N:0:5
ATTGGGTATAAAGGGTGCGTAGGCGGTCTTTCAAGCCAGAAGTGAAAGGCTACGGCTCAACCGTAGTAAGCTTTTGGAACTGTAAGACTTGAGTGCAGGAGAGGAGAGTGGAATTCCTAGTGTAGCGGTGAAATGCGTAGATATTAGGAGGAACACCAGTAGCGAAGGCGGCTCTCTGGACTGTAACTGACGCTGAGGCACGAAAGCGTGGGGAGCAAACAGGATTAGATACCCTAGTA
+
GGGGGGGGGGGFGGGGGGGGGGGGGGGGGFGF@FG9FGGGFGGGGGGGGDDEGGGGDFDGFGG@FGGA@FGFGGFGEFGGGGGGGGFGCFGGGFGGFDGBFFCDEGGGGGGGFGGGDEAFGGGGGGGGGGGGGGGGGFGGGGGG;EFGFGGGGGFG>FFFGGGGGGGGGGGDC88EFGGGEFCGGGGGGGFGGGGGGFGEFGGDEGCDEEEEGGGGFGGGGFFFFCFFB?FF<6?FFFF
@M00200:207:000000000-ALC1F:1:1101:6495:14727 1:N:0:5
ATTGGGTGTAAAGCGCACGTAGGCGGGTCGTTAAGTCGGGGGTGAAATCCTGGAGCTCAACTCCAGAACTGCCTTCGATACTGGCGATCTTGGAGTCCGGGAGAGGTGGGTGGAACTGCGAGTGTAGAGGTGAAATTCGTAGATATTCGCAAGAACACCAGTGGCGAAGGCGGCTCACTGGCCCGGTACTGACGCTGAGGTGCGAAAGCGTGGGGAGCAAACAGGATTAGATACCCCCGTA
+
GGGGGGGGGGGGGGGGGGGGGGGGGGGGGGGGGGGGGGGGGGGGGGGGGGGGGGGGGGGGGGGGGGGGGGGGGGGGGGGGGGGGGGGGGGGGGGGGGGGGGGGGGGGGGGGGGGGGGGGGGGGGGGGGGGGGFGGGGGGGGGGGGGGGGGGGGGGGGGGGGGGGGGGGGGGGGGGGGGGGGGGGGGGGGGGGGGGGGGGGGGGGG5DGGGGGGGGGFGGCFFGFF>FFFFFFGGF@FFEFF
@M00200:207:000000000-ALC1F:1:1101:21783:14736 1:N:0:5
ACTGGGCATAAAGGGCGCGTAGGCGGTGGATTGGGTGTGGTGTGAAAGCCCCGGGCTTAACCTGGGAAGTGCATCGCAAACTAATTGACTGGAGTAGATGAGAGGGTGGCGGAATTTCCGGTGTAGCGGTGAAATGCGTAGAGATCGGAAGGAACGTCAATGGCGAAGGCAGCCACCTGGCATCATACTGACGCTGAGGCGCGAGAGCGTGGGGAGCGAACAGGATTAGATACCCCAGTA
+
GGGGGGGFGFFGGGGGGGGGGGGGGGGGGGGGGGGFFGEGGGGGDFGEGFGGEGGGGFGGGGGGFGGGGGGGGGGGGEEGGGGGGGGGGGGGCFEFGGGGGGGGGGGGGGGGGGFGGGGGGGGEGGGGGGGGGGGGGGGGGGGGGGGGCGGGGGGGGGGGGFGGGGGGGGGGC;8FGGGFGFGGGFGGGGGGGGGGGGGGGGGGGDGGEGGGGGGGED39<;F>F?FFF?FFGFFFFEFF
@M00200:207:000000000-ALC1F:1:1101:17530:14760 1:N:0:5
ATTGGGCTTAAAGGGCGCGTAGGCGGGTCAGCAAGTCCGGGGTGAAATCTTTCGGCTCAACCGGAAAAGTGCCTTGGATACTGCTGGTCTGGAGGGGGATAGGGGCGGACGGAACTTCCGGTGGAGCGGTGAAATGCGTTGATATCGGAAGGAACGCCGGTGGCGAAAGCGGTCCGCTGGGTCCTTACTGACGCTGAGGCGCGAAAGCCAGGGGAGCAAACGGGATTAGATACCCTAGTAAGA
+
GGGGGGGGGGGGGGGGGGGGGGGGGGDGGGGGGGGGGGGGGGGGGGGGGGGGGGGGGGGGGGGGGGGGGGGGGGGGGFFGGGGGGGGGGGFGGGGGGG@FFGGGGGGGGGGGGGGGGGGGGFFGGGGGGGGGEGGFGGGGGGGGFGGGGGGGGGGGEGEGGGGGCEEGGGGGGGGGGGGGEGGGGGGGGGGGGGGGGGGGGGGGGDGFGFGFGDDC>FCDCBDE>EFF?=FFGGFFFFFFFFF
@M00200:207:000000000-ALC1F:1:1101:19062:14766 1:N:0:5
ATTGGGCTTAAAGCGCGTGTAGGCGGCTGGTCAAGTGTGACGTGAAATCTTCGGGCTTAACCCGAAAACTGCGTTGCAAACTGGCCTGGCTAGAGTGCAGGAGAGGGAAGCGGAATTCCAGGTGTAGCGGTGAAATGCGTAGATATCTGGAGGAACACCAGTGGCGAAGGCGGCTTCCTGGCCTGTAACTGACGCTGAGACGCGAAAGCGTGGGGAGCGAACCGGATTAGATACCCGTGTA
+
GGGGGGGGGGGGGGGGGGGGGGGGGGGGGGGGGGGGGGGGGGGGGGGGGGGGGGGGGGGGGGGGGGGGGGGGGGGGGGGGGGGGGGGGGGGGGGGGGGGGGGGGGGGGGGGGGGGGGGGGGGGGGGGGGGGGGGGGGGGGGGGGGGGGGGGGGGGGGGGGGGGGGGGGGGGGGGGGGGGGGGGGGGGGGGGGGGGGGGGGGGGGDGGGGGGGGGGGFGGGDFGFFFEEFFFFGGFFEFFFF
@M00200:207:000000000-ALC1F:1:1101:17438:14768 1:N:0:5
ACTGGGCTTAAAGGGCGCGTAGGCTGCGGGGTAAGTCGGGTGTGAAATCTCAGGGCTCAACCCTGAAAATGCACTCGATACTGCTCTGCTTGAGGACTGGAGAGGAGACTGGAATTCACGGTGTAGCAGTGAAATGCGTAGAGATCGTGAGGAAGACCAGTGGCGAAGGCGGGTCTCTGGACAGTTCCTGACGCTGAGGCGCGAAGGCCAGGGGAGCAAACGGGATTAGATACCCGGGTA
+
GGGGGGGGGGGGGGGGGGGGGGGGGGGGGGGGGGGGGGGGGGGGGGGGGFGGGGGGGGGGGGGGGGGGGGGGGGGGGGGGGGGGGGGGGGGGGGGGGGGGGGGGGGGGGGGGGGGGGGGGGGGGGGGGGGGGGGGGGGGGGGGGFGGGGGGGGGGGGGGGGGGGGGGGGGGGGGCGGGGGGGGGGGGGGGGGGGGGGGGGGGGGCDGCGEGGGGGGFGCGCDGFEEFFFFFFGGFFFFFB
@M00200:207:000000000-ALC1F:1:1101:15251:14865 1:N:0:5
ACTGGGTTTAAAGGGCGCGTAGGCGGGCAAGCAAGTCCGGGGTGAAAGCCCCCAGCTCAACTGGGGAAGTGCCTTGGAAACTGCTTGTCTCGAGGGAGGTAGGGGCCTGTGGAACTTCGGGTGGAGCGGTGAAATGCGTTGATATCCGAAGGAACGCCGGTGGCGAAAGCGACGGGCTGGACCTCTTCTGACGCTGAGGCGCGAAAGCCAGGGGAGCAAACGGGATTAGATACCCTGGTA
+
GGGGGGGGGGGGGGGGGGGGGGGGGGGGGGGGGGGGGGGGGGGGGGGGGGGGGGGGGGGGGGGGGGGGGGGGGGGGGGGGGGGGGGGGGGGGGGGGGGGGGGGGGGGGGGGGGGGGGGGGGGGGGGGGGGGGGGGGGGGGGGGGGGGGGGGGGGGGGGGGGGGGGGGGGGGGGGGGGGGGGGGGGGGFGGGGGGGGGGGGGGGGGGGGGGGGGGGGFGGGGFGFFFFFFFFFFGFFFFFF
@M00200:207:000000000-ALC1F:1:1101:5138:14886 1:N:0:5
ACTGGGTTTAAAGGGCATGCAGGCGGTCGGACGCGTTTCCAGTGACAGCGGGTGGCTTACCTACCCGAGTATTGGAAAGACGGTTTGACTTGAGGACTCGAGAGGGACACGGAATTCCGGGTGGAGTGGTGAAATGCGTAGAGATCCGGAGGAACATCGAAGGCGAAGGCAGTGTCCTGGCGAGTAACTGACGCTGAGGTGCGAAAGCTAGGGGAGCGAACGGGATTAGATACCCTGGTA
+
FCEFGGGEGGGGGGGGGGGGGGGGGGCGGGGGGGGGGGGGGGGGGGGGGGGGGGGGGGGGGGGGCFGGGGFGGGGGGGGGGBFCFFGDFGGGGGGGGDFGGGGGGGDGGFGGGGGGGGGGGGGGEF@CGGGGGGGGGGEEGGFGGGFGGGGGGGGGGGGGCFGGGGGGGGFGECFGGGGGFEEGGGGG7?FGGGGGGGFFFFGGGGGGGCF=FGGGFDDGGEGFFFF?FF=FGGFFFFFF
@M00200:207:000000000-ALC1F:1:1101:3870:14912 1:N:0:5
ATTGGGTATAAAGCGCGCGTAGGTGGCTTGATAAGCCGGTTGTGAAAGCCCCGGGCTCAACCTGGGAACGGCATCCGGAACTGTCAAGCTAGAGTGCAGGAGAGGAAGGTAGAATTCCCGGTGTAGCGGTGAAATGCGTAGAGATCGGGAGGAATACCAGTGGCGAAGGCGGCCTTCTGGACTGACACTGACACTGAGGTGCGAAAGCGTGGGTAGCAAACAGGATTAGATACCCGGGTA
+
GGGGGGGGGGGGGGGGGGGGGGGGGGGGGGGGGGGGGGGGGGGGGGGGGGGGGGGGGGGGGGGGGGGGGGGGGGGGGGDCFGGGGGGGFGGGGGGGGGGGGGDEGFGGGGGGGGGGGGGGGGGGGGGGGGGCCGGGGGGEG@FGGGGGGGGDGCGGGGGGGGFGGEGGEGGGGGGGGGGGGGGGGGFGGG7CFGGGGGGFGFCEGCDFEGGEGGFDFGGCCF4F>?@FFFF?GCFBEFFF
@M00200:207:000000000-ALC1F:1:1101:6605:14922 1:N:0:5
ACTGGGTTTAAAGGGTGTGTAGGCGGTTGTTTAAGTTTGGTGTGAAATCTCCCGGCTCAACTGGGAGGGTGCGCCGAATACTGAGCGACTAGAGTGCGGGAGAGGAAAGTGGAATTCCTGGTGTAGCGGTGAAATGCGTAGATATCAGGAGGAACACCGGTGGTGTAGACGGCTTTCTGGACCGTAACTGACGCTGAGACACGAAAGCGTGGGTAGCAAACAGGATTAGATACCCCTGTA
+
GGGGGGGGGGGGGGGGGGGGGGGGGGGGGGGGGGGGGGGGGGGGGGFGGGGGGGGGGGGFGGGGGGGGGGGGGGGGGGGGGGGGGGGGGGGGGGGGGGGGGGGGGGGGGGGGGGGGGGGGGGGGGGGGGGGGGGGGGGGGGGGGGGGGGGGGGGGGGGGGGGGGGGGGGGGGGGGGGGGGGGGGGGGGGGGGGGGGGFGGGGGGGGCFGGGGGGFGFGCGF>GFFFFFF=F?FGFFFFFF
@M00200:207:000000000-ALC1F:1:1101:23230:14931 1:N:0:5
ATTGGGTTTAAAGGGTGCGTAGGTGGCGCGGTAAGTCGGGTGTGAAATTTCGGAGCTTAACTCCGAAACTGCATTCGATACTGCCGTGCTTGAGGACTGGAGAGGAGACTGGAATTTACGGTGTAGCAGTGAAATGCGTAGATATCGTAAGGAAGACCAGTGGCGAAGGCGGGTCTCTGGACAGTTCCTGACACTGAGGCACGAAGGCCAGGGGAGCAAACGGGATTAGATACCCTTGTA
+
FFGGFGE7FEDFGGGGGGG@CFFFGGGGDGGGCFGEFGGDGGGGGGGGGEGGCDGEGFGGGGEFGGGGGGGGGGGGGGGGGGGGGFGGDFGGGFEFEEGGCFC:FDEFGGFGGDG?FGFGDGGGGGGGGGGGGFGGACFGEGGGGGGECFFFGGGGGFGGGGFGGGEGGGGGGGGGGGGFGCFGFGGGGG@CFDGCFCFFGGGGGDDCC/CCEGDCDFFFGEGB)>@F?FFFG4FF@?FF
@M00200:207:000000000-ALC1F:1:1101:14816:14940 1:N:0:5
ATTGGGCGTAAAGGGCGCGTAGGCGGCGCAGCAAGTCACCTGTGAAATCTCTGGGCTTAACTCAGAGCCTGCAGGCGAAACTGCTGTGCTGGAGTATGGGAGAGGTGCGTGGAATTCCCGGTGTAGCGGTGAAATGCGTAGATATCGGGAGGAACACCTGTGGCGAAAGCGGCGCACTGGACCATAACTGACGCTGAGGCGCGAAAGCTAGGGGAGCAAACAGGATTAGATACCCCCGTA
+
GGGGGGGGGGGGGGGGGGGGGGGGGGGGGGGGGGGGGGGGGGGGGGGGGFGGGGGGGGGGGGGGGGGGGGGGGGGGGGGGGGGGGGGGGGGGGGGGGGGGGGGGGGGGDGGGGGGGGGGGGGGGGGGGGGGGGGGGGGGGGGGGGGGGGGGGGGGGGGGGGGGGGGGGGGGGGGGGGGGGGGGGGGGGGGGGDGGGGGGGGGGGGGGGGGGFFGGGFGGGGFGFFFFFFFFFGGFFFFFF
@M00200:207:000000000-ALC1F:1:1101:17551:14944 1:N:0:5
ACTGGGCTTAAAGCGTGTGTAGGCGGACTTGTAAGTGTCTTGTGAAATCCCACGGCTTAACCGTGGAATGGCTGGACATACTGCAAGTCTTGAGCCGCTTAGGGGTCGGTGGAACAAATGGTGGAGCGGTGAAACGCGTAGATATCATTTGGAACGCCAATGGTGAAAACAGCCGACTGGGAGCGCGCTGACGCTGAGACACGAAAGCCAGGGGAGCGAACGGGCTTAGATACCCGAGTAAGA
+
<CFDFF<FE@FGAFCG766FCE<FC7:CF,6;E9ECCFEFE,F89E,C@CCFGDEGGGGCF<B6CEG@AFDDFECFGD?FF9,CCFE,CF9DC,CFFG+,?9E,+4?4+88@+AE8<,CEFGGECEGGGGC75C,AF=@CFB9FCBFFFDE,>DFGGGCGFDG;CAC39DCFG8CEE5C5,DCGGGGC*/5@EEGGG8:<CGC5=CDGF6**/75/.>5CG>D:)07??FB7C*<>>EFFF*6
@M00200:207:000000000-ALC1F:1:1101:5956:14967 1:N:0:5
ATTGGGTATAAAGGGCGCGTAGGCGGGTCAGCAAGTCCGGGGTGAAATCTTTCGGCTTAACCGGAAAAGTGCCTTGGAGACTGCTGGTCTAGAGGGAGGTAGGGGCATGTGGAACTTCTGGTGGAGCGGTGAAATGCGTTGATATCAGAAGGAACGCCGGTGGCGAAAGCGACGTGCTGGATCTCTTCTGACGCTGAGGCGCGAAAGCCAGGGGAGCAAACGGGATTAGATACCCTCGTA
+
GGGGGGGGGGGGGGGGGGGGGGGGGGGGGGGGGGGGGGGGGGGGGGGGGGGGGGGGGGGGGGGGGGGGGGGGGGGGGGGGGGGGGGGGGGGGGGGGGGGGGGGGGGGGGGGGGGGGGGGGGGGGGGGGGGGGGGGGGGGGGGGGGGFGGGGGGGGGEGGGGGGGGGGGGGGGGGGGGGGGGGGGGFGGGGGGGGGGGGGGGGGGGGGGGFFGGGGG@GGGGFGFFFFFFFFFG*<FFFFF
@M00200:207:000000000-ALC1F:1:1101:20341:14976 1:N:0:5
ATTGGGCGTAAAGGGTTCGTAGGCGGTGCGGCAAGTTGGAAGTGAAATCTCTGGGCTTAACCCAGAGACTGCTTTCAAAACTGCTGTGCTAGAGTGTGAGAGAGGCGCGTGGAATTGCAGGTGTAGCGGTGAAATGCGTAGATATCTGCAGGAACACCCGTGGCGAAAGCGGCGCGCTGGATCACTACTGACGCTGAGGAACGAAAGCTAGGGGAGCAAACAGGATTAGATACCCCCGTA
+
GGGGGGGGGGGGGGGGGGGGGGGGGGGGGGGGGGGGGGGGGGGGGGGGGGGGGGGGGGGGGGGGGGGGGGGGGGGGGGGGGGGGGGGGGGGGGGGGGGFGGGGGGGGGGFGGGGGGGGGGGGGGGGGGGGGGGGGGGGGGGGGGGGGGGGGGGGGGGGGEGGGGGGGGGGGGGGGGGGGGGGGGGGGGGGGGGGGGGGGFGGGGGGGGGFGGGGGGFGGGGFGFFFFFFFFFGGFFF>ED
@M00200:207:000000000-ALC1F:1:1101:4621:14998 1:N:0:5
ATTGGGTTTAAAGCGCGTGTAGGCGGCTCGATAAGTCCGCTGTGAAAGGCCAGGGCTCAACCCTGGAATGCCGGTGGAAACTGTCGAGCTAGAGTCCGGAAGGGGTGAGTGGAATTCCTGGTGTAGCGGTGAAATGCGCAGATATCAGGAGGAACACCAATGGCGAAGGCAGCTCACTGGGACGGTACTGACGCTGAGACGCGAAAGCGTGGGGAGCAAACAGGATTAGATACCCTTGTA
+
GGGGGGFGGGGGGGGGGGGGGGGGGGGGGGGGGGGGGGGGGGGGGGGFGGGGGGGGGGGGGGGGGGGGGGGFGGCFGGGFGGGGGGGGGGGGGGGGGGGGGGGGGGGFGGGGGGGGGGGGGGGGGGGGGGGGGGGGGGGGGGGGGGGFGGEEGGGGGGGGGGGGGGGGGGGGGFGGGGGFFGGGGGGGGGGGGGGDEFGGGGGCECDG=EEGGGGGF3CGGFFF>?FFFBFFGF?FFFFF
@M00200:207:000000000-ALC1F:1:1101:10099:14999 1:N:0:5
ACTGGGCTTAAAGGGCGCGTAGGCTGTGCTGTAAGTCAGGCGTGAAATCCCCGGGCTCAACCTGGGAATTGCGCATGATACTGCGGCGCTTGAAGACGGGAGAGGATGGCGGAATTCCCAGTGTAGAGGTGAAATTCGTAGATATTGGGAAGAACACCGGTGGCGAAGGCGGCCATCTGGCCCGTAATTGACGCTGAGGCGCGAAAGCGTGGGGAGCAAACAGGATTAGATACCCTAGTA
+
GGGGGGGGGGGGGGGGGGGGGGGGGGGGGGGGGGGFGGGGGGGGGGGGGGGGGGGGGGGGGGGGGGGGFFGGGEDGGCEGGGGGGDCGGGGGGGFGGGGGGGGGGGFGGGGGGGGGGGGGGGGGGGGGGGGGGGGGGGGGGGGGGGBFGGGGGGGGGGGGGGGGGGGGGGGGGGGGGGGGGGGGEEGGGGGGGGGEGEGGGGGGGGGGGGGGGGDGFGFGGFGFFFFFFFFFGGFFFFFF
@M00200:207:000000000-ALC1F:1:1101:15886:15008 1:N:0:5
ATTGGGCATAAAGGGTGCGTAGGTGGGTCTGTAAGTCCGTGGTGAAATCTCCGAGCTTAACTTGGAAACTGCCATGGATACTATAGATCTTGAATACTGTGGAGGTCAGCGGAATATGTCATGTAGCGGTGAAATGCTTAGATATGACATAGAACACCAATTGCGAAGGCAGCTGGCTACACAAATATTGACACTGAGGCACGAAAGCGTGGGGATCAAACAGGATTAGATACCCCAGTA
+
GGGGGGGGGGGGGGGGGGGGGGGGGGGGGGGGGGGGGGGGGGGGGGGGGGGGGGGGGGGGGGGGGGGGGGGGGGGGGGGGGGGGGGGGGGGGGGGFFGGGGGGGGGGGGGGGGGGGGGGGGGGGGGGGGGGGGGGGGGGGGGGGGGGGGGGGGGGGGGGGGGGGGGGGGGGGGFGGGGGGGGGGGGGGGGGGGGGGGGGGGGGGGGGGGGGGDGGDFGGGGFGFFFFFFFFFGFAFFFFF
@M00200:207:000000000-ALC1F:1:1101:13691:15010 1:N:0:5
[truncated: 76,588,653 more chars]
