# Supplementary material for: Responses of rhizosphere soil bacteria to 2-year tillage rotation treatments during fallow period in semiarid southeastern Loess Plateau
Source: PeerJ. 2020 May 5;8:e8853. doi: 10.7717/peerj.8853 (PMC7207221; doi:10.7717/peerj.8853)
Supplement: Supplemental Information 8 [file peerj-08-8853-s008.gz › G1'L2.R1.fastq]

@M00200:207:000000000-ALC1F:1:1101:17759:1869 1:N:0:5
ATTGGGTATAAAGGGTGCGTAGGTGGCCTATTAAGTCAGTGCTGAAATATCCCGGCTTAACCGGGAGGGTGGCATTGATACTGATGGGCTTGAGTAAAGTTGAGGTAGGCGGAATTGACGGTGTAGCGGTGAAATGCTTAGATATCGTCAAGAACACCGATTGCGAAGGCAGCTTACTAAGCTTTAACTGACACTGAGGCACGAAAGTGTGGGGATCAAACAGGATTAGTACCCCTGTA
+
FFGFDF@,E<CA<,@E@B7B;:7C,8@CF,CE,,6CE,6E,;E,,,,C,CC6C,+@FF8,CF>@++677B:+<,C@C9FCFEC,EE@8EFE78=F,,,,CC<,,,E9,+9++++:A=9A++B=@<,B+7C7+,<DBFCFC99FAFG=FF7:,,,>,>C>8CF@A776**4@8>DFFEGA,,4DGFEDDGC7>,<?9?8*=*;9***)4,=7*/)*1:5*+2=74);:=*:7877;F>=+
@M00200:207:000000000-ALC1F:1:1101:18602:1967 1:N:0:5
ATTGGGTTTAAAGGGCGCGTAGGCGGCCTTCTAAGTCGAACGTGAAATCCCCGGGCTCAACCCGGGAACTGCGTCCGAGACTGGAAGGCTTGAATCCGGGAGAGGGATGTGGAATTCCAGGTGTAGCGGTGAAATGCGTAGATATCTGGAGGAACATCGGTGGCGAAGGCGGCATCCTGGACCGGTATTGACGCTGAGGCGCGAAAGCCAGGGGAGCAAACGGGATTAGATACCCGCGTA
+
GGGGGGGGGGGGGDGEEGDGGGCF7:FFGGGGC9@FF7,CFCFC8CCFFFGG7++CFF,<FFE@C7@@FG9FCGEGGGE7FGFC?8ECGGG@CGFGEFCD::777C7D+F<9<,EFFD998FFG9<@>7F@+<9FFGDGDCFGCFFGGF97<7:F7BF:BF*:<C8>@7CE>C*CEFGF6CFGD5EEGFE?FEDDCEG=EEDC**1/C=77CC<3)<<47FD5:)<@*6*96>C?<D3>>
@M00200:207:000000000-ALC1F:1:1101:10427:1968 1:N:0:5
ATTGGGTTTAAAGGGTGCGTAGGCGGCCCTGTAAGTCAGTGCTGAAATATCCCGGCTTAACCGGGAGGCTGGCATTGATACTGCGGGGCTAGAGTACAGATGAGGTAGGCGGAATTGACGGTGTAGCGGTGACATGCGTAGATATCGTAAGGAAGCCCAGTGTCGAAGGCGAATCTCTGTACAGTTACTGACACTTAGGCACGCAGGCCAGGGGATCACACAGGATTAGCTACCCCCTTCCGCT
+
,<@<CEFEGFGG9CDC,6@BC+,;+++@BF<C,,,CE9,C<AE,,,,<,EEDF,+@FC<<<FF7++++,:,,C<FG9,E<EE<?:7++CE,,A,C9B,,,?,,,,B9,+8++++:@,,B=+B7C,,8++@++,,8,@*>*>7=,@D@F:,,,<:7,>D,,?9,74****68581=<FG+2+>C+<C9@FC+0+0;+5>?<=<5**))72****))*84**2.75)08**)0*295>>)7)))((
@M00200:207:000000000-ALC1F:1:1101:24067:1985 1:N:0:5
ACTGGGCTTAAAGGGCGCGTAGGCGGCCCGCTAAGTCGAACGTGAAATCCCCGGGCTCAACCCGGGAACTGCGTCCGATACTGGCGGGCTTGAATCCGGGAGAGGGATGTGGCATTCCAGGTGTAGCGGTGAAATGCGTAGATATCTGGAGGAACACCGGTGGCGAAGTCGGCATCCTCGACCGTTATTGACGCTGAGGCGCGAAAGCCAGGGGAGCCAACGGGCTTAGATACCCGCGTA
+
GGGGGGGGGGGGGDGG>FECFC,C+@CFFCF:++6EF77CF:C,,@,CEEFE++6FBC9=FGGEC7CCFF9FCFEG7FGCFFAFG7=7FFF+=FFGC++:@77>7::<*8,@*,87@FF9,8D?9,3>CF**,;FGD7=*<FF@CA:?,F+17FF@<<*8<**+*2/**3*2:*:C@C+*2:8C*2;5<<+2C=/5:C55CCC55)7*2***:3)95****7)))>))/9/*27?53)00
@M00200:207:000000000-ALC1F:1:1101:21600:2028 1:N:0:5
ATTGGGTTTAAAGGGTGCGTAGGCGGCCTATTAAGTCAGTGGTGAAATATCTCAGCTTAACTGAGAAGGTGCCAATGATACTGATGGGCTTGAGTACAGATGAGGTAGGCGGAATTGACGGTGTAGCGGTGAAATGCTTAGATATCGTCAAGAACACCTATAGCGAAGGCAGCTTACTAGGCTGTAACTGACGCTGAGGCGCGAAAGCCAGGGGAGCAAACGGGATTAGATACCCCCGTA
+
GGGGGGGGGGGGGGGGGGGGGGGGGGGGGGGGGGGGGGGGGGGGGGGGGGGGGGGGGGGGGGGGGGGGGGGGGGGGGGGGGGGGGGGGGGGGGGGGGGGGGGGGGGGGGGGGGGGGGGGGGGGGGGGGGGGGGGGGGGGGGGGGGGGGGGGGGGGGGGGGGGGGGGGGCGGGGGGGGGGBFGGGGGGGGGGGGGGGGGGGDGGGDGGGGGGGGGGGFG4CGEDB3;FFFFFFGGFFFDFF
@M00200:207:000000000-ALC1F:1:1101:13135:2041 1:N:0:5
ATTGGGTTTAAAGGGCGCGTAGGCGGCCACCGCAAGTCGACTGTGAAATCTCCGGGCTTAACCCGGAACGGTCAGCCGATACTGCGGGGCTAGAGTGCAGAAGGGGCAACTGGAATTCTCGGTGTAGCGGTGAAATGCGTAGATATCGAGAGGAACACCTGCGGCGAAGGCGGGTTGCTGGGCTGACACTGACGCTGAGGCGCGAAAGCTAGGGGAGCGAACGGGATTAGATACCCTCGTA
+
GFGGGGGGGGGGGGGGGGGGGGGGGGGGGGGGGGGGGGGGGGGGGGGCFGEDFGGGGGGGGGGGGGGGGGGGGGGGGGGGGGGGGGGGGGGGGGGGGGGGGGGGGGGEFGGGGGGGGGGFEGGGGGGGGGGGGGGGGGGGGGGGGGGGFGGGGGGGGGGGGGGGGGGGGGGGGGGGGGGGGGGGGGGGGGGGGGGGGGGGFGG5:7DGGGGGGGG3>GGDDEGEEEFFFFFFFCFFFFBF)
@M00200:207:000000000-ALC1F:1:1101:7287:2056 1:N:0:5
ACTGGGTGTAAAGGGCGCGTAGGCGGGCTGACAAGTCTGGGGTGAAATCCCCCGGCTCAACCGGGGAATAGCCGTGGATACTGCCGGTCTCGAGCAGGGTAGGGGCACCTGGAACGAGCGGTGGAGCGGTGAAATGCGTTGATATCGCTCGGAACTCCGGTGGCGAAGGCGAGGTGCTGGACCCTTTCTGACGCTGATGCGCGAAAGCCAGGGGAGCAAACGGGATTAGATACCCTGGTA
+
GFFGGGDGFGGGGGGGGGGGGGGGEFEFGDGGGA@FFGFFGGGG7FAFFEGGFCCGEGFEGGDGDEGGGFFGGGGGGGGGGGGGGDEGGEGGFDGDGGGGGDFFEGGGGGFFFGFDGGGGCFGD7FEEGGCC9F9FGDGGDGGGGFEGFGGGGGG@FFGGGD7CCEE5C@CEGDGGGGD6CFG*CGFFCF7@EGGGGGGGGDGCD5CGCC5CGDG3BGD4CBCB)<:4=FFFCCFFFF9=
@M00200:207:000000000-ALC1F:1:1101:23808:2066 1:N:0:5
ATTGGGTATAAAGGGAGCGTAGGTGGCCTTATAAGTCAGTGGTGAAATCTCTCGGCTTAACCGAGAAATTGCCATTGATACTGTAGGGCTTGAGTACAGTTGCTGTGGGCGGAATATGACATGTAGTGGTGAAATACATAGAGATGTCATAGAACACCGATTGCGAAGGCAGCTCACAAAACTGTAACTGACACTGAGGCTCGAAAGTGCGGGGATCAAACAGGATTAGATACCCGGGTA
+
GGGGGGGGGGGGGGGGGGGGGGGGGGGGGGGGGGGGGGGGGGGDGCFFGGGGGGGGGGGGGGGGGGGGGGGGGGGGGGGFGGGGGFGGGGGGGGGGGGGGGGGGGGGGDGGGGDGGGGGGFGGGGGGGGGGCGGGGGGGGDFGFGGGGGGCEFGGGGGGCEFFFEGDG7FFGGGGGGG9DGGGGGFGGGGGGGGGGGGGGECGCC?DG9E7EEGGD>GG7CFGFA9AFFFFFGGFF>)75
@M00200:207:000000000-ALC1F:1:1101:23753:2074 1:N:0:5
ATTGGGTTTAAAGGGCGCGTAGGCGGCCACCGCAAGTCGGTTGTGAAATCTCTGGGCTTAACCCAGAAAGGTCAACCGATACTGCGGGGCTAGAGTGCAGAAGGGGCAACTGGAATTCTCGGTGTAGCGGTGAAATGCGTAGATATCGAGAGGAACACCTGCGGCGAAGGCGGGTTGCTGGGCTGACACTGACGCTGAAGTGCGAAAGCTAGGGGAGCGCACGGGATTAGATACCCCTGTA
+
GGGGGGGGGGGGGGGGGGGGGGGGGEE@FFGGGEGFFFGGGGEGGFGGGGGGGGGGGGGGGGGDGGGFGGGGGGFGGGGGGGGCFGDDFGGGGGGGGGGGGGGGGGGGGGGGF8DFGGGGGGGGG<FGGGGGGGGGGFGGGGGGGGGGGGGGGGGGGGGGGGDG8EEC@EGGG>GGGGGGF5CGDGGGFFFFGDD5EEGGFCGGDDCDFFFFD45CDGC)97C>3>DFFF?BFG74)7>@F
@M00200:207:000000000-ALC1F:1:1101:14638:2087 1:N:0:5
ATTGGGTTTAAAGCGCGTGTAGGCGGCCACACAGGTCCGTTGTGAAAACTCGAGGCTTAACCTCGAGACGTCGATGGAAACCGTATGGCTAGAGTCCGGAAGAGGAGAGTGGAATTCCTGGTGTAGCGGTGAAATGCGCAGATATCAGGAAGAACACCCGTGGCGAAGGCGGCTCTCTGGGACGGTACTGACGCTGAGACGCGAAAGCGTGGGGAGCGAACAGGATTAGATACCCCGGTA
+
GGGGGGGGGGGGGGGGGGGGGGGGGGGEGFGGGGGGGGGGGGGGGGGCGGGGGGGGGGGGGGGGGGGFGGFGGGGGGGGFGGGGGGGGGGGGGGGGGGGGEGFFGGGGGGGGGGGGGGGGGGGGGGGGGEEGGGGGGGDEGGGGGGGGGGGGGFFFGCEEGEGEGGGDEGGGGGGGGGGGGFCGGGGGGFGGGGGGGGGGGCDGDGGFEGGGGGGGBGGG:>DF4)1??FFFGF?FFFFF
@M00200:207:000000000-ALC1F:1:1101:21404:2098 1:N:0:5
ATTGGGTTTAAAGAGTTCGTAGGCGGTTTGTTAAGTCTGATGTTAAAGATCGGGGCTCAACCCTGGGAGTGCATTGGATACTGGCAGACTGGAGTGCAGTAGAGGCGAGTGGAATTCCCAGTGTAGCGGTGAAATGCGTAGATATTGGGAAGAACACCGGTGGCGCAGGCGACTCGCTGGGCTGTAACTGACGCTGAGGAACGAAAGCTAGGGGAGCAAATGGGATTAGATACCCCCGTA
+
GGGGGGGGGGGGGGFGGGGGGGGGGGGGGGGGGGGGGGGGGGGGGGGGFGGGGGGGGGGGGFGGGGFGGGGGGGGGGGGGGGGGGGGFFGGGGGGGGGGGGGGGGGGGGGGGGGGGGGGGGFFGGGFGGGGDGGGGGGGGGGGGGGGGGGGGGGGGFGGGGGGGGGGGGGGGGGGCGGGGGGGGGGGGFFGGGGGGEGFGFGGGE5DGGGGGGGDDFGFGGFGFFF?FFFFFGC;FEFFF
@M00200:207:000000000-ALC1F:1:1101:13157:2126 1:N:0:5
ATTGGGTTTAAAGGGCTCGTAGGTGGCCAACTAAGTCAGACGTGAAATCCCTCGGCTTAACCGGGGAACTGCGTCTGATACTGGATGGCTTGAGTTCGGGAGAGGGATGCGGAATTCCAGGTGTAGCGGTGAAATGCGTAGATATCTGGAGGAACACCGGTGGCGAAGGCGGCATCCTGGACCGACACTGACACTGAGGAGCGAAAGCCAGGGGAGCAAACGGGATTAGATACCCCAGTA
+
6EFGGGCFGDGGGFEGGGGE@E7EFGGFEFGGGGFFGGGGGEFEG<FFGGFGGFGGFGDGGGGCEFCFFGGFGG+CFFGGGCFGGDFGGAF:CF?DFGGGCGCCE7FF7FEGGCFGGFEF@EFEFGGGCFGCFFGD9C=CC=@,=CE=EDGGEFGFGGC@5F*FCE5>8CEEGGGGEG??CC<E=5:EF6CGGGGFFCCGEGGGCCDGGGGFCC575F<CF)95>3)6==F@CGFF3)66
@M00200:207:000000000-ALC1F:1:1101:15371:2132 1:N:0:5
ATTGGGTTTAAAGGGCGCGTAGGCGGCTATCCAAGTGGCGGGTGAAATCCCTCGGCTTAACCGAGGAACTGCCTGCCAGACTGGATGGCTCGAGACCGGGAGAGGTGAGTGGAATTCCCAGTGTAGCGGTGAAATGCGTAGATATTGGGAGGAACACCAGTGGCGAAGGCGGCTCACTGGACCGGAACTGACGCTGAGGCGCGAAAGCGTGGGGAGCAAACAGGATTAGATACCCGAGTAAGA
+
GGGGGGGGDGGGGGGGGGGGGGGGGGGGGGGGGGGGGGGGGE>FFGGGEGGFGEGGGGFFGGGGGGGFFFGFGEGGGGGGGFFGGGGGGGGGGGGGGGGGGGEEGDFFGFFGGGGGFGGGG<FFFGGGE7<DFGGGGGEGGDGFFGGGGCEGGGGGGGGGGGGGGDGEGGGGGEGF?FDGFFGGGGGGGGGFDCDGGGGFGGGGC<5FE**8EDDDEDFFG42>5)96?BFBD*<>3:>5*/6
@M00200:207:000000000-ALC1F:1:1101:20900:2142 1:N:0:5
ATTGGGTTTAAAGGGTGCGTAGGCGGCCTGTTAAGTCAGGGGTGAAAGACGGTAGCTCAACTATCGCAGTGCCCTTGATACTGATGGGCTTGAATGGACTAGAGGTAGGCGGAATGAGACAAGTAGCGGTGAAATGCATAGATATGTCTCAGAACACCGATTGCGAAGGCAGCTTACTATGGTCTTATTGACGCTGAGGCACGAAAGCGTGGGGATCAAACAGGATTAGATACCCTAGTA
+
GGGGGGGGGGGGGGGGGGGGGGGGGGGGGGGGGGGGGGGGGGGGGGGGGGGGGGGGGGGGGGGGGGGGGGGGGGGGGGGGGGGGGGGGGGGGGGGGGGGGGGGGGGGGGGGGGGGGGGGGGGGGGFGGGGGGGGGGGGGGGGGGGGGGGGGGGGGGGGGGGGGGGGGGGGGGGGFGGGGGGGGGGGGGGGGGGGGGGGGGGGGGGGGGGGGGGGGGFGGGGFGFFFFFFFFFFGF@?>FF
@M00200:207:000000000-ALC1F:1:1101:18235:2148 1:N:0:5
ACTGGGTATAAAGGGTGCGTAGGCGGCGAATTAAGTCAGAGGTGAAAGCCTGCAGCTCAACTGTAGAACTGCCTTTGATACTGGTTCGCTTGAGTACAGATGAAGTGGGCGGAATGTGACAAGTAGCGGTGAAATGCATAGATATGTCACAGAACACCGATTGCGAAGGCAGCTCACTAAAGTGTAACTGACGCTGAGGCACGAAAGCGTGGGGATCAAACAGGATTAGATACCCTTGTA
+
GGGGGGGGGGGGGGGGGGGGGGGGGGGGGGGGGGGGGGGGGGGGGGGGGGGGGGGGGGGGGGGGGGGGGGGGGGGGGGGGGGGGGGGGGGGGGGGGGGGGGGGGGGGGGGGGGGGGGGGGGGGGGGGGGGGGGGGGGGGGGGGGGGGGGGGGGGGGGGGGDGGGGGGGGGGGGGGGGGGGGGGGGGGGGGGGGGDGGGGGGGGGGGGGGGGEDDGGFGGGGFGFFFFFFFFFGGFFFFFF
@M00200:207:000000000-ALC1F:1:1101:16261:2149 1:N:0:5
ATTGGGTTTAAAGCGCGTGCAGGTGGTTCGGTAAGTTGGGCGTGAAATCTCCCGGCTCAACTGGGAGAGGTCGTTCAATACTACCGAACTTGAGAGCAGAAGAGGAAGATGGAATTCCCGGTGTAGTGGTGAAATGCGTAGATATCGGGAGGAACACCAGTGGCGAAGGCGATCTTCTGGTCTGTTTCTGACACTCAGACGCGACAGCTAGGGTAGTAAACGGGATTAGATACCCCGGTA
+
GGGGGEBFFGDCAFCCFGEGGGGGGFGGGGGGG;FGGGGGFGGGGG9EFCEGFGGGGGAFFGGG@FFGGGGGGGDFGGGGC?EFFGC@FGGGDE<FFEGFECCGGGGGFGGFGGGGFGDFDEFFDAFF?A<9>?FDFGGG@@FFFFCGGEGGGGGGGGCFFGDGCEGGGCGGGFD>EFFGGFF6=;FF7FGGEC4AEFFGGG5*CDGGGGCFGGFCB777DECD357?FFFFGGFFEEF3
@M00200:207:000000000-ALC1F:1:1101:14735:2174 1:N:0:5
ATTGGGTATAAAGGGCGCGTAGGCGGGATGGCAAGTCAGTCGTGAAATCTCTCGGCTCAACCGAGAAACGTCGGCTGATACTGCCGTTCTTGAGGGATGCAGAGGAGACTGGAATTCCCGGTGTAGCGGTGAAATGTGTAGAGATCGGGAGGAACACCGGTGGCGAAGGCGGGTCTCTGGGCATTTCCTGACGCTGAGGCGCGAAAGCGTGGGGAGCAAACGGGATTAGATACCCTTGTA
+
GGGGGGGGGGGGGGGGGGGGGGGGGGGGGGGGGGGGGGGGGGGGGGGGGGGGGGGGGGGGGGGGGGGGGGGGGGGGGGGGGGGGGGGGGGGGGGGGGGGGGGGGGGGGGGGGGGGGGGGGGGGGGGGGGGGGGGGGGGGGGGGGGGGGGGGGGGGGGGGGGGGGGGGGGGGGGGGGGGGGGGGGGGGGGGGGGGGGGGGGGGGGGGGGGGGGGGDGFGGGGFGFDFFFFFFFGGFFFFFF
@M00200:207:000000000-ALC1F:1:1101:7970:2229 1:N:0:5
ACTGGGTTTAAAGGGCTCGTAGGCGGCCAACTAAGTCGGACGTGAAATCCCCAGGCTCAACTTGGGAACTGCGTCCGATACTGGATGGCTTGAATTCGGGAGAGGGATGCAGAATTCCAGGTGTAGCGGTGAAATGCGTAGATATCTGGAGGAATACCGGTGGCGAAGGCGGCATCCTGGACCGACATTGACGCTGATGAGCGAAAGCCAGGGGAGCAAACGGGATTAGATACCCTCGTA
+
GGGGGGGGGGGGGGGGGGGGGGGGGGGGGGGGGGGGGGGGGGGGGGGGGGGGGGGGGGGGGGGGGGGGGGGGGGGGGGGGGGGGGGGGGGGGGGGGGGGGGGEGGGGGGGGGGGGGGGGGGGGGGGGGEGGGGGGGGGGGGGGGGFGGGGGGGFFAGGGCGGGGGGGGGGDEGGGGGGGGGGGGGGGGGGGGGDGGGFGGGFGEGGGGGGDFGGGGFGGGGFGDBFF@?BBBFGFFFB>3
@M00200:207:000000000-ALC1F:1:1101:12909:2291 1:N:0:5
ATTGGGTTTAAAGCGCGTGTAGGCGGCCCTGCAAGTCGGATGTGAAATCCCACGGCTCAACCGTGGAAGTGCATTCGAAACTGCAGGGCTAGAGTCCTGGAGAGGAAGGTGGAATGCTTGGTGTAGAGGTGAAATTCGTAGATATCAAGCGGAACACCGGTGGCGAAGGCGGCCTTCTGGACAGTGACTGACGCTGAGACGCGAAAGCGTGGGGAGCAAACAGGATTAGATACCCTAGTA
+
GGGGGFFGGFGGGGGGGGGGGGGGGGGCFFGGGGGGGGEGGGGGGGFGGEFGCFGGGGGGGFG=FEFFGGGCEFFGFEFEGGGFGGGGGGGGGGGFGEFGGGFEGF<DEFGGFGFCFGFGGFGFGGGGGFFDEFCDDFGFGGGGGGGGF9F@FEGFG7CGGGGFCE>@GFGCEGECGFBEGGDGFFGFGGGGGGGGGGG6CDGGGGGGG=EEGC<DDGGGDFGFF:F@FF4=FCF4FFFF
@M00200:207:000000000-ALC1F:1:1101:21011:2328 1:N:0:5
ATTGGGTTTAAAGGGTGCGTAGGCGGCCTATTAAGTCAGTGCTGAAATATCCCGGCTTAACCGGGAGGGTGGCATTGATACTGATGGGCTTGAGTAGAGTTGAGGTTGGCGGAATTGACGGTGTAGCGGTGAAATGCTTAGATATCGTCAAGAACACCTATTGCGAAGGCAGCTAACTAAGCTCAAACTGACGCTGAGGCACGAAAGTGTGGGGATCAAACAGGATTAGATACCCGGGTA
+
G9FFGGGGGFGFGEGGGGGGGGGGGGDGCFGGGFGGGGFGGGCFGCFGGGGGGGGGGEGDGGGGGGGEGGGGGGGGGGGGGGGCGGGGGFECFGGGGEGGCFGGGGGGGGGC=FGGGCECCFFG9FGGGGE<F<FGGGGEGGGD9FGGGDGFFFFGGGFFGGGFE8CCG,,BECFCGGGGGCCFGGGGGGGGGGGEGGGGEFDC*CC:<FFCGGGGFFFC9>D@)?BFFFFFG<7BDEDF
@M00200:207:000000000-ALC1F:1:1101:23364:2340 1:N:0:5
ATTGGGTGTAAAGGGTGCGTAGGCGGCGCGGAAAGTTGGGTGTGAAATCCCTCGGCTCAACCCGGGAACTGCGTCCGAGACTGGCATGCTTGAATCCGGGAGAGGGATGTGGAATTCCAGGTGTAGCGGTGAAATGCGTAGATATCTGGAGGAACATCGGTGGCGAAGGCGGCATCCTGGACCGGTATTGACGCTGAGGCGCGAAAGCCAGGGGGGCAAACGGGATTAGATACCCCTGTA
+
GGGGGGBFGGGGGGGGGGGGGGGGGGGGGGGGDECG<FFGGGGGGGGGGGGFGGGGGGGGGGGGGGGGGGFGGGGGGDDGGGGGGGGGGGFGGGGGGGGGCGDGGGGGGFGGGGGGGGGGGGGGGGGGDGGGGGFGGGGEGEFGFG;DFGGGGGGGGGEDGGCGECEDGGGGGGGGGGFFFGG5CC*;+<CFEGGG=CGGGGGGCDGGC=CFCC)>DGGGF3<>>DF*9*9FGGFF3)7@
@M00200:207:000000000-ALC1F:1:1101:23481:2356 1:N:0:5
ATTGGGTTTAAAGGGTGCGTAGGCGGTAAATTAAGTCAGAGGTGAAAGCCTGCAGCTCAACTGTAGAACTGCCTTTGATACTGGTTTACTTGAGTACAGATGAAGTGGGCGGAATGTGACAAGTAGCGGTGAAATGCATAGATATGTCACAGAACACCGATTGCGAAGGCAGCTCACTAAAGTGTAACTGACGCTGAGGCACGAAAGCGTGGGGATCAAACAGGATTAGATACCCCCGTA
+
EF,EFFG;EF@FGGGGGGGEG@CEGDGGGFFFGGGGGGGGGCFGGGGGGGGCGGGGGGDFGGDGGAFGGFGFGF,6CEFGFGG@FEGGGGGFACEFGGGECGGGGFFGGGGG@CFFEFGGGFGGGGGGGGGFGGGGGEGFEFFDGGGGFGDFGCFFGGGGGGGGGGEGGGGGGGGFGGGFGG:AECFGGGGGEGGEG>CC7FDEEGGGGGG:59CGFGG>FAF:4A:AF++:;CF:3>5:
@M00200:207:000000000-ALC1F:1:1101:23158:2378 1:N:0:5
ATTGGGTTTAAAGCGTACGTAGGCGGATGTGCAGGCATCGTGTGAAATCCCCTGGCTCAACCAGGGAACTGCTCGGTGAACCGCACGTCTTGAGGCAAGTAGAGGCTGTCGGAACGATAGGTGGAGCGGTGAAATGCGTAGATATCTATCGGAACGCCGAAGGTGAAAACAGGCAGCTGGGCTTGTTCTGACGCTAAGGTACGAAAGCGGGGGGAGCGAACGGGATTAGATACCCCAGTA
+
,;CFGFF7@<ECFGGE;FCEFEEFE::@:6FFEEGDEE<FFGGGGFC<FEFCFCGEFGFAF,BCFF7F7FFEG9?C:?6F?,64@FGC==9<@FCFGF7:5A5?DEG?=BFG:F@:+A7FFA=D@FFGGEDGFFFGFG=>FGGEAF=C,@FE7CGCEFG8CF7FGGCC9B,?55,*;C?E58CEE:AEFGDGGGG5:8?G+:9EEDC*:**:=D3<77C3)7>BE>?4?FFFDFF5>>6*
@M00200:207:000000000-ALC1F:1:1101:23546:2410 1:N:0:5
ATTGGGTTTAAAGGGTTCGTAGGCGGCCAACTAAGTCAGACGTGAAATCCTCAGGCTCAACCTGGGAACTGCGTCTGATACTGGATGGCTTGAATCCGGGAGAGGGATGCAGAATTCCAGGTGTAGCGGTGAAATGCGTAGATATCTGGAGGAATACCGGTGGCGAAGGCGGCATCCTGGACCGGCATTGACGCTGAGGAGCGAAAGCCAGGGGAGCAAACGGGATTAGATACCCCTGTA
+
GGGGGGGGGGGGGGG-;FFGGGGGGGDFD,DFFGGGGGG9CFGGGGGGGF9,6CFGG8FGGEF<,C,F@DFGCF@GGGGGGGG?FFFGGGGGGGGGC:C@:FFFGDGGGG9FGGGE?,BEFEFGGGGGGGGGGGGGGGGGGGGGGFFF9=FFGF<>DFGGGGGGGGGGGGGGGE*,BFGGF8,=C5EGGGGGGGGGGGGCEGGGGGGG*0CFGGGGEGGGGDGFFFFFFFFFGF?@3>:7
@M00200:207:000000000-ALC1F:1:1101:18461:2438 1:N:0:5
ATTGGGTTTAAAGTGTGCGCAGGCGGCGCTGCAAGTCGAGTGTGAAATCCCCGAGCTTAACTTGGGAATTGCGCTCGAAACTACGGCGCTGGAGTATGGCAGAGGAAGGTGGAATTCCACGTGTAGCGGTGAAATGCGTAGAGATGTGGAGGAACACCGATGGCGAAGGCAGCCTTCTGGGCCAATACTGACGCTCATGCACGAAAGCGTGGGGAGCAAACAGGATTAGATACCCCGGTAAGA
+
GGGGGGGGGGGGGGGGGGGGGGGGGGGGGGGGGGGGGGGGGGGGGGGGGGGGGGGGGGGGGGGGGGGGGGGGGGGGGGGGGGGGGGGGGGGGGGGGGGGGGGGGGGGGGGGGGGGGGGGGGGGGGGGGGGGGGGGGGGGGGGGGGGGGGGGGGGGGGGGGGGGGGGGGGGGGGGGFGGGGGGGGFFGGGGGGGGGGGGGGGGGGGGGGGGGGGGGGFGGGGFGFFFFFFFFFGFFFDDFEFFB
@M00200:207:000000000-ALC1F:1:1101:13237:2446 1:N:0:5
ATTGGGTTTAAAGGGTGCGTAGGCGGCTTTGTAAGTCAGTGGTGAAATATGGCAGCTCAACTGTCAGGGTGCCATTGATACTGCGGAGCTTGAGTACAGATGAGGTAGGCGGAATTGGCGGTGTAGCGGTGAAATGCTTAGATATCGTCAAGAACACCGATAGCGAAGGCAGCTTACTAGGCTGTAACTGACGCTGAGGCACGAAAGTGTGGGGAGCAAACAGGATTAGATACCCTTGTA
+
FFGGGGGGGGGGGGGGGGGGGGGGGGGDGGGGGGGGGFG@EFGGGFGGCGEEGGGGGGGGGGGFFGFGGGGGGFGCFGGGGGGGGCFFGGGGGGGGGGGFFGGGGFDGGGGFGGGGF,EFGEGGGGGGGFFGGGGGGFFGGGGGGGGCFGCGGGGGGGGGGGGGGGGGGGGGG6>EGGFGFGGGGGGGGFGGDGGGGGGFGGGGGGGCFGGGGGGGFFFGGFGFFFF4?=BBGGFF:FFF
@M00200:207:000000000-ALC1F:1:1101:16963:2457 1:N:0:5
ATTGGGTTTAAAGAGCACGCAGGCGGTTTGGCAAGTCGGATGTGAAAACCCGGAGCTCAACTCCGGGCGTGCATCCGATACTGCCCGACTAGAGGTAGGTAGGGGAGATCGGAATTCCTGGTGTAGCGGTGAAATGCGCAGATATCAGGAGGAACACCGGTGGCGAAGGCGGATCTCTGGGCCTTACCTGACGCTCAGGTGCGAAAGCTAGGGGAGCAAACAGGATTAGATACCCTCGTA
+
C@FFFFFGGGGGGDFFGGGGGEGGGGGGGGGDGGGGG@C7FEEGGGGGGGEC@FCGGGDFGGGGGGGGG@FGFGGGGGGEGGGGGGGGGGGGGGFFGGGEFGGGGGGGFGGGGGGFFGGGGGGGGGGGGFGFGGGGGGGGGDEECFFFGFDCFGGGGGGDEGGGEG5BEGGGGEGFFGFGGGFGFGGGGGGGGGGGGGGGGGGGGGGGGCGGGDCDFGGFGFFFFFFF6?BFGFFF>EFF
@M00200:207:000000000-ALC1F:1:1101:8720:2499 1:N:0:5
ATTGGGTTTAAAGGGTGCGTAGGCGGTCCTATAAGTCAGTGCTGAAATATCCCGGCTTAACCGGGAGGGTGGCATTGATACTGCAGGACTTGAGTAGAGTTGAGGTTGGCGGAATTGACGGTGTAGCGGTGAAATGCTTAGATATCGTCAAGAACACCGATAGTGAAGACAGCTAACTAAGCTCTAACTGACGCTGAGGCACGAAAGTGTGGGGATCAAACAGGATTAGATACCCTAGTA
+
GGGGGGGGGGGGGGGGGGGGGGGGGGGGGGGGGGGGGGGGGGGGGGGGGGGGGGGGGGGGGGGGGGGGGGGGGGGGGGGGGGGGGGGGGGGGGGGGGFGGGGGGGGGGGGGGGGGGGGGGGGGGGGGGGGGGGGGGGGGGGGGGGGGGGGGGGGGGGGGGGGGGGDGGGGGGGGGGGGGGGGGGGGGGGGFGDGGGGGGGGGGGGGGFGGGEGGGGFGGGGFGFFFFFFFFFGGFFFFFF
@M00200:207:000000000-ALC1F:1:1101:18350:2535 1:N:0:5
ATTGGGTTTAAAGGGTGCGTAGGCGGCCTATTAAGTCAGTGGTGAAATATCTCAGCTTAACTGAGAAGGTGCCAATGATACTGATGGGCTTGAGTACAGATGAGGTAGGCGGAATTGACGGTGTAGCGGTGAAATGCTTAGATATCGTCAAGAACACCTATAGCGAAGGCAGCTTACTAGGCTGTAACTGACGCTGAGGCACGAAAGTGTGGGGATCAAACAGGATTAGATACCCGCGTA
+
GGGGGGGGGGGGGGGGGGGGGGGGGGGGGGGGGGGGGGGGGGGGGGGGGGGGGGGGGGGGGGGGGGGGGGGGGGGGGGGGGGGGGGGGGGGGGGGGGGGGGGGGGGGGGGGGGGGGGGGGGGGGGGGGGGGGGGGGGFGGGGGGGGGGGGGGGGGGGGGGGGGGGGGGGGGGGGGGGGGGGFGGGGGGGGGGGGGGGGGGGGGGGGGGGGGGGGGGFGGGGFGFFFFFFFFFGGFFFEFF
@M00200:207:000000000-ALC1F:1:1101:7535:2543 1:N:0:5
ATTGGGTTTAAAGGGTGCGTAGGCGGGTTGGTAAGTCCGTGGTGAAATCCCCAAGCTTAACTTGGGAACTGCCGTGGATACTATCAATCTTGAATATCGTGGAGGTAAGCGGAATATGTCATGTAGCGGTGAAATGCTTAGATATGACATAGAACACCAATTGCGTAGGCAGCTTACTACACGATCATTGACGCTGAGGCACGAAAGCGTGGGGAGCAAACAGGATTAGATACCCCCGTA
+
9FFFGGGGGFGFFAEGGGGGGGGGGDFGDGGGCGGGGGGGGGFGDEGGGDFGGGGGFAEGGGGGGFGGGGEFFFGGGDGGGGGGGGGGGGGGFGGEFDFGGD7EEGGC<FGGG:FGGGFGFGFGGFFD@CFGGGGCFFGGCDFFGGDFGFGAFGGGGGGFGGFGGGGGGFFGDGGFFDFGGGGGFGCEF:CGGG77CFCFGGDGDDGGDEE*><3>BGGGGFGFFFFFFFFFGGFFFFFF
@M00200:207:000000000-ALC1F:1:1101:9570:2554 1:N:0:5
ATTGGGTTTAAAGGGCGCGTAGGCGGTCTTGTAAGTCTCGTGTGAAATCCCTCGGCTTAACTGAGGAACTGCACGGGAAACTGCCGGGCTTGAGTTCGGGAGAGGGAAGCGGAATTCCGGGTGTAGCGGTGAAATGCGTAGATATCCGGAGGAACACCGGTGGCGAAAGCAGCGCGCTGGATCCCTTCTGACGCTGAGGCGCGAAAGCCAGGGGAGCGAACGGGATTAGATACCCTCGTA
+
GGGGGGGGGGGGGGGGGGGGGGGGGGGGGGGGGGGGGGGGGGGGGGGGGGGGGGGGGGGGGGGFGGGGGGGGGGGGGGGGGGGGGGGGGGGGGGGGGGGGGGGGGGGGGGGEGGGGGGGGGGGGGGGGGGGGGGGGGGGGGGGGGGDGGDEDGGGGGGGGFGGGGGGGGGGGGDGGGGGGGGGFEGGGGGGGGGGGGGGGGGGGGGGGGGGGEGGGFDGGGFG>5>FFFFBFGGFFFFFF
@M00200:207:000000000-ALC1F:1:1101:23530:2559 1:N:0:5
ATTGGGTTTAAAGGGTGCGTAGGTGGCTTTTTAAGTCAGGGGTGAAAGACGGTAGCTTAACTATCGCAGTGCCTTTGATACTGAAGAGCTTGAATGAACTAGAGGTAGGCGGAATGTGACAAGTAGCGGTGAAATGCATAGATATGTCACAGAACACCAATTGCGAAGGCAGCTTACTATGGTTTTATTGACACTGAGGCACGAAAGCGTGGGGATCAAACAGGATTAGATACCCCCGTA
+
GGFGGGGGGGGGGGGGGGGGGGGGGGGGGGGGGGGGGGGGGGGGGGGGGGGGGGGGGGGGGGGGGGGGGGGGGGGGGGGGGGGGGGGGGGGGGGGGGGGGGGGGGGGGGGGGGGGGGGGGGGGGGGGGGGGGGGGGGGGGGGGGGGGGGGGGGGGGGGGGGGGGGGGGGGGGGGGGGGGGGGCFGGGGGGGGCGGDFFGGEGGGGGGGGGGGDDGGFGGGGFGFFFFFFFFFF>A>>DF>
@M00200:207:000000000-ALC1F:1:1101:21868:2588 1:N:0:5
ATTGGGTTTAAAGGGCTCGTAGGCGGTTTGTCGCGTCGGGAGTGAAAACTCAGGGCTCAACCCTGAGCGTGCTTCCGATACGGGCAGACTAGAGGTATGCAGGGGAGAACGGAATTCCTGGGGTAGCGGGGGAAGCCGCAGTAATAAGGGGGACAACCGTGGGCGAGGGGGGTTTCTGGGGCAGGCCTGACCGCGGAGGGGCGAAAGCATGGGAGGCGAACGGGTTTAGAACCCCAAGAA
+
AFGGGGGGGGGGGGGGGGGGGGGGGGGGGGGGGGGGGGDGGGGGGGGGGGGGGFFGGGGGGGGGEFGGGGGGGGGGDDGGGGGGGGEGGGFGGGGGGGGCGGGDGGGDGFGGGDFGGFCF,++8++3@++5*>**341***1,2,2,7,+4*C:<*=*B8*=***2*:**:8C8:9++<:*****1A+**+0**)1*2***))2>))*0+<85**).)9)/)*7).)/*)**1>B))))8
@M00200:207:000000000-ALC1F:1:1101:19021:2598 1:N:0:5
ATTGGGTTTAAAGGGCGCGTAGGCGGGATGGCAAGTCGGTCGTGAAAGCCTTCGGCTCAACCGAAGAACGTCGGCCGATACTGCCGTTCTTGAGGGATGCAGAGGAGACTGGAATTCCCGGTGTAGCGGTGAAATGTGTAGAGATCGGGAGGAACACCGGTGGCGAAGGCGGGTCTCTGGGCATCTCCTGACGCTGAGGCGCGAAAGCGTGGGGAGCAAACGGGATTAGATACCCTGGTA
+
GGGGGGGGGGGGGGGGGGGGGGGGGGGGGGGGGGGGGGGGGGGGGGGGGGGGGGGGGGGGGGGGGGGGGGGGGGGGGGGGGGGGGGGGGGGGGGGGGGGGGGFGDGGGGGGGGGGGGGGGGGGGGGGGGEGGGFGGGGGGFGGGGGGGGGGGGGGGGGGGGGGGGGGGGGGGGGGGGGGGGGGGGGGGGGGGGGGEGGGGGGGGGGGGGGGGGG<CDGGGGFGFEEFFFFFFGGFFF:FF
@M00200:207:000000000-ALC1F:1:1101:20606:2598 1:N:0:5
ATTGGGTTTAAAGGGCTCGTAGGCGGTTTGTCGCGTCGGGAGTGAAAACACACAGCTTAACTGTGTGCTGGCTTCCGATACGGGCAGACTAGAGGTATGCAGGGGAGAACGGAATTCCTGGTGTAGCGGTGAAATGCGCAGATATCAGGAGGAACACCGGTGGCGAAGGCGGTTCTCTGGGCATTACCTGACGCTGAGGAGCGAAAGTGTGGGGAGCGAACAGGATTAGATACCCCCGTAAGA
+
GGGGGGGGGGGGGGGEGGGGGGGFGGFGGGGFGGGGGGGGGGGGGGGGGGGGEGGGGDFGGGGGGGGGGGGGGGGGGGGGGGGGGGGDGGGGGGGGGGGGGGGGGGEFGFFGGGGGGGGGGGGGGGGGGDGG@FGGFGGGGGFGGGGGGGGGDGGGGGGGGGGGGGGDCGGGGDEFGGGGGGGGE7CGGGGGGGDC=FCC=CGCGDG:+<CGGGDGDDGC9<DF7F?6@F=8CGFFFFEFFF<
@M00200:207:000000000-ALC1F:1:1101:22264:2605 1:N:0:5
ATTGGGTTTAAAGGGCGCGTAGGCGGCCTTCTAAGTCAGACGTGAAATCCCTCGGCTCAACCGGGGAACTGCGCCTGAGACTGGAAGGCTTGAATCCGGGAGAGGGATGTGGAATTCCAGGTGTAGCGGTGAAATGCGTAGATATCTGGAGGAACACCGGTGGCGAAGGCGGCATCCTGGACCGGTATTGACGCTGAGGCGCGAAAGCCAGGGGAGCAAACGGGATTAGATACCCTCGTA
+
GGGGGGGGGGGFGDGGGDGGGGEGGGGGG@FFGGGGGGACFGECGGGGGGGFFGGGGGGGGGGGEGCEF=<D:+4FEGGEGFFFFFBFGF<FFCFGGDGDGGEDGG7,CDFGGGGGDFFGD=DDFDDED:CFGGGGGGE7:FFDFF9FGGGGGGCAFG7CFGGGEGEEC7EEDEEEGGGFF@9ED:CGFFF?E=GDGFFGGGGGGD)9:CGGDD<DEGF64>GBB3?FFFFFFFF?5>FD
@M00200:207:000000000-ALC1F:1:1101:20496:2608 1:N:0:5
ACTGGGTTTAAAGGGTGCGTAGGCGGCGCAGTAAGTCAGGAGTGAAAGTTTGCGGCTCAACCGTAAAATTGCTTTTGATACTGCTGTGCTAGAATTAGGATGAGGTCAGCGGAATGTGGCATGTAGCGGTGAAATGCATAGATATGCCATAGAACACCAATTGCGAAGGCAGCTGGCTAGACCTATATTGACGCTGAGGCACGAAAGCGTGGGGAGCGAACAGGATTAGATACCCCAGTA
+
GGGGGGGGGGGGGGGGGGGGGGGGGGGGGGGGGGGGGGGGGGGGGGGGGGGGGGGGGGGGGGGGGGGGGGGGGGGGGGGGGGGGGGGGGGGGGGGGGGGGGGGGGGGGGGGGGGGGGGGGGGGGGGGGGGGFGFFGGGGGGGGGGGGGGGGGGGGGGGGGGGGGGGGGGGGGDGGGGGGGGGGGGGGGGGGGGGGGGFF5CGGGGGGGGGGGGGGGFGGGDFGFFFFF==8@FFFFF3:?
@M00200:207:000000000-ALC1F:1:1101:10188:2618 1:N:0:5
ATTGGGTATAAAGGGCGTGTAGGCGGTTTGTTAAGTCATGTGTGAAAACCCTCGGCTCAACCGGGGAAGGGCGCATGAAACTGGCAAGCTAGAGTACCAAAGAGGGGGGTGGAATTCCCGGTGTAGCGGTGAAATGCGTAGATATCGGGAGGAACACCTGTGGCGAAGGCGGCCCCCTGGTTGGATACTGACGCTGAGACGCGAAAGCGTGGGGAGCAAACAGGATTAGATACCCTAGTA
+
FFGGFF@9EF@CFEGDF6FBFFFGGGGGGGA,FEGGGCCACF@F<EFCFGGF<6BFGGGGFGGDB@:???FGGC+8FFDEGGCB<FGFFF?FEFFF9F<?FG,=F+4F<>FCCC9FCCEFEFE<FACEGGDFFCGFFGGGGGGFGGGEGGGGDEC*C/A6<EFGGGCEEF>EEC5CEEGG0+;>8?F+CCEFGEDEGGGGG3CEE3<CE7CE=777@D5CCFF4<9=?F66=76??4>=F
@M00200:207:000000000-ALC1F:1:1101:12738:2627 1:N:0:5
ATTGGGTTTAAAGGGCTCGTAGGCGGTCCGTCACGTCGGGAGTGAAAACTCAGGGCTCAACCCTGAGCGTGCTTCCGATACGGGCGGACTAGAGGTATGCAGGGGAGAACGGAATTCCTGGTGTAGCGGTGGAATGCGCAGATATCAGGAGGAACACCGGTGGCGAAGGCGGTTCTCTGGGCATTACCTGACGCTGAGGAGCGAAAGCATGGGGAGCGAACAGGATTAGATACCCGGGTA
+
EFGGGGFG>DFGFGGDGGGGGGGGGGGDGGGGGGGGGEGGDGGGGGCFEGGGF<FE<FFFGGEGGGGGGGGGGGGGGGFCEFGGGFGGCCFGFFFGGGE,FFGGGGG7FFGGGGFFGGC=C@FFGFDGGCFGGGGGGGDGE7DFFGDCGF<:F@FGFG>EEC8FECEEECBECCGGDGGFGGGCFFFFDFGGGGGC8@56C5/C7DC4C?F85<CDEGGDGFGF5:4?FF4@F7?D33<5
@M00200:207:000000000-ALC1F:1:1101:9104:2659 1:N:0:5
ATTGGGTTTAAAGGGTGCGTAGGCGGCGCAGTAAGTCAGGAGTGAAAGTTTGCGGCTCAACCGTAAAATTGCTTTTGATACTGCTGTGCTAGAATTAGGATGAGGTCAGCGGAATGTGGCATGTAGCGGTGAAATGCATAGATATGCCATAGAACACCAATTGCGAAGGCAGCTGGCTAGACCTATATTGACGCTGAGGCACGAAAGCGTGGGGAGCGAACAGGATTAGATACCCGGGTA
+
GGGGGGFGGGGGGGGGGGGGGGGGGGGGGGGGGGGGGGGGFGEGFGGGGGGGGGGGGGGGGGGGGGGGGGGGGGGGGGGGGGGGGGGGGGGGGGGGGGGGGGGGGGGGGGGGGGGGGGGGGGGGGGGGGGGFFFGGGGGDFGGGGGGGGGGGGGGGGGGFGGGGGGGGGGCEGGGGGGGFGGFGGGFGGGGGGGGGGGGGGFGGEGDFGEGGGGGGFDC<D>FFFFF@@FF67CFFFFBD
@M00200:207:000000000-ALC1F:1:1101:24739:2666 1:N:0:5
ATTGGGCATAAAGGGCGCGTAGGTGGTCTGCTAAGGGTGTGGTGAAAGCCCGGGGCTCAACCCCGGGTCGGCCGTGCCGACTGTTAGACTAGAGTACTGTAGGGGCAGGCGGAATTCCGGGTGTAGCGGTGGAATGCGTAGAGATCCGGAGGAAGACCGGTGGCGAAGGCGGCCTGCTGGGCAGTTACTGACACTGAGGCGCGACAGCGTGGGGAGCAAACAGGATTAGATACCCGCGTA
+
EFFF9FGFGGGGGGGGGGGGGEEAEGGGFF,;6EAFGFG@6:CCFGGGGGG@CFEEGGGGFGG:>CGGGCEGGEE=@CFGGDGFFFGGGGGGFGGFFCCFGFFGGEEE@7FEGGGDGGGGDGGGGFGGGGGGGGFDGGBF7F;<F:FFGFCGGAGGGGGGGGDGGDED7CBECGEFGFFDCGDEGGFGGGGF+<FGGFCGGGGGCD><E:EGCDDD3C<FGFC45@@6=F49F09)8.8>
@M00200:207:000000000-ALC1F:1:1101:9531:2681 1:N:0:5
ATTGGGTTTAAAGGGTGCGTAGGTGGCCTATTAAGTCAGTGTTTAAAGTCTGCAGCTTAACTGTAGTTATGGCATTGATACTGATAGGCTTGAGTAAAGTTGAGGTAGGCGGAATTGAAGGTGTAGCGGTGAAATGCATAGATATCTTCAAGAACACCGATTGCGAAGGCAGCTTACTAAGCTTTAACTGACACTGAGGCACGAAAGCGTGGGGATCAAACAGGATTAGATACCCGCGTA
+
FFGGGGGGGGGGGFGGGGGGGGGGGGGGFGGGGGGGGGFECEFCGGGFCFFFFGGGGGGGGGGGCFDFFFGDFDGFFFGGGGGFFDGGGGDGGGGGDFFEEFGGGEEGGFDGGGGGG?FGGGGGGGGGGGGFGGGGGFGGGAFGGGGFEGAFGGFGGGGGGEFGGGGGGGGGGECFGGEDGGGFCFFGGGGGGGGGGGGGEGGGGGGGGGGGGGGDFGGGGFGFFFFFFFFFGGF4BE>)
@M00200:207:000000000-ALC1F:1:1101:9711:2778 1:N:0:5
ACTGGGTTTAAAGGGCGCGTAGGCGGCTTGGCAAGTGAAAGGTGAAATCCCTCGGCTCAACCGAGGAACTGCCTTTCAGACTGCTTTGCTTGAGTCCGGGAGAGGTGAGTGGAATTCCCAGTGTAGCGGTGAAATGCGTAGATATTGGGAGGAACACCAGTGGCGAAGGCGGCTCACTGGACCAACATTGACGCTGAGGAGCGAAAGCTAGGGGAGCAAACGGGATTAGATACCCCCGTA
+
GGGGGGGGGGGGGGGGGGGGGGGGGGGGGGGGGGGGGGGGGGGGGGGGGGGGGGGGGGGGGGGEEGGGGGGGGGGGGGGGGGGGGGGGGGGGGGGGGGGGGGGGGGGGGGGGGGGGGGGGGGGGGGFGGGGFGGGGGGGDFEGGGGGGGGGGGGGGGGGGGGGGDGGGGGGGGGGGGGGGGGGGGGGGGGGGDGGGGGFGDG:E7<CGGGGGDGGGFGGGG:DDFEFFFFFF?FFFEEFF
@M00200:207:000000000-ALC1F:1:1101:24908:2783 1:N:0:5
ATTGGGTTTAAAGCGCACGCAGGTGGCTGAGTCAGTCGATTGTGAAAGCCCTGGGCTTAACCTGGGAATTGCAGTCGATACTACTCAGCTAGAGTATGGGAGAGGGTAGTGGAATTCCCGGTGTAGCGGTGAAATGCGTAGATATCGGGAGGAACATCAGTGGCGAAGGCGGCTACCTGGCCCAATACTGACACTCAGGTGCGCCAGCGTGGGGAGCAAACAGGATTAGATACCCTAGTA
+
GGGGGGGGGGGGAFFDGGEGGGGFGGGGGGGFFCEGGGGGFGGGCFFGGGGGGFGFGGGGGGGGGGGFGFFGGGGGGGGFGFFGGGGGGEFDFCFGEFFGFGGGEGEFC<=<FGGGGGGD7:F?FEFGDFGCFGFCFGG7:FDFGGFGGGGGGGGGGGGGFGEGEGE@>EGCEGGGD9C,DFGGGF?A9:BFCF?FFG?EGG3*=/5<EEG577:DDD<**794:?F@F@79DGFFF46*
@M00200:207:000000000-ALC1F:1:1101:7722:2794 1:N:0:5
ATTGGGTTTAAAGGGCGCGTAGGCGGTCGCCTAAGTCGGACGTGAAATCCCCAAGCTTAACTTGGGAACTGCGTCCGATACTGGGTGACTTGAGTTCGGGAGAGGAATGTGGAATTCCAGGTGTAGCGGTGAAATGCGTAGATATCTGGAGGAACACCGGTGGCGAAGGCGGCATTCTGGACCGAAACTGACGCTGAGGCGCGAAAGCCAGGGGAGCAAACGGGATTAGATACCCCTGTA
+
GGGGGGGGGGGGGGGGGGGGGGGGGGGGGGGGGFGGGGGGGGGGGGGGGGGGGGGGGGEGGGGGGGGGGGGGGGGGGGGGGGGGGGGGGGGGGEGGGGGGCFGGGCFEGGGGGGGGGGGGGGGGGGGGGGGGGGGGGGGGG@FGGGGGGGGGGGGFGGGGGGGFEGEGGGGGGEGGGGGGGGGGGGGGGGGGGGG5CFFGGGCG5DDGGGGGGDGGDGGGGF<DDEFFF??FGFFFF>FF
@M00200:207:000000000-ALC1F:1:1101:16476:2806 1:N:0:5
ACTGGGTATAAAGAGCTCGTAGGCGGCTTGTCGCGTCGAATGTGAAATCCCGTGGCTCAACCGCGGGTCTGCATTCGATACGGGCAGGCTCGAGTTCGGTAGGGGAGACTGGAATTCCTGGTGTAGCGGTGACATGCGCAGATATCAGGAGGAACACCGGTGGCGAAGGCGCGTCTCTGGGCCGATCCTGACGCTGAGGAGCGAAAGCGTGGGGAGCGAACAGGATTAGATACCCCCGTC
+
<6C666CFFCFCCFGG@<@F;FFGG7FCC:;6,9@@7+8C@FFA,C@EE,EF,:@:CEFED,66+++84BBFFFF9,9BEGCC+=B+@FD,4+C84FFEC<++>:++:BB<>83BF<,FBE>>FBAE:+F::,@=:<FC>*1>F<F9FF,>*><B><1::FFG78C58B@8**3:1C?C+@CFC58*;<CFF5CDG*:*+/9C5E))9**::ED5CBDC/)7*>46*/96=*2C)7@F5.
@M00200:207:000000000-ALC1F:1:1101:17610:2816 1:N:0:5
ATTGGGTTTAAAGGGCGCGTAGGCGGGTGCTCAAGTCTGTGGTGAAATCCTCCGGCTCAACCGGAGAACTGCCATGGATACTGGGTGCCTCGAGGGTGATAGGGGTATGCGGAACTATCGGTGGAGCGGTGAAATGCGTTGATATCGATAGGAACTCCGGTGGCGAAGGCGGCATACTGGATCACTTCTGACGCTGAGGCGCGAAAGCCAGGGGAGCGAACGGGATTAGATACCCGAGTA
+
GGGGGGGGGGGGGGGGGGGGGGGGGGGGGGGGGGGGGGGGGGGGGGGGGGGGGGGGGGGGGGGGGGGGGGGGGGGGGGGGGGGGGGGGGGGGGGGGGGGGGGGGGGGGGGGGGGGGGGGGGGGGGGGGGGGGGGGGGGGGGGGGGGGGGGGGGGGGGGGGGGGGGGGGGGGGGGGGGGGGGFGGGGGGGGGGGGGGGGGGGGGGGGGGGGGGGGGGFGGGGFGFFEFFFFFFGGFFFFFF
@M00200:207:000000000-ALC1F:1:1101:23266:2851 1:N:0:5
ATTGGGTTTAAAGGGCGCGTAGGCGGCCTGTTAAGTCGAACGTGAAATCCCTAGGCTCAACCTAGGAACTGCGTCCGATACTGGCAGGCTTGAATCCGGGAGAGGGATGTGGAATTCCAGGTGTAGCGGTGAAATGCGTAGATATCTGGAGGAACACCGGTGGCGAAGGCGGCATCCTGGACCGGTATTGACGCTGAGGCGCGAAAGCCAGGGGAGCAAACGGGATTAGATACCCCTTA
+
FGGGGGGGGGFGGGGGGGGGGGCGGGGGGGGGGGGFG@EGGGGGGGGGGGGGGEGGDGGFGGGGGGGGGFFGEGGGGEFEGGGGGGGGGGGGGGDGGGGGGGGGDGGGGGGFGGGGGGGGGGGGFAFCFFEEEFFFGEFEGGGGGGGGGGGCF@FGGGCCFFGGGGGGDGGGGGGGGFGGGFDEEEGGFGGGGDGGGGGGGGDGGDGGF67FGD7DBD775>D3)7)66@FFCD;>@>?
@M00200:207:000000000-ALC1F:1:1101:9893:2866 1:N:0:5
ATTGGGTTTAAAGGGTGCGTAGGCGGCTTTGTAAGTCAGTGGTGAAATATGGCAGCTCAACTGTCAGGGTGCCATTGATACTGCGGAGCTTGAGTACAGATGAGGTAGGCGGAATTGACGGTGTAGCGGTGAAATGCTTAGATATCGTCAAGAACACCGATAGCGAAGGCAGCTTACTAGGCTGTAACTGACGCTGAGGCACGAAAGTGTGGGGATCAAACAGGATTAGATACCCTAGTA
+
GGGGGGGGGGGGGGGGGGGGGGGGGGGGGGGGGGGGGGGGGGGGGGGGGGGGGGGGGGGGGGGGGGGGGGGGGGGGGGGGGGGGGGGGGGGGGGGGGGGGGGGGGGGGGGGGGGGGGGGGGGGGGGGGGGGGGGGGGGGGGGGGGGGGGGGGGGGGGGGGEGGGGGGGGGGGGGGGGGGGGGGGGGGGGGGG=EGGGGGGGGGGGGGGGGGGGGDGFGGGGFGFFFFFFFFFGFFFFFFF
@M00200:207:000000000-ALC1F:1:1101:18323:2869 1:N:0:5
ACTGGGTTTAAAGGGCGCGTAGGCGGCCACCGCAAGTCAATTGTGAAATCTCCGGGCTTAACTCGGAAAGGTCAACTGATACTGCGGGGCTAGAGTGCGGAAGGGGCAACTGGAATTCTCGGTGTAGCGGTGAAATGCGTAGATATCGAGAGGAACACCTGCGGCGAAGGCGGGTTGCTGGGCCGACACTGACGCTGAGGCGCGAAAGCCAGGGGAGCGAACGGGATTAGATACCCCTGTA
+
GGGGGGGGGGGGGGGGGGGGGGGGGGGGGGGGGGGGGGGGGGGGGGGGGGGGGGGGGGGGGGGGGGGGGGGGGGGGGGGGGGGGGGGGGGGGGGGGFGGGGGGGGGGGGGGGGGGGGGGGGGGGGGGGGGGGGGGGGGGGGGEGGGGGGGGGGGGGGGGGGGGGGGGGGGGGGGGGGGGGGGGGGGGCEGGGFGGGGGGGGGGGGGGGG=FGGGGGFGGGGFGFF3>??FFBGGFF:@FFF
@M00200:207:000000000-ALC1F:1:1101:23644:2870 1:N:0:5
ATTGGGTTTAAAGGGTGCGCAGGTGGTCGGGTAAGTCTGATGTGAAATCCCGCAGCTTAACTGCGGAATGGCATTGGATACTATTCGGCTAGAGGGTTGGAGGGGGGACTGGAATTCTCGGTGTAGCAGTGAAATGCGTAGATATCGAGAGGAACACCAGTGGCGAAGGCGGGTTGCTGGGCTGACACTGACGCTGAACTGCGAAAGCTAGGGGAGCGAACGGGATTAGATACCCTAGTA
+
GGGGGGGGGGGGGGGGGGGGGGGGGGGGGGGGGGGGGGGGGGGGGGGGGGGGGGGGGGGGGGGGGGGGGGGGFGGGGGGGGGGGGGGGGGGGGGGGGGGGFGGGGGGGGGGGCGGGGGGGGGGGGGGGGGGGGGGGGGGGGGGGGGGGGGGGGGGGGGGGGGGGDGGGGGGGGGGGGGGGGGGGCGGGGGGGGGGGGGGGGGDCCGGGGCGGGCCC@DDGGFGFFF@4?=BFGFFFFFFF
@M00200:207:000000000-ALC1F:1:1101:14037:2873 1:N:0:5
ACTGGGTGTAAAGGGTGCGTAGGCGGTTATATAAGTCAGTGCTGAAATATCCCGGCTTAACCGGGAGGGTGGCATTGATACTGTATGACTTGAGTAAAGTTGAGGTTGGCGGAATTGACGGTGTAGCGGTGAAATGCTTAGATATCGTCAAGAACACCGATTGCGAAGGCAGCTAACTAAGCTTTAACTGACGCTGAGGCACGAAAGTGTGGGGATCAAACAGGATTAGATACCCCTGTA
+
GGGGGGGGGGGGGGGGGGGGGGGGGGGGGGGGGGGGGGGGGGGGGGGGGGGGGGGGGGGGGGGGGGGGGGGGGGGEFGGGGGGGGGGGGGGGGGGGGGGGGGGGGGGGGGGGGGGGGGGGGGGGGGGGGGGGGGGGGGGGGGGGGGGGGGGGGGGGGGGGGGGGGGGGGGGGGDCFGGGGGGGGGGGGGGGGGGGGGGGGGGGGGGGFGGGGGGGGFGFGGFGFFFFFFFFFGGFFFFFF
@M00200:207:000000000-ALC1F:1:1101:22045:2879 1:N:0:5
ACTGGGCTTAAAGGGCGCGTAGGTGGCCCGGTCAGTCTTTGGTGAAAGCGCGGGGCTCAACCCTGCGTCGGCCAGGGATACTGCCGCGGCTGGAGCACTGTAGAGGCAGGCGGAATTCCGGGTGTAGCGGTGGAATGCGTAGAGATCCGGAAGAACACCGGTGGCGAAGGCGGCCTGCTGGGCAGTTGCTGACACTGAGGCGCGACAGCGTGGGGAGCAAACAGGATTAGATACCCGAGTA
+
GGGGGGGGGGGGGGGGGGGGGGGGFGGGGGGGGGGGGGGGGGGGGGGGGGGGGGGGGGGGGGGGGGGGGGGGGGGGGFFGGGGGGGGGGGGGGGGGGGGGGGGGGGGGGGGGGGGGGGGGGGGGGGGGGGGGGGGGGGGGGDGGGGGGGGGGDGFDGGGGGGEGGGGGGGGGGGEGGGGFGGGGGGGGGGGGGGGFFGGGGDGD*9DGGGGGDGGCDDCGGFGFF>6=?FFFFG:FE:B>)
@M00200:207:000000000-ALC1F:1:1101:19226:2881 1:N:0:5
ATTGGGTTTAAAGTGTGCGCAGGCGGCTGAGCAAGTCGAGTGTGAAATCCCCGGGCTTAACTTGGGAATTGCGCTCGAAACTACTTGGCTGGAGTATGGCAGAGGAAGGTGGAATTCCACGTGTAGCGGTGAAATGCGTAGAGATGTGGAGGAACACCGATGGCGAAGGCAGCCTTCTGGGCCAATACTGACGCTCATGCACGAAAGCGTGGGGAGCAAACAGGATTAGATACCCCCGTA
+
GGGGGGEGGFFGGGGGGGGGGGGGGGGGGGGGGGGGFFGGGGGGGGGGGFGGGGGGGGGGGGGGGGGGGGGGGGGGGGGGGGGGGGGGGGGEGGFFEGFGGGGGGGGGGGGGGGGGGGGGGGGGGGGGGCCGFGGGGGGGGGFFGGGGGGFFGGFGFGGDGEGGGGGGGGGGGFFGGGGFCCFGGGDGFFFGGGGGGGGGGGGGGDDFC55:EDDCDFG:54*55?@??FF?F4<>DEFB
@M00200:207:000000000-ALC1F:1:1101:21082:2884 1:N:0:5
ATTGGGTGTAAAGGGTGCGTAGGCGGCCTTATAAGTCAGTGGTGAAAGCCCATCGCTCAACGATGGAACTGCCATTGATACTGTAAGGCTTGAGTACAGACGAGGTAGGCGGAATTGATGGTGTAGCGGTGAAATGCATAGATACCATCAAGAACACCGATTGCGTAGGCAGCTTACTAGGCTGTAACTGACGCTGAGGCACGAAAGCGTGGGGAGCGAACAGGATTAGATACCCCCGTA
+
GGGGGGGGGGGGGGGGGGGGGGGGGGGGGGGGGGGGGGGGGGGGGGGGGGGGGGGGGGGGGGGGGGGGGGGGGGGCFGGDGGGGGGGFGGGGGGGGGGGGGGEGGGGGGGGGGGGGGGGGGGGGGGGGGGGGGGGGGGGGGGGGGFGGGGGGGGGGGGGGGGGGGGGGGGGGGGGGGGGGGGGGGGGGGGGGGGGGGGGGGGDGG55DCGGGGGDGFGGDGFFFFFFFFFFFGGFFBEEB
@M00200:207:000000000-ALC1F:1:1101:12938:2907 1:N:0:5
ATTGGGCTTAAAGGGCTCGTAGGCGGCCAACTAAGTCACACGTGAAATCCCCAGGCTTAACCTGGGAACTGCGTGTGATACTGGATGGCTTGAATTCGGGAGAGGGATGCAGAATTCCAGGTGTAGCGGTGAAATGCGTAGATATCTGGAGGAATACCGGTGGCGAAGGCGGCATCCTGGACCGACATTGACGCTGAGGAGCGAAAGCTAGGGGAGCAAACGGGATTAGATACCCTGGTA
+
FGGGGGGGGGGGGDGGGGGGGGGGGGGGGGCAFGGGGFFG<FFGGGGCFFFFCFFGGGGGFGG8FFCFGGGGGG7BFDFGGGGGGFFGGGFGG?A9,CE7:C7FGGGG@FFGGGGGGGGGGGEFFGGGGGEDGGGGDGGDCFGGFGGGGGGGGGGGGGGGGGGGGGGGGGGGGGGGGGGGGGGE=EG8@FDGGGGGCGFCGGGGGGGG7CFCCDDD@FGGG5CDB>FFFFFFGG??@FFF
@M00200:207:000000000-ALC1F:1:1101:8282:2943 1:N:0:5
ATTGGGTTTAAAGGGCTCGTAGGCGGTTTGTCGCGTCGGGAGTGAAAACCAGGTGCTTAACACCTGGCTTGCTTTCGATACGGGCAGACTAGAGGTATGCAGGGGAGAACGGAATTCCTGGTGTAGCGGTGAAATGCGCAGATATCAGGAGGAACACCGGTGGCGAAGGCGGCATCCTGGACCGGTATTGACGCTGAGGCGCGAAAGCCAGGGGAGCAAACGGGATTAGATACCCCAGTA
+
GGGFGGGCEGGGGGGGGGFGGGGGGGGGGGGFGGGFGGGGCGCFCGGGFCEGGGFDFGGGFGFGFFGFGGGGGGGGGGGFGGGGGGGDFGGF?FGE@<?FCFGGGEGGGFGGC=FD,AFGGGCGGGFGGEEGGGFGFFGGGD9BFFEFGGDF<CFGCFGGEEGFEE8CGCEGEDE8<BFGGGGGG=ECEGF277CGGGGGGGGCEGCCC7EDGDDD355DFFD:B>:?FFF?7C7)8766
@M00200:207:000000000-ALC1F:1:1101:19124:2948 1:N:0:5
ATTGGGCTTAAAGGGCGCGTAGGCGGGATGACAAGTCGGTCGTGAAATCCCTGGGCTCAACTCAGGGGGGTCGGCCGATACTGCCATTCTTGAGGGATGCAGAGGAGACTGGAATTCCCGGTGTAGCGGTGAAATGTGTAGAGATCGGGAGGAACACCGGTGGCGAAGGCGGGTCTCTGGGCCGATACTGACGCTGAGGAGCGAAAGCGTGGGGAGCGAACAGGATTAGATACCCGGGTA
+
GGGGGGGGGGGGGGGGGGGGGGGGGGGGGGGGGGGGGGGGGGGGGGGGGGGGGGGGGGGGGGGGGGGGGGGGGGGGGGGGGGGGGGGGGGGGGGGGGGGGGGGGGGGGGGGGFGGGGGGGGGGGCGGGGGGGGGGGGGGGGGGFGGFEGGEGGGGGGGGGGGGGGDGGDGGGGEGGGGFGGGGGGGGGGGCC=EGGGGGGGGGGGGGGG==EGGCDE<57CEDFFFFFFFFFGFFFFFFF
@M00200:207:000000000-ALC1F:1:1101:6461:2973 1:N:0:5
ATTGGGTTTAAAGGGCTCGTAGGTGGCCAACTAAGTCAGACGTGAAATCCCCAGGCTCAACTTGGGAACTGCGTCTGATACTGGATGGCTTGAATTCGGGAGAGGGATGCAGAATTCCAGGTGTAGCGGTGAAATGCGTAGATATCTGGAGGAATACCGGTGGCGAAGGCGGCATCCTGGACCGAGATTGACACTGAGTGAGCGAAAGCCAGGGGAGCAAACGGGATTAGATACCCTTGTA
+
FFGGGGGGGGGGGGGGGGGCFGGEGGGGGGGGGGGGGGGGGGGGGGGGGGGGDGGGGGGGGGDGGGFF7FAFDGCGGGGGGGGGGFGGGGGGGFFGGFFGGGGGGGGGGGGGGGGGGGGGGGGGGGFGGGGGGGGGGGGGGGGGGGGGGGGGGGCGGGDGGGGGGGGGGGGGGCGEGGGGGGGG*=*=CGGGCGGGCCC?C7CEGGD8C6=FFDDC;DGG6>GFE>@F?F=BGGFFF:?@F
@M00200:207:000000000-ALC1F:1:1101:21196:2987 1:N:0:5
ACTGGGTATAAAGGGTGCGTAGGCGGGTCTTTAAGTCAGGGGTGAAATCCTGGAGCTCAACTCCAGAACTGCCTTTGATACTGAAGATCTTGAGTTCGGGAGAGGTGAGTGGAACTGCGAGTGTAGAGGTGAAATTCGTAGATATTCGCAAGAACACCAGTGGCGAAGGCGGCTCACTGGCCCGATACTGACGCTGAGGCACGAAAGCGTGGGGAGCAAACAGGATTAGATACCCCAGTA
+
GGGGGGGGGGGGGGGGGGGGGGGGGGGGGGGGGGGGGGGGGGGGGGGGGGGGGGGGGGGGGGGGGGGGGGGGGGGGGGGGGGGGGGGGGGGGGGGGGGGGGGGGGGGGGGGGGGGGGGGGGGGGGGGGGGGFGGGGGGGGGGGGGGGGGGGGGGGGGGGGGGGGGEGGGGGGGGGGGGGGGFGGGGGGGGGGGGGGGGGGGGGGGDDGGGGGGGGGFGGGGFGFFFFFFFFFGGFFFEFF
@M00200:207:000000000-ALC1F:1:1101:25167:3019 1:N:0:5
ATTGGGCGTAAAGCGCGTGTAGGCGGCACGGCATGTCGGATGTGAAATCCCATGGCTCAACCATGGAAGTGCACCCGAAACTGCCGAGCTCGAGTCTCGGAGAGGAAGGTGGAATGCTTGGTGTAGAGGTGAAATTCGTAGATATCAAGCGGAACACCGGTGGCGAAGGCGGCCTTCTGGACGATGACTGACGCTGAGACGCGAAAGCGTGGGGAGCAAACAGGATTAGATACCCGAGTA
+
GGGGGGGGGGGGGGGGGGGGGGGGGGGGGGGGGGGGGGGGGGGGGGGGGGGGGGGGGGGGGGGGGGGGGGGGGGGGGGGGGGGGGGGGGGGGGGGGGGGGGGGGGGGGGGGGGGGGGGGGGGGGGGGGGGGGGGGGGGGGGGGGGGGGGGGGGGGGGGGGGGGGGGGGGGGGGGGFGGGGFGGGGGGGGGGGGGGGGFCFGGGGGGGGGGGGEGGGFGGGGFGFFFFFFFFFCFF>>BFF
@M00200:207:000000000-ALC1F:1:1101:9030:3023 1:N:0:5
ATTGGGTGTAAAGGGTGCGTAGGCGGCTTTATAAGTCAGTGCTGAAATATCCCGGCTTAACCGGGAGGGTGGCATTGATACTGCAGAGCTTGAGTGAAGTCGAGGTAGGCGGAATTGACGGTGTAGCGGTGAAATGCGTAGCTATAGGGGAGAACACTCGTGGCGAAGGCGGCCAGCTGGACCAGCCCTGACGCTGAGGCGCGACAGCGTGGGGAGCAAACCGGATTAGATACCCGCGTA
+
<C<;6CFFFGGCEGGGGCCF@@CFEGDEFGGFF@F<FACE9FFGG9FEEAC<FECFCE<E<FFG@GD@EFFGDGEGGFGGEGCF,EFCEFGGGFFGGDFGGC=FFFFGGGGGCFFGGGGGGGEFGF9@FBF@FF9DCF=<:+3@C,@AFCCE>FFGGFC8F7>EEDE8BFD8CCEGGFGG8EGGGGFE05C@CCGDGGGGDGG5>CDGGA*CECDD@34C*.7.)7)9?49@D4<<:D5B
@M00200:207:000000000-ALC1F:1:1101:23481:3038 1:N:0:5
ATTGGGTATAAAGAGCGTGTAGGCGGCCGTGTAGGTCCGTTGTGAAAACTCGAGGCTCAACCTCGAGACGTCGATGGAAACCACACGGCTAGAGTCCGGAAGAGGAGAGTGGAATTCCTGGTGTAGCGGTGAAATGCGCAGATATCAGGAAGAACACCTATGGCGAAGGCAGCTCTCTGGGACGGTACTGACGCTGAGACGCGAAAGCGTGGGGAGCGAACAGGATTAGATACCCGAGTA
+
GGGGGGGGGGGGGGGGGGGGGGGGGGGGGGGGGGGGGGGGGGGGGGGGGGGGGGGGGGGGGGGGGGGGGGGGGGGGGGGGGGGGGGGGGGGGGGGGGGGGGGGGGGGGGGGGGGGGGGGGGGGGGGGGGGGGGGGGGGGGGGGGGGGGGGGGGGGGGGGGGGGGGGGGGGGGGGGGGGGGGGGGGGGGGGGGGGGGGGGGGGDGGGGGGGGGGGGGFGGDCBGFFFFFFFFFGGFBFFFF
@M00200:207:000000000-ALC1F:1:1101:21955:3048 1:N:0:5
ATTGGGTTTAAAGGGCGCGTAGGCGGCTTTGCAAGTGGCGGGTGAAATCCCTCGGCTTAACCGAGGAACTGCCTGCCAGACTGCATGGCTTGAGACCAGGAGAGGTGAGTGGAATTCCCAGTGTAGCGGTGAAATGCGTAGATATTGGGAGGAACACCAGTGGCGAAGGCGGCTCACTGGACTGGTACTGACGCTGAGGCGCGAAAGCGTGGGGAGCAAACAGGATTAGATAACCCTGTA
+
GGGGGGGGGGGGGGGGGGGGGGGGGGGGGGGGGGGGGGGGGGFGGGGGFGGGGGGGGGGGCGGGGGEFGGGFGGGGGGGGGGFFDGGGGGGFGDGGGGGGFGGEGGGGFGGGEFFFGGGGGGGGGGGDFBF7DGCCFGB7BCEFGFFFFCCFGFFGGGGGGFFFCCEGGGGGGGG?9?FGGGGGGGFDGGGGGCDGD;CFCDGCE5<9C:*CCCDCB5DCF>FF@?FFFFFF*CFFFFF6
@M00200:207:000000000-ALC1F:1:1101:21860:3059 1:N:0:5
ATTGGGTATAAAGGGTGCGTAGGTGGGCAAGTAAGTCAGTGGTGAAATCTCCGGGCTTAACCCGGAAACTGCCATTGATACTATTTGTCTTGAATACTGTGGAGGTCAGCGGAATATGTCATGTAGCGGTGAAATGCTTAGATATGACATAGAACACCAATTGCGAAGGCAGCTGGCTACACAAATATTGACACTGAGGCACGAAAGCGTGGGGATCAAACAGGATTTGATACCCTGGTA
+
GGGGGGGGGGGGGGGGGGGGGGGGGGGGGGGGGGGGGGGGGGGGGGGGGGGGGGGGGGGGGGGGGGGGGGGGGGGGGGGGGGGGGGGGGGGGGGGFEFGGGGEGGGGGGGGGGGGGGGGGGGGGGGGGGGGGGGGGGGGGGGGGGGGGGGGGGFDGGGGFGGGGDGGGGGGGGGGGGFFGGGGGGGGGGGGGGGGFCFGGGGGGGGGGGGGGE4?DFGGGGFGFFFF*+;::C*AAFFFF
@M00200:207:000000000-ALC1F:1:1101:10569:3060 1:N:0:5
ATTGGGTTTAAAGCGTGCGTAGGTGGTGAGTTAAGTCTGTCGTGAAAGCCCCGGGCTCAACCTGGGAATGGCGATGGATACTGGCTCGCTAGAGTGCGGTAGAGGAGAGTGGAATTCCCGGTGTAGCAGTGAAATGCGTAGAGATCGGGAGGAACATCAGTTGCGAAGGCGGCTCTCTGGACCAGCACTGACACTGAGGCACGAAAGCGTGGGGAGCAAACAGGATTAGATACCCCAGTA
+
GGGGGGGGGGGGGGGGGGGGGGGGGGGGGGGGGGGGGGGGGGGGFGGGGGGGGGGGGGGGGGGGGGFGGGGGGGGGGGGGGGGGGGGGGGGGGGGGGGDGGGGGGGGFGGGGGGGGGGGGGGGGGGGGGGGGGGGGGGGGGGGGGGGGGGGGGGGGGGGGGGGGGGGGGGGGGGGGGGGGGGGGF=:FGGGGGGGGFGGGDFCGEC7FGGGGGGGGFGGGDFGFFFFFFFFFGGFFFFFF
@M00200:207:000000000-ALC1F:1:1101:24982:3065 1:N:0:5
ATTGGGTTTAAAGCGCACGTAGGCGGACTCTTAAGTCGGAGGTGAAATCCTGGAGCTCAACTCCAGAACTGCCTTCGATACTGGGAGCCTTCGAGTTCGGGAGAGGTGAGTGGAACTGCGAGTGTAGAGGTGAAATTCGTAGATATTCGCAAGAACACCAGTGGCGAAGGCGGCTCACTGGCCCGATACTGACGCTGAGGTGCGAAAGCGTGGGGAGCAAACAGGATTAGATACCCCCGTA
+
GGGGGGGGGGGGGGGGGGGGGGGGGGGGGGGGGGGGGGGGGGGGGGGGGGGGGGGGGGGGGGGGGGGGGGGGGGGGGGGGGGGGGGGGGGGGGGGGGGGGGGGGGGGGGGGGGGGGGGGGGGGGGGGGGGGGGGGGGGGGGGGGGGGGGGGGGGGGGGGGGGGGGGGGG>GGGGEGGGGGGGGGGGGGGGGGFGGGGGGGGGGGEGGGGGGGGG:DFGGGGFGFFF?==?FFGGFFFEEED
@M00200:207:000000000-ALC1F:1:1101:14216:3086 1:N:0:5
ACTGGGTTTAAAGAGCGCGCAGGCGGTCGATCAAGTCGAGTGTGAAAGCCCCCGGCTCAACTGGGGAGGGTCATTCGATACTGATCGACTCGAAGGCAGGAGAGGGTAGTGGAATTCCCGGTGTAGTGGTGAAATGCGTAGATATCGGGAGGAACACCTGTGGCGAAGGCGGCCCCCTGGTTGGATACTGACGCTGAGACGCGAAAGCGTGGGGAGCAAACAGGATTAGATACCCTCGTA
+
GGGGGGGGGGGGGGGGGGGGGGGGGGGGGGGGGGGGGGGGGGGGGGGGGGGGGGGGGGGGGGGGGGGGGGGGGGGGGGGGGGGGGGGGGGGGGGGGGGGGGGGGGGGGGGGGGGGGGGGGGGGGGGGGGGGGGGGGGGGGGGGGGGGGGGGGGGGGGGGGGGGGGGGGGGGGGGGGGGGGGGGGGGGGGGGGGGGGGGGGGGGGGGGGGGGGGGGG>GGGGFGFFFFFFFFFGFFFFFFF
@M00200:207:000000000-ALC1F:1:1101:11891:3112 1:N:0:5
ATTGGGTTTAAAGTGTGCGCAGGTGGCCGCGCATGTCGAGTGTGAAATCCCCGAGCTTAACTTGGGAATTGCGCTCGAAACTACGTGGCTAGAGTGTGGCAGAGGGAGGTGGAATTCCACGTGTTGCGGTGAAATGCGTAGAGATGTGGAGGAACACCAATGGCGAAGGCAGCCTCCTGGGCCAACACTGACACTCATGCACGAAAGCGTGGGGAGCAAACAGGATTAGATACCCGAGTA
+
G9FGGGGGGGGGGGGGGGGGGGGGGGGFEGGEGGGGGDFCEGGFGGGFFGGGGGGGGGGGGGE<@FDD<<C?:B@CFGGG:CFFEGGC+FFCDGFAFGEGCGFFDGGGC+BCF<FAFDFEFDDE?=<F@3@FG95?<FBCFCC9@>=FDDGDGFFCG7D:BG7<8@EGCDC>*DFG,2?8:88:CC8:99450,2AC?:@?>5CGG35=5CEGD5))/C7C>C55F106/09:D6773.7
@M00200:207:000000000-ALC1F:1:1101:21203:3113 1:N:0:5
ATTGGGTTTAAAGGGCGTGTAGGCGGTGCGGTAAGTCGGGCGTGAAATCTCCGGGCTTAACTCGGAGGGGTCGTTCGAAACTGCCGTGCTCGAGTGTGGGAGAGGGAAGTGGAATTCCCGGTGTAGCGGTGAAATGCGTAGATATCGGGAGGAACACCTGCGGCGAAGGCGGCTTCCTGGACCACAACTGACGCTGAAGCGCGAAAGCTAGGGGAGCAAACAGGATTAGATACCCGCGTA
+
GGGGGGGGGGGGGGGGGGGGGGGGGGGGGGGGGGGGGGGGGGGGGGGGGGGGGGGGGGGGGGGGGGGGGGGGGGGGGGGGGGGGGGGGGGGGGGGGGGGGGGGGGGGGGGGGGGGGGGGGGGGGFGGGGGDGGGGGGGGGGGGGGGGGGGGGGGGGGGGGGGGGGGGGGGGGGGGGGGGDGGGGGGGGGGGGGGGGGGGGGGGGGGGGGGGGGGGGFGGGFFGF>FFFFFFFGGF@DBEB
@M00200:207:000000000-ALC1F:1:1101:7705:3137 1:N:0:5
ATTGGGTATAAAGCGCGTGTAGGCGGTCCGGTAAGTCGGCTGTGAAAGTCCAGGGCTCAACCCTGGGATGCCGGTCGATACTGCCGGACTAGAGTTCGGAAGAGGCGAGTGGAATTCCCGGTGTAGCGGTGAAATGCGCAGATATCGGGAGGAACACCAATGGCGAAGGCAGCTCGCTGGGACGTTACTGACGCTGAGACGCGAAAGCGTGGGGAGCAAACAGGATTAGCTACCCTAGTA
+
FGGGGGGGGGGGGGGGGGGGGGGGGGGGGGGGGGGGGGGGGGGGGGGGGGGGGGGGGGGGGGGGGGGGGGGGGGGGGGGGGGGGGGGGGGGGGGGGGGGGGGGGFGGGGFFGGGGGGGGGGGDGGGGGGFCGGGGGGGGGG@FGGGGGGFGFEGGEGGGGGGGFCEDEGGGGGGGGGGGGGGGGGGGGGGGCGCCGGGGGGGGCE37DGGGGGCGDEGGFGFGFFFFF?)*175>FFFF=
@M00200:207:000000000-ALC1F:1:1101:25173:3146 1:N:0:5
ATTGGGTTTAAAGGGTGCGTAGGCGGCCCTGTAAGTCAGTGCTGAAATATCCCGGCTTAACTGGGAGGGTGGCATTGATACTGCGGGGCTAGAGTACAGATGAGGTAGGCGGAATTGACGGTGTAGCGGTGAAATGCTTAGATATCGTCAAGAACACCTATAGCGAAGGCAGCTTACTAGGCTGTAACTGACGCTGAGGCACGAAAGTGTGGGGATCAAACAGGATTAGATACCCGTGTA
+
GGGGGGGGGGGGGGGGGGGGGGGGGGGGGGGGGGGGGGGGGGGGGGGGGGGGGGGGGGGGGGGGGGGGGGGGGGGGGGGGGGGGGGGGGGGGGGGGGGGGGGGGGGGGGGGGGGGGGGGGGFGGGGGGGFGGGGGGGGGGGGGGGGGGGGGGGGGGGGGGFGGGGGEGGGGGCGGGGFGGGGGGGGGGGGGGGGDGGGGGGGGGCDGGFGGGGGD3FGGGGFGFFFFFFFFFD<?>EFFF
@M00200:207:000000000-ALC1F:1:1101:19815:3154 1:N:0:5
ATTGGGTTTAAAGGGCAGGTAGGTGGCTATGTAAGTCTGACGTGAAATCCCAGGGCTCAACCCTGGAACTGCGTTGGAAACTACATGGCTTGAGTACCGGAGAGGTGAGGGGAATTCTCGGTGTAAGGGTGAAATCTGTAGATATCGAGAGGAACACCAGTGGCGAAGGCGCCTCACTGGCCGGTTACTGACACTGAGCTGCGAAAGCAAGGGGAGCAAACAGGATTAGATACCCCTGTA
+
DFAEGGGGDAAFGGGDFGGGGGFGGCFGGGGFGFGGGGGGGGEEGGFGGGGFGFGGGGGGFGGGGGGGGFGGGEEEF<EFFGGGGGGGG8FCGGGGDGGEGG@CFFGGCDFGEGFGFFDCDB?:?EFG?GGGGGGGGFGGFAFGG9FEG@@FFGGGCCEGGGDGGGECEGEEEGGFGGDGGGGGGGGGGGGGGGGGFGCFFFGG=5C46CF==<D3><7DGFGFFFFA=+:;C*;;FFF=
@M00200:207:000000000-ALC1F:1:1101:11619:3162 1:N:0:5
ATTGGGTATAAAGAGCTCGTAGGCGGTTTGTCGCGTCGGCCGTGAAAACTTGGGGCTTAACTCCAAGCTTGCGGTCGATACGGGCAGACTTGAGTTCGGCAGGGGAGACTGGAATTCCTGGTGTAGCGGTGAAATGCGCAGATATCAGGAGGAACACCGGTGGCGAAGGCGGGTCTCTGGGCCGATACTGACGCTGAGGAGCGAAAGCGTGGGGAGCGAACAGGATTAGATACCCGAGTA
+
GGGGGGGGGGGGGGGGGGGGGGGGGGGGGGGGGGGGGGGGGGGGGGGGGGGGGGGDGGGGGGGGGGGGGGGGGGGGGGGGDGGGGGGGGGGGGGGGGGGGGGGGGGGGGGGGGGGGGGGGGGGGGGGGGGGGGGGGDEGGGGGGGGGGGGGGGGGGGGGGGGGGGGGGGGG>EEGGGGGGGGGDCGGGGGGGGGGGGGGGGGGGGD5FGEEGEGDDEDGDD>GFF?FFFF?*:C?BFFFF
@M00200:207:000000000-ALC1F:1:1101:24032:3168 1:N:0:5
ACTGGGTTTAAAGGGTGCGTAGGTGGCGCGCTAAGTCAGGTGTGAAATTTCGGAGCTTAACTCCGAAACTGCATTTGATACTGGCGTGCTTGAGGACTGGAGAGGAGACTGGAATTCACGGTGTAGCAGTGAAATGCGTAGAGATCGTGAGGAAGACCAGTGGCGAAGGCGGGTCTCTGGACAGTTCCTGACACTGAGGCACGAAGGCCAGGGGAGCAAACGGGATTAGATACCCTAGTA
+
GGGGGG@;@FGEFGEFGGEFEGGGGGGGGGDFGGGGGGGFGGGGGGFGGGGFGGGGGGGGGG9FFGEGCFGGGGG9FGGFGGGGGGEGDGFGGGDFG@GGDCFFGGGFEGFFFGGGFGGGGGGGGGGGGGFGGGGGGGGGGGGGGGGGGGGGGGEGGGGGGGGGGGGGGGD58BEGGGGGFGECEG?FGGG@F?FGGGGFCCDE=CCGGCEGDGGGFFGG4>D>3BF46@FFC4??FFFF
@M00200:207:000000000-ALC1F:1:1101:6949:3177 1:N:0:5
ATTGGGTATAAAGGGTGCGTAGGAGGGCAGGTAAGTCAGTGGTGAAATCTCCAAGCTTAACTTGGAAACTGCCGTTGATACTATCTGTCTTGAATATTGTGGAGGTGAGCGGAATATGTCATGTAGCGGTGAAATGCTTAGATATGACATAGAACACCAATTGCGAAGGCAGCTCGCCACTCAATTATCGTCTCCGAGGCACGAAAGCGTGGGGATCAAACAGGCTCAGACACCCCTGCAAGCT
+
G966;<8CE,6CEFECC@78B@7CCCCF<,+E9FC<C@@FE,;DFFFAG,F,<@A8,;,;,<CECCCA@@EFGGCFCCACA,C9F<669@@,<FC<?,EG<FE9CF7<,FCFFG@<5FEF,9:5C,BF@?++,9<FGE9;=FAB=,,CF,A,,;5F:CG,AE,=C+368,@+@6>86+36>?,4,33@,@,,@E+C:*@C5;7;C*/*44:*/)2*)2;;=FCF););A=).>*8>55))0*,/
@M00200:207:000000000-ALC1F:1:1101:18475:3209 1:N:0:5
ATTGGGTTTAAAGGGCGCGTAGGCGGGTTGCCAAGTCTGTGGTGAAAGCCCCCGGCTTAACCGGGGAAGTGCCGTGGATACTGGCGATCTCGAGGAGGGTAGGGGCATCTGGAACGTTGGGTGGAGCGGTGAAATGCGTTGATATCCAACGGAACTCCGGTGGCGAAGGCGAGGTGCTGGACCCTTTCTGACGCTGATGCGCGAAAGCCAGGGGAGCAAACGGGATTAGATACCCGCGTA
+
GGGGGGGGGGGGGGGGGGGGGGGGGGGGGGGGGGGGGGGGGGGGGGGGGGGGGGGGGGGGGGGGGGGGGGGGGGGGGGGGGGGGGGGGGGGGGGGGGGGGGGGGGGGGGGGGGGGGFGGGGGGGGGGGGGGGGGGGGGGGGGGGGGGGGGGGGGGGGGGGGGGGGGGGGGGGGGGFGGGGGGGGFGGGGGGGGGGGGGGGGGGGGGGGGGGGGGGGFGGGG@DFFDFFFFFFGGFFFDED
@M00200:207:000000000-ALC1F:1:1101:15376:3212 1:N:0:5
ACTGGGTTTAAAGTGTGCGCAGGTGGCTTCGCAAGTCGAGTGTGAAATCCCCGGGCTTAACCTGGGAATTGCGCTCGAAACTACGGAGCTGGAGTATGGCAGAGGGAGGTGGAATTCCACGTGTAGCGGTGAAATGCGTAGAGATGTGGAGGAACACCAATGGCGAAGGCAGCCTCCTGGGCCAATACTGACACTCATGCACGAAAGCGTGGGGAGCAAACAGGATTAGATACCCTTGTA
+
GGGGGGGGGGGGGGGGGGGGGGGGGGGGGGGGGGGGGGGGGGGGGGGGGGGGGGGGGGGGGGGGGGGGGGGGGGGGGGGGGGGGGGGGGGGGGGGGGGGGGGGGGGGGGGGGGGGGGGGGGGGGGFGGGGGGGGGGGGGGGGGGGGGGGGGGGGGGGGGGGGGGGGGGGGGGGGGGGGGGGGGGGGGGGGFGGGGGGGGGGGGGGGGGGEGGGGGGFGGGGFGFFF?@6@?FGFFFFFFF
@M00200:207:000000000-ALC1F:1:1101:13067:3242 1:N:0:5
ATTGGGTTTAAAGGGCTCGCAGGCGGTTTCTTAAGTCTGATGTGAAAGCCCCCGGCTCAACCGGGGAGGGTCATTGGAAACTGGGAAACTTGAGTGCAGAAGAGGAGAGTGGAATTCCACGTGTAGCGGTGAAATGCGTAGAGATGTGGAGGAACACCAGTGGCGAAGGCGACTTCCTGGCCTGTTCTTGACGCTGAGGCGCGAAAGCTAGGGTAGCAAACGGGATTAGATACCCCAGTA
+
GGGGGGGGGGGGGGGGGGGGGGGGGGGGGGGGGGGGGGGGGGGGGGGGGGGGGGGGGGGGGGGGGGGGGGGGGGGGGGGGGGGGGGGGGGGGGGGGGGGGGGGGGGGGGGGGGGGGGGGGGGGGGGGGGGGGGGGGGGGGGGGGGGGGGGGGGGGGGGGGGGGGGGGGGGGGGGGGGGGGGGGGGGGGGGGGGGGGGGGGGGGGGGGGGGGFGGGGFGGC<@DFDEFFFFFFGDFFFFFF
@M00200:207:000000000-ALC1F:1:1101:5899:3250 1:N:0:5
ATTGGGTTTAAAGCGCGTGTAGGCGGTCCGGTAAGTCCGCTGTGAAAGTCGGGGGCTCAACCCTCGAAAGCCGGTAGATACTGTTGGGCTAGAGTGCGGAAGAGGCGAGTGGAATTCCTGGTGTAGCGGTGAAATGCGCAGATATCAGGAGGAACACCAATTGCGAAGGCAGCTCGCTGGGACGTTACTGACGCTGAGACGCGAAAGCGTGGGGAGCAAACAGGATTAGATACCCCTGTA
+
GGGGGGGGGGGGGGGGGGGGGGGGGGGGGGGGGGGGGGGGGGGGGGGGGGGGGGGGGGGGGGGGGGGGGGGGGGGGGGGGGGGGGGGGGGGGGGGGGGGGGGGGGGGGGGGGGGGGGGGGGGGGGGGGGGGGGGGGGGGGGGGGGGGGGGGGGGGGGGGGGGGGGGGGGGGGGGGGGGGGGGGGGGGGGGGGGGGGGGGGGGGGGGGGGGGGGGGGFGGGGFGFFFFFFFFFGGFFFFFF
@M00200:207:000000000-ALC1F:1:1101:20783:3262 1:N:0:5
ATTGGGTGTAAAGAGCGCGTAGGCGGTCCGGTAAGTCAGCTGTGAAAGTCAAGGGCTCAACCCTTGAAAGCCGGTTGATACTGTCGGGCTAGAGTCCGGAAGAGGCGAGTGGAATTCCCGGTGTAGCGGTGAAATGCGCAGATATCGGGAGGAACACCAATGGCGAAGGCAGCTCGCTGGGACGGTACTGACGCTGAGACGCGAAAGCGTGGGGAGCAAACAGGATTAGATACCCGAGTAAGA
+
GGGGGGGGGGGGGGGGGGGGGGGGGGGGGGGGGGGGGGGGGGGGGGGGGGGGGGGGGGGGGGGGGGGGGGGGGGGGGGGGGGGGGGGGGGGGGGGGGGGGGGGGGGGGGGGGGGGGGGGGGGGGGGGGGGGGGGGGGGGGGGGGGGGGGGGGGGGGGGGGGGGGGGGGGGGGGGGGGGGGGGGGGGGGGGGGGDGGGGGGGGGGGGGGGGGGGGGGDGGGGFGFFFFFFFFFFFFDEEFFFF>
@M00200:207:000000000-ALC1F:1:1101:9464:3275 1:N:0:5
ATTGGGTTTAAAGGGCGCGTAGGCGGCCTGGTAAGTAGGGGGTGAAATCCTGCGGCTCAACCGCAGGGCTGCCTTCTAAACTGTCAGGCTCGAGCACAGTAGAGGCAGGTGGAATTCCCGGTGTAGCGGTGGAATGCGTAGAGATCGGGAAGAACATCAGTGGCGAAGGCGGCCTGCTGGGCTGTTGCTGACGCTGAGGCGCGACAGCGTGGGGAGCAAACAGGATTAGATACCCTCGTA
+
GGGGGGGGGGGGGGGGGGGGGGGGGGGGGGGGGGGGGGGGGGGGGGGGGGGGGGGGGGGGGGGGGGGGGGGGGGGGGGGGGGGGGGGGGGGGGGGGGGGGGGGGGGGGGGGGDFGGGGGGGGGGGGGGGGGGGGGGGGGGGGGGGGGGGGGGGGGGGGGGGGGGGGGGGGGGGGGGGGGGGGGGGGGGGGGGGGGGGGGGGGGGGGGGGGGGGGGGFGGFC>5FFFFFFFFFGGFFFFFF
@M00200:207:000000000-ALC1F:1:1101:23056:3296 1:N:0:5
ATTGGGTATAAAGGGCGCGTAGGCGGCCATCTAAGTCAGACGTGAAATCCCCCGGCTTAACCTGGGAACTGCGTCTGATACTGGACGGCTCGAGTTTGGGAGAGGGATGTGGAATTCCAGGTGTAGCGGTGAAATGCGTAGATATCTGGAGGAACACCGGTGGCGAAGGCGGCATCCTGGACCAACACTGACGCTGAGGCGCGAAAGCTAGGGGAGCAAACGGGATTAGATACCCCCGTA
+
GGGGGGGGGGGGGGGGGGGGGGGGGGGGGGGGGGGGGGGGGGGGGGGGGGGGGGGGGGGGGGGGGGGGGGGGGGGGGGGGGGGGGGGGG7FGGFGGGGGGFDGEGGGGGGGGGGGGGGGGGDGFDGGGGGGGFC9=FDEGGGGGGGGGGGGGGGGGGGEGFEGGGEGGGGGGGGGGGGGGGGGGGGGEFGGFGGGGGFGGGGGGG3CFFGG8FDDGBFGFGEGFFFF@6F?F77?:DF>D
@M00200:207:000000000-ALC1F:1:1101:13141:3296 1:N:0:5
ACTGGGTTTAAAGGGCGCGTAGGCGGGATGGCAAGTCAGTCGTGAAATCTCTCGGCTCAACCGAGAAACGTCGGCTGATACTGCCGTTCTTGAGGGATGCAGAGGAGACTGGAATTCCCGGTGTAGCGGTGAAATGTGTAGAGATCGGGAGGAACACCGGTGGCGAAGGCGGGTCTCTGGGCATCTCCTGACGCTGAGGCGCGAAAGCGTGGGGAGCAAACGGGATTAGATACCCCAGTA
+
GGGGFGGGEDGGGGGGDGGGGGEGEEEFGGGGGGGGGGGGGGGDGGGGGGGFFEFGGGFFGGEGEFGGGGGGEGGGGGGGGFFGGGGGGDFGFGGGGGGGGGGFEGGFGFGCGGFAFFFGGCE=BDFGGFGGGGGGGGGGCGGGFGGGDGGGDGGFGGGGGE:CEGGGGGGGGGGGGG?EGGGGGFGGFFGGGD3CGGFGGGDGG3DCGEG=57DCDGGGGFGFB37==76?GGFFFFFF
@M00200:207:000000000-ALC1F:1:1101:17408:3303 1:N:0:5
ACTGGGTATAAAGGGCGCGTAGGCTGCTCGCTAAGTCGGGTGTGAAAACTCTGGGCTCAACCCAGAGCCTGCATTCGAAACTGACGAGCTAGAGTTCTGGAGGGGAAAGCGGAATTCCTGGTGTAGCGGTGAAATGCGTAGATATCAGGAGGAACACCGGTGGCGAAGGCGGCATCCTGGACCGGTATTGACGCCGAGGCGCGAAAGCCAGGGGAGCAAACGGGATTAGATACCCCTGTA
+
GGFGGGCFCFGGCFGGGGEGGGGGGGGGGGGEEEFGGGGDCCFGAFGGGFC@DE@FFGCFFGEGGGGGGFGGFGFGF9EEBFGGGGGBECFEEEGGGGGEBFGCG:CF<8FEE@<AFGGGF=EEDCDC@>B<F?FCFGCGE:BAFFGGGGDGGFGGGDC8FGGGDGEGGGGCEDEFGCFG6@FGECDCCCGD75)/?ECGEGGC5DGGEF7CG<C5<<9F:><B>>:FFF=FDGFF@5?F
@M00200:207:000000000-ALC1F:1:1101:8978:3308 1:N:0:5
ACTGGGCGTAAAGGGCGTGTAGGCGGTCTGCTAAGTCATGTGTGAAATCCCTCGGCTTAACCGAGGAACGACGCATGAAACTGGCAAGCTAGAGTACCAAAGAGGGGGGTGGAATTCCCGGTGTAGCGGTGAAATGCGTAGATATCGGGAGGAACACCCGTGGCGAAGGCGGCCCCCTGGTTGGATACTGACGCTGAGGCACGAAAGTGTGGGGATCAAACAGGATTAGATACCCTCGTA
+
GGGGGGGGGGGGGGGGGGGGGGGGGGGGGGGGGGGGGGGGGGGGGGGGGFGGGGGGGGGGGGGGGGEGGGGGGGGGGGGGGFGGGGGGFGGGGGGGGGGGGGGGGGGGGGGGGCFFF;FGGEECFCAFGFGGGFGGGGGGGDGGGFEEEDEGGGGGGEEEGGGGGGGGGDGGGGGGGDGGGGGGGGGFGGGGEG:EGGG=CFDGGGGGFGGGGDGGFGGGG>FFFFFFFFFFFG??>BFF
@M00200:207:000000000-ALC1F:1:1101:10655:3313 1:N:0:5
ACTGGGCATAAAGGGTGCGTAGGTGGCGTGGTAAGTCTGGTGTGAAATCCCGGGGCTCAACCCCGGAACTACACTGGATACTGCCATGCTTGAGTACTGGAGAGGAGATTGGAATTTACGGTGTAGCAGTGAAATGCGTAGATATCGTAAGGAAGACCAGTGGCGAAGGCGAATCTCTGGACAGTTACTGACACTGAGGCACGAAGGCCAGGGGAGCAAACGGGATTAGATACCCCAGTAAGA
+
GGGGGGGGGGGGGGGGGGGGGGGGGGGGGGGGGGGGGGGGGGGGGGGGGGGGGGGGGGGGGGGGGGGGGGGGGGGGGGGGGGGGGGGGGGGGGGGGGGGGGGGGGGGGGGGGGGGGGGGGGGGGGGGGGGGGGGGGGGGGGGGGGGGGGGGGGGGGGGGGGGGGGGGGGGGGGGGGGGGGGGGGGFGGGGGGFGGGGGGGGGGDGGGGFGGGEDDGFGGGGFGFFFFFFFCAF>AFFFFFFFF
@M00200:207:000000000-ALC1F:1:1101:19263:3320 1:N:0:5
ATTGGGTTTAAAGAGCGCGTAGGCGGCCGAGTAAGTCCGACGTGAAATCTGGAGGCTCAACCTCCAGCGGTCGTTGGAAACTACTCGGCTAGAGTCCGGAAGAGGAGAGTGGAATTCCTGGTGTAGCGGTGAAATGCGCAGATATCAGGAAGAACACCGATGGCGAAGGCGGGTCTCTGGGCCGATACTGACGCTGAGGAGCGAAAGCGTGGGGAGCGAACAGGATTAGATACCCTAGTA
+
GGGGGGGGGGGGGGFGGGGEDBBFCFDGGGGGGEGGGGGGGGGCFGGGCFFCECCFEGGGGGGGCFGGGGGDCGCEFGGGGGGEGGGGGGGFDEFGDGGEDFGFF8FD=FGGGGGC<CF?=FGGGGDGGCGGGFGGG<@FEGGGGCFGGGFCFG>FFGGGGGDGGGGGDFEGG18<ECGCEFEC/CCEGGGGGGDEGCD?EGGGE<DGGEEDE<DGEGGGGFFFFFFF4=6@GFFFFFFF
@M00200:207:000000000-ALC1F:1:1101:18637:3334 1:N:0:5
ATTGGGTTTAAAGCGTGTGTAGGCGGATCGTTAAGTGTCTTGTGAAATCCCACGGCTCACCCGTGGAACTGCTGGGCATACTGGCGATCTTGGGCCAACTAGGGGCAGCCGGAACAAGCGGTGGAGCGGTGAAATGCGTAGATATCGCTTGGAACGCCGAAGGTGAAAACAGGCTGCTGGGGTTGCGCCGACGCTGAGACACGAAAGCCAGGGGAGCAAACAGGATTAGATACCCCAGTAAGA
+
GGFGGGGGGGGGGGEEEGGGGGGGGGG@FGGGGGGEGGGGGFGGGGGGEFFGGGGGGGGGGGGGGGGGGGGGGGGGGGGGGGGGGGGEGGGGGGGGGGGGGFGFGGGGGGGGGEGGGGGGEFEFFFFGGGEGGGGGFGEGGGGGCCFDGFFDGGGFFGGGGGDGGGGGGGGGGGFGGFGGGGGGGGG=EGCGG=CGGGGGGGGGDGGGGGGFGGDGDGGGGFGFF??FF??FG4@5>@F6?BF
@M00200:207:000000000-ALC1F:1:1101:24518:3334 1:N:0:5
ATTGGGTTTAAAGCGCACGTAGGCGGATCGTTAAGTGAGGGGTGAAATCCCAGGGCTCAACCCTGGAACTGCCTTTCATACTGGCGATCTTGAGTCCGGAAGAGGTGAGTGGAACTCCTAGTGTAGAGGTGGAATTCGTAGATATTAGGAAGAACACCAGTGGCGAAGGCGGCTCACTGGTCCGGTACTGACGCTGAGGTGCGAAAGCGTGGGGAGCAAACAGGATTAGATACCCCGGTAAGA
+
GFFGGGGGGDGGGGGGGGGFFGGGGGGGDCFFGGGGGGGGGGGGGGGGGGFFFGGGGGCFC@@FFFFEFFFFGGGCFGGGGGGGGGGCFGGGGGGGGGGGGGGGGGGGGGGDFFGGGGGGGGG,AFFCGGGGGGDFCF=8DEFGGGGGGGFFCFFFBCGGGGGECCECGFED1BBCDDDFGCFGGGG*=C9@E5CG=CF677<CC3CCEE=EGGDGEGFG455@F6BFFFFFCC:)777>>=4
@M00200:207:000000000-ALC1F:1:1101:19372:3335 1:N:0:5
ATTGGGTATAAAGGGCGCGTAGGCGGCCACCGCAAGTCAGTTGTGAAATCTCTGGGCTTAACCCAGAAAGGTCAACTGATACTGCGGGGCTAGAGTGCAGAAGGGGCAACTGGAATTCTCGGTGTAGCGGTGAAATGCGTAGATATCGAGAGGAACACCTGCGGCGAAGGCGGGTTGCTGGGCTGACACTGACGCTGAGGCGCGAAAGCTAGGGGAGCGAACGGGATTAGATACCCGTGTA
+
GGGGGGGGGGGGGGGGGGGGGGGGGGGGGGGGGGGGGGGGGGGGGGGGGGGGGGGGGGGGGGFGGGGGGGGGGGGGGGGGGGGGGGGGGGGGGGGGGGGGGGGGGGGGFGGGGGGGGGGGGGGGGGGGGGGGGGGGGGGGGGGGGFGGGGGGGGGGGGGGGGGGGGGGGGFGGGGGGGGGGGGGGGGFCGGGGGGGGCGGGGGGGGGGGFGGGCDGFGGDGFGFFF5?FFFFGFFFFDFF>
@M00200:207:000000000-ALC1F:1:1101:18834:3365 1:N:0:5
ATTGGGTTTAAAGAGCGCGCAGGCGGTCGATTTAGTCGCGTGTGAAAGCCCCCGGCTCAACTGGGGAGGGTCACGCGATACTGATCGACTCGAAGGCAGGAGAGGGTAGTGGAATTCCCGGTGTAGTGGTGAAATGCGTAGATATCGGGAGGAACACCAGTGGCGAAGGCGACTACCTGGCCTGTTCTTGACGCTGAGGCGCGAAAGCTAGGGGAGCAAACGGGATTAGATACCCTTGTA
+
GFFGGGGGGGGGGGGGGGGGGGGGGGGGGGGGGGGGGGGGGGGGGGGGGFGCFFGGGGGFGGGGGGCEFGGGGGGGGDFGGGGGGGGGGGGGGGGGFEEGGGGGGGGGGGGGGCGGGGGGGFGGFGFGGGGGGGGGGGGGGGGGGGGGGGGG:FGGGGGGGGGGGGGGGGGDB>EFGGGGGGGGGGECFEGGGGGGGGCFGGGGGGGGGGGGGGGGE<GGGFGFFFFFFFFFGGFFFFF4
@M00200:207:000000000-ALC1F:1:1101:20012:3368 1:N:0:5
ATTGGGCGTAAAGGGCGCGTAGGCGGCTTGGCAAGTCAAAGGTGAAATCCCTCGGCCTAACCGAGGAACTGCCTTTGAAACTGCTTGGCTTGAGGCCGGGAGAGGGTAGCGGAATTCCCAGTGTAGCGGTGAAATGCGTAGATATTGGGAGGAACACCAGTGGCGAAGGCGGCTACCTGGACCGGTTCTGACGCTGAGGCGCGAAAGCGTGGGGAGCAAACAGGATTAGATACCCCCGTA
+
GGGGGGGGGGGGGGGGGGGGGGGGGGGGGGGGGGGGGGGGGGGGGGGGGGGGGGGGGGGGGGGGGGGGGGGGGGGGGGGGGGGGGGGGGGGGGGGGGGGGGGGGGGGGGGGGGGGGGGGGGGGGGGGGGGGGGGGGGGGGGGGGGGGGGGGGGGGGGGGGGGGGGGGGGGGGGGGEGGGGGGGGGG=GGGGGGGGGGGGGGGGGGGGGGGGGGGGGFGGGGFGFFFFFFFFFGGFFFFFF
@M00200:207:000000000-ALC1F:1:1101:11455:3375 1:N:0:5
ATTGGGTTTAAAGCGTGCGTAGGCGGTTTGTTAAGTCTGCTGTGAAATCCCCGGGCTCAACCTGGGAATGGCAGTGGATACTGGCAAGCTAGAGTGTGTCAGAGGATGGTGGAATTCCCGGTGTAGCGGTGAAATGCGTAGAGATCGGGAGGAACATCAGTGGCGAAGGCGGCCATCTGGGACAACACTGACGCTGAGGCACGAAAGCGTGGGGAGCAAACAGGATTAGCTACCCTGGTA
+
GGGGGGGGGGGGGGGGGGGGGGGGGGGGGGGGGGGGGGGGGGGGGGGGGGGGGGGGGGGGGGGGGGGGGGGGGGGGGGGGGGGGGGGGGGGGGGGGGGGGGGGGGGGGGGGGGGGGGGGGGGGGGGGGGGGGGGGGGGGGGGGGGGFGGGGGGGGGGGGGGGGGGGGGGGGGGEGGGFGGGGGGGGGGGGGGGGDGGGGGGGGGGGGDGGECGG3DEFFCGFGF::FFF)9FF5@FFFF?
@M00200:207:000000000-ALC1F:1:1101:21948:3383 1:N:0:5
ACTGGGTATAAAGAGCTCGTAGGCGGTCTGTCGCGTCTGCTGTGAAAACTCAGGGCTTAACCCTGAGCTTGCAGTGGGTACGGGCAGACTAGAGTGCGGTAGGGGAGACTGGAATTCCTGGTGTAGCGGTGAAATGCGCAGATATCAGGAGGAACACCGGTGGCGAAGGCGGGTCTCTGGGCCGTAACTGACGCTGAGGAGCGAAAGCATGGGGAGCGAACAGGATTAGATACCCTAGTA
+
GGGGGGGGGGGGGGGGGGGGGGGGGGGGGGGGGGGGGGGGGGGGGGGGGGGGGGGGGGGGGGGGGGGGGGGGGGGGGGGGGGGGGGGGGGGGGGGGGGGGGGGGGGGGGGGGGGGGGGGGGGGGGGGGGGGGGGGGGGGGGGGGGGGGGGGGGGGGGGGGGGGGGGGGGGGGGGGGGGGGGGGGGGGGGGGGGGGGGGGGDGGGGGGGGGGGGGGGFGDGGDGFF;F??FFFGFFFFFFF
@M00200:207:000000000-ALC1F:1:1101:25611:3388 1:N:0:5
ATTGGGTATAAAGCGCGTGCAGGCGGCCTTGCAAGTCGGACGTGAAATCCCACGGCTCAACCGTGGAAGTGCATTCGAAACTGCGAGGCTGGAGTCCTGGAGAGGAAAGTGGAATACTCGGTGTAGAGGTGAAATTCGTAGATATCGAGTGGAACACCGGTGGCGAAGGCGGCTTTCTGGACAGGTACTGACGCTGAGACGCGAAAGCGTGGGGAGCAAACAGGATTAGATACCCCAGTA
+
FF,CFG@FGGGGAF@FFGCEFGFGGGGGGGDFGGGGGGGDGGGGGGGGGGGGGGGGGGG@FFCGGGFGGAEEEFF9FGFGG9FGEEGGCFFDFFGDGGGG?D<FGGFFFF<C<9DDFFGGGGGCFGGCCBF<FCECFFGGGGGGGGEFGGGGGDFG:FEGGGGGDEDCCGGGED*8CFFGGG6*=C?CGGG8EEDG5C+=E5):CDGGG57CE3DGBGGGC:FF:F*7?9FF7*637799
@M00200:207:000000000-ALC1F:1:1101:10586:3394 1:N:0:5
ATTGGGTTTAAAGCGTGTGTAGGCGGGTCGTTAAGTACCTTGTGAAATCCCACGGCTCAACCGTGGAACTGCTTGGTATACTGGCGATCTTGAGCCAGCTAGGGGCTACCGGAACAAACGGTGGAGCGGTGAAATGCGTAGATATCGTTTGGAACGCCAATGGTGAAAACAGGTAGCTGGGGCTGTGCTGACGCTGAGACACGAAAGCCAGGGGAGCGAACGGGAATAGATACCCCAGTA
+
EFCFFFGGGGGGDGGC6BCFECAFGGGGGGFED@FGFGFGCCFEFFGGG<EAFFEGGGGGGGGD<>CFG@CFGGFCFGGDFDCFGGFC7EEGGFFGF<D=FFGECFEGFGCF@FEGGGGGGGGDGFGGGFGCGGF9@<@>:F<FCFGGGGGGFC7F<FEECCFFGGGGGFGGGGGGGDG8E=CGGGGGGGGGG5:EGGGGGGGGGGDGGGF;=C<<5CDGGFD>8))9=66=FCFFEEFF
@M00200:207:000000000-ALC1F:1:1101:22018:3394 1:N:0:5
ACTGGGTTTAAAGGGCGCGTAGGCGGCCGCCTAAGTCAGACGTGAAATCCCCAGGCTTAACTTGGGAACTGCGTCTGATACTGGGTGGCTTGAGTTCGGGAGAGGAATGTGGAATTCCAGGTGTAGCGGTGAAATGCGTAGATATCTGGAGGAACACCGGTGGCGAAGGCGGCATTCTGGACCGAAACTGACGCTGAGGCGCGAAAGCCAGGGGAGCAAACGGGATTAGATACCCCAGTA
+
GGGGGGGGGGGGGGGGGGGGGGGGGGGGGGGGGGGGGGGGGGGGGGGGGGGGGGGGGGGGGGGGGGGGGGGGGGGGGGGGGGGGGGGGGGGGGGGGGGGGGGGGGGGGGGGGGGGGGGGGGGGGGGGGGGGGGGGGGGGGGGGGGGGGGGGGGGGGGGGGGGGGGGGGGGGGGGDGGGGGGGGGGGGGGGGGGGGGGCFFGGGGGGGGGGGGGGGGFGCFGFGFEF4/7?4@FCFFFFFF
@M00200:207:000000000-ALC1F:1:1101:14170:3403 1:N:0:5
ATTGGGTTAAAGAGCGCGCAGGCGGTCGTTCAAGTCGAGTGTGAAAGCCCCCGGCTCAACTGGGGAGGGTCATTCGATACTGATCGACTCGAAGGCAGGAGAGGGAAGTGGAATTCCCGGTGTAGTGGTGAAATGCGTAGATATCGGGAGGAACACCAGTGGCGAAGGCGACTTCCTGGCCTGTTCTTGACGCTGAGGCGCGAAAGCTAGGGGAGCAAACGGGATTAGATACCCTAGTA
+
GGGGGGGGGGGGGGGGGGGGGGGGGGGGGGGGGGGGGGGGGGGGGGGGGGGGGGGGGGGGGGGGGGGGGGGGGGGGGGGGGGGGGGGGGGGGGGGGGGGGGGGGGGGGGGGGGGGGGGGGGGGGGGGGGGGGFFGGGGGGGGGGGGGGGGGGGGGGGGGGGGGGGGGGGGGGGDGGGGFGGGGFGGGGGGGGGGGGGGGGGGG5>DGGGGGGGGGGFGGGGFDFFFFF@B=FFFFFFFF
@M00200:207:000000000-ALC1F:1:1101:8372:3414 1:N:0:5
ATTGGGTATAAAGCGCACGTAGGCGGATTTGTAAGTTAGGGGTGAAATCCCGGGGCTCAACCTCGGAACTGCCTTTGATACTGCAAATCTCGAGTCCGGAAGAGGTGAGTGGAATTCCTAGTGTAGAGGTGAAATTCGTAGATATTAGGAAGAACACCAGTGGCGAAGGCGGCTCACTGGTCCGGTACTGACGCTGAGGTGCGAAAGCGTGGGGAGCAAACAGGATTAGATACCCCCGTA
+
GGGGGGGGGGGGGGGGGCGGGGGGGGGFGGGGGGGGGGGGGGGGGGGGGGGGGGGGGGGGGGGGGGGGGGGGGGGGGGGGGGGGGGGGGGGGGGGGGGGGGGGGGFGGGGGGGGGGGGFGGFGGGGGGGGGGGGGGGGGGGGGGGGGGGGGGGGGGGGGGGGGGGGGGGGGGGGGGGFGGGGGGGGGGGGGGGGGGGGGGGGGGGGGFGGGGEGGGEFFFGFGFFFFFFFFFGD@FFEFF
@M00200:207:000000000-ALC1F:1:1101:7922:3416 1:N:0:5
ATTGGGTTTAAAGGGCGCGTAGGCGGTGCGTTAAGTCGGCGGTGAAATACTTCGGCTCAACCGGAGAATTGCCGCTGAAACTGGCGTGCTCGAGGGAGGTAGAGGTGCGTGGAACTTCCGGTGGAGCGGTGAAATGCGTTGATATCGGAAGGAACACCTGTGGCGAAAGCGATGCACTGGACCTCTTCTGACGCTGAGGCGCGAAAGCCAGGGGAGCGAACGGGATTAGATACCCCTGTA
+
GEEGGGGC@E<FFGGGEEEGEGEGEGGGGGGGDGGFGGCGGD@FCEFCFGGGGGGGGGGGCEFGEGGEFADFGGGGDGFGGGGCFGGGGCGG:FGGGGDGGGDGD8D=FCF7CGGFCFGGFEEGFFGDGG>FFFGCGEFCF@9ACGDGFGGGGFGGGGGGGFGGGG8EEFGEGG>B<B22CFCGF?CGGGGGEGDGGG=FCDDGG:DGE*:@EC>5BDDDGEGF@34*9*77:CF@@>67
@M00200:207:000000000-ALC1F:1:1101:7831:3425 1:N:0:5
ATTGGGCTTAAAGCGCGCGTAGGTGGCTTCGTGAGTCCATGGTGAAATCCCTCGGCTCAACCGAGGAACTGCCGTGGATACTGCGAAGCTTGAGGACGGGAGGGGTGAGTGGAACTCTCGGTGTAGCGGTGAAATGCGTAGATATCGAGAGGAACGCCGGTGGCGAACGCGACTCACTGGACCGTAACTGACACTGATGCGCGAAAGCTAGGGGCGCAAACAGGATTAGATACCCTAGTC
+
EFCGCCGGGCDEAF@CEFFCFC>FDGG@F<C@FFBE@EDEEFGGCG9,CEC<FFG>7@@EFGGGG7F@<FDFFEC+7=CFCFGGGGDC7FGGGGG8FBCGCEC:=CGFGBDG<<F<<ADC7>F38=AF7CCF99FFGGGEFGCC;=@:FFG7>FGGGEEEBCGGGCE*=78CEGGG62<6*<@88CEGGF+@++2<9ECGGDG5>5DGGDC6:7)9@CD3755>F)8?4@6?77?=.0//
@M00200:207:000000000-ALC1F:1:1101:23885:3428 1:N:0:5
ACTGGGTTTAAAGGGTGCGTAGGCGGGCAGTTAAGTCCGTTGTGAAATCTCTGAGCTCAACTCAGACACTGCCATGGATACTATTTGTCTTGAATATTGTGGAGGTCAGCGGAATATGTGATGTAGCGGTGAAATGCTTAGATATGACATAGAACACCAATTGCGAAGGCAGCTGGCTACACCGTTATTGACGCTGAGGCACGAAAGCGCGGGTAGCGAACAGGATTAGATACCCGCGTA
+
FFF@CFF@@@,CCEG-BF:FEGFF+@CF7F,CFE<,,CFF,8B:C@CC,C<@F9E@EA6<FGGAF9,CEEF9,,,:CF<6C?,9CFAFEFFF<,CB,CA,,B?F+B,,FEFD:@?<BFG,BFBFFGGG@FGG<EFGFDFF,=F9D3AF9,,3AFD86FD8DEFDGDE7+8D+8D635>9DF6,@3**8EFGF>EC5*,17*;D5E4C*7*2*>):/8>)/C:FF:69***76:6F5).7)
@M00200:207:000000000-ALC1F:1:1101:22725:3430 1:N:0:5
ATTGGGTATAAAGGGCGCGTAGGCGGCCACCGCAAGTCGACTGTGAAATCTCCGGGCTTAACCCGGAAAGGTCAGCCGATACTGCGGGGCTAGAGTGCAGAAGGGGCAACTGGAATTCTCGGTGTAGCGGTGAAATGCGTAGATATCGAGAGGAACACCTGCGGCGAAGGCGGGTTGCTGGGCTGACACTGACGCTGAGGCGCGAAAGCTAGGGTAGCAAACGGGATTAGATACCCTGGTA
+
GGGGGGGGGGGGGGGGGGGGGGGGGGGGGGGGGGGGGGGGGGGFGGGGGGGGGGGGGGGGGGFGGGGGGGGGGGGGFGGGFGGGGGGGGGGGGGGGGGGGGGGGGGGGGGGGGGFGGGGGGGCFGGGGGGGGGGGGGGGGGGGGGGGGGGGGGGGGGGCGGGGGGGGEGGGGGGGGGGGGGGGGEGFCAEGGFGG=EGGGGGGGGGGGFFGGGGGGBGFC<:CDDEFF??FFF>9<F@FFF
@M00200:207:000000000-ALC1F:1:1101:14204:3461 1:N:0:5
ACTGGGTTTAAAGGGCGCGTAGGCGGGATGGCAAGTCAGTCGTGAAATCTCTCGGCTCAACCGAGAAACGTCGGCTGATACTGCCGTTCTTGAGGGATGCAGAGGAGACTGGAATTCCCGGTGTAGCGGTGAAATGTGTAGAGATCGGGAGGAACACCGGTGGCGAAGGCGGGTCTCTGGGCATTTCCTGACGCTGAGGCGCGAAAGCGTGGGGAGCAAACGGGATTAGATACCCGGGTAAGA
+
GGGGGGGGGGGGGGGGGGGFGGGGGGGGGGGFGGGGGGGFGFFGGGGGFFGFGGGGGGGGGGGEGGGGGGFGGGGGGGGGGGGFFEFFGGFGGGGGGGGGGGGGGFEGGFGGGGGGGGFGGCGGGGGDGGGGGGGGFFGFFGGGDEFGGECFG:3FG7CB:FGGGGGGGEGGGEEFE+AEGGFCC?CF7C?+:EDEEGGFGDDGEDDFG*:EEGDGFFCG*8C7@E:?6=*/:C9<D@7>465
@M00200:207:000000000-ALC1F:1:1101:23222:3463 1:N:0:5
ACTGGGTGTAAAGGGCGCGTAGGCGGCTTCATAAGTCTTGGGTGAAAGCCCTCGGCTCAACCGAGGAATTGCCTTGGATACTGTGAAGCTCGAGGCTGGAAGAGGGCAGTGGAATTCCCGGTGTAGCGGTGAAATGCGTAGATATCGGGAGGAACACCAGTGGCGAAGGCGGCTGCCTGGGCCAGTTCTGACGCTGAGGCGCGAAAGCGTGGGGAGCAAACAGGATTAGATACCCCCGTA
+
FEFFGG<BF<FGGGGG@FEECCGFG:FFFGFGGGFFGGGGGGEGGCGGGGGGGCCEGDCEEFEFCGEGGDFFFCGGCG9DFFEGAEGGGDFGGECEGEGCFEEFCGGGDEFGFFGAGFGEGFGCFEFGGFGFF=AGGGGDGEGCFGGDCCFGGC:FCF8D>BFGECGGGGGGGGEGGCFCFGGGGFFFFFGFDGGGGGGDGGC57<CFC5=E*7CDDFGF4>FF>FF@F4BFCC?3<B<:
@M00200:207:000000000-ALC1F:1:1101:5864:3485 1:N:0:5
ACTGGGTTTAAAGGGCGCGTAGGCGGCCTGCTAAGTCGAACGTGAAATCCCTGGGCTCAACCCAGGAACTGCGTCCGATACTGGTTGGCTTGAATTCGGGAGAGGGATGTGGAATTCCAGGTGTAGCGGTGAAATGCGTAGATATCTGGAGGAACACCGGTGGCGAAGGCGGCATCCTGGACCGATATTGACGCTGATGCGCGAAAGCCAGGGGAGCAAACGGGATTAGATACCCTGGTA
+
GGGGGGGGGGGGGGGGGGGGGGGGGGGGGGGGGGGGGGGGGGGGGGGGGGGGGGGGGGGGGGGGGGGGGGGGGGGGGGGGGGGGGGGGGGGGGGGGGGGGGGGGGGGGGGGGGGGGGGGGGGGGGGGGGGGGGGGGGGGGGGGGGGGGGGGGGGGGGGDGGGGGGGGEGGGGGGGGGGGGGGGDGGGGGGGGGGGGGGGGGGGGGGGGGFGGGGGG@FGGDEDE3>FFFFFFGGFFF>?B
@M00200:207:000000000-ALC1F:1:1101:25053:3485 1:N:0:5
ACTGGGTTTAAAGGGTGCGTAGGCGGCTTATTAAGTCAGTGGTGAAAGCCTTCAGCTTAACTGAAGAATTGCCATTGATACTGATGAGCTTGAGTATAGTTGAGGTGGGCGGAATGTGTCATGTAGCGGTGAAATGCTTAGATATGACACAGAACACCGATTGCGAAGGCAGCTCGCTAAACTATAACTGACGCTGAGGCACGAAAGCGTGGGTAGCAAACAGGATTAGATACCCCCGTA
+
GGGGGGGGGGGGGGDGGGGGGGGGGGGEGGGGGGGFGGGGGGGGGGGGGGGGGGGGGGGGGGGGGGGGGGFGGGGGGGGGGFGGGGGGGGGGGGGGGGGGGGGGGGFGGGGGGGGGGGGGDCFGGGGGGFGGGGFFFGGGGGGGGGGGFGGGGGGGGGGGGGGGGGGGGGFGDGGGDEEGGGGGGGGGGGFGDGGGGGFGGGGGGGGGGEEEDDGGFGGGGFGFFAFFFFFFGDFFEE35
@M00200:207:000000000-ALC1F:1:1101:12174:3497 1:N:0:5
ATTGGGTTTAAAGGGCGCGTAGGTGGCCCGGTCAGTCTTTGGTGAAAGCGCGGGGCTCAACCCTGCGTCGGCCAGGGATACTGCCGCGGCTCGAGCACTGTAGAGGCAGGCGGAATTCCGGGTGTAGCGGTGGAATGCGTAGAGATCCGGAAGAACACCGGTGGCGAAGGCGGCCTGCTGGGCAGTTTAGCTGACACTGAGGCGCGACAGCGTGGGGAGCAAACAGGATTAGATACCCCCGTA
+
GGGGGGGGGGGGGGGGGGGGGGGGGGGGGGGGGGGGGGGGGGGGGGGGGGGGGGGGGGGGGGGGGGGGGGGGGGGGGGGGGGGGGGGGGGGGGGGGGGGGGGGGGGGGGGGGGGGGGGGGGGFGGGGGGGGGGCGGGGGGGGGGGGGGGGGGGGGGGGGGGGGGGGGG>EGGGGGGGGFGGGGGGGGGGGGGGGGC8FGGGGGGEGGGGGGGGDCDFDDGGFGFF?F@@FFFGGFFF)<@>BB
@M00200:207:000000000-ALC1F:1:1101:10705:3526 1:N:0:5
ATTGGGTGTAAAGGGTGCGTAGGCGGAGAATTAAGTCAGTGGTGAAAGCTTACAGCTTAACTGTAAAAATGCCATTGAAACTGATTTTCTTGAGTTCGATTGAGGTAGATGGAATGTATCATGTAGCGGTGAAATGCTTAGATATGATACAGAACACCAATTGCGAAGGCAGTCTACTAAGTCGATACTGACGCTGAGGCACGAAAGCATGGGGAGCAAACAGGATTAGATACCCCTGTA
+
FCAA@C-BFGFFCF>FCEEGGCEGGGCEDFDFGGCFFFGGGF@C<,EEFF<,96FGGDG<CFFEFGEFDGCAFGGFGCGFG9FFGGGGDGCAFGG<F:?FFGGF8FFEGCAAF,FEFG,:?AFEFGAFCFGG<EFGGGGFCDGGCFFGFFDGCFEGGDGFGGDFGGGGGGGGGGGGFFFDDFD>EEG>ECGGGGGGGGFGGGCCC7?DDG,84?DDFF47;ACAFFFFFF+=FCAF5);@
@M00200:207:000000000-ALC1F:1:1101:11024:3533 1:N:0:5
ATTGGGTATAAAGGGCGCGCAGGTGGCGGTGCTGGCCCGGCGTGAAAGCCCCCGGCTCAACCGGGGAGGGTCGTCGGGGACCGCACCGCTTGAGGGCGGTAGGGGCTGGTGGAATGCCTGGTGTAGTGGTGAAATGCGTAGAGATCAGGCGGAACACCCGTAGCGAAGGCGGCCAGCTGGGCCGACTCTGACACTGAGGCGCGAAGGCGTGGGGAGCGAACGGGATTAGATACCCTGGTA
+
EFGGFCFAFFFCGFGGGGGGGGE@E@CFEGCEFFD,E,CC+@FFFDEFGGFG@CEGFCGFEFGGGGGGGGCGGCGC>FDGEGGEEFCCCCFFGFGGCF@FGDCCGEGGGG@G7CF:<FFGEF<FGGCFFFGGG:FFDEFGEGGGB:CFCFGEGGDFGG>EGEGGCEEGEGGGCC?8>CFCEGFEEC*;<CGFGG4CGFG5:<C5C><FEEGGGCDD>DDGG5DFF3?FF=6@CCFF>FF6
@M00200:207:000000000-ALC1F:1:1101:15139:3533 1:N:0:5
ATTGGGTTTAAAGGGTGCGTAGGCGGCTTATTAAGTCAGGGGTGAAAGACGGTGGCTCAACCATCGCAGTGCCCTTGATACTGATGAGCTTGAATGAACTAGAGGTAGGCGGAATGTGACAAGTAGCGGTGAAATGCATAGATATGTCACAGAACACCGATTGCGAAGGCAGCTTACTATGGTTTTATTGACGCTGAGGCACGAAAGCGTGGGGATCAAACAGGATTAGATACCCTAGTA
+
GGGGGGGGGGGGGGGGGGGGGGGGGGGGGGGGGGGGGGGGGGGGGGGGGGGGGGGGGGGGGGGGGGGGGGGGGGGGGGGGGGGGGGGGGGGGGGGGGGGGGGGGGGGGGGGGGGGGGGGGGGGGGGGGGGGGGGGGGGGGGGGGGGGGGGGGGGGGGGGGGGGGGGGGGGGGGGGGGGGGGGGGGGGGGGGGGGGGGGGGGGGGGGGGGGGGGGGCFGGGGFGFFFFFFFFFFGF@FFFF
@M00200:207:000000000-ALC1F:1:1101:16706:3536 1:N:0:5
ACTGGGCTTAAAGGGCGCGTAGGTGGCCCGGTCAGTCCGTGGTGAAAGCGCGGGGCTCAACCCTGCGTCGGCCATGGATACTGCCGCGGCTCGAGCACTGTAGAGGCAGGCGGAATTCCGGGTGTAGCGGTGGAATGCGTAGAGATCCGGAAGAACACCGGTGGCGAAGGCGGCCTGCTGGGCAGTATGGCTGACACTGAGGCGCGACAGCGTGGGGAGCAAACAGGATTAGATACCCGTGTA
+
GGGGGGGGGGGGGGGGGGGGGGGGFGGGGGGGGGGGGGGGGGGGGGGGGGGGGGGGGGGGGGGGGGGGGGGGGGGGGGGGGGGGGGGGGGEGGEGGGGGGGGGGGGGGGGGGGGGGGGGGGGGGGGGGEFFCGFGGGGGGGDGGGFG9EGGEGGGGGCGGGGGGGGGGGGGCEEEGGGGGGGGGGDGGGCGGGGGGGGGGGGGGGGGGGGGGGDGGFDDGGFGFFFF7?F?FGGFF4?B5BF:
@M00200:207:000000000-ALC1F:1:1101:18757:3578 1:N:0:5
ATTGGGTTTAAAGCGCGTGCAGGTGGCGCGGTAAGTTGGGTGTGAAATCTCCCGGCTCAACTGGGAGAGGTCATTCAATACTACCGTGCTTGAGAGCAGAAGAGGAAGATGGAATTCCCGGTGTAGTGGTGAAATGCGTAGATATCGGGAGGAACACCAGTGGCGAAGGCGATCTTCTGGTCTGTTTCTGACACTCAGACGCGACAGCTAGGGTAGTAAACGGGATTAGATACCCGAGTA
+
GGGGGGGGGGGGGGGGGGGGGGGGGGGGGGGGGGGGGGGGGGGGGGGGGGGGGGGGGGGGGGGGGGGGGGGGGGGGGGGGGGGGGGGGGGGGGGGGGGGGGGGGGGGGGGGGGGGGGGGGGGGGGGGGGGGGGGGGGGGGGGGGGGGGGGGGGGGGGGGGGGGGGGGGGGGGGGGGGGGGGGGGGGGGGGGGGGGGGGGGGGGGGGGGGGGGGGGGFGGGGFGFEFFF@FFFG4?EFFFF
@M00200:207:000000000-ALC1F:1:1101:22214:3593 1:N:0:5
ATTGGGTTTAAAGGGTGCGTAGGCGGTCTTCTAAGTCAGTTGTGAAATACTTCAGCTTAACTGGAGAGGTGCAATTGATACTGGAAGACTTGAGTACTGATGAGGTAGGCGGAATGGACGGTGTAGCGGTGAAATGCTTAGATATCGTCCAGAACACCGATAGCGAAGGCAGCTTACTAAGGAGTAACTGACGCTGAGGCACGAAAGTGTGGGGATCAAACAGGATTAGATACCCTAGTA
+
GGGGGGGGGGGGGGGGGGGGGGGGGGGGGGGGGGGGGGGGGGGGGGGGGGGGGGGGGGGGGGGGGGGGGGGGGGGGGGGGGGGGGGGGGGGGGGGGGGGGGGGGGGGGGGGGGGGGGGGGGGGGGGGGGFGGGGGGGGGGGGGGGGGGGGGGGGGGGGGGGGGGGGGGGGGGGGGGGGGGGGGGGGFGGGGGGGGGGGGGGGGGGGGGGGGDGGGGFGGGGFG:AAFFFFFFGGFFFFFF
@M00200:207:000000000-ALC1F:1:1101:6987:3600 1:N:0:5
ATTGGGTTTAAAGGGTGCGTAGGCGGCCCTGTAAGTCAGTGCTGAAATATCCCAGCTTAACTGGGAGGGTGGCATTGATACTGCGGGGCTAGAGTACAGATGAGGTAGGCGGAATTGACGGTGTAGCGGTGAAATGCTTAGATATCGTCAAGAACACCTATAGCGAAGGCAGCTTACTAGGCTGTAACTGACGCTGAGGCACGAAAGTGTGGGGATCAAACAGGATTAGATACCCGAGTA
+
GGGGGGGGGGGGGGGGGGGGGGGGGGGGGGGGGGGGGGGGGGGGGGGGGGGEGGGGGGGGGGGGGFEGGGGGGGGGGGGFGGGGGGGGGGGGFGGGGGGGGGGGGGGGGGGGGGGGGGGDGGGGFGGGGGGGGGGGGGGGGGGGGFGGGGGGGGGGGGGGGGGGGGGGGGGGGGGGGGGGGGGGGGFFGGGGGGGGGGGGGGDC=7DDGGGGGGCGFGGCGFGFFFF@FFF4CGFFFD>>
@M00200:207:000000000-ALC1F:1:1101:9425:3606 1:N:0:5
ATTGGGTATAAAGAGCTCGTAGGCGGCTTGTCACGTCGGGTGTGAAAGCCCGGGGCTTAACCCCGGGTCTGCATCCGATACGGGCAGGCTAGAGTGTGGTAGGGGAGATCGGAATTCCTGGTGTAGCGGTGAAATGCGCAGATATCAGGAGGAACACCGGTGGCGAAGGCGGATCTCTGGGCCATTACTGACGCTGAGGAGCGAAAGCGTGGGGAGCGAACAGGATTAGATACCCGTGTA
+
GGGGGGGGGGGGGGGGGGGGGGGGGGGGGGGGGGGGGGGGGGGGGGGGGGGGGGGGGGGGGGGGGGGGGGGGGGGGGGGGGGGGGGGGGGGGGGGGGGGGGGGGGGGGGGGGGGGGGGGGGGGGGGGGGGGGGGGGGGGGGGGGGGGGGGGDGGGGGGGGGGGGGGGGGGGGGGGGGGGGGGGGGGGGGGGGGGGGGGGGGGGGGGCFGEGGDGGGFGGGG>DFFFFFFFFFGGFFFFFF
@M00200:207:000000000-ALC1F:1:1101:17639:3660 1:N:0:5
ATTGGGTGTAAAGGGTGCGTAGGTGGGCAAGTAAGTCAGTGGTGAAATCTCCGGGCTTAACCCGGAAACTGCCATTGATACTATTTGTCTTGAATACTGTGGAGGTCAGCGGAATATGTCATGTAGCGGTGAAATGCTTAGATATGACATAGAACACCAATTGCGAAGGCAGCTGGCTACACAAATATTGACACTGAGGCACGAAAGCGTGGGGATCAAACAGGATTAGATACCCCGGTA
+
GGGGGGGGGGGGGGGGGGGGGGGGGGGGGGGGGGGGGGGGGGGGGGGGGGGGGGGGGGGGGGGGGGGGGGGGGFGGGGGGGGGGGGGGGGGGGGGFFGGGGGGGGGGGGGGGGGGGGGGGGGGGGGGGGGGGGGGGGGGGGGGGGGGGGGGGGGGGGGGGGGGGGGGGGGGGGGGGGDGGGGGGGGGGFGGGGGGGGGFFEGGGGCCDGGGCEGGC>FGGGFGFFFFFF=7AFFFF>>DD
@M00200:207:000000000-ALC1F:1:1101:22920:3664 1:N:0:5
ATTGGGTTTAAAGAGCTCGTAGGCGGTTCGATAAGTCGGACGTGAAATCTCCACGCTCAACGTGGAGGGGCCGTTCGATACTGTCGTGACTCGAGTCCGGTAGGGGAGTGTGGAATTCCCGGTGTAGCGGTGAAATGCGCAGAGATCGGGAGGAACACCCGTAGCGAAGGCGGCACTCTGGGCAGTAACTGACGCTGAGGAGCGAAAGCGTGGGGAGCGAACAGGCTTAGATACCCCGGTA
+
GGGGGGGGGGGGGGGGGGGGGGGGGGFGCFFGGGGFA:7CFGGGGGGG9F,,@FFGGGGGGGGD@CF>++7FCF:9CCEEGGGEGFD:<9FFG,4CB?:CFGGFGGDFBAFFGF@FDDCBFC@@FE<AFGEFGCCBF9:@EFC@FGGFGGGGGGGC<D8B:F:<BCG7E8FGB8EGECGGGGG*/0<E?7996:7*;:C*67CEGGGD65EGG53*0779<3C:@)77)7*0:C?FFF3@>
@M00200:207:000000000-ALC1F:1:1101:24035:3664 1:N:0:5
ATTGGGTTTAAAGCGTCCGTAGGTGGCTCTTCAAGTCTGCTGTCAAAGAGTGGGGCTTAACTCCAGAAAGGCAGTGGAAACTGAAAGGCTAGAGAGCCGTAGGGGTAGAGGGAATTCCCGGTGTAGCGGTGAAATGCGTAGAGATCGGGAAGAACATCGGTGGCGAAAGCGCTCTACTGGACGGTATCTGACACTGAGGGACGAAAGCTAGGGGAGCGAATGGGATTAGATACCCGCGTA
+
GGGGGGGGGGGGGGGGGGGGGGGGGGGGGGGGGGGGGGGGGGGGGGGGGGGGGGGGGGGGGGGGGGGGGGGGGGGGGGGGGGGGGGGGGGGGGGGGGGGGGGGGGGGGGGGGGGGGGGGGGGGGGGGGGGGGGGGGGGGGGGGGGGGGGGGGGGGGGGGGGCEGGGGGGGGGGGGGGGGGGGGGGGGGGGGGGGGGG?FDEFGGGGGGGGGGFGGGFGGDDF<;AF?FFFFFGGFF>35@
@M00200:207:000000000-ALC1F:1:1101:14148:3682 1:N:0:5
ATTGGGTGTAAAGGGTGCGCAGGCGGACTTGTTAGTCAGAGGTGAAATCTCACGGCTCAACCGTGAAACTGCCTTTGATACTGCAGGTCTTGAATTGGGGAGAGAGTTGTGGAATTCCGAGTGTAGCAGTGAAATGTGTAGATATTCGGAAGAACACCAGTGGCGAAGGCAGCAACTTGGCCCCAGATTGACGCTCAGGCACGAAAGCATGGGGATCAAACAGGATTAGATACCCCAGTA
+
GGGGGGGGGGGGGGGGGGGGGGGGGGGGGGGGGGGGGGGGGGGGGGGGGGGGGGGGGGGGGGGGGGGGGGGGGGGGGGGGGGGGGGGGGGGGGGGGGGGGGGGGGGGGGGGGGGGGGGGGGGGGGGGGGGGGGGGGGGGGGGGGGGGGGGGGGGGGGGGGGGGGGGGGGGGGGGGGGGGGGGGGGGGGGGGGGGGGGGGGGGGGGGGGGGGGGGGGFGGGGFGFFFFFFFFFFGAFFFFF
@M00200:207:000000000-ALC1F:1:1101:22663:3687 1:N:0:5
ACTGGGTGTAAAGCGTGCGCAGGCGGTGATGTAAGACAGGTGTGAAATCCCCGGGCTTAACCTGGGAACTGCATTTGTGACTGCATCGCTGGAGTGCGGCAGAGGGGGATGGAATTCCGCGTGTAGCAGTGAAATGCGTAGATATGCGGAGGAACACCGATGGCGAAGGCAATCCCCTGGGCCTGCACTGACGCCCATGCACGAAAGCGTGGGGAGCAAACAGGATTAGATACCCGAGTA
+
GF<@<CCB@@@CFFEFGECEEGGD@FCFGGGGGFF9AFFGEEFFGCFGGCDEFBEGGGCCFAGGGGGGGGG9EEFGFFGGGGGGFFGGGGGG8AFGGGGGGGFFGGGGCDGF@BFF5DE@FBFEFGGGAFGGFFADFFF@FCCEACACC7FFE<,>FFGEFF>GCDCG:BFGFF*<BC8BCFGE;CECCCFGG5)18CFCCC>EEDGF=C=C*955>F<FG:C>496@@FFF>47>>B@5
@M00200:207:000000000-ALC1F:1:1101:8030:3721 1:N:0:5
ACTGGGTTTAAAGGGCGCGTAGGCGGCGTGACAAGTCACTTGTGAAATCTCTGAGCTTAACTCAGAACGGCCAAGTGAAACTGTTGTGCTAGAGTGCAGAAGGGGCAATCGGAATTCTTGGTGTAGCGGTGAAATGCGTAGATATCAAGAGGAACACCTGAGGTGAAGACGGGTTGCTGGGCTGACACTGACGCTGAGGCGCGAAAGCCAGGGGAGCAAACGGGATTAGATACCCCAGTA
+
GGEGGGGGGGGCFGDGGGGGGGGGEEGGGDEGGGGGGDGGGAFDCFGGGGGGGGGGGGGGGGGGGGGGGGGGGGGGGGGGGGGGDFFEGGGGGCEGGGGGGGGGGGGGGFGGEGGGGGGGGFFGGGGGGGG<FDGGGGGGDGGGGGGGGGFGGGGFGGGFGFCFCFFDGGGCGEEG5>B:CFFCGGCGGGCF5CCEGGGGGDGDEDDGCFGFEDG3BFFFFEGFE)09776@FGFF>B;=
@M00200:207:000000000-ALC1F:1:1101:10832:3739 1:N:0:5
ATTGGGCGTAAAGGGCGCGTAGGCGGCGATTCAAGTGACGGGTGAAATCCCTCGGCTTAACCGAGGAACTGCCTGTCAGACTGGGTTGCTTGAGACCGGGAGAGGCGAGTGGAATTCCCAGTGTAGCGGTGAAATGCGTAGATATTGGGAGGAACACCAGTGGCGAAGGCGGCTCGCTGGACCGGAACTGACGCTGAGGCGCGAAAGCGTGGGGAGCAAACAGGATTAGATACCCCAGTA
+
GGGGGGGGGGGGGGGGGGGGGGGGGGGGGGGGGGGGGGGGGGGGGGGGGGGGGGGGGGGGGGGGGGGGGGGGGGGGGGGGGGGGGGGGGGGGGGGGGGGGGGGGGGGGGGGGGGGGGGGGGGGGGGGGGGGGGGGGGGGGGGGGGGGGGGGGGGGGGGGGGGGGGGGGGGGGGGGGGGGGGGGGGGGGFGGGGGGGGGGGGGGGGGGGGGGDGGGGFGGGGFGFFFFFFFFFGGFFB>FF
@M00200:207:000000000-ALC1F:1:1101:14888:3754 1:N:0:5
ATTGGGTTTAAAGGGTGCGTAGGTGGCGAGGCAAGTCGGATGTGAAATCCCGGGGCTCAACCCCGGAACTGCATTCGATACTGCCCTGCTCGAGTACTGGAGAGGAGATCGGAATTTACGGTGTAGCAGTGAAATGCGTAGATATCGTAAGGAAGACCAGTGGCGAAGGCGGATCTCTGGACAGTTACTGACACTGAGGCACGAAGGCCAGGGGAGCAAACGGGATTAGATACCCCAGTA
+
GGGGGGGGGGGGGGGGGGGGGGGGGGGGGGGGGGGGGGGGGGGGGGGGGGGGGGGGGGGGGGGGGGGGGGGGGGGGGGGGGGGGGGGGGGGGGGGGGGGGGGGGGGGGGGGGGGGGGGGGGGGGGGGGGGGGGGGGGGGGGGGGGGGGGGGGGGGGGGGFGGGGGGGGGGGGGGGGGGGGGGGGGGFGGGFEGGGGGGGFGGGDGGGGGGGGGGGGFGGGGDGFFFFFFFFFGGFFFFFF
@M00200:207:000000000-ALC1F:1:1101:7170:3775 1:N:0:5
ACTGGGCTTAAAGGGCTCGTAGGCGGCCAACTAAGTCGGACGTGAAATCCCCAGGCTCAACCTGGGAACTGCGTCCGATACTGGATGGCTTGAATCCGGGAGAGGGATGCAGAATTCCAGGTGTAGCGGTGAAATGCGTAGATATCTGGAGGAATACCGGTGGCGAAGGCGGCATCCTGGACCGGCATTGACGCTGAGGAGCGAAAGCCAGGGGAGCAAACGGGATTAGATACCCGTGTA
+
GGGGGGGGGGGGGGGGGGGGGGGGGGGGGGGGGGGGGGGGGGGGGGGGGGGGGGGGGGGGGGGGGGGGGGGGGGGGGGGGGGGGGGGGGGGGGGGGGGGGGGFGGGGGGGGGGGGGGGGGGGGGGGGGGGGGGGGGGGGGGGGGGGGGGGGGGGFGGGGGGGGGGGGGGGGGGGGGGGGGGGGGGGGGGGGGGGGGGGGGGGGGGGGGGGGGGGGGFGGGFBGFFF??FFFFGGFBDEFF
@M00200:207:000000000-ALC1F:1:1101:21450:3795 1:N:0:5
ACTGGGCTTAAAGGGCTCGTAGGCGGTCTGTCACGTCGGGAGTGAAAACTCGGGGCTCAACCCCGAGCCTGCTTCCGATACGGGCAGACTAGAGGTATGCAGGGGAGAACGGAATTCCTGGTGTAGCGGTGAAATGCGCAGATATCAGGAGGAACACCGGTGGCGAAGGCGGTTCTCTGGGCATTACCTGACGCTGAGGAGCGAAAGCATGGGGAGCGAACAGGATTAGATACCCTTGTA
+
EFGGGGGGGFFFGGBFFGDC,CBFGGCFGGGGGGGGGGFEGGCFGGFEGGGCFECECFGEGFGGGDGEGGGGGFEGGEGGCGGGGGECFFFC<FFGGGGFFGGEG>FDC@FGCEGGGGFGFFFG9=CFGGGFFCFGDGGGE:FEFG,FG7CEFC,FGGGGECECEGDGGCGGGCEGGGB?EGFEGGGF:9CGGGCG:8FFGFGCCCGGGCGGGDCGBDGGDDGFFFF?FFFFDGFFFF4=
@M00200:207:000000000-ALC1F:1:1101:6028:3808 1:N:0:5
ACTGGGTTTAAAGCGCACGTAGGTGGCGACGTAAGTCGGGTGTGAAAGCCCCGGGCTCAACCTGGGAATTGCATTCGAGACTGCATTGCTGGAGTACGGAAGAGGAAGGCGGAATTCCCGGTGTAGCGGTGAAATGCGTAGATATCGGGAGGAACATCAGTGGCGAAGGCGGCCTTCTGGTCCAGTACTGACACTCAAGTGCGAAAGCGTGGGGAGCAAACAGGATTAGATACCCTCGTA
+
GGGGGGGGGGGGGGGGGGGGGGGGGGGGGGGGGGDGGGGGGGGGGGGGGEFGGGGGGGGGGGGGGGGGGGGGGGGGGGGFFFFGGGGGGGGGGFGGGGGGGGGGGGGGGGGGGGGGGGGGGGEGGGGGGGDGGGGGGGGGGGGGGGGGGGFGGGGGGGGGGGGGG@EGEGGGEGGGGGGGGGFFGGFFGGGFGGGFDAFGGGGD=CDFEECGGGGGFGFGGFGFFFFF?FFFGCFFFEFE
@M00200:207:000000000-ALC1F:1:1101:19796:3812 1:N:0:5
ATTGGGTTTAAAGGGCGCGTAGGCGGCCTGATAAGTAGGGGGTGAAATCCTGCGGCTTAACCGCAGGGCTGCCTTCTAAACTGTCAGGCTCGAGCACAGTAGAGGCAGGTGGAATTCCCGGTGTAGCGGTGGAATGCGTAGAGATCGGGAAGAACATCAGTGGCGAAGGCGGCCTGCTGGGCTGTTGCTGACGCTGAGGCGCGACAGCGTGGGGAGCAAACAGGATTAGATACCCCCGTA
+
GGGGGGGGGGGGGGGGGGGGGGGGGGGGGGCGGGGGGGGGGGGGGGGGGGGGGGGGGGGGGGGGEFCEGGGGGGGGGGGGGGGGGGG?FGGGGGGGGGGFGGGGGGDGGGGGGGGGGGGEGGGGGGGGGGGGGGGGGGG>FGGCGGGGGGGGGGGGGGGFGGFGGGGEGGGG>CEGGGG6EGGGGGGGGD+8AE5CCGFFDGDECGGDEECEGDDCBFFDFFGFFFFFFFF4>DFFFFF>
@M00200:207:000000000-ALC1F:1:1101:15888:3815 1:N:0:5
ACTGGGTTTAAAGAGCTCGTAGGCGGTTTGTCGCGTCTGCCGTGAAAGTCCGGGGCTCAACTCCGGATCTGCGGTGGGTACGGGCAGACTAGAGTGATGTAGGGGAGACTGGAATTCCTGGTGTAGCGGTGAAATGCGCAGATATCAGGAGGAACACCGATGGCGAAGGCAGGTCTCTGGGCATTAACTGACGCTGAGGAGCGAAAGCATGGGGAGCGAACAGGATTAGATACCCCTGTA
+
GGGGGGGGGGGGGGGGGGGGGGGGGGFFGGGGGGGGGGGGGGGGGGGGGGGGGGGGGGGGGGGGGGGGCGGGGGGGGGGGGGGGGGGGGGGGGGGGFFGGEFGGGGGGGGGGGGGGGGGGGGGGGGGGGGGGGGGGGGGGGEGGGGGGGFGGGGGGGGGGGGGGGGGGGGGGGFGGDFFGGGGGGGGGGGGGGGGGGGGCEGGGGGGGGGGGGGGDFGGGGFGF>4FFFFFFGGFFFFFF
@M00200:207:000000000-ALC1F:1:1101:10025:3819 1:N:0:5
ATTGGGTGTAAAGAGCTCGTAGGCGGTCTGTCGCGTCGGTTGTGAAAACTCGGGGCTCAACCCCGAGCCTGCAATCGATACGGGCAGACTAGAGTGCTGTAGGGGAGACTGGAATTCCTGGTGTAGCGGTGAAATGCGCAGATATCAGGAGGAACACCGGTGGCGAAGGCGGGTCTCTGGGCAGTAACTGACGCTGAGGAGCGAAAGCGTGGGGAGCAAACAGGATTAGATACCCTCGTA
+
GGGGGGGCGGGGGGG-6EGFGGGGGGGG7CC6@CFGGCGFEGGGGGGCF@@FEFGGG7FGGG?CFCC>BGGGGFG<DEFGGFGCE:FGGGGGG?FGGCEFFG?7F:F:BDGGGGG8AC<5B=FGGGGGGGGGGGGGGG@GGGGGG99=>F@FGGGGGGG7F<EGGCGGGG8ECEG*BF9:EFF>02<:FGGGGGGGG=G6/>DGGGGGGGGGGGGGFGGGGFGFFFFFFF?FGGFFFDFE
@M00200:207:000000000-ALC1F:1:1101:18555:3819 1:N:0:5
ATTGGGTTTAAAGCGCACGTAGGCGGCCTAGCAAGTCGGATGTGAAATCCCTCGGCTCAACCGAGGACGTGCATCCGAAACTGCTGGGCTCGAGTATGGAAGAGGGTCGCAGAATTCCCGGTGTAGAGGTGAAATTCGTAGATATCGGGAGGAATACCAGTGGCGAAGGCGGCGACCTGGGCCAATACTGACGCTGAGGTGCGAAAGCGTGGGGAGCAAACAGGATTAGATACCCTAGTA
+
GGGGGGGGGGGGGGGGGGGGGGGGGGGGGGGGGGGGGGGGGGGGGGGGGGGGGGGGGGGGGGGGGGGGGGGGGGGGGGGGGGGGGGGGGFGGGGGGGGGGGGGGGGGGGGGGGGGGGGGGGFGGGGGGGGGGGGGGGGGGGGFGGGGGGGGGGFGGGGDDGGGGGGGGGGGGGGGGGGGGFGGGGGGGGGGGGGDGGGGGDGGGGDGGGEEGGGGG>3CGG@GFFF?@FFFFGGFFFFFF
@M00200:207:000000000-ALC1F:1:1101:11789:3824 1:N:0:5
ATTGGGTTTAAAGAGCTCGTAGGCGGTTTGGCAAGTCGGGTGTGAAAACTCCGGGCTCAACTCGGAGACGCCACTCGATACTGCTATGACTCGAGTCCGGTAGGGGAGTGCGGAATTCCTGGTGTAGCGGTGAAATGCGCAGATATCAGGAGGAACACCGGTGGCGAAGGCGGCACTCTGGGCCGGAACTGACGCTGAGGAGCGAAAGCGTGGGGAGCAAACAGGATTAGATACCCCAGTA
+
EEFFGGGGGGGAGFGGCFGF@@FGCGGGGGGG9FFGFGGGFGFFCCFFGGFGGGGGGFGGGCFGGGGDGGGE@FGGGFEFGGGGDAFFFGGG7ECFGFEECGEGGGEGGGGGECFBFGGGDFGFDFFGGGEE@DCGGFGGGGGGGA;DFGGGDGGGGGGEGGGGGG>EGEFGGGGE6CE96C8EGGEEGGCCGGDE=CCGD3FC:>D<FCEEGDCD5374C@GFF>6=FFFFGG@F3.7?@
@M00200:207:000000000-ALC1F:1:1101:21107:3830 1:N:0:5
ACTGGGTTTAAAGAGCTCGTAGGCGGTTTGTCGCGTCGGCCGTGAAAACTTGGGGCTTAACTCCAAGCTTGCGGTCGATACGGGCAGACTTGAGTTCGGCAGGGGAGACTGGAATTCCTGGTGTAGCGGTGAAATGCGCAGATATCAGGAGGAACACCGGTGGCGAAGGCGGGTCTCTGGGCCGATCCTGCCGCTGAGGAGCGAAAGCGTGGGGAGCGAACAGGCTTAGATACCCCGGTACGAT
+
FGGG<<EBF@CEFCGGFGGG7CF<@BGGCCGFFF7FFGDGFC@:CF99EFGGFG@CCF=CFDFGD8EFFFG7FDEEGGE,+9BFECC<FF?,AEFGEGGGG>>F@+3+B?D=,B<8DFA9>F,:,CF7C<7D<,8>FBF::*<D,E,=F,>:*,>>>**:<<8<7*B4**8:*/:EE:C+AECE*:8C+0+;CE37*;*<:<)2*)19:>*:C)5<<CD)>.277)77@?7@CC?:D:>.)0((
@M00200:207:000000000-ALC1F:1:1101:7561:3841 1:N:0:5
ATTGGGTATAAAGGGTGCGTAGGCGGCGTAGTAAGTCCGTGGTGAAAGCCAACAGCTCAACTGTTGAACTGCCATGGATACTGCTAGGCTTGAGTACAGACGAGGTAGGCGGAATGGATAGTGTAGCGGTGAAATGCATAGATACTATCCAGAACACCGATTGCGAAGGCAGCTTACTAGACTGTAACTGACGCTGAGGCACGAAAGCGTGGGGAGCGAACAGGATTAGATACCCTGGTA
+
GGGGGGGGGGGGGGGGGGGGGGDGGGGGGGGGGGGAFGGGGGGGGGGGGGGGGGGGGGGGGGGGGGGGGGGGGGGGGGGGGGGGGGGGGGGGGGGGGGGGGGGGGGGGGGGDGGGGGGGGGGGGGGGGGGGGFGGGGGGGGGGGGGGGGGGGGGGGGDGGGGGGGDGGDGGGGGGGGGGGGGGGGF7DGGDFGGGEDGGGGGDGGGGGGGGGEDDDFGGGG39::@FFFFFFGGFFFFFF
@M00200:207:000000000-ALC1F:1:1101:19146:3871 1:N:0:5
ATTGGGTTTAAAGAGCGTGTAGGCGGCCGCACAGGTCCGTTGTGAAAACTGGAGGCTTAACCTTCAGACGTCGATGGAAACCGTGCGGCTAGAGTCCGGAAGAGGAGAGTGGAATTCCTGGTGTAGCGGTGAAATGCGCAGATATCAGGAAGAACACCCGTGGCTAAGGCGGCTCTCTAGTACGGTACTGACGCTGAGACGCGAAAGCGTGGGGAGCGAACAGGATTAGATACCCCAGTA
+
FGGGGGGGGGGGGGGGGCGGGGGGGGGGGGDGEGGGGGGEFGGGGGGGGGGGFGGGGGGGGGGGGGGGGGGGGGGGGGGGGGGGGGGGGGGGGGGGGGGGGGGGGGGGGGGGGGFGGGGGGGGGGGFGGGGGGGGFGGGGGGGGGGGGGGGGGGGGGGDGGGGGGGGGGGGGGGEFFGFGGFGGGGGGGGGGGGGGGGF=EGGGGGGGGGGGGGGGF)3DDDG>>FFFFFFFGGFFDFFF
@M00200:207:000000000-ALC1F:1:1101:23561:3885 1:N:0:5
ACTGGGTTTAAAGGGTGCGTAGGCGGCCCGTTAAGTCAGTGGTGAAAGCCTCCAGCTCAACTGGAGAACTGCCATTGATACTGACGGGCTTGAGTACAGACGAGGTTGGCGGAATTGATTGTGTAGCGGTGAAATGCATAGATACAATCAAGAACTCCGATTGCGTAGGCAGCTAACTAGGCTGTAACTGACGCTGAGGCACGAAAGCGTGGGGAGCGAACAGGATTAGATACCCCAGTA
+
GGGGGGFFGGGGGGGGGGGGGGGGGGGGGGGGGGGGGGGGGGGGGGGGGGGGGGGGGGGGGGGGGGGGGGGGGGGGGGGGGGGGGGGGGGGGGGGGGGGGGGGGGGGGGGGGGGGGGGFGGGGGGGGGGEGGGGGGGGGGGGGGGGFFGGGGGGGGGGGGGGGGGGGGGGGGGGFGGDGGG6CGGGDGGGGGGGGGGGGGGGGGD<DGGGGEGGGGFGGGGFGFF6B=@BFFDF)7BF4*
@M00200:207:000000000-ALC1F:1:1101:17935:3932 1:N:0:5
ATTGGGTTTAAAGGGTCCGCAGGCGGTTTGATAAGTCAGTGGTGAAATCCTGCAGCTCAACTGCAGAACTGCCATTGATACTGCTATACTTGAATATAGTCGAAGTGGGCGGAATGTGACATGTAGCGGTGAAATGCTTAGATATGTCACAGAACACCGATAGCGAAGGCAGCTCACTAGACTAAAATTGACGCTCATGCACGAAAGCGTGGGGAGCGAACAGGATTAGATACCCGAGTA
+
GGGGGGGGGGGGGGGGGGGGGGGGGGGGGGGGGGGGGGGGGGGGGGGGGGGGGGGGGGGGGGGGGGGGGGGGGGGGGGGFFFGGGGGGGGGGGGGGGGGGGGGGGGGGGGGGGGGGGGGGGGGGGGGGGGGGGGGGGGGGGGGGGGGGGGGGGGGGGGGGGGGGGGGGGGGGGGGGGGGGGGGGGGGGGGGGGGGEGGGGGGGGGGGGGEGGGGGGEDDGGFGFFFFFFFFFGGFFFFFF
@M00200:207:000000000-ALC1F:1:1101:23105:3944 1:N:0:5
ATTGGGTGTAAAGCGCGTGTAGGCTGCTCTGCAAGTCGGATGTGAAAGCCCTGGGCTCAACCTAGGAAGTGCACTCGAAACTGCAGAGCTTGAGTCTCGGAGAGGATCGCGGAATTCTCGGTGTAGAGGTGAAATTCGTAGATATCGAGAGGAACACCGGTGGCGAAGGCGGCGATCTGGACGATGACTGACGCTGAGACGCGAAAGCGTGGGGAGCAAACAGGATTAGATACCACAGTA
+
GGGGGGGGGGGGGGGGGGGGGGGGGGGGGGGGGGGGGGGEGGGGGGGGGGGGGGGGGGGGGGGGGGGGGGGGGGGGGGGGGGGGGGGGGGGGGGGGGGGGGGGGGGGGGGGGGGGGGGGGGGGGGGGGGGGGGGGGGGGGGGGGGGGGGGGGFGGGGGGGGGGGCGEEGGGGGGGGGGGGGGGGGGFCGFGGGGGGGFGGGGGGECDGGGGDEGDG>FGGD5CFFFFFFFFFDG*6>FFF
@M00200:207:000000000-ALC1F:1:1101:9786:3994 1:N:0:5
ACTGGGTATAAAGGGCGCGTAGGTGGCCCGGTCAGTCTTTGGTGAAAGCGCGGGGCTCAACCCTGCGTCGGCCAGGGATACTGCCGCGGCTGGAGCACTGTAGAGGCAGGCGGAATTCCGGGTGTAGCGGTGGAATGCGTAGAGATCCGGAAGAACACCGGTGGCGAAGGCGGCCTGCTGGGCAGTTGCTGACACTGAGGCGCGACAGCGTGGGGAGCAAACAGGATTAGATACCCTGGTA
+
GGGGGGGGGGGGGGGGGGGGGGGGGGGGGGGGGGGGGGGGGGGGGGGGGGGGGGGGGGGGGGGGGGGGGGGGGGGGGGGGGGGGGGGGGGGGGGGGGGGGGGGGGGGGGGGGGGGGGGGGGGGGGGGGGGGGGGGGGGGGGGGGGGGGGGGGGGGGGGGGGGGGGGGGGGGCGGGGGGGGGGGFGGGFGGGGGGGGGGGGGGGGGGGGGGEGGGGGEDGCCFGFFFFFFFFFGGFF=@FFF
@M00200:207:000000000-ALC1F:1:1101:14438:4006 1:N:0:5
ATTGGGTGTAAAGCGCACGTAGGCGGATCGTTAAGTGAGGGGTGAAATCCCAGGGCTCAACCCTGGAACTGCCTTTCATACTGGCGATCTTGAGTCCGGAAGAGGTGAGTGGAACTCCTAGTGTAGAGGTGGAATTCGTAGATATTAGGAAGAACACCAGTGGCGAAGGCGGCTCACTGGTCCGGTACTGACGCTGAGGTGCGAAAGCGTGGGGAGCAAACAGGATTAGATACCCCGGTA
+
<DCFCD@FFEEEGGFGGGGGGGGGG7@FGGCEGGAFEGGGGDC7DG,EF@E@E<FFDDFGFEGGGGGGGGGGGGGFFGEFGGC@FGE=FGGGGGGGGEDGDCFG@DFGGGF7EEFGGGDEGEFF,?F9DEFGGGFFFGF8FFEFCDFGCFGGGGGGGGFGAFCCE7BE7DEGGEGGFFD8FGGGGGCCGGD:E*5C=FGGGGDCE>DGGGGD=CDDFG*><FGFFFF??FFFGC?FF>E3
@M00200:207:000000000-ALC1F:1:1101:5686:4014 1:N:0:5
ATTGGGTTTAAAGGGCGCGTAGGCGGCCTTGTCAGTCAGACGTGAAATCCCCAGGCTTAACCTGGGAACTGCGTCTGATACTACAAGGCTGGAGTGCGGGAGAGGGATGTGGAATTCCAGGTGTAGCGGTGAAATGCGTAGATATCTGGAGGAACACCGGTGGCGAAGGCGGCATCCTGGACCGACACTGACGCTGATGCGCGAAAGCTAGGGGAGCAAACGGGATTAGATACCCCAGTA
+
GGGGGGGGGGGGGGGGGGGGGGGGGGGGGGGGGGGGGGGGGGGGGGGGGGGGGGGGGGGGGGGGGGGGGGGGGGGGGGGGGGGGGGGGGGGGGGGGGGGGGGGGGGGGGGGGGGGGGGGGGGGGGGGGGGGGGGGGGGGGGGGGGGGGGGGGGGGGGGGGGGGGGGGGGGGGGGGGGGGGGGGGGGGGGGGGDGGDGGGGGGCGGGGGGGGGFGDGFGGGGEGFEFFFFFFFGGFFFFF4
@M00200:207:000000000-ALC1F:1:1101:6050:4031 1:N:0:5
ATTGGGTTTAAAGGGTGCGTAGGCGGACTGATAAGTCAGGGGTGAAAGCCGGTAGCTCAACTATCGAATTGCCTTTGAAACTGCCAGTCTTGAGTTTTGTTGAGGTAGGCGGAATGTGTCATGTAGCGGTGAAATGCATAGATATGATACAGAACACCGATTGCGAAGGCAGCTTACTAAGCAAATACTGACGCTGAGGCACGAAAGCGTGGGGATCAAACAGGATTAGATACCCTTGTA
+
GGGGGGGGGGGGGGGGGGGGGGGGGGGGGGGGGGGGGGGGGGGGGGGGGGGGGGGGGGGGGGGGGGGGGGGGGGGGGGGGGGGGGGGGGGGGGGGGGGGGGGGGGGGGGGGGGGGGGDFGGGGGGGGGGGGGGGGGGGGGGGGGGGGGGGGGDGDFGGDEGGGGGGGGDGGGGGGFGGGGGGGGGGGGGCFEGGGGGGGCEGGGEGGGGGGGGGGGFGFGGF5FFFFFFFFFGGFFFFFF
@M00200:207:000000000-ALC1F:1:1101:10120:4037 1:N:0:5
ATTGGGTGTAAAGGGCTCGTAGGCGGCCAACTAAGTCCGACGTGAAATCCCAGGGCTTAACCTTGGAACTGCGTCGGATACTGGATGGCTTGAATTCGGGAGAGGGATGCAGAATTCCAGGTGTAGCGGTGAAATGCGTAGATATCTGGAGGAATACCGGTGGCGAAGGCGGCATCCTGGACCGATATTGACGCTGATGCGCGAAAGCCAGGGGAGCAAACGGGATTAGATACCCTAGTAAGA
+
GGGGGGGGGGGGGGGGGGGGGGGGGGGGGGGGGGGGGGGGGGGGGGGGGGGGGGGGGGGGGGGGGGGGGGGGGGGGGGGGGGGGGGGGGGGGGGGFFFGGDGGGGGGGGGGGGGGGGGGGGGGGGGGGGGGGGGGGGGGGGGGGGGGGGGGGGGGGGGGEGGGGGGGGGGGGGGGFDFGGGGGGGCGGGGGGGGGG=CFGGDGGGGGGGGGGGGGGFGGGGFGFFFFFFFFFGFFFFFF78@A
@M00200:207:000000000-ALC1F:1:1101:21335:4039 1:N:0:5
ATTGGGTTTAAAGAGCGTGTAGGCGGCCAGATAGGTCGGTTGTGAAAACTGGAGGCTTAACCTTCAGACGTCGACCGAAACCATCTGGCTAGAGTCCGGAAGAGGAGAATGGAATTCCTGGTGTAGCGGTGAAATGCGCAGATATCAGGAAGAACACCCGTGGCTAAGGCGGTTCTCTAGTACGGTACTGACGCTGAGACGCGAAAGCGTGGGGAGCGAACAGGATTAGATACCCTCGTA
+
GGGGGGGGGGGGGGGGGGGGGGGGGGGGGGGGGGGGGGGGGGGGGGGGGGGGGGGGGGGGGGGGGGGGGGGGGGGGGGGGGGGGGGGGGGGGGGGGGGGGGGGGGGGGGGGGGGGGGGGGGGGGGGGGGGGGGGGGGGGGGGGGGGGGGGGGGGGGGGGGGGGGGGGGFGDCEGGGGFFGGGFECFCEGFGGDGGGGGGGEGGGGGGGGEGGGGGGFGDDGFGF@FB?FFF7F49=@B77
@M00200:207:000000000-ALC1F:1:1101:23010:4103 1:N:0:5
ACTGGTCATAAAGGGCGCGTAGGCGGGCGACCAAGTCAGGGGTGAAATCTTTCGGCTTAACCGGAAAATAGCCTCTGATACTGGTTGTCTGGAGGGAGGTAGGGGTCTGTGGAACTTCTGGTGGAGCGGTGAAATGCGTAGATATCGGGAGGAACACCTGTGGCGAAGGCGGCCCCCTGGTTGGATACTGACGCTGAGACGCGAAAGCGTGGGGAGCAAACAGGATTAGATACCCTAGTAAGA
+
GGGGGGGGGGGGGGGGGGGGGGGGGGGGGGGGGGGGGGGGGGGGGGGGGGGGGGGGGGGGGGGGGGGGGGGGGGGGGGGGGGGGGGGGGGGGGGGGGGGGGGGGGGGGGGGGGGGGGGGGGGGGGGGGGGGGGGGGGGGGGGGGGGGGGGGGGGGGGGFGGGGGGGGGGGGGGGGGDGGGGGGGGGGGGGGGGGGGGGGGGGGGGGGGGGGGGGGGFGGDGFGFFFFFFFFFGGFFFFFBFFB
@M00200:207:000000000-ALC1F:1:1101:23536:4116 1:N:0:5
ACTGGGTTTAAAGGGCTCGTAGGTGGCCAACTAAGTCGCACGTGAAATCCCTCGGCTTAACCGGGGAACTGCGTGTGATACTGGATGGCTTGAGTTTGGGAGAGGGATGCGGAATTCCAGGTGTAGCGGTGAAATGCGTAGATATCTGGAGGAACACCGGTGGCGAAGGCGGCATCCTGGACCAATACTGACGCTGAGGAGCGAAAGCCAGGGGAGCAAACGGGATTAGATACCCTAGTA
+
GGGGGGFGGGGGGGGGGGGGGGGGGGGGGGGGGGGGGGGGGGGGGGGGGGGGGGGGGGGGGGGGGGGGGGGGGGGGGGGGGGGGGGGGGGGGFFFGGGGGGGGGGGGGGGGGGGGCGGGGGGGGGGGGGGGGGGGGGGGGGGGGGGGGGGGGGGGGGGGGGGGGGGGGGGGGGGGGFGGGGGGGGGGGGGGFGC<EGGGGGGGGGGGGGGGGGGGGDGGGFDGFFFF?F6?FGF?F?FFF
@M00200:207:000000000-ALC1F:1:1101:12435:4165 1:N:0:5
ATTGGGTATAAAGCGTGCGTAGACGGTTATTTAAGTCGGGTGTGAAAGCCCCGGGCTCAACCTGGGAATTGCATTCGAGACTGAATAGCTAGGGTGCGGTAGAGGGAAGCGGAATTTCCGGTGTAGCGGTGAAATGCGTAGATATCGGAAGGAACATCAGTGGCGAAAGCGGCTTCCTGGACCAGCACCGACGTTCAGGCACGAAAGCGTGGGGAGCAAACAGGATTAGATACCCGAGTA
+
GDGGFFGGGGGGFGEGGGGFEEGFGGFGECFGGGGGGGDGGGGCGGFGG<DGGGGG@DFFGGGGGGFGFGGGGGFCEEFDGEFFGCEFFFFFCCFF@F@C>FC<EE@DGFGGCCGGDFGEGB=CFB,CEF:FFABECEGGDGG9;FCEGCEEGGFGGC=@FFEGGGBEC7C>ECGGGGGGGFGFGGCG5EEDC5*20@CFCFGCC<DGGA5EG<D3.5CF4)>>FF?*9@8=:7?D@)05
@M00200:207:000000000-ALC1F:1:1101:18661:4165 1:N:0:5
ATTGGGCATAAAGCGCGTGTAGGCGGAAGCGCAAGTCCGGTGTGAAAGCCCCCGGCTCAACCGGGGAAGGTCGCTGGAAACTGCGCTTCTTGAGGACGGCAGAGGGAAGTGGAATTGCTGGTGTAGCGGTGAAATGCGTAGAGATCAGCAGGAACACCCGTGGCGAAGGCGGCTTCCTGGGCCGTGCCTGACGCTGAGACGCGAAAGCGTGGGGAGCGAACGGGATTAGATACCCTGGTAAGA
+
CF9FGGGCCEFGGGGGGFC8EEFGGGGGGGGGGGGGGGGGGGCGGGFGGGGGGGGGDGEFFFCCFGGGGDGGGGGGGGGGGGGGGG::=EDFFGFFGGGGDGGFEGC<>B>C<DG3@<FFFGAFFFGGDF<DEFGG9CCFGGGGGGGGGGGGG:FCFGGGGGGGGGGGDGGGGGGGEGGGGGGGCGGGFGGGEGGEDC?C=DGECGDGGAEGGGGD@C55)<<:BE447*/*?DFFFFFFB65
@M00200:207:000000000-ALC1F:1:1101:11768:4170 1:N:0:5
ATTGGGTGTAAAGGGTGCGTAGGAGGGCAGGAAAGTCAGTGGTGAAATCTCCGGGCTTAACTCGGAAACTGCCGTTGATACTACTTGTCTTGAATATCGTGGAGGTGAGCGGAATATGTCATGTAGCGGTGAAATGCTTAGATATGACATAGAACACCAATTGCGAAGGCAGCAGGCTACACAAATATTGACGCTGAGGCACGAAAGCGTGGGGATCAAACAGGATTAGATACCCTGGTA
+
GGGGGGFGGGGGGGGGGDGFFGGGGGGGGGGGGGGGGGGGGGGGGGGGGGGFGCGGGGGGGGGGGGGGGGGGGGGGGGGGGGGGGGGGGGGGGGGGGGGGGDEFGGGGGGGGGGGGGGGGGGGGGGGGGGGGGGGGDGGGGFGGGGGGGGGD=FFGGCGGGGGGGGGGGGGGG,DDGCGGGGGGGGGGGGGGGGGGGEGGGGDCCGGFGEGGGGGGFFGGGFGFFFFFFFCFFGFFFFFF
@M00200:207:000000000-ALC1F:1:1101:7213:4190 1:N:0:5
ACTGGGTTTAAAGGGCTCGTAGGTGGCCAACTAAGTCAGACGTGAAATCCCCAGGCTCAACCGAGAAACGTCGGCTGATACTGCCGTTCTTGAGGGATGCAGAGGAGACTGGAATTCCCGGTGTAGCGGTGAAATGTGTAGAGATCGGGAGGAACACCGGTGGCGAAGGCGGGTCTTTGGGCATTTCCTGACGCTGAGGCGCGAAAGCGTGGGGAGCAAACGGGATTAGATACCCTTGTA
+
GGGGGGGGGGGGGGGGGGGGGGGGGGGGGGGGGGGGGGGGGGGGGGGGGGGGGGGGGGGGGGGGGGGGGGGGGGGGGGGGGGGGGGGGGGGGGGGGGGGGGGGGGGGGGGGGGGGGGGGGGGGGGGGGGGGGGGGGGGGGGGGGGGGGGGGGGGGGGGGGGGGGGGGGGGGGGGGGGGGGGGGGGGGGGGGGGGGGGGGGGGDGGDGDG5=CEGCC>GGGGFG@5>?FFFBFGGFFFFFF
@M00200:207:000000000-ALC1F:1:1101:13591:4199 1:N:0:5
ATTGGGTTTAAAGGGCGCGTAGGCGGCCACCTAAGTCAGACGTGAAATCCCTCGGCTCAACCGGGGAACTGCGTCTGATACTGGGTGGCTTGAATTCGGGAGAGGAATGCGGAATTCCAGGTGTAGCGGTGAAATGCGTAGATATCTGGAGGAACACCGGTGGCGAAGGCGGCATTCTGGACCGACACTGACGCTGATGCGCGAAAGCTAGGGGAGCAAACGGGATTAGATACCCTTGTA
+
GGGGGGGGGGGGGGGGGGGGGGGGGGGGGGGGGGGGGGFGGGGGGGGGGGGGGGGGFGGGGGGGGGGGGGGGGGGGGGGGGGGGGGGGGGGGGGGGGGGGGGGGGGGGGGGGGGGGGGGGGGGGGGGGGGGGGGGGGGGGGGGGGGGGGGGGGGGGGGGGGGGGGGGGGGGGGGGFGGGGFGFGGGEC?FGGGGDGGGGGGGGGGGGGGGGGGGGD@GGGGFGFE:F?FFFFGD@F??BF
@M00200:207:000000000-ALC1F:1:1101:5972:4208 1:N:0:5
ACTGGGTTTAAAGGGCTCGTAGGTGGCCAACTAAGTCAGACGTGAAATCCCTCGGCTTAACCGGGGAACTGCGTCTGATACTGGTTGGCTTGAGTTTGGGAGAGGGATGCGGAATTCCAGGTGTAGCGGTGAAATGCGTAGATATCTGGAGGAACACCGGTGGCGAAGGCGGCATCCTGGACCAATATTGACGCTGAGGAGCGAAAGCCAGGGGAGCAAACGGGATTAGATACCCCTGTA
+
GGGGGGFGGGGGGGGGGGGGGGGGGGGGGGGGGGGGGGGGGGGGGGGGGGGGGGGGGGGGGGGGGGGGGGGGGGGGGGGGGGGGGGGGGGGGGGGGGGGGGGGCGGGGGGGGGGGGGGDGGGGGGGGGGGGGGGGGGGGGGGGGGGGGGGGGGGGGGEEEGGGGGGGGGGGGGGGGGGGGGGGFFFGGGGGGGGGGGGGGGGGGGGGGGGGGGGGGFGGGGFGFFFFFFFFFGFFFFFFF
@M00200:207:000000000-ALC1F:1:1101:9910:4210 1:N:0:5
ATTGGGTTTAAAGGGTGCGTAGGCGGGACGATAAGTCAGTGGTGAAATCCTGCAGCTTAACTGTAGAATTGCCATTGATACTGTCGTTCTTGAGTACGCTCGACGTGGGCGGAATGTGCCGTGTAGCGGTGAAATGCTTAGATATGGCACAGAACACCGATCGCGAAGGCAGCTCACGAGGGCGAAACTGACGCTGAGGCACGAAAGCGTGGGGATCGAACAGGATTAGATACCCTCGTA
+
GFGFGGFGGGFGGGGGGGGGGGGGGGGGGGGGGFGGGGGGF<EDGGGFFGGGGGGFGCGFFGGGGGGGGGFGGGCAFFGGGGGGGGGGGFGGGGGGGGGGGGGGGGGGGGGGGGGGGGGGGFCGDGGGGCF<EGGFFFGFCFEFFGGGGGGGGGGGGGGD*>EEEGCEGGGGGGGGGGGGGGDGGGGGFGGGEECC8C5CEFCEGGDGGE5C:5DD>CGDDEGF@?BF?*9?F7@FFFFB
@M00200:207:000000000-ALC1F:1:1101:10597:4212 1:N:0:5
ATTGGGTTTAAAGGGCGCGTAGGTGGCCTTGTTAGTCAGACGTGAAATCCCCAAGCTTAACTTGGGAACTGCGTCTGATACTGCAAGGCTTGAGTTCGGGAGAGGGATGTGGAATTCCAGGTGTAGCGGTGAAATGCGTAGATATCTGGAGGAACACCGGTGGCGAAGGCGGCATCCTGGACCGAAACTGACACTGAGGCGCGAAAGCTAGGGGAGCAAACGGGCTTAGATACCCCAGTAAGA
+
GGEFGGFFGFGGFFGGGGGGGGGGGGGGGGGGGGGGGGGGGGGGGGGGGGGGGGFFGGGGGGGGGGGGGGGGGGGGGGGGFGGGGGGGGGGGGGGGGGGGGGGGGGGCGFFGGGGGFGGGGFGGGGGGGGGGGGGGGGGGGGGGGGFFGGGGGGGGGGGGEFGFGGGCEGGGGGGFFGCEGGGGGGGGGF9EFFFCCGCEEGGGG3DFGFFFFDCGFGGFGFG3)7>FFFFFGGFFFE:?4BB
@M00200:207:000000000-ALC1F:1:1101:11279:4231 1:N:0:5
ACTGGGTTTAAAGGGCGCGTAGGCGGGCTGTCAAGTCTGGGGTGAAATCCCGCGGCTCAACCGTGGAACTGCCTCAGATACTGACGGCCTCGAGGGAGATAGGGGCGAGCGGAACTAATGGTGGAGCGGTGAAATGCGTTGATATCATTAGGAACTCCGGTGGCGAAGGCGGCATCCTGGACCGGCATTGACGCTGATGAGCGAAAGCTAGGGGAGCAAACGGGATTAGATACCCTCGTA
+
GGGGGGGGGGGGGGGGGGGGGGGGGGGGGGGGGGGGGGGGGGGGGGGGGGGGGGGGGGGGGGGGGGGGGGGGGGGGGGGGGGGGGGGGGGGGGGGGGGGGGGGGGGGGGGGGGGGGGGFGGGGGGGGGGGGGGGGGGGGGGGGGGGGGGGGGGGGGGGGGGGGGGGGGGGGGGGGGGGGGGGGGGGGGFGGGGGGGGGGGGDGGGGGGFFGGGGDD:FGGGEG>>DFFFFFFG6?=FFFF
@M00200:207:000000000-ALC1F:1:1101:19241:4233 1:N:0:5
ATTGGGTTTAAAGAGCTCGTAGGCGGCTTGGCAAGTCGGGTGTGAAACCTCCAGGCTTAACCTGGAGACGCCACTCGATACTGCTATGGCTAGAGTCCGGTAGGGGACCACGGAATTCCTGGTGTAGCGGTGAAATGCGCAGATATCAGGAGGAACACCGGTGGCGAAGGCGGTGGTCTGGGCCGGCACTGACGCTGAGGAGCGAAAGCGTGGGGAGCAAACAGGATTAGATACCCCGGTA
+
GGGGGGGGGGGGGGGGGGGGGGGGGGGGGGGGGGGGGGGGGGGGGGGGGGGGGGGGGGGGGGGGGGGGGGGGGGGGGGGGGGGGGGGGGGGGGGGGGGGGGGGGGGGGGGGGGGGGGGGGGGGGGGGGGGGGGGGGGGGGGGGGGGGGGGGGGGGGGGGGGGGGGGGGGGGGGGGGGGGGGGGGGGGGGGGGGGGGGGGGGGGGGGGGGGGDGGGGFGGGFFGFFFFFFFFFGGFFFFFFF
@M00200:207:000000000-ALC1F:1:1101:5431:4233 1:N:0:5
ATTGGGCTTAAAGCGTGCGTAGGCGGTTCAGTATGTCGGTCGTGAAATCCCCGGGCTTAACCTGGGAACTGCGTCTGATACTGGGAAGCTTGAGTATGGGAGAGGGATGTAGAATTCCAGGTGTAGCGGTGAAATGCGTAGATATCTGGAGGAATACCGGTGGCGAAGGCGGCATCCTGGACCATAACTGACGCTGATGCGCGAAAGCTAGGGGAGCAAACGGGATTAGATACCCCAGTA
+
GGGGGGGGGFGGGFGGGGGGGGGGGGGGGGGGGGGCFGDGGGGGGGGG9FFFGGGGGGGGGGGGGFGGGGGGGGGGGFGGGGGGGGFEGFGGGGGGGGGFGGGGGGGGGGGGGGFFGG?FFGGGGGGGGGGGFGGGGGGGGCEEGGGGGGGEGFCGGGGGGGGFGGE@EGGDECEFFFGCGF6:A<<CEECEGDDGGGGGGGGDGGGFGGGGGGGGFGGGC:DFFFFFFFFFCF67B@FF
@M00200:207:000000000-ALC1F:1:1101:14079:4242 1:N:0:5
ATTGGGTGTAAAGAGCGCGCAGGCGGCTTGTCAAGTCGGGTGTGAAATCCCCGGGCTCAACCTGGGAACTGCATTCAAAACTGACAAGCTAGAGTATGGTAGAGGGTGGCGGAATTTCCTGTGTAGCGGTGAAATGCGTAGATATAGGAAGGAACACCAGTGGCGAAGGCGACCACCTGGACTGATACTGACACTGAGGTGCGAAAGCGTGGGGAGCAAACAGGATTAGATACCCGTGTA
+
EEFGEFBBFCCD6,EFECFGGGGGGCFFF:EFFGFGGGGCFFFGGGGGGGGG@FGGCGGGGG8FGFF?7EGGGGAGGGDFGFG9FFGFGFAFFBFGGGGGFE9E@GFCC,::=CD8?FFCE?FGGG,CFGGFGCACFEGGGCAGF,DG9DFGF@FGGGGGFGFFEGGEGGGGG>CGGGGEGG9EGGCCEFFGFGGFDFGG5FG55DDGGECEGGGGFG469@GFFF7@F?F?D<FFBEF@
@M00200:207:000000000-ALC1F:1:1101:13368:4264 1:N:0:5
ATTGGGTTTAAAGCGCGTGTAGGCGGAAGCGCAAGTCCGGTGTGAAAGCTCCCGGCTCAACCGGGGAAGGTCGCTGGAAACTGCGTTTCTTGAGGACGGCAGAGGGAAGTGGAATTGCTGGTGTAGCGGTGAAATGCGTAGAGATCAGCAGGAACACCCGTGGCGAAGGCGGCTTCCTGGGCCGTGCCTGACGCTGAGACGCGAAAGCGTGGGGAGCGAACAGGATTAGATACCCTTGTA
+
GGGGGGGGGGGFGEGGC@FGGAFGGGGDGECCEGEGCDG>FGGGFECFA,CFGGGGGFDFFGGGEGEGGEGGCGDGEGGGGGGGGF:FFGFEFGFGGGGD>F7FFGFCGGGGCF=FGGGGFFGGGCGGGGGGGGCBFGCFCFGGFGGGGGGFGFFGGGGGEGGGGG>CCGGGGGGGG9?F5CFCECEGFGGGDDDGG=:9CGDEE3C4CEEE=DDGFG:CD5F4.)8??=7B7DFFF4F4
@M00200:207:000000000-ALC1F:1:1101:11604:4278 1:N:0:5
ATTGGGTTTAAAGGGTGCGTAGGCGGGTTGATAAGTCAGTGGTGAAAGCCCAACGCTTAACGTTGGAACTGCCATTGATACTGTCGATCTTGAATGTGTTTGATGTGGGCGGAATATGACATGTAGCGGTGAAATGCTTAGATATGTCATAGAACACCGATTGCGAAGGCAGCTCACAAAGCCACTATTGACGCTGAGGCACGAAAGCGTGGGGATCAAACAGGATTAGATACCCCAGTA
+
GGGGGGGGGGGGGGGGGGGGGGGGGGGGGGGGGGGGGGGGGGGGGGGGGGGGGGGGGGGGGGGGGGGGGGGGGGGGGGGGGGGGGGGGGGGGGGGGGGGGGGGGGGGGGGGGGGGGGGGGGGGGGGGGGGGGGGGGGGGGGGGGGGGGGGGFGGDFGGGGGGGGGGGGGGGGGGGGGGGGGGGGGGGGGGGGGGGGGGGGGGGGE3CCCEEGGGGGFGGGGFGF>67FFFFFGFFFBFFF
@M00200:207:000000000-ALC1F:1:1101:17348:4289 1:N:0:5
ATTGGGCTTAAAGAGCTCGTAGGCGGTTCGGTAAGTCGGATGTGAAAACTTTGGGCTCAACCCAAAGCGTGCATTCGATACTGCCGTGACTAGAGTTCGGTAGGGGAGTGGGGAATTCCTAGTGTAGCGGTGAAATGCGCAGATATTAGGAGGAACACCGGTGGCGAAGGCGCCACTCTGGGCCGAAACTGACGCTGAGGAGCGAAAGCGTGGGTAGCAAACAGGATTAGATACCCTTGTA
+
GGGGGGGGGGGGGGGGGGGGGGGGGGGGGGGGGGGGGGGGGGGGGGGGGGGGGGGGGGGGGGGGGGGGGGGGGGGGGGGGGGGGGGGGGGGGGGGGGGGGGGGGGGGGGGGGGGGGGGGGGGGGGGGGGGGGGGGGGGGGGGEGGGGGGGGGGGGGGGGGGGGGGGGGGGGGGGGGGGGGGGGGGGGGGGGGGGGGGGGGGGGGGGGGGGGGGGGGFGGGGFG@>F?FFFFFGGF@?@FFF
@M00200:207:000000000-ALC1F:1:1101:10746:4292 1:N:0:5
ATTGGGTATAAAGGGCGCGTAGGCGGCATGATGTGAGTGGTGTGAAAGCCCCGGGCTTAACCTGGGAAGTGCACTGCAGACTGTCGTGCTGGAGTATGTGAGAGGGTGGCGGAATTTCCGGTGTAGCGGTGAAATGCGTAGAGATCGGAAGGAACGTCAATGGCGAAGGCAGCCACCTGGCACAATACTGACGCTGAGGCGCGAAAGCGTGGGGAGCGAACAGGATTAGATACCCCAGTA
+
GGGGGGGGGGGGGGGGGGGGGGGGGGGGGGGGGGGGGGGGGGGGGGGGGGGGGGGGGGGGGGGGGGGGGGGGGGGGGGGGGGGGGGGGGGGGGGGGGGGGGGGGGGGGGGGGGGGGGGGGGGGGGGGGGGGGGGGGGGGGGGGGFGGGGGDGGGGGGGGGGGGGGGGGGGGGGGFFFGGGGGGGGGGGGGGGGGGDGGGGGDGGEGGGGGGGGGGGFGGGGFGFFFFFFFFFGGFFDFFF
@M00200:207:000000000-ALC1F:1:1101:14239:4293 1:N:0:5
ACTGGGTGTAAAGGGCGCGTAGGCGGTTGGATAAGTCAGCTGTGAAAACCACGGGCTTAACTCGTGGCCTGCAGTTGAGACTGTCTGGCTTGAGTGTGGGAGAGGAGAGTGGAATTCCTGGTGTAGCGGTGAAATGCGTAGATATCAGGAGGAACACCGGTGGCGAAGGCGGCTCTCTGGACCACAACTGACGCTGAGGCGCGAAAGCTAGGGGAGCAAACAGGATTAGATACCCCCGTA
+
GGGGGGGGGGGGGGGGGGGGGGGGGGGGGGGGGGGGGGGGGGGGGGGGGGGGGGGGGGGGGGGGGGGGGGGGGGGGGGGGGGGGGGGGGGGGGGGGGGGGGGGGGGGGGGGGGGGGGGGGGGGGGGGGGGGGGGGGGGGGGGGGGGGGGGGGGGGGGGGGGGGGGGDGGGGGGGGGGGGGGGGGGGGGGGGGDGDGGGGGGGGGGGGGGGGGGGGGFGGGGFGFFFFFFFFFGGFF>B>>
@M00200:207:000000000-ALC1F:1:1101:20276:4301 1:N:0:5
ATTGGGCTTAAAGGGAGCGTAGGTGGGTTGGTAAGTCAGTGGTGAAATCCCCGAGCTTAACTTGGGAACTGCCATTGATACTATCAGTCTTGAATACTGTGGAGGTTAGCGGAATATGTCATGTAGCGGTGAAATGCTTAGATATGACATAGAACACCAATTGCGAAGGCAGCTGGCTACACAATTATTGACACTGAGGCTCGAAAGCGTGGGGATCAAACAGGATTAGATACCCCAGTA
+
GGGGGGGGFEDFGGGGGGGGGGGGGGGGGGGGGGGGGGGGGGGGGGGGGGGGGGGGGGGGGFFGGGFGGFGGCGGFEGGGGGGGGGGGGGGGGGGFGCGFGGE@FFEGGFFGGGGGGGGGGGGGGGGGC?:BEFGGGGGFGGGGFGGGGGGGGGGGGGGGGFEGGG>EDGGC8EEGGGGGGGGGGGGGGGGGGG597DGGGFCCED4CEGCE*?DGFGFFGFGFFF69A@FFGFAAEFFF
@M00200:207:000000000-ALC1F:1:1101:16112:4303 1:N:0:5
ATTGGGTGTAAAGGGCGCGTAGGCGGCTAGGTAAGTGGGGTGTTAAATCTCCCGGCTCAACCGGGAACCTGCACCTCATACTGCTTAGCTTGAGTATAGGAGAGGAGACTGGAATTCCCGGTGTAGCGGTGAAATGCGTAGATATCGGGAGGAACACCAGTGGCGAAGGCGAGTCTCTGGCCTAATACTGACGCTGATGCGCGAAAGCTAGGGGAGCAAACGGGATTAGATACCCTCGTA
+
GGGGGGGGGGGGGGGGGGGGGGGGGGGGGGGGGGGGGGGGFGGGGGGGGGGGGGGGGGGGGGGGGGGGGGGGGGGGGGGFGGGGGGGGGGGGGGGGGGGGGGGGGGGGGGGGGGGGGGGGGGGGGGGGGGGGGFGGGGGGGGFGGGGGGGGGGGGGGGGGGGGGGGGGGGGGGGGGGGGGGGGGGGFFFGGGGGGGGGGGGGGGGGGGGGGGGGGGFGGGGEDFFFFFFFFFGGFFFF@>
@M00200:207:000000000-ALC1F:1:1101:19980:4304 1:N:0:5
ACTGGGTTTAAAGGGTGCGTAGGCGGCTTTGTAAGTCAGTGGTGAAATATGGCAGCTCAACTGTCAAGGTGCCATTGATACTGCGGAGCTTGAGTACAGATGAGGTAGGCGGAATTGACGGTGTAGCGGTGAAATGCTTAGATATCGTCAAGAACACCTATAGCGAAGGCAGCTTACTAGGCTGTAACTGACGCTGAGGCACGAAAGTGTGGGGATCAAACAGGATTAGATACCCGAGTA
+
GGGGGGGGGGGGGGGGGGGGGGGGGGGGGGGGGGGGGGGGGGFFGGGGGGGGGGGGGGGGGGGGGGGGGGGGGGGGGGGGGGGGGGGGGGGGGGGGGGGGGGGGGGGGGGGGGGGGGGGGGGGGGGGGGCGGGGGGGGGGGGGGGGGGGGGGGGGGGGGGGGGGGGGGGGGGGGGGGGGGGGGGGGGGGGGGGGGGGGFGGGG=EDGGGGGGGGGGFGGGGFGFFFFFFFFFGGFBFFFF
@M00200:207:000000000-ALC1F:1:1101:24064:4311 1:N:0:5
ATTGGGTATAAAGGGCGAGTAGGTGGTTATGCAAGTCGGATGTGAAAACTCCAGGCTCAACCTGGAGACGCCACCCGATACTGCATTGACTAGAGTTCGGTAGGGGATCACGGAATACCTGGTGTAGCGGTGAAATGCGCAGATATCAGGTGGAACACCGGTGGCGAAGGCGGTGATCTGGGCCGACACTGACACTGAATCGCGAAAGCGTGGGGAGCGAACAGGATTAGATACCCCAGTA
+
GGGGGGGGGGGGGGGGGGGGGGGGGGGGGGGGGGGGGGGGGGGGGGGGGGGGGGGGGGGGGGGGGGGGGGGGGGGGGGGGGGGGGGGGGGGGGGGGGGGGGGGGGGGGGGGGGGGGGGGGGGGGGGGGGGGGGGGGGGGGGGGGGGGGGGGGGGGGGGGGGGGGGGGGG>FGEEGGGGGGGGGGGGGGGGGGGGGGGGGGGGGGGGGGGGGGGGGGFGGGGFGFFFFF@FFFGFF?;DFFF
@M00200:207:000000000-ALC1F:1:1101:18120:4315 1:N:0:5
ATTGGGTTTAAAGCGCGTGTAGGCGGCATTGCAAGTCGGGTGTGAAAGCCCTCAGCTTAACTGAGGAAGTGCGCCCGAAACTGCAGTGCTTGAGTACCGGAGAGGATGGCGGAATTCCCCAAGTAGAGGTGAAATTCGTAGATATGGGGAGGAACACCGGTGGCGAAGGCGGCCATCTGGACGGTCACTGACGCTGAGACGCGAAAGCCAGGGGAGCAAACGGGATTAGATACCCCGGTA
+
GGGGGGGGEGGGGGGGGGGGGGGGGGGGGGGGGGGGGGGGGGGGGGGGGGGGGGGGGGGGGGGGGGGGGGGGGGGGGGGGGGGGGGGGGGGGGGGGGGGGGGGGGGGGGGGGGGGGGFGGGGGFGGGGGGGGGGGGGGGGGGGGGGGGGGGGGGGGGGGGGGGGGGGGGGGGGDGGGGGGGGGGGGGGFGGGGGGGGGGGGGGGGGGGGGGGGGGGEGGGGEGFDDFFFFFFGDFF@>BE
@M00200:207:000000000-ALC1F:1:1101:19165:4320 1:N:0:5
ATTGGGTTTAAAGAGCGTGTAGGCGGCCAGACAGGTCCGTTGTGAAAACTGGAGGCTTAACCTTCAGACGTCGATGGAAACCGTCTGGCTAGAGTCCGGAAGAGGAGAGTGGAATTCCTGGTGTAGCGGTGAAATGCGCAGATATCAGGAAGAACACCCGTGGCTAAGGCGGCTCTCTAGTACGGTACTGACGCTGAGACGCGAAAGCGTGGGGAGCGAACAGGATTAGATACCCGTGTA
+
GGGGGGGGGGGGGGGGGGGGGGGGGGGGGGGGGGGGGGGGGGGGGGGGGGGGGGGGGGGGGGGGGGGGGGGGGGGGGGGGGCFGGGGGGGGGGGGGGDGEGGGGGGGGGGGGGGGGGGGGGGGGGGGGGGGFGGGGGGGGGGGGGGGGGFGGGGGGGGGGGGDGGGGGGGGDGGGGGGGGGGGGGGGGGGFFGGGGGGGGGGGGGDGFGGGGGGGGFGGCDFGFFF4?F?FFGGFFFFFF
@M00200:207:000000000-ALC1F:1:1101:12542:4324 1:N:0:5
ATTGGGTTTAAAGGGTGCGTAGGCGGCGCAGTAAGTCAGGAGTGAAAGTTTGCGGCTCAACCGTAAAATTGCTTTTGATACTGCTGTGCTAGAATTAGGATGAGGTCAGCGGAATGTGGCATGTAGCGGTGAAATGCATAGATATGCCATAGAACACCAATTGCGAAGGCAGCTGGCTAGACCTATATTGACGCTGAGGCACGAAAGCGTGGGGAGCGAACAGGATTAGATACCCCAGTA
+
FGGGGGGEFGGGGGGGCGGGGEGGGGGGGGGGGGGGGGGGGGGGGGGGGGGGGGGGEEGGGGGGGGGGGGGGGGGGGEGGGGGGGGGGGGGGGGGGGGGGGGGGGGGGGGGGECDFGGGGGGDGGGGGGGEFGGGGGGGGGGGGGGGBFFGGGGGGGGGGGGGGGGGGGGGGGGGGGGGGGGGGFGGGGGGGGGC:=5CGD69CGGGGGGDGGGG<AGGDGFGFFF4??=FFG66)07?F
@M00200:207:000000000-ALC1F:1:1101:6321:4332 1:N:0:5
ATTGGGTGTAAAGCGTGCGTAGACGGTTATCTAAGTCGGATGTGAAAGCCCCGGGCTCAACCTGGGAATTGCATTCGAGACTGAATAGCTAGGGTGCGGTAGAGGGAAGCGGAATTTCCGGTGTAGCGGTGAAATGCGTAGATATCGGAAGGAACATCAGTGGCGAAAGCGGCTTCCTGGACCAGCACCGACGTTCAGGCACGAAAGCGTGGGGAGCAAACAGGATTAGATACCCCCGTA
+
GFGGGGGGGGGGGGGGGGGGGGGGGGGGGGGGGGGGGGGGGGGGGGGGGGGGGGGGDGGGGGGGGGGGGGGGGGGGGGGGGGGGGGGGGGGGGGGGDGGGGGGGGGGGGFGGGGGGGGGGGGGGGGGGGGGGGGGGGGGEGGGGGBFGGGGGGGGGGGGGGGGGGGGEECGGGGCFGGGGGGGGGGGGEGGGGEGGGGG?CGGGGGDGGGGGGGGGFGGGGFFF@??46?=FFGFF37DB
@M00200:207:000000000-ALC1F:1:1101:14216:4344 1:N:0:5
ATTGGGTTTAAAGGGCGCGTAGGCGGGATGGCAAGTCAGTCGTGAAATCTCTCGGCTCAACCGAGAAACGTCGGCTGATACTGCCGTTCTTGAGGGATGCAGAGGAGACTGGAATTCCCGGTGTAGCGGTGAAATGTGTAGAGATCGGGAGGAACACCGGTGGCGAAGGCGGGTCTCTGGGCATTTCCTGACGCTGAGGCGCGAAAGCGTGGGGAGCAAACGGGATTAGATACCCCTGTAAGA
+
@A<CEGGC@EFGGGGGGGGFEFGGGGCGGGGGFDFFFGGGEGFGGGFCFGGGGGGCFGGFEECFFFFEGGFGDGGGGGGFGGFGFEBGFC<EGGGGGEEGGFGFGGGFGGGGGGGGGGGGEGGGGGFGGGGGGGFGEGGGGGGGGGGGEFFGEGGFFGGGGGGFCCCCCFGGGCEGGGGECGFEC9CFGF+<CG*7*CFGEDGGEGGGGGGCEGDGF5461>5>577=?447DF?F:F7BFFF
@M00200:207:000000000-ALC1F:1:1101:11848:4373 1:N:0:5
ATTGGGTGTAAAGGGCGCGTAGGTGGCCTGTTAAGTCGAACGTGAAATCCCCGGGCTCAACCCGGGAACTGCGTCCGAGACTGGCAGGCTCGAATCCGGGAGAGGGATGTGGAATTCCAGGTGTAGCGGTGAAATGCGTAGATATCTGGAGGAACACCGGTGGCGAAGGCGGCATCCTGGACCGGTATTGACGCTGAGGCGCGAAAGCCAGGGGAGCAAACGGGATTAGATACCCTTGTA
+
GGGGGGGGGGGGGGGGGGGGGGGGGGGGGGGGGGGGGGGGGGGGGGGGFGGGGGGGGGGGGGGGGGGGGGGGGGGGCFFEGGGGGGGGEGFBEGGGGGGEFGGGGGGGGGGGGGGGGGGGGGGCFGEGGGGGGGGFFGEEGGGGGGGGGFGGGGGGGGGGGGGGEGGGGGGGGGGGGGGGGFGGGCECCGGFGGGGGGGGGGGGGGGFGGGG*<CDEGGGGDDDFE?FF?FFF4/6?FFF
@M00200:207:000000000-ALC1F:1:1101:13197:4376 1:N:0:5
ACTGGGTGTAAAGGGCGCGTAGGCGGCAATTCAAGTCATCTGTGAAATCTCCGGGCTTAACTCGGAACGGTCAGATGATACTGCTTTGCTAGAGTACAGAAGGGGCAATCGGAATTCTTGGTGTAGCGGTGAAATGCGTAGATATCAAGAGGAACACCTGAGGTGAAGACGGGTTGCTGGGCTGATACTGACGCTGAGGCGCGAAAGCTAGGGTAGCAAACGGGATTAGATACCCGCGTA
+
GGGGFFFFGGGGGGGEFGGGGGGG@CGGDFGFGGGFGGFFGGGGGGGGFGGGGFGGG,FFGAEFGDGGDFFGGGGGFGGGGGGGGGFECFDFGGGGGF<EE@AEFGGFFGGGGGF@FDFGFGGGGGGGGEGGGGGGGGGEFGGGGGGGDGDFGGE<CGGBFFECGGGGGGGGGG5EGGFGGGFGFGFGGGGGGGGGGGGF5C<ECDGGFGGGGFGGFFGGGFGFBEF@?F4FCC@EBD>B
@M00200:207:000000000-ALC1F:1:1101:9011:4380 1:N:0:5
ATTGGGTTTAAAGCGCACGTAGGCGGTGTCGTAAGTGTCTGGTGAAATCCCACGGCTCACCCGTGGAACTGCCAGGCATACTGCGATACTCGAGTGTGGTAGGGGAGAGCGGAACTCCTGGTGGAGCGGTGAAATGCGTAGATATCAGGAGGAACACCGGTGGCGAAGGCGGCTCTCTGGTCCACTACTGACGCTGAGGTGCGAAAGCTAGGGGAGCAAACGGGATTAGATACCCTGGTAAGA
+
GGGGGGGGGGGGGGGGGGGGGGGGGGGGGGGGGGGGGGGGGGGGGGGGGGGGGGGGGGGGGGGGGGGGGGGGGGGGGGGGGGGGGGGGGGGGGGGGGGGFGGGGGGGGGGGGGGGGGGGGGGGGGGGGGGGGGGGGGGGGGGGGGGGGGGGGGGGGGGGGGGGGGGGGGGGGGGGGGGGGGGGGGGGGGGGGGGGEGGGGGGDGGGGGGGGGGGGGFGGGFEGFFFFFFFFFGFF?FFFFFFF
@M00200:207:000000000-ALC1F:1:1101:17460:4404 1:N:0:5
ACTGGGTGTAAAGGGCGTGTAGGCGGTTCGGCAAGTGAGATGTGAAATCCCTCGGCTCACCCGAGGACCTGCATCTCAAACTGCCGGACTAGAGTATGGGAGAGGATGAGGGAATTCCTGGTGTAGCGGTGAAATGCGTAGATATCAGGAGGAACACCGGTGGCGAAAGCGCTCATCTGGCCCAATACTGACGCTGAGGCGCGAAAGCTAGGGGAGCAAACGGGATTAGATACCCCAGTA
+
GGGGGGGGGGGGGGGGGGGGGGGGGGGGGGGGGGGGGGGGGGGGGGGGGGGGGGGGGGGGGGGGGGGGGGGGGGGGGGGGGGGGGGGGGGGGGGGGGGGGGGGGGGGGGGGGGGGGGGGGGGGGGGGGGGGGGGGGGGGGGGGGGGGGGGGGGGGGGGGGGGGGGGGGGGGGGGGGGGGGGGGGGGGGG7FGGGGGGGGGGGGGGGGGGGGGGGGGFGGGGFGD)05?FFFFGGF>EEFF
@M00200:207:000000000-ALC1F:1:1101:24781:4417 1:N:0:5
ATTGGGCTTAAAGGGCGCGTAGGCGGCCCTCTAAGTCGAACGTGAAATCCCCGGGCTCAACCCGGGAACTGCGTCCGATACTGGAGGGCTCGAATCCGGGAGAGGGATGTGGAATTCCAGGTGTAGCGGTGAAATGCGTAGATATCTGGAGGAACACCTATTGCGAAGGCAGCTCGCTGGGACGTTACTGACGCTGAGACGCGAAAGCGTGGGGAGCAAACAGGATTAGATACCCTCGTA
+
AFEC<9FCC@FDEFC@F:CF@@FE@:@F+CFF6C@EEF7@,7CFF7CEGGDFC@FGFGCF<F?F@@C=FCFC@?F=C=+4>EGEFCE:?AF:=FF:F:C::@8B3=>==FDFG<BFF,,@>FFBBGCFCGCB:FA>;<>711@2DC;DF:2C*4,,@12BF,CGCB::EGFGG8F*:8C8E6CE88@C7998CECCE*<95<<557D7:>GC=CCG5C<057C5@?67?F7=*7;48.))
@M00200:207:000000000-ALC1F:1:1101:16246:4428 1:N:0:5
ATTGGGTATAAAGGGAGCGTAGGCGGATTGGTAAGTCAGTTGTGAAAGTTTGAGGCTCAACCTTAAAATTGCAGTTGATACTGCCGGTCTTGAGTGCGGTATAGGTAGGCGGAATTCGTGGTGTAGCGGTGAAATGCTTAGATATCACGAAGAACTCCGATTGCGAAGGCAGCTTACTGGAGCGTAACTGACGCTGATGCTCGAAAGTGTGGGTATCAAACAGGATTAGATACCCCAGTA
+
GGGGGGGGGGGGGGGGGGGGGGGGGGDGGGGGGGGGGGGGGGGGGGGGFGGGGGGGGGGGGGGGGGGGGGGGGGGGGGGGGGGGGGGGGGGGGGGGGGGGGGGGGGGGGGGGGGGGGGGGGGGGGGGGGGGGGGGGGGGGGGGGDGGGGGGGGGGGGGGGGGGGGGGGGGGGGGGGGGGGGGGGGGGGGGGGGGGGGGGGGGGGFD<FGGGGDGGGFGGFGFFFFFFFFFFFGGFF>BFF
@M00200:207:000000000-ALC1F:1:1101:9891:4436 1:N:0:5
ATTGGGTTTAAAGGGCGCGTAGGTGGCCTGTTAAGTCGAACGTGAAATCCCCGGGCTCAACCCGGGAACTGCGTCCGAGACTGGCAGGCTTGAATCCGGGAGAGGGATGTGGAATTCCAGGTGTAGCGGTGAAATGCGTAGATATCTGGAGGAACACCGGTGGCGAAGGCGGCATCCTGGACCGGTATTGACGCTGAGGCGCGAAAGCCAGGGGAGCAAACGGGATTAGATACCCCGGTA
+
GGGGGGGGGGGGGGGGGGGGGGGGGGGGGGGGGGGGGGGGGGGGGGGGGGGGGGGGGGGGGGGGGGGGGGGGGGGGGGGGGGGGGGGGGGGGGGGGGGGGGGGGGGGGGGGGGGGGGGGGGGGGGGGGGGGGGGGGGGGGGGGGGGGGGGGGGGGGGGGGGGGGGGGGGGGGDGGGGGGGGGGGGGGGGGGGGGGGGGGGGGGGGGGGGGGGGGGGFGGGGFGFFFF@FFFFGGFFFFFF
@M00200:207:000000000-ALC1F:1:1101:6183:4464 1:N:0:5
ACTGGGTTTAAAGGGCGCGTAGGCGGTCCGACAAGTCGGGGGTGAAATCCTGCAGCTTAACTGCAGAAGTGCCTTCGATACTGTCGGTCTGGAGGGAGATAGGGGTGTGCGGAACTCACAGTGGAGCGGTGAAATGCGTTGATATTGTGAGGAACGCCGGAGGCGAAAGCGGCGCACTGGATCTCTTCTGACGCTGAGGCGCGAAAGCTAGGGGAGCAAACGGGATTAGATACCCTTGTA
+
GGGGGGGGGGGGGGGGGGGGGGGGGGGGGGGGGGGGGGGGGGGGGGGGGGGGGGGGGGGGGGGGGGGGGGGGGGGGGGGGGGGGGGGGGGGGGGGGGGGGGGGGGGGGGGGGGGGGGGGGGGGGGGGGGGGGGGGGGGGGGGGGGGGGGGGGGGGGGGGGGGGGGGGGGGGGGGGGGGGGGGGGGGGGGGGGGGGGGGGGGGGGGGGGCCFGGGGGFGGGFEGFFF:6@FFFGD?FFFFF
@M00200:207:000000000-ALC1F:1:1101:14564:4465 1:N:0:5
ATTGGGCTTAAAGGGTGCGTAGGCGGCTTATTAAGTCAGGGGTGAAAGACGGTGGCTCAACCATCGCAGTGCCTTTGATACTGATGAGCTTGAATACACTTGAGGTAGGCGGAATGTGACAAGTAGCGGTGAAATGCATAGATATGTCACAGAACACCAATTGCGAAGGCAGCTTACTAAGGTGCAATTGACGCTGAGGCACGAAAGCGTGGGGATCAAACAGGATTAGATACCCTCGTA
+
GGGGGGGGGGGGGGGGGGGGGGGGGGGGGGGGGGGGGGGGGGGGGGGGGGGGGGGGGGGGGGGGGGGGGGGGGGGGGGGGGGGGGGGGGGGGGGGGGGGGGGGGGGGGGGGGGEGGGGGGGGGGGGGGGGGGGGGGGGGGGGGGGGGGGGGGGGGGGGGGGGGGGGGGGGGGGGGGGGGGGFG?FGGGGGGGGGGGGGGGGGGGGGGGGGGDEGGGFGGGGFGFFFFFFFFFGGFFF37>
@M00200:207:000000000-ALC1F:1:1101:16669:4496 1:N:0:5
ATTGGGTTTAAAGCGCGTGTAGGCGGCCAGATAAGTCCGCTGTGAAAACTCGAGGCTCAACTTCGAGCTGTCGGTGGAAACTATCTGGCTAGAGTCCGGAAGAGGAGAGTGGAATTCCTGGTGTAGCGGTGAAATGCGCAGATATCAGGAAGAACACCCGTGGCGAAGGCGGCTCCCTGGGACGGTACTGACGCTGAGACGCGAAAGCGTGGGGAGCGAACAGGATTAGATACCCGAGTAAGA
+
FEGFGGFCDGGGGGGGG:FFEFGGGGFGGGGGGGGGDFEDEEGFFGGGGGGDGGEG8FFFFGFGCDGG@FF<DFGGGGFGFGGGGGGFGGGFGF??FGGGGEFFGGDGGEFCCFGGGFEGGFFFFGGGEEGFFDFGGDGDGGGGGGGGGGGGGFGFCEEEEGGFBC:E*>CCEC>*=C?FFFGGGGGGGGGDEGGECGGGGDDGE>DGE7CEGG*CBD73C>CF4@79?B=FGGF>)57>FB>
@M00200:207:000000000-ALC1F:1:1101:24012:4505 1:N:0:5
ATTGGGTTTAAAGCGCACGTAGGCGGTTCGTTAAGTCGGACGTGAAAGCCCTCGGCTCAACCGAGGAAGTGCATCCGAAACTGGCGAGCTAGAGTACGAAAGAGGGTCGCGGAATTCCCGGTGTAGAGGTGAAATTCGTAGATATCGGGAGGAACACCAGTGGCGAAGGCGGCGATCTGGGTCGATACTGACGCTGAGGTGCGAAAGCGTGGGGAGCAAACAGGATTAGATACCCTCGTA
+
GGGGGGGGGGGGGGGGGGGGGGEGGGGGGGGGGGGGGGGGGGGGGGGGGGGGGGGGGGGGGGGGGGGGGGGGAFGGGGGGGGGGGGGGGGGGGGGGGGGGGGGGGGGGGGGGGGGGGGGGGGGGGGGGGGGGGGGGGGGGGGGFGGGGGGGDFGGGGGGFGGGGGGGGGGGGGGGGGGGGGGGGGGGGGGGGGGGGEGGGDGGGGGGGGGGGGGGGFFFFDFFFFFFFFFFFGGFFFBFF
@M00200:207:000000000-ALC1F:1:1101:8681:4516 1:N:0:5
ATTGGGTTTAAAGAGCTCGTAGGCGGCTTGTCACGTCGGGTGTGAAAGCCCGGGGCTTAACCCCGGGTCTGCATTCGATACGGGCAGGCTAGAGTGTGGTAGGGGAGATCGGAATTCCTGGTGTAGCGGTGAAATGCGCAGATATCAGGAGGAACACCGGTGGCGAAGGCGGATCTCTGGGCCATTACTGACGCTGAGGAGCGAAAGCGTGGGGAGCGAACAGGATTAGATACCCTTGTA
+
GGGGGGGGGGGGGGGGGGGGGGGGGGGGGGGGGGGGGGGGGGGGGGGGGGGGGGGGGGGGGGGGGGGGGGGGGGGGGGGGGGGGGGGGGGGGGGGGGGGGGGGGGGGGGGGGGGGGGGGGGGGGGGGGGGGGGGGGGDGGGGDCGGGGGGGGGGGGGGGGGGGGGGGGGGGGGGGGGFFGGGGGFFEGGGGGGGGGGGG?CFGGGGGGDEGGGGGGFGGDGFGFFFFFFFFFFGFFFFFF
@M00200:207:000000000-ALC1F:1:1101:5802:4525 1:N:0:5
ATTGGGTTTAAAGCGCACGTAGGCGGTCCGCTAAGTCAGTTGTGAAATCCCTCGGCTCAACCGAGGAGCTGCACCTGATACTGGCGGGCTCGAGAACGGTAGGGGTGAGTGGAACTCCAGGTGGAGCGGTGAAATGCGTAGATATCTGGAGGAACACCGGTGGCGAAGGCGGCTCACTGGACCGTATCTGACGCTGAGGTGCGAAAGCTAGGGTAGCAAACGGGATTAGATACCCCAGTA
+
GGGGGGGGGGGGGGGGGGGGGGGGGGGGGGGGGGGGGGGGGGGGGGGGGGGGGGGGGGGGGGGGGGGGGGGGGGGGGGGGGGGGGGGGGEGGGGGGGGGGGGGGGGGGGGGGGGGGGGGGGGGGGGGGGGGGGGGGGGGGGGGGGGGGGGGGGGGGGGGGGGGGGGGGGGGEGGGGGGGGGGGGGGFGGGGGDGGGGGGGGGDGGGGGGGGGCFGDFGGGGFGFFFFFFFFFGGFFFFF?
@M00200:207:000000000-ALC1F:1:1101:11891:4543 1:N:0:5
ATTGGGTTTAAAGGGCGCGTAGGCGGTCAGCACAAGTCAGTTGTGAAATCTCCGAGCTTAACTCGGAAAGGTCAACTGATACTGTGCGACTAGAGTGCAGAAGGGGCAACTGGAATTCTCGGTGTAGCGGTGAAATGCGTAGATATCGAGAGGAACACCTGCGGCGAAGGCGGGTTGCTGGGCTGACACTGACGCTGAGGCGCGAAAGCTAGGGGAGCGAACGGGATTAGATACCCTCGTA
+
GGFFGGGGGGAGGFGGGGGGEGGGGDGGGGGGGGGFGGGGGGGGGFACGGGGGGGGGGFFFGGGGGE,CFCGGFGGFGGGGGGGGFGGGGGGFFGGGGGGFGGFGGGGGGGGGGGGGFEFGGGGGGCGGEGFCFGGGGG=CFEGGGGGFFFG@CFGGGGGGGGGGGGGGBFEDEGGGGGGGGGGGGFFFGDGGGGGGDGFGGCG=CDGFCGGFFCDDGGGGFDE::>FF=?*CF?FFFFFB
@M00200:207:000000000-ALC1F:1:1101:15126:4560 1:N:0:5
ATTGGGTATAAAGCGCGCGTAGGCGGCTGAACAAGTTGGATGTGAAAGCCCTGGGCTCAACCTAGGATGTGCATTCAAAACTGTTCGGCTTGAATCTCGGAGGGGGTCAGAGAATTCCCGGTGTAGAGGTGAAATTCGTAGATATCGGGAGGAACACCAGTGGCGAAGGCGCTGACCTGGACGATGATTGACGCTGAGGCGCGAAAGCGTGGGGAGCAAACAGGATTAGATACCCCTGTA
+
GGGGGGGGGGGGGGGGGGGGGGGGGGGGGGGGGGGGGGGGGGGGGGGGGGGGGGGGGGGGGGGGGGGGGGGGGGGGGGGGGGGGGGGGGGGGGGGGGGGGGGGGGGGGGGGGGGGGGGGGGGGGGGGGGGGGGGGGGGGGGGGGGGGGGGGGGGGGGGGGGGGGGGGGGGGGGGGGGGGGGGGGGGGGGGGGGGGGGGGGGGGGGGGGGGGGGGGGFGGGGFGFFFFFFFFFGGFF@FFF
@M00200:207:000000000-ALC1F:1:1101:16531:4561 1:N:0:5
ATTGGGTTTAAAGAGCGTGTAGGCGGTCCGATTAGTCGGCTGTGAAAGTCCAGGGCTCAACCCTGGGATGCCGGTCGATACTGTCGGACTAGAGTCCGGAAGAGGCAAGTGGAATTCCCGGTGTAGCGGTGAAATGCGCAGATATCGGGAGGAACACCAATGGCGAAGGCAGCTTGCTGGGACGGTACTGACGCTGAGACGCGAAAGCGTGGGGAGCAAACAGGATTAGATACCCTAGTA
+
GGGGGGGGGGGGGGGGGGGGGGGGGGGGGGGGGGGGGGGGGGGGGGGGGGGGGGGGGGGGGGGGGGGGGGGGGGGGGGGGGGGGGGGGGGGGGGGGGGGGGGGGGGGGGGGGGGGGGGGGGGGGGGGGGGGGGGGGGGGGGGGGGGGGGGGGGGGGGGGGGGGGGGGGGGGGGGGGGGGGGGGGGGGGGGGGGGGGGGGGGGGGGGGGGGGGGGGGFGGGGFGFFFFFFFFFGFFFFFFF
@M00200:207:000000000-ALC1F:1:1101:7241:4563 1:N:0:5
ATTGGGCTTAAAGAGCGTGTAGGCGGCCAGACAGGTCCGTTGTGAAAACTCGAGGCTCAACCTCGAGACGTCGATGGAAACCGTCTGGCTAGAGTCCGGAAGAGGAGTGTGGAATTCCTGGTGTAGCGGTGAAATGCGCAGATATCAGGAAGAACACCTATGGCGAAGGCAGCACTCTGGGACGGTACTGACGCTGAGACGCGAAAGCGTGGGGAGCGAACAGGATTAGATACCCCAGTA
+
GGGGFGGGGGGGGFGGGFEFGFGGEGGGGGGGGGFGG@BEFGGGFGGGGGGGGGGGGGGGGGGGGGGGGEEE=FEFGGGGGGGGGGGGGFCBAEGFGGGGGGFGGGGFGEFEGFFFGGGFGGGGFGGGGGEFFGGC?CCFGGGGGFEDFGGFFGGFGEFGGGGGGGGEGGGGGGGEEGGGGGFGGDCEFFGFGGDGDGGGGGGGECD7ECGDGDGCEGCD<>DF>?7*9FFFGG;FEEFF
@M00200:207:000000000-ALC1F:1:1101:6890:4571 1:N:0:5
ATTGGGTTTAAAGGGTGCGTAGGCGGCCTATTAAGTCAGTGGTGAAAGCCAACAGCTCAACTGTTGAACTGCCATTGATACTGATAGGCTTGAGTACAGACGAGGTAGGCGGAATTGATGCTGTAGCGGTGAAATGCATAGATAGCATCAAGAACACCGATTGCGTAGGCAGCTTACTAGGCTGTAACTGACGCTGAGGCACGAAAGCGTGGGGAGCGAACAGGATTAGATACCCCAGTA
+
GGGGGGGGGGGGGGGGGGGGGGGGGGGGGGGGGGGGGGGGGGGGGGGGGGGGGGGGGGGGGGGGGGGGGGGGGGFGGGGGGGGGGGGGGGGGGGGGGGGGGGGGGGGGDGGGGGGGGGGGGGGGGGGGGGGGGGGGGGGGGGGGGGGGGGGGGGGGGGGGGGGGGGGGGGGCGGGGGGGGGCGGGGGGGGGGGGGGGGGGGGGGGGGGGGGGGGGG>DC>D>FFFFFFFFFFGGFFFFFF
@M00200:207:000000000-ALC1F:1:1101:24909:4571 1:N:0:5
ATTGGGTGTAAAGGGCTCGTAGGCGGTTTGTCGCGTCGGGAGTGAAAACCCAGGGCTTAACCCTGGGCTGGCTTTCGATACGGGCAGACTAGAGGTATGCAGGGGAGAACGGAATTCCTGGTGTAGCGGTGAAATGCGCAGATATCAGGAGGAACACCGGTGGCGAAGGCGGTTCTCTGGGCATTACCTGACGCTGAGGAGCGAAAGTGTGGGGAGCGAACAGGATTAGATACCCCGGTA
+
GGGGGGGGGGGGGGGGGGGGGGGGGGGGGGGGGGGGGGGGGGGGGGGGGGGGGGGGGGGGGGGGGGGGGGGGGGGGGGGGGGGGGGGGGGGGGGGGGFGGGGGGGGGGGGGGFGGGGGGGFGGGGGGGGGGGGGGGGGGGGEGGFGFGGGGCFGGGGGGGGGGGGGGEGGGGGGDEGGGGGGGGGGGGFGGGGGCEGGGGEGGGCGGGGGGGGGGGFGD<DEGFF@???FFF77@FFFFF
@M00200:207:000000000-ALC1F:1:1101:20733:4607 1:N:0:5
ATTGGGTTTAAAGGGTGCGTAGGTGGTTTGTTAAGTCAGGGGTGAAATCCCGCGGCCCAACCGTGGAACTGCCTTTGATACTGGCGAACTTGAGTGCGTGAGGGGTAGGGGGAACGAGCAGTGTAGCGGTGAAATGCGTAGATATTGCTCGGAAGGCCAGAGCCGAAGGGGCCCTACTGGTGCGCAACTGACACTGAGGCACGAAAGCGTGGGGAGCAAACAGGATTAGATACCCCCGTA
+
GGGGGGGGGGGGGGGFGGGFGGGGGGGGGGGGFGGGGGGGGGGGGGGGGGGGGGGGGGGGGGGGGGGGGGGGGGGGGGGGGGGGGGGGGGGGGGGGGGGGGGGGGGGGGGGGGGGGGGGGGGGGGGGGGCGGGGGGGGGGGGGGGGGGGGGGGGGGGGFGGGGGGGGGGGGGGGGFFGEGGGGGGGGGGGCGGFFGGGGGGGGGGGGGGGGGGDDDEGGG<FGFFF??FFFFGG?FFBBF
@M00200:207:000000000-ALC1F:1:1101:12833:4625 1:N:0:5
ATTGGGTGTAAAGCGTGCGCAGGCGGTTTGCTAAGACAGGTGTGAAATCCCCGAGCTTAACTTGGGAATTGCGCTTGTAACTGGCAGGCTAGAGTGTAGCAGAGGGGGGTGGAATTCCACGTGTAGCAGTGAAATGCGTAGATATGTGGAGGAACACCGATGGCGAAGGCAGCCCCCTGGGTTAACACTGACGCTCATGCACGAAAGCGTGGGGAGCAAACAGGATTAGATACCCTCGTA
+
GGGGGGGGGGGGGGGGGGGGGGGGGGGGGGGGGGFGGGGGGGGGGGGGGGGGGGGGGGGGGGGGGGGGGGGGGGGGGGGGGGGGGGGGGGGGGGGGGGGGGGGGGGGGGGGGGGGGGGGGGGGGGGGGGFGGGGGGGGGGGGGGGGGGGGGGGGGGGGGGGGGGGGGEGGGGGGGGGGGGGGGGGGGGGGGGGGGGGGGGGGGGGGGGGGGGGGGGFGGGGFGFFFFFFFFFFGFFFFFF
@M00200:207:000000000-ALC1F:1:1101:12001:4626 1:N:0:5
ACTGGGTATAAAGGGCTCGTAGGCGGTTTGTCGCGTCGGGAGTGAAAACTCAGGGCTTAACCCTGAGCCTGCTTCCGATACGGGCAGACTAGAGGTATGCAGGGGAGAATGGAATTCCTGGTGTAGCGGTGAAATGCGCAGATATCAGGAGGAACACCGGTGGCGAAGGCGGTTCTCTGGGCATTACCTGACGCTGAGGAGCGAAAGTGTGGGGAGCGAACAGGATTAGATACCCGAGTA
+
GGGGGGGGGGGGGGGGGGGGGGGGGGGGGGGGGGGGGGGGGGGGGGGGGGGGGGGGGGGGGGGGGGGGGGGGGGGGGGGGGGGGGGGGGGGGGGGGGGFGGGGGGGGGGGGGFGGGGGGGGGGGGFGCGGGFFGGGGGGGG:FGGGGGGGGGGGGGGGGGGGGGGGGCCGGGGGGGGGGGGGGGGGGGGG6EGGGDEGGDEGD7C<DGGGGGDGGGFGGGGDGFFFFFFFFFGGFFFFF5
@M00200:207:000000000-ALC1F:1:1101:7024:4658 1:N:0:5
ATTGGGTATAAAGGGCGCGTAGGCGGCCACCGCAAGTCGACTGTGAAATCTCCGGGCTTAACCCGGAAAGGTCAGCCGATACTGCGGGGCTAGAGTGCAGAAGGGGCAACTGGAATTCTCGGTGTAGCGGTGAAATGCGTAGATATCGAGAGGAACACCTGCGGCGAAGGCGGGTTGCTGGGCTGACACTGACGCTGAGGCGCGAAAGCTAGGGGAGCGAACGGGATTAGATACCCCCGTA
+
GGGGGGGGGGGGGGGGGGGGGGGGGGGGGGGGGGGGGGGGGGGGGGGGGGGGGGGGGGGGGGGGGGGGGGGGGGGGGGGGGGGGGGGGGGGGGGGGGGGGGGGGGGGGGGGGGGGGGGGGGGGGGGGGGGGGGGGGGGGGGGGGGGGGGGGGGGGGGGGGGGGGGGGGGGGGGGGGGGGGGGGGGGGFGGGGGGGGGGGGGGGGGGGGGFGGGGGGFGDDGFGFF>BF@FFFGGFFFFFFF
@M00200:207:000000000-ALC1F:1:1101:20126:4699 1:N:0:5
ATTGGGTTTAAAGGGCTCGTAGGCGGCCAACTAAGTCGGACGTGAAATCCCTCGGCTTAACCGGGGAACTGCGTCCGATACTGGATGGCTTGAGTTTGGGAGAGGGATGCGGAATTCCAGGTGTAGCGGTGAAATGCGTAGATATCTGGAGGAACACCGGTGGCGAAGGCGGCATCCTGGACCAACACTGACGCTGATGAGCGAAAGCCAGGGGAGCAAACGGGATTAGATACCCTAGTA
+
GGGGGGGGGGGGGGGGGGGGGGGGGGGGGGGGGGGGGGGGGGGGGGGGGGGGGGGGGGGGGGGGGGGGGGGGGGGGGGGGGGGGGGGGGGGGGGGGGGGGGGGGGGGGGGGGGGGGGGGGGGGGGFGGGGGGGGGFGGDGGGGGGGGGGGGGGGGGGGGGGGGGGEGGGGGGGGGGGGGGGGGGGGGGGGGGGDDC8FFGGGGGGGGGGGGGCDGGFGGGGFG3>BFFFFFFFGFF?4FF
@M00200:207:000000000-ALC1F:1:1101:21820:4738 1:N:0:5
ATTGGGTGTAAAGGGTGCGTAGGCGGCTTTATAAGTCCGTGGTGAAAGCCAACAGCTCAACTGTTGAACTGCCATGGATACTGTAAGGCTTGAGTACAGACGAGGTAGGCGGAATGGATGGTGTAGCGGTGAAATGCATAGATACCATCCAGAACACCGATTGCGTAGGCAGCTTACTAGGCTGTAACTGACGCTGAGGCACGAAAGCGTGGGGAGCGAACAGGATTAGATACCCGCGTA
+
GGGGGGGGGGGGGGGGGGGGGGGGGGGGGGGGGGGGGGGGGGGGGGGGGGGGGGGGGGGGGGGGGGGGGGGGGGGGGGGGGGGGGGGGGGGGGGGGGGGGGGEGGGGGGGGGGGGGGGGGGGGGGGGGGGGGGGGGGGGGGGGGGGGGGGGGGGGGGGGGGGGGGGGGGGGGGGGGGGGGGGGGGGGGGGDGGGGGGGGGGGGGGGGGGGDEGGGGFDGGGFG>:?4?FBFFGG9:BD@E
@M00200:207:000000000-ALC1F:1:1101:8494:4743 1:N:0:5
ATTGGGTGTAAAGGGCGCGTAGGCGGCTTATCAAGTCAGGCGTGAAATTCCCGGGCTCAACCTGGGGGCTGCGCTTGATACTGATGAGCTTGAATGCGGGAGAGGATAGTGGAATTCCCAGTGTAGAGGTGAAATTCGTAGATATTGGGAAGAACACCGGTGGCGAAGGCGGCTATCTGGCCCGTAATTGACGCTGAGGCGCGAAAGCGTGGGGAGCAAACAGGATTAGATACCCTTGTA
+
FGGCFGEB@EDFGGGGCFBFFGEGECCFGGGGGFEGGGGGGGGCFDFFGEGFECCCGFGGGGGGGFGCG7CGG>FFFFGFGFDFFGGGFGGGGGGGGEDDGEDCFFGGGGGGGCFGF3BDFFGFGGGGGGGGGGEB<FEEGD<FFFGGGGGDFDECFEGGGGGGCCEDGGGGG>GGGD?FFGFECEGFGGGGGGGGGGFGDGGGD<DGC:5EECDGDGGCFF5;;@@?FBFB:6<@FF6B
@M00200:207:000000000-ALC1F:1:1101:10102:4789 1:N:0:5
ATTGGGTTTAAAGCGCGTGCAGGTGGTTCGGTAAGTTAGGCGTGAAATCTCCCGGCTCAACTGGGAGAGGTCGTCTAATACTACCGAACTTGAGAGCAGAAGAGGAAGATGGAATTCCCGGTGTAGTGGTGAAATGCGTAGATATCGGGAGGAACACCAGTGGCGAAGGCGATCTTCTGGTCTGTTTCTGACACTCAGACGCGACAGCTAGGGTAGTAAACGGGATTAGATACCCCAGTA
+
GGGGGGGGGGGGGGGGGGGGGGGGGGGGGGGGGGGGGGGGGGGGGGGGGGGGGGGGGGGGGGGGGGGGGGGGGEGGGGGGGGGGGGGGGGGGGGGGGGGGGGGGGGGGGGGGGGGGGGGGGFEGGGGGGGGGGGGGGGGGGGGGGGGGGGGGGGGGGGGGGGGGGGGGGGGGGGGGGGGGGGGGGGGGGGGGGGDFGGGGGGGGGDGGGFGGGGGDFGGGGFDFFBFFFFFFGGFFEFFF
@M00200:207:000000000-ALC1F:1:1101:4605:4792 1:N:0:5
ATTGGGTTTAAAGGGTGCGTAGGTGGCCAACTCAGTCGGATGTGAAATCCCCAGGCTCAACTTGGGAACTGCATCCGATACTGGATGGCTTGAATCCGGGAGAGGGATGCAGAATTCCAGGTGTAGCGGTGAAATGCGTAGATATCTGGAGGAATACCGGTGGCGAAGGCGGCATCCTGGACCGGAATTGACACTGAGGAGCGAAAGCCAGGGGAGCAAACGGGATTAGATACCCGGGTA
+
GGGGGGGGGGGGGGGGGGGGGGGGGGGGGGGGGGGGGGGGGGGGGGGGGGGGGGGGGGGGGGGGGGGGGGGGGGGGGGGGGGGGGGGGGGGGFGGGGGGGGGGGGGGGGGGGGGGGGGGGGGGGGGGGGGGGGGGGGGGGGGGGGGGGGGGGFGGGGGGGGGGGGGGGGGGGGGGGGGGGGGGGGGGGFGGGGG;FGGGGGGGGGGGGGGFGGGGGEGGGGFGFFFFFFFFFGGFFFFFD
@M00200:207:000000000-ALC1F:1:1101:6446:4793 1:N:0:5
ATTGGGCATAAAGGGTGCGTAGGCGGCCTATTAAGTCAGTGGTGAAATATCTCAGCTTAACTGAGAAGGTGCCAATGATACTGATGGGCTTGAGTACAGATGAGGTAGGCGGAATTGACGGTGTAGCGGTGAAATGCTTAGATATCGTCAAGAACACCTATAGCGAAGGCAGCTTACTAGGCTGTAACTGACGCTGAGGCACGAAAGTGTGGGGATCAAACAGGATTAGATACCCTGGTA
+
GGGGGGGGGGGGGGGGGGGFGGGGGGGGDFGGGGGGGGGFGGGGGFGGGGGGGFGGGDGGGGGGGFGGGGGGGGGFGGGGGGGGGGGGGGFGGGFGGGGFGGFGGGGCGGGGGGGGGGGDGGGGGGGGGGGGGEFGGGGGGGGGGGGGGGGDFGGGGGGGGGDGGGDGGGGGGGGFGGGGGGGGGGGGGGFGGGGGGGGG>DCECGGF:EGGGGG4FCDFGFGFFFFFFFFFGGFFAAFF
@M00200:207:000000000-ALC1F:1:1101:17528:4803 1:N:0:5
ATTGGGTTTAAAGGGCGCGTAGGCGGCGGCGTAAGCGTGTGGTGAAAGCCTGGGGCTCAACCCCGGGTCGGCCATGCGAACTGTGCCGCTCGAGCACTGTAGAGGCAGGCGGAATTCCGGGTGTAGCGGTGGAATGCGTAGAGATCCGGAAGAACACCGGTGGCGAAGGCGGCCTGCTGGGCAGTGGCTGACGCTGAGGCGCGACAGCGTGGGGAGCAAACAGGATTAGATACCCGCGTA
+
GGGGGGGGGGGGGGGGGGGGGGGGGGGGGGGGGGGGGGGGGGGGGGGGGGGGGGGGGGGGGGGGGGGGGGGGGGGGGGGGGGGGGGGGGGGGGGGGGGGGGGGGGGGGGGGGGGGGGGGGGGGGGGGGGGGGGFGGGGGGGGGGGGGGGGGGGGGGGGGGGGGGGGGGGGGGGGGGGGGGGGGGGGGGGGGGGGGGGGGGGGGGGGGGG=EGGGDGFGGGGFGFFFFFFFFFGGFEBDFF
@M00200:207:000000000-ALC1F:1:1101:19036:4816 1:N:0:5
ATTGGGTTTAAAGGGCGCGTAGGCGGGTCAGCAAGTCCGGGGTGAAATCTTTCGGCTCAACCGGAAAAGTGCCTTGGATACTGCTGGTCTTGAGGGAGGTAGGGGCAGAGGGAACTTCCGGTGGAGCGGTGAAATGCGTTGATATCGGAAGGAACGCCGGTGGCGAAAGCGCTCTGCTGGACCTCTTCTGACGCTGAGGCGCGAAAGCTAGGGGAGCAAACGGGATTAGATACCCTTGTA
+
GGGGGGGGGGGGGGGGGGGGGGGGGGGGGGGGGGGGGGGGGGGGGGGGGGGGGGGGGGGGGGGGGGGGGGGGGGGGGGGGGGGGGGGGGGGGGGGGGGGGGGGGGGGDGGGGGGGGGGGGGGGGGGGGGGGGGGGGGGGGGGGGGGGGGGGGGGGGGGGGGGGGGGGGGGGGGGGGGGGGGGGGGGGGGGGGGGGGGGGGGGGGGGGGGGGGGGDGEGGGGBDBDFFFFFFFGGFFFFFF
@M00200:207:000000000-ALC1F:1:1101:22328:4843 1:N:0:5
ATTGGGTTTAAAGGGCGCGTAGGCGGACTCTTAAGTCGGGGGTGAAAGCCCAGGGCTCAACCCTGGAATTGCCTTCGATACTGAGAGTCTTGAGTTCGGAAGAGGTTGGTGGAACTGCGAGTGTAGAGGTGAAATTCGTAGATATTCGCAAGAACACCAGTGGCGAAGGCGGCCAACTGGTCCGATACTGACGCTGAGGAGCGAAAGCGTGGGGAGCGAACAGGATTAGATACCCCCGTA
+
GGGGGGGGGGGGGGGGGGGGGGGGGGGGGGGGGGGGGGGGGGGGGGGGGGGGGGGGGGGGGGGGGGGGGGGGGGGGGGGGGGGGGGGGGGGGGGGGGGGGGGGGGGGGGGGGGGGGGGGGGGGGGGGGGGGGGGGGGGGGGGGGGGGGGGGGGGGGGGGGGGGGECGGGGGGGGGGGGGGGGGGEGEGGGGGGGGGGGGGEFGGGGGGGGGGGGGGFGDDGFGFFFFFFFFFGG:@@EEF
@M00200:207:000000000-ALC1F:1:1101:10495:4845 1:N:0:5
ATTGGGTTTAAAGGGCGCGTAGGCGGGATGGCAAGTCAGTCGTGAAATCTCTCGGCTCAACCGAGAAACGTCGGCTGATACTGCCGTTCTTGAGGGATGCAGAGGAGACTGGAATTCCCGGTGTAGCGGTGAAATGTGTAGAGATCGGGAGGAACACCGGTGGCGAAGGCGGGTCTCTGGGCATCTCCTGACGCTGAGGCGCGAAAGCGTGGGGAGCAAACGGGATTAGATACCCCCGTA
+
GGGGGGGGGGGFGGGGGGGGDGCFEGGGGGGGGGGFGFGGGGGGGGGGGGGGGGGGFGGGGGGGGGGGGGGGGGGGGGGGGGGGGGECGFGAFFFEEGGGGGGGGFGGGFGGGFGGGGGGGGGGCEGEGF7ECFGGGGGGGGGGFGGGGGGGGGGGGGGGGCEGGGGGGGGGGGGGGGGFGGGGGFGGGGGGGGGGGGGGEGGGEDGGGEGGCDGGEGGGGFGFFEFFFFFFGGFFEFF5
@M00200:207:000000000-ALC1F:1:1101:4802:4850 1:N:0:5
ATTGGGTTTAAAGGGCGCGTAGGCGGTTCGTTAAGTCCTGTGTGAAATCCCCCGGCTCAACTGGGGAACTGCACAGGAAACTAGCGGGCTTGAGTTCGGGAGAGGGAAGCGGAATTCCGGGTGTAGCGGTGAAATGCGTAGATATCTGGAGGAACACCGGTGGCGAAGGCGGCATTCTGGACCAACACTGACGCTGAGGAGCGAAAGCCAGGGGAGCAAACGGGATTAGATACCCCAGTA
+
GGGGGGGGGGGGGGGGGGGGGGGGGGGGGGGGGGGGGGGGGGGGGGGGGGGGGGGGGGGGGGGGGGGGGGGGGGGGGGGGGGGGGGGGGGGGGGGGGGGGGGGGGGGGGGGGGGGGGGGGGGGGGGGGGGGGGGGGGGGDGGGGGGGGGGGGEGGGGGGGGGGGGGGGGGGGGGGGFGGGGGGGGGGGGGGGGGGGGGGGGGGGGGGGGGGEGGGGFGGGGFGBE@FFFFFFGGFFFFFF
@M00200:207:000000000-ALC1F:1:1101:12906:4851 1:N:0:5
ATTGGGTTTAAAGGGTGCGTAGGCGGCTTATTAAGTCAGGGGTGAAAGACTGCAGCTCAACTGTAGCAGTGCCTTTGATACTGATGAGCTTGAGTACAGATGAGGCTGGCGGAATGGGTGGTGTAGCGGTGAAATGCATAGATACCATCCAGAACACCGATTGCGAAGGCAGCCGGCTAAACTGTAACTGACGCTGAGGCACGAAAGCGTGGGGATCGAACAGGATTAGATACCCTAGTA
+
GGGGGGGGGGGGGGGGGGGGGGGGGGGGGGGGGGGGGGGGGGGGGGGGGGGGGGGGGGGGGGGGGGGGGGGGGGGGGGGGGGGGGGGGGGGGGGGGGGGFGGGGGGGGGGGGGGGGGGGGGGGGGGGGGGGGGGGGGGGGGGGGGGGGGGGGGGGGGGGGGGGGGGGGGGGGGGGGGGGGGGGFGGGGGGGGGGGGGGGGGGGGGGGGGGGGGGGGFGGGGFGFFFFFFFFFGFFFFFFF
@M00200:207:000000000-ALC1F:1:1101:24060:4853 1:N:0:5
ATTGGGTTTAAAGCGTACGTAGGCGGATATGCAGGCGTCGTGTGAAAGCCCTCGGCTCAACCGAGGAATTGCACGGCGAACCGCATGTCTTGAGATCGGTAGGGGCGGTCGGAACGATAGGTGGAGTGGTGAAATGCGTTGATATCTATCGGAACGCCGGAGGCGAAGGCGGCCCACTGGGTCTTTTCTGACGCTGAGGGACGAAAGCTAGGGGAGCGAACGGGATTAGATACCCCCGTA
+
GGGGGGGGGGGGGGGGGGGGGGGGGGGGGGGGGGGGGGGGGGGGGGGGGFGGGGGGGGGGGGGGGGGGGGGGGGGGGGGGGGGGGGGGGGGGGGGGGGGGGGGGGGGGGGGGGGGGGGGGGFGGGGFGGGGGGGGGGGGGGGGGGGGGGGGGGGGGCCEGGGGGGGGGGGGGGGGGGGGGGGGGGGGGGGGGGGGEEGGGGGGGGGGGGFGGGDDDDG<GGFGFF>F??6BFCDFFFEF3
@M00200:207:000000000-ALC1F:1:1101:4776:4875 1:N:0:5
ACTGGGTTTAAAGGGCGCGTAGGCGGCTTGGCAAGTGGAAGGTGAAATCCCTCGGCTTAACCGAGGAACTGCCTTCCAGACTGCTTTGCTTGAGGCCGGGAGAGGCGAGTGGAATTCCCAGTGTAGCGGTGAAATGCGTAGATATTGGGAGGAACACCAGTGGCGAAGGCGGCTCGCTGGACCGGTTCTGACGCTGAGGCGCGAAAGCGTGGGGAGCAAACGGGATTAGATACCCCAGTA
+
GGGGGGGGGGGGGGGGGGGGGGGGGGGGGGGGGGGGGGGGGGGGGGGGGGGGGGGGGGGGGGGGGGGGGGGGGGGGGGGGGGGGGGGGGGGGGGGGGGGGGGGGGGGGGGGGGGGGGGGGGGGGGGGGGGGGGGGGGGGGGGGGGGGGGGGGGGGGGGGGGGGGGGGGGGGGGGGGGGGGGGGGGEEEGGGGDGGGGGGFGGDEGGDGGGGGGGGGFGGGGFGFFFFFFFFFGGFFF>FF
@M00200:207:000000000-ALC1F:1:1101:10925:4882 1:N:0:5
ATTGGGTGTAAAGGGCTCGTAGGCGGTCCGTCACGTCGGGAGTGAAAACTCGGGGCTCAACCCCGAGCCTGCTTTCGATACGGGCGGACTAGAGGTAGGTAGGGGAGAACGGAATTCCTGGTGTAGCGGTGGAATGCGCAGATATCAGGAGGAACACCGGTGGCGAAGGCGGTTCTCTGGGCCTTACCTGACGCTGAGGAGCGAAAGCGTGGGGAGCGAACAGGATTAGATACCCCAGTA
+
GGGFGGGGGGGGGGGEDFGEGGGGGGGGGGGGGGCGGGGGFEFGGGGGGGGGGGGCCGFFFFGEGGGGGGGFGGGGGFGFEGGGGGGGGGGGGGGGGGFCGGG+CGGGGGGGGGGGGFGGGGGGGGGGG@GGGGGGGGGGGGDEGFFGGGGGGGGGGGDCEGGGEEGCEEEGGGGGGGGGGGGG?FG?FGGFGGGGGGGGGGDCECDGGGGEEDGGFGGGDDGF@??F@F=8:6;FEFFF
@M00200:207:000000000-ALC1F:1:1101:10030:4891 1:N:0:5
ATTGGGTTTAAAGGGCGCGTAGGCGGCCGCCTAAGTCAGACGTGAAATCCCTCGGCTCAACCGGGGAACTGCGTCTGATACTGGGTGGCTTGAATCCGGGAGAGGGATGCGGAATTCCAGGTGTAGCGGTGAAATGCGTAGATATCTGGAGGAACACCGGTGGCGAAGGCGGCATCCTGGACCGGCATTGACGCTGAGGCGCGAAAGCCAGGGGAGCAAACGGGATTAGATACCCCTGTAAGA
+
EF<F?FC,BC@E<6CC@@:FFEGDGDG@FFGEGGFCEGGGGGFG@<FE@FEFGGGG<FFC<8>FEEED<F=FDBCCCE<F5,9=<EFGFGGG=EAE<:CEFFFCGGE,BFGGC:<F,=@FG,D>=FCF:@>@FFFFG@CFGGC;BF,F@:FEC7B:CFGE<FG:878CGBCBCE8+:<@FGGFC:E8E+<7CGG:EEGGCEGDEG:DGG6CEED)9BCFF<@GBE@5FF?*/22<FFF:?@FA
@M00200:207:000000000-ALC1F:1:1101:13681:4897 1:N:0:5
ATTGGGTTTAAAGGGTGCGTAGGCGGCTTATTAAGTCAGGGGTGAAAGACGGTGGCTCAACCATCGCAGTGCCCTTGATACTGATGAGCTTGAATACACTAGAGGTAGGCGGAATGTGACAAGTAGCGGTGAAATGCATAGATATGTCACAGAACACCGATTGCGAAGGCAGCTTACTATGGTGTCATTGACGCTGAGGCACGAAAGCGTGGGGATCAAACAGGATTAGATACCCGCGTA
+
GGGGGGGGGGGGGGGGGGGGGGGGGGGGGGGGGGGGGGGGGGGGGGGGGGGGGGGGGGGGGGGGGGGGGGGGGGGGGGGGGGGGGGGGGGGGGGGGGGGGGGGGGGGGGGGGGGGGGGGGGGGGGGGGGGGGGGGGGGGGGGFGGGGGGGGGGGGGGGGGGGGGGGGGGFGGGGGGGGGGGGGGGFDGFFFGGGGGGGGGGGGGGGGGDGGGDDDDFGFGGFGFFFFFFFFFGGFFF@EF
@M00200:207:000000000-ALC1F:1:1101:7933:4897 1:N:0:5
ATTGGGCTTAAAGGGTAGGTAGGTGGTCTTATTTGTCAGAGGTGAAAGCCTTGGGCTTAACCCGAGAAGTGCCTCTGAAACGGTGAGACTGGAGTCCTGGAGAGGGTCGTGGAATTCCCGGTGTAGCGGTGAAATGCGTAGAGATCGGGAGGAACACCAGAGGCGAAGGCGGCGACCTGGACAGGTACTGACACTCAACTACGAAAGCGTGGGGAGCAAACAGGATTAGATACCCGAGTAAGA
+
GGGGGGGGGGGGGGGFFFGGGGGEGGGGGGGGGGGGGGGGGGGGGGGGGGGGGGGGGGGGGGGGGGGGGGGGFEGGGGGGGGGGGGGGGGGGGGGFGGFGFGGGGGGGEFGGGGGGGGGGGGGGGGGGGGG@GGGGGGGG@@FGGFFGGGGGGGFGGGGGGGGGDEGGGGGGGGD8EGGGGGF>FC?CC79@CCFG9FCFGFGGGGGGGEGGGGGGEGGGG>FF::46=?49CGFFFFFFF=<
@M00200:207:000000000-ALC1F:1:1101:23550:4900 1:N:0:5
ATTGGGTATAAAGGGCGTGTAGGCGGTCTGCTAAGTCATGTGTGAAATCCCTCGGCTTAACCGAGGAACGACGCATGAAACTGGCAAGCTAGAGTACCAAAGAGGGGGGTGGAATTCCCGGTGTAGCGGTGAAATGCGTAGATATCGGGAGGAACACCGGTGGCGAAGGCGGCCCCCTGGTTGGATACTGACGCTGAGACGCGAAAGCGTGGGGAGCAAACAGGATTAGATACCCGGGTA
+
GGGGGGGGGGGGGGGGGGGGGGGGGGGGGGGGGGGGGGGGGGGGGGGGGGGGGGGGGGGGGGGGGGGGGGGGGGGGGGGGGGGGGGGGGGGGGGGGGGGGGGGGGGGGGGGGGGGGGGGGGEGGGGGGGGGGGFGGGGGGGGGGGGGGGGGGGGGGGGGGGGGGGGGGGGGGGGGGGGGGGGGGGGGGGGGGGGGGGGGGGGDGDGDGGEGGDGGGFGGGGFGFFF4?FFFFGGFFFDEE
@M00200:207:000000000-ALC1F:1:1101:16662:4903 1:N:0:5
ACTGGGCTTAAAGCGCGTGCAGGTGGCGCGGTAAGTTGGGCGTGAAATCTCCCGGCTCAACTGGGAGAGGTCGTTCAATACTACCGTGCTTGAGAGCAGAAGAGGAAGATGGAATTCCCGGTGTAGTGGTGAAATGCGTAGATATCGGGAGGAACACCAGTGGCGAAGGCGATCTTCTGGTCTGTTTCTGACACTCAGACGCGACAGCTAGGGTAGTAAACGGGATTAGATACCCGCGTA
+
GGGFGGGGCFGGGGGGGGGGGGGGGGGGGGGGGDGGGGGGGGGGGGFGGGGGGGGGGGGGGGGGGFEDGCFEFGGGGGFGGGGGGGGGGGGFGGGGGGGGFGFGGGGFGFGGFGGGGFGGGGGGEGFGGGGGGGGGGGGGGGGFGGGGECFGGGGGFGG@FGGGEGGEGGGGGGGGGGGGGGGGGGGGGGGGGGGGGGGGGGGGGGGG7FFF5CDDFGGFGFGFFEFFFFFFGGF@B:37
@M00200:207:000000000-ALC1F:1:1101:20130:4914 1:N:0:5
ATTGGGTTTAAAGGGTGCGTAGGTGGGCAAGTAAGTCAGTGGTGAAATCTCCGGGCTTAACCCGGAAACTGCCATTGATACTATTTGTCTTGAATACTGTGGAGGTCAGCGGAATATGTCATGTAGCGGTGAAATGCTTAGATATGACATAGAACACCAATTGCGAAGGCAGCTGGCTACACAAATATTGACACTGAGGCACGAAAGCGTGGGGATCAAACAGGATTAGATACCCGAGTA
+
GGGGGGGGGGGGGGGGGGGGGGGGGGGGGGGGGGGGGGGGGGGGGGGGGGGGGGGGGGGGGGGGGGGGGGGGGGGGGGGGGGGGGGGGGGGGGGGGGGGGGGGGGGGGGGGGGGGGGGGGGGGGGGGDGGGGGGGGGGGGGGGGGGGGGGGGGGGGGGGGGGGGGGCEGGGGGGGGGGGGGGGGGGFGGGGGGGGGGGGGGGGGGGGGGGGGGGGGFGGGGFGFFFFFFFFFGGFFFBFF
@M00200:207:000000000-ALC1F:1:1101:20883:4920 1:N:0:5
ATTGGGCTTAAAGTGTGCGCAGGTGGCTGAGCAAGTCGAGTGTGAAATCCCCGGGCTTAACTTGGGAATTGCGCTCGAAACTACTTGGCTCGAGTGTGGCAGAGGAAGGTGGAATTCCAGGTGTAGCGGTGAAATGCGTAGAGATCTGGAGGAACACCGATGGCGAAGGCAGCCTTCTGGGCCAACACTGACGCTCATGCACGAAAGCGTGGGGAGCAAACAGGATTAGATACCCCGGTA
+
GGGGGGGGGGGGGGGGGGGGGGGGGGGGGGGGGGGGGGGGGGGGGGGGGGGGGGGGGGGGGGGGGGGGGGGGGGGGGGGGGGGGGGGGGGGGGGGFGGGGGGGGGGGGGGGGGGGGGGGGGGGGGGGGGGGGGGGGGGGGGGGGGGGGGGGGGGGGGGGGGEGGGGGGGGGGGGGGGGGGGGGGFEGGGGGGGGGGGGGGGGGGGGGGGGGGGGGGFGGGGFGFFFFFFFFFGFFFE3DE
@M00200:207:000000000-ALC1F:1:1101:9851:4933 1:N:0:5
ATTGGGTTTAAAGGGCGCGCAGGCGGCCTTGCAAGTACCGTGTGAAATCCACCTGCTCAACGGGTGGGGTGCTAGGTAGACTGCAAGGCTAGAGGACGGTAGAGGGGGGTGGAATTGCTGGTGTAGCGGTGAAATGCGTAGAGATCAGCAGGAACACCCGTGGCGAAGGCGGCCCCCTGGGCCGTACCTGACGCTGAGGCGCGAAGGCTAGGGGAGCGAACGGGATTAGATACCCCCGTA
+
GGGGGGGGGGGGGGGGGGGGGGGGGGGGGGGGGGGGGGGGGGGGGGGGGGGGGGGGGGGGGGGGGGGGGGGGGGGGGGGGGGGGGGGGGGGGGGGGGGGGGGGGGGGGGGGGGGFGGGGGGGGGGGGGGGGGGGGGGGGGGGGGGGGGGGGGGGGGGGGGGGGGGGGGGGGGGGGGGGGGGGGGGGGGGE6EGGGGGGGGGGGGGGGGGGGGGGGGFGGGGFGFEFFFFFFFFGFFFEBD
@M00200:207:000000000-ALC1F:1:1101:7101:4940 1:N:0:5
ACTGGGTATAAAGTGTGCGCAGGCGGCCGAGCAAGTCGAGTGTGAAAGCCCCGGGCTTAACTTGGGAATTGCGCTCGAAACTACTTGGCTGGAGTGTGGCAGAGGGGGGTGGAATTCCACGTGTAGCGGTGAAATGCGTAGAGATGTGGAGGAACACCAATGGCGAAGGCAGCCCCCTGGGCCAACACTGACGCTCATGCACGAAAGCGTGGGGAGCAAACAGGATTAGATACCCTCGTA
+
GGFFF<CFFGGFGEFFGGGEEGGGEEGGGEGGGGGGGGGGGGGGFEEGGGFG@EGGGGGGGGGGG@EF@EFGEG7?FFGGGGFFGGGGG8FFCG=FGGGGFG+<<FEDEFG>CCCGGECFGF<F<FCBEFGFFCCGGGCECCCC@EAFGCFEGFGCEGGGGGGDEEGGEGGGGGGGGGGG@CFG5CC*9AFGEG*:EGGGCDGD5DGGG7EDD57DE*C<FFG>F46=4@FFF*96<@FF
@M00200:207:000000000-ALC1F:1:1101:21791:4944 1:N:0:5
ATTGGGTTTAAAGGGCGCGTAGGCGGCTTGCCAAGTCAAAGGTGAAATCCCTCGGCTCAACTGAGGAACTGCCTTTGAAACTGTCAGGCTTGAGTCCGGGAGGGGGTAGCGGAATTCCCAGTGTAGCGGTGAAATGCGTAGATATTGGGAGGAACACCAGTGGCGAAGGCGGCTACCTGGACCGGATCTGACGCTGATGCGCGAAAGCGTGGGTAGCAAACAGGATTAGATACCCTTGTA
+
GGGGGGGGGGGGGGGGGGGGGGGGGGGGGGGFGGGCFAEEGGGGGGGGGDFGGGGGGGGGGGGGGGGGGGGGGFCFEFGGGGGGGGGGGGGGGGGFGG>FCFGDGGGEGGGGGGGGGDFGGGGGGGGGGGGGGGGGGGGGGGGGGGF:FGGGGGGDGGFGGGGGGGGGGGGDGEEFGGGGGF9C*CC=FFCGGGGGGGFGGGGGGGGGGGGGGGGGFFGGGFGFFFFFFFFFGGFFFFFF
@M00200:207:000000000-ALC1F:1:1101:21712:4959 1:N:0:5
ACTGGGCGTAAAGGGTGCGTAGGTGGCTTTTTAAGTCAGGGGTGAAAGACGGTAGCTTAACTATCGCAGTGCCTTTGATACTGAAGAGCTTGAATAAACTAGAGGTAGGCGGAATGTGACAAGTAGCGGTGAAATGCATAGATATGTCACAGAACACCAATTGCGAAGGCAGCTTACTATGGTTTTATTGACACTGAGGCACGAAAGCGTGGGGATCAAACAGGATTAGATACCCTTGTA
+
GGGGGGGGGGGGGGGGGGGGGGGGGGGGGGGGGGGGGGGGGGGGGGGGGGGGGGGGGGGGGGGGGGGGGGGGGGGGGGGGGGGGGGGGGGGGGGGGGGGGGGGGGGGGGGGGGGGGGGGGGGGGGGGGGGGGGGGGGGGGGGGGGGGGGGGGGGGGGGGGGGGGCCGGGGGGGGGGGGGGGGGFGGGGGGGGGGGGGGGGGGGGGGGGGGGGGGGGFGGGGFGFFFFFFFFFGGFFFFFF
@M00200:207:000000000-ALC1F:1:1101:13097:4984 1:N:0:5
ATTGGGTGTAAAGGGTGCGTAGGCGGCTTGGTAAGTCAGGAGTGAAAGTTTGCGGCTCAACCGTAAAATTGCTTTTGATACTGCCGGGCTAGAATTAGGATGAGGTCAGCGGAATGTGGCATGTAGCGGTGAAATGCATAGATATGCCATAGAACACCAATTGCGAAGGCAGCTGGCTAGACCTGGATTGACGCTGAGGCACGAAAGCGTGGGGAGCGAACAGGATTAGATACCCCTGTA
+
GGGGGGGGGGGGGGGGGGGGGGGGGGGGGGGGGGGGGGGGGGGGGGGGGGGGGGGGGGGGGGGGGGGGGGGGGGGGGGGGGGGGGGGGGGGGGGGGGGGGGGGGGGGGGGGGGGGGGGGGGGGGGGGGGGGGGGGGGGGGGGGGGGGGGGGGGGGGDGGGGFGGGGGEGGGGGGGGGGGFGGGGGGGFGGCGGEGGGGGGGFDGGGGGGGGGGGGGFGGDGFGFFFFFFFFFFGFFFFFF
@M00200:207:000000000-ALC1F:1:1101:8725:4986 1:N:0:5
ATTGGGTGTAAAGTGTGCGCAGGCGGCGTCGCAAGTCGAGTGTGAAAGCCCCGGGCTTAACTTGGGAATTGCGCTCGAAACTACGATGCTGGAGTGTGGCAGAGGAAGGTGGAATTCCACGTGTAGCGGTGAAATGCGTAGAGATGTGGAGGAACACCAATGGCGAAGGCAGCCTTCTGGGCCAACACTGACGCTCATGCACGAAAGCGTGGGGAGCAAACAGGATTAGATACCCTTGTA
+
GGGGGGGGFGGGGGDDFGGGGGGGGGGGGGGGGGEFEGCEGGGGGFFGGGGGGGGGCFGGGGDGGGGGGGGGDGGGGGGGGGGGGGGGGGGFFGGGGGDFCEFGGGFGGFFGCGGGGGGGGGGGGGGGGGGGGGGGGEGGDGGGGGGGGCFGGGGFGDGGGGFGEGGGGGGGGFGGGDGGGGGGGGGGFFFFGGGGGGGGGGGGGDGCEGGGGGGGFCF4CFF@FFFFFFFFFG:=?FF=
@M00200:207:000000000-ALC1F:1:1101:12066:4988 1:N:0:5
ATTGGGTTTAAAGGGTGCGTAGGCGGCCCGTTAAGTCAGTGGTGAAATCCCAGGGCTCAACCCTGGAACTGCCATTGATACTGACGGGCTTGAGTTCGGTTAAGGCGGGCGGAACTGGTGGTGTAGCGGTGAAATGCATAGATACCACCAAGAACCCCGATTGCGTAGGCAGCTCGCTGAGCCGAAACTGACGCTGAGGCACGAAAGCGTGGGGAGCGAACAGGATTAGATACCCGAGTA
+
GGGGGGGGGGGGGGGGGGGGGGGGGGEFGGGGGGGGGGGGFGGGGGGGGGGGGGGGGGGGGGDFGGGGGGGGGGGC<FFGGGGGGGGGGGGGGGGFFGGGGGGGGGGEGDGGGGGGFBDFGGGGGGGGGGGGGGGGGGGGGGGGG@CGGGGGGGGFGGGGGGGGGGGGGGGGGGGEGGGGGG?EGEGGGGGGGGGGCFGCEGGDEGGGGGGGGGDDFGGGGFGFF?FFFFFFGGFF:;FF
@M00200:207:000000000-ALC1F:1:1101:12956:5024 1:N:0:5
ATTGGGTGTAAAGCGTGCGCAGGCGGTTTGCTAAGACCGATGTGAAATCCCCGGGCTCAACCTGGGAACTGCATTGGTGACTGGCAGGCTAGAGTATGGCAGAGGGGGGTAGAATTCCACGTGTAGCAGTGAAATGCGTAGAGATGTGGAGGAACACCGATGGCGAAGGCAGCCCCCTGGGTCAAGATTGACGCTCATGCACGAAAGCGTGGGGAGCAAACAGGATTAGATACCCGTGTAAGA
+
GGGGGGGGGGGGGGGGGGGGGGGGGGGGGGGGGGGGGGGGGGGGGGGGGGGGGGGGGGGGGGGGGGGGGGGGGGGGGGGGGGGGGGGGGGGGGGGGGGGGGGGGGGGGGGGGGGGGGCGGGGGGGGGGGGGGGGGGGGGGGGGGGGGGGGGGGGGGGGGGGGGGGGGGGGGGGGGGGGGGGGGGGGGGGGGGGGDGGGGGGGGGGGGGGGGGGGGGFGGFGFGFFF?FFFFFGGFBFF@:F?B
@M00200:207:000000000-ALC1F:1:1101:8452:5056 1:N:0:5
ATTGGGTTTAAAGCGCGTGCAGGCGGTTTGGTAAGTTGATCGTGAAAGCTCCCGGCTCAACTGGGAGAGGTCGTTCAATACTACCGAACTAGAGAGTAGAAGAGGAAGATGGAATTCCCGGTGTAGTGGTGAAATGCGTAGATATCGGGAGGAACACCAGTGGCGAAGGCGATCTTCTGGTCTATTTCTGACGCTCAGACGCGACAGCTAGGGTAGTAAACGGGATTAGATACCCCAGTA
+
GGGGGGGGGGGGGGGGGGGGGGGGGGGEDGGGGGGGGGGGGGGGGGGGGGGGGGEGGGGGGGGGGGGGGGGGGGGGGGGGGGGGGGGGGGGGGGGGGGGGGGGGGGGGGGGGGGGGFDFGEFFFGGGFGGGGGGGGGGGGGGGGGGGGGGGGGGGGFGGGGGGGGGGGGGGGDGGDFEGGGGGGGF9CGGGFEGGGEGFFECGEGGGGGGFGFCCGFGGGGFDDBB4FFFFFCFF37@FF
@M00200:207:000000000-ALC1F:1:1101:4812:5063 1:N:0:5
ATTGGGTTTAAAGTGTGCGCAGGCGGCGTTGCAAGTCGAGTGTGAAATCCCCGGGCTTAACTTGGGAATTGCGCTCGAAACTACGATGCTAGAGTGTGGCAGAGGAAGGTGGAATTCCACGTGTAGCGGTGAAATGCGTAGAGATGTGGAGGAACACCGATGGCGAAGGCAGCCTTCTGGGCCAACACTGACGCTCATGCACGAAAGCGTGGGGAGCAAACAGGATTAGATACCCCAGTA
+
GGGGGGGGGGGGGGGGGGGGGGGGGGGGGGGGGGGGGGGGGGGGGGGGGGGGGGGGGGGGGGGGGGGGGGGGGGGGGGGGGGGGGGGGGGGGGGGGGGGGGGGGGGGGGGGGGGGGGGGGGGGGGGGGGGGGGGFGGGGGGGGGGGGGGGGGGGGGGGGGGGGGGGEEGGGGGGGGGGGGGGGDCGFGGGGGGGGGGGGGGGGGGGGGGGGGGGDGFGGGGFGFFFFFFFF=>GFFE)7?
@M00200:207:000000000-ALC1F:1:1101:18462:5079 1:N:0:5
ATTGGGCATAAAGGGTGCGCAGGTGGCATGGCAAGTTTGATGTGAAAGCTTCGGGCTTAACCCGGAAATGGCATTGAATACTGCTGTGCTGGAGGGTCGGAGGGGGGACTGGAATTCTTGGTGTAGCAGTGAAATGCGTAGATATCAAGAGGAACACCAGTGGCGAAGGCGAGTCCCTGGACGATACCTGACACTGAGGCACGAAAGCCAAGGGAGCAAACAGGATTAGATACCCTAGTA
+
DFGGGGGGGGGGFG;CCFFGGG@E@DFFGGGGDCFEC<FFGGGDGGFFGAEFBFGGGGFGFGGGGGG+FFGGGGGGFGGGGFGGGGFGFGFGGGGGGGGGEEGDGGCGGGGGCFFGGGGGGGEFGGGGGGGG@FGGGGGE:FCFCG<FFFCFGGGGGGGGGCBFG78EGGGGGCGGDGGGGGGC8CE@FFFGCF4<EFCFGGGGGGGGGGFGGDGGFGGFGFGFF?F?FFBBCC?FFFF4
@M00200:207:000000000-ALC1F:1:1101:6854:5079 1:N:0:5
ATTGGGTTTAAAGCGTGCGCAGGCGGTTGTGCAAGACAGGTGTGAAATCCCCGGGCTTAACCTGGGAACTGCACTTGTGACTGCACAGCTGGAGTACGGCAGAGGGGGATGGAATTCCGCGTGTAGCAGTGACATGCGTAGATATGCGGAGGAACACCGATGGCGAAGGCAGTCCCCCGGGCCTGTACTGACGCTCATGCACGAAAGCGTGGGGAGCAAACAGGATTAGATACCCCAGTACGCT
+
<C9EFCG@;@FFGGGEGEFD+@@FGDFEGG:FFF9EFCEGE,C,@FFFGFFG7+@7BFCFGGDEGGFEGGGGFDFG9FE9?F9@,CFFEEFD8FEGGG@F7:+9:?F:+:4FD9FFFCFF=@+@F<FFFCF>,C@=<++3C<FE=FGG77**@EFGGGGGF::FG:EC7,<CCGCCG*=C8585FG7CF9CF*59ECCEC?F57*75FGG=EDD<7;5F*5)7>5)9F*99=FC@>.>6?*.(-
@M00200:207:000000000-ALC1F:1:1101:20735:5081 1:N:0:5
ATTGGGCTTAAAGGGCGCGTAGGTGGTTGTGTAAGTTGTTTGTGAAATCCCCGGGCTTAACCTGGGAACTGCAAGCAATACTGCATAACTGGAGTACTGTAGAGGGTAGTGGAATTTCCGGTGTAGCGGTGAAATGCGTAGAGATCGGAAGGAACACCAGTGGCGAAGGCGGCTACCTGGACAGATACTGACACTGAGGCGCGAGAGCGTGGGGAGCAAACAGGATTAGATACCCTTGTAAGA
+
GGGGGGGGGGGGGGGGGGGGGGGGGGFGFGGGGGGGGGGGGGGGGGGGGGGGGGGGGGGGGGGGGGGGGGGGGGGGGGGGGGGGGGGGGGGGGGGGGGGGGGGGGGGGGGGGGGGGGGGGGGGGGGGGGGGGGGGGGGFGGGGGGGGGGGGGGGGGGGGGGGGGGGGGGGGGGGGGGFGGGGGGGGGGGGG6FGFFFGGFGDGGGGGGGEGGGGGGFGGGGFGFFF?FFFFFGFF?FFFFFFF
@M00200:207:000000000-ALC1F:1:1101:24873:5102 1:N:0:5
ATTGGGTTTAAAGAGCGCGCAGGCGGTCGTTCAAGTCGCGTGTGAAAGCCCCCGGCTCAACTGGGGAGGGTCACGCGATACTGATCGACTCGAAGGCAGGAGAGGGTAGTGGAATTCCCGGTGTAGTGGTGAAATGCGTAGATATCGGGAGGAACACCAGTGGCGAAGGCGACTACCTGGCCTGTTCTTGACGCTGAGGCGCGAAAGCTAGGGGAGCAAACGGGATTAGATACCCCGGTA
+
GGGGGGGGGGGGG@FGEGGGGGGGCGCFCFCFFGGGGGGGGEGFGGGGGGGGDGGGGGGFGGGGGEFEGGGGGGGCGGGGGGGG<BGGDGCFGGGFD?EEE@FFDG3D=FFFGC,DCFEGGFF7=F@FEGGGGGGGGGEGEGGGGGDEFDGG@FGFGGC7FFGFCEG77@EDE>ECEECFF8FFC?CCCCCG=EGGEGFCCD7C:DDCE7CCFD595CGFF>DF:DF@?6=6>C:>@B50
@M00200:207:000000000-ALC1F:1:1101:14866:5105 1:N:0:5
ATTGGGTTTAAAGGGTGCGTAGGCGGCCTATTAAGTCAGTGGTGAAATATTTCAGCTCAACTGGAATTGTGCCATTGATACTGATGGGCTTGAGTACAGTTGAGGTAGGCGGAATTGACGGTGTAGCGGTGAAATGCTTAGATATCGTCAAGAACACCTATAGCGAAGGCAGCTTACTAGGCTGTAACTGACGCTGAGGCACGAAAGTGTGGGGATCAAACAGGATTAGATACCCCTGTA
+
GGGGGGGGGGGGGAGCFGGFGGG9FG@+,;FGGGGGGAF,,FGGGGG9E<,6CAFGGGGGG<F@<<C<F@@F<<F,FGCFGGGC,C<<FGGGGGGCGGG69EFGGEC=F9FGGGGGFGBBGGGGGGGGGGGGGGGGG,FFGGAGGDC8=F@FGGGGGG@=FBFGGGGGGGFCGG9;DGAFCFGGGGGGGGGGDGGGGGGGCFGGGGG1CFGGGGG*>FGGGFGFFFFFFFFFGGFF>AFF
@M00200:207:000000000-ALC1F:1:1101:4965:5112 1:N:0:5
ATTGGGTTTAAAGGGCGCGTAGGCGGCTTTATAAGTCGGGGGTGAAAGCCTGTGGCTCAACCACAGAATTGCCTTCGATACTGTAGAGCTTGAGACCGGAAGAGGTAAGTGGAACTGCGAGTGTAGAGGTGAAATTCGTAGATATTCGCAAGAACACCAGTGGCGAAGGCGGCTTACTGGTCCGGTTCTGACGCTGAGGCGCGAAAGCGTGGGGAGCAAACAGGATTAGATACCCGAGTA
+
GFGGGGGGGGGGGGGGGGGGGGGGGGGGGGGGGGGGGGGGGGGGGGGGGGGGGGGGGGGGGGGGGGGGGGGGGGGGGGGGGGGGGGGGGGGGGGGGGGGGGGGGGGGGGGGGGGGGGGGGGGGGGGGGGGGGGGGGGGGGGGGGGGGGGGGGGGGGGGGGGGGGGGGGGGGGGGGGGGGGGGGGGGGGGGGGGGGGGGGGGGGGGGGGGGGGGGGGFGGGGFGFFFFFFFFFGGFFFFFF
@M00200:207:000000000-ALC1F:1:1101:15701:5119 1:N:0:5
ATTGGGTATAAAGGGTGCGTAGGCGGTCTATTAAGTCAGTGGTGAAATATGGCAGCTCAACTGTCAAGGTGCCATTGATACTGATGGACTTGAGTGAAGTCGAAGTAGGCGGAATTGACGGTGTAGCGGTGAAATGCTTAGATATCGTCAAGAACACCGATAGTGAAGACAGCTTACTAGGCTTATACTGACGCTGAGGCACGAAAGTGTGGGGATCAAACAGGATTAGATACCCCTGTA
+
GGGGGGEGGGGGGGGGGGGGGGGGGGGGGGGGGGGFGGGGFFCFGGGGGGGGGGGGGGGGGGGGGGGGGGGGGGGGGGGGGGGGGGGGGGGGGGGGGGG<EGGGGGGGGGGGGGGGGGGGGGGGGGGGGCFGDFFGGFGGGGGGFGGGGGGGGDGGGGGGGGGGGGGGGGGGGFFFFFGGGGGGGFGFEGGGGGGGGGGGGCDEGDGGGGFGDDDGFGFDGFGF44AFFFFFGGAFAFFF
@M00200:207:000000000-ALC1F:1:1101:23474:5136 1:N:0:5
ACTGGGTTTAAAGGGTGCGTAGGTGGGCAGGTAAGTCAGTGGTGAAATCTCCGGGCTTAACCCGGAAACTGCCATTGATACTATCAGTCTTGAATACCGTGGAGGTAAGCGGAATATGTCATGTAGCGGTGAAATGCTTAGATATGACATAGAACACCAATTGCGAAGGCAGCTTACTACCCGAATATTGACACTGAGGCACGAAAGCGTGGGGATCAAACAGGATTAGATACCCGCGTA
+
GGGGGGGGGGGGGGGGGGGGGGGGGGGGGGGGGGGGGGGGGGFGGGGGGGGGGGGGGGGGGGGEGGGGGGGGGGGFGGGGGGGGGGGGGGGGGGGGGGGGGGGGGGGGGGGGGGGGGGGGGGGGGGGGGFGGGGGGGGGGGGGGGGGGGGGGGGGGG7DFGGFGGGGGEGGG>?AEFGFGGGEGGCCGFCFEFFGGGGGGGDGEEGGGGDGGGDGGFCGG4AFFFFAAFFCFGDAA;BDF
@M00200:207:000000000-ALC1F:1:1101:13687:5169 1:N:0:5
ATTGGGTTTAAAGGGCTCGTAGGCGGTTTGTCACGTCGGGAGTGAAAACTCGGGGCTTAACCCCGAGCCTGCTTCCGATACGGGCAGACTAGAGGTATGCAGGGGAGAACGGAATTCCTGGTGTAGCGGTGAAATGCGCAGATATCAGGAGGAACACCGGTGGCGAAGGCGGCATCCTGGACCGGTATTGACGCTGAGGCGCGAAAGCTAGGGGAGCAAACGGGATTAGATACCCTAGTA
+
GGGGGGGGGGGGGGGGGGGGGGGGGGGGGGGGGGGGGGGGGGGGGGGGGGGGGGGGGGGGGGGGGGGGGGGGGGGGGGGGGGGGGGGGGGGGGGGFGGGGGGGGGGGDGGGGGGGGGGGGGGGGGGCFDGGGGGGGGGGGGGGGGGGGGGGGGGGGGGGGGGGGGGGEGGGGGGGGGGGGGGGGGGGGGGGGGGGGGGGGGCDGGGGGGGGGGGGGFGGGGFGFFFFFFF7FGFFFFF48
@M00200:207:000000000-ALC1F:1:1101:11949:5190 1:N:0:5
ATTGGGTTTAAAGAGCGTGTAGGCGGCCAAACAGGTCCGTTGTGAAAACTCGAGGCTCAACCTCGAGACGTCGACGGAAACCGTCTGGCTAGAGTCCGGAAGAGGAGTGTGGAATTCCTGGTGTAGCGGTGAAATGCGCAGATATCAGGAAGAACACCTATGGCGAAGGCAGCACTCTGGGACGGTACTGACGCTGAGACGCGAAAGCGTGGGGAGCGAACAGGATTAGATACCCTTGTA
+
GGGGGGGGGGGGGGGGGGGGGGGGGGGGGGGGGGGGGGGGGGGGGGGGGGGGGGGGGGGGGGGGGGGGGGGGGGGGGGGGGGGGGGGGGFGGGGGGGGGGGGGGGGGGGGGGGFGGGGGGGGGGGGGGGEGGGGGGGGGGGGGGDGGGGGGGGGGGGGGGGGGGGGGGGGGGGGGGGGGGGGGGGGGGGGGGGGGG5CGFDGGGGGGGGGGGGGGGFGGGGFG>>@FFFFFFGDFFFFFF
@M00200:207:000000000-ALC1F:1:1101:6821:5192 1:N:0:5
ACTGGGTTTAAAGGGTGCGTAGGCGGCTTTGTAAGTCAGTGGTGAAATATGGCAGCTCAACTGTCAGGGTGCCATTGATACTGCAGAGCTTGAGTACAGATGAGGTAGGCGGAATTGACGGTGTAGCGGTGAAATGCTTAGATATCGTCAAGAACACCGATAGCGAAGGCAGCTTACTGGGCTGTAACTGACGCTGAGGCACGAAAGTGTGGGGATCAAACAGGATTAGATACCCTTGTA
+
GGGGGGGGGGGGGGGGGGGGGGGGGGGGGGGGGGGGGGGGGGGGGGGGGGGGGGGGGGGGGGGGGGGGGGGGGGGGGGGGGGGGGGGGGGGGGGGGGGGGGGGGGGGGGGGGGGGGGGGGGGGGGGGGGFGGEFGGGGGGGGGGGGGGGGGGGGGGGGGGGGGGGGGGGGGGGGGGGGGGGFGGGGGGGGGGGGGGGGGFGGGGCDGGGGGGGGGGFGGGGFGFFFFFFFFFGGFFFFFF
@M00200:207:000000000-ALC1F:1:1101:25479:5213 1:N:0:5
ATTGGGTTTAAAGAGCGTGTAGGCGGTCCGGTAAGTCAGCTGTGAAAGTCAAGGGCTCAACCCTTGAATGCCGGTTGATACTGTCGGGCTAGAGTCCGGAAGAGGCGAGTGGAATTCCCGGTGTAGCGGTGAAATGCGCAGATATCGGGAGGAACACCAATGGCGAAGGCAGCTCGCTGGGACGGTACTGACGCTGAGACGCGAAAGCGTGGGGAGCAAACAGGATTAGATACCCCTGTA
+
GGGGGGGGGGGGGGGGGGGGGGGGGGGGGGGGGGGGGGGGGGGGGGGGGGGGGGGGGGGGGGGGGGGGGGGGGGGGGGGGGGGGGGGGGGGGGGGGGGGGGGGGGGGGGGGGGGGGGGGGGEGGGGGGGGGGGGGGGGGGGGGGGFFEGGGGGGGGGGGGGFCGGGGGEGGGGGGGGGGGGGGGGGGCEFGGGDGGGFGGGDGGGGDGGDE8EGGGFGFGGFGFF4@FFFBBF<FFFF@F
@M00200:207:000000000-ALC1F:1:1101:17268:5223 1:N:0:5
ATTGGGTTTAAAGAGCTCGTAGGCGGTTCGGTAAGTCGGCTGTGAAATCTCCACGCTCAACGTGGAGGGGTCAGTCGAAACTGCCGTGACTCGAGTCCGGTAGAGGAGTGTGGAATTCCCGGTGTAGCGGTGAAATGCGCAGAGATCGGGAGGAACACCCGTAGCGAAGGCGGCACTCTGGGCCGGTACTGACGCTGAGGAGCGAAAGCGTGGGGAGCAAACAGGATTAGATACCCCAGTA
+
GGGGGGGGGGGGGGGGGGGGGGGGGGGGGGGGGGGGGGGGGGGGGGGGGGGGGGGGGGGGGGGGGGGGGGGGGGGGGGGGGGGGGGGGGGGGGGGGGGGGGGGGGGGGGGGGGGGGGGGGGGGGGGGGGGGGGGGGGGGGGGGGGGGGGGGGGGGGGGGGGGDGGGGGGGGGGGGGGGGGGGGGGGGGGGGGGGGGGGGGGGGGGGGGGGGGGGGGFGGGGFGFFFFFFFFFGGFFFFFFF
@M00200:207:000000000-ALC1F:1:1101:24927:5227 1:N:0:5
ATTGGGCTTAAAGAGCTCGTAGGCGGTTTGTCGCGTCTGCCGTGAAAGTCCGGGGCTCAACTCCGGATCTGCGGTGGGTACGGGCAGACTAGAGTGATGTAGGGGAGACTGGAATTCCTGGTGTAGCGGTGAAATGCGCAGATATCAGGAGGAACACCGATGGCGAAGGCAGGTCTCTGGGCATTAACTGACGCTGAGGAGCGAAAGCATGGGGAGCGAACAGGATTAGATACCCTGGTA
+
GGE<FGGGGGGGGFGGGGGFEDFGGGFGGGGGGGD6@FCFGGGGGFGGGGGGCGDG+CEE8EFEFEEEFFGGGGFFGEGFFFGGGGGGFGEAEGAEGGGEGAE@C7FGGFFGGGGE9DDAFFGGGG9F:CFGDFCFGGGEGEGGGGGGGGGGGGGGGGDECCEG8CEGGGGGEFDFF;C?:FGFFGFF?F7+1:DG8=F6CGCCGGDFGFGDGDGGEGCDGF<>46@FFF*67C??)5/7
@M00200:207:000000000-ALC1F:1:1101:12052:5247 1:N:0:5
ATTGGGTGTAAAGGGTGCGTAGGCGGACTATTAAGTCAGTGGTGAAAGCCCCAAGCTTAACTTGGGAACTGCCATTGATACTGATGGTCTTGAGTACATTTGAGGTGGGCGGAATGTGTCATGTAGCGGTGAAATGCTTAGATATGACACAGAACACCGATTGCGAAGGCAGCTCACTAAACTGTAACTGACGCTGAGGCACGAAAGCGTGGGGAGCAAACAGGATTAGATACCCGCGTA
+
GGGGGGGGGGGGGGGGGGGGGGGGGGGGGGGGGGGGGGGGGGGGGGGGGGGGGGGGGGGGGGGGGGGGGGGGGGGGGGGGGGGGGGGGGGGGGGGGGGGGGGGGFGGGGGGGGGGGGGGGGGGGGGGGGGGGGGGGGGGGGGGGGGGGGGGGGGGGGGEGGGGGGGGCCFGGGGGGGGGGGGGGGGGGGGGGGGGGGGGGGGGGGGGGGGGGGGGGFGFGGFGFFFFFFFFFGGFFFFFF
@M00200:207:000000000-ALC1F:1:1101:9128:5257 1:N:0:5
ACTGGGTTTAAAGGGTGCGTAGGCGGCCCGTTAAGTCAGTGGTGAAATCCCAGGGCTCAACCCTGGAACTGCCATTGATACTGACGGGCTTGAGTTCGGTTAAGGCGGGCGGAACTGGTGGTGTAGCGGTGAAATGCATAGATACCACCAAGAACCCCGATTGCGTAGGCAGCTCGCTGAGCCGAAACTGACGCTGAGGCACGAAAGCGTGGGGAGCGAACAGGAATAGATACCCCCGTA
+
GGGGGFGGDGGGGCCFGFGGGGGFDEG7FGGGGGGFGGGGGGDGGFFGGGFGGGDFGGGGCGGGGFGGGGGGFFGGFGGGFFFFGGGEFCGCCG?A,BBBFFGGGGGDGGGGGDEGFGGGG<FGGGCFGGEGGGGGGGDGG@BCGFFB1CCACFFFEGGGCFFEGGCGGCFGEGG8CCEGFGGGGGGDFGGCG57EEFF=EGG5>DG*CEEGGGGD>CCD)5*7<)//7=76:C<F@D<>
@M00200:207:000000000-ALC1F:1:1101:16671:5259 1:N:0:5
ATTGGGTTTAAAGAGCGCGCAGGCGGTCGTGCAAGTCGCGTGTGAAAGCCCCCGGCTCAACTGGGGAGGGTCACGCGATACTGCTCGACTCGAAGGCAGGAGAGGGAAGTGGAATTCCCGGTGTAGTGGTGAAATGCGTAGATATCGGGAGGAACACCAGTGGCGAAGGCGACTTCCTGGCCTGTTCTTGACGCTGAGGCGCGAAAGCTAGGGTAGCAAACGGGATTAGATACCCCAGTA
+
GGGGGGFGGGGGGGGGGGGGGGGGGGFGGGGGGGGGGGGGGGGGGGGGFGGGGGGGGGGGGGGGGGGGGGGGGGDGGGGEGGFGFGEGGGGGGGGGGGGGGGGGGGGGGGGGGGGGGGGGGGGGGGGGGGGGGGGGGGGGGGGGGGGGGGGGGGGGGGGGGGGGGGGGGGGGGGGGGGGGGGGGGGGGGGGGGGGGGGGGGGDEGGGGGGGGGGGGFGGGGFGFFFFFFFFFGGFFFFFF
@M00200:207:000000000-ALC1F:1:1101:6691:5270 1:N:0:5
ATTGGGTTTAAAGGGCGCGTAGGCGGTCAGCACAAGTCAGTTGTGAAATCTCCGGGCTTAACTCGGAAAGGTCAACTGATACTGTGCGACTAGAGTGCAGAAGGGGCAACTGGAATTCTCGGTGTAGCGGTGAAATGTGTAGAGATCGGGAGGAACACCGGTGGCGAAGGCGGGTCTCTGGGCATTTCCTGACGCTGAGGCGCGAAAGCGTGGGGAGCAAACGGGATTAGATACCCCAGTA
+
GGGGGGGCGGGGGGGGGGGGGEFGGGGGGGGGGG?FGGGGGFGGGGGGGG@FEEEGGGGGGGGGGGGGGGGGGGGGEGGGGGGGGGFGGGGGFGGGGGGGGGGGGGECGGFGGGGGCGGGGGGGGGGGGGGGGGGGGGGGGGGGGGFGECFGGGGGGGGGGFGGGGGGGECEEGGDFFGGGGGGGFG+=CFGGGDGGCGGGGGGGGCDGDEGGDGGDGGGGFGFFFD?66?FDGFFFEBFF
@M00200:207:000000000-ALC1F:1:1101:24064:5279 1:N:0:5
ACTGGGCATAAAGGGTGCGTAGGCGGCTTTGTAAGTCAGTGGTGAAATATGGCAGCTCAACTGTCAGGGTGCCATTGATACTGCAGAGCTTGAGTACAGATGAGGTAGGCGGAATTGACGGTGTAGCGGTGAAATGCTTAGATATCGTCAAGCACACCGATAGCGAAGGCAGCTTACTGGGCTGTAACTGACGCTGAGGCACGAAAGTGTGGGGATCAAACAGGATTAGATACACCTGTA
+
GGGGFCE@FFAD<6FF@@CF;@CGGECC:EEFF9FC6@<;EGGGE@CEFF<EEFFCGDA,CFG<FCFDFFE@@6C,6C<EFCEFFGGCGF6CE6<ACFFGDDGGGEGGGGGGCG<FFEGGC=D=FFAFC?>FF,CAEBFFGGGGDFEAFDGG,AFFFGED::7FEGGGGG8CC69ECC;6>CFEF;:CCFGGGGDGEGEF5CGC/CDFG=1/*CD*:577=)0))/A6AFFF;+6)<@FF
@M00200:207:000000000-ALC1F:1:1101:10558:5289 1:N:0:5
ATTGGGTGTAAAGGGCGTGTAGGCGGCTTCGCAGGTCGGTGGTGAAAGCATACAGCTCAACTGTATTGAGCCACGGAAACGGCGGAGCTTGAGGCTGGGAGGGGCTGGTGGAATTCCCTGTGTAGCGGTGAAATGCGTAGAGATGGGGGAGAACACTCGTGGCGAAGGCGGCCAGCTGGACCAGTTCTGACGCTGAGACGCGAAAGCGTGGGGAGCAAACAGGATTAGATACCCGAGTA
+
GGGGGGGGGGGGGGGGGGGGGGGGGGGGGGGGGGGGGGGGGGGGGGGGGGGGGGGGGGGGGGGGGGGGGGGGGGGGGGGGGGGGGGGGGGGGGGGGGGGGGGGGGGGGGGGGGGGGGGGGGGGGGGGGGGGGGGGGGGGGGGGGGGGGGGGGGGGGGGGGGGGGGGGGGGGGGGGGGGGGGGGGGGGGGGGGGGGGGGGGGGGGGGGGDGGGGGGGFGGGGFGFFFF@FFFFGGEFFFF
@M00200:207:000000000-ALC1F:1:1101:21993:5299 1:N:0:5
ATTGGGTTTAAAGGGCGCGTAGGTGGTCTGATAAGGGTGTGGTGAAAGCCCGGGGCTCAACCCCGGGTCGGCCGTGCCGACTGTTGGACTAGAGTGCTGTAGGGGCAGGCGGAATTCCGGGTGTAGCGGTGGAATGCGTAGAGATCCGGAGGAAGACCGGTGGCGAAGGCGGCCTGCTGGGCAGTTACTGACACTGAGTGCGCGACAGCGTGGGGAGCAAACAGGATTAGATACCCTCGTA
+
GGGGGGGGGGGGGGGGGGGGGGGGGGGGGGGGGGGGGGGGGGGGGGGGGGGGGGGGGGGGGGGGGGGGGGGGGGGGGGGGGGGGGGGGGGGGGGGGGGGGGGGGGGGGGGGGGGGGGGGGGGGGGGGGGGGGGGGGGGGGGGGGGGGGGGGGGGGGGGGGGGGGGGGGGGGGGGGGGGGGGGGGGGGGFGGGGGGGGGGGGGGDGGGGGGGGGGGGFGGGGFGFFFFFFFFFGGFFFFFFF
@M00200:207:000000000-ALC1F:1:1101:21134:5301 1:N:0:5
ATTGGGTTTAAAGGGTGCGTAGGCGGGTTGGTAAGTCCGTGGTGAAATCCCCAAGCTTAACTTGGGAACTGCCGTGGATACTATCAATCTTGAATATCGTGGAGGTAAGCGGAATATGTCATGTAGCGGTGAAATGCTTAGATATGACATAGAACACCAATTGCGAAGGCAGCTTACTACACAGTTATTGACGCTGAGGCACGAAAGCGTGGGGATCAAACAGGATTAGATACCCGAGTA
+
GGGGGGGGGGGGGGGGGGGFC@CGFGGGGGGGFGDFGGGGGCFGFGGFGGGGGGGGGDAFGGGGGFGGGGGGGGGGGGGGGGGGGGGGGGGGCGGGGGGG<BBFEGGFGGGGGGGGGGFGFGGGGEGGGGGGGGGGGGGFEFEGDGFGGFCFGGGGGGGGGGGGEEGG>EGGGGGGGGGGGGGGGGGGGEF9E5?CC8CFEGGGGGDDCGGGDDC7><<CGFGFFFCAFFFFGGFE@:FF
@M00200:207:000000000-ALC1F:1:1101:26467:5307 1:N:0:5
ACTGGGTTTAAAGCGCACGCAGGTGGCTGAGTCAGTCGATTGTGAAAGCCCTGGGCTTAACCTGGGAATTGCAGTCGATACTACTCAGCTAGAGTATGGGAGAGGGTAGTGGAATTCCCGGTGTAGCGGTGAAATGCGTAGATATCGGGAGGAACATCAGTGGCGAAGGCGGCTACCTGGCCCAATACTGACACTCAGGTGCGACAGCGTGGGGAGCAAACAGGATTAGATACCCTTGTA
+
GGGGGGGGGGGGGGGGGGGGGGGGGGGGGGGGGGGGGGGGGGGGGGGGGGGGGGGGGGGGFGGGGGGGGGGGGGGGGGGGGGGGGGGGGGGGGGGGGGGGGGFGGGGGGGGGGGGGGGGGGGGGGGGEGGGGGGGGGGGGGGGGGGGGGGGGGGGGGGGGGGGDGGGDGFGGGGGGGGGGGGGGGDGGFGGGGFCEFFGGGGGGGGGGGGGGGGDGFGGGGFGFF4FFFFFFC6@4?FFF
@M00200:207:000000000-ALC1F:1:1101:20397:5333 1:N:0:5
ATTGGGTTTAAAGGGTGCGTAGGTGGGCAAGTAAGTCAGTGGTGAAATCTCCGGGCTTAACCCGGAAACTGCCATTGATACTATTTGTCTTGAATACTGTGGAGGTCAGCGGAATATGTCATGTAGCGGTGAAATGCTTAGATATGACATAGAACACCAATTGCGAAGGCAGCTGGCTACACAAATATTGACACTGAGGCACGAAAGCGTGGGGATCAAACAGGATTAGATACCCTCGTA
+
GGGGGGGGGGGGGGGGGGGFGGGFGGGGGGGGGGGGGGGGGGGFGGGGGGGGGGGGGGGGGGGGGGGGGGDGGGGGGGGEGGGGGGGFFFGGGGGEFGGGGGGGGGFGGGGGGGGGGGGFEGGGGEEGGGGGGGGGGGGGGFFGGGGFGGGGGGGGGGGFGGFGGGGGDGGGGGGDGGGGGGGGGGGGCFGGFCDDCFGGGGGGGGCCGGGGGGD5:F<:6;FAFFFFFFFFGDFAFFFE
@M00200:207:000000000-ALC1F:1:1101:15443:5382 1:N:0:5
ATTGGGTTTAAAGGGCTCGTAGGCGGTTTGTCGCGTCGGGAGTGAAAACCTCGGGCTTAACTCGGGGCTTGCTTTCGATACGGGCAGACTAGAGGTATGCAGGGGAGAACGGAATTCCTGGTGTAGCGGTGAAATGCGCAGATATCAGGAGGAACACCGGTGGCGAAGGCGGTTCTCTGGGCATGATCTGACGCTGAGGAGCGAAAGTGTGGGGAGCAAACAGGATTAGATACCCTTGTA
+
GGGGGGGGGGGGGGGGGGGGGGGGGGCFEEGGGGGGGGGGGGGGGGGFEGFFCFGGEFGGGGGGGGGGGGGGGGGGGFGGGGGGGGEGGGGGGGGGGGGGFGGGGGGGGGGGGG<FGGGGGFFGGGGGGCFGGGGGGGGGGGGGGC=FCFGDEGGFGGGGEFGFGGGGDGGDCEGFGCCGF5*2CFDGGGFGG5/CCFGCEGGGEGGFCCGGGGGGFGGGGFGFF66F@?FFGGF@FFFF
@M00200:207:000000000-ALC1F:1:1101:7579:5392 1:N:0:5
ATTGGGTTTAAAGGGTGCGTAGGTGGTTTGGTAAGTTATCTGTGAAATCCCCGGGCTCAACCTGGGCAGGTCAGATAATACTGCTGAACTCGAGTATGGGAGAGGGTAGTGGAATTTCCGGTGTAGCGGTGAAATGCGTAGAGATCGGAAGGAACACCAGTGGCGAAGGCGGCTACCTGGCCCAATACTGACACTGAGGCACGAAAGCGTGGGGAGCAAACAGGATTAGATACCCCAGTA
+
GGGGGGGGGGGGGGGGGGGGGGGGGGGGGGGGGGGGGGGGGGGGGGGGGGGGGGGGGGGGGGGGGGGGGGGGGGGGGGGGGGGGGGGGGGGGGGGGGGGGGGGGGGGGGGGGGGGGGGGGGGGGGGGGGGGGGGGGGGGGGGGGGGGGGGGGGGGGGGGGGGGGGGGGGGGGGGGGGGGGGGGGFG6FFGGGGGGGGGGGGGG5E5DGGGGGGGGGFGFGGFG:FFFFFFFFGGFFFFFF
@M00200:207:000000000-ALC1F:1:1101:4184:5429 1:N:0:5
ATTGGGCTTAAAGGGCTCGTAGGCGGTTTGTCGCGTCGGGAGTGAAAACACGGGGCTTAACCCCGTGCCTGCTTCCGATACGGGCAGACTAGAGGTATGCAGGGGAGAACGGAATTCCTGGTGTAGCGGTGAAATGCGCAGATATCAGGAGGAACACCGGTGGCGAAGGCGGTGGTCTGGGCCGGCACTGACGCTGAGGAGCGAAAGCGTGGGTAGCAAACAGGATTAGATACCCTCGTA
+
GGGGGGGGGGGGGGGGGEFGGGGGGGGGGGGGGGGGGGGGGGFGGGGGGGGGGGGGGGGGGGGGGGGGGGGGGGGGGGDGGGGGGGGGGGGGGGGGGGGGGGGGGGGGGGGGGGGGGGGGGGGGGGGGGEGGGGGGGGGGGGGGGGGGGGGGGGGGGGGGGGGGGGGGGGGGGGGGGGGGGGGGGGGGGGGGGGGGGGGGGGGGGDGCEEGGGGGGFGGGGFGF@FBFFFFFGFFFFFFE
@M00200:207:000000000-ALC1F:1:1101:17135:5440 1:N:0:5
ATTGGGTTTAAAGGGCGCGTAGGCGGACGGCTTAGTCAGAGGTGAAAGCCCAGGGCTCAACCTTGGAATTGCCTTTGATACTGGCCATCTTGAGTACGGGAGAGGTGTGTGGAACTCCGAGTGTAGAGGTGAAATTCGTAGATATTCGGAAGAACACCAGTGGCGAAGGCGACACACTGGCCCGTTACTGACGCTGAGGCGCGAAAGCGTGGGGAGCAAACAGGATTAGATACCCGTGTA
+
GGGGGGGGGGGGGGGGGGGGGGGGGGGGGGGGGGGGGGGGGGGGGGGGGGGGGGGGGGGGGGGGGGGGGGGGGGGGGGGGGGGGGGGGGGGGGGGGGGGGGGGGGGGGGGGGGGGGGGGGGGGGGGGGGGGGGGGGGGGGGGGGGGGGFGGGGGGGGGGGGGGGGGGGGGGGGGGGGGGGGGGGGGGGGGGGGGGGGGGGGGGGGGGGGGGGGGGGFGGGGFGFFFFFFFFFGGFFFFFF
@M00200:207:000000000-ALC1F:1:1101:4519:5444 1:N:0:5
ATTGGGTTTAAAGGGTGCGTAGGTGGTCTATTAAGTCAGTGCTGAAATATCCCGGCTTAACCGGGAGGGTGGCATTGATACTGCTGGACTTGAGTGGAGTTGAGGTAGGCGGAATTGACGGTGTAGCGGTGAAATGCTTAGATATCGTCAAGAACACCGATAGCGAAGGCAGCTTACCAAGCTCTAACTGACACTGATGCACGAAAGTGTGGGGATCAAACAGGCTTAGATACCCCGGTA
+
FGGCEGFCCEFFFF;E,FFFDGGGFGFFGGGGG<ECEGDGDDFGFFGGFFFGGGGD@@EGGFGGGGGDFG::FF<,CCFFG9F,CFG=F,9CCFFDG9FCCFDFGGGGGGGGDGGG,5ACCCFFFGGGGGGGGGGGGGGGGGGFFGCFAFGG:F<3@FGEE:EGGGEGGDFEEFGGFDGGGGGFFCFGGCCGC?FG7<CFFGFGC<D8CED**8DDFGFCCADF).0)9A8CFFFFB>B)
@M00200:207:000000000-ALC1F:1:1101:20573:5445 1:N:0:5
ATTGGGTTTAAAGGGCTCGTAGGCGGTCTGTCACGTCGGGAGTGAAAACTCAGGGCTCAACCCTGAGCGTGCTTCCGATACGGGCAGACTAGAGGTATGCAGGGGAGAACGGAATTCCTGGTGTAGCGGTGGAATGCGCAGATATCAGGAGGAACACCGGTGGCGAAGGCGGCTCTCTGGGCATTACCTGACGCTGAGGAGCGAAAGCATGGGGAGCGAACAGGATTAGATACCCCTGTA
+
GCGEFGC7FGGGGGGGGGGGGGGGGGG+,CCC@FFFGDGE+F:EFFGGG?FE@DEEGFGFCF@FGGDFEFEGGGGFEGGGGEGG74BBFE,FFGCF<,FEFFCGGFC7<FFGDGGGGGDGGGGGGGGGGGEGFFGGFEEGGDGGFGFGGGGGGGGGGCGGGGGFGGGGGFGG*=8+CGGG>FG>0+<EGGGGGGGGCFGGGGGGGDDDE<CGCCDGFGGGC>FFFFFFFFFFGGFF>FFF
@M00200:207:000000000-ALC1F:1:1101:12855:5448 1:N:0:5
ATTGGGTTTAAAGAGCTCGTAGGTGGTCCGTTACGTCTGCTGTGAAAACTCGGGGCTCAACCCCGAGCCTGCAGTGGATACGGGCGGACTAGAGTGCGGTAGGGGAGACTGGAATTCCTGGTGTAGCGGTGAAATGCGCAGATATCAGGAGGAACACCGGTGGCGAAGGCGGGTCTCTGGACCGATACTGACACTGAGGAGCGAAAGCGTGGGGAGCGAACAGGATTAGATACCCGTGTAAGA
+
GGGGGGFEGGFGGGGGDGGGGGGGGGCGGGGGCEGGGGGGGGGGGGGFGFGDGDGGEFFGFFFGGGGGGGGGGDGGGGGGGGGGGGGDGDFGGGD?EEGGGGGGGGECFCGGGGGFGGGGGFFFGGGGGCFGGFGGFGGGGG@FFGGGGCGGGGGGGGGGEGGGGG5EEGGGG*BEGGGGECCEGGGGGFGGGGGGGGGGGGGGGGGGEEEGGGGGFGGDDEGFFF?FFFFFGG4<DFFF?4:
@M00200:207:000000000-ALC1F:1:1101:7923:5459 1:N:0:5
ACTGGGCTTAAAGGGAGCGTAGGTGGCCTTATAAGTCAGTGGTGAAATCTCGCAGCTTAACTGCGAAATTGCCATTGATACTGTAGGGCTTGAGTATAGTTGCCGTTGGCGGAATATGACATGTAGTGGTGAAATACATAGAGATGTCATAGAACACCGATTGCGAAGGCAGCTAACGAAACTATAACTGACACTGAGGCTCGAAAGTGCGGGGATCAAACAGGATTAGATACCCCCGTA
+
GGGGGGGGGGGGGGGGGGGGGGGGGGGGGGGGGGGGGGGGGGGGGGGGGGGGGGGGGGGGGGGGGGGGGGGGGGGGGGGGGGGGGGGGGGGGGGGGGGGGGGGGGGGGGGGGGGGGGGGGGGGGGGGGGGGGGGGGGGGGGGGGFGGGGGGGGGGGGGGGGGGGGGGGGGGGGGGGGGGGGGGGGGGGGGGGGGGGGGGGGGGGGGGGGGGGGGGGFGGGGFFFFFFFFFFFGGFFFFFD
@M00200:207:000000000-ALC1F:1:1101:17038:5474 1:N:0:5
ATTGGGTATAAAGGGCTCGTAGGCGGCCAACTAAGTCAGACGTGAAATCCCTCGGCTTAACCGGGGAACTGCGTCTGATACTGGATGGCTTGAGATTGGGAGAGGGATGCGGAATTCCAGGTGTAGCGGTGAAATGCGTAGATATCTGGAGGAACACCGGTGGCGAAGGCGGCATCCTGGACCAACACTGACGCTGAGGAGCGAAAGCCAGGGGCGCAAACGGGATTAGATACCCCTGTA
+
9C<6CA@CCE<@EGC7,CFCEC6C:F7FGFGEFAC@F@A9C@9,EF@C6CFCFECB7@96,C@66=::=,EE=C@?9CF??EF8<,EGG=,@FG,??F@@E::B?CFGGG@F7F+5CFDDDBF5AAFGCFG?GAFGGGFCG>C=CGGCGGF::<<>FC::@CEFG7>14=1:EG8FGGGGFGFGGGCEEG0A5C3CGGFCGG<=C5D<67CDC))1>55DGB*)75464***:26>F:/6
@M00200:207:000000000-ALC1F:1:1101:24720:5477 1:N:0:5
ACTGGGTTTAAAGCGTGTGTAGGCGGCCAAGCAAGTCCGACGTGAAATCTGGAGGCTTAACCTCCAGCGGTCGTTGGAAACTGTTTGGCTAGAGTCCGGAAGAGGAGAGTGGAATTCCTGGTGTAGCGGTGAAATGCGCAGATATCAGGAAGAACACCTATGGCGAAAGCAGCTCTCTAGGACGGTACTGACGCTGAGACGCGAAAGCGTGGGGAGCGAACAGGATTAGATACCCGTGTA
+
GGGGGGGGGGGGGGGGGGGGGGGGGGGGGGGGGGGGGGGGGGGGGGGGGGGGGGGGGGGGGGGGGGGGGGGGGGGGGGGGGGGGGGGGGGGGGGGGGGGGGGGGGGGGGGGGGGGGGGGGGGGGGGGGGGGGGGGGGGGGGGGGGGGGGGGGGGGGGGGGGGGGGGEGGGGGGGGGGGGGGGGGGGGGGGGGGGGGGGGGGGGGGGGGGGGGGGGGFGGGGFGFFFFFFFFFGGFFFFFF
@M00200:207:000000000-ALC1F:1:1101:21699:5494 1:N:0:5
ATTGGGTTTAAAGTGTGCGCAGGCGGCCGAGCAAGTCGAGTGTGAAAGCCCCGGGCTTAACTTGGGAATTGCGCTCGAAACTACTTGGCTGGAGTGTGGCAGAGGGGGGTGGAATTCCACGTGTAGCGGTGAAATGCGTAGAGATGTGGAGGAACACCAATGGCGAAGGCAGCCCCCTGGGCCAACACTGACGCTCATGCACGAAAGCGTGGGGAGCAAACAGGATTAGATACCCGCGTA
+
GGGGGGGGGGGGGGGGGGGGGGGGGGGGGGGGGGGGGGGGGGGGGGGGGGGGGGGGGGGGGGGGGGGGGGGGGGGGGGGGGGGGGGGGGGGGGGGGGGGGGGGGGGGGGGGGGGGGGGGGGGGGGGGGGGGGGGGGGGEGGGGGGGGGGGGGGGGGGGGGGGGGGGGGDGFGGGGGGGGGGGGGGGGGGGGGGG<CEGGGGGGGGGGGGGGGGGGDFGGGGFFFFFFFFFFFG:?BFE@B
@M00200:207:000000000-ALC1F:1:1101:13017:5504 1:N:0:5
ATTGGGCATAAAGAGCGCGCAGGCGGTCGTTCAAGTCGCGTGTGAAAGCCCCCGGCTCAACTGGGGAGGGTCACGCGATACTGATCGACTCGAAGGCAGGAGAGGGAAGTGGAATTCCCGGTGTAGTGGTGAAATGCGTAGATATCGGGAGGAACACCAGTGGCGAAGGCGGCTTCCTGGCCTGTTCTTGACGCTGAGGCGCGAAAGCTAGGGGAGCAAACGGGATTAGATACCCTTGTA
+
GGGGGGGGGGGGGGGGGGGGGGGGGGGGGGGGGGGGGGGGGGGGGGGGGGGGGGGGGGGGGGGGGGGGGGGGGGGGGGGGGGGGGGGGGGGGGGGGGGGGGGGGGGGGGGGGGGGGGGGGGGGGGGGFGGGGGGGGGGGGGGGGGGGGGGGGGGGGGGGGGGGGGGGGGGGGGGGGGGGGGGGGGGGGGGGGDGGGGGGGGGGGGDGGGGGGGGGGFGGGGFGFFFF@FFFFGGFFFFFF
@M00200:207:000000000-ALC1F:1:1101:24744:5519 1:N:0:5
ACTGGGCTTAAAGCGTGCGCAGGCGGTTCGTTAAGTTCGTTGTGAAAGCCCCGGGCTCAACCTGGGAATGGCAATGGAAACTGGCGGGCTTGGAGTGCGGCAGAGGGGGGTGGAATTCCGCGTGTAGCAGTGAAATGCGTAGAGATGCGGAGGAACACCGATGGCGAAGGCAGCCCCCTGGGCCGACACTGACGCTCAGGCACGAAAGCGTGGGGAGCAAACAGGATTAGATACCCTAGTA
+
GGGGGGGGGGGGFGGGGGGGGGGDGGGGGGFFGGGGGGGGGFFGGGGGGFGGGGGGGGGGGGGGFGGGGGGGGGGGGGGFGGGGGEGGGGGGGGGGGGGGGGGFGGGGGGGGGFGCGGGGGGGGGGGGGGFGGGGGGGEEGGGGGGGGGGDEGGGGECCEGGGGGGGGGGGGGGG>8EGGGGGCCGDGDFGGGGGDEEGGGGGG=CDGGGGG5CDDDGFGFFGFF>FFF@FFFC7:?@FF*
@M00200:207:000000000-ALC1F:1:1101:4778:5558 1:N:0:5
ATTGGGTTTAAAGGGTGCGTAGGTGGTGAGGTAAGTCGGATGTGAAAGCTCCGAGCTCAACTCGGAAATGGCATTGGAAACTACCTTGCTAGAGGGTTTGAGGGGGGACTGGAATACTTGGTGTAGCAGTGAAATGCGTAGATATCAAGTGGAACACCAGTGGCGGAGGCGAGTCCCTGGAAAACTCCTGACACTGAGGCACGAAAGCTAGGGGAGCAAACAGGATTAGATACCCCAGTA
+
GGGGGGGGGGGGGGGGGGGGGGGGGGGGGGGGGGGGGGGGGGGGGGGGGGGGGGGGGGGGGGGGGGGGGGGGGGGGGGGGGGGGGGGGGGGGGGGGGGGGGGGGGGGEGGGGGGGGGGGGGGGGGGGDFGGGGGGGGGGGGGGGGGGFFGGGGGGGGGGGGGGGGGEGGGGGGGGGGGGGGGGGGGGGGGGGGGCFFFGGGGGGGGGGGGGGGGGGFGGGGFGFFFFFFFFFGGFFFFFF
@M00200:207:000000000-ALC1F:1:1101:23585:5563 1:N:0:5
ATTGGGTTTAAAGGGCGCGTAGGCGGCCACCGCAAGTCAATTGTGAAATCTCCGGGCTTAACTCGGAAAGGTCAACTGATACTGCGGGGCTAGAGTGCGGAAGGGGCAACTGGAATTCTCGGTGTAGCGGTGAAATGCGTAGATATCGAGAGGAACACCTGCGGCGAAGGCGGGTTGCTGGGCCGACACTGACGCTGAGGCGCGAAAGCTAGGGGAGCGAACGGGATTAGATACCCGGGTA
+
GGGGGGGGGGGGGGGGGGGGGGGGGGGGGGGGGGGGGGGGGGGGGGGGGGGGGGGGGGGGGGGGGGGGGGGGGGGGGGGGGGGGGGGGGGGGGGGGGGGGGGGGGGGGGGGGGGGGGGGGGGGGGGGGGGGGGDGGGGGGGGGGGGGGGGGGGCGGGGGGGGGGGGGGGGGGGGGGGGGGGGGGGGGGGGGGGG:CGGGGGGGGGGGGGFGGGGGGFGG3DE3BFED@F@FFGGFFBEFF:
@M00200:207:000000000-ALC1F:1:1101:22695:5589 1:N:0:5
ATTGGGTATAAAGGGCTCGTAGGCGGCCAACTAAGTCATACGTGAAATCCCTCAGCTTAACTGGGGAACTGCGTGTGATACTGGATGGCTTGGATTTGGGAGAGGGATGCGGAATTCCAGGTGTAGCGGTGAAATGCGTAGATATCTGGAGGAACACCGGTGGCGAAGGCGGCATCCTGGACCAATATTGACGCTGAGGAGCGAAAGCTAGGGGAGCAAACGGGATTAGATACCCGAGTA
+
GGGGGGGGGGGGGGGGGGGGGGGGGGGGGGGGGGGGGGGGGGGGGGGGGGGGGGGGGGGGGGGGGGGGGGGGGGGGGGGGGGGGGGGGGGGGGGGGGGGGFGGGGGGGGGGGGGGGGGGGGGGGGGGGGGGGGGGGGGGGGGGGFGGFGGGGGGGGGGGGGGGGGGGGGGGDGGGGGGGGGGGGGGGGGGGGGGDEGGFGGGDGGGGGGGGGGGGDFGGGGEDB>E?@7?FFGGFDEDFF
@M00200:207:000000000-ALC1F:1:1101:17646:5614 1:N:0:5
ATTGGGTGTAAAGGGCTCGTAGGTGGCCAACTAAGTCAGACGTGAAATCCCTCGGCTTAACCGGGGAACTGCGTCTGATACTGGATGGCTTGAGTTTGGGAGAGGGACGCGGAATTCCAGGTGTAGCGGTGAAATGCGTAGATATCTGGAGGAACACCGGTGGCGAAGGCGGCGTCCTGGACCAACACTGACACTGATGAGCGAAAGCCAGGGGTGCAAACGGGATTAGATACCACTGTAAGA
+
,<EEFGB,6CCEEEDFFGGE7DEE@FEFGGG<ACF<<C<CE:CF8FFFCDEFGGGGGGGG,6@FGDFEFGCFGFGGFE,CC,?CC5C=848CEFF9?FGG8:+?FGGGGEFD7F45E<??8>F?FDF::>+>D<D<AF73FFCAE=F=B,>7<,@7DFGEC*:7C*1>EFECEEBBEG+B<EFEF58C?FC?CC69@FED+:<5*))2AFF55D*>@GCF4)1)0.5?F679*9*0)9=??7<
@M00200:207:000000000-ALC1F:1:1101:7434:5618 1:N:0:5
ATTGGGTTTAAAGGGCTCGTAGGCGGTTTGTCGCGTCGGGAGTGAAAACACACAGCTTAACTGTGTGCTTGCTTCCGATACGGGCAGACTAGAGGTATGCAGGGGAGAACGGAATTCCTGGTGTAGCGGTGAAATGCGCAGATATCAGGAGGAACACCGGTGGCGAAGGCGGCATCCTGGACCGGCATTGACGCTGAGGCGCGAAAGCTAGGGGAGCAAACGGGATTAGATACCCCAGTA
+
GGGGGGGGGGGGGGGGGGGGGGGGGGGGGGGGGGGGGGGGGGGGGGGGGGGGGGGGGGGGGGGGGGGGGGGGGGGGGGGGGGGGGGGGGGGGGGGGGGGGGGGGGGGGGGGGGGGGGGGGGGGGGGGGGGGGGGGGGGGGGGGGGGGGGGGGGGGGGGGGGGGGGGGGGGGGGGGGGGGGGGGGGGGGGGGGGGDGGGGGGGGGGGGGGGGGDDDGFGGGGFGEDBFFFFFFGFFFFFFF
@M00200:207:000000000-ALC1F:1:1101:22708:5640 1:N:0:5
ACTGGGTTTAAAGGGCGCGTAGGTGGCCTGTTAAGTCGAACGTGAAATCCCCGGGCTCAACCCGGGAACTGCGTCCGAGACTGGCAGGCTCGAATCCGGGAGAGGGATGTGGAATTCCAGGTGTAGCGGTGAAATGCGTAGATATCTGGAGGAACACCGGTGGCGAAGGCGGCATCCTGGACCGGTATTGACGCTGAGGCGCGAAAGCCAGGGGAGCAAACGGGATTAGATACCCTGTA
+
GGGGGGGGGGGGGGGGGGGGGGGGGGGGGGGGGGGGGGGGGGGGGGGGGGGGGGGGGGGGGGGGGGGGGGGGGGGGGGGGGGGGGGGGGGGGGGGGGGGGGGGGGGGGGGGGGGGGGGGGGGGGGGFGGGGGGGGGGGGGGGGGGGGGGGGGGGGGGGGGGGGGGGGGGGGGGGGGGGGGGGGGGGGGGGGGGGGGGGGGDGGGGGGGGGGGGGGGFGGGGFDEEFFFFFFFGGFFFFF
@M00200:207:000000000-ALC1F:1:1101:14116:5676 1:N:0:5
ATTGGGTTTAAAGGGCGTGTAGGCGGGAAAGCAAGTCAGATGTGAAAACTATGGGCTCAACCCATAGCCTGCATTTGAAACTGTTTTTCTTGAGTGTTGGAGAGGCAGGCGGAATTCCGTGTGTAGCGGTGAAATGCGTAGATATACGGAGGAACACCAGTGGCGAAGGCGGCCTGCTGGACAATAACTGACGCTGAGGCGCGAAAGCGTGGGGAGCAAACAGGATTAGATACCCCTGTA
+
GGGGGGGGGGGGGGGGGGGGGGGGGGGGEGGGGGGGGGGGGGGGGGGGGGGGGGGGGGGGGGGGGGGGGGGGGGGGGGGGGGGGGGGGGGGGGGGGGGGGGGGGGGGGGGGGGGGGGGGGGGGGGGGGGGGGGGGGGGGGCGGGGGGGDGGGGGGGGGGGGGCFDG5EGGDGGGGGGGGGFGGGGGGGGGGGCEGGGGGGGGGCEDDGGG=EEGGGFGG4CFG@:FFF@?FFGGFFF:FF
@M00200:207:000000000-ALC1F:1:1101:27228:5689 1:N:0:5
ATTGGGTTTAAAGCGCACGTAGGTGGCTTTGCAAGTCGGATGTGAAATCCCCGGGCTTAAACTGGGAACTGCATTCGAGACTGCATTACTAGAGTATGGGAGAGGGAGGCGGAATTTCCGGTGTAGCGGTGAAATGCGTAGATATCGGAAGGAACATCAGTGGCGAAAGCGGCCTCCTGGACCAATACTGACACTCATGTGCGAAAGCGTGGGGAGCAAACAGGATTAGATACCCTCGTA
+
GGGGGGGGGGGGGGGGGGGGGGGGGGGGGGGGGGGGGGGGGGGGGGGGGGGGGGGDGGGG,FFGGGGGGGGGGGGGGGGGGGGGGGGGGGGGGGFGGGGGGGGGGGEGGGGGGGGGGGGGEFCFGGGGGGGGGGF9F:FFGGGGGGGGGGGGGGGGGGGGGGGGGGGGGGGGGGGGGGGGGGGGGGGGFGFFFGGGE9FGGGGGGGGGGGGGGGGGDGGGGFFF>FFFFFFFGGFFFFFF
@M00200:207:000000000-ALC1F:1:1101:24340:5690 1:N:0:5
ATTGGGTTTAAAGGGTGCGTAGGCGGCTTGGTAAGTCAGAAGTGAAAGTTTGCGGCTCAACCGTAAAATTGCTTTTGATACTGCCGGGCTGGAATCAGGATGAGGTCAGCGGAATGTGGCATGTAGCGGTGAAATGCATAGATATGCCATAGAACACCAATTGCGAAGGCAGCTGGCTAGACCTGTATTGACGCTGAGGCACGAAAGCGTGGGGAGCGAACAGGATTAGATACCTCGTA
+
GGGGGGGGGGGGGGGGGGGGGGGGGGGGGGGGGGGGGGGFFFGCGGGGGGGGGGGGGGGGGGGGFCDGFG9FFGGGDGC?CEFGGGGC+CFEC8?FGGGGGCFGGFGDGGGEGCFCFFCFDE=AEEEF>C>FGFFBAAD;C9<DCFGE9BFFGFGCG<E:@FCECECC36D8>>83@8A>DECFGC?FCF:C:*8CEGG=5CCGE47>CCEGGDDG3<DCC:F><F?=@B69FGFFEFD
@M00200:207:000000000-ALC1F:1:1101:14171:5695 1:N:0:5
ATTGGGCATAAAGAGCTCGTAGGCGGCTCGTCGCGTCGACCGTGAAAACTTGGGGCTTAACCCTAAGCTTGCGGTTGATACGGGCGGGCTAGAGTTCGGTAGGGGAGACTGGAATTCCTGGTGTAGCGGTGAAATGCGCAGATATCAGGAGGAACACCGGTGGCGAAGGCGGGTCTCTGGGCCGATACTGACGCTGAGGAGCGAAAGCGTGGGGAGCGAACAGGATTAGATACCCCAGTA
+
GGGGGGGGGGGGGGGGGGGGGGGGGGGGEGGGGGGGGGGGGGGGGGGGGGGGGGGGGGGGGGGGGGGGGFGGGGGGGGGGGGGGGGGGGGGG9FFFFEGGGGGGGGGGGGGGGGFGGGGGCDFGFGCFECFGGGGGGGGGDFGFCGGGGGGEGGGGGDGGGGGGGGCGEGEGGGGGGGGGFGGGGGDGGDFFEG5C8FGGG:DEG3DCE7CEGGDD5CDD<BG>>?F?FFFFGGF>5>6F
@M00200:207:000000000-ALC1F:1:1101:6377:5710 1:N:0:5
ATTGGGCTTAAAGCGCGTGTAGGCTGCTCGGAAAGTCGGGTGTGAAAGCCCTGGGCTCAACCTAGGAAGTGCACTCGAAACTTCCGTGCTGGAGTGCTGGAGAGGAAGGCGGAATTCTCGGTGTAGAGGTGAAATTCGTAGATATCGAGAGGAACACCGGTGGCGAAGGCGGCCTTCTGGACAGCAACTGACGCTGAGACGCGAAAGCGTGGGGAGCAAACAGGATTAGATACCCTAGTA
+
GGGGGGGGGGGGGGGGGGGGGGGGGGGGGGGGGGGGGGGGGGGGGGGGGGGGGGGGGGGGGGGGGGGGGGGGGGGGGGGGGGGGGGGGGGGGGGGGGGGGGGGGGGGGGGGGGGGGGGGGGGGGGGGGFGGGGGGGGGGGGGGGGGGGFGGGGGGGGGGGGGGGGGGGGGGGGGDFGGGGGGGGGGGGGGGGGGGGEGGGGGGGGGGGGEEGGGGGFGFGGFGFFFFFF?FFGFFFFFFF
@M00200:207:000000000-ALC1F:1:1101:7962:5712 1:N:0:5
ATTGGGTGTAAAGGGCTCGTAGGTGGCCAACTAAGTCAGACGTGAAATCCCTCGGCTTAACCGGGGAACTGCGTCTGATACTGGATGGCTTGAGTTTGGGAGAGGGACGCGGAATTCCAGGTGTAGCGGTGAAATGCGTAGATATCTGGAGGAACACCGGTGGCGAAGGCGGCGTCCTGGACCAACACTGACACTGAGGAGCGAAAGCCAGGGGAGCAAACGGGATTAGATACCCCTGTA
+
GGGGGGGGGGGGGGGGGGGGGGGGGGGGGGGGGGGGGGGGGGGGGGGGGGGGGGGGGGGGGGGGGGGGGGGGGGGGGGGGGGGGFGGGGGGGGGGGGGGGGGGGGGGGGGGG@FGGGGGGGGGGFGGGGGGGGGFGGGGGGFGGGGGGGGG7FFF>FGGGGGGGGGEGEGGGGGGGGGGGGGGGGGGGGFFGGG:F?FGGGGCEGGGGGGGFC35DDFC<D@DEEF?FFFFF*945@F?=
@M00200:207:000000000-ALC1F:1:1101:27279:5725 1:N:0:5
ATTGGGTGTAAAGGGCTCGTAGGCGGTTTGTCGCGTCGGGAGTGAAAACCATGAGCTTAACTCATGGCTTGCTTTCGATACGGGCAGACTGGAGGTATGCAGGGGAGAACGGAATTCCTGGTGTAGCGGTGAAATGCGCAGATATCGGGAGGAACACCAATGGCGAAGGCAGCTCGCTGGGACGTTACTGACGCTGAGACGCGAAAGCGTGGGGAGCAAACAGGATTAGATACCCGAGTA
+
GGGGGGGGGGGGGGGGGGGGGGGGGGGGGGGGGGGGGGGGGGGGGGGGGGGGGGGGGGGGEGGGGGGGGGGGGGGGGGGGGGGGGGGGGGGGFGGGGGGGGGGGGFGGFGGGGGGGGGGGGGGGGGGGGCFGGGGGGGGGGGGGGGGGDFGGGGGGGGGGGGGCGGGGGGGGGGGGGGGGGGGGGGGG?FGGGGGGGGGGGGDGGGGGDGGGGGGGFFDGGFGFFFFFFFFFGGFFFFF@
@M00200:207:000000000-ALC1F:1:1101:26593:5746 1:N:0:5
ACTGGGTTTAAAGGGCTCGTAGGCGGTTAGTCACGTCGGGAGTGAAAACTCAGGGCTCAACCCTGAGCGTGCCTCCGATACGGGCTGACTAGAGGTATGCAGGGGAGAACGGAATTCCTGGTGTAGCGGTGGAATGCGCAGATATCAGGAGGAACACCGGTGGCGAAGGCGGTTCTCTGGGCATTACCTGACGCTGAGGAGCGAAAGCATGGGGAGCAAACAGGATTAGATACCCTTGTA
+
GGGGGGGGGGGGGGGGGGGGGGGGGGGGGGGGGGGGGGGGGGGGGGGGGGGFFDFEFGGGEGGGGGGGGGGGGGGGGGGGGGGGGDGFGGEGGGGGGGGGGGGG7@FCFGGEGGGGGFGGGGGGGGGGGGGGGFFDG7FGGGGGGGGGGGGGGGG,@FGGGEGGGGGGGGEECCEGGGGGGGGGGGGGFCFGDGGGEDFFGFC=CDGGGGGGGGGGDGGGGFGFF@FFFFFFFFFFFFFF
@M00200:207:000000000-ALC1F:1:1101:18591:5761 1:N:0:5
ATTGGGTTTAAAGCGCGTGTAGGCGGATTCGTGCGTCTGTCGCTGAAATCCCCCGGCTCAACCGGGGAACGGGCGCGGATACGACGAGTCTGGAGGGGCATAGGGGGACCTGGAACTTCCGGTGGAGCGGTGAAATGCGTTGAGATCGGAAGGAACGCCCGTGGCGAAAGCGAGGTCCTGGATGCCTACTGACGCTGAGACGCGAAAGCCAGGGGCGCGAACGGGATTAGATACCCTGGTA
+
GGAFFGFGGGCGFGDGG6@CFFFGECFG:FGGFGGBFEDFGDFGGEGDGGGGGGGGGFEFFGGDDEFEEGGGDDGGGGGGGGGFGGE@FGAG@FGGGGDEGGCCGCGCFDGGDCCBFGGGGGGGG7AFEGCECCCFCFGGDEFGGGGFC<FGGCGGG*1CE:EEGGEE>EGEC>EEFGGG?6CCFFCFGDFGGGGGGECFCGDD=DCGGGGGC3))8CDDGFDEEE50*7@4::?:*5<?F
@M00200:207:000000000-ALC1F:1:1101:23224:5791 1:N:0:5
ATTGGGTTTAAAGGGCGCGTAGGTGGCCGAGCAAGGTCGCGGTGAAAGCTTGGGGCTCAACCCCAAGTCGGCCGTGGCAACTACTTGGCTTGAGCACTGTAGGGGCGGGTGGAATTCCGGGTGTAGCGGTGGAATGCGTAGAGATGCGGAAGAACACCGGTGGCGAAGGCGGCCCGCTGGGCAGGAAGGCTCGCAAGAGCCGGCTGACACTGAGGCGCGACAGCGTGGGGAGCAAACAGGATT
+
GGGGGGGGEEGGGGGGGGGGGGGGGGGGGGGGGGGGGGGGGGFGFFGGGGGGGGGGGGGGGGGGGGGGGGGGGGGGGGGGFGGGGGGCGGGGGGGGGGGFGGGGGGGGGGGGGGGFFFGGE:<>CEFFGFFGGG@FCFCGEGGFFGGGGEGEGG@E7FGGCEGGGEEEE>CG8:EEEEEGGGGGECCC5:6C75CGEFFF6DGGEGGFGFGGGDGC@GG53@DFF7@EFD>D5FF;0)00)/:
@M00200:207:000000000-ALC1F:1:1101:16650:5812 1:N:0:5
ATTGGGTTTAAAGCGCACGTAGGTGGCGACGTAAGTCGGGTGTGAAAGCCCCGGGCTCAACCTGGGAATTGCATTCGAGACTGCATTGCTGGAGTACGGAAGAGGAAGGCGGAATTCCCGGTGTAGCGGTGAAATGCGTAGATACCACCAAGAACCCCGATTGCGTAGGCAGCTCGCTGAGCCGAAACTGACGCTGAGGCACGAAAGCGTGGGGAGCGAACAGGATTAGATACCCTTGTAAGA
+
GGGGGGGGGGGGGGGGGGGGGGGGGGGGGGGGGGGGGGGGGGGGGGGGGGGGGGGGGGGGGGGGGGGGGGGGGGGGGGGGGGGGGGGGGGGGGGGGGGGGGGGGGGGGGGGGGGGGGGGGGGGGGGGGGGGGGGGGGGGGGGGGGGGGGGGGGGGGGGGGGGGGGGGGGGGGGGGGGGGGGGGGGEGGGGGGGGGGGGGGGGGGGGGGGGGGGGGGFGGGGFGFFFFFF4@FCFFFFFFFFFF
@M00200:207:000000000-ALC1F:1:1101:8095:5812 1:N:0:5
ACTGGGTTTAAAGGGCGCGTAGGTGGCCCGTTAAGTGGCTGGTGAAATCCCGGGGCTCAACTCCGGGGCTGCCGGTCAGACTGGCGAGCTAGAGCACGGTAGGGGCAGATGGAATTCCCGGTGTAGCGGTGGAATGCGTAGATATCGGGAAGAATACCAGTGGCGAAGGCGTTCTGCTGGGCCGTTGCTGACACTGAGGCGCGACAGCGTGGGGAGCAAACAGGATTAGATACCCGTGTA
+
GGGGFGGGGGGGGGGGGGGGGGGEGFGGGGEEGGGGGGGGGCFGGGGGGGGGGGGGGGGGGGGGGGGEGGGGFG@4@FGGGGFGGDGGGGGGGC9FFEEFGGFGGGDEDFDBFGGGGGGGGGGGGGGGG@FGGGGGGGGGCCCFF9FGEFCGF7FFGGGGGDFCE8:8ECEEGCEGC;?C5CGGGGC=CFF8<EF?CFC*>CGGE<DGGGEDGGCGEG4C7.>F:F4=@FFFFGF:.5@F
@M00200:207:000000000-ALC1F:1:1101:21874:5817 1:N:0:5
ATTGGGTTTAAAGGGCGCGTAGGCGGGATGGCAAGTCAGTCGTGAAATCTCTCGGCTCAACCGAGAAACGTCGGCTGATACTGCCGTTCTTGAGGGATGCAGAGGAGACTGGAATTCCCGGTGTAGCGGTGAAATGTGTAGAGATCGGGAGGAACACCGGTGGCGAAGGCGGGTCTCTGGGCATTTCCTGACGCTGAGGCGCGAAAGCGTGGGGAGCAAACGGGATTAGATACCCCAGTA
+
GGGGGGGGGGGGGGGGGGGGGGGGGGGGGGGGGGGGGGGGGGGGGGGGGGGGGGGGGGGGGGGGGGGGGGGGGGGGGGGGGGGGGGFGGGGGGGGGGGGGGGGGGGGGGGGGGGGGGGGGGGGGGGGGGGGCGGGGGGGGFFGGGGGDGGGGGFGGGGGGGGGGGCEGCGGGGGGGGGGFGGGGFGGGGFFGGGGGGGCC=CDG5DGGGGGGGD:CEFF6FFGFBF@FFFFFGFFF3>FB
@M00200:207:000000000-ALC1F:1:1101:8710:5839 1:N:0:5
ACTGGGCATAAAGGGTGCGTAGGTGGGTCTGTAAGTCAGTGGTGAAATCTCCGAGCTTAACTCGGAAACTGCCGTGGATACTCTCTGTCTTGAATCCCGTGGAGATGAGCGGAATATGTCATGTAGCGGTGAAATGCTTAGATATGACATAGAACACCAATTGCGAAGGCAGCTCGTTACACGAAGATTGACTCTGAGGCACGAAAGCGTGGGGATCAAACAGGATTAGATACCCTTGTA
+
GGGGGGGGGGGGGGGGGGGGGGGGGGGGGGGGGGGGGGGGGGGGGGGGGGGGGGGGGGGGGGGGGGGGGGGGGGGGGGGGGGGGGGGGGGGGGGGGGGGGGGGGGGGGGGGGGGGGGGGGGGGGGGGGGGGGGGGGGGGGGGGGGGGGGGGGGGGGGGGGGGGGGGGGGGGGGGGGGGGGGGGGGGGGGFFGGGGGGGGGGGGGGGGGGGEEGGGCFFGGGFGFFFFFFFFFGGFFFAFF
@M00200:207:000000000-ALC1F:1:1101:22491:5845 1:N:0:5
ATTGGGTTTAAAGGGTGCGTAGGCGGTTGTTTAAGTCTGTTGTGAAATCCCCGGGCTCAACCTGGGAATGGCAATGGATACTGGGCAGCTAGAGTGTGTCAGAGGATGGTGGAATTCCCGGTGTAGCGGTGAAATGCGTAGAGATCGGGAGGAACATCAGTGGCGAAGGCGGCCATCTGGGACAACACTGACGCTGAAGCACGAAAGCGTGGGGAGCAAACAGGATTAGATACCCCCGTA
+
GFFF<EFFCGGGG9F<@FB@FE7FGGGGG,;EEFFCFFC<FFFFFGGGGGGGGDEDGGGGGF8CFGFCFGFGDCFGGGAEFFGGGGGGGGFGGGEEGGF,EE9?E@=<FGGGGGCCGGGECGGGFGGGGFFDGGGGGEGGGDGDGGGGGCGEGGGG:FFFCGGGG8EGEGGGG55?<CGFCEGGGGFGGGGGG58EE?FG6CDGEGD*CCDE5<DGFGGFFFGFFFBFFFFFGGF))7>E
@M00200:207:000000000-ALC1F:1:1101:5575:5852 1:N:0:5
ATTGGGTTTAAAGGGTGCGTAGGCGGCCTTTTAAGTCAGTGGTGAAAGCCCGCGGCTCAACCGCGGAACTGCCATTGATACTGGAAGGCTTGAGTACAGACGAGGTAGGCGGAATTGAAGATGTAGCGGTGAAATGCTTAGATATCTTCAAGAACACCGATTGCGTAGGCAGCTTACTAAGCTTTAACTGACACTGAGGCACGAAAGTGTGGGGATCAAACAGGATTAGATACCCTAGTA
+
GGGGGGGGGGGGGGGGGGGGGGGGGGGGGGGGGGGGGGGGGGGGGGGGGGGGGGGGGGGGGGGGGGGGGGGGGGGGGGGGGGGGGGGGGGGGGGGGGGGGGGGGGGGGGGGGGGGGGGGGGGGGGGGGGGGGGGGGFGGGGGGGGGGGGGGGGGGGGGGGGGGGGGGGGGGGGGGFFGFGFGGGGGGGFGGGFFFGGGGGGGGGGGDGGGGGGGGGFF*:DFF47:@FFFFFGFFFFFFF
@M00200:207:000000000-ALC1F:1:1101:6809:5923 1:N:0:5
ATTGGGTTTAAAGGGCGTGCAGGCGGTTTGTTAAGTGCAGGGTGAAAGCTCCCGGCTCAACTGGGAGAGGTCCTTGCATACTGGCAAACTCGAGGGAGGCAGAGGAAAGTGGAATTCCCGGTGTAGTGGTGATATGCGTAGATATCGGGAGGAACACCTGTGGCGAAGGCGGCTTTCTGGGCCTTACCTGACGCTGAGACGCGAAAGCGTGGGGAGCGAACCGGATTAGATACCCCCGTA
+
GGGGGGGGGGGGGGGGGGGGGGGGGGGGGGGGGGGGGGGGGGGGGGGGGGGGGGGGGGGGGGGGGGGGGGGGGGGGGGGGGGGGGGGGGGGGGGGGGGGGGGGGGGGGGGGGGGGGGGGGGGGGGGGGGGGGGGGGGGGGGGGGGGGGGGGGGGGGGGGGGGGGGGGGGGGGGGGGGGGGGGGEGGGGGGGFGGGGGGGGGGGGGGGGGGGGGGDDFC3DDEGFE>B?FFFFGGFFFFF@
@M00200:207:000000000-ALC1F:1:1101:21959:5926 1:N:0:5
ATTGGGTTTAAAGGGAGCGTAGGTGGCCTTATAAGTCAGTGGTGAAATCTTCGAGCTTAACTCGGAAATTGCCATTGATACTGTAGGGCTTGAGTATAGTTGCCGTTGGCGGAATATGACATGTAGTGGTGAAATACATAGAGATGTCATAGAACACCGATTGCGAAGGCAGCTAACGAAACTATAACTGACACTGAGGCTCGAAAGTGCGGGGATCAAACAGGATTAGATACCCCTGTA
+
FGGGGGGGGGGGGGGGGGGGGGGGGFGGGGGGGGGGGGGGGGGGGGGGGGGGGGGGGGGGGGGGGGGGGGGGGGGGGGGGGGGGGGGGGGGGGGGGGGGGGGGGGGGGGGGGGGGGGGGGGGGGGGGGGGGGGGGGGGGGGAGGGGGGGGGGGGGFGGGGGGGGGGGGGGGGGGGGGGGEGGCGGGGGGGGGGGGGGFGFGGGGGGGGFGGCGGGGFGDGGFGF4AFFFFFFGCFFFFFF
@M00200:207:000000000-ALC1F:1:1101:14861:5927 1:N:0:5
ATTGGGTTTAAAGTGTGCGCAGGTGGCTGAGCAAGTCGAGTGTGAAATCCCCGGGCTTAACTTGGGAATTGCGCTCGAAACTACTTGGCTCGAGTGTGGCAGAGGAAGGTGGAATTCCAGGTGTAGCGGTGAAATGCGTAGAGATCTGGAGGAACACCGATGGCGAAGGCAGCCTTCTGGGCCAACACTGACGCTCATGCACGAAAGCGTGGGGAGCAAACAGGATTAGATACCCTCGTA
+
EDGGGEGGGGGGGGGGGFGGGGGGGGGGGGGGGGGGGGGGGGGGGGGGGGGGGGGGGGGGGGGGGGGGGGGGGGGGGGFGGGGGGGGFGCFGEGFFGGGGFGFFGGGGGEGGGGGGGGGGGGGGGGGGGGGFFGGGGGGGGGGCCEDFCCGDGFGGGGGGEGGCEEEGGGGGGGG?FGGFGGGGGGGGGGGGGDGEDCFGCDGGGGDGG:EGEGGGFGG<9@4FF?FFF?FFDGF@>DF>
@M00200:207:000000000-ALC1F:1:1101:7920:5963 1:N:0:5
ATTGGGTGTAAAGGGCGCGTAGGCGGTGCGGTACGGTTTCGGTGAAATCCCTCGGCCCAACCGAGGAACAGCCGGGGCTACGGCCGCACTCGACGGCATCAGGGGACAGTGGAACTCCCGGTGGAGCGGTGAAATGCGTAGATATCGGGAGGAACGCCGGTGGCGAAAGCGACTGTCTGGGGTGCCTGTGACGCTGAGGCGCGAAAGCCAGGGGATCAAACGGGATTAGATACCCCCGTA
+
GGGGGGGGGGEGGGDGGGEGDGGGDCFFGGGGGGGGGGGGGGGGGCFGGGGGGGGGGGGGGGGGGDGGGGDFGGGGGGGCFGGGGGGDGCGGGGGGGGGGGFGADBFFG>DD@FGGGGGGGF7F*FFGGGGGGGGFGGDCFGGGGGGEE7FEC:FGGGEGGGGGDEGGGGGGD8EFGGGFFEEGGGGGEGFGGEGGGCFGEGG=E)CDCC*;57DGFGGGGEGBEF@FF4@FGCFFEB3>
@M00200:207:000000000-ALC1F:1:1101:10898:5993 1:N:0:5
ATTGGGTGTAAAGGGTGCGTAGGAGGGCAGGTAAGTCAGTGGTGAAATCTCCAAGCTTAACTTGGAAACTGCCGTTGATACTATCTGTCTTGAATATTGTGGAGGTGAGCGGAATATGTCATGTAGCGGTGAAATGCTTAGATATGACATAGAACACCAATTGCGAAGGCAGCTCGCTACTCAATTATTGACTCTGAGGCACGAAAGCGTGGGGATCAAACAGGATTAGATACCCGAGTA
+
GGGDFGGGFF@EGFGFGGGEGGCFGGDGGEFG9FFGGGGGGGGGGGGFGGGGGGGGGGCFGGGGGGGCFGGGGGGGGFFGGGEGGFGEGGGGAC?FGGGEGDGFGECFGGGGGGFGGGFFGGGGGGGGDF:DF9FGGGAFEFAFGGGCFGGEGFGGGGGCGFC9E@+B@FDEEGGGGEGGGGGGGAGFFCFFFFFDCC@FEDGDE5?>E;?5CD4CFC4CF;GAFF=A=F:CGFFFE>A)
@M00200:207:000000000-ALC1F:1:1101:8592:6032 1:N:0:5
ATTGGGTTTAAAGGGTGCGTAGGAGGGCAGGTAAGTCAGTGGTGAAATCTCCGAGCTTAACTTGGAAACTGCCGTTGATACTATCTGTCTTGAATATTGTGGAGGTGAGCGGAATATGTCATGTAGCGGTGAAATGCTTAGATATGACATAGAACACCAATTGCGAAGGCAGCTCGCTACACATATATTGACTCTGAGGCACGAAAGCGTGGGGATCAAACAGGATTAGATACCCCAGTA
+
GGGGGGGGGGGGGGGGGGGGGGGGGGGGGGGGGGGGGGGGGGGGGGGGGGGGGDGGGGGGGGGGGGGGGGGGGGGGGGGGGGGGGGGGGGGGGGGGGGGGGGGGGGGGGGDGGGGGGGGGGGGGGFGGGGGGGGGGGGGGGGGGGGGGGGGGGGGGGGGGGGGGGGGGGGGGGGGGGGGGGGGGGGGGGGGGGGGGFDGGGGGGGGGGGGGGCCDGFGGGGFGFFFFFFFFFG<6>EDAA
@M00200:207:000000000-ALC1F:1:1101:18809:6034 1:N:0:5
ATTGGGTTTAAAGGGTGCGTAGGCGGCCTATTAAGTCAGTGCTGAAATATCCCGGCTTAACCGGGAGGGTGGCACTGATACTGATGGGCTTGAGTGGAGTCGAGGTAGGCGGAATTGACGGTGTAGCGGTGAAATGCTTAGATATCGTCAAGAACACCGATAGTGTAGACAGCTTACTAGGCTCAAACTGACGCTGAGGCACGAAAGTGTGGGGATCAAACAGGATTAGATCCCCTGGTA
+
EGGGFCFCGGGGEGGGDGFFDFDGEC7FF<EGFECCF<A6CEFDFEFG<EEEFFEGGFGDGGEG+@CF7,6=,C,49CFCFCC,,CF8,FFF<F9EF9,:9:=F@CFFGF7:>CDCFEF>7FGG9FDFGGCC3F=FGF,=F=,,8@:FFFFFCA>FE<>*@5>FCG;C;F,>D,?,>?B4<C,=6,>E9C0CEGCEDG7C7<D5:7D1AFFGDG3*.**29)2;7?6?64=*2CF>536*
@M00200:207:000000000-ALC1F:1:1101:4980:6038 1:N:0:5
ATTGGGTGTAAAGGGTGCGTAGGCGGCTTTGTAAGTCAGTGGTGAAATATGGCAGCTCAACTGTCAGGGTGCCATTGATACTGCGGAGCTTGAGTACAGATGAGGTAGGCGGAATTGACGGTGTAGCGGTGAAATGCTTAGATATCGTCAAGAACACCGATAGCGAAGGCAGCTTACTAGGCTGTAACTGACGCTGAGGCACGAAAGTGTGGGGATCAAACAGGATTAGATACCCCCGTA
+
GGGGGGGGGFGFGGGGGGGGGGGGGGGGGGGGGAFEGGFGGGFGFFEFAFEFFGDGGGGGGGGGGGGGCFGEGGGGGFGGGGDGGGEEGGGGGCEGGGF9?FEFGGFGGGGGDEGGGGGGGGGGGFFGGGGGGFGGGGGGGGGGGGEGGGGGGGGGGGGGGDGCGEGGGGGGCGGGGFGGGGGGGFGGGGGDEGGGGGGGGG:CEG<FFGGDGGGGFGGCFFGFFFFFFFFFGGFFF>>D
@M00200:207:000000000-ALC1F:1:1101:9552:6050 1:N:0:5
ATTGGGTTTAAAGGGCTCGTAGGCGGCCAACTAAGTCAGACGTGAAATCCCCAGGCTCAACCTGGGAACTGCGTCTGATACTGGTTGGCTTGAATCCGGGAGAGGGATGCAGAATTCCAGGTGTAGCGGTGAAATGCGTAGATATCTGGAGGAATACCGGTGGCGAAGGCGGCATCCTGGACCGGCATTGACGCTGAGGAGCGAAAGCCAGGGGAGCAAACGGGATTAGATACCCCGGTA
+
GGGGGGGDGGGGGGGG<FFGEGGGGGEBFDDCFGGGGGGGFGGGGFGAG<FEEGFGGGGGGGD<FC,6DFGGCGFGGGGGGGGFGG7+FGGEGEGFG7CFEGEGG@@BFGFGFFGGGGA9FGGGGGGGGGGGGGFGGGGGGGGGGABFGGGGDGGGGGCEGEEGGGGGGGGGGCEFGGGGGGGG5=E=FFGGGGGGEGF+>GCDGGGGEGGGGGGGFGGGG>DFFFFFFFFFGGFF)8>D
@M00200:207:000000000-ALC1F:1:1101:15930:6055 1:N:0:5
ACTGGGTTTAAAGGGTGCGTAGGCGTCCTGGAAAGTTACGGTTGAAATCTCCTTGCTCAACAAGGAAACTGGCCGTAAAACTATCAGGATTGAGTACATTTGAAGCGGGCGGAATGTGTCATGTAGCGGTGAAATGCTTAGATATGACACAGAACACCAATTGCGAAGGCAGCTCGCTAAACTGTAACTGACGCTGAGGCACGAAAGCGTGGGGATCAAACAGGATTAGATACCCGAGTA
+
GGGGGGGGEFGCAFGGEGGGGGDGGGGGGGF<EFGGGGGGDGGGGFFFGGGGGGFGGGGGGGGGGFGGGGGGGGGGGGGGGGGGGGGGGGGGDGGGGGGGGGGGFGGGDGGGGGGGGGGGGGGGGGGGGGGGAFGFGGGGGFFGGGGGGGGGGGGGGGGGGGGGGGGGGGGDGGGGGGC:FGGGGGGGGGGGGGGGDGFGGFG=E*:CEGE=EGDGFGGGGFGF4F@?4/76DCFD>>F>
@M00200:207:000000000-ALC1F:1:1101:21981:6076 1:N:0:5
ACTGGGTATAAAGAGCGCGTAGGCGGAAGCTTAAGTGTGGCCTGAAAGCCCCCGGCTCAACCGGGGAAGGTGGCTGCAAACTGGGCTTCTTGAGGGGGATAGGGGAAAGTGGAATTCCGGGTGTAGCGGTGAAATGCGTAGAGATCCGGAGGAACACCAGTGGCGAAGGCGGCTTTCTGGGTCCGCCCTGACGCTGAGGCGCGAAAGCGTGGGGAGCGAACGGGATTAGATACCCCGGTA
+
GGGGGGGGGGFEF<FGGGGGGE;FGG:FDGGGFCFGGGGGGGGGGGGGGGGGGGGGGGGGGGGGGGGGGGGGGGGGGGGGGGGGGGCFGGGGCEFCGE@:AFFGGEGGGDFDBEFEGGGGGFCGGFFGGGEFGGF<CFGFGGGGGFEFECE>CFG@FGCFFBEEGG5C7CEGG5CCFGFCFFE8=EGG==CFGGGGGGFGGG<EEG<DCGECEGC5B775CB<)5@F6F8BFDF?5@)<:
@M00200:207:000000000-ALC1F:1:1101:17266:6079 1:N:0:5
ATTGGGTTTAAAGGGCGCGTAGGTGGTTTGATAAGGGTGTGGTGAAAGTCCGGGGCTCAACCCCGGATCTGCCGTGCCGACTGTCAAACTCGAGGACTGTAGAGGCAGACGGAATTCCGGGTGTAGCGGTGGAATGCGTAGAGATCGGGAAGAACATCAGTGGCGAAGGCGGCCTGCTGGGCTGTTGCTGACGCTGAGGCGCGACAGCGTGGGGAGCAAACAGGATTAGATACCCTCGTA
+
GGGGGGGGGGGGGGGGGGGGGGGGGGGGGGGFGGGGGGGGGGGGGGGGGGGGGGGGGGGGGGGGGGGGGGGGGGGGGGGGGGGGGGGGGGGDGGGGGGGGGGGGFGGGGGGGGGGGGGGGGGGGGGEGGGGGGGGGGGGGGCGGGGGGGGGGGGGGGGGGGGGGGGCEGFGGDGGGGEGGGGGGGGGGGGGGGGDDEGF5ED<CEDGDGEEDGGDGFF499>D444*16B*9?6FFFFFF
@M00200:207:000000000-ALC1F:1:1101:18455:6086 1:N:0:5
ATTGGGTTTAAAGGGCGCGTAGGCGGCGCGGTAAGTCACTTGTGAAATCTCTGAGCTTAACTCAGAACGGCCAAGTGATACTGCAGTGCTAGAGTGTGGAAGGGGCAATCGGAATTCTTGGTGTAGCGGTGAAATGCGTAGATATCAAGAGGAACACCTGAGGTGAAGACGGGTTGCTGGGCCAACACTGACGCTGAGGCGCGAAAGCCAGGGGAGCAAACGGGATTAGATACCCCAGTA
+
GGGGGGGGGGGGGGGGGGGGGGGGGGGGGGGGGGGGGGGGGGGGGGGGGGGGGGGGGGGGGGGGGGGGGGGGGGGGGGGGGGGGGGGGGGGGGGGGGGGGGGGGGGGGGGGGGGGGGGGGGGGGGGGGGGGGGGGGGGGGGGGGGGGGGGGGGGGGGGGGGGGGGGGGGGGGGGGGGGGGGGGGGGGGGGGGGGGGGGGGGGGGGGGGGGGGGGGGFGGGGFGFFDFFFFFFGGFFFBFF
@M00200:207:000000000-ALC1F:1:1101:7791:6103 1:N:0:5
ATTGGGTTTAAAGGGTGCGTAGGTGGCTTTGTAAGTCAGTGGTGAAATCTCGGAGCTTAACTCCGAAACTGCCATTGATACTGCTTAGCTTGAATCAAGTAGAGGTGGATGGAATATTACATGTAGCGGTGAAATGCTTAGATATGTAATAGAACACCGATTGCGAAGGCAGTTCACTATGCTTGTATTGACACTGAGGCACGAAAGCGTGGGGATCAAACAGGATTAGATACCCCAGTA
+
GGGGGGGGGGGGDFGGGGGGGGEGEGGGGGGGGGGGGGGGGGGGGGGGGGGGGGGGGGFFGGGGGGGGGGGGGFGGGFGGGGGGGGGGGGGGGGGGGGGGGFGGGGGG<FGGGGGGGGGGGGGGGFGGGGFFGGFGFGGGGGGGGGGGGGGGCGGGGGGGGEGGGGGGGGGGGGGGGGGGGGGGGGFGGF8DFGGGGGGFGFDECGGG>ECDECCDFGDGGFGFAFFFFFFFGFFFFFFA
@M00200:207:000000000-ALC1F:1:1101:16117:6114 1:N:0:5
ATTGGGTTTAAAGGGCGCGTAGGCGGCCTGCTAAGTCGAACGTGAAATCCCTGGGCTCAACCCAGGAACTGCGTCCGATACTGGTTGGCTTGAATCCGGGAGAGGGACGTGGAATTCCAGGTGTAGCGGTGAAATGCGTAGATATCTGGAGGAACACCGGTGGCGAAGGCGACGTCCTGGACCGGCATTGACGCTGAGGCGCGAAAGCCAGGGGAGCAAACGGGATTAGATACCCCAGTA
+
FFGGGGGGGGGGGGGGGGGGGGGGGGGGGGGGGGGGGGGGGGGGGGGGGGGGGGGGGGGGGGGGGGGGGGGGGGGGDGGGGGGGGGGGGGGGGGGGGGGGGGGGGGGGGGGGGGGGGGGGGGGGGGGGGGDCFGGGGGGGGGGGGGGGFGGGEGCFGGGDGGGGGGGGGGGGGGGGCEGGEGGGGGGCF9CGGGGGGGGGGGGGG3DGGGGGGGGDFGDFGFGBFFFFFFFFGGFFDFF4
@M00200:207:000000000-ALC1F:1:1101:5085:6122 1:N:0:5
ATTGGGTTTAAAGCGCGTGTAGGCGGGACGGCACGTCGGTCGCTGAAATCCCCCGGCTTAACCGGGGAACTGGCGTCGATACGACCGCCCTGGAGGGGCGTAGGGGGACCTGGAACTTCCGGTGGAGCGGTGAAATGCGTTGAGATCGGAAGGAACGCCCGTGGCGAAAGCGAGGTCCTGGACGCCTACTGACGCTGAGACGCGAAAGCCAGGGGAGCGAACGGGATTAGATACCCCAGTA
+
GCGGGGGGGGGGGGGGGGEFGFEEEGGEGGGGGGGGGGDFGGGGGGGGGGGGGGGEEGGGFFGGDGEGGGGFFFCGGGEGCFG@FFGGG<FCFCFCFE::FFEEGGGEEGGGFCEFFGGGEEGCE7:FCEFEECFGGFEGGEC0;:@FDCE?CFEFEGGGGGGDGGGDCEGDED58E?FGF=8CECF8FGGFGGGECGFCDDDC*9C<EFG=ECDGFCGD<DDF@3B@FF*9CFF43@@?=
@M00200:207:000000000-ALC1F:1:1101:11571:6170 1:N:0:5
ACTGGGTTTAAAGGGCTCGTAGGCGGCCAACTAAGTCATACGTGAAATCCCTCAGCTTAACTGGGGAACTGCGTGTGATACTGGATGGCTTGGATGTGGGAGAGGGATGCGGAATTCCAGGTGTAGCGGTGAAATGCGTAGCTATCTGGAGGAACACCGGTGGCGAAGGCGGCATCCTGGACCATTATTGACGCTGAGGAGCGAAAGCCAGGGGAGCAAACGGGATTAGATACCCTCGTACGAT
+
GGFCGGGGGGFGFGCFGFEGE,@F:FGG:EFCF@FDEFFFG?CFFDEGGGGGGCFFGF,EEGGFCFGGGGGGEFE?<EFDGGGFC?@FFFCFGFG<FGGE,B:FGF7BFG@::+?FGGEEFGGFF,C>:CF<BFDFGDGGE+@FFGG9;93C@FFAF:@8FCCCEECEGFDGG>>FCCGFFFCFG?;@C?+>*=CEE8F67CDEC)CFFCF5=DG5>CC<FDCE5;:6=78709:=>EF:)7:4
@M00200:207:000000000-ALC1F:1:1101:18165:6172 1:N:0:5
ATTGGGTTTAAAGCGCACGTAGGTGGCGACGTAAGTCGGGTGTGAAAGCCCCGGGCTCAACCTGGGAATTGCATTCGAGACTGCATTGCTGGAGTACGGAAGAGGAAGGCGGAATTCCCGGTGTAGCGGTGAAATGCGTAGATATCGGGAGGAACATCAGTGGCGAAGGCGGCCTTCTGGTCCAGTACTGACACTCAAGTGCGAAAGCGTGGGGAGCAAACAGGATTAGATACCCTTGTA
+
GGGGGGGGGGGGGGGGGGGGGGGGGGGGGGGGGGGGGGGGGGGGGGGGGGGGGGGGGGGGGGGGGGFGGGGGGGGGGGGFFGGGGGGGGGGGGGGGGGGGGGGGGFGGGGGGGGGGGGGGGGGGGGGGGGGGGGGGGGGDGGGGGGGGGGGGGGGGGGGGGGGGGGGGGGGGGGGGGGGGGGGGGGGFGGGGGGGGFGGGGGGDGGGGGGGGGGGGFG<GGFGFFFFFFFFFFFFFFFFF
@M00200:207:000000000-ALC1F:1:1101:4864:6173 1:N:0:5
ACTGGGTTTAAAGCGTGCGCAGGCGGTTGTGCAAGACAGGTGTGAAATCCCCGGGCTTAACCTGGGAACTGCACTTGTGACTGCACAGCTGGAGTGCGGCAGAGGGGGATGGAATTCCGCGTGTAGCAGTGAAATGCGTAGATATGCGGAGGAACACCGATGGCGAAGGCAATCCCCTGGGCCTGCACTGACGCTCATGCACGAAAGCGTGGGGAGCAAACAGGATTAGATACCCCTGTA
+
GGGGGGGGGGGGGGGGGGGGGGGGGGGGGGGGGGGGGGGFGGGGGGGGGGGGGGGGGGGGGGGGGGGGGGGGGGGGGG8FGGGGFGFEGGGGGGG?FGGGGGGGGCDGFGGGGGGGGEFGGGGGGGGGGGGGFGGGGGGGGGGGGGGCGGGGGGGGG7BEGFGGGGGGGGGGGGE?FGCFF8FEFCCGGGGGGGGGGGGGGGGGGDGGGGGGGGGGFGFFGFGFFFFFFFFFGGFFFFF?
@M00200:207:000000000-ALC1F:1:1101:25080:6181 1:N:0:5
ATTGGGTGTAAAGGGCGCGTAGGCGGTCAGCACAAGTCAGTTGTGAAATCTCCGAGCTTAACTCGGAAAGGTCAACTGATACTGTGCGACTAGAGTGCAGAAGGGGCAACTGGAATTCTCGGTGTAGCGGTGAAATGCGTAGATATCGAGAGGAACACCTGCGGCGAAGGCGGGTTGCTGTGCTGACACTGACGCTGAGGCGCGAAAGCTAGGGGAGCGAACGGGATTAGATACCCCTGTA
+
EDFGGGGG@FGGA9@F7F@F7FFFGGC:CF@FGGC,FFECGGFGGGGDFGFGGEGGGEFGEGFCEG7BFF8EFFFGGGDGGGGGG9FEEGGGGEGDGGGGC@<,=FG:7FGGG?,AFFFFG?FFCGC<@FEEFGGGGGDGGGCGGGGCCF,@7@,@FGDGFG@FEE5>8:CB::EDE5;<+<?CGECCF6C<ECG**:=CGGDGCDDGGGC?F:CD)5<5CBDE:3.8*9*67C??@F5?9
@M00200:207:000000000-ALC1F:1:1101:14171:6238 1:N:0:5
ACTGGGTTTAAAGAGCTCGTAGGCGGTTCGGTAAGTCGGGTGTGAAAACTCTGGGCTCAACCCAGAGACGCCACCCGATACTGCTGTGACTAGAGTGCGGTAGGGGAGCGGGGAATTCCTGGTGTAGCGGTGAAATGCGCAGATATCAGGAGGAACACCAGTGGCGAAGGCGCCGCTCTGGGCCGTGACTGACGCTGAGGAGCGAAAGCGTGGGTAGCAAACAGGATTAGATACCCTCGTA
+
GGGGGGGGGGGGGGGGGGGGGGGGGGGGGGGGGGGGGGGGGGGGGGGGGGGGGGGGGGGGGFGGGGGGGGGGGGGGGGGGGGGGGGGGFGGGGGGGGGGGCFGGGGGGGGGGGGDGGGGGGDFGFCFGGGGGGGGFFGGGGGGGGGGGGGGGDGCFGGGGGGGGGGGGGEGGGGDE>EGG+9CFGEGCGFGGGGDCEEGGFGGGGCDGGGGGGGGFEGGGDFGFFFFF47?4>FF9=3775
@M00200:207:000000000-ALC1F:1:1101:23460:6257 1:N:0:5
ATTGGGTTTAAAGGGTGCGCAGGCGGGACCTTAAGTCAGTGGTGAAATCCCTTCGCTTAACGAAGGAACTGCCATTGATACTGAGGTTCTTGAATCTAGTTGACGTTAGTGGAATGTGTCATGTAGCGGTGAAATGCTTAGATATGACACAGAACACCGATCGCGAAGGCAGCTAACGAAGATAGTATTGACGCTCAGGCACGACAGCATGGGGAGCAAACAGGATTAGATACCCGTGTA
+
F,EGGGGDGGGGGGG@FGGCGGGGGGG7@C@F<FGGGCGEFGGGGGGGFGGGGGGGGCGGGG:@FGGGGFFG,CFEGGGGGFEAFED@FGGGG?AF,CFFFGGEGEDCFGGGGGGFE?CCEFGGGGDGGGGGGGGGGCGFFGGFF99BD,>FGGGGGEGGGCEGGGGEGGGGDGGGGG>:CCC?C2D;CFGGGGGGEGGCFGGGEDDFCGFCFGCCBGGGGFGFFFFF@?FFGGFF>@FF
@M00200:207:000000000-ALC1F:1:1101:4834:6258 1:N:0:5
ACTGGGTTTAAAGGGTGCGTAGGTGGCGGGGTAAGTTCGGTGTGAAATCTCTGAGCTCAACTCAGAAATGGCATTGGATACTATTCCGCTAGAGGGTCGGAGGGGAGACTGGAATTCTCGGTGTAGCAGTGAAATGCGTAGATATCGAGAGGAACACCAGTGGCGAAGGCGAGTCTCTGGACGACTCCTGACACTGAGGCACGAAAGCTAGGGGAGCAAACAGGATTAGATACCCGTGTA
+
GGGGGGGGGGGGGGGGGGGGGGGGGGGGGGGGGGGGGGGGGGGGGGGGGGGGGGGGGGGGGGGGGGGGGGGGGGGGGGGGGGGGGGGGGGGGCFGGGGGGGGGGGGGGGGGGGGGGGGGGGGGGGGGGGGGGGGGGGGGGGGGGGGGGGGGGGGGGGGGGGGGGGGGGGGGGDGGGGGGGGGGGGGGGGGGGGGGGGGGGGGGGEGGGGGGGGGGGFGGGGFGFFFFFFFFFGGFBFEFF
@M00200:207:000000000-ALC1F:1:1101:19079:6259 1:N:0:5
ATTGGGTATAAAGTGTGCGCAGGTGGCCGCGCAAGTCGAGTGTGAAATCCCCGAGCTTAACTTGGGAATTGCGCTCGAAACTACGTGGCTCGAGTGTGGCAGAGGAAGGTGGAATTCCACGTGTAGCGGTGAAATGCGTAGAGATGTGGAGGAACACCGATGGCGAAGGCAGCCTTCTGGGCCAACACTGACGCTCATGCACGAAAGCGTGGGGCGCAAACAGGATTACATACCCTAGTA
+
GGGGGGGAFGGFFGFFFCCGCGCGGC<FEGECFD7FFECEFDE@FGGFFGGGGG7B@8FDFC6FFGF@EF<9BFEGGCFCEGAFCF<FCFDF@CEDEG+DBFFGGC<FFFF7FFGDFF<FG<D<F,@FF>FFFECDFGE7CFF,7:@FC=FBC<FBF:EEFD8B7CEG>FGGDFGDFGGG8CCBFF5;7<,5==3/*59:9:CE=5/;5:=*:)*/8C))/8F55??/**1*9C76.)1/
@M00200:207:000000000-ALC1F:1:1101:23334:6279 1:N:0:5
ATTGGGTTTAAAGGGCGCGTAGGCGGCACAGCAAGTCGGGAGTGAAAGCCCGGGGCTCAACCCCGGAACGGCTTTCGAAACTGCTGAGCTAGAGTGCGGAAGGGGCAACCGGAATTCCCAGTGTAGCGGTGAAATGCGTAGATATTGGGAAGAACACCTGAGGCGAAGGCGGGTTGCTGGGCCGACACTGACGCTGAGGCGCGAAAGCCAGGGGAGCAAACGGGATTAGATACCCCCGA
+
GGGGGGGGGGGGGGGGGGGGGGGGGGGGGGGGGGGGGGGGGGGGGGGGGGGGGGGGGGGGGGGGGGGGGGGGGGFGGGGFFFGGGGGGGGGGGGGGGGGGGGGGGGGGGGGGGGGGGGGGGGGGGGGGGGGGGGGGGGGGGGFGGGGGGGGGGGGGGGGGGGGGGGGGGGGGGGGGGGGGGGGGGGEG?FGGGDDGGGGGGGGGGGCFGFGGGGGGBGGFGFGFF:<?FFFFGCF@D>E
@M00200:207:000000000-ALC1F:1:1101:20103:6285 1:N:0:5
ATTGGGTTTAAAGCGCGTGTAGGCGGCCAGATAGGTCTGCTGTGAAAACTCGAGGCTCAACCTCGAGCTGTCGGCGGAAACCATCCGGCTAGAGTCCGGAAGAGGAGAGTGGAATTCCCGGTGTAGCGGTGAAATGCGCAGATATCGGGAAGAACACCTGTGGCGAAGGCGGCTCTCTGGGACGGTACTGACGCTGAGACGCGAAAGCGTGGGGAGCAAACAGGATTAGATACCCCTGTA
+
GGGGGGGGGGGGGGGGGGGGGGGGGGGGGGGGGGGGGGGGGGGGGGGGGGGGGGGGGGGGGGGGGGGGGGGGGGGGGGGGGGGGGGGGGGGGGGGGGGGGGGGGGGGGGGGGGGGGGGGGGGGGGGGGGGGGGGGGGGGGGGGGGGGGGGGGGGGGGGGGGGGGGGGGGGGGGGGGGGGGGGGGGGGGGGGGGGGGCGGGGGG7EGGGGGGGGGGDFGGFFFGFFFFFFFFFGGFFFFFF
@M00200:207:000000000-ALC1F:1:1101:6713:6292 1:N:0:5
ATTGGGCTTAAAGCGTGCGTAGACGGTCATGTAAGTCGGGTGTGAAAGCCCCGGGCTCAACCTGGGAATTGCATTCGAGACTGCACGGCTAGGATGCGGAAGAGGGAAGCGGAATTTCCGGTGTAGCGGTGAAATGCGTAGATATCGGAAGGAACACCAGTGGCGAAAGCGGCTTCCTGGTCCAGCATCGACGTTCAGGCACGAAAGCGTGGGGAGCAAACAGGATTAGATACCCGTGTA
+
FGGGGGGGGGGGGGGGGGGGGGFGGGGG;FG@CEFGFGGEFGGGGGGGGGGGGGGGGGFFGGDGGGGGEGGGFGGGGGGFGGG@<F=GGGGGFE,BFFGEFEFFGECGEGCGGGGGGGGGGGEGGGGGGGGDCFGFGDFGGFFFFGDGGGDGGGG@GGGGGGGGGGGGGGGDGECFGFFGGGGCGGGFGDGGGGFFGGGGGGGGCDGG5>EEGGDCEG<CGFGFFFFF?FFFCFFFF>FF
@M00200:207:000000000-ALC1F:1:1101:23216:6312 1:N:0:5
ATTGGGTTTAAAGGGCTCGTAGGTGGCCAACTAAGTCATACGTGAAATCCCTCGGCTTAACCGGGGAACTGCGCCTGATACTGGTTGGCTTGAGTTTGGGAGAGGGACGCGGAATTCCAGGTGTAGCGGTGAAATGCGTAGATATCTGGAGGAACACCGGTGGCGAAGGCGGCGTCCTGGACCAATACTGACACTGAGGAGCGAAAGCCAGGGGAGCAAACGGGATTAGATACCCCAGTA
+
GGGGGGGGGGGGGGGGGGGGGGGGGGGGGGGGGGGGGGGGGGGGGGGGGGGGGGGGGGGGGGGGGGGGGGGGGGGGGGGGGGGGGFGGGGGGGGGGGGGGFGGGGGGFGGGGGGGGGGGGFFGGFGGDGFGGGGGGGGGGGEFGGGGGGFGDEFGGGGGGGGCFGGDCEDGGGDGGEEFFGGGFFGGGFGGGGGGGGGGFGGGGGGGGFDFGEGCD:FCGGFGFB@FF@FFFFF)7@D?F
@M00200:207:000000000-ALC1F:1:1101:6016:6327 1:N:0:5
ATTGGGTATAAAGGGTGCGTAGGTGGGTTGCCAAGTCCGTGGTGAAATCTCCGAGCTTAACTCGGAAACTGCCGTGGATACTGGTAATCTTGAATATCGTGGAGGTAAGCGGAATATGTCATGTAGCGGTGAAATGCTTAGATATGACATAGAACACCGATAGCGAAGGCAGCTTGCTACACGATTATTGACACTGAGGCACGAAAGCGTGGGGAGCAAACAGGATTAGATACCCGAGTA
+
GGGGGGGGGGGGGGGFGGGGGGGGGGGGGGGEGGGGGFGGGGGGGGGGGGGGGGGGGGGGGGGGGGGGGGGGGGGGGGGGGGGGGGGGGGGGGGGGGGGGGGGGGGGGGGGGGGGGGGGGFGGGGGGGGGGGGGGGGGGGGGGGGGGGDGFGGGGGGGGGGGGGGGGGGGDEGGGGGGGGFGDGGGGGGGGGGGGGGFGGDFGGGGGGEEGGGGGGFGGGGFGFFFFFFFFFF6AAF@:F
@M00200:207:000000000-ALC1F:1:1101:18121:6339 1:N:0:5
ACTGGGTTTAAAGCGCGTGTAGGCGGATCGTTAAGTGCCTTGTGAAATCCTGCGGCTCAACCGCAGAACCGCTGGGCATACTGGCGGTCTTGGGCCACTCAGGGGTCACTGGAACAAGCGGTGGAGCGGTGAAATGCGTAGATATCGCTTGGAACGCCAAAGGTGAAGACAGGTGACTGGGGGTGTGCCGACGCTGAGACGCGAAAGCCAGGGGAGCAAACGGGATTAGATACCCCAGTAAGA
+
GGGGGGGGGGGGGGGGGGGGGGGGGGGGGGGGGGGGGGGGGGGGGGGGGGGGGGGGGGGGGGGGGGGGGFGGGGGGGGGGGGGGGGGGGGGGGGGGGGGGGGGGGGGGGGGGGGGGGGGGGGEGG8FFE<:FFGGCGGCFEC@CFFEGGGGGDGGGEGGEGGGGGFFGGGGGGGGGGCCC5EG>E8C?FD5=EE3=EFGGGDGGGGGGGGCF=<CGFGGGGFGFE3@F?6=47D::>D)*895
@M00200:207:000000000-ALC1F:1:1101:13622:6354 1:N:0:5
ACTGGGTATAAAGGGTGCGTAGGTGGGCAAGTAAGTCAGTGGTGAAATCTCCGGGCTTAACCCGGAAACTGCCATTGATACTATTTGTCTTGAATACTGTGGAGGTCAGCGGAATATGTCATGTAGCGGTGAAATGCTTAGATATGACATAGAACACCAATTGCGAAGGCAGCTGGCTACACAAATATTGACACTGAGGCACGAAAGCGTGGGGATCAAACAGGATTAGATACCCGGGTA
+
GGAFGGGGEDACFDGGGGGGGDGFGFGGGGGGGEGGAFGFDCFCEFF<@,EEEGGGEGEGGGGGDE@FFGGGGC@EFGGGGGAEEEDFF,ECFEGFFGG<FD<EEFGFEGEGGCFFGDGFFGFGGGGGDFGGG?FFGGGFCEGFGGGGGDCBFGGGGGGDFGGGGGE7EDFGGGGCEDAFGGGGDEGG,E7EFG52<@CGEFC5@77D7EE5CC<*?FCFG4*;66B6FFF:FGFB>)5=
@M00200:207:000000000-ALC1F:1:1101:20182:6363 1:N:0:5
ATTGGGCTTAAAGGGCTCGTAGGCGGCCAACTAAGTCGGACGTGAAATCCCCAGGCTCAACCTGGGAACTGCGTCCGATACTGGATGGCTTGAATCCGGGAGAGGGATGCAGAATTCCAGGTGTAGCGGTGAAATGCGTAGATATCTGGAGGAATACCGGTGGCGAAGGCGGCATCCTGGACCGGCATTGACGCTAAGACTCGAAAGCGTGGGGAGCAAACAGGATTAGATACCCGCGTA
+
GGGGGGGGGGGGGGGGGGGGGGGGGGGGGGGGGGGGGGGGGGGGGGGGGGGGGGGGGGGGGGGGGGGGGGGGGGGGGGGGGGGGGGGGGGGGGGGGGGGGGGGGGGGGGGGGGGGGGGGGGGGGGGGGGGGGGGGGGGGGGGGGGGGGGGGGGGGGGGGGGGGGGGGGGGGGGGGGGGGGGGGGGGGGGGGGGGGGDGGGGGGGGGGGGGGGGGGGFGGGGFGFF?FF@F?FGGFFFEFE
@M00200:207:000000000-ALC1F:1:1101:12023:6367 1:N:0:5
ATTGGGTTTAAAGCGTGCGCAGGCGGTTGTGCAAGACAGGTGTGAAATCCCCGGGCTTAACCTGGGAACTGCACTTGTGACTGCACAGCTGGAGTACGGCAGAGGGGGATGGAATTCCGCGTGTAGCAGTGAAATGCGTAGATATCTGGAGGAACACCGGTGGCGAAGGCGGCATCCTGGACCAACACTGACGCTGAGGAGCGAAAGCCAGGGGAGCAAACGGGATTAGATACCCCCGTA
+
GGGGGGGGGGGGGGGGGGGGGGGGGGGGGGGGGGGGGGGGGGGGGGGGGGGGGGGGGGGGGGGGGGGGGGGGGGGGGGGGGGGGGGGGGGGGGGGGGGGGGGGGGGGGGGGGGGGGGGGGGGGGGGGGGGGGGGGGGGGGGGGGGGGGGGGGGGGGGGGGGGGGGGGDGGGGGGGCGGGGGGGGGGGGGGGGGGGGGGGGGGGGGGGGGGGGGGGGFGGGGDGFFFFFFFFFDFFFFFFF
@M00200:207:000000000-ALC1F:1:1101:27696:6382 1:N:0:5
ATTGGGTTTAAAGGGCTCGTAGGCGGTTTGTCGCGTCGGGAGTGAAAACCTTGGGCTTAACTCAGGGCTTGCTTTCGATACGGGCAGACTAGAGGTATGCAGGGGAGAACGGAATTCCTGGTGTAGCGGTGAAATGCGCAGTTATCAGGAGGAACACCGGTGGCGAAGGCGGCATCCTGGACCAATACTGACGCTGAGGAGCGAAAGCCAGGGGAGCAAACGGGATTAGATACCCTGGTA
+
GFGGGGGGGGGGGGGGGGGE7@FGGE:CFEFFGGCFEGGGGGGGGGGGGGGGGEGGFGEFG<9?FC<CFCCFFFFGGGG?@FFCFCEFFGGG9FGFGGGGGG8>FGCFGGGGDEGFGEFGGFC<FCFGECFDFGGGEGGGD<CCCCCF?<:@F:F7:FEEEFEG:@*B*;::ECEF69;8>FCFGC8C?++3CE3EECEC7C3CE3DGG6*/CDC/7C76CEC:BEFF?F6=DGFFFFFF
@M00200:207:000000000-ALC1F:1:1101:14694:6393 1:N:0:5
ATTGGGTTTAAAGGGCTCGTAGGTGGCCAACTAAGTCGGACGTGAAATCCCTCGGCTTAACCGGGGAACTGCGTCCGATACTGGTTGGCTTGAGTTTGGGAGAGGGATGCGGAATTCCAGGTGTAGCGGTGAAATGCGTAGATATCAGGAGGAACACCGGTGGCGAAGGCGCACATCTGGCCCGATACTGACGCTGAGGCGCGAAAGCTAGGGGAGCAAACGGGATTAGATACCCCGGTA
+
GGGGGGGGGGGGGGGGGGGGGGGGGGGGGGGGGGGGGGGGGGGGGGGGGGGGGGGGGGGGGGGGGGGGGGGGGGGGGGGGGGGGGGGGGGGGGGGGGGGGFGGGGGGGGGGGGGGGGGGGGGGGGGGGGGGGGGGGGGGGGGGGGGGGGGGGGGGGGGGGGGGGGGGGGGGGGGGGGGGGGGGGGGCEFGGGGGGGGGGGGGGGGGGGGGGGGGGGFGGGGFGEEEFFFFFFGGFFEFEF
@M00200:207:000000000-ALC1F:1:1101:6975:6400 1:N:0:5
ATTGGGTTTAAAGAGCGTGTAGGCGGCCAGACAAGTCTGCTGTGAAAACTCGAGGCTCAACCTCGAGCTGTCGGCGGAAACTGTTTGGCTAGAGTCCGGAAGAGGAGAGTGGAATTCCTGGTGTAGCGGTGAAATGCGCAGATATCAGGAAGAACACCTATGGCGAAGGCAGCTCTCTGGGACGGTACTGACGCTGAGACGCGAAAGCGTGGGGAGCGAACAGGATTAGATACCCCAGTA
+
GGGGGGGGGGGGGGGGGGGGGGGGGGGGGGGGGGGGGGGGGGGGGGGGGGGGGGGGGGGGGGGGGGGGGGGGGGGGGGGGGGGGGGGGGGGGGGGGGGGGGGGGGGGGGGGGGGGGGGGGGGGGGGGGGGGGGGGGGGGGGGGGGGGGGGGGGGGGGGGGGGGGGGGGGGGGGGGGGGGGGGGGGGGGGGGGGGGGGGGGGGGGGGGGGGGGGGGGFGGGGFGFF?F@FFFFGF:>BEFF
@M00200:207:000000000-ALC1F:1:1101:16407:6411 1:N:0:5
ATTGGGTTTAAAGGGCGTGTAGGCGGTCTGCTAAGTCATGTGTGAAATCCCTCGGCTTAACCGAGGAACGACGCATGAAACTGGCAAGCTAGAGTACCAAAGAGGGGGGTGGAATTCCCGGTGTAGCGGTGAAATGCGTAGATATCGGGAGGAACACCGGTGGCGAAGGCGGCCCCCTGGTTGGATACTGACGCTGAGACGCGAAAGCGTGGGGAGCAAACAGGATTAGATACCCTAGTA
+
GGGGGGGGGGGGGGGGGGGGGGGGGGGGGGGGGGGGGGGGGGGGGGGGGGGGGGGGGGGGGGGGGGGGGGGGGGGGGGGGGGGGGGGGGGGGGGGGGGGGFGGGGGGGGGGGGFGGGGGGGGGGGGGGGGGGGGGGGGGGGGGGGGGGGGGGGFGFGGGGGGGGGGGGGGGGGGEGGGGGGGGEDGGGGGGGGGGGDFGGDGDGEGGGGGGGGGGGFGDGG@FF>4=@FFFFGFFFFFFF
@M00200:207:000000000-ALC1F:1:1101:24018:6414 1:N:0:5
ATTAGGTATAAAGGGTGCGTAGGTGGAATAGTAAGTCAGTGGTGAAAGCCTGTTGCTTAACAACAGAACTGCCATTGATACTGCTAATCTTGAGTACATCTGAAGTGGGCGGAATGTGTCATGTAGCGGTGAAATGCTTAGATATGACACAGAACACCGATTGCGAAGGCAGCTCACTAAACTGTAACTGACACTGAGGCACGAAAGCGTGGGGATCAAACAGGATTAGATACCCGCGTA
+
GGG9FGGGGGGGGFGGGGGGGGGGGGGGGGGGGGGGGGGGGGGGGGGGGGGGGGGGGGGGGEFGGGGGGGGGGGGGGGGGGGGGGGGGGGGGFGGGGGGGGGFCFGGGGGGGGCFGGGFGGGGGGGGGGGGGGGGGGGGGGGGGGGGGGGGGGGGGGGGGGGGGEGEGGGGGGGGGGGGGGGGGGGGGGGAFGGGGGGGGGGGD7DDGGGGEC9DD?6CCGAFFFFFAFFCCFGFABFEE
@M00200:207:000000000-ALC1F:1:1101:27812:6434 1:N:0:5
ATTGGGTATAAAGCGTACGTAGGCGGATGTGCAGGCGTCGTGTGAAAGCCCTCGGCTCAACCGAGGAATTGCACGGCGAACCGCACGTCTTGAGACAAGTAGGGGCGGTCGGAACGATAGGTGGAGTGGTGAAATGCGTTGATATCTATCGGAACGCCGATGGTGAAGACAGGCCGCTGGGCTTGTTCTGACGCTGAGGTACGAAAGCATGGGGAGCGAACGGGATTAGATACCCGTGTA
+
GFGGGGGGGFGGGGGGEGGGGGGGGGGGGGGGGGGGEGEGGGGGGGGGGGGGAFGGGGGGGGGGGGGGGGGGGGGGGGDGG@GGFEGGGGBFGGFCGCFGGGDGGGGDEEBF:FCE::7FFGGF7F>>FGGGBFGGGGGEGGGFGGGC@CFGGGGG7FCGGGGGGGGGGGGG;58CGGGGCGFFECFGC?FG=EDEEFG69C<EGGGGCGGGGGGGFGGCGFG@DD?FF?FFGG:7>:>F
@M00200:207:000000000-ALC1F:1:1101:4368:6438 1:N:0:5
ATTGGGTTTAAAGAGCTCGTAGGCGGCTCAGTAAGTCGGGTGTGAAACCCTCAGGCTCAACCTGGGGACGCCACCCGATACTGCTGTGGCTAGAGTCCAGTAGGGGAGTGTGGAATTCCCGGTGTAGCGGTGAAATGCGCAGATATCGGGAGGAACACCAGCGGCGAAGGCGGCACTCTGGGCTGGAACTGACGCTGAGGAGCGAAAGCGTGGGTAGCAAACAGGATTAGATACCCCTGTA
+
GGGGGGGGGGGGGGGGGGGGGGGGGGGFGGGGGGGGGGGGGGGGGGGGGGGGGGGGGGGGGGGGGGGGGGGGGGGGGGGGGGGGGGGGGGGGGGGGGGGGGGGGGGGGGFGGGGGGGGGGGGEGEGGGGGGGGGGGGGGGGGGGGGGGGGGGGGGGGGGGGGGGGGGCEGGGGGGGGGGGGGGGGGGGGGGGGGGGGGGGGGGDCGGGGGGGGGGGFGGGGFGFFFFF=?FFGGF?FFFFF
@M00200:207:000000000-ALC1F:1:1101:16385:6451 1:N:0:5
ATTGGGTTTAAAGAGCTCGTAGGCGGTTTGTCGCGTCTGCCGTGAAAGTCCGGGGCTCAACTCCGGATCTGCGGTGGGTACGGGCAGACTAGAGTGATGTAGGGGAGACTGGAATTCCTGGTGTAGCGGTGAAATGCGCAGATATCAGGAGGAACACCGATGGCGAAGGCAGGTCTCTGGGCATTAACTGACGCTGAGGAGCGAAAGCATGGGGAGCGAACAGGATTAGATACCCTTGTA
+
GGGGGGGGGGGGGGGGGGGGGGGGGGGGGGGGGGGGGGGGGGGGGGGGGGGGGGGGGGGGGGGGGGGGGGGGGGGGGGGGGGGGGGGGGGGGGGGGFGGGGGGGGGGGGGGGGGGGGGGGGGGGGGGGGGGGGGGGGGGGGGGGGGGGGGGGGGGGGGGGGGGGGGGGGGGGGGGGGGGGGGGGGGGGGGGGGGGGGGGGGGGGGGGGGGGGGGGGFGGGGFGFFFFF?FFFGFFFFFFF
@M00200:207:000000000-ALC1F:1:1101:16188:6452 1:N:0:5
ATTGGGTGTAAAGGGCTCGTAGGCGGTTTGTCACGTCGGGAGTGAAAACTCGGGGCTTAACCCCGAGCCTGCTTCCGATACGGGCAGACTAGAGGTATGCAGGGGAGAACGGAATTCCTGGTGTAGCGGTGAAATGCGCAGATATCAGGAGGAACACCGGTGGCGAAGGCGGTTCTCTGGGCATTACCTGACGCTGAGGAGCGAAAGTGTGGGGAGCGAACGGGATTAGATACCCCAGTA
+
GGGGGGGGGGGGGGGGGGGGGGGGGGGGGGGGGGGGGGGGGGGGGGGGGGGGGGGGGGGGGGGGGGGGGGGGGGGGGGGGGGGGGGGGGGGGGGGGGGGGGGGGGGGGGGGGGGGGGGGGGGGGGGGGGGGGGGGGGGGGGGGGGGGGGGGGGGGGGGGGGGGGGGGGGGGGGGGGGGGGGGGGGGGGGGGGGGGGGGGGGGGGGGGGGGGGGGDDFGGGGFGFFFFFFFFFGGFFFFFF
@M00200:207:000000000-ALC1F:1:1101:15773:6453 1:N:0:5
ACTGGGTTTAAAGGGTGCGTAGGCCGGCCCGCAAGTGCTTTGTGAAATCCCCCGGCTCAACCGGGGAACAGCTTGGCATACTGCGGGTCTTGAGGAAGGCAGGGGTCGCCAGAACTGTAGGTGGAGCGGTGAAATGCGTAGATATCTACAGGAATGCCGATGGTGAAGACGGGCGACTGGGCCTTTCCTGACGCTGAGGCACGAAAGCGTGGGGAGCAAACAGGATTAGATACCCGAGTA
+
GGGGGGGGGGGGGGGGGGGGGGGGGGGGGGGGGGGGGGGGGGGGGGGGGGGGGGGGGGGGGGGGGGGGGGGGGGGGGGGGGGGGGGGGGGGGGGGGGGGGGGGGGGGGGGGGGGGGGGGGGGGGGGGGGGGGGGGGGGGGGGGGGGGGGGGGGGGGGGGGEGGGGGGGFFGGGGGGGGGGGFFGGGGGGGGGGGGGGGGGGGGGGGGGGGGGGGGGFGGGG@5F>?FFFFFFGFFF@>FF
@M00200:207:000000000-ALC1F:1:1101:21525:6470 1:N:0:5
ACTGGGTTTAAAGGGCGCGTAGGCGGCCACCGCAAGTCGACTGTGAAATCTCCGGGCTTAACTCGGAAAGGTCAGCCGATACTGCGGGGCTAGAGTGCAGAAGGGGCAACTGGAATTCTCGGTGTAGCGGTGAAATGCGTAGATATCGAGAGGAACACCTGCGGCGAAGGCGGGTTGCTGGGCTGACACTGACGCTGAGGCGCGAAAGCTAGGGGAGCGAACGGGATTAGATACCCCTGTA
+
GGGGGGGGGGGGGGGGGGGGGGGGGGGGGGGGGGGGGGGGGGGGGGGGGGGGGGGGGGGGGGGGGGGGGGGGGGGGGGGGGGGGGGGGGGGGGGGGGGGGGGGGGGGGGGGGGGGGGGGGGGGGGGGGGGGGGGGGGGGGGGGDFFGDGGGGGGGGGGGGGFGGDGEGGGGGGGGGGGGGGGGGGFGEFGGGGGGGGGGGGGGGGGGGGGGGGGGGFGGDGFGDF>BFFFB4:C:6@FFFF
@M00200:207:000000000-ALC1F:1:1101:20775:6471 1:N:0:5
ACTGGGTTTAAAGCGCGTGTAGGCGGCAACGCAAGTCGGATGTGAAATCCCATGGCTCAACCATGGAAGTGCACCCGAAACTGCGTCGCTAGAGTCCTGGAGAGGAAGGTGGAATGCTTGGTGTAGAGGTGAAATTCGTAGATATCAAGCGGAACACCGGTGGCGAAGGCGGCCTTCTGGACAGTGACTGACGCTGAGACGCGAAAGCGTGGGGAGCAAACAGGATTAGATACCCCAGTA
+
GGGGGGGGGGGGGGGGGGGGGGGGGGGGGGGGGGGGGGGGGGGGGGGGGGGGGGGGGGGGGGGGGGGGGGGGGGGGGGGGGGGGGGGGGGGGGGGGGGGGGGGGGGGGGGGGGGGGGFGGGFGGGGGGGGGGGGGGGGGGGGGGGGGGGGGEDEGGGGGGGGGGGGEGGGGG>EGGGGGGGGGGGGGGGGGGGGGGGGGGGGGGGGDFGGGGGGGDFGFGGFGFFFFFFFFFFFFFFFFF
@M00200:207:000000000-ALC1F:1:1101:17086:6483 1:N:0:5
ATTGGGCTTAAAGAGCGTGTAGGCGGCCGCACAGGTCCGTTGTGAAAACTGGAGGCTTAACCTCCAGACGTCGACGGAAACCGTGTGGCTAGAGTCCGGAAGAGGAGAGTGGAATTCCTGGTGTAGCGGTGAAATGCGCAGATATCAGGAAGAACACCAATGGCGAAGGCAGCTCTCTGGGACGGTACTGACGCTGAGACGCGAAAGCGTGGGGAGCGAACAGGATTAGATACCCTAGTA
+
GGGGGGGGGGGGGGGGGGGGGGGGGGGGGGGGGGGGGGGGGGGGGGGGGGGGGGGGGGGGGGGGGGGGGGGGGGGGGGGGGGGGGGGGGGGGGGGGGGGGGGGGGGGGGGGGGGGGGGGGGGGGGGGGGGGGGGGGGGGGGGGGGGGGGGGGGGGGGGGGGGGGGGGGGGGGGGGGGGGGGGGGGGGGGGGGGGGGGGGGGGGGGGGGGEGGGDDGFGGGGEGFFFFFFFFFGG?FFFFF
@M00200:207:000000000-ALC1F:1:1101:7718:6485 1:N:0:5
ATTGGGTTTAAAGGGCTCGTAGGCGGCCAACTAAGTCAGACGTGAAATCCCCAGGCTCAACCTGGGAACTGCGTCTGATACTGGATGGCTTGAATCCGGGAGAGGGATGCAGAATTCCAGGTGTAGCGGTGAAATGCGTAGATATCTGGAGGAATACCGGTGGCGAAGGCGGCATCCTGGACCGGCATTGACGCTGAGGAGCGAAAGCTAGGGGAGCAAACGGGATTAGATACCCGTGTAAGCT
+
GGGGGGGGGGGGGGGGGGGGGGGGGGDGGGGGGGGGGGGGGGGGGGGGGFGGEGGGGGEGGGGGGGGFGGFFCBGGGGGGGGFGAFGGGGGGGGGGGGGGGGGGGGGGGGGGGGGGGGFGGGGGGGGGDGGGGGGGGGEGEGGGGGGGGGGDGGGGGGGGGGGGGGGGGGGGGEGGGGFGGGGGCECEGGFGGGDGGGG6CGGGGGGGFFGGGD3CEGGGGBDDFDF?68BFGGFFD:F5BF))
@M00200:207:000000000-ALC1F:1:1101:11979:6493 1:N:0:5
ATTGGGTTTAAAGGGCTCGTAGGTGGCCAACTAAGTCGGACGTGAAATCCCTCGGCTTAACCGGGGAACTGCGTCCGATACTGGTTGGCTTGAGTTTGGGAGAGGGATGCGGAATTCCAGGTGTAGCGGTGAAATGCGTAGATATCTGGAGGAACACCGGTGGCGAAGGCGGCATCCTGGACCAATACTGACGCTGAGGAGCGAAAGCCAGGGGAGCAAACGGGATTAGATACCCGAGTA
+
GGGGGGGGGGGGGGGGGGGGGGGGGGGGGGGGGGGGGGGGGGGGGGGGGGGFGGGGGGGGGGGGGGGGGGGGGGGGGGGGGGGGGGGGGGGGGGFGGGGGGGEGGGGGGFGGGGGGGGGGGGGGGGGGGGGGGGGGGGGGGGGGGGGGGGGGGGGGGGGGGGGGGGGGGGGGGGGGGGGGGGGF5CGGGGGGGGGD:CGFGGD7EGGGGFGGGGGCDGGGFFGFBEFFFFFFGGFFFFFF
@M00200:207:000000000-ALC1F:1:1101:23080:6506 1:N:0:5
ACTGGGTTTAAAGGGTGCGTAGGCGGACTGATAAGTCAGTGGTGAAAGCCTGTTGCTTAACAACAGAACTGCCATTGATACTGCCAGTCTTGAATATGTTTGATGTGGGCGGAATATGACATGTAGCGGTGAAATGCTTAGATATGTCATAGAACACCGATTGCGAAGGCAGCTCACAAAGCCATTATTGACGCTGAGGCACGAAAGCGTGGGGATCAAACAGGATTAGATACCCCAGTA
+
GGGGGGGGGGGGGGGGGGGGGGGGGGGGGGGGGGGGGGGGGGGGGGGGGGGGGGGGGGGGGGGGGGGGGGGGGGGGGGGGGGGGGGGGGGGGGGGGGGGGGGGGGGGGGGGGGGGGGGGGGGGGGGGGGGGGGGGGGGGGGGGGGGGGGGGGGGGGGGGGGGGGGGGGGGGGGGGGGGGGGGGGGGFGGGGGGGGGGGGGGGGGGGGGGGEGEGGGFGGGGFGFFFFFFFFFGGFFFFFF
@M00200:207:000000000-ALC1F:1:1101:6165:6508 1:N:0:5
ACTGGGTTTAAAGCGTGCGTAGACGGCTATCTAAGTCGGGTGTGAAAGCCCCGGGCTCAACCTGGGAATTGCATTCGAGACTGAATAGCTAGGGTACGGTAGAGGGAAGCGGAATTTCCGGTGTAGCGGTGAAATGCGTAGATATCGGAAGGAACATCAGTGGCGAAAGCGGCTTCCTGGACCAGTACCGACGTTCAGGCACGAAAGCGTGGGGAGCAAACAGGATTAGATACCCTTGTA
+
GGGGEFGGGGCEFFGGCFFGGGGFDGGGGGGF9FFGGGGEFEGGGGGGGGGGGGGGGGGGGGGGGGGFEDGGGFGGGGGFEF@8EGGGFGDFGGGGGGGGFGGG@GGEFDGGDGGGFFGGCCFGGFFGGEF?C<BFGGGCBGFGFGGGEGGGCFFGGFGFCCGDGGC*BF7:CCCEFGGC68EFGG9<CEGGGGGGFF:6*;D:CDDGCCGGE39DFFGCFF45)<FFF6BFFFFFFFFF
@M00200:207:000000000-ALC1F:1:1101:11288:6520 1:N:0:5
ACTGGGTATAAAGCGCGTGTAGGCGGCTTGGCAAGTTGGATGTGAAAGCCCACGGCTCAACCGTGGAAGCGCATCCAAAACTGCTTCGCTCGAGTCTCGGAGAGGAAGGTGGAATGCTTGGTGTAGAGGTGAAATTCGTAGATATCAAGCAGAACACCTGCGGCGAAGGCGGCCTTCTGGACGATGACTGACGCTGAGACGCGAAAGCGTGGGGAGCAAACAGGATTAGATACCCCAGTA
+
GGGGGGGGGGFFGGGGGGGGGGGGGGGGGGGGGGGGGGGGGGGGGGGGGGGGGGGGGGGGGGGGGGFGFGGGGGGGGGGGGGGGGGGGGGGGGGGGGGGGEGGGGFEGGGGGCFFFGGGGGGGGGGGGGGGEGGGGGGGGGGGGGGGGGGGGGGGGGGGGGGGGGDGGGGGGGGGGGGGGGGGGGGGGGGGGGGGGGGGGGGGGCDGGGG=EGGGDEGGFGFDFF?F4FFFFGGFFDFFF
@M00200:207:000000000-ALC1F:1:1101:21848:6523 1:N:0:5
ATTGGGTTTAAAGGGCTCGTAGGCGGTTTGTTGCGTCGGGAGTGAAAACCCAGGGCTTAACTCTGGGCTTGCTTCCGATACGGGCTGACTAGAGGTATGCAGGGGAGAACGGAATTCCTGGTGTAGCGGTGAAATGCGCAGATATCAGGAGGAACACCGGTGGCGAAGGCGGTTCTCTGGGCATTACCTGACGCTCAGGCGCGAAAGCTAGGGGAGCGAACAGGATTAGATACCCTAGTA
+
GFGGGGGGGGGGGGGD@FGGGGGGGGGGGEGGAFGGGEGC:FGGGGGGGGGGC@FGGEGGGCEGGGGFFFGGG?C,CFGGG=FDC:@FGGFCG,,EFG<,5C@:F74?<E:CGGG@5AFF@FFGGGGGGGGGGGGGGC@FGGFGGC=F7<FFGG:FFG7:F@EGGGEGDGGGGGGGGG96C*@FG79+ACFGDGDEG?ECCDDGGGGGF9CFG:DCEDGGD39FFF=FFFFFCF@FFFF?
@M00200:207:000000000-ALC1F:1:1101:14971:6536 1:N:0:5
ATTGGGTTTAAAGAGCTCGTAGGCGGTTCGATAAGTCGGGTGTGAAAACTTTGGGCTCAACCCAAAGCGTGCATTCGATACTGTTGTGACTAGAGTTCGGTAGGGGAGTGGGGAATTCCTAGTGTAGCGGTGAAATGCGCAGATATTAGGAGGAACACCGGTGGCGAAGGCGCCACTCTGGGCCGAAACTGACGCTGAGGAGCGAAAGCGTGGGTAGCAAACAGGATTAGATACCCTAGTA
+
GGGGGGGGGGGGGGGGGGGGGGGGGGGGGGGGGGGGGGGGGGGGGGGGGGGGGGGGGGGGGGGGGGGGGGGGGGGGGGGGGGGGGGGGGGGGGGGGGGGGGGGGGGGGGGGGGGGGGGGGGGFFGGGGGGEDGGGGGGGGGGGGGGGGGFFGGGGGGGGGGGGGGGGGGGGGGGGGFGFGGGGGGGGGGGGGGGGGGGGGGGGGGGGGGGGGGGGGFGGGGFGFFFFFFFFFFGFFFF>FF
@M00200:207:000000000-ALC1F:1:1101:23828:6554 1:N:0:5
ATTGGGCTTAAAGAGCTCGTAGGCGGTTCAGTAAGTCGGGTGTGAAAACTCAGGGCTCAACCCTGAGCGGCCACCCGATACTGCTGTGACTTGAGTCCGGTAGGGGAGTGGGGAATTCCTGGTGTAGCGGTGAAATGCGCAGATATCAGGAGGAACACCGGTGGCGAAGGCGCCACTCTGGGCCGAGACTGACGCTGAGGAGCGAAAGCGTGGGTAGCAAACAGGATTAGATACCCCTGTA
+
GGGGGGGGGGGGGGGGGGGGDGGGGGGGGGGGGGGGGGGGGGGGGGGGGGGGGGGGGGGGGGGGGFGGGGGGGGGGGGGGGG9FFGGCFGGGGGFGGGGGGGGGGGCGGGGGGGDDGGGGGGGGFGGGGGGDGGFGFGGGGGGGFGGGGGGGGGGGGGGGGGGGGGGGGGGGGGGGGGGGGGGGGEDEEFGGGGGGGGGGFGGGGGDDGGGGGGG>DG=FGFGFFFFFFFFFGFFFFFFF=
@M00200:207:000000000-ALC1F:1:1101:25724:6603 1:N:0:5
ATTGGGTTTAAAGGGCGCGTAGGCGGCCATCTAAGTCAGACGTGAAATCCCCCGGCTTAACCTGGGAACTGCGTCTGATACTGGACGGCTCGAGTTTGGGAGAGGGATGTGGAATTCCAGGTGTAGCGGTGAAATGCGTAGATATCTGGAGGAACACCGGTGGCGAAGGCGGCATCCTGGACCGGAATTGACACTGAGGAGCGAAAGCCAGGGGAGCAAACGGGATTAGATACCCCAGTA
+
GGGGGGGGGGGGGGGGGGGGGGGGGGGGGGGGGGGGGGGGGGGGGGGGGGGGGGGGGGGGGGGGGGGGGGGGGGGGGGGGGGGGGGGGGGGGGGGGGGGGFEGGGGGGGGGGGGGGGGGGGGGGGGGGGGGGGGGGGGGGGGGGGGGGGGGGGGGGGGGDFGGGDGGGGGGGGGGGGGGGGGGGGDEGGGGGGGGGGGGGGGGGGC>DGGGGDDDGFGGGC3C>@EFFFFFFGFFFFFFF
@M00200:207:000000000-ALC1F:1:1101:16035:6620 1:N:0:5
ATTGGGCTTAAAGGGCGCGTAGGCGGGCCGGCCGGTCGGAGGTGAAAGCCCCCAGCTCAACTGGGGAAGGGCCTTCGATACCGCCGGCCTCGAGGGGGGTAGGGGCGTGCGGAACTTCCGGTGGAGCGGTGAAATGCGTAGATATCGGAAGGAACACCGGTGGCGAAGGCGGCACGCTGGGCCCTCCCTGACGCTGAGGCGCGAAAGCCAGGGGAGCGAACGGGATTAGATACCCCGGTA
+
GGGGGGGGGGGGGGGGGGGGGGGGGGGGGGGGGGGGGGGGGGGGGGGGGGGGGGGGGGGGGGGGGGGGGGGGGGGGGGGGGGGGGGGGGGGGGGGGGGGGGGGGGGGGGGGGGGGGGGGGGGGGGGGGGGGGGGGGGGGGGGGGGGGGGGGGGGGGGGGGGGGGGGGGGGGGGGGGGGGGGGGGGGEGGGGGGGGGGGGGGGGGGGGGGGGGDGGGFGGGGFGFBFFFFFFFGGFFE@FE
@M00200:207:000000000-ALC1F:1:1101:18103:6629 1:N:0:5
ATTGGGCTTAAAGCGCACGTAGGCGGACTCTTAAGTCGGTGGTGAAATCCTGGAGCTCAACTCCAGAACTGCCTTCGATACTGGGAGTCTCGAGTTCGGGAGAGGTGAGTGGAACTGCGAGTGTAGAGGTGAAATTCGTAGATATTCGCAAGAACACCAGTGGCGAAGGCGGCTCACTGGCCCGATACTGACGCTGAGGTGCGAAAGCGTGGGGAGCAAACAGGATTAGATACCCCAGTA
+
GGGGGGGGGGGGGGGGGGGGGGGGGGGGGGGGGGGGGGGGGGGGGGGGGGGGGGGGGGGGGGGGGGGGGGGGGGGGGGGGGGGGGGGGGGGGGGGGGGGGGGGGGGGGGGGGGGGGGGGGGGGGGGGGGGGGGGGGGGGGGGGGGGGGGGGGGGGGGGGGGGGGGGGGGGGGGGGGGGGGGGGGGGGGGGCGGGGGGGGGFGGGDGGGDGGGDDCDDGFCFFDFFFFFF69@GFFFFF@6
@M00200:207:000000000-ALC1F:1:1101:22923:6631 1:N:0:5
ATTGGGTGTAAAGGGCGCGTAGGCGGGCTGTCAAGTCTGGGGTGAAATGCCGCGGCTCAACCGTGGAACTGCCTTAGATACTGACGGCCTCGAGGGAGGTAGGGGCGTGCGGAACTGTAGGTGGAGCGGTGAAATGCGTTGATATCTACAGGAACTCCGGTGGCGAAAGCGGCGCGCTGGACCTCTTCTGACGCTGAGGCGCGAAAGCTAGGGGAGCAAACGGGATTAGATACCCCCGTA
+
GGGGGGGGGGGGGGGGGGGGGGGGGGGGGGGGGGGGGGGGGGGGGGGGGGGGGGGGGGGGGGGGGGGGGGGGGGGGGGGGGGGGGGGGGGGGEGGGFGGGGGGGGGGGGGGGGGGGGGGGFGGGGGGGGGGGGGGGGGGGGGGGGGGGGGGGGGGGGGDGGGGGGGGGGGGGGGGGGGGGGGGGGGGGGGGGGGGGGGCFDGGEGGGGGGGGGC)<DG<FGFGEFFF?@FFFGGFFFFFF
@M00200:207:000000000-ALC1F:1:1101:16115:6638 1:N:0:5
ATTGGGTTTAAAGAGCGTGTAGGCGGCCAGATAGGTCGGTTGTAAAAACTGGAGGCTTAACCTTCAGACGTCGACCGAAACCATCTGGCTAGAGTCCGGAAGAGGAGAATGGAATTCCTGGTGTAGCGGTGAAATGCGCAGATATCAGGAAGAACACCCGTGGCGAAGGCGGCTCTCTGGGACGGTACTGACGCTGAGACGCGAAAGCGTGGGGAGCGAACAGGATTAGATACCCGAGTA
+
GGGGGGGGGGGGGGGGGGGGGGGGGGGGGGGGGGGGGGGGGGGGGGGGGGGGFGGGGGGGGGGGGGGGGGGGGGGGGGGGGGGGGGGGGGGGGGGGGGGEGGGGGGGFGGGGGGGGGGGGGGGGGGGGGGGGGGGGGGGGGGGGGGGGGFGGGGGGGGGGGGGGEGGGGGGGGGGGGGGGGGGGGGGGGGGGGGGGGGGGGGGG*>DGGGGGGGGDFGGDG@FFFF=FFFFFGGFF>EFF
@M00200:207:000000000-ALC1F:1:1101:9618:6661 1:N:0:5
ATTGGGCTTAAAGGGTGCGTAGGTGGTCGGGTAAGTCTCATGTGAAATCTCCAAGCTTAACTTGGAAATGGCATGGGATACTATTCGGCTAGAGGATTGGAGGGGGGACTGGAATTCCCGGTGTAGCAGTGAAATGCGTAGATATCGGGAGGAACACCAGTGGCGAAGGCGAGTCCCTGGACAATTCCTGACGCTGAGGCACGAAAGCTAGGGGAGCAAACAGGATTAGATACCCTAGTA
+
GGGGGGGGGGGGGGGGGGGGGGGGGGGGGGGGGGGGGGGGGGGGGGGGGGGGGGGGGGGGGGGGGGGGGGGGGGGGGGGGGGGGGGGGGGGGGGGGGGGGGGGGGGGGGGGGGGGGGGGGGGGGGGGGGGGGGGGGGGGGGGGGGGGGGGGGGGGGGGGGGGGGGGGGGGDGGGGGGGGGGGG5CCFGGGGGGGGGGGGGGGGGGGGGGGGGGGGD>CCDGFGFFFFF6?@FGGFFFFF*
@M00200:207:000000000-ALC1F:1:1101:16300:6666 1:N:0:5
ACTGGGTATAAAGGGTGCGTAGGAGGGCAGGTAAGTCAGTGGTGAAATCTCCGAGCTTAACTTGGAAACTGCCGTTGATACTATCTGTCTTGAATATTGTGGAGGTGAGCGGATTATGTCATGTAGCGGTGAAATGCTTAGATATGACATAGAACACCAATTGCGAAGGCAGCTCGCTACACATATATTGACTCTGAGGCACGAAAGCGTGGGGATCAAACAGGATTAGATACCCCAGTATGAT
+
GGGGGGGGGGGGGGGGGGGGGGGEGGGGGGGGGGGGGGGGGGGGGGGGGGGGGGGGGGFGGGGGGGGGGGGGGGGGGGGGGGGGGGGGGGGGGGGDGGGGGGGFGGGGGGGGGGGGGFGGGGGGGFGDFGDGGGGGGGGGGGGGGGGGGGGGGGGGGGGGGGGGGGGGGGGGGGGGGGGGGGGGGGGFGEGGGGGCCCCFEGDGEGGGGGGGGCCDFFGC=6*?FFFFFFFFGGFFFFFFFFE5
@M00200:207:000000000-ALC1F:1:1101:9212:6680 1:N:0:5
ATTGGGTTTAAAGCGCACGTAGGCGGTTTGGCAAGTCGGATGTGAAATCCCGAGGCTCAACCTCGGGACTGCATCCGATACTGCCCGACTAGAGGTAGGTAGGGGAGATCGGAATTCCTGGTGTAGCGGTGAAATGCGCAGATATCAGGAGGAACACCGGTGGCGAAGGCGGATCTCTGGGCCTTACCTGACGCTGAGGCGCGAAAGCTAGGGGAGCGAACAGGATTAGATACCCGTGTA
+
CGGGGGGGGGFGGGGGGGGGGGGGGGGGGGGGGGGGGGEGGGGFGEGGGGGGGGGGGGGGGGGGGGGGGGGGGGGGGGGGGGGGGGEFGGEGFGGGGGGGGGGGGGDGGGGGCGGGGGGGGGGGGGGGG=F@FGGGGGGDGGGGGGGGGGGGGGGGGGGDGGGGGG>GCGGGGDEFGGGGGGGGGGGGDGCGEEGEGGGGGGGGGDDFGGGFFGDCBGDDGFGFFFFFFFFFGFF@D@@F
@M00200:207:000000000-ALC1F:1:1101:15018:6681 1:N:0:5
ACTGGGTTTAAAGAGCTCGTAGGCGGTTCGGTAAGTCGGGTGTGAAAACTCTGGGCTCAACCCAGAGCCGCCACCCGATACTGCTGTGACTTGAGTTCGGTAGGGGAGCGGGGAATTCCTGGTGTAGCGGTGAAATGCGCAGATATCAGGAGGAACACCAGTGGCGAAGGCGCCGCTCTGGGCCGAGACTGACGCTGAGGAGCGAAAGCGTGGGTAGCAAACAGGATTAGATACCCGCGTA
+
GGGGGGGGGGGGGGGGGGGGGGGGGGGGGGGGGGGGGGGGGGGGGDGGGGGGGGGGGGGGGGGGGGGGGGGGGGGGGGGGGGGGGGGGGGGGGGGGGGGGFGGFGGGGGGGGGGGGGGGGGGGGGGGFGGGGGFFGGGGGGGGGGFGFFGGGGGGGGGGGGGGGGGGGGGGGGGGGEGGGGGGGGGGEGGGGGGGGGEFGCGGEECDGGGCCEGGGFGGGGFGFFFFFFFFFGGFFF@D@5
@M00200:207:000000000-ALC1F:1:1101:20203:6682 1:N:0:5
ATTGGGTTTAAAGGGCGCGTAGGCGGCCACCGCAAGTCGACTGTGAAATCTCTGGGCTTAACCCAGAACGGTCAGCCGATACTGCGGGGCTAGAGTGCAGAAGGGGCAACTGGAATTCTCGGTGTAGCGGTGAAATGCGTAGATATCGAGAGGAACACCTGCGGCGAAGGCGGGTTGCTGGGCTGACACTGACGCTGAGGCGCGAAAGCTAGGGGAGCGAACGGGATTAGATACCCCAGTA
+
GGGGGGGGGGGGGGGGGGGGGDGGGGGGGGGGGGGGGGGGGGGGGGGGGGGGGGDGGGGGGGGGGGGFGGGGGGGGGGGGGGGGGGGGGGGGGGGGGGGGGGGDEGGGGGGGGGGGGGGGGGGGGGGGGGGGGGFFGGGGGGGGGGGGFGGCEFFGGFGFFG7BEGCEEGGDGGGGGGGGGDGGGFGEEGG7CGGEGDGGGGGGGDGGGGGGGGGGFGDGGFDDEF:?*=F?FGFFFFFF?
@M00200:207:000000000-ALC1F:1:1101:27477:6695 1:N:0:5
ATTGGGTTTAAAGCGTGCGTAGGCGGATTCGTAAGTCGAGGTTGAAATATCCGGGCTCAACTCGGGGCACGGCCTTGATACTGCGAACCTTGAGGCGAGTAGAGGGTAATGGAATTCCCGGTGTAGCGGTGAAATGCGTAGATATCGGGAGGAACACCAGTGGCGAAGGCGGTTACCTGGACTCGTTCTGACGCTGAGGCACGAAAGCTGGGGGAGCAAACGGGATTAGATACCCTAGTA
+
GGGGGG-CFGGGGGGEGGGGGGGGGGDCFGGCFFGGGGGGGGGGGGGGFFGEEEGGGGGGGGGGGGGGGCCCCGGGGGDEGGGG@+@FFGFGGGC@+8F7FFGGGGBFDGGGGGGGG<=FCFGGGGGGGGGGGGGGGGGGGFFGGFEGGEEGGGGGGGGGGGGGGGGGGGGGGG8CFGGGGGGBE:;*C?7CEGGGGGGGCGDEGGGFGFGGDGGGFGGGGECEBD???=FFGGFF47FF
@M00200:207:000000000-ALC1F:1:1101:23249:6719 1:N:0:5
ACTGGGTTTAAAGGGCTCGTAGGCGGCCAACTAAGTCATACGTGAAATCCCTCAGCTTAACTGGGGAACTGCGTGTGATACTGGATGGCTTGGATTTGGGAGAGGGATGCGGAATTCCAGGTGTAGCGGTGAAATGCGTAGATATCTGGAGGAACACCGGTGGCGAAGGCGGCATCCTGGACCAATATTGACGCTGAGGAGCGAAAGCTAGGGGAGCAAACGGGATTAGATACCCTCGTA
+
FGGGGGGGGGGGGGGGGGGGGGGGGGGGGGGGGGGGGGGGGGGGFGGGGGGGGGGGGFGGGGFGGGGGGGGGGGGGGGGFGGGGGGGGGGGDGGGGGGGGGGGGGGGGGGGGGGGGGFGGGFFGGGFGGGGGFGGGFGGGGGGGFGGGGGGGEGGGGGGGGGGGGGGGGGGGGGGGGGGGGGFGGGFGGCGGGDGGGGGGGGGGGGGGGGGDFGDDEGGGGFGFFEF4?FFFGGF=FFFF
@M00200:207:000000000-ALC1F:1:1101:17259:6730 1:N:0:5
ATTGGGTTTAAAGCGCGTGTAGGCGGCTTGGCAAGTCGGATGTGAAATCCCCGGGCTCAACCCGGGAACTGCATCCGAAACTGCTTCGCTAGAGTCTCGGAGAGGAAGGCAGAATTCCCAGTGTAGGGGTGAAATCCGTAGATACTGGGAGGAATACCGGCAGCGAAGGCGGCCTTCTGGACGATGACTGACGCTGAGACGCGAAAGCGTGGGGAGCAAACAGGATTAGATACCCGGGTA
+
GGGGGGGGGGGGGGGGGGGGGGGGGGGGGGGGGGGGGGGGGGGGGGGGGFGGGGGGGGGGGGGGGGGDGGGGGGGGGGGGGGGGGGGGGGEEGGGGGGGGCGCFGGGGGGGGGGGGGGGGGFGGGGGGGGGGGGGGGGGCCGGGGGGGCGGGGGGGGFGGGGGGGGGDCFGGEGGGGGGGGGGGGGFGGGGGGGGGGGGGDDGGGGGGGGGGGGGGFGGGGFGF@FF?44@FGGFFF)7:
@M00200:207:000000000-ALC1F:1:1101:3930:6780 1:N:0:5
ATTGGGTATAAAGGGCGCGTAGGCGGTGCGGTAAGTCACCTGTGAAACCTCTGGGCTCAACTCAGAGCCTGCAGGCGAAACTGCCGTGCTGGAGTGTGGGAGAGGTGCGTGGAATTCCCGGTGTAGCGGTGAAATGCGTAGATATCGGGAGGAACACCTGTGGCGAAAGCGGCGCACTGGACCACAACTGACGCTGAGGCGCGAAAGCTAGGGGAGCAAACAGGATTAGATACCCGAGTA
+
GGGGGGGGGDD<FEEGGGGGGGGGGGGDGGCGGGGGGGGGGGGGGFFGGGGGFGDGGGGGGGGGGGGGGGGGGGGGGGEGGGGGFGGGEGGGGGGGGGGGGGCGGF<FGGGGDGGGGGGGGGGGGGGGGGGGFGGGGGEGGGGGGGGGGGGGEGGCFGGGGGGGGGGECCCGGGGEGGGGGF6CGGFGGGGGGGGGEGGGGGGDGGDGGGGGGGGGFDDFGFGFFFFFFFFFGGFD>EF>
@M00200:207:000000000-ALC1F:1:1101:10352:6789 1:N:0:5
ACTGGGTATAAAGCGTGTGTAGGCGGTCGAGTAAGTCGGGTGTGAAAGCCCAGGGCTCAACCCTGGAAGTGCACTCGATACTGCCCGGCTAGAGTACTGGAGAGGTTGGTGGAATTCTCGGTGCAGAGGTGAAATTCGTAGACATCGAGAGGAACACCGGTGGCGAAGGCGGCCAACTGGACAGATACTGACGCTGAGACACGAAAGCGTGGGGAGCAAACAGGATTAGATACCCCAGTA
+
CF<F8EFGDCFFDF:@F@CF<EAF+@87C++C6E@<6,@BC:6CFC6EFE,,C@@F,D,C,EF8F7E,C=,CFEEDF86CCF,F8FF7FEDFFGFFGGGF,,BC7B<B+8BFD,CBAFFEFGG+,C<CEF7A>F@<FDG:A=,8FFE?+=:FGGGF8FE7CECGEG5>BFDGG*1=CEC?C8?GFGFCF+:CCEGGE8EGF4*2:<)*:*//7<35>3F7C45)8)196?49DG)<3577
@M00200:207:000000000-ALC1F:1:1101:10835:6789 1:N:0:5
ACTGGGTGTAAAGGGCGCGTAGGCGGTGCGGTGCGGTTCCGGTGAAATCCCTCGGCCCAACCGAGGAACAGCCGGGGCAACGGCCGCGCTCGACGGCATCAGGGGACAGTGGAACTCCCGGTGGAGCGGTGAAATGCGTAGATATCGGGAGGAACGCCGGTGGCGAAAGCGACTGTCTGGGGTGCCTGTGACGCTGAGGCGCGAAAGCCAGGGGATCAAACGGGATTAGATACCCCAGTA
+
GFGGGGGGGGGGGDE@EGGFGGGGGGEGCCGB:FG@CC@E@FGGGGGGGGG,=FGG:=FGG==>EGGG8DFGF774F@EGGE:FCC7FGG@FGFCG+8BFGGFGGDC:EGGGGGFGGGE>FGGGGGGGGGGGGGGGGGGGGGGGGF:FGGGGGGGGGGGCEEGGGGGCEG8;EE*CCFGGGGE58FFCGGGGGGGDG*AFEGGGGGGGGCGGGDGDFGGGGEGFFFFFFFFFGGFFEBFF
@M00200:207:000000000-ALC1F:1:1101:4581:6793 1:N:0:5
ATTGGGTGTAAAGGGCGCGTAGGCGGGGTCGGAAGTCGGGTGTGAAAGCCCCGGGCTCAACCCGGGAACGGCGCTCGAGACTCCGGCTCTTGAGTCCCGGAGAGGCGGGTGGAATTCCTGGTGTAGCGGTGAAATGTGTAGAGATCAGGAGGAACACCGGTGGCGTAGGCGGCCCGCTGGACGGAGACTGACGCTGAGGTGCGAAAGCGTGGGGAGCAAACGGGATTAGATACCCTCGTA
+
GGGGGGGGGGGGGGGGGGGGGGGGGGGGGGGGGGGGGGGGGGGGGGGGGGGGGGGGGGGGGGGGGGGGGGGGGGGGGGGGGGGGGGGGGGGGGGGGGGGGGGGCFGGGGG:F<EEF:FCEGFG7<CC<C<E@GGFGGGC99A@CCFFFGFGGDGFFGGEEGGGGGEG?EGCDDEGGD*:CCCGGEG8CCF68CC*AEGGCFD<C=D5<C5CEED57<CFG::CDD3<6@B470C?4>)7.
@M00200:207:000000000-ALC1F:1:1101:4787:6801 1:N:0:5
ACTGGTGTAAAGGGCGCGTAGGCGGCGCGACAAGGCGGCGGTGAAAGTCCGGGGCTCAACCCCGGATCGGCCGTGGCGACTGTCGCGCTGGAGCACAGTAGAGGCGGGTGGAATTCCGGGTGTAGCGGTGGAATGCGTAGAGATCCGGAAGAACACCGGTGGCGAAGGCGGCCCGCTGGGCTGTGGCTGACGCTGAGGCGCGACAGCGTGGGGGGCAAACAGGATTAGATACCCTAGTAAGATT
+
GGGGGGGGGGGGGGGGGGGGGGGGGGGGGGGGGGGGGGGGGGGGGGGGGGGGGGGGGGGGGGGGGGGGGGGGGGGGGGGGGGGGGGGGGGGGGGGGGGGGGGGGGGGGGDGCFDGFGGGGCECFGDGGEGGCEEFEEGE5C?FGGGGGDE>CGCC>ECGCDE>E8>>EEGE>EEGDECDECCGF6C8@EEGGCCDCFG5EGG3CCDGGC5EGG)11<CD<C:F>?FFFBFFFGGFF49=FFF9)
@M00200:207:000000000-ALC1F:1:1101:16607:6824 1:N:0:5
ATTGGGCTTAAAGGGCGCGTAGGCGGCGATGTAAGTCAGGCGTGAAAGCCCCGGGCTCAACCTGGGAACGGCGCTTGATACTGCGTTGCTTGAGGACGGGAGAGGATGGTGGAATTCCCAGTGTAGAGGTGAAATTCGTAGATATTGGGAAGAACACCGGTGGCGAAGGCGGCCATCTGGACCGTTTCTGACGCTGAGGCGCGAAAGCGTGGGGAGCAAACAGGATTAGATACCCGCGTA
+
GGGGGGGGGGGGGGGGGGGGGGGGGGGGGGGGGGGGGGGGGGGGGGGGGGGGGGGGGGGGGGGGGGGGGGGGGGGGGGGGGGGGGGGGGGGGFGGGGGGGGGGGGGGGGGGGGGGGGGGGGGGGGGGGGGGGGGGGGGGGGEGGGGGFGGGGGGGGGGGGGDGGGGGGGGGGGGGGGGGGGGGGGGGGGGGGGGGGGGGGGGGGGGGFGGDGGGGGFGGFC@GFFFFFFF4FGGFFF:>:
@M00200:207:000000000-ALC1F:1:1101:22042:6829 1:N:0:5
ATTGGGCTTAAAGGGTGCGTAGGTGGGCAGGTAAGTCAGTGGTGAAATCCCCGGGCTCAACCCGGGAACTGCGTCCGATACTGACAGGCTCGAATCCGGGAGAGGGATGTGGAATTCCAGGTGTAGCGGTGAAATGCGTAGATATCTGGAGGAACACCGGTGGCGAAGGCGGCATCCTGGACCGGCATTGACGCTGAGGCGCGAAAGCCAGGGGAGCAAACGGGATTAGATACCCCTGTA
+
GGGGGGGGGGGGGGGGGGGGGGGGGGGGGGGGGGGGGGGGGGGGGGGGGGGGGGGGGGGGGGGGGGGGGGGGGGGGGGGGGGGGGGGGGGGGGGGGGGGGGGEGGGGGGGGGGGGGGGGGGGGGGGGGGGGGGGGGGGGGGGGGGGGGGGGGGGGGGGGGGGGGGGGGGGGGGGGGGGGGGGGGGGGGGGGGGGGGGGGGGGGGGGGGGGGGEDDGFGGGGFGFFFFFFFFFGGFFFFFF
@M00200:207:000000000-ALC1F:1:1101:3733:6835 1:N:0:5
ACTGGGCGTAAAGAGCTTGTAGGCGGTTTGTCGCGTCTGCTGTGAAAATCCGGGGCTCAACTCCGGACTTGCAGTGGGTACGGGCAGGCTAGAGTGTGGTAGGGGAGACTGGAATTCCTGGTGTAGCGGTGGAATGCGCAGATATCAGGAGGAACACCGATGGCGAAGGCAGGTCTCTGGGCCACTACTGACGCTGAGAAGCGAAAGCATGGGGAGCGAACAGGATTAGATACCCTAGTA
+
GGGGGGGGGGGGGGGGGGGGGGGGGGGGGGGGGGGGGGGGGGGGGGGGGGGGGGGGGGGGGGGGGGGGGGGGGGGGGGGGGGGGGGGGGGGGGGGGGGGGGGGGGGGGGGGGGGGGGGGGGGGGGGGGGGGGGGGGGGGGGDGGGGGGGGGGGGGGGGGGGGGGGGGGGGGGGGGGGGGGGGGGGGGGGFCGGGGGGGFGGGGGGGGGGGGGGGGGFGGGGFGFFFFFFFFFGDFFFFFF
@M00200:207:000000000-ALC1F:1:1101:22846:6838 1:N:0:5
ACTGGGTTTAAAGGGCGTGTAGGCGGCTGAATAAGTGGGGTGTTAAATCCCCCGGCTCAACCGGGGAACTGCACTTCATACTGTTCAGCTCGGGTACAGCAGAGGAGACTGGAATTCCCGGTGTAGCGGTGAAATGCGTAGATATCGGGAGGAACACCAGTGGCGAAGGCGAGTCTCTGGGCTGATACCGACGCTGAGGCGCGAAAGCCAGGGGAGCAAACGGGATTAGATACCCGTGTA
+
GGGGGGGGGGGGGGGGGGGGGGGGGGGGGGGGGGGGGGGGGGGGGGGGGFGGGGGGGGGGGGGGGGGGGGGGGGGGGGGGGGGGGGGGGGGGGGGGGGGGGGGGGGGGGGGGGGGGGGGDDGGGGGGGGGGGGGGGGGGGGGGGGGGGGGGGGGGGGGGGGGGGGGGGGGGGGGGGGGGGGGGGGGGGGGGGGGGGGGFGGGGGGDGFFGGGGG3CDGGGGFDFFFFFFFFFGGF@FFF@
@M00200:207:000000000-ALC1F:1:1101:20730:6839 1:N:0:5
ATTGGGTTTAAAGAGCTCGTAGGCGGTTTGTTGCGTCGGCTGTGAAAACTTCACGCTTAACGTGGAGCCTGCAGTCGATACGGGCAGACTTGAGTTCGGCAGGGGAGACTGGAATTCCTGGTGTAGCGGTGAAATGCGCAGATATCAGGAGGAACACCGGTGGCGAAGGCGGCCCCCTGGTTGGATACTGACGCTGAGACGCGAAAGCGTGGGGAGCAAACAGGATTAGATACCCTAGTA
+
GGGGGGGGGGGGGGGGGGGGGGGGGGGGGGGGGGGGGGGGGGGGGGGGGGGGGGGGGGGGGGGGGGGGGGGGGGGGGGGGGGGGGGGGGGGGGGGGGGGGGGGGGGGGGGGGGGGGGGGGGGGGGGGGGGGGGGGGGGGGGGGGGGGGGGGGGGGGGGGGGGGGGGGGGGGGGGGGGGGGGGGGGGGGGGGGGGGGGGGGGGGGGGGGGGGGGGGGFGGGGFGFFFFFFFFFGGFFFFFF
@M00200:207:000000000-ALC1F:1:1101:19264:6889 1:N:0:5
ACTGGGTATAAAGCGCGTGTAGGCGGCCCGGCACGTCCGTCGCTGAAAGCCCCCGGCTCAACCGGGGAAGGGGCGCGGATACGACCGGGCTGGAGCGAGGTAGGGGGCGCCGGAACTGCCGGTGGAGCGGTGAAATGCGTTGAGATCGGCAGGAACGCCCGTGGCGAAAGCGGGCGCCTGGACCTCCGCTGACGCTGAGACGCGAAAGCCAGGGGAGCGAACGGGATTAGATACCCGCGTA
+
GGFGGGGCGGCCGGGGGGGEGACFGDGGGGGGEGGFEFGGGCGGGDF9FGFGGGEGGEE5FGEFGDG7FFGE+FGGGGEG@E<DFGGGGGC>*>FFG*FGCGGGE@FGGGGBF*=FGG9FC8:ECF@EEGE>8@FFGGGGGGFGF9C8AEEEGC8EG>EGGG>EE>C>CE6EEGC>8CGGC*;CF</?CEGCFDDEGEFCGGGGDGDGCC=8CC)CEGGDDDDFEFDF4?6FGFFF3BD:>
@M00200:207:000000000-ALC1F:1:1101:13910:6893 1:N:0:5
ATTGGGTATAAAGCGTGTGTAGGCGGAAGCGTAAGTGCCTTGTGAAATCCCACGGCTCAACCGTGGAACTGCTGGGCATACTGCGTTTCTTGAGCCAGCCAGGGGTCGTCGGAACAAACGGTGGAGCGGTGAAATGCGTAGATATCGTTTGGAACGCCAAAGGCGAAAGCAGACGACTGGGGCTGAGCTGACGCTGAGACACGAAAGCCAGGGGAGCAAACGGGATTAGATACCCGTGTA
+
GGGGGGGGGGGGGGGFG@DGGGGGGG:FFGGGGGGGGGGGGGGFGGGGGGGGGGGGGGFGGGGCGGGGGGGGGGFGGGGGGGGGGGGGGGGGGG<FGGGGGGGGGFGF@DFGGGGFFG<CFFGGFGGGGGGGGGGGGGGEDEGGGGECFFGGGGGGGGGG?<EGGGD7EGGGDGCEGGGDGCGGGGGGGGGGCE5CEGGGGGGGEDGGGGGGEGGGF3<FGFGFEFF6FFFFFGFF>3FF
@M00200:207:000000000-ALC1F:1:1101:18516:6900 1:N:0:5
ACTGGGTGTAAAGGGTGCGTAGGCGGGTCTTTAAGTCAGGGGTGAAATCCTGGAGCTCAACTCCAGAACTGCCTTTGATACTGAAGATCTTGAGTTCGGGAGAGGTGAGTGGAACTGCGAGTGTAGAGGTGAAATTCGTAGATATTCGCAAGAACACCAGTGGCGAAGGCGGCTCACTGGCCCGATACTGACGCTGAGGCACGAAAGCGTGGGGAGCAAACAGGATTAGATACCCCAGTA
+
GDGGGGGGGGGGGGGFGGGGGGGGGGECCFGGGGGGCGGG8FGGGGGGFGG9FCFGGGGGGGCAEG9EFGGGGGGGFGEFGGGFGGDGGGGGGGGFG@FGGGGGGEFGGGGGGGFGFGEGGGGGGGGGGGGGGGGGGGGGGGFGGGGGFGGGGGGGGGGGGGGGGGGGGGGCCEGFGGGGGG=E=*?GGGGGCDGGGGGG=FDCCDGGGGGGGGGGFGFFGFGFFFFF@FFFGGF>.7FF
@M00200:207:000000000-ALC1F:1:1101:13861:6901 1:N:0:5
ATTGGGCTTAAAGGGCGCGTAGGCGGCTTGGCAAGTGGATGGTGAAATCCCTCGGCTTAACCGAGGAACTGCCATCCAGACTGCTTTGCTTGAGGCCGGGAGAGGTGAGTGGAATTCCCAGTGTAGCGGTGAAATGCGTAGATATTGGGAGGAACACCAGTGGCGAAGGCGGCTCACTGGACCGGTTCTGACGCTGAGGCGCGAAAGCGTGGGGAGCAAACGGGATTAGATACCCTCGTA
+
FGGGGGGGGGGGGGGGGGGGGGGGGGGGGGGGGFGGGGGGFGGGGGGGGGGFGGGGGGGGGGGGGGGGGGGGGGGFGGGGGGGGGFGGGGGGGGGGGGGGGGGGGFFGGGGGGGGGGGGGGGGGGGGGGEEGGGGGGGGGGGGGGGGGGGGGGGGGGGGGGGGGGDEGGGGGDGGDGGGGFGGGG=CGGGGGGGDGGGF5EGGEEGGGGGEGGGGGFGGGGFGFFEFF@FFFGGFFFE>B
@M00200:207:000000000-ALC1F:1:1101:14447:6914 1:N:0:5
ATTGGGCTTAAAGGGCTCGTAGGCGGTTTGTCGCGTCGGGAGTGAAAACCTCGGGCTTAACTCGGGGCTTGCTTTCGATACGGGCAGACTGGAGGTATGCAGGGGAGAACGGAATTCCTGGTGTAGCGGTGAAATGCGCAGATATCAGGAGGAACACCGGTGGCGAAGGCGGTTCTCTGGGCATTACCTGACGCTGAGGAGCGAAAGTGTGGGGAGCGAACAGGATTAGATACCCTGGTA
+
DFFGFAFGGDFGGGGGGDBF;FF@FE@@FGDGCFGGGF:FEGFGGF@FGGEFGDGGGGCFGAFGGCCGGGGGGGGGGFGCCF@=FBFFEGG=?FDGGGFGEE8CF:+=<FEDCEFFFFCFGGGGGGGG>@F+@DFGF7FFE:AFFGAFF7CFEFFGFGGGGCEGC:EC8CEGGGC2<FCECEEFFGGCCGGFGGGD=CCCC3D7CDD>CFD55<*7<<<DD>FFF6==?FFF>FF=F5<9
@M00200:207:000000000-ALC1F:1:1101:12141:6957 1:N:0:5
ACTGGGTGTAAAGGGCTCGTAGGCGGTTTGTCGCGTCGGGAGTGAAAACCATGAGCTTAACTCATGGCTTGCTTTCGATACGGGCAGACTGGAGGTATGCAGGGGAGAACGGAATTCCTGGTGTAGCGGTGAAATGCGCAGATATCAGGAGGAACACCGGTGGCGAAGGCGGTTCTCTGGGCATTACCTGACGCTGAGGAGCGAAAGTGTGGGGAGCGAACAGGATTAGATACCCTCGTAAGA
+
GGGGGGFGGGGGGGGGGGGGGGGGGGGGGGGGGGGGGGGGGGGGGGGGGGGGGGGGGGGGGGGGGGGGGGGGGGGGGGGGGGGEFGGGGGGGGFGGGGGGGGGGGGGGGGGGGGGGGGGGGGGGGGGGGGGGGGGGGGGGGGGGGGGGGGGGGGGGGGGGGGGGGGGGGGGGGGGGGGGGGGGCGGFGGGGGGDDGGGGFGGGGGGG>?CGGGGGDEGGGGFGFFFFFF?@FGGFFFFFFFFA
@M00200:207:000000000-ALC1F:1:1101:3764:6976 1:N:0:5
ATTGGGTTTAAAGCGCGTGTAGGTGGGGGAGCAAGTCCGGTGGGAAAGCCCGCGGCTCAACCGCGGAAGGACGCTGGAAACTGCTCTTCTTGAGGGTGATAGAGGGAAGTGGAATTGCTGGTGTAGCGGTGAAATGCGTAGATATCAGCAGGAACACCCGTGGCGAAGGCGGCTTCCTGGATCACCCCTGACGCTGAGACGCGAAAGCGTGGGGAGCGAACGGGATTAGATACCCTAGTA
+
GGGGGGGGGGGGGGGGGGGGGGGGGGGGGGGGGGGGGGGGGGGGGGGGGGGGGGGGGGGGGGGGGGEGGGGGGGGGGGGGGGGGGGGGGGGGGGGGGGGGGGGGGGGGGGGGGGGGGGGGGGGGGGGGGGGGGGGGGGGGGGGGGGGGGGGGGGGGGGGDGFEGGGGGGGGGGGGGGGGGGGGGGGGGGGGGGGGGGFFGGGGEGGGGGGGGGGGGFGGGGFGFBBFFFFFFGGFFFFFF
@M00200:207:000000000-ALC1F:1:1101:15768:6991 1:N:0:5
ATTGGGTTTAAAGGGTGCGTAGGTGGTGAGGTAAGTCGGATGTGAAATCTCCGAGCTCAACTCGGAAATGGCATTGGAAACTACCTTGCTAGAGGATTGGAGGGGAGACTGGAATGCTTGGTGTAGCAGTGAAATGCGTAGATATCAAGCGGAACACCAGTGGCGAAGGCGAGTCTCTGGACAACACCTGACACTGAGGCACGAAAGCCAAGGGAGCAAACAGGATTAGATACCCTAGTA
+
GGGGGGGGGGGGGGGGGGGGGGGGGGGGGGGGGGGGGGGGGGGGGGGGGGGGGGGGGGGGGGGGGGGGGGGGGGGGGGGGGGGGGGGGGGGGGGGGGGGGGGGGGGGGGGGGGGGGGGGGGGGGGGGGGGGGGGGGGGGGGGGGGGGGGGGGGGGGGGGGGGGGGGGGGGGGGGGGGGGGGGGGGGGGGGGGGGGGGGGGGGGGGGGGGGGGFGGGFGGGGFGFFFFFFFFFGFFFFFFF
@M00200:207:000000000-ALC1F:1:1101:6828:7002 1:N:0:5
ATTGGGTTTAAAGGGCGCGTAGGCGGCGGCGTAAGTTGGAAGTGAAATCCCATCGGCTCAACCGTGGAATTGCTCCCAGTACTGCGTCGCTCGAGGGGGATAGGGGTCTGCGGAACTACCGGTGGAGCGGTGAAATGCGTTGATATCGATAGGAACTCCGGTGGCGAAGGCGGCATACTGGTCCACTTCTGACGCTGAGGCGCGAAAGCCAGGGGAGCAAACGGGATTAGATACCCCGGTA
+
EFEFGG;CFGFGFAF>@FCFGC7FGGGCCECGG7FFFGGG9=FFEEFFGCGCFGGGGGDGGG8FBFGEFEFFGGFCEF=FFFFFFG@:@E+BFCCEEEGGGGGGGGCFCFGEGGGGGEGDGCC@C*>FFGFGG:<@FGEGEGG9<<FF<<:FCAFGGF@EGGCCCEGEGGGGGGEGEGGG?FCEFFFCCCE+<CCCCEFF=/>CEGGGG6CFGGGD@CFGFFG:>)7@FF*=>FFFFFBD5
@M00200:207:000000000-ALC1F:1:1101:23185:7003 1:N:0:5
ATTGGGCTTAAAGGGTGCGCAGGCGGATATGTAAGTCAGTGGTGAAATCTTTGGGCTTAACCCGAAAATTGCCATTGATACTATATATCTTGAATGCTGTGGAGGTAAGCGGAATATGTCATGTAGCGGTGAAATGCTTAGATATGACATAGAACACCTATTGCGAAGGCAGCTTACTACGCAGATATTGACGCTCATGCACGAAAGCGTGGGGATCAAACAGGATTAGATACCCGCGTA
+
F<FGGG-CEEGGGGGGGGGGGGGGGGEGGGGGGGFGGGCEFGGGGGGGGGGGGGGGG,CFGG<FC@EFFGGGE@FGGGGGGGGGGGFFGGGGGGGGGAEFCGGGG@GDA9FEGGGGGCFG9FGFGGGGGGGDFGFGCEFGGGGGGGGE:BEFGGGGGGFGGFGGGCGEGFFG6F,@ECFFE>@CCFDG7=CDGCDCEGFG9;CEGDDDCEEEC4C<FGGGGFGFFFFFFCFFGDAB3BE>
@M00200:207:000000000-ALC1F:1:1101:18149:7035 1:N:0:5
ATTGGGTTTAAAGGGCGCGTAGGCGGGATGGCAAGTCGGTCGTGAAATCCTTCGGCCCAACCGAAGAACGTCGATCGATACTGCTGTCCTAGAGGATTGCAGAGGAGACTGGAATTCCCGGTGTAGCGGTGAAATGTGTAGAGATCGGGAGGAACACCGGTGGCGAAGGCGGGTCTCTGGGCAATTCCTGACGCTGAGGCGCGAAAGCGTGGGGAGCAAACGGGATTAGATACCCCTGTA
+
GGGGGGGGGGGGGGGGGGGGGGGGGGGGGGGGGGGGGGGGGGGGGGGGGGGGGGGGGGGGGGGGGGDGGGGGGGGGGGGGGGGGGGGGGGGGGGGGGGGGGGGGGGGGGGGGGGGGGGGGGGGGGGGGGGGGGGGGGGGGFGFGGGGGGGGGGGGGGGGGGEGGGGGGGGGGGGGGGGGGFGGGGGGGGGCFEGGGGGGGGGGGGGGGGGGGGGGGFGGGGFGFFFFFFFFFGGFFFFFF
@M00200:207:000000000-ALC1F:1:1101:23158:7041 1:N:0:5
ATTGGGTTTAAAGGGTGCGTAGGTGGCGTGGTAAGTCAGATGTGAAAGCCCAGGGCTCAACCCTGGAATTGCATCCGATACTACCATGCTAGAGTACTGAAGAGGTGACTAGAATTCTCGGTGTAGCAGTGAAATGCGTAGATATCGAGAGGAATACCAAAGGCGAAGGCAGGTCACTGGGCAGTTACTGACACTGAGGCACGAAGGCTAGGGGAGCAAACGGGATTAGATACCCTCGTA
+
GGFGGGGGGGGEF<CF6;FFGGGGCFG7FFCFGGGGGGGDFGG<FGFGGGGFGGGGGGGGGGGGGGGGFGGGFDEGGGDGGGGGGGGGGGGGGGGGGFG<EGCCG<FEFGFGGGGGG<FGGGGGGGFGGGGGGFGGGGGEGGGGGGGGFGGGGGGGGGGGFGFGGGDCECF>EDFGGGGGGGGG8,EFGGGGGGGGGGFCCGGGEDGGGGG>F85CAFDDD;C4A>FFFFF6FFAF>>FE
@M00200:207:000000000-ALC1F:1:1101:4145:7061 1:N:0:5
ACTGGGTGTAAAGAGCGTGTAGGCGGCTCGGTAAGTCCGCTGTGAAAGTCCAGGGCTCAACCCTGGAATGCCGGTGGAAACTGTCGAGCTAGAGTCCGGAAGAGGCGAGTGGAATTCCTGGTGTAGCGGTGAAATGCGCAGATATCAGGAGGAACACCAATGGCGAAGGCAGCTCGCTGGGACGGTACTGACGCTGAGACGCGAAAGCGTGGGGAGCAAACAGGATTAGATACCCTAGTA
+
GGGGGGGGGGGGGGGGGGGGGGGGGGGGGGGGGGGGGGGGGGGGGGGGGGGGGGGGGGGGGGGGGGGGGGGGGGGGGGGGGGGGGGGGGGGGGGGGGGGGGGGGGGGGGGGGGGGGGGGGGGGGGGGGGFGGGGGGGGGGGGGGGGGGGGGGGGGGGGGGGGGGGGGGGGGGGGGGGGGGGGGGGGGGGGGGGGGGGGGGGGGGGGGGGGGGGGGGFGGGGFGFFFFFFFFFFFF=FFFF
@M00200:207:000000000-ALC1F:1:1101:13188:7084 1:N:0:5
ATTGGGTTTAAAGCGTGCGTAGACGGTTATGTAAGTTAGGTGTGAAAGCCCCGGGCTCAACTTGGGAATTGCATTTAAGACTGCATAGCTAGGGTGCGGAAGAGGGAAGTGGAATTCCCGGTGTAGCGGTGAAATGCGTAGATATCGGAAGGAACATCAGTGGCGAAAGCGGCTCTCTGGTCCAGCACTGACGCTCAGGCACGAAAGCGTGGGGAGCAAACAGGATTAGATACGCGGGTA
+
G<FGGGGGGGGGGGG;FFGGGG7FFG@,,CCEFGGGCFGFGGGGGGG96FGGGGGGGGGGG,EEGGG86FEGGGFF<FDGGGGFD99,EFGG8FGGG7F7FGGGG>+E:5CDGGGG,FEEGGGGGFGGGGGGGGGGGGGGGGGGGGGG>FEGGGGG:FFGGGGGGGG7EGGE5C8,?EFFEFD,<?FG,AEGD5D5CCGG,CDDGGGGGGGGGGDGFGGGGFGFFFFFFFFFG3@5)7@@
@M00200:207:000000000-ALC1F:1:1101:22263:7087 1:N:0:5
ATTGGGTTTAAAGAGCTCGTAGGCGGTTCAGTAAGTCGGGTGTGAAAACTCAGGGCTCAACCCTGAGCTGCCACCCGATACTGCTGTGACTTGAGTCCGGTAGGGGAGTGGGGAATTCCTGGTGTAGCGGTGAAATGCGCAGATATCAGGAGGAACACCGGTGGCGAAGGCGCCACTCTGGGCCGAGACTGACGCTGAGGAGCGAAAGCGTGGGTAGCAAACAGGATTAGATACCCGCGTA
+
GGGGGGGGGGGGGGGGGGGGGGGGGGGGGGGGGGGGGGGGGGGGGGGGGGGGGGGGGGGGGGGGGGGGGGGGGGGGGGGGGGGGGGGGGGGGGGGGGGGGGGGGGGGGGGGGGGGGGGGGGGGGGGGGGGGGGGGGGGGGGGGGGGGGGGGGGGGGGGGGGGGGGGGEGGGGGGGGGGGGGGGGGGGGGGGGGGGGGGGCGGGGGGGGGGGGGGGGFGGGGFGFFFF?FFFFGGFFFFFFE
@M00200:207:000000000-ALC1F:1:1101:23397:7119 1:N:0:5
ATTGGGTTTAAAGGGTGCGTAGGAGGGCAGGTAAGTCAGTGGTGAAATCTCCGAGCTTAACTTGGAAACTGCCGTTGATACTATCTGCCTTGAATATTGTGGAGGTGAGCGGAATATGTCATGTAGCGGTGAAATGCTTAGATATGACATAGAACACCAATTGCGAAGGCAGCTCGCTACACATATATTGACTCTGAGGCACGAAAGCGTGGGGATCAAACAGGATTAGATACCCCTGTA
+
FGGGGGGGGGGGGGGGGGGGGGGGGGGGFGGGGGGGGGGGGGGGGGGFGGGGGGGGGGGGGGGGGGGGGGGGGGGGGGGGGGGGGGGGGGGGGGGGGGGGGGGGGGGGGGGGGGGGGGGGGGGGGGGGGGGFGGGGGGGGGGGGGFGGGGGGGGGGGGGGGGGGGGGGGGFGDGGGGGGGGGGGGGGGGGGGGGGGGGGGEFDGGGGGGEEEDDGGFGGGGFGFFF6AFFFFG96>AFFF
@M00200:207:000000000-ALC1F:1:1101:24659:7119 1:N:0:5
ACTGGGTTTAAAGGGCGCGTAGGCGGCCTGTCAAGTCAACTGTGAAATCTCCGGGCTTAACTCGGAACGGTCAGTTGATACTGTCAGGCTAGAGTGCAGAAAGGGCAATCGGAATTCTTGGTGTAGCGGTGAAATGCGTAGATATCAAGAGGAACACCTGAGGCGAAGGCGGGTTGCTAGGCTGACACTGACGCTGAGGCGCGAAAGCCAGGGGAGCAAACGGGATTAGATACCCTAGTA
+
GGGFGGGGDEFGCFGGGGG@FFGGGGGGGF,@@FGFEEGGGGGGEGGGGGGGCC@FFGGGGGGGGGGGGGGGCFGGGGGGGGGGCEGGGFGGGGGGGGGGGDGGGGGGGGGGDGGFGGGGGGGGGGGEEGDGGGGGGGGGGGGGGGGGCFGCFG<FGGGGGGGGGDCEDGGGG8CEGGGGFFGGGGGCFFCFGGGGGGGGGGGGGD5F6*/@EG3CBFGGFFGFFFFFFFFFGGFF4;BF
@M00200:207:000000000-ALC1F:1:1101:27211:7121 1:N:0:5
ATTGGGTTTAAAGGGCGCGTAGGCGGCGCGGTAAGTCACTTGTGAAATCTCTGAGCTTAACTCAGAACGGCCAAGTGATACTGCAGTGCTAGAGTGTGGAAGGGGCAATCGGAATTCTTGGTGTAGCGGTGAAATGCGTAGATATCAAGAGGAACACCTGAGGTGAAGACGGGTTGCTGGGCCAACACTGACGCTGAGGCGCGAAAGCCAGGGGAGCAAACAGGATTAGATACCCCAGTA
+
FFGGGGGGGGGGGGGGGGGGGGGGGGGGGGGGGGGGGGGGGGGGGGGGGGGGGGGGGGGGGGGGGGGGGGGGGGGGGGGGGGGGGGGGGGGGGGFEGGGGGGGGGGGGDFGGGGGGGGGGGGGGGGGGGGGGGGFGGGGGGGGGGGGGGGGGGGGGGGGGGGGGGGGGGGGGEGGGGGGGGGGDGGCEFFFGGGGGGGGGE3CC:DGGGFGFGDGCEGGGGFGFFFFFFFFFG*95>FFF
@M00200:207:000000000-ALC1F:1:1101:5283:7143 1:N:0:5
ATTGGGTTTAAAGAGTTCGTAGGCGGCGCGGAAAGTAGGGTGTGAAAGCCCTCGGCTCAACCGAGGAATTGCGCTCTAAACTGCCGTGCTCGAGGGACCTAGAGGTAAGCGGAACTGATGGTGGAGCGGTGAAATGCGTTGATATCATCAGGAACACCGGAGGCGAAGGCGGCTTACTGGGCCTTTACTGACGCTGAGGCACGAAAGCTAGGGGAGCAAACGGGATTAGATACCCGCGTA
+
GGGGGGGGGGGGGGGGGGGGGGGGGGGGGGGGGGGGGGGGGGGGGGGGGGGGGGGGGGGGGGGGGGGGGGGGGGGGGGGGGGGGGGGGGGGGGGGGGGGGGGGGGGGGGGGGGGGGGGGGGGGGGGFGGGGGGGGGGGGGGGGGGGGGGGGGGGGGGCEGGGGGGGGGGGGGGGGCCFFGGGGGGGGGGGGGGGGGGGGGGGGGGGGGGGGGGGGGFGGGGFGFFFFFFFFFGGF>DFFF
@M00200:207:000000000-ALC1F:1:1101:23962:7146 1:N:0:5
ATTGGGTTTAAAGGGTGCGTAGGCGGTTTTTTAAGTCAGTGCTGAAATACTCCAGCTTAACTGGAGGGGTGGCATTGATACTGGAAGACTTGAGTACAGATGAGGTAGGCGGAATTGACGGTGTAGCGGTGAAATGCATAGATATCGTCAAGAACACCGATAGCGAAGGCAGCTTACTGGGCTGTAACTGACGCTGATGCACGAAAGTGTGGGGATCAAACAGGATTAGATCCCCTGGTA
+
FGGGGGGGGFE<F9BFEGGGEGGGGECFGGGGAFAGGGGEFFGG@CFFEGGGCCFGGG9AEGFG8FEDGE@FG=F<,CF?FFGGGFGGGGGGFFGGGGGABFEFFFDFFGGG@FFFFFFDFGGG9EGEGGGGFEF9FGG;DGGGGGGGGG7=:BFGGGGGGGGGGE:C@FFGEDFFCFGGCEGGGDFGGF7FGGGGGFGGGGGD*/5@F<@GCDCDFF*:85C@FFF?6@F*9*8>FFFF
@M00200:207:000000000-ALC1F:1:1101:21765:7195 1:N:0:5
ATTGGGCGTAAAGGGCGCGTAGGCGGCCACCGCAAGTCGACTGTGAAATCTCCGGGCTTAACCCGGAACGGTCAGCCGATACTGCGGGGCTAGAGTGCAGAAGGGGCAACTGGAATTCTCGGTGTAGCGGTGAAATGCGTAGATATCGAGAGGAACACCTGCGGCGAAGGCGGGTTGCTGGGCTGACACTGACGCTGAGGCGCGAAAGCTAGGGGAGCGAACGGGATTAGATACCCGGGTA
+
GGGGGGGGGGGGGGGGGGGFGGGGGGGGGGGGGGGGGGGGGGGGGGGGGGGGGGGGGGGGGGGGGGGGGGGGGGGGGGGGGGGGGGGGGGGGGGGGGGGGGGGGGGGGGGGGGGGGGGGGGGGGGGGGGGGGGGGGGGGGGGGGGGGGGGGGGGGGGGGGGGGGGGGGGGGGGGGGGGGGGGGFGGGCCFGGGGD=EGGGGGGGGGGGGCFFGGGGFGGGGFGFFFFF@F?4>D6?>:DFF
@M00200:207:000000000-ALC1F:1:1101:21606:7202 1:N:0:5
ATTGGGTTTAAAGAGCGCGCAGGCGGTCGTTCAAGTCGCGTGTGAAAGCCCCCGGCTCAACTGGGGAGGGTCACGCGATACTGATCGACTCGAAGGCAGGAGAGGGTAGTGGAATTCCCGGTGTAGTGGTGAAATGCGTAGATATCGGGAGGAACACCAGTGGCGAAGGCGACTACCTGGCCTGTTCTTGACGCTGAGGCGCGAAAGCTAGGGGAGCAAACGGGATTAGATACCCCAGTA
+
GGGGGGGDDGGFGGGGGGGGGGGGGGGGGGGGGGGGGGGGGGGGGGGGGGGGGGGGGGGGGGGGGGGGGGGGGGGGGGGGGGGGGGGGGGGGGGGGGGGGGGGGGEGFGGGFGGGGGGGGGEFGGFGGGGGGGGGGEGGGGGGGFGGGGGGGDFEGGGGGGGGGGGGGGGGGGGEGGGGGDGGG?FGGGGFGGG3>CFFCGGDGGGGG7<?FGDGGFGGGGFGEE>@@FF?FGGFFFEFF
@M00200:207:000000000-ALC1F:1:1101:12957:7207 1:N:0:5
ATTGGGTTTAAAGGGCGCGTAGGCGGGATGGCAAGTCGGTCGTGAAATCCCTCGGCTCAACCGAGGAACGTCGATCGATACTGCTGTTCTTGAGGATTGCAGAGGAGACTGGAATTCCCGGTGTAGCGGTGAAATGTGTAGAGATCGGGAGGAACACCGGTGGCGAAGGCGGGTCTCTGGGCAATTCCTGACGCTGAGGCGCGAAAGCGTGGGGAGCAAACGGGATTAGATACCCCCGTA
+
GGGGGGGGGGGGGGGGGGGGGGGGGGGGGGGGGGGGGGGGGGGGGGGGGGGGGGGGGGGGGGGGGGGGGGGGGGGGGGGGGGGGGGGGGGGGGGGGGGGGGGGGGGGGGGGGGGGGGFGGGGGGGGGGGGGGGGGGGGGGGGGGGGGGGGGGGGGGGGGGGGGGGGGGGGGGGGGGGGGGGGGGGGGGGGGGGGGGDGGGGGDGGGGGGGGGGGGGFGGGGFGFFFFFFFFFGCFFEBBE
@M00200:207:000000000-ALC1F:1:1101:13195:7231 1:N:0:5
ATTGGGCGAAAGGGTGCGTAGGTGGGCAGGTAAGTCAGTGGTGAAATCTCCGGGCTTAACTCGGAAACTGCCGTTGATACTATCTGTCTTGAATATCGTGGAGGTTAGCGGAATATGTCATGTAGCGGTGAAATGCTTAGATATGACATAGAACACCCATTGCGAAGGCAGCTAACTACACGATCATTGACACTGAGGCACGAAAGCGTGGGGAGCAAACAGGATTAGATACCCTCGTA
+
GGGGGGGGGGGGGGGGGGGGGGGGGGGGGGGGGGGGGGGGGGGGGGGGGGGGGGGGGGGGGGGGGGGGGGGGGGGGGGGGGGGGGGGGGGGGGGGGGGGGGGGGGGGGGGGGGGGGGGGGGGGGGGGGGGGGGGGGGGGGGGGGGGGGGGGGGGGGEGGGGGGGGGGGGGGGGGGGGGGGGGGGGGGGGGGGGGGGGGGGGGGGGGGGGGEGEGGGFGGGGFGFFFFFFFFFCFFFEFD
@M00200:207:000000000-ALC1F:1:1101:24918:7244 1:N:0:5
ACTGGGTTTAAAGGGCGTGTAGGCGGTTTGTTAAGTCATGTGTGAAATCCCTCGGCTCAACCGAGGAAAGACGCATGAAACTGACAAGCTAGAGTACCAAAGAGGGGGGTGGAATTCCCGGTGTAGCGGTGAAATGCGTAGATATCGGGAGGAACACCCGTGGCGAAGGCGGCTTTCTGGGTCCGCCCTGACGCTGAGGCGCGAAAGCGTGGGGAGCGAACGGGATTAGATACCCTGGTA
+
GGGGGGFGEGGGFGGGGGGGGGGGGGGGGGGGFGGGGGGGGGGGGGGGGGGGGGGGGDGGGGGGGGGGGGGGGGGGGGGGGGGGGGGGGGGGGGGGGGGGGGGGGGGGGGGGGGGGGGGGGGGGGGGGGGGGGGGGGGGGGGGGGGGGGGGGGGGGGGGGEGGGGGGGGGGGGGGGGGGFFFFGGGGGGGGGGGGGCFGGGGGGGGGFGEGEGGGGFGGGD@C@D@FFF=FFCGFFFFFF
@M00200:207:000000000-ALC1F:1:1101:26080:7254 1:N:0:5
ATTGGGTTTAAAGGGTGCGTAGGCGGCGCAGTAAGTCAGGAGTGAAAGTTTGCGGCTCAACCGTAAAATTGCTTTTGATACTGCTGTGCTAGAATTAGGATGAGGTCAGCGGAATGTGGCATGTAGCGGTGAAATGCATAGATATGCCATAGAACACCAATTGCGAAGGCAGCTGGCTAGACCTATATTGACGCTGAGGCACGAAAGCGTGGGGAGCAAACAGGATTAGATACCCGTGTA
+
GGGGGGGGGGGGGGGGGGGGGGGGGGGGGGGGGGGGGGGGGGGGGGGGGGGGGGGGGGGGGGGGGGGGGGGGGGGGGGGGGGGGGGGGGGGGGGGGGGGGGGGGGGGGGGGGGGGGGGGGGGGGGGGGGGGFFFGGGGGGGGGGGGGGGGGGGGGGGGGGGGGGGGGGGGGGGGGGGGGGGGGGGGGGGGGGGGGGGGGGGGGGGGGGGGGGGGGGF<FGGFGFFFFFFFFFGGFFFFFF
@M00200:207:000000000-ALC1F:1:1101:27874:7261 1:N:0:5
ATTGGGTTTAAAGGGCGCGTAGGCGGCCTCTGCAAGTCGACTGTGAAATCTCCGGGCTTAACCCGGAAAGGTCAGCCGATACTGCAGGGCTAGAGTGCAGAAGGGGCAACTGGAATTCTCGGTGTAGCGGTGAAATGCGTAGATATCGAGAGGAACACCTGCGGCGAAGGCGGGTTGCTGGGCTGACACTGACGCTGAGGCGCGAAAGCTAGGGGAGCGAACGGGATTAGATACCCGAGTA
+
GGGGGGGGGGGFDGGGGDGCFEGGEGEGGGGGGCGGEFGGGGE6EFGGGGFGFGEGGGGGGGGGGGCGGGGGGGGGGCFEGGFGGGGGGGFGGGAEEFGGAEFGDGGGFFGGGGGFFGGG@C=FFFG9FEGEDGGGFGGGGGGFGFGGGGFCGFDFGGGFGGGGGGGGGGGGEGEGGGFGGGGGGGGGFFGGGGGGGGFEGCGGGDCDGFCGFGDD@DGDGEGFFFFFFFFFGCFFDEEFF
@M00200:207:000000000-ALC1F:1:1101:26021:7283 1:N:0:5
ATTGGGTGTAAAGGGCTCGTAGGTGGCCAACTAAGTCAGACGTGAAATCCCCAGGCTTAACCTGGGAACTGCGTCTGATACTGGATGGCTTGAATTCGGGAGAGGGATGCAGAATTCCAGGTGTAGCGGTGAAATGCGTAGATATCTGGAGGAATACCGGTGGCGAAGGCGGCATCCTGGACCGAGATTGACACTGATGAGCGAAAGCCAGGGGAGCAAACGGGATTAGATACCCCAGTA
+
GGGGGGGGGGGGGGGGGGGGGGGGGGGGGGGGGGGGGGGGGGGGGGGGGGGGGGGGGGGGGGGGGGGGGGGGGGGGGGGGGGGGGGGGGGGGGGGGGGGGGGGGGGGGGGGGGGGGGGGGGGGGGGGGGGGGGGGGGGGGGGGGGGGGGGGGGGGGGGGGGGGGGGGGGGGGGGGFGDGGGGGGGGEGGGGGGFGGGGGGGGGGGGGGFGGGGGGGFGGGGFGFFDFFFFFFGF@FBFFF
@M00200:207:000000000-ALC1F:1:1101:11577:7305 1:N:0:5
ACTGGGTTTAAAGGGCTCGTAGGCGGCCAACTAAGTCATACGTGAAATCCCTCAGCTTAACTGGGGAACTGCGTCGGATACTGGATGGCTTGAATCCGGGAGAGGGATGCAGAATTCCAGGTGTAGCGGTGAAATGCGTAGATATCTGGAGGAATACCGGTGGCGAAGGCGGCATCCTGGACCGGCATTGACGCTGATGAGCGAAAGCCAGGGGAGCAAACGGGATTAGATACCCTTGTA
+
GGGGGGGGGGGGGGGGGGGGGGGGDGGGGGGGGGGGGGGGGGGGGGGGGGGGGGGGGGGGGGGGGGGGGFFGGGGGGGGGGFGGFGGGGGGGGGGGGGGGGGGGGGGGGGGGGGGFGFABFFDFGDFEEGGGGFGGGEGGGGGGGGGGGGGGGGGGGGGGGGGGGGGGGGGGGDGGGGGGGGGGGGGEGG?FGGGGGGGGGGCE=DGGGGG=EGGCBGGGGFGFFFFFFFF?GG?=FFFF
@M00200:207:000000000-ALC1F:1:1101:23945:7307 1:N:0:5
ATTGGGTTTAAAGGGCGCGTAGGCGGGCCGCCGCGTCCGGGGTGAAATCCCCCCGCTCAACGGGGGAACGGCCTCGGATACGGGCGGCCTGGAGGCGGGTAGGGGCACGCGGAACTGTGGGTGGAGCGGTGAAATGCGTTGAGATCCACAGGAACTCCGGTGGCGAAGGCGGCGTGCTGGACCCGTCCTGACGCTGAGGCGCGAAAGCCAGGGGAGCGAACGGGATTAGATACCCCCGTA
+
GGFGGGGGGGGGGGGGGGGGGGGGGGGGGGGGGGGGGGGGGGGGGGGGGGGGGGGGEGEGGGGGGGGGGGGGGGGGGGGGGGGGGGGGGGGGGGGGGGGGGGGGGGGGGGEECEEGGGGGGGGGCCGGGEGFF??F?:EGGFGCFCFGGCFFFGGGGGGGGGGGGGGGGGEGGGGGCFGFFFCGGDGGGDDGGGGDDGGCEGD=C59>GFGGGGCD:DDGGFGF>F:FFFF?DD4>DDB:
@M00200:207:000000000-ALC1F:1:1101:21010:7321 1:N:0:5
ATTGGGTTTAAAGGGTGCGTAGGCGGCTTATTAAGTCAGGGGTGAAAGACGGTGGCTCAACCATCGCAGTGCCTTTGATACTGATGAGCTTGAATACACTTGAGGTAGGCGGAATGTGACAAGTAGCGGTGAAATGCATAGATATGTCACAGAACACCAATTGCGAAGGCAGCTTACTAAGGTGCAATTGACGCTGAGGCACGAAAGCGTGGGGATCAAACAGGATTAGATACCCCAGTA
+
GGFGGGGGGGGGGDGGEGGGGCFGGDGGGGGGGEFGGGGGGGGEGGFGAFEBFGGGGGGFGGEGFGGDGFFGGGGGG?DGGGGGFGGFGGFGGGGGGGGG<FCAFGGGGGGEGGGGGDGDFGFGGGFFGGG<FGGGGGGGEGGGGCGGFGFGGGGGGGGFGGGGGGGGGGGGGGGGGGGFGEGGGDCGGGGGGGGGGGGGGGGGGGGFGGGCEDCDFGGGGFGFFFFFFFFFG6AFEF?F
@M00200:207:000000000-ALC1F:1:1101:9561:7332 1:N:0:5
ACTGGGTTTAAAGAGCTCGTAGGCGGCTCAGTAAGTCGGATGTGAAAACTCGGGGCTCAACCCCGAGACGCCATCCGATACTGCTGTGGCTCGAATCTGGTAGGGGAGCACGGAATTCCTGGTGTAGCGGTGAAATGCGCAGATATCAGGAGGAACACCGGCGGCGAAGGCGGTGCTCTGGGCCAGTATTGACGCTGAGGAGCGAAAGCGTGGGTAGCAAACAGGATTAGATACCCCCGTA
+
GGGGGGGGGGGGGGGGGGGGGGGGGGGGGGGGGGGGGGGGGGGGGGGGGGGGGGGGGGGGGGGGGGGGGGGGGGGGGGGGGGGGGGGGGGGGGGGGGGGGGGGGGGGGGGGGGGFGGGGGGGGGGGGGGGGGGGGGGGGGGGGGGGGGGGCGGGGGGGGGGGGGGGGGGGGGGGGGFGGGGGGGGGGGGGGGGGGGGGGGGGGGEGGDGGGEGGGGFGGFGFGFFFFFFFFFGGFF>DFFB
@M00200:207:000000000-ALC1F:1:1101:10565:7362 1:N:0:5
ATTGGGTTTAAAGGGCGCGTAGGCGGTTAGGTCAGTGAGATGTGAAATCCTCCGGCTCACCCGGAGAAATGCATCTCATACTGCTTGACTAGAGTACGGGAGAGGAATCGGGAATTCCAGGTGTAGCGGTGAAATGCGTAGATATCTGGAGGAACACCGGTGGCGAAGGCGCGATTCTGGCCCGTTACTGACGCTGAGGCGCGAAAGCCAGGGGAGCAAACGGGATTAGATACCCCAGTA
+
GGGGGGGGGGGGGGGGGGGGGGGGGGGGGGGGGGGGGGGGGGGGGGGGGGGGGGGGGGGGGGGGGGGGGGGGGGGGGGGGGGGGGGGGGGGGGGGGGGGGGGGGGGGGGGGGGGGGGGGGGGGGGGGGGGGGFGGGGGGGGGGGGGGGGGGGGGGGGGGGGGGGGGGGGGGGGGGGGGGGGGGGGGGGGGGGGGGGGGGGGGGGGGGGGGGGGGGGEGGGGFDEFEFFFFFFGGFFFFFF
@M00200:207:000000000-ALC1F:1:1101:19289:7370 1:N:0:5
ACTGGGTTTAAAGAGCTCGTAGGCGGTTCGGTAAGTCGGGTGTGAAACCTCCAGGCTCAACCTGGAGACGCCACCTGATACTGCTGTGACTCGAGTCCGGTAGGGGAGCGTGGAATTCCTGGTGTAGCGGTGAAATGCGCAGATATCAGGAGGAACACCAGCGGCGAAGGCGGCGCTCTGGGCCGGAACTGACGCTGAGGAGCGAAAGCGTGGGTAGCAAACAGGATTAGATACCCCGGTA
+
GGGGGGGGGGGGGGGGGGGGGGGGGGGGGGGGGGGGGGGGGGGGGGGGGGGGGGGGGGGGGGGGGGGGGGGGGGGGGGGGGGGGGGGGGGGGGGGGGGGGGGGGGGGGGGGGGGGGGGGGGGGGGGFGGGFEGGGGGGGGGGGGGGGGGGGGGGGGGGGGGGGGGGGGGGGGGGGGGGGGGGGGGGGGEGGGGGGEGCGGGGGGGGGGGEGGGDGGEGGGFFGFFFFF=F??FG@FFFFFE
@M00200:207:000000000-ALC1F:1:1101:9080:7371 1:N:0:5
ACTGGGTGTAAAGCGTTCGTAGGCGGCTTTGTAAGTCATCTGTTAAATCTTCAGGCTCAACCTGGAGGCTGCGGGTGATACTGTAAGGCTCGAGTATGGGAGAGGTGCATGGAATGCCCGGTGTAGCGGTAAAATGCGTTAATATCGGGTAGAACACCAAAGGCGAAAGCAATGCACTGGAACATTACTGACGCTCATGAACGAAAGCGTGGGTAGCGAAAGGGATTAGATACCCGCGTA
+
EGGFFGGGGGDA<FFGGEGGGGGGEGGE:FFCFFGFC@<EF@FDGFDFFFEGFFFGGGGCEFEFAEGFF@CBFCEFG<CFGGCGGFGFF<FCC:EECFGGFEGGGGGGFDFF?EGG9AEEGFGEGGGEE:FBCFGGGGEGEGDGAECCEGGGGGCGC@EFGD87CCCGEC7DFGGGGG::CFGFGC7,4=7FGCGGGG?9EFGCCDGGECGG=<DDAD377>/75.)=FFFFGFF@EB)5
@M00200:207:000000000-ALC1F:1:1101:27169:7372 1:N:0:5
ATTGGGTATAAAGGGCGCGTAGGCGGCTTTGCAAGTGACGGGTGAAATCCCCCGGCTTAACCGGGGAACTGCCTGTCAGACTGCATGGCTTGAGACCAGGAGAGGTGAGTGGAATTCCCAGTGTAGCGGTGAAATGCGTAGATATTGGGAGGAACACCAGTGGCGAAGGCGACTTCCTGGCCTGTTCTTGACGCTGAGGCGCGAAAGCTAGGGGAGCAAACAGGATTAGATACCCTAGTA
+
GGGGGGGGGGGGGGGGGGGEGGG9FFGGG@FGGGGGFGGGGGGGGGGGGGGGGGGGCFDFFGGGGGGGFFF<=BEFEEFFGGGGGGGGGGGGGFFGFGGGGGGGGGGFGGGGGGGGGG??FGGGGGGGDFEFGFGFGGGGGDAEGFAFFFGGGGGGGGCFGGGCEGGGDGGEE:BF9CC688@C@0AGCGC>C5DG8CC*/7DGGDGFGFCC*CCCE55C4>GF)9BFFFFFGGFFFFF?
@M00200:207:000000000-ALC1F:1:1101:13296:7372 1:N:0:5
ATTGGGTTTAAAGCGTGTGTAGGCGGATCGTTAAGTACCTTGTGAAATCCCACGGCTCAACCGTGGAACTGCTGGGTATACTGGCGATCTTGAGCCACCTAGGGGCGAGCGGAACAAACGGTGGAGCGGTGAAATGCGTAGATATCGTTTGGAACGCCAACGGTGAAAACAGCTCGCTGGGGGTGTGCTGACGCTGCGACACGAAAGCCAGGGGAGCGAACGGGATTAGATACCCCAGTAAGA
+
F@FEGGGDGA@FGGDGEGGF,C<EBFDEEGFG8@EFGGGGGFGGGGAFGFFEF:ECEEGGFGGFGG:EDGGGGGGGGGFGGGFFGGGGGGG<FFGFFFAF<=E8FCG:>@BCFGFGEFGGFCFGCF8F7@FC<,<FFC@<C@FGGGGGGGGGFBFGGGGDGCEC*=9;<EG6:CGGG5EGDDC8=C5+<CCECEDE*:=E5<D=E<DG=E58*553;DDD)7C37<?F4*9**7FF).)0=*6
@M00200:207:000000000-ALC1F:1:1101:16443:7374 1:N:0:5
ACTGGGTTTAAAGGGCGCGCAGGCGGCAGATCAAGTCAGGCGTGAAAGCCCCGGGCTCAACCTGGGAGGTGCGTCTGGGACTGGTTTGCTAGAGTTCGGGAGAGGAGCGTGGAATTCCCAGTGTAGAGGTGAAATTCGTAGATATTGGGAAGAACACCGGTGGCGAAGGCGGCGCTCTGGACCGAGACTGACGCTGAGGCGCGAAAGCGTGGGGAGCAAACAGGATTAGATACCCGTGTA
+
GGGGGGFCGGGGGGGGGGGGGCFGGGGGGGGGGGGGGGGGGGGDEFFGGGGGGDFGGGGGGFGGGGGGDCFGEFGGGGGFGGGGGGGGGGGGGGGGGGGGGEFEDEFGEGGGEGGGGGGFFGG=EGGGCFGGG,EGFFGGGGGGGGGGGGGGGGGGGGGCFEGGGGG8CFGGCEEGCFGGGGGGGGGGGGFGGGGG8EGGGGGDCGCC=C5CC:<DFGCFGFGFFFF?FFFFF7FBF>FF
@M00200:207:000000000-ALC1F:1:1101:25588:7375 1:N:0:5
ATTGGGCATAAAGCGCACGTAGGCGGCTTCTTAAGTCAGGGGTGAAATCCTGGAGCTCAACTCCAGAACTGCCTTTGATACTGAGGAGCTTGAGTCCGGGAGAGGTGAGTGGAACTGCGAGTGTAGAGGTGAAATTCGTAGATATTCGCAAGAACACCAGTGGCGAAGGCGGCTCACTGGCCCGGTACTGACGCTGAGGTGCGAAAGCGTGGGGAGCAAACAGGATTAGATACCCCAGTA
+
GGGGGGGGGGGGGGGGGGGGGGGGGGGGGGGGGGGGGGGGGGGGGGGGGGGGGGGGGGGGGGGGGGGGGGGGGGGGGGGGGGGGGGGGGGGGGGGGGGGGGGGGGGGGGGGGGGGGGGGGGGGGGGGGGGGGGGGGGGGGGGGGGGGGGGGGGGGGGGGGGGGGGGGGGGGGGGGGGGGGGFGGGGGGGGGGGGDGGGGGGGGDGGGGGGGGGGGGFGGGGFGFFFFFFFFFGGFFEFFF
@M00200:207:000000000-ALC1F:1:1101:24753:7378 1:N:0:5
ATTGGGTTTAAAGGGTGCGTAGGCGGTAGGGTAAGTTGGATGTGAAATCTTGGGGCTTAACCTCAAAATTGCATTCAATACTGCTCTGCTCGAGTTCTGTAGAGGAGATTGGAATTTACGGTGTAGCAGTGAAATGCGTAGATATCGTAAGGAACGCCAGTGGCGAAAGCGAATCTCTGGGCAGCAACTGACGCTGAGGCACGAAGGCCAGGGGAGCAAACGGGATTAGATACCCTGGTA
+
GGGGGGGGDGGGGGGGGGGGGGGGGGGGGGGGGGGGGGGGGGGGGGGGGGGGGGGGGGGGGGGGGGGGGGGGGGGGGGGGGGGGGGGGGGGGGGGGGGGGGGGGGFGCGGGGGGGGGGGGGGGGGGGGGGGGGGGGGGGGGGGGGGGGGGGGGGGGGGGGGGGGGGGGGGGGGGGGGGGGGGGGGGGGGGGGGGGGGGGGGGGGGGGGGGGG=DDGFGGGGEGBDFFFFFFFGGAAFFFF
@M00200:207:000000000-ALC1F:1:1101:18588:7424 1:N:0:5
ATTGGGTTTAAAGGGCGCGTAGGCGGCCCGCTAAGTCGAACGTGAAATCCCCGAGCTCAACTCGGGAACTGCGTCCGATACTGGTGGGCTTGAATCCGGGAGAGGGATGCGGAATTCCAGGTGTAGCGGTGAAATGCGTAGATATCTGGAGGAACACCGGTGGCGAAGGCGGCATCCTGGACCGGCATTGACGCTGAGGCGCGAAAGCTAGGGGAGCAAACGGGATTAGATACCCTAGTA
+
CF<FGFFCCFGGFFGGEGGGGG7AC:FGGGGGGEFFGGCEEFFGEFFGGF<FE7>CGGGGGGGGDCFCFGAFGGGGGCBBFAEFFGEGGGGGGGGGGGGGCGCGEGGFCGGGGG7CFGGFGGGGG9EFCFCFFGGGGGEGDFFGGFGGGDGGDFF:FGGGGGGFEE*B@C8BEEEFGGGGGCGGDG:EGGFGGG<GGFG=EDGEGGDGGGGDFGGCEFGGGFG:EF?FFFFFGG@FF486
@M00200:207:000000000-ALC1F:1:1101:9032:7430 1:N:0:5
ACTGGGTTTAAAGGGCGCGTAGGCGGGGAGAGAAGTCGGGTGTGAAAGCCCTCGGCTCAACCGAGGAACGGCGCTCGAGACTCTCTCTCTTGAGTCCCGGAGAGGACGATGGAATTCCCGGTGTAGCGGTGAAATGTGTAGAGATCGGGAGGAACACCGGTGGCGAAGGCGGTCGTCTGGACGGTGACTGACGCTGAGGCGCGAAAGCGTGGGGAGCAAACGGGATTAGATACCCCTGTA
+
GGGGGGGGGGGGGGGGGGGCGGGGGGGGEGFGGGGGGGGGGGGGGGGGGGGGGGGGGGGGGGGEGGEGGGGGGGGGGGGGGGGGGEFGGGGGGGGGGGGGCGFGGGGGGGGGGGGGGGFGGGGGGGGGGGGGGGGGFGGGGGFGGGGGGGGGGGGGGGGGGGGGGGGGGGGGGEGEFGGGGGGGEGGGGGFGGGGGGFGGGGGG=DDGGCGGDGDGFGGGGFGFBFF@FFFFFF@FFFFF
@M00200:207:000000000-ALC1F:1:1101:5458:7435 1:N:0:5
ATTGGGTTTAAAGGGCGCGTAGGCGGTTATATGAGTGTGATGTGAAAGCCCCGGGCTTAACCTGGGAAGTGCATCGCAAACGATATAACTGGAGTAGATGAGAGGGTGGCGGAATTTCCGGTGTAGCGGTGAAATGCGTAGAGATCGGAAGGAACGTCGATGGCGAAGGCAGCCACCTGGCATCATACTGACGCTGAGGCGCGAAAGCGTGGGGAGCGAACAGGATTAGATACCCGTGTA
+
GGGGGGGGGGGGGGGGGGGGGGGGGGGGGGGGGGGGGGGGGGGGGGGGGGGGGGGGGGGGGGGGGGGGGGGGGGGGGGGGGGGGGGGGGGGGGGGGGGGGGGGGGGGGGGGGGGGGGGGGGGGGGGGGGGGGGGGGGGGGGGGGGGGGGEGGGGGGGGGGGGGGGGGGGGGGGFGGGGGGGGGGGFGGGGGGGGGGGGFGGGGGGGGGGGGGGGGGFGDGGFGFFFFFFFFFG<?EEE>:
@M00200:207:000000000-ALC1F:1:1101:4401:7435 1:N:0:5
ATTGGGTTTAAAGGGCGCGTAGGCGGCCTGGTAAGTAGGGGGTGAAATCCTGCGGCTTAACCGCAGGGCTGCCTTCTAAACTGTCAGGCTCGAGCACAGTAGAGGCAGGTGGAATTCCCGGTGTAGCGGTGGAATGCGTAGAGATCGGGAAGAACATCAGTGGCGAAGGCGGCCTGCTGGGCTGTTGCTGACGCTGAGGCGCGACAGCGTGGGGAGCAAACAGGATTAGATACCCGTGTA
+
GGGGGGGDEFGGGGGDFGGGGGGDGGFEEGDFGCGGFFGDGGFFGDFGGGGGGGGGGGGGGGGDEGGGGGGEGFGGGGGFGGGGGGGGF=FGGFGEGGGCDB?FGGGGGGFGGGGGGFGGGEC@FFCFGCFECCDGAFBFGGGGGGGG>C@FCFFGGGGGGGGGGGGGEGGEEGGGFFGGGGGGGFGCECCGGGDGGGGEGGC=EC3CG5E5ED3D@<4DDFGFFF@6=?6=7<)0<@57
@M00200:207:000000000-ALC1F:1:1101:3992:7438 1:N:0:5
ATTGGGTGTAAAGGGTGCGTAGGCGGCCTTATAAGTCAGTGGTGAAAGCCCATCGCTCAACGATGGAACTGCCATCGATACTGTAAGGCTTGAGTACAGACGAGGTAGGCGGAATTGATGGTGTAGCGGTGAAATGCATAGATACCATCAAGAACACCGATTGCGTAGGCAGCTTACTAGGCTGTAACTGACGCTGAGGCACGACAGCGTGGGGAGCGAACAGGATTAGATACCCTTGTA
+
GGGGGGGGGGGGGFGGGGGGGGGCFDGGGFFGGGGFGGGGAFGGGGGGGGGGGGGGGGGGGDG@GEGG@FEFGFF,?EFFGGGFFGGFGGFGGEGGFFGFGGEEGGGGGGGGGGFGEBFGGGGGGGGG@FGFFFGGGGGGGGGGFE=;FFFDGGGGGGGDFFGGCEEGEGGDGGGGGGGGGGGGGGGGGGEGDGGGGGGEGGDG5CDGEGGGGGGCBGGGGFGFFFFFFFFBFFF=5FFF
@M00200:207:000000000-ALC1F:1:1101:24154:7460 1:N:0:5
ATTGGGTTTAAAGGGTGCGTAGGCGGCGAATTAAGTCAGAGGTGAAAGCCTGCAGCTCAACTGTAGAACTGCCTTTGATACTGGTTCGCTTGAGTACAGATGAAGTGGGCGGAATGTGACAAGTAGCGGTGAAATGCATAGATATGTCACAGAACACCGATTGCGAAGGCAGCTCACTAAAGTGTAACTGACGCTGAGGCACGAAAGCGTGGGGATCAAACAGGATTAGATACCCGGGTA
+
GGGGGGGGGGGGGGGGGGGGGGGGGGGGGGGGGGGGGGGGGGGGGGGGGGGGGGGGGGGGGGGGGGGGGGGGGGGGGGGGGGGGGGGGGGGGGGGGGGGFGGGGGGGGGGGGGGGGGGGGGGGGGGGGGGGGGGGGGGGGGGGGGGGGGGGGGGGGGGGGGGGGGGGGGGGGGGGGGGGGGGGGGGGGGGGGGGGGGGGGGGGGGGGGGGGGGGGGFGGGGFGFFFFFFFFFG6?7>D>>
@M00200:207:000000000-ALC1F:1:1101:5117:7467 1:N:0:5
ATTGGGTGTAAAGAGCGTGTAGGCGGTCCGGTAAGTCGGCTGTGAAAGTCCAGGGCTCAACCCTGGGATGCCGGTCGATACTGCCGGACTAGAGTTCGGAAGAGGCGAGTGGAATTCCCGGTGTAGCGGTGAAATGCGCAGATATCGGGAGGAACACCTATGGCGAAGGCAGCTCGCTGGGACGTTACTGACGCTGAGACGCGAAAGCGTGGGGAGCAAACAGGATTAGATACCCGCGTA
+
GGGGGGGGEGGGGGGGGGGGGGGGGGGGGGGGECGFGGGGGGGGGGGGGFGFGGGGGGGGGGGGGGGGGGGGGGGGGGGFCFGGGBEEGGGGGGGGGGGGGGGGGGGBFBFGGGGGGGGGGGDGGGGEGGGDGFGGGGGGGGGGCFGGDGGGGGGFFGGGGGGGGCECEGGDECFGGGGGGGGGGGFGCFGGDGGCEG?FGGCGGGGGGGGGDDDGBGGGGFGF)96=@*8@CFFB@355
@M00200:207:000000000-ALC1F:1:1101:13684:7483 1:N:0:5
ATTGGGTTTAAAGAGCTCGTAGGCGGTTCGATAAGTCGGACGTGAAATCTCCACGCTCAACGTGGAGGGGCCGTTCGATACTGTCGTGACTCGAGTCCGGTAGGGGAGTGTGGAATTCCCGGTGTAGCGGTGAAATGCGCAGAGATCGGGAGGAACACCCGTAGCGAAGGCGGCACTCTGGGCCGGTACTGACGCTGAGGAGCGAAAGCGTGGGGAGCAAACAGGATTAGATACCCTGGTA
+
DFFAEFFGEGFGGGFGGGGGGGEGGGGGGGFGGEFGGEEGGGGGGGGGGGGGGGGGGGGFFGFDGGFGEGGGGGGGGGGFECFGFCFGDFFGFGGGGGGGFEGGGGGEFFCFGFDFGGGGGGGGGGGGGGGDGFFGGGGGDGGGGFGGDGCEFEFGFFGGGG7FFGGGEEFGGGGECFFFGGGGGGEGGGGGGGGCEDGG?DGGEGGGGGGGGGGDEGGFFFFFFFFFFF=FFG?FFFF:F
@M00200:207:000000000-ALC1F:1:1101:6746:7484 1:N:0:5
ATTGGGTTTAAAGAGCTCGTAGGCGGTTTGTTGCGTCGGCTGTGAAATCCCGAGGCTCAACCTCGGGTCTGCAGTCGATACGAGCAAACTAGAGTGTTGCAGGGGAGACTGGAATTCCTGGTGTAGCGGTGAAATGCGCAGATATCAGGAGGAACACCGGTGGCGAAGGCGGGTCTCTGGGCAACAACTGACGCTGAGGAGCGAAAGCGTGGGGAGCGAACAGGATTAGATACCCTAGTA
+
GGGGGGGGGGGGFGGGGGGGGGGGGGGGGGGGGGGGGDGGGGGGGGGGGGGGGGGGGGFFGGGGGGGGGGGGGGGGEFGGGGGGGGGGGGFF<FFGGGGGGGGGGGGGGGGFGFFGGGGGFFFGGGGGGGGGGGGGGGGGGGGGGGGGG7FG@FG:FGGEFGGGGGGGGGGGGGGGGGGGGGGGGGGGGEFGGGGGEFGEEGGGG5DGGGGGDGDGFGGDD@G57@F@F?B4CFF?5FF*
@M00200:207:000000000-ALC1F:1:1101:23491:7499 1:N:0:5
ATTGGGTTTAAAGGGCGCGTAGGCGGCCACCGCAAGTCGACTGTGAAATCTCCGGGCTTAACCCGGAAAGGTCAGCCGATACTGCGGGGCTAGAGTGCAGAAGGGGCAACTGGAATTCTCGGTGTAGCGGTGAAATGCGTAGATATCGAGAGGAACACCTGCGGCGAAGGCGGGTTGCTGGGCTGACACTGACGCTGATGCGCGAAAGCTAGGGGAGCGAACGGGATTAGATACCCTAGTA
+
GGGGGGGGGGGGGGGGGGGGGGGGGGGGGGGGGGGGGGGGGGGGGGGGGGGGGGGGGGGGGGGGGGGGGGGGGGGGGGGGGGGGGGGGGGGGGGGGGGGGGGGGGGGGGGGGGGGGGGGGGGGGGGGGGGGGGGGGGGGGGGGGGGGGFGGGGGGGGGGGGGGGGGGGGGGGGGGGGGGGGGGGGGG@CFGGGGGGGGGGGGGGGGGGGCFGGGGGEGGGGFGFFFBFFFBFGGFFFFFFF
@M00200:207:000000000-ALC1F:1:1101:8685:7528 1:N:0:5
ATTGGGTTTAAAGGGTGCGTAGGCGGCGCAAGTAAGTCAGGAGTGAAAGTTTGCGGCTCAACCGTAAAATTGCTTTTGATACTGCTGTGCTAGAATTAGGATGAGGTCAGCGGAATGTGGCATGTAGCGGTGAAATGCATAGATATGCCATAGAACACCAATTGCGAAGGCAGCTGGCTAGACCTGGATTGACGCTGAGGCACGAAAGCGTGGGGATCGAACAGGATTAGATACCCCAGTA
+
GGGGGGGGGGFEFGGGEGGGGGGGGGGGGGGGGGGGGGGGGGGGGFFGGGGGGGGGGGGGGGGGGGGGFGGGGGGGGGGGGGGGGGGGGGGGGGGGGGGGFGGGGGGGGGGGGGGGGGGGGGGGGGGFGGFEGFGGGGGGGGGGGGFGGGGDGDGGGGGGGGGGGGGGGGGGGGGGGGGGGGGGGGGGCFCFGGGGGEGGGGGG5DDGGGGGGDGGFGGGFFGFFFFFFFFFGGFF3>DFF
@M00200:207:000000000-ALC1F:1:1101:28291:7548 1:N:0:5
ATTGGGTTTAAAGGGTGCGTAGGCGGCTTTGTAAGTCAGTGGTGAAATATGGCAGCTCAACTGTCAGGGTGCCATTGATACTGCGGAGCTTGAGTACAGATGAGGTAGGCGGAATTGACGGTGTAGCGGTGAAATGCTTAGATATCGTCAAGAACACCGATAGCGAAGGCAGCTTACTAGGCTGTAACTGACGCTGAGGCACGAAAGTGTGGGGATCAAACAGGATTAGATACCCTCGTA
+
GC<@CE;FCEEGA<@FCCFCG7,FB:C7FEGGGGGFGDF@@<CC9CCEFC<FGF7,6CEFAFF<F9FEGFGG?C@,99CEFGGGGGFGD?<,<<C<FFA9FE<EFFGGGGDD:C+<?<AFGGC:9?<>CB7>FFFD,A<=,F@=FGG@FFG:DBGFDC8BBCCGGGCGC7DGGE9?FG9>DC,DFFCFGFFGD*C5:8EGGGGGD/);:CG87<5/:DG7F5DFFF=6F?@FG*//.).7
@M00200:207:000000000-ALC1F:1:1101:18873:7558 1:N:0:5
ACTGGGTTTAAAGCGCGCGCAGGCGGCCCTTTAAGTCTACCCGTGAAATGCCGGAGCTCAACTCCGTGCACGCCGGGGGATACTGGAGGGCTGGAGACAGGTAGAGGCAGGCGGAATTCCGGGTGTAGCGGTGGAATGCGTAGAGATCCGGAAGAACACCAGAGGCGAAGGCGGCCTGCTGGGCCTTGTCTGACGCTGAGGCGCGAAAGCGTGGGGAGCAAACAGGATTAGATACCCGAGTA
+
GGGGGGGGGGGGGGGGGGGGGGGGGDGGGGGGGGGGGGGGGGGGGGGGGGGGGGGGGGGGGGGGGGGGGGGGGGGGGGGGGGGGGGGGGGGGGGGGGGGGGGGGGGGGDEEGGGGDGGGGGGGGFGGGGGGGGGGGGGGGGGGGGGGGGGGGGGGGGGGGGFGGGGGGGGGGGGGGGGGGGGGGGGGGGGGF:EGGGGGGGGGGGGGGEGD==DGGFGD3FFGFFFFFFFF*:>FFF>@FFF
@M00200:207:000000000-ALC1F:1:1101:19484:7565 1:N:0:5
ATTGGGTTTAAAGCGCGCGTAGGCGGCCCGATAAGTCCGCTGTAAAAGTCAACGGCTCAACTGTTGAAAGCCGGTGGATACTGTCGGGCTAGAGTACGGAAGAGGCAAGTGGAATTCCTGGTGTAGCGGTGGAATGCGCAGATATCAGGAGGAACACCGGTGGCGAAGGCGGGTCTCTGGGCCGAAACTGACGCTGAGGAGCGAAAGCGTGGGGAGCGAACAGGATTAGATACCCCGGTAAGA
+
GGGGGGGGGGGGGGGGGGGGGGGGGGGGGGGGGGGGGGGGGGGGGGGGGGGGGGGGCGGGFGGGGGGGGGGGGGGGGGFGGGGGGGGGGGGGGGGGGGGGGGGGGGGGGGGDGFGGGGGGGGGGGFGGGGGGGGGGGGGGGGGGGGGGGGGGGGGGGGG>FGGGGGGGGGGGGGGGGGGGGGGGGEGGGGGGGGGGGGGGGGGGGDCGGGGGGDDGFGGGDEGFF@FFFFFFGGFFFDFFEFA
@M00200:207:000000000-ALC1F:1:1101:24932:7574 1:N:0:5
ATTGGGTTTAAAGGGCGCGTAGGCGGCCTGCTAAGTCGAACGTGAAATCCCTGGGCTCAACCCAGGAACTGCGTCCGATACTGGTTGGCTTGAATCCGGGAGAGGGACGTGGAATTCCAGGTGTAGCGGTGAAATGCGTAGATATCTGGAGGAACACCGGTGGCGAAGGCGACGTCCTGGACCGGCATTGACGCTGAGGCGCGAAAGCCAGGGGAGCAAACGGGATTAGATACCCCGGTA
+
GGGGGGGGGGGGGGGGGGGGGEGGGGGGGGGGGGGGGGGGGGGGGGGGGGGGGGGGGGGGGGGGGGGGGGGGGGGGGGGGGGGGGGGGGGGGGGGGGGDD@CEGGGGGGGGGGGGGGGGGGGGGGGGGGGEG9FGGGGGGGFFGFGGGFFGGD7FGGGGGGGGGGGDCCGGEGGGGDGGGGGGEGGEGEGGGGG:EGG51:DGGGGGGGFFGGGGGDGG<>@G:>EFFF4=@GGFFB>BB
@M00200:207:000000000-ALC1F:1:1101:12728:7589 1:N:0:5
ATTGGGTTTAAAGGGTGCGTAGGTGGTGAGGTAAGTCGGATGTGAAAGCTCCGAGCTCAACTCGGAAATGGCATTGGAAACTACCTTGCTCGAGGGTTTGAGGGGGGACTGGAATACTTGGTGTAGCAGTGAAATGCGTAGATATCAAGTAGAACACCAGTGGCGAAGGCGAGTCCCTGGAAAACTCCTGACACTGAGGCACGAAAGCTAGGGGAGCAAACAGGATTAGATACCCGGGTA
+
GGGGGGGGGGGGGGGGGGGGGGGGGGGGGGGGGGGGGGGGGGGGGGGGGGGGGGGGGGGGGGGGGGGGGGGGGGGGGGGGGGGGGGGGGGGGGGGGGGGGGGGGGGGGGGGGGGGGGGGGGGGGGGGGGGGGGGGGGGGGGGGGGGGGGGGGGGGGGGGGGGGGGGGGGGGGGGGFGGGGGGGGGGGGGGGGGGGGGGGGGGGGGGGGGGGGGGGGFGGGGFGFFFFFFFFFGFFDFFFF
@M00200:207:000000000-ALC1F:1:1101:12355:7612 1:N:0:5
ACTGGGTATAAAGGGCTCGTAGGCGGCCAACTAAGTCAGACGTGAAATCCCTCAGCTTAACTGGGGAACTGCGTCTGATACTGGATGGCTTGGATTCGGGAGAGGGATGCGGAATTCCAGGTGTAGCGGTGAAATGCGTAGATATCAGGAGGAACACCGGTGGCGAAGGCGGCACTCTGGGCCGGTACTGACGCTGAGGAGCGAAAGCGTGGGGAGCAAACGGGATTAGATACCCCAGTA
+
GGGGGGGGGGGGGGGGGGGGGGGGGGGGGGGGGGGGGGGGGGGGGGGGGGGGGGGGGGGGGGGGGGGGGGGGGGGGGGGGGGGGGGGGGGGGGGGGGGGGGGGGGGGGGGGGGGGGGGGGGGGGGGGGGGGGGGGGGGGGGGGGGGGGGFGGDCGGGGGGGGGGGGGGGGGGGGGGGGGGGGGGGGGGGGGGGGGGGGFGGGGGG5DGDGGGGGG3>FFCGDCBE@FFFF?FGC?:>5F=
@M00200:207:000000000-ALC1F:1:1101:20677:7614 1:N:0:5
ATTGGGCTTAAAGCGCGCGCAGGTGGTTTCTTAAGTCTGATGTGAAAGCCCACGGCTCAACCGTGGAGGGTCATTGGAAACTGGGAGACTTGAGTGCAGAAGAGGAAAGTGGAATTCCATGTGTAGCGGTGAAATGCGTAGAGATATGGAGGAACACCAGTGGCGAAGGCGACTTTCTGGTCTGTAACTGACACTGAGGCGCGAAAGCGTGGGGAGCAAACAGGATTAGATACCCCAGTA
+
GGGGGGFGGGGGGGDEEGEEGGGGFGCDFFGGGFFGGE<FGGGGCF<EFGGGGEEFGGGFGGCBEECCCEGGFG<6<FFFGGGG8C7BFGCDFFFDG9?<ECFFGGGG@FADF=FGFGFFGGFGFGGGDGEBF9FFGGGDECFADFFDFFF>CFGDGGF=DFGGDGGECFBCECEGGGG9><CCF7EFGGGGGGGGGFGF*CC55<7CCGG=E3C<BF4CFFG>)<F?FFF=FGFFBDF4
@M00200:207:000000000-ALC1F:1:1101:8929:7633 1:N:0:5
ATTGGGTTTAAAGCGTGTGTAGGCGGGCCGTTAAGTACCTTGTGAAATCCCCCGGCTCAACCGGGGAACGGCTGGGTATACTGGCGGCCTTGAGAGGCCTAGGGGCGAGCGGAACAAGCGGTGGAGCGGTGAAATGCGTAGATATCGCTTGGAACGCCGACGGTGAAAACAGCTCGCTGGGGGCCATCTGACGCTGAGACACGAAAGCCAGGGGAGCGAACGGGATTAGATACCCGCGTA
+
GGGGGGGGGGGGGGGGGGGGGGGGGGGGGGGGGGGGGGGGGGGGGGGGGGGGGGGGGGGGGGGGGGGGGGGGGGGGGGGGGGGGGGGGGGGGGGGGGGGGGGGGGGGGGGGGGGGGGGGGGGGGGGGGGGGGGGGGGGGGGGGGGGGGGGGGGGGGGGGGGGGGGFCGGGGGGGGGGGGGDGGGGGGGGGGGGGGGGFGGGGGGGGGGGDGGDG7<BG3CDEGF:;?6@?FFCGFFE3>B
@M00200:207:000000000-ALC1F:1:1101:8589:7638 1:N:0:5
ACTGGGTTTAAAGCGCGCGCAGGCGGCGGTGCTGGCCCGGCGTGAAAGCCCCCGGCTCAACCGGGGAGGGTCGTCGGGGACCGCACCGCTTGAGGGCGGTAGGGGCTGGTGGAATGCCTGGTGTAGTGGTGAAATGCGTAGAGATCAGGCGGAACACCCGTGGCGAAGGCGGCCAGCTGGGCCGTCCCTGACGCTGAGGCGCGAAGGCGTGGGGAGCGAACGGGATTAGATACCCCAGTA
+
GGGGGGGGGGGGGGGGGGGGGGGGGGGGGGGGGFGGGGGGGGGGGGGGGGGGGGGGGGGGGGGGGGGGGGGGGGGGGGGGGGGGGGGGGGGGGGGGGGGGGGGGGGGGGFFGGGGGGGGGGGGGGGGGGGGGGGGGGGGGGGGGGGGGGGGGGGGGGGGGGGGGGGGGGGGGGGGGGGGGDGGGEGGGGGGGGGGGGFFGGGGCEGGFD=EDGGC<@GDDDFGFFFFF?=F=7FF@FFFF
@M00200:207:000000000-ALC1F:1:1101:20266:7640 1:N:0:5
ACTGGGTTTAAAGAGCTCGTAGGCGGTTTGTTGCGTCGGCTGTGAAATCCCGAGGCTCAACCTCGGGTCTGCAGTCGATACGAGCAAACTAGAGTGTTGCAGGGGAGACTGGAATTCCTGGTGTAGCGGTGAAATGCGCAGATATCAGGAGGAACACCGGTGGCGAAGGCGGGTCTCTGGGCAACAACTGACGCTGAGGAGCGAAAGCGTGGGGAGCGAACAGGATTAGATACCCTAGTA
+
FCFGGGFFGGGGGGEGGGGGC,CFB@@BFEGFGFGGGGEGGGEFFEGGGF<FC@CGGGGAGGGFGGGGDGDGFGGGGCF<F@FGGGGGGGGBA<FDGFED9CEGC+=BD<FCEFCGGGGGGFGGGGGDFGC7=FGGGGGC>EFECFGFFFGCFGGGFCG8<<*DECEGGGGGGGGGGGGF6C8:C88EFGGGGC57CE5+:FD=ED35::E=C<DDBG5<D:FFF?BFF4@FGGFFFF?=
@M00200:207:000000000-ALC1F:1:1101:10845:7643 1:N:0:5
ATTGGGTTTAAAGGGCGCGTAGGCGGCTTATCAAGTCAGGGGTGAAATCCGGCAGCTCAACTGTCGAAGTGCCTTTGATACTGATGAGCTCGAGGGAGGTAGGGGTCTGTGGAACTTCCGGTGGAGCGGTGAAATGCGTTGATATCGGAAGGAACGCCGGTGGCGAAAGCGACAGACTGGATCTCTTCTGACGCTGAGGCGCGAAAGCCAGGGGAGCAAACGGGATTAGATACCCCAGTA
+
GGGGGGGGGGGGGGGGGGGGGGGGGGGGGGGGGGGGGGGGGGGGGGGGGGGGGGGGGGGGGGGGGGGGGGGGGGGGGGGGGGGGGGGGGGGGGGGGGGGGGGGGGGGGGGGGGGGGGGGGGGGGGGGGGGGGGGGGGGGGGGGGGGGGGGGGGGGGGGGGGGGGGGGGGGGGGGGGGGGGGGGGGGGGGGGGDGGGGGGGGGGGGGCFGGGEEGGGFGFGGFGFFFFFFFFFGG@FDFFF
@M00200:207:000000000-ALC1F:1:1101:17752:7658 1:N:0:5
ATTGGGTTTAAAGGGCGCGTAGGCGGCCGCCTAAGTCAGACGTGAAATCCCTCGGCTCAACCGGGGAACTGCGTCTGATACTGGGTGGCTTGAATCCGGGAGAGGGATGCGGAATTCCAGGTGTAGCGGTGAAATGCGTAGATATCTGGAGGAACACCGGTGGCGAAGGCGGCATCCTGGACCGGCATTGACGCTGAGGCGCGAAAGCCAGGGGAGCAAACGGGATTAGATACCCGAGTAAGA
+
FGGGGGCC@EFEGGFCGGGEGEFGFGGDFFGGGGGGFAFGFGGGFGGFG<ECFGGGFECFFFGGGGGGFCGFGGDGGFDEGFGGGEGGGGFGGGGFGGGGDGEGGGGGGFGGECCCGCFGGGGGGGFGGG::FGACEGGECGGGFFGGFFFCC:FGF@EEE@EGGGEGGGDGC8C6<?FGGG=E5CEEGFFFGDDGGGCFEGDGE3DG6AFGE3DDDGGFGEGFF>59@?6*:CFB5<FFFF<
@M00200:207:000000000-ALC1F:1:1101:10354:7661 1:N:0:5
ATTGGGTTTAAAGCGTGTGTAGGCGGTTGTACAAGTCGGTTGTGAAATCCCTGGGCTCAACCTGGGAACTGCTTCCGAGACTGTACGACTAGAGATCGGTAGAGGGCGGTGGAATTTCCGGTGTAGCGGTGAAATGCGTAGATATCGGAAGGAACACCAATGGCGAAGGCAGCCGCCTGGGCCTGATCTGACACTGAGACACGAAAGCGTGGGGATCAAACAGGATTAGATACCCTTGTA
+
G,FGGGGGGGGGGFG@FGGGGGG,CFGECEECFGGGGGGCGGGGGGGGAGG@DFGGGGGGGFC,@DFF@CEGFF<FGG7FGGGFFG7BFGGGGGAEGGGBFGGGGGGGGGGGGGGGAFGEGGGGGGGDGGGGGGGFGD:FFGDGGGG7:FGDGGGGGG7DFGGGGGGGGGGGG:B5CGGGG*A>*A+CG?FG6CD?CFGG6CDGGDDGGGGEGGG:FCGGGFGF>?FFFFFFFGFF?5@B
@M00200:207:000000000-ALC1F:1:1101:27941:7685 1:N:0:5
ATTGGGTTTAAAGCGCACGTAGGCGGCTTACTAAGTCAGGGGTGAAATCCTGGAGCTCAACTCCAGAACTGCCTTTGATACTGGTGAGCTTGAGTCCGGGAGAGGTGAGTGGAACTGCGAGTGTAGAGGTGAAATTCGTAGATATTCGCAAGAACACCAGTGGCGAAGGCGGCTCACTGGCCCGGTACTGACGCTGAGGTGCGAAAGCGTGGGGAGCAAACAGGATTAGATACCCTAGTA
+
GGGGGGGGGGGGGGGGGGGGGGGGGGGGGGGGGGGGGGGGGGGGGGGGGGGGGGGGGGGGGGGGGGGGGGGGGGGGGGGGGGGGGGGGGGGGGGGGGGGGGGGGGGGGGGGGGGGGGGGGGFFGGGGGGGGGGGGGGGGGGGGGGGGGGGGGGGGGGDGGGGGGGGGGGGGGGGGGGGGFCGGGGGGGGGGGDGDDGGGFGGGGGGGCGGGGGGDGBGFGGFGFFFFFFBFFGGFFFFFF
@M00200:207:000000000-ALC1F:1:1101:21355:7692 1:N:0:5
ATTGGGTTTAAAGGGTGCGTAGGCGGGCAGGTAAGTCCGTGGTGAAATCTCTGAGCTTAACTCAGAAACTGCCATGGATACTATTTGTCTTGAATATTGTGGAGGTAAGCGGAATATGTCATGTAGCGGTGAAATGCCTCGATATGCCATAGAACACCAATTGCGAAGGCAGCTTACTACACAGTCATCGACGCTGAGCCACGCAAGCGTGGCCCTCAAACAGGATCAGCTACCCCCGTCACAC
+
GGGGGGGGGGGGGGGGGGGEGGGGGGGGGGGGGGGGGGGGGGGGGGGGGGGGGGGGGGGGGGGGGGGGGGGGGGGGGGGGGGGGGGGGGGGGGGGGGGGGGGGGGGGGGFGGGGGGGGGGGGGGGGGGGGGGGGGGF,C,++,8+7,C3,8,,,@>FG8,>,8E+:3+8@,4C8,3D,@E8F,,,37,,4,==C***/,4<C5*4//>*1*/*0**;;0*;)*200))/)+2;FFFF>))006(
@M00200:207:000000000-ALC1F:1:1101:17805:7730 1:N:0:5
ATTGGGTTTAAAGAGCGTGTAGGCGGTCCGGTAAGTCGGCTGTGAAAGTCCAGGGCTCAACCCTGGGATGCCGGTCGATACTGCCGGACTAGAGTTCGGAAGAGGCGAGTGGGATTCCCGGTGTAGCGGTGAAATGCGCAGATATCGGGAGGAACACCTATGGCGAAGGCAGCTCGCTGGGACGTTACTGACGCTGAGACGCGAAAGCGTGGGGAGCAAACAGGATTAGATACCCTAGTA
+
GGGGGGGGGGGGGGGGGGGGGGGGGGGGGGGGGGGGGGGGGGGGGGGGGGGGGGGGGGGGGGGGGGGGGGGGGGGGGGGGGGGGGGGGGGGGGGGGGGGGGGGGGGGGGGGG<FGGGGGGGGGGGGGGGGGFFGGGGGGGGGGGGGGGGGGGGGGGGGGGGFGGGGGGGGGGGGGGGGGGGGGGGGGGGGGGGGGGGGGGGGGGGGGGGGGGGGDGFGGGGFGFFFFFFFFFGGFFFFFB
@M00200:207:000000000-ALC1F:1:1101:22096:7757 1:N:0:5
ATTGGGTATAAAGGGTGCGTAGGCGGGCAGATAAGTCAGTGGTGAAATCTCTAGGCTTAACCTAGAAACTGCCGTTGATACTATTTGTCTTGAATATCATGGAGGTAAGCGGAATATGTCATGTAGCGGTGAAATGCTTAGATATGACATAGAACACCGATAGCGAAGGCAGCTTACTACATGTTCATTGACGCTGAGGCACGAAAGCGTGGGGAGCAAACAGGATTAGATACCCGCGTA
+
GGGGGGGGGGGGGGGGGGGGGGGGGGGGGGGGGGGGGGGGGGGGGGGEGGGGGGGGGGGGGGGGGGGGGGGGGGGGGGGGGGGGGGGGGGGGGGGGGGGGGGGGGGGGGGGGGGGGGGFGGGGGGGGGGGGGGGGGGGGGGGGGGGGGGGGGFGGGGGGGGGGGGGGGGGGGGGGGGGGGGGGGFGGGFFGGGEDGGFGGGGGGGGGFGGDGGGGGFCGGGFFFFFFFFFFFD<6BDEEE
@M00200:207:000000000-ALC1F:1:1101:7244:7775 1:N:0:5
ATTGGGTTTAAAGCGCGTGCAGGCGGCCGATTAAGTCCGGTGTGAAAGCCCGGGGCTCACCCCCGGAAGTGCGCTGGAAACTGATCGGCTAGAGTACGGGAGAGGGAAGCGGAATTCCTGGTGTAGCGGTGAAATGCGTAGATATCAAGTGGAACACCAGTGGCGAAGGCGAGTCCCTGGACAACACCTGACACTGAGGCACGAAAGCTAGGGGAGCAAACAGGATTAGATACCCCAGTA
+
GGGGGGGGGGGGGGGGGGGGGGGGGGGGGGGGGGGGGGGGGGGGGGGGGGGGGGGGGGGGGGGGGGGGGGGGGGGGGGGGGGGGGGGGGGGGGGGGGGGGGGGGGGGGGGGGGGGGGGGGGGGGGGGGGGGGGGGGGGGGGGGGGGGGGGGGGGGGGGGGGFGGGGGGGGGGGGGGGGGGGGGGGGGGGGGGGGGGGGGGGGGGGGGFGGGGGGGGFGGGGFGFFFFFFFFFGGFFEFFF
@M00200:207:000000000-ALC1F:1:1101:17662:7796 1:N:0:5
ATTGGGTTTAAAGCGTGCGTAGGTGGTTCGTTAAGTCTGATGTGAAAGCCCTGGGCTCAACCTGGGAATGGCATTGGATACTGGCGACCTAGAGTGCGGTAGAGGGGTGTGGAATTCCCGGTGTAGCAGTGAAATGCGTAGATATCGGGAGGAACATCTGTGGCGAAGGCGACACCCTGGACCAGCACTGACACTGAGGCACGAAAGCGTGGGGAGCAAACAGGATTAGATACCCCTGTA
+
GGGGGGGGGGGGGGGGGGGGGGGGGGGGGGGGGGGGGGGGGGGGGGGGGGGGGGGGGGGGGGGGGGGGGGGGGGGGGGGGGGGGGGGGGGGGGGGGGGGGGGGGGGGGGGGGGGGGGGGGGGGGGGGGGGGGGGGGGGGGGGGGGGGGGGGGGGGGGGGGGGGGGGGGGGGGGGGGGGGGGGGGGGGGGGGGGGGGGGGGGGGGGGGGGEGGGGDGFGGGGFGFFFFFFBFFFCFFFFFF
@M00200:207:000000000-ALC1F:1:1101:18409:7800 1:N:0:5
ATTGGGTTTAAAGGGCGCGTAGGTGGCCTGTTAAGTCGAACGTGAAATCCCCGGGCTCAACCCGGGAACTGCGTCCGAGACTGGCAGGCTCGAATCCGGGAGAGGGATGTGGAATTCCAGGTGTAGCGGTGAAATGCGTAGATATCTGGAGGAACACCGGTGGCGAAGGCGGCATCCTGGACCGGTATTGACGCTGAGGCGCGAAAGCCAGGGGAGCAAACGGGATTAGATACCCTAGTA
+
GGGGGGGGGGGGGGGGGGGGGGGGGGGGGGGGGGGGGGGGGGGGGGGGGGGGGGGGGGGGGGGGGGGGGGGGGGGGGGGGGGGGGGGGGGGGGGGGGGGGGGGGGGGGGGGGGGGGGGGGGFGGGGGGGGGGGGGGGGGGGGGGGGGGGGGGGGGGGGGGGGGGGGGGGGGGGGGGGGGGGGGGGGDFFGGGGGGGGGGGGGGGGGGGGGGGGGGGFGGGGFG@>DFF@FFFFFFFFFFF
@M00200:207:000000000-ALC1F:1:1101:25244:7809 1:N:0:5
ATTGGGTATAAAGGGTGCGTAGGCGGTCCTGTCAGTGCCTTGTGAAATCCCATGGCTTAACCATGGAATGGCTCGGTAGACCACAGGACTTGAGGTTGGTAGGGGTCGCTGGAACTCTAGGTGGAGCGGTGAAATGCGTAGATATCTAGAGGAACGCCAAAGGTGAAGACAAGCGACTGGGCCAATTCTGACGCTGAGGCACGAAAGCGTGGGTAGCGAACGGGATTAGATACCCGCGTA
+
GGGGGGGGGGGGGGGGGGGGGGGGGGGGGGGGGGGGGGGGGGGGGGGGGGGGGGGGGGGGGGGGGGGGGGGGGGGGGGGGGGGGGGGGGGGGGGGGGGGGGGGGGGGGGGGGGGGGGGGGGGGGGGGGGGGGGGGGGGGGGGGGGGGGGGGGGGGGGGGGGGGGGGGGGGGGGGGGGEGGGGGGGGGGGGGGGGGGGGGGGGGGGGGGGGGGGGGGFGDGDAGFFBFFFFFFFF?DFFFF
@M00200:207:000000000-ALC1F:1:1101:6502:7835 1:N:0:5
ATTGGGTTTAAAGGGTCCGTAGGCGGTTTAATAAGTCAGTGGTGAAATCCCGTCGCTTAACGATGGAACTGCCATTGATACTGTTAGACTTGAATTACTGGGAAGTAACTAGAATATGTAGTGTAGCGGTGAAATGCTTAGATATTACATGGAATACCAATTGCGAAGGCAGGTTACTATCAGTACATTGACGCTGAGGGACGAAAGCGTGGGGAGCGAACAGGATTAGATACCCCAGTA
+
GGGGGGGGGGGGGGGGGGGGGGGGGGGGGGGGGGGGGGGGGGGGGGGGGGGGGGGGGGGGGGGGGGGGGGGGGGGGGGGGGGGGGGGGGGGGGGGGGGGGGGGGGGGGGGGFGGGGGGGGGGGGGGGGGGGGGGGGFGGGGGGGGGGGGGGGGGGGGGGGGGGGGGDGGGGGGGGGGGGGGGGGGGGGGGGGGGGGGGGGDDGGDCDFGGGGGGGGFGGGGFGFFFFFFFFFGGFFFFFF
@M00200:207:000000000-ALC1F:1:1101:18400:7836 1:N:0:5
ATTGGGTTTAAAGGGCGCGTAGGCGGGCTGTCAAGTCTGGGGTGAAATCCCGCGGCTCAACCGTGGAACTGCCTCAGCTACTGACGGCCTCGAGGGAGGTAGGGGCGTGCGGAACTGTAGGTGGAGCGGTGAAATGCGTTGATATCTACAGGAACTCCGGTGGCGAAAGCGGCGCGCTGGACCTCTTCTGACGCTGAGGCGCGAAAGCTAGGGGAGCAAACGGGATTAGATACCCCCGTC
+
CFFFGFGC@FGGGDC;@FGC7FCEB@7+@@6EG@CCF<CFEGB@6C<,6CEF+=FG@CE=EFC:E>CGF8?FG,F<F,<?CEE9?F7+CBEE3F77:C>FFE<:CC<C<>F:@<<<F7,@:?<>FGFGBBFF9<FGGGFCEEFFGGF,,?<<:<<F92C8<=EGCC>8C?8E>CEG5*8/A6C*89+90<+<557ECFEF5<75*)9FG09;*9)9B7*0/)9@>@</===FGGFF)57)
@M00200:207:000000000-ALC1F:1:1101:28428:7843 1:N:0:5
ATTGGGTTTAAAGGGCGTGTAGGCGGTCAGGTAAGTGTGATGTGAAATCCCTCGGCTCACCCGAGGACCGGCATCGCATACTGCTTGGCTTGAGTACGGGAGAGGATGTGGGAATTCCTGGTGTAGCGGTGAAATGCGTAGATATCAGGAGGAACACCGGTGGCGAAGGCGCACATCTGGCCCGATACTGACGCTGAGGCGCGAAAGCTAGGGGAGCAAACGGGATTAGATACCCTCGTA
+
GGGGGGGGGGGGGGGGGGGGGGGGGGGGGGGGGGGGGGGGGGGGGGGGGGGGGGGGGGGGGGGGGGGGGGGGGGGGGGGFFGGGGGGGGGGGGGGGGGGGGGEGGGGGGGGGGGGGGGGGFGFGGGGGGGGGGGGGGGGGGGGGGGGGGGGGGGGGGGGGGGGGDGGGGGEGGGGGGGGGGGGGGGEGGFGGGGGGC=FCCGGGGCCFGGGGGGGDBFGGGFDED35@FFFFGFFF@DFF
@M00200:207:000000000-ALC1F:1:1101:6328:7852 1:N:0:5
ATTGGGTTTAAAGCGTGCGCAGGCGGTTTTGTAAGTCTGTCGTGAAAGCCCCGGGCTCAACCTGGGAATTGCGATGGAGACTGCAAGGCTTGAATCTGGCAGAGGGGGGTAGAATTCCACGTGTAGCAGTGAAATGCGTAGAGATGTGGAGGAACACCGATGGCGAAGGCAGCCCCCTGGGTCAAGATTGACGCTCATGCACGAAAGCGTGGGGAGCAAACAGGATTAGATACCCTGGTA
+
GGGGGGGGGGGGGGGGGGGGGGGGGGGGGGGGGGGGGGGGGGGGGGGGGGGGGGGGGGGGGGGGGGGGGGGGGGGGGGGGGGGGGGGGGGGGGGGGGGGGGGGGGGGGGGGGGGGGGGGGGGGGGGGGGGGGGGGGGGGGGGGGGGGGGGGGGGGGGGGGGGGGGGGGGGGGGGGGGGGGGGGGGGGGGGGGGGGGGGGGGGGGGGGGGGGGGGGGFGGGGFGFFFFFFFFFGGFFFFFF
@M00200:207:000000000-ALC1F:1:1101:17875:7861 1:N:0:5
ACTGGGTTTAAAGGGCTCGTAGGTGGCCAACTAAGTCGGACGTGAAATCCCTCGGCTTAACCGGGGAACTGCGTCCGATACTGGTTGGCTTGAGTTTGGGAGAGGGATGCGGAATTCCAGGTGTAGCGGTGAAATGCGTAGATATCTGGAGGAACACCGGTGGCGAAGGCGGCATCCTGGACCAATACTGACGCTGAGGAGCGAAAGCCAGGGGAGCAAACGGGATTAGATACCCCGGTA
+
GGGGGGGGGGGGGGGGGGGGGGGGGGGGGGGGGGGGGGGGGGGGGGGGGGGGGGGGGGGGGGGGGGGGGGGGGGGGGGGGGGGGGGGGGGGGEGGGGGGGFDGGGGGGGGGGGGGGGGGGGGGFGGGGGGGGGFGGGGGGGGGGGGGGGFF>FFGGGGGGGGGGGGGGGGGGGGGGCGGFGGGGGGFGGFGGGGGECFCGGGGGGGGGGGGGGGGGFG47FDGEFEFFFFFFGFFF>3B>
@M00200:207:000000000-ALC1F:1:1101:6993:7886 1:N:0:5
ATTGGGTTTAAAGGGCTCGTAGGCGGCCAACTAAGTCAGACGTGAAATCCCTCAGCTTAACTGGGGAACTGCGTCTGATACTGGATGGCTTGGATCCGGAAGAGGGATGCGGAATTCCAGGTGTAGCGGTGAAATGCGTAGATATCTGGAGGAACACCGGTGGCGAAGGCGGCATCCTGGGCCGGTATTGACGCTGAGGAGCGAAAGCCAGGGGAGCAAACGGGATTAGATACCCTAGTA
+
GDGGGGGGGGGGGGGGGGGGGGGGGGGGGGGGGGGFCFGGGGGGFGFGGGGGGGGGGGGGGGFGGGGGGGGGG:FBFGFGGGGFGGGDGGGGGGGGFBFFGFGGG:FFGGFGEGGGGGFGGGGGGGGGGGGGGGGGGGGGGGGGGCFGGGGGGGGGGGGGGGGGGGGGGGEGGGGGGGGGFFGG8=CFFGDGDC<EGGGGGGGGGDGGGGFCGGGDDFGGGFG3>EFFFF?FFGFFFFFF
@M00200:207:000000000-ALC1F:1:1101:28674:7894 1:N:0:5
ATTGGGTTTAAAGGGCGCGTAGGCGGCCTGATAAGTAGGGGGTGAAATCTTGCGGCTTAACCGCAAGGCTGCCTTCTAAACTGTCAGGCTAGAGCACAGTAGAGGCAGGTGGAATTCCCGGTGTAGCGGTGGAATGCGTAGAGATCGGGAAGAACATCAGTGGCGAAGGCGGCCTGCTGGGCTGTTGCTGACGCTGAGGCGCGACAGCGTGGGGAGCAAACAGGATTAGATACCCGTGTA
+
GGGGGGGGGGGGGGGGGGGGGGGGGGGGGGGGGGGGFGGGGGGGGGGGGGGGGGGGGGGGGGGGGGGGGGGGGGGGGGGGGGGGGGGGGGGGGGGGGGGGGGGGGGGGGGGGGGGGGGGGGGGGGGGGGGGGGGGGGGGGGGGGGGGGGGGGGGGGGGGGGGGGGGGGGGGGGGGGGGGGGGGGGGGGGGGGGGGGGGGGGGGGGGGGGGGGGGGGFGGGGFGFFFFFFFFFGGFFFFFF
@M00200:207:000000000-ALC1F:1:1101:4381:7898 1:N:0:5
ATTGGGTTTAAAGGGTGCGTAGGCGGCTTTGTAAGTCAGTGGTGAAATATGGCAGCTCAACTGTCAAGGTGCCATTGATACTGCAGAGCTTGAGTACAGATGAGGTAGGCGGAATTGACGGTGTAGCGGTGAAATGCTTAGATATCGTCAAGAACACCTATAGCGAAGGCAGCTTACTAGGCTGTAACTGACGCTGAGGCACGAAAGTGTGGGGATCAAACAGGATTAGATACCCTCGTA
+
GFGFGFGGGFGGGGEGGGGGGGGGGGGGGGGGGGGGFFGGFFFDGDFGGGGGGGGGGGGGFGGGGGGGGGGGGGFGGGGGGGGGGGGGGGGGGGDFGGGGGGGGGGGGGGGGGGGGFGGGGGGGFEGGGFFFGGFGGGGGGGGGGGGFGGGGGGFGGEGGGGFGGGGGGGGEGFGGGGGGGGGFGGGGGGGGGGGEEGGGGGGGGDGGGGGEGGGGFGDGGFGF4=AFFCFFGGFFFF8>
@M00200:207:000000000-ALC1F:1:1101:17186:7935 1:N:0:5
ATTGGGCATAAAGTGTGCGCAGGTGGCTGAGCAAGTCGAGTGTGAAATCCCCGGGCTTAACTTGGGTATTGCGCTCGAAACTACTTGGCTCGAGTGTGGCAGAGGAAGGTGGAATTCCAGGTGTAGCGGTGAAATGCGTAGAGATCTGGAGGAACACCGATGGCGAAGGCAGCCTTCTGGGCCAACACTGACGCTCATGCACGAAAGCGTGGGGAGCAAACAGGATTAGATACCCCGGTA
+
GGGGGGGGGGGGGGGGGGGGGGGGGGGGGGGGGGGGGGGGGGGGGGGGGGGGGGGGGGGGGGGGGGGGGGGGGGGGGGGGGGGGGGGGGGGGGGGGGGGGGGGGGGGGGGGGGGGGGGGGGGGGGGGGGGGGGGGGGGGGGGGGGGFGGGGGGGGGGGGGGGGGGGGGGGGGGGGGGGGGGGGGGGGGGGGGGGGGGGGGGGGGGGGGGGGGGGGDFGGGGFGFFFFF@?FFGGFFFDFF
@M00200:207:000000000-ALC1F:1:1101:20011:7943 1:N:0:5
ATTGGGTTTAAAGGGCTCGTAGGCGGCCAACTAAGTCCGACGTGAAATCCCCAGGCTTAACCTGGGAACTGCGTCGGATACTGGATGGCTTGAATTCGGGAGAGGGATGCAGAATTCCAGGTGTAGCGGTGAAATGCGTAGATATCTGGAGGAATACCGGTGGCGAAGGCGGCATCCTGGACCGACATTGACGCTGAGGAGCGAAAGCTAGGGGAGCAAACGGGATTAGATACCCCCGTA
+
<FDEGGFDBEDFDEDGG<@F;FCFGGDGGGCGFGGGCGC@FFG@,9CEFEGG@FFCF@EGGGFEGDFCGGGGGFEGG>:=EFACEEEGGGFGGFGGGGCE:FGGGCEGGGGGAEFG<F??FGFGFADFEGDGFGF,DCG==>D3@DACEGDCG7<<FGGD>CEGE@:>ECE:CEECEFGD>CGEGGG=FFGGGGD5CC575><5EDDFFGFFFG533C<*>DD>:5?6*6@*2CFFBBB@
@M00200:207:000000000-ALC1F:1:1101:21060:7943 1:N:0:5
ATTGGGTTTAAAGGGCTCGTAGGCGGTTTGTCACGTCGGGAGTGAAAACTCGGGGCTTAACCCCGAGCCTGCTTCCGATACGGGCAGACTAGAGGTATGCAGGGGAGAACGGAATTCCTGGTGTAGCGGTGAAATGCGCAGATATCAGGAGGAACACCGGTGGCGAAGGCGGTTCTCTGGGCATTACCTGACGCTGAGGAGCGAAAGTGTGGGGAGCGAACAGGATTAGATACCCTAGTA
+
GGGGGGGGGGGGGGGGGGGGGGGGGGGGGGGGGGGGGGGGGGGGGGGGGGGGGGGGGGGGGGGGGGGGGGGGGGGGGGGGGGGGGGGGGGGGGGGGGGGGGGGGGGGGGGGGGGGGGGGGGGGGGGGGGGGGGGGFGGGGGGGGGGGGGGGGGGGGGGGGGGGGGDGGGFGGGGGGGGGGGGGGGGGGGGGGGGGGGGGGGGG5E3CGFFGGGGGGBGGDDEGFFFFFFFFFGGFFFFFF
@M00200:207:000000000-ALC1F:1:1101:13356:7946 1:N:0:5
ATTGGGTTTAAAGCGCACGTAGGCGGTCCGACAAGTGGGGAGTGAAAGCCCTCGGCTTAACCGAGGAAGTGCTTTCCAAACTGCCGGACTTGAGTACGCAAGAGGATCGCGGAATTCCCGGTGTAGAGGTGAAATTCGTAGATATCGGGAGGAACACCAGCGGCGAAGGCGGCGATCTGGGGCGATACTGACGCTGAGGTGCGAAAGCGTGGGGAGCAAACAGGATTAGATCCCCCGTA
+
GGGGGGGGGGGGGGGGGGGGGGGGGGGGGGGGGGGGGGGGGGGGGGGGGGGGGGGGGGGGGGGGGGGGGGGGGGGGGGGGGGGGGGGGGGGGGGGGGGGGGGGGGGGGGGGGGGGGGGGGGGGGGGGGGGGGGGGGGFGGGGGGGGGGGGGGGGGGGGGGGGGGGGGGGGGGGGGGGGGGGGGGGGGGGGGGGGGGGGGGGGGGGGGGGGGGGGGGFGGGGFGFFFFFFFFF4CFFFF>
@M00200:207:000000000-ALC1F:1:1101:11201:7952 1:N:0:5
ATTGGGTTTAAAGGGCGCGTAGGCGGGATGGCAAGTCAGTCGTGAAATCTCTCGGCTCAACCGAGAAACGTCGGCTGATACTGCCGTTCTTGAGGGATGCAGAGGAGACTGGAATTCCCGGTGTAGCGGTGAAATGTGTAGAGATCGGGAGGAACACCGGTGGCGAAGGCGGGTCTCTGGGCATTTCCTGACGCTGAGGCGCGAAAGCGTGGGGATCAAACAGGATTAGATACCCCGGTA
+
GGGGGGGGGGGGGGGGGGGGGGGGGGGGGGGGGGGGGGGGGGGGGGGGGGGGGGGGGGGGGGGGGGGGGGGGGGGGGGGGGGGGGGGGGGGGGGGGGGGGGGGGGGGGGGGGGGGGGGGGGGGGGGGGGGGGGGGGGGGGGGGGGGGGGGGGGGGGGGGGGGGGGGGGGGGGECEGGGGGGGGGGGGGGGGEEGDGGGGGGGGGGGGGEEGGGGGGFGGGGFGFFFFFFFFFGDFFBFFE
@M00200:207:000000000-ALC1F:1:1101:25149:7958 1:N:0:5
ATTGGGTGTAAAGGGCGCGTAGGCGGCTTATCAAGTCAGGCGTGAAATTCCCGGGCTCAACCTGGGGGCTGCGCTTGATACTGATGAGCTTGAATGCGGGAGAGGATAGTGGAATTCCCAGTGTAGAGGTGAAATTCGTAGATATTGGGAAGAACACCGGTGGCGAAGGCGGCTATCTGGCCCGTAATTGACGCTGAGGCGCGAAAGCGTGGGGAGCAAACAGGATTAGATACCCGGGTA
+
GGGGGGGGGGGGGGGGGGGGGGGGGGGGGGGGGGGGGGGGGGGGGGGGGGGGGGGGGGGGGGGGGGGGGGGGGGGGGGGGGGGGGGGGGGGGGGGGGGGGGGFGGGGGGGGGGGGGGGGGGGGGGGGGGGGGGGGGGGFGGGGGGGGGGGGGGGGGGGGGGGGGGGGGGGGGGGGGGGGGGGGGGGEGGGGGGGGGGGGGGGGGGGGGGGGGGGGDFGGGGFGFFFFFFFFFGGFFFFFF
@M00200:207:000000000-ALC1F:1:1101:2875:7994 1:N:0:5
ATTGGGTTTAAAGAGCTTGTAGGCGGTTTGTCGCGTCTGCCGTGAAAATCCGAGGCTCAACCTCGGACTTGCGGTGGGTACGGGCAGACTAGAGTGTGGTAGGGGAGACTGGAATTCCTGGTGTAGCGGTGAAATGCGCAGATATCAGGAGGAACACCGATGGCGAAGGCAGGTCTCTGGGCCACTACTGACGCTGAGAAGCGAAAGCATGGGGAGCGAACAGGATTAGATACCCGCGTA
+
GGGGGGCCFGCGGGGGGGCFFGFGGGFGEGGFGGGGGGGGGGGCGEFGGGGDGGGGGGGGGGGF@EGGGGCFGCGGGGFFGGDFGG:<FGGFFGGGGGGFGGFGDEEGFGGGGGGGGFDFGGGGGCFGGG>DFFGFGCEEEEFGFG=;<CEGGGFG7FGDC::CEG>ECFC5>FGGC9CFGGGGGGGC9+=C=EDCEFFGGGGGGGGGGGGCFD:DECDC<@<>FFB?6FFFGGF5BBDD
@M00200:207:000000000-ALC1F:1:1101:8786:7995 1:N:0:5
ATTGGGTTTAAAGGGAGCGTAGGCGGCGTGGTAAGTCAGATGTGAAATCCCGGGGCTCAACCCCGGAACTGCATCCGATACTGCCATGCTTGAGGGTTGGAGAGGTAGCTGGAATTATCGGTGTAGCAGTGAAATGCGTGGATATCGATAGGAACACTCGTGGCGAAGGCGAGCTACTGGACAACATCTGACGCTGAGGCTCGAAGGCTAGGGGAGCAAACGGGATTAGATACCCTAGTA
+
GGGGGGGGGGGGGGGGGGGGGGGGGGGGGGGGGGGGGGGGGGGGGGGGGGGGGGGGGGGGGGGGGGGGGGGGGGGGGGGGGGGGGGGGGGGGGGGGGGGGGGFGGGGGGGGGGGGGGGGGGGGGGGGGGGGGGGGGGGGGGGGGGGGGGGGGFGGGGGGGGGGGGGGGGGGGGGGGGGGGGGGGGGGGGGGGGGGGGGGGGGGGGGGGGGGGGGGGFGGGGFGEDFFFFFFFGGFFFFFF
@M00200:207:000000000-ALC1F:1:1101:7477:8022 1:N:0:5
ATTGGGTGTAAAGCGCGCGCAGGCGGCATCGTAAGCCCAGTGTTTAAGCTCGGAGCTCAACTCCGATACGCACTGGGAACTGCGAGGCTTGAGTGCAGAAGAGGAAAGTGGAATTCCACGTGTAGCGGTGAAATGCGTAGAGATGTGGAGGAACACCAGTGGCGAAGGCGACTTTCTGGGCTGTAACTGACGCTGAGGCGCGAAAGCGTGGGGAGCAAACAGGATTAGATACCCCAGTA
+
CFGGFGGGGGGGGGGGGGGGGGGGGGGGGGGGGGGGGGGGGGFGGGGGGGGGGGGGFGGGGGGGGGGGGGGGGGGGGGGGGGGGGGGGFGGGGGGGGGGGGGGGGGGGGGGGGGGGGGGGGGGGGGGGGGGFGGGGGEGGGGGGGGGGFGGGGGGGGGFGGGGGGEEDDGGGGDGGGGFGGGGGGFFGGFGGGGGGGGGGGGDEEGGGGGGEGGGCFGGGGFCFFFFFFFFFFFFB>FF
@M00200:207:000000000-ALC1F:1:1101:20460:8041 1:N:0:5
ATTGGGCGTAAAGGGTGCGTAGGCGGAGGCCTAAGCGTCTTGTGAAATCCCACGGCTCAACCGTGGAACTGCTGGGTATACTGGGTGTCTTGAGCCACCTAGGGGCGAGCGGAACAGACGGTGGAGCGGTGAAATGCGTAGATATCGTCTGGAACGCCAATGGTGAAGACAGCTCGCTGGGGGTGCGCTGACGCTGAGACACGAAAGCCAGGGGAGCGAACGGGATTAGATACCCTTGTAAG
+
<FAFFGGD@@FDFG;FFFCCFG7,C++FCFGFG<C,@6,BF<C6C@FFGEE@ED@++BCCFCCBFC7CE<6CEF=CF<F9F?F=<EFF=BF9FEGDFGFFEFGGGGGCCFF7>>@A<FGG:>B=<FGGGGGGFFCCCFB>F>FGFGE2D,<DFF<F:FGGCC8B9EFGGGFEE:FED8CECED8CGGC77CGEC5::AFCFCGEE7<*A7===<3/<D57<EGF3:47?F6*2*/=@@=4/9
@M00200:207:000000000-ALC1F:1:1101:10756:8044 1:N:0:5
ATTGGGCTTAAAGGGTACGTAGGCGGTTCCTGGTGATTTGGCTAAAAACGCGGAGAGTTCCTACGCGCTCAGCCTTTGAAAAAGGGAGCTTGTGTTGTCGATAGGTCGGGGCAAATTCTTAAGTAGGGGTAAAATCCAACCATATGAGAATGAACGCTAGATGGCGAAGGCGCCTTTCCAGCGACAACAGACGCTAAGGTACGGAAGCTCAGGGAGCAAACAGGATTAGATACCCTAGTA
+
GGGGGGGGGGGGGGGGGGGGGGGGGGGGGGGGGGGGGGGGGGGGGGGGGGGGGGGGGGGGGGGGGGGGGGGGGGGGGGGGGGGGGGGGGGGGGGGGGGGGGGGGGGGGGGGGGGGGGGGGGGGGGGGGGGGGGGGGGGGGGGGGGGGGGGGGGGGGGGGGGGGGGGGGGGGGGGGGGGGGGGGGGGGGGGGGGGGGGGGEGGGGGGGFFGGGGGGGFGGGGFGFFFFFF??FGGFFFFFF
@M00200:207:000000000-ALC1F:1:1101:24936:8057 1:N:0:5
ATTGGGTGTAAAGCGTGCGCAGGCGGCTTTGCAAGACAGATGTGAAATCCCCGGGCTCAACCTGGGAACTGCATTTGTGACTGCATGGCTGGAGTGCGGCAGAGGGGGATGGAATTCCGCGTGTAGCAGTGAAATGCGTAGATATGCGGAGGAACACCGATGGCGAAGGCAATCCCCTGGGCCTGCACTGACGCTCATGCACGAAAGCGTGGGGAGCAAACAGGATTAGATACCCCCGTA
+
GGGGGGGGGGGGGGGGGGGGGGGGGGGGGGGGGGGGGGGGGGGGGGGGGGGGGGGGGGGGGGGGGGGGGGGGGGGGGGGGGGGGGGGGGGGGGGGGGGGGGGGGGGGGGGGGGGGGGGGGGGGGGGGGGGFCFGGGGGGGGGGGGGGGGGGGGGGGGGDGGDCGGGGGGGGGGGGGGGGFGGGGGGGGGGGGDGGGGGGGGGGGG:CFGGGGGGGGFGDGGFF:@FFFFFFFFGFFDFFF
@M00200:207:000000000-ALC1F:1:1101:13098:8061 1:N:0:5
ATTGGGTATAAAGGGCTCGTAGGCGGTTTGGCAAGTCGGATGTGAAACCTCCAGGCTTAACCTGGAGACGCCATTCGATACTGCTATGACTTGAGTTCGGTAGGGGCGCATGGAATACCCGGTGTAGCGGTGAAATGCTTAGATATCGGGTGGAACACCAGTGGCGAAGGCGGTGCGCTGGGCCGAAACTGACGCTGATGAGCGAAAGCGTGGGTAGCAAACAGGATTAGATACCCCAGTA
+
GGGGGGGGGGGGGGGGGGGGGGGGGGGGGGGGGGGGGGGGGGGGGGGGGGGGGGGGGGGGGGGGGGGGGGGGGGGGGGGGGGGGGGGGGGGGGGGGGGGGGGGGGGGGGGGGGGGGGGGGGGGGGGGGGGGGGGGGGGGGGGGGGGGGGGGGGGGGGGGGGGGGGGGGGGGGGGGGGGGGGGGGGGDGGGGGGGGGGGGGGGGGGGGGGGGGGGGGFGGGGFGFFF@FFFFFGGF?FFFFF
@M00200:207:000000000-ALC1F:1:1101:8403:8079 1:N:0:5
ACTGGGTGTAAAGCGTGCGTAGGCGGTTCAGTATGTCGGTCGTGCAATCCCCGGGCTTAACCTGGGAACTGCGGCCGAAACTGCTGGGCTCGAGTGTGGTAGAGGGCGGTGGAATTCCGGGTGTAGCGGTGAAATGCGTAGAGATCCGGAGGAACATCAATGGCGAAGGCAGCCGCTTGGGCCACAACTGACGCTGAGGTACGAAAGCGTGGGGAGCAAACAGGCTTAGATACCCCAGTAAGTT
+
GGGG8@C6@AFFGFGG;,@@,+,CF+@@FFG6F,CF<,+@,688,6CFFGGGG7+@F@@<EF,,6C<,C=EG@FE>+8BFC?FG<FGGG<D=F=?A?5+4BF,?<F:F+8F+>,B=FAE+3C:CFFEGGGCF@FGFCB>1*6F,>FFG*CF<@FCGFGCFCGG714*48EG5CFGE*1B5C=EE88EG7CF655>EC*AC07D7:7)7*1*::5*)09<CFF4))079F?76*4/.)))90*)-
@M00200:207:000000000-ALC1F:1:1101:6804:8083 1:N:0:5
ATTGGGTTTAAAGAGCTCGTAGGCGGCTTAGTAAGTCGGGTGTGAAAACCCCAGGCTCAACCTGGGGACGCCACCCGATACTGCTATAGCTAGAGTCCAGTAGGGGAGTGTGGAATTCCCAGTGTAGCGGTGAAATGCGCAGATATTGGGAGGAACACCAGCGGCGAAGGCGGCACTCTGGGCTGGTACTGACGCTGAGGAGCGAAAGCGTGGGTAGCGAACAGGATTAGATACCCCTGTA
+
GGGGGGGGGGGGGGGGGGGGGGGGGGGGGGGGGGGGGGGGGGGGGGGGGGGGGGGGGGGGGGGGGGGGGGGGGGGGGGGGGGGGGGGGGGGGGGGGGGGGGGGGGGGGGGGGGGGGGGGGGGGGGGGGGGGGGGGGGGGGGGGGGGGGGGGGGGGGGGGGGGGGGGGGGGGGGGGGGGGGGGGGGGGGGGGGGGGGGGGGGGGGGGGGGGGGGGGGEGGGGFGFF>@FFFFFGGFFFFFFF
@M00200:207:000000000-ALC1F:1:1101:15570:8086 1:N:0:5
ATTGGGTTTAAAGGGCGTGTAGGCGGTTTGTTAAGTCATGTGTGAAATCCCTCGGCTCAACCGGGGAACGACGCATGAAACTGGCAAGCTAGAGTACCAAAGAGGGTGGTGGAATTCCCGGTGTAGCGGTGAAATGCGTAGATATCGGGAGGAACACCTGTGGCGAAGGCGGCCACCTGGTTGGATACTGACGCTGATACGCGAAAGCGTGGGGAGCAAACAGGATTAGATACCCTAGTA
+
GGGGGGGEGGGGFGGGGGGGGGGGGGGGGGFGGFGGGGGGGFFGGFGGGGGGGGCEGGGGEGGGGGGGGGGGGGGGGGGGGCCFGGGGGFGGGGGGGGGGGGGFGGGGGBFGGGGGGGGGGBFGGGGGGGGGGGGGGGGEEEGGGGDGDFEGGGGGGGGGGFGGGGGGGDEEEGGGGGGGGGGGGGFGGGGGGGGGGGGCFGGD=7DCGEEEGGGGFGCFGFFFF6?F?FFFGGFFFFFB
@M00200:207:000000000-ALC1F:1:1101:9959:8090 1:N:0:5
ACTGGGCTTAAAGGGCGCGTAGGCGGCTTGACAAGCGTGCGGTGAAAGCTCGGGGCTCAACCCCGAGTCGGCCGTGCGAACTGTCAGGCTTGAGCACAGTAGAGGCAGATAGAATTCCGGGTGTAGCGGTGGAATGCGTAGAGATCCGGAAGAACACCGGTGGCGAAGGCGGTCTGCTGGGCTGTGGCTGACGCTGATGCGCGACAGCGTGGGGAGCAAACAGGATTAGATACCCTTGTA
+
GGGGGGGGGGGGGGGGGGGGGGGGGGGGGGGGGGGGGGGGGGGGGGGGGGGGGGGGGGGGGGGGGGGGGGGGGGGGGGGGGGGGGGGGGGGGGGGGGGGGGGGGGGGGGGGGGGGGGGGGGGGGGGGGGGGGGGGGGGGGGGGGGGGGGGGGGGGGGGGGGGGGGGGGGGGGGGGGGGGGGGGGGGGGGGGGGGGGGGGGGGGGEGGGGEGGGGGGFGGGGFGFFFFFFFFFGGFFFFFF
@M00200:207:000000000-ALC1F:1:1101:10735:8099 1:N:0:5
ATTGGGTTTAAAGGGCGCGTAGGCGGATCTTTAAGTCGGGGGTGAAAGCCCAGGGCTCAACCCTGGAATTGCCTTCGATACTGAAGATCTCGAGACCGGAAGAGGTAAGTGGAACTGCGAGTGTAGAGGTGAAATTCGTAGATATTCGCAAGAACACCAGTGGCGAAGGCGGCTTACTGGTCCGGTTCTGACGCTGAGGCGCGAAAGCGTGGGGAGCAAACAGGATTAGATACCCCTGTA
+
GGGGGGGGGGGGGGGGGGGGGGGGGGGGGGGGGGGGGGGGGGGGGGGGGGGGGGGGGGGGGGGGGGGGGGGGGGGGGGGGGGGGGGGGGGGGGGGGGGGGGGGGGGGGGGGGGGGGGGGGGGGGGGGGGGGGGGGGGGGGGGGGGGGGGGGGGGGGGGGGGGGGGGGGGGGGGGGGGGGGGGGGGGGGGGGGGGGGGGGGGGGGGGGGGGGGGGGGFGGGGFGFFFFFFFFFGFFFFFFF
@M00200:207:000000000-ALC1F:1:1101:12375:8100 1:N:0:5
ATTGGGTTTAAAGCGTGCGTAGGTGGTTCGTTAAGTCTGATGTGAAAGCCCTGGGCTCAACCTGGGAATGGCATTGGAAACTGGCGACCTAGAGTGCGGTAGAGGGTAGTGGAATTCCCGGTGTAGCAGTGAAATGCGTAGAGATCGGGAGGAACATCCGTGGCGAAGGCGACTACCTGGACCAGCACTGACACTGAGGCACGAAAGCGTGGGGAGCAAACAGGATTAGATACCCTAGTA
+
GGGGGGGGGGGGGGGGGGGGGGGGGGGGGGGGGGGGGGGGGGGGGGGGGGGGGGGGGGGGGGGGGGGGGGGGGGGGGGGGGGGGGGGGGGGGGGGGGGGGGGGGGGGGGGGGGGGGGGGGGGGGGGGGGGGGGGGGGGGGGGGGGGGGGGGGGGGGGGGGGGGGGGGGGGGGGGGGGGGGGGGGGGGGGGGGGGGGGGGGGGGGGDGGDCGGGGGDFGFGGFGFFFFFFFFFGGFFFFF?
@M00200:207:000000000-ALC1F:1:1101:15644:8120 1:N:0:5
ATTGGGTTTAAAGGGAGCGTAGGCGGCCATGTAAGTGAGGTGTTAAATCCCCCGGCTCAACCGGGGACCTGCACCTCATACTGCACGGCTTGAGTACATCAGAGGAGACTGGAATTCCCGGTGTAGCGGTGAAATGCGTAGATATCGGGAGGAACACCAGTGGCGAAGGCGAGTCTCTGGGATGATACTGACGCTGATGCTCGAAAGCTAGGGGAGCAAACGGGATTAGATACCCCGGTA
+
GGGGGGGGGGGGGGGGGGGGGGGGGGGGGGGGGGGGGGGGGGGGGGGGGGGGGGGGGGGGGGGGGGGGGGGGGGGGGGGGGGGGGGGGGGGGGGGGGGGGGGGGGGGGGGGGGGGGGGGGGGGGGGGGGGGGGGGGGGGGGGGGGGFGGGGGGGGGGGGGGGGGGGGGGGGGGGGGFFGGGGGGGGGGGGGFGGGGGGGGGGGGGDDGGGGGGGGGFGGGGFGFFF@FFFFFGGFFBFEF
@M00200:207:000000000-ALC1F:1:1101:13728:8125 1:N:0:5
ATTGGGCTTAAAGGGTGCGTAGGCGGGTTGGTAAGTCCGTGGTGAAATCCCCAAGCTTAACTTGGGAACTGCCGTGGATACTATCAATCTTGAATATCGTGGAGGTAAGCGGAATATGTCATGTAGCGGTGAAATGCTTAGATATGACATAGAACACCAATTGCGTAGGCAGCTTACTACACGATCATTGACGCTGAGGCACGAAAGCGTGGGGAGCAAACAGGATTAGATACCCGAGTA
+
GGGGGGCFGGGGGGGFGGGGGGGGGGGEEGEGGGGGGGGGFGGGGGGGGGGGGGGGGAGGGGGFFGGGGGFGGGGGGGGGGGGGGFFGGGGGGGGGCFEGGGGGGGGGGGGGGGGGEFFGFGGGGGGGGGGGGGGGGGGGGGGGGGFGGGGGGGGGGGGGGGGGGEEEGGGGGGGGGGGGGGGGFFGFGGGGGGGGGGGG=GGGGGGGGGGDG3DCDGGGGFGFFFFFFFFFGGF>>EFF
@M00200:207:000000000-ALC1F:1:1101:24212:8141 1:N:0:5
ATTGGGTTTAAAGGGTGCGTAGGCGGCCTGGTAAGTCAGCGGTGAAATACCCACGCTCAACGTGGGAACTGCCGTTGATACTGTCGGGCTTGAGTTCGTCCGAGGTGGCTGGAATGCGTAGAGATCGGGAAGAACATCGGTGGCGAAGGCGGCCTGCTGGGCTGTTGCTGACGCTGAGGCGCGACAGCGTGGGGAGCAAACAGGATTAGATACCCTAGTA
+
GGGGGGFGGGGGGGGGGGGGGEGGGGGGGGGGGGGGGGGFGGGGGGGGGGGFGGGGGGGGGGGGGGGGGGGGGGGGGGGGGGGGGGGGGGGGGGGGGGGGGGGGGGGGGFGGGGGGGGGGGGGGFFFGGDGGGGGGFGGGGGGGGGGGGGGGGG>FGGGGGGGGGGGGGGGGGGBGGGGGGGGCEGGGGGGGGGDGGGFCFFGGGGGGGGGGGGGGFGGG
@M00200:207:000000000-ALC1F:1:1101:3272:8165 1:N:0:5
ATTGGGCTTAAAGGGTGCGTAGGCGGTCCTGTAAGTCAGTTGTGAAATACGGCAGCTTAACTGTCGAGGTGCAATTGATACTGCGGGACTAGAGTACTGATGAGGTAAGCGGAATGGACGGTGTAGCGGTGAAATGCTTAGATATCGTCCAGAACACCGATAGCGAAGGCAGCTTACTAAGGAGTAACTGACGCTGAGGCACGAAAGTGTGGGGATCAAACAGGATTAGATACCCCAGTA
+
GGGGGGFGGGGGGGGGGGGGGGGGGGGGEGGGGFGGGFGGGGGGGGGGGGGGGGGGGGGGGGGGGGGGGEFGDGGEGGGGGGGGGGGGGGGGGGGGGGGGGGGGGGGGGEEGGGGGCEFGGGGGGGGGGGGGGGGGGGGGGGGGGGGGDCEFGGGGGGGGGCCFEGGGGGGGGGGGGGFGGGGGGGFGGGGGGGGGGGFGGGGGGGGGGGGGGGGC>FGGGFGFFFFFFFFFGG@F>DFF
@M00200:207:000000000-ALC1F:1:1101:12806:8168 1:N:0:5
ATTGGGTTTAAAGGGTGCGCAGGTGGGTTTGCAAGTTCGATGTGAAAGCCCCGGGCTTAACCCGGGAATGGCATTGGATACTGCAGATCTGGAGGATCGGAGGGGGGACTGGAATTCTTGGTGTAGCAGAGAAATGCGTAGATATCAAGAGGAACACCAGTGGCGAAGGCGAGTCCCTGGACGATACCTGACACTGAGGCACGAAAGCTAGGGGAGCAAACAGGATTAGATACCCCGGTA
+
GGGGGGFEGGGGGGGGGGGGGGGGGGGGGGGGGGGGGGGGGGGGGGGGGGGGGGGGGGGGGGGGGGGGGGGGGGGGGGGGGGGGGGGGGGGGGGGGGGGGGGGGGGGGGGGGGGGGGGGGGGGGGGGGG,FCFFGGGGGCGGGFFGGGGGGGGGGGGCFGGGGGGGGGGGGGGGGFGDGGGGGGGGGCFGGFFGGGGGGGGGGGGGGFGGGGGGGGFGGGGFGFFFFFFFFFDDFFE>BE
@M00200:207:000000000-ALC1F:1:1101:10865:8186 1:N:0:5
ACTGGGTTTAAAGGGCGCGTAGGCGGTTATATAAGTTAGATGTGAAATCCCTGGGCTTAACCTAGGAACTGCATCTAATACTGTATGACTGGAGTACTGTAGAGGACAGTGGAATTTCCGGTGTAGCGGTGAAATGCGTAGAGATCGGAAGGAACACCAGTGGCGAAGGCGACTGTCTGGACAGATACTGACGCTGAGGCGCGAGAGCGTGGGGAGCAAACAGGATGAGATATCCGCGTA
+
6<,6FGC6C@<@6F;-FGCGE@FGGCCCF@EFA,<6<E,@C@C<<<CC,CF@FG<@,6:<FCCFC<<FC<<F<C<FA?FAF<<CCF?<,FG8==CEFGFC9FFE?F<EFEGE<E<??FFE7@C?9A,@+BB@FGFD,C?:=CC;9DF:FEG@:D@D@=BF>AF:+=8C7,@B3*>373D896EGGF7<,:,5=7*4C8CECGC5E)75:7/=7CDD3C47*5D)</))9=86*280<5B)
@M00200:207:000000000-ALC1F:1:1101:4826:8231 1:N:0:5
ATTGGGCTTAAAGGGCGCGTAGGCGGTCTACCAAGTCGGGGGTGAAATCTTTCGGCCTAACCGGAAAAGTGCCTTCGATACTGGTAGACTAGAGCGAGGTAGGGGCGGATGGAACTTCCGGTGGAGCGGTGAAATGTGTTGATATCGGAAGGAACGCCGGTGGCGAAAGCGATCCGCTGGACCTCTTCTGACGCTGAGGCGCGAAAGCCAGGGGAGCAAACGGGATTAGATACCCTAGTA
+
GGGGGGGGGGGGGGGGGGGGGGGGGGGGGGGGGGGGGGGGGGGGGGGGGGGGGGGGGGGGGGGGGGGGGGGGGGGGGGGGGGGGGGGGGGGGGGGGGGGGGGGGGGGGGGGGGGGGGGGGGGGGGGGGGGGGGGGGGGGGGGGGGGGGGGGGGGGGGGGGGGGGGGGGGGGGFGGFGGGGGGGGGGGGGGGGGGGGGGGGGGGGGGGGGGGGGGGGFGGGG>DBDFFFFFFFGGFFFFFF
@M00200:207:000000000-ALC1F:1:1101:6042:8231 1:N:0:5
ATTGGGCATAAAGGGCGCGTAGGCGGCCTAGCAAGTGGCGGGTGAAATCCCTCGGCATAAACGAGGAACTGCCTGCCAGACTGCCTGGCTCGAGATCGGGAGAGGTGAGTGGAATTCCCAGTGTAGCGGTGAAATGCGGAGATATTGGGAGGAACACCAGTGGCGAAGGCGGCTCACTGGACCGGAACTGACGCTGAGGCGCGAAAGCGTGGGGAGCAAACAGGATTAGATACCCCAGTAAGA
+
GFGG9E<FCFFFG<FF7F:@:F;6FFCC,<@FFFGGG<F@CGCF7,6,9CF<ECEG+CCF,CFFFGGFF,A9F<FGFDF8+BE<?A?<8,,8+CF+,:CF7@=EG,D,>B<<=<,:,>BFCCF,@,@FG:FCC;,3,***5>F9,@FCEDGGCF6CEC8BFF,<:*:BEFE8:BE??CC:A==>C8880992*//*2**//)/>EC<*:*:CD:CD)9C75@C@)0946489D*/.)7)/=@4
@M00200:207:000000000-ALC1F:1:1101:17441:8246 1:N:0:5
ACTGGGTTTAAAGAGCTCGTAGGCGGCTTGTCGCGTCGGATGTGAAAGCCCGGGGCTTAACCCCGGGTCTGCATTCGATACGGGCAGGCTAGAGTTCGGTAGGGGAGATCGGAATTCCTGGTGTAGCGGTGAAATGCGCAGATATCAGGAGGAACACCGGTGGCGAAGGCGGATCTCTGGGCCGATACTGACGCTGAGGAGCGAAAGCGTGGGGAGCGAACAGGATTAGATACCCTAGTA
+
GGGGGGGGGGGGGGGGGGGGGGGGGGGGGGGGGGGGGGGGGGGGGGGGGGGGGGGGGGGGGGGGGGGGGGGGGGGGGGGGGGGGGGGGGGGGGGGGGGGGFGGGGGGGGFGGGGGGGGGGGGGGGGGGGGGGGGGGGGGGGGGGGGGGGGGGGGGGGGGGGGGGGGGGGGGGGGGGGGGGGGGGGDEGGGGGGGGGGGGGGGDGGGGGGEGGGGGGFGGGGFGF:FFFFFFFGGFFFFFF
@M00200:207:000000000-ALC1F:1:1101:9832:8303 1:N:0:5
ATTGGGTGTAAAGAGCTCGTAGGCGGTCTGTCGCGTCGGACGTGAAAATCCAGGGCTCAACCCTGGACCTGCGTTCGATACGGGCAGACTAGAGTTCGGTAGGGGAGACTGGAATTCCTGGTGTAGCGGTGAAATGCGCAGATATCAGGAGGAACACCGGTGGCGAAGGCGGGTCTCTGGGCCGAAACTGACGCTGAGGAGCGAAAGCGTGGGGAGCAAACAGGATTAGATACCCCGGTAAGAC
+
GGGGGGEGGGGGGGGGGGGGGGGGGGGGGGGGGGGGGGEFGGGGGGGFGGGGGGGGFGGGGGGGGFFGGGGGGEGGGGGGGGGGGGGGGGGGGGGGGGGGGGGDGGGGGGGGGGGGGGGGGGGGDGGGGEGGGGCFFGGCGDGGFGGGGGGGGFGGGGGC>77F77E@EG7BC:EFG9<C6CFE=E=EGC<ECE<=?C:EEGDG=3CFECCE=CCDFC5DF:C47696@==BGGFFF>@5@9))
@M00200:207:000000000-ALC1F:1:1101:6809:8335 1:N:0:5
ATTGGGCTTAAAGGGCGCGTAGGCGGTGCGGTAAGTCACCTGTGAAACCTCTGGGCTTAACTCAGAGCCTGCAGGCGAAACTGCCGTGCTGGAGTGTGGGAGAGGTGCGTGGAATTCCCGGTGTAGCGGTGAAATGCGTAGATATCGGGAGGAACACCTGTGGCGAAAGCGGCGCACTGGACCACAACTGACGCTGAGGCGCGAAAGCTAGGGGAGCAAACAGGATTAGATACCCTAGTA
+
GGGGGGGGGGGGGGGGGGGGGGGGGGGGGGGGGGGGGGGGGGGGGGGGGGGGGFGGGGGGGGGGGGGGGGGGGGGGEGGGGGGGGGGGGGGGGGGGGGGGGGGGGGGGGGGGGGGGGGGGGGGGGGGGGGGGGGGGGGGGG>FGGGGGGGGGFGGGGGGGGGGGGCEGGGDGGGGEGGGGGGGGGGFGGGGGGGGGGGGGGGGGEDGGGGGG=CDD>GCGGFGFFFFFFFFFGGFFFFFF
@M00200:207:000000000-ALC1F:1:1101:15415:8342 1:N:0:5
ATTGGGTTTAAAGGGTGCGCAGGCGGCCAAGTGTGTGAGGCGTGAAAGCCCGGGGCTTAACCCCGGAATTGCACCTCAAACTACATGGCTAGAGCATTGGAGAGGGTAGCAGAATTCATGGTGTAGCAGTGAAATGCGTAGATATCATGAGGAATACCAGAGGCGAAGGCGGCTACCTGGACAATTGCTGACGCTCAGGCACGAAAGCGTGGGGAGCAAAAGGGATTAGATACCCTAGTA
+
GGGGGGGGGGGGGGGGGGGGGGGGGGGGGGGGGGGGGGGGGGGGGGGGGGGGGGGGGGGGGGGGGGGGGGGGGGGGGGGGGGGGGGGGGGGGGGGGGGGGGGGGGGGGGGGGGGGGGGGGGGGGGGGGGGGGGGGGGGGGGGGGGGGGGGGGGGGGGGGGGGGGGGGGGGGGGGGGGGGGGGGGGGGGGGGGGGGGGGGGGGGGGGGGGGGGGGGGFGGGGFGFFFFFFFFFGGFFFFFF
@M00200:207:000000000-ALC1F:1:1101:24701:8346 1:N:0:5
ATTGGGTTTAAAGGGCGCGTAGGCGGCCACCGCAAGTCGACTGTGAAATCTCCGGGCTTAACCCGGAAAGGTCAGCCGATACTGCGGGGCTAGAGTGCAGAAGGGGCAACTGGAATTCTCGGTGTAGCGGTGAAATGCGTAGATATCGGGAGGAACACCAGTGGCGAAGGCGACTACCTGGCCTGTTCTTGACGCTGAGGCGCGAAAGCTAGGGGAGCAAACGGGATTAGATACCCTTGTA
+
GGGGGGGGGGGGGGGGGGEFECDGGGGGGGGGGGGGGGGGGGGGGGGGGGGGGG@FGGGGGGGGGGGGGGGGGGGGGGGGGGGGFGGGGGGGGGBFGGGGGGGGGGGGGFGGGGGGGGGGGGGGGGGGGGGEGGGGGGGFFEGGFEGGGGGGGGGEGFGGGGFGGGGDEDGGGGGGGGGGGGGGGGGGGGGGGEGGGDDFGGGGGDGGGFGGGGDG:DFGF>D>EFFFFFFBGGFFFFFFF
@M00200:207:000000000-ALC1F:1:1101:12646:8355 1:N:0:5
ATTGGGTTTAAAGAGCTCGTAGGCGGTCTGTCGCGTCTGCTGTGAAAACTCGGGGCTTAACCCCGGGCCTGCAGTGGGTACGGGCAGACTAGAGTGCGGTAGGGGAGACTGGAATTCCTGGTGTAGCGGTGAAATGCGCAGATATCAGGAGGAACACCGGTGGCGAAGGCGGGTCTCTGGGCCGTAACTGACGCTGAGGAGCGAAAGCATGGGGAGCGAACAGGATTAGATACCCGAGTA
+
GGGGGGGGGGGGGGGGGGGGGGGGGGGGGGGGGGGGGGGGGGGGGGGGGGGGGGGGGGGGGGGGGGGGGGGGGGGGGGGGGGGGGGGGGGGGGGGGGGGGGGGGGGGGGGGGGGGGGGGGGGGGGGGGGGGGGGGGGGGGGGGGGGGGGGGGGGGGGGGGGGGGGGGGGGGGGGGGGGGGGGGGGGGGGGGGGGGGGGGGGGGGGGGGGGGGGGGGFGGGGFGFFFFFFFFFGGFFFFFF
@M00200:207:000000000-ALC1F:1:1101:17096:8361 1:N:0:5
ATTGGGTGTAAAGGGCTCGTAGGCGGTTTGTCGCGTCGGGAGTGAAAACCTTGGGCTTAACTCAGGGCTTGCTTTCGATACGGGCAGACTAGAGGTATGCAGGGGAGAACGGAATTCCTGGTGTAGCGGTGAAATGCGCAGATATCAGGAGGAACACCGGTGGCGAAGGCGGTTCTCTGGGCATGATCTGACGCTGAGGAGCGAAAGTGTGGGGAGCGAACAGGATTAGATACCCGAGTA
+
GGGGGGGGGGGGGGGGGGGGGGGGGGGGGGGGGGGGGGGGGGGGGGGGGGGGGGGGGGGGGGGGGGGGGGGGGGGGGGGGGGGGGGGGGGGGGGGGGGGGGGGGGGGGGGGGGGGGGGGGGGGGGGGGGGGGGGGGGGGGGGGGGGGGGGGGGGFGGGGGGGGGGDEGGGGGGGGGGGGGGGGGGGGGGGGGGGGGGFGFGGGGGGGGGCFGGGGGFGGGGEFFF?FFFFFFGGFFFFFF
@M00200:207:000000000-ALC1F:1:1101:12316:8375 1:N:0:5
ATTGGGTTTAAAGCGCACGTAGGCGGCTAGGTCCGTCCGATGTGAAAGCCCCCGGCTCAACCGGGGAATTGCATCGGATACAGCCTGGCTCGAGGACGGTTGGGGTGAGTGGAACTCCTGGTGGAGCGGTGAAATGCGTAGATATCAGGAGGAACACCGGTGGCGAAAGCGGCTCACTGGACCGTTTCTGACGCTGAGGTGCGAAAGCTAGGGGCGCAAACGGGATTAGATACCCCTGTA
+
GGGGGGGGGGGGGGGGGGGFGGGGGGGGGE8F<EFGGGGGGGGDFGGGGGGGEGGGGCGGGGCB7FGGGGGGGGGEGGGDGFEEEFFGGGGGGEG@FFGCFEGGGGD7DFGDFCDGGGGGGGCFEFFE:FGGGGGCE7FC7CEGFGDEFGGGG:7<FEGDGGEFGGE8BFGGG1BCFFG68C=CE=8CGFCGGDDCEGDE5D3EEDGGGFGGD3)1)>D/>DGEDFFFF?66DFFF37;6
@M00200:207:000000000-ALC1F:1:1101:7517:8385 1:N:0:5
ATTGGGTTTACAGGGCGCGTAGGTGGCGGCATAAGGCTGTGGTGAAAGTCTGGGGCTCAACTCCAGATCGGCCGCGGCGACTGTGTCGCTTGGGCACCGTAGAGGCAGATGGAATTCCGGGTGTAGCGGTGGAATGCGTAGAGATCCGGAAGAACACCAGTGGCGAAGGCGGTCTGCTGGGCGGTGAGCTCGCGAGAGCTCAATAGCCGACACTGAGGCGCGACAGCGTGGGGCGGAAACAGG
+
@@CFGCC@FE,<C@FGDCBFEFGG,FD+7FFGDGF<,,,:CFGGG<F<ECEEE8::FD<EEG,66CCCFGDFEGGFD@:>FCEGGGF@AFEC@F8=FF>F7C3C<FFF>FGCFBD,E3@7FFFE=FF<@F<F7>F>E7FGG7BA;>,<<:CC:,<F,=8@F,:FGG>EGGEEGGGCGGC6/CG>CE5CFGCEDEDCEGFDE69?CC*9EEG859DG4CFGGFD:55>>B>53D*8))0.07?(
@M00200:207:000000000-ALC1F:1:1101:26026:8413 1:N:0:5
ATTGGGTTTAAAGCGTGCGTAGGTGGTTCGTTAAGTCTGATGTGAAAGCCCTGGGCTCAACCTGGGAATGGCATTGGAAACTGGCGACCTAGAGTGCGGTAGAGGGTAGTGGAATTCCCGGTGTAGCAGTGAAATGCGTAGAGATCGGGAGGAACATCTGTGGCGAAGGCGACTACCTGGACCAGCACTGACACTGAGGCACGAAAGCGTGGGGAGCAAACAGGATTAGATACCCGAGTAAG
+
GGGGGGGGGGGGGGGGGGGGGGGGGGGGGGGGGGGGGGGGGGGGGGGGGGGGGGGGGGGGGGGGGGGGGGGGGGGGGGGGGGGGGGGGGGGGGGGGGGGGGGGGGGGGGGG8FFGGFFFGEFGGGGFFFAEEFECFFEGGGGGG9D:EGGGGGFGFGGFGGGFGGGDGDGGGGGGGFCCFGGGGGGGFGGGGGGGCCCFCEGGG=C35E5E=EDDDB<FFGFG4A:???6?BDF?>E>FF??
@M00200:207:000000000-ALC1F:1:1101:28488:8421 1:N:0:5
ACTGGGCTTAAAGCGCGTGTAGGCGGTTCGGTAAGTCCGCTGTGAAAGTCGGGGGCTCAACCCTTGGATGCCGGTGGATACTGTCGGACTAGAGTACGGAAGAGGCGAGTGGAATTCCTGGTGTAGCGGTGAAATGCCCAGATATCAGGAGGAACACCGATTGCGAAGGCAGCTCGCTGGGACGTTACTGACGCTGAGACGCGAAAGCGTGGGGAGCAAACAGGATTAGATACCCGCGTA
+
EEFAFGG?EEG<<FGGGECGGAE,FBFCE>FGGGD66C@FCE:FFCCACC,F::FD:FGG@FF,,C<C<=8=F7FG7+A?=??FFGFBF+8F9AFGGGCCFCAAFEG7FFFCGGFGG9BCFFFCC3FEECFCBCECG,@FFGFFCC<FGC:FEFGGGECE:7FFBCCEE8CEGEB>E3BC8*<EA56EF?FCEEDE5*00*/9EGCC*C5C*C<G3)9D*7<D>::?6?F?/?*/8<>;)
@M00200:207:000000000-ALC1F:1:1101:14390:8442 1:N:0:5
ATTGGGTTTAAAGGGTGCGTAGGAGGGCAGGTAAGTCAGTGGTGAAATCCCCGAGCTTAACTTGGGAACTGCCGTTGATACTATCAGTCTTGAATACCGTGGAGGTTAGCGGAATATGTCATGTAGCGGTGAAATGCTTAGATATGACATAGAACACCAATTGCGAAGGCAGCTGGCTACACGAATATTGACACTGAGGCACGAAAGCGTGGGGATCAAACAGGATTAGATACCCCTGTA
+
GGGGGGGGGGGGGGGFGGGGGGGFGGGG8FEGGGGGGGGGGGGGGGGGGGGGGGGGGFGGGGFGGGGGGGGGGGGGGGGGGGGGGGGGGGGGGGGGGGGGFD:FGEGC?FGGDCFGGGGGGGGGGFGGGGGD=EFCGGGGGGGGGGGFFGGGFFCCFG7EFGGAEEGGCGGGGGC6:EGDFGGDEFGG7AFGGCCFGGCFCGDGGGGGGGEGGG47?DFGGFGFFAC8FAFFGFF>F3AA
@M00200:207:000000000-ALC1F:1:1101:20610:8445 1:N:0:5
ATTGGGTTTAAAGAGCTCGTAGGCGGTTCGATAAGTCGGATGTGAAATCTCCACGCTCAACGTGGAGGGGCCATTCGATACTGTCGTGACTCGAGTCCGGTAGGGGAGTGTGGAATTCCCGGTGTAGCGGTGAAATGCGCAGAGATCGGGAGGAACACCCGTAGCGAAGGCGGCACTCTGGGCCGGTACTGACGCTGAGGAGCGAAAGCGTGGGGAGCAAACAGGATTAGATACCCCAGTA
+
,C<FGGGGGGGGGGGGGGGGGGGGGGGGGGDEFGGGGGGDFGGGGGGGGGGGGGGGGGEGGGGGGGGGGGGGGGGGGGGGGGGGGGGGGGFGGGGGGGGGGGGGGGGGGGGGGGFGGFGGGGGGGGGGGGGGGGGGGGGGGGDGGGGGGGGGGGGGGGGGGGGGGGGGEGFEGGGGGGGGGGGGGGGGGGGGGGGGGCGGGGGGDG3CFGGEEDGGFGG<GFG?4<?B@FFFGG?4FFFFF
@M00200:207:000000000-ALC1F:1:1101:27694:8459 1:N:0:5
ATTGGGTTTAAAGGGCTCGTAGGCGGTTTGTCACGTCGGGAGTGAAAACTCGGGGCTTAACCCCGAGCCTGCTTCCGATACGGGCAGACTAGAGGTATGCAGGGGAGAACGGAATTCCTGGTGTAGCGGTGAAATGCGCAGATATCAGGAGGAACACCAATTGCGAAGGCAGCTCGCTGGGACGTAACTGACGCTGAGACGCGAAAGCGTGGGGAGCAAACAGGATTAGATCCCCCAGTA
+
GCFGGGGGGGGGGGGGGGGGGGGGGGGGGGGGFGGGCGGGDFGGGGGGGGGGGEEGGGGFGFGGGDGGGGGGGCGGGDGGGGGGGGGGGG9FGGGGGGGGGGGDGGGGGGGGGGGGGGGGGGGFGGGGGGGGGGGGGGGGGDFGGGCGGGGD>EGGFDEEF@>BCCCGCFGGGGGGGCEGGFGDCFGGFGGFGEGDEFCEC3<ECCDGEGGG5<CDB*267:GFFF4???F*97)8>:FF
@M00200:207:000000000-ALC1F:1:1101:10390:8463 1:N:0:5
ATTGGGTTTAAAGGGCGCGTAGGCGGCCTTCTAAGTCAGACGTGAAATCCCCCGGCTTAACCTGGGAACTGCGTCTGATACTGGGAGGCTTGAGTATGGGAGAGGGATGTAGAATTCCAGGTGTAGCGGTGAAATGCGTAGAGATCTGGAGGAACACCGATGGCGAAGGCAGCCTTCTGGGCCAACACTGACGCTCATGCACGAAAGCGTGGGGAGCAAACAGGATTAGATACCCCTGTA
+
GGGGGGGGGGGGGGGGGGGGGGGGGGGGGGGGGGGGGGGGGGGGGFGGGGGGGGGGGGGGGGGGGGGGGGGGGGGGGGGGGGGGGGGGGGGGGGGGGGFGGGGGGGGGGGGGGGGGGGGGGGGGGGGGGGGGGGGGGGGGGGGGGGGGGFGGGGGGGGGGGGGGGGGGGGGGGGGGGGGGGGGGGGGGGGGGGGGGGGGGGGGGGGGGGGGGGGDGFGGFGFGFFFFFFFFFGGFFFFF?
@M00200:207:000000000-ALC1F:1:1101:16473:8477 1:N:0:5
ATTGGGTTTAAAGAGCTCGTAGGCGGTTCGGTAAGTCGGCGGTGAAATCTCCACGCTCAACGTGGAGGGGTCCGTCGATACTGCTGTGACTCGAGTCCGGTAGGGGAGTGTGGAATTCCCGGTGTAGCGGTGAAATGCGCAGAGATCGGGAGGAACACCCGTAGCGAAGGCGGCACTCTGGGCCGGTACTGACGCTGAGGAGCGAAAGCGTGGGGAGCAAACAGGATTAGATACCCTAGTA
+
GGGGGGGGGGGGGGGGGGGGGGGGGGGGGGGGGGGGGGGGGGGGGGGGGGGGGGGGEGGFGGGGGGGGGGGGGGGGGGGGGGGGGGGGGGGGGGGGGGGGGGGGGDEGGGGGGFCGGGGGGGGGGFGGGGGDGGGGGGGGGGGGGGGGGGGGDEGGGGGGGGGGGGGGGGGGGGGGGGGGGGGGGGGGGGGGGGGGGGGGGGGGEGGGGGGGGGGG>DGFGFGFFFFFFFFFGGFFFFFFF
@M00200:207:000000000-ALC1F:1:1101:10871:8485 1:N:0:5
ATTGGGTTTAAAGGGTGCGCAGGCGGCCGTGTGTGTGAGGCGTGAAAGCCCGATGCTTAACATCGGAATTGCACCTCAAACTACACGGCTAGAGCATTGGAGAGGGTAGCGGAATTCACGGTGTAGCAGTGAAATGCGTAGATATCGTGAGGAACACCAGAGGCGAAGGCGGCTACCTGGACAATTGCTGACGCTCAGGCACGAAAGCGTGGGGAGCAAAAGGGATTAGATACCCTAGTA
+
GFGGGGGGGGGGGGGGGGGGGGGGGGGGGGGGGGGGFGFDGGGGGGGGGGGGGGGGGGGGGF<ECFGEGGGGGGGGGGGGGGGGGGEGGGGGGGGGDGFGGGGGGGFFECGGGGGGGGGGGGGGGGGGGGGGGGGGGGGGGGGGGGGGFGGGGGGGGGGGDGGGGGGGGGGGGGGGGGGGGGGGGCFGGGGGGGGEGGGGDGGEEGGGDEEGGGGGFGGGGFGFFFFFFFFFGGFFF>FF
@M00200:207:000000000-ALC1F:1:1101:25394:8489 1:N:0:5
ATTGGGTATAAAGGGCTCGTAGGCGGTTTGTCGCGTCGGGAGTGAAAACCCAGGGCTTAACCCTGGGCTGGCTTTCGATACGGGCAGACTAGAGGTATGCAGGGGAGAACGGAATTCCTGGTGTAGCGGTGAAATGCGCAGATATCAGGAGGAACACCGGTGGCGAAGGCGGTTCTCTGGGCATTACCTGACGCTGAGGAGCGAAAGTGTGGGGAGCAAACAGGATTAGATACCCTGGTAAGA
+
GGGFGGGCFFFFFGCEFGGGEFGGGG:FGGFGFGDFGGGGGGEGCFGGFGEGFCCGGFFAEGG8EGFGGGGGGEFG?CFE>FGGGGGFEFGGGGFGFFGGEEGGGGGGGFGG7FDDEGGGGGGGGGGGGGGGGFDFFFGGGGGDCGGGGGDGEGGGGDGDGGGFGGGGEFGG5E:CCFGCGFGGGGGFC?CCC5/CCFGGEFDDGDD*33?GEGD757D4CFGF@??@F?FF>FFFFFFFFF9
@M00200:207:000000000-ALC1F:1:1101:16653:8542 1:N:0:5
ATTGGGTTTAAAGGGCGCGTAGGTGGCTTGGCAAGCGTGTGGTGAAAGCCCGGGGCTCAACCCCGGGTCTGCCGTGCGAACTGCTATGGCTTGAGCACTGTAGAGGCAGGTAGAATTCCGGGTGTAGCGGTGGAATGCGTAGAGATCCGGAAGAATACCGGTGGCGAAGGCGGCCTGCTGGGCAGTGGCTGACACTGAGGCGCGACAGCGTGGGGAGCAAACAGGATTAGATACCCCAGTA
+
GGGGGGGGGGGGGGGGGGGGGGGGGGGGGGGGGGGGGGGGGGGGGGGGGGGGGGGGGGGGGGGGGGGGGGGGGGGGGGGGGGGGGGGGGGGGGGGGGGGGGGGGGGGGGGGGGGGGGGGGGGGGGGGGGGGGGGGGGGGGGGGGGGGGGGGGGGGGGGGGGGGGGGGGGGGGGGGGGGGGGGGGGGGGGGGGGGGGGGGGGGGGGGGGGGGGGGGGFGGGGFGFFFFFFFFFGGFFFFFFF
@M00200:207:000000000-ALC1F:1:1101:5071:8564 1:N:0:5
ATTGGGTTTAAAGAGCGTGTAGGCGGTCCGGTAAGTCGGTTGTGAAAGTCGGGGGCTCAACCCTCGGAGGCCGACCGATACTGTCGGGCTAGAGTCCGGAAGAGGCGAGTGGAATTCCTGGTGTAGCGGTGAAATGCGCAGATATCAGGAGGAACACCAATGGCGAAGGCAGCTCGCTGGGACGGTACTGACGCTGAGACGCGAAAGCGTGGGGAGCAAACAGGATTAGATACCCGCGTA
+
GGGGGGGGGGGGGGGGGGGGGGGGGGGGGGGGGGGGGGGGGGGGGGGGGGGDGGGGGGGGGGGGGGGGGGDGGGGGGGGGGGGGGGGGGGGGGGGGGGGGGGGGGGGGGFGGGGGGGGGGGCFGGGGGGGGGGGGGGGGGGGGGGGGGGAFGGGGGGFGGGGGGGGGGGGGGGGGGGGGGGGGGGGGCFGFGGGGGEFGGEGGGGGGGGGGGGGGGFGG4F>FFFFFFFFFFGGFFFFF)
@M00200:207:000000000-ALC1F:1:1101:19623:8598 1:N:0:5
ATTGGGTTTAAAGCGTGCGTAGGCGGATGTGCAGGCGTCGTGTGAAAGCCCTCGGCTCAACCGGGGAATTGCACGGCGAACCGCACGTCTCGAGACAAGTAGGGGCGGCCGGAACGATAGGTGGAGTGGTGAAATGCGTTGATATCTATCGGAACGCCAAAGGTGAAGACAGGCCGCTGGGCTTGTTCTGACGCTGAGGCACGAAAGCGTGGGGAGCAAACGGGATTAGATACCCTAGTA
+
GGGGGGGGGGGGGGGGGGGGGGGGGGGGGGGGGGGGGGGGGGGGGGGGGGGGGGGGGGGGGGGGGGGGGGGGGGGGGGGGGGGGGGGGGGGGGGGGGGGGGGGGGGGGGGGGGGGGGGGGGGGGGGGGGGGGGGGGGGGGGGGGGGGGGGGGGGGGGGGGGGGGGGGGGGGGGGGGGGGGGGGGGGGGGGGGGGGGGGGGGGGGGGGCGGGGGGGGFGGGGFGFFEFFFFFFGGFFFFFF
@M00200:207:000000000-ALC1F:1:1101:4592:8648 1:N:0:5
ACTGGGTATAAAGTGTGCGCAGGTGGCTGAGCAAGTCGAGTGTGAAATCCCCGGGCTTAACTTGGGAATTGCGCTCGAAACTACTTGGCTCGAGTGTGGCAGAGGAAGGTGGAATTCCAGGTGTAGCGGTGAAATGCGCAGATATCAGGAAGAACACCTATGGCGAAAGCAGCTCTCTGGGACGGTACTGACGCTGAGACGCGAACGCGTGGGGAGCGAACAGGATTAGATACCCTAGTA
+
GGGGGGGGGGGGGGGGDFGGEEGGGGGGGGGGGGGFGGEGFGGGGFFGGGGGGGGGGF@DAFGC8CEEFGFGEG@FGFEFGGGGGGGDGFGGDCFDFFEFGGGGGGGGGGGGGAFFG,,EFGGGFGGDGGGFFGG9FEGCEGGGGGC;A,8:=>FGGGGG9F8FEC:BEGF:C6DFFFCEF,DEDG8EFCFCEE57*;,AEDGGG)53C:EE5<77BGDGC:F@FFFFF??FGGF?@)=B
@M00200:207:000000000-ALC1F:1:1101:23283:8677 1:N:0:5
ACTGGGTTTAAAGGGTGCGTAGGCGGCTATTTAAGTCAGTGGTGAAATATCTCAGCTTAACTGAGAGGGTGCCATTGATACTGGATAGCTTGAGTACAGATGAGGTAGGCGGAATTGACGGTGTAGCGGTGAAATGCATAGATATCGTCAAGAACACCGATAGCGAAGGCAGCTTACCAAGCTGTAACTGACGCTGAGGCACGAAAGTGTGGGGATCAAACAGGATTAGATACCCTGGTA
+
GGGGGGGGGGGGGGGGGGGGGGGGGGGGGGGGGGGGGGGGGGFGFGGGGGGGGGGGGGGGGGGGGGGGGGGGGGGGGGGGGGGGGGGGGFGGGGGGGGGGGGGGGGGGGGGGGGGGGGGGGGGGGGGGGGGGGGGG,EEFGGGGGGGGGGGGGGGGGGGDGGGGGEGGGFGGGGGGFGGGGGGGGGFFGGGGGGGGGGGGGGGG*?DGGGGGGDDDFDDFD;CFFFFFFFFFGGFFFFFF
@M00200:207:000000000-ALC1F:1:1101:22428:8688 1:N:0:5
ATTGGGTATAAAGGGCGCGTAGGCGGCTTATCAAGTCAGGCGTGAAATTCCCGGGCTCAACCTGGGGGCTGCGCTTGATACTGATGAGCTTGAATGCGGGAGAGGATAGTGGAATTCCCAGTGTAGAGGTGAAATTCGTAGATATTGGGAAGAACACCGGTGGCGAAGGCGGCTATCTGGCCCGTAATTGACGCTGAGGCGCGAAAGCGTGGGGAGCAAACAGGATTAGATACCCGAGTA
+
GGGGGGGGGGGGGGGGGGGFCGGGGGGGGGGGGGGGGGGGGGGGGGGGFFGGGGGGGGGGGGGGGGGGGGGGGGGGGGGGGGGFGGGGGGGGGGFFGGGGGGGGGGGGGGGGGGGGGGGGGGGGGGGGGGGGGGGGGGGGGGGGGGGGGGGGGGGGGGGGGGGGGGGGGGGGDGGGGGGG6ECEC=8CEGGGGGGGGGGFGGGG5DDGDGEDEGGGBFGCD55FFFFFFFFFGGF7:3>F
@M00200:207:000000000-ALC1F:1:1101:14643:8692 1:N:0:5
ATTGGGTTTAAAGTGTGCGCAGGTGGCCGCGCAAGTCGAGTGTGAAATCCCCGAGCTTAACTTGGGAATTGCGCTCGAAACTACGTGGCTCGAGTGTGGCAGAGGAAGGTGGAATTCCACGTGTAGCGGTGAAATGCGTAGAGATGTGGAGGAACACCGATGGCGAAGGCAGCCTTCTGGGCCAACACTGACGCTCATGCACGAAAGCGTGGGGAGCAAACAGGATTAGATACCCTAGTA
+
GGGGGGGGGGGGGGGGGGGGGGGGGGGGGGGGGGGGGGGGGGGGGGGGGGGGGGGGGGGGGGGGGGGGGGGGGGGGGGGGGGGGGGGGGGGGGGGGGGGGGGGGGGGGGGGGGGGGGGGGGGGGGGGGGGGGGGGGGGGGGGGGGGGGGGGGGGGGGGGGGGGGGGGGGGGGGGGGGGGGGGGGGGGGGGGGGGGGGGGGGGGGGGGGGGGGGGGGFGGGGFGFFFFFFFFFGGFFFFFF
@M00200:207:000000000-ALC1F:1:1101:25212:8704 1:N:0:5
ATTGGGTTTAAAGGGTGCGTAGGCGGATTAGTAAGTCCGTGGTGAAATCTCCAAGCTTAACTTGGAAACTGCCGTGGATACTATTAGTCTTGAATGTTGTGGAGGTTAGCGGAATATGTCATGTAGCGGTGAAATGCATAGATATGACATAGAACACCAATTGCGAAGGCAGCTGGCTACACAAATATTGACGCTGATGCACGAAAGCGTGGGGATCAAACAGGATTAGATACCCGCGTA
+
GGGGGGGGGGGGGGGGGGGGGGGGGGGGGGGGGGGGGGGGGGGGGGGGGGGGGGGGGGGGGGGGGGGGGGGGGGGGGGGGGGGGGGGGGGGGGGGGGGGGGGGGGGGGGGGGGGGGGGGGGGGGGGGGGGGGGGGGGGGGGGGGGGGGGGGGGGGGGGGGGGGGGGGGGGGGGGGGGGGGGGGGGGGGGGGGGGGGGGGGGGGGGGGGGGGGGGGGFGGGGFGFFFFFFFFFGGFFBBFF
@M00200:207:000000000-ALC1F:1:1101:9208:8715 1:N:0:5
ATTGGGTTTAAAGAGCTCGTAGGCGGCTTGGCAAGTCGGGTGTGAAACCTCCAGGCTCAACCTGGAGACGCCACTCGATACTGCTATGGCTAGAGTCCGGTAGGGGACCACGGAATTCCTGGTGTAGCGGTGAAATGCGCAGATATCAGGAGGAACACCGGTGGCGAAGGCGGTGGTCTGGGCCGGCACTGACGCTGAGGAGCGAAAGCGTGGGTAGCAAACAGGATTAGATACCCCAGTA
+
GGGGGGGGGGGGGGGGGGGGGGGGGGGGGGGGGGGGGGGGGGGGGGGGGGGGGGGGGGGGGGGGGGGGGGGGGGGGGGGGGGGGGGGGGGGGGGGGGGGGGGGGGGGGGGGGGGGGGGGGGGGGGGGGGGGGGGGGGGGGGGGGGGGGGGGGGGGGGGGGGGGGGGGGGGGGGGGGGGGGGGGGGGGGGGGGGGGGGGGGGGGGGGGGGGGEGGGGFGGGGFGFFFFFFFFFGGFFFFFFF
@M00200:207:000000000-ALC1F:1:1101:10888:8742 1:N:0:5
ATTGGGTTTAAAGAGCGTGTAGGCGGCCGCACAGGTCCGTTGTGAAAACTGGAGGCTCAACCTTCAGACGTCGATGGAAACCGTGCGGCTAGAGTCCGGAAGAGGAGAGTGGAATTCCTGGTGTAGCGGTGAAATGCGCAGATATCAGGAAGAACACCCGTGGCGAAGGCGGCTCTCTGGGACGGTACTGACGCTGAGACGCGAAAGCGTGGGGAGCGAACAGGATTAGATACCCTCGTA
+
GGGGGG@EEGGCEFGGEFGGGGGGDGGDGGGGGGGFFGGGGGGGEFCFFFFGFGGGGGGGGGFGGGGDFGGGGGGGGGGGGGGGGGGGGGG,EFEGGCGEEGGFFGGGGGGFGG?FDFGEDGGGCDGCC3CCFGGGGGGCCEGGEFCFGGGGCCFGFFGGGGGGG>EBEGGDG>EFGGG8CGGGGGGGG7CGEEGGGGGGGDCEECGGGGGGDGDCEGGG<>F>:67?@F4@C*/9>@))
@M00200:207:000000000-ALC1F:1:1101:14890:8773 1:N:0:5
ATTGGGTTTAAAGGGCGCGTAGGCGGGCACTCAAGTCGGTGGTGAAAGCCTCCAGCCTAACTGGAGAAGAGCTGTCGATACTGGGTGCCTCGAGTGGTGCAGGGGTCTGCGGAACTTCGGGTGGAGCGGTGAAATGCGTAGAGATCCGAAGGAACGCCGGTGGCGAAAGCGGCGGACTGGGCACCTTCTGACGCTGAGGCGCGAAAGCCAGGGGAGCAAACGGGATTAGATACCCCAGTA
+
GGGGGGGGGGGGGGGGGGGGGGGGGGGGGGGGGGGGGGGGGGGGGGGGGGGGGGGGGGGGGGGGGGGGGGGGGGGGGGGGGGGGGGGGGGGGGGGGGGGGGGGGGGGGGGGGGGGGGGGGGGGGGGGGGGGGGGGGGGGGGGGGGGGGGGGGGGGGGGGGGGGGGGDGGGGGGGGGGGGGGGGGGGGGGGGGGGGGGGFGGGGGGGGGGGGGGGGGFGGGGFGEFFFFFFF?F7?FFFFF
@M00200:207:000000000-ALC1F:1:1101:9683:8786 1:N:0:5
ATTGGGTTTAAAGAGCGTGTAGGCGGTCCGGTAAGTCGGCTGTGAAAGTCCAGGGCTCAACCCTGGGATGCCGGTCGATACTGCCGGACTAGAGTTCGGAAGAGGCGAGTGGAATTCCCGGTGTAGCGGTGAAATGCGCAGATATCGGGAGGAACACCTATGGCGAAGGCAGCTCGCTGGGACGTTACTGACGCTGAGACGCGAAAGCGTGGGGAGCAAACAGGATTAGATACCCCGGTA
+
GGGGGGGGGGGGGGGGGGGGGGGGGGGGGGGGGGGGGGGGGGGGGGGGGGGGGGGGGGGGGGGGGGGGGGGGGGGGGGGGGGGGGGGGGGGGGGGGGGGGGGGGGGGGGGGGGDFGGGGGGGGGGGGGEFEGGGGGGGGGGGGGGGGGGGGGGGGGGGGGGGGGGGDEDGGGGGGGGGGGD=CGEGGGFDGF=EGGEGGGGGGDED:CEECCGGGG>3CC5@GFFFFFFBFBGFFFFFF3
@M00200:207:000000000-ALC1F:1:1101:12619:8813 1:N:0:5
ATTGGGTTTAAAGGGTGCGTAGGCGGTTTTTTAAGTCAGTGCTGAAATACTCCAGCTTAACTGGAGGGGTGGCATTGATACTGGAAGACTTGAGTACAGATGAGGTAGGCGGAATTGACGGTGTAGCGGTGAAATGCATAGATATCGTCAAGAACACCGATAGCGAAGGCAGCTTACTGGGCTGTAACTGACGCTGATGCACGAAAGTGTGGGGATCAAACAGGATTAGATACCCGCGTA
+
GGGGGGGGGGGGGGGGGGGGGGGGGGGGGGGGGGGGGGGGGGGGGGGGGGGGGGGGGGGGGGGGGGGGGGGGGGGGGGGGGGGGGGGGGGGGGGGGGGGGGGGGGGGGGGGGGGGGGGGGGGGGGGGGGGGGGGGGGGGGGGGGGGGGGGGGGGGGGGGGGGGGGGGGGGGGGGGGGGFGGGGGGGGGGGGGGGGGGGGGGGGGGGGGGGGGGGGGFGGGGFGFFFFFFFFFGG?DFFFF
@M00200:207:000000000-ALC1F:1:1101:27825:8829 1:N:0:5
ATTGGGTGTAAAGGGCGCGTAGGCGGCTGGCTCAGTCGGGCCTGTAAGTGCGGGGCTCAACCCCGTGATGGGCTCGGGACGGGCTGGCTGGGGCGCGGTCGAGGGAGACGGAATGCCGGGTGTAGTGGTGAAATGCGTAGAGATCCGGCGGAACACCGGTGGTGAAGGCGGTCTCCTGGGCCGAGGGCCGACGCTGAGGCGCGAGAGCGTGGGGAGCGAACCGGATTAGATACCCCAGTA
+
GGGGGGGGGGGGGGGGGGGGGGGGGGGGGGGGGGGGGGGGGGGGGGGGGGGGGGGGCFGGGGGGGCGGGGGGGGFGGGGGGGGGGGGGGGGGGGGGGGGGDEGGGEGGGGGD7BFFGGGG<FFGGFFFCFFFEFFDGGEEGGGGGFGG>EDEEGGFGGGGGGGFF9CFFGGGEGFFFG?@CCEEGGGEEGEEG=CEGGF:>CGEGGGGGGGGGGDD:DDC3>GEB>@@FFFFFCFFB:;9
@M00200:207:000000000-ALC1F:1:1101:16837:8832 1:N:0:5
ATTGGGTTTAAAGCGTGTGTAGGCGGACCGTTAAGTGCCCGCGTGAAATCCCCCGGCTCAACCGGGGAACGGCCGGGCATACTGGCGGTCTTGAGCGATCCAGGGGTCATCGGAACAAACGGTGGAGCGGTGAAATGCGTAGATATCGTTTGGAACGCCGACGGTGAAAACAGATGACTGGGGATCCGCTGACGCTGAGACACGAAAGCCAGGGGAGCAAACGGGATTAGATACCCTAGTA
+
GGGGGGGGGGGGGGGGGGGGGGGGGGGGGGGGGGGGGGGGGGGGGGGGGGGGGGGGGGGGGGGGGGGGGGGGGGGGGGGGGGGGGGGGGGGGGGGGGGGGGGGGGGGGGGGGGGGGGGGGGGGGGGGGGGGGGGGGGGGGGGGGGGGGGGGGGGGGGGGGGGGGGGGGGGGGGGGGGFGGGGGGEGGGGGGGGGGGGGGGGGGGGGGGGGGGGGGGFGGGGFGFFF@@FFFFGG?FFFFFF
@M00200:207:000000000-ALC1F:1:1101:13939:8837 1:N:0:5
ACTGGGTTTAAAGAGCTCGTAGGTGGTTCGGTAAGTCGGGTGTGAAAACTCTGGGCTCAACTCAGAGACGCCACCCGATACTGCTGTGACTTGAGTCTGGTAGGGGAGTGTGGAATTCCCAGTGTAGCGGTGAAATGCGCAGATATTGGGAGGAACACCAGTGGCGAAGGCGGCACTCTGGGCCAGTACTGACACTGAGGAGCGAAAGCGTGGGTAGCGAACAGGATTAGATACCCCAGTA
+
GGGGGGGGGGGGGGGGGGGGGGGGGGGGGGGGGGGGGGGGGGGGGGGGGGGGGGGGGGGGGGGGGGGGGGGGGGGGGGGGGGGGGGGGGGGGGGGGGGGGGGGGGGGGGGGGGGGGGGGGGGGGGGGGGGGGGGGGGGGGGGGGGGGGGGGGGGGGGGGGGGGGGGGGGGGGGGGGGGGGGGGGGGGGGGGGGGGGGFGGGGGGGGGGGGEGGGGFDGGGGFGFFFFFFFFFGGF@FEEFF
@M00200:207:000000000-ALC1F:1:1101:24679:8839 1:N:0:5
ATTGGGTTTAAAGCGCGTGTAGGCGGCTATGCAAGTCGGATGTGAAATCCCACGGCTCAACCGTGGAACTGCTGGGTATACTGCGTTTCTTGAGCAATCTAGGGGCGAGTGGAACGGATGGTGGAGCGGTGAAATGCATAGATATCATCCGGAACGCCTGTGGTGAAGACGACTCGCTGGGGATTTGCTGACGCTGAGACACGAAAGCCAGGGGAGCAAACGGGATTAGATACCCCTGTA
+
GGGGGGGGGGGGGGGGGGGGGGGGGGGGGGGGGGGGGGGGGGGGGGGGGGGGGGGGGGGGGGGGGGGGGGGGGGGGGGGGGGGGGGGGGGGGGGGGGGGGGGGGGGGGGGGGGGGGGGEGGGGGGGGGGGGFCGGGGGGGGFCFGGGGGGGGGGGGGGGGFCFGGCCFDFEGGGGGGEGGGGGGGFDFGGGGGCDEECGGGGGGGGGGCFGFGGGD3DFFGFDBEDF@FFFF>CFFFFFF
@M00200:207:000000000-ALC1F:1:1101:27034:8844 1:N:0:5
ACTGGGTTTAAAGGGTGCGTAGGCGGCTTATTAAGTCAGGGGTGAAAGACGGTGGCTCAACCATCGCAGTGCCTTTGATACTGATGAGCTTGAATACACTAGAGGTAGGCGGAATGTGACAAGTAGCGGTGAAATGCATAGATATGTCACAGAACACCGATTGCGAAGGCAGCTTACTATGGTGTCATTGACGCTGAGGCACGAAAGCGTGGGGATCAAACAGGATTAGATACCCCAGTAAGA
+
GGGGGGGEEGGGGGGGGGGGGGGGGGGGGGGGGGGGGGGGGGGGGGGGGGGGGGGGGGGGGGGGGGGGGGGGGGGGGGGGGGGGGGGGGGGGGGGGGGGGGGGGGGGGGGGGGGGGGGGGGGGGGGFGGGGGGGGGGGGGGGGGGGGGGGGGGGGGGGGGGGGGGGGGGGGGGGGGGGGGGGGGGGFFGGGGEEGGGGGFGGGGGGGGGGGGGGGGF<FGGFGFFFFFFFFFGC@FEFFFFFF
@M00200:207:000000000-ALC1F:1:1101:15669:8844 1:N:0:5
ATTGGGTTTAAAGAGCGCGCAGGCGGTCGATCAAGTCGAGTGTGAAAGCCCCCGGCTCAACTGGGGAGGGTCATTCGATACTGATCGACTCGAAGGCAGGAGAGGGTAGTGGAATTCCCGGTGTAGTGGTGAAATGCGTAGATATCGGGAGGAACACCAGTGGCGAAGGCGACTACCTGGCCTGTTCTTGACGCTGAGGCGCGAAAGCTAGGGGAGCAAACGGGATTAGATACCCTTGTAAGA
+
GGGGGGGGGGGGGGGGGGGGGGGGGGGGGGGGGGGGGGGGGGGGGGGGGGGGGGGGGGGGGGGGGGGGGGGGGGGGGGGGGGGGGGGGGGGGGGGGGGGGFGGGGGGGGGGGGGGGGGGGGGGGGGGGGGGGGGGGGGGGGGGGGGGGGGGGGGGGGGGGGGGGGGGGGGGGGGGGGGGGGGGGGGGGGGGFGGGGCFGGGGGGGGGGGGGGGG)9BFGFCEGF@>FF=@BFGFFFFF=BF69
@M00200:207:000000000-ALC1F:1:1101:8363:8850 1:N:0:5
ACTGGGTTTAAAGGGTGCGTAGGCGGCTTATTAAGTCAGGGGTGAAAGACGGTGGCTCAACCATCGCAGTGCCTTTGATACTGATGAGCTTGAATACACTAGAGGTAGGCGGAATGTGACAAGTAGCGGTGAAATGCATAGATATGTCACAGAACACCGATTGCGAAGGCAGCTTACTATGGTGTGATTGACGCTGAGGCACGAAAGCGTGGGGATCAAACAGGATTAGATACCCGTGTA
+
GGGGGGGGGGGGGGGGGGGGGGGGGGGGGGGGGGGFGGGGGGGGGGGGGGGGGGGGGGGGGGGGGGEEGGGGGGGGGGGGGGGGGGGGGGGGGGGGGGFGGGGGGGGGGGGGEGGGGGGGGGGGGGDFGGGGFGGGGFGGGGGGGGGAFGFGGGFGGGGDGGGGGGGGGGGGGGGFDEGGGGGGGGFFGGGGCGGGGGGGDGGGGGGGGGGGGGGGFFGGFFGFFFFFFFFFGGF@DD@@
@M00200:207:000000000-ALC1F:1:1101:2695:8853 1:N:0:5
ATTGGGCATAAAGGGCGCGTAGGCGGGATGGCAAGTCGGTCGTGAAATCCTTCGGCTCAACCGAAGAACGTCGGCCGATACTGCCGTTCTTGAGGGATGCAGAGGAGACTGGAATTCCCGGTGTAGCGGTGAAATGTGTAGAGATCGGGAGGAACACCGGTGGCGAAGGCGGGTCTCTGGGCCGGCACTGACGCTGAGGAGCGAAAGCGTGGGGAGCAAACAGGATTAGATACCCCAGTA
+
@EGGGGGGGGGGACFGGGGGF:FGEGGGGEFGFDDGGC@CFEEGFGCGGGGGGGFGFEGFFFGCCCGGFGGFGGGGGGC@FGGGGE@:EDDABFFGEGCFGFGFGFGGGAFG8==FGGGGGGDGGGGCBFFD9FE:F9EF9F9FCFGGGGG>7<FCGGC8FFEFEGEGCGGG5?EFGF?888E5EGEGF6:EEC7/:C/<=7D*29DF5:5=E<*9BG46C>F4)9@F4FFFGGF5>EF?
@M00200:207:000000000-ALC1F:1:1101:14334:8865 1:N:0:5
ATTGGGTTTAAAGCGCGCGCAGGCGGATGGTTGCGTCCGGAGTGAAATTTCGCCGCTCAACGGCGAAGCTGCTTTGGATACGGACCGTCTAGGGACCGGTAGAGGCTGGTAGAATTGCAGGTGTAGCGGTGGAATGCGTAGAGATCTGCAAGAATACCCGTGGCGAAGGCGGCCAGCTGGGCCGGATCCGACGCTGAGGCGCGAAAGCGTGGGGAGCAAACAGGATTAGATACCCTTGTA
+
GGGGGGGGGGGGGGGGGGGGGGGGGGGGGGGGGGGGGGGGGGGGGGGGGGGGGGGGGGGGGGGGGGGGGGGGGGGGGGGGGGGGGGGGGGGGGGGGGGGGGGGGGGGGGGFFGGGGGGGGGGGGGGGGGGGDGGGGGGGGGGGGGGGGGGGGGGGGGGGGGGGGGGGGGGDGGGGGGGGGGGGGGGDGGGGGGGGGGGGGGGGGGGDGGGGGGGDGFGGGGFGFFFFFFFFFGGFFFFFF
@M00200:207:000000000-ALC1F:1:1101:14449:8866 1:N:0:5
ATTGGGTTTAAAGGGTGCGTAGGCGGGTTGATAAGTCAGTGGTGAAAGCCCAACGCTTAACGTTGGAACTGCCATTGATACTGTCGATCTTGAATGTGTTTGATGTGGGCGGAATATGACATGTAGCGGTGAAATGCTTAGATATGTCATAGAACACCGATTGCGAAGGCAGCTCACAAAGCCACTATTGACGCTGAGGCACGAAAGCGTGGGGATCAAACAGGATTAGATACCCCAGTA
+
GGGGGGGGGGGGGGGGDGGGGGGGGGGGGGGGGGFGGGGGGGGGGGGGGGGGGGGGGGGGGGGGGGGGGGGGGGGGGGGGGGGGGGGGGGGGGGGGGGGGGGGGGGGGGGGGGGGGGGGGGGGGGGGGGGGGGGGGGGGGGGGGGGGGGGGGGGGGGGGGGGGFGGGGGGGGGGGGGGGGGGGGGCFGGGGGEGGGGGCFGGGGGGGGGGEEGGGGFDGGFFGFFFFFFFFFGFFFEFFF
@M00200:207:000000000-ALC1F:1:1101:27435:8873 1:N:0:5
ATTGGGTGTAAAGGGTGCGTAGGCGGCTTATTAAGTCAGTGGTGAAAGACTTCAGCTTAACTTGGGAACTGCCGTTGATACTATCTGTCTTGAATACCGTGGAGGTGAGCGGAATATGTCATGTAGCGGTGAAATGCTTAGATATGACATAGAACACCAATTGCGAAGGCAGCTCGCTACACGAATATTGACTCTGAGGCACGAAAGCGTGGGGATCAAACAGGATTAGATACCCCCGTA
+
GGGGGGGGGGGGGGGGGGGGGGGGGGGGGFFGGGGGGGGGGGGGGGGGGGGGGGGGGGGGGGGGGGGGGGGGGGGGGGGGGGGGGGGGGGGGGGGGGGGGGGGGGGGFGGGGGGGGGGGGGGGGGGGGGGGGGFGGGGFGGGGGGGGGGGGGGGGGGGGGGGGGGGGGGGGGGGGGDEGGGGGGGGCFDFGGGGGGFFFGGGGEEGDGGGGGGG:CFGGGGFFFFFFFFAFFGGFFBEFB
@M00200:207:000000000-ALC1F:1:1101:9601:8876 1:N:0:5
ATTGGGTGTAAAGGGCGCGTAGGCGGGTGCTCAAGTCCGGGGTGAAATCCTCCAGCTCAACTGGAGAACTGCCTCGGATACTGGGTGCCTCGAGGGTGGTAGGGGTATGCGGAACTATCGGTGGAGCGGTGAAATGCGTTGATATCGATAGGAACTCCGGTGGCGAAGGCGGCATACTGGACCACTTCTGACGCTGAGGCGCGAAAGCCAGGGGAGCAAACGGGATTAGATACCCGGGTA
+
FGGGGGFEGGGGGGGGGGGFEGGGGGGGGGDFFCFGGGGGGGGGCGGGGGGGFGGGGGGGGGGGGGGGGGGFGGGGDGGGFGAFGGGGGGGGGFFEFFEGGGGGGGGGGGGGGGEGGGGGGGGGFGGGGGGGGGGGGDEGGGGFGGGGGGGGFGGGGGGEGGGGGGGGGGEECCGFGGGCC8FGGGGGGGGGGGGD=CGGGGD5EG3<CFGFDGD3>FFFGE3>>D?FF4F6FFF>@37@
@M00200:207:000000000-ALC1F:1:1101:15298:8909 1:N:0:5
ATTGGGTTTAAAGGGTGCGTAGGCGGTCCTTTAAGTCAGTGCTGAAATACTCCAGCTTAACTGGAGGGGTGGCATTGATACTGGGGGACTTGAATGAAGTCGAGGTAGGCGGAATTGACGGTGTAGCGGTGAAATGCTTAGATATCGTCAAGAACACCGATAGTGAAGACAGCTTACTAGGCTTAGATTGACGCTGAGGCACGAAAGTGTGGGGATCAAACAGGATTAGATACCCTAGTA
+
GGGGGGGGGGGGGGGGGGGGGGGGGGGGGGGGGGGGGGGGGGGGGGGGGGGGGGGGGGGGGGGGGGGGGGGGGGGGGGGGGGGGGGGGGGGGGGGGGGGGGGGGGGGGGGGGGGGGGGGGGGGGGGGGGGGGGGGGGGGGGGGGGGGGGGGGGGGGGGGGGGGGGGGGGGGGGGGGGGGGGGGGGGGGGGGGGGGGDGGGGGGGGGGGGGGGGDGDFGGGGFGFFFFFFFFFGGFFFFFF
@M00200:207:000000000-ALC1F:1:1101:13109:8953 1:N:0:5
ACTGGGTATAAAGGGCGTGTAGGCGGTCTGTTAAGTCTGATGTGAAATCCCCTCGCTCAACGAGGGAACTGCGTCGGATACTGGCAGACTTGAGTACCGGAGAGGAAGGTGGAATTCCCGGTGTAGCGGTGAAATGCGTAGATATCGGGAGGAACACCGGTGGCGAAGGCGGCCTTCTGGACGGATACTGACGCTGAGACGCGAAAGCGTGGGGAGCAAACAGGATTAGATACCCTAGTA
+
GFGGGGGGGGGGGGGGG:FFGGGGGGEGGGGGGGGGGCGGGGGGGGGGG,CF@FGGGGGGGED:67CF@F@FGGDGGGGGGGG=8EFFGGGGGGGGGGGGGGGGGGFGGGGGGGGGGG,FGGGGGGGGGGGGGGGGGGGGGGGGGGGGGGGGGGGGGGGDGGGGGGCEGGGGGCCFGGGGFG=GEGGGGGGGGGGGGGFGGGGGGGGGGEGGGGGGFCGGGFGFFFFFFFFFGFFFFFFF
@M00200:207:000000000-ALC1F:1:1101:14341:8990 1:N:0:5
ATTGGGCTTAAAGAGCTCGTAGGCGGTTTGTCGCGTCTGCCGTGAAAGTCCGGGGCTCAACTCCGGATCTGCGGTGGGTACGGGCAGACTAGAGTGATGTAGGGGAGACTGGAATTCCTGGTGTAGCGGTGAAATGCGCAGATATCAGGAGGAACACCGATGGCGAAGGCAGGTCTCTGGGCAGTTACTGACGCTGAGGAGCGAAAGCATGGGGAGCGAACAGGATTAGATACCCCAGTA
+
GGGGGGGGGGGGGGGGGGGGGGGGGGGGGGGGGGGGGGGGGGGGGGGGGGGGGGGGGGGGGGGGGGGGGGGGGGGGGGGGGGGGGGGGGGGGGGFGGGGGGGGGGGGGGGGGGGGGGGGGGGGGGGGGGGGGGGGGGGGGGGGGGGGGGGGGGGGGGGGGDGGGGGGGGGGGGGGGGGGGGGGGGGGGGGGGGGGGDGGGGGGCEGGGGGGGGGDGFGCDGEGFFFFFFFFFGFFFFFFF
@M00200:207:000000000-ALC1F:1:1101:21174:9018 1:N:0:5
ATTGGGTGTAAAGGGTCTGTAGGCGGCCATCTAAGTCAGACGTGAAATCCCCCGGCTTAACCTGGGAACTGCGTCTGATACTGGACGGCTCGAGTATGGGAGAGGGATGTAGAATTCCAGGTGTAGCGGTGAAATGCGTAGATATCTGGAGGAATACCGGTGGCGAAGGCGGCATCCTGGACCATTTACTGACGCTGAGGCGCGAAAGCTAGGGGAGCAAACGGGATTAGATACCCGAGTA
+
EFGGGFEG@@FEFCCFGGEFDGDGGGFGCFFCAEFCFFEF<CFGCCGFEGDGCFGDGGGGGGFF8@DFGCFGEFG7F<EFGFFFGGEGCGGE:?EFFGGGEC@BEGCFEFGGGGFFGGGGCFFFD?FDEGGGGGFGFDFFG@EFDGGFA9FC:,@DFFECCECCB@CE7,CGGG>8<FFDC@8BC?C>ECFEGED5:8C=5<DCCDGGGFGCCDGDE)9*>>78;@:FFFFFGD9?E5@F5
@M00200:207:000000000-ALC1F:1:1101:18617:9036 1:N:0:5
ATTGGGTTTAAAGGGTTCGTAGGTGGCCTGCTAAGTCACACGTGAATCCCTCAGCTTAACTGGGGAACTGCGTGTGATACTGGCGAGCTTGAGTGCAGGAGAGGAACGCGGAATTCCAGGTGTAGCGGTGAAATGCGTAGATATCTGGAGGAACACCGGTGGCGAAGGCGGCGTTCTGGACTGCAACTGACAATGATGAACGAAAGCCAGGGGAGCAAACGGGATTAGATACCCCTGTA
+
GFGEGGC;FGGGFGGGGGCFFFGGGGFFGGGGGGFGGGGGGGGGGGGG<E<FFGFGG,@@ECGGG,8D<CEF::CF,6CEEDFF7@7:FFGFE9?,FEF7F87FF@?=CG:+@BFFFE9FEFFCCFEG?:<FGA,BCEFC+A7,C,A;FDFFGFFGEGGGC:,@BEEECEGGG*B*=4B9CF**+>><=CC9++;7AC<:CGGGGD*;ECFGDGG<)C<9DB3575??BF?7DGFFFFB
@M00200:207:000000000-ALC1F:1:1101:2863:9070 1:N:0:5
ATTGGGTTTAAAGGGCGCGTAGGCGGCCAGCGCAAGTCAGTTGTGAAATCTCCGGGCTTAACTCGGAAAGGTCAACTGATACTGCGCGGCTAGAGTGCAGAAGGGGCAACTGGAATTCTCGGTGTAGCGGTGAAATGCGTAGATATCGAGAGGAACACCTGCGGCGAAGGCGGGTTGCTGGGCTGACACTGACGCTGATGCGCGAAAGCCAGGGGAGCGAACGGGATTAGATACCCCGGTA
+
GGGGGGGGGGGGGGGGGGGGGGGGGGGGGGGGGGGGGGGGGGGGGGGGGGGGGGGG@FFGGGGGGGGGGGGGGGGGGGGGGGGGGGGGGGGGGGGGGGGGGGGGGGGGGGGGGGGGGDGGGFGGGGGGGGGGGGGGGGGGGGGGGGGGGGGGGGGGGGGGGGGGGGGGDGGGGGGDGGGGGGGGCFFCGFGGGGGGGGGGGGGGGGGGGGGGGDGDEGDCGFGDDEEFFFFFGG6?FEFDE
@M00200:207:000000000-ALC1F:1:1101:15144:9072 1:N:0:5
ATTGGGTTTAAAGCGCGCGTAGGCGGACCGGAAAGTCGGTTGTGAAATCCCTGGGCTCAACCCAGGAACTGCATCCGAAACTCCCGGTCTCGAGTGACGGAGAGGATAGTGGAATTCCCGGTGTAGAGGTGAAATTCGTAGATATCGGGAGGAACACCAGTGGCGAAGGCGGCTATCTGGACGTCCACTGACGCTGAGGCGCGAAAGCGTGGGGAGCAAACAGGATTAGATACCCCCGTA
+
GGGGGGGGGGGGGGGGGGGGGGGGGGGGGGGGGGGGGGGGGGGGGGGGGGGGGGGGGGGGGGGGGGGGGGGGGGGGGGGGGGGGGGGGGGGGGGGGGGGGGGGGGGGGGGGGGGGGGGGGGGGGGGGGGGGGGGGGGGGGGGFGGGGGGGDGGGGGGGGGGGGGGGGGGGGGGGGGGGGGGGGGGG=CCFGGGGGGGGGGGGGGGGGGGGGGGGGGFGGGGFGFFFFF=76FGGFFFEFF
@M00200:207:000000000-ALC1F:1:1101:5818:9075 1:N:0:5
ATTGGGTTTAAAGAGCTCGTAGGCGGTTTGTTGCGTCGGCTGTGAAATCCCGAGGCTCAACCTCGGGTCTGCAGTCGATACGAGCAAACTAGAGTGTTGCAGGGGAGACTGGAATTCCTGGTGTAGCGGTGAAATGCGCAGATATCAGGAGGAACACCGGTGGCGAAGGCGGGTCTCTGGGCAACAACTGACGCTGAGGAGCGAAAGCGTGGGGAGCGAACAGGATTAGATACCCTCGTA
+
EFFGGGEGEGGGGGGGGGGCCFFG@FFEDCEE8FECCFGGGGGGGGGGGFGGGGGGGGFFGFGGGGGGGGGGGGGGEGGGGGFGGGFGGGGCCFGFGGGGGGGGGFGGGGFGGGGGGFGGGGCDGFGEEGDGGFCGGEEDGDGGGGGGFDFGGGGGGGGG:>EGGGGGGGGGGGGDFGECGGGFFGFGGGGGGGDG5/AFEFDGGGDCE75ECDGDEGGGGFGF@9@FFBFFGG?F::>:
@M00200:207:000000000-ALC1F:1:1101:26153:9092 1:N:0:5
ATTGGGTGTAAAGGGTGCGTAGGCGGGTTGATAAGTCCGTGGTGAAATCTCCGAGCTTAACTCGGAAACTGCCGTGGATACTATTGATCTTGAATATCGTGGAGGTAAGCGGAATATGTCATGTAGCGGTGAAATGCTTAGATATGACATAGAACACCAATTGCGTAGGCAGCTTACTACACGATCATTGACGCTGAGGCACGAAAGCGTGGGGAGCAAACAGGATTAGATACCCTAGTA
+
FE,CFCFB@FEGGG;F;FGCC:F<CFDGEG<FFFFFFCGGFGD<9<FEFE<FGC@FFGEAF<FDE@,CGFFGFGGGDFE9FFFGG<EGGGGGGGGGGGGGCGF8FGFCCE=:EFCGFGFGFGGF<A,=CFFF,7DGGGGEGGCF,FGFFFGGGGGGD83:FBDGEGGGD9BE5F9DGG9@EFGGGGGG,==;=CGDC@GFGC**//C4C1:E55D3:DF<<A07)97/9@@F77)=;F=4
@M00200:207:000000000-ALC1F:1:1101:28895:9105 1:N:0:5
ATTGGGTTTAAAGGGCGCGTAGGCGGCCACCGCAAGTCGACTGTGAAATCTCCGGGCTTAACCCGGAAAGGTCAGCCGATACTGCGGGGCTAGAGTGCAGAAGGGGCAACTGGAATTCTCGGTGTAGCGGTGAAATGCGTAGATATCGAGAGGAACACCTGCGGCGAAGGCGGGTTGCTGGGCTGACACTGACGCTGATGCGCGAAAGCTAGGGGAGCGAACGGGATTAGATACCCCCGTA
+
GGGGGGGGGGGGGGGGGGGGGGGGGGGGGGGGGGGGGGGGGGGGGGGGGGGGGGGGGGGGGGGGGGGGGGGGGGGGGGGGGGGGFGGGGGGGGGGGGGGGGGGGGGGGGGGGGGGGGGGGGGGGGGGGGGGGGGGGGGGGGGEGGGGGGFFGGGGGGGGGGD@EGGGGGGGGGGGDGGGGGGGGGGGFGDEE?EGGGGFGGGGGEGGGGGGGGGGGEGGGGFGFFBBF?FFFGG?4>BDE@
@M00200:207:000000000-ALC1F:1:1101:22318:9106 1:N:0:5
ATTGGGTTTAAAGCGCACGCAGGTGGCTGAGAAAGTCGATTGTGAAAGCCCTGGGCTTAACCTGGGAATTGCAGTCGAAACTACTTAGCTAGAGTATGGGAGAGGGCAGTGGAATTCCCGGTGTAGCGGTGAAATGCGTAGATATCGGGAGGAACATCAGTGGCGAAGGCGGCTGCCTGGCCCAATACTGACACTCAGGTGCGACAGCGTGGGGAGCAAACAGGATTAGATACCCTAGTA
+
GFFEFGFEGEFGGGGGGGGGGGGGEGGGGGGFFFGGGGGGGGGGGGGGFGGGGGCFFFFGGGGGGGGGGEGGGGFF@GGGGGGGGGGGGGFGGGEFGGFGEGGGGDGGGGEFGGGGFFGEDFEFGGGGGGGGGGGGGGGGGGFGCEE>FGCFGDGDGGGGGG8FEGGEGGGGGGGGCCGGGGGGGGGGGGGGGGGG<CCEGGGGG)8FGEC5CC<DEF<<D:D>FFFFFFFFGGFFFFFF
@M00200:207:000000000-ALC1F:1:1101:24799:9110 1:N:0:5
ATTGGGTTTAAAGGGCGCGTAGGCGGCTTGACAAGCGTGCGGTGAAAGCTCGGGGCTCAACCCCGAGTCGGCCGTGCGAACTGTCAGGCTTGAGCACAGTAGAGGCAGATGGAATTCCGGGTGTAGCGGTGGAATGCGTAGAGATGTGGAGGAACACCGATGGCGAAGGCAGCCTTCTGGGCCAACACTGACGCTCATGCACGAAAGCGTGGGGAGCAAACAGGATTAGATACCCTCGTA
+
FFGGGGGGGGGGGGGFGGGGGGGGGG>FEGGGGGG8CBFGGGGGGGGGGEGGGGGGGGGGGFCFGF:BD@CGGDFEC>EFGGGGE<FGGGGGGGFGGGGGGGFGCECE7>FGGGGDFFGGGGGGGGGGGGGGGGGGGCFGGGGFGFFC:,:FGGGGGGGGGGGGGGDGGGGGG>FFG?;EDF*=@8CGGGGGG=D=ECEGGGGEDGGF5EGGGGGGFGGGGFGFFFFFF?FFGFF*5BFF
@M00200:207:000000000-ALC1F:1:1101:16950:9116 1:N:0:5
ATTGGGTTTAAAGGGCGCGTAGGCGGCGTGGTAAGTCACTTGTGAAATCTCTGAGCTTAACTCAGAACGGCCAAGTGATACTGCTGTGCTAGAGTGCAGAAGGGGCAATCGGAATTCTTGGTGTAGCGGTGAAATGCGTAGATATCAAGAGGAACACCTGAGGTGAAGACGGGTTGCTGGGCTGACACTGACGCTGAGGCGCGAAAGCCAGGGGAGCAAACGGGATTAGATACCCTCGTA
+
GGGGGGCGGGGGGGGGGGGGGGGGGGGGGGGGGGGGGGGGGGGGGGGGGGGGGGGGGGGGGGGGGGGGGGGGGGGGGGGGGGGGGGGGGGGGGGGGGGFGGGGGGGDGGFGGGGGGFFFEFGGGGGGGGGGGGGGGGDGGGGGGGGGGGDGGGGGGGGGGFFGGGGGGGGGGGG8EGGG6CFGEGGF8FFGGGGGGGGGGGGGGGGGGCCGGGGGGFGGGGFGFFFF??6@?GGFFFEFF
@M00200:207:000000000-ALC1F:1:1101:25156:9137 1:N:0:5
ATTGGGTTTAAAGGGTGCGTAGGCGGCCCTGTAAGTCAGTGCTGAAATATCCCGGCTTAACCGGGAGGGTGGCATTGATACTGCGGGGCTAGAGTACAGATGAGGTAGGCGGAATGGACGGTGTAGCGGTGAAATGCTTAGATATCGTCAAGAACACCTATAGCGAAGGCAGCTTACTAGGCTGTAACTGACGCTGAGGCACGAAAGTGTGGGGATCAAACAGGATTAGATACCCCCGTA
+
GGGGGGGGGGGGGGGGGGEGGGGGGGGGGGGGFGGGFFGGGGGGFGGGGGFGGGGGGGGGGGGGGGEGGGGGGGGGGGGGGGGGGGGGGGGGGGGGGGGGFFGGGGGGGGGGGGGGGGGGGGGGFGGGGFGGGGGGFGDGGGGGGGGGGGGGGGGGGGGGGGGGGGGGGGFG>FCFF9FGGFGGGGGGGGGGGE<C8CCFGGDEECDGGGGGGGGGFGGGGFG>FFFFFFBFGG?FEFFF
@M00200:207:000000000-ALC1F:1:1101:20228:9138 1:N:0:5
ACTGGGTGTAAAGGGTGCGTAGGTGGTGACGCTAGTCTGGTGTGAAATCTCGGAGCTCAACTCCGAAATTGCACCGGATACTGCGTGACTCGAGGACTGTAGAGGAGATCGGAATTCACGGTGTAGCAGTGAAATGCGTAGATATCGTGAGGAAGACCAGTTGCGAAGGCGGATCTCTGGGCAGTTCCTGACACTGAGGCACGAAGGCCAGGGGAGCAAACGGGATTAGATACCCTAGTA
+
GGGGGGGGGGGGGGGGGGGGGGGGGGGGGGGGGGGGGGGGGGGGGGGGGGGGGGGGGGGGGGFGGGGGGGGGGGGGGGGGGGGGGGGGGGGGGGGGGGGGGGGGGGGGGGGGGGGGGGGGGGGGGGGGGGGGGGGGGGGGGGGGGGGGGGGGGGGGGGGGGGGGGGGGGGGGGGGGGGGGGGGGGGFGGGCEFGGGGGGGGGGGGGGGFCGGGGGGFGGGGFGFFFFFFFFFFGFFFFFF
@M00200:207:000000000-ALC1F:1:1101:2656:9146 1:N:0:5
ATTGGGTTTAAAGCGCGTGTAGGCTGCTGCGCAAGTCGGATGTGAAATCCCACGGCTCAACCATGGAAGTGCATTCGAAACTGCGTAGCTAGAGTTTTGGAGAGGAAGGCGGAATACTCGGTGTAGAGGTGAAATTCGTAGATATCGAGTGGAACACCGGTGGCGAAGGCGGCCTTCTGGACAATGACTGACGCTGAAACGCGAAAGCGTGGGGAGCAAACAGGATTAGATACCCTTGTA
+
GGGGGGGGGGGGGGGGGGGGGGGGGGGGGGGGGGGGGGGGGGGGGGGGGGGGGGGGGGGGGGGGGGGGGGGGGFGGGGGGGGGGGGGGGGGGDGFGGGGGGGGECFGGEGGGGGGGGGGEGFE>FFGGG=FGGGGGGGGGGGFGFGGDFFGF=FGGGGGGG@@FE8>B@GEDGGDGGCFG9FFGGGGGFFGGGGDD/<EFFG5CD)9<*1::5CGGF*<7D4*5099?*@*9CDFF559*
@M00200:207:000000000-ALC1F:1:1101:28267:9153 1:N:0:5
ATTGGGTTTAAAGCGCGCGCAGGCGGACACGCGCATCGGCGGTGAAAGCCCCCCGCTCAACGGGGGAGGGTCCGTCGAGATGGCGTGTCTGGAGGCAGGGAGAGGCCAGTGGAATTCCGGGTGTAGTGGTGAAATGCGTAGAGATCCGGAGGAACACCAGTGGCGAAGGCGGCTGGCTGGACCTGACCTGACGCTGAGGCGCGAAGGCGTGGGGAGCGAACGGGATTAGATACCCCCGTA
+
GGGGGGGGGGGGGGGGGGGGGGGGGGGGGGGGGGGGGGGGGGGGGGGGGGGGGGGGGGGGFGGGGGGGGGGCFGCGGGGGGGGGGFGGGGGGGGGGGGGGGGGGGCFGGGGGGGGGGGGGEFFCFGFGGCFGGGGGGGGGCEGGFGGGGGGGGGDFF>FEFGGGGGGGGDGGGEGGC>EEGFFGGGGGGGGDG5C=CFGGGDGEEDD4:5CEGGGGFDCDCDGE@>:?F?BFG9?F3B>@
@M00200:207:000000000-ALC1F:1:1101:12807:9197 1:N:0:5
ATTGGGTTTAAAGCGTGTGTAGGCGGACCGTTAAGTGCCCGCGTGAAATCCCCCGGCTCAACCGGGGAACGGCCGGGCATACTGGCGGTCTTGAGCGATCCAGGGGTCATCGGAACAAACGGTGGAGCGGTGAAATGCGTAGATATCGTTTGGAACGCCGACGGTGAAAACAGATGACTGGGGATCCGCTGACGCTGAGACACGAAAGCCAGGGGAGCGAACGGGATTAGATACCCCTGTA
+
GGGGGGGGGGGGGGGGGGGGGGGGGGGGGGGGGFGGGGGGGGGGGGGGGGGGGGGGGGGGGGGGGGGGGGGGGGGGGGGGGGGGGGGGGGGGGGGGGGGGGGGGGGGGGGGGGGGGGGGGGGGGGGGGGGGGGGGGGGGGGGGGGGGGGGGGGGGGGGGGGGGGGGGGGGGGG8FDGGGGGGGGGGGFGGGGGGGEGGGGGGGGGGGGGGGGCCDGBGGGGFDFFEDFFF?FGGFFFFFFF
@M00200:207:000000000-ALC1F:1:1101:23191:9200 1:N:0:5
ATTGGGTTTAAAGGGTGCGTAGGCGGGAGCGTAAGTGTCTTGTGAAATCCCACGGCTCAACCGTGGAATTGCTGGGCATACTGCGCTTCTTGAGGTCGGTAAGCGCTGCCGGAACAGTAGGTGTAGCGGTGAAATGCGTAGATATCTACTGGAACGCCGATGGTGAAGACGGGCAGCTAGGCCGATTCTGACGCTGAGGCACGAAAGCGTGGGGATCAAACAGGATTAGATACCCTAGTA
+
GGGGGGGGGGGGGGGGGGGGGGGGGGGGGGGGGGGGGGGGGGGGGGGGGGGGGGGGGGGGGGGGGGGGGGGGGGGGGGGGGGGGGGGGGGGGGGGGGGGGGGGGGGGGGGGGGGGGGGGGGGGGGGGGGGGGGGGGGGGGGGGGGGGGGGGGGGGGGGGGGGGGGGGGGGGGGGGGGGGGGGGGGGGGGGGGGGGGGGGGGFGGGGGGGGGGGGGGFGGFFFGFFFFFFFFFGGFFFFFF
@M00200:207:000000000-ALC1F:1:1101:9396:9233 1:N:0:5
ATTGGGTTTAAAGGGCGCGTAGGCGGCCATTCAAGTGACGGGTGAAAGCCCTCGGCTTAACCGAGGAACTGCCTGTCAGACTGGGTGGCTTGAGACCGGGAGAGGTGAGTGGAATTCCCAGTGTAGCGGTGAAATGCGTAGATATTGGGAGGAACACCAGTGGCGAAGGCGGCTCACTGGACCGGAACTGACGCTGAGGCGCGAAAGCGTGGGGAGCAAACAGGATTAGATACCCTAGTA
+
GGGGGGGGGGGGGGGGGGGGGGGGGGGGGGGGGGGGGGGGGGGGGGGGGGGGGGGGGGGGGGGGGGGGGGGGGGGGGGGGGGGGGGGGGGGGGGGGGGGGGGGGGGGGGGGGGGGGGGGGGGGGGGGGGGGGGGGGGGGGGGGGGGGGGGGGGGGGGGGGGGGGGGGGGGGGGGGGGGGGGGGGGGGGCCCFGGGGGGGGGGGGGGGGGGGGGGDGFGFGGFFFFFFFFFFFGGFFFFFF
@M00200:207:000000000-ALC1F:1:1101:9503:9235 1:N:0:5
ATTGGGTGTAAAGCGTGCGCAGGCGGTTGTGCAAGACAGGTGTGAAATCCCCGGGCTTAACCTGGGAACTGCACTTGTGACTGCACAGCTGGAGTGCGGCAGAGGGGGATGGAATTCCGCGTGTAGCAGTGAAATGCGTAGATATGCGGAGGAACACCGATGGCGAAGGCAATCCCCTGGGCCTGCACTGACGCTCATGCACGAAAGCGTGGGGAGCAAACAGGATTAGATACCCGAGTA
+
GGGGGGGGGGGGGGGGGGGGGGGGGGGGGGGGGGGGGGGGGGGGGGGGGGGGGGGGGGGGGGGGGGGGGGGGGGGGGGGGGGGGGFGGGGGGGGGGGGGGGGGGGGGEGGGGGGGGGGGGGGGGFGGGGGGGGGGGGGGGGGGGGGGGGGGGGGGGGGGGGGGGGGGGGGGFGGGGGFGGFFGGGFFGGGGGGGGGCGGGGGFEGGGFGECEGGGDDFFGGFGFFFFFFBFFG:FD@DF)
@M00200:207:000000000-ALC1F:1:1101:10212:9243 1:N:0:5
ACTGGGTTTAAAGCGCGCGCAGGCGGTTCTTCAAGTCAGAGGTGAAAGCCCAGAGCTCAACTCTGGAATGGCCTTTGAGACTAGAGAACTAGGGTACGGGAGAGGTGAGTGGAATTCCGAGTGTAGAGGTGAAATTCGTAGATATCAGGAGGAACACCGGTGGCGAAGGCGGCTTTCTGGACACTTACTGACGCTGAGACGCGAAAGCGTGGGGAGCAAACAGGATTAGATACCCGAGTA
+
GGGGGGGGGGGGGGGGGGGGGGGGGGGGGGGGGGGGGGGGGGGGGGGGGGGGGGGGGGGGGGGGGGGGGGGGGGGGGGGGGGGGGGGGGGGGGGGGGGGGGGGGGGGGGGGGGGGGGGGGGFGGGGGGGGGGGGGGGGGGGGGGGGGGGGGGGGGGGGGGGGGGGGGGGGGGGGGGGGGGGGGGGGGGGGGGGGGGGGGGGGGGGGGGGGGDGGGGDGGGGFGFF?FFFFFFGGFBFFFF
@M00200:207:000000000-ALC1F:1:1101:15273:9266 1:N:0:5
ATTGGGTTTAAAGCGTGTGTAGGCGGACCGTTAAGTGCCCGCGTGAAATCCCCCGGCTCAACCGGGGAACGGCCGGGCATACTGGCGGTCTTGAGCGGTCCAGGGGTCATCGGAACAAACGGTGGAGCGGTGAAATGCGTAGATATCGTTTGGAACGCCGACGGTGAAAACAGATGACTGGGGACCTCGCTGACGCTGAGACACGAAAGCCAGGGGAGCAAACGGGATTAGATACCCTAGTA
+
GGGGGGGGGGGGGGGGGGGGGGGGGGGGGGGGGGGGGGGGGGGGGGGGGGGGGGGGGGGGGGGGGGGGGGGGGGGGGGGGGGGGGGGGGGGGGGGGGGGGGGGGGGGGG,EGGGGGGGGGGGGGGGGGGGGGGGGGGGGGGGGGGGGGGGGGGGGGGGGGGGGGGGGGGGGGGGGGGGGGGGGGGGGGGGGGGGGGGGGGGGGGGGGGGGGGGGDGFGGGGFGFFFEFFFFFGGFFFFFFFF
@M00200:207:000000000-ALC1F:1:1101:24937:9275 1:N:0:5
ACTGGGTTTAAAGCGTGTGTAGGTGGCTATACAAGTCGGTTGTGAAATCCCTGGGCTCAACCTGGGAACTGCTTCCGAGACTGTATGGCTAGAGATCGGTAGAGGGCGGTGGAATTTCCGGTGTAGCGGTGAAATGCGTAGATATCGGAAGGAACACCAATGGCGAAGGCAGCCGCCTGGGCCTGATCTGACACTGAGACACGAAAGCGTGGGGATCAAACAGGATTAGATACCCCAGTA
+
GGGGGGGGGGGGGGGGGGGGGGGGGGGGGGGGGGGGGGGGGGGGGGGGGGGGGGGGGGGGGGGGGGGGGGGGGGGGGGGGGGGGGGGGGGGGGGGGGGGGGGGGGGGGGGGGGGGGGGGGGGGGGGGGGGGGGGGGGGGGGGGGGGGGGGGGGGGGGGGGGGGGGGGGGGGGGGGGGGGGGGGGGGGGGGGGGGGGGGGGGGGGGGGGGGGGGGGGFGGGGFGFFFFFFFFFGGF>BEFF
@M00200:207:000000000-ALC1F:1:1101:25987:9288 1:N:0:5
ATTGGGTTTAAAGGGCGCGTAGGCGGGCTGCCAAGTCAGTGGTGAAATCTTTCAGCTCAACTGGAAAAGTGCCGCTGATACTGGCAGTCTCGAGGGAGGTAGGGGTCGATGGAACTAATGGTGGAGCGGTGAAATGCGTAGATATCATTAGGAACGCCGGTGGCGAAAGCGATCGACTGGACCTCTTCTGACGCTGAGGCGCGAAAGCCAGGGGAGCAAACGGGATTAGATACCCTAGTA
+
GGGGGGGGGGGGGGGGGGGGGGGGGGGGGGGGGGGGGGGFGGGGGGGGGGGGGGGGGGGGGGGGGGGGGGGGGGDGGGGGGGGGGGGGGGGGGGGGGGGGGGGGGGGGGGGDGGGGGGGGGGGGGGGGGGGGGGGGGGGGGGGGGGGGAFGGGGGGGGGGGGGGGGGGGGGGGGEEEGGGGGCFGGGGGGFEGCGGGGGGGGGGGGGGFEGGGGGGFGGGG@<>EFFFFFFFCFF=FFFF
@M00200:207:000000000-ALC1F:1:1101:18905:9293 1:N:0:5
ATTGGGTGTAAAGGGCGCGTAGGCGGTGCGTTAAGTCGGCGGTGAAATACTTCGGCTCAACCGGAGAATTGCCGCTGAAACTAGCGTGCTCGAGGGAGGTAGAGGTGCGTGGAACTTCCGGTGGAGCGGTGAAATGCGTTGATATCGGAAGGAACACCTGTGGCGAAAGCGATGCACTGGACCTCTTCTGACGCTGAGGCGCGAAAGCCAGGGGAGCGAACGGGATTAGATACCCCTGTA
+
GGGGGGGGGGGGGGGGGGGGGGGGGGGGGGGGGGGGGGGGGGGGGGGGGGGGGGGGGGGGGGGGGGGGGGGGGGGGGGGGGGGGGGGGGGGGEGGGGGGGGGGGGGGGGGGGGGGGGGGGGGGGGGGGGGGGGGGGGGGGGGGGGGGGGGGGGGGGGGGGGGGGGGGGGGGGGGGGGGGGGGGGFGGGGGGGGGGGGGGGGGGGGGGGGGGGGGGGFGGGGFGFFFFFFFF?FGFFFFFF
@M00200:207:000000000-ALC1F:1:1101:28339:9304 1:N:0:5
ATTGGGTTTAAAGGGCGCGTAGGCGGCGCGGAAAGTAGGGTGTGAAAGCCCTCGGCTCAACCGAGGAATTGCGCTCTAAACTGTCGCGCTTGAGGAACCTAGAGGTGAGCAGAACTGATGGTGGAGCGGTGAAATGCGTTGATATCATCAGGAATACCGGAGGCGAGGGCGGCTCACTGGGGGTTATCTGACGCTGAGGAACGAAAGCCAGGGGAGCAAACGGGATTAGATACCCTCGTA
+
GGGGGGGGGGGGGGGGGGGGGGGGGGGGGGGEGGGGGGGGGGGGGGGGGGGGGGGGGGGGGGGGGGGGGGGGGGGGGGGGGGGGGGGGGGGGGGGGGGGGGGGGGGGGGGGGGGGGGGGGGGGGGGGGGGGGGGGGGGGGGGGGGGGGGGGGGGGGGGGGGGGGGGGGGGGGGGGGGGGGGGGGGGGGGGGGGGGGDGGGGGGGGGGGGGGGGGGGFGGGDDGFEFFF?BFFFGFFFBFD
@M00200:207:000000000-ALC1F:1:1101:25929:9309 1:N:0:5
ATTGGGTTTAAAGGGTGCGTAGGCGGCCTTGTAAGTCAGAAGTGAAAGTTTGCGGCTCAACCGTAAAATTGCTTTTGATACTGCAGGGCTGGAATTAGGATGAGGTCAGCGGAATGTGGCATGTAGCGGTGAAATGCATAGATATGCCATAGAACACCAATTGCGAAGGCAGCTGGCTAGACCTGGATTGACGCTGAGGCACGAAAGCGTGGGGATCGAACAGGATTAGATACCCGAGTA
+
GGGGGGGGGGGGGGGGGGGGGGGGGGGGGGGGGGGGGGGGGGGGGGGGGGGGGGDGFGFFGFGGGGGGGGGGGFFGGDCFFFGGGGGDGFFGGGGGGGGGGGGGGGGGGGGGGGFFGGGGGGGGGGGGGGGGGGGGGGGGGGGGGGGGGGGGGGGGGGGGGGFDGGGDGGGGGGGGGFGGGEGGGGGGFFFDEGGGGGGGGFGEEDDGGGCE5CD5ADDGGFGFFA6*AFAFC9<>EEF:
@M00200:207:000000000-ALC1F:1:1101:9805:9319 1:N:0:5
ATTGGGTTTAAAGGGTGCGTAGGCGGCGTAGTAAGTCAGGAGTGAAAGTTTGCGGCTCAACCGTAAAATTGCTTTTGATACTGCTATGCTAGAATTAGGATGAGGTCAGCGGAATGTGGCATGTAGCGGTGAAATGCATAGATATGCCATAGAACACCAATTGCGAAGGCAGCTGGCTAGACCTGGATTGACGCTGAGGCACGAAAGCGTGGGGAGCGAACAGGATTAGATACCCGGGTA
+
GGGGGGGGGGGGGGGGGGGGGGGGGGGGGGGGGGGGGGGGGGGGGGGGGGGGGGGGGGGGGGGGGGGGGGGGGGGGGGGGGGGGGGGGGGGGGGGGGGGGGGGGGGGGGGGGGGGGGGGGGGGGGGGGGGGGGGGGGGGGGGGGGGGGGGGGGGGGGGGGGGGGGGGGGGGGGGGGGGGGGGGGGGGGGGGGGGGGGGGGGGGGGGGGGGGGGGGGFGGGGFGFFFFFFFFFGGFFFFFF
@M00200:207:000000000-ALC1F:1:1101:5112:9332 1:N:0:5
ATTGGGTTTAAAGGGCGCGTAGGCGGCCCGCTAAGTCGAACGTGAAATCCCCGAGCTCAACTCGGGAACTGCGTCCGATACTGGTGGGCTTGAATCCGGGAGAGGGATGCGGAATTCCAGGTGTAGCGGTGAAATGCGTAGATATCTGGAGGAACACCGGTGGCGAAGGCGGCATCCTGGACCGGCATTGACGCTGAGGCGCGAAAGCTAGGGGAGCAAACGGGATTAGATACCCTCGTA
+
GGGGGGGGGGGGGGGGGGGGGGGGGGGGGGGGGGGGGGGGGGGGGGGGGGGGGGGGGGGGGGGGGGGGGGGGGGGGGEGGGGGGGGGGGGGGGGGGGGGGGGGGGGGGGGGGGGGGGGGGGGGGGGGGGGGGGGGGGGGGGGGGGGGGGGGGGGGGGGGGGGGGGGGDGGGGGGGFGGGGGGDGDGEGFGGGGGGGGGGGGGGD5DD4FGGGGDGGFGFGGFDEEFFFFF=77DFFFFFF
@M00200:207:000000000-ALC1F:1:1101:4745:9337 1:N:0:5
ATTGGGTATAAAGCGCACGTAGGTGGCGACGTAAGTCGGGTGTGAAAGCCCCGGGCTCAACCTGGGAATTGCATTCGAGACTGCATTGCTGGAGTACGGAAGAGGAAGGCGGAATTCCCGGTGTAGCGGTGAAATGCGTAGATATCGGGAGGAACATCAGTGGCGAAGGCGGCCTTCTGGTCCAGTACTGACACTCAAGTGCGAAAGCGTGGGGAGCAAACAGGATTAGATACCCCCGTA
+
GGGGGGGFGGGGGGGGGGGGFGGGGGGGGGGGGGGGGGGGGGGGGGGGGGGGGDGGGGGGGGGGGG<EFFAFFGGGGGGGGGGGGGGGGGGGGGGFGFGGGGGGGGGGGGGGGCFGGGGGGGGGFGGGGGGGGGGGGGGGGGGGGGCGGGGGGGGGGFFGGGGGCGGGGGGGGGGGGGGFFFGGGGGGGGGGGGGGF<CCFGGGGCDGGGGGGGGGFCFGGFGFFFFFF4FFGFFFDEFF
@M00200:207:000000000-ALC1F:1:1101:8598:9345 1:N:0:5
ATTGGGTATAAAGTGTGCGCAGGCGGCCGAGCAAGTCGAGTGTGAAAGCCCCGAGCTTAACTTGGGAACTGCGCTCGAAACTACTTGGCTAGAGTGTGGCAGAGGGAGGTGGAATTCCACGTGTAGCGGTGAAATGCGTAGAGATGTGGAGGAACACCGATGGCGAAGGCAGCCTCCTGGGCCAACACTGACGCTCATGCACGAAAGCGTGGGGAGCAAACAGGATTAGATACCCTCGTA
+
GGGGGGGGGGGGGGGGGGGGGGGGGGGGGGGGGGGGGGGGGGGGGGGGGGGGGGGGGGGGGGGGGGGGGGGGGGGGGGGGGGGGGGGGGGGGGGGGGGGGGGGGGGGGGGGGGGGGGGGGGGGGGGGGGGGGGGGGGGGGGGGGGGGGGGGGGGGGGEGGGGGGGGGGGGGGGGGGGGGGGGGGGGGGGGGGGGGGGGGGGGGGGGGGGGGGGGGGFGGGGFGFFFFFFFFFGGFFFFFF
@M00200:207:000000000-ALC1F:1:1101:18835:9352 1:N:0:5
ATTGGGTTTAAAGGGTGCGTAGGCGGCCTATTAAGTCAGTGGTGAAATATCTCAGCTTAACTGAGAAGGTGCCAATGATACTGATGGGCTTGAGTACAGATGAGGTAGGCGGAATTGACGGTGTAGCGGTGAAATGCTTAGATATCGTCAAGAACACCTATAGCGAAGGCAGCTTACTAGGCTGTAACTGACGCTGAGGCACGAAAGTGTGGGGATCAAACAGGATTAGATACCCTCGTA
+
GGGGGGGGGGGGGGGGGGGGGGGGGGGGGGGGGGGGGGGGGGGGGGGGGGGGGGGGGGGGGGGGGGGGGGGGGGGGGGGGGGGGGGGGGGGGGGGGGGGGGGGGGGGGGGGGGGGGGGGGGGGGGGGGGGGGGGGGGGGGGGGGGGGGGGGGGGGGGGGGGGGGGGGGGGGGGGGGGGGGGGGGGGGGGGGGGGGGGGGGGGGGGGGGGGGGGGGGFGGGGFGFFFFFF6CF>FFFFFFF
@M00200:207:000000000-ALC1F:1:1101:19539:9363 1:N:0:5
ATTGGGTTTAAAGCGCACGTAGGCGGCATCGTAAGTGTCCGGTGAAATCCCACGGCTCACCCGTGGAACTGCCTGGCAGACTGCGATGCTCGAGTGTGGTAGGGGAGAGCGGAACTCCTGGTGGAGCGGTGAAATGCGTAGATATCAGGAGGAACACCGGTGGCGAAGGCGGCTCTCTGGTCCACAACTGACGCTGAGGTGCGAAAGCTAGGGGAGCAAACGGGATTAGATACCCGCGTA
+
GGGGGGGGGGGGGGGGGGGGGGGGGGGGGGGGGGGGGGGGGGGGGGGGGGGGGGGGGGGGGGGGGGGGGGGGGGGGGGGGGGGGGGGGGGGGGGGGGGGGGGGGGGGGGGGGGGGGGGGGGGGGGGGGGGGGGGGGGGGGGGGGGGGGGGGGGGGGGGGGGGGGGGGGGGGGDGGGGGGGGGGGGGGGGGGGGGGGGGGGGGGEEGGGGGGGGGGGFGGGGFGFFEFFFFFFFGFFFFFF
@M00200:207:000000000-ALC1F:1:1101:27321:9367 1:N:0:5
ATTGGGCATAAAGCGCGTGTAGTCGGGTCGGAAAGTCAGGTGTGAAATGCCCGGGCGCAACTGGGAAACTGCATCGGAAACTGATCGGCTTGAAGGTGGGAGAGGGTAGTGGAATTCCCGGTGTAGTGGTGAAATGCGTAGATATCGGGAGGAACACCAGTGGCGAAGGCGACTACCTGGCCGATTCTTGACGCTGAGGCGCGAAAGCTAGGGGAGCGAACGGGATTAGATACGCTGGTAAG
+
,,E<CF@66F<<F<F:+8F@,;,6@+6,+@F:,@C@FF@,;<C6EEA,,66C66@F+++6+6CEG=8F<<<F<,,848?+4C,:,CBF@+4:,B?F9??F8CE:@:F<F5,,BF9A,,,B++38A<C<D8+3E=,,7B+@F<,377<>++@:*66@C<::FCF:*BC8E,*BEC8,,+32:***3/3+:<C+A=*/*=:7C55555DFEGF8C5CD>35D))7))))9@=4@F1)83)<**9
@M00200:207:000000000-ALC1F:1:1101:18005:9390 1:N:0:5
ATTGGGTTTAAAGGGCGCGTAGGCGGCCACCGCAAGTCGGTTGTGAAATCTCTGGGCTTAACCCAGAAAGGTCAATCGATACTGCGGGGCTAGAGTGCAGAAGGGGCAACTGGAATTCTCGGTGTAGCGGTGAAATGCGTAGATATCGAGAGGAACACCTGCGGCGAAGGCGGGTTGCTGGGCTGACACTGACGCTGACAGCGCGAAAGCTAGGGGAGCGAACGGGATTAGATACCCTAGTA
+
GGGGGGGGGGGGGGGGGGGGGGGGGGGGGGGGGGGGGGGGGGGGGGGGGGGGGGGGGGGGGGGGGGGGGGGGGGGGGGGGGGGGGGGGGGGGGGGGGGGGGGGGGGGGGGGGGGGGGFGGGGGGGGGGGGGGGGGGGGGGGGGGGGGGGGGGGGGGGGGGGGGGGGGEGGGGGGGGGGGGGGGGGGGFFGGGGGGGGGGGGGGGGGDGGGGGGGGGFGGGGFGFFFFFFFFFGGFFFFFFFF
@M00200:207:000000000-ALC1F:1:1101:21053:9395 1:N:0:5
ATTGGGTGTAAAGTGTGCGCAGGCGGCCGAGCATGTCGAGTGTGAAAGCCCCGGGCTTAACCTGGGAACTGCGCTCGAAACTACTTGGCTGGAGTGTGGCAGAGGAAGGTGGAATTCCACGTGTAGCGGTGAAATGCGTAGAGATGTGGAGGAACACCGATGGCGAAGGCAGCCTTCTGGGCCAACACTGACGCTCATGCACGACAGCGTGGGGAGCAAACAGGATTAGATACCCTAGTA
+
GGFGGGGGEGGGEGGGGGGGGGGEEDGGGGGGGGGGGGGGCFGGGG,CFFGGDGGGGD<EFGGGGFFGFGGGGGCFC@FEGGGGGGGFGGGDFGGGGGGGFG@CGGGFEG8FEFFDGFEGGDGGGFCGGGGD,BFFGGFC+CFGGFF9F9FCFGGGFCEBF@EGGGGGGGGEGGGGGGGFCFFD5CFGF6EGGG9CEFGGGGCE*>DCGC***1>5BFCFGF7>)9F46@FFFCFFFF@*
@M00200:207:000000000-ALC1F:1:1101:10625:9400 1:N:0:5
ATTGGGTTTAAAGGGTTCGTAGGTGGCCCGCTAAGTCACACGTGAAATCCCTCAGCTTAACTGGGGAACTGCGTGTGAGACTGGCGGGCTCGAGTGCAGGAGAGGAACGCGGAATTCCAGGTGTAGCGGTGAAATGCGTAGATATCTGGAGGAACACCGGTGGCGAAGGCGGCGTTCTGGACTGTATCTGACACTGAGGAACGAAAGCCAGGGGAGCAAACGGGATTAGATACCCCGGTA
+
GGGGGGGGGGGGGGGGGGGGGGGGGGGGGGGGGGGGGGGGGGGGGGGGGGGGGGGGGGGGGGGGGGGGGGGGGGGGGGGGGGGGGGGGGDGGGGGFGGGGEGGGGGGGGGGGGGGGGGGGGGGFDFGGGGGFGGGFGGGGGGGGGGGGGGGGGGGGGGGGCCEGGGGEDGGGGGGGGGGGGGGGGGGGFGGGGGGGGGGGGGGGGG3<FGGFEDGGEFGDFE3@@DFFFFFFGGFFD:>@
@M00200:207:000000000-ALC1F:1:1101:16515:9403 1:N:0:5
ATTGGGTTTAAAGCGCACGTAGGCGGTCCGCTAAGTCAGTTGTGAAATCCCTCGGCTCAACCGAGGAGCTGCACCTGATACTGGCGGGCTCGAGAACGGTAGGGGTGAGTGGAACTCCAGGTGGAGCGGTGAAATGCGTAGATATCTGGAGGAACACCGGTGGCGAAGGCGGCTCACTGGACCGTATCTGACGCTGAGGTGCGAAAGCTAGGGTAGCAAACGGGATTAGATACCCCTGTA
+
GGGGGGGGGGGGGGGGGGGGGGGGGGGGGGGGGGGGGGGGGGGGGGGGGGGFGGGGFEGGGGGGGGGGGGGGGGGGGGGGGGGGGGGGGGFGGCCEGGGFGGGGGGGGGGGGGGGGGGGFFAFF?FGGGGEFGGGGGGGGGGGGGGGGGGGGGGGGGGGGGGGGGGGGGGGGGGGFGGGGGGGGGGEFGFFGGGGDEGGGFFDEC7<CGGGGGGGGFGGGDEGF@E@FF?FFGGFF>FFF
@M00200:207:000000000-ALC1F:1:1101:11752:9413 1:N:0:5
ACTGGGTTTAAAGGGTGCGTAGGAGGGCAGGGAAGTCCGTGGTGAAATCTCCGAGCTTAACTCGGAAACTGCCGTGGATACTCTCTGTCTTGAATCCCGTGGAGATGAGCGGAATATGTCATGTAGCGGTGAAATGCTTAGATATGACATAGAACACCAATTGCGAAGGCAGCTCGTTACACGAAGATTGACTCTGAGGCACGAAAGCGTGGGGATCAAACAGGATTAGATACCCCTGTA
+
GGGGGGGGGGGGGGGGGGGGGGGGGGGGGGGGGGGGGGGGGGGGGGGGGGGGGGGGGGGGGGGGGGGGGGGGGGGGGGGGGGGGGGGGGGGGGGGGGGGGGGGGGGGGGGGGGGGGGGGGGGGGGGGGGGGGGGGGGGGGGGGGGFGGGGFGGGGGDGGGGGGGGGGGGGGGGGGGGGGGGGGGGGGGGGGGGGGGGGGGDGGGGGGGGGGGGGGGFGGDFFGFFFFFFFFFGGFFFFFF
@M00200:207:000000000-ALC1F:1:1101:3712:9440 1:N:0:5
ATTGGGTGTAAAGCGTGCGCAGGCGGTTTTGTAAGCCAGATGTGAAATCCCCGGGCTCAACCTGGGAATGGCATTTGGGCCTGCAAGGCTCGAGTGCGGCAGAGGAGACTGGAATTCCTGGTGTAGCAGTGAAATGCGTAGATATCAGGAGGAATACCGATGGCGAAGGCAGGTCTCTGGGCTGACACTGACGCTCATGCACGAAAGCGTGGGGAGCAAACAGGATTAGATACCTCAGTA
+
GGGGGGCCGGGGGGGGGGGGGGGGGGGGGGGGGGGGGAFFFGGAEGFEFGFE:FGGGFGGGGFC<F,=FG8FFGDDEAF,CC=EFFFF<FEE:+BDACEF:FFGF<BFC<FDG8F<FGGG8B<F<<B,CF@FGFDD9FFDC+@9@33=:>FDGCF,@>C7@F83>CEEB88CEB:FGEG6FC88CE?,,AF6EGD=33<9+28CE38<*:CCED3<BDFC75FF)<*66*18>D/1))1=
@M00200:207:000000000-ALC1F:1:1101:24538:9454 1:N:0:5
ATTGGGTATAAAGGGCGTGTAGGCGGCTTGGTACGTCCCATGTGAAATCCCACGGCTCAACCGTGGAACTGCTCGGTATACTGGCGATCTTGAGCCACCTAGGGGCAACTGGAACAAGCGGTGGAGCGGTGAAATGCGTAGATATCGCTTGGAACGCCAACGGTGAAAACAGGTTGCTGGGGGTGTGCTGACGCTGAGACACGAAAGCCAGGGGAGCGAACGGGATTAGATACCCCAGTA
+
GGGGGGGGGGGGGGGGGGGGGGGGGGGGGGGGGGGGGGGGGGGGGGGGGGGGGGGGGGGGGGGGGGGFFFGGGGGGGGGGGGGGGGGGGGGGGGGGGGGGGGGGGGGGGGGGGGGGGGGGGGGGGGGGGDFFGGGEGGGGGGGGGGGGGGGGGGGGGGGGGGGCFGGGGGGGGFGGGGGGDGGGGGGGGGGGGGGGGGGGFGGGGGGGGGGGGGGGFGGGGFGFFF?F@FFFGFFFEEFF
@M00200:207:000000000-ALC1F:1:1101:20701:9461 1:N:0:5
ATTGGGCTTAAAGGGCTCGTAGGCGGTTTGTCGCGTCGGGAGTGAAAATCCAGGGCTTAACTCTGGACTGGCTTCCGATACGGGCAGACTAGAGGTATGCAGGGGAGAACGGAATTCCTGGTGTAGCGGTGAAATGCGCAGATATCAGGAGGAACACCGGTGGCGAAGGCGGCTTCCTGGACCGACACTGACGCTGAGGCGCGAAAGCTAGGGGAGCAAACGGGATTAGATACCCCAGTA
+
CEGGGGFFGFCFCFGCEGGCEGEFGG@CE,F@6DF:@CFGEE@@<,ECCFCDG<@@FFCGGGGCCFACFGGFGCEFGCF@F=F+::F?F=,4C=EFGGFGAEGGG@FFG<:@::>>DFGBCAD=,<5CFCFC=FFC,>BFGDGGGFFGCB<F*,@:CGGG<>@:8EE*87*1=C>???F:CE*:EC8EF698CGCECGGCC<555C35?CGFGD)1)9C<4<D355)1698=720<556@
@M00200:207:000000000-ALC1F:1:1101:28112:9473 1:N:0:5
ACTGGGTATAAAGGGTGCGTAGGCGGCATTGTAAGTCAGCGGTGAAATTTCGGAGCTCAACTTCGAACGTGCCGTTGATACTGCAGTGCTAGAATGCGGGTGCCGTGGGAGGAATGTGTGGTGTAGCGGTGAAATGCATAGATATCACACAGAACACCGATTGCGAAGGCATCTCACGAATCCGCAATTGACGCTGAGGCACGAAAGCGTGGGGATCAAACAGGATTAGATACCCTAGTA
+
GGGGGGGGGGGGGGGGGGGGGGGGGGGGGGGGGGGGGGGGGGGGGGGGGGGGGGGGGGGGGGGFGGGGGGGGGGGGGGGGGGGCFGFGGGGGGGGGGGG7FGEFGGEGGGGGDGGGGGGGGGGGGGGGGGGGGGGGGGGFFGGGGGGGFGGGGGGGGGGGGEGGGGGGGGGGGGGFGGGGGGGGFEGGGGGGGGGGGGGGGGGGGGGGGGGGGGGGFGGGGFGFFFFFFFFFG4;=?FFF
@M00200:207:000000000-ALC1F:1:1101:26507:9508 1:N:0:5
ATTGGGCTTAAAGGGCTCGTAGGCGGCCAACTAAGTCGGACGTGAAATCCCCAGGCTCAACCTGGGAACTGCGTCCGATACTGGATGGCTTGAATCCGGGAGAGGGATGCAGAATTCCAGGTGTAGCGGTGAAATGCGTAGATATCTGGAGGAATACCGGTGGCGAAGGCGGCATCCTGGACCGGCATTGACGCTGAGGAGCGAAAGCCAGGGGAGCAAACGGGATTAGATACCCGTGTA
+
GGGGGGGGGGGGGGGGGGGFGGGGGGGG@FGGGFGGGEGGGGGGG@FGGGGGFGGGGGGGGGGGFFFFGGGFDGGGGGGEFGGFGGGGFEGFFGGGGEGGCGGGGEGFEGGGGDFFGG9F?F<FF<AFEGGGGGG9FEFEGGFDGGFGGFEGE:>3FFG@FGDFGGG7*DEGGDGGECFC:3:1CCCEGE7A*:7=:8CF535CGGGGGGFGGGG3>FF4C>GB)>@FFFF6CGF@E3<5
@M00200:207:000000000-ALC1F:1:1101:15500:9519 1:N:0:5
ATTGGGTTTAAAGAGCGTGTAGGCGGCCAAACAGGTCCGTTGTGAAAACTGGAGGCTTAACCTCCAGACGTCGACGGAAACCGTGTGGCTAGAGTCCGGAAGAGGAGAGTGGAATTCCTGGTGTAGCGGTGAAATGCGCAGATATCAGGAAGAACACCAATGGCGAAGGCAGCTCTCTGGGACGGTACTGACGCTGAGACGCGAAAGCGTGGGGAGCGAACAGGATTAGATACCCCGGTA
+
GGGGGGGGGGGGGGGGGGGGGGGGGGGGGGGGGGGGGGGGGGGGGGGGGGGGGGGGGGGGGGGGGGGGGGGGGGGGGGGGGGGGGGGGGGGGGGGGGGGGGGGGGGGGGGGGGGGGGGGGGGGGGGGGGGGGGGGGGGGGGGGGGGGGGGGGGGGGGGGGGGFGGGGGGGGGGGGGGGGGGGGGGGGGGGGGGGGGGGGGGGGGGGGGGGGGGGGGFDGGGFGFFFFFFFFFGGFFFFF>
@M00200:207:000000000-ALC1F:1:1101:7521:9524 1:N:0:5
ATTGGGTGTAAAGGGCGCGTAGGCGGCCTGCTAAGTCGAACGTGAAATCCCCGGGCTTAACCCGGGAACTGCGTCCGATACTGGTGGGCTTGAATCCGGGAGAGGGATGTGGAATTCCAGGTGTAGCGGTGAAATGCGTAGATATCTGGAGGAACACCGGTGGCGAAGGCGGCATCCTGGACCGGTATTGACGCTGAGGCGCGAAAGCGTGGGGAGCGAACAGGATTAGATACCCCGGTA
+
GGGGGGGGGGGGGGGGGGGGGGGGGGGGGGGGGGGGGGGGGGGGFGGGGGGGGGGGGGGGGGGGGGGGGGGGGGGGGGGGGGGGGGGGGGGGGFGGGG:FGGGGGE@FGGGGGGGGGGGGGGGGGGGGGGGG:FGGGGGGGGGGGGGGFFGGGGGGGGGGGGGGGGGGGGGGGGGGGGGGGGGGGEGGGGGGDGGGGGGGGGGGGGGGGGGDGGGDECDDDFGFFFFFFFFFG>FFEDEE
@M00200:207:000000000-ALC1F:1:1101:17432:9574 1:N:0:5
ATTGGGCTTAAAGGGCGCGTAGGCGGCCTTCTAAGTCGAACGTGAAATCCCCGGGCTCAACCCGGGAACTGCGTCCGAGACTGAAAGGCTTGAATCCGGGAGAGGGATGTGGAATTCCAGGTGTAGCGGTGAAATGCGTAGATATCTGGAGGAACATCGGTGGCGAAGGCGGCATCCTGGACCGGTATTGACGCTGAGGCGCGAAAGCCAGGGGAGCAAACGGGATTAGATACCCCTGTA
+
FGGGGFGGGGGGGGGGGGGGGGGFFGGGGGGGGGGGGGGGGGCFGGGEGFEFGCCGGGGGGGGGGGGGGGGGGGGGGGGDGGGGGFGGGCFDGGGGGGGGCFGGGGGGGGGG<FGGGGGGGGGFGGGGGGGGGGGGGGFGGGGGGGGGFGFGGGGGGGGGGGGGGGEEGGGGGGGGDGFGGGFGGCEG?GCECECEEFGCEGG=EDGFFGGFEDDDEGFGGEDFFFFFF4F=D6?FFFFF
@M00200:207:000000000-ALC1F:1:1101:14792:9580 1:N:0:5
ATTGGGTTTAAAGGGTGCGTAGGCGGGTTGGTAAGTCCGTGGTGAAATCTCCAAGCTTAACTTGGAAACTGCCGTGGATACTATCAATCTTGAATGTCGTGGAGGTAAGCGGAATATGTCATGTAGCGGTGAAATGCTTAGAGATGACATAGAACACCAATTGCGTAGGCAGCTTACTACACGAATATTGACGCTGAGGCACGAAAGCGTGGGGAGCAAACAGGATTAGATACCCCAGTA
+
FGGGGGCFGGGGGGGGGGGGGGGGGGGGGGGFGGGGGGGGFGGGGGGGGGGGGGGGGAFGGFGGGGFGGGGGFGGGGGGGGGGGGGFGGGGGGGGGFFGGGGGGEEGGGGGGGEGGGGGGGGGGGCGGGGGGGGGGGCGGGGCFGGGGGFFFGGGGGGGFGGFGGGGGGGFGGGGFGGGGGGG5E@FFGGGGGGDEGGGGEGGGGGDGGGGEGDDGFGGGGFFFFFFFFFFFGGFFF:FF
@M00200:207:000000000-ALC1F:1:1101:18406:9609 1:N:0:5
ATTGGGTTTAAAGAGCGCGCAGGCGGCTGGTCAAGTCCGATGTGAAATCTCCCGGCTCAACTGGGAAACTGCATCGGAAACTGATCGGCTTGAAGGTGGGAGAGGGTAGTGGAATTCCCGGTGTAGTGGTGAAATGCGTAGATATCGGGAGGAACACCAGTGGCGAAGGCGGGTTGCTGGGCTGACACTGACGCTGAGGCGCGAAAGCTAGGGGAGCGAACGGGATTAGATACCCGCGTA
+
GGGGGGGGGGGGGGGGGGGGGGGGGGGGGGGGGGGGGGGGGGGGGGGGGGGGGGGGGGGGGGGGGGGGGGGGGGGGGGGGGGGGGGGGGGGGGGGGGGGGGGGGGGGGGGGGGGGGGGGGGGGGGGGGGGGGGGGGGGGGGGGFGGGGGGGEEGGGGGGGGGGGGGCGGGGGGGGGGGGGGGGGGGGGGGGGGGGG=EGGDGGGGDGGCDGGGGDDEGGC9<7:55@@=76=>C?5)7@B
@M00200:207:000000000-ALC1F:1:1101:26217:9619 1:N:0:5
ACTGGGTATAAAGGGCGCGTAGGCGGGATGGCAAGTCGGTCGTGAAATCCCTGGGCTCAACTCAGGGGGTCGGCCGATACTGCCATTCTTGAGGGATGCAGAGGAGACTGGAATTCCCGGTGTAGCGGTGAAATGTGTAGAGATCGGGAGGAACACCGGTGGCGAAGGCGGGTCTCTGGGCATTCCCTGACGCTGAGGCGCGAAAGCGTGGGGAGCAAACGGGATTAGATACCCTCGTA
+
GGGGGGGGGGGGGGGGGGGGGGGGGGGGGGGGGGGGGGGGGGGGGGGGGGGGGGGGGGGGGGGGGGGGGGG@GGGGGGGGFFFGGGFEFG<C8D7FGEGGFGGGED<FFGD<FFGGFGGGEGEGCCEGGGGGGG:@;FECDFGGGFCCFGGC@FGGGGGGGGGGGDGGGGGGGGGGGGGGGGGGG+<EEEFCEGGGGGGDEGDEEGGGGG5EGGGGFFDGG>G>BFFFFFFFFFF>DFD
@M00200:207:000000000-ALC1F:1:1101:11064:9634 1:N:0:5
ATTGGGTTTAAAGGGTGCGTAGGCGGCCTATTAAGTCAGTGCTGAAATATCCCGGCTTAACCGGGAGGGTGGCATTGATACTGATGGGCTTGAGTAGAGTTGAGGTTGGCGGAATTGACGGTGTAGCGGTGAAATGCTTAGATATCGTCAAGAACACCTATTGCGAAGGCAGCTAACTAAGCTCAAACTGACGCTGAGGCACGAAAGTGTGGGGATCAAACAGGATTAGATACCCGCGTA
+
GGGGGGGGGGGGGGGGGGGGGGGGGGGGGGGGGGGGGGGGGGGGGGGGGGGGGGGGGGGGGGGGGGGGGGGGGGGGGGGGGGGGGGGGGGGGGGGGGGGGGGGGGGGFGGGGGGGGGGGGGGGGGGGGGGGGGGGGGGGGGGGGGGGGGGGGGGGGGGGGGGGGGGGGGGGGGGGGGGGGGGGGGGGGGGGGGGGGGGGGGGGGGGGFGFDEEDGG:FGGGFGFF@FFFFFFGGFFFFFD
@M00200:207:000000000-ALC1F:1:1101:20515:9649 1:N:0:5
ATTGGGTTTAAAGGGCGTGTAGGCGGAATGTTAAGTCTGGTTTTAAAGACTGGGGCTCAACCCCAGGAGTGGACTGGATACTGGCAATCTTGACCTCTGGAGAGGTAACTGGAATTCCAGGTGTAGCGGTGAAATGCGTAGATATCTGGAGGAACACCGGTGGCGAAGGCGGCTTCCTGGACCGACACTGACGCTGAGGCGCGAAAGCCAGGGGAGCAAACGGGATTAGATACCCCAGTA
+
GFECFGGEGGGFGGGGGGGGEGFDBEFCFDCAFGGEFDGGAD8DEEGGGGGFC,@BEGGGGGGGGDG<FCCFGFGGGGEDFGGGGGGFEGGGGGGGGCFFGGDFGGGGGDDEG<AFGFGGFFC9AEFGG=FFDFFGDGEFGEADFFGGFFFCFGGGGE>@F>EGCEDGEGGEGCEGE?EG61DGGE?CEEGGGGD5ECEGEGGGGG5CGFGG5D39@CCCC:3;>>F?FF=6CFF)>79F
@M00200:207:000000000-ALC1F:1:1101:14652:9684 1:N:0:5
ACTGGGCTTAAAGTGTGCGCAGGTGGCTGAGCAAGTCGAGTGTGAAATCCCCGGGCTTAACTTGGGAATTGCGCTCGAAACTACTTGGCTCGAGTGTGGCAGAGGAAGGTGGAATTCCAGGTGTAGCGGTGAAATGCGTAGAGATCTGGAGGAACACCGATGGCGAAGGCAGCCTTCTGGGCCAACACTGACGCTCATGCACGAAAGCGTGGGGAGCAAACAGGATAAGATACCCAGTAA
+
GGGGGGGGGGGGGGGGGGGGGGGGGGGGGGGGGGGFGGGGGGGGGGGGGGGGGGGGGFGGGGGGGGGGGGGGGGGGGGGGGGGGGGGGGGGGGGGGGGGGGGGGGGGGGGGGGGGGGGGGGGGGGGGGGGGGGGGGGGGGGGGGGCFGGGGGGGGGGGGGGGGGGGGGGGGGDFFGGGGGGGGGCFGGGGGGGGGGGGGGGGGGGGDFEEGGGGCDAGGGGFGFFF*****0:6)*)/*1
@M00200:207:000000000-ALC1F:1:1101:22513:9690 1:N:0:5
ATTGGGTTTAAAGAGCTCGTAGGCGGTTTGTTGCGTCGGCTGTGAAAACCTGAGGCTCAACCTCAGGCCTGCAGTCGATACGAGCAAACTAGAGTGTTGCAGGGGAGACTGGAATTCCTGGTGTAGCGGTTAAATGCGCAGAACTAAGGAGGAACACCGGTGGCGAAGGCGGGTCTCGGGGCAACAACGGACGCTGAGGAGCGAAAGCGAGGGGAGCGAACAGGATTGGATACCCTAGTA
+
666C@F@6@FC@ECFGD@FGCG;<@77@F@F<8,:6C@@C<@9@<CFDGG@FGGG?FGA<,6<6,CC,BFCFEGC<=?4F:==FGGFF8??9E=FFF?FFEE8+6::C?<<<,,C,5:8FG?465,CF:8+65,E,,+++++,,,,37,,@::3,,@B@:33*:8*1>>2>B*33*?+*1B*8*=*;****:C=9C:/CF5>D:57<07**//7DGF5CG)<57@F=)7=/077F6::?B
@M00200:207:000000000-ALC1F:1:1101:15401:9693 1:N:0:5
ACTGGGTATAAAGGGCTCGTAGGCGGTTTGTCGCGTCGGGAGTGAAAACACGGGGCTTAACCCCGTGCCTGCTTCCGATACGGGCAGACTAGAGGTATGCAGGGGAGAACGGAATTCCTGGTGTAGCGGTGAAATGCGCAGATATCAGGAGGAACACCGGTGGCGAAGGCGGTTCTCTGGGCATTACCTGACGCTGAGGAGCGAAAGTGTGGGGAGCGAACAGGATTAGATACCCCTGTA
+
GGGGGGFGGGGGGGGGGGGGGGGGGGGGGGGGGGGGGGGGGGEGGGGGGGGGGGGGGGGGGGGGEGGGGGGGGGGGGGGGGGGGGGGGGGGGGGGGGGGGGGGGGGGGGGGGGGGGGGGGGGGGGGGGGGGGGGGGGGGGGGGGGGGGGGGGGGGGGGGGGGGGGGGGDGGGGGGGGGGGGGGGGGGGGGGGGGGGDGGGEGGGGDGGGGGGCDGGFGDGGFFFFFFFFFFFFGF>FFFF
@M00200:207:000000000-ALC1F:1:1101:6938:9697 1:N:0:5
ATTGGGTTTAAAGAGCGCGCAGGCGGCTGGTCAAGTCCGATGTGAAATCTCCCGGCTCAACTGGGAAACTGCATCGGAAACTGATCGGCTTGAAGGTGGGAGAGGGTAGTGGAATTCCCGGTGTAGTGGTGAAATGCGTAGATATCGGGAGGAACACCAGTGGCGAAGGCGACTACCTGGCCCACTCTTGACGCTGAGGCGCGAAAGCTAGGGGAGCGAACGGGATTAGATACCCCGGTA
+
FFGGGGEGGGGGGGGGGGGGGGEGGGGGGGGGGGGGGGGGGGGGGDGGGGGGGGGG7CFCFGGGGFGGGGGGGGGGGGGGGGGGGGGGEGFGGGGGCFGGFGCGGGGGGGGGFFFGFCGGGGGGGGGDGGGFCFGGGF@FGGGGGGGDGGGEGGGGGGGGGGGGGGGEGGGGGGGGFGFGGFFGGGFFGFFGGGCECFD=EGGGGGGGGGGFCGDGFGGGGFGD>BFFFFFFGG4<@>DD
@M00200:207:000000000-ALC1F:1:1101:27719:9707 1:N:0:5
ATTGGGTTTAAAGCGCATGCAGGTGGCTGTGCAAGTATGCTGTGAAAGCCCCGTGCTTAACACGGGGAGGCCAGTATAGACTGCACGGCTCGAGGACTGCAGAGGGTAGGGGAATTGCTGGTGTAGTGGTGAAATGCGTAGAGATCAGCAGGAACACCAAGGACGAAGGTACCTACCTGGGCAGTAACTGACACTCAAGTGCGGAAGCGTGGGGAGCGAACCGGATTAGATACCCCCGTA
+
DAEF99F;,CD<EGCFGEEFGCGG8FFCEGGG9,,CCC9F@6FFG9CCEEDG7@7BCEFGGGGGG7F@:78CFFEFFCFGGFGCFE@B++BFGEEFCDEGFFC=7:+,BDC:=:4,<?FF8:EGFBFFFFFCFEEGFEF7F:<=73,>DDCD+=DCGC77FDCFEC>8EF9BAFCF:CCD8DFG:>7:<224<C7;@<941@D5?C)8E=C=:)2/8DDD5>D3)05??@FF7C:.5)03
@M00200:207:000000000-ALC1F:1:1101:10220:9726 1:N:0:5
ATTGGGTTTAAAGGGCGCGTAGGCGGCTTTGCAAGTGACGGGTGAAATCCCTCGGCTTAACCGAGGAACTGCCTGTCAAACTGCATGGCTTGAGACCAGGAGAGGTGAGTGGAATTCCCAGTGTAGCGGTGAAATGCGTAGATATTGGGAGGAACACCAGTGGCGAAGGCGGCCTGCTGGGCAGTATGGCTGACACTGAGGCGCGACAGCGTGGGGAGCAAACAGGATTAGATACCCTCGTA
+
GGGGGGGGGGGGGGGGGGGGGGGGGGGGGGGGGGGGGGGGGGGGGGGGGGGGGGGGGGGGGGGGGGGGGGGGGGGGGGGGGGGGGGGGGGGGGGGGGGGGGGGGGGGGGGGGGGGGGGGGGGGGGGGGGGGGGGGGGGGGGGGGGGGGGGGGGGGGGGGGGGGGGGGGGGGDGGGGGGGGGGGGFGGGGGGGGGGGGGGGFGGGGGGGGGGGGGGGFGGGGFGFFFFFFFF@FGFF:FFFFF
@M00200:207:000000000-ALC1F:1:1101:4050:9727 1:N:0:5
ATTGGGTTTAAAGCGCACGTAGGTGGTCCGCTAAGTCGATTGTGAAATTCCCCGGCTCAACCGGGGAACTGCAAACGATACTGGCGGGCTTGAGGTCCGGAGGGGTGAGTGGAACTCCTGGTGGAGCGGTGAAATGCGTAGATATCAGGAGGAACACCGGTGGCGAAAGCGGCTCACTGGCCGGAATCTGACACTGAGGTGCGAAAGCTAGGGTAGCAAACGGGATTAGATACCCTAGTA
+
GGGGGGGGGGGGGGGGGGGGGGGGGGGGGGGGGGGGGGGGGGGGGGGGGGGGGGGGGGGGGGGGGGGGGGGGGGGGGGGGGGGGGGGGGGGGGGGGGGGGGGGGGGGGGGGGGGGGGGGGGGGGGGGGGGGGGGGGGGGGGGGGGGGGGGGGGGGGGGGGGGGGGGGGGGGGGGGGGGGGGGGGGGGGGGGGDGGGGGGGGGGGGGGGGGGGGGGGFGGGGFGFFFFFFFFFGGFFFFFF
@M00200:207:000000000-ALC1F:1:1101:26628:9736 1:N:0:5
ACTGGGTTTAAAGAGCTCGTAGGCGGCTTGGCAAGTCGGGTGTGAAACCTCCAGGCTCAACCTGGAGACGCCACTCGATACTGCTATGGCTAGAGTCCGGTAGGGGACCACGGAATTCCTGGTGTAGCGGTGAAATGCGCAGATATCAGGAGGAACACCGGTGGCGAAGGCGGTGGTCTGGGCCGGCACTGACGCTGAGGAGCGAAAGCGTGGGTAGCAAACAGGATTAGATACCCGAGTAGG
+
GGGGGGGGDGGGGGGGGGGGGGGGGGDGG@FCGGGGGGGGGGGGGGGGFFGGFGGGGGGGGGGGGCDFF>:FG7FFCGGFFGGFFGGCFFFGGDGGGGGGCFEGGGGGGGFGEGGGCGFGFGFC<DDFG>3FGGFA>8F=FB=DFGGDGFGGGGGGGGGCBBEGFGGGGGGGGGGGCCEGFGCFEDC*:6++3A75;CC56DF*:DCDD=:EGGDFF:>FGFCF>>FF66?F7FFF>>DFF*)
@M00200:207:000000000-ALC1F:1:1101:2654:9751 1:N:0:5
ATTGGGTGTAAAGGGTGCGTAGGTGGAGTGGTAAGTCAGGGGTGAAAGACGGTGGCTCAACCATCGCAGTGCCTTTGATACTGATGAGCTTGAATACACTAGAGGTAGGCGGAATGTGACAAGTAGCGGTGAAATGCATAGATATGTCACAGAACACCAATTGCGAAGGCAGCTTACTATGGTTGTATTGACGCTGAGGCACGAAAGCGTGGGGATCAAACAGGATTAGATACCCCGGTA
+
GGGGGGGGGGGGGGGGGGGGGGGGGGGGGGGGGGGGGGGGGGGGGGGGGGGGGGGGGGGGGGGGGGGGGGGGGGGGGGGGGGGGGGGGGGGGGGGGGGGGGGGGGGGGGGGGGGGGGGGGGGGGGGGGGGGGGGGGGGGGGGGGGGGGGGGGGGGGGGGGGGGGGGGGGGGGGGGGGGGGGGGGGGGGGGGGGGGGGGGGGGGGGGGGGGGGGGGGFGGGGFGFFFFFFFFFGGFFFFFF
@M00200:207:000000000-ALC1F:1:1101:10408:9756 1:N:0:5
ATTGGGTTTAAAGGGTGCGTAGGTGGTGAGGTAAGTCGGATGTGAAAGCTCCGAGCTCAACTCGGAAATGGCATTGGAAACTACCTTGCTAGAGGGTTTGAGGGGGGACTGGAATACTTGGTGTAGCAGTGAAATGCGTAGAGATCTGGAGGAACACCGATGGCGAAGGCAGCCTTCTGGGCCAACACTGACGCTCATGCACGAAAGCGTGGGGAGCAAACAGGATTAGATACCCTCGTA
+
CFFGFGEG>FDFFGGGGGGEGGGEEGGGGGGGGFGGGGGGGGGGGGGGGDGGEDFGCGGGFGGGGGGGGGGGGGGGGGGGGGGGGGGGGGGGFGGDFGGGGGGGGGGEFGCFFGFGGGGGFFCFFGGGGGGGGGGGGGGGDEGGGGGGGGGGGGGGGGGGEGGGE@EGECFGGFGGFGGCDGEGGGGEDFGGGGGGDGGGCFFGG3CCEGEC=DDCBFDDGFGFFFBFFFFFGGFFFFFD
@M00200:207:000000000-ALC1F:1:1101:9121:9768 1:N:0:5
ATTGGGTTTAAAGGGTGCGTAGGTGGGTTGGTAAGTCCGTGGTGAAATCCCCGAGCTTAACTTGGGAACTGCCATGGATACTATCAGCCTTGAATGTCGTGGAGATGAGCGGAATATGTCATGTAGCGGTGAAATGCTTAGATATGACATAGAACACCAATTGCGAAGGCAGCTCGTTACGCGAATATTGACACTGATGCACGAAAGCGTGGGGATCAAACAGGATTAGATACCCCAGTAAGA
+
GGGGGGGGGGGGGGGGGGGGGGGGGGGGGGGGGGGGFGGGGGGGGGGGGGGFEGGGGGGGGGGGGGGFGFGGGGGGGGGGGGGGGGGGGGGGGGGGGFGFFCGFGCEFGGGGGGGGGGGGGGGGGGGGGGGGGGGGGGGGGGGGGGGGGGFGGGGDGGGGGGGGGGEGGGGGEGCGGGGGGGGEGGGGGGGGFFGGGCFGCGGGGGGCGEGGGGGGFGGGGFGFFFCFFFFFCDFFFDFFFFF
@M00200:207:000000000-ALC1F:1:1101:5393:9774 1:N:0:5
ACTGGGTATAAAGAGCGTGTAGGCGGCCAGGTAGGTCTGGTGTGAAAACTCGAGGCTCAACCTCGAGAGGTCATCGGAAACCAACTGGCTAGAGTCCGGAAGAGGAGAGTGGAATTCCCGGTGTAGCGGTGAAATGCGCAGATATCGGGAAGAACACCTATGGCGAAGGCAGCTCTCTGGGACGGTACTGACGCTGAGACGCGAAAGCGTGGGGAGCGAACAGGATTAGATACCCGTGTA
+
GGGGGGGGGGGGGGGGGGGGGGGGGGGGGGGGGGGGGGGGGGGGGGGGGGGGGGGGGGGGGGGGGGGGGGGGGGGGGGGGGGGGGGGGGGGGGGGGGGGGGGGGGGGGGGGGGGGGGGGGGGGGGGGGGFGGGFGGGGGGGGGGGGGGGGGGGGGGGGGGGFGGGGGGGGGGGGGGGGGGGFGGGGGGGGGGGGGGGGGGGGGGGGGGGGGGGGGGF<CGGFGFFFFFFFFFG7F>BEFF
@M00200:207:000000000-ALC1F:1:1101:14286:9791 1:N:0:5
ATTGGGCATAAAGGGCTCGTAGGCGGCCAACTAAGTCCGACGTGAAATCCCCAGGCTCAACCTGGGAACTGCGTCGGATACTGGATGGCTTGAATTCGGGAGAGGGATGCGGAATTCCAGGTGTAGCGGTGAAATGCGTAGATATCTGGAGGAACACCGGTGGCGAAGGCGGCATCCTGGACCGGCATTGACGCTGAGGCGCGAAAGCTAGGGGAGCAAACGGGATTAGATACCCCAGTA
+
GGCEGGGGFAGFGCC@GDEFEGGD:FFCGDFGG@EECFCECBF@EFAFGGFFGEC<@C<FFF@FFCAEFFGFGFGGG:BBFCFG<9=?FGGGCEFCFGGC=C:CEGGFGDBFGGEFGCE?=5AFGGCF:FGGFGGGF7FGECECFGGGGFFC<<<:B:CC>:ECEGEEE:C>EEBF?CFEGFGGGG:=CCCFGGCG=FDDEG35:))7AFEFF<DDEFFC5555>3;FFF=BF967@D6?
@M00200:207:000000000-ALC1F:1:1101:28561:9817 1:N:0:5
ATTGGGCTTAAAGGGCGCGTAGGCGGCTTGGCAAGTCAAAGGTGAAATCCCTCGGCCTAACCGAGGAACTGCCTTTGAAACTGCTTGGCTTGAGGCCGGGAGAGGGTAGCGGAATTCCCAGTGTAGCGGTGAAATGCGTAGATATTGGGAGGAACACCAGTGGCGAAGGCGGCTACCTGGACCGGTTCTGACGCTGAGGCGCGAAAGCGTGGGGAGCAAACAGGATTAGATACCCCAGTA
+
GGGGGGDGGGGGGGGGGGGGGGGGGGGGGGGGGGGGGGGGGGGGGGGGGGGGGGGGGGGGGGGGGGDGGGGFGGGGGGGGGGFGGGGGGFGGGGGGGGGGGGGGGGGFFGGGGGGGGGGGFEGGFFGGGGGGGGGGGG:CGEGGGGGGGFGGGGGGGGFFFGGGDGGGG@EGEEEGCCFFGFGEGGEECFGGGGGGGG==EDGG=<)9E7CGGDC<;CGCC5F>)9=6?=FFGGF>DDFF
@M00200:207:000000000-ALC1F:1:1101:12028:9817 1:N:0:5
ACTGGGTTTAAAGCGTGCGTAGGCGGTTCGTTAAGTCTGTCGTGAAAGCCCTGGGCTCAACCTGGGAATGGCGATGGATACTGGCGAGCTAGAGTGCGGTAGAGGATGGCGGAATTCCCGGTGTAGCGGTGAAATGCGTAGAGATCGGGAGGAACATCCGTGGCGAAGGCGGCCATCTGGACCAGCACTGACGCTCAGGCACGAAAGCGTGGGGAGCAAACAGGATTAGATACCCCTGTAAGA
+
GGGGGGGGGGGGGGGGGGGGGGGGGGGGGGGGGGGGGGGGGGGGGGGGGGGGGGGGGGGGGGGGGGGGGGGGGGGGGGFFFGGGGGGGGGGGGGEGGGGGGGGGGGGGGGGGGGGGGGGGGGGGGGGGGGGGGGGGGGGGGCFGGGGGGGGGGGGGGGGGGGGGEGGGGGGGEGGGGGGCGGGGGGGFGGGGGDGGEGGGGGGGGGGGGEGGGGGGFGGGGFGFFFFFFF?FFGFFF5<FFFA
@M00200:207:000000000-ALC1F:1:1101:18079:9819 1:N:0:5
ATTGGGTTTAAAGGGTGCGTAGGTGGTCTATTAAGTCAGTGCTGAAATATCCCGGCTTAACCGGGAGGGTGGCATTGATACTGATGGACTTGAGTGGAGTTGAGGTAGGCGGAATTGACGGTGTAGCGGTGAAATGCTTAGATATCGTCAAGAACACCAATAGCGAAGGCAGCTTACCAAGCTCTAACTGACACTGATGCACGAAAGTGTGGGGATCAAACAGGATTAGATACCCCAGTA
+
GGGGGGGGGGGGGGGGGGGGGGGGGGGGGGGGGGGGGGGGGGGGGGGGGGGGGGGGGGGGGGGGGGGGGGGGGGGGGGGGGGGGGGGGGGGGGGGGGGGGGGGGGGGGGGGGGGGGGGGGGGGGGGGGGGGGGGGGGGGGGGGGGGGGGGGGGGGGGGGGGGGGGGGGGGGGGGGGGGGGGGGGGGGGGGGGGGGGGGGGGGGGGGGGGGGECDGGFGFGGFFFFFFFFFFFGCAFEFFF
@M00200:207:000000000-ALC1F:1:1101:3078:9823 1:N:0:5
ACTGGGCATAAAGCGTACGTAGGCGGATATGCAGGCGTCGTGTGAAAGCCCTCGGCTCAACCGAGGAATTGCACGGCGAACCGCATGTCTTGAGATCGGTAGGGGCTGTCGGAACGATAGGTGGAGTGGTGAAATGCGTTGATATCTATCGGAACGCCGAAGGTGAAGACAGGCAGCTGGGCCGGTTCTGACGCTGAGGTACGAAAGCGTGGGGAGCAAACGGGATTAGATACCCTGGTA
+
FFGFGGGGGGGGGGGGGGGFGGGGGGGGGGGGGGGGGGGGGGGGGGGGGGGGGGGGGGGGGGGGGGGGGGGGGGGGEGGGGGGGGGGGGGGGGGGGGFGGGGGGGGEDGGGGDGEG:>FGGFGGGGFGGFGGGGGGGGGEEGGGGGGGGDFGGEGGGGGGGGGGGGGGGGGGGFFEGGGGGGGGGGGGGGFGGGGGGGFGF>*:CDDGGCCEGGGGFGFFG@D@>DFFFFFFGGFFFFFF
@M00200:207:000000000-ALC1F:1:1101:12694:9837 1:N:0:5
ATTGGGTTTAAAGGGCTCGTAGGCGGTTTGTCACGTCGGGAGTGAAAACTCAGGGCTCAACCCTGAGCCTGCTTCCGATACGGGCAGACTAGAGGTATGCAGGGGAGAACGGAATTCCTGGTGTAGCGGTGAAATGCGCAGATATCAGGAGGAACACCGGTGGCGAAGGCGGTTCTCTGGGCATTACCTGACGCTGAGGAGCGAAAGTGTGGGGAGCGAACAGGATTAGATACCCGAGTA
+
GAEFGGF@FFGGCFGGGGGGGGGGGGGGGGGGGFG<CEGGGGCCFFGGFGGGGGGGGGGCFGGGGGFGFEGGGGGGGGGGEGDGGGGGGGGGGGGGGFG9FEFGGDCEGGGGGGGCGGGGGGGFF,CFFGEGGFGFGCFFEGCGGGDFGGGCCFGDFGDDFGGGGGCEGGCGGGGFGGGFGGGFFGGCC9EG=:DEGGGEECG575D>F?CCGD5DDDCCC>FFF?46??FBCC;>5>FF
@M00200:207:000000000-ALC1F:1:1101:7566:9859 1:N:0:5
ACTGGGTTTAAAGGGCGCGTAGGCGGGCTGTCAAGTCTGGGGTGAAATGCCGCGGCTCAACCGTGGAACTGCCTTAGATACTGACGGCCTCGAGGAAGGTAGGGGCATGCGGAACTGTAGGTGGAGCGGTGAAATGCGTTGATATCTACAGGAACTCCGGTGGCGAAAGCGGCGTGCTGGACCTTTTCTGACGCTGAGGCGCGAAAGCTAGGGGAGCAAACGGGATTAGATACCCTCGTA
+
FGGGGGGGGGGGGGGGGGGGGGGGEGGGGGGGGGGGGGGGGGGGGGFGGGGGGGGGGGGGGGGGGGGFGGGGGGGGGGGGGGGGGGEEGGGGGEGBEFGGGGGGGGGGFGGGGGGGGGGGGGGGF7CFEGEGGGGGGGGGGGGGFGGFFGGGGGGGGGGGGGGGGGGGGGGGGGGGGGGGGGGGGGGGGGGGGGDEEGGCCGGCCGGGGGGGGGDGFFCCGFGFEB@FFFFFFFFF@EFE
@M00200:207:000000000-ALC1F:1:1101:9905:9860 1:N:0:5
ACTGGGTATAAAGAGTTCGTAGGCGGCTTGGAAAGTGGGGTGTGAAAGCCCTCGGCTCAACCGAGGAATTGCGCTCCAAACTACCGAGCTTGAGTAGGCTAGAGGTGAGCAGAACTGATGGTGGAGCGGTGAAATGCGTTGATATCATCAGGAATACCGGAGGCGAAGGCGGCTCACTGGGACCTAACTGACGCTGAGGAACGAAAGCTAGGGGAGCAAACGGGATTAGATACCCTCGTAAGA
+
GGGFFGFFGFGGGGGGGGGGGFGGGGGFGFGGCGFFGGGG@FFGFGGGGFGFGGDB,FCFGFGGGGGGGGFFGGGGGGGGGGGGGGGGFGFFGGFFGGGFFGGGGFGGGGGGGGGGGGFGFFGGFGFDGCFGCDFGDGGGGGFEFGGGGGFGFFFGGGCEFGGGGGGGGGGGGGGGGGGGGGGEGFFGDFGDEECCEGGGGDDGGGGFGEFGGGGDEGGGGEGBE)?76?==C<69)05@FF:
@M00200:207:000000000-ALC1F:1:1101:18404:9867 1:N:0:5
ACTGGGTTTAAAGCGCGTGTAGGCGGTCCGGTAAGTCGGTTGTGAAAGTCCAGGGCTCAACCCTGGGATGCCGATCGATACTGCCGGACTAGAGTCCGGAAGAGGCGAGTGGAATTCCCGGTGTAGCGGTGAAATGCGCAGATATCGGGAGGAACACCAATGGCGAAGGCAGCTCGCTGGGACGGTACTGACGCTGAGACGCGAAAGCGTGGGGAGCAAACAGGATTAGATACCCGTGTA
+
GGGGGGGGGGGGGGGGGGGGGGGGGGGGGGGGGGGGGGGGGGGGGGGGGGGGGGGGGGGGGGGGGGGGGGGGGGGGGGGGGGGGGGGGGGGGGGGGGGGGGGGGGGGGGGGGGGGGGGGGGGGGGGGGGGGGGGGGGGGGGGGGGGGGGGGGGGGGGGGGGGGGGGGGGGGGGGGGGGGGGGGGGGGGGGGGGGGGGFGGGGGGGGGGGGGGGGGGEGFCGFFFFFFFFFFFFGFFEFFF
@M00200:207:000000000-ALC1F:1:1101:25801:9867 1:N:0:5
ATTGGGCTTAAAGGGCTCGTAGGCGGCCAACTAAGTCGGACGTGAAATCCCCAGGCTCAACCTGGGAACTGCGTCTGATACTGGATGGCTTGAATCCGGGAGAGGGATGCAGAATTCCAGGTGTAGCGGTGAACTGCGTAGATATCTGGAGGAATACCGGTGGCGAAGGCGGCATCCTGGACCGGCATTGACGCTGAGGAGCGAAAGCCAGGGGAGCAAACGGGATTAGATACCCGGGTA
+
EFG<9FGGGC<FEFEFGGGGGGGGGGGGGGGGGFGGGGGFEGGG?@A<EFF,CFFFFG9<FGGGGGGFDCEFFFGEFDFGFFGG,CCFFGGG?FAFGGG@FGCC@7C@@FGGDGGFGGFFFGG9AAFGGGGF=,C@FGGGGCF9D,@9,<:FFFFGGGGD:FCGC8CEGGGGGE8C:FCF>C***:EEFGGFGGDECGG65CD:7CDGGGGGGDCCB3C6D3173@:*6779>CF>@FF3
@M00200:207:000000000-ALC1F:1:1101:14043:9872 1:N:0:5
ACTGGGTTTAAAGGGTGCGTAGGCGGCGCAGTAAGTCAGGAGTGAAAGTTTGCGGCTCAACCGTAAAATTGCTTTTGATACTGCTGTGCTAGAATTAGGATGAGGTCAGCGGAATGTGGCATGTAGCGGTGAAATGCATAGATATGCCATAGAACACCAATTGCGAAGGCAGCTGGCTAGACCTATATTGACGCTGAGGCACGAAAGCGTGGGGAGCGAACAGGATTAGATACCCCCGTA
+
GGGGGGGGGGGGGGGGGGGGGGGGGGGGGGGGGGGGGGGGGGGGGGGGGGGGGGGGGGGGGGGGGGGGGGGGGGGGGGGGGGGGGGGGGGGGGGGGGGGGGGGGGGGGGGGGGGGGGGGGGGGGGGGGGGGDFFFGDCDFGGGGGGGGGGGGGGGGGGGGGGGGGGGGGGGGGGGGGGGGGGFGGGGGGGGGGGGGCGGGEGGGGGGFGGGGEDDGDGDGGFGFFFFFFFFBC96FFDBD
@M00200:207:000000000-ALC1F:1:1101:28940:9874 1:N:0:5
ACTGGGTATAAAGGGCTCGTAGGCTGCCATCTAAGCCAGACGTGAAATCCCTCGGCTCAACCGGGGAACTGCCTCTGTTACTGGATGGCTTGAGTTTGGGTGAGGGATGCGGAATTCCAGGTGTAGCGGTGAAATGCGTAGATATCTGGAGGAACACCGGTTGCGAAGGCGGCATCCTGGACCAATACTGACGCTGAGTCAGCGACAGCCAGGGCAGAAAACGGGATTAGATCCCCTGGTA
+
E,CF<<C<F9F<99EG,C78B<,F,E7E,CF,,,C,6CF@,CC:,,66EFC,C@:FF:@CFG7CFE77CF9<,CFFF666CEF,,,,:BE,::CFC<FD,8++:,=F8+?4=C+4,9,,,,BFF<,<=FED7>DFGF38+86A;A=F,33==+,D<FC7+@+4DE@ED>DGEC8EB,?F68CFG,<1,B,1CCEDD**2+4+2*7):D5C58ED*/)*294?G@E)556=67*2)<4<)//
@M00200:207:000000000-ALC1F:1:1101:10015:9911 1:N:0:5
ATTGGGTTTAAAGGGCGCGTAGGCGGGGAGGTAAGTCGGGTGTGAAATCCCTCGGCCCAACCGAGGAACTGCGCCCGAGACTGCTTCTCTTGAGTCCCGGAGAGGAAGGTGGAATTCCCGGTGTAGCGGTGAAATGTGTAGAGATCGGGAGGAACACCGGTGGCGAAGGCGGCCTTCTGGACGGTGACTGACGCTGAGGCGCGAAAGCGTGGGGAGCAAACGGGATTAGATACCCTAGTA
+
GGGGGGGGGGGGGGGGGGGGGGGGGGGGGGGGGGGGGGGGGGGGGGGGGGGGGGGGGGGGGGGGGGGGGGGGGGGGGGGGGGGGGGGGGGGGGGGGGGGGGGGGGGGGGGGGGGGGGGGGGGGGGGGGGEGGGGGGGGGGGGGGGGFGGGGGGGGGGGGGGGGGGGGGGGGGGGGGGGGGGGGGGGFFCGGGGGGGGGGGGGGGGGGGGGGGGGGGFGGGGDGFFFFFFFFFGGFF@FBF
@M00200:207:000000000-ALC1F:1:1101:12332:9918 1:N:0:5
ATTGGGTTTAAAGGGCTCGTAGGCGGTTTGTCGCGTCAGGAGTGAAAACTCGGGGCTTAACCCCGAGCCTGCTTCTGATACGGGCAGACTAGAGGTATGCAGGGGAGAACGGAATTCCTGGTGTAGCGGTGAAATGCGCAGATATCAGGAGGAACACCGGTGGCGAAGGCGGTTCTCTGGGCATTACCTGACGCTGAGGAGCGAAAGTGTGGGGAGCGAACAGGATTAGATACCCCTGTA
+
GGGGGGGGGGGGGGGGGGGGGGGGGGGGGGGGGGGGGGGGGGGGGGGGGGGGGGGGGGGGGGGGGGGGGGGGGGGGGGGGGGGGGGGGGGGGGGGGGGGGGGGGGGGGGGGGGGGGGGGGGGGGGGGGGGGGGGGGGGGGGGGGGGGGGGGGGGGGGGGGGGGGGGGGGGGGGGGGGGGGGGGGGGGFGGGGGGGGGGGGGFGG>DGGGGGGGGGGFGGGGFGFFFFFFFFFGGFFFFFF
@M00200:207:000000000-ALC1F:1:1101:20624:9947 1:N:0:5
ATTGGGCTTAAAGGGTGCGTAGGCGGCTTTGTAAGTCAGTGGTGAAATAAGGCAGCTCAACTGTCAGGGTGCCATTGATACTGCGGAGCTTGAGTACAGATGAGGTAGGCGGAATTGACGGTGTAGCGGTGAAATGCTTAGATATCGTCAAGAACACCGATAGCGAAGGCAGCTTACTAGGCTGTAACTGACGCTGAGGCACGAAAGTGTGGGGTTAAACAGGATTAGATACCCCCGTT
+
GGGGGGGGGGGGGGGGGGGGGGGGGGGGGGGGGGGGGGGGGGGGGGGGGGGGGGGGGGGGGGGGGGGGGGGGGGGGGGGGGGGGGGEFGGGGGGGGGGGGGGGGGGGGGGGGGGGGGGGGGGGGGGGGGGGGGGGGGGGGGGGGGGGGGGGGGGGGGGGGGGGGGGGGGGGGGGGGGGGGGGGGGGGGGGGGGGGGGFGGGGGGGGGGGGGGGGC));F7+.;5):/**/*09CFB55)
@M00200:207:000000000-ALC1F:1:1101:17500:9953 1:N:0:5
ACTGGGTTTAAAGAGCGCGCAGGCGGTCGTTCAAGTCGAGTGTGAAAGCCCCCGGCTCAACTGGGGAGGGTCACGCGATACTGACCGACTCGAAGGCAGGAGAGGGTAGTGGAATTCCCGGTGTAGTGGTGAAATGCGTAGATATCGGGAGGAACACCAGTGGCGAAGGCGACTACCTGGCCTGTTCTTGACGCTGAGGCGCGAAAGCTAGGGGAGCAAACGGGATTAGATACCCCCGTA
+
GGGGGGGGGGGGGGGGGGGGGGGGGGGGGGGGGGGGGGGGGGGGGGGGGFGGGGGGGGGGGGGGGGGGGGGGGGGGGGGGGGGGGGGGGGGGGGGGGGGGGGGGGGGGGGGGGGGGGGGGGFGGGGGGGGGGGGGGGGGGGGGGGGGGGGGGGGGGGGGGGGGGGGGGGGGGGGGGGGGGGGGGGGGGGGGGGGGGEGGGGGGGGGGGGGGFGGGGFGGGGFGFFFFFFFFF=D?FEFFF
@M00200:207:000000000-ALC1F:1:1101:7017:9954 1:N:0:5
ATTGGGTTTAAAGGGCGCGTAGGCGGCGTGTTAAGTCAGCTGTGAAATCTCCAAGCTTAACTTGGAACGGTCAGCTGATACTGATGTGCTAGAGTGCGGAAGGGGCAATCGGAATTCTTGGTGTAGCGGTGAAATGCGTAGATACTGGGAGGAACACCGGTGGCGAAGGCGGCTACCTGGACCGGAACTGACGCTGATGCGCGAAAGCGTGGGGAGCAAACAGGATTAGATACCCGTGTA
+
GGGGGGGGGGGGGGGGGGGGGGGGGGGGGGGGGGGGGGGGGGGGGGGGGGGGGGGGGGGGGGGGGGGGGGGGGGGGGGGGGGGGGGGGGGGGGGGGGGGGGGGGGGGGGGGGGGGGGGGGGGGGGGGGGGGGGGGGGGGGGGGGGGGGGGGGGGGGGGGGGGGGGGGDGGGGGGGGGGGGGGGGGGGGGGGGGGGGGGGGGGGGGGGGGGGGGGDGFGGGGFGFFFFFFFFFGGFEFFFF
@M00200:207:000000000-ALC1F:1:1101:20356:9962 1:N:0:5
ATTGGGTATAAAGGGCGCGTAGGCGGGTTCGCAAGTCTGTGGTGAAAGCCCCCGGCTTAACCGGGGAAGTGCCGCGGATACTGCGAGTCTCGAGGAGGGTAGGGGCGTCTGGAACTGTCGGTGGAGCGGTGAAATGCGTTGATATCGACAGGAACTCCGGTGGCGAAGGCGAGGCGCTGGACCCTTTCTGACGCTGAGGCGCGAAAGCCAGGGGAGCGAACGGGATTAGATACCCGCGTA
+
GGGGGGGGGGGGGGGGGGGGGGGGGGGGGGGGGGGGGGGGGGGGGGGGGGGGGGGGGGGGGGGGGGGGGGGGGGGGGGGGGGGGGGGGGGGGGGGGGGGGGGGGGGGGGGGGGGGGGGGGGGGGGGGGGGGGGGGGGGGGGGGGGGGGGGGGGGGGGGGGGGGGGGGGGGGGGGGGGGGGGGFGGGGGGGGGGGGGGGGGGGGGGGGGGGGGEGGGFGGGGFGFF@?FFFFFGGFFFFFF
@M00200:207:000000000-ALC1F:1:1101:18239:9977 1:N:0:5
ATTGGGTTTAAAGGGCGCGTAGGCGGTGGACCCAGTCCGGGGTGAAATCTTTCGGCTCAACCGGAAAAGTGCCTTGGATACTGGTTCACTCGAGGGAGGTAGGGGCATGTGGAACTTCCGGTGGAGCGGTGAAATGCGTTGATATCGGAAGGAACGCCGGTGGCGAAAGCGACCTGCTGGACCTCTGCTGACGCTGAGGCGCGAAAGCCAGGGGAGCGAACGGGATTAGATACCCGAGTA
+
GGGGGGGGGGGGGGGGGGGGGGGGGGGGGGGGGGGGGGGGGGGGGGGGGGGGGGGGGGGGGGGGGGGGGGGGGGGGGGGGGGGGGGGGGGGGGGGGGGGGGGGGGGGGGGGGGGGGGGGGGGGGFGGGGGGGGGGGGGGGGGGGGGGGGGGGGGGGGGGGGGGGGGGGGGGGGGGGGGGGGGGGGGGGGGGGGGGGEGGGGGGGGGGGGFCGGGGGFGGGGFGFFB?FFFFFGGFFDE:F
@M00200:207:000000000-ALC1F:1:1101:28909:9979 1:N:0:5
ACTGGGTATAAAGAGCGTGTAGGCGGTCCGGTAAGTCGGCTGTGAAAGTCCAGGGCTCAACCCTGGGATGCCGGTCGATACTGCCGGACTAGAGTTCGGAAGAGGCGAGTGGAATTCCCGGTGTAGCGGTGAAATGCGCAGATATCGGGAGGAACACCTATGGCGAAGGCAGCTCGCTGGGACGTTACTGACGCTGAGACGCGAAAGCGTGGGGAGCAAACAGGATTAGATACCCGCGTA
+
GGGGGGGGGGGGGGGGGGGGGGGGGGGGGGGGGGGGGGGGGGGGGGGGGGGGGGGGGGGGGGGGGGGGGGGGGGGGGGGGGGGFGGGGGGGGGGGGGGGGGGGGGGGGGGGGGGGGGFFGGFGGGGGGGGGGGGGGGGGGGEFGGGGGGGGGGGGGGEDGFGGGGGGGGGGGGGGGGGGGGGGGGGGGGGGGGGGGGFFGG:C55<DGGGGGGGGGDGGGFFGFFFFFFFFFGGFDDEFF
@M00200:207:000000000-ALC1F:1:1101:24751:9981 1:N:0:5
ATTGGGTGTAAAGCGTGTGTAGGCGGATCGTTAAGTACCTTGTGAAATCCCACGGCTCAACCGTGGTACTGCTGGGTATACTGGCGATCTTGAGCCACCTAGGGGCGAGCGGAACAAACGGTGGAGCGGTGAAATGCGTAGATATCGTTTGGAACGCCGACGGTGAAAACAGCTCGCTGGGGGTGTGCTGACGCTGAGACACGAAAGCGTGGGGAGCGAACAGGATTAGATACCCGAGTA
+
GGGGGGGGGGGGGGGGGGGGGGGGGGGGGGGGGGGGGGGGGGGGGGGGGGGGGGGGGGGGGGGFGGGGGGGGGFGGGGGGGGGGGGGGGGGGGGGGGGGGGGGGGGGGGGGGDEGGGGGGGGGGD8DEGGEFGFGGCFGGGGGGFGCFGGGGGGGGGGGGGGGGGGGGGGFGGFGEGGGGGGGGGGGDC?CGGGGGCGGGGGGGGGGDG=CECGDDFCCDGFGF@FFFF?FFG6;>DEFF
@M00200:207:000000000-ALC1F:1:1101:5951:9984 1:N:0:5
ATTGGGTTTAAAGGGTGCGTAGGCGGTCTTATAAGTCAGTGCTGAAATATCCCGGCTTAACCGGGAGGGTGGCATTGATACTGTAAGACTTGAGTAAAGTTGAGGTGGGCGGAATTGACGGTGTAGCGGTGAAATGCTTAGATATCGTCAAGAACACCGATTGCGAAGGCAGCTCACTAGGCTGTAACTGACGCTGAGGCACGAAAGTGTGGGGATCAAACAGGATTAGATACCCGCGTA
+
CDCFFGEG7FGEGGC<FDEEGGDGGGFGDEFFGGG@FGFGFGGFGGFGGGGGFEGGGDGGGGEGEGGGEGGCCG<D<CFGFCFFFGEFAFG?FFFGFCF9,BFG<BFFCFEEGGGGG<FGGEGGGGAFGGGGCFGGCEFGFCGFFFGFFF@CAFFCGEEEGCFGGGGGGGFGGFG9C?,:BFCEGGGCFFGGGGGGGGGFGGGCEDDCF@FDGGGGFG6*75>FFFFFFFFFGF:>@BFF
@M00200:207:000000000-ALC1F:1:1101:14055:9991 1:N:0:5
ACTGGGTTTAAAGGGCGCGTAGGCGGACTTGTAAGTCGGGAGTGAAAACTCGGGGCTCAACCCCGAGCCTGCTTCTGAAACTGCGAGTCTTGAGGACCGGAGAGGAAAGTGGAATTCCTAGTGTAGCGGTGGAATGCGTAGATATTAGGAAGAACACCAGTGGCGAAGGCGACTTTCTGGACGGTTCCTGACGCTGAGGCGCGAAAGCTAGGGGAGCAAACAGGATTAGATACCCCAGTA
+
GGGGGGGGGGGGGGGGGGGGGGGGGGGGGGGGGGGGGGGGGGGGGGGGGGGGGGGGGGGGGGGGGGGGGGGGGGGGGGGGGGGGGGGGGGGGGGGGGGGGGGGGGGGGGGGGGGGGGGGGGGGGGGGGGGGGGGGGGGGGGGGGGGGGGGGGGGGGGGGGGGGGGGGGGGGGGGGGGGGGGGGGGGGGGGGGGGGGGGGGGGGGGGGGGGGGGGGGFGGGGFGFFFFFFFFFGFFFEFFF
@M00200:207:000000000-ALC1F:1:1101:9467:9992 1:N:0:5
ATTGGGTTTAAAGGGCGCGTAGGCGGCCTGTTAAGTCGAACGTGAAATCCCCGGGCTCAACCCGGGAACTGCGTCCGATACTGGCAGGCTTGAATTCGGGAGAGGTATGCGGAATTCCAGGTGTAGCGGTGAAATGCGCAGATATCAGGAAGAACACCCGTGGCTAAGGCGGTTCTCTAGTACGGTACTGACGCTGAGACGCGAAAGCGTGGGGAGCGAACAGGATTAGATACCCCAGTA
+
GGGGGGGGGGGGGGGGGGGGGGGGGGGGGGGGGGGGGGGGGGGGGGGGGGGGGGGGGGGGGGGGGGGGGGGGGGGGGGGGGGGGGGGGGGGGGGGGGGGGGGGGGGGGGGGGGGGGGGGGGGGGGGGGGGGGGGGGGGGGGGGGGGGGGGGGGGGGGGGGGGGGGGGGGGDG>EEGGGGGGFGGGGGGGGGGGGGGGGGGGGGGECDGGGGGGGGGFGGGGFGFF:FFFFFFGGFFFFFF
@M00200:207:000000000-ALC1F:1:1101:12134:9992 1:N:0:5
ATTGGGTGTAAAGCGTGCGCAGGCGGTTTTGTAAGCCAGATGTGAAATCCCCGGGCTTAACCTGGGAATGGCATTTGGGACTGCAAGGCTGGAGTACGGCGGAGGGAGGTGGAATTCCAGGTGTAGCAGTGAAATGCGTAGAGATCTGGAGGAACACCGATGGCGAAGGCAGCCTCCTGGGCTAGTACTGACGCTCATGCACGAAAGCGTGGGGAGCAAACAGGATTAGATACCCGCGTA
+
GGGGGGGGGGGGGGGGGGGGGGGGGGGGGGGGGGGGGGGGGGGGGGGGGGGGGGGGGGGGGGGGGGGGGGGGGGGGGGGEFGGGGGGGGGGGGGGGGGGGGGGGGGGGGGGGGGGGGGGGGGGGGGGGGGGGGFGGGGGGGGGGGGGGDGGGGGGGGGGEGGGGGGGGGGGGGG6FGGGGGGGGEF9CGGGGGGGGGGGGFGDGGGGGGGGGGGGGFGGGGFGFFFFFFFFFGGFFFFFF
@M00200:207:000000000-ALC1F:1:1101:9900:9999 1:N:0:5
ATTGGGTTTAAAGGGTGCGTAGGTGGGCAGGTAAGTCAGTGGTGAAATCTCCGGGCTTAACCCGGAAACTGCCATTGATACTATCTGTCTTGAATACCGTGGAGGTGAGCGGAATATGTCATGTAGCGGTGAAATGCTTAGATATGACATAGAACACCAATTGCGAAGGCAGCTCACTACGCGAATATTGACACTGAGGCACGAAAGCGTGGGGATCAAACAGGATTAGATACCCTAGTA
+
GGGGGGGGGGGGGGGGGGGGGGGGGGGGGGGGGGGGGGGGGGGGGGGGGGGGGGGGGGGGGGGGGGGGGGGGGGGGGGGGGGGGGGGGGGGGGGGGGGGGGGGGGGGGGGGGGGGGGGGGGGGGGGGGGGGGGGGGGGGGGGGGGGGGGGGGGGGGGGGGGGGGGGGGGGGGGGGGGGGGGGGGGGGGGGGGGGGFGGGGGGGGGGDGGEEGGGGGFGGGGFGFFFFFFFFFDGFFFFFF
@M00200:207:000000000-ALC1F:1:1101:9829:10014 1:N:0:5
ATTGGGCTTAAAGTGTGCGCAGGTGGCCGCGCATGTCGAGTGTGAAATCCCCGGGCTTAACTTGGGAATTGCGCTCGAAACTACGTGGCTCGAGTGTGGCAGAGGAAGGTGGAATTCCACGTGTAGCGGTGAAATGCGTAGAGATGTGGAGGAACACCGATGGCGAAGGCAGCCTTCTGGGCCAACACTGACGCTCATGCACGAAAGCGTGGGGAGCAAACAGGATTAGATACCCCGGTA
+
GGGGGGGGGGGGGGGGGGGGGGGGGGGGGGGGGGGGGGGGGGGGGGGGGGGGGGGGGGGGGGGGGGGGGGGGGGGGGGGGGGGGGGGGGGGGGGGGGGGGGGGGGGGGGGGGGGGGGGGGGGGGGGGGGGGGGGGGGGGGGGGGGGGGGGGGGGGGGGGGGGGGGGGGGGGGGGGGGGGGGGGGGGGGGGGGGGGGGGGGGGGGGGGGGGGGGGGGFGGGGFGFFFFFFFFFGGFFE@EF
@M00200:207:000000000-ALC1F:1:1101:3702:10016 1:N:0:5
ATTGGGTTTAAAGAGCGTGTAGGCGGTCCGGTAAGTCGGCTGTGAAAGTCCAGGGCTCAACCCTGGGATGCCGGTCGATACTGCCGGACTAGAGTTCGGAAGAGGCGAGTGGAATTCCCGGTGTAGCGGTGAAATGCGCAGATATCGGGAGGAACACCTATGGCGAAGGCAGCTCGCTGGGACGTTACTGACGCTGAGACGCGAAAGCGTGGGGAGCAAACAGGATTAGATACCCCAGTA
+
GGGGGGB;CGGGCFFGFFGGGFGFFGGGGCFCGDGGGGGGFGGGFFDGGCFFGGGGFGGGGFFEDFG@FCCFGGCGDCFCGGGGGGGC+C<E9FFFFEG=:FEFGEFCCFF@@9<=FEF>CF>FDFEEGFF+>>FFAEGC<FCFFGGGGGCCFGGCFGGEBEGGGD5C@CECEGFGC>E5EGGGCGFEFGCCCEDG88AEEDG=5CDFE:>EEDDDBGFFFFGF@6B?66??GG?FBDFF
@M00200:207:000000000-ALC1F:1:1101:21634:10019 1:N:0:5
ATTGGGTGTAAAGAGCTCGTAGGCGGCTGCTCAAGTCGAATGTGAAAACTCGAGGCTCAACCTCGAGCCTGCATTCGATACTGGGCGGCTAGAGTCTGGTAGGGGGATCTGGAATTCCTGGTGTAGCGGTGGAATGCGCAGATATCAGGAGGAACACCGGTGGCGAAGGCGGGATCCTGGGCCAGTACTGACGCTGAGGAGCGAAAGCGTGGGGAGCAAACAGGATTAGATACCCTCGTA
+
GGGGGGGGGGGGDFGFGFEFGGGGGGGGGGCFDEGCDFEF@FFGGGGGFDEGGG:F<FGGGGGGDGCFGGFGGGGGE?CD@FGG=ECGGEGGGGEF<FFFEGFGGGCFGF?BF<FGGGGG@BDFGGGECF=F@FFFFGDGG>ECAFDG<EGGC:FCFGECFFEFGD>CGGGGEEEGGC?6*=FECFCGC?FGDCDGEGGGC5DGGG)9C75CC39DEFCGGFG>5)8=F4@?GCF*<EFF
@M00200:207:000000000-ALC1F:1:1101:8462:10019 1:N:0:5
ACTGGGTATAAAGGGTGCGTAGGCGGTGCAGCAAGTCGGGAGTGAAATACCTCAGCTTAACTGAGGAACTGCTTTCGATACTGCTGTGCTTGAGTAAGACAGAGGTAAGCGGAACTTAGGGTGGAGCGGTGAAATGCGTTGATATCCTAAGGAACACCGGTGGCGAAGGCGGCTTACTGGGTCTTAACTGACGCTGAGGCACGAAAGCCAGGGTAGCAAACGGGATTAGATACCCCGGTA
+
GGGGGGGGGGGGGGGGGGGGGGGGGGGGGGGGGGGGGGGGGGGGGGGGGGGGGGGGGGGGGGGGGGGGGGGGGGGGGGGGGGGGGGGGGGGGGGGGGGGGGGGGGGGGGGGGGGGGGGGGGGGGGGGGGGGGGGGGGGGGGGGGGGGGGGGGGGGGGGGGGGGGGGGGGGGGGGGGGGGGGGGGGGGGGGGGGGGGGGGGGGGGGGGFGEGGGGGGFGGGGEGFFFFFFFFFGGF@@EFB
@M00200:207:000000000-ALC1F:1:1101:17750:10042 1:N:0:5
ACTGGGTGTAAAGAGCGCGCAGGCGGCTGGTCAAGTCCGATGTGAAATCTCCCGGCTTAACTGGGAAACTGCATCGGAAACTGATCGGCTTGAAGGTGGGAGAGGGTAGTGGAATTCCCGGTGTAGTGGTGAAATGCGTAGATATCGGGAGGAACACCAGTGGCGAAGGCGACTACCTGGCCCATTCTTGACGCTGAGGCGCGAAAGCTAGGGGAGCGAACGGGATTAGATACCCTGGTA
+
GGGGGGGGGGGGGGGGGGGGGGGGGGGGGGGGGGGGGGGGGGGGGGGGGGGGGGGGGGGGGGGGGGGGGGGGGGGGGGGGGGGGGGGGGGGGGGGGGGGGGGGGGGGGGGGGGGGGGGGGGFGGGGGGGGGGGGGGGGGGGGGGGGGGGGGGGGGGGGGGGGGGGGGGGGGGGGGGGGGGGGGGGFGGGGGGGGGGGGGGGGGGGGGGGGGGGGGGFGGGGEGED>FFFFFFGGFFFFFF
@M00200:207:000000000-ALC1F:1:1101:6378:10045 1:N:0:5
ATTGGGTATAAAGGGCGCGTAGGCGGCCACCGCAAGTCGACTGTGAAATCTCCGGGCTTAACCCGGAACGGTCAGCCGATACTGCGGGGCTAGAGTGCAGAAGGGGCAACTGGAATTCTCGGTGTAGCGGTGAAATGCGTAGATATCGAGAGGAACACCTGCGGCGAAGGCGGGTTGCTGGGCTGACACTGACGCTGAGGCGCGAAAGCTAGGGGAGCGAACGGGATTAGATACCCCAGTA
+
GGGGGGGCGGGGGGGDGGGGGGGDGGGGGGFGEGGG6CEGCCCFFGGFDF<FCCF=@GGGGFDFGGGGEEGCEEEFEFEEC7FFCFGGE@CBCCBFGFFFF<FGGGEE<<@FFGAF<FGFG?CCFEFGFDFEGG;DBFBFB<:2@,<FCECG7F@CFGC@,<BCC8>CECCEGDEGE59EC8*;?C?C?EF7CCCC=CFFF39=EG)9CC<FGGC9;5>D).9D3)<577*9*??@)076F
@M00200:207:000000000-ALC1F:1:1101:14088:10075 1:N:0:5
ATTGGGTGTAAAGCGTGTGTAGGCGGAATGGTAAGTACCTTGTGAAATCCCACGGCTCAACCGTGGAACTGCTCGGTATACTGCTTTTCTTGAGCCACTTAGGGGCTGTCGGAACAAACGGTGGAGCGGTGAAATGCGTAGATATCGTTTGGAACGCCAAAGGTGAAAACAGACAGCTGGGAGTGTGCTGACGCTGAGACACGAAAGCCAGGGGAGCGAACGGGATTAGATACCCCAGTA
+
GGGGGGGGGGGGGGGGGGGGGGGGGGGGGGGGGGGGGGGGGGGGGGGGGGGGGGGGGGGGGGGGGGGFFGGGGGGGGGGGGGGGGGGGGGGGGGGGGGGGGGGGGGGGGGGGGGGGGGGGGGGGGGGGGGGGGGGGGGGGGGGGGGGGGGGGGGGGGGGGGGGGGGGGGGGGGGGGGGGGGGGGGGGGGGGGGGGGGGGGGGGGGGGGGGGGGGGGFGGGGFGFFFFFFFFFGDFFEFFF
@M00200:207:000000000-ALC1F:1:1101:18371:10081 1:N:0:5
ATTGGGTTTAAAGGGCGCGTAGGTGGCCCGCTAAGTCGAACGTGAAATCCCCGAGCTCAACTCGGGAACTGCGTCCGATACTGGCGGGCTTGAATCCGGGAGAGGGATGCGGAATTCCAGGTGTAGCGGTGAAATGCGTAGATATCTGGAGGAACACCGGTGGCGAAGGCGGCATCCTGGACCGGCATTGACGCTGAGGCGCGAAAGCTAGGGGAGCAAACGGGATTAGATACCCGAGTA
+
GGGGGGGGGGGGGGGGGGGGGGGGGGGGGGGGGGGGGGGGGGGGGGGGGGGGGGGGGGGGGGGGGGGGGGGGGGGGGGGGGGGGGGGGGGGGGGGGGGGGGGGGGGGGGGGGGGGGGGGGGGGGGGGGGGGGGGGGGGGGGGGGGGGGGGGGGGGGGGGGGGGGGGGGGGGGGGGGGGGGGGGGGGGGGGGGGGGGGGGGGGGDEGGGGGGGGGGGDGGGGFGFEFFFFBFF=FFF@@FF
@M00200:207:000000000-ALC1F:1:1101:27182:10099 1:N:0:5
ACTGGGTGTAAAGCGTGCGTAGGCGGTGGTCCAAGTCTGGTGTGAAATCTCCCGGCTTAACTGGGAGGGTGCGCCGGAAACTGGACTGCTGGAGTGCGGGAGAGGTAAGCGGAATTCCCGGTGTAGCGGTGAAATGCGTAGATATCGGGAGGAACACCTGTGGTGTAGACGGCTTACTGGACCGCCACTGACGCTGAGGCACGAAAGCGTGGGTAGCAAACAGGATTAGATACCCCTGTA
+
GGGGGGGGGGGGGGGGGGGGGGGGGGGGGGGGGGGGGGGGGGGGGGGGGGGGGGGGGGGGGGGGGGGGGGGGGGGGGGGGGGGGGGGGGGGGGGGGGGGGGGGGGGGGGGGGGGGGGGGGGGGGGGGGGGGGGGGGGGGGGGGGGGGGGGGGGGGGGGGGFGGGGGGGGGGGGGGGGGGGGGGGGGGGFGGGGGGGGGGGGGGGGGGGGGGGGGGGFGGGGFGFFFFFFFFFGG?FFFFF
@M00200:207:000000000-ALC1F:1:1101:17453:10106 1:N:0:5
ATTGGGTTTAAAGGGTGCGTAGGCGGATTGGTAAGTCCGTGGTGAAATCCCCGAGCTCAACTTGGGAACTGCGTTTGAAACTACAAGACTAGAATATGTCAGAGGGGGGTAGAATTCCACGTGTAGCAGTGAAATGCGTAGAGATGTGGAGGAATACCAATGGCGAAGGCAGCCCCCTGGGATAATATTGACGCTCATGCACGAAAGCGTGGGGAGCAAACAGGATTAGATACCCGTGTA
+
GFGGFEFGGEGGGGGGGGGGGGEGEEG@GGGGGFFFFECFGDGGGGGEGGFGCFCGCFGGGGFFEGGGGGEFF8B=FFCFFFGFGGCFGGEDDEFGGFGGGGGGGEEEE:CGGGGFGGGFGGGGGFGGGGCFGCCGFGCFGGF;;CGGGFGCGFGGGGGFFF8C8BGDEFFEGFG8CCFCF;C8<CCFEF7CCCDEGFEFGGGGDGCCE5CG=<DDEFCF<>FFFFFF@F@FCC4>>EFF
@M00200:207:000000000-ALC1F:1:1101:14742:10140 1:N:0:5
ATTGGGCTTAAAGGGCGCGTAGGCGGCTTGACAAGTCAAAGGTGAAATCCCTCGGCTCAACTGAGGAACTGCCTTTGAAACTGTCTGGCTTGAGGCCGGGAGGGGGTAGCGGAATTCCCAGTGTAGCGGTGAAATGCGTAGATATTGGGAGGAACACCAGTGGCGAAGGCGGCTACCTGGACCGGTTCTGACGCTGATGCGCGAAAGCGTGGGTAGCAAACAGGATTAGATACCCTGGTA
+
GGGGGGGGGGGGGGGGGGGGGGGGGGGGGGGGGGGGGGGGGGGGGGGGGGGGGGGGGGGGGGGGGGGGGGGGGGGGGGGGGGGGGGGGGGGGGGGGGGGGGGGGGGGGGGGGGGGGGGGGGGGGGGGGGGGGGGGGGGGGGGGGGGGGGGGGGGGGGGGGGGGGGGGGGGGGGGGGGGGGGGGGGEGGGGGGGGGGGGGGGGGGGGGGGGGGGGGGFGGGGFGFFFFFFFFFFFFFFFFF
@M00200:207:000000000-ALC1F:1:1101:14789:10152 1:N:0:5
ATTGGGTTTAAAGGGCGCGTAGGCGGCGTGGTAAGTCACTTGTGAAATCTCTGAGCTTAACTCAGAACGGCCAAGTGATACTGCTGTGCTAGAGTGCAGAAGGGGCAATCGGAATTCTTGGTGTAGCGGTGAAATGCGTAGATATCAAGAGGAACACCTGAGGTGAAGACGGGTTGCTGGGCTGACACTGACGCTGAGGCGCGAAAGCCAGGGGAGCAAACGGGATTAGATACCCGTGTAAGAC
+
AF,<96B;BFGGDFE;@CFFGGCGEGE7CF:CFF9CEFGGGGFF,CFGGGGGFFD,EFAFCCFG?FGGGGDC@EFF9F<FAFD,C5BFFFAE@BEFGGA,FGCCG>FDGGGC@F@EFGDEFE<FFGC@@G=F<DFGGGGGGGFGFFGGGGFGFGGGECCFGGDGFF>CGGCEGECE5E?F8FFGGGGGGFFEEG4CEGGFEDC=5>DFGDGDGGG3)9<7CDGF3))7=6*=CGFED@F4=FF)
@M00200:207:000000000-ALC1F:1:1101:17034:10162 1:N:0:5
ACTGGGTTTAAAGGGCGCGTAGGCGGCCTCCGCAAGTCAGTTGTGAAATCTCCGAGCTTAACTCGGAAAGGTCAACTGATACTGCGGGGCTAGAGTGCGGAAGGGGCAACTGGAATTCTTGGTGTAGCGGTGAAATGCGTAGATATCAAGAGGAACACCTGCGGCGAAGGCGGGTTGCTGGGCCGATACTGACGCCGAGGAGCGAAAGCGTGGGGAGCGAACAGGATTAGATACCCTTGTA
+
GFGGGGGGGDGGGAEGEGG6CCGGGG7FGGGGCGCC6CECGFFFGGGDEGCF<CCF77CFEGGGGGDEEGGGGGGAE@,CF<FGGDCG7CFFGGGEFGGGGGCEGE>7<FCFGFCGGGCFGGF<<>=FGCBCFGFGCFFGGGGGG;=CCGFGCGFCCF*8>FEECCDCEC@CEE?:?>FGFEGGG5CEEC?FC73*:CCEGGGDGGC36E>EGGGCDGGGGFD5@7F???4@GG?;*.7FF
@M00200:207:000000000-ALC1F:1:1101:18096:10180 1:N:0:5
ATTGGGTTTAAAGGGCGCGTAGGCTGTGCGGTACGGTTCGGGTGAAATCCCTCGGCTCAACCGAGGAACTGCCCGGGCGACGGCCGCGCTGGACTGCATCAGGGGACGATGGAACTCCCGGTGGAGCGGTGAAATGCGTAGATATCGGGAGGAACGCCGGTGGCGAAAGCGATCGTCTGGGGTGCATGTGACGCTGAGGCGCGAAAGCTAGGGGAGCAAACAGGATTAGATACCCCCGTA
+
GGGGGGGGGGGGGGGGGGGGGGGGGGGGGGGGGGGGGGGGGGGGGGGGGGGGGGGGGGGGGGGGGGGGGGGGGGGGGGGGGGGGGGGGGGGGGGGGGGGGGGGGGGGGGGGGGGGGGGGGGGGGCFGGGGGGGGGGGGGGGGGGGGGGGGGGGGGGGGEEGGGGGGGGGGGGFGGGGGGGGGGGGGGGGGGGGDGGGFGGGGGCGGGGGGGGGGGGFGGCFFGFFFFFFFFFGGFFFFFF
@M00200:207:000000000-ALC1F:1:1101:19205:10187 1:N:0:5
ATTGGGTATAAAGGGCGCGTAGGTGGCCTGTTAAGTCGAACGTGAAATCCCCGGGCTCAACCCGGGAACTGCGTCCGAGACTGGCAGGCTCGAATCCGGGAGAGGGATGTGGAATTCCAGGTGTAGCGGTGAAATGCGTAGATATCAGGAAGAACACCCGTGGCTAAGGCGGTTCTCTAGTACGGTACTGACGCTGAGACGCGAAAGCGTGGGGAGCGAACAGGATTAGATACCCTTGTA
+
GGGGGGGGGGGGGGGGGGGGGGGGGGGGGGGGGGGGGGGGGGGGGGGGGGGGGGGGGGGGGGGGGGGGGGGGGGGGGGGGGGGGGGGGGGGGGGGGGGGGGGGGGGGGGGGGGGGGGGGGGGGGGGGGGGGGGGGGGGGGGGGGGGGGGGGGGGGGGGGGFGGGGGGGGGGGGGGGGGGFGGGGGGGGGGGGGGGGGGGGGGGGGDGGGGGGGGGGBDGGGFGFFFFFFFFFGFFFFFFF
@M00200:207:000000000-ALC1F:1:1101:14630:10214 1:N:0:5
ATTGGGTGTAAAGGGCGTGTAGGCGGTTTGTTAAGTCATGTGTGAAATCCCTCGGCTCAACCGGGGAACGACGCATGAAACTGACAAGCTAGAGTACCAAAGAGGGGGGTGGAATTCCCGGTGTAGCGGTGAAATGCGTAGATATCGGGAGGAACACCTGTGGCGAAGGCGACCCCCTGGTTGGATACTGACGCTGATACGCGAAAGCGTGGGGAGCAAACAGGATTAGATACCCGCGTA
+
GGGGGGGGGGGGGGGGGGGGGGGGGGGGGGGGGGGGGGGGGGGGGGGGGGGGGGGGGGGGGGGGGGGGGGGGGGGGGGGGGGGGGGGGGGGGGGGGGGGGGGGGGGGGGGGGGGGGGGGGGGGGGGGGGGGGGGGGGGGGGGGGGGGGGGGGGGGGGGGGGGGGGGGGGGGGGGGGGGGGGGGGGGGGGGGGGGGGGGGGGGGGGGGGGGGGGGGGFGGGGFGFFFFFFFFFGGFFFFFF
@M00200:207:000000000-ALC1F:1:1101:13288:10221 1:N:0:5
ATTGGGTTTAAAGCGAACGCAGGCGGACTGTTAAGTCGAATGTGAAATCCCGGGGCTCAACCCCGGAAGTGCATTCGAAACTGGCAGTCTTGAGTACGGGAGAGGTGGGTGGAATTCCTGGTGTAGAGGTGAAATTCGTAGATATCAGGAGGAACACCGGTGGCGAAAGCGGCCCACTGGCCCGATACTGACGCTCATGTTCGAAAGCGTGGGGAGCAAACAGGATTAGATACCCGAGTA
+
GGGGGGGGGGGGGGGGGGGGGGGGGGGGGGGGGGGGGGGGGGGGGGGGGGGGGGGGGGGGGGGGGGGGGGGGGGGGGGGGGGGGGGGGGGGGGGGGGGGGGGGGGGGGGGGGGGGGGGGGGGGGGGGGGGGGGGGGGGGGGGGGGGGGGGGGGGGGGGGGGGGGGGGEGGGGGGGGGGGGGGGGGGGGGGGGGGGGGGGGGGGGGGGGGGGGGGGDEGGGGFGFFFFFFFFFGGFFFFFF
@M00200:207:000000000-ALC1F:1:1101:20541:10257 1:N:0:5
ATTGGGTATAAAGGGCTCGTAGGCGGCCAACTAAGTCCGACGTGAAATCCCAAAGCTTAACTTTGGAACTGCGTCCGATACTGGTTGGCTTGAGTTTGGGAGAGGGATGCGGAATTCCAGGTGTAGCGGTGAAATGCGTAGATATCTGGAGGAACACCGGTGGCGAAGGCGGCATCCTGGACCAATACTGACGCTGAGGAGCGAAAGCCAGGGGAGCAAACGGGATTAGATACCCGCGTA
+
FCEGFGFEFFGGGGGGGGECFFGGGGGFEFG<FGGGG9FEGGGEFFFGGFGGEDFDECEAF<FFFGEEFGGGGFGCF7FFGCEF?FGGFE@C,EC,5CCF,FFFGG7,BFFDGG<AFGGCF,6E9FFGGGGDDFADGFGGGGGGG;BFFCFGCFGEFGGDGGGGGGEE:CEEGGGGGG?FCFE8=89EGG?85CDEEC7FC<DGEGG:FFGCE3CGE5FGGDG:5557*=*=CFF3<D:7
@M00200:207:000000000-ALC1F:1:1101:4500:10272 1:N:0:5
ACTGGGTGTAAAGGGTGCGTAGGCGGCTTTGTAAGTCAGTGGTGAAATATGGCAGCTTAACTGTCAGGGTGCCATTGATACTGCAGAGCTTGAGTACAGATGAGGTAGGCGGAATTGACGGTGTAGCGGTGAAATGCTTAGATATCGTCAAGAACACCTATAGCGAAGGCAGCTTACTAGGCTGTAACTGACGCTGAGGCACGAAAGTGTGGGGATCAAACAGGATTAGATACCCCTGTA
+
GGGGGGGGGGGGGGGGGGGGGGGGGGGGGGGGGGGGGGGGGGGGGGGGGGGGGGGGGGGGGGGGGGGGGGGGGGGGGGGGGGGGGGGGGGGGGGGGGGGGGGGGGGGGGGGGGGGGGGGGGGGGGGGGGEGGGGGGGGGGGGGGGGGGGGGGGGGGGGGGGGGGGGGGGGGGGGGGGGGGGGGGGGGGGGGGGGGGGGGGGGGGGGGGGGGGGGGGFGGGGFGFFFFFFFFFGGFFFFFF
@M00200:207:000000000-ALC1F:1:1101:3651:10278 1:N:0:5
ATTGGGTTTAAAGGGCGCGTAGGCGGGCTGTCAAGTCTGGGGTGAAATCCCGCGGCTCAACCGTGGAACTGCCTCAGATACTGACGGCCTCGAGGGAGGTAGGGGCGAGCGGAACTAATGGTGGAGCGGTGAAATGCGTTGATATCTACAGGAACTCCGGTGGCGAAAGCGGCGCGCTGGACCTCTTCTGACGCTGAGGCGCGAAAGCTAGGGGAGCAAACGGGATTAGATACCCCTGTA
+
GGGGGGGDGGGGGGGGGGGGGGGGGGGGGGGGGGGGGGGFGGGFGGGGGGGGGGGGGGGGGGGGGGGGGGGGGGGGGFGGGGGGGGGGGGGGGGGGFFFFGGGGGGGCGGGGGGGGGGGGGGGGGFGGGGG:FFGGGGGGGGGGGGGFGFGGGGCFGGGGGGGGGGEGGGGGGGGGGGGGGGGGGGGFG?FFEGGGEGGGGGGGG:CFGFGFGDDD3DFGGFGFDEFF@FFFFFFFFFFF
@M00200:207:000000000-ALC1F:1:1101:14465:10290 1:N:0:5
ATTGGGTTTAAAGTGTGCGCAGGTGGCTGAGCAAGTCGAGTGTGAAATCCCCGGGCTTAACTTGGGAATTGCGCTCGAAACTACTTGGCTCGAGTGTGGCAGAGGAAGGTGGAATTCCAGGTGTAGCGGTGAAATGCGTAGAGATCTGGAGGAACACCGATGGCGAAGGCAGCCTTCTGGGCCAACACTGACGCTCATGCACGAAAGCGTGGGGAGCGAACAGGATTAGATACCCCCGTA
+
GGGGGGGGGGGGGGGGGGGGGGGGGGGGGGGGGGGGGGGGGGGGGGGGGGGGGGGGGGGGGGGGGGGGGGGGGGGGGGGGGGGGGGGGGGGGDGGGGGGGGGGGGGGGGGGGGGGGGGGGGGGGGGGGGGGGGGGGGGGGGGGGGGGGGGGGGGGGGGGGGGGGGGGGGGGGGGGGGGGGGGGGGGGGGGDGGGGGGGGGGGGGGGGGGGGGGGGGFGGGGFGFFFFFFFFFGGFFFFFF
@M00200:207:000000000-ALC1F:1:1101:15682:10327 1:N:0:5
ACTGGGTTTAAAGGATGCGTAGGTGGTGAGGTAAGTTTGATGTGAAATCTCCAGGCTTAACCTGGAAATTGCATTGAATACTCTCTCACTTGAGGGTTGGAGGGGAGACTGGAATTCTCGGTGTAGCAGTGAAATGCGTAGATATCGAGAGGAACACCAGTGGCGAAGGCGAGTCTCTGGACAACACCTGACACTGAGGCACGAAAGCTAGGGGAGCAAACAGGATTAGATACCCTATA
+
GGGGGGGGGGGGGGGGGGGGGGGGGGGGGGGGGGGGGGGGGGGGGGGGGGGGGGGGGGGGGGGGGGGGGGGGGGGGGGGGGGGGGGGGGGGGGGGGGGGGGGGGGGGGGGGGGGGGGGGGGGGGGGGGGGGGGGGGGGGGGGGGGGGGGGGGGGGGGGGGGGGGGGGGGGGGGGGGGGGGGGGGGGGGGGGGGGGGGGGGGGGGGGGGGGGGGDGGFGGGGFGFFFFFFFFFGFFFFFF
@M00200:207:000000000-ALC1F:1:1101:23505:10331 1:N:0:5
ATTGGGCTTAAAGGGCGCGTAGGCGGCTTCTCAAGCGTGCGGTGAAAGCTCGGGGCTTAACTCCGAGTCTGCCGTGCGAACTGGGAGGCTTGAGTCTGGTAGAGGTCGATGGAATTCCGGGTGTAGCGGTGGAATGCGTAGAGATCCGGAAGAACACCGGTGGCGAAGGCGGTCGACTGGGCCAGTACTGACGCTGAGGCGCGACAGCGTGGGGAGCAAACAGGATTAGATACCCGTGTA
+
GGGGGGGGGGGGGGGGGGGGGGGGGGGGGGGGGGGGGGGGGGGGGGGGGGGGGGGGGGGGGGGGGGGGGGGGGGGGGGGGGGGGGGGGGGGGGGGGGGGGGGGGGGGGGGGGGGGGGGGGGGGGGGGGGGGGGGGGGGGGGGGGGGGGGGGGGGGGGGGGGGGGGGGGGGGGGGGGGGGGGGGGGGGGGGGGGGGGGGFGGGGGGGGGGGGGGGGGFGGGGFGFFFFFFFFFGCFBBEFF
@M00200:207:000000000-ALC1F:1:1101:5107:10342 1:N:0:5
ACTGGGTGTAAAGGGCGCGTAGGCGGCCTACTAAGTCAGACGTGAAATCCCCCGGCTTAACCTGGGAACTGCGTCTGATACTGGAAGGCTCGAGTATGGGAGAGGGATGTAGAATTCCAGGTGTAGCGGTGAAATGCGTAGATATCTGGAGGACTACCGGTGGCGAAGGCGGCATCCTGGACCATTACTGACGCTGAGGCGCGAAAGCTAGGGGAGCAAACGGGATTAGATACCCGTGTA
+
GFFGCGAECFGGGFGGCCFFGGGGGE7@FGGGGGAFFGAEFED@@DG9EGFGGGGGGGFFGGGG@CEFGGGGGCCFFGGCGDFGDGGGGDGG@FFGGFGGFGGGGGGGGGGGGGGFGFAF@BF?FFFGGGGEFE,EFEGEFEEFGFGCGAFGG7FF@FECEE7FEEGGGGGGCGGGFCG?FFGGF@CFFFGFGGGGG=CFGGGGC7CGGG9:CCDDF<5>F35:3)766@*8:D9:>BF>
@M00200:207:000000000-ALC1F:1:1101:7395:10344 1:N:0:5
ATTGGGTGTAAAGGGCGCGTAGGCGGTGCGGTGCGGTTTCGGTGAAATCCCTCGGCCCAACCGAGGAACAGCCGGGGCAACGGCCGCGCTAGACGGCATCAGGGGACAGTGGAACTCCCGGTGGAGCGGTGAAATGCGTAGATATCGGGAGGAACGCCGGTGGCGAAAGCGACTGTCTGGGGTGCCTGTGACGCTGAGGCGCGAAAGCCAGGGGATCAAACGGGATTAGATACCCCTGTA
+
GGGGGGGGGGGGGGGGGGGGGGGGGGGGGGGGGGGGGGGGGGGGGGGGGGGGGGGGGGGGGGGGGGGGGGGGGGGGGGGGGGGGGGGGGGGGGGGGGGGGGGGGGGGGGGGGGGGGGGGGGGGGGGGGGGGGGGGGGGGGGGGGGGGGGGGGGGGGGGGGGGGGGGGGGGGGGGGGGGGGGGGGGGGGGGFGGGGGGGGGGGGGGGGGGGGGGGGGFGGGGFGFFFFFFFFFGFFFFFFF
@M00200:207:000000000-ALC1F:1:1101:25815:10344 1:N:0:5
ATTGGGTGTAAAGAGCGTGTAGGCGGCCCGGTAAGTCCGCTATGAAAGTCGGGGGCTCAACCCTCGAATGCCGGTGGATACTGTCGGGCTAGAGTGCGGAAGAGGCGAGTGGAATTCCTGGTGTAGCGGTGAAATGCGCAGATATCAGGAGGAACACCGGTGGCGAAGGCGGTTCTCTGGGCATTACCTGACGCTGAGGAGCGAAAGCATGGGGAGCGAACAGGATTAGATACCCCCGTA
+
GGGGGGGGGGGGGGGGGGGGGGGGGGGGGGGGGGGGGGGGG+FFGGGGGGGGGGGGGGGGGGGGGGGGGGGGGGGGGGGGGGGGGGGGGGGGGGGGGGGGGGGGGGGGGGGGGGGGGGGGGGGGGGGGGGGGGGGGGGGGGGGGGGGGGGGGGFGGGGGGGGGGGGGGGGGGGGGGGGGGGGGGGGGGGGGGGGGGGGGGGGGGGGGGCCCFGCCGFGG>CDGFFFFFFFFFGG9>0<EF
@M00200:207:000000000-ALC1F:1:1101:6955:10375 1:N:0:5
ACTGGGTATAAAGAGCGTGTAGGCGGCCAGGTAGGTCCGGTGTGAAAACTCGAGGCTTAACCTCGAGATGTCATCGGAAACCATCTGGCTAGAGTCCGGAAGAGGAAAGTGGAATTCCTGGTGTAGCGGTGAAATGCGCAGATATCAGGAAGAACACCAATGGCGAAAGCAGCTTTCTGGGACGGTACTGACGCTGAGACGCGAAAGCGTGGGGAGCGAACAGGATTAGATACCCCAGTA
+
GGGGGGGGGGGGGGGGGFGGGGGGGGGGGGGGGGGGGGGGGGGGGGGGGGGGGGGGGGGGGGGGGGGGGGGGGGGGGGGGGGGGGGGGGGGGGGGGGGGEGGGGGGGGGGGGGGGGGGGGGGGGGGGGGGGGGGGGGGGGGGGGGGGGGGGGGGGGGGGGGGGGGGGGGGGGGGGGGGGGGGGGDEGGGGGGGGGGDG:FGGDGGGGGGGGGGGGGFDGC<BD@FFFFFFFFG:F@E@FF
@M00200:207:000000000-ALC1F:1:1101:19535:10386 1:N:0:5
ACTGGGTTTAAAGGGCTCGTAGGCGGCCAACTAAGTCGGATGTGAAATCCCCAGGCTTAACCTGGGAACTGCATCCGATACTGGATGGCTTGAATCCGGGAGAGGGATGCAGAATTCCAGGTGTAGCGGTGAAATGCGTAGATATCTGGAGGAATACCGGTGGCGAAGGCGGCATCCTGGACCGGCATTGACGCTGAGGAGCGAAAGCCAGGGGAGCAAACGGGATTAGATACCCCAGTA
+
GGGGGGGGGGGGGGEGGGGGGGGGGGGGGGGGGGGGGGGGGGGGGGGGGGGGGGGGGGGGGGGGGGGGGGGGGGGGGGGGGGGGGGGGGGGGGGGGGGGGGGGGGGGGGGGGGGGGGGGGGGGGGGGGGGGGGGGGGGGGGGGGGGGGGGGGGGGGGGGGGGGGGGGGGGGGGGGGGGGGFGGGGGGGFFGGGGGGGGGGGGGGE7C7EGGGGGGGFGGGGFGFFEFFFFF7FFFFFFFF
@M00200:207:000000000-ALC1F:1:1101:24041:10411 1:N:0:5
ATTGGGTTTAAAGGGCGCGTAGGCGGCCACCGCAAGTCGACTGTGAAATCTCCGGGCTTAACCCGGAAAGGTCAGCCGATACTGCGGGGCTAGAGTGCAGAAGGGGCAACTGGAATTCTCGGTGTAGCGGTGAAATGCGTAGATATCGAGAGGAACACCTGCGGCGAAGGCGGGTTGCTGGGCTGACACTGACGCTGATGCGCGAAAGCTAGGGGAGCGAACGGGATTAGATACCCTAGTA
+
GGGGGGGGGGGGGGGGGGGGGGGGGGGGGGGGGGGGGGGGGGGGGGGGGGGGGGGGGGGFGGGGGGGGGGGGGGGGGGGGGGGGGGGGGGGGGGGGGGGGGGGGGDGGGGGGGCFGGGGGGGGGGGGGGDGGGGFGGGGGGGGGGGGGGGGGGCFGGGGGGGGDGC88EGGGGGGGGGGGGGGGGGFCFGGCFGGDGEGGGGGGGCDGGGGGGGGGEGGGGFGFFFBFFFFFGC@FFFFF6
@M00200:207:000000000-ALC1F:1:1101:25996:10431 1:N:0:5
ATTGGGTTTAAAGGGTGCGTAGGTGGCAGATTAAGTCAGTGGTGAAAAGCTGTGGCTCAACCATAGTCTTGCCGTTGAAACTGGTTTGCTTGAGTACAGTTGATGTAGGCGGAATGCGTAGTGTAGCGGTGAAATGCATAGATATTACGCAGAACTCCGATTGCGAAGGCAGCTTACAAAAGTGTAACTGACACTGATGCACGAAAGCGTGGGTATCAAACAGGATTAGATACCCTGGTA
+
GGGGGGGGGGGGGGGGGGGGGGGGGGGGGGGGGGGGGGGGGGGGGGGGGGGGGGGGGGGGGGGGGGGGGGGGGGGGGGGGGGGGGGGGGGGGGGGGGGGGGGGGGGGGGGGGGGGGGGGGGGGGGGGGGGGGGGGGGGGGGGGGGGGGGGGGGGGGGGGGGGGGGGGGGGGGGGGGGGCFGGFFFGGGGGGGGGGGGGGGGGGGEGGGGGGD=?CGFGGFGFGFFFFFFFFFGFFFFFFF
@M00200:207:000000000-ALC1F:1:1101:11372:10433 1:N:0:5
ATTGGGTTTAAAGGGCGCGTAGGCGGCGTGGTAAGTCACTTGTGAAATCTCTGAGCTTAACTCAGAACGGCCAAGTGATACTGCTGTGCTCGAGTGTGGAAGGGGCAATCGGAATTCTTGGTGTAGCGGTGAAATGCGTAGATATCAAGAGGAACACCTGAGGTGAAGACGGGTTGCTGGGCCAACACTGACGCTGAGGCGCGAAAGCCAGGGGAGCAAACGGGATTAGATACCCTAGTA
+
GGGGGGGGGGGGGGGGGGGGGGGGGGGGGGGGGGGGGGGGGGGGGGGGGGGGGGGGGGGGGGGGGGGGGGGGGGGGGGGGGGGGGGGGGGGGGGGGGGGGGGGGGGGGGGGGGGGGGGGGGGGGGGGGGGGGGGGGGGGGGGGGGGGGGGGGGGGGGGGGGGGGGGGGGGGGGGGGGGGGGGGGGGGGGGGGGGGGGGGGGGGGGGGGGGGGGGGGFGGGGFGFFFFFFFFFGGFFFFFF
@M00200:207:000000000-ALC1F:1:1101:2236:10446 1:N:0:5
ATTGGGTATAAAGAGCGTGTAGGCGGCCAGACAGGTCCGTTGTGAAAACTAGAGGCTTAACCTCTAGACGTCGATGGAAACCGTCTGGCTAGAGTCCGGAAGAGGAGAATGGAATTCCTGGTGTAGCGGTGAAATGCGCAGATATCAGGAAGAACACCCGTGGCTAAGGCGGTTCTCTAGTACGGTACTGACGCTGAGACGCGAAAGCGTGGGGAGCGAACAGGATTAGATACCCGGGTA
+
GGGGGGGGGGGGGGGGGFGGGDGGDFEGGGGGFFGGGGGGGGGGGGGGGGGGGGGGGGGGGGGGGGGGGGGGGGGGGGGGGGGGGGGGGGFF=CFEFGGGDEGGGGGGGFGGGFGGGGCGGGGGGGFEGGEGGGEGGGGGGGGGGGGFFGGFDGFGFGEEECEFGGGGGFGGEGEDGGGGFFGC8DFGGGFGCEDG8C9CEG3CE)5<EEEGDCDGFGDGCBGF>F?FF?BFG9FEF>.<
@M00200:207:000000000-ALC1F:1:1101:12051:10456 1:N:0:5
ATTGGGTTTAAAGGGTGCGTAGGCGGCATGCTAAGTCAGTGGTGAAAGACGGTGGCTCAACCATCGCAGTGCCGTTGATACTGGTGTGCTTGAATGCGGATGAGGTAGGCGGAATGTGGCAAGTAGCGGTGAAATGCATAGATATGCCACAGAACACCGATTGCGAAGGCAGCTTACTAGGCTACAACTGACGCTGAGGCACGAAAGTGTGGGGATCAAACAGGATTAGATACCCTAGTA
+
FGFGGGGGGGGGGGGGGGGGGGGGEGGGGGGGGGGGGGGGGGGGGGFGGGGGGGGGGGGGGGGGGGGGGGGGGGGGGGGFGGGGGGGGGGGGGGGGGGGGGGFGGGGGGGGGGGGGGGGGGGFFFGGGGCEGGGGGGGGGGGGGGGGGGGGGGGGGGGGGGGGGGGGGGGGGGGGGGGGGFGFGGGG?CCFCEGGGGFFGEGGCCGGGGG?EEGGGFGGGGFGFFFFFFFFFGG:@5>FB
@M00200:207:000000000-ALC1F:1:1101:14304:10483 1:N:0:5
ACTGGGTTTAAAGGGTGCGTAGGTGGCATGGTAAGTTTGATGTGAAAGCTCAGGGCTCAACCCTGAAATGGCATTGAATACTACTGTGCTGGAGGTTTGGAGGGGGGACTGGAATTCTTGGTGTAGCAGTGAAATGCGTAGATATCAAGAGGAACACCAGTGGCGAAGGCGAGTCCCTGGACAACACCTGACACTGAGGCACGAAAGCCGGGGGAGCAAACAGGATTAGATACCCTGGTA
+
CGEFFGECFGGAEGGGGEGFFEEGGGGGGGGCFCFGGGGGGGGGGGGGGGGGDEGGGGGGGGGGGGFGGGGGGGGGGGGGGFGGGGGGGGGAC@F,FEG76ECC:FCEGGGFFFFFGGGFGGGGFGGGGFGFGCFGGGGGGEGGGGGGGGGDGCCFDEEFGGFCEEGECFGGGGG9CGGGGGGGGDCG?6CFFFFGGGGGGFDCEGGF=CC?EDDCDCF>C>C>FFFF/*1=CC4=5@FF
@M00200:207:000000000-ALC1F:1:1101:8568:10494 1:N:0:5
ATTGGGTATAAAGAGCGCGCAGGCGGTCGTGCAAGTCGCGTGTGAAAGCCCCCGGCTCAACTGGGGAGGGTCACGCGATACTGCTCGACTCGAAGGCAGGAGAGGGAAGTGGAATTCCCGGTGTAGTGGTGAAATGCGTAGATATCGGGAGGAACACCAGTGGCGAAGGCGACTTCCTGGCCTGTTCTTGACGCTGAGGCGCGAAAGCTAGGGTAGCAAACGGGATTAGATACCCCGGTA
+
GGGGGGGGGGGGGGGGGGGGGGGGGGGGGGGGGGGGGGGGGGGGGGGGGGGGGGGGGGGGGFGGGGGGGGGGGGGGGGGGGGGGGGGGGGGGGGGGGGGGGGGGGGGGGGGGGGGGGGGGGGGGGGGGGGGGGGGGGGGGGGGGGGDGCGGGGGGGFGFGGFGGGGGGGGGGGGGGGGGGGGGGGGFGGGGGGGGGGGGGGGDGGGGGGGFGFGGGFGGDGE3@EBFFFF??GF?FEDFF
@M00200:207:000000000-ALC1F:1:1101:24450:10502 1:N:0:5
ATTGGGTATAAAGGGCGTGTAGGCGGTCTGCTAAGTCATGTGTGAAAGCCCTCGGCTTAACCGAGGAACGACGCATGAAACTGGCAAGCTAGAGTACCAAAGAGGGGGGTGGAATTCCCGGTGTAGCGGTGAAATGCGTAGATATCGGGAGGAACACCGGTGGCGAAGGCGGCCCCCTGGTTGGATACTGACGCTGAGACGCGAAAGCGTGGGGAGCAAACAGGATTAGATACCCCAGTA
+
GGGGGGFGGGGGGGGGGEGGGGGGGGGGGGGGGGGGGGGGGGGGGGGGGGGFGGGGGGGGGGGGGGGGGGGGGGGGGGGGGGGGGGGGGGGGGGGGGGGFGGGGGGGGGGGGGGGGGGGGGGGGGGGGGGDGGG?FGGGGGGFGGGGGGGGGGGFFGGGGGGGGGGGGGGGGGGGGGGGGFGGGGGGGGGGGGGGGGGGGGGGGGGGGGGGGGGGGFGGGGFGFFF?@FFFFGGF@>>@F
@M00200:207:000000000-ALC1F:1:1101:10564:10514 1:N:0:5
ACTGGGCTTAAAGGGCTCGTAGGCGGTTTGTCGCGTCGGGAGTGAAAACTCAGGGCTTAACCCTGAGCCTGCTTCCGATACGGGCAGACTAGAGGTATGCAGGGGAGAACGGAATTCCTGGTGTAGCGGTGAAATGCGCAGATATCAGGAGGAACACCGGTGGCGAAGGCGGTTCTCTGGGCATTACCTGACGCTGAGGAGCGAAAGCGTGGGGAGCGAACAGGATTAGATACCCTTGTA
+
GGGGGGGGGGGGGGGGGGGGGGGGGGGGGGGGGGGGGGGGGGGGGGGGGGGGGGGGGGFGGGGGGGGGGGGGGGGGGGGGGGGGGGGGGGGGGGGGGGFGFGGGGGGGGGGGGGGGGGGGGGGGGGGGGGGFGGGGGGGGGGGGGGGFGGGGGGGGGGGGGGGGGGGGGGGGEGGGGGGGGGGGGGGGGGGGDGGDGGGGGGGGGDGGGGGDGGGGFGGGGFGFFFFFFFFFGFFFFFFF
@M00200:207:000000000-ALC1F:1:1101:19779:10524 1:N:0:5
ACTGGGTATAAAGAGCTCGTAGGCGGCTTGTCACGTCGGGTGTGAAAGCTCGGGGCTTAACCCCGGGTCTGCATTCGATACGGGCTGGCTGGAGTGTGGTAGGGGAGATCGGAATTCCTGGTGTAGCGGTGAAATGCGCAGATATCAGGAGGAACACCGGTGGCGAAGGCGGATCTCTGGGCCATTACTGACGCTGAGGAGCGAAAGCGTGGGGAGCGAACAGGATTAGATACCCCCGTA
+
FGGGGGFAEGC<FCEGGGCFGD@FCG7FCFGFGGEGGGGDGGGGCF<C89FEC@FFEGGFGGCC:BCFFGGGGFFFGGGGGDE=CF=FEF:=BFGFGGGGGG7F=:F@@FFGE7FBFGGGGGGGGGGGEG>CCFAFGGGGGD,>=FFGGFGGG7FFFCEDGGEFEEGEDGEEECC+?FCGFFGCF+CGFFFFD55=EF=6:CG5CD7>=E7CEC55>D7CDFG>)<467@=F:77FE>5:
@M00200:207:000000000-ALC1F:1:1101:2739:10526 1:N:0:5
ATTGGGTTTAAAGGGTGCGTAGGCGGCTTTTTAAGTCGGATGTGAAAACTCTGGGCTCAACCCAGAGCCTGCATCCGAAACTGGAGAGCTAGGGTTCTGGAGGGGAAAGCGGAATTCCTGGTGTAGCAGTGAAATGCGTAGATATCAGGAGGAACACCGGTGGCGAAGGCGGCTTTCTGGACAGATACCGACGCTGAGGCACGAAAGCTAGGGGAGCAAACAGGATTAGATACCCCTGTA
+
GGGGGGGGGGGGGGGGGGGGGGGGGGGGGGGGGGGGGGGEGGGGGGGGGGGGGGGGGGGGGGGGGGGGGGGGGGGGGEGGGGFGGGGGGGGGGGGGGGGGGGGGGGGGGGGGEGGGGGGGGGGGGGGGGGGGGGGGGGG7FGGGGGGGGGGGGGGGGGGGEGGGGGGGGGGGGGGGGGGGGFGGGGGGGDEGEG7E=FCFGGGGDGDDFFGGGDDDFGGGGFGFFFFFFFFFFG?FFFFF
@M00200:207:000000000-ALC1F:1:1101:23857:10529 1:N:0:5
ATTGGGTGTAAAGCGTCCGTAGCTGGCCTGTTAGATGCCTGGGTAAATCGATGCGCTCAACGTATCGAACTCCGGGTAGACCGGCAGGCTCGAGACCGGGAGAGGTGTAGGCTACTCGCGGGGTAGGGGTAAAATCCTGTAATCCTGCGGGGAGGACCAGTGGCGAAGGCGCTACACTAGAACGGCTCTGACAGTGAGGGACGAAGCCCTGGGGCGCAAACCGGATTAGATACCCCTGTA
+
GGGGGGGGGGGGGGGGGGGGGGGGGGGGGGGGFGGGGGGGGGGGGGGGGGGGFGGGGGGFGGGGGGGGEGGGGE@CFECFGGGGGGGGGGGGGGGGGGGGGGGGGG7FEEGGGGGGGGGGGGGGGDFGGG*FFFGGGGGGGFFGGGGGGGGGE@FEGGFGGGGGEEDGDGGGEGGFFGGG9FGDGGDGGGEG6?DECGFGGFCGEGGGGGGGGGGCDC3CFFGF@DF@F4FBFGFFFFFF
@M00200:207:000000000-ALC1F:1:1101:16578:10534 1:N:0:5
ATTGGGTTTAAAGGGTGCGTAGGTGGGCAGGCAAGTCAGTGGTGAAATCTCCGGGCTTAACCCGGAAACTGCCATTGATACTATCTGTCTTGAATACCGTGGAGGTGAGCGGAATATGTCATGTAGCGGTGAAATGCTTAGATATGACATAGAACACCAATTGCGAAGGCAGCTCACTACACGAATATTGACACTGAGGCACGAAAGCGTGGGGATCAAACAGGATTAGATACCCTTGTA
+
GGGGGGGGGGGGGGGGGGGGGGGGGGGGGGG+EFGGGGGGGGGGGGGGGGGGGEGGGGGGGGGGGGGGGGGGGGGGGGGGGGGGGGGGGGGGGGGGGGGGGGGGGGGGGGGGGGGGGGGGGGGGGGGGGGGGGGGGGGGGGGGGGGGGGGGGGGGGGGGGGGGGGGGGGGGGGGGGGGGGGGGGGGGGGGGGGGGGGGGGGGGGGGGGEGGGDGGGFGGGGFGFFFFFFFFFGGFFFFFF
@M00200:207:000000000-ALC1F:1:1101:11107:10580 1:N:0:5
ATTGGGTTTAAAGGGCTCGTAGGCGGCCAACTAAGTCGGATGTGAAATCCCCAGGCTCAACCTGGGAACTGCATCCGATACTGGATGGCTTGAATTCGGGAGAGGGATGCAGAATTCCAGGTGTAGCGGTGAAATGCGTAGATATCTGGAGGAATACCGGTGGCGAAGGCGGCATCCTGGACCGACATTGACGCTGAGGAGCGAAAGCCAGGGGAGCAAACGGGATTAGATACCCTCGTA
+
GGFGGGGGCFGGGCCFCFEFCDFGGGGGGGGFGGGGGGGGGGGGGGGGGGFGGGFGEFFGGGGGGFGFGEGGGGGGGGGEGAFFGFFGGGGGGGFGEFGGDGGGEGGGGGGGGGGGFFFGGEGGGGFGGGGGGGGFGGGGGGFGGGGGGGGG>7<FGGGEFGGGGEGEGGGGGDEGGGGGDGFGGGGE7?EGG57CEFC+CGGGGGGGGGGCCDGGFD7CFBGEEFF?FF?FGGFFF@@B
@M00200:207:000000000-ALC1F:1:1101:12569:10586 1:N:0:5
ATTGGGTTTAAAGGGTGCGTAGGCGGGTCTTTAAGTCAGGGGTGAAATCCTGGAGCTCAACTCCAGAACTGCCTTTGATACTGAGGATCTTGAGTTCGGGAGAGGTGAGTGGAACTGCGAGTGTAGAGGTGAAATTCGTAGATATTCGCAAGAACACCAGTGGCGAAGGCGGCTCACTGGCCCGATACTGACGCTGAGGCACGAAAGCGTGGGGAGCAAACAGGATTAGATACCCCCGTA
+
GGFGGGGGGGGGGGGGGGGGGGGGGGGGGGGGGGGGGGGGGGGGGGGGGGGGGGGGGGGGGGGGGGGGGGGGGGGGGGGGGGGGGGFGGGGGGGGGGGGGGGGGGGGGGGGGGGGGGGGGGGGGGGGGGGGGGGFGGGGGGGGGGGGGGGGDGGGGGGGGFGGGGGGGGGGGGEGFGGGGGGGDGGGGGGDFGGGGGFGFEFDEGGGGGGGGGGGGBGGFGFG@FFFFFFFFGGFFFFFF
@M00200:207:000000000-ALC1F:1:1101:6263:10617 1:N:0:5
ACTGGGTTTAAAGTGTGCGCAGGCGGCGATGAAAGTTGGGTGTGAAATCCCTCGGCTCAACCGAGGAACTGCGCCCAAAACTACATTGCTTGAGGGAGATAGAGGTGAGCGGAACTTAGGGTGGAGCGGTGAAATGCGTTGATATCCTAAGGAACGCCAGGGGCGAAAGCGGCTCACTGGATCTCTTCTGACGCTGAGGCACGAAAGCTAGGGTAGCGAACGGGATTAGATACCCTAGTA
+
GGGGGGGGGGGGGGGGGGGGGGGGGGGGGGGGGGGGGGGGGGGGGGGGGGGGGGGGGGGGGGGGGGGFGGGGGGGGGGGGGGGGGGGGGGGGGGGGGGGGGGGGGGGGGGGGGGGFGGGGGGGGGGGGGGGGGGGGGGGGGGGGGGGGFGGGGGGGGDGGGGGGGGGGGGGGGGGGGGGGGGGGGGGGGGFGGGGGGGGGGGGGGGGGGGGGGGGGFGGGGFGFFFFFFFFFGGFFFFFF
@M00200:207:000000000-ALC1F:1:1101:5110:10624 1:N:0:5
ACTGGGTGTAAAGGGTGCGTAGGCGGTCCTATAAGTCAGTGGTGAAATATCTCAGCTCAACTGAGAGGGTGCCATTGATACTGTAGGACTCGAGTGAATTTGAGGTAGGCGGAATTGACGGTGTAGCGGTGAAATGCTTAGATATCGTCAAGAACACCGATAGTGAAGACAGCTTACCAAGCTTCAACTGACGCTGAGGCACGAAAGTGTGGGGATCAAACAGGATTAGATACCCTCGTA
+
GGGGGGFGFFGGGGGGGGGGGGGGGGGGGGGGGGGGGGGGGGGGGGGGGGGGGGGGGGGGGGGGGGGGGGGGGGGGGGGGGGGGGGGGGGGGGCFFGGGGGGGGGGGGGGGGGGGGGGGGGGGGGGGGGFGGGGGFGGGGGGGGGGGFFGGGGGGGGGGGDGGGGGGGGGGGFGGGGGGGGGGGGGGGGGCGGGGGGGGGGGGG5CDFGGG5=CCDFGFGGFGFFFFFFFFFGGAFFEFE
@M00200:207:000000000-ALC1F:1:1101:13613:10625 1:N:0:5
ATTGGGTTTAAAGGGTGCGTAGGCGGTCTATTAAGTCAGTGCTGAAATATCCCGGCTTAACCGGGAGGGTGGCATTGATACTGATGGACTTGAGTGCAGTCGAGGTAGGCGGAATTGACGGTGTAGCGGTGAAATGCTTAGATATCGTCAAGAACACCGATAGTGTAGACAGCTTACTAGGCTGTAACTGACGCTGAGGCACGAAAGTGTGGGGATCAAACAGGATTAGATACCCTTGTA
+
GGGGGGGGGGGGGGGGGGGGGGGGGGGGGGGGGGGGGGGGGGGGGGGGGGGGGGGDGGGGDGGGGGGGEEGGGGCCFEEFFGGGFGGFGGGGGGGFFGGFGGEFGGGGFGGGGGGGGGGGGFGGFFFEGFFCGGGGGGFFFFGG9FFFE<FGGGGGFGEGGGGGGGGGGGGGGGGGGGFFGGGGFGGCFCEEGDGGD,=FGGGGGGDDGGFDGGGGFGGGCFGFFFFFFFFFDGFFFFFF
@M00200:207:000000000-ALC1F:1:1101:16440:10635 1:N:0:5
ATTGGGTTTAAAGCGTGCGTAGACGGTTATGTAAGTCGGGTGTGAAAGCCCCGGGCTCAACCTGGGAATGGCATTCGAGACTGCATAGCTAGGATGCGGAAGAGGGAAGTGGAATTTCCGGTGTAGCGGTGAAATGCGTAGATATCGGAAGGAACATCAGTGGCGAAAGCGACTTCCTGGTCCAGCATCGACGTTCAGGCACGAAAGCGTGGGGAGCAAACAGGATTAGATACCCTAGTA
+
GGGGGGGGGGGGGGGGGGGGGGGGGGGGDGGGGFGGGGGGGGGGGGGGGGGGGGGGGGFGGGGGGGGGGGGGGGGGGGGGGGGGGGGGGGGGGGGGGGGGGGGGGGGFEGGGGFGFGGGGGGGGGGGGGGEGGGGGGGGGDGGGGGGGGGEGGGGGGGGGGGFGGGEEGGDGGGGGGGGGGGGGGGFGGGGGGGFFGGGGGGGGDCDCEGGGGGGGFGFGGFF>:FFFFFFBFFFFF:FF
@M00200:207:000000000-ALC1F:1:1101:27320:10676 1:N:0:5
ATTGGGTTTAAAGGGTGCGTAGGCTGCGCGGAAAGTTGGGTGTGAAATACCTCGGCTCAACCGAGGAACTGCGCCCAAAACTACCGTGCTCGAGGGAGATAGAGGTGAGCGGAACTTACGGTGGAGCGGTGAAATGCGTTGATATCGTAAGGAACACCCGTGGCGAAAGCGGCTCACTGGGTCTTCTCTGACGCTGATGCACGAAAGCTAGGGGAGCAAACGGGATTAGATACCCCCGTA
+
GGGGGGGGGGGGGGGGGGGGGGGGGGGGGGGGGGGGGGGGGGGGGGGGGGGGGGGGGGGGGGGGGGGGGGGGGGGGGGGGGGGGGGGGGGGGGGGGEGGGGGGGGGGGGGGGGGGGGGGGGFGGFGGGGGEGGGGGGGGGEGGGGGGGGGGGGGGGGFGGGGGGGGGGGGGGGGGCFGGGGGGGGGFFGGGGGGGGGGGGGFGGGGGGGGGGGDGGFGF6FEG>EFFFFFBFGCFFBEFF
@M00200:207:000000000-ALC1F:1:1101:12777:10677 1:N:0:5
ATTGGGTGTAAAGGGTGCGTAGGCGGTCCTATAAGTCAGTGCTGAAATATCCCGGCTTAACCGGGAGGGTGGCATTGATACTGCAGGACTTGAGTGAAGTCGAGGTAGGCGGAATTGACGGTGTAGCGGTGAAATGCTTAGATATCGTCAAGAACACCTATAGCGAAGGCAGCTTACTAGGCTGTAACTGACGCTGAGGCACGAAAGTGTGGGGATCAAACAGGATTAGATACCCTTGTA
+
GGFGGGGGGGGGGGGGGGGGGGGGGGGGGGGGGGGGGGGGGGGGGGGGGGGFGGGGGGGGFFGGGGGGGGGGGGGGGGGGGGGGGGGGGGGGGGGGGGGGGGGGGGGGGGGEGGGGGGGGGGGGGGGGGEGGGGFGGGGGGGGGGGGGGGGFGGGGGGGGGGGGGGGGGFFEGGGGGFGGGGGGGGGGGGGDGGDGGFGGDGGCCDDGFGFEGGCDF<CFG>FFFFFFFFFFGGFF:<FF
@M00200:207:000000000-ALC1F:1:1101:13279:10680 1:N:0:5
ATTGGGTTTAAAGCGCGTGTAGGCGGTCCGGTAAGTCGGCTGTGAAAGTCCAGGGCTCAACCCTGGGATGCCGGTCGATACTGCCGGACTAGAGTTCGGAAGAGGCGAGTGGAATTCCCGGTGTAGCGGTGAAATGCGCAGATATCGGGAGGAACACCAATGGCGAAGGCAGCTCGCTGGGACGTTACTGACGCTGAGACGCGAAAGCCAGGGGAGCAAACGGGATTAGATACCCGCGTA
+
GGGGGGGGGGGGGGGGGGGGGGGGGGGGGGGGGGGGGGGGGGGGGGGGGGGGGGGGGGGGGGGGGGGGGGGGGGGGGGGGGGGGGGGGGGGGGGGGGGGGGGGGGGGGGGGGGGGGGGGGGGGGGGGGGGGGGGGGGGGGGGGGGGGGGGGGGGGGGGGGGGGGGGGGGGGGGGGGGGGGGGGGGGGGGGGGGGGGGGGGGGGGGGGGGGGGGGGDDGGGFFDFDFFFFFFFDGF@FFFF
@M00200:207:000000000-ALC1F:1:1101:27639:10706 1:N:0:5
ACTGGGTTTAAAGGGCGCGTAGGCGGGCGGACAAGTCGGGGGTGAAATCGTTCGGCCCAACCGGACAAGGGCCCCCGATACTGGCCGTCTCGAGGGAGGTAGGGGTCGATGGAACTTCCGGTGGAGCGGTGAAATGCGTAGATATCGGAAGGAACGCCGGTGGCGAAAGCGATCGACTGGACCTCTTCTGACGCTGAGGCGCGAAAGCCAGGGGAGCAAACGGGATTAGATACCCCTGTA
+
GGGGGGGGGGGGGGGGGGGGGGGGGGGGGGGGGGGGGGGGGGGGGFGGGGGGGGGGGGGGGGGGGGGGGGGGGGGGGGGGGGGGGGGGGGGGGGGGGGGGGGGGGGGGGGEGGFGGGGGGGGGC7FGGGGGGGGGGGGGGGEFGGGGGGGGGGGGGGGGGGGGGGGDEGGGGGGGGEGGGGGGGGGGFGGCGDGGGGGGGGGC=CCDGGGGFE<DDFGGFG>C5<B??FB6*:C?FFFFF
@M00200:207:000000000-ALC1F:1:1101:18862:10718 1:N:0:5
ACTGGGTTTAAAGGGTGCGTAGGTGGTTGGGTAAGTCTGATGTGAAATCTCTGAGCTCAACTCAGAAACTGCATTGGATACTATCCGGCTAGAGAATCGGAGGGGGGACTGGAATACTTGGTGTAGCAGTGAAATGCGTAGATATCAAGTGGAACACCAGTGGCGAAGGCGAGTCCCTGGACGATTTCTGACACTGAGGCACGAAAGCTAGGGGAGCAAACAGGATTAGATACCCCCGTA
+
GGGGGGGGGGGGGGGGGGGGGGGGGGGGGGGGGGGGGGGGGGGGGGGGGGGGGGGGGGGGGGGGGGGGGGGGGGGGGGGGGGGGGGGGGGGGGGGGGGGGGGGGGGGGGGGGGGGGGGGGGGGGGGGGGGGGGGGGGGGGGGGGGGGGGGGGGGGGGGGGGGGGGGGGGGGGGGG;FGGGGGGGGGGGGGGGGGGGGGGGGGGGGGGGGGGGGGGGFGGGGFGFFFFFFFFFGGFFDFEE
@M00200:207:000000000-ALC1F:1:1101:9011:10750 1:N:0:5
ATTGGGTTTAAAGGGTGCGTAGGTGGTTGATTAAGTTATCTGTGAAATTCCTGGGCTTAACCTGGGCAGGTCAGATGATACTGATTGACTCGAGTATTGTAGAGGGTAGTGGAATTTCCGGTGTAGCGGTGAAATGCGTAGAGATCGGAAGGAACATCGGTGGCGAAGGCGGCTACCTGGACAGATACTGACACTGAGGCACGAAAGCGTGGGGAGCAAACAGGATTAGATACCCCCGTA
+
FGGFGGGCGGGCDFEFGGGGGCCCCDFDFCFGGGGGGGGGGGGGGGGGGGGGEGGGGGGGGFFFGGFGGGGGGGGGFFGGFCFFGGGGGFDCFFFFCAFFFGGGGGGGGGGGFFGGGGDFDCCGGGGGG4CFF<FGGGGEGGFGFGFG:F7=:FGAFGGGEGDDED8C@FEGGCEGEGACFGGGFFFGGGGGGGGF9FGFGGDGGDDFEEEGG)>DEG;F58<F48686@ACGCAFDFED
@M00200:207:000000000-ALC1F:1:1101:7724:10770 1:N:0:5
ATTGGGTTTAAAGGGTGCGTAGGCGGCCTATTAAGTCAGTGCTGAAATATCCCGGCTTAACCGGGAGGGTGGCATTGATACTGATGGGCTTGAGTGGAGTCGAGGTAGGCGGAATTGACGGTGTAGCGGTGAAATGCTTAGATATCGTCAAGAACACCGATAGTGTAGACAGCTTACTAGGCTCAAACTGACGCTGAGGCACGAAGGCCAGGGGAGCAAACGGGATTAGATACCCGCGTA
+
GGGGGGGGGGGGGGGGGGGGGGGGGGGGGGGGGGGGGGGGGGGGGGGGGGGGGGGGGGGGGGGGGGGGGGGGGGGGGGGGGGGGGGGGGGGGGGGGGGGGGGGGGGGGGGGGGGGGGGGGGGGGGGGGGGGGGGGGGGGGGGGGGGGGGGGGGGGGGGGGGGGGGGGDGGGGGGGGGGGGGGGGGGGGGGGGGGGGGGFGGGGGGGGGGGGGGGGGFGGGDEGFFFFFFFFBGGFEFF@E
@M00200:207:000000000-ALC1F:1:1101:23213:10776 1:N:0:5
ATTGGGTATAAAGGGCGCGTAGGCGGCCACCGCAAGTCGACTGTGAAATCCCCGGGCTCAACTCGGAAAGGTCAGCCGATACTGCGGGGCCAGAGTGCAGAAGGGGCAACTGGAATTCTCGGTGTAGCGGTGAAATGCGTAGATATCGAGAGGAACACCTGCGGCGAAGGCGGGTTGCTGGGCTGACACTGACGCTGAAGCGCGAAAGCTAGGGGAGCGAACGGGATTAGATACCCGTGTA
+
,CC<E@BAFFEFGABFECB@:@F<FC+@FDFGGCEB9C@:CCFGGFEFFF,CFC:CFC,9CFDG=F::FF<FGGDFFGC7FGGFGECB:E+B<FG5CAC<FAG@C:>CFFCC<>CFFGCF<F<@FCEFEC@C>FCF:FF>CFE,<,7<FFFC@<FDFFGG?7EED8*8**8*5:ECCE7CEG8AC5EC6EE77=DEC??CGGCGEDGD6+<<:FD3:DDDGBD3.<B@/9@6:F?)85>>4
@M00200:207:000000000-ALC1F:1:1101:4596:10782 1:N:0:5
ATTGGGTGTAAAGAGTTCGTAGGCGGCCCAGAAAGTTGGGTGTGAAATCCCTCGGCTCAACCGAGGAATTGCGCTCAAAACTACTGGGCTAGAGGGAGATAGAGGTGAGCGGAACTGATGGTGGAGCGGTGAAATGCGTTGATATCATCAGGAACACCGGAGGCGAAGGCGGCTCACTGGGTCTTTCCTGACGCTGAGGAACGAAAGCTAGGGGAGCGAACGGGATTAGATACCCCAGTGATCG
+
GGGGGGGGGGGGGGGGGGGGGGGGGGGGGGGGGGGGGGGGGGGGGGGGGGGGGGGGGGGGGGGGGGGGGGGGGGGGGGGGGGGGGGGGGGGGGGGGGGGGGGGGGGGGGGGGGGGGGGGFGGGGGGGGGGGGGGGGGGGGGGGGGGGGGGGGGGGGGGGGGGGGGGGGGGGGGGGGGGGGGFGGGGGGGGGGGGGGGGGGGGGGGGGGGGGGGGGGEGGGGFGFFFFFFFFFG6FFB@FFFFB?
@M00200:207:000000000-ALC1F:1:1101:15949:10788 1:N:0:5
ATTGGGTTTAAAGGGCTCGCAGGCGGTTTCTTAAGTCTGATGTGAAAGCCCCCGGCTCAACCGGGGAGGGTCATTGGAAACTGGGAAACTTGAGTGCAGAAGAGGAGAGTGGAATTCCACGTGTAGCGGTGAAATGCGTAGAGATGTGGAGGAACACCAGTGGCGAAGGCGACTCTCTGGTCTGTAACTGACGCTGAGGAGCGAAAGCGTGGGGAGCGAACAGGATTAGATACCCCAGTA
+
GGGGGGGGGGGGGGGGGGGGGGGGGGGGGGGGGGGGGGGGGGGGGGGGGFGGGGGGGGGGGGGGGGGFGGGGGGGGGGGGGGGGGGGGGGGGGGGGGGGGGGGGGGGGGGGGGGGGGGGGGGGGFGGGGGGGGGGGGGGGGGGGGGGGGGGGFGGGGGGGGGGGGGGGGGGGGGGGGGGGGGGGGGGGGGGGGGGGGGGGGGGGGGGGGGGGGGGGFGDGDFGFFF?FFFFFGG6FDFFF
@M00200:207:000000000-ALC1F:1:1101:5311:10789 1:N:0:5
ATTGGGTTTAAAGAGCTCGTAGGTGGTTCGGTAAGTCGGGTGTGAAACCTCCAGGCTCAACCTGGAGACGCCACCCGATACTGCCGTGACTAGAGTCCAGTAGGGGAGCGTGGAATTCCTGGTGTAGCGGTGAAATGCGCAGATATCAGGAGGAACACCAGCGGCGAAGGCGGCGCTCTGGGCTGGCACTGACACTGAGGAGCGAAAGCGTGGGGAGCGAACAGGATTAGATACCCGCGTA
+
GGGGGGGGGGGGGGGGGGGGGGGGGGGGGGGGGGGGGGGGGGGGGGGGGGGGGGGGGGGGGGGGGGGGGGGGGGGGGGGGGGGGGGGGGGGGGGGGGGGGGGGGGGGGGGGGGGGGGGGGGGGGGGGGGGGGGGGGGGGGGGGGGGGGGGGGGGGGGGGGGFGGGGGDGGGGEDGGEGGGGGGGGGGGGGGGGGGGGGGGGGGGGGGGGGGGGGGGFGGGGFGFFFF?FFFFGGF:DDBFF
@M00200:207:000000000-ALC1F:1:1101:6887:10801 1:N:0:5
ATTGGGTTTAAAGGGCTCGTAGGCGGTTCGTCACGTCGGGAGTGAAAACTCGGAGCTTAACTCCGAGCCTGCTTCCGATACGGGCAGACTAGAGGTAGGCAGGGGAGAGCGGAACTCCTGGTGTAGCGGTGGAATGCGCAGATATCAGGAAGAACACCGGTGGCGAAGGCGGCTCTCTGGGCCTTACCTGACGCTGAGGAGCGAAAGCGTGGGTAGCGAACAGGATTAGATACCCCCGTA
+
FGGGGGGGGGGGGGGGGGGGGGGGGGGGGGGGFGGGGGGGGEEFGGGGGGGGG@FGGGGGGGGGGGGGGGGGGGGGGGGGGGGGGGGGGGGFGGGGGGGGGGGGGGEFGFGGGGGGGGGGGGGGGGGGGGGGGFGGGDFGGECCFFFGGGGGDGGGGGGGGEGGGDGGGFGGGGEFFFGGGGGGGGGGGFGGGGDGGGGGGGGDEDGGEEGGGGGGFGGGDEGFFFFFFF?FGGFFFFFD
@M00200:207:000000000-ALC1F:1:1101:8296:10816 1:N:0:5
ATTGGGTTTAAAGCGCACGTAGGCGGCATCGTAAGTGTCCGGTGAAATCCCACGGCTCACCCGTGGAACTGCCAGGCATACTGTGATGCTAGAGTGTGGTAGGGGAGAGCGGAACTCCTGGTGGAGCGGTGAAATGCGTAGATATCAGGAGGAACACCGGTGGCGAAGGCGGCTCTCTGGTCCACAACTGACGCTGAGGTGCGAAAGCTAGGGGAGCAAACGGGATTAGATACCCGGGTA
+
GGGGGGGGGGGGGGGGGGGGGGGGGGGGGGGGGGGGGGGGGGGGGGGGGGGGGGGGGGGGGGGGGGGGGGGGGGGGGGGGGGGGGGGGGGGGGGGGGGGGGGGGGGGGGGGGGGGGGGGGGGGGGGGGGGGGGGGGGGGGGGGGGGGGGGGGGGGGGGGGGGGGGGGGGGGGGGGGGGGGGGGGGGGGGGGGGGGGGGGGGGGGGGGGGGGGGGGGFGGGGDGFFFFFFFFFGFFFFFFF
@M00200:207:000000000-ALC1F:1:1101:11724:10842 1:N:0:5
ATTGGGTTTAAAGCGCACGTAGGCGGACATTTAAGTCAGGGGTGAAATCCCAGAGCTCAACTCTGGAACTGCCTTTGATACTGGGTGTCTTGAGTATGGAAGAGGTGAGTGGAATTCCGAGTGTAGAGGTGAAATTCGTAGATATTCGGAGGAACACCAGTGGCGAAGGCGGCTCACTGGTCCATTACTGACGCTGAGGTGCGAAAGCGTGGGGAGCAAACAGGATTAGATACCCGAGTA
+
GGGGGGGGGGGGGGGGGGGGGGGGGGGGGGGGGGGGGGGGGGGGGGGGGGGGGGGGGGGGGGGGGGGGGGGGGGGGGGGGGGGGGGGGGGGGGGGGGGGGGGGGGGGGGGGGGGGGGGGGGGGGGGGGGGGGGGGGGGGGGGGGGGGGGGGGGGGGGGGGGGGGGGGGGGGGGGGGGGGGGGGGGGGGGGGGGGGGGGGGGGGGGGGGDEGGGDDGFGGGGFGFFFFFFFFFGGFEFFFF
@M00200:207:000000000-ALC1F:1:1101:24722:10847 1:N:0:5
ACTGGGTATAAAGAGCTCGTAGGCGGTTTGTCGCGTCTGCCGTGAAAGTCCGGGGCTCAACTCCGGATCTGCGGTGGGTACGGGCAGACTAGAGTGATGTAGGGGAGACTGGAATTCCTGGTGTAGCGGTGAAATGCGCAGATATCAGGAGGAACACCGATGGCGAAGGCAGGTCTCTGGGCATTAACTGACGCTGAGGAGCGAAAGCATGGGGAGCGAACAGGATTAGATACCCTCGTAAGA
+
GGGGGGGGGGGGGGGGGGGGGGGGGGGGGGGGGGGGGGGGGGGGGGGGGGGGGGGGGGGGGGGGGGGGGGGGGGGGGGGGGGGGGGGGGGGGGGGGGGGGGGFGGGGGGGGGGGGGGGGGGGGGGGGGGGGGGGGGGGGGGGGGGGGGGGGGGGGGGGGGGGGGGGGGGGGGGGGGGGGGGGGGGGGGGGGGGGGGGGGGGGGGGGGGGGGGGGGGFGGGGFGFFFFFFFFFFFFFFBFFFFF
@M00200:207:000000000-ALC1F:1:1101:27656:10877 1:N:0:5
ACTGGGTTTAAAGGGCGCGTAGGCGGCCTGTTAAGTCGAACGTGAAATCCCCGGGCTCAACCCGGGAACTGCGTCCGATACTGGCAGGCTTGAATCCGGGAGAGGGATGTGGAATTCCAGGTGTAGCGGTGAAATGCGTAGATATGTCACAGAACACCAATTGCGAAGGCAGCTTACTAAGGTGCAATTGACGCTGAGGCACGAAAGCGTGGGGATCAAACAGGATTAGATACCCGCGTA
+
GGGFGGGGGGGGGGGGGGGFGGGGGGGEGGGGGGGGGGGGFGGGEFGGGGFGEGGGGGGGGGGGGGGGGGGGGGFGEEGGGGGGGFEEGGGGGGFGGGEGCFGFFGGGGGGFGCFGGDDGDGGGFFGGGGGGGGGGGGGGGEGCGGGGGGGGGGFEGGGGGGGGGGGGGGEEGF9EGFGGG?EGGGGFGFGFGG37CEFG=C5C5399EGGGGDGDFF0:*7DFFF?@?FFFGF9DEFEF
@M00200:207:000000000-ALC1F:1:1101:19532:10895 1:N:0:5
ATTGGGTGTAAAGGGCGAGTAGGTGGTTATGCAAGTCGGATGTGAAAACTCCAGGCTCAACCTGGAGACGCCACCCGATACTGCATTGACTAGAGTTCGGTAGGGGATCACGGAATACCTGGTGTAGCGGTGAAATGCGCAGATATCAGGTGGAACACCGGTGGCGAAGGCGGTGATCTGGGCCGACACTGACACTGAATCGCGAAAGCGTGGGGAGCAAACAGGATTAGATACCCCTGTA
+
GGGGGGFGGGGGGGGGGEGFGGGGFGEGGGGGGGGGGGGGGGGGGGGFGGGGGGGGGGFFGGGFEDGGGGGGGGGGGGGGGGGGGGGGGGFGGGGFGGGGGGGGGGGGGGGGGGGGGGGGGGEGGGGGGGGGGGGGGGGGGGGGGGGGGGGGGGGGGGGGGEGGGGGGGGGGGGGGGGGGGGCBE=EGGGGGGGGGGGGGGGGGGGGGGGGEGDGDEGGGGFGFFFF?FFFFGGF:FFFFF
@M00200:207:000000000-ALC1F:1:1101:13096:10899 1:N:0:5
ATTGGGTTTAAAGAGCTCGTAGGCGGCTTGGCAAGTCGGGTGTGAAACCTCCAGGCTCAACCTGGAGACGCCACTCGATACTGCTATGGCTAGAGTCCGGTAGGGGACCACGGAATTCCTGGTGTAGCGGTGAAATGCGCAGATATCAGGAGGAACACCGGTGGCGAAGGCGGTGGTCTGGGCCGGCACTGACGCTGAGGAGCGAAAGCGTGGGTAGCAAACAGGATTAGATACCCTGGTA
+
FCCEGGFFGGGFGGDGGGGFEGEFGDGDGGGGGGGGGGGGFCC@ECGGGGGFGFFGGGGGGGGGFDFD@6F@:CFEGC@FCDAF?E?EFF<<?DFAF<CCFDGGGGGGGF@B@F7F5FFFFAADDFFGGGGDGFF<>C@@@ED@C@C;D7FCFEFGGGDE@FG:FCECEGGEEEGGGGGFGFGGG=CC=CGGGGD58EFGGGGGGG3CFECEGGG=@GFGCFF@FF4==F?FGGFFFFFFF
@M00200:207:000000000-ALC1F:1:1101:21224:10920 1:N:0:5
ATTGGGTTTAAAGGGCGCGTAGGCGGGATGGCAAGTCGGTCGTGAAATCCTTCGGCCCAACCGAAGAACGTCGATCGATACTGCTGTCCTAGAGGATTGCAGAGGAGACTGGAATTCCCGGTGTAGCGGTGAAATGTGTAGAGATCGGGAGGAACACCGGTGGCGAAGGCGGGTCTCTGGGCAATTCCTGACGCTGAGGCGCGAAAGCGTGGGGAGCAAACGGGATTAGATACCCTAGTA
+
@@F@<<@FGFECFGGGGGCFCCFGGGGGEEGGG,FCFGG@CEF@FFF9?EEEFF@FCFGDGGGFECEFFGGGEECEBFG<FGGGGGFGFGFGGGE,BAFFEFCGGGGGGD@GA<<DFGGF>@@FACFGGG:FEAF=FGGDFFEFBFF7FF:<FFFGGGG@FGDGGEGECFGGGGG8CC9C8FGCE<C27AFGCGGCE5*5EGCCC5<5E7>GGD3C>C56FBGEF).97FF4DCF=F5=B
@M00200:207:000000000-ALC1F:1:1101:6235:10927 1:N:0:5
ATTGGGTTTAAAGAGCGCGCAGGCGGTCGATTTAGTCGCGTGTGAAAGCCCCCGGCTCAACTGGGGAGGGTCACGCGATACTGATCGACTCGAAGGCAGGAGAGGGTAGTGGAATTCCCGGTGTAGTGGTGAAATGCGTAGATATCGGGAGGAACACCAGTGGCGAAGGCGACTACCTGGCCTGTTCTTGACGCTGAGGCGCGAAAGCTAGGGGAGCAAACGGGATTAGATACCCTCGTA
+
GGGGGGGE>GGGGGGGGGGDGGGGGG@FGGGGGGGGGGGGGGEGGGGGGGGGGGGGCGGGGGGGGGGGGGGGGGGGGFEGGGGGGGGGGCFGGGGGGGGGGGGGGGGGGGGDFGFGGGGEG+C@CFFGGGGGGGGGGGGGGGGGGGGGGFEGGGGGGGGGGGG<EGGGDFECEGGGFGGFGGGG@FGDGGGGGGDGEGGGGGGGGDGFCFGGGGDDDGGCFEGE@DF@F@4F7>FF:@FB
@M00200:207:000000000-ALC1F:1:1101:22498:10929 1:N:0:5
ATTGGGTTTAAAGGGCTCGTAGGCGGTTTGTCGCGTCGGGAGTGAAGACACACAGCTTAACTGTGTGCTTGCTTCCGATACGGGCAGACTAGAGGTATGCAGGGGAGAACGGAATTCCTGGTGTAGCGGTGAAATGCGCAGATATCAGGAGGAACACCGGTGGCGAAGGCGGTTCTCTGGGCATTACCTGACGCTGAGGAGCGAAAGTGTGGGGAGCGAACAGGATTAGATACCCTAGTA
+
GGGGGGFGGGGGGGGGGGGGGGGGGGGGGGGGGGGGGGGGGGGGGGGGGGGGGGGGGGGGGGGGGGGGGGGGGGGGGGGGGGGGGGGGGGGGGGGGGGGGGGGGGGGGGGGGGGGGGGGGGGGGGGGGGGGGGGGGGGGGGGGGGGGGGGGGGGGGGGGGGGGGGGGGGGGGGGGGGGGGGGGGGGGGGGFGGGGGGGGGGGGEGGGGGGGGGGGGEGGGDFGFFFFFFFFF7CF@FFFF
@M00200:207:000000000-ALC1F:1:1101:22690:10943 1:N:0:5
ATTGGGTGTAAAGGGTGCGTAGGCGGCCAGGTAAGTCAGGAGTGAAAGTTTGCGGCTCAACCGTAAAATTGCTTTTGATACTGCCAGGCTAGAATTAGGATGAGGTCAGCGGAATGTGGCATGTAGCGGTGAAATGCATAGATATGCCATAGAACACCAATTGCGAAGGCAGCTGGCTAGACCTGGATTGACGCTGAGGCACGAAAGCGTGGGGAGCGAACAGGATTAGATACCCCAGTA
+
GGGGGGGGGGGGGGGGGGGGGGGGGGGGGGGGGGGGGGGGGGGGGGGGGGFFGGGGGGGGGGGGGGGGGGGGGGGGGGGGGGGGGGGGGFGGGGGGGGGFGGGGGGGGGGGGGGGGGGGGGGGGGGGGGGGGGGGGGGGGGGGGGGGDFGGGGGGGGGGGGGGGGGGGCFGGGGGGGFGGGGGGGGGGGGGGGDGGGGGGGGGGGGDDGGGGEGDGFGGGGFGFFFF??FFFGGF>BBF=
@M00200:207:000000000-ALC1F:1:1101:6466:10945 1:N:0:5
ATTGGGTTTAAAGGGCTCGTAGGCGGTTTGTCACGTCGGGCGTGAAAACTCAGGGCTCAACCCTGAGCGTGCGTCCGATACGGGCAGACTAGAGGTATGCAGGGGAGAACGGAATTCCTGGTGTAGCGGTGGAATGCGCAGATATCAGGAGGAACACCGGTGGCGAAGGCGGTTCTCTGGGCATTACCTGACGCTGAGGAGCGAAAGTGTGGGGAGCGAACAGGATTAGATACCCTAGTA
+
GGGGGGGGGGGGGGGGGGGGGGGGGGGGGGGGGGGGGGGGGGGGGGGGGGGGGGGGGGGGGGGGGGGGGGGGGGGGGGGGGGGGGGGGGGGGGGGGGGGGGGGGGGGGGGGGGGGGGGGGGGGGGGGGGGGGGGGGGGGGGGGGGGGGGGGGGGGGGGGGGGGGGGGGGGGGGGGGGGGGGGGGGGGGGGGGGGGGEGGGGGGGGGGGGGGGGGGGFGGGGFGFFFFFFFFFGGFFFFFF
@M00200:207:000000000-ALC1F:1:1101:27989:10963 1:N:0:5
ATTGGGTATAAAGGGTGCGTAGGCGGATTGGTAAGTCCGTGGTGAAATCCCCGAGCTTAACTTGGGAACTGCCGTGGATACTATCAGTCTTGAATATCGTGGAGGTAAGCGGAATATGTCATGTAGCGGTGAAATGCTTAGATATGACATAGAACACCAATTGCGTAGGCAGCTTACTACTCGATCATTGACGCTGAGGCACGAAAGCGTGGGGAGCAAACAGGATTAGATACCCCTGTA
+
GGGGGGGGGGGGGGGGGGGGGGGGGGGGGGGGGGGGGGGGGGGGGGGGGGGGGGGGGGGGGGGGGGGGGGGGGGGGGGGGGGGGGGGGGGGGGGGGGGGGGGGGGGGGGGGGGGGGGGGGGGGGGGGGGGGGGGGGGGGGGGGGGGGGGGGGGGGGGGGGGGGGGGGGGGGGGGGGGGFGGCGF?@EGGGGGGGGGG5FFGGGGGGGFGGGGGGGGFGGGFFGFFFFFFFFFFFFA:>)A
@M00200:207:000000000-ALC1F:1:1101:3758:10978 1:N:0:5
ATTGGGTTTAAAGGGCGCGTAGGCGGCATGACAAGTCACCTGTGAAATCTCCGGGCTTAACTCGGGACGGCCCAGTGATACTGTCACGCTAGAGTGCAGAAAGGGCAATCGGAATTCTTGGTGTAGCGGTGAAATGCGTAGATATCAAGAGGAACACCTGAGGCGAAGGCGGGTCGCTAGGCTGACACTGACGCTGAGTGCGCGAAAGCCAGGGGAGCAAACGGGATTAGATACCCTCGTA
+
FGGGGGGGGGGGGGGGGGGGGGGGGGGC@F<@FGG@FFE,6EGGGGG@,6C:FGGGG,FFG9F=F+@6=FCF+=<EF,CAFG<5F<FGGG@FFG??FFG,F?<FGG<+B?FE+CFGGEGGGGGGGGGGGGGFFAFFFEGGGEGFGG9@F9>:F@FFGGGGF@FGGEGGGGGGG1*=CGEGFGGG889EGCFGGGDGCFGGC<DG575>CFCEGGDG>CFG*5D7))75*948:FF:6735<
@M00200:207:000000000-ALC1F:1:1101:23234:11010 1:N:0:5
ATTGGGTATAAAGGGTGCGTAGGTGGGCAAGTAAGTCAGTGGTGAAATCTCCGGGCTTAACCCGGAAACTGCCATTGATACTATTTGTCTTGAATACTGTGGAGGTCAGCGGAATATGTCATGTAGCGGTGAAATGCTTAGATATGACATAGAACACCAATTGCGAAGGCAGCTGGCTACACAAATATTGACACTGAGGCACGAAAGCGTGGGGATCAAACAGGATTAGATACCCTGGTA
+
GGGGFGGGGGGGGGGGGGGGGGGGGGGGGGGGGGGGGGGGGGGGGGGGGGGGGGGGGGGGGGGGGGGGGGGGGGGGGGGGGGGGGGGGGGGGGGGGGGGGGGGGGGGGGGGGGGGGGGGGGGGGGGGGGGGGGGGGGGGGGGGGGGGGGGGGGGGGGGGGGGGGGGGGGGGGGGGGGFFGGGGGGGGGGGGGGGGGGGGGGGGGGGGGGGGGGGGGFGGGGFGFFFFFFFFFGGAFFFFF
@M00200:207:000000000-ALC1F:1:1101:16606:11011 1:N:0:5
ATTGGGTTTAAAGCGTACGTAGGCGGATATGCAGGCGTCGTGTGAAATCCCTCGGCTCAACCGGGGAACTGCACGGCGAACCGCATGTCTTGAGATCGGTAGGGGCGGTCGGAACGATAGGTGGAGTGGTGAAATGCGTTGATATCTATCGGAACGCCGAAGGTGAAAACAGGCCGCTGGGCCGATTCTGACGCTGAGGTACGAAAGCGTGGGGAGCGAACGGGATTAGATACCCTAGTA
+
GGGGGGGGGGGGGGGGGGGGGGGGGGGGGGGGGGGGGGGGGGGGGGGGGGGGGGGGGGGGGGGGGGGGGGGGGGGGGGGGGGGGGGGGGGGGGGGGGGGGGGGGGGGGGGGGGGGGFFGGGGGGFFFGGGGGGGGGGGGGGGGGGGGCFGGGGGGGGEGGGGGGGGGGGGGGGGGGGGGGGGGGGGGGGFGFEEGDGFGGGGDGGGGGGGGGGGGGFGGGGFGFFFFFFFFFFGFFFFFF
@M00200:207:000000000-ALC1F:1:1101:7578:11021 1:N:0:5
ATTGGGCTTAAAGGGCGTGTAGGCGGTTTGTTAAGTCATGTGTGAAATCCCTCGGCTCAACCGGGGAACGACGCATGAAACTGGCAAGCTAGAGTACCAAAGAGGGGGGTGGAATTCCCGGTGTAGCGGTGAAATGCGCAGATATCAGGAGGAACACCGGTGGCGAAGGCGGTTCTCTGGGCATTACCTGACGCTGAGGAGCGAAAGTGTGGGGAGCGAACAGGATTAGATACCCCTGTA
+
GGGGGGGGGGGGGGGGGGGGGGGGGGGGGGGGGGGGGGGGFGGGGGGGGGGGGGGGGGGGGGGGGGGGGGGGGGGGGGGGGGGGGGGGGGGGGGGGGGGGGGGGGGGGGGGGGGGGGGGGGGGGGGGGGGGGGGGGGGGGGGGGGGGGGFGGEGGGGGGEGGGGGGGGGGGGCGGGGGGGGGFGGGGGGGGGGGGGEGGFCGGGEGGGGGGGGGGDFGGGGFFFFFFF@FFFGGFFFFFF
@M00200:207:000000000-ALC1F:1:1101:2625:11023 1:N:0:5
ATTGGGCTTAAAGGGTGCGTAGGCGGGTTGGTAAGTCCGTGGTGAAATCCCCAAGCTTAACTTGGGAACTGCCGTGGATACTATCAATCTTGAATATCGTGGAGGTAAGCGGAATATGTCATGTAGCGGTGAAATGCTTAGATATGACATAGAACACCAATTGCGTAGGCAGCTTACTACACGATCATTGACGCTGAGGCACGAAAGCGTGGGGAGCAAACAGGATTAGATACCCCAGTA
+
GGGGGGGGGGGGGGGGGGGGGGGGGGGGGGGGGGGGGGGGGGGGGGGGGGGGGGGGGGGGGGGGGGGGGGGGGGGGGGGGGGGGGGGGGGGGGGGGGGGGGGGGGGGGGGGGGGGGGGGGGGGGGGGGGGGGGGGGGGGGGGGGGGGGGFGGGFGGGGGGGGGGGGGGGGGGGGGGGGGGGGGEFFGGFFGGGGGGGGGGEFGGGDGGGGGGGGGGFGGGGFGFFFFFFFFFGGFFFFFF
@M00200:207:000000000-ALC1F:1:1101:7911:11050 1:N:0:5
ATTGGGTTTAAAGAGCGCGCAGGCGGCTGGTCAAGTCCGATGTGAAATCTCCCGGCTCAACTGGGAAACTGCATCGGAAACTGATCGGCTTGAAGGTGGGAGAGGGTAGTGGAATTCCCGGTGTAGTGGTGAAATGCGTAGATATCGGGAGGAACACCAGTGGCGAAGGCGACTACCTGGCCCATTCTTGACGCTGAGGCGCGAAAGCTAGGGGAGCGAACGGGATTAGATACCCGGGTA
+
GGGGGGGGGGGGGGGGGGGGGGGGGGGGGGGGGGGGGGGGGGGGGGGGGGGGGGGGGGGGGGGGGGGGGGGGGGGGGGGGGGGGGGGGGGGGGGGGGGGGGGGGGGGGGGGGGGGGGGGGGGGGGGGGGGGGGGGGGGGGGGGGGGGGGGGGGGGGGGGGGGGGGGGGGGGGGGGGGGGGGGFGGGGGGGGGGGGGGGGGGGGGGGGFGGGGGGDDFGGGGFGFFEFFFFFFGGFEFFFF
@M00200:207:000000000-ALC1F:1:1101:11065:11079 1:N:0:5
ACTGGGTGTAAAGGGTGCGTAGGTGGCTGATTAAGTCAGTGGTGAAATACAGCCGCTCAACGGTTGAGGTGCCATTGATACTGATCAGCTTGAAAGAATTGGAGGCTGCCGGAATGGATGGTGTAGCGGTGAAATGCATAGATATCATCCAGAACACCGATTGCGAAGGCAGGTGGCTACGATTTATTTGACACTGAGGCACGAAAGCATGGGGAGCAAACAGGATTAGATACCCGTGTA
+
GGGGGGGGGGGGGGGGGGGGGGGGGGGGGGGGGGGGGGGGGGGGGGGGGGGGGGGGGGGGGGGGGGGGGGGGGGGGGGGGGGGGGGGGGGGGGGGGGGGGGGGGGGGGGGGGGGGGGGGGGGGGGGGGGGGGGGGGGGCGGGGGGGGGGGGGGGGGGGGDGGGGGGGGGGGGGGGGGFGGGGGGGGGGGGGGGGGGGGGGGGGGGGDGGGGGGGGGFGGGGFGFFFFFFFFFGGF>BBFF
@M00200:207:000000000-ALC1F:1:1101:11267:11080 1:N:0:5
ACTGGGCATAAAGGGCGCGTAGGCGGCCCGCTAAGTCGAACGTGAAATCCCCGGGCTCAACCCGGGAACTGCGTCCGATACTGGCAGGCTTGAATCCGGGAGAGGGATGTGGAATTCCAGGTGTAGCGGTGAAATGCGTAGATATCTGGAGGAACACCGGTGGCGAAGGCGGCATCCTGGACCGGTATTGACGCTGAGGCGCGAAAGCCAGGGGAGCAAACGGGATTAGATACCCTCGTA
+
GGGGGGGGGGGGGGGGGGGGGGGGGGGGGGGGGGGGGGGGGGGGGGGGGGGGGGGGGGGGGGGGGGGGGGGGGGGGGGGGGGGGGGGGGGGGGGGGGGGGGGGGGGGGGGGGGGGGGGGGGGGGGGGGGGGGGGGGGGGGGGGGGGGGGGGG7FGGGGGGGGGGGGGGGGGGGGDGGGGGGGGGGECGGGGGGGGGGGGGGGGGGGDGGGGFGGGGFGGGGFGBFFFFFFFFGGFFFFF:
@M00200:207:000000000-ALC1F:1:1101:26939:11082 1:N:0:5
ATTGGGTTTAAAGGGCGCGTAGGCGGCCACCGCAAGTCGGTTGTGAAATCTCCGGGCTTAACCCGGAAAGGTCAACCGATACTGCGGGGCTAGAGTGCAGAAGGGGCAACTGGAATTCTCGGTGTAGCGGTGAAATGCGTAGATATCGAGAGGAACACCTGCGGCGAAGGCGGGTTGCTGGGCTGACACTGACGCTGATGCGCGAAAGCTAGGGGAGCGAACGGGATTAGATACCCTTGTA
+
GGGGGGFGDGGGGGGGGGGGGGGGGGGGGGGGGGGGGGGGGDGFGGGGGGGGGGGGGGGGGGGGGGGGGGGGGGGGGGGGGGGGGGGGGGGGGGGGGGGGGGGGGGGGGGGGGGGGGGGGGGEGGGGGGGGGGGGGGGGGGGGGGGGEFGGGGGGGGFEGGGGGGGGGGGGGGGGGGGGGFGGGGGGFGGGGGGDGGGGGGGGGGGGGGFFGGFDCDGGGGFGBDEDFFF?FG7<@4FFFF
@M00200:207:000000000-ALC1F:1:1101:7784:11089 1:N:0:5
ATTGGGTATAAAGGGCTCGTAGGCGGCCAACTAAGTCAGACGTGAAATCCCTCGGCTTAACCGGGGAACTGCATCTGATACTGGATGGCTTGAGTTCGGGAGAGGGATGCGGAATTCCAGGTGTAGCGGTGAAATGCGTAGATATCTGGAGGAACACCGGTGGCGAAGGCGGCATCCTGGACCGACACTGACGCTGAGGAGCGAAAGCCAGGGGAGCAAACGGGATTAGATACCCTTGTA
+
GGGGGGGGGGGGGGGGGGGGGGGGGGGGGGGGGGGGGGGGGGGGGGGGGGGGGGGGGGGGGGGGGGGGGGGGGGGGGGGGGGGGGGGGGGGGGGGGGGGGGGGGGGGGGGGGGGGGGGGGGFDGGGGGGGGGGGGGGGGGGGGGGGGGGGGEGFGGGGGGGGGGGGGGGGGGGGGGGGGGGGGGGGGGGGGGGGGGGGGCGGGGGGDGGGGGGGGGFGG<GEGFFFFFF46*;F?FFFFF
@M00200:207:000000000-ALC1F:1:1101:9454:11093 1:N:0:5
ATTGGGTATAAAGGGTTCGTAGGTGGCCCGCTAAGTCACACGTGAAATCCCTCAGCTTAACTGGGGAACTGCGTGTGAGACTGGCAGGCTTGAGTGCAGGAGAGGAACGCGGAATTCCAGGTGTAGCGGTGAAATGCGTAGATATCTGGAGGAACACCGGTGGCGAAGGCGGCGTTCTGGACTGTATCTGACACTGAGGAACGAAAGCCAGGGGAGCAAACGGGATTAGATACCCCCGTA
+
GGGGGGGGGGGGGGGGGGGGGGGGGGGGGGGGGGGGGGGGGGGGGGGGGGGGGGGGGGGGGGGGGGCFGGGGGGGGGGGGGGGGGGGGGGGGGGGGGGGGGGGGGGGGGGGGGEGGGGGGGGGGGGGGGGGGGGGGGGGGGGGGGGGGGGGGGFGGGGGGGGGGGGGGGGGGGGGGGGGGGGGGGGGGGGGGGGGGFGGGGGGGGGGGFFGGGGDGEGCGG>DFEEFFFFFFGGFFFBD>
@M00200:207:000000000-ALC1F:1:1101:25157:11098 1:N:0:5
ATTGGGTTTAAAGGGCGCGTAGGCGGTCTTGTAAGTCCCGTGTGAAATCCCTCGGCTCAACTGAGGAATGGCACGGGAAACTGCTTGGCTTGAGTTCGGGAGAGGGAAGCGGAATTCCGGGTGTAGCGGTGAAATGCGTAGATATCCGGAGGAACACCGGTGGCGAAGGCGGCTTCCTGGACCGACACTGACGCTGAGGCGCGAAAGCTAGGGGAGCAAACGGGATTAGATACCCTAGTA
+
GGGGGGGGGGGGGGGGGGGGGGGGGGGGGGGGGGGGGGGGGGGGGGGGGGGGGGGGGGGGGGGGGGGGGGGGGGGGGGGGGGGGGGGGGGGGGGGGGGGGGGGGGGGGGGGGGGGGGGGGGGGGGGGGGGGGGGGGGGGGGGGGGGGGGGGGGGGGGGGGGGGGGGGGGGGGGGGGGGGGGGGGGGGGFGGGGECEGGGGGGGGGGGGCFGGGGGGFGGGGFDD>EFFFFFFGGFFFFF?
@M00200:207:000000000-ALC1F:1:1101:18361:11120 1:N:0:5
ATTGGGTTTAAAGGGTGCGTAGGCGGCCCGGTAAGTCAGTGGTGAAAGCCTCCAGCTCAACTGGAGAACTGCCATTGATACTGCCGGGCTTGAGTACAGACGAGGTTGGCGGAATTGATTGTGTAGCGGTGAAATGCATAGATACAATCAAGAACTCCGATTGCGTAGGCAGCTAACTAGGCTGTAACTGACGCTGAGGCACGAAAGCGTGGGGAGCGAACAGGATTAGATACCCTAGTA
+
GGGGGGGGGGGGGGGGGGGGGGGGGGGGGGGGGGGGGGGGGGGGGGGGGGGGGGGGGGGGGGGGGGGGGGGGGGGGGGGGGGGGGGGGGGGGGGGGGGGGGGGGGGGGGGGGGGGGGGGGGGGGGGGGGGGGGGGGGGGGGGGGGGGGGGGGGGGGGGGGGGGGGGGGGGGGGGGGGGGGGFGFGGGGGGGGGGGGGGGGGGGGDGGGGGGGGGGGFGGGGFGFFFFFFFFFGGFFFFFF
@M00200:207:000000000-ALC1F:1:1101:25056:11133 1:N:0:5
ATTGGGTGTAAAGGGCTCGTAGGCGGTTTGTCGCGTCGGGAGTGAAAACCATGAGCTTAACTCATGGCTTGCTTTCGATACGGGCAGACTGGAGGTATGCAGGGGAGAACGGAATTCCTGGTGTAGCGGTGAAATGCGTAGAGATCGGGAAGAACACCGATGGCGAAGGCAGTCGGCTGGGCCGTTGCTGACACTGAGGCGCGACAGCGTGGGGAGCAAACAGGATTAGATACCCGCGTA
+
GGGGGGGGGGGGGDGGGGGGGGGGGGGGGGGGGFCFGGGGGGGGGGGGGGGGGEEGGGGGGGGGFGGGGGGGGGGGGFGGGGEGGGGGGGGFGGDGGGECFFGGGGGGGGGECCGGGGGGGGGGGGGGGCCEGGGGGGGEGGGFE9FCGFGGFGFGGGGGGGGGGGGGGGC8BGGGGDGEGGGEGGGGGGCGGGFFGGGGGGGGGGGCGEGGGGDDEGC<FFFFFF==@FFFFDF3@DDD
@M00200:207:000000000-ALC1F:1:1101:13695:11142 1:N:0:5
ACTGGGTATAAAGGGCGTGTAGGCGGTCTGCTAAGTCATGTGTGAAATCCCTCGGCTTAACCGAGGAACGACGCATGAAACTGGCAAGCTAGAGTACCAAAGAGGGGGGTGGAATTCCCGGTGTAGCGGTGAAATGCGTAGATATCGGGAGGAACACCGGTGGCGAAGGCGGCCCCCTGGTTGGATACTGACGCTGAGACGCGAAAGCGTGGGGAGCAAACAGGATTAGATACCCGAGTA
+
GGGGGGGGGGGGGGGGGGGGGGGGGGGGGGGGGGGGGGGGGGGGGGGGGGGGGGGGGGGGGGGGGGGGGGGGGGGGGGGGGGGGGGGGGGGGGGGGGGGGGGGGGGGGGGGGGGGGGGGGGGGGGGGGGGGGGGGGGGGGGGGGGGGGGGGGGGGGGGGGGGGGGGGGGGGGGGGGGGGGGGGGGGGGGGGGGGGGGGGGGGGGGGGGGGGGGGGGFGGGGFGFFFFFFFFFGGFFFFFF
@M00200:207:000000000-ALC1F:1:1101:6268:11158 1:N:0:5
ATTGGGTTTAAAGGGTGCGTAGGCGGCCCTGTAAGTCAGTGCTGAAATATCCCAGCTTAACTGGGAGGGTGGCATTGATACTGCGGGGCTAGAGTACAGATGAGGTAGGCGGAATTGACGGTGTAGCGGTGAAATGCTTAGATATCGTCAAGAACACCTATAGCGAAGGCAGCTTACTAGGCTGTAACTGACGCTGAGGCACGAAAGTGTGGGGATCAAACAGGATTAGATACCCCCGTA
+
GGGGGGGGGGGGGGGGGGGGGGGGGGGGGGGGGGGGGGGGGGGGGGGGGGGGGGGGGGGGGGGGGGGGGGGGGGGGGGGGGGGGGGGGGGGGGGGGGGGGGGGGGGGGGGGGGGGGGGGGGGGGGGGGGGGGGGGGGGGGGGGGGGGGGGGGGGGGGGGGGGGGGGEGGGGGGGGGGGGGGGGGGGGGGGGGGGGGCGGGGGGGGGGGGGGDGGGGFGGGGFGFFFFFFFFFGGFFFFFE
@M00200:207:000000000-ALC1F:1:1101:7721:11176 1:N:0:5
ATTGGGTTTAAAGGGTGCGTAGGTGGGTTGGTAAGTCCGTGGTGAAATCCCCAAGCTTAACTTGGGAACTGCCGTGGATACTATCAATCTTGAATATCGTTGAGGTTAGCGGAATATGTCATGTAGCGGTGAAATGCTTAGATATGACATAGAACACCGATAGCGGAGGCAGCTAACTAAGCGATCATTGACACTGAGGCACGAAAGCGTGGGGAGCAAACAGGATTAGATACCCTGGTA
+
GGGGGGGGGGGGGGGGGGGGGGGGGGGGGGGGGGGGGGGGGGGGGGGGGGGGGGGGGGGGGGGGGGGGGGGGGGGGGGGGGGGGGGFGGGGGGGGGGGGGGDGGGGGGFGDFGFGCGGGGGGGGGFGGGGGGGGGGGGGGGFGGGGGGGGGGGGGGGGGGGGGGGGGDGGGGGGGGGGGGGGDEGGCFGFFDCEFGEFGGGGGGG49DGECCGGD<:FGFGFGFFFFFFFFFGGFFA5AF
@M00200:207:000000000-ALC1F:1:1101:10887:11229 1:N:0:5
ATTGGGTTTAAAGGGCGCGTAGGCGGCGTTTCAAGTGACGGGTGAAATCCCTCGGCTTAACCGAGGAACTGCCTGTCAGACTGGAATGCTTGAGACCGGGAGAGGTGAGTGGAATTCCCAGTGTAGCGGTGAAATGCGTAGATATTGGGAGGAACACCAGTGGCGAAGGCGGCTCACTGGACCGGAACTGACGCTGAGGCGCGAAAGCGTGGGGAGCAAACAGGATTAGATACCCTGGTA
+
GGGGGGGGGGGGGGGGGGGGGGGGGGGGGGGGGGGGGGGGGGGGGGGGGGGGGGGGGGGGGGGGGGGGGGGGGGGGGGGGGGGGGGGGGGGGGGGGGGGGGGGGGGGGGGGGGGGGGGGGGGGGGGGGGGGGGGGGGGGGGGGGGGGGGGGGGGGGGGGGGGGGGGGGGGGGGGGGGGGGGGGGGGGEGGGGGGGGGGGFGGGGGGDD=CCGGGGGFGFGGFGFFFFFFFFFGGFFFFFF
@M00200:207:000000000-ALC1F:1:1101:25100:11244 1:N:0:5
ATTGGGTTTAAAGAGCGTGTAGGCGGCCCGGTAAGTCCGCTGTGAAAGTCGGGGGCTCAACCCTCGAATGCCGGTGGATACTGTCGGGCTAGAGTGCGGAAGAGGCGAGTGGAATTCCTGGTGTAGCGGTGAAATGCGCAGATATCGGAAGGAACATCAGTGGCGAAGGCGACTTCCTGGACCAATACTGACGCTCAGGTGCGAAAGCGTGGGGAGCAAACAGGATTAGATACCCCCGTA
+
GGGGGGGGGGGGGGGGGGGGGGGGGGGGGGGGGGGGGGGGGGGGGGGGGGGGGGGGGGGGGGGGGGGGGGGGGGGGGGGGGGGGGGGGGGGGGGGGGGGGGGGGGGGGGGGGGGGGGGGGGGGGGGGGGGGGGGGGGGGGGGGGGGGGGGGGGGGGGFGGGGGGGGGGGGGGGGGGGGGGGGGGGGGGGGGGGGGGGFEFGGGGGGGGGGGGGGGGEGFGGFGFFF?FFFF?GDFFDEBE
@M00200:207:000000000-ALC1F:1:1101:6086:11269 1:N:0:5
ATTGGGTGTAAAGGGTACGTAGGCTGCGAAGTAAGTCGTGCGTGAAAGGCAGGGGCTCAACCTCTGGAGTGCGCGTGATACTGCTTTGCTAGAGTAATGGAGAGGGAACTGGAATTCTTGGTGTAGCAGTGAAATGCGTAGATATCAAGAAGAAGACTCGTGGCGAAGGCGAGTTCCTGGACATTTACTGACGCTGAGGTACGAAGGCTAGGGTAGCGAAAGGGATTAGATACCCGCGTA
+
GGGGGGGGGGGGGGGGGGGGGGGGGGGGGGGGGGGGGGGGGGGGGGGGGGGGGGGGGGGGGGGGGGGGGGGGGGGGGGGGGGGGGGGGGGGGGGGGGGGGGGGGGGGGGGGGGGGGGGGGGGGGGGGGGGGGGGGGGGGEFGFGGGGGGGGGGGGGGGGGGGGGGGGGGGGGGGGGGGGGGGGGGGGGGFGGGGGGGGGGGGGGGGGGGGGGFGGGFGGGGFGFFFFFFFFFGGFF@EFF
@M00200:207:000000000-ALC1F:1:1101:21513:11296 1:N:0:5
ATTGGGTTTAAAGGGCGCGTAGGCGGCCTGCTAAGTCGAACGTGAAATCCCCGGGCTCAACCCGGGAACTGCGTCCGATACTGACAGGCTCGAATCCGGGAGAGGGATGTGGAATTCCAGGTGTAGCGGTGAAATGCGTAGATATCTGGAGGAACACCGGTGGCGAAGGCGGCATCCTGGACCGGCATTGACGCTGAGGCGCGAAAGCCAGGGGAGCAAACGGGATTAGATACCCCAGTA
+
GGGGGGFGEGGGGGGGGGGFGGGGEDGGGGGGGGGFGGGGGGGGGGGGGGGGGGGGECFGGGEGGGGGGGGGGGGGGGGGGGGGGGGGGFGGGGFGFGGD@GGGGCCEFFAFGGFFGGGGGGGGGGGGGGGGFCBFA>FEGDFFGGGGDCGEEFGGFGGGEGGGGGGDCFEGEDE6CFFGGGGGGE=5+CCFCC3CCC5573CDG35<FCGCCD<DEC<FGBDF>D:F?B4FF7;FFFFF
@M00200:207:000000000-ALC1F:1:1101:5012:11302 1:N:0:5
ATTGGGTATAAAGGGTGCGTAGGTGGTCGGGTAAGTCTCATGTGAAATCCCGCAGCTTAACTGCGGAATGGCATGGGATACTATTCGGCTCGAGGATTGGAGGGGGGACTGGAATTCCAGGTGTAGCAGTGAAATGCGTAGAGATCCGGAGGAACACCGGTGGCGAAGGCGGTGTGCTGGGCCGTAGCTGACGCTGATGCGCGACAGCGTGGGGAGCAAACAGGATTAGATACCCCCGTA
+
GGGGGGGFGGGGGGGGGGGGGGGGDEGGGDGGGGGGGGGEGFGGG9CFGGGEGGGGG9CFGGGGCC@FDGGGGGGGGDFCGGGGGGGFGGGG7CEE<FFGFGGGGDGGGGGCG8FFGGGGGGGG<EGFGGF9<FGFGGGGGDGGGGGF7*CFEGGGGGG>FCDFGGEC5CGG?EGEGFG6EFGEGGDGGGFFEGGGGGGGGGGCC<DGDGGCEDD3<CG4C:5;)<FF@FFFGGFFF>E)
@M00200:207:000000000-ALC1F:1:1101:10778:11314 1:N:0:5
ATTGGGTTTAAAGGGTGCGTAGGCGGCTTTGTAAGTCAGTGGTGAAATATGGCAGCTTAACTGTCAGGGTGCCATTGATACTGCAGAGCTTGAGTACAGATGAGGTAGGCGGAATTGACGGTGTAGCGGTGAAATGCTTAGATATCGTCAAGAACACCTATAGCGAAGGCAGCTTACTAGGCTGTAACTGACGCTGAGGCACGAAAGTGTGGGGATCAAACAGGATTAGATACCCTCGTA
+
GGGGGGGGGGGGGGGGGGGGGGGGGGGGGGGGGGGGGGGGGGGGGGGGGGGGGGGGGGGGGGGGGGGGGGGGGGGGGGGGGGGGGGDGGGGGGGGGGGGGGGGGGGGGGGGGGGGGGGGDGGGGGGGGGGGGGGGGGGGGGGGGFGGGGGGGGGGGGGGGGGGGGGEGGGGGGGGGGGGGGGGGGGFGGFGGEGGCEGFGEGGEEGGGGG7EGGGGFGGGGFGFFFFFFFFAFGFFFFFF
@M00200:207:000000000-ALC1F:1:1101:7226:11344 1:N:0:5
ATTGGGTTTAAAGGGCGCGTAGGCGGCGTGACAAGTCACTTGTGAAATCTCCGGGCTTAACTCGGAGCGGCCAAGTGATACTGTCGTGCTAGAGTGCGGAAGGGGCTACTGGAATTCTCGGTGTAGCGGTGAAATGCGTAGATATCGAGAGGAACACCTGCGGCGAAGGCGGGTAGCTGGGCCGACACTGACGCTGAGGCGCGAAAGCTAGGGGAGCGAACGGGATTAGATACCCTCGTA
+
GGGGGGGGGGGGGGGGGGGGGGGGGGGGGGGGGGGGGGGGGGGGGGGGGGGGGGGGGGGGGGGGGGGGGGGGGGGGGGGGGGGGGGGGGGGGGGGGGGGGGGGGGGGGGGGGGEGGGGGGGGGGGGGGGGGGGGGGGGGGGGGGGGGGDFGGGGGGGGGGGGGGGGGGGGGGGGGGGGGGGGGGGGGGGGGGGGGGGFFGGGGDEDGFEFGGGGGGFGGGGFDBBFFFFFFFGGFFFEF>
@M00200:207:000000000-ALC1F:1:1101:16135:11346 1:N:0:5
ATTGGGTTTAAAGCGCACGTAGGCGGTCCGCTAAGTCAGTTGTGAAATCCCTCGGCTCAACCGAGGAGCTGCACCTGATACTGGCGGGCTCGAGAACGGTAGGGGTGAGTGGAACTCCAGGTGGAGCGGTGAAATGCGTAGATATCTGGAGGAACACCGGTGGCGAAGGCGGCTCACTGGACCGTATCTGACGCTGAGGTGCGAAAGCTAGGGTAGCAAACGGGATTAGATACCCGAGTA
+
GGGGGGGGGGGGGGGGGGGGGGGGGGGGGGGGGGGGGGGGGGGGGGGGGGGGGGGGGGGGGGGGGGGGGGGGGGGGGGGGGGGGGGGGGGGGGGGGGGGGGGGGGGGGGFGGGGGGGGGGGGGGGGGGGGGGGGGCGGGGGGGGGGGGFGGGGGGFGGDGGGGGGGGGGGGGGGGGGGGGGGGGGGGGFFGFGGGGGGGGGGGGGGDCGGFCGGGGFFFFGEGFFFFFFFFFGGFFFE:>
@M00200:207:000000000-ALC1F:1:1101:27500:11356 1:N:0:5
ATTGGGTTTAAAGGGTGCGTAGGCGGCGCGGTAAGTCGGGTGTGAAATCTCGGAGCTTAACTCCGAAACTGCATTCGATACTGCCGTGCTTGAGGATTGGAGAGGAGACTGGAATTTACGGTGTAGCGGTGAAATGCGTAGATATCGTAAGGAAGACCGGTGGCGAAGGCGGGTCTCTGGACAGTTCCTGACGCTGAGGCACGAAGGCCAGGGGAGCAAACGGGATTAGATACCCCTGTA
+
GGGGGGGGGFGFGGGGGGGGGGGGGGGGGGGGGGGGGGGGGGGGGGGGGGGGGGGGGGGGGGGGGGGGGGGGGGGGGGGGGGGGGGGGGGGGGGGGFGGGGGGGGFGGGGGGGGGGGGGGGGGGGGGGGGGGGFFFGGGGGGGGGGGGGGGGGGGGGGCEGGGGGGGGGGGGGGGGGGGGGGGGGGGGGGGGGGGGGGGGCDDGG37DFFGGGGGGFGGGFFGD>BFFFFFFGGFFF7@F
@M00200:207:000000000-ALC1F:1:1101:23951:11416 1:N:0:5
ATTGGGTTTAAAGGGTGCGTAGGCGGGCAGGTAAGTCAGTGGTGAAATCTCAGAGCTTAACTCTGAAACTGCCATTGATACTATCTGTCTTGAATTCTCTGGAGGTGAGCGGAATATGTCATGTAGCGGTGAAATGCTTAGATATGACATAGAACACCCATTGCGAAGGCAGCTCACTACGGAGTCATTGACGCTGAGGCACGAAAGCGTGAGGATCAAACAGGATTAGATACCCCGGTA
+
GGGGGGGGGGGGGGGGGGGGEGGGGGGGGGGGGGGGGGGGGGGGGGGGGGGGGGGGGGGGGGGGGGGGGGGGGFGGGFGFGGFGGGGGGGGGGGGGGGGGGGGGGGGGGGEGEEFGGGGGGGGGGGGGGGGGFGGGGGGGGFGGGGGGGGGGFGGGGGGGGGGGGGGDGGGGGGGGGGGGGGCCGGGGGFFGEGGGGGGGGGGGGGGGGGGGGGGGFGFGGFCFFFFFFFFFGGFFF:EE
@M00200:207:000000000-ALC1F:1:1101:20124:11423 1:N:0:5
ATTGGGCGTAAAGGGTTCGTAGGTGGCCAACTCAGTCAGACGTGAAATCCCTCAGCTCAACTGGGGAACTGCGTCTGATACTAGATGGCTCGAGTGCAGGAGAGGAACGCGGAATTCCAGGTGTAGCGGTGAAATGCGTAGATATCTGGAGGAACACCGGTGGCGAAGGCGGCGTTCTGGACTGCAACTGACACTGAGGAACGAAAGCCAGGGGAGCAAACGGGATTAGATACCCCCGTA
+
GGGGGGGGGGGGGGGGGGGGGGGGGGGGGGGGGGGGGGGGGGGGGGGGGGGGGGGGGGGGGGGGGGGGGGGGGGGGGGGGGGGGGGGGGGGGGGGGGGGGGGGGGGGGGGGGGGGGGGGGGGGGGGGGGGGGGGGGGGGGGGGGGGGGGGGGGGGGGGGGGGGGGGGGGGGGGGGGGGGGGGGGGGFGGGGGGGGGGFGGGGGGGGGGGGGGGD:DEGGGGFGFFFFFFFFFGGFFFDF>
@M00200:207:000000000-ALC1F:1:1101:8249:11431 1:N:0:5
ACTGGGTATAAAGGGCGCGTAGGCGGCTTATCAAGTCAGGCGTGAAATTCCCGGGCTCAACCTGGGGGCTGCGCTTGATACTGATGAGCTTGAATGCGGGAGAGGATAGTGGAATTCCCAGTGTAGAGGTGAAATTCGTAGATATTGGGAAGAACACCGGTGGCGAAGGCGGCTATCTGGCCCGTAATTGACGCTGAGGCGCGAAAGCGTGGGGAGCAAACAGGATTAGATACCCGCGTA
+
GGGGGFGGGCFAAFGGGGGGGGGGGGGGGGGGGGGGFFGGGGGGGGGGGGGGGGGGGGGGAFGFGGGGGGGGGGGGGGGGGGGGGGGGGGGGGGGGGGGGGGGGGFFFFGFGGGGGGGGEFGF@FGGGGGFGFGFFGGFGGFGGGGGGGGGGGFGGGGGGGGGGGGGG>FGGGG8FGGGGGGGGGGGGGFGGGGGGGCGGGGCE55CGGGGGGGGGB55CGFGFFFF??9BFGFFFF@@E
@M00200:207:000000000-ALC1F:1:1101:15691:11446 1:N:0:5
ATTGGGTATAAAGCGTGCGCAGGCGGTTTTGTAAGACAGGCGTGAAATCCCCGGGCTCAACCTGGGAATTGCGCTTGTGACTGCAAGGCTAGAGTGCGGCAGAGGGGGATGGAATTCCGCGTGTAGCAGTGAAATGCGTAGATATGCGGAGGAACACCGATGGCGAAGGCAATCCCCTGGGCCTGCACTGACGCTCATGCACGAAAGCGTGGGGAGCAAACAGGATTAGATACCCCAGTA
+
GGGGGGGGGGGGGGGGGGGGGGGCGGFCFGGGGGGGGGGGGGGGGGGGGGGGGGGGGGGGGFGGGGGGGGFGGDGCGGGGGGGGGGGGGGGGGGGGGGGGGGFGGGDGGGGGGGGGGGGGGGGGGGGGGGGGGGGGGGGGGGGGGGGCGGGGGGGGGGGCEGGGGGEGGGGGGGFFGGGGFGEGGFDGGFGGGGGGGGGFGGGGGDGGDGGGEDGGFGGGGFGFFFFFFFFFGF@@DDFF
@M00200:207:000000000-ALC1F:1:1101:20749:11453 1:N:0:5
ATTGGGTTTAAAGGGCTCGTAGGCGGTTTGTCACGTCGGGAGTGAAAACTCAGGGCTTAACCCTGAGCCTGCTTCCGATACGGGCAGACTAGAGGTATGCAGGGGAGAACGGAATTCCTGGTGTAGCGGTGAAATGCGCAGATATCAGGAGGAACACCGGTGGCGAAGGCGGTTCTCTGGGCATTACCTGACGCTGAGGAGCGAAAGCATGGGGAGCGAACAGGATTAGATACCCTAGTA
+
GGGGGGGGGGGGGGGGGGGGGGGGGGGGGGGGGGGGGGGGGGGGGGGGGGGGGGGGGGGGGGGGGGGGGGGGGGGGGGGGGGGGGGGGGGGGGGGGGGGGGGGGGGGGGGGGGGGGGGGGGGGGGGGGGGGGGGGGGGGGGGGGGGGGGGGGGGGGGGGGGGGGGGGGGGGGGGGGGGGGGGGGGGGGGGGGGGGGGGGGGGGGGGGGGGGGGGGGFGGGGFGFFFFFFFFFFD?FFF?F
@M00200:207:000000000-ALC1F:1:1101:11995:11476 1:N:0:5
ATTGGGTATAAAGGGTGCGTAGGCGGCCTTATAAGTCAGTGGTGAAAGCCCATCGCTCAACGATGGAACTGCCATTGATACTGTAAGGCTTGAGTACAGACGAGGTAGGCGGAATTGATGGTGTAGCGGTGAAATGCATAGATACCATCAAGAACACCGATTGCGTAGGCAGCTTACTAGGCTGTAACTGACGCTGAGGCACGAAAGCGTGGGGAGCGAACAGGATTAGATACCCGAGTA
+
GGGGGGGGGGGGGGGGGGGGGGGGGGGGGGGGGGGGGGGGGGGGGGGGGGGGGGGGGGGGGGGGGGGGGGGGGGGFFGGGGGGGGGGGGGGGGGGGGGGGGGGGGGGGGGGGGGGGGGGGGGGGGGGGGGGGGGGGGGGGGGGGGGGGGGGGGGGGGGGGGGGGGGGGGGGGGGGGGGGGGGGGGGGGGGGGGGGGGGGGGGGGGGGGGGGGGGGGFGGGGFGFFFFFFFFFGGFFFFFF
@M00200:207:000000000-ALC1F:1:1101:20659:11500 1:N:0:5
ATTGGGTTTAAAGGGCGCGTAGGCGGCCACCGCAAGTCGACTGTGAAATCTCCGGGCTTAACCCGGAACGGTCAGCCGATACTGCGGGGCTAGAGTGCAGAAGGGGCAACTGGAATTCTCGGTGTAGCGGTGAAATGCGTAGATATCGAGAGGAACACCTGCGGCGAAGGCGGGTTGCTGGGCTGACACTGACGCTGAGGCGCGAAAGCTAGGGGAGCGAACGGGATTAGATACCCCGGTA
+
GGGGGGGGGGGGGGGGGGGGGGGGGGGGGGGCGGGGEEGGGEFGGGGGGGFGEGGGDGGGGGGFGGGGGGGFCFGFGGGGGGGGFFEGEEGFGGGGGGGGGGGGGDGGGGGGGGGGGGGGGGGGGGGGGGGGGGGGGGGGGGCGFGGGGGGGGGFGGGGGGGGGGGGGGEGGGGGGGFGGGGGGEGGGFGGFGGGGGGGGDDDGEGGGGGGGGGGGDDGGGFGFFEFFFFFFGGFFFEEDF
@M00200:207:000000000-ALC1F:1:1101:22754:11513 1:N:0:5
ATTGGGTTTAAAGGGCGTGTAGGTGGAACTTTAAGTCGGTGGTGAAAGCCTGCAGCTTAACTGCAGAACTGCCCTCGATACTGAAGTTCTTGAGTACGGCAGAGGGAGATGGAATTCATGGTGTAGCGGTGAAATGTGTAGATATCATGAAGAACACCGGTAGCGAAGGCGGTCTCCTGGTCCGTAACTGACACTGAGGCGCGAAAGCGTGGGGAGCAAACAGGATTAGATACCCCAGTA
+
GGGGGGGGGGGGGGGGGGGGGGGGGGGGGGGGGGGGGGGGGGGGGGGGGGGGGGGGGGGGGGGGGGGGGGGGGGGGGGGGGGGGGGGGGGGGGGGGGGGGGGGGGGGGGGGGGGGGGGGGGGGGGGGGGGGGGGGGGGGGGGGGGGGGGGGGGGGGGGGDGGGGGGGGGGGEGGGGGGFGGGGGGGGGGGGGGGGGGGFGGGDEEGGGGGGGGGGGFGGGGFGFFFFFFFFFGGFFEFFF
@M00200:207:000000000-ALC1F:1:1101:26414:11529 1:N:0:5
ATTGGGTTTAAAGGGCTCGTAGGCGGTTTGTCGCGTCGTTTGTGAAAACTCACAGCTCAACTGTGAGCCTGCAGGCGATACGGGCAGACTTGAGTACTGCAGGGGAGACTGGAATTCCTGGTGTAGCGGTGAAATGCGCAGATATCAGGAGGAACACCGGTGGCGAAGGCGGGTCTCTGGGCAGTAACTGACGCTGAGGAACGAAAGCGTGGGTAGTAAACAGGATTAGATACCCCAGTA
+
GGGDEGFE@GFFCFDGGGEFEDGGGGGGEEGG@8C@@CGGGG<FGGGGFGGGFEGG8FFGGGDG9FEGGFGGDEDEGFFGGGGGGGGGGGG<<EA@FG<9?EFGGGC:FGGFFFDGGFGGFFFGCAGCFGGGGFFGGDGDEGGGGG9@FBFGGGGCGGGD<F@FGEEGGGGGGGGFGGCCEGG>FCFG?7C8:CDGGC7F6CDEEG5CCGEE=DGG**;0:*9@FFFFF64?F<FF>DF*
@M00200:207:000000000-ALC1F:1:1101:11194:11533 1:N:0:5
ATTGGGTTTAAAGGGCGCGTAGGCGGTTACGAAAGTCAGGCGTGAAAGTTCACGGCTCAACTGTGGCAGTGCGTCTGATACTTCGTTGACTTGAGGTCGGTAGAGGTAGATGGAACAAGCGGTGTAGCGGTGAAATGCACAGATATCGCTTGGAACGCCGGTGGCGAAGGCGATCTACTGGGCCGTACCTGACGCTGATGCGCGAAAGCTAGGGGAGCGAACCGGATTAGATACCCGTGTA
+
GGGGGGGGGGGGGGGGGGGGGGGGGGGGGGGGGGGGGGGGGGGGGGGGGGGGGGGGGGGGGGGGGGGGGGGGGGGGGGGGGGGGGGGGGGGGGGGGGGGGGGGGGGGGGGGGGGGGGGGGGGGGGGGGGGGGGGGGGGGGGGGGGGGGGGGGGGGGGCGGGGGGGGGGGGGGGGGFGGGGGGGGGGGGGGGGGGDGGGGGGGGGGGGGF9CFGGDDDDGDD:CDE>57FFFBF:?6BD@>@
@M00200:207:000000000-ALC1F:1:1101:7236:11539 1:N:0:5
ATTGGGTTTAAAGGGCGCGTAGGCGGCCATGCGTGTCTTCCGTGAAATCCCTCGGCTTAACTGAGGACGTGCGGAAGAAACTGCAAGGCTCGAGTCCGGGAGAGGGGGGTGGAATTCCCAGTGTAGCGGTGAAATGCGTAGATATTGGGAGGAACACCGGTGGCGAAGGCGGCCCCCTGGACCGGTACTGACGCTGAGGCGCGAAAGCGTGGGTAGCAAACGGGATTAGATACCCTAGTA
+
GGGGGGGGGGGGGGGGGGGGGGGGGGGGGGGGGGGGGGGGGGGGGGGGGGGGGGGGGGGGGGGGGGGGGGGGGGEGGGGGGGGGGGGGGGGGGGGGGGGGGGGGGGGGGGGGGGGGGGGFGGGGGGGGGGGGGGGGGGGGGGGGGGGGGGGGGGGGGGGGGGGGGGGGGGGGGGGGGGGGGGGGGGGGGGGGGGGGDGGGGGGGGGGGGGGGGGGGFGGGFEGFFFFFFFFFGGFFFF@?
@M00200:207:000000000-ALC1F:1:1101:4682:11539 1:N:0:5
ATTGGGTTTAAAGGGTTGGTAGGTGGTCTTGTTTGTCTAAGGTGAAATCCCATGGCTTAACTGTGGAAGTGCCTTAGAAACGGCAAGACTAGAGTCCTAGAGGGGTTTGTGGAATTCCCGGTGTAGCGGTGAAATGCGTAGAGATCGGGAGGAACACCAGCGGCGAAGGCGGCAAACTGGATAGGCACTGACACTCAACAACGAAAGCGTGGGGAGCAAACAGGATTAGATACCCTGGTA
+
GGGGGGGGGGGGGGGGGGGGGGGGGGGGGGGGGGGGGGGGGGGGGGGGGGGGGGGGGGGGGGGGGGGGGGGGGGGGGGGGGGGGGGGGGGGFGGGGGGFFGGFGGGGGGGGGGGGGGGGGGGGGGGGGGEGGGGGGGGGGGGGFFGFGGGDFGGGGGGFFGGDGGGGGDGECCGGGGGGGGGGGGGGGFFD?CGGGDEDGGGGG5CDGGEECEDCDFGGGGFGFFFFF4BFFGFFFF578
@M00200:207:000000000-ALC1F:1:1101:4410:11554 1:N:0:5
ATTGGGCATAAAGGGCGCGTAGGCGGGCCGACGAGCCAGGGGTGAAATCCTCCAGCCCAACTGGAGAACAGCCCCTGGGACCGGCGGCCTCGAGGGGTGCAGGGGCATGCGGAACTCAGGGTGGAGCGGTGAAATGCGTAGAGATCGGGAGGAACACCGGTGGCGAAGGCGGGTCTCTGGGCATTCCCTGACGCTGAGGCGCGAAAGCGTGGGGAGCAAACGGGATTAGATACCCCTGTA
+
GGGGGGGGGGGGGGGGGGGGGGGGGGGGGGGGGGGGGGGGGGGGGGGGGGGGGGGGGGGGGGGGGGGGGGGGGGGGGGGGGGGGGGGGGGGGGEGGGGGGGGGGGGGGGGGGGGGGGGGGGGEGGGGGGGGFFGGGGGGGGGGGGGGGGGGGGGGGGGGGGGGGGGEGGGGGGGGGGGGGGGGGGG9EGFFGGGGGGGGGGGGEGGGGGGGGGGGGFGGGGFGFFFFFFFFFG>FFFFFF
@M00200:207:000000000-ALC1F:1:1101:26704:11574 1:N:0:5
ATTGGGTTTAAAGGGTGCGTAGGCGGTCCTATAAGTCAGTGGTGAAATATGGCAGCTCAACTGTCAGGGTGCCATTGATACTGCGGAGCTTGAGTACAGATGAGGTAGGCGGAATTGACGGTGTAGCGGTGAAATGCTTAGATATCGTCAAGAACACCGATAGCGAAGGCAGCTTACTAGGCTGTAACTGACGCTGAGGCACGAAAGTGTGGGGATCAAACAGGATTAGATACCCCCGTA
+
GGGGGGGGGGGGGGGGGGGGGGGGGGGGGGGGGGGGGGGGGGGGGGGGGGGGGGGGGGGGGGGGGGGGGGGGGGGGGGGGGGGGGGGGGGGGGGGGGGGGGGGGGGGGGGGGGGGGGGGGGGGGGGGGGGGGGGGGGGGGGGGGGGGGGGGGGGGGGGGGGGGGDGGGGGGGGGGGGGEGGGGGGGGGGGGGGGGGGGFGGGGGGGGGGGGGEGGGFGGFGFFFFFFFFFFFGGFFEEFF
@M00200:207:000000000-ALC1F:1:1101:10825:11586 1:N:0:5
ACTGGGTGTAAAGAGCTCGTAGGCGGTTTGTCGCGTCTGCCGTGAAAGTCCGGGGCTCAACTCCGGATCTGCGGTGGGTACGGGCAGACTAGAGTGATGTAGGGGAGACTGGAATTCCTGGTGTAGCGGTGAAATGCGCAGATATCAGGAGGAACACCGATGGCGAAGGCAGGTCTCTGGGCATTAACTGACGCTGAGGAGCGAAAGCATGGGGAGCGAACAGGATTAGATACCCCCGTA
+
GDGGGGGGGGGGGGGGGGGGGGGGGGGGGGGGGGGGGGGGGGGGGGGGGFGDGGGGGF@FGCFGGGG@FGFGGG@FGEGGGGGGGGGGGFFGGGGGGGFGGGGGGGGGGGGGGGGGGGFGGGGGGGGGGGGGGGGGGGGGGGGGGGGGGGGGGGGGGGGGGGGGGGGGGGFGGGGGGGGGFFGGGG9FGGEFGCCEGGGGGGGG=7<FCFGFGGDGFDGGGFGFFFFFFFFFGG)7<>BD
@M00200:207:000000000-ALC1F:1:1101:14308:11600 1:N:0:5
ATTGGGTATAAAGGGTTCGTAGGTGGCCACTTAAGTCAGACGTGAAATCCCTCAGCTTAACTGGGGAACTGCGTCTGATACTGGGTGGCTTGAGTGCAGGAGAGGAATGCGGAATTCCAGGTGTAGCGGTGAAATGCGTAGATATCTGGAGGAACACCGGTGGCGAAGGCGGCATTCTGGACTGTAACTGACACTGATGAACGAAAGCCAGGGGAGCAAACGGGATTAGATACCCCGGTA
+
GGGGGGGGGGGGGGGGGGGGGGGGGGGGGGGGGGGGGGGGGGGGGGGGGGGGGGGGGGGGGGGGGGGGGGGGGGGGGGGGGGGGGGGGGGGGGGGGGGGGGGGGGGGGGGGGGGGGGGGGGGGGGGGGGGGGGGGGGGGGGGGGGGGGGGGDGGGGGGGGGGGGGDGGGGGDGGGGGGGGGGGGGGGGFGGGGGGGGGGGGGGGGDGGGFG8ECGGFGFGGFGAEBFFF+6@FF?FEFF:
@M00200:207:000000000-ALC1F:1:1101:19367:11631 1:N:0:5
ACTGGGTTTAAAGAGCTCGTAGGCGGTTTGTCGCGTCGGGAGTGAAAACCAGGTGCTTAACACCTGGCTTGCTTTCGATACGGGCAGACTAGAGGTATGCAGGGGAGAACGGAATTCCTGGTGTAGCGGTGAAATGCGCAGATATCAGGAGGAACACCGGTGGCGAAGGCGGTTCTCTGGGCATGACCTGACGCTGAGGAGCGAAAGTGTGGGGAGCGAACAGGATTAGATACCCGCGTA
+
GGGGGGGGGGGGGGGGGGGGGGGGGGGGGGGGGGGGGGGGGGGGGGGGGGGGGGGGGGGGGGGGGGGGGGGGGGGGGGGGGGGGGGGGGGGGGGGGGGGGGGGGGGGGGGGGGGGGGGGGGGGGGGGGGGGGGGGGGGGGGGGGGGGGGGGGGGGGGGGGGGGGGGGDGGGGGGGGGGGGGGGGGGGGCFFGGGDG=FGFGDGGGGGGGFGGGGGG@GGGGBGFFF?FFFFFGGFFFFBE
@M00200:207:000000000-ALC1F:1:1101:16670:11631 1:N:0:5
ATTGGGTTTAAAGCGCGCGTAGGCGGCTCGGAAAGTCGGGTGTGAAAGCCCGGGGCTCAACCCCGGGACTGCATCCGATACTTCCGGGCTGGAGGCAGGTAGGGGAGATCGGAATTCCTGGTGTAGCGGTGAAATGCGCAGATATCAGGAGGAACACCGGTGGCGAAGGCGGATCTCTGGGCCTTGCCTGACGCTGAGGCGCGAAAGCTAGGGGAGCGAACAGGATTAGATACCCTAGTA
+
GGGGGGGGGGGGGGGGGGGGGGGGGGGGGGGGGGGGGGGGGGGGGGGGGGGGGGGGGGGGGGGGGGGGGGGGGGGGGGGGGGGGGGGGGGGGGGGGGGGGGGGGGGGGGGGGGGGGGGGGGGGGGGGGGGGGGGGGGGGGGGGGGGGGGGGGGGGGGGGGGGGGGGGGGGGGGGGGGGCGGGGGGGGGGGGGGGGGGGGGGGGGGGGGGGFGGGGGFGDGGFGFFFFFFFFFGGFFFFFF
@M00200:207:000000000-ALC1F:1:1101:11577:11655 1:N:0:5
ATTGGGTGTAAAGAGCTCGTAGGCGGCCACTCAAGTCGAATGTGAAACCTCGAGGCTCAACCTCGAGCCTGCATTCGATACTGGGCGGCTAGAGTCTGGTAGGGGGATCTGGAATTCCTGGTGTAGCGGTGGAATGCGCAGATATCAGGAGGAACACCGGTGGCGAAGGCGGGATCCTGGGCCAGTACTGACGCTGAGGAGCGAAAGCGTGGGGAGCAAACAGGATTAGATACCCCAGTA
+
FAFGGGGGGGGGGCGGDGGGGFGGGGD7@@FCFGGGAFGGGGGGGGGCG,F:6CEGGGGGGGG<,,,,CFGGGG9F,F<EGGGG8=:FEGGGGGGCFFGGGGDGGG74?FGGGGGGAF??FGGGGGGGGGG7DFGGGG7CGGGGGF,EDFGGGGGGGG7CFGGGGGGGGGG*1**=CGGG5C//;CCEGGGGGGGGGGG6CGDCEDDFGGGGGGGDFGGGGFGFFFFFFFFFGGF3)8?F
@M00200:207:000000000-ALC1F:1:1101:16093:11655 1:N:0:5
ATTGGGTTTAAAGGGTGCGTAGGCGGGCAGGTAAGTCCGTGGTGAAATCTCTGAGCTTAACTCAGAAACTGCCATGGATACTATTTGTCTTGAATATTGTGGAGGTAAGCGGAATATGTCATGTAGCGGTGAAATGCTTAGATATGACATAGAACACCAATTGCGAAGGCAGCTTACTACACAGTTATTGACGCTGAGGCACGAAAGCGTGGGGATCAAACAGGATTAGATACCCCAGTA
+
GGFGGGGGGGGGGGGGGGGGGGGGGGGGGGGGGGGGGGGGGGGGGGGGGGGGGGGGGGGFGFGGGGGGGGGGGGGGGGGGGGGGGGGGGGGGGGGGGGGGGGGGGGGGGGEGGGGGGGGGGGGGGGGGGGGFGFGGGGGGGGGGGGGGGGGGGGGGGGGGGGGGGGGGGGGGGGGGGGGGGGFGFFGGGGGGGGGGGGGGGGGGGGDGGGGGGGGG><FGFFGFAAFFFFFFGGFFE5;F
@M00200:207:000000000-ALC1F:1:1101:15143:11682 1:N:0:5
ATTGGGTTTAAAGGGCTCGTAGGCGGTTTGTCACGTCGGGAGTGAAAACTCAGGGCTCAACCCTGAGCGTGCTTCCGATACGGGCAGACTAGAGGTATGCAGGGGAGAACGGAATTCCTGGTGTAGCGGTGGAATGCGCAGATATCAGGAGGAACACCGGTGGCGAAGGCGGTTCTCTGGGCATTACCTGACGCTGAGGAGCGAAAGCATGGGGAGCGAACAGGATTAGATACCCCAGTA
+
GGGGGGGGGGGGGGGGGGGGGGGGGGGGGGGGGGGGGGGGGGGGGGGGGGGGGGGGGGGGGGGGGGGGGGGGGGGGGGGGGGGGGGGGGGGGGGGGGGGGGGGGGGGGGGGGGGGGGGGGGGGGGGGGGGGGGGGGGGGGGGGGGGGGGGGGGGGGGGGGGGGGGGGGGGGGGGGGGGGGGGGGGGGGGGGGGGGGGGGGGGGGGGGGGGFGGGDGFGGGGFGFFFFFFFFFGC?FFF?F
@M00200:207:000000000-ALC1F:1:1101:22247:11714 1:N:0:5
ACTGGGCTTAAAGGGCTCGTAGGCGGCCAACTAAGTCACACGTGAAATCCCTCGGCTCAACCGGGGAACTGCGTGTGAGACTGGATGGCTTGAGTTTGGGAGAGGAATGCGGAATTCCAGGTGTAGCGGTGAAATGCGTAGATATCTGGAGGAACACCGGTGGCGAAGGCGGCATTCTGGACCAACACTGACGCTGAGGAGCGAAAGCCAGGGGAGCAAACGGGATTAGATACCCCCGTA
+
GGGGGGGGGGGGGDGGGGGGEGGGGGGGGGGGGGGGGGGGGGGGGGGGGGGGFEGGGGGGGGGGGGCGGGGGGGGGGGGGGGGGGFGGGFFGGGGGGGGGGEGGGGDBFGGGGGGGGGGGGFGGGGGGGGGGGGGGGGGGGGGGGGGGGGGGGGGGGGGGGGGGGGGGGGGGGGGGGGGGGGGGGCGGGGGGGGGGGGGGGGGGEDGGGGGGGGGGFGCGGFGF@DFFFFFFGGFFFFFF
@M00200:207:000000000-ALC1F:1:1101:27086:11742 1:N:0:5
ACTGGGTGTAAAGAGCGCGCAGGCGGTCGATTTAGTCGCGTGTGAAAGCCCCCGGCTCAACTGGGGAGGGTCACGCGATACTGATCGACTCGAAGGCAGGAGAGGGTAGTGGAATTCCCGGTGTAGTGGTGAAATGCGTAGATATCGGGAGGAACACCAGTGGCGAAGGCGACTACCTGGCCTGTTCTTGACGCTGAGGCGCGAAAGCTAGGGGAGCAAACGGGATTAGATACCCCAGTA
+
F@FGGGECFCF<EGFGGGGFCFGGC@@FDGEFGGGEGGCGGECFGG9FFE<BFCCFGGGFGDFFGEGGGGGGFD7FGC=FE?FFGFD7CGGGDEGEGDGEE=DGBC:FCDFDDGGGGGGE78:@F>:>,@FFFGGCDGF@CEDCDCFGGG:@CFGGGGCCCCEFE7BC8C7:8EEFFGGFFFFFFGGGGFGGEDGCCCFFGGDEGGGGGFCG=DGDE3509<*<3<FFF=BFGGF))<7*
@M00200:207:000000000-ALC1F:1:1101:12700:11743 1:N:0:5
ATTGGGTTTAAAGCGTGCGCAGGCGGTAATGTAAGACAGATGTGAAATCCCCGGGCTCAACCTGGGAACTGCATTTGTGACTGCATTGCTGGAGTGCGGCAGAGGGGGATGGAATTCCGCGTGTAGCAGTGAAATGCGTAGATATGCGGAGGAACACCGATGGCGAAGGCAATCCCCTGGGCCTGCACTGACGCTCATGCACGAAAGCGTGGGGAGCAAACAGGATTAGATACCCCGGTA
+
GGGGGGGGGGGGGGGGGGGGGGDGGGGGEFGGGGGGGGGFCFGDGGGGGGGGGCGGGGGGGGGGFFGGGGGGGGGGFGGGGGGGGGGGGGCFGGGGGGGGGE@FGDGGGGGFFCFGGGGGGGCGGGGGG9DFDFGGGGGGGGGGGGGGGDE<FGGGGGGGGGCGGGGDGGGGGGGGGGCGGGGGGGGFDGGGEG<EGGDF?F3C=DDFEC=EC3CGFCGGG>FFFFFFFFFFGGF>D3>@
@M00200:207:000000000-ALC1F:1:1101:8254:11762 1:N:0:5
ACTGGGTTTAAAGGGTGCGTAGGCGGAATAGTAAGTCAGTGGTGAAAGCCTGCAGCTTAACTGTAGAATTGCCATTGATACTGCTAATCTTGAGTACATATGAAGTGGGCGGAATGTGTCATGTAGCGGTGAAATGCTTAGATATGACACAGAACACCGATTGCGAAGGCAGCTCACTAAACTGTAACTGACGCTGAGGCACGAAAGCATGGGGAGCAAACAGGATTAGATACCCCCGTA
+
GGGGGGGGGGGGGGGGGGGGGGGGGGGGGGGGGGGGGGGGGGGGGGGGGGGGGGGGGGGGGGGGGGGGGGGGGGGGGGGGGGGGGGGGGGGGGGGGGGGGGGGGGGGGGGGGGGGGGGGGFGGGGGGGGGGGGGGGGGGGGGGGGGGGGFGGGGGGGGGGGGGGGGGCDFGGGFFFFFGDGGGGFGGGGGGGGGGGGFFFCFGGGGGGGFFGGGDGFGGGGFGFFFFFFFFFG<FFAFFF
@M00200:207:000000000-ALC1F:1:1101:2838:11764 1:N:0:5
ATTGGGTGTAAAGGGTGCGTAGGCGGCGCAGTAAGTCAGGAGTGAAAGTTTGCGGCTCAACCGTAAAATTGCTTTTGATACTGCTGTGCTAGAATTAGGATGAGGTCAGCGGAATGTGGCATGTAGCGGTGAAATGCATAGATATGCCATAGAACACCAATTGCGAAGGCAGCTGGCTAGACCTATATTGACGCTGAGGCACGAAAGCGTGGGGAGCGAACAGGATTAGATACCCTTGTA
+
GGGGGGGGGGGGGGGGGGGGGGGGGGGGGGGGGGGGGGGGGGGGGGGGGGGGGGGGGGGGGGGGGGGGGGGGGGGGGGGGGGGGGGGGGGGGGFGGGGGFGGGGGGGGGGGGGGGGGGGGGGGGGGGGGGGDFFGGGGGGGGGGGGGFGGGGGGGGGGGCGGGGGGGGGGGGGGGGGGGFGGGGGGGGGGGGGGGGGGGGGGGGGGGGGGGGGGGCDGGGGFGFFFFFFFFF:F@FFFFF
@M00200:207:000000000-ALC1F:1:1101:5421:11768 1:N:0:5
ACTGGGTTTAAAGGGCGCGTAGGCGGGCTGTCAAGTCTGGGGTGAAATCCCACGGCTCAACCGTGGAACTGCCTTAGATACTGACGGCCTCGAGGGAGATAGGGGCGAGCGGAACTGTGAGTGGAGCGGTGAAATGCGTTGATATTCACAGGAACTCCGGTGGCGAAGGCGGCTCGCTGGATCTTTTCTGACGCTGAGGCGCGAAAGCTAGGGGAGCAAACGGGATTAGATACCCGCGTA
+
GGGGGGFGGDFGGGGGGGGGGGGGGGGGGGGGGGGGGGGGGGGGGGGGFGGGGGGGGGGGGGGGGGDGGGGGGGGGGGGGGGGGGGGGGGGGGGGGGGGGGGGGGGGGEGGGEGGGGGGGGGFGGGGGGCEFGGFGCGEGGGGGGGGGGGGGFFFGGFCEEGGGGGGDEGGGGGGGGGGGGGGGGGGGGGGFEGDGGGGGGDCGGGGGCFFGGGGGEGGFGFGFBBFFFFFFGFFEFB>E
@M00200:207:000000000-ALC1F:1:1101:11467:11768 1:N:0:5
ATTGGGTGTAAAGGGTGCGTAGGTGGCGCGCTAAGTCAGGTGTGAAATTTCGGAGCTTAACTCCGAAACTGCATTTGATACTGGCGTGCTTGAGGACTGGAGAGGAGACTGGAATTCACGGTGTAGCAGTGAAATGCGTAGAGATCGTGAGGAAGACCAGTGGCGAAGGCGGGTCTCTGGACAGTTCCTGACACTGAGGCACGAAGGCCAGGGGAGCAAACGGGATTAGATACCCCAGTA
+
GGGGGGGGGGGGGGGGGGGGGGGGGGGGGGGGGGGGGGGGGGGGGGGGGGGGGGGGGGGGGGGGGGGGGGGGGGGGGGGGGGGGGGGGGGGGGGGGGGGGGGGGGGGGGGGGGGGGGGGGGGGGGGGGGGGGGGGGGGGGGGGGGGGGGGGGGGFFGGGGGGGGGEGGGGGDGGGGGGGGGGGGEFGGGGGGGGGGGGGGGGGGDGDGGGFGGGDGFGGGGFDDBFFF?FFFGGFFFFFF
@M00200:207:000000000-ALC1F:1:1101:20232:11772 1:N:0:5
ACTGGGTTTAAAGGGTGCGTAGGCGGTGTGGTAAGTCAAGTGTGAAATCTCAGAGCTCAACTCTGAAACTGCATTTGATACTGTCATACTAGAGGATTGTAGAGGAGATCGGAATTCACGGTGTAGCAGTGAAATGCGTAGATATCGTGAGGAAGACCAGTTGCGAAAGCGGATCTCTGGGCAACTCCTGACGCTGAGGCACGAAGGCTAGGGGAGCGAACGGGATTAGATACCCTGGTA
+
GGGGGGGGGGGGGGGGGGGGGGGGGGGGGGGGGGGGGGGGGGGGGGGGGGGGGGGGGGGGGGGGGGGGGGGGGGGGGGGGGGGGGGGGGGGGGGGGGGGGGGGGGGGGGGGGGGGGGGGGGGGGGGGGGGGGGGGGGGGGGGGGGGGGGGGGGGGGGGGGGGGGGGGGGGGGGGGGGGGGGGGGGGGGGGGGGGGGGGGGGGGEGGGGGGGGGGGGFGGGGFGFFDFFFFFFGGFFFFFF
@M00200:207:000000000-ALC1F:1:1101:20535:11800 1:N:0:5
ATTGGGTTTAAAGGGTGCGTAGGCGGCCTATTAAGTCAGTGGTGAAATATTTCAGCTTAACTGGAATTGTGCCATTGATACTGATGGGCTTGAGTACAGATGAGGTAGGCGGAATTGACGGTGTAGCGGTGAAATGCTTAGATATCGTCAAGAACACCTATAGCGAAGGCAGCTTACTAGGCTGTAACTGACGCTGAGGCACGAAAGTGTGGGGATCAAACAGGATTAGATACCCTTGTA
+
GGGGGGGGGGGGGGGGGGGGGGGGGGGGGGGGGGGGGGGGGGGGGGGGGGGGGGGGGGGGGGGGGGGGGGGGGGGGGGGGGGGGGGGGGGGGGGGGGGGGFGGGGGGGGGGGGGGGGGGGGGGGGGGGGGGGGGGGGGGGGGGGGGGGGGGGGGGGGDGGGGGGGGGGGGGGGGGGFFGGGGGGGGGGGGGGGGGGGGGGGGGGGGGGGGGGGGGGFGGGGFGFFFFFFFFFGGFFFFFF
@M00200:207:000000000-ALC1F:1:1101:14666:11810 1:N:0:5
ATTGGGTTTAAAGAGTCCGTAGGCGGCATGTTAGGTGAGGTGTGAAATCCTCCGGCTCAACCGAGGAATTGCGCTTCAAACCGGCGTGCTTGAGGAAGATAGAGGTGGGCGGAACTGATGGTGGAGCGGTGAAATGCGTTGATATCATCAGGAACACCGGAGGCGAAGGCGGCCCACTGGGTCTTTTCTGACGCTGAGGGACGAAAGCTAGGGGAGCGAACGGGATTAGATACCCGTGTA
+
GGGGGGGGGGGGGGGGGGGGGGGGGGGGGG@FFFGGCGGGDGGGGGGGGG,@F@FGG@FGG,F:@FGGCFGG@@:FCG<FG<FCGD:+CFGGGG?G<<,C<FGAFGGGGGGGGG7==AF9=FGDFGGGGGGGGGGGGDGDGGGGGFG;F9>FFFGGGGGD:1BFGGGGGGEEG*:EG*2*8;*8F7@FGGGGGGGGGGG=EGGGEGGG?0?@FGG3>DCDD:DFFDFFFFFFGGFB3BFF
@M00200:207:000000000-ALC1F:1:1101:15511:11813 1:N:0:5
ATTGGGTATAAAGGGCGCGTAGGCGGCCAGCGCAAGTCAGTTGTGAAATCTCCGAGCTTAACTCGGAAAGGTCAACTGATACTGCGCGGCTAGAGTGCGGAAGGGGCAACTGGAATTCTCGGTGTAGCGGTGAAATGCGTAGATATCGAGAGGAACACCTGCGGCGAAGGCGGGTTGCTGGGCCGACACTGACGCTGAGGCGCGAAAGCTAGGGGAGCGAACGGGATTAGATACCCTCGTA
+
GGGGGGGGGGGGGGGGGGGGGGGGGGGGGGGGGGGGGGGGGGGGGGGGGGGGGGGGGGGGGGGGGGGGGGGGGGGGGGGGEFFGDGGGGGGGGGGGGGGGGGGGGGGGGGGGGGGGGGGGGGGGGGGGGGGGGGGGGGGGGGGGGGGGGGGGGGGGGGGGGGGGGGGGGGGGGGGGGGGGGGGGGGGEEGGGGGGGGGGGGGGGGGGGGGGGGGGGFGGGGFGFFEFFFFFFGGFFFF>FD
@M00200:207:000000000-ALC1F:1:1101:16730:11830 1:N:0:5
ACTGGGTTTAAAGGGCGCGTAGGCGGCGACTCAAGTCTGGGGTGAAATCCTTCGGCTCAACCGGAGAAGTGCCTTGGATACTGGGTCGCTCGAGGGGGATAGGGGCATGCGGAACTTCCGGTGGAGCGGTGAAATGCGTAGATATCGGAAGGAACGCCGGTGGCGAAAGCGGCATGCTGGGTCCCTTCTGACGCTGAGGCGCGAAAGCCAGGGGAGCAAACGGGATTAGATACCCTGGTA
+
GGGGGGFGGGGGDFGGGGGEGGGGGGGGGGDGCGGFFFECDECFGGGFGGGGGGCGGGGGGGFEEEEGGGGGGGGGGGFGGGGFGDFGGCGGCGFGGGE@FEFFGGGGGGGGGGGFGCFGGEGGFECCGGGGGGGGGGGGGGGGGGGGGDGGGGGEFECE<CEFGGGG88EEGGCGGGGGGGGGGFGGFGGGGCDGGGFGGGGGEDGGGGGGGDCDFGGGGFDF@B4FFFFFGFFF>>?F
@M00200:207:000000000-ALC1F:1:1101:18592:11838 1:N:0:5
ATTGGGTTTAAAGCGCACGTAGGCGGCCTCGCAAGTCGGATGTGAAATCCCTCGGCTCAACCGAGGACGTGCATCCGAAACTGCGGGGCTTGAGTACTGAAGAGGATCGCGGAATTCCCGGTGCAGAGGTGAAATTCGTAGATATCGGGAGGAACACCAGTGGCGAAGGCGGCGATCTGGGCAGATACTGACGCTGAGGTGCGAAAGCGTGGGGAGCAAACAGGATTAGATACCCCAGTAAGA
+
FGGGGGFGEGGGGGDFCGCFFFGGEGGGEFGGGGGEDFGEGGGGGGFF<:F@FCEGCEG@FGEEGDGGGCFGCGGGGGCEGGGGEECCCFFBGGGGGGGGF9FGEC<,>FCF:@F<=FGGDBF*3D9>*3@F:FGG95@::>FGGGGDE7::F7,CFEFDFCF1:ECCEGDDDE8EGGGGFGGGCFGF79+0:*9=*85+54>E5552::7:CC*95*0095<:@6*96??FDG67BEFFFFB
@M00200:207:000000000-ALC1F:1:1101:7881:11847 1:N:0:5
ATTGGGTTTAAAGGGTGCGTAGGCGGCCCTATAAGTCAGTGCTGAAATATCCCGGCTTAACCGGGAGGGTGGCATTGATACTGTAGGGCTTGAGTAAAGTTGAGGTTGGCGGAATTGACGGTGTAGCGGTGAAATGCTTAGATATCGTCAAGAACACCTATTGCGAAGGCAGCTAACTAAGCTTTAACTGACGCTGAGGCACGAAAGTGTGGGGATCAAACAGGATTAGATACCCGAGTA
+
GGGGGGGGGGGGGGGGGGGGGGGGGGGGGGGGGGGGGGGGGGGGGFGGGGGGGGGGGGGGGGGGGEFGGGGGGGGGGGGGGGGGGGGGGGGGGGGCFGGFGGGGGGGGGGGGGGGGGGGGGGGGGGGGGGGGGGGGGGGGGGGGGGEGGGGGGGGCGGGFGGFGDEEGGGGGGGGGGGGGGGGGFGGGGGGGGGGGGGGGGGGGGGGGFGGGDDGG>GGGGFGFFFFFFFFF>FFFDEFF
@M00200:207:000000000-ALC1F:1:1101:22146:11854 1:N:0:5
ATTGGGTTTAAAGGGTGCGTAGGCGGCGGCACAAGTCAGGTGTGAAATCCCCCGGCTCAACCGGGGAACAGCGCTTGAAACTAGGTCGCTCGAGCGAGGCAGGGGTATGTGGAACTTCCGGTGGAGCGGTGAAATGTGTAGATATCGGAAGGAACGCCGGCGGCGAAAGCGGCATCCTGGACCGGCATTGACGCTGAGGAGCGAAAGCTAGGGGAGCAAACGGGATTAGATACCCGGGTA
+
GGGGGGGGGGGGGGGGGGGGGGGGGGGGGGGGGGGGGGGGGGGGGGGGGGGGGGGGGGGGGGGGGGGGGGGGGGGGGGGGGGGGGGGGGGGGGGGGGGGGGGGGGFFGGGGGGGGGGGGGGGGGGGGGGGGG9FFGGGGGGGGGGGGGGGGGGGGGGGGGGGGGGGGGGGGGGGGGFGGGGGGGGGGGGGGGGGGGGGGGGGGGGGD4FFGGGGDCFGGFGFDFEEFF=77BGF4BF>EF
@M00200:207:000000000-ALC1F:1:1101:19346:11863 1:N:0:5
ACTGGGCTTAAAGGGCGCGTAGGTGGTTTGATAAGGGTGTGGTGAAAGTCCGGGGCTCAACCCCGGATCTGCCGTGCCGACTGTCAAACTCGAGGACTGTAGAGGCAGACGGAATTCCGGGTGTAGCGGTGGAATGCGTAGAGATCCGGAGGAAGACCGGTGGCGAAGGCGGTCTGCTGGGCAGTTTCTGACACTGAGGCGCGACAGCGTGGGGAGCAAACAGGATTAGATACCCGGGTA
+
GGGGGGGGGGGGGGGGGGGGGGGGGGFGGGGGGGGGGGGGGGGGGGGGGGGGGGGGGGGGGGGGGGGGGGGGGGGGGGGGGGGGGGGGGGGGGGGGGGGGGGGGGGGGGGGGGGGGGGGGGGGGGGGGGGGGGGGGFGGGGGGGGGGGGGGGGGGGGGGGGEGGEGGGGGGGGGGGGGGGGGGGEGGGGGGGGGGGGGGGGGGGGGGGGGGGDGGGFGGGGFFFFF?FFFFFGGFBFFFF
@M00200:207:000000000-ALC1F:1:1101:28219:11910 1:N:0:5
ATTGGGTTTAAAGAGCTCGTAGGCGGCTTGTTGCGTCGGATGTGAAAGCCCGGGGCTTAACTCCGGGTCTGCATTCGATACGGGCAGGCTAGATTTCGGTAGGGGAGATCGGAATTCCTGGTGTAGCGGGGAAATGCGCAGATATTAGGAGGAAAACCGGTGGCGAAGGCGGATCTTTGGGCCGATACTGACGCTGAGGAGCGAAAGCGTGGGGAGCGAACAGGATTAGATACCCTGTTA
+
GGGGGGBFGGGGGGGFAFGFGGGGGGEGGGG,EEGGG7FGFGG,EFGGCFDE+CEGGGFGG9<6,@+CFC<5CFB?EFCF4FB+4C:>+B<B9,9<,E:F8FGGE7F+D<FCF:F3DFGG83,:,,,@++*C>7>37>C7>*729,7D9;BCF,,4C*=**=*+4=CE7*B:**10++2+**/*::8*++++1****;*0:3)>E5C*:*:EED7C:CD5))94)<*00***:C097)1=
@M00200:207:000000000-ALC1F:1:1101:12575:11911 1:N:0:5
ATTGGGTTTAAAGAGCGTGTAGGCGGCCAGACAGGTCCGTTGTGAAAACTAGAGGCTCAACCTCTAGACGTCGATGGAAACCGTCTGGCTAGAGTCCGGAAGAGGAGAGTGGAATTCCTGGTGTAGCGGTGAAATGCGCAGATATCAGGAGGAACACCCGTGGCGAAAGCGGCTCTCTGGGACGGTACTGACGCTGAGACGCGAAAGCGTGGGGAGCGAACAGGATTAGATACCCCAGTA
+
AFGGG<FGGG9CFEFFGGGGFGGGGGGGGGGGGGGGGGGGGGGGGGGGGGGGGGGGGGGGGGGGGGGFGGGGGGGGGGGGGGGGGGGGGGGGGGGGGGGGDGGGG@EGGGGGGGGGGGGGGGGGGGGGGGGGGFEEGGGGGGGGGGGGGGGGCGGGGGGGGGGGGGGGGGGGGGEGGGGGGGGGGGGGGGGGGGGGG5FGGG5CEGGGGEEEDDDD>GD7C>FFF@FFFFFFGFFFFFFF
@M00200:207:000000000-ALC1F:1:1101:2270:11934 1:N:0:5
ATTGGGTATAAAGTGTGCGCAGGCGGCCGAGCAAGTCGAGTGTGAAAGCCCCGGGCTTAACCTGGGAACTGCATTTGTGACTGCATTGCTGGAGTGCGGCAGAGGGGGATGGAATTCCGCGTGTAGCAGTGAAATGCGTAGATATGCGGAGGAACACCGATGGCGAAGGCAATCCCCTGGGCCTGCACTGACGCTCATGCACGAAAGCGTGGGGAGCAAACAGGATTAGATACCCGCGTA
+
FFFGFDGAEGF<CCCCAFGGGEEGGC@BFGCFCGGGG:FEFDE<FACCGFGGGGGGGGFGFGGGGGGGGFGGGGGFFECGCCDC<FDGGF,FG???AFCFGGCFDFEEGFGG<FFGGD,CFGCGGGGDEFFGCFCCFEFG@FE=@9FGGG7FGGGGGGGGGDCGGGGECCGGGGCGGG8F*@@CFFGGDEFG5*>EG7C?CG5E:DGGDE=EGG:7>55CF>GF:6=FFFFFG<FB3>BD
@M00200:207:000000000-ALC1F:1:1101:23608:11943 1:N:0:5
ATTGGGTTTAAAGTGTGCGCAGGCGGCGCCGCATGTCGAGTGTGAAAGCCCCGAGCTTAACTTGGGAATTGCGCTCGAAACTACGGTGCTGGAGTGTGGCAGAGGAAGGTGGAATTCCACGTGTAGCGGTGAAATGCGTAGAGATGTGGAGGAACACCGATGGCGAAGGCAGCCTTCTGGGCCAACACTGACGCTCATGCACGAAAGCGTGGGGAGCAAACAGGATTAGATACCCTAGTA
+
[truncated: 90,325,422 more chars]
