# Supplementary material for: Responses of rhizosphere soil bacteria to 2-year tillage rotation treatments during fallow period in semiarid southeastern Loess Plateau
Source: PeerJ. 2020 May 5;8:e8853. doi: 10.7717/peerj.8853 (PMC7207221; doi:10.7717/peerj.8853)
Supplement: Supplemental Information 9 [file peerj-08-8853-s009.gz › G1''L2.R1.fastq]

@M00200:207:000000000-ALC1F:1:1101:23481:3985 1:N:0:5
ACTGGGTTTAAAGGGTGCGTAGGTGGTGAGGTAAGTCGGATGTGAAAGCTCCGAGCTCAACTCGGAAATGGCATTGGAGACTACCTTGCTCGAGGGTTTGAGGGGGGACTGGAATACTTGGTGTAGCAGTGAAATGCGTAGATATCAAGAGGAACACCAGTGGCGAAGGCGAGTCCCTGGACAACACCTGACACTGAGGCACGAAAGCTAGGGGAGCAAACAGGATTAGATACCCGCGTA
+
GFDFGG-CFGGGDEFGGEFGGCFG<FGGAFGGGGGAFFCCFGGGEFFFGGGGGGGGCGGFGCFGGFGCDFGGGFFFGG8,DEFGGGGCG<FG@@FC=FDFGGC@FGGGGGGG8BFCFGGGGCGCFGGFF<FFFEGGGGECEEGGCFCBEGGGFCFCB*;CFCFGG88@E@ECEGCGCCFE*AEGGEG*27CFGGCFGGGFG*9EEDGGGGGF=)9>:5<CFFG@)949?F@B>76575<>
@M00200:207:000000000-ALC1F:1:1101:24253:4674 1:N:0:5
ATTGGGTTTAAAGAGCGCGCAGGCGGCTTGGCAAGTCGGGTGTGAAATCCCCGGGCTCAACCCGGGAACTGCGTCCGATACTGGTGGGCTTGAATCCGGGAGAGGGATGCGGAATTCCAGGTGTAGCGGTGAAATGCGTAGATATCTGGAGGAACACCGGTGGCGAAGGCGGCATCCTGGACCGGTATTGACGCTGAGGCGCGAAAGCCAGGGGAGCAAACGGGATTAGATACCCGCGTA
+
GGGGGGGGGGGGGGGGGGGGGGGGGGGGGGGGGGGGGGGGGGGGGGGGGGGGGGGGGGGGGGGGGGGGGGGGGGGGGGGGGGGGGGGGGGGGGGGGGGGGGGGGGGGGGGGGGGGGGGGGGGGGGGGGDCEGGGFGGGGGGGGGGGGGFGGDDFG7FBEGEGGGGGEGECEEGGGGFGGFFGCGD=EF:979EGDGEGFGGDGGGGGGF6FGGGD<DGGGGFGFFDFFFF4FGGFFFF57
@M00200:207:000000000-ALC1F:1:1101:17097:11939 1:N:0:5
ATTGGGTGTAAAGGGCGCGTAGGCGGCCACCGCAAGTCGGTTGTGAAATCTCTGGGCTTAACCCAGAAAGGTCAACCGATACTGCGGGGCTAGAGTGCAGAAGGGGCAACTGGAATTCTCGGTGTAGCGGTGAAATGCGTAGATATCGAGAGGAACACCTGCGGCGAAGGCGGGTTGCTGGGCTGACACTGACGCTGAAGCGCGAAAGCTAGGGGAGCGAACGGGATTAGATACCCGAGTA
+
GGGGGGGGGGGGGGGGGGGGGGGGGGGGGGGGGGGGGGGGGGGGGGGGGGGGGGGGGGGGGGGGGGGGGGGGGGGGGGGGGGGGGGGGGGGGGGGGGGGGGGGGGGGGGGGGGGGGGGGGGGGGGGGGGGGGGGGGGGGGGGGGGGGGGGGGGGGGGGGGGGGGGGGGGGGGGGGGGGGGGGGGGGGFGGGGGGGGGGGGGGGGGGGGGGGGGGGGFGGGGFGFFFFFFFFFGGFFFFFFF
@M00200:207:000000000-ALC1F:1:1101:29346:12144 1:N:0:5
ATTGGGTTTAAAGGGCGCGTAGGCGGCCCGCTAAGTCGAACGTGAAATCCCCGAGCTCAACTCGGGAACTGCGTCCGATACTGGCGGGCTTGAATCCGGGAGAGGGATGCGGAATTCCAGGTGTAGCGGTGAAATGCGTAGATATCTGGAGGAACACCGGTGGCGAAGGCGGCATCCTGGACCGGCATTGACGCTGAGGCGCGAAAGCTAGGGGAGCAAACGGGATTAGATACCCTAGTA
+
GGGGGGGGGGGGGGGGGGGGGGGGGGGGGGGGGGGGGGGGGGGGGGGGGGGGGGGGGGGGGGGGGGGGGGGGGGGGGGGGGGGGGGGGGGGGGGCGGGGGGGGGGGGGGGGGGGGGGGGGG8FFAFGGGEGGGGGGGGGGGGGGGGGGGGGDEGCC@FEGCEEGGGGGGGGGGGGFGFGFG*AGGGE=7EFGG=CGGGGGGGGGGGGFFGGGFGGG@GDGGFDD3BFFFFFFGGFFFFFF
@M00200:207:000000000-ALC1F:1:1101:25915:21211 1:N:0:5
ATTGGGTGTAAAGGGCTCGTAGGCGGCCAACTAAGTCAGACGTGAAATCCCTCAGCTTAACTGGGGAACTGCGTCTGATACTGGATGGCTTGGATCCGGAAGAGGGATGCGGAATTCCAGGTGTAGCGGTGAAATGCGTAGATATCTGGAGGAACACCGGTGGCGAAGGCGGCATCCTGGGCCGGTATTGACGCTGAGGAGCGAAAGCCAGGGGAGCAAACGGGATTAGATACCCTGGTA
+
GFGGGGGGFGGGGGGFFFCFGGGGGGGGGGGGGGGGGGGGGGFEFDGGGGGGGGGGGGGGFGFGFGGGGGGGGGGEGFGGGGGGGGGGGGGGGGGGGGGGEGEFFGGGGFEGGGGGGGGGGCGGFGGGGGGGGGGGGGGGGGGGGGGGFGGD+>FGGGEGEEGCED5CGFEEGGGGFGGGFG8CG8CGC@7<CEGGDGGGGGGGGGGGGGGGGGCGFGFGCBGF>DFFFF??FC66;:FF
@M00200:207:000000000-ALC1F:1:1102:21176:2083 1:N:0:5
ATTGGGTTTAAAGAGCTCGTAGGCGGTCTGTCGCGTCAGCTGTGAAATCCCGAGGCTCAACCTCGGGTCTGCAGTCGATACGGGCAAACTGGAGTGTTGCAGGGGAGACTGGAATTCCTGGTGTAGCGGTGAAATGCGCAGATATCAGGAGGAACACCGGTGGCGAAGGCGGGTCTCTGGGCAACAACTGACGCTGAGGAGCGAAAGCGTGGGGAGCGAACAGGATTAGATACCCGGGTA
+
GGGGGFGGGGGFGFGGEGGGGGGFE>FFGGGGDGGGG@FGGGGGGGFF<EEGEGGGGGGGGGGECG>FEFGGGDGECGGGGGGGGGF<FFFFGGGDGGGFEG8FGEEEFEDGGGGGGFGFGGGGGGGGGGDG@FGGGCECGGGGGGGFGGFGGFE7CEC:F*@FG@EGGGDG7CGDFG@79B=BC8CFGFFG5*;;88F6;FED*>E6CGGE=C<5CEEGECFF><CF4FFGGGGFF3>C
@M00200:207:000000000-ALC1F:1:1102:9390:4601 1:N:0:5
ATTGGGTATAAAGAGCGTGTAGGCGGCCAGATAGGTCAGCTGTGAAAACTCGAGGCTCAACCTCGAGATGTCGGCTGAAACCATCTGGCTAGAGTCCGGAAGAGGAGAATGGAATTCCCGGTGTAGCGGTGAAATGCGCAGATATCAGGAGGAACACCGGTGGCGAAGGCGGGTCTCTGGGCAACAACTGACGCTGAGGAGCGAAAGCGTGGGGAGCGAACAGGATTAGATACCCTAGTA
+
GGGGGGGGGGGGGGGGGGGGGGGGGGGGFGGGGGGGGGGFGGGGGGGGGGGGGFGGGGGGGGGGGGEGGGGGGGGGGGGGGGGGGGGGGGGGGGGGGGGGGGGGDFGGGGGDFGFFGGGGGCGGFGGGGFGGGGGGGGGGCGGGFGFGGFGGGGCFGGGGEGGGGGGGGGGGGGGGGGGGGFGFGDGGGFFGGGGGGGFGGGG8CEGGGEGGGCGGGGGGGGGGFGGFFFFGGFGFFFFF
@M00200:207:000000000-ALC1F:1:1102:16792:10466 1:N:0:5
ATTGGGTTTAAAGCGCACGCAGGCGGTTCCGAAAGTCGAATGTGATAGCTCCCGGCCCAACTGGGAGAGGCCGTTCGAAACTTCGGGACTTGAAGGCGGGAGAGGCAGATGGAATTTACGGTGTAGCGGTAAACTGCGTAGATACCGGAAGGAACACCAGTGGAGAAAGCGATCTGCTGGCCCGCCCTTGACGCTCAGGTGCGCAAGCTAGGGGTGCGACCGGGATTAGATACCCTCGTA
+
GAEFGFECE@FFGGC@+CCEFCGGGGGE7DFGG7@CFFEF8C<FG,,CFEGG?CC7F+CFGFFFCAGGGDECGG7FGEGGGGGGGDEDG<FFFB<4BF:CD7CF7F+:>9=DFDDE<,@:3>FGGFGG:3BFF,3>:<>B*>7@FFG7F:*=7C7,,142?<B,@C@F:FC87=FCFF<FEFCC8CGG687@CD*;:**<+A**/:/5CFF@5**175:C8CC)7CFF06*?+?2*7D51
@M00200:207:000000000-ALC1F:1:1102:9811:11808 1:N:0:5
ATTGGGTTTAAAGGGTGTGTAGGTGGTAGGGTTAGTCTTCTGTTAAATTCTTCGGCTTAACCGGGGGCATGCAGGGGAAACGGCCCAACTAGAGGATGCGAGAGGTATGTGGAACTCATGGTGTAGGGGTGAAATGCGTAGATATCTGGAGGAACACCGGTGGCGAAGGCGGCATCCTGGACCAATACTGACGCTGAGGAGCGAAAGCCAGGGGAGCAAACGGGATTAGATACCCTGGTA
+
GGGGGGGGGGGGGGGGGGGGGGGGGGGGGGGGFGGGGGGGGGGGGGGGGGGGGGGGGGGGGGGGGGGGGGGGGGGGGGGGGGGGGGGGGGGGGGGGGGGGGGGGGGGGGGGGGGGGGGGGGGGFGGGGGGGGGGGGGGGGGGGGGGGGGGGGGFFGGGGGGGGGGGEGGGGGGGGGGGGGGGGGGGDGGGGGGGGGGGGGGGGGEGGGGGGGGGGGGGGGGGGGFGGFGFFGGCGFFGFF
@M00200:207:000000000-ALC1F:1:1102:9426:14395 1:N:0:5
ATTGGGCTTAAAGGGCGCGTAGGTGGTTTGATAAGGGTGTGGTGAAAGTCCGGGGCTCAACCCCGGATCTGCCGTGCCGACTGTCAAACTCGAGGACTGTAGAGGCAGACGGAATTCCGGGTGTAGCGGTGGAATGCGTAGAGATCCGGAGGAAGACCGGTGGCGAAGGCGGTCTGCTGGGCAGTTTCTGACACTGAGGCGCGACAGCGTGGGGAGCAAACAGGATTAGATACCCGTGTA
+
GGGGGGGGGGGGGGGGGGGGGGGGGGGGGGGGGGGGGGGGGGGGGGGGGGGGGGGGGGGGGGGGGGGGGGGGGGGGGGGGGGGGGGGGGGGGGGGGGGGGGGGGGGGGDGGGGGGGGGGGGGGGGGGGGGGGFFFGGGGGGGGGGGGGGGGGGGGGGGGGGGGGGGGGGGGGGGGGGGGGGGGGGGGGGGGGGGGGGGGGGGGGGGGGGGGGGGDGDGGGGGGGFGGFG=FGGGGFFGFG
@M00200:207:000000000-ALC1F:1:1102:23528:17138 1:N:0:5
ACTGGGTGTAAAGGGTCCGTAGGCGAAGTGGTGCGTCTGCTGTTAAATCTAAGGGCTTAACCCTTAGGCCGCAGTGGATACGGCCACTATTGAGGCAGGGAGAGGTTAGCGGAACTCGTGGTGAAGCAGTGAAATGCGTTGATATCACGGGGAACACCAATTGCGAAGGCAGCTAACTGGTCCTGTCCTGACGCTGAGGGACGAAAGCGTGGGGAGCGAAGAGGATTAGATACCCTAGTA
+
GGGGGGGGGGGGGGGGGGGGGGGGGGGGGGGGGGGGGGGGGGGGGGGGGGGGGGGGGGGGGGGGGGGGGGGGGGGGGGGGGGGGGGGGGGGGGGCGGGGGGGGGGGGGGGGGGGGGGGGGGGFGGGGGGGGGGGGGGGGGGGGGFGGGGGGGGGGGGGGGGGFGGGGGGGGGGGGGGGGGGFGGGGGGGGGGDEEGE5E=8=EEDGGGGEEGG=CEDGGGG<FGFGGFGFFGGGGFFF?:
@M00200:207:000000000-ALC1F:1:1102:17144:18347 1:N:0:5
ATTGGGCGTAAAGGGTGCGTAGGCGGTTCGCTAAGTTGGATGTGAAAACTCTGGGCTCAACCCAGAGCCTGCATCCAATACTGACGAGCTAGAGTTCTGGAGGGGATAGCGGAATTCCTGGTGTAGCGGTGAAATGCGTAGATATCAGGAGGAACACCGGTGGCGAAGGCGGCTATCTGGACAGAGTCTGACGCTGAGGCACGAAAGCTAGGGGAGCAAACAGGATTAGATACCCCCGTA
+
GGGGGGGGGGGGGGGGGGGGGGGGGGGGGGGGGGGGGGGGGGGGGGGGGGGGGGGGGGGGGGGGGGGGGGGGGGGGGGGGGGGGGGGGGGGGGGGGGGGGGGGGGGGGGGGGGGGGGGGGGGGGGGGGGGGGGGGGGGGGGGGGGGGGGGGGGGGGGGGGGGGGGGGGGGGGGGGGGGGGGGGGGGGGGGGGGGGGGGGGGGGGGGGGGGGGGGGGGGGFGGGGFGGFGFFGGGGFFGFG
@M00200:207:000000000-ALC1F:1:1103:7046:2295 1:N:0:5
ATTGGGTTTAAAGAGCTCGTAGGCGGCTTAGCAAGTCACGTGTGAAATCTCCAGGCTCAACCTGGCGATGCCACGTGATACTGCTATGGCTTGAGTCCGGTAGGGGACCATGGAATTCCTGGTGTAGCGGTGAAATGCGCAGATATCAGGAGGAACACCAGTGGCGAAGGCGGTGGTCTGGGCCGGAACTGACGCTGAGGAGCGAAAGCGTGGGGAGCGAACAGGATTAGATACCCCAGTA
+
GGGGGGGGGGGGGGGGFGGGGGGGGGGGGGGGGGGGGGGGGGGGGGGGGGGGGGGGGGGGGGGGGGGGGGGGGGGGGGGFFFGGFGGGGGGGGGGGGGGGGGGGGGGGGGGGGGGGGGGGGGGGGGGGGGGGGGGGGFGGFFEFFCFGGGGGGGGGGGGGGGGGGGGGGGGGGGGGDGGGGGGGGGGGGGGFGGGGGGGGGGGGGGGGGGGGGGGGGGGGGDGGGFFFGFGGGGGGGGGGF
@M00200:207:000000000-ALC1F:1:1103:14434:4547 1:N:0:5
ATTGGGTTTAAAGGGCTCGTAGGCGGCCAACTAAGTCAGACGTGAAATCCCTCGGCTTAACCGGGGAACTGCGTCCGATACTGGATGGCTTGAGTTTGGGAGAGGGATGCGGAATTCCAGGTGTAGCGGTGAAATGCGTAGATATCTGGAGGAACACCGGTGGCGAAGGCGGCATCCTGGACCAACACTGACGCTGATGAGCGAAAGCCAGGGGAGCAAACAGGATTAGATACCCTCGTA
+
GGGGGGGGGGGGGGGGGGGGGGGGGGGGGGGGGGGGGGGGGGGGGGGGGGGGGGGGGGGGGGGGGGGGGGGGGGGGGGGGGGGGGGGGGGGGGGGGGGGGGGGGGGGGGGGGGGGGGGGGGGGGGGGGGGGGGGGGGGGGGGGGGGGGGGGGGGGGGGGGGGGGGGGGGGGGGGGGGGGGGGGGGGGGGGGGGGGGGGGGGGGGGGGGGGFFGGGGGGGGGGFGGGGFGFGGGGGGGGGG
@M00200:207:000000000-ALC1F:1:1103:8463:9756 1:N:0:5
ATTGGGTTTAAAGGGCGCGTAGGTGGCCTGTTAAGTCGAACGTGAAATCCCCGGGCTCAACCCGGGAACTGCGTCCGAGACTGGCAGGCTCGAATCCGGGAGAGGGATGTGGAATTCCAGGTGTAGCGGTGAAATGCGCAGATATCAGGAGGAACACCGGTGGCGAAGGCGGTTCTCTGGGCATTACCTGACGCTGAGGAGCGAAAGTGTGGGGAGCGAACAGGATTAGATACCCCTGTA
+
GGGGGGGGGGGGGGGGGGGGGGGGGGGGGGFEGGGGGGGGFGGGGGGGG<FGGGGGGGGGGGGGGGGGGGGGGGGGFGGGGGGGGCGGGGGGGGGEGGGGGGGGGGEFGGGGGGGGGGGGGGGGGGGGGGGGGGGGGGCFGGGGGGCEFGGGGFFEGGGGGGGGGGGGGGGGGGGGGGGGGGGFFGGGGGGGGGGGEGGFGGGGGCCCF9CGGGGGGCCG?D7FGCFFGFGGG6*>CGGG
@M00200:207:000000000-ALC1F:1:1103:20666:17544 1:N:0:5
ACTGGGTATAAAGAGCGCGCAGGCGGTCGTGCAAGTCGCGTGTGAAAGCCCCCGGCTCAACTGGGGAGGGTCACGCGATACTGCTCGACTTGAAGGCAGGAGAGGGAAGTGGAATTCCCGGTGTAGTGGTGAAATGCGTAGATATCGGGAGGAACACCAGTGGCGAAGGCGACTTCCTGGCCTGTTCTTGACGCTGAGGCGCGAAAGCTAGGGTAGCAAACGGGATTAGATACCCCTGTA
+
GGGGGGGGGGGFGGGGGGDGGDDEGG@FEGGGGGGGFGGGEGDDGGGGGGGGGGGGGGGGGGGGGGGGGGEGDFGGGGGGGFGGGGGGGGGDFGGGGGGGGGGGDGDFCFGGGGGGGCFGGGCGGFCFGBFGFGGGGEGDGECFGGGCC@GCECFGCFGGGGGGGDGGGFDGGDGG9CECDGGGCEGGGGGGGGGECFGGGGGGGGGF+CFGGFFGFGGGGGEGGDCFCFF>ECFDGGGG
@M00200:207:000000000-ALC1F:1:1103:18622:22745 1:N:0:5
ATTGGGCTTAAAGGGCTCGTAGGCGGCCAACTAAGTCCGACGTGAAATCCCCAGGCTTAACCTGGGAACTGCGTCGGATACTGGATGGCTTGAATTCGGGAGAGGGATGCAGAATTCCAGGTGTAGCGGTGAAATGCGTAGATACTGGGAGGAACACCGGTGGCGAAGGCGGCTACCTGGACCGGTTCTGACGCTGAGGCGCGAAAGCGTGGGTAGCAAACAGGATTAGATACCCTCGTA
+
GGGGGGGGGGGGGGGGGGGGGGGGGGGGGGGGGGGGGGGGGGGGGGGGGGGGGGGGGGGGGGGGGGGGGGGGGGGGGGGGGGGGGGGGGGGGGGGGGGGGGGGGGGGGGGGGGGGGGGGGGGGGGGGGGGGGGGGGGGGGGGGGGGGGGGGGGGGGGGGGGGGGGGGGDGGGGGGGGGGGGGGGGGGGGGFCGG5EGGGGGGGGGGGGGGGGGGGGGGGGGGGGGGGFGFGGGGGFDDGG
@M00200:207:000000000-ALC1F:1:1104:18829:4461 1:N:0:5
ATTGGGTGTAAAGGGCGTGTAGGCGGTCAGGTAAGTGTGATGTGAAATCCCTCGGCTCACCCGAGGACCGGCATCGCATACTGCTTGGCTTGAGTACGGGAGAGGATGTGGGAATTCCTGGTGTAGCGGTGAAATGCGTAGATATCAGGAGGAACACCGGTGGCGAAGGCGCACATCTGGCCCGATACTGACGCTGAGGCGCGAAAGCTAGGGGAGCAAACGGGATTAGATACCCCTGTA
+
GGGGGGGGGGGGGGGGGGGGGGGGGGGGGGGGGGGGGGGGGGGGGGGGGGGGGGGGGGGGGGGGGGGGGGGGGGGGGGGFFFGGGGGGGGGGGGGGGGGGCGGGGGGGGGGGGGGGGGGGGGGGGGGGGGGGGGGGGGGGGGGGGGGGGGGGGGGGGGGGGGGGGGGGGGGGGGGGGGGGGGGGGGEGGGGGGGGGGGGGGGGGGGGGFGGGGGGGGGGGGGGGGCFGGGGGGGCCFGGG
@M00200:207:000000000-ALC1F:1:1104:13734:11151 1:N:0:5
ATTGGGTTTAAAGGGTGCGTAGGCGGCTTTGTAAGTCAGTGGTGAAATACGGTAGCTCAACTATCGAGGTGCCATTGATACTGCGGAGCTTGAGTACAGATGAGGTAGGCGGAATTGACGGTGTAGCGGTGAAATGCTTAGATATCGTCAAGAACACCTATAGCGAAGGCAGCTTACTAGGCTGTAACTGACGCTGAGGCACGAAAGTGTGGGGATCAAACAGGATTAGATACCCCCGTA
+
FFFGGG@FCGFGGGEGGGGGGGGGGGGGGGGGGGGFFGCEGGGGGGGGGGGGGGGGGGGGGF@ECFGFGEGGGGGGGCGGFFGGGDD>@DFGFGEGGGGGFFGFFGGGFFGEGFGDFAFGGGGGGGGCGGGGFFGGGGGGBFFGGGGFGFFGGFFGGGGGGFGFGGGGEGGGGGGGGGFGGGFGGFGFGGGGGG8CECFGCFE*:EEFFFFECEGGFGGGFGFGCC>=GC7C?GGFDD*9
@M00200:207:000000000-ALC1F:1:1104:1863:14416 1:N:0:5
ATTGGGTATAAAGGGCGCGTAGGCGGCTTGGCAAGTGGAAGGTGAAATCCCTCGGCTTAACCGAGGAACTGCCCTCCAAACTGCTTCGCTTGCGACCGGGAGAGGTGAGTGGAATTCCCAGTGTAGCGGTGACATGCGTAGATATCGGGAGGAACACCTGTGGCGAAAGCGGCGCACTGGACCATAACTGACGCTGATGCGCGAAAGCTAGGGGAGCAAACAGGATTAGATACCCCCGTA
+
GGGGGGGFGGGGGGGFGGGGGGGGGDFGGGGGG@FFFGGGGGGGGGDFGGGGGGGGGGGFGGDEGG7EFGGGFDGGGFGGFEFFGGGGGGFF+@7BCF@CFCFGGD>,AFFGG9FDGGGEDGGGGGGGGGGG,>FGGGGCGDFGGGCDG7FCC:F7FCF<FGGGGFGFFFGCEGGGGEGFFCCCFFGGGGFGGG=?CFG7C5CE8EGGGDEFDCGE3EFFGFDFGGGGCGGGGGF<CDGC
@M00200:207:000000000-ALC1F:1:1104:7498:17462 1:N:0:5
ACTGGGTTTAAAGCGCACGTAGGCGGACTCTTAAGTCAGGGGTGAAATCCTGGAGCTCAACTCCAGAACTGCCTTTGGTACTGGGAGCCTTGAGTTCGGGAGAGGTGAGTGGAACTGCGAGTGTAGAGGTGAAATTCGTAGATATTCGCAAGAACACCAGTGGCGAAGGCGGCTCACTGGCCCGATACTGACGCTGAGGCACGAAAGCGTGGGGAGCAAACAGGATTAGATACCCCAGTA
+
GGGGGGGGGGGGGGGGGGGGGGGGGGGGGGGGGGGGGGGGGGGGGGGGGGGGGGGGGGGGGGGGGGGGGGGGGGGGGGGGGGGGGGGGGGGGGGGGGEGGGGGGGGGGGGGGGGGGGGGFGGGGGGGGGGGGGGGGGGGGGGGGGGGGGGGGGGGGGGGGGGGGGEGGGGGGGGGGGGGGGGGGGGGGGFGGGGGCGGGGGGG=EGGGGGGGGGGGGGGGGFGGGGGGGGGGGCGGCGGD
@M00200:207:000000000-ALC1F:1:1104:6488:21318 1:N:0:5
ATTGGGTTTAAAGGGTGCGTAGGCGGGTCTTTAAGTCAGGGGTGAAATCCTGGAGCTCAACTCCAGAACTGCCTTTGATACTGAAGATCTTGAGTTCGGGAGAGGTGAGTGGAACTGCGAGTGTAGAGGTGAAATTCGTAGATATTCGCAAGAACACCAGTGGCGAAGGCGGCTCACTGGCCCGATACTGACGCTGAGGCACGAAAGCGTGGGGAGCAAACAGGATTAGATACCCCTGTA
+
FFFFFGFFGGGGGGGFEFGFEGGFGGGFGGGGGGGGGGGGGGFEFFFGFGGEFFFFGGGGGGGGFGGGGGGFGGGGGGGGEFFFGGGFCAFGGGFFGFGGGGGGGDGGGFFGGFGGFFGGG7DEEFEEFFFFFFF??FBBFGFGF9=FC@:=FFCFGGCF9@ECFGECFCFEGGGB?>FFC,:==78=+BFB8=;CEFGCEEEE8:C6:2ACEG<:>7:3*9774**9F7*;<<6*>D4:
@M00200:207:000000000-ALC1F:1:1104:15511:23115 1:N:0:5
ACTGGGTATAAAGGGTGCGTAGGTGGGCAAGTAAGTCAGTGGTGAAATCTCCGGGCTTAACCCGGAAACTGCCATTGATACTATTTGTCTTGAATACTGTGGAGGTCAGCGGAATATGTCATGTAGCGGTGAAATGCTTAGATATGACATAGAACACCAATTGCGAAGGCAGCTGGCTACACAAATATTGACACTGAGGCACGAAAGCGTGGGGATCAAACAGGATTAGATACCCCCGTA
+
GGGGGGGGGGGGGGGGGGDFGGGGGGGGGGGGGGGGFFGGGGFGGFGGFGGGGGGGGGGGGGGGGGGGGGFGCCFGGGGGGGGGGGGGFGGGGGGFEFGGGGGGGGGGGGGGGGGGGGGGGGGGDFCGGGEGGFEGGGGGGGGGGGFGGGGGGG?=DFDDFE:FGDFEEFFGDGFGG7CEGGGGGDFGFGAFFGGGGGGGEFECEGGGEEEGG=55DGGGGG6672;C7:7CFG<FGGGG
@M00200:207:000000000-ALC1F:1:1105:5480:9753 1:N:0:5
ACTGGGTTTAAAGGGCGTGTAGGCGGTTTGTACAGTTAGATGTGAAATCCCCGGGCTTAACCTGGGAGCTGCATTTAATACGTGCAGACTAGAGTGTGAGAGAGGGTTGTGGAATTCCCAGTGTAGAGGTGAAATTCGTAGATATTGGGAAGAACACCGGTGGCGAAGGCGGCAACCTGGCTCATGACTGACGCTGAGGCGCGAAAGCGTGGGGAGCAAACAGGATTAGATACCCCTGTA
+
GGGGGCCFBFEFGGGCB@F@DDEFFGGGEFFGGFGGGGGGGGF<FGGGGGGGGEFGGGGGEGFGFCFFGGGGGGDGFGGGGGGGGFCGGCFGFG<CCFGGGGGGGGGFGGGGGGGGGGGGGFGFCEFEEFFFGG<F?ABFGGGDGCDFGFGGCDGCFGGGGGGCEGGGGGGGGGEGGGFGGGGGGGFFECDGGGGGGC:FEGGEEGEFGCGGD=DGEE6FFGG7C4C=GFGGGFFGFFFC
@M00200:207:000000000-ALC1F:1:1105:21430:17677 1:N:0:5
ATTGGGTTTAAAGGGCGCGTAGGCGGTCAGCACAAGTCAGTTGTGAAATCTCCGGGCTTAACTCGGAAAGGTCAACTGATACTGTGCGACTAGAGTGCAGAAGGGGCAACTGGAATTCTCGGTGTAGCGGTGAAATGCGTAGATATCGAGAGGAACACCTGCGGCGAAGGCGGGTTGCTGGGCTGACACTGACGCTGATGCGCGAAAGCCAGGGGAGCGAACGGGATTAGATACCCGAGTA
+
GGGGGGGGGGGGGGGGGGGGGGGGGGGGGGGGGGGGGGGGGGGGGGGGGGGGGGGGGGGGGGGGGGGGCFGGGGGGGGGGGGGGGGGGGEEGGGGGGFGGEGGGGGGGGGGGGGGGGGGGGGGGGGGGGGGGGGGGGGGGGGGFGGGGGGGGGCGGGGGGGGGGGGGGGGGGGGG@EGGGGGGGGGGGFGGGFGGGGGGGCGGGGGGGGDFGFGGDGGGGEGGGGGGGGFGGGGGGFGGGF
@M00200:207:000000000-ALC1F:1:1105:8769:22608 1:N:0:5
ATTGGGTGTAAAGCGCACGTAGGCGGACGTGTCAGTCAGGGGTGAAATCCCGGAGCTCAACTCCGGAACTGCCTCTGATACAGCACGTCTTGAGTCCGGAAGAGGTGGGTGGAATTCCTAGTGTAGAGGTGAAATTCGTAGATATTAGGAAGAACACCGGTGGCGAAGGCGGCCCACTGGTCCGGTACTGACGCTGAGGTGCGAAAGCGTGGGGAGCAAACAGGATTAGATACCCGAGTA
+
GGGGGGGEGGGGGGGGEFGGGGGGGGGGGGGGFGGGGGGGGGGFGGGGGGGGGGGGGGFGGGGGGGGGGGGGGGGGGGGGGGGGGGGGGGGGGGGGGGGGGGGGGGGGGGGGGGGGGGGGGGGGGGGGGGGGGGGGGGGGGGGGGGGGGGGGFGGGGGFGGGGGGGGGGGDGGGGEGGGGGFFGGGGGGGGGGGEGCCGGGGGGGGGDGGGGGGGGGGGGECFGGGGDGFGGGGFGEGGG
@M00200:207:000000000-ALC1F:1:1105:14763:23667 1:N:0:5
ATTGGGTGTAAAGGGTTCGTAGGTGGCCCGCTAAGTCAGACGTGAAATCCTTCAGCTCAACTGGGGAACTGCGTCTGAGACTGGCGGGCTTGAGTGCAGGAGAGGAACGCGGAATTCCAGGTGTAGCGGTGAAATCCGGAGATATCTGGAGGAACACCGGTGGCGAAGGCGGCGGTCTGGACTGTTCCTGACCATGATGAACGAAAGTCAGGGGAGCCAATGGGATTAGATATCCTGGTT
+
GGGGFGFGCFFFGGGGG<FB@FGGD@F@DFFCFGGGFGGCFEFBFFGGGG9FGGGGGG<FGGGGFDFGGGFFCFFGGGGGGGGGGGGG+@FE88F,99FF7B8:?8?F==CCCE<FGD@BGFGF,=,+@B+><F<,33+>3@FA9=F;,,@F*@F:CECE<@C@C:8F:F<@8F*:5C66:898+3+3+30C++++++<A9@8C8**+3+3@>E35>*<>+3+*29C=***2+ADFFGG*
@M00200:207:000000000-ALC1F:1:1106:19984:2437 1:N:0:5
ATTGGGTTTAAAGAGCTCGTAGGCGGCTCGGTAAGTCGGGTGTGAAATTTCGAGGCTTAACCTCGAAACGCCACCCGATACTGCTGTGGCTAGAGTCCGGTAGGGGAGCGTGGAATTCCTGGTGTAGCGGTGAAATGCGCAGATATCAGGAGGAACACCAGCGGCGAAGGCGGCGCTCTGGGCCGGTACTGACGCTGAGGAGCGAAAGCGTGGGGATCAAACAGGATTAGATACCCCCGTA
+
GGGGGGGGGGGGGGGGGGGGGGGFFFGDGGGGGGGGGGGGGGGGGGGGGGGGGGGGGGGGGGGGGGGGGGGEGGGGGGGGEGGGGGGGGGGGGGGGGFGGGGGGGGGGGFFGGGGGGGGGGGGGGGGGGGGGFGGGGFGGGGGGGGGGGFGGGGGGGGGGGGGGGGGGGGGGGGGGGGGGGGGGGGGGGGGGGGGGGGGGGGGGEGGGGGGGDEGGGGGGGGGGGFGGGFGGGGGGFDGGD
@M00200:207:000000000-ALC1F:1:1106:10466:6556 1:N:0:5
ACTGGGCTTAAAGGGTGCGTAGGCGGCGCGGTAAGTCGGGTGTGAAATCTCGGAGCTTAACTCCGAAACTGCATTCGATACTGCCGTGCTTGAGGACTGGAGAGGAGACTGGAATTTACGGTGTAGCGGTGAAATGCGTAGATATCGTAAGGAAGACCAGTGGCGAAGGCGGGTCTCTGGACAGTTCCTGACGCTGAGGCACGAAGGTCAGGGGAGCAAACGGGATTAGATACCCCCGTA
+
GGGGGGGGGGGGGGGGGGGGGGGGGGGGGGGGGGGGGGGGGGGGGGGGGGGGGGGGGGGGGGGGGGGGGGGGGGGGGGGGGGGGGGGGGGGGGGGGGGGGGGGGGGGGGGGGGGGGGGGGGGGGGGGGGGGGGGFGGGGGGGGGGGGGGGGGGGDGGGGGGGGGGGGGGGDGGGGGGGGGGGGGGGGGGGGGGGGGGGGGGGGGGGGGGGGGFEGGGGGGGG5C9DFGGGGGGGGGGGGG
@M00200:207:000000000-ALC1F:1:1106:18896:9522 1:N:0:5
ATTGGGTTTAAAGCGCGCGTAGGCGGACCGGAAAGTCGGTTGTGAAATCCCTGGGCTCAACCCAGGAACTGCATCCGAAACTCCCGGTCTCGAGTGACGGAGAGGATAGTGGAATTCCCGGTGTAGAGGTGAAATTCGTAGATATCGGGAGGAACACCTGTGGCGAAGGCGGCCCCCTGGTTGGATACTGACGCTGATACGCGAAAGCGTGGGGAGCAAACAGGATTAGATACCCTAGTA
+
GGGGGGGGGGGGGGGGGGGGGGGGGGGGGGGGGGGGGGGGGGGGGGGGGGGGGGGGGGGGGGGGGGGGGGGGGGGGGGGGGGGGGGGGGGGGGGGGGGGGGGGGGGGGGGGGGGGGGGGGGGGGGGGGGGGGGGGGGGGGGGGGGGGGGGGGGGGGGGGGGGGGGGGGGGGGGGGGGGGGGGGGGGGGGGGGGGGGGGGGGGGGGGGGGGGGGGGGDGGFFGGGGGGGGGGGGGGGGGGG
@M00200:207:000000000-ALC1F:1:1106:3285:11429 1:N:0:5
ATTGGGTTTAAAGGGCGCGTAGGCGGCCTGCTAAGTCGAACGTGAAATCCCCGGGCTCAACCCGGGAACTGCGTCCGATACTGACAGGCTCGAATCCGGGAGAGGGATGTGGAATTCCAGGTGTAGCGGTGAAATGCGTAGATATCTGGAGGAACACCGGTGGCGAAGGCGGCATCCTGGACCGGCATTGACGCTGAGGCGCGAAAGCCAGGGGAGCAAACGGGATTAGATACCCTCGTA
+
GGGGGGGGGGGGGGGGGGGGGGGGGGGGGGGGGGGGGGGGGGGGGGGGGGGGGGGGGGGGGGGGGGGGGGGGGGGGGGGGGGGGGGGGGGGGGGGGGGGGGGGGGGGGGGGGGGGGGGGGGGGGGGGGGGGGGGGGGGGGGGGGGGGGGGGGFGGGGGGGGGGGGGGGGGGGGGGGGGGGGGGGGGGEFGGGGGGGGGGGGGGGGGGGFGGGGGGGGGFFEGGGGGFGGGGGGGGGGGGG
@M00200:207:000000000-ALC1F:1:1106:14322:16387 1:N:0:5
ATTGGGTTTAAAGGGCGCGTAGGCGGTGCGGTAAGTCACCTGTGAAATCTCCTGGCTCAACTGGGAGCTTGCAGGCGAAACTGCCGTGCTGGAGTGTGGGAGAGGTGCGTGGAATTCCCGGTGTAGCGGTGAAATGCGTAGATATCGGGAGGAACACCTGTGGCGAAAGCGGCGCACTGGACCACAACTGACGCTGAGGCGCGAAAGCTAGGGGAGCAAACAGGATTAGATACCCCAGTA
+
E@FFGGGGGGGGGFGGGGGGGGGGGGGGGGGGGGGGGGGGGGGGGGGGGGGGGGGGGGGGGGGGGDGGFCFFGGGGGGEGGGGGGGGGGGGGGG<FGGGGGGGGGG?FGGEGGGGGFGGDDFGGGDGGGGGFGGGGGGGGDFGGGGGGGGGGGGGGFGGGGGFFEGGGGGGGGGGGGGGGGGGF;EFEFFCFEGEGCFCGGGGGGGGGGGGGGGDCD=;CFGGGGDCGGGGGF6DDGGGF
@M00200:207:000000000-ALC1F:1:1106:5271:18521 1:N:0:5
ATTGGGTTTAAAGCGTACGCAGGCTGTTTCGTAAGTCGGGTGTGAAAGCCCGGGGCTCAACCCCGGAATTGCGCCCGAGACTGCGGAGCTTGAATGCGGGAGAGGGAAGCGGAATTCCTGGTGTAGAGGTGAAATTCGTAGATATCAGGAGGAACACCGGTGGCGAAAGCGGCTTCCTGGCCCGACATTGACGCTCATGTACGAGAGCGTGGGGAGCAAACAGGATTAGATACCCGGTA
+
GGGGGGGGGGGGGGGGGGGGGGGGGGGGGGGGGGGGGGGGGGGGGGGGGGGGGGGGGGGGGGGGGGGGGGGGGGGGGGGGGGGGGGGGGGGGGGGGGGGGGGGGGGGGGGGGGGGGGGGGGGGGGGGGGGGGGGGGGGGGGGGGGGGGGGGGGGGGGGGGGGGGGGGGGGGGGGGGGGGGGGGGGGGGGGGGGGGGGGGGGGGGGGGGGGGGGGGGGGGGGGGGGGGGGGGGGGGGGGG
@M00200:207:000000000-ALC1F:1:1107:7225:5270 1:N:0:5
ATTGGGTTTAAAGGGCGCGTAGGCGGTTCCGAAAGTGGCATGTGAAATCCCTCGGCTCAACCGAGGAAGTGCGTGCCAAACTTCGGTTCTAGAGGACGGTAGGGGGGACTGGAACTCTCGGTGGAGCGGTGAAATGCGTAGATATCGAGAGGAACACCGGCGGCGAAGGCGAGTCCCTGGTCCGTTTCTGACGCTGAGGCGCGAAAGCGTGGGTAGCAAACAGGATTAGATACCCCAGTA
+
GGGGGGGGGGGGGGGGGGGGGGGGGGGGGGGGGGGGGGGGGGGGGGGGGGGGGGGGGGGGGGGGGGGGGGGGGGGGGGGGGGGGGGGGGGGGGGGGGGGGGGGGGGGGGGGGGGGGGGGGGGGGGGGGGGGGGGGGGGGGGGGGGGGGGGGGGGGGGGGGGGGGGGGGGGGGGGGGGGGGGGGGFGFGGGGGGGGGGGGGGGGGGGGGGGGGGGGGGGGGGGGGGFGGGFGGGFGFGDGG
@M00200:207:000000000-ALC1F:1:1107:3393:8232 1:N:0:5
ATTGGGTGTAAAGCGAGCGCAGGTGGTTTATTAAGTCTGGCGTAAAAGGCAGTGGCTCAACCATTGTATGCATTGGAAACTGGTAGACTTGAGTGCAGGAGAGGAGAGTGGAATTCCATGTGTAGCGGTGAAATGCGTAGATATATGGAGGAACACCGGTGGCGAAAGCGGCTCTCTGGCCTGTAACTGAAACTGAGGCTCGAAAGCGTGGGGAGCAAACAGGATTAGATACCCCTGTA
+
E@EFFGFGGFGGGE:@FGGCFGG;EFCFGFGGGGGGGGGG,@C@FFGGDGFCCFGGGGGGG@7E9FEEEGEG9<EGDDE<CFF,FFCAFACCE?FFFGG7CEFEFGD@CFFEGAGGGGCFCF,??9>F+@DEG9DBFCCCBA<,@AEFFDGDFFG,CEG7FEFFEGGGGGGCE8@FFFG,BCEFF9>;7?,9>>CDFE8>,::CE5,5==EEG5</>6=:=F8C*:6776:+==>586:
@M00200:207:000000000-ALC1F:1:1107:7389:20775 1:N:0:5
ACTGGGTTTAAAGCGCGTGTAGGCGGCTATGCAAGTCGGACGTGAAATCCCACGGCTCAACCGTGGAAGTGCGCTCGAAACTGCGTAGCTAGAGTCCTGGAGAGGAAGGTGGAATGCTTGGTGTAGAGGTGAAATTCGTAGATATCAAGCGGAACACCGGTGGCGAAGGCGGCCTTCTGGACAGTGACTGACGCTGAGACGCGAAAGCGTGGGGAGCGAACAGGATTAGATACCCCAGTA
+
GGGGGGGGGGGGGGGGGGGGGGGGGGGGGGGGGGGGGGGGGGGGGGGGGGGGGGGGGGGGGGGGGGGFFGGGGGGGGGGGGGGGGGGGGGGGGGGGGGGGGGGGGGGGGGGGGGGGGGGGGGGGGGGGGGGGGGGGGGGGGGGGGGGGGGGGGGGGGGGGGGGGGGGGGGGGGGGGGGGGGGGGGGGGGGGGGGGGCGGGGGGGGGGGGEGGGGGGGGGGDEFG4FGGGFGGGGGFC<FG
@M00200:207:000000000-ALC1F:1:1107:22276:23923 1:N:0:5
ACTGGGCGTAAAGAGCGCGCAGGCGGCTGGTCAAGTCCGATGTGAAATCTCCCGGCTCAACTGGGAAACTGCATCGGAAACTGATCGGCTTGAAGGTGGGAGAGGGTAGTGGAATTCCCGGTGTAGTGGTGAAATGCGTAGATATCGGGAGGAACACCAGTGGCGAAGGCGACTACCTGGCCCATTCTTGACGCTGAGGCGCGAAAGCTAGGGGAGCGAACGGGATTAGATACCCCCGTAACGG
+
GGGGGGGGGGGGGGGGGGGGGGGGGGGGGGGGGGGGGGGGGGGGGGGGGGGGGGGGGGGGGGGGGGGGGGGGGGGGGGGGGGGGGGGGGGGGGGGGGGGGGGGGGGGGGGGGGGGGGGGGGGGGGGGGGGGGGGGGGGGGGGGGGGGGGGGGGGGGGGGGGGGGGGGGGGGGGGGFGGGGGGGGGGGGGGGGGGGGGGGGCEGDGGGFGGGGGGGGGGGG5EDGGCFGGFCDGFGFGFDGFGBF
@M00200:207:000000000-ALC1F:1:1108:19796:2975 1:N:0:5
ACTGGGTGTAAAGGGTGCGTAGGCGGCGCGGAAAGTCAGGGGTGAAATCCCGGAGCTCAACTCCGGAACTGCCTTTGATACTCCCGCGCTTGAGAACTGGAGGGGAGATCGGAATTCACGGTGGAGCAGTGAAATGCGTGGATATCGTGAGGAACACTAGTGGCGAAGGCGGATCTCTGGACAGTATCTGACGCTGAGGCACGAAGGCCAGGGGAGCGAACGGGATTAGATACCCTAGTA
+
GGGGGGGGGGGGGGGGGGGGGGGGGGGGGGGGGGGGGGGGGGGGGGGGGGGGGGGGGGGGGGGGGGGGGGGGGGGGGGGGGGGGGGGGGGGGGGGGGGGGGGGGGGGGGGGGGGGGGGGGGGGGGGGGGGGGGGGGGGGGGGGGGGGGGGGGGGGGGGGGGGGGGGGGGGGGGGGGGGGGGGGGGGGGGGGGGGGGGGGGGGGGGGGGFGGGGGGGGGGGGGGE?GGGGFGGFGGGFFAG
@M00200:207:000000000-ALC1F:1:1108:16374:4135 1:N:0:5
ATTGGGCTTAAAGGGCTCGTAGGTGGCCAACTAAGTCAGACGTGAAATCCCTCGGCTTAACCGGGGAACTGCGTCTGATACTGGATGGCTTGAGTTCGGGAGAGGGATGCGGAATTCCAGGTGTAGCGGTGAAATGCGTAGATATCTGGAGGAACACCGGTGGCGAAGGCGGCATCCTGGACCGACACTGACACTGAGGAGCGAAAGCCAGGGGAGCAAACGGGATTAGATACCCTAGTA
+
GGGGGGGGGGGGGGGGGGGGGGGGGGGGGGGFGGGGGGGGGGGGGGGGGGGGGGGGGGGGGGGGGGGGGGGGGGGGGGGGGGGGGGGGGGGGGGGGGFGGGGEGGGGGGGGGGGGGGGGGGGGGGGGGGGGGGEGGGGGGGGGGGGGGGGGDEGGGGGGGGGGGGGGDGGGGGGGGGGGGFGGGGGGGGGGGGGGGGGGGGGGGGGGGGGGGGEEDGGGGGGGGFGGGGFGGFFGGF=>7
@M00200:207:000000000-ALC1F:1:1108:8634:16560 1:N:0:5
ATTGGGTTTAAAGCGAGCGCAGACGGTTGATTAAGTCTGATGTGAAAGCCCGGAGCTCAACTCCGGAATGGCATTGGAAACTGGTTAACTTGAGTGCAGTAGAGGTAAGTGGAACTCCATGTGTAGCGGTGGAATGCGTAGATATATGGAAGAACACCAGTGGCGAAGGCGGCTTACTGGACTGTAACTGACGTTGAGGCTCGAAAGTGTGGGTAGCAAACAGGATTAGATACCCCGGTA
+
GGGGGGGGGGGGGGGGGGGGGGGGGGGGGGGFGGGGGGGGGGGGGGGGGGGGGGGGGGGGGGGGGGGGGGGGGGGGGGGGGGGGGGGGGGGGGGGGGGGGGGGGGGGGGGGGGGGGGGGGGGGGGGGGGGGGGGGGGGGGGGGGGGGGGGGGGGGGGGGGGGGGGGGGGGGGGGGFGGGGFGGGGGGGGGGGGGGGGGGGGGGGGGGGGGGGGGGGGGGGGGGC@GGGGFGGFFFGD=>G
@M00200:207:000000000-ALC1F:1:1108:26953:17892 1:N:0:5
ATTGGGTGTAAAGAGCGTGTAGGCGGCTGGATAGGTCCGTTGTGAAAACTCGAGGCTCAACCTCGAGACGTCGATGGAAACCCTCCAGCTAGAGTCCGGAAGAGGAGAGTGGAATTCCTGGTGTAGCGGTGAAATGCGCAGATATCAGGAAGAACACCCGTGGCGAAGGCGGCTCTCTGGGACGTGACTGACGCTGAGACGCGAAAGCGTGGGGAGCGAACAGGATTAGATACCCGTGTA
+
GGGGGGGGGGGGGGGGGGGGGGGGGGGGGGGGGGGGGGGGGGGGGGGGGGGGGGGGGGGGGGGGGGGGGGGGGGGGGGGGGGGGGGGGGGGGGGGGGGGGGGGGGGGGGGGGGGGGGGGGGGGGGGGGGGGGGGGGGGGGGGGGGGGGGGGGGGGGGGGGGGGGGGGGGGGGGGGGGGGGGGGGGGFGGGGGGGGEGGGGDGGDGGGGGEEGGGD5DE8EEGGF<FGGGFGGF9DDEGFG
@M00200:207:000000000-ALC1F:1:1108:13455:18306 1:N:0:5
ATTGGGTTTAAAGCGAGTGTAGGCGGTCTGCTAAGTCGGGTGTGAAAGCCCTCGGCTCAACCGAGGAACTGCGCCCCAAACCAATGGGCTCGAGGGGTATAGGGGTAAGCGGAACAGATGGTGGAGCGGTGAAATGCATTGATATCATCTGGAACACCGGTGGCGAAAGCGGCTTACTGGATACTTTCTGACGCTGAGGAACGAAAGCTAGGGTAGCGAACGGGATTAGATACCCTGGTA
+
GGGGGGGGGGGGGGGEGGGGGGGGGGGGGGGGGGGGGGGGGGGGGGGGGGGGGGGGGGGGGGGGGGGGGGGGGGGGGGGGGGGGGGGGGGGGGGGGGGGGGGGGGGGGGGGGGGGGGGGGGGGGGGGGGGGGGGGFGGGGFGGGGGGGGGGGGGGGGGGGGGGGGGGGDGGGGGGGGGGGGGGGGGGGGGGGGGGGGGGGGGGGGGGGGGGGGGG3FGEGGGGD0DGGFBGGGGGGFC?G
@M00200:207:000000000-ALC1F:1:1108:25909:19183 1:N:0:5
ATTGGGTTTAAAGGGCTCGCAGGCGGTTTCTTAAGTCTGATGTGAAAGCCCCCGGCTCAACCGGGGAGGGTCATTGGAAACTGGGAAACTTGAGTGCAGAAGAGGAGAGTGGAATTCCACGTGTAGCGGTGAAATGCGTAGAGATGTGGAGGAACACCAGTGGCGAAGGCGACTCTCTGGTCTGTAACTGACGCTGAGGAGCGAAAGCGTGGGGAGCGAACAGGATTAGATACCCCGGTA
+
GGGGGGGGGGGGGGGGGGGGGGGGGGGGGGGGGGGGGGGFGGGGGGGGGGGGGGGGGGGGGGGGGGGGGGGGGGGGGGGGGGGGGGGGGGFGGGGGGGGGGGGGGGGGGGGGGGGGGGGGGGGGGGGGDGGGGGGGGGGGGGGGGGGGGGGGGGGGGGGGGGGGDEGGGGGGGGGGDFFGGFCFGGGGGGGGGGGGGGGGGGGGGGGGGGGGGGGGGGDGEGGGFFGGGFGGGGGF>59D
@M00200:207:000000000-ALC1F:1:1108:4873:19996 1:N:0:5
ATTGGGTTTAAAGGGCGCGTAGGCGGCCAACTAAGTCGGACGTGAAATCCCCAGGCTCAACCTGGGAACTGCGTCTGATACTGGATGGCTTGAATCCGGGAGAGGGATGCAGAATTCCAGGTGTAGCGGTGAAATGCGTAGATATCTGGAGGAATACCGGTGGCGAAGGCGGCATCCTGGACCGGCATTGACGCTGAGGAGCGAAAGCCAGGGGAGCAAACGGGATTAGATACCCGCGTA
+
GGGGGGGGGGGGGGGGGGGGGGGGGGGGGGGGGGGGGGGGGGGGGGGGGGGGGGGGGGGGGGGGGGGGGGGGGGGGGGGGGGGGGGGGGGGGGGGGGGGGGGGGGGGGGGGGGGGGGGGGGGGGGGGGGGGGGGGGGGGGGGGGGGGGGGGGGGGGGGGGGGGGGGGGDGGGGGGGGGGGGGGGGGGGGGGGGGGGGGGGCGGGEGGGGGGGGEGDGGGGGDGD?GGGGFGGGGGGFE>D
@M00200:207:000000000-ALC1F:1:1108:23039:21972 1:N:0:5
ATTGGGTTTAAAGGGCGCGTAGGCGGGATGGCAAGTCAGTCGTGAAATCTCTCGGCTCAACCGAGAAACGTCGGCTGATACTGCCGTTCTTGAGGGATGCAGAGGAGACTGGAATTCCCGGTGTAGCGGTGAAATGTGTAGAGATCGGGAGGAACACCGGTGGCGAAGGCGGGTCTCTGGGCATTTCCTGACGCTGAGGCGCGAAAGCGTGGGGAGCAAACGGGATTAGATACCCCCGTA
+
GGGGGGGGGGGGGGGGGGGFEGGGGGGGGGGGGGGGGGGGGGGEFGGGGGGGGECFGGFGGGGGGGGEGGGGGGGGGGGFGGGGGGGGADFFFGGGGGGFGCCFDGGFFGGGG8FEFGGGGGGGGFGDEECFAFFFGGGGGGGGGGFGGGGGDGB:F<EEGGGGGCGGGGGGGGGGGGGGGGGGGFCGGFFEEEGDEGGGGGGEEEGFEGGGGE=DCFFF@<D:3D47F4**<<CFD5:D
@M00200:207:000000000-ALC1F:1:1109:4201:7075 1:N:0:5
ATTGGGTTTAAAGCGTGCGTAGGTGGTTCGTTAAGTCTGATGTGAAAGCCCTGGGCTCAACCTGGGAATGGCATTGGATACTGGCGACCTAGAGTGCGGTAGAGGGGTGTGGAATTCCCGGTGTAGCAGTGAAATGCGTAGATATCGGGAGGAACATCTGTGGCGAAGGCGACACCCTGGACCAGCACTGACACTGAGGCACGAAAGCGTGGGGAGCGAACAGGATTAGATACCCGGGTA
+
GGGGGGGGGGGGGGGFGGGGGGGGGGGGGGGGGGGGGGGGGGGGGGGGGGGGGGGGGGGGGGGGGGGGGGGGGGGGGGGGGGGGGGGGGGGGGGGGGGGGGGGGGGGGGGGGGGGGGGGGGGGGGGGGGGGGGGGGGGGGGGGGGGGGGGGGGGGGGGGGGGFGGGGGGGGGGEGDEGGGGGGDCCFGGGGGGGGGGGGGGGGGGGGGGGGEGGGGGGGGGGGGGGFF?FGGGGGGGGGG
@M00200:207:000000000-ALC1F:1:1109:23088:18474 1:N:0:5
ATTGGGTGTAAAGGGTGCGTCGGTGGTTATATTAGTCTTTTGTTAAAAGCCGGGGCTTAACCTCGGTAAGGCGAAAGAAACGGTATGACTAGAGAGTAGAAGAGGCATATGGAACTCATGGTGTAGGGGTGAAATCCGTTGATATCATGGGGAACACCAAAGGCGAAGGCAATATGCTGGTCTATATCTGACACTCAAGCACGAAAGCGTGGGTAGCGAATGGGATTAGATACCCTTGTA
+
GGFGGGGDFFFGGGGFGGGGGEFFGGCDFGGGGGFFGGGGGGGGFFGGGGFGGGGGGGGGGGFGGGGGEFGFGGDEGFFGGGGGGGGGGGGGGGFGGGGFFGFGFGGFFGGGGGGGGGGGGGGFGGFEEGGGGGCFGGGGGGGGFFGFGGGGGGGDFGGGDF,6FGGGGGGGGGGGCFGGG9EGGFGFFGGGGGGGGGGGGGGGGGGGGCEGGGGGFGGGGGGGGGFF<FGGGC<CFCGG
@M00200:207:000000000-ALC1F:1:1109:23240:19966 1:N:0:5
ATTGGGTATAAAGGGTGCGTAGGCGGGCAGGTAAGTCCGTGGTGAAATCTCTGAGCTTAACTCAGAAACTGCCATGGATACTGCTGGGCTGGAGCACTGTAGAGGCAGGCGGAATTCCGGGTGTAGCGGTGGAATGCGTAGAGATCCGGAAGAACACCGGTGGCGAAGGCGGCCTGCTGGGCAGTTGCTGACACTGAGGCGCGACAGCGTGGGGAGCAAACAGGATTAGATACCCCAGTA
+
GGGGGGGGGGGGGGGGGGGGGGGGGGGGGGGGGGGGGGGGGGGGGGGGGGGGGGGGGGGGGGGGGGGGGGGGGGGGGGGGGGGGGGGGGGGGGGGGGGGGGGGGGGGGGGGGGGGGGGGGGFGEGGGGGGGGGGGGGGGGDGGGGGGCGGGGGGGGGGGGGGGGGGGGGGGGG<EGGGGGGGGGGGGFGFCFGFGGGGGGGGGGGGDCCEGGGGGGGGCFGGGGGGFF<F7CGGDGD:DC
@M00200:207:000000000-ALC1F:1:1110:25990:9386 1:N:0:5
ATTGGGTTTAAAGGGAGCGTAGGCGGCGTGGTAAGTCAGATGTGAAATCCCGGGGCTCAACCCCGGAACTGCATCCGATACTGCCATGCTTGAGGGTTGGAGAGGTAGCTGGAATTCTCGGTGTAGCAGTGAAATGCGTAGATATCGGGAGGAACACCAGTGGCGAAGGCGAGTCCCTGGACAATTCCTGACGCTGAGGCACGAAAGCGTGGGGAGCAAACAGGATTAGATACCCTAGTA
+
GGGGGGGGGGGGGGGGGGGGGGGGGGGGGGGGGGGGGGGGGGGGGGGGGGGGGGGGGGGGGGGGGGGGGGGGGGGGGGGGGGGGGGGGGGGGGGGGGGGGGGGGGGGGGGGGGGGGGGGGGGGGGGGGGGGGGGGGGGGGGGGGGGGGGGGGGGGGGGGGGGGGGGGGGGGGGGGGGGGFFGGGGGGGGGGGGGGGGGGGGGGGGGGGGGGGGGFGEGFGGFGGGGGFGFGGGGGGFFGG
@M00200:207:000000000-ALC1F:1:1110:14870:9603 1:N:0:5
ATTGGGTATAAAGAGCTCGTAGGCGGTCTGTCACGTCGGATGTGAAAGCCCGGGGCTTAACCCCGGGTCTGCATTCGATACGGGCAGACTAGAGTGTGGTAGGGGAGATCGGAATTCCTGGTGTAGCGGTGAAATGCGCAGATATCAGGAGGAACACCGGTGGCGAAGGCGGATCTCTGGGCCATTACTGACGCTGAGGAGCGAAAGCGTGGGGAGCGAACAGGATTAGATACCCTGGTA
+
GGGGGGGGGGGGGGGGGGGGGGGGGGGGGGGGGGGGGGGGGGGGGGGGGGGGGGGGGGGGGGGGGGGGGGGGGGGGGGGGGGGGGGGGGGFGGGGGGGGGGGGGGGGGGGGGGGGGGGGGGGGGGGGGGGGGGGGGGGGGGGGGGGGGGGGGGGGGGGGGGGGGGGGGGGGGGGGGGGGGGGFGGGGGGGGGGGGGGGGGGGGGEGGGGGGGGGFGGGGGGGGGGGGFGFGGGGGGGGGG
@M00200:207:000000000-ALC1F:1:1110:26537:13908 1:N:0:5
ATTGGGTGTAAAGGGTGCGTAGGCGGTCGGGTAAGTCTGACGTGAAATCTTCAAGCTCAACTTGGAAACTGCGTCGGATACTATTCGGCTAGAGGAATGGAGGGGAGACTGGAATACTTGGTGTAGCAGTGAAATGCGTAGATATCAAGTGGAACACCAGTGGCGAAGGCGAGTCTCTGGACATTTCCTGACGCTGAGGCACGAAAGCCAGGGGAGCAAACGGGATTAGATACCCTGGTA
+
GGGGGGGGGGGGGGGGGGGGGGGGGGGGGGGGGGGGGGGGGGGGGGGGGGGGGGGGGGGGGGGGGGGGGGGGGGGGGGGGGGGGGGGGGGGGGGGGGGGGGGCGGGGGGGGGGGGGGGGGGGGGGGGGGGGGGGGGGGGGGGGGGGGGGGGGGGGGGGGGGGGGGFGCGGGGGGGGGGGFGGGGGGGGGGGGGGGGGGGGGGGGGGGGGGGGGGFGGGGGGCCEDGGFGFGGGGGFGGGC
@M00200:207:000000000-ALC1F:1:1110:20767:15800 1:N:0:5
ATTGGGTATAAAGGGCGCGTAGGTGGCTCGTTAAGTGGCTGGTGAAATCCCGGGGCTCAACTCCGGGGCTGCCGGTCAGACTGGCGGGCTAGAGCACGGTAGGGGCAGATGGAATTCCCGGTGTAGCGGTGGAATGCGTAGATATCGGGAAGAACACCAGTGGCGAAGGCGTTCTGCTGGGCCGTTGCTGACACTGAGGCGCGACAGCGTGGGGAGCAAACAGGATTAGATACCCGCGTA
+
GGGGGGGGGGGGGGGGGGGGGGGGGGGFGG@FGGGGGGGGGGGGGGGGGFGGGGGGGGGGGGGGGGGGGGGDGGGFGFGFFEGGGGGGGGGGGGGGGGGDFGGGGGGGGGGGGFGGGGGGG<FFFGCFGFEEGGGGGGFGEFCGGGGGGCCFFGFGGGGGFGF>EFGGGCFEGACFGGGFG5CCGGGD9?FEFGCFFFGFGGGGGGGGGGGGGGFGGGFFFFFFCD76CFCFGGGGGGGG
@M00200:207:000000000-ALC1F:1:1110:6679:16126 1:N:0:5
ATTGGGTTTAAAGGGCGTGTAGGCGGTCCGCTAAGACAGGTGTGAAATTCCTGGGCTCAACCCAGGACGTGCGCCTGTGACTGACGGACTTGAGTCCGGGAGAGGATGGTGGAACTCCCAGTGTAGAGGTGAAATTCGTAGATATTGGGAAGAACACCCGTGGCGAAGGCGGCCATCTGGACCGGTACTGACGCTAAGGCGCGACAGCGTGGGGAGCAAACAGGATTAGATACCCGAGTA
+
GGGGGGGGGGGGGGGGGGGGGGGGGGGGGGGGGGGGGGGGGGGGGGGGGGGGGGGGGGGGGGGGGGGGGGGGGGGGGGGGGGGGGGGGGGGGGGGGGGGGGGEGGGGGGGGGGGGGGGGGGGGGGGGGGGGGGGGGGGGGGGGGGGGGGGGEFGGGGGGGGGGGGGEGGGGDGFGGGGGGGGGGGGGGGGGGGGGGCFFGGGGGGDGGGGGGGGEGGG6EGGGGGGGFGFGGGEFGCCGG
@M00200:207:000000000-ALC1F:1:1111:17650:4131 1:N:0:5
ACTGGGTTTAAAGTGCGTGTAGGCGGGAGGGCACGTCCGTCGCTGAAATCCCCCGGCTCAACCGGGGAACGGGCGCGGATACGACCTTCCTTGAGGGGCGTAGGGGGATCTGGAACTTCCGGTGGAGCGGTGAAATGCGTTGAGATCGGAAGGAACGCCCGTGGCGAAAGCGAGGTCCTGGACGCCTACTGACGCTGAGACGCGAAAGCCAGGGGAGCGAACGGGATTAGATACCCCCGTA
+
GGGGGGGGGFGGGGGGGGGGGGGFGGGEGGGGGGGCFFGFGGGGFGGGEGGGGGGGGGGGGGGGGGGGGGGGGGGGGGGGGGGGGGGGGGGGGFGGDGDFEGGGGGGGGGGGFFGFFGGGGCCFDDCFGG:FGGGGGGGGDECCGGFGGGDGGGGGGGGGGGGEGGGGCCCGGGGEFFCGCC8:CCEC;CEFGEGCEEGGGGCCGGCECCFGFGFDECEGGGGDD<C4CFD7?FFFF)9<9
@M00200:207:000000000-ALC1F:1:1111:24996:4140 1:N:0:5
ATTGGGTGTAAAGGGCGCGTAGGCGGCCTTCTAAGTCGAACGTGAAATCCCCGGGCTCAACCCGGGAACTGCGTCCGAGACTGGAAGGCTCGAATCCGGGAGAGGGATGTGGAATTCCAGGTGTAGCGGTGAAATGCGTAGATATCTGGAGGAACATCGGTGGCGAAGGCGGCATCCTGGAACGGTATTGACGCTGAGGCGCGAAAGCCAGGGGAGCAAACGGGATTAGATACCCTTGTA
+
EEDEGGFFGGCGFGGEEEEGCFGGGGGGG8E<EAFFE@,CEFGGDGFCCCFC6@BFBDE9FGEG++4>FEGGDGCCF@F@F<FCG8FBDEFC:<E@F:FGDC@=F7CDFFGCAFAFGGCC,:8@=<<CG:CC<BABAF<CFCF9@;<F9>:FEBF:9FCEFFGGGG1*C7:B5:*+<CC+*+<AC;8@C92CCE8EE8=CEG=5?5EG6@*;C:,1:=6EC3CDG3*9FF>C9779FGGG
@M00200:207:000000000-ALC1F:1:1111:21148:7721 1:N:0:5
ATTGGGTTTAAAGGGTGCGTAGGCGGCCGTGTAAGTCTGGCGTGAAAGCCCCGGGCTCAGCCCGGGAAGTGCGCTCGAAACTGCGCGGCTCGAGTGCCGGAGGGGAGAGTGGAATTCCTGGTGTAGCGGTGAAATGCGTAGATATCGAGAGGAACACCTGCGGCGAAGGCGGGTTGCTGGGCTGACACTGACGCTGATGCGCGACAGCTAGGGGAGCGAACGGGATTAGATACCCGCGTA
+
FGGGGGGGGFFGGGGGGG@FGGGGGGGGFFGGGFGGGDFGGGGCECCFGGGGGGGFGGFGGGGGGGDGDG9FEGGGGGECFFFGGEFD7FGCEFGFFGGE>FEGDGCBFFGGBA9FE=@FCB:DF,BF*>FBFGB<AFGEEGGGECFFGGG>E+<CFFG7CGFDCE*?5CEEGEG8CFF@EGF*;FF8<@+<8CCCEGFGGGEE*7/8CGGGGG0EEE*219:35C9?F47*<EGDEGGD
@M00200:207:000000000-ALC1F:1:1111:28669:16145 1:N:0:5
ATTGGGTTTAAAGGGCTCGTAGGCGGTTAGTCACGTCGGGAGTGAAAACTCAGGGCTCAACCCTGAGCGTGCTTCCGATACGGGCTGACTAGAGGTATGCAGGGGAGAACGGAATTCCTGGTGTAGCGGTGGAATGCGCAGATATCAGGAGGAACACCGGTGGCGAAGGCGGTTCTCTGGGCATTACCTGACGCTGAGGAGCGAAAGCATGGGGAGCGAACAGGATTAGATACCCCAGTA
+
GGGGGGGGGGGGGGGGGGGGGGGGGGGGGGGGGGGFGGGGDGGGGFGFGFGGGGFGGGGGGGGGGGGGGGGGGGGGGGGGGGGGGGGGGGGGGGGGGGGGGGGGGGGGGGGGGGGGGGGGGFFGGGGGGGGGGGGGGGGGGGGGGGGGGFGGGGGGFGDGGGG>FFEEGGGGGGGGGGGGFFGGGGGGGGGGGGGGGGGGEGGEGGGCFGFGG>?GGGDC8CCGGGFFGFFGCE*9@DGG
@M00200:207:000000000-ALC1F:1:1111:13908:23293 1:N:0:5
ACTGGGTTTAAAGGGCGCGTAGGCGGCCACCGCAAGTCGACTGTGAAATCTCCGGGCTTAACCCGGAAAGGTCAGCCGATACTGCGGGGCTAGAGTGCAGAAGGGGCAACTGGAATTCTCGGTGTAGCGGTGAAATGCGTAGATATCGAGAGGAACACCTGCGGCGAAGGCGGGTTGCTGGGCTGACACTGACGCTGAGGCGCGAAAGCTAGGGGAGCGAACGGGATTAGATACCCTCGTAGG
+
GGGGGGGGGGGGGGGGGGGGGGGGGGGCFFC@EGEGFDEFD@@EEGGCGGFGGGGEEGFGFGGGGGGGDGGFG@?FFECFEDDGGGCCFGFFGDEFFFCFGGGGGCECF@CEFFGGFGDFEGGGEFFFGGEGGGGGFEFFGGGGCGGEFFGFGGGFFG:BFCCEFGECFCCEG:E;E>CGGGGEGFCF?:EFFG=888EGFEEGGGDEG@CGGGF=ECC=ECGGD5<:6?CFF974?FDG:*4
@M00200:207:000000000-ALC1F:1:1111:12529:23641 1:N:0:5
ATTGGGTGTAAAGGGCTCGTAGGTGGCCAACTAAGTCGGACGTGAAATCCCTCGGCTTAACCGGGGAACTGCGTCCGATACTGGTTGGCTTGAGTTTGGGAGAGGGATGCGGAATTCCAGGTGTAGCGGTGAAATGCGTAGATATCTGGAGGAACACCGGTGGCGAAGGCGGCATCCTGGACCAATACTGACGCTGAGGAGCGAAAGCCAGGGGAGCAAACGGGATTAGATACCCGTGTA
+
GGGGGGGGGGGGGGGGGGGGGGGGGGGGGGGGGGGGGGGGGGGGGFGGGGGGGGGGFGGGGGGGGGGGGGGGGGGGGGGGGGGGGGGGGFGEGGGGGFGGFGGGGGGGGGGGGGGGGGGGGFGGGGGGGGGGGGGGGGGGGGGGGDGGFFGGGGGGGGGGGGGCFGEEGDGEGGDFGGGGGFGGGGCE+3CGG*3;:CDFEFGGGGGEFGGGGG;GGCGGGDED35CFFFC7<7FC@DGG
@M00200:207:000000000-ALC1F:1:1112:21588:3758 1:N:0:5
ATTGGGTGTAAAGGGCACGCAGGCGGTTCTGCGCGTTTCGAGTGACAGCGGGTGGCTTAACTGCCCGAGTATTCGAAAGACGGTAGGACTTGAGGACCAGAGAGGGACACGGAATTCCGGGTGGAGTGGTGAAATGCGTAGAGATCCGGAGGAACACCGAGAGCGAAGGCAGTGTCCTGGCTGGTAACTGACGCTGAGGTGCGAAAGCCAGGGGAGCGAACGGGATTAGATACCCTCGTA
+
GGGGGGGGGGGGGGGGFGGGGGGGGGGC@FCDFEGGGGGGFGGGGGGGGGGDGGGGGGGGGGGFFGEGGGGGGFFFBGGGGGGGGGGFGGGGGGDGGGGGGGGGGGGGGDGGGGGGGGGGGGGGGGBFGGGGGGGGGGGGGGGGGCBFGGGGGGGGGGGGGGGGGGGGGGFGCCFGGGGGGGDEGGGGGGGGGGGGGGGGFGGGGGGF8;FGGGGGGGGGGGGGGGGGGFFGGGGGFGGG
@M00200:207:000000000-ALC1F:1:1112:3841:5979 1:N:0:5
ATTGGGTTTAAAGGGTGCGCAGGCCGCACGGGCAGTCAAATGTGTAATTCAGGGGCTCAACCCCTGCACTGCGCTTGATACTTCCGTGCTCGAACCTTGGAGAGGAGTCTGGAATTCTCGGTGTAGCAGTGAAATGCGTGGATATCGAGAAGAACACTTAGGGCGAAGGCAAGACTCTGGACAAGTGTTGACGCTCATGCACGAAGGCTAGGGGAGCGAACGGGATTAGATACCCCAGTA
+
FFGGFGGG7<CCFFGGGGGGGGGGGGGGGGGGGGGGGGDCFGGGGGGGDGGCGGGGGGFGGGGGGGGGGGGGGGGGGGGGGGGGGGGFGDGGGGGGGFCFFGGGGGGGGGGGGGGGGGGGFGGGFGGGGGGGGGGGGGEDGGDFGGEEGGGGGGGFGGGFFGFF+CCFEGCEGGGGGGG7BFG,DGGGFGGGGGGGGGGGFGGGCECEFGGEG55*>EEGGGCDDCCGG?DFGGGGDDGC
@M00200:207:000000000-ALC1F:1:1112:13481:18881 1:N:0:5
ATTGGGTTTAAAGGGCTCGTAGGCGGTTTGTCACGTCGGGCGTGAAAACTCAGGGCTTAACCCTGAGCGTGCGTTCGATACGGGCAGACTAGAGGTATGCAGGGGAGAACGGAATTCCTGGTGTAGCGGTGGAATGCGCAGATATCAGGAGGAACACCGGTGGCGAAGGCGGTTCTCTGGGCATTACCTGACGCTGAGGAGCGAAAGCATGGGGAGCGAACAGGATTAGATACCCCGGTA
+
GGGGGGGGGGGGGGGGGGGGGGGGGGGGGGGGGGGGGGGGGGGGGGGGGGGGGGGGGGGGGGGGGGGGGGGGGGGGGGGGGGGGGGGGGGGGGGGGGGGGGGGGGGGGGGGGGGGGFGGGGGGGGFGGGGGGFGGGGGGGGGGGGGGGGGGGGGGGGGGGGGCFGEGGGGGGGGGGGGGGGGGGGGGGGGGGGGGGGGGGGGGEGGGGGGGGGGGEGEGGGCFGGGGGGFGGGGGGF:CG
@M00200:207:000000000-ALC1F:1:1112:13595:22242 1:N:0:5
ATTGGGCATAAAGCGTGTGTAGGCGGATCGTTAAGTGTCTTGTGAAATCCCACGGCTCAACCGTGGAACGGCTGGGCATACTGGCGATCTTGAGCAGCCTAGGGGCGACCGGAACAAACGGTGGAGCGGTGAAATGCGTAGATATCGGAAGGAACGCCGGCGGCGAAAGCGGCATACTGGGCCTTGTCTGACGCTGAGGCACGAAAGCTAGGGGAGTGAACGGGATTAGATACCCCAGTA
+
GGGGGGGGGGGGGGGGGGGGGGGGGGGGGGGGGGGGGGGGGGGGGGGGGGGGGGGGGGGGGGGGGGGGGGGGGGGGGGGGGGGGGGGGGGGGGGGGGGGGGGGGGGGGGGGGGGGGGGGGGGGGGGGGGGGGGGGGGGGGGGGGGGGGGGGGGGGGEGGGGGGGGGGGGGGGGGG@ACE@CFGGGGGGGGGGGD=EGGFFGGGGGGGGGGGGGGGGGGGGGGGGDCGG4=FGFGCCDGGG
@M00200:207:000000000-ALC1F:1:1113:23203:3800 1:N:0:5
ATTGGGTTTAAAGCGTGTGTAGGCGGACTTCTAAGTACCTTGTGAAATCCCACGGCTCAACCGAGGAACTGCTTGGTATACTGGTTGTCTTGAGCCACTTAGGGGCAGTCGGAACAGACGGTGGAGCGGTGAAATGCGTAGATATCGTCTGGAACGCCAACGGTGAAAACAGACTGCTGGGAGTGTGCTGACGCTGAGGAGCGAAAGTGTGGGGAGCGAACAGGATTAGATACCCCCGTA
+
FGGGGGFGGGGGFGGFFGGGGGGGGEDGGGGFGGGGGGDGGGFCFGGGGGGDGGEGGGGGFFGCEGEGFEFGFGGGGFGGGGGGGGGGGGGGGGGGGGGGGFCD7FGGGGGGGEGFGGGDEGFGGGGGGGGGGFGGGGGGGGGGGFEGGFGGFGGGGGGGGGCFGGFGGG::FGGFGGGCC2BGGGGGGGGGGGGGGGE68CGG5=:CEFCCGGGCGG5EGGFGGGGGCF>CCCFGFGFD
@M00200:207:000000000-ALC1F:1:1113:10446:9918 1:N:0:5
ATTGGGTTTAAAGGGCGCGTAGGCGGGATGGCAAGTCGGTCATGAAATCCCTCGGCTCAACCGAGGAACGTCGATCGATACTGCTGTTCTTGAGGATTGCAGAGGAGACTGGAATTCCCGGTGTAGCGGTGAAATGTGTAGAGATCGGGAGGAACACCGGTGGCGAAGGCGGGTCTCTGGGCAATTCCTGACGCTGAGGCGCGAAAGCGTGGGGAGCAAACGGGATTAGATACCCTAGTA
+
GGGGGGGGGGGGGGGGGGGGGGGGGGGGGGGGGGGGGGGGGEGGGGGGGGGGGGGGGGGGGGGGGGGGGGGGGGGGGGGGGGGGGGGGGGGGGGGGGGGGGGGGGGGGGGGGGGGGGGGGGGGGGGGGGGGGGGGGGGGGGGGGGGGGGGGGGGGGGGGGGGGGGGGGGGGGGGGGGGGFGGGGGGGGGGGGGGGGGGGGGGGGGGGGGGGGGGGGGGGGGGGGGGGGGFGGGGGGFGFG
@M00200:207:000000000-ALC1F:1:1114:12881:10581 1:N:0:5
ACTGGGTGTAAAGTGTGCGCAGGCGGCAGAGCAAGTCGAGTGTGAAAGCCCCGGGCTTAACTTGGGAATTGCGCTCGAAACTACTTTGCTGGAGTGTGGCAGAGGAAGGTGGAATTCCACGTGTAGCGGTGAAATGCGTAGAGATGTGGAGGAACACCAATGGCGAAGGCAGCCTTCTGGGCCAACACTGACGCTCATGCACGAAAGCGTGGGGAGCAAACAGGATTAGATACCCCGTA
+
GGGGFFFGG-EEFFGGGFGGGGGGGGGGGGGGGGGGGGGGGGGGGGGGGGGGGGGGDGGGGGGGGGGGGGGFGGGGGGGGGGGGGGGGGGGCFFGGGGGGGGGGGGDGGGGGGGGGGGGGGGGGGGGGGEGGGGGGGGGGGGGGGGGGGFGGGGGGGGGGGGGGGGGGGGGGGGGGGGGFGGGGGGGGGGFGEC=CGGEAFFGGGGGGGGGGGGGGGGGFCFGGFGGFGFGGG<FGGGE
@M00200:207:000000000-ALC1F:1:1114:20645:11534 1:N:0:5
ACTGGGTTTAAAGCGCGCGTAGGCGGCTGATTAAGTCGGGTGTGAAAGCCCCGGGCTCAACCTGGGAATTGCATCCGATACTGATTGGCTAGAGTATGAGAGAGGGAGGTAGAATTCCACGTGTAGCGGTGAAATGCGTAGATATGTGGAGGAATACCGGTGGCGAAGGCGGCCTCCTGGACCGGCATTGACGCTGAGGCGCGAAGGCGTGGGGAGCGAACGGGATTAGATACCCCTGTA
+
GGGGGGGGGGGGGGGGGGGGGGGGGGGGGGGGGGGGGGGGGGGGGGGGGGGGGGGGGGGGGGGGGGGGGGGGGGGGGGGGGGGGGGGGGGGGDGGGFFGFGFFGGGGGFGGGGGGGGGGFGGGGGGGGGGGGGGGGGGGGGGFGGGGGGGGGGGGGGGGGGGGGGGGFGGGGGGGGGGGGGGDGGDGGGGFGGGDEGGGFGGGGGGGGGGDDEGGGGGGGGGGGFDFFGFGGGGGGGGFF
@M00200:207:000000000-ALC1F:1:1114:8714:12861 1:N:0:5
ATTGGGTTTAAAGGGTGCGTAGGCGGTTTGTTGCGTCGGCTGTGAAAACTTCACGCTTAACGTGGAGCCTGCAGTCGATACGGGCAGACTTGAGTTCGGCAGGGGAGACTGGAATTCCTGGTGTAGCGGTGAAATGCGCAGATATCAGGAGGAACACCAATGGCGAAGGCAGATCTCTGGGCCGTAACTGACGCTGAGGAGCGAAAGCATGGGGAGCGAACAGGATTAGATACCCTGGTA
+
FFEFGGGGG-CFGFGFGEFGGGGFGGGGGGGGGGGGGEGGGGGG<FGFGGGGGFFGDGGGGGGGGGFFGGGGGGEGGCFGGGGGGGGFGFGGGGGGGGGGGGGGGGGGGGGFGFGGGGGGGGGGDGGGGFGGGGGGGGGGGGGGGGGGGGGGGGGGGGGFGGGGGGGGGGGGGFGGGGGGGFFGGD58E?CFGGGGGG*9;FGGGGGGGGFGGEGGGGGEGC?FFGGFDFFGGGCFGGFG
@M00200:207:000000000-ALC1F:1:1114:11868:15754 1:N:0:5
ACTGGGCTTAAAGGGCGCGTAGGCGATTTTGTAAGTCTTGTGTGAAAGCCCAAAGCCTAACTTTGGAAGTGCACAAGATACTGCGAGAATTGAGTTCCGGAGAGGAAGATGGAATTCCCGGTGTAGCGGTGAAATGCGCAGATATCAGGAAGAACACCCGTGGCGAAGGCGGCTCTCTGGAACGCAACTGACGCTGAGACGCGAAAGCGTGGGGAGCAAACAGGATTAGATACCCCAGTA
+
GGGGGG<FFGGGGGGGGGCGGGGGGEFGGGGGGGGGGGGGGGGGGCFGGGGGGGGGGGGGGGGGGGGGGGGGGGGGGGGGGGGGGGGEGGGGGGGGGGGGGECGGGGGGGGGGGGGGGGGGGGGFGGGGGGGGGGGFGGGEGGGGGGGGGGGGFFGGGGGGGGGGGGGFGE>EGGCGGGGGEFGGGGGGGGGGGGGGGDFGDGGGGGGGEGGGGEGGGGGGGGGF:FFGFGGG<FGGGFG
@M00200:207:000000000-ALC1F:1:1114:22346:20624 1:N:0:5
ATTGGGTTTAAAGAGCTCGTAGGCGGTTCAGTAAGTCGGGTGTGAAAACTCTGGGCTCAACCCAGAGACGCCACCCGATACTGCTGTGACTTGAGTACGGTAGGGGAGTGGGGAATTCCTGGTGTAGCGGTGAAATGCGCAGATATCAGGAGGAACACCAGTGGCGAAGGCGCCACTCTGGGCCGTAACTGACGCTGAGGAGCGAAAGCGTGGGTAGCAAACAGGATTAGATACCCCGGTA
+
GGGGGGGGGGGGGGGGGGGGGGGGGGGGGGGGGGGGGGGGGGGGGGGGGGGGGGGGGGGGGGGGGGGGGGGGGGGGGGGGGGGGGGGGGGGGGGGGGGGGGGGGGGGGGGGGGGGGGGGGGGGGGGGGGGGGGGGGGGGGGGGGGGGGGGGGGGFGGGGGGGGGGGGGGGGGGGGGGGGGGGGGGEGGGGGGGGGGGGGFGGGGGGGGGGGGGGGGGGGFGGGGFGGFGFGGGGCFGGFGF
@M00200:207:000000000-ALC1F:1:1115:22546:11652 1:N:0:5
ATTGGGCTTAAAGGGCGCGTAGGCGGACTTGTAAGTCGGGAGTGAAAACTCGGGGCTCAACCCCGAGCCTGCTTCTGAAACTGCGAGTCTTGAGGACCGGAGAGGAAAGTGGAATTCCTAGTGTAGCGGTGGAATGCGTAGATATTAGGAAGAACACCAGTGGCGAAGGCGACTTTCTGGACGGTTCCTGACGCTGAGGCGCGAAAGCTAGGGGAGCAAACAGGATTAGATACCCCGGTA
+
GGGGGGGGGGGGGGGGGGGGGGGGGGGGGGGGGGGGGGGGGGGGGGGGGGGGGGGGGGGGGGGGGGGGGGGGGGGGGGGGGGGGGGGGGGGGGGGGGGGGGGGGGGGGGGGGGGGGGGGGGGGGGGGGGGGGGGGGGGGGGGGGGGGGGGGGGGGGGGGGGGGGGGGGGGGGGGGGGGGGGGGGGGGGGGGGGGGGGGGGGGGGGGGGGGGGGGGGGGGGGGGGGGGFGFFGFGGGGGFG
@M00200:207:000000000-ALC1F:1:1115:19395:12312 1:N:0:5
ACTGGGTTTAAAGGGCTCGTAGGCGGTTTGTCGCGTCGGGAGTGAAAACTCAGGGCTTAACCCTGAGCCTGCTTCCGATACGGGCAGACTAGAGGTATGCAGGGGAGAACGGAATTCCTGGTGTAGCGGTGGAATGCGCAGATATCAGGAGGAACACCGGTGGCGAAGGCGGGTCTCTGGGCCGATACTGACGCTGAGGAGCGAAAGCGTGGGGAGCGAACAGGATTAGATACCCGCGTA
+
GGGGGGGGGGGGGGGGGGGGGGGGGGGGGGGGGGGGGGGGGGGGGGGGGGGGGGGGGGGGGGGGGGGGGGGGGGGGGFEGGGGGGGGGGGGGGGGGGGGGGGGGGGGGGGGGGGGGGGGGGGGGGGGGGGGGGGGGGGGGGGGGGGGGGGGGGGGGGGGGFGGGGGGGGGGGGGGGGDGGGGGGGGGGGGGFGGDCE@CFGFGGGGGGGEGGGGCDGDGDGDGGF<CFC>GGGGGGGGFG
@M00200:207:000000000-ALC1F:1:1115:18596:14440 1:N:0:5
ATTGGGTATAAAGCGCACGCAGGCGGTTTGTTAAGTCAGATGTGAAATCCCCGGGCTCAACCTGGGAACTGCATCTGATACTGGCAAGCTTGAGTCTCGTAGAGGGGGGTAGAATTCCAGGTGTAGCGGTGAAATGCGTAGAGATCTGGAGGAATACCGGTGGCGAAGGCGGCCCCCTGGACGAAGACTGACGCTCAGGTGCGAAAGCGTGGGGAGCAAACAGGATTAGATACCCTCGTA
+
FGGGGGGGGGGGGGGGGGGDGGGGGGGGGGGGGGGGGGGGGGGGGGGGGGGGGGGGGGGGGGGGGGGFGGGGGGGGGGGGGGGGFGGGGGGGGGGGGGGGGGGGGGGGGGGGGGGGGGFGGGGGGFGGGGGGGGGGGCGGGGGCGGGGGGGGGGGGGGGGGGGGGGGGGGGGG5CEEGGGGGGGCGGGGGFGGDGGGGGGGGGGGGGGGGGGGGGGGGGGGGGGGGGFGFGGGGGGGGFG
@M00200:207:000000000-ALC1F:1:1116:9267:3775 1:N:0:5
ATTGGGTTTAAAGGGTGCGTAGGTGGTGAGGTAAGTCCGATGTGAAAGCTCCGAGCTCAACTCGGAAATTGCATTAGAAACTACCTTGCTCGAGGGTTGGAGGGGGGACTGGAATTCTCGGTGTAGCAGTGAAATGCGTAGATATCGAGAGGAACACCAGTGGCGAAGGCGAGTCCCTGGACAACTCCTGACACTGAGGCACGAAAGCTAGGGGAGCAAACAGGATTAGATACCCCTGTA
+
-<EEGFCFGGGFGGGGGGGGEGCDFGGGDEGG@EEFGGGGGGGFCGGFFEGGDEFDDGE@EFGE::CBFAAFGGGGFGDFGGGGGFCFCGDGEDGGGGGEGGEGGGGGEGGGCCGGCFFC@FC>FGFGGGGGGGFFGGGGGGGGGGECF7<FCBFF:<FFFGGGGG@>EFEEECCE+AEFFFGFFGGFGGGFDFGGDFGDCGDCCGDFGFCCDGDDDFC?;CFGFGGFGAFGF<95FFF>
@M00200:207:000000000-ALC1F:1:1116:15789:7175 1:N:0:5
ATTGGGTTTAAAGAGCTCGTAGGCGGCTTGTCACGTCGGGTGTGAAAGCCCGGGGCTTAACCCCGGGTCTGCATTCGATACGGGCAGGCTAGAGTGTGGTAGGGGAGATCGGAATTCCTGGTGTAGCGGTGAAATGCGCAGATATCAGGAGGAACACCGGTGGCGAAGGCGGATCTCTGGGCATTACCTGACGCTGAGGAGCGAAAGTGTGGGGAGCGAACAGGATTAGATACCCTAGTA
+
GGGGGGGGGGGGGGGGGGGGGGGGGGGGGGGGGGGGGGGGGGGGGGGGGGGGGGGGGGGGGGGGGGGGGGGGGGGGGGGGGGGGGGGGGGGGGGGGGGGGGGGGGGGGGGGGGGGGGGGGGGGGGGGGGGGGGGGGGGGGGGGGGGGGGGGGGGGGGGGGGGGGGGGGGGGGGGGGGGGGGGGGGGGGGGGGGGGGGGGGGGGGGGGGGGGGGGGGGGGGGGGGFGGFGAFGGGGFFGGG
@M00200:207:000000000-ALC1F:1:1116:14073:9278 1:N:0:5
ATTGGGTTTAAAGGGTGCGTAGGCGGCCCTGTAAGTCAGTGGTGAAAGCCTCCAGCTCAACTGGAGAACTGCCATTGATACTGCAGGGCTTGAGTACAGACGAGGTTGGCGGAATTGATTGTGTAGCGGTGAAATGCATAGATACAATCAAGAACTCCGATTGCGTAGGCAGCTAACTAGGCTGTAACTGACGCTGAGGCACGAAAGCGTGGGGAGCGAACAGGATTAGATACCCTAGTA
+
GGGGGGGGGGGGGGGGGGGGGGGGGGGGGGGGGGGGGGGGGGGGGGGGGGGGGGGGGGGGGGGGGGGGGGGGGGGFFGGGGGGGGGGGGGGGGGGGGGGGGGGGGGGGGGGGGGGGGGGGGGGGGGGGGGGGGGGGGGGGGGGGGGGGGGGGGGGGGGGGGGGGGGGGGGGGGGGGGGGGGGGGGGGGGGGGGGGGGGGGGGGGGGGGGGGGGGGGGGGGGGGGFGGFGFGGGGGFFGGG
@M00200:207:000000000-ALC1F:1:1116:25188:10812 1:N:0:5
ATTGGGTGTAAAGCGCACGTAGGCGGCTTTGTAAGTTAGAGGTGAAAGCCCGGAGCTCAACTCCGGAACTGCCTTTAAGACTGCATCGCTAGAACGTCGGAGAGGTAAGTGGAATTCCGAGTGTAGAGGTGAAATTCGTAGATATTCGGAAGAACACCAGTGGCGAAGGCGACTTACTGGACATGTATTGACGCTGAGACGCGAAAGCGTGGGGAGCAAACAGGATTAGATACCCCCGTA
+
CGGGGGGGGGGGGGGGGGGGGGGGGGGGGGGGGGGGGGGGGGGGGGGGGGGGGGGGGGGGGGGGGGGGGGGGGGGGGGGGGGGGGGGGGGGGGGGGGGGGGGGGGGGGGGGGGGGGGGGDGGGGGGGGGGGGGGGGGGGGGGGGGGGGGGGGGGGGGGGGGGGGGGGGGGGGGGGGGGGGGGGGGGGGGGGGGGGGGGGGGGGGGGGGGGGGGGGGGGFGGGGGFGGFGFGGGGGFFGGG
@M00200:207:000000000-ALC1F:1:1116:14526:18241 1:N:0:5
ATTGGGCTTAAAGGGTGCGTAGGTGGTGAGGTAAGTCGGATGTGAAATCTCCAGGCTCAACCTGGAAATGGCATTGGAAACTACCTTGCTAGAGGGTTTGAGGGGGGACTGGAATACTTGGTGTAGCAGTGAAATGCGTAGATATCAAGTGGAACACCAGTGGCGAAGGCGAGTCCCTGGAAAATACCTGACACTGAGGCACGAAAGCTAGGGGAGCAAACAGGATTAGATACCCTCGTA
+
FGGGGGGGGGGFGGGGGGGGGGGGGGGGGGGGGGGGGGGGGGGGGGGGGFGGGGGGGGGGGGGGGGGGGGGGGGGGGGFGGGGGGGGGGGGGFFGGGGGGGGGGGGGCFGGGGGGGGGGGGGGGGGGGGGGGGGFGGGGGGGGGGGGDGGGGGGGGGGGGGGGGGGGGEFGEGGGGGGGFFFGGGGGGGGGGGGGGGGGGGGGDGGGGGGGGFGGGGGGGGGGGFGGFC>GGGGGFFGGG
@M00200:207:000000000-ALC1F:1:1116:17012:19929 1:N:0:5
ACTGGGTTTAAAGGGTGCGTAGGCGGTTTGGCAAGTCTTGTGTGAAATCTTCGGGCTCAACCCGAAGCCTGCACAAGAAACTGCCGGGCTTGAGTATGGGAGAGGTGAGTGGAATTTCCGGTGTAGCGGTGAAATGCGTAGATATCGGAAGGAACACCTGTGGCGAAAGCGGCTCACTGGACCATAACTGACGCTGAGGCACGAAAGCTAGGGGAGCAAACAGGATTAGATACCCTAGTA
+
GGGGGGGGGGGGGGGGGGGGGGGGGGGGGGGGGGGGGGGGGGGGGGGGGGGGGGGGGGGGGGGGGGGGGGGGGGGGGGGGGGGGGGGGGGGGGGGGGGGGGGGGGGGGGGGGGGGGGGGGGFGGGGGGGFGGGGGGGGGGGGGGGGGGGGGGGGGGGGGGGGGGGGGGCGGGEGGGGGGGGGGGGGGGGGGGGGGGEGFFEGDDGGDGFGGGGGGGGGGGGGGGFGGFGAFGGGGFFG7:
@M00200:207:000000000-ALC1F:1:1117:19914:12789 1:N:0:5
ATTGGGTGTAAAGGGCGCGTAGGCGGCGTAACAAGTCACTTGTGAAATCTCCGGGCTTAACCCGGAGCGGCCAAGTGATACTGTTGTGCTAGAGTGCGGAAGGGGCTACTGGAATTCTCGGTGTAGCGGTGAAATGCGTAGATATCTGGAGGAACACCGGTGGCGAAGGCGGCATCCTGGACCAATATTGACGCTGAGGAGCGAAAGCCAGGGGAGCAAACGGGATTAGATACCCCTGTA
+
GGGGGGGGGGGGGGGGGGGGGGGGGGGGGGGGGGGGGGGGGGGGGGGGGGGGGGGGGGGGGGGGGGGGGGGGGGGGGGGGGGGGFGGGGGGGGGGGGGGEGGGGGGGGGGGGGGGGGGGGGGGGGGGGGGGGGGGGGGGDGGGGGGGGGGGGGGGGGGGGGFGGGGDGGGGGGGGGGGGGFGGGGGGFFGFFGGGGGGGFGGGGGEGGGGGGGGGGGGFGGGGGFGGGGFGGGGCGFFFG
@M00200:207:000000000-ALC1F:1:1117:21187:22336 1:N:0:5
ATTGGGCTTAAAGCGTGCGCAGGCGGTTTTGTAAGCCAGATGTGAAATCCCCGGGCTCAACCTGGGAATGGCATTTGGGACTGCAAGGCTGGAGTTTGGCAGAGGAGACTGGAATTCCCGGTGTAGCAGTGAAATGCGTAGATATCGGGAGGAATACCGATGGCGAAGGCAGGTCTCTGGGCTATAACTGACGCTCATGCACGAAAGCGTGGGGAGCAAACAGGATTAGATACCCCGGTA
+
GGGGGGGGGGGGGGGGGGGGGGGGGGGGGGGGGGGGGGGGGGGGGGGGGGGGGGGGGGGGGGGGGGGGGGGGGGGGGGGGGGGGGGGGGGGGGGGGGGGGGGGGGGGGGGGGGGGGGGGGGGGGGGGGGGGGGGGGGGGGGGGGGGGGGGGGGGGGGGGGGGGGGGGDGGGGGGGGGGGGGGGGGGGGGGGGGGGGGGGGGGGGGGGGGGGGGGG3EGGGGGGGFFGGGFGGGGFGFDEG
@M00200:207:000000000-ALC1F:1:1117:13160:24937 1:N:0:5
ATTGGGCATAAAGGGTGTGTAGGTGGCTTATTAAGTCGATTGTTAAAGATCTCGGCCTAACTGAGAAAATGCGGTCGAAACTGATGAGCTTGAGGGTGGAAGAGAGAAGTGGAATTCTCGGAGTAGCGGTAAAATGCGTAGATCTCGAGAGGAACACCGATGGCGAAGGCAGCTTCTTGGGCCATTCCTGACACTGAAACACGAAAGCGTGGGGAGCAAACAGGATTAGATACCCTGGTA
+
GGGGGGGGGGGGGGGGGGGGGGGGGGGGGGGGGGGGGGGGGGGGGGGGGGGGGGGGGGGGGGGGGGGGGGGGGGGGGGGGGGGGGGGGGGGGGGGGGGGGGGGGGGGGGGGGGGGGGGGGGGGGGGGGGEGGGGGGGGGGGGGGGGGGGGGGGGGGGGGGGGGGGGGGGGGGGGGGFF9FGGGGGGGGGGGGGGGGGGGGGGGGG>CGGGGGGGGGGGFGGGGGFGGGGFGGGGGGFCFG
@M00200:207:000000000-ALC1F:1:1118:10764:3831 1:N:0:5
ATTGGGTGTAAAGGGCGCGTAGGCGGCTTATCAAGTCAGGCGTGAAATTCCCGGGCTCAACCTGGGGGCTGCGCTTGATACTGTCGGGCTAGAGTCCGGAAGAGGCGAGTGGAATTCCCGGTGTAGCGGTGAAATGCGCAGATATCGGGAGGAACACCAATGGCGAAGGCAGCTCGCTGGGACGGTACTGACGCTGAGACGCGAAAGCGTGGGGAGCCAACAGGCTTAGATACCCTTGTA
+
GGGGGGGGGGGGGGGGGGGGGGGGGGGGGGGGFGGGGGGDGGGGGGGGGGGGGGGGGGGGGGGGGGGGGGGGGGGGGGGGGGGGGGGGGGGDFCFGGGEGGGGGGGGGGGGGFGGGGGGGGFEGGGGGGGGGGGGGGGGGGEGGGGGGGC@GEGGGGGG>GGGGGGEGGGGGGGGGGGGGGGGGGGGGGFGGGGGGGGGG*CGDGGDFGGGGGGGG0(.0;FF<*49CFBFGGGGGGFFC
@M00200:207:000000000-ALC1F:1:1118:16908:6755 1:N:0:5
ACTGGGTTTAAAGGGCGCGTAGGCGGCGCAACAAGTCACTTGTGAAATCTCCGGGCTTAACCCGGAGCGGCCAAGTGATACTGTCGTGCTAGAGTGCGGAAGGGGCTACTGGAATTCTCGGTGTAGCGGTGAAATGCGTAGATATCGAGAGGAACACCTGTGGCGAAGGCGGGTAGCTGGGCCGACACTGACGCTGAGGCGCGACAGCGTGGGGAGCGAACAGGATTAGATACCCAGTA
+
GGGGGGEGGGGGGGGGGGGGGGGGGGGGGGGGGGGGGGGGGGGGGGGGGGGGGGGGGGGGGGGGGGGGGGGGGGGGGGGGGGGGGGGGGGGGGGGGGGGGGGGGGGGGGGGGGGGGGGGGGGGGGGGGGGGGGGGGGGGGGGGGGGGGGGGGGGGGGGGGGGGGGGGGGGGGGGGGGGGGGGGGGGGGGGGGGGGGGGGGGGGGGGGGGGGGGGGDB9;GGGGF8>GGGFGGG9FGGGF
@M00200:207:000000000-ALC1F:1:1118:16858:9377 1:N:0:5
ATTGGGTGTAAAGCGCGCGCAGGTGGTTTCTTAAGTCTGATGTGAAAGCCCACGGCTCAACCGTGGAGGGTCATTGGAAACTGGGAGACTTGAGTGCAGAAGAGGAAAGTGGAATTCCATGTGTAGCGGTGAAATGCGTAGAGATATGGAGGAACACCAGTGGCGAAGGCGACTTTCTGGTCTGTAACTGACACTGAGGCGCGAAAGCGTGGGGGCACACAGGATTAGATACCCTCGTA
+
GGGGGGGGGGGGGGGGGGGGGGGGGGGGGGGGGGGGGGGGGGGGGGGGGGGGGGGGGGGGGGGGGGGGGGGGGGGGGGGGGGGGGGGGGGGGGGGGGGGGGGGGGGGGGGGGGGGGGGGGGGGGGGGGGGGGGGGGGGGGGGGFGGGGGGGGGGGGGGGGGGGGGGGGGGGGGGGGGGGGGGGGGGGGGGGGGGGGGGGGGGGGGGGGGGGGGGGG6(4:?GF?26CFGFGGGGGGGGF
@M00200:207:000000000-ALC1F:1:1119:19337:3664 1:N:0:5
ACTGGGCTTAAAGGGCTCGTAGGCGGTTTGTCGCGTCGGGAGTGAAAACACCGGGCTTAACTCGGTGCTTGCTTTCGATACGGGCAGACTAGAGGCATGCAGGGGAGAACGGAATTCCTGGTGTAGCGGTGAAATGCGCAGATATCAGGAGGAACACCGGTGGCGAAGGCGGTTCTCTGGGCATTCCCTGACGCTGAGGAGCGAAAGTGTGGGGAGCGAACAGGATTAGATACCCGAGTA
+
GGGGGGGFGGGGGGGGCGGGGGGGGGGGGGFFEFGGGGDEGGGGGGGGGGGGGGGGGGGGG9CFEEGD,EAEFCFEGGGGGGGGGD@FGGGGGGGC:AEFFFGGGGGFFBCGGDGGGGGGGGGG==FGGGGGGGGGGGGGGGGGFGGGGGGGGFGGGGEGFGGGFFCGGFGGEGGCFGGGGFFFF+;<EFGFCEE88CC<EGGGGG50<2:EEGDGGGDGD39EEGGGGFGDGGGGDC@F
@M00200:207:000000000-ALC1F:1:1119:15274:22337 1:N:0:5
ATTGGGCGAAAAGGGCTCGTAGGCGGCCAACTCAGTCGGACGTGAAATCCCTCGGCTTAACCGGGGAACTGCGTCTGATACTGGGTGGCTTGAATCCGGGAGAGGGATGCGGAATTCCAGGTGTAGCGGTGAAATGCGTAGATATCTGGAGGAACACCGGTGGCGAAGGCGGCATCCTGGACCGGCATTGACGCTGAGGAGCGAAAGCCAGGGGAGCGAATGGGATTAGATACCCCAGTA
+
GGGGGGGGGGGGGGGGGGGGGGGGGGGGGGGGGGGGGGGGGGGGGGGGGGGGGGGGGGGGGGGGGGGFGGGGGGGGGGGGGGGGGGGGGGGGGGGGGGGGGGGGGGGGGGGGGGGGGGGGGFFGGGGGGGGGGGGGGGGGGGGGGGGGGGGGGGGGGGGGGGGGGGGGGGGGGGGGGGGGGGGGGGGGGGGGGGGGGGGGGGGGGGGGGGGGGGGGGGGGGGGGGGGGGFFFGF4CGGFG
@M00200:207:000000000-ALC1F:1:1119:9903:25109 1:N:0:5
ATTGGGTTTAAAGAGCTCGTAGGCGGCTTGTCGCGTCGACTGTGAAAACCCGCGGCTCAACTGCGGGCCTGCAGCCGATACGGGCAGGCTAGAGTTCGGTAGGGGAGACTGGAATTCCTGGTGTAGCGGTGAAATGCGTAGATATCGAGAGGAACACCTGCGGCGAAGGCGGGTTGCTGGGCTGACACTGACGCTGAGGCGCGAAAGCTAGGGGAGCGAACGGGATTAGATACCCCTGTA
+
@FFGGGGGGGGGG<FGFCFGGGGGGG7FEGG<@FGGGGGCEGGGGGGCGGGDGGGGGGGGGGGFGGDGGGGG8<FGEGGGG7=FF>FGGGGGGGGC<:EGGG?:EEFGGGGGGGGDFGACFFGGGGGGGGGGGGGFGGGGGGGGGAF@CCGGFGGGGGEGCGGDGGGGEGGGGGEGGGGGGGFE58<FGFGGGGGGCGCFGGGEGGGGGFFFFGGGGCCDGDDGEGGGGFGFGGGGGG?F
@M00200:207:000000000-ALC1F:1:2101:4017:13905 1:N:0:5
ATTGGGTGTAAAGGGTGCGTAGGCGGCGATGTAAGTCGGGTGTGAAATCCCGGGGCTCAACCCCGGAACTGCATTCGATACTGCATTGCTTGAGGACTGGAGAGGAGACTGGAATTCACGGTGTAGCAGTGAAATGCGTAGATATCGTGAGGAAGACCGGTGGCGAAGGCGGGTCTCTGGACAGTTCCTGACGCTGAGGCACGAAGGCCAGGGGAGCAAACGGGATTAGATACCCCCGTA
+
GGGFGGGGGGGGGGDFGGGGGGGGGGGGGGGGGGGGGGGGGGGGGGEGGGGEGEGGGGGGGGGGGGGGGGGGGGGGGGGGGGGDFGFEGGFGGCGGGGGGGG<BC8CFGGGGFGGGGGGGGGGGCGGGGGGGG<FFFGGEGFGGGGGGCCFGGFGCFFCGGGGGGGGGGGGGGGGGGGGGGGDFFFGGCECGEGGGGGGGGGEEG57FGFGGDGGCDFCCFGCCEBFFFFFFF+7>EFF:
@M00200:207:000000000-ALC1F:1:2101:9473:19729 1:N:0:5
ATTGGGTTTAAAGGGCTCGTAGGCGGTCCGTCACGTCGGGAGTGAAAACTCAAGGCTCAACCTTGAGCGTGCTTCCGATACGGGCGGACTAGAGGTATGCAGGGGAGAACGGAATTCCTGGTGTAGCGGTGGAATGCGCAGATATCAGGAGGAACACCGGTGGCGAAGGCGGTTCTCTGGGCATTACCTGACGCTGAGGAGCGAAAGCATGGGGAGCGAACAGGATTAGATACCCGAGTA
+
GGGGGGGGGGGGGGGGGGGGGGGGGGGGGGGGGGGGGGGGGGGGGGGGGGGGGGGGGGGGGGGGGGGGGGGGGGGGGGGGGGGGGGGGGGGGGGGGGGGGGGGGGGGGGGGGFGGGGGGGGGGGGGGGGGGGGGGGGGGGGGGGGGGGGGGGGGGGGGGGGGGGGGGGGGGGGGGGGGGGGGGGGGGGGGGGGGGGDGGGGGGGGGGGGGGGGGGGDGGGGGGGFFFFFFFFGCFFEFFF
@M00200:207:000000000-ALC1F:1:2102:21278:7241 1:N:0:5
ATTGGGTTTAAAGGGCTCGTAGGCGGTTTGTCGCGTCGGGAGTGAAAACTCAGGGCTCAACCCTGAGCGTGCTTCCGATACGGGCAGACTAGAGGTATGCAGGGGAGAACGGAATTCCTGGTGTAGCGGTGGAATGCGCAGATATCAGGAGGAACACCGGTCGCGAAGGCGGCATCCTGGACCACTATTGACGCTGAGGAGCGAAAGCCAGGGGAGCAAACGGGATTAGATACCCGCGTA
+
EFGGGGGCGGGGGGGGFFFGGGCGGGGGEGGGGGGFGGGDCFEGGGFGGGGGGGGDEGEEFFGGGGGGGGGGGGGGEFFGGGGGGGGFGDGFEFGGDGGGGGGGGGEDGFGGGGGGGGFDFAFGFAGEGFFGGGFGGGGGGEGFGGCFGGGGGDFGGGGGE1:<FGFEFGGGGGGGGGGGGGGG5CF7:CFGGGGGCGCFGGGCGGEGGFGGGGGGGGFGGGDCGDFGCFGGGGGGGGD7
@M00200:207:000000000-ALC1F:1:2102:2271:14207 1:N:0:5
ATTGGGTGTAAAGAGCTCGTAGGCGGTTTGTTGCGTCGGCTGTGAAATCCCGAGGCTCAACCTCGGGTCTGCAGTCGATACGAGCAAACTAGAGTGTTGCAGGGGAGACTGGAATTCCTGGTGTAGCGGTGAAATGCGCAGATATCAGGAGGAACACCGGTGGCGAAGGCGGGTCTCTGGGCAACAACTGACGCTGAGGAGCGAAAGCGTGGGGAGCGAACAGGATTAGATACCCCAGTA
+
CEEFGFGGGGGCFFGECFGFCDFGGEGGGGGFGGGGGGGGCCFGFG<CFGGGGGGGGFF9FGGGGGGGGGG9EFEFGEGGEFGDGGGGGGGFGGGGGGGGG<FGGGECGGGGGEGGGGEGC,=FFGGGDGGFD3@CFGC@CEFGGF=FDFGGGGGC7FFGB43><BCF>:FEGGGGGGGBCCECFGGGCEGGGGGGCFCGEGDGGCECG88E8EDGGGDGGGGGG47=FFDGGGGG35CC
@M00200:207:000000000-ALC1F:1:2102:2583:15357 1:N:0:5
ATTGGGTTTAAAGGGCGCGTAGGCGGCAAATCAAGTCATCTGTGAAATCTCCGGGCTTAACTCGGAACGGTCAGATGATACTGCTTTGCTAGAGTGCAGAAAGGGCAATCGGAATTCTTGGTGTAGCGGTGAAATGCGTAGATATCAAGAGGAACACCTGACGCGAAGGCGGGTTGCTAGGCTGACACTGACGCTGAGGCGCGAAAGCCAGGGGAGCAAACGGGATTAGATACCCGGGTA
+
GGGGGGGGGGGGGGGGGGGGGGGGGGGGGGGGGGGGGGGGGGGGGGGGGGGGGGGGGGGGGGGGGGGGGGGGGGGGGGGGGGGGGGGGGGGGGGGGGGGGGGGGGCGGGGGGGGGGGGGGGGGGGGGGGGGGGGGGGGGGGGGGGGGGGGGGGGGGGGGGG,3CFGGGGGGGGGGGFGGGGGGGGGGGGGGGGGGGGGGGGGGGGGGGGGGGGGGGGGGGGGGGGGGGGFGGGGGDGGGD
@M00200:207:000000000-ALC1F:1:2102:26071:18355 1:N:0:5
ACTGGGCTTAAAGAGCTCGTAGGCGGTTCGATAAGTCGGGTGTGAAACCTCCAGGCTCAACCTGGAGACGCCACCCGATACTGTCGTGACTAGAGTCCAGTAGGGGAGCGTGGAATTCCTGGTGTAGCGGTGAAATGCGCAGATATCAGGAAGAACACCCGTGGCGAAAGCGGCTCTCTGGAACGGTACTGACGCTGAGACGCGAAAGCGTGGGGAGCGAACAGGATTAGATACCCGCGTA
+
GGGGGGGGGGGGGFGGGGGGGGGGGGGGGGFGGGGGGGEGAFGGGGGGGGGGGGCGFGGGGGGGGGGGGGGGGGGGGEGCFGGGGGGGGGGGGGGGGGFGGGGGGGGGGGGGGGGGGGGGGGGGGGGGGGGGGGGGGGGGGEGGGGGGGGGGGGFGGGGGG8@CGGGGGGGGEGGGFGGGGGGGGGGGGG?CGGGGGGGFGGGGCGGCFG;CGGGDCEGDGGGGGGFGGFDFFGFGGGGGB
@M00200:207:000000000-ALC1F:1:2102:26495:20387 1:N:0:5
ATTGGGTGTAAAGGGCGCGTAGGCGGCGCAACAAGTCACTTGTGAAATCTCCGGGCTTAACCCGGAGCGGTCAAGTGATACTGTCGTGCTAGAGTGCGGAAGGGGCAACTGGAATTCTCGGTGTAGCGGTGAAATGCGTAGATATCGAGAGGAACACCTGCGGCGAAGGCGGGTTGCTGGGTCGTGCCTGACGCTGAGACGCGAAAGCGTGGGGAGCGAACGGGATTAGATACCCTTGTA
+
GGGGGGGGGGGGGGGGGGGGDGGGGGGGGGGGGFGGGGGGGGGGGGGGGGGGGGGGGGGGGGGGGGGGGGGGGGGFFGGGGGGGGGGGGGGGGGGGGGGGGGGGGGDGGGGGFGGGGGGGGGGGGGGGGGGGGGGGGGGGGGGGGGGGGGGGFGGGGGGGG*8FGGGGGGGGGGGGGGGGGGGGGGGGGGGGGGGG>FGGGGGEGGGGGGGGEGGGGGGGGGGG<DGFGFGCFGGGGGGF
@M00200:207:000000000-ALC1F:1:2102:18715:24638 1:N:0:5
ATTGGGTTTAAAGGGTGTGTAGGTGGCCTGTTAAGTTCCGTGTGAAATCTCCCGGCTCAACCGGGAGGGTGCGCGGAAAACTGGCGGGCTAGAGTACGGGATGGGAGAGTAGAATTCCTGGTGTAGCGGTGAAATGCGTAGATATCAGGAGGAATACCGGTGGTGTAGACGGCTCTCTGGACCGTAACTGACACTGAGATACGAAAGCGTGGGTAGCAAACAGGATTAGATACCCGAGTAAGA
+
AEFFGFGF@@F9FEBC@CFFFFDG<DCEDCFGGFF<F,C@CFCDFFGGGG9FFCCFGGGGGGEEG+@@FGGCF>=CFE7EFCFEFG7FGEGF<EBE,BFEC=FCE8FCCDA>F93CFEDCCFFG<<=FF+5><CFCGGGGGEGCFF9FGGG7:FFGGGGGC*2<FCGFGF<CE@ECEGG+<FFG7CCC?CGFGFGG98C+31:8E8C*8EE*CE>*+C<6C7*7*2*9*9*:76CD<CC5FCA
@M00200:207:000000000-ALC1F:1:2103:9295:3351 1:N:0:5
ATTGGGCATAAAGGGCGCGTAGGCGGCCTGCTAAGTCGGACGTGAAATCCCTCGGCTCAACCGGGGAACTGCGTCCGATACTGGTGGGCTCGAATCCGGGAGAGGGATGTGGAATTCCAGGTGTAGCGGTGAAATGCGTAGATATCTGGAGGAACACCGGTCGCGAAGGCGGCATCCTGGACCGGTATTGACGCTGATGCGCGAAAGCCAGGGGAGCAAACGGGATTAGATACCCCAGTA
+
GGGGGGGGGGGGGGGGGGGGGGGGGGGGGGGGGGGGGGGGGGGGGGGGGGGGGGGGGGGGGGGGGGGGGGGGGGGGGGGGGGGGGGGGGGGGGGGGGGGGGGGGGGGFGGGGGGGGGGGGGGGGGGGGGGGGGGGGGGGGGGGGGGGGGGGGGGGGGGGGG4:=FGGGGGGGGGDGFFGGGGGGGGGGGGGGGGGGGGGGGGGGGGGGGGGGGEEGGGFGFGGGGDGGGFGGG@GGGGFG
@M00200:207:000000000-ALC1F:1:2103:19325:6671 1:N:0:5
ATTGGGTTTAAAGGGCGTGTAGGCGGTGCGGTAAGTCGGGCGTGAAATCCCCGGGCTTAACCCGGGGGGGTCGTTCGAGACTGCCGTGCTAGGGTGCGGGAGAGGGAAGTGGAATTCCCGGTGTAGCGGTGAAATGCGTAGATATCGGGAGGAACACCTGCTGCGAAGGCGGCTTCCTGGACCGTAACCGACGCTGAGGCGCGAAAGCTAGGGGAGCAAACAGGATTAGATACCCCCGTA
+
GGGGGGGGGGGGGGGGGFGGGGGGGGGGGGGGGDGGGGGGGGGGGGGGGGGGGGGGGGGGGGGGGGGGGGGGGGGGGGGGGGGGGGGGGGGGGGGGGDEGGDEGGGGGGGGGGGGGGGGGGGGGGGGGGGCDEGGGGGGGGGGGGGGGGGGGGGGGGGGGG+9EGGEGGGGGGGGGFGG6FFGGCFEGGGGGGGGEE>FGEGCC=EGGGGGGGG5EDGGGGFGGGGFCFFGFGFGGGDG5
@M00200:207:000000000-ALC1F:1:2103:5518:8122 1:N:0:5
ACTGGGTTTAAAGGGCGCGTAGGCGGCCACCGCAAGTCGACTGTGAAATCTCCGGGCTTAACCCGGAAAGGTCAGCCGATACTGCGGGGCTAGAGTGCAGAAGGGGCAACTGGAATTCTCGGTGTAGCGGTGAAATGCGTAGATATCGAGAGGAACACCTGCGGCGAAGGCGGGTTGCTGGGCTGACACTGACGCTGAGGCGCGAAAGCTAGGGGAGCGAACGGGATTAGATACCCTAGTA
+
GGGFGFGGGGFGGFGGGGGCGGGGGDDFGGFGGGGGGGGGGGGGGGGFGGGGGGGGGGGGGGGGGGG:FGGGGGFEFEEGE@FGGCGGGGGG=CFGGGGGGGGFGGGGGGGGGGGGGGGGGGEGGGFGGGGEGGGGCFFBFGGGGGGGGGGGGGGGFGFGG8CEGGGGGGGGDGGEEGGGFGGGEF?:CFFGGEE>ECFGGGGGG5CEGFGGFCCCEEGGGEGG<=CCE?77E:<C=FGGG
@M00200:207:000000000-ALC1F:1:2103:15749:9982 1:N:0:5
ATTGGGTGTAAAGAGCTCGTAGGCGGTTCGGTAAGTCGGATGTGAAAACTCAGGGCTCAACCCGGAGACGCCATCCGATACTGCTGTGACTTGAGTCTGGTAGGGGAACACGGAATACCTGGTGTAGCGGTGAAATGCGCAGATATCAGGTGGAACACCGACGGCGAAGGCAGTGTTCTGGGCCAGTACTGACGCTGAGGAGCGAAAGCGTGGGGAGCAAACAGGATTAGATACCCCGGTA
+
GGGGGGGGGGGGGGGGGGGGGGGGGGGGGGGGGGGGGGGGGGGGGGGGGGGGGGGGGGGGGGGGGGGGGGGGGGGGGGGGGGGGGGGGGGGGGGGGGGGGGGGGGGGGGGGGGGGGGGGGGGGGGGGGGGGGGGGGGGGGGGGGGGGGGGGGGGGGGGGGE*<FFGGGGGFGGGGGGGGGGGGGGGGGGGGGGGGGEFGGGGGGGGGGGGGGGCGGGGGGGGGGGGFGGFGGGFCEFDGGG
@M00200:207:000000000-ALC1F:1:2103:10118:14615 1:N:0:5
ATTGGGTGTAAAGGGCTCGTAGGTGGCCAACTAAGTCGGACGTGAAATCCCTCGGCTTAACCGGGGAACTGCGTCCGATACTGGTTGGCTTGAGTTTGGGAGAGGGATGCGGAATTCCAGGTGTAGCGGTGAAATGCGTAGATATCTGGAGGAACACCGGTTGCGAAGGCGGCATCCTGGACCAATACTGACGCTGAGGAGCGAAAGCCAGGGGAGCAAACGGGATTAGATACCCCAGTA
+
GGGGGGGGGGGGGGGGGGGGGGGGGGGGGGFGGGGGGGGGGGGGGGGGGGGGGGGGGGGGGGGGGGGGGGGGGGGGEGGGGGGGGGGGGGGFFGGFGFGGFGGGGGGGEGGGGGGGGGFFGGGGGGGGGGGGGGGGGGGGGGGGGGGGGGGGGGGGGGEGG*;FE@FGGGGEGGGGGGGGGGGGGGGGGGGGGEDGGGGGGGGGGGGGFGGGGGGGGGGGGGGGGGCGGFGGFGGGGGF7
@M00200:207:000000000-ALC1F:1:2103:15578:15102 1:N:0:5
ATTGGGTTTAAAGGGCGCGCAGGCGGCCCGGCCAGTCGGACGTGAAAGCCCGGGGCTCAACCCCGGAACGGCGTCCGAGACGGCCGGGCTGGAGACCGGGAGAGGAGGGTGGAATAGCCAGTGTAGAGGTGAAATTCGTAGATATTGGCTGGAACACCGGTGGCGAAAGCGGCTCTCTGGCCCGGGTCTGACGCTGAGGCGCGAAAGCGTGGGGAGCAAACAGGATTAGATACCCTTGTA
+
GGGGGGGGGGGGGGGGGGGGGGGGGGGGGGGGGGGGGGGGGGGGGGGGGGGGGGGGGGGGGGGGGGGGGGGGGGGGGGGGGGGGGGGGGGGGGGGGGGGGDGGGGGGGGFGGGGGGGGGGGFGFGGGGGGGGGGGGGGGGGGGGGGGGGGGGGGGGGGGGG*9CGGGGGGGGGGGGGGGGGGGGGGGGGGFGGGGGGGGFGGGEGGGFGCGGGGEGGGGGGGGGGGGGGFGGG6D6DGGG
@M00200:207:000000000-ALC1F:1:2103:4954:18938 1:N:0:5
ATTGGGTTTAAAGCGCATGTAGGCGGCTCGGCAAGTCGTGTGTGTAAGCCCCTGGCTCAACTGGGGGAGGTCATGCGAGACTGGCGGGCTTGAGGACAGCAGAGGAGCGTGGAACTCCCGGTGTAGCGGTGGAATGCGTAGAGATCGGGAAGAACACCAGTCGCGAAGGCGACGTGCTGGGTTGCACCTGACGCTGAGATGCGAAAGTGTGGGGAGCAAACGGGATTAGATACCCCGGTA
+
GGGGGECDFFFGGGGGEGC6CFEFEG7BCCCGGE6CFGFFCFGGGGGGGGFGGGGGGGCFGGGGFGGEFB?EEGFFGDCGGGGGG7F@EFGCDFG8DFGGGFGGGGGDFFFGGGFGCFFCF:CBFFAFG:FD:F<F?FEFC:C<,C<:CCGG<F3<FCFFG09<FFGDGCEC?EE5>FFGD*;85E9FGCC+8CEE580<+CG55:8<C9EGCGGE*ACEFE=CDEGFGFC*+20*9*9C
@M00200:207:000000000-ALC1F:1:2104:25977:5287 1:N:0:5
ATTGGGTGTAAAGGGCGCGTAGGCGGCGTGTTAAGTCAGCTGTGAAATCTCCAAGCTTAACTTGGAACGGTCAGCTGATACTGATGTGCTAGAGTGCAGAAGGGGCAACCGGAATTCTTGGTGTAGCGGTGAAATGCGTAGATATCAAGAGGAACACCTGAGGTGAAGACGGCTTGCTGGGCTGACACTGACGCTGAGGCGCGAAAGCTAGGGTAGCAAACGGGATTAGATACCCCTGTA
+
GGGGGGGGGGGGGGGGGGGGGGGGGGGGGGGGGGGGGGGFGGGGGGGGGGGGGGGGGGGGGGGGGGGGGGGGDGGGGGGGGGGGGGGFGGGGGGGGGFFGGGGGGGGGGGGGCEGGGDGFGGGGGGGGGGGGGGGGGGGGGGGDGGGGGGGGFGGGGGGGGGGGGGGGGGGG*9<EGGGGGGGGGGFFGGGGGGCCFGGGDEGGGEEGGGGGGGFDGGGGGGGGGGFGG7>CFC<C/7>*
@M00200:207:000000000-ALC1F:1:2104:21970:11487 1:N:0:5
ATTGGGTGTAAAGCGCGCGCAGGTGGACAAGTATGTGCCGTGTGAAAGCGCCGTCCTTACGATGGCGAGGTCGTGGTAGACAGCTTGTCTTGAGGCTCGAAGAGGTTGATGGAATTCCGGGTGGAGCGGTGAAATGCGTAGATATCCGGAGGAACACCAGGGGCGAAGGCGGGCAACTGGTCGAGTTCTGACACTGAGGCGCGACGGCGTGGGGAGCAAACCGGATTAGATACCCTAGTA
+
GGGGGGGGGGGGGGGGGGGGGGGGGGGGGGGGGGGGGGGGGGGGGGGGGGGGGGGGGGGGGGGGGGGGGGGGGGGGGGGGGGGFFGGGGGGGGGGGGGGGGGGGGGGGGGGGGGGGGGGGGGGGGGGGGGGGGGGDGGGGGGGGGGGGGGGGGGGGGGGGGGGGGGGGGGGG*88EGGGGGGG8?FGGGGGGGGGGGGGGGGGGEEGGGGGGGGECEGGDFGGGGGGGGFCEFGGGGDGC
@M00200:207:000000000-ALC1F:1:2104:8855:24582 1:N:0:5
ATTGGGTTTAAAGGGCGTGTAGGCGGTCTGTTAAGTCTGATGTGAAATCCCCTCGCTCAACGAGGGAACTGCGTCGGATACTGGCAGACTTGAGTACCGGAGAGGAAGGTGGAATTCCCGGTGTAGCGGTGAAATGCGCAGAGATCGGGAGGAACACCCGTAGCGAAGGCGGCACTCTGGGCCGGTACTGACGCTGAGGAGCGACAGCGTGGGGAGCAAACAGGATTAGATACACCAGTA
+
GGGGGGGGGGGGGGGGGFGGGGGGGGGGGGGGGGGGGGGGGGGGGGGGGGGGGGGGGGGGGGGEGGGGGGGGGGGGG:FGGGGFGGGGGGGGGGGGGGGGGGGGGGGGGGGGGGGGGGGGGGGGGGGGGFFGFGFGGGGGGGGGGGGGGCGGGGGGGGGGGGGGGGDGGCE4=5CFGFGGGGGGGGEGFFFGGDEGGGGGGGGD*:E8C?EGGEEGEFGFFFFGGGFGGFFGG+9EGCG7
@M00200:207:000000000-ALC1F:1:2105:23767:2260 1:N:0:5
ATTGGGTTTAAAGGGTGCGTAGGCGGGTTTTTAAGTCAGAGGTGAAATCCTGGAGCTCAACTCCAGAACTGCCTTTGATACTGAGAATCTTGAGTATGGGAGAGGTGAGTGGAACTGCGAGTGTAGAGGTGAAATTCGTAGATATTCGCAAGAACACCAGTGGCGAAGGCGGCTCACTGGCCCATAACTGACGCTGAGGCACGAAAGCGTGGGGAGCAAACAGGATTAGATACCCGTGTA
+
GGGGGGGGGGGGGGGGGGGGGGGGGGGGGGGGGGGGGGGGGGGGGGGGGGGGGFFGGGGGGGGGGGGGGGGGGGGGGGGGGGGFFEFGGGGGFGGGGGGGGGGGGGGGGGGGGGGGGGGGGGGGGGGGGGGGGGGGGGGGGGGGGGGFGGGCGGGFGGGGGGGGGGGGGGGGGGGGGGCFGGGGGGGGGFFGGGGDGGFGGGGGGGGGGGGGGGGGGGGGGGGFGGGGGFD79FGECDGG
@M00200:207:000000000-ALC1F:1:2105:9102:10314 1:N:0:5
ACTGGGTTTAAAGCGCGTGTAGGCGGTCCGGTAAGTCGGCTGTGAAAGTCCAGGGCTCAACCCTGGGATGCCGGTCGATACTGCCGGACTAGAGTTCGGAAGAGGCGAGTGGAATTCCCGGTGTAGCGGTGAAATGCGCAGATATCGGGAGGAACACCAATGGCGAAGGCGACCCCCTGGTTGGATACTGACGCTGATACGCGAAAGCGTGGGGAGCAAACAGGATTAGATACCCGAGTA
+
GGGGGGFGGGGGGGGGGGGGGGGGGGGGGGGGGGGGGGGGGGGGGGGGGGGGGGGGGGGGGGGGGGGGGGGGGGGGGGGGGGG,?FGGGGGGGGGGGGGGGGGGGGGGGGGGGGGGGGGGGGGGGGGGGGGGGGGGGGGGGGGGGGGGGGGGGGGGFGGGGGGGGGGGGGGGGGGGGGGGGGGGGGGGGGGGGGGGGGGGGGGGGGGGGGGGGGGGGGGGGGGGGGGFFGGG7EGGGG<F
@M00200:207:000000000-ALC1F:1:2105:3912:11025 1:N:0:5
ATTGGGCTTAAAGGGTGCGTAGGTGGCGCCGTAAGTCGGGTGTGAAATTTCGGAGCTTAACTCCGAAACTGCATTCGATACTGCGGTGCTTGAGGACTGGAGAGGAGACTGGAATTCATGGTGTAGCAGTGAAATGCGTAGAGATCATGAGGAAGACCAGTGGCGAAGGCGGGTCTCTGGACAGTTCCTGACACTGAGGCACGAAGGCCAGGGGAGCAAACGGGATTAGATACCCTTGTA
+
GGGGGGGGGGGGGGGGGGGGGGGGGGGGGGGGGGGGGGGGGGGGGGGGGGGGGGGGGGGGGGGGGGGGGGGGGGGGGGGGGGGGGGGGGGGGGGDFGGGGGGGGGGGGGGGGGGGGGGFGGGGGGGGGGGGGGGGGGGGGGGFGGGFGGGFFGGGGGGGGGGGGGFGGGGGGGGGGGGGGGGGGGGGGGGEEGGGFGGGGGGGGGGGGGGGGGGGGGFGGGGGGDEGGGDGGGGGGGGGF
@M00200:207:000000000-ALC1F:1:2105:12494:15010 1:N:0:5
ATTGGGTTTAAAGCGTGCGTAGGCGGCCTTGTTAGTCAGGTGTGAAAGCCCTCAGCCCAACTGAGGAATTGCGCTTGATACTGCATGGCTAGAGAATGATAGAGGTGGGTGGAACTGATGGTGGAGCGGTGAAATGCGTTGATATCATCAGGAACACCAGTGGCGAAGGCGACCCACTGGGTCATTTCTGACGCTGATGTACGAAAGCTAGGGTAGCGAACGGGATTAGATACCCGTGTA
+
GGGGGGGGGGGGGGGGGGGGGGGGGGGGGGGGGGGGGGGGGGGGGGGGGGGGGGGGGGGGGGGGGGGGGGGGGGGGGGGGGGGGGGGGGGGGGGGGGGGGGGGGGGGGGGGGGGGGGGGGGGGGGGGGGGGGGGGGGGGGGGGGGGGGGGGGGGGGGGGGGGGGGGGGGGGGEGGGGGGGGGGGGGGGGGGGGGGGGGGGGGGGCEGGGGGGGGGGGGGGGGGGGDGGGGGGGGGCDDGG
@M00200:207:000000000-ALC1F:1:2105:13230:16876 1:N:0:5
ACTGGGTTTAAAGGGTGCGTAGGCGGCCCTGTAAGTCAGTGCTGAAATATCCCGGCTTAACCGGGAGGGTGGCATTGATACTGCGGGGCTTGAGTACAGATGAAGTAGGCGGAATTGACGGTGTAGCGGTGAAATGCATAGATATCGTCAAGAACACCGATAGCGAAGGCAGCTTACTAAGTTGTAACTGACGCTGATGCACGGAAGTGTGGGGATCAAACAGGATTAGATACCCTAGTA
+
GGGGGGGGGGGGGGGGGGGGGGGGGGGGDGGGGGGGGGGGGGGGGGGGGGGGGGGGGGGGGGGGGGGDGGGGGGGGGGGGGGGCFGGGGGGGGGGGGGGGGGGGGGGGGGGGGGGGGGGGGGGGGGGGGGGGGGGGGGFGGGGGGGGGGGGGGGGGGGGGGGGGGGGGGGGGGGGGGGGGGGFGGGGGGGGGGGGGGGGGGGGGDEEEGGG5EGGDGGGGGGGGGGGGGGGGGGGGGGGG
@M00200:207:000000000-ALC1F:1:2105:14230:17571 1:N:0:5
ACTGGGTGTAAAGGGCGCGTAGGCGGCCACCGCAAGTCGACTGTGAAATCTCCGGGCTTAACCCGGAAAGGTCAGCCGATACTGCGGGGCTAGAGTGCAGAAGGGGCAACTGGAATTCTCGGTGTAGCGGTGAAATGCGTAGATATCGAGAGGAACACCTGCGGCGAAGGCGGGTTGCTGGGCTGACACTGACGCTGATGCGCGAAAGCTAGGGGAGCGAACGGGATTAGATACCCCAGTA
+
GGGGGGGGGGGGGGGGGGGGGGGGGGGGGGGGGGGGGGGGGGGGGGGGGGGGGGGGGGGGGGGGGGGGGGGGGGGGGGGGGGGFGGGGGGGGGGGGGGGGGGGGGGGGGGGGGGGGGGGGGGGGGGGGGGGGGGGGGGGGGGGGGGGGGGGGGGGGGGGGGGGGGGGDGGGGGGGGGGGGGGGGGGGGGGGGGGGGGGGGGGGGGGGGGFGGGGGGGGGGGGGGGGCGGGGGGGG?FDGGG
@M00200:207:000000000-ALC1F:1:2105:6357:21785 1:N:0:5
ATTGGGTGTAAAGGGTGCGTAGGCGGCTTTGTAAGTCAGTGGTGAAATATGGCAGCTTAACTGTCAGGGTGCCATTGATACTGCAGAGCTTGAGTACAGATGAGGTAGGCGGAATTGACGGTGTAGCGGTGAAATGCTTAGATATCGTCAAGAACACCTATAGCGAAGGCAGCTTACTAGGCTGTAACTGACGCTGAGGCACGAAAGTGTGGGGATCAAACAGGATTAGATACCCTAGTA
+
GFGGFGGGFGGFEFEGDGEGGGDDGG>CC<;CEFFFEGF<EE<DFFFCFGGGGCGEFGFD<FCFFAFGGEF@<<EFGG<FFFGF<FFFGCFFGFGGGGGGFFFDDGGGG9@@FF78EFGGG:FGGG,CFB>FGFCDFGCFB9FG@,@FFFEG,@DCFCF=FGGCCGGGGGFE@:FB4EGGFGGG:E;DC;C8CG>EDCF>8;CEEEE5=?CCDEGGDCFFFG*5CCCFFFCG><9+9;CF
@M00200:207:000000000-ALC1F:1:2105:14138:23631 1:N:0:5
ATTGGGTGTAAAGGGTGCGTAGGCGGCTTTGTAAGTCAGTGGTGAAATATGGCAGCTCAACTGTCAGGGTGCCATTGATACTGCAGAGCTTGAGTACAGATGAGGTAGGCGGAATTGACGGTGTAGCGGTGAAATGCGTAGATATCGGGGGGAACACCCGTGGCGAAGGCGGCTCTCTGGACCACTACTGACGCTGAGGCGCGAAAGCCGGGGGAGCAAACAGGATTAGATACCCGGGTA
+
GGGGGGGGGGGGGGGGGGGGGGGGGGGGGGGGGGGGGGGGGGGGGGGGGGGGGGGGFGGGGGGGGGGGGGG@FGGGGGGGGGGEFFFGGGGGGGGGGGGGGGGGGGGGGGGGGGGGGGGGGGGGFGGGGGGGGGGGGGGGGGGFGGGGGGGGGGGGCGGGGGGGGGGDGFGGDGGGGGGGGFGGGDACCGGGGGCGGGGGGGDECE58AEGGGGCEGFEGFGFCFFGGGGGGGGGGG3CC
@M00200:207:000000000-ALC1F:1:2105:23495:23854 1:N:0:5
ACTGGGTGTAAAGGGCTTGTAGGCGGTTCGTTAAGTCCGGTGTGAAATCTCCCGGCTCAACTGGGAGCGGCCATCGGATACTGGCGAGCTAGAGGTGGGCAGAGGAAAGCGGAATTCCCGGTGTAGCGGTGAAATGCGTAGATATCGGGAGGAACACCAGTGGCGAAGGCGGGTTGCTGGGCTGACACTGACGCTGAGGCGCGAAAGCTAGGGGAGCGAACGGGATTAGATACCCCTGTA
+
GGGGCFFGCFFFGGGGGGGFFGGFGGGF,C8FEGGFFFEFGGFGGGGGGGGG@ED:FGGGGCFF@8CCC7F7:ECFEFGGGGFCEFGGG7FFFEE,BE@FGGGGGFGGFGGGGGGGGGGGG7F@FD<FCBFGGGFGGGGDGCEFGGGEGGCEEGGCF7CFGGCDCFBFGGGGGCE<8?CEECECF;@<CGCCE55CEFG5CEEG8:E*<CFGGGGEGGDE*>;<*/*0320:CC459C6*
@M00200:207:000000000-ALC1F:1:2106:19685:10853 1:N:0:5
ATTGGGTTTAAAGCGTGCGCAGGCGGTTTGCTAAGACAGGTGTGAAATCCCCGGGCTTAACCTGGGAACTGCGCTTGTAACTGGCAAGCTAGAGTGTGGCAGAGGGGGGTGGAATTCCACGTGTAGCAGTGAAATGCGTAGAGATGTGGAGGAACACCGATGGCGAAGGCAGCCCCCTGGGCTAACACTGACGCTCATGCACGAAAGCGTGGGGAGCAAACAGGATTAGATACCCGGGTA
+
GGGGGGGGGGGGGGGGGGGGGGGGGGGGGGGGGGGGGGGGGGGGGGGGGGGGGGGGGGGGGGGGGGGGGGGGGGGGGGGGGGGGGGGGGGGGGGGGGGGGGGGGGGGGGGGGGGGGGGGGGGGGGGGGGGGGGGGGGGGGGGGGGGGGGGGGGGGGGGGGGGGGGGGGGGGGGGGGGGGGGGGGGGGGGGGGGGGGGGGGGGGGGGGGGGGGGGGGGGGGGGGGGGGGGFGGGGGGGGGG
@M00200:207:000000000-ALC1F:1:2106:12955:15609 1:N:0:5
ACTGGGCGTAAAGTGTGCGCAGGTGGCCGCGCATGTCGAGTGTGAAATCCCCGGGCTTAACTTGGGAATTGCGCTCGAAACTACGTGGCTCGAGTGTGGCAGAGGAAGGTGGAATTCCACGTGTAGCGGTGAAATGCGTAGAGATGTGGAGGAACACCGATGGCGAAGGCAGCCTTCTGGGCCAACACTGACGCTCATGCACGAAAGCGTGGGGAGCAAACAGGATTAGATACCCTAGTA
+
GGGGGGGGFGGGGGGGGGGGGGGGGGGGGGGGGGGGGGGGGGGGGGGGGGGGGGGGGGGGGGGGGGGGGGGGGGGGGGGGGGGGGGGGGGGGGGGGGGGGGGGGGGGGGGGGGGGGGGGGGFGGGGGGGGGGGGGGGGGGGGGGGGGGGGGGGGGGGGGGGGGGGGGGGGGGGGGGGGGGGGGGGGGGGGGGGGGGGGGGGGGGGGGGGDGGGGGGGGGGGGGGGGGGGFGGDFGFFGGG
@M00200:207:000000000-ALC1F:1:2106:18525:17803 1:N:0:5
ATTGGGTTTAAAGAGCGTGTAGGCGGCCGTGTAGGTCTGACGTGAAATCTGGAGGCTCAACCTCCAGCTGTCGTTGGAAACCGCACGGCTAGAGTCCGGAAGAGGAGAATGGAATTCCCGGTGTAGCGGTGAAATGCGCAGATATCGGGAAGAACACCCGTGGCGAAGGCGGTTCTCTGGGACGGTACTGACGCTGAGACGCGAAAGCGTGGGGAGCGAACAGGATTAGATACCCTAGTA
+
GGGGGGFGGGGGGGGGGGGGGGGGGGGGGFGFGGGGGGGGGGGGGGGGGGGGGGGGGGGGGGGGGGGGGGGGGGGGGGGGGGGGGGGGGGGGGGGGFGGGGGGGGGGGFGGGGGGGGGGGGCFGGGGGGGGGGGGGGGGGGGGGGGGGGGGGFGGGGGGGGGGGGGGGGGGGGGGGGGGGGFGGGGGGGGFGGGGGEGCFGGGGGGGGGGGGGGGGGGGGEEGGGGGGFFGGACFGGGGG
@M00200:207:000000000-ALC1F:1:2107:11611:5673 1:N:0:5
ATTGGGTTTAAAGGGCTCGTAGGCGGCCAACTAAGTCCGACGTGAAATCCCCAGGCTTAACCTGGGAACTGCGTCGGATACTGGATGGCTTGAATTCGGGAGAGGGATGCAGAATTCCAGGTGTAGCGGTGAAATGCGTAGATATCTGGAGGAATACCGGTGGCGAAGGCGGCATCCTGGACCGACATTGACGCTGAGGAGCGAAAGCTAGGGGAGCAAACGTGATTAGATACCCGAGTA
+
GGGGGGGGGGGGGGGGGGGGGGGGGGGGEFGGGGGFEGGGGGGGGGGGGGGGGCGGGGGGGGGGEGGGGGDGDBFGDFFGGGGGFGGGGGGGGGGGGGEEFGGGGD>FEGGGGGGGGGEFGGGGFFFGGGGGGGGGGGGGGGGGGGFGF<<CFGGGGGGGGGGGGGGGGGDFGEGGGGGGGGGGCEGGGGGGGGCCEGGGDECCGEG6CGGGGEGCEFGGG:.49CGGGFFFGG<:)9<4
@M00200:207:000000000-ALC1F:1:2107:16706:8297 1:N:0:5
ATTGGGTTTAAAGGGCTCGTAGGCGGCCAACTAAGTCCGACGTGAAATCCCCAGGCTTAACCCGGAAACTGCACGTGATACTGCGTAGCTAGAGGCTGGGAGAGGTGCATGGAATTGCTAGTGTAGCGGTAAAATGCGTTAATATTAGCAAGAACACCAAAGGCGAAGGCAATGCACTGGAACAGTCCTGACACTCAGGGACGAAAGCGTGGGGAGCGAAAGTGATTAGATACCCCAGTA
+
GGGGGGFGGFFGFGEC<FEGGGGGGGGGDGGGCFGGGGGDGGGGGGGGGGGGGGGGGFFGGGGGGGGGG<FGGGDFGGGFGGGGGGGGGFGGFGGGGGGEGGGD@BFGGGFGGFGFGDGGGFFFGFDGGGGGGGAEGBFGGGG<EFFGCGGGGGFGG7>FCCBGEGGGGGGGGGGFGGGGGGGGGGG7CFGGGG66EGDFGFGEGEGGGGGGGEEGGGGGG9)6CFGGGFFC9CCEGGGD
@M00200:207:000000000-ALC1F:1:2107:5392:13480 1:N:0:5
ATTGGGTGTAAAGGGCTCGTAGGCGGTTTGTCGCGTCGGGAGTGAAAACCAGGTGCTTAACACCTGGCTTGCTTTCGATACGGGCAGACTAGAGGTATTCAGGGGAGAACGGAATTCCTGGTGTAGCGGTGAAATGCGCAGATATCAGGAGGAACACCGGTGGCGAAGGCGGTTCTCTGGGCATGTCCTGACGCTGAGGAGCGAAAGTGTGGGGAGCGAACATGATTAGATACCCCAGTA
+
GGGGGGGGGGGGGGGGGGGGGGGGGGGGGGGGGGGGGGGGGGGGGGGGGGGGGGGGGGGGGGGGGGGGGGGGGGGGGGGGGGGGGGGGGGGGGGGGGGGGGGGGGGGGGGGGGGGGGGGGGGGGGGGGGGGGGGGGGGGGGGGGGGGGGGGGGGGGGGGGGGGGGGEGCGGGGGGGGGGGFGGGGGGGGGGGGGGGCFGGGGGGGGGGGGGGGDGGGGGGG>)5>FGGGFGGGCFGGGGG
@M00200:207:000000000-ALC1F:1:2107:6746:14041 1:N:0:5
ATTGGGTTTAAAGGGCGTGTAGGCGGCCTGCTAAGTCTGATGTGAAATCCCCTCGCTCAACGAGGGAACTGCGTCGGATACTGGCAGACTCGAGTACCGGAGAGGAAGGTGGAATTCCCGGTGTAGCGGTGAAATGCGTAGATATCGGGAGGAACACCGGTGGCGAAGGCGGCCTTCTGGACGGATACTGACGCTGAGACGCGAAAGCGTGGGGAGCAAACATGATTAGATACCCCTGTA
+
GGGGGGFGGGGGFGGGEGGGGGGGGGGGGGGGGFGGGGGGFGGGGGFGGGGGGGGGGGEEGGFFEFGGGGGGGGGGEDGGGGGGGGGGGGGGGGGGGGGGGGGGGGGGGFGFGFGGGGGGGGGGGGGGGFGGGCGGGGGGGGGGGGGGGGGGGGGGGGGGFEGGGGGGGGGGGGGGGGGGGGGGGGGGGGFGGDEG5FGGGGGGGGGGGGGGGGGGGG?FGF)5:CFC6@GGG6FGGDFF
@M00200:207:000000000-ALC1F:1:2107:18203:14526 1:N:0:5
ATTGGGTTTAAAGGGCGCGTAGGTGGCTTACCAAGCGTGTGGTGAAAGCCCGGAGCTCAACTCCGGGTCGGCCATGCGAACTGGCAGGCTAGAGCACGGTAGAGGCCAATGGAATTCCGGGTGTAGCGGTGGAATGCGTAGAGATCCGGAAGAACACCGGTGGCGAAGGCGGTTGGCTGGGCCGTTGCTGACACTGATGCGCGACAGCGTGGGGAGCAAACACGATTAGATACCCCCGTA
+
CGGGGGGGGGGGGGGGGGGGGGGGGGGGGGGGGGGGGGGGGGGGGFGGGGGGGGGGGGGGGGGGGGGGGGGGGGGGGGGGGGGGGGGGGGGGGGGGGGGGCEGGGGGGGGGGGGGGGGGGGGGGGGGGGGGGGGGGGGGGGGGFCGDGEGGGGGGGGGGGGGGGGDGGGGGGGGGGGGGGGGGGGGGGGGGGGGGGGGGGGGGEGGGGGGGGEEGGGGGGGF(47FFGGBGGG?DFDDGG
@M00200:207:000000000-ALC1F:1:2107:17700:21952 1:N:0:5
ACTGGGTATAAAGCGCGTGTAGGCGGCCCCGCAAGTCGGGTGTGAAATCCCATGGCTCAACCATGGAAGTGCACTCGAAACTGCAGGGCTAGAGTCCTGGAGAGGAAGGTGGAATGCTTGGTGTAGAGGTGAAATTCGTAGATATCAAGCGGAACACCGGTGGCGAAGGCGGCCTTCTGGACAGTGACTGACGCTGAGACGCGAAAGCGTGGGGAGCAAACAGGATTAGATACCCTAGTA
+
GGFGGGGGGGGGGGGGGGGGGGGGGGEFEGGGGGGGGGGGGGGGGGGGGGGGGGGGGGGGG8FGGGGGGGGGGGGGGGGGGGGGGGGGGGGGGGGGGCGGGGGGGGGGGGGGGGGGGGGGG<FFGGGGGGGGGGGGGGGGGGGGGGGGFEGDGGGGFGGGGGGGGGGGGGGGGGGGGGGGGGGF@9FGGGGGGGGGGEGGDGGGGGGGEECEEGGGDGGGF?(.9CFGGFGGFEGFGFGG
@M00200:207:000000000-ALC1F:1:2107:16575:23630 1:N:0:5
ACTGGGTGTAAAGAGCTCGTAGGCGGTTTGTTGCGTCGGCTGTGAAATCCCGAGGCTCAACCTCGGGTCTGCAGTCGATACGAGCAAACTAGAGTGTTGCAGGGGAGACTGGAATTCCTGGTGTAGCGGTGAAATGCGTAGATATCGGGAGGAACACCTGTGGCGAAGGCGGCCCCCTGGTTGGATACTGACGCTGAGACGCGAAAGCGTGGGGAGCAAACACGATTAGATACCACAGTA
+
GGGGGGGGGGGGGGGGGGGGGGGGGGFDGGGGGGGGGGGGGGGGGGGGGGGGGGGGGGGGGGGGGGGGGGGGGGGGGGGGGGGGGGGGGGGGGFFGGGGGGGGGGGGGGGGGGGGGGGFGGBFEGGGGGDGCEEGGGGGGEGFFFFGGGGGDGGGFEEGGGGGGEDGGGGGEE:CFGCCFFGGGGCGGFGGGGGCGEF++;5:CGGDFEE8CEE5=>FG6*,(49559FFGF7F*7DF7>
@M00200:207:000000000-ALC1F:1:2108:9690:4735 1:N:0:5
ATTGGGTTTAAAGGGTGCGTAGGCGGCTTTGTAAGTCAGTGGTGAAATATGGCAGCTCAACTGTCAGGGTGCCATTGATACTGCGGAGCTTGAGTACAGATGAGGTAGGCGGAATTGACGGTGTAGCGGTGAAATGCTTAGATATCGTCAAGAACACCGATAGCGAAGGCAGCTTACTGGGCTGTAACTGACGCTGAGGCACGAAAGTGTGGGGATCAAACACGATTAGATACCCGAGTA
+
GGGGGGGGGGGGGGGGGGGGGGGGGGGGGGGGGGGGGGGGGGGGGGGGGGGGGGGGGGGGGGGGGGGGGGGGGGGGGGGGGGGGGGGGGGGGGGGGGGGGGGGGGGGGGGGGGGGGGGGGGGGGGGGGGGGGGGGGGGGGGGGGGGGGGGGGGGGGGGGGGGGGGGGGGGGGGGGGGGGGGGGGGGGGGGGGGGGGGGGGGGGGGGGGGGGGGGG5CGGFF6(6>CGGDFGGGECDGGGG
@M00200:207:000000000-ALC1F:1:2108:18445:4853 1:N:0:5
ATTGGGTTTAAAGGGCGCGTAGGTGGTTTGATAAGGGTGTGGTGAAAGTCCGGGGCTCAACCCCGGATCTGCCGTGCCGACTGTCAAACTCGAGGACTGTAGAGGCAGACGGAATTCCGGGTGTAGCGGTGGAATGCGTAGAGATCCGGAGGAAGACCGGTGGCGAAGGCGGTCTGCTGGGCAGTTTCTGACACTGAGGCGCGACAGCGTGGGGAGCAAACACGATTAGATACCCTCGTA
+
FGEFGG@FFGFFGGEGGGD@FGGEDGCFGCFGGGGGGFGGGGGGGGGGFGGGGGDFGGGGGGGGGGGGGGGGGGGGGGGGGEGFGGCGGGGGFGGGFFGGCAFFGGGEFGGGGGGEBFEGGGGEGGGGGCEFGGGGGGGGEGGGDGGGGGGGGGGGGGGGGGGGGEGGGGGGGGGGGFGGGGFCGDFGFGGFDFGGGGGFEEE88CGGGE>EEGDGGGCCF4.49ADDGFCCFF<ECGGG
@M00200:207:000000000-ALC1F:1:2108:9166:9485 1:N:0:5
ATTGGGTGTAAAGAGTCCGTAGGCGGCTTGTTAGGTGAGGTGTGAAATCCCCCGGCCCAACCGAGGAATTGCGCTTCAAACCGGCAAGCTAGAGGAGGATAGAGGTGGGCGGAACTGATGGTGGAGCGGTGAAATGCGTTGATATCATCAGGAACACCGGAGGCGAAGGCGGTCCACTGGGTCCTATCTGACGCTGAGGGACGAAAGCTAGGGGAGCGAACGTGATTAGATACCCTAGTA
+
GGGGGGGGGGGGGGGGGGGGGGGGGGGGGGGGGGGGGGGGGGGGGGGGGGGGGGGGGGGGGGGGGGGGGGGGGGGGGGGGGGGGGGGGGGGGGGGGGGGGGGGGGGGGGGGGGGGGGGGGGGGGGGGGGGGGGGGGGGGGGGGGGGGGGGGGGGGGGGGGGGGGGGGGGGGGGGGGGGGGGGGGGGGGGGGGGGGGGGGGGGGGGGGGGGGGGGGGGGGGG7(49:FGGFGGGGGGGGGG
@M00200:207:000000000-ALC1F:1:2108:22066:10173 1:N:0:5
ATTGGGCTTAAAGGGCTCGTAGGCGGTTTGTTGCGTCGGCCGTGAAAACTTCACGCTTAACGTGGAGCTTGCGGTCGATACGGGCAGACTTGAGTTCGGTAGGGGAGACTGGAATTCCTGGTGTAGCGGTGAAATGCGCAGATATCAGGAGGAACACCGGTGGCGAAGGCGGGTCTCTGGGCCGATACTGACGCTGAGGAGCGAAAGCGTGGGGAGCGAACATGATTAGATACCCTAGTA
+
GGGGGGGGGGGGGGGGGGGGGGGGGGGGGGGGGGGGGGGGGGGGGGGGGGGGGGGGGGGGGGGGGGGFGFFFGGGGGCGGGGGGGGGGFGGGFDGGFGGCAFGGGEEGGGGGGGGGGGGGFFFGFGFGE<FGGFACAFGD@@:=F9FFFEGGGDFDGGGGEGFBFGGGECFGGGGDFEFGGG*CEC*/9CFFEEDE8CCEC5CEEC:@EEGEGE5:5CEEC(..2<CCFF7:EGF?07:F
@M00200:207:000000000-ALC1F:1:2108:27140:14281 1:N:0:5
ATTGGGTTTAAAGGGCGCGTAGGTGGCCACTATAAGGCCGCGGTGAAAGTTCGAGGCTCAACCCTGAATCTGCCGCGGCGACTGTAGGGCTAGGGCACCGTAGAGGCAGATGGAATTCCGGGTGTAGCGGTGGAATGCGTAGAGATCCGGAAGAACACCGGTGGCGAAGGCGGCATCCTGGACCAATATTGACGCTGAGGAGCGAAAGCCAGGGGAGCAAACTGGATTAGATACCCCGGTA
+
GGGGGGGGGGGGGG7FGGGGGGGGGGGGGGGGGGGGGGGGGGGGGGGGGGGGG8EEGGGGGGGGGGGGGGGGGGGGGGGGDGGGGGGGGGGGFGGGGGGGFFGGGGGGGGCGGFGGGGGGGGGGGGFGGGFFGGGGGGGGGGGGGFGGGGGGGGFGGGGGGGGGFGGGGDFFGGGGGFGGGGFFGGGGCCGGFGGGGGGGGGGGEEGGFGGGGGGGGGGGF:)6CCFGGFGGGG>C:DDGG
@M00200:207:000000000-ALC1F:1:2108:26483:14728 1:N:0:5
ATTGGGTATAAAGCGTGCGTAGGTGGTTCGTTAAGTCTGTCGTGAAAGCCCCGGGCTCAACCTGGGAATGGCGATGGATACTGGCGGGCTAGAGTGCGGTAGAGGAGAGTGGAATTCTCGGTGTAGCGGTGAAATGCGTAGATATCGAGAGGAACACCTGCGGCGAAGGCGGGTTGCTGGGCCGACACTGACGCTGAGGCGCGAAAGCCAGGGGAGCGAACGAGATTAGATACCCGCGTA
+
GGGGGGGGGGGGGGGGGGGGGGGGGGGGGGGGGGGGGGGGGGGGGGGGGGGGGGGGGGGGGGGGGGGGGGGGGGGGGGGGGGGGGGGGGGGGGGGGGGGGGGGGGGGGGGGGGGGGGGGGGGGGGGGGGGGGGGGGGGGGGGGGGGGGGGGGGGGGGGGGGGGGGGGGGGGGGGGGGGGGGGGGGGGGGGGGGGGGGGGGDGGGGGGGGGGGGGGGGGGGG4(27:CCFFFGGGGGGGGG
@M00200:207:000000000-ALC1F:1:2108:18188:17667 1:N:0:5
ATTGGGTGTAAAGAGCGTGTAGGCGGTCCGGTAAGTCGGCTGTGAAAGTCCAGGGCTCAACCCTGGGATGCCGGTCGATACTGCCGGACTAGAGTTCGGAAGAGGCGAGTGGAATTCCCGGTGTAGCGGTGAAATGCGCAGATATCGGGAGGAACACCTATGGCGAAGGCAGCTCGCTGGGACGTAACTGACGCTGAGACGCGAAAGCGTGGGGAGCAAACACGATTAGATACCCTAGTA
+
GGGGGGGGGGGGGGGGGGGGGGGGGGGGGGGGGGGGGGGGGGGGGGGGGGGGGGGGGGGGGGGGGGGGGGGGGGGGGGGGGGGGGGGGGGGGGGGGGGGGGGGGGGGGGGGGGGGGGGGGGGGGGGGGGGGGGGGGGGGGGGGGGGGGGGGGGGGGGGGGGGGGGGGGGGGGGGGGGGGGGGGGGGGGGGGGGGGGGGGGGGGGGGGGGGGGGGGGGGGGG4(495DGGFGGGFGGGGGG
@M00200:207:000000000-ALC1F:1:2109:22362:4125 1:N:0:5
ACTGGGTTTAAAGGGCTCGTAGGCGGCCAACTAAGTCGGACGTGAAATCCCCAGGCTCAACTTGGGAACTGCGTCCGATACTGATTGGCTTGAATCCGGGAGAGGGATGTGGAATTCCAGGTGTAGCGGTGAAATGCGTAGATATCTGGAGGAACACCGGTGGCGAAGGCGGCATCCTGGACCGGTATTGACGCTGAGGCGCGAAAGCCAGGGGAGCAAACGAGATTAGATACCCCAGTA
+
GGGGCGGEEGGGAFGGGGGGGGG9CEDGGFGGGGGGGGDGGGGGGGGGFFGGGGGG8FFCGFGGGGGGF8EFGEGGFGGGGGGFGGGGGGGGGGFFCEGGGGEGCFFGGGGGGGGGGGGDFAFDFGGGG:FEGGDGGGGGGGGG9BCFGGGCGFFCGDECCGDEEGGGEFFGGG:8C?CDFGFEG:BF+BECCEGG>FGG5EDCEGEF;FFGG8CC>=CEC4(.//*29:F7?<<F3><F
@M00200:207:000000000-ALC1F:1:2109:13162:4917 1:N:0:5
ATTGGGTTTAAAGGGCTCGTAGGCGGCCAACTAAGTCCGACGTGAAATCCCCAGGCTTAACCTGGGAACTGCGTCGGATACTGGATGGCTTGAATTCGGGAGAGGGATGCAGAATTCCAGGTGTAGCGGTGAAATGCGTAGATATCTGGAGGAACACCGGTGGCGAAGGCGGCATCCTGGACCAATATTGACGCTGAGGAGCGAAAGCCAGGGGAGCAAACGAGATTAGATACCCGAGTA
+
EFFF9FGGGGCEF@CGGECBFCG@+@@FGFGGGGGGGE>FGCEGGGDFGDEF<@FFGFGGAFGGGGGDFFCFDCFD:FCGGFGF,BFDFGFE8FFGFGGGGG>?FCCCCFGFFFFFGFC?FGGFEGFECFCFGG9BFFGGEFCGCDC<=DF@G,FDCFCGGCDGE*CC:FGGDEGFFGGGGGF8;FG@9CBECG*8BFGDGGGECEGGGFGC5E5=EGG6C4(-)20:9DFFFCFGBGGF
@M00200:207:000000000-ALC1F:1:2109:4821:15372 1:N:0:5
ATTGGGTGTAAAGGGCGCGTAGGCGGACAGTTAAGTTGGGGGTGAAAGCCCGGGGCTCAACCTCGGAATTGCCTTCAATACTGGCTGTCTTGAGTGTGAGAGAGGTGTGTGGAACTCCGAGTGTAGAGGTGAAATTCGTAGATATTCGGAAGAACACCAGTGGCGAAGGCGACACACTGGCTCACTACTGACGCTGAGGCGCGAAAGCGTGGGGAGCAAACATGATTAGATACCCCCGTA
+
GGGGGGGGGGGGGGGGGGGGGGGGGGGGGGGGGGGGGGGDGGGGGGGGGGGGGGGGGGGGGGGGGGGGGGGGGGGGGGGGGGGGGGGGGGGGGGGGGGGGFGGGGGGGGGGGGGGGGGGGGGGGGGGGGGGGGGGGGGGGGGGGGGGGGEGGCGGGGGGGGGGGGGGGGGGGGGGGGGGGGGGGGGFGGGGGGGGGGGGGGGGGGGGGGGEGGGGGGGFGG:)5C?FGGGGFEGFGFGGD
@M00200:207:000000000-ALC1F:1:2109:6779:16768 1:N:0:5
ACTGGGTATAAAGGGCACGTAGGCGGCTCGGCAAATCGGTCGTGGAATCCCGACGCTTACCGTCGGAACGGCGGCCGAAAATACCGGGCTCGAGGGCGTGAGGGGTCACTGGAACTCCTGGTGAAGCGGTGAAATGCGTAGATATCAGGAGGAACGCCGGAGGCGAAAGCGAGTGACTGGCGCGTTCCTGACGCTGAGGTGCGAAAGCTAGGGGAGCAAACACGATTAGATACCCTCGTA
+
GGGGGGGGGGGGGGGGGGGGGGGGGGGDGGGGGGGGGGGGGGGGGGGGFFGGGGGGGGGGGGGGGGGGGGGGGGGGGGDGGGGGFGGGGGGGGGGGGGGGGGGGGGGGGGGGEFGGGGGGGGGGGGGGGGGGGGGGGGGGGGGGFGGGGGGGGGGGGGGGGGGGGGGEGGGGGGGGGGGGGGGGGGGGGGGGGGGGEGGGGGGGG5=FFGGGGGGEGGGGG.(49:CGGGG7CF6C@DCD
@M00200:207:000000000-ALC1F:1:2110:24736:5991 1:N:0:5
ATTGGGCTTAAAGAGCGCGCAGGCGGTCGTTCAAGTCGAGTGTGAAAGCCCCCGGCTCAACTGGGGAGGGTCATTCGATACTGATCGACTCGAAGGCAGGAGAGGGAAGTGGAATTCCCGGTGTAGTGGTGAAATGCGTAGATATCGGGAGGAACACCAGTGGCGAAGGCGACTTCCTGGCCTGTTCTTGACGCTGAGGCGCGAAAGCTAGGGGAGCAAACGAGATTAGATACCCTAGTA
+
GGGGGGGGGGGGGCGGGGG@EGGGGG@FC@C@FGGFGGGGCFGGGEGAGGGG7FGGGGGGG?CGGGGGGGEGEFF?FGGGGGGG9FG@FG?FFGDCFDEGGGGGGGGGGFEGGGGGGGGGGGGG8CCFGGGGGGGGGGGGGGGFGGGGGGDGGGAFGGDGGGFGGGGGGGGEG8FGGGDGCFCF<2<CGCFDEGGGGGG5EGGGEGGGCGGGGDCCEGFGG:(-99CCGFGFG?E*9<FD
@M00200:207:000000000-ALC1F:1:2111:18086:8169 1:N:0:5
ACTGGGTGTAAAGAGCTCGTAGGCGGTTCGGTAAGTCGGGTGTGAAAACTCTGGGCTCAACCCAGAGCCGCCACCCGATACTGCTGTGACTCGAGTGCGGTAGGGGAGCGGGGAATTCCTGGTGTAGCGGTGAAATGCGCAGATATCAGTAGGAACACCAGTGGCGAAGGCGCCGCTCTGGGCCGTGACTGACGCTGAAGAGCGAAAGCGTGGGTAGCAAACAGGATTAGATACCCCAGTA
+
GGGGGGGGGGGGGGGGGGGGGGGGGGGGGGGGGGGGGGGGGGGGGGGGGGGGGGGGGGGGGGGGGGGGGGGGGGGGGGGGGGGGGGGGGGGGGGGGGGGGGGGGGGGGGGGGGGGGGGGGGGGGGGGGGGGGGGGGGGGGGGGGGGGGG,5?CGG8;DFGGGGGGGGGGGGGGGGGGGGGGGGGGGGGGGGGGGGGGGGGGGGGGGGGGGGGGGGGGGGGGGGGGGGGGFGGGGGGGGGGG
@M00200:207:000000000-ALC1F:1:2111:5642:16752 1:N:0:5
ATTGGGTATAAAGGGTGCGTAGGCGGTCCTATAAGTCAGTGGTGAAAGACGGCAGCTTAACTGTCGCAGTGCCTTTGATACTGTAGGACTTGAATCTATTTGAAGTGGGCGGAATAAGACAAGTAGCGGTGAAATGCATAGATATGTCTGAGAACGCCGATTGCGAAGGCAGCTCACTAAGTTAGTATTGACGCTGATGCACGAAAGCGTGGGGATCAAACAGGATTAGATACCCGAGTA
+
GGGGGGGGGGGFGGDGEGGGGGGFGGGGGGGGGEGGGGGGGGGGGFGGGGGGGGGGGGGGGGDFGGGGGG?<FGGGGGFGGGGGGFGGGGGGGFGGGGCFGGFCFFFFGCFEGGGGGFGFGGGGFEGGGGGGGGFGFFFCA9FBDGGGC,6:A?F6+@:FGGFCBFGGDGGGEEFFFDFGGGGGFFFGGCF9BC>EECFCFGCGG=EGCGGCGE5CEFGG6=8<F<CF4AFGCC*/93>7
@M00200:207:000000000-ALC1F:1:2111:12645:17491 1:N:0:5
ATTGGGTTTAAAGGGCGCGTAGGCGGCGCGGGAAGGCGGCGGTGAAAGTCCGGGGCTCAACCCCGGATCGGCCGTGGCGACTCCCGCGCTGGAGCACAGTAGAGGCGGGTGGAATTCCGGGTGTAGCGGTGGAATGCGTAGAGATCCGGAAGAACCCCGGTGGCGAAGGCGGCCCGCTGGGCTGTGGCTGACGCTGAGGCGCGACAGCGTGGGGGGCAAAAAGGATTAGATACCCTGGGAAGA
+
GGGGGGGGGGGGGGGGGGGGGGGGGGGGGGGGGGGGGGGGGGGGGGGGGGGDCGGGGGGGGGGGGGGGGGGGGGGGGFGGGGGGGGGGGGGGGGGGGGGGGGGGGGGG:/?E8CCGEF<CG*::@CEEG8CG5@CCEC8CCE@C?:CEC191;C821CCC::E*:*:8CFGG5EE88:*>C5*1:CGCC8*;888C*;C:85?88:=F>:CEGG*>CCG6**/9*<FF49:C<CG=>3*9C5,
@M00200:207:000000000-ALC1F:1:2111:3568:18757 1:N:0:5
ATTGGGCTTAAAGCGCGTGTAGGCGGATCGTTAAGTGCCTTGTGAAATCCCACGGCTCAACCGTGGAACCGCTGGGCATACTGGCGGTCTTGGGCCACTCAGGGGTCACTGGAACAAGCGGTGGAGCGGTGAAATGCGTAGATATCGCTTGGAACCCCGAAGGTGAAGACAGGTGACTGGGGGTGTGCCGACGCTGAGACGCGAAAGCCAGGGGAGCAAACGGGATTAGATACCCTCGTA
+
GEGGGGCGGGGGGGGDGCGGGGGGGG+76BFGGGGGDFFFFGGGGGGGGGGCEDGGGEGGGG@BFEGG=,FGGD+,:FFGGGGGFDGFGGGGGGDF===DFFFDGF@FGGFGGGECFCFGGGGDFGGGGGGGGGGGGGGGGGGGGGGGG+38FFC83>CF7<FCFCGGDFGGF4?;EGGGGGG7CE8FCEEGGGGGGGGGGGGGGGGGG*AFDGGGGGGGGDEGDEGGGFGGGGGGDDGG
@M00200:207:000000000-ALC1F:1:2111:7057:19386 1:N:0:5
ATTGGGCATAAAGAGCGCGCAGGCGGTCGATCAAGTCGCGTGTGAAAGCCCCCGGCTCAACTGGGGAGGGTCACGCGATACTGACCGACTCGAAGGCAGGAGAGGGTAGTGGAATTCCCGGTGTAGTGGTGAAATGCGTAGATATCGGGAGGAACACCAGTGGCGAAGGCGGCCATCTGGATCAACACTGACGCTGAGGCACGAAAGCGTGGGGAGCAAACAGGATTAGATACCCGCGTA
+
GGGGGGGGGGGGGGGGGGGGGGGGGGGGGGGGGGGGGGGGGGGGGGGGGGGGGGGGGGGGGGGGGGGGGGGGGGGGGGGGGGGGGGGGGGGGGGGGGGGGGGGGGGGGGGGGGGGGGGGGGGGGGGGGGGGGGGGGGGGGGDGGGGGGG*:=FGG,8FGGGGGGGGGGGGGGGGGGGGGGGGGGGGGGGFEFGGDGGGGGGGGGGGGGGGGGGGEGGGGGGGGGGGGGGFGGGFGGGDGG
@M00200:207:000000000-ALC1F:1:2112:27045:11136 1:N:0:5
ATTGGGTTTAAAGCGTGCGTAGACGGCTATCTAAGTCGGGTGTGAAAGCCCCGGGCTCAACCTGGGAATTGCATTCGAGACTGAATAGCTAGGGTACGGTAGAGGGAAGCGGAATTTCCGGTGTAGCGGTGAAATGCGTAGATATCGGAAGGAACTTCAGTGGCGAAAGCGGCTTCCTGGACCAGTACCGACGTTCAGGCACGAAAGCGTGGGGAGCAAACAGGATTAGATACCCTCGTA
+
GGGGGGGGGGGGGGGGGGGGGGGGGGGGGGGGGGGGGGGGFGGGGGGGGGGDGGGGGGGGGGGGGFFFGGGGGGGGGGEAFGG@EFGGFGGGGGGGGGGGGGGGGGGGGGGGCFDFGGGGGGEFGGGGGGGGGGFGGGGGDEGGGGGGGEGGGGF-5@FGCEGDGGDEG7CGECF@FGGGGGGGGGGB<8=BGCCFFGGGGCECEGGGGEGGGGGGGGGFCDFEGCCCF*7?:E<9FECC
@M00200:207:000000000-ALC1F:1:2112:15852:11614 1:N:0:5
ATTGGGTGTAAAGGGCGCGTAGGTGGTTTGATAAGGGTGTGGTGAAAGTCCGGGGCTCAACCCCGGATCTGCCGTGCCGACTGTCAAACTCGAGGACTGTAGAGGCAGACGGAATTCCGGGTGTAGCGGTGGAATGCGTAGAGATCCGGAGGAAGACCGGTGGCGAAGGCGGTCTGCTGGGCAGTTTCTGACACTGAGGCGCGACAGCGTGGGGAGCAAACAGGATTAGATACCCTTGTA
+
GGGGGGGGGGGGGGGGGGGGGGGGGGGGGGGGGGGGGGGGGGGGGGGGGGGGGGGGGGGGGGGGGGGGGGGGGGGGGGGGGGGGGGGGGGGGGGGGGGGGGGGGGGGGGGGGGGGGGGGDGGGGGGGGGGGGGGGGGGGGGGGGGGGGGGGGGGG-1DFEGGGGGGGGGGGGGGGGGGGGGGGGGGGB,.<<EFGGGGGGGGGEGGGGGGGGGGGGGGGGGGGGGGGGGGGFFGGGGGGG
@M00200:207:000000000-ALC1F:1:2112:11226:13975 1:N:0:5
ATTGGGTTTAAAGCGAGCGCAGGTGGTTTAATAAGTCTGATGTAAAAGGCAGTGGCTCAACCATTGTGTGCATTGGAAACTGTTAGACTTGAGTGCAGTAGAGGAGAGTGGAATTCCATGTGTAGCGGTGAAATGCGTAGATATATGGAGGAACACCGGTGGCGAAAGCGGCTCTCTGGACTGTAACTAACACTGAGGCTCGAAAGCGTGGGTAGCAAACAGGATTAGATACCCCTGTA
+
GEFGGCGEEGGGGGGECEGGDDEEGC@F8F@EGCFFEC@ECFGFGGGGGGGCGCGGFGGGFFGCEGEFGGGGG9FEFFFGGGGGGDCGAFCFDFCGGGGDG9EFD?CFGGFCGECFFGFGGGGGEGGGGC@=FFGDFGGGCF<FGGGDB=FCFG846@:>=@DFGGGGGGGGGGCFFGGGG9FFFGG;,)66@DFGGG55DEEGECFGGGD>C@EGCB6ECCEGGFGGGFG?C+>CFGG
@M00200:207:000000000-ALC1F:1:2113:14684:2156 1:N:0:5
ACTGGGTTTAAAGGGCGTGTAGGCGGTTACGTAAGTCCGGCGTGAAAATTCCCGGCTTAACTGTGAACCTGCGTCGGATACTGCGTTGACTTGAGGGCGGTAGAGGCAGATGGAACTCGCGGTGTAGCGGTGAAATGCACAGATATCGCTAGGACCGCCGGTGGCGAAGGCGATCTGCTGGGCCGTTCCTGACGCTGAGGCGCGAAACCTAGGGGAGCCAACCGGTTTACATCCCCCAGTAAGT
+
6-CAAGFFG<<<,<CF7:@FD9D9B>FC;F,C,CCCC<:@++8:,<,,9C@,6,:@F@@<F,6CA?AE,C,CFFF@::4?EFGF7F@C+55,5?8,+::>@:+<B8:7=+AD,,,,D,++++5>@,,3@7@*:F;=:B,@CB,@,@;:F::*>7,1*=:<*1**4<*1<**1*=<*0:@:C8*1:EEG6+<+:**///**:8*/*/1*282<6**2*/*02>=3)*1/+**3+;CG77*2**--
@M00200:207:000000000-ALC1F:1:2113:7422:10755 1:N:0:5
ATTGGGTTTAAAGGGTCCGCAGGTGGCAGTGTAAGTCTGCTGTCAAAGAATGAGGCTTAACCTCATCAAGGCAGTGGAAACTACACAGCTAGAGTACGGTCGGGGTAGAAGGAATTCCTGGTGTAGCGGTGAAATGCGTAGATATCTGGAGGAATGCCGGTGGCGAAGGCGGCATCCTGGACCGGCATTGACGCTGAGGAGCGAAAGCCAGGGGAGCGAACAGGATTAGATACCCGGGTA
+
GGGGGGGGGGGGGGGGGGGGGGGGGGGGGGGGGGGGGGGGGGGGGGGGGGGGGGGGGGGGGGGGGGGGGGGGGGGGGGGGGGGGGGGGGGGGGGGGGGGGGGGGGGGGGGGGGGGGGGGGGGGGGGGGGGGGGGGGGGGGGGGGGGGGGGGGGGG-6AFGGGGGGGGGGGGGGGGGGGGGGGGGGGGGFGGGGGGGGGGGGGGGGGGGGGGGGGGGGGGGGGGGGGGGGFGGGCGGGGGG
@M00200:207:000000000-ALC1F:1:2113:19692:14107 1:N:0:5
ACTGGGCTTAAAGGGTGCGTAGGCGGATTCTTAAGTCCGTGGTGAAATCTCCAAGCTTAACTTGGAAACTGCCATGGATACTATTAGTCTTGAATGTTGTGGAGGTTAGCGGAATATGTCATGTAGCGGTGAAATGCATAGATATGACATAGAACACCAATTGCGAAGGCAGCTGGCTACACAAATATTGACGCTGAGGCACGAAAGCGTGGGGATCAAACAGGATTAGATACCCCCGTA
+
GGGGGGGGGGGGGGGEGGGGGGGGGGCGGGDGGGGGGGGGFGGGGGGGGGGGGGGGGGGGGGGGGGGGGGGGGFGGGGGGGGGGGGGGGGFGGGGFGGGGGGGGDGGFF9FGGGGGGFGFFGGGGGGGGGGGGGGGGGGGGGGGGGCEEFGGGGG-1@BFGGGGGGGGGGGGGGGGGGGGGGGGGGGGGGGGGGGGGGGGGGGGGGGGGGGDGGDGGGGGGFFGGGGGGFGFGGFGDCGG
@M00200:207:000000000-ALC1F:1:2113:24387:20359 1:N:0:5
ACTGGGTTTAAAGCGTACGTAGGTGGTCTTTTAAGTCGGATGTGAAATCCCTGAGCTTAACTTAGGAATTGCATTCGATACTGGGAGACTAGAGTATGGGAGAGGATGGTAGAATTCCAGGTGTAGCGGTGAAATGCGTAGAGATCTGGAGGAATGCCGATGGCGAAGGCAGCCATCTGGCCTAATACTGACACTGAGGTACGAAAGCATGGGGAGCAAACAGGATTAGATACCCTTGTA
+
G@FFGGC;CFGGGAFFCFFFGGGCFFGGGGGGGGGGGGGGGGGGGGGGFGGGGFGGGGGGGFFFGGGGGGGGGGGFFGGGGGGGGGGGGGGGGGACEGGGGGGGGFGFGGGGGGGGFGGGG@FFFGAFGEGGGGCGGEEGGGGGDEAFGGGGFFF-@F7BCEGGGGGGGCFGCF>=8CFGGC?::FEFCFGGDGFFGGG:<AEGFGGGFCFGGEEGGGFGGFGFGGGFGFDFF6?**;FG
@M00200:207:000000000-ALC1F:1:2113:7788:20765 1:N:0:5
ATTGGGCTTAAAGCGTGCGCAGGCGGTTGTGCAAGACAGGTGTGAAATCCCCGGGCTTAACCTGGGAACTGCACTTGTGACTGCACGGCTGGAGTACGGCAGAGGGGGATGGAATTCCGCGTGTAGCAGTGAAATGCGTAGATATGCGGAGGAACACCGATGGCGAAGGCAGTCCCCTGGGCCTGTACTGACGCTCATGCACGAAAGCGTGGGGAGCAAACAGGATTAGATACCCCCGTA
+
GGGGGGGGGGGGGGGGGGGGGGGGGGGGGGGGGDGGGGGGGGGGGGGGGGGGGGGGGGGGGGGGGGGGGGGGGGGGGGGGGGGGGGGGGGGDFGGGGGGGGGGGGGGGGGGGGGGGGGGGGGGGGGGGGFBFGGGFGGGGGGGGGGGGGGGGGGG-4>FGGGGGGGGGEGGGGGGGGGGGGGGGFFGGGGGGGG5EGGGGGGGGCCEGGGEGGGDDEFCGF<FGCFGGGFFFG8FGDGGG
@M00200:207:000000000-ALC1F:1:2114:21580:2553 1:N:0:5
ACTGGGCATAAAGGGTGCGCAGGCGGCATATCAAGTCTGAAGTGAAAGGTACGGGCTCAACCTGTACAGGCTTTGGAAACTGGTATGCTCGAGGACAGGAGAGGGCGGTGGAACTCCACGTGTAGCGGTAAAATGCGTAGAGATGTGGAAGAACACCAGTGGCGAAGGCGGCCGCCTGGCCTGTAACTGACGCTCAGGCACGAAATCGTGGGGAGCAAATAGGATTAGATACCCCAGTA
+
GGGGGGGGGGGGGGGGGEGGGGGGGGGGGGGGGGGGGGGGGGGGGGGGGGGGGGGGGGGGGGGGGGGGGGGGGGGGGGGGGGGGGGGGGGGGGGGGGGGGGGGGGGGGGGGGGGGGGFGGG,@FGGGGGGGGGGGGGFEGGGGGGGGGGGGGGGGFGFFFFGGGGGGGGGGGEFFGGGGGGGGGGGGGGGFGDEGGGGGGGEGEE*.AAFGGGGGGGFFFGGGGDGGGGGGECE?(-22
@M00200:207:000000000-ALC1F:1:2114:9675:10068 1:N:0:5
ACTGGGTGTAAAGAGCGCGCAGGCGGTCGTTCAAGTCGCGTGTGAAAGCCCCCGGCTCAACTGGGGAGGGTCACGCGATACTGATCGACTCGAAGGCAGGAGAGGGAAGTGGAATTCCCGGTGTAGTGGTGAAATCCGTAGATATCGGGAGGAACACCAGTGGCGAAGGCGACTTCCTGGCCTGTTCTTGACGCTGAGGCGCGAAAGCTAGGGGAGCAAACGGGATTAGATACCCTCGTA
+
GGGGGGGGGGGGGGGGGGGGGGGGGGGGGGGGGGGGGGGGGGGGGGGGGGGGGGGGGGGGGGGGGGGGGGGGGGGGGGGGGGGGGGGGGGGGGGGGGGGGGGGGGGGGGGGGGGGGGGGGG8@CFGGGGGGGGGGGGGGGGGGGGGGGGGGGGGGGGGGGGGGGGGGGGGGGGGGGGGGGGGGGGGGGGGGGGGGGGGGGGGGGG*4CFGGGGGGGGGGGGGGGGGGGGGGGGGF)-191
@M00200:207:000000000-ALC1F:1:2114:29618:11544 1:N:0:5
ATTGGGTTTAAAGGGCGCGTAGGCGGCCTGATAAGTAGGGGGTGAAATCCTGCGGCTTAACCGCAGGGCTGCCTTCTAAACTGTCAGGCTCGAGCACAGTAGAGGCAGGTGGAATTCCTGGTGTAGCGGTGAAATGCGCAGATATCAGGAGGAACACCGGTGGCGAAGGCGGGTCTCTGGGCCGATACTGACGCTGAGGAGCGAAGGCGTGGGGAGCGAACAGGATTAGATACCCTAGTA
+
<FFGC98BFFGAEFFGGG@@FGGGDEGGGGGCDEFECGFCCCFGGGGGGGGGGCEGFGGGFGEEGCEECFGGGCAEFFFAFGGGEG9ECFGGGG7EF,BFFFBBCGDC=DFGDGFFFGFDFB6BDFFE7<<FFFGGCGGGEFGGGGGG@FGEECF8FF@C<FGGCEGEFG77CEEFGGFFFDCGGG5EC?A?>EGGGFFFGGGEC*(;CEEEG85:CGEGCGFFFFF=C*>?:?4).22*
@M00200:207:000000000-ALC1F:1:2114:5233:11598 1:N:0:5
ATTGGGTGTAAAGGGCGCGTAGGCGGCTTGGCAAGTGGATGGTGAAATCCCTCGGCTTAACCGAGGAACTGCCGTCCAAACTGCTTTGCTTGAGGCCGGGAGAGGCCAGTGGAATTGCAGGTGTAGCGGTGAAATGCGTAGATATCTGCAGGAACACCCGTGGCGAAGGCGGCTGGCTGGACCGCAACTGACGCTGAGGAACGAAAGCTAGGGGAGCAAACAGGATTAGATACCCTAGTA
+
GGGGGGGGGGGGGGGGGGGGGGGGGGGGGGGGGGGGGGGGGGGGGGGGGGGGGGGGGGGGGGGGGGGGGGGGGGGGGGGGGGGGGGGGGGGGGGGGGGGGGGGGGGGGGGGGGGGGGGGGG:@FGGGGGGGGGGGGGGGGGGGGGGFFGGGGGGGFGGGGGGGGGGGGGGGCGGGGGGGGGGGGDGGGGGGGDGGGGGGGGGGGG/48FGGGGDGGDGGGGGGFGGGFFC7+3A4).22:
@M00200:207:000000000-ALC1F:1:2114:16702:11795 1:N:0:5
ATTGGGTTTAAAGGGTGCGCAGGCGGCCGGGTGTGTCGGGTGTGAAAGCTCAAGGCTTAACCTTGAAACTGCGCCCGAAACTATCCGGCTAGAGTACTGGAGAGGGAAGCGGAATTCACGGTGTAGCAGTGAAATGCGTAGATATCGTGAGGAACACCAATGGCGAAGGCAGCTTCCTGGACAGTTACTGACGCTCAGGCACGAACGTGTGGGGATCAAACAGGATTAGATACCCGAGTA
+
GGGGGGFGGGGGGGGGGGGGGGGGGGGGGGGGGGGGGGGGGGGGGGGFGGGGGGGGGGGGGGGGGGGGGGGGGGGGGGGGGGGGFFGGGGGGGGGGGGGGGGGGGGGGGGGGGGGGGGGGG:@FFGGGGGGGGGGGGGGGGGGGGGGGGGGGGGGGGGGGGGGGGGGGGGGGGGGGGGGGGGGGGGGGGGGGGCEGGGGGGGGGG=1;8FGG>EGGGGGGFGGGGGGGGGFGGC7(-119
@M00200:207:000000000-ALC1F:1:2114:20954:13595 1:N:0:5
ATTGGGTATAAAGCGCGCGCAGGTGGTTTCTTAAGTCTGATGTGAAAGCCCACGGCTCAACCGTGGAGGGTCATTGGAAACTGGGAGACTTGAGTGCAGAAGAGGAAAGTGGAATTCCATGTGTAGCGGTGAAATGCGTAGAGATATGGAGGAACACCAGTGGCGAAGGCGACTTTCTGGTCTGTAACTGACACTGAGGCGCGAAAGCGTGGGGAGCAAACAGGATTAGATACCCTAGTA
+
GGGGGGGGGGGGGGGGGGGGGGGGGGGGGGGGGGGGGGGGGGGGGGGGGGGGGGGGGGGGGGGGGGGGGGGGGGGGGGGGGGGGGGGGGGGGGGGGGGGGGGGGGGGGGGGGGGGGGGGGG,9EFGGGGGGGGGGGGGGGGGGGGGGGGGGDGGGGGGGGGGGGGGGGGGGGGGGGGGFGGFGGGGGGGGGGGGGGGGGGGGGGG5:CEGGGGGGGGGGGGGGGGGGGCGGGGC:,.9?:
@M00200:207:000000000-ALC1F:1:2114:8871:17136 1:N:0:5
ACTGGGTTTAAAGGGCACGTAGGCGGCTTGGCAAATCGGTCGTGGAATCCCGACGCTTACCGTCGGAACGGCGGCCGAAAATACCGAGCTCGAGGGCGTGAGGGGTCACTGGAACTCCTGGTGAAGCGGTGAAATGCGTAGATATCAGGAGGAACGCCGGAGGCGAAAGCGAGTGACTGGCGCGTTCCTGACGCTGAGGTGCGAAAGCTAGGGGAGCAAACAGGATTAGATACCCTAGTA
+
GGGGGGGGGGGGGGGGGGGGGGGGGGGGGGGGGGGGGGGGGGGGGGGGGGGGGGGGGGGGGGGGGGGEGGGGGGGGGGGGGGGGGGGGGGGGGGGGGGGGGGGGGGGGGGGGGGGGGGGGG>=FGGGGGGGGGGGGGGGGGGGGGGGGGGGGGGGGGGGGGGGGGGGGGGGGGGGGGGGGGGGGGGGGGGGGGGGGGGGGGGGGGC>GGGGGGGGGGGGGGGGGGGGGGGGGGGF).22:
@M00200:207:000000000-ALC1F:1:2114:20270:19529 1:N:0:5
ATTGGGCTTAAAGCGCGTGTAGGCGGCTGGTTAAGTGTGATGTGAAATCTTCCGGCTCAACCGGAAAACTGCATTGCAAACTGGCCTGGCTAGAGTGCAGGAGAGGGAAGCGGAATTCCAGGTGTAGCGGTGAAATGCGTAGATATCTGGAGGAACACCAGTGGCGAAGGCGGCTTCCTGGCCTGCAACTGACGCTGAGACGCGAAAGCGTGGGGAGCGAACCGGATTAGATACCGTTGTA
+
GGGGGGGGGGGGGGGGGFGGGGGGGGGGGGGGGGGGGGGGGGGGGGGGGGGGGGGGGGGGGGGGGGGGGGGGGGGGGGGGGGGGGGGGGGGGGGGGGGGGGGGGGGGGGGGGGGGGGGGGG,@EFFGFGGGGGGGGGGGGGGGGGGGGGGGGGGGFGGGGGGGFFGGDGGGGG>FGGGGGGGGGGGGGGGGGGGGGEGGGGGGCE*-:AEGGGGEGE5EGGGGGDE<CF=>FGG:3-11>F
@M00200:207:000000000-ALC1F:1:2114:21061:20077 1:N:0:5
ATTGGGTATAAAGGGCTCGTAGGCGGTTTGTCGCGTCGGGAGTGAAAACCATGAGCTTAACTCATGGCTTGCTTTCGATACGGGCAGACTGGAGGTATGCAGGGGAGAACGGAATTCCTGGTGTAGCGGTGAAATGCGCAGATATCAGGAGGAACACCGGTGGCGAAGGCGGCCTTCTGGACAGTGACTGACGCTGAGACGCGAAAGCGTGGGGAGCAAACAGGATTAGATACCCGTGTA
+
GGGGGGGGGGGGGGGGGGGGGGGGGGGGGGGGGGGGGGGGGGGGGGGGGGGGGGGGGGGGGGGGGGGGGGGGGGGGGGGGGGGGGGGGGGGGGGGGGGGGGGGGGGGGGGGGGGGGGGGGG:@FGGGGGGGGGGGGGGGGGGGGGGGGGGGGGGGGGGGGGGGGGGGGGGGGGGGGGGGGGGGGGGGGGGGGGGGGGGGGGGGCE*,;EGGGGGGGGGGGGGGGGGFCFGGGGG>1-/29
@M00200:207:000000000-ALC1F:1:2114:11443:20781 1:N:0:5
ATTGGGCTTAAAGAGCGCGTAGGTGGTTTGATAAGGGTGTGGTGAAAGTCCGGGGCTCAACCCCGGATCTGCCGTGCCGACTGTCAAACTCGAGGACTGTAGAGGCAGACGGAATTCCGGGTGTAGCGGTGGAATGCGTAGAGATCCGGAGGAAGACCGGTGGCGAAGGCGGTCTGCTGGGCAGTTTCTGACACTGAGGCGCGACAGCGTGGGGAGCAAACAGGATTAGATACCCGCGTA
+
GGGGGGGGGGGGGGGGGGGGGGGGGGGFGGGGGGGGGFGGGGGGGGGGGGGGGGGGGGGGGGGGGGGGGGGGGGGGGGGGGGGGGGGGGGGGGGGGGGGGGGGGGGGGGGGGGGGGGGGGG8@FFGGGGGGG@FGGGGGGGGGGGGGGG7FGGGGGGGGGGGGGGGGGGGGGGGDGGGGGGGGGCFGGFGEFGGGGFGGGGGGGG>2FGGGGGGGGGGGCCFFGGGGDGGGGG6:(.19D
@M00200:207:000000000-ALC1F:1:2114:13093:24841 1:N:0:5
ATTGGGTTTAAAGGGCGAGTAGGTGGCTTGGTAAGCGTGTGGTGAAAGCCTGGGGCTCAACCCCAGGTCTGCCGTGCGAACTGCCAGGCTTGAGCAGAGTAGAGGCGGGTGGAATTTCGGGTGTAGCGGTGGAATGCGTAGATATTGGGAGGAACACCAGTGGCGCAGGCGGCTCACTGGACCGGGACTGACGCTGAGGCGCGAAAGCGTGGGGAGACAACAGGATTTGAATCCCACGTAATA
+
GGGGGGGGGGGGGGGGGGGGGGGGGGGGGGGGGGGGGFGGGGGGGGGGGGGGGGGGGGGFGGGGGGGGGGGGGGGGGGGGGGGGGGGGGGGGGGGGGGGGGGGGGGGGG>CFADAFFFFGG:@F<EEFF:FG@FF:BCFF@*@A;DCFG@BE>DAFFF7F:BF@@*=FC<@FDFECE;CE8+=CE*:/0C<F8:;EC>5;88E>E240/1;CEG75**:C@**2*+:*+2*++<5)()**1*)
@M00200:207:000000000-ALC1F:1:2115:12488:6468 1:N:0:5
ATTGGGTTTAAAGGGTGCGCAGGCGGTTGGGTGTGTCAGATGTGAAATCCCGAGGCTCAACCTCGGAACTGCGTCTGAAACTACTCGACTAGAGTACTGGAGAGGGTAACGGAATTCACGGCGTAGCAGTGAAATGCGTAGATATCGTGAGGAACACCACAGGCGAAGGCGGCATCCTGGACCGATACTGACGCTGAGGAGCGAAAGCCAGGGGAGCAAACGGGATTAGATACCCTAGTA
+
GGGGGGFGGGGGGGGGGGGGGGGGGGGGGGGGGGGGGGGGGGGGGGGGGGGGCEGGGGGGGGGGGGGGGGGGGGGGGGFGGFFGGGG@GGDFFGGGGGGGGGGGGGGFFGGGE:FGGGGGG+=FGGGGGGGGFGGFGGGGGGGGGGGGGGGGGGGGGGGGFGGGGGGGGGGGGGGGGGGGGFGGGGGGGGGGGGGGECE<CFGEG?>EGFGGGGGGGGGGGDGG3CFGGFGGGF:-09CG
@M00200:207:000000000-ALC1F:1:2115:7643:10580 1:N:0:5
ATTGGGCTTAAAGGGCGCGTAGGCGGGATGGCAAGTCAGTCGTGAAATCTCTCGGCTCAACCGAGAAACGTCGGCTGATACTGCCGTTCTTGAGGGATGCAGAGGAGACTGGAATTCCCGGTGTAGCGGTGAAATGTGTAGAGATCGGGAGGAACACCGGTGGCGAAGGCGGGTCTCTGGGCATCTCCTGACGCTGAGGCGCGAAAGCGTGGGGAGCGAACAGGATTAGATACCCTAGTA
+
FGGGGGGGGGGGGGGGGGGGGGGGGGGGGGGGGGGGGGGGGGGGGGGGGGGGGGGGGGGGGGGGGGGGGGGGGGGGGGGGGGGGGGGGGGGGGGGGGGGGGGGGGGGGGGGGGGGGGGGGG6@FFGGGGGGGGGGGGGGGGGGGGGGGGGGGGGGGGGGGGGGGGGGGGGGGGGGGGGGFGGGGGGGGGGGGGGGGGGGGGGGEGGEGGGGGGGGGGGGGGGGGGFGGGFGGGG?-29FD
@M00200:207:000000000-ALC1F:1:2115:22286:11529 1:N:0:5
ACTGGGTTTAAAGAGCGCGCAGGCGGCTGGTCAAGTCCGATGTGAAAGCTCCCGGCTTAACTGGGAAACGGCATCGGAAACTGATCGGCTTGAAGGTGGGAGAGAGTAGTGGAATTCCCGGTGTAGTGGTGAAATGCGTAGATATCGGGAGGAACACCAGTGGCGAAGGCGACTACTTGGCCCATTCTTGACGCTGAGGCGCGAAAGCTAGGGGAGCGAACGGGATTAGATACCCTAGTA
+
GGGGGGGGGGGGGGGGGGGGGGGGGGGGGGFGGGGGGGGGCFGGGGGGGGGGGGGGGGGGGGGGGGFGGGGGDGGGGGGGGGGGGGGGGGGGGGGGGGGGGGFGGGGGGGGGGGGGGGGGG3@FFFFGGGGGGGGGGGGGGGGGGGGGGEGDGGGGGGGGGGGGGGGEEGGGGGGGGGGGFGGGGGGGGGGGGGGGCFGGGGCE<:;CGGGGGGECGEGDGG=E<EGGFFGFGG?2;CFG
@M00200:207:000000000-ALC1F:1:2115:8600:13759 1:N:0:5
ATTGGGTTTAAAGTGTGCGCAGGCGGCGTCGCAAGTCGAGTGTGAAAGCCCCGAGCTTAACTTGGGAATTGCGCTCGAAACTACGACGCTGGAGTATGGCAGAGGAAGGTGGAATTCCACGTGTAGCGGTGAAATGCGTAGAGATGTGGAGGAACACCGATGGCGAAGGCAGCCTTCTGGGCCAATACTGACGCTCATGCACGAAAGCGTGGGGAGCAAACAGGATTAGATACCCGCGTA
+
GGGGGGGGGGGGGGGGGGGGGGGGGGGGGGGGGGGGGGGGCFGGGGGGGGGGGGGG7FGGGGGGGGGGGGGGGGGGGGGGGGGGGGGGGGGGGGGGGGGGGGGGGGGGGGGGGGGGGGGGG>DFGGGGGGGGGGGGGGGGGGGGGGGGGGGGGGGGGGGGGGGGGGGGGGGGGGGGGGGGGGGGFGGGGGGGGGGGGGGGGGGGGGDGGGGGGGGGGGGGGGGGGGGGGFGGFGF/19DG
@M00200:207:000000000-ALC1F:1:2116:14391:3246 1:N:0:5
ATTGGGTTTAAAGGGTTCGTAGGCGGTGTGGCAAGTTGGGAGTGAAATCTCTGGGCTCAACCCAGAGGCTGCTTCCAAAACTGCTGTGCTTGAGTGTGGGAGAGGCGCGTGGAATTGCAGGTGTAGCGGTGAAATGCGTAGATATCTGCAGGAACACCCGTGGCGAAAGCGGCGCGCTGGACCACAACTGACGCTGAGGAACGAAAGCTAGGGGAGCAAACAGGATTAGATACCCATGTA
+
GGGGGGGGGGGGGGGGGGGGGGGGGGGGGGGGGGGGGGGG,CFGGGGGGGGGGGGGGGGGGGGGGGGGGGGGGGGGGGGGGGGGGGGGGGGGGGGGGGGGGGGGGGGGGGGGGGGGGGGGGGGGGGGGGGGGGGGGGGGGGGGGGGGGGGGFEGGGGGGGGGGGGGGGGGGGGGGCEEGGGGGGGGGGGGGGGG=EEFFFFGGGGGGCFGGGGGGGGGGGGGGGGGGGGFGGGF3,4CGC
@M00200:207:000000000-ALC1F:1:2116:16180:5526 1:N:0:5
ATTGGGTTTAAAGGGTGCGTAGGCGGCTTATTAAGTCAGGGGTGAAAGACGGTGGCTCAACCATCGCAGTGCCCTTGATACTGATGAGCTTGAATACACTAGAGGTAGGCGGAATGTGACAAGTAGCGGTGAAATGCATAGATATGTCACAGAACACCGATTGCGAAGGCAGCTTACTATGGTGTGATTGACGCTGAGGCACGAAAGCGTGGGGATCAAACAGGATTAGATACCCACGTA
+
GGGGGGGGGGGGGGGGGGGGGGGGGGGGGGGGGEGGGGGG,FFGGGGGGGGGGGGGGGGGGGGGGGGGGGGGGGGGGGGGGGGFDGGFGGFGGGGGGGGGGGGGGGGGGGGGGGGGGGGCGFGGGGGGGGGGGGGGGGGGGGGGGGGGGGGGFGGGGGGGGGGGGGGGGGDEGCFGGGGGGGGGGGGGGGGGGGGGECGGGGGGGGGGGEGGGGGCCGGGGGGGGGFGGFGGFG?)47CG
@M00200:207:000000000-ALC1F:1:2116:15929:6943 1:N:0:5
ACTGGGCTTAAAGAGCGCGCAGGCGGTCGTTCAAGTCGCGTGTGAAAGCCCCCGGCTCAACTGGGGAGGGTCACGCGATACTGCTCGACTCGAAGGCAGGAGAGGGAAGTGGAATTCCCGGTGTAGTGGTGAAATGCGTAGATATCGGGAGGAACACCAGTGGCGAAGGCGACTTCCTGGCCTGTTCTTGACGCTGAGGCGCGAAAGCTAGGGTAGCAAACGGGATTAGATACCCGAGTA
+
GGGGGGGGGGGGGGGGGGGGGGGGGGGGGGGGGGGGGGGGGGGGGGGGGGGGGGGGGGGGGGGGGGGGGGGGGGGGGGGGGGGGGGGGGGGGGGGGGGGGGGGGGGGGGGGGGGGGGGGGGGGGGGGGGGGGGGGGGGGGGGGGGGGGGGGGGGGGGGGGGGGGGGGGGGGGGGGGGGGGGGGGGGGGGGGGGGGGGGGGGGGGGGCCFFFGGGGGGGGGGGGGDGGGGF7>FG:(-9CF
@M00200:207:000000000-ALC1F:1:2116:18742:8595 1:N:0:5
ATTGGGTTTAAAGGGCGCGTAGGCGGGATGGCAAGTCGGTCGTGAAATCCTTCGGCTCAACCGAAGAACGTCGATCGATACTGCTGTTCTTGAGGGTTGCAGAGGAGACTGGAATTCCCGGTGTAGCGGTGAAATGTGTAGAGATCGGGAGGAACACCGGTGGCGAAGGCGGGTCTCTGGGCAATTCCTGACGCTGAGGCGCGAAAGCGTGGGGAGCAAACGGGATTAGATACCCGAGTA
+
GGGGGGGGGGGGGGGGGGGGGGGGGGGGGGGGGGGGGGGGGGGGGGGGGGGGGGGGGGGGGGGGGGGGGGGGGGGGGGGGGGGGGGGGGGGGGGGGGGGGGGGGGGGGGGGGGGGGGGGGGGGGGGGGGGGGGGGGGGGGGGGGGGGGGGGGGGGGGGGGGGGGGGGGGGGGGGGGGGGGGGGGGGGGGGGGGGDCCFGGGGGGGGGGGGGGGGGGGGGGGGGGGGGGGFGGGG?02DGG
@M00200:207:000000000-ALC1F:1:2116:13929:9361 1:N:0:5
ATTGGGTTTAAAGTGCGTGTAGGCGGTTTGTACAGTTAGATGTGAAATCCCCGGGCTTAACCTGGGAGCTGCATTTAATACGTGCAGACTAGAGTGTGAGAGAGGGTTGTGGAATTCCCAGTGTAGAGGTGAAATTCGTAGATAATGGGAAGAACACCGGTGGCGAAGGCGGCAACCTGGCTCATTACTGACGCTGAGGCGCGAAAGCGTGGGGAGCAAACAGGATTAGATACCCACGTA
+
GGGGGGGGGGGGGGGGGGGGGGGGGGGGGGGGGGGGGGGGGGGGGGGGGGGGGGGGGGGGGGGGGGGGGGGGGGGGGGGGGGGGGGGGGGGGGGGGFFGGGGGGGGGGGGGGGFGGGGGGGFGGGGGGGGGGGGGGGGGGGGGGGGGGGGGGGGGGGGGGFGGGGGGGGGGGGGGGGGGGGGGGGGFGGGGGGGGGGGGGGGGGGGGGGGGGGGGGGGGGGGGGGGGGGFGGDG3)49CF
@M00200:207:000000000-ALC1F:1:2116:3490:15453 1:N:0:5
ATTGGGTTTAAAGGGCGCGTAGGCGGCCTGCTAAGTCGAACGTGAAATCCCTCGGCTTAACCGAGGAACTGCCTGTCAGACTGGAAGGCTTGAGACCGGGAGAGGTGAGTGGAATTCCCAGTGTAGCGGTGAAATGCGTAGATATTGGGAGGAACACCAGTGGCGAAGGCGGCTCACTGGACCGGAACTGACGCTGAGGCGCGAAAGCGTGGGGAGCAAACAGGATTAGATACCCTCGTA
+
GGGGGGGGGGGGGGGGGGGGGGGGGGGG,FGGGGGGGGGGFGGGGGGGGGGGGGGGGGGGGGGGGGGGGGGGGGGGGGGGGGGGGGGGGGGGGGGGGGGGGGGGGGGGGGGGGGGGGGGGGFGGGGGGGGGGGGGGGGEGGGGGGGGGGGGGGGGGGGGGGGGGGGGGGGGGGGGGGGGGGGGGGGEEEGGGGGGGGGGGGGGGGGGCEGGGGGGGGG?CEGGGGFGGGFGGFG?)8CCD
@M00200:207:000000000-ALC1F:1:2116:25189:22428 1:N:0:5
ATTGGGTTTAAAGAGCTCGTAGGCCGCTCTGTAAGTCGGATGTGAAAGACCACGGCTCAACCGTGGAAACGCTTTCGAAACTGTGGAGCTTGAGGCCGGGAGAGGAGATTGGAATTCCTGGTGTAGCGGTGAAATGCGTAGATATCAGGAGGAACACCCGTGGCGAAGGCGGCATCCTGGACCGACACTGACACTGAGGAGCGAAAGCCAGGGGAGCAAACGGGATTAGATACCCCTGTA
+
E@<FDGGGGGFGGCECGGFGDGDGGCEGGGFFGGEFGGGG,CC6ECFGFGF<FECGCFFCFCCCFGEDFGGC7CDFGGG@E?FFGGGGE84E<F,D=CGDGGEGG?F<EDGFGFGGFFFGGGGFBCFGGG7>FCFGGGG:FG,EFCDFB8F@FAFGFCGGGGDGGGGGCFECCCE7CCCCGGEGCBCCEEDFFGC+<C5<?*/:*85E*CECGG=EGG?<CCGDCD*6<@7*A6:(,*9C
@M00200:207:000000000-ALC1F:1:2116:13564:25044 1:N:0:5
ATTGGGTTTAAAGGGCTCGTAGGCGGCCAACTAAGTCGGACGTGAAATCCCTCAGCTTAACTGGGGAACTGCGTCCGATACTGGATGGCTTGAATCCGGGAGAGGGATGCAGAATTCCAGGTGTAGCGGTGAAATGCGTAGATATCTGGAGGAATACCGGTGGCGAAGGCGGCATCCTGGACCGGCATTGACGCTGAGGAGCGAAAGCCAGGGGAGCAAACGGGATTAGATACCCTAGTA
+
GGGGGGGGGGGGFEGGGGFGEGGGGGGGGGGGGGGGGGGGGGGGGGGGGGGGGGGGGGGGGCEFGGGGGGGGGGGGGGGGGGFGGGGFGGGGGGGGGGGG@FGDGGGGGGGGGGGGGGGGGGGGGGGGGGGGGGGGGGGGGGGGGGGGGFGGE7FFGFFEGGGFGGGGGGGGGDGGGGGGGGGGCGEGGG9BEG5>EFGGGFGDEGD*AFCCGG7EGCFCFGDDGDC=FFFCGG:)32::
@M00200:207:000000000-ALC1F:1:2117:19302:3186 1:N:0:5
ACTGGGTATAAAGGGTCTGTAGGTGGCTTGCTAAGTCAGACGTGAAATCCCTCAGCTTAACTGGGGAACTGCGTCTGAGACTGGCGAGCTTGAGTGCAGGAGAGGAACGCGGAATTCCAGGTGTAGCGGTGAAATGCGTAGATATCTGGAGGAACACCGGTGGCGAAGGCGGCGTTCTGGACTGCAACTGACACTGAGAGACGAAAGCCAGGGGAGCAAACGGGATTAGATACCCTAGTA
+
GGGGGGGGGGGGGGGGGAFFGGGFFGGFGEGFGGGCFGGGGGGGFGGGGGGGGGGFGDFGG,;;ECBCGFFGGGGGGFGEFGGGGGGEGGCEDCFGGGGFGGGG@GGFGFFEGGGCGEEFGGGGEEDGGGGGGGFFFCFFGFFFGGGFGFGGFAFFGGGG<B:FGGEGF@FE7@:C8CF<BB9B+<;<CFFFFGGGGGGFGGCGGD=CGGGGG55C7;CFCDEC7<CFC*:CGGF,.>FF
@M00200:207:000000000-ALC1F:1:2117:11169:5640 1:N:0:5
ACTGGGTTTAAAGGGCGCGTAGGCGGGATGGCAAGTCGGTCGTGAAATCCTTCGGCTCAACAGAAGAACGTCGATCGATACTGCTGTTCTTGAGGATTGCAGAGGAGACTGGAATTCCCGGTGTAGCGGTGAAATGCGTAGATATCGGGAGGAACATCGATGGCGAAGGCAATCACCTGGGCCTGAACTGACACTGAGACACGAAAGCGTGGGTAGCAAACAGGATTAGATACCCGAGTA
+
FGGGGGGGDGGFGGGGGGGGGGEFGGGGGGFFFFGGGGEGGGGGGGGFCFGGGGGGFGGGG,BEFGGGGGGGGGGGDGGGEGGFGGGG<FFFFGGGGGGGGGGGGGGGGGGDAFFGGDGEGCF@CFGGGGGGGG9FAFGGGGGFFGGGGDGCECFGGFGGDGGGGEGGGFFGGG@F79FFGDCEFGCFFGGCFGGCFGGGGGEGDG=288?CEEFEFGGC5CFEFFFFGGFGGC:,,9CF
@M00200:207:000000000-ALC1F:1:2117:10212:10271 1:N:0:5
ATTGGGTTTAAAGGGCGTGTAGGCGGTTTGTACAGTTAGATGTGAAATCCCCGGGCTTAACATGGGAGCTGCATTTAATACGTGCAGACTAGAGTGTGAGAGAGGGTTGTGGAATTCCCAGTGTAGAGGTGAAATTCGTAGATATTGGGAAGAACACCGGTGGCGAAGGCGGCAACCTGGCTCATTACTGACGCTGAGGCGCGAAAGCGTGGGGAGCAAACAGGATTAGATACCCGTGTA
+
GGGGGGGGGGGGGGGGGFGGGGGGGGGGGGGGGGGGGGGGGGGGGGGGGGGFGGGGGGGGG,CFGGGGGGGGFGGGGGGGGGGGGGGGFEGGGGFGEFFGGGGGGGGGGGGGGGGGGGGGGGFGGGGGGGGGGGGGGGGGGGGGGGGGGGGGGGGGGGGGGGGGGGGGGGGGGGGGFGGGGGGGGGFGGGGGGGGGGGGGGGGGGGGGGGGGGGGGGGFGGGGGGGGGFDGGGC771<FG
@M00200:207:000000000-ALC1F:1:2117:16631:17739 1:N:0:5
ATTGGGTTTAAAGGGCTCGTAGGCGGTTTGTCGCGTCGGGAGTGAAATCCACTGGCTTAACAGGTGGCTTGCTTTCGATACGGGCAGACTGGAGGTATGCAGGGGAGAACGGAATTCCTGGTGTAGCGGTGAAATGCGCAGATATCAGGAGGAACACCGGTGGCGAAGGCGGTTCTCTGGGCATGTCCTGACGCTGAGGAGCGAAAGTGTGGGGAGCGAACAGGATTAGATACCCATGTA
+
GGGGGGGGGGGGGGGGGGCFEGEFGGGGDEFDGFGGGGGG>BFGGFGFGGGEFFEFF8FFG,BC?FFCEDFGGFGCBFGGGCE@GGGGGGGFGG:B?EGGGGFEGGG:DGGGEGGGGGFGGGDGGGGGGEGFGGGGGE7CCFFGGGGGGGDEGACGCFCEGGEFGGGGGGGGGGGGEGCGGGGCFGGGFCEFGGEGGGGFGGGGCEEGF@FGGGEEGGGCEGGG<FGGFFGGFF?).CFC
@M00200:207:000000000-ALC1F:1:2117:10056:22695 1:N:0:5
ACTGGGTTTAAAGGGTGCGTAGGCTGCGCGGAAAGTTGGGTGTGAAATCCCTCGGCTCAACCGAGGAACTGCGCCCAAAACTACCGTGCTCGAGGAAGATAGAGGTAAGCGGAACTTACGGTGGAGCGGTGAAATGCGTTGATATCGTAAGGAACACCTGTGGCGAAAGCGGCTTACTGGGTCTTTTCTGACGCTGATGCACGAAAGCTAGGGGAGCAAACGGGATTAGATACCCGTGTA
+
GGGGGGGGGGGGGFGGGGGGGGGGGGGGGGGGGGGGGGGGGGGGGGGGGGGGGGGGGGGGGCFEGGGGGGGGGGEGGGGGGGGGGGGGGGGGGGGGGGGGGGGGGGGGGGGGGEFGGGGGGFGGGGGGGGGGGGGGGGGDGFGGCFGGGGGGGG7FBFGGGGGGGDE:CGGGGEGFFFGGGGGGGGGEEGGGGDG8E9CFFFGGGGGGGFGGFGGGCFGGFDGEGGC==D7CGG>(-/0>
@M00200:207:000000000-ALC1F:1:2117:11031:22816 1:N:0:5
ATTGGGTGTAAAGGGTGCGTAGGCGGCTTTGTAAGTCAGTGGTGAAATATGGCAGCTCAACCGTCAGGGTGCCATTGATACTGCGGAGCTTGAGTACAGATGAGGTAGGCGGAATTGACGGTGTAGCGGTGAAATGCTTAGATATCGTCAAGAACACCGATAGCGAAGGCAGCTTACTAGGCTGTAACTGACGCTGAGGCACGAAAGTGTGGGGATCAAACAGGATTAGATACCCGCGTA
+
CCFA@F@@6FFGFG7CCGGBCE7-7@@+6CEEAEGCCDF@CFC<<<FED<FFGGGCEEC66,8BFCEGCC:,6C<FCEFF?FD<@E+8>==FG<EF<EE<AFFG8FEEC9=>FC??FFACBBDFAE9:+88D<F<FGGGECFDCDFGGGGGFFG@FF@CCGFGGG7C7FGDEG7,?;>FF7DCFEGC96?<8CCEEE,BCE*:*?EC9CB?G7C7CFGF7CF:*76*677*<9?421)9C
@M00200:207:000000000-ALC1F:1:2118:26478:10179 1:N:0:5
ACTGGGTTTAAAGAGCTCGTAGGCGGTCTGTCGCGTCGGATGTGAAAACCCGGGGCTTAACCCCGGGCCTGCATTCGATACGGGCAGACTCGAGTGTGGTAGGGGAGACTGGAACTCCTGGTGTAGCGGTGAAATGCGCAGATATCAGGAAGAACACCGGTGGCGAAGGCGGGTCTCTGGGCCACTACTGACGCTGAGGCGCGAAAGCGTGGCGAGCAAACAGGATTAGATACCCGCGTA
+
GGGGGGGGGGFGGGGGGGGGGGGGGGGGGGGFGGGGGGGGGGGGGGGFGGGEFGGGG<FCF,BFGGGGGGGGGGGGGGGGGGGEGFEGGGGGEGGGGGGGGGGGGGGGGGGGGGGGGGGGGGGGGGGGGGGGGGGGGGGGGGGFGGDFGGGGGGGGGGGGGGDGGGGEGGGGGGGGGGGGGGGGGGGGGGGGGGGGGGGGEGGGGGGGGCEG*-2>EEGGGFFGG:).9:FGGGGEG1?D
@M00200:207:000000000-ALC1F:1:2118:14187:23666 1:N:0:5
ACTGGGTGTAAAGGGCTCGTAGGCGGTTTGTCGCGTCGGGAGTGAAAACATCTGGCTTAACTGGGTGCTTGCTTTCGATACGGGCAGACTAGAGGTATGCAGGGGAGAACGGAATTCCTGGTGTAGCGGTGAAATGCGCAGATATCAGGAGGAACACCGGTGGCGAAGGCGGTCCTCTGGGCATGATCTGACGCTGAGGAGCGAAAGCGTGGCGAGCGAACAGGCTCAGATACCCGCGTC
+
G<EGGGGGGGGGGFG><FFFGGEGGGGGGDF9@8CFG+C@CEFDGFFGFF9FGGGGGGGGG,<C,CF>F,C,CFA?BEFF:CCE7F@EFFF8B5BAEF<,,CFEDCEEGCF7FEF8F,FGDBF=,5<@:8:FE99>BCCEC@B<<>DF?<C7C,6@AEEG@C:F:FFE1,CC8*=++4?FGC@EDGFF9CCFDECEG58+2*/:E=EGE;:=*,*2:*C8ECG=*,.57CCFGGDCD2/)
@M00200:207:000000000-ALC1F:1:2119:26569:5463 1:N:0:5
ATTGGGTTTAAAGGGCGCGTAGGCGGCCTGATAAGTAGGGGGTGAAATCCTGCGGCTTAACCGCAGGGCTGCCTTCTAAACTGTCAGGCTCGAGCACAGTAGAGGCAGGTGGAATTCCCGGTGTAGCGGTGGAATGCGTAGAGATCGGGAAGAACATCAGTGGCGAAGGCGGCCTGCTGGGCTGTTGCTGACGCTGAGGCGCGACAGCGTGGAGAGCAAACAGGATTAGATACCCGAGTA
+
GGGGGGGGGGGGGGGGGGGGGGGGGGGGGGGGGGGGGGGGGGGGGGGGGGGGGGGGGGGGG,@>FGGGGGGGGGGGGGGGGGGGGGGGGGGGGGGGGGGGGGGGGGGGGGGGGGGGGGGGGGGGGGGGGFGGGGGGGGEGGGGGGGGGGGGGGGGGGGGGGGGGGGGGGGGGGGDFGGGGGGGGGGGFGGFGGGGGEGGGGGGGGGGGGCEE*.<CFFGGGGGGGFFFFFGGGFCGGGGG
@M00200:207:000000000-ALC1F:1:2119:27602:9545 1:N:0:5
ATTGGGTGTAAAGGGTGCGTAGGCGGGTTGATAAGTCAGTGGTGAAAGCCCAACGCTTAACGTTGGAACTGCCATTGATACTGTCGATCTTGAATGTGTTTGATGTGGGCGGAATATGACATGTAGCGGTGAAATGCTTAGATATTGGGAGGAACACCAGTGGCGAAGGCGGCTCACTGGACTGGTACTGACGCTGAGGCGCGAAAGCGTGGCGAGCAAACAGGATTAGATACCCCAGTA
+
GGGGGGGGGGGGGGGGGGGGGGGGGGGGGGGGGGGGGGGGGGGGGGGGGGGGGGGGGGGGG8BFGGGGGGGGGGGGGGGGGGGGGGGGGGGGGGGGGGGGGGGGGGGGGGGGGGGGGGGFGGGGGGGDGGGGGGGGGFFGGGGGGGGGGGGGGGGGGGGGGGF>GGGGGGGGGGGGGGGGGGGGGGGCFGEFGGGGGDGGGGGGGGGGEGGG*-2:CGGGGGGGGFGGGGGFGEDGDCGG
@M00200:207:000000000-ALC1F:1:2119:20107:9765 1:N:0:5
ATTGGGTGTAAAGGGCGCGTAGGTGGCCACTATAAGGCCGTGGTGAAAGTTCGGGGCTCAACCCTGAATCTGCCGCGGCGACTGTAGGGCTTGGGCACCGTAGAGGCAGATGGAATTCCGGGTGTAGCGGTGGAATGCGTAGAGATCCGGAAGAACACCGGTGGCGAAGGCGGTCTGCTGGGCGGTGAGCTCGCAAGAGCTCAATAGCCGACTCTGAGGCGCGACAGCGTGGGGAGCAAACAGG
+
GGGGGGGGGGGGGGGGGGGGGGGGGGGGGGGGGGGGGGGGGGGGGGGGGGGGGGGGGGGGG,BFGGGGGGGGGGGGGGGGGGGGGGGGGGGGGGGGGGGGGGGGGGGGGGGGGGGGGGGGGGGGGGGGGGGGGGGGGGGGGGGGGGGGGGGGGGGGGGGGGGGGGGGGGGGGGGGGGGGGGGGGGGGGGGGGGGGGGGGGGGGGGGGGGGGG*,<CFGGGGGGGGGGGGGGGGDDGGGGGGGF?
@M00200:207:000000000-ALC1F:1:2119:29066:11315 1:N:0:5
ATTGGGTTTAAAGGGCGCGTAGGTGGTTTGATAAGGGTGTGGTGAAAGTCCGGGGCTCAACGCCGGATCTGCCGTGCCGACTGTCAAACTCGAGGACTGTAGAGGCAGACGGAATTCCGGGTGTAGCGGTGGAATGCGTAGAGATTCGGAGGAAGACCGGTGGCGAAGGCGGTCTGCTGGGCAGTTTCTGACACTGAGGCGCGACAGCGTGGGGAGCAAACAGGATTAGATACCCCAGTA
+
-@FFDFGEGGDFAEGEFGG@FFGEAF6CF@<@EGG9CFGGEEGGGGFGGGDG7C@FGGGGG,@FCCGFFGEGF:FGGFGCFGGGGGFGGEE@F+>CF8FAFEGGFE7FCFECFGGECF<C7F:FG9FFFFCCFFFGGGGCFG,F=,@FD@FGGGGCGFCGFEGGGGG:CEGECCGC+?BC5C*;F9FGFGGGGGGGGFGGEGCGGG=FGGGG54*:CCCFGGDGGGGGGGGGGGGGDD0C
@M00200:207:000000000-ALC1F:1:2119:24433:11636 1:N:0:5
ATTGGGCGTAAAGCGCGCGCAGGCGGTCCTTTAAGTCTACCCGTGAAATGCCGGAGCTCAACTCCGTGCACGCCGGGGGATACTGGAGGACTGGAGACGAGTAGAGGCAAGCGGAATTCCGGGTGTAGCGGTGGAATGCGTAGAGATCCGGAAGAACACCGGAGGCGAAGGCGGCTTGCTGGGCTTGGTCTGACGCTGAGGCGCGAAAGCGTCGGGAGCGAACAGGATTAGATACCCTCGTA
+
GAFFCCFGGCFFEDGGGGGGGGGGGDGGGGGGGGGGGGGGGGGEGGGGGGGGGCCEFAFGF,:CFGGDEFGGGGGCDGDEFGGGGFFFGGFFDD<=DFGG>FDFGGGG7DCFCFEGGEFGGGG5FFCFFDGFCFCBFCGGGEGEFGGGGGGGDEFGFCF:FCFGGDE8CGGGGGGEECC@@EGFF>:ECGCCGGGGEE8FDEEGGEGEEGGE54/:=CGGCEGG?>EGGGG7ACF7DFFGGD
@M00200:207:000000000-ALC1F:1:2119:3713:14361 1:N:0:5
ATTGGGTTTAAAGGGCGCGTAGGTGGCGGGATAAGCGTGTGGTGAAAGCTCGGGGCTCAACTCCGAGTCGGCCATGCGGACTGTCTTGCTCGAGCGTAGTAGAGGCAGGTGGAATTCCGGGTGTAGCGGTGGAATGCGTAGAGATCCGGAAGAACACCGGTGGCGAAGGCGGCCTGCTGGGCTACTGCTGACACTGAGGCGCGACAGCGTGGTGAGCAAACAGGATTAGATACCCCCGTA
+
GGGGGGGGGGGGGGGGGGGGGGGGGGGGGGGGGGGGGGGGGGGGGGGGGGGGGGGGGGGGG,CEGEGGGGGGGGGGGGEGGGGGGGGGGGGGGGGGGGGGGFGGGGGGGGGGGFGGFGGGGGGGGGGGGGGEGGGGGGGGGGGGGGGGGGGGGFGGGGGGGGGGGGGGGGGGDGGGGGGGGGGGGGGGGGGGGGGGGGGGDGGGGEGGGGGG;4<EGFGGGGGGFGCFF7FGGGGGDDGD
@M00200:207:000000000-ALC1F:1:2119:6273:14406 1:N:0:5
ATTGGGTGTAAAGAGCTCGTAGGCGGTTCGGTAAGTCGGGTGTGAAACCTCCAGGCTCAACCTGGAGACGCCACCTGATACTGCTGTGACTCGAGTCCGGTAGGGGAGCGTGGAATTCCTGGTGTAGCGGTGAAATGCGCAGATATCAGGAGGAACACCAGCGGCGAAGGCGGCGCTCTGGGCCGGAACTGACGCTGAGGAGCGAAAGCGTGGGTAGCAAACAGGATTAGATACCCTTGTA
+
FFGGFGFEFFGGGGEEFGGFEGGGG:FEBC@B<,CFGGC:F@8FFFFE,EEFGGGGGGG?@,:C<FFDFBG:FEG,FF9FGGGGDFEAFFAFCEGGEEFGGCEF@CFEGGG:FGGGGGGFGFGGCFFGGGBF7DFGGGGGGCEFFGFCFGGCGGGGGGGGGGGGGGFDEGGGGGGGGEGFGG>FEC*:EGGCFGGGDCGFFGGG5?EEGGGG*-:?7FFCFGFG77<:CDGCC<CCFDGGF
@M00200:207:000000000-ALC1F:1:2119:17502:14945 1:N:0:5
ATTGGGTTTAAAGGGCGTGTAGGCGGTTTGTTAAGTCATGTGTGAAAACCCTCGGCTCAACCGGGGAAGGGCGCATGAAACTGGCAAGCTAGAGTACCAAAGAGGGGGGTGGAATTCCCGGTGTAGCGGTGAAATGCGTAGATATCGGGAGGAACACCTGTGGCGAAGGCGGCCCCCTGGTTGGATACTGACGCTGAGACGCGAAAGCGTGGTGAGCAAACAGGATTAGATACCCTCGTA
+
CFCFFGG7CFGGGGGGGFEFGGFGGDGGGE@CFEEFGGGGFGEDFGGGFFG<EFGGGGGGG,@FCD@CFGGGGCGGGGGFFFCGGGGGGFGGGFEFEEGGGGGDFGGGGF@FGGGGFGGEGCG@FGGGE:BFCFFGGGFGGEGFECEGCCEEEFFFFCFFFGCFG88EGGEGEEEGGGGGC?EGGGGGFGGGGGGGGGFFGDC8??EFGGDG;,2:<97ECFEEE6CG9DGGGGGCFGFC
@M00200:205:000000000-AKKM3:1:1101:20060:1942 1:N:0:1
ATTGGGCTTAAAGGGCGTGTAGGCGGCTTGTTAGGTGAGGTGTGAAATCCCTCGGCCCAACCGAGGATTTGCCCTTCATACCGGCTAGCTTGTGGTGGATAGATGTTTTCGGAACTCCTTTTTTTGCTGTTAACTTCTTTTATATCTTCTTTAACACCGTTTTCTTAGGCGGTTCCCTTGGTCCTTTCTGACGCTTCTTCTCTACAGCTTTTTTTTCTAACTTTATTCTATTCCCCTTTCTTAT
+
CFGAD?@FGGFGGGGGGCGGGFGGEG@F@@C@<CFF,<;6C@FCD99<96CCC+66,8,,8,+++++,6:,6,,:C<,,,9,4+++8,:<,,,,+,+++:,B9,,<,,,<8++++:,,5,,:,+++5,,:,,,,7,7,9=,,9,9,,7,,,,,,:,33+,+,+5,,,,,4**4**,65,,,65>9,>,4+,5///**,,,14,+++*05++,,*))/+++21++)22)**.*22<*))0+*)).
@M00200:205:000000000-AKKM3:1:1101:11412:1947 1:N:0:1
ATTGGGCGTAAAGGGCGCGTAGGCGGCCTGTTAAGTCGAACGTGAAATCCCCGGGCTCAACCCGGTAACTTCGTCCGATACTGGCAGGCTCTACTCCGGGAGAGTTTTGTGTACTTCCCTGTTTAGCGGTTACCTTCTTAGATATCTTTTTTAACATCATTTTCTAAAGCGACTTCCTTGACCAATACTGACGCTCTTTTTCGAAAGCTTTTTTTGCAAACTTTATTTTATACCCCCTTCCTTT
+
FFG9CFGGGEGGGGGGGGGGGGGGGGGGGGGGF9EFFC7DFCFD?7ACCCCC++67@F,=C9?++++,:B,B+B??++++8<9,B<7+F?A,,,<8B:::+6++,,,<,:,,,,<@>>,,,:,:,,3++8++,,8,3,7,,,7,73,,,,,*,,8,8>,,7,,6,,2,26**B4:;2>,,,6>,=?+3<++>*:9:*5+<+;****)0+34,,*)1/+++1*+*)22)*1.*0321.)0**)).
@M00200:205:000000000-AKKM3:1:1101:17497:1967 1:N:0:1
ATTGGGCTTAAAGCGCACGCAGGCGGCTTTGGAAGTCCAAGGTGAAATCCCTCGGCTCAACCTCTTTTGTCCCTTGGCACCTCCAGAGCTCTAATGCGGGAGATTCTTCTGGTCTTTCCTTTTTATCGTTATTCTTCTTAGATACCTTTCTTAACACCATTTTCTCAAGCGTTCTTCTTGCCCGCTCTTTCCGCTCTTTTTCGCACGCTCTTTTCGCGACCTTTCTTATATACCCGCTTCTTCT
+
AEGADFGFGFDEFGGGGGGGGC@FGGEGGGAACEDFGGCA97F@AEF,:9CC6+,8CF,,::,,,,,,:,<:CFC,,,,,9:CE8,C,?95,,,,,<7=7+B7,,9,,,<9,,,<A@A<,,<,:,,,+,:+,,,7,7,9,,,9,9,,,,,,,,,:,8@7,8,,6,,,3,3++6+4,7>,883@+@:@;A+,7*@3;*6,5,9****)24**,,,+//**3:)++):2)+11+5><)))0**))-
@M00200:205:000000000-AKKM3:1:1101:15918:2034 1:N:0:1
ATTGGGTTTAAAGAGCTCGTAGGCGGTTCGGCAAGTCACGTGTGAAATCTCCACGCTCAACGTTCATTGGCCACGTTTTCCTCCTGTGACTTTCTTCCGGTAGTTGTGTGTGGCTTTCCCGTTTTATCTTTCCCATGCGCTGAGATCTCCCTGAACCCCCTTCCCTAAGGCGGCTCTCTGGGCCGGTCCTGTCGTTCTTCTGCCAAAGCTTTTTCACCAAACTTCTTTTGATACCCTCTTTTTT
+
CF<FFFGG@EG<@F<E<CCGCDFGGGFEB@CDFCFFGFF:ECF8FDF9:6<,,:B+886,6,:,,,,,<,:C,C+9,,,,6<,:C,CCF5C,,,,<<C:+8@F,,,,+:,:,++,:4?,5+,:,4,,<,,9,,,,8,,46+++,,7,,,,,,:,,,+8+++6,,3,83@:,+>**43,722,14>****4=,,**4,*,,+32++00**+4,,+)++2+3/27+)+3)+1(128?70)00*))(
@M00200:205:000000000-AKKM3:1:1101:17433:2034 1:N:0:1
ATTGGGTGTAAAGCGAGCGCAGGTGGTTTAATAAGTCTGATGTAAAAGTCATTGGCTCAACCTTTGTGTGCATTGTAAACTTTTAGACTTTAGTTCAGTAGAGTAGTTTGGAATTCCATTTTTAGCTGTTTTTTTCTTAGATATATTTTTTTACACCGGTTTCGTCAGCGGCTCTCTTTTTGGATACTGACGCTTTTTCGCGAAAGCGTTTTTTTCAAACAGTATTTGCTACCCCATTATTTTC
+
FGGGGGGGGGGGGGGGGGGGGGGFGGGGGGGGGGGGGGGGGGGGFGG,,<,,<,CCFEDFC@,CE,C,C,<,CF,,,,,<<,CFF8CFF@,,,<,<<CFFECC,,,,,<,8,,BE?A,:,C,C,,5,,:,,,+8+,,:,9,C,C,9,,,,++6A,?E+@8++5+,+86@=+8C+334,,8E>>6DAGF:+@3CE**5,3**3***48C;*****)2+++5*03+/:+)+3)12=F3);+++)/)
@M00200:205:000000000-AKKM3:1:1101:7254:2053 1:N:0:1
ATTGGGTTTAAAGGGCGCGTAGGCGGCTTAACAAGTCCCGTGTGAAATCCCTCGGCTCAACTGAGGCACTGCACGGGAAACTGTTTGGCTTGAGTTCGGGAGAGGGAAGCGGAATTCCGGGTGTAGCGGTGCTTTGCTTAGATATCCTTCTTAACACCGTTGCCGAAGGCGGCTTCCTCGACCGACACTGACGCTGATGCTCGAAAGCTTTTGGTGCAAACGTTCTTCTATACCCCTTTTAGTT
+
GGGGGGGGGGGGGGGGGGGGGGGGGGGGGGGGGGGGGGGGGGGGGGGCCCCCF+BBFFCFEC,,,,,,:C,=,F7++,+,:CFFGGFGGAE+,,<BCFFG@FG++++,+:@+:+BFCC,++8+8,,:3+8++,,8,3,8,3,8,@37,,,,,3,89FFG,5**6***5>FGEG319+<,44B8ECEEE?C:EGG9**++3+2//*29C<++++*)17<<9FD**(1:)*16*<<CD))0+*().
@M00200:205:000000000-AKKM3:1:1101:22806:2076 1:N:0:1
ATTGGGCTTAAAGGGCTCGTAGGCGGTTCGTCACGTCGGGAGTGAAAACTCGGAGCTCAACTCCGTTCCTTCTTCCGCTCCTGGCAGACTATATGTAGGCAGGGGAGACCGGAACTCCTTTTTTCTCTGTTTCCTTCTCATTTATCCTTTCTAACACCGTTTTCTCAGGCGGCTCTCTTGGCCTTACCTGACGCTTCTTACCGAACGCCTTTTTCGCGAACATGTTTTTATTCCCTTTTTCTTT
+
FGGGGGGGGFGGGGGGGGGGGGGGGGGGGGGEFGGGGGGGGGGCFFD,:EC,,+8@EFFGEE<C,,,::9,6EFE?,,8+4,:CFEEGGB,,,,,<<@FFGGG++++++:8+++@=?=?,,:,8,,:,,:,,,,7,7,98,,7383,,,,,,::@,@C@,5,*3,,77@D7ED14442,7,:CEGFGD@8,A*7***++++0**3/)2*2*,,5)/)**2/)+*)22(.).*<,+**)1+*)).
@M00200:205:000000000-AKKM3:1:1101:22027:2179 1:N:0:1
ATTGGGCTTAAAGCGCGCGTAGGTGGTTCAGCAAGTTGGATGTGAAAGCCCCGGGCTCAACCTGGGAACTGCATCCAAAACTACTGAGCTAGAGTACGGTAGAGGGTGGTGGAATTTCCTGTGTAGCGGTGAAATGCGTAGATATAGTAAGTAACACCAGTGGCGAAGGCGACCACCTGGACTGATACTGACACTGAGGTGCGAAAGCGTGGGGAGCAAACATGATTATATACCCCCGTA
+
GGGGGGGGGGGGGGGGGGGGGGGGGGGGGGGGGGGGGGGGGGGGGGGGGGGGGCGGGGGGGGGF?7<@FGGGGGGGGCECFGGGGGGGGGGG9FFGGGGGGGGGGGGGGGGGGGGGGGFGFFFFCFFGGGD?9,A,A+3@FFGGG,,,,,,,:FGGGGG,C,,8++CFGGGGGBEFCF,CGGGGGGCFGFGGG,;976*=/6CEGCGF==4*4*.>BGFGFF74):::*15DCC6*0.05
@M00200:205:000000000-AKKM3:1:1101:22984:2183 1:N:0:1
ATTGGGTTTAAAGGGCGCGTAGGTGGCTTGTTAAGTGGCTGGTGAAATCCCGGGGCTCAACTCCGGGGCTGCCGGTCAGACTGGCGAGCTCGAGCACGGTAGGGGCAGATGGAATTCCCGGTGTAGCGTTGGACTTCTTAGAGATCGTGTATAATACCATTTGCTAAGGCGTTCTGCTTGGCCGTTGCTGACACTGAGGCGCGACAGCTTTTGTAGCAAACATGCTTATATACCCCTGTAATAT
+
GGGDGGGGGGGGGGGGGGGGGGGGGGGGGGGGGGGGGGGGGGGGGGGFFGGEC7FFGGGGGFEG7+++@FBFGGGGG>@,AEEDGGGGG=FC@7:=FGGGGGGCB=FF+>F@FFFFFFFC+@+C9B<:3@7,,,7,3,7@;9DBF3*,,,,,7@FCGFG,7,,@,,6DBCDGG:;,=<,<CFGDGGGEGGGG602+++*/*1:>*:CG+09++*1*1?CF5*+*)2:)*1429C?<))9+2))-
@M00200:205:000000000-AKKM3:1:1101:19185:2184 1:N:0:1
ACTGGGCTTAAAGGGAGCGTAGGCGGATAGTTTAGTCAGAGGTGAAAGCCCAGGGCTCAACCTTGGAATTGCCTTTGATACTGGCTATCTTGAGTATGGAAGAGGTATGTGGAACTCCGAGTGTAGAGGTGAAATTCGTAGATATTCTGCAGAACACCATTTGCGAAGGCGACATACTGGTCCATTACTGACGCTGAGGCTCGAAAGCGTGGGGAGCAAACATGATTATATACCCCTGTATGAT
+
GGGGGGGGGGGGGGGFGGGGGGGGGGGGGGGGGFGGGGGGGGGGGGFCEGGFCFGGGGFFGGGF<8@EFFCGGFGGFGFFCFFGGGGGGGGFDCEFGGGGGGFGGFFFCFGCFGGGGGE>:FCEGA,C<E@9,,CBE7FGG>FGG@<,5,,,:<FDFEF,C,,3++>:FGGGG6>,>D,:E;CCFCGGFFFFEED5*,3;@?EGD:;D8A**1*):?F<9F7+*);;9+1974CCF));E+1)1
@M00200:205:000000000-AKKM3:1:1101:14616:2215 1:N:0:1
ATTGGGTGTAAAGGGCGCGTAGGTGGCCCGTTAAGTGGCTGGTGAAATCCCGGGGCTCAACTCCGGGGCTGCCGGTCAGACTGGCGAGCTAGAGCACGGTAGGGGCAGATGGAATTCCCGGTGTAGCGGTGGAATGCGTAGAGATCGGGAAGAATACCAGTGGCGAAGGCGTTCTGCTGGGCCGTTGCTGACACTGAGGCGCGACAGCGTGGGGAGCAAACAGGATTAGATACCCTCGTA
+
GGGGGGGGGGGGGGGGGGGGGGGGGGGGGGGGGGGGGGGGGGGGGGGGGGGGGGGGGGGGGGGGGGGGGGGGGGGGGGGGGGGGGGGGGGGGGGGGGGGGGGGGGGGGGGGGGGGGGGGGGGGGGGGGGGGGDCFCF7CEGGGGF<:***<*BFGGGGGFGG,B::EFGGGGGGGGGG:FEFGGGGGGGGFGGGGG7<=F5CGGGGGD*CC*:*<D>*AECG*1(9>?**:CE6@C08FE
@M00200:205:000000000-AKKM3:1:1101:10574:2238 1:N:0:1
ATTGGGTATAAAGGGCGCGTAGGCGGCGCGGGAAGGCGGCGGTGAAAGTCCGGGGCTCAACCCCGGATCGGCCGTGGCGACTCCCGCGCTGGAGCACAGTAGAGGCGGGTGGAATTCCGGGTGTAGCGGTGGTATGCGTAGAGATTCGGTAGAACACCGTTGGCGCAGGCGGGCCGCTGGGCTGTGGCTGACGCTGAGGCGCGACAGCGTGGGGAGCAAACACGGTTCGATACCCTCGTAAGA
+
GGGGGGGGGGGGGGGGEGGGGGGGGGGGGGGGEGGGGGGGGEFFGGGGEGGGGGGGGGGFGFGGDCCFGGGGGGGGGGFFGCGGGGGGGG>FBFGFGGGGGGGGGGGG:1:C89<C?F88?CE8?FC8:*:?*<+,0*2;::<E<+3*0/**0<F8@C/;***+**//:8CC*8?****1;:68;FG=*9*885**8CCC775*8CD*8A55*8>DB5@FG<*1(/9()).9*<C95.7:*(.
@M00200:205:000000000-AKKM3:1:1101:12714:2248 1:N:0:1
ACTGGGTTTAAAGAGCTCGTAGGCGGCTTGTCAAGTCGGGTGTGAAAGCCCGGGGCTTAACCCCGGATCTGCATCCGATACGGGCTGGCTGGAGTGCGGTAGGGGAGATCGGAATTCCTGGTGTAGCGGTGAAATGCGCAGATATCAGGAGTAACACCGGTGGCGAAGGCGGATCTCTGGGCCATTACTGACGCTGAGGAGCGAAAGCGTGGGGAGCGAACAGGATTAGATACCCCAGTA
+
GGGGGGFFGGGGGAFC9FGGGGGGGGGGCGCEF,CFFGG7CFGGGGG9F,D+6+FFGFGCFC,8FF+8C,EFCG,CFG+=C+++C:CGGF7@EF8F,>F?FFGGGD+>B,BFGDDGGGCFGGGGGFFGGGEF@EG,>**@FGGGG73,,,*,?FFGGGG*=*:=@:EFCF@ECB79CG@C+8@*<<<CF7<EGGGGDCC05CGGG5>F5C>*C*<DF58:CG**:FC<=*)2CCE3)00C
@M00200:205:000000000-AKKM3:1:1101:7266:2306 1:N:0:1
ATTGGGTTTAAAGCGCGTGTAGGCGGCCAGGTAGGTCTGCTGTGAAAACTCGAGGCTCAACCTCGAGATGTCGGCGGAAACCATCTGGCTAGAGTCCGGAAGAGGAGAGTGGAATTCCTGGTGTAGCGGTGAAATGCGCAGATATCAGGAAGAACACCTATGGCGAAGGCAGCTCTCTGGGACGGTACTGACGCTGAGACGCGAAAGCGTGGGGAGCGAACAGGATTAGATACCCCGGTAAGA
+
GGGGGGGGGGGGGFGGGFGGGGGGGGGGGGGEFGGGGGGGGGGGGGGGGGGGGGGGGGGGGFGGGGCGGFGGGGGGGGGGGGGGFGGGGGGGGGGGFFGGEGGGGFCDEGFCGGGGGGGGFGGGGGGGGGGGCFFGG+CCGGGFFFFDCCD@FGGGGGGGGGFGGGGGGGGGGGGCFGF7CCFECE*:CFEGGGGGGDEGGGGGGG3<8:CEDGFDDECEG3;<04C)9F)?@<<D)5BE52<
@M00200:205:000000000-AKKM3:1:1101:8866:2307 1:N:0:1
ATTGGGTGTAAAGCGCGTGTAGGCGGCCTTGTAAGTCCGTTCTGAAAGCCCGGGGCTCAACCCCGGGAGGCGGATGGATACTGCAAGGCTCGAGTCCGGAAGAGGCGAGTGGAATTCCCGGTGTAGCGGTGAAATGCGCAGATATCGGGAGGAACACCAATGGCGAAGGCAGCTCGCTGGGACGGTACTGACGCTGAGACGCGAAAGCGTGGGGAGCAAACAGGATTAGATACCCTTGTA
+
GGGGGGGGGGGGGGGGGFGGGGGGGGGGGGGGGGGGGGGGGGGGGGGGGGGGGGGGGGGGGGGGGGGCFFGGGGGGGGGGGGGGGGGGGGGGGGGGGGGGGGGGGGGGGGGGGFGGGGGGGGGGGGGGGGGFGGGGGDFGGGGGGFFCG*=*:FGGGGGGGGGGGGGGGGGGG?FGDGGGGGGGGGFEGGGGCGGGDCGGGGGGGGDGGGGGGG3<>FGGGG6<2CF<FFAGFFGFFFFF
@M00200:205:000000000-AKKM3:1:1101:8928:2318 1:N:0:1
ATTGGGTTTAAAGGGTGCGTAGGCGGCCTATTAAGTCAGTTCTGAAATATCCCGGCTTAACCGGGAGGGTGGGATTGATACTGATGGGCTTGAGTGGAGTCGAGGTAGGCGGAATTGACGGTGTAGCGGTGAAATGCTTAGATATCGTCAAGAACACCGATAGTGTAGACAGCTTACTAGACTTCAACTGACGCTGAGGCACGAAAGTGTGGGGATCAAACAGGATTAGATACCCTTGTA
+
GGGGGGGGGGGGGGGGGGGGGGGGGGGGGGGGGGGGGGGGGGGGGGGGGGGFFGGGGGGGGGGGG:FGGGGGGFGGGGGGGGGGGGGGGGGGGGGGGGFGGGGGGGGGGGGGGGGGGGGGCFGGGGGGGGGGGGGFGGGGGGGGGG7DF+FFGGGFGGGGGGEGFFGGGGGGFGGGGGGCFFECFFGFGGGGGGGGGGCFEFCGGGDCEGGGEG>35EFGGG65:GGB4@9FGGGGFFFF
@M00200:205:000000000-AKKM3:1:1101:22983:2326 1:N:0:1
ATTGGGTGTAAAGGGCGCGTAGGCGGTCCCGTAAGTTCCGCGTGAAATCCCCCGGCTCAACCGGGGAATGGCGCGGAAGACTGCGGGGCTTGAGTTCGGGAGAGGGAAGCGGAATTCCGGGTGTAGCGGTGAAATGCGTAGATATCCGGAGGAACACCGGTGGCGAAGGCGGCTTCCTGGACCGACACTGACGCTGAGGCGCGAAAGCTAGGGGAGCAAACGGGATTAGATACCCTAGTA
+
GGGGGG@CGFGGGCGGEEGGGGGGGGGCCFFCEGGGGFGGGGGGGGGGGGGGGGGEGGGGG8FEGGFGGFGGGGGECEEGGGGGGCCF:>FFC>>FFFFG7FEGGGG,>FGGEFGGGGGCG<F:CC,<F<CGGGGBC::BC*:CECF@F7C>8CF80ACCE88CC5E*CCEC5E8F<C7EFCCCCCGEFGCFGECEEGGCED5CCCDFEECGGG3C:F8EFGC<0><76*4>CGCF?>?<
@M00200:205:000000000-AKKM3:1:1101:8959:2333 1:N:0:1
ACTGGGCTTAAAGGGCTCGTAGGCGGTTTGTCGCGTCGGGAGTGAAAACCTCGGGCTTAACTCGGGGCTTGCTTTCGATACGGGCAGACTGGAGGTATGCAGGGGAGAACGGAATTCCTGGTGTAGCGGTGAAATGCGCAGATATCAGGAGGAACACCGGTGGCGAAGGCGGTTCTCTGGGCATGACCTGACGCTGAGGAGCGAAAGTGTGGGGAGCGAACAGGATTAGATACCCCAGTC
+
GGGGGGGFGGGGGGGGGGGGGGGCFGGGGGGGGGGGGEGGDFGGFGGEFB<EFGGGGFGGGGGDGEEDGDGGGGGGGGGGGGGGGGGGGGGGGGGGFGGGGGGGGGGGFFGGGGGGGFFGGGFGGGGGGGGFGFGFGGGGGGGGG9C;F,>*:FGGGBFGGGGGGGGGGCB8C8EGGGGGGGGCF+<8EGFGGGGGD5ECDGGCECC>7<FEGD>C>CGCDCFF0<C?F497CEFFB3)2
@M00200:205:000000000-AKKM3:1:1101:22121:2350 1:N:0:1
ATTGGGTTTAAAGGGCGCGTAGGCGGCCACCGCAAGTCAATTGTGAAATCTCCGGGCTTAACTCGGAAAGGTCAACTGATACTGCGGGGCTAGAGTGCGGAAGGGGCAACTGGAATTCTCGGTGTAGCGGTGAAATGCGTAGATATCGAGAGGAACACCTGCGGCGAAGGCGGGTTGCTGGGCCGACACTGACGCTGAGGCGCGAAAGCTAGGGGAGCGCACGGGATTAGATACCCCGGTA
+
GFGGGGGGDEDFGGGGGGGGGGGGGGGGGGGGGGGGGGFFEGGGGGGGGGGGGGGGGEGGFEGGGGGG=EEFGGCFGGGGFGGGFGGDFGGGGGGGFGGGGGGGGGGGGGGGGGFGGCFFGFFEEGGGGGFEFGGGGGGGGGGGGGGFF@FEGGGGGFEFGGGGGGGGGGFGDGGGEFFGGGG>EEGEEDEGGCGAEGGG=DEC?CDGGFFFCCEGDGD*91?DFG<(9*67EC06>D>=D
@M00200:205:000000000-AKKM3:1:1101:17563:2350 1:N:0:1
ACTGGGTGTAAAGGGCTCGTAGGCGGTTTGTCGCGTCGGGAGTGAAAACGCCGTGCTTAACACGGCGCTTGCTTCCGATACGGGCAGACTAGAGGTATTCAGGGGAGAACGGAATTCCTGGTGTAGCGGTGAAATGCGCAGATATCAGGCGGAACACCGGTGGCGAAGGCGGTTCTCTGGGAATGACCTGACGCTGAGGAGCGAAAGTGTGGGGATCGAACAGGATTAGATACCCTAGTA
+
GGGGGGFEGGEGGC;;FGEGGGGGGGEGGEGGGGGGGDFGCEGGGCFGGGGGGGGGGCEGGGGGDGGGGFGGGGGGGGGGGGGCGFGGGGDFFF@FGGA<FGGGG@FGFCFGGEGGECFGFGGFCFGGGDDGGGGGGGDGEGGFGFEFF,>CC@FG:<EEGGDGGC7CCGECEGGGEGGGG68:CC<8EGGFGEC==EGF5C5:*:<DECFEG>)*7:887CCC?4C<F4>CFFG6.5=E
@M00200:205:000000000-AKKM3:1:1101:21174:2353 1:N:0:1
ACTGGGTTTAAAGCGCGTGTAGGCGGCTTGGCAAGTCGGTTGTGAAATCCCGGGGCCCAACCCCGGAACTGCATTCGAAACTGCCTCGCTAGAGTCCCGGAGAGGAAGGCGGAATTCCCGGTGTAGCGGTGAAATTCGTAGATATCGGGAGGAACACCAGCGGCGAAGGCGGCCTTCTGGACGGTGACTGACGCTGAGACGCGAAAGCGTGGGGAGCAAACAGGATTAGATACCCGGGTA
+
GGGGGGGGGGGGGGGDGCEGGGGGGGGGGGDGGGGGGGGGGGGGGGGGGGGGEFGG7>FGGGGGGGGGGGFGGFGGGGGGGGGGFGGGGGGGGGGGGGGG>GGGGGGGGGGGGGGF9F>FFGEGFG,<@FGGGGGGGGGGGGGGGG@:::EDGCGCGGFCCFGGEEGGDGGCGGECEGGGGG=E?EGGGGGGDGGGG5:C>CCDEEGGGDCGGGFGDGFGGCGFBFC<6FFC<FG35@;E
@M00200:205:000000000-AKKM3:1:1101:17454:2353 1:N:0:1
ATTGGGTTTAAAGGGCGCGTAGGCGGTGCGGTAAGTCTTCTGTGAAATCTCCAGGCTCAACCTGGAGCGGTCAGGGGAAACTGCCGTGCTGGAGTGTGGGAGAGGTGCGTGGAATTCCCGGTGTAGCGGTGAAATGCGTAGATATCGGGAGGAACACCTGTGGCGAAAGCGGCGCACTGGACCACAACTGACGCTGAGGCGCGAAAGCTAGGGGAGCAAACAGGATTAGATACCCTAGTA
+
GGGGGGGGGGGGGGGGGGGGGGGGGGGDGGGGGGGGGGGGGGGGGGGGGGFGGGGGFGGGGGGFGEDGGGGGGGGGGGGGGGGGGGGDGGGGFGGGGGGGGGEGGGDFGGGGGGGFGGGGGGGGGGGGGGGGGGGGGGGGGGFFGGEEGFGGG@FGGG@CGGGGGGGGGGGGGGGGGGGGGGFGGGGGGFFFGGGGGGGGGGGGGGG4CG?@FGFGDG86CGGG<GGBFFFCFGGCFFFG
@M00200:205:000000000-AKKM3:1:1101:23084:2357 1:N:0:1
ATTGGGTTTAAAGTGTGTGTAGGCGGATCGTTAAGTACCTTGTGAAATCCCACGGCTCAACCGTGGAACTGCTGGGTATACTGGCGATCTTGAGCCACCTAGGGGCGAGCGGAACAAACGGTGGAGCGGTGAAATGCGTAGATATCGTTTGGAACGCCGACGGTGAAAACAGCTCGCTGGGGGTGTGCTGACGCTGAGACACGAAAGCCAGGGGAGCGAACGGGATTAGATACCCTGGTAAGA
+
GGGGGGGGGGFGGGGGGGGGGGGGGGGGGGGGGGGGGGGGGGGGGGGFFGFGGGGGGGGGGGGGGGGGGGGGGGGGGGGCFGGGGGGGGGGGGGFGGGGGGFGGGGGGGGGDGGGGFGFEGGEDFGGGGGDGGGGGGGGGGGFGGGGGGGG7:CFGGD7*:FFGGF>FFFGGGGGEECFEGGEEGECGGFFGGD3C:CCFFGC?GECGGGGFG5)7:C5/75EG6DF<F?.0+,3=F570?<>
@M00200:205:000000000-AKKM3:1:1101:19816:2358 1:N:0:1
ATTGGGTGTAAAGGGCTCGTAGGCGGTTTGTCGCGTCGGGAGTGAAAACACCGGGCTTAACTCGGTGCTTGCTTTCGATACGGGCAGACTAGAGGTATGCAGGGGAGAACGGAATTCCTGGTGTAGCGGTGAAATGCGCAGATATCAGGAGGAACACCGGTGGCGAAGGCGGTTCTCTGGGCATGACCTGACGCTGAGGAGCGAAAGTGTGGGGAGCGAACAGGATTAGATACCCCCGTAAGA
+
GGGGGGGGGGGGGGGGGGGGGGGGGGGGGGGGGGGGGGGGGGGGGGGGGGGGGGGGGGGGGGGGGGGGGGGGGGGGGGGGGGGGGGGGGGGGGGGGGGGGGGGGGGGGGGGGGGGGGGGGGGGFFGGGG<FFGGGGGGGGGGGGGGGGGGGGGGGGGGGGGGGGGGGGGGGGGGGCGGGGGGGGGGGFGGGFGEGGGGGGGGGEGGGFFFGGGG@D0CEC<CFF<G:4985F<@+9B:)793)
@M00200:205:000000000-AKKM3:1:1101:19595:2360 1:N:0:1
ACTGGGTTTAAAGTGTGCGCAGGTGGCCTCGCAAGTCGAGTGTGAAATCCCCGGGCTTAACTTGGGAATTGCGCTCGAAACTACGGGGCTCGAGTGTGGCAGAGGGAGGTGGAATTCCACGTGTAGCGGTGAAATGCGTAGAGATGTGGAGGAACACCAATGGCGAAGGCAGCCTCCTGGGCCAACACTGACGCTCATGCACGAAAGCGTGGGGAGCAAACAGGATTAGATACCCACGTA
+
GGGGGGGGGGGGGGGGGGGGGGGGGGGGGGGGGGGGGGGGGGGGGGGGGGGGGGGGGGGGGGGGGGGGGGGGGGGGGGGGGGGGGGGGGGGGGGGGGGGGGGGGGGGGGGGGGGGGGGCFGGGGGGGGGGGGGGGGGGGGGGGGGGGGGGGGGGFGGGGDFGGGGGGGGGGGGFFGGGGGGGFGGFFGFCCGGGGDC99CFGGGGG3;8:;EEGFGFGGGFCGGFF=<@44FC8F*8@FF
@M00200:205:000000000-AKKM3:1:1101:9922:2367 1:N:0:1
ATTGGGTTTAAAGGGCGCGTAGGCGGTCGGGTAAGTTTGATGTGAAATCCCACGGCTTAACCGTGGAATGGCATCTTATACTGCCCGGCTAGAGTCTGGGAGAGGGAAGTGGAATTCCCGGTGTAGCGGTGAAATGCGTAGATATCGGGAGGAACACCAGTGGCGAAGGCGGCTTCCTGGACCAGTACTGACGCTGATGCGCGAAAGCTAGGGGAGCAAACAGGCTTAGATACCCGGTA
+
FGGGGGGGGGGGGGGGGGGGGGGGGGGGGGGGGFGGGGGGGGGGGGGGGGGGGGGGGGGGGGGGGGGGGGGGGGGGGGGGGGGGGGGGDGGGGGGGCGGFGGGGGGGGGGGGGGGGGGGGGGGGGFGGGGGGGFFDGEGGGEFGGGDDGGGGGGGGGGGGGGGGGGGGGGDGGECFGGGFFGGGGGGGFDCGEEGGEGCCGGDEGG:4<:@FGE>GFGG8*9EF(7C:@B2?CFEC>B)
@M00200:205:000000000-AKKM3:1:1101:11254:2369 1:N:0:1
ATTGGGTTTAAAGGGCGCGTAGGCGGGGGACCAAGTCCGGGGTGAAATCTTTCGGCTCAACCGGAAAACTGCCTTGGATACTGGTCTTCTTGAGGGAGGTAGGGGCAGGTGGAACTTCCGGTGGAGCGGTGAAATGCGTTGATATCGGAAGGAACGCCGGTGGCGAAAGCGGCCTGCTGGATCTCTTCTGACGCTGAGGCGCGAAAGCTAGGGGAGCAAACGGGATTAGATACCCGTGTA
+
GGGGGG6CFGGGGGGGGGGGGGGGGGG++C:,CFGGG,BFFGGGGGGCG9,EFGGGGGGGGGGG7:FGCFGGGGGGGFGGGGG???,,CF,FGGGD+BFFFG7CEB+>FGGGGG,D>FGGGGG7BFGGGGGGGGGGGGG@FGGGGGGG@FEGGGGCFGDGGGGGGGG5>FGGG*;FGGGGC+<+9<FFFGGFGGGGGGGFCDEGGGGG++<CFGFGF*C6F38DBGGFF4):C?CD757F
@M00200:205:000000000-AKKM3:1:1101:10580:2387 1:N:0:1
ACTGGGCTTAAAGGGCGCGTAGGTGGCCACTATAAGGCCGCGGTGAAAGTTCGGGGCTCAACCCCGGATCGGCCGCGGCGACTGTGGGGCTTGGGCACTGTAGAGGCAGATGGAATTCCGGGTGTAGCGGTGGAATGCGTAGAGATCCGGAAGAACACCGGTGGCGAAGGCGATCTGCTGGGCAGTGGACCGCAAGGTCCAGTAGCCGACACTGAGGCGCGACAGCGTGGGGAGCAAACAGGAT
+
GGGGGGGGGGGGGGGGGGGGGGGGGGGGGGGGGGGGFGGGGGGGGGGGGGGGGGGGGGGGGGGGGGGGGGGGGGGGGGGGGGGGGGGGGGGGGGGGGGGGGGGGGGGGGGGGGGGGGGGGGGGGGGGGGGGGGFGGFGGGEGGGGGGGGGGGGGGGGFGGGGGGGGGGGGGGGEGGGGGGGDFGGGGFGFGEGGGGGGGGFGGGG7>DGGGGGDFFFGGCGGEGBFGBFBBG8C8<4?>CF0()
@M00200:205:000000000-AKKM3:1:1101:8080:2393 1:N:0:1
ATTGGGTGTAAAGGGCGCGTAGGTGGCCCGTTAAGTGGCTGGTGAAATCCCGGGGCTCAACTCCGGGGCTGCCGGTCAGACTGGCGAGCTAGAGCACGGTAGGGGCAGATGGAATTCCCGGTGTAGCGGTGGAATGCGTAGAGATCGGGAAGAATACCAGTGGCGAAGGAGTTCTGCTGGGCCGTTGCTGACACTGAGGCGCGACAGCGTGGGGAGCAAACAGGATTAGATACCCTAGTA
+
FG9EFGGGGCCEEEF7F@@FCFGGDF@EF6@EFGGFFGDGGGGGGFDD@,E:CED7BFG,,,CFG:CCB+C,CCG=BFFE8<=FCC::++?EEECCFCG=E7F@FE::FGA,3BF8<3>FGCE>,EGG:FGDF9FFCE*:FEF9BCCFG7:CAAACFCFAFFCC:=8ED+2+2+<ECEF7ECGGG***2>C:C+>EF+8:CCGCEGDGGGCEED@DEF8+*1;F1CGB?F2*+,09)89<
@M00200:205:000000000-AKKM3:1:1101:11894:2403 1:N:0:1
ATTGGGTTTAAAGGGCGCGTAGGCGGCTCGATAAGGCTTGCGTGAAAGTCCGGGGCTCAACCCCGGATCGGCGCGGGCGACTGTTGGGCTGGAGCACGGTAGGGGCAGACGGAATTCCGGGTGTAGCGGTGGAATGCGTAGAGATCCGGAAGAACACCGGTGGCGAAGGCGGTCTGCTGGGCCGGAAGGGGGCAGAGCAATCTGTCCCCGTGCTGACGCTGAGGCGCGACAGCGTGGGGAGCA
+
FEGFGGGGGGGGGGGGGGGGGGGGGGGGGGGGGGGGGGGGGGGGGGGGGGGGGGDGGGGGGGGGGGGGGGGGGGGGGGGGGDGEGDGGGGGGGGGGGGGGFGGGGGGGFGFGGGGGGGGGGGGGCFGGG@FGGGGGGGGGGGGFGGGGG7CGGGGCFGGGGGGGGD5CEGGGEGGGGGGGGGGGGGDEEDDGGGGFFFGGGFFGFFFGCCE5EFFGFG5*>C=F?GGFFE;GE?;5@3DCG9?
@M00200:205:000000000-AKKM3:1:1101:22649:2417 1:N:0:1
ATTGGGTTTAAAGGGCGCGTAGGCGGGCGGACAGGTCGGGGGTGAAAGCCCGCAGCCCAACTGCGGAAGGGCCCCCGAAACCGGCCGCCTCGAGGGGGGTAGGGGCACGCGGAACTTCCGGTGGAGCGGTGAAATGCGTAGATATCGGAAGGAACGCCGGCGGCGAAAGCGGCGTGCTGGGCCCCCCCTGACGCTGAGGCGCGAAAGCCAGGGGAGCGAACGGGATTAGATACCCTAGTA
+
GGGGGGFGGGGGGGGGGGGGGGGGGGGGGGGGGGGGGGGGGGFGGGGGGGGGGGGGGGGGGGGGGGGGGGGGGGGGGGGGGGGGGGGGGGGGGGGGGGGGGGGGGGGGGGGGGGGGGGGGGEGGGGGGGGGGGFGGGGGGGGGGFGGGGGGGGFCEGGGGGGGGGGDGGFGGGGGGGGGFGFCGGGG=55?FGGC=EFGCECECGD3CFGCFGGB<)CECGGGG?G:>F4::+<CF?@FE
@M00200:205:000000000-AKKM3:1:1101:12472:2422 1:N:0:1
ACTGGGTTTAAAGCGAGCGCAGGTGGTTTAATAAGTCTGATGTAAAAGGCAGTGGCTCAACCATTGTGTGCATTGGAAACTGTTAGACCTGAGTGCAGTAGAGGAGAGTGGAATTCCATGTGTAGCGGTGAAATGCGTAGATATATGGAGGAACACCGGATGCGAAAGCGGCCCTCTGGACTGTAACTGACACTGAGTCCCGAAAGCGTGGGTAGCAAACAGGATTAGATACCCGTGTAAGATT
+
G,FFGGGGGGGGGGGDGGG+FFG6FFCFGGCFGGGGGGG,EGG9FGG,@FFGFGGGGGGGGG@FFGFFD,@,CC,,9FD,,99E9F9@,CEC=F,C?EC<E9?E<7EFCEF@C5E5C9FDF,55457=C=<FGC,:=FF>:@5:44,,9<=:DFFGGBF++833+@EE8333++@:,,8D,>8@9BCE9:A<6@*4,5,,,/*CG54?E5EG:28*+=B8*0*>3@6.78);BC79>A5++.))
@M00200:205:000000000-AKKM3:1:1101:16751:2435 1:N:0:1
ATTGGGCTTAAAGGGCGTGTAGGCGGCCTGGGGCGTCCCATGTGAAAGGCCACGGCTCAACCGTGGAGGAGCGTGGGATACGCTCAGGCTAGAGGGTGGGAGAGGGTGGTGGAATTCCCGGAGTAGCGGTGAAATGCGCAGATACCGGGAGGAACGCCGATGGCGAAGGCAGCCACCTGGTCCACTTCTGACGCTGAGGCGCGAAAGCGTGGGGAGCAAACCGGATTAGATACCCTTGTA
+
GGGGGGGGGGGGGFGGGGGGGGGGGGGGGFGGGGGGGEGGFGGGGGGGGGGGGGGGGGGGGFEGGGGGGGGGG>FGFGGGGGD@?FEFGGGGGGGG:CEGGGGGGGGGGGGGGGGGGGGGGGGGGGGGGGGGGGGGGGGGGGGGGBFGGGCEGGGEEGGGGGGGGGGGGGGEGFFFGGGGGG6::FGGFGFGGGGGGGFCEDGGGGGGGCGGGG:DEGFGGGGGFDC<FFFFGGGG?@FG
@M00200:205:000000000-AKKM3:1:1101:21805:2437 1:N:0:1
ACTGGGCTTAAAGGGCGCGTAGGCGGCTCGCTAAGTTGCCGGTGAAACCCCGGGGCTCAACTCCGGGAAGTCTGGTAAGACTGACGAGCTCGAGCACGGTAGAGGCAGATGGAATTCCCGGTGTAGCGGTGGAATGCGTAGAGATCGGGAAGAACACCAGTGGCGAAGGCGGTCTGCTGGGCCGTTGCTGACGCTGAGGCGCGACAGCGTGGGGAGCAAACAGGATTAGATACCCGAGTA
+
GGGGGGGFFGGGFGGGGGGGGGGGGGGGGGGGGGGGGGGGGGCFFFGGGGGGGGGGGGGGGGGGGGGG>CBFGGGGGGGGGGGGGGGGEFGGGGGGGGGFGGGGGGGGGGGGGGGGGGGGGGGGGGGGGFBFFFGGGGGGGGGGGGGGGDFGGGGGGDGFFGGGGGGCFGGGG>EGGGGGECEGEGGGF>CGGGDGGGGGGGGGGGGGGECCGEFD@D6EGFGGFGD>FF):<ACCE>FC
@M00200:205:000000000-AKKM3:1:1101:20943:2451 1:N:0:1
ATTGGGTATAAAGGGCGCGTAGGCGGCCCGTTAAGTGGTTGGTGAAATCCCGGGGCTCAACCCCGGGGCTGCCGATCAGACTGGCGGGCTAGAGCACGGTAGGGGCAGATGGAATTCCCGGTGTAGCGGTGGAATGCGTAGAGATCGGGAAGAATACCAGTGGCGAAGGCGTTGTGCTGGGCCGTTGCTGACGCTGAGGCGCGAAAGCGTGGGGAGCAAACAGGATTAGATAACCCGGTA
+
FGGGGGEFGGFGGFG;C+@FCEGGEG@+@FFEFCFCA@9FCGCDDEGGFCCF:FEGD@GGGD7FFE7+@:FFFGGE+C<GFG?8<:F:@CFGDFFFGGG@CGGGCFGC*<>BC:F:,,?CEFGGGGDCCFCCF@FEFCFEGG?:C@CC7*<CCF<CCGC@<2F>C5:CGGG5C*:87@+6CF8E5***3:?EGDDE*:8//9E>88DD==CGGD3)0:2<*1054*C2=@AC+<@<3))2
@M00200:205:000000000-AKKM3:1:1101:11637:2477 1:N:0:1
ATTGGGTGTAAAGGGCGTGTAGGCGGTCTGCTAAGTCATGTGTGAAATCCCTCGGCTTAACCGAGGAACGCCGCATGAAACTGGCAAGCTAGAGTACCAAAGAGGGGGGTGGAATTCCCGGTGTAGCGGTGAAATGCGTAGATATCGGGAGGAACACCGGTGGCGAAGGCGGCCCCCTGGTTGGATACTGACGCTGAGACGCGAAAGCGTGGGGAGCAAACAGGATTAGATACCCCGGTA
+
FGGGGGGGGGGGGGGGGFGGGGGGGGGGGGGGGGGGGGFFGGGGGGGGGGGGGGGGGGGGGGGGGGEFGG@FC7FGGGGGGGGGGGGGFCFGGGG,ECDCGGGGGGDFDGGGGGGGGGCGDGGGFGGGGGE@FFGGGGGGGGGDGBGGGECEG*AFGGGGGGGGCEEGGGGGGGGGEEECCFGDEGF87CE?87CEGFEEGDGGCC<FEGEGGGBG>F88<4C40<F<FFF7CCFF@375
@M00200:205:000000000-AKKM3:1:1101:7273:2500 1:N:0:1
ACTGGGTTTAAAGGGCGCGTAGGCGGCTCGCTAAGTTGCCGGTGAAACCCCGGGGCTCAACTCCGGGAAGTCTGGTAAGACTGACGAGCTCGAGCACGGTAGAGGCAGATGGAATTCCCGGTGTAGCGGTGGAATGCGTAGAGATCGGGAAGAACACCAGTGGCGAAGGCGGTCTGCTGGGCCGTTGCTGACGCTGAGGCGCGACAGCGTGGGGAGCAAACAGGATTAGATACCCGCGTA
+
GGGGGGGGGGGGGGGGGGGGGGGGGGGGGGGGEGGGGGGGGGGGGGGGGGGGGGGGGGGGGEGGGGGGGGGGGGGGGGGGGGGGGGGGGGGGGGGGGGGGGGGGGGGGGGGGGGGGGGGGGGGGGGGGGGGGFGGGGGGGGGGGGGGGGGGGGFFGGGGGGGGGGGEGGGGGGGGFGGGGGGGGGGGGGGGGGEGGEFGGGGGDDECGGGDGGGFGFCGFFGG::FFDFFFCGGGGFFFG
@M00200:205:000000000-AKKM3:1:1101:9432:2507 1:N:0:1
ATTGGGTGTAAAGAGCGTGTAGGCGGTTAGGTAGGTCCGGTGTGAAAACTCGAGGCTTAACCTCGAGAGGTCGCCGGAAACCATCTGGCTAGAGTCCGGAAGTGGAGAGTGGAATTCCTGGTGTAGCGGTGAAATGCGCAGATATCAGGAGGAACACCGATTGCGAAGGCAGCTCGCTGGGACGTAACTGAAGCTGAGACGCGAAAGCGTGGGGAGCAAACAGGATTAGATACCCCCGTA
+
FFGGGGGGGGGGGGGGGEGGGGGGGGGGGGGGGGGFGGGGFGGGGGGGGGGGGDGGGGGFGGGGGGGFFGGGGGFFFDFGFGGGGGGGGGFGGFGGGDGGGGGGGFFFCFGGGGFCFGGGGGGGGGGGGGGCFFGGGGGGGEGGGGFF<>E7FCGGGGGGGFGGD7BECFGBCFGG551<CGGDGGG8+@++3+9C@C<CEGGGG=DDEGGGGGFD57*<9FG51>D?F?A7C8CD)<5C
@M00200:205:000000000-AKKM3:1:1101:18776:2508 1:N:0:1
ATTGGGTTTAAAGGGCTCGTAGGCGGCTTGTCGCGTCGGCTGTGAAAGCCCACGGCTTAACCGTGGAATTGCAGTCGATACGGGCAGGCTAGAGGGCGGCAGAGGGGAGTGGAATTCCCGGTGTAGCGGTGAAATGCGCAGATATCGGGAGGAACACCGGTGGCGAAGGCGGCTCCCTGGGCCGTCCCTGACGCTGAGGAGCGAAAGCGTGGGGAGCGAACAGGATTAGATACCCCAGTAAGA
+
GGGGGGGGGGGGGGGGGGGGGGGGGGGGGGGGGGGGGGGGGGGGGGGGGGGGGGGGGGGGGGGGGGGGGGGGGGGGGGGGGGGGGGGGGGGGGGGGGGGGGGGGGGGFGCGGGGGGGGGGGGGGGGGGGGGGGGGGGGGGGGGGGGGGGGEEGGGGFFGGGGGGGGGGGGGGGCEGGGGGGFGGGGGGGGGGGGGGGGGGGGEEGGG4C:EGGGEG>EEEC<FFBG>?FF9DGGCGFFFGGBF
@M00200:205:000000000-AKKM3:1:1101:16591:2513 1:N:0:1
ATTGGGTTTAAAGGGTGCGTAGGCGGAATTGTAAGTCCGTGGTGAAATCTCCGAGCTTAACTCGGAAACTGCCGTGGATACTATAGTTCTTGAATGTTGTGGAGGTTTGCGGAATATGTCATGTAGCGGTGAAATGCTTAGATATGACATAGAACACCGATTGCGAAGGCAGCAGGCTACACAAATATTGACGCTGAGGCACGAAAGCGTGGGGATCAAACAGGATTAGATACCCGTGTA
+
GGGGGGGGGGGGGGGGGGGGGGGGGGGGGGGGGGGGGGGGGGGGGGGGGGGGGGGGGGGGGGGGGGGGGGGGGGGGGGGGGGGGGGGGGGGGGGGGGGGGGGGGGGGGGGGGGGGGGGGGGGGGGGGGGGGGFFGGGGGGGGGGGGGGGGGGGGGGGGGGGGGGGGGGGGGGGGGGGGGGGG?:EGFGFGGGGGGGCGCFGGGGG=CD?CBDFEEC36CCFGEGDFFEFFFFFGCGFDFG
@M00200:205:000000000-AKKM3:1:1101:20146:2521 1:N:0:1
ATTGGGTTTAAAGTGCGCGCAGGCGGTTTCTTAAGTCTGGTGTCTAAGTGCGGGGCTCAACCCCGTGACGCACTGGAAACTGGGAGACTTGAGTGCAGAAGAGGAGAGCGGAATTCCACGTGTAGCGGTGAAATGCGTAGAGATGTGGAGGAACACCAGTGGCGAAGGCGGCTCCCTGGACCGGTACTGACGCTGATGCGCGAAAGCGTGGGTAGCAAACAGGATTAGATACCCGGGTA
+
GGGGGGGGGGGGGGGGGGGGGGGGGGGGGGGGGGGGGGGGGGGGGGGGGGGGGGGGGGGGGGGGGGGGGGGGGGGGGGGGGGGGGGGGGGGGGGGGGGGGGGGGGGGGGGGGGGGGGGGGGGGGGGGGGGGGGGGGGGGGGGGGGGGGGGGGGGGGGGGGGGDDCFGGCEGGGGECCFGGGFEEBEEGGFFE5:C79CEDG<:>EGGDE5CECE>FFGGGDFFC0?977=AFFGDGEE5
@M00200:205:000000000-AKKM3:1:1101:18163:2541 1:N:0:1
ATTGGGTGTAAAGCATCCGTAGCCGGTCTTGCAAGTCTTCCGTTAAATCCAGCTGCTTAACAGATGGGCTGCGGAGGATACTACAAGGCTAGGAGGCGGGAGAGGCAAGCGGTACTCAGTGGGTAGGGGTAAAATCCTCTGATCCATTGAAGACCACCAGTGGCGAAGGCGGCTTGCCAGAACGCGCTCGACGGTGAGGGATGAAAGCTGGGGGAGCAAACCGGATTAGATACCCTAGTA
+
GGGGGGGEGGFGGGGGGGGGGGCEGGGGGGGGGGGGFGGGGGGGGGGFFFGGGGGGGGGGGGGGGGGGGGGGGGGGGDGGGGGFGFGGF8FGGGGGGGGGGGGGGGGGGGGGEGGGGGFFFGGGGGGGGGDGGGGGGGGGGGAFGGGGGGGGGGCGG7FFGGFEGGCGGGGGGD78>FGFFFGGCEGEED=GGGDGGGGG54CFD<C<9?FGEGFD@FGGF5CD>DGDFFBFFF?DFFFG
@M00200:205:000000000-AKKM3:1:1101:8711:2558 1:N:0:1
ATTGGGTTTAAAGGGCTTGTAGGCGGTTCGTTAAGTCCGGTGTGAAATCTCCCGGCTCAACTGGGAGGGGCCATCGGAAACTGGCGAGCTAGAGGTGGGCAGAGGAAAGCGGAATTCCCGGTGTAGCGGTGAAATGCGTAGATATCGGGAGGAACACCAGTGGCGAAGGCGGCTTTCTGGGCCTATCCTGACGCTGAGGAGCGAAAGCGTGGGGAGCAAACCGGATTAGATACCCGCGTA
+
GGGGGGGGGGGGGGGGGGGGGGGGGGGGGGGGGGGGGGGGGGGGGGGGGGGGGGGGGGGGGGGGGGGGGGGGGG8FGGGGGGGGGGGGGGGGGGGGGGGGGGGGGGGGGGGGGGGGGGGGGGGGGGGGGGGGGGGFGGGGGGGGGGFGDGDGGGGGF@FFGFG7EEEGGGGGGGGGFFGG8CFGGF:+7CFGGGCEGGGGGGGGGGGGGEEG5EBG3E?EFGGGFD<7FFAGFFC55@:E
@M00200:205:000000000-AKKM3:1:1101:20329:2638 1:N:0:1
ATTGGGTTTAAAGAGCGTGTGTAGGCGGACCGTTAAGTGCCCGTGTGAAATCCCCCGGCTCAACCGGGGAACGGCCGGGCATACTGGCGGTCTTGGGCCAGCTAGGGGTCATCGGAACAAACGGTGGAGCGGTGAAATGCGTAGATATCGTTTGGAACGCCGACGGTGAAAACAGATGACTGGGGCTGTGCCGACGCTGAGACACGAAAGCCAGGGGAGAAAACGGGATGAGATACCACAGGA
+
GFFGGG@FEGGGGGGFEGGGGGGGGGDGGEEGEGGFFGGGFCFFGGGGFFEGEFGFGGGFDFGCGDEGDE:FEGGEGDDCEGGFGFGGGGGGDGGFFFFGGGGECFEGC:DCFGGGGGGGGGGGBFEEGGGGCFCCGGGFG:FFGC;;F<@<F<FF@:<FGG<EGE*<@FFF<E6*::?+<9CFE?8CC<9+:C<CE*AEGFG6FEGC8*2*;8@5)*2***;49DC3>5:F7,<*01<*/(.
@M00200:205:000000000-AKKM3:1:1101:11523:2640 1:N:0:1
ATTGGGTGTAAAGGGCGCGTAGGCGGGTCGGGAAGTCGGTCGTGAAATCTCCGGGCCCAACCTGGAGGGGCCGGCCGAGACTCCTGGTCTTGAGGGGCGCAGAGGAGCCTGGAATTCCCGGTGTAGCGGTGAAATGTGTAGAGATCGGGAGGAACACCGGTGGCGAAGGCGGGGCTCTGGGCGCACCCTGACGCTGAGGCGCGAAAGCGTGGGGAGCAAAAGGGATTAGATACCCCTGTA
+
GGGGGGGGGGGGGGGGGGGFGGGGGGGFGGGEGGGGGGGGGGGGGGGGGFGGGFGGEGGGGGGGGGFGGGGGGGGGGGGGGGGGGGGGGGGGGGGEGGGGGGGGGGGFFFGGGGGGGGGGGGGGGGGGGGG7FGGGGGGGGGGGGGGGGGGGGGFGGGGGGGGGGDGGGGGGGGGEGGFGGGG>8ECGFGCCGGGDEFGFGGEEGEDGGGGGGGEGFGGG49CD6<7?FFBGD8F*)7@C
@M00200:205:000000000-AKKM3:1:1101:22050:2643 1:N:0:1
ATTGGGTGTAAAGGGTGCGTAGGCGGTTCTGTTAGTCTTTTGTTAAAACCCCCGGCTCAACCGGGGAAAGGCAAAAGAAACGGCAGTACTTGAGGAAGTGAGAGGTGTGCGGAACTCATAGTGTAGGGGTGAAATCCGTTGATATTATGGGGAACACCAAATGCGAAGGCAGCACACTGGCACTTTCCTGACGCTGAGGCACGAAAGCGTGGGTAGCGAACGGGATTAGATACCCTCGTAAGA
+
<@FEFFFGFFCAFCDFEGGF@CF9BC@CFFFC@FGGGFCFGGFFFGCFGGCBFFGFGEGGCFGGDEC79CCEEFFGFGGFFFGGDGGFGDGFGGGGFGEBFGGGEFGFFGGDGGG<,<FDCGGAFFFFGGGGGDFF,CFFGFFGGGFFGECC:FC:B*@<<9@ECC8CFFGGGGCC5FFDFFEF8CFD9C:@C*:5EEFGGFCEDEGGE:ECC*99?5*:9DED:D9<F=AG7,+*07;CF:B
@M00200:205:000000000-AKKM3:1:1101:13647:2680 1:N:0:1
ACTGGGTTTAAAGCGCGCGCAGGCGGTTCCGAAAGTCGAGCGTGAAAGCTCCTGGCCCAACTGGGAGAGGCCGTTCGAAACTTCGGGACTTGAAGGCGGGAGAGGCAGATGGAATTTCCGGTGTAGCGGTAAAATGCGTAGATACCGGAAGGAACACCAGTGGCGAAAGCGATCTGCTGGCCCGCCCTTGACGCTCAGGCGCGAAAGCTAGGGGAGCGACCGGGATTAGATACCCTCGTA
+
GGGGGGGGGGGGGGGGGGGGGGGGGGGGGGGGGGGGGGGGGGGGGGGGGGGGGGGGGGGFGGGGGGGGGGGGGGGGGGGGGGGGGGGGGGFGG<DFGGGGGGEEGGGGGGGGGGGGGGGGGGGGGGGGGGGGGGGGGGGGEGGGGCFFE<FGGGGGGGGGGGGGGGGGDGGEGGGFGGGFEFGGGGGGGFGGGDDGGG?EEGGGGGGGFGGGFEF)5EEGGGGG>G*4**5*:,<CFEF=
@M00200:205:000000000-AKKM3:1:1101:20616:2687 1:N:0:1
ATTGGGTATAAAGGGCAGGTAGGTGGTCCGATTTGTCTGGGGTGAAATCCTTGGGCTTAACTCAAGAAGTGCCCCAGAAACGGTCGGACTAGAGTGCTGGAGAGGGTCGTGGAATTCCCGGTGTAGCGGTGAAATGCGTAGAGATCGGGAGGAACACCAGAGGCGAAGGCGGCGACCTGGACAGTGACTGACACTCAACTGCGAAAGCGTGGGGAGCAAACAGGATTAGATACCCCAGTA
+
GGGGFGGGGGGGGGGEFFGGGGGGGGGGGGFFGEFGGGFGGGGFGGGGGGFFGGGGGGEGGGGGGGGGGGGGG?FFGGGGGGGFGGGGGGGGGFGGGGGGGGGGGGCFGGEGGGGGGECFGGEGGGGGGGGGCGFFGDGGGGGGGGGGGDGCFFFFFFFFFGGGGGGGGGGGGGD@EGD:FFFGGGGCEFGF9?*:@FGGGGEGGCGGEGGEGGEG@GCFGGGGFCC>FBBG??+15>6F
@M00200:205:000000000-AKKM3:1:1101:15686:2704 1:N:0:1
ACTGGGCTTAAAGAGCGTGTAGGCGGCCCGATAAGTCGGCTGTGAAAGTCAAGGGCTCAACCCTTGAAAGCCGGCCGATACTGTCGGGCTAGAGTCCGGAAGAGGCGAGTGGAATTCCTGGTGTAGCGGTGAAATGCGCAGATATCAGGAGGAACACCTATGGCGAAGGCAGCTCGCTGGGACGGTACTGACGCTGAGACGCGAAAGCGTGGGGAGCAAACAGGATTAGATACCCTAGTAAGA
+
GGGGGGGGGGGGGGGGGGGGGGGGGGGGGGGGGGGGGGGGGGGGGGGGGGGGGGGGGGGGFGGGGGGGCECFGGGGGGGGGGGGGGGGGGGGGGGGGGGGGDGGGGGGGGGGGGGGGGGGGGGGGGGGGFGF,@FGGGGGGGFGCFGGGGGEGGGGGGGGGGGGGG77FFGGGGGGGDGGEEEGDGGCCGFGGGGG=@FCEGGGGGG4EGGGGGFGFGGGGGGGFFF?FFAGEFGFFFFGGFB
@M00200:205:000000000-AKKM3:1:1101:14745:2710 1:N:0:1
ATTGGGTTTAAAGGGCGCGCAGGCGGTTACGTAAGTCCGGCGTGAAATCCCACGGCTTAACTGTGGAACTGCGTCGGATACTGCGTTGACTTGAGGATGGTAGAGGCCATTAGAACTAGCGGTGTAGCGGTGAAATGCGCAGATATCGCTAGGAATGCCGGTGGCGAAGGCGGATGGCTGGGCCAATCCTGACGCTGAGGCGCGAAAGCTAGGGGAGCGAACCGGATTAGATACCCGGGTA
+
GGGGGGGGGGGGGGGGGGGGGGGGGGGGGGGGGGGGGGGGGGGGGGGGGGFGGGGGGGGGGGGGGGGGGGGGGGGGGGGGGGGGGGGGGGGGGGGGGFGGGGGGGGGGGGGGGGGGGGGGGGGGGGGGGG:FGGGGGCFGGGGGGGGGGFGGGGGGGGGGGGGGGGGGGGGGGGGGGGGGGGGGGGGGGGFGGGGGGEGGGGGGGGGGGGGGGGFGBEEGDD=79<<:==<DCFF4B5BCD
@M00200:205:000000000-AKKM3:1:1101:11391:2721 1:N:0:1
ATTGGGTTTAAAGGGCGCGTAGGCGGCCCGCTAAGTCGAACGTGAAATCCCCGGGCTCAACCCGGGAACTGCGTCCGATACTGGCAGGCTTGAATCCGGGAGAGGGATGTGGAATTCCAGGTGTAGCGGTGAAATGCGTAGATATCTGGAGGAACACCGGTGGCGAAGGCGGCATCCTGGACCGGTATTGACGCTGAGGCGCGAAAGCCAGGGGAGCAAACGGGATTAGATACCCCCGTAAGA
+
GGGGGGGGGGGGGGGGGGGGGGGGGGGGGGGGGGGGGGGGGGGGGGGGGGGGGGGGGGGGGGGGGGGGGGGGGGGGGGGGGGGGGGGGGGGGGGGGGGGGGGEGGGFCGFGGGGGGGGGGGGGGGGGGGGGGGGGGGGGGGGGGGGGGGGGGGGGGGGEFGGGGGGGGGGGGGEGGGGGGGGGGGGGFGFGGGGGGGGGGDGGGGGGGGGGGGGFGFGCEGGCG<DCBFFFGGGFC>DBCDF>
@M00200:205:000000000-AKKM3:1:1101:9898:2731 1:N:0:1
ATTGGGTTTAAAGGGCTCGTAGGCGGCCAACTAAGTCGGACGTGAAATCCCCAGGCTCAACCTGGGAACTGCGTCCGATACTGATTGGCTTGAATCCGGGAGAGGGATGCAGAATTCCAGGTGTAGCGGTGAAATGCGTAGATATCTGGAGGAATACCGGTGGCGAAGGCGGCATCCTGGACCGGCATTGACGCTGATGAGCGAAAGCTAGGGGAGCAAACGGGATTAGATACCCGCGTA
+
GGGGGGGGGGGGGGGGGGGGGGGGGGGGGGGGGGGGGGGGGGGGGGGGGFGGGGGGGGGGGGGGGGGGGGGGGGGGGGGGGGGGGGGGGGGGGGGGGGGGGGGDGGGGGGGFGGGGGGGGGGGGGGGGGGGGGGGGGGGGGGGGGGGGGGGGGGGGGGGGGGGGGGGGGGGGGGGGGGGGGGGGGGG=?FGGGGGGGGGGGGGG5EGF@FFGGGF3:76EGGGGFGCD@FBGGFGGBFFG
@M00200:205:000000000-AKKM3:1:1101:17611:2749 1:N:0:1
ATTGGGTTTAAAGGGCGCGCAGGCGGCTCGGCACGTCCGTTGTGAAATCGCCCGGCTCAACTGGGCGGGGTCAGCGGATACGGCCGAGCTGGAGCAAGCTAGGGGGCAATGGAATTCCCGGTGTAGTGGTGGAATGCGTAGATATCGGGAGGAACACCAGTGGCGAAGGCGGTTGCCTGGAGCTTCGCTGACGCTGAGGCGCGAAAGCGTGGGGAGCGATCCGGATTAGATACCCCGGTA
+
ECCCFFFEGFFAF@F@:CCFFGGCECG7BGFEGGGGFGD@,,C6E<FEAFGG:C77>CFA=CFGF,CF>>=F,,,@C:BFBCC7:F7<:FFFFF>*>8*,,,,3>@***33<9BCFGDGCD::<:82,8?F:FG9CGGEBFGGGC:*4CEEGD86AEC8@C9?C>CEGGG58:C>8FGC>*0*28+:573C8CCC5*;8EC5CC:ECDDC5E5CDD::?83*;C0*784=AC9<097>:C
@M00200:205:000000000-AKKM3:1:1101:10256:2759 1:N:0:1
ACTGGGTATAAAGTGCGCGTAGGCGATTTTGTAAGTCTCGTGTGAAAGCCCCAAGCCTAACTTGGGAAGTGCACGAGAAACTGTGAAATTTGAGTTCCGGAGAGGAAGATGGAATTCCCGGTGTAGCGGTGAAATGCGTAGATATCGGGAGGAACACCAGCGGCGAAGGCGATCTTCTGGACGGATACTGACGCTGAGGCGCGAAAGCTAGGGGAGCAAACAGGATTAGATACCCCAGTAAGA
+
GGGGGGGGGGGGGGGGGGGGGGGGGEGGGGGFGGGGGGGGGGGGGGGGFGGGGGGFGGGGGGFGGGGGGGGGGGGGCGGFFGGGGGGGGGGGGGGGGGGGGGGGGGFFGGGGGGGGGGGGGEGGFGGGGGFGGGGGFEGGGEFFFGEGEFGGGFGGGGGGGGG7>CEGGGGGGFFGGGGFFGGEGGEF7FFGCECECFFFEG*8?CDGCEGGGCEGDGGGGDGGBFC7F=AGFCFCDBFGFBA
@M00200:205:000000000-AKKM3:1:1101:14381:2770 1:N:0:1
ACTGGGTTTAAAGGGTGCGCAGGTGGGTTGGCAAGTTCGATGTGAAAGCCCCGGGCTTAACCCGGGAATGGCATTGGAAACTGCTGATCTGGAGGATCGGAGGGGGGACTGGAATTCTTGGTGTAGCAGTGAAATGCGTAGATATCAAGAGGAACACCAGTGGCGAAGGCGAGTCCCTGGACGATACCTGACACTGAGGCACGAAAGCCAAGGGAGCAAACAGGATTAGATACCCGCGTAAGA
+
GGGGGGGGGGGGGGGGGGGGGGGGGGGGGGGGGGGGGGGGGGGGGGGGGGGGGGGGGGGGGGGGGGGGGGGGGGGGGGGGGGGGGGGGGGGGGGGGGGGGGGGGGGGGGGGGFFFGGGGGGGGGGGGGGGGGGGGGGGDEGGGGFGGGGGGGGGGGGGGGGGGGGGGGGGGGGGGGGCFGGGGGGGDCCFGGFGGGGGGGGGGGGGGGD=EFCGFGDCEFGFFFF::2**):CCGGFF:EC?A
@M00200:205:000000000-AKKM3:1:1101:23260:2788 1:N:0:1
ATTGGGCTTAAAGGGCGCGTAGGCGGCAATTTAAGTCATCTGTGAAATCTCCGGGCTTAACTCGGAACGGTCAGATGATACTACTTTGCTAGAGTGCAGAAGGGGCAATCGGAATTCTTGGTGTAGCGGTGAAATGCGTAGATATCAAGAGGAACACCTGAGGTGAAGACGGGTTGCTGGGCTGACACTGACGCTGAGGCGCGAAAGCCAGGGGAGCAAACGGGATTAGATACCCCAGTA
+
GGGGGGGGGGGGGGGGG+FFGGGGGGGGGGGGGGGGGGGGGGGGGGGGGGGGGGGGGGGGGGGGGGGGGGGGGGGGGGGGGGGGGGGGGGGGGGGGGGGGGGGGGGGGGGGGGGGGGGGGGGGGGGGGGGGGGGGGFGGCFGGGGGGGGGGGGGFGGGFGGGGGGGGGGGGGGGGGGGGG7FGGGGGGGGGGGDGGGGGGGGGGGDGFCGGGGGFGFGF6FDEC:5*,9@<FGF+9757?
@M00200:205:000000000-AKKM3:1:1101:9626:2810 1:N:0:1
ATTGGGTGTAAAGAGCGTGTAGGCGGCCCGGTAAGTCCGCTGTGAAAGTCCAGGGCTCAACCCTGGAATGCCGGCGGATACTGTCGGGCTAGAGTCCGGAAGAGGCGAGTGGAATTCCCGGTGTAGCGGTGAAATGCGCAGATATCGGGAGGAACACCTATGGCGAAGGCAGCTCGCTGGGACGGAACTGACGCTGAGACGCGAAAGCGTGGGGAGCAACCAGGATTAGATACCCTAGTACGAT
+
GGFFGFGDGFGGGGGGGFGGGGGGGGGGGGEFDFGGGGGGGDFF<CFGGGGGGGD7@FDEGGGGGGFGGGAFFCFGGGDG<?BFGF>:F=F,CFFGGGGGGB8FGEG7==FGGFFFFGGG>>FFCFCFD@EDFE,>FCFGGGFDC,C<EEGC<FFGGEGGE?F>CC8ECEFCEGGGGCE58CFC88C5A>C?C=DGCC9EEDDGGG5>8:CC>E>CB=E*995/4*:3464>7AF75>@C*38,
@M00200:205:000000000-AKKM3:1:1101:8903:2815 1:N:0:1
ATTGGGTGTAAAGCGCACGTAGGTGGCGACGTATGTCGGGTGTGAAAGCCCCGGGCTCAACCTGGGAATTGCATCCGAAACTGCGTTGCTGGAGTACGGAAGAGGAGGGCGGAATTCCCGGTGTAGCGGTGAAATGCGTAGATATCGGGAGGAACATCAGTGGCGAAGGCGGCCCTCTGGTCCAGTACTGACACTCAAGTGCGAAAGCGTGGGGAGCAAACAGGATTAGATACCCGTTAAGAT
+
GGGGGGGGGGGGGGGGGGGGGGGGGGGGGGGGGGGGGGGGGGGGGGGGGGGGGGGGGGGGGGGGGGGGGGGGGGGGGGGGGGGGGGGGGGGGGGGGGGGGGGGGGGGGGGGGGEGGGGGGGGGCFCFGGGGGGGGGGGGGFEGGFGGGGGGGGGGGGGGFGGFCEFGGC;FEDGCCFGGGGGFFGCEF7CCGGGGGGEGGGGGGGGGGGGGGGGFGFGGGGGFGBGG?F=)C@CGDFFB7CBF
@M00200:205:000000000-AKKM3:1:1101:15380:2826 1:N:0:1
ATTGGGTTTAAAGAGCGCGCAGGCGGCTGGTCAAGTCCGATGTGAAATCTCCCGGCTCAACTGGGAAACTGCATCGGAAACTGATCGGCTTGAAGGTGGGAGAGGGTAGTGGAATTCCCGGTGTAGTGGTGAAATGCGTAGATATCGGGAGGCACACCGGTGGCGAAGGCGGCATCCTGGACCGGTATTGACGCTGAGGCGCGAAAGCCAGGGGAGCAAACGGGATTAGATACCCGTGTA
+
<E9FFGFG;C<EFGGEEEGECG@C@E@ECGFGGG@FGGDEEDCCFFGGGGGGEGGG::=FFFFGFGFG8FFGGAFGECBF@?AE,AF:E?FEC8<EABCEAFECEDGFGGFF@FC8A?DE@=BF>DFFGDG,B>FGGGGG7:F<FGGGDGGC*@C::EE:FGGGGF@<FDFGGGCFGEF@FFEEE:*:+::FGDGGGGGGGGGC*/9*;:8585>CB588C<EG0/9>F?4F+2<D7BFC
@M00200:205:000000000-AKKM3:1:1101:24094:2833 1:N:0:1
ATTGGGTTTAAAGGGCGCGTAGGCGGGATGGCAAGTCGGTCGTGAAATCCCTGGGCTCAACTCAGGGGGGTCGGCCGATACTGCCGTTCTTGAGGGATGCAGAGGAGACTGGAATTCCCGGTGTAGCGGTGAAATGTGTAGAGATCGGGAGGAACACCGGTGGCGAAGGCGGGTCTCTGGGCATTCCCTGACGCTGAGGCGCGAAAGCGTGGGGAGCAAACGGGATTAGATACCCTTGTA
+
GGGGGGGGGGFGGGGGGGGCGGGGGGGEEGGGGGGGG,CCEGGGGGGGGGGGGGGGGGGGGFGGGGGGGGGGGECGGGGGEGGGGGGGGGGGGFGCGGGGCFGGCFGGG9AFFGGGFGAFGCFGGGGGE8CC,AFF@CGGGGFFGGG>EEGGC8FGGGEDEGGGGGGGGGGDC8*8@FFGFFGFGG?GGGGGGC<EEFCGEGGGECDCGCEGGGFGFGCFGGGG?DGFFFACEFGG45@E
@M00200:205:000000000-AKKM3:1:1101:19123:2845 1:N:0:1
ACTGGGTATAAAGGGCTCGTAGGCGGTTTGTCGCGTCGGGAGTGAAAACTCAGGGCTCAACCCTGAGCGTGCTTCCGATACGGGCAGACTAGAGGTATGCAGGGGAGAACGGAATTCCTGGTGTAGCGGTGGAATGCGCAGATATCAGGAGGAACACCGGTGGCGAAGGCGGTTCTCTGGGCATGACCTGACGCTGAGGAGCGAAAGCATGGGGAGCGAACAGGATTAGATACCCTAGTA
+
GGGFCCFFEGFCCEG@FGC@CCGCCGGGGC<C@FGEGECCC@@EFEGGFFGFGEFGF<FGEFGGCG<EF>=FGGGGG74FGFGGE4B<E<?=BFGB<FECGFGGDGGGGGGDEGGCDFFAEDG,><@=C:CECGAF=F>CG>FGFGFGGGEGGGGGGDBC7FFGE<8::8F:EEC9EF9CGFGDCC+@:5CFCG*C5CC<EF=:?5CFF<78FED57*?EGGGG?D*,/8)*:3<*7)/<
@M00200:205:000000000-AKKM3:1:1101:17745:2846 1:N:0:1
ATTGGGCGTAAAGAGCTCGTAGGCGGTTTGGCAAGTCGGGTGTGAAAACTCCGGGCTCAACTCGGAGACGCCACTCGATACTGCCATGACTCGAGTCCGGTAGGGGAGTGCGGAATTCCTGGTGTAGCGGTGAAATGCGCAGATATCAGGAGGAACACCGGTGGCGAAGGCGGCACTCTGGGCCGGTACTGACGCTGAGGAGCGAAAGCGTGGGGAGCGAACAGGATTAGATACCCGAGTA
+
GGGGGGGGGGGGGGGGGGGGGGGGGGGGGGGGGGGGGGGGFGGGGGGGFGGGGGGGGGGGGGGGGGGGGGGGGGGGGGGGGGGGGGGGGGGGGGGGGGGGGGGGGGGGGGGGGGGFGFEFFGDDGGGGGGDGGGGAFFGGGGCDCFGGGGGGGGGGGGGGGGGGFEGEFGG>BCEGGGFFGGGECGEEE79CFGGECEGGGD*CECDGFGCEGGFG@E5:CD5C?GG)9FBC7EF<>)0:*
@M00200:205:000000000-AKKM3:1:1101:16821:2851 1:N:0:1
ATTGGGTTTAAAGGGCTCGTAGGCGGTTCAGTCAGTCGGGTGTGAAAACTCTGGGCTCAACTCAGAGACGCCACCCGATACTGCTGTGACTTGAGTCCGGTAGGGGAGCAGGGAATTCCAGGTGTAGCGGTGAAATGCGCAGATATCTGGAGGAACACCGGTGGCGAAGGCGCTGCTCTGGGCCGGTACTGACGCTGAAGAGCGAAAGCGTGGGTAGCAAACAGGATTAGATACCCGCGTA
+
GGGGGGGGGGGGGGGGGGGGGGGGGGGGGGGGGGGGGGGGGGGGGGGGGGGGGGGGGGGGGGGGGGGGGGGGGGGGGGGGGGGGGGGGGGGGGGGGGGGGGGGGGGGGGGGGGGGGGGGGGGGGGGGGGGGGGGGFFGGGGGGGGGGGGGGGGGGGGGGGGGGGGGGGGGFGGGGGGGGGGGCGGGGGGFEFFGGGGGGGGGGGGGCGGGGGGGFGFFGGGGGGFGC9FFDDG?:F):BGG
@M00200:205:000000000-AKKM3:1:1101:14806:2853 1:N:0:1
ATTGGGCTTAAAGGGCGCGTAGGCGGGTATGTAAGTCGGATGTGAAATCCCGGGGCTCAACCTCGGAACTGCATTCGAAACTACATATCTAGAGGGTAGGCGGAGAAAATGGAATTCCACATGTAGCGGTGAAATGCGTAGATATGTGGAAGAACACCGGTGGCGAAGGCGATTTTCTAGCTTATACCTGACGCTGAGGCGCGAAAGCAAGGGGATCAAACAGGATTAGATACCCGAGTA
+
GGGGFGGG<FFFGGGGGGGGGDEGGGGGGGGGGGFGGGGGEGFDCFEGAGGGGGGGGGGGCFGGGGDGGGDFFFFGEEFEFGGGGCF<FFGGGGGGGGDGGGGGFGGFFFFFGGFGGGGGGGFGGGGGGEFGGGGGGGGCGGGFGFFFGGGGGGGGGGGGCC:@EFGGEGDGGCFGFGGG9EFGGGGFGGGGGGGGDC;=EDGEGGGFCEGGEDFD:FGF*9;F:4*3=F<F<8A<55<F
@M00200:205:000000000-AKKM3:1:1101:22096:2864 1:N:0:1
ATTGGGTTTAAAGGGCGCGTAGGCGGGATGGCAAGTCAGTCGTGAAATCTCTCGGCTCAACCGAGAAACGTCGGCTGATACTGCCGTTCTTGAGGGATGCAGAGGAGACTGGAATTCCCGGTGTAGCGGTGAAATGTGTAGAGATCGGGAGGAACACCGGTGGCGAAGGCGGGTCTCTGGGCATCTCCTGACGCTGAGGCGCGAAAGCGTGGGGAGCAAACGGGAGTAGAGACCCCCGGA
+
FFGGFGBFEGGGGCEGGDFGGGGEFGGGGGG?FGGGGGCEFGGGGGAFGFFGGGGGGGGGEEGDFDFF8FGGGGGGGGFGGGGGGGGEFGGGGGGGGGGGGFGGGGGGGFGGGGGGGGGGGCCFDFCEE@+DFGGGGGFFDFGGFFCEFGG>@:CFGGGGGEGGGGCGGGGGGGEF?EFGGGGF8CCFCFGFEEDEDG=FEGGDCEDD5EEC>CEGFGD69C55</*5@F):>*8CBE):
@M00200:205:000000000-AKKM3:1:1101:12658:2871 1:N:0:1
ACTGGGTGTAAAGCGCACGTAGGCTGCCAGAGAAGTCGGGTGTGAAAGCCCTCGGCTCAACCGAGGAACTGCGCCCGAAACCTGCTGGCTTGAGGACCGGAGGGGAGAGTGGAATTCCCGGTGGAGCGGTGAAATGCGTAGAGATCGGGAAGAACGCCGGCGGCGAAAGCGACTCTCTGGTCGGTATCTGACGCTGAGGTGCGAAAGATAGGGGAGCAAACGGGATTAGATACCCCAGTA
+
GGGGGGGGFFDGAAGCFEEGCFGGGGGGGGGGFFGCFGGGG@C@GGEEFGGGGECD@FDCEGCFG:FFGGGGGGGGGGG@@FFGG8F8FGGGGGGG<+@F@FBCFGGGGFCFFCCFEDGGGFGGGGGD:@+@>FFGG<CGGGCCBF<E@FGGG@FEFEFG*<BEEDECEGDGDGECEG02<FGEECFFGD+:EGGGE>=FGCEE5?7*3<C?CGED3C807CEC?C44=@<GFFG7:>6+
@M00200:205:000000000-AKKM3:1:1101:16750:2873 1:N:0:1
ATTGGGTTTAAAGGGCGCGTAGGCGGTCGTGTGCGTCGGAGGTGAAATCCCCGGGCTTAACCCGGGAGCTGCCTCCGATACGGCATGGCTTGAGTCCGGGAGAGGGGAGCAGAATTCCCAGTGTAGCGGTGAAATGCGTAGATATTGGGAGGAATACCGGTGGCGAAGGCGGCTCCCTGGACCGGTACTGACGCTGATGCGCGAAAGCGTGGGTAGCAAACAGGATTAGATACCCGCGTA
+
GGGGGGGGGGGGGGGGGGGGGGGGGGGGGGGGGGGCGGGGGDFGGGGGGGGGGGGGGGGGGGGFGGGGGGGGGGGGGGGGGGGGGGGGG8FGFFFGGGEGGGGGGGGGGGGGGGGGGGGGGGGGGGGGGGGGGGGGFGGGGFFGGGFGGGGGGGGGGGGGGDGGGGGDGGGGGEGEFGGGGGGEGGEEFGGC==DGGEFGGGEGCEDGGCC?>CFD?CCFDFCDBGG??64:+CCGFD@G
@M00200:205:000000000-AKKM3:1:1101:21904:2880 1:N:0:1
ATTGGGTGTAAAGGGTGCGTAGGTGGCCGGGTAAGTTCGATGTGAAATCTCCGAGCTCAACTCGGAAATGGCATTGAATACTATTCGGCTCGAGGGTCGGAGGGGAGACTGGAATTCTCGGTGTAGCAGTGAAATGCGTAGATATCGAGAGGAACACCAGTGGCGAAGGCGAGTCTCTGGACGACTCCTGACACTGAGGCACGAAAGCTAGGGGAGCAAACAGGATTAGATACCCTCGTA
+
GGGGGGGGGGGGGGGGGGGGGGGGGGGGGGGGGGGGGGGGGGGGGGGGGGGGGGGGGGGGGGGGGGGGGGGGGGGGGGGGGGGGGGGGGGGGGGGGGGGGGGGGGGGGGFGGGGGGGGGGGGGGGGGGGGGGGGGGGGGGGGGGGGGGGGGGGGGGGGGFFGGGGGGGGGGCEGGFGGGGGGGGGGGGGGGGGGGGGGGGGGGGGGGGGGGGGGBDFGGGGGGGBFG>@FBGGDFFFEFG
@M00200:205:000000000-AKKM3:1:1101:13403:2883 1:N:0:1
ATTGGGTGTAAAGGGTGCGTAGGCGGCCTTATAAGTCAGTGGTGAAATCCTATCGCTTAACGATAGACGTGCCATTGATACTGTAGGGCTTGAGTACAGATGCCGTTGGCGGAATGTGTCATGTAGCGGTGAAATGCATAGATATGACACAGAACACCGATTGCGAAGGCAGCTGACGAAACTGTAACTGACGCTGAGGCACGAAAGCGTGGGGATCAAACAGGATTAGATACCCCTGTA
+
GGGGGGGGGGGGGGGGGGGGGGGGGGGGGGGGGGGGGGGGGGGGGGGGGGGGGGGGGGGGGGGGGGGGGGGGGGGGGGGGGGGGGGGGGGGGGGGGGGGGGGGGGGGGGGGGGGGDGGGG9EGGGGGGGGGGGGCFGGGGGGGGGGGGFFGGFGGGGGGGEEGFGGGGGGGGEGGGGGGGGGGGGGGGGGGGGDDEEGCGGGGGGG3C5:;FFGFGFFGGGFF5;FG??FFG@<@DF5@G
@M00200:205:000000000-AKKM3:1:1101:21127:2890 1:N:0:1
ATTGGGTTTAAAGGGCTCGTAGGCGGTTCGTCACGTCGGGAGTGAAAACTCGGAGCTCAACTCCGAGCCTGCTTCCGATACGGGCAGACTAGAGGTAGGCAGGGGAGAGCGGAACTCCTGGTGTAGCGGTGGAATGCGCAGATATCAGGAAGAACACCGGTGGCGAAGGCGGCTCTCTGGGCCTTACCTGACGCTGAGGAGCGAAAGCGTGGGTAGCGAACAGGATTAGATACCCGAGTA
+
GGGGGGGGGGGGGGGGGGGGGGGGGGGGGGGGGGGGGGGGGGGGGGGGGGGGGGGGGGGGGGGGGGGGGGGGGGGGGGGGGGGGGGGGGGGGGGGGGGGGGGGGGGGGGGGGGGGGGGGGGGGGGGGGGGGGGGGGGGFGGGGEGGGFGGFGGGGGFGGGGGGGGGGGGGGGGGGGGGGGGGGGGGGGGGGGGGGEE8CGGGEGGGGGG=EEGGFGFG>CDGGGBFF<FF<GDGGD>EFF
@M00200:205:000000000-AKKM3:1:1101:24408:2892 1:N:0:1
ATTGGGTTTAAAGGGCGTGCAGGTGGCTGTGTAAGTGGTGCGTGAAAGCGCTCGGCTCAACCGGGCGAGGGCGTGCCAAACTGCACAACTAGAAACAGGCAGAGGAAAGTGGAATTCGGGGTGTAGTGGTGAAATGCGTAGAGATCCCGAGGAACTCCTGTGGCGAAGGCGACTTTCTGGGCCTGCTTTGACACTCAGACGCGAAAGCATGGGGAGCGAACAGGATTAGATACCCCCGTA
+
GGGGGGGGGGGGGGGGGFGDGGGCGGDGEF@FFGGGGGGGEGGGGGGGG@FE@FEGGGGGGGF:FGGEECGGGCBF??8EG<FEFGGGGGFCFEEFAFFCFGCFGG<FEGGGGGGCGGFGGGFEFF,DGGGEGGGGGGGEEGFGFFE<CFEGGGGGGGCCFGGGGGGGGGFC8B=CFGGGGFCEFCFEC>CFFGG?C?9CCDGGGGGGGGDGGGFGFGGGGGGGFGD<@FFFGGGG5>DG
@M00200:205:000000000-AKKM3:1:1101:9759:2898 1:N:0:1
ATTGGGCTTAAAGCGCGTGTAGGCGGTCCGTTAAGTTGGTAGTGAAATCCCATGGCTCAACCATGGAAGTGCTGCCAAAACTGGCGGGCTGGAGTGCCGGAGAGGGTGGCGGAATTCCCAGTGTAGAGGTGAAATTCGTAGATATTGGGAGGAACACCGGTGGCGAAGGCGGCCACCTGGACGGTAACTGACGCTAAGACGCGAAAGCGTGGGGAGCAAACAGGATTAGATACCCTAGTA
+
GGGGGGGGGGGGGGGGGGGGGGGGGEGGGGGGEGGGGGGGGGGGGGGGGGGGGGGGGGGGGGGGGGFGGGGGGGGGGGGGGGGGGGGGGGGGGGGGGGGGGGGGGGECGGGGGGGGGGGGGGGBFFGGGGGGGGGGGGGGGGFGGGGGGGGGFGGGGGGGEGEFEGECEGGGGGGGGGGG>FGGGGGGGG9CGG:EEGFGEGGCEGGGGEGGEG>DEEGGGGF:?GF2=4<FGG?75>@7
@M00200:205:000000000-AKKM3:1:1101:11971:2908 1:N:0:1
ATTGGGTATAAAGGGCGCGTAGGCGGCTCGCTAAGTTGCCGGTGAAACCCCGGGGCTCAACTCTGGGAAGTCTGGTAAGACTGACGAGCTCGAGCACGGTAGAGGCAGATGGAATTCCCGGTGTAGCGGTGGAATGCGTAGAGATCGGGAAGAACACCAGTGGCGAAGGCGGTCTGCTGGGCCGTTGCTGACGCTGAGGCGCGACAGCGTGGGGAGCAAACAGGATTAGATACCCGAGTAAGA
+
GGGGGGGGGGGGGGGGGGGGGGGGGGGGGGGGGGGGGGGGGGGGGGGGEFGGGGGGGGGGGCFGGGGGGGGGGGGGGGGGGGGGGGGGGGGGGGGGGGGFGGGGGGGGFDGGGGGGGFFGGGGGGGGGGGGGGGGGGGGGGGGGDGCB@<FGGGGF8FEGGFGGGGGGGGEGGEGGGFGGGGGGEGGGGGGGGGDGGGGGGGEEGGDFGEGGGGFGFFGE*/CGBGF?FFAFFGEDFD>GFAA
@M00200:205:000000000-AKKM3:1:1101:19827:2915 1:N:0:1
ATTGGGTGTAAAGGGCGCGTAGGTGGCCCGTTAAGTGGCTGGTGGAATCCCGGGGCTCAACTCTGGGGCTGCCGGTCAGACTGGCGAGCTAGAGCACGGTAGGGGCAGATGGAATTCCCGGTGTAGCGGTGGAATGCGTAGAGATCGGGAAGAATACCAGTGGCGAAGGCGTTCTGCTGGGCCGTTGCTGACACTGAGGCGCGACAGCGTGGGGAGCAAACAGGATTAGATACCCCCGTA
+
GGGGGGGGGGGGGGGGGGGGGGGGGGGGGGGGGGGGGGGGGGGGGGGGGGGGGGGGGGGGGGGGGGGGGGGGGGGGGGGGGGGGGGGGGGGGGGGGGGGFGGGGGGGGGGGGGGGGGGGGGGGGGGGGGGGGGGGGGGGGGGGGGGGGGGGGGGGGGGGGGGGEEGGGGGGCCEGGGFGGGGGGGCGGGGGGGGGGGGGFGGGGGGGGGGGGGGFGFGGGCGGF?GD?FFAFFGGF>:EG
@M00200:205:000000000-AKKM3:1:1101:18232:2921 1:N:0:1
ATTGGGTTTAAAGGGTGCGTAGGCGGTCCCTTAAGTCAGTGCTGAAATACTCTAGCTCAACTAGAGGGGTGGCATTGATACTGAGGGACTTGAGTGTAGTCGAGGTAGGCGGAATTGACGGTGTAGCGGTGAAATGCTTAGATATCGTCAAGAACACCGATAGTGTAGACAGCTTACTAGGCTACAACTGACGCTGAGGCACGAAAGTGTGGGGATCAAACAGGATTAGATACCCTAGTA
+
GGGGGGGGGGGGGGGGGGGGGGGGGGGGGGGGGGGGGGGGGGGGGGGGGGGGGGGGGGGGGGGGGGGGGGGGGGGGGGGGGGGGGGGGGGGGGGGGGGGGGGGGGGGGGGGGGGGGGGGGGGGGGGGGGGGGGGGGGGGGGGGGGGGGGGGGGGGGGGGGGGGGGGGGGFFGGGGGFFGGGCFDGGGGGCGGGDDGEGG=EGGGGCDGGGGGGGEGAGGF=CFGFGGEFFF:<FGFFFFG
@M00200:205:000000000-AKKM3:1:1101:12690:2942 1:N:0:1
ATTGGGTTTAAAGGGTGCGTAGGTGGGTTGGTAAGTCAGTGGTGAAATCTCCGAGCTTAACTTGGAAACTGCCATTGATACTATCAGTCTTGAATATTGTGGAGGTTAGCGGAATATGTCATGTAGCGGTGAAATGCTTAGATATGACATAGAACACCAATTGCGAAGGCAGCTGGCTACGCATATATTGACACTGAGGCACGAAAGCGTGGGGATCAAACAGGATTAGATACCCCCGTAAGA
+
GGGGGGGGGGGGGGGGGGGGGGGGGGGGGGGGGGGGGGGGGGGGGGGGGGGGGGGGGGGGGGGGGGGGGGGGGGGGGGGGGGGGGGGGGGGGGGGGGGGGGGGGGGGGGGGGEFGGGGGGGGGGGGGGGGGGGGGGGGGGGGGGGGGGGGGGGGGGGGFGGGGGGGEGD8FGGGGGGGGGGGGGGGGGGGFFGFFGGGGCECEEGGDGG>E@FEB4?GGGGFGCB4:BFFEFFFFGB:87C7C
@M00200:205:000000000-AKKM3:1:1101:12488:2970 1:N:0:1
ATTGGGTGTAAAGGGCGCGTAGGCCGTTTCGTAAGTCTCACGTGAAATCCCTCGGCTCAACTGAGGAACTGCACGGGAAACTGCTTGGCTTGAGTTCGGGAGAGGGAAGCGGAATTCCGGGTGTAGCGGTGAAATGCGTAGATATCCGGAGGAACACCGGTGGCGAAGGCGGCTTCCTGGACCGACACTGACGCTGAGGCGCGAAAGCTAGGGGAGCAAACGGGATTAGATACCCTAGTA
+
GGGGGGGGGGGGGGGGGGGGGGGGGGGGGGGGGGGGGGGGGGGGGGGGGGGGGGEGGGGGGGGGGGGGGGGGGGGGGGGGEGGGGGGGGGGGGGGGGGGGGGGGGGGGGGGGGGGGFGGGGGGGGGGGGGGGGGGGGGGGGGGGF>FGGEGGGGGGGGFGGGGGGGGGGGGGGGGGGGGGGGGGGEEGGGGFGGDGGGGGEGGGGED<<CGGGGFG@CCCGG5D?DF<FFFGFCCG?>6+
@M00200:205:000000000-AKKM3:1:1101:22458:3000 1:N:0:1
ATTGGGCATAAAGGGTGCGCAGGCGGTAAAGTAAGTCAGTGGTGAAATCCTGCAGCTCAACTGCAGAACTGCAATTGATACTGCTATACTTGAATATAGTCGAAGTGGGCGGAATGTGACATGTAGCGGTGAAATGCTTAGATATCTCACAGAACACCGATAGCGAAGGCAGCTCACTAGACTAAAATTGACGCTCATGCACGAAAGCGTGGGGAGCGAACAGGATTAGATACCCGTGTA
+
GFGGGG9-EFGGGGGEFGG7FF:FGGG@@@@FGGGGGGG<,FGGEGGG,@FFG?GGGGGGG9F,CEEFGGGG,,CFGGAFGGGFGFACFGGGG8F<9FGG<CG,C<EFGFGGGGG8AF,5,EDGGGGGGGGGGGGGGGGGGGGGF,5E,?F9FGGCGEEGG:FGGGGGGGGGG8;,EFG:AEFA9>EDFFGGG5?*@9;F,CEGGGG68CEGGDA)85C=DGFF6DG@AFFGGFC307>F
@M00200:205:000000000-AKKM3:1:1101:20897:3044 1:N:0:1
ATTGGGTTTAAAGTGAGCGTAGGCGGATAGTTTAGTCAGAGGTGAAAGCCCAGGGCTCAACCTTGGAATTGCCTTTGATACTGGCTATCTTGAGTATGGAAGAGGTATGTGGAACTCCGAGTGTAGAGGTGAAATTCGTAGATATTCGGAAGAACACCAGTGGCGAAGGCGACATACTGGTCCATTACTGACGCTGAGGCTCGAAAGCGTGGGGAGCAAACAGGATTAGATACCCGGGTAAGA
+
GGGGGGGGGGGGGGGGGGGGGGGGGGGGGGGGGGGGGGGGGGGGGGGGGGGGGGGGGGGGGGGGGGGGGGGGGGGGGGGGGGGGGGGGGGGGGGGGGGGGGGGGGGGGGGGGGGGGGGGGGGGGGGGGGGGGGGGGGGGGGGGGGGGGGGGGGGGGFDFGGGGGGCEEGGGGGGGGDFGGGGCGGGGGGGFGGGGGGGGGGGGGGGGGGGGGGGFGFGGGFGGGFGG@FFEFEFFGFFFGG?A
@M00200:205:000000000-AKKM3:1:1101:6562:3061 1:N:0:1
ATTGGGTGTAAAGTGTGCGCAGGCGGCTGAGCAAGTCGAGTGTGAAATCCCCGGGCTTAACTTGGGAATTGCGCTCGAAACTACTTGGCTGGAGTATGGCAGAGGAAGGTGGAATTCCACGTGTAGCGGTGAAATGCGTAGAGATGTGGAGGAACACCGATGGCGAAGGCAGCCTTCTGGGCCAATACTGACGCTCATGCACGAAAGCGTGGGGAGCAAACAGGATTAGATACCCCAGTA
+
FFFGGGFGFGGGFGGGGGGEGGGGGGGGGGGGGGGGGGGGGGGGGGGGGGGGFGGGGGGGGGGGGGGGGGGGGFGEGGGGGGGGCGGGGGGGGGGGGGGGGG7DGGGGGGGGGGGGGFDFGGGGGGGGGEEGGDDGGCFGGGFGGGGGGGGGGGFGFCECGGGCGECCEFGGG>EFCEFGFGGGG?CGGGGDEC9=:+>@GFGGGGGCEEGGGEFGFG?85CECBGF2F44?:,357:6C
@M00200:205:000000000-AKKM3:1:1101:21051:3066 1:N:0:1
ATTGGGTTTAAAGGGCGCGTAGGCGGTCCGATAAGTCCCGTGTGAAATCCCTCGGCTCAACTGAGGAATGGCACGGGAAACTGACGGGCTTGAGTTCGGGAGAGGGAAGCGGAATTCCGGGTGTAGCGGTGAAATGCGTAGATATCCGGAGGAACACCGGTGGCGAAGGCGGCTTCCTGGACCGACACTGACGCTGAGGCGCGAAAGCTAGGGGAGCAAACGGGATTAGATACCCCCGTA
+
GGGGGGCEGGGGFGGCGGGGGGGGGGGGGGGGGGGGGGFGFGGGGGGGGGGGGGGGFEDCFGGGGGGGGGGGGDEGFGEFDFGGGGFGGG?FFGGGGGGDGEBFDGGFGGGGGGGGGGGGGGGGFGGGGGGGGGGGFGGC7@FBFGGGEEGGGGGGGGDC@BFGGGCCGFGG>CEGFGGGGGGGGDEGGFGGEGGGGGFGGGGG>8DGC+<CFGED@GFCCCED6DC?FB9F?CGGF5;E
@M00200:205:000000000-AKKM3:1:1101:19803:3068 1:N:0:1
ACTGGGTTTAAAGGGCGCGTAGGCGGCCTGCTAAGTCGGACGTGAAATCCCTCGGCTCAACCGAGGAACTGCGTCCGATACTGGCGGGCTCGAATCCGGGAGAGGGATGTGGAATTCCAGGTGTAGCGGTGAAATGCGTAGATATCTGGAGGAACACCAGTGGCGAAGGCGGCATCCTGGACCGGTATTGACGCTGAGGCGCGAAAGCCAGGGGAGCAAACGGGATTAGATACCCTTGTA
+
GGGGGGGGGGGGGGGGGGGGGGGFGGGGGGGGGGGGGGGGGGGGGGGGGGGGGGGGGGGGGGGGGGGGGGGGGGGGGGGGGGGGGGGGGGGGGGGGFEGGGGGGGGDFGGGGGGGGGGFFGFGGGGGGGGGGGFGGGGGGGGGGGCFGGGGGGGGGGDCGGGGGEGGGEGGGGGGGGGGFFFGGGGGD?CGFEGCEEDGGGGGGGGGGFGGGGGEG)AFGGGGGBDC?66):<:@C@FFG
@M00200:205:000000000-AKKM3:1:1101:7302:3081 1:N:0:1
ATTGGGTATAAAGGGCGCGTAGGCGGCCTGCTAAGTCGAACGTGAAATCCCCGGGCTCAACCCGGGAACTGCGTTCGAGACTGGCGGGCTCGAATTCGGGAGAGGGATGCGGAATTCCAGGTGTAGCGGTGAAATGCGTAGATATCTGGAGGAACACCGGTGGCGAAGGCGGCATCCTGGACCGACATTGACGCTGAGGCGCGAAAGCCAGGGGAGCAAACGGGATTAGATACCCGTGTAAGA
+
GGGGGGGGGGGGGGGGGGGGGGGGGGGGGGGGGGGGGGGGFGGGGGGGGGGGGGGGGGGGGGGGGGGGGGGGGFFGGGGGGGGGGGGGGGGGEGDFGGGGGGGGGGGGGGGGGGGGGGGGGFGGGGGGGGGGGGGGGGGGGGGDGGGGGGGGGGGGGGGCFGGGGGDEEFGGGGGGGGGFGGGGGGCEGGGGGGGGEFGGG3CECGGGGGFGGGFC@ECCFDCC?GGFFFFFFGCDDF5FFF<
@M00200:205:000000000-AKKM3:1:1101:17885:3104 1:N:0:1
ATTGGGTTTAAAGAGTTCGTAGGCGGCGCAGAAAGTAGGGTGTGAAAGCCCTCGGCTCAACCGAGGAATTGCGCCCTAAACTACTGTGCTCGAGGAACCTAGAGGTGAGCAGAACTGATGGTGGAGCGGTGAAATGCGTTGATATCATCAGGAATACCGGAGGCGAAGGCGGCTCACTGGGGGTTTTCTGACGCTGAGGAACGAAAGCCAGGGGAGCGAACGGGATTAGATACCCTAGTA
+
GGGGGGGGGGGGGGGGGGGGGGGGGGGGGGGGGGGGGGGGGGGGGGGGGGGGGGGGGGGGGGGGGGGGGGGGGGGGGGGGGGGGGGGGGGGGGGGGGGGGGGGGGGGGGGGGGGGGGGGGGFGGGGGGGGGGGGGGGGGGGGGGGGGGGGGGGGGGGGEGGGGGGGGGGGGGGGGGGFGGGGGEEE5@FFFFGDDCD88CFGGGGEGGGEGFGGDDDGGDGG5C?3<<FF<FEFFCFFFG
@M00200:205:000000000-AKKM3:1:1101:23922:3149 1:N:0:1
ACTGGGTGTAAAGGGTGCGTAGGTGGCGTGGTAAGTCAGATGTGAAAGCCCAGGGCTCAACCCTGGAACTGCATCCGATACTGCCATGCTAGAGAACTGAAGAGGAGTGTAGAATTCTCGGTGTAGCAGTGAAATGCGTAGATATCGAGAGGAATACCAACGGCGAAGGCAGCACTCTGGGCAGTTTCTGACACTGAGGCACGAAGGCTAGGGGAGCAAACGGGATTAGATACCCTCGTAAGA
+
GGGGGGGGGGGGGGGGGGGGGGGGGGGGGGGGGGGGGGGGGGGGGGGGGGGGGGGGGGGGGGGGGGGGGGGGGGGGGGGGGGGGGGGGGGGGGGGGGGGGGGGGGGGGGGGGGGGGGGGGGGGGGGGGGGGGGGGGGGGGGGGGGGGGGGGGGGGGGGGGGGGGGGGGGGGGGFGFFGGGGGGGEGGGFGGGGGGGGGCFGGGGD=DGGGGGG5DGFGGCCDCDDDGEFFFGG8@GFDFGGFF
@M00200:205:000000000-AKKM3:1:1101:25089:3149 1:N:0:1
ATTGGGCTTAAAGGGCGCGTAGGCGGCTCGTTAAGTGGTTGGTGAAATCCCGGGGCTCAACCCCGGGGCTGCCGATCAGACTGGCGGGCTAGAGCACGGTAGGGGCAGATGGAATTCCCGGTGTAGCGGTGGAATGCGTAGAGATCGGGAGGAACACCAGTGGCGAAGGCGGTTGCCTGGAGCTTTGCTGACGCTGAGGCGCGAAAGCGTGGGGAGCGATCCGGATTAGATACCCTAGTA
+
GGGGGGGGGGGGGGGGGGGGGGGGGGGEGGCGGGGGGGGGGGGGGGGGGGGGGGGGGGGGGGGGGGGGGGGGGGGGGGGGGGGGGGGGGGGDFFGGCFF<DFGGGGGGCGGGGGGGGGFGFCFGGGGGGGGE7CFGGGGGECGG?FGEGGDGGGGGGGGFFGGG5CEGGGGGCEGG79FGEGGGGGGGGGGGGGGGE*875DGGGDGDEGGGGGBCDGDCFCFG0*9>=?<FGDF4?FF?
@M00200:205:000000000-AKKM3:1:1101:6523:3150 1:N:0:1
ATTGGTTTAAAGGGCGCGTAGGCGGTCGGGTAAGTTTGATGTGAAATCCCACGGCTTAACCGTGGAATGGCATCTTATACTGCCCGGCTAGAGTCTGGGAGAGGGAAGTGGAATTCCCGGTGTAGCGGTGAAATGCGTAGATATCGGGAGGAACACCAGTGGCGAAGGCGGCTTCCTGGACCAGTACTGACGCTGAGGCGCGAAAGCTAGGGGAGCAAACAGGATTAGATACCCCCATA
+
GGFFGGGGGGGGGGGGGGGGGGGGGGGGGGGGGGGGGGEGGGGGGGGGFEGGGGGGGGGGGGGGGGGGGGGGGGGGGGGGGGGGGGGGGGFGGEGFFGGGGGDGGDGFFGGFGGGGGFEECFGFFFGGGGGGGGGFGGGGECEFFGGGCGGGGGGGGGGGGGDGGGGEGGGGCEFGGGFGFCEFG?<9:CCEGGG=GFFECDDC>E4:<FGGGEBGFGFFF*:7,:C?@7<>CCG)))0
@M00200:205:000000000-AKKM3:1:1101:22088:3154 1:N:0:1
ACTGGGTTTAAAGTGCGCGCAGGCGGACGTTGCAAGTCGGAAGTGAAATCCCGGGGCTCAACTCCGGGCCTGCTTCCGAAACTGCGGGTCTGGAGACCGGTAGAGGTGGGTGGAATTCCCGGTGTAGCGGTGGAATGCGTAGAGATCGGGAAGAACACCTGTGGCGAAGGCGGCCCACTGGGCCGGTTCTGACGCTGAGGCGCGAAAGCGTGGGGAGCAAACAGGATTAGATACCCTTGTA
+
GGGGGGGGGGGGGGGGGGGGGGGGGGGGGGGGGGGGGGDGGGGGGGGGGGGGGGGGGDGGFGGGGGGGGGGGGGGGGGGGGGGGGGGGGGGGGGGGGGGGGGGGGGGGGGGGEGGGGGGGGGGGGGGGGGGGGGGGGFGEGGGGGGGGGGGGG,?FGGGGGGGGFGGGGGGGGGCEGGGGGGGGGGEGGGGGGGGGEGFFFGEGCEGGGG88CGFGE5CFGGF5:F72=F<DGFFGF@@FF
@M00200:205:000000000-AKKM3:1:1101:10174:3165 1:N:0:1
ATTGGGTTTAAAGTGTGCGCAGGCGGCCGAGCAAGTCGAGTGTGAAAGCCCCGGGCTTAACTTGGGAATTGCGCTCGAAACTACTTGGCTGGAGTGTGGCAGAGGAAGGTGGAATTCCACGTGTAGCGGTGAAATGCGTAGAGATGTGGAGGAACACCGATGGCGAAGGCAGCCTTCTGGGCCAACACTGACGCTCATGCACGAAAGCGTGGGGAGCAAACAGGATTAGATACCCCAGTAAGA
+
GGGGGGGGGGGGGGGGGGGGGGGGGGGGGGGGGGGGGGGGGGGGGGGGGGGGGGGGGGGGGGGGGGGGGGGGGGGGGGGEGGGGGGGGGFGGGGGGGGGGGGGGGGGCFGGGGGGGGGGGGGGGGGGGGGGGFFGGGGGGGGGC9CFGGGGGGGGGGCFGGGGGEGGGGGGGGGGGGGFGGGGGGGGGGGGGGGGGGGGGGGGGGGGGDCCEEG>GDFGFFDGGFFFFFFFGGGFGDDFGF46
@M00200:205:000000000-AKKM3:1:1101:20257:3194 1:N:0:1
ATTGGGTTTAAAGCGCGCGCAGGCGGTTCCGAAAGTCGAGCGTGAAAGCTCCTGGCCCAACTGGGAGAGGCCGTTCGAAACTTCGGGACTTGAAGGCGGGAGAGGCAGATGGAATTTCCGGTGTAGCGGTAAAATGCGTAGATACCGAAAGGAACACCAGTGGCGAAAGCGATCTGCTGGCCCGCCCTTGACGCTCAGGCGCGAAAGCTAGGGGAGCGACCGGGATTAGATACCCGAGTA
+
GGGGGGGGGGGGGGGGGGGGGGGGGGGGGGGGGGGGGGGGGGGGGGGGGGGGGGGGGGGGGGGGGGGGGGGGGFGGGGGGGGGGGGGGGGGGGGGGGGGGGGGGGGGGGGGGGGGGGGGGGGGGGGGGGGGGGGGGGGGGGGGGGGGGGGGGGGGGGGFGGGGGGGGGGGGGGFFGFGGGG5CEGEGEEFGFGGDEGGGGGGGGGGGGGGGGGGFGFGGGGCEDFDGBFFFGFFFDEFFG
@M00200:205:000000000-AKKM3:1:1101:8575:3200 1:N:0:1
ATTGGGTATAAAGGGCGCGTAGGCGGGAGGTCAAGTCGGTCGTGAAATCTCCGGGCTCAACCCGGAGGAGTCGGCCGAAACTGGTCTTCTTGAGGGAGGCAGAGGAGTCTGGAATTCCCGGTGTAGCGGTGAAATGTGTAGAGATCGGGAGGAACACCGGTGGCGAAGGCGGGACTCTGGGCCTACCCTGACGCTGAGGCGCGAAGGCGTGGGGAGCAAACGGGATTAGATACCCTGGTA
+
GGGGGGGGGGGGGGGGGGGGGGGGGGGGGGGGGGGGGGGGGGGGGGGGGGGGGGGGGGGGGGGGGGGGGGGGEFGGGGGGEGGGGGGGGGGGGGGGGGGGGGGGGGGGGGGGGFGGGGGGDFFFFGFGGFGGFCFGGGGGGFGGGGGGGGGGGGGGGCFGGGGGGDGGGGGGGGG>FGGGGGFGGFFGGFGGGGGG?5:/C5EEGEGFE=EGGGFGFGGGFGGG<GGFFFFDFE6F5::C
@M00200:205:000000000-AKKM3:1:1101:10709:3209 1:N:0:1
ACTGGGTATAAAGGGCGCGTAGGCGGATGAGCAAGTCCGGGGTGAAATCTTTCGGCTTAACCGGAAAAGTGCCTTGGATACTGCTTGTCTTGAGGGAGGTAGGGGCATGTGGAACTTCTGGTGGAGCGGTGAAATGCGTTGATATCAGAAGGAACGCCGGTGGCGAAAGCGACGTGCTGGCCCTCTTCTGACGCTGAGGCGCGAAAGCTAGGGGAGCAAACGGGATTAGATACCCCAGTAAGA
+
GGGGGGFGGGGGGGGGGGGGGGGGGGGGGGGDGGGGGGGGGGGGGGGGGGGAFCGGGGGGGAFGGGGGGGGGGGGGGGGGGGGFGFGGGGGGGGGGDEGGGG7FGEGGGFGGGGDFFFGGGGGGFGGGGGGGGGGGGGGEEGGGGGGAF9BFGGGDGGG<FFDGGGGCGGGGCCEEFCBCCGGGGGD;FGGFGGDGEGGGGGGGGGGG7+CFGGFGDGCFGGEDFGGB?FBGGAF<>DFGG<4
@M00200:205:000000000-AKKM3:1:1101:21256:3213 1:N:0:1
ACTGGGTATAAAGGGCGCGCAGGCGGTTACGTAAGTCCGGCGTGAAATCCCACGGCTCAACTGTGGAACTGCGTCGGATACTGCGTTGACTTGAGGATGGTAGAGGCCATTAGAACTAGCGGTGTAGCGGTGAAATGCGCAGATATCGCTAGGAATGCCGGTGGCGAAGGCGGATGGCTGGGCCACTCCTGACGCTGAGGCGCGAAAGCGTGGGTAGCAAACAGGATTAGATACCCCAGTA
+
GGGGGFGGGGGGGGGGGGGGGGGGGGGGGGGGGDGGGGEEGGGGGGGGGGGGGGGGCFGGGGGGGGGGGCFGGGGEGBFCGGGGGFGEGFGGGGGGFFEGGGGGFGGGGFGGGCGGGGGGCEFGGGGGGGEGFGFGGGGGGGGFCFGGGGGGGGGF8FFFGEGGGGDFCBFGE>:EFGFGDCFFEGFFEFGF@CCCEGFG:)2::C39CECEEGFGEGGGG55C0C<AFFFGGG67755C7
@M00200:205:000000000-AKKM3:1:1101:22818:3215 1:N:0:1
ACTGGGTTTAAAGCGTGCGTAGGCGGTTTGTTAAGCCAGGTGTGAAATCCCCGGGCTTAACCTGGGAACTGCGCTTGTTACTGGCAGACTTGAGTGTGGCAGAGGGAGGTGGAATTCCACGTGTAGCGGTGAAATGCGTAGAGATGTGGAGGAACACCAATGGCGAAGGCAGCCTCCTGGGCCAACACTGACACTCATGCACGAAAGCGTGGGGAGCAAACAGGATTAGATACCCCGGTAAGA
+
GGGGGGGGGGGGGGGGDGGGGGGGGGGGGGGGGGG,FFGGFGGGGGGGFFGGGGGGGGGGGGGGGGGGGGGGGDFFGGGGGGGGGGGGGGGGGGGGGGGGGGGGGDGGEGGGGGGGGGGFGGGGGGGGGGGGGGGGGGGGGGGGGGF9FGGGGGEGGGGGGGGGGGEGGGGGGFGGGGGGGGGGGFFGGG?<CGFGFCFGGGGGGG:FG5CEGGFGFGF+7<FF<<7>4=AFGGG<7>EG324
@M00200:205:000000000-AKKM3:1:1101:12498:3238 1:N:0:1
ATTGGGTTTAAAGTGTGCGCAGGCGGCCGAGCAAGTCGAGTGTGAAAGCCCCGAGCTTAACTTGGGAACTGCGCTCGAAACTACTTGGCTAGAGTGTGGCAGAGGGAGGTGGAATTCCACGTGTAGCGGTGAAATGCGTAGAGATGTGGAGGAACACCGATGGCGAAGGCAGCTTCCTGGGCCAACACTGACGCTCATGCACGAAAGCGTGGGGAGCAAACAGGATTAGATACCCCTGTAAGAC
+
GFFCFCGECGCFAFGGGGGGGECE:FGGGGGGGGGFFEGGGGGGFGGCGGGCCCGGC=EGG<FF8F8EFFFGE7CB=CEGGGGGGEGGG8E45ACFGGGGGGGGFGDGF8F<=B?FGGGGGGGFFGGGE:CFGFCFGGGGGGG9FEC9FFCC+>CBEFGC>C@FGGGF7,CE5,>CFFB@*6AEGC5;+;9@8E3>C;ECC7>;8CDFCG5CGDBD3:*<5**7<F*5?62:<8@*))/:*)5)
@M00200:205:000000000-AKKM3:1:1101:25378:3242 1:N:0:1
ATTGGGTTTAAAGGGCGCGTAGGCGGCGATGCCAAGTCGATTGTTAAATTTCAGGGCTTAACCCTGAACAGTCGGTCGATACTGGCAGGCTAGAGTGTGGAAGAGGGTGCTGGAATTCCCGGTGTAGCGGTGAAATGCGTAGATATCGGGAGGAACACCAGTGGCGAAGGCGGGCACCTGGGCCAACACTGACGCTGAGGCGCGAAAGCTAGGGGAGCAAACAGGATTAGATACCCTGGTA
+
GGGGGGGGGGGGGGGGGGGGGGGGGGGGGGGGGGGGGGGGGGGGGGGGGGGGGGGGGGGGGGGGGGGGG9FGGGGGGGGGGGGGGGGGGGEGGGGGGGFFFGGGEFGGGGG9FFGGGGGGGGGGGGGGGGGGGFGGGGGGGGGAFGGGGGCFGGGGGGGGGGGGGGDGGGGGGGGGGGGGGGGGGG>AEGG<8CGCG5@FFGGEEGGGFFGFGGFGEGGCFF=*4C*4?FFGG@C4?>FGG
@M00200:205:000000000-AKKM3:1:1101:24389:3245 1:N:0:1
ATTGGGTTTAAAGGGCTCGTAGGCGGCCAACTAAGTCGGACGTGAAATCCCCAGGCTCAACCTGGGAACTGCGTCCGATACTGGATGGCTTGAATCCGGGAGAGGGATGCAGAATTCCAGGTGTAGCGGTGAAATGCGTAGATATCTGGAGGAATACCGGTGGCGAAGGCGGCATCCTGGACCGGCATTGACGCTGAGGAGCGAAAGCCAGGGGAGCAAACGGGATTAGATACCCCAGTAAGA
+
GGGGGGGGGGGGGGGGGGGGGGGGGGGGGGGGGGGGGGGGGGGGGGGGGGGGGGGGGGGGGGGGGGGGGGGGGGGGGGGGGGGGGGGGGGGGGGGGGGGGGGGEEGGGGGGGGGGGGGGGGGGGGGGGGEGGGGGGGGGGGGGGGGGGGGGGFFGGFGCGGGGGGGGGGCFEGGDGGGGGGGGGGGGDFFGFGGGGGGGGGGGDGEGFFGGFCGFDFFGGFDEGFGGB?4ACFC:FFF?FGFF
@M00200:205:000000000-AKKM3:1:1101:21915:3272 1:N:0:1
ATTGGGCTTAAAGGGTGCGCAGGTGGGCTGGTAAGTTCGATGTGAAAGCCCCGGGCTTAACCCGGGAATGGCATTGGATACTACTGGTCTGGAGGATCGGAGGGGGGACTGGAATTCTTGGTGTAGCAGTGAAAGGCGTAGATATCAAGAGGACCACCAGTGGCGAAGGCGAGTCCTTGGACGATACCTGAAACGGAGGCACGAAAGCCAAGGGAGCAAAAAGGATTAGCTACCCCAGTA
+
GGGGGGGGGGGGDGEFEGGGEGGFGGGGGGGFDGGGGGGGGGGGGGGG8FFGGGGG:FD9FGGGGGGGGGGFEGGGGGGCGFFFGGGGGGGGFGG@8FEGGGGGGGGGCGGGFGGGGGFF:,8<:<A@C;:<FF,33*41<*7<:,<:<,CCC**<<*2*2C7B:8*:888::CCG+:EDG65*//2<:**+3+***:5=:CC5CE/0:E88C*71):*<**2/(*:)*)6:C?FF>>FC
@M00200:205:000000000-AKKM3:1:1101:9691:3284 1:N:0:1
ATTGGGCTTAAAGGGTGCGTAGGCGGCTTTGTAAGTCAGGAGTGAAAGTTTGCGGCTCAACCGTAAAATTGCTTCTGATACTGCATAGCTAGAATCAGGATGAGGTCAGCGGAATGTGGCATGTAGCGGTGAAATGCATAGATATGCCATAGAACACCAATTGCGAAGGCAGCTGGCTAGACCTGTATTGACGCTGAGGCACGAAAGCGTGGGGAGCGAACAGGATTAGATACCCCTGTA
+
GGGGGGFFGGGGGGGGGGGGGGGGDGGECGGGGGGGGGGGGGGGGGGGEFCFGGGGCEGGGGEFGGGGFGGGG<EFGEFGGGGGGGGGGGGGGGGGGGGGGGEEGGFGGGGCGGGGFGABEFGGGGGGDGGGEFGFGGGGFGGGGFFGCAF8FGGGGGGFGGGGEGGGEFG7CFGCCCGDEGG?,@,=E>FGGDGGGGGGGGGGEGGGGGEEGGE3BGGGGGGGFGGFA6<CFCGC)5FG
@M00200:205:000000000-AKKM3:1:1101:17690:3289 1:N:0:1
ACTGGGTTTAAAGAGTCCGTAGGCGGCTTGTTAGGTGAGGTGTGAAATCCCCCGGCTTAACCGAGGAATTGCGCTTCAAACCGGCGAGCTTGAGGAAGGTAGAGGTGGGCGGAACTGATGGTGGAGCGGTGAAATGCGTTGATATCATCAGGAACACCGGAGGCGAAAGCGGCCCACTGGGTCTTTTCTGACGCTGAGGGACGAAAGCTAGGGGAGCGACCGGGCATAGATACCCCAGTAAGA
+
GGGGGGGGGGGGGGGGFGGGGGGGGGGEDCFGGGGGGGGGGGGGGGGCFGFFEFGGG:FGGGGGGGGGGGGGGGGEGGGGGFFGGGDGGGGGGGGGGGGFFGGGGFCCEGGGGGGGGFA<DFGGFGCGGGGGGGGGGGGGGFCEGCFCEGFFFGGGGGGGGGGGGEGCGFGGG511CFFFFFGGGGGGGGGGGGGG58EEE<EECEGG7<CFCEFGDGG*19E3()22?69FGG<35B?FFD9
@M00200:205:000000000-AKKM3:1:1101:24201:3307 1:N:0:1
ACTGGGTTTAAAGTGTGCGCAGGTGGCCGCGCATGTCGAGTGTGAAATCCCCGGGCTTAACTTGGGAATTGCGCTCGAAACTACGGTGCTGGAGTGTGGCAGAGGAAGGTGGAATTCCACGTGTAGCGGTGAAATGCGTAGAGATGTGGAGGAACACCGATGGCGAAGGCGGCGTTCTGGACTGCAACTGACACTGAACAACGAAAGCCAGGGGAGCAAACGGGATTAGATACCCCTGTA
+
GGGGGGGGGGGGGGGGGGGGGGGGGGGGGGGGGGGGGGGGGGGGGGGGGGGGGGGGGGGGGGGGGGGGGGGGGGGGGDGGGGGGGGGGGGGGFGFFGGGGGGGGGGGGGGGGGGGGGGFGGGGGGGGGGGGGDGGGGGGGGGGGGGGGGGGGGGGGGGGGGGGGGEGGGGGGGGEGEGGGGGGGGGGGGGGGGGGGGGGGGGGFGGGG8CFFEGFGFGFGGGGDFCC?F?AC9CFGFFFF
@M00200:205:000000000-AKKM3:1:1101:9333:3311 1:N:0:1
ATTGGGCTTAAAGGGCGCGTAGGCGGCGCGGGAAGGCGGCGGTGAAAGTCCGGGGCTCAACCCCGGATCGGCCGTGGCGACTGTCGTGCTTGAGCACAGTAGAGGCGGGTGGAATTCCGGGTGTAGCGGTGGAATGCGTAGAGATCCGGAAGAACACCGGTGGCGAAGGCGGCCCGCTGGGCTGTGGCTGACGCTGAGGCGCGACAGCGTGGGGAGCAAACAGGGTTAGATACCCTTGTAAGA
+
GGGGGGGGGGGGGGGGGGGGGGGGGGGGGGGGGGGGGGGGGGGGGFGGGGGGGGGGGGGGGGGGGGGGGGGGGGGGGGGGGGGGGGGGGGGGGGGGGGGFGGGFFGGGGFEEFFFGGFCEG8EEGGGGG8CECCCDFGDG>>FG7FGFGGGCEF>,ACEG:8E8CEDEECEGCGGGC5CGGC*8@FGCF3*;EC*5/C=5:>*:CCC48*1CEG555A6CD5*C(27()*)2+<CC54*:CA<
@M00200:205:000000000-AKKM3:1:1101:10128:3329 1:N:0:1
ATTGGGTTTAAAGGGTGCGTAGGCGGGTTGAAAAGTCAGTGGTGAAAGCCCAACGCTTAACGTTGGAACTGCCATTGATACTGTCGATCTTGAATGTGTTTGATGTGGGCGGAATATGACATGTAGCGGTGAAATGCTTAGATATGTCATAGAACACCGATTGCGAAGGCAGCTCACAAAGCCACTATTGACGCTGAGGCACGAAAGCGTGGGGATCAAACAGGATTAGATACCCGTGTA
+
GGGGGGGGGGGGGGGGGGGGGGGGGGGGGGGGGGGGGGGGGGGGGGGGGFGGGGGGGGGGGGGGGGGGGGGFGFFGGGGGGGGGGGGGGGGGGGGGGGGGGGGGGGGFGGGGGGGGGGGGFFGGGGGGGGGGFGGGGGGGGGGGGGGGGGGGGGGFGGGGGGGGGGGGGGGGGGGGFGGGGGGGGGGGGFFGGGGGGGGGGFGGGGGGGGDEGEDGFGGF4CFFBGGFFFFD:<AG3>FG
@M00200:205:000000000-AKKM3:1:1101:14916:3338 1:N:0:1
ATTGGGTTTAAAGCGTACGTAGGCGGATATGCAGGCGTCGTGTGAAATCCCTCGGCTCAACCGGGGAACTGCACGGCGAACCGCATATCTTGAGAAAGGTAGGGGCGGTCGGAACGATAGGTGGAGTGGTGAAATGCGTTGATATCTATCGGAACGCCGAAGGTGAAGACAGGCCGCTGGGCCTTTTCTGACGCTGAGGTACGAAAGCGTGGGTAGCGAACGGGATTAGATACCCTCGTA
+
GGGGGGGGGGGGGGGGCFFFGGGGGGGGGGGGGGGGGGGGGGGGGGGGGGGGGGGGGGGGGGGGGGGGGGGGGGGGGGGGGGGGGGGGGGGGGGGGGGGGGGGGGGGGGGGGGGGGGGGGGGGGGGGGGGGGGGGGGGGGGGGGGGGGGGGGGGGGGGGGGGGCCFFFGGGGGGDGGGGGGGGGGGGGGGGFDC5>:8=FGGGGGG3<EEGGGGBD4C:CGGED4DG2?FDGFCFFFFFE
@M00200:205:000000000-AKKM3:1:1101:21129:3349 1:N:0:1
ACTGGGTTTAAAGGGCGTGTAGGCGGTTTGTTAAGTCATGTGTGAAATCCCTCGGCTCAACCGGGGAACGACGCATGAAACTGACAAGCTAGAGTACCAAAGAGGGGGGTGGAATTCCCGGTGTAGCGGTGAAATGCGTAGATATCGGGAGGAACACCTGTGGCGAAGGCGACCCCCTGGTTGGATACTGACGCTGATACGCGAAAGCGTGGGGAGCAAACAGGATTAGATACCCCAGTA
+
GGGGGGGGGGGGGGGGGGGGGGGGGGGGGGGGGGGGGGGGGGGGGGGGGGGGGGGGGGGGGGGGGGGGGG,CFGGGGGGGGGGGGGGGGGGGGGGGGGGGGGGGGGGGGGGGGGGGGGGGGGGGGGGGGGGGGGGGGGGGGEGGGGGGGGCDEFFGGGGGGGGGGGGGGGGGGGGGGGGGGGGGGGFFGGGGGGGEEGGGGGGGGGGGGGEGDGDGFGGGFGGGFGG74?9FGFFGEFFG
@M00200:205:000000000-AKKM3:1:1101:25562:3368 1:N:0:1
ATTGGGTATAAAGGGCGCGTAGGCGGCTCGCTAAGTTGCCGGTGAAACCCCGGGGCTCAACTCCGGGAAGTCTGGTAAGACTGACGAGCTCGAGCACGGTAGAGGCAGATGGAATTCCCGGTGTAGCGGTGGAATGCGTAGAGATCGGGAAGAACACCAGTGGCGAAGGCGGTCTGCTGGGCCGTTGCTGACGCGGAGGCGCGACAGCGTGGGGAGCAAACAGGATTAGATACCCGGGTA
+
DGAFGGEFGGGGGGG@FGGGGGGGGGGGEGEEEEGGGGGAFDGGGGGGEFGGGEGEGGGGG<C<FEEFE:FGCGGFGDFGDEEFFGGGEFFGGG:FGDCGGGGFG:FCG@>FGGDGFGGGEFC+EFGEGFGGGF3<FC<8CFC;;>:FCE1<FGGFCFGDGEF*4FCFECC83B@*+3AFEGGD?C*;CGF?*C)*2::::DCE8EGDE:/::E@35AC+//:C6**8**6:7<CGEFDC
@M00200:205:000000000-AKKM3:1:1101:9347:3373 1:N:0:1
ATTGGGTTTAAAGCGCGCGTAGGCGGCCCGGTAAGTCCGTTGTAAAAGTCAAAGGCTCAACCTTTGAAAGCCGATGGATACTGCCGGGCTAGAGTCCGGAAGAGGCGAGTAGAATTCCTGGTGTAGCGGTGGAATGCGCAGATATCAGGAGGAATACCCATAGCGAAGGCAGCTCGCTGGGACGGTACTGACGCTGAGGCGCGAAAGCGTGGGGAGCAAACAGGATTAGATACCCCGGTA
+
GFGFFGGGEFGGGGGGGEGGGGGGGGGGGGGGGGGGGGGGGGGGGFFGGGGGGGCGGGFGGGGGGGFFFEG8FC:CFGGGGGGGGGGGGGE=AFGGGGGGGGGGGDEEGGGGDFGGGGGGGGFGGGGGGFGGGGCFFGGGGGGGGGGFGFGGGFED<BFGCGFGGGGGEFGGGGGGGC@FGGGEEGG=CD7+3/7:88;CEDCE8EGFC:C:8E>CDGGFFDC737:39*)*23:DEF@G
@M00200:205:000000000-AKKM3:1:1101:21019:3375 1:N:0:1
ATTGGGTGTAAAGGGTGCGTAGGTGGGATGATAAGTCAGAGGTGAAAGCTAGCAGCTTAACTGTTAAATTGCCTTTGATACTGTCGTTCTTGAGTATAGTTGGCGTTGGCGGAATGTGACATGTAGCGGTGAAATGCGTAGATATGTCACAGAACACCGATCGCGAAGGCAGCTAACGAAACTATCACTGACACTGATGCACGAAAGCGTGGGGAGCAAACAGGATTAGATACCCTCGTA
+
GGGGGGGGGGGGGGGGGGGGGGGGGGGGGGGGGGGGGGGGGGGGGGGGGGGGGGGGGGGGGGGGGGGFGGGGGGGGGGGGGGGGGGGGGGGGGGGGGGGGGGGGGGGGGGGGGGGGGGGGGGGGGGGGGGGGGGGGGGGGGGGGGGGFGGFGGGGGGGGGGDGDEGDGGGGGGFGGGGGGGGGGCGGGGGGGGGGGGGCGGGGGGDGGGGGGGGBDDGBCGGGGFGFEFFEGFCFGFFF=
@M00200:205:000000000-AKKM3:1:1101:12030:3375 1:N:0:1
ACTGGGTATAAAGGGCGCGTAGGTGGCTTGTTAAGTGGCTGGTGAAATCCCGGGGCTCAACTCCGGGGCTGCCGGTCAGACTGGCGAGCTAGAGCACGGTAGGGGCAGATGGAATTCCCGGTGTAGCGGTGGAATGCGTAGAGATCGGGAAGAATACCAGTGGCGAAGGCGTTCTGCTGGGCCGTTGCTGACACTGAGGCGCGACAGCGTGGGGAGCAAACAGGATTAGATACCCGTGTA
+
GGGGGGGGGGGGGGGGGGGGGGGGGGGGGGGGGGGGGGGGGGGGGGGGGGGGGGGGGGGGGGGGGGGGGGGGGGGFGGGGGGGGGGGGGGGGGGGGGGGGGGGGGGGGGGGGGGGGGGGGGGGGGGGGGGGGGGGGGGGGGGFFFGGGGGGGGGFGFCEFFGGGCFGGGGGGGGGGGGGGGFFGGGDCGGGGGGDGFGF=C3EGGGGGGGGGGGBGFGGDFFGG?C7<FFFGGGGGFEFC
@M00200:205:000000000-AKKM3:1:1101:10297:3376 1:N:0:1
ACTGGGTTTAAAGGGCGCGTAGGCGGCCATCTAAGTCAGACGTGAAATCCCCCGGCTTAACCTGGGAACTGCGTCTGATACTGGACGGCTTGAGTATGGGAGAGGGATGTAGAATTCCAGGTGTAGCGGTGAAATGCGTAGATATCTGGAGGAATACCGGTGGCGAAGGCGGCATCCTGGACCATTACTGACGCTGAGGCGCGAAAGCTAGGGGAGCAAACGGGATTAGATACCCTTGTA
+
GGGGGGGGGGGGGGGGGGGGGGGGGGGGGGGGGGGGGGGGGGGGGGGGGGFGGGGGGGGGGGGGGGGGGGGGGGGGGGGGGGGGGGGGGGGGGGGGGGGGGGGGGGGGGGGGDGGGGGGGGGGGGGGGGGGGGGGGGGGGGGGGGGGGGGFGGGGGGGGGGGGGDFGGEFGGGGGGGGFCGGGGGGFGFFGGGDGGGGGGGGGGGGGGGGGGGGFGFGGGGD=DBG:>FFFFDCFC:@FG
@M00200:205:000000000-AKKM3:1:1101:16776:3380 1:N:0:1
ACTGGGTTTAAAGAGCTCGTAGGCGGTTTGTCGCGTCTGCCGTGAAAGTCCGGGGCTCAACTCCGGATCTGCGGTGGGTACGGGCAGACTAGAGTGATGTAGGGGAGACTGGAATTCCTGGTGTAGCGGTGAAATGCGCAGATATCAGGAGGAACACCGATGGCGAAGGCAGGTCTCTGGGCATTAACTGACGCTGAGGAGCGAAAGTGTGGGGAGCGAACAGGATTAGATACCCTAGTA
+
GGGGGGGGGGGGGGGGGGGGGGGGGGGGGGGGGGGGGGGGGGGGGGGGGGGGGGGGGGGGGGGGGGGGGGGGGGEGGGGGGGGGGGGGGGGGGGEFFGGGGGGGGGGGGGGGGGGGGGGGGGGGGGGGGGGGGGGGGGGGGGGGGGFGGGGGGGGGGGGGGGGGGGGGGGGGGG8EGGGGGGGGGC?EGGGGGGGGGGD6EGGEEED:CCFGGGFGFGGGGDGGBFC<FFFGDEGF?FFG
@M00200:205:000000000-AKKM3:1:1101:15013:3383 1:N:0:1
ATTGGGTGTAAAGGGCGCGTAGGCGGTCTGCTAAGCGTGTGGTGAAAGCCCGGGGCTCAACCCCGGGTCGGCCGTGCGAACTGGTGGACTCGAGCATGTCAGAGGCAGGTGGAATTCCGGGTGTAGCGGTGGAATGCGTAGAGATCCGGAAGAACACCGGTGGCGAAGGCGGCCTGCTGGGACATGGCTGACGCTGAGGCGCGACAGCGTGGGGAGCAAACAGGATTAGATACCCGCGTA
+
GGGGGGEGGGGGGGGGCGGGGGGGGGGGGGGGGGGGGGGGGGGGGGGGGGGGGGGGGGGGGFGGGGGGGGGGGGGGGGEGGGGGGFGGGGGGGGGGGGGGGGGGGGGGGDFGGGGGGGGGGGGGGGGGGGGGGGGGGGGGGGGGGGFGGGGGGGGGGGGGGGGGGGGGGGGGGGGCGFFGGGGGFGGGGGGGGGGGGFGGGGGG*:CFGGGGGG>DFFGGGFDF:FGFFFFGFGGGFFFG
@M00200:205:000000000-AKKM3:1:1101:5986:3384 1:N:0:1
ATTGGGTTTAAAGGGCGCGTAGGCGGTCTGTTAAGTTCGGTGTGAAAGCCCTCGGCTCAACCGGGGAAGTGCGCCGGATACTGACAGACTCGAGTACCGGAGAGGCGGGTGGAATTCCTGGTGTAGCGGTGGAATGCGTAGAGATCGGGAAGAACACCAGTGGCGAAGGCGGTCTGCTGGGCCGTTGCTGACGCTGAGGCGCGACAGCGTGGGGAGCAAACAGGATTAGATACCCGAGTA
+
GGGGGGGGGGGGGFGGDFGGGGGFGGGGGGFGGGGGF<FEGEGEGGGGDFF@CFGGGGDFGGGGGG:FCGGGEC@CEGEGGGFD<=ECFGF7FFFFFFFGGCEGG+3>B35:<FCFGFFGFFFGGFGGGFCCCFGGGGEGECCGGCCFD@F7:FFFGGFFG?FE8CD?EGEGC8E?9E+CEC=EG5*/<C9CC5<EGGGF=GGE5:>7EEEGG87D3CFFF*CFBFCD=/6?<<@GF>FG
@M00200:205:000000000-AKKM3:1:1101:6575:3392 1:N:0:1
ATTGGGCATAAAGGGTGCGTAGGCGGCCTATTAAGTCAGGGGTGAAAGACGGTGGCTCAACCATCGCAGTGCCTTTGATACTGATGGGCTTGATTGCAGCTGAGGTAGGCGGAATGTGACAAGTAGCGGTGAAATGCATAGATATGTCACAGAACACCGATTGCGAAGGCAGCTTACTAAAGTGTAAATGACGCTGAGGCACGAAAGCGTGGGGATCAAACAGGATTAGATACCCTAGTAAGA
+
GGGGGGGGGGGGGGGGGGGGGGGGGGGGGGGGGGGGGGGGGGGGGGGGGGEGGGGFGGGGGGGGGGGEFGGGGGFFGGDFGGGGFGFGGGGGGGFDGGGCGGGGGGGGGGGGGGGGGGGGGGGDGGCGGGGGFFGCFGGGGGGFCCBEFFGGGGGFGGGEECCEGGEFEEGGC?CGG9FGDCEB;D9DGGGGEG>EGGG*:?EDEGG48*=FFB>DAGGG*;EG8<DEFF<GG6<6F@4E>A2
@M00200:205:000000000-AKKM3:1:1101:5732:3393 1:N:0:1
ATTGGGTGTAAAGGGTGCGTAGGCGGCCCGTTAAGTCAGCGGTGAAATCCCAGGGCTCAACCCTGGAACTGCCGTTGATACTGGCGGGCTTGAGTTCGGTTAAGGCGGGCGGAACTGGTGGTGTAGCGGTGAAATGCATAGATACCACCAAGAACCCCGATTGCGTAGGCAGCTCGCTGAGCCGAAACTGACGCTGAGGCACGAAAGCGTGGGGAGCGCACAGGATTAGATACCCCTGTA
+
GGGGGGEFGGGGGGGGGGGGGGGGGGGGGGGGGGGGGGGGGGGGGGGGGGGFGEGGGGGGGGDFGEFGGGGGGGGGGGGGGGGFFCFEGGFGGGFGGGGGGGGGGGFGGGGGGGDGGGGGGGGGGGGGGGGGGGGGGGGGGGGGFGF:FFGGGD<<FECEE>>FGE>*1<:CE*+1:E>>88CEE*CGGGGGGGGEGGFFGGGEGD)>=CEGGG>D@E>CD<GD6FG2?4>GC@@C3>FF
@M00200:205:000000000-AKKM3:1:1101:19720:3414 1:N:0:1
ATTGGGCTTAAAGGGCGCGTAGGCGGCCTGATAAGTAGGGGGTGAAATCCTGCGGCTTAACCGCAGGGCTGCCTTCTAAACTGTCAGGCTCGAGCACAGTAGAGGCAGGTGGAATTCCCGGTGTAGCGGTGGAATGCGTAGAGATCGGGAAGAACATCAGTGGCGAAGGCGGCCTGCTGGGCTGTTGCTGACGCTGAGGCGCGAAAGCCAGGGGAGCAAACGGGATTAGATACCCGGGTA
+
GGGGGGGGGGGGGGGGGGGGGGGGGGGGGGGGGGGGGGGGGGFGGGGGGGGGGGGGGGGGGGGGGGGGGGGGGGGGGGGGGGGGGGGGGGGGGGGGGGGGGGGGGGGGGGGGGGGGGGGGGGGGGGGGGGGGGGGGGGGGGGGGGGGGGGGGGGGGGGGGFGGGGGGGGGGGGGGGCGGGGFGGGGGGGGGGGGDGEGGFGGGEGGGGGGGGGGFCEGGGGGGGFGG>F?BGGGFDBFFE
@M00200:205:000000000-AKKM3:1:1101:25649:3418 1:N:0:1
ATTGGGTTTAAAGCGCACGTAGGCGGCGCCGCAAGTGCGGGGTGAAATCCCACGGCTTACCCGTGGAACTGCCTTGCAGACTGCGGTGCTCGAGGATGGTAGGGGAGAGCGGAACTCCTGGTGGAGCGGTGAAATGCGTAGATATCAGGAGGAACACCGGTGGCGAAGGCGGATCTCTGGGCCATTACTGACGCTGAGGAGCGAAAGCGTGGGGAGCGAACAGGATTAGATACCCGAGTA
+
FGGGGGGGEGGGFFGGEGEFGGEGEGGGGGG>CGEGGGGGEGGGGGGFGGGGGGGGGGGGGGGGGGGGGGGGEFGGGGGGGGGGGEFGCFFFEEE><DGEGFFGGGGG:@FDGGCFFGCFFFGDGGFFEFCFGGGFGGECFCCGFGGGGCFFGGGGGGCFGGG8EFCGGGGEGE8CFGGG8@CCEF7@EGGEEGGEGGCGGGCCC85DGEECEG:DBGGGGCFC?FDBFFFGG:@D;DFG
@M00200:205:000000000-AKKM3:1:1101:21997:3428 1:N:0:1
ACTGGGTTTAAAGCGTGCGTAGACGGTTATCTAAGTCGGATGTGAAAGCCCCGGGCTCAACCTGGGAATTGCATTCGAGACTGAATAGCTAGGGTGCGGTAGAGGGAAGCGGAATTTCCGGTGTAGCGGTGAAATGCGTAGATATCGGAAGGAACATCAGTGGCGAAAGCGGCTTCCTGGACCAGCACCGACGTTCAGGCACGAAAGCGTGGGGAGCAAACAGGATTAGATACCCCGGTA
+
GFGGGGFGGGGFGGGGGGGGGFGGGGGGGGGGGGGGGGCEFGGGGGFGCFFGGGGGGGGGGGGGGGGGGGGGGGGGGCFFCFEGGGGGGGG@FGGGGEDFBFGGGGDGGGGGGEGGGCFEEGGEFFGGGGCFGFCFFGGGEGGFFGGEFCFEGFFCG,@FGGGGGGDBFC77CEEFFFGFGECFGGGFFGGCEGCFFGGFGGGGGGG*::8EGD37@FGGGFGG69C?=6)*3<8<@@5:
@M00200:205:000000000-AKKM3:1:1101:15920:3446 1:N:0:1
ATTGGGTTTAAAGCGCGTGTAGGCGGCCTAGCAAGTTGGGTGTGAAAGCCCTCGGCTTAACCGAGGAAGTGCGCCCAAAACTACTAGGCTTGAGTACCGGAGAGGGTGGTGGAATTCCCGGTGTAGAGGTGAAATTCGTAGATATCGGGAGGAACACCAGTGGCGAAGGCGACCACCTGGACGGATACTGACGCTGAGACGCGAAAGCGTGGGGAGCAAACAGGATTAGATACCCCAGTAAGA
+
GGGGGGGGGGGGGGGGGGGGGGGGGGGGGGGGGGGGGGGGGGGGGGGGGGGGGGGGGGGGGGGGGGGGGGGGGFGGGGGGGFGGGGGGGGGGGGGGGGGGGGGGGGGGGGGGGGGGFGGGGGGGGGGGGGGGGGGGGGGGGDFGGGGDEGGDGGGGGGGGFGGGGGG>E>FE5EEFE6CGCGGECGD6CFFGCEDEEGGF5C5EGGG:E7>EGGBDDFFGGDFGB4*56B<DG6CGEFFGG<<
@M00200:205:000000000-AKKM3:1:1101:14488:3450 1:N:0:1
ACTGGGTTTAAAGTGTGCGCAGGCGGCCGAGCAAGTCGAGTGTGAAAGCCCCGGGCTTAACTTGGGAATTGCGCTCGAAACTACTTGGCTGGAGTGTGGCAGAGGAAGGTGGAATTCCACGTGTAGCGGTGAAATGCGTAGAGATGTGGAGGAACACCGATGGCGAAGGCAGCCTTCTGGGCCAACACTGACGCTCATGCACGAAAGCGTGGGGAGCAAACAGGATTAGATACCCGCGTA
+
GGGGGGGGGGGGGGGGGGGGGGGGGGGGGGGGGGGGGGGGGGGGGGGGGGGGGGGGGGGGGGGGGGGGDGGGGGGGGGGGGGGGGGGGGGGGGGGGGGGGGGFGGGGGGGGGGGGGGGGGGFCFGGGGGGGGGGGGGGGGGGGGGGGGGGGGGGGGGGGGGGGGGGGGEDFEGGGGGGGGGGGGGGGGGGFGGGGGGCC9CGFGGGGGG=CEGGEGDFFFFGGGFC>??BBGF?EDFFFG
@M00200:205:000000000-AKKM3:1:1101:15544:3469 1:N:0:1
ACTGGGTTTAAAGGGCGCGTAGGTGGCGACCCAAGTCAATGGTGAAAGCTCGATGCTCAACATCGAGTCGGCCACTGATACTGGGTTGCTCGAGCACTGTAGAGGCAGATGGAATTCCGGGTGTAGCGGTGGAATGCGTAGAGATCCGGAAGAACACCGGTGGCGAAGGCGGTCTGCTGGGCAGTTGCTGACACTGAGGCGCGACAGCGTGGGGAGCAAACAGGATTAGATACCCCAGTA
+
FGGGGGGGGGGGGGGCFGGGGGGGDGFGE@FEGGGGGGAAFGGGGGGGG9FG@FGGGGGGGGFFGGCEC:FEGGGGGGGGGGGG89CFGGFGGGDGGGGCFGCAFGGGFGGGGGGG<?<FGGGGGGGEGGG7>FGGGGGGGGCGGGFDEDGGGGGGGGG7FEGGGGGGGG:EBB7FGGGGGGGGGGFGFFGGFFGGFGGG5CEGGGDGGEEEGGFGFFEG<CCGFGGFF4AFGGG<)7;G
@M00200:205:000000000-AKKM3:1:1101:10597:3494 1:N:0:1
ACTGGGTTTAAAGGGTGCGTAGGCGGGCCAGTCAGTGCTTTGTGAAATCCCACGGCTCAACCGTGGAACCGCAGGGCATACTGCTGGTCTTGAGGAAAGTAGAGGCGGGCGGAACGATAGGTGGAGCGGTGGAATGCGTAGAGATCTATCGGAACGCCAAAAGTGAAGACAGCCCGCTGGGCTTTTCCTGACGCTGAGGCACGAAAGCGTGGGTAGCAAACCGGATTAGATACCCCAGTAAGA
+
GGGGGGGGGGGGGGGGGGGGGGGGGGGGGGGGGGGGGGGGGGGGFGGGGGGGGGGGGGGGGGGGGGGGGGGGGGGGGGGGGGGGGGGGGGGGGGGGGGGGGGGGGGGDFEGGGGGGGFGEGCFGCFFGGCGGGGCGGGGGGGGFGGCEFGGGEGEEGGGGFF7?9CE+CGGGGGEGDEDEGGCFGGGGGFFFDCD5*;C57/:CC=7<EC>ED8FG?7E845CGFDG?@F9CGFFGFF49D2<
@M00200:205:000000000-AKKM3:1:1101:15491:3501 1:N:0:1
ATTGGGTTTAAAGGGCGCGTAGGCGGCTTTGCAAGTGGCGGGTGAAATCCCTCGGCTTAACCGAGGAACTGCCTGCCAGACTGCATGGCTTGAGACCGGGAGAGGGATGCGGAATTCCAGGTGTAGCGGTGAAATGCGTAGATATCTGGAGGAACACCGGTGGCGAAGGCGGCATCCTGGACCGGCATTGACGCTGAGGAGCGAAAGCCAGGGGAGCAAACGGGATTAGATACCCCAGTAAGA
+
GGGGGGGGGGGGGGGGGGGGGDGGGGGGGGGGGGGGGGGGGGFGGGGGGGGGGGGGGGGGGGGGGGGGFGGGGGGGGGGGGGGGGGGGGGGGGGGGGGGGGGGGGGGGDGEGGGGGGGGGGCFFGGGGGGGGGGGGDEGGGGGF<FGEGGGDEGFGGGGGGGGFEGGGGGGGGGGGGGGGDGGGGGGGGGGFGGGGGDCGGGGG>EGGGGGGGGBGFGGGGGGG:3<?FFFG7CFFEB6CF>A
@M00200:205:000000000-AKKM3:1:1101:18534:3509 1:N:0:1
ATTGGGTGTAAAGCGTGTGTAGGCGGACCGTTAAGTGCCCGCGTGAAATCCCCCGGCTCAACCGGGGAACGGCCGGGCATACTGGCGGTCTTGAGCGATCCAGGGGTCATCGGAACAAACGGTGGAGCGGTGAAATGCGTAGATATCGTTTGGAACGCCAATGGTGAAAACAGGTTGCTGGGAGTGCGCTGACGCTGAGACACGAAAGCCAGGGGAGCAAACGGGATTAGATACCCCGGTA
+
GGGGGGGGGGGGGGGGGGGGGGGGGGGGGGGGGGGGGGGGGGGGGGGGGGGGGGGGGGGGGGGGGGGGGGGGGGGGGGGGGGGGGGGGGGGGGGGGGGGGGGGFGGGGGGGGGGGGGGGFGGGGGGGGGGEGGGGGGGGGGGGGGFGGGGGGGGGGGGGGGGGGGGCGGGGGGGGGGCFGFGGGECFEGGGGGGGGGGGGCFFGGGGGGEFGGGFGEGGGDDEGFG7:FFBGFCGG>BFE3
@M00200:205:000000000-AKKM3:1:1101:15424:3534 1:N:0:1
ATTGGGTTTAAAGGGTGCGTAGGCGGAAACTTAAGTGTCTCGTGAAATCCCATGGCTCAACCATGGAACCGCGGGGCATACTGGGTTTCTTGAGGCTGGTAGGCGCCGCCGGAACTGTAGGTGTAGCGGTGAAATGCGTAGATATCTACAGGAACGCCGATGGTGAAGACGGGCGGCTGGGCCAGTTCTGACGCTGAGGCACGAAAGCGTGGGGAGCAAACAGGATTAGATACCCCAGTA
+
GGGGGGGGGGGGGGEGGGGGGGGGGGGGGGGGGGGGGGGGGGGGGGGGGGGGGGGGGGGGFGGGGGGGFGGGGGGGGGGGGGGGGEGGGGGDFEGGGGGGG,BEFGGGGGGGGGGGFFFFGFCFGGGGGDEGGGGAFCFEE@FFGGGGGGGGGEGGGGGGGGGGFFGGGGGEGGGDCEDGDFF>GCFGGGGGGDGCEFGGGGGGGGDGGGEGGC>DBFFEC*:C6FFBFFBGEFC5;EFG
@M00200:205:000000000-AKKM3:1:1101:8542:3539 1:N:0:1
ATTGGGCTAAAGGGCTCGTAGGCGGCCAACTAAGTCCGACGTGAAATCCCCAGGCTCAACCTGGGAACTGCGTCGGATACTGGATGGCTTGAATTCGGGAGAGGGATGCAGAATTCCAGGTGTAGCGGTGAAATGCGTAGATATCTGGAGGAATACCGGTGGCGAAGGCGGCATCCTGGACCGACATTGACGCTGATGAGCGAAAGCTAGGGGAGCAAACGGGATTAGATACCCCAGTA
+
GGGGGGGGGGGGGGGGGGGGGGGGGGGGGGGGGGGGGGGGGGGGGGGGGGGGGGGGGGGGGGGGGGGGGGGGGGGGGGGGGGGGGGGGGGGGGGGGGGGGGGGGGGGGGGGFFFEEGDGFFFGGGGGGGGGGGGGGDGFGGGGGGGGGGGGGGGG@FFEFGGGGGCGGGGGGGG7F9CFCFCEGGG>;FGGGGGD:?FGGGDGEDGGGGGGGGGFDFGGGDGDC(0>2945:331CE68
@M00200:205:000000000-AKKM3:1:1101:8700:3548 1:N:0:1
ATTGGGTTTAAAGAGCGTGTAGGCGGTCCGGTAAGTCAGCTGTGAAAGTCAAGGGCTCAACCCTTGAAAGCCGGTTGATACTGTCGGGCTAGAGTCCGGAAGAGGCGAGTGGAATTCCCGGTGTAGCGGTGAAATGCGCAGATATCGGGAGGAACACCAATGGCGAAGGCAGCTCGCTGGGACGGTACTGACGCTGAGACGCGAAAGCGTGGGGAGCAAACAGGATTAGATACCCCAGTAAGA
+
GGGGGGFGGGGGGAFGGGGGGGGGGGCCGGGGGGGGGGGGGGGGGGGGFGGGGGGGGGGGGGGGGGGGGGGGGGFEGGGGGGGGGGGGGGGGGGGGGGGGGGGGGDDGGGGGGGGCDEFGGEGGGFCEGGGGGGGGFGGCECFFE,@BFDGEGGGGGGGGGDFCEEG7FGGGGGGGGGGGGCGGGGGGGGF?ECDE=CGGEDCEEC3*17CEEGFG:CGGGGGGBFF?FB<7+:CFBD6?F2)
@M00200:205:000000000-AKKM3:1:1101:18349:3554 1:N:0:1
ATTGGGTTTAAAGAGCGCGCAGGCGGTTTGGTAAGTCGGATGTGAAAACCCGGGGCTCAACCCCGGGCGTGCATCTCGATACTGCCCGACTAGAGGTAGGTAGGGGAGATCGGAATTCCTGGTGTAGCGGTGAAATGCGCAGATATCAGGAGGAACACCGGTGGCGAAGGCGGATCTCTGGGCCTTACCTGACGCTCAGGCGCGAAAGCTAGGGGAGCGAACAGGATTAGATACCCTTGTA
+
GCFGGGGGGGGGGGGGGGGGGGGGGGFGGGGGGGFGGEEEGGFFGGGFCCGGCFGGGGGGGFEGGDDGGGGGGGDGFFFGGDGGFGGGGGGGGFGDFFGGGGGFGGEGGGGGGGEGFGGFGGGGGEGGGGGGGGGFFGG@@ECEDBCFGGGGEEGCFGGGGCFEE<ECCEGCEC5:C:+:CDGGEGFFGCE@CG3:EEGFCDCCCE3C8C?FGGF575C5C38C:CD)9?<7FGGCFF?CC
@M00200:205:000000000-AKKM3:1:1101:17960:3563 1:N:0:1
ACTGGGTTTAAAGCGCACGCAGGTGGCTGAGTCAGTCGATTGTGAAAGCCCTGGGCTTAACCTGGGAATTGCAGTCGATACTACTCAGCTGGAGTATGGGAGAGGGTAGTGGAATTCCCGGTGTAGCGGTGAAATGCGTAGATATCGGGAGGAACATCAGTGGCGAAGGCGGCTACCTGGCCCAATACTGACACTCAGGTGCGACAGCGTGGGGAGCAAACAGGATTAGATACCCGGGTAAGA
+
GGGGGGGGGGGGGGGGGGGGGGGGGGGGGGGGGGGGGGGGGGGGGGGGGGGGGGGGGGGGGGGGGGGGGGGGGGGGGGGGGGGGGGGGGGGGGGGGGGGGGGGGGGGGGGGGGGGGGGGGGGGGGGGGGGGGGGGGGGGGGGGGGGGGGGGGGGGGGGGFGGGGGGGGGGGGGGGGGGGGGGGGGGGGGGGGFGFGGGGGGGGGGGDGGGGGGGBGFGGGGGGGFF7??FACFG6CBB@GGFF
@M00200:205:000000000-AKKM3:1:1101:10090:3572 1:N:0:1
ACTGGGTTTAAAGGGTACGTAGGCGGCGCTGTTAGTCGGGTGTGAAAGCCCTCGGCTCAACCGAGGAATTGCGCCCGATACTGCAGTGCTTGAGGGAGACAGAGGTAAGCGGAACTGATGGTGGAGCGGTGAAATGCGTTGATATCATCAGGAACACCGGTGGCGAAAGCGGCTTACTGGGTCTCTTCTGACGCTGAGGTACGAAAGCTAGGGGAGCGAAGGGGATTAGATACCCTGGTA
+
GGFGGGGGGGGGGGCFFGGGGGGGGGGGGGGGGGGGGGGGGGECFGCFGGGGGGGCGEGFGGGGGGEGGFGGGGGGGGGGGGFGGFFGGGGGGGGGGGGGGGGGGGGGGGGGGGGGFFGFD>DGFFGGEGGDFG<BFEGGGFFDAFFGGGFFFACDGGEC>FGGGGD@FGEGEEEGFGGFFFCCFG9FCFGGGDGGEGGGGGGGGGGGGGGFGGEG>CG5>C8<137<F=<F:<C7>FFG
@M00200:205:000000000-AKKM3:1:1101:24887:3586 1:N:0:1
ATTGGGTGTAAAGGGCGCGTAGGCGGTCGGGTAAGTTTGATGTGAAATCCCACGGCTTAACCGTGGAATGGCATCTTATACTGCTCGGCTAGAGTCTGGGAGAGGGAAGTGGAATTCCCGGTGTAGCGGTGAAATGCGTAGATATCGGGAGGAACACCAGTGGCGAAGGCGGCTTCCTGGACCAGCACTGACGCTGAGGCGCGAAAGCTAGGGGAGCAAACAGGATTAGATACCCCAGTA
+
GGGGGGGGGGGGGGGGGGGGGGGGGGGGGGGGGGGGGGGGGGGGGGGGGGGGGGGGGGGGGGGGGGGGGGGGGGGGGGGGGGGGGGGGGGGGFFFGGGGGGGGFEGGGGGGGGGGGGGGGGGGEGGFGGGGGGFGGGGGGGGGGGGGGEGGGGGGGGGGGGGGGGGGGGGGGGGDGGGGGGGGGFGG6+>GGGGGGGGGGGGGGGGGGGFGCC57D@E:@FDFC:6C?78<GG8CG>)99
@M00200:205:000000000-AKKM3:1:1101:9574:3590 1:N:0:1
ATTGGGTTTAAAGCGCGCGTAGGTGGTCTTGTAAGCGGGGGATGAAAGCCCATGGCTCACCCATGGAACTGTCCTTCGGACTGCAAGGCTGGAGGGCGGGAGGGGAGAATGGAATTCCCGGTGTAGCGGTGAAATGCGTAGATATCGGGAGGAACGCCGGTGGCGAAAGCGATTCTCTGGCCCGTCCCTGACACTGAGGCGCGAGAGCTAGGGGAGCAAACAGGATTAGATACCCCCGTACGC
+
GGGGGGGGGGGGGGGGGGGGGGGGGGGGGGGGGGGGGGGGGGGGGGGGGGGGGGGGGGGGGGGGGGGGGGGGGGGGGGGGEEGGGGGGGGGGGGGGGDGGGGGGGGGGGGGGGGGGGGGGDCGGGGFGDEGGGGGGGGGGGGGGGEGGGGGGGGGGGFGGGGGG>EEGGGGGGGGGGGGGGGGDEEEGGGGGGFGGFGGGG358>?DDCF6@FGFG55AF4CCGFFFBFFFC+<C5<BFG*((
@M00200:205:000000000-AKKM3:1:1101:7961:3600 1:N:0:1
ATTGGGTTTAAAGGGCACGTAGGCGGGAGTGTAACTCAGTCGTGGAATACCGCGGCTTACCCGTGGAATTGCGACTGATAGTGCACTTCTTGAGCGCAGGAGGGGTAGGAGGAACTCTAGGTGGAGCGGTGAAATGCGTAGATATCTAGAGGAACGCCGGAGGCGAAAGCGTCCTACTGGCCTGCTGCTGACGCTGAGGTGCGAAAGCCAGGGGAGCAAACGGGATTAGATACCCGAGTAAGA
+
GGGGGGGGGGGGGGGGGGGGGGGGGGGGGGGGGGGGGGGGGGGGGGGGGGGGGGGGGGGGGGGGGGGGGGGGGGGGGGGGGGGGGGGGGGGGGGGGGGGGGGGGGGGGGGGGGGGGGGGGGGGGGFGGGGGGGGGGGGGGGFGGGGGGGGGGGGGGGGGGGGGGGGGFGGGGGGGGGGFCFFD5FGGGGGGGGGGGGGGGGGGGGGGGGFFGGDF<@G6CCCDDBCG)*05?CCF5D>>GFDA
@M00200:205:000000000-AKKM3:1:1101:24755:3602 1:N:0:1
ATTGGGTGTAAAGGGTGCGTAGGCGGCGGGGCAAGTCGGATGTGAAATCCCGGGGCTCAACCCTGGAACTGCATTCGATACTGCCTTGCTAGAGTACTGGAGAGGGAACTGGAATTTACGGTGTAGCAGTGAAATGCGTAGATATCGTAAGGAAGACCAGTGGCGAAGGCGAGTTCCTGGACAGTTACTGACGCTGAGGCACGAAGGCCAGGGGAGCAAACGGGATTAGATACCCCTGTA
+
GGGGGGGGGGGGGGGGGGGGGGGGGGGGGGGGGGGGGGGGGGGGGGGGGGGGGGGGGGGGGGGGGGGGGGGGGGGGGGGGGGGGGGGGGGGGGGGGGGGGGGGGGGGGGGGGGGGGGGGGEFGGGGGGFGEGGGFGGGGGGGFGGGGGFFGFCFDDCGFGGGFGG7CFEGDGG=EFGGGGGGGGGFGCC7?ECEG=?CGGGGGGGGGGFFFGGGEG:FGGGGDGF3DDFFBFEFGFFF?G
@M00200:205:000000000-AKKM3:1:1101:16353:3603 1:N:0:1
ACTGGGTGTAAAGCGCGTGTAGGCGGCTCGATAAGTCCGCTCTGAAAGCCCGGGGCTCAACCCCGGGAGGCGGGTGGATACTGTCGAGCTCGAGTCCGGAAGAGGCAAGTGGAATTCCCGGTGTAGCGGTGAAATGCGCAGATATCGGGAGGAACACCAATGGCGAAGGCAGCTTGCTGGGACGGTACTGACGCTGAGACGCGAAAGCGTGGGGAGCAAACAGGATTAGATACCCTCGTA
+
GGGGGGGGGGGGGGGGGGGGGGGGGGGGGGGGGGGGGGGGGGGGGGGGGGGGGGGGGGGGFGGGGGGGGGGGGGGGGGGGGGGGGGGGGGGGGGGGGGGGGGGGGGGGGGGGGGFGFGGGG:FGGGGGGGFGGGCGGGGGGGGGGGGGGGGGGGGG:CFGGGFEGGGGGGGGDGGGFGGGGGGGDGGCFF?CGGGGD8FFEGGGEGDFG=EGGGBDEGCGGFFGBFGB=6AGFFGGF>:E
@M00200:205:000000000-AKKM3:1:1101:11408:3614 1:N:0:1
ATTGGGTTTAAAGGGCGCGTAGGCGATTAAGCAAGTCAACTGTGAAAGCCCCGGGCTTAACTCGGGAAGTGCAGCTGATACTGCTTGATTTGAGTTCCGGAGAGGAAGGCGGAATTCCCGGTGTAGCGGTGAAATGCGTAGATATCGGGAGGAACACCAGCGGCGAAGGCGGCCTTCTGGACGGACACTGACGCTGAGGCGCGAAAGCTAGGGGAGCAAACGGGATTAGATACCCTCGTA
+
GGGGGGGGGGGGGGGGGGGGGGGGGGGGGGGGGGGGGGFGGGGGGGGGGGGGGGGGGGGGGGGGGGGGGGGGGGGGGGGGGGGGGGGGGGGFGGGGGGGGGDGGGGGGGGGGGGGGGGFGGGGGGGGGGGGGGGGGGGGGGGGGGGGGDFFGGGGGGDGFGGGGGGGGGGGGGEEGGGGGCEGGGGGGGG?EGGGD5CG==CGEGEGFGGGFF5@DBGF6FGDC?GD?FFAGCCFG@5<C
@M00200:205:000000000-AKKM3:1:1101:13615:3636 1:N:0:1
ATTGGGTGTAAAGGGTGCGTAGGCGGATGGGAAAGTCAGATGTGAAATTCCAGTACTCAATACTGGAGCTGCATTTGAAACTCCCCTTCTAGAGGGTAGACGGAGAGAACGGAATTCCATGTGTAGCGGTGAAATGCGTAGATATATGGAAGAACACCTGTGGCGTAAGCGGTTCTCTAGTTTATTTCTGACGCTGAGGCACGAGAGTGTGGGGAGCAAACAGGATTAGATACCCGGGTA
+
GGGGGGGGGGGGGGGGGGGGGGGGGGGGGGGFGGGGGGGGGGGGGGGGGGGGGGGGGGGGGGGGGGGGGGGGGGGGGGGGGGGGGGGGGGGGGGGGGGGGGEGEGGEGGGGGGGGGGGGGGGGGGGGGGGGGGGGGGGGGGGGGGGGGGGGGGGGGGGGGGGGGGGGGGGGGGGGGGGGGGGGFGFFGGGGGCGGCCGGGGGGGEEDDCGGGGCEGFFFFCGFF@FFFAFFGCFFD:ABG
@M00200:205:000000000-AKKM3:1:1101:9810:3641 1:N:0:1
ACTGGGTATAAAGGGCGCGTAGGCGGGAGGTCAAGTCGGTCGTGAAATCTCCGGGCTCAACCCGGAGGAGTCGGCCGAAACTGGTCTTCTTGAGGGAGGCAGAGGAGTCTGGAATTCCCGGTGTAGCGGTGAAATGTGTAGAGATCGGGAGGAACACCGGTGGCGAAGGCGGGACTCTGGGCCTACCCTGACGCTGAGGCGCGAAGGCGTGGGGAGCAAACGGGATTAGATACCCCAGTA
+
GGGGGGGGGGGFGGGGGGGGGGGGGGGGGGGGGGGGFGGGGGGGGGGGGGGGGGGGGGGFGGGGGGGGGGGGGGGGGGGGGGGGGGGGGGGGGGGGGGGGGGGGGGGGGGGGGGGGGGGGGGGGGGGGGGGGGGGGGGGGGGGGGFGGGGGGGGGGGGGGGGGGGGGGGGGGGGGGGGGGGGGEFGGGGGFGGGGGGFGFGGGCEEGFGCEGGC>DFGCGFGDC?D:2=6AC@@CC:D6C
@M00200:205:000000000-AKKM3:1:1101:23265:3653 1:N:0:1
ATTGGGTTTAAAGGGTGCGTAGGCGGTGTAGCAAGTCGGGAGTGAAATACCCCAGCTTAACTGAGGAATTGCTTTCGATACTGCTGCGCTTGAGTGAGACAGAGGTAAGCGGAACTTAGGGTGGAGCGGTGAAATGCGTTGATATCCTAAGGAACACCGGTGGCGAAGGCGGCTTACTGGGTCTCAACTGACGCTGAGGCACGAAAGCTAGGGTAGCAAACGGGATTAGATACCCGCGTA
+
GGGGGGGGGGGGGGGGGGGGGGGGGGGGGGGGGGGGGGGGGGGGGGGGGGGGGGGGGGGGGGGGGGGGGGGGGGGGGGGGGGGGGGGGGGGGGGGGGGGGGGGGGGGGFGGGGGGGGGGGGGGGGGGGGGGGGGFGGGGGGGGGGFGDFFFFGGGGGGGGGGGGGGGGDG>EEGGEFGFCFGG>BEFGGGGGGGGGGGGGGGGGGGGGFFFECFFDFDFFFDCDBGG?FF<FGCEDFDFG
@M00200:205:000000000-AKKM3:1:1101:19064:3671 1:N:0:1
ATTGGGTTTAAAGGGCGCGTAGGCGGCTCGATAAGGCTCGCGTGAAAGTCCGGGGCTCAACCCCGGATCGGCGTGGGCGACTGTTGGGCTGGAGCACGGTAGGGGCAGACGGAATTCCGGGTGTAGCGGTGGAATGCGTAGAGATCCGGAAGAACACCGGTGGCGAAGGCGGTCTGCTGGGCCGGAAGGGGGCAGAGCAATCTGTCCCCGTGCTGACGCTGAGGCGCGACAGCGTGGGGAGCA
+
GGGGGGGGGGGGGGGGGGGGGGGGGGGGGGGGGGGGGGGGGGGGGGGGGGGGGGGGGGGGGGGGGGGGGGGGGGGGGGGGGGGGGGGGGGGGGGGGGGGGGGGGGGGGGGGGGGGGGGGGGGGGGGGGGFGGCFFFGGGGGGFGGFGGGGGGGGGGGGGGGGGFGGGGGGGGGGGGGGGGGGGGGGGGGGGDGGGGGFGGGGGGGGGF5CCCGFFGFGGDG:FGFGGB@D()/?CD>>D5DBF
@M00200:205:000000000-AKKM3:1:1101:8097:3677 1:N:0:1
ATTGGGTTTAAAGTGCGCGTAGGTGGTTTGATAAGGGTGTGGTGAAAGCCCGGAGCTCAACTCCGGGTCTGCCGTGCCGACTGTCAAACTCGAGGACTGTAGAGGCAGACGGAATTCCGGGTGTAGCGGTGGAATGCGTAGAGATCCGGAGGAAGACCGGTGGCGAAGGCGGTCTGCTGGGCAGTTTCTGACACTGATGCGCGACAGCGTGGGGAGCAAACAGGATTAGATACCCTTGTA
+
FGGGGGGGGGGGGGGGGGGGGGGGGGGGGGGGGGGGGFGGGGGGGGGGGGGGGGGGGGGGGGGGGGGGGGGGGGGGGGGGGGGGGGGGGGGGGGGGGGGGGGFGGGGGGGGGGGGGGGGGGGGGGGGGGGGGGGGFGGGGGDGGGGGGGGGGGGGGGGGGGGGGGGGGGGGGGGGGGGGGGGGGGGFCCFGGGGGGGGGGGGGCGGGGGGGGGGFGBGGGGFGGFGF?FFADGFFGFFFG
@M00200:205:000000000-AKKM3:1:1101:15049:3685 1:N:0:1
ATTGGGTTTAAAGGGCGCGTAGGCGGGGGGGTAAGTCGGGTGTGAAAGCCCTCGGCTCAACCGAGGAACGGCGCCCGAGACTGCCTCTCTTGAGTCCCGGAGAGGAAGGTGGAATTCCCGGTGTAGCGGTGAAATGTGTAGAGATCGGGAGGAACACCGGTGGCGAAGGCGGCCTTCTGGACGGTGACTGACGCTGAGGCGCGAAAGCGTGGGGAGCAAACGGGATTAGATACCCTGGTA
+
GGGGGGGGGGGGGGGGGGGGGGGGGGGGGGGGGGGGGGGGGGGGGGGGGGGGGGGGGGGGGGGGGGGGFGGGGGGGGGGGGGGGGGGGGGGGGGGGGGGGEGGGGGGGGGGGGGGGGGGGGGGGGGGGGGGGGGGGGGGGGGGGGGGGGGDEGGGGGGGGGGGGGGDGGGGGGGGGGGGGGGGGGGGGFFFFGGGGGGGFGGGCEGGGGEGGGGFGBGFGGGGGFGGFFF4*<@FFFF@G
@M00200:205:000000000-AKKM3:1:1101:22424:3691 1:N:0:1
ATTGGGCATAAAGGGCGCGTAGGTGGCCCGTTAAGTGGTCGGTGAAATCCCGGGGCTCAACTCCGGGGCTGCCGATCAGACTGGCGAGCTAGAGCACGGTAGGGGCAGATGGAATTCCCGGTGTAGCGGTGGAATGCGTAGAGATCGGGAAGAATACCAGTGGCGAAGGCGTTCTGCTGGGCCGTTGCTGACACTGAGGCGCGACAGCGTGGGGAGCAAACAGGATTAGATACCCCTGTA
+
GGGGGGGGGGGGGGGGGGGGGGGGGGGGGGGGGGGGGGGGGGGGGGGGGGGGGGGGGGGGGGGGGGGGGGGGGGGEGGGGGGGGGGGGGGGFCFGGGGGGGGGGGGGGGGGGGGGGGGGGGGFFFGGDGEGGFGGCFGGGGCGGGGGGGCGGEGGGGGCC<FGGGGCGGGGGGGGGGGGGGGGGEGGGGGGGGGGGFCFGGGDGGGGFGGC>EGEG@F;CCGFGFFGDF=ADF?FGFFFE
@M00200:205:000000000-AKKM3:1:1101:15813:3696 1:N:0:1
ACTGGGTTTAAAGCGCGTGTAGGCGGCGGCGTAAGTCTCGTGTGAAAGCCCTGGGCTCAACCCAGGAAGTGCGCGAGATACTGCGTTGCTGGAGTGGCGGAGAGGATGGCGGAATACCCGGTGTAGAGGTGAAATTCGTAGATATCGGGTGGAACACCTGTGGCGAAGGCGGCCATCTGGACGTCAACTGACGCTGAGACGCGAAAGCGTGGGGAGCAAACAGGATTAGATACCCTAGTA
+
GFGGGGGGGGGGGGGGGGGGGGGGGGGGGGGGGGGGGGGGGGGGGGGGGGGGGGGGGGGGGGGGGGGGGGGGGGGCFGFGGGGGGGGGGGGGGGGGGGGGGGGGGGGGGFGGGGGGGGGGGGGGGGFGGGGGGGGFGGFGGGGGGGGGGFGGGGGGGGGGGGGGGGGGGGGGGGGGGGGGGGGE>>EGGGCGGGGE5>FGGGGGDGGGCCEGGG3CEFGGGGGGBGGFFF<7<FGGFFFG
@M00200:205:000000000-AKKM3:1:1101:11555:3708 1:N:0:1
ATTGGGTTTAAAGGGCGCGTAGGCGGCCCGTTAAGTGGCTGGTGAAATCCCGCGGCTCAACTGCGGGGCTGCCGGTCAGACTGGCGAGCTAGAGCACGGTAGGGGCAGATGGAATTCCCGGTGTAGCGGTGGAATGCGTAGAGATCGGGAAGAATACCAGTGGCGAAGGCGTTCTGCTGGGCCGTTGCTGACGCTGAGGCGCGACAGCGTGGGGAGCAAACAGGATTAGATACCCCAGTA
+
GGGGGGGCFGGGGGG@FGGGGGGGGGC7@+@FFGGGGC:FGGGGGGGGG<FEECGGG7FGGGE9F7::FGGGGG@>>FCGGGD,3+63CFDFGDFB<3FG<F>CF@+:*@AFGGGC=;<CCGGGGGGGGGGEFFGGGCFGGGDFGBB:7*<FGGGGGG?,FFGGGGGGDGC8*8*AGGF88C*2?AA8EFEGDG<E*;EFCDGG8EDFEEGGGGE3>GG6*>?C?FGFF4)*AEFGEFFG
@M00200:205:000000000-AKKM3:1:1101:5710:3712 1:N:0:1
ATTGGGTATAAAGGGCGCGTAGGCGGCGCGGGAAGGCGGCGGTGAAAGTCCGGGGCTCAACCCCGGATCGGCCGTGGCGACTCCCGCGCTGGAGCACAGTAGAGGCGGGTGGAATTCCGGGTGTAGCGGTGAAATGCGCAGATATCAGGAGGAACACCGGTGGCGAAGGCGGCTTGCTGGGCCAGTTCTGACGCTGAGGAGCGAAAGCGGGGGGAGCGAACAGGATTTGATACCCTAGTA
+
GGGGGGGGGGGGGGGGGGGGGGGGGGGGGGGGFGGGGGGGGGGGGGGGGGGGGGGGGGGGGGGGGGGGGGGGGGGGGGGGGGGGFGGGGGGGGGGGGGGGGGGGFGGGFCEG5@7C@EGGGEC87C7CE*2/:@+,<:>*:8<CFDFC?6CG*;8C>EGG/:ECG*:*8*:E*8:**+<CC8EEC<@+AC?7*2158CG6C<C5:CC9E*8CEGED>E:E<DFC:D:)/94DE6CG?5*+
@M00200:205:000000000-AKKM3:1:1101:22004:3725 1:N:0:1
ATTGGGCGTAAAGGGCTCGTAGGCGGCCAACTAAGTCGGATGTGAAATCCCCAGGCTCAACTTGGGAACTGCATCCGATACTGGATGGCTTGAATTCGGGAGAGGGATGCAGAATTCCAGGTGTAGCGGTGAAATGCGTAGATATCTGGAGGAATACCGGTGGCGAAGGCGGCATCCTGGACCGACATTGACGCTGATGAGCGAAAGCTAGGGGAGCAAACGGGATTAGATACCCGGGTA
+
GGGGGGGGGGGGGGGGGGGGGGGGGGGGGGGGGGGGGGGGGGGGGGFGGGGGGGGGGGGGFFGGGGGGEGGGGGGGGGGGGGGFGGGGGGGGGGGGGGGGGGGGGGGGGGGGGGGGGGGGFGGBFGGGGGGG=FGGGGEEEC9@DGGCBFGGGGGGGGCC>@FGGGEEEGGGGGG7?FCFFG8BGGGGGGGCEG<ECCCGGGCEGGGGFGGFGGFDEGGFGGGGFGFBF?9F?,<CB:BG
@M00200:205:000000000-AKKM3:1:1101:14613:3727 1:N:0:1
ATTGGGTTTAAAGGGTGCGTAGGCGGTGCAGCAAGTCGGGAGTGAAATACCTCAGCTCAACTGAGGAACTGCTCTCGATACTGCTGTGCTTGAGTGAGACAGAGGTAAGCGGAACATCGGGTGGAGCGGTGAAATGCGTTGATATCCGATGGAACACCGGTGGCGAAGGCGGCTTACTGGGTCTCTACTGACGCTGAGGCACGAAAGCTAGGGTAGCAAACGGGATTAGATACCCGTGTAAGA
+
GGGGGGGGGGGGGGGGGGGGGGGGGGGGGGGGGGGGGGGGGGGGGGGGGGGGGGGGGGGGGGGGGGGGGGGGGGGGGGGGGGGGGGGGGGGGGGGGGGGGGGGGGGGGGGGGGGGGGGGGGGGGGGGGGGGGGGGGGGGGGGGGGGGGGGGGGGGGGGGGGGGGGGGGGGGGGGGGGGGGGGGGGCFGGGGGGGGGGGGGGGGGGGGGGGGGGDF:?EEFCDEG:DGDF?DGCFFCD>5:?::
@M00200:205:000000000-AKKM3:1:1101:12712:3728 1:N:0:1
ATTGGGTTTAAAGGGCGCGTAGGCGGCTTTGCAAGTGGCGGGTGAAATCCCTCGGCTTAACCGAGGAACTGCCTGCCAGACTGTGAGGCTTGAGACCGGGAGAGGTGAGTGGAATTCCCGGTGTAGCGGTGGAATGCGTAGAGATCGGGAAGAACATCAGTGGCGAAGGCGGTCTGCTGGGCCGTTGCTGACGCTGAGGCGCGACAGCGTGGGGAGCAAACAGGATTAGATACCCTGGTAAGA
+
GGGGGGGGGGGGGGGGGGGGGGGGGGGGGGGGGGGGGGGGGGGGGGGGGGGGGGGGGGGGGGGGGGGGGGGGGGGGGGGFGGGGGGGGGGGGGGGGGGGGGGDGGGGGGGGGGGGGGGGGGGGGGGGGGGGGGGGGGGGGGGGFFGGGGGD7FFGGFFGGGGGEEGGGGGGEEGGGGGGGGGGGGGGCGFGCEDDEEGGGEC5*2?C4CEGGGG:D):F67CGF1C75616DEGGGFFFGFBA
@M00200:205:000000000-AKKM3:1:1101:17638:3760 1:N:0:1
ACTGGGTTTAAAGAGCGTGTAGGCGGCCAGACAGGTCCGTTGTGAAAACTAGAGGCTTAACCTCTAGACGTCGATGGAAACCGTCTGGCTAGAGTCCGGAAGAGGAGAATGGAATTCCTGGTGTAGCGGTGAAATGCGCAGATATCAGGAAGAACACCCGTGGCTAAGGCGGTTCTCTAGTACGGTACTGACGCTGAGACGCGAAAGCGTGGGGAGCGAACAGGATTAGATACCCTAGTA
+
GGGGGGGGGGGGGGGGGGGGGGGGGGGGGGGGGGGGGGGGGGGGGGGGGGGGGGGGGGGGGGGGGGGGGGGGGGGGGGGGGGGGGGGGGGGGGGGGGGGGGGGGGGGGGGGGGGGGGGGGGGGGGGGGGGGGGGGGGGGGGGGGGGGGGGGFGGGGGGGGGGGGGGGGGGGGGGGGGGGGGGGGDGGGGGGGGGGGGGGGGDGGGGGGEEEFGGFDBDEGGGFC:GGFFFFGGGGGFFFG
@M00200:205:000000000-AKKM3:1:1101:21634:3761 1:N:0:1
ATTGGGCGTAAAGGGCGCGTAGGTGGCGACATAAGGCTGTGGTGAAAGTCTGGGGCTCAACTCCAGATCGGCCGTGGCAACTGTGTCGCTGGGGCACCGTAGAGGCAGATGGAATTCCGGGTGTAGCGGTGGAATGCGTAGAGATCCGGAAGAACACCAGTGGCGAAGGCGGTCTGCTGGGCGGTGGACTCGAAAGAGTCCAATAGCCGACACTGAGGCGCGACAGCGTGGGGAGCAAACAGG
+
GGGGGGGGGGGGGGGGGGGGGGGGGGGGGGGGGGGGGGGGGGGGGGGGGGGGGGGGGGGGGGGGGGGGGGGGGGGGGGGGGGGGGGGGGGGGGGGGGGGGGGGFGGGGGGGGGGGGGGGGGGGGGGGGGGGGGGGGGGGGGGGGFGGGGGEEGGGGGGGGGGGGGGGGGGGGGGGGGGGFGGGGGGGGGGCGGGDCGGGGGGGGGGGGGGGGGG?FF=CGGGGGFGGFD>;DG5ED@F@FGFB
@M00200:205:000000000-AKKM3:1:1101:23272:3762 1:N:0:1
ACTGGGTTTAAAGTGAGCGTAGGCGGACATTTAAGTCAGGGGTGAAATCCCGGGGCTCAACCTCGGAATTGCCTTTGATACTGGGTGTCTTGAGTATGAGAGAGGTGTGTGGAACTCCGAGTGTAGAGGTGAAATTCGTAGATATTCGGAAGAACACCAGTGGCGAAGGCGACACACTGGCTCATTACTGACGCTGAGGCTCGAAAGCGTGGGGACAAAACAGGATTAGATACCCCCGTA
+
DGE<FGDC-;C<EFGG@FEBC+CF@7@@:CF<FCFFFFAC8@BFFGAF9FGGGGDG7FE@FFEF:FC?7CC<6C95E<?<EE,E==CFBGC<BFF@FCFGE<?+FDFEFDG7E?FFFD@FCB?@EFGAFEFFBFDGGFGGGGGGGA?D87CFC@F<FCFFD><8CFEGCGGGGGG7*DAEF,>CC9CFCFCGGGGC5C*5/8>:<*)03=C@FC5))/227FGFBGC>=*4CFGGF))7*
@M00200:205:000000000-AKKM3:1:1101:18169:3769 1:N:0:1
ATTGGGTGTAAAGCGCGCGCAGGCGGCCTTTTAAGTCTACCCGTGAAATGCCGGAGCTCAACTCCGGGCACGCCGGGGGATACTGGGAGGCTGGAGACAGGTAGAGGCAAGCGGAATTCCGGGTGTAGCGGTGGAATGCGTAGAGATCCGGAAGAACACCTGAGGCGAAGGCGGCTTGCTGGGCCTGGTCTGACGCTGAGGCGCGAAAGCGTGGGGAGCAAACAGGATTAGATACCCCCGTA
+
GGGGGGGGGGGGGGGGGGGGGGGGGGGGGGGGGGGGGGGGGGGGGFGGGGGGGGGGGGGGGGGGGGGGGGGGGGGGGGGGGGGGGGGFCGGGGGGGGGGGGGGGGGGGGGFGGGGGGGGGGGGGGGGGGGGGGGGFGGGGGGGGGGGGGGGGGGGGFEGGFGGGGGGGGGGGGGGGGGGGGGGGGGGGGGGGGGGGCEGG=5EDG8CC8:ECGGFGFGGGGFFGFGGF4@BF:A9D:>EEG9
@M00200:205:000000000-AKKM3:1:1101:9908:3794 1:N:0:1
ATTGGGTATAAAGCGTGCGCAGGCGGCGGCTCAAGTCAGGTGTGAAATCCCCGGGCTTAACCTGGGAATTGCGCTTGAAACTAGGCTGCTTGAGTGTGGCAGAGGGGGGTGGAATTCCACGTGTAGCGGTGAAATGCGTAGAGATGTGGAGGAACACCAATGGCGAAGGCAGCCTCCTGGGCCAACACTGACGCTCATGCACGAAAGCGTGGGGAGCAAACAGGATTAGATACCCTCGTA
+
EGGGGGGGGGGGGGGGGGGGGGGGGGGGGGGGGGGGGGGGGGGGGGGGGGGGGGGGGGGGGGGGGGGGGGGGGGGGGGFGGGGGGGGGGGGGGGGGGGGGGGD<FGGGGGGGGGGGGGGGGGGGGGGGGG>EGGGGGGGGGGGFGGGGGGGGGGGGGGGGGGGGGGGGGGGGGGGGGGGGGGGEGGFGGGGG5CCGGGFGGG5EEGCFCEGDGGFGEGGGGFFC1F726=<GGGGC))8=
@M00200:205:000000000-AKKM3:1:1101:14109:3796 1:N:0:1
ATTGGGTTTAAAGCGTGTGTAGGCGGATCGTTAAGTGCCTTGTGAAATCCCACCGCTCAACGGTGGAACGGCTTGGCATACTGGCGGTCTTGAGCCAGCTAGGGGCGAGCGGAACAGGCGGTGGAGCGGTGAAATGCGTAGATATCGCCTGGAACGCCGACGGTGAAAACAGCTCGCTGGGAATCTTCTGACGCTGAGACACGAAAGCCAGGGGAGCGAACGGGATTAGATACCCCCGTA
+
GGGGGGGGGGGGGGGGGGGGGGGGGGGGGGGGGGGGGGGGGGGGGGGGGGGGGGGGGGGGGGGGGGGGGGGGGGGGGGGFGGGGGGGGGGGGGGGGGGGGFGFGGGGGGGEGGGGFFGGGGGDFGGGDEFGGGGGGGGGGGGCECFGGGGGGGGG:FFEGGGGDGFFGGGFEGFGGGGGGGGCFGGFGFGGGGGG=8*+<7FEGGGDFFDCCE5735:CC5<8*4>C39=AFGGG3>).2
@M00200:205:000000000-AKKM3:1:1101:12855:3800 1:N:0:1
ATTGGGTTTAAAGGGCGCGTAGGCGGTCCCTTAAGTCGGATGTGAAAGCCCCCGGCCCAACCGGGGAACTGCGTCCGATACTGAGGGACTTGAGGGTCGGAGAGGTGCATGGAATTCCTGGTGGAGCGGTGAAATGCGTTGATATCAGGAGGAACACCGGAGGCGAAGGCGATGCACTGGCCGATCTCTGACGCTGAGGCGCGAAAGCCAGGGGCGCAAACGGGATTAGATACCCCAGTA
+
GGGGGGGGGGGGGGGGGGGGGGGGGGGGGGGGGGGGGGGGGGGGGGGGGGGGGGGGGGGGGGGGGGGGGGGGGGGGGGGGGGGGGGGGGGGGGGGGGGGGGGGGGGGGGGGGGGGGGGGGGGGGGFGGGGGGGGGGGGGGGGGGGGGGGGGGGGGGGGGGEGGGGGGGGGGGGGGGGGGGGGEEEGGFGGGGGGGGGGGGGGGGGGGGCEGGGG)9>GGGGGGGFGC<?FBFGGGGFFFG
@M00200:205:000000000-AKKM3:1:1101:22793:3804 1:N:0:1
ATTGGGTTTAAAGGGCGCGCAGGCGGTTACGTAAGTCCGGCGTGAAATACCACGGCTCAACTGTGGAACTGCGTCGGATACTGCGTTGACTTGAGGATGGTAGAGGCCATTAGAACTAGCGGTGTAGCGGTGAAATGCGCAGATATCGCTAGGAATGCCGGTGGCGAAGGCGGATGGCTGGGCCAATCCTGACGCTGAGGCGCGAAAGCTAGGGGAGCGAACCGGATTAGATACCCGAGTA
+
GGGGGGGGGGGGGGGGGGGGGGGGGGGGGGGGGGGGGGGGGGGGGGGGGGGGGGGGGGGGGGGGGGGGGGGGGGGGGGGGGGGGGGGGGGGGGGGGGGGGGGGGGGGGGGGGGGGGGGGGGGGGGGGGGGGGGGGGGGGGGGGGGGGGGGGGGGGG?FGGDGGGGGGGGGGGGGGGGGGGGGGGGGGGGGFGGGGGGGGFFGGGCEGDFFEGGGFGFGGEG<CC0714?F2CFGGGEB@CC
@M00200:205:000000000-AKKM3:1:1101:20361:3805 1:N:0:1
ATTGGGTTTAAAGGGCGCGTAGGTGGCCACTATAAGGCTGCGGTGAAAGTTCGGGGCTCAACCCCGAATCTGCCGCGGCGACTGTAGGGCTCGGGCACTGTAGAGGCAGATGGAATTCCGGGTGTAGCGGTGGGATGCGTAGAGATCCGGAAGAACACCAGTGGCGAAGGCGGTCTGCTGGGCAGTGGGAGGGCAAGCTCCTCTTAGCCGACACTGAGGCGCGACAGCGTGGGGAGCAAACAGG
+
GGGGGGGGGGGGGCGGGCGGGGGGGGGGGFGGGGGGGGGGGGGGFFGGGD<CFGGEEFDFCFGGGGGE@FAFGGGGCFGGDFBFFGGA7FFFG>FGGGFEAFGF<F:CGGGFE@FDBFGGGGGGCCGF@FC7@*>>FCE:FCGFCBCC<C7F76FGF:<=FF@F8C8F:CGC5EC*89CE?E5*;CEGGGD*1:5:FEF?76C7CCCF6EE>E>/6/08CGC5C17743>3C8>*9).<F56<<
@M00200:205:000000000-AKKM3:1:1101:18510:3810 1:N:0:1
ATTGGGTTTAAAGGGTGCGTAGGCTGCGCTGTAAGTCGGGTGTGAAATCCCTCAGCTTAACTGAGGAATTGCGCCCGATACTGTAGTGCTTGAGGGAGATAGGGGTCAGCGGAACTGATGGTGGAGCGGTGAAATGTGTTGATATCATCAGGAACACCGGTGGCGAAAGCGGCTGACTGGATCTCTTCTGACGCTGAGGCACGAAAGCTAGGGGAGCGAACGGGATTAGATACCCCAGTAAGA
+
GGGGGGEGGGGGGFGFGGGGG@GGGGGGGGGGFGGFGGGGGGFGGGGGGFGGGGGGGGFGGGGGGDFFFGGGGGGGGFGDGGGGGGGGGFCFGFGGGGGGGGGGGGGGGGGDFGGGFFFGGGGEFGFEFFEGGDFFFGGGFGGGGGDFGFFGFGGGFCCGGECFCEDGGGGGGGGGGFGGDGGGFGGGFGEGEECGGFCECDEGGGGGGGGFFDEDBCCEDGGGFDF7F4<GGGFGFF@FFAA
@M00200:205:000000000-AKKM3:1:1101:20401:3816 1:N:0:1
ATTGGGCTTAAAGGGCGCGTAGGCGGCCATCTAAGTCAGACGTGAAATCCCCCGGCTTAACCTGGGAACTGCGTCTGATACTGGACGGCTCGAGTTTGGGAGAGGGATGTGGAATTCCAGGTGTAGCGGTGAAATGCGTAGATATCTGGAGGAACACCGGTGGCGAAGGCGGCATCCTGGACCAACACTGACGCTGAGGCGCGAAAGCTAGGGGAGCAAACGGGATTAGATACCCCCGTA
+
GGFEGGGFGFFFGGDFEFGGGGGGGCCF7FF9CEGGGGGAGEDBEGCFGEFFGGGGGGGDFGCCG7FFG=9FEFGGGGGFGGGGCFEGGCGEFC<FA9F7?FGEE>:>+DEEFGGGGG,CFGGGGGGEGECEC=FFEGG@FG9C=FFGFGGGG7DGFGEGG:FGGGDGGGECEE7BFGG@<C=BBEGG<FEDDGDCEGGGECCEEGGG7<C8AEBGBE;@C<=<(9*)9@97E<CC)<>5
@M00200:205:000000000-AKKM3:1:1101:9175:3819 1:N:0:1
ATTGGGTGTAAAGGGCGCGCAGGCGGTTACGTAAGTCCGGCGTGAAATACCACGGCTCAACTGTGGAACTGCGTCGGATACTGCGTTGACTTGAGGATGGTAGAGGCCATTAGAACTAGCGGTGTAGCGGTGAAATGCGCAGATATCGCTAGGAATGCCGGTGGCGAAGGCGGATGGCTGGGCCACTCCTGACGCTGAGGCGCGAAAGCTAGGGGAGCGAACCGGATTAGATACCCCAGTA
+
GGGGGGGGGCGGGGGGGGGGGGGGGGGGGGGGGGGGGGGGGGGGGGGGGGGGGGGGGGGGGGGGGGGGGGGGGGGGGGGGGGGGGGGGGGGGGGGGGGGGGGGGFFGGGGGFEFGGGGGGGGGGGGGGGGGGGGGGGGGGGGGGGGGGGGGGGGGGGFGGGGGGGGCGGGGGGEEEGGGGGCCGGGGFFGFFGGGGGEGGGGGG5EDGDG7CFGEGFGGEG<CDFG31=?AFGGGGFFFGG
@M00200:205:000000000-AKKM3:1:1101:14762:3825 1:N:0:1
ATTGGGCTTAAAGGGTGCGTAGGCGGGTCTTTAAGTCAGGGGTGAAATCCTGGAGCTCAACTCCAGAACTGCCTTTGATACTGAAGATCTTGAGTTCGGGAGAGGTGAGTGGAACTGCGAGTGTAGAGGTGAAATTCGTAGATATTCGCAAGAACACCAGTGGCGAAGGCGGCTCACTGGCCCGATACTGACGCTGAGGCACGAAAGCGTGGGGAGCAAACAGGATTAGATACCCCTGTA
+
GGGGGGGGGGGGGGGGGGGGGGGGGGGGGGGGGGGGGGGGGGGGGGGGGGGGGGGGGGGGGGGGGGGGGGGGGGGGGGGGGGGGGGGGGGGGGGGGGGGGGGGGGGGGGGGGGGGGGGGGGGGGGFGGGGGGGGGGGGGGGGGGGGGGGGGGGGGDGGFGGGFGGGEEGGGDGGGDFCFGGGGGDEEGGG7<EGDGDGGGGGGGG85DE>EDGG55>F?65FFG?F=?FFFDFGFFF:FG
@M00200:205:000000000-AKKM3:1:1101:12826:3830 1:N:0:1
ATTGGGTGTAAAGGGCTCGTAGGCGGTTCGTCACGTCGGGAGTGAAAACTCGGAGCTCAACTCCGAGCCTGCTTCCGATACGGGCAGACTAGAGGTAGGCAGGGGAGAGCGGAACTCCTGGTGTAGCGGTGGAATGCGCAGATATCAGGATGAACACCGGTGGCGAAGGCGGCTCTCTGGGCCTTACCTGATGCTGAGGAGCGAAAGCGTGGGTAGCGAACAGGATTAGATACCCCTGTA
+
GGGGGGGGGGGGGGGGGGGGGGGGGGGGGGGGGGGGGGGGGGGGGGGGGGGGGGGGGGGGGGGGGGGGGGGGGGGGGGGGGGGGGGGGGGGGGGGGGGGGGGGGGGGGGGGGGGGGGGGGGGGGFGGGGGGGGGGGGGGGGGGGGGGGGGGGFGGGFGGGGGGGGGGGGGGGGGGGGGGGGGGGGGGGGGFGGGGGDGGGCCEGGGGGGGGGGEFD?CEGDCGG?GFFF=AGCFFGFFFF
@M00200:205:000000000-AKKM3:1:1101:12202:3831 1:N:0:1
ATTGGGTATAAAGAGCGTGTAGGCGGTTTGCTAAGTCATGTGTGAAATCCCCCGGCTTAACCGGGGAACGACGCATGAAACTGGCAAGCTAGAGTATCGAAGAGGGGGGTGGAATTCCAGGTGTAGCGGTGAAATGCGTAGATATCTGGAGGAACACCGGTGGCGAAGGCGGCCCCCTGGTCGACTACTGACGCTGAGACGCGAAAGCGTGGGGAGCAAACAGGATTAGATACCCCCGTA
+
GGGGGGGGGGGGGGGGGGGGGGGGGGGGGGGGGGGGGGGGGGGGGGGGGGGGGGGGGGGGGGGGGGGGGG:FGGGGGGGGGGGGGGGGGGGGGGGGGGGGGGGGGGGGGGGGGGGGGGGGGGGGGGGGGGGGGGGGGGGGGEFGGGFGGGGGGGGGGGEGGGGGGGGGGGGGGEEEGGGGGGGGGGGGGGGGGGGGGGGFGGGGGGGGGGDGGGFGFGFFGGGGFCD<?7<>+<CD3@ED
@M00200:205:000000000-AKKM3:1:1101:22072:3845 1:N:0:1
ACTGGGCTTAAAGGGCGCGTAGGCGGTCCGATAAGTCCCGTGTGAAATCCCTCGGCTCAACTGAGGAACCGCACGGGAAACTGCCGGGCTTGAGTTCGGGAGAGGGAAGCGGAATTCCGGGTGTAGCGGTGAAATGCGTAGATATCCGGAGGAACACCGGTGGCGAAGGCGGCTTCCTGGACCGACACTGACGCTGAGGCGCGAAAGCTAGGGGAGCAAACGGGATTAGATACCCTTGTAAG
+
GGGGGGGGGGGGGGGGGGGGGGGGGGGGGGGGGGGGGGGGGGGFGGGGGGGGGGGGGGGGGGGGGGGGFGGGGGGGGGGGGFGFGGGGGGGGGGGGGGGGGGGGGGGGGCFC@FFGGCFGGFFFGGGEDFGGGGGGGGGGGGGGGGGGGGGGDFFGGGGGGGGGGGGGGGGGGGGGGGFGGGGGGGGGGGGGGE3CGFFDGGEGGGGGGGFGDGEDDGFGGDGDFGD<?FFGC,067?FC><
@M00200:205:000000000-AKKM3:1:1101:20564:3848 1:N:0:1
ATTGGGTTTAAAGTGTGCGCAGGTGGCCGCGCAAGTCGAGTGTGAAATCCCCGGGCTTAACTTGGGAATTGCGCTCGAAACTACGTGGCTGGAGTGTGGCAGAGGGAGGTGGAATTCCACGTGTAGCGGTGAAATGCGTAGAGATGTGGAGGAACACCAATGGCGAAGGCAGCCTCCTGGGCCAACACTGACACTCATGCACGAAAGCGTGGGGAGCAAACAGGATTAGATACCCCGGTA
+
GGGGGGGGGGGGGGGGGGGGGGGGGGGGGGGGGGGGGGGGGGGGGGGGGFGGGCFGGGGGGGGGGGGCGGFGGGGGGGGGGGGGGEFGGGGGGFGGGGGGGGGGGGGGGGGFGGGGGGGGGF<FFFGGGGCGFFGCFG78FGGDGGGGGGGFF7FGGGGGGGGE8FEGGGGGGGFFGFGGGGGGEF>CFFFGGGFGGGGFCFCGDGDGEECFG>7<BGF?4*2>:G=?464CG<EGFF>5
@M00200:205:000000000-AKKM3:1:1101:24997:3864 1:N:0:1
ATTGGGCATAAAGCGCGCGCAGGTGGTTTCTTAAGTCTGATGTGAAAGCCCACGGCTCAACCGTGGAGGGTCATTGGAAACTGGGAGACTTGAGTGCAGAAGAGGAAAGTGGAATTCCATGTGTAGCGGTGAAATGCGTAGAGATATGGAGGAACACCAGTGGCGAAGGCGACTTTCTGGTCTGTAACTGACACTGAGGCGCGAAAGCGTGGGGAGCAAACAGGATTAGATACCCCGGTA
+
GGGGGGGGGGGGGGGGGGGGGGGGGGGGGGGGGGGGGGGGGGGGGGGGGGGGGGGGGGGGGGGGGGGGGGGGGGGGGGGGGGGGGGGGGGGGGGGGGGGCGGGGGGGGGGGGGGGGGGGGGGGGGGGGGGGGGGGGGGFGDEGFGGGGGGGGGGFGGDGGFFFGGGGGGGGGGDEGGGCFGGGGGGGGGGGGGGFGGGG=CGDGGGDGDGGGGGFGBGGCFGFGFGG7@FFGGF?FDEFG
@M00200:205:000000000-AKKM3:1:1101:18102:3872 1:N:0:1
ATTGGGTATAAAGGGAGCGTAGGTGGCCTTATAAGTCAGTGGTGAAATCTCTGGGCTTAACCCAGAAATTGCCATTGATACTGTAGGGCTTGAGTATAGATGCCGTTGGCGGAATATGACATGTAGTGGTGAAATACATCGAGATGTCATAGAACACCGATTGCGAAGGCAGCTAACGAAACTATAACTGACACTGAGGCTCGAAAGTGTGGGGATCAAACAGGATTAGATACCCCCGTAAAAT
+
GCGGGGGGGGGGGGGFGGGGGGGGGGGGGFFGGGGGGGGGGGGGGGGGGGFFGGGGGGGGGGGG@<<CFGGGGGGGGGGGGGGFFGGGGGGGGGGGGGFFFFGGGGGGGFDGGGGFGGFEEFGGGGGGGGGGGGGGGGG9?EBCFGGGGFDGCFGDFGGEEFFGG:EGGGG8CF,EGG<C+BCAFAFGDFGGGGGGG6@E7CC5,C4DFBEGGGDGFGGGGDFG(*=5A=CGGFE<).85*(.)
@M00200:205:000000000-AKKM3:1:1101:14585:3875 1:N:0:1
ATTGGGTTTAAAGTGTGCGCAGGTGGCCGCGCATGTCGAGTGTGAAATCCCCGGGCTTAACTTGGGAATTGCGCTCGAAACTACGTGGCTGGAGTGTGGCAGAGGGAGGTGGAATTCCACGTGTAGCGGTGAAATGCGTAGAGATGTGGAGGAACACCAATGGCGAAGGCAGCCTCCTGGGCCAACACTGACACTCATGCACGAAAGCGTGGGGAGCAAACAGGATTAGATACCCGAGTAAGA
+
GGGGGGGGGGGGGGGGGGGGGGGGGGGGGGGGGGGGGGGGGGGGGGGGGGGGGGGGGGGGGGGGGGGGGGGGGGGGGGGGGGGGGGGGGGGGGGGGGGGGGGGGGGGGGGGGGGGGGGGGGGGGGGGGGGGGGGGGGGGGGGGGGGGGGGGGGGGGGGGGGGGGGGGGGGGGGGGGGGGGGGGE8FFGFGGGGGFGGGGGGGGGGGGFGEGGGGDDFGGC7DGGFGGFFFFGGG?DFFFGGFF
@M00200:205:000000000-AKKM3:1:1101:11692:3882 1:N:0:1
ATTGGGTTTAAAGCGTGCGCAGGCGGTTTTGTAAGCCAGATGTGAAAGCCCCGGGCTTAACCTGGGAATGGCATTTGGGACTGCAAGGCTTGAGTGCGGCAGAGGAGACTGGAATTCCTGGTGTAGCAGTGAAATGCGTAGATATCAGGAGGAATACCGATGGCGAAGGCAGGTCTCTGGGCTGACACTGACGCTCATGCACGAAAGCGTGGGGAGCAAACAGGATTAGATACCCTAGTA
+
GGGGGGGGGGGGGGGGGGGGGGGGGGGGGGGGGGGGGGGGGGGGGGGGGGGGGGGGGGGGGGGGGGGGGGGGGGGGGGGGGGGGGGGGGGGGGGGGGGGGGGGGGGGGGGGGGGGGGGGGGGGGGGGGGGGGGGGGGGGGGGGGGGGGGGGGGGGGGGGGGGGGGGGGGGGGGGGGGGGGGGGGGGGGGGGGGGGGGGGGGGGGGGGGGGGGGGEGFGGFGGGGFGGFF=A>FGGG:>FG
@M00200:205:000000000-AKKM3:1:1101:9857:3892 1:N:0:1
ACTGGGTTTAAAGGGTGCGTAGGCGGCCTATTAAGTCAGTTCTGAAATATCCCGGCTTAACCGGGAGGGTGGGATTGATACTGATGGGCTTGAGTGGAGTCGAGGTAGGCGGAATTGACGGTGTAGCGGTGAAATGCTTAGATATCGTCAAGAACACCGATAGTGTAGACAGCTTACTAGACTTCAACTGACGCTGAGGCACGAAAGTGTGGGGATCAAACAGGATTAGATACCCTCGTA
+
GEGGGGGGGGGFGGGGGGGGGGGGGGGGEEFGGGGGGFFGGGGGGGGGGGGEFGGGGGGGGDE@FGGGEGGGE<FGGGGGGGGFGGFGGGGGGGFFCCGG?EEECFEFC?@FCFGGCGGG7FFGGFGGDGGGGGFFGGGGGGGGGG@GCF79@F8CFGFCFCGF;@D;@D;ECF;;CG;,?E7<;2;CGFDF=ED***8:EGGCG5331+5*:8>D3CFFGGGC0CDB=FFGGGC6)07*
@M00200:205:000000000-AKKM3:1:1101:25198:3907 1:N:0:1
ATTGGGCTTAAAGGGTGCGTAGGCGGCTTTGCAAGTCTGATGTGAAATCTCCAGGCCCAACCTGGAAATGGCATTAGAAACTGCGGAGCTGGAGGCTTGGAGGGGGAACTGGAATTCTCGGTGTAGCAGTGAAATGCGTAGAGATCGAGAGGAACACCAGTGGCGAAGGCGAGTTCCTGGACAAGACCTGACGCTGAGGCACGAAAGCCAGGGGAGCAAACAGGATTAGATACCCGCGTA
+
GGGGGGGGGFGGGGGGGGGGGGDGGGGGGGGGGCGGGGGGGGGGGGGGGGGGGGGGGGGFGGGGGGGGFGGGGGG9EFAFGGGGGGGGGGGGGGGGGGGGGGGGGGDGFGGGGGGGGGGGGGGGGGGGGGGGGGGGFGGGG@FGGGGEGFGGGGGGGGGGGGGGGCEGGGGDGBECDGGFCGGGGFGCCCCGGGGGGGGGGGG5E57FGDGGGGFGEDGCFFGG?FC?F?>><<CGFF@G
@M00200:205:000000000-AKKM3:1:1101:9472:3916 1:N:0:1
ATTGGGTTTAAAGCGCGCGCAGGCGGCCACGCAAGTCGGATGTGAAAACCCGGGGCTCAACCCCGGGCTGTCATTCGATACTGCGTGGCTAGAGGCAGGTAGGGGAGATTGGAATTCCCGGTGTAGCGGTGAAATGCGCAGATATCGGGAGGAACACCGGTGGCGAAGGCGGATCTCTGGGCCTGTCCTGACGCTCAGGCGCGAAAGCTGGGGGAGCGAACGGGATTCGATACCCCGGTAAGA
+
FGFGGAFFFFFGGGFGGGGGGGEGGGGGGGGGG7FEFGGGGGGGGGFGGGGGGGGGCFGAFGGGGGGGGGFGGGFDEFGGGGGGGGG:FFFGGGGGEEGFFDFEG@F7FFGGFGGGGGGGGGGGAFGGGGGGGGGGGGGGGGGGGC<EE<FGEFCGFGECCFGGGGGDCFGDEGDFF@C<FGFC>FGGC7EF87C=EE?FGCCCE5DG7C@?EEBGF=**/);D(99)0*.7EFFF3>B5/4)
@M00200:205:000000000-AKKM3:1:1101:12152:3947 1:N:0:1
ATTGGGTTTAAAGTGCGTGTAGGCGGTTCGGTAAGTCGGCTGTGAAAGTCCAGGGCTCAACCCTGGGATGCCGGTCGATACTGCCGGACTAGAGTTCGGAAGAGGCGAGTGGAATTCCCGGTGTAGCGGTGAAATGCGCAGATATCGGGAGGAACACCAATGGCGAAGGCAGCTCGCTGGGACGTTACTGACGCTGAGACGCGAAAGCGTGGGGAGCAAACCGGATTAGATACCCTCGTAAGAC
+
,EDFFGEFEFGGEGGGG@FGGGGGGEGGGGGGGGGGGGGGFG@FFEFGGGGGGGEGGGGGGGGGGFDFGGGGGECFGG:FEFGGGGGGGGFGGEFFGGGGGGGGGGGDFFGGGGFGGGGGE>=FFGEGE+>CFGGGGEGGGDFG9FEFGF1CFGGDGGGGGGG>EEGDGGGGGGGGGGEGGFGGGGEECFF?CGDG5;CF5CEEGG3DC:>5E8)9>=CFF*?323<>FF9>@@E4>@FGGBA)
@M00200:205:000000000-AKKM3:1:1101:12845:3974 1:N:0:1
ATTGGGTTTAAAGGGCGCGTAGGCGGGCTCGCAAGTCCGGGGTGAAAGCCCCCAGCTCAACTGGGGAAGCGCCTTGGATACTGCGGGCCTCGAGGGGGGTAGGGGCGCGCGGAACTTCCGGTGGAGCGGTGAAATGCGTAGATATCGGAAGGAACACCGGTGGCGAAAGCGGCGCGCTGGACCCCTTCTGACGCTGAGGCGCGAAAGCCAGGGGAGCAAACGGGATTAGATACCCGCGTAAGCT
+
GGGGGGGGGGGGGGGGGGGGGGGGGGGGEGGDFFGGGFGGGGGGGGGGGGGGGGGGGGGGGGGGGGGGGGGGGGGGGGGGGFGGGGGGGGGGGGGGGGGGGGGGGGGGGGGGGGGGFGGGGGGGGGGGGGGGGGGGGGGGGGGGGGGGGGGEGGGGGGGGGGGGGGGGGGGGGGGGGGGGGFGGGGGGGGGGCE3CEGGGGGEGGGGGGFGGGG:D@5C+*9:D07C?FFFGGGGGEB75C6))
@M00200:205:000000000-AKKM3:1:1101:14254:3978 1:N:0:1
ATTGGGTGTAAAGGGCGCGTAGGCGGCCTTCTAAGTCGAACGTGAAATCCCTGGGCTCAACCCAGGAACTGCGTCCGAGACTGAAAGGCTCGAATCCGGGAGAGGGATGTGGAATTCCAGGTGTAGCGGTGAAATGCGTAGATATCTGGAGGAACATCGGTGGCGAAGGCGGCTTCCTGGACCGGTATTGACGCTGAGGCGCGAAAGCCAGGGGAGCAAACGGGATTAGATACCCTGGTA
+
GGGGGGGGGGGGGGGGGGGGGGGGGGGGGGGGGGGGGGGGGGGGGGGGGGGGGGGGGGGGGGGGGGGGGGGGGGGGGGGGGGGGGGGGGGGGGGGGGGGGEGGGGGGGGGGGGFGGGGGGGGGGGGGGGGGGGGGGGGGGGGGGGGGGGGGGGGGGGGEGGGGGGGGGGGGGGGGGGGGGGGGGGGEGGGGGGGGGGGGGGGGGGDDGGFFGGDEGFGGGGGGGFGGFFF>7EFGGFFFF
@M00200:205:000000000-AKKM3:1:1101:5508:3986 1:N:0:1
ATTGGGTTTAAAGAGCTCGTAGGCGGTTTGTTGCGTCGGCCGTGAAAACTTCACGCTTAACGTGGAGCTTGCGGTCGATACGGGCAGACTTGAGTTCGGTAGGGGAGACTGGAATTCCTGGTGTAGCGGTGAAATGCGCAGATATCAGGAGGAACACCGGTGGCGAAGGCGGGTCTCTGGGCCGATACTGACGCTGAGGAGCGAAAGCGTGGGGAGCGAACAGGATTAGATACCCCAGTAAGA
+
GGGGGGGGGGGGGGGGGGGFGGGGGGGGGG<FGGGGGGGGGGGGGGGGGGGGGGGGGGGFGFGGGGGGGGGGGGGGGGGGGGGEDFGGGFGFDCFGGFGEGGGGGGGGGGGGGGGGGGGGGGCGGFGGGGGGGGGGCEGGGCGDFGGGGGGGGGGGGGGGGGDGGGGGFDGEGGDFF?EFG>FGEGCGGGGGGGDG=@C653C8C*17EEEGGGBD5CCCDDGGFGG?47)*3,3C>@?7F<)
@M00200:205:000000000-AKKM3:1:1101:15125:3990 1:N:0:1
ATTGGGTTTAAAGCGTGCGTAGATGGTTATGTAAGTCGGATGTGAAAGCCCCGGGCTCAACCTGGGAATTGCATTCGAGACTGCATAGCTAGGATGCGGAAGAGGGAAGCGGAATTTCCGGTGTAGCGGTGAAATGCGTAGATATCGGAAGGAACACCAGTGGCGAAAGCGGCTTCCTGGTCCAGCATCGACGTTCAGGCACGAAAGCGTGGGGAGCAAACAGGATTAGATACCCGAGTA
+
FGGGGGGGGGGGGGGFFCGFEEGGGGFGGGFGGGFFGGEGGEGGGGGGGGGGGGGGGGGGGGGGGFGGFFEFGGGGGGDGGGGGGGGGGDGGFFEGGGFCEFGGGEGGGGGGGGGFGGGGDG@FGGGFEGGGGGGGGGGEG7FFFGGG>FEGGD<AFEFGGGGGGGGDDEG@CEGGGGGGGGD9BFGGGGGGGGGG6FGFGGGGDG<FGGGG7E3D>GGFDCGFBGGFFFFG@CFD>3@G
@M00200:205:000000000-AKKM3:1:1101:11803:3991 1:N:0:1
ATTGGGTTTAAAGGGCGCGTAGGCGGCCTTCTAAGTCGGACGTGAAAGCCCCAGGCTTAACCTGGGAACTGCGTCCGATACTGGGAGGCTTGGATTCGGGAGAGGGATGTGGAATTCCAGGTGTAGCGGTGAAATGCGTAGATATCTGGAGGAACACCGGTGGCGAAGGCGGCATCCTGGACCGACATCGACGCTGAGGCGCGAAAGCTAGGGGAGCAAACGGGATTAGATACCCTCGTA
+
GGGGGGGGGGGGGGGGGGGGGGGGGGGGGGGGGGGGGGGGGGGGGGGGGGGGGGGGGGGGGGGGGGGGGGGGGGGGG:FEGGGGGGGGGGGGGGGGGGGGGGGGGGGGGGGGGGGGGGGGGGGGGGGGGGGFGGGGGGGGGGGGGGGGGGGEGCGGGGGGGGGGGGGGGGGGGDGGGGGGGGGGGGGGGDGGGG>EGFGGCDEGGGGGGFFGGG@GFGGCGDCG?CFFF@D7FGGFFFFG
@M00200:205:000000000-AKKM3:1:1101:16648:3994 1:N:0:1
ATTGGGTTTAAAGGGTGCGTAGGCGGCCTATTAAGTCAGTTCTGAAATATCCCGGCTTAACCGGGAGGGTGGGATTGATACTGATGGGCTTGAGTGGAGTCGAGGTAGGCGGAATTGACGGTGTAGCGGTGAAATGCTTAGATATCGTCAAGAACACCGATAGTGTAGACAGCTTACTAGACTTCAACTGACGCTGAGGCACGAAAGTGTGGGGATCAAACAGGATTAGATACCCGTGTA
+
GGGGGGGGGGGGGGGGGGGGGGGGGGGGGGGGGGGGGGGGGGGGGGGGGGGGGGGGGGGGGGGGGGGGGCFGGGGGGGGGGGGGGGGGGGGGGGGGGGGGGGGGGGGGGGGGGGGGGGGGGGGGGGGGGGGFGGGGGGGGGGGGGGGGGGGGGGGG>FEGGGGGGGGFGCGGGGGGGGGCFGGGGGGFCFGGGGGGGGGGGGCCEGDCCE+:<EADFGGGGGGF:FC4FF2:CF+50)8E
@M00200:205:000000000-AKKM3:1:1101:21125:4019 1:N:0:1
ACTGGGTTTAAAGAGCTCGTAGGCGGTTTGTCGCGTCTGCTGTGAAAACCTAAGGCTCAACCTTGGGCTTGCAGTGGGTACGGGCAGACTAGAGTGCGGTAGGGGTGACTGGAATTCCTGGTGTAGCGGTGGAATGCGCAGATATCAGGAGGAACACCGATGGCGAAGGCAGGTCACTGGGCCGCAACTGACGCTGAGGAGCAAAAGCATGGGGAGCGAACAGGATTAGATACCCCGGTA
+
GGGGGGGGGGGGGGGGGGGGGGGGGGGGGGGGGGGGGGGGGGGGGGFGGGGGGGGGGGGGGGGGGGGGGGGGGGGGGGGGGGGGGGGGGGGGGGGGGGGGGGGGGGGGGGGGGGGGGGGGGGGGGGGGGGCGGDGGGGGGGGGGGGGGGFGCGFGGGGG>CEGGGGGGGGGGGGGGGGGGGGGGD5CEFF7+:CDGE5FGGGGGGGFDGGGGGGFD>=?EDGFGBCF??8>>9EC3737>
@M00200:205:000000000-AKKM3:1:1101:8041:4052 1:N:0:1
ATTGGGTTTAAAGGGTGCGTAGGCGGAATGGAAAGTCCGTTGTGAAATCTCTGAGCTTAACTCGGAAATTGCGGTGGATACTATCATTCTTGAATACTGTGGAGGTTAGCGGAATATGTCATGTAGCGGTGAAATGCATAGATATGACATAGAACACCAATTGCGAAGGCAGCTGGCTACACAGATATTGACGCTGAGGCACGAAAGCGTGGGGATCAAACAGGATTAGATACCCTCGTA
+
GGGGGGGGGGGGGGGGGGGGGGGGGGGGGGGGGGGGGGGGGGGGGGGGGGGGFGGGGGGGGGGGGGGGGGGGGGGGGGGGGGGGGGGGGGGGFGGGEGFFGGGGGGGGFGGGGGGGGGGGGGGGGFGGGGGGGGGGGGGGGGGGGGGGDGFCDFFGGGGGGF<FEGGGGGGGGGGGDGFFFGGGGGGFGGGGGGGGGGGGGGGEDGGCEEEEGE>G>EGGGGGG@FC@FF<DD,?7:AFG
@M00200:205:000000000-AKKM3:1:1101:25093:4054 1:N:0:1
ATTGGGTTTAAAGGGCTCGTAGGCGGCCAACTAAGTCATACGTGAAATCCCTCAGCTTAACTGGGGAACTGCGTGTGATACTGGATGGCTTGGATTTGGGAGAGGGATGCGGAATTCCAGGTGTAGCGGTGAAATGCGTAGATATCTGGAGGAACACCGGTGGCGAAGGCGGCATCCTGGACCAATATTGACGCTGAGGAGCGAAAGCCAGGGGAGCAAACGGGATTAGATACCCCAGTA
+
FGGGGGGGGGGGGGGGGGGGGGGGGGGGGGGGGFGGGGGGGGGGGGGGGGGGGGGGGGFGGGGGGGGGGGGGGGGGGGFFGGGGGGGGGGGGGGGGGGGGGGGGGGGGGGGGGGGGGGGBFGGGGGGGGGGGGGGGGGGGGGGFGGGGGGFEGGGGGGGGGGGGGCGEGGGGGGGGGGGGGGGGGGGGGGFFGGDECFGGGGGGDGGGGGGGGGDGFGGGG:CD0<<?F?A>C:<FB7?+
@M00200:205:000000000-AKKM3:1:1101:21625:4057 1:N:0:1
ATTGGGCGTAAAGGGCGCGTAGGTGGCCACTATAAGGCCGCGGTGAAAGTTTGGAGCTCAACTCCAGATCTGCCGCGGCGACTGTAGGGCTTGGGCACCGTAGAGGCAGATGGAATTCCGGGTGTAGCGGTGGAATGCGTAGAGATCCGGAAGAACACCGGTGGCGAAGGCGGTCTGCTGGGCGGTGGACCCGTGAGGGTCCAATAGCCGACACTGAGGCGCGACAGCGTGGGGAGCAAACAGG
+
GGGGGGGGGGGGGGGGGGGGGGGGGGGGGGGGGGGGGGGGGGGGGGGGGGGGGGGFGGGGGGGGGGGGGGGGGGGGGGGGGGGGGGGGGGGGGGGGGGGGGGG>FGGGGGGGGGGGGGGGGGGGGGGGGGGGGGGGGGGGGGGGGGGGGGGGGGGGGGGGGGGGGGGGGGGGGGGGGGGGGGGGGGGGGGFGGGGCCGGGFDFCFGFGGGEGGGFGFGGGGGGGFDDFEFFGGE:DBFFFGFFF
@M00200:205:000000000-AKKM3:1:1101:15642:4115 1:N:0:1
ATTGGGTATAAAGGGCGCGTAGGCGGTTGTCCACGTCCGGGGTGAAAGCTTTCGGCTTAACCGGAAAAGGGCCTTGGATACGGGGCAACTCGAGGGAGGTAGGGGCAGGTGGAACTTCCGGTGGAGCGGTGAAATGCATAGAGATCCGGAAGAACACCAGTGGCGAAGGCGGTCTGCTGGGCCGTTGCTGACGCTGAGGCGCGACAGCGTGGGGAGCAAACAGGATTAGATACCCTTGTA
+
GGGGGGGGGGGGGGGGGGGGGGGGGGGGGGGGGGGGGGGGGGGGGGGGGGGGGGGGGGGGGGGGGGGGGGGGGGGGGGGGGGGGGGGGGGGGFGGGGGGGGGGGGGGGGGGGFGFGGGGGGGGGGGGGGGGCGFGGGGGGCGGGGGFGCGGDGGGGGGGGFFFGGGGGDGGGGGGGFFF?EG:CEGGGGGFFGGGGGGGGGGGGG8DF*:EEEG>GFGGGGFGGF<GBF?FGGGGGFFFG
@M00200:205:000000000-AKKM3:1:1101:10837:4115 1:N:0:1
ATTGGGTTTAAAGGGCGCGTAGGCGATTAAGCAAGTCAACTGTGAAAGCCCCGGGCTTAACTCGGGAAGTGCAGCTGATACTGCTTGATTTGAGTTCCGGAGAGGAAGGCGGAATTCCCGGTGTAGCGGTGAAATGCGTAGATATCGGGAGGAACACCAGCGGCGAAGGCGGCCTTCTGGACGGACACTGACGCTGAGGCGCGAAAGCTAGGGGAGCAAACGGGATTAGATACCCGCGTAAGA
+
GGGGGGGGGGGGGGGGGGGGGGGGGGGGGGGGGGGGGGGGGGGGGGGGGGGGGGGGGGGGGGGGGGGGGGGGGGGGGGGGGGGGGGGGGGGGGGGGGGGGGGGGGGGGGGGGGGGGGGGGGGGGGGGGGGGGGGGGGGGGGGGGGGGGEGGGGGFGGGGGGGGGGGGGGGGGGGGFGGGFCFCEGGGGGGGGGG:EEGG5EDG5CEGGCFGGGDBGFGDFFDCGFGG<FF):CEGDDD)29:A
@M00200:205:000000000-AKKM3:1:1101:16151:4146 1:N:0:1
ATTGGGTGTAAAGGGCGCGTAGGCGGCTTGGCAAGTGGAAGGTGAAATCCCTCGGCTTAACCGAGGAACTGCCTTCCAGACTGCTTTGCTTGAGGCCGGGAGAGGTGAGTGGAATTCCCAGTGTAGCGGTGAAATGCGTAGATATTGGGAGGAACACCGGTGGCGAAGGCGGCTACCTGGACCGGTTCTGACGCTGAGGCGCGAAAGCGTGGGTAGCAAACAGGATTAGATACCCTTGTA
+
GGGGGGGGGGGGGGGGGGGGGGGGGGGGGGGGGGGGGGGGGGGGGGGGGGGGGGGGGGGGGGGGGGGGGGGGGGGGGGGGGGGGGGGGGGGGGGGGGGGGGGGGGGGGGGGGGGGGGGGGGGFGGGGGGGGGGGGGGGEGGGGGFFGGGGGGGGGGGGGGGGGGGGGGGGGGGGGGGGGGGGGGGGGGGGGGGGGGDGGGGGGGDGGGEGGGGGFGFGCEFFGGFGGFF=<FFGGGFF=9
@M00200:205:000000000-AKKM3:1:1101:16536:4156 1:N:0:1
ATTGGGTTTAAAGGGCGCGTAGGCGGGATGGCAAGTCGGTCGTGAAATCCTTCGGCTCAACCGAAGAACGTCGGCCGATACTGCCGTTCTTGAGGGATGCAGAGGAGATTGGAATTCCCGGTGTAGCGGTGAAATGTGTAGAGATCGGGAGGAACACCGGTGGCGAAGGCGGGTCTCTGGGCATTCCCTGACGCTGAGGCGCGAAAGCGTGGGGAGCAAACGGGATTAGATACCCTCGTA
+
GGGGGGGGGGGGGGGGGGGGGGGGGGGGGGGGGGGGGGGGGGGGGGGGGGGGGGGGGGGGGGGGGGGGGCFGEGGGGGGGGGGGGGGGGGGGGGGGEGGGGGF>EDEGGGGGGGGGGGGGGGGGGGGGGGGGGGGGGGGGGFGFFGGFGGGGGGGGFGGEGDGGGGGGGGGGGCCFG@CGGGFF?<9CFGGGGD<EEFGG=DCDEGGGGCCEGE>DDGGGG<5C?GC?FFFGGGG4@DFE
@M00200:205:000000000-AKKM3:1:1101:16257:4170 1:N:0:1
ATTGGGCTTAAAGAGCTCGTAGGTGGTTTGTCGCGTTGTTCGTGAAAACTCACAGCTCAACTGTGGGCGTGCGGGCGATACGGGCAGACTTGAGTACTGCAGGGGAGACTGGAATTCCTGGTGTAGCGGTGGAATGCGCAGATATCAGGAGGAACACCGGTGGCGAAGGCGGGTCTCTGGGCAGTAACTGACGCTGAGGAGCGAAAGCGTGGGGAGCGAACAGGATTAGATACCCTGGTA
+
GGGGGGGGGGFFGGGGGGGGGGGGGGGGGGGGGGGGGGGGGGGGGGGGGFGGGGGGGGGGFGGGGGGGGGGGGGGCCGGGGGGGGGGGGGGGGGGGGGGGGGGGGGGGGFGGGGGGGGEGGGGGFGGGGGGG?FGGGGGGGGGGGGGFGGGGGGGGGGGGGGGGGGGGGGGGEGEGGGGGGGGGGGGGGGGGDGGGGGGGGGGGGGGFGEGDGGFD3:8:3C8DFGG?FFFGECGF5>@G
@M00200:205:000000000-AKKM3:1:1101:14470:4199 1:N:0:1
ACTGGGTTTAAAGGGTCCGCAGGCGGGAAAATAAGTCAGTGGTGAAATCTCTCGGCTCAACCGAGAAACTGCCATTGATACTGTTTTTCTTGAATTCGATCGAAGTGGGCGGAATGTGACATGTAGCGGTGAAATGCTTAGATATGTCACAGAACACCGATAGCGAAGGCAGCTCACTAGGTCTGGATTGACGCTCAGGGACGAAAGCGTGGGGAGCAAACAGGATTAGATACCCTTGTA
+
GGGGGGGGGGGGGGGGFGGGGGGGGGGGGCFGGGGGGGGGGGGGGGGGGEGGGGGGGGGGGGGDGGGG,CFGGGGGGGDGGGGCFFGGGGGGGGGGEGGGGDGFGGGFCGGGGGGGGGGGGGGGGFGGGGGGGCADGGGD@;CGGGGGGGGGGGGGGGGGGGGGEGGDGGGGGFGGGGGGGCFCFGGFFFGG5=DEG9FD5FE8EG:4EEEGGGFDEGGGGG*9:<GFFFA>EFGCF49A
@M00200:205:000000000-AKKM3:1:1101:14330:4223 1:N:0:1
ACTGGGTTTAAAGGGTGCGTAGGCTGTGCAGAAAGTTAGGTGTGAAATCCCCCGGCTCAACCGGGGAATTGCGCTTAAAACTACTGTGCTAGAGGAAGACAGAGGTGAGCGGAACTTCGGGTGGAGCGGTGAAATGCGTTGATATCCGAAGGAACACCGGTGGCGAAAGCGGCTCACTGGGTCTTTTCTGACGCTGATGCACGAAAGCTAGGGGAGCAAACGGGATTAGATACCCCCGTA
+
GGGGGGGGGGGGGGGGGGGGGGGGGGGGGGGGGGGGGGGGGGGGGGGGGGGGGGGGGGGGGGGGGGGGGGGGGGGGGGGGGGGGGGGGGGGGGGGGGGGGGGGGGGGGGGGGGGGGGGGGGGGGGGGGGGGGGGGGGGGGGGGGGGGGGGGGGGGGGGGGGGGGGGGGGGGGGGGGGGGGGGGGGGGGGGGGGGGGGGFFGGGGGGGGGGGGG5>DEGGCDDCGFGGFFFFGGGGC@FFG
@M00200:205:000000000-AKKM3:1:1101:12837:4240 1:N:0:1
ATTGGGCTTAAAGTGTGCGCAGGCGGCCGAGCAAGTCGAGTGTGAAATCCCCGGGCTTAACTTGGGAATTGCGCTCGAAACTACTTGGCTGGAGTGTGGCAGAGGGGGGTGGAATTCCACGTGTAGCGGTGAAATGCGTAGAGATGTGGAGGAACACCAATGGCGAAGGCAGCCCCCTGGGCCAACACTGACGCTCATGCACGAAAGCGTGGGGAGCAAACAGGATTAGATACCCCAGTAAGA
+
GGGGGGGGGGGGGGGGGGGGGGGGGGGGGGGGGGGGGGGGGGGGGGGGGGGGGGGGGFGGGGGGGGGGGGGGGGGGGGGGGGGGGGGFGGGGGGFGGGGGGGGGGGGGGGGGGGGGGGGGGGGGGGGGGGGGGGGGGGGGGGGGGGFGGGGGGGGGGGGGGGGGCEDGGGGGGFGDGGFGGGGGGGGGGGGGGC>CGGGFFGGGGGGGCGGGEGFC@FGFGGGGFGGFFB9FGAFGFFFGC<B
@M00200:205:000000000-AKKM3:1:1101:16605:4241 1:N:0:1
ATTGGGTGTAAAGGGCTCGTAGGCGGTCCGTCACGTCGGGAGTGAAAACTCAAGGCTCAACCTTGAGCGTGCTTCCGATACGGGCGGACTAGAGGTATGCAGGGGAGAACGGAATTCCTGGTGTAGCGGTGGAATGCGCAGATATCAGGAGGAACACCGGTGGCGAAGGCGGTTCTCTGGGCATTACCTGACGCTGAGGAGCGAAAGCATGGGGAGCGAACAGGATTAGATACCCCAGTA
+
GGGGGGGGGGGGGGGGGGGGGGGGGGGGGGGGGGGGGGGGGGGGGGGGGGGGGGGGGGGGGGGGGGGGGGGGGGGGGGGGGGGGGGGGGGGGGGGGGGGGGGGGGGGGGGGGGGGGGGGGGGGGGGGGGGGGGGGGGGGGGGGGGGGGGGGGGGGGGGGGGDDFGGDGGGGGGGGGGGGGGGGGGGGGGGGGGGGGGGGGGFGGGGGGGGGGGGDGEGGGGGGG?FGB@FAFGGGGEEFG
@M00200:205:000000000-AKKM3:1:1101:11403:4245 1:N:0:1
ACTGGGTTTAAAGAGTTGCGTAGGTGGCATAGTAAGCAAATAGTGAAATCGTGTGGCTCAACCACATACCCATTATTTGAACTGCTACGCTAGAGGGCGAGAGAGGTAGCTGGAATTCCTAGTGTAGGAGTGAAATCCGTAGATATTAGGAGGAACACCGATGGCGTAGGCAGGCTACTGGCTCGTCCCTGACACTAAGGCACGAAAGCGTGGGGAGCGACCGGGATTAGATACCCTTGTA
+
GGGGGGGGGGGGGGGGGGGGGGGGGGGGGGGGGGGGGGGGGGGGGGGGGGGGGGGGGGGGGGGGGGGGGGGGGGFGGGGGGGGGGGGGGGGGGGGGGGGGGGGGGGGGGGGGGGGGGGGGGGGGGGGGGGGGGGGGGGGGGGGGCFGGGGGGGGGGFFGGGGGGGGGGGGGGGGGGGGGGFDFGDCECEFFGGFFGGGGGGGDGGGDDFG8FGGFGFGDC3DGGFD<7=?FGGCCFF)?G7
@M00200:205:000000000-AKKM3:1:1101:17865:4248 1:N:0:1
ACTGGGCTTAAAGGGCGCGTAGGCGGCCATGCGTGTCTTCCGTGAAATCCCTCGGCTCAACCGAGGACGTGCGGAAGAAACTGCAAGGCTCGAGTCCAGAAGAGGGGGGCGGAATTCCCAGTGTAGCGGTGAAATGCGTAGATATTGGGAGGAACACCGGTGGCGAAGGCGGTCCCCTGGGCTGGTACTGACGCTGAGGCGCGAAAGCGTGGGTAGCAAACAGGATTAGATACCCGTGTA
+
GGGGGGGGGGGGGGGGGGGGGGGGGGGGGGGGGGGGGGGGGGGGGGGGGGGGGGGGGGGGGGGGGGGGGGGGGGGGGGGGGGGGGGGGGGGGGGGGGGGGGGEGGGGGGGGGGGFGGGGGGGGGGGGGGGGGGGGGGGGGGGGGGGGGGGGGGGGG,:CGGGGGGGGGGGGGGGGGGGGGGGGGGGFECFGGGGGGEGGGGGGGGGG4ECEGGGFGFGGGGGGGFGCBFFDGGGFDFFFG
@M00200:205:000000000-AKKM3:1:1101:17709:4264 1:N:0:1
ATTGGGTTTAAAGGGTGCGTAGGCGGTCTTGTGCGTCGGTGCTGAAAGCGCCCGGCTTAACCGGGCGAGGCGTGCCGATACGACGAGACTAGAGGGGCAGCGAGGGTGGCGGAACTCCTGGTGTAGTGGTGAAATGCGTAGAGATCAGGAAGAACACCCGTGGCGCAAGCGGCCACCTGGCTGCCAACTGACGCTGAGGCACGAGAGCGTGGGGAGCGAACCGGATTAGATACCCGAGTAAGA
+
GGGGGGGEGGGGGGGGGGGGGGGGGGGGGGGGGGGGGGGGGGGGGGGGGGGGGGGGGGGGGGGGGGGGGGGGGGGGGGGGGGGGGGGGGGGGGGGGGGGGGGGGGGGGGGGGGGGGGGGGGGGFGGCFGGGGGGGGGGCEGEGFFEGGGGGGG@FFDGGGGGGGGGGGGEGGGGEFGGCFGGGGGGGGGGGGGCCEEEGFGGGD>8DGG=EGGGFDDGCECDGGFD3<@FBCFFG57@FG72<
@M00200:205:000000000-AKKM3:1:1101:22049:4266 1:N:0:1
ATTGGGTTTAAAGGGCGCGTAGGCGGCCTGCTAAGTCGAACGTGAAATCCCCGGGCTCAACCCGGGAACTGCGTTCGAGACTGGCGGGCTCGAATTTGGGAGAGGGATGCGGAATTCCAGGTGTAGCGGTGAAATGCGTAGATATCTGGAGGACCACCGGCGGCGAAGGCGGCATCCTGGACCGACATTGACGCTGAGGCGCGAAAGACAGGGGAGCAAACGGGATTAGATACCCGAGTA
+
GGGGGGGGGGGGGGGDGGG7FGGGGGGGCD<<FFG@FE:DFGG<FGF9FGGGGGGGGGGGGGG:FGC=FF<FGB+?FFG?:,?FFGGC:7=+:>FB,3C:<>+C+>:,+8>:FEG89E9,,,33>;;C>CFFG,,8>:CEEC9,2F;FFFGF:*=<FFC7*<8**:8?C5E*//CGFGGGGDFC*:88+:C@CEC7**/:C/:CEG57EFGGGG>5>GG?5DGG<DF278)?CG6C>>5E
@M00200:205:000000000-AKKM3:1:1101:20177:4269 1:N:0:1
ATTGGGCTTAAAGTGTGCGCAGGTGGCCGCGCATGTCGAGTGTGAAATCCCCGGGCTTAACTTGGGAATTGCGCTCGAAACTACGTGGCTCGAGTGTGGCAGAGGAAGGTGGAATTCCACGTGTAGCGGTGAAATGCGTAGAGATGTGGAGGAACACCAATGGCGAAGGCAGCCTTCTGGGCCAACACTGACACTCATGCACGAAAGCGTGGGGAGCAAACAGGATTAGATACCCCTGTA
+
GGAAFGGDG<D<CFFGGGGGGGEGGGGGGGGGGGGFCF<+CFGCFC,EFGG@FFGGGGGFCFGGGFFGGDAC=FFFDGGGGGFFEGCFGFGDCFFGG<F<EFFGFFGFEGFGGGGFC?FFEGGGGCGGG:CFGFE>FE>@ECFFFCGFCFECE7>FGGGG@C>FGCGGEGGGC>FCCB;F8FFECGDGGCCEGF4AC9EFGGD>EG5DE=C*:8)>;5C?FFDFFGGF??.:F8CCFF6C
@M00200:205:000000000-AKKM3:1:1101:11821:4272 1:N:0:1
ATTGGGCTTAAAGAGCGCGCAGGCGGTCGTTCAAGTCGCGTGTGAAAGCCCCCGGCTCAACTGGGGAGGGTCACGCGATACTGATCGACTCGAAGGCAGGAGAGGGTAGTGGAATTCCCGGTGTAGTGGTGAAATGCGTAGATATCGGGAGGAACACCAGTGGCGAAGGCGACTACCTGGCCTGTTCTTGACGCTGAGGCGCGAAAGCTAGGGGAGCAAACGGGATTAGATACCCCCGTA
+
GGGGGGGGGGGGGGGGGGGGGGGGGGGGGGGGGGGGGGGGGGGGGGGGGGGGGGGGGGGGGGGGGGEGGGGGGGGGGGGGGGGGGGGGGGGGGGGGGGGGGGGGGGGGGGGGGGGGGGGGGGGGGGGGGGGGGGGGGGGGGGGGGGGGGGDGGGGGFGGGGFCGGEGGGGGGGGGGGGGGGGGGGCCGGGGGGGGGGGG=:DEGGD5>GFFFGG3CBF*A5DEGFDF4962::<CF33)2
@M00200:205:000000000-AKKM3:1:1101:11307:4289 1:N:0:1
ACTGGGTTTAAAGGGCGCGTAGGCGGCCTTCTAAGTCAGACGTGAAATCCCCCGGCTTAACCTGGGAACTGCGTCTGATACTGGGAGGCTTGAGTATGGGAGAGGGATGTAGAATTCCAGGTGTAGCGGTGAAATGCGTAGATATCTGGAGGAATACCGGTGGCGAAGGCGGCATCCTGGACCATAACTGACGCTGAGGCGCGAAAGCTAGGGGAGCAAACGGGATTAGATACCCCAGTA
+
GGGGGGGGGGGGGGGGGGGGGGGGGGGGGGGGGGGGGGGGGGGGGGGGGGGGGGGGGGGGGGGGGGGGGGGGGGGGGGGGGGGGGGGGGGGGGGGGGGGGGGGGGGGGGGGGGGGGGGGGGGGGGGGGGGGGGGGGGGGGGGGGGGGGGGGGGGGGGGGGGGGGGEGGGGGGGGGGGGGGGGGGGGGGGFFGGGGGGGGGGGEGGCCGGGGGGGFG@GFCCGEGFGFFFFFGFGGGFFFG
@M00200:205:000000000-AKKM3:1:1101:10872:4296 1:N:0:1
ATTGGGCTTAAAGGGAGCGTAGGCGGATAGTTTAGTCAGAGGTGAAAGCCCAGGGCTCAACCTTGGAATTGCCTTTGATACTGGCTATCTTGAGTATGGAAGAGGTATGTGGAACTCCGAGTGTAGAGGTGAAATTCGTAGATATTCGGAAGAACACCAGTGGCGAAGGCGACATACTGGTCCATTACTGACGCTGAGGCTCGAAAGCGTGGGGAGCAAACAGGATTAGATACCCCCGTAAGA
+
DGAFCGGGGGGGFGGGGGGGGGGGGGGEGGFGGGGEDGFGECFGGFGGGFGGGGGDGGGGGGGGGGGGGGGGGGGGGGGGGGGGGFFGFGGGEGGGGGGGGGFDGE<FGGGGFEFFGGGGGAF@EFCFGGGGGGCFGFGGGGAFGFGGGGEFGGGGGGGGGFCGGGGGCDEGGGGGGGG7EFFFGAE;E7C<;CDCCFGDFGEGGGDGGGEEGGFGFGGEFGFD?CGFFFFFGCB3>E7E5:)
@M00200:205:000000000-AKKM3:1:1101:21994:4301 1:N:0:1
ATTGGGTTTAAAGGGCGCGTAGGCGGCCTTCTAAGTCAGACGTGAAATCCCCGGGCTCAACCCGGGAACTGCGTCTGATACTGGAAGGCTCGAATCCGGGAGAGGGATGTGGAATTCCAGGTGTAGCGGTGAAATGCGTAGATATCTGGAGGAACACCGGTGGCGAAGGCGGCATCCTGGACCGGTATTGACGCTGAGGCGCGAAAGCCAGGGGAGCAAACGGGATTAGATACCCTGGTAAGA
+
GGGGGGGGGGGGGGGGGGGGGGGGGGGGGGGGGGGGGGGGGGGGGGGGGGGGGGGGGGGGGGGGGGGGGGGGGGGGGGGGGGGGGGGGGGGGGGGGGGGGCGGGGGGGGGGGGGGGFGGGGFGGGGGGGGGGGGGGGGGGGGGGGGGGGGGGGGGGGGGGGGGGGGGGGGGGGGGGGGGGGGGGGGGGGGGFGGGGGGGGGGGGGGGGGGFGGGFGFGGGFGGG?CF>FF9FGFGC:FF7CBF
@M00200:205:000000000-AKKM3:1:1101:17397:4309 1:N:0:1
ACTGGGTGTAAAGCGTGCGTAGGTGGTTCGTTAAGTCTGCCGTGAAAGCCCCGGGCTCAACCTGGGAATGGCGGTGGATACTGGCGGACTAGAGTGCGGTAGAGGGTGGTGGAATTCCCGGTGTAGCAGTGAAATGCGTAGAGATCGGGAGGAACATCTGTGGCGAAGGCGGCCACCTGGACCAGCACTGACACTGAGGCACGAAAGCGTGGGGAGCAAACAGGATTAGATACCCTGGTA
+
GGGGGGGGGGGGGGGGGGGGGGGGGGGGGGGGGGGGGGGGGGGGGGGGGGGGGGGGGGGGGGGGGGGGGGGGGGGGGGGGGGGGGGGGGGGGGGGGGGGGGGGGGGGGGGGGGGGGGGGGGGGGGGGGGGGGGGGGGGGGGGGGGGGGGFGGGFGGGGGGGGGGGGGEGGGGGEGGGGGGFGGGGGGGGGGGGGGGGGGGGGGGGGGGGDGGGGFGFDCFGGGG?GGBFFBDGGGGFFFG
@M00200:205:000000000-AKKM3:1:1101:13980:4352 1:N:0:1
ACTGGGTTTAAAGCGCGTGTAGGCGGCCGGCTAGGTCTGGTGTGAAAACTCGAGGCTCAACCTCGAGATGTCGCCGGAAACCAGTCGGCTAGAGTCCGGAAGAGGAGAGTGGAATTCCTGGTGTAGCGGTGAAATGCGCAGATATCAGGAAGAACACCTATGGCGAAAGCAGCTCTCTGGGACGGTACTGACGCTGAGACGCGAAAGTGTGGGGAGCGAACAGGATTAGATACCCTTGTA
+
GGGGGGGGGGGGGGGGGFGGGGGGGGGGGGGGGGGGGGGGGGGGGGGGGGGGGGGGGGGG<FGGEGGGGGGGGGGGGGGGGGGGGGGGGGDGGGGGGGGGGGGGGGGGGGGGGGGGGGGGGFGGGGGGGGGGGGGGGGGGGGCFAFCGGGGGGGEGGGGGGGGGGGGGDFGGGGGGGGGGGGGGEGGGGG?EECDGGGGGGGGGC*>:EGGGGGEG>EGGGGGGBGC2=6AFFEF4?F=C
@M00200:205:000000000-AKKM3:1:1101:22069:4354 1:N:0:1
ATTGGGTTTAAAGGGCGCGTAGGTGGCCCGTTAAGTGGCTGGTGAAATCCCGGGGCTCAACTCCGGGGCTGCCGGTCAGACTGGCGAGCTAGAGCACGGTAGGGGCAGATGGAATTCCTGGTGTAGCGGTGGAATGCGTAGAGATCGGGAAGAATACCAGTGGCGAAGGCGTTCTGCTGGGCCGTTGCTGACACTGAGGCGCGACAGCGTGGGGAGCAAACAGGATTAGATACCCGTGTA
+
GGGGGGGGGGGGGGGGGGGGGEEGGGGGGGGGGGGGGGGGGGGGGGGGGGGGGGGGGGGFFFGFFGGGGGGGGGGEGGGGGGGGGGGGGGGGGGGGGGGGGGGGGGGGGFGGGGGGGGDGGGGDEGGGGGGGGGGGGGGGGGGGGGGCEDGGGFGGGGFGFGGGGGECFFGGGEFGGGGGGGGGGGDEGCFGGGF6@CGFGDEGGGGFE5EGGGF5:7FCFDGGFG=?F46*0<FGF3.:
@M00200:205:000000000-AKKM3:1:1101:25826:4359 1:N:0:1
ATTGGGTGTAAAGCGCGTGTAGGCGGTCCGGTAAGTCGGCTGTGAAAGTCCAGGGCTCAACCCTGGGATGCCGGTCGATACTGCCGGACTAGAGTTCGGAAGAGGCGAGTGGAATTCCCGGTGTAGCGGTGAAATGCGCAGATATCGGGAGGAACACCAATGGCGAAGGCGGCACTCTGGGCCAGTACTGACACTGAGGAGCGAAAGCGTGGGTAGCGAACAGGATTAGATACCCGGGTA
+
GGGGGGGGGGGGGGGGGGGGGGGGGGGGGGEGGGGGGGGGGGGGGGGGGGGGGGGGGGGGGGGGGGGGGGGGGGGGGGGGGGGGGGGGGGGGGGGGGGGGGGGGGGGGGGGGGGGGGGGGGGGGGGGGGGGGGGGGGGGGDEGGGGGGG@@FGGGGFGGGFGGFGGGGGGGGGGECGGGGFGGGGGGFFGGGGGCC96@EGGDC:CCFEEEGGGFGFG8ECCFF(9:<FFB=C<EDFEEC
@M00200:205:000000000-AKKM3:1:1101:18020:4362 1:N:0:1
ACTGGGTGTAAAGCGCGCGCAGGTGGGTGCGCAAGTCGGAGGTGAAAGCGCAGGGCTCAACCCTGCGACGCCCTTCGAGACTGCGTGTCTAGGGACCGGTAGAGGTGAGTGGAATTCCCGGTGTAGCGGTGGAATGCGTAGATATCGGGAAGAACACCGGAGGCGAAGGCGGCTCACTGGGCCGGATCCGACACTGAGGCGCGAAAGCGTGGGGAGCAAACAGGATTAGATACCCGCGTA
+
GGGGGGFGGGGGGGGGGGGGGGGGFGGGGGGGGGGGGGGGGGGGGGGGGGGGGGGGGGGGGGGGGGGGGGGGGGGGGGGGGGGGGGGGGGGGGGGGEGGFGGGGGGGGGGGGGGFGGGGGGGGGGGGGGGGGGGGGGGGDGGGGGGGGGGGGGGGGGGEGGGGGGGGGGGGGGGGGGGGGGGGDGGGE?FGGGGGGGGGGCGGGGG<FE*CGGGFG@FGGC5FGB4F<FF<FGGGDBF3C
@M00200:205:000000000-AKKM3:1:1101:8950:4371 1:N:0:1
ACTGGGTTTAAAGGGCACGTAGGCGGCTCGGCAAATCGGTCGTGGAATCTCGACGCTTACCGTCGAAACGGCGGCCGAAAATACCGGGCTCGAGGGCGTGAGGGGTCACTGGAACTCCTGGTGAAGCGGTGAAATGCGTAGATATCAGGAGGAACGCCGGAGGCGAAAGCGAGTGACTGGCGCGTTCCTGACGCTGAGGTGCGAAAGCTAGGGGAGCAAACAGGATTAGATACCCTCGTA
+
GGGGGGFGGGGGGGGGGGGGGGGGGGGGGGGGGGGGGGGGGGGGGGGGGGGGGGGGGGGGGGGGGGGGGGGGGGGGGGGGGGGGGGGGGGGGGGGGGGGGGGGGGCFGFCGGGGGGGGGGGGGGGGGGGGGGGGGGGGCGEFCFGFFEGGGGGGGGGGGGCEGGGCGGGDEGGGGGGGGGGGGGGDGGGGGGGCCGEFGDFGGGGGGGFFGGGGFGFG?C//A41*:<F=>FFGGGF>>5
@M00200:205:000000000-AKKM3:1:1101:25257:4375 1:N:0:1
ACTGGGTATAAAGGGTGCGTAGGTGGCTATATAAGTCAGTGGTGAAAGCCCGCGGCTCAACCGTGGAATTGCCATTGAAACTGCATAGCTTGAGTACAATTGAAGTGGGCGGAATACATCATGTAGCGGTGAAATGCTTAGATATGATGTAGAACACCGATTGCGAAGGCAGCTCACTAAGTTGTAACTGACACTGAGGCACGAAAGCGTGGGTAGCGAACAGGATTAGATACCCTTGTA
+
GGGGGGGGGGGGGGGGGGGGGGGGGGGGGGGGGGGGGGGGGGGGGGGGGGGGGGGGGGGGGGGFGGGGGGGGGGGGGGGGGGGGGGGGGGGGGGGGGGGGFGGFFGGGGGGGGGFGGGGGGGGGGGGGGGGGGGGGGGGDGGGGGGGGGGGGGGGGGGGGGGGGGGGGGGGGGGFGGGGGGGGGGGGGFFGGGF49FFCFGGGGGDGGGEGEGGFDFGGGGGCFFGGFFFEGFGFFFF?F
@M00200:205:000000000-AKKM3:1:1101:17943:4377 1:N:0:1
ACTGGGCTTAAAGGGTCCGTAGGCGGCGTGCATAGTCGCGGGTTAAAGGTCCTGGCTCAACCAGGAAGATGCTCGCGAAACGTGCGTGCTAGAGGATGTGAGAGGCATGTGGAACTCATGGTGTAGGGGTGAAATCCGTTGATATCATGGGGAACACCAAATGCGAAGGCAACATGCTGGCGCATTCCTGACGCTGAGGGACGAAAGCGTGGGTAGCGAAGAGGATTAGATACCCTGGTA
+
GGGGGGF<FFGGGGGGGGGGGGGGGG7CF:B<EFGGGGG:FGGCGGGFFF?FCGGGGGGGGGCGD<<=CFGG<EF@GGGGGGG7BFFGGGFGGGCGCDF<9D?<E7C=FDFFGGEF<DFFGGGGGGDCGGGGGGGGGGGFGGGEFGGC=DCEGGGGGGGGEFGGGGGGGGGGG6@8CCGGE88CEEFFGGGGGGGGG5C=*7*:8EGC52;CEC=*61C:DGGGFGGFFFBGGGFGFFFG
@M00200:205:000000000-AKKM3:1:1101:25058:4378 1:N:0:1
ACTGGGTTTAAAGGGTGCGTAGGTGGCTAGATAAGTTAGCTGTGAAAGCCTGGGGCTTAACCTTGGCATTGCGCCTAATACTGTTTGGCTAGAGTACTGTTGAGGCAGGTGGAATTTGCGGTGTAGCGGTGAAATGCTTAGATATCGCACGGAACATCAATTGCGAAGGCGACTCTCTGGACAGGTACTGACACTGATGCACGAAAGAGTGGGGAGCAAACAGGATTAGATACCCCTGTAAGA
+
CFFGGGG>FGGGGGG6CFGGGGF,CF,,,,,<;ECF96C,CFGGFFF,,,,,,CCFG8FGGGE,9C,E,CCF7@,B6,6FGDGCFF,6FF<ECDFEF,CF,BC<<=CEG=FGGFEG9,,@FGGGGGGGGC7=FFGGG9DFGCFFGG+46++8CFG<5A,3C,CAEGG@FE++@C+,@,,@,4<D*@@9AFEF,ADGG,D@?DGGEE4*,5=*,:/)//,>F<?D;F:@F65:FFCDFFFG7?E
@M00200:205:000000000-AKKM3:1:1101:26091:4393 1:N:0:1
ATTGGGTGTAAAGCGCGCGTAGGCGGCCAGATAAGTCCGGTGTGAAAGTCACAGGCTCAACCTGTGAATGCCGCTGGAAACTGTCTGGCTAGAGTCCGGAAGGGGCGAGTGGAATTCCTGGTGTAGCGGTGAAATGCGCAGATATCAGGAGGAACACCAATGGCGAAGGCAGCTCGCTGGGACGGTACTGACGCTGAGGCGCGAAAGCGTGGGGAGCGAACAGGATTAGATACCCCAGTAAGA
+
GGGGGGGGGGGGGGGGGGGGGGGGGGGGGGGGGGGGGGGGGGGGGGGGGGGGGGGGGGGGGGGGGGGGGGGGGDGGGGGGGGGGGGGGGGGGGGGGGGGGGGGGGDFGGGGGGGGGGCGGGGGGGGGGGGGGGGGGGGGGGGGGGGGGCCGGGFFGGGGGGGGGGGGGGGGGGGGGGGGGGGGGGGGEGG7ACGGGGGGGGGG>8E<*:EGGGC@GFG:EGGGFFGF<=@BGGGGGE3?FFFB
@M00200:205:000000000-AKKM3:1:1101:14896:4394 1:N:0:1
ACTGGGTGTAAAGCGTGTGTAGGCGGATCGTTAAGTGCCTTGTGAAATCCCACGGCTTAACTGTGGAACGGCTGGGCATACTGGCGGTCTTGAGCCATCTAGGGGCTACTGGAACAAACGGTGGAGCGGTGAAATGCGTAGATATCGTTTGGAACGCCGACGGTGAAAACAGATGACTGGGGCTGTGCCGACGCTGAGACACGAAAGCCAGGGGAGCAAACGGGATTAGATACCCCAGTA
+
GGGGGGGGGGGGGGGGGGGGGGGGGGGGGGGGGGGGGGGGGGGGGGGGGGGGGGGGGGGGGGGGGGGGGGGGGGGGGGGGGGGGGGGGGGGGGGGGGGCGGGGGGGGGGGGGGGFGGGGGGGGGGGFGGGGGGGGGGGGGGGGGGGGGGGGGGGCFGGGEFGGGGGGGFGGGGGGGGGGGGEGGGGGGFDGGCGGGGGFFGGGGEG<FFEGCCEDGEGGGGGCG?GGFFFBG?CC<:EFG
@M00200:205:000000000-AKKM3:1:1101:20854:4398 1:N:0:1
ATTGGGTTTAAAGGGCGCGTAGGCGGTTGGGTAAGTCGGGTGTGAAAGCCCTGGGCTTAACCTGGGAATGGCATTCGAGACCACCTATCTAGAGTCTGGTAGAGGGAAGTGGAATTTCCGGTGTAGCGGTGAAATGTGTAGATATCGGAAGGAACACCAGTGGCGAAGGCGACTTCCTGGACCAAGACTGACGCTGAGGCGCGAAAGCGTGGGGATCAAACAGGATTAGATACCCTAGTA
+
GGGGGGGGGGGGGGGGGGGGGGGGGGGGGGGGGGGGGGGGGGGGGGGGGGGGGGGGGGGGGGGGGGGGGGGGGGGGGGGGGGGGGGGGGGGGGGGGGGGGGGGGGGGGGGGGGGGGGGGGGGGGGGGGGGGGGGGGGGGGGGGGGGGGGGGGGGGGGGGGGGG@EGGGGGGGGGGGGGGGGGGGGGFFGGGCGGGGGGGCEGGGGGGGGGGGGGFGFGGGGGGGFGGFFFFFC6@D?FFG
@M00200:205:000000000-AKKM3:1:1101:25103:4408 1:N:0:1
ATTGGGTTTAAAGGGCGCGTAGGCGGCGCGACAAGGCGGCGGTGAAAGTCCGGGGCTCAACCCCGGATCGGCCGTGGCGACTGTCGTGCTTGAGCACAGTAGAGGCGGGTGGAATTTCGGGTGTAGCGGTGGAATGCGTAGAGATCCGGAAGAACACCGGTGGCGAAGGCGGCCCCCTGGGCCGTGGCCGGAGCTGGGGCGCGGCAGCGTGGGGAGCCAAACGGAGTAGATTCCCGGGTAAGA
+
GGGGGGGGGGGGGGGGEGGGGGGGGGGGGGGGGGGDFEGGEGGGGGGGGGGGGGGGGGGGGGGGGGG:FFDGGDB7FGDGGGGCBGGGG7FAFFFGGGGGGFCAFEEG741F*C:F,<2<F<8*+00/:1/:5000+:/;/*+3<<C8C:CE8E6,,;*:28C*8*88C:*?**1*:1*@F**/:588*7*****+*/:**)***:)****8:E)))*<@77*1()1(/95*+3<7D>)*9?A
@M00200:205:000000000-AKKM3:1:1101:17462:4420 1:N:0:1
ACTGGGCTTAAAGGGTGCGTAGGCGGCGCGGTAAGTTGGGTGTGAAATCCCTCGGCTCAACCGAGGAATTGCGCTTGATACTGCCGTGCTCGAGGGAGACAGAGGTGAGCGGAACTTAGGGTGGAGCGGTGAAATGCGTTGATATCCTAAGGAACACCAGTGGCGAAAGCGGCTCACTGGGTCTCTTCTGACGCTGAGGCACGAAAGCTAGGGGAGCGAACGGGATTAGATACCCCGGTA
+
GGGGGGGGGGGGGGGGGGGGGGGGGGGGGGCFGGGGFGGGGGGGGGGGGFGAFGGGGGGGGGGEGGGG<FGGGGGGGGGGGGGGFCGGGGGGGECG@EEFGGDGGGGGGGGGGGEFGGGGGFGGGGGGGGGGGDGFGGGCGGGGGGGGGGGGGGGGGGGGGGGGGGGEGGG7CEGGGFFGGEFG9+9@FCFGGGGGEFGGGGGGGGGF7CGGGGFGEDE?DDDGFGGF@FAGGGGG3DEG
@M00200:205:000000000-AKKM3:1:1101:20622:4425 1:N:0:1
ATTGGGTGTAAAGCGCACGTAGGCGGACCGCTAAGTCGGATGTGAAAGCCCTCGGCTTAACCGAGGAAGTGCATTCGAAACTGACGGTCTTGAGTATGGAAGAGGGTCGCGGAATTCCCGGTGTAGAGGTGAAATTCGTAGATATCGGGAGGAACACCAGTGGCGAAGGCGGCGACCTGGGCCAATACTGACGCTGAGGTGCGAAAGCGTGGGGAGCAAACAGGATTAGATACCCCAGTA
+
GGGGGGGGGGGGGGGGGGGGGGGGGGGGGGGGGGGGGGGGGGGGGGGGGGGGGGGGGGGGGGGGGGGGGGGGGGGGGGGGGGGGGGGGGGGGGGGGGGGGGGGGGGGGGGGGGGGGGGGGGGGGGGGGGGGGGGGGGGGFGGGGGGGGGGGGGGGGGGGGFGGGGGGGGGGGGGGGGGGGGGGGGGGGGGFFGGGD5CFGGGGGGGGGGGGGGGFGFGGGGGGG6FG?FFFGF<F5>EFG
@M00200:205:000000000-AKKM3:1:1101:20208:4429 1:N:0:1
ACTGGGCTTAAAGGGCGCGTAGGCGGCCGATTAAGTCGGGGGTGAAAGCCTGTGGCTCAACCACAGAATTGCCTTCGATACTGGTTGGCTTGAGACCGGAAGAGGACAGCGGAACTGCGAGTGTAGAGGTGAAATTCGTAGATATTCGCAAGAACACCAGTGGCGAAGGCGGCTGTCTGGTCCGGTTCTGACGCTGAGGCGCGAAAGCGTGGGGAGCAAACAGGATTAGATACCCGCGTA
+
GGGGGGGGGGGGGGGGGGGGGGGGGGGGGGGGGGGGGGGGGGGGGGGGFGGGGGGGGGGGGGGGGGGGGGGGGGGGGGGGGGGGGGGGGGGGGGGGGGGGGGGGGGGGGGGGGGGGGGGGGGGGGGGGGGGGGGGGGGGGGGGGGGGGGGGGGGGGGGGGFGGEGGDGGGGGGGGGGGGGGFGDG5EGGGGGGGGGGGGGDGGGEGGGGGGGGGBGFGGGGGGGFGF<FF2FG6CCEBDE
@M00200:205:000000000-AKKM3:1:1101:14492:4465 1:N:0:1
ATTGGGCATAAAGCGCGTGTAGGCGGTCCGGTAAGTCCGCTGTGAAAGTCGGGGGCTCAACCCTCGAAAGCCGGTGGATACTGTCGGGCTAGAGTGCGGAAGAGGCGAGTGGAATTCCTGGTGTAGCGGTGAAATGCGCAGATATCAGGAGGAACACCAATTGCGAAGGCAGCTCGCTGGGACGTAACTGACGCTGAGACGCGAAAGCGTGGGGAGCAAACAGGATTAGATACCCCAGTAAGA
+
GGGGGGGGGGGGGGGGGGGGGGGGGGGGGGGGGGGGGGGGGGGGGGGGGGGGGGGGGGGGGGGGGGGGBFFGGGGGGGGGGGGGGGGGGGGGGGGGGGGGGGGGGGGGGGGGGGGGGGGGGGGGGGGGGGGGGGGGGGGGGGGGGGGGGGGGGGGGGGGGGGGGGGGGGGGGGGCEGDGGGGGGC@FGGGFFDECGGGGGGGGGG5CFEEGGGGFGDGGGGGGG:F7<FFBGG6<*7;FFFFF
@M00200:205:000000000-AKKM3:1:1101:19069:4468 1:N:0:1
ATTGGGTTTAAAGAGTTCGTAGGCGGTTCGTTAAGTCTGATGTTAAAGATCAGGGCTCAACCCTGGGAGTGCATTGGATACTGGCGGACTCGAGTACGGTAGAGGCGAGTGGAATTCCCAGTGTAGCGGTGAAATGCGTAGATATTGGGAAGAACACCGGTGGCGCAAGCGACTCGCTGGGCCGTTACTGACGCTGAGGAACGAAAGCTAGGGGAGCGAATGGGATTAGATACCCCAGTA
+
GGGGGGEGGGGGGGGFGGGGGGGGGGGGGGGGGGGGGGGGGGGGGGGGGGGGGGGGGGGGGGGGGGGGGGGGGGGGGGGGGGGGGGGGGGGGFGGGGGGFGGGGGGGGGGGGGGGGGGGGGGGGGGGGGGGGGGGGGGGGGGGGGGGGGGGDCGGGGGGGGGGGGGGGGGGGGGGGGGGGGGGGGGGGGGFCEGGGGGGGG4=EEEDGGGCFFGDC@G5?DC6C19>?FFF77CC575@G
@M00200:205:000000000-AKKM3:1:1101:26157:4470 1:N:0:1
ATTGGGTTTAAAGGGTGCGTAGGCGGCCATGTAAGTGAGGTGTGAAATCCCTCGGCTCAACCGAGGAACTGCGCTTCATACTGCATGGCTTGAGGGAGACAGGGGTCAGCGGAACTGATGGTGGAGCGGTGAAATGCGTTGATATCATCAGGAACACCGGTGGCGAAAGCGGCTGACTGGGTCTCTTCTGACGCTGAGGTACGAAAGCTAGGGTAGCGAACGGGATTAGATACCCCAGTA
+
GGGGGGGGGGGGGGGGGGGGGGGGGGGGGGGGGGGGGGGGGGGGGGGGGGGGGGGGGGGGGGGGGGGGGGGGGGGGGGGGGGGGGGGGGGGGGGGGGGGGGGGGGGGGGGGGGGGGGGGGGGGGGGGGGGGGGGGGGGGGGGGGGGGGFGGGGGFGGGGG@FGGGGGGGGGGGGGGGGGGGGGGGGGGGGGGGEDE=FGGGGGGGGGCFGGGFGFCFEGGGDGGFDG?@FFGGGGGFF@F
@M00200:205:000000000-AKKM3:1:1101:7027:4472 1:N:0:1
ATTGGGTTTAAAGAGCTCGTAGGCGGCTTGTCACGTCGGATGTGAAAGCCCGGGGCTTAACCCCGGGTCTGCATTCGATACGGGCAGGCTAGAGTGTGGTAGGGGAGATCGGAATTCCTGGTGTAGCGGTGAAATGCGCAGATATCAGGAGGACCACCGGTGGCGAAGGCGGCCGCCTGGACAGTCACTGACGCTGAGACGCGAAAGCGTGGGGAGCAAACAGGATTAGATACCCGTGTA
+
FGGFGFFEGGGGGFGGGGGGGGGFGGGGC+EGFFGGGGGEGGGGGGGFGFGGGGGGGGGCFGFFGGGGGCFGGGFGGGGGGGGEGEGGGFGGFF<FFGG<EFDEG7FGGGGGG7FEEGGGGGGGGEEFCC:FFGCFGGG7CFFGGEEFGCC:F*DFGGGG*FFGDF7FGGEGDEEGGGGF@FFEFFGGGFCFEGDDG>CFGGD5CEGGEC?CEGFC@FC847CF<FGF@*:DGGGGFFFG
@M00200:205:000000000-AKKM3:1:1101:21929:4473 1:N:0:1
ACTGGGTGTAAAGCGTGTGTAGGCGGATCGTTAAGTGTCTTGTGAAATCCCACGGCTCACCCGTGGAACTGCTGGGCATACTGGCGACCTTGGGCCAACTAGGGGCAGCCGGAACAAGCGGTGGAGCGGTGAAATGCGTAGATATCGCTTGGAACGCCGAAGGTGAAAACAGGCTGCTGGGGTTGTGCCGACGCTGAGACACGAAAGCCAGGGGAGCAAACGGGATTAGATACCCCAGTA
+
G<FGGGGGGGGGGFGBFCFGGGGGGGDGGGGGGGGGFFFFGGGGGGGGFGC@D@FGGGGGGGEGGGGG,EGGGGGDGGGGGGGGGGD+@FGGDFF7CEEDFGFGGGDFGFGGGG:?=F8CGGGGGGGGGGGGGGGGGGEGGGGGGGGGD<FGGGGGGGGE7FG8EGGFFGGGFC,BEGGGGG8EEEGG:CGGDGGGGGGG?FGEGGG486@FGDEGFGFGGDGG?GFFFFFGGGGGFFFG
@M00200:205:000000000-AKKM3:1:1101:14387:4484 1:N:0:1
ATTGGGTTTAAAGGGTGCGTAGGCGGCCCCTTAAGTCAGTGGTGAAAGCCCGCGGCTCAACCGCGGAACTGCCATTGATACTGGGGGGCTTGAGTACAGACGAGGTAGGCGGAATTGAAGATGTAGCGGTGAAATGCTTAGATATCTTCAAGAACACCGATTGCGTAGGCAGCTTACTAGGCTGTAACTGACGCTGAGGCACGAAAGCGTGGGGAGCGAACAGGATTAGATACCCCTGTAAGA
+
GGGGGGGGGGGGGGGGGGGGGGGGGGGGGGGGGGGGGGGGGGGGGGGGGGGGGGGGEGGGFGGGGGGGCEFGGGGGGGGGCFGGGGGGDGGGGGGGGGGGGGGGGGGGGGGGGGGGGGGGGFFFFFFGG@EGGGDFGGF@EFEFFGGGGGGGGGFGGGGGGGGGGGGEGGGGGFGGFFGGGFGGGGGGGGGFGGGGDGGFGFGDGEC*2:CEGGBC@EEGGGFG?G7<@=<D?FCGFF4?FA<
@M00200:205:000000000-AKKM3:1:1101:14734:4502 1:N:0:1
ATTGGGTATAAAGGGCGCGTAGGCGGCTTAACAAGTGGCGGGTGAAATCCCTCGGCTTAACCGAGGAACTGCCTGCCAGACTGTTTGGCTTGAGACCGGGAGAGGTGAGTGGAATTCCCAGTGTAGCGGTGAAATGCGTAGATATTGGGAGGAACACCAGTGGCGAAGGCGGCTCACTGGACCGGTACTGACGCTGAGGCGCGAAAGCGTGGGGAGCAAACAGGATTAGATACCCCTGTAAGA
+
GGGGGGGGGGGGGFGGGGGGGGGGGGGGGGGEGGGGGFEGGGGGGGGGGGFFGGGGGGGGDFEEGGGG8FFFGGGGGGGGGGGGGGG@FGFGGGCFGGGGGGGGGCEFGGGFGGGDGGGGGGGGGGAFGEEGGGGGGG>BFE9<DFEGGGGGGG@FCFGDB@:8BCEGD7*BB*1+5?CFDGGEE5>8FFE8*177*;8*/7CEGGC<E7EGGG>7>EEGCGEF?D>2**)20<C5).)<75:
@M00200:205:000000000-AKKM3:1:1101:20059:4507 1:N:0:1
ATTGGGCTTAAAGGGCGTGTAGGCGGTCTGCTAAGTCATGTGTGAAATCCCTCGGCTTAACCGAGGAACGACGCATGAAACTGGCAAGCTAGAGTACCAAAGAGGGGGGTGGAATTCCCGGTGTAGCGGTGAAATGCGTAGATATCGGGAGGAACACCTGCGGCGAAGGCGGCCCCCTGGTCGGATACTGACGCTGAGACGCGAAAGCGTGGGGAGCAAACAGGATTAGATACCCTTGTA
+
GGGGGGGGGGGGGGGCG@F@FGGGGGGGGFFDFGGGGGGGGGGGGGGGGGGF@FGGGGGGGGGGGGGGCFFGGGGEGGGGGGFFGGGGGGGGGGGG<FFGGGGGGGDGGGGGGGGGGGCEGGGGGGGGGGGGGGGGGGGGGG?FGFCGGGGGGGGGGGCF6EGGGGGGGGGGGGDGGGGGGGGGEGGFGGGGGGGEGFFGGGGGGG5DCCGGGGEDEGGGGGGGFGG<FFFGGFG6;?@C
@M00200:205:000000000-AKKM3:1:1101:13015:4508 1:N:0:1
ACTGGGTTTAAAGGGCGCGTAGGCGGCGCGGTAAGTCACTTGTGAAATCTCTGAGCTTAACTCAGAACGGCCAAGTGACACTGCAGTGCTAGAGTGTGGAAGGGGCAATCGGAATTCTTGGTGTAGCGGTGAAATGCGTAGATATCAAGAGGAACACCTGAGGTGAAGACGGGTTGCTGGGCCAACACTGACGCTGAGGCGCGAAAGCCAGGGGAGCAAACGGGATTAGATACCCGTGTA
+
GGGGFGGGGGGGGGGGGGGGGGGGGGGGGGGGGGGGGGGGGGGGFGGGGGGGGGGGGGGGGEGGGGGGGGGGGGGGGGGGGGFGGGGGGFFFGGGGGGGGGGDGGGGGGGGGGG7FFGGGGGGGGGGGGGGGGGGGFGGGGGGGGGFGGGGGGGGGGGGGFGGFGGGGGGGGEEGGGGGGGGGGGGBCEGGGGGGGGGGGDGEGGGGGGGGGGGDGBGGGGGDGFGGFFFFGC,A7<>FG
@M00200:205:000000000-AKKM3:1:1101:8690:4513 1:N:0:1
ACTGGGTGTAAAGCGCTCGCAGGTGGTCCGATGCGTCGTGCGTGAAAGCCCCCGGCTCAACTGGGGAGTGTCGTGCGATACGGTCGGACTGGAGGCCAGTAGGGGGATGCGGAATTCCGGGTGTAGTGGTGGAATGCGTAGAGATCCGGAGGAACACCAGCGGCGAAGGCGGCATCCTGGACTGGTCCTGACACTCAGGAGCGAAAGCGTGGGGAGCGATCCGGATGAGATACCCCGGTAAGA
+
GGGGGGGGGGGGGGGGDGGGCFGGGGGGGGGGGGGGGGGGGGGGGGGGGGGGGGGGGDGGGGGGGGGGGGGGGGGGGGGDGGGGGGGGGGGGGGGGGGGGGGGGGGGGGGEGGEGGGGGGG>FCFGGFGGGGFGGGGGGGGGGGGGGGGGGGGGGGGGGGGGGEGGGGG>EGGGGGGGGGGGCFC:E+<>F8@FCGEGGGG<CGGEDFG=EGGGFD3C85CCFGBG)7@FFGGCF<B>E=C?9
@M00200:205:000000000-AKKM3:1:1101:16793:4541 1:N:0:1
ATTGGGTTTAAAGCGCGTGTAGGCGGTCCGTTAAGTCGGCTGTGAAAGTCCAGGGCTCAACCCTGGGATGCCGGTCGATACTGCCGGACTAGAGTTCGGAAGAGGCGAGTGGAATTCCCGGTGTAGCGGTGAAATGCGCAGATATCGGGAGGAACACCAATGGCGAAGGCAGCTCGCTGGGACGTTACTGACGCTGAGACGCGAAAGCGTGGGGAGCAAACAGGATTAGATACCCCGGTA
+
GGGGGGGGGGGGGGGGGGGGGGGGGGGGGGGGGGGGGGGGGGGGGGGGGGGGGGGGGGGGGGGGGGGGGGGGGGGGGGGGGGGGGGGGGGGGFGGGGGGGGGGGGGGGGGGGGGGGGGGGGGGGGGGGGGGGGGGGGGGGGGGFGGGGGGGGGGGGGGGGGGGGGEGGGGGGGGGGGEGGGGGGGGGGGGGGGGGGGGGGGGGGGGGGGGGGGGFGFGFGFGGGBGFBFFAGC<6C>DFG
@M00200:205:000000000-AKKM3:1:1101:15702:4550 1:N:0:1
ACTGGGCGTAAAGGGCTCGTAGGCTGCCAACTAAGTCAGACGTGAAATCCCTCGGCTTAACCGGGGAACTGCGTCTGATACTGGATGGCTTGAGTTTGGGAGAGGGATGCGGAATTCCAGGTGTAGCGGTGAAATGCGTAGATATCTGGAGGAACACCGGTGGCGAAGGCGGCATCCTGGACCAACACTGACGCTGAGGAGCGAAAGCCAGGGGAGCAAACGGGATTAGATACCCCGGTAAGA
+
GGGGGGGGFGGGGGEGGGG@FFGGGGGGGGGGGGGGGGGGGGGEEGGGGGGGGGGGGGGFAEGGGGGGGFFFGEGDGGFGGEGGGGFGGFGGGGEFFFGGGGGGGGGGGGGGGEFGGGGGGGGGGGGGGGGGGGGGCGFCEGFCGGGGGGGGGGFGGGFDGGGGGGGGGGGGGGGGGGG?CEC>FGFDFFF6EEG5CFFGG3>>EE3C6ECDEEFG:EGG*9E:15C76/6D+0:9>E):D<<
@M00200:205:000000000-AKKM3:1:1101:23639:4583 1:N:0:1
ACTGGGTGTAAAGGGCGCGTAGGCGGCTCGCTAAGTTGCCGGTGAAACCCCGGGGCTCAACTCCGGGAAGTCTGGTAAGACTGACGAGCTCGAGCACGGTAGAGGCAGATGGAATTCCCGGTGTAGCGGTGGAATGCGTAGAGATCGGGAAGAACACCAGTGGCGAAGGCGGTCTGCTGGGCCGTTGCTGACGCTGAGGCGCGACAGCGTGGGGAGCAAACAGGATTAGATACCCCCGTA
+
GGGGGGFGFGGGGGGGGGGGGGGGGGGGGGGGGGGGGGGGGGGGGGGGGGGGGGGGGGGGGGGGGGGG>CEEFGGGGGGFGGGGGGGGGCFGGGGGGGGFGGGGGGGGGGGGGFGGGGGGGGGGGGGGGFCFFGGGGGGGGGGGGFFGGGEECGGGGDGGGGGGGGGEGGGGECGGCFGGGGGEGDGGGFFFE5/CEGGGGGGGGGGGGGGEED>GEGGGGGGGFF7<FFF7C6:CDDFE
@M00200:205:000000000-AKKM3:1:1101:11591:4597 1:N:0:1
ATTGGGCTTAAAGGGCGCGTAGGCGGCTTATCAAGTCAGGCGTGAAATTCCCGGGCTCAACCTGGGGGCTGCGCTTGATACTGATGAGCTTGAATGCGGGAGAGGATAGTGGAATTCCCAGTGTAGAGGTGAAATTCGTAGATATTGGGAAGAACACCGGTGGCGAAGGCGGCTATCTGGCCCGTAATTGACGCTGAGGCGCGAAAGCGTGGGGAGCAAACAGGATTAGATACACTAGTA
+
GGGGGGGGGGGGGGGGGGGGGGGGGGGGGGGGGGGGGGGGGGGGGGGGGGGGGGGGGGGGGGGGGGGGGGGGGGGGGGGGGGGGGGGGGGGGGGGGGGGGGGGGGGGGGGGGGGGGGGGGGGGGGGGGGGGGGGGGGGGGGGGGGGGGGGGGGGGGGGGGGGGGGGGGGGGGGGGGGGGGGGGGGGGGGGGGGGGGGGCFGGGGGGGGGEGGGGFGF=FGFDCDFGGFFFACFGGG:@FG
@M00200:205:000000000-AKKM3:1:1101:24179:4600 1:N:0:1
ATTGGGTTTAAAGTGTGCGTAGGTGGCGGTTTAAGTCTGATGTGAAAGCCCTGGGCTCAACCTGGGAATGGCATTGGAAACTGGATCACTGGAGTGCGGTAGAGGATGGCGGAATTCCCGGTGTAGCAGTGAAATGCGTAGAGATCGGGAGGAACATCCGTGGCGAAGGCGGCCATCTGGACTAGCACTGACACTGAGGCACGAAAGCGTGGGGAGCAAACAGGATTAGATACCCTAGTA
+
FGGGGGG@FGGGGFGGGGGGGGGGGG,7@@FGGGGGGCF<@CFDGGGG@F<@<CGGGGGGGF<68DCF@@FEEEEEGGDGGGGGEEF<FG<FGGGGF7FG@GGGGG<FBG7EEGGGGA9FGGGGFGG9FGGGGGGGGDGGGG9FGG<+3F>FGG,D,F,3FFGGGGGDGGD88>*6?F;EEGC68CFGG4CGGGGGGGGGEGGGGGD4=EGEGC7)5:FGGGGFFGFFFFFGGGG=FFFG
@M00200:205:000000000-AKKM3:1:1101:23256:4605 1:N:0:1
ATTGGGTGTAAAGGGTCCGTAGGCGGTTTTATAAGTCAGTGGTGAAATCCGGCAGCTCAACTGTCGAACTGCCATTGATACTGTAGGACTTGAATTATTATGAAGTAACTAGAATATGTAGTGTAGCGGTGAAATGCTTAGATATTACATGGAATACCAATTGCGAAGGCAGGTTACTAATAATACATTGACGCTGATGGACGAAAGCGTGGGGAGCGAACAGGATTAGATACCCTAGTA
+
GGGGGGGGGGGGGGGGGGGGGGGGGGGEGGGGGGGGGGFGGGGGGGGGFGGGGGGDFCGFFGGGGFGFFFGGGGGFGGGGGGGGGGGGGGGGFGGGGGGGGAFFGGGGGGGGFGGGGGGGGGGGGGGFGFEFGGGGGGGGGADGGGGGGDGFDGFFCFGGFGCFGGG>@DDEGFFFFGC9EDFGFGDGF+@9CED>EGGGGGCC>;DG51>FCE><BGGD5?FGFFGEF=?GGGCFFAFG
@M00200:205:000000000-AKKM3:1:1101:8034:4628 1:N:0:1
ATTGGGTTTAAAGGGTGCGCAGGTGGCCGTGTGTGTGAGGCGTGAAAGCCCGGGGCTTAACCCCGGAATTGCACCTCAAACTACATGGCTAGAGCATTGGAGAGGGTAGCGGAATTCACGGTGTAGCAGTGAAATGCGTAGATATCGTGAGGAACACCAGAGGCGAAGGCGGCTACCTGGACAATTGCTGACACTCAGGCACGAAAGCGTGGGGAGCAAAAGGGATTAGATACCCGAGTA
+
G<CFGGGEFFGECEECCFGDGDGGG98@FC@FFFFEGDFCFGGGC,CF,FGG7FGC+CEE,EEECFECFDGEFFFCDFF9FCFFGFFCE@<E9?FEF,CFFF@CFEEAGGGD7:7,BFAF>3DBFFGGAFGDFF<<CBCCFD9=FACF<FC77<FGFEGGGCFCEDGGCFDDE5CC8+CCFFGGC;CC977FF<*;CF=FG<ECEDD:E7CC8:BDFFC69C55(*04==):@:C<>)0:
@M00200:205:000000000-AKKM3:1:1101:15055:4640 1:N:0:1
ATTGGGCTTAAAGGGTGCGTAGGCGGCTTCTCAGGTCCGGTGTGAAATCTTACGGCTCAACCGTAAAATGGCGCTGGAAACCGGGAGGCTTGAGTGTGCTAGGGGTGTGTGGAACTTCCAGTGGAGCGGTGAAATGTGTTGATATTGGAAGGAACGCCGGTGGCGAAAGCGACACACTGGGGCATAACTGACGCTGAGGCACGAAAGCTAGGGTAGCGAACCGGATTAGATACCCTCGTA
+
GGGGGGGGGGGGGGGGGGGGGGGGGGGGEGGGFFGGGGGGGGGGGGGGGGGGGGGGGGGGFG:FFGGGDFGGEC:FGGFGGGGDCCCGGGGGGGGCFEF9FEFGGGEGGFFGGGGGGGGGGFGF9<=>FBFFGGGC<F=BCA<==FCCFDFGGGG<FE>F*>FC:CEEGFBEGCE8::FFFGGGFFE+:7?985C5?8AF5CEGGG)*2<CFFF?5)78CC)/97*C2=4<GGDG*8B3:
@M00200:205:000000000-AKKM3:1:1101:12485:4653 1:N:0:1
ATTGGGTATAAAGGGCGCGCAGGCGGCCATTTAAGTCAGGCGTGAAAGCCCCGGGCTCAACCTGGGAATTGCGCTTGAGACTGGATGGCTTGAGTTCGGGAGAGGAGAGTGGAATTCCCAGTGTAGAGGTGAAATTCGTAGATATTGGGAAGAACACCGGTGGCGAAGGCGGCTCTCTGGACCGATACTGACGCTGAGGCGCGAAAGCGTGGGGAGCACACAGGATTAGATCCCCGAGTAAGCT
+
FEGGGGGGGGGGG@FEGGGGGGGGGGGGDFG,EFG<FGGG@FGGGGGGGGGGGGGGGGGGGGGDFGGGGGGGGCGDFGGGGGGCCEGGGGGGGGGAFGGC@GGGGGDGEGGGGGGGGGEFGGGGGGGGGGGGGGGGGGGGGEGGG99FFFGGFGGGGGEGGGGGGEGGGGGCEEEGGGGGDGGGEEEEGFGGGGDGD8EFEGGEGGGGGGDGGG)7>F8FGGFGFGF?FFD*ACC3.7@EC2).
@M00200:205:000000000-AKKM3:1:1101:9170:4664 1:N:0:1
ATTGGGTGTAAAGGGCGCGTAGGCGGCTTGGTAAGTCACTTGTGAAATCCCGGTGCTCAACGCCGGGGCCGCAGGTGAGACTGTCAGGCTAGAGCTTGGTAGAGGCGAGTGGAATTCCCGGTGTAGCGGTGGAATGCGTAGATATCGGGAAGAACACCGGTGGCGAAGGCGGCTCGCTGGGCCGATGCTGACGCTGAGGCGCGAAAGCGTGGGGAGCAAACAGGATTAGATACCCTGGTA
+
EEFFFGFC@CFFGGGEGGCFE@CGEGF@GCEEFFFF9FGGFGFGGGGGGGGGGGGEFE@FGGGGEGGGGGGGGGGGGFFEFCEFFGD@FADEFGGGFGDFEBADGEGC@@FF9F<BFGGGGGEC:FCEEFCGG:FFGGGEGDCFF@>>CFGCCFGGGGGG<BCE*4:E<:<EDDCECE;EGGFEG>E=FFGGCCCEG*C551*:ECC<5*;CDD@7)*;@FFF510:377<FG@6>>5)<
@M00200:205:000000000-AKKM3:1:1101:5510:4671 1:N:0:1
ACTGGGTTTAAAGCGCACGTAGGCGGCTTCGCAAGTCAGAGGTGAAAGCCCAGGGCTCAACCCTGGAATTGCCTTTGAGACTGCATCGCTAGAATTGTGGAGAGGTGAGTGGAATTCCGAGTGTAGAGGTGAAATTCGTAGATATTCGGAAGAACACCAGTGGCGAAGGCGACTCACTGGACACATATTGACGCTGCGGTGCGAAAGCGTGGGGAGCAAACAGGATTAGATACCCTAGTA
+
GGGGGGGGGGGGGGGGGGEGGFEGEBEGGGGGGGGFFFGGFGGGFFGGGGGGGGGDCG,EFGGGGGGFFFDGFGGGGGG<FF5CFFGGGGGEEGDGGEGGGFGGDGFGGGF7E=?FFGGDGDGEFGG9EGGG,EGGFCFFGGGGG9AFCCF7D<FFFGG?=>DEECCCCEECEEGGGGFF8>4D8FFGEGFCCCDC*18E=DEGCCGFGG7CCE>C5=CFFFF*4DG7F?BCCC67?)*+
@M00200:205:000000000-AKKM3:1:1101:21716:4676 1:N:0:1
ATTGGGTTTAAAGCGTGTGTAGGCGGATGCCTAAGTACCTTGTGAAATCCCACGGCTCAACCGTGGAACTGCTTGGTATACTGGGCGTCTTGAGCCACTTAGGGGCAAGCGGAACAAATGGTGGAGCGGTGAAATGCGTAGATATCATTTGGAACGCCAATGGTGAAAACAGCTTGCTGGGAGTGTGCTGACGCTGAGACACGAAAGCCAGGGGAGCGAACGGGATTAGATACCCCAGTA
+
GGGGGGFGGGGGGGGEGGGGGGGGGGGGGGGGGGGGGGGGGGGGGGGGGGGGGGGGGGGGGGGGGGGGGGGGGGGGGGGGGGGGGGGGGGGGGGGGGGGGGGGGGGGGGGGGGGGGGGGGGGGGGGGGGGGGGGGGGGGGGGGGGGGGGGGGGGGGGGGGGGGGGGGGGGGGGGGGGGGGGGGGGGGGGGGGGGGGGGGGGGDGGG5FEGGGGGAGFGGGGGEC?<FFFFFGFGFFFFFG
@M00200:205:000000000-AKKM3:1:1101:11574:4682 1:N:0:1
ATTGGGTTTAAAGGGCGCGTAGGCGGTCGGGTAAGTTTGATGTGAAATCCCACGGCTTAACCGTGGAATGGCATCTTATACTGCCCGGCTAGAGTCTGGGAGAGGGAAGTGGAATTCCCGGTGTAGCGGTGAAATGCGTAGATATCGGGAGGAACACCAGTGGCGAAGGCGGCTTCCTGGACCAGTACTGACGCTGAGGCGCGAAAGCTAGGGGAGCAAACAGGATTAGATACCCTAGTA
+
GGGGGGGGGGGGGGGGGGGGGGGGGGGGGGGGGGGGGGGGGGGGGGGGGGGGGGGGGGGGGGGGGGGGGGGGGGGGGGGGGGGGGGGGGGGGFFGGGGGGGGGGGG7FGGGGGGGGGGGGGFGGGGGGGGGGGGFGGGGDGGGGGGGGGDGGGGGGGGGGGGGGGGGGGGGGGGGGGGGGGGGGGGGGGGGGDGGCCGFGG378CCDGGGGFGDBDBG*<<<GDF<GFF4>GGCFGFFFF
@M00200:205:000000000-AKKM3:1:1101:26296:4694 1:N:0:1
ACTGGGTTTAAAGGGCGCGTAGGCGGGAGGCCAAGTCGGTCGTGAAATCCGCGGGCTCAACTCGCGGGGGTCAGCCGAAACTGGTTTTCTTGAGGGGCGCAGAGGAGCCTGGAATTCCCGGTGTAGCGGTGAAATGTGTAGAGATCGGGAGGAACACCGGTGGCGAAGGCGGGGCTCTGGGCGCACCCTGACGCTGAGGCGCGAAGGCGTGGGGAGCAAACGGGATTAGATACCCCAGTA
+
GGGGGGEGEFGGFFGGGGGGDCEGGGGGGGGGEGGGGGGGGGGGGGGGFFGGEGGDEGFCFFAFEGGGGGGGGGGGGGDGGGGGGGGGD;CCEFGGGGGGGCFFCGGGGGGCCFFGGFGGEFGC:BCEEEGGGGGGGGGGC7C?9CFGGCG5CFFF8?EDEGDGGDGGDFEGEGGGGEGGGFGEEG?GCCEFGEDGGDGF=C5CEDCDEECEGG>C3:FFG*=G0)><FBAC:<<F>>/9
@M00200:205:000000000-AKKM3:1:1101:20211:4694 1:N:0:1
ATTGGGTTTAAAGGGCGCGTAGGTGGCCCGTTAAGTGGCTGGTGAAATCCCGGGGCTCAACTCCGGGGCTGCCGGTCAGACTGGCGAGCTAGAGCACGGTAGGGGCAGATGGAATTCCCGGTGTAGCGGTGGAATGCGTAGAGATCGGGAAGAATACCAGTGGCGAAGGCGTTCTGCTGGGCCGTTGCTGACACTGAGGCGCGACAGCGTGGGGAGCAAACAGGATTAGATACCCTCGTA
+
GAGGGGGGGGGGGGGGGGGGGGGGGGGGGGGGGGGGGGGGGGGGGGGGGGGGGGGGGGGGGGGGGGGGGGGGGGGGGGGFGGGGGGGGGGGGGGGGGGGGGGGGGGGGGGGGGGGGGGGGGGGGGGGGGGGGGGGGGGGGGGGGGGGGGGGGGGGGGGGGGGGDGGGGGGGGGGGGFGGGGGGGGGGGGGGGGFGGFGGGCDGGGGGGGGGGGGDD@GGGGGGG?GGFFFFGGCF45>FG
@M00200:205:000000000-AKKM3:1:1101:11085:4695 1:N:0:1
ACTGGGTTTAAAGAGCTCGTAGGCGGTTTGTCGCGTCTGCTGTGAAAGACCGGGGCTCAACTCCGGTTCTGCAGTGGGTACGGGCAGACTAGAGTGATGTAGGGGAGACTGGAATTCCTGGTGTAGCGGTGAAATGCGCAGATATCAGGAGGAACACCGATGGCGAAGGCAGGTCTCTGGGCATTAACTGACGCTGAGGAGCGAAAGCATGGGGAGCGAACAGGATTAGATACCCTAGTA
+
GGGGGGGGGGGGGGGGGGGGGGGGGGGGGGGGGGGGGGGGGGGGGGGGGGGGGGGGGGGGGGGFGGGGGGGGGGGGGGGGGGGGGGGGGGGGFGFFGGGGGGGDGGGGGGGGGGGGGGGGGGGGGGGGGGGGGGGGGGGGGGFGGGGGGGGGEFGGGGGGGGGGGGGGGGGGGGG?GGGGFGGGGGGGGGGGGGDDDGGGEFEGEGCFFFGGGGBDEG8EGGGGFGGF@FAGGG6D?FFG
@M00200:205:000000000-AKKM3:1:1101:7824:4730 1:N:0:1
ATTGGGTTTAAAGTGTGCGCAGGCGGCCGAGCAAGTCGAGTGTGAAATCCCCGGGCTTAACTTGGGAATTGCGCTCGAAACTACTTGGCTGGAGTGTGGCAGAGGGGGGTGGAATTCCACGTGTAGCGGTGAAATGCGTAGAGATGTGGAGGAACACCAATGGCGAAGGCAGCCCCCTGGGCCAACACTGACGCTCATGCACGAAAGCGTGGGGAGCAAACAGGATTAGATACCCCAGTAAGA
+
GGGGGGGGGGGGGGGGGGGGGGGGGGGGGGGGGGGGGGGGGGGGGGGGGGGGGGGGGGGGGGGGGGGGGGGGGGGGGGGGGGGGGGGGGGGGGGGGGGGGGGGGGGGGGGGGGGGGGGGGGGGGGGGGGGGGGGGGGGEGGGGGFFFGGGGGGGGGGGGGFGGGGGGGGFGGEGGGGGGGGGFEEGFEGGGGGGGG5@FGGGGGGGG*?EGGGGFGFGGCDGGC?4C2=BFG+<EDDEFGF<4
@M00200:205:000000000-AKKM3:1:1101:18884:4748 1:N:0:1
ATTGGGTATAAAGCGCACGTAGGCGGCCTATCAAGTCGGGCGTGAAAGCCCTCGGCTTAACCGAGGAAGTGCGTTCGAAACTAATAGGCTTGAGTACGGGAGAGGATCGCGGAATTCCCGGTGTAGAGGTGAAATTCGTAGATATCGGGAGGAACACCAGTGGCGAAGGCGGCGATCTGGACCGATACTGACGCTGAGGTGCGAAAGCGTGGGGAGCAAACAGGATTAGATACCCTAGTA
+
GGGGGGGGGGGGGGGGGGGGGGGGGGGGGGGGGGGGGGGGGGGGGGGGGDEFFFGGGGGGGGGEECGGGGGGGGGGGG<FGGGGGGGGGGFGGCEFGGGDEGGGGGCDGGGGGGGGGCFGGGGGGGGGGGGGGGGGGGGGGGGGGGGGFGDG<FGFGGFFGGGGGGGGGGCCGGDCGFFGGGGGDECEGC985:7C?FGG=9/8?=C:=28EG5355FFGGGGGFGG7FF>7CCF=FFF?
@M00200:205:000000000-AKKM3:1:1101:24115:4760 1:N:0:1
ATTGGGTTTAAAGGGCGCGTAGGCGGTACGACAAGTCGGGAGTGAAAGCCCGGGGCTCAACCCCGGGACGGCTTTCGAAACTGTCGAACTTGAGTGCAGAAGAGGCAACTGGAATTCCCAGTGTAGCGGTGAAATGCGTAGATATTGGGAAGAACACCTGAGGCGAAGGCGGGTTGCTGGGCTGACACTGACGCTGAGGCGCGAAAGCCAGGGGAGCGAACGGGATTAGATACCCCCGTAAGA
+
GFGGGGGGGGGGGGGGGGGGGGGGGGGGGGGGGGGFGGGGGGGGGGGGGFGGGGGGGGGGGGGGGGGGGGGGGGGGGGGGGGGGGGGGGGGGGGGGGGGGGGGGGGGGGGGFGGGGGGGGGGGGFGGGGGGGGGGGGGGGGGGGGGGGGGGGGGFDE<FGGGG>EGGGGGGGC>EEFGGGGFGGGGFFFGGGGGGGGGFFGGGGGGGGCGGGEEEGDCCC3DGG?7F?F=AGGCFGF@FG:1:
@M00200:205:000000000-AKKM3:1:1101:6801:4762 1:N:0:1
ATTGGGTATAAAGTGTGCGCAGGTGGCCGCGCAAGTCGAGTGTGAAATCCCCGGGCTTAACTTGGGAATTGCGCTCGAAACTACGTGGCTGGAGTGTGGCAGAGGGAGGTGGAATTCCACGTGTAGCGGTGAAATGCGTAGAGATGTGGAGGAACACCAATGGCGAAGGCAGCCTCCTGGGCCAACACTGACACTCATGCACGAAAGCGTGGGGAGCAAACAGGATTAGATACCCTAGTA
+
FGFDG9FF@FFADGGGCEFEC@FGDCG8FF@FFGGCEEGFGGAEGAFGCDFGGGGGEGGFGEFFGG@FFGCGCG:CGDFG@FGGGGGGEFFGDGFFFGGGEF@FGG@EDF<CFD<,?EFGEDGGGAFGGGCFFGGGGGCEFGGFGGGGCEE:@FFGFGG7BFGFG7BFGGG@CGGGGCGGGGGGCGF=9D?:@FC:FGFGGCGDC5D48=@CC>5DBCEFDF6/14:2=42*+20*87*<
@M00200:205:000000000-AKKM3:1:1101:7341:4767 1:N:0:1
ACTGGGTTTAAAGCGCGCGCAGGCGGTCTCGAAAGCCCACCGTGAAAGCCCTCGGCCCAACTGAGGGAGGCCGGTGGGAACTTCGAGACTTGAAGGCGGGAGAGGCAGATGGAATTTCCGGTGTAGCGGTAAAATGCGTAGATACCGGAAGGAACACCAGTGGCGAAGGCGATCTGCTGGCCCACCCTTGACGCTCAGGCGCGAAAGCTAGGGTAGCGACCGGGATTAGATACCCCAGTA
+
GGGFGGGGGGGGGGGGGGGGGGGGGGGGGGGGGGGFEFGGGGGGGGGGFGDDEGGGGGGGGGGGGGGGGGGGGGGGGGGGGGGGGGGGGGGGFGFFGGGGGGDFGGGGGGGGG9FGGGGGCFEFG=FGGGGGFGGGGGGDGGGGGFECEGGGGGGGGGFGFFDEEGGCFGGDGGGGGGFGGGGGGGGG?FFGGGGGGGD6EGEGEECGGGGGGGFDFGCEGGEG9GD<=F2CGGGFB>FC
@M00200:205:000000000-AKKM3:1:1101:16564:4780 1:N:0:1
ACTGGGCGTAAAGTGTGCGCAGGCGGCGCTGCAAGTCGAGTGTGAAATCCCCGAGCTTAACTTGGGAATTGCGCTCGAAACTACGGCGCTGGAGTATGGCAGAGGAAGGTGGAATTCCACGTGTAGCGGTGAAATGCGTAGAGATGTGGAGGAACACCGATGGCGAAGGCAGCCTTCTGGGCCAATACTGACGCTCATGCACGAAAGCGTGGGGAGCAAACAGGATTAGATACCCTAGTAAGA
+
GGGGGGGGGGGGGGGGGGGGGGGGGGGGGGGGGGGGGGGGGGGGGGGGGGGGGGGGGGGGGGGGGGGGGGGGGGGGGGGGGGGGGGGGGGGGGGGGGGGGGGGGGGGGGGGGGGGGGGGGGGGGGGGGGGGGGGGGGGGGGGGGGGGGGGGGGGGGGGGGDGGGGGGGGGGGGGGGGGGGGGGGGGGGFGGGGGGGGFGGGGGGEGGGGGGGGGDC@FGGGGGGFFGFFFFGGG?FF>6FFFF
@M00200:205:000000000-AKKM3:1:1101:13079:4784 1:N:0:1
ATTGGGTTTAAAGGGCGCGTAGGCGGCCTTGTCAGTCAGACGTGAAATCCCCAGGCTTAACTTGGGAACTGCGTCTGATACTACAAGGCTGGAGTTCGGGAGAGGAATGTGGAATTCCAGGTGTAGCGGTGAAATGCGTAGATATCTGGAGGAACACCGGTGGCGAAGGCGGCATTCTGGACCGAAACTGACGCTGAGGCGCGAAAGCCAGGGGAGCAAACGGGATTAGATACCCCCGTA
+
GGGGGGGGGGGGGGGGGGGGGGGGGGGGGGGGGGGGGGGGGGGGGGGGGGGGGGGGGGGGGGGGGGGGGFGGGGGGGGGGGGGGGGGGGGGGGGFFGGGGGGGGGGGGGGGGGGGGGGGGGGGGGGGGGGGGGGGGGGGGGGGGGGGGGGGGGGGGGGGDEGGGGGGGGGGGGGEGFFGGGGGGGGGEGFFFGGGGGGGGGGGGGEGGECEGGGFGBGGGGD8C?GD?FB2CFC@>>EEG
@M00200:205:000000000-AKKM3:1:1101:17397:4787 1:N:0:1
ATTGGGTTTAAAGGGCGCGTAGGTGGCCTTCTAAGTCAGACGTGAAATCCCCAGGCTTAACTTGGGAACTGCGTTTGATACTGGCGAGCTGGAGTTCGGGAGAGGGATGTGGAATTCCAGGTGTAGCGGTGAAATGCGTAGATATCAGGAGGAACACCGGTGGCGAAGGCGGCTTCCTGGACCGGCATTGACGCTGAGGAACGAAAGCTAGGGGAGCAAACGGGATTAGATACCCTGGTA
+
GGGGGGGEGGGGGGG7FGGGGGGGGGG8,;@@FGGGF<FG@FGGGGGFG<F<,BFGGGGGG9,,C,FG7,EGCG,+,EFGGGG,,@+@FG8FGG,F,+@FGG+?EG:44EFGGGGGG<5EFGGGGGG:FGGGGGGGGGGGGGFGGG,3@CFGGGGGGG7FGGGGGGGGGGG****?FGGGGG6*****=C?F5CDGGGG6*;EGGGGG+ACGDEEDF=CEG355<DGFFFFGCGG*5>FG
@M00200:205:000000000-AKKM3:1:1101:25174:4795 1:N:0:1
ATTGGGTTTAAAGGGCGCGTAGGCGGACTCTTAAGTCGGGGGTGAAAGCCCAGGGCTCAACCCTGGAATTGCCTTCGATACTGAGAGTCTTGAGTTCGGAAGAGGTTGGTGGAACTGCGAGTGTAGAGGTGAAATTCGTAGATATTCGCAAGAACACCAGTGGCGAAGGCGGCCAACTGGTCCGATACTGACGCTGAGGCGCGAAAGCGTGGGGAGCAAACAGGATTAGCTACCCCGGTA
+
GGGGGGGGGGFGFGGGGGGGGGGGGGGGDGGGGGGFGGGGGGGGGGGGGGGGGGGGGGGGGGEG?FGGGGGGGGGGGGGGGGGGGGGGFGGGGGGGGGGGGGGGGGGGGEFEFDGFGGGGGEGFFGGGGGGGFFFGGGGGGGAFGGGGGGGGGFGGGDGGGGC*>4CGGGCGGEGCFGGGGGGGGGGGGG78EGDEG>EFGGGGGGCFGGDEGEDGFGDGF4CG?:C29)60<AE<BED*
@M00200:205:000000000-AKKM3:1:1101:26043:4797 1:N:0:1
ATTGGGTTTAAAGGGTGCGTAGGCGGTCTTTTAAGTCAGTGCTGAAATATCCCGGCTTAACCGGGAGGGTGGCATTGATACTGAAGGACTTGAGTAAAGTTGAGGTTGGCGGAATTGACGGTGTAGCGGTGAAATGCTTAGATATCGTCAAGAACACCGATAGTGTAGACAGCTAACTAAGCTTTAACTGACGCTGAGGCACGAAAGTGTGGGGATCAAACAGGATTAGATACCCTTGTA
+
GGGGGGGGGGGGGGGGGGGGGGGGGGGGGGGGGGGGGGGGGGGGGGGGGGGGGGGGGGGGGGGGGGGGGGGGGGGGGGGGGGGGGGGFGGGGGGGGGGGFGGGGGGGGEGGGEFCGGGGGGGGGGGGGGEGGFGFFGEGGGGGGFGGGGGGGGGGFFGGGGGGGFGGGGGGGGGGGGGGGGGGGGGFGEDGGGGGDEGGGGGDCEEDGGFGGDGB8FGGGGGFD;GF?FFB7+3@6?F6C
@M00200:205:000000000-AKKM3:1:1101:16316:4799 1:N:0:1
ATTGGGTTTAAAGGGCGTGTAGGCGGTTATGTAAGTCCGGCGTGAAAACCCACGGCTCAACCGTGGACTTGCGTCGGAGACTGCATTGACTAGAGGACGGTAGAGGCAGGTGGAACTAGCGGTGTAGCGGTGAAATGCGCAGATATCGCTAGGAACGCCGGTGGCGAAGGCGGAAAGCTGGGCCATTCCTGACGCTGAGGCGCGAAAGCTAGGGGAGCGAACCGGATTAGATACCCGAGTA
+
GGGGGGGGGGGGGGGGGGGGGGGGGGFEGGGGGGGGGGGGGGCFGFGGGGGGGGGGDCGFFFGGCFGGGGGGGGGGGGGGGGGGGGGFGGGGGGGGGGGGGGGFGFGGGGGGGGGGGGGGGGGGGGGGGGGGGGGFGGGGGGGGGGFGGGGGGGGGGGGGGGGGGGGGGGGGGGG@FDGGGGGGGFCGGGGGGGC:=EGGGGGGGGGGGFFFGGEGEGGEDGGGFG53=6<CFECCBFF5<
@M00200:205:000000000-AKKM3:1:1101:10850:4813 1:N:0:1
ATTGGGTTTAAAGCGTGTGTAGGCGGGTCGTTAAGTGCCTTGTGAAATCCCACAGCTCACCTGTGGAACTGCTTGGCATACTGGCGGTCTTGAGCCACTTAGGGGCAACCGGAACAAACGGTGGAGCGGTGAAATGCGTAGATATCGTTTGGAACGCCAATGGTGAAAACAGGTTGCTGGGAGTGCGCTGACGCTGAGACACGAAAGCCAGGGGAGCAAACGGGATTAGATACCCTTGTAAGA
+
GGGGGGGGGGGGGGGGGGGGGGGGGGGGGGGGGGGGGGGGGGGGGGGGGGGGGGGGGGGGGGGGGGGGGGGGGGGGGGGGGGGGGGGGGGGGGGGGGGGGGGGGGGGGGGGGGGGGGGGGGGGGGGGGGGGGGGGGGGGGGGGGGGGGGGGGGGGGGGGGGGGGGGGGGGGGGGGGGGGGGGGGGGGGDGGGGGDGGGGFGGGGGGGFFGGGGGFGDGGGFGDCB3<?FF<GGCFFF?FGGFF
@M00200:205:000000000-AKKM3:1:1101:15562:4824 1:N:0:1
ATTGGGTTTAAAGGGCGCGTAGGCGGCTTTTCAAGTGACGGGTGAAATCCCTCGGCTTAACCGAGGAACTGCCTGTCAGACTGGAAGGCTTGAGACCGGGAGAGGTGAGTGGAATTCCCAGTGTAGCGGTGAAATGCGTAGATATTGGGAGGAACACCAGTGGCGAAGGCGGCTCACTGGACCGGAACTGACGCTGAGGCGCGAAAGCGTGGGGAGCAAACAGGATTAGATACCCGAGTA
+
GGGGGGGGGGGGGGGGGGGGGGGGGGGGGGGGGGGGGGGGGGGGGGGGGGGGGGGGGGGGGGGGGGGGGGGGGGGGGGGGGGGGGGGGGGGGGGGGGGGGGGGGGGGGGGGGGGGGGGGGGGGGGGGGGGGGGGGGGGGGGGGGGGGGGGGGGGGGGGGGGGDGGGGGGGGGGGGFGGGGGGGGGGG=EGGGGGGGGGGGGGGGGGGGGEGGGGFGFGGGGGGGB:DDFF<GGFCD>E>G
@M00200:205:000000000-AKKM3:1:1101:9486:4840 1:N:0:1
ATTGGGCGTAAAGCGCACGCAGGCGGCTCTGGAAGTCCAAGGTGAAAGCCCCCGGCTCAACCGAGGGAGGCCCTTGGAAACTCCAGAGCTCGAAGGCGGGAGAGGCAGATGGAATTTCCGGTGTAGCGGTAAAATGCGTAGATACCGGAAGGAACACCAGTGGCGAAAGCGATCTGCTGGCCCGCTCTTGACGCTCATGTGCGAAAGCTAGGGGAGCGAACGGGATTAGATACCCCGGTA
+
GGGFFGGEGGGGGGGGGGGGGGGGGGGGGGGGGGGGFGGGGGG?FG9,FGG,FFFCGGEGGGGGGGGCB@FGGDF@FGFGGGG8FFGGGFGG7F@FE7:BFGEEFGBCCFGGGGGGFGGGGFGEGGGDFGGGGGGFGGDE<1FCFCFEDGGGGGGGGGGGFCGEEEDEFGGGGGF:ECFGE8;>CGECGDFGGD3>EGGGGG5C>CDF9?@GGE>))*1*97;34D<2**.;CCFG3).*
@M00200:205:000000000-AKKM3:1:1101:5422:4841 1:N:0:1
ATTGGGTTTAAAGTGCGCGTAGGCGGGATGGCAAGTCGGTCGTGAAATCCTCGGGCTCAACTCGAGGGGGTCGGCCGATACTGCCGTTCTTGAGGGATGCAGAGGAGACTGGAATTCCCGGTGTAGCGGTGAAATGTGTAGAGATCGGGAGGAACACCGGTGGCGAAGGCGGGTCTCTGGGCATTCCCTGACGCTGAGGCGCGAAAGCGTGGGGAGCAAACGGGATTAGATACCCCGGTA
+
GGGGGGGGGGGGGGGGGGGGGGGGGGGGGGGGGGGGGGGGGGGGGGGGFGGGGGGGGGGGGGGGGGEGGGGGGGGGGGGGGGGGGGGGGGGGGDGGGGGGGGGFGGGGGGGGGGGGGGFFGFDGFGGGGGGGFGGGGGFFFGGGGGGGGGGGGGFGCGGGGGGGGGGGGGGGDGGGGGGFGGGGGGFGGGGGGGCCEFFFGDD8EEGGGCEGGGEC@FA8FDEC0C5?4@<CC@CCBD5C
@M00200:205:000000000-AKKM3:1:1101:8028:4841 1:N:0:1
ATTGGGCTTAAAGAGCTCGTAGGTGGTTCGGTAAGTCGGGTGTGAAAACTCTGGGCTCAACTCAGAGACGCCACCCGATACTGCTGTGACTTGAGTCTGGTAGGGGAGTGTGGAATTCCCAGTGTAGCGGTGAAATGCGCAGATATTGGGAGGAACACCAGTGGCGAAGGCGGCACTCTGGGCCAGTACTGACACTGAGGAGCGAAAGCGTGGGTAGCGAACAGGATTAGATACCCGAGTA
+
FGGCFGGC<FGGA9FFCFGGC<@FGGGGGGGCGGFFGFGGGCG@CCEGFGGGFFFGGGGGGEGA<EFGECEGGGGGGFGDGF?EGFGGACFGCFEFGGGFFFEG:FCCFF@ECFGGGAFGF,BBFFGGGGGGFDFFFFGC7CG@EFF<,,>BCBGGGDGFFGDBEGCCGDGGGGG@86,>CGGFCCBF78FGGGG6<9F5CDGGGGGCFGGEE8;CAGGEDGG5:**)96<FFFAF>5:E<
@M00200:205:000000000-AKKM3:1:1101:5877:4844 1:N:0:1
ATTGGGTTTAAAGGGCTCGTAGGCGGCCAACTAAGTCGGACGTGAAATCCCCAGGCTCAACCTGGGAACTGCGTCCGATACTGGATGGCTTGAATCCGGGAGAGGGATGCAGAATTCAGGTGTAGCGGTGAAATGCGTAGATATCTGGAGGAATACCGGTGGCGAAGGCGGCATCCTGGACCGGAATTGACGCTGAGGAGCGAAAGCCAGGGGAGCAAACGGGATTAGATACCCGTGTAAGAT
+
GGGGGG@CFGGGGDG7CFGGGGGGGG@FFGE@FGGGGEGGCGGGGGFFGF<FEGGGGFGGGFGGCFGGGGGGGGGCFE,CFGGGDGFGGGGGGGGGGGGGGGGGGGG@FEEFGGGGGGGGFGGGB<FGGGFGGADGCG:CFFF9BCCGGGGEF@F9FCFGGGGGGGEGGEGCEGGGFGGFFGCG*1BCEDFGD5CE*;2:5C>>C:9CEGGGGGF::FG*><?C(9*49F<7<AC<3>)<*.6
@M00200:205:000000000-AKKM3:1:1101:21082:4867 1:N:0:1
ATTGGGTTTAAAGGGCGCGTAGGCGGTTCGCCAAGTCTGGGGTGAAATCTTTCGGCTCAACCGGAAAATTGCCTGGGATACTGGCGGGCTCGAGGGAGGTAGGGGCAGCGGGAACTGCCAGTGGAGCGGTGAAATGCGTTGATATTGGCAGGAACGCCGGTGGCGAAAGCGCGTTGCTGGACCTCTTCTAACGCTGAGGCGCGAAAGCCAGGGGAGCAAACGGGATTAGATACCCCAGTA
+
GGGGGGGGGGGGGGGGGGGGGGGGGGGGGGGGGGGGGGGGGGGGGGGGGGGGGGGGGGGGGGGGGGGGGGGGGGGGGGGGGGGGGGGGGDGGGGGGGGGEGGGGGGGGGGGGGGGGGGGGGGGGAFGGGGGGGGGGGGGGGGGGGGGGGGGGGGGGGGGGGGGGGGGGGGGGGGGGGGGGGFGGGGGGFGGGGDGGGDGFGGGEEGGGGGGGGGBGFGGG4<EG:GGFFFBGC@FFEEFF
@M00200:205:000000000-AKKM3:1:1101:14202:4870 1:N:0:1
ATTGGGCATAAAGGGCGCGTAGGCGGCTTTGCAAGTGACGGGTGAAATCCCTCGGCTTAACCGAGGAACTGCCTGTCAAACTGCATGGCTTGAGACCAGGAGAGGTGAGTGGAATTCCCAGTGTAGCGGTGAAATGCGTAGATATTGGGAGGAACACCAGTGGCGAAGGCGGCTCACTGGACTGGTACTGACGCTGAGGCGCGAAAGCCAGGGGAGCAAACGGGATTAGATACCCCAGTAAGA
+
GGGGGGGGGGGGGGGGGGGGGGGGGGGGGGGGGGGGGGGGGGGGGGGGGGGGGGGGGGGGFGGGGGGGGGGGGGGGGGGGGGGGGGGGGGGGGGGGGGGGGGGGGGGGGGGGGGGGGGGGGCFGGGGGGGGGGGGGGGEEFGEGFGGGGGGGGGGGGGGGGFGGGGGGGGGGGDGGGGGGGGGGGGFGCFGGGDGGGGGGGDEEGEDGGGGGEGFGFGGGCGGGF3FBFFFGGG6C:BFFGFF
@M00200:205:000000000-AKKM3:1:1101:9863:4880 1:N:0:1
ACTGGGTATAAAGGGCGCGTAGGCGGCTCGATAAGGCTCGCGTGAAAGTCCGGGGCTCAACCCCGGATCGGCGTGGGCGACTGTTGGGCTGGAGCACGGTAGGGGCAGACGGAATTCCGGGTGTAGCGGTGGAATGCGTAGAGATCCGGAAGAACACCGGTGGCGAAGGCGGTCTGCTGGGCCGGAAGGGGGCAGAGCAATCTGTCCCCGTGCTGACGCTGAGGCGCGACAGCGTGGGGAGCA
+
GGGGGGGGGGGGGGGGGGGGGGGGGGGGGGGGGGGGGGGGGGGGGGGGGGGGGGGGGGGGGFGGGGGGGGGGGGGGDGGGGGGGGGGGGGGGGGGGGGGGGGGEGEGGGGGGGGGGGGGGGCFGGGGGGGGGFGGGGGGGDGGGGGGGGGGGGGGGGGGGGGGGGEGGGFGGEEEGD7EGEGGGGGEGEDEGDEDGGFGF7FGGC+7>FG?;5CBGFED*57:D?D<9BE>D5?;<BFF=D9?
@M00200:205:000000000-AKKM3:1:1101:19229:4899 1:N:0:1
ATTGGGTTTAAAGGGTGCGTAGGTGGGTTGGTAAGTCCGTGGTGAAATCCCCAAGCTTAACTTGGGAACTGCCGTGGATACTATCAATCTTGAATATCGTTGAGGTAAGCGGAATATGTCATGTAGCGGTGAAATGCTTAGATATGACATAGAACACCGATAGCGGAGGCAGCTTGCTAAGCGATCATTGACACTGAGGCACGAAAGCGTGGGGAGCAAACAGGATTAGATACCCGAGTA
+
GGGGGGGGGGGGGGGFGGGGGGGGGGGGGGGGGGGGGGGGGGGGGGGGGFFGGGGGGGGGGGFGGGGGGGGGGGGEGGGGGGGGGGGGGGGGGGGGGGGGGGGGGFGGGGGGGGGGGGGGGGGGGGGGGGGGGGGGGGGGGGGGGGGGGGGGGGGGGGGGGEGGGGDGGGGGGGFGGGGGGGGGCCGGGGGGDGDFGGFFGGGGGGGGGGGGGG>DDGGGGGGGFGF@FFFGGGFC>5FF
@M00200:205:000000000-AKKM3:1:1101:13195:4900 1:N:0:1
ATTGGGTGTAAAGGGCGCGTAGGCGGCTCGTTAAGTGGTTGGTGAAATCCCGGGGCTCAACCCCGGGGCTGCCGATCAGACTGGCGAGCTAGAGCACGGTAGGGGCAGATGGAATTCCCGGTGTAGCGGTGGAATGCGTAGAGATCGGGAAGAATACCAGTGGCGAAGGCGTTCTGCTGGGCCGTTGCTGACGCTGAGGCGCGACAGCGTGGGGAGCAAACAGGATTAGATACCCTGGTA
+
GGGGGGGGGGGGGGGGGGGGGGGGGGGGGGGGGGGGGGGGGGGGGGGGGGGGGGGGGGGGGGGGGGGGGGGGGGGEGGGGGGGGGGGGGGGGGGGGGGGGGGGGGGGGGGGGGGGGGGGGGGGGGGGGGGGGGGGGGGGGGGGGGGGGGGGGGGGGGGGGGGGGGGGGGGGGGGGGGGGGGFGGGGDGGGGGGGGGGGGGGGGGGGGGGGGGGGFGFGGGGGGGFG*8FFFGGGGCFFFG
@M00200:205:000000000-AKKM3:1:1101:13848:4901 1:N:0:1
ATTGGGTTTAAAGAGCGCGTAGGCGGCCAGGTAAGTCCGACGTGAAATCTGGAGGCTCAACCTCCAGCGGTCGTTGGAAACTACCTGGCTAGAGTCCGGAAGAGGAGAGTGGAATTCCTGGTGTAGCGGTGAAATGCGCAGATATCAGGAAGAACACCGATGGCGAAAGCAGCTCTCTGGGACGGTACTGACGCTGAGGCGCGAAAGCGTGGGGAGCGAACAGGATTAGATACCCAAGTA
+
GGGGGGGGGGGGGGFGGGGGGGGGGGGGGGGGGFGGGGGGGGGGGGGGGGGGGGGGGGGGGGGGFGGGGDGGGGGGGGGGGGGGGGGGGGGGGGGGGGGGGGFGGGGGGGFGGGGGGGGGGGGGFCGDGGDF=FFGGDCGGGGGGGGGGGGGFGGGGGGGGGGGGEGGGGGGGGGGGFFFGGFGGGGGGGGGGGGGDCFFEDGEEEGGGGGEEGEGFGGGDG?F?<*)?BAFG@F*)8@D
@M00200:205:000000000-AKKM3:1:1101:22374:4927 1:N:0:1
ATTGGGTTTAAAGGGCGCGTAGGCGGTGCGGTGCGGTTTCGGTGAAATCCCTCGGCCCAACCGAGGAACAGCCGGGGCAACGGCCGCGCTAGACGGCATCAGGGGACAGTGGAACTCCCGGTGGAGCGGTGAAATGCGTAGATATCGGGAGGAACGCCGGTGGCGAAAGCGACTGTCTGGGGTGCCTGTGACGCTGAGGCGCGAAAGCCAGGGGATCAAACGGGATTAGATACCCTGGTAAGA
+
GGGGGGGGGGGGGGGGGGGGGGGGGGGGGGGGGGGGGGGGGGGGGGGGGGGGGGGGGGGGGGGGGGGGFGGGGGGGGGGGGGGGGGGGGGGGGGGGGGGGGGGGGGGGGAFGGGGGGGGGGGGGGGGGGGGGGGGGGGGGGGGGGGGGGGGGGGGGGGGGGGGGGGGGGGGGGEGCGGGGFDCEGGGGEFGGDGGGGGGGG<EGGGGGGGGGGGDG:CFGGGEGBGFFFFBGGGGC>F6FF?F
@M00200:205:000000000-AKKM3:1:1101:26062:4929 1:N:0:1
ATTGGGTTTAAAGGGCGCGTAGGCGGGTCATCAAGTCTGTGGTGAAATCCCCCGGCTCAACCGGGGAACTGCCGTGGATACTGGTGGCCTCGAGGATGGTAGGGGCGTGCGGAACGGTTGGTGGAGCGGTGAAATGCGTTGATATCAACCGGAACTCCGGTGGCGAAGGCGGCACGCTGGACCATTTCTGACGCTGAGGCGCGAAAGCCAGGGGAGCAAACGGGATTAGATACCCCAGTA
+
GGGGGGGGGGGGGGGGGGGGGGGGGGGGGGGGGGGGGGGFGGGGGGGGGGFGGGGGGGGGGGGGCEGGGGGGGGGGGGGGGGGGGGGGFGGGGGGDFEGCFGGCFGGFGGGGGGGGGGCGGFGGGGGGGCGFGGGGFGGCFFCFGDFCFCGGEGGGGFGGGGGGEDGGGGGG>CGGGGDGGG@8F9EFGGGGGGGGGGGGGGGEGGGCCFGGGGFC7=CFFDEG03<>F=<>FFFG3:6<
@M00200:205:000000000-AKKM3:1:1101:6327:4972 1:N:0:1
ACTGGGTTTAAAGCGTGTGTAGGCGGGCCGTTAAGTGTCTTGTGAAATCCCCCGGCTCAACCGGGGAACTGCTGGGCATACTGGCGGCCTTGAGAGACCTAGGGGCGAGCGGAACAAGCGGTGGAGCGGTGAAATGCGTAGATATCGCTTGGAACGCCGACGGTGAAAACAGCTCGCTGGGGGTCTTCTGACGCTGAGACACGAAAGCCAGGGGAGCGAACGGGATTAGATACCCTAGTA
+
GGGGGGGGGGGGGGGGGFGGGGGGGGGGGGGGGGGGFGGCFGGGGGGG9FFGGGGGGGGGGGDDGDCGGGGGGGGGGGGCDFFFGGGGGGGGFG<F<FFAFGDFCFDEGGGGGGFGFGGGGGGGFGGGGGGGGGGGGGG@FCCFCFEG<C<FGGFGGGDEGGGCCGGGFGGFGGGEGEGG8E58;>+<CCGGCEDGEG+<6<EGEGC*@FGGGE>5:5C?DDGG<D7<=6<7FGCC?FFF
@M00200:205:000000000-AKKM3:1:1101:8218:4973 1:N:0:1
ACTGGGTTTAAAGGGCGCGTAGGCGGCCTGTTAAGTCGAACGTGAAATCCCTAGGCTCAACCTAGGAACTGCGTCCGATACTGGCAGGCTTGAATCCGGGAGAGGGATGTGGAATTCCAGGTGTAGCGGTGAAATGCGTAGATATCTGGAGGAACACCGGTGGCGAAGGCGGCATCCTGGACCGGTATTGACGCTGAGGCGCGAAAGCCAGGGGAGCAAACGGGATTAGATACCCCCGTA
+
GGGGGGGGGGGGGGGGGGGGGGGGGGGGGGGGGGGGGGGGGGGGGGGGGGGGGGGGGGGGFEGGGFFGGGGGGGDFGGGGGGGGGGGDEGGGGGGGFEEEGGDFDFGGGFGDGGGGGGGGGGGGGGGGGGGGGGGGGGEGCGGGGGGGGGG@FFGGGGGG7FGGGGGGGGGGCGGGFGGGGGGGGGEFDGCGGGGGGGG5CGGGCGD4EFFFGGEGDFGGGDE<?C42@FAGFGG<>EEG
@M00200:205:000000000-AKKM3:1:1101:19915:4981 1:N:0:1
ACTGGGTTTAAAGCGCGCGCAGGCGGTTAATTAAGTTGGGTGTTTAAGCCCGGGGCTCAACCCCGGTTCGCATCCAAAACTGGTTGACTTGAGTGTAGGAGAGGAAAGTGGAATTCCACGTGTAGCGGTGAAATGCGTAGAGATGTGGAGGAACACCAGTGGCGAAGGCGACTTTCTGGCCTATAACTGACGCTGAGGCGCGAAAGCGTGGGGAGCAAACAGGATTAGATACCCCAGTA
+
GGGGGGGGGGGGGGGGGGGGGGGGGGGGGGGGGGGGGGGGGGGGGGGGGGGGGGGGGGGGGGGGGGGGGGGGGGGGGGGGGGGGGGGGGGGGGGGGGGGGGGGGGGGGGGGGGGGGGGGGGGGGGGGGGGGFGGGGGGGGGGGGGGGGGGGGGGGGGGGGGGGGGFEFFGGGGGGGGGGGGGGGGGGFGGGGGEGGGFFGGGGGEGGGGGGGGG@G::ACGGCG7FD7FFFGGCGGFFF
@M00200:205:000000000-AKKM3:1:1101:5757:4988 1:N:0:1
ATTGGGTGTAAAGCGCACGTAGGTGGCGACGTAAGTCGGGTGTGAAAGCCCCGGGCTCAACCTGGGAATTGCATTCGAGACTGCATTGCTGGAGTACGGAAGAGGAGGGCGGAATTCCCGGTGTAGCGGTGAAATGCGTAGATATTGGGGGGAACACCAGTGGCGAAGGCGGCTCACTGGACCGGTACTGACGCTGAGGCGCGAAAGCGTGGGGAGCAAACAGGATTAGATACCCCCGTA
+
EF9FGGGGCGGE<EB@CCCF<FDFGGGGCFGEG8EFFGD@@@FFFGFEEGG7FGGEGCFGG<EFEFAEDGGDFGEEEFFFCCEGGGGCGGFC<FEBEFGC?:,EAFGG77F=FFGCFG@FC>+B,,:@F>FGGGGGFGGGE*@@FGFG,*5:>C8@F>5@CFFGGGCC?8?*>E8?FGD>FG8C5:?/<:?6*:5C8*:*2/:C8:CFC7*?EGFG3FCC55C>?<C4**.:<<0/)7<E
@M00200:205:000000000-AKKM3:1:1101:23915:4990 1:N:0:1
ACTGGGTTTAAAGGGCGCGTAGGCGGCTCGCCAAGTCAGGGGTGAAATCTTTCGGCTCAACCGGAAAAGTGCCTTTGATACTGGCGGGCTTGAGGGAGGTAGGGGCATGTGGAACTTCCGGTGGAGCGGTGAAATGCGTTGATATCGGAAGGAACGCCGGTGGCGAAAGCGACGTGCTGGACCTCATCTGACGCTGATGCGCGAAAGCCAGGGGAGCGAACGGGATTAGATACCCTTGTAAGA
+
GGGGGGGGGGGGGGGGGGGGGGGGGGGGGGGGGGGGGGGGGGGGGGGGGGGGGGGGGGGGGGGGGGGGGFGGGGGGGGGGGGGGGGGGGGGGGGGGGGGGGCGGGGGFFGGGFGGFGGGGGGGGGGGGGGGGGGFGGGEGGFFGGGGGGGGGGGFGGDFGGGGGGGEGGFGGGGEEGGGGGGGGGGGGGGGCEGDGDFGDEDGGGGGGDGGGGGFGFGGG3CGG<GGFFFFGCFE*??BCF56
@M00200:205:000000000-AKKM3:1:1101:16983:4999 1:N:0:1
ATTGGGTTTAAAGGGTGCGTAGGTGGCCAGGTAAGTTCGGTGTGAAAGCTCGGAGCTTAACTTCGAAATGGCATTGAATACTATCTGGCTGGAGGGTCGGAGGGGAGACTGGAATTCTCGGTGTAGCAGTGAAATGCGTAGATATCGAGAGGAACACCAGTGGCGAAGGCGAGTCTCTGGACGACTCCTGACACTGAGGCACGAAAGCCAGGGGAGCAAACAGGATTAGATACCCTAGTAAGA
+
GGGGGGGGGGGGGGGGGGGGGGGGGGGGGGGGGGGGGGGGGGGGGGGGGGGGGGGGGGGGGGGGGGGGGGGGGGGGGGGGGGGGGGGGGGGGGGGGGGGGGEGGGGGGGGGGGGGGGGGGGGGGGGGGGGGGGGGGGGGGGGGGGGGGGGGGGGGGGGGGGGGGGGGGGGGGGGGGGGGGGFGGGGGGGGFFGGGFGC=EEGGGGGGGGGGGGGFGFGGGGGGG?FGFFFFCCFFFFFFGGFF
@M00200:205:000000000-AKKM3:1:1101:16311:5000 1:N:0:1
ACTGGGTTTAAAGGGCTCGTAGGTGGCCAACTAAGTCAGACGTGAAATCCCCAGGCTCAACTTGGGAACTGCGTCTGATACTGGATGGCTTGAATTCGGGAGAGGGATGCAGAATTCCAGGTGTAGCGGTGAAATGCGTAGATATCTGGAGGAATACCGGTGGCGAAGGCGGCATCCTGGACCGAGATTGACACTGAGGAGCGAAAGCTAGGGGAGCAAACGGGATTAGATACCCTTGTA
+
GGGGGGGGGGGGGGGGGGGGGGGGGGGGGGGGGGGGGGGGGGGGGGGGGGGGGGGGGGGGGGGGGGGGGGGGGGGGGGGGGGGGGGGGGGGGGGGGGGGGGGGGGGGGGGGFGGGGGGGGGGGGGGGGGGGFGGGGGGGGGGGGGGGGGGGGGG<FFGGGGGGGGGGGGGGGGGGGGGGGGGGGGGG=FFCFFFFGGGGGGGGGGGGGGGG7BEE:5FEGGGG3:C4<FFFGGG6C?FFC
@M00200:205:000000000-AKKM3:1:1101:20015:5002 1:N:0:1
ATTGGGCATAAAGCGCGTGTAGGCGGGACGGTAAGTCAGATGTGAAATCCCCGAGCTCAACTCGGGAACTGCATCTGAAACTGCCGACCTGGAGTGTCGGAGAGGGCGGCGGAATTCCTGGTGTAGAGGTGAAATTCGTAGATATCAGGAGGAACACCGGTGGCGAAGGCGGCCGCCTGGACGATTACTGACGCTGAGACGCGAAAGCGTGGGGAGCAAACAGGATTAGATACCCTTGTA
+
GFGGGGGGGGGGGGGGGGGGGGGGGGGGGGG@FGGGGGGCGGGGGGGGGGGGGGGGEGGGG<FGGGGGGGGGGFGGGGGGGGGGGGGGGDFGGGGGGGGGGGGEDGGGGGEEGGGGGGGGF<FDGGCGGGGGGGCGGGCGCCFGGGGGGGBFCFGGGGGGGGGGEFGGGGGGGGGGGGGGFGGGGFGGGGGGGGGGGGCFEGCGGGGGGDGGEG>3>GGGFCCFB6*8=@4DGGG=@FFF
@M00200:205:000000000-AKKM3:1:1101:15130:5030 1:N:0:1
ATTGGGTATAAAGGGCGCGTAGGTGGCCCGTTAAGTGGCTGGTGAAATCCCGGGGCTCAACTCCGGGGCTGCCGGTCAGACTGGCGAGCTAGAGCACGGTAGGGGCAGATGGAATTCCCGGTGTAGCGGTGGAATGCGTAGAGATCGGGAAGAATACCAGTGGCGAAGGCGTTCTGCTGGGCCGTTGCTGACACTGAGGCGCGACAGCGTGGGGAGCAAACAGGATTAGATACCCCTGTA
+
GGGGGGGGGGGGGGGGGGGGGGGGGGGGGGGGGGGGGGGGGGGGGGGGGGGGGGGGGGGG@FGGGGGGGGGGGGGGGGGGGGGGGGGGGGGGGGGGGGGGGGGGGGGGGGGGGGGGGGGGGGGGGGGGGGGGGGGGGGGGGGGGGGGGGGGGGGGGGGGGGGGGGGGGDGGGGGGGGGGGGGGGGGGGGGGGGGGGGGGGGGGGGGGGGGGGGGFGFGGCDGGF?DFFFFACEFEGFFFG
@M00200:205:000000000-AKKM3:1:1101:23018:5040 1:N:0:1
ACTGGGCGTAAAGGGTGCGTAGGAGGGCAGGTAAGTCAGTGGTGAAATCTCCGAGCTTAACTCGGAAACTGCCGTTGATACTATCTGTCTTGAATCCCGTGGAGATGAGCGGAATATGTCATGTAGCGGTGAAATGCTTAGATATGACATAGAACACCAATTGCGAAGGCAGCTCGTTACACGAAGATTGACTCTGAGGCACGAAAGCGTGGGGATCAAACAGGATTAGATACCCGAGTA
+
GGGGGGGDGGGGGGDGGGGGGGGG<FGG<FEGGGGGGGGGGGGGGGGGGDGGGGGGGGGGGFGFGGGGGGGGGGGGGGGGGGG<FFGGGGGGGGGGCFGGCD,AAAAEGGDGGEGFFFFFEGGGGGGGGGGGGGGGGGGGGGFDFGGGGGGGGGGGGGGGGGCFEGGGGGGGG?,CE?FFEGEC*>CAEFFFF7?FGGCGGDEGGGD4EECCF5=DFGGGGGGGDFD@FAFGGFFD)8>F
@M00200:205:000000000-AKKM3:1:1101:11450:5047 1:N:0:1
ACTGGGTTTAAAGCGAGCGCAGGTGGTTTATTAAGTCTGGTGTAAAAGGCAGTGGCTCAACCATTGTATGCATTGGAAACTGGTAGACTTGAGTGCAGGAGAGGAGAGTGGAATTCCATGTGTAGCGGTGAAATGCGTAGATATATGGAGGAACACCGGTGGCGAAAGCGGCTCTCTGGCCTGTAACTGACACTGAGGCTCGAAAGCGTGGGGAGCAAACAGGATTAGATACCCTTGTA
+
GGGGGGGGGGGGGGGGGGGGGGGGGGGGGGGGGGGGGGGGFGGAFGGFGGGGGGGGGGGGGGGGFFGGGGGGGGGGGGGGGGGGGGGGGGGGGGGGGGGGGGGGGG8FGGGGFGGGGGGGGGGGGGGGGGGGEGGGGGGGGGGGGGGGAFDGEGGGGDCFGGGGGEGGGGGGGGGGGGGGCGGGGFGGGGGGGGGG6EEEGGGGB=FGGGGGGCDGFGCGGGFGFFF<==C7C?ECF8A
@M00200:205:000000000-AKKM3:1:1101:13151:5047 1:N:0:1
ATTGGGTTTAAAGGGCGCGTAGGCGGCTCGATAAGGCTCGCGTGAAAGTCCGGGGCTCAACCCCGGATCGGCGTGGGCGACTGTTGGGCTGGAGCACGGTAGGGGCAGACGGAATTCCGGGTGTAGCGGTGGAATGCGTAGAGATCCGGAAGAACACCGGTGGCGAAGGCGGTCTGCTGGGCCGGAAGGGGGCAGAGCATTCTGTCCCCGTGCTGACGCGGAGGCGCGACAGCGGGGGGAGCA
+
FG<EEFBFGFGGGGGGGGEGDFGGGGGGGGGGGECC<DEFGGGGGGGGGGGGCGCEGGGFFFGGGGGGGGGGGBFCEFGGGGEFFFCFG8FBDGGGGFGGGEFGGGG>FFCDFEGCCGGCE:FCFDFD>=BGFF9CFCECEFFE:CCCCEF<:<FF:*C@?GGGGGDGCFEGEEGGD+<CCFFGGGCGGGGGDE3A*0<+0*+<9CFC5C;*258*.2;*1)*/39CB5;1C5**97;:590:
@M00200:205:000000000-AKKM3:1:1101:12680:5058 1:N:0:1
ATTGGGTGTAAAGAGCGTGTAGGCGGTCCGGTAAGTCGGCTGTGAAAGTCCAGGGCTCAACTCTGGGATGCCGGTCGATACTGCCGGACTAGAGTTCGGAAGAGGCGAGTGGAATTCCCGGTGTAGCGGTGAAATGCGCAGATATCGGGAGGAACACCTATGGCGAAGGCAGCTCGCTGGGACGTTACTGACGCTGAGACGCGAAAGCGTGGGGAGCAAACAGGATTAGATACCCGTGTA
+
GGGGGGGGGGGGGGGGGGGGGGGGGGGGGGGGGGGGGGGGGGGGGGGGGGGGGGGGGGGGGGGGGGGGGGGGGGGGGGGGGGGGGGGGGGGGGGGGGGGGGGGGGGGGGGGGGGGGGGGGGFGGGGGGGFGGGGGGGGGGGGFGGGGGGGGGGGGGGDGGGGGGGGGGGGGGGGGGGDGGGGFGGGGGGGGGGGG=::FGEDGDGGGGG5AEGGFGFCGGFGGGFGC???ACF:EC5>FG
@M00200:205:000000000-AKKM3:1:1101:14922:5067 1:N:0:1
ACTGGGCGTAAAGGGCGCGTAGGCGGGCTGTCAAGTCTGGGGTGAAATCCCACGGCTCAACCGTGGAACTGCCTTAGATACTGACGGCCTCGAGGGAGATAGGGGCGAGCGGAACTGTGAGTGGAGCGGTGAAATGCGTTGATATTCACAGGAACTCCGGTGGCGAAGGCGGCTCGCTGGATCTTTTCTGACGCTGAGGCGCGAAAGCTAGGGGAGCAAACGGGATTAGATACCCCGGTA
+
GGGGGGGGFGGGGGGGGGGGGGGGGGGGGGGGGGGGGGGGGGGGGGGGGGGGGGGGGGGGDGGGGGGGGGGGGGGGGGGGGGGGGGGGGGGGGGGGGGGGGGGGGGGGGGGGGGGGGGGGGGGGGGGGGGGGGGGGGGGGEGGGGGGGGGGGGGGGGGGGGGGGGGGGGGGGGGGGGGGGGGFGGGGGGGGGDGDGGGGGGGGGGGGGGFGGGGEDFF@CCDGGFGG?FFFG@EGGFFFD
@M00200:205:000000000-AKKM3:1:1101:7000:5072 1:N:0:1
ATTGGGCATAAAGGGCGCGTAGGCGGCCACCGCAAGTCAATTGTGAAATCTCCGGGCTTAACTCGGAAAGGTCAACTGATACTGCGGGGCTAGAGTGCGGAAGGGGCAACTGGAATTCTCGGTGTAGCGGTGAAATGCGTAGATATCGAGAGGAACACCTGCGGCGAAGGCGGGTTGCTGGGCCGACACTGACGCTGAGGCGCGAAAGCTAGGGGAGCGAACGGGATGAGATACCCCCGTA
+
GGGGGGDGGGGGGGG>CFGCGGGGGGGGGGGGGGGGGGGGGFFGGFGGGGGGGGGGGGGDGG9FBEGGGGFFGGGFFFGAFGFGGCGGGGDGGGGGGGGEFFB@FDGDFDGGGFECGEDGGGGGGGGGEGFFGGGGFFEGGGGBFGGEFFFEGGGFE7FBFEFGEEEFEDGGGGGGGGCEFGGGGGGGEFGGGGGC?2:FFCCEGG3DCFGGFEDDEDCCGDED:DG(7:2*<C@C;)8ED
@M00200:205:000000000-AKKM3:1:1101:5714:5086 1:N:0:1
ACTGGGTATAAAGGGCGCGTAGGCGGCTTTGCAAGTGACGGGTGAAAGCCCTCGGCTTAACCGAGGAACTGCCTGTCAGACTGTGAGGCTTGAGACCGGGAGAGGTGAGTGGAATTCCCAGTGTAGCGGTGAAATGCGTAGATATTGGGAGGAACACCAGTGGCGAAGGCGGCTCACTGGACCGGAACTGACGCTGAGGCGCGAAAGCGTGGGGAGCAAACAGGATTAGATACCCTTGTAAGA
+
GFGGGGGGGGGGGGGGGGGGGGGGGGGGGGGDFGGGGGGGGGGGGGGGGGG<FGGGGGGGGGGGGGGGGGGGGGGFFFGGGGGCGGGGGGDGGGGEGDGGGGEGGCGGGFGGGGGGGGFGGGGGGGGGGGGGFGGGGGGGGGGGGGCGGGGGGGGGGGGGGGGGGGGGGGGEGGEEGGFCFFCEECCECFE88EGGGCFFEDEEGECFEGGGGGDGEGFGGGGG0<F>?*6C9<F*.77:FA4
@M00200:205:000000000-AKKM3:1:1101:19617:5088 1:N:0:1
ATTGGGTGTAAAGGGCGCGTAGGCGGGATGGCAAGTCAGTCGTGAAATCTCTCGGCTCAACCGAGAAACGTCGGCTGATACTGCCGTTCTTGAGGGATGCAGAGGAGACTGGAATTCCCGGTGTAGCGGTGAAATGTGTAGAGATCGGGAGGAACACCGGTGGCGAAGGCGGGTCTCTGGGCATCTCCTGACGCTGAGGCGCGAAAGCGTGGGGAGCAAACGGGATTAGATACCCCGGTA
+
GGGGGGGGGGGGGGGGGGGGGGGGGGGGGGGGGGGGGGGGGGGGGGGGGGGGGGGGGGGGGGGGGGGGGGGGGGGGGGGGGGGGGGGGGGGGGGGGGGGGGGGGGGGGGGGGGGGGGGGGGGGGGGGGGGGGGGGGGGGGGGGGGGGGGGGGGGGGGGGGGGGFGGGGEGGGGGEGG?FGFGFGGGGGGGGGGG3EGGGGGGGGGGGGGGGGGGDDFGGGGGDGF3C?F?AGGCGGE:>E
@M00200:205:000000000-AKKM3:1:1101:14251:5090 1:N:0:1
ATTGGGCTTAAAGTGTGCGCAGGCGGCGTCGCAAGTCGAGTGTGAAAGCCCCGGGCTTAACTTGGGAATTGCGCTCGAAACTACGGTGCTGGAGTGTGGCAGAGGAAGGTGGAATTCCACGTGTAGCGGTGAAATGCGTAGAGATGTGGAGGAACACCGATGGCGAAGGCAGCCTTCTGGGCCAACACTGACGCTCATGCACGAAAGCGTGGGGAGCAAACAGGATTAGATACCCCTGTA
+
GGGGGG9EFGGGGCFGGGGDGGDGGG7CFFGEGGGGGGFGGGGGGGGGFGGGGGGGG8FGG,CFGGFEEFGGCFG7FGFGGGAFGD?FGGGGEFGG?EG?FFFFGCGFG3FGGGGG9FC?FFGGGGGGGGGGGGGGGGGGGGFGGCDF9BFGGGGGGGCF@CGGGGD:FGFDG*=>CCGGCFGGGGDECFGG=DGEGCGGGGGGGGGGGGGGGGF:>FGGGFGG07:?F?AGGFFG)57:
@M00200:205:000000000-AKKM3:1:1101:17968:5100 1:N:0:1
ATTGGGTGTAAAGTGTGCGCAGGTGGCCGCGCAAGTCGAGTGTGAAATCCCCGAGCTTAACTTGGGAATTGCGCTCGAAACTACGTGGCTCGAGTGTGGCAGAGGAAGGTGGAATTCCACGTGTAGCGGTGAAATGCGTAGATATCCGGAGGAACACCGGTGGCGAAGGCGGCTTCCTGGACCGACACTGACGCTGAGGCGCGAAAGCTAGGGGAGCAAACGGGATTAGATACCCCTGTA
+
GGGGGGGGGGGGGGGGGGGGGGGGGGGGGGGGGGGGGGGGGGGGGGGGGGGGGGGGGGGGGGGGGGGGGGGGGGGGGGGGGGGGGGGGGGGGGGGGGGGGGGGGGGGGGGGGGGGGGGGGGGGGGGGGGGGGGGGGGGGEGGCFGGGGGGDGGGGGGGGGGGGGGGGGGGGGGGGGGGGGGGGGCEGGGGGGGGGGGGGGGGGGGGDGGGGGGGFGFGGGGGGGFDG>?FDGGCFFFFFF
@M00200:205:000000000-AKKM3:1:1101:12580:5108 1:N:0:1
ACTGGGTTTAAAGGGCGCGTAGGCGGCCTGCTAAGTCGAACGTGAAATCCCTCGGCTCAACCGAGGAACTGCGTCCGATACTGGCGGGCTCGAATCCGGGAGAGGGATGTGGAATTCCAGGTGTAGCGGTGAAATGCGTAGATATCTGGAGGAACACCAGTGGCGAAGGCGGCATCCTGGACCGGTATTGACGCTGATGCGCGAAAGCCAGGGGAGCAAACGGGATTAGATACCCCGGTAAGA
+
GGGGGGGGGGGGGGGGGGGGGGGGGGGGGGGGGGGGGGGGGGGGGGGGGGGGGGGGGGGGGGGGGGGGGGGGGGGGGGGGGGGGGGGGGGGGGGGGGGGGGGGGGGGGGGGGGGGGGGGGGGGGGGGGGGGGGGGGGGGGGGGGGGGGGGGGGGGGGGGGFFGEGGGGGGGGGGGGGGGGGGGGGEGGGGG@CCDEGCGDEDGGGEGCFGGGGGFGFGFGGDGGF:44FFACFCCG7>EGDFB
@M00200:205:000000000-AKKM3:1:1101:24860:5120 1:N:0:1
ATTGGGTTTAAAGGGCTCGTAGGCGGCCAACTAAGTCACACGTGAAATCCCCAGGCTTAACCTGGGAACTGCGTGTGATACTGGATGGCTTGAATTCGGGAGAGGGATGCAGAATTCCAGGTGTAGCGGTGAAATGCGTAGATATCTGGAGGAATACCGGTGGCGAAGGCGGCATCCTGGACCGACATTGACGCTGAGGAGCGAAAGCTAGGGGAGCAAACGGGATTAGATACCCTTGTAAGA
+
GGGGGGGGGGGGGGGGGGGGGGGGGGGGGGGGGGGGGGGGGGGFGFGGGGGGGGGGGGGGGGGGGGGGGFGGGFGGGGGGGGGGGGGGGGGGGGGGGGGGFGGGEGGGGGGGGGGDGGGGGFGFFEFGGGCCFGGGGG@EGGGGGGGGGGGGGGGGGGCCGGEGGGEGGGGGGGGGDGGGGGGGGGDG9;CEEGDGGGGGEGGCEGGGGGGGGGFCEFFFGGGGFGGFFFFGGGGG4FFFG29
@M00200:205:000000000-AKKM3:1:1101:22290:5128 1:N:0:1
ATTGGGTTTAAAGGGTCCGCAGGTGGCAAGGGAAGTCGGTGGCTAAATTCCGGAGCTTAACTTCGGAACTGCTGTCGATACTCCCTAGCTTGAGACTGGGAGAGGCACATGGAATTCTCGGTGTAGTCGTAATAAGCGCTGATATCGAGAAGAACACCAAAGGCGAAGGCAATGTGCTAGAACAGTTCTGACACTCATGGACGAAAGCGTGGGGAGCGAATAGGATTAGATACCCGAGTA
+
FAFGGGGGGGGGGGGFGGGGGGGGGGGGGGGGGGGGGGDGGGGGGGGGGGGGGGGGGFGGGGGGGGGGCGGGGFFGGGGGGGGGGFGGGGGGGGFFGDGGGGGGGGGGGDGGGGGGGGGGGGGGGGGFGGDFGGFGGGDGGGGGGGGGGGGGGGGGGGGFFGGGGGGGGGFGGGGFGGFGGGGEFGFGFGGGCFC?CEGGGGGGGGGDGEGGGGDGFEGGDFGGFGGFFFEGFF:7@EFG
@M00200:205:000000000-AKKM3:1:1101:16204:5129 1:N:0:1
ACTGGGCGTAAAGGGCGCGTAGGTGGCCCGTTAAGTGGCTGGTGAAATCCCGGGGCTCAACTCCGGGGCTGCCGGTCAGACTGGCGAGCTAGAGCACGGTAGGGGCAGATGGAATTCCCGGTGTAGCGGTGGAATGCGTAGAGATCGGGAAGAATACCAGTGGCGAAGGCGTTCTGCTGGGCCGTTGCTGACACTGAGGCGCGACAGCGTGGGGAGCAAACAGGATTAGATACCCTCGTA
+
GGGGGGGGGGGGGGGGGGGGGGGGGGGGGGGGGGGGGGGGGGGGGGGGGGGGGGGGGGGGGGGGGGGGGGGGGGGGGGGGGGGGGGGGGGGGGGGGGGGGGGGGGGGGGGGGGGGFGGGGGFGGGGGGGGEEGGGGGGGGGGGGGGGGGGGGGGGGGGGFFEB8:FEDEGGGGGGGGGGCGGGGGGGGG:ECFFGGFGCCEDGCEDDFEEEGGGFG@CGFGGGC6<>8FFF7<FGCFB>G
@M00200:205:000000000-AKKM3:1:1101:7454:5133 1:N:0:1
ATTGGGTGTAAAGCGAGTGCAGGCGGTTCAATAAGTCTGATGTGAAAGCCTTCGGCTCAACCGGAGAATTGCATCAGAAACTGTTGAACTTGAGTGCAGAAGAGGAGAGTGGAACTCCATGTGTAGCGGTGGAATGCGTAGATATATGGAAGAACACCAGTGGCGAAGGCGGCTCTCTGGTCTGCAACTGACGCTGAGGCTCGAAAGCATGGGTAGCGAACAGGATTAGATACCCTGGTA
+
GGGGGGGGGGGGGGGGGGGGGGGGGGGGGGGGGGGGGGGGGGGGGGGGGGGGGFGGGGGGGGGGGGGGFGGGGGFGGGGGGGGGGGGGGGFGGGGGGGGGGGGG?EFGGGGGGGGGGGGFGGGGGGGGGGGGGGGGGGGGGGGGGGGGCACFGGGGGGGGGGGGGGGGGFEGGGGGFGGGGGGGGGGGFGGGGGGGGG=EECEGCE3<?CGGGGFGF=B8)9EG?4CE4F>GFCCDFFFG
@M00200:205:000000000-AKKM3:1:1101:12757:5134 1:N:0:1
ATTGGGCTTAAAGAGCGCGTAGGCGGGATGGCAAGTCAGTCGTGAAATCTCTCGGCTCAACCGAGAAACGTCGGCTGATACTGCCGTTCTTGAGGGATGCAGAGGAGACTGGAATTCCCGGTGTAGCGGTGAAATGTGTAGAGATCGGGAGGAACACCGGTGGCGAAGGCGGGTCTATGGGCATTTCCTGACGCTGAGGCGCGAAAGCGTGGGGAGCGAACCGGAGTAGATCCCCCAGTA
+
FGGCG?FFCGDGFFFGGCE@FGGF@@FGGGGFGDGFEDAEFGDBGGDFGCFECC7F<FFFGGCF7FFGGGGGGGGFGFFFEFFGGCG=FF,C?E?@FGGGG5BFCGEGGF<8DFEFFFCE7FFGCCG77CFG@<@><<EFFFGGCFGGGGGGG7DFGC@F7>:7E@EC:CCGGGEF+<?8CE86<@<E7C?FGCDGC>FCEDC5ECDFE:?E>?><ECEG9)*>6)/,/94*3;8)076?
@M00200:205:000000000-AKKM3:1:1101:18353:5140 1:N:0:1
ACTGGGTATAAAGGGCGCGTAGGCGGTCGGGTAAGTTTGATGTGAAATCCCACGGCTTAACCGTGGAATGGCATCTTATACTGCCCGGCTAGAGTCTGGGAGAGGGAAGTGGAATTCCCGGTGTAGCGGTGAAATGCGTAGATATCGGGAGGAACACCAGTGGCGAAGGCGGCTTCCTGGACCAGTACTGACGCTGAGGCGCGAAAGCTAGGGGAGCAAACAGGATTAGATACCCGAGTA
+
GGGGGGGGGGGGGGGGGGGGGGGGGGGGGGGFGGGGGGGGGGGGGGGGGGGGGGGGGGGGGGGGGGGGGGGGGGGGGGGGGGGGGGGGGGGGGGGGGGGGGGGGGGGGGGGGGGFGGGGGGGGGGGGGGGGGGGGGGGGGGGGGGGGGGGGGGGGGGGFFGGGGGGGGGGGGGGGGGGFGGCFFGGFEFGGGGGGGGGGGGGGGGGG:<CFGGGFG>FFCGGGCBG*8?FBGG@FC>@>C
@M00200:205:000000000-AKKM3:1:1101:4390:5144 1:N:0:1
ATTGGGTTTAAAGGGCGCGTAGGCGGCCTTGTCAGTCAGACGTGAAATCCCCAGGCTTAACCTGGGAACTGCGTCTGATACTACAAGGCTGGAGTTCGGGAGAGGAATGTGGAATTCCAGGTGTAGCGGTGAATTGCGTAGATACTTGGAGGAACACCGGTGGCGAAGGCGGCATTCTGGACCGAAACTGACGCTGAGGCGCGAAAGCTAGGGGAGCAAACGGGATTAGATACCCGCGTA
+
FGFD@F6CFFFFAFECGG@+@C@9BGFGG<CFGFGGGGGGGGGGGGGGGGFC<FF@FEEFGF,,=DCDDECC,BFF?FF9C,CEFF?C7F@F,,B8EFCEC:CD:EE8=EF9FFG,FCEFE5?,CB9:+>FGD,7,5BF@F7,@,,CE8>>>FCGGGCF7CGEDC7BE@8C*11C<;,@9CFFDGEG81;CFGGGCGGC5C):EEE7F+<@EGD))8CD8FC5C?G44?4-*CFG5855E
@M00200:205:000000000-AKKM3:1:1101:18832:5155 1:N:0:1
ATTGGGTTTAAAGGGCTCGTAGGCGGCCAACTAAGTCGGACGTGAAATCCCCAGGCTCAACCTGGGAACTGCGTCTGATACTGGATGGCTTGAATCCGGGAGAGGGATGCAGAATTCCAGGTGTAGCGGTGAAATGCGTAGATATCTGGAGGAATACCGGTGGCGAAGGCGGCATCCTGGACCGGCATTGACACTGATGAGCGAAAGCCAGGGGAGCAAACGGGATTAGATACCCCTGTAAGA
+
GGGGGGGGGGGGGGGGGGGGGGGGGGGGGGGEGGGGGGGGGGGGGGGGGGGGGGGGGGGGGGGGGGGGGGGGGGGGGGGGGGGGGGGGGGGGGGGGGGGGGGGGGG@FGGGGGGGGGGGGGGGGGGGGGGGGGGGGGGGGGGGGGGGGGGGGDGGGGGGGGGGGGGGGGFGGGGGGGGGGGGGGDGDGGGGGGGGGGGGGGGGGCECCGGGGGGFGEGGGGGECFGGFFF<>7FDG5;FGGFF
@M00200:205:000000000-AKKM3:1:1101:4892:5172 1:N:0:1
ATTGGGCATAAAGGGCTCGTAGGCGGTTTGTCGCGTCGGGAGTGAAAACCAGGTGCTTAACACCTGGCTTGCTTTCGATACGGGCAGACTGGAGGTATGCAGGGGAGAACGGAATTCCTGGTGTAGCGGTGAAATGCGCAGATATCAGGAGGAACACCGGTGGCGAAGGCGGTTCTCTGGGCATTACCTGACGCTGAGGAGCGAAAGTGTGGGGAGCGAACAGGATTAGATACCCCCGTAAGA
+
GGGGGGGGGGGGGGGEGGGGGGGGGGGGGGGGGGEFGGGGGGGGGGGGGGFGGGGGGGGGGGGGGGGGGGGGGGGGGGGGGFGGGGGGGGGGGGGDGGGGGGGGGGCFFFEEBCFGGGGGGGGGGGGGGGGGGGGGGGGGGGGGGGGFGGGDGFE8ACFCFGGGGDCFGGGGGCEFGCGFGGGDGGGGG7CFGGGEEF=CGG5>:C5:FEGGGG)/5=8CDDFG?F7<FFAGFGGC37)*9:>
@M00200:205:000000000-AKKM3:1:1101:21728:5177 1:N:0:1
ATTGGGTTTAAAGGGCGCGTAGGCGGCCTGATAAGTAGGGGGTGAAATCCTGCGGCTTAACCGCAGGGCTGCCTTCTAAACTGTCGGGCTTGAGCACAGTAGAGGCAGGTGGAATTCCCGGTGTAGCGGTGGAATGCGTAGAGATCGGGAAGAACATCAGTGGCGAAGGCGGCCTGCTGGGCTGTTGCTGACGCTGAGGCGCGACAGCGTGGGGAGCAAACAGGATTAGATACCCTAGTA
+
ECFGGGGGGFGGGGGGGGGGGGGGGGGGGGGGGFCFFGFDGDFGGGFGGFGGGGEGGGFFGGGGGGGGGGGGGGGGGGGFGGGGGGGGGDGGFGFGGGGGGGGCFGCGGGGGGGGGGGFCEGGGFFGGGGGGGGDGGGGGGGGF@FEGGDGGGGGGGGGGGGGCGG87<CGGGEGGGGGGGGGGGGGGG7CFC=CE=FFGGDGCEGGGG:?CCEEGFFF?<FGGBG=<4B>FGFF=FFFG
@M00200:205:000000000-AKKM3:1:1101:26452:5197 1:N:0:1
ATTGGGTTTAAAGCGTGCGCAGGCGGCCTCTTAAGTCAGATGTGAAATCCCCGGGCTCAACCCGGGAACTGCGTCCGAGACTGGGAGGCTTGAATCCGGGAGAGGGATGTGGAATTCCAGGTGTAGCGGTGAAATGCGTAGATATCTGGAGGAACATCGGTGGCGAAGGCGGCATCCTGGACCGGTATTGACGCTGAGGCGCGAAAGCCAGGGGAGCAAACGGGATTAGATACCCCGGTAAGA
+
GGGGGGGGGGGGGGGGGGGGGGGGGGGGGGGGGGGGGGGGGGGGGGGGGGGGGGGGGGGGGGGGGGGGGGGGGGGGGGGEGDFGGGGGGGGGGGGGGGGGGGGGGGFGGGGGGGGGGGGGGGFGGGGGGGGGGGGGGGGCFGADGGFGGGGDGGGGGGGGEEGGGGGGGGGGGGGGGGGGGGGGGGEE?GGCGGGGGGGCEGGGGGDFFFGGGGEG@GGGFDDD<D:>FF2FCCGFEFFGGFF
@M00200:205:000000000-AKKM3:1:1101:20484:5200 1:N:0:1
ACTGGGTATAAAGAGCGCGTAGGCGGCCCAGTAAGTCCGCTCTGAAAGTCAAAGGCTCAACCTTTGAAAGCGGGTGGATACTGCTGGGCTAGAGTCCGGAAGAGGCGAGTGGAATTCCTGGTGTAGCGGTGGAATGCGCAGATATCAGGAGGAACACCAACGGCGAAGGCAGCTCGCTGGGACGGTACTGACGCTGAGGCGCGAAAGCGTGGGGAGCGAACAGGATTAGATACCCGAGTA
+
GGGGGGGGGGGGGGGGGGGGGGGGGGGGGGGGGGGGGGGGEGGGGGGGGGGGGGGGGGGGGGGGGGGGGGGGGGGGGGGGGGGGGGGGGGGGGGGGGGGGGGGGGGGGGGGGGGGGGGGGGFGGGGGGGFFGGGGGGGGGGGGGGGGGFGGGGGGGGGGGDGGGGGDEEFGGGGFGEEGGGGGGGEGGGGGGGD3CCFFGGGGGGGGGG7CGDGBDFGDDD78<?4:??BAGFFGGD>@G
@M00200:205:000000000-AKKM3:1:1101:10880:5200 1:N:0:1
ATTGGGTTTAAAGGGTGCGTAGGTGGTGAGGTAAGTCGGATGTGAAAGCTCCGAGCTCAACTCGGAAATGGCATTGGAAACTACCTTGCTCGAGGGTTTGAGGGGGGACTGGAATACTTGGTGTAGCAGTGAAATGCGTAGATATCAAGTAGAACACCAGTGGCGAAGGCGAGTCCCTGGAAAACTCCTGACACTGAGGCACGAAAGCTAGGGGAGCAAACAGGATTAGATACCCTAGTAAGA
+
GGGGGGGGGGGGGGGGGGGBFGGFGGGFGGGFGGGGGGGEGGFCFGGG8EFGGCGGGFEGFAGG6@CGGGFFFFFFGFGFCEAF@FGFGGFEDFGDF<BFGGGGGGCFCADGFGGGFG9CFGGGGGGGGFGGGGCFFD<:CFFC,2FGGBFGGGGGGGGGGEGGGDECECFEGEC:+<@FGGFGF6+<<DFFFGGGGE5CE<CEEGGFGGGGGGFCB5CFG<8FFGC?6=5CGGC=F>4<FAF
@M00200:205:000000000-AKKM3:1:1101:13611:5204 1:N:0:1
ATTGGGTTTAAAGTGTGCGTAGGCGGTGGAGTAAGTTGGATGTGAAATCTTGGGGCTTAACCTCAAAATTGCATTCAATACTGCTTCGCTCGAGTTCTGTAGAGGAGATTGGAATTTACGGTGTAGCAGTGAAATGCGTAGATATCGTAAGGAACGCCAGTGGCGAAAGCGAATCTCTGGGCAGCAACTGACGCTGAGGCACGAAGGCCAGGGGAGCAAACGGGATTAGATACCCTTGTA
+
GGGGGGGGGGGGGGGGGGGGGGGGGGGGGGGGFGGGGGGGGGGGGGGGGGGGGGGGGGGFGGGGGGGGGGGGGGGGGGGGGGFGGGGGGGGGGGGGGGGGGGGGGGGGGGGGGGGGGGGGGGGGGGGGGGGFGGGGGGGGGGCEGGCEGGGGGGGGDGGGGGGDGGGGDFDGEGGGGGGGGGGGEGGGGCFGGGGGGGGGGGGGECGGFGGGGGFGFGGGGDGGFGF<FFFGGGGGFFFG
@M00200:205:000000000-AKKM3:1:1101:24749:5205 1:N:0:1
ATTGGGTTTAAAGGGCGCGTAGGTGGCCCGTTAAGTGGCTGGTGAAATCCCGGGGCTCAACTCCGGGGCTGCCGGTCAGACTGGCGAGCTAGAGCACGGTAGGGGCAGATGGAATTCCCGGTGTAGCGGTGGAATGCGTAGAGATCGGGAAGAATACCAGTGGCGAAGGCGTTCTGCTGGGCCGTTGCTGACACTGAGGCGCGACAGCGTGGGGAGCAAACAGGATTAGATACCCTTGTA
+
GGGGGGGGGGGGGGGGGGGGGGGGGGGGGGGGGGGGGGGGGGGGGGGGGGGGGGGGGGGGGGGGGGGGGGGGGGGGGGGGGGGGGGGGGGGGGGGGGGGGGGGGGGGGGGGGGGGGGGGGGGGGGGGGGGGGGGGGGGGGGGGGGGGGGGGGGGGGGGGGGGGGGGGGGGGGGGGGGGGGGGGGGGGEFFFGGGGDGGGGGDDGGGGGGGGGGGEGEGGGFGGFFGGFFFACGEFF547<
@M00200:205:000000000-AKKM3:1:1101:9941:5238 1:N:0:1
ATTGGGTTTAAAGCGTGTGTAGGCGGGTCGTTAAGTACCTTGTGAAATCCCACGGCTTAACCGTGGAACCGCTTGGTATACTGGCGGTCTTGAGCCACTTAGGGGCTACCGGAACAGATGGTGGAGCGGTGAAATGCGTAGATATCATCTGGAACGCCCATGGTGAAAACAGGTAGCTGGGAGTGTGCTGACGCTGAGACACGAAAGCCAGGGGAGCGAACGGGATTAGATACCCCAGTA
+
GGGGGGGGGGGGGGGGGGGGGGGGGGGGGGGGGGGGDFFFGGGGGGGGGGGGGGGGGGGGGGGGGGGGGGGGGGGGGGGGGGGGGGGGGGGGGGGGGGGGGGGGGGGGGGGGGGGGGGGGGFGGGGGGGGGGGGGGGGGGGGGGGGGGGGGGGGGGGGGGGGGGGGGGGGGGGGGGFGGGGGGGGGGGFFGGGGGGGGGGGGGGGGGGCFGGEEEGFEEGGGGG?D<?FFFGC@FCBFFG
@M00200:205:000000000-AKKM3:1:1101:17553:5246 1:N:0:1
ATTGGGCGTAAAGGGCGCGTAGGCGGTCCGATAAGTCCCGTGTGAAATCCCTCGGCTCAACTGAGGAATGGCACGGGAAACTGACGGGCTTGAGTTCGGGAGAGGGAAGCGGAATTCCGGGTGTAGCGGTGAAATGCGTAGATATCCGGAGGAACACCGGTGGCGAAGGCGGCTTCCTGGACCGACACTGACGCTGAGGCGCGAAAGCTAGGGGAGCAAACGGGATTAGATACCCCCGTA
+
GGGGGGGGGGGGGGGGGGGGGGGGGGGGGGGGGGGGGGGGGGGGGGGGGGGGGGGGGGGGGGGGGGGGGGFGGGGGGGGGGGGGGGGGGGGGGGGGGGGGGGGGGGGGGGGGGGGGGGGGGEGGGGGGGGGGGGGGGGGGDGGGGFGGGGGGGGGGGGGGGGGGGGGGGGGGGGGGGFGFFFCEGGGGFF?FC5DE=FGGGGGGGEGGGGGGGGFGFGEFFGGGFGGFFF4FGG+7BE>C
@M00200:205:000000000-AKKM3:1:1101:12628:5253 1:N:0:1
ATTGGGTGTAAAGCGTCTGTAGGTGGCTTTTCAAGTCCGCCGTCAAATCCCAGGGCTCAACCCTGGACAGGCGGTGGAAACTGCCAAGCTGGAGTACGGTAGGGGCAGAGGGAATTTCCGGTGGAGCGGTGAAATGCGTTGAGATCGGAAAGAACACCAACGGCGAAAGCACTCTGCTGGGCCGACACTGACACTGAGAGACGAAAGCTAGGGGAGCGAATGGGATCAGATACCCCAGTA
+
GGGGGGGGGGGGGGGEGG@EGGGGGFGGGGGGGGGGGGGGGGGGGGGGG8FGGGGGGGGGGGGGGFGGGGGGGEFGGFGGGFEFGGGGGGGGGGGGGGGGGGFF@FGGGGFDGGGGDFGGGGGGGEFEG7CFFFFGGGCEGGGFCFGFGGDFGGFGGGGGGGGGGGGGGGGGGGGGGGGFEFGGGGGGFGDFGF6CFCFFFGGGGDD*+ACFFEBG)>GGGGGF2C*496<F7ACGFD4?
@M00200:205:000000000-AKKM3:1:1101:4868:5276 1:N:0:1
ATTGGGTGTAAAGGGCGCGTAGGCGGTCGGGTAAGTTTGATGTGAAATCCCACGGCTTAACCGTGGAATGGCATCTTATACTGCCCGGCTAGAGTCTGGGAGAGGGAAGTGGAATTCCCGGTGTAGCGGTGAAATGCGTAGATATCGGGAGGAACACCAGTGGCGAAGGCGGCTTCCTGGACCAGTACTGACGCTGAGGCGCGAAAGCTAGGGGAGCAAACAGGATTAGATACCCTGGTAAGA
+
GGGGGGGGGGGGGGGGGGGGGGGGGGGGGGDGEGGGGGGGGGGGGGGGFGGGGGGGGEGGGGGGGGGGGGGGGGFGGGGGGGGGGGGGGGGGGGGGFGGCFGGGGGGEFFGFGGGGGGGGGGGGGGGGGGGGGGGGGGGGDGGFGGGGGGGEGGGGGGGG@FGGGFGGGGGCGECFGGGGFGGGGGFGGFCF8EGGGGGGGGGGGCDFFGFGCGEGFCECFFGF6CGF?9<7CEGGFFFGG?)
@M00200:205:000000000-AKKM3:1:1101:10426:5299 1:N:0:1
ATTGGGTGTAAAGGGTGCGTAGGCGGGTCTTTAAGTCAGGGGTGAAATCCTGGAGCTCAACTCCAGAACTGCCTTTGATACTGAAGATCTTGAGTTCGGGAGAGGTGAGTGGAACTGCGAGTGTAGAGGTGAAATTCGTAGATATTCGCAAGAACACCAGTGGCGAAGGCGGCTCACTGGCCCGATACTGACGCTGAGGCACGAAAGCGTGGGGAGCAAACAGGATTAGATACCCCCGTA
+
GGFGFGGGGGGGGGEGGGGGGGGGGGGGGGGGGGGGGGGGGGGGGGGGGGGGGGGGGGGGFGGGGGGFGGGGGGGGGGGFFGGFGGGGEGGGFGGGGGGGGGGGGGGGGGGGGGFDFCGGGFGFFEFGGGGGGGGGGGCEGGGGGGGGGGGGGG@DFGGGG9C7CEEGGGGGGC:??FFCC=FEEEEGGFGCE5CEEGCEEFGGGGGGGGG>58>DDFEFCDGGFGF?F?<77<<53>;C
@M00200:205:000000000-AKKM3:1:1101:21481:5299 1:N:0:1
ATTGGGTTTAAAGCGCGCGCAGGCGGTTTCTTAAGTCTGGTGTCTAAGTGCGGGGCTCAACCCCGTGACGCACTGGAAACTGGGAGACTTGAGTGCAGAAGAGGAGAGCGGAATTCCACGTGTAGCGGTGAAATGCGTAGAGATGTGGAGGAACACCAGTGGCGAAGGCGGCTCACTGGACTGGTACTGACGCTGAGGCGCGAAAGCGTGGGGAGCAAACAGGATTAGATACCCTCGTA
+
GGGGGGGGGGGGGGGGGGGGGGGGGGGGGGGGGGGGGGGGGGGGGGGGGGGGGGGGGGGGGGGGGGGGGGGGGGGGGGGGGGGGGGGGGGGGGGGGGGGGGFDGGGGGGGGGGGGGGGGGFGGGGGGGGG@FGFGGGGGGGGGGGGGGGGGGGGGGCGGGGGGGGGGGGGGGGGGGGGGCGGGGGGGGGGGGGDDGGGGGGGGEGGGGGGGGGD@G@*<EFGCG:GGBFFAGFFFGEFD
@M00200:205:000000000-AKKM3:1:1101:12564:5315 1:N:0:1
ATTGGGTTTAAAGGGCGCGTAGGTGGCGGCATAAGGCTGTGGTGAAAGTCCGGGGCTCAACTCCGGATCGGCCGTGGCAACTGTGTCGCTAGGGCACCGTAGAGGCAGATGGAATTCCGGGTGTAGCGGTGGAATGCGTAGAGATCCGGAAGAACACCAGTGGCGAAGGCGGTCTGCTGGGCGGTGAGCTCGTAAGGGCTCAATAGCCGACACTGAGGCGCGACAGCGTGGGGGGCAAACAGG
+
GGGGGGGGGGGGGGGGGGGGGGGGGGGGGGGGGGGGGGGGGGGGGGGGGGGGGGGGGGGGGGGGGGGGGGGGGGGGGGGGGGGGGGGGGGGGGGGGGGGGGGGGGGGGGGGGGGGGGGGGGCGGGGGGGGGGGGGGGGGEGGGGGGGGGGGGGGGGFGGGGGGGGGGGFFGGGGGGGGGGGGGGGGGGGGDGCGGCGCEFEFFFFGGCGGGE>8=F@FFGGGGGBGGF@D93>*:DDFFGFFF
@M00200:205:000000000-AKKM3:1:1101:19338:5334 1:N:0:1
ATTGGGTATAAAGGGCGCGTAGGCGGTCGGGTAAGTTTGATGTGAAATCCCACGGCTTAACCGTGGAATGGCATCTTATACTGCCCGGCTAGAGTCTGGGAGAGGGAAGTGGAATTCCCGGTGTAGCGGTGAAATGCGTAGATATCGGGAGGAACACCAGTGGCGAAGGCGGCTTCCTGGACCAGTACTGACGCTGAGGCGCGAAAGCTAGGGGAGCAAACAGGATTAGATACCCTTGTA
+
GGGGGGGGGGGGGGGGGGGGGGGGGGGGGGGGGGGGGGGGGGGGGGGGGGGGGGGGGGGGGGGGGGGGGGGGGGGGGGGGGGGGGGGGGGGGGGGGGGGGGCEGGGGGGGGGGGGGGGGGGGGGGGGGGGGGGGGGGGGGGGGGGGGGGGGGGGGGGGGGGGGGGGGGDFGGGGGGFGGGGGGGFFEEGGCDEGD5CEGGDGGGDGGGGGGGGGFGFGDGGFGGFGGFFBAGGGGGFF?F
@M00200:205:000000000-AKKM3:1:1101:21319:5334 1:N:0:1
ATTGGGCTTAAAGGGCGCGTAGGCGGCTCGCTAAGTTGCCGGTGAAACCCCGGGGCTCAACTCCGGGAAGTCTGGTAAGACTGACGAGCTCGAGCACGGTAGAGGCAGATGGAATTCCCGGTGTAGCGGTGGAATGCGTAGAGATCGGGAAGAACACCAGTGGCGAAGGCGGTCTGCTGGGCCGTTGCTGACGCTGAGGCGCGACAGCGTGGGGAGCAAACAGGATTAGATACCCGGGTA
+
GGGGGGGGGGGGGGGGGGGGGGGGGGGGGGGGGGGGGGGGGGGGGGGGGGGGGGGGGGGGGGGGGGGGGGGGGGGGGGGGGGGGGGGGGGGGGGGGGGGGGGGGGGGGGGGGGGGGGGGGGGGGGGGGGGGGFGGGGGGGGGGGGGGGGGGGGGGGGGGGGGGGGGGGGGGGGGGGGGGGGGGGGGGGGGGGEGGGGGFGGGGGGGGGE5>GGGFGFGGGGGGG:CC?FFF>?EFD@FEE
@M00200:205:000000000-AKKM3:1:1101:17296:5340 1:N:0:1
ATTGGGTTTAAAGGGCGCGTAGGCGGCTCGTTAAGTCGGTTGTGAAATCCCCCGGCTCAACCGGGGAACGGCATCCGATACTGGCGGGCTCGAGGACGGGAGGGGTAAGTGGAACTCCAGGTGGAACGGTGAAATGTGTAGATATCTGGAGGAACACCGGTGGCGAAAGCGGCTTACTGGCCCGTATCTGACGCTGAGGCGCGAAAGCTAGGGGAGCAAACGGGATTAGATACCCCAGTA
+
GGGGGGGGGGGGGGGGGGGGGGGGGGGGGGGGGGGGGGGGGGGGGGGGGGGGGGGGGGGGGGGGGGGGGGGGGGGGGGGGGGGGGGGGGGGGFGGGGGGGFGGGGGGGGGGDEGGGGGGGGGGGFGGGGEFFCGGGGGGGGGGGGGGGGGGGGGGG8FGGGGGGGDEDGGGGGGGGFGGGGGGGGGGGGGFGC5CEGGGFGDGDGGDCFGGGGGFC57:C*1?D679<6*.02@8>DE6F
@M00200:205:000000000-AKKM3:1:1101:19883:5342 1:N:0:1
ATTGGGTTTAAAGAGCTCGTAGGCGGCTCAGTAAGTCGGATGTGAAAACTCGGGGCTCAACCCCGAGACGCCATCCGATACTGCTGTGGCTTGAGTCTGGTAGGGGAGCACGGAATTCCTGGTGTAGCGGTGAAATGCGCAGATATCAGGAGGAACACCGGTGGCGAAGGCGGTGCTCTGGGCCAGTACTGACGCTGAGGAGCGAAAGCGTGGGTAGCAAACAGGATTAGATACCCGTGGA
+
FEGFGGGGGGGGGGGGGGGGGGGGGGGGGGGGGGGGGGGGGGGGGGGGGGGGGGGGGGGGFGEGGEGEFGGEGGGGGGGGGGGGGGGGGGGGGGGGGGGGGFGGGGGCFGGGGGGGCFGGGGGGGGGGGGFGFGGGGGGGGGGGGFGGGEGGDGGGGGGGGGGGGGEFDGGGGGGGCFGGGGGGGGGGGGGGGGGEGGGGGGGGGDDDGE8EEEFGFGG<>D=D:GF)9?):@FC7B57*9
@M00200:205:000000000-AKKM3:1:1101:21583:5345 1:N:0:1
ATTGGGTTTAAAGGGCGCGTAGGCGGGGTCGGAAGTCGGGTGTGAAAGCCCCGGGCTCAACCCGGGAACGGCGCTCGAGACTCCGGCTCTTGAGTCCCGGAGAGGCGGGTGGAATTCCTGGTGTAGCGGTGAAATGTGTAGAGATCAGGAGGAACACCGGTGGCGCAGGCGGCCCGCTGGACGGAGACTGACGCTGAGGCGCGAAAGCGTGGGGAGCAAACGGGATTAGATACCCGCGTAAGA
+
GGGGGGGGGGGGGGGGGGGGGGGGGGGGGGGGGGGGGGGGGGGGGGGGGGGGGGGGGGGGGGGGGGGGGGGGGGGGGGGGGGGGGGGGGGGGGGGGGGGGGGGGGGGGGCCFCCCF@GFGGFF:C:FCF<C5E7C?9C@FGGGCCFGGG?EC5AFGGDEC*8EF8C>CEDGG5?C5*1:E86E>EGD5<<78C595//;5CC58CE75::>EGG:70:8F**/>(1*36@)><E6<:5):916
@M00200:205:000000000-AKKM3:1:1101:19450:5363 1:N:0:1
ACTGGGCATAAAGTGCGTGTAGGCGGCCAGACAGGTCCGTTGTGAAAACTCGAGGCTCAACCTCGAGACGTCGGTGGAAACCGTCTGGCTAGAGTCCGGAAGAGGAGAGTGGAATTCCCGGTGTAGCGGTGAAATGCGCAGATATCGGGAGGAACACCCGTGGCGAAGGCGGCTCTCTGGGACGGTACTGACGCTGAGACGCGAAAGCGTGGGGAGCGAACAGGATTAGATACCCTTGTAAG
+
GGGGGGGGGGGGGGGGGGGGGGGGGGGGGGGGGGGGGGGGGGGGGGGGGGGGGGGGGGGGGGGGGGGGGGGGGGGGGGGGGGGGGGGFGGGGGFFFGGGGEGGGGGGGGGGGGGGGGGGGGCGGGGGGGGGGGGGGGGGGEGFGGGGGGGGGGGGGGEGGEGGGGGEGGGCEEEGGFFGGGGGGGGGGGGGGGGCEEE?9CD7CGGGFGEGGEGB<>GGGGG?C?4?46B27C88*7?BDF4
@M00200:205:000000000-AKKM3:1:1101:17069:5364 1:N:0:1
ATTGGGTATAAAGCGCACGTAGGCGGCTTTTTAAGTCAGGGGTGAAATCCTGGAGCTCAACTCCAGAACTGCCTTTGATACTGAGAAGCTTGAGTCCGGGAGAGGTGAGTGGAACTGCGAGTGTAGAGGTGAAATTCGTAGATATTCGCAAGAACACCAGTGGCGAAGGCGGCTCACTGGCCCGGTACTGACGCTGAGGTGCGAAAGCGTGGGGAGCAAACAGGATTAGATACCCTTGTA
+
GGGGGGGGGGGGGGGGGGGGGGGGGGGGGGGGGGGGGGGGGGGGGGGGGGGGGGGGGGGGGGGGGGGGGGGGGGGGGGGGGGGGGGGGGGGGGGGGGGGGGGGGGGGGGGGGGGGGGGGGGGGGGGGGGGGGGGGGGGGFGGGGGGGGGGGGGGGGGGGGGGGGGGGGGCGGGGGGGGGGGGGGGGGEGGGGGGGGGGGGGGGGGDGGGGGGGGFGFGFGGGGGFG7<@?BGGGGGF?FG
@M00200:205:000000000-AKKM3:1:1101:17610:5365 1:N:0:1
ATTGGGTTTAAAGCGCGTGTAGGCGGTCCGGTAAGTCCGCTGTGAAAGTCGGGGGCTCAACCCTCGAAAGCCGGTGGATACTGTCGGGCTAGAGTACGGAAGAGGCGAGTGGAATTCCTGGTGTAGCGGTGAAATGCGCAGATATCAGGAGGAACACCAATTGCGAAGGCAGCTCGCTGGGACGTTACTGACGCTGAGACGCGAAAGCGTGGGGAGCAAACAGGATTAGATACCCCCGTA
+
GGGGGGGGGGGGGGGGGGGGGGGGGGGGGGGGGGGGGGGGGGGGGGGGGGGGGGGGGGGGGGGGGGGGGGGGGGGGGGGGGGGGGGGGGGGGGGGGGGGGGGGGGGGDGGGGGGGGGGGGGGGGGGGGGGGGGGGGGGGGGGGGGGGGGGGGGGGGGGGGGGGGGGGGGGGGGGGGGGEFGGGGGGGGGGGGGGGGGGGGEDCECEDGGGGGGGFGFGGGGGFGFGF<FFBGGGGGDFEG
@M00200:205:000000000-AKKM3:1:1101:18385:5370 1:N:0:1
ATTGGGTATAAAGGGTATGTAGGCGGCGCTGTTAGTCGGGTGTGAAAGCCCTCGGCTCAACCGAGGAATTGCGCCCGATACTGCAGTGCTTGAGGGAGACAGAGGTAAGCGGAACTGATGGTGGAGCGGTGAAATGCGTTGATATCATCAGGAACACCGGTGGCGAAGGCGGATCTCTGGGCCTTACCTGACGCTGAGGCGCGAAAGCTAGGGGAGCGAACAGGATTAGATACCCCAGTA
+
GGGGGGGGGGGGGGGGGGGGGGGGGGGGGGGGGGGGGGGGGGGGGGGGGGGGGGGGGGGGGGGGGGGGGGGGGGGGGGGGGGGGGGGGGGGGGGGGGGGGGGGGGGGGGGGGGGGGGGGGGGGGGGGGGGGGGGGGGGGGGGGGGGGGGGGFGGGGGGGGGGGGGGGGGGGGGGGGGGGGGGGGGGGGGGGGGGGGGGGGGGGGEGGGFGGGGGFGFDEEDGGG?GGFFFFGGC<FDFFG
@M00200:205:000000000-AKKM3:1:1101:15684:5376 1:N:0:1
ATTGGGTTTAAAGGGCGCGTAGGCGGTCGGCCGCGTCAGATGTGAAAGCCCCGGGCTCAACCTGGGAACCGCATTTGAGACGGGTCGACTCGAGTTCGGGAGAGGATGGTGGAATTCCCAGTGTAGAGGTGAAATTCGTAGATATTGGGAAGAACACCGAGGGCGAAGGCAGCCATCTGGACCGACACTGACGCTGAGGCGCGAAAGCGTGGGGAGCAAACAGGATTAGATACCCTTGTA
+
GGGGGGGGGGGGGGGGGGGGGGGGGGGGGGGGGGGGGGGGGGGGGGGGGGGGGGGGGGGGGGGGGGGGGGGGGGGGGGGGGGGGGGGGGGGGGGGGGGGGGGGGGGGGGGGGGGGGGGGGGGGGGGGGGGGGGGGGGGGGGGFGGGGGGGGGGGGGGGGGEGGGGGGGGGGGGGGGGGGGGGGGGGGGGFCGGGGGGGGGGGGGGGGGGEEGGGFGFGGGGGGGFGCBFFFGGGGGF??<
@M00200:205:000000000-AKKM3:1:1101:14127:5386 1:N:0:1
ATTGGGTTTAAAGTGCGCGTAGGCGGCTTTTCAAGTCGGATGTGAAATCCCCGGGCTTAACCTGGGAACTGCATTCGAGACTGTCTAGCTAGAGTATGGGAGAGGGAAGTGGAATTTCAGGTGTAGCGGTGAAATGCGTAGATATCTGAAGGAACATCAGTGGCGAAAGCGACTTCCTGGACCAATACTGACGCTCATGTGCGAAAGCGTGGGGAGCAAACAGGATTAGATACCCCAGTA
+
GGGGGGGGGGGGGGGGGGGGGGGGGGGGGGGGGGGGGGGGGGGGGGGGGGGGGGGGGGGGGGGGGGGGGGGGGGGGGGGGGGGGGGGGGGGGGGGGGGGGGGGGGGGGGGGGGGGGGGGGGGFGGGGGGGGGGGGGGGGGGGGGGGGGGGGGGGGGGGGGGGGGGGGGGGGGGDGGFGGFGGGGGGGCGGGGGGGDGGGG?FG>EGGGGEGGGGEDBGGGGGGG<<72FFFGGFCC>BFG
@M00200:205:000000000-AKKM3:1:1101:22860:5388 1:N:0:1
ACTGGGTTTAAAGGGTGCGTAGGCGGATTGATAAGTCAGTGGTGAAAGCCTGTTGCTTAACAACAGAACTGCCATTGATACTGTCGATCTTGAATATGTTTGATGTGGGCGGAATATGACATGTAGCGGTGAAATGCTTAGATATGTCATAGAACACCGATTGCGAAGGCAGCTCACAAAGCCATTATTGACGCTGAGGCACGAAAGCGTGGGGATCAAACAGGATTAGATACCCTTGTA
+
GGGGGGGGGGGGGGGGGGGGGGGGGGGGGGGGGGGGGGGGGGGGGGGGGGGGGGGGGGGGGGGGGGGGGGGGGGGGGGGGGGGGGGGGGGGGFGGGGGGGGGGGGGGGGGGGGGGGGGGGGGGGGGGGGG>FFGGGGGGGCFGGGGGGGGGGGGGGGGGGGGGGGDGGDGGGGGGGGFGGGGFGGGGFGFGGCEGGG>FGGGGDGGC?*CB:FGEG3EGGGFCF<DDEFFEGGFCFFFFF
@M00200:205:000000000-AKKM3:1:1101:6309:5393 1:N:0:1
ATGGTATAAAGTGTGCGCAGGCGGCGCCGCAAGTCGAGTGTGAAAGCCCCGGGCTTAACTTGGGAATTGCGCTCGAAACTATGGTGCTGGAGTGTGGCAGAGGAGGGTGGAATTCCACGTGTAGCGGTGAAATGCGTAGAGATGTGGAGGAACACCGATGGCGAAGGCAGCCCTCTGGGCCACCACTGAGGCTCATGCACGAAAGCGTGGGGAGCAAACAGGATTAGATACCACGGTA
+
GGGGGGGGDGGFGGGDGGG@EGGEGGGGGGFECFGECCEFGGEFGGF,C6@=FBCDFFDFFEGGCFCGFEFGFFEGDGGA,FGFGGFGFD<F=FGG77=FFGG8=C@CF@D=FC33<CFDGGFCFGC@F7<FFG<C++*BFGGGGCFGG@E7FFG:C<>B7FE*8<C@BCE8E*:C?CFFGD*8B;899*/A***+5++0:97EEGCGGGGG5E>C:C58D45*6*7)*95D+,1))0
@M00200:205:000000000-AKKM3:1:1101:26771:5409 1:N:0:1
ATTGGGTTTAAAGCGCGCGTAGGCGGCGAAGCAAGTTGGATGTGAAAGCCCTGGGCTCAACCTAGGATGTGCATACAAAACTGCTTCGCTTGAATCTCGGAGGGGGTCAGGGAATTCCCGGTGTAGAGGTGAAATTCGTAGATATCGGGAGGAACACCAGTGGCGAAGGCGCTGACCTGGACGATGATTGACGCTGAGGCGCGAAAGCGTGGGGAGCAAACAGGATTAGATACCCGCGTA
+
GGGGGGGGGGGGGGGG+@F@FGGGGGCFECFDGGGGFGFFGGGGGGGGGGGGGGGGGGGGGGGGGGGGGCFFGGGFGGGFGGGGGGD>FGGGGGGFAFGFG+@FG7FCB<>FGGGGFADFEGGEGCEGGGGGGFGFGGGGGGDFGGGDEGGGGGGGGGGFFGGCGGG**=C=5B8<FGGG@FEECEGC:FGGDGCGGEDD5CEGGGGGGEEGGGDGFGCGFDGC(<7<@FBGDGFG:3>E
@M00200:205:000000000-AKKM3:1:1101:8752:5413 1:N:0:1
ATTGGGTTTAAAGAGCGCGCAGGCGGTTTGGCAAGTCGGGTGTGAAATCCCGGGGCTCAACCCCGTGACTGCATTCGATACTGTCAGGCTAGAGGTAGGTAGGGGAGATCGGAATTCCTGGTGTAGCGGTGAAATGCGCAGATATCAGGAGGAACACCGGTGGCGAAGGCGGATCTCTGGGCCTTACCTGACGCTCAGGCGCGAAAGCTAGGGGAGCGAACAGGATTAGATACCCCAGTA
+
GAGGGGGGGGGGGGGDGGGGGGGGGGF:FEGGGGGGGGGGGGGGGGGGGFGGGGGGGGGGGGGGGGGGGGGGGGGEGGGGGGGFEGGGGGGGGGGGGGG<FGGGGGGDFGGGGGGGG9FGGGGGFGGGGGGGFGGGGG7CGGGGGGGEGGGGGGGFFGGGGGGGGGGGGGGDGG8BFFGGGGGGFGGGGGGGGDGGGGGFEDGGGGG4<<FFFG)7>EDGDDGGFGGFFFFGGGGGED?9
@M00200:205:000000000-AKKM3:1:1101:25811:5418 1:N:0:1
ACTGGGCTTAAAGGGTGCGTAGGCGGCCTTATAAGTCAGTGGTGAAAGCCCATCGCTCAACGATGGAACTGCCATTGATACTGTAAGGCTTGAGTACAGACGAGGTAGGCGGAATTGATGGTGTAGCGGTGAAATGCATAGATACCATCAAGAACACCGATTGCGTAGGCAGCTTACTAGGCTGTAACTGACGCTGAGGCACGAAAGCGTGGGGAGCGAACAGGATTAGATACCCTGGTA
+
GGGGGGGGGGGGGGGGGGGGGGGGGGGGGGGGGGGGGGGGGGGGGGGGGGGGGGGGGGGGGGGGGGGGGGGGGGGGGGGGGGGGGGGGGGGGGGGGGGGGGGGCEGGGGCGGGGGGGGGGGGGGGGFGGGGGGGGGGGGGGGGGGGFGGFFGGGCGFDGGGDGFGECFGGGGEGGGDFGGGGGGG9FGGGGFGGDGECGCGGGGGGGGGGGGGGACBGG55<FGFCC>FFBGG@E6@:?E
@M00200:205:000000000-AKKM3:1:1101:14616:5425 1:N:0:1
ACTGGGTGTAAAGAGCGTGTAGGCGGTCCGGTAAGTCGGCTGTGAAAGTCCAGGGCTCAACCCTGGGATGCCGGTCGATACTGCCGGACTAGAGTTCGGAAGAGGCGAGTGGAATTCCCGGTGTAGCGGTGAAATGCGCAGATATCGGGAGGAACACCTATGGCGAAGGCAGCTCGCTGGGACGTTACTGACGCTGAGACGCGAAAGCGTGGGGAGCAAACAGGATTAGATACCCGCGTAAGA
+
GGGGGGGGGGGGGGGGGGGGGGGGGGGGGGGGGGGGGGGGGGGGGGGGGGFGGGGGGGGGGGGGGGGGGGGGGGGGGGGGGGGGGGGGGGGGGGGGGGGGGGGGGGGGGGGGGGGGGGGGGGGGGGGGGGGGGGGGGGGGGGFGCGGGGGGGGGGGGGGGGGGGGGGGGGGGGGGGGGGGGGGGGGGGGGGGGDGGGGGGGGGGGE:FGCEDEGFGEGGGGGGGFFGFFFBGGFGGFFFGG:>
@M00200:205:000000000-AKKM3:1:1101:17212:5433 1:N:0:1
ATTGGGTGTAAAGGGCGCGTAGGCGGCTCGCTAAGTTGCCGGTGAAACCCCGGGGCTCAACTCCGGGAAGTCTGGTAAGACTGACGAGCTCGAGCACGGTAGAGGCAGATGGAATTCCCGGTGTAGCGGTGGAATGCGTAGAGATCGGGAAGAACACCAGTGGCGAAGGCGGTCTGCTGGGCCGTTGCTGACGCTGAGGCGCGACAGCGTGGGGAGCAAACAGGATTAGATACCCAGTA
+
GGGGGGGGGGGGGGGGGGGGGGGGGGGGGGGGGGGGGGGGGGGGGGGGGGGGGGGGGGGGGGGGGGGGGGGGGGGGGGGGGGGGGGGGGGGGGGGGGGGGGGGGGGGGGGGGGGGGGGGDGGGGGGGGGGGGGGGGGGGGGGGCGGGGGGGGGGGGGGGGGGGGGGGGGGGGGGGFGGFGGGGGGGGGGGGGGGC=EGGGGGDEEEDGGGGGGC:DBGFGGGGGFGD26FB>FGGGFFF
@M00200:205:000000000-AKKM3:1:1101:8819:5434 1:N:0:1
ATTGGGTTTAAAGGGAGCGTAGGCGGATAGTTTAGTCAGAGGTGAAAGCCCAGGGCTCAACCTTGGAATTGCCTTTGATACTGGCTATCTTGAGTATGGAAGAGGTATGTGGAACTCCGAGTGTAGAGGTGAAATTCGTAGATATTCGGAAGAACACCAGTGGCGAAGGCGACATACTGGTCCATTACTGACGCTGAGGCTCGAAAGCGTGGGGAGCAAACAGGATTAGATACCCGTGTA
+
GGGGGGGGGGGGGGGGGGGGGGGGGGGGGGGGGGGGGGGGGGGGGGGGGGGGGGGGGGGGGGGGGGGGGGGGGGGGGGGGGGGGGGGGGGGGGGGGGGGGGGGGGGGGGGGGGGGGGGGGGGGGGGGGGGGGFFGGGGGGFGGGGGGGGGGGF?FGGGGDFFFGGGGGGGGGGGGGGGGGGGGGGGGGGGGGGGGGDGGGGGGG6CCFEGGGGGADAGFGFGGGFGGFFFF7<FFDAEFF
@M00200:205:000000000-AKKM3:1:1101:16975:5475 1:N:0:1
ACTGGGCGTAAAGGGAGCGTAGGCGGATAGTTTAGTCAGAGGTGAAAGCCCAGGGCTCAACCTTGGAATTGCCTTTGATACTGGCTATCTTGAGTATGGAAGAGGTATGTGGAACTCCGAGTGTAGAGGTGAAATTCGTAGATATTCGGAAGAACACCAGTGGCGAAGGCGACATACTGGTCCATTACTGACGCTGAGGCTCGAAAGCGTGGGGAGCAAACAGGATTAGATACCCTAGTA
+
GGGGGGGGGGGGGGGGGGGGGGGGGGGGGGGGGGGGGGGGGGGGGGGGGGGGGGGGGGGGGGGGGGGGGGGGGGGGGGGGGGGGGGGGGGGGGGGGGGGGGGGGGGGGGGGGGGGGGGGGGFGGGGGGGGGGGGCGGGGGGGGGGGGGGGGGGGGGGGGGGGGGGGDEEGGGGGGGFFFFGGFCDFGGGGGGGGGGGGGGGGGGGGDGGGGGEGFDFFECFCCGDDGFF@379FFDFFFF
@M00200:205:000000000-AKKM3:1:1101:4425:5481 1:N:0:1
ACTGGGTTTAAAGGGCGCGTAGGCGGCCACCGCAAGTCGACTGTGAAATCTCCGGGCTTAACCCGGAAAGGTCAGCCGATACTGCGGGGCTAGAGTGCAGAAGGGGCAACTGGAATTCTCGGTGTAGCGGTGAAATGCGTAGATATCGAGAGGAACACCTGCGGCGAAGGCGGGTTGCTGGGCTGACACTGACGCTGATGCGCGAAAGCTAGGGGAGCGAACGGGATTAGATACCCGCGTA
+
GGGGGGFGGGGGGGGGGGGGGGGGGGGGGGGGGGGGGGGGGGGGGGGGGGGGGGGGGGGGGGDFGGGGGGGGGGGGGGGGGGGGGGGGGGGGGGGGGGGGFGGGGGGGGGGGGGFGGGGGGGGGGGGGGGGGGGGGGGGGGGGFGGFGGGGGGCGGGGGGGGGGGGGGGGGGGGEGGGGGFGFGGGGGGGGGGGGEGGFGGGGGDGGDFGGGGGFGEEDC3C?CB5DBFFAGGGFFDEFGG
@M00200:205:000000000-AKKM3:1:1101:11261:5509 1:N:0:1
ATTGGGTTTAAAGGGCGCGTAGGCTGTGCCGCAAGCAGCGTGTGAAATTCCGGGGCTCAACCCCGGAACGGCGCGCTGGACTGCGGCGCTCGAGTGCGGGAGGGGGGTGCGGAACTCTAGGTGGAGCGGTGAAATGCGTAGATATCTAGAGGAACACCGGTGGCGAAAGCGACACCCTGGCCCGCAACTGACGCTGAGGCGCGAAAGCGTGGGTAGCAAACAGGATTAGATACCCGCGTA
+
GGGGGGGGGGGGGGGGGGGGGGGGGGGGGGGGGGGF<EFGGGGGGGGGGGGGGGGGGCGGGGGGGGGGGGGGGGGGGEEFFFGGGGGGGGGGDGGDGGGGGGGGGGGGGGGGGGGFGGFFGGGGGGGGGGGGGGGGGGGGGGGGGGGGFGFGGGGGGGGGGGGGEGGEGGGEGEECGFFGGGGGG5C?<29CE57CEGFFECEEGEDCCEGGGGFGF??8FGFGFFC<?FFGGGGGDD5*
@M00200:205:000000000-AKKM3:1:1101:13703:5510 1:N:0:1
ATTGGGTTTAAAGAGCGTGTAGGCGGCCAGACAGGTCCGTTGTGAAAACTAGAGGCTCAACCTCTAGACGTCGATGGAAACCGTCTGGCTAGAGTCCGGAAGAGGAGAGTGGAATTCCTGGTGTAGCGGTGAAATGCGCAGATATCAGGAAGAACACCCGTGGCTAAGGCGGCTCTCTAGTACGGTACTGACGCTGAGACGCGAAAGCGTGGGGAGCAAACAGGATTAGATACCCCAGTA
+
GGGGGGGGGGGGGGGGGGGGGGGGGGGGGGGGGGGGGFGGGGGGGGGGGGGGGGGGGGGGGGGGGGGGGGGGGGGGGGGGGGGGGGGGGGGGGGGGGGGGGGGGGGGGGGGGGGGGGGGGGGGGGGGGGGGGGGGGGGGGGGGGGGGEDGGGGGGGGGGGGGGGDGGGGGGGGGGGGGFGFGGGGGCGGGGGGGGGGGGGGGGGGGGFGGGGGGFCDGFGGGFFFGFBFFFGGGGFEFFG
@M00200:205:000000000-AKKM3:1:1101:15475:5520 1:N:0:1
ACTGGGTTTAAAGGGCGCGTAGGCGGTCGGGTAAGTTTGATGTGAAATCCCACGGCTTAACCGTGGAATGGCATCTTATACTGCCCGGCTAGAGTCTGGGAGAGGGAAGTGGAATTCCCGGTGTAGCGGTGAAATGCGTAGATATCGGGAGGAACACCAGTGGCGAAGGCGGCTTCCTGGACCAGTACTGACGCTGAGGCGCGAAAGCTAGGGGAGCAAACAGGATTAGATACCCTAGTA
+
GGGGGGGGGGGGGGGGGGGGGGGGGGGGGGGGGGGGGGGGGGGGGGGGGGGGGGGGGGGGGGGGGGGGGGGGGGGGGGGGGGGGGGGGGGGGGGGGGGGGGGGGGGGGGGGGGGGGGGGGGGGGGGGGGGGGGGGGGGGGGGGGGGGGGGGGGGGGGGGGGGGGGGGGGGGGGGDGFGGGFGGGGGGFFFFFGGGGGFGGGGGGGEGGGGGGGGFGFGGGGGGG6CFFFF<DGFF=@F9C
@M00200:205:000000000-AKKM3:1:1101:17264:5541 1:N:0:1
ACTGGGTGTAAAGGGCTCGTAGGTGGCCAACTAAGTCGGATGTGAAATCCCCAGGCTCAACTTGGGAACTGCATCCGATACTGGATGGCTTGAATCCGGGAGAGGGATGCAGAATTCCAGGTGTAGCGGTGAAATGCGTAGATATCTGGAGGAATACCGGTGGCGAAGGCGGCATCCTGGACCGGCATTGACACTGAGGAGCGAAAGCCAGGGGAGCAAACGGGATTAGATACCCTAGTA
+
GGGGGGGGGGGGGGGGGGGGGGGGFGGGGGGGGGGGGGGGGGGGGGGGGGGGGGGGGGGGGGGGGGGGGGGGGGGGGGGGGGGGGGGGGGGGGGGGGGGGGGGGGGGGGGGGGGGGGGGGGGGGGGGGGGGGGGGGGGGGGGGGGGGGGGGDGGGGGGGGGGGGGGGGGGGGGGGGGFGGGGGGGGEEGGGGGGGGGGGGGFEGGGGGGGGGGGEGFGGGGGGGFGGFFFFCEDGFFFFG
@M00200:205:000000000-AKKM3:1:1101:23998:5589 1:N:0:1
ATTGGGTTTAAAGGCGAGTAGGTGGCCATCTAAGTCAGACGTGAAATCCCCCGGCTTAACCTGGGAACTGCGTCTGATACTGGACGGCTCGAGTATGGGAGAGGGAGGTAGAATTCCAGGTGTAGCGGTGAAATGCGTAGATATCTGGAGGAATACCGGTGGCGAAGGCGGCCTCCTGGACCATTACTGACACTGATCCGCGAAAGCTAGGGGAGCAAACGGGATTAGATACCCTCGTA
+
GGGGGGGGGGGGGGGGGGGGGGGGGGGGGGGGGFGFGGGFGGGFGGFGGGGGGGGGG@FGGGGGGGGGGGGGGGGDGGGGGGGGGGGGEGGGGFGGGGGGGGGGGGGGGGGGGGGFGFGGGGGGGGGGGGGEGFGGGGGGGFGGGCGGFGGGGGGGGGGGDGGGGE@:CGGGGGGGGGGGGGGFGGGGGGG?6CFGFGGGGCEGGGGFGGGGGGFGFGGG<*;D;GF?FF>*A8<FFF@
@M00200:205:000000000-AKKM3:1:1101:26885:5591 1:N:0:1
ATTGGGTATAAAGCGCGTGTAGGCGGCTTGGCAAGTCCGCTGTGAAAACTCGAGGCTTAACCTCGAGACGTCGGTGGAAACTGCTTGGCTAGAGTCCGGAAGAGGAGTGTGGAATTCCTGGTGTAGCGGTGAAATGCGCAGATATCAGGAAGAACACCTATGGCGAAGGCAGCACTCTGGGACGGTACTGACGCTGAGACGCGAAAGCGTGGGGAGCGAACAGGATTAGATACCCCCGTA
+
GGGGGGG6=<==CFFGG6@BFFGGCGGGGGGGGGGGGGGGGGG8AFGGFGFE988@CFFDFGGGGGGGGGGGGGGGGGGFDEGGGGGGGGGGGGGGGG>GG7EFFGGGGGGGGGGGGGGGGGGGGGGGGEEGGGFGGGGGGGGGGGGGGGGDF?CGGCFGFFFGEGDGG7FG56D@F,CFFCCGGG>8C>EFGGDEE*CFDC=8EG:DE=CGE*79>GGDGCCF0<CB?F4DFDFGFD>5
@M00200:205:000000000-AKKM3:1:1101:25405:5595 1:N:0:1
ATTGGGTTTAAAGCGTGCGCAGGCGGCCTCTTAAGTCAGATGTGAAATCCCCGGGCTTAACCTGGGAACTGCGTTTGAAACTGGGAGGCTAGAGTGTGGAAGAGGGGGGTGGAATTCCAGGTGTAGCAGTGAAATGCGTAGAGATCTGGAGGAACACCGATGGCGAAGGCAGCCCCCTGGGCTGACACTGACGCTCATGCACGAAAGCGTGGGGAGCAAACAGGATTAGATACCCTAGTA
+
GGGGGGGGGGGGGGGGGGGGGGGGGGGGGGGGGGGGGGGGGGGGGGGGFGGGGGGGGGGGGGDF,FFGGGGGGGGGGGGGGGGGGGGGGGGGGGGGGGGG@FFFGGEGGGGGGGG8<<@FGGGGGGGFGGGGGGGGGGGGGGGGGG9CCFGGGGGGGGGGGGGGGGGGGGGGDFC5ED*8CGGGFGGGGGGGGGGECCFGFG5E:EGGGGGGG5)17C8EC<EFBFGF@BDCGGG4)<FF
@M00200:205:000000000-AKKM3:1:1101:18606:5600 1:N:0:1
ACTGGGTTTAAAGGGTGCGTAGGCCGCGCGGAGGGTGGGATGTGAAATCCCCCGGCTCAACCGGGGAATAGCGTCCCAAACCGCCGTGCTTGAGGGAGACAGAGGTGAGCGGAACTGATGGTGGAGCGGTGAAATGCGTTGATATCATCAGGAACACCAGTGGCGAAAGCGGCTCACTGGGTCTTTCCTAACGCTGAGGCACGAAAGCTAGGGGAGCGAACGGGATTAGATACCCTGGTA
+
GGGGGGGGGGGGGGGGGGGGGGGGGGGGGGGGGGGGGGGGGGGGGGGGGGGGGGGGGGGGGGGGGGGGGGGGGGGGGGGGGGGGGGGGGGGG@GGGGGGGGGGGGGGGGGGCCFGGGGGGGGGGFGGGGGGGGEFGGGG>EGFFGGGGGGFEFGGGGGGDGGGGGGCGGGGGGEGGGGG>CGGGGGGGGGFCGDGEEFGGEGGGEGGGGGGGGG3D>EEGGGDC6CGFFF4>FFGGFFF?
@M00200:205:000000000-AKKM3:1:1101:10563:5603 1:N:0:1
ACTGGGTTTAAAGGGCTCGTAGGCGGTTCGTCACGTCGGGAGTGAAAACTCGGAGCTCAACTCCGAGCCTGCTTCCGATACGGGCAGACTAGAGGTAGGCAGGGGAGAGCGGAACTCCTGGTGTAGCGGTGGAATGCGCAGATATCAGGAAGAACACCGGTGGCGAAGGCGGCTCTCTGGGCCTTACCTGACGCTGAGGAGCGAAAGCGTGGGTAGCGAACAGGATTAGATACCCCGGTAAGA
+
GGGGGGGGGGGGGGGGGGGGGGGGGGGGGGGGGGGGGGGGGGGGGGGGGGGGGGGGGGGGGGGGGGGGGGGGGGGGGGGGGGGGGGGGGGGGGGGGGGGGGGGGGGGGGGGGGGGGGGGGGGGGGGGGGGGEGGGGGGGGGGGGGGGGGGGGGGGGGGGGGGGGGGGGGGGGGGGGGGGGGGGGGGGGGGGGGGGEGGGGGGEGCEGGGGEEGGFGFGGGGGGGFGGFFFFFFFFGD@FGGF>
@M00200:205:000000000-AKKM3:1:1101:19666:5604 1:N:0:1
ACTGGGTTTAAAGGGCGCGTAGGTGGCCCGTTAAGTGGTTGGTGAAATCCCGGGGCTCAACTCCGGGGCTGCCGATCAGACTGGCGGGCTAGAGCACGGTAGGGGCAGATGGAATTCCCGGTGTAGCGGTGGAATGCGTAGAGATCGGGAAGAATACCAGTGGCGAAGGCGTTCTGCTGGGCCGTTGCTGACACTGAGGCGCGACAGCGTGGGGAGCAAACAGGATTAGATACCCTGGTA
+
GGGGGGGGGGGGGGGGGGGGGGGGGGGGGGGGGGGGGGGGGGGGGGGGGGGGGGGGGGGGGGGGGGGGGGGGGGGGGGGGGGGGGGGGGGGGGGGGGGGGGGGGGGGGGGGGGGGGGGGGGGGGGGGGGGGGGFGGGGGGGGGGGGGGGGGGGGGGGGGGGGGGGGGGGGGGGGGGGGGGGGGGGGGGGGGGGGGGGGGGGGDEEGGGGGGGGDFGFG?FFGGGFGGFFFFDFGGFFFFG
@M00200:205:000000000-AKKM3:1:1101:23899:5604 1:N:0:1
ATTGGGTGTAAAGGGCGCGTAGGCGGTGCGGTACGGTTCGGGTGAAATCCCTCGGCTCAACCGAGGAATTGCCCGGGCGACGGCCGTGCTAGACAGCATCAGGGGAAGATGGAACTCCCGGTGGAGCGGTGAAATGCGTAGATATCGGGAGGAACGCCGGTGGCGAAAGCGATCTTCTGGGGTGCTCGTGACGCTGAGGCGCGAAAGCCAGGGGAGCAAACGGGATTAGATACCCGCGTA
+
GGFGGGGGGGGFGGGGGGGGGGGGGGG7FDG@@FEGGGGFGCGFGGGGGGGEFGGGFGGGFGGEGGDCCFEEFGDECEC=FEEGGGGDGGFCGGFFCFGGGGGGGDEECFGGGGGGGGGGCGGGFCGDGCFCCFCFGGG*FFGGGGGGGFFGGGGGGGGGGGGGEEGDEGG5*2ACCGGGGDEEGGGECF?F=E5=:FGGEGGGGGG7*AFFGEDDEFE+*C*>:D4<F6:DFGGG)757
@M00200:205:000000000-AKKM3:1:1101:10113:5605 1:N:0:1
ATTGGGTGTAAAGGGCGCGTAGGCGGCCTTCTAAGTCGAACGTGAAATCCCCGGGCTCAACCCGGGAACTGCGTCCGATACTGGAAGGCTTGAATCCGGGAGAGGGATGTGGAATTCCAGGTGTAGCGGTGAAATGCGTAGATATCTGGAGGAACACCGGTGGCGAAGGCGACATCCTGGACCGGTATTGACGCTGAGGCGCGAAAGCCAGGGGAGCAAACGGGATTAGATACCCGCGTC
+
GCFGGGGGGGGGGGGGGGGGGGGGGGGGGGGGGGGGGGGGGGGGGGGGGGGGGGGGGGGGGGGGGGGGGGFGGCFFGBGEGGGGGG?@FGGGGGGGFDECBGGGEG7F@FFFEGGGGGGGGGGGGFGGGGGGGGGGGGCEEGGGFFGGGGGGGGGGGGGGGGGGGGGGGGGGGG7BFGGGGE*=CCGFFGGGGGGGGGGF59EGGGGGG=CFEGFGFG*<FDED<D5<F4AFGFDC:>E*
@M00200:205:000000000-AKKM3:1:1101:20626:5609 1:N:0:1
ATTGGGTTTAAAGGGTGCGTAGGCGGCTTATCAAGTCAGGCGTGAAATTCCCGGGCTCAACCTGGGGGCTGCGCTTGATACTGATGAGCTTGAATGCGGGAGAGGATAGTGGAATTCCCAGTGTAGAGGTGAAATTCGTAGATATTGGGAAGAACACCAGTGGCGAAGGCGGCTATCTGGCCCGTAATTGACGCTGAGGCGCGAAAGCGTGGGGAGCAAACAGGATTAGATACCCGTGTAAGA
+
GGGGGGGGGGGGGGGGGGGGGGGGGGGGGGGGGGGGGGGGGGGGGGGGGGGGGGGGGGGGGGGGGGGGGGGGGGGGGGGGGGGGGGGGGGGGGGGGGGGGGGGGGGGGGGGGGGGGGGGGGGGGGFGGGGGGGGGGGGGGGGGGGGGGGGGGFGGGGGGGGGGGGGGGGGGGGCGGGGGGGGGGEBEFF7:@GGGGGGFGGGGGGGGGG5EGGC7<57@ACFGGB*:?**.:+AC775>E7))
@M00200:205:000000000-AKKM3:1:1101:14816:5638 1:N:0:1
ATTGGGTTTAAAGCGCACGTAGGTGGTCCGCTAAGTCGCGTGTGAAATCCCCCGGCTCAACCGGGGAATTGCGCGCGATACTGGCGGGCTAGAGATCGGGAGGGGTGAGTGGAACTCCAGGTGGAGCGGTGAAATGCGTAGATATCTGGAGGAACACCGGTGGCGAAAGCGACTCACTGGCCCGACACTGACACTGAGGTGCGAAAGCTAGGGTAGCAAACGGGATTAGATACCCTAGTAAGA
+
GGGGGGGGGGGGGGGGGGGGGGGGGGGGGGGGGGGGGGGGGGGGGGGGGGGGGGGGGGGGGGGGGGGGFGGGGGGGGGGGGGGGGGGGGGGGGGGGGGGGGGGGGGGGGGGGGGGGGGGGGGGGGGGGGGGGGGFFGGGGGGGGGGGGGGGGGGGGGGGGGGGGGGG5CGGGGGGGG7CGFFGGGGEEEGGGGGCGEGGGGGGGGGGGGGGGF;?D?GGGGDE7:GG?FFAGGGGGF4@FG2<
@M00200:205:000000000-AKKM3:1:1101:24939:5655 1:N:0:1
ATTGGGCTTAAAGTGCACGTAGGCGGGTCGTTAAGTCGAGGGTGAAATCCTGGAGCTCAACTCCAGAACTGCCTTCGATACTGGCGACCTAGAGTCCGGAAGAGGTGAGTGGAACTCCTAGTGTAGAGGTGGAATTCGTAGATATTAGGAAGAACACCAGTGGCGAAGGCGGCTCACTGGTCCGGTACTGACGCTGATGTGCGAAAGCGTGGGGAGCAAACAGGATTAGATACCCGGGTA
+
GGGGGGGGGGGGGGGGGGGGGGGGGGGGGGGGGGGGGGGGGGGGGGGGGGGGGGGGGGGGGGGGGGGGGGGGGGGGGFGGGGGGGGGGGGGGGGGGGGGGGGGGGGGGGGGGGGGGGGGGGGGGFGGGGGGGGGGGGGGGGGCGCGGGFGGGGGGGGGGGGGFGGDGGGGGGGGEFGGGGGGGGGGGGGGGGGGGDGGGGGGGGCGGGGGGGGGFGFG6@FFGGFGGBFFFDFFFDBBEG
@M00200:205:000000000-AKKM3:1:1101:12140:5672 1:N:0:1
ATTGGGTTTAAAGGGCGCGTAGGTGGTTTGATAAGGGTGTGGTGAAAGCCCGGAGCTCAACTCCGGGTCTGCCGTGCCGACTGTCAAACTCGAGGACTGTAGAGGCAGACGGAATTCCGGGTGTAGCGGTGGAATGCGTAGAGATCCGGAGGAAGACCGGTGGCGAAGGCGGTCTGCTGGGCAGTTTCTGACACTGAGGCGCGACAGCGTGGGGAGCAAACAGGATTAGATACCCCAGTA
+
GGGGGGGGGGGGGGGGGGGGGGGGGGGGGGGGGGGGGGGGGGGGGGGGGGGGGGGGGGGGGGGGGGGGGGGGGGGGGGGGGGGGGGGGGGGGGGGGGGGGGGGGGGGGGGGGGGGGGGGGGGGGGGGGGGGGGGGGGGGGGGGGGGGGGGGGGGGGFGGGGGGGGGGGGGGGGGGGFGGGGGGGGGGGGGGGGGGGGGGGGGGGGGGGGGGGGGFGFGGCGGGGFGGFFFFGGGGFBFFG
@M00200:205:000000000-AKKM3:1:1101:14287:5681 1:N:0:1
ACTGGGTTTAAAGGGCGCGTAGGTGGCCATCATAAGGCCGCGGTGAAAGTTTGGAGCTCAACTCCAGATCGGCCGCGGCGACTGTGAGGCTTGGGCACTGTAGAGGCAGATGGAATTCCGGGTGTAGCGGTGGAATGCGTAGAGATCCGGAAGAACACCAGTGGCGAAGGCGGCTACCTGGACAATTGCTGACGCTCAGGCACGAAAGCGTGGGGAGCAAAAGGGATTAGATACCCCAGTA
+
GGGGGGGGGGGGGGGGGGGGGGGGGGGGGGGGGGGGGGGGGGGGGGGGGGGGGGGGGGGGFGGGGGGGGGGGGGGGGGGGGGGGGGGGGGGGGGGGGGGGGGGGGGGGGGGGGGGGGGGGGGGGGGGGGGGGGGGGGGGGGGGGGGGGGGFGGGGGGGGGGGGGGGGGGGGGGGGGGFGGGGGGFGGFGGGGGGGGGGGGGGGGGGGGGGGGGD>3>GGGGFFCBD7:??BGG?FG>EDFF
@M00200:205:000000000-AKKM3:1:1101:10592:5681 1:N:0:1
ATTGGGTGTAAAGGGCGCGTAGGCGGCTCGATAAGGCTCGCGTGAAAGTCCGGGGCTCAACCCCGGATCGGCGTGGGCGACTGTTGGGCTCGAGCACGGTAGGGGCAGACGGAATTCCGGGTGTAGCGGTGGAATGCGTAGAGATCCGGAAGAACACCGGTGGCGAAGGCGGTCTGCTGGGCCGGTTCTGACGCTGAGGCGCGAAAGCGTGGGGAGCAAACAGGATTAGATACCCCTGTA
+
GGGGGGGGGGGGGGGGGGGGGGGGGGGGGGGGGGGGGGGGGGGGGGGGGGGGGGGGGGGGGGGGGGGGGGGGGGGGGGGEGGGGGGGGGGGGGGGGGGGGGGGCGGGGGGGGGGGGGGGGGGGGGGGGGGGGGGGGGGGGGGGGGGGGGGGGGGGGGGGGGGGGGGGGGGGGGGGGGFGGGGGEGGGGGGGFGGCEGGGGGGGGEGGGGCCCGGBDBGFGC5CF:FGFFBFGGGFFFFFG
@M00200:205:000000000-AKKM3:1:1101:13172:5689 1:N:0:1
ATTGGGTTTAAAGGGCGCGTAGGTGGTTTGATAAGGGTGTGGTGAAAGTCCGGGGCTCAACCCCGGATCTGCCGTGCCGACTGTCAAACTCGAGGACTGTAGAGGCAGACGGAATTCCGGGTGTAGCGGTGGAATGCGTAGAGATCCGGAGGAAGACCGGTGGCGAAGGCGGTCTGCTGGGCAGTTTCTGACACTGAGGCGCGACAGCGTGGGGAGCAAACAGGATTAGATACCCGTGTAAG
+
GGGGGGGGGGGGGGGGGGGGGGGGGGGGGGGGGGGGGGGGGGGGGGGGGGGGGEEGEGGGGGGGGGGGGGGGGGGGGGGDGGGGGGGGGGGGGGGGGGGGGGGGGGGGGGGGGGGGGGGGGFGGGGGGGGGGGGGGGGGGGGGGGGGGGGGGGGGGGGGGGGGGGGGGGGGGGGGGGGCGGFGGCEGGGFDC@FGFGFGGGGGEEGGGGCCEGGFC5C?CDGFGBCFFF46:A:FD>EFGGF
@M00200:205:000000000-AKKM3:1:1101:17123:5690 1:N:0:1
ACTGGGTTTAAAGGGCGCGTAGGCGGCTACGTAAGTCCGGCGTGAAATCCCACGGCTTAACTGTGGAACTGCGTCGGATACTGCGTTGGCTAGAGGACGGTAGAGGCTAGTGGAACTAGCGGTGTAGCGGTGAAATGCGCAGATATCGCTAGGAACGCCGGTGGCGAAGGCGACTGGCTGGGCCGTTCCTGACGCTGAGGCGCGAAAGCTAGGGGAGCAAACGGGATTAGATACCCCTGTA
+
GGGGGGGGGGGGGGGGGGGGGGGGGGGGGGGGGGGGGGGGGGGGGGGGGGGGGGGGGGGGGGGGGGGGGGGGGGGGGGGGGGGGGGGDGGGGGGGGGGGGGGGGGGGGGGGGGGGGGGGGGDGGGGFGGGGGGGGFGGGGGGGGGGGGGFGGGGGGGGGGGGGGGGGGGGGGGGGGGGGDGGGGGGGGGGGGGGGGGGGFGGGGGDGGGGGGGGFC>GGGGGGD0D5<=?9FFFGDFFFEF
@M00200:205:000000000-AKKM3:1:1101:8313:5693 1:N:0:1
ACTGGGTTTAAAGGGCTCGTAGGCGGTTTGTCGCGTCGGGAGTGAAAACTCAGGGCTCAACCCTGAGCGTGCTTCCGATACGGGCAGACTAGAGGTATTCAGGGGAGAACGGAATTCCTGGTGTAGCGGTGAAATGCGCAGATATCAGGAGGAACACCGGTGGCGAAGGCGGTTCTCTGGGAATATCCTGACGCTGAGGAGCGAAAGTGTGGGGAGCGAACAGGATTAGATACCCGCGTA
+
GGGGGGGGGGGGGGGGGGGGGGGGGGGGGGGGGGGGGGGGGGGGGGGGGGGGGGGGGGGGGGGGGGGGGGGGGGGGGGGGGGGGGGGGGGGGGGGGGGGGGGGGGGGGGGGGGGGGGGGGGGGGGGGGGGGGCFGGGGDGGGFGGGGGGGGGGGGGFGGGGGDGGGGEEFGGGEEGGFCCCGGGGGGGGGGGGGGGGGGGGGGGEGG*++0;CGFDFEGGGGGGFGFDFFAFGGFGBEFG
@M00200:205:000000000-AKKM3:1:1101:12906:5709 1:N:0:1
ATTGGGTTTAAAGGGCTCGTAGGTGGCCAACTCAGTCGGACGTGAAATCCCTCGGCTTAACCGGGGAACTGCGTCCGATACTGGATGGCTTGAGATCGGGAGAGGGATGCGGAATTCCAGGTGTAGCGGTGAAATGCGTAGATATCTGGAGGAACACCGGTGGCGAAGGCGGCATCCTGGACCGACACTGACACTGAGGAGCGAAAGCCAGGGGAGCAAACGGGATTAGATACCCCCGTA
+
GGGGGGGGGGGGGGGGGGGGGGGGGGGGGGGGGGGGGGGGGGGGGGGGGGGGGGGGGGGGGGGGGGGGGGGGGGGGGGGGGGGGGGGGGGGGGGFGGGGGGGGGGGGGGGGGGGGGGGGGGGGGGGGGGGGDGGGGGGGGGGGGGFGGGGGGGGGEGGDGEGGGGGGGGGGGGDGGGGGGGGGGGGGGGGGFGGGGFGGGGGGGGGGGGGGGGGFGFFGCDDDGBCC?F?DGGGGGFFFG
@M00200:205:000000000-AKKM3:1:1101:5987:5713 1:N:0:1
ATTGGGTTTAAAGGGTGCGTAGGCGGCCTTATAAGTCAGTGCTGAAATATCCCGGCTTAACCGGGAGGGTGGCATTGATACTGCAGGGCTTGAGTGAAGTCGAGGTAGGCGGAATTGACGGTGTAGCGGTGAAATGCTTAGATATCGTCAAGAACACCGATAGTGAAGACAGCTTACTAGACTTCAACTGACGCTGAGGCACGAAAGTGTGGGGATCAAACAGGATTAGATACCCCAGTA
+
FGGGGGGGGGGGGGDGGGGGGGGGGGGGGG@<<CFCFFFGGGGGGGGGCFFGD@FGGGGAFFECFGGEEEGG8<FFGGGGGFGGGCAEGGFEF@FF<DGGGEGGGFFGCGGDCCF<F,CFFFDCGGGEGF:FGGF<FGGGFGGGGGFGGGGGFGGEGF:CEC7EF@DF<E5DGFGFFGF@C?F9CFCGGDFFEEDEGGFGGGGGGGD>FFFE@GDD)::@CF69:DF)9FBGG@:7:BFG
@M00200:205:000000000-AKKM3:1:1101:14518:5733 1:N:0:1
ATTGGGTTTAAAGGGTGCGTAGGCGGCCTATTAAGTCAGTGCTGAAATATCCCGGCTTAACCGGGAGGGTGGCATTGATACTGATGGGCTTGAGTAGAGTTGAGGTTGGCGGAATTGACGGTGTAGCGGTGAAATGCTTAGATATCGTCAAGAACACCTATTGCGAAGGCAGCTAACTAAGCTCAAACTGACGCTGAGGCACGAAAGTGTGGGGATCAAACAGGATTAGATACCCCCGTA
+
GGGGGGGGGGGGGGGGGGGGGGGGGGGGGGGGGGGGGGGGGGGGGGGGGGGGGGGGGGGGGGGGGGGGGGGGGGGGGGGGGGGGGGGGGGGGGGGGGGGGGGGGGGGGGGGGGGGGGGGGGGGGGGGGGGGGGGGGGGGGGGGGFGGGGGGGGGGGGGGGGGGGGGGGGGGGGGGGGFGCFGGGGGGGGGGGGGDEGGGGGGGGGGDGGGGGGGFCFGGGGGGGFGGFFFBGFG8<5>:G
@M00200:205:000000000-AKKM3:1:1101:14742:5734 1:N:0:1
ATTGGGTTTAAAGGGCGCGTAGGCGGTCGGGTAAGTTTGATGTGAAATCCCACGGCTTAACCGTGGAATGGCATCTTATACTGCCCGGCTAGAGTCTGGGAGAGGGAAGTGGAATTCCCGGTGTAGCGGTGAAATGCGTAGATATCGGGAGGAACACCAGTGGCGAAGGCGGCTTCCTGGACCAGTACTGACGCTGAGGCGCGAAAGCTAGGGGAGCAAACAGGATTAGATACCCTCGTA
+
GGGGGGGGGGGGGGGGGGGGGGGGGGGGGGGGGGGGGGGGGGGGGGGGGGGGGGGGGGGGGGGGGGGGGGGGGGGGGGGGGGGGGGGGGGGGGGGGGGGGGGGGGGGGGGGGGGGGGGGGGGGGGGGGGGGGGGGGGGGGGGGGGGGGGGGGGGGGGGGGGGGGGGGGGGGGGGGGGGGGGGGGGGGGGGGGCECEGGGGGGGGGGGFGGGFGGFGFGGFGGGGF:GFFFFGFCFGFFFG
@M00200:205:000000000-AKKM3:1:1101:23971:5739 1:N:0:1
ATTGGGTGTAAAGCGCGCGCAGGCGGTTTCTTAAGTCTGGTGTCTAAGTGCGGGGCTCAACCCCGTGACGCACTGGAAACTGGGAGACTTGAGTGCAGAAGAGGAGAGCGGAATTCCACGTGTAGCGGTGAAATGCGTAGAGATGTGGAGGAACACCAGTGGCGAAGGCGGCTCTCTGGACTGTAACTGACGCTGAGACGCGAAAGCGTGGGGCGCGAACAGGATTAGATACCCTAGTAAGAAT
+
DDF@FGGGFGECEFEFGC:EGGGGDGGGGGGGFCGEGFEFGGGGGGGGGGGGGDG7=FFFDGGC:B:G<FGGGGGGCGGE<<F?=B:DFGGGAEFGGF<DFFGE8=8:BFEGEFCGGC>BFCFGFCC@>FFGG9:93@FEF;3ECF;<,><FGGGGC:DFCEGGCEEFGGCEG88FFGB9FCFFEGC9?*<8=*95:CEGGCEGE8<)/:ECE*0/7:C5C78*47=?4@<>F6<C)96FF2).
@M00200:205:000000000-AKKM3:1:1101:14460:5772 1:N:0:1
ATTGGGTTTAAAGGGCGCGTAGGCGGTCGGTTAAGTCAGTTGTGAAAGCCCGGGGCTCAACCCCGGAGGGTCGACTGATACTGATTGACTAGAGTACGGAAGAGGTAGCTGGAATTCCCGGTGTAGCGGTGAAATGCGTAGATATCGGGAGGAACACCTGAGGCGAAGGCGGTTCTCTGGGAATGACCTGACGCTGAGGAGCGAAAGTGTGGGGAGCGAACAGGATTAGATACCCCGGTA
+
GGGGGGGGGGGGGGGGGGGGGGGGGGGGGGGGGGGGGGGGGGGGGGGGGGGGGGGGGGGGGGGGGGGGGGGGGGGGGGGGGGGGGGGGGGGGGGGGGGGGGGGGGGGGGGGGGGGGGGGGGGGGGGGGGGGGGGGGGGGGGGGFGGGGGGGGGGGGGGGGGGGGGGGGGGGGGGGGGGGGGGGGGGGGGGGGDGGGGGGGGGGGGGGGGGGGGGFGFGGGGGGGFGGFFFFGGFGFBDFD
@M00200:205:000000000-AKKM3:1:1101:12655:5786 1:N:0:1
ATTGGGTTTAAAGGGCGCGTAGGCGGCCACCGCAAGTCGACTGTGAAATCTCCGGGCTTAACTCGGAAAGGTCAGCCGATACTGCGGGGCTAGAGTGCAGAAGGGGCAACTGGAATTCTCGGTGTAGCGGTGAAATGCGTAGATATCCGGAGGAACACCGGTGGCGAAGGCGGCTTCCTGGACCGACACTGACGCTGAGGCGCGAAAGCTAGGGGAGCAAACGGGAGTAGATACCCGGGTA
+
GGGGGGFGGGGGGGGGGGGGGGGGGGGGGGGGGGGGGGGGGGGGGGGGGGGGGGGGGGGGGGGGGGGGGGGGGGGGGGGGDGGGGGGGDGGGGGGGGGGGFGGGGGGGGGGGGGGGGGGGGGFFGGGGGGGEGGDGGGGGGGGGGGGGGD7FEEGGGFEGCG7BFEEGGGGGGGDGCCFGGGGGC88?E<FFCCGGGG=F=DDGGGGGD?CCFGBDDEDFGGGGB3)-9@2CF?36@EECD
@M00200:205:000000000-AKKM3:1:1101:21488:5790 1:N:0:1
ATTGGGTGTAAAGGGTGCGCAGGCGGTTGAGTGTGTCAGATGTGAAATCCCGAGGCTCAACCTCGGAACTGCGTCTGAAACTACTCGACTAGAGTACTGGAGAGGGTAACGGAATTCACGGTGTAGCAGTGAAATGCGTAGATATCGTGAGGAACACCAGAGGCGAAGGCGGTTACCTGGACAGTTACTGACGCTCAGGCACGAAAGCATGGGGAGCAAAAGGGATTAGATACCCGCGTA
+
GGGGGGGGGGGGGGGGGGGGGGGGGGGGGGGGGGGGGGGGGGGGGGGGGGGGGGGGGGGGGGGGGGFGGGGGGGGGGGGGGGGGGGGGGGGGGGGGGGGGGGGGGGGGGGGGGGGGGGGGGGGGGGGGGGGGGGGGGGGGGGGGGGGGGGGGGGGGGGGGGGGGEGGGGGGGGGGGGGGGCGGGGGGGGGEFGGGGGGFGGGEEGDGGGGGGGGFGFGE8DGCDFGGBFFFGGGGGFFFE
@M00200:205:000000000-AKKM3:1:1101:10623:5808 1:N:0:1
ATTGGGCATAAAGGGAGCGTAGGCGGATAGTTTAGTCAGAGGTGAAAGCCCAGGGCTCAACCTTGGAATTGCCTTTGATACTGGCTATCTTGAGTATGGAAGAGGTATGTGGAACTCCGAGTGTAGAGGTGAAATTCGTAGATATTCGGAAGAACACCAGTGGCGAAGGCGACATACTGGTCCATTACTGACGCTGAGGCTCGAAAGCGTGGGGAGCAAACAGGATTAGATACCCTCGTA
+
GCFGGGGGGDFGFGGGGFGGGEGC@FGGGGFGGGGGGGFGGGFFGGGGGGGGFGGGGGFGGGGGGGFGGGGGGGGGGGGFGGFFFFGGGGAF<FFFGGGGFEECCFGGGGGGFFGGGGGD7FFEFCFGCG@,:AEEF@FGFEGFGGGCCGGGGGGGGD>FFFGGDCECFGGCCEGGEFGC=FGGG9AFFGFGEDGGGGGCEGGC>E)4:EEG7C):AFFCCFGF@GG<A+/3<FFGFFFG
@M00200:205:000000000-AKKM3:1:1101:18909:5819 1:N:0:1
ACTGGGTGTAAAGAGCGTGTAGGCGGCCAGACAGGTCTGTTGTGAAAACTGGAGGCTTAACCTCCAGACGTCGACAGAAACCGTCTGGCTAGAGTCCGGAAGAGGAGAGTGGAATTCCTGGTGTAGCGGTGAAATGCGCAGATATCAGGAAGAACACCAATGGCGAAGGCAGCTCTCTGGGACGGTACTGACGCTGAGACGCGAAAGCGTGGGGAGCGAACAGGATTAGATACCCTAGTA
+
GGGGGGGGGGGGGGGGGCGGGGGGGGGGGGGGGGGGGGGFFGGGGGGCGFFCAFGGGCGGGGFFGGFGGEGGGDBFEGGGGFGGGGFCGGGGGGGGGGGCFGGGGGCFG<BFGGGGGGGGGGGGCGGGGGGGGGGGGGCEGGGGGGCFGGCGGGGGGGGGGGGGGGGGGGFGGGGGGGGGF:EEGGGGGGGGGGGGGC?CEGGGGGDFCCEGGDDDFDGGGDGGFGG>F?AFGFGGFFFD
@M00200:205:000000000-AKKM3:1:1101:14287:5821 1:N:0:1
ATTGGGCTTAAAGTGCGCGTAGGCGGCCTGCTAAGTCGAACGTGAAATCCCTGGGCTCAACCCAGGAACTGCGTCCGATACTGGTTGGCTTGAATTCGGGAGAGGGATGTGGAATTCCAGGTGTAGCGGTGAAATGCGTAGATATCTGGAGGAACACCGGTGGCGAAGGCGGCATCCTGGACCGATATTGACGCTGATGCGCGAAAGCCAGGGGAGCAAACGGGATTAGATACCCTGGTA
+
GGGGGGGGGGGGGGGGGGGGGGGGGGGGGGGGGGGGGGGGGGGGGGGGGGGGGGGGGGGGGGGGGGGGGGGGGGGGGDGGGGGGGGGGGGGGGGGGGGGGGGGGGGGGGGGGGGGGGGGGGGGGGGGGGGGGGFGGGGGGGGGGGGGGGGFGGGGGGGGGGGGGGGGGGGGGGGGGGGGGGGGGGGGGGGGGGGGGGGGGGGGGGGGGGGGGGGFGFGGGGGGGFGGBFFFGGGGCFFFG
@M00200:205:000000000-AKKM3:1:1101:20703:5828 1:N:0:1
ATTGGGCATAAAGGGCGCGTAGGCGGCCCGTTAAGTGGCTGGTGAAATCCCGGGGCTCAACTCCGGGGCTGCCGGTCAGACTGGCGAGCTAGAGCACGGTAGGGGCAGATGGAATTCCCGGTGTAGCGGTGGAATGCGTAGAGATCGGGAAGAATACCAGTGGCGAAGGCGTTCTGCTGGGCCGTTGCTGACACTGAGGCGCGACAGCGTGGGGAGCAAACAGGATTAGATACCCTTGTA
+
GGGGGGGGGGGGGGGGGGGGGGGGGGGGGGGGGGGGGGGGGGGGGGGGGGGGGGGGGGGGGGGGGGGGGGGGGGGGGGGGGGGGGGGGGGGGGGGGGGGGGGGDGGGGGGGGGGGGGGGGGGGGGGGGGGGGGGGGGGGGGGGEFGGGGGGGGGGGGGGGGGGGGGGGGGGGGGGGGGGGGGGGGGGGGGGGGGGGGGGGGGGEGGGGGEGGGGFGFGGGGGGGFGFFFFFGGGGGFFFG
@M00200:205:000000000-AKKM3:1:1101:22767:5830 1:N:0:1
ATTGGGTGTAAAGGGCGCGTAGGCGGCCTTCTAAGTCGGACGTGAAATCCCCAGGCTTAACTTGGGAACTGCGTCCGATACTGGAGGGCTTGAGTGCGGGAGAGGGATGTGGAATTCCAGGTGTAGCGGTGAAATGCGTAGATATCGGGAGGAACACCAGTGGCGAAGGCGGCTTCCTGGACCAGTACTGACGCTGTGGCGCGAAAGCTAGGGGAGCAAACAGGATTAGATACCCTAGTA
+
GGGGGGGGGGGGGGGGGGGGGGGGGGGGGGGGGGGGGGGGGGGGGGGGGGGGFGGGGGGGGGGGGGGGGGGGGGGGGGGGGGGGGGGGGGGGGGGGGGGGGGGGGGGGGGGGGGGGGGGGGGGGGGGGGGGGGGDCFGGGGGGGDGGEGFFGGGGGGGGGGGGDEGGGGGDGGGGFGGF7EGGGDFGGGGFCEGDEGGGGGGGGGEDFEFGGGGDG>5*<11AC1C*4FF<>C<FGFFFC
@M00200:205:000000000-AKKM3:1:1101:23788:5839 1:N:0:1
ATTGGGCGTAAAGGGCGCGTAGGCGGTCGGGTAAGTTTGATGTGAAATCCCACGGCTTAACCGTGGAATGGCATCTTATACTGCCCGGCTAGAGTCTGGGAGAGGGAAGTGGAATTCCCGGTGTAGCGGTGAAATGCGTAGATATCGGGAGGAACACCAGTGGCGAAGGCGGCTTCCTGGACCAGTACTGACGCTGAGGCGCGAAAGCTAGGGGAGCAAACAGGATTAGATACCCCCGTA
+
GGGGGGGGGGGGGGGGGGGGGGGGGGGGGGGGGGGGGGGGGGGGGGGGGGGGGGGGGGGGGGGGGGGGGGGGGGGGGGGGGGGGGGGGGGGGGGGGGGGGGGGGGGGGGGGGGGGGGGGGGGGGGGGGGGGGGGGGGGGGGGGGGAGDGGGGGGGGGGGGGGGGGGGGGGGGGGGGGGGGGGGGGGG;ECGGGGGGDGGGGGGGGGGG7?FGGGFGFGGGGGGD?GGFFFFGG6CC::BG
@M00200:205:000000000-AKKM3:1:1101:20653:5856 1:N:0:1
ATTGGGTTTAAAGCGCGCGCAGGCGGTTCCTTAAGTCTGATGTGAAAGCCCACGGCTCAACCGTGGAGGGTCATTGGAAACTGGGGAACTTGAGTGCAGAAGAGAAGAGTGGAATTCCACGTGTAGCGGTGAAATGCGTAGAGATGTGGAGGAACACCAGTGGCGAAGGCGACTCTTTGGTCTGTAACTGACGCTGAGGCGCGAAAGCGTGGGGAGCAAACAGGATTAGATACCCCTGTA
+
GGGGGGGGGGGGGGGGGGGGGGGGGGGGGGGGGGGGGGGGGGGGGGGGGGGGGGGGGGGGGGGGGGGGGGGGGGGGGGGGGGGGGGGGGGGGGGGGGGGGGGGGGGGGGGGGGGGGGGGGGGGGGGGGGGGGGGGGGGGGGGGGGGGGGGGGGGGGGGGGGGGGGGGGGGGGGGGGGGGGGGGGGGGGGGGGGGGGGGGGGGGGGGGGGGGGGGFGFGFFGGGGFGDD@FFGFGGG@3@F
@M00200:205:000000000-AKKM3:1:1101:27213:5867 1:N:0:1
ATTGGGTTTAAAGGGCGCGTAGGCGGCTTATCAAGTCAGGCGTGAAATTCCCGGGCTCAACCTGGGGGCTGCGCTTGATACTGATGAGCTTGAATGCGGGAGAGGATAGTGGAATTCCCAGTGTAGAGGTGAAATTCGTAGATATTGGGAAGAACACCAGTGGCGAAGGCGGCTATCTGGCCCGTAATTGACGCTGAGGCGCGAAAGCGTGGGGAGCAAACAGGATTAGATACCCCTGTAAGA
+
GGGGGGGGGGGGGGGGGGGGGGGGGGGGGGGGGGGGGG9EFGGEGFFGFFGGDFGG@GGGFGGGFGGGGGGGGGGGGGGGFGGEEFGGFGGGGGGGGGGGG7CFCFGGGGGGGGGFGGGGGFGBFD=CBDFGDEFGGGGGGGFDFGGGGGGGGG@FGGGGGGGG>FGDGFGGGD:B<CFGG>CEEC8C7717CECGG58ECDC>EECFEEGGGGFD7FFFGFGG?DGF?F>GFCFGFFF::<B
@M00200:205:000000000-AKKM3:1:1101:11450:5869 1:N:0:1
ATTGGGTTTAAAGGGTGCGTAGGCGGTTGTATAAGTCAGTGCTGAAATATCCCGGCTTAACCGGGAGGGTGGCATTGATACTGTATGACTTGAGTAAAGTTGAGGTTGGCGGAATTGACGGTGTAGCGGTGAAATGCTTAGATATCGTCAAGAACACCGATAGTGAAGACAGCTAACTAAGCTTTAACTGACGCTGAGGCACGAAAGTGTGGGGATCAAACAGGATTAGATACCCCGGTA
+
GGGGGGGGGGGGGGGGGGGGGGGGGGGGGGGGGGGGGGGGGGGGGGGGAFGFGGGGGGGGGGGGGGEGGGGGGGGGGGGGGGGGGGGGGGGGGGGGGDGGGGGGGGGGGGGGGGGGGGGGGGGGGGGGGGGGFGGGGFFGGGGGGGGGGGE9FGGGGGGGGEGGGEFGGGGGGGGGGGGGFFGFGFGGFFGGGGGGGGGGGGGGEGGGGGG7FDADFGGGGGGGFGG?FB9?CCF35BEG
@M00200:205:000000000-AKKM3:1:1101:16466:5880 1:N:0:1
ATTGGGTTTAAAGGGTGCGTAGGTGGTGAGGTAAGTCGGATGTGAAATCTCCAGGCTCAACCTGGAAACTGCATTGGAAACTACCTTGCTTGAGGGTTTGAGGGGGGACTGGAATTCTCGGTGTAGCAGTGAAATGCGTAGATATCGAGAGGAACACCGGTGGCGAAGGCGAGTCCCTGGAAAACACCTGACACTGAGGCACGAAAGCTAGGGGAGCAAACAGGATTAGATACCCTCGTA
+
GGGGGGGGGGGGGGGGGGGGGGGGGGGGGGGGGGGGGGGGGGGGGGGGGGGGGGGGGGGGGGGGGGGGGGGGGGGGGGGGGGGGGGGGFGGGGGGGGGGGGGGGGGGGGGGGGGGGGGGGGGGGGGGGGGGGGGGGGGGGGGGGGGGGGGGGGGGFGGCFGGGGGGGGGGGGGGGGGGFG6FGGGGGEGGGGGGGGGF*7EGGGGGGGFGGGGGFDFGGGGGGGFGGFFFFGFAFGF>FG
@M00200:205:000000000-AKKM3:1:1101:19654:5931 1:N:0:1
ATTGGGTTTAAAGGGTGCGTAGGCGGTTCGGTGCGTCACTGCTGAAAGCGCCCCGCTTAACGGGGCGAGGCGTGGTGATACGACCGAACTGGAGGCGCAGAGAGGGTGGCGGAACTCCTGGTGTAGTGGTGAAATGCGTAGAGATCAGGAAGAACACCCGTGGCGCAAGCGGCCACCTGGCTGCGACCTGACGCTGAGGCACGAAAGCGGGGGGAGGGAACCGGATTAGATACCCTAGTAAGA
+
GGGGGGGGGGGGGGGGGGGGGGGGGGGGGGGGGGGGGGGGGGGGGGGGGGGGGGGGGDGFEFGGGGGCFDFFCGGFFEFEEFFGEGGCB=FGEGGGGGEFBFFGGGBF@>FEGDFCFGBFGFGFCFEGGGGGGGFCECFCE7FFG9>FFGFFFGCFGGGEBFE888C:C8CEGG5E:8ECC8CCCEE:*5?815*7*ACFD75ED*70:*:EGC35)/;CF3CD>GG)/14CGGGG?F?F*64
@M00200:205:000000000-AKKM3:1:1101:16492:5957 1:N:0:1
ATTGGGTTTAAAGGGCGCGTAGGCGGCGTGCTAAGTCGAACGTGAAATCCCCGGGCTCAACCCGGGAACTGCGTCCGAGACTGGCATGCTTGAATCCGGGAGAGGGATGTGGAATTCCAGGTGTAGCGGTGAAATGCGTAGATATCTGGAGGAACATCGGTGGCGAAGGCGGCATCCTGGACCGGTATTGACGCTGAGGCGCGAAAGCCAGGGGAGCAAACGGGATTAGATACCCTGGTA
+
FGGGFGGGGGGGGGGGGGGGGGGGGGGGGGGGGFGGGGGFGGGGGGGGGGGGGGGGGGGFGGGGGGGGGGGGGGGGGGGFGGGGGGGGGGGGGGGGGGGGGGGGGGDGGGGGGGGGGGGGGGGGG<FEEGGFFG9FGGGGG@GFGGGGDGGGGFFGGGFGGGDGG7CBFGGGGGGGGGGGGGGGGE?FCGCGECDGCFFG=5CCGGGGGGGGEGFDEGGGFGEG:DG7F=A*CGGGFF;F
@M00200:205:000000000-AKKM3:1:1101:18879:5959 1:N:0:1
ATTGGGTTTAAAGCGTGTGTAGGCGGATGCCTAAGTACCTTGTGAAATCCCACGGCTCACCCGTGGAACTGCTCGGTATACTGGGTGTCTTGAGCCACTTAGGGGCTACCGGAACAAATGGTGGAGCGGTGAAATGCGTAGATATCATTTGGAACGCCAATGGTGAAAACAGGTAGCTGGGAGTGTGCTGACGCTGAGACACGAAAGCCAGGGGATCAAACGGGATTAGATACCCCTGTC
+
6CCFF@FECCC@6FGGGGGFCFF<C7+@FFFFFEFGFGGGGGGGA,CFFFGEDGGGGGGGFGGGGGDFGGGGDFFDGFFE<AFGGGDGGGFGFFGFFGGCEGFG7CFGGFGGGGGGFGGGGGCEF8F:GGEDDDGGGGCGGDG<FFBBD9DFGCFGG+>F,>>E9CGAC,@F:DEGFFGG>FEGGGFCBFGCD;7C?:CGCGDE>*?<F6E>C>>*)2<;CC8543*.*197<8CFFF?6
@M00200:205:000000000-AKKM3:1:1101:23468:5960 1:N:0:1
ACTGGGTTTAAAGGGTGCGTAGGTGGGCCTGTAAGTCAGTGGTGAAATCTCCGGGCTTAACCCGGAAACTGCCATTGATACTATAGGTCTTGAATTATCTGGAGGTCAGCGGAATATGTCATGTAGCGGTGAAATGCTTAGATATGACATAGAACACCAATTGCGAAGGCAGCTGGCTACAGGTTGATTGACACTGAGGCACGAAAGCGTGGGGATCAAACAGGATTAGATACCCGCGTA
+
GGGGGGGGGGGGGGGGGGGGGGGGGGGGGGGGGGGGGGGGGGGGGGGGGGGGGGGGGGGGGGGGGGGGGGGGGGGGGFFGGGGGFGGGGGGGGGGGFGGGGGFGGGGGGGGGGGFGFFGGGGGGGFGGGGGGGGGGGGGGGGGGGGGGGDGCFGGGGGGGG9DFGG7=FC88>FGGGF9CC?6EGDFGEGFFDCFGGGGGEGGDGGGGGEGCFGEDFGGGGGGF?GC<=FFCFGGDDDEC
@M00200:205:000000000-AKKM3:1:1101:17761:5978 1:N:0:1
ATTGGGTATAAAGCGCACGTAGGCGGACTCTTCAGTCGGTGGTGAAATCCTGGAGCTCAACTCCAGAACTGCCTTCGATACTGAGAGTCTCGAGTCCGGGAGAGGTGAGTGGAACTGCGAGTGTAGAGGTGAAATTCGTAGATATTCGCAAGAACACCAGTGGCGAAGGCGGCTCACTGGCCCGGTACTGACGCTGAGGTGCGAAAGCGTGGGGAGCAAACAGGATTAGATACCCTAGTA
+
<EGCGGFEFFFFGGGGGGGGGCGGCGGGGGGG,CEGGGDFGCGG<FEFGGGGGCFGGGGGGGGGGGGGGGGGGGGGG,FFGFFGGGGGGGGGGGGGGGGGEEGDEGGFFGFGGGGGGGGGDEGFGGGCFGGF99?FGGG>FEFGGGGGGD7FGGGGGGFFGGGGGGGGCFGGGGGGG9>FGDGGGEEGGGGGGEC75CE?E67;CEDGGGDEEE3CDF88DFG*(2:36FFFFF6>F49E
@M00200:205:000000000-AKKM3:1:1101:11021:5998 1:N:0:1
ATTGGGCTTAAAGCGAGCGCAGGTGGTTTAATAAGTCTGATGTAAAAGGCAGTGGCTCAACCATTGTGTGCATTGGAAACTGTTAGACTTGAGTGCAGTAGAGGAGAGTGGAATTCCATGTGTAGCGGTGAAATGCGTAGATATATGGAGGAACACCGGTGGCGAAAGCGGCTCTCTGGACTGTAACTGACACTGAGGCTCGAAAGCGTGGGTAGCAAACAGGATTAGATACCCTGGTA
+
GGGDGGGGGGGGGGGGGGGGGGGGGGGGGGGGGGGGGGGGGGGCGGGGGGGGGGGGGGGGGGGGGGGGGGGGGGGGGGGGGGGGGGGGGGGGGGGGGGGGG9EGGGGGGGGGCGFGGGGGGGGGGGGCFGGGGGGFDFGDGFGFGGGGGGGGGGGG:FEGGGGCGFGGGGCGC6E@EGGGGGGGGGCFFGFGGGGGGGF5EDE?CEFGGGGGGGBGFGCGGGCGEGGFFCC@B8?C>AF
@M00200:205:000000000-AKKM3:1:1101:22430:5998 1:N:0:1
ATTGGGTTTAAAGGGCGCGTAGGCGGTCCGATAAGTCCCGTGTGAAATCCCTCGGCTCAACTGAGGAATGGCACGGGAAACTGACGGGCTTGAGTTCGGGAGAGGGAAGCGGAATTCCGGGTGTAGCGGTGAAATGCGTAGATATCCGGAGGAACACCGGTGGCGAAGGCGGCTTCCTGGACCGACACTGACGCTGAGGCGCGAAAGCTAGGGGAGCAAACGGGATTAGATACCCTTGTAAGA
+
GGGGGGGGGGGGGGGGGGGGGGGGGGGGGGGGGGGGGGGGGGGGGGGGGGGGGGGGGGGGGGGGGGGGGGGGGGGGGGGGGGGGGGGGGGGGGGGGGGGGGGGGGGGGGGGGGGGGGGGGGGGGGGGGGGGGGGGGGGGGGGGGGGGGGGDGFFGGGGGGGGGFGGGGGGGGGGGGGGGGGGGGGGGGGGGGGGGGGGGGGGGGGGGGFGGGGGFGFGGGGGGGFGG?FFFGGGFFFFFGGFF
@M00200:205:000000000-AKKM3:1:1101:23178:6007 1:N:0:1
ATTGGGTTTAAAGGGCGCGTAGGCGGCTTTTCAAGTGGCGGGTGAAATCCCTCGGCTTAACCGAGGAACTGCCTGCCAGACTGGAAGGCTCGAGACCGGGAGAGGTGAGTGGAATTCCCAGTGTAGCGGTGAAATGCGTAGATATTGGGAGGAACACCAGTGGCGAAGGCGGCTCACTGGACCGGAACTGACGCTGAGGCGCGAAAGCGTGGGGAGCAAACAGGATTAGATACCCGTGTA
+
GGGGGGGGGGGFGGGGGGGGDGGGGGGGGGGGGGGGGGGDGGGGGGGCGGGGGGGGGGGGGGGGGGGGFGGGGGGGGFFFGGGGGFGGGGGGGGGGGGGGGGGGGGGGGFGGGGGGGGGGGGGGGGGGGGBFFGGGGG>8FEGFGGGGGFGEGGGGGGGGGGFC@@EEEGGGGGGGGGGGGGGGGDGGGGFCEG:EDEGDCDGGGCDGEEGGGE5DFGGGGGGGFFGFF4<GGFGG@@F6
@M00200:205:000000000-AKKM3:1:1101:9349:6012 1:N:0:1
ATTGGGTTTAAAGGGTGCGTAGGAGGGCAGGTAAGTCAGTGGTGAAATCTCCGAGCTTAACTCGGAAACTGCCGTTGATACTATCTGTCTTGAATCCCGTGGAGATGAGCGGAATATGTCATGTAGCGGTGAAATGCTTAGATATGACATAGAACACCAATTGCGAAGGCAGCTCGTTACACGAAGATTGACTCTGAGGCACGAAAGCGTGGGGATCAAACAGGATTAGATACCCCGGTA
+
FGGGGGGGGGGGGGGGGGGGGGGEGGGGGGGGGGGGGGGGGGGGGGGGGGGGGGGGGGFGGGGDGGGGGGGGGGGGGGGGGGGGGGFGGGGGGGGGGGGGGGGGGGGGGGGGGGGGGGGGGGGGGGGGGGGGGGFFGGGGGGGGGGGGGGGGGGGGGGGGGGGGGGGGGGGGGGGEEGGGGGGDGECFFGFFGGGGFFFGGFDGGGDGDGGGGG4D:FEADGGGFGGEFFFGFGEGB3AE
@M00200:205:000000000-AKKM3:1:1101:13071:6030 1:N:0:1
ACTGGGTTTAAAGGGTACGTAGGCGGCGCTGTTAGTCGGGTGTGAAAGCCCTCGGCTCAACCGAGGAATTGCGCCCGATACTGCAGTGCTTGAGGGAGACAGAGGTAAGCGGAACTGATGGTGGAGCGGTGAAATGCGTTGATATCATCAGGAACACCGGTGGCGAAAGCGGCTTACTGGGTCTCTTCTGACGCTGAGGTACGAAAGCTAGGGGAGCGCAGGGGATTAGATACCCTAGTA
+
FFGGGGGG7FGGFDFFDCGGF<FGCGGEGCE6C@FFFEGCFCFGGAFDGGC,@FCEECFGGGGC7:FEAFFGGG=CFGDGDGGGFFGCEAEFGFGGCGGGGGEGFFFGCFGDGDGGG<3>FFG+DF8FGCBFFFFGG@FEEFFFGGDFGDGGGGGGGG7@FECFGGD*<CFG*3:BFGGF8FGGGGFGGGGF?EDGCCCFFC=>A8<FFCFG5CDDD7*/>CED>C4<@F<>0<A*;7@F
@M00200:205:000000000-AKKM3:1:1101:5611:6031 1:N:0:1
ACTGGGTTTAAAGGGCGCGTAGGCGGCATGGCAAGTCAGATGTGAAAGCCCCGGGCTCAGCCTGGGAACTGCATCTGAAACTGCTTTGCTTGAGTTCTGGAGGGGGTAGTGGAATTCCCAGTGTAGCGGTGAAATGCGTAGATATTGGGAGGAACACCTGCGGCGAAGGCGGCTACCTGGACAGTGACTGACGCTGAGGCGCGAAAGCTAGGGGAGCGAACGGGATTAGATACCCTAGTA
+
GGGGGGGGGGGGGGGGGGGGGGGGGGGGGGGGGGGGGGGGGGGGGGGGGGGGGGGGGGGGGGGGGGGGGGGGGGGGGGGGGGGGGGGGGGGGGGGGGGGGGGGGGGGGGGGGGFGGGGGGGGGGGGGGGGGGGGGGGDGGGGGGGGGGGGDCEFGFGGGGGGGDGGGGGGGGGGGGGGGGGGGGGGGGGGGGGGGGGGGGGGGGEEGGCFGGGGFGFGGGGGGG?GGBF=AGFFG=FFFG
@M00200:205:000000000-AKKM3:1:1101:10954:6041 1:N:0:1
ACTGGGCTTAAAGGGCGTGTAGGCGGTCTGCTAAGTCATGTGTGAAATCCCTCGGCTTAACCGAGGAACGACGCATGAAACTGGCAAGCTAGAGTACCAAAGAGGGGGGTGGAATTCCCGGTGTAGCGGTGAAATGCGTAGATATCGGGAGGAACACCGGTGGCGAAGGCGGCCCCCTGGTTGGATACTGACGCTGAGACGCGAAAGCGTGGGGAGCAAACAGGATTAGATACCCTCGTA
+
GGGGGGGGGGGGGGGGGGGGGGGGGGGGGGGGGGGGGGGGGGGGGGGGGGGGGGGGGGGGGGGGGGGGGGGGGGCFFGGGGGGGGGGGGGGGGGGGGGFGGGGGGGGGGGGGGGGGGGGGGGGEGGGGGGGGGGGGGGGGEGGGGGGGGGGGGGGGGGGGGGDGEGGGGGGGGGGGGGFGGGGGGGFFDGGGGGGGGGGGGG*8ECDGGGGGGGFGFGGGGGGGFGGDF?AFFFGC5DFG
@M00200:205:000000000-AKKM3:1:1101:5458:6072 1:N:0:1
ATTGGGTTTAAAGGGTGCGTAGGTTGCGTTGTTAGTCGTTTGTGAAATCCCTGGGCTTAACCCAGGAGCCGCGAACGAAACGGCAATGCTTGAGTATGTAAGGGGTGTGTGGAACTCACAGTGTCGGGGTGAAATCCGTTGATATTGTGGGGAACACCAAAAGCGAAGGCAGCACACTGGTACATTACTGACACTGAAGCACGAAAGCGTGGGTAGCGAATGGGATTAGATACCCGCGTA
+
GGGGGGGGGGGGGGGGGGGGGGGGGFGGGGGGGGGGGGGGGGGGFGGGGGGGGGGGGGGGGGGGGGGGFGGGGFGGGGGGGGGGGGGGGGGGGGGGGGGGGGGGGGGGGGGGFGGFFGGGGEGG,:FGGGGGGGGGGGGGGGGGGGGGGGCFFEGGFGGEBFFGEEBFFGGDGGGGG6FFG9EGGDGGGGCEFGFCFGG+=4CCGCC4CCE@FEFD:EE=DF6C:F4<FF27EEEC);3C
@M00200:205:000000000-AKKM3:1:1101:17690:6109 1:N:0:1
ACTGGGCGTAAAGAGCGTGTAGGCGGTTCGGTAAGTCTGCCGTGAAAACCTGAGGCTCAACCTCGGGCGTGCGGTGGATACTGCCGGGCTAGAGGACGGTAGAGGCGAGTGGAATTCCCGGTGTAGCGGTGAAATGCGCAGATATCGGGAGGAACACCAGTAGCGAAGGCGGCTCGCTGGGCCGTTCCTGACGCTGAGACGCGAAAGCTAGGGGAGCGAACAGGATTAGATACCCGTGTA
+
GGGGFGGGGDGGGFFGGGGGGFGGGGGGGGGGGEGGGGGGGGGGGDEFGGGGGGFGGGGGGGGGGGGGGGGGGGGGGGGGGGFGGGGGGGGGGGGGGGGGGD,EFGGGGGGGGGGGGGGGGGEGGGGGGGGGGGGGGGGGGGGGGGGGGEGGGGGGGGGGGGGGGGG7CGGGGGGG5CED8FFGEGGGGGFGDGGDEFGFDDCE8CGFCEDFGGD<DG:EDDGF:6F?FFFGGGGC<@FG
@M00200:205:000000000-AKKM3:1:1101:23653:6110 1:N:0:1
ATTGGGTTTAAAGTGTGCGCAGGTGGCCGCGCAAGTCGAGTGTGAAATCCCCGAGCTTAACTTGGGAATTGCGCTCGAAACTACGTGGCTCGAGTGTGGCAGAGGAAGGTGGAATTCCACGTGTAGCGGTGAAATGCGTAGAGATGTGGAGGAACACCGATGGCGAAGGCAGCCTTCTGGGCCAACACTGACGCTCATGCACGAAAGCGTGGGGAGCAAACAGGATTAGATACCCCCGTA
+
FGF9CFGGGDEFGGGGFGCGGGGGE@FGGGEGEGGGGEE@CFFFDGGGFGDGEGGGGGGGGGGEEDAFFGGG?FFEEGFFFGGGGGGGGFGDGGGGGGD@DC7FFGGGGGGGDCFGCGGGEGGGGCGCDE>FFGGBFFFCF+C,FGGDC9FEEDGEGGDECCCGDFEEEGGDGBFGGGGGF5CCCGGGFFGGGGCGG?EFFGFC5?DCEEGEDE>D)C*8DDGG?CC?F44>FC89777E
@M00200:205:000000000-AKKM3:1:1101:21678:6120 1:N:0:1
ATTGGGCTTAAAGGGTGCGTAGGCGGCCTATTAAGTCAGTTCTGAAATATCCCGGCTTAACCGGGAGGGTGGGATTGATACTGATGGGCTTGAGTGGAGTCGAGGTAGGCGGAATTGACGGTGTAGCGGTGAAATGCTTAGATATCGTCAAGAACACCGATAGTGTAGACAGCTTACTAGACTTCAACTGACGCTGAGGCACGAAAGTGTGGGGATCAAACAGGATTAGATACCCTAGTA
+
GGGEFGGGGGGGGGGGGGGGGGGGGGGGGGGGGGGGGGGGGGGGGGCFGGGGGGGGGGGGGGGGGGGGGGGGGCFDGGGGGGGGGGGGGGGGGGGGGFGGGGGGGGGGGGGGGGGGGGGGGGGGGGGGGGGGGGGGGGGGGGGGGGGGGGGGGGG8FGGGGGDGFF,;FEGFFGGGCFGFFGGGGGGGGG?@EC<5CGCFEGGDGEGF9CC<EC>GFC6@CD8<6<>>FFFFCFGGF@FF
@M00200:205:000000000-AKKM3:1:1101:7815:6143 1:N:0:1
ACTGGGTGTAAAGAGCGTGTAGGCGGTCCGGTTAGTCGGCTGTGAAAGTCCAGGGCTCAACCCTGGGATGCCGGTCGATACTGCCGGACTAGAGTCCGGAAGAGGCAAGTGGAATTCCCGGTGTAGCGGTGAAATGCGCAGATATCGGGAGGAACACCTATGGCGAAGGCAGCTTGCTGGGCCGGTACTGACGCTGAGACGCGAAAGCGTGGGGAGCAAACAGGATTAGATACCCGCGTA
+
FEFFGGGDGGGGGGGFF@FFFGGGGGGGEGGGGGGGG@@C@GGGGGG9C<FEGACFG@EFG8FEF@FGF6FF@EGEGGGGGGFCFFC@FGGGG,FE?:F+=FGGG@EDGEDFF=F=?ED7=FGGACGEGGGGGGGGG+<C@EFEGFE:>::FCFGGGGGGFCFGGC8FCFGCEGG7EFC,=*==83=?FGGG8EGD=8<FCDEG5/3CGGEEGD>DD7F8CFGFFGGFF4<7CFG))8>C
@M00200:205:000000000-AKKM3:1:1101:8674:6168 1:N:0:1
ATTGGGCGTAAAGGGTGCGTAGGTGGTGAGGTAAGTCGGATGTGAAAGCTCCGAGCTCAACTCGGAAATGGCATTGGAAACTACCTTGCTCGAGGGTTTGAGGGGGGACTGGAATACTTGGTGTAGCAGTGAAATGCGTAGATATCAAGTAGAACACCAGTGGCGAAGGCGAGTCCCTGGAAAACTCCTGACACTGAGGCACGAAAGCTAGGGGAGCAAACAGGATTAGATACCCTTGTA
+
GGCGGGGGGGGGGGGGGGGGGEGGGGGGGGGGGGGGGGGGGGGGGGGGGGGGGGGGGGFGGGGGGGGGGGGGGGGGGGGGGGGGGGGGGGGGGGGGGGGGGGGGDG<FGGGGGGGGGGGGFGGGGGGGGGGFCFFFCGGEDGFEGGGGGGGGDFGGG@F@FGGGGGGGGGGGGDGGGGFGFFGGGGGFGGGFFFGFGGFGGGDGGGGGGGFGGGBCDGGGGGGF6DD?FF<GFGGG)7@G
@M00200:205:000000000-AKKM3:1:1101:19374:6172 1:N:0:1
ATTGGGTTTAAAGCGTACGTAGGCGGATCTGCAGGCGTCGTGTGAAATACCTCGGCTCAACCGAGGAACTGCACGGCGAACCGCAGGTCTTGAGACGAGTAGGGGCGGTCGGAACGATAGGTGGAGTGGTGAAATGCGTTGATATCTATCGGAACGCCGAAGGTGAAGACAGGCCGCTGGGCTCGTTCTGACGCTGAGGTACGAAAGCGTGGGGAGCAAACGGGATTAGATACCCCTGTAAGA
+
GGGGGGGGGGGGGGGGGGGGGGGGGGGGGGGGGGGGGGGGGGGGGGGGGGGGGGGGGGGGGGGGGGGGGGGGGGGGGGGGGGGGGGGGGGGGGGGGGGGGGGGGGGGGGGGGGGGGGGGGGGGGFGGGGGGGGGGG?FGGGGGGGGGGGGGGGGGGGGGGGGGGGGGFGGGGGGGGGGEGGGGGGGGGGGGDDGGG5@FGC7CEGGGGD*8EGGDD5=EFCGGGFCF?F=AFGGGGFFFGGFB
@M00200:205:000000000-AKKM3:1:1101:21695:6191 1:N:0:1
ATTGGGCATAAAGTGCGCGTAGGCGATTAAATAAGTCTCGTGTGAAAGCCCAGAGCTTAACTCTGGAAGTGCACGAGAAACTGTTTAATTTGAGTTCCGGAGAGGAAGATGGAATTCCCGGTGTAGCGGTGAAATGCGTAGATATCGGGAGGAACACCAGTGGCGAAGGCGATCTTCTGGACGGATACTGACGTTGAGGCGCGAAAGCTAGGGGAGCAAACGGGATTAGATACCCTGGTA
+
GGGGGGGGGGGGGGGGGGGGGGGGGGGGGGGGGGGGGGGGGGGGGGGGGGGGGGGGGGGGGGGGGGGGGGGGGGGGGGGGGGGGGGGGGGGGGGGGGGGGGGGGGGGGGGGGGGGGGGGGGGGGGGGGGGGGGGGGGGGGGGGGGGGGGGGGFGGGGGGGGGGGGGGGGGG:CFGGGGGGGGGEGGEGGGGFGGGGGGFGGGGGGGGGGGGGGGFGFGGGGGGG:DDBF4:FGEGGFFFD
@M00200:205:000000000-AKKM3:1:1101:25593:6198 1:N:0:1
ACTGGGTTTAAAGTGTGCGCAGGTGGCCGCGCATGTCGAGTGTGAAATCCCCGGGCTTAACTTGGGAATTGCGCTCGAAACTACGTGGCTGGAGTGTGGCAGAGGGAGGTGGAATTCCACGTGTAGCGGTGAAATGCGTAGAGATGTGGAGGAACACCAATGGCGAAGGCAGCCTCCTGGGCCAACACTGACACTCATGCACGAAAGCGTGGGGAGCAAACAGGATTAGCTACCCCTGTA
+
GGGGGGGGGGFGGGGGGGGGGGGGGGGGGGGGGGGGGGGGGGGGGGGGGGGGGGGGGGGGGGGGGGGGGGGGGGGGGGGGGGGGGGGGGGGGGGGGGGGGGGGGGGD@FGFGGGGGGGGGGGGGGGGGGGGGGGGGGGCEEGGGGGGGGGGGCFG8FGGGFGGGGGGGGGGGGDGGGGGGFGGGFGGGG4FGGGGF69+=CGFGGEDFCEGGGGFC>GDFGFDD:GGFF44?GGGGFFFC
@M00200:205:000000000-AKKM3:1:1101:25240:6200 1:N:0:1
ACTGGGTTTAAAGGGCGCGTAGGCGGCCTTGTCAGTCAGACGTGAAATCCCCAGGCTTAACCTGGGAACTGCGTCTGATACTACAAGGCTGGAGTTCGGGAGAGGAATGTGGAATTCCAGGTGTAGCGGTGAAATGCGTAGATATCTGGAGGAACACCGGTGGCGAAGGCGGCATTCTGGACCGAAACTGACGCTGAGGCGCGAAAGCCAGGGGAGCAAACGGGATTAGATACCCTTGTA
+
GGGGGGGGGGGGGGGGGGGGGGGGGGGGGGGGGGGGGGGGGGGGGGGGGGGGGGGGGGGGGGGGGGGGGGGGGGGGGGGGGGGGGFGGGGGGGGGGGGGGGGGGGGFFGGGGGGGGGGGGGGGGGGGGGGGGGGGGGGGGGGG9FGGGGFGGGGGGGGGGGGGGGGGGGGEGGGGGGGGGGGGG>EGGGGGGGGGGGGFGGGGGGGGGGGGGGG:DDGEGGGGGBCG<FF>GGFGGFFFG
@M00200:205:000000000-AKKM3:1:1101:23244:6204 1:N:0:1
ATTGGGCTTAAAGGGCGCGTAGGCGGGATGGCAAGTCAGTCGTGAAATCTCTCGGCTCAACCGAGAAACGTCGGCTGATACTGCCGTTCTTGAGGGATGCAGAGGAGACTGGAATTCCCGGTGTAGCGGTGAAATGTGTAGAGATCGGGAGGAACACCGGTGGCGAAGGCGGGTCTCTGGGCATTTCCTGACGCTGAGGCGCGAAAGCGTGGGGAGCAAACGGGATTAGATACCCGCGTA
+
GGGGGGGGGGGGGGGGGGGGGGGGGGGGGGGGGGGGGGGGGGGGGGGGGGGGGGGGGGGGGGGGGGGGGGGGGGGGGGGGGGGGGGGGGGGGGGGGGGGGGGGGGGGGGGGGGGGGGGGGGGGGGGGGGGGFGGGGGGGGGGGGGGGGGGGGGGGGGGGGGEGGGGGDGGG>EGGGGGGGGGFGGGGG7:?FDGGGGGGGGGGG5EDGGGDGGGFGFGDGGGGGFDC<FF9CEFFG>>:E
@M00200:205:000000000-AKKM3:1:1101:11769:6206 1:N:0:1
ATTGGGTTTAAAGCGTGTGTAGGCGGATGGGTAAGTACCTTGTGAAATCCCACGGCTCAACCGTGGAACTGCTTGGTATACTGCTTATCTTGAGCCACTTAGGGGCTACCGGAACAAATGGTGGAGCGGTGAAATGCGTAGATATCATTTGGAACGCCAATGGTGAAAACAGGTAGCTGGGAGTGTGCTGACGCTGAGACACGAAAGCCAGGGGAGCGAACGGGATTAGATACCCGAGTA
+
GGGFGGGGGGGGGGGGGGGGGGGGGGGGGGGGGGGGGGGGGGGGGGGGGGGGGGGGGGGGGGGGGGGGGGGGGGGGGGGGGGGGGGFGGGGFFGGGGGGGGGGGGGGFGGGGGGGGAFGGGGGGGGGGGGFGGBFFGGGGGCGGGGGGGGGGGGGGGGEGGGGGGGGGGGGGGGGGGGGGGGGGGGGGGGGGGGGGGGGGFGCGG8DGGFDGEG>DFGGCDGGGDGGEFFFFGGGD:8>7
@M00200:205:000000000-AKKM3:1:1101:25811:6215 1:N:0:1
ATTGGGTTTAAAGGGTGCGTAGGAGGGCAGGTAAGTCCGTGGTGAAATCCCCAAGCTTAACTTGGGAACTGCCGTGGATACTATCTGTCTTGAATCCCGTGGAGATGAGCGGAATATGTCATGTAGCGGTGAAATGCTTAGATATGACATAGAACACCAATTGCGAAGGCAGCTCGTTACACGAAGATTGACTCTGAGGCACGAAAGCGTGGGGATCAAACAGGATTAGATACCCGTGTA
+
GGGGGGGGGGGGGGGGGGGGGGGGGGGGGGGGGGGGGGGGGGGGGGGGGGGGGGGGGGGGGGGGGGGGGGGGGGGGGGGGGGGGGGGGGGGGGGGGFGCFGGGGGGGGFGGGGGGGGGGGGGGGGGGCGGGGGFGGGGGGGGGGGGGGGGGGGGGGGGGGGGGGGG+CFGFEGGGGGGGGGGEGGGGGGGGGGGGGGDCFEGGGGGGF=EGGDG>CFFGGG4@C?FFFF69:FGFGFFA6
@M00200:205:000000000-AKKM3:1:1101:4099:6223 1:N:0:1
ATTGGGTGTAAAGAGCTCGTAGGCGGCTTGTCACGTCGGATGTGAAAGCCCGAGGCTTAACCTCGGGTCTGCATTCGATACGGGCTAGCTAGAGTGTGGTAGGGGAGATCGGAATTCCTGGTGTAGCGGTGAAATGCGCAGATATCAGGAGGAACACCGGTGGCGAAGGCGGATCTCTGGTCCATTACTGACGCTGAGGAGCGAAAGCGTGGGGAGCGAACAGGATTCGATACCCGCGTA
+
GGGGGGGGGGGGGGGGGGGGGGGGGGGGGGGGGGGGGGGGGGGGGGGGGGGGGGGGGGGGGGGGEGGGGGGGGGGGFGGFGGDGGGGGGGFG<BGGFGGGGGGGGGGGGGGDCGGGGGGGFGGGGGGGGGGFGGFFGEGGGGGFGGCFGDGDF7FCGGGGGGGGGGGDEFGEEGGGGGGFFGGGFGFGGCFGEEGGDGCGDF=5C*9C5:ECCE5CBE8*9CFG?GG)5444CFCC@555
@M00200:205:000000000-AKKM3:1:1101:13086:6237 1:N:0:1
ATTGGGTTTAAAGGGCGCGTAGGCGGCTTTTCAAGCGTGCGGTGAAAGCTCGGGGCTTAACTCCGAGTCTGCCGTGCGAACTGGGAGGCTTGAGTCTGGTAGAGGTCGATGGAATTCCGGGTGTAGCGGTGGAATGCGTAGAGATCCGGAAGAACACCGGTGGCGAAGGCGGTCGACTGGGCCAGTACTGACGCTGAGGCGCGACAGCGTGGGGAGCAAACAGGATTAGATACCCTAGTA
+
GGGGGGBEEGGGGGGGGGGGGGGGGGGGGGGGGGGGGGGGGGGGDGGGGFGGGGGGGGGGGGGGGGGGGGGGGGGEGGGGGGGGGGGGGGGGGCGGGGGGGGDFGGFGGGGGGFFGGGGEGGGGGGGGGGGGGGFGGGGGGDGGGGGGGGGGGGGGGGGGGGGGGGGGGGGGGGG>EGGGFGGGGGFGGGGGGGGGGGFFEDEGD87CGEGGECEDDGFGFDGGFGF<F49CGGGF5FFC
@M00200:205:000000000-AKKM3:1:1101:21772:6249 1:N:0:1
ATTGGGCTTAAAGGGCGCGTAGGCGGCTCGATAAGGCTCGCGTGAAAGTCCGGGGCTCAACCCCGGATCGGCGTGGGCGACTGTTGGGCTGGAGCACGGTAGGGGCAGACGGAATTCCGGGTGTAGCGGTGGAATGCGTAGAGATCCGGAAGAACACCGGTGGCGAAGGCGGTCTGCTGGGCCGGAAGGGGGCAGAGCAATCTGTCCCCGTGCTGACGCTGAGGCGCGACAGCGTGGGGAGCA
+
GGGGGGGGGGGGGGGGGGGGGGGGGGGGGGGGGGGGGGGGGGGGGGGGGGGGGGGGGGGDGGGGGGGGGGGGGGGGGGGEGGGGGFFGGGGGGGGGGGGGGGGGGGGGGGGGGGGGFGGGGGGGGGGGGGGGFCGGGGGGGGGGGGGFCCGGCFGFGGGEFECFGGGGGGGGGGGGGGGCCFGDGE8CEGGGGGGFGGGFC<7F:FDFFGG*;F=7:EE=CDFGBGGB>EFGGGEDB>E*9>3
@M00200:205:000000000-AKKM3:1:1101:11124:6262 1:N:0:1
ATTGGGTGTAAAGGGCGCGTAGGCGGGATGGCAAGTCGGTCGTGAAATCCTCGGGCTCAACTCGAGGGGGTCGGCCGATACTGCCGTTCTTGAGGGATGCAGAGGAGACTGGAATTCCCGGTGTAGCGGTGAAATGTGTAGAGATCGGGAGGAACACCGGTGGCGAAGGCGGGTCTCTGGGCATTCCCTGACGCTGAGGCGCGAAAGCGTGGGGAGCAAACAGGATTAGATACCCGCGTA
+
GGGGGGGGGGGGGGGGGGGGGGGGGGGGGGGGGGGGGGGFGGGGGGGGGGGGGGGGGGGGGFGGFGGGGEGGGGGGGGGGGGGFFGGGGGGGFGGGGGGFGGGGG<CGGFGGGGGGGGGGEGGGGGGGGGGGGGGGEGGGGGDGGGFGGGGGGGGFGGGDGGGGGGGGGGEGEGGGGGCGGGGGGG9CFGGFEGGGGFGGGGGGDGDFEC8EEGFGFFGGGCFGFFFBFF<FFFGCEEBG
@M00200:205:000000000-AKKM3:1:1101:5232:6304 1:N:0:1
ATTGGGTTTAAAGGGTCCGTAGGTGGTCCAGTAAGTCTGATGTGAAATCCCATGGCTCAACCGTGGAACTGCATTGGAAACTGCAGGACTTGAGTACCGCAGAGGTAAAGGGAATTCCCGGTGTAAGGGTGAAATCTGTAGATATCGGGAGGAACACCAGTGGCGAAGGCGCTTTACTGGGCGGTTACTGACACTGAGGGACGAAAGCAAGGGGAGCAAACAGGATTAGATACCCTGGTA
+
FGGGFGGCGGGGGGGEEGGGGGGGGGG<CFEEFEGGGGGGGGGGGGGGG<FGGGGGGGGGGGGGGGFCFGGG<F<EFG<FGGGGGGGGGGGGGGECFFEGGGGGGGGGGCGGGGGGGGGGGGGGGGCFFGGGGGGGGGGGGGGGGGG>GDEGDGGGGGGGGGG7EEGGGGGGGGGGGGGGFGEGGEGGGGGGFFGGGGGGGGGDEGCF6?GGGC5CDCCFGGFG;FGFAFCCEFGFF@;F
@M00200:205:000000000-AKKM3:1:1101:26100:6324 1:N:0:1
ATTGGGTGTAAAGAGCGTGTAGGCGGCCAGACAGGTCTGTTGTGAAAACTGGAGGCTTAACCTCCAGACGTCGACAGAAACCGTCTGGCTAGAGTCCGGAAGAGGAGAGTGGAATTCCTGGTGTAGCGGTGAAATGCGCAGATATCAGGAAGAACACCAATGGCGAAGGCAGCTCTCTGGGACGGTACTGACGCTGAGACGCGAAAGCGTGGGGAGCGAACAGGATTAGATACCCGAGTA
+
GGGGGGGGGGGGGGGGGGGGGGGGGGGGGGGGGGGGGGGGGGGGGGGGGGGGGGGGGGGGGGGGGGGGGGGGGGGGGGGGGGGGGGGGGGGGGGGGGGGGGGGGGGGGGGGGGGGGGGGGGGGGGGGGGGGGFGFGGGGGEGGGGGGGGGGGGGGGGGGGGGGGGGGGGGGGGGGGGGGGFGGGGGGGGGGGGGGGGGGGGGGGEGGGGGGGGG>GEGEGCDGFBFGFFFFFF?:55>FG
@M00200:205:000000000-AKKM3:1:1101:18397:6325 1:N:0:1
ATTGGGTTTAAAGTGTGCGCAGGTGGCCGCGCAAGTCGAGTGTGAAATCCCCGGGCTTAACTTGGGAATTGCGCTCGAAACTACGTGGCTGGAGTGTGGCAGAGGGAGGTGGAATTCCACGTGTAGCGGTGAAATGCGTAGAGATGTGGAGGAACACCAATGGCGAAGGCAGCCTCCTGGGCCAACACTGACACTCATGCACGAAAGCGTGGGGAGCAAACAGGATTAGATACCCCAGTA
+
GGGGGGGGGGGGGGGGGGGGGGGGGGGGGGGGGGGGGGGGGGGGGGGGGGGGGGGGGGGGGGGGGGGGGGGGGGDGGGGGEGGGGGGGGGGGFFGGGGGGGGGGGGGGGGGGGGGGGGGGGGGGGGGGGGGGGGGGGGGDGGFBGFGGGGGGGGGGGGGGGGGGGGGGGGGGGGGFFGGGGCFGGGGGFGFGGFGGFGGGGGGGGGGGGGGDGGFG>GEGFGGGFGGFFFBGGGGGB>FG
@M00200:205:000000000-AKKM3:1:1101:22042:6349 1:N:0:1
ATTGGGTTTAAAGTGTGCGCAGGCGGCAGAGCAAGTCGAGTGTGAAAGCCCCGGGCTCAACCTGGGAATTGCATTCGAGACTGCATAGCTAGGGTGCGGAAGAGGGAAGCGGAATTTCGGGTGTAGCGGTGAAATGCGTAGATATCCGAAGGAACATCAGTGGCGAAAGCGGCTTCCTGGTCCAGCACCGACGTTCAGGCACGAAAGCGTGGGGAGCAAACAGGATTAGATACCCTTGTA
+
GGGGGGGGGGGGGGGGGGGGGGGGGGGGGGGGGGGGGGGGGGGGGGGGGGGGGGGGDGGGGGGGGGGGGGGGGGGGGGGGGFGGGGGGGGGGGGGGGGGGGGGGGGGGGGGGGGGGGGGGGGGGGGGGGGGGGGGGGGGGGGGGGGGGGGGGGGGGGGGGGGGGGGGGGGGGGGGGGGGGFGGGFFGGGDGEGGGGGGGGGGGGGGGGDEGGGGFGFGGFCFFF?FFFFFAGGCFFFFFG
@M00200:205:000000000-AKKM3:1:1101:4955:6367 1:N:0:1
ATTGGGTATAAAGGGCGCGTAGGTGGTCTGATAAGGGTGTGGTGAAAGCCCGCGGCTCAACCCCGGGTCGGCCGTGCCGACTGTTGGACTAGAGTGCTGTAGGGGCAGGCGGAATTTCGGGTGTAGCGGTGGAATGCGTAGAGATCCGGAGGAAGACCGGTGGCGAAGGCGGCCTGCTGGGCAGCTACTGACACTGATGCGCGACAGCGTGGGGAGCAAACAGGATTAGATACCCGCGTAAGCT
+
DGF<FGGCFCEGGGEGGGGFEFGCFF,E,C@C9CFCGCFFFEEFGDGGGGFC+8@F@BF@CE?FGGG+CFGGGGGGDFCFGGDBFFFFGGFFDFEEFEFFFFFGGGGGGGGGG@CD,@>CCFGGGFGGDC:FFGGGGCB7FCFGFGDGDGGC7BF:CCFDCDDGGE*<FGGDC>CECCFGGF=E*:+2CC7FFF*AF7CFEDE*??55**2:?E@<B5:<9C8F?0257B-7+00>3>B5*,))
@M00200:205:000000000-AKKM3:1:1101:17095:6382 1:N:0:1
ATTGGGCTTAAAGGGCGCGCGGGCGGTGCGCTAAGCGTGCGGTGAAAGCCCGGGGCTCAACCCCGGGTCGGCCGTGCGGACTGGGGCACTGGAGCACTGTAGAGGCGGGCGGAATTCCGGGTGTAGCGGTGGAATGCGTAGAGATCGGGGAGAACACCAGTGGCGAAGGCGGTCTGCTGGGCCGTTGCTGACGCTGAGGCGCGACAGCGTGGGGAGCAAACAGGATTAGATACCCGAGTGAGG
+
GGGGGGGGGGGGGGGGGGGGGGGGGGGDGGGGGGFGGGGGGGFGGGGGGGGGGGGGGGGGGGGGGGGGGGGGGGGDFGG@FEGGGGGGGGGGGGGGGGGGGFGGGGGGGDEGFCCGFFFGGC>CCFFGG8C?8CE<9??C5>C3<@CGG*:8*A?FGC85<F?88CEC8>?C/?EFCCEFGCFEEE*/90+*:53*/8C57)1/?89>//28EG>C5A6CF4*C8*:.**.::F+/07>*:2(
@M00200:205:000000000-AKKM3:1:1101:14186:6392 1:N:0:1
ATTGGGTATAAAGGGTTTGTAGGCGGCCTTGTAAGTCAGGTGTGAAATCCCTCGGCTCAACCGAGGAATGGCGCTTGATACTGCAAGGCTTGAGGGAGACAGGGGTAAGCGGAACTGATGGTGGAGCGGTGAAATGCGTTGATATCATCAGGAACACCGGTGGCGAAAGCGATGCACTGGACCTCATCTGACGCTGAGGCGCGAAAGCTAGGGTAGCGAACGGGATTAGATACCCCGGTA
+
GGGGGGGGGGGGGGGGGGGGGGGGGGGGGGGGGGGGGGGGGGGGGGGGGGGGGGGGGGGGGGGGGGGGGGGGGGGGGGGGGGGGGGGGGGGGGGGGGGGGGGGGGGGGGGGGGGGGGGGGGGGGGGGGGGGGGGGGGGGGGGGGGGGGGGGGGGGGGGGGGGGGGGGGGGGGGGGGGGGGGGGGGGGGGFGGGGGGGGGGGGGGGGGGGGGGGGFDFGEEDGGGBGD<@?BGGGGGEBEE
@M00200:205:000000000-AKKM3:1:1101:24797:6396 1:N:0:1
ATTGGGTATAAAGGGCGCGTAGGCGGTCCGATAAGTCCCGTGTGAAATCCCTCGGCTCAACTGAGGAATGGCACGGGAAACTGACGGGCTTGAGTTCGGGAGAGGGAAGCGGAATTCCGGGTGTAGCGGTGAAATGCGTAGATATCGGGAGGAACACCAGAGGCGAAGGCGGCGACCTGGACAGGCACTGACACTCAACTACGAAAGCGTGGGGAGCAAACAGGATTAGATACCCTAGTA
+
GGGGGGGGGGGGGGGGGGGGGGGGGGGGGGGGGGGGGGGGGGGGGGGGGGGGGGGGGGGGGGGGGGEFGGGGGGGGGGGGGGGGGGGGGGGGGGGGGGGGGGGGGGGGGGGGGGFGGGGGGGGGGGGGGGGGGGGGGGGDGGGGGGGGEGDGGFGGGGGGGGGGGDGGGFGGGGGGGGGFGGGGFCFFCF?EGFGGGGGG64CEFGD:8/;C>8BGF*@FGGGGFGGFFFFGCFGGFFFG
@M00200:205:000000000-AKKM3:1:1101:12140:6405 1:N:0:1
ATTGGGCTTAAAGTGTGCGCAGGTGGCCGCGCAAGTCGAGTGTGAAATCCCCGGGCTTAACTTGGGAATTGCGCTCGAAACTACGTGGCTGGAGTGTGGCAGAGGGAGGTGGAATTCCACGTGTAGCGGTGAAATGCGTAGAGATGTGGAGGAACACCAATGGCGAAGGCAGCCTCCTGGGCCAACACTGACACTCATGCACGAAAGCGTGGGGAGCAAACAGGATTAGATACCCGCGTA
+
GGGGGGGGGGGGGGGGGGGGGGGGGGGGGGGGGGGGGGGGGGGGGGGGGGGGGGGGGGGGGGGGGGGGGGGGGGGGGGGGGGGGGGGGEGGGGGGGGGGGGGG+BFEGGGGGGGGGGGGGGGGGGFGGGGGFGGGGGGGGGGGGGGGGGGGGGGGGGGGGGGFGGGGGGGGGGGGGGGGGGGGGGGGGGGC+AFFFGGGGGGGGGGGC5=EGGGFGDFFGGGGGBGDFFFBGCFGGFFDG
@M00200:205:000000000-AKKM3:1:1101:10803:6426 1:N:0:1
ATTGGGCTTAAAGCGCACGCAGGCGGCTTTGGAAGTCCAAGGTGAAAGCCCTCGGCTCAACCGAGGGAGGCCCTTGGAAACTCCAAAGCTTGAAGGCGGGAGAGGCAGATGGAATTTCCGGTGTAGCGGTAAAATGCGTAGATACCGGAAGGAACACCAGTGGCGAAAGCGATCTGCTGGCCCGCCCTTAACGCTCAGGTGCGAAAGCTAGGGGAGCGACCGGGATTAGATACCCCTGTAAGA
+
GGGGCECGGGGGGGEGGFGGGGDCECGGGGGGCFGDFGGGGGF<FGGGGEGGGGGGGGGGGGGGGGGEEDGGGGGFFGFGGGGGGGGGGGGGGFFGCEDGGGGGCGGGGGDDGCFDGGFGD3CFCC<FCCCEGFFDGGGGGEGGGFDGGGGEGGGGGGFGC<:;C*BFGGGGGGGCGGG:CEGGG*::C7FGGG3=*;6C6<EDE8CC?C?88?>DBECGD1?>2DG2/=5DCFGGFFFFD<2
@M00200:205:000000000-AKKM3:1:1101:20711:6430 1:N:0:1
ATTGGGTTTAAAGGGTGCGTAGGTGGGTTGGTAAGTCCGTGGTGAAATCCCCAAGCTTAACTTGGGAACTGCCGTGGATACTATCAATCTTGAATATCGTTGAGGTAAGCGGAATATGTCATGTAGCGGTGAAATGCTTAGATATGACATAGAACACCGATAGCGGAGGCAGCTTACTAAGCGATCATTGACACTGAGGCACGAAAGCGTGGGGAGCAAACAGGATTAGATACCCGCGTA
+
GGGGGGGGGGGGGGGGGGGGGGGGGGGGGGGGGGGGGGGGGGGGGGGGGGGGGGGGGGGGGGGGGGGGGGGGGGGGGGGGGGGGGGGGGGGFFGGGGGGGGGGGGGGGGGGGGGGGGGGGGFGGGGGGGGGGGGGGGGGGGGGGGGGGGGGGGGGGGGGGGGEGGGGGGDGGGGGGGGGGGGGGGGGGGGGFGGGGFGGGGGGGGGGCEG7FGGEGFGGGGGGC?FFEFFFGCGGGDFFG
@M00200:205:000000000-AKKM3:1:1101:25384:6433 1:N:0:1
ATTGGGTTTAAAGGGTGCGTAGGTGGTGAGGTAAGTCGGATGTGAAAGCTCCGAGCTCAACTCGGAAATGGCATTGGAAACTACCTTGCTAGAGGGTTTGAGGGGGGACTGGAATTCTCGGTGTAGCAGTGAAATGCGTAGATATCGAGAGGAACACCAGTGGCGAAGGCGAGTCCCTGGAAAACACCTGACACTGAGGCACGAAAGCTAGGGGAGCAAACAGGATTAGATACCCTTGTA
+
FGGGGGGGGGGGGGGGGGGEGGGGGGGGGGGFGGGGGGGFGGGGGGGGGGGGGGGGGGGGGGGGGEFDFGGGCGGGGF@FGGFGEGFGGGGGGGGGGGGGGGGGGGD@FGGGGGGGGFGGGGGGD@FGFFGG9FGGGGGGGG9FGGGGGCE*=FGGGFG>FF7EDEGDCGEGG?@CGFGGG+<FGGGDEGGGFGFCF?5CEFGGE59FF?6>EC5C>=*09FFGBG>29F9CCFE477FE
@M00200:205:000000000-AKKM3:1:1101:15300:6444 1:N:0:1
ATTGGGTTTAAAGAGCGCGCAGGCGGCTGGGCAAGTCCGATGTGAAAGCTTCCGGCTTAACTGGAAAATTGCATCGGAAACTGCTCAGCTTGAAGGTGGGAGAGGGTAGCGGAATTCCCGGTGTAGTGGTGAAATGCGTAGATATCGGGAGGAACACCAGTGGCGAAGGCGGCTACCTGGCCCATTCTTGACGCTGAGGCGCGAAAGCTAGGGGAGCAAACGGGATTAGATACCCGGGTA
+
GGGGGGGGGGGGGGGGGGGGGGGGGGGGGGGGGGGGGGGGGGGGGGGGGGGGGGGGGGGGGGGGGGGGGGGGGGGGGGGGGGGGGGGGGGGGGGGGGGGGGGGGGGGGGGGGGGGGGGGGGGGGGGGGGGGGGGGGGGGGGGGGGGGGGGGGGGGGGGGGGGGGGGGGGGGGGGGGGGGGGGGGGGGGGGGGGGGGGGGGGGGGGGCFGFGGGDEGFGGGGGGCBGF?FFFGGCFGD@BE
@M00200:205:000000000-AKKM3:1:1101:7086:6450 1:N:0:1
ATTGGGCTTAAAGGGAGCGTAGGCGGACATTTAAGTCAGGGGTGAAATCCCGGGGCTCAACCTCGGAATTGCCTTTGATACTGGGTGTCTTGAGTATGAGAGAGGTGTGTGGAACTCCGAGTGTAGAGGTGAAATTCGTAGATATTCGGAAGAACACCAGTGGCGAAGGCGACACACTGGCTCATTACTGACGCTGAGGCTCGAAAGCGTGGGGAGCAAACAGGATTAGATACCCGAGTA
+
GGGGGGGGFFG<CEEFEGGGGGGGGGGGGGGFFFDFFAFG?FGGGGGGGGGGGDGGEGFGGGGGE@FFGGGGGGAECFF?FF<CFGGGGGGGEGAFGGFFG@DFGGG?FFGDFFFGGGDGEGGGGGGFFFC9>DFFEFG8FCFE;=F><>FGGGGGGGG7FF,48FEFECE84>ECEF>>E8:EDCGGGGGGEE4=:ECEC5ECFEGGGEECCGBGBGC@FDGF?4D2?BAGFFGG))76
@M00200:205:000000000-AKKM3:1:1101:5122:6458 1:N:0:1
ATTGGGTTTAAAGGGCTCGTAGGCGGTTTGTCGCGTCGGGAGTGAAAACCAGGTGCTTAACACCTGGCTTGCTTCCGATACGGGCAGACTAGAGGTATTCAGGGGAGAACGGAATTCCTGGTGTAGCGGTGAAATGCGCAGATATCAGGAGGAACACCGGTGGCGAAGGCGGTTCTCTGGGAATATCCTGACGCTGAGGAGCGAAAGTGTGGGGAGCGAACAGGATTAGATACCCCAGTAAGA
+
GGGGGGGGGGGGGGGGGCGGGGGGGGGEGGGFGGGGGGGGECGGGGGGDGGGGGGGGGGGGGFFCGGGGGGGGGFFFGGGGGGGGGGGFGGGCGGECEAFDGFEGGGDD<FGEEDFBFGGGGGGGGGGGFCFEEGFFGEEFGGGGGDFGGG:CFCCCCGGGGEGGEEGEFGGGG*<;CFGGF@FGC+;9>CCEGGGG>CFGGGGCEDFGGGGGDDGDG>8)56*(C7>FFFFC@+*)77CF24
@M00200:205:000000000-AKKM3:1:1101:3990:6459 1:N:0:1
ATTGGGTTTAAAGTGTGCGCAGGTGGCCGCGCAAGTCGAGTGTGAAATCCCCGGGCTTAACTTGGGAATTGCGCTCGAAACTACGTGGCTGGAGTGTGGCAGAGGGAGGTGGAATTCCACGTGTAGCGGTGAAATGCGTAGAGATGTGGAGGAACACCAATGGCGAAGGCAGCCTCCTGGGCCAACACTGACACTCATGCACGAAAGCGTGGGGAGCAAACAGGATTAGATACCCCTGTA
+
GGGGGGGGGGCGGGGGGGGGGGGGGGGGGGGGGGGGGGGGGGGGGGGGGGGGGGGGGGGGGGGGGGGGGGGGGGGGGGGGGGGGGGGGGGGGDFGGGGGGFGGGGGGGGGGGGFGGGGGGGGGGGGGGGGGGGGGAFGGGGGFBFGGGGAFGGGGGGGGCFGGGGGGGGGGGGFGGGGF@FGFDBFGGGGGGGFGCCGFGGGGDGGCCECGDE5>DFFG85CCC?GFFF*5:FCGGFFFF
@M00200:205:000000000-AKKM3:1:1101:12554:6467 1:N:0:1
ACTGGGTTTAAAGCGCTCGCAGGTGGTTCGTCGCGTCGTGCGTGAAAGACCCCGGCTCAACTGGGGAGGGTCGTGCGATACGGGCGGACTGGAGGCCAGTAGGGGGATGCGGAATTCCGGGTGTAGTGGTGGAATGCGTAGAGATCCGGAGGAACACCAGCGGCGAAGGCGGCATCCTGGACTGGTCCTGACACTCAGGAGCGAAAGCGTGGGGAGCGATCCGGATTAGATACCCCAGTA
+
GGGGGGGGGGGGGGGGGGGGGGGGGGGGGGGGGGGGGGGGGGGGGGGGGGGGGGGGGGGGGGGGGGGGGGGGGGGGGGGGGGGGGGGGGGGGGGGGFGGGGGGGGGGGGGGGGGGGGGGGG>F@FGGGGGGGGGFGGGGGDGGGGGGGGGGGGGGGGDGGGGGGGDGGGGGGGDEGGGGGGGGGGGGGGGDCGGGGGGGGGGGGEGGGGGGGGGFGFGCF3DGG:DD<FFFGG6C3@FFG
@M00200:205:000000000-AKKM3:1:1101:20968:6467 1:N:0:1
ATTGGGTGTAAAGGGCACGTAGGCGGCCAAGCAAGCCACGCGTGAAAGCCTTCCGCTCAACGGGAGAACGGCGCGTGGTACTACTTGGCTAGAGGACGGCAGGGGAGCGTGGAACTCCTGGTGGAGCGGTGAAATGCGTAGATATCAGGAGGAACGCCAGAGGCGAAAGCGATGCTCTGGGCCGTCCCTGACGCTGAGGTGCGAAAGCTGGGGGAGCAAACGGGATTAGATACCCCTGTA
+
GFGGGGGGGGGGGGGGGGGGGGGGGGGGGGGGGGGGGGGGGGGGGGGFDFGGGGGGGGGGGGGGGGGGGGGGGGGFGGGGGGGGGGGGGGGGGGGGGGGGGGGGD+FFFGGGGGGGGGFFCGCGCFGGGGGGGGGGGGGGGGG;;F9;AFGGGGGGGGGGGGCGDGEGGGGGGGGGGGGCFGGGGGGGGGGGGGGGGG5CEGGGGGGGGGGGGDBGFCEGGDEG<DG?@FFGGFGGF@FG
@M00200:205:000000000-AKKM3:1:1101:11368:6469 1:N:0:1
ACTGGGTTTAAAGGGTGCGTAGGCGGAATGGAAAGTCCGTTGTGAAATCTCTGAGCTTAACTCGGAAATTGCGGTGGATACTATCATTCTTGAATACTGTGGAGGTTAGCGGAATATGTCATGTAGCGGTGAAATGCATAGATATGACATAGAACACCAATTGCGAAGGCAGCTGGCTACACAGATATTGACGCTGAGGCACGAAAGCGTGGGGATCAAACAGGATTAGATACCCCCGTA
+
GGGGGGGGGGGGGGGGGGGGGGGGGGGGGGGGGGGGGGGGGGGGGGGGGGGGGGGGGGGGGGGGGEGGGGGGGGGGGGGGGGGGGGGGGGGGGGGGGGGGGFGFGGGGGGGGGGGGGGGGGGGGGGGGGGGGGGGGGFGGGGGGGGFGGGGFGGGGGGGGGGGGGGGGGGGGGGGGGGFGGGGGGGGGGGDGDEDDGGGGGGEGGGGG8*:FGGEG:FGFFGGG;FGFF6?FGFGGFF5=
@M00200:205:000000000-AKKM3:1:1101:14189:6481 1:N:0:1
ATTGGGTTTAAAGGGCGCGTAGGTGGCGGCATAAGGCTGTGGTGAAAGTCCGGGGCTCAACTCCGGATCGGCCGTGGCAACTGTGTCGCTAGGGCACCGTAGAGGCAGATGGAATTCCGGGTGTAGCGGTGGAATGCGTAGAGATCCGGAAGAACACCAGTGGCGAAGGCGGTCTGCTGGGCGGTGAGCTCGTAAGGGCTCAATAGCCGACACTGAGGCGCGACAGCGTGGGGGGCAAACAGG
+
GGGGGGGGGGGGGGGGGGGGGGGGGGGGGGGGGGGGGGGGGGGGGGGGGGGGGGGGGGGGGGGGGGGGGGGGGGGGGGGGGGGGGGGGGGGGGGGGGGGGGGGGGGGGGGGGGGGGGGGGGGGGGGGGGGGGGGGGGGGGGGGGGGGGGGGGGGGGGGGGGGGGGGGGGGGGGGGGGGGGGGGGGGGGGGGGGGGGGGGGGDGGFGGFGGDC>FFGFGFCCDDD>GFBFFFGC*:9:F@57,1
@M00200:205:000000000-AKKM3:1:1101:10664:6499 1:N:0:1
ATTGGGTGTAAAGGGTGCGTAGGCGGAATGGAAAGTCCGTTGTGAAATCTCTGAGCTTAACTCGGAAATTGCGGTGGATACTATCATTCTTGAATACTGTGGAGGTTAGCGGAATATGTCATGTAGCGGTGAAATGCATAGATATGACATAGAACACCAATTGCGAAGGCAGCTGGCTACACAGATATTGACGCTGAGGCACGAAAGCGTGGGGATCAAACAGGATTAGATACCCGCGTA
+
GGGGGGGGGGGEEFEGGGGCFCGGGGGGGFFGGGFGGGGGGGGGGGGGGGGGGFGGGGGGGGGGGGGGGFGGGGGGGGGGGGGFFCGGGGGGFGGGGGGEFGGFGGGGFFGGDGGGGFGGGGDGFGFGGGEFGGGFGGGGGGGG;FAFDF<AFCFDDEGGGGGGGGGDDCGGGGFGGGGDFGFCFGGGGFFGGGGC>8FCCD>>EC4CECC*<C;DFEFFFGF4=GG8AF<F9>FGEBE5
@M00200:205:000000000-AKKM3:1:1101:18058:6509 1:N:0:1
ACTGGGCGTAAAGGGCGCGTAGGCGGATCAGCAAGTCTAGGGTGAAATCTTTCGGCTTAACCGGAAAAGTGCCTTGGATACTGCTGGTCTCGAGGGAGGTAGGGGTCGGTGGAACTTCTGGTGGAGCGGTGAAATGCGTTGATATCAGAAGGAACGCCGGTGGCGAAAGCGACCGACTGGACCTCTTCTGACGCTGAGGCGCGAAAGCTAGGGGAGCGAACGGGATTAGATACCCCTGTA
+
GGGGGGGGGGGGGGGGGGGEGGGGGGGGGGGGGGGGGGGGGGGGGGGGGGGGGGDGGGGGGGGGGGGGGGFGGGGGGGGGGGGGGGGGGGGGGGGGGGGGGGGGGGGGGGGGGGGGGGGGGGGGGFGGGGGFGGGGGGGGGGGGGGGGGGGGGGGGGGGGGGGGGGGGDFGGGGGGGGGGGGGGGGGGGGGGDGCCEEFFGGGGCGGGGGF8FG3D>GCGGGGG:D:<?*6FGGGGF>FG
@M00200:205:000000000-AKKM3:1:1101:23758:6512 1:N:0:1
ATTGGGTTTAAAGGGCGCGTAGGCGGCCACCGCAAGTCGACTGTGAAATCTCCGGGCTTAACCCGGAAAGGTCAGCCGATACTGCGGGGCTAGAGTGCAGAAGGGGCAACTGGAATTCTCGGTGTAGCGGTGAAATGCGTAGATATCGAGAGGAACACCTGCGGCGAAGGCGGGTTGCTGGGCTGACACTGACGCTGATGCGCGAAAGCTAGGGGAGCGAACGGGATTAGATACCCCGGTA
+
FGGGGGGGGGGGGGGGGGGGGGGGGGGGGGGGGGGGGGGGGGGGGGGGGGGGGGGGGGGGGGGGGGGGGGGGGGGGGGGGGGGGGGGGGGGGGGGGGGGGGGGGGGGGGGGGGGGGGGGGGGGGGGGGGGGGGGGGGGGGGGGGGGGGGGGGGGGGGGGGGGGGGGGGGGGGGGGGGGGGGGGGGGGFGGGGGGGGGGGGGGGGGCDGGGGGGGFGFGGDGGGGFGD?FFFGGGFGFFFGG
@M00200:205:000000000-AKKM3:1:1101:12005:6520 1:N:0:1
ATTGGGTTTAAAGCGCATGTAGGCGGGCCGGCAAGTCAGGTGTGAAATCCCCGGGCTCAACTCGGGAACTGCACTTGAAACTGCCGGTCTGGAGTGCCGGAGAGGGTAGTGGAATTCCTGGTGTAGAGGTGAAATTCGTAGATATCAGGAGGAACACCGGTGGCGAAGGCGGCTACCTGGACGGTTACTGACGCTGAGATGCGAAAGCGTGGGGAGCAAACAGGCTTAGATACCCGTGTA
+
FGGFGGGEGGGGGGGGEEGGGGFGGGGGGGGGCGGGGFGFFGGDEGGGGGGGGGGGGGGGGGGGEGGGGGFGGGGGGFFGGGGGGGGGGGFFDFG<FGGGCFEGGGFGGGGCCFGGGGGFGGGFFCFF8FFCGGGGGCGEGGGFGGCFF7<:FGGGGDDGFEDGEGG7EGGDGGGGGGCFCGGEGGDFGD7ECCGD=5+32CCEGGGF=EE?ED@C>EF6CCG*(9>:F42?FG?7>@FD
@M00200:205:000000000-AKKM3:1:1101:13566:6522 1:N:0:1
ACTGGGCTTAAAGGGCTCGTAGGCGGTTCGTCACGTCGGGAGTGAAAACTCGGAGCTCAACTCCGAGCCTGCTTCCGATACGGGCAGACTAGAGGTAGGCAGGGGAGAGCGGAACTCCTGGTGTAGCGGTGGAATGCGCAGATATCAGGAAGAACACCGGTGGCGAAGGCGGCTCTCTGGGCCTTACCTGACGCTGAGGAGCGAAAGCGTGGGTAGCGAACAGGATTAGATACCCCAGTA
+
GGGGGGGGGGGGGGGGGGGGGGGGGGGGGGGGGGGGGGGGGGGGGGGGGGGGGGGGGGGGGGGGGGGGGGGGGGGGGGGGGGGGGGGGFFGGGGGGGGGGGGEC77FECFGGEEGGGGGGGGGGGGGGGGGGGGGGGGGGG7FFFFFGGGGGGGGGGGGGGDGGGGGG7CEGGGGDGGGGGGGGGGGGGFGGGGGGGGGGGGGCGCDGGGGEEE=36>C8<DFGF6CDF?AFF?6F>>F?
@M00200:205:000000000-AKKM3:1:1101:7105:6524 1:N:0:1
ACTGGGTTTAAAGTGTGCGCAGGCGGCCGAGCAAGTCGAGTGTGAAAGCCCCGAGCTTAACTTGGGAACTGCGCTCGAAACTACTTGGCTAGAGTGTGGCAGAGGGAGGTGGAATTCCACGTGTAGCGGTGAAATGCGTAGAGATGTGGAGGAACACCGATGGCGAAGGCAGCCTCCTGGGCCAACACTGACGCTCATGCACGAAAGCGTGGGGAGCAAACAGGATTAGATACCCCGGTA
+
GGGGGFGGGGGGFGGGGGGGGGGGGGEGGGGGGGGFGGGGGGGGGGGGFGGGGGGGD<FFGGGGGGGGGFGGFCGGGEFGGGGGGGGGGGGGGGFFFGGFFGFGGGGGG@?@FFGGGGGGGFAFGGGGDFGFGGGGFCFDFC>FFFGGGGCEGFGGGDEGGGGFE:>FEGGCCFFCGGAFG>FDF8CEGGGFGG*/8B<FGFGEC88C5CEGEE.>3EFFCGGG(2:)=FAFF?+7<>7E
@M00200:205:000000000-AKKM3:1:1101:15493:6529 1:N:0:1
ATTGGGTTTAAAGGGCGTGTAGGTGGCTGCGTAAGTTTGCTGTGAAATCTTTCGGCTCAACCGGGAGAGGTCAGCGAATACTGCGCGGCTTGAGGGCAGCAGAGGAAGGTGGAATTCCCGGTGTAGCGGTGAAATGCGTAGATATCGGGAGGAACACCAGTGGCGAAGGCGGCCTTCTGGGCTGTCCCTGACACTGAGGCGCGAAAGCGTGGGGAGCAAACCGGATTAGATACCCGGGTA
+
GGGGGGGGGGGGGGGGGGGGGGGGGGGGGGGGGGGGGGGGGGGGGGGGGGGGGGGGGGGGGGGGGGGGGGGGFGGGGGGGGGGGGGGGGGGGGGGGGGGGGGGGGGGGGGGGGGGGGGGGGGGGGGGGGGGGGGGGGGGGGGGGGGGGDEEGGGGGGGGFGGGGGGGGGGGGGGGGGGGGGGGGGGGGGGFGGGGGGGGGGGGGGGGGGEEGGGFGFG6CGCGD>GGF66AFGGGGFFFD
@M00200:205:000000000-AKKM3:1:1101:25499:6535 1:N:0:1
ATTGGGTTTAAAGGGAGTCTAGGCGGTTTGGTAAGTGGGATGTGAAATGCCCCGGCTCACCCGGGGACCGGCATCCCAAACTGCTGAGCTTGAGTACAGGAGAGGGTGGGGGAATTCCAGGTGTAGCGGTGAAATGCGTAGATATCTGGAGGAACACCGGTGGCGAAGGCGCCTACCTGGCCTGCTACTGACGCTGAAGCTCGAAAGCTAGGGGAGCAAACGGGATTAGATACCCCGGTA
+
GFGGGGGGGGGGGGGGGGGGGGGGGGCFEGGDGGGGADGGGGGGGGGGGGGGGGGGGGGGGCGEGGGGGGGGGGF@FGGGGGGGGG<EGGGGGGGGGFGGGGGGGEFBFDGGGGGGGGGAFGGGGGGGGGGGGGGGGGGGGGGGGGGFFFGGGGGGGGGEGGGGGGGGGFED8*=FFGFGGGGGGFGFGGFGGGDGGFGGGGGGGGGGE7CFFG:CEGGFFD=7675?F4<CFFGC:DDG
@M00200:205:000000000-AKKM3:1:1101:10305:6541 1:N:0:1
ACTGGGTTTAAAGGGCTCGTAGGCGGTTTGTCGCGTCGGGAGTGAGAACGCCGTGCTTAACACGGCGCTTGCTTCCGATACGGGCAGACTAGAGGTATTCAGGGGAGAACGGAATTCCTGGTGTAGCGGTGAAATGCGCAGATATCAGGAGGAACACCGGTGGCGAAGGCGGTTCTCTGGGAATGACCTGACGCTGAGGAGCGAAAGTGTGGGGAGCGAACAGGATTAGATACCCTAGTA
+
GGGGGGGGGFFGGGGGGGGGGGGGGGFGGGGGGGGGGGGGGGGGG,CFGEGGGGGGGGGFGGGGGFGGGDGGGGGGGFGGGGDEFGCFGGGGFFFB@DGFGGDGGGGEGFFG7FFGGGGGGGGGGGFGGFCCGFGGGGGCGGGGGGGGGGG7CFGGGGG>CGDCECEEFGG@B8ECFFCFGFFGGGGG7>CGEGGGGGF6EGGDE?7CEAFECEDGEGGGGG8CBG7)==ADCC?7?FB<
@M00200:205:000000000-AKKM3:1:1101:24712:6543 1:N:0:1
ATTGGGCTTAAAGCGCACGTAGGCGGCCAGGCAAGTCGGACGTGAAATCCCGGGGCTCAACCCTGGAAGTGCATCCGAAACGACCTGGCTTGAATGCCGGAGGGGCCCAGAGAATTCCCGGTGTAGAGGTGAAATTCGTAGATATCGGGAGGAATACCAGTGGCGAAGGCGCTGGGCTGGACGGTCATTGACGCTGAGGTGCGAAAGCGTGGGGAGCAAACAGGATTAGATACCCTAGTA
+
GGGGGGGGGGGGGGGGGGGGGGGGGGGGGGGGGGGGGGGGGGGGGGGGGGGGGGGGGGGGGGGGGGGGGGGGGGGGGGGGGGGGGGGGGGGGGGGGGGGGGGGGGGGGGGGGGGGGGGGGGGGEGGGGGGGGGGGGGGGGGGFGGGGGDEGGEGGGGGGGCF@*4CEGGFGGEGGGGGGGGDGGCEGDGGFGGGGG=F=FGGGEEED<EGGGGG@G:F@?4<FG:GG??*)22<<9?FFF
@M00200:205:000000000-AKKM3:1:1101:19974:6550 1:N:0:1
ATTGGGTGTAAAGTGCGCGTAGGCGGACATTTAAGTCAGGGGTGAAATCCCGGGGCTCAACCTCGGAACTGCCTTTGATACTGGGTGTCTTGAGTGTGAGAGAGGTGAGTGGAACTCCGAGTGTAGAGGTGAAATTCGTAGATATTCGGAAGAACACCAGTGGCGAAGGCGGCTCACTGGCCCGGTACTGACGCTGAGGTGCGAAAGCGTGGGGAGCAAACAGGATTAGATACCCTCGTA
+
GGGGGGGEFGGGGGGGGGGGGGGGGGGGGGGGGGGGGGGGGGGGGGGGGGGGGGGGGGGGGGGGGGGGGGGGGGGGGGGGGGGGGGGGGGGGGGGGGGGGGGGGGGGGGGGGGGGGGGGEGGGGGGGGGGGGGGGGGGGGGGGGGGGGGGGEFGGGGGGGGGGGGDGGGFGGGGGGGGGGGGGGGGGGCGGGGGGGGGGGGGGGGGGGGGGGGD:DEFGGGGGG:GGBFFAGFAFFFFFG
@M00200:205:000000000-AKKM3:1:1101:24268:6555 1:N:0:1
ATTGGGTTTAAAGCGCGCGTAGGCGGCTTTGTAAGTTAGAGGTGAAAGCCCGGAGCTCAACTCCGGAACTGCCTTTAAGACTGCATCGCTAGAATTGTGGAGAGGTGAGTGGAATTCCGAGTGTAGAGGTGAAATTCGTAGATATTCGGAAGAACACCAGTGGCGAAGGCGACTCACTGGACACATATTGACGCTGAGGTGCGAAAGCGTGGGGAGCAAACAGGATTAGATACCCCTGTA
+
GFGGGGGGGGGGGGGGGGGGGGGGGGGGGFGGGGGGGGGGGGGGGGGGGGGGGGGGGGGGGDGGGGGGGGGGGGGGGGGFGGFGGGGGGGGGGGGGGGGGGGCCFGGGGGGGGFEGGGGGGGGGFFCCFGGGGGDGGGGGFGGGGGGF@FCGGGGGGGGGGGGGEFEGGFGGGGGGGGGGGGGGGFGGGGGFEGGGGGGCGGGG8EG<EGGEDGFGFGCGGGGGFGGFFFBDFGGFFF4C
@M00200:205:000000000-AKKM3:1:1101:14081:6569 1:N:0:1
ACTGGGTGTAAAGTGTGCGCAGGCGGCGCCGCAAGTCGAGTGTGAAATCCCCGAGCTTAACTTGGGAATTGCGCTCGAAACTACGGTGCTGGAGTATGGCAGAGGAAGGTGGAATTCCACGTGTAGCGGTGAAATGCGTAGAGATGTGGAGGAACACCGATGGCGAAGGCAGCCTTCTGGGCCAATACTGACGCTCATGCACGAAAGCGTGGGGAGCAAACAGGATTAGATACCCCTGTA
+
GGGGGGGGGGGFGGGGGGGGGGGGGGGGGGGGGGGGGGGGGGGGGGGGGGGGGGGGGGGGGGGGGGGGGGGGGGGGGGGGGGGGGGGGGGGGGGGGGGGGFGGCFCGGGGGFGGGGGGGGGGGGGGGGGFGGDCFGGGGGGDGGGGGFAFFCGAFGGGGGGGCFGGGGGGGGGGGGGGGGFGGGGGGGGGGGGGCEEFFFGCFGGG:FCEGGDGEGFF*<DCEGFGGF4BDCGGGGFFFG
@M00200:205:000000000-AKKM3:1:1101:27744:6583 1:N:0:1
ATTGGGTTTAAAGGGCGCGTAGGCGGCGCGAGGAATCGGGGGGGAAAGTCCGGGGCTTAACCCCGGATCGGCCTTCGAGAACCTCGCGCCGGAGCACAGTAGAGGCGGGCGGGAATTCGGGGGGAGGCGGGGAAAGGCGAGGGATTCGGGAGGACCACCGGGGCGGAGGCGGGCCGGCTGGGCGGGGACTACCGCTGGGGCGCGAAGCCTGGGGAGCAAACAGGGATAGATACCCTCGGTAGA
+
FFE<CEC7FFGGGGGGGGGEGGGGGGG:@++CFC,,,CC@FG77*C@CGG:+<FC:*+3<,<FGGGGCCGG*A;,<:5@5+,/,;;:C**/1*/:C,00,<0<CF88??**:*:*C,A5,:*******2**:/;****1*******3/;8CC*;/88:/**8C8*18*?**:/*//*/*:C5*****2**+30*)/*285//****))*38CFC)))*2+***98*9(0*)*030*)))/142
@M00200:205:000000000-AKKM3:1:1101:27430:6584 1:N:0:1
ATTGGGTTTAAAGGGTGCGTAGGCCGCGCGGAGGGTGGGATGTGAAATCCCCCGGCTCAACCGGGGAATAGCGTCCCAAACCGCCGTGCTCGAGGGAGACAGAGGTGAGCGGAACTGATGGTGGAGCGGTGAAATGCGTTGATATCATCAGGAACACCAGTGGCGAAAGCGGCTCACTGGGTCTTTCCTAACGCTGAGGCACGAAAGCTAGGGGAGCGAACAGGATTAGATACTCCGGTA
+
GFFGFEFEGGFFEGGGGGGGGDGGGEGEGGGGGGGGGGGGGGFEGGGGGGGGGGGDGGGGGGGGGGGGGFFFGGGGEFGFFGGGGCGGGFFGGGGGGGGGGGGGGFEFGGGECCGFFFGFGGGGGDGEGC*F@FFGGCCCGGGGGGGFGGGCFFGDFGGDCCFEEC8CE7FECGGGGGCCFG6FFGGDEDCFD5CC*;CCC7EGEGDGGGGFF5:<DGCE<);<?CF7@44>C,27:BB=
@M00200:205:000000000-AKKM3:1:1101:15404:6588 1:N:0:1
ACTGGGTTTAAAGGGCTCGTAGGCGGTTTGTCACGTCGGGAGTGAAAACTCGGGGCTTAACCCCGAGCCTGCTTCCGATACGGGCAGACTAGAGGTATGCAGGGGAGAACGGAATTCCTGGTGTAGCGGTGAAATGCGCAGATATCAGGAGGAACACCGGTGGCGAAGGCGGTTCTCTGGGCATTACCTGACGCTGAGGAGCGAAAGTGTGGGGAGCGAACAGGATTAGATACCCCAGTA
+
GFGGGGFEGGGGGGGGGGGGGGGGGGGGGGGGGGGGGGGGGGGGGGGGGGGGGGGGGGGGGGGGGGGGGGGGGGGGGGGDGGGDGGGFGGGGGGGGGGGGGGGDG@GGGGGGGGGGGGGGFFGGGGGGGGGGGGGGGGGGGGGGGGGGGCGDEGGGGGGGGGGGGGGGGGGGEBEGGGGGGGGGGGGGGGCGDEG=CGF0>FGD>GG70<FEGG39BGDGG)AD?GFD6?AGGFF9:5@G
@M00200:205:000000000-AKKM3:1:1101:21695:6599 1:N:0:1
ACTGGGTATAAAGAGCGTGTAGGCGGTTAGGTAGGTCCGGTGTGAAAACTCGAGGCTTAACCTCGAGAGGTCGCCGGAAACCATCTGGCTAGAGTCCGGAAGAGGAGAGTGGAATTCCTGGTGTAGCGGTGAAATGCGCAGATATCAGGAAGAACACCGATGGCGAAAGCAGCTCTCTGGGACGGTACTGACGCTGAGACGCGAAAGCGTGGGGAGCGAACAGGATTAGATACCCGCGTA
+
GFGEGGGGGGGFGGGGGFGGGGGGGGFGGGGFGGGFGGGGFG@CFFEFFGGGGGGGGGGGCFGGGGGGGGGGGGGGEGGGGGGGGGGGGGGGGGFGGGGGGGGGGGE@FGEFFCFGGGGGGEEGGFFGEGGGGGGGGGGECEGGGGGGGGGDFFGGGGGGGGGGGDECFFCFGFFGGGGG@FCEGGGDGFCGGDGGGGGGGGGGGGGGGCCGGGBC):>=7)*7(>72@FBCF?CD>D57
@M00200:205:000000000-AKKM3:1:1101:9264:6603 1:N:0:1
ACTGGGTTTAAAGCGTGCGCAGGCGGCTCTTTAAGTCAGATGTGAAAGCCCCGGGCTTAACCTGGGAATTGCGTTTGATACTGGAGAGCTGGAGTGTGGAAGAGGGGGGTGGAATTCCAGGTGTAGCAGTGAAATGCGTAGAGATGTGGAGGAACACCAATGGCGAAGGCAGCCCCCTGGGCCAACACTGACGCTCATGCACGAAAGCGTGGGGAGCAAACAGGATTAGATACCCTTGTA
+
GGGGGGGGGGGGGGGGGGGGGGGGGGGGGGGGGGGGGGGGGGGGGGGGGGGGGGGGGGFFGGGGGFFGGGFGG:FGGGGFFGGGGGGGGGGEFFDDGGGFGGGGGEGGDGGGGGGGGGGGGGGGGFGGGGFFGCFGGGGGEGGCGCFDGECEFFFGFGFGFFGG5C5C5ECEEGGGGC5;FGGGGGGGGGFFGGDGGGGGGG=:8?C4::EGECDGEG6C9D?C:GF26BF>CFFG45@7
@M00200:205:000000000-AKKM3:1:1101:22329:6609 1:N:0:1
ATTGGGTTTAAAGGGTGCGTAGGCGGTCCTGTAAGTCAGTGCTGAAATATCCCGGCTTAACCGGGAGGGTGGCATTGATACTGTAGGACTTGAGTGAAGTCGAGGTAGGCGGAATTGACGGTGTAGCGGTGAATTGCTTAGATATCGTCAAGAACACCGATAGTGTAGACAGCTTACTAGGCTTTAACTGACGCTGAGGCACGAAAGTGTGGGGATCAAACAGGATTAGATACCCTGTTA
+
GCGGGGCFGGGGGFGGGDGGGGGGGGG@:C@FGGGGGGGGGFGC9FG<C<,6,CFGGGGGGA@@C77+@B=+9,CFDGA,9,C5595C5FEC9,<55?,C5?=F=FGG@=F=F+FFE9BC+8+83,:C7+>FG,@,3ED,7,C3CAC>B<:>BBB,@FF**53@,@@FC9<D5D9B,,3?2D8EBF;,=C:4**/4?>8***2=ECC7++?CGEA*)=E+;5EG<F*.964DGF6CF/9C
@M00200:205:000000000-AKKM3:1:1101:10561:6618 1:N:0:1
ATTGGGTTTAAAGGGCGCGTAGGCGGCTTGGCAAGTGGATGGTGAAATCCCTCGGCTTAACCGAGGAACTGCCATCCAGACTGCTTTGCTTGAGGCCGGGAGAGGTGAGTGGAATTCCCAGTGTAGCGGTGAAATGCGTAGATATTGGGAGGAACACCAGTGGCGAAGGCGGCTCACTGGACCGGTTCTGACGCTGAGGCGCGAAAGCGTGGGGAGCAAACGGGATTAGATACCCGCGTA
+
GGGGGGGGGGGGGGGGGGGGGGGGGGGGGGGGGGGGGGGGGGGGGGGGGGGGGGGGGGGGGGGGGGGGGGGGGGGGGGGGGGGGGGGGGGGGGGGGGGGGGGGGGGGGGGGGGGGGGGGGGGGGGGGGGGGGGGGGGGGGGGGGGGGGGGDGGGGGGGGGGGGGGGGGGGGGGDEGGGGGGGGGGGGGGFCGGGGGGGGGGGGGGGGGGEGGEEEG>FGGGDDCBGFF?FFGGGGDFFFG
@M00200:205:000000000-AKKM3:1:1101:6017:6627 1:N:0:1
ATTGGGTATAAAGGGTGCGTAGGCGGCCAAGTAAGTCAGGAGTGAAAGTTTGCGGCTCAACCGTAAAATTGCTTTTGATACTGCTTAGCTGGAATTAGGATGAGGTCAGCGGAATGTGGCATGTAGCGGTGAAATGCATAGATATGCCATAGAACACCAATTGCGAAGGCAGCTGGCTAGACCTGGATTGACGCTGAGGCACGAAAGCGTGGGGAGCGAACAGGATTAGATACCCTGGTAAGA
+
FEEGGGGCFGGGGGGGGEGGGGGGGGFECFGCFGGGGGGGGGGGGGGGGGGGGGGGGGGGGGGGGGGGGGGGGGGGGG9FGGGGGFGG<FGGGGGGGGEF,EFFGGECFFGGGDEGGGGFFGFGGGGGGGGGGGGGFAFGGDAFGGGFEFFCGGGFGCFGGGGGEGGGE7DEEDEGGGGGGGFFFCFCFCFGEC978EFFED:CEEGDE5EGGGBD)>CEDDGGFGG?4@402,3C>>6EC24
@M00200:205:000000000-AKKM3:1:1101:5683:6651 1:N:0:1
ATTGGGTTTAAAGGGCGTGTAGGCGGTTTGTTAAGTCATGTGTGAAATCCCTCGGCTCAACCGGGGAAGGACGCATGAAACTGGCAAGCTAGAGTACCAAAGAGGGGGGTGGAATTCCCGGTGTAGCGGTGAAATGCGTAGATATCGGGAGGAACACCGGTGGCGAAGGCGGCCCCCTGGTTGGATACTGACGCTGAGACGCGAAAGCTTGGGGAGCAACCAGGATTAGATACCCCAGTC
+
GGGGGGGGGGGGGGEEGGGGGGFGGGGGGGGGGGGGGDGDCFGGGGGGGGGGFDEGGGGGGGGGGCGD:@EEGDC:BEF,,9EFGGGGCEEFEC<5C<B===B8<E@7<<F:F:FCFG@G@F*=,8<:C<CFF9BA91<*4*,,721*2*:*;*@,;*:8?58>5?**:888CEEGCCCFECG8C+<<9C<+2*7CC*:+*7*::8)*+0;AF539.CC*2957(2:7*@D*<@C5)06+
@M00200:205:000000000-AKKM3:1:1101:25368:6652 1:N:0:1
ACTGGGTTTAAAGCGTGTGTAGGCGGATTTGTAAGTACCTTGTGAAATCTCACGGCTCAACCGTGGAACTGCTCGGTATACTGCTTATCTTGAGCCACTTAGGGGCTGTCGGAACAAACGGTGGAGCGGTGAAATGCGTAGATATCGTTTGGAACGCCAAAGGTGAAAACCGACAGCTGGGAGTGTGCAGACGCTGAGAGACGAAAGCCAGGGGAGAGAAAGGGACGAGATACCCCCGTAAGA
+
<EFE<<6BFFCC<EBBFE66;FGGGC@@8C<C<C<C<@;6FFGD<<C@F,<CFGG@::6,9,@@6@@@6:<9,CCCFGD9,6CA<CC9,ECFAFFFC<<C?<F<C>FCE?F7F:FEEE<F=BDC7,B+F4+:<9,C<3+33@,,,9>:=38F<9,3C<CGGF<3DG@BC3*5>EC7F?:>C8*4>;D,,:CFG5*=*,9,*;55E*)*@**14C))0:8F*;/*(*1-55(CGG?C)8.292-
@M00200:205:000000000-AKKM3:1:1101:11313:6666 1:N:0:1
ATTGGGTTTAAAGGGCGCGTAGGCGGGCTGCCAAGTCTGGGGTGAAATCCCGCGGCTCAACCGTGGAACTGCCTCAGATACTGGCGGCCTCGAGGGAGGTAGGGGCGAGCGGAACTAATGGTGGAGCGGTGAAATGCGTTGATATCATTAGGAACTCCGGTGGCGAAGGCGGCTCGCTGGACCTTTTCTGACGCTGAGGCGCGAAAGCTAGGGGAGCAAACGGGATTAGATACCCCAGTA
+
EGGGGGGGGGGGGGGGGGGGGGGGGGGGGGGGGGGGGGGGGGGGGGGGGGGGGGGGGGGGGGGGGGGGGGGGGGGCGGGGGGGGGGGGGGGGEGGGGGGGGGGGGGGGGGGGGGGGFGGGGGGGGGGGGGGGGGGGGGGGGGGGGGCFG@FCCGGGGGG5>EGG>EEGGGGGGGGGGGGGGGGGGGGGGGGGGGGGGGGGGGGGG8<FGGCGFDEGFFGGGGGCBGGBFF>FFFFGFFF7
@M00200:205:000000000-AKKM3:1:1101:18474:6676 1:N:0:1
ACTGGGTTTAAAGGGCGCGTAGGCGGCTCGCTAAGTTGCCGGTGAAACCCCGGGGCTCAACTCCGGGAAGTCTGGTAAGACTGACGAGCTCGAGCACGGTAGAGGCAGATGGAATTCCCGGTGTAGCGGTGGAATGCGTAGAGATCGGGAAGAACACCAGTGGCGAAGGCGGTCTGCTGGGCCGTTGCTGACGCTGAGGCGCGACAGCGTGGGGAGCAAACAGGATTAGATACCCCGGTAAGA
+
GFGGGGGGGGGGGGGGGGGGGGGGGGGGGGGEGGCFGFFGGDECFGGGEGCFEGGGEGGGGAFGGGGEGGGGGGGBAFGAFEFFGGGGGEGGGGGDGGGGGGGFGGGGGFGGGGAFFG9CFG:C3@EFGECGCFF:F7FCCFGFFG7FGEGGGGGCEGGEGCDGEFCFGGEDEEECA0+<ECFGGD>G?7CGED<CC:57EDGDG=DCECGGGGEGEGCF<78<0>F369-*<?CCD)./1))
@M00200:205:000000000-AKKM3:1:1101:17541:6683 1:N:0:1
ATTGGGTATAAAGTGTGCGCAGGCGGCTGAGCAAGTCGAGTGTGAAATCCCCGGGCTTAACTTGGGAATTGCGCTCGAAACTACTTGGCTGGAGTATGGCAGAGGAAGGTGGAATTCCACGTGTAGCGGTGAAATGCGTAGAGATGTGGAGGAACACCGATGGCGAAGGCAGCCTTCTGGGCCAATACTGACGCTCATGCACGAAAGCGTGGGGAGCAAACAGGATTAGATACCCTAGTA
+
GGGGGGGGGGGGGGGGGGGGGGGGGGGGGGGGGGGGGGGGGGGGGGGGGGGGGGGGGGGGGGGGGGGGGGGGGGGGGGGGGGGGGGGGGGGGGGGGGGGGGGGGGGGGGGGGFGGGGGGGGGFGGGGGGGGGGGGGGGEGGGGGGFGGGGGDBGGGGGGGGGEFGGEGDGGGGGGGFGGGGGFC>FFGFDGFG5?=EG7?EGGGGGGC8CGGGCDG@=CFFFGF<GGFF44CFGGD:4@G
@M00200:205:000000000-AKKM3:1:1101:4841:6689 1:N:0:1
ATTGGGCTTAAAGCGCGCGCAGGCGGTTCCGAAAGTCGAGCGTGAAAGCTCCTGGCCCAACTGGGAGAGGCCGTTCGAAACTTCGGGACTTGAAGGCGGGAGAGGCAGATGGAATTTCCGGTGTAGCGGTAAAATGCGTAGATACCGGAAGGAACACCAGTGGCGAAAGCGATCTGCTGGCCCGCCATTGACGCTCAGGCGCGAAAGCTAGGGGAGCGACCGGGATTAGATACCCCAGTA
+
GGGGGGGGGGGGGGGGGGGGGGGGGGGGGFG@FGGGGGGGFGGGGGGGGDGGEGGGFGGGGGGFGD?EECEGF>F@EGDGGGGGGEGGGGFGGG,4EFGGGGGGGGGGFFGGGGGGAFBGGGGGGFCCGGDGG,D:FGGGGGGGFGGGDGCCFGGG,CFFGGGGGGGGGGGGGFFCFGGGDGGGGE8?FGGGGGGGGGGFGGEEGGGG7<CFGGFG>CC8C<EDFCD2FFAGGGF/>>9C
@M00200:205:000000000-AKKM3:1:1101:21955:6690 1:N:0:1
ATTGGGTTTAAAGGGTGCGTAGGCGGAATGGAAAGTCCGTTGTGAAATCTCTGAGCTTAACTCGGAAATTGCGGTGGATACTATCATTCTTGAATACTGTGGAGGTTAGCGGAATATGTCATGTAGCGGTGAAATGCATAGATATGACATAGAACACCAATTGCGAAGGCAGCTGGCTACACGAATATTGACACTGAGGCACGAAAGCGTGAGGATCAAACAGGATTAGATACCCTTGTA
+
GGGGGGGGGGGGGGGGGGGGGGGGGGGGGGGGGGGGGGGGGGGGGGGGGGGGGGGGGGGGGGGGGGGGGGGGGGGGGGGGGGGGGGGGGGGGFGGGGGGGGGGGGGGGGGGGGGGGGGGGGGFGGGGGGGGGGGGGGGGGGGGGGGGGGGGFGEFGFGGGGGGGGDGGDGGGGGGGDGGGGGGEGGGGGGGCCGCGG>DFCGEDEGGGGGEECFFDFGGGGDEGDGF@FA<FGFG455:9
@M00200:205:000000000-AKKM3:1:1101:19011:6698 1:N:0:1
ATTGGGTTTAAAGCGCGCGCAGGCGGTTCTTTAAGTCTGGTGTCTAAGTGCGGGGCTCAACCCCGTGATGCACCGGAAACTGGGAAACTTGAGTGCAGAAGAGGAGAGCGGAATTCCACGTGTAGCGGTGAAATGCGTAGAGATGTGGAGGAACACCAGTGGCGAAGGCGGCTCTCTGGACTGTAACTGACGCTGAGGCGCGAAAGCGTGGGGAGCAACCGGGATTAGATACCCGGGTA
+
GGGGGGGGGGGGGGGGGGGGGGGGGGGGGGGGGGGGGGGGGGGGGGGGGGGGGGGGGGGGGGGGGGGGGGGGGGGGGGGGGGGGCFGGGGGGGGGGGGGGGGGGGGGGGGGFGGFGGGGGGGGGGGGGGGGGGGGGGGGGGGGGGGGGGGDGGGGGGGGGGGGGGGGGGGGGGGGGGGGGGGGGGGGGGGGGGGGGGGGGGGGGEGCGEGGGGC>GFG*C>DC564C>FFFG?:EGFFF
@M00200:205:000000000-AKKM3:1:1101:17235:6702 1:N:0:1
ACTGGGTTTAAAGGGCGCGTAGGTGGCCTGTTAAGTCGAACGTGAAATCCCCGGGCTCAACCCGGGAACTGCGTCCGAGACTGGCAGGCTCGAATCCGGGAGAGGGATGTGGAATTCCAGGTGTAGCGGTGAAATGCGTAGATATCTGGAGGAACACCGGTGGCGAAGGCGACATCCTGGACCGGCATTGACGCTGAGGCGCGAAAGCCAGGGGAGCAAACGGGATTAGATACCCGGGTA
+
GGGGGGGGGGGGGGGGGGGGGGGGGGGGGGGGGGGGGGGGGGGGGGGGGGGGGGGGGGGGGGGGGGGEGGGGGGGGGGGCEGGGGGGGGGGGGGGGGGGGGGGGGGGGGGGGGGGGGGGGGGGGGGGGGGGGGGGGGGGGGCGGGGGGDGF:CGGGGGG7>@FGGGEGGGGGGGGGGGGGGGGGGGGGGGGGGGGGDGEGGGGGDGGGGFGGGGFGFGG6C<EGBCFDFF9FGGGGFDDE
@M00200:205:000000000-AKKM3:1:1101:23233:6718 1:N:0:1
ATTGGGTGTAAAGGGCGCGTAGGCGGCCACCGCAAGTCGACTGTGAAATCTCCGGGCTTAACTCGGAAAGGTCAGCCGATACTGCGGGGCTAGAGTGCAGAAGGGGCAACTGGAATTCTCGGTGTAGCGGTGAAATGCGTAGATATCGAGAGGAACACCTGCGGCGAAGGCGGGTTGCTGGGCTGACACTGACGCTGAGGCGCGAAAGCTAGGGGAGCGAACGGGATTAGTACCCCAGTAAG
+
GGGGGGGGGGGGGGGGGGGGGGGGGGGGGGGGGGGGGGGGGGGGGGGGGGGGGGGGGGGGGGGGGGGGGGGGGGGGGGGGGGGGGGGGGGGGGGGGGGGFGGGGGGGGGGGGGGGGGGGGGGGGGGGGGGGGGGGGGGGGGGGGGGGGGGGGGGGGGGGFGGGGGGEEGGGGGGEGGGGGGGGGGGGGFGGGGGGGGGGGGGGGG5CDGFGFGGEGEGGDGGGGBGC0?@<FFGFG@EF?FF
@M00200:205:000000000-AKKM3:1:1101:7791:6728 1:N:0:1
ACTGGGTGTAAAGGGAGCGTAGGCGGATAGTTTAGTCAGAGGTGAAAGCCCAGGGCTCAACCTTGGAATTGCCTTTGATACTGGCTATCTTGAGTATGGAAGAGGTATGTGGAACTCCGAGTGTAGAGGTGAAATTCGTAGATATTCGGAAGAACACCAGTGGCGAAGGCGACATACTGGTCCATTACTGACGCTGAGGCTCGAAAGCGTGGGGAGCAAACAGGATTAGATACCCCGGTA
+
GGGGGGGGGGGGGGGGGGGGGGGGGGGGGGGGGGGGGCGGGGGGGGGGGGGGGGDGGGGGGGGGGGGGGGFGGGGGGGGGGGGGGGGGGGGGGGGGGGFGGGFGGGGGGGGGGGGGGGGGGGGGGFFDFGGGDFCFGGGGGEGGGGGGGEEEFGGGGGFGGGGCEEGGGFFGGEEGGGGGGGGGGGGGGGGGCEDCGEECE>E>FDDGDCEFG>BDAGGCFGFC=CD<6+<DF?EGFFEC
@M00200:205:000000000-AKKM3:1:1101:10935:6729 1:N:0:1
ATTGGGTTTAAAGCGTGTGTAGGCGGATGCCTAAGTGCCTTGTGAAATCCCACGGCTCAACCGTGGAACTGCTCGGTATACTGGTCGTCTTGAGCCACCTAGGGGCGAGCGGAACAAGCGGTGGAGCGGTGAAATGCGTAGATATCGCTTGGAACGCCAACGGTGAAAACAGCTCGCTGGGGGTGTGCTGACGCTGAGACACGAAAGCCAGGGGAGCGAACGGGATTAGATACCCGAGTA
+
FGGGGGGGGGGGGFFCGEFEFGGGGGGGGGFFGGGGGEFAFGGGGGGGE,ECEFGGGGGGGGGGGGGGFGGGFGGCFGGGGGGG?FFCGGGGGG?FGGGFAFDCDGCGEGGGGGGE8D8FGGG>FFGGGGGGGGGGGGGGGGGGGGGGGFGDGGGGGGGGCCFCGGGGFGGGG<8BECCGGGEEGGGGGGGGGGGGDGFFFGDGGGGGFGGGGGFC3CCCDCEDFDGFFBBGGCEC557C
@M00200:205:000000000-AKKM3:1:1101:7158:6762 1:N:0:1
ATTGGGCTTAAAGGGTCCGCAGGCGGGAAAATAAGTCAGTGGTGAAATCTCTCGGCTCAACCGAGAAACTGCCATTGATACTGTTTTTCTTGAATTCGATCGAAGTGGGCGGAATGTGACATGTAGCGGTGAAATGCTTAGATATGTCACAGAACACCGATAGCGAAGGCAGCTCACTAGGTCTGGATTGACGCTCAGGGACGAAAGCGTGGGGAGCAAACAGGATTAGATACCCCAGTA
+
GGGGGGGGGGGGGGGGGGGGGGGGGGGFEGGGGGGGGGGGGGGGGGGGGGGGGGGGGEGGGGGGGGGGGGGGGGGGGGGGGGGGGGGGGGGFGGGGGGGGGGGGGGGGGGGGGGGGGGGGGGGGGGGGGGDFCFFFGGGFCGGGGGG,@FGFGGGDGGECEGECGGGGGGGGGF8BCFFGGGGGGGGEF8FFGGGEE6FFGFGGCEGGGGGGG>@GEGGGGFG4:GG?FFFCFGGGE@FG
@M00200:205:000000000-AKKM3:1:1101:5902:6765 1:N:0:1
ATTGGGTTTAAAGGGCGCGTAGGCGGCCGCCTAAGTCAGACGTGAAATCCCTCGGCTCAACCGGGGAACTGCGTCTGATACTGGGTGGCTTGAATCCGGGAGAGGGATGCGGAATTCCAGGTGTAGCGGTGAAATGCGTAGATATCTGGAGGAACACCGGTGGCGAAGGCGGCATCCTGGACCGGCATTGACGCTGAGGCGCGAAAGCCAGGGGAGCAAACGGGATTAGATACCCCAGTA
+
FGGGGGGGGGGGGGGGGGGGGGGGGGGGGGGGGGGFGGGFFGGGGGGGEGGGGGGGGGGGFGGGGGGGCGGGGGGGGGDFFFGGGGGGGGGGFGFFGGGGFGCGGGGGGGGGGGGGGFEGGEGGGFGGGGGGGGGGGGGGGGGGGGGGGGDEGGFFGGGGGGGFGEGGGGGGGGC@CC?FGGGCE>8=CGGCEECEGGGGGGGGGGGGFGGGGGEGEGFFF7EGFD4?FFFG+<@7BFFG
@M00200:205:000000000-AKKM3:1:1101:8569:6782 1:N:0:1
ATTGGGTGTAAAGAGCTCGTAGGCGGTTCGGTAAGTCGGGTGTGAAATCTCTGGGCTCAACCCAGAGGGGCCACCCGATACTGCTGTGACTAGAGTGCGGTAGGGGAGTGGGGAATTCCTGGTGTAGCGGTGAAATGCGCAGATATCAGGAGGAACACCAGTGGCGAAGGCGCCACTCTGGGCCGTAACTGACGCTGAGGAGCGAAAGCGTGGGTAGCAAACAGGATTAGATACCCGGGTA
+
GGGGGGGGGGGGGGGGGGGGGGGGGGGGGGGGGGGGGGGGGGGGGGGGGGGGGGGGGGGGGGGGGGGGGGGGGGGGGGGEEGGGGGGGGGGGGGGGGGGGGGGGGGGGGGFGGGGGGGGGGGGGGGGGGGGGGGGGGGGGGGGGGGGGGGGGGGGGGGGGFGGGGDEFGECEGGGGGGGGGGGGGGGEGGGGGGGGCEGEGGGDEGGGGGGGGGBFFFGFFFGCFF6:FFFGG?C*.55ED
@M00200:205:000000000-AKKM3:1:1101:26621:6785 1:N:0:1
ACTGGGTTTAAAGGGTGCGTAGGCGGCCTTGTAAGTCAGTGCTGAAATATCCCGGCTTAACTGGGAGGGTGGCATTGATACTGCGGGGCTAGAGTACAGATGAGGTAGGCGGAATTGACGGTGTAGCGGTGGAATGCTTAGATATCGTCAAGAACACCTATAGCGAAGGCAGCTTACTAGGCTGTAACTGACGCTGAGGCACGAAAGTGTGGGGATCAAACAGGATTAGATACCCGAGTA
+
FFGFGGGGGGGGGGGGGGGGCEGGGGGGGGGGFEGGGGGGGGGGFFFFF9FGFGGGGGCFGAFGDCCEGGGDGGGGFFGGGGGGGDGGGGFFFGGGGFGCGGGFGGGGGGDGGGGGGGGGGEFGGGGGGGGGGGGGGGGFGDC<FGG:>FFFF@FGGGC<FFGGEEE@CF7*BFGGGGC<CGGFG;2>ECFEGGGG5=CFGGG5*=CFFGGGGGDG>6CCF564<GFD4FF:FGCD::FG
@M00200:205:000000000-AKKM3:1:1101:6236:6791 1:N:0:1
ACTGGGTATAAAGGGCGCGTAGGTGGCGGCATAAGGCCGTGGTGAAAGTCCGGGGCTCAACTCCGGATCGGCCATGGCGACTGTGTCGCTGGGGCACCGTAGAGGCAGATGGAATTCCGGGTGTAGCGGTGGAATGCGTAGAGATCCGGAAGAACACCAGTGGCGAAGGCGGTCTGCTGGGCGGTGAGTCCGTGAGGACTCAATAGCCGACACTGAGGCGCGACAGCGTGGGGAGCAAACAGG
+
GGGGGGEFGGFFFGGGGGGGGGGGFGGGGGGGGGGGGGGGGGGGGGFECFFGGGGGGGFEEGGGGGGCFGGGGGGGGGGGGGGGGGFEGGGGGGGEGGGG<EGGGGGGGGGGG<FGGGGCGGGEGGGGEEEG7FFGGGGDGGGGGGGFEC@G,<CGGGGGGGGGDECEGGGGGECFGCEGGGGDGGGFGGGGGG3CECFGGFFGFGCCCE**2C6:?5EE<C*11<FB5>9GE*:D:06C<?F
@M00200:205:000000000-AKKM3:1:1101:9906:6824 1:N:0:1
ATTGGGTTTAAAGCGCGTGTAGGCGGGACGTTAAGTCGGACGTGAAAGGCTGGGGCTCAACCCCAGATCGCCGTTCGAAACTGGCGTTCTTGAGGGTCGAAGAGGAGAGTGGAATTCCTGGTGTAGCGGTGAAATGCGTAGAGATCAGGAGGAACACCCGTGGCGAAGGCGGCTCTCTGGTCGGCCTCTGACGCTGAGACGCGAAAGCGTGGGGAGCGAACGGGATTAGATACCCCGGTA
+
GGGGGGGGGGGGGGGGGGGGGGGGGGGGGGGGGGGGGGGGGGGGGGGGGGGGGGGGGGGGGGGGGGGGGGGGGGGGGGGGGGGGGGGGGGGGGGGGGGGEGGGGGGGGGGGGGGGGGGGGGGGGGGGGGGGGGGGGGGGGGGGGGGGGGGEEGGGGGGGGGGGGGGGGGGGGGGGGGGGGGGGGGGGGGGGGGGGGDGGGGGGGGDCFG58EGGFGFGEEGD55:DGFFFBGGGGFF>DE
@M00200:205:000000000-AKKM3:1:1101:24377:6838 1:N:0:1
ATTGGGTTTAAGGGAGCGTCGGCGGCTAGATAAGTGGGGTGTTAAATCTCCCGGCTCAACCGGGAACCTGCACCTCATACTGTCAAGCTTGAGTACAGCAGAGGAGACTGGAATTCCCGGTGTAGCGGTGAAATGCGTAGATATCGGGAGGAACACCAGTGGCGAAGGCGAGTCTCTGGGCTGATACTGACGCTGATGCTCGAAAGCGTGGGGAGCGAACAGGATTAGATACCCGAGTA
+
FGGGGGFGGGGGGGGGGGG7CCGGGGGGGGGECFFFFGGGGGGFGGGGFFGGGGGGGGGGFCGGGGGGGGFFGGFFEFFGGGGGGGGGGFFEFGGDFGGGEGFCFGGGGGGGGFGGFGGGGGGGGFF@FGGFFCFFCB<EFFGGFFDDF@FGFGGG@FFAFGCCEEGG@CFGG*BFDFGGGGGGGEFG:CFGGGGDGGC?+CECCEG51>C5?875>>187C55:*92@?BG6,1CE8@
@M00200:205:000000000-AKKM3:1:1101:15970:6846 1:N:0:1
ATTGGGTATAAAGGGCGCGTAGGCGGCCTTCTAAGTCAGACGTGAAATCCCCAGGCTTAACTTGGGAACTGCGTCTGATACTGGAGGGCTCGAGTGCGGGAGAGGGATGTGGAATTCCAGGTGTAGCGGTGAAATGCGTAGATATCTGGAGGAACACCGGTGGCGAAGGCGGCATCCTGGACCGACACTGACGCTGAGGCGCGAAAGCTAGGGGAGCAAACGGGATTAGATACCCCAGTA
+
GGGGGGGGGGGGGGGGGGGGGGGGGGGGGGGGGGGGGGGGGGGGGGGGGGGGGGGGGGGGGGGGGGGGGGGGGGGGGGGGGGGGGGGGGGGGGGGGGGGGGGGGGGGGGGGGGGGGGGGGGGGGGGGGGGGFFGGGGGGGGGGGGGGGGGGGGGGGGGGGGGGGGGGGGGGGGGGGGGGGGFGGGGGEGGGGGGGEGGGGGGGGGGGGGFGGGGFGFGGGGG5CB<52FF2D@FGGFFF7
@M00200:205:000000000-AKKM3:1:1101:21492:6867 1:N:0:1
ACTGGGTTTAAAGAGCGTGTAGGCGGCCAAGCAGGTCCGTTGTGAAAACTAGAGGCTTAACCTCTAGACGTCGATGGAAACCGTTTGGCTAGAGTCCGGAAGAGGAGAGTGGAATTCCTGGTGTAGCGGTGAAATGCGCAGATATCAGGAAGAACACCCGTGGCTAAGGCGGCTCTCTAGTACGGTACTGACGCTGAGACGCGAAAGCGTGGGGAGCAAACAGGATTAGATACCCCGGTA
+
GGGGGGGGGGGGGGGGGGGGGGGGGGGGGGGGGGFGGGGGGGGGGGGGGGGGGGGGGGGGGGGGGGGGGGGGGGGGGFFFGGGGGGGGGGGGGGGGGGGGGDGFGGGDGGGGGGGGGGGGGGGGGGGGGGGGDFGGGGGDGGGGGGFGGGGGGGGGGGGGGGGGGFGG7EECGDECGGFGGGGGGGGGGGGGGGGG5CFGEGCBE=<FGGG>GE3DBGFGGC65(*:)/@97CGGCBB5:
@M00200:205:000000000-AKKM3:1:1101:14799:6878 1:N:0:1
ATTGGGTTTAAAGGGAGCGTAGGCGGATAGTTTAGTCAGAGGTGAAAGCCCAGGGCTCAACCTTGGAATTGCCTTTGATACTGGCTATCTTGAGTATGGAAGAGGTATGTGGAACTCCGAGTGTAGAGGTGAAATTCGTAGATATTCGGAAGAACACCAGTGGCGAAGGCGACATACTGGTCCATTACTGACGCTGAGGCTCGAAAGCGTGGGGAGCAAACAGGATTAGATACCCTAGTA
+
GGGGGGGGGGGGGGGGGGGGGGGGGGGGGGGGGGGGGGGGGGGGGGGGGGGGGGGGGGGGGGGGGGGGGGGGGGGGGGGGGGGGGGGGGGGGGGGGGGGGGGGGGGGGGGGGGGGGGGGGGGGGGGGGGGGGGGGGGGGGGGGGGGGGFGGGGGGGGGGGGGGGGGGGDGGGGGGGGGGGGGGGGGGGGGGGGGGGGGGGGGGGGGGGGGGGGGFDDGFGGGGGFGGE=FEGFCFF4AFG
@M00200:205:000000000-AKKM3:1:1101:16415:6896 1:N:0:1
ACTGGGTATAAAGCGTGTGTAGGCGGAGGCGTAAGTGTCTTGTGAAATCCCACGGCTCAACCGTGGAACTGCTGGGCATACTGCGTCTCTTGAGCCGGCCAGGGGTCACCGGAACAAGCGGTGGAGCGGTGAAATGCGTAGATATCGCTTGGAACGCCAACGGTGAAAACAGGTGACTGGGGCCGCGCTGACGCTGAGACACGAAAGCTAGGGGAGCGAACGGGATTAGATACCCCTGTA
+
GGGGGGGGGGGGGGGGGGGGGGGGGGGGGGGGGGGGGGGGGGGGGGGGGGGGGGGGGGGGGGGGGGGGGGGGGGGGGGGFFGGGGGGGGGGGGGGGGGGGGGGGGGGGGGGGGGGGGGGGGGGGGGGGGGGGGGGGGGGGGGGGGGGGGGGDGGGGGGGGGGGGGGGGGGGGGECGGGGGGGGGGGDGGGGGGGGGGFGGGGGGGGDFGGGGFG3DFGGGGGGDBCDBFFFGFG?DFFFG
@M00200:205:000000000-AKKM3:1:1101:4370:6905 1:N:0:1
ATTGGGTATAAAGGGCGTGTAGGCGGTGGAGTATGTCTGACGTGAAAGCCCCCGGCTCAACTGGGGAGGGTCACGCGATACTGATCGACTCGAAGGCAGGAGAGGGTAGTGGAATTCCCGGTGTAGTGGTGAAATGCGTAGATATCGGGAGGAACACCAGTGGCGAAGGCGACTACCTGGCCTGTTCTTGACGCTGAGACGCGAAAGCTAGGGGAGCAAACGGGATTAGATACCCTTGTA
+
GGGGGGGGGGGGGGGGGFGGGGGGGGGGGGGFFGGGGGGGGGGGGGGGGGGGGGGGGEFGGGGGGGGGGGGGGGGGGGGGGGGDFEDFGGGGG8=EGF=C:FFGG+CFGEDFFCFGGG97FGGGGGDDGGGGFCGGGGGEGGGGGGGGG*CCGCGGGGGGFGGGGGDGCGDEEGCGGFG78*<CBCF7FGGGGGDE8CFCCCEE*:DFC7CGFGB)):CEFGGGFGGF?F4:9?EF4FFF
@M00200:205:000000000-AKKM3:1:1101:21501:6905 1:N:0:1
ATTGGGTTTAAAGCGCGTGTAGGCGGCCAGATAAGTCCGCTGTGAAATCTCGAGGCTCAACTTCGAGCTGTCGGTGGAAACTATCTGGCTAGAGTCCGGAAGAGGAGAATGGAATTCCTGGTGTAGCGGTGAAATGCGCAGATATCAGGAAGAACACCCGTGGCGAAGGCGGTTCTCTGGGACGGTACTGACGCTGAGACGCGAAAGCGTGGGGAGCGAACAGGATTAGATACCCGAGTA
+
FFGGGGGGGGGGGGGGGGGGGGGGGGEEC@EFGGGGGGGFGGGGGGGGGFGC@@GGGGGGGGG9CFGD@<FFGCGCEG<DFGD,EDG,EFEGGGGGGGGGGGGGGGGFGGGGGGGGGGC,EGGFGGGGGGGGGGGGGG7EDGGGG9<FFFGFGGGGGGDBFGGGDGG>GGGGGGGGEGGG,:,81:88:CFGGGGGDGCGDGGEEEGFECC5CC@DBGGGGGFC?GGF4=AGGGGD)8F6
@M00200:205:000000000-AKKM3:1:1101:20335:6909 1:N:0:1
ATTGGGTGTAAAGGGCGCGTAGGTGGCCATCATAAGGCCGCGGTGAAAGTTTGGAGCTCAACTCCAGATCGGCCGCGGCGACTGTGAGGCTTGGGCACTGTAGAGGCAGATGGAATTCCGGGTGTAGCGGTGGAATGCGTAGAGATCCGGAAGAACACCAGTGGCGAAGGCGGTCTGCTGGGCAGTGGGAGTGCAAACTCCTTATAGCCGACACTGAGGCGCGACAGCGTGGGGAGCAAACAGG
+
GGGGGGGGGGGGGGGGGGGGGGGGGGGGGGGGGGGGGGGGGGGGGGGGGGGGGGGGGFGGGGGGGGGGGGGGGGGGGGGGGGGGGGGGGGGGGGGGGGGGGGGGGGGGGGGGGGGGGGGGGGGGGGGGGGGGGGGGGGGGGGGGGGGGGGGGGGGGGGGGGGGGGGGGGGGGGGGGGGGGGGGGGGGGGGGGGGGFGEGCFGGGGC7DCEC*//)9FGG;C<EDFDDBFF?GGG8<@@FFGFF?
@M00200:205:000000000-AKKM3:1:1101:19258:6919 1:N:0:1
ATTGGGTTTAAAGGGTGCGTAGGTGGCCGGGTAAGTTCGATGTGAAATCTCCGAGCTCAACTCGGAAATGGCATTGAATACTATTCGGCTCGAGGGTCGGAGGGGAGACTGGAATTCTCGGTGTAGCAGTGAAATGCGTAGATATCGAGAGGAACACCAGTGGCGAAGGCGAGTCTCTGGACGACTCCTGACACTGAGGCACGAAAGCTAGGGGAGCAAACAGGATTAGATACCCCAGTACGAT
+
GGGGGGGGGGGGGGGGGGGGGGGGGGGGGGGGGGGGGGGGGGGGGGGGGGGGGGGGGGGGGGGGGGGGGGGGGGGGGGGGGGGGGGFFGGGGEGGGGGGGDGGEEGGGGGGGGGGGGGGGGGGGGGGGGGGGGGGGGGGGGFGGGGGGGFGGGGGGGGGCGFGGGGGGDGGGGGGGGGGGGGGGGGGGGGGGGGGFGG=EEGGGGEGGGGGGGG3DEFFGGGGG0<><6FFCFFGG5>?E*(,,
@M00200:205:000000000-AKKM3:1:1101:12437:6923 1:N:0:1
ATTGGGTTTAAAGGGTGCGTAGGCGGTTATATAAGTCAGTGCTGAAATATCCCGGCTTAACCGGGAGGGTGGCATTGATACTGGGAAGCTTGAGTAAAGTTGAGGTTGGCGGAATTGACGGTGTAGCGGTGAAATGCTTAGATATCGTCAAGAACACCTATTGCGTAGGCAGCTAACTAAGCTTTAACTGACGCTGAGGCACGAAAGTGTGGGGATCAAACAGGATTAGATACCCGCGTA
+
GGGGGGGGGGGGGGGGGGGGGGGGGGGGGGGGGGGGGGGGGGGGGGGGGGGGGGGGGGGGGGGGGGGGGGGGGGGGGGGGGGGGGGGGGGGGGGGGGGGGGGGGGGGGGGGGGGGGGGGGGGGGGGGGGGGGGGGGGGGGGGGGCDGGGGGFAGGGGGGGGGGGGGGGGGGGGGGGGGGGGGGGGGGGGGGFEEGGGF5EEGDGGGGGGGGDGGF:>FFGFGCFFGGFFFFFGEGDEFFG
@M00200:205:000000000-AKKM3:1:1101:10726:6929 1:N:0:1
ATTGGGTGTAAAGGGCGCGTAGGCGGTTGGATAAGTCAGCTGTGAAATCCCCCGGCTCAACTGGGGAACTGCACAGGAAACTGTCGGGCTTGAGTTCGGGAGAGGGAAGCGGAATTCCGGGTGTAGCGGTGAAATGCGTAGATATCCGGAGGAACACCGGTGGCGAAGGCGGCTTCCTGGACCGACACTGACGCTGAGGCGCGAAAGCTAGGGGAGCAAACGGGATTAGATACCCGGGTA
+
GGGGGGGGFGGGGGGGGGGGGGGGGGGGGGGGGGGGGGGGGGGGGGGGGGGGGGGGGGGGGGGGGGGGGGGGGGGGGGGGGGGGGGGGGGGGGGGGGGGGGGGGGGGFGGGGGGGGGGGGGGGGGGGGGGGGGGGGGGGGGGGGGGGGGDGGGGGGGGGGGGGGGGGGGGGGGGGGGGGGGGGGGGGGCDGGGGCEEFGGGC5EEGDGGGGGFGFDBEEFGDCDFGFDFFAFFFGC>:BE
@M00200:205:000000000-AKKM3:1:1101:4088:6930 1:N:0:1
ACTGGGTTTAAAGGGAGCGTAGGCGGACATTTAAGTCAGGGGTGAAATCCCGGGGCTCAACCTCGGAATTGCCTTTGATACTGGGTGTCTTGAGTATGAGAGAGGTGTGTGGAACTCCGAGTGTAGAGGTGAAATTCGTAGATATTCGGCAGAACACCAGTGGCGAAGGCGACACACTGGCTCATTACTGACGCTGAGGCTCGAAAGCGTGGGGAGCAAACAGGATTAGATACCCCGGTA
+
GGGGGGGGGGGGGGGGGGGGGGGGGGGGGGGGGGGGGGFGGGGGGGGGGDGGGGGGGGGGGGGGGGGGGGGGGGGGGFGFGGGGFGGGGGGGGGGGGGFBEFGGGGGGGGGCF=FGGCFEDCGGGGGGCFDGGGFGGGGGGDC9CFGGG+C:FFGCCFEGGG7EGGGGGGGECGEGGGFFFFFFGGGGGGCGG=DEEFFGGGGGGGDGGCGGGG>D3*;@D<8<:CF)=4)*<8CGB@BG
@M00200:205:000000000-AKKM3:1:1101:8972:6932 1:N:0:1
ATTGGGTGTAAAGGGCGCGCAGGCGGCCGCCCCAGTCGGACGTGAAAGCCCGGGGCTCAACCCCGGAACGGCGTCCGAGACGGGGCGGCTGGAGACCGGGAGAGGAGGGTGGAATAGCCAGTGTAGAGGTGAAATTCGTAGATATTGGCTGGAACACCGGTGGCGAAAGCGGCTCTCTGGCCCGGTTCTGACGCTGAGGCGCGAAAGCGTGGGGAGCAAACAGGATTAGATACCCTAGTA
+
GGGGGGGGGGGGGGGGGGGGGGGGGGGGGGGGGGGGGGGGGGGGGGGGGGGGGGGGGGGGGGGGGGGGGGGGGGGGGGGGGGGGGGGGGGGGGGGGGGGGGGDGGGGGGGGGCFGGGGGGGGGFGGGGGGGGGGGG+CGGGGGGFFGDGGGGGGGGGGGEGGGGGGGGGGGGGDGGGGGGGGGGGGGGFGGGGGGGGGGGGGGGGGGGECEGGGFGEG6CGGCF<GGBFF<?EFGGFFFF
@M00200:205:000000000-AKKM3:1:1101:4786:6946 1:N:0:1
ACTGGGTTTAAAGCGCACGTAGGCGGATCTTTAAGTCGGGGGTGAAATCCTGGAGCTCAACTCCAGAACTGCCTTCGATACTGAGGATCTCGAGTCCGGGAGAGGTGAGTGGAACTCCGAGTGTAGAGGTGAAATTCGTAGATATTCGGAAGAACACCAGTGGCGAAGGCGGCTCACTGGCCCGGTACTGACGCTGAGGTGCGAAAGCGTGGGGAGCAAACAGGATTAGATACCCCTGTA
+
GGGGGGGGGGGGGGGGGGGGGGGGGGGGGGGGGGGGGGGGGGGGGGGGGGGGGGGGGGGGGGGGGGGGGGGGGGGGGGGGGGGGGGGGGGGGGGGGGGGGGGGGGGGGGGGGGGGGGGGGGGGGGGGGGGGGGGGGGGGGGGGGGCFCFGGGGGGGGGGGGGGGGGGGGGGGGGGGFDGGGGGGGGGGGGGGGD<EGGGGCGGGGGGGGGGGGGFGFGGFGGGG:GF<?@>GG6@F>FFG
@M00200:205:000000000-AKKM3:1:1101:5756:6953 1:N:0:1
ATTGGGTTTAAAGGGCGCGTAGGCGGCTTGACAAGCGTGCGGTGAAAGCTCGGGGCTCAACCCCGAGTCGGCCGTGCGAACTGTCGAGCTCGAGCACAGTAGAGGCGGGTGGAATTCCGGGTGTAGCGGTGAAATGCGTAGATATCTGGAGGAATACCGGTGGCGAAGGCGGCATCCTGGACCGAGATTGACACTGAGGAGCGAAAGCCAGGGGAGCAAACGGGATTTGATACCCCCGGAAGA
+
GGGGGGGGGGGGGGGGGGGGGGGGGGGGGGGGGGGGGGGGGGGGGGGGGGGGGGGGGGGGGGGGGGGGGGGGGGGGGGGGGGGGGGGGGGGGGGGGGC8>FGGGGGGGGEDE*F:FFGGGG<F@<BB<FCGCCC,,,<18C:FFFCFBCF+C*+,,8<FGGEDCE5C8?8EGC*:CGGFF@8C**:>*<F+<<69+++;+:*:?EG:*:*22?C5>BGGF<5570174*/)2+,0CB33759,
@M00200:205:000000000-AKKM3:1:1101:17711:6987 1:N:0:1
ATTGGGCTTAAAGGGCGCGTAGGCGGGCGTGTGCGTCAGGGGTGAAATCCCCCGGCCCAACCGGGGAAGGGCCTCTGATACCACACGCCTCGAGGGAGGCAGGGGCAGCGGGAACTTCCGGTGGAGCGGTGAAATGCGTAGATATCGGAAGGAACGCCGGTGGCGAAAGCGCGCTGCTGGGCCTCCTCTGACGCTGAGGCGCGAAAGCCAGGGGAGCGAACGGGATTAGATACCCTAGTA
+
GGGGGGGGGGGGGGGGGGGGGGGGGGGGGGGGGGGGGGGGGGGGGGGGGGGGCGGGGGGGGGGGGGC+FCGGGGGGGGGGGGGGGGGGGGGGGGGGGGFGCFGC>EEG>>FGEGGGFGFGGGGGGGGGGGGGGGGGGCCBFGGCFGGC*AE5@CGGGGEDGEEGGEEGGGGGGGGGG6:AEFGGGGGGGCGGGGGECFGECGG>C8DGFGGGGC57@EDED)*>(>F26*6:FGGF4477
@M00200:205:000000000-AKKM3:1:1101:9267:7006 1:N:0:1
ACTGGGCGTAAAGTGTGCGCAGGCGGCCTCGCAAGTCGAGTGTGAAATCCCCGGGCTTAACTTGGCAATTGCGCTCGAAACTACGGGGCTGGAGTGTGGCAGAGGGGGGTGGAATTCCACGTGTAGCGGTGAAATGCGTAGAGATGTGGAGGAACACCAATGGCGAAGGCAGCCCCCTGGGCCAACACTGACGCTCATGCACGAAAGCGTGGGGAGCAAACAGGATTAGATACCCCTGTAAGA
+
GGGGGGGGEGGGGGGGGGGGGGGGGGGGGGGGGGGGGGGGGGGGGGGGGGGGGGGGGGGGGGGGGGGGGGGGGGGGGGGGGGGGGGGGGGGGGGGGGGGGGGGGGGGGGGGGGGGGGGGGGGGGGGGGGGGGGGGGGGGGGGGGGGGGGGGGGGGGGGGGGGGGDGEGGGGGGGDGGGGFGGEGGGGGGFGGGGGDEGFFGGGGGGGCEEGGGE57@GGGGGGG?GGFFF22ACCDF:@FFBF
@M00200:205:000000000-AKKM3:1:1101:16933:7012 1:N:0:1
ATTGGGTTTAAAGGGCGCGTAGGTGGTTCGATAAGTGTGTGGTGAAAGCCCGGGGCTCAACCCCGGGTCTGCCGTGCAAACTGTCGGACTCGAGGACTGTAGAGGCAGGTGGAATTCCGGGTGTAGCGGTGGAATGCGTAGAGATCCGGAAGAAGACCGGTGGCGAAGGCGACCTGCTGGGCAGTTACTGACACTGAGGCGCGACAGCGTGGGGAGCAAACAGGATTAGATACCCCAGTA
+
GGGGGGGGGGGGGGGGGGGGGGGGGGGGGGGGGGGGGGGGGGGGGGGGGFGGGGGGGGGGGGGGGGGGGGGGGGGGGGGGGGGGGGGGGGGGGGGGGGGGGGGGFGGGGGGGGGGGGGGGGGGGGGGGGGGGGGGGGEGGGBCGFGGGGGGGGGGGGGGGGCGGGGGGGGGGGGGGGGGGGGGGGGGGGGGGGDGFGGGGGGGGGGDGGGGGGGFGFGGGGGGGFGGFFFFCFGGD3BFF
@M00200:205:000000000-AKKM3:1:1101:15000:7017 1:N:0:1
ATTGGGTTTAAAGGGTGCGTAGGCTGTGCGGAAAGTTGGGTGTGAAATCCCTCGGCTTAACCGAGGAACTGCGCCCAAAACTACCGTGCTCGAGGGAGACAGAGGTGAGCGGAACTTAGGGTGGAGCGGTGAAATGCGTTGATATCCTAAGGAACACCGGTGGCGAAAGCGGCTCACTGGGTCTCTTCTGACGCTGAGGCACGAAAGCTAGGGGAGCGAACGGGATTAGATACCCTAGTA
+
GGGGGGGGGGGGGGGGGGGGGGGGGGGGGGGGGGGGGGGGGGGGGGGGGGGGGGGGGGGGGGGGGGGFFGGGGGGGGGGFGGGGGGGGGGGGGGGGGGGGGGGGGGGGGGGGGGGDGGGGGGGGFFGGGGGGGGGGGCGGGGGGGGGG9FFDGGGGGGGGGGEGGGGGGGGGGGGGGGGFGGGGGGGGGFGGEGGGDGGGGGGGGC<GGFFGFG@D@GEEDC5<,CGF**622<CGFFF7
@M00200:205:000000000-AKKM3:1:1101:7899:7021 1:N:0:1
ATTGGGTTTAAAGGGAGCGTAGGCGGATAGTTTAGTCAGAGGTGAAAGCCCAGGGCTCAACCTTGGAATTGCCTTTGATACTGGCTATCTTGAGTATGGAAGAGGTATGTGGAACTCCGAGTGTAGAGGTGAAATTCGTAGATATTCGGAAGAACACCAGTGGCGAAGGCGACATACTGGTCCATTACTGACGCTGAGGCTCGAAAGCGTGGGGAGCAAACAGGATTAGATACCCGAGTA
+
GGGGGGGGGGGGGGGGGGGGGGGGGGGGGGGGGGGGGGGGGGGGGGGGGGGGGGGGGGGGGGGGGGGGGGGGGGGGGGGGGGGGGGGGGGGGGGGGGGGGGGGGGGGGGGGGGGGGGGGGGGGGGGGGGGGGGGGGGFGGGGGGGGGGGGGGGGGGGGGGGGGDEGGGDGEGGGGFFGGGGGGGGGGGGGGGGGGGGGGGGGGGGGGGGEEGGDF<AGGGGGDF@GC<FFFGG<ECA>FG
@M00200:205:000000000-AKKM3:1:1101:13349:7023 1:N:0:1
ACTGGGTGTAAATAGCTCGTAGGCGGTTTGTCGCGTCTGCTGTGAAATCCCGAGGCTCAACCTCGGGCCTGCAGTGGGTACGGGCAGACTTGAGTGGTGTAGGGGAGACTGGAATTCCTGGTGTAGCGGTGGAATGCGCAGATATCAGGAGGAACACCGATGGCGAAGGCAGGTCTCTGGGCACTTACTGACGCTGAGGAGCGAAAGCGTGGGGAGCGAACAGGATTAGATACCCGAGTA
+
GGGGGGGGGGGGGGGGGGGGGGGGGGGGGGGGGGGGGGGGGGGGGGGGGGGGGGGGGGGGGGGGGGGGGGGGGGGGGGGGGGGGGGGGGGGGGGGGGGGGGGGGGGGGGGGGGGGGGGGGGGGGGGGGGGGGGGGGGGGGGGGGGGFFGGEGGGGGGGGGGGGGGGGGGGGGGGGGGGGGGGGGGGGGGGGGGGCEGGGGGGGGBEGGGGGGGGFGEGGGGGF4?DC>FFFGGFGGFFFG
@M00200:205:000000000-AKKM3:1:1101:6123:7037 1:N:0:1
ATTGGGTTTAAAGCGTACGTAGGCGGATATGCAGGCGTCGTGTGAAATCCCTCGGCTCAACCGAGGAACTGCACGGCGAACCGCATGTCTTGAGATCGGTAGGGGCGGTCGGAACGATAGGTGGAGTGGTGAAATGCGTTGATATCTATCGGAACGCCGAAGGTGAAAACAGGCCGCTGGGCCGATTCTGACGCTGAGGTACGAAAGCGTGGGGAGCAAACAGGATTAGATACCCCAGTAAGA
+
GGGGGGGGGGGGGGGGGGGGGGGGGGGGGGGGGGGGGGGGGGGGGGGGGGGGGGGGGGGGFGGGGGEGFGGGGGGGGGGGGGGGGGGGGGGGEGGGGGGGGGGGGGGGGGGGGGGGGGGGGGGGFGGGGGGGGGGFFGGGGGGGGGGGFGGGGCFGGGGGGGGGGGGGGGGGGGGGCGGGGGGDGDEEFFDGGGGGGGGGGGGGGCD4E=EGGGFC3:88/985:7C?FFFGCEE*7BFFGB4
@M00200:205:000000000-AKKM3:1:1101:10762:7046 1:N:0:1
ATTGGGTTTAAAGGGCGCGTAGGCGGCGCGACAAGGCGGCGGTGAAAGTCCGGGGCTCAACCCCGGATCGGCCGTGGCGACTGTCGTGCTTGAGCACAGTAGAGGCGGGTGGAATTCCGGGTGTAGCGGTGGAATGCGTAGAGATCCGGAAGAACACCGGTGGCGAAGGCGGCCCGCTGGGCTGTGGCTGACGCTGAGGCGCGACCGCGTGGGGAGCAAACAGGATTAGATACCCGTGTAAGG
+
GGGGGGGGGGGGGGGGGGGGGGGGGGGGGGGGGGGGGGGGGGGGGGGGGGGGGGGGGGGGGGGGGGGGGGGGGGGGGGGGGGGGGGGGGGFGGGGGGGGGGGGGGGGGG:CFFGGFFGGGGEG>FFFGEGGG>FCC<ECCCG<CCFGFGGGGEF@6@EGG8:ECC5CECCCEGEGECC8EGD6C@8EC*/*0//9*:EF5C<=*8*17:1:CEGBG>FFG446C(9C)/*-2+3A<)7)*2-)
@M00200:205:000000000-AKKM3:1:1101:14573:7051 1:N:0:1
ATTGGGTGTAAAGGGCGCGTAGGCGGTCGGTGTAAGTCCCGTGTGAAATCCCTCGGCTCAACTGAGGAACTGCACGGGAAACTGCCCGGCTTGAGTTCGGGAGAGGGAAGCGGAATTCCGGGTGTAGCGGTGAAATGCGTAGATATCCGGAGGAACACCGGTGGCGAAGGCGGCTTCCTGGACCGCCACTGACGCTGAGGCGCGAAAGCTAGGGGAGCAAACGTGATTAGTTACCCTGGTA
+
CFFFFFFEGGFGGGGGGGGGGGEGGGGGEEEGGGGG@FDFCFFFG<EFFG8EGFFGGFGGFGGGCEGGC=C=C?FFEGGGG@DGFF=FE7EECFFFEFE:E7=FCC+8D=F@GF:BDECEE7FGEFAGGGGD@CBA,@F8@<*,,=FGDECF1*,<,@FE7F<B,*4CCEFGGGG586<CFFFGG*?CGF?+0:3=EEGGD)5CEDC<CCGFF5)/.:@F:FG*(*9)9?)00<<9/7)3:
@M00200:205:000000000-AKKM3:1:1101:14703:7059 1:N:0:1
ATTGGGCTTAAAGCGTACGTAGGCGGATCTGCAGGCGTCGTGTGAAATACCTCGGCTCAACCGAGGAACTGCACGGCGAACCGCAGGTCTTGAGACGAGTAGGGGCGGTCGGAACGATAGGTGGAGTGGTGAAATGCGTTGATATCTATCGGAACGCCGAAGGTGAAGACAGGCCGCTGGGCTCGTTCTGACGCTGAGGTACGAAAGCGTGGGGAGCAAACGGGATTAGATACCCCTGTAAGA
+
GGGGGGGGGGGGGGGGGGGGGGGGGGGGGGGGGGGGGGGGGGGGGGGGGGGGGGGGGGGGGGGGGGGGGGGGGGGGGGGGGGGGGGGGGGGGGGGGGGGGGGGGGGGGGGGGGGGGCGGGGGGGDFFGFFFGGGGGGGGGGGGGGGGGGGGGGGGGGGG@FGGGFGGGGGGFFGGGGGGGGGGGGGGGG=GFGGCCEGGGGGGGGG5*:EEEGG:35C?FFGGDFGDD4*4:EFED3@FGFAA
@M00200:205:000000000-AKKM3:1:1101:20856:7079 1:N:0:1
ACTGGGCTTAAAGGGAGCGTAGGCGGATAGTTTAGTCAGAGGTGAAAGCCCAGGGCTCAACCTTGGAATTGCCTTTGATACTGGCTATCTTGAGTATGGAAGAGGTATGTGGAACTCCGAGTGTAGAGGTGAAATTCGTAGATATTCGGAAGAACACCAGTGGCGAAGGCGACATACTGGTCCATTACTGACGCTGAGGCTCGAAAGCGTGGGGAGCAAACAGGATTAGATACCCCAGTAAGA
+
GGGGGGGGGGGGGGGGGGGGGGGGGGGGGGGGGGGGGGGGGGGGGGGGGGGGGGGGGGGGGGGGGGGGGGGGGGGGGGGGGGGGGGGGGGGGGGGGGGGGGGGGGGGGGGGGGGGGGGGGGGGGGGGGGGGGGGGGGGGGGGGGGGGGGCEGGGGGGGGGGGGGGGGGEGGGGGGGGGGGGFGGGGGGGGGGGGGGGGGFGGGGGGGGGGGGGD>DFGGGGGGFFGFE6AEG<C8FDDFGGCE
@M00200:205:000000000-AKKM3:1:1101:4744:7093 1:N:0:1
ACTGGGTTTAAAGGGCGTGTAGGCGGTCAGGTAAGTGGGACGTGAAATCCCTCGGCTCACCCGAGGACCTGCGTCCCAAACTGCTTGGCTTGAGTATGGGAGAGGATGAGGGAATTCCTGGTGTAGCGGTGAAATGCGTAGATATCAGGAGGAACACCGGTGGCGAAGGCGCTCATCTGGCCCAATACTGACGCTGAGGCGCGAAAGCTAGGGGAGCAAACGGGATTAGATACCCCTGTA
+
GGGGGGGGGGGGGGGGGGGGGGGGGGGGGGGGGGGGGGGGGGGGGGGGGGGGGGGGGGGGGGGGGGGGGGGGGGGGGGGGGDGGGGGGGGGGGGFGGGGGGGGGGGGGGGGGGGGFGGGGGGGGGGGGGGGGGGGGGGGGGGGGGGGGG<FFGGGGGGGGGGGGGGEEGGDGGECEGGGGGGGGGGGFGGGGGGGEGDGFEGGGGGGGFCGGGGFGFGGGGGGDFGF?F9AGGF6C>39F
@M00200:205:000000000-AKKM3:1:1101:26589:7105 1:N:0:1
ACTGGGTGTAAAGCGCGTGTAGGCGGTCCGTTAAGTTGGTAGTGAAATCCCATGGCTCAACCATGGAAGTGCTGCCAAAACTGGCGGGCTGGAGTGCCGGAGAGGGTGGCGGAATTCCCAGTGTAGAGGTGAAATTCGTAGATATTGGGAGGAACACCGGTGGCGAAGGCGGCCACCTGGACGGTAACTGACGCTAAGACGCGAAAGCGTGGGGAGCAAACAGGATTAGATACCCCTGTA
+
GGGGGGGGGGGGGGGGGGGGGGGGGGGGGGGGEGGGGGGGGGGGGGGGGGGGGGGGGGGGGGGGGGGGGGGGGGGGGGGGGGGGGGGGGGGGGGGGGGGGFGGGGGGGGGGGGGGGGGGGGFGGEGGGGGGDFGCGGGGGGDGGGGGGGGGGGGGGGGGGGGGGGGGGGGGGGGGGGGGGGGGGGGGGGGGGGGGG8:FFCDGGGGGGGGGGGGFGFGCFGGGGFGG<F4>7@FGGFFFG
@M00200:205:000000000-AKKM3:1:1101:9788:7105 1:N:0:1
ATTGGGTTTAAAGAGCGCGTAGGCGGTCTGTTAAGTGTGAAGTGAAATCTCCAGAGCTCAACTCGGAAACTGCTTCGCATACTGACAGGCTGGAGGAACGGAGAGGTGAGTGGAATTCCTGGTGTACCGGTGAAATGGGTTGATATCAGGAGGAACACCGATGGCGAAGGCAGCTCACTGGCCGTTATCTGACGCTGAGGCGCGAAAGCGTGGGTAGCAAACAGGATTAGATACCCCAGTA
+
GGGGGGGGGGGGGGGGGGGGGGGGGGGGGGGGGGGGGGGGGGGGGGGGGGGGGGGFGGGGGGGGGGGGGGGGGGGGGGGGDGGGGGGGGGGGGGGGGGGGGGGGGGGGGGGGGGGGGGGGGGGGGGFGGGGDGGFFGGGGGGFGCFGGGCFDEGGGGGGGGGGGGDGGGGGGGGGGGGGGGGGGGGGGGGGGGCDGDEFGGDGCE8CDGDGGGDBGEFGGG<CGFGGA?FBGGGGGFFFGG
@M00200:205:000000000-AKKM3:1:1101:14542:7110 1:N:0:1
ATTGGGTGTAAAGCGCGTGCAGGTGGCTTGGTAAGTTAGGCGTGAAATCTCCCGGCTCAACTGGGAGAGGTCGTCTAATACTACCGGGCTTGAGAGCAGAAGAGGAAGATGGAATTCCCGGTGTAGTGGTGAAATGCGTAGATATCGGGAGGAACACCAGTGGCGAAGGCGATCTTCTGGTCTGTTTCTGACACTCAGACGCGACAGCTAGGGTAGTAAACGGGATTAGATACCCTGGTA
+
GGGGGGGGGGGGGGGGGGGGGGGGGGGGGGGGGGGGGGGGGGGGGGGGGGGGGGGGGGGGGGGGGGGGGGGGGGGGGGGGGGGGGGGGGGGGGGGGGGGGGGGGGGGGGGGGGGGGGGGGGGGGGGGGGGGGGGGGGGGGGGFGGGGGGGGGGGGGGGGGGGGGGGGGEGGGEGCGCFGGGGGGGGFFFGGGGGGGGGGGGGG8EGGGGCFFGFFGFGGG7DCDBGFF464C9<+CFFFF
@M00200:205:000000000-AKKM3:1:1101:24682:7124 1:N:0:1
ACTGGGCGTAAAGGGCGCGTAGGTGGCCCGTTAAGTGGCTGGTGAAATCCCGGGGCTCAACTCCGGGGCTGCCGGTCAGACTGGCGAGCTAGAGCACGGTAGGGGCAGATGGAATTCCCGGTGTAGCGGTGGAATGCGTAGAGATCGGGAAGAATACCAGTGGCGAAGGCGTTCTGCTGGGCCGTTGCTGACACTGAGGCACGAAAGCGTGGGGAGCAAACAGGATTAGATACCCCTGTA
+
GGGGGGGGGGGGGGGGGGGGGGGGGGGGGGGGGGGGGGGGGGGGGGGGGGGGGGGGGGGGGGGGGGGGGGGGGGGGGGGGGGGGGGGGGGGGGGGGGGGGGGGGGGGGG?FGGGGGGGGGGGGGGGGGGGGGGGGGGGGGGGGGGGGGGGGGGGGGGGGGGGGGGGGGGGGGGGGGGFFGGGGGGGGEGGDFGGGGFGGGGGGGGGGCGGGGGGFGFGGGGGGGFFG??@<FG:<DFF@C
@M00200:205:000000000-AKKM3:1:1101:17726:7130 1:N:0:1
ATTGGGTGTAAAGTGCGCGTAGGCGGCTCAGGAAGGCGGCGGTGAAAGCCCGGGGCTCAACCCCGGGTCGGCCGTGGCGACTCCTGAGCTGGAGCACGGTAGAGGCGGGTGGAATTCCGGGTGTAGCGGTGGAATGCGTAGAGATCCGGAAGAACACCGGTGGCGAAGGCGGCCCGCTGGGCCGTGGCTGACGCTGTGGCGCGACAGCGGTGGGGGCAAACAGGATTAGATTCCCTGGTATGAT
+
GGGGGGGGGGGGFFGGGGGGGGGGGGGGGGGG<EEEGGGGGGGGGGFGGFGGGGGDGGGFEFFGGDGGGGGGGGCCGGGDBFGGGEFFGGGFFGGGGGGGGGGGGGGGGGEECFFFDGGEGBCF9F?EG@EG@F9<FGE8*/:C9<FC5*8*C?E?8C8E8ECEEEEED>885E?EGCEGDFF>?*C*595;EE<5*<@7E3**/*>CE**:CG)93:E8**0*3CFB**)*03<D?F@+*(-)
@M00200:205:000000000-AKKM3:1:1101:28246:7136 1:N:0:1
ATTGGGCTTAAAGGGCGCGTAGGCGGCCCGTTAAGTGGCTGGTGAAATCCCGCGGCTCAACTGCGGGGCTGCCGGTCAGACTGGCGAGCTAGAGCACGGTAGGGGCAGATGGAATTCCCGGTGTAGCGGTGGAATGCGTAGAGATCGGGAAGAATACCAGTGGCGAAGGCGTTCTGCTGGGCCGTTGCTGACGCTGAGGCGCGACAGCGTGGGGAGCAAACAGGATTAGCTACCCTCGTA
+
GGGGGGGGGGGGGGGGGGGGGGGGGGGGGGGGGGGGGGGGGGGGGGGGFGGGGGGGGGGGGGGGGGGGGGGGGGGGGGGGGGGGGGGGGGGGGGGGGGGGFGGGGGGGGGGGGGGGEFFGGFGGGFDFGFGGGGGGGGGGGG;?,FCGGG@<CFGGFFGGGGGGGGGDGGG8EGGGGGGGGGGGEGGGGGFGEEDGCGGGGDCEDGC<C=EEDGFG>GGGF4?C39?2/)6C6:8C:;F=
@M00200:205:000000000-AKKM3:1:1101:27692:7140 1:N:0:1
ATTGGGTATAAAGCGCGCGCAGGCGGCCACGTAAGTCGGATGTGAAATCCCGGGGCTCAACCCCGGAACTGCATTCGATACTGCGTGGCTCGAGGTAGGTAGGGGAGATCGGAATTCCTGGTGTAGCGGTGGAATGCGCAGATATCAGGAGGAACACCGGTGGCGAAGGCGGATCTCTGGGCCTTACCTGACGCTCAGGCGCGAAAGCTAGGGGAGCGAACAGGATTAGATACCCCTGTA
+
AFEFGFGGGGGFGGGDGGGGDFGGGGGGGGGGGFGFGGGE@FGFCAGFGGGDGGGGE=FGDGGGEGGGGGGGGFEFFGGGGFGDCFGGGEFG@FGGGGFGGGGGGGGGGFFGGGGFCFFGG,@FFGFGDFGF:A:FFFEGGF9FGGFF:BFCECFFGEF@CFDFGCEGEGFGGGG7CGGGGFFG6CGGGGGFCGCC*;CGGGGGGGD5FA9CFCE).:1:CGFF6CC<FF)?@ACG5F)<
@M00200:205:000000000-AKKM3:1:1101:19646:7141 1:N:0:1
ATTGGGTATAAAGGGCGCGTAGGCGGTCTGTTAAGTTGGATGTGAAAACTCTGGGCTTAACCCAGAGCCTGCATCTAAAACTAGCAGGCTAGAGTTCTGGAGGGGATAGCGGAATTCCTGGTGTAGCGGTGAAATGCGTAGATATCAGGAGGAACACCGGTGGCGAAGGCGGCTATCTGGACAGAAACTGACGCTGAGGCGCGAAAGCTAGGGGAGCAAACAGGATTAGATACCCGTGTA
+
GGGGGGGGGGGGGGGEGGGGGGGGGGEGGGCFGGGGCEGFAFGGGGGGDFFFFFGGGFGGGGCFFFGFDGGGFEF,CFFGGGGGGFGGGGEGGGCE?<9FCFDGGGGGGGGGGGGCD<F9FGGGGGGGGGGGGGGGGFGGGGGGGDC9@D7=FFG?G@FCG:FGGDGGGG>EGGGCG,7FCBAC,2:@CGGGGDGGGGFG5DE>EGCC+0<AF55)7CGGGGGGFGD7FFFGGFG:B@FF
@M00200:205:000000000-AKKM3:1:1101:24530:7145 1:N:0:1
ATTGGGTTTAAAGCGCGCGTAGGCGGTTTGGCAAGTCGGATGTGAAATCCCGCGGCTCAACCTCGGGACTGCATCCGATACTGCCCGACTAGAGGCAGGTAGGGGAGATCGGAATTCCTGGTGTAGCGGTGAAATGCGCAGATATCAGGAGGAACACCGGTGGCGAAGGCGGATCTCTGGGCCTGTCCTGACGCTGAGGCGCGAAAGCTAGGGGAGCGAACAGGATTAGATACCCCCGTA
+
EGGGGGGGGGGGGGGGGGGGGGGGGGGGGGGGGGGGGGGGEGGGGGGGGGGGGGGGGGGGGGGGGGGGGGGGGGGGGDGGGGGGGGGEGGGGGCGGGGGGGGGGGGGGGGGGGGGGGDGFGGGGGGGGGGEFGGGGGEGGGGGGGGGGGCEGGGGGGGGGGGGGGGGGGGGGGEGDFGGCFGGGGGGCFGGGGGCEEGGGGGGGCEGGDGGGGGFGFGEGGGGGFDF76BAGGCF<>7@D
@M00200:205:000000000-AKKM3:1:1101:8475:7155 1:N:0:1
ACTGGGTTTAAAGTGCGCGTAGGTGGCCACTATAAGGCCGCGGTGAAAGTTCGGGGCTCAACCCCGAATCTGCCGCGGCGACTGTAGGGCTTGGGCACTGTAGAGGCAGATGGAATTCCGGGTGTAGCGGTGGAATGCGTAGAGATCCGGAAGAACACCAGTGGCGAAGGCGGTCTGCTGGGAAGTGGGAGCGCAAGCTCCTCTTAGCCGACACTGAGGCGCGACAGCGTGGGGAGCAAACAGG
+
FAFFDFGDGGGGG6C-FEGGGEGEGG88FGGC<FAECCGG+B7CEGDF<,C,B:F:6@@FFFFDGGGGG=FF?9FFGD>GFF=CF<@FB8,ECC,,BC,>,CFCCFE7:BFFDE<DC,ECE:3>CFCCCECC7FCFF,>CG:BFGGC<F@7*=CCFGG<CC:FFECC:<7<CE:8>8FF66C*28CC65C5CEGC58*CCC6*2:C7F@CE*:??G=FFGDGC31350:)(9:8;3>>F7987,
@M00200:205:000000000-AKKM3:1:1101:14418:7166 1:N:0:1
ATTGGGTTTAAAGGGTGCGTAGGCGGGTCTTTAAGTCAGGGGTGAAATCCTGGAGCTCAACTCCAGAACTGCCTTCGATACTGAAGATCTTGAGTTCGGGAGAGGTGAGTGGAACTGCGAGTGTAGAGGTGAAATTCGTAGATATTCGCAAGAACACCAGTGGCGAAGGCGGCTCACTGGCCCGATACTGACGCTGAGGCACGAAAGCGTGGGGAGCAAACAGGATTAGATACCCCCGTA
+
GGGGGGGGGGGGGGGGGGGGGGGGGGGGGGGGGGGGGGGGGGGGGGGGGGGGGGGGGGGGGGGGGGGGGGGGGGGGGGGGGGGGGGGGGGGGGGGGGGGGGGGGGGGGGGGGGGGGGGGGGGGGGGGGGGGGGGGGGGGGGGGGGGGGGGGGGGGGGGGGGGGGGGGGGGGGGGGGGGGGGGGGGGGGGGGGGGDEGGGGGGGGGDCCCEDGGGFGFGGGGGFGBGCBFFBGGGGFBBFG
@M00200:205:000000000-AKKM3:1:1101:11577:7193 1:N:0:1
ATTGGGTTTAAAGGGCGCGCAGGCGGCTTGGCAAGTCGAGTGTGAAATCCCTTGGCTTAACTGAGGAATGGCGCTCGAAACTACCTCGCTAGAGGGCGGGAGAGGGAAGTGGAACTCTCGGTGTAGGGGTGAAATCTGTAGATATCGAGAGGAACACCAGTGGCGAAGGCGGCTACCTGGACCGGAACTGACGCTGATGCGCGAAAGCGTGGGCAGCAAACAGGATTAGATACCCGCGTA
+
GGGGGGGGGGGGGGGGGGGGGGGGGGGGGGGGGGGGGGGGGGGGGGGGGGGGGGGGGGGGGGGGGGGGGGGGGGGGGGGGGGGGGGGGGGGGGGGGGGGGGGGGGGGGGGGGGGGGGGGGGGGGFGGGGGGGGGGGGGGGGGGGGGGGGGGGGGGGGGGGGGGGGGGGGGDGGGGGGGGGGGGGGGGGGGGGGGGGGGGGGGGCCCGGGGGGEGFGFGDGGGGGFGG?FFBGFGGGEDDE
@M00200:205:000000000-AKKM3:1:1101:9147:7204 1:N:0:1
ATTGGGTATAAAGTGCGCGTAGGCGGCTTAACAAGTCCCGTGTGAAATCCCTCGGCTCAACTGAGGAACTGCACGGGAAACTGTTTGGCTTGAGTTCGGGAGAGGGAAGCGGAATTCCGGGTGTAGCGGTGAAATGCGTAGATATCCGGAGGAACACCGGTGGCGAAGGCGGCTTCCTGGACCGACACTGACGCTGAGGCGCGAAAGCTAGGGGAGCAAACGGGATTAGATACCCCCGTA
+
GGGGGGGGGGGGGGGGGGGGGGGGGGGGGGGGGGGGGGGGGGGGGGGGGGGGGGGGGGGGGGGGGGGGGGGGGGGGGGGGGGGGGGGGGGGGGGGGGGGGGGEGGGGGCGGGGGGGGGGGGGGGGGGGGGGFGGGGGGGGGGGGGGGGFGGCGCGGGGGDGDGGGGGGGGGCGGGGGGGGGFFEGGGGGGGGGGGGGFGGGGEGGG:DGGCGGG@D@CFFG:EGFDF??FAGFGGG37B7
@M00200:205:000000000-AKKM3:1:1101:28171:7230 1:N:0:1
ACTGGGTTTAAAGGGTGCGTAGGTGGTTGAATAAGTCAGATGTGAAATCCCTGGGCTTAACCTAGGAATTGCATTTGGTACTGTTCAGCTAGAGTGCAGTAGAGGAAAGTGGAATTTCCGGTGTAGCGGTGAAATGCGTAGATATCGGAAGGAACATCAGTGGCGAAGGCGACTTTCTGGACTGTAACTGACACTGAGGCACGAAAGCGTGGGGAGCGAACAGGATTAGATACCCTCGTA
+
GGGGGGGGGGGGGGGGGGGGGGGGGGGGGGGGGGGGGGGGGGGGGGGGGGGGGGGGGGGGGGGGGGGGGGGGGGGGGGGGGGGGGGGGGGGGGGGGGGGGGGGGGGGGGGGGGGGGGGGEGGGGGGFGGGGGGGGGGGGGGGGGFFGGGGGGGGGGGGGGGGGGGGGGGDGGGDEFGGGGGGGGGGGGFGGGGGGGGGGGGGGGGGGGGGGGGGFGFEEGGGGGFGG@AAEGGFEFFEFG
@M00200:205:000000000-AKKM3:1:1101:24405:7232 1:N:0:1
ACTGGGTTTAAAGGGCTCGTAGGCGGTCCGTCACGTCGGGAGTGAAAACTCAAGGCTCAACCTTGAGCGTGCTTCCGATACGGGCGGACTAGAGGTATGCAGGGGAGAACGGAATTCCTGGTGTAGCGGTGGAATGCGCAGATATCAGGAGGAACACCGGTGGCGAAGGCGGTTCTCTGGGCATTACCTGACGCTGAGGAGCGAAAGCATGGGGAGCGAACAGGATTAGATACCCCAGTA
+
GFGGGGGGGGGGGGGGGGG:FGGGGGGGGGGGGGGGGGGGGGGGGGGGGGGGGGGGGGGGGGGGFGGGGGGGGGGGGGGGEGGGGGGGGEGGGGGGFGCFGGGGGGDGGFGGGGGGGGFGFFGGGGGGGDEGGCAFGCGDCCFGGDGGGGGGGGGGGGEGGGGGGGEGGGGGGGGGGGGGCF=GGGGFCFFGE5*:ECFGC<EEGCC4FGGGG>:7>ECEGGC9<4*,9*4CGGGGF>@F
@M00200:205:000000000-AKKM3:1:1101:26728:7232 1:N:0:1
ACTGGGTGTAAAGGGCGCGTAGGCGGCCTCCGCAAGTCAATTGTGAAATCTCCGGGCTTAACTCGGAAAGGTCAACTGATACTGCGGGGCTAGAGTGCGGAAGGGGCAACTGGAATTCTCGGTGTAGCGGTGAAATGCGTAGATATCGAGAGGCACACCTGCGGCGAAGGCGGGTTGCTGGGCCGACACTGACGCTGAGGCGCGAAAGCTAGGGGAGCGAACGGGATTAGATACCCCTGTA
+
GGGGGGGGGGGGGGGGGGGGGGGGGGGGGGGGGGEFGGFGGGGGGGGGGGGGGGGGGGGGEFFGGGEEGGGGGGGGGGGGGGGGGGGGGEGGGGGGGGGGGGGGGGGGGGGGGGGGGGGDGGGGGGGGGGGGFGGGGGGGGGGGGGGGGGGGG*FGGGGGGGGGGGGGGGGDCECGGGGGGGGGDEGCCFGGGGGGGGGFGGGGGGDDFGGGGG:D:EGEDGE339)3?F<GFDEFFFFGD
@M00200:205:000000000-AKKM3:1:1101:4113:7274 1:N:0:1
ACTGGGTGTAAAGTGTGCGCAGGCGGCCGAGCAAGTCGAGTGTGAAATCCCCGGGCTTAACTTGGGAATTGCGCTCGAAACTACTTGGCTGGAGTGTGGCAGATGGGGGTGGAATTCCACGTGTAGCGGTGAAATGCGTAGAGATGTGGAGGAACACCAATGGCGAAGGCAGCCCCCTGGGCCAACACTGACGCTCATGCACGAAAGCGTGGGGAGCAAACAGGATTAGATACCCCTGTA
+
GGGGGGGGGFFGGGGGGGGGGGGGGGGGGGEGGGGGGEGGGGGGADGFEFGGGGGGGGGGGGGGGGFGGGGGGGGGGGGGFCFGGGGGGGGEF8=EFGCFGECGGGGGGGGDG<FFGFCGGGGGGFGG7FGDFBFDFE>BC:C;FFGEFDCDDFGGGGG>FF,81<B7CGGEGGGGCEF7E88>E5*:?F7CCEG==EFFFDCGGGDFEGGGG8B)0::<798C6C:)=?A7ECCFFF7E
@M00200:205:000000000-AKKM3:1:1101:3714:7276 1:N:0:1
ACTGGGTGTAAAGAGCTCGTAGGCGGTGTGTCACGTCGGTCGTGAAAACTTGGGTCTTAACTCTGAGCTTGCGGTCGATACGGGCATCACTTGAGTTCGTCAGGGGAGACTGGAATTCCTGGTGTAGCGGTTAAATGCGCAGATATCAGGAGGAACACCGATGGCGAAGGCGGGTCTCTGGGCCGATACTGACGATGAGGAGCGAAAGCGTGGGGAGCGAATATGACTTGATACCCCAGTT
+
FCF9C<FEGC@6C,CFFDB86CFEFGG@CCFFEF;CC+@FEEG7,CE6EFECC@,6E@9FE,9C,66,,:,CCB::ECF?:,84+4BFG@FGA9,5EA+++:?,BFE@B<C8?F8<F<?@<,>8AFFFCEC+CFCFBFE@FGGGGGC,@<>+>C,3@BF:*@**2*>7F7F***41=<@:+85;C*CEE7CG6**2;78:+*2882>C8C88:/.*.***9)1*)7*)*/)0+2+9)5)32
@M00200:205:000000000-AKKM3:1:1101:26408:7287 1:N:0:1
ACTGGGCTTAAAGCGTGTGTAGGTGGCTTCCTAAGTCGGTTGTGAAATCCCTGGGCTCAACCTGGGAATTGCAGTCGATACTGGGAAGCTCGAGTTCGGTAGAGGACGGCGGAATTCCCGGTGTAGCGGTGAAATGCGTAGATATCGGGAGGAACATCGATGGCGAAAGCAACCGTCTGGGCCTGAACTGACACTGAGACACGAAAGCGTGGGGAGCAAACAGGATTAGATACCCCCGTA
+
GGGFFFGGGGGGGGGGGGGGGGGGFFGGGGGGFGFGGGGGGGGGGGFGGGGGCF<FGGGGGGGGGGGGFGGGGGGGGGGGGGGGGFEGGEGGEGGGGGGGGG9FGGGGEGGGGGGGGGGGGGGGGGGGGGEGEFGGGGGGGGFCGGDGGD::FGGGGGGGGGGGGGDGGFGGGGGDGFFBCFFGGFGGGFGGGGGFGGGGGFD8CGGGEECCECBDFGGGGCC<:FC?FFAGGCFC>D5=
@M00200:205:000000000-AKKM3:1:1101:25619:7307 1:N:0:1
ACTGGGCTTAAAGGGCGCGTAGGCGGTGCGGTAAGTCTTCTGTGAAATCTCCAGGCTCAACCTGGAGCGGTCAGGGGAAACTGCCGTGCTGGAGTGTGGGAGAGGTGCGTGGAATTCCCGGTGTAGCGGTGAAATGCGTAGATATCGGGAGGAACACCTGTGGCGAAAGCGGCGCACTGGACCACAACTGACGCTGAGGCGCGAAAGCTAGGGGAGCAAACAGGATTAGATACCCTAGTA
+
GGGGGGGGGGGGGGGGGGGGGGGGGGGGGGGGGGGGGGGGGGGGGGGGGGGGGGGGGGGGGGGGGGGGGGGGGGGGGGGGGGGGGGGGGGGGGGGGGGGGGGGGGGGGGGGGGGGGGGGGFGGGGGGGGGGGGGGGGGGGGGFGGGGGGGGGGGGGGGGGGGGGGGGGGGGGGGGGGGGGGGGGGGGGFFFGGGGGGGGGGGGDG=CGGGGGGGF3>FGFGG?D?CFFFFFGCCEGFFFG
@M00200:205:000000000-AKKM3:1:1101:11814:7307 1:N:0:1
ATTGGGTATAAAGGGCGCGTAGGCGGCCGAGCAAGGTCGCGGTGAAAGCCCGGGGCTCAACCCCGGGTCGGCCGCGGCGACTACTCGGCTCGGGCGCTGTAGGGGCAGGCGGAATTCCGGGTGTAGCGGTGGAATGCGTAGAGATCCGGAAGAACACCGGTGGCGAAGGCGGCCTGCTGGGCAGCAGCTGACGCTGAGGCGCGACAGCGTGGGGAGCAAACAGGATTAGATACCCTCGTA
+
GGGGGGGGGGGGGGGGGGGGGGGGGGGGGGGGGGGGGGGGGGGGGGGGGGGGGGGGGGGGGGGGGGGGGGGGGGGGGGGGGGGGGGGGGGGGGGGGGGGGGGGGGGGGGGGGGEGGGGGGGGGGGGGGGGGGGFGGGGGGGGGGGGGGGGDGGGGGGGGGGGGGGDGGGGGGGGGGGGGGGGGGGFFGGGGGGGGGGGGGGGGEGEDGCEGGDGDGFGGGGGGGFGGBFFFGGGFGFEFG
@M00200:205:000000000-AKKM3:1:1101:18275:7308 1:N:0:1
ACTGGGCTTAAAGTGTGCGCAGGCGGCCGCGCAAGTCGAGTGTGAAATCCCCGAGCTTAACTTGGGAATTGCGCTCGAAACTACGTGGCTGGAGTGTGGCAGAGGAAGGTGGAATTCCACGTGTAGCGGTGAAATGCGTAGAGATGTGGAGGAACACCGATGGCGAAGGCAGCCTTCTGGGCCAACACTGACGCTCATGCACGAAAGCGTGGGGAGCAAACAGGATTAGATACCCCAGTA
+
GGGGGGGGGGGGGGGGGGGGGGGGGGGGGGGGGGGGGGGGGGGGGGGGGGGGGGGGGGGGGGGGGGGGGGGGGGGGGGGGGGGGGGGGGGGGFGGGGGGGGGGGGGGGGGGGGGGGGGGGGGGGGGGGGGGGGGGGGGGGGGGGGGGGGGGGGGGGGGGGGGGGGDGGGGGGGGGGGGGGGGGGGGGGGFGGCGGGGGGG?FGGGGGGGGGGGGDGFGGGGGGGBGGFFFBGGGGGEEFG
@M00200:205:000000000-AKKM3:1:1101:21155:7310 1:N:0:1
ACTGGGTTTAAAGGGCGCGTAGGCGGCCCCGCCAGTCTCGGGTGAAATCTTTCGGCCTAACCGGAAAAGTGCCCGGGATACTGCGGGGCTCGAGGGGGGTAGGGGCGGGCGGAACTGCCGGTGGAGCGGTGAAATGCGTTGATATCGGCAGGAACGCCGGCGGCGAAAGCGGCCCGCTGGGCCCCTCCTGACGCTGAGGCGCGAAAGCCAGGGGAGCGAACGGGATTAGATACCCTAGTA
+
GGGGFFGGGGEFFGGGGGGGGGGGGGGGGGGGGGGGGGGGGGGGGGCGGGGGGGDGGGFGGGGGGGGGGGGGGGGGGGGGGGGGGDGDFGFGGGGEGGGGGGGCCEGCCEGGGGGGGGGGGGGCCFGDEEEC@CE?EEEGEGGCFFDGGGDEEGGDGG*8?CEE>88CEGGDEGEE>E58;EGEGGGGFGCGEEGD8EFG5CC*:CDGGEGCE8>DDGG=DC5C(9C2FFBFFGGF?FF?
@M00200:205:000000000-AKKM3:1:1101:24130:7329 1:N:0:1
ACTGGGTGTAAAGGGCGCGTAGGCGGCCACCGCAAGTCGACTGTGAAATCTCTGGGCTTAACCCAGAACGGTCAGCCGATACTGCGGGGCTAGAGTGCAGAAGGGGCAACTGGAATTCTCGGTGTAGCGGTGAAATGCGTAGATATCGAGAGGAACACCTGCGGCGAAGGCGGGTTGCTGGGCTGACACTGACGCTGAGGCGCGAAAGCTAGGGGAGCGAACGGGATTAGATACCCTCGTA
+
GGGGGGGGGGGGGGGGGGGGGGGGGGGGGGGGGGEGGGGGGGGGGFGGGGGGGGGGGGGGGGGGGGGGGGGGGGGGGGGGGGGGGGGGGGGGGGGGGGGGGGGGGGGGGGGGGFGGGGGGGGGGGGGGGGGGGGGGGGGGGGGGGGGGG>CFGGGGGFGGGGGGGGGCFGGGDGGEGFFGGGGGGGGECCEGGGGEEGGGCGGGGGGGGC?CFGDGFGGDGGGGFGGFFF97CF@GF>@F7
@M00200:205:000000000-AKKM3:1:1101:26460:7346 1:N:0:1
ACTGGGTTTAAAGGGCGCGTAGGCGGCCTTCTAAGTCGGACGTGAAATCCCCAGGCTTAACTTGGGAACTGCGTCTGATACTGGAAGGCTTGAGTGCGGGAGAGGGATGTGGAATTCCAGGTGTAGCGGTGAAATGCGTAGATATCTGGAGGAACACCGGTGGCGAAGGCGGCATCCTGGACCGACACTGACGCTGAGGCGCGAAAGCCAGGGGAGCAAACGGGATTAGATACCCCAGTA
+
GGGGGGGGGGGCEGGGGGGGGGGGGGGGGGGGGGGGGGGGGGGGGGGGGGGGGGGGGGGGGGGGGGGGGGGGGGGGGGGGGGGGGGGGGGGGGGGGGGGGGGGGGGGGGGGGGGGGGGGGGGGGGGGGGGGGGGGGGGGGGGGGGGGGFFGGGCFGGGGGGGGGGEGGGGGGGGDGGGGGGGGGGGGGGGGGGG:CGGGGGGEGGGGGGFGGEGFGBEFGGGED:GGFFFFGGGGGBFF7
@M00200:205:000000000-AKKM3:1:1101:9495:7348 1:N:0:1
ACTGGGTTTAAAGGGCGCGTAGGTGGCGATGTCAAGTCGATTGTTAAATTTCAGGGCTTAACCCTGAACAGTCGGTCGATACTGGCAGGCTAGAGTGTGGAAGAGGGTGCTGGAATTCCCGGTGTAGCGGTGAAATGCGTAGATATCGGGAGGAACACCAGTGGCGAAGGCGGGCACCTGGGCCAACACTGACACTGATGCGCGAAAGCTAGGGGAGCAAACAGGATTAGATACCCCTGTA
+
GGGGGGGGGGGGGGGGGGGGGGEGGGGGDGGGGGGGGGGGGGGGGGGGGGGGGGGGGGGGGGGGGGGGGDFGGGGGGGGGFGGGGGGGGGGGGGGGGGGGGGGGGCGGGGGGGGGGGGGGGGGGGGFGGGGGGEGGGGGGGGGGGGGDEEGEG+FFGFGFGGEGDGGCGGGGEEGGGGGFGGGGGGGGGGGCFGGGGGGGGGGG>E39FGGEFGBDFGGGGGG:<GF:6FAGFFEF@5>?D
@M00200:205:000000000-AKKM3:1:1101:26415:7356 1:N:0:1
ATTGGGTATAAAGGGCGCGTAGGCGGGCCGCCAGGTCCGGGGTGAAAGCTTCCGGCTCAACCGGAAACCCGCCCCCGATACCGGCGGCCTCGAGGCGGGCAGGGGCGCGCGGAACTCCCGGTGGAGCGGTGCAATGCGCAGATATCGGGCGGAGCACCGGTGGCGAAGGCGGCTCTCTGGACCTGTCCTGACGCTGCGGCGCGAACGCTAGGGGAGCGACCTGGATTAGCTACCCTTGTA
+
FFF<FDFGG<-<CCFFCCGF7FGGGGCCGGGG:CFCFGGGE7F77<<FFGGFGF7CCFE<<F>C@B>FBF7CGGGGGGE7FD+CF+3FC:C:+*<FCE:<F<CD:C8E?EGE5*:<FFCCEC:C8FCCEEG5,+303*;?C82+:C**:*:/1*22ACGDEEGGG>*1:CDGG>E89CFFCFGG6CFDFC<FC*1:*:8ECD5***9*;*/8C*)9:*:*1)27(?*,906:CCC6)?@+
@M00200:205:000000000-AKKM3:1:1101:12429:7359 1:N:0:1
ATTGGGTTTAAAGGGCGCGTAGGCGGCCCGCCGAGTCACTTGTGAAATCTCCGGGCTTAACCCGGAGCGGCCAAGTGATACTGGCGGGCTGGAGTGCGGAAGGGGCCACCGGAATTCTCGGTGTAGCGGTGAAATGCGTAGATATCGAGAGGAACACCTGCGGCGAAGGCGGGTGGCTGGGCCGACACTGACGCTGAGGCGCGAAAGCCAGGGGAGCGAACGGGATTAGATACCCCAGTA
+
GGGGGGGGGGGGGGGGGGGGGGGGGGGGGGGGGGGGGGGGGGGGGGGGGGGGGGGGGGGGGGGEGGGGGGGGGGGGGGGGGGGGGGGGGGGGGGGGGGGGGGGGGGGGGGGGGGGGGGGGGGGGGGGGGGGGGGGGGGGGGGGGGGGGGGGGGGGGGGGGGGGGGGGGGGGGGGGGGGGGGGGGEEGDGGFCGGGGGGGGGGGGGGGGGFGGGGDDEGGGCDEG:GGFFF4FFGFC5@?9
@M00200:205:000000000-AKKM3:1:1101:7647:7376 1:N:0:1
ACTGGGTTTAAAGGGCGCGTAGGCGGTGCCGCAAGCGGCGTGTGAAATTCCGGGGCTCAACCCCGGAACGGCGCGCTGGACTGCGGTGCTTGAGTGCGGGAGGGGGGTGCGGAACTCTAGGTGGAGCGGTGAAATGCGTAGATATCTAGAGGAACACCGGTGGCGAAAGCGACACCCTGGCCCGCAACTGACGCTGAGGCGCGAAAGCGTGGGTAGCAAACAGGATTAGATACCCCAGTA
+
EFGGGGEFGGGGGDF7EGGGGGGGGGGCFGGG@FG,,@CFGDGGGGCGFGGGDCEGGEGFGGC:CFGGG7FG@C7CE=+DGGGGCFGGGGGGGGGAACEC:FCCC7EEGEGGDEDGFF,<CGFGGGGGGGGGGGGGGGGGG>FEGG7<<CEGGFGGGGEGGEGGEGGG*C>>C*/;EF85@2;*C2:CFFCC=CGGGGFF5DGEDC)95AEE>:@<?+3C9C@4(>F?FB>7CEF<5>?F
@M00200:205:000000000-AKKM3:1:1101:19423:7388 1:N:0:1
ATTGGGTTTAAAGGGCGCGTAGGCGGTTCATCAAGTCGGGCTGTGAAAGCCCCGGGCTCAACCCGGGAACTGCGCTCGAGACTGGTGGACTGGAGTGCGGGAGAGGATGGTGGAATTCCCAGTGTAGAGGTGAAATTCGTAGATATTGGGAAGAACACCGGTGGCGAAGGCGACCATCTGGACCGCAACTGACGCTGAGGCGCGAAAGCGTGGGGAGCAAACAGGATTAGATACCCCTGTACG
+
GGGGGGGGGGGGGGGGGGGGGGGGGGGGGGGGGGGGGGGGGGGGGGGGGGGGGGGGGGGGGGGGGGGGGGGGGGGGGGGGGGGGGGGGGGGGGGGGGGGGGGGGGFGGGGGGGGGGGGGGFGGGGGGGGGGGGGGGGGGGGGGGGGGGGGCGGFFGEFGEGGGEGDCFCEGGGGGGGGGGGGGGGGGEGFCGGGGGGG=FGGGGCE<DFGG8CEEGDGG6CGGFBCDDFF):A7FFFFFGG)(
@M00200:205:000000000-AKKM3:1:1101:20765:7406 1:N:0:1
ATTGGGTGTAAAGGGCGCGCAGGCGGCCACGTGCATCCATGGTGAAAGCCCCGGGCTCAACCCGGGAGGGTCCGTGGAGATGGCGTGGCTGGAGGCAGGGCGAGGGCGGTGGAATTCCGGGTGTAGTGGTGAAATGCGTAGAGATCCGGAGGAACACCAGGGGCGAAGGCGGCCGCCTGGACCTGACCTGACGCTGAGGCGCGAAGGCGTGGGGAGCGAACGGGATTAGATACCCCGGTA
+
GGGGGGGGGGGGGGGGGGGGGGGGGGGGGGGGGGGGGGGGGGGGGGGGGGGGGGGGGGGGGGGGGGGGGGGGGGGGGGFFGGGGGGGGGGGGFGGGGGGGGGGGGGGGGGGGGGGGGGGGGGGG9CFGGGGGGGGGGGGGGGGGGGGGGCGGGGGGGGGAFEEGGG5EEGDGGGGGGGGFGGGGGGGGGGEFGGGGGFFFGGGGGGGGGEGGGG@DEGGECC5C,>G<F7<C<FC35>:E
@M00200:205:000000000-AKKM3:1:1101:14721:7412 1:N:0:1
ATTGGGCTTAAAGGGCGCGTAGGCGTCCTTTCAAGTCTTGTGTGAAAGCCCCAAGCCTAACTTGGGAAGTGCACAAGATACTGGAAGGATGGAGTTCCGGAGAGGAAGATGGAATTCCCGGTGTAGCGGTGAAATGCGTAGATATCGGGAGGAACACCAGTGGCGAAGGCGATCTTCTGGACGGATACTGACGCTGAGGCGCGAAAGCTAGGGGAGCAAACAGGATTAGATACCCCTGTA
+
GGGGGGGGGGGGGGGGGGGGGGGGGGGGGGGGGGGGGGGGGGGGGGGGGGGGGGGGGGGGGGGGGGGGGGGGGGGGGGGGGGGGGGGGGGGGGGGGGGGGGGGGGGGGGGGGFGGGGGGGGGGGGGGGGGGGGGGGGGGGGGGGGGGGGGDGGGGGGGGGGGGGGGGGGGGGGGGGGGGGFGEEGGGGGGGGGGGGGGGGGGGGEGGGGGGGGGBGFGGEFGFC<GGFFFFGGGGGFFFG
@M00200:205:000000000-AKKM3:1:1101:15529:7421 1:N:0:1
ATTGGGTGTAAAGCGCACGTAGGCGGACTCTTAAGTCGGTGGTGAAATCCTGGAGCTCAACTCCAGAACTGCCTTCGATACTGGGAGTCTCGAGTTCGGGAGAGGTGAGTGGAACTGCGAGTGTAGAGGTGAAATTCGTAGATATTCGCAAGAACACCAGTGGCGAAGGCGGCTCACTGGCCCGATACTGACGCTGAGGTGCGAAAGCGTGGGGAGCAAACAGGATTAGATACCCGAGTA
+
GGGGGGGGGGGGGGGGGGGGGGGGGGGGGGGGGGGGGGGGGGGGGGGGGGGGGGGGGGGGGGGGGGGEGGGGGGGGGGGFGGGGGGGGGGGGGGGGGGGGGGGGGGGGGGGGGGGGGGGGGGGGGGGGGGGGGGGGGGGGGGGGGGGFGGGDGGGGGGGGGGGGGGDGCFDGGGGGGGGGGGGGEGGGGGGGGGGECGGG5DEEGGGGGGGGGGEGFGGFGGFG?FGB=FFGGFFD@DFG
@M00200:205:000000000-AKKM3:1:1101:24910:7422 1:N:0:1
ACTGGGTGTAAAGCGCGTGTAGGCGGTCCGGTAAGTCGGCTGTGAAAGTCCAGGGCTCAACCCTGGGATGCCGGTCGATACTGCCGGACTAGAGTTCGGAAGAGGCGAGTGGAATTCCCGGTGTAGCGGTGAAATGCGCAGATATCGGGAGGAACACCAATGGCGAAGGCAGCTCGCTGGGACGTTACTGACGCTGAGACGCGAAAGCGTGGGGAGCAAACAGGATTAGATACCCGAGTACGAT
+
GGGGGGGGGGGGGGGGGGGGGGGGGGGGGGGGGGGGGGGGGGGGGGGGGGGGGGGGGGGGGGGGGGGGGGGGGGGGGGGFGGGGGGGGGGGGFFGGGGGGGGGGGGGGGGGGGGGGGGGGGGGGGGGGGGGGGGGGGGGGGGGGGGGGGDEGGGGGGGGGGGGGGCEGDGGDGGG>:EFG7FGGGGGGGGFGGGGGGGG6*7E5>89<EGGDEG:DDFFGG*0*4CD3=?AGGGFGF:FG*(43
@M00200:205:000000000-AKKM3:1:1101:16885:7437 1:N:0:1
ATTGGGCATAAAGCGCGGGCAGGCGGTCTGTTAAGTCGTTTGTGAAAACCCGGGGCTCAACCCCGGGAATGCATACGATACTGGCAGGCTGGAGACTGGTAGAGGCTAGCGGAATTCCTGGTGTAGCGGTGGAATGCGTAGATATCAGGAAGAACACCTGTGGCGAAGGCGGCTAGCTGGGCCAGTTCTGACGCTCATCCGCGAAAGCGTGGGGAGCAAACAGGATTAGATACCCTGGTA
+
GGGGGGGGGGGGGGGGGGGGGGGGGGGGGGGGGGGGGGGGGGGGGGGGGGGGGGGGGGGGGGGGGGGGGGGGGG?CBDFGEGGGGGGGGGGGGGGGGGGGGGGGDGGGGGGGGGGGGGGGGGGGGGGGGGGGGGGGGGGGGGGGGGGGFGGGGGGGGGGGGGGGGGEGGGGGGGGGGGGGGGGGGGGGGGGGGG<EGFFGGGGDEGGGGGGGGGEGFGDGGGFD6CC?46473CFFFFFC
@M00200:205:000000000-AKKM3:1:1101:12068:7438 1:N:0:1
ATTGGGTGTAAAGGGTGCGCAGGTGGTCGGGTAAGTCTGATGTGAAATCCCGCAGCTTAACTGCGGAATGGCATTGGATACTATTCGGCTAGAGGGTTGGAGGGGGGACTGGAATTCTCGGTGTAGCAGTGAAATGCGTAGATATCGAGAGGAACACCAGTGGCGAAGGCGAGTCCCTGGACAACTCCTGACGCTGAGGCACGAAAGCTAGGGGAGCAAACAGGATTAGATACCCGGGTA
+
GGGGGGGGGGGGGGGGGGGGGGGGGGGGGGGGGGGGGGGGGGGGGGGGGGGGGGGGGGGGGGGGGGGGGGGGGGGGGGGFGGGGGGGGGGGGGGGGGGGGGGGGGGGGGGGGGGGGGGGGGGGGGGFGGGGGGGGGGGGGGGGGGGGGGGGGGGGFGGGFGGGGDECEGGGGGGGGGGGGGGGFGDGFGGGFGGGGGGFGGGGG>CGGGGG>CE:D>:FEFGGGFGC?*=AGGCCGEFFD
@M00200:205:000000000-AKKM3:1:1101:24238:7439 1:N:0:1
ATTGGGTTTAAAGGGAGCGTAGGCGGATAGTTTAGTCAGAGGTGAAAGCCCAGGGCTCAACCTTGGAATTGCCTTTGATACTGGCTATCTTGAGTATGGAAGAGGTATGTGGAACTCCGAGTGTAGAGGTGAAATTCGTAGATATTCGGAAGAACACCAGTGGCGAAGGCGACATACTGGTCCATTACTGACGCTGAGGCTCGAAAGCGTGGGGAGCAAACAGGATTTGATACCCCAGTA
+
GGGGGGGGGGGGGGGGGGGGGGGGGGGGGGGGGGGGGGGGGGGGGGGGGGGGGGGGGGGGGGGGGGGGGGGGGGGGGGGGGGGGGGGGGGGGGGGGGGGGGGGGGGGGGGGFFGGGGGGGGGGGGGFGGGGGGGGGGGGGGGGGGGGGGGGGGGGGGGGGGGGGGGGGEGGGGGGGGGGGFDGGGGGGGGGGGGGEGGGGGGCCFGGGGGGGGDEGFGGGGF6CDCG@FFFGGCCDEFFG
@M00200:205:000000000-AKKM3:1:1101:26025:7440 1:N:0:1
ACTGGGTATAAAGGGCGCGTAGGCGGTCAGCACAAGTCAGTTGTGAAATCTCCGAGCTTAACTCGGAAAGGTCAACTGATACTGTGCGACTAGAGTGCAGAAGGGGCAACTGGAATTCTCGGTGTAGCGGTGAAATGCGTAGATATCGAGAGGAACACCTGCGGCGAAGGCGGGTTGCTGGGCTGACACTGACGCTGAGGCGCGAAAGCTAGGGGAGCGAACGGGATTAGATACCCTCGTA
+
GGGGGGGGGGGGGGGGGGGGGGGGGGGGGGGGGGFGGGGGGGGGGGGGGGGGGGGGGGGGGGGGGGG>GGGGGGGGGGGGGGGGGGGGGGGGGGGGGGGGGGGGGGGGGGGGGGGGGGFGGGGGGGGGGGGGGGGGGGGGGGGGGGGGFGGGGGGGGGGGGGGGGGEGGGGGGGGGGGGGFEGGGGGFFGGGGGCGGGGGGGGGG*>5ECCEFGEDDDEE<DE3:DC<FFADFCCC*>BF3
@M00200:205:000000000-AKKM3:1:1101:3773:7448 1:N:0:1
ATTGGGTTTAAAGGGCGCGTAGGCGGCCTTGTCAGTCAGACGTGAAATCCCCAGGCTTAACCTGGGAACTGCGTCTGATACTACATGGCTGGAGTTCGGGAGAGGAATGTGGAATTCCAGGTGTAGCGGTGAAATGCGTAGATATCTGGAGGAACACCGGTGGCGAAGGCGGCATTCTGGACCGATACTGACGCTGAGGCGCGAAAGCCAGGGGAGCAAACGGGATTAGATACCCCAGTA
+
E,EEGGGGGGGGGGGGGGGGGGGGGGE:FG8FGFGGGGFGFGGGGGGGGGG,,8DFGEECGGCGFGCFGGGGGG:FFGCGGGCG8,CCFGEGGGFGG:FEGGCEG8<FGFGCFGFGEG<FFGGGGGGDEGGGGGGCDGGGGEGGGGDD=ECC:FG@FGEGGFGGGDG>CGGGEE*,?FGDGGG>8*3:FGFGGGGGGCCGEGECGCDD*:FFGG>D>CFGGDCD:DFD?FAGGFG*75;7
@M00200:205:000000000-AKKM3:1:1101:26073:7478 1:N:0:1
ATTGGGTTTAAAGGGCGCGTAGGCGGCCTGCTAAGTCGAACGTGAAATCCCCGGGCTCAACCCGGGAACTGCGTCCGAGACTGGCTGGCTTGAATCCGGGAGAGGGATGCGGAATTCCAGGTGTAGCGGTGAAATGCGTAGATATCTGGAGGAACACCGGTGGCGAAGGCGGCATCCTGGACCGGCATTGACGCTGAGGCGCGAAAGCCAGGGGAGCGAACAGGATTAGATACCCCCGTA
+
GGGGGGGGGGGGGGGGGGGGGGGGGGGGGGGFGGGGGGGGGGGGGGGGGGGGGGGGGGGGGGGGGGEEGGGGGGG>FGGGGGGGGEGGGGGGGGGGGGGGFGGGGGGGGGGGGGGGGGGGGGGGGGGGGGGGGGGGGGGGGGGGGGGGGGDEEGGGGGGGGGGGGGDGEGGCE>?8FFGGFGFGCE>EGGGGGGGGGGGGGGGGGCDG*6CGGGFDEGEGDCC<BFG?FFFGG@F5@DEE
@M00200:205:000000000-AKKM3:1:1101:18201:7485 1:N:0:1
ACTGGGCTTAAAGGGTGCGTAGGCGGCCTATTAAGTCAGTGCTGAAATATCCCGGCTTAACCGGGAGGGTGGCATTGATACTGATGGGCTAGAGTACAGATGAGGTAGGCGGAATTGACGGTGTAGCGGTGAAATGCTTAGATATCGTCAAGAACACCTATAGCGAAGGCAGCTTACTAGGCTGTAACTGACGCTGAGGCACGAAAGTGTGGGGATCAAACAGGATTAGATACCCTGGTA
+
GGGGGGGGGGGGGGGGGGGGGGGGGGGGGGGGGGGGGGGGGGGGGGGGGGGGGGGGGGGGGGGGGGGGGGGGGGGGGFGGGGGGGGGGGGGGGGFGGGGGGGGGFGGGGGGGGGGGGGGGGGGGGGGGGGGGGGGGGGGGGGGGGGEGGGGDGGGGGGGGGCCF77CE7FGGGGGFFGGGGGGGGGGGGGGGDGGDGGFGGG5EGGGGGGGFF>BGFG6CGGGGFGGBFFBGGFGF>>FG
@M00200:205:000000000-AKKM3:1:1101:10123:7494 1:N:0:1
ATTGGGTTTAAAGGGCGCGTAGGCGGTCTGTTAAGTTCGGTGTGAAAGCCCTCGGCTCAACCGGGGAAGTGCGCCGGATACTGACAGACTTGAGTACCGGAGAGGAGGGTGGAATTCCTGGTGTAGCGGTGAAATGCGTAGATATCAGGAGGAACACCGGTGGCTAAGGCGGCCCTCTGGACGAGTACTGACGCTGAGGCGCGAAAGCGTGGGGCTCAAACAGGATTAGATACCCCAGTCCGAT
+
6F@@FGGGDECFGGGGEGGGGGDGGGGGGGGGGFGGGGGGGGGGGGGGGGGCGFCGGGEFGGEDD7:BCFGGGGGGGEGDFGCDFCFGFCFA,EFDFFC::C:C7=F@7FFG7DCFGGFFCF8CFFGD:FFG<3F=F<<B@FACBFGFF:>*C,<>FGG*FECB,2BFGGG*:EB:FF77<C*?E;:?FCCE5ED5E8=5:DGD8=)7/228*8)97<9+976<?>F)/1.29:<D>39+*,(-
@M00200:205:000000000-AKKM3:1:1101:5730:7502 1:N:0:1
ATTGGGTGTAAAGGGCGCGTAGGCGGCCCGCTAAGTCGAACGTGAAATCCCCGAGCTCAACTCGGGAACTGCGTCCGATACTGGCGGGCTTGAATCCGGGAGAGGGATGCGGAATTCCAGGTGTAGCGGTGAAATGCGTAGATATCTGGAGGAACACCGGTGGCGAAGGCGGCATCCTGGACCGGCATTGACGCTGAGGCGCGAAAGCTAGGGGAGCAAACGGGATTAGATACCCCTGTA
+
FGGGFGGGGGGFGFGGGGGGGGDGGGGGCGFGGGGFGEGGGGGGGGGGGGGFGGGGDGGGF?<FGGECFGGGGG:CEGEGGFECFEG7FGGGGGC@FEDDCEGGGDCAC8:FGCFGFF@DBECFGGGDGGDFGGGFFFGCCF9FFGGGGFGCFGGG<F:CFBECGEG>>FGDGEGFGGC6@FGC88/2<FC7CE9*8;8F=3=>EGGFCC<CGG)9>*;CC7ADB3D>474*3<A*0)9+
@M00200:205:000000000-AKKM3:1:1101:24482:7506 1:N:0:1
ACTGGGTTTAAAGCGCGTGTAGGCGGTCCGGTAAGTCGGCTGTGAAAGTCCAGGGCTCAACCCTGGGATGCCGGTCGATACTGCCGGACTAGAGTTCGGAAGAGGCGAGTGGAATTCCCGGTGTAGCGGTGAAATGCGCAGATATCGGGAGGAACACCAATGGCGAAGGCAGCTCGCTGGGACGTTACTGACGCTGAGACGCGAAAGCGTGGGGAGCAAACAGGATTAGATACCCTAGTA
+
GGGFGGGGGGGGGGGGGGGGGGGGGGGGGGGGDGGGGGGGGGGGGGGGGGGGGGGGGGGGGGGGGGGGGGGGGGGGGGGGGGGFGGGGGGGGGGGGGGGGGGGGGGGGGGGGGGGFGGGGGCDGGGGGGEEFGGGGGGGGGGGFGGGGGGGGGGGGGGGGGGGGGGGGCGGGGGGGGGGG@FGGGGGGGGGGGGGGE>GGDD5CEGGGGCGGGGFGF5FFFGDFFGDD?4<7<<@FF>FG
@M00200:205:000000000-AKKM3:1:1101:4098:7506 1:N:0:1
ACTGGGTTTAAAGGGTGTGTAGGCGGTCTTCTAAGTCTTCTGTGAAATCTACGGGCTTAGCCTGTAACGTGCAGAGGAAACTGGAAGGCTTGAGTGTCGGAGCGGATAGGGGAATACCCAGTGTAGAGGTGAAATTCGTAGAGATTGGGTGGAACACCAGTGGCGAAGGCGAGTCCCTGGACAACTCCTGACACTGAGGCACGAAAGCTAGGGGAGCAAACAGGATTAGATACCCCCGTA
+
FFGGGGGGGGGGGGG6CCGGGGGGGGG+CFGFGGGGGGGGGGGGGDGGGGG9F@FGEGG9FG,CFGFG@FGGGEFCGGGGGGFGADGGGGGGGGGFGFCDEF+@F@FEFGGGEGGAAFF9EFCG9E<ECGFGFGGFGDFGGGAAFDFFG=@CDFGAFG@FGFFEGEDCEGGD>EG9EGFGGGGCEGFFGGDCEGGG7BEGGGGGGG:FCFFFGG)7>=86>CFC0C7@FF3@:AFF)7BE
@M00200:205:000000000-AKKM3:1:1101:28361:7544 1:N:0:1
ACTGGGTTTAAAGTGCGCGTAGGCGGGCGACCAAGTCAGGGGTGAAATCTTTCGGCTTAACCGGAAAACAGCCTTTGATACTGGCCGTCTGGAGGGAGGTAGGGGTCTGTGGAACTTCTGGTGGAGCGGTGAAATGCGTAGATATCAGAAGGAACGCCGGTGGCGAAAGCGACGGACTGGACCTCATCTGACGCTGAGGCGCGAAAGCTAGGGGAGCAAACGGGATTAGATACCCGAGTA
+
GGGGGGFGGGGGGGGGGGGGGGGGEGGGGGGGGGGGGGGGGGEGGGGGGGGGGGGGGGGGGGGGGGGGGGGGGGGGFGGGG?FEEGGCFFFG?FGGCGGFGGGGGGGGFGGGGGGGGGGFGGGGCFGGGGGCFGCEG7FGGGGGCDFGGGDGGGGGGGDFGG7EEGD@FGDGGGDCCEF;?FCFGGGGG7FGGG:C8FCGGGEEGE3CC<CGGEF<5FG+9C8C(CD??64DFFGG@5>F
@M00200:205:000000000-AKKM3:1:1101:23946:7550 1:N:0:1
ATTGGGTTTAAAGGGCGTGTAGGCGGTTCGGTAAGTGGGATGTGAAATGCCCCGGCTCACCCGGGGACCGGCATCCCAAACTGCTGAGCTTGAGTACAGGAGAGGGTGGGGGAATTCCAGGTGTAGCGGTGAAATGCGTAGATATCTGGAGGAACACCGGTGGCGAAGGCGCCCACCTGGCCTGCTACTGACGCTGAGGCGCGAAAGCTAGGGGAGCAAACGGGATTAGATACCCCAGTA
+
FGGGGGGGGGGGGGGGGGGGGGGGGGGGGGGGGGGGGGGGGGGGGGGGGGGGGGGGGGGGGGGGGGGGGGGGGGGGGGGGGGGGGGGGGGGGGGGGGGGGGGGGGGGGGGGGGGGGGGGGGGGGGGGGGGGGGGGGGGGGGGGGGGGG9FFGGGGFGGGGGGGGGGGGGGGGGGGGGGGDFGGGGGGGGGDGGGGGGGGGGGGGG5DGF?FFFGEDFGF@FDGD?G<?=FF>FCFGBBFG
@M00200:205:000000000-AKKM3:1:1101:17479:7559 1:N:0:1
ATTGGGTGTAAAGAGCGCGTAGGCGGCCCAGTAAGTCCGCTCTGAAAGTCCAAGGCTCAACCTTTGAACGCGGGTGGATACTGCTGGGCTAGAGTCCGGAAGAGGCGAGTGGAATTCCTGGTGTAGCGGTGGAATGCGCAGATATCAGGAGGAACACCAACGGCGAAGGCAGCTCGCTGGGACGGTACTGACGCTGAGGCGCGAAAGCGTGGGGAGCGAACAGGATTAGATACCCCAGTA
+
FGGGGGG@FGGGGFG@FGGGGGGGGGGFF@FEFGGGGEFGG7FGGGGE<@,66EFGGGGFGG8E<FGG8,,+4>F=EGGFGGGGGCCFGGGGGFG9FEG@FGF?DCFCCFFGGGGGFCCEFGGGFEGGGGG+@FFGGDCEGGGGGGG@,>>:CGGGGGGF:<:EGD8F@ECEGGG*CC<F72CE5ECGGGGGGGGGGCCG7DEEGGGGGGGGGG:DD5CGGGFGFGGF==ACFGF*77<E
@M00200:205:000000000-AKKM3:1:1101:16298:7567 1:N:0:1
ACTGGGTTTAAAGGGTGCGTAGGCGGTTCTTTAAGTCAGTGCTGAAATACTCCAGCTTAACTGGAGGGGTGGCATTGATACTGGGGAACTTGAATGAAGTCGAGGTAGGCGGAATTGACGGTGTAGCGGTGAAATGCTTAGATATCGTCAAGAACACCGATAGTGAAGACAGCTTACTAGGCTTATATTGACGCTGAGGCACGAAAGTGTGGGGATCAAACAGGATTAGATACCCTTGTA
+
GGGGGGGGGGGGGGGGGGGGGGGGGGGGGGGGGGGGGGGGGGGGGGGGGGGGGGGGGGGGGGGGGGGGGGGGGGGGGGGGGGGGGGGGGGGGGGGGGGGGGGGGGGGGGGGGGGGGGGGGGGGGGGGGGGGGGGGGGGGGGGGGGGGGGGGGGGGGGGGGGGGFFGGGFFGGGFGGGGGGGGDGGGGFGGGGDGGGGG=EEGEGGGGFCEEEGG><FFGGGGGGDGGFFA?FFGGGFFFG
@M00200:205:000000000-AKKM3:1:1101:11915:7575 1:N:0:1
ATTGGGCTTAAAGCGCGTGTAGGCGGCTTGGCAAGTCGGTTGTGAAAGCCCGGGGCCCAACCCCGGAATTGCAGCTGAAACTGCCTCGCTAGAGTCCCGGAGAGGAAGGCAGAATTCCCGGTGTAGGGGTGAAATCCGTAGATATCGGGAGGAATACCAGCGGCGAAGGCGGCCTTCTGGACGGTGACTGACGCTGAGACGCGAAAGCGTGGGGAGCAAACAGGATTAGATACCCTCGTA
+
GGGFGGGGGGGFGGGGGFGEGGGGGGGGGGGGGGGGGGGGGGGGGGGGGGGGGGGGGGGGGGGGGGGGGGGGGGGGGGFGGGGGGGGGGGGGGGGGFGGEGGGDGGGGGGGGGDGGGGGGGGGGAFGCCGGGEGGGGGGCEDGGGGGCFEECGGGGGGG?ECCGEDGGGGDGGGGGGGGFGGGGGGGGGGCFEGGGGG+<7DE8EEGGGGDCED3DDGFFFGCF(9D2??>GGGF05>>:
@M00200:205:000000000-AKKM3:1:1101:22209:7580 1:N:0:1
ATTGGGTATAAAGGGCGTGTAGGCGGTTTGTTAAGTCATGTGTGAAATCCCTCGGCTCAACCGGGGAACGACGCATGAAACTGACAAGCTAGAGTACCAAAGAGGGGGGTGGAATTCCCGGTGTAGCGGTGAAATGCGTAGATATCGGGTGGAACACCAGTGGCGAAGGCGGTGCGCTGGGCCGGAACTGACGCTGAGGAGCGAAAGCGTGGGTAGCAAACAGGATTAGATACCCCTGTAAGC
+
GFGGGGGFGGGGGFGGGCFGGGGFFGGGGGG<@<FGCFFECFGGGGFFGEGFFC@FGGGGGFG@FGEEGGGGGGDCFGFGGFGGGGGGGGGGFGGGGFF@FG8FGGGE7FGGFGGGGGGGGGGGGGGGGGGFGGGGGG:CFGGFGGGGGEEDFFGGGG>EGGGGCCCEGGGG5*?>GGGGGGC?>EDGGF9EEEGGGGGGGGGGGGGGDGD>C8*9@C9FFFFGFGGDFF>GG?CGFFFFGF)
@M00200:205:000000000-AKKM3:1:1101:10777:7581 1:N:0:1
ACTGGGTATAAAGCGCGTGTAGGCGGTTCGGTAAGTCCGCTGTGAAAGTCCAGGGCTCAACCCTGGGATGCCGGTGGATACTGTCGGACTAGAGTACGGAAGAGGCGAGTGGAATTCCCGGTGTAGCGGTGAAATGCGCAGATATCGGGAGGAACACCAATTGCGAAGGCAGCTCGCTGGGACGTCACTGACGCTGAGACGCGAAAGCGTGGGGAGCAAACAGGATTAGATACCCTAGTA
+
GGGGGGGGGGGGGGGGGGDGGFGGGGGGGGGGGGGGGGDGGGGGGGGGGGGGGGGGGGCFGGGGGGGGGGGGGGGGFFGGGGGGGGGGGGGGGGGGGGGGGGFGGGGGGGGGGCFGGGGGGGGGGGGGGEGG9FGGGCFGEGGFGGGGDDGGGGGGGGGGGGGGGDGGGGGDEGGDGGEGGGF5BEEDGFFGGGGGGCCG5CG5CECFEGEEGC>DFG8CGF?4(9F?F7AGGCC45>FG
@M00200:205:000000000-AKKM3:1:1101:11257:7586 1:N:0:1
ACTGGGTTTAAAGCGCGTGTAGGCGGCTTGGCAAGTCGGGTGTGAAAGCCCTCAGCTTAACTGAGGAAGTGCGCCCGAAACTGCTTTGCTTGAGTACCGGAGAGGATGGCGGAATGCCCCAAGTAGAGGTGAAATTCGTAGATATGGGGCGGAACACCGGTGGCGAAGGCGGCCATCTGGACGGATACTGACGCTGAGACGCGAAAGCATGGGGAGCAAACAGGATTAGATACCCCAGTA
+
GGGGGGGGGGGGGGGGGGGGGGGGGGGGGGGGGGGGGGGGGGGGGGGGGGGGGGGGGGGGGGGGGGGGGGGGGGGGGGGGGGGGGGGGGGGGGGGGGGGGGGGDGGGGGGGGGEGGGGGGCGGGGGGGGGGGGGGGGGGGGGGGGGGGGGGGGDGAFEEGGGGGGGGGGGGCGGGGGGGGGGGGEGGGGG7CGGGGGGGGGGGGGGDGFCFGGGFGFGG?CCFG6FGFFFBGGGGGEBFG
@M00200:205:000000000-AKKM3:1:1101:5400:7598 1:N:0:1
ATTGGGTATAAAGGGCGCGTAGGCGGTCTGTTAAGTTCGGTGTGAAAGCCCTCGGCTCACCCGAGGAAGTGCGCCGGATACTGGCAGACTCGAGTACCGGAGAGGAGGGTGGAATTCCTGGTGTAGCGGTGAAATGCGTAGATATCAGGAGGAACACCGGTGGCGAAGGCGGCCCTCTGGACGAGTACTGACGCTGAGGCGCGAAAGCGTGGGGATCAAACAGGATTAGATACCCCGGTA
+
GDGGGGGGGGGGGGGGGGGGGGGGGGGGGGGGGGGGGGGGGGGGGGGGGGGGGGGGGGGGGGGGGGGGGGGGGGGGGGGGGGGGGGGGGGGGGGGGGGGGGGGGGGGGGGGGGGGGGGGGGGGGGGGGGGGGGGGGGGGGGGFFGGGGGFGGGGGGGGGGGGGGGGGGEGGGDDECFGGFGGGGG>FEGGG8EGGGGG5CGDGGGGGGGGGGGG3CFFGGFCFG?FG?6?BCCCG37>EE
@M00200:205:000000000-AKKM3:1:1101:27685:7618 1:N:0:1
ACTGGGTATAAAGCGCGCGCAGGCGGCTGGTCAAGTCCGATGTGAAAGCTCCCGGCTTAACTGGGAAACGGCATTGGAAACTGATCGGCTTGAAGGTGGGAGAGGGTAGTGGAATTCCCGGTGTAGTGGTGAAATGCGTAGATATCGGGAGGAACACCAGTGGCGAAGGCGACTACCTGGCCCATTCTTGACGCTGAGGCGCGAAAGCTAGGGGAGCGAACGGGATTAGATACCCCTGTA
+
GEFGGGGFGGGGGGGGGEFEEGGGGGCFEEFGEGCGGGGGGGGGGGGGGGFGGFGGGFEGGGGGFGGGGGGGGGGDD9FGGGGGFGGEGGEGCFGGFFGGGGGGGGGGGFEGFFFE<BFGGEGGGGGGGGGGGCFFFC>7FEFGFCFCGGGDEGFGG7FGGGECCFEGGGGCCCGG8?CGFEGGGFGGEFCG5:CGCG85CGEDECDFG?EFGG:5)//:)/;D?GG?FFAFCCCD@FF7
@M00200:205:000000000-AKKM3:1:1101:25553:7639 1:N:0:1
ATTGGGTTTAAAGCGCGTGTAGGCGGCTTGGCAAGTCCGCTGTGAAAACTCGAGGCTCAACCTCGAGACGTCGGTGGAAACTGCCTGGCTAGAGTCCGGAAGAGGAGTGTGGAATTCCTGGTGTAGCGGTGAAATGCGCAGATATCAGGAAGAACACCTATGGCGAAGGCAGCACTCTGGGACGGTACTGACGCTGAGACGCGAAAGCGTGGGGAGCGAACAGGATTAGATACCCGTGTA
+
GGGGGGGGGGGFGGGGGGGGGGGGGGGGGEGGGGGGGGGGGGGGGGGGGGGGGGGGGGGGGGGGGGGFGGGGGGGGGFFFGGGGGGFGGGGGGGGGG+FFDGGGGGGGGGGGGGGGGGGGGGGGGGGGGGGGGGGGGGGEEGGDGGGGGGGFGGGFGGGGGGGGD:EECG,*>CFGGCGFCE=*:CCEGGCFGGGGGCFFG<C8CEGGEGGCCGBGFGGGGGGG:*??69AGFEFD;@@G
@M00200:205:000000000-AKKM3:1:1101:26263:7639 1:N:0:1
ATTGGGTTTAAAGGGTACGTAGGCGGCGCTGTTAGTCGGGTGTGAAAGCCCTCGGCTCAACCGAGGAATTGCGCCCGATACTGCAGTGCTTGAGGGAGACAGAGGTAAGCGGAACTGATGGTGGAGCGGTGAAATGCGTTGATATCATCAGGAACACCGGTGGCGAAAGCGGCTTACTGGGTCTCTTCTGACGCTGAGGTACGAAAGCTAGGGGAGCGAAGGGGATTAGATACCCTGGTA
+
GGGGGGGGGGGGGGGGGGGGGGGGGGGGGGGGGGGGGGGGGGGGGGGGGGGGGGGGGGGGGGGGGGGGGGGGGGGGGGGGGGGGGGGGGGGGGGGGGGGGGGGGGGGGGGGGGGGGGGGGGGGGGGGGGGGGGGGGGGGGEGGFGGEGGFFGGGGGGGEGGGGGGGGGGGGGGGGGGGGDGGGGGGGGGGGGGGGGGGGGGGGGGGGGGGGGGD)77E5?DGGGFGFB@4<FC@CCF3<?
@M00200:205:000000000-AKKM3:1:1101:8440:7642 1:N:0:1
ATTGGGCATAAAGTGCTCGTAGGCGGCTTGTTGCGTCGACTGTGAAATCCCGTGGCTCAACTGCGGGTCTGCAGTCGATACGGGCTGGCTAGAGGTCGGTAGGGGAGAGTGGAATTCCTGGTGTAGCGGTGAAATGCGCAGATATCAGGAGGAACACCGGTGGCGAAGGCGGGTCTCTGGTCCGTCACTGACGCTGAGGTGCGAAAGCGTGGGGAGCGAACAGGATTAGATACCCTAGTA
+
FFGGEG9CFGGFG,CF<@@FGGG,FBF:+CE,,,@FEC:@FGGGGGGCGDFGFECGGGG<F,,9BFG>+4,C,,:FGG7F@4B+F+BCFG,BEG8=ECG:FC+=::=F+:?FGGGGGGGGFGGGGGCGGGG=FGGDFG7@CF9;FGGD,,@>FFGGGG:CGGGGGGGEGGGG*BC9BCFG+<CG***;CFFGGGDGGG8+*9*?EGGGG5C>CEBC5CGGG3?FFCF??*:FGGFF)<?<
@M00200:205:000000000-AKKM3:1:1101:22273:7648 1:N:0:1
ACTGGGTTTAAAGGGCGCGTAGGCGGCGCGGGAAGGCGGCGGTGAAAGTCCGGGGCTCAACCCCGGATCGGCCGTGGCGACTCCCGCGCTGGAGCACAGTAGAGGCGGGTGGAATTCCGGGTGTAGCGGTGGAATGCGTAGAGATCCCGCAGAACACCGGTGGCGAAGGCGGCCCGCTGGGCTGTGGCTGACGCTGAGGCGCGACAGCGTGGGGAGCAAACAGGATTAGATACCCCAGTA
+
GCGGGGGGGGGGGGGGGGGGGGGGGGGGGCFDGGGEGGGGGGGGGGG<FGGEDGGGGGGGGGGFFG::=B@FGGG@EFGGGGDGFEEGGGGGGGCCG8FCFGC@GGEGGCEEFGGE998EGEDGGGGGGGGEEFC@FEEGGG7FGGF*:5CGGGGGFGGEE*?FEEGGGGE88EG*:*:>EG*CFGCCGGFDCCCE5*ACCGEG5*995:C8EDFDF*@<FG?F1>F<@*<FFGGF3>@E
@M00200:205:000000000-AKKM3:1:1101:14227:7674 1:N:0:1
ATTGGGTGTAAAGGGCGCGTAGGCGGCTTATCAAGTCAGGCGTGAAATTCCCGGGCTCAACCTGGGGGCTGCGCTTGATACTGATGAGCTTGAATGCGGGAGAGGATAGTGGAATTCCCAGTGTAGAGGTGAAATTCGTAGATATTGGGAAGAACACCGGTGGCGAAGGCGGCTATCTGGCCCGTAATTGACGCTGAGGCGCGAAAGCGTGGGGAGCAAACAGGATTAGATACCCCGGTAAGA
+
FGGGGGGGGGGGGGGGGGGGGGGGGGGGGGGGGGGGGGGGGGGGGGGGGGGGGGGGGGFGGGGGGGGGGGGGGGGGGGGGGGGGGGGGGGGGGGGGGGGGGGGGGGGGGGGGGGGGGGGGGGGGGFGGGGGGGGGGGGGGGGFGDGGFG7D@F:FGGFECFDGFDDEC7CFGGGGGGGGGGCGDCEEFCF+>CGGE8CFF55CC/:DFEGGGDD>C>FGDGGGG(CF766ADGGGC>@EDG2A
@M00200:205:000000000-AKKM3:1:1101:15528:7682 1:N:0:1
ATTGGGTTTAAAGGGCGCGTAGGCGGTCTTTTAAGTTCCGTGTGAAATCCCTCGGCTCAACTGGGGAACGGCACGGGAAACTGGAAGGCTTGAGTTCGGGAGAGGGAAGCGGAATTCCGGGTGTAGCGGTGAAATGCGTAGATATCCGGAGGAACACCGGTGGCGAAGGCGGCTTCCTGGACCGACACTGACGCTGAGGCGCGAAAGCTAGGGGAGCAAACGGGATTAGATACCCTAGTA
+
GGGGGGGGGGGGFGGGGGGGGGGGGGGGGGGGGGGGGGGGGGGGGGGGGGGGGGGGGGGGGGGGGGGGGGGGGGGGGGGGGGGGGGGGGGGEGGGGGGGGGGGGGGGGGGGGFGGGGGGGGGGGGGGGGGGFGGGFGGGGCEGGGGGGGGGEGGFGGGDEGEGGCECFGGGEEGGGGGGGGGGGGCCEGGGGGGGGGFGGGGEGCEGGGGGGG5@DFGGGG3CC0C<2FF97FFGGF4@C
@M00200:205:000000000-AKKM3:1:1101:21228:7693 1:N:0:1
ACTGGGTTTAAAGTGCACGTAGGCGGATATTTAAGTCAGGGGTGAAATCCCGGGGCTCAACCCCGGAACTGCCTTTGATACTGGGTATCTCGAGTCCTAGAGAGGTGAGTGGAATTCCGAGTGTAGCGGTGAAATTCGTAGATATTCTTAGTAACACCAGTGGCGAAGGCGACTTACTGGTCCATTACTGACGCTGATGCTCGAAAGCGTGGGGAGCAAACAGGATTAGATACCCCTGTA
+
GFGFGGGGEGGGGGGFDGGGGFGGGG:@,CF9FGGGG9E8,@FGGGGGGGGGDFEEGGCFGGGGE7FGGGGGGGGGGGGFFGGCGF,CFEFGBCG@E,<BCG9F7?A?,?FFF9FGDC@+>?FGFE,6@FFFCCGGGGGGCFGCF;D,,=D,C<<,BFFD>F7E8FCC7D*BC*>,?FCFCG,,2?DFG+CGDEDEG,5<?FGGC5<4:78:CC3<8EF>C7?C0>C?F4:>CF89F>F7
@M00200:205:000000000-AKKM3:1:1101:4836:7695 1:N:0:1
ATTGGGTGTAAAGGGCGCGTAGGTGGCCTGTTAAGTCGAACGTGAAATCCCCGGGCTCAACCCGGGAACTGCGTCCGAGACTGGCAGGCTCGAATCCGGGAGAGGGATGTGGAATTCCAGGTGTAGCAGTGAAATGCGTAGATATCGTAAGGAAGACCAGTGGCGAAGGCGAGTCTCTGGACAGCAACTGACGCTGAGGCACGAAGGCCAGGGGAGCAAACGGGATTAGATACCCCAGTA
+
GGGGGGGGGGGGGGGGGGGGGGGGGGGGGGGGGGGGGGGGGGGGGGGGGGGGGGGGGGGGGGGGGGGGGGGGGGGGGGGGGGGGGGGGGGGGFGFGGGDGGGGGGGGGGGGGGGGGGGGGGGGGGGGGGGGGGGGCGGGGGGGGGGDGGGFGGCFCGGGGGGGGGGGEFGGGGGGGGGGGGGGGGGFGGGGGGGGGDFGGGGGGGGGFGGGGGGFGFGGGGGEG?GFFFFFGGGG3)><F
@M00200:205:000000000-AKKM3:1:1101:20938:7704 1:N:0:1
ACTGGGTTTAAAGTGCGCGTAGGCGGCCGAGTAAGTCTGATGTGAAATCCCACGGCTTAACCGTGGAATTGCATCTTATACTGCTCGGCTAGAGTCTGGGAGAGGGAAGTGGAATTCCCGGTGTAGCGGTGAAATGCGCAGATATCGGGAGGAACACCAATGGCGAAGGCAGCTCGCTGGGACGGTACTGACGCTGAGACGCGAAAGCGTGGGGAGCAAACAGGATTAGATACCCTAGTA
+
GGGGGGGGGGGGGGGGGGGGGGGGGGGGGGGGGGGGGGGFGGGGGGGGGGFGGGGGGEGGGGGGGGGGGGGGGGGGGGGGGGGGGGGGGGGGGGGGGGGGGGGEGGGECGGGGGGGGGGDFGGGGGGGGGGGGGGGGGGGGGGGGGGGEFCEGGGGGGFFGGGGGCGGGGGGGGGGGGGGGGGGGGGGGGGGDGGGGF+<EDEGGCGGGGEEGGFGDGGGGGGGFGG?FFFGGFEC@FFC
@M00200:205:000000000-AKKM3:1:1101:17344:7712 1:N:0:1
ATTGGGTTTAAAGGGCGCGTAGGCGGATCAGCAAGTCCGGGGTGAAATCCTCCGGCTTAACCGGAGAAGTGCCTTGGATACTGCTGGTCTCGAGGGAGGTAGGGGTCATGGGAACTTCTGGTGGAGCGGTGAAATGCGTTGATATCAGAAGGAACGCCGGTGGCGAAAGCGCATGACTGGATCTCTTCTGACGCTGAGGCGCGAAAGCTAGGGGAGCGAACGGGATTAGATACCCGAGTA
+
GGGGGGGGGGGGGGGGGGGGGGGGGGGGGGGGGGGGGGGGGGGGGGGGGGGGGEGGGGGGGGGGGGGFGGGGGGGGGGGGGGGGGGGGGGGG8CGGDGGGGGGEGGGGGGGGCGGGGGGGGGGGFFGGGGGGGGGGGGGGGGGFGGGGEGFGGFGCGGGEGGGGGGGGGGDGGGGGGGGGDEGGGGGGGGFDGGGGE>EF=D5CCGGGGGGCCE:5@EGEGGGG1DG??FF79CFGEFF6
@M00200:205:000000000-AKKM3:1:1101:22984:7714 1:N:0:1
ATTGGGTTTAAAGGGTGCGTAGGTGGCCGGGTAAGTTCGATGTGAAATCTCCGAGCTCAACTCGGAAATGGCATTGAATACTATTCGGCTCGAGGGTCGGAGGGGAGACTGGAATTCTCGGTGTAGCAGTGAAATGCGTAGATATCGAGAGGAACACCAGTGGCGAAGGCGAGTCTCTGGACGACTCCTGACACTGAGGCACGAAAGCTAGGGGAGCAAACAGGATTAGATCCCCCAGTA
+
GGGGGGGGGGGGGGGGGGGGGGGGGGGGGGGGEGGGGGGGGGGGGGGGGGGGGGGGGGGGGGGGGGGGGGFGGGGGGGGGGGGGGGGGGGGGGGGGGGGGGGGGGGGGGGGGGFGGGGGGGGEGGGGGGGGGGGGGGGGGDDGGGGGGGFEEGGGGGGGGGGGGEGGDCFGGGGGGGGG7;FGGGGGGGGGGGGGGGCF==FEGDGGGG7>=*8)9>C*8CC65:FGF@?:*<;CGFFFF
@M00200:205:000000000-AKKM3:1:1101:11335:7732 1:N:0:1
ACTGGGTTTAAAGGGTGTGTAGGCGGGCTGTTAAGTCAGTGGTGAAATCTCAAGGCTCAACCTTGAAACTGCCATTGATACTATCAGTCTTGAATCTTGTTGAGGTAGGCGGAATATGTCATGTAGCGGTGAAATGCTTAGATATGACATAGAACACCGATTGCGAAGGCAGCTTACTAAGCAAGCATTGACGCTGAGGCACGAAAGCGTGGGGATCAAACAGGATTAGATACCCCTGTA
+
[truncated: 47,430,111 more chars]
