# Supplementary material for: Responses of rhizosphere soil bacteria to 2-year tillage rotation treatments during fallow period in semiarid southeastern Loess Plateau
Source: PeerJ. 2020 May 5;8:e8853. doi: 10.7717/peerj.8853 (PMC7207221; doi:10.7717/peerj.8853)
Supplement: Supplemental Information 10 [file peerj-08-8853-s010.gz › G1L2.R2.fastq]

@M00200:207:000000000-ALC1F:1:1101:18629:1900 2:N:0:5
TACTGGGGTATCTAATCCTGTTTGATCCCCGCACTTTCGAGCCTCAGTGTCAGTTACAGTTTTGTGAGCTGCCTTCGCAATCGGTGTTCTATGACATCTCTATGTATTTCACCACTACATGTCATCTTCCGCCCACAGCAACTGTACTCAAGCCCTACAGTATCACTGGCAATTTCTGGGTTAAGCCCAGAGATTTCACCACTGACTTATAAGGCCACCTACGCTCCCTTTCTGCCCAGTTCTGTTTATAT
+
8<CC,,,+=,CFF,,CCFE9EFF,,CEFFD+@+@FFFF,<,@@FF,,<,CF,,CE,C9,B@CF,C,,,:E<@EFGF7@7+8E,4B,BFGFGF,,94AFFEGD?4:,CEFF9@:,=D44,9,9@,A,CCDC+=0@+=++0*+9DD@+CFF78,26=??F+2?+CD++=,*=*008;FF7++@C*+++;5**+*)=19C7D6*:@0*59E*;*****))10=55):58@1:6=*2*89)0)017A4*:***/*
@M00200:207:000000000-ALC1F:1:1101:13163:1974 2:N:0:5
TACTGGGGTATCTCATCCCGTTTGCTCCCCTAGCCTTCGTGCATCAGCGTCAGCTGTTGCCCAGGCCTTCGCTTTCGCTGCGAGCGTTCTTCTCGATATCTCCGCATTTCACTGCTACTCCGAGACTTCCTAGCCCCCCTACAATTCTCTAGCGCGGGTGTATCGGCTGCAATTCGGAGTTTGAGCCTCCGGATTTCACATCTCACTTTCCCCGCCGCCTACGCACCCTTCACACTCAATTCTGATGCTAT
+
-,A6,,,+76@@6,,=C6C@F,6,;CFFD:6,,;BFAC8C@C,EA8,,+86,6,;;EF9D6E,,,,8B@@<:C?,5,B6,4+++8+>4@=,59F,,A,4C@,:44+46@E,99,4?,5,9>@8+++9=4=,,+10@+6=@D8,2,4D=C9@,3=+++++*3=EC5**@0?**+:+/***/9:8+)0;?A?))/?5;A3:5))9).7)17E@),45.613(4((4123(44()))/),.5).64<)-)))))
@M00200:207:000000000-ALC1F:1:1101:21352:2099 2:N:0:5
TACTAGGGTATCTAATCCTGTTTGCTCCCCTAGCTTTCGTTCCTCAGCGTCAGTAGTGGTCCAGCGCGCCGCTTTCGCCACGGGTGTTCCTGCAGATATCTACGCATTTCACCGCTACACCTGCAATTCCACGCGCCTCTCCCACACTCAAGCACAGCAGTTTTGGAAGCAGCCTCTGGGTTGAGCCCAGAGATTTCACTCCCAACTTGCCACACCGCCTACGAACCCTTTACACCCAGTTCTGATG
+
CCCCCGGGGGGGGGGGGGGGGGGGGGGGGGGGGGGGGGGFFGGGGGGGGGGGGFFGFGGGGGGGGGG>FGGGGGGGGGGGGGGGGGGGGGGGGFGGGGGGGGGGGGGGGGGGGGGGGGFGGFGGGGGGGGGGGD>EGDGFFFGGGFGFGFGGGGGGFGGGGFFFFFFDFGFFACFFAFFGGDDFFGFFFFGFB>FFFEF?=DB3=@FFFEBBBFFFFBBF?DF@D@7(1=EFE?FFB2:BDFF4>FD
@M00200:207:000000000-ALC1F:1:1101:18610:2108 2:N:0:5
TACCGGGGTATCTAATCCTGTTTGCTACCCACGCTTTCGCACCTCAGTGTCAGTGTCAGTCCAGAAGGCCGCCTTCGCCACTGGTATTCCTCCCGATCTCTACGCATTTCACCGCTACACCGGGAATTCTACCTTCCTCTCCTGCACTCTAGCTTGACAGTTCCGGATGCCGTTCCCAGGTTGAGCCCGGGGCTTTCACAACCGGCTTATCAAGCCACCTACGCGCGCTTTATACCCAGTTCTGATG
+
CCCCCGGGGGGGGGGGGGAGGCGGGGGGGGGGGGGGGGGGGGGGGGGGGGGGGGGGGGGGGFGGGGGGGGGGGGGGGGGGGGGGGGGGEFFFFGEFGGGGGFGGCEGGGGGGGGGGGEGGGGGEFGGGGGGGGGGGGGGFGFGGGFC5=FGGGGFGGGGGGGF+@A>ED9ABADFFFFFGFFFFFFFFFFGEFFFEFEFFFFFFF9>9)94?CEFFFFFDE@?F;>099::ABBF6:2:442<ABAA
@M00200:207:000000000-ALC1F:1:1101:16804:2141 2:N:0:5
TACTAGGGTATCTAATCCTGTTCGCTCCCCACGCTTTCGCTCCTCAGCGTCAGTGCCGGCCCAGCCCACCGCCTTCGCCACCGGTGTTCCTCCTGATATCTGCGCATTTCACCGCTACACCAGGAATTCCGTGGGCCCCTACCGGACTCTAGCCATGGCAGTATCGGGTGGCGTCTCCAGGTTAAGCCTGGAGGTTTCACACCCGACTTGCCAAGCCGCCTACGAGCTCTTTAAGCCCAGTTCTGATG
+
CCCCCFGGGGGGGGGGGGGGGGGGGGGGGGGGGGGGGGGGGGGGFFGGGGGGGGGGFFGG@:BFFGDFGEGGGGGGGGGGGGGGEGGGGGGGGGGGGFGGGGDFGGGGGGGGGGGGED8FFFGGFGGGGGGFFEGG+0=5D?8C+9CDGFGDGGC?C?9?50B@FEEGFDBAADF>FA8DGDFA=DF6A;4A=?BFFCFF?.2(2:0(:<31)).=?0291(,42(,(5<29<968:?F<,-5AA<92
@M00200:207:000000000-ALC1F:1:1101:9229:2151 2:N:0:5
TACACGGGTATCTAATCCTGTTTGCTACCCACGCTTTCGTGTCTCAGCGTCAGTTATGGTCCAGAAAGCCGTCTACACCACCGGTGTTCCTCCTGATATCTACGCATTTCACCGCTACACCAGGAATTCCACTTTCCTCTCCCACACTCTAGTCCCTCAGTATTCGGCGCACCCTCCCGGTTGAGCCGGGAGATTTCACACCAAACTTAAAGAACCGCCTACACACCCTTTACACCCAGCTCTGATG
+
CCCCCGGGFEEGGGGGGGGGGGGFFGGGFAEFGGGGGGGGGGGGGGGGGFGEGEGGGGGGGC<FGG<FGGGGGGGGGGF=FGEGC:?FGFGGGGGGGGGGFFG@FEGCGGGGGBEGGG9E8BFGGFGG98CFC88==DF?DCFGF>C*=8F=DFGGCFF66=FGF?*=BGEE>5@ADBE6:+<>*4;?DFGE26BCA4EE@9B>F====446;2?@FF;DFF@8@0<FD8);E<88:;;(/)4256A
@M00200:207:000000000-ALC1F:1:1101:19613:2152 2:N:0:5
TACTAGGGTATCTAATCCTGTTTGCTCCCCACGCTTTCGTGCCTGAACGTCGGTGCTGGACCAGGAAGCCGCTTTCGCCACTGGTGTTCCTTCAGATATCTACGCATTTCACCGCTACACCTGAAATTCCGCTCCCCTCTTCCGCACCCTAGCTAAACAGTCTCGAATGCAATTCCCAGGTTGAGCCCGGGGCTTTCACACCCGACTTATCTAACCGTCTACGCACGCTTTAAACCCAATTCTGCTG
+
CCCCCGGGGGGGGGGGGGGGGGGGGGGGGGGGGGGGGGGFGGGGDGFFGGGEGGGGDFG@FFGGGCGGGGGGFFGGGGGGGGGGGGGGGGGGGGGGGGGGGGGGGGGGGGGGGGGGGGGGGGGGGCFGGFDDG+=DDGGFDFGGGEG*CFFFGGGFGGGGGG?96DFGFGF?BEFFFFFGGGA:CCFFFFGFFDF:FEFFE2@@=@BD:9@<EEFDB1<@;E?911>@76;E);AFDFFBFF4A):)
@M00200:207:000000000-ALC1F:1:1101:8939:2170 2:N:0:5
TACGAGGGTATCTAATCCTGTTTGCTCCCCTAGCTTTCGCGCCTCAGCGTCAGTTATGGTCCAGTGCGCCGCTTTCGCCACAGGTGTTCCTCCCGATATCTACGCATTTCACCGCTACACCGGGAATTCCACGCACCTCTCCCATACTCAAGCACGGCAGTTTCGCCTGCAGGCTCTAGGTTGAGCCTAGAGGTTTCACAGGTGACTTACCGCACCGCCTACGCGCCCTTTATACCCAATTCTGATG
+
CCCCCGGGGGGGGGGGGGGGGGGGGGGGGGGGGGGGGGGGGGGGGGGGGGGGGGGGGGGGGGGGGGGGGGGGGGGGGGGGGGGGGGGGGFGGGGGGGGGGGGGGGDEFGGGGGGGGGDGFGGGGEEGGGGGGGGGGGGGFGFGGD*=9DFFFFGGGGGGGGGFGEFFGFGFFFF>FFFFFGGFFF4?FAFDFF;FFF<FFFBEEFFEECEF?BFBBFFFFFFFFFB066(8<<AFFB>F149<9A<9
@M00200:207:000000000-ALC1F:1:1101:15855:2178 2:N:0:5
TACAAGGGTATCTAATCCTGTTTGCTCCCCACGCTTTCGTGCATGAGCGTCAGTACAGGCCCAGGGGGCTGCCTTCGCCATCGGTGTTCCTCCTGATATCTACGCATTTCACTGCTACACCAGGAATTCCACCCCCCTCTGCCGTACTCTAGCCTTGCAGTCACAAACGCAGTTCCCAGGTTAAGCCCGGGGATTTCACATCTGTCTTACAAAACCGCCTGCGCACGCTTTAAACCCAATTCTGATG
+
CCCCCGGGGGGGGGGGGGGGGGGGGGGGGGGGGGGGGGGGGGGGGGGGGGGGGGGGGGGGFGGGGGGGGGGGGGGGGGGGGGGGGGGGGGGGGGGGGGGGGGGGGGGEFGGGGGGGFFGGGFGGGGGGGGGGGEDEGGGFGGGGGFG?FFFGGGGGGGGGGGFGFFFFDDFFFFFFFFFFGGFFFGFFFEGF9?F=AEFEFEFFFFFFEFF==BFFF9BD=@9@FFBFDDFFFAFFFF<:BFBDBFF
@M00200:207:000000000-ALC1F:1:1101:11828:2179 2:N:0:5
TACTAGGGTATCTAATCCCGTTTGCTCCCCACGCTTTCGCGCCTCAGCGTCAGTACCGGTCCAGGGGGCCGCCTTCGCCACCGGTGTTCCTCCCAATATCTACGCATTTCACCGCTACACTGGGAATTCCACCCCCCTCTCCCGGACTCGAGCCCTGCAGTTTCTTCCGCACGTCCTCAGTTGAGCCGAGGGATTTCACGGAAGACACGCAGGGCCGCCTACGCGCCCTTTAAGCCCAGTTCTGATG
+
CCCCCGGGGGGGGGGGGAFFFGFGGFGGGGGGGEGGGGGGGEB:@FFGGGGGGGGGGGGGGGGGGGGGGGGGGEGGGGGCECGGEGGGGGGGEFFGFGGFGGGGGGGGFEFGGEE>EGFGGGGEFF@EEGCGFGGEGGGFGCFGCBGEGFGEGGGGFGGGGD9CAFFG54?DFFFFFFFGGFFFFCFBDFGFFFA<FFA270(97?BB<>;FBF5:BFFFFF:0916(2(44499614::AFFFBBF
@M00200:207:000000000-ALC1F:1:1101:17104:2264 2:N:0:5
TACGAGGGTATCTAATCCTGTTTGCTCCCCACGCTTTCGCACCTCAGCGTCAGTACCGGGCCAGTGAGCCGCCTTCGCCACTGGTGTTCTTGCGAATATCTACGAATTTCACCTCTACACTCGCAGTTCCACTCACCTCTCCCGGACTCAAGGTCGCCAGTATCAAAGGCAGTTCTGGAGTTGAGCTCCAGGATTTCACCCCTGACTTAGCAACCCGCCTACGTGCGCTTTAAACCCACTTCTGATG
+
CCCCCDGGGGGGGGGGGGGGGGGGGGGGGGGGGGGGGGGGGGGGGGGGGGGGGGGGFC@FGGGGFGGGGGGGGGGGGGGGGGGGGGGGGGGGGGDFGGGGGGGGGGGGGGGGGGGGGGGFGGGGGGGGFDGGFGGGGGGFF8FDGFGFGFGDFFGGGEDDFFFGF79CAGFFFEFFFFFGGGFFAGFFFAFFFFFEFCFFBFBFF=4?EEFFCFFFBFFFFFF13?BFFF;)76=FDD(892<<DFF
@M00200:207:000000000-ALC1F:1:1101:16296:2276 2:N:0:5
TACCAGGGTATCTAATCCTGTTTGCTCCCCACGCTTTCGCGTCTCAGCGTCAGTACCGTCCCAGCGAGCTGCCTTCGCCATTGGTGTTCCTCCTGATATCTGCGCATTTCACCGCTACACCAGGAATTCCACTCGCCTCTTCCGGACTCTAGCTCGACAGTTTCCACCGGCATTCCAGGGTTGAGCCCTGGACTTTCACAGCGGACTTATCGAGCCGCCTACACGCGCTTTAAACCCAGTTCTGATG
+
CCCCCGGGGGGGGGGGGGGGGGGGGGGGGGGGGGGGGGGGGGGGGGGGGGGGGGGGGGGGGGGGGGGGGGGGGGGGGGGGGGGGGGGGGGGGGGGFGGGGGGGGGGGGGGGGGGGGGGGGGGGGGFGGFGGGGGGGGGGFGGGGGFGFGFGFGGGGGGGGGGFGFFFFFGEBFEFFFF5DGGFFFFFFFFGFFFFEAAFFFFF@FFFEEF<1?;DF0>9D?638?@FFFFBAAFFFFF?FA>BBFB<
@M00200:207:000000000-ALC1F:1:1101:19926:2304 2:N:0:5
TACGGGGGTATCTAATCCCGTTCGCTCCCCTAGCTTTCGCGCCTCAGCGTCAGAAGAGGTCCAGCACGTCGCTTTCGCCACCGGCGTTCCTTCCGATATCAACGCATTTCTCCGCTCCACCGGAAGTTCCACATGCCCCTACCTCCCTCAAGGCAATCAGTATCAAAGGCAGTTTTCCGGTTGAGCCGAAAGATTTCACCCCTGACTTTATTGCCCGCCTCCGCGCCCTTTAAACCCAGTTCTGATGAGCT
+
CCCCCGGGGGGGGGGGGDGGFGGGGGGEGGGGGGGGFGGGGGGGGGGGGGGGGGGFGGGGGGGGGGGGGGGGGGFGGGGGGGGGDGGGGGGGGGECFGGGGGGGGGGGGG,AFGG>EGGGGGGGGGGGGGGGF6CFFGGFFG;CFFGFGFFFGGFGF?CDGGFGFFFFFGFEACAFFFFGGGD;6DFFBBDB@FFCFCFAF9;?FFF34>B<><9516;61((339>>>??<<A=:<0(4:><).62),)-
@M00200:207:000000000-ALC1F:1:1101:22780:2324 2:N:0:5
TACGAGGGTATCTAATCCTGTTCGATACCCACACTTTCGAGCATCAGTGTCAGTTGCACTCCAGAAGGCTGCCTTCGCAATCGGAGTTCTTCGTGATATCTAAACATTTCACCGCTACACCACGAATTCCACCTTCCTCTAGTGTACTCAAGTCTGCCAGTTCCAACTGCACGGCTGTAGTTGAGCTACAGTATTTCACAGCTGGCTTAACAGACCACCAACGCTCCCTTTATACCCACTTCTGATG
+
CCCCCGGGGGGGGGFCGGGFFGGGGGGGGFGGGGFGGGGGGGGGGGGGGFGGGGGGGGGFGGGGGGGGGGGGGGFGGGGGGGGGECEFGFGGGGGGGGGGGFEFFGFFADEG9EGGEFGGFFGGGDGCGGDEFFGGGGGBGGGGGFGFGFGD6BFGGDDD=DFCFFFGF6?DFABBFFFG8=DDFGFF5DGFFF?EFC7CE5CBB>D5@EFFFDF=C58))01/:@4>240*779EEE(5*0>C?4*
@M00200:207:000000000-ALC1F:1:1101:16138:2347 2:N:0:5
TACACGGGTATCTAATCCTGTTTGCTACCCACGCTTTCGTGTCTCAGCGTCAGTGATGGTCCAGAAAGCCGTCTACACCGCAGGTGTTCCTCCTGATATCTACGCATTTCACCGCTACACCAGGAATTCCGCTTTCCTCTCCCATACTCTAGCCCTCCAGTTTTCGGCGCACCCTCCCGGTTGAGCCGGGAGATTTCACACCGAACTTAGAGAACCGCCTACACACTCTTTATACCCAATTCTGATG
+
CCCCCGGGGGGGGGGGGGGGGGGGGGCFGGGGGGGGGGGG?FGGGGGGGGGGGGGCFFGFGGGGGFFGGCGCFGGGFGGE7F=EGFGGGGGGGGEGFGGGGGGGGGG>GGGGGGGGGGGGGGFDGGCFG;@ED8DFGGGFGCGGGFGFGFGFGGGFDGGDFFF=9?A>ADB>9>CFA057:9@CAG5@FEG>A*35C?FE2(/6>=B474)4>@A?F@BD@@@@<1(/77?CF<AA>B03<ABFA9A
@M00200:207:000000000-ALC1F:1:1101:15337:2365 2:N:0:5
TACTGGGGTATCTAATCCCGTTTGCTCCCCTGGCTTTCGCGCCTCAGCGTCAGTAGAGATCCAGTGCGCCGCTTTCGCCTCCGGCGTTCCTTCCAATAACAACGCATTTCACCGCTCCACTGGAAGTTCCGCACACCCCTATCTCCCTCAAGACCGACAGTATCAGAGGCACTTCTGCAGTTAAGCTGCAGGATTTCACCCCTGACTTGTCGGACCGCCTACGCGCCCTTTATACCCAATTCTGATGATAT
+
CCCCCGGGGGGGGGGGGGGGGGGGGGGGGGGGGGGFGFGGGGGGGGGGGGGGGGGGGGGCFGGGGFFGGDGGGEFGEFGGGGGGGGGEGGGGGGGFA@,CDDFGGEFEGFGGCGGDE+8EF8EFE?EDFFGGGEDG@DDFGGGGD8?DGFGEDGGGGGD7F76@F>F?CGEFFBAFAFFGGGACFGFFFFGF@AFFFFFFDB9B@EACEFEFB>DF07:6?@0>6926>024<<F6()44ADAAA46)).-
@M00200:207:000000000-ALC1F:1:1101:15462:2369 2:N:0:5
ACTCGGGTATCTAATCCGGTTCGCTCCCCTGGCTTTCGTCCCTCACCGTCAGGCGCGTTCCAGTCTGACGCCTTCGCCACTGGTGGTCCTACAAGGATTATAAGATTTCACCCCTACCCCTGTAGTACCTCAGACCTCTCCCGCCCTCTAGTATAGCAGTATTCCTAGCATATGGATAGTTAAGCTACCAGATTTTACCAGGAACTTACTAAACCGGCTACGGACACTTTACACCCAGTTCTGATG
+
CCCCCGGGGGGGGGGGGGGGGGFGGGGGGGGGGGEGEFFFFEDFGGGGGGGGFCFGGGGGFDFGGGGGGGGGGGGGGBFFGF<FFGGGFGGGGGGGGGGGGGGFFFFFGGGGDBFGGADGGGGGGGFGGGG8DFGGGGGFG?>D=BGFGFGGGGGGCFGDFFFG?DFGFGFDFFF7<CFFGGFCBGFFF*=FBFFFFF59=5=@D@;CECE*4<349=BFD@@>@==B>F4:C3421=;???4CEF
@M00200:207:000000000-ALC1F:1:1101:17621:2482 2:N:0:5
TACCGGGGTATCTAATCCTGTTTGCTCCCCACGCTTTCGTGCATGAGCGTCAGTGTCAGCCCAGAGACCTGCCTTCGCCATCGGTGTTCCTCCTGATATCTACGCATTTCACTGCTACACCAGGAATTCCAGTCTCCTCTGCCGCACTCAAGCCTTGCAGTCCCAAATGCCATTCCCAGGTTAAGCCCGGGGCTTTCACATCTGGCTTACAAAACCGCCTGCGCACGCTTTATCCCCAATTCTGATGACAT
+
CCCCCGDEGCCGFGEFFGGFEEEGGGGGGGGGDGGGGGGFFGGGGGGGGGGFGGGEFEDGGGGEFGGGGC,FFGGGGFGE7ACGGCCFGGCGF:<FGGGGEGGGGG7FGGDGGGGFFGF@DEFGDDGCEEFA??+@DDFF?GGGG>>BFFDFGDDFGGGG8=BFF5?8;7:010=;DDFFGGF5+2AFE*9:5*95AEC<*)166=:265A**)262@B@92(2(6,((((/65+;;D;@C3)9).)1).)
@M00200:207:000000000-ALC1F:1:1101:20504:2500 2:N:0:5
TACTGGGGTATCTAATCCTGTTTGCTCCCCACGCTTTCGTGCCTGAACGTCGGTGCTGGACCAGGAAGCCGCTTTCGCCACTGGTGTTCCTTCCGATATCTACGCATTTCACCGCTACACCGGAAATTCCGCTTCCCTCTTCCGCACCCTAGCTACGCAGTCTCGAACGCAATTCCCAGGTTGAGCCCGGGGCTTTCACACCCGACTTATGTAACCGTCTCAGCACGCTTTACGCCACGTTCTGATG
+
CCCCCGGGGG@CFFGGGGGGCGFEEFGGFCFGFD7FFCBF@FGGGCF@FGFGGEGGGGFFCEFGGGGGGGGDCC@FGDEFGGGGE,FFFFGGGGF7=FGFFFCDEGE@FGGFECE6EEGGGCEGEBFGGFF6DCC8=FGFGGFDD>=@GA8?GFGGGCGGGFC+?96,9@@BBC6?69FG79?A>>>9BFGE9?FEBEF7;,3>9>674CAC5?AA@;66()).)((-420)<?@;((-2281:)4:
@M00200:207:000000000-ALC1F:1:1101:18960:2518 2:N:0:5
TACAAGGGTATCTAATCCTGTTTGCTCCCCTAGCTTTCGCGCCTCAGCGTCAGTAGTGGTCCAGTGCGCCGCTTTCGCCACAGGTGTTCCTCCCGATATCTACGCATTTCACCGCTACACCGGGAATTCCACGCACCTCTCCCACCCTCCAGCATTGCAGTTTCGCCTGCAGGCTCTGAGTTAAGCCCAGAGGTTTCACAGGTGACTTACAACACCGCCTACGCGCCCTTTAAGCCCAGTTCTGATGAGCT
+
CCCCCGGGGGGGGGGGGGGGGGGGGGGGGGGGGGGGGGGGGGGGGGGGGGGGGGGGGGGGGGGGGGFGGGGGGGGGGGEGGFDCGGGGGGGGGGDEGGEGGGGGGGGGGGGGGGGGGGGGGGGGGGGGGGGGGGGGGGGFGG?FGFGFGFGFGG?DFGGCFGFGEFDGFGFFFFACFF6FEFCFFGF*AA4AD9FEF?><>>BBFFFFCFE45(/59>>?71(69B1;FFF<<2@@?26:A<4:4)).5))
@M00200:207:000000000-ALC1F:1:1101:16354:2546 2:N:0:5
TACACGGGTATCTAATCCCGTTTGCTCCCCTAGCTTTCGCGCCTCAGCGTCAGAAGAGATCCAGTGCGTCGCTTTCGCCTCCGGCGTTCCTTCCAATATCAACGCATTTCACCGCTCCACTGGAAGTTCCACACACCCCTATCTCCCTCCAGACGATCAGTATCAGAGGCACTTCTACAGTTAAGCTGCAGGATTTCACCCCTGACTTGATCGACCGCCTACGCGCCCTTTAAGCCCAGTTCTGATG
+
CCCCCGGGGGGGGGGGGGGGGGGGGGGGGGGGGGGGGGGGGGGGGGGGGGGGGGGGGDGGGGGGGGGGGGGGGGGGGGGGFGCFGGGGGGGGGGGGGGGGGGGGGGGGGGGGGGGDGGGGGGGFFGFGGGGFGGGGGGGFGGGGGFGFGFGGGGGGGGGFGGFGFFAFFGFFFFFFFFFFFGFFFGFFFFGAAFFEFFFFFFFFFE@EFBEFFFD@F9>@1@DFB>FFFFB4)<4???6:BFA2<9<
@M00200:207:000000000-ALC1F:1:1101:8157:2561 2:N:0:5
TACGGGGGTATCTAATCCTGTTTGCTCCCCACGCTGTCGCGCCTCAGTGTCAGCCACTGCCCAGCAGGCCGCCTTCGCCACCGGTGTTCTTCCGGATCTCTACGCATTCCACCGCTACACCCGGAATTCCGCCTGCCTCTACAGTGCTCGAGCAAGACAGTTCGCACGGCCGACTCGGGGTTGAGCCCCGAGCTTTCACCGCACGCTTGTCCCGCCACCTACGCGCCCTTTAAACCCAATTCTGATGAGCT
+
CCCCCGGGGGGGGGGGGGGGGGGGGGGGGEGGGGGGGGFGGEGGGGFFFFGG<FGGGGGGGGCGGGGGEGGGGGGGGGGEGGGGGGGGGGGGGEFGGGFCFGGGGGFEGEGGGGGGGGGGGGGGGCDFGGGCDGGGF6?AFGGGGFFFGECEDDFFGGGGCGFGFFFGBCEDFFFFF3;)=5)AFFF>AA)73>FFFB?AFF;>F6(-:,5<7>:600?<2((479>((.)546?FFF04).4A>><28))
@M00200:207:000000000-ALC1F:1:1101:14955:2579 2:N:0:5
TACGAGGGTATCTAATCCTGTTTGCTCCCCTAGCTTTCGTCCCTCAGCGTCAGTTGTGATCCAGCGAGCCGCTTTCGCCTCGGATGTTCCTACGGATATCTACGCATTTCACCGCTACACCCGTAATTCCACTCGCCTCTCTCACACTCTAGCACGGCAGTTTCGTTAGCAGCCTCTGGGTTAAGCCCAGAGATTTCACTATCGACTTGCCGCACCGCCTACGGACCCTTTAAACCCAGTTCTGATG
+
CCCCCGGGGGGGGGGGGGGGGGGGGGGGGGGGGGGGGGGGGGGGGGGGGFGGGGGGGGGGGGGGGGGGGGGGGGGGGGGGGGGGGGGGGGGGGGGFGGGGGGGGGGGGGGGGGGGGGGGGGGGGGGGGGGGGGGFCDGGFGGGGGFGFGFGGGGGGGGDGGGFGFFFGFGFFFFFFFFFG?CFFFGFFFFFFBF8CFFFEEAEDDBFFEFFBFBEFFFBF@FDF@BFF@D@E?<FF?04>AFAB2-4
@M00200:207:000000000-ALC1F:1:1101:16187:2580 2:N:0:5
TACAGGGGTATCTAATCCTGTTTGCTCCCCTAGCTTTCGTGCCTCAGTGTCAGGAGTTGTCCAGGGACTCGCCTTCGCCACTGGTGTTCCACTTGATATCTACGCATTTCACTGCTACACCAAGTATTCCAGTCCCCCCTCCAACCCTCGAGCTGGGTAGTTTCCAATGCCATTTCCGAGTTGAGCTCGGAGATTTCACATCCGACTTACCCTGCCACCTACGCACCCTTTACGCCCAGTCCTGATG
+
CCCCCGGGGDGGGGFFGGGGGGGGGGGGGGGGGGGGGGGGGGGGGGGGGGGFFCCGGGGGGGGGGGGGGGGGGGGGGGGGGFGGGGFFFFCEGFGGFGGGGGG@FGGGGGGGGGFGFDGGF8=FFCGFDGGGGFDF??CBG6FGG>>DF?ECDGGGGEGG7CF8CFFGFGFFF9EFFFFGGGFFFGFFFFDFFFF@FA>7*:85):@DEE))7@4):7>B:B(>9==5>D=**52).3=;))17C><
@M00200:207:000000000-ALC1F:1:1101:11209:2654 2:N:0:5
TACAGGGGTATCTAATCCTGTTTGCTCCCCTAGCTTTCGTTCCTCAGCGTCAGTAGTGGTCCAGCGCGCCGCTTTCGCCACGGGTGTTCCTGCAGATATCTACGCATTTCACCGCTACACCTGCAATTCCACGCGCCTCTCCCACACTCTAGCACAGCAGTTTCGGAAGCAGGCCCTGAGTTAAGCTCAGAGATTTCACTCCCGACTTGCCACACCGCCTACGAACCCTTTAAACCCAATTCTGATG
+
CCCCCGGGGGGFGGGGFGGGGGGGGGGGGGFGGGGGGGGFGFGGGGGGGGEGGGGGGGGGGFGGGCEGGGGGGGGGGFEGGGGGGGGGGGGDGGGGFFDEFGGGGEGGGF=EGGGDEFGGGGGGGFGGGGFEDDGE>8@BGGGGGFGFGFGFGGGF?FCF?FFGF5>EEGFFFFEEFFFGGGFF+8@FFFG>@C8:FEFEE(8@=9@?=E>FF;D;@F6<;FFDFBB@@@EFFFFF66??):AF<BF
@M00200:207:000000000-ALC1F:1:1101:24331:2666 2:N:0:5
TACAGGGGTATCTAATCCCGTTTGCTCCCCTGGCTTTCGCGCCTCAGCGTCAGAAAAGGTCCAGTGCGCCGCTTTCGCCGCCGGCGTTCCTTCTGATATCAACGCATTTCACCGCTCCACCAGAAGTTCCGCGCACCCCTACCTTCCTCCAGCAAGCCGGTATCGAAGGCTCTTCCACAGTTAAGCTGTGGGATTTCACCCCCGACCTCGCCTGCCGCCTACGCGCCCTTTAAACCCAGTTCTGATG
+
CCCCCGGGGGGGGGGGGGGGGGGGGGGGGGGGGGGGGGGGGGGGGGGGGGGGDGGGGGGGGGGGGGGGGGGGGGGGGGGGGGCGGGGGGGGGGGGGGGGGFGFGGGGGGGGGGGGGGEFDFGGGGGGGGGGGGGGGGGGFGGGGGFGFGFFGGGGGGGGCDGFGFFFGBGF;AEFFFFFCFGAFF=FFFFGD64=@FEFE@F>BFF9;??>B?FFFFBFB(48BFFFFF:3.5<FFFF?3<<AB<2<
@M00200:207:000000000-ALC1F:1:1101:19267:2699 2:N:0:5
TACAGGGGTATCTAATCCTGTTTGCTACCCACGCTTTCGTGTCTCAGCGTCAGAAGTGGTCCAGAAAGCTGTCTACACCGCAGGTGTTCCTCCTGATATCTACGCAGTTCACCGCTACACCAGGAATTCCGCTTTCCTCTCCCACCCTCTAGCACTCTAGTATCCGCCGCACCCTCCCAGTTAAGCCGGGAGATTTCACGACAGACTGAGAGCACCGCCTACACACTCTTTAAACCCAGCTCTGATG
+
<@CCCFEEF;EFCGGGGC6CFE<EEFGFGFEGEGGGGGEGGGGDGCGGGEEG,CFCEF@FFFF<DFGGGGGFFFGGGFF:CFGGGGFGFGGFGGDGGGFGGGGGGC+8=@EAFG6+==EAEGCEFFCEGGGGGGGFGFGFGEDGFADFFFFFFFF?CEDDDD<D@55EEGBEEFFFFFAFCC+CADAD>>798*=6=6B):4:A===633@E>3A>(:5235/:E<;3)7.9?EAFFF((/5C8)97
@M00200:207:000000000-ALC1F:1:1101:6909:2718 2:N:0:5
TACAGGGGTATCTAATCCTGTTTGCTCCCCTAGCTTTCGCGCCTCAGCGTCAGTTGCAGTCCAGGAAGCCGCCTTCGCCGCAGGTGTTCCTCCCGATATCTACGCATTTCACCGCTACACCGGGAATTCCACTTCCCTCTCCTGCACTCTAGCACGACAGTCTTGAACGACAGCCCCGGGTTAAGCCCGGGGATTTCACGCCCAACTTATCGCCCCGCCTACACGCCCTTTACGCCAAGTCCTGATGCACT
+
CCCCCGGGCGCGF<FFGGGGGFFF9DFGGGE<EFFGGGGGGGGGGDEGGGGGGGGCC@@FEFA@EFGGGGGGGGGGGEEEECEGFDBGGGFCFGD7FF6EGGGGG6EEGGGGGGGGGGGFGGGGEE8FGG:DDE+EFGGBF@9==DFD8+@EGGG=CE67+=8+03*2?CA*:)9>9>DDEC)+10A)?BGEF);7FFC<0?9?=D;43742;(0(((3:(,5<19(36?F))4>E(-34))-)..4))))
@M00200:207:000000000-ALC1F:1:1101:14591:2721 2:N:0:5
TACCAGGGTATCTAATCCTGTTTGCTACCCACGCTTTCGCACCTCAGTGTCAGTGTCAGTCCAGAAGGCCGCCTTCGCCACTGGTATTCCTCCCGATCTCTACGCATTTCACCGCTACACCGGGAATTCTACCTTCCTCTCCTGCACTCTAGCTTGACAGTTCCGGATGCCGTTCCCAGGTTGAGCCCGGGGCTTTCACAACCGGCTTATCAAGCCACCTACGCGCGCTTTATGCCCAGTTCTGATG
+
CCCCCGGGGGGGGGGGGGGGGGGGGGGGGGGGGGGGGGGGEFGGGGGGGGGGGGGGGGGGGGGGGGGGGGGGGGGGGGGGGGGGGGGGGGGGGGDFGGGGGGGGGGGGGGGGGGGGGGGGGGGGGGGGGGGFGGGGGGGFGGGFGFGFGFGFGGGGGGGGGGFGAAEGFGFFFFFFFFFGEGFFFGFFEFGDBBFBFFFCFFDFFF>BFFFFE@A=@@?F15@@F>9(03:A4<698:<>AFFFA>A
@M00200:207:000000000-ALC1F:1:1101:13423:2724 2:N:0:5
TACAAGGGTATCTAATCCCGTTTGCTCCCCTGGCTTTCGCTCCTCAGCGTCAGTATTGGTCCAGGATGCCGCCTTCGCCACCGGTGTTCCTCCAGATATCTACGCATTTCACCGCTACACCTGGAATTCCGCATCCCTCTCCCAAACTCAAGCCATCCAGTATCAGACGCAGTTCCCCGGTTAAGCCGAGGGATTTCACGTCTGACTTAGTTGGCCGCCTACGAGCCCTTTAAACCCAGGTCTGATG
+
CCCCCGGGGGGGGGGGGGFEGGGGFGGGGGGFGGGGFGGGGGGGGGGGGGGGGFGFFGFEFGGGGGGGFFDC7FGGGGGEEFEEGEFDGGGGG,EFCEGGGGGGGGFFGFGGGGGGGEGGGGGGGDGGGGFGDEDCDDGFFGGG80@FFFGFCGFGD=D=EDCDD?DGEGEFFEFFFFDDE7*<BG*9?>CD>FFF94EBF9:9CE:E4475CBAE(,,318@07@913,5;?<AA?;((.,4:AA4
@M00200:207:000000000-ALC1F:1:1101:23757:2729 2:N:0:5
TACGCGGGTATCTAATCCTGTTTGCTCCCCACGCTTTCGCGCCTCAGCGTCAGTTGTCGTCCAGCAAGCCGCCTTCGCCACTGGTGTTCCTCCTAATATCTACGCATTTCACCGCTACACTAGGAATTCCGCTTGCCTCTCCGATCCTCAAGGGATGCAGTTTCAAAAGCAGTTCCGGGGTTGAGCCCCGGGATTTCACTCCTGACTTGCATCTCCGCCTACACGCCCTTTATACCCAATTCTGATG
+
CCCCCFEGGGGGGGGGGGGGGGGGGGGGGGGGDGGGGGGGGGGGGGGGGGGGGGGGGGDGGGEFGGCGGGGGGGGGGGGDGGGGGGGGGGGGGGDFGGGGGGGGGGGGFGGGGGGGGGGGGGGG,EFGGGGGGG6FGFFFCGG6E*@BGFF697DFGGG7<CCECCF@9F59<C>F5?47EGF6A4;?BBDE9DA@FEFFE@FEFFAEFE<CEEFE0?DF;D@0:;36>F29A)183)-::AAB2AA
@M00200:207:000000000-ALC1F:1:1101:22540:2753 2:N:0:5
TACGAGGGTATCTAATCCTGTTTGCTCCCCTAGCTTTCGTTCCTCAGCGTCAGTTGCGGTCCAGCGAGCCGCCTTCGCCACGGGTGTTCCTACAGATATCTACGCATTTCACCGCTACACCTGTAATTCCACTCGCCTCTCCCGCACTCTAGCACGGCAGTTTCGAAAGCAGCCTCTGGGTTAAGCCCAGAGATTTCACTTCCGACTTACCACACCGCCTACGAACCCTTTATACCCAGTTCTGATG
+
<CCCCGGC;FFGCFGFFFFFAFFDG9<CDFCFF?AEFGGGGFGAFGGGGGGGGGG<<FB:+@FCFCGGEGGGGGGGCEGGGGGCFEFGFGCFGGGGGGGGGFGCEGGGGFGGGGGGGGGGGGGGG99EEFGGGGGCGDGF8DFDG>8?F58BFGGGGGDG6DFDBFFEEFA5CDFFFFAC7CF+1>FFFA*)58+9BEA@C5>999BFC@=CF<=?>9027327@966?:2:A4FF0)(5:A<A<59
@M00200:207:000000000-ALC1F:1:1101:12199:2810 2:N:0:5
TACCCGGGTATCTAATCCTGTTTGCTCCCCTAGCTTTCGTTCCTCAGCGTCAGTTGTGGTCCAGCGCGCCGCTTTCGCCACGGGTGTTCCTGCAGATATCTACGCATTTCACCGCTACACCTGCAATTCCACGCGCCTCTCCCACACTCAAGCACAGCAGTTTCGGAAGCAGCCTCTGGGTTGAGCCCAGAGATTTCACTCACGACTTGCCACACCGCCTACGAACCCTTTAAACCCAATTCTGATG
+
CCCCCGGGGGGFGFGFEFGGFGGGGEFGFGGGGGGGGGEGF@FFGFGGGGGDGGGGGGGGGGGGGEGGEGGGGEGGGGFGGGGGEGGGGGGGGGGGGGGFGGGG76FCF=CFFEGG6@EF8DFFGFGFCGGGDEGGDDG68@EFGEGFGFDCFGGGFFGGFG7CBBAE>GFFFDFFFFF4E*:6AFFFFFDFF=BC+/:*8(77@9;<@F;>@3>;9@0;DD02?29?:124<96),,87.)6<4AA
@M00200:207:000000000-ALC1F:1:1101:22514:2849 2:N:0:5
TACTAGGGTATCTAATCCCGTTTGCTCCCCTGGCTTTCGCGCCTCAGCGTCAGAAAAGGTCCAGCACGTCGCTTTCGCCACCGGCGTTCCTTCCGATATCTACGCATTTCACCGCTCCACCGGAAGTTCCACATGCCCCTACCTCCCTCGAGATGGCCAGTATCAAAGGCACTTTTCCGGTTGAGCCGAAAGATTTCACCCCTGACTTGACCACCCGCCTACGCGCCCTTTATACCCAGTTCTGATG
+
CCCCCGGGGGGGGGGGGGGGFGGGGGGGGGGGGGGGGGGGG7FGEGGGGGGGGGGGGGGGGGGGGGGGGGGGDFGGGGGGGGGGGGGGGGGGGGDGGGGFGGGGGGGGGGGGGGGGGEGGFEE@FGF8ECGGGGFCDFGFGGFGGFGFCBGCGFGFGCCC:FFGFFBFCFAFF@FFF9ADEGFFFGFFF>DE=*+58CF@B>;;;@9C8<@@@F>@969(/=;1903(420.:AFF(28::>A9A)-
@M00200:207:000000000-ALC1F:1:1101:23114:2882 2:N:0:5
TACTGGGGTATCTAATCCTGTTTGCTCCCCACGCTTTCGTGCCTGAGCGTCAATCTCAGCCCAGGGGGCTGCCTTCGCCATCGGTGTTCCTCCACATCTCTACGCATTTCACTGCTACACGTGGAATTCCACCCCCCTCTGCCAGATTCAAGTCCCCTAGTTTCCACTGCCATTCCCAGGTTGAGCCCGGGGCTTTCACAACGGACTTGGAGAACCGCCTACGCACGCTTTAAACCCAATTCTGATG
+
CCCCCGGGGGGGGGGGGGGGGGGGGGGGGGGGGGGGGGGGGCFGGGFGGGGGGFGGGGGGGGGGGGGGGGGGGGGGGGGGGGGGGGGGGGGGCGGGAFGGGGGCEGGGGGGGGGGGGF?FEGGGGGGGGGGGGGDGGDGBGGGGG58DGFFGGGGGGGG6DGFFFFFGFGF?FCFAF?F+@CF9CGFFFFGD9?AEFFFE59@5>@>3763::@FFBFF083((2433/8?):)7@?01344>)6))
@M00200:207:000000000-ALC1F:1:1101:24141:2896 2:N:0:5
TACACGGGTATCTAATCCTGTTTGCTCCCCTAGCTTTCGCGCCTCAGCGTCAGATGTGGTCCAGTGCGCCGCTTTCGCCACAGGTGTTCCTCCCGATATCTACGCATTTCACCGCTACACCGGGAATTCCACGCACCTCTCCCACCCTCAAGCACGGCAGTTTCGCCTGCAGGCTCTAGGTTGAGCCTAGAGGTTTCACAGGTGACTTACCGCACCGCCTACGCGCCCTTTATACCCAATTCTGATGCGAT
+
CCCCCGGGGGGGGGGGGGGGGGGGGGGGGGGGGGGGGGGGGGGGGGGGGGGGGGGGGGGGGGGGGGGGGGGGGGGGGGFBFGGFGGGGGGGGG:E:CCEGGGGGGGGGGGGGGGGGGGGGGCDEGGGGFGGGGGDGGGGFGGGGGEGFGFGCFGGGCECDGCFGFEDGFC94A9;AFA6CF>F>FGF4)22*5?A=FCBE@BF@EEF?CE@?;(>>BF@FFFDFBB;B>7?DF9=F??0:>D92))))(-(
@M00200:207:000000000-ALC1F:1:1101:19289:2935 2:N:0:5
TACTAGGGTATCTAATCCTGTTTGCTCCCCTAGCTTTCGCGCCTCAGCGTCAGATGTGGTCCAGTGCGCCGCTTTCGCCACAGGTGTTCCTCCCGATATCTACGCATTTCACCGCTACACCGGGAATTCCACGCACCTCTCCCACCCTCGAGCACGGCAGTTTCGCCTGCAAGCTCTGAGTTGAGCCCAGAGATTTCACAGGTGACTTACCGCACCGCCTACGCGCCCTTTAAGCCCAATTCTGATG
+
CCCCCGGGGGGGGGGGGGGGGGGGGGGGGGGGGGGGGGGGDGGGGGGGGGGGGGGGGGGGGGGGGGGGGGGGGGGGGGGGGGGFGGGGGGGGGGGGGGGGGGGGGGGGGGGGGGGGGGGGGGGGGGGFGGGGGGGGGGGFGFGGGEGFGFGGGGGGGGGGGGFGFFFGFGF>FD4FFFFGGGC>6FFFFA4A=BCEFEF?=9BE=E41)/=@>FFB@>9D@FDF00769B:A267FBF(3<DBFF>>
@M00200:207:000000000-ALC1F:1:1101:20289:2949 2:N:0:5
TACGCGGGTATCTAATCCCGTTCGCTCCCCTAGCTTTCGCATCTCAGCGTCAGTTGCCAGCCAGGACACTGCCTTCGCCTTCGGTGTTCCTCCGGATCTCTACGCATTTCACCACTCCACCCGGAATTCCGTGTCCCTCTCTGGCCCTCAAGTCCTACCGTCTTTCGCATCCTCGGGCAGGTAAGCCACCCGCTGTCACGCGAAACGCGTAGAACCGCCTGCATGCCCTTTAAACCCAATTCTGATG
+
CCCCCGGGGGGGGGGGGGGGGGGGGGGGGGGGGGGGGGGGGGGFGGGGGGGGGGGGGGGGGGGGGGGGGGGGGGGGGGGGGGGGGGGGGGGGGGGGGGGGGGGGGGGGGGGGFGGGGGFGGDGGGGGGGGGGGGGFGGGFGGGGGFGFGFGGGGGGGGGGGGFGFFFGFC?FFFEEFEFCEFFBFGFFFFD5@DFFFFFFD>@699DFFFB;6AFFF;;F??7:207103?A<)?F???F<A2<<AA
@M00200:207:000000000-ALC1F:1:1101:22392:2964 2:N:0:5
TACGGGGGTATCTAATCCTGTTTGCTCCCCCAGCTTTCGCGCCTCAGCGTCAGTAGTGGTCCAGTGCGCCGCCTTCGCCGCTGGTGTTCCTCCCGATCTCTACGCATTTCACCGCTACACCGGGAATTCCACGCACCTCTCCCACACTCTAGCATGGCAGTTTTCCCCGCAGACTATGGGTTGAGCCCATAGATTTCACGAGAAACTTGCCACACCGCCTACGCGCCCTTTACGCCCAGTTCTGATGCAAT
+
CCCCCGGGGGGGGGGGGGGGGGGGGGGGGGGGGGGGGGGGGEGGGGGGGGGGGGGGGGGGGGGGGGGGGGGGGGGGGGGGGGGGGGGGGGGGGGGDEGGGGGGGGGGGGGGGGGGGGECFG6EGGGGGGGGGD>DGDCGFFFGFGFGFGFGGGGGGGGGGCDFC>AFCDGFFFBFFFFFFGGEFFGF3=ADA<FF?FCF?FFB0@DFFDF09?:D?FB>FF0<F>;>F9B2<>6)79:<>D2:<A<4))-)
@M00200:207:000000000-ALC1F:1:1101:8063:3024 2:N:0:5
TACAAGGGTATCTAATCCTGTTTGCTCCCCACGCTTTCGTGCCTCAGCGTCAGTATCGGGCCAGTGAGCCGCCTTCGCCACTGGTGTTCTTGCGAATATCTACGAATTTCACCTCTACACTCGCAGTTCCACTCACCTCTCCCGAACTCAAGATCCTCAGTATCAAAGGCAGTTCTGGAGTTGAGCTCCAGGATTTCACCCCTGACTTAAAGACCCGCCTACGCACCCTTTATACCCAATTCTGATG
+
CCCCCGGGGGGGGGGGGGGGGGGGGGGGGGGGGGGGGGGGGGGGGGGGGGGGGGGFGGGGGGGGGGEFGGGGGGGGGGGGGGGGGGGGGGGGGGGGGGGGGGGGGGGGGGGGGGGGGGGGGGGGGGGGGGGGGGDGDDFFGGGGGFGFGFGG?DGGGGGGDDFGFFFGFGFFFEFFFFA+@FFFFGFFFFFFF9C@+0BCDBBD@@BEC;AC;BFFFB((6B@FFFFFFFEEFFF6=EFFE<?CCE3
@M00200:207:000000000-ALC1F:1:1101:8823:3035 2:N:0:5
TACCAGGGTATCTAATCCCGTTCGCTCCCCTGGCTTTCGCACCTCAGCGTCAGTCACTCGCCAGGACACTGCCTTCGCCTTCGGTGTTCCTCCGGATCTCTACGCATTTCACCACTCCACCCGGAATTCCGTGTCCCTCTCGAGCCCTCAAGTCGTACCGTCTTTCGCATACTCGGGAAGTTAAGCCTCCCGCTGTCACACAAAACGCGTACGACCGCCTGCATGCCCTTTATGCCCAGTTCTGCTG
+
CCCCCGGGGGGGGGGGGGGGGGGGGGGGGGGGFGGGGGGGGGGGGGGGGGGGGGGGGGGGGGGGGGGGGGGGGGGGGGGGGGGGGGGGGGGGGGDGGGGGGGGGGGGGGGGGGGGGGGGGGGDGG8FGGGGGGGGGGGGFGGFCGDGFGFGCFF6D6FGGGGFGFFFGFGFFFCD*:?BGGGF+=FFFFFGFFAFFFFFEBD25>@92>;9BF@FF>F063:?BA?B:?FFABFFFFBF?FFFA2<2
@M00200:207:000000000-ALC1F:1:1101:17681:3046 2:N:0:5
TACGCGGGTATCTAATCCCGTTCGCTCCCCTGGCTTTCGCGCCTCAGCGTCAGAAAGGGTCCAGTACGTCGCTTTCGCCACCGGCGTTCCTTCCGATATCAACGCATTTCACCGCTCCACCGGAAGTTCCACATACCCCTACCCCACTCGAGACAGCCAGTATCCGAGGCACTTTTCCGGTTAAGCCGAAAGATTTCACCCCGGACTTTGCTGCCCGCCTACGCGCCCTTTAAAACCAATTCTGATG
+
CCCCCGGGGGGGGGGGGGGGGGGGGGGGGGGGGGGGGGGGGGGGGGGGGGGGGGGGGGGGGGGGGGGGGGGGGGGGGGGGGGGGGGGGGGGGGGGGGECFGFGGGGGGGGGGGGGGGGGFGGGGGGGGGGGGGGGGFGGFGGGGGFGFCFGCGGGGGFFGGGFGF?EGFGFFFFFFFFFC>DBFFGFFFFDBFFFFFFAE?>BFFFBBB><BFF@4:;>FB7<>;9>>90366)*9:BFFFF><<AA
@M00200:207:000000000-ALC1F:1:1101:21634:3122 2:N:0:5
TACCGGGGTATCTAATCCCGTTCGCTCCCCACGCTTTCGTGCCTCAGTGTCAGAACCGGCCCAGTCACCCGTCTTCACCACAGGCGTTCCTGACGATATCTACGCATTTCACCGCTCCACCGTCAGTTCCAGTGACCCCTACCGGCCTCAAGTCCGCCAGTATCGGAAGCAGTTCCCGGGTTGAGCCCGGGGATCTCACAACCGACTTAACGGACCACCTACGCACACTTTATGCCCAGTTCTGATG
+
CCCCCGGGGGGGGGGGGAFGGGGGGCFFFGGGDGGGGGGGFFGGGGGGFEAEGGGGGGGGFFGGGGFGGGGEGCFFFFGGGFGGGEGGGGGGGGGGGGGGGGFGGGEFGGGGGDGGGFGGGGFGGGF8FGGGGGGGGGGF6=DDEB0589=FDFGGDEGGGGFCAA>EDGFAB79;AD>7:*@FF;??DBCD;E)7A3;4)62039B;<<A<(2>9::<(43:9(6(4:)544<64:),(-6)44)6
@M00200:207:000000000-ALC1F:1:1101:18384:3138 2:N:0:5
TACCGGGGTATCTAATCCTGTTTGCTCCCCACGCTTTCGTGCATGAGCGTCAGTACAGGTCCAGGGGATTGCCTTCGCCATCGGTGTTCCTCCGCATATCTACGCATTTCACTGCTACACGCGGAATTCCATCCCCCTCTACCGTACTCTAGCTATGCAGTCACAAATGCAGGTCCCAGGTTGAGCCCGGGGATTTCACATCTGTCTTACATAACCGCCTGCGCACGCTTTATACCCAATTCTGATG
+
CCCCCEGGGGGGGGGGGGGGGGGGGGGGGGGGGGGGGGGGGGGGGGGGGGGGGGGGGGGGGGGGGGGGGGGGGGGGGGGGGGGGGGGGGGGGGGGGGGGGGGGGGGGGGGGGGGGGGGGGGGGGGGGGFGFGGGGGGGGFGGGGGFGFGFGGGGGGGGGGGGFGFFFGFGFFFFFFFAFCFGFFFGFFEEGBBFFEACFFFFCCEEEFFFFE<@AEBBF@7;@;;;046;DAB9=75)434)6<BFF
@M00200:207:000000000-ALC1F:1:1101:24135:3163 2:N:0:5
TACCAGGGTATCTAATCCCGTTCGCTCCCCTGGCTTTCGCGTCTCAGCGTCAGAAAACGTCCAGGACCTCGCTTTCGCCACGGGCGTTCCTTCCGATCTCAACGCATTTCACCGCTCCACCGGAAGTTCCAGGTCCCCCTACGTTCCTCCAGGCCGGTCGTATCCGCGCCCCTTCCCCGGTTGAGCCGGGGGATTTCAGCGACGGACGTGCCGGCCCGCCTACCCCCGCTTTAAACCCAGTTCTGATG
+
CCCCCGGGGGGGGGGGGGGGGGGGGGGGGGGFFGGGGGGGGGGGGGGGGGGGGGGFGGGGGGGFFGGFGGGGGGGGGGGGGGFFGGGGGGGGGGEEGGGGGGGGGGGGGGGGGGGGGG?EFGGGDEGGGGFGF?DFGGGFGGGGFFGFGFG7?CDGGEGDGGAGFEF7DDEBFFFFFFFGGGDFAGFE:DDF0>FFF>FFF1911271:?B669EFFF;9<BB(.(-,110:>4*921(,(:AA2>BA
@M00200:207:000000000-ALC1F:1:1101:6445:3165 2:N:0:5
TACCCGGGTATCTAATCCTGTTTGCTCCCCACGCTTTCGTGTATGAGCGTCAGTGCTAGCCCAGGGGGCTGCCTTCGCCATCGGTGTTCCTCCAGATCTCTACGCATTTCACTGCTACACCTGGAATTCCACCCCCCTCTGCCGCACTCTAGCCTCGTAGTTTCCAACGCAGTTCCCAGGTTGAGCCCGGGGATTTCACATCGGACTTGCGAAACCGCCTACGCACGCTTTATGCCCAGTTCTGATG
+
CCCCCGGGGGGGGGGGGGGGGGGGGGGGGGGGGGGGGGGGGGGGDGGGGGGGGGGGGGGGGGGGGGGGGGGGGGGGGGGGGGGGGGGGGGGGGGGGGGGGGGGGGGGGGGGGGGGGGGGGGGGGGGGGGGGGGGCGGGGFGGGGGFGFGFDFGGGFDGDFGCFGFFAFFGFFFFF6*;AFGF6A4;6FEDGFFDF@FFFFFFFF0:;8<41(43B;BFFF:B:B<92>FF?)45?FF??36<2))6A
@M00200:207:000000000-ALC1F:1:1101:11883:3193 2:N:0:5
TACGCGGGTATCTAATCCCGTTTGCTCCCCTGGCTTTCGCGCCTCAGCGTCAGAAAAGGTCCAGCAGCTCGCTTTCGCCACCGGCGTTCCTTCCGATATCAACGCATTTCACCGCTCCACCGGAAGTTCCAGCTGCCCCTACCCCCCTCCAGACCGCCAGTCTCCGAGGCTATTTTCCGGTTGAGCCGACAGATTTCACACCGGACTTGGCAGTCCGCCTACGCGCCCTTTAAGCCCAGTTCTGACG
+
CCCCC:FGFF<<FAF@FGGG<FEEGC9@@FFGFGGC<FGCCE>CE<C8:FFDEF<A@6@FGFE@FFFGGGGCEGGGGCG:FGDGGGCEGGGGGGG7:FGGFGGEGGC+@EGGGGGGGEDGFCG7>EFGFGCFGGGGCDC5C6?FG5DFGFG,:9FGGDG:CC88888EAGFFF?8AFFFGG/3;4*=:A))7?FB<F<F)43;(29>24)8??B6810,23??069BFFF042)/7(2(.).46>)-
@M00200:207:000000000-ALC1F:1:1101:21016:3198 2:N:0:5
TACTGGGGTATCTAATCCGATTCGTTCTCCTAGCCTTCGTCACTCACTGTCGGATGCGTTCTGGTTAGGCGCCTTCGCCACCGGTAGTCCTTATAGGATTATAAGATTTTACCCCTACCCCATAAGTACTCCTAACCTCTCCCGCTCCCTAGCCCAAAGGTATCTTATGCAGGCGCATGTGTTGAGCACATGCATTTCACATAAGACGGTTTGAGCCAGCTACGGACGCTTTAAACCCAGTTCTGATG
+
CCCCCFGGGGGGGGGGGGGGGGGGGGGGGGGGGGGGGGGGGGGGGGGGGGGGGGGGGGGGGGGGGGGGGGDGGGGGGGGGGGGGGGGGGGGGGGGFGGGGGGGFGCCGFGGGGGGFGGFGGGGGGGGGGGGGGGGGGGFFGGGDGDDFGFDDDF8DFGFFGGFGFFFGFGFFFA5ABFFFGGF5FGFFFFGFFFF@CCFEFFFFEFFFFFDFAE>)<@D4:::>=D5=@2;?FFFF1?DF;35)4?EE
@M00200:207:000000000-ALC1F:1:1101:14751:3228 2:N:0:5
TACAGGGGTATCTAATCCCGTTTGCTCCCCTAGCTTTCGCGCCTCAGCGTCAGAAGAGGTCCAGTACGTCGCTTTCGCCACCGGCGTTCCTTCTGATATCAACGCATTTCACCGCTCCACCAGAAGTTCCACATACCCCTACCTCCCTCGAGCTCGCCAGTATCAAAGGCACTTCCGCAGTTAAGCTGCGGGATTTCACCACTGACTTGGCAAGCCGCCTACGCGCCCTTTAAGCCCAGTTCTGATG
+
CCCCCGGGGGGGGGGGGGGGGGGGGGGGGGGGFGGGGGGGGFGGGGGGGGGGGGGGGGGGGGGGGGGGGGGGGGGGGGEFGGGGGGGGGGGGGFGGFGCFGGGGGGCFCEGGGGG>GEFGGGGFGGFDGGGGGGGFDFGFFGGGGFGFGFG8CCGC6EGG6CFGFFFCAFFFFFFA9AD7EGFFFGFFFFGDFFAEFFFFFFFFFFFCFEE3;?FDFFBD@F?@6>9>0?D<>4*???BF9BAFDBF
@M00200:207:000000000-ALC1F:1:1101:13817:3265 2:N:0:5
TACCGGGGTATCTAATCCCGTTTGCTCCCCTAGCTTTCGCGCATCAGCGTCAGAAGAGGTCCAGCAGCTCGCTTTCGCCACCGGCGTTCCTTCCAATATCAACGCATTTCACCGCTCCACTGGAAGTTCCAGCTGCCCCTACCTCCCTCCAGCCAATCAGTATCCGAGGCACTTTTCCGGTTAAGCCGAAAGATTTCACCCCGGACTTGATCGACCGCCTACGCGCCCTTTAAGCCCAGTTCTGATG
+
CCCCCGGGGGGGGGGGGGGGGGGGGGGGGGGGGGGGGGGGGGGGGGGGGGGGGGGGGGGGGGGGGGGGGGGGGGGGGGGGGGGGGGGGGGGGGGGGGGFGGGGGGGGGGGGGGGGGGGGGGGGG@FGGFFDGGGGGGGCFGGGGGFGFGFGGGGGGGGGGGGFGFFFGFGFFFEFFFFFGGGFFFGFADFGFFFFFFFFFB>@BF;9EFF??@@>9;FF?61(4;;;;6:04<A4?BF?:9:A><<>
@M00200:207:000000000-ALC1F:1:1101:16930:3277 2:N:0:5
TACGAGGGTATCTAATCCCGTTTGCTCCCCTGGCTTTCGCTCCTCAGCGTCAGTATTGGTCCAGGATGCCGCCTTCGCCACCGGTGTTCCTCCAGATATCTACGCATTTCACCGCTACACCTGGAATTCCGCATCCCTCTCCCAAACTCAAGCCATCCAGTATCAGACGCAGTTCCCCGGTTAAGCCGAGGGATTTCACGTCTGACTTAGTTGGCCGCCTACGAGCCCTTTATGCCCAGTTCTGATG
+
CCCCCGGGGGGGGGGGGFGEFGGGGGGGGGGGGGGGGGGGGGGGGGGGGGGGGGGGGGGGGGGGGGGGGGGGGGGGGGGFEGGGGGGGDGGGGGGGGGGGFGGGFGGGGGGFFEGGGEEFGGGFFGGGGGEGGGGFGGGFGGGGFFGFGFGFFGD8@FGGGGFGFFFGECBFFFFFFAAC@CDFFGFFFFGFFFFFFFFFB9-984>4688CEF4>@>BDDFFD;>>031;>CEC4773:9AABDFA
@M00200:207:000000000-ALC1F:1:1101:10641:3288 2:N:0:5
TACTGGGGTATCTAATCCCGTTTGCTCCCCTGGCTTTCGCGCCTCAGCGTCAGAAAAGGTCCAGCAGCTCGCTTTCGCCACCGGCGTTCCTTCCGATATCAACGCATTTCACCGCTCCACCGGAAGTTCCAGCTGCCCCTACCCCCCTCCAGACCGCCAGTCTCCGAGGCTATTTTCCGGTTGAGCCGAAAGATTTCACCCCGGACTTGGCCGTCCGCCTACGCGCCCTTTAAGCCCAGTTCTGATGTGAT
+
CCCCCFGG+6FFCDFGGGGEE<E@<FGGGGFGCGFGGGGGDEGGECFGGFEFGFFFGGDFG<EFGGFGGFGGGG,,?CBFEFG7FC=FGFGGGGGD+C+,,9A:FDC74E,F:>E>ECFGGGCEG+6@CFGEGGGFFGFFGGC?CBG>GBGGGG;CGGG>CC:C>DF>BGFFFEFFFFFGC7A4AGFFFFD:@AA<FCFA;1>(3;>D>D:22957>>6:112017>((.)6)6?61?<422):9:A)64-
@M00200:207:000000000-ALC1F:1:1101:14636:3346 2:N:0:5
TACTGGGGTATCTAATCCGGATCGCTCCCCACGCTTTCGCGCATCAGCGTCAGCAAAGCTCCAGGCAACCGCCTTCGCCACTGGTGTTCCTCCCGATATCTACGCATTCCACCACTACACCGGGAATTCCATTGCCCCCTAGCTTGCTCCAGCCACGCCGTATCCGCTGACCCCGCCCAGTTGAGCCGAGCGATTTCACAACGGACGTGCGTGACCGCCTACGCGCCCTTTAAACCCAATTCTGATGAGCT
+
CCCCCGGGGEGGGGGGGGEFEBFGGGGGGGGGGGGGGGGGGGGGGGGGGGGGGGGGGGFFGGGFFGGGGGGGGGGGGGDDGDFGGGBFGGGFGDGGGGGGGGGGGGGGFGGGGGGFGGGEFDG7>ECDGFFCF8DGFGD9?EGGG9FFCFGFF66+9CFD9C*7BD5*3;A*;<>DEADF,88+;DABA575>452CCFE@F91;@1:<B>B:0FB>>B1124(49>(3(49<4?FB?0()))-4492)5)
@M00200:207:000000000-ALC1F:1:1101:22222:3352 2:N:0:5
TACAGGGGTATCTAATCCGGTTCGCTCCCCTGGCTTTCGTCCCTCACTGTCAGGCGCGTTCCAGTCTGACGCCTTCGCCACTGGTGGTCCTTCAAGGATTATAGGATTTCACCCCTACCCCTGAAGTACCTCAAACCTCTCCCGCCCTCTAGTATAACAGTATTCCTAGCATACTAATAGTTAAGCTATTAGATTTTACCAGGAACTTATTATACAAGCTACGGACACTTTATACCCAGTTCTGATG
+
CCCCCGGGGGGGGEGGGGGGGGGGGGFGGGGGGGGGGGGGGEGGCEGGGGGGFGGGEG@C,FDGEGGGGGGGGGGGGGGGGGGGGGGGGGGCCGFFG<DFFGGCGGGGGGGGGGGFGGGG8FGGADEFGF;DFFGGGCDBG,?CEECEDDFGG+=EGGDFG+CFFFFFFCDFFEFF7BCCFFF7BCFF?CCF7FFEFEA**8=>5@@;C@*;=E+;>@B=9;)-949>BE@4@4+=;5@F:C*8??C
@M00200:207:000000000-ALC1F:1:1101:17942:3352 2:N:0:5
TACGGGGGTATCTAATCCTGTTTGCTCCCCACGCTTTCGTGCCTGAACGTCGGTGCTGGACCAGGAAGCCGCCTTCGCCACTGGTGTTCCTTCAGATATCTACGCATTTCACCGCTACACCTGAAATTCCGCTTCCCTCTTCCGCACCCTAGCTATGCAGTCTCGAATGCAATTCCCAGGTTGAGCCCGGGGCTTTCACACCCGACTTACGTAACCGTCTACGCACGCTTTAAACCCAATTCTGATG
+
CCCCCGGGGGGGGGGGGGGGGGGGGGGGGGGGGGGGGGGFGGGGGGGGGGGGGGGGGGGGGGGGGGGCFGGGGGGGGGGGGFGGGGGEGGGFGGGGGFGGGEGFEEEGGGGGGGGGGFGGGGGGGFGGGGGGGEGGGGGF8D8CEBG>DFGCFCFGGGDGGGFGFFCGFGFFAEF+9AFG,AA>AGFFFAGFBFF@FEFFFF6@FBF0CEF3<<FEFFDFFF1129;;???<9945??0(6<264::
@M00200:207:000000000-ALC1F:1:1101:8742:3375 2:N:0:5
TACGGGGGTATCTAATCCTGTTTGCTCCCCACGCTTTCGCGCCTCAGCGTCAGTTGTCGTCCAGCAAGCCGCCTTCGCCACTGGTGTTCCTCCTAATATCTACGCATTTCACCGCTACACTAGGAATTCCGCTTGCCTCTCCGATACTCAAGGGATGCAGTTTCAAAAGCAGTTCCGGGGTTGAGCCCCGGGATTTCACTCCTGACTTGCATCTCCGCCTACACGCCCTTTATGCCCAGTTCTGATG
+
CCCCCGGGGGGGGGGGGGGGGGGGGGGGGGGGGGGGGGGGGGGGGGGGGGGGGGGGGGGGGGGGGGGGGGGGGGGGGGGGGGGGGGGGFGGGGFGFGFGGGGGGGGGGGGGGGGGGEGGGGFGGGGGGGGGGGGGGGGGFGGGGGFGFD??FFGGGGGGGG8FGFFACFGFFFFFFFE>DEGFFFGFF4ADBBFFFF<F3@@FFFEFCFEFEFFFABFF613:?6;B9BF?D2<B4728?<4>DABA
@M00200:207:000000000-ALC1F:1:1101:12470:3444 2:N:0:5
TACTGGGGTATCTAATCCCGTTTGCTCCCCTGGCCTTCGTGCCTCAGTGTCAGGAACTGTCCAGAGACCCGCCTTCGCCACTGGTCTTCCTTACGATCTCTACGCATTTCACCGCTACACCGTAAATTCCAGTCTCCTCTCCAGTCCTCAAGCACGGCAGTATCGAATGCAGTTTCGGAGTTAAGCTCCGAGATTTCACACCCGACTTACCGCGCCACCTACGCACCCTTTAAACCCAATTCTGATGAGA
+
CCCCCGGGGGGGGGGGGGGGGGGGGGGGGGGGFGGGGGGGGGGGGGGGGGGGCGGGGGGGGGGGGGGGGGGGGGGGFGGGGGGGGGGGGGGGGGGFCGGGGFGGGECEGGGGGGGGDDCFFGGGG?FGGGGGGGGFDGGFFDGFGFFFGFG9DGGGGGGGGCFFE?FGFF+<<DDFB>ADEFFFFGFFFDGE=>CFFEFEE@A9859>=EEFFBEF>@B=:E@BFF9DDF@)<)8A;(6116??)<CC))
@M00200:207:000000000-ALC1F:1:1101:17366:3445 2:N:0:5
TACCAGGGTATCTAATCCCGTTTGCTCCCCTGGCTTTCGCGCCTCAGCGTCAGTAGAGATCCAGTGCGCCGCTTTCGCCTCCGGCGTTCCTTCCAATATCAACGCATTTCACCGCTCCACTGGAAGTTCCGCACACCCCTATCTCCCTCCAGACCGACAGTATCAGAGGCACTTCTACAGTTAAGCTGCAGGATTTCACCCCTGACTTGTCGGACCGCCTACGCGCCCTTTACACCCAATTCTGATG
+
CCCCCGGGCGGGGGGGGGGGGGGGGGGGGGGGGGGGGGGGGGGGGGGGGGGGGGGGGGGGGGGGGGGGGGGGGGGGGGGGGGGGGEGGGGGGGGGGGGGGGGGGGGGGGGGGGGGGGGGGGDEFGG8FGGDGDGGGDGGFFGGFGFGFDBGGFGGGGGGGCC6@FCFCFDEFFFFA@FFGFFF>8FF>FF4A9;FBFC>;=>D2@=>7;7<@FFF119B@<(,17>999?FFBAFF>:?:4:>A2<A
@M00200:207:000000000-ALC1F:1:1101:25261:3543 2:N:0:5
TACTCGGGTATCTAATCCTGTTTGCTCCCCTAGCTTTCGTCTCTCAGCGTCAGTTGCGATCCAGTGAGCCGCCTTCGCCACGGGTGTTCCTGCAGATATCTACGCATTTCACCGCTACACCTGCAATTCCACTCACCTCTCTCGCACTCGAGCACGGCAGTTTCGGAAGCAGTCCCTGGGTTAAGCCCAGAAATTTCACTCCCGACTTGCCGCACCGCCTACAGACCCTTTATACCCAGTTCTGATT
+
CCCCCGGGGGGGGGGGGGGGGGGGFFFEEG8CFGGGGGGGGCFGGGGGGEGEGGGGGCGCG7AFGGGGG8FGGGGGGG,?,=BFFGGGG9E<8FCGGGGGGGAFGEFFGFFGGGEGGGGGFD88:EGGGFDG8DGGDGD6D=DGGFCBGFFEGCFGC68DGD;F>DFDDGFFFEFF5>*@:DA<FF>5A*9FB8BAFAFEFFFFFFF@=E=((6>(1(7;0=;838==33=<<?F6;;((-).)4))
@M00200:207:000000000-ALC1F:1:1101:8477:3550 2:N:0:5
TACTAGGGTATCTAATCCTGTTTGCTCCCCATGCTTTCGCGCTTCAGTGTCAGTATTCGTCCAGTGAGCTGACTTCTCTATCGGCATTCCTACAAATATCTACGAATTTCACCTCTACACTTGTAGTTCCGCCCACCTCTCCGATACTCTAGTTAGCCAGTTTCCAACGCAATACGGATTTGAGCCCAGCATTTTCACATCAGCCTTACCAAACCACCTAGACGCGCATTAAGCCAAATTCTGATG
+
BCCCAEGFGGFGDGFE,EC9E,C<@6FFGGCE8@FGGA,88C@,B@DFGGFG<F<E,AFF@7FGGGFGG,4CFFD<FDFGGGDE7FGG<@=FFFC@FGGFFD,=FFC,,CEDFFGFCE;:DCCB,,9;D;@C++++88DDFGGC85=DCFCFD=+++6+06?@F+2?@AG5*:9FFE**+6=9*:83**0+3;?=2+;F*:A5):=6658A)08?8C5@C@68A=A9(65***.))(5*/*8?*37
@M00200:207:000000000-ALC1F:1:1101:24197:3583 2:N:0:5
TACTAGGGTATCTAATCCCGTTTGCTCCCCACGCTTTCGCGCCTCAGCGTCAGGAATTGCCCAGAGACCCGCCTTCGCCACCGGTGTTCCTCCCGATCTCTACACATTTCACCGCTACACCGGGAATTCCAGTCTCCTCTGCAATCCTCAAGAACAGCAGTATCGATCGACGTTCTTCGGTTGAGCCGAAGGATTTCACGACCGACTTGCCATCCCGCCTACGCGCCCTTTAAGCCCAATTCTGATG
+
CCCCCGGGGGGGGGGGGEFGGGGGGGGGGGGGGGGGGGGGGDGGGGGGGGGGGGGGGGGGGGGGGGGGGGGGGGGGGGGGGGGGGGGGGGGFGGGGEGGGGGGGGGCEFFGFFGGDEGGFGGEEGGGGGCFGFGFGGGGFGGGFFFCFGB8=DFGG?GFGGGFGFFFGDDEFFBFFCFFDECDAFGF4:@D>@F8=FFF2>>@FFFF;3)37;4A@DF;;04((-2(49?D2:2BF666?<<:)5>2
@M00200:207:000000000-ALC1F:1:1101:10696:3596 2:N:0:5
TACACGGGTATCTAATCCCGTTTGCTCCCCTGGCTTTCGCGCCTCAGCGTCAGAAAAGGTCCAGCACGTCGCTTTCGCCACCGGCGTTCCTTCCGATATCTACGCATTTCACCGCTCCACCGGAAGTTCCACATGCCCCTACCTCCCTCGAGACGGTCAGTATCAGAGGCACTTTTCCGGTTGAGCCGAAAGATTTCACCCCTGACTTGACCACCCGCCTACGCGCCCTTTACACCCAGTTCTGATG
+
CCCCCGGGGGGGGGGGGGGGGGGGGGGGGGGGGGGGGGGGGGGGGGGGGGGGGGGGGGGGGGGGGGGGGGGGGGGGGGGGGGGGGGGGGGGGGGGGGGGGGGGGGGGGGGGGGGGGGGGGGGGGGGGGGGGGGGGGGGGFGGGGGFGFGFCCFDDDDGGGGGFGFFFGFGFFFEFFFFEGGGEAAGFAB5<ADFFFFFFFF@F0@@FFAAEFE;D<;@BBFBFF99B;>0)4).9;>??FAABF<AA
@M00200:207:000000000-ALC1F:1:1101:14234:3608 2:N:0:5
TACCAGGGTATCTAATCCTGTTTGCTACCCACGCTTTCGTGCCTCAGCGTCAGTCGTGGTCCAGTAAGCTGTCTACACCACAGGTGTTCCTCCTGATATCTACGCATTTCACCGCTACACCAGGAATTCCGCTTACCTCTCCCACACTCAAGCACTCCAGTTTTCGGCGCACCCTCCCAGTTGAGCCGGGAGATTTCACACCAAACTTAGAGCACCGCCTACGCACTCTTTAAACCCAATTCTGATG
+
CCCCCGGGGGGGGGGGGGGGGGGGGGGGGGGGGGGGGGGGGGGGGGGGGGGGGGGGGGGGGGGGGGGGGGGGGGGGGGGGGGGGGGGGGGGGGGGCFGGGGGGGGGGGGGGGGGGGGGGGGGFGGGGGGGGGGGGGGGGFGGGGGFGFGFGGGFGGGDFGGGFFFFEGFGFFFDFFFBFGGGFFFGFFFFDFFFFFFEFFFDFFFFFFFFFBEEFF(6>>(-39;>BE>CCEF4AFD03@ECE<ECF
@M00200:207:000000000-ALC1F:1:1101:25717:3617 2:N:0:5
TACAAGGGTATCTAATCCTGTTTGCTCCCCACGCTTTCGTGCCTCAGCGTCAGTATCGGGCCAGTGAGCCGCCTTCGCCACTGGTGTTCTTGCGAATATCTACGAATTTCACCTCTACACTCGCAGTTCCACTCACCTCTCCCGAACTCAAGATCCTCAGTATCAAAGGCAGTTCTGGAGTTGAGCTCCAGGATTTCACCCCTGACTTATAGACCCGCCTACGCACCCTTTACACCCAGTTCTGATG
+
CCCCCGGGGGGGGGGGGGGGGGGGGGGGGGGGGGGGGGGGGGGGGGGGGGGGGGFDGFEGGGGGGGGGGFGGGGGGGGGGGGGGGGGGGGGGF=CCFFGGGGGGGGGGGGGGGGGGGGGGFBCGEGGGGGGGFGGGGGGFGGGG8?DFGF8F?F=DDGGGGGFGFF5DDFFFFFFFF55DGGFFAFFFFFG5)9<=FCAC5AFBDFFFF*96A:FF>9=DDF=B?@FFF1@F)7BAB?DE?EEEC))
@M00200:207:000000000-ALC1F:1:1101:6673:3632 2:N:0:5
TACTAGGGTATCTAATCCTGTTTGCTCCCCACGCTTTCGCGCCTCAGCGTCAGTAATGAGCCAGTATGTCGCCTTCGCCACTGGTGTTCTTCCGAATATCTACGAATTTCACCTCTACACTCGGAGTTCCACATACCTCTCTCATACTCAAGATCGCCAGTATCAAAGGCAGTTCCAGGGTTGAGCCCTGGGATTTCACCTCTGACTTAACGATCCGCCTACGCGCCCTTTATACCCAGTTCTGATG
+
CCCCCGGGGGGGGGGGGGGGGGGGGGGGGGGGGGGGGGGGGGGGGGGGGGGGGGGFGGGGGGGGGGGGGGGGGGGC?CGDGGGGGGFCFGGGGGGGGCCGGGGGGDGFGGGGGGGGGGGGGGGEECGGGFGGGGGGGFGFGGGGGFGFGFGF?DFFGGGGGCFGFFFCFGFDFEFFFFFGGGFBFGFFFFFFFFFFFEF@8@E@7AEEE*8)18A>=DADDDDFB==>@DEEF4BFEE;E6)<ECCE
@M00200:207:000000000-ALC1F:1:1101:14687:3634 2:N:0:5
TACCAGGGTATCTAATCCTGTTTGCTCCCCACGCTGTCGCGCCTCAGTGTCAGCTACTGCCCAGCAGGCCGCCTTCGCCACCGGTGTTCTTCCGGATCTCTACGCATTCCACCGCTACACCCGGAATTCCGCCTGCCTCTACAGTGCTCAAGCAAAAGAGTTCGCACGGCCGACTCGGGGTTGAGCCCCGAGCTTTCACCGCCCGCTTCTCCCGCCACCTACGCGCCCTTTAAACCCAATTCTGATG
+
CCCCCGGGGGGGGGGGGGGGGGGGGGGGGGGGGGGGGGGGGGGGGGGGGGGGGGGGGGGGGGGGGGGGGGGGGGGGGGGGGGGGGGGGGGGGGGGGGGGGGGGGGGGGGGGGGGGGCFDFGGGGGGGGGGGGGGGGGGGFGGGGGFGFGFGGGGGGCG+CDGFGAEEGEGFFFFDDFFDCEGFFFGFF45357>6?F3C71(((.36::4AFFFEB>FB1?FFF(4>B02:)6AFF01(,6<25>AA
@M00200:207:000000000-ALC1F:1:1101:10723:3666 2:N:0:5
TACTGGGGTATCTAATCCTGTTTGCTCCCCTAGCTTTCGCGCCTCAGCGTCAGATGTGGTCCAGTGCGCCGCTTTCGCCACAGGTGTTCCTCCCGATATCTACGCATTTCACCGCTACACCGGGAATTCCACGCACCTCTCCCACCCTCAAGCACGGCAGTTTCGCCTGCAGGCTCTAGGTTGAGCCTAGAGGTTTCACCGGTGACTTACCGCACCGCCTACGCGCCCTTTAAGCCCAGTTCTGATG
+
CCCCCGGGGGGGGGGGGGGGGGGGGGGGGGGDGGGGGGGGGGGGGGGGGGGGGGGAFF9FGFGGGGCCGGGGGGGGGGFGGGGGGGGGGGGGEGGGGGGGGGGGGGGGGGGGGGGGGGGGGGCEEGGGGGGGGGGGCGGFFFFGG5DFGF8EGFGD7EGDDFFG?>?CFGFF>A>FF6=CGGFFFFFA6ADFFFFFFCC*529>7E?E<>4?FFFFF6>DF@?9;FFF>FD9A9F411(.<BFFB<9
@M00200:207:000000000-ALC1F:1:1101:13329:3674 2:N:0:5
TACTAGGGTATCTAATCCCGTTCGCTCCCCTGGCTTTCGTGTCTCAGCGTCAGACGAGACCCAGTGTGCCGCTTTCGCCACCGGCGTTCCTTCCAATATCAACACATTTCACCGCTCCACTGGAAGTTCCGCACACCCCTATCTCACTCAAGCCAGTCAGTTTAGAGCGCAATGCCTCGGTTAGGCCGGGGCCTTTCACACCCTACTTAGCTGGCCGCCTACACACCCTTTAAACCCAATTCTGATG
+
CCCCCGGGGGGGGGGGGGGGGGGGGGGGGGGGGGGGGGGGFGGGGGGGGGGGGGGGGDGDGGGGGGGGGGGGGGFFEEGGGGGGGGGGGGGFGGGGGGFGGGGGGFGGGGGGGGGGGGGGGFEGGFGGGGGD6CDFGGG?DGGFDDCD7DGFGFGGGGGGGGCF769FFGFFEFF>BAEDGCDF4>FFFEDA=;FB8/=@FF9?@?E?)74><3BF@F;@?;;8)169:::<<<F?0:(4A:AB99<
@M00200:207:000000000-ALC1F:1:1101:11885:3714 2:N:0:5
TACTGGGGTATCTAATCCTGTTTGCTCCCCTAGCTTTCGCACCTCAGCGTCAGGAACGCGCCAGTCACTCGCTTTCGCCTCCGGCGTTCCTCCTGATATCTACGCATTTCACCGCTTCACCAGGAGTTCCAGTGACCCCTCACGCCCTCAAGCCCGGTATTTTCAATCGCCGTTCCGACGGTAAGCGTCGGGATTCCACGACTGATTTGCCGAGCCGCCTACGTGCCCTTTATACCCAGTTCTGATG
+
CCCCCGGGGGGEFGGGGGGGGGGFGFFGGGGGGGGGGGGGCFGGGGGGGGG@FFFDFGGGCFEGGGGGGFFGGFFDFGEGDGGDGCGGGGGGFGGGGCFF;CFGGEEGGGGGGGEGGGGGGFF8DCEGFGGFGGFGFCD0=EEG8FDFGFFFFGGGGEGGGDFGFF+:@5?>>A6FFEBGG7;BFGFBBACE;D57ACA;@@<0@37?<CEF69<6>1426??F?:<?70?BABFFB?B?BFABB2A
@M00200:207:000000000-ALC1F:1:1101:12514:3761 2:N:0:5
TACCGGGGTATCTAATCCTGTTTGCTACCCACGCTTTCGTGTCTCAGCGTCAGTTACGGTCCAGAAAGCCGTCTACACCACCGGTGTTCCTCCTGATATCTACGCATTTCACCGCTACACCAGGAATTCCACTTTCCTCTCCCGTACTCTAGTCCCTCAGTATTCGGCGCACCCTCCCGGTTGAGCCGGGAGATTTCACACCAAACTTAAAGAACCGCCTACACACCCTTTATACCCAGTTCTGATG
+
CCCCCGGGGGGGGGGGGGGGGGGGGGGGGGGGGGGGGGGGGGGGGGGGGGGGGGGGGGGGGGGGGGGGFGGGGGGGGGGGGGGGGGGDGGGGGGG9FGGGGGGGGGEFFGGGGGGGDGGGGGGGGGCGGGGGGGGDGGGFGDFGGFGFGFAFDGGCDFGGGGFDFFFG969?D=FFFFDGCGFFFGFFEEGBDFFFFFFFFFB=BD@C@C9C35A;(6(/:@E@8;09;@8<EFF*:<?>9<A4AA2
@M00200:207:000000000-ALC1F:1:1101:8125:3771 2:N:0:5
TACTGGGGTATCTAATCCTGTTTGCTCCCCACGCTTTCGTGCCTGAACGTCGGTACTGGACCAGGAAGCCGCTTTCGCCACTGGTGTTCCTTCAGATATCTACGCATTTCACCGCTACACCTGAAATTCCGCTTCCCTCTTCCGTACCCTAGCTATCCAGTCTCGAATGCAATTCCCAGGTTGAGCCCGGGGCTTTCACACCCGACTTACATAACCGTCTACGCACGCTTTATACCCAGTTCTGATGCGAT
+
CCCCCGGGGEGGGGGGGGGGGGGGGGGGGGGGGGGGGGGGGGGGGGGGGGGGGGGGFFGGGGGGGGGGGGGGGGGGGGGGGGGGEGGGGGGGGGGGG9FGFGGGGGGGDGGGGGGGGGGGGGGG8BFGGGGGGGGGGGGFGGGGGFGBFF88DGGGFFGGGGFGDF*=*6B828FFFF:?CCAFACFFFDGFFFF@F4BA=2>4:>BF*8=EC=;>9=DFFFFFF923?<?EFFFFF@6=EECE<?<),1(
@M00200:207:000000000-ALC1F:1:1101:7494:3783 2:N:0:5
TACCAGGGTATCTAATCCTGTTTGCTCCCCACGCTTTCGCGTCTCAGCGTCAGCAACGATCCAGAGGGCCGCCTTCGCCGCCGGTGTTCCTCCTGATATCTACGCATTTCACCGCTACACCAGGAATTCCACCCTCCTCTATCGCGCTCTAGCTCGCTAGTTTCGGCTGCACTTCTGGGGCTGAGCCCCAGGCTTTCACACCCGACTTGACAAACCGCCTACACGCCCTTTAAACCCAGTTCTGAAGAGTT
+
CCCCCGGGGGGGGGGGGGGGGGGGGGGGGGGGGGGGGGGGGGGCGGGGDGGGGGGGGGGGGGGGGGGGGGGGGDGGFGGGGGGGGGGGGGGGGGGGGFGDFFGFGGGGGGGGGGGGGGGGGGGEGGGGCFGGGGGGGFFF=FGDGFGADFFGGGGGD?CGGGFGF>*A4DFFF=FFFFAGGGFFFGFF>5?F@AA;F<ACEF90,:>;EFEF<3A1((3:<B??:(3>>18<AFFF?BFFD4)))))-().
@M00200:207:000000000-ALC1F:1:1101:19009:3844 2:N:0:5
TACCGGGGTATCTAATCCTGTTTGCTCCCCACGCTTTCGTGCCTCAGCGTCAATAATCGTGTAGTGAGCTGCCTTCGCAATGGGTGTTCTATGTCATATCTAAGCATTTCACCGCTACATGACATATTCCGCTCACCTCCACGATATTCAAGACAAATAGTATCAATGGCAGTTTCCGGGTTAAGCCCGGAGATTTCACCACTGACTTACTTGCCCACCTACGCACCCTTTAAACCCAGTTCTGATG
+
CCCCCGGGGGGGGGGGGGGGGGGGGGGGGGGGGGGGGGGGGGGGGGGGGGGECGGGGGGGGGGGGGGGGGGGGGGGGGGGGGGGGGGGGGGGGGGGGGGGGGGFGFGGGGGGGGGGGGGGGGGGGGGGGGGECEGGGGGFGGGGGEGFGFDFCFGGGGF8FGFGFFFGFFDEFFFFFFBGGC5AFFFFFFG>AAAEFFFFFFFFFFFFE=A<ACA@ED>BEEDB929>BFEC?CFF7;;4CFFFCF<
@M00200:207:000000000-ALC1F:1:1101:9225:3934 2:N:0:5
TACCGGGGTATCTAATCCTGTTTGCTCCCCACGCTTTCGTGCCTCAGCGTCAATAATCGTGTAGTGAGCTGCCTTCGCAATGGGTGTTCTATGTCATATCTAAGCATTTCACCGCTACATGACATATTCCGCTCACCTCCACGATATTCAAGACAAATAGTATCAATGGCAGTTTCCGGGTTAAGCCCGGAGATTTCACCACTGACTTACCTGCCCACCTACGCACCCTTTAAACCCAGTTCTGATGAGCT
+
CCCCCGGGGGGGGGGGGGGGGGGGGGGGGGGGGGGGGGGGGGGGGGGGGGGFEGGGGGGGGGGGGGGGGGGGGGGGGGGGGGGGGGGGGGGGGGGGGGGGGGGGGGGGGGGGGGGGGGGGGGGGGGGGGGGGGGGGFFGFGGGGGEGFGFGGGGGGGGGCFGFFFFFGFGFFFFFFFB>D8CFFFGFF>BGFFFF5EFA655@@EBBCEEFEBF>BFFFDFFFFFFFFFDFFFFFFFFF;EFFFEC;C3))
@M00200:207:000000000-ALC1F:1:1101:24599:3965 2:N:0:5
TACTGGGGTATCTAATCCCGTTTGCTCCCCTGGCTTTCGTGTCTCAGTGTCAGCAAACCCCCAGCGAGTTGTTTTCACCATTGGCGTTCCAAATGATATCTACGCATTTCACCGCTCCACCATTTGTTCCACTCGCCCCTAGGTTGCTCAAGACCAGCAGTATACCAAGCAGTTCCACGGTTAAGCCGTGGGATTTCACAAGGTACTTACAAGTCCACCTACACACGCTTTAAGCCCAGTTCTGATG
+
CCCCCGGGGGGGGGGGGGGGGGGGGGGGGGGGGGFGGGGGGGGGGGGGGGGGGFGGGGGGGGGGGGCEFGGGFGGGGF9FGGFEG>FGGGFFGGGGGGGGCGDE>CCFGGGGGGGGGGGGGFGGGGGGGGGGGGGGDDGFGFFGGFGFGFD=DDDFGGGG@GFGFFFFDDF699CFFFFCGDFFCFFB?5D*8>6*+;F;@C@@@C;8<A*1*1+1:>BD=>EF3@@=95B>CFF45>@@35<>CC4
@M00200:207:000000000-ALC1F:1:1101:17027:3984 2:N:0:5
TACGAGGGTATCTAATCCTGTTTGCTCCCCACGCTTTCGTGCCTCAGTGTCAAGAATCAGCCAGAATGGCGCCTTCGCCGCCGGCCTTCCCCCGAATATCTGCGCATTTCACCGCTACACTCGGAGTTCCCCATTCCCCTCTGATCTTCAAGCCTTGCAGTATAAAAAGCAATTCCCCGGGTAAGCCGAGGGATTTCACTCATTACTCACAAAGCCACCTACGCCCCCTTTAAACCCAGTTCTGATG
+
CCCCCGGC@EGEEFGGGGGGGGGGGGGGDFGGGGGGGFGGGGGGGGGCBFFGG@FGFGFFGGGGGEFFFGGGGGGGGGGDGCFCGGGGGG=4>CEEGGGGGFGDGGG7CFFF=E>CGGGDF8DG+@CFG8=EGC8EF2AFGG?=DDDFCBEFFDGGG6C65=C@C9+<5;C5*:BFF9ADGGEFFGFE*:C5>);:F56*8-)6735)7=)4(5F@@D?;4(61(.:9B?:))4=F?:6?A4A294<
@M00200:207:000000000-ALC1F:1:1101:10546:3997 2:N:0:5
TACAAGGGTATCTAATCCCGTTTGCTCCCCTAGCTTTCGCGCCTCAGCGTCAGTTAAGGTCCAGCGCGCCGCTTTCGCCACCGGAGTTCCTGATGATATCAACACATTTCACCGCTCCACCATCAGTTCCGCACGCCCCTACCTCACTCAAGATGACCAGTATCAGAGGCAGTTCTCCGGTTGAGCCGGAGGATTTCACCCCTGACTTGATCGCCCGCCTACGCGCCCTTTAAGCCCAATTCTGCTG
+
CCCCCGGGGGGGGGGGGGGGGGGGGGGGGGGGGGGG9FGGGGGGGGGGGGGGGGGGGGGGGGGGGGGGGGGGGGGGGGGGGGGGGGGGGGGGGGGGGGGGGGGGGGGGGGGGGGGGGGGGGGGGGGGGGGGGGGGG?DD?GGGGGFGFGFGGGFFFGGGGGGFGFFFGFDFEFFFFFFBGGGFAFF?A>BGFFFCE85BEB>=?@EFFFFEFF;E6;BFFFFFBFF96>??4)6F??:6:BB<>)5>
@M00200:207:000000000-ALC1F:1:1101:23907:4007 2:N:0:5
TACCGGGGTATCTAATCCTGTTTGCTCCCCACGCTTTCGTGCCTGAACGTCGGTACTGGACCAGGAAGCCGCTTTCGCCACTGATGTTCCTTCTGATATCTACGCATTTCACCGCTACACCAGAAATTCCGCTTCCCTCTTCCGTACCCTAGCCTCGCAGTTTCGAATGCAATTCCCAGGTTGAGCCCGGGGATTTCACACCCGACTTACGAAACCGTCTACGCACGCTTTAAACCCAGTTCTGATG
+
CCCCCDGGGGGGGGGGGGGGGGGGGGGGGGGGDGGGGGGGEGGGGEGGGGGGGGGGGGGGGGGGGCFGGGEFGGGGGGGDGGGGGGGGGGGGGGGGGGGFGCFGGDDFGGGGGGGGGGCGGG@FG?FGGGGGGGGGGFGFFFGDG5?BGFFFGGGGGG>8==FGFFAC?FA5CEFFFFA?FGFFAGFFDEC*):FFF<AFF(>@92-5*.2(8()51:?6DFF@;99B1;:)6)?FB018959><9)
@M00200:207:000000000-ALC1F:1:1101:23998:4012 2:N:0:5
TACTGGGGTATCTAATCCTGTTTGCTCCCCACGCTTTCGTGCCTGAGCGTCAATCTCAGCCCAGGGGGCTGCCTTCGCCATCGGTGTTCCTCCACATCTCTACGCATTTCACTGCTACACGTGGAATTCCACCCCCCTCTGCCAGATTCAAGTCCCCTAGTTCCCACTGCCATTCCCAGGTTGAGCCCGGGGCTTTCACAACGGACTTGGAGTACCGCCTACGCACGCTTTAAGCCCAATTCTGATGCGAT
+
CCCCCGGGGGGGGGGGGGGGGGFGFGEGGGDFGGGGGGGGGGGFADGGGGGGDGDFGE<E<FGGGG>FGGGGGGGGGGGGGGGGEGEFFGGGD8AFC8BGGGGGGGGGGGGGFGGG8EGGGFEEGGGGFGGGGE6?CD>5==D?,0?DFFFGGG7FDFGGGF7+9@FFFGFABEF7:C59CGFFAF6**33*-:AEFEFF:(25(-5:=3)7((1.,79;DDDF(:(.;;?F2<FFF6?:)6<B<4)),-(
@M00200:207:000000000-ALC1F:1:1101:14569:4015 2:N:0:5
TACTCGGGTATCTAATCCTGTTTGCTCCCCACGCTTTCGCGCCTCAGCGTCAGAAACGGTCCAGATGGCCGCCTTCGCCACCGGTGTTCTTCCCAATATCTACGAATTTCACCTCTACACTGGGAATTCCACCATCCTCTCCCGTCCTCAAGCCAATCAGTCTCGAGTGCACCTCCGGGGTTGAGCCCCGGGCTTTCACACCCGACTTGATCGGCCGCCTACGCGCCCTTTAAGCCCAGTTCTGATG
+
CCCCCGGGGGGGGGGGGGGGGGGGGGGGGGGGGGGGGGGGGGGGGGGGGGGGGGGGGGGGGGGGGGGGGGGGGGGGGGGGGGGGGGGGGGGGGGGGGGGGGGGGGGGGCGGGGGGGGGGGGGGFGGGGGGGGGGGGGGGFGFGGGFGFGFGFGGGFGGGGGGFGFFEGFGFFFFFFFEDGGG>F5*AFFFGFFFFFFEFFF@@FFFBFFEEEFFFFFBFF@F?F>FB00(54AAFFFF<B9AD<<)5
@M00200:207:000000000-ALC1F:1:1101:14274:4025 2:N:0:5
TACTAGGGTATCTAATCCCGTTCGCTCCCCTAGCTTTCGCACCTCAGCGTCAGTCACTCGCCAGGACACTGCCTTCGCCTTCGGTGTTCCTCCGGATCTCTACGCATTTCACCACTCCACCCGGAATTCCGTGTCCCTCTCGAGCCCTCAAGTCATACCGTCTTTCGCATACTCGGGTAGTTAAGCCACCCGCTGTCACACAAAACGCGTACGACCGCCTGCATGCACTTTATACCCAATTATGATG
+
CCCCCGGGGGGGGGGGGGGGGGGGGGGGGGGGGGGGGGGGGGGGGGGGGGGGGGGGGGGGGGGGGGGGGGGGGGGGGGGFDGGGFGGGGFEGGDCGGGGGGGGGGGGGFGGGGGGGGGGG8CGGGDGGGGGFGGGGGGGFGGGDG>DFGFGGFFGGGGGGGGFF?DBGFGEFFFFB>FDCFGFCFGFFFA9BA4?9AFFF;2@@>@9@@F9B>@FF9@9?12=EC0)4<:<BA<9F0<17<)-4)44
@M00200:207:000000000-ALC1F:1:1101:12676:4032 2:N:0:5
TACGAGGGTATCTAATCCCGTTTGCTCCCCTGGCTTTCGCGCCTCAGCGTCAGTTGAGGTCCAGCACGCCGCCTTCGCCACCGGTGTTCCTTCCGATATCTACGCATTTCACCGCTCCACCGGAAGTTCCGCATGCCCCTACCTCACTCGAGACGACCAGTATCAGAGGCAGTTCTCCGGTTAAGCCGGAGGATTTCACCACTGACTTGGTCACCCGCCTACGCGCCCTTTAAACCCAATTCTGATGACAT
+
CCCCCGGGGGGGGGGGGGGGGFGGGGGGGGGGGGGGGGGGGGGDGGGGGGGGGGGGGGGGGGGGGGGGGGGGGGGGGGGGGGCFGGGGGGGGGGGGGEEGGGG7FEFGGGGGGDC=EFGGGGEDFEDGGGGGGGGGGGFFGFGGGFDFF?9@CGGDGDDFGFFGFAFG4DB>?AFFFAD4CD?8=>FEFFGFFFFFFEFFFFFFEFF?<;<CEEF0>FB?FF<6>91;9BFFFAF??<:BAF42:<4)---
@M00200:207:000000000-ALC1F:1:1101:5637:4032 2:N:0:5
TACTGGGGTATCTAATCCTGTTTGCTCCCCACGCTTTCGCGCCTCAGCGTCAAATGTGGGCCAGATGGCCGCCTTCGCCACCGGTGTTCTTCCCAATATCTACGAATTTCACCTCTACACTGGGAATTCCGCCATCCTCTCCCACCTTCCAGCCCCGCAGTATCAAGCGCAATTCCCAGGTTGAGCCCGGGGCTTTCACGCCTGACTTACAACACAGCCTACGCGCCCTTTACGCCCAGTTCTGCTG
+
CCCCCGFCFGGGGGGGGGGGGGGGGGGGGGAFGGGGGGGGGGGGGGGGGGGGB<CFEFG>DFFGGGFFGFE@FGEGGFGGGGGCFCFGFGBGEEAFG8EGGFGG+DEFFGGGGGGGFGGGG9EFFDGGFGCGDEDGGGGFGDG?D5+:@?FGG+8==EGGG7CFAFA6?G>EF@@@5897CC9;5?FFDEG555A3AEF>25>B;1)9;A@)6?>(/,((6@;0(.9>>7>))(7)4(.5---))))
@M00200:207:000000000-ALC1F:1:1101:6640:4046 2:N:0:5
TACTAGGGTATCTAATCCTGTTCGCTCCCCACGCTTTCGCTCCTCAGCGTCAGTAATGGCCCAGAGATCCGCCTTCGCCACCGGTGTTCCTCCTGATATCTGCGCATTTCACCGCTACACCAGGAATTCCGATCTCCCCTACCACACTCTAGCCTGCCCGTATCGAATGCAGACCCGGGGTTAAGCCCCGGGCTTTCACATCCGACGCGACAGGCCGCCTACGAGCTCTTTACGCCCAATTCTGATG
+
CCCCCGGGGGGGGGGGGGGGGGGGGGGGGGGGGGGGGGGGGGGGGGGGGGGGGGGGGGGGGGGGGGGGGGGGGGGGGGGGGGGGGGGGGGGGGGGGGGGGGGGGGGGGGGGGGGGDGGGGGGGGGDGGGGDEGGGGGGGFGGGGGFDFGFGEGGGGFGGGGGFFDFFG5CFFFFFFEB>DGC>AFFAFEFGFF4A=FCFFCEFFFFFBF:2.:DF:>B>B6<?FFF>?ADBAFF>EBF??B2<AFAF
@M00200:207:000000000-ALC1F:1:1101:6387:4051 2:N:0:5
TACGAGGGTATCTAATCCTGTTTGCTCCCCTAGCTTTCGTGCCTCAGTGTCAGGAGTTGTCCAGGGACTCGCCTTCGCCACTGGTGTTCCACTTGATATCTACGCATTTCACTGCTACACCAAGTATTCCAGTCCCCCCTCCAACCCTCGAGCAAGGTAGTTTCCAATGCCATTTCGGAGTTGAGCTCCGAGCTTTCACATCCGACTTACCTCACCACCTACGCACCCTTTAAGCCCAATTCTGATG
+
CCCCCEGGGCF<FGGGGGGAFEFEGGGFGDGD<FGGFGCEFFGGGFGGGF,56CFCEGGFF9FGGGFGFGD@FF7FFFG>ECGFFGD7EF;FFGDFCGCFBDF7>@F7CEFGG;ED,:=FFD@,E>@,@@8A=ED@D?D>GCE88?+0+*+@DDD882=AD+36??9AD??FBDFFD>BG==++*7+@CDDEAE5*+*=AC@CA9@BF=EEFF26)>>DD=E=9@B@@=2>/5>FFD<@@)7?3<)1
@M00200:207:000000000-ALC1F:1:1101:21862:4062 2:N:0:5
TACTGGGGTATCTAATCCCGTTTGCTCCCCTGGCTTTCGCGCCTCAGCGTCAGAAAGGGTCCAGCACGTCGCTTTCGCCACCGGCGTTCCTTCGGATATCTACGCATTTCACCGCTCCACCCGAAGTTCCACATGCCCCTACCCCCCTCGAGACCACCAGTATCGGAGGCCGTCTTCCGGTTGAGCCGAAAGATTTCACCACCGACTTGATGACCCGCCTACGCGCCCTTTATACCCAGTTCTGATG
+
CCCCCGGGGGGGGGGGGFGGGGGGGGGGGGGGGGGGGGGGGGGGGGGGGEGGGGGGGGGGGGGGGGGGGGGGGGGGGGGGGGGGGGGGGGGGFGGGGGGGGGGGGGGGGGGGGDGGGGGGGGGGGGGGGGGGGGGGGGGFGGGGGFDDGFGGGGGGGGFGGG>CEBEGFGFEB=4?FFFGGGF46CFFF8DA@AFCAEF8@@FFFB>18A>B>A61;BBFFFFF9360,,5:>FFFBD:(6:4<BFF
@M00200:207:000000000-ALC1F:1:1101:15771:4074 2:N:0:5
TACTGGGGTATCTAATCCTGTTTGCTCCCCTAGCTTTCGTTCCTCAGCGTCAGTAGTGGTCCAGCGCGCCGCTTTCGCCACGGGTGTTCCTGCAGATATCTACGCATTTCACCGCTACACCTGCAATTCCACGCGCCTCTCCCACACTCTAGCACAGCAGTTTCGGAAGCAGCCCCTGAGTTAAGCTCAGAGATTTCACTCCCGACTTGCCACACCGCCTACGAACCCTTTAAACCCAGTTCTGATGAGA
+
CCCCCGGGGGGGGGGGGGGGGGGGGGGGGGGGGGGGGGGGGGGGGGGGGGGGGGGGGGGGGGGGGGGGGGGGGGGGGGGGGGGGGGGGGGGGGGGGGGGGGGGGGGGGGGGGGGGGGGGGGGGGGGGGGGGGGGGGGGGFGGGGGFGFFFCAFFGGGGGGFGFFFDDE>FFFFFEFFFFGGGFFFFAAFFGFFFCCAEFFFFFFDF@5BFFFFFF?B@((3=@DFB@DFDFFFEFFBB:B::2<DAAB0)
@M00200:207:000000000-ALC1F:1:1101:11549:4102 2:N:0:5
TACGCGGGTATCTAATCCTGTTTGCTCCCCACGCTTTCGTGCCTGAACGTCGGTGCTGGACCAGGAAGCCGCTTTCGCCACTGGTGTTCCTTCAGATATCTACGCATTTCACCGCTACACCTGAAATTCCGCTTCCCTCTTCCGCACCCTAGCTATCCAGTCTCGAATGCAATTCCCAGGTTGAGCCCGGGGCTTTCACACCCGACTTACATAACCGTCTACGCACGCTTTATGCCCAGTTCTGATG
+
CCCCCGGGGGGGGGGGGGGGGGGGGGGGGGGGGGGGGGGGGGGGGGGGGGGGGGGGGGGGGGGGGGGGGGGGGGGGGGGGGGGGGGGGGGGGGGGGGGGGCGGGGGGGGGGGGGGGGGGGGCGFGFGGGGGGGDGGGGGFFGGGGFGFCF?DFFCGFGGGGGFGFFFGFGFFFFFFFFFGGGFFFGFFBEGFF>FEFFFFF==9@>BDFEEFFFF;BDFD@E;9?BBB??F<ABFF?B?FFFFBF<9
@M00200:207:000000000-ALC1F:1:1101:12531:4103 2:N:0:5
TACTAGGGTATCTAATCCTGTTTGATCCCCACGCTTTCGTGCCTCAGTGTCAATAACCGTGTAGCGAGCTGCCTTCGCAATTGGTGTTCTATGTCATATCTAAGCATTTCACCGCTACATGACATATTCCGCTCACCTCCACGATATTCAAGACAGATAGTATCAACGGCAGTTTCTGAGTTAAGCTCAGAGATTTCACCACTGACTTACCTGCCCACCTACGCACCCTTTACACCCACTTCTGATG
+
CCCCCGGGGGGGGGGGGGGGGGGGGGGGGGGGGGGGGGGGGGGGGGGGGGGGGGGGGGGGGGGGGGGGGGGGGGGGGGGGGGGFGGGGGGGGGGGGGGGGGDGGGGGGGGGGGGGGGGGGGFGF;FGGGGGGGGGGGCDFFGGGFFGFGFFGGGGGFE9DFGFGFFFGEGFEFB9DFEFGGGFFFGFFFFG5@AFF?EFEECEFFFFEFBBC@CF@EDAF5C9@DFFFDFEFFFFFF=(3::<@CE*
@M00200:207:000000000-ALC1F:1:1101:23406:4107 2:N:0:5
TACGCGGGTATCTAATCCCGTTCGCTCCCCTAGCTTTCGCGCCTCAGCGTCAGAAGAGGTCCAGTACGTCGCTTTCGCCACCGGCGTTCCTTCCGATATCAACGCATTTCACCGCTCCACCGGAAGTTCCACATACCCCTACCTCCCTCAAGACTGCCAGTATCCGAGGCACTTTTCCGGTTAAGCCGAAAGATTTCACCCCGGACTTGACAGCCCGCCTACGCGCCCTTTAAGCCCAGTTCTGATGAGA
+
CCCCCGGGGGGGGGGGGGGGGGGGGGGGGGGGGGGEGGGGG>FGGGGGGFGGGGGGGGGEGGGGGGGGFGGGGGCGGGGGGFGGGGFDGGGGGGCG=CECFGGGGGGFD,EGFGGGGFFGGGGEGG@FGGFGC?FGGFG*=FGGGFGFGFGGGGGGGGGGC86CCEFGFGFFF);@F9?GGG>AFGFEBDDDD6;CFEF7=0:126>F<AFA2:7(49>0020499>FF?:<9<9F?16?AB<D>BF>?<
@M00200:207:000000000-ALC1F:1:1101:21227:4111 2:N:0:5
TACGGGGGTATCTAATCCCGGTCGCTCCCCTAGCTTTCGCGCCTGAGCGTCAAGGGCGGGCCAGCAGATCGCTTTCGCCACTGGTGTTCCTTCCGGTATCTACGCATTTTACCGCTACACCGGAAATTCCATCTGCCTCTCCCGCCTTCAAGTCTCGAAGTTTCGAACGGCCTCTCCCAGTTGGGCCGGGAGCTTTCACATTCGACTTTCAAGACCGCCTGCGCGCGCTTTATACCCAGTTCTGATG
+
CCCCCGGGGGGGGGGGGGGGGGEGGGGGGGGFFGGGGGGDGGGGGFGGGGGGGGGFGCFGGGGGGFFGGGGGGGGGGGCFGGGGGGGGGGGCFGGGGGGGGGGGGGGDFCFCGGGGGGGGGGEGGGGGGGDFGCFGGGGFGGFGCEGDGFGGGFCFG,0>FCFGFFFG:C3;A=AFFFFFF7A;>FF>B:DDFFFBFB@4::AFFFF?FFABFFFF>BB3:16>>FF>BFFF2>F?B7?()<<92):
@M00200:207:000000000-ALC1F:1:1101:20274:4130 2:N:0:5
TACGAGGGTATCTAATCCCGTTTGCTCCCCTGGCCTTCGTGCCTCAGCGTCAGGAACTGTCCAGAGACCCGCCTTCGCCACTGGTCTTCCTTACGATATCTACGCATTTCACCGCTACACCGTAAATTCCAGTCTCCTCTCCAGTCCTCAAGCACGGCAGTATCGAATGCAGTTTCGGAGTTAAGCTCCGAGATTTCACACCCGACTTACCGCGCCGCCTACGCACCCTTTATACCCAGTTCTGATGAGA
+
CCCCCGGGGGGGGGGGGGGGGGGGGGGGGGGGGGGGGGGGGGGGGGGGGGGGGGGGGGGGGGGGGGGGGGGGGGGGGGGGGGGGGGGGGGGGGGGDFGGGGGFGGGGGGGGCFGGGGDFGGGGGGGGGGGGGGGGGGGGFGGGGGFGFGFGGGGG6=CDDGGFGFFFFFGFFFEFFEFFDEGFFFCFFFFGF=?FEFEAEFDBFFFB==E;=2@FFF69<DF;@DBFF6(43<)3A3<44<AAFAAAB?>
@M00200:207:000000000-ALC1F:1:1101:22068:4158 2:N:0:5
TACCCGGGTATCTAATCCTGTTTGATCCCCACGCTTTCGTGCCTCAGCGTCAATAACCGTGTAGCGAGCTGCCTTCGCAATGGGTGTTCTATGTCATATCTAAGCATTTCACCGCTACATGACATATTCCGCTCACCTCCACGATATTCAAGATTGATAGTATCCACGGCAGTTTCCAAGTTAAGCTTGGAGATTTCACCACGGACTTACCAACCCGCCTACGCACCCTTTAAGCCCAGTTCTGATG
+
CCCCCGGGGGGGGGGGGGGGGGGGGGGGGGGGGGGGGGGGGDGGGGGGGGGGGGGGGGGGGGGGGG7CGGGGGGGGGGGEGGGGGGGGGGGGGGGGGGGGGGGGGGGGGGGGGGGGGGGGGFGGGGGGGGGGGGGGGGGFGGGGG9DFGFCC?D=FGGGFFFFDFFFGFGFFFFFFFFFF<CCFFGFFFB?55CFEFFFF:CABBFFFFFFFEFFFF=@FDD@FFFFFFFFFFFF4=@DEFE?EEEF
@M00200:207:000000000-ALC1F:1:1101:15501:4168 2:N:0:5
TACAAGGGTATCTAATCCTGTTTGCTCCCCACGCTTTCGCGCCTCAGCGTCAGTAATGAGCCAGTATGTCGCCTTCGCCACTGGTGTTCTTCCGAATATCTACGAATTTCACCTCTACACTCGGAGTTCCACATACCTCTCTCACACTCAAGATCGCCAGTATCAAAGGCAGTTCCGAAGTTGAGCTCCGGGATTTCACCTCTGACTTAACGATCCGCCTACGCGCCCTTTAAACCCAATTCTGATGAGA
+
CCCCCGGGGGGGGGGGGGGGGGGGGGGGGGGGGGGGGGGGGGGGGGGGGGGGGGGGGGGGGGGGGGGGGGGGGGGGGGGGGGGGGGGGGGGGGGGGGGGGGGGGGFGGGGGGGGGGGGGGGGGGEEGGGGGGGFGGGGGFGGGGGFGFGFG9DGGFGGGGGF7FFFFGFGFFFCDFE5BGGGFFFFFFFFGEFFFFFFFFFF@@@EEEFFBAFFFFF>AFDB9@F256@;@ECFFFFD0@EEFFEEC389
@M00200:207:000000000-ALC1F:1:1101:24088:4175 2:N:0:5
TACAGGGGTATCTAATCCCGTTTGCTCCCCTAGCTTTCGCTCCTCAGCGTCAGAACAACCCCAGATGATCGCCTTCGCCACTGGTGTTCCTCCCGATATCTACGCATTTCACCGCTACACCGGGAATTCCATCATCCTCTGATTGCCTCAAGACCGATAGTATCGGTGCCGTTCCCTCAGTTGAGCCCAGGTCTTTCTTCACCGACTGTTCGATCCGCCTACGCGCGCTTTAAGCCCACTTCTCATG
+
CCCCCGGGGGGGGGGGGGFDGGGGGGGGGGGFFFGGGGGGGGGGGGFGGGGGFDGGFGGG@6CF<E,C,,,BFGGGEGGE7<EFFFGGG99<4@+FGGCDGC?DFDEEGGDGGGGGEGGDG>@+46>FFGC,B9DGDGG72DF898+=FFDE+=F68+=8CGFC3**+*=<9@);5+*9?FG8F5D6://49=FFEFE9>6;7((55(.9*((*232@DF@;?((6(671?9))0903(4-8A)-).
@M00200:207:000000000-ALC1F:1:1101:5015:4248 2:N:0:5
TACTCGGGTATCTAATCCCGTTTGCTCCCCTGGCTTTCGCTCCTCAGCGTCAGTGTCGGTCCAGGATGCCGCCTTCGCCACCGGTGTTCCTCCAGATATCTACGCATTTCACCGCTACACCTGGAATTCCACATCCCTCTCCCGAACTCAAGCCATCCAGTATCAGACGCAGTTCCCCGGTTAAGCCGAGGGATTTCACGTCTGACTTAGTTGGCCGCCTACGAGCCCTTTAAGCCCCGTTCTGATG
+
CCCCCGGGGGGGGGGGGGGGGGGGGGGGGGGGGGGGGGGGGGGGGGGGGGGGGGGGGDGGGGGGGGGGGGEGGGGGGGGGGGGGGGGGGGGGGGGGGGGGGGGGGGGGGGGGGGGGGFGCFFGFFFGGGGGGFFG8DGDFGEG6CDGFFFGFGGGGGGGGGGFGFFFGFGFFFFFFFFFDGDAFFGFFFFDBDFF=8CFB>BBB***9*9C?C;FF>B;;?;@6(31=;@72628)((-4??FFFFA
@M00200:207:000000000-ALC1F:1:1101:11593:4255 2:N:0:5
TACAGGGGTATCTAATCCTGTTTGCTCCCCTAGCTTTCGTTCCTCAGCGTCAGTAGTGGTCCAGCGCGCCGCTTTCGCCACGGGTGTTCCTGCAGATATCTACGCATTTCACCGCTACACCTGCAATTCCACGCGCCTCTCCCACACTCTAGCACGGCAGTTTCGGACGCAGCCCCTGGGTTGAGCCCAGAGATTTCACTCCCGACTTGCCACACCGCCTACGAACCCTTTAAACCCACTTCTGATG
+
CCCCCGGDFGFGGGFGGGGGGGDGGGFEFGGGFGGGGGGGGGFGGGGGGGGGGGGFFGCGGGGGGGGGGGGGGGGGGGE7CEFGGEEGGGFGGGGGGGGGGFGGGG:FDFGGGGGD+>AFGGGGDAFGGGGD6EGGDGGFFGGGG>GFFFF9DCFDDEG6:CCGEDF*@>DBFB4@>FFGGDDFFGFFFFFF26:CFEFE)637@61?EC3;@DB<>BFFBFFB02;?B::ADAFF:3(()5<:2<)
@M00200:207:000000000-ALC1F:1:1101:23198:4261 2:N:0:5
TACAAGGGTATCTAATCCTGTTTGCTCCCCTAGCTTTCGCGCCTCAGCGTCAGTAGTGGTCCAGTGCGCCGCTTTCGCCACAGGTGTTCCTCCCGATATCTACGCATTTCACCGCTACACCGGGAATTCCACGCACCTCTCCCACCCTCCAGCATTGCAGTTTCGCCTGCAGGCTCTGAGTTAAGCCCAGAGGTTTCACAGGTGACTTACAACACCGCCTACGCGCCCTTTAAACCCAGTTCTGATGAGCT
+
CCCCCGGGGGGGGGGGGGGGGGGGGGGGGGGGGGGGGGGGGGGGGGGGGGGGGGGGGGGGGGGGGGGGGGGGGGGGGGGGGGGGGGGGGGGGDF@FFGGGGGGGGGGGGGGGGGGGGGGGGGGGDGGGGGGGGGGGGGGFGGGGGFGFGFGGGGGGGGGFGGFGFFFCFG>FFFCFFFFGGGFFFGFFFFCFBFFE>EFFFFFF93?444@EFFA@B9>DDFF029;;;DF3<DFF2<:24))-:2<<>))
@M00200:207:000000000-ALC1F:1:1101:11173:4262 2:N:0:5
TACACGGGTATCTAATCCTGTTTGCTCCCCACGCTTTCGTGCCTGAACGTCGGTACTGGACCAGGAAGCCGCTTTCGCCACTGGTGTTCCTTCAGATATCTACGCATTTCACCGCTACACCTGAAATTCCGCTTCCCTCTTCCGTACCCTAGCTATCCAGTCTCGAATGCAATTCCCAGGTTGAGCCCGGGGCTTTCACACCCGACTTACATAACCGTCTACGCACGCTTTATACCCTATTCTGATG
+
CCCCCGGGGGGGGGGGGGGGGGGGGGGGGGGGGGGGGGGGGGGGGGGFGGGGGGGGGFGGGFGGGGGGGGGGGGGGGGDCGGGGGGGGGGGFGGGGGGGGGGGGGGFGGGGGGGGGGGGFGGGGGGGGGGGGGCD8DCGFGGGDGFGFGFGGGGGFD8DFGGFGFF5FFFFFFFFFFFFFGFFFF7CAEFGF=>ABFEFCB==B=22@CEEFFFFE(5(3@CDFD;@>?D;EEE6A@33;)955CE>
@M00200:207:000000000-ALC1F:1:1101:8887:4267 2:N:0:5
TACTCGGGTATCTAATCCCGTTTGCTCCCCTAGCTTTCGCGCCTCAGCGTCAGAAGAGGTCCAGTACGTCGCTTTCGCCACCGGCGTTCCTTCTGATATCAACGCATTTCACCGCTCCACCAGAAGTTCCACATACCCCTACCTCCCTCGAGCCGGCCAGTATCAATGGCACTTCTACAGTTAAGCTGCAGGATTTCACCACTGACTTGGTCGGCCGCCTACGCGCCCTTTATACCCAATTCTGATG
+
CCCCCGGGGGGGGGGGGGGGGGGGGGGGGGGGGGGGGGGGGGGGGGGGGGGGGGGGFGGGGGGGGGGGGGGGGGGGGGGGGGGGGGGGGGGGGGGGGGGGGGGGDEGGGGGGGEGGGGGGGF?FDGGGGGGGGGGGFFGFGGFGGFGFGFGGGGGGGGGGGGFGFFFGFGFFF:FFFFF5DCFC8FFFFAFFFFFFA?8>BF=5:=ECEEEFFFFFF;7;;=6>>FBFFF)6<2FFFF?4-)25<AF
@M00200:207:000000000-ALC1F:1:1101:11783:4269 2:N:0:5
TACTAGGGTATCTAATCCCGTTTGCTCCCCTAGCTTTCGCGCCTCAGCGTCAGTGTCGGTCCAGGAAGCCGCCTTCGCCACCGGTGTTCCTCCGGATATCTACGCATTTCACCGCTACACCCGGAATTCCGCTTCCCTCTCCCGAACTCAAGTCCGACAGTTTCCCGCGCAGTTCCCCAGTTGAGCCGGGGGCTTTCACGCGGGACTTGTCGAGCCGCCTACGCGCCCTTTAAGCCCACTCCTGATGAGCT
+
CCCCCGGGGGGGGGGGGGGGGGGGGGGGGGGGGGGGGGGGGGGGGGGGGGGGGGGGGGGGGGGGGGGGGGGGGGGGGGGGGGGGGGGGGGFGGGGGGGGGGGGGGGGGGGGGGGGGGGGGGGGGGCFGGGGGGGGGGGGFGGGD6BGFGFCGDGGGCGDGGDADFFFGFGDABFFFFFFGGFFFFGFFBEGFFFFEFFFFFFFB>>7>D<FFFFFF>66<<?(904996<?4<)=F0((((.42<92<?))
@M00200:207:000000000-ALC1F:1:1101:22222:4302 2:N:0:5
TACGAGGGTATCTAATCCTGTTTGCTCCCCACGCTTTCGTGCCTCAGCGTCAGTATCGGGCCAGTGAGCCGCCTTCGCCACTGGTGTTCTTGCGAATATCTACGAATTTCACCTCTACACTCGCAGTTCCACTCACCTCTCCCGAACTCAAGATCTTCAGTATCAAAGGCAGTTCTGGAGTTGAGCTCCAGGATTTCACCCCTGACTTAAAGACCCGCCTACGCACCCTTTAAGCCCAATTCTGATG
+
CCCCCGGGGGGGGGGGGGGGGGGGGGGGGGGGGGGGGGGGGEGGGGGGGGGGGGGGGGGGGGGGGGGGGGGGGGGGGGGGGGGGGGGGGGGGGGGGGGGGGGGGGGGGGGGGGGGGGGGGGGGGGGGGGGGGGGGGGGGFGGGDEECFGFGGFGGFFDGGGGFGFFFG?6DDACFFFFFGGGFFAGFFACFFFFFFACFFDFFFDEFECE>E4:AB25=9@B@=DB@DDDEFCEBF;;13>CEFFEC
@M00200:207:000000000-ALC1F:1:1101:8168:4337 2:N:0:5
TACCCGGGTATCTAATCCCGTTCGCTCCCCTGGCTTTCGCACCTGAGCGTCAGGACAGGCCCAGCGTGTCGCTTTCGCCACCGGCGTTCCTCTTGATATCTACGCATTTCACCGCTCCACCAAGAGTTCCACACGCCCCTACCTGCCTCAAGCCTACCAGTTCGCCTAGCAGTTCCTCGGTTGAGCCGAGGGATTTCACAAGACGCTTAGCAGGCCGCCTGCGTGCCCTTTAAGCCCAGTTCTGATG
+
CCCCCGGGGGGGGGGGGGGGGGGGGGGGGGGGGGGGGGGGGGGGGGGGGCFCEGGGGGGGGEGFGGFGGGGGGDFCFGGGDGGGGGGCFGGGFGGFDGGGGEGGGGGGDGGGCEGDECGGFGFF>DDEGGGGFGDEFDCFGFFGGFGFGF6,?CGGGGGC<@6;?EFGFGFF+*B69FEGE496A<FEFFDD7A;@FEFEEF;613;;;3>CFFA?6>6(:<028:6:474<).96:142)56<6AB
@M00200:207:000000000-ALC1F:1:1101:5819:4339 2:N:0:5
TACAGGGGTATCTAATCCCGTTTGCTCCCCTAGCTTTCGCGCCTCAGCGTCAGTGTCGGTCCAGGACGCCGCCTTCGCCACCGGTGTTCCTCCGGATATCTACGCATTTCACCGCTACACCCGGAATTCCACGTCCCTCTCCCGAACTCAAGCCAAGCAGTTTCCCGTGCAATTCCTCAGTTGAGCCGAGGGATTTCACACGGGACTTACAAGACCGCCTACGCGCCCTTTAAACCCAGTTCTGATGAGA
+
CCCCCGGGGGGGGGGGGGGGGGFFGFGGGGGGGGGGGGGGGGGGGGGGGGGGGGGGGDGGGGGGGGGGGGGGGGGFGGGGGGGGGGGGGGGGGGEGGGGGGGGFCGGGGGGGGGGGGEGGG>EGGGGGGGGGGGGGGGGFGG?6CEG?<AGGGGGFGGGGGGFGFADGFGFFFBFAF6?4BFA>AFF>BAD>6FFFFFFF@B9029DFEFE<8DF@19>B?F?09>B;>F7AF<FF(4(454446:<446
@M00200:207:000000000-ALC1F:1:1101:11849:4341 2:N:0:5
TACTGGGGTATCTAATCCTGTTTGCTCCCCACGCTTTCGTGCATGAGCGTCAGTGCAGGCCCAGGGGATTGCCTTCGCCATCGGTGTTCCTCCGCATATCTACGCATTTCACTGCTACACGCGGAATTCCATCCCCCTCTGCCGCACTCAAGCCATGCAGTCACAAATGCCGTTCCCAAGTTGAGCTCGGGGATTTCACATCTGTCTTGCATAACCGCCTGCGCACGCTTTAAACCCAATTCTGATG
+
CCCCCGGGGGGGGGGGGGGGGGGGGGGGGGGGGGGGGGGGGGGGGGGGGGGGGGGGGGGGGGGGGGGGGGGGGGGGGGGGGGGGGGGGGGGGGGGGGGGGGGGGGGGGGGGGGGGGGGGGGGGGFCGGGGGGGGGFGGGFGGGGGFGAGFGGGGGGGGGGGGFGF5CD;FCE5AFFFFFGGGFC6DF>EEG?AEFEFFFFEFFFFFFFEEEFFFFFF@BD@6(339>BFFFFFFFFF?(4<44<A<A
@M00200:207:000000000-ALC1F:1:1101:12040:4357 2:N:0:5
TACTGGGGTATCTAATCCCGTTCGCTCCCCTAGCTTTCGTACCTCAGCGTCAGAAGAGACCCAGTAAGCCGCTTTCGCCACCGGTGTTCCTGATGATATCAACGCATTTCACCGCTCCACCATCAGTTCCGCTTACCTCTGTCTCCCTCAAGCACTACAGTATCGGGCGCAGTTCCTCGGTTGAGCCGAGGGATTTCACACCCGACTGATAGCGCCGCCTACGTACCCTTTAAGCCCAGTTCTGATG
+
CCCCCGGGGGGGGGGGGDGGGGGGGGGGGGGGGGGGGGGGGFGGGGGGGGGGGGGFGGGGGGGGGGGGGGGGGGGGGGGGGGGGGGGGGGGGGGGGGGGGGGGGGGEGFGGGGGGGGGGGGGGGGGGGGGGGGGGGGGGFGFGGG?DFGFGGGGGGGGGGGGFGDDFGFGFEDEFFFFFGEGEFFGFFFFGFFFF3CE693=9>@FFF3EFFE@339>FFDFFFF??<?BBFFF@FBF??<244<4>
@M00200:207:000000000-ALC1F:1:1101:8405:4394 2:N:0:5
TACTAGGGTATCTAATCCTGTTTGCTCCCCACGCTTTCGTGTCTCAGCGTCAGTACTCGTCCAGTTGGCCGCCTTCGCCACCGGTGTTCCTCTCGATATCTACGAATTTCACCTCTACACCGAGAATTCCACCAACCTCTCCGGTACTCAAGCCATGCAGTATCGGGTGCCCTTCCCGGGTTGAGCCCGGGGATTTCACATCCGACTTGCGCGGCCGCCTACACACGCTTTATACCCAGTTCTGATG
+
CCCCCGGGGGGGGGGGGGGGGGGGGGGGGGGGGGGGGGGGGGGGGGGGGGGGGGGGGGGGGGGGGGGGGGGGGGGGGGGGGGGGGGGGGGGGGGGGGGGGGGGGGGGGGGFGGGGGGGGGGGGGGGGGGGGGGGGGGGGFD?EDGFGFGFGEFGGFFGF?DGFGFEFFFCAAFFFFFEBGG55ACGF5?>DDBEF@FFACCEBFFFFFFFBFB1).:9>??BFFF?9BF?<<)6FF?2?:2)566<2
@M00200:207:000000000-ALC1F:1:1101:13382:4395 2:N:0:5
TACTAGGGTATCTAATCCCGTTCGCTCCCCTGGCTTTCGCGTCTCAGCGTCAGGTGGGGTCCAGGAGCCCGCTTTCGCCACGGGCGTTCCTTCCGATCTCAACGCATTTCACCGCTCCACCGGAAGTTCCGGCTCCCCCTACCCCCCTCCAGGCCGCTCGTATCGAGTCCCCTTCCACGGTTGAGCCGTGGGCTTTCAACTATCGACGTGCCGACCCCCCTACCGCCGCTTTCACCCCAGCTCTGCTGAC
+
CCCCCGGGGGGGGGGGGG8FGG@FGGGGGGG<FGGGGGGGG@FGGGG8FGGGG8FE,@F6FGFGGGBFGGGGCFGGGGGGG7BE:FGGGGG<FC+@FGGG9@FEGDGGGGGGGGGGGGGGF+@CE8FGGGC6>GDEG6CBFG,0*0@DGFG6*;3;*/:DGD64)6?480=))6AF+=A<FG36AGFF>EG>(>FFFBFF)(-)(((((((4((84((-(,(((-,(-(-13)6*08013(,)54)6,4,
@M00200:207:000000000-ALC1F:1:1101:12714:4408 2:N:0:5
TACTAGGGTATCTAATCCTGTTTGCTACCCACGCTTTCGCCCATCAGCGTCAGTACTGGCCCAGAGTGCCGCCTTCGCCACCGGTGTTCCTCCTGATATCTATGCATTTCACCGCTACACCAGGAATTCCGCACTCCCCTACCAGACTCAAGCCATGACAGTATCGGGTGGCGTCTCCGGGTTGAGCCCGGAGTTTTCACACCCGACTTATCGAGCCGCCTACGGGCCCTTTATGCCTAGTTCTGCTG
+
<BCCCGGFGGGGGGGFGGGGGGGFGGGGGGFGGGEGGGGGGGEFFGGGGFGGGGGGGGGGEFFEFGGGGGGGGGGGGGGGGCCG:BCBFFFGGFGGGGGGGGGFGGGG8EGGGGDCEGGGGCFGDGGGGGFGGGDFFF6DGGGF?9?:DDDGGFFFFGFDGGFG;?DGDGBAA8*0;CDCGCBBAFFFFFD*:5*>AE=CEF9@2@@FFE?ED;F@@>B;@@@D@FF9>012:-96<)6(4592))6)
@M00200:207:000000000-ALC1F:1:1101:20688:4432 2:N:0:5
TACAGGGGTATCTAATCCTGTTTGCTCCCCACGCTTTCGTGCCTCAGCGTCAATAATCGTGTAGTGAGCTGCCTTCGCAATGGGTGTTCTATGTCATATCTAAGCATTTCACCGCTACATGACATATTCCGCTCACCTCCACGATATTCAAGACAAATAGTATCAATGGCAGTTTCCGGGTTAAGCCCGGAGATTTCACCACTGACTTACCTGCCCACCTACGCACCCTTTAAACCCAATTCTGATG
+
CCCCCGGGGGGGGGGGGGGGGGGGGGGGGGGGGGGGGGGGGGGGGGGGGGGEGGGGGGGGGGGGGGGGGGGGGGGGGGGGGGGGGGGGGGGGGGGGGGGGGGGGGGFGGGGGGGGGGGGGGGGGGGGGGGG6DGGGGGFFDEEDCEDDCDGGGGCFDGFGGGFF?<FFFGFEDFFCBDBCECFFFGFFF5C59FA<FECCB=EFFF67CEFFF=F>==>=BEAB59@FFFFCECFFFFF1>C<))79
@M00200:207:000000000-ALC1F:1:1101:10554:4460 2:N:0:5
TACAAGGGTATCTAATCCCGTTTGCTCCCCTGGCTTTCGCACCTCAGCGTCAGAAATCAACCAGTGCTCCGCTTTCGCCGCCGACGTTCCTTCCGATATCAACGCATTTCACCGCTCCACCGGAAATTCCGAGCACCCCTTTGATCCTCAAGCAATGCAGTTTCGGACGCAGTTCCTCGGTTGGGCCGAGGGATTTCACATCCGACTTACATCGCCGCCTACGTGCGCTTTAAACCCAGTTCTGATG
+
CCCCCGGGGGGGGGGGGGFGFGGGGGGGGGGGGGGGGGGGGGGGGGGGGGGGDFGGGGGGGGGGGGGGGGGGGGGGGGGGGGGGGGGGGGGGGGG@FEGGF;FFGGGGGGGGGGGDGGCFDGG@FGFGGGGDGGGGGDGFGGGGGFGFG8?EFGGGGGGC:8CCDFFG5DDFFFFFFFFDGDA5BCFDBFGF0;F3ACFFFE;@F@9?FBF<A8BBBF>087?B??BBFFFF4AFFF??B<9AD<2:
@M00200:207:000000000-ALC1F:1:1101:14520:4521 2:N:0:5
TACCCGGGTATCTAATCCTGTTTGCTCCCCACGCTTTCGCACCTCAGCGTCAGTACCGGGCCAGTGAGCCGCCTTCGCCACTGGTGTTCTTGCGAATATCTACGAATTTCACCTCTACACTCGCAGTTCCACTCACCTCTCCCGGACTCGAAGACTCCCAGTATCGGAGGCAGTTCTGGAGTTGAGCTCCAGGATTTCACCACCGACTTAAGAGCCCGCCTACGTTCGCTTTATGCCCAATTCTGATG
+
CCCCCGGGGGGGGGGGGGGGGGGGGGGGGGGGGGGGGGGGGGGGGGGGGGGGGGGGGGGGGGGGGGGGGGGGGGGGGGGGGGGGGGGGGGGGGGGGGGGGGGGGGFGGGGGGGGGGGGGGGGGGGGGGGGGGGGGGGGGFGFGDGFGFGFGGGGGGGGGGGGFGFFFGAGFFFDFFFFFGGGFFFGFFFFGFBFFFFFFFEFFFFFFFFFFEF@F@FFF>@F@DF(:?B?;BAB?F2423:BDAAAA<
@M00200:207:000000000-ALC1F:1:1101:25564:4554 2:N:0:5
TACAGGGGTATCTAATCCTGTTTGATCCCCACGCTGTCGCGCCTGAGCGTCAGAAACGAGCCAGTGAGCCGCCTTCGCCACCGGTGTTCTTCCCAATATCTACGAATTTCACCTCTACACTGGGAATTCCACTCACCTCTCTCGTCCTCAAGTTTCACAGTTTCAATGGCAGTTCCGGAGTTGAGCTCCGGGCTTTCACCACTGACTTGAGACACCGCCTGCGCGCGATTTATACCCAATTCTGATG
+
CCCCCFGGGGGGGGGGGGGFEFGGGGGGGGFGGGGGGGGGGGGGGGGGGGGGGGFGGGGGGGGGGGGGGGGGGEGGGGGGGFEGFGGCGGFFGGGGGGGGGGGGGFGFFGGGGFGFGGGGGGGGGGGGGGGGGFGG?DG?FGGGFBGEGFGGG+=DCGGFDF?FFF+E@DFDFCFFFE>GGGFFFGFFFB7?=>9;FAFEFFEFFFFEEFFF*:A@@>B538,3(3,(,6,??<FAEFFFF>:<<42
@M00200:207:000000000-ALC1F:1:1101:9711:4618 2:N:0:5
TACCAGGGTATCTAATCCGGTTCGCTCCCCACGCTTTCGCGTCTCAGCGTCAGTTGCAGGCCAGGAAGCCGCCTTCGCCACTGGTGTTCCTCCAGATATCTACGCATTTCACCGCTACACCTGGAATTCCGCTTCCCTCTCCTGCACTCTAGCCAGGCCGGTTTGCAATGCAGTTTTCCGGTTGAGCCGGAAGATTTCACATCACACCTAACCAGCCGCCTACACGCGCTTTATACCCAATTCTGATG
+
CCCCCGGGGGGGGGGGGGGEGGGGGGGEGGGGGGGCFGGGG@FB@CFGEEGFGGGGGGGGGEFGGG@FGGGGGGGGGGGGGGGGGGGCGGGGGGGFCGGGGGGGGGFG,EFGE@EGEGGDDCFFGCGGGGGCGGGFG8FFDDGGGF?DF?E9BD?DFGGDGCBGFFFFFDFFFFFFFFFGGGFD@7AFF9/8>;F=FEFF?CE==EE==:>@F7)//7;>DF@;=04:B>BFFF=?9?<?7<AFA<):
@M00200:207:000000000-ALC1F:1:1101:19280:4635 2:N:0:5
TACGAGGGTATCTAATCCTGTTTGCTCCCCACGCTTTCGCGTCTCAGCGTCAGTCACGTCCCAGCGAGCTGCCTTCGCCATTGGTGTTCCTCCTGATATCTGCGCATTTCACCGCTACACCAGGAATTCCACTCGCCCCTTCCGGACTCTAGCCCGACAGTATCCACCGGCATTCCAGGGTTGAGCCCTGGACTTTCACAGCGGACTAATCGGGCCGCCTACACGCCCTTTAAACCCAATTCTGATGACAT
+
CCCCCGGGGGGGGGGGGGGGGGGGGGGGGGGGGGGGGGGGGCGGGGGGGGGGGGGGEGGFEGGGGGEGGGGGGGGGGGGGGCAFGGFGGGGGGGGGGGGGGCGGGGGGGGGGGGGGGGGGGGGGGGGGGGGGCFGGGGGF?FGCG5DFGFGFGFFGGGGGGFFGFFFGECBFEEFFFFFDEGBF4FF>FFC6:AF?8*:48@9199;;@9E1(:3990448?0:?9(46?)4-6B@<6?F>DA2)-).).)
@M00200:207:000000000-ALC1F:1:1101:25532:4666 2:N:0:5
TACCGGGGTATCTAATCCTGTTTGATCCCCACGCTTTCGTGCATCAGCGTCAGTTAATTCGTAGTAACATGCCTTCGCAATCGGTATTCCTCCCCGTATCTATGCATTTCACCGCTACACAGGGAATTCTAGCTACCTCCAAATTACTCAAGCTCTACAGTATCGAGGGCATGCGTACAGTTAAGCTGCCGCCTTTAACCCCAGACTTATAAAGCCGCCTACGCACCCTTTATACCCAGTTCTGATG
+
<CCCCGGGGDCFFGGGGGGGEFFGGCGCEEGGGGGGGGGGGGFGFGGGGFEFGGGGGGGGGGGGGGGGGGGFGGCCGGGGGGGGCFFGGDEGFCFGCFCFGFGGGFFFGGGGGGGDGGGGG8EC:D8DFEFGFGGDGGGFGEGFFFGFGFFGGGGFGGGGDE?FEFFGBDFFDEEFA?DGC9FFAGFFF56?A?E*B5A9C9>=)::***/*2/44=B=2>@@5(-6;(6)116A@(;(.)..7)93
@M00200:207:000000000-ALC1F:1:1101:20430:4669 2:N:0:5
TACGAGGGTATCTAATCCCGTTTGCTCCCCTGGCTTTCGCGCCTCAGCGTCAGAAGAGGCCCAGCAGTTCGCTTTCGCCACCGGCGTTCCTTCCGATATCAACGCATTTCACCGCTCCACCGGAAGTTCCAACTGCCCCTACCTCCCTCGAGACCACCAGTATCCAGGGCTATTCTCCAGTTAAGCTGGAGGATTTCACACCGGACTTGATGGCCCGCCTACGCGCCCTTTAAACCCAATTCTGATG
+
CCCCCGGGGFGGGGGGGGGGFGGGGGGGGGGGFFGGGGGGGGGGGGGGGGGGGGGGGGGGGGGGGGGGGGGGGGGGGGGGGGGGGGGGGGGGGGGEFGGGGCEGGDEECGGGGGDGGGGGGGGGGGGGGGGGGGGGFGDFFGGGGFGFGDDEFGGGGGGGFDFGFFFG>GFFFCFFFFFGGGFFF>FAAFGFFFFF=<F/69@02;BEE3??)6)/2:18<D?99;>>;:?24<F)8:<:AABB<4<
@M00200:207:000000000-ALC1F:1:1101:15275:4702 2:N:0:5
TACAAGGGTATCTAATCCTGTTTGCTCCCCACGCTTTCGTGCCTGAACGTCGGTGCTGGACCAGGAAGCCGCTTTCGCCACTGATGTTCCTTCCGATATCTACGCATTTCACCGCTACACCGGAAATTCCGCTTCCCTCTTCCGCACCCTAGCCTCGCAGTCTCGAATGCAATTCCCAGGTTGAGCCCGGGGATTTCACACCCGACTTACGAAACCGTCTACGCACGCTTTAAACCCAGTTCTGATG
+
CCCCCGGGGGGGGGGGGGGGGGGGGGGGGGGGGGGGGGGGGGGGGGGGGGGGDGGGGGGGGGGFGGGGGGGGGGGGGGGGGGGGGGGGGGGGGGGGGEGDGGGGGGGGFGGGFGGGGGGGGGGGGGGGGGCEGGGEGFGFGGGGGDG5CD88FFGGCCDGGGFFFFAGFGF>FFFFFF5;CFA599A?BFGBFE4>FFFEF=@@>BBF)><7?FFF1;6;29;969BF08?264FF66::FFF)649
@M00200:207:000000000-ALC1F:1:1101:24556:4723 2:N:0:5
TACTAGGGTATCTAATCCCGTTTGCTCCCCTAGCTTTCGCGCCTCAGCGTCAGAAGAGGTCCAGCAGTTCGCTTTCGCCACCGGAGTTCCTTCCAATATCAACGCATTTCACCGCTCCACTGGAAGTTCCAACTGCCCCTATCTCCCTCGAGTCTACCAGTATCCAAGGCACTTTTCCGGTTAAGCCGAAAGATTTCACCCCGGACTTGGTCGACCGCCTACGCGCCCTTTAAGCCCAGTTCTGATG
+
CCCCCGGGGGGGGGGGGGGGGGGGGFGGGGGGGGGGGGGGGGGGGGGGGGGGGGGGGGGGGGGGGGGGGGGGGGGGGGGGGGGGGGGGGGGGGGGGFGGGGFGDGCF:;EBCE8EDECFGFFC@FFEGGCFFGGGFFFGFFGGFADGFGFG>DGGGGFFFGGFGFFFGFGFFFEFFFFBCGGFF7CAEE5>B@AAEFFFF>9>):@@EB;@E9@8@;BFFF3((32>(4082<<F?:?B>AFB<)4<
@M00200:207:000000000-ALC1F:1:1101:13991:4741 2:N:0:5
TACTGGGGTATCTAATCCTGTTTGCTCCCCTAGCTTTCGTGCCTCAGCGTCAGACTCTGTCCAGATAGCCGCCTTCGCCACCGGTGTTCCTCCTGATATCTACGCATTTCACCGCTACACCAGGAATTCCGCTATCCCCTCCAGAACTCTAGCTCGTCAGTATTGAATGCAGGCTCTGGGTTAAGCCCAGAGTTTTCACATCCAACTTAGCGAGCCGCCTACGCACCCTTTAAGCCCAGTTCTGATG
+
CCCCCGGGGGGGGGGGGGGGGGGGGGGGGGGFFGGGGFFGGGGGGGGGGGGGGGGGGGGGGGGGGGGGGGGGGGGGGGGEGGCFGGGGGGGGGGGGGGGGCGGGGGGFGGGCFEGGGGGGGGGGGFGGGGGGGEGGGGGFDGGGGFGFGFGDGDCGGGGGGGFGF7DFFFFFFFFFFFFCFCFFFGFFFFGFC+=7A=FEFEFFEEBFEFFBBAFF>B>F=B@2=>BD03;95>FA?;;4?<EEFFF
@M00200:207:000000000-ALC1F:1:1101:14352:4790 2:N:0:5
TACACGGGTATCTAATCCCGTTCGCTCCCCACGCTTTCGCGCTACAGCGTCAGTTGTGAGCCAGAAGGCCGCCTTCGCCACTGGTGTTCCTCCCGATATCTACGCATTTCACTACTACACCGGGAATTCCACCTTCCTCTCTCACACTCTAGCCAACCAGTATTGGAGGCAGTTTCAGGGTTGAGCCCTGAAATTTCACCCCCAACTTTGCCGGCCGCCTTAACGCGCTTTATCCCCAATTCTGATG
+
CCCCCGGGGGGGGGGGGGGGGGGGGGGGGGGGGGGGGGGG7EGGGGGGGGGEGGGGGGFEGGFGG@GFGGEGGGGGGGGGGGGFGGGGGFGGGGGCFGGGGGGGGGGGGGGGGGGGFF?GGG7E@EGGGGFGG?8FFGGFGGGFGFFFGFG8DDDFGGDGF?FGFAFFFG>>C7@F9AF*@FAAAFFF494*:BFFFCFFFB2((8:EF4:>>937069<D)7>(71346:)4)1<3(1(6):5<:A
@M00200:207:000000000-ALC1F:1:1101:13679:4808 2:N:0:5
TACTGGGGTATCTAATCCCGTTCGCTACCCTAGCTTTCGTGCCTCAGCGTCAGAAGAGATCCAGTGAGCCGCTTTCGCCACCGGTGTTCCTTAGGATATCAACGCATTTCACCGCTCCACCCTAAGTTCCGCTCACCTCTATCTCCCTCGAGCACGGTAGTTTTGGGCGCAGTTCCTCGGTTAAGCCGAGGGATTTCACACCCAACTTTCCGCGCCGCCCACGCACCCTTTATACCCAATTCTGATG
+
CCCCCGGDGGCAFDCFGFGGCGE@E@FEGGGGC@EGGCGGGE<?FGGG+BCFEGGFGGF@EF@GGGGGGGDCGGGGG@FGBFGEGGGGDF=FGGGGGGF9@F<@CEGGCGEGEECCEGGGFGGGEFGG9=8=CEDDD6D:DFGGFF6*=?E+@DGDCGGGFF+CB>BF5DB>?;1B9BDGGGFF>8*99?CDFF6@FF65608B>3(7))78@>>(3790(-3429>:B(5).)@=()3:)4<9AA2
@M00200:207:000000000-ALC1F:1:1101:11366:4808 2:N:0:5
TACTGGGGTATCTAATCCCGTTTGCTCCCCTGGCTTTCGCGCCTCAGCGTCAGTAGAGATCCAGTGCGCCGCTTTCGCCTCCGGCGTTCCTTCCAATATCAACGCATTTCACCGCTCCACTGGAAGTTCCGCACACCCCTATCTCCCTCAAGACCGACAGTATCAGAGGCACTTCTACAGTTAAGCTGCAGGATTTCACCCCTGACTTGTCGGACCGCCTACGCGCCCTTTAAGCCCAATTCTGATGCGAT
+
CCCCCGGGGGGGGGGGGGGGGGGGGGGGGGGGGGGGGGGGGGGGGGGGGGGGGGGGGGGGGGGGGGGGGGGGGGGGGGGGGGGGGGGGGGGGGGGGGGGGGAFEGGEGGGGGGGGGGEFGGGGGGGGGGGGGGGGGGGGFGGGGGFGFFFGDFGGGCE5>FDFG>69F5CBF44AF6E>DFGFFFGFA?FG4@FA3F7FFF>DFBB@?EFFD>>F9>;9?6=@FBB99BF7>2)9???(()).:A)))-((
@M00200:207:000000000-ALC1F:1:1101:25689:4810 2:N:0:5
TACTGGGGTATCTAATCCCGTTTGCTCCCCTGGCTTTCGCGCCTCAGCGTCAGAAAAGGTCCAGCACGTCGCTTTCGCCACCGGCGTTCCTTCCGATATCTACGCATTTCACCGCTCCACCGGAAGTTCCACATGCCCCTACCTCCCTCGAGATGGCCAGTATCAAAGGCACTTTTCCGGTTGAGCCGAAAGATTTCACCCCTGACTTGACCACCCGCCTACGCGCCCTTTAAACCCAATTCTGATG
+
CCCCCGGGGGGGGGFFGCGGGGGGGGGGGGGGGGGGGGGGGGGGGGGGGGGGGGGGGFFFGGGGGGGDGGGGGFGGGGGGGFGGDGGGGGGGGGGGGGGGGGGGGGEEGGGGGGGGGGGGGG78FCDFGGGGFGGCGGGDGDGGGFGFFE>CFCG?FECGFC9EFFFCFG59ACBAFFFCEGFFACFB>ADAFFF?+8AE;02;8@F38EE3)35<>93;;;;6090(72>>42=7?682>D<>9<2
@M00200:207:000000000-ALC1F:1:1101:24765:4860 2:N:0:5
TTCCGGGGGGCTTTAATTCTTTTTTTTCCCCCCCCTCTTTCTTCGGGGGTCTATTCCTCCTTGCCCCACCCGCTCTCGCCTTTTGTTGTCCCCCTCGTATGTGCCCGCTTCTCCCTCCACCCCAGTTCTTCATCACCCCCCCCCCTTCTATCTTTATACAATGACACCACCCACCCCAGGCGGGGACTCTGACTTATGTAATCAACACAAACAACAGACTACACCCCTCTCTTTCACAACCTATTATTGA
+
-,-,,6@++++6,,,9CA,,99?CF>:,,,B84:@++3,<,,,5++++++3,,,,,,<,,,,,,,38*388**5**,***4<97,<,,6,,,,144*4*?*2,,,***3*=,,+**=8*0*;*/10++3+3+*:*+>45))/:)/)*)**++*2:*;CC*****0*9*)*).)(.)7))**))).1)))/**)1*)1)*-.)-.,:),.(2((()(((,)-()(.,(437(,5)**.))((,.62)))).
@M00200:207:000000000-ALC1F:1:1101:5191:4897 2:N:0:5
TACTGGGGTATCTAATCCCGTTTGCTCCCCTGGCTTTCGCGCCTCAGCGTCAGAAGAGGTCCAGCGGGTCGCTTTCGCCACCGGCGTTCCTTCCGATATCAACGCATTTCACCGCTCCACCGGAAGTTCCACCCGCCCCTACCTCCCTCGAGACTCCCAGTATCCAAGGCTATTTTCCGGTTGAGCCGAAAGATTTCACCCCGGACTTGAGAGCCCGCCTACGCGCCCTTTATGCCCAATTCTGATGGGAT
+
CCCCCGGGGGGGGGGGGGGGGGGGGGGGGGGGGGGGGGGGGGGGGGGGGGGGGGGGGGGGGGGGGGDGGGGGGGGGGGGGGGGGGGGGGGGGGGE:@FGGGGGGGGGFGGGGGGGGGGGGGGGGGGGGGGGFGGGGDGDAGGGGGFGFGFGEGGFGGGGGGGFGFAFG;FFFF?FFFFFDGG>66FFDEDGD1ACFFFFE@(3449>77A?1)4<B>9>F6787>>09>?FBAA@FF>0(.46AFBA)(.,
@M00200:207:000000000-ALC1F:1:1101:7956:4944 2:N:0:5
TACCGGGGTATCTAATCCCGTTTGCTCCCCTGGCTTTCGCACCTCAGCGTCAGTTAACCAGCCAGTGCATCGCTTTCGCCGCCGGAGTTCCTTCCGATATCAACGCATTTCACCGCTCCACCGGAAATTCCATGCACCCCTCTGGTCCTCAAGCGCCGCAGTATCAGACGCAGTTCCTCGGTTAGGCCGAGGGATTTCACATCTGACTTACGGCACCGCCTACGTGCGCTTTAAGCCCAATTCTGATG
+
CCCCCGGGGGFGGGGFGGGGAFFGGGGGGGGGDFFGGGGDGFFGGGGGGFGGGFGGGGGGGGGGGGGGGCFFGFGGGGGGGGGGGGGFFGGGGGGGGGGGFGGGGGGGEGGFGGGDGGDGFFGE@EEG;FGGGFGGDG=5DEGGGFGFGFFGFG6CD7DGGDAEFFFGFGBAEDFFF@FDC9AAFGFFFFG>;5=D=<FC??=CECEAEFFFFFFFFFBF:BFB:7:99418A)9@(4:?7<4-)54:
@M00200:207:000000000-ALC1F:1:1101:8229:4947 2:N:0:5
TACGCGGGTATCTAATCCCGTTTGCTCCCCTAGCTTTCGCGCATCAGCGTCAGAAGAGGTCCAGCAGCTCGCTTTCGCCACCGGCGTTCCTTCCAATATCAACGCATTTCACCGCTCCACTGGAAGTTCCAGCTGCCCCTACCTCCCTCCAGCCGACCAGTATCCAAGGCACTTTTCCGGTTAAGCCGAAAGATTTCACCCCGGACTTGATCGACCGCCTACGCGCCCTTTAAACCCAATTCTGATGAGC
+
CCCCCGGGGGGGGGGGGGGGGGGGGGGGGGFGGGGGGGGGGGGGGGGGGGGGGGGGGGGGGGGGGFGGGGGGGGGGGGGGFGGGGGGGGGGGGGGGGGGGGGFEGGEEGGGGGGGGGGGGGGGGCGGGGEFGFGGGG+?5DGGGGFGFFFGEFGDDGGGFDFAGFA>FFGFFFFFFFFEGGGDACGADDFGFFFC5FFFE;9>:@BFFFE)???)73090326>>;99>0)4<:FF2<::)6<AFBFFB2
@M00200:207:000000000-ALC1F:1:1101:26743:4966 2:N:0:5
TACTGGGGTATCTAATCCCGTTTGCTCCCCTGGCTTTCGCGCCTCAGCGTCAGAAGAGGTCAAGCACGTCGCTTTCGCCACCGGCGTTCCTTCCGATATCTACGCATTTCACCGCTCCACCGGAAGTTCCACATGCCCCTACCTCCCTCCAGCAATGCAGTATCCAAGGCCCTTTTCCGGTTACGCTGAAAGCTTTCACCCCGGACTTGCATTCCCGCCTACGCGCCCTTTATGCCCACTTCCGATG
+
CCCCCGGGGGGGGGGGGGGFGGGGGGGGGGGGFGGGGGGGGGGGGGGGGGGGGFFG8EFGG,CFAEGGGGGEFGFGGG7FCGGGGGGGG8BF=FFGGFGGGG,FFGGGGGGGGGGGEG=44>8>+=DFGGCG8EGG6+@*=D@2=*+:F5F9:D6C7?FGGFF9CF>9@C>5FD65BBB4=C>*:C*8);843=FCFEF*9@2690;EF4)9).;7711<;;270;>B9:4<2.=7:D(3)))--8?
@M00200:207:000000000-ALC1F:1:1101:16787:4984 2:N:0:5
TACTGGGGTATCTAATCCCGTTCGCTCCCCTGGCTTTCGCACCTCAGCGTCAGGAAAGGCCCAGCGACCCGTTTTCACCACCGGCGTTCCCCTGGATATCTACGCATTTCACCGCTCCACCCAGAGTTCCGGTCGCCCCTGCCTCCCTCGAGCCGAGCAGTTCGTCAAGCCGTTCCCCGGTTGAGCCGGGGGCTTTCACAAGACGCTTACTCGGCCGCCTACATGCCCTTTACGCCCAATTCTGCTG
+
CCCCCGGGGGGGGFGGGGGGGGGGGGGGGGGGGGGGGGGGEGGGGGGGGGGGGGCFGGGGGDGGGGGGGGGE<FGGGGGGGGGGGGGGGGFFFGCCFGGGGGGGGGGGGGGGGGGGGGGGGDFGGDFGGGD>8@=ECDGFCCFGGFGFGFGGGGG5@GGGGGFC?AFGFGFFFDFAF6):EDD6AC885BCD(<F:6:BAF138?FFF:?2-4<DFB>F<01:4>?DBF?F<417>FFBB).--)-5
@M00200:207:000000000-ALC1F:1:1101:15551:4988 2:N:0:5
TACTCGGGTATCTAATCCCGTTTGCTCCCCTAGCTTTCGCGCCTCAGCGTCAGAAGAGATCCAGTGCGCCGCTTTCGCCTCCGGCGTTCCTTCCAATATCAACGCATTTCACCGCTCCACTGGAAGTTCCGCACACCCCTATCTCCCTCCAGCCCGACAGTATCAGAGGCACTTCTGCAGTTAAGCTGCAGGATTTCACCCCTGACTTGTCGGACCGCCTACGCGCCCTTTACACCCAATTCTGATG
+
CCCC<FGGGGGGGGGGGGGGGGGGGGGGGGGCGGGGGGGGGEGGGGGGGGGGGGGGGGGGGGGGFGGGGGGDCCFGGGGGGGGGGGGGGGGGGGFGGGGGGGGGGGGGGGGGGGGGGDFGADFGGGGGGGGGDGDGGGCFD=EFGFGFG>F7+3?99EDDGGF;B>AC57?A64699C6DFF9BAFAFFFGF@AFFFFF39@B2(.>E3>@@9@FFFB><@D;B>0>21474.59@FFF:4:2:9<<
@M00200:207:000000000-ALC1F:1:1101:15935:5044 2:N:0:5
TACGCGGGTATCTAATCCCGTTTGCTCCCCACGCTTTCGCGCCTCAGCGTCAGTACCGGTCCAGGGGGCCGCCTTCGCCACCGGTGTTCCTCCCAATATCTACGCATTTCACCGCTACACTGGGAATTCCACCCCCCTCTCCCGGACTCAAGCCCTGCAGTTTCTTCCGCACGTCCTCAGTTAAGCCGAGGGATTTCACGAAAGACACGCAAGGCCGCCTACGCGCCCTTTATACCCAGTTCTGATG
+
CCCCCGGGGGGGGGGGGGGGGGGGGGGGGGGGGGGGGGGGGGGGGGGGGGGGGGGGGGGGGGGGGGGGGGGGGGGGGGGGGGGGGGGGGGGGGGFGGGGGGGGGGGGEGGGGGGGGGGGGGGGGGGGGGGGGCEGGGGGFGGGGGFGEGFGGGGFFCFGGGGFGFFFGDGFFFFFFEFFGFGFFFGFFFEGFFFFFFFFFFBF>?FB?F9;FFFFB>9BF?BF>>F0991?AAAFB2>6(6<ABBAB
@M00200:207:000000000-ALC1F:1:1101:15129:5090 2:N:0:5
TACGCGGGTATCTAATCCTGTTTGCTCCCCTAGCTTTCGTCCCTCAGCGTCAGTTGCGATCCAGTGAGCCGCCTTCGCCTCGGATGTTCCTGCAGATATCTACGCATTTCACCGCTACACCTGCAATTCCACTCACCTCTCTCGCACTCGAGCACGGCAGTTTCGGAAGCAGCCTCAGGGTTAAGCCCTGAGATTTCACTCCCGACTTGCCGCACCGCCTACGGACCCTTTAAGCCCAGTTCTGATG
+
CCCCCGGGGGGGGGGGGGGGGGGGGGGGGGGGGGGGGGGGGGGGGGGGGGGGGGGGGGGGGGGGGGGGGGGGGGGGGGGGGGGGGGGGGGGGGGGGGGGGGGGGGGGGGGGGGGGG>CGGGCEDGGGGGGGGGGGGGGGFGGGGDEGEFFGGGGGGGGGG?GFGF5>CDGFFC@FFFFFGGGFF>FAFFFGFEFAEFF=EE@BF9>6?<E;@02:@FFF<(6?((-4:??FF<AF@F?B(:92:4>>
@M00200:207:000000000-ALC1F:1:1101:14715:5120 2:N:0:5
TACTCGGGTATCTAATCCCGTTTGCTCCCCTAGCTTTCGCGCCTCAGCGTCAGAAGAGATCCAGTGCGTCGCTTTCGCCTCCGGCGTTCCTTCCAATATCAACGCATTTCACCGCTCCACTGGAAGTTCCACACACCCCTATCTCCCTCCAGACGATCAGTATCAGAGGCACTTCTACAGTTAAGCTGCAGGATTTCACCCCTGACTTGATCGACCGCCTACGCGCCCTTTATACCCAATTCTGATG
+
CCCCCGGGGGGGGGGGGGGGGGGGGGGGGGGGGGGGGGGGGGGGGGGGGEGGGGGGGGGGGGGGGGGGGGGGGGGGGGGGGGGGGGGGGGGGGGGGGGGGFGGGGGGGGGFGGDGDECFGGGGGFGFGGGGGFGGGDGGFGGGGGFGFGEG8DFGDDGGGGGFFFFFGFGFFFFFFFFFGGGFFFGFFFFGFFFFBAEFF=BDFFFFFFFEEFDDBFFF?@D@FFF;B6:?<AAF92<:?FA<AAFF
@M00200:207:000000000-ALC1F:1:1101:16727:5153 2:N:0:5
TACAGGGGTATCTAATCCCGTTCGCTCCCCACGCTTTCGCGCTACAGCGTCAGTTGTGAGCCAGAAGGCCGCCTTCGCCACTGGTGTTCCTCCCGATATCTACGCATTTCACTACTACACCGGGAATTCCACCTTCCTCTCTCACACTTAAGTCGACCAGTATTGGACGCAGTTTCAGGGTTGAGCCCTGAAATTTCACAACCAACTTTGCCAACCGCCTTAACGCGCTTTAAACCCAATTCTGATG
+
CCCCCGGGGGGGGGGGGGGGGGGGGGGGGGGGGGGGGGGGGGGGGGGGGGGGGGGGGGGGGGGGGGGGGGGGGGGGGGGGGGGGGGGGGGGGFGGGGGGGGFGGGGGGGGGGGGGGGGGGGGGGGGFGGGGGGGGGGGGFGGGGGFGFG1DGDDGGGDGFGGFGAAFGFGFFFFFFFFFC:4?FAGF>66CA3AFEFEFFFFFFFDBEFEE84;FF;61@FFFF@>>B>FFFA)=F66:?94<<224
@M00200:207:000000000-ALC1F:1:1101:20410:5156 2:N:0:5
TACGGGGGTATCTAATCCTGTTTGATCCCCACACTTTCGTGCATCAGCGTCAGTTACAGTCTAGTAAGCTGCCTTCGCTATCGGTGTTCTTGACGATATCTAAGCATTTCACCGCTACACCGTCAATTCCGCCTACCTCGTCTGTACTCAAGTCATGCAGTATCAATGGCACATCGACAGTTGAGCTGCCGGATTTCACCACTGACTTACTTGACCGCCTACGCACCCTTTATACCCAGTGCTGCTG
+
CCCCCDGGGGGGFFGGGGGGGGGGGFGGFGFC@FFFGGGGGGGGGGG8FCFGGFFDCFFBFFGDGCEGFG<FF<DAGG@EGGGDCFCFGGG9BFGGCFGGGGGGGGGGGGCEGCEGGGDCDCDEGGGGGCDEC+?@F?=:0=FDGCGFG9DD+BFGGGGDFGFGFFFFFFDFFEF>ABB>@78C67C5?;DFFDB*:AFE:94B=BAEEFE?=BF35=@?9:;@D>0<?()95<8A;@@;)6<C)))
@M00200:207:000000000-ALC1F:1:1101:6081:5205 2:N:0:5
TACCAGGGTATCTAATCCTGTTTGCTCCCCACGCTGTCGCGCCTCAGTGTCAGCAACGGCCCAGCACACCGCCTTCGCCACCGGTGTTCTTCCGGATCTCTACGCATTCCACCGCTACACCCGGAATTCCATGTGCCTCTACCGTGCTCCAGCCGGGCAGTTCGCATGGCCGATCCGGGGTTGAGCCCCGGACTTTCACCACACGCTTACCCAGCCACCTACGCGCCCTTTAAACCCAATTCTGATG
+
CCCCCGGGGGGGGGGGGGGGGGGGGGGGGGGGGGGGGGGGGGGGGGGGGGGGGGGGGGGGEGGGGGGGGGGGGGGGGGGGGGGGGGGGGGGGGEGGGGGGGGGGGGGGGGGGGDGGGGFEFGGGGGGGGGGGGFGAFFGFGGGGGFGFGFGGGGGGCEGD>CFGFFFGFGABDAFFFEFGGGEFFGFFFFGFFFFCFFFF@F;;9>B?6)3?FFFFFFFFFFFFF99B;?:4:9*8???F<<>442)
@M00200:207:000000000-ALC1F:1:1101:16381:5208 2:N:0:5
TACTAGGGTATCTAATCCTGTTCGATCCCCACGCTTTCGTGCCTCAGCGTCAACTATAGCTTAGTAAGCTGCCTTCGCGATCGGTGTTCTGAATCATATCTATGCATGTCACCGCTACATGATTCATTCCGCCTACTCCATCTATGTTCTAGCTCTACAGTATCAACGGCTCGCCTGAGTTAAGCTCAAGTCTTTCACCATTGACTTATAACGCCGCCTACGCACCCTTTATGCCCAATTCTGATG
+
CCCCCGGGGGGGGGGGGGGGGGGGGGGGGFGGGGGGGGGGGGGGGGGFGGGGGGGGGGGGGGGGGGGGGGGGGGGGGGGGGGGGGGGGGGGGGGGGGGGGGGGGGGGGGGGGGGGGGGGGGGGGGGGGFGGGGGGGGGGFGGGGGFEDFFGGGGGGGGGGGGFGFBFGDD9:?BEFFFFGGGFFFFFFFAGFFCF<?;9*0:AEEA;CECEF>A?>BAA5:=@DFBDB3>EFC*?A@<;)65?377
@M00200:207:000000000-ALC1F:1:1101:5839:5225 2:N:0:5
TACTCGGGTATCTAATCCTGTTTGCTCCCCACGCTTTCGTGCCTGAGCGTCAGTATCATCCCAGGGGGCTGCCTTCGCCATCGGTGTTCCTCCACATCTCTACGCATTTCACTGCTACACGTGGAATTCCACCCCCCTCTGACGTACTCTAGCCATGCAGTCCCAAACGCCATTCCCAGGTTAAGCCCGGGGCTTTCACGTCTGGCTTACATAACCGCCTGCGCACGCTTTACGCCCAATTCTGATG
+
CCCCCGGGGGGGGGGGGGGGGGGGGGGGGGGGGGGGGGEGGGGGGGGGGGGGGGDFGFGGGGGGGGGGGGGGGGGGGGFFGGGGGDFGGGGGGGGGGGGGGGGDFEGGGAFGGEGGGGF8@FFEFDGGGGGFGGGGDGGFGDFDGFGFFFFGGGFFGGGFFFFGDAFGFGFFF<9E>AF5CFFBAFFFEBC?A>;=FFFFF>FFBB5BE;@<6CF8607016>>>91(22055:>EBB2:<<<DB<2
@M00200:207:000000000-ALC1F:1:1101:11109:5238 2:N:0:5
TACCCGGGTATCTAATCCCGTTCGCTCCCCTGGCTTTCGCGCCTCAGCGTCAGAAGAGGTCCAGTCGATCGCTTTCGCCACCGGCGTTCCTTCCGATATCTACGCATTTCACCGCTCCACCGGAAGTTCCATCGACCCCTACCTCCCTCGAGACGTCCGGTTTCCAGGGCTGTTCTCCGGTTAAGCCGGAGGATTTCACCCCGGACCTGAACGTCCGCCTACGCGCCCTTTACACCCAGTTCTGATG
+
CCCCCGGGGGGGGGGGGGGGGGGGGGGGGGGGGGGGGGGGGGGGGGGGGGGGGGGGGGGGGGGGGGGGGGGGGGGGGGGFGGGGGGGGGGGGGGGGGGGGGGGGGGGGGGFFGGGGGGFFGGGGGGGGEGGGGGGGGGGFGGGGGFGFGFGGGGGGGGGGDGFGFFFGFGFFFEFFFFFGGGFFFFFFFBGEFFF@ACFF;9BFFFBF?7?>??789>:(8:?FFFF9>FFFFAFF966><BADABA
@M00200:207:000000000-ALC1F:1:1101:18693:5247 2:N:0:5
TACTCGGGTATCTAATCCTGTTCGCTCCCCACGCTTTCGCTCCTCAGCGTCAGTGCCGGCCCAGACCACCGCCTTCGCCACCGGTGTTCCTCCTGATATCTGCGCATTTCACCGCTACACCAGGAATTCCGTGGTCCCCTACCGGACTCTAGCCATGGCAGTATTGAGTGGCGTCTCCAGGTTAAGCCTGGAGGTTTCACACCCAACTAACCAAGCCGCCTACGAGCTCTTTATGCCCAGTTCTGATG
+
CCCCCGGGGGGGGGGGGGGGGGGGGGGGGGFGGGGGGGGGGGGGGGGGGGGGGGGGGGEFGGGGGGGGGGGGGGGGGGGGGGGGGGGGGGGGGGGGGGGGGGFGGDGGGGGGGGGGGGGGGGGDFGGGGGGFDEGGFGGFGFFG>DGFGFC9CGGGGFDGDGFCCFAGFG>EEDFFFFFGGGFFFGFFFA5):?B:BCB<EBD@B?@D83;6<0=(33:><6@D029(2)-5<>6@DB?:,4444<4A
@M00200:207:000000000-ALC1F:1:1101:8143:5250 2:N:0:5
TACAGGGGTATCTAATCCTGTTTGCTCCCCACGCTTTCGTGCCTGAACGTCGGTGCTGGACCAGGAAGCCGCCTTCGCCACTGGTGTTCCTTCAGATATCTACGCATTTCACCGCTACACCTGAAATTCCGCTTCCCTCTTCCGCACCCTAGCTATGCAGTCTCGAATGCAATTCCCAGGTTGAGCCCGGGGCTTTCACACCCGACTTACATAACCGTCTACGCACGCTTTATACCCAATTCTGATG
+
CCCCCGGGGGGGGGGGGGGGGGGGGGGGGGGGGGGGGGGGGGGGGGGGGGGGGGGGGGGGGGGGGGGGGGGGGGDGGGGGGGGGFGGGGGGGGGGGGGGGGGGGGGGGGGGGGGGGGGGGGGGGGGGGGGGGGGGGGFGFGGGGGFGFDFGGGGFGGFGGGGFGF?FFFGFFFFFFFFFGGGFAFGFFFEDDFFFFFFFFF9@F>BFFFF@ECCFEFFFFFF@@(6,,,6=C<?F713=?DFA<4>>
@M00200:207:000000000-ALC1F:1:1101:23184:5252 2:N:0:5
TACTGGGGTATCTAATCCTGTTTGCTCCCCACGCTGTCGCGTCTCAGCGTCAGTATCCGTCCAGAGGGCCGCCTTCGCCACCGGTGTTCCTCCTGATATCTACGCATTTCACCGCTACACCAGGAATTCCACCCTCCTCTCCGGTACTCCAGCCTCCCAGTATCCAATGCACTTCCGGGGGTGAGCCCCGGGCTTTCACACCAGACTGAGAAGGCCGCCTACACGCGCTTTATGCCCAGTTCTGATGATAT
+
CCCCCGGGGGGGGGGGGGGGCFGGGGGFGGGFGGGGGGGGGEGGGGGGGGGGGGGGGGGGGGGGGGGGGGGGDGGGGGGGGGGGCG@FGGEGGGGGGGGGGGGGGGDGGGDFFGGGGGGGGGGGGG8DCEGFGEFFGC89FCECGFGFGFG??DC+;EG6CF7CCFFFFGFFFFFBEFFDGDEFF4AF:DC33>:@F319@FFFD@087?F2<:F:606(2:?0339>06<>4<FBB::?B9)44).4))-
@M00200:207:000000000-ALC1F:1:1101:10160:5264 2:N:0:5
TACTAGGGTATCTAATCCCGTTCGCTCCCCTAGCTTTCGCGCCTCAGCGTCAGTAGAGATCCAGCGGGTCGCTTTCGCCACCGGCGTTCCTTCCGATATCAACGCATTTCACCGCTCCACCGGAAGTTCCACCCGCCCCTACCTCCCTCGAGACCAGCAGTATCCAAGGCACTTTTCCGGTTAAGCCGAAAGATTTCACCCCGGACTGGCTGGCCCGCCTACGCGCCCTTTAAACCCAATTCTGATG
+
CCCCCGGGGGGGGGGGGGGGGGGGGGGGGGGGGGGGGGGGGGGGGGGGGGGGGGGGGGGGGGGGGGGGGGGGGGGGGGGGGGGGGGGGGGGGGGGEEGGGGFGGGGGGGFGGGGGC6FGGGGGGGGGGGGGG8C6EG>DAFGG><ADFGEGCGGGGGGGGGFFGFFAFFFFFA5FFFFFGGGFFFG;AFBC88B65FCF<2>@BFF>F(,448?F:>B;?02192;03(.2<2<F):6?7>4<AAAA
@M00200:207:000000000-ALC1F:1:1101:6057:5282 2:N:0:5
TACGCGGGTATCTAATCCTGTTTGCTCCCCTAGCTTTCGCGCCTCAGCGTCAGTAGTGGTCCAGTGCGCCGCTTTCGCCACAGGTGTTCCTCCCGATATCTACGCATTTCACCGCTACACCGGGAATTCCACGCACCTCTCCCACCCTCCAGCACGGCAGTTTCGCCTGCAGGCTCTGAGTTAAGCCCAGAGGTTTAACAGGTGACTTACCGTACCGCCTACGCGCCCTTTACGCCCAGTTCTGATG
+
CCCCCGGGGGGGGGGGGGGGGGGGGGGGGGGGGGGGGGGGGGGGGGGGGGGGGGGGGGFGGGGGGGGGGGGGGGGGGCFGGGFGGGGGGGGGGGGGGGGGGGFGGGGCFGGF9CEGGGGGGGGGDCGGGGGFGGDE>=7FF6AFFEGFGFGGGGGGGGCGGGFGFFFGFGFFF@FFFFFFCBAFFGFFFF:A?A;C).@<<DE43=E?E<@7?F:1<>FFF??>930,2,4A<?353(42<AA2)6<
@M00200:207:000000000-ALC1F:1:1101:8248:5290 2:N:0:5
TACAAGGGGTATCTAATCCTGTTTGCTCCCCACGCTTTCGTGCATGAGCGTCAGTGCTGGCCCAGGAGGCTGCCTTCGCCATCGGTGTTCCTCCACATCTCTACGCATTTCACTGCTACACGTGGAATTCCACCTCCCTCTGCCACACTCCAGCACGCCAGTCACAAGCGCAATTCCCAAGTTAAGCTCGGGGCTTTCACACCTGTCTTAACGCGCCGCCTGCGCACGCTTTATGCCCAATTCTGATG
+
-CCCCCCFEFEGGGGGGGGGGFFGGGGGGGGCFGDFGGGGGGGGGDEGGGEGGCEGGGGGGFFCGFFGGD<FCFGGGGGGGGGGGCF@FGGGGGGGGGGGGGGGGDGG8EFFGGGGGGGGFCEEE>FAB=DFGF8,@DGFCCGGGFGFGFGFDFGGGGGGGGFGFFBGFGFFFFFFFFFGGGFFFGFFFEGBFE>BFFFEC=ADBA=<AE6A4-09=@>9?DDBF;@>@01=CEFFF2)17AABBB<<
@M00200:207:000000000-ALC1F:1:1101:22912:5314 2:N:0:5
TACTAGGGTATCTAATCCTGTTTGCTCCCCACGCTGTCGCGCCTCAGTGTCAGCAGTAGCCCAGCAGGCCGCCTTCGCCACCGGTGTTCTTCCGGATCTCTACGCATTCCACCGCTACACCCGGAATTCCACCTGCCTCTACTACGCTCGAGCAAGACAGTCCGCATGGCCGACTCGGAGTTGAGCCCCGAGCTTTCACCACACGCTTATCCCGCCACCTACGCGCCCTTTATACCCAATTCTGATG
+
CCCCCGGGGGGGGGGGGGGGGGGGGGGGGGGGGGGGGGGGG@FGGGGGGGGGGGGGGGGGGGGGGGGGGGGGGGGGGGGGGGGGGGGGGGGGGGGGGGFGGGGGGGDFGGGGGGGGGGGGGGGGGCCFGGGGGGGFCFG5DFFGGFDEGEG6=CCDFGFDGFFGF>>EAGABDBA?FFD@E49F4*;AB)2?@EFEFFFFEFF@06?6?EEEEFB@>B08:?FFFFFF>F7)6)@628(.-5<>A>A
@M00200:207:000000000-ALC1F:1:1101:8134:5326 2:N:0:5
TACTGGGGTATCTAATCCCGTTTGCTCCCCTGGCTTTCGCGCCTCAGCGTCAGAAAAGGTCCAGTCGACCGCTTTCGCCACCGGTGTTCCTTCCGATATCTACGCATTTCACCGCTCCACCGGAAGTTCCGTCGACCCCTACCTCCCTCCAGCCGATCCGTATCCGGGGCACGTTTCCGGTTGAGCCGAAAGATTTCACCCCAGACTTGACCGACCGCCTACCCGCCCTTTAAACCCCATTCTGATG
+
CCCC@FGGGGGGGGGGGGGGGGGGGGGGGGGGGGGGGGGDGGGGGGGGGGGGGCFDFG,FFGGGGGGDG:FGC=FGGGCFEGGGGGGGGGGAEEECEGCGGGFGGGGGGGGGGGGGGGGGGGDGE>FGGGGGG>CG>DD?GGGFGFGFG:6CFGDGCGDFGCADEB4C>DEFE=48;FFGG3>;)9;>>):.3A+9A3C<<0;;(4?>A3?<>(<9196(:((.(7>913)6:)=F2(-,).))--)
@M00200:207:000000000-ALC1F:1:1101:19047:5331 2:N:0:5
TACTCGGGTATCTAATCCTGTTTGCTCCCCACGCTTTCGCGCCTCAGCGTCAGTTGCGGACCAGTGAGCCGCCTTCGCCACTGGTGTTCTTCCCAATATCTACGAATTTCACCTCTACACTGGGAATTCCACTCACCTCTTCCGCACTCAAGCCCATGCAGTCTCAAGCGCAATTCCTGGGTTAAGCCCAGGGCTTTCACGCCTAACTTGCAAGGCCGCCTACGCGCCCTTTATACCCAGTTCTGATG
+
CCCCCGGGGGGGGGGGGGGGGGGGGGGGGGGGGGGGGGGGGDFGGGGGGGGGGGGGGGGGGGGGGGGGGGGGGGGGGGGGGGGGFGGDGGGGGGGGGGGGGGGGGGEDGGGFGGGGGGGGGGGGFGGGGGFFGGGGGFFFGGGCGBGEGFGFGGGGGGFGGGFGFFFGFGEFE);BFFFGGGDF<>FFFFGFFDFBFFC?@=9B7@DFC64>;BFB=@2:??DD>>F9>F(=)53;C?<B0:<4922)
@M00200:207:000000000-ALC1F:1:1101:6458:5333 2:N:0:5
TACCAGGGTATCTAATCCTGTTTGCTCCCCACGCTTTCGCGCCTCAGCGTCAGTAATGAGCCAGTGTGTCGCCTTCGCCACTGGTGTTCTTCCGAATATCTACGAATTTCACCTCCACACTCGGAGTTCCACACACCTCTCTCACACTCAAGACACCCAGTATCAAAGGCAGTTCCGAGGTTGAGCCCCGGGATTTCACCCCTGACTTAAGTGTCCGCCTACGCGCCCTTTATACCCAGTTCTGATG
+
CCCCCFGGGGGGGDGFGGGGGGGGGGGGGGGGDGGGGGGGGGGGGGGGGEGGGGGGGGGGGGGGGGGGGGGGGGGGGGGGGGGGGGDGGGGGGGGGGGAGGGGGGGEGGGGGGGGGGGGGFDFEEEGFGGGFGGGGG6DFGGGGGFGFGFGFGGGGFEGCAFFGFFFGFCFFB7FFD95CEGFAFFF?BDGF=B4>FF>BDFFFFFFEFFF?CEFE?2>@FDF@B1:>B;3/.)1:;@;@CEF<?))
@M00200:207:000000000-ALC1F:1:1101:15207:5341 2:N:0:5
TACTAGGGTATCTAATCCCGTTCGCTCCCCTGGCTTTCGTGTCTCAGCGTCAGCACAGCCCCAGCTACCTGTTTTCACCATTGGCGTTCCAAATGATATCTACGCATTTCACCGCTCCACCATTTGTTCCGGTAGCCCCTAGCTGGCTCAAGATGACCAGTATACCAAGCAGTTCCACGGTTGAGCCGTGGGATTTCACAAGGTACTTAGAAATCCGCCTACACACGCTTTATGCCCAATTCTGATG
+
CCCCCGGGGGGGGGGGGGGGGGGGGGGGGGGGGGGGGGGGGGGGGGGGGGGGGGGGGGGGGGGGGGGGGGGGGGGGGGFGGGFFGGGGGGGGGGGFGGGGGGGGGGGGGGGGGGGGGGGGGGGGGGGGGFGGGGGGGFDFGGGGGFGFGFGGGGGGGGD=?@FGFDFFFGFFFFFFFFDGFDFFFFAEEFGFBFAECFF@CC@EF@ECECEAEC:<A2=AAFFF>@=@FFFFFFFAD@?DFFEFFFF
@M00200:207:000000000-ALC1F:1:1101:7993:5359 2:N:0:5
TACAGGGGTATCTAATCCTGTTTGCTCCCCACGCTTTCGCGTCTCAGCGTCAGCAACGATCCAGAGGGCCGCCTTCGCCGCCGGTGTTCCTCCTGATATCTACGCATTTCACCGCTACACCAGGAATTCCACCCTCCTCTATCGCGCTCTAGCTGGCTAGTTTCGGATGCACTTCTGGGGCTGAGCCCCAGGCTTTCACACCCGACTTAACCACCCGCCTACACGCCCTTTACGCCCAGTTCTGATG
+
6CCCCFGGGG@F9CF<FEEFGFFFGGGFGGGGGGGGGGGGGGGCGGFFEFFG@CFFGDGGGGGGDGG:FFGDGEDGFGGGFFGGEGGGGGGGGFFF<F4EEFGGGG+CDGGGFEGG=FFFGG@>ADDDFGGFFGGGGGFF7=DGG>G>GFGACF?CDF:9;DFF>>?C4C>>AEFFFAFDEGDFFGFF6?C;9;A1;?77@@F07:1(;C@E<10;9;>B(,4?BBF;(37)6:>59(4())44)))
@M00200:207:000000000-ALC1F:1:1101:10149:5380 2:N:0:5
TACTAGGGTATCTAATCCCGTTCGCTCCCCTGGCTTTCGCGCCTCAGCGTCAGAAAGGGTCCAGCACCTTGCCTTCGCCATCGGAGTTCCAGCCGATATCAACGCATTTCACCGCTCCACCGGCTGTTCCAGATGCCCCTACCCTCCTCGAGGTCTCCAGTATCCACGGCACTTCTCCAGTTAAGCTGGAGGATTTCACCACAGACTTGAAAACCAGCCTACGCGCCCTTTAAACCCAATTCTGATG
+
9CCCCFFEAG?EFFGGGGGDCDECEFGGGGFGFDG?FGGGG7C:FFGGGFFGCGC@F8:@E@EFGGGEF@AF=BFGGGE@EGEGGFFGF;DFF7FC+=ECGECG7C+CD9@,F440=F8ADECE+>E?ADCFD8DEF+=DGGGG8?=DD:=EG=+5<E7?CCCDF7:@*<?@6@A?8CCGEG9FACFAFAGE24+:@?B>B>DDBFF<>3>5>>?((673;@@639633()/6);;(((44<BB<).
@M00200:207:000000000-ALC1F:1:1101:16872:5399 2:N:0:5
TACTCGGGTATCTAATCCCGTTTGCTCCCCTAGCTTTCGCGCCTCAGCGTCAGAAGAGGTCCAGCAGGTCGCTTTCGCCACCGGCGTTCCTTCCAATATCAACGCATTTCACCGCTCCACTGGAAGTTCCACCTGCCCCTACCTCCCTCCAGCCGGCCAGTATCCAAGGCACTTTTCCGGTTAAGCCGAAAGATTTCACCCCGGACTTGGTCGACCGCCTACGCGCCCTTTAAACCCAATTCTGATGCGAT
+
CCCCCGGGGGGGGGGGGGGGGGGGGGGGGGGGGGGGGGGGGGGGGGGGGGGGGGGGGGGGGGGGGGGGGGGGGFGGGGGGGGGGGGGGGGGGGGFFFGGGGGGGGGGGGFGGGGGGGGGGGGGGGFGGGGGGGGGGGGGAFGGGGFGFGFGFGGGGGGDCFGFGFFFGFGFFFFFFFFFGGGFFFGFDAEGADFF?>EF=>=@9069@EFFFFBD9>9BFFFFFFFFFFFFAF2?F?F2<<AAFFA))-3(
@M00200:207:000000000-ALC1F:1:1101:17605:5451 2:N:0:5
TACAAGGGTATCTAATCCTGTTTGCTCCCCTAGCTTTCGTTCCTCAGCGTCAGTTGCGGTCCAGCCAGCCGCCTTCGCCACGGGTGTTCCTGCAGATATCTACGCATTTCACCGCTACACCTGCAATTCCACTGGCCTCTCCCGCACTCTAGCACGGCAGTTTTGAAAGCAGTCTCTGGGTTAAGCCCAGAGATTTCACTCCCAACTTGCCGCACCGCCTACGAACCCTTTAAACCCAATTCTGATG
+
CCCCCGGGGGGGGGGGGGGGGGGGGGGGGGGGGGGGGGGGGGGGGGGGGGGGGGGGGGGGGGGGGGGGGGGGFGGGGGGGGGGGGGGGGGGGGGGGFGGGGGGGGGGGGCDGGGGGGGGGGGGGGGGGGFFGGGGGCGGFG?GGGEGEGFGA8DGGGGGGGGFGFF7FF:9CFFFFFF?FFDFFFGFFFFGFFFFFFEFEFFFBDD=AEF9>@FEFF@FF<@1<D>>DFDEEFFFFDDFF>AFFFBA
@M00200:207:000000000-ALC1F:1:1101:25230:5460 2:N:0:5
TACCAGGGTATCTAATCCCGTTCGCTACCCTAGCTTTCGTGCCTCAGCGTCAGATAAGATCCAGTGAGCCGCTTTCGCCACCGGTGTTCCTTAGGATATCAACGCATTTCACCGCTCCACCCTAAGTTCCGCTCACCTCTATCTCCCTCGAGCACGGTAGTTTTGGGCGCAATTCCTCGGTTAAGCCGAGGTATTTCACACCCAACTTTCCGCACAGCCTACGCACACTTTAAACCCAGTTCTGATG
+
CCCCC<FGGGGGGGGGGC8FGGGEFCFGGGG<C@BFGGGGGGGG<FGGGEGGGFGC66CFGGGEEGAEG,CF+@@FGDFC?FGEG7F@FGFF=EFGCC;E9FGE>GCGEGGEEECGEGFC=CD@==EFGFGE6CGGGGFBG8C8,;=FGFEEDD?6D@8DFGFD59<65;95*@FB++@9CD>AFFA>BEDE=FA5ACFF2-25=9@E?C45(9FB@@@F33<FFF(8@47<3;B)3??2)6<A)6)
@M00200:207:000000000-ALC1F:1:1101:17687:5481 2:N:0:5
TACGGGGGTATCTAATCCCGTTTGCTCCCCTAGCTTTCGCTCATCAGCGTCAATGTCGGTCCAGGATGCCGCCTTCGCCACCGGTATTACTCCAGATATCTACGCATTTCACCGCTACACCTGGAATTCTGCATCCCTCTCCCGAATTCAAGCCATCCAGTCTCCGACGCAGTTCCAAGGTTAAGCCTTGGGATTTCACGTCGGACTTAGTTGGCCGCCTACGAGCCCTTTACACCCAGTTCTGATGACAT
+
-A@ACD@F@C,ECEC<FCECEDABFEF@CCCEGGE<E<,@FG7<E9CFEGGGGDFAFGDC,@FGGGFGFED>@C7FC@BB:F@:CC=@,9>DFGDG,?=E9=EGGGC7=E9AAED+@F?FCCFGF?9DFG:8CEG8DDF*?GGGE>CDGFEDDCFCG?CDC++?959CB59B9AABFFFGF+34:7A6*?8;=AABF7895(530((.7>6?<1=@F>11;@0<,2(4:?)62)*79088464>25::))-
@M00200:207:000000000-ALC1F:1:1101:21667:5509 2:N:0:5
TACGGGGGTATCTAATCCTGTTTGCTCCCCACGCTTTCGTGCCTCAGTGTCAGGAACGTTCCAGAGAGCCGCCTTCGCCACCGGCCTTCCTCCCGATCTCTACGCATTTCACCGCTACACCGGGAATTCCGCTCTCCTCTCCCGCCCTCTAGCTAGGCAGTCACCTGCGACCTTCCTGGGTTAAGCCCAGGTCTTTCCCGCAGGTCTTACCTAACCACCTACGCACCCTTTATACCCAATTCTGATG
+
CCCCCGGGGGGGGGGGGGGGGGGGGGGGGGGGGGGGGGGGGGGGGGGGGGGGGGGGGGGGGGGGFGGGGGGGGGGGGGGGGGGGGGGGGGGGGGGGGGGGGGGGGGGGGGGGGGDGGGGGGGGG7CFGGGGGGGGCGGGFGGGGGFGFGFGGGGGGGGGGGGFGFFFGDGFFFFFFFF?GFGFFFGFFFFGFFFFFFEFFFFB@=;EFFFFFC7F?FFBFFFFBB>>FFFFFF9B=:BBFFF>AAFF
@M00200:207:000000000-ALC1F:1:1101:12976:5550 2:N:0:5
TACGCGGGTATCTAATCCCGTTTGCTCCCCTAGCTTTCGCGCCTCAGCGTCAGAAGAGGTCCAGTACGCCGCTTTCGCCACCGGCGTTCCTTCTGATATCAACGCATTTCACCGCTCCACCAGAAGTTCCGCATACCCCTACCTCCCTCGAGCTCGCCAGTATCAAAGGCACTTCTGCAGTTAAGCTGCAGGATTTCACCACTGACTTGGCACGCCGCCTACGCGCCCTTTAAACCCAATTCTGATG
+
CCCCCGGGGGGGGGGGGGGGGGGGGGGGGGGGGGGFGGGGGGGGGGGGGGGGG9FFCFGGGGGFGGGGDGGGEGGGGGGGGGDEDGGGGGGFGGGGGGGGCFGGGGGGGGGGGGGGGGGGGGGCGBFGGGGGDGGGGFGFGGGFGFGFGFGGGDGGGGGDFFFGFFFFFGFFFEF6:6:DFGFFFGCAFFDF666;FEF@4?@;AFEFF);E)63=9BB??<FFFF1>9?:)6)9??6:B2<AA)6)
@M00200:207:000000000-ALC1F:1:1101:17460:5585 2:N:0:5
TACTCGGGTATCTAATCCTGTTTGATCCCCACGCTTTCGTGCCTCAGCGTCAATACAGGCCCGGCAAGCTGCCTTCGCTATCGGAGTTCTGTGACATATCTATGCATTTCACCGCTACACATCACATTCCGCCTGCCTTGACCGTATTCAAGACCTTCAGTATCAACGGCACTGACCCGGTTGAGCCGGGAACTTTCACCGCTGACTTAAAGGCCCGCCTACGCACACTTTTTACCCAGTTCTGATGGGAT
+
CCCCCGGGGCFGGGGGGGGGGGGGGGGGGFGEGGEEGGCFFFGGGGGGEFGGCFGGGGGGGGEG@FCFE@FFFGGCFG,:FFE@BC@FGGGEFGGGCFEF,DFGF;CFGA=FEEGGG+@8DDFFFCFF;DECGGGG68DFG8DD+9DF@FD=C68=?,+3?FDCFBFE5=??68FFF?ADEDF5*9CEBFCEF4FEFF+:>)):=DEEC*9>BBA(570(,501;@(((/7)),;8=3/(/)6-)).,2(.
@M00200:207:000000000-ALC1F:1:1101:9904:5592 2:N:0:5
TACTCGGGTATCTAATCCCGTTTGCTCCCCACGCTTTCGCGCCTCAGCGTCAGGAATTGCCCAGAGACCCGCCTTCGCCACCGGTGTTCCTCCCGATCTCTACACATTTCACCGCTACACCGGGAATTCCAGTCTCCTCTGCAATCCTCAAGAACAGCAGTATCGATCGACGTTCTTCGGTTGAGCCGAAGGATTTCACGACCGACTTGCCATCCCGCCTACGCGCCCTTTATGCCCAGTTCTGATG
+
CCCCCGGGGEGGGGFGGGGGFGGGGGGGGGGGGGGGGGEF:CGGGGGGGDGGGGGGGGFGGFGGGGGFGGEGGEGGGGGGGGGGE7FGGGGGGGGGGGGGGGGGGG8;DGGG:BEGDEGGGDGGGGGGGGGGFGGGFGGFGGGFGFGFCBGGD8FGGGGGFF99?FFFFGEE>CFFF6@D=DBA*;?DA>5)5FFF6*:>@5:69997<EEFF@FD;9>F2:0269096<)44)8*:?F?9):A):A
@M00200:207:000000000-ALC1F:1:1101:24076:5664 2:N:0:5
TACTGGGGTATCTAATCCCGTTCGCTCCCCTGGCTTTCGCGCCTCAGCGTTAGAAGAGATCCAGTCATGCGCTTTCGCCTCCGGCGTTCCTTCTGATATCAACGCATTTCACCGCTCCACCAGAAGTTCCCATGACCCCTATCTCCCTCGAGACCAGTAGTATCCAAGGCACTTTTCCGGTTAAGCCGAAAGATTTCACCCTGGACTATCTGATCCGCCTACGCGCCCTTTAAGCCCAATTCTGATG
+
CCCCCGFGGGGGGGGGGGGGGGGGGGGGGGGGGGGGGGGGGGGGGGGGGGGGGGGGGGGGGGGGGGGGFGEGGGGGDGGF4EEFGGGGGGGGGGGGGGGGGGGDGGGGGGGGGGGDGEGGGGGGGGGGGGGGGDGGDFDFGGGGGFFFFBGGGGGGGG7?ECCFCFFGFGA?;@FFF>?DGDEFAFFEA>D4>FFFFEFF253(>@EFFFEEC5B@BFFFFD1;6(6@03;CE);::?:<<ABFAFA
@M00200:207:000000000-ALC1F:1:1101:16306:5675 2:N:0:5
TACTAGGGTATCTAATCCTGTTTGCTCCCCACGCTTTCGCTCCTCAGCGTCAGGTAAGGCCCAGAGAACCGCCTTCGCCACCGGTGTTCCTCCCGATATCTGCGCATTTCACCGCTACACCGGGAATTCCATTCTCCCCTACCTACCTCTAGTCTGCCCGTATCCACCGCAGGCCCGGGGTTAAGCCCCGAGTTTTCACAGCGGACGCAACAGACCGCCTACGAGCTCTTTAAACCCAATTCTGATG
+
CCCCCFFGGGGGGGGGGGGGFGGGGGGGGGGGDGGGGGGGGECGGGGGGGGGCCEFFFFFGGGGGGGFGGGGGGGG<FGGGGGGGGGGGGGGGGGGGEGGGGGGGGGGGGGGGDGGGGGGGEGDGGGGGGGF8E@FG6DFFGGGGFF6FFGF=D@7DED6CD5DA<A,9CD**=0??4*;ED58+:A48>7D?5C6ACF?),,(:1>1;49B<:F?>99B0?01,644AA<<)6F?666?4924)66
@M00200:207:000000000-ALC1F:1:1101:13424:5736 2:N:0:5
TACAGGGGTATCTAATCCTGTTTGCTCCCCACGCTTTCGTGCCTCAGCGTCAATAATCGTGTAGTGAGCTGCCTTCGCAATGGGTGTTCTATGTCATATCTAAGCATTTCACCGCTACATGACATATTCCGCTCACCTCCACGATATTCAAGACAAATAGTATCAATGGCAGTTTCCGGGTTAAGCCCGGAGATTTCACCACTGACTTACCTGCCCACCTACGCACCCTTTAAACCCAATTCTGATG
+
CCCCCGGGGGGGGGGGGGGGGGGGGGGGGGGGGGGGGGGGGGGGGGGGGGGGGGGGGGGGGGGGGGGGGGGGGGGGGGGGGGGGGGGGGGAFGGGGGGGGGGGGGGGGGGGGGGGCEGGGGGGGGGGGGGCEGEDGGGGFGGGGGFGFGFGFFGGDFGG8EGFGFFFGFGFFFFFFFBA=CDFF??FFEFGEFFFEFFF@@CB=EFFEFFFFEFA>6AA@EFDA@F262>@:C4AFDD2@EF?C?7;
@M00200:207:000000000-ALC1F:1:1101:11141:5739 2:N:0:5
TACTCGGGTATCTAATCCCGTTCGCTCCCCTGGCTTTCGTGTCTCAGCGTCAGCACAGCCCCAGCTACCTGTTTTCACCATTGGCGTTCCAAATGATATCTACGCATTTCACCGCTCCACCATTTGTTCCGGTAGCCCCTAGCTGGCTCAAGATGACCAGTATACCAAGCAGTTCCACGGTTGAGCCGTGGGATTTCACAAGGTACTTAGAAATCCGCCTACACACGCTTTAAACCCAATTCTGATG
+
CCCCCGGGGGGGGGGGGGGGGGGGGGGGGGGFGGGGGGGGGGGGGGGGGGGGGGGGFFGGGGGGGGGGGGGGFGGGGGGGGGGGFFGGGGCCFGGFGFFGGGGGGGGGGGGGGDGDGGGGGGGGGGGGGGDGGGGGGFDFGGGGGFGFGBAD8D?FFGGGGGBFF7DDDGFFFFFFDFEGEGFFAGA>EFGFBAACFFFF@5@8EFC<4CC9>AFEA=A>@BEFF=@F=@=C?CFFDF;14;?EFE4
@M00200:207:000000000-ALC1F:1:1101:15567:5779 2:N:0:5
TACTCGGGTATCTAATCCTGTTTGCTCCCCACGCTTTCGTGCCTCAGCGTCAGTACCGGACCAGTGAGCCGCCTTCGCCACTGGTGTTCTTGCGAATATCTACGAATTTCACCTCTACACTCGCAGTTCCACTCACCTCTTCCGGACTCAAGATCTTCAGTATCAAAGGCAGTTCTGGAGTTGAGCTCCAGGATTTCACCTCTGACTTAAAAACCCGCCTACGCACCCTTTAAACCCAGTTCTGATG
+
CCCCCGGGGGGGGGGGGGGGGGGGGGGGGGGGGGGGGGGGGGGGGGGGGGGGGGGGGGGGGGGGGGGFGGGGGGGGGGGGGGGGGGGGGGGGGGE7FFGGGGGGGGGGGGGGGGGGFGGGGGFEFGEFGGGGGGGGGGGFGGGGGFGFGFGFFGFFGCGGGGFGF9FFFGFF?EFFFF57FFFFFGFFFFFFFFCEFFFEFD@=@ABCEAEEED>D=BFFFF2>>>@D?D@FEFF;;<DECEE<CCF
@M00200:207:000000000-ALC1F:1:1101:27423:5812 2:N:0:5
TACGGGGGTATCTAATCCTGTTTGCTCCCCACGCTTTCGCGTTTCAGCGTCAGCAACGAGCCAGAGGGCCGCCTTCGCCGCCGGTGTTCCTCCTGATATCTACGCATTTCACCGCTACACCAGGAATTCCACCCTCCTCTCTCGCGCTCTAGCTGGCTAGTTTCCAATGCACTTCCGGGGTTAAGCCCCGGGCTTTCACACCAGACTTGACCAACCGCCTACACGCCCTTTAAACCCAGTTCTGATG
+
CCCCCGGGGGGGGGGGGGGGGGGGFGGGGGGGGGGGGGGGEGGGGGGGGGGGGGGGGGGGG+AFGFGGGGGGGGGGGGGGGGGGGGGGGGGGGGGGGGGGGGGGEGGGGGGGGGGGGGGGGGFGGGGGC,@FG>CGGFGFGGGGGFGAGFC?FFGFDFFG*CF8A8:CFCFFFFFADEA3CDFFFF4=B:D39D57BBFF?6:0(3:A>AB7>()439>F??FF?BFFF0445<F56<6,-662:>B
@M00200:207:000000000-ALC1F:1:1101:18745:5828 2:N:0:5
TACAGGGGTATCTAATCCTGTTTGCTACCCACGCTTTCGTGTCTCAGCGTCAGTTACGGTCCAGAAAGCCGTCTACACCACCGGTGTTCCTCCTGATATCTACGCATTTCACCGCTACACCAGGAATTCCACTTTCCTCTCCCGCACTCGAAGTCACTCAGTATTCGGCGCACCCTCCCGGTTAAGCCGGGAGATTTCACACCAAACTTAAGCAACCGCCTACACACCCTTTACACCCAATTCTGATG
+
CCCCCGGGGGGGGGGGGGGGGGGGGGGGGGGGGGGGGGGGGGGGGGGGGGGGGGGGGGGGGGGGGGGGGGGGGGGGGGGGGGGGGGGGGGGGGGGGGGGGGGGGGGGGGGGEFGGGGGCEGFGGGGGGGGGGGGGGGGGFGGGGGEGEGF8DDGGGFGGGGGFFFFFDB>BFFB9:?DFGGG59CGBFFFG*:?FCFFFFE=DB9BF=4>=43;A@FFFB?@FFFF?F0?;@4>7F?9(474AFFFF4
@M00200:207:000000000-ALC1F:1:1101:22983:5840 2:N:0:5
TACCCGGGTATCTAATCCTGTTTGATCCCCACGCTTTCGTGCCTCAGCGTCAATATTTGTTTAGCAAGCTGCCTTCGCAATTGGTGTTCTAAGTCATATCTATGCATTTCACCGCTACATGACTTATTCCGCCTACCTCAACAAAATTCAAGACTAATAGTATCAATGGCAGTTTCCAGGTTGAGCCCGGAGATTTCACCACTGACTTAAAAGCCCGCCTACACACCCTTTATACCCAGTTCTGCTG
+
CCCCCGGGGGGGGGGGGGGGGGGGGGGGGGGGGGGGGGGGGGGGGFGGGGGGGGGGGDFGGFGGGGGGGGGGGFGGGGGFGGGGFFGGGGCGGAEFGGGGGGFGGGGGGGGGGGGGGGGFGFGGGGGGGGCEDEDGGCF?DGFCFFD?FF;DGGGGFFGGGGFGFFFGFGFB?EDBCFFGFGFFFGF99?GDAFFFFEFC@:=@<EFEFF@5759>AFF>AD=B:D4>B:==*4AAEF(7651**13
@M00200:207:000000000-ALC1F:1:1101:27296:5852 2:N:0:5
TACAGGGGTATCTAATCCTGTTTGCTCCCCACGCTGTCGCGCCTCAGTGTCAGCAGTAGCCCAGCAGGCCGCCTTCGCCACCGGTGTTCTTCCGGATCTCTACGCATTCCACCGCTACACCCGGAATTCCACCTGCCTCTACTACGCTCGAGCAAGACAGTCCGCATGGCCGACTCGGAGTTGAGCCCCGAGCTTTCACCACACGCTTATCCCGCCACCTACGCGCCCTTTAAGCCCAGTTCTGATG
+
CCCCCGGGGGGGGGGGGGGGGGGGGGGGGGGGGGGGGGGGGGGGGGGGGGGGGGGGGGGG9EGGGGGGGGGGGGGGGGGGGGDCFBFGGGGGGGGGGGGGGGGGGGGGGGGGGGGGGGGGGGGGGGGGGGGGGGGGGGGFGGGGGAGEGFGGGDGGGGGGGGFGFFFGFFFE4:5?FA>>GGFFAG;FFFCD@FFFFEF<<@@;;;DF?9CE@FDBFF?FBF:>F>FBFBBA49*96?089A>AD<9
@M00200:207:000000000-ALC1F:1:1101:10146:5913 2:N:0:5
TACTGGGGTATCTAATCCTGTTTGCTCCCCTAGCTTTCGTTCCTCAGCGTCAGTAGTGGTCCAGCGCGCCGCTTTCGCCACGGGTGTTCCTGCAGATATCTACGCATTTCACCGCTACACCTGCAATTCCACGCGCCTCTCCCACACTCCAGCACAGCAGTTTTGGAAGCAGCCTCTGGGTTGAGCCCAGAGATTTCACTCCCAACTTGCCACACCGCCTACGAACCCTTTAAACCCAGTTCTGATGCGAT
+
CCCCCGGGGGGGGGGGGGGGGGGGGGGGGGGGGGGGGGGGGGGGGGGGGGGGGGGGGGGGGGGGGGGGGGGGGGGGGGGGGGGGGGGGGGGGGGGGGGGGGGGGGGGGGGGGGDGGGGGGGGGGGGGGGGGGGGGGGGGFGGGGGFGFGFGGGGGGGGGDFGFGFBFGFGFAACAFFFF>GGFFFGFFFFGF=FFFCCF4>=BDDFFFFFFFFFE=9BB??D;D19BFFFFFFFFFF<?FA4:))6))(((
@M00200:207:000000000-ALC1F:1:1101:27493:5924 2:N:0:5
TACAGGGGTATCTAATCCTGTTTGCTCCCCACGCTTTCGTGCCTTAGTGTCAGTAGCGAGCCAGAAAGCCGCCTTCGCCTCTGGTGTTCTAGCGAATCTCAATGCATTTCACTGCTCCACTCGCCATTCCGCTTTCCCCTCTCGCACTCTAGACGTGCCGTATTAAATGCAGTTCCCAGGTTAAGCCCGGGGATTTCACATCTAACGCACACGCCCACCTACGCACCCTTTAAGCCCAATTCTGATG
+
CC<@CGGGGGGGGFFGGGGGFGGGGGFGGGFGGGGGGGGGGGGGGGGFEFFFGGDGG>+:@CFGGGGGGGGEDGGGGCGGGGGGGGEFGFFGFE@FCF;FGFGGGGF=D;EDGGGGGG=FFFGEF8=;EGGECEGG?DD9DDFG>DDFGFGD=DGDDFG>CDFFFFFGFGFFFEFFFFFF7:9+?CF?@9C5>56>FFFFF=4EEF2@>(/(8=F>7@FFF@1>D;BF?@)9C<9;?F@FFFFF)6>
@M00200:207:000000000-ALC1F:1:1101:7763:5937 2:N:0:5
TACTCGGGTATCTAATCCTGTTTGCTCCCCATGCTTTCGTGCTTTAGTGTCTGTACCGGACCAGCTGACCGCCTTCGCCACTGGTGTTCTTTCTGATATCTACGCATTTCACTGCTACACCAGAAATTCCATCAGCCTCTTCCGTACACAAGCCTTGCAGTATCAAAGGCAGTTCCGGGGTTGAGCCCCGAAATTTCACCTCTGACTTACAAAACCACCTGAGCACCCTTTACACCCAATTCTGATG
+
CCCCCGGGGGGGGGGGGGGGGGGGGGGGGGGGGGGGGGGGGGGGGFGGGGGGGGGGGGGGGGGGGGGGGGGGGGGGGGGGGGGGGFGGGGGGGGGGGGGGGGGGGGGGGGGGGGGGGGGGGGGGGGGGGGGGGGFGGGGFGGGGGFGFGFGGGGGGFGGGGGFGFF?9BFFEFEFFAF58EGFFFGFFFEG>5FFCFFFFFFF@@EFECE@EBBFFFFFFEBDFFF>DDBB9C7BA>B064CF??EE
@M00200:207:000000000-ALC1F:1:1101:15821:5941 2:N:0:5
TACTAGGGTATCTAATCCTGTTTGCTCCCCACGCTTTCGCGCCTCAGCGTCAGTTACAGACCAAAGAGTCGCCTTCGCCACTGGTGTTCCTCCACATCTCTACGCATTTCACCGCTACACGTGGAATTCCACTCTTCTCTTCTGTACTCAAGTCCCCCAGTTTCCAATGACCCTCCACGGTTGAGCCGTGGGCTTTCACATCAGACTTAAAGGACCGCCTGCGCGCGCTTTATGCCCAGTTCTGATG
+
CCCCCGGGGGGGGGGGGGGGGGGGGGGGGGGGGGGGGGGGGGGGGGGGGGGGGGGGGGGGGGGGGGGGGGGGGGGGGGGGGGGGGGGGGGGGGGGGGGFGGGGGGGGGGGGGGGGGGGGGGGGGFGGGGGGGGFGCFGGFGGGGGFGFGFGGGFGGGGGGGGFGFFFGF?FFFFFFFDB8DGAFFGFFFFGF=FABBCFFFEFE@EEEF=EA@4A@=259@DF>@B9;>?@CFFFFFF@F93?CFCB
@M00200:207:000000000-ALC1F:1:1101:20680:5948 2:N:0:5
TACTAGGGTATCTAATCCCGTTTGCTCCCCTGGCTTTCGCGCATCAGCGTCAGTGTCAGCCCAGCAACCCGTCTTCACCTCAGGTGTTCCTCTTGATATCTACGCATTTCACCGCTACACCAAGAATTCCGATTGCCCCTTCTGCACTCTAGCATGACAGTTTCACTTGGCCGTTCCGAGTTAAGCCCGGAGATTTCACAAGTGACTTGTCACGCCGCCTACGCGCCCTTTACGCCCAGTTCTGATG
+
CCCCCGGGGGGGGFGGGEFGGGGGGGGGGGFGGGGGGGGFEGGGGGGGGGFEFGGGFFGGFGGGGGGG8FGGDGGGGGFGGGGGGGGGGGFGGCF;<FGGFFGGGGGGGGGCFGGGGGGGGGFGGGGGGGFEDGGGGGFFGFGGCFGFGFGCGFCDDGGGGGFGFFFGDFFBDFFFFF58EGFFADAFDA+<0;CFFFF*@CFEFFFFFFFFEFA9A=@F=DFFB>9@>;)7>;DD(,:(6).;CC9
@M00200:207:000000000-ALC1F:1:1101:19292:5959 2:N:0:5
TACACGGGTATCTAATCCTGTTTGCTCCCCACGCTTTCGTGTCTCAGCGTCAGTACTCGTCCAGTTGGCCGCCTTCGCCACCGGTGTTCCTCTCGATATCTACGAATTTCACCTCTACACCGAGAATTCCACCAACCTCTCCGGTACTCTAGCCTTGCAGTTTCGGGTGCACTTCCCGGGTTGAGCCCGGGGATTTCACATCCGACTTGCCCGGCCGCCTACACACGCTTTATGCCCCGTTCTGATGCGCT
+
CCCCCGGGGGGGFGGGGGGGGGGGGGGGGGGGGGGGGGGGFGGFGGGGGGGGGGGGCGGGCGFCFGGGEGCEGGGF<CFGGFGGGGGGFGGGGGGGDFDG,EGEF@FGGGCFG9=DAGGGGGGGDGGDDGGCF?6@D?DFGGGDGEGFGBFFCFGGGGFD=B+=:59CDD5A?EFFF*3*@DEFFC9@DB49()2*19FC?3B((1,;)4(.4(.6,16((:21),(,((()).0*220(.4?A)64)-((
@M00200:207:000000000-ALC1F:1:1101:12433:5999 2:N:0:5
TACGCGGGTATCTAATCTGTCCATTGCCCTCATACTGTTGCGCCTCCTCAGCGACAAGCCATCGAACTGGCCGTCGCGCGCAACGTGGCTAAGGTTCGTTTCAGCTTTGTGAGGGCGATTGGAATACCCGTTACTCAGCAAGCATTGCTGCGGTGTGCATCGCCAGCTGATGGTAGACGGCAGCCCGATGGTGCGACGGGAAGTGGTCCTGTGTCTGGCGGAACTGCTGTACGCACAACGCGAACACTTTT
+
CCCCCGGGGGGGGGFGGGGGGGGGGFGGGGGGGGGGGGGDGGGGGGGGGGGGGGGEEGGGDGGGGCFFGGGGGGGGGFGCGBFGGGGGGFF,AFFGGGGGGGFGGGFGGGGGGFEDGGGGGFE,:9FGGGGGGGFGFGDF+@F6AFFFGFG>DGCDGGGGG>EDEBFFFGFFFFFFFFFGGD?EFGE3>BDFFBF@F9391-3,4><??47ADFFFFFF>B>66:?DA0<4AB>3<01:>;>(4>08AA>)
@M00200:207:000000000-ALC1F:1:1101:13235:6004 2:N:0:5
TACGCGGGTATCTAATCCTGTTTGCTCCCCACGCTTTCGTGCATGAGCGTCAGTGTCAGCCCAGAGACCTGCCTTCGCCATCGGTGTTCTTCCTGATATCTACGCATTTCACTGCTACACCAGGACTTCCAGTCTCCTCTGCCGCACTCAAGCCTTGCAGTCCCAAATGCCATTCCCAGGTTAAGCCCGGGGATTTCACATCTGCCTTCCATAACCGCCTGCGCACTCTTTAAGCCCAGTTCTGCTGAGCT
+
CCCCCEEEGGGGGCGDGGGGEGFGFFGFFGFGGGGGGGGGGG,E<EFGGGGEGGGCEGGGGC8E,FF@DGAGGFFG<F:F?FGGGGGGG,>FF9CFEFFGGAFGGGGGFGFGAEFGFGFGG?84A+@EGGC;3=9EGG?9DFGGGFGFGB8ADF6+=D?8DF;DF66,?D6*=1?F:*3+@7938CFF>>9*:BFEFFF**:86/6=E*8>*7*;7529>;D>;;B(.)6?).);A?;;@9))))9@CB()
@M00200:207:000000000-ALC1F:1:1101:22144:6007 2:N:0:5
TACTAGGGTATCTAATCCTGTTTGCTCCCCTAGCTTTCGTTCCTCAGCGTCAGTAGTGGTCCAGCGCGCCGCTTTCGCCACGGGTGTTCCTGCAGATATCTACGCATTTCACCGCTACACCTGCAATTCCACGCGCCTCTCCCACACTCAAGCACAGCAGTTTTGGAAGCAGCCTCTGGGTTAAGCCCAGAGATTTCACTCCCAACTTGCCACACCGCCTACGAACCCTTTAAACCCAGTTCTGATG
+
CCCCCGGGGGGGGGGGGGGGGGGGGGGGGGGGGGGGGGGGGGGGGGGGGGGGGGGGGGGGGGGGGGGGGGGGGGGGGGGGGGGGGGGGGGGGGGGGGGGGGGFGGGGGGGGG9CGGGGFFGGGGGDGGGGGGDGGGGGGFGGGGGFGFGFFGGGGGGGGGGFFGFEFDFGFFFBFFFFF;EDFFFG>FFF>FBF9AFEFFFD=>3@DFEC@EFDFDFF(13=(;=;97@D@C?<F5?;DFAF2926>
@M00200:207:000000000-ALC1F:1:1101:5047:6013 2:N:0:5
TACTGGGGTATCTAATCCTGTTTGCTCCCCACGCTTTCGCGCCTCAGCGTCAGTTACGGTCCAGAGAGCCGCCTTCGCCACCGGTGTTCTTCCCAATATCTACGAATTTCACCTCTACACTGGGAATTCCACTCTCCTCTCCCGTACTCCAGCCCTCGAGTATCAAGCGCACCTCCCAGGTTGAGCCCGGGGCTTTCACGCCTGACTTCAAGTGCCGCCTGCGCGCCCTTTATACCCAATTCTGATGCGAT
+
CCCCCGGGGGGGGGGGGGGGGGGGGGGGGGGGGGGGGGGG@FGGGGGGGGGGGGGGGGGGGG9EFEGGGGGGGGGGGGGGGGGGGGGGGGGGGGGGGGGFGGGGGGGGFGGGGGGGGGGGGFGG8DFGGGGGGGCGGGGFGGGGGBGFCDGGGGGGGGGCFGFGF@FCBDDBDBAFFFAFGGFFFFFFE>DEBEFEFFFF=BB9=EF??F*6??FEB@FF<?6020:9>?F)6>FFB?B?ADFBA22),,-
@M00200:207:000000000-ALC1F:1:1101:18475:6043 2:N:0:5
TACTAGGGTATCTAATCCTGTTTGATACCCACGCTTTCGTGCCTCAGCGTCAGTTGTATGCTGGTAAGCTGCCTTCGCAATCGGGGTTCTGTGACATATCTAAGCATTTCACCGCTACACGTCACATTCCGCCTACCTCGTTTACACTCAAGATCGCCAGTTTCAATGGCTTGGTATGGTTGAGCCACACGCTTTTACCACTGACTTAGCAACCCGCCTACGCACCCTTTAAGCCCAATTCTGATG
+
CCCCCGGGGGGGGGGGGGGGGGGGGGGGGGGGGGGGGGGGGGGGGGGGGGGGGGGGGGGGGGGGGGGGGGGGGGGGGGGGGGGGGGGGGGGGGGGGGGGGGGGGGGGGGGGGGGG>=FGGGGGGGGGGGGGGGGGGGGFBGFGGGFGFGFGGGGG6DGGGGGFGFDFGFGFFFDDFFFFGGGFDF=FFFFGFFEFFFCACBFFEFEFE5CEC@C5A=>DFFFF2>99D@=FFFE)?=0:4>CEEEE
@M00200:207:000000000-ALC1F:1:1101:19982:6062 2:N:0:5
TACGCGGGTATCTAATCCCGTTCGCTCCCCCAGCTTTCGCGCCTCAGCGTCAGGAACGGCCCAAGAAGCCGCCTTCGCCACCGGTGTTCCGACTGATATCTACGCATTTCACCGCTACACCAGCCATTCCACTTCTCCCTACCGCCCTCAAGAAGACCAGTATGAGAGGCACTGCATGGGGTTGAGCCCCAGCCTTTCACCTCTCACTTAATCTCCCGCCTACGCGCGCTTTACACCCAATTCTGATG
+
CCC<BFGGGGGGGGGGGG@FGGGGGGGGGGG7FGGGGGGG@FGGGGGGGGGGG8E,FGGGGGGGDFGEFFGGGGGGGGGGGGGGGGGGGF>:FGGGGGGGGFGGGGGGGGGGGDGGGGGGGGFCFGGGGGGGF,=,=?FFFGGDD9DFGFGG7*9*4C9?C+12+=@?5C*/63A*BAFGGGD>FFFFFFG323AEFEFFA<F43<CC)7)/6)@A@>B>??B:9,911;?6))*??>B816949)6)
@M00200:207:000000000-ALC1F:1:1101:20749:6067 2:N:0:5
TACGCGGGTATCTAATCCTGTTCGATACCCGCACTTTCGAGCTTCAGCGTCAGTTGCGCTCCAGTGAGCTGCCTTCGCAATCGGAGTTCTTCGTGATATCTAAGCATTTCACCGCTACACCACGAATTCCGCCCACTTTGTGCGTACTCAAGGAAACCAGTTCGCGCTGCAGTGCAGACGTTGAGCGTCTACATTTCACAACACGCTTAATCTCCGGCCTACGCACCCTTTAAGCCCAATTCTGATG
+
CCCCCEGGGGGGGGGGGGGGGGGGGGGGGGGGGGGGGGGGFGGGGGGGGGGGGGGGGGGGGGGGGGGGGGGGGGGGGGGGGGGDCCFGGGGGGGGGGGGGGDGGGGGGGGGGGGGGGGGGGGGGGGGGGFGGGGGGGGGFGGGGGEGFGFGGGGGGGGGGGGFDFBEGEGFFFEFF>FFGGGFFFGDFFFGFFFFFFFFF=@FF;@<D?EEFFFF>>>@FFFFFFFBFFFFA9)@6?B?BFBFF<A<
@M00200:207:000000000-ALC1F:1:1101:16998:6104 2:N:0:5
TACACGGGTATCTAATCCCGTTTGCTCCCCTGGCTTTCGCACCTCAGCGTCAGTTAACCAGCCAGTGCATCGCTTTCGCCGCCGGAGTTCCTTCCGATATCAACGCATTTCACCGCTCCACCGGAAATTCCATGCACCCCTCTGGTCCTCAAGCACCGCAGTATCAGACGCAGTTCCTCGGTTAGGCCGAGGGATTTCACATCTGACTTACGGCCCCGCCTACGTGCGCTTTATGCCCAGTTCTGATG
+
CCCCCGGGGGGGGGGGGGGGGGGGGGGGGGGGGGGGGGGGGGGGGGFGGGGGGGGGGGGGGGGGFGGGGGGGGGGGGGGGGDGGGCEEGGGGGGGGGGEGGGGGGGGGEGGGGGGDGGGGGGGGG6CCFGGGGGGGGGGFGGGFGFGFGFGGGGGGGDGGGGFFFFFGFGEFFFFFFFFGGCD>AFFFFBGFFDF;F?FECEFECEFFECAFD>)23>BF?F??F3?9;>?F)6=@A1::>FDF2)54
@M00200:207:000000000-ALC1F:1:1101:21802:6138 2:N:0:5
TACTCGGGTATCTAATCCCGTTTGCTACCCACGCTTTCGTGCCTTAGTGTCAGGAATAAGCCAGTTATCTGCCTACGCCATCGGTGTTCCTCCTAATATCTACGGATTTCACTCCTACACTAGGAATTCCAATAACCTCTCTCATCCTCTAGCTTGGCAGTTCAAATAATGTGTAAGGGGTTGAGCCCCAGGCTTTCACTACTTGCTTACCATGCCACCTACGCAACTCTTTATACCCAATTCTGATG
+
CCCCCGGGGGGGGGGGGGGGGGGGGGGGGGGGGGGGGGGGGGGGGGGGGGGGGGGGGFFGGGGGGGGGGGGGGGGGGGGGGGGGGGGGGGGGGGGGGGGGGGGGGGGGGGGGGGGGGFFGGFGGGFGGGGGGGGGGFGGFGGGGGF?DFFGGGGGGGGDGFFFGFFF8DFFFFEFFFFFGGGEFFGFFFEGFDFFFFEFFFFFFFCCCEFB@E@65C@CFEF9AD=>EEEECFCFFEEBFFFFFF?EF
@M00200:207:000000000-ALC1F:1:1101:25551:6144 2:N:0:5
TACGAGGGTATCTAATCCCGTTTGCTCCCCTGGCTTTCGTGTCTCAGCGTCAGCACAGCCCCAGCTACCTGTTTTCACCATTGGCGTTCCAAATGATATCTACGCATTTCACCGCTCCACCATTTGTTCCGGTAGCCCCTAGCTGGCTCAAGACTCCCAGTATACCAAGCAGTTCCACGGTTGAGCCGTGGGATTTCACAAAGTACTTAGGAGTCCGCCTACACACGCTTTAAACCCAGTTCTGATG
+
CCCCCGGGGGGGGGGGGFGGGGGGGGGGGGGGFGGGGGGGGGGGGGGGGGGGGGGGGGGGGGGGGGGGGGGGGGGGGGGGGGGFGGFGGGGGGGGGGGGGGGGGGGGGGGGGGDGGGDGGGGGGGGGGGGGGGGGG7D6DFGGGGFGFGFGGGGGGFGGGDFFGFFFGBGFFFFFFFFFGGGFFFGFABAG>9CFFFFFFFFFFEFFE@CEE=DFEAA5==:557=>F=298?EFF66137?EEEFF
@M00200:207:000000000-ALC1F:1:1101:21429:6192 2:N:0:5
TACTAGGGTATCTAATCCTGTTTGCTACCCACGCTTTCGCTCCTCAGCGTCAGTACCGGCCCAGAGCGCCGCCTTCGCCGCTGGTGTTCCTCCTGATATCTGCGCATTTCACCGCTACACCAGGAATTCCACGCTCCCCTACCGGACTCCAGCCACAGCAGTATCAGGTGGCGTCTCCAGGTTGAGCCTGGAGGTTTCACACCCGACTTACTGAGCCGCCTACGAGCTCTTTATACCCAGTTCTGATGCG
+
CCCCCGGGGGGGGGGGGGGGGGGGGGGGGGGGGGGGGGGGGGGGGGGGGGGGGGGGGGGGGGGGGGGGGGCGGGGGGGGGGGGGGGGGGGGGGGGGGGGGGGGGGGGGGGGGGGGGGGFGGGGGGBFGGGGGGGGGGGDFFFGGG>GFGFGGGGGGCGFDFGAGFFFCFCFFEFF4A?9?FCF>FGFFFFGA=EDBB4BECEDFBFFFFEEFEEFE@FF;2;@;??BFFFBFA<=?>:?<BF9BA2:4)3
@M00200:207:000000000-ALC1F:1:1101:3891:6217 2:N:0:5
TACGGGGGTATCTAATCCCGTTTGCTCCCCTGGCTTTCGTGTCTCAGTGTCAGGACAACCCCAGCTACCTGTTTTCACCATTGGCGTTCCAAATGATATCTACGCATTTCACCGCTCCACCATTTGTTCCGGTAGCCCCTAGTTGCCTCAAGATAACCAGTATACCAAGCAGTTCCACGGTTGAGCCGTGGGATTTCACAAGGTACTTAGAAATCCACCTACACACGCTTTAAACCCCATTCTGATG
+
CCCCCGGGGGGGGGGGGGGGGGGGGGGGGGGFFGGGGGGGGGGGGGGGGGGGGGGGEGGGGGGEGGGGGGGGGGGGGGGGGGGGGGEGGGGGGGCBFGGGGGGGGGGGGGGGGGGGGGGGGGDGGGGGGGEEDGGGGGGFGGGGGFGFGFG8?FFGGGFGGFFCFFFGFG6DFFFFCFFGC6*@AFF5?5?DDFF=FEFEEBBEFE6EEE;E?CFFFFDF@25>B>@;<D<EE3FA@(68;3E?CFC
@M00200:207:000000000-ALC1F:1:1101:3618:6232 2:N:0:5
TACTGGGGTATCTAATCCCGTTCGCTACCCTAGCTTTCGTGCCTCAGCGTCAGAAGAGATCCAGTGAGCCGCTTTCGCCACCGGTGTTCCTTAGGATATCAACGCATTTCACCGCTCCACCCTAAGTTCCGCTCACCTCTATCTCCCTCAAGCACGGTAGTTTAGGGCGCTATTCCTCGGTTGAGCCGAGGGATTTCACACCCTACTTTCCGCGCCGCCTACGCACCCTTTATACCCAGTTCTGATG
+
CCCCCFGGGGGGGDGGGGGGGGGGGGGGGGGGGGGGGGGGGGGGGGGGGGGGGGGGGGGGGGGGGGGGGGGGGGGGGGGGGGGGGGGGGGGGGGGGGGGGGGGGGGGGGGGGGGGGGGFGGGGGGGGGGGGGGGGGGGGFGGGGGFGFGFGGGGGGCGFGGGFGFFBFDGFFFFFFFFFDEGFFFGFFFFCEAFFEFFFFEF@BFB*9>4=<;@DBFFFD;@FBFFFF?B?)6)9F??03<B9<)26
@M00200:207:000000000-ALC1F:1:1101:17522:6232 2:N:0:5
TACGCGGGTATCTAATCCCGTTCGCTACCCTAGCTTTCGTGCCTCAGCGTCAGAAGAGATCCAGTGAGCCGCTTTCGCCACCGGTGTTCCTTAGGATATCAACGCATTTCACCGCTCCACCCTAAGTTCCGCTCACCTCTATCTCCCTCGAGCACGGTAGTTTTGGGCGCAGTTCCTCGGTTAAGCCGAGGGATTTCACACCCAACTTTCCGCGCCGCCTACGCACCCTTTAAGCCCAGTTCTGATG
+
CCCCCGGGGGGGGGGGGGGGGGGGGGGGGGGGGGGGGGGGGGGGGGGGGGGGGGGGGGGGGGGGGGGGGGGGGGGGGGGGGGGGGGGGGGGGGGGGGGGGGGGGGGGGGGGGGGGGGGGGGGGGGGGGGGGGGGGGGGGFGGGGGFGFGEDEGGGGGGCDFGFGFFEGFGFFFFFFFFFGG>BAFFFFFEGE<FF@FEFFE60=D?FEE3<?DBDFFFFF?FF>B>FFF::A5A?F::?2<4>AABF
@M00200:207:000000000-ALC1F:1:1101:19541:6242 2:N:0:5
TACAGGGGTATCTAATCCCGTTTGCTACCCACGCTTTCGCGCCTCAGCGTCAGTACCGGTCCAGGGGGCCGCCTTCGCCACCGGTGTTCCTCCCAATATCTACGCATTTCACCGCTACACTGGGAATTCCACCCCCCTCTCCCGGACTCGAGCCTTGCAGTTTCTTCCGCACGTCCTCAGTTAAGCCGAGGGATTTCACGGAAGACACGCATGGCCGCCTACGCGCCCTTTATGCCCAATTCTGATG
+
CCCCCGGGGGGGGGGGGGGGGGGGGGGGGGGGGGGGGGGGGGGGGGGGGGGGGGGGGGGGGGGGGGGGGGGGGGGGGGGGGGGGGGGGGGGGGGGGGGGGGGGGGGGGGGGGGGGGGGGGGGGGGGGGGEGGGGGGGGGFG6EGGDDFGFGGGGGGGGGFF7FGFFFGEGEFFB>EFFFGGGFFFGFFFFGFFFFFACC??><>FFFFF>>BB?F>>FFF?:?FFFF66:?>BFF*4??BDBFA<6>
@M00200:207:000000000-ALC1F:1:1101:11490:6266 2:N:0:5
TACTGGGGTATCTAATCCTGTTTGCTCCCCACGCTTTCGCGCATCAGCGTCAGAACCGGTCCAGGTAGCCGCCTTCGCCACCGGTGTTCCTCCCAATATCTACGCATTTCACCGCTACATTGGGAATTCCGCTACCCCCTCCCGGCCTCAAGCCAGGCAGTTTCAAAGGCAGTTCCTCAGTTGAGCCGAGGGATTTCACCTTTGACTTACCAAGCCGCCTACGCGCCCTTTAAACCCAATTCTGATG
+
CCCCCGGGGGGGGGGGGGGGGGGGGGGGGGGGGGGGGGGGGGGGGGGGGGGGGGGGGGGGGGGGGGGGGGGGGGGGGGGGGGGEGGGGGGGGGGGGGGGGGGGGGGGGGGFGGGGGCGGGGGGGF,@FGGFGGGGDFGGFGCCGGFGEGFGGGGGFGGGGGGFGFFFGFGFDFEFFFFFGGGF9>FFFFFGF=FFEFCFFFF<CEFFF3;;<@FFFFBB@?;;BFB>B>B:924FF??(2<92):AA
@M00200:207:000000000-ALC1F:1:1101:9468:6266 2:N:0:5
TACTCGGGTATCTAATCCTGTTTGCTACCCACGCTTTCGTGCCTCAGCGTCAGTGATGGTCCAGTAAGCTGTCTACACCACAGGTGTTCCTCCTGATATCTACGCATTTCACCGCTACACCAGGAATTCCGCTTACCTCTCCCATACTCAAGCCTTCCAGTTTTCGGCGCACCCTCCCAGTTAAGCCGGGAGATTTCACACCAAACTTAGAAAACCGCCTACGCACTCTTTAAACCCAATTCTGATG
+
CCCCCGGGGGGGGGGGGGGGGGGGGGGGGGGGGGGGGGGGFGGGGGGGGGGGGGGFGGGGGGGGGGGGGGGGGGGGGGGGGGGGGGGGGGGGGGGGGGGGGGGGGGGGGGGGGGGGGGGGGGGGGGGGGGGGGGGGGGGFGGGGGBFFGFGGGGGGGGGGGCFGFFFGAGFFFFFFFDFGGGFFFGFFFEGF>AFEFFFFE=D==BFF:E=<?=FD=>>FFFFFF>BFFFFECEAF@FFF9CEECEC
@M00200:207:000000000-ALC1F:1:1101:10759:6282 2:N:0:5
TACGAGGGTATCTAATCCTGTTTGCTCCCCTAGCTTTCGTTCCTCAGCGTCAGTAGTGGTCCAGCGCGCCGCTTTCGCCACGGGTGTTCCTGCAGATATCTACGCATTTCACCGCTACACCTGCAATTCCACGCGCCTCTCCCACACTCAAGCACAGCAGTTTTGGAAGCAGCCTCTGGGTTGAGCCCAGAGATTTCACTCCCAACTTGCTACACCGCCTACGAACCCTTTAAACCCAGTTCTGATGATAT
+
CCCCCGGGGGGGGGGGGGGGGGGGGGGGGGGGFGGGGGGGGGGGGGGGGGGGGGGGGGGGGGGGGGGGGGGGGGGGGGGGGGGGGGGGGGGGGGGGGGGGGGGGGGGGGGGGG>EDEG9FGGGGGGGGGGGGGGGGGGGFGGGGGEGFGFGFFGGGGG6FGGFFFFFGFGFFFFFFFFFGGGE6*CFFF4CFBFFFFCFFFFFFFFFFFEF<EEFFFFFDFFFF<BFFFFFCE<=A??FFFFBFBF>4).)
@M00200:207:000000000-ALC1F:1:1101:14009:6286 2:N:0:5
TACTCGGGTATCTAATCCCGTTTGCTCCCCTGGCTTTCGCGCCTCAGCGTCAGAAGAGGTCCAGCCGTTCGCTTTCGCCACCGGCGTTCCTTCCGATATCAACGCATTTCACCGCTCCACCGGAAGTTCCAACGGCCCCTACCTCGCTCGAGACCACCAGTATCCAAGGCTGTTTTCCGGTTAAGCCGAAAGATTTCACCCCGGACTTGATGATCCGCCTACGCGCCCTTTAAGCCCAATTCTGATG
+
CCCCCGGGGGGGGGGGGFGGGGGGGGGGGGGGGGGGGGGGGGGGGGGGGGGGGGGGGGGGGGGGGGGGGGGGGGGGGGGGGGGGGGGGGGGGGGGGGGGGGDFGGGGGGGGGGGGGGGGGGGGGGGFGGGGGGGDGGGGFGGGGGFGFGFGGGDFGGGGGGGFGFFFGFGFFFFFFFFFGGGFFFGFF>>GFDFFFFFF<296;03>FB>BBAAFA?0<FFBFFFF(9>:?AA>F4:?0(444>AAF
@M00200:207:000000000-ALC1F:1:1101:5080:6327 2:N:0:5
CACCCGGGTATCTAATCCTGTCTGCCCCCCACGCTGCCCCGCCCCACTCTCAGCAACTGCCCAGCACCCCGCCTTCCCCCCCGCCCCTCTCCCCGACCCCTACGCATCCCCCCCCTACACCCGCCACTCCACCTGCCCCCACACCGCTCCACCCCACCCCTCTCCTCGCCCCCCCCCCACTCCACCCCCCGCCCCTCACCCCCCACCCCCTCCGCCCCCTCCCCCCCCCTTCTCCCCCGTCCTCACGCGCC
+
8,A,A+++7+,C,,6,CF6,6,<,C,CFGG7F+C,6+C,C+CG+F,+6,6C,,C,,C6,CFG<9E,,,8F7FF,,C,BF+@F++++++84,AF++++@+@>+D+C8++DF+FG+C**@,DGG**1**,?D,DF6*=8*:)1C**/):)9.C*>/CC)C5/*/)9)*8*)9@))4BF)))/**)))2>)8)))4))(8,7:(3(((4,((4((4(<?(9B004(-(76>(((())9@B((,-424-(.(-((
@M00200:207:000000000-ALC1F:1:1101:9502:6340 2:N:0:5
TACTGGGGTATCTAATCCCGTTTGCTCCCCTGGCTTTCGCGCCTCAGCGTCAGAAAGGGTCCAGTGCGCCGCTTTCGCCGCCGGCGTTCCTTCTGATATCAACGCATTTCACCGCTCCACCAGAAGTTCCGCGCACCCCTACCCTCCTCCAGCAAGCCGGTATCGGAGGCTCTTCCACAGTTAAGCTGTGGGCTTTCACCCCCGACCTCGCCTGCCGCCTACGCGCCCTTTAAGCCCAGTTCTGATGATAC
+
CCCCCGGGGGGGGGGGGGGGGGGEGGGGGGFGFFGGGGGECGGGGGGGGGGGEA,B@<FFE:<@FFFGGDFGGCGGGGGGDFF7>FFGGGGECGGEGFDGFFCFGDGEEG;FGGGGGGGGGG8D:FGFFGDEGGDEGGD9FFGGGFGFCFGFG5*9FF>7D*@G4)/C)?;AFFFFFF;C?@7AFGFFAF;)(;)6=<F;@B;BB>;;D<913(>0029?:B1>>>>F>7?F<FFF:?(5462)-446)5)
@M00200:207:000000000-ALC1F:1:1101:5203:6356 2:N:0:5
TACGCGGGTATCTAATCCTGTTTGCTCCCCACGCTGTCGCGCCTCAGTGTCAGCAACTGCCCAGCAGGCCGCCTTCGCCACCGGTGTTCTTCCGGATCTCTACGCATTCCACCGCTACACCCGGAATTCCACCTGCCTCTACAGTGCTCAAGCACAGCAGTATCATCGGCCGACCCGAAGTTGAGCCTCGGGCTTTCACCGCTGACTTGCTGCGCCACCTACGCGCCCTTTAAGCCCAGTTCTGATG
+
CCCCCGGGGGGGGGGGGGGGGGGGGGGGGGFGGGGGGGGGGGGGGGGGGGGGGGGGGGGGFGGGGGGGGGGGGGGGGGGGGGGGGGGGGGGGGGGGGGGGGGGGGGGGGGGGGGGGGGGGGGGGGGGGGGGGGGGGGGGFGGGGGFGFGFGGGGGGGGGGGGFGFFFGFGE>4>DFF>>4CFF6;FFFFFDFFBFEFFFFF@>FFDFEFEFBFFFFFFFFBFFB>FFFFF7<)6=@B?:>AFFAAAF
@M00200:207:000000000-ALC1F:1:1101:16313:6360 2:N:0:5
TACGAGGGTATCTAATCCTGTTTGCTACCCACGCTTTCGCACCTCAGTGTCAGTGTCAGTCCAGAAGGCCGCCTTCGCCACTGGTATTCCTCCCGATCTCTACGCATTTCACCGCTACACCGGGAATTCTACCTTCCTCTCCTGCACTCTAGCTTGACAGTTCCGGATGCCGTTCCCAGGTTGAGCCCGGGGCTTTCACAACCGGCTTATCAAGCCACCTACGCGCGCTTTATGCCCAGTTCTGATG
+
CCCCCDGGGGGGGGGGGGGGGGGGGGGGGGGGGGGGGGGGGGGGGGGGGGGGGGGGGGGGGGGFGGGFGGGGGGGGGGGGGGGGGGGGGGGGGGGEGGGGGGGGGGGGGGGGGGGGGGGGGGGGGDGGGGGGGGGGGGGFGGGFGDGFGFGEGGGGFGGGGGFGFBFGDGFFFFFFFFFFGGFAFGFF>?DDBFFEFFFFFDFF>FBFFFFCC3=1=@;@E@DBF>FF6?B9<)97:>BBFFFBA4)
@M00200:207:000000000-ALC1F:1:1101:10983:6373 2:N:0:5
TACGGGGGTATCTAATCCCGTTTGCTCCCCTGGCTTTCGCGCATCAGCGTCAGTGTCAGCCCAGCAACCCGTCTTCACCTCAGGTGTTCCTCTTGATATCTACGCATTTCACCGCTACACCAAGAATTCCGATTGCCCCTTCTGCACTCTAGCATGACAGTTTCACTTGGCCGTTCCGAGTTAAGCCCGGAGATTTCACAAGTGACTTGTCACGCCGCCTACGCGCCCTTTAAGCCCAATTCTGATG
+
CCCCCGGDGGGGGGGGGFGGGGGGGGGGGGGGGGFGGGGGCFGGGGGGGGGGEGFGGGGGGCEFCEGGGGGGGGGGFFGGGGGGEGGGAFGGGGGGGGGGGGGFGGGDGGCEFCCDEF9=EGFGGGGGGGGGGGGCDGFFGDFGGFGFGFGFGGGGGGFGFGFGFFFGFGFFBFFFFFFGGGFCFGA>BAC4>AFFFCFCEB;CCCFC*93@C@F?@BFF<D;@6>>900)-59=)18?B)5<D):B
@M00200:207:000000000-ALC1F:1:1101:16826:6378 2:N:0:5
TACGAGGGTATCTAATCCTGTTTGATACCCGCACTTTCGAGCTTCAGCGTCAGTTGCGGCCCAGTGAACTGCCTTCGCAATCGGAGTTCTTCGTGATATCTAAGCATTTCACCGCTACACCACGAATTCCATCCACCTCATCCGCACTCAAGGTTACCAGTATCAATCGCGGGCTGTGGTTGAGCCACAGGCTTTGACGACTGACTTAATATCCCGCCTACGCTCCCTTTAAACCCAGTTCTGATG
+
CCCCCGGGGGGGGGGGGGGGGGGGGGGGGGGGGGGGGGGGGGGGGGGGGGGGGGGGGGGGGGGGGGGGGGGGGGGGCGGGGGGGGGGGGGGGGGGGGGGGGGGGGGGGGGGGGGGGGGGGGGGGDEGGGGGGGGGGGGGFGGGDGFGFGFGGGGGGGGGGGG?DFFFGFGFFF=DFFFFGGGFAFFFFFFCFFFFFFF>9@?FFFFCCEFFFFEFFBBFFF?@@@>D@F8<);A?30,466AB2>>
@M00200:207:000000000-ALC1F:1:1101:25548:6401 2:N:0:5
TACGGGGGTATCTAATCCTGTTTGCTCCCCACGCTTTCGCGCCTCAGCGTCAGTATCGGTCCAGAGAGCCGCCTTCGCCACCGGTGTTCTTCCCAATATCTACGAATTTCACCTCTACACTGGGAATTCCACTCTCCTCTCCCGAACTCAAGCCAGACAGTCCCAAGCGCAATTCCCAGGTTAAGCCCGGGGCTTTCACGCCTGACTTGTCTCGCCGCCTGCGCGCCCTTTACACCCAGTTCTGATG
+
CCCCCGGGGGGGGGGGGGGGGGGGGGGGGGGGGGGGGGGGGGGGGGGGGGGGGGGGGGGGGGGGGGGGGGGGGDGGGGGGGGGGGGGGGGGGGGGGGGGGGGFGE?FGGGGGFFCDGGGGGGGGGGGGGGGGGGFCDDDBGDFDCEGFGFGGGDFGGGGGGGFFF5AFFGBBFF6F4?AFGGFFAGFFFD4BF>FFFFC?@<@@@EFFFFF?C8:6@6>???>>6>BF0::9A)*)7:?0<AAD>>A
@M00200:207:000000000-ALC1F:1:1101:9341:6405 2:N:0:5
TACAGGGGTATCTAATCCTGTTTGCTCCCCACGCTTTCGCACCTCAGCGTCAGTACCGGGCCAGTGAGCCGCCTTCGCCACTGGTGTTCTTGCGAATATCTACGAATTTCACCTCTACACTCGCAGTTCCACTCACCTCTCCCGGACTCAAGCTCCTCAGTATCAAAGGCAGTTCTGGAGTTGAGCTCCAGGATTTCACCCCTGACTTAAGAAGCCGCCTACGTGCGCTTTACGCCCAGTTCTGATG
+
CCCCCGGGGGGGGGGGGGGGGGGGGGGGGGGGGGGGGGGGGGGGGGGGGGGGGGGGGGDGGGGGGGGGGGGGGGGGGGGGGGGGGGGGGGGGGGG@FGGGGGGGG8:FFGGGGGGGFFGGGGGGGGGGGGGGGGGGGGGFGGGGGBGFGFGFGGGGGGGGF7DFFF8FFGFB?AFFF?FDGGF>FGFFFFGFFFFEFFFFD=DFB@FF4EF=*7FF=@F=2>@FFDB>>;19C;:D6;(67CE4):A
@M00200:207:000000000-ALC1F:1:1101:6914:6419 2:N:0:5
TACCGGGGTATCTAATCCTGTTTGCTCCCCACGCTTTCGCGCCTCAGCGTCAGTAACGGGCCAGTGTGTCGCCTTCGCCACTGGTGTTCTTCCGAATATCTACGAATTTCACCTCTACACTCGGAGTTCCACACACCTCTCCCGTACTCTAGGTGCCCAGTATCAAAGGCAGTTCCAGGGTTGAGCCCTGGGATTTGACCTCTGACTTAAACACCCGCCTACGCGCCCTTTAAACCCAATTCTGATG
+
CCCCCGGGGGGGGGGGGGGGGGGGGGGGGGGGGGGGGGGGGGGGGGGGGGGGGGGGGGGGGGGGGGGGGGGGGGGGGGGGGGGGGGGGGGGGGGEGGGGGGGGGGGGGGGGGGGGGGGGGGDGDEEGGGFFGGGGGGGGFGGGDGFGFGFGFFFGGCGGGGFFGFFFGFGFD6;FFFFFGGGFFFGFFAFGF@AFBFCBBFBEEFFF4A=EFFBF9@@@?DFFF9>FFF@8EE36A?D?FFA24:AA
@M00200:207:000000000-ALC1F:1:1101:11231:6470 2:N:0:5
TACTAGGGTATCTAATCCCGTTTGCTACCCTAGCTTTCGTGCCTCAGCGTCAGAAAAGATCCAGTGAGCCGCTTTCGCCACCGGTGTTCCTTAGGATATCAACGCATTTCACCGCTCCACCCTAAGTTCCGCTCACCTCTATCTTCCTCGAGCACAGTAGTTTTGGGCGCAATTCCTCGGTTAAGCCGAGGTATTTCACACCCAACTTTCTGCACAGCCTACGCACCCTTTATACCCAGTTCTGATG
+
CCCCCGGGGFFGGGGGGGGGGGGGGGGGGGGGGGGGGGGGGGGGGGGGGGGGGGGGGGGGGGGGGGGGGGGGGGGGEGGGGGGGGGGGGGGGGGGFGGGGGGGGGGGGGGGGGGGGGGGGGGGFGGGGGGGGGGGGGGGFGGGGGFGFGFCCGGGFGFDFGGFGFFEFBGFFFFFFFFFGGGFA@GFF>EDFEFCEFFFEF>FFDDFFFFFFF<AE=>>B9BDBDBBD?F@)99=AE;?F?EFE3?9
@M00200:207:000000000-ALC1F:1:1101:24430:6477 2:N:0:5
TACAGGGGTATCTAATCCCGTTCGCTCCCCTGGCTTTCGCGCATCAGCGTCAGTGTCGGCCCAGCAACCCGCCTTCGCCGCAGGTGTTCCTCTCGATATCTACGCATTTCACCGCTACACCGAGAATTCCAGTTGCCCCTTCCGCACTCTAGCCGCGCAGTATCAGTTGACCTTTCCGAGTTAAGCCCGGAGATTTCACAACTGACTTGCGCTGGCCGCCTACGCGCACTTTAAACCCAATTCTGATC
+
CCC@CFGGGGGGGGGGGGAFGGGGGDFGGGGFFGGFGGGEGGGDGGGGGEFGGFGE9CFGGEGGFGFGGGGGGGGGFGGGGEGCFGGGGGCG,?CFFG8EE9FGGGGFGGGGGCEDGGGC?CEG@EFFFDFFGFFFDGGFGG8+=@DDGFGAFCGG>ECGGGAGC+=5=79?+90@AEFG=DFFFGFFFFCB9F6?+)@?<8=8<E@C@7391>5:221><2<B66>(4228267?<1(-(:A)65).
@M00200:207:000000000-ALC1F:1:1101:3464:6488 2:N:0:5
TACTGGGGTATCTAATCCTGTTTGCTCCCCACGCTTTCGCACATGAGCGTCAGTATCGGGCCAGTTGGCCGCCTTCGCCACTGGTGTTCTTCCTAATATCTACGAATTTCACCTCTACACTAGGAATTCCGCCAACCTCTCCCGAACTCGAAGATAGACAGTATCAAAGGCAATTCCGAGGTTGAGCCCCGGGATTTCACCCCTGACTTATAAATCCGCCTGCGTGCGCTTTATACCCAATTCTGATG
+
CCCCCGGGGGGGGGGGGGGGGGGGGGGGGGGGGGGGGGGGGGGGGGGGGGGGGGGGGGGGGGGGGGGGGGGGGGGDCGGGGGGGC8FGGGGGGGFEFFCGG9FFCG:FGGGGGGGCFFGGGGGGGGGGGGGGGGGGGFDFGGGGCDG?D>8DDCGGG88@CFF7DFFD?6DA?@8CBFBGCCA9;?A5C*<54*@B6A:6>B-:5>>B*17*78BE25;,1(/.;((,(6<0CCACE3@<:):<A).<
@M00200:207:000000000-ALC1F:1:1101:14218:6498 2:N:0:5
TACTCGGGTATCTAATCCTGTTTGCTCCCCACGCTTTCGCGTCTCAGCGTCAGTCACGTCCCAGCGAGCTGCCTTCGCCATTGGTGTTCCTCCTGATATCTGCGCATTTCACCGCTACACCAGGAATTCCACTCGCCCCTTCCGGACTCTAGCTTGACAGTATCCACCGGCATTCCAGGGTTGAGCCCTGGACTTTCACAGCAGACTAATCAAGCCGCCTACACGCTCTTTAAGCCCAATTCTGATG
+
CCCCCGGGGGGGGGGGGGGGGGGGGGGGGGGGGGGGGGGGGGGGGGGGGGGGGGGGGGGGFGGGGGDGGGGGGGGGGGGGGGGGGGGGGGGGGGGGGGGGGGGGGGGGGGGGGGGGGGGGGGGGGGGGGGGGGGGGCCGFGGGGG>GFGFGGGGFDGGFGGGCGFFFGBC??DFFFFFAGGGFFFGAFFFGFFFFFF?EEBBBF(0>=:CE:@EFFF>FFFFFFFF1(3AEC34BF;?D;<BAA>A<
@M00200:207:000000000-ALC1F:1:1101:18620:6510 2:N:0:5
TACCCGGGTATCTAATCCCGTTTGCTCCCCTAGCTTTCGCGCCTCAGCGTCAGAAGAGGTCCAGCAGTTCGCTTTCGCCACCGGAGTTCCTTCCAATATCAACGCATTTCACCGCTCCACTGGAAGTTCCAACCGCCCCTATCTCCCTCGAGTCTACCAGTATCCAAGGCACTTTTCCGGTTAAGCCGAAAGATTTCACCCCGGACTTGGTCGACCGCCTACGCGCCCTTTAAACCCAATTCTGATG
+
CCCCCGGGGGGGGGGGGGGGGGGGGGGGGGGGGGGGGGGGCGGGGGGGGGGGGGGGGGGGGGGGGGGGGGGGGGGGGGGGGGGGGGGGGGGGGGGFGGGGGGGGGGGGGGGGGGGGGGGGGGEFGFGGGGGGG+=EDGGFCFGGGFGFGEDGGGGGGGGGGGFGFFACFGFFFCFFFF>9EDFFFGFFF4CEBFFEFFFEFFF>=BFFEFAC;FF;>BFD<@F>9>>FFFFB9AFFFFFF4:<A29<
@M00200:207:000000000-ALC1F:1:1101:9111:6511 2:N:0:5
TACAGGGGTATCTAATCCCGTTCGCTACCCTGGCTTTCGCGCCTCAGCGTCAGAAGAGATCCAGCACGTCGCTTTCGCCACCGGCGTTCCTTCGGATATCAACGCATTTCACCGCCCCACCCGAAGTTCCACATGCCCCTACCTCCCTCTAGACCGGCAGTTTCCAAGGCACTTCCCCAGTTGAGCTGGGGGCTTTCACCCCGGACTTGCCGGCCCGCCTCGCCGCCCTTCACGCCCAGTCCTGATG
+
@CCCC8FG;F<FFFGGF9;@CFG@F,BF8<ED8EG,AFEGGGGGGFFCCCCE@<@FF<FCDFFFG<FFEFFGGGC9FGC7FDC@FGEGGCF<:FC+4C;FGCGGGDCFFDCAF+@+=FC73CGEGGD83EFCD?F8=?DFFFFF9;09CFG,+5@D5:D49=>FFC+95C4A6:FFFFADGCCFFFFFF>)5;506B?A@?910>>1)458>>FBB1(44((((,(-((((5)(5:9<18),42)4)
@M00200:207:000000000-ALC1F:1:1101:24477:6515 2:N:0:5
TACTGGGGTATCTAATCCGGATCGCTCCCCACGCTTTCGCGCATCAGCGTCAGCAAAGCTCCAGGCAACCGCCTTCGCCACTGGTGTTCCTCCCGATATCTACGCATTCCACCACTACACCGGGAATTCCATTGCCCCCTAGCTTGCTCCAGCCACGCCGTATCCGCTGACCCCGCCCAGTTGAGCCGAGCGATTTCACAACGGACGTGCGTGACCGCCTACGCGCCCTTTACGCCCAATTCTGATG
+
-8ACCGEFGDCFG<<CFF@@CFCEF8<@DCFGEGCECFGGGGGGEE<FCBF7@F9E<@EF,EF<AFGEFGGGGDEFDGFDEGDGFFG,CACFFGCF7>E9,9596A:?AFGGGGGF8,=EFGEGE+@DGGDACDGFFFGFFFGG,;?DDFFGFGGGCEF?D595A5FEFGFFFFFB)8;D6+1+2;AEDDDA@AF?FC7?77;90>916?F1<0042>;1(4:>F;(-4())6:376128AB<))6<
@M00200:207:000000000-ALC1F:1:1101:7045:6530 2:N:0:5
TACTCGGGTATCTAATCCTGTTTGCTCCCCACGCTTTCGTGCCTCAGCGTCAGTATCGGGCCAGTGAGCCGCCTTCGCCACTGGTGTTCTTGCGAATATCTACGAATTTCACCTCTACACTCGCCGTTCCACTCACCTCTCCCGAACTCAAGATCTTCAGTATCAAAGGCAGTTCTGGAGTTGAGCTCCAGGATTTCACCCCTGACTTAAAGACCCGCCTACGCACCCTTTACGCCCAGTTCTGATGAGCT
+
CCCC@;@7FF<EE9@FGDG,CEFGGGGGGBDB@7@:FE7C@FF9CFF<@C@FEGGGEG7FGGCD6FFFFGGCFGGGGECCFEFD,AB4FFFFCF7BFGGCFCG@C,,F=;,A?EFD,5@AFGGGCEEGEC;FDFFGF8DFFGGDE>DF?;@FD+=DC86==22CE?DD6+*<9=FFA857,+=;*;A5AF*9)3+3?*+:9:472<AA4*/:CD;52@(((0/0261,(()19?)0((6/9C?)<3)))))
@M00200:207:000000000-ALC1F:1:1101:16561:6540 2:N:0:5
TACAGGGGTATCTAATCCTGTTTGATACCCGCACTTTCGAGCCTCAGCGTCAATTACACCCCAGGAGACTGCCTTCGCAATCGGAGTTCTTCGTCATATCTAAGCATTTCACCGCTACACGACGAATTCCATCTCCCTTGTGTGCATTCAAGACCGCCAGTTTCAACGGCAGGACAAGGTTGGGCCTTGACATTTTACCGCTGACTTAACAGCCCGCCTACGCTCCCTTTAAACCCAATTCTGATG
+
CCCCCGDGGGGGGGGGGGGGGGGGGGGGGGGGGGGGGGGGGGGGGGGGGGGGEGGGGGGGEGGGGGGGGGGGGGGGGGGGCGEGGGGGGFGGGGGGGGGGGFGGGGGGGGGGGGGGGGFGCCECEC@EGFGGGFGFGGGFGGGGG+DBGBECFGGGGGGGGGFGDFFGEGFDEFFFFFAFGFDDFGDFFFGFFFFCFEFABF@@BFFFFFCB:56;BBDDFFFDD:D135<E3;FB0:?BAA24<A
@M00200:207:000000000-ALC1F:1:1101:21910:6569 2:N:0:5
TACTAGGGTATCTAATCCTGTTTGCTACCCACGCTTTCGTGTTTCAGTGTCAGTTACGGTCCAGAGAGCCGTCTACACCACCGGTATTCCTCCTGATATCTACGCATTTCACCGCTACACCAGGAATTCTACTCTCCCATCCCGTACTCTAGCCCGCCAGTTTTCCGCGCACCCTCCCGGTTGAGCCGGGGGATTTCACCCGTAACTTCGCGCGCCACCTACCCACCCTTTAAACCCATTTCTGCTGATAT
+
CCCC8FEGGGGGGGGGGG9FGGGGGGFGGGGGGGGGGGG8FC,EGGGFGGGGGGGGGDEGGGGG9FFGGGGFGGCFCGGGG:F@F:EFGGGGGFDDGFFGGDGGGGGGF;;FGGGGGGGG8=EGGFFGGGCF@D9FFD+=DGGGGEGFD+@BD8866@DGFGF899DGFDFE95::BFFD?C*6CFAA***)(8;;C?C*61(67;CE?(2,66374<B(48(.)481:<?B5AFF<0(--)6))53-)6)
@M00200:207:000000000-ALC1F:1:1101:19060:6601 2:N:0:5
TACTCGGGTATCTAATCCTGTTTGCTCCCCTAGCTTTCGTTCCTCAGCGTCAGTAGTGATCCAGCGCGCCGCTTTCGCCACGGGTGTTCCTGCAGATATCTACGCATTTCACCGCTACACCTGCAATTCCACGCGCCTCTCTCACACTCTAGCACAGCAGTTTTGAAAGCAGTCTCTGGGTTAAGCCCAGAGATTTCACTCCCAACTTGCCGCACCGCCTACGAACCCTTTATACCCAATTCTGATGAGCT
+
CCCCCEGEGGGGGGGGGGGGGGGGGGGGGGGGFGGGGGGGGGGGGDGGDGGGGGGGGGGGGGGGGGGGGGGGGGGGGGGGGGEGGGGGGGGGGGGGGGGGGGGGGGGGGGGGGGGGDGGGGGGGGGGGGGGGGGGGGGGFGGGGGFGFGFGFGGGGGGGGGGFGFFFA5CFFFFFFFFFGGGFBFGFFFFGFFFFFFFFFF4@:@DD84CB>BFFF=FFF@FFFDFFFDFFFEEFFFF??AFFA4A<>:)-
@M00200:207:000000000-ALC1F:1:1101:14931:6651 2:N:0:5
TACCAGGGTATCTAATCCTGTTTGCTCCCCACGCTTTCGCACCTCAGCGTCAGTATCAGTCCAGCGAGTCGCCTTCGCCACTGGTGTTCCACCGAATATCTACGAATTTCACCTCTACACTCGGTATTCCACTCGCCTCTCCTGACCTCCAGGCTTGCAGTCTAGAAGGCAGTTCCAGGGTTGAGCCCTGGGATTTCACCCCCTACTTACAAACCCGCCTACGTGCGCTTTATACCCAATTCTGATG
+
CCCCCGDEGGGGGGGGGGGGFGGGGGGFGEFEFGGGGGDGGGGFCCEGGGGGGFGGGGGGGGGGGGGEGGGGGGCEFGGCFGFGGGGGGGGFGGGGGGGGGGGGGFFGGGGGGGGGGGCFGFGGGFGGGGGGFGGGCDGFGGGGFFGFGFGDFGGGGGGGFFDGFFFGFGFFFEFFFFF9C7>9AFF5FFCFBFF@FEFCD8@AFFEFCEFE6@F22@=523@>329B31;4?9CFEF;;CECCF);
@M00200:207:000000000-ALC1F:1:1101:3745:6652 2:N:0:5
TACTCGGGTATCTAATCCTGTTTGCTCCCCACGCTTTCGTGCCTGAGCGTCAATCTCAGCCCAGGGGGCTGCCTTCGCCATCGGTGTTCCTCCACATCTCTACGCATTTCACTGCTACACGTGGAATTCCACCCCCCTCTGCCAGATTCAAGTCCCCTAGTTTCCACTGCCATTCCCAGGTTGAGCCCGGGGCTTTCACAACGGACTTGGAGAACCGCCTGCGCACGCTTTATACCCAGTTCTGATG
+
CCCCCGGGGGGGGFGGGGGGGGGGGGGGFGGGGGGGGGGE@FGGFGFGGGGGGGGFGGGFGGGGFFDGFCGGGGGGFGGGGGGGED@FFGGGGGGGGFGGGGGGG@EEGGGGGGGGGGGGGGGGD,EFDFGGGDDGGGGFGGGGGFGFGF=FGGGGGGCDG7CFFFFGFGFFFEFFFAA6<CC>5?FFF5**4?F@FEF4*6(5/9=BEF)(6(;49BFF<<09(7>>1?:25479:).4.)-6).)
@M00200:207:000000000-ALC1F:1:1101:16398:6680 2:N:0:5
TACTGGGGTATCTAATCCCGTTTGCTCCCCTAGCTTTCGCGCCTCAGCGTCAGATTCCGACCAGAGAGTCGCTTTCGCCGCCGGCGTTCTTCCCGATCTCTACGCATTTCACCGCTCCACCGGGAATTCCACTCTCCCCTCCGGACCTCAAGCCAAGCAGTATCGGGCGCAGTTCCTCGGTTGAGCCGAGGGCTTTCACACCCGACTGACTTGGCCGCCTCCGCGCGCTTTATACCCAATTCTGTTGAGCT
+
CCCCCGGGGGGGGGGGGGGGGGFEGGGGGGGDEGGGGGGGDGGGGFCFGGGGGGGGGGGDGGGG,AFGFGGGGGGGDGCEGGGGGGGDGGGGGFGGGGGGGFGGGDGGGGGGGGGGGG,=DCEGGGGGGGGG7A?FFGGFGGE>*<CCFFGFDGFDGGGFGGFGD>?EFGFFDFFF6ABCEDF)=C;):585:F>?BFFBF<>FFF6(5?<<44F:1026(4(-(-274<?)54?FFB(44>2-)..).))
@M00200:207:000000000-ALC1F:1:1101:10199:6696 2:N:0:5
TACGGGGGTATCTAATCCTGTTTGCTCCCCTAGCTTTCGCGCCTCAGCGTCAGTTGCAGTCCAGGAAGCCGCCTTCGCCGCAGGTGTTCCTCCCGATATCTACGCATTTCACCGCTACACCGGGAATTCCACTTCCCTCTCCTGCACTCTAGCACGGCAGTTTCGAACGACCGCCCCGGGTTAAGCCCGGGGATTTCACGCCCGACTTACCGCACCGCCTACACGCCCTTTACACCCAATTCTGATG
+
CCCCCGGGGGGGGGGGGGGGGGGGGGGGGGGGGGGGGGGGGGGGGGGGGGGGGGGGGGGGGGGGGGGGGGGGGGGGGGGGGGGGGGGGGGGGGGGGGGGGGGGGGGGGGFFGGGGGGGGGGGEGGGGGGGGGGGGGGGGFGGGGGFGFGFGGFGGGDEDGFGFGF>FGFGDFFFA>E>>GGGFF6>AFFED:9D:?FABBFFFBFF>1<B?FB>FFFFFFFFF<<9B66?><>>FFFFB09AAF)6<
@M00200:207:000000000-ALC1F:1:1101:13441:6729 2:N:0:5
TACTAGGGTATCTAATCCCTTTCGCTACCCTGGCCTTCGTACCTCAGCGTCAGTAAATGTCCAGGAACCCGCCTTCGCCACGAGTCTTCTTCTTGATATCTACGCATTTCACTGCTACACCAAGAATTCCGGTTCCCCCTCCATTACTCCAGCATCACAGTATCACGCGCACTCCAGAGGTTGAGCCCCTGCCTTTCACGCACGACTTATGACGCCGCCTACGTACCCTTTAAACCCAATTCTGATC
+
CCCCCCFGGGGGGGGGGGGGGGGGGGGGGGGFCGGGGGGGGGGGGGGGGGGGGGGGGGGGGGGGGGGGGGGGGGGGGGGGGGGGGGGGGGGGGGGGGGGGGGGGGGGGGGGGGGGGGGGGGGGGGGGGGGGGDGGD=FGFGCFGGDDF=DF,DDFGFFFGGGFGFF>C?DFDBEFFFFFGGGFAFF?FFFGFFFF=FEA8CAFF99@9A44*>>F>@FFDFF1@)(6@EFFCECF4<;<;EFE35))
@M00200:207:000000000-ALC1F:1:1101:27814:6739 2:N:0:5
TACGAGGGTATCTAATCCTGTTCGATACCCGCACTTTCGAGCTTCAGCGTCAGTTGCGCTCCAGTGAGCTGCCTTCGCAATCGGAGTTCTTCGTGATATCTAAGCATTTCACCGCTACACCACGAATTCCGCCCACTTTGTGCGTACTCAAGGAAACCAGTTCGCGCTGCAGTGCAGACGTTGAGCGTCTACATTTCACAACACGCTTAATCTCCGGCCTACGCACCCTTTAAACCCAATTCTGATG
+
CCCCCGGGGGGGGGGGGGGGGGGGGGGGGGGGGGGGGGGGFGGGGGGGGGGGGGGGGGGGGGGGGGGGGGGGGGGGGGGGGGDGGGGGGGGGGGGGGGGGGEFFGGDGGGGGGGGGGGGGGGGGGGGGGGGGDEGEGGGFGGGDGFGFGFGGFFGGGCGFDGFDDFFGFGFFFFFFFFFGGGFF>F>E>DGFFFFEFFFCEDFDFF?@FFFFF@F;>FF;@D?1?@>?FFF<C<=FFFF?<AFFBAF
@M00200:207:000000000-ALC1F:1:1101:16616:6742 2:N:0:5
TACTGGGGTATCTAATCCCATTCGCTACCCACGCTTTCGTGCTTCAGTGTCAAATATGCGCCAGCGTACTGCCTTCGCATTTGGTGTTCCCCATGATATCAACGGATTTCACCCCTACACCATGAGTTCCGTACGCCTCTCGCACTTTCAAGTTCTGCCGTTTCCTTCGCGATTCCCAAGTTAAGCTCGGGGATTTAACAAAAGACTAACAGAACAACCTACGCACCCTTTAAACCCAATTCTGATG
+
CCCCCGFGGGGGGGGGGGGGGGGGGGGGGFGGGGGGGGGGGGGGGGGGGGGGGGGGGGGGGGGGGGGGGGGGGGGGGGGGGGGGGGGGGGGGGGGGGGGGGGGGGGGGGGGGGGGDGGGGGGGGGGGGGGGGGGGGDGGFGGGGGEGFGFGGGGGGGGGGGGFGFFFGFGBEFFFAFBAGGGFF?8FFFFGDFFAEAE6A@BDFFFFFBE@@==FFFFFFFFF9@F9FFFFFFCFF1;DFFFEE<CE
@M00200:207:000000000-ALC1F:1:1101:18032:6755 2:N:0:5
TACCCGGGTATCTAATCCTGTTTGCTCCCCACGCTTTCGTGCATGAGCGTCAGTATTGGCCCAGGAGGCTGCCTTCGCCATCGGTGTTCCTCCACATCTCTACGCATTTCACCGCTACACGTGGAATTCCACCTCCCTCTGCCATACTCGAGTCCCGTAGTTTCAAGCGCCATTCCCAGGTTAAGCCCGGGGATTTCACGCCTGACTTGCGGAACCGCCTGCGCACCCTTTAAACCCAGTTCTGATG
+
CCCCCGGGGGGGGGGGGGGGGGGGGGGGGGGGGGGGGGGGGGGGGFFGGGGGGGGGGGGGGGGGGFG7FGGGGGGGGGGGGGGGGGGGGGGGGGGGGGGGGFGGGGGGGGGGGGGGGGGGGGGGGGGGGGGGGGGGGGGFGGGGGFGFGFGEGGGFGGGDGGFGFFFGEGFFFFFFFFFGGGFFFGAFFFDEFFFFFFFDFDFFFFFFFFFF>=>1;>B?@F0;(26@?;4;--95?:6?AAFFAF>
@M00200:207:000000000-ALC1F:1:1101:26398:6780 2:N:0:5
TACGAGGGTATCTAATCCCGTTTGCTACCCTGGCTTTCGTGCCTCAGCGTCAGATAAGATCCAGTGAGCCGCTTTCGCCACCGGTGTTCCTTAGGATCTCAACGCATTTCACCGCTCCACCCTAAGTTCCGCTCACCTCTATCTTCCTCGAGCACAGTAGTTTTGGGCGCAATTCCTCGGTTAAGCCGAGGTATTTCACACCCAACTTTCTGCACAGCCTACGCACCCTTTACGCCCAGTTCTGCTG
+
CCCCCEGGGFGGGGGGGGFGGGGGGGFGGGGCDGGGGGGGDGGGFFGGGGGGGFFE@<FBEGGGCGG9FCFG@FFGGGGG7FEEGEGGGGGG,AAFG,@FEFGGGGGGGG9FGDGGGGGGGEGGGGGGGGGG>@8DGGGFFDGG=?FFGDECDCGGFF7BFGFFF5AFDGEFBEFF1B5CGGB+BFF?9?D?=FFFF?A*:(8=BFFFFEC<><F55B?DEF@FDB9DFFFF)/=D1<DE)6:6).5
@M00200:207:000000000-ALC1F:1:1101:20292:6781 2:N:0:5
TACGAGGGTATCTAATCCTATTTGCTCCCCACGCTTTCGTGCCTGAGCGTCAGTTACAGGCCAGGTAGCCGCCTTCGCCACTGGTGTTCCTCCATATATCTACGCATTTTACCGCTACACATGAAATTCCACTACCCTCTCCTGCACTCTAGTCAAACAGTTTCCAAGGCTTTATGGGGTTGAGCCCCACGCTTTTACCTCAGACTTATTTAACCGCCTGCGCACCCTTTAAACCCAATTCTGATG
+
CCCCCGGGGGGGGGGGGGGGGGGGGGGGGGGGGGGGGGGGFGGGGGGGGGGGGGGGGGGGGGGGGGFGGGGGGGGGGGGGGGGGGGGGGGGGGGGGGGGGGGGGGGEGGGFGGGGGGGGGGGGGGGFGGGGGGGGCFCGFGGGGGFGFGFDFGGGGGGGGGGFGFFFGFGFFFFFF569DGGFFFC?BEFGDAFFFFFFEB588@C=7EFFAEFA=A==>B=BBF>>FD=>E3@AD?6@FFFFE?4
@M00200:207:000000000-ALC1F:1:1101:11189:6786 2:N:0:5
TACTCGGGTATCTAATCCTGTTTGCTCCCCTAGCTTTCGCGCCTCAGCGTCAGTTATGGTCCAGTGCGCCGCTTTCGCCACAGGTGTTCCTCCCGATATCTACGCATTTCACCGCTACACCGGGAATTCCACGCACCTCTCCCATACTCCAGCACGGCAGTTTCGCCTGCAGGCTCCGAGTTAAGCCCGGAGATTTCACAGGTGACTTACCGCACCGCCTACGCGCCCTTTATGCCCAATTCTGATG
+
CCCCCGGGGGGGGGGGGGGGGGGGGGGGGGGGGGGGGGGGGGGGGGGGGGGGGGGGGGGGGGGGGGGGGGDGGGGGGGGGGGGGGGGGGGGGGGDCEFEFGGGGGGGGGGGGGGGGGGGGGGGC6C@FGGGGGGGGGFGFGGGGGFGFCDG?DDFDDGDDCGFG>EFEFFFFFFAFFF>DFCABFGFFB>G>@FFFFE:CE@EEFFFFFFF;9@F>9BFDFFB>93;F><?D9<4*424?9>4<9))
@M00200:207:000000000-ALC1F:1:1101:4265:6807 2:N:0:5
TACTCGGGTATCTAATCCGGTTCGCTCCCCACGCTTTCGCGTCTCAGCGTCAGTTGCAGGCCAGGAAGCCGCCTTCGCCACTGGTGTTCCTCCAGATATCTACGCATTTCACCGCTACACCTGGAATTCCGCTTCCCTCTCCTGCACTCTAGCCAGGCCAGTTTGCAATGCAGTTTTCCGGTTGAGCCGGAAGATTTCACATCACACTTAACCAGCCGCCTACACGCGCTTTAAGCCCACTTCTGATG
+
CCC@CGDGGGFGGGGGGGG@FGGGGEFCGGGGGGGE8FCGCFGGGFEEF:FG,FFGGG@GDGFGGGGGGFEC@FGGGEEFGG=F<BF7FEDGGGGFGFGG9FGD@8FGGGGGFEEDGGGFFGG@ADGGGGGGGGGGGGG5DEDGGFGFCF9,B=DFGFD7C2?CFFFGFGFFF=A?ACFGE?9BA>FFEFG>AF+:=?AC>CEF3>B@EECFE=A56>:>42((,/3(23((..*/5:?(39<A><>4
@M00200:207:000000000-ALC1F:1:1101:14244:6834 2:N:0:5
TACCCGGGTATCTAATCCCGTTTGCTCCCCTAGCTTTCGCGCCTCAGCGTCAGAAGAGGTCCAGCACGTCGCTTTCGCCACCGGCGTTCCTTCCGATATCTACGCATTTCACCGCTCCACCGGAAGTTCCACATGCCCCTACCTCCCTCGAGCAGACCAGTATCCAAGGCACTTCTCCAGTTGAGCTGAAGGCTTTCACCCCGGACTTGACCTGCCGCCTACGCGCCCTTTATACCCAGTTCTGATG
+
CCCCCGGGGGGGGGGGGGGGGGGGGGGGGGGGGGGGGGGGGGGGGGGGGGGGGGGGFGGGGGGGGGGGGGGGGGGGEGGGGGGGGGGGGGGGGGGGEGEGGGGGGGDGGGGGGGGGGGGGGGG8F>FGGGGFGGGGGDFF6DFFGFGFGFGGGGGFGGG58DFGFFFFFGA4*:9+;88CGF:BFGFFFFGF(/;>FCFE(6209BF@<AF@E,550;6;(62>>>;>90344<?F>B:?B<<BA9)
@M00200:207:000000000-ALC1F:1:1101:16856:6835 2:N:0:5
TACGAGGGTATCTAATCCTGTTTGCTCCCCACGCTTTCGCGCCTCAGCGTCAGTTACAGTCCAGAAAGTCGCCTTCGCCACTGGTGTTCCTCCACATATCTACGCATTTCACCGCTACACGTGGAATTCCACTTTCCTCTCCTGTCCTCAAGATAACCAGTTTCCGATGCACTCTCAGGGTTGAGCCCTGATCTTTCACACCGGACTTAACTATCCGCCTACGCGCCCTTTACGCCCAATTCTGCTG
+
CCCCCGGGGGGGGGGGGGGGGGGGGGGGGGGGGGGGGGGGGGGGGGGGGGGGGGGGGGGGGGGGGGGGGGGGGGGGGGGGGGGGGGGGGGGGGGGGGGGGGFGFGGGGGGGGGGGGGGGGGGGGGGGGGGGGGGGGGGGFGGGGGFGFGFFFFDGGGGGFGGFGFB>EDGFFFFFFFFFCGFF5*@F?FFGFEFFFF*B7C=B5)>AEEFFFFCFFDB>FFFFF(/:@FFE4>;AB@@;@<EC?)9)
@M00200:207:000000000-ALC1F:1:1101:19022:6850 2:N:0:5
TACACGGGTATCTAATCCTGTTTGCTCCCCACGCTTTCGTGCATGAGCGTCAGTGTTGGCCCAGGAGGCTGCCTTCGCCATCGGTGTTCCTCCACATCTCTACGCATTTCACCGCTACACGTGGAATTCCACCTCCCTCTGCCACACTCGAGCCCCGTAGTTTCAAGCGCAGTTCCCAGGTTGAGCCCGGGGCTTTCACACTTGACTTGCGAGGCCGCCTGCGCACACTTTATACCCAATTCTGATGATAT
+
CCCCCGGGGGGGGGGGGGGGGGGGGGGGGGGGGGGGGGGGGGGGGGGGGGGGGGGGGG?FFGEGGGGGGGGGGGGGGGGGGGEGGGGGGGGGGGGGGGGGGGGGGEGG8EFGFGGGGGGGGGDGEGGGGGGGFEFGGGGFGGGGGFGFGFD6DDGGGGD>DGFFFFBFDGD>DFFFFF*<FGFFFFFF>BGFB>8BFCFF2:;BBEFCEEFB>0D?16;D@@>91-(4:98>A)/93>0:4)6<45))).)
@M00200:207:000000000-ALC1F:1:1101:27611:6866 2:N:0:5
TACTAGGGTATCTAATCCCGTTTGCTCCCCTGGCTTTCGCTCCTCAGCGTCAGTGTCGGTCCAGGATGCCGCCTTCGCCACCGGTGTTCCTCCAGATATCTACGCATTTCACCGCTACACCTGGAATTCCGCATCCCTCTCCCGAACTCAAGCCATCCAGTATCAGATGCAGTTCCCCGGTTAAGCCGAGGGATTTCACGTCTGACTTAGTTGGCAGCCTACGAGCCCTTTATACCAACTTCTTCTGAGCT
+
A8BC,F<FFFGCFF9FEE8FC@CCFDFGGGEFGCFEFFCEG87,;@CFFFDF:FGGGD+8B@BAFGG8FE7+7,,AAEC=F8@FF746FF9CEDE??AFG,@BF:@F7,4CAE@ED+49AD848=D9,>;=CDAD=8==DDFGGGFDFGFFEGFGDG=2D=DBDB+;@DGA8<7+?A*<C1*<96C99>DG>FFF:+/8>D(5=6C@CEC7C4=AE2;=3;;(6(2:;(())7CF;))(()))))1-62()
@M00200:207:000000000-ALC1F:1:1101:17260:6879 2:N:0:5
TACCAGGGTATCTAATCCTGTTTGCTCCCCACGCTTTCGTGCCTGAGCGTCAATCTCAGCCCAGGGGGCTGCCTTCGCCATCGGTGTTCCTCCACATCTCTACGCATTTCACTGCTACACGTGGAATTCCACCCCCCTCTGCCAGATTCAAGTCCCCTAGTTTCCACTGCCATTCCCAGGTTGAGCCCGGGGCTTTCACAACGGACTTGGAGAACCGCCTGCGCACGCTTTAAACCCAATTCTGATG
+
CCCCCGGGGGGGGGGGGGGGGGGGGGGGGGGGGGGGGGGGGGGGGGGGGGGGGGGGGGGGGGGGGGGGGGGGGGGGGGGGGGGGGGGGGGGGGGGGGGFGGGGGGGGGGGGGGGGGFGEGEFGGGGGGGGFGGGGGGGGFGGGGGFGFGF8EDFGGGGGGGGFGFFFGDGFFFFFFFFF7C6AFFGFFFFDFB>9<FFFFF?2>DBBFEFFDEFF;>>B23@9>(.4>36(:<2?F?0:<5>B<<BF
@M00200:207:000000000-ALC1F:1:1101:16284:6914 2:N:0:5
TACCCGGGTATCTAATCCTGTTTGCTCCCCTAGCTTTCGTTCCTCAGCGTCAGTTGCGATCCAGTCAGCCGCCTTCGCCACGGGTGTTCCTGCAGATATCTACGCATTTCACCGCTACACCTGCAATTCCACTGACCTCTCTCGCACTCGAGCACGGCAGTTTTGAAAGCAGCCTCTGGGTTAAGCCCAGAGATTTCACTCCCAACTTGCCGCACCGCCTACGAACCCTTTATACCCAATTCTGATG
+
CCCCCCGGFEFGFFGGCFFGEGGEGGFGGGGGCCB9EFGGGG?FGGGGGCFCGGGAFGGGGGGGGGGFED:CC@FCCF@FGGEDFFGEFGGGGGGC99;EF9EEFGEEFGFFGGGDEEGGGG,EF>EEFGGGFG7DDDG?FD?8EEG>FFGDGGGGDEGDC<FGFF?EFGFFF5CFFFAGC>?+1C>FFFD9:FA<AEF6A>==B?548CEFB9?@9@FF@F<;;9@<F;397<CF;)1:).4<>DA
@M00200:207:000000000-ALC1F:1:1101:12605:6915 2:N:0:5
TACCGGGGTATCTAATCCTGTTTGCTCCCCACGCTTTCGCGTCTCAGCGTCAGTACCGTCCCAGCGAGCTGCCTTCGCCATTGGTGTTCCTCCTGATATCTGCGCATTTCACCGCTACACCAGGAATTCCACTCGCCTCTTCCGGACTCGAGCTTGACAGTTTCCACCGGCTTTCCAGGGTTGAGCCCTGGACTTTCACAGCGGACTTACCAAGCCGCCTACACGCTCTTTAAACCCAGTTCTGATG
+
CCCCCGGGGGGGGGGGGGGGGGFGGFGGGGGGGGGGGGGGGGGGGGGGGGGGGGGGGGGGGGGGGGGGGGGGG9EGGGGGGGGGGGGGGGGGGGGAEFGGGGGGGGEGGGGGFEGGEFGGGGGGGGDGGGGGGGGGGGDDGGGGGBGEGFGGGGGGGGGGGFFGFFFGFGFFF5AFFA;CFG>FFGFFFFGFFFFFF4=4>D@F07B@EFFFEFFFF;23264;<>?FFFFFA<F410:?)4<AAFF
@M00200:207:000000000-ALC1F:1:1101:8435:6945 2:N:0:5
TACAGGGGTATCTAATCCTGTTTGCTCCCCTAGCTTTCGTTCCTCAGTGTCAGTTGCGATCCAGCCAGCCGCCTTCGCCACGGGTGTTCCTGCAGATATCTACGCATTTCACCGCTACACCTGCAATTCCACTGGCCTCTCTCGCACTCGAGCGCGGCAGTTTTGAAAGCAGCCTCTGGGTTAAGCCCAGAGATTTCACTTCCAACTTGCCGCACCACCTACGAACCCTTTAAGCCCAGTTCTGATG
+
CCCCCGGGGGGGGGGGGGGGGGGGGGGGGGGGGGGGGGGGGGGGGGGGGGGGGGGGGGGGGGGGGGGGGGGDGGGGGGGGGGGGGGGGGGGGGGGGGGGGGGGGGEEGGGGGGGGGGGGGGGGGGGGGGFDFGGGGFGD?GGGGDFGFGFE6DDDDGEC+;@CFFFFGFGF>A@CFAFFFG7FAFGFFFFFAB68AFFFC4>3>C2@:*9;>21>(,8?@FE67(69?@()9C)+628046<<A226
@M00200:207:000000000-ALC1F:1:1101:27518:6946 2:N:0:5
TACTGGGGTATCTAATCCTGTTCGATCCCCACGCTTTCGTGCCTCAGCGTCAGATAGATGCCGGCATGCTGCCTTCGCAATCGGAGTTCTGCGTGATATCTATGCATTTCACCGCTACACCACGCATTCCGCATACTTCTCATCCTCTCTAGCTCATCAGTTTCAACGGCAGGCCGAGGTTGAGCCCCGACATTTAACCGCTGACTTGACGTGCCGCCTACGCACCCTTTAAACCCAGTTCTGATG
+
CCCCCGGGGGGGGGGGGGGGGGGGGGGFGFGGGGGGGGGGGGGGGGGGGGGGGGGGGGGGGGGGGGGGGGGGGGGGGGGGGGGGGGGGGCFGGGGGGGFG9DFFCFGGGGGGGGGGEGGGGGGGEGDGGG?EGGDGGFGFGGGGGFGFCDGGGGGGGFFDFGFFFFFG>>>EFBDEEFBGECCFF5@*:9CDFFFFFCFB2255BE?EFFFDFFFFB90<;;BDF;<0::9<))8)424--5<9A<
@M00200:207:000000000-ALC1F:1:1101:16337:6960 2:N:0:5
TACGGGGGTATCTAATCCTGTTTGCTCCCCTAGCTTTCGTTCCTCAGCGTCAGTAGTGGTCCAGCGCGCCGCTTTCGCCACGGGTGTTCCTGCAGATATCTACGCATTTCACCGCTACACCTGCAATTCCACGCGCCTCTCCCACACTCTAGCACGGCAGTTTCGGAAGCAGCCCCTGGGTTGAGCCCAGAGATTTCACTCCCGACTTGCCACACCGCCTACGACCCCTTTATGCCCAATTCTGATG
+
CCCCCEGGGGGGGGGGGGGGGGGGGGGGGGGGFGGGGGGGGFGGGGGGGGGGGGGGGGGGGGGGGGGCGGGGGGGGDGGGGGGGGGGGGGGGGGGGGGGGGGGGGGGGGGGGGGGGGGGGGGGG?EGGGGGGGGGDGGGFGGGGGFGFGFGGGGGDDGDGGGFGB>AGDFFFFFFFFFFGGGDFAFFFFFGF;FCEFEFFF;@F@BFDFFF>?FFFBF0(8BF:(-7B?725><FF7)-:5>4)5)4
@M00200:207:000000000-ALC1F:1:1101:6231:6971 2:N:0:5
TACCGGGGTATCTAATCCGGTTCGCTCCCCACGCTTTCGCGTCTCAGCGTCAGTTGCAGGCCAGGAAGCCGCCTTCGCCACTGGTGTTCCTCCAGATATCTACGCATTTCACCGCTACACCTGGAATTCCGCTTCCCTCTCCTGCACTCTAGCCAGGCCGGTTTGCAATGCAGTTTTCCGGTTGAGCCGGAAGATTTCACATCACACCTAACCAGCCGCCTACACGCGCTTTAAACCCAGTTCTGATG
+
CCCCCGGGGGGGGGGGGGGGGGGGGGGGGGGGGGGGGGGGGGGGGGGGGGGGGGGAFEGGGGGGFGGFGGGGGGGGGGGGGGGGGGGGGGGGGGGGGGGGGGGGGGGGGGGGGGGGGGDGGGGGGGGGGGGGGGGGGGGFGGGGGFGFGFGGGGDFFGGDDCEGBFF7>CFFFEFFAFFGEGFF;*9A>4D4>;F4C?FEFFFE@3;1@EFF<@FF<0:1<26@;36((-2:FA6772?F?99<5).6
@M00200:207:000000000-ALC1F:1:1101:26001:7007 2:N:0:5
TACGAGGGTATCTAATCCTGTTTGCTCCCCACGCTTTCGCACATGAACGTCAGTATTGGCCCAGGAAGTCGCTTTCGCCACTGGTGTTCCTTCCGATATCTACGCATTTCACCGCTACACCGGAAATTCCACTTCCCTCTACCATACTCTAGCCATGCAGTTTCAAATGCAGTTCCCAGGTTGAGCCCGGGGCTTTCACATCTGACTTACAAAACCGTCTACGCGCGCTTTATACCCAGTTCTGATGACAT
+
CCCCCGGGGGGGGGGGGGGGGGGGGGGGGGGGGGGGGGGGGGGGGGGGGGGGGGGGGGGGGCEGGGGGGGGGGGGGGGGGGGGGGGFGGGGGGGGGGGGGGGGGGGGGGGGGGGGGGGGGGGGGGGGGGGGGGGGGFFGFGGGGGFGFFFC8D8DDGGGGGGFGFFFGFFFFFFFFFFFFGFFFFGFFDB>B):A289BEFFCEEFF*AEFFBDFFF@@FFFBB>BBFFD<E<38A()6@ECBAA<>4)))
@M00200:207:000000000-ALC1F:1:1101:23076:7051 2:N:0:5
TACTGGGGTATCTAATCCCGTTTGCTCCCCTAGCTTTCGCGCCTCAGCGTCAGAAGAGGTCCAGCACGTCGCTTTCGCCACCGGCGTTCCTTCCGATATCTACGCATTTCACCGCTCCACCGGAAGTTCCACATGCCCCTACCTCCCTCGAGCAGACCAGTATCCAAGGCACTTCTCCAGTTGAGCTGAAGGATTTCACCCCGGACTTGACCTGCCGCCTACGCGCCCTTTAAGCCCAGTTCTGATG
+
CCCCCGGGGGGGGGGGGGGGGGGGGGGGGGGGFGGGGGGGGGGGGGGGGGGGGGGGGGGGGGGGGGGGGGGGGGGGGGGGGGDCGGGGGGGGGGDFFGGGGGGGGGGGGGGGGGGGGGGGGGBEGGGGGGFGGGGGGGGFGGGGGFGFGFG6DDFDFGGGGGFGFFFGFFFFFEFFFFFGGC+=9FFAAFFABFFEFFFFFF22;@F337@3>@F1;BB((/:;BB>6118A4AFF060449<2-)6
@M00200:207:000000000-ALC1F:1:1101:24187:7078 2:N:0:5
TACACGGGTATCTAATCCCGTTTGCTCCCCTGGCCTTCGTGCCTCAGTGTCAGGAACTGTCCAGAGACCCGCCTTCGCCACTGGTCTTCCTTACGATCTCTACGCATTTCACTGCTACACCGTAAATTCCAGTCTCCTCTCCAGTCCTCAAGCACCACAGTATGGAATGCAGTTTCGGAGTTAAGCCCCGAGATTTCACACCCCACTTATGGCGCCACCTACGCACCCTTTAAACCCAGTTCTGATG
+
CCCCCGGGGGGGGGGGGGGGGGGGGGGGGGGGGGGGGGGGGGGGGGGGGGGGGGGGGGGGGGGGGGGGGGGGGGGGGGGGGGGGEGGGGGGGGGGGCFGGGGGGGGGG,EFGGGGGGGGGGGGGFFGGGGGGGGGGGGGFGGGDEFCDGFGGGGGGGGGGFGFGF7FGB8DFFEFFFFDGGGFFFFFFAEGEAFA=9CFEFFF9AFC@CEB@C=BA9@4:@269@@FFFD=CECAA<224;?CECC<
@M00200:207:000000000-ALC1F:1:1101:18465:7090 2:N:0:5
TACCAGGGTATCTAATCCTGTTTGCTACCCACGCTTTCGTGTCTCAGCGTCAGTTACGGTCCAGAAAGCCGTCTACACCACCGGTGTTCCTCCTGATATTTACGCATTTCACCGCTACACCAGGAATTCCACTTTCCTCTCCCGTACTCTAGTCCCTCAGTATTCGGCGCACCCTCCCGGTTGAGCCGGGAGATTTCACACCAAACTTAAAGAACCGCCTACACACCCTTTAAGCCCAGTTCTGATG
+
CCCCCCGGGGGGGGGGGGGGGGGGGGGGGGGGDGGGGGGGGGGGGGGGGGGGGGGGGGGGGGGGGGGFGGGGGGGGGGGGGGGGGGGGGGGGGGGGGGGGFGGGGGGGGGGGGEGGGGGGGGGGGGGGGGGGGGGGGGGFGGGCGFGFGCGGGGGGGGGDGGF8DFBC>C>DFAFFDDFDGDFFFGFFEECDAFFFFFFCFFFFFB34@EFE4>FFF>@F68=@@?;@FFF>?);)6=;4CEC3<5:
@M00200:207:000000000-ALC1F:1:1101:16589:7106 2:N:0:5
TACCGGGGTATCTAATCCCGTTTGCTCCCCTGGCCTTCGTGCCTCAGTGTCAGGAACTGTCCAGAGACCCGCCTTCGCCACTGGTCTTCCTTACGATCTCTACGCATTTCACCGCTACACCGTAAATTCCAGTCTCCTCTCCAGTCCTCAAGCACGGCAGTATCGAATGCAGTTTCGGAGTTAAGCTCCGAGATTTCCCACCCGACTTACCGCGCCACCTACGCACCCTTTAAACCCAGTTCTGATG
+
CCCCC>FGGGGGGGGGGGGGGGGGGGGGGGGGGGGGGGGGCGGGGGGGGGGGGGGGGGGGGGGGGGFGGG@FGGGGCGGGGGFFFGGGGGGGGGGGGGGGGCFGGGGGGGGGGCGDCFFGGGFF=EGGGGG8FGGGGGGFGGCDDDGFGFD=DFGG6CDCDGFGFFFGFGFFFFFFE55?C7C+8?CFFEG*=FF;9*09>==B)5>AAEE(-5?@=D@@8@6>@FF<6@EE3;AFF;?@CEEFE36
@M00200:207:000000000-ALC1F:1:1101:20907:7120 2:N:0:5
TACTAGGGTATCTAATCCCGTTTGATCCCCTGGCTTTCGCGCCTCAGCGTCACAGTCACCCCAGACAGTCGCTTTCGCCACCGGCGTTCCTTCCGATATCTACGCATTTCACCGCTCCACCGGAAGTTCCACTGTCCCCTGATGCCGTCTAGTGCGGCCGTAGCTCCGGCTGTTCCTCGGTTGGGCCGAGGGATTTCACCGAAACCGTACCGCACCGCCTACGCGCCCTTTAAGCCCAGTTCTGATG
+
CCCCCGGGGGGGGDCGGG8FGGGGGGGGGGF8FFGFGGGGGGGGEGGGGFGGDAE6CFEFGGGGCC@B@EBFEFGGGGGEFGGGDGFGGGG,AFGEE@CGDGG@FGGGGGGGGEGGGGGGGG>7B+DFFFGGF,?=?DFF6,,=DBCDG5D@5:BCDGDG7**99CAC>C3/3*4BBC5CEGD45DFF>>C>2;8;:CA3;(.4,8(2,:1(1133,(--40(-31((3())).9?<(((-62)-5:
@M00200:207:000000000-ALC1F:1:1101:12131:7133 2:N:0:5
TACGCGGGTATCTAATCCTGTTTGCTCCCCACGCTTTCGCGCCTCAGCGTCAGTTATCGTCCAGTAATCCGCCTTCGCCACTGGTGTTCCTCCGTATATCTACGCATTTCACCGCTACACACGGAATTCCGATTACCTCTCCGACACTCAAGAACTACAGTTTCAAATGCAGGCTCGAGGTTGAGCCCCGAGTTTTCACATCTGACTTGCAATCCCGCCTACACGCCCTTTAAGCCCAGTTCTGATGAGAC
+
CCCCCGGGGGGGGGGGGGEGGGFGGDDFFGFGGGGGGGGGGGGGGGEFEGGDGEDEEGGFGGGFCFFGGFFGEGGGGGGGGGCGFE?,?FC<FFEGGG;E;ECGECC:=ECGG@6+@@FFFEEDCEFFFDGGGGGGGFGFGGEC>5DFGF?CFGGGGGGGCCEGF+<:@FFFFA5*<9>DG7AFFDFFFFGFFFFF>?F57@EEEEFEFFFEC6F),:373118(.1,((.466*9((.54<9A<:458))
@M00200:207:000000000-ALC1F:1:1101:11498:7145 2:N:0:5
TACTCGGGTATCTAATCCTGTTTGCTCCCCACGCTTTCGTGCCTGAACGTCGGTACTGGACCAGGAAGCCGCTTTCGCCACTGGTGTTCCTTCAGATATCTACGCATTTCACCGCTACACCTGAAATTCCGCTTCCCTCTTCCGTACCCTAGCTAAACAGTCTCGACTGCAATTCCCAGGTTGAGCCCGGGGCTTTCACACCCGACTTATCTAACCGTCTACGCACGCTTTAAACCCAATTCTGATG
+
CCCCCGGGGGGGGGGGGGGGGGGGGGGGGGGGGGGGGGGGGGGGGGGGGGGGGGGGGF@GGGGGGGGGGGGGGCFGGGGGGGGGGGGGGGGGGGGGGGGGGGGFGGGGGGGGGGGGGGGGGFGGFFFGGGGGGGGGGGGFGGGGGFGE6D1ADGG9DGDFGGFG5;*@@GFFFFFFFFFCGFFFFD5?9BGBB4A>B<FEE>AA>@FD;CEFEFFF>DF@DF1@DF9607;<?CFAF0=DCFFFA2:
@M00200:207:000000000-ALC1F:1:1101:20758:7165 2:N:0:5
TACGAGGGTATCTAATCCCGTTTGCTCCCCTGGCTTTCGCGCCTCAGCGTCAGAAGAGATCCAGCACGTCGCTTTCGCCACCGGCGTTCCTTCTGATATCAACGCATTTCACCGCTCCACCAGAAGTTCCACATGCCCCTACCTCCCTCTAGACCAGCAGTTTCCAAGGCACTTTTCCGGTTAAGCCGAAAGATTTCACCCCGGACTGGCTGGCCCGCCTACGCGCCCTTTAAGCCCAGTTCTGATG
+
CCCCCGGGGGGGGGGGGGGGGGGGGGGGGGGGGGGGGGGGGGGGGGGGGGGGGGGGGGGGGGGGGGGGGGGGGFFGDGGGGGGGGGGGGGGGGGGGGGGGGGGGGGGGGGGGGGGGGGGGGGGGGGFGGGGGGGGG6FGFGGGGGFGFGFGGGGGGF?CFFFFGFFFFFGFFFFFFFFFGGGFFFGFA>BDEDFFEFEFEF2@B>FFF??DFDF5=FFF@?D@9>F;>BFFFFFFF???8<ABBAFF
@M00200:207:000000000-ALC1F:1:1101:24458:7172 2:N:0:5
TACTCGGGTATCTAATCCTGTTTGCTCCCCTAGCTTTCGCGCCTCAGCGTCAGATGTGGTCCAGTGCGCCGCTTTCGCCACAGGTGTTCCTCCCGATATCTACGCATTTCACCGCTACACCGGGAATTCCACGCACCTCTCCCACCCTCAAGCACGGCAGTTTCGCCTGCAGGCCCTAGGTTGAGCCTAGAGGTTTCACAGGTGACTTACTGCACCGCCTACGCGCCCTTTACGCCCAGTTCTGATG
+
CCCCCGGGGGGGGGGGGGGGGGGGGGGGGGGGGGGGGGGGGGGGGGG?FEGGGGGG@FGGGDGFGFGGGEDGGGGGDGCECGGFFFGGGFGGEFEGCGGGGGGGGGGGGFGGGEDDGGGGGECEEGGGGGGGG6DGGDFFGG,=EFDFGFGGGGGG>CCCDGFGFF>>>C5AFA*@F>6CCFFFFGFA;;9A>FA=FFFFF2>>BFFFEF)94)88>(6?;@?;B0>F>7?9BFB)1115>:A9949
@M00200:207:000000000-ALC1F:1:1101:25303:7234 2:N:0:5
TACGAGGGTATCTAATCCCGTTCGCTCCCCTAGCTTTCGCGCCTCAGCGTCAGAAGAGGGCCAGCACGTCGCTTTCGCCACCGGCGTTCCTTCCGATATCAACGCATTTCACCGCTCCACCGGAAGTTCCACATGCCCCTACCTCCCTCGAGACCGCCAGTATCCAAGGCACTTTTCCGGTTAAGCCGAAAGCTTTCACCCCGGACTTGGCAGCCCGCCTACGCGCCCTTTAAACCCAGTTCTGATGAGA
+
CCCCCGGGGGGGGGGGGGGGGGGGGGGGGGGGGGGGGGGGGGGGGGGGGGGGGGGGGGGGGGGGGGGGGGGGGGGGGGGGGGGGGGGGGGGGGGGGGGGGGGGGGGGGGGGGGGGGGGGGGGGGGGEFGGGGGGGGGFGFGGGGGFGFGFGGGGGD>EGGGGFGFFFGFGFFFFFFFFFGGGFFFGFFFFGFDFFFFFFEDFFFFB>FFFFFFFF?;>B?BFFFFB617<?):<?5:(4:AAABB>BF)-
@M00200:207:000000000-ALC1F:1:1101:18307:7247 2:N:0:5
TACACGGGTATCTAATCCTGTTTGATCCCCACGCTTTCGTGCCTCAGTGTCAATAACCGTGTAGCGAGCTGCCTTCGCAATTGGTGTTCTATGTCATATCTAAGCATTTCACCGCTACATGACATATTCCGCTCACCTCCACGATATTCAAGACAGATAGTATCAACGGCAGTTTCTGGGTTAAGCCCAGAGATTTCACCACTGACTTACCTGCCCACCTACGCACCCTTTATACCCAGTTCTGATG
+
CCCCCGGGGGGGGGGGGGGGGGGGGGGGGGGGGGGGGGGGGGGGGGGGGGGGGGGGGGGGGGGGGGGGGGGGGGGGGGGGGGGGGGGGGGGGGGGGGGGGGGGGGGGGGGGGGGGGEFGGGGGGGGGGGGGGGGGGGGGFGGGDGAGFGFAFGGGGGGGGGGFGFFFG>GFFFFFFFF?FGGFFFFFFFFGFFAAEF@FEFFE5CEEFFFEC@D>4@25=EFFFABBDFF=4@EFFEBD(>CEEEFF
@M00200:207:000000000-ALC1F:1:1101:10214:7251 2:N:0:5
TACTCGGGTATCTAATCCCGTTCGCTCCCCACGCTTTCGCGCTACAGCGTCAGTTGTGAGCCAGAAGGCCGCCTTCGCCACTGGTGTTCCTCCCGATATCTACGCATTTCACTACTACACCGGGAATTCCACCTTCCTCTCTCACACTCAAGTCGACCAGTATTGGACGCAGTTTCAGGGTTGAGCCCTGAAATTTCACAACCAACTTTGCCAACCGCCTTAACGCGCTTTACGCCCAGTTCTGATG
+
CCCCCGGGGGGGGGGGGGGGGGGGGGGGGGGGGGGGGGGGGGGGGGGGGGGGGFGGGGGGGGGGGGGGGGGGGGGGFGGGGGCFGGGDGEEGGGGGEEGGFGGGGGEEGGGGGGGGGGGGGGGG7CFGGGFFDGGGGFFBFFFGGFGFFFDDFGGGG:CF8C9CFFFGADEF@@AFFF>FGFFF6FFFFFGABF=CFFFFFFFFF9:E?EF)>3):@6@627A>@2:10:<<21>)9:18)4<AA9<
@M00200:207:000000000-ALC1F:1:1101:25652:7290 2:N:0:5
TACTGGGGTATCTAATCCTGTTTGCTCCCCTAGCTTTCGTCCCTCAGCGTCAGTTGTGATCCAGCGAGCCGCTTTCGCCTCGGATGTTCCTACGGATATCTACGCATTTCACCGCTACACCCGTAATTCCACTCGCCTCTCTCACACTCTAGCACGGCAGTTTCGTTAGCAGCCTCTGGGTTACGCCCAGAGATTTCACTATCGACTTGCCGCACCGCCTACGGACCCTTTACAACCACTTCTGATG
+
CCCCCFGGGGGGGGGGGGGGGGGGGGGGGGGGFGGGGGGGGGGGGGGGGGGGGGGGGGGGGGGGGGGGGGGGGGGGGGGGGGGGGGGGGGGGGGGGGGGGGGGGGGGGGGGGGGGGGGFGGGGG7EGGFFGGGGGGGGGFGGGGGFGFGFGFGGGGGGGGGGFGFFFGFGFFFFFFFFFFCDF5AG>??>FF@F>AFFFFFFFF2:2>@F(-:=EF9>F@DD;?DFB?DFFEFA6???(8>>2><52
@M00200:207:000000000-ALC1F:1:1101:5985:7303 2:N:0:5
TACAAGGGTATCTAATCCCGTTTGCTCCCCTGGCTTTCGCGCCTCAGCGTCAGAAGAGGTCCAGTGCGCCGCTTTCGCCTCCGGCGTTCCTTCCAATATCAACGCATTTCACCGCTCCACTGGAAGTTCCGCACACCCCTACCTCCCTCCAGACCGACAGTATCGAAGGCACTTCTACAGTTAAGCTGCAGGATTTCACCCCCGACTTGTCGGACCGCCTACGCGCCCTTTATACCCAGTTCTGATGAGCT
+
CCCCCGGGGGGGGGGGGDGGGGGGGGGGGGGGGGGGGGGGGGGGGGGGGGGGGGGGGGGGGGGGGGGGGGGGGGGGGGGGGGGGGGGGGGGGGGGGGGGGGGGGGGGGGGGGFGGGGFGGGGCGFEGGGGGGGGGG+@D?FGGGGFGFGFGCCFGGGGGGGGFGDFFG>GFFFFFFFFFGFFFFFGFFAFGFFFFFFCFED59@BFFFFCE<9;B(4;BF??<B6>>BBFFFFFFF:B0>>4AAABF47)-
@M00200:207:000000000-ALC1F:1:1101:21205:7360 2:N:0:5
TACGGGGGTATCTAATCCTGTTTGCTCCCCACGCTTTCGCACCTCAGCGTCAGTACCGGGCCAGTGAGCCGCCTTCGCCACTGGTGTTCTTGCGAATATCTACGAATTTCACCTCTACACTCGCAGTTCCACTCACCTCTCCCGGACTCGAAGACTCCCAGTATCGGAGGCAGTTCTGGAGTTGAGCTCCAGGATTTCACCACCGACTTAAGAGCCCGCCTACGTGCGCTTTAAACCCAATTCTGATG
+
CCCCCGGGGGGGGGGGGGGGGGGGGGGGGGGGGGGGGGGGDFGGFGGGGGGGGGGGGGGGGGGGGGGGGGGGGGGGGGGGGGGGGGGGGGGGGGGGGGGGGGGGEGGGGGGGGGGGFGGGGGGGGGGGGFGGCFGGGGGFGFGGGACBGFFGGGGGGGGGGGFGFFFCEGFFFFFFFFFGGGFFFGFFFFFFDFA=A?F?A<D<;BF9?9CC43AD(6:93???:1(7;B?FBF4B:66<1<<FF<>>
@M00200:207:000000000-ALC1F:1:1101:6141:7363 2:N:0:5
TACAAGGGTATCTAATCCCGTTCGCTCCCCTGGCTTTCGCGCCTCAGCGTCAGTAGAGGTCCAGCAGCTCGCTTTCGCCACCGGCGTTCCTTCCGATATCAACGCATTTCACCGCTCCACCGGAAGTTCCAGCTGCCCCTATCTCCCTCGAGACCATCAGTATCAGGGGCACTTTTCCGGTTGAGCCGACAGATTTCACCCCTGACTTGATGACCCGCCTACGCGCCCTTTAAACCCAGTTCTGATG
+
CCCCCGGGGGGGGGGGGFGGGGGGGGGGGEGGGGFGGGGGGGGGGGGGGGGGGGGGGGGGGGGGGGGGGGGGGCFGGGGFEGGGGGGGGGGGGGGGGGGGGGGGGGGGGGGGGGGDGCDGGGGGFG@GGGGGGGGCF+=FDGGGGFGFGFDG?DFGGGFG;FFGFFFF>>5AFFFFF4>DGDFFAFFDA):B:FF?FFFEFF;?3@ECEEFE)79(.16;??FFF>>F>7)4-4=7631,.):A<2>
@M00200:207:000000000-ALC1F:1:1101:22541:7381 2:N:0:5
TACTGGGGTATCTAATCCTGTTTGCTCCCCACGCTTTCGTGCCTCAGCGTCAGTATCGGGCCAGTGAGCCGCCTTCGCCACTGGTGTTCTTGCGAATATCTACGAATTTCACCTCTACACTCGCAGTTCCACTCACCTCTCCCGAACTCAAGATCTTCAGTATCAAAGGCAGTTCTGGAGTTGAGCTCCAGGATTTCACCCCTGACTTAAAGACCCGCCTACGCACCCTTTATACCCAATTCTGATG
+
CCCCCGGGGGGGGGGGGGGGGGGGGGGGGGGGGGGGGGGGGGGGGGGGGGGGGGGGGGGGGGGGGGGGGGGGGGGGGGGGGGGGGGGGGGGGGGGGGGGGGGGGGGGGGGGGGGGGGGGGGGGGGGGGGGGGGGGGGGGFG=DGGFGFGFGFGGGGFFCFGGFGFFFGFGFFFFFFFFAGGGFFFGF?FFGFFFFEFEF9DFCBBBEFFFFFFF><>BFFFFF@DFF?FF@C?EFA@@DFCFEC39C
@M00200:207:000000000-ALC1F:1:1101:25648:7383 2:N:0:5
TACTAGGGTATCTAATCCTGTTTGCTCCCCTAGCTTTCGTTCCTCAGCGTCAGTAGTGGTCCAGCGCGCCGCTTTCGCCACGGGTGTTCCTGCAGATATCTACGCATTTCACCGCTACACCTGCAATTCCACGCGCCTCTCCCACACTCTAGCACAGCAGTTTCGGAAGCAGCCCCTGAGTTAAGCTCAAAGATTTCACTCCCGACTTGCCACACCGCCTACGAACCCTTTAAACCCAATTCTGCTGAGCT
+
CCCCCCEFGFGGGGGGGGGGGGGGGGFGGGGGGGGGGGGGGFFGCFGGGEGGGGGFEFFFFGGGGGDEGEGGGEFGGGCF:FEEF:FGGGGDE?FGGGGGGGGGGGGGGGGGFGDDGGGGGGFC:DFGGGGGD>CGDDGFGDFGGDGFGFFFDDGDGGGGFGFGFE579FF5A5?EFF>*:CABFGFFFFFFE99A+/B4;4)(89@DEF=@EBF>@FF;;((,3;0815)6).=FB1:?<A2)-)).(()
@M00200:207:000000000-ALC1F:1:1101:20886:7392 2:N:0:5
TACGCGGGTATCTAATCCCGTTTGCTCCCCTGGCTTTCGCGCCTCAGCGTCAGAAGAGGTCCAGCACGCCGCTTTCGCCACCGGCGTTCCTTCCGATATCTACGCATTTCACCGCTCCACCGGAAGTTCCGCATGCCCCTACCTCCCTCGAGGCCGCCAGTATCAAAGGCACTTCCGCAGTTAAGCTGCGGGATTTCACCCCTGACTTGGCGGCCCGCCTACGCGCCCTTTAAGCCCAGTTCTGATGCAGT
+
CCCCCGGGGGGGGGGGGGGGGGGGGGGGGGGGGGGGGGGGGGGGGGGGGGGGGGGGGGGGGGGGGGGGGGGGGGGGGGGGGGGGGGGGGGGGGGGGGEGGGGGGDEGGGGGGGGGDEC?DGGGEGGDFGGGGGGGCGFGFGGGFGFGFGFGCDDDDGG5DGGFFF6AGFGFFFEFFFFFGGGFFFGFFFBDDB@47FBFFFFFF024:2:?>FFD>>BFB?B?F99B66<)6<2=6?<,(.<4-4<2)))-
@M00200:207:000000000-ALC1F:1:1101:3901:7392 2:N:0:5
TACCCGGGTATCTAATCCCGTTTGCTCCCCCAGCTTTCGTGCATCAGCGTCAGTGCAGGACCAGGTAACCGCCTTCGCCACTGGTGTTCCTCCCGATATCTACGCATTTCACCGCTACACCGGGAATTCCATTACCCTCTTCCTGACTCGAGATCCGCAGTATCGAGGCCGTGCCCCGAGTTGAGCCCGGATATTTCAACCCCGACTTACGAATCCGCCTCCGCACCCTTTCAACCCAATTCTGATGCGAT
+
CCCCCGGGGGGGGGGGGGGGGGGGGGGGGGGGGGGGGGGGGGGGGGGGGGGGGGGGGGGGGGGGGGGGGGGGGGGGGGGGGGGGGGGGGGGGGGGGGGGGGGGGGGGGGGGGGGGGGGGGGGGGGDGGGGGGGGGGGGGFGGGGGFGFGFGGGGGDGGGDGGFGFFFGEC5@>AFFFD9>FGFFFGFF>4CEDAFEFFFE(:?01>><EF;D@DF@FF;?06;BFFBFB<)).<FF?::<44>DA9).7<1
@M00200:207:000000000-ALC1F:1:1101:8244:7409 2:N:0:5
TACCCGGGTATCTAATCCCGTTCGCTCCCCTGGCTTTCGCGTCTCAGCGTCAGAAAACGTCCAGGACCTCGCTTTCGCCACGGGCGTTCCTTCCGATCTCAACGCATTTCACCGCTCCACCGGAAGTTCCAGGTCCCCCTACGTTCCTCCAGGCCGGTCGTATCCGCGCCCCTTCCCCGGTTGAGCCGGGGGATTTCAGCGACGGACGTGCCGGCCCGCCTACACGCGCTTTAAACCCAGTTCTGATG
+
CCCCCGGGGGGGGGGGGGGGGGGGGGGEGGGGGGGGGGGGGFGGGGCGGGGGGGGFGGGGGGGGGGGGGGGGGGGGGGGGGGGGGGGGGGGGGGGGGGGGGGGGGGGEFGGGGGGGGGGGGGEGGGFGGGGG?DFFGGGEGGGGGFGFFFGFCGDGGGGGGGAFFDFEBDDBFFFFFFFGGGFF;DFFFF3D0>:?=4@AFFFBF?FFBFFFFB@9BF1;<2:>12((((-4--/?133<?)54<:A<
@M00200:207:000000000-ALC1F:1:1101:6595:7409 2:N:0:5
TACCAGGGTATCTAATCCCGTTTGCTCCCCTAGCTTTCGCGCCTCAGCGTCAGTGAAGGTCCAGTCCGTCGCTTTCGCCACCGGCGTTCCTGATGATATCAACGCATTTCACCGCTCCACCATCAGTTCCACAGACCCCTACCTCCCTCGAGACCAGCAGTATCCAAGGCAGTTCTCCGGTTAAGCCGGAGGATTTCACCCCGGACTTGCTGGCCCGCCTACGCGCCCTTTATACCCAATTCTGATG
+
CCCCCGGGGGGGGGGGGGGGGGGGGGGGGGGGGGGGGGGGGGGGGGGGGGGGGGGGGGGGGGGGGGGGGGGGGGGGGGGGGGGGGGGGGGGGGGGGGGGGGGGGGGGGGGGGGGGGGGGGGGGG@EGGGGGGGGGGFFGFGGGGGFDFGEGEGDDFGGFFGGFGFFFGFGFFFFFFFFFGGGFFFGFAEEGB@FFEFFFFF@F>(69@<<EFEFA?;>(18@F>9>F>9?:9A4F4:7<759A2AFF
@M00200:207:000000000-ALC1F:1:1101:20425:7419 2:N:0:5
TACTGGGGTATCTAATCCTGTTTGATCCCCACGCTTTCGTGCCTCAGCGTCAATCACCGTGTAGCAAGCTGCCTTCGCAATTGGTGTTCTATGTCATATCTAAGCATTTCACCGCTACATGACATATTCCGCTTACCTCCACGGCATTCAAGACAGATAGTATCAACGGCAGTTCCCAAGTTAAGCTCGGGGATTTCACCACTGACTTACCTGCCCGCCTACGCACCCTTTAAACCCAATTCTGATG
+
CCCCCGGGGGGGGGGGGGGGGGGGGGGGGGGGGGGGGGGGGGGGGGGGGGGGGGGGGGGGGGGGGGGGGGGGGGGGGGGGGGGGGGGGGGGGGGGGGGGGGGGGGGGGGGGGGGGGGGGGGGGGGGGGGGGGDGGGGDFFGGGGGFGFGFFFGGGGGGGGGGFGFFFGFGFFFFFFFFFGGGFFFFFFFFGFFFAEFEEEFFFFFB@FEFFCFF@B2>4@@=DFF@>@B==CFCFAFFFFFEEFEFC
@M00200:207:000000000-ALC1F:1:1101:4981:7427 2:N:0:5
TACGAGGGTATCTAATCCTGTTTGCTCCCCTAGCTTTCGTTCCTCAGTGTCAGTTGCGATCCAGCCAGCCGCCTTCGCCACGGGTGTTCCTGCAGATATCTACGCATTTCACCGCTACACCTGCAATTCCACTGGCCTCTCTCGCACTCGAGCACGGCAGTTTTGAAAGCAGCCTCTGGGTTAAGCCCAGAGATTTCACTTCCAACTTGCCGCACCACCTACGAACCCTTTACGCCCAGTTCTGATG
+
CCCCCGGGGGGGGGGGGGGGGGGGGGGGGGGFGGGGGGGGGGFGGGGGGGGGGGGGGGGGGGGGGGGGGGGGGGGGGGGGGGE>FEGGGGGGGGGGCGF9F=EFGGGGFEGGFEGGGGGECFFGGAFGGGGFCFGGGGGFGGCDEEC9FFFEGGGGCECDGGFGFEF9AGA?ACFAFFFFGGFF@+@?FFGFBA8/9CFCC36=EFFE;EF>=2A@D==B=@@?@B>DF;36>?D:6(/.97344))
@M00200:207:000000000-ALC1F:1:1101:21944:7450 2:N:0:5
TACTGGGGTATCTAATCCTGTTTGCTCCCCACGCTTTCGTGCCTCAGCGTCAGTATCGGGCCAGTGAGCCGCCTTCGCCACTGGTGTTCTTGCGAATATCTACGAATTTCACCTCTACACTCGCAGTTCCACTCACCTCTCCCGAACTCAAGATCCTCAGTATCAAAGGCAGTTCTGGAGTTGAGCTCCAGGATTTCACCCCTGACTTAAAGACCCGCCTACGCACCCTTTACGCCCAGTTCTGATG
+
CCCCC8FGGGGGGGGGGGGGGGGGGGGGGGGGGGGGGGGGGGGGGGGGGGGGGGGGGGGGGGGGGGGGGGGGGGGGGGGGGGGGGGGGGGGGGGGGGGGGGGGGGGGGGGGGGGGGGGGGGGGGGGEDFGFGFGGGGGGFG?@DGFGFGFFGGGDGFGCFGGFGFFFGFGFFFEFFFAFCCF?9?DFFFFGFFFFFFFFFFFC=:EFFEEECE=;B9=>FFF?B2==;@FF6>?F5:7?;CCEE3<<
@M00200:207:000000000-ALC1F:1:1101:22852:7454 2:N:0:5
TACTAGGGTATCTAATCCTGTTTGATCCCCACGCTTTCGTGCCTCAGTGTCAATATATGCGTAGTGAGCTGCCTTCGCAATTGGTGTTCTATGTCATATCTAAGCATTTCACCGCTACATGACATATTCCGCTCACCTCCACAATATTCAAGACAGAGAGTATCAATGGCAGTTTTCCCGTTAAGCGGGAAGATTTCACCACTGACTTACCTGTCCACCTACGCACCCTTTAAACCCAGTTCTGATG
+
CCCCCGGGGGGGGGGGGGGGGGGGGGGGGGGGGGGGGGGGGGGGGGGGGGGGGGGGGGGGGGGGGGGGGGGGGGGGGGGGGGGGGGGGGGGGGGGFGGGGGGGGGGGGGGGGGGGGGGGGGGGGGGGGGGGGGGGGGGGFGGGGGFGFGFGGGGFGDGGGGGFGFFFGFGFBFFFFFFFGGGFFFGEDBEGEDFFCFEFEFFE<EBBEFFFFEFF@EEFFF@5=2@9ABFFFF=FFAD908C?48CC
@M00200:207:000000000-ALC1F:1:1101:6572:7459 2:N:0:5
TACGGGGGTATCTAATCCTGTTTGCTCCCCCAGCTTTCGCGCCTCAGCGTCAGTAGTGGTCCAGTGCGCCGCCTTCGCCGCTGGTGTTCCTCCCGATCTCTACGCATTTCACCGCTACACCGGGAATTCCACGCACCTCTCCCACACTCTAGCCTGGCAGTTTTCCCCGCCGACTACGGGTTGAGCCCATAGATTTCACGACAAACTTGCCACACCGCCTACGCTCCCTTTCTACCCAGTTCTTATG
+
CCC,CFGGGGGGGGDGGGGGGGGFGGGGGGC+CEGGGFGGGGGGGGFGGGGDDF,C6BCAEFFA96CEGGEGGEGGGGG>F7:FGFGGG9EFFEE:FGFGGCFGGGGGGGGGG8CGEGGGDEGGECGGGG;FDGCGCFGFCGG519CFG5EF7*:7*;4;?FEF68*;;D)88150)):CGG58;FFFFA0));AEF?B,-(-9??>>AA:44(861128:B:9(4(37284))9F62(5)))))))
@M00200:207:000000000-ALC1F:1:1101:20082:7521 2:N:0:5
TACTGGGGTATCTAATCCGGATCGCTCCCCACGCTTTCGCGCATCAGCGTCAGCAAAGCTCCAGGCAACCGCCTTCGCCACTGGTGTTCCTCCCGATATCTACGCATTCCACCACTACACCGGGAATTCCATTGCCCCCTAGCTTGCTCCAGCCACGCCGTATCCGCTGACCCCGCCCAGTTGAGCCGAGCGATTTCACAACGGACGTGCGTGACCGCCTACGCGCCCTTTAAACCCAGTTCTGATG
+
CCCCCGGGGGGGGGFGGGGGGGGGGGGGGGGGGGGGGGGGDGGGGGGGGGGGGGGGGGGGGGGGGGGGGGDGGGGGGGGGGGGGGGGGGGGGGGGGGDEGGGGGGGGGGGGGGGGGGGGGGGEDCCFGGGGFFGG=DFGFFGGGGFGFGFGGGGGGDGG5C09DB>FGBDFFFFFFEEBGFGF66FF48):B6F:;FFF3=?60;@FF:B9B0<FFFFFFFF09;>96>0>265?FF0:?DFFBA>A
@M00200:207:000000000-ALC1F:1:1101:25074:7522 2:N:0:5
TACTGGGGTATCTAATCCTGTTTGCTCCCCACGCTTTCGTGCCTCAGCGTCAATAATCGTGTAGTGAGCTGCCTTCGCAATGGGTGTTCTATGTCATATCTAAGCATTTCACCGCTACATGACATATTCCGCTCACCTCCACGATATTCAAGACAAATAGTATCAATGGCAGTTTCCGGGTTAAGCCCGGAGATTTCACCACTGACTTACTTGCCCACCTACGCACCCTTTAAACCCAGTTCTGATG
+
CCCCCGGGGGGGGGGGGGGGGGGGGGGGGGGGGGGGGGGGGGGGGGGGGGGGGGGFGGGGGGGGGGGGGGGGGGGGGGGGGGGGGGGGGGGGGGGGGGGGGGGGGGGGGGGGGGGGGGGGGGGGGGGGGFFGGGGGGGGFGGGGGEGFGBDGGGGGFE=F@FDGF7FFFCF>FEFFFFFDGGFFFGFF>?DEFFFEFCFEFFFE@@;A;CAEEE?@:A=BFFAFF>BFDFEFCCFF>DBEECF<3CE
@M00200:207:000000000-ALC1F:1:1101:15098:7531 2:N:0:5
TACTCGGGTATCTAATCCCGTTTGCTCCCCTGGCTTTCGCTCCTCAGCGTCAGTGTCGGTCCAGGATGCCGCCTTCGCCACCGGTGTTCCTCCAGATATCTACGCATTTCACCGCTACACCTGGAATTCCGCATCCCTCTCCCGAACTCAAGCCATCCAGTATCAGATGCAGTTCCCCGGTTAAGCCGAGGGATTTCACGTCTGACTTAGTTGGCAGCCTACGAGCCCTTTAAACCCAGTTCTGATGAGGT
+
CCCCCGGGGGGGGGGGGGGGGGGGGGGGGGGGGGGGGGGGGGGGGGGGGGGGGGGGGGGGGGGGGFGGGGGGGGGGGGGGGGGGGGGGGGGGGGGGGGGGGGGGGGGGGGGGGGGGGGGGGGGGGGGGGGGGGGGDGGGFGGGGDEGFGFCGGGGGGFGGGDFGFFFGFGF?CEFFFFDGCDDFAGFFFFGF>FAEFEF2BBB94C47/978>EFF011@;@?DDBB?@F@EC7=417<?A>>A<<AA)(.
@M00200:207:000000000-ALC1F:1:1101:4328:7534 2:N:0:5
TACTAGGGTATCTAATCCTGTTTGCTCCCCTAGCTTTCGTGCATCAGCGTCAGTTATGGTCCAGTGCGCCGCTTTCGCCACAGGTGTTCCTCCCGATATCTACGCATTTCACCGCTACACCGGGAATTCCACGCACCTCTCCCATACTCCAGCACCACAGTTTCGCCTGCAGGCCCCGGGTTAAGCCCGGGGATTTCACAGGTGACTTGTGGCCCCGCCTACGCACCCTTTATACCCAGTTCTGATGTGAT
+
CCCCCGGGGGGGGGGCGFGGGGGGGGGGGGGGGGGGGGGFGGGGFGGGGGGGGGGGGDFGGGGGGGGDGGGGG:FGGGGDGGFCFFGGGGGGFGEFCEGGG,FF@E@FCFFGGGGD6F8EFGGEEEGFEGGFGGDGGFGFGFFFGFGFGFC8=8DFD868ADDD>EFGFGAFFFFFFBFGED*;AGF49@>EB46@F<FFEBB@FFFCE331<(8;@FBF0/(:BFF?B0:26<FF:)2499<<:24))).
@M00200:207:000000000-ALC1F:1:1101:12526:7548 2:N:0:5
TACTGGGGTATCTAATCCTGTTTGATCCCCGCACTTTCGTGTTTCAGTGTCAGTAATAGTTTGGCGGACTGCCTTCGCGATCGGTGTTCTATGACATATCTAAGCATTTCACCGCTACATGTCATATTCCATCCGCCTCAACTACACTCAAGAATAACAGTATCTATGGCAGTTCCCCGATTGAGTCGGGGGCTTTCACCACTGACTTATTACCCCACCTGCACACCCTTTATACCCAGTTCTGATG
+
CCCCCGFGGGGGGGGGGGGGGGGGGGGGGGCFGGGGGGGGGGGGGGGGGGGGGGGGGFGGGGGDGGCFGGGGGGGGFGGDDFCFGGGGGGGGGCGFFDFGCDFEGGCFGGGGGGGGGCAFGGGCGGEFGFDFFFGGDGGFGGGGGFGFFFGGGGGGGGG7DFFGFBFF?DFBFFFFFFDDEGFFFFFFF55A>5;EFEFBBBEBEEFECCEFF=?239;@F1(34?;@FF;CC?FFE41=CEE<)74
@M00200:207:000000000-ALC1F:1:1101:12320:7552 2:N:0:5
TACTAGGGTATCTAATCCCGTTTGCTCCCCTGGCTTTCGCATCTCAGTGTCAGTTTCGGACCAGAGAGCCGCCTTCGCCACCGGTGTTCCTCCCAATATCTACGCATTTCACCGCTACACTGGGAATTCCGCTCTCCTCTTCCGTACTCAAGCTCTGCAGTTTCAAAGGCAATGACCTGGTTAAGCCGGGCCATTTCACCTTTGACTTACAAAACCACCTACATGCCCTTTCAACCCAATTCTGATGATAT
+
CCCCCGGCGFGGGFGGGGGGGGGGGGGGGGGGGGGGGGEGGGGGGGGGGGGGGGGGGGGGGGGGFGGGGGGGGGGGGGGGGGGGGGGGGGGGGGGGGGGGGGFGGGGGGGGGGGGGGGGGGGGEGGGGGGGGGGGGGGGFGGGGG5CFGFGGFFGGGGCCDFFGF7?ADGBFFDFFFFFGFDFA?FCEEF5?AFFEFEFFFFF*:AEE*9A4>9FA=BD==EBFFE3@FFF*8*=A<?(6EEC).9)9)7)
@M00200:207:000000000-ALC1F:1:1101:5574:7581 2:N:0:5
TACTGGGGTATCTAATCCTGTTTGCTCCCCTAGCTTTCGCGCCTCAGCGTCAGATGTGGTCCAGTGCGCCGCTTTCGCCACAGGTGTTCCTCCCGATATCTACGCATTTCACCGCTACACCGGGAATTCCACGCACCTCTCCCACCCTCAAGCACGGCAGTTTCGCCTGCAGGCTCTCGGTTGAGCCTAGAGGTTTCACAGGTGACTTACCGCACCGCCTACGCGCCCTTTAAACCCAGTTCTGATGCGAT
+
CCCCCGGGGGGGGGGGGGGGGGGGGGGGGGGGFGGGGGGGGGGGGGGGGGGDGEGGGGGGGGGGGGGGGGGGGGGGGGGGGGGGGFGGGGGGGGGGGGGGGGGGGGGGGGGGGGGGGGGEGGGGGGGGGGGGGGGGGGGFGGGGGDDDDFFGGGGDGGDDG@BGEEFGFGA5>>6AF*99EGD4AFFFFA66:?FEFCFCE@F1.=CEFFFFF(:6@BFFFD?FBFF>>?>)699?8::2)6<65<9)3:,
@M00200:207:000000000-ALC1F:1:1101:24242:7609 2:N:0:5
TACTCGGGTATCTAATCCCGTTCGCTCCCCTGGCTTTCGCGTCTCAGCGTCAGAAAACGTCCAGGACCTCGCTTTCGCCACGGGCGTTCCTTCCGATCTCAACGCATTTCACCGCTCCACCGGAAGTTCCAGGTCCCCCTACGTCCCTCCAGGATGGTCGTTTCGGCGCCCGTTCCCCGGTTGAGCCGGGGGATTTCAGCGACCGACGCACCGCCCCGCCTACACGCGCTTTACACCCAATTCTGATG
+
CCCCCGGGGGGGGGGGGGGGGGGGGGGGGGGGGGGGGGGGGGGGGGFGGFGGGGGGGGGGGGGGGGGGGGGGGGGGGGGGGGGDGGCGGGGGGGGGGGCGGGGGGGGGGFDGFGGGGGGGGGGGGGGGGGGGGGGEFGGEDGGGFFGFGFGGGFGFFFGG7CFGFFFED8?DBDFFFFFG758AFFFFFFGFB5?<F2F9>9>>F>B>B4;FB;@B>FF>B0(,4?>;;9:4<)9?:>B3:<2A<>99
@M00200:207:000000000-ALC1F:1:1101:13523:7645 2:N:0:5
TACAGGGGTATCTAATCCCGTTTGCTCCCCTGGCTTTCGCGCCTCAGCGTCAGAAGAGGTCCAGCAGCTCGCTTTCGCCACCGGCGTTCCTTCCGATATCAACGCATTTCACCGCTCCACCGGAAGTTCAGCTGCCCCTTCCTCCCTCGACATTACCAGTAACCCAAGCTGGTTTCCCGTTAAGGCGAAAGGTTTCCACCCCGGCTTGATTCACCCCCTACCCGCCCTTTAAACCCATGTCCTATTGCTTT
+
CCCCCGGGGGGGGGGGGGGGGGGGGGGGGGGGGGGGGGGGEGGGGGGGGGGGGFGGGGGGGGGGGGGGGGGGGGGGGGGGGGGGGGGGGGGGGGGGGGGGGGGGGGGGGGGGG7CDGGGGGGGGC>FGG8,,+,+6DF+*+@,2=@+0+*+++5+5=,3+++13***4<***3>F8E*3;:*@+*;2)0?))*1=*+/?@;((((,6(,))/)12(,6,-((.((42,3:2<))8>:3(-)))))))))))
@M00200:207:000000000-ALC1F:1:1101:28034:7659 2:N:0:5
TACTGGGGGATCTAATCCTGTTTGCTGCCCTAGCTTTCGTTCCTCAGCGTCAGTAGTGGGCCAGTCCGCCGCTTTCGCCCCCGGTGTTCCTGCAGATATTTCCGCATTTCAACGCCACACCTCCAATTCCACGCGCCTCCCCCACACCCAAGCACAGACGTTTTGGAATCACCCCCCGCGTTTATCCCAAACATTTTCATCCCCACTCGCCACACACCCCACCAACCCTTTTTCCCCCGTTCTGCTCGGAT
+
9B9CC8EE7+,,CC,,;,6C,C<,,<,CFFD,,C,,F66,;;FFF<C@+@,B:<C,;,C,,C7@,,64@@+C4FD,4:F,8+4>+8,4,;,A:F=,5,,@;,,+8++@EF,,C@+++66=C8,,64,@;E=866=+6=86C6@+CBD*+:+,3+=++,*3*399*<*,**4**/**)))22))5+31/0.*),/+11.+)/)4(,63((,4(3(7211(,-,-436:<(,42)(01(27((.8)6))-(((
@M00200:207:000000000-ALC1F:1:1101:11880:7713 2:N:0:5
TACTCGGGTATCTAATCCTGTTTGCTCCCCTAGCTTTCGTCCCTCAGCGTCAGTTGTGATCCAGCGAGCCGCTTTCGCCTCGGATGTTCCTACGGATATCTACGCATTTCACCGCTACACCCGTAATTCCACTCGCCTCTCTCACACTCTAGCACGGCAGTTTCGTTAGCAGCCTCTGGGTTAAGCCCAGAGATTTCACTATCGACTTGCCGCACCGCCTACGGCCCCTTTCCGCCCAGTTCTGATG
+
CCCCCGGGGGGGGGGGGGGGGGGGGGGGGGGGGGGGGGGGGGGGGGGGGGGGGGGGGGGGGGGGGGGGGDGGGGGGGGGGGGGGGGGGGGGGGGGGGGGGGGGGGGGGGGGGGGGGGGGGGGGG7EGGGGGGGGGGGGGFGGG7EFGBFFGGGGGGGGG>7CFCDFFGDGFFFCFFFFFCFC>FFGFFFFGF:BAEFFFEEFFFB>FFFE(5@=BB>;B@06;?((67?DF33:FBFF::6<94<AA
@M00200:207:000000000-ALC1F:1:1101:10430:7765 2:N:0:5
TACCGGGGTATCTAATCCTGTTTGCTCCCCACGCTTTCGTGTCTCAGCGTCAGTACTCGTCCAGTTGGCCGCCTTCGCCGCCGGTGTTCCTCTCGATATCTACGAATTTCACCTCTACACCGAGAATTCCACCAACCTCTCCGGTACTCCAGCCACGCAGTTTCGGGTGCACTTCCCGGGTTGAGCCCGGGGCTTTCACATCCGACTTGCGCGGCAGCCTACACACGCTTTATACCCAATTCTGATG
+
CCCCC7FGGGGGGGGGGGGGGGGGGGGGGGGGGGGGGGGGGGGGGGFGGGG:FGGGGGDGGGGGGGEFGGGGFDGGFGGEFGGE@@EGGGFGGGGGGG>EFCFFGFFGGGFFGGGGAFFFFGECGDDEGGGGGGGGGDDFGGGGGAGFCFGGGFGGDEGGGGFGFADC?>9B>EFFF*39:C>FACFFBF)=B>FEFEACCF(8(9063431905>(,(4).4???FF60()-6=94831):A<2<)
@M00200:207:000000000-ALC1F:1:1101:8042:7771 2:N:0:5
TACTAGGGTATCTAATCCTGTTTGCTCCCCTAGCTTTCGCGCCTCAGCGTCAGTTGCAGTCCAGGAAGCCGCCTTCGCCGCAGGTGTTCCTCCCGATATCTACGCATTTCACCGCTACACCGGGAATTCCACTTCCCTCTCCTGCACTCTAGCACGACAGTCTTGAACGACCGCCCCGGGTTAAGCCCGGGGATTTCACGCCCAACTTATCGCACCGCCTACACGCCCTTTATACCCAATTCTGATG
+
CCCCCGGGGGGGGGGGGGGGGGGGGGGGGGGGGGGGGGGGGGGGGGGGGGGGGGGGGGGGGGGGGGGGGGGGGGGGGGGGGGGGGGGGGGGGGGGGGGGGGGGGGGGGGGGGGGGGGGGGGGGGGGGGGGGGGGGGGGGFGGGGGFGFGFGGGGGGGD6DFGFGBFFGFGFF5ABAEEFGGGF=FFFFFEGFBFF@CFFDF?BFFFFFFFFFF?FBF>FBFFF?BF?FFFFFAFFF7?FFFFFBADA
@M00200:207:000000000-ALC1F:1:1101:4932:7785 2:N:0:5
TACGAGGGTATCTAATCCTGTTTGCTCCCCTAGCTTTCGCGCCTCAGCGTCAGTTATGGTCCAGTGCGCCGCTTTCGCCACAGGTGTTCCTCCCGATATCTACGCATTTCACCGCTACACCGGGAATTCCACGCACCTCTCCCATACTCCAGCACGGCAGTTTCGCCTGCAGACTCCGAGTTAAGCCCGGAGATTTCACAGGTGACTTACCGCACCGCCTACGCGCCCTTTAAACCCAGTTCTGATG
+
CCCCCDGGGGGGGGGGGGGGGGGGGGGGGGGGGGGGGGGGGGGGGGGGGGGGGGGGGGFGGGGGGGGGGGGGGGGGGGGGGGGGGGGGGGGGGEGGFEGGGGGGGGGGGGFGGGGGGGGGGGGGFGGGGGGGGGGGGGGFGGGCFFGFGBFDFFDGGGDGGGFGFFEGFGFFFFFFFFEGFDFFFG*?B?DE=FFFFCFFFFE;A@FEFFEF@BEFFFFFFFFFF0;;>BBA><F???BBA<AAA<2
@M00200:207:000000000-ALC1F:1:1101:26196:7786 2:N:0:5
TACTGGGGTATCTAATCCCGTTCGCTACCCTAGCTTTCGTGCCTCAGCGTCAGAAGAGACCCAGTGAGCCGCTTTCGCCACGGGTGTTCCTTAGGATATCAACGCATTTCACCGCTCCACCCTAAGTTCCGCTCACCTCTGTCTCACTCGAGCACGGTAGTTTTGGGCGCAGTTCCTCGGTTGAGCCGAGGGATTTCACACCCAACTTTCCGCGCAGCCTACGCCCCCTTTACACCCAATTCTGATGAGCT
+
CCCCCFGGGGGGGGGGGGGGGGGGGGGGGGGGGGGGGGGGGGGGGGGGGGGGGGGGGGGGGGGGGGGGGGGGGGGGGGGGGGGGGGGGGGGGGGGGGGGGGGGGGGGGGGGGGGGGGGGGGGGGGGGGGGDGGGGGGGGFGGGGG+=FG?DEGDGDGGGGGGFGFA5CBGE>DEFF6<?>EDEFFGADDFDD(?FEFFFFFFFF?03AEFF@;6A96BD@850((-7>>F?2<AFF((,2<2))-646)))
@M00200:207:000000000-ALC1F:1:1101:7160:7808 2:N:0:5
TACTAGGGTATCTAATCCCGTTCGCTACCCTAGCTTTCGTGCCTCAGCGTCAGAAGAGATCCAGTGAGCCGCTTTCGCCACCGGTGTTCCTTAGGATATCAACGCATTTCACCGCTCCACCCTAAGTTCCGCTCACCTCTATCTCCCTCGAGCACGGTAGTTTTGGGCGCAGTTCCTCGGTTAAGCCGAGGGATTTCACACCCAACTTTCCGCGCCGCCTACGCACCCTTTATGCCCAATTCTGATG
+
CCCCCGGGGGGGGGGGGFGGGGGGGGGGGGGGFGGGGGGGGFGGGGGGGGGGEGGGFEGDGGGGGGGGDGGGGGGGGGGGGGGGGEGGGGGGDGGGGGGGGGFGGGGGGFGGGGGGGGGGFGGGDDBFGGEGGGGFGGGFFGGGGFGFDBE?DDGGDFGCDGFGFEFGFGADEFFFFFFGG>?CFFFDFFC4()?EF?CEED>5>?FBCFFDD6B099BFF@@>:9>?,424>FFBF?07AF<<<A<
@M00200:207:000000000-ALC1F:1:1101:17952:7820 2:N:0:5
TACCGGGGTATCTAATCCTGTTTGCTCCCCACGCTTTCGCGTCTCAGCGTCAGCAACGGTCCAGAGGGCCGCCTTCGCCGCCGGTGTTCCTCCTGATATCTACGCATTTCACCGCTACACCAGGAATTCCACCCTCCTCTACCGCGCTCCAGCTCGCCAGTTTCGGGCGCACTTCCGGAGCTGAGCCCCGGGCTTTCACACCCGACTTAACGAACCGCCTACACGCCCTTTAAACCCAGTTCTGATG
+
CCCCCGGGGGGGGGGGGGGGGGGGGGGGGGGGGGGGGGGGGGGGGGGGGGGGGGGGGGGGGGGGGGGGGGGGGGGGGGGGGGGGGGGGGGGGGGGGGGFGGGGGGGGGGGGGGGGGGGGGGGGGGGGGGGGGGGGGGGGFGGGGGFGFGFGGGGGGGGGGGFFGFF>EAGFFFFFFFE5<EFAFFGFAA>CBBD:?FDBB?19BBFB?AFFF6?D>B;>FFB?BFFFFFFFA):FF?6<3<ADFBFA
@M00200:207:000000000-ALC1F:1:1101:23845:7826 2:N:0:5
TACAAGGGTATCTAATCCTGTTTGCTCCCCACGCTTTCGTGCATGAGCGTCAGTACAGGCCCAGGGGGCTGCCTTCGCCATCGGTGTTCCTCCTGATATCTACGCATTTCACTGCTACACCAGGAATTCTACTCCCCTCTGCCGTACTCTCGCCTTGCAGTCACAAACGCAGTTCCCAGGTTAAGCCCGGGGATTTCACATCTGTCTTACAAAACCGCCTGCGCACGCTTTAAACCTAGTTCTGCTG
+
AAC,,CCFGGGGGGGGFG9@FGGGGGGGFGGC:CD@DGEAFGCF@F@FGGGG,CFGCA<@FFEF?:@FE@@FGGGGGGGG7AF>FEFGFGGGGCGGGGGFGGGGGGCGGGGGF9FFGFGGGCGGEGGGG,4D=2D=CGGFFG?DE*=DFB866?6C=EGGGFB7=F?89C**<>CCFF*99CFB8CC*@?CEF>A=FEFEC)*99?CC4/**05A2((37?DFB6329D?@))9AF(,5<>)6<).)
@M00200:207:000000000-ALC1F:1:1101:20383:7828 2:N:0:5
TACAAGGGTATCTAATCCTGTTTGCTCCCCACGCTTTCGCGCCTCAGCGTCAATACCGGTCCAGTTGGCCGCCTTCGCCACCGGTGTTCTTCCCAATCTCTACGAATTTCACCTCTACACTGGGAATTCCACCAACCTCTCCCGGATTCGAGCGCGCCAGTATCAAATGCAGTTCCCGGGTTGAGCCCAGGGCTTTCACATCTGACTTAACGCACCGCCTACGCGCCCTTTAAGCCCAGTTCTGATG
+
CCCCCGGGGGGGGGGGGGGGGGGGGGGGGGGGGGGGGGGGGGGGGGGGGGGGGGGGGGDGGGGGGGGGGGGGGGGGGGGGGGGGGGGGGGGGGGGGGGGGGGGGGGGGGGGGGGGGGGGGGGGFGGGGGGGGGGGGGGGFGGGGGFGEGEG?DDGGGGGGGDFGFFFFFFFFFFFFFFFGGGFFFGFFFFGA@FAEFEFECEFFFFFEFEEFFFFF;0>FFFF;F99BFFBFABFFFBB?BBAAAFA
@M00200:207:000000000-ALC1F:1:1101:16910:7834 2:N:0:5
TACTCGGGTATCTAATCCGGTTCGCTCCCCACGCTTTCGCGTCTCAGCGTCAGTTGCAGGCCAGGAAGCCGCCTTCGCCACTGGTGTTCCTCCAGATATCTACGCATTTCACCGCTACACCTGGAATTCCGCTTCCCTCTCCTGCACTCTAGCCAGGCCGGTTCGCAATGCATTTTTCCGGTTGAGCCGGAAGATCTCACATCACGCCTAACCAGCCGCCTACACGCGCTTTACACCCAATTCTGATG
+
CCCBCGGGGGGFEGGGGGGGGGGGGCFCDFFGGGGGGGGGG@FGGGDFEFGFEGGGGGFFGGGFGCFCGGGGECCFDFGCFFFCGGGEGGFGGGGGFEGFGGGFGG:EGGGGGGGDCGFFGGGG:DFGFFGGGGDGGGC*@8=DFDGFFFFFG++DFGGGGGFDBDDGFG5BCF+=CFFCEGFB4DFA4AGA@A6*1@ACEE;><0=?F@8@F@F0=>0:@;@;@<090;<?2)/*401,8:2>9454
@M00200:207:000000000-ALC1F:1:1101:16682:7835 2:N:0:5
TACCAGGGTATCTAATCCTGTTTGCTCCCCACGCTTTCGCGTCTCAGCGTCAGTTCCGGGCCAGTGAGCCGCCTTCGCCACTGGTGTTCTTGCGAATATCTACGAATTTCACCTCTACACTCGCAATTCCACTCACCTCTCCCGGACTCAAGATCTCCAGTATCAAAGGCAGTTCCAAGGTTGAGCCTTGGCATTTCACCCCTGACTTAAAGACCCGCCTACCCGCGCTTTAAGCCCAATTCTGATG
+
CCCCCGGGGGGGGGGGGGGGGGGGGGGGGGGGGGGGGGGGGGGGGGGGGGGGGGGGFGG7FGGGGGGGGGGGGGGGGGGGGGGGGGGGGGGGGGDGGCGGGGGGGGGGGGGGGGGGGG8F,4DEGGGGGGGGGGGGGGGFGGGGEFGFGFGGFFGFGGGGGFFGFFFCAFFDFFFFFFFGGGFFFGFFFFGFFFFACFFF2>4)5>=AA=9AEBFB92@F@2((,(39>FD<C7B6?023))93?4)
@M00200:207:000000000-ALC1F:1:1101:6655:7842 2:N:0:5
TACAAGGGTATCTAATCCCGTTCGCTCCCCTGGCTTTCGCGCCTCAGCGTCAGTAGAGATCCAGCAGCCCGCTTTCGCCACCGGCGTTCCTTCCGATATCAACGCATTTCACCGCTCCACCGGAAGTTCCAGCTGCCCCTACCTCCCTCCAGACCTCCAGTATCCAAGGCACTTTTCCGGTTAAGCCGAAAGCTTTCACCCCGGACTGGGAGGCCCGCCTACGCGCCCTTTATACCCAGTTCTGATG
+
CCCCCGGGGGGGGGGGGCGGGGGGGGGGGGGGGGGGGGGGGGGGGGGGGGGGGGGGGGGGGGGGGGGGGGGGGGGGGGGGGGGGGGGGGGGGGGGDFGGGGGGGGGGGGGGGGGGGGGGGGGGE@EFGGGGGGGGGDFGFGGGGGFGFGFGGFGGGGGGGCFFGFFFGFGFFFFFFFFFDGGFFFGFF4?4DFFFEFEFFF>F9FFFFFFDDFFF<>>F?FFF631999?FBABFF:<??A92:<>A
@M00200:207:000000000-ALC1F:1:1101:17943:7897 2:N:0:5
TACACGGGTATCTAATCCTGTTTGCTCCCCACGCTTTCGCGCCTCAGCGTCAGTATCGGTCCAGAGAGCCGCCTTCGCCACCGGTGTTCTTCCCAATATCTACGAATTTCACCTCTACACTGGGAATTCCACTCTCCTCTCCCGAACTCAAGCCAGACAGTCCCAAGCGCAATTCCCAGGTTAAGCCCGGGGCTTTCACGCCTGACTTGTCTCGCCGCCTGCGCGCCCTTTATACCCAGTTCTGATG
+
CCCCCGGGGGGGGGGGGGGGGGGGGGGGGGGGGGGGGGGGGGGGGGGGGGGGGGGGGGGGGGGGGGGGGGGGGGGGGGGGGGGGGGGGGGGGGGGGGGGGGGGGGGGGGGGGGGGGGGGGGGGGGGGGGGGGGGGGGGGFGGGGGFGFGFGFGGGGGGGGGGFGFFFGDGFFFFFFFFFGGGFFFGFFFFGFFFFFFFFFFBFFDFFFFF<CFFFFFFF67@0(19BF;?:44<B@B70,69)2)62
@M00200:207:000000000-ALC1F:1:1101:20931:7905 2:N:0:5
TACTGGGGTATCTAATCCCGTTTGCTCCCCTAGCTTTCGCGCCTCAGCGTCAGGTACCGACCAGAGAGTCGCTTTCGCCGCCGGCGTTCTTCCCGATCTCTACGCATTTCACCGCTCCACCGGGAATTCCACTCTCCCCTCCGGCCCTCAAGCCAAGCAGTTTCGGGCGCAGTTCCTCGGTTGAGCCGAGGGCTTTCACACCCGACTTGCTTAGCCGCCTACGCGCGCTTTAAGCCCAGTTCTGATG
+
CCCCCGGGGGGGGGGGGFGGGGGGGGGGGGGGGGGGGGGGGGGGGGGGGGGGGGGGGGGGGGGGGGGGGGGGGGGGGGGEGGGGGGGGGGGGGGGGGGGGGGGGGGGGGGGGGGGGGGGGGGGGEEFGGGGGGGGGGGGFGGGGGBGFGFGGGGGGGGGGGGFGFBFGFGFEFFFFFCDGEGDAFGFFFFGB?F>?FFFF??BFFFFFFFBDF>@:332:?1:>;>FFFFFA266<38:4>AFDFBF
@M00200:207:000000000-ALC1F:1:1101:20465:7906 2:N:0:5
TACGGGGGTATCTAATCCGGTTCGCTCCCCACGCTTTCGCGTCTCAGCGTCAGTTACAGGCCAGGAAGCCGCCTTCGCCACTGGTGTTCCTCCAGATATCTACGCATTTCACCGCTACACCTGGAATTCCGCTTCCCTCTCCTGCACTCGAGCCAGGCCAGTTTGCAATGCAGTTCTCGGGTTGAGCCCGAGGATTTCACATCACACTTAACCAGCCGCCTACACGCGCTTTATACCCAGTTCTGATG
+
CCCCCGGGGGGGGGGGGGGGGGGGGGGGGGGGGGGGGGGGGGGGGGGGGGGGGGGGGGGGGEGGGGGGGGGGGGGGGGGGGGGGGGGGGGGGGGGGGGGGGGGGGGGGGGGGGGGGGGGGGGGFFGGGGGFGGGGFGGGFGFGGGFGFGFGGGDDCGGGGGGFDFFFFFFFFFFFAFFFGGGFEFFFFFFGFFD;CAEFFCFFFEFF@FC>EEFA0;>FFBFB:?:;F>><2AAFF43>F?A>9<>2>
@M00200:207:000000000-ALC1F:1:1101:17046:7928 2:N:0:5
TACTGGGGTATCTAATCCTGTTTGATCCCCACGCTTTCGTGCCTCAGTGTCAATAATAGTGTAGCGAGCTGCCTTCGCAATGGGTGTTCTATGTCATATCTAAGCATTTCACCGCTACATGACATATTCCGCTCACCTCCACTACGTTCAAGACAGATAGTATCAACGGCAGTTTCCGGGTTAAGCCCGGAGATTTCACCACTGACTTACCTGCCCACCTACGCACCCTTTACACCCAATTCTGATG
+
CCCCCGGGGGGGGGGGGGGGGGGGGGGGGGGGGGGGGGGGCGGGGGGGGGGGGGGGGGGFGGGGGGGGGGGGGGGGGGGGGGGGGGGGGGGGGGGGGGGGGGGGGGGGGGGGG>GDGGGGGGGGGGGGGGFGGGGGGGGFGGGGGFGFGFAFGGGGGGGGGGFGFFFGFGFFFFFFFF>DGGFFFGFFEBGFFFFFFFFFFFFFFFEEFFFFFBADBDFFEFFF=>@DDFFFEFFF@;DFFEEE<EF
@M00200:207:000000000-ALC1F:1:1101:25038:7938 2:N:0:5
TACACGGGTATCTAATCCTGTTTGATCCCCACACTTTCGTGCCTCAGCGTCAGTTACAGTCTAGTAAGCTGCCTTCGCTATCGGTGTTCTTGACGATATCTATGCATTTCACCGCTACACCGTCAATTCCGCCTACCTCGTCTGTACTCAAGTCAACCAGTATCAATTGCACCTCGACAGTTAAGCTGCCGTATTTCACAACTGACTTAATCAACCGCCTACGCACCCTTTATGCCCAATTCTGATG
+
CCCCCGGGGGGGGGGGGGDFGECCDGFGGGGGDGGCFGGFFGGGGGGGGGGGGGGFFEFEGGGGGGGGGGFGGGGGGGDGGGECGGGEGGFFFFEGGEEFDFGGGGCFGGGGGGGGGGGGGGEGG6=;FGDEGEDGG?D?DGFFG?D7DF8EGGDGGFDFDFFGF+C:DFFFFDFF*@5CF9FCFGFFFFGFF5*;CEFE@=@C@E5AC@CEEFFDAA)7>=5A=2=@>B;47@+;>=2/.75?364
@M00200:207:000000000-ALC1F:1:1101:3193:7938 2:N:0:5
TACACGGGTATCTAATCCCGTTTGCTCCCCCAGCTTTTGTGCCTCAGCGTCAGAACAAGCCCAGGTAGCCGCCTTCGCCACTGGTGTTCCTCCCGATATCTACGCATTTCACCGCTACACCGGGAATTCCACTACCCTCTACTTGACTCAAGACTTGCAGTATCAAGGCCGTGCCCCGAGTTGAGCCCGGATATTTCAACCTCGACTTACAAGTCCGCCTACGCACGCTTTATACACAATTCTGATG
+
CCCCCEGDGGGGGGGGGGGGGGGGGGCGGGGGGGGFFGFGGGGGGGFGGGGGGGGGGFFGGGGGEFGGGGGDFGGGGGGGGF=EFGFFGGGGGGGGCGGGGGGGGGEGGGFGGGEGEGGGFGGGC8FFGGFFGGGGGGGFFGGGGFG799DFGGGFCFCDD7FFFFFFADAF>=?FFF5C*3<A>FA?B>4?D9BEA4=@>@B2(59@4BF=E=@CD;6<1@(,(4(12(/)95@+4<675:>454<
@M00200:207:000000000-ALC1F:1:1101:17255:7947 2:N:0:5
TACGGGGGTATCTAATCCGGTTCGCTCCCCACGCTTTCGCGTCTCAGCGTCAGTTGCAGGCCAGGAAGCCGCCTTCGCCACTGGTGTTCCTCCAGATATCTACGCATTTCACCGCTACACCTGGAATTCCGCTTCCCTCTCCTGCACTCTAGCCAGGCCGGTTTGCAATGCATTTTTCGGGTTGAGCCCGAAGATTTCACATCACACCTAACCAGCCGCCTACACGCGCTTTAAACCCAATTCTGATG
+
CCCCCGGGGGGGGGGGGGGGGGGGGGGGGGGGGGGGGGGGGGGGGGGGGGGGGGGGGGGGGGGGGGGGGGGGGGGGGGGGGGGGGGGGGGGGGGGGGGGGGGGGGGGGGGGGGDGGGGGGGGGGGGGGGGGGGGGGGGGFGGGGGFGFGFGCGGGDFGGGDGFGFFFGFFFFFCFFFF>DGGF>FCFFF3<D@BACF3AEFFFFFF;?@E;@@EF<?>F01:BBFBF>>;FFF2FF:8?:BFFFAFF<
@M00200:207:000000000-ALC1F:1:1101:5490:7959 2:N:0:5
TACTAGGGTATCTAATCCTGTTTGATACCCACACTTTCGAGCCTCAACGTCAGTAGCGGCTTAGTGTACTGCCTTCGCAATCGGAGTTCTTCGTGATATCTAAGCATTTCACCGCTACACCACGAATTCCATACACCTCAACCGCACTCAAGGACGCCAGTATCAACTGCAGTGCTGCGGTTGAGCCGCAGCCTTTCACAACTGACTTAACATCCCGTCTACGCTCCCTTTAAACCCAGTTCTGATG
+
CCCCCGGGGGGGGGGGGGGGGGGGGGGGGGGGGGGGGGGGGGGFFGGGGGGGGGGGGGGGGGGGGGGGGGGGGGGGGGGGGGGGGGGGGCGGFGGGGGGGGGGGGGGGGGGGGGGGGGGGGGGGGGGFGCFGGGGG8DGDGGGDEEGDGFFGGGGGGGGGGG7F7CFDDGFFDEFFFFFDEGFFFGFFFFGFFFA<FEFFFFFFFFFEFFEEFFF2=DFFFFFFFDFF@<E<CFBF2;2665?CEFF
@M00200:207:000000000-ALC1F:1:1101:13869:7984 2:N:0:5
TACGCGGGTATCTAATCCTGTTTGCTCCCCACGCTTTCGCGTCTCAGCGTCAGTACCGTCCCAGCGAGCTGCCTTCGCCATTGGTGTTCCTCCTGATATCTGCGCATTTCACCGCTACACCAGGAATTCCACTCGCCTCTTCCGGACTCTAGCTCGACAGTTTCCACCGGCATTCCAGGGTTGAGCCCTGGACTTTCACAGCGGACTTACCGAGCCGCCTACACGCTCTTTATACCCAATCCTGATG
+
CCCCCCGGFEGGGGGGGGGCF<CEF9FFGGGGEFEGFGGGGFGGGGFGGGGGGGGGGGGGCGGFGGGGGGFGGGGFGGGGGGEFCFFEGGGGGGG9FF9EFGGGGE+CFGGAEEEGEGFGGGFGF?EFGGGGGGGCGCGF+EGGE57BFAGFGDG76EDD;CCCFFFGDD>A>7AFF>6;00//AFFF4)9)848@F3FF)3>(6;F)6A@?<>FB;F6?:B0:<9,8:<))4:F*5?:<(,.89)-
@M00200:207:000000000-ALC1F:1:1101:17580:7992 2:N:0:5
TACGGGGGTATCTAATCCTGTTTGCTCCCCACGCTTTCGCGCCTCAGCGTCAGTTATCGTCCAGTAATCCGCCTTCGCCACTGGTGTTCCTCCGTATATCTACGCATTTCACCGCTACACCCGGAATTCCGATTACCTCTCCGACACTCAAGAACTACAGTTTCAAATGCAGGCTCGAGGTTGAGCCCCGAGTTTTCACATCTGACTTGCAGTCCCGCCTACACGCCCTTTAAGCCCAATTCTGATG
+
-BCCCFGGFCE@6C<F<,CCC<C<EFFFG76@FFGGGFG:FC@,BFFFF@FE@FF9FAFE,,C<FFDAEGEDFGDGGGDGEFGFEFGEGGFFFGGGD,;EEFFGGGDEDDGGGGG6CEGF,6@E@CF?DGGGG68AFGG?DFGD>5C9:?FGCFDGFCCF9;+=BEFFFG>?F=;A>4ADGDAAAF646?8?DFC)+<AC?;ECC44?A<<=43;)(43@D@@2:>:>613594*92:<<9AB<9)-
@M00200:207:000000000-ALC1F:1:1101:4929:8010 2:N:0:5
TACACGGGTATCTAATCCCGTTTGCTCCCCTGGCTTTCGCGCCTCAGCGTCAGAAGAGGTCCAGCGCGCCGCTTTCGCCACCGGTGTTCCTTCCGATATCTACGCATTTCACCGCTCCACCGGAAGTTCCGCACGCCCCTACCTCCCTCGAGACGGCCAGTATCAAAGGCACTTTTCCGGTTGAGCCGAAAGATTTCACCCCTGACTTGACCGCCCGCCTACGCGCCCTTTAAACCCAGTTCTCATGAGCT
+
CCCCCGGGGGGGGGGGGG8FGGGGGGGGGGGDFGGGGGGG7FGECDGGGGGGGCFC,,EFGGGGGCEGGGGGCFGGGGGGGGGGGDGGGGG<FFGGGGGGGGGFGGGGFGGGFGGGGEGGG+@BFDGGG8?ECGGGGDGFGGGFAFGFG5CC***;CGGFGGFGFFF?AGFFFFF8B*/)>D>FAF;8>5<B8FF?FFF330101?FF>)42(4BF>FF<:BFB>93;B??F)-7@??(.25)).)).82-
@M00200:207:000000000-ALC1F:1:1101:5019:8054 2:N:0:5
TACAGGGGTATCTAATCCTGTTTGCTCCCCACGCTTTCGCGCATCAGCGTCAGTATCGGGCCAGTGAGTCGCCTTCGCCACTGGTGTTCTTCCGAATATCTACGAATTTCACCTCTACACTCGGAGTTCCACTCACCTCTCCCGAACTCAAGACAGTCAGTATCGAAGGCAGTTCCAGGGTTGAGCCCTGGGATTTCACCCCCGACTAAACTGTCCGCCTAAGCGCGCTTTAAACCCCGTTCTGATGCGA
+
CCC@CGGGGGGGDFGGGCGGGD<EGFGGGGGGGGGGGGGDGGGGCBEDGGGDGEDDGGDEDE7FGGGGGGGGGGDG<BCEGGGGCFACFGGEGGGC@@9E@EFGGGFBEGGGGGG8=EDGGGGGGGG8;CEEFCFEFGGFGFDCEBG5=?FFCGGGG?DGFDFGFFFEFFFDFEFF7@FDFF9AF>AFAFDF4*?B>EA6@A>@2>@@5BBEEFF>?7;3()/3>0(6362<AB45((--.2(-).6)(,
@M00200:207:000000000-ALC1F:1:1101:17531:8064 2:N:0:5
TACGGGGGTATCTAATCCCGTTTGCTCCCCTGGCTTTCGCTCCTCAGCGTCAGTGTCGGTCCAGGATGCCGCCTTCGCCACCGGTGTTCCTCCAGATATCTACGCATTTCACCGCTACACCTGGAATTCCGCATCCCTCTCCCGAACTCAAGCCATCCAGTATCAGATGCAGTTCCCCGGTTAAGCCGAGGGATTTCACGTCTGACTTAGTTGGCAGCCTACGAGCCCTTTAAACCCAGTTCTGATG
+
CCCCCCGGGEGGGGGGGGGGFGGGGGGGGG<FGGGGGGGGGFGGGGGGGGGGGGAFGGGGGGGG?769FFEECFGG7F=CGEGGGGGGG9DFFGFCCGGGGFGGDCDFDFFGG+@DEEGGC8B,ABFDCFGGD@6@FGGBGGGGGFGFGF?G6C=F9FFFG8FFFF57AFFFFFFF9/:>:C>A=>AF4A55?;F@ACFD8?=?ECACFF55C363(::;;@61:99B0444A4F)-31(-5A<A<>
@M00200:207:000000000-ALC1F:1:1101:25735:8095 2:N:0:5
TACGCGGGTATCTAATCCCGTTTGCTCCCCTAGCTTTCGCGCCTCAGCGTCAGAAGAGATCCAGTGCGTCGCTTTCGCCTCCGGCGTTCCTTCCAATATCAACGCATTTCACCGCTCCACTGGAAGTTCCACACACCCCTATCTCCCTCCAGACGATCAGTATCAGAGGCACTTCTACAGTTAAGCTGCAGGATTTCACCCCTGACTTGATCGACCGCCTACGAGCCCTTTAAGCCCAATTCTGATG
+
CCCCCGGGGGGGGGGGGGGGFGGGGGGGGGGGGGGGGGGG7CFGGGGGGGGGGGGGGGFFGGGGGGGGGGGGGGGGGGGGGGGGGGGGGGGGGGGGGGFGGFGGGGGGGGGEGDGGGEGGGGGFC?>FFGGGGGGGGGGFGGGFGFGFGFGGCGDDGFGGGFFGF6AF?DFFA@AFAFFFGDF9BCA)AFGFFFA=FEF>B@?F1;A?EA3;1@D>1;BD@(,(-(-3472).6*7::(3AAFA2<4
@M00200:207:000000000-ALC1F:1:1101:21184:8105 2:N:0:5
TACCGGGGTATCTAATCCCGTTCGCTACCCTAGCTTTCGTGCCTCAGCGTCAGAAGAGATCCAGTGAGCCGCTTTCGCCACCGGTGTTCCTTAGGATATCAACGCATTTCACCGCTCCACCCTAAGTTCCGCTCACCTCTATCTCCCTCGAGCACGGTAGTTTTGGGCGCAGTTCCTCGGTTAAGCCGAGGGATTTCACACCCAACTTTCCGCGCCGCCTACGCACCCTTTAAACCCAATTCTGATG
+
CCCCCGGGGGGGGGGGGGGGGGGGGGGGGGGGGGGGGGGGGGGGGGGGGGGGGGGGGGGGGGGGGGGGGGGGGGGGGGGGGGGGGGGGGGGGGGGGGGGGGGGGGGGGGGGGGDGGGGGGGGGGGGGGGGGGGGGGGGGFGGGGGFGFGFGGGGGGGGGGGGFGFDFGFGFFFEFFFFFGEDFFFGFFFFGFFFFFFFFCEDBFFF@EFFEFF9EB@FFFFFFFFFFFBFFAAFFF:16<BFFA<A<
@M00200:207:000000000-ALC1F:1:1101:4330:8121 2:N:0:5
TACTGGGGTATCTAATCCTGTTTGCTCCCCACGCTTTCGTGCCTCAGCGTCAATAATCGTGTAGTGAGCTGCCTTCGCAATGGGTGTTCTATGTCATATCTAAGCATTTCACCGCTACATGACATATTCCGCTCACCTCCACGATATTCAAGACAAATAGTATCAATGGCAGTTTCCGGGTTAAGCCCGGAGATTTCACCACTGACTTACTTGTCCACCTACGCACCCTTTATACCCAGTTCTGATG
+
CCCCCGGGGGGGGGGGGGGGGGGGGGGGGGGGGGGGGGGGGGGGGGGGGGGGGGGGGGGGGGGGGGGGGGGGGGGGGGGGGGGGGGGGGGGGGGGGGGGGGGGGGGGGGGGGGGGGGGGGGGGGGGGGGGGGGGGGGGGFGGGGGFGFGFGCFGGGGGCFGGFGFFFCDFFEFFFFFEADGGFFFGFFFBGDAAAFFEFFFFFFFFFEFFFFCFFAEFFFEFAA=BBFFBEEC?FF@3>FCFFFFFC
@M00200:207:000000000-ALC1F:1:1101:11707:8124 2:N:0:5
TACTAGGGTATCTAATCCTGTTTGCTCCCCACGCTGTCGCGCCTCAGTGTCAGAAACTGCCCAGCAGACCGCCTTCGCCACCGGTCTTCCTCCGGATCTCTACGCATTCCACCGCTACACCCGGAATTCCGTCTGCCTCTACAGTCCTCGAGTTTGACAGTCGGCACGGCAGATCCGGGGTTGAGCCCCGGACTTTCACCACACACTTATCAAACCACCTACGCGCCCTTTAAGCCCAGTTCTGACG
+
CCCCCGGGGGGGGGGGGGGGGGGCGGGGGGGGGGGEGGGGCGGGGGGGGGGGGC9EEEG9FGGGFF8<FGGGGGGGGGGGGGGGGGGGGGGGGFEGGEFGGGGGGGGGFGGGGCEGGGGGGEGDGEGGGGGEFF+EFGGFCFFD:?FFGBGGF=@D+=FGGG5+*<?EFGFFAFFFF>ADGG;FFGFF:?G3(5AEFFFF8@02(:@E<))99<FDFFFF0::>>1;>BBBBFFFFF?(.:<A<>)(
@M00200:207:000000000-ALC1F:1:1101:26756:8151 2:N:0:5
TACAAGGGTATCTAATCCTGTTTGCTACCCACGCTTTCGTGTCTCAGCGTCAGTTGCGGTCCAGAGAGCCGTCTACACCACAGGTATTCCTCCTGATATCTACGCATTTCACCGCTACACCAGGAATTCTACTCTCCCATCCCGCACTCTAGCCCCCCAGTCTTCGGCGCACCCTCCCGGTTGAGCCGGGAGATTTCACACCAAACTTAGAAGGCCGCCTACACACCCTTTATACCCAATTCTGATG
+
CCCCCGGGGGGGGGGGGGGGGGGGGGGGGGGGGGGGGGGGGGGGGGGGCGGGGGGGGGGGGGGGGGGDGGGGGGGFFGFGGGGGGGGGGGGGGGGGGDGGGFGGGGGGGGGGGEGGGCGGBEGD7DCGFGGGGGGGGGGFGGGGGFGEGFG=FDFGDGGGGFFFFFFGFGFFEFFFFBEDGC>F4AF4ABGF=AAEF<847(9?D?AE8EE?FDF(,700;@E@3<(7?70)6AFBB>:<<<)6692
@M00200:207:000000000-ALC1F:1:1101:6304:8159 2:N:0:5
TACTCGGGTATCTAATCCCGTTTGCTCCCCTGGCTTTCGCGCCTCAGCGTCAGAAAAGGTCCAGTGCGCCGCTTTCGCCGCCGGCGTTCCTTCTGATATCAACGCATTTCACCGCTCCACCAGAAGTTCCGCGCACCCCTACCTTCCTCCAGCAAGCCGGTATCGAAGGCTCTTCCACAGTTAAGCTGTGGGATTTCACCCCCGACCTCGCCTGCCGCCTACGCGCCCTTTAAACCCAATTCTGATG
+
CCCCCGGGGGGGGGGGGGGGGGGGGGGGGGGGGGGGGGGGGGGGGGGGGGGGGGGGGGGGGGGGGGGGGGGGGGGGGGGGGGEGGGGGGFFGGGGGGGGGGGGGGGGGGGGGGGGGGGGGGGGGGGGGGGGGGGGGGGGFFGFGGFGFGFGGGGGGGGGGGGFGFFFGFGFFFFFFFFFGGGFFFGFFFFFE?FFFFFFF@B@>FFFFFB94?F><FFFFFFF>>>6>FF>BADFFBFF0<AFF2<4
@M00200:207:000000000-ALC1F:1:1101:26928:8171 2:N:0:5
TACACGGGTATCTAATCCTGTTTGCTACCCACGCTTTCGCGCCTCAGCGTCAGTAACGGGCCAGTGTGTCGCCTTCGCCACTGGTGTTCTTCCGAATATCTACGAATTTCACCTCTACACTCGGAGTTCCACACACCTCTCCCGTACTCAAGACAGTCAGTATCAAGGGCAATTCCAGGGTTGAGCCCTGGGCTTTCACCTCTGACTTAACTGTCCGCCTACGCGCCCTTTATGCCCCGTTCTGCTG
+
CCCCCGGGGDGGGGGGGGGGGGGGGGGGGGFGGGGGGGGGGGGGGGGGDGGGGGGGGGGGGGDFGGGGGGGGGGGGGGGGGGGGGGGGGGGGGGCFGGGGGGGGGDFFGGGGGGGGGGGGDGGGDG8=DFFF6CDGGGGFGGGGGAGFGFG8DGGGGG7?D2+CF;DGFGFF*:CFFF5DGGFFAGFFFAGFDFFFF*+>BFE3AC;<AA4*:EBE@F=>23(:6>0:9@E)95@F@06;@@?<)<)
@M00200:207:000000000-ALC1F:1:1101:19045:8172 2:N:0:5
TACCGGGGTATCTAATCCTGTTTGCTCCCCACGCTTTCGCGCCTCAGCGTCAGTTATCGTCCAGCAAGCCGCCTTCGCCACTGGTGTTCCTCCTAATATCTACGCATTTCACCGCTACACTAGGAATTCCGCTTGCCTCTCCGACACTCAAGGGATACAGTTTTGAAAGCAGTTCCGGGGTTGAGCCCCGGGATTTCACTCCCAACTTGCATCTCCGCCTACACGCCCTTTAAACCCAATTCTGATG
+
CCCCCGGGGGGGGGGGGGGGGGGGGGGGGGGGGGGGGGGGGGGGGGGGGGGGGGGGGGGGGGGGGGGGGGGGGGGGGGGGGGGGGGGGGGGGGGGGGGGGGGGGGGGGGGGGGGGGGGGGGGGGGGGGGGGGGGGGGGGFGGGGGFGFGFGGGGGGGGGGGGFGFEFGFFFFFFFFF*@DGGEFFFFFFFDEFFF=FEFCFFFFFD@EFFFCEEFFBFFD<@EDDFFFFFFFFFFFF?<BFFFFBFF
@M00200:207:000000000-ALC1F:1:1101:16143:8256 2:N:0:5
TACGCGGGTATCTAATCCTGTTTGCTACCCACGCTTTCGTGTCTCAGCGTCAGTTACGGTCCAGAAAGCCGTCTACACCACCGGTGTTCCTCCTGATATCTACGCATTTCACCGCTACACCAGGAATTCCACTTTCCTCTCCCGTACTCTAGTCCCTCAGTATTCGGCGCACCCTCCCGGTTGAGCCGGGAGATTTCACACCAAACTTAAAGAACCGCCTACACACCCTTTATACCCAGTTCTGATG
+
CCCCCGGGGCFGGGGGGGGGGGGGGGAFGGGGGGGGGGGFGGGGGFGGGGGGGGGCGGFGGGGGGGGGGGDGGGGGGGGGGGEGGGGGGGGGGGGGGGGGGGGGGGGGGGGEGDGG6FDFGGGCG8E?GGGGGGFGGGGFGGGGGFGFGFGGGGDGDGGGGFFDF?FGBC>D>=F@>@5?EGFFFFFF4AGEDFF?ACF<@@31=FA1;)749,A((69@@@@D8::;?7:>A>FF?2046<<A2:)
@M00200:207:000000000-ALC1F:1:1101:25992:8261 2:N:0:5
TACTAGGGTATCTAATCCTGTTTGCTCCCCTAGCTTTCGTGCCTCAGTGTCAGGAGTTGTCCAGGGACTCGCCTTCGCCACTGGTGTTCCACTTGATATCTACGCATTTCACTGCTACACCAAGTATTCCAGTCCCCCCTCCAACCCTCGAGCAAGGTAGTTTCCAATGCCATTTCGGAGTTGAGCTCCGAGCTTTCACATCCGACTTACCTCACCACCTACGCACCCTTTACACCCAATTCTGATG
+
CCCCCGGGGGGGGGGGGGGGGGGGGGGGGGGGGGGGGGGGGGGGGGGGGGGGGGGGGGGGGGGGGGGGGGGGGGGGGGGGGGGGGGGGGGGGGGGGGGGGGGGGGGGGGGGGGEGGGGGGGGGGGGFGGGGGGFGGGG6?DEEFGFCFGF+@DDGDFF@DDFFGFFFGFGFFFEFFF5561=DFFGFFBACEFFFCFFFEFFFFFFFDFFFE:EF=EDA457259>9@FDEFFFF;@D(6CEFFEEC
@M00200:207:000000000-ALC1F:1:1101:11182:8289 2:N:0:5
TACGGGGGTATCTAATCCTGTTTGCTCCCCTAGCTTTCGAGCATCAGCGTCAGTAATGGTCCAGTGAGCCGCTTTCGCAACAGGTGTTCCTCCTGATATCTACGCATTTCACCGCTACACCAGGAATTCCACTCACCTCTCCCATACTCCAGCCCGGCAGTTTCGCTTGCAGACTCTGGGTTGAGCCCAGAGATTTCACAAGTGACTTACCGAACCGCCTACGCTCCCTTTACACCCAATTCTGATG
+
CCCCCGGGGGGGGGGGGGGGGGGGGGGGGGGGGGGFGGGFGCFGGGGGGGGDGGGFGGFGGGFFFDFGGFGGGGGGGGGGEGGGFFGGGGGGGGFGGGGGGGGGGGGGGGGGGGGGGGGGGE,>@EFGGGFEGGDGGGGFFFFGGFFFGFGGGF>DDGGDCDFGEFDCFGFFFD9FAFFGGGEF>FA>AACFFCAEF4BEFFFEFFFFCFB>F@A@>:960=;B;<F?8AFCEF682328AF44A4:
@M00200:207:000000000-ALC1F:1:1101:17465:8301 2:N:0:5
TACGCGGGTATCTAATCCTGTTTGCTCCCCTAGCTTTCGTCATTCAGCGTCAGTTGTGGTCCAGCGCGCCGCTTTCGCCACGGGTGTTCCTGCAGATATCTACGCATTTCACCGCTACACCTGCAATTCCACGCGCCTCTCCCACACTCAAGCACAGCAGTTTTGGAAGCAGCCTATGGGTTGAGCCCATAGATTTCACTCCCAACTTGCCACACCGCCTACTGACCCTTTACACCCAATTCTGATGCGAT
+
CCCCCGGGGGGGGGGGGGGGGGGGGGGGGGGGGGGGGGGGGGGGGGGGGGGGGGGGGGGGGGGGGGGGGGGGGGGGGGGGGGCGGGGGGGGGGGGGGGGGGGGGGGGGGGGGGEGGGGEFGGGGGGGGGGGGGGGGGGGFGFGCGDGFGF7EGGGGDGGGGGFGFDAG>FFFFFFFFFFDG9>F6CFFFF<FEFCE>4@CEFDFFFD<CE@EFFF@@FFFFF@7<;?F?FFAA)*)3862AAFFFB<)(-(
@M00200:207:000000000-ALC1F:1:1101:20678:8310 2:N:0:5
TACTAGGGTATCTAATCCCGTTCGCTCCCCTGGCTTTCGCGTCTCAGCGTCAGCACAACCCCAGCTGCCTGTTTTCACCGTTGGCGTTCCAAATGATATCTACGCATTTCACCGCTCCACCATTTGTTCCGGCAGCCCCTAGTTGGCTCAAGACACCCAGTATACCAAGCAGTTCCACGGTTGAGCCGTCGGCTTTCACAAAGTACTTAGGCATCCGCCTACACACGCTTTAAACCCAATTCTGATG
+
CCC8C<FGGGGGGFGGGGGGGGAFGGGGGGGCGGGGGGG7FGGGGGFGGGGGGGGGFF:FGGGGGGFGFFGF?<FGFGFCG7?E=FGGGGCFFGGG9FFGGDFGGGGGGGGGGGGGDGGGGGFGDFGGGGD68+=EG8=?8D,6=DGBGB9D?FF6?EGGFFFDFFF86?5*BEFFC8079?BAAGF*0*3*)9*<FFFF39BEEFEC5>BE38F=9===?FF@=?(47;1)769F;@<@)779)7;
@M00200:207:000000000-ALC1F:1:1101:18326:8312 2:N:0:5
TACACGGGTATCTAATCCTGTTTGCTCCCCACGCTTTCGTGCCTCAGCGTCAGTATCGGGCCAGTGAGCCGCCTTCGCCACTGGTGTTCTTGCGAATATCTACGAATTTCACCTCTACACTCGCAGTTCCACTCACCTCTCCCGAACTCAAGATCTTCAGTATCAAAGGCAGTTCTGGAGTTGAGCTCCAGGATTTCACCCCTGACTTAACGACCCGCCTACGCACCCTTTACGCCCAGTTCTGATG
+
CCCCCGGGGGGGGGGGGGGGGGGGGGGGGGGGGGGGGGGGGGGGGGGGGGGGGGGGGGGGGGGGGGGGGGGGGGGGGGGGGGGGGGGGGGGGGGGGGGGGGGGGGGGGGGGGGGGFFGGGFGGGGGGGGGGGGGGGGGGFGGGGGEGFGDGGGGGGGGDGGGFGFFBGFGFFFFFFFFFGGGF7CGFFFFGFFFA@FEFFFFDFFFFEEE;@=ADBFFFD@=DBFFF?@FFEE@:B@DD@EEEF)))
@M00200:207:000000000-ALC1F:1:1101:6642:8316 2:N:0:5
TACCGGGGTATCTAATCCTGTTTGCTACCCACGCTTTCGCACCTCAGTGTCAGTGTCAGTCCAGAAGGCCGCCTTCGCCACTGGTATTCCTCCCGATCTCTACGCATTTCACCGCTACACCGGGAATTCTACCTTCCTCTCCTGCACTCTAGCTTGACAGTTCCGGATGCCGTTCCCAGGTTGAGCCCGGGGCTTTCACACCCGGCTTACCAAGCCACCTACGCGCGCTTTATACCCAATTCTGATGACAT
+
CCCCCGGGGGGFEGGGGG<FG9FFF<EEGGGGGGGGGGGGGGGGFF@FDEFGFFFGGCDDGGFFG8FGGGECGGGGGD@CCCFGF<FGGGGGAFGEEEFGFCFDG6C@DGFFG8CDGEGGGGC+646@EFG88D+DFFGFG,7DC?D8DFF,9DDD=?=?=2C=A5*A96CEFFFFAFA>7CA55*;@>*;49BF9A/:*(6(6(90(5)67;(263@78@E<F>0300:()44@B:)41:<<<<)66)--
@M00200:207:000000000-ALC1F:1:1101:20522:8336 2:N:0:5
TACAGGGGTATCTAATCCTGTTTGCTCCCCACGCTGTCGCGCATCAGTGTCAGCAGTAGCCCAGCAGGCCGCCTTCGCCACCGGTGTTCTTCCGGATCTCTACGCATTCCACCGCTACACCCGGAATTCCACCTGCCTCTACTACGCTCGAGCAAGACAGTCCGCACGGCCGACCCGGAGTTGAGCCCCGGGCTTTCACCGCACGCTTATCCCGCCACCTACGCGCCCTTTACGCCCAATTCTGATG
+
CCCCCGGGGGGGGGGGGGGGGGGGGGGGGGGGGGGGGGGGDGGGGGGGGGGGGGGGGGGGGGGGGGGGGGGGGGGGGGGGGGGGGGGGGGGGGGGGGGDGGGGGGGGGGGGGGGGGGGGGGGGGGGGGGGGGGGGGGGG?FGGGGFGFGE6CGGGGGGGGGGFGFFDCAGFFFFFFFF>DGFFFFCFAEFGFBFF;ACFEF;(43626?A>A?<DB>BBBFFF9((79;3,4<?>>>F(4AA22<)5
@M00200:207:000000000-ALC1F:1:1101:4623:8336 2:N:0:5
TACACGGGTATCTAATCCCGTTTGCTCCCCTGGCTTTCGTGTCTCAGTGTCAGCACTTCCCCAGCGAGTTGTTTTCACCATTGGCGTTCCAAATGATATCTACGCATTTCACCGCTCCACCATTTGTTCCACTCGCCCCTAGAAGGCTCAAGACCAGCAGTATACCGAGCAGTTCCACGGTTAAGCCGTGGGATTTCACAAGGTACTTACCAGTCCACCTACACACGCTTTAAACCCAGTTCTGATG
+
CCCCCGGGGGGGGGGGGGGGGGGGGGGGGGGGFGGGGGGGGGGGGGGGGGGGGGGGGGGGGGGGGGGGGCGGGGGFGGGGGGGFFGGGGGFFGGGGGGGGGGGGGGGGGGGGCEEGGGGGGGGGGGGGGGFGGGFEDGDFDGCDGF89DBFGGFFGGGGGGGFGFB>GDGEDDEFFFFEDGDDFAG?5@EG?CFA@FEFFFDB@EFEE4AEF4BFBEBDF:((-8>BF?>DFFEFF0;?F46?C3?E
@M00200:207:000000000-ALC1F:1:1101:13493:8344 2:N:0:5
TACAAGGGTATCTAATCCTGTTTGCTCCCCTAGCTTTCGTGCATCAGCGTCAGTTATGGTCCAGTGCGCCGCTTTCGCCACAGGTGTTCCTCCCGATATCTACGCATTTCACCGCTACACCGGGAATTCCACGCACCTCTCCCATACTCAAGCACGGCAGTTTCGCCTGCAGGCTCTGGGTTAAGCCCAGAGGTTTCACAGGTGACTTACCGCACCGCCTACGCACCCTTTAAGCCCAGTTCTGATG
+
CCCCCGGGGGGGGGGGGGGGGGGGGGGGGGGGGGGGGGGGGGGGGGGGGGGGGGGGGGGGGGGGGGGGGGGGGGGGGGGGGGFGGGGGGGGGGGGGGGGGGGGGGGGGGGGGGEGGGGGGGGGGGGGGGGGGGGGGGGGFGGGGGFGFGFCGGGGGGGGGGGFGBFFGFGFFFFFFFAFGGD5AFGAFFFGFFFFFFEFFB9>2*7CEFEF?=2;91;FD<@@F?19DDFE9E<FF?048AFF2)<>
@M00200:207:000000000-ALC1F:1:1101:18458:8346 2:N:0:5
TACAGGGGTATCTAATCCCGTTCGATTCCCACGCTTTCGTGTTTCAGCGTCAGGAGCGCGCCAGTAAGGTGCCTTCGCATTTGGTGTTCCCCATGATATCAACGGATTTCACCCCTACACCATGAGTTCCCCTTACCTCTCGCGTCCTCGAGCCTTGCCGTTTCCACCGCATTCCACAGGTTAAGCCTGCGGGCTTTTACGAAGGACTAACAAAGCCGCCTACACACCCTTTATACCCAGTTCTGATGAT
+
CCCCCGGGGGGGGGGGGGGGGGGGGGGGGGGGGGGDGGGGGGGGGGGGGGGGGGGGGGGGGGGGGGGGGGGGGGGGGGGFGGGGGGGGGGGGGGGGGGGEGFGGGGGGGGGGGGGGGGFFGGGGGGFCGGGGGGGGGGGFGGGGGAGFGFDGGGGGFGGGGGFGFFFGFDF>BFAFFA5CGDFFFGFFFFG>AABFFFFF=9B=(:;14<E3<3AF@;BB@FF@FFFFFFFBF<FF68?BFA<4))662)
@M00200:207:000000000-ALC1F:1:1101:5539:8350 2:N:0:5
TACACGGGTATCTAATCCTGTTTGATCCCCACACTTTCGTGCATCAGCGTCAGTTACAGTCTAGTAAGCTGCCTTCGCTATCGGTGTTCTTGACGATATCTAAGCATTTCACCGCTACACCGTCAATTCCGCCTACCTCGTCTGTACTCAGGTCATGCAGTATCAATGGCACATCGACAGTTGAGCTGCCGGATTTCACCACTGACTTACTTGACCGCCTACGCACCCTTTAAGCCCAGTTCTGATG
+
CCCCCGGGGGGGGGGGGGGGGGGGGGGGGGGGGGGGGGGGGGGGGGGGGGGGGGGGGGGGGGGGGGGCGGGGFGGGFGGGGGGGGGGGGGGGGGGGGGGGGGGGGGGGGGGGGGGGGGGGGGGGGGGGGGFGGGGGGGGFGGGGGFGFGFGFGGGGGGGGGGFGFFFGFGFFFFFFFFFGGGFFFGFFFFDFFFFFFFFFFFF5CFFFFFFFFEFFAFAAAFDBDFFFDDFFFFFF03?EF3?EFFF
@M00200:207:000000000-ALC1F:1:1101:27511:8353 2:N:0:5
TACAAGGGTATCTAATCCCGTTTGCTCCCCTGGCTTTCGCGCATCAGCGTCAGTGTCAGCCCAGCAACCCGTCTTCACCTCAGGTGTTCCTCTTGATATCTACGCATTTCACCGCTACACCAAGAATTCCGATTGCCCCTTCTGCACTCTAGCATTACAGTTTCACTTGGCCGTTCTGGGTTAAGCCCAGAGATTTCACAAGTGACTTGTCACGCCGCCTACGCGCCCTTTAAGCCCAATTCTGATG
+
CCCCCGGGEFGGFCEFGGGGGGGGFFFFGGGGGGGGFFGGGGDGGGFGDGGGEGGGGGGGGGGGGGGGDGEFGGGGGFCGGGGGFGFGGGGGGFFGCGGGGGGGGGGC;FGDFGGDECDFF?F8:EBFFGGGGGFF8D6DGGCFFF?DFFFE9DCFGG++?DBDDFFG5FFFFF>FF??6=C5+++35A5+65?9;;EAAE5*3*;A5*:6@C=5>A29>4=22259=98);C488?@1@3;C3<)1
@M00200:207:000000000-ALC1F:1:1101:11125:8362 2:N:0:5
TACTGGGGTATCTAATCCTGTTTGCTCCCCTAGCTTTCGCGCCTCAGCGTCAGATGTGGTCCAGTGCGCCGCTTTCGCCACAGGTGTTCCTCCCGATATCTACGCATTTCACCGCTACACCGGGAATTCCACGCACCTCTCCCACCCTCAAGCACGGCAGTTTCGCCTGCAGGCTCTAGGTTGAGCCTAGAGGTTTCACAGGTGACTTACCGCACCGCCTACGCGCCCTTTATACCCAGTTCTGATG
+
CCCCCDGGGGGGGGGGGGFGGGCGGGGGGGGGGGGEGGEGGGGCGGGGGGGFFGGGGDGGGFGFGGGGGGGGGDGGGGGGGGGDCFGGGGGFGGDGDC>FGGGDGGGCFFGFGGGGGCDEFE8C78=8@DGGGGGEDFGFFGGGFEGFGFGDFFG>?EG>5DBFFFFEF7**9@FFFFFDEGFF*9AFF4**(2;>C?C<>>=E4>CEEE@02(2:6(.;@DF199;>B0:-<4*9?2::<AF2:2)
@M00200:207:000000000-ALC1F:1:1101:11266:8387 2:N:0:5
TACGCGGGTATCTAATCCCGTTTGCTCCCCTAGCTTTCGCGCCTCAGCGTCAGAAAAGGTCCAGCGAGCCGCCTTCGCCACCGGAGTTCCTAATGATATCAACGCATTTCACCGCTCCACCATTAGTTCCGCTCGCCCCTACCTCCCTCGAGGCCGTCAGTATCTGAGGCAGTTCCACGGTTGAGCCGCGGGATTTCACCCCAGACTTGACAGCCCGCCTACGCGCCCTTTAAGCCCAGTTCTGATGTGAT
+
CCCCCGGGGGGGGGGGGGGGGGGGGGGGGGGGGGGGGGGGGGGGGGGGGGGGGGGGDGGGGGGGGGEGGGGGGGGGGGGGGGGGGGFGGGEGEGGGGFGGGGGGGGGGGGGGGGGGGGGGGGGGGGGGGGGGGGDEDDGFGGGGGFDFGEECCGGGGDCGG9EGFF6CFCAF6?FFFFFGGGFAAGFFDBGFB::28:FD:B?::B7:<AB<?3F?BFFFFFFF;>>FF::AA2F@BF154<<44<A))..
@M00200:207:000000000-ALC1F:1:1101:25119:8403 2:N:0:5
TACAGGGGTATCTAATCCTGTTTGCTCCCCACGCTTTCGTGCCTCAGCGTCAATAATCGTGTAGTGAGCTGCCTTCGCAATGGGTGTTCTATGTCATATCTAAGCATTTCACCGCTACATGACATATTCCGCTCACCTCCACGATATTCAAGACAAATAGTATCAATGGCAGTTTCCGGGTTAAGCCCGGAGATTTCACCACTGACTTACCTGCCCACCTACGCACCCTTTAAGCCCAGTTCTGATG
+
CCCCCGGGGGGGGGGGGGGGGGGGGGGGGGGGGGGGGGGGGGGGGGGGGGGGGGGGGGGGGGGGGGGGGGGGGGGGGGGGGGFGGGGGGGGGGGFGGGGGGGFFGGGGGGGGGGGGGGGGGFGFGGGGGGGGGGGGGGGFGGGDFEGFG9DAFGGGCFDFGGFGF?FGFFFEFFFFFFFGGGFFFF6FBDD>AFAEFEFFFFFFE@CE5ACEEBF=EFFFFFFFFF=@9@B6C=F4@59/6CEFC?E
@M00200:207:000000000-ALC1F:1:1101:8307:8410 2:N:0:5
TACGCGGGTATCTAATCCGGTTTGCTCCCCACGCTTTCGCTCCTCAGCGTCAGGATAGGCCCAGAAAGCCGCCTTCGCCACTGGTATTCCTCCTGATATCTACGCATTTCACCGCTACACCAGGAATTCTGCTTTCCTCTACCCACCTCTAGTCCGCCAGTATCCGATGACCCCTCCCAGTTGAGCCGGGAGATTTCACACCAGACTTAACGGACCGCCTACAAGCCCTTTATACCCAATTCTGATG
+
CCCCCGGGGGGGGGGGGGGGGGGGGGGGGGGGGGGGGGGGGGGGGGGGGGGGGGGGGGGGGGGGFFFFGGGGGGGGGGGGGGGGGGGGGGGGGGGGGGGGGGGGGGGGGGGGGGGGGGGGGGGGGGGGGGFFGGGGGGGFGGGFGFGFGFGFGFGGGGGGGGFGFFEEDDFFF5>B9BFGGGA>AGFFD*CEFFFFFFFFFDFFFF@CEFFFFFFFFBFF@FFFFF??F<BF>4F??7??FABA442
@M00200:207:000000000-ALC1F:1:1101:21999:8419 2:N:0:5
TACAGGGGTATCTAATCCTGTTTGATCCCCACGCTTTCGTGCCTCAGCGTCAATCGCGGATTCGTGAGATGCCTTCGCAATCGGTGTTCTGTGTGATATCTATGCATTTCACCGCTACACCACACATTCCTCCCACGGCATCCGCATTCAAGCACTGCAGTATCAACGGCACGTTCGAAGTTGAGCTCCGAAATTTCACCGCTGACTTACAATGCCGCCTACGCACCCTTTAACCCCAATTCTGATGAGA
+
CCCCC,;6@,CAFAEFCACAFEEFFFGFGFGGGCEGCGGGGGGGGGEF@FGGGGGGGGGGDEFEGDFCFFFFFGFGFCEEGGD>?FCCECFFGGGFGGGGGGGGFGAEFGGGCGEGDGGG8=DFEEGGGGGGGGGGGDDEGG=DF*=AGFC:DGGGGCDF?CFFFFFG9>?AB86A>F5D?FFFFGFFFFGF@FFEFE=:9A(((>:<C@4CEEAE>@@?DF;90>>?03).6);A((,44>26<B244<
@M00200:207:000000000-ALC1F:1:1101:11440:8449 2:N:0:5
TACTAGGGTCTCTAATCCTGTTTGATACCCACACTTTCGAGCCTCAGCGTCAGTCGTACCCCGGCAGGATGCCTTCGCGATCGGAGTTCCTCGTGATATCTAAGCATTTCACCGCTACACCACAAATTCCACCTGCCCTGTGTACACTCAAGACCGACAGTTTCAACGGCACGGTACGGTTGAGCCGCACGATTTTACCGCTGACTTATCAGTCCGCCTACGCTCCCTTTAAACCCAGTTCTGATG
+
CCCCCFFGGGGGGGGGGGGGGGGGGGGGGGGGGGGGGGGGGGGGGGGGGGGGGGGGGGGGGGGGGGGGGGGGGGGGGGGGGGCGGGGGGGGGGGGGGGGGGGDCGGGGGGGGGGGGGGGGGGGGAFGGGGGGGGGGGGGFGGGGGFGFG6DEGFFGGGGGGGFGFFFGFGFFFFFFFFFGGGA4AGEF>ED/9AFCFFFDF@BBFFF<<CEFE<F@>F@FF<7(6>DBFF2<5<FEBF>ABA2)<<
@M00200:207:000000000-ALC1F:1:1101:8489:8467 2:N:0:5
TACCCGGGTATCTAATCCCGTTTGCTCCCCTGGCCTTCGTGCCTCAGTGTCAGGAACTGTCCAGAGACCCGCCTTCGCCACTGGTCTTCCTTACGATATCTACGCATTTCACTGCTACACCGTAAATTCCAGTCTCCTCTCCAGTCCTCAAGCACGGCAGTATCGAATGCAGTTTCGGAGTTAAGCTCCGAAATTTCACACCCGACTTACCGCGCCACCTACGCACCCTTTAAACCCAATTCTGATG
+
CCCCCEGGGGGGGGGGGGGGGGGGGGGGGGGGEGGGGGGGFGGGGGGGGGGGGGGGGGGGGGGGGGGGGGEGGGGGGGGGGGGGGGGGGGGGGGGGFGGGGGGGGGGGGGGGGGGFGGGGGGGGGFGGGFGGGGGGGGGFGGGGGFGFGFFCGGGGGG6+DDFGEFFGFGFFFFFFDE>DEGFFCGFFFFDEBAFCA<AEF5A589AFEEF=A=D9@@FFF=DFFF@?FFFF3EBFF;1(9;CEFE9
@M00200:207:000000000-ALC1F:1:1101:24810:8493 2:N:0:5
TACTAGGGTATCTAATCCTGTTTGCTCCCCTAGCTTTCGCACCTCAGCGTCAGGAACGCGCCAGTCACTCGCTTTCGCCTCCGGCGTTCTTCCTGATATCTACGCATTTCACCGCTTCACCAGGAGTTCCAGTGACCCCCCACGCCCTCGAGCCCGGTATTTTCAGCCGCCGTTCCGACGGTACGCGTCGGGATTCCAGCACTGCTTTGCCGAGCCGCCTACGTGCCCTTTAAACCACGTCCTGATG
+
@@BC@FC,C6FF<9CCFEFGFGCGGCFCGGGGGGDEEEGGGGEGGFGDEGGGGGCFGEGGGCFEEFEFEGFEGG?F7@C?FGGGDB=FF,,9=FGEGFFEF9FGGGEECECGGGGDG7A@F?EEF6@DFFAFGC=;=D6*6+@+=D89?AGEGD?DC:*3?;BFFAAF5CEFEA4;46AGDG)):C5>BADBF>)<99*(.8:8))<<>A7>;134((44(.18?6:0(:)..61.(,4:(,,-.))
@M00200:207:000000000-ALC1F:1:1101:15448:8530 2:N:0:5
TACCAGGGTATCTAATCCCTTTTGCTCCCCACGCTTTCGTGCCTGAGCGTCAGCAATTGTCCAGGTAGCCGCCTTCGCCTCTGGTATTCCTCACGATATCTACGCATTTCACTGCTACACCGTGAATTCTGCTACCCTCTCCAATGCTCTAGCCATGTAGTTTGAGGTGCAATTCCGGGGTTAAGCCCCGGGCTTTCACGCCTCACACACATGGCCGCCTGCGCACCCTTTATACCCAATTCTGATG
+
CCCCCFGGGGGGGGGGGGGGGGGGGGGGGGGGGGGGGGGGGGGGGFGGGGGGEGGFGGGGGGGGGGGGGGGGGGGGGGGGGGGGGGGGGGGGGGGGGGGGGGGGGGGGGGGGGGGGGGGGGDGGGGGGGGGGGGG@FGGFGGGGGFGFGFGGGGGFDGDFGGFGFFFGFGFFFFFFF>B>EGFFFFFFEEG>AFFEFEFCCDFFBBFF2AD@==FEFFFFF=93(36@FFFC??FFFF(63>EEFEF
@M00200:207:000000000-ALC1F:1:1101:19739:8558 2:N:0:5
TACTAGGGTATCTAATCCCGTTCGCTCCCCTGGCTTTCGCGTCTCAGCGTCAGAAAACGTCCAGGAGCTCGCTTTCGCCACGGGCGTTCCTTCCGATCTCAACGCATTTCACCGCTCCACCGGAAGTTCCAGCTCCCCCTACGTTCCTCCAGACGGGTCGTTTCGGCGCCCGTTCCCCGGTTAAGCCGGGGGATTTCAGCGACCGACGTTCCCATCCGCCTACACGCGCTTTAAGCCCAATTCTGATG
+
CCCCCGGGGGGGGGGGGGGGGGGGGGGGGGGGGGGGGGGGGGGGGGGGGGGGGGGGGGGGGGGGGGGGGGGGGGGGGGGGGGCGGGGGGGGGGGGGGGGGGGGGGGGGGGGGGGGGGGGGGGGGCGGGGFFGGGGGGGGFGGGGGFGFGFGGFGGGGGGGGGFGF>DGFGFBEFFFFFFGGG)8AGFDFFGFFEF<FBFBF>>>FFF>>?FFDAF?FFFFFFBBB6>F>>:?AF?=76??FFFFF<BA
@M00200:207:000000000-ALC1F:1:1101:15332:8575 2:N:0:5
TACCGGGTATCTAATCCTGTTTGCTCCCCACGCTTTCGTGCCCGAGCGTCAGTGTTATCCCAGGGGGCTGCCTTCGCCATCGGTGTTCCTCCACATCTCTACGCATTTCACTGCTACACGTGGAATTCCACCCCCCTCTGACACACTCTAGCGACCTAGTTTCAAGCGCACATCCCAGGTTAAGCCCGGGGCTTTCACACCTGACTTGAGCCGCCGCCTGCGCACCCTTTACGCCCAGTTCTGATG
+
CCCCCGGGGGGGGGGGGGGGGGGGGGGGGGGGGGGGGGGFGGGDFGGGGGGDGGGGGGGGGGGGGGGGGGGGGGGFGEGGFGGGGGGGGGGGGGGGGGGGGGGGGGGGGGGGFDGGGFGGGGGDGGGGGGGGGEGGGGGF?GDGGF85AFGDCDDGGGGGGGFGF?FG>DA@>@FAFFFFFCA6AF4?AEG5>A6@=?F;;14(6>EA<@ED(.536>1,1(469>?FB?A>0<E><:?-..6<>A
@M00200:207:000000000-ALC1F:1:1101:11039:8578 2:N:0:5
TACAAGGGTATCTAATCCCGTTTGCTCCCCTGGCTTTCGCGCCTCAGCGTCAGAAGAGGTCCAGCAGGTCGCTTTCGCCACCGGCGTTCCTTCCGATATCAACGCATTTCACCGCTCCACCGGAAGTTCCACCTGCCCCTACCTCCCTCCAGCGGCGCCGTATCCAAGGCCCTTTTCCGGTTAAGCCGAAAGCTTTCACCCCGGACGTGCGCCACCGCCTACGCGCCCTTTATGCCCAGTTCTGATG
+
CCCCCGGGGGGGGGGGGGGGGGGGGGGGGGGGGGGGGGGGGGGGGGGGGGGGGGGGGGGGGGGGGGGGGGGGGGGGGGGGGGGGGGGGEGGGGGGGGGDGGGGGGGGGGGGGGGGGGGGEFGGCGGGGGGGGGFGFFGGFGGGGGFGFGFGGGG>D5EGGGG4FFFAF>FFFFFFFFFFGGDEFFGF3AACDFBA4=<AEFBFF>>BF(49BBFFB09;???BB>>F>>?B<<)*9?>:25AFAFFF
@M00200:207:000000000-ALC1F:1:1101:17909:8593 2:N:0:5
TACTCGGGTATCTAATCCTGTTTGATCCCCACGCTTTCGTGCCTCAGTGTCAATAATAGTGTAGCAAGCTGCCTTCGCAATTGGTGTTCTATGTCATATCTAAGCATTTCACCGCTACATGACATATTCCGCTCACCTCCACTACATTCAAGACAGATAGTATCAACGGCAGTTTCTAAGTTAAGCTTAGAGATTTCACCACTGACTTACCTGCCCACCTACGCACCCTTTATACCCAATTCTGATG
+
CCCCCEGGGGGGGGGGGGGGGGGGGGGGGGGGGGGGGGGGGGGGGGGGGGGGGGGGGGGGGGGGGGGGGGGGGGGGGGGGGGGGGGGGGGGGGGGGGGGGGGGGGGGGGGGGGGGGGGGGGGGGGGGGGGGGGGGGGGGFGGGFGFGFCFFFGGGGGGGGGGFGFFFGEDBFFFFFFFF8=DFFFGFFF9DFCFFFFFFEFB<8DFFFFFFE8C?5@AF@EF>=@FAA=BFFFFFFEE=:ECFFFFE
@M00200:207:000000000-ALC1F:1:1101:27333:8616 2:N:0:5
TACGAGGGTATCTAATCCTGTTTGCTCCCCTAGCTTTCGTTCCTCAGCGTCAGTTGCGGTCCAGCGAGCCGCCTTCGCCACGGGTGTTCCTACAGATATCTACGCATTTCACCGCTACACCTGTAATTCCACTCGCCTCTCCCGCACTCTAGCACGGCAGTTTCGAAAGCAGCCTCTGGGTTAAGCCCAGAGATTTCACTTCCGACTTACCACACCGCCTACGAACCCTTTACGCCCAGTTCTGATGAGA
+
CCCCCCGGGGGGGGGEGGGGGGGGGGGGGGGGGGGFCFFGFFFGGGGGGGCEEFGGGGGEGGGGGGGGGC@FCGGGGGGFFGGGGGGGGGGFGGGGGFGGGFGFDG7F;@FGGGDDGGDFGGGFGGGGGGGGGGG+=DD:DF?8=?DFGFGGGFDCDEDDCFFG5*@:@5A6ADFFFF4799@>AF>FFFGFDCA?FFA48;E@@B9@9E;<@@D@FFFF?D;@;91:???99()71(4.4:2>)4524)
@M00200:207:000000000-ALC1F:1:1101:16792:8619 2:N:0:5
TACTGGGGTATCTAATCCTGTTCGCTCCCCACGCTTTCGCTCCTCAGCGTCAGTACCGGCCCAGACCACCGCCTTCGCCACTGGTGTTCCTCCTGATATCTGCGCATTTCACCGCTACACCAGGAATTCCATGGTCCCCTACCGGACTCAAGCCATGGCAGTATCACGTGGCATCACCAGGTTGAGCCTGGAGATTTCACACGTGACTTGCCAAGCCGCCTACGAGCTCTTTACACCCAATTCTGATG
+
CCCCCGGGGGGGGGGGGGGGGGGGGGGGGGGGGGGGGGGGGGGGGGGGGGGGGGGGGGGGGGGGGGGGGGGGGGGGGGGGGGGGACGGGGGGGGGGGGGGGGGGGGGGFGGGFGGGGGGGGGGGGGGGGGGGGGGG?FCBGGGGG>GFGFGGGG+ADFDFDGAGFFFGFGBBF@FFFFFGGGFAFGFFFFGFBAFCFFFFFFFF>=DFFFEBFFFFFBF><;@6DF>1;CEFEFFF3;FDF<<BBADF
@M00200:207:000000000-ALC1F:1:1101:12665:8644 2:N:0:5
TACAGGGGTATCTAATCCCGTTCGCTCCCCTGGCTTTCGTGTCTCAGCGTCAGCACAGCCCCAGCTACCTGTTTTCACCATTGGCGTTCCAAATGATATCTACGCATTTCACCGCTCCACCATTTGTTCCGGTAGCCCCTAGCTGGCTCAAGATGACCAGTATACCAAGCAGTTCCACGGTTGAGCCGTGGGATTTCACAAGGTACTTAGAAATCCGCCTACACACGCTTTATGCCCAGTTCTGATG
+
CCCCCC@FGGGGGGGGGGGGGGGGGGGGGGGFGGGGGGGGGGGGGGGGGGGGGGGGGFGGGGGGGGGGGGGFGGGGGGGGGGGGGDFGGGFFFGFGGGGGGGGGGGGGGGGGGCEDGGCGGGGGGGGGGGGGDCGGDFDADFGFGFGFFFGGGFGGGGGGGGFGFFFGFGFFFFFFFFEDEGFFFGF>DD6@B>FEFFFE:CD@@E*;8CEEEEA:=)>>@B:B=D@F@DDFFFFFDF?@FFFF3CE
@M00200:207:000000000-ALC1F:1:1101:15422:8685 2:N:0:5
TACGGGGGTATCTAATCCTGTTTGCTCCCCTAGCTTTCGTTCCTCAGCGTCAGTAGTGGTCCAGCGCGCCGCTTTCGCCACGGGTGTTCCTGCAGATATCTACGCATTTCACCGCTACACCTGCAATTCCACGCGCCTCTCCCACACTCCAGCACAGCAGTTTTGAAAGCAGCCTCTGGGTTAAGCCCAGAGATTTCACTCCCAACTTGCCGCACCGCCTACGAACCCTTTACGCCCAATTCTGATGAGCT
+
CCCCCGGGGGGGGFGGGGGGGGGGGGGGGGGGGGGFGGGGGGGGGGGGGGGGGGGGGGGGGGGGGGGGGGGGGGGGGGGGGGEGGGGGGGGGGGGGGGGGGGGGGGGGGGGGG7EGDGGGGGGGGGGGGGGGGGGGGGGFGGGGGFGFGFCCFGGGGGGGGCFGFBFGFGFFFDFFFFFFGGFFFGFFFA<;(8BEFEFFFDDDFFFFFF31;:EBFFFF02(829BBFFF2-2:BBF:<A>>BAA<A:)-
@M00200:207:000000000-ALC1F:1:1101:2509:8695 2:N:0:5
TACGCGGGTATCTAATCCCGTTTGCTCCCCACGCTTTCGCGCCTCAGCGTCAGGAATTGCCCAGAGACCCGCCTTCGCCACCGGTGTTCCTCCCGATCTCTACACATTTCACCGCTACACCGGGAATTCCAGTCTCCTCTGCAATCCTCAAGAACAGCAGTATCGATCGACGTTCCTCGGTTGAGCCGAGGGATTTCACGACCGACTTGCCATCCCGCCTACGCGCCCTTTAAACCCAGTTCTGATG
+
CCCCCGGGGGGGGGGGGFGGGGGGGGFGGGGGGGGGGGGGGGGGGGGGGGGGGGGFGGGGGGGGGGGGFGGGGGGCGGGGGGGGGDGDGGGGGGGGGGGGGGGGGGE,EFGFGGGGGGGGGGGGGCFFGGGGGGGGGGGFGGGFGAGFGFGGGCFGGGFGGGFGFFFGFGFFEFFFFFFGGGFFAGA>BBD>68;3FEF<?9>F6>78A27AABF:?B>?BF?6;9>BB:)6<BFFF??4<AA6)5:
@M00200:207:000000000-ALC1F:1:1101:24068:8700 2:N:0:5
TACTAGGGTATCTAATCCTGTTTGATCCCCACGCTTTCGTGCCTCAGCGTCAATTGCGGATTCGTGAGATGCCTTCGCAATCGGTGTTCTGTGTGATATCTATGCATTTCACCGCTACACCACACATTCCTCCCACGGCATCCGCATTCTAGCGAACCAGTATCAACGGCACGGTAGAGGTTGAGCCCCTAAATTTCACCGCTGACTTAATTCACCGCCTACGCACCCTTTAAACCCAATTCTGATGAGA
+
CCCCCGGGGGGEFGDCGGGGGGGGGGGGGG<FCFEFGGGGGGGGGCFGGGGGGGFGGGGFCBF@EDFDFGGFGFGGGEEGGGGGGGGCG;DBEFGDFFFGGGGGGGGGGGGGFEDGE@DGGFGFGGCGFGGF6>FGDCDDDFDDGFG>=FACFGCDGEF=FGFFFFFGFD59@>?59ACCFDAAFGFF5@GF@+=9689>A4=B@FEC44?*9CFEF59<6@69?@@6?@@3?CF52<@1>;?5..)<:)
@M00200:207:000000000-ALC1F:1:1101:17051:8713 2:N:0:5
TACTCGGGTATCTAATCCTGTTTGATCCCCACGCTTTCGTGCCTCAGTGTCAATAAAACCATAGTAAGCTGCCTTCGCAATTGGTGTTCTGTGACATATCTATGCATTTCACCGCTACTTGTCACATTCCGCCTACCTCTAGTTCATTCAAGCCCATCAGTATCAAGGGCACTGCGATAGTTAAGCTACCGTCTTTCACCCCTGACTTAACAGGCCACCTACGCACCCTTTAAACCCAGTTCTGATG
+
CCCCCGGGGGGGGGGGGGGGGGGGGGGGGGGGGGGGFGGGGGGGGGGGGGGGGGGGGGGGGGGGGGGGGGGGGGGGGGGGGGGGGGGGGGGGGGGGGGGGGGGGGGGGGGGGGGGGGGGGGGGGGGGGGGGGGGGGGGGFGGFGGFGFGFGGGGGGGGFGGGFGFF5FDGFEFD5B5FEGGGFFFGFFFF6:=?DCFFFFDFFFFFFFE@EE@@?AFFFFEEFFFFBFDD=CA4B99ADE6CE=*84
@M00200:207:000000000-ALC1F:1:1101:7199:8718 2:N:0:5
TACTCGGGTATCTAATCCCGTTTGCTCCCCTGGCTTTCGCACCTCAGCGTCAGAAACCAGCCAGTGCATCGCTTTCGCCGCCGGAGTTCCTTCCGATATCAACGCATTTCACCGCTCCACCGGAAATTCCATGCACCCCTCTGGTCCTCAAGCACCGCAGTACCAGACGCAGTTCCTCGGTTAGGCCGAGGGATTTCACATCTGACTTACGGCACCGCCTACGTGCGCTTTAAACCCAGTTCTGATG
+
CCCCCGGGGGGGGGGGGGGGGGGGGGGGGGGGGGGGGGGGGGGGGGGGGGGGGGGGGGGGGGGGGGGGGGGGGGGGGGGGGGGGDGGGGGGGGGGGGGGGGGGGGGGGGGGGGGDDGCFGGGGGDGGGGGGGGGGGGGGFGGGGGFGFGFGGGGGGGGGGGGFGFFFGFGFFFFFCFFFG?DEFFGFFEEDEDA4@FE:.<=CEEFEE<A?@9@F;@BFF:FFFFF;;>?FA9AF?BF??BB92<DB
@M00200:207:000000000-ALC1F:1:1101:7134:8746 2:N:0:5
TACAAGGGTATCTAATCCTGTTTGCTCCCCTAGCTTTCGTTCCTCAGCGTCAGTAGTGGTCCAGCGCGCCGCTTTCGCCACGGGTGTTCCTGCAGATATCTACGCATTTCACCGCTACACCTGCAATTCCACGCGCCTCTCCCACACTCTAGCACGGCAGTTTCGGAAGCAGCCCCTGAGTTAAGCCCAGAGATTTCACTCCCGACTTGCCACACCGCCTACGAACCCTTTACACCCAGTTCTGCTGAGCT
+
<CCCCGGGGGGG9FGAFG<FGGGGGGGGGGGGGGGGFGGGGGFGGGGGGGEEEGFAGFFGFGF@FGGGGGGGGGGGCGGDGCFGEGEF@FGGCGE,C?EEFGEFCECEDGGGGEECEEGGGGGGFFFGEFDFDCDG>DC:DEFFGBGBDDE,9DFDDGD>:C?9?*9@5CFFF=AEFF**B:=BFG>>FFFADA+9=?A?B77(((06AE;@@@B@96;(3=;@FFFFB::FFF4)746(66A>)-54:()
@M00200:207:000000000-ALC1F:1:1101:6559:8752 2:N:0:5
TACTAGGGTATCTAATCCTGTTTGCTCCCCACGCTTTCGTGCCTCAGCGTCAGTGTTGTCCCAGATGGCCGCCTTCGCCACTGGTGTTCCTCCCGATCTCTACGCATTTCACCGCTACACCGGGAATTCCACCATCCTCTGACACACTCTAGCTCGCCAGTATCCACTGCAGTTCCCAGGTTGAGCCCAGGGCTTTCACAGCAGACTTAACAAACCGCCTACGCACGCTTTACACCCAATTCTGATGAGA
+
CCCCCDFFGGGGGFGGGGGGEFGGGGGGGCGGGGGGGGGGGGFFGEGGGGGGGGGGGGGGFGGGGGGGGGGGEGGGGGGGGGGGFGGGGFGGGDGEGGGGGGGGGE::EFGGGGGGGGGGFG@C:EFFGGFGFGGGGGGFGGGCGFGF?@EEGGGGGED>DD9FFFFGAF?FFFFF?F5:CDFF5CCFFA>5>56CF?FFEFFF)5746*:A7@FDF>FF=BFFF@>B010>C<=A@DFF34<5)).)))
@M00200:207:000000000-ALC1F:1:1101:9653:8774 2:N:0:5
TACGGGGGTATCTAATCCCGTTCGCTACCCTAGCTTTCGCGCCTCAGCGTCAGAAAAGGTCCAGCACGTCGCTTTCGCCACCGGCGTTCCTTCCGATATCAACGCATTTCACCGCTCCACCGGAAGTTCCACATGCCCCTACCTCACTCTAGACAACCAGTATCAAAAGCAGTTTTCCGGTTAAGCCGAAAGATTTCACCCCTGACTTGGCTGCCCGCCTACGCGCCCTTTAAACCCAGTTCTGATG
+
CCCCCGGGGGGGGGGGGGGGGGGGGGGGGGGGGGGGGGGGGGGGGGGGGGGGGGGGGGGGGGGGGGGGGGGGGGGGGGGGGGGGGGGGGGGGGGGGGGGGGGGGGGGGGGGGGGGGGGGGGGGG@EEGGGGGGGGGGGGFGGGGGFGFGFGGFGGGGGGGGGFGF9FFFGFFFFFFFFADEGFAFGFEFEDFFFFCFFFFFFD;DFA?<;EFFFF:39>F6:FF>FFFFBF26>FFFFFF4<A>AF4
@M00200:207:000000000-ALC1F:1:1101:21036:8793 2:N:0:5
TACTGGGGTATCTAATCCTGTTTGATACCCACACTTTCGAGCCTCAACGTCAGTAGCGGCTTAGTGTACTGCCTTCGCAATCGGAGTTCTTCGTGATATCTAAGCATTTCACCGCTACACCACGAATTCCACATACCTCAACCGAACTCAAGGAAACCAGTATCAACTGCAGTGCTGCGGTTGAGCCGCAGCCTTTCACAACTGACTTAATCTCCCGTCTACGCTCCCTTTAAACCCAATTCTGATG
+
CCCCCGGGGGGGGGGGGGGGGGGGGGGGGGGGGGGGGGGGFGGGGGGGGGGGGGGGGGGGGGGGGGGGGGCEGGGGGGGCCFCFFGEGGGGGGGGGGGGGGGGGGGGGGGGGGGGGGGFGGFGGGGGGGGGGGGDGG?FFGGGDEFGFGFFCGGGCGGGGGGFGFFFGFGFFFEFFFFFDEGFFAGFFFDDDFFFFFFFFEFFFFEFFFFEFEE8=@BDFB=9>>@2B@FFEFFF;@DF;EEEC)9;
@M00200:207:000000000-ALC1F:1:1101:8898:8794 2:N:0:5
TACTCGGGTATCTAATCCCGTTCGCTACCCTAGCTTTCGTGCCTCAGCGTCAGAAGAGAGCCAGTGAGCCGCTTTCGCCACCGGTGTTCCTTAGGATATCAACGCATTTCACCGCTCCACCCTAAGTTCCGCTCACCTCTATCTCCCTCGAGCACGGTAGTTTAGGGCGCAATTCCTCGGTTGAGCCGAGGGATTTCACACCCTACTTTCCGCGCCGCCTACGCACCCTTTATACCCACTTATGATG
+
CCCCCGGGGGGGGGGGGGGGGFGGGGGGGGGGGGGGGGGGGGGGGGGGGGGGEGCEGGGGGGGGGGGGGGGGGGGGGGGGGGGGEGEGGGGGGGGGGFGGGGGEGGGGGGGFGGGGGGGGGGGGGGGGGGGGGGGGGGGFGGGGF?FFGEGGGGFGGGGGG7@FF6FFFD5>DFFFA6@GEGFAACABFEDADFFFFF>73@B?18ECE3;1;>=@F01::?BBB>(2:(4):<??:7(2)).<A)5
@M00200:207:000000000-ALC1F:1:1101:19153:8851 2:N:0:5
TACGGGGGTATCTAATCCCGTTTGCTCCCCTAGCTTTCGCACCTCAGCGTCAGTAATGGACCAGAGAGCCGCCTTCGCCACCGGTGTTCCTCCAGATCTCTACGCATTTCACCGCTCCACCTGGAGTTCCGCTCTCCCCTACCATCCTCTAGCTCCGCAGTCTGCGGGGCAGTTCCACGGGTAAGCCGTGGGATTTCACCCCGCACTTACGAAGCCGCCTACGTGCGCTTTAAACCCAATTCTGATG
+
CCCCCDGGGGGGGGGGGGGGGGGGGGGGGGGGGGGGGGGGGGGGGGGGGGGGGGGGGGGGGGGGGGCGGGGGGGGGGGGGGGGGGGGGGGGGGGGGGGGGGGGGGDGGGGGGGGGGGGGGGGGGFGGGGGDGGDGGGGGFFGGGGFGFGFGGGFGGCGGGGGFGFFEEFGFFF4BFFFECEDFAFGF3=BGFFFF@FCFA<B9BFFFB2A<?(->?0;>B:?BB?F>>F0:2)66)4<18<<A>A><
@M00200:207:000000000-ALC1F:1:1101:6785:8874 2:N:0:5
TACCCGGGTATCTAATCCTGTTTGCTCCCCACGCTGTCGCGCCTCAGTGTCAGCAACGGCCCAGCAGAACGCCTTCGCCACTGGTATTCTTCCCGATATCTACGCATTCCACCGCTACACCGGGAATTCCATCTGCCTCTACCGTGCTCGAGCTCGACAGTCTTACCGGCAGCCCCGGAGTTGAGCCCCGGGATTTCACCAGCAACTTATCGAGCCACCTACGCGCCCTTTACGCCCAATTCTGATG
+
CCCCCGGGGGGGGGGGGGGAFGGGGGGGGGGGGGGGGGGGGGGGGGGGGGGGGGGGGGGGGGGGGGGGGGGGGGGGGGEGGGGGGGGGGGGGGGGGGGGGGGGGGGGGGGFGGGGGGGGGGGGGGCFFGGGGGGGFGGFFGGGGGFGFGFGDGDGGGGGGGGFGFFFGFGFFFBFFFFFC56:FFGFFBDDFFFFFFFFEF?FFFFFEEFDFFF@9B?:748?FBF;BFFFAFFEB><614<BF<>A
@M00200:207:000000000-ALC1F:1:1101:12410:8889 2:N:0:5
TACCGGGGTATCTAATCCTGTTTGATCCCCACGCTTTCGTGCATCAGTGTCAATAACCGTGTAGCGAGCTGCCTTCGCAATTGGTGTTCTATGTCATATCTAAGCATTTCACCGCTACATGACATATTCCGCTCACCTCCACGATATTCAAGACAGATAGTATCAACGGCAGTTTCCGGGTTAAGCCCGGAGATTTCACCACTGACTTACCTGCCCACCTACGCACCCTTTAAACCCAATTCTGATG
+
CCCCCDGDGGGGGGGGGGGGGGGGGGGGGGGGGGGGGGGGGGGGGGGGGGGGGGGGGGGGGGGGGGCGGGGGGGGGDGGGGGGGGGGGGGGGGGGGGGGGGGGGGGGGGGGGGDGGGGGGGGGGGGGGGGGDGGGGGGGFGGGGG>DDGFDFGGGGGGF?FGFGFDFDEDFFFFFFFB>DEDFFFGFAD>C>5F>EFEFFFFEEFFEEA=BEEFFF@@DFEF=B@@1?@@;E?4FF?F(5>EFEFEE
@M00200:207:000000000-ALC1F:1:1101:10302:8911 2:N:0:5
TACCCGGGTATCTAATCCTGTTTGCTCCCCACGCTTTCGTGCCTCAGTGTCAGGAATTTCCCAGAAAGGCGCCTTCGCCGCCGGCCTTCCCCCAGATATCTGCGCATTTCACCGCTACACCTGGAGTTCCCCTTTCCCCTGAAATCCTCAAGCCGCGCAGTATAAGGCGCAATTCCCCGGGTAAGCCGAGGGCTTTCACACCTTACTTACGCAGCCACCTACGCACCCTTTATACCCAATTCTGATG
+
CCCCCGGGGGGGGGGGGGGGGGGGGGGGGGGGGGGGGGGGGGGGGGGGGGGGGGGGGGGGGGGGGGGGGGGGGGGGGGGGGGGGGGGGGGGGGGGGGGGGGGGGGGGGGGGGGGGDGGGGGGGGGGGGGGGGGGGGGGGFGGGCGFGFGBGFGGGGGDGGGFFG6FFGEGF>DEFFFFFGEDBFFGFFDFGFFAA1B?FFFFFFFFF3?EFF@FF<<?BFB::>?F>FBF:9<AFB>>6<424>DFA
@M00200:207:000000000-ALC1F:1:1101:16770:8963 2:N:0:5
TACTAGGGTATCTAATCCTGTTTGCTCCCCTAGCTTTCGTGCCTCAGTGTCAGGTGTTGTCCAGGGACTCGCCTTCGCCACTGGTGTTCCTCTCGATATCTACGCATTTCACTGCTACACCGAGAATTCCAGTCCCCCCTCCAACCCTCCAAGCAGAATAGTATTCAATGCATTTTCCGGGTTAAGCCCGGAGATTCCACATCACACTTACCCCGCCACCCACGCACCCTCTAAGCCCAATTCTGATG
+
CCCCCGGGGGGGGGFGGGGGGGGGGGGGGGGGGGGGGGGFGGGGGGGFGGGGGFGGFEGGGGGGGCFGDFGGGGGGGGGGG<FFGGGGGGGGEFEGGGGGGFGGGGGGGGGGAFGFFGFGGGDDGGGGGGDDCD=DFDGFGGGGGBGFG*==+?DCF,6=DEC+?D7=9+6D+;<7DFF>C+:??++;0@+*:5;5+;<A@@):*:87>E4>2@55>295(/>9=(:((,(,7)+542(((19?<).;
@M00200:207:000000000-ALC1F:1:1101:6384:8982 2:N:0:5
TACAGGGGTATCTAATCCTGTTTGCTCCCCTAGCTTTCGTTCCTCAGCGTCAGTAGTGATCCAGCTCGCCGCTTTCGCCACGGGTGTTCCTGCAGATATCTACGCATTTCACCGCTACACCTGCAATTCCACGAGCCTCTCTCACACTCAAGCACAGCAGTTTTGGAAGCAGTCTCTGGGTTGAGCCCAGAGATTTCACACCCAACTTGCCACACCGCCTACGAACCCTTTACACCCAATTCTGATG
+
CCCCCGGGGGGGGGGGGGGGGGGGGGGGGGGGGGGGGGGGGGGGGGGGGGGGGGGGGGGGGGGGGGGGGGGGGGGGGGGGGGGGGEGGGGGGGGGGGGGGGGGGGGGGGGFGGGGGGGGGGGGGGGGGG8EDDEGGGGGFGGGGGFGFGFFFFGGF?88FGGFGFEFC?6DDFFFFFFFGGGFFFGFFFFCFB6ACFFFEB4=BBFFFFEFBF=E?@2>@FBFF09>FFD@EF?FA>F?@EEFEE7C
@M00200:207:000000000-ALC1F:1:1101:13725:9012 2:N:0:5
TACAGGGGTATCTAATCCTGTTTGCTCCCCACGCTTTCGCGTCTCAGCGTCAGCAACGATCCAGAGGGCCGCCTTCGCCGCCGGTGTTCCTCCTGATATCTACGCATTTCACCGCTACACCAGGAATTCCACCCTCCTCTATCGCGCTCCAGCCGACTAGTTTCCGACGCACTTCCGAGGCTGAGCCTCGGGCTTTCACATCAGACTTGGCCGACCGCCTACACGCCCTTTAAGCCCAATTCTGTAG
+
CCCCCCEGGGGGGGGGGGGGGGGGGGGGGG@FGGGGGGGEEGGGGGGGGGGGGGGFGGGGGGGGEFD,B,@7FGGGFEGG76FG4@FGGGFGC,AFCGGGFFGGGGDGGGGGGGGGGGGGGGFE7>DFGGG98C=FGCGFGGC+@DGDDFGGGGCCD9CFE79:E?AGEG5;A@FF5)):CFFAFFFFFEGBBEFEFEFC<3A2<B?F<)824(791136((3<6;BFF77A).49??02A<):6)6
@M00200:207:000000000-ALC1F:1:1101:14149:9018 2:N:0:5
TACGAGGGTATCTAATCCTGTTTGCTCCCCACGCTTTCGTGCCTGAACGTCGGTGCTGGACCAGGAAGCCGCTTTCGCCACTGGTGTTCCTTCAGATATCTACGCATTTCACCGCTACACCTGAAATTCCGCTTCCCTCTTCCGCACCCTAGCTAAACAGTCTCGAATGCAATTCCCAGGTTGAGCCCGGGGCTTTCACACCCGACTTATCTAACCGTCTACGCACGCTTTATGCCCAATTCTGATG
+
CCCCCGGGGGGGGGGGGGGGGGGGGGGGGGGGGGGGGGGGGGGGGGGGGGGGGGGGGGGGGGGGGGGGGGGGGGGGEGGGGGGGGGGGGGGGGGGGGGGGGGGGGGGGGGGGGGGGGGGGGGFGGFFGGGGGGGGGFGGFGGGDGFGFGFGFGGGGGG?FGFFGFFFGFGFFF@FFFFFGGGFF5DFFFFGFAFFEFEFFEDB>BBB?EEEFFFFF9;;D@37@F66:,8@;5)18=@6:AA<AAB<
@M00200:207:000000000-ALC1F:1:1101:8786:9041 2:N:0:5
TACACGGGTATCTAATCCTGTTTGCTCCCCACGCTGTCGCGCCTCAGCGTCAGCCACACCCCGGCAGGCCGCCTTCGCCACCGGTGTTCTTCCGGATCTCTACGCATTCCACCGCTACACCCGGAATTCCACCTGCCCCTAGTGTGCTCAAGCTCGGCAGTCGGTCCGGCAGACCCGGGGTTGAGCCCCGGGCTTTCACCGCCCCATTACCGAGCCGCCTACGCGCCCTTTATGCCCAGTTCTGATG
+
CCCCCGGGGGGGGGGGGGGGGGGGGGGGGGGGGGGGGGGGGGGGGGGGGGGGGGGGGGGGGGGGGGGGGGGGGGGGGGGGGGGGGGGGGGGGGGGGGGGGGGGGGGGGGEDFGEEGGDGGGGGGG6DGGGGGGDGCGFGFGGGGGFGFGFGGGGGGGGGDGGFGDEBEBGEEFFFFEDFG58>FFCFABFGEBFFFFFFFBFF;B(4<5:9:01>FFF>??189BF9BF??22:?=?72:>>B2)6>
@M00200:207:000000000-ALC1F:1:1101:5262:9053 2:N:0:5
TACTGGGGTATCTAATCCCGTTTGCTCCCCTAGCTTTCGCGCCTCAGCGTCAGAAGAGGTCCAGTACGTCGCTTTCGCCACCGGCGTTCCTTCCGATATCAACGCATTTCACCGCTCCACCGGAAGTTCCACATACCCCTACCTCCCTCGAGACCAGCAGTATCCAAGGCACTTTTCCGGTTGAGCCGAAAGATTTCACCCCGTACTTGCTGACCCGCCTACGCGCCCTTTAAGCCCAATTCTGATG
+
CCCCCGGGGGGGGGGGGGGGGGGGGGGGGGG<FFGFGGGGGGGGGGGGGGGGGFDGEEC@FGGGCEFGGGGG>FGGGGGGGGGEGGGGGGGAFGGGGGGGEFGDGGGGGGGGGGGGGGGGGGGGEGGGGGGG+,?FF?FFGGDGGFGFGBECFDGGGGGFFGFGFFFFFGFF5@AC>F?DGDB>FGFFEDDD29BCFFFFFFF(2?6C9C64)5;@B@BF08(79>>>B?>2)66?((-2<A).)6>
@M00200:207:000000000-ALC1F:1:1101:17390:9109 2:N:0:5
TACTGGGGTATCTAATCCTGTTTGATCCCCACGCTTTCGTGCCTCAGCGTCAATATTTGTTTAGCTAGCTGCCTTCGCAATCGGTGTTCTATGTCATATCTATGCATTTCACCGCTACATGACATATTCCGCCAACCTCAACAAAATTCAAGACCTATAGTATCAATGGCAGTTTCCGGGTTGAGCCCGGAGATTTCACCACTGACTTACAGGCCCGCCTACACACCCTTTATACCCAGTTCTGATG
+
CCCCCGGGGGGGGGGGGGGGGGGGGGGGGGGGGGGGGGGGGGGGGGGGGGGGGGGGGGGGGGGGGGGGGGGGGGGGGGGGGGFGGGGGGGGGGGGGGGGGGGGGGGGGGGGGGGGGGGGGFFGGGGGGGGGEDGGGGGGFGGGGGFGFGFGCDFGGGGGGGGFGFFFGFFFDDEFFFFFGGGFFFGF?DEGFFFFFFEFEFFFFFFEFCEE@CD>AFAF>5@B4>@==BFFE5?F=3@B@CC?3CEE
@M00200:207:000000000-ALC1F:1:1101:16925:9115 2:N:0:5
TACCCGGGTATCTAATCCGGTTCGCTCCCCACGCTTTCGCGTCTCAGCGTCAGTTATGTGCCAGGTAGCCGCCTTCGCCACTGGTGTTCCTCCCGATATCTACGCATTTCACCGCTACACCGGGAATTCCACTACCCTCTCACACCCTCTAGCCAGACCAGTTCGCAATGCAGTTTTCGGGTTAAGCCCGAAGATTTCACACCACGCTTGGCCAGCCGCCTACACGCGCTTTACACCCAGTTCTGATG
+
CCCCCGGGGGGGGGGGGGGGGGGGGGGGGGGGGGGGGGGGGGGGGGGGGGGEGGGGGGGGGGGGGGGGGGGGGGGGGGGGGFGGGGGGGGGFFGGGDGGGGGGGGGGGGGGGGGGDEGGGGGGGGDFGGGGGGGGGGFGFGGGC?*=?F?GGGCGGFGGGG<FGEFFDFDFFFEFAFFEDCFDFFGFFFFGBF:F4:?FEFF0=D@9D6@1;@E>?DBFF:17:??9>06<1)66??9:?:<A26)6A
@M00200:207:000000000-ALC1F:1:1101:27243:9135 2:N:0:5
TACGGGGGTATCTAATCCCGTTTGCTCCCCTGGCCTTCGTGCCTCAGTGTCAGGAACTGTCCAGAGACCCGCCTTCGCCACTGGTCTTCCTCATGATCTCTACGCATTTCACTGCTACACCATGAATTCCAGTCTCCTCTCCAGTCCTCAAGCACCGCAGTATCGAATGCAGTTTCGGAGTTAAGCTCCGAAATTTCACACCCGACTTACGGCGCCACCTACGCACCCTTTATACCCAATTCTGATG
+
CC?CCGGGGGAGGGGGG9FGGGGGGGGGGGFFGGGGGGGGFGGCGFFGGGGFE@EGGGGGGGFGGGGGGGGGGGGGGGGGGGGDFGGGGFFGGGGGGGFEGGGGGGGGGGEGFFGGGGGGGGGGGGGGDGGGGGGFFGGFGFGFFFGFGFDFGFGFGGGGGGFGFFFGFGFF8DDDDD>DG?E+=CAAFFGE=>F@;EFEEA)7AFFFFFF@2@B9BD?@;EDBFF>F0;@<C<==;<D;>AFAA2<
@M00200:207:000000000-ALC1F:1:1101:19993:9145 2:N:0:5
TACTAGGGTATCTAATCCCGTATGCTCCCCTAGCTTTCGCGCCTCAGCGTCAGAAGAGGTCCAGTACGTCGCTTTCGCCACCGGCGTTCCTTCTGATATCAACGCATTTCACCGCTCCACCAGAAGTTCCACATACCCCTACCTCCCTCGAGCTCGCCAGTATCAAAGGCACTTCCGCAGTTAAGCTGCGGGATTTCACCACTGACTTGGCACGCCGCCTCCGCGCCCTTTAAGCCCAATTCTGATGAGTT
+
CCCCCCGGFGFGGGGGGGGGGDGGGGGGGGGGGGGGGGGGGGGGGGGGGGGGG9<F,EEBFGGGAGGG@FCF7DGGGGGGGGGE7FGGGGG9FFGGGGFGGGDFGGGGGGGGGGGGGG8FFGGGGGEFFG8EC8+@DGGFGGGFGFGFGF>6D6=+@E+=F+CC97<FFFFF5);;A?*;:@=BFGFF>?*?(28>FCFE>>==BEFF@36@)6:79>@?(/6(79(3908B4)*9?003>4544.542).
@M00200:207:000000000-ALC1F:1:1101:21869:9168 2:N:0:5
TACTAGGGTATCTAATCCCGTTCGCTCCCCTGGCTTTCGCGTCTCAGCGTCAGATGGCGTCCAGGGACTCGCTTTCGCCACGGGCGTTCCTTCCGATCTCAACGCATTTCACCGCTCCACCGGAAGTTCCAGTCCCCCCTACGCCCCTCCAGGCCGGTCGTATCGGCGCCACTTCCCCGGTTGAGCCGGGGGCTTTCAGCGACCGACGTGCCTGCCCGCCTACACGCGCTTTAAACCCAGTTCTGATG
+
CCCCCGGGGGGGGGGGGGGGGGGGGGGGGGGGGGGGGGGGGGGGGGGGGGGGGGGGGGGGGGGGGGGGGGGGGGGGGGGGGGGGGGGGGGGGGGGGGGGGGGGGGGGGGGGGGGGGGGGGGGGGGGGGGGGGGGGGGGG>GGGGGFGFGFGGGGGGGGGGGGFGFFFGFGFFFEFFFFFGGGFFFGFFFEGFFFFFFFFDF>F96;BFF??6ADF7?64><??:<<>96;08<AF=???BFF>A<FFF
@M00200:207:000000000-ALC1F:1:1101:18802:9195 2:N:0:5
TACGGGGGTATCTAATCCTGTTTGCTCCCCTAGCTTTCGTTCCTCAGCGTCAGTGATGATCCAGCTCGCCGCTTTCGCCACGGGTGTTCCTGCAGATATCTACGCATTTCACCGCTACACCTGCAATTCCACGAGCCTCTCTCATACTCTAGCACAGCAGTTTTGAAAGCAGTCTCTGGGTTAAGCCCAGAGTTTTCACTCCCAACTTGCCGACCCGCCTACGAACCCTTTACACCCAATTCTGATTAGGT
+
CCCCCGGGGGGGGGGGGGGGGGGGGGGGGGGCGGGGGGG<AFFGGGGGGGGGGGGG@ECDGGGGGFGGGGGGCGGGGGGGGGGGGGGGGGGFGG<EFCGGFGGGGGGGGGGGGGGGGGGGGGG8EFFGGGGGD+CEGGGFF?FF8+B@FBGGC;:CCFGGDFFD59FEFGFF8=1BFFFGGGFFFGFFFF7F*4BAA*+:@((079:B==(/-(821:;?;@1?219<(5)).-*8>38:245-))).)))
@M00200:207:000000000-ALC1F:1:1101:26144:9245 2:N:0:5
TACACGGGTATCTAATCCCGTTCGCTCCCCTGGCTTTCGCGCCTCAGCGTCAGTGTCGGCCCAGCAACCCGCCTTCGCCGCAGGTGTTCCTCTCGATAGCTACGCATTTCACCGCTACACCGAGAATTCCAGTTGCCCCTTCCGCACTCTAGCCGCACAGTATCAGTTGACCTTTCCGAGTTAAGCCCGGAGATTTCACAACTGACTTGTGCTGGCCGCCTACGCTCCCTTTACGCCCAGTTCTGATG
+
CCC<CE@CCECF<FGGFEEFFDEGEGEEGEGCDDEFD<FGE@C,,<66CC@@FEFFEFCF,+6,@@@D<:+84@,AFGDGGD:FAF?=FGGC;F@FFF+;@>F@@?+?=9=,,+@+=F8E,+8=>+,3E=DGD=?8F88DF?F>EBGF7?;=@63<;EG*;7+56BB@+536@6BFFE*@>?FFF7/85?DF,5:.A)+)7;)()6)).66>CFFF;@B4-81:6(-(-4)5:67>>1(8>9BBB))-
@M00200:207:000000000-ALC1F:1:1101:5880:9265 2:N:0:5
TACTGGGGTATCTAATCCCGTTCGCTCCCCTGGCTTTCGTGTCTCAGCGTCAGCAAGTCCCCAGCAGACTGTCTTCACCTTTGGCGTTCCAGACGATATCTACGCATTTCACCGCTCCACCGTCTGTTCCATCTGCCCCTAGACTGCTCAAGACCGCCAGTATATCCAGCCATTCCCCGGTTGAGCCGGGGGATTTCACAAGATACTTAACGGCCCGCCTACACACGATTTAAACCCAATTCTGATG
+
CCCCCGGGGGGGGGGGGGGGGGGGGGGGGGGGGGGGGGGGGGGGGGGGGGGGGGGGGGGGGGGGGGGGGGGGFGGGFFGGGGGGGGGGGGGGGGGF@FGFGGGGGGGGGGGGGGEGGGGFGGGGGGFGGGGGFGFADFFFGGFGGFFF?DFFGGGGGGDCADFCFFFGFGFFBDFFAFFGGG>>F?FBD59BBDFEFFFF===@E9>EFFF319:9>>0<;(7<<((((,44)6=)4::?FF>2<><
@M00200:207:000000000-ALC1F:1:1101:25108:9317 2:N:0:5
TACGCGGGTATCTAATCCTGTTTGCTCCCCACGCTTTCGTGCATGAGCGTCAGTATTGGCCCAGGAGGCTGCCTTCGCCATCGGTGTTCCTCCACATCTCTACGCATTTCACCGCTACACGTGGAATTCCACCTCCCTCTGCCATACTCCAGTCCCGTAGTTTCAAGTGCCATTCCCAGGTTAAGCCCGGGGATTTCACGCCTGACTTGCAGGACCGCCTGCGCACACTTTATACCCAGTTCTGATG
+
CCCCCGGGGGGGGGGGGGGGGGGGGGGGGGGGGGGGGGGGGGGGGGGGGFGGGGGGGGGGGFGGGGGGGGGGGGGGGGGGGGEGGDGGGGGGGGGGGGGGGGGGGGGGGGGGGGGCGGGGGGGGGGGGGGGGGGFFGGGFGGGGGFGFGFGGGGGGGG6=@FFGFFFGFGFFFCFFFFFCFFF>CFFF>5;549>BFEFFFDFDB@EFFC;B@?FD0>9@@?1;12(634=3<CF=:?:>2:4)442
@M00200:207:000000000-ALC1F:1:1101:5516:9322 2:N:0:5
TACTCGGGTATCTAATCCCGTTCGCTCCCCTAGCTTTCGCGCCTCAGCGTCAGAAGAGGTCCAGCACGTCGCTTTCGCCACCGGCGTTCCTTCCGATATCAACGCATTTCACCGCTCCACCGGAAGTTCCACATGCCCCTACCTCCCTCTAGACCGCCAGTATCCAAGGCACTTTTCCGGTTAAGCCGAAAGATTTCACCCCGGACTTGGCAGCCCGCCTACGCGCCCTTTAAGCCCAATTCTGATG
+
CCCCCGGGGGGGGGGGGGGGGGGGGGGGGGGGFGGFGGGGGGGGGGGGGGGGCEFGGGFGGGGGGFFEFGGGGGGGGGGGGGGGGGGGGGE<FGGGGGGGGGGG>EFGGGGGGGGGGGGGGGGGGGGGGGGGGGGG8DGFGGFGG5DFG5:EFFGGGGG>FGFGFFFFAGAAF=FFFFDC:CDFFGF?DBCEFFFEFFFA;@>BBFFFF;@<<BF8>9>?:46>9>FF>?:<9)0642:?).:<B<A
@M00200:207:000000000-ALC1F:1:1101:10478:9344 2:N:0:5
TACAAGGGTATCTAATCCTGTTTGCTCCCCACGCTTTCGTGCCTCAGCGTCAGTATCGGGCCAGTGAGCCGCCTTCGCCACTGGTGTTCTTGCGAATATCTACGAATTTCACCTCTACACTCGCAGTTCCACTCACCTCTCCCGAACTCAAGATCCTCAGTATCAAAGGCAGTTCTGGAGTTGAGCTCCAGGATTTCACCCCTGACTTAAAGACCCGCCTACGCACCCTTTCAGCCCAGTTCTGATG
+
CCCCCFGGGGGGGGGGGGGGGGGGGGGGGGGGGGGGGGGGGGGGGGGGGGGGGGGGGGGGGGGGGGGGGGGGGGGGGGGGGGGGGGGGGGGGGGGGGGGFFGGGGGGGGFGGGGGGGGGGGGGGGGGGGGGGGGGGGGGFGGGGCDGFGF8=8DGGGGGGGGFGFFFGFGFFFFFFFFFGGGFFFGFFFFGFDFCEFFFEFFFFFFFEEFEE4@AD2>@F?D=B2:BDFFF)9);A:7=;?CFCCEF
@M00200:207:000000000-ALC1F:1:1101:9544:9348 2:N:0:5
TACGGGGGTATCTAATCCTGTTTGCTCCCCACGCTTTCGCACCTCAGCGTCAGTTCCGAGCCAGTAAGCCGCCTTCGCCACTGGTGTTCTTCCTAATATCTACGAATTCCACCTCTACACTAGGAGTTCCACTTACCTCTCTCGGTCTCTAGACTACCAGTATCAAAGGCAGTTCCGGAGTTGAGCTCCGGGATTTCACCCCTGACTTAATAGTCCGCCTACGTGCACTTTATACCCAATTCTGATG
+
CCCCCGGGGGGGGGGGGGGGGGGGGGGGGGGGGGGGGGGGGGGGGGGGGGGGGGGGGGGGGGGGGGCGGGGGGGGGGGGGGGGGGGGGGGGGGGGGGGGGGGGGGGGGFGGGGGGGGGGGGGGGDEGGGGGGGGGGGGGFGGGGGFGFGFGGGGGGGDFCDGFFFACGFGFFFFFFF>BD>5B=ACFFFFGFFFFEFFFBFFDFBFFC=;C*7?BCF@FFF@DFF0=FF@EFFFFF@E;;EFEC7CC
@M00200:207:000000000-ALC1F:1:1101:27332:9397 2:N:0:5
TACGAGGGTATCTAATCCTGTTTGCTCCCCACGCTTTCGTGCCTCAGCGTCAGTATCGGGCCAGTGAGCCGCCTTCGCCACTGGTGTTCTTGCGAATATCTACGAATTTCACCTCTACACTCGCAGTTCCACTCACCTCTCCCGAACTCAAGACTCTCAGTATCGAAGGCAGTTCTGGAGTTGAGCTCCAGGATTTCACCTCTGACTTAAGAACCCGCCTACGCACCCTTTAAACCCAGTTCTGATG
+
CCCCCGGGGGGGGGGGGGGGFGGGGGGGGGGGGGGGGGGGGGGGGGGGGGGGGGGGGEEEGGGGGGGFGGGGGGGGGGGGGGGGFGGGGGGGGGGGGGGGGGGGGFFGGGGGGGGGGGGGGGFGECCGBDFGGGGFGGGFGGGGGFGFFFF=DGFGFFGGGDFGFFFGFFFFFFFFFFFGGFCFAFFFFFGFCFFEFE+>B2*6;E=CEFF4CBFFF>FFFF@>DFFFFFFECCFA;2;@FC34CEF
@M00200:207:000000000-ALC1F:1:1101:21277:9411 2:N:0:5
TACTGGGGTATCTAATCCCGTTTGCTCCCCTGGCTTTCGTGTCTCAGTGTCAGCAAGCCCCCAGCGAGTTGTTTTCACCATTGGCGTTCCAAATGATATCTACGCATTTCACCGCTCCACCATTTGTTCCACTCGCCCCTAGGCTGCTCAAGACCAGCAGTATACCCAGCAGTTCCACGGTTAAGCCGTGGGATTTCACAAGGTACTTACCAGTCCACCTACACACGCTTTAAGCCCAGTTCTGATGAGCT
+
CCCCCGGGGGGGGGGGGFGGGGGGGGGGGGGGGGGGGGGGGGGGGGGGGGGGGGGGGGGGGGGGGGGGGGGGGGFGGGGGGGGGGGGGGGGGGGGGGGGGGGGGGGGGGGGGGGGDGGGGEGGGGGGGGGGGGGGGGDDDFGGGGFGFGFGFGGGGGGGGGGFGFFFGFGFFFFFFFFFCGGFFFGFFEFGEFFFFFFF@@DFCEEEFFFFEEFFEEFDF=E@DF@BFFFFE?;F;=0=;ECEEFFFEE)/
@M00200:207:000000000-ALC1F:1:1101:17808:9412 2:N:0:5
TACACGGGTATCTAATCCTGTTTGATCCCCACACTTTCGTGCCTCAGCGTCAGTTACAGCTTAGTAAGCTGCCTTCGCTATCGGTGTTCTTGACGATATCTATGCATTTCACCGCTACACCGTCAATTCCGCCTACCTCATCTGTACTCAAGCCCCGCAGTATCAATGGCACCCTCTCAGTTAAGCTGAGATATTTCACCACTGACTTACGGGGCCGCCTACGCACCCTTTAAACCCAGTTCTGATG
+
CCCCCGGGGGGGGGGGGGGGGGGGGGGGGGGGGGGGGGGGGGGGGGGGGGGGGGGGGGGGGGGGGGGGGGGGGGGGGGGGGGGGGGGGGGGGGGGGGGGGGGGGGGGGGGGGGGGGGGGGGDGGGGGGGGGDGGGGGGGFGGGGGFGFGFGGGDFGGGGGGGFGFFFGFGFFFFFFFFFGGGFFFGFFFFGFFFFEFECEEFFBBEFFCFCF=A>AB2@FFFF>@=>;<@F<?4=F?<64?C54?E<
@M00200:207:000000000-ALC1F:1:1101:6284:9416 2:N:0:5
TACACGGGTATCTAATCCTGTTCGCTCCCCACGCTTTCGCGTCTCAGCGTCAGTACCGTACTAGAGAGCCGCCTTAGCCACGGGTGTTCTTCCTGATATCTGCGCATTTCACCGCTACACCAGGAATTCCACTCTCCTCTTCCGGACTCTAGCCAGATAGTTTGGGTCGACGTCTGAAGGTTAAGCCTCCAGTTTTCACAACCCACTTATCTGGCCGCCTACACGCTCTTTAAACCCAGTTCTGATG
+
CCCCCGGGGGGGGFGGGGGGGGGGGGGGGEGGGGGGGFGGGGGGGGGGGGGGGGGGGGGGGGGGGGGGGGGGGGGGGGGGGGGGGEFGGGGGGGGGFGGGGGGGGGGGFGGGGGGGGGGGGGGGGGGGGGFGFGGGGGGFGGGGGFGFGFGGGGFGDGGGGGFGF>DGFGF>BFFF>AFGGGFFFGFFFFGF48B*+81>3(>DFDDEFEE?<;A6@B@??F137;1;=@CFF<AF6218<<4<DA2
@M00200:207:000000000-ALC1F:1:1101:24480:9442 2:N:0:5
TACTGGGGTATCTAATCCCGTTTGCTCCCCTGGCCTTCGTGTCTCAGTGTCAGGAACTGTCCAGAGACCCGCCTTCGCCACTGGTCTTCCTTACGATATCTACGCATTTCACTGCTACACCGTAAATTCCAGTCTCCTCTCCAGTCCTCAAGCACCGCAGTATCGAATGCAGTTTCGGAGTTAAGCTCCGAAATTTCACACCCGACTTACGGCGCCACCTACACACCCTTTACGCCCAATTCTGATG
+
CCCCCGGGGGGGGGGGGGGGGGGGGGGGGGGGGGGGGGGGGGGGGGGGGGGGGGGGGGGGGGGGGGGGGGGGGGGGGGDGGGGGGGGGGGGGGGGGFECFGGFGGGGGGGGGFGGGGGGFGEGGGGGGGGGGGGCFFFGFGGGFDFGFGFGFGGGGGE=DGGFG>FBDFFBDFCFFFF>6+=C=DF96FFGFFFAEFFFFFAFFFFFFCEFFBAF=@DDDE2B@:=@>?;;3>@>39;6;CEEFCEF
@M00200:207:000000000-ALC1F:1:1101:23076:9443 2:N:0:5
TACTCGGGTATCTAATCCCGTTTGCTCCCCTAGCTTTCGCGCCTCAGCGTCAGTATTGGGCCAGATGAGCGCCTTCGCCACCGGTGTTCCTCCTGATATCTACGCATTTCACCGCTACACCAGGAATTCCCTCATCCTCTCCCATACTCAAGCCAGACAGTTTGGGATGCCGGTCCCCGGGTGAGCCGGGGCATTTCACATCCCACTTACCTGGCCGCCTACACGCCCTTTATGCCCAATTCTGATG
+
CCCCCGGGGGGGGGGGGGGGGGGGGFGFGEGGGGGGGGGGGGGGGGGGGGGGGGGGGGGGGGGGGFGGGGGGGGGGGGGGGGGGGGGGGGGGGGGGGGGGFGGGGCFFGGGGGEGGGGGGFGGGGGGFGGGGFCDDGGGFDGGGGFDFGFG8DFFGFFGGGGFGFFFGFGBBBFFFFFBGGGFFFGFEEDGFFF8CA<ACEE@D@@@@EEFFEFA;BF>;DDFF;@69BBF2<<B*446B9<AA9AD
@M00200:207:000000000-ALC1F:1:1101:10504:9450 2:N:0:5
TACCAGGGTATCTAATCCTGTTTGATCCCCACGCTTTCGTGCCTCAGCGTCAGTTACAGTTTTGTGAGCTGCCTTCGCGATCGGTGTTCTGTGCCATATCTAAGTATTTCACCACTACATGGCACATTCCGCCCACATCAAATGTACTCAAGATCGACAGTATCAATGGCAGTTCTGCAGTTAAGCCGCAGGCTTTCACCACTGACTTATCGTTCCGCCTACGCACCCTTTATACCCAGTTCTTATG
+
CCCCCGGGGGGGGGGGGGGGGGGGGGGGGGGGGGGGGGGGGGGGGGGGGGGGGGGGGGGGGGGFGGGGGGGGGGGGGGGGGGGGGGGGGGGGFGGGGGGGGGGGGGGGGGGGGGGGGGGGGFGGGGGGGGGGGGGGGGGFGFGGGFGFGFGGGGGGGGDDFGFGFFFGFGFEFFFF9DFGGGF7+AF9?BDDBFFEFFFF@=@5CC6EEFFBFF?C=AFF===A9>B22>BEE4B=E3>6CEF45CE
@M00200:207:000000000-ALC1F:1:1101:27409:9474 2:N:0:5
TACTAGGGTATCTAATCCTGTTTGCTCCCCACGCTTTCGCGTCTCAGCGTCAGTACCGTCCCAGCGAGCTGCCTTCGCCATTGGTGTTCCTCCTGATATCTGCGCATTTCACCGCTACACCAGGAATTCCACTCGCCTCTTCCGGACTCAAGCTCGACAGTTTCCACCGGCATTCCAGGGTTGAGCCCTGGACTTTCACAGCAGACTTACCGAGCCGCCTACACGCGCTTTAAGCCCAATTCTGATG
+
CCCCCGGGGGGGGGGGGGGGGGGGGGGGGGGGGGGGGGGDGFGEGGGGGGGGGGGGGEGGGGGGGGGGGGGGGGGGGGGGEGGGGGGGGFFGGGGGGGFGGGGGGGGGGGGGGGGDEGGGGGGGGGGGGGGGGGFEGDGFGGGD8AGFGFGGDDDCCEGGDFFGFFFF5+:9BEFFFF5CFGEFFGFF>AF6@FACFFFF@BFDDB@EEF3(02>0;9@0(/(:<F((18?A<>FFB?F0ADAB<2)
@M00200:207:000000000-ALC1F:1:1101:20169:9495 2:N:0:5
TACCAGGGTATCTAATCCTGTTCGCTCCCCACGCTTTCGCTCCTCAGCGTCAATGTCGGCCCAGACCACCGCCTTCGCTGCTGGTGTTCCTCCTGATATCTGCGCATTTCACCGCTACACCACGAATTCCGTGGTCCCCTACCGAATTCTAGTCATGACAGTATCGAGTGGCGGCTCCAGGTTGAGCCTGGAGGTTTCACACCCGACTTATCAAACCGCCTACGAGCTCTTTAAACCCAATTCTGATG
+
CCCCCGGGGCFGGGGGGGGGGGGGGGGGGGGGGGGGGGDFGGEGGGGGGGGDGGGGFGGGGGGGGGGGGGGGGGGGGGGGGGGFGGGGGFGGGGG=FGGGGGGDGCFGGGGGGGGGGGGGGGGGGGFGGGGGGGGGGGFFGGGGG*@<FFFGGGGGGFFGGGFGFBFGFFAA>AE>EFFGD>FF*4?FFFGFFB5>F=A><B9=@>>9DEFF39=<D@FF61=?FFFFF28A<D*9:6<((.644266
@M00200:207:000000000-ALC1F:1:1101:13928:9508 2:N:0:5
TACTGGGGTATCTAATCCCGTTTGCTCCCCTGGCTTTCGCGCCTCAGCGTCAGAAGGTGTCCAGCACGTCGCTTTCGCCACCGGCGTTCCTTCCGATATCTACGCATTTCACCGCTCCACCGGAAGTTCCACATGCCCCTACACCACTCGAGGTCACCAGTATCAAAAGCACTTCTCCGGTTGAGCCGAAGTATTTCACCCCTGACTTGATGACCCGCCTACGCGCCCTTTAAGCCCAGTTCTGATG
+
CCCCCGGGGGGGGGGGGGGGGGFGGGGGGGGGFGGGGGGGDGGGGGGGGGGGDFFGFGCGGGGGGGGGGGGGGGGGGGGGDGGGGGGGGGGGGGGGGGCFGGGGGGEGFGGGGGGGGGGGGGDE:EGGGGGGGGFGC68DGGGGDFGFGFGCDDFGGFGGGFF@;?CGFGFFF5CCFFFGGGF66DA>?67:CFFFF*:>=B<28@EFE8?65=9@6@FF@@;9>;999??A49=F6(44<BBAF4<
@M00200:207:000000000-ALC1F:1:1101:2379:9518 2:N:0:5
TACAGGGGTATCTAATCCCGTTTGCTCCCCTGGCTTTCGCGCCTCAGCGTCAGAAGAGGTCCAGCAGCTTGCTTTCGCCATCGGCGTTCCTTCCGATATCTACGCATTTCACCGCTCCACCATTTGTTCCACTCGCCCCTAGGCTGCTCAAGACCAGCAGTATACCCAGCAGTTCCACGGTTAAGCCGTGGGATTTCACAAGGTACTTACCAGTCCACCTACAACCGCTTTAAACCCAGTTCCGCTGAGC
+
CCCCCGGGGGGGGGGGGGGDGGCFGGGGGGGGGGFFGGGDGGGGGGGGGGGGGGFEGCGGGGGGGFGGG<FGDGGGGGGGDFFEEGGGGGG??FGGGGGGFBFFGGCGGGGGGGGGGGFGGGDFAEFFGGFGFGGGGGGFG8,6DBGFGFGGFGF88FGGGDFGFFFCAGFFFFFFFFFGGC>F;FFB?9>>)*3:>EC4*((0>CECCEFFE5?69@>BFF@3.61168=E6CAF;31@E))((441((
@M00200:207:000000000-ALC1F:1:1101:7116:9518 2:N:0:5
TACTCGGGTATCTAATCCTGTTTGCTCCCCTAGCTTTCGCGCCTCAGCGTCAGTTATGGTCCAGTGCGCCGCTTTCGCCACAGGTGTTCCTCCCGATATCTACGCATTTCACCGCTACACCGGGAATTCCACGCACCTCTCCCATACTCCAGCACGACAGTTTCGCCTGCAGGCTCCGAGTTAAGCCCGGAGATTTCACAGGTGACTTGTCGCGCCGCCTACGCGCCCTTTAAGCCCAGTTCTGATG
+
CCCCCGGGGGGGGGGGGGGGGGGGGGGGGGGGGGGGGGGGGGGGGGGGGGGGGGGGGGGGGGGGGGGGGGGGGGGGGGGGGCFFGGGGGGGGGGGGGGGGGGGGGGGGGGGGGGGGGGGGGGGGGGGGGGGGDGGGGGGFGGG?FFGFG?FFC8DDDG?GGFFGDDFGFGFFFF>CBF*@FDFFFGFFFFGF2AFFF<@*77<E4;CEFFFFF;>B0:;???669B>FF<?<2>FFBF?>FAAF469
@M00200:207:000000000-ALC1F:1:1101:27784:9525 2:N:0:5
TACCGGGGTATCTAATCCTGTTTGCTCCCCATGCTTTCGTGCTTTAGTGTCTGTACCGGACCAGCTGACCGCCTTCGCCACTGGTGTTCTTTCTGATATCTACGCATTTCACTGCTACACCAGAAATTCCATCAGCATCTTCCGTACACAAGCCTTGCAGTATCAAAGGCAGTTCCGGGGTTGAGCCACGAAATTTCACTTCTGACTTACAAAACCACCTGAGCACACTTTAAACCCAGTTCTGATG
+
CCCCC:BFCCCADG9EAFGFC<EGG<EFCFGE@EEGECCFGGGGGC9FF<FFEFGFFCFGGGFFGFGFF@@CBFCFFCG7FDGEGGGGGGGGGD9F<FCGC;A,:EC@AC=FGGGGFG4FEFG@FF9,444@DF6=++21?CFDF*=?EF+,==FGGDFFDF+=<D8E5=99332???>C>C>9AFF5ABCA5*=3<;A7;@*85:47**.;*)*:=7<2.5(7*((-(*.9>14/-(1.95))7))
@M00200:207:000000000-ALC1F:1:1101:5814:9536 2:N:0:5
TACTCGGGTATCTAATCCTGTTTGCTCCCCTAGCTTTCGCGCCTCAGCGTCAGTTATGGTCCAGTGCGCCGCTTTCGCCACAGGTGTTCCTCCCGATATCTACGCATTTCACCGCTACACCGGGAATTCCACGCACCTCTCCCATACTCCAGCACCACAGTTTCGCCTGCAGGCTCTGAGTTAAGCCCAGAGATTTCACAGGTGACTTGTGGCACCGCATACGCGCCCTTTACGCCCAATCCTGATGCGAT
+
CCCCCGGGGGGGGGGGGGGGGGGGGGGGGGGGGGGGGGGGGGGGGGGGGGGGGFFFGAFGGGGGGGGGGGGGCFGGGGGGGGGGGGFGGGGGGGGGGDGGCFGFGGGG8FFGGGGGGGGGGGGGGGGGGGDGGCDGGGGFGGFGGFGBG9,@DFFDFGGGGGFGD>5EFGAF>5;AC5+BFGFFFGAF>@96@FF4EEFE45B54>*408)(9762>@(,:71<@BB@9@@CC?D>><:<((67)64)4?1
@M00200:207:000000000-ALC1F:1:1101:4014:9548 2:N:0:5
TACCGGGGTATCTAATCCTGTTTGCTCCCCACGCTTTCGCACCTCAGCGTCAGTACCGGACCAGTGAGCCGCCTTCGCCACTGGTGTTCTTGCGAATATCTACGAATTTCACCTCTACACTCGCAGTTCCACTCACCTCTTCCGGACTCTAGCTCCTCAGTATCAAAGGCAGTTCTGGAGTTGAGCTCCAGGATTTCACCCCTGACTTAAGAAGCCGCCTACGTGCGCTTTAAACCCAGTCTGCTGAGATT
+
CCCCCGGGGGGFGCCGGGGGGGGGFGGGGG8FGGGGGG@FGGGGFGFF@FGGGG9FGEGGGGGGGGGFGFCFGGGGGGEGGCFGEFFGGGGGGGGDF7EGGGGG:=FGGGGEFFGDAFF@DDCGCGGFFGGGDGFFD6?6DFGGGFDDGBFEGGGF6FCGF+CC970,*=CEFC998595C9AC6>BF0@CF5F8>A7@<=2<B@EFFCCC=92ADBB2(:@0,641;B;?<?46A?@,6<9)).).()-)
@M00200:207:000000000-ALC1F:1:1101:24870:9568 2:N:0:5
TACGAGGGTATCTAATCCCGTTCGCTCCCCACGCTTTCGTGCCTCAGCGTCAGAATCGGCCCAGCTGCCTGTCTTCACCATCGGCGTTCCTCTAGATATCTACGCATTTCACCGCTCCACCTAGAGTTCCAGCAGCCTCTACCGACCTCAAGGCCCGCAGTATGCCAAGCCATTCCATGGTTAAGCCATGGGATTTCACAAAGCACTTGCGAGCCCGCCTACGCACCCTTTACACCCAATCCTGATA
+
CCCC8FGGGGGGGGGGGGGGGGGGGGGGGGGGGGGGGGGGGGGGGGCGGGGGGGC9FCFDGGDGF8E8FFGFGGGGFGGFGGCGGGGGGGCGF=FGGGGGGGGFGGGEGGGGGGGGCFGGGCFGCDGGGGFC?86@?CDF7=E6=?D>GFGGFFD>DGGGGFA7@**2:C>6C8@AFA?>E>69BCFA>60/4?9*:AF46<B2;BF.*9(/(68((3.((((,(.680;;<C)1;;F6B((-544)
@M00200:207:000000000-ALC1F:1:1101:12563:9570 2:N:0:5
TACCCGGGTATCTAATCCCGTTCGCTCCCCTGGCTTTCGCGCCTCAGCGTCAGTGTCGGCCCAGCAACCCGCCTTCGCCGCAGGTGTTCCTCTCGATATCTACGCATTTCACCGCTACACCGAGAATTCCAGTTGCCCCTTCCGCACTCTAGCCGCGCAGTATCAGTTGACCTTTCCGAGTTAAGCCCGGAGATTTCACAACTGACTTGCGCTGGCCGCCTACGCGCCCTTTAAACCCAGTTCTGATG
+
CCCCCGGGGGGGGGGGGGGGGGGGGGGGGGGGGGGGGGGGGGGGGGGGGGGGGGGGGGGGGGGGGGGGGGGGGGGGGGGGGGGGGGFFGGGGFGGFFFEGGAFFGGGGGGGGGGGGGGFGGGCGEGGGGGGGGGGGGGGFFGGGGFGFGFGFGFGGGGGDGGFGFFFGFGFFFFFFFFFGGGFA8:A?B358;FFEF?@EFFE8AFFF@<>BB6DB?FB>1,4894(46112:<??B0(2:<AFFF2)
@M00200:207:000000000-ALC1F:1:1101:6580:9594 2:N:0:5
TACTGGGGTATCTAATCCTGTTTGCTCCCCACGCTGTCGCGCCTCAGCGTCAGCTACTGCCCAGCAGGCCGCCTTCGCCACCGGTGTTCTTCCGGATCTCTACGCATTCCACCGCTACACCCGGAATTCCACCTGCCTCTACAGTGCTCAAGCACGGGAGTATCGACGGCCGACTCGGGGTTGAGCCCCAAGCTTTCACCGTTGACTACCCGCGCCGCCTACGCGCCCTTTAAACCCAATTCTGATG
+
CCCCCGGGGGGGGGGGGGGGGGGGGGGGGGGGGGGGGGGGGGGGGGGGGGGGGGGGGGGGGGGGGGGGGGGGGGGGGGGGGGGGGGGGGGGGGGGGGGGGGGGGGGGGGGGGGGGGGGGGGGGEGGGGGGGGGGGGGGGFGGGGGFFFGFGGGFGGGGDGGFFGB5AGEG>?>@FFFFFGGGFFFGFFFFCFFFBFFFFFFFF?DEEEE4?BB0BBF;FFF<:BFFFFFFFB<AFFFF:B4<<<9<A
@M00200:207:000000000-ALC1F:1:1101:19891:9611 2:N:0:5
TACAGGGGTATCTAATCCCGTTCGCTACCCTAGCTTTCGTGCCTCAGCGTCAGAAGAGATCCAGTGAGCCGCTTTCGCCACCGGTGTTCCTTAGGATATCAACGCATTTCACCGCTCCACCCTAAGTTCCGCTCACCTCTATCTCCCTCGAGCACGGTAGTTTTGGGCGCAGTTCCTCGGTTAAGCCGAGGGATTTCACACCCAACTTTCCGCGCCGCCTACGCACCCTTTAAACCCAATTCTGATG
+
CCCCCGGGGGGGGGGGGFGGGGGGGGGGGGGGGGGGGGGGGGGGGGGGGGGGGGGGGGGGGGGGGGGGGGGGGGGGGGGGGGGGGGGGGGGGGGGGGGGGGFGGGGGGGGGGGGGGGGGGGGGGFGGGGGGEGGGGGGGFGGGGGFGFGFGGGGGGGGGGFGFGFFFGFGFFDFFFFFFGGDE8FGFEFFGFFFFEFFACEFFFB@FEFFFFF>FF0;F;1:?F?F;F?17<AAF4<F?FFFFA2:<
@M00200:207:000000000-ALC1F:1:1101:25475:9626 2:N:0:5
TACAAGGGTATCTAATCCTGTTTGCTCCCCACGCTTTCGTGCCTGAACGTCGGTGCTGGACCAGGAAGCCGCCTTCGCCACTGGTGTTCCTTCAGATATCTACGCATTTCACCGCTACACCTGAAATTCCGCTTCCCTCTTCCGCACCCTAGCTATGCAGTCTCGAATGCAATTCCCAGGTTGAGCCCGGGGCTTTCACACCCGACTTACATAACCGTCTACGCACGCTTTAAACCCAATTCTGATG
+
CCCCCGGGGGGGGGGGGGGGGGGGGGGGGGGGGGGGGGGGGGGGGGGGGGGGGGGGGGGGGGGGGGGGGGGGGGGGGGGGGGGGGGGGGGGGGGGGGGGGGGGGGGGGGGGGGGGGGGGGGGGGGGFGGGCGGEDGGGGFGFGDEDG>DFFDGGGGFGGFFCFFFFFGFGFFFEFFFFFGGGFFFGFFFFGEBFFEAEFEE>=BFFF@4B=4CCFFFF176EF6;B>94;@FE38FF@<@46A><<B
@M00200:207:000000000-ALC1F:1:1101:3613:9642 2:N:0:5
TACCCGGGTATCTAATCCTGTTTGCTCCCCTAGCTTTCGTGCATCAGCGTCAGTAATGGTCCAGTGAGCCGCTTTCGCCACAGGTGTTCCTCCCGATATCTACGCATTTCACCGCTACACCGGGAATTCCACTCACCTCTCCCATACTCCAGCACGGCAGTTTCCGTTGCAGGCTCCGAGTTGAGCCCGGAGATTTCACAACAGACTTACCGCACCGCCTCCGCACCCTTTATGCCCAGTTCTGATG
+
CCCCCGGGGGGGGGGGGGGGGGGGGGGGGGGGGGGGGGGGGGGGGGGGGGGGGGGGGGGGGGGGGGGGGGGGGGGGGGGDGGFGGGGGGGGGGGGEGGGGGGGGGGGGGGGGGGGGDGGGGGGGGDFGGGGGGGGGGGGFGGGGGFGFGFGGGFGGGGGGGGFGFFFGFGFFFFFFFF5CGGF>ACFFDE4ABFFFFFFFFFFD@FFFFFFFB9BB;@F<(6:?FBFFFF?>AAFFBF?B9)<AFBF
@M00200:207:000000000-ALC1F:1:1101:23211:9655 2:N:0:5
TACAAGGGTATCTAATCCCGTTCGCTCCCCTGGCTTTCGCGTCTCAGCGTCAGCAGGAGCCCAGGACCTCGCTTTCGCCACGGGCGTTCCTTCCGATCTCAACGCATTTCACCGCTCCACCGGAAGTTCCAGGTCCCCCTACTCCCCTCCAGGCCGCTCGTATCGGTGCCCGTTCCCCGGTTGAGCCGGGGGATTTCAGCGCCCGACGTGGCGGCCCGCCTACACGAGCTTTAAACCCAATTCTGATG
+
CCCCCGGGGGGGGGGGGGGGGGGGGGGGGGGGGGGGGGGGGGGGGGGGDFGGGGGGGDGGFGGGGGGGGGGGGGGGGGGGGDGGGGGGGGGFGGGGCFGGGGGGGGGEGGGGGGGCGECGGGECEEFFGGGGCFFGGFG5DFGGGFGFGFGGGGGGGGGDDDFGF459?DFBDFFFFFFC558;FGFFEEGD1)7,/66<6>9>FFFFFB?F0(7>BF0;?6?BFF(((-4<)6*71(133))-6:)-
@M00200:207:000000000-ALC1F:1:1101:2677:9717 2:N:0:5
TACCCGGGTATCTAATCCCGTTTGCTCCCCACGCTTTCGCGCCTCAGCGTCAGGAATTGCCCAGAGACCCGCCTTCGCCACCGGTGTTCCTCCCGATCTCTACACATTTCACCGCTACACCGGGAATTCCAGTCTCCTCTGCAATCCTCAAGAACAGCAGTATCGATCGACGTTCTTCGGTTGAGCCGAAGGATTTCACGACCGACTTGCCATCCCGCCTACGCGCCCTTCAAGCCCAGCTCTGCTGAAC
+
CCCCCGEEFCFGGGGGGGGDFFGGGGGEDGFFGGC:FGCECEGGGGGGGGG7BFFFFGGFGGGG@B<FGGGGFEFFGGGEDGGCCFGGGGDF=FDEGEGGGCFFCDCFCDGG9BEGGFEFEGG@=C@DGGAD=E+==DD9AEFCAFDFGFD8D?DGGF77:<@9*30CD>BD9CF@CC>4=?BFFDFFF)??3FC*=>B51(,3;B9DE9.7CE)(,4((,414(3--7?(,)64><:0(.3)))6:2)(
@M00200:207:000000000-ALC1F:1:1101:14171:9756 2:N:0:5
TACGGGGGTATCTAATCCCGTTCACTCCCCTAGCTTTCGTGCCTCAGCGTCAGAAAAGGCCCAGTATGCCGCTTTCGCTGCTGGCGTTCCTTCCGATCTCTACACATTTCACCGCTCCACCGGAAGTTCCACATACCCCTACCTCACTCAAGTCATCCAGTATCACGCGCAGTTTTCCGGTTGAGCCGGAAGATTTCACACGTGACTTAGATAACCGCCTACGCACCCTTTATGCCCAGTTCTGATG
+
CCCCCGGGGGGGGGGGGGGGGGGGGGGGGGGGGGGGGGGGGGGGGGGGGGGGGGGGGGGGGGGGGGGGGGGGGGGGGGGGGGGGGGGGGGGGGGGGGGGGGGGGGGGGGGGGGGGGGGGGGGGG+BFGGGGGGGGGGGGFGGGGGFGFGFGGGGGGGGGGGFFGAFFG>DDFFFFFFFEDGGFFFGFFB4CB2=CFFFFEEBFD;?FCEE3<EC;;;9F;75<;BF(:B:4)))**47025<DF)6>
@M00200:207:000000000-ALC1F:1:1101:8272:9774 2:N:0:5
TACTCGGGTATCTAATCCCGTTTGCTCCCCTGGCTTTCGCGCCTCAGCGTCAGAAAGGGCCCAGCGCGTCGCTTTCGCCACCGGCGTTCCTTCCGATATCTACGCATTTCACTGCTACACCGGAAGTTCCACGCGCCCCTACCCCACTCGAGGCCGCCAGTATCAGAAGCTGTTCTCCGGTTGAGCCGGAGGATTTCACCTCTGACTTGTCGGCCCGCCTACGCGCCCTTTATACCCAGTCCTGATG
+
CCCC@FGGGGGGGGGGGGGGGG<FGGGGGGG8FGGGGGGG7FGGGGGGGGGGGA<FC,CEGGEG,C:@@@CFFGGGGGGGBGGGGGGGGGGBFAFGFGGF99FGGGGGGGGG,@DF,EFGGGG7FB@DGFGGCG6@GCDFGG>*@AGFF*1=**37)=DGGC>DFFF?FGAFFFFFF+:>>DDFFGFFD>GF(?FFFFFF23526AA4))5(167>B>BBF?F>669>6722)6?@2>::),6<))6
@M00200:207:000000000-ALC1F:1:1101:5186:9778 2:N:0:5
TACGAGGGTATCTAATCCCGTTTGCTCCCCTGGCTTTCGCGCCTCAGCGTCAGTAGTGGTCCAGCAGGTCGCTTTCGCCACCGGCGTTCCTTCCGATATCAACGCATTTCACCGCTCCACCGGAAGTTCCACCTGCCCCTACCACCCTCCAGACCACCAGTATCCCAGGCAATTTTCCGGTTAAGCCGAAAGATTTCACCCCAGACTTGATGGCCCGCCTACGCGCCCTTTAAACCCAATTCTGATG
+
CCCCCDGGGGGGGGGGGFGGGGGGGGGGGGGGGGGGGGGGGGGGGGGGGGGGGGGGGGFGGGGGGGGGGGGGGGGGGGDGGGGGGDCGGGGGGGGCFFDFGGGGGGGGGGGGGGGGGGGGGGGDG>DAFG8EGGGGGGGFGFGFGFGFGFGGCGGGGGGGGGFGFFFGFGFFA:FFFFFDGGEFFGFBFFG>DFF<:4BEDFF?DF;EEFEFF8;;;FFFFF?619B9;:2<>)=F0(405A<446<
@M00200:207:000000000-ALC1F:1:1101:5087:9791 2:N:0:5
TACAGGGGTATCTAATCCCGTTCGCTCCCCTGGCTTTCGCGCCTCAGCGTCAGTAAGGATCCAGCAGACCGCTTTCGCCACCGGCGTTCCTTCCGATATCAACGCATTTCACCGCTCCACCGGAAGTTCCGTCTGCCCCTATCCCCCTCCAGATGCGCAGTATCCGAAGCTGTTCCCCGGTTGAGCCGGGGGCTTTCACCCCGAACTTACGCACCCGCCTACGCGCCCTTTAAGCCCAGTTCTGATG
+
CCCCCGGGGGGGGGGGGGGGGGGGGGGGGGGGGGGGGGGGGGGGGGGGGGGGGGGGGGGGGGGGGGGGGGGGGGGGGGGGGGGGGGGGGGGGGGGGEFGGGGGGGGEGGGGGGGGGGGGGGGGGGGGGGGGGGGGGGGGFGGGGGFGFGFGGGGGGGGGG>FFGFFFCEGFFF@BFFFFD=DDFFGFFFEGFF347FFFA?FFBF>FFBFFFFFEF;9FFBFFF>>>FF??FFAFF??15AABFAF<
@M00200:207:000000000-ALC1F:1:1101:4369:9833 2:N:0:5
TACTGGGGTATCTAATCCTGTTTGCTCCCCACGCTTTCGTGCCTCAGTGTCAGGAAAGGCCCAGCCGGGCGTCTTCACCATCGGCGTTCCAGTAGATATCTACGCATTTCACCGCTCCACCTACTGTTCCCCCGGCGCCTACCTTCCTCAAGACCAGCAGTATGCCCCGCAGTTCCCCGGTTGAGCCGGGGGATTTCACAAAGCACTTGCTGGCCCACCTACGCACCCTTTAAACCCAGTTCTGATG
+
CCCCCGGGFGGGFGGGGGGGEFGFFEGGGGGGGGGGFGGGGGGGGGGGGFGGGGCCGGGGGGGGGGEFGGGEE7@DGGGGGGGGGGGGGGCDFG9FADFGGGGGDGGEEFFGGGGGG7,BEDGGGG=EGGDDGEGGGGGBDF88FFDFGF@CFFGDCCGDDFFGAFFG?59?BEFFFFFCE<?4FFFBEFD)63=@FCF>2:1<>07,<<<B?F)6?F?BF?:1?FF?F0:9ADFFBF?>AFBA>D4
@M00200:207:000000000-ALC1F:1:1101:4610:9847 2:N:0:5
TACTGGGGTATCTAATCCTGTTTGCTCCCCACGCTTTCGTGTCTCAGCGTCAGTACTCGTCCAGTTGGCCGCCTTCGCCACCGGTGTTCCTCTCGATATCTACGAATTTCACCTCTACACCGAGAATTCCACCAACCTCTCCGGTACTCAAGCCATGCAGTTTCGGGTGCACTTCCCGGGTTGAGCCCGGGGCTTTCACATCCGACTTGCATAGCCGCCTACACACGCTTTAAACCCAATTCTGATGAGA
+
CCCCCGGGGGGGGGGGGGGGGGGGGGGGGGGGGGGGGGGGGGGGGGGGGGGGGGGGGGGGGGGGGGGGGGGGGGGGGGGGGGGEGGGGGGGGGGGGGGGGGGGGGGGGGGGGGGGGGGGGGGGGGGGFGGGGGGGGGGGFGGEGGFGFFFFDFCGGGGGGGGFGEDFGA6AFFEFFFDFGCC9AFFF5>>4>@FFEF*BC?=@(621<EF35CAFFF9;@;DF;;12(,4:AFAFF?FB:25AFFFF:85
@M00200:207:000000000-ALC1F:1:1101:17187:9848 2:N:0:5
TACGCGGGTATCTAATCCCGTTTGCTCCCCTGGCTTTCGCGCCTCAGCGTCAGAAGAGGTCCAGCGGGTCGCTTTCGCCACCGGCGTTCCTTCCGATATCAACGCATTTCACCGCTCCACCGGAAGTTCCACCCGCCCCTACCTCCCTCGAGACTCCCAGTATCCAAGGCTATTTTCCGGTTGAGCCGAAAGATTTCACCCCGGACTTGAGAGCCCGCCTACGCGCCCTTTAAGCCCATGTCTGCTG
+
CCCCCGGGGGGGGGGGGGGGGGGGGGGGGGGGGGGGGGGGGGGGGGGGGGGGGFGGGGGGGGGGGGGGGGGGGFGGGGGGGGGGGGGGGGFGFGGGGGGGGGGGGGGGGGGGGGGGGGGFFGDGGGGGGGGE9EGGDGGFGGGGGFGAD>EECD*2;76CDFFGFFFGFGFFA5CFFFFGGGBAFGFFE3>D:BFBFB64?9>9019<24)(,4)4((7??:?>0;>99BFA2-7)44((.4<2).)
@M00200:207:000000000-ALC1F:1:1101:3304:9876 2:N:0:5
TACTAGGGTATCTAATCCTGTTTGCTCCCCTAGCTTTCGTTCCTCAGCGTCAGTAGTGGTCCAGCGCGCCGCTTTCGCCACGGGTGTTCCTGCAGATATCTACGCATTTCACCGCTACACCTGCAATTCCACGCGCCTCTCCCACACTCCAGCACAGCAGTTTTGGAAGCAGCCTCTGGGTTGAGCCCAGAGATTTCACTCCCAACTTGCCACACCGCCTACGAACCCTTTACACCCAATTCTGATG
+
CCCCCFGGGGGGGGGGGGGGGGGGGGGGGGGGGGGGGGGGGGGGGGGGGEGGGGGGGGGGGGGGGGGGGGGGGGGGGGGGGGGGGGGGGGGGGGGGGGCGGGGGGGGGGGGFGGGGGGGGGGGGGGGGGGDGGDDEDGGFGGGGGFGFGFGGGFGGGGGGCGFGFEFGFGFFFBFFFFFFGG>F>FFFFFGFBFA*BCFEFF2BD9B4:C=:=BD>F@FFF;@@;>6?DFEFFFFF1(416<B9B2<
@M00200:207:000000000-ALC1F:1:1101:13687:9879 2:N:0:5
TACACGGGTATCTAATCCTGTTTGCTACCCACGCTTTCGTGTCTCAGCGTCAGTTACGGTCCAGAAAGCCGTCTACACCACCGGTGTTCCTCCTGATATCTACGCATTTCACCGCTACACCAGGAATTCCACTTTCCTCTCCCGCACTCTAGTCCCTCAGTATTCGGCGCACCCTCCCGGTTGAGCCGGGAGATTTCACACCAAACTTAAAGAACCGCCTACACACCCTTTAAGCCCAGTTCTGATG
+
CCCCCGGGGGGGGGGGGGGGGGGGGGGGGGGGGGGGGGGGGGGGGGGGGGGGGGGGGGGGGGGGGGGGGGGGGGGGGGGGGGGGGGGGGGGGGGGGGGGGGGGGGGGGGGGGGGGGGGGGGGGGGGGGGGGGGGGGGGFFGGGGGFGFGFGGGGGGGGG6FGFGFFFGEGFFFAFFFFFGGGFFFGFFFEGF@FFEFFFFFFD2>DFFBEFFFFFFF1>FFFEFFFFBF@FFFEFF:<BFFAA9AFF
@M00200:207:000000000-ALC1F:1:1101:15841:9896 2:N:0:5
TACTCGGGTATCTAATCCCGTTTGATCCCCTGGCTTTCGCGCCTCAGCGTCACAGGCACCCCAGACAGTCGCTTTCGCCACCGGCGTTCCTTCCGATATCTACGCATTTCACCGCTCCACCGGAAGTTCCACTGTCCCCTGATGCCGTCTAGTGCGGCCGTAGCTCCGGCTGTTCCTCGGTTGGGCCGAGGGATTTCACCGAAACCGTACCGCACCGCCTACGCGCCCTTTAAACCCAGTTCTGATG
+
CCCCCGGGGGGGGGGGGFGGGGGGGGGGGGGGGGGGGGGGGGGGGGGGGGGGGGGGGGGGGGGGGGGGGGGGGGGGGGGGGGGGGGGGGGGGGGGGFGGGGGGGGGEGGGGGGGGGGGGGGGGGDGGGGGGGFGGG?FGFGGGGDFGFGFGGGGGGGGGDDGFGFFFGE>AEFFFFFFFCCDBDBFFFDFGE;45@FFFEFFFFF7>BBBFFFBF9>>FFFFFFFF9B>::<AFFFFFFFFFBBFDF
@M00200:207:000000000-ALC1F:1:1101:4571:9898 2:N:0:5
TACGAGGGTATCTAATCCCGTTCGCTACCCTAGCTTTCGCGCCTCAGCGTCAGAAGAGGTCCAGCACGTCGCTTTCGCCACCGGCGTTCCTTCCGATATCAACGCATTTCACCGCTCCACCGGAAGTTCCACATGCCCCTACCTCCCTCAAGACAGCCAGTATCAAAGGCAATTTTCCGGTTGAGCCGAAAGATTTCACCCCTGACTTTGCCGCCCGCCTACGCGCCCTTTAAACCCAGTTCTGATG
+
CCCCCGGGGGGGGGGGGGGDGGGGGGGGGGGGGGGGGGGGGGGGGGGGGGGGGGGGGGGGGGGGGGGGGGGGGFGGGGGGGGGGGGGGGGGGGGGGGGDGGGGGGGGDFGGGFGGGGEGGDEGGG>DFFGGGGGGFFGGFGGFGGFGFFFGFGGGGGGG>DFFGFFFGFGFFFEAFFFFDGGDFFCFFFFGFDF=CAEFA07;D@@FFEACEBF87>B>?BFFFF>29;BF99<=?23(.6<AA>4<
@M00200:207:000000000-ALC1F:1:1101:20585:9917 2:N:0:5
TACCGGGGTATCTAATCCCGTTTGCTCCCCTGGCCTTCGTGCATCAGTGTCAGGAACTGTCCAGAGACCCGCCTTCGCCACTGGTCTTCCTCATGATCTCTACGCATTTCACTGCTACACCATGAATTCCAGTCTCCTCTCCAGTCCTCAAGCACCGCAGTATCGAATGCAGTTTCGAGGTTAAGCCTCGAAATTTCACACCCGACTTACGGCGCCACCTACGCACCCTTTAAACCCAGTTCTGATG
+
CCCCCGGGGGGGGGGGGGGGGGGGGGGGGGGGGGGGGGGGGGGGGGGGGGGGGGGGGGGGGGGGGGGGGGGGGGGGGGGGGGGGGGGGGGGGGGGGFGGGGGGGGGGGGGGGGGGGGGGGGGGGGGGGGGGGGGGGGGGFGGGGGFDFGFFGGGGGGGGGGGFGEFFGFGFFFEFFFFFGGGFFFGFFFFGFFFFFFFFFEDBBBFFAEFF<@FFF=@DFBB@@?B674;@CE<FA@@?@)37C??9
@M00200:207:000000000-ALC1F:1:1101:4372:9934 2:N:0:5
TACTGGGGTATCTAATCCTGCTTGCTCCCCACGCTTTCGTGCCTCAGTGTCAGGAATTTCCCAGAAAGGCGCCTTCGCCGCCGGCCTTCCCCCAGATATCTGCGCATTTCACCGCTACACCTGGAGTTCCCCTTTCCCCTGAAATCCTCAAGTCTCGCAGTATAAGGCGCAATTCCCCGGGTACGCCGAGGGCTTTCACACCTTACTTACGAACCCACATACGCACCCTTTAAGCCCAATCCTGATGCGAT
+
@C@CCGGECEEEFCFFGGGF,<CFFEG8FEFBFGG@DFGFF@FEGCEFFGGGFGGGEFGGGEGGGG<<FGGCGGEGGGGEG@=:FGDGGFGGGGGGDGGGEFGEGGD+@EGGGDE0+>9FC=EE,DFFDFED?,=EDF6DFDA7,=+58<F8FFFG86>GGD7CCF?GAD5>D@FCFFFGGGA**CEDBFG49FA(/7+751;@E@?5CEFFF(=7;;()6<1(-49<<03<29=6::?B((62<4-)4:(
@M00200:207:000000000-ALC1F:1:1101:27559:9963 2:N:0:5
TACTCGGGTATCTAATCCTGTTTGCTCCCCACGCTTTCGTGCCTGAACGTCGGTGCTGGACCAGGAAGCCGCTTTCGCCACTGGTGTTCCTTCAGATATCTACGCATTTCACCGCTACACCTGAAATTCCGCTTCCCTCTTCCGCACCCTAGCTATCCAGTCTCGAATGCAATTCCCAGGTTGAGCCCGGGGCTTTCACACCCGACTTACATAACCGTCTACGCACGCTTTAAACCCAATTCTGATG
+
CCCCCGGGGGGGGGGGGF<FFGFGGGGGGGGGGGGGGGGGGCFGDFFGGGGGCCF+CEGGGGGGGGGGGGGGEEGGGGGGGFGGGGGGGGGCG@FFGDGGGGGGGGGGGGGGGGGGGGGGGGFFFGG;FFGGG6+@DFGFCGCDGFG*=9=DFFGGGEGFG6;+DFDDF+=8FEFFAFCGGGFFFGFFFB>AAEFEFE6A=A2>>>=D=8=ECEFF91;;(.,(,469;1?C))*;3<206))-4)4
@M00200:207:000000000-ALC1F:1:1101:20383:9967 2:N:0:5
TACTGGGGTATCTAATCCTGTTTGCTCCCCACGCTGTCGCGCCTCAGTGTCAGCAGTAGCCCAGCAGGCCGCCTTCGCCACCGGTGTTCTTCCGGATCTCTACGCATTCCACCGCTACACCCGGAATTCCACCTGCCTCTACTACGCTCGAGCAAGACAGTCCGCACGGCAGACCCGGAGTTGAGCCCCGGGCTTTCACCGCACGCTTATCCCGCCACCTACGCGCCCTTTATACCCAATTCTGATG
+
CCCCCGGGGGGGGGGGGGGGGGGGGGGGGGGGGGGGGGGGGGGGGGFGGGGGGGGGGGGGGGGGGGGGGGGGGGGGGGGGGGGGGGGGGGFGGGGGGGGGFGFGGGGGGFGGGGGGGGGGGDGGGGGGGGGGGGGGGGGFGGGGGFGFGFGGDGFGFCGGGGFGFFFDDGEBF:@FFFDGCFFFFFFAFFG>@:A1A?A<72:BFF:(4AF9:BFF>:??FF?6196>>0)6:-7?>DFFFABA9AA
@M00200:207:000000000-ALC1F:1:1101:9391:10032 2:N:0:5
TACTAGGGTATCTAATCCCATTCGCTACCCACGCTTTCGTGCTTCAGTGTCAAATATGCACCAGCGTACTGCCTTCGCTTTTGGTGTTCCCCATGATATCAACGGATTTCACTCCTACACCATGAGTTCCGTACGCCTCTCGCACTTTCAAGTTCTGCCGTTTCTTCCGCAATCCCGAGGTTAAGCCTCGGGTTTTAACAAAAGACTAACAGAACAACCTACGCACCCTTTACACCCAATTCTGATG
+
CCCCCGGGGGGGGGGGGGGGGGGGGGGGGGGGGGGGGGGGGGGGGGGGGGGGGGGGGGGGGGGGGGGGGGGGGGGGGGGGGGGGGGGGGGGGGGGGGGGGGGGGGGGGGGGGGGGGGGGGGGGGGGGGGGGGGGGGGGGFGGGGGFGFGFGGGGGGGGFGGGFGFFFGFGFFFFDFE5?7AFFFFGFFFFGF@<A5==FCFB5C>D=EFFFFFFFFFBDFEE@F@B>D>@EFEEFFB72@<<?EC?E
@M00200:207:000000000-ALC1F:1:1101:12347:10049 2:N:0:5
TACTGGGGTATCTAATCCCGTTTGCTCCCCTGGCTTTCGCGCCTCAGCGTCAGTTGAGGTCCAGCACGCCGCCTTCGCCACCGGTGTTCCTTCCGATATCTACGCATTTCACCGCTCCACCGGAAGTTCCGCATGCCCCTACCTCACTCCAGACGTCCAGTATCACAAGCAGTTCTCCGGTTAAGCCGGAGGATTTCACCCCTGACTTGGACATCCGCCTACGCGCACTTTAAACCCAATTCTGATG
+
CCCCCGGGGGGGGGGGGGGGGGGGGGGGGGGGGGGGGGGGGGGGGGGGGGGGGGGGFGGGGGGGGGGGGGGGGGGGGGGGGGGGGGGGGGGGGGGGGGDGGGGGGGGGGGGGGGGGGGGGGGGGGGGGGGGGGGGGGGGFGGGGGFGFGFGGGGGGGGGGGGFGFFFCFCFFFFFFFFFGGGFFFGFBFFGFFFFFFFFFFFFFFFFFEE8EFEF@03?<28<FF06;F04<ADF:<<?04>AA9<>
@M00200:207:000000000-ALC1F:1:1101:9309:10065 2:N:0:5
TACCAGGGTATCTAATCCCGTTTGCTCCCCTGGCCTTCGTGCCTCAGTGTCAGGAACTGTCCAGAGACCCGCCTTCGCCACTGGTCTTCCTTACGATATCTACGCATTTCACCGCTACACCGTAAATTCCAGTCTCCTCTCCAGTCCTCAAGCACCGCAGTATCAAATGCAGTTTCGGAGTTAAGCCCCGAGATTTCACACCTGACTTACGGCGCCACCTACGCACCCTTTATACCCAGTTCTGATG
+
CCCCCGGGGGGGGGGGGGGGGGGGGGGGGGGGGGGGGGGGGGGGGGGGGGGGGGGGGGGGGGGGGGGGGGGGGGGGGGGGGGGGGGGGGGGGGGGGGGGGGGGGGGGGGGGGGGGGGGGGGGGGGGGGGGGGGGGGGGGFGGGGGFGFGFCFFFGGGGDGGGFGFFFGFGFFFFFFFFFGGGFFFGFFFFGF>>FCFFFEE5CEBEBEFFFFAAE@=(>B(89@FFFFFDFFC?CAEE=E337C)9<
@M00200:207:000000000-ALC1F:1:1101:17598:10105 2:N:0:5
TACTAGGGTATCTAATCCTGTTTGATCCCCACGCTTTCGTGCCTCAGTGTCAATATTCGTGTAGCCAGCTGCCTTCGCAATTGGTGTTCTATGTCATATCTAAGCATTTCACCGCTACATGACATATTCCGCTAACCTCCACGGTATTCAAGACTGATAGTATCAATGGCAGTTCCCAAGTTAAGCTCGGGGATTTCACCACTGACTTACCAACCCACCTACGCACCCTTTAAGCCCAATTCTGATG
+
CCCCCGGGGGGGGGGGGGGGGGGGGGGGGGGGGGGGGGGGGGGGGGGGGGGGGGGGGGGGGGGGGGGGGGGGGGGGGGGEGGGGGGGGGGGGGGGGGGGGGGGGFGGGGGGGGGGGECFGGGGFGGGGGGGGGGGGGGGFDGGGGFGFGFGGGGGGGGGGGGFFFFFGF6FEFFFDDFFGFGFDFGFFFB=?ADFDFFFFED@@EEBFFECECFEFFFFD@EDFDAFAFFBCCEA62>2>CC?4*>=
@M00200:207:000000000-ALC1F:1:1101:13036:10116 2:N:0:5
TACTGGGGTATCTAATCCTGTTTGCTCCCCTAGCTTTCGTTCCTCAGCGTCAGTTGCGATCCAGCCAGCCGCCTTCGCCACGGGTGTTCCTGCAGATATCTACGCATTTCACCGCTACACCTGCAATTCCACTGGCCTCTCTCGCACTCGAGCACGGCAGTTTTGAAAGCAGCCTCTGGGTTAAGCCCAGAGATTTCACTTCCAACTTGCCGCACCGCCTACGAACCCTTTACGCCCAGTTCTGATGAGCT
+
CCCCCGGGEGGGGGGGGGGGGGGGGGGGGGGGGGGGGGGDGGGGGGGGGGGGGGFGGGECGGGGGGGGGGGGGGGGGGGGGGGGGGGGGFFGGGGGGGFGGGGGGGGDGGFFGGGGGG@=D,EFGGFGGGGGG?8FGGGBF?FDGFC*+DFEGGGDDGGCFFFGFFFFF?AFFFFF>FFGCGFFACC*@F>AB69EAAFFEEF4E@@EEEFBF@A@F>60<;7D2>34;8;>):A31<B?A9)6)-65:))
@M00200:207:000000000-ALC1F:1:1101:28929:10118 2:N:0:5
TACCAGGGTATCTAATCCTGTTTGCTCCCCTAGCTTTCGCGCCTCAGCGTCAGATGTGGTCCAGTGCGCCGCTTTCGCCACAGGTGTTCCTCCCGATATCTACGCATTTCACCGCTACACCGGGAATTCCACGCACCTCTCCCACCCTCAAGCCCGGCAGTTTCGCCTGCAGGCCCTAGGTTGAGCCTAGAGGTTTCACAGGTGACTTACCGCACCGCCTACGCGCCCTTTCTACCCAGTTCTGTTGATAT
+
CCC8CGGGGGGGGGGGGGGGGGGGGGGGGGGEFGGGGGG>FGFEFGGGGGGGDGGF@<CFFFFFAFA4@BBGGGGGGDGGB,AFF8FGGGGGGEFGGGGGGGGGGGGCFGGG,8EGDGGGGEDDCGGGFFF,+@8ECFF?@FGDE5DD8*@?8+=7DCD;*+?7*95CFF***)/?4AA4D:FF4?A);8;8:FFEFF6**(0(.66<EFE;>>FB>FF((61:1>6;9BB)45BF?73(6<-))6)6)))
@M00200:207:000000000-ALC1F:1:1101:18992:10130 2:N:0:5
TACGAGGGTATCTAATCCTGTTTGCTACCCACGCTTTCGCTCCTCAGCGTCAGTTCCGGCCCAGAGTGCCGCCTTCGCCACTGGTGTTCCTCCCGATATCTGCGCATTTCACCGCTACACCGGGAATTCCACACTCCCCTACCGGACTCGAGTCACGCCAGTATCAGGTGGCCCCTCCGCGTTGAGCGCGGAGATTTCACACCTGACTTAGCGAACCGCCTACCAGCCCTTTAAACCCAGTCCTGATGAA
+
CCC?<FGGGGGGGGGGGGGGGGGGGGGGGGGGGGGGGGGGGGGGGGGGGGGGGGGFE@E@GGGG@DFAFGGGGGGGGGGGGGGGGGGGGGGGG:CGGGDGGGGGGGGGGGFGGGGGEGGGGDGGGEGGGGCFDCDGGGGF6DE8+9DEGFFGGF729EGGCGF+?9<6=;9@*7:?B4>DCG448CF)6)::1)=C757?<E6;;;5@C)))(()47(02<B0(,.3-(418>A4F?(41:)5:2.6)))
@M00200:207:000000000-ALC1F:1:1101:7828:10139 2:N:0:5
TACGAGGGTATCTAATCCTGTTTGCTCCCCACGCTTTCGTGCCTGAACGTCGGTGCTGGACCAGGAAGCCGCTTTCGCCACTGGTGTTCCTTCAGATATCTACGCATTTCACCGCTACACCTGAAATTCCGCTTCCCTCTTCCGCACCCTAGCTAAACAGTCTCGAATGCAATTCCCAGGTTGAGCCCGGGGCTTTCACACCCGACTTATCTAACCGTCTACGCACGCTTCATACCCAATTCTGATG
+
CCCCCEGE@CAE,CFEFEECFDG<EGGFFEGGGGC7@CFCEFGGGFFFEFF@C@FCGA<EAFCFEFCGGFGGCC7ECGGDCFGFFDFCDEFGGGCEFCEFCDC@FDFGFFCGGCE>8FGFG8@E@B,3@FGGCEGGD=DF8FGGGB>?C9,=FDF?2==DFGDGFFB@97+<C=BAFFA+5=AF?C5@>?C>2?67AEFEEFF=>BF(0/@<<4A;2;@1=<@>@B>@(6(7?5FA.4(,6:A<)66
@M00200:207:000000000-ALC1F:1:1101:9217:10175 2:N:0:5
TACCGGGGTATCTAATCCTGTTTGCTCCCCACGCTTTCGCGCCTCAGCGTCAGTAATGGTCCAGTTGGCCGCCTTCGCCACCGGTGTTCTTGCGAATATCTACGAATTTCACCTCTACACTCGCAGTTCCACCAACCTCTACCATACTCAAGCGTCCCAGTATCGAAGGCCATTCTGTGGTTGAGCCACAGGCTTTCACCCCCGACTTAAAACGCCGCCTACGCGCCCTTTAAACCCAATTCTGATG
+
CCCCCGGGGGGGGGGGGGGGGGGGGGGGGGGGGGGGGGGGGGGGGGGGGGGGGGGGGGGGGGGGGGGGGGGGGGGGGGGGGGGGGGGGGGGGGGGGGGGGGGGGGGGGGGGGGGGGGGGGGGGGGDGGGGGGGF8CGGGFGGGGGFGFGFGGGGGGGGGGGGFGE?FGFGFFFFFFFFFGFGEF>FFFFFGFFFFFFEFFFFFFFFFFEFCCF>EFF@FFFFFF;>FFFFFFD29FFF0?FFFFFFF
@M00200:207:000000000-ALC1F:1:1101:8673:10187 2:N:0:5
TACCAGGGTATCTAATCCTGTTTGCTCCCCACGCTTTCGCGCCTCAGCGTCAGTTACAGACCAGAAAGTCGCCTTCGCCACTGGTGTTCCTCCAAATCTCTACGCATTTCACCGCTACACTTGGAATTCCACTTTCCTCTTCTGCACTCAAGTCCTCCAGTTTCCAATGACCTTCCTCGGTTGAGCCGAGGGCTTTCACATCAGACTTAAAGGACCGCCTGCGCGCGCTTTAAGCCCAGTTCTGATG
+
CCCCCGGGGGGGGGGGGGGGGGGGGGGGGGGGGGGGGGGGGGGGGGGGGGGGGGGGGGGGGGGGGGGGGGGGGGGGGGGGGGGGGGGGGGGGGGGGGGGGGGGGGGGGGGGGGGGGGGGGGGGGGGGGGGGGGGGGGGGFGGGGGFGFGFEGGGGGGGGGGGFGFFBFFFFFFFFFFFFDGD>FBFFFFFGEDFFFFFFFEFFBFEFFFFFC=FFFBFFD2B@FF9@FFDF<37BFFF?;EE7>)<<
@M00200:207:000000000-ALC1F:1:1101:24181:10208 2:N:0:5
TACCAGGGTATCTAATCCCGTTTGCTACCCTAGCTTTCGCACCTCAGTGTCAGATTCGATCCAGTGAGCCGCTTTCGCCACCGGTGTTCCTCCAGATATCTACGCATTTCACCGCTCCACCTGGAGTTCCGCTCACCCCTACCGACCTCTAGCCCGCCAGTATCGAGCGCCATTCCCCGGTTGAGCCGGGGGATTTCACACTCGACTTAGTGGACCACCTACGTGCGCTTTACACCCAGTTCTGATGCGAT
+
CCCCCGGGGFGGGGGGGGGGGGGGGGGGGGGGGGGGGGGGGGGGGGGGGGGGGGGGGGGGGCFFFGGGGGGGGGGCEGGGCFGGGGEGGGGGGGGGCFFGGFGGGGGGGGGGEGGGGGFGGGGGFGGGGGD>+=DGFCGFGGDDGF8AFFGEGGGGGGGGGGFGFFFGFGFFFEFFFFFD:C>FFGFFAAGF>5A<F<7CE;D006<@<EC31/;@?<::?BF0(,4;>:?A<29:913:4<).<>A)4:(
@M00200:207:000000000-ALC1F:1:1101:28725:10212 2:N:0:5
TACACGGGTATCTAATCCTGTTTGCTCCCCTAGCTTTCGCGCCTCAGCGTCAGTTGCAGTCCAGGAAGCCGCCTTCGCCGCAGGTGTTCCTCCCGATATCTACGCATTTCACCGCTACACCGGGAATTCCACTTCCCTCTCCTGCACTCTAGCACGACAGTCTTGAACGACCGCCCCGGGTTAAGCCAGGGGATTTCACGCCCAACTTATCGCACCGCCTACACGCCCTTTAAACCCAATTCTGATG
+
CCCCCGGGGGGGGFGGGGFGGGGGGGGGGGGGGGGGGGGGCGGGGGGGGGGGGGGAFGFGGGGGE@CBFEFGGGGGGGGGGGGGGGGGGGGGGEEEGCEGGGGGGGGGGGGFGEGDGGGGGGGGGDFFGGGEFDGGGFGFGGCDDFGFGDG8DFGCGEGDGFFGFCF2@CA?B=B??EFDEDFF=D?);5D>@FFEFFFD;1;D@DFF<)7?03@>09B?6:3?<FFFFFBB<)9??FFB2:A92))
@M00200:207:000000000-ALC1F:1:1101:4391:10231 2:N:0:5
TACTAGGGTATCTAATCCTGTTTGCTCCCCACGCTTTCGCACCTCAGCGTCAGTACCGGGCCAGTGAGCCGCCTTCGCCACTGGTGTTCTTCCGAATATCTACGAATTTCACCTCTACACTCGGAGTTCCACTCACCTCTCCCGGACTCCAAGATCGCCAGTATCGAAGGCAGTTCTGGAGTTGAGCTCCAGGATTTCACCCTCGACTTAGCGACCCGCCTACGTGCGCTTTACGCCCAGTTCTGATG
+
CCCCCGGGGGGGGGGGGGGGGGGGGGGGGGGGGGGGGGGGGGGGGGGGGGGGGGGGGGGGGGGGGGGGGGGGGDGGGGGGGGGGGGGGGGGGGGGGGGGGGGGGGGGGGGGGGFGGGGGGGGGEEGEGGGGGGGGGGDGFGGGGGEGFGFGGFDGFGGGGGGFGFFFG5DFFDC?FFFFGGGFFF7>>FFCFC>AEFE@A=>BD>FFF?*8;@@B=3>FFFD@@FF;>@FFF97:B1(4<BAA>BF26
@M00200:207:000000000-ALC1F:1:1101:15681:10286 2:N:0:5
TACTCGGGTATCTAATCCTGTTTGCTCCCCACGCTTTCGTGCCTCAGCGTCAGTATCGGGCCAGTGAGCCGCCTTCGCCACTGGTGTTCTTGCGAATATCTACGAATTTCACCTCTACACTCGCAGTTCCACTCACCTCTCCCGAACTCAAGATCTTCAGTATCAAAGGCAGTTCTGGAGTTGAGCTCCAGGATTTCACCTCTGACTTAAAGACCCGCCTACGCACCCTTTATACCCAGTTCTGATG
+
CCCCCGGGGGGGGGGGGGGGGGGGGGGGGGGGGGGGGGGGGGGGGGGGGGGGGGGGGGGGGGGGGGGGGGGGGGGGGGGGGGGGGGGGGGGGGGGGGGGGGGGGGGGGGGGGGGGGGGGGGGDGGGEGGGFGGFGFGGGFGGGGGFGFGFGGGGGGGGGGGGFGFFFFFGFFFEFFFFACEFFFFGFFFFFFBFF@CEFEFFE=EFFFFEEECBFFBB@DDF2@D@@2=@@EEFFF;@D@CEFFFFF
@M00200:207:000000000-ALC1F:1:1101:18482:10291 2:N:0:5
TACAAGGGTATCTAATCCTGTTTGATCCCCACACTTTCGTGCCTCAGCGTCAATCAAGGATTCGTCTGCTGCCTTCGCAATCGGTGTTCTGTGTGATATCTATGCATTTCACCGCTACACCACACATTCCGCAAACGGCATCCCCATTCCAGTCCGACAGTATCAATGGCACGTTCCAAGTTGAGCTCGGAGATTTCACCACTGACTTACCAGACCGCCTACGCACCCTTTATACCCAGTTCTGATG
+
CCCCCGGGGGGGGGGGGGGGGGGGGGGGGGGGGGGGGGGGGGGGGGCGGGGGGGGGGGGGGGGGGGGGGGGGGGGGGGGGGGGGGGGGGGGGGGGGGGGGGGGGGGGGGGGFGGGGGGGGGGGGGECFGG8EGECGDGDEGDGGGFG8@FGGGGGGDGGGGGFGFFFGFGFFBDFFFFFGACDFBCFFFF69)*=AFEA:CDFEFEBAEE@;E)*<9>B?2:(((/5>@28.?EFF@<;(9?CE3CE
@M00200:207:000000000-ALC1F:1:1101:14237:10334 2:N:0:5
TACTAGGGTATCTAATCCCGTTCGCTCCCCACGCTTTCGCGCTACAGCGTCAGTTGTGAGCCAGAAGGCCGCCTTCGCCACTGGTGTTCCTCCCGATATCTACGCATTTCACTACTACACCGGGAATTCCACCTTCCTCTCTCACACTCTAGTCGACCAGTATTGGAGGCAGTTTCAGGGTTGAGCCCTGAGATTTCACCACCAACTTTGCCAACCGCCTTAACGCGCTTTAAACCCAATTCTGATG
+
CCCCCGGGGGGGGGGGGGGGGGGGGGGGGGGGGGGGGGGGGGGGGGGGGGGGGGGGGGGGGGGGFGGGGGGGGGGGGGGGGGGGGGGGGGGGGGDGGGGGGGGGGGGECGGGGGGGGGGGGGGGGGGGGGGGGGGGGGGFGFFGFFGFGFGGGFD68EDCFGFGF5AFADFBFEFFFFF>FGBFAGFFFFGA*4+AFEFE@F=BFFDFFECEFEFFFFFFF8AEF9>BFF;AFAFFF:08<2-5::4
@M00200:207:000000000-ALC1F:1:1101:10567:10361 2:N:0:5
TACTCGGGTATCTAATCCTGTTTGCTACCCACGCTTTCGTGTCTCAGCGTCAGTTACGGTCCAGAAAGCCGTCTACACCACCGGTGTTCCTCCTGATATCTACGCATTTCACCGCTACACCAGGAATTCCACTTTCCTCTCCCGTACTCTAGTCCCTCAGTATTCACCGCACCCTCCCGGTTAAGCCGGGAGATTTCACAGCAAACTTAAGGAACCGCCTACACACCCTTTATGCCCAATTCTGATGAGA
+
CCCCCGGGGGGGGGGGGGGGGGGGGGGGGGGGGGGGGGGGGGGGGGGGGGGGGGGGGGGGGGGGGGGGGGGGGGGGGGGGGGGGGGGGGGGGGGGGGGGGGGGGGGGGGGGGGGGGGGGGGGGGGGGGGGGGGGGGGGGFGFGDGEGFGFGGGGGGGGG?@DFGFFFGFC5@EDFFFFDGEGFFAFFEFDGBAFFFFFFEEDF:@B=EBCE==BF@29@2,/;=FFF9DF@<E3FA@E(3;CE3<?3746
@M00200:207:000000000-ALC1F:1:1101:8554:10395 2:N:0:5
TACTGGGGTATCTAATCCCGTTTGCTCCCCTGGCTTTCGCGCCTCAGCGTCAGAAAAGGTCCAGCACGTCGCTTTCGCCACCGGCGTTCCTTCCGATATCTACGCATTTCACCGCTCCACCGGAAGTTCCACATGCCCCTACCTCCCTCGAGATCGGTGGTATCCAGGGCCGTTCTCTCGTTAAGCGAGAGGATTTCACCCCAGACGGACCGACCCGCCTACGCGCCCTTTAAGCCCAGTTCTGATG
+
CCCCCGGGGGGGGGGGGGGGGGGGGGGGGGGGGGGGGGGGGGGGGGGGGGGGGGGGGGGGGGGGGGGGGGGGGGGGGGGGGGGGGGGGGGGGGGGGGGGGGGGGGGGGGGGGGGGGGFGGGGGGGGGGGGGGGGGGGGGFGGGGGFGFGFGGGGGG6CDDGGFGFFFG5DBDEFFFFFFGGCFFFG>B>EGF@;A<FFFAF9DFFFF;09999>E029>??BB9>B>66<BAAAFF????FFBFAFF
@M00200:207:000000000-ALC1F:1:1101:7693:10409 2:N:0:5
TACAGGGGTATCTAATCCTGTTTGCTCCCCACGCTTTCGTGCCTCAGCGTCAGTATCGGGCCAGTGAGCCGCCTTCGCCACTGGTGTTCTTGCGAATATCTACGAATTTCACCTCTACACTCGCAGTTCCACTCACCTCTCCCGAACTCAAGATCCTCAGTATCAAAGGCAGTTCTGGAGTTGAGCTCCAGGATTTCACCCCTGACTTAAAGACCCGCCTACGCACCCTTTAAGCCCAATTCTGATG
+
CCCCCGGGGGGGGGGGGGGGGGGGGGGGGGGGGGGGGGGGGGGGGGGGGGGGGGGGGGGGGGGGGGGGGGGGGGGGGGGGGGGGGGGGGGGCGGEGGGGGGGGGGGGGGGGGGGGGGGGGGGGGEGGGGGCGFGGGGGGFGGGGGFGFGF8EDGGGGGGGGGFGFF8FFGFFFFFFFF87CGCFFGFFFFGFFFFFFEFFFFFFFFFFEEAEEFFFFFFFFFDFFFFF;@E3?EFFFD;@CECECEC
@M00200:207:000000000-ALC1F:1:1101:24476:10439 2:N:0:5
TACTCGGGTATCTAATCCCGTTTGCTCCCCTAGCTTTCGCGCCTCAGCGTCAGAAGAGGTCCAGCACGCCGCTTTCGCCACCGGCGTTCCTTCCGATATCTACGCATTTCACCGCTCCACCGGAAGTTCCGCATGCCCCTACCTCCCTCGAGACCACCAGTATCAAAGGCACTTTTCCGGTTGAGCCGAAAGATTTCACCCCTGACTTGATGGCCCGCCTACGCGCACTTTAAGCCCAATTCTGATG
+
CCCCCGGGGGGGGGGGGGGGGGGGGGGGGGGGGGGGGGGGGGGGGGGGGGGGGGGGGGGGGGGGGGGGGGGGGGGGGGGGGGGGGGGGGGGGGGGGGGGGGGGGGGGGGGGGGGGGGGGGGGGGDGFFGGGGGEGGGGGFGGGGGFGFGEEEFGCGGEGFGGFGFFFGFFFFFFFFFFFGGDDFFFFFFF35@4AE65AAFFDFFEEFFFFFF8/=>BF?646;6(2;>?AA><4?2:<BFBBDF<>
@M00200:207:000000000-ALC1F:1:1101:16197:10444 2:N:0:5
TACAGGGGTATCTAATCCTGTTTGCTACCCACGCTTTCGCACCTCAGTGTCAGTGTCAGTCCAGAAGGCCGCCTTCGCCACTGGTATTCCTCCCGATCTCTACGCATTTCACCGCTACACCGGGAATTCTACCTTCCTCTCCTGCACTCTAGCTTGACAGTTCCGGATGCAGTTCCCAGGTTGAGCCCGGGGCTTTCACAACCGGCTTATCAAGCCACCTACGCGCGCTTTAAGCCCAATTCTGATA
+
CCCCCGGGGGGGGGGGGGGGGGFGCFGGGGDGCGGGGGGD:@+AFGGEFGGGGG9FG<AFGGGGF<EDFEFGGGGGGG7FF4FFE9FFGEGGC,FFGCBFGGFGGGGGGGGGGGGGGGGGGE7CGGGGGGCGFC+D+B?D+8@8?FGFG?GGFFD+6DFFGGF+0?5CEG58DEFF*@*=EFFFFGF::*;*:?429AFEEA)(85@>@E4***;23;=@@;D>(1((3:?AA2FF?BF?A)64<))
@M00200:207:000000000-ALC1F:1:1101:7063:10445 2:N:0:5
TACGAGGGTATCTAATCCTGTTTGCTCCCCTAGCTTTCGTTCCTCAGCGTCAGTAGTGGTCCAGCGCGCCGCTTTCGCCACGGGTGTTCCTGCAGATATCTACGCATTTCACCGCTACACCTGCAATTCCACGCGCCTCTCCCACACTCAAGCACAGCAGTTTCGGAAGCAGACTCTAGGTTGAGCCTAGAGATTTCACTCCCGACTTGCCACACCGCCTACGAACCCTTTATACCCAGTCTGATGAGCTC
+
CCCCCGGG@EGGGGGGGGGGGGGGGGGGGGFGFGGFGGGGGFEFGGGFCFGEEFGGGGGGGGFFFGGGGEGGGGGGGGGCEDDGCCGGGGGGGGGCGGGGGGGGGGG:DDEFAGGGDEGGGFFG@BDDGGGGGGGGGGGBGFGGF>DFFF89DFG??7FDGGFGFBFGBGFFFFAFFFFDG@AF>7AA>A4A;BBEF<+8@2:=@B>@3CB9=8:@>F934;D;<26;@@8<A26F7)458ABB)6::)-,
@M00200:207:000000000-ALC1F:1:1101:17030:10449 2:N:0:5
TACAGGGGTATCTAATCCTGTTTGATCCCCACGCTTTCGTGCATCAGTGTCAATAACCGTGTAGCGCGCTGCCTTCGCAATTGGTGTTCTATGTCATATCTAAGCATTTCACCGCTACATGACATATTCCGCTCACCTCCACGATATTCAAGACAGCTAGTATCAACGGCAGTTTCCGGGTTAAGCCCGGAGATTTCCCCACTGACTTACCTGCTCACCTACGCCCCCTTTCAGCCCTGTTCTGATG
+
CCC@CFEGGCFG<@,EFFA<FGGFGGGEFFGGGGE7DFGGGGGF98FGFGGBDFF<E8FC@F<EF7+8FE:FBFAFEFC7@FFFFGGGGFFGGGGDFDDFFGGCCDFEA@EGEGGGGG?FCCGAF,=AF8,C==DFDDGDGGGC+0@F9+@=+==D+6A?DF9=2?FEFG>5?DFFF5*3@:*0;CAF**0929=66*9<59@)74AC6>(83@).*825(35>(6:133))).+56(,)/<E6<)9
@M00200:207:000000000-ALC1F:1:1101:3476:10476 2:N:0:5
TACAGGGGTATCTAATCCCGTTTGCTCCCCTGGCCTTCGTGTCTCAGTGTCAGGAACTGTCCAGAGACCCGCCTTCGCCACTGGTCTTCCTTACGATATCTACGCATTTCACTGCTACACCGTAAATTCCAGTCTCCTCTCCAGTCCTCAAGCACCGCAGTATCGAATGCAGTTTCAGAGTTAAGCTCTAAAATTTCACACCCGACTTACGGCGCCACCTACACACCCTTTATACCCAGTTCTGATG
+
CCCCCGGGGGGGGGGGGEGGGGGGGGGFGGGGGGGGGGGGGGGFFGGGGGGGGGGGGGGGGGGGGGGGGFGGGGGGGGGGGGGGGFGGGGGGGGGGDGEGFGGGGD:FECGGEGFGFGGGGEGGGGGGGGDGGGGGGGGDFFFGGFFFDF?DGGGGG6DGGGFGFFFFDGFFFCFFFFFGGGFF7A?FFFGFEFFFFF?=C5>=9)=DFFFFFFBB=:=>=@FFF?FFDD@EEFFFEEF89?CCC?9
@M00200:207:000000000-ALC1F:1:1101:24645:10486 2:N:0:5
TACTGGGGTATCTAATCCTGTTTGCTGCCCACGCTTTCGCGCCTCAGTGTCAGTTACAGACCAGAAAGTCGCCTTCGCCACTGGTGTTCCTCCATATCTCTACGCATTTCACCGCTACACATGGAATTCCACTTTCCTCTTCTGCACTCAAGTCTCCCAGTTTCCAATGACCCTCCACGGTTGAGCCGTGGGCTTTCCCATCAGACTTACGAAACCACCTGCGCGCGCTTTAAACCCAATTCTGATGCGCT
+
CCCCCGGGGGGGGGGGGGGGGGGGGGGGGGGGGGGGGGGGGGGGGGGGGGGGGGGGGGGDGDFGGGGGGGGGGGCEGGGGGGGCEEAFGGGGGCGGGFFGGFGFGDGGGGDFGGGDEGGGGGGGG9EFGC;EG9FGGGD?FGGGGFGBFF?C3=9DDGFGFGCCFF@DF9DDBDFFFFFDFDD?DD?5**3<5A6CA*3:8)088@@*0*)085?-7B2>:B4)59=@><<C59F4;@<;E3?.?3))(((
@M00200:207:000000000-ALC1F:1:1101:27768:10506 2:N:0:5
TACTGGGGTATCTAATCCCGTTCGCTACCCTAGCTTTCGTGCCTCAGCGTCAGAAAAGATCCAGTGAGCCGCTTTCGCCACCGGTGTTCCTTAGGATATCAACGCATTTCACCGCTCCACCCTAAGTTCCGCCCACCTCTATCTCCCTCGAGCACGGTAGTTTTGGGCGCCATTCCTCGGTTAAGCCGAGGGATTTCACACCCAACTTTCCGCGCCGCCTACGCACCCTTTAAACCCAATTCTGATG
+
CCCCCGGGGGGGGGGGGGFGFGGGGGGGGGGGGGDGGGGGGGGGGGGFGGFEFGGGGGGGGGGGGGGGGGGGGGGGGGFGGGGGGGGGGFFGFGGFCGGGGFGGGGGFFCFGFEGGGFGGGGGGDF=EFGG>+=8CDGGFFGGGGFDFFEEEGDDDDGGGGG76;AB?DGFDDCFFFFF*A7?F6+A?>?D5@FA=FCFE@2@(5;34CCEFD0;@B9B@0::069B?(()-6.95:?(:<B262:<
@M00200:207:000000000-ALC1F:1:1101:19230:10509 2:N:0:5
TACGAGGGTATCTAATCCTGTTTGCTCCCCACGCTTTCGTGCCTCAGTGTCAGTATTAGGCCAGGTAGCCGCCTTCGCCACCGGTGTTCCTTCCGATCTCTACGCATTTCACCGCTACACCGGAAATTCCACTACCCTCTCCCATACTCGAGTGTATCAGTTTTATCTGACCTGCCCAGGTTAAGCCCAGGTATTTCACAGATAACTTAATGCACCACCTACGCACCCTTTAAGCCCAGTTCTGATGATAT
+
CCCCCGGDGGGGGGGGGGGGGGGGGGGGGGGGGGGGGGGGFGGGGGGGGGGGGGGGGGFGGGGGGGGGGGGGGGGGGGGGGGGGGGGGGGGGGGGDFGGGGGGFGGGGGGGGGGGGGGGGGGGGGGGGGGGGGGGGGGGDDGGGGBFFGFC6DGGGGGGCGGFGFFFG79<FFBFFFFFG6D8?FGFFFA*@=BFCFFFF@:AECEFE=EFCE6ABF=ADEEF=-55@>F@EEFFA17@ECFF36<CE3).
@M00200:207:000000000-ALC1F:1:1101:26702:10513 2:N:0:5
TACACGGGTATCTAATCCCGTTCGCTCCCCTAGCTTTCGCACCTCAGCGTCAGGTACCACCCAGGACACTGCCTTCGCCTTTGGTATTCCTCCGGATATCTACGCATTTCACCACTACACCCGGAATTCTGTGTCCCTCTCTGGCCCTCAAGTCCGATAGTTTTCAAGGCGCTCTCCCAGTTAAGCCAGGAGCTGTTACCTCAAACTTTTCCGACCGCCTGCGTGCCCTTTACGCCCAATTCTGATG
+
CCCCCEGGGGGGGGGGGDGGGGGDGGGGGGGGGGGGGGGGGGGGGGGGGGGGGGGGGGGGGGFGGGGGGGGGGGGGGGGGGGGGGGGGGGGGGGGGGGGGGGFGGGGGFGGGGGGGGGGGFGGGGCFFGGGGGGFEFGGFGGGGCDFFGF?FGDFGGG6DGGFGFFFGFGBDFDFFFAFGGGFF>FFFAFC>CAFAFEF;CFF)<BEEF?E*:ADBF2@@F<><3/(6@FE9C(5),11:)9EE?A<
@M00200:207:000000000-ALC1F:1:1101:17412:10515 2:N:0:5
TACTCGGGTATCTAATCCTGTTTGCTCCCCACGCTTTCGTGCCTCAGCGTCAGTATCGGGCCAGTGAGCCGCCTTCGCCACTGGTGTTCTTGCGAATATCTACGAATTTCACCTCTACACTCGCAGTTCCACTCACCTCTCCCGAACTCAAGATCCTCAGTATCAAAGGCAGTTCTGGAGTTGAGCTCCAGGATTTCACCCCTGACTTAAAGACCCGCCTACGCACCCTTTATACCCAGTTCTGATG
+
CCCCCGGGGGGGGGGGGGGGGGGGGGGGGGGGGGGGGGGGGGGGGFGGGGGGGGGGGGGGGGGGGGGGGGGGGGGGGGGGGGGGGGGGGGGGGGGCGGGGGGGGGGGGGGGGGGGGGGGGGGGGGGGGGFGGGGGGGGGFGGGDEEGFGFCFGGGGGGGGGGFGFFFGFGFFFFFFFFFGGGAFFGFFFFGFFFAEAE@=@ABDFFFF;CEFFFFFFFFFFFFB(5:?<DFFEEF6@@06).<45?9
@M00200:207:000000000-ALC1F:1:1101:22958:10520 2:N:0:5
TACCAGGGTATCTAATCCCGTTCGCTCCCCTAGCTTTCGCACCTCAGCGTCAGTCGCGAGCCAGGACACTGCCTTCGCCTTCGGTGTTCCTCCGGATCTCTACGCATTTCACCACTCCACCCGGAATTCCGTGTCCCTCTCTCGCTCTCAAGTCACGCCGTCTTTCGAACACTCGGGTAGTTAAGCCACCCGCTGTCACCCGAAACGCGCCTGACCGCCTGCATGCCCTTTAAACCCAGTTCTGATG
+
CCCCCFGGGGGGGGGGGFGGGGGGGGGGGGFFGGGGGGGGGGGGGGGGDGGGDGGGGGGGGGGGGGGGGGGGGGGGGGGGFGGGGGGGGGGGGGGGCFFGGGGGGGGGGGGGGGFFGGGGGGGGGEGGGGFFGFGFGGGFGCDDGFGFGFDFGGGGDGGGDDFGFFFFFGEFFDFFBFFGGGFFFGAFFFG4>>E@=<FE>=9B92,(.6>D<@FE1(46???FFFFFF?B2::F:?F(5ABFD2:A
@M00200:207:000000000-ALC1F:1:1101:5412:10548 2:N:0:5
TACTGGGGTATCTAATCCTGTTTGCTCCCCACGCTTTCGCGCCTCAGCGTCAGTTACGGTCCAGAGAGCCGCCTTCGCCACCGGTGTTCTTCCCAATATCTACGAATTTCACCTCTACACTGGGAATTCCACTCTCCTCTCCCGTACTCCAGCCCTCGAGTATCAAGCGCACCTCCCAGGTTGAGCCCGGGGCTTTCACGCCTGACTTCAAGTGCCGCCTGCGCGCCCTTTATACCCAGTTCTGATGCGAT
+
CCCCCGGGGGGGGGGGGGGGGGGGGGGGGGGGGGGGGGGGGGGGGGGGGGGGGGGGGGGGGGGGGGGGGFGGGGGGGGGGGGGGGGGGGGGGGGFGGGGGGGGGGGGGGGGGGGGGGGGGGGGFGGGGGGFGGGGGGGGFG8FGGFGFGFGGGFDFGGCDGGFGFFBDBGFFDCFABFFF9>9AAGFFF4?5@FFFFFFFFFFFDBE4C?:??EA@6>11337@BB6((4>A>)/=>?6B99AA9AA)-2(
@M00200:207:000000000-ALC1F:1:1101:10595:10561 2:N:0:5
TACCCGGGTATCTAATCCCGTTCGCTCCCCTAGCTTTCGCGTCTCAGCGTCAGAAAACGTCCAGGACCTCGCTTTCGCCACGGGCGTTCCTTCCGATCTCAACGCATTTCACCGCTCCACCGGAAGTTCCAGGTCCCCCTACGCTCCTCTAGACAGGGCGTTTCGGCGCCAGTTCCCCGGTTGAGCCGGGGGCTTTCAACAACCGACGTCCCCATCCGCCTACACGCGCTTTAAGCTCAGTTCTGATG
+
CCCCCGGGGGGGGGGGGGGGGGGGGGGGGGGGGGGGGGGGGGGGGGGGGGGGGGGGGGGGGGGGGGGGGGGGGGGGGGGGGGGGGGGGGGGGGGGEFGGGGGGGGGGGGGGGGGGGGGFGGGGGCGGGGGGGGGGGGGGFGGGGEEGFGFGGGGGGGGGGGG>GB>BCDGFFFCFFFFFGGGFFFGFFFFGFBFFFFBFADFFFF>>>>F?FBBFB<?:<<:<>BBF066??F2=F)..:<6<D><><
@M00200:207:000000000-ALC1F:1:1101:4642:10564 2:N:0:5
TACGCGGGTATCTAATCCCGTTTGCTCCCCCAGCTTTTGTGCCTCAGCGTCAGAACAAGCCCAGGTAGCCGCCTTCGCCACTGGTGTTCCTCCCGATATCTACGCATTTCACCGCTACACCGGGAATTCCACTACCCTCTACTTGACTCAAGACTTGCAGTATCAAGGCCGTGCCCCGAGTTGAGCCCGGATATTTCAACCTCGACTTACAAGTCCGCCTACGCACGCTTTATGCCCAGTTCTGATG
+
CCCCCGGGGGGGGFGGG<FGGFGGGGGFGGGGGGGGGGEGCFGFGGGGEGGGEGGGGFEGGGGGGGGGGGGGGGGGGDEGGGGGGGGEFGFGGEB?FFGGGGGGGDGGDFGGGGGGGGGGGGGGGEGFGGDGGGG8FGGBGGGGFFDF=DFG?FF?F7CDC87E9CACFCADFF?FFFFCFD:F47AFAE4?>+=@CC6>B2;?FFF;>AEC<9+9;>;?;@<9(29>BF<<AAFB?>((6<B<FF9
@M00200:207:000000000-ALC1F:1:1101:9849:10568 2:N:0:5
TACCCGGGTATCTAATCCTGTTTGATCCCCACGCTTTCGTGCATCAGTGTCAATAACCGTGTAGCGAGCTGCCTTCGCAATTGGTGTTCTATGTCATATCTAAGCATTTCACCGCTACATGACATATTCCGCTCACCTCCACGATATTCAAGACAGATAGTATCAACGGCAGTTTCCGGGTTAAGCCCGGAGATTTCACCACTGACTTACCTGCCCACCTACGCACCCTTTAAACCCAATTCTGATGAGCT
+
CCCCCGGGGGGGGGGGGGGGGGGGGGGGGGGGGGGGGGGGGGGGGGGGGGGGGGGGGGGEGGGGGGGGGGGGGGGGGGGGGGGGGGGGGGGGGGGGGGGGGGGGGGGGGGGGGGGGGEGGGGFGGGGGGGGGGGDGGGGFGGGGGFGDGFGFGGGFFGFGGGFGFFFDEDFFFFFFFFFDEDFCFGFCE>GFFFFFFFFFFFFB>B;<C=4>BFA959(067@>DFF01=;<FFFF?D<D<<CCC3;C3))
@M00200:207:000000000-ALC1F:1:1101:24624:10570 2:N:0:5
TACCAGGGTATCTAATCCTGTTTGATCCCCACGCTTTCGTGCCTCAGCGTCAATGTTTGTTTAGTTAGCTGCCTTCGCAATCGGTGTTCTAAGTCATATCTATGCATTTCACCGCTACATGACTTATTCCGCCAACCTCAACAAAATTCAAGACCTATAGTATCAATGGCAGTTTCCGGGTTGAGCCCGGAGATTTCACCACTGACTTACAGGCCCGCCTACACACCCTTTATACCCAGTTCTGATG
+
CCCCCGGGGGGGGGGGGGGGGGGGGGGGGGGGGGGGGGGGGGGGGGGGGGGGGGGGGGGGGGGGGGGGGGGGGGGGGGGGGGGGGGGGGGGGGGGGGGGGGGGGGGGGGGGGGGGGGGGGGGGGGGGGGGGGGGGGGGGFFGG@FFGFGFGGGGGGGGGFGFFDFFFGFGFFFFFFFEFGGGEFFFF??5C>AFFFFEFFEFF@CEFECFFFF5AAFFFAADFFFFFFD=ECE5CB==BFCFECFFE
@M00200:207:000000000-ALC1F:1:1101:12140:10590 2:N:0:5
TACCGGGGTATCTAATCCGGATCGCTCCCCACGCTTTCGCGCATCAGCGTCAGCAAAGCTCCAGGCAACCGCCTTCGCCACTGGTGTTCCTCCCGATATCTACGCATTCCACCACTACACCGGGAATTCCATTGCCCCCTAGCTTGCTCAAGCCACACCGTATCCGCTGACCCCGCCCAGTTGAGCCGAGCGATTTCACAACGGACGTGCGTAGCCGCCTACGCGCCCTTTAAACCCAGTTCTGACG
+
CCCCCGGGGGGGGGGGGGGGG@FGGGGGGGGGGGGGGGGGGGGGGGGGGGGGGGGGGGGGGGGGGGGGGGGGGGGGGGGGGGGGGGGGGGGGGGGGGGGGGGGGGCEGGFGGGGGGGGGGGGGGEGGGGGFGCGGD?FDDGGGFGFF8?EFCGFGFGGGCFDFGFF>5@DFFFAEFFFEFE7BFACAEA:5>9AF?=)AC@;B;D;(((-9:16@BFF91?B21919;;:))4:FFBB344>AA))-
@M00200:207:000000000-ALC1F:1:1101:12905:10611 2:N:0:5
TACCGGGGTATCTAATCCTGTTTGCTCCCCTAGCTTTCGTGCATCAGCGTCAGTTGTGGTCCAGTGAGCCGCTTTCGCCACAGGTGTTCCTTCCGATATCTACGCATTTCACCGCTACACCGGAAATTCCACTCACCTCTCCCACACTCAAGCCCGGCAGTTTCTCGTGCAGACTATGAGTTGAGCCCATAGATTTCACACAAGACTTACCAAACCGCCTACGCACCCTTTAAGCCCACTTCTGATG
+
CCCCCGGGGGGGGGGGGGGGGGGGGGGGGGGGGGGGGGGGGGGGGGGGGGGGGGGGGGGGGGGGGGGGGGGGGGGGGGGGGGGGGGGGGGGGGGGGGGGGGGGGGGGGGGGGGGGGGGGGGGEGCGGGGGGGGGGGGGGFGGGGGFGFGFGFGFGGGGGGGGFGFFFFFGFFFFFFFFFGEFFFFG5FFFGFFCAEFEFEFFFFBBBCEF@FFFF29@=9<;@;?BB<F@;ECEFA?@033=CC?)9
@M00200:207:000000000-ALC1F:1:1101:21851:10666 2:N:0:5
TACGAGGGTATCTAATCCTGTTTGCTCCCCACGCTGTCGCGCCTCAGTGTCAGCAGTAGCCCAGCAGGCCGCCTTCGCCACCGGTGTTCTTCCGGATCTCTACGCATTCCACCGCTACACCCGGAATTCCACCTGCCTCTACTACGCTCGAGCAAGACAGTCCGCACGGCCGACCCGGAGTTGAGCCCCGGGCTTTCACCGCACGCTTATCCCGCCACCTACGCGCCCTTTAAACCCAGTTCTGATG
+
CCCCCGGGGGGGGGGGGGCGGGGGGGGGGGCFGGGGGGGGEGGGGGGFGGGGGCGFEEAEGGGGGGFGGGDGGGGGGGGGGGGEGDGGG;FGGGG7FGGGGGGGGGGG8FGFGCCDGGGGGGGDEEGGGFEG?F?FFGGFFG8=A:CDGFEEGDF+;C7DGG57A*<9:D*/3(2:666CGFCFFGFF3>D>>DFE4);7:;;;>B?<0))540>99??7(.(,(,7>2:7A))/8((155<>A))-
@M00200:207:000000000-ALC1F:1:1101:8888:10677 2:N:0:5
TACGAGGGTATCTAATCCTGTTCGCTACCCACGCTTTCGTTCCTCAGCGTCAGTTACTGCCCAGAGACCCGCCTTCGCCACCGGTGTTCCTCCTGATATCTGCGCATTTCACCGCTACACCAGGAATTCCAGTCTCCCCTGCAGTACTCAAGTCTGCCCGTATCGCCTGCAAGCCAGCAGTTGAGCTGCTGGTTTTCACAAACGACGCGACAAACCGCCTACGAACTCTTTACGCCCAATTCTGATGAGA
+
CCCCCGGGGGGGGGGGGGGGGGGGGGGGGGGGGGGGGGGGGGGGGGGGGGGGGGGGGGGGGGGFGGGGGGGGGGGGGGGGGGGGGGGGGGGGGGGGGGGGGGFGGGGGGGGGGGGGGGGGGGGGGGGGGGGGGGGGCFGFGGGFGFGFGFGGGGGGGGGGGGFGFFFGFCAFFFFFFFFGCCFAFGFFAFGFCFFFFFFE:<>FFBFFFFFF@@4;9B;@FFDFF@0>BF94><:>;FFB25>DFAFA?2
@M00200:207:000000000-ALC1F:1:1101:10212:10698 2:N:0:5
TACAGGGGTATCTAATCCTGTTTGCTCCCCACGCTGTCGCGCCTCAGTGTCAGCAGTAGCCCAGCAGGCCGCCTTCGCCACCGGTGTTCTTCCGGATCTCTACGCATTCCACCGCTACACCCGGAATTCCACCTGCCTCTACTACGCTCGAGCAAGACAGTCCGCATGGCCGACTCGGAGTTGAGCCCCGAGCTTTCACCACACGTTTATCCCGCCACCTACGCGCCCTTTAAACCCAGTTCTGATG
+
CCCCCGGGGGGGGGGGGGGGGGGGGGGGGGGGGGGGGGGGGGGGGGGGGGGGGGGGGGGGFFGGGGGGGGGGGGGGGGGGGGGGGGEGGGFGGGGGGGGGGGGGGGGGGFGGGGGGGGGGGGGDCECEGGGGGGGDGGGFGGGGGFGFGECEGGGGGFFGGGFGEFFGF5FEFFFFFEFDG4CFFGFFFFGFFFFFFEFFFFFFFDD1??C3=@B9>:::BFF0;;9BF??>B<FF???4AAAFAFA
@M00200:207:000000000-ALC1F:1:1101:18341:10715 2:N:0:5
TACTGGGGTATCTAATCCTGTTTGATCCCCACGCTTTCGTGCATCAGCGTCAGTTACAGTTTCGTCAGCTGCCTTCGCAATCGGTGTTCTGTGTCATATCTATGCATTTCACCGCTACATGACACATTCCGCCAACGGCATCTGTACTCAAGCTCTACAGTATCAATGGCACGTCTATCGTTAAGCGATAGGATTTCACCACTGACTTATAAAGCCGCCTACGCACCCTTTAAACCCAATTCTGATG
+
CCCCCGGGGGGGGGGGGGEGGGGGGGGGGGGGGGGGGGGGGEGGGGGGGGGGGGGGGGFGGGGGGGGGGGGGGGGGGGGG>FFFFGGGGFGGGFF=EFEGGGGFGGGGGGFGGGGGGCEGGFGGFFGFGDGGGGGGGGGFGGGGGFFFFFE?C??GGGGGGG?DFFFGBFFBBFFF??DDGCFF+DD9?5DAEFFE9CFFEF9CFFEC=75@AFF5@BFA2)/44@>>FF:>C=AFFDFFFFFEC<E
@M00200:207:000000000-ALC1F:1:1101:21790:10724 2:N:0:5
TACGGGGGTATCTAATCCCGTTCGCTCCCCTAGCTTTCGCACCTCAGCGTCAGAAATCAGCCAGGACACTGCCTTCGCCTTTGGTATTCCTCCGGATATCTACGCATTTCACCACTACACCCGGAATTCTGTGTCCCTCTCTGGCTCTCAAGTCCCACCGTCTTCGAGGCGCTCTCCCAGTTGAGCCGGGAGCTGTAACCCCAAACTGATCGGACCGCCTACATGCCCTTTAAACCCAGTTCTGATGAAAT
+
CCCCCGGGGGGGGGGGGGGGGGGGGGGGGGGGGGGGGGGGGGGGGGGGGGGGGGGGGGGGGGGGGGGGGGGGGGGGGGGGGGGDGGGGGGGGGGEGGGGGGGGGGGGGGGGGGGGGGGGFGEGEGGFGGGGGGGDFGGGFGGGGFFGFG?DCDFDGCFGDGGFGFFFF>GFFADFFFFFF<CFAAGFF45<BBFA4B*AEDF?DF;8@A?CD?@F@>B>BB?B9424?>:>446BFB::49AAA>96-).)
@M00200:207:000000000-ALC1F:1:1101:25956:10761 2:N:0:5
TACTCGGGTATCTAATCCTGTTTGCTCCCCACGCTTTCGCGCCTCAGCGTCAGTAACGGGCCAGTGAGTCGCCTTCGCCACTGGTGTTCTTCCGAATATCTACGAATTTCACCTCTACACTCGGAGTTCCACTCACCTCTCCCGTACTCAAGATGCCCAGTATCAAAGGCAGTTCCAAGGTTGAGCCCTGGGCTTTCACCTCTGACTTAAGCATCCGCCTACGCGCCCTTTAAACCCAGTTCTGATG
+
CCCCCGGGGGGGGGGGGGGGGGGGGGGGGGGGGGGGGGGGGGGGGGGGGGGGGGGGGGGGGGGGGGGGGGGGGGGGGGGGGGGGFFFGGGGGGGGGGGGGGFGGGGGGGGGGGGGGGGGGGGGGEGGGGGGGGGGGGGGFGGGGGFGFFFGGDGGGGGGGG?FGFFFGFGFEFFFFFFA?FCAFFGFFFFGFFFFFFFFEED@EFFBEEFFFFFFF>9@>@FD@B=@F9;ECCEFFFF?;;ECEC)9
@M00200:207:000000000-ALC1F:1:1101:15722:10773 2:N:0:5
TACAGGGGTATCTAATCCGGATCGCTCCCCACGCTTTCGCGCATCAGCGTCAGCAAAGCTCCAGGCAACCGCCTTCGCCACTGGTGTTCCTCCCGATATCTACGCATTCCACCACTACACCGGGAATTCCATTGCCCCCTAGCTTGCTCCAGCCACGCCGTATCCGCTGACCCCGCCCAGTTGAGCCGAGCGATTTCACAACGGACGTGCGTGACCGCCTACGCGCCCTTTATGCCCAGTTCTGATG
+
CCCCCGGGGGGGGGGGGGGGGGGGGGGGGGGGGGGGGGGGGGGGGGGGGGGGGGGGGGGGGGGGGGGGGGGGGGGGGGGGGGGGGGGGGGGGGGGGGGGGGGGGGGGGGGGGGGGGGGGGGGGGGGGGGGGFFGGGGFGFGDGGF?63ACFCDGGGDDGGDGFGFB>CEGFFA@EFFFFGGGFFFGFEFEGFFFF@FFFCEFFFFFFBBF9:?FFB;FFBFBF669B>B(34).@4:2?F)624A)-
@M00200:207:000000000-ALC1F:1:1101:16131:10774 2:N:0:5
TACTAGGGTATCTAATCCTGTTTGCTCCCCACGCTTTCGCACCTCAGCGTCAGTACCGATCCAGTGGGCCGCCTTCGCCACCGGTGTTCCTCCTAATATCTACGAATTTCACCTCTACACTAGGAATTCCACCCACCTCTACCGGACCCAAGCCGTGCAGTCTCAAAGGCAGTTCCGAAGTTGAGCTCCGGGCTTTCACCCCCGTCTGCCACATCCACCTACGTACGCTTTATGCCCAGTTCCGATG
+
@CC8@EF,C<,EDFA@EFCGC<<6CEFFD7@FGD@,D@@FCCFFGG?F@:@,BFF,F7FFECFFC,CF,ACFEGDF<FFGGGGGG7CFE9EG:FGF9@DFF,A4==F+@;,@EECF9A;F,9C8:=E?D8EA8@GGG++0A,@++00*6:EE+=?CCG6+++5+113269*0@7C;*997*?6B*9+/*:DD):;(+>4>=((((06?)7)/(6A8)(/334(/),..,/17)969(56(.-)-(,(
@M00200:207:000000000-ALC1F:1:1101:7939:10804 2:N:0:5
TACACGGGTATCTAATCCCGTTTGCTCCCCTGGCTTTCGCGCCTCAGCGTCAGAAAGGGTCCAGCACCTCGCCTTCGCCACCGGAGTTCCGGTCGATATCAACGCATTTCACCGCTCCACCGACCGTTCCAGATGCCCCTACCCTCCTCAAGATGTACAGTATCCACGGCACTTCTCCAGTTAAGCTGGAGGATTTCACCGCAGACTTTTACACCCGCCTACGCGCCCTTTAAACCCAGTTCTGATGAGA
+
CCCCCGGGGGGGGGGGGGGGGGGGGGGGGGGGGGGGGGGGGGGGGGGGGGGGGGGGGGGGGGGGGGGGGGGGGGGGGDGGGGGDGGGGGGGGGGGGGGGGGGGGGGGEGGGGGGGGGGGGGGGGGGGGGGFFGGGGGGGFGFGGGFGFGFGGGGGGGGGGGGFGFFFGADFFA=FFFFFGDGFFFGFFAAG>@FABCCFF>FF;33@CCEC@C<F;B@FDD@DBF9>;>B?9AAF??:63:<BB99AFF2
@M00200:207:000000000-ALC1F:1:1101:10443:10851 2:N:0:5
TACTAGGGTATCTAATCCTGTTTGCTCCCCACGCTGTCGCGCATCAGTGTCAGAAACTGCCCAGCAGGCCGCCTTCGCCACCGGTCTTCCTCCGGATCTCTACGCATTCCACCGCTACACCCGGAATTCCGCCTGCCTCTACAGCCCTCGAGTTTGACAGTCGGCACGGCACATCCGGGGTTGAGCCCCGGACTTTCACCACACCATTATCAAACCACCTACGCGCCCTTTATACCCAATTCTGATG
+
CCCCCGGGGGGGGGGGGGGGGGGGGGGGGGGGGGGGGGGGGGGGGGGGGGGGGGGFGGGGGGGGGGGGGGGGGGGGGGGGGGGGGGGGGGGGGGGGFGGGGGGGGDCFFGGGGGGGGGGGDEGGGEFGGGGGGGGGGGGFGGDDGFDDFFDDFDFCFGD72CE>DEFGFGE*;6AFF>BDEDAA4CFFFDD:9EFCFF=A<@FF<(7)..7/6)7?:?B0(:0((-36123).)6832(,.)).).)
@M00200:207:000000000-ALC1F:1:1101:4336:10854 2:N:0:5
TACAGGGGTATCTAATCCCGTTCGCTCCCCTAGCTTTCGCGCCTCAGCGTCAGTAAAGGTCCAGCGCGCCGCTTTCGCCACCGGAGTTCCTGATGATATCAACACATTTCACCGCTCCACCATCAGTTCCGCACGCCCCTACCTCACTCAAGATGACCAGTATCAAAGGCAGTTCTCCGGTTGAGCCGGAGGATTTCACCCCTGACTTGATCGCCCGCCTACGCGCCCTTTAAACCCAATTCTGATG
+
CCCCCGGGGGGGGGGGGGGGGGGGGGGGGGGGGGGGGGGGGGGGGGGGGGGGGGGGGGGGGGGGGGGGGGGGGGGGGGGGGGGGGGEGGGGGGGGGGGGGGGGGGGGGGGGGGGGGGGGGFFGGGGFGGGGGGGGDDGGFGGGGGFGFGFGGFFFGGGGGGGFGFFAGFGFFFEFFFFFGGGFFFGFDADGADFFBFCFE@FFFDFFEFFFE?D:<BBFFFFF9B>B99?:<B2BF???B2<FAD>:
@M00200:207:000000000-ALC1F:1:1101:28781:10870 2:N:0:5
TACTAGGGTATCTAATCCTGTTTGCTCCCCTAGCTTTCGTTCCTCAGCGTCAGTAGTGGTCCAGCGCGCCGCTTTCGCCACGGGTGTTCCTGCAGATATCTACGCATTTCACCGCTACACCTGCAATTCCACGCGCCTCTCCCACACTCCAGCACAGCAGTTTTGAAAGCAGCCTCTGGGTTAAGCCCAGCGATTTCACTCCCAACTTGCCGCACCGCCTACGAACCCTTTACACCCAGTTCTGATG
+
CCCCCCEGGAFGGGGGGGGGGGGGGGGGGGGGGGGGGGGGGGGGFFGGGGGGGGGGGGGGGGGGGGGGGEGGGGGGGGGGDGEGGGGGGGGGGGCFGGGGGGGGGGGGGGGGGDGDGGFGGGFGGFGGGGGGGC=EDGGFFDFFGFGFGFFGGGGFFGCFGGFG55=AAFFFFBAF5AAD@DF<A8>FFF*@4;F=FC>4B(93>FFEEEE@22A1696(68@F1::;8@E)6AFFF?BF44A<A2)
@M00200:207:000000000-ALC1F:1:1101:9193:10897 2:N:0:5
TACTAGGGTATCTAATCCCGTTTGCTCCCCTGGCTTTCGCGCCTCAGCGTCAGTAAAGGTCCAGTGCGCCGCTTTCGCCGCCGGCGTTCCTTCTGATATCAACGCATTTCACCGCTCCACCAGAAGTTCCGCGCACCCCTACCTTCCTCCAGCCCGCCGGTATCGAAGGCACTTCCACGCTTAAGCCGTGGGATTTCACCCCCGACCTCGCGAGCCGCCTACGCGCCCTTTAAGCCCAATTCTGATG
+
CCCCCGGGGGGGGGGGGGGGGGGGGGGGGGGGGGGGGGGGGGGGGGGGGGGGGGGGGGGGGGGGGGGGGGGGGGGGGGGGGGGGGGGGGGGGGGGFGGFGGGGGGGGGGGGGGGGGGGGGGGGGGGGGGGGGGGGGGGC5FGGGGFFFGFGFGGGGGGG>9DFGFFAG4CAFFEFFFFF3EG:FFGFFFDGB;6A3CFFE@FFFFFFFFFFF31@FBFFFBFFFFFFFF:7)6>FF?68(6AB<B<<
@M00200:207:000000000-ALC1F:1:1101:22191:10899 2:N:0:5
TACGCGGGTATCTAATCCCGTTTGCTCCCCTAGCTTTCGCGCCTCAGCGTCAGAAGAGGTCCAGTCCGCCGCTTTCGCCACCGGCGTTCCTTCTGATATCTACGCATTTCACCGCTCCACCAGAAGTTCCGCAGACCCCTACCTCCCTCGAGACTGGCAGTATCCAAGGCACTTTTCCAGTTAAGCTGAAAGATTTCACCCCGGACTTGCCAATCCGCCTACGCGCCCTTTATACCCAGTTCTGATG
+
@CCCCGGGGGGGFGGGGGGGGGGGGGGGGGGGFGGGGGGGGGGGGGGGGGGGGGGFAFCFGGGGGGGGGGGG7:CGGGGGGGGGGGEGGFGGGGGDGGFFGGFGGGGGGGGGGGGGGGGGGG88F=DDGGGGGGGG9@9FCCFGGFDFGFG57C:5CGDGGF+2=@FCACFFFFAAFFF7==CAFGFF66:ABFCEFEFFF6>99@6<7C(7)4=36(3:FFFF>;BBFFFA2<F=()44<ABF)4)
@M00200:207:000000000-ALC1F:1:1101:8606:10930 2:N:0:5
TACAGGGGTATCTAATCCTGTTTGCTCCCCTAGCTTTCGTTCCTCAGCGTCAGTTGCGATCCAGCCAGCCGCCTTCGCCACGGGTGTTCCTCCAGATATCTACGCATTTCACCGCTCCACCTGGAGTTCCACTCACCCCTCCCGACCTCAAGCCCACCAGTATCGAATGCAATTCCCCGGTTGAGCCGGGGGATTTCACACACGACTTAGAGGGCCACCTACGTGCTCTTTAAGCCCAGTTCTGATG
+
CCCCCGGGGGGGGGGGGGGGGGGGGGGGGGGGGGGGGGGGGGGGGGGGGGGGGGGGGGGGGGGGGGGGGGGGGGGGGGGGGGGGGGGGGGGGGGGGGGGGGGGGGGGGGGGGGGGGGGFFGGGGGGGGGGGGGGGGGGGFGCGGGFGFGFGFGGDFGGGGGGFG>FFFFGFFFFFFFFBGCDDCF>FDEBCE>EFFF?F?1<@FFB03;EFF@DA??F<FFFFFFB?AB>A<AABFF?B?A<>AFAF
@M00200:207:000000000-ALC1F:1:1101:19090:10939 2:N:0:5
TACGGGGGTATCTAATCCTGTTTGCTCCCCACGCTTTCGTGCCTCAGTGTCAGGAATCAGCCAGAAAGACGCCTTCGCCGCCGGCCTTCCCCCGAATATCTGCGCATTTCACCGCTACACTCGGAGTTCCTCTTTCCCCTCTGATCCTCAAGCCTCGCAGTATAAAAAGCAATTCCCCGGGTAAGCCGAGGGATTTCACTCCTTACTTACGAAGCCACCTACGCACCCTTTAAGCCCAGTTCTGATG
+
CCCCCGGGGGGGGGGGGGGGGGGGGGGGGGGGGGGGGGGGGGGGGGGGGGGGGGGGGGGGGGGGGGGGGGGGGGGGGGGGGGGGGGGGGGGFGGCGGGGGGGGGGGGGGGGGGGGGGGGGGFGGGGGGGGGGGFGGGGGFGGGDFFGFGBGGGGFDDGGGGFFGFFFGFGFFFFFFFFFGGGAFAC6>A>D3?FFFFFFF<@EEEE?CFFF:8BE:BFFF?B?06>B0<?8A2<F;00<>AFFFF9A
@M00200:207:000000000-ALC1F:1:1101:15663:10954 2:N:0:5
TACAGGGGTATCTAATCCTGTTTGCTCCCCTAGCTTTCGCGCCTCAGCGTCAGTTGTGGTCCAGTGCGCCGCTTTCGCCACAGGTGTTCCTCCCGATATCTACGCATTTCACCGCTACACCGGGAATTCCACGCACCTCTCCCACACTCCAGCACGGCAGTTTCGCCTGCAGGCTCTAGGTTAAGCCTAGAGGTTTCACAGGTGACTTACCGCACCGCCTACGCGCCCTTTACACCCAATTCTGATG
+
CCCCCGGGGGGGGGGGGGGGGGGGGGGGGGGGGGGGGGGGGGGGGGGGGGGGGGGGGGGGGGGGGGGGGGGGGGGGGGGGGGGGGGGGGGGGGGGGGGGGGGGGGGDGGGGGGGGGGGGGGGGGDBCDFGGGGGGGGGGFGGGGGFGFGFFGGGGGDGGGGFFGFFFGFGFFFFAFFCFGGCFFFGFFFFGF5AFEFEFEEBEFEBC<EEFFBFFFFF@FFF?FFFF>>?>ABBFFFF67445A2<A
@M00200:207:000000000-ALC1F:1:1101:2817:10973 2:N:0:5
TACGAGGGTATCTAATCCCGTTTGCTCCCCTGGCCTTCGTGCCTCAGTGTCAGGAACTGTCCAGAGACCCGCCTTCGCCACTGGTCTTCCTTACGATATCTACGCATTTCACTGCTACACCGTAAATTCCAGTCTCCTCTCCAGTCCTCAAGCACCGCAGTATGGAATGCAGTTTCGGAGTTAAGCCCCGAGATTTCACACCCCACTTACGGCGCCACCTACGCACCCTTTACGCCCACTTCTGATG
+
CCCCCGGGGGGGGGGGGGGGGGGGGGGGGGGGGGGGGGGGGGGGFGGGGGGGGGGGGGGGGGGGGGGGGGGGGGGGGGGGGGGGGGGGGGGGGGGGGGGGGGGGGGGGGGGGGGGGGGGGGGGGGGGGGGGGGGFGGGCFGGGGGFGFGFDFGGGGGGGDGCDFFF?FFGFFFFFFFEEGGGFFFGFFFFGFFFFFFFFFFA>AAFBAEE=>A>4>>@FB=:@>D:BFFFFFF@>=><(5@@CC?EE
@M00200:207:000000000-ALC1F:1:1101:10778:10980 2:N:0:5
TACCAGGGTATCTAATCCCGTTTGCTCCCCTGGCTTTCGCGCCTCAGCGTCAGAAAGGGTCCAGCACCTCGCCTTCGCCACCGGAGTTCCGGTCGATATCAACGCATTTCACCGCTCCACCGACCGTTCCAGATGCCCCTACCCTCCTCAAGATATGCAGTATCCACGGCACTTCTCCAGTTAAGCTGGAGGATTTCACCGCAGACTTTCACACCCGCCTACGCGCCCTTTATGCCCAATTCTGCTG
+
CCCCCGGGGGGGGGGGGGGGGGGGGGGGGGGGGGGGGGGGGGGGGGGGGGGGGGFGGGGGGGGGGGGGFFGGGGGGGGGGGFGGGGGGGGGGGGGGGGGGGGGGGGGGGGGGGGGGGGGGGGGGGGGGGGDEF8AAFDFFF8FGFDGFGFFGGGF;CFGGGGFGFFFGDGFEFFFFFAFFFGAFFGFFAFGE2?FBF5+8@>@=>@EFFECE?/::>>9@D@FF00199<F<9AFFFF??<94))))
@M00200:207:000000000-ALC1F:1:1101:17147:11018 2:N:0:5
TACCCGGGTATCTAATCCCGTTCGCTCCCCTGGCTTTCGCGTCTCAGCGTCAGCAGACGTCCAGGACCTCGCTTTCGCCACGGGCGTTCCTTCCGATCTCAACGCATTTCACCGCTCCACCGGAAGTTCCAGGTCCCCCTACGTCCCTCCAGGACGGTCGTCTCGGCGCCCGTTCCCCGGTTGAGCCGGGGGCTTTCAGCGACCGACGCACCGTCCCGCCTACACGCGCTTTAAGCCCAATTCTGATG
+
CCCCCGGGGGGGGGGGGGGGGGGGGGGGGGGGGGGGGGGGGGGGGGGGGGGGGGGGGGGGGGGGGGGGGGGGGGGGGGGGGGGGGGGGGGGGGGGGFGGGGGGGGGEGGGGGGGGGGGGGGGGGEEGFGGGGFFGFGGGFGGGGFEDACEGCA9FGD@DDGGFGFFEGEGFFF@FFAFFGGGFFFGFF3BDEBFFFF>FFBFFFBF>FF9>FFBFFBF>F?0:(820319BBFF?FB?<:062244<<
@M00200:207:000000000-ALC1F:1:1101:24071:11032 2:N:0:5
TACAAGGGTATCTAATCCTGTTTGCTCCCCACGCTTTCGCACCTCAGCGTCAGTATCTGCCCAGGTCGCCGCCTTCGCCACTGGTGTTCCTCCCGATATCTACGAATTTCACCTCTACACCGGGAATTCCGCGACCCTCTTCAGTACTCAAGCCCGCCAGTTTCGAATGCACTTCCTCGGTTAAGCCGAGGGATTTCACACCCGACTTAGCGGACCGCCTACGTGCGCTTTAAACCCAGTTCTGATG
+
CCCCCGGGFGGGGGGGGGGGGGGGGGGGGGGGGGGDGGGGGGGGGGGGGGGGGGGGGGGGFGGEFGGGGGGGGGGGGGGGGGGGGGGGGGGGGGGGGGGGGGGGGGG?FGGGGGGGGGGGGGGGGGGGGGGGGGGEGGG?FGGGGFGFGFGDGFGGDCDDCGFGFFFFFGFFA@FFFFEGGGF4FCFEFFGF266@A);<;49@90>7EC9>9BFB93602:<((4;69?B<DF?::<34<<ADA<4
@M00200:207:000000000-ALC1F:1:1101:13090:11043 2:N:0:5
TACAGGGGTATCTAATCCTGTTTGCTCCCCTAGCTTTCGTCCCTCAGCGTCAGTTGCGATCCAGCGAGCCGCTTTCGCCTCGGATGTTCCTGCGGATATCTACGCATTTCACCGCTACACCCGCAATTCCACTCGCCTCTCTCGCACTCTAGCACGGCAGTTTCGGGAGCAGCCTCTAGGTTAAGCCTAGAGATTTCACTTCCGACTTGCCGCACCGCCTACGGACCCTTTAAACCCACTTCTGATG
+
CCCCCGGGGGGGGGGGGGGGGGGGGGGGGGGGGGGGGGGGGGGGGGGGGGGGGGGGGGGGGGGGGGGGGGGGGGGGGGGGGGGGGGGGGGGGGGGGGGGGGGGGGGGGGGGGGGGGGGGGGGGGGGGGGGGGGGGGGGGFGGGGGFGFGFGGGGGGGGGGFGFGFFFGFGF9FDFFFFFFCCFFFGFFFFGFCFFFFFFFFEF;?FFFFFF9>;33>>BFFF?61;BBFFBFFDFFB?(,<?B<A<5
@M00200:207:000000000-ALC1F:1:1101:10787:11046 2:N:0:5
TACGGGGGTATCTAATCCCGTTCGCTCCCCTGGCTTTCGTGCCTCAGCGTCAGTTGAGACCCAGTGTGTCGCTTTCGCCACCGGCGTTCCTTCCAATATCAACACATTTCACCGCTCCACTGGAAGTTCCACACACCTCTATCTCACTCGAGCCACCCAGTTTAGGACGCAATTCCCCGGTTGAGCCGGGGGCTTTCACCCCCTACTTCAATGGCCGCCTACGCACCCTTTAAGCCCACTTCTGATG
+
CCCCCDGGFGGGGGFCC,EFCEFEEG@FFGGG@<F8FFEF<BFCFDFG@CFCGGFGDFFGGFGCGBFCGGDGGGFGGGGEEEFFGGGGEGCGDFGE,A;EDFGGFFGC,=EGGGEGGFFDFF8BDF3EFDFF=C>EDDF?DEGCFFGBDFF6CGGGGECD9;9FFFFFADAEFE>CFFFG586A4C4B>65):>FEFA4)8914:026)64<A:F:>9;BFF?BBF0<:?)--.@6??31))46--4
@M00200:207:000000000-ALC1F:1:1101:22723:11062 2:N:0:5
TACTCGGGTATCTAATCCCGTTTGCTCCCCTAGCTTTCGCGCCTCAGCGTCAGAAGAGATCCAGTGCGTCGCTTTCGCCTCCGGCGTTCCTTCCAATATCAACGCATTTCACCGCTCCACTGGAAGTTCCACACACCCCTATCTCCCTCCAGACGATCAGTATCAGAGGCACTTCTACAGTTAAGCTGCAGGATTTCACCCCTGACTTGATCGACCGCCTACGCGCCCTTTAAGCCCAATTCTGATG
+
CCCCCGGGGGGGGGGGGFGGGGGGGGGGGGGGGGGGGGGGGGGGGGGGGGGGGGGGFGFFGGGGGGGGGGGGGGGGGGGGGGGGGGGGGGGGGGGGFG9EFGGGGGGGGGGGFGGGGGGGGGGFGGGGGGGGGGGGDGGFGGGGG?FFGFGGGGGGGGGGGGFGFFFGFGEFA@AFFFFGGGFFFGFFFFFFDFFFFFFEFBFFDFEE@=?EFFFB@FB;6=DF0:999:?F24BFB?6:<9<AFFA
@M00200:207:000000000-ALC1F:1:1101:21624:11087 2:N:0:5
TACTAGGGTATCTAATCCTGTTTGCTCCCCACGCTTTCGTGCATGAGCGTCAGTGCAGGCCCAGGGGATTGCCTTCGCCATCGGTGTTCCTCCGCATATCTACGCATTTCACTGCTACACGCGGAATTCCATCCCCCTCTGCCGCACTCCAGCTCTACAGTCACAAATGCAGTTCCCAGGTTGAGCCCGGGGATTTCACATCTGTCTTATAGAACCGCCTGCGCACGCTTTAAGCCCAGTTCTGTTG
+
CC<CCFGDCDFGGD@CFGFGGFAFFCEEGGFGGG@F8@FF@BFGGFFGGFGGGGGGGEEF:CEFGGGGGFFGGGGG<FGDEFEGGGGDGBD<DFGGGC,@@EDFGCGGFG;FFCC8=ADFGC7=+6@FGGGGGGGG6CD:DFFGC?DB8DFGGGGDGGGDC6<CFF57CF???EFFFAA7CD5;A59?DEG42*@*+5:7*0@*95@?<EEFECF=@002((661>FF<FDE54F61(3:>AAA)63
@M00200:207:000000000-ALC1F:1:1101:26510:11098 2:N:0:5
TACAAGGGTATCTAATCCTGTTTGCTCCCCACGCTTTCGTGCCTGAACGTCGGTGCTGGACCAGGAAGCCGCTTTCGCCACTGGTGTTCCTTCAGATATCTACGCATTTCACCGCTACACCTGAAATTCCGCTTCCCTCTTCCGCACCCTAGCTAACCATTCTCGAATCCAATTCCCAGGTTGCGCCCGGGGCTTTCACACCCTACTTATCTAACCGTCTCCGCACGCTTTATGCCCAGTTCTGACG
+
CCCCCFGGGGF<DF9FGGFFFGDGGDGGGGCF+FFGF9C<@FFGDFF@8FFFEG::EGGCFGCGDG8EFG7FCFGECFGGGCF,,AF:FGGFFDGCDFAEG;FD>EEGEFGGGGGG6@8?8>@F@,@=E8@=DEDFGGGB8EA=+*=@=??,=99B+@++6?29:*:A*2+3;:F?**36@20*3@DFEF>E94@@F4B?48((0738??=C*9B>(5?<(7(11902/8(.))86,),/)6))))4
@M00200:207:000000000-ALC1F:1:1101:18567:11102 2:N:0:5
TACTAGGGTATCTAATCCCGTTCGCTCCCCTGGCTTTCGTGTCTCAGCGTCAGCACAGCCCCAGCTACCTGTTTTCACCATTGGCGTTCCAAATGATATCTACGCATTTCACCGCTCCACCATTTGTTCCGGTAGCCCCTAGCTGGCTCAAGATGACCAGTATACCAAGCAGTTCCACGGTTGAGCCGTGGGATTTCACAAGGTACTTAGAAATCCGCCTACACACGCTTTAAACCCAATTCTGATG
+
CCCCCGGGGGGGGGGGGFGGGGGGGGGGGGGGGGGGGGGGGGGGGGGGGGGGGGGGGGGGGGGGGGGGGGGGGGGGGGGGGGGGGGGGGGGGGGGGGGGGGGGGGGEGGGGGGGGGGGGGGGGGGGFGGGGGGDGGGFDFDGGGGFGFGFGGGCF8D?DGGFFGFFFGFGFFFFFFFFFGGGE5FGFFE>CEFF58FEFECD@EFF@EEECE6AFFFDAFFFEFFF>>2524?:BFFF?FFCFFF?E
@M00200:207:000000000-ALC1F:1:1101:21594:11125 2:N:0:5
TACAAGGGTATCTAATCCCGTTTGCTCCCCTGGCCTTCGTGCCTCAGTGTCAGGAACTGTCCAGAGACCCGCCTTCGCCACTGGTCTTCCTCATGATCTCTACGCATTTCACTGCTACACCATGAATTCCAGTCTCCTCTCCAGTCCTCAAGCACCGCAGTATCGAATGCAGTTTCGGAGTTAAGCTCCGAAATTTCACACCCGACTTATGGCGCCACCTACGCACCCTTTATACCCAATTCTGATGACAT
+
CCCCCGGGGGGGGGGGGGGGGGGGGGGGGGGGGGGGGGGGGDGGGFGAGGGGGGGGGGGGGFGGGGGGGGGGGGGGGGGGGGGGFGFGGGGGGGFFFGGGGFFGGGEGGGFGGGGGGGGGGGGGFFAFFGGFFGGGGGGFG?DGGFFFGFGGFGGGDDD>DG?D9DFGFGF9@;FFEB5CEGCDFGBFFEGFBFFCFFCE<AAFFFAAFEFFB5BA=9>:4:9)559@BF=EF5CA2>(54>EE<CEE)/)
@M00200:207:000000000-ALC1F:1:1101:11883:11141 2:N:0:5
TACGCGGGTATCTAATCCTGTTTGCTCCCCACGCTTTCGCACCTCAGCGTCAGTACCGGGCCAGTGAGCCGCCTTCGCCACTGGTGTTCTTGCGAATATCTACGAATTTCACCTCTACACTCGCAGTTCCACTCACCTCTCCCGGACTCAAGATCGCCAGTATCGAAGGCAGTTCTGGAGTTGAGCTCCAGGATTTCACCCCCGACTTAACAATCCGCCTACGTGCGCTTTACGCCCAATTCTGATG
+
CCCCCGGGGGGGGGGGGGGGGGGGGGGGGGGGGGGGGGGGGGGGGGGGGGGGGGGGGGGGGGGGGGGGGGGGGGGGGGGGGGGGGGGGGGGGGGGGGGGGGGGGGGGGGGGGGGGGGGGGGGGGGGGGGGGGGGGGGGGFGGGGGDGEGFGGGGGGGGGGFDFGFFFGEGFBFEFFFFFGGGFFFGFFFFDFFFFFFFFED=BFFFFFCEFFFFFDFFFFDD;:(49B>FFFB?E>BBFF9ABFF>9
@M00200:207:000000000-ALC1F:1:1101:18176:11155 2:N:0:5
TACGCGGGTATCTAATCCCTTTTGCTCCCCACGCTTTCGTGCCTGAGCGTCAGCAATTGTCCAGGTAGCCGCCTTCGCCTCTGGTATTCCTCATGATATCTACGCATTTCACTGCTACACCGTGAATTCTGCTACCCTCTCCAATGCTCTAGCCATGTAGTTTGAGGTGCAATTCCGGGGTTAAGCCCCGGGCTTTCACGCCTCACACACATGGCCGCCTGCGCACCCTTTATACCCAATTCTGATG
+
CCCCCGGGGGGGGGGGGGGGGGGGGGGGGGGGGGGGGGGGGGGGGGGGGGGGDGGGGGGGGGGGGGGGGGGGGGGGGGGGGGGGGFGGGGGGGGGGGGGGGGGGGGGGGGGGGGGGGAFFGGGGGGGGGGGGGGGGGFGFGGGFGFGFGFGGGGGFFGGGGGFGF?FGFGFFFFFFFAEGGD?FFG*:?EC4>AFFFEFBDFFFFFFF=DFFFFAE@FF<<D>B69B@FFF3?CFFF26?9ADB)6<
@M00200:207:000000000-ALC1F:1:1101:10666:11155 2:N:0:5
TACACGGGTATCTAATCCCGTTTGCTCCCCTGGCCTTCGTGTCTCAGTGTCAGGAACTGTCCAGAGACCCGCCTTCGCCACTGGTCTTCCTTACGATATCTACGCATTTCACTGCTACACCGTAAATTCCAGTCTCCTCTCCAGTCCTCAAGCACGCCAGTATCGAATGCAGTTTCGGAGTTAAGCTCCGAAATTTCACACCCGACTTAGCGCGCCACCTACACACCCTTTACACCCAATTCTGATG
+
CCCCCGGGGGGGGGGGGGGGGGGGGGGGGGGGGGGGGGGGGGGGGGGGGGGGGGGGGGGGGGGGGGGGGGGGGGGGGGGGGGGGGGGGGGGGGGGGFGGGGGGGGGGGGGGGGGGGGGGGGGGGFFFGGGGFFGGGGGGFGGGGGFGFGFGFGGGGGGGDGGFGFFFGFGFFFFFFFDFGGGFBFGFFFAGABFFFFFFFE5>AAFFAFEEAAAE=BF=DFFFFFF2>@@E9E5FA>@?;EFFECFF
@M00200:207:000000000-ALC1F:1:1101:2112:11157 2:N:0:5
TACGAGGGTATCTAATCCTGTTTGCTCCCCACGCTGTCGCGCATCAGCGTCAGCCACTGCCCAGCGGGCCGCCTTCGCCACCGGTGTTCTTCCGGATCTCTACGCATTCCACCGCTACACCCGGAATTCCACCCGCCTCTACAGTGCTCCAGCTCGCCAGTTCGCACGGCCGACCCGGGGTTGAGCCCCGGGCTTTCACCGCCCGCTTACCGAGCCGCCTACGCGCCCTTTATACCCAGTTCTGATGAGCT
+
CCCCCGGGGGGGGGGGGGGGGGGGGGGGGGGGGGGGGGGGGGGEGGGGGGGGGGGGGGGGGGGGGGGGGGGGGGGGGGGGGGGCFGGGGGGFGGG+@FGGGFGCGGGGGGCDFGGDGEGGGGGDEGEFGGCFFCDGGDGAGF7?EFGFGFG7FFGG*=CG4=FGFFFGFDDD)65BFAED*9>FF<?FF@G@>:>4F29>?B(1;>>BFB:<:BFF;0762:6BFBFFB(..::B=:>?()54)4<2))5)
@M00200:207:000000000-ALC1F:1:1101:29367:11174 2:N:0:5
TACTGGGGTATCTAATCCCGTTTGCTCCCCTGGCTTTCGCGCCTCAGCGTCAGAAGAGGTCCAGCGCACCGCTTTCGCCACCGGTGTTCCTTCCGATATCTACGCATTTCACCGCTCCACCGGAAGTTCCGCACGCCCCTACCTCCCTCGAGGCCAGCAGTATCAAAGGCACTTTTCCGGTTAAGCCGAAAGATTTCACCCCTGACTTGCTGGCCCGCCTACGCGCCCTTTAACCCCCATTCTGATTACAT
+
CCCCCGGGGGGGGFGGGCFGGG,FFGGGGGGCCGGGGGGGGGG>FEFGGGGGGGG?FFGGGGGGGEGCEBFGCFFFGGGECFCCGGGGGGG,9E@BEGDDGGGGGGGEGDGGE7CGDEGGGG>EDEFGGGEG>>DGFD6:?FCCFADFG>C7>DF*?E77@F6CF9FC*7AAABABFAAC5??88DA4A3C>(96.AEFF69??@FF?ACCE87.8>0>((.41190-4<?A<)*8:(,(.-4)-6)6).)
@M00200:207:000000000-ALC1F:1:1101:23678:11176 2:N:0:5
TACTAGGGTATCTAATCCTGTTTGCTACCCACGCTTTCGCGTCTCAGCGTCAGTATCCGTCCAGACGGCCGCCTTCGCCACTGGTGTTCCTCCCGATATCTACGAATTTCACCTCTACACCGGGAATTCCGCCATCCTCTCCGGTACTCAAGCAAGATAGTTTCGGGCGCACTTCCTCGGTTGAGCCGAGGGCTTTCACACCCGACATGCCTTGCCGCCTACACGCGCTTTAAACCCAATTCTGATG
+
CCCCCGGGGGGGGGGGGGGGGGGGGGGGGGGGGGGGGGGGGGGGGGGGGGGGGGGGGGGGGGGGGGGGGGGGGGGGGGGGGGGGGGGGGGGGGGGGGGGGGGGGGGGGGGGGGGGGGGGGGGGGEGGGGGGGGGGGGGGFGGGDGFGFGFGGGGGFGGCCGGFGBFDGFG4?DFFFFC>CGGFFFGFBFBD:?FFEF?FFFFF9@FFFFFFFF?FFFBBFFFFF:9;9BFB9AFF???:?AADF9><
@M00200:207:000000000-ALC1F:1:1101:2680:11178 2:N:0:5
TACACGGGTATCTAATCCCGTTTGCTCCCCTGGCTTTCGCTCCTCAGCGTCAATGTCGGTCCAGAATGCCGCCTTCGCCACCGGTGTTCCTCCAGATATCTACGCATTTCACCGCTACACCTGGAATTCCGCATTCCTCTCCCGAATCCAAGCCATCCAGTATCAGACGCAGTTCCCCAGTTAAGCTGAGGGATTTCACGTCTGACTTAGTTGGCCGCCTACGAGCCCTTTAAACCCAGTTCTGATG
+
CCCCCGGGGGGGGGGGGGGGGGGGGGGGGGGGGGGGGGGGGFGGGGGGGGGGGGGGGGGGGGGGGGGGGGGGGGGGGGGGGGGGGGGGGGGGGGGGGGGGGGGGGGGGGGGGGGGGGGGGGGGGGGGDGGFGGGGGGGGFGDFDGFGFGDGDFGGGGGGGGGFGFFFGDGFFFFFFFFFGGGFFFGFFFFGFF4AEFEF>B9DFEEACFFFFFFFB9@FFFFDF@@;?88;3CFFF@<;@FF?3CEC
@M00200:207:000000000-ALC1F:1:1101:11924:11202 2:N:0:5
TACGGGGGTATCTAATCCCGTTTGCTCCCCTGGCTTTCGCGCCTCAGCGTCAGAAGAGATCCAGCACGTCGCTTTCGCCACCGGCGTTCCTTCCGATATCAACGCATTTCACCGCTCCACCGGAAGTTCCACATGCCCCTACCTCCCTCTAGACCAGCAGTATCCAAGGCACTTTTCCGGTTAAGCCGAAAGATTTCACCCCGGACTTGCTGACCCGCCTACGCGCCCTTTAAGCCCAGTTCTGATG
+
CCCCCGGGGGGGGGGGGGGGGGGGGGGGGGGGGGGGGGGGGGGGGGGGGGGGGGGGGGGGGGGGGGGGGGGGGGGGGGGGGGGGGGGGGGGGGGGGGGCGGFGGGGGGGGGGGGGGGGGGGGGGGGFGGGGGGGGGGGGFGGGGGFGFGFGGGGGGGGGGGGFGFFFGFG4AFFFFFFDGGGFFFGFFBBGBFFFFF?FFFFBB;BF7>ABFBFF?FB>BB<?;B>FFFF>BA<?@(3256AAA9>B
@M00200:207:000000000-ALC1F:1:1101:17545:11203 2:N:0:5
TACCAGGGTATCTAATCCTGTTTGATCCCCACACTTTCGTGCCTCAGCGTCAGTTACAGTCTAGTAAGCTGCCTTCGCTATCGGTGTTCTTGACGATATCTATGCATTTCACCGCTACACCGTCAATTCCGCCTACCTCGTCTGTACTCAAGTCAACCAGTATCAATTGCACCTCGACAGTTAAGCTGCCGTATTTCACAACTGACTTAATCAACCGCCTACGCACCCTTTAAACCCAGTTCTGATG
+
CCCCCGGGGGGGGGGGGGGGGGGGGGGGGGGGGGGGGGGGGGGGGGGGGGGGGGGGGGGGGGGGGGGGGGGGGGGGGGGGGGGGGGGGGGGGGGGGGDGGGGGGGGGGGGGGGGGDGGGGGGGGGGGGGGGGGGGGGDGDGGFGFFGFF?EGGGGGGGGDFGFGFFFEFGFFFFF>9AB>EGFFFGF?FFGB5FFFFCCEFFFB@<6<7EFFFFFFAF9AADFADF@DF2>8C4*?((8>?CCC3?>
@M00200:207:000000000-ALC1F:1:1101:3665:11218 2:N:0:5
TACGGGGGTATCTAATCCTGTTTGCTCCCCTAGCTTTCGCGCCTCAGCGTCAGTTATGGTCCAGTGCGCCGCTTTCGCCACAGGTGTTCCTCCCGATATCTACGCATTTCACCGCTACACCGGGAATTCCACGCACCTCTCCCATACTCCAGCACGACAGTTTCGCCTGCAGGCCCCGAGTTAAGCCCGGGGATTTCACAGGTGACTTGTCGCGCCGCCTACGCGCCCTTTAAACCCAGTTCTGATG
+
CCCCCGGGGGGGGGGGGGGGGGGGGGGGGGGFGGGGGGGGGGGGGGGGGGGGGGGGGGGGGGGGGGGGGGGGGGGGGGGGGGFGGGGGGGGGGGGGGGEGGGGGGGGGGGGGGGGGGGGGGGGGGGGGGGGGGGGGGFGFGGFGGFFFGFGFGFGGGGCDGGFGFFFGFGFFA@BEFFF:EGAFFGFFFEGBFFFEF<AFEFA>FFBDFFFFFF>B>;FFFFFFFFFF9?FAA9FF6(4:>BAA4><
@M00200:207:000000000-ALC1F:1:1101:5259:11231 2:N:0:5
TACGCGGGTATCTAATCCTGTTTGATCCCCACGCTTTCGTGCCTCAGCGTCAATCATACCATAGTAAGCTGCCTTCGCAATTGGTGTTCTGTGACATATCTATGCATTTCACCGCTACTTGTCACATTCCGCCTACCTCTAGTACATTCAAGCCCATCAGTATCAAGGGCACTGCGATAGTTGAGCTACCGTCTTTCACCCCTGACTTAACAGGCCGCCTACGCACCCTTTATACCCAGTTCTGATG
+
CCCCCGGGGGGGGGGGGGGGGGGGGGGGGGGGGGGGGGGGGGGGGGGGGGGGGGGGGGGGGGGGGGGGGGGGGGGGGGGEGGGGGGGGGGGGGGGGGG9FGDGGGGGGGGGGFGGGGGGGGGGGGGGGGGGGGGGGGGGFGGGGGFGFGFGGGGGGGGGGFGFGFFFD>DFBFFFE>F>=FGFFFGFFFADFFFFFFEFEFFDC@CFF;AFF=BFF2AF22==BFFB?D@ECE<AFEF?E;?ECEFE
@M00200:207:000000000-ALC1F:1:1101:27207:11238 2:N:0:5
TACTGGGGTATCTAATCCTGTTTGATCCCCACGCTTTCGTGCCTCAGCGTCAATCATACCATAGTAAGCTGCCTTCGCAATTGGTGTTCTGTGACATATCTATGCATTTCACCGCTACTTGTCACATTCCGCCTACCTCTAGTGCATTCAAGCCCATCAGTATCAAGGGCACTGCGATAGTTGAGCTACCGTCTTTCACCCCTGACTTAACAGGCCGCCTACGCACCCTTTAAGCCCAATTCTGATG
+
CCCCCGGGGCFFGGGGGGGGGGGGG9FFGGGGGGGGGFGGG>DFFGCECFEGGGGCCFGGGGFGGGFEEGFAFGGGG>BGGG<FEFFGFFFGGGF;FDDFGEGFA;,94CFGFEE6@CD=FEGGGFDGGFGECCD,DDFFDDFCCFFFFD=A?F6DDDFCFF;CBF6??DDEFDF>5DBGGGFFDFFFFBGDAB5EF9D6CABDF5*58ABEFBF5850:>49AA=@4(0)9@=88>255>C??4CE
@M00200:207:000000000-ALC1F:1:1101:21802:11244 2:N:0:5
TACGGGGGTATCTAATCCCGTTCGCTCCCCACGCTTTCGCGCTACAGCGTCAGTTGTGAGCCAGAAGGCCGCCTTCGCCACTGGTGTTCCTCCCGATATCTACGCATTTCACTACTACACCGGGAATTCCACCTTCCTCTCTCACACTCAAGTCGACCAGTATTGGACGCAGTTTCAGGGTTGAGCCCTGAAATTTCACAACCAACTTTGCCAACCGCCTTAACGCGCTTTATACCCAATTCTGATG
+
CCCCCGGGGGGGGGGGGGGGGGGGGGGGGGGGGGGGGGGGGGGGGGGGGGGGGGGFGGCFGGGGGGFGGGGGGGGGGGGGGGGFGGGGGGGGGGGGGGGGGGGGGGGGFGGGGGGGGG@FGGEGGGGGGGCGGGGGGGGFGGGGGFGFGFGGGGGDGGGGGGFGFFAGBD>>B?+BFAF*;??)1CA?A5CFFFFEFCFF@D@;?DD;E4>EFF>DB>>FF<AA63669BBAAFFF??FF<BFA2))
@M00200:207:000000000-ALC1F:1:1101:2900:11252 2:N:0:5
TACAGGGGTATCTAATCCTGTTTGCTCCCCTAGCTTTCGTTCCTCAGCGTCAGTAGTGGTCCAGCGCGCCGCTTTCGCCACGGGTGTTCCTGCAGATATCTACGCATTTCACCGCTACACCTGCAATTCCACGCGCCTCTCCCACACTCCAGCACAGCAGTTCTGGAAGCAGCCTCTGGGTTGAGCCCCGAGATTTCAATCCCAACTTGCTCCACCTCCTACGAACCCTTTAAACCCCACTCCTATTCGA
+
6@C@CF;FBCDEGGEF96CE<,=<CC<CCCCFFEGEGGGEF8,CF9FFGEGGGGC9C,,B,6F,,7+@@EGGGGGGDG7:FCFCFGEGFGGFGGFGGGFFGFGFEGGGGGGGGGGDEGGFC8,@FFGGGGFGGDCGDGGFG@@8@>DF?*@EFGGGFGGFGG+++4<6AF5;*0?>6;5*;9?6*;9***3*-)=984+*/(76@DF>448*54F=(36:)7;0066(,68)5>FF((-(4(()))))()
@M00200:207:000000000-ALC1F:1:1101:21369:11270 2:N:0:5
TACGGGGGTATCTAATCCCGTTTGCTCCCCACGCTTTCGCGCATCAGCGTCAGTACCGGTCCAGTGAGCCGCCTTCGCCACTGGTGTTCCTCCCAATATCTACGCATTTCACCGCTACACTGGGAATTCCACTCACCTCTCCCGGTCTCAAGCGAAGCAGTTTGGAGGGCAGTTCCTCGGTTAAGCCGAGGGATTTCACCTTCCACTTGCCAAGCCGCCTACGCGCCCTTTAAACCCAGTTCTGATG
+
CCCCCGGGGGGGGGGGGGGGGGGGGGGGGGGGGGGGGGGGGGGGGGGGGGGGGGGGGGGGGGGGGGGGGGGGGGGGGGGGGGGGGGGGGGGGGGGGGGGGGGGGGGGGGGGGGGGGGGGGGGGGGGGGGGGGGGGGGGGFGGGGGFGFGFGGGGGGGGFGGGFGDFFGFGFEFFFFFFFDEG;AFGFEFFGFFFFEFFFEEFF@EFFEEE@>EDFFFFFB0:?F6B;>FFFD>9FFF???AABFAFF
@M00200:207:000000000-ALC1F:1:1101:22758:11291 2:N:0:5
TACGAGGGTATCTAATCCCGTTCGCTCCCCTGGCTTTCGTGTCTCAGCGTCAGACGAGACCCAGTGTGCCGCTTTCGCCACCGGCGTTCCTTCCAATATCAACACATTTCACCGCTCCACTGGAAGTTCCGCACACCCCTATCTCACTCAAGCCAGTCAGTTTAGAGCGCAATGCCTCGGTTAGGCCGGGGCCTTTCACACCCTACTTAGCTGGCCGCCTACACACCCTTTAAGCCCCGTTCTGATG
+
CCCCCGGGGGGGGGGGGGGGGGGGGGGGGGGGFGGGGGGGGGGGGGGGGGGGGGGGGGGGGGGGGGGGGGFGGGGGGGGGGGFDFGGGGGGGGGGFGGGGGGGGGGGGGGGGGGGDEE?FGG8FA?DFGGD@DGDGDGGFGGGGGBGFGFFFGGGFFGFFG@FFFFFC?DBADEFFFFFCEGFF6FFA>5C;9?F=FEFEF?@F@DEFEE@EEFFDB@@?:7:????>?F>4A2FFF09??::<)):
@M00200:207:000000000-ALC1F:1:1101:11819:11291 2:N:0:5
TACTGGGGTATCTAATCCTGTTTGCTCCCCACGCTGTCGCGCCTCAGTGTCAGAAACTGCCCAGCAGACCGCCTTCGCCACCGGTCTTCCTCCGGATCTCTACGCATTCCACCGCTACACCCGGAATTCCGTCTGCCTCTACAGTCCTCGAGTTTGACAGTCGGCACGGCAGATCCGGGGTTGAGCCCCGGACTTTCACCACACCCTTATCAAACCACCTACGCGCCCTTTAAGCCCAATTCTGATG
+
CCCCCGGGGGGGGGGGGGGGGGGGGGGGGGGGGGGGGGGGDGGGGGGGGGGGGGGGGGGGGGGGGGGGGGGGGGGGGGGGGGGGGGGGGGGGGGGEGGGGGGGGGGDGGFGGGGGGGGGGGGGGGGGGGGGGGGGGGGGFGGGGGFGFGFDGGDGFGGCFFGFGD>DGFGF*<@FFF>>DGGFFFGFFEFGB@FFFFEFAEDDFFB;644C?54ABB?B<?FFB>>FFBFB2)6BF631:ABFF99<
@M00200:207:000000000-ALC1F:1:1101:10954:11303 2:N:0:5
TACCGGGGTATCTAATCCCGTTTGCTCCCCACGCTTTCGCGCCTCAGCGTCAGGAATTGCCCAGAGACCCGCCTTCGCCACCGGTGTTCCTCCCGATCTCTACACATTTCACCGCTACACCGGGAATTCCAGTCTCCTCTGCAATCCTCAAGAACAGCAGTATCGATCGACGTTCTTCGGTTGAGCCGAAGGATTTCACGACCGACTTGCCATCCCGCCTACGCGCCCTTTAAACCCAATTCTGATG
+
CCCCCGGGGGGGGGGGGGGGGGGGGGGGGGGGGGGGGGGGGGGGGGGGGGGGGGGGGGGGGGGGGGGGGGGGGGGGGGGGGGGGGGGGGGGGGGDGGGGGGGGGGGGGGGGGGGGGGGGGGGGGGGGGGGGFGGGGGGGFGGGGGFFFGFGFCFGGGGGGGGFGFFFGEGFFFFFFFFAGGGFFFGFFFFGA:?C3FFF01:;FBFFFFFEFFFA?:FFFFFFFFFF>B<FFF2?FB(4?AFFFBF9
@M00200:207:000000000-ALC1F:1:1101:18008:11307 2:N:0:5
TACAGGGGTATCTAATCCTGTTTGCTCCCCTAGCTTTCGTCTCTCAGCGTCAGTTGCGGTCCAGTGAGCCGCCTTCGCCTCTGGTGTTCCTGCAGATATCTACGCATTTCACCGCTACACCTGCAATTCCACTCACCTCTCCCGCACTCTAGCACGGCAGTTTCGGAAGCAGCCTCTGAGTTACGCCCAGAGATTTCACTCCCGACTTGCCGCACCGCCTACAGACCCTCTATACCCAGTTCTGATGAGAC
+
CCCCCFGCCFE<F9EEG9FGFFGFGGFFEGGFFFGEFGG<FF85C<6E:BF4CFGFGEEEGGGAFF9FCF@FC@EEFGGGDAD<<EBEGDFFG@E;,5@E,4AFCE:FFGGGD7>8>GGGF?FGC>=A>CA8BDFFF6=6FGGDE5>9DDG9=87=CE68+65DDDFGDFFFFCFFAC=CC+?+<CE>997A0B+29AFEB==9)/>(**5>B5B>(.3;(6=E3?7@;(6)1)11;3/(935)4-:)5))
@M00200:207:000000000-ALC1F:1:1101:10900:11339 2:N:0:5
TACAGGGGTATCTAATCCCGTTTGCTCCCCTGGCTTTCGCACCTCAGCGTCAGTAACCAACCAGTGCATCGCTTTCGCCGCCGACGTTCCTTCCGATATCAACGCATTTCACCGCCCCACCGGAAATTCCATGCACCCCTTTGGTCCTCAAGCAAAGCAGTCTTGGGCGCAGTTCCTCGGTTAGGCCGAGGGATTTCACACCCAACTTACTCCGCCGCCTACGTGCGCTTTATGCCCAATTCTGATG
+
CCCCCGGGGGGGGGGGGFGGGGGGGGGGGGGGGGGGGGGGEGGGGGGGGGGGGGGGGGGGGGGGGGGGGGGGGGGGGGGGGGGGGGGGGGGGGGGCFGDGGFGFFGGGGGGGGGGGDGGGGGGGCGGGGGGGFGGGGGGFGGGGGFGFFFGFGG6CGGGGGFFGFFAFFGFFEFFFFFFGGGFF;FABFEGEFFF<F5:CFFFDFF@>EFEEEF>81961:?BFF<B>>B:<<BFF72:?)6449<9
@M00200:207:000000000-ALC1F:1:1101:19937:11352 2:N:0:5
TACTGGGGTATCTAATCCTGTTTGCTCCCCACGCTTTCGTGCTTCAGTGTCAGTGCTGGTCCAGGTAGCCGCCTTCGCCACTGGTGTTCCTCCCGATCTCTACGCATTTCACTGCTACACCGGGAATTCCACTACCCTCTACCGCACTCTAGCTGTCCAGTATCCATTGCCATTCCCAGGTTGAGCCCGGGGCTTTCACAACAGACTTAAACAACCACCTACGCACCCTTTATACCCCGTTCTGATG
+
CCCCCFFGGGGGGGGGGGGGGGGGGGGGGGGG@FGGGGGG@EGGGGGGGGGGGGGGGGCGGGGGGGGGGGGGGGGGGGGEGGGFGDGGGGFFGGDEGGG,=CGFGEDGGGGGGGGGGGGGGGCE7CEGGGGGFFFGGGGFGGGGGEGFGFGCDGFGDF+DFGFGFFD:+=DDFFFFFF??=D?6AGFFBB+*=DAEF5@63>B2@FF?<6*:>5A>((8B=B2-(5(68D8).)@+3((/3:@3?59
@M00200:207:000000000-ALC1F:1:1101:11084:11357 2:N:0:5
TACGAGGGTATCTAATCCTGTTTGCTCCCCTAGCTTTCGTTCCTCAGCGTCAGTAGTGGTCCAGCGCGCCGCTTTCGCCACGGGTGTTCCTGCAGATATCTACGCATTTCACCGCTACACCTGCAATTCCACGCGCCTCTCCCACACTCAAGCACAGCAGTTTCGGAAGCAGTCTCTGGGTTGAGCCCAGAGATTTCACTCCCGACTTGCTACACCGCCTACGAACCCTTTACGCCCAGTTCTGATG
+
<CCCCGGGE<FGFGGGGGGGGGGGGGGGGGGGGGGGGGGGGGGGGGGGGGGGGGGGGGGGGGGGGGGGEGGGDGGGGGGGGGGGGGGGGGGGGGGGGGGGGGGGGGDFFGGGGGGGGGGGDEFGGFFGGGGFDEDGGGGFFGGFFEDFGFG8FGGFGGGGGGAGDAEGFGFA@8BFFFFGGCDFFGFFFF46>>6<FCFFF>22>B@9>EC?CFF82121;DDF(:018459)3>)-8?45<45<B<
@M00200:207:000000000-ALC1F:1:1101:21896:11358 2:N:0:5
TACGGGGGTATCTAATCCCGTTTGCTCCCCTGGCTTTCGCGCCTCAGCGTCAGAAACGGTCCAGTACGCCGCTTTCGCCGCCGGCGTTCCTTCTGATATCAACGCATTTCACCGCTCCACCAGAAGTTCCGCGCACCCCTACCTCCCTCCAGCCCGCCGGTCTCCAAGGCACTTCCACCGTTAAGCGCTGGGCTTTCACCACCGACCTCGCGAGCCGCCTACGCGCCCTTTAAGCCCAATTCTGATG
+
BCC<,@FDGGGGGGGGGG@FGGGGGGGGGGG,CEG<FGGGEG7FGGG8FGGGGGGG8,B8FGGG?,6?FG>G7FGGGGGCGGCG7=FGGGGAF=FGG9EF,EFEGGGGAFGGGGGG6FGGG6D:BCFGGGEG***@C>DFGGCC,9DFG4CF4**:)CCCG)27*3/+:DFA;@FF688CFGD@FF3))75)(8@2BAFF7?(((4(3426((-590>9:(4<>FFFFFFF<4)9@<080:94:2AB
@M00200:207:000000000-ALC1F:1:1101:4733:11365 2:N:0:5
TACTGGGGTATCTAATCCTGTTTGCTCCCCTAGCTTTCGTCCCTCAGCGTCAGTTGCGATCCAGCGAGCCGCTTTCGCCTCGGATGTTCCTGCGGATATCTACGCATTTCACCGCTACACCCGCAATTCCACTCGCCTCTCTCGCACTCTAGCACGGCAGTTTCGGGAGCAGCTTCTAGGTTACGCCTAGAAATTTCACTTCCGACTTGCCGCACCGCCTACGGACCCTTTATGCCCAATTCTGATG
+
CCCCCGGGGGGGGGGGGGGGGGGGGGGGGGFFGGGGGGGGGGGGGGGGGGGGGGGGGGGGGGGGGGGGGGGGGGGGGGGGGGGGGGGGGGGGGGGGGGGGGGGGGGGGGGGGGGGGGGFGGGGGGDEGGGGGGGGGGGG5=FGDGFGFGFDCGGGGDEDDGGCFBDF54C>FFFAFFFFCFGF*?DEF>AGF6FFEFFFFEE=;DFFFFFFBF0>6(666(4?F?F6<B:FBFFFFB?F:DFFF<B<
@M00200:207:000000000-ALC1F:1:1101:7738:11369 2:N:0:5
TACTGGGGTATCTAATCCCGTTCGCTCCCCTGGCTTTCGCGCCTCAGCGTCAGAAGAGATCCAGTACGTCGCTTTCGCCACCGGCGTTCCTTCCGATATCAACGCATTTCACCGCTCCACCGGAAGTTCCACATACCCCTATCTCCCTCGAGACCGCCAGTATCCAAGGCACTTTTCCGGTTAAGCCGAAAGATTTCACCCCGGACTTGGCAGCCCGCCTACGCGCCCTTTAAACCCAATTCTGATG
+
CCCCCGGGGGGGGGGGGGGGGGGGGGGGGGGGGGGGGGGGDGGGGGGGGGGGGGGGGGGGGGGGGGGGGGGGGGGGGGGGGGGGGGGGGGGGGGGGGGGGGGGGGGGGGGGGGGGGGGGGGGGGGGGGGGGGGGGGFGGFFGGGGFGAG>>EFGGCDEGGGDFGFFFFFGFFFFFFFFDDGG5?FGFE>:DD@FFEFEFF?B>:@FF@FFB>:B<?FFFFFFBBFFFFFFF><<FF?F?BFBAAAFA
@M00200:207:000000000-ALC1F:1:1101:8387:11376 2:N:0:5
TACTCGGGTATCTAATCCTGTTTGCTCCCCTAGCTTTCGTTCCTCAGTGTCAGTTGCGATCCAGCCAGCCGCCTTCGCCACGGGTGTTCCTGCAGATATCTACGCATTTCACCGCTACACCTGCAATTCCACTGGCCTCTCTCGCACTCGAGCACGGCAGTTTTGAAAGCAGCCTCTGGGTTAAGCCCAGAGATTTCACTTCCAACTTGCCGCACCACCTACGAACCCTTTAAGCCCAATTCTGATGAGA
+
CCCCCGGGGGGGGGGGGGGGGGGGGGGGGGGGGGGGGGGGGGGGGGGGGGGGGGGGGGGGGGGGGGGGGGGGGGGGGGGGGGDGGGGGGGGGGGGGGGGGGGGGGGGGGGGGGGGGGGGGGGGGGGGGGGGGGGFGGGGFGGGGGFGFGFGDGDG6=EGGGFFGFFFGFGFFACFFFFFGGGFFFGFFFFGFFFFEFEFFFFFFEFFFFCEFF=D=DFFB@@@FFFFF;@;EFFFF02=@EFFFFFFFFF
@M00200:207:000000000-ALC1F:1:1101:11694:11388 2:N:0:5
TACAGGGGTATCTAATCCCGTTTGCTCCCCTAGCTTTCGCGCCTCAGCGTCAGAAGAGGTCCAGTACGTCGCTTTCGCCACCGGCGTTCCTTCTGATATCAACGCATTTCACCGCTCCACCAGAAGTTCCACATACCCCTACCTCCCTCGAGCTCGCCAGTATCAAAGGCACTTCCGCAGTTCAGCTGCGGGATTTCACCACTGACTTGGCAAGCCGCCTACGCGCCCTTTATACCCAATTCTGATG
+
CCCCCFGGGGGGGGGGGGGGGGGGGGGGGGGGGGGGGGGGGGGGGGGGGGGGGGGGGGGGGGGGGGGGGGGGGGGGGGGGGGGGGGGGGGGGGGGCGGGGGGGGGGGGGGGGGGGGGGGGGGGGCGGGGGGGGGGGGGGFGGGGGFGFGFGGGGGGGGDCFDFFAFFGFGAFFFFFFFECGG+=EGFFFFG>(:?BFCFFFFFFFEE?8EE<@?FDFFFFFFFFFFFFFFD2<AFFF?<:):AFABB
@M00200:207:000000000-ALC1F:1:1101:26752:11396 2:N:0:5
TACTCGGGTATCTAATCCTGTTTGCTCCCCACGCTTTCGTAGTTGAGTGTCAGTACCTGTCCAGGTCGCCGCCTTCGCCTCTGGTGTTCCTCCCGATCTCTACGCATTTCACCGCTACACCGGGAATTCCACGACCCTCTCCAGGACTCTAGTCTCACCGTTTCTAGGGCACTTCTTGAGTTAAGCTCAAGGCTTTCACCCCAGACAAATGAGACCACCTACCTACCCTTTACGCCCAGTTCTGATG
+
CCCCCGGGGGGGGGGGGGGGGGGGGGGGGGGGGGGGGGGGGGGGGGGGGGGGGGGFGGGGGGGGGGGGGGGGGGGGGGGGGGGFGDGGGGGGGGGGGGGGFDFGGGGGGGGGGGGGGGGGGGGGGGGGEGGGGDDEGGGFFGGFFDFFFFGFGGGGGGGGGGFGFFFFFG?DFFFFFFFG9FFF>FFFFFGFDFFFFFFFF>>4>=B>2>8CCFFFFFFF9B@FFFFFFFFCC2>>@@04?CCE?EE
@M00200:207:000000000-ALC1F:1:1101:20461:11419 2:N:0:5
TACTGGGGTATCTAATCCTGTTTGCTCCCCACGCTTTCGTGCCTCAGCGTCAGGAAAGGCCCAGCGGGCCGGCTTCCCCATCGGCATTCCAGTAGATATCTACGCATTTCACCGCTCCACCTACTGTTCTGCCCGCCCCTACCTTCCTCTAGAGCCGCAGTATGCCCTGCTGTTCCCCGGTTGAGCCGGGGGCTTTCACAGAACACTTACGGCCCCGCCTACGCACCCTTTAAACCCAATTCTGATG
+
CCCCCGGGGGGGGGGGGGGGGGGGGGGGGGGGGGGGGGGGGGGGGGGGGGGGGGGGGGGGGGGGGGGGGGGGGGGGGGGGGGGGGGGGGGGGGGGGGGGGGGGGGGGGGGGGGCGGGGGGGGGGGGGGGGGGGGGGDCGFGGGGGFGFGFGGGGGCDGGGGGFGFAFGFGFFFFFFFFFGGGE46FFEFFGD@FFFFFF39EFF@BFFFFFF>FF69FFFBB?BFFFFBFBB<)9@BFFFBAA9>>F
@M00200:207:000000000-ALC1F:1:1101:10853:11419 2:N:0:5
TACTAGGGTATCTAATCCTGTTTGATCCCCACACTTTCGTGCATCAGCGTCAGTTACAGTCTAGTAAGCTGCCTTCGCTATCGGTGTTCTTGACGATATCTAAGCATTTCACCGCTACACCGTCAATTCCGCCTACCTCGTCTGTACTCAAGTCATGCAGTATCAATGGCACATCGACAGTTGAGCTGCCGGATTTCACCACTGACTTATATGACCGCCTACGCACCCTTTAAACCCAGTTCTGATG
+
BC@CCFG@FFFGGGGGDF<EFEGEGFGFFGGGGG?FFEFFFGGGGGFFGGGGGGGGFFFEFGFGGGGGGFCFGGFGGGEGDGGECCFGGGGCFGDCEGGGGGGF@AEACD;?FEEGECGGCEEEGDDDFADDDGGDGGGDGGGGG?D7=?FDDFGGGCFDGDFDFFFDB6:DFCFAFFEGA=7@?6DFFFGB=<A>+CFBEFEB5:8EC<=AAAA3>@@)))05>):@B2)>?E=6>@2(9<EE).6
@M00200:207:000000000-ALC1F:1:1101:11516:11421 2:N:0:5
TACTGGGGTATCTAATCCTGTTTGCTCCCCACGCTTTCGTGTCTCAGCGTCAGTACTCGTCCAGTTGGCCGCCTTCGCCACCGGTGTTCCTCTCGATATCTACGAATTTCACCTCTACACCGAGAATTCCACCAACCTCTCCGGTACTCAAGCCGTACAGTTTCGGGTGCACTTCCCGGGTTGAGCCCGGGGCTTTCACATCCGACTTGCACAGCCGCCTACACACGCTTTAAACCCAGTTCTGCTT
+
CCCCCGGGGGGGGFGGGGGGGGGGGGGGGGFGGGGGGGGGGGGGGGGGGGGGGGGGGGGGGGEFFGGGGGGGGGGGGGGGGGGGGGGGGGGGGGGGGGGGGGGGGFGGGGGGGGGGGGGGGGGGGCFGGGGGGGGGGGGFGGGGGEGFGFGGGGGGGGDGGGFG>>DGBG*AFFFFFE>?EGFFFGFFDF>>@DF=FFF?C@D@<@;?AE3=>;FFFF@F7=@D30(4:?,:<975??0:<B))-.)
@M00200:207:000000000-ALC1F:1:1101:10183:11426 2:N:0:5
TACAGGGGTATCTAATCCTGTTCGATCCCCACGCTTTCGTGCCTCAGCGTCAGATAGATGCCGGCATGCTGCCTTCGCAATCGGAGTTCTGTGTGATATCTATGCATTTCACCGCTACACCACACATTCCTCCCACGGCATCCGCATTCCAGCAGACCAGTATCAACGGCACGGTAGAGGTTGAGCCCCTAAATTTCACCGCTGACTTAATCCACCGCCTACGCACCCTTTATACCCAATTCTGATG
+
CCCCCGGGGGGGGGGGGGGGGGGGGGGGGGGGGGGGGGGGGGGGGGGGGGGGGGGGGGGGGFGGGGGGGGGGGGGGGGGGGGGDCFGGGGGGGGGGGGGGGGGGGGGGGGGGGGGGGGGGGGGGGGGGGGGGGGGGGGGFGGGGGEGFGFGGGGGGGGGGGGFGFFFGEGFFFFFFFFFFGGFFFGFFDFGFFFFFFFFEABAF9DFFECEFFFFB=BBFFFFFFFFFFFFECE=FFFFFEEFFFFE
@M00200:207:000000000-ALC1F:1:1101:3483:11430 2:N:0:5
TACTCGGGTATCTAATCCTGTTTGCTCCCCACGCTGTCGCGCCTCAGTGTCAGCAGTAGCCCAGCAGGCCGCCTTCGCCACCGGTGTTCTTCCGGATCTCTACGCATTCCACCGCTACACCCGGAATTCCACCTGCCTCTACTACGCTCGAGCAAGACAGTCCGCATGGCCGACTCGGAGTTGAGCCCCGAGCTTTCACCACACGCTTATCCCGCCACCTACGCGCCCTTTATACCCAGTTCTGATG
+
CCCCCGGGGGGGGGGGGGGGGGGGGGGGGGGGGGGGGEGGGGGGGGGGGGGGGGGGGGGGGGGGGGGGDGGGGGGGGGGGGGGGGGGGGFGFGGGEGGGGGGGGGGGGGGGGGGGDEGGGGGGGGGGGFGGGGFFGGGGFGGGGG>GBG?CGGGGGGGGGGGFGDDFGFGFDBBBFABDGGCFFFDFFBEGE;DFEFFFEFF;(618;?CEFE<>61(8?FFB>>>>FF7:9ABBFFF?(6><BFAA
@M00200:207:000000000-ALC1F:1:1101:17294:11436 2:N:0:5
TACGAGGGTATCTAATCCCGTTTGCTCCCCACGCTTTCGCGCCTCAGCGTCAGGGAATGCCCAGAGACCCGCCTTCGCCACCGGTGTTCCTCCCGATCTCTACACATTTCACCGCTACACCGGGAATTCCAGTCTCCTCTGCATCCCTCAAGAACAGCAGTATCGGCCGACCCCCCTGCGTTGAGCTCAGGGATTTCACGACCGACTTGCCATCCCGCCTACGCGCCCTTTACACCCAATCCTGATG
+
CCCCCGGGGGGGGGGGGGGGGGGGGGGGGGGGGGGGGGGGGGGGGGGGGGGGGFGFFGGGGGGGGGGGGGGGGGGGFGGGGGGGGGGGGGGFGGGFGGGGGGGGGFGGGGGGGGGGEGFGGGG778DECFGFGGGGGGGFGGGGGFCFGF8D?DGFGGCFF7CGFE>GFGFFFFFFF>)8=DAFAF8;A5<46;AFFFF<;BFFFB0(29(-..<?09>1(:BF19>F>?FB49??>?03(4<-6<)
@M00200:207:000000000-ALC1F:1:1101:23628:11451 2:N:0:5
TACGAGGGTATCTAATCCTGTTTGCTCCCCACGCTTTCGTGCCTCAGCGTCAGTATCGGGCCAGTGAGCCGCCTTCGCCACTGGTGTTCTTGCGAATATCTACGAATTTCACCTCTACACTCGCAGTTCCACTCACCTCTCCCGAACTCAAGATCCTCAGTATCAAAGGCAGTTCTGGAGTTGAGCTCCAGGATTTCACCCCTGACTTAACGACCCGCCTACGCACCCTTTACACCCAGTTCTGATG
+
CCCCCGGGGGGGGGGGGGGGGGGGGGGGGGGGDGGGGGGGGGGGGGGGGGGGGGGGGGGGGGGGGGGGGGGGGGGGFGGGGGGGGGGGGGGGGGGGDGGGFFGGG?FGGGGGGGGGGGGGGGCEEGGGGGGGFGDFGFGFGGGGDFGFGFGFGGGGGGFGG@FGFFFGFGFF?EFFFF5FGGFFFGFFFFGFDF>EFEFFFFFFBFFFE6*-):?@@FB=DFDFFFFFFF@CECFF@?(6;EFFFCC
@M00200:207:000000000-ALC1F:1:1101:14608:11461 2:N:0:5
TACACGGGTATCTAATCCCATTCGCTCCCCACGCTTTCGTCCTAGCAGTGTCAGGTGGCACCCAGTGCTCTGCCTTCGCTTTCGGTGTTCCGAACGATATCAACGCATTTCACTACTACACCGTTCGTTCCAAGCACCTCTTTGCCCCTCAAGTTTTGCAGTATCTTAAGCAAACTCAGATGTTGAGCTTCTGGCTTTTACCCAAGACTAACAAAACCACCTATCGGCACGCTTTAAGCCCATTTCTGATT
+
CCCCCGGGGGGGGGGGGGGGGGGGGGGGGGGGGGGGGGGGGGGGGGGGGFGGGDEFCFGFGGGGGGGGGGGGGFGGGGGGGGGDGGGGGGGGDGGFEGGGGGGGGGGGGGGFGGGGG9EFGGGGGFCEFFCFFGGGGGGFGGGGGFGFGFGGGGFGGECFFDFFFFFGFC?FFFFFFFFGD8CFFGFFFAGFFBFCFBF7CF8C>D5@AE65C;F9@5BD2>EA>A25(/229=4@7A44(3(/1767CE)
@M00200:207:000000000-ALC1F:1:1101:22415:11478 2:N:0:5
TACTAGGGTATCTAATCCTGTTCGCTACCCACGCTTTCGTCCATCAGCGTCAATCCATTAGTAGTAACCTGCCTTCGCAATTGGTATTCCATGTAATCTCTAAGCATTTCACCGCTACACTACATATTCTAGTTACTTCCTAATAATTCAAGTCTGGCAGTATCAATGGCCGTTCCACCGTTGAGCGATGGGCTTTCACCACTGACTTACCAAACCGCCTACGGACCCTTTAAACCCAGTTCTGATG
+
CCCCCGCAF@DF@EFGGGGGGGGGGGGGGGDF:FGDGGEFCGFGGGGGGGGDGGGF<FFFGGGGFGGGEGGGGGGGGGCCEAECGGGGGGGFFFGDEGGGDFFCFGGGFFFGGGGGEGGGFFGFGGGGGCGGGGGGGF@;DFCDE;FBFFGGFFDG6,=CFGFGF?C=*+D>9=FF9DB?=890;DD>B98D5;DEFEB9D9@5CCB=CE@7:)9)>=AD5CD)):4455@C*696(9:5/9**5*9
@M00200:207:000000000-ALC1F:1:1101:21494:11479 2:N:0:5
TACGGGGGTATCTAATCCTGTTCGCTCCCCACGCTTTCGCGTCTCAGCGTCAGTACCGTACTAGAGAGCCGCCTTAGCCACGGGTGTTCTTCCTGATATCTGCGCATTTCACCGCTACACCAGGAATTCCACTCTCCTCTTCCGGACTCTAGCCAGATGGTTTCCATCGGCGTCTCGAGGTTGAGCCTCGAGTTTTCACAACAGACCTATCTGGCCGCCTACACGCTCTTTATACCCAATTCTGATG
+
CCCCCGGGGGGGGGGGGGGGGGGGGGGGGGGGGGGGGGGGGGGGGGGGGGGGGGGGGGGGGGGGGGGGGGGGGGGGGGGGGGGGGGGGGGGGGGGGGGGGGGGDFGGGGGGGGGGGGGGGGGFGGFGGGDGGGGGGGGGFGGGGGFGFGFGGGFFFGCGGDGFGFFFGEGFEFFFFAADGGGFFFGFFFBC>7:A3@<ACE@D18<@EEE@5<CFFF>F<?BFFFFBFFFFFAAFF?F?FFFABFFF
@M00200:207:000000000-ALC1F:1:1101:11056:11482 2:N:0:5
TACGCGGGTATCTAATCCTGTTTGCTCCCCTAGCTTTCGTTCCTCAGCGTCAGTAGTGGTCCAGCGCGCCGCTTTCGCCACGGGTGTTCCTGCAGATATCTACGCATTTCACCGCTACACCTGCAATTCCACGCGCCTCTCCCACACTCTAGCACAGCAGTTTCGGAAGCAGCCCCTGAGTTAAGCTCAGAGATTTCACTCCCGACTTGCCACACCGCCTACGAACCCTTTATACCCAATTCTGATGAGA
+
CCCCCGGGEGGGGGGGGGGGGGGGGGGGGGGGGGGGGGGGGGGGGGGGGGGGGGGGGGGGGGGGGGGGGGGGGGGGGGGGGGEGGCGGGGGGGGGGGFGGGGGGGGGGGGGGGGGGGGGGGGGGGFGGGEEGGGG>DDGFGGGFEEGFGFGA+CGFDCGGGGFGF>F59CF9><:@?9A6=+:6BDFFFFGFFFFCFFFFFF@9D>B@EFFFE;FFF9@<;@18?B9??F><>)1984(.65.62><22<
@M00200:207:000000000-ALC1F:1:1101:11545:11512 2:N:0:5
TACGGGGGTATCTAATCCTGTTTGCTCCCCTAGCTTTCGCGCCTCAGCGTCAGTTATGGTCCAGTGCGCCGCTTTCGCCACAGGTGTTCCTCCCGATATCTACGCATTTCACCGCTACACCGGGAATTCCACGCACCTCTCCCATACTCCAGCACGGCAGTTTCGCCTGCAGGCCCCGAGTTAAGCCCGGGGATTTCACAGGTGCCTTACCGCACCGCCTACGCGCCCTTTACCCCCAGTTCTGATG
+
<CC<C@@GGGCEGFGGGGGGGGGGGGGGGGGFFGEFFF7FCEFGGGGGGGGGGFAFGFFGGFB@FFGGGGGGEEFGGGGGGG?FGGGGGGGGGGGCGGGCFDFFGGEFFGGGGGGGCFGGGGGDEEGCGGGG>>>@C+@CFFG+<9DFGFGCFFGGDG5?F8EC4ABEFGF;F>AEFB4?1>6AFC;A>:9)6AF87EF24187)42<?B>?FFE1(19(-4406999B17)<)<5;((5-4>9A>D
@M00200:207:000000000-ALC1F:1:1101:21088:11519 2:N:0:5
TACCCGGGTATCTAATCCTGTTTGCTCCCCACGCTTTCGTGCCTCAGCGTCAGTATCGGGCCAGTGAGCCGCCTTCGCCACTGGTGTTCTTGCGAATATCTACGAATTTCACCTCTACACTCGCAGTTCCACTCACCTCTCCCGAACTCAAGATCTTCAGTATCAAAGGCAGTTCTGGAGTTGAGCTCCAGGATTTCACCTCTGACTTAAAGACCCGCCTACGCACCCTTTATGCCCAATTCTGATG
+
CCCCCGGGGGGGGEGFGGGGGGGGGGGFFGGGGGGGGGGGGGGGGGGGGGGGGGGGGGGGGGFGGGGGGG@FFGEGGGGGGGGGGFGGGGGGGGGGGGFGGGGFE,FGCFFGGGFDEFFDDFFGGG+=EGFGFFGFGGGFG8FC6?CFGFFGFGGGGFDDF7EGF9D8DC6>:7CFFA<CFDAFFGFFFFCA5;C@A7FEFDFF4;E?AA4A4@4<592>2229@=@/:@;9CCF=;@?;7<C?CEF
@M00200:207:000000000-ALC1F:1:1101:6861:11531 2:N:0:5
TACCCGGGTATCTAATCCCGTTCGCTACCCTAGCTTTCGTGCCTCAGCGTCAGAAGAGATCCGGTGAGCCGCTTTCGCCACCGGTGTTCCTTAGGATATCAACGCATTTCACCGCTCCACCCTAAGTTCCGCTCACCTCTATCTCCCTCGAGCACGGTAGTTTAGGGCGCAATTCCTCGGTTGAGCCGAGGGATTTCACACCCTACTTTCCGCGCCGCCTACGCACCCTTTAAACCCAATTCTGATGATAT
+
CCCCCGGGGGGGGGGGGGGGGGGGGGGGGGGGGGGGGGGGGGGGGGGGGGGGGGGGGGGGGGGGGGGGGGGGGGGGGGGGGGGGGGGGGGGGGGGGGGGGGGGGGGGGGFFGGGGGGGGGGGGGGGGGGGDGGGGGGGGFGGGGGFGFGFGGGGGGGGFDGGFGFFFGFGFFDFFFFFFGGGFFFGFEDFGFFFFFF?FFE3@;@DEE<CE@FFFB>;B?FFBF?BFBFFFFA<FF60:BFF924<B224)
@M00200:207:000000000-ALC1F:1:1101:2039:11535 2:N:0:5
TACAAGGGTATCTAATCCTGTTTGCTCCCCTAGCTTTCGTTCCTCAGCGTCAGTAGTGGTCCAGCGCGCCGCTTTCGCCACGGGTGTTCCTGCAGATATCTACGCATTTCACCGCTACACCTGCAATTCCACGCGCCTCTCCCACACTCAAGCATGGCAGTTTTGGAAGCAGCATCTGGGTTGAGCCCAGAGATTTCACTCCCAACTTGCCCCACCGCCTACGAACCCTTTCTCCCCAATTCTGATG
+
CCCCCFGGFGGGGGGFEFGGGGGGGGGGGGGGGGGGGGGGGGGGGGGGGGGGGGGGGGGGGGGGGGGGGDGGGGGGGGGGGGGGGGGGGGGGGGC=FCDGGGGGGGGCDEFFGGGGDGGGGF8EFFGGGAFGGCGGGGGFGGGGGFGBFFG?FFGGGGGCFGFGFFFFFGFFC)0@>FFGGGFFFFA99*;6>FFEFEFEB)::=DB=E4>)6@>527>6<@?13924833)))28?D<<)64-)69
@M00200:207:000000000-ALC1F:1:1101:25259:11539 2:N:0:5
TACCAGGGTATCTAATCCTGTTTGCTCCCCTAGCTTTCGTTCCTCAGCGTCAGTAGTGGTCCAGCGCGCCGCTTTCGCCACGGGTGTTCCTGCAGATATCTACGCATTTCACCGCTACACCTGCAATTCCACGCGCCTCTCCCACACTCCAGCACAGCAGTTTCGGAAGCAGCCTCTGAGTTGAGCCCAGAGATTTCACTCACGACTTGCCACACCGCCTACGAACCCTTTATGCCCAATTCTGATG
+
CCCCCGGGGGGGGGGGGGGGGGGGGGGGGGGGEGGGGGGGGFGGGGGGGGGGCGGGGGGGGGGGGGGGGGGGGGGGEGGGGGGGGGGGGGGGGGFGGGGGGGGGGGGGGGGGGGGGGGGGGGGGFDFGGGGGGGDCDDGFGGGGGFGFGFGCGGGGFGFGFGFG>DDG>FFFFDFFFACFFGA@?FFFFFCFFFFEFFFFF)8B2>DFF==>BDF@F@BF(3<6/2>?FFFC5CA4<?0<9<>AB94
@M00200:207:000000000-ALC1F:1:1101:12704:11555 2:N:0:5
TACACGGGTATCTAATCCTGTTTGCTCCCCACGCTTTCGCGCCTCAGCGTCAGTTGTCGTCCAGCAAGCCGCCTTCGCCACTGGTGTTCCTCCTAATATCTACGCATTTCACCGCTACACTAGGAATTCCGCCTGCCTCTCCGATACTCAAGAACTACAGTTTCAAATGCACTCCCGGGGTTGAGCCCCGGGTTTTCACATCTGACTTGCACTCCCGCCTACACGCCCTTTAAACCCAGTTCTGATG
+
CCCCCGGGGGGGGFFGGGGGGGGGGGGGGGGGGGGGGGGGGGG@FDFGCGGGGGGGGFEDFGGGGGGGGGEGEGEGGGGEGGGGGFFGGGGGGGGFFDFCGGGGGCEGGGGGGEGGGGGGGGGGGFGGGGCEDEGGGGFFFGGDE>DFGFGGGF=DGGGGFGFGFFFCFDFFF@FF>*5;EGD*9>F59AD?5;?BFEFEFFECCFECBEF);;A;@FBFFFFFFF(:938.):B58?08<AD<):A
@M00200:207:000000000-ALC1F:1:1101:27511:11587 2:N:0:5
TACGCGGGTATCTAATCCTGTTTGCTCCCCACGCTTTCGCGCCTCAGCGTCAGTCACTGGCCAGGAGCTCGCCTTCGCCACCGGTGTTCTTCCTGATCTCTACAGATTTCACCCCTACACCAGGAATTCCAGCTCCCCCTCCAGAACTCCAGTCCGACAGTTCCCAGCGCCATCTACCGGTTAAGCCGATACCTTTCACGCCAGGCTTACCGAACCGCCTACACGCCCTTTAAACCCAGTTCTGATG
+
CCCCCEEGCGFGGGGGDEFGEE<FGGGGGGEGGG:FGGEGGEGGGFGGGFGGGGGFFGGGC8EFCEFGFCGFGE=E<CCFCFEGGEGDGGGGGGCFAFGGGGAFDGF;DFDGDFCD8FF,@EGCCEFGGGCFCGGE?CCADGG?EDGFFFGF=DGGGDG++?CC6:CGBDDDF=@9FFD>E4BAFFF>>EGB=C84B4+4(61(:01(4=@@DFE99>;B::?(23<10:>9A<FFFFF?FAAFF2A
@M00200:207:000000000-ALC1F:1:1101:3118:11587 2:N:0:5
TACTCGGGTATCTAATCCTGTTTGCTCCCCACGCTTTCGCACCTCAGCGTCAGTTCCGAGCCAGTAAGCCGCCTTCGCCACTGGTGTTCTTCCTAATATCTACGAATTCCACCTCTACACTAGGAGTTCCACTTACCTCTCTCGGTCTCTAGACTACCAGTATCAAAGGCAGTTCCGGAGTTGAGCTCCGGGATTTCACCCCTGACTTAATAGTCCGCCTACGTGCGCTTTAAACCCAGTTCTGATG
+
CCCCCGGGGGGGGGGGGGGGGGGGGGGGGGGGGGGGGGGGGGGGGGGGGGGGGGGGGGGGGGFGGAFGGGGGGGGGGGGGGGGGGGGGGGGGGFGGGGGGGGGGGGGGGFFGGGGGGF8FGGGGGFGGGGGGGGGGGGGFGGGGGF>DGFGDFFGGGGGGGCFGF9DEFGFFFFFFD>>>EGFFF?FFFFD>B>FFFFFFDFFBFFFF64AAEEFFFFFF==@F=BBFFFF<<6AAD?@E9<CFFEE
@M00200:207:000000000-ALC1F:1:1101:17835:11604 2:N:0:5
TACACGGGTATCTAATCCCGTTTGCTCCCCTGGCTTTCGTGTCTCAGTGTCAGCAAGCCCCCAGCGAGTTGTTTTCACCATTGGCGTTCCAAATGATATCTACGCATTTCACCGCTCCACCATTTGTTCCACTCGCCCCTAGGCTGCTCAAGACCAGCAGTATACCCAGCAGTTCCACGGTTAAGCCGTGGGATTTCACAAGGTACTTACCAGTCCACCTACACACGCTTTAAACCCAATTCTGATG
+
CCCCCGGGGGGGGGGGGGGGGGGGGGGGGGGGGGGGGGGGGGGGGGGGGGGGGGGGGGGGGGGGGGGGGGGGGGGGGGGGGGGGGGGGGGGGGGGGGGGGGGGGGGGGGGGGGGGGGGGGGGGGGGGGGGGGGGGGGGGFGGGGFFGFGFGGGGGGGGCGGGFGFFFGFGFFFFFFFFFDFGEFFGFEFFGFFFFFFFFEEFFBFFE?4A@EEFAEA@BFFFFBFFFFFFFFF9AA@F036CFFFFF
@M00200:207:000000000-ALC1F:1:1101:6732:11626 2:N:0:5
TACGCGGGTATCTAATCCCGTTCGCTCCCCTAGCTTTCGCGCCTCAGCGTCAGAAGAGGTCCAGTACGTCGCTTTCGCCACCGGCGTTCCTTCCGATATCAACGCATTTCACCGCTCCACCGGAAGTTCCACATACCCCTACCTCCCTCAAGACCGCCAGTATCCGAGGCACTTTTCCGGTTGAGCCGAAAGATTTCACCCCGGACTTGACAGCCCGCCTACGCGCCCTTTAAGCCCAGTTCTGATG
+
CCCCCGGGGGGGGGGGGEGGGGGGGGGGGGGGGGGGGGGGGGGGGGGGGGGGGGGGGGGGGGGGGGGGGGGGGGGGGGGGGGGGGGGGGGGGGGGGGGGGGGGGGGGGGFGGGGGGGFGGGE@8FGGGGFEGGGGGGGGFGGFGGFGFGF7<8FFGGGGGGGFGFDFGFGFFF3FFFFF:ED5AFGFFEBGFFFF3AAFA?FB9>>>?FFF>?B@?93>?(432(4119??9)9FFFF24<BBF<A<
@M00200:207:000000000-ALC1F:1:1101:7567:11635 2:N:0:5
TACGGGGGTATCTAATCCCGTTTGCTCCCCTAGCTTTCGCGCCTCAGCGTCAGAAGAGGTCCAGTACGTCGCTTTCGCCACCGGCGTTCCTTCTGATATCAACGCATTTCACCGCTCCACCAGAAGTTCCACATACCCCTACCTCCCTCTAGCTCGCCAGTATCAAAGGCACTTCTGCAGTTAAGCTGCAGGATTTCACCACTGACTTGGCAAGCCGCCTACGCGCCCTTTAAGCCCAGTTCTGATG
+
CCCCCGGGGGGGGGGGGGGGGGGGGGGGGGGGGGGGGGGGGGGGGGGGGGGGGGGGGGGGGGGGGGGGGGGGGGGGGGGGGGGGGGGGGGGGGGGGGGGGGGGGGGGDFGGGGGGGGGGGGGFGCGGGGGGGGGGF?FGFFFGGGFGFGFGFGGGDGCDCFFFGFFFGFGFFAEFFCFFGGGFFFGFFFFGFFFF=FEFFFF=EFFFCAEE@@?FFFFFF08?(9B9>>?7:)<?F<(4:<BFF<A<
@M00200:207:000000000-ALC1F:1:1101:8157:11666 2:N:0:5
TACCGGGGTATCTAATCCCGTTTGCTCCCCTGGCTTTCGCTCCTCAGCGTCAATGTCGGTCCAGAATGCCGCCTTCGCCACCGGTGTTCCTCCAGATATCTACGCATTTCACCGCTACACCTGGAATTCCGCATTCCTCTCCCGAATCCAAGCCATCCAGTATCAGACGCAGTTCGCCAGTTAAGCTGAGGGATTTCACGTCTGACTTAGTTGGCCGCCCACCAGCCCTTTATACCCAGCTCCGATGTGAC
+
-66@CBCCF@@FAGCAGFFGEFF6ECGGCFFFGGFF,C@FDCCE<9FGG:@FCECFGCDEEEEGF8FGAFECBFFGG,FGCGDD4@FFBF9FFGGAFFGGGGDFFGE:DFDGGGG68@FDFFD8A8,=EFGGGGGDGFGBF=1@EA6B8FFCGDD8DCD?+=72+?6F57?*@C@**:@5@CB9B>FF*;F*)3@>FE6=7(0(>4**16<C=2)>@9((/((,66(2833>C<+1;<<().(-4(3(64)
@M00200:207:000000000-ALC1F:1:1101:6847:11688 2:N:0:5
TACTGGGGTATCTAATCCTGTTTGCTCCCCCAGCTTTCGCGCCTCAGCGTCAGTAGTGGTCCAGTGCGCCGCCTTCGCCGCTGGTGTTCCTCCCGATCTCTACGCATTTCACCGCTACACCGGGAATTCCACGCACCTCTCCCACACTCTAGCATGGCAGTTTTCCCCGCAGACTATGGGTTGCGCCCATAGATTTCACGAGAAACTTGCCACACCGCCTACGCGCCCTTTAAGCCCAGGTCTGATG
+
CCCCCGGGGGGGGGGGGGGGGGGGGGGGGGGGGGGGGGGGDGGGGGGGGGGGGGGFFDGGGGGGGCGDGGGGECCGGGGGGGGGGGGGGGGFGGGGGGGGGCFGGGGGGGDFGGGGGGGGGGG7CEFGGGFEDEGGGGGFGGFGFFGFGFFFGGFDGGGGGCFD>CFF>DDDE@FFFF47?CB):DB4BFC43AFEF?F;1;63;@FCEE33=@FFF07?<?:36>09;F?<><FF:(.(5)67)6<
@M00200:207:000000000-ALC1F:1:1101:29191:11755 2:N:0:5
TACTGGGGTATCTAATCCTGTTTGCTCCCCACGCTTTCGCGCCTCAGTGTCAGGAATCACCCAGAAAGCCGCCTTCGCCGCCGGCCTTCCCCCAGATATCTGCGCATTTCACCGCTACACCTGGAGTTCCGCTTTCCCCTGTGATCCTCAAGCCCTGCAGTATAAGATGCAATTCCCCGGGTAAGCCGAGGTATTTCACACCTTACTTACAGAACCACCTACGCGCCCTTTAAGACCAGTTCTGATG
+
CCCCCGGGGGGGGGGGGGGGGGGGGGGGGGGGGGGGGGGGGGGCGGGGGGGGGGGGGGFGGFFGGGGGGGGGGGGFGGEFGGGDGGGGFGGGGGGGGGGGGGFGGGGGGGGGGEGGDGGGFFGFFGGGGGECGGF,=FGFGGGGGFGFGFFGGGGGGGGFGGFGFFFGFGF>FFFFFF>7CCDFFG4@*8?A:FF?FFFCE2BEFEFFEF@EE887@?1;@E;@FB>;;?FF<)*138<<)6:AFFF
@M00200:207:000000000-ALC1F:1:1101:7834:11766 2:N:0:5
TACCAGGGTATCTAATCCCGTTTGCTCCCCTGGCTTTCGCGCCTCAGCGTCAGCAGAGGTCCAGCGCGTCGCTTTCGCCACCGGCGTTCCTTCCGATATCTACGCATTTCACCGCTCCACCGGAAGTTCCACACGCCCCTACCTCCCTCAAGACGATCAGTATCGAAGGCACTTTTCCAGTTGAGCTGAAAGATTTCACCCCCGACTTGACCACCCGCCTACGCGCCCTTTAAACCCAATTCTGATGAGA
+
CCCCCGGGGGGGGGGGGGGGGGGGGGGGGGGGCGGGGGGGGGGGGGGGGGGGGGGGGFGGGGGGGGGGGGGGGFGGGGGGGGGGGGGGGGGGGGGGGGGGGGGGGEGDGGGGGGGGGGGGGGGCFGGGGGFDGEGGGGGFGGGGGFGFGFGGGGGGGGGGGGFGFFFGFGFFFEFFFFFCGGFF?GFFFFGF@FFCFFFF;99>9BFFFFF<EF5?>FF?<0?BFF>>9?:ADAFFFFFBABF9--).,4
@M00200:207:000000000-ALC1F:1:1101:5584:11784 2:N:0:5
TACTGGGGTATCTAATCCTGTTTGCTCCCCTAGCTTTCGTGCATCAGCGTCAGTTATGGTCCAGTGAGCCGCTTTCGCCACAGGTGTTCCTTCCGATATCTACGCATTTCACCGCTACACCGGAAATTCCACTCACCTCTCCCATACTCAAGCCCGGCAGTTTCTGATGCAGACTATGGGTTGAGCCCATAGATTTCACATCAGACTTGCCAAACCGCCTACGCACCCTTTAAACCCAGTTCTGATG
+
CCCCCGGGGGGGGGGGGGGGGGGGGGGGGGGGGGGGGGGGGGGGGGGGGGGGGGGGGGGGGGGGGGGGGGGGGGGGGGGGGGGGGGGGGGGGGGGGGGGGGGGGGDEGGGGGGGGGGGGGGGCEGGGGGGFGGGGGGGGFGGGGGFGFC7D9DDGGGGGGGGFGFFDFFFFFFFFFFFFGGGEFFGA?AFGA7FFEFFFE*8:CBBFFFFFFFFFFFF2>D3@>>F@@@15C5;FF@@<;3C?<.5C
@M00200:207:000000000-ALC1F:1:1101:14012:11793 2:N:0:5
TACTCGGGTATCTAATCCTGTTTGATCCCCACGCTTTCGTGCCTCAGCGTCAATATTTGTTTAGCAAGCTGCCTTCGCAATTGGTGTTCTAAGTCATATCTAAGCATTTCACCGCTACATGACTTATTCCGCCTACCTCAACAAAATTCAAGACTAATAGTATCAATGGCAGTTTCCGGGTTGAGCCCGGAGATTTCACCACTGACTTAAAAGCCCGCCTACACACCCTTTAAACCCAATTCTGATG
+
CCCCCGGGGGGGGGGGGGGGGGGGGGGGGGGGGGGGGGGGGGGGGGGGGGGGGGGGGGGGGGGGGGGGGGGGGGGGGGGGGGGGGGGGGGGGGGGGGGGGGGGGGGGGGGGGGGGGGGGGGGGGGGGGGFGDGGGGF?FFGGDDFFGFGFGGGGGGGGGGGGFGFFFGF6?BFFFFFFDGEGFFFGFFA?DDF?CEFCF@EFFFFFF<CFF@7@;8>AAFD2<@EDDB9BEEFF8?22>DC4CCEFC
@M00200:207:000000000-ALC1F:1:1101:8416:11795 2:N:0:5
TACGGGGGTATCTAATCCTGTTTGCTCCCCTAGCTTTCGTCTCTCAGCGTCAGTTGTGGTCCAGCGAGCCGCCTTCGCCACGGGTGTTCCTGCAGATATCTACGCATTTCACCGCTACACCTGCAATTCCACTCGCCTCTCCCACACTCCAGCACGGCAGTTTCGGAAGCAGTCTCTGGGTTGAGCCCAGAGCTTTCACTCCCGACTTGCCACACCGCCTACAGACCCTTTAAGCCCAATTCTGATG
+
CCCCCGGGGGGGGGGGGGGGGGGGGGGGGGGGGGGGGGGGGGGGGGGGGGGGGGGGGGGGGGGGGGGGGGGGGGGGGGGGGGGGGFGGGFFGFGGGGGGGGGGGGGGGGGGGGGGGGGGGGGFGGGGGGGGGGGGDGGGFGGGFGFGFGFFFGGFDDGGGGGFGFFFGFGFFFFCFAAFGGGFFFGFFFFGFFFFFFFACE@FBFFFFFFEFF3>066>?6?B?FBFF??0AAA?9<BFFF><><BF
@M00200:207:000000000-ALC1F:1:1101:24695:11806 2:N:0:5
TACTGGGGTATCTAATCCCGTTTGCTCCCCTGGCTTTCGCGCCTCAGCGTCAGAAGAGGTCCAGCAGTGCGCTTTCGCCACCGGCGTTCCTTCCGATATCAACGCATTTCACCGCTCCACCGGAAGTTCCCACTGCCCCTACCTCCCTCGAGACCACCAGTATCCAAGGCCATTCCCCAGTTAAGCTGGGGGCTTTCACCCCGGACTTGGTGACCCGCCTACGCGCCCTTTAAACCCAGTTCTGATG
+
CCCCCGGGGGGGGGGGGGGGGGGGGGGGGGGGGGGGGGGGGGGGGGGGGGGGGGGGGGGGGGGGGGGGGGGGGGGGGGGGGGGGGGGGGGGGGGGDEGGGGGGGGGGGGGGGGGGGGGGGGGGGGGGGGGGGGGGGGGGFGGFGGFGFGF67DGGGGGGFGGFGFFFGFGFFFFFFFFFDGGFFFGFFFBGF@FFEBEFFDFFFFFF)4;@=9@F@@B>FF0032>>BB??FFBFFFF08)6).45<
@M00200:207:000000000-ALC1F:1:1101:12844:11817 2:N:0:5
TACAAGGGTATCTAATCCTGTTTGCTACCCACGCTTTCGTGTCTCAGCGTCAGAAGTGGTCCAGTAAGCTGTCTACACCACAGGTGTTCCTCCTGATATCTACGCATTTCACCGCTACACCAGGAATTCCGCTTACCTCTCCCACCCTCTAGCACTCCAGTTTCCGGCGCACCCTCCCAGTTAAGCCGGGAGATTTCACACCAGACTTGGAGCACCGCCTACACACTCTTTAAGCCCAGTTCTGATG
+
CCCCCGGGGGGGGGGGGGGGGGGGGGGGGGGGGGGGGGGGGGGFGGGGGGGGGGGGGGGGGGGGGGGGGGGGGGGGGGGGGGGGGGGGGGGGGGGGGGGGGGGGGGGGGGGGGGGDGGGGGGGGGGGGGGGGDGGGGGGFGFGGDEGFGFFGDGGGGFGGGGFGFFEDBGFFFFFFFFF?FGAFCGFFF>>DDFFEFFFFFFFFBDFAEF@2@DF=@BBFFFFFFD8;E9?EF3AA@D856CEFCEE
@M00200:207:000000000-ALC1F:1:1101:28238:11828 2:N:0:5
TACAGGGGTATCTAATCCTGTTTGCTCCCCTAGCTTTCGCGCCTCAGCGTCAGTAGTGGTCCAGAGAGCCGCTTTCGCCACGGGTGTTCCTCCCGATATCTACGCATTTCACCGCTACACCGGGAATTCCACTCTCCTCTCCCACACTCCAGCACGGCAGTTTCCTCTGCAGGCTCCGAGTTGAGCCCGGAGATTTCACAGAAGACTTACCGCACCGCCTACGCGCCCTTTAAACCCAATTCTGATG
+
CCCCCGGGGGFGGGFEGGGGGGFGGGGGGGFGGGGGGGGGGGGGGGGGGGGGGGGGGGGGGGGGGGFGGGGGGGGGGGGDGGDC7FCGGGGGCCFCFEBFGGGFC>:FF=EGG7EDGFCGGGGEGCGFGGGFGGGGGFGFG,DDFFDFGFDFGGGGGGGGGGFGFFFGFGCFFFFFFFECCCCFFFFFEF5?@4B*+1BEFF6;((>?CE;<9>>69>@?FF?6>>>>907:<9?FFF602<2)4:B
@M00200:207:000000000-ALC1F:1:1101:16594:11846 2:N:0:5
ACACGGGTATCTAATCCCGTTTGCTCCCCTAGCTTTCGCTCCTCAGCGTCAGAACAACCCCAGATGATCGCCTTCGCCACTGGTGTTCCTCCCGATATCTACGCATTTCACCGCTACACCGGGAATTCCATCATCCTCTGATTGCCTCAAGACCGATAGTATCGGTGCCGTTCCCTGAGTTGAGCCCAGGTCTTTCTTTACCGACTGTTCGATCCGCCTACGAGCGCTTTATACCCAGTTCTGATGAGATT
+
CCCCCGGCECGGGC<<FGGGGE@9CFFGGGGGDFGGGDG;DGGGGC8F@FGEFGFFGFGGGGGFDFAE@FDGEF:FEEGFFGGGGCEFGFGGGGCDEDF9EBFGGDEGGGGGCCGGGEDGGCCCG?FGGGGGGEFFG7+6=DG82;D?FFEGFDGGG>D?++=7@@575CDE6CFF5**5@>+69CFF6FF>:8FCFA+*8>@>25@*855(/(0:;;<<@0,,(6(3(6CE<):94<B2))))))-.-5)
@M00200:207:000000000-ALC1F:1:1101:15654:11856 2:N:0:5
TACTGGGGTATCTAATCCTGTTTGCTCCCCACGCTTTCGTGCCTGAACGTCGGTGCTGGACCAGGAAGCCGCCTTCGCCACTGGTGTTCCTTCAGATATCTACGCATTTCACCGCTACACCTGAAATTCCGCTTCCCTCTTCCGCACCCTAGCTATGCAGTCTCGAATGCAATTCCCAGGTTGAGCCCGGGGCTTTCACACCCGACTTACGTAACCGTCTACGCACGCTTTAAGCCCAATTCTGATG
+
CCCCCGGGGGGGGGGGGGGGGGGGGGGGGGGGGGGGGGGGGGGGGGGGGGGGGGGGGGGGGGCGGGGGGGGGGGGGGGGGGGGGGGGGGGGGGGGGGGGGFDFGGGFGGDFGFGGGGGGGGGGGGGGG9EGGGGGGGGGFGGGGGFGEGFFGGGGGGGGGGGFGF??FFFFFFFFAFFFFGGFFAFFFFF9BAEFFFFFCEDFF>@BDFFFF@BEFBDFFFFFFF;BF6@?F?EFF<BFFFF>AFFA
@M00200:207:000000000-ALC1F:1:1101:8281:11872 2:N:0:5
TACCGGGGTATCTAATCCCGTTTGCTCCCCTAGCTTTCGCGCCTCAGCGTCAGAAGAGGTCCAGTACGTCGCTTTCGCCACCGGCGTTCCTTCTGATATCAACGCATTTCACCGCTCCACCAGAAGTTCCACATACCCCTACCTCCCTCGAGCTCGCCAGTATCAAAGGCACTTCCGCAGTTAAGCTGCGGGATTTCACCACTGACTTGGCAAGCCGCCTACGCGCCCTTTAAACCCAATTCTGATG
+
CCCCCGGGGGGGGGGGGGGGGGGGGGGGGGGGGGGGGGGGGGGGGGGGGGGGGGGGGGGGGGGGGGGGGGGGGGGGGGGGGGGGGGGGGGGGGGGGGGGGAEFGGGGGGGGGGGGGGGGGGEGGGGFGFGGFGGGGFGGFGGGDGFGFGDGEDDGDGEDGFFFGFFBCFGFFA59F>DFGGGFF@CFAFF4?@FFEFEF<@@EFFFE3<3;E<?A?BFFFFF?;B9>>;?0:A9B??2,4<AA<A24
@M00200:207:000000000-ALC1F:1:1101:6058:11873 2:N:0:5
TACGCGGGTATCTAATCCTGTTTGATCCCCACGCTTTCGTGCATCAGCGTCAATAACAATTTTGTGAGCTGCCTTCGCAATCGGTGTTCTGTGCCATATCTAAGTATTTCACCACTACATGGCACATTCCGCCCACATCAGTTGCATTCAAGATTGACAGTATCAATGGCAGTTCTGCAGTTAAGCTGCAGGATTTCACCACTGACTTATCATTCCGCCTACGCACCCTTTATGCCCAATTCTGATGAGCT
+
CCCCCGGGGGGGGGGGGGGGGGGGGGGGGGGGGGGGGGGGGGGGGGGGGGGGGGGGGGGGGGGGGGGGGGGGGGGGGGGGGGGGGGGGGGGGGGGGGGAFGGGGGGGGGGGGGGGGGFGGGGGGGGGGGGFGGGGGGGFFGGGGGFGFG?=DFFFGGGGGFGFGFFFGFGFFFFFFFFFGGGFFFGFFFFGFFFFFFCF:CFFFF@E@AA;ACFF5@==DDBF==@29B:@EFFF45>BFCFE<<E=?)**
@M00200:207:000000000-ALC1F:1:1101:12530:11876 2:N:0:5
TACAGGGGTATCTAATCCCGTTCGCTCCCCTAGCTTTCGCGTTTGAGCGTCAGGTACAGTCCAGGTGGCCGCTTTCGCCACTGGTGTTCCTCCGGATCTCTACGCATTTCACCACTACACCCGGAATTCCACCACCCTCTACTGCCCTCCAGTCCCGCAGTATCGGACAACCTCTCCCGGTTGAGCCGAGAGATTTCATGCCCGACTTGCCGAACCGCCTGAACGCGCTTTAAACCCAATTCTGATG
+
CCCCCGGGGEGGGGGGGGGGGGGGGGGGGGFGGGGFFGGGCFGGGFGGDFGGGGGGFGFGGGFGGGGGGGGGGGGGGGGGGGGGGGGGGGCGGEGGCFGGGGFFGGGGGGGGGGGGGGGGECECCGGFFGGGCFF6DFDDFGGGGBF?FE8=EF=DDCCGDFFGDFFCDFFD>@FFFFFCCDAAACF>>8DE>FFEFFFC9)59>>3(;>;B96>;BFF?:7),,32>;0(6949734216)64926
@M00200:207:000000000-ALC1F:1:1101:16358:11901 2:N:0:5
TACCAGGGTATCTAATCCCGTTTGCTCCCCTAGCCTTCGCGCCTCAGCGTCAGGAGCTGTCCAGAGATCCGCCTTCGCCACTGGTCTTCCTCACGATATCTACGCATTTCACTGCTACACCGTGAATTCCGATCTCCTCTCCAGCCCTCGAGCAGAGCAGTATCCAGTGCAATTTCGGAGTTGAGCTCCGAGATTTCACACCAGACTTACCCCGCCGCCTACGCGCCCTTTACGCCCAGTTCTGATGCGAT
+
CCCCCGGGGGGGGGGGGEGGGGGGGGGFGGGGGGGGGGGGGGGGGGGGGGGGGGGGGGGGGGGDFGGGGGGFGGGGGGGGGGGGFEEGGGGGGGFEFGGGGGGGGEGGGGGGGGGGGGEFGGGCGDGGGGGGGGGGGGGFGGGFGFGFGFE8DGFFFGFDFG7@9EFCDF9DFEFFF>?DG?F7?DFFFED>A5@EFCFFFAF=B=>6CA>@F2?((0>=@;61.1:B(8;;C@FF@((5<A26<4A)(--
@M00200:207:000000000-ALC1F:1:1101:6188:11925 2:N:0:5
TACTAGGGTATCTAATCCCGTTCGCTCCCCTGGCTTTCGCGTCTCAGCGTCAGAAAACGTCCAGGACCTCGCTTTCGCCACGGGCGTTCCTTCCGATCTCAACGCATTTCACCGCTCCACCGGAAGTTCCAGGTCCCCCTACGTCCCTCCAGGAAGGTCGTATCCGCGCCCGTTCCCCGGTTGAGCCGGGGGCTTTCAACGTCGGACGTGCCCTCCCGCCTACACGCGCTTTAAACCCAATTCTGATG
+
CCCCCGGGGGGGGGGGGGGGGGGGGGGGGGGGGGGGGGGGGGGGGGGGGGGGGGGGGGGGGGGGGGGGGGGGGGGGGGGGGGGGGGGGGGGGGGGGEGGGGGGGGGGGGGGGGGGGGGGGGGGGGCECGGGFG?D?FGGBFGGGGFGFGFGGFFFFGGGGGGFGFFFEBGFEBDFFFFFGEGFAFGFFA>DEF>F?FFF<B?BB09BBB<B?FFF:<9>B:?<?F:>BFB22<A4BF?BFF94>A:<9
@M00200:207:000000000-ALC1F:1:1101:25009:11937 2:N:0:5
TACGCGGGTATCTAATCCCGTTCGCTCCCCTGGCTTTCGTGTCTCAGCGTCAGCACATCCCCAGCTGTCTGTTCTCACCATTGGCGTTCCAAATGATATCTACGCATTTCACCGCTCCACCATTTGTTCCGACAGCCCCTAGATGGCTCAAGACGACCAGTATACCAAGCAGTTCCCCGGTTAAGCCGGGGGATTTCACAAGGTACTTAGAAGTCCGCCTACACACGCTTTAAGCCCAGTTCTGATG
+
CCCCCGGGEGDGGGGGGCFGGGGGGGGG@FGGGGGGGD@FGGGFGAFFEECFGGFGFGGFGGGGGGGGGGGGG,EFFGEFCE?EGGCFGGFDGGGG<FFGGGGFD8FGEFGGGG8=@+=FFGGGFEGCGGGGGGGFGDGFFDE8EDFFFFCDGFGDGCGFGCFFFFFG6;C53*=BFFFDCDB+=DF>4?DDBD))37FE8<@@C64).9C)4<F>3086?FFFBF6B?(44A>F)4::><):)44)
@M00200:207:000000000-ALC1F:1:1101:16465:11959 2:N:0:5
TACTAGGGTATCTAATCCTGTTTGCTCCCCTAGCTTTCGTGCATCAGCGTCAGTAATGGTCCAGTGAGCCGCTTTCGCCACAGGTGTTCCTCCCGATATCTACGCATTTCACCGCTACACCGGGAATTCCACTCACCTCTCCCATACTCCAGCACGGCAGTTTCCGTTGCAGGCTCCGAGTTGAGCCCGGAGATTTCACAACAGACTTACCGCACCGCCTACGCACCCTTTACGCCCAATTCTGATG
+
CCCCCGGGGGGGGGGGGGGGGGGGGGGGGGGGGGGGGGGGGGGGGGGGGGGGGGGGGGGGGGGGGGGGGGGGGGGGGGGGGGGGGGGGGGGGGGGGGGGGGGGGGGGGGGGGGGGGGGGGGGGGGGGGGGGGGGGGGGGFGGGGGFGFGFGFGGGGGGGGGGFGFFFGFGFFF=FADBFGGGFFFGFFFFGFFFFFFCA?EFBFFFFEFFFFF>BFFFF@?;@FFFFFDFF3CDEE>?FBABF24<A
@M00200:207:000000000-ALC1F:1:1101:20135:11999 2:N:0:5
TACCAGGGTATCTAATCCTGTTTGCTCCCCTAGCTTTCGTCCCTCAGCGTCAGTTGCGATCCAGCGAGCCGCTTTCGCCTCGGATGTTCCTGCGGATATCTACGCATTTCACCGCTACACCCGCAATTCCACTCGCCTCTCTCGCACTCTAGCACGGCAGTTTCGGGAGCAGCCTCTAGGTTAAGCCTAGAGATTTCACTTCCGACTTGCCGCACCGCCTACGGACCCTTTAAACCCAGTTCTGATG
+
CCCCCGGGGGGGGGGGGGGGGGGGGGGGGGFGGGGGGGGGGGGGGGGGGGGGGGGGGGGGGGGGGGGGGGGGGGGGGGGGGGCFGGGGGGGGGGGGGGGGGGGGGGGGGGGGGGGGGGGGGGGGGGGGGGGGGGGGGGGFGGGGGFGFGFGGGGGGGGGDGGFGFFFG?GFFFFFFFBFGGGF4B7AFFAGFEFFFFFFEEFFDDFFFFFEF9>DB@FFFFFFB(11:?:?2<AFFB((5.5<>9AD
@M00200:207:000000000-ALC1F:1:1101:7963:12005 2:N:0:5
TACGCGGGTATCTAATCCTGTTTGCTCCCCACGCTTTCGCGCCTCAGCGTCAATTACGGGCCAGATGGCCGCCTTCGCCACCGGTGTTCTTCCCAATATCTACGAATTTCACCTCTACACTGGGAATTCCGCCATCCTCTCCCGTCTTCAAGCGCCGCAGTATCATGCGCAATTCCCAGGTTGAGCCCGGGGATTTCACGCCTGACTTACAGCACAGCCTACGCGCCCTTTATGCCCAATTCTGATG
+
CCCCCGGGGGGGGGGGGGGGGGGGGGGGGGGGGGGGGGGGGGGGGGGGGGGGGGGGGGDGGGGGFGEGGGGGGGGGGGGGGGGGGGGGGGGGGGFGGGGGGGGGCDGGGGGGGGGGGGGGGGGFGDGGGGGGCEGGGGGFGGGGGFCFGFFGDD6DDGGGGGF@6B>FDGFFFFFFFFA5FGFFFGFFEF8A9BF<FFF;<0;?@EFF);A@EBFF<???FF?FF9>>;<4<)6@?BF0246::92<
@M00200:207:000000000-ALC1F:1:1101:8690:12018 2:N:0:5
TACCGGGGTATCTAATCCCGGTCGCTCCCCTAGCTTTCGCGCCTGAGCGTCAAGAACAGGCCAGCAGATCGCCTTCGCCACTGGTGTTCCTTCCGGTATCTACGCATTTTACCGCTACACCGGAAATTCCATCTGCCTCTCCTGCCTTCAAGTTCCGGAGTTTCCACGGGCCTCTCCCAGTTGGGCCGGGAGCTTTCACCGTGGCCTTTCGAAACCGCCTGCGCGCGCTTTCCACCCAGTTCTGATGCGAT
+
CCCCCEGGFEEGGGFFGAFEGEGGGGG@FGFFFGFFECEGGGGGGGFF@GCFGGGGGGGGGCFGGFG@FFGGGGGGGGCFGGGGF8FCCFFFCFD>EGGFGGGFG8??DCE<FECD>GF@EGGGGCDGGG,=FEGGD?8;DGFGGFGFGFG:DGGGDDC+=CFC+?FC5@BEEFFFFFACCFFF9FFB48<A9)/66CFFFD;6(5<EECDF@()3(4>04<76166>6:B)4AFFFFB(45<9))))(,(
@M00200:207:000000000-ALC1F:1:1101:20198:12043 2:N:0:5
TACGCGGGTATCTAATCCTGTTTGCTACCCACGCTTTCGCGCCTCAGCGTCAGTTAATGCCCAGTTTGCTGCCTTCGCCATGGGTGTTCCTCCTGATATCAACGCATTTCACCGCTACACCAGGAATTCCACAAACCTCTGCATCACTCCAGCTCGCCAGTATGCGAAATAGTTTCCGGGTTGAGCCCGGGGATTTAGCTTCACACTTAACGAGCCGCCTACGCGCTCTTTATACCCAGTTCTGATG
+
CCCCCGGGGGGGGGGGGGGGGGGGGGGGGGGGGGGGGGGGGGGGGGGGGEGGGGGGGGGGGGGGGGGGGGGGGGGGGGGGGGEFGGGGGGGGGGGGGF9FGFGGGGGGGGGGGGGDGGGGGGGGGCGFGGGGGGGGGGGFGFGGGFGFGFGFGGGGGGGGFGFGFEEGBGFFAAFFFFDCGGFFFGFFEFGD2?A=FFFFF=BEFFFE<CFD?FBFBFB@FFF69;1?:2<<A)=88),.:44)-4-
@M00200:207:000000000-ALC1F:1:1101:6026:12044 2:N:0:5
TACTGGGGTATCTAATCCTGTTTGCTCCCCACACTTTCGAGCCTCAGCGTCAGTTAAAGCCCAGTAGGCCGCCTTCGCCACTGGTGTTCCTCCGAATATCTACGCATTTCACCGCTACACTCGGAATTCCGCCTACCTCTACTTCACTCAAGAACTACAGTTTCAACTGCAGTCTACAGGTTAAGCCCGTAGTTTTCACAGCTGACTTGAAGTCCCGCCTGCGCTCCCTTTAAACCCAATTCTGATG
+
CCCCCGGGGGGGGGGGGGGGGGGGGGCGGGFFDGGGGGGGGGGGGGGGGGGGGGGGGFFGGGGGDFGDG4BFGGGGGG@FCAFGEGGGGGGGF::FGGGGGGGGGGGGGGGGGGGGGGGG,,4BFGGGGGG+@EDGGGGFFGGGGFGFGB=DFFGGGGGGF8;DFFFE5FFFDEFFF?FCFDCFAF?FADGFFFAFFEF@C@EE=8E59*:;6;=:>>)):B((/6>9=@3C5CFF0313>4?C?C<
@M00200:207:000000000-ALC1F:1:1101:4455:12062 2:N:0:5
TACGAGGGTATCTAATCCGGTTCGCTCCCCCAGCTTTCGTCCCTCACCGTCGAGCGCGTTCTATCAAACACCCTTCGCCATGGTTGGTCTTCCCGGGTTAATAGAATTTAACCCCAACCCAAAAGTTACGTCCACCCTCTCCGCCTTCTAGCCTTGTAGTAATCCCCCCCGCCTAACGATTTGGTCGCTGAATTTTACAGGAGACCTGCCAAGCCGGCTACGGACCCTTTAAGCCCAGTTCCTATTGGACT
+
CCCCCDGGGGGGGGGGGGGGGGGGGGGGGGGGGGGGGGGGGGGGGGGGGGGGECEGGGGGGG,6,6C,C,,B+A,,,B,,,,ACEG++C@4EC,@C++@+,4,C,,CF,,,CFF+++@CF++,6,,,,@33,+++@+6+0=F++@*+;8+,,=+++2,+5+++2+;?***://));8))*=*+=67)0).2;);F5FEA;@061((6((,./(/:29(,(.,:-((((.8)-))<F6222)))))))).))
@M00200:207:000000000-ALC1F:1:1101:25323:12079 2:N:0:5
TACGCGGGTATCTAATCCTGTTTGCTCCCCACGCTTTCGTGCCTGAACGTCGGTGCTGGACCAGGAAGCCGCTTTCGCCACTGATGTTCCTTCCGATATCTACGCATTTCACCGCTACACCGGAAATTCCGCTTCCCTCTTCCGCACCCAAGCCTTGCAGTTTCGAATGCAATTCCCAGGTTGAGCCCGGGGATTTCACATCCGACTTACGAAACCGTCTACGCACGCTTTATACCCAATTCTGATG
+
CCCCCGGGGGGGGGGGGGGGGGGGGGGGGGGGDGGGGGGGGGGGGAFGGGGGDGGGGGGGGGGGGEGGGGGGGGGGGGGGGGGGGGGGGGGGGGGEGGGGGGGGGGGGGGGGGGGGGGGGGGGGGEGGGGGGDGGFGFGFGGGDGDDEGFGGGGGGGGGGCCFGBF>CFFFFFEFFFFFFGGFFFGFFDFG4(=;<FFFFFFFFFFFFFF@D?;EF;2:?BB?BBFFFFFFBAAFF:<B0<AB<).)
@M00200:207:000000000-ALC1F:1:1101:19693:12083 2:N:0:5
TACTAGGGTATCTAATCCTGTTTGCTACCCACGCTTTCGTGTCTCAGCGTCAGTGATGGTCCAGAAAGCCGTCTACACCGCAGGTGTTCCTCCTGATATCTACGCATTTCACCGCTACACCAGGAATTCCGCTTTCCTCTCCCATACTCTAGCCCTCCAGTTTTCGGCGCACCCTCCCGGTTGAGCCGGGAGATTTCACACCGAACTTAGAGAACCGCCTACACACTCTTTATGCCCAGTTCTGATG
+
CCCCCGGGGGGGGGGGGGGGGGFGGGGGGGGGGGGGGGGFGGGGGGGGGGGGGGGGGGGGGGGGGGGGGGGGGGGGGGGGGGGGGGGGGGGGGGGGGGGGGGGGGGGGGGGGGGGGGGGGGGGGGGGGGGGGGGGGF8FFGFGGFFGFGFGGGGGGGGGGG?CFFFAG>DEFFFFFFFFGGG>FFGFDF>DB=FA<FC6AB=BBFFDFFEEFEFF;3996?D@DF@3@E???E<FF;3(/;>AD)<9
@M00200:207:000000000-ALC1F:1:1101:16640:12092 2:N:0:5
TACCAGGGTATCTAATCCTGTTTGCTCCCCTAGCTTTCGTTCCTCAGCGTCAGTTGTGGTCCAGCGCGCCGCTTTCGCCACGGGTGTTCCTGCAGATATCTACGCATTTCACCGCTACACCTGCAATTCCACGCGCCTCTCCCACACTCAAGCACAGCAGTTTTGGAAGCAGCCTCTGGGTTAAGCCCAGAGATTTCACTCCCAACTTGCCGCACCGCCTACGAACCCTTTATACCCAATTCTGATG
+
CCCCCGGGGGGGGGGGGGGGGGGGGGGGGGGGGGGGGGGGGGGGGGGGGGGGGGGGGGGGGGGGGGGGGGGGDGGGGGGGGGGGGGGGGGGGGGGGGGGGFEFGGGGGGGGGGGGGGGGGGGGGGGGGGGGGGGGGGGGFGGGGGFGFGFGGGGGGGGGGGGFGFFFGFGFFFFFFFFFGGGFFFGFFFFGFFFFFFFFFFFDBFFDF4CB@=@F:;9BFFFFFF@028DEFFBFF2<:?ADFD2<A
@M00200:207:000000000-ALC1F:1:1101:18043:12119 2:N:0:5
TACCAGGGTATCTAATCCTGTTTGCTCCCCTAGCTTTCGTTCCTCAGCGTCAGTTGTGGTCCAGCGCGCCGCTTTCGCCACGGGTGTTCCTGCAGATATCTACGCATTTCACCGCTACACCTGCAATTCCACGCGCCTCTCCCACACTCAAGCACAGCAGTTTCGGAAGCAGCCTCTGGGTTGAGCCCAGAGATTTCACTCCCGACTTGCCACACCGCCTACGAACCCTTTAAACCCAATTCTGATG
+
CCCCCGGGGGGGGGGGGGGGGGGGGGGGGGGGGGGGGGGGGGGGGGGGGGGGGGGGGGGGGGGGGGGGGGGGGGGGCGGGGGGGGGGGGGGGGGGFGGGGGGGGGGGGGGGGGGGGGGGGGGFGGGGGGGGGGGGGGGGFGGGGGFGBGFGGGGGGGGGGGGFGFFFGFGFFFFFFFFFFGG>AFGFFFF>F@CFFFFFEEFFFFFFDFFFFF@BFFFF@<FFFFFFFFF0<<4=??:6?<<AA:<9
@M00200:207:000000000-ALC1F:1:1101:11803:12141 2:N:0:5
TACGGGGGTATCTAATCCGGTTCGCTCCCCACGCTTTCGCGTCTCAGCGTCAGTTATGTGCCAGGTAGCCGCCTTCGCCACTGGTGTTCCTCCCGATATCTACGCATTTCACCGCTACACCGGGAATTCCACTACCCTCTCACACACTCTAGCCAGACCAGTTCGCAATGCAGTTTTCGGGTTAAGCCCGAAGATTTCACACCACGCTTGGCCAGCCGCCTACACGCGCTTTACGCCCAATTCTGATG
+
CCCCCGGGGGGGGGGGGGGGGGGGGGGGGGGGGGGGGGGGGGGGGGGGGGGGGGGGGGGGGGGGGGGGGGGGGGGGGGGGGGGGGGGGGGGGGGGGGGGGGGGGGGGEGGGGGGG>EGGGGGGGCGGGGGGGGGGFGFGFGFGGGFGFGFGEGGGFFGGGC;CGFB?E>GFFFFFFFFFDGGB?FGFFFFG5>:C4A7FFC@FF@FF?D@F?B0FFFFBF?274?:>099:BFBEF;>?124<BF<A4
@M00200:207:000000000-ALC1F:1:1101:21446:12213 2:N:0:5
TACTGGGGTATCTAATCCCGTTCGCTCCCCTGGCTTTCGCGTCTCAGCGTCAGTAAGGGTCCAGGGCCTCGCTTTCGCCACGGGCGTTCCTTCCGATCTCAACGCATTTCACCGCTCCACCGGAAGTTCCAGGCCCCCCTACCCCCCTCCAGGACGGTCGTATCGGCGCCCCTTCCCCGGTTGAGCCGGGGGATTTCAGCGACCGACGTGCCGTCCCGCCTACACGCGCTTTAAACCCAATTCTGCTG
+
CCCCCGGGGGGGGGGGGGGGGGGGGGGGGGGGGGGGGGGGGGGGGGGGGGGGGGGGGGGGGGGGGGGGGGGGGGGGGGGGGGGGGGGGGGGGGGGGDGGGGFGGGGGGGGGGGGG6CGGGGGGG@CEGGGGGGGGGGGGFGGGGGFGFGBGFG>FDDEGDGGFGFFFCBCBEFFFFFFFGCD54?DFFBEGF054<F>FFBFFFF>BFB?FFF:>>?>2;?08(4(((-(4124@B<8:<:ADA2)))
@M00200:207:000000000-ALC1F:1:1101:13365:12221 2:N:0:5
TACTCGGGTATCTAATCCCGTTTGCTCCCCTGGCTTTCGCGCCTCAGCGTCAGAAAGGGTCCAGTGCGCCGCTTTCGCCGCCGGCGTTCCTTCTGATATCAACGCATTTCACCGCTCCACCAGAAGTTCCGCGCACCCCTACCCTCCTCCAGCATGACGGTATCGGAGGCTCTTCCACAGTTAAGCTGTGGGATTTCACCCCAGACCTACCATGCCGCCTACGCGCCCTTTATACCCAATTCTGATG
+
CCCCCGGGGGGGGGGGGGGGGGGGGGGGGGGGGGGGGGGGGGGGGGGGGGGGGGGGFGGGGGGGGFGGGGGGGGGGGGGGGGGGGGGGGGGGGGGGGGGGGGGGGGGGGGGGGGGGGGGGGGGGFGGGGGGGGGGGGDDFGGGGGFGFGFGFGGFGFGGGGGFGFAECEGFFFEFFFFACFGAFAGFFFF<BFFFFFFFFF>@;=18EEFFFF>FF90;BFFBF6299FB:DB)7=B>F?AFBAAD9
@M00200:207:000000000-ALC1F:1:1101:17388:12221 2:N:0:5
TACTCGGGTATCTAATCCTGTTTGCTCTCCTAGCTTTCGTTCCTCAGCGTCAGTTGCGATCCAGTCAGCCGCCTTCGCCACGGGTGTTCCTGCAGATATCTACGCATTTCACCGCTACACCTGCAATTCCACTGACCTCTCTCGCACTCGAGCACGGCAGTTTTGAAAGCAGCCTCTGGGTTAAGCCCAGAGATTTCACTCCCAACTTGCCGCACCGCCTACGAACCCTTTAAACCCAGTTCTGATGAGCT
+
CCCCCGGGGGGGGGGGGGGGGGGGGGGGGFFGFGGGGGGGGGGGGGGGGGGGGGGGGGGGGGGGGGGGGGDGGGGGGGGGGGGGGGGGGGGGGGGFGGGGGGGGGGGGGGGGGGGGGGGGGGGGGEGGGGGGCEGGGGGFGGGGGFGDGFG>DGGCDGGGGGFGF5@FFFFFFFFFFFFGGGFFFGFFFFGFFFF<FAFEEFFBDFF@;EBFB=BF=@BF@@;2=;9DFDEC6CFF1(//7<><AAA204)
@M00200:207:000000000-ALC1F:1:1101:19745:12226 2:N:0:5
TACTCGGGTATCTAATCCTGTTTGCTCCCCACGCTTTCGCGTCTCAGCGTCAGCAACGATCCAGAGGGCCGCCTTCGCCGCCGGTATTCCTCCTGATATCTACGCATTTCACCGCTACACCAGGAATTCTACCCTCCTCTATCGCGCTCCAGCTGGCTAGTTTCCGATGCACTTCCGAGGCTAAGCCTCGGGCTTTCACATCGGACTTGACCAACCGCCTACACGCCCTTTAAACCCAGTTCTGATG
+
CCCCCGGGGGGGGGGGGGGGGGGGGGGGGGGGGGGGGGGGGGGGGGGGGGGGGGGGGGGGGGGGGGGGGGGGGGGGGGGGGGGGGGGGGGGGGGGGGGGGGGGGGGGGGGGGGGGGGGGGGGGGGGGGGGGGGGFGGGGFGGGGGFGFGFGGFDGGGGGGGGFGFFFGFGFFFFFFFABGGGAFFFFFFFGFFEF@FFFFFFFF?FFFFFFFFFEFFF>FFFFBB>FFFFFFBA4?<215<BAA2:4
@M00200:207:000000000-ALC1F:1:1101:11840:12228 2:N:0:5
TACTAGGGTATCTAATCCCGTTCGCTCCCCTGGCTTTCGTGTCTCAGCGTCAGCACATCCCCAGCGAGCTGTTTTCACCTTTGGCGTTCCAAATGATATCTACGCATTTCACCGCTCCACCATTTGTTCCGCTCGCCCCTAGATGGCTCAAGACGACCAGTATACCCAGCAGTTCCACGGGTGAGCCGTGGGATTTCACAAGGTACTTAGAAGTCCGCCTACACACGCTTTAAACCCAGTTCTGATG
+
CCCCCGGGGGGGGGGGGGGGGGGGGGGGGGGGGGGGGGGGGGGGGGGGGGGGGGGGGGGGGGGGGGGGGGGGGGGGGGGGGGFFGGGGGGGGGGGFGGGGGGGGGGGGGGGGGGGGGGGGGGGGGGGGGGGGGGDGGDGFGGCGGFGFGFGGGGGGGGGGGGFGF?AGFGFFFFFFFFFDGGFFFGFFFFGFFAAEFFFFFD>>?>4CEF48CEFFD9=<?DFFFFFFD@FFFFFF6@@EEFF95?<
@M00200:207:000000000-ALC1F:1:1101:10156:12233 2:N:0:5
TACTCGGGTATCTAATCCTGTTTGCTCCCCTAGCTTTCGTCTCTCAGCGTCAGTTGCGATCCAGTGAGCCGCCTTCGCCACGGGTGTTCCTGCAGATATCTACGCATTTCACCGCTACACCTGCAATTCCACTCACCTCTCTCGCACTCGAGCACGGCAGTTTCGGAAGCAGTCCCTGGGTTAAGCCCAGAAATTTCACTCCCGACTTGCCGCACCGCCTACAGCCCCTTTACACCCCATTCTGATTCGAT
+
CCCCCEGGGGGGGGGGGGGGGGGGGGGGGGGGFGGGGGGGGGGGGGGGGGGEGGGGGGGGGGGGGGGGGGDGGGGGGGGGGGGGGGGGGGGGGGFGGGGGGGGGGGGGGGGGGGGGGGGGGGGGGFGGGGGGGGGGGGGFGGGGGFGFGFFCGGGGGGDGGGFGFB>EEGFFFFFFFFFFCGF5@FFFFFCF3FFEF<FFF:BF@@BFFEB=>5819BFF08@E)2;DFFF)>7AF9(,86>FBA2).(6)
@M00200:207:000000000-ALC1F:1:1101:10748:12236 2:N:0:5
TACAGGGGTATCTAATCCTGTTTGCTCCCCACGCTTTCGTATCTCAGCGTCAGTACCGGGCCAGTGAGCCGCCTTCGCCACTGGTGTTCTTGCGAATATCTACGAATTTCACCTCTACACTCGCAGTTCCACTCACCTCTCCCGGACTCAAGCCTTCCAGTATCGAAGGCAGTTCCGAGGTTGAGCCTCGGGATTTCACCCCCGACTTAAAAGTCCGCCTGCATACGCTTTAAACCCAGTTCTGATG
+
CCCCCGGGGGGGGGGGGGGGGGGGGGGGGGGGGGGGGGGDGFGGGGGGGGGGGGGGGGGGGGGGGGGGGGGGGGGGGGGGGFGGGGGGGGGFGGGGGGGGGGGGDGGGGGGGGGGGGGGGCGGGGEEGGGGGFF8DGGGFGGGGGDGFGFGG+=FDGGGGGCFG>F*@AGFFFEFFFADGG>>AAFFFFFGBBEFFFFFEB92@BB(8<<)9><:C6@FFFF;CEFF@?6?EE>FF0((()6<4:5)
@M00200:207:000000000-ALC1F:1:1101:24662:12242 2:N:0:5
TACTGGGGTATCTAATCCCGTTCGCTCCCCACGCTTTCGCGCTACAGCGTCAGTTGCGAGCCAGAAGACCGCCTTCGCCACTGGTGTTCCTCCCGATATCTACGCATTTCACTACTACACCGGGAATTCCATCTTCCTCTCTCGCACTCGAGTCGTCCAGTATTGGAGGCAGTTCCAGGGTTGAGCCCTGGAATTTCACCACCAACTTAGCCGACCGCCTTAACGCGCTTTATGCCCAATTCTGATG
+
CCCCCGGGGDGGGGGGGCFGGGGGGGGGGGGGGGGGGF@FGGEGGGGGGGGGGGGGGGGGGGGGGGGGGGGGGGEEEGDGGGGFFG<FGGGGGGGGGGGGE;FCCEGCFGGGGC=DGFGGGDECC=FGGGFCFGGFGGGFGGFDGFGF??F@CD6FGG>9C89FCA6@>>BFFFFFFF>CFF>69<??6AF6=AAC8>F=B9D?@@@<AEFF;>>9@9(8,59<<63616()59*9??B0>D>2<4>
@M00200:207:000000000-ALC1F:1:1101:20194:12255 2:N:0:5
TACCAGGGTATCTAATCCCGTTCGCTCCCCTAGCTTTCGCGCCTCAGCGTCAGAAGAGGTCCAGACCGTCGCTTTCGCCACCGGCGTTCCTTCCGATATCAACGCATTTCACCGCTCCACCGGAGGTTCCCATTCCCCCTGCCTCCTCCAAGCTAACAGGTTTCAAAGGCCCTTTCCCGGTTAGCCCGAAAGTTTTCCCCCGGGCTCTGGTAACCCCCCAACCCGCCCTTAAACCCCATTTTTGCTGGAAT
+
CCCCCGGGGGGGGGGGGGGGGGGGGGGGGGGGGGGGGGGGGEGGGGGGGGGGGGGGGGGGG,<6,,6+8,8@CF,,,BBFG,C:++F7F8E,F8:++8+,@,,8:+@F,,4F:>CDE+@F8C+C+8B1E,3,+,2@DF+*3@,3CF0*+3,49?++;,*0**+=+?+@****9:A+;*:*=)2)+2/)2?2)1;C31./6((6,((((/)))),1(-,(,(((((46(1:))))07(,.6).)()))(((.
@M00200:207:000000000-ALC1F:1:1101:26682:12270 2:N:0:5
TACGGGGGTATCTAATCCTGTTTGCTCCCCACGCTTTCGTGCCTCAGCGTCAGGACAGGCCCAGCCGAACGGCTTCCCCATCGGCATTCCAGTTGATATCTACGCATTTCACCGCTCCACCAACTGTTCTTCCGGCCCCTACCTGCCTCAAGCCCGCCAGTTTCCCCTGCTGTTCCATGGTTGAGCCATGGGATTTCACAAAGCACTTGGCGGGCCGCCTACCCCCCATTTAAACCCAGTTCTTATGAGT
+
CCCCCEGGGGGGGGGGGGGGGGFGCGFGGGGGEGDGGGGGGGGGGGGGGGGGG,F<ECF@EFEGFDB>=CC6CEGG<F,FDGEG7=FAFE;?EFFGGGGGGGFGEGGGGGGGGGGG+FEGFG88,,8EFA9C9++@++@D61@7,*=AGFGGFCF5DGGGGGF71*;6:F>AC=F+++:*<:4;ADFA4)0)7AFEF4C<3(((;8E3>;86;>FB12>B0((,,44((.-<))0?((.4424)4-4..)
@M00200:207:000000000-ALC1F:1:1101:3147:12270 2:N:0:5
TACTAGGGTATCTAATCCTGTTTGCTCCCCTAGCTTTCGTGCATCAGCGTCAGTCATGGTCCAGTGAGCCGCTTTCGCCACAGGTGTTCCTTCCGATATCTACGCATTTCACCGCTACACCGGAAATTCCACTCACCTCTCCCATACTCAAGCCCGGCAGTTTCTGATGCAGTCCACGGGTTGAGCCCATAGATTTCACATCAGACTTGCCAAACCGCCTACGCACCCTTTATACCCAGTTCTGCTG
+
CCCC@EGGGGGGEGGGGG<FFFGGGGGAFGFGGGGGGGG,66,;FFFGGGGGGG<<6@FFGGGD;@;EFGGG7FGGGGGGG8EFFFGFGGGAF:FFGGGG,=FDEEFGFGGGGGGGDFGGGGE+F=AFC;=E+@=FFD?FGGG8;DD?D9CEGC+0=?D6D@FC+?FCFG58+)*++3*+1=9AFGA50***7BFEFCFEF@A*6;>CEFB4):*:)(6(-(/(52(6:@33)7@C83(5).7).)/
@M00200:207:000000000-ALC1F:1:1101:21913:12285 2:N:0:5
TACCCGGGTATCTAATCCCGTTTGCTCCCCTAGCTTTCGCGCCTCAGCGTCAGAAGAGGTCCAGTACGTCGCTTTCGCCACCGGCGTTCCTTCTGATATCAACGCATTTCACCGCTCCACCAGAAGTTCCACATACCCCTACCTCCCTCGAGCTCGCCAGTATCAAAGGCACTTCAACAGTTAAGCTGCTGGATTTCACCCCTGACTTGGCAAGCCGCCTACGCGCCCTTTAAGCCCAGTTCTGATG
+
CCCCCGGGGGGGGGGGGGGGGGGGGGGGGGGGGGGGGGGGGGGGGGGGGGGGGGGGGGGGGGGGGGGGGGGGGGGGGGGGGGGGGGGGGGGGGGGGGGGGGGGGGGGGGGGGGGGGGGGGGGGGGGGGGGGGGGGGGGGFGGGGGFGFGFGGGGGGGGGGGGFDFFFG>GFFFFFFFFFGGG>AFDFFFFGFFFFFFFFFFBFFFFFFFFEEEFFD0:BFDDF@9@FFFF:BD<B@???76ABF<DD
@M00200:207:000000000-ALC1F:1:1101:13814:12297 2:N:0:5
TACTAGGGTATCTAATCCCGTTTGCTCCCCACGCTTTCGCGCCTCAGCGTCAGGGAATGCCCAGAGACCCGCCTTCGCCACCGGTGTTCCTCCCGATCTCTACACATTTCACCGCTACACCGGGAATTCCAGTCTCCTCTGCATCCCTCAAGAACGGCAGTATCGGCCGACCCCCCTCAGTTGAGCCGAGGGATTTCACGACCGACTTGCCATCCCGCCTACGCGCCCTTTAAGCCCAGTTCTGATG
+
CCCCCGGGGGGGGGGGGGGGGGGGGGGGGGGGGGGGGGGGGGGGGGGGGGGGGGGGGGGGGGGGGGGGGGGGGGGGGGGGGGGGGGGGGGGGGGGGGGGGGGGGGGGGGGGGGGGGGGFGGGGGGGGGFGGGGGGGGGGFGGGGGFGFGFGGGGGGDEGGGGFGE5>GEGFDFFFFFFFGGGFFFGFFEBGBDFF@FEF;DFF@FFFF<<:A9?5?FFFFFFFF>FFFFFFA2<@F?<?:ADDAAFF
@M00200:207:000000000-ALC1F:1:1101:24120:12299 2:N:0:5
TACTGGGGTATCTAATCCCTTTCGCTACCCTGGCCTTCGTACCTCAGCGTCAGTAAATGTCCAGGAACCCGCCTTCGCCACGAGTCTTCTTCTTGATATCTACGCATTTCACTGCTACACCAAGAATTCCGGTTCCCCCTCCATTACTCAAGCAAAGCAGTATCACGCGCACTCCAGAGGTTGAGCCCCTGCCTTTCACGCACGACTTACCTTGCCGCCTACGTACCCTTTAAGCCCAGTTCTGATG
+
CCCCCGGGGGGGGGGGGGGGGGGGGGGGGGGGGGGGGGGGGGGGGGGGGGGGGGGGGGGGGGGGGGGGGGGGGGGGGGGGGGGGGGGGGGGGGGGGGGGGGGGGGGGGGGGGGGGGGGGGGGGGGGGGGGGGGGGGFGCEGGGGGFFFGFGGGGGGGGGGGGFGFFEGFCBBFFFFF8AGGGFFFGFFFFGFFAFE67FCBABFFFA9E@BEFCFFFFFFFFDDE?<<8@FCF39F(/34.<EFF))
@M00200:207:000000000-ALC1F:1:1101:27103:12301 2:N:0:5
TACGAGGGTATCTAATCCCGTTTGCTCCCCTGGCTTTCGCGCCTCAGCGTCAGAAGGTGTCCAGCACGTCGCTTTCGCCACCGGCGTTCCTTCCGATATCTACGCATTTCACCGCTCCACCGGAAGTTCCACATGCCCCTGCACCCCTCGAGGTCTCCAGTATCACAAGCCCTTCTCCGGTTAAGCCGGAGGCTTTCACCCTTGACTTGAAGACCCGCCTACGCGCCCTTTCAGCCCAGTTCTGATGACAC
+
CCCCCD:F6C@FAFGFGGGEF,;BA,CFCEE8CFGGGGGGGGCFFCGGGEGEEC9F@EEGG,A88EG7FGGGCFFEGGCEEE7:FGC=FFGAF@FD:FCFC>FE@8FCGCEFC@CC=+=?46+8:6BEDFFGGGC86=DDDD88D9CF>?E6+=DCDC:7+C@9A6?96>>AA=9AFFED7D?=68;A54C>;5.=BCF3(631=E<))/).)65;69>147:;>F69>?2)).*71::..-:))--.)-)
@M00200:207:000000000-ALC1F:1:1101:15568:12307 2:N:0:5
TACGGGGGTATCTAATCCTGTTCGCTCCCCACGCTTTCGCTCCTCAGCGTCAGTGCCGGCCCAGACCACCGCCTTCGCCACCGGTGTTCCTCCTGATATCTGCGCATTTCACCGCTACACCAGGAATTCCGTGGTCCCCTACCGGACTCTAGCCATGGCAGTATTGAGTGGCGTCTCCAGGTTAAGCCTGGAGGTTTCACACCCAACTTACCAAGCCGCCTACGAGCTCTTTACACCCAATTCTGATG
+
CCCCCGGGGGGGGGGGGGGGGGGGGGGGGGGGGGGGGGGGGGGGGGGGGGGGGGGGGGGGGGGGGGGGGGGGGGGGGGGGGGGGGGGGGGGGGGGGGGGGGGGGGGGGGGGGGGGGGGGGGGGGGGGGGGGGGGGGGGGFGGFGG5DFGFGGGGGGGGFGGGFGFFFGFFFFFFFEFFFGGGFFFGFFFFGFFFFFFFFFFF@BDFF;>FFEF@FFFF92::<8<6>2:BFFFFFFBB?2:>A49<A2
@M00200:207:000000000-ALC1F:1:1101:19699:12317 2:N:0:5
TACGCGGGTATCTAATCCCGTTCGCTCCCCTGGCTTTCGCGCCTCAGCGTCAGAAAAGGTCCAGCGTGCCGCCTTCGCCACCGGAGTTCCTAATGATATCAACGCATTTCACCGCTCCACCATTAGTTCCGCACGCCCCTACCTCCCTCGAGACACGCAGTATCCGCGGCAGTTCTCCGGTTGAGCCGGAGGCTTTCACCACAGACTTACGTGCCCGCCTACGCGCCCTTTATACCCAGTTCTGATG
+
CCCCCGEGGGGGGGGGGCGGFGGGGGGGGGFGGGFGGGGGGGGGGGGGGGEGGGGGGGGGGFFGGGGGGGGGEEGGFGEEGGGGCEFGGGGGGGFCFCFFFGGGGGGGGGGGGGGDEGGGGGGGGGFFFGGGDEG6DDGFGGGGGACFGFGCGGCGGDGGGD>FFFFG>DEE;CFFFFFGGGEFFFFFEFG@(07?FBFDDBFFBFF<)9?<??)0894211?>9>9B6?0<9BB6.)436AFAAA4
@M00200:207:000000000-ALC1F:1:1101:27854:12322 2:N:0:5
TACGGGGGTATCTAATCCTGTTTGCTCCCCACGCTGTCGCGCCTCAGTGTCAGCAACTGCCCAGCAGGCCGCCTTCGCCACCGGTGTTCTTCCGGATCTCTACGCATTCCACCGCTACACCCGGAATTCCACCTGCCTCTACAGTGCTCAAGCACAGCAGTATCATCGGCCGACCCGAAGTTGAGCCTCGGGCTTTCACCGCTCACTTGCCGCGCCCCCTACGCGCCCTTTAACCCCAATTCTGATGAGAC
+
CCCCCGGGGGGGGGGGGGGGGGDFFGGGGGGGGGGGGGGGGGGGCEEGGGGGGGGFGGFGGGGGFFDGGGGGGGGGGDFGGGGD::BFFGGGF@FECGGGGFFFGGGGGGGGGGGGGGGGGEEE=EGGGGGDDGGGGGGF7:C?EAFFGFGG>FGGDDCCF@A7>CFFEG4@4988>A5</::A;FFAF)186AFFFC643,:(,)))-)((-(.((-21:1(,-((-4234:47F?03(5<2>F92).6)
@M00200:207:000000000-ALC1F:1:1101:15254:12353 2:N:0:5
TACGGGGGTATCTAATCCCGTTTGCTCCCCTAGCTTTCGCGCATCAGCGTCAGAAGAGATCCAGCCCGCCGCTTTCGCCACCGGCGTTCCTTCCGATATCAACGCATTTCACCGCTCCACCGGAAGTTCCACGGGCCCCTACCTCCCTCAAGACAGCCAGTATCCACGGCAGTTTTCCGGTTAAGCCGAAAGATTTCACCGCAGACTTGGCTGCCCGCCTACGCGCCCTTTAAACCCAATTCTGATG
+
CCCCCGGGGGGGGGGGGFFGGGGGGGGGGGGGGGGGGGGGGGGGGGGGGGGGGGGGGGGGGGGGGGGGGGGGGEGGGEGGGGGGGGGGGGGGGGGGGGGGGGGGGGGGCGGGGGGGGGGGGGGGEGDFCGGGDEDGDGGFGGGGGFGFGFGGGGGFGGGGDFFGFFFGFDBFFEFFFFFGGGFBFGFFFFDFFFFFFAFDF>969??4237:BBFF:>FFFFFFF>9BFF2<ABFF<B<BABFA9>B
@M00200:207:000000000-ALC1F:1:1101:26263:12380 2:N:0:5
TACCGGGGTATCTAATCCGGTTCGCTCCCCTGGCTTTCGTCCCTCACCGTCAGGCGCGTTCCAGTCTGACGCCTTCGCCACTGGTGGTCCAACAAGGATTATAAGATTTCACCCCTACCCCTGCAGTACCTCAGACCTCTCCCGCCCTCTAGTATAGTAGTATTCCTAGCATATAGATAGTTAAGCTACCCGATTTTACCAGGAACTTACTAAACCGGCTACGGACACTTTAAACCCAATTCTGATG
+
CCCCCEGGGGGGGGGGGGGGGGGGGGGGGGGGFGGGGGGGGGGGGGGGGGGGGGGGGGGGGGGGGGGGGGGGGGGGGGGGGGGGGGGFGGGGGGFGGFGGGFFEDFGEGFGGGGGGGGGGGGCFGFFGGGGGGG7@DFGFGGFDEBGFGFAEFGGDGGGGG9EGFAFGFGFFFEFFACC@EC;?BGFFFFD58?DFFCABE34@:B@EEFFFF9F@22=@@D010332=A3??<BF@F6@EFF?37)
@M00200:207:000000000-ALC1F:1:1101:26204:12382 2:N:0:5
TACCCGGGTATCTAATCCCGTTTGCTCCCCTAGCTTTCGCGTCTCAGCGTCAGCAGACGTCCAGGACCTCGCTTTCGCCACGGGCGTTCCTTCCGATCTCAACGCATTTCACCGCTCCACCGGAAGTTCCAGATCCCCCTACGTCCCTCCAGACGGGTCGTTTCGGCACCACTTCCCCGGTTGAGCCGGGGGCTTTCAGTCGCCGACGTTCCCATCCGCCTCCACGCCCTTTAACCCCAATTCTGATGAGT
+
CCCCCGGGGGGGGGGGGCEEGGGGGGGGGGGGGGGGGGG7CBFGGGGGGGGGGF<6,BFFGE@F<CFFGFGGEGGGCG:FC=FGGGGGGGGBFGEGGGGG9EFGGGGGGGCGGGGGGGGGGGC@FEGFGGF8+2=FCFGDCFC770@FGBFGCD;531;9D*@FF4BGDG4?F@FFAFBDED:A4<=)).>59D<>F4?5<39?0(-,32:4>2914:?11(34?16(-9489<4=?1((44<AB2>664)
@M00200:207:000000000-ALC1F:1:1101:2553:12430 2:N:0:5
TACTAGGGTATCTAATCCCGTTTGCTCCCCTGGCCTTCGTGCCTCAGCGTCAGGAACTGTCCAGAGACCCGCCTTCGCCACTGGTCTTCCTTACGATATCTACGCATTTCACCGCTACACCGTAAATTCCAGTCTCCTCTCCAGTCCTCAAGCACGGCAGTATCGAATGCAGTTTCGAAGTTAAGCTCCGAGATTTCACACCCGACTTCCCGCGCCGCCTACGCACCCTTAAACCCAGTTCTGATG
+
CCCCCFGGGGGGGGGGGGGGGGGGGGGGGGGFFGGGGGGGG7DEGGFGGGGGGGGFGGGGGGGGGGGGGGGDCGCGGGGCFGGFGGGGGGGGGFFGGDGGGGGGGGGEFG;FFEGDGGGGGGGGGCFGGGFFGGC;DC6+=DFGFBFFGFDFGGFDGGGGFGFGD?FF?FFFBDFF>DDCE?C78CFFFFG5>>CC6*9AC=5>BFBA*9)74@B=BFFFFFDF;;BDD3;74)056(/;?2)6)6
@M00200:207:000000000-ALC1F:1:1101:11688:12445 2:N:0:5
TACAGGGGTATCTAATCCTGTTTGCTCCCCACGCTTTCGTGCCTGAGCGTCAATCTCAGCCCAGGGGGCTGCCTTCGCCATCGGTGTTCCTCCACATCTCTACGCATTTCACTGCTACACGTGGAATTCCACCCCCCTCTGCCAGATTCAAGTCCCCTAGTTTCCACTGCCATTCCCAGGTTGAGCCCGGGGCTTTCACAACGGACTTGGAGAACCGCCTGCGCACGCTTTATACCCAATTCTGATG
+
CCCCCDEEGGGGGGGGGGGGGGGGGGGGGGGGGGGGGGGGGGGGGGGGGGGGGGGGGGGGGGGGGC:FGGGGGGGGGGGGGGGGGGGGGGGGGGGGGGGGGGGGGGGGGGGGGGGGGGGGGGGGGDGFFGGGGEGGGGGFGGGGGBGFGF8EDDGDFG+AFGFGFFFGFGFFFFFFFFFGGGFFFFFFFEDBBFFEFCBEB@B=@=>3*533@@F@969((472>>BFF??2A<F=4)2:BFFD<A<
@M00200:207:000000000-ALC1F:1:1101:18392:12483 2:N:0:5
TACTAGGGTATCTAATCCCGTTCGCTACCCTAGCTTTCGCGCCTCAGCGTCAGAAAAGGTCCAGCACGTCGCTTTCGCCACCGGCGTTCCTTCCGATATCAACGCATTTCACCGCTCCACCGGAAGTTCCACATGCCCCTACCTCACTCTAGACAACCAGTATCAAAAGCAGTTTTCCGGTTAAGCCGAAAGATTTCACCCCTGACTTGGCTGCCCGCCTACGCGCCCTTTATACCCAATTCTGATGAGTT
+
CCCCCGFGGGGGGGGGGGGGGGGGGGGGGGGEFGFGGGGGGGGGGGGGEFEGG9@FD<FDFGGGGGDGGGGGGGGGGGGGGDEGDDGGGGGGFFGGGGGGFAFGGGDGGGGG9EEDGGGGGG7@3B8=EGGGF,=@DDGFGGCDF*DFGFFFFGG7C>GGGGFG@FFCAFFFFFFFFBDDGGFFACFB/4?DDFCCFFF=B2553=A?3=1=1(;;<>9;DFFF@B6>FFF<4<FF>?(:ADAAB29)))-
@M00200:207:000000000-ALC1F:1:1101:9160:12485 2:N:0:5
TACGAGGGTATCTAATCCTGTTTGCTCCCCTAGCTTTCGCGCCTCAGCGTCAGTTGCAGTCCAGGAAGCCGCCTTCGCCGCAGGTGTTCCTCCCGATATCTACGCATTTCACCGCTACACCGGGAATTCCACTTCCCTCTCCTGCACTCTAGCACGGCAGTTTCGAACGACCGCCCCGGGTTAAGCCCGGGGATTTCACGCCCGACTTACCGCACCGCCTACACGCCCTTTACGCCCAATTCTGATG
+
CCCCCGGGGGGGGGGGGGGGGGGGGGGGGGGGGGGGGGGGGGGGGGGGGGGGGGGGGGGGGGGDGGGGGGGGGGGGGGGDGGGGGGGGGGGGGGGGGGGGGGGGGGGGGGGGGGGGGGGGGGGGGEFGFGGGGGGGFFGFGGGGGFGFGFGGGGGGGGGGGCBFFFFGFGFFFF>BFAEGGGFFACFF8>GFFEA8CEFDF?>FFF9?4>BB>;FBBFFF03(339<BFB?)6:DE90<7AF>B)).
@M00200:207:000000000-ALC1F:1:1101:22532:12500 2:N:0:5
TACCGGGGTATCTAATCCCGTTTGCTCCCCTGGCCTTCGTGCCTCAGTGTCAGGAACTGTCCAGAGACCCGCCTTCGCCACTGGTCTTCCTTACGATATCTACGCATTTCACTGCTACACCGTAAATTCCAGTCTCCTCTCCAGTCCTCAAGCACGGCAGTATCGAATGCAGTTTCGGAGTTAAGCTCCGAAATTTCACACCCGACTTACCGCGCCACCTACGCACCCTTTACGCCCAATTCTGATG
+
CCCCCGGGGGGGGGGGGGGGGGGGGGGGGGGGGGGGGGGGGGGGGGGGGGGGGGGGGGGGGGGGGGGGGGGGGGGGGGGGGGGGGGGGGGGGGGGGGGGGGDFFDEGGGGGGGGGGGGGGGGGGGGGGGGGGGGGGGGGFGGGGGFDFGFGGGGGG6CDGGGFG>FF8FFFFFFFFFFFGGFFA8DFFFFDEFFFFFCFEF@B=AA>AFEEDF2B22@BDBE@F;B>DFFFFFFFFFF1@9C??<7C
@M00200:207:000000000-ALC1F:1:1101:4421:12501 2:N:0:5
TACTGGGGTATCTAATCCTGTTTGCTCCCCACGCTTTCGTGCCTGAACGTCGGTGCTGGACCAGGAAGCCGCTTTCGCCACTGGTGTTCCTTCAGATATCTACGCATTTCACCGCTACACCTGAAATTCCGCTTCCCTCTTCCGCACCCTAGCTAAACAGTCTCGAATGCAATTCCCAGGTTGAGCCCGGGGCTTTCACACCCGACTTATCTAACCGTCTACGCACGCTTTAAGCCCCGTTCTGATG
+
@BCCCGFGGGEFEGGGGGGGGGCFFDGGCEGGGGGGGGCFGGGGGGGGGGGE>FGGGGFGGG@FEDDCCGGGGE7<?FGDGGFGGCGGGGEFGGG9@E;EEDGGGDBFGGGAFGGGGEFGGGGGFG9ED;FGG8CDGGFF88@DEECDGFGGGFGGGFFF?DDGFF5EFGFF7>A?FF6FGFFAFGFFEDCB=4*5A*BEB4@>=@>5>?>E5CFD@@FFDFDB@>B@?6=CC3=6;(4:0016262
@M00200:207:000000000-ALC1F:1:1101:18289:12511 2:N:0:5
TACCAGGGTATCTAATCCCGTTTGCTACCCACGCTTTCGCGCCTCAGCGTCAGTTCCGGTCCAGGGGGCCGCCTTCGCCACCGGTGTTCCTCCCAATATCTACGCATTTCACCGCTACACTGGGAATTCCACCCCCCTCTCCCGGACTCGAGCCTTGCAGTTTCTTCCGCACGTCCTCAGTTAAGCCGAGGGATTTCACGGAAGACACGCCTGGCCGCCTACGCGCCCTTTAAACCCAGTTCTGATGCGAT
+
CCCCCGGGGGGGGGGGGGGGGGGGGGGGGGGGGGGGGGGGGGGGGGGGGGGGGGGGGGGGGGGGGGDGGGGGGGGGFGGGFGGGGGGGGGGGGGGFGGGGGGGGGGGGGGGGGGGGGGGGFGFFGGGGGGGGGGGGGGGFGGFGG>*@GFGGGGGGGGGG+=BFFFFGAD4?FFFDFFF4FF8BFGFEAA3>0FFFF3A@09(41:BB0;(14?FFFFFFFFFF>FFBFB>46AFFF?:84<A>AA<)(((
@M00200:207:000000000-ALC1F:1:1101:26666:12524 2:N:0:5
TACAGGGGTATCTAATCCTGTTTGCTCCCCTAGCTTTCGTTCCTCAGCGTCAGTTGCGATCCAGCCAGCCGCCTTCGCCACGGGTGTTCCTGCAGATATCTACGCATTTCACCGCTACACCTGCAATTCCACTGGCCTCTCTCGCACTCTAGCACGGCAGTTTTGGAAGCAGCCTCTGGGTTAAGCCCAGAGATTTCACTCCCAACTTGCCGCACCGCCTACGAACCCTTTAAACCCAGTTCTGATG
+
CCCCCGGGGGGGGGGGGGGGGGGGGGGGGGFGGGGGGGGGGFGGGGGGGGGGGGGGGGGGGGGGGGGGGGGGGGGGGGGGGGGGGGGGGGFGGGGGGGGGFGFGGGGGGGGGGGGGGGGGGGGGGGGGGGGGGGGGGGGFGGGGGFGFGFGGGGGGCGDGGGFGFFAFFGFFFDFFFFFGGGFFFGFFFFGFFFFFFFFFF>BFFADB=CEF@>EFFFFFFFF;<BB<188<EEFF?62:DABFBFB
@M00200:207:000000000-ALC1F:1:1101:26067:12538 2:N:0:5
TACGAGGGTATCTAATCCCGTTTGCTCCCCTAGCTTTCGCGCCTCAGCGTCAGAAGAGGTCCAGTACGTCGCTTTCGCCACCGGCGTTCCTTCTGATATCAACGCATTTCACCGCTTCACCAGAAGTTCCACATACCCCTACCTCCCTCGAGCTCGCCAGTATCAAAGGCACTTCCGCAGTTAAGCTGCGGGATTTCACCACTGACTTGGCAAGCCGCCTACGCGCCCTTTATGCCCAATTCTGATG
+
CCCCCGGGGGGGGGGGGGGGGGGGGGGGGGGGGGGFGGGGGGGGGGGGGGGGGGFFFFGGGGGGGGGGGGGGGGGGGGGGGGGGGEGGGGGAFGGGGGGGGGGGGGDGGGGGGGGGGGGGFGGGFEFGGFGGGFGGFFGFGGCFGFGFGFGGGDFGGGGGGGFGFFFEFGFFFFFFFFFGGDFCCCFFFED>BFFFFEFFEB3@<EFFFF;@E?>D9BB?28<;9B917?0<AAFF?267AFBFF).
@M00200:207:000000000-ALC1F:1:1101:27335:12564 2:N:0:5
TACTGGGGTATCTAATCCCGTTCGCTACCCTAGCTTTCGCGTCTCAGCGTCAGAAAACGTCCAGGACCTCGCTTTCGCCACGGGCGTTCCTTCCGATCTCAACGCATTTCACCGCTCCACCGGAAGTTCCAGGTCCCCCTACGTCCCTCCAGACGGGGCGTTTCGGCGCCCGTTCCCCGGTTGAGCCGGGGGATTTCTGCAACCGACGTCCCCATCCGCCTACCCGCGCTTTATACCAAATTCTGATG
+
CCCCCGDG7@FGCFGGG<EG<FEGG7,@FAFGGGGCFFGGECF@FFGFEGDGDGGGCG7EFGGGFDE<EF@EGGF?FEFDEGGGGGEEGGGD?FCE?CCF9DF:CE+@EG9<FGGGCEGGGDCG:CDDDGFFG,+6=F8>8DEDG*3@FDC?CFGDG*<C/;);;>BE)8>D)3A;4=55>3)));7BD3))4).,*)1)6<2:127>9:?<<<5:<(82?48(.3(260((6-/9A),44)-:6<))
@M00200:207:000000000-ALC1F:1:1101:19814:12570 2:N:0:5
TACAAGGGTATCTAATCCCGTTTGCTCCCCTAGCTTTCGCGCCTCAGCGTCAGAAGAGGTCCAGCAGGTCGCTTTCGCCACCGGCGTTCCTTCCAATATCAACGCATTTCACCGCTCCACTGGAAGTTCCACTTGCCCCTACCTCCCTCCAGCCGACCAGTTTCCAAGGCACTTTTCCGGTTAAGCCGAAAGCTTTCACCTCGGACTTGGTCCACCGCCTACGCGCCCTTTATACCCAGTTCTGATG
+
CCCCCGGGGGGGGGGGGG<FFGGGGGGGGG@@FGGGGGGGGGGGGGFFGGGGG9EA6,FGGGGGGFCGGGGGG<FFFGGGG8FF:FGGGGG9EEFFGGGG9FGGGGGGGGGGGEGD+@FGGGFGGGFGGGGG+=8=D+=DGGF6=9CFGAGG6++6=CGGG7CC99C<FGFFFF81<8?DG>9AFFF*95@B)/;8BFFE*75-:@F3*)//)7F;9(3<;@F>FFB9>1?FAAFF?FB?94-6>AD
@M00200:207:000000000-ALC1F:1:1101:17302:12579 2:N:0:5
TACCAGGGTATCTAATCCCGTTTGCTCCCCACGCTTTCGCGCCTCAGCGTCAGGAATTGCCCAGAGACCCGCCTTCGCCACCGGTGTTCCTCCCGATCTCTACACATTTCACCGCTACACCGGGAATTCCAGTCTCCTCTGCAACCCTCAAGAACAGCAGTATCGATCGACGTTCTTCGGTTGAGCCGAAGGATTTCACGACCGACTTGCCATCCCGCCTACACGCCCTTTATACCCAGTTCTGATG
+
CCCCCGGGGGGGGFEGGGFFGFGGGGFFGFGCGEGGGGDGGG@FFGGGCCFEGFFEGFGEFFDEGFEFFE7FGGEGGGGGEGGGGGGGFGFGGCCGCE8EGEGDGGCC8FGFA@CD>CGGGD@E7ECDFFFFFCFFGGGFGGGGGFDFGFGFCGGCFGGGGGFFFFFGFCEBED>FFF57AC46*?9BE?9?9FFBFFFB@F@@9BBFA<@E<E40;B>?01:??12>FFF>4-=93>(.-4<4)5<
@M00200:207:000000000-ALC1F:1:1101:28417:12582 2:N:0:5
TACTCGGGTATCTAATCCTGTTTGCTCCCCACGCTTTCGCGCCTCAGCGTCAGTTACAGACCAAAGAGTCGCCTTCGCCACTGGTGTTCCTCCACATCTCTACGCATTTCACCGCTACACGTGGAATTCCACTCTTCTCTTCTGTACTCAAGTCCCCCAGTTTCCAATGACCCTCCACGGTTGAGCCGTGGGCTTTCACATCAGACTTAAAGGACCGCCTGCGCGCGCTTTACGCCCAGTTCTGATG
+
CCCCCGGGGGGGGGGGGGGGGGCGGGGGGGGGGGGGGGGGGGGGGGGGGGGGGGGGGGGGGGGGGGGGGGGGGGGGGGGGGGGGGGGGGGGFGGGGGGGGGGGGGGGGGAFGCEDDGGGGGCFEGFGGGGFGGGCGG?GFFDFGGFGFGFDFFFGGG>GCDFFCFFFGFGFFFFFFFFECFG>F5CFDE>9?5C6C57B;5<ABBEEEEC6A7:F>5252-72=219((,=9;;>:208,46)6)65
@M00200:207:000000000-ALC1F:1:1101:18647:12588 2:N:0:5
TACCAGGGTATCTAATCCCGTTTGCTCCCCTGGCTTTCGCGCCTCAGCGTCAGAAGTGGTCCAGCACGTCGCTTTCGCCACCGGCGTTCCTTCCGATATCAACGCATTTCACCGCTCCACCGGAAGTTCCACATGCCCCTACCACCCTCCAGACCACCAGTATCCAAGGCTATTTTCCGGTTGAGCCGAAAGATTTCACCCCGGACTTTGTGACCCGCCTACGCGCCCTTTAAGCCCAATTCTGATG
+
CCCCCGGGGGGGGGGGGGGGGGGGGGGGGGGGGGGGGGGGGGGGGGGGGGGGGGGGGGGGGGGGGGGGGGGGGGGGGGGGGFGDGEGGGGGGGGGGGGGGGGGGGGGGGGGGGGGGG:EGGGGGCGFGGGGGGGGGGGGFGGGGGFGFGFGDFGFGGGGGGGFGFFFGAGFFFFFFFFFGGGFFFGFFFBD;=FFCFFFFFF>B@BF<CEE@?E=;19@FFF<FFB6;F<?B<<FFFF6?<<BBBF>
@M00200:207:000000000-ALC1F:1:1101:11645:12596 2:N:0:5
TACGAGGGTATCTAATCCTGTTTGCTCCCCACGCTTTCGCGCCTCAGCGTCAATTACGGGCCAGATGGCCGCCTTCGCCACCGGTGTTCTTCCCAATATCTACGAATTTCACCTCTACACTGGGAATTCCGCCATCCTCTCCCGTCTTCAAGCGCCGCAGTATCATGCGCAATTCCCAGGTTGAGCCCGGGGATTTCACGCCTGACTTACAGCACAGCCTACGCGCCCTTTAAACCCAGTTCTGCTGCGCT
+
CCCCCGDEGGGGGFGGGGGGGGGDEGGGGGGGGGGGGGGGGGGFGGGGEGGGDGGGGGGGGGGGGGGGGGGGGGGGFEEGGGCFGGCGGGGGG8EEGFGGA,CFECGGAE9FFGGGGGGGGGGFGGGGG@DEDEGGFGGFGDGG8BG?DFDCG68=7EDGGGFF6B8=5D*?BECFF4A7FD9F4C9?96CD(:A3@5C;01=;(.)9<AA@@;F@1;@F;@601;9>6:0))6F4::?B9:<2):8)(((
@M00200:207:000000000-ALC1F:1:1101:25806:12603 2:N:0:5
TACTAGGGTATCTAATCCTGTTTGCTCCCCACGCTTTCGTGCCTGAGCGTCAGTGTTAGCCCAGGGGGCTGCCTTCGCCATCGGTGTTCCTCCACATCTCTACGCATTTCACTGCTACACGTGGAATTCCACCCCCCTCTGCCACACTCAAGCTCGCTAGTATCCAATGCAGTTCCCAGGTTGAGCCCGGGGCTTTCACATCAGACTTGACGAACCGCCTGCGCACGCTTTAAGCCCAGTTCTGATG
+
CCCCCGGGGGGGGGGGGGGGGGGGGGGGGGGGGGGGGGGGGGGGGGGGGGGGGGGGGGGGGGGGGGGGGGGGGGGGGGGGGGFFGGGGGGGGGGGGGGGGGGGGGGGGGGGGGGGGGFEGGFGEGGGGGGGGGGGGGGGFGGGGGFGFGFFGFDGGGGGGG99FFF?EAFFF<AFFFFFFGFFFFCFFDDCAAEFFFEF?E::5>EEEF=EF=BFB>>FFFFFFFFB94(2<)466466:)69454)
@M00200:207:000000000-ALC1F:1:1101:24287:12612 2:N:0:5
TACGGGGGTATCTAATCCTGTTTGATCCCCACGCTTTCGTGCCTCAGCGTCAATAGCGGATTCGTGAGATGCCTTCGCAATCGGTGTTCTGTGTGATATCTATGCATTTCACCGCTACACCACACATTCCTCCCACGGCATCCGCATTCTAGCATCCCAGTATCAACGGCACGTTCGAAGTTGAGCTCCGAAATTTCACCGCTGACTTAAGACGCCGCCTACGCACCCTTTAAACCCAGTTCTGATG
+
CCCCCGGGGGGGGGGGGFGGGGGGGGGGGGGGGGGGGGGGGGGGGGGGGGGCFFGGGGGGGGGGGGGEGFGGGGGGGGCFEGGGGGGGGGFGGGGGGGGGGGGFFFDFGGGGGEGGGFFFFCFGGEEGGFFGGCFGGGGFGGFDDEGFGFGGGGGGGFFGFGFGFFFGEGFFFCFFEFFGFFFFFGFFFEGFBFFCFFF3929BFF@EEEFEFF>@F@;FF?(7?9;?1:?A>495601(6<<FA<>
@M00200:207:000000000-ALC1F:1:1101:3055:12614 2:N:0:5
TACGGGGGTATCTAATCCCGTTTGCTCCCCTGGCTTTCGCGCCTCAGCGTCAGAAAAGGTCCAGCACGTCGCTTTCGCCACCGGCGTTCCTTCCGATATCAACGCATTTCACCGCTCCACCGGAAGTTCCACGTGCCCCTACCTCCCTCCAGACGGCCAGTATCAGAAGCTGTTTTCCGGTTAAGCCGAAAGATTTCACCCCTGACTTGGCCACCCGCCTACGCGCCCTTTAAACCCAGTTCTGATG
+
CCCCCGGGGGGGGGGGGFGGGGGGGFGGGGFGGGGGGGGGGGD7FGEFGGGGGGGGGGGF@FGGGGGGGGGGEFFFFGGGGFEEGGGECFGGGGGG@@CGGFGGGGGGGGGGGGGGECGGGGC8@EFGGGGFGGGG7?>>DCFGGFGFGF>EGFCDGEGGDDFGFFFGFGFAFEFFFFFG538=FCFD:BDB@=AEFC=<<F0<?>267:?:??)29>FF041,7>BFFFFA)6=F0,2.5>><A<B
@M00200:207:000000000-ALC1F:1:1101:14836:12615 2:N:0:5
TACTGGGGTATCTAATCCTGTTTGCTCCCCACGCTTTCGCACCTCAGCGTCAGTACCGGGCCAGTGAGCCGCCTTCGCCACTGGTGTTCTTGCGAATATCCACGAATTTCACCTCTACACTCGCAGTTCCACTCACCTCTCCCGGACTCGAGCTCTCCAGTATCGAAGGCAGTTCTGGAGTTGAGCTCCAGGATTTCACCTCCGACTTAAAAAGCCGCCTACGTGCGCTTTATGCCCAGTTCTGATG
+
CCCCCGGGGGGGGGGGGGGGGGGGGGGGGGGGGGGGGGGGGGGGGGGGGGGGGGGFGGGGGGGGGGGGGGGGGGGGGGGGGGGGGGGGGGGGGDEGGGGGGGGGCGGGGGGGGGGGGGGGGGGGGGGGGGGGGGGGGGGFGGGGGFGFGFGEGGGGGGGGGGFGFF5CDGFFFEFFFF+3@FFFFGFFFFGFFFFEFFFFFFFFFFFFFF4>5=FDFFFFFFD@;@FB;;D<ECFFFF?FFFA249A
@M00200:207:000000000-ALC1F:1:1101:4583:12623 2:N:0:5
TACTAGGGTATCTAATCCTGTTTGCTCCCCTAGCTTTCGTGCCTTAGTGTCAGGAGTTGTCCAGAGACTCGCCTTCGCCACCGGTGTTCCTCTCGATATCTACGCATTTCACTGCTACACCGAGAATTCCAGTCTCCCCTCCAACCCTCTAGCAAGATAGTATTCAATGCCATTTCCGAGTTGAGCTCGGAGATTTCACATCAAACTTACCCCGCCACCTACGCACCCTTTAAGCCCAGTTCTGATG
+
CCCCCGGGGGGGGGGGGGGGGGGGGGGGGGGGGGGGGGGGGGGGGCGGGGGGGGGGGGGGGGGGGGGGGGDGGGGGFGGGGGGGGGGGGGGGGGGGGGGGGGGGGGGGGGGGGGGGGCFGGGGGGGGGGGGGGGGGDFGFGGGGGFDFGFGGGGGG?D??FDFGFFFGFGFFFFFFFFFGGGFBFGFFBFC>)6<=FEFEEBE=5=67@CE55AE==AB:4>AFFF>D===E*>AA=9>;4?C9<<4
@M00200:207:000000000-ALC1F:1:1101:12980:12629 2:N:0:5
TACTGGGGTATCTAATCCTGTTTGATCCCCACGCTTTCGTGCCTCAGTGTCAATAATAGTGTAGCGAGCTGCCTTCGCAATGGGTGTTCTATGTCATATCTAAGCATTTCACCGCTACATGACATATTCCGCTCACCTCCACTACATTCAAGACAGATAGTATCAACGGCAGTTTCCGGGTTAAGCCCGGAGCTTTCACCACTGACTTACCTGCCCACCTACGCACCCTTTATACCCAGTTCTGATG
+
CCCCCGGGGGGGFDGGGGGGGGFGGGGGGGGGEGGGGGGGGGGGGGGGGFGGGGGGGGGGGGGGGG7CGGEGGGGGGGGCCFFGGGGGGGGGGGFFFDFGFFGGGGGGGGGGGGGGGGGGGGGGGGGGGGEEGGGGGGGFGGGGGDGFFF;CDFGG=DDFFGD@FFFGADDBF7?FCE>0@?FDBFBCEFD>);9AA*BCECB5@@@>CE26@DADFFA:BE2>@>26=(>CC*=@(*/49??;564
@M00200:207:000000000-ALC1F:1:1101:14719:12648 2:N:0:5
TACTGGGGTATCTAATCCTGTTTGCTCCCCACGCTTTCGCGCCTCAGCGTCAGTTGTCGTCCAGCAAGCCGCCTTCGCCACTGGTGTTCCTCCTAATATCTACGCATTTCACCGCTACACTAGGAATTCCGCTTGCCTCTCCGATACTCAAGGGATCCAGTTTTGAGAGCAGTTCCGGGGTTGAGCCCCGGGATTTCACTCCCAACTTGAATCTCCGCCTACACGCCCTTTAAACCCAGTTCTGATG
+
CCCCCGGGGGGGGGGGGGGGGGGGGGGGGGGGGGGGGGGGGGGGGGGGGGGGGGGGGGGGGGGGGGGGGGGGGGGGGGGGGGGGGGGGGGGGGGGGGGGGGGGGGGGGGGGGGGGGGGGGGGGGGGGGGGGGGGGGGGGFGGGGG>DFGFGGGGGGGGGGGGFGFFFGFGFFFFFFBFFGGGFFFGFFF>DFFB;5ACFEE3>@BFFEEFFEFCFEB@FF<@F@@>D9>D;ADFFFFF<:BBFFFFF
@M00200:207:000000000-ALC1F:1:1101:29633:12659 2:N:0:5
TACTAGGGTATCTAATCCCGTTCGCTCCCCTGGCTTTCGCACCTCAGCGTCAGTCGCTCGCCAGGACACTGCCTTCGCCTTCGGTGTTCCTCCGGATCTCTACGCATTTCACCACTCCACCCGGAATTCCGTGTCCCTCTCGAGCCCTCAAGTCAAACCGTCTTTCGCATACTCGGAGAGTTAAGCCCTCCGCTGTCACACAAAACGAGTCCGACCGCCTGCATGCCCTTTATACCCAATTCTGATG
+
CCCCCGGGGGGGGGGFGFGGGGGGGDGGGGGGGGGGGGGGCCGFGGFCGGGGGGFGGGGGDGGGCGFFGGGGGGGCFGGGGGGGGGGGGGGGGGGGGGFGGGGGGGGGCDCGGGGGGGFFGEGGGDGGFGGGGGGGGGGBGG?DGBFFFFFGFDGGGGGGGCFGF79+:+<AFBD>E5AGFGA69C49;A*3<BF>F4FCBD=>(72(,6(7;BFFFF><,3;AFFFBFB?AAAF=37?F6)-:)6:
@M00200:207:000000000-ALC1F:1:1101:14127:12660 2:N:0:5
TACTAGGGTATCTAATCCTGTTTGCTCCCCACGCTTTCGTGCCTCAGCGTCAATAATCGTGTAGTGAGCTGCCTTCGCAATGGGTGTTCTATGTCATATCTAAGCATTTCACCGCTACATGACATATTCCGCTCACCTCCACGATATTCAAGACAAATAGTATCAATGGCAGTTTCCGGGTTAAGCCCGGAGATTTCACCACTGACTTACCTGCCCACCTACGCACCCTTTATACCCAATTCTGATGTGAT
+
CCCCCFGGGGGGGGGGGGGGGGGGGGGGGGGGGGGGGGGGGGGGGGGGGEFFEGGAFGGGGGGGGGFGGGGGGGGGGGGFGGGGGGGGGGGFGGGGGGGGGGGF@FGGGGGGCEGGGGGGGGGGGGGGGGGGGE=EGGGFGGGDG>DFGFADDG?CDGGGGGC3?DFG5FFEFDBCB>>=CDFFFGFFE5DE=6AEFCFFEDB>@EFFFF5=E@6)4@DFEEAA5>>99>ECCEFC@E2588CE<C9)1))
@M00200:207:000000000-ALC1F:1:1101:24943:12679 2:N:0:5
TACAAGGGTATCTAATCCCGTTTGCTCCCCTAGCTTTCGCGCCTCAGCGTCAGAAGAGGTCCAGTACGTCGCTTTCGCCACCGGCGTTCCTTCTGATATCAACGCATTTCACCGCTCCACCAGAAGTTCCACATACCCCTACCTCCCTCGAGCTCGCCAGTATCAATGGCACTTCCGCAGTTAAGCTGCGGGATTTCACCACTGACTTGGCAAGCCGCCTACGCGCCCTTTATGCCCAGTTCTGATG
+
CCCCCGGGGGGGGGGGGGGGGGGGGGGGGGGGGGGGGGGGGGGGGGGGGGGGGGGGGGGGGGGGGGGGGGGGGGGGGGGGGGGDGGGGGGGGGGGGGGGGGDFGGGGEGGGGGEEGGGGGGGGGGGGGGGGGGGGGGGGFGGFGGFGFGFEDGGGDGEGGGGFGFFFFFGFFFFFAEEEGGGFFFGFFFBDE@AA:>?FFFFFF92>?A@EFF<F?F@9@?81>FFFFF?><24BF??FFFFFFF9>
@M00200:207:000000000-ALC1F:1:1101:17934:12689 2:N:0:5
TACCGGGGTATCTAATCCTGTTTGCTACCCACGCTTTCGTGTCTCAGCGTCAGTTACGGTCCAGAAAGCCGTCTACACCACCGGTGTTCCTCCTGATATCTACGCATTTCACCGCTACACCAGGAATTCCACTTTCCTCTCCCGTACTCTAGTCCCTCAGTATTCGGCGCACCCTCCCGGTTGAGCCGGGAGATTTCACACCAAACTTAAAGAACCGCCTACACACCCTTTAAACCCAATTCTGATG
+
CCCCCGGGGGGGGGGGGGGGGGGGGGGGGGGGGGGGGGGGGGGGGGGGGGGGGGGGGGGGGGGGGGGGGGGGGGGGGFGGGGGGGGGGGGGGGGGGGGGGGGGGGGGGGGGGGGGGGGGGGGGGGGGGGFGGGGGGGGGFGGGGGFGFGFGGGGFGGGGGGGFGFFFGFGFB>AFFFFFGGGFAAGFFFFDD?FFEFEFEFFFFBBFCFCC<CDF@9(:DDFFF@D<BFFFFF2FF6?F:4<BA<B9
@M00200:207:000000000-ALC1F:1:1101:28914:12727 2:N:0:5
TACCAGGGTATCTAATCCTGTTTGCTCCCCACGCTTTCGCGCCTCAGCGTCAGTATCGGTCCAGAGAGCCGCCTTCGCCACCGGTGTTCTTCCCAATATCTACGAATTTCACCTCTACACTGGGAATTCCACTCTCCTCTCCCGAACTCAAGCCAGACAGTCCCAAGCGCAATTCCCAGGTTAAGCCCGGGGCTTTCACGCCTGACTTGTCTCGCCGCCTGCGCGCCCTTTAAACCCAGTTCTGCTG
+
CCCCCGGGGGGGGGGGGGGGGGGGGGGGGGGGGGGGGGGGGGGGGGGGGGGGGGGGGGDFGGGGGGGGGGDGGGGGGGGGGGGGGGGGGGGGE:EFGGGGGGGGBEGGGGGGGGGGGGGGGDGGFGGGGGFFFFDGGGGFGG8C6ADFF5GFGG?F6FGGGFFFFF?+5>E*:=FFAA?GGFFFFFF?B>D45>FBFFFDFFF9:=EFB;BCC3:BFFF@D?@F6>9>FFB2)67;:0,3:A)-)6>
@M00200:207:000000000-ALC1F:1:1101:4062:12736 2:N:0:5
TACAAGGGTATCTAATCCTGTTTGCTCCCCATGCTTTCGTGCTTTAGTGTCTGTACCGGACCAGCTGACCGCCTTCGCCACTGGTGTTCTTTCTGATATCTACGCATTTCACTGCTACACCAGAAATTCCATCAGCCTCTTCCGTACACACGCCTTGCAGTATCCAAGGCAGGTCCGGGGTTGAGCCCCGAACTTTCACCTCTGACTTACAAAACCACCTGAGCACCCTTTATACCCAGTTCTGATGACAT
+
CCCCC<ECGDCFGGFEGGFFGGGGGGGEFEGFFGACGGEC@FFFECEFGGGGGEFGGGCCF+BFGGGFCD:FGGDE7FG@FGGFFEFBB;DEGGGFEF>;DEFG+=:FGFEFG9FGGGGGGG?EG,CFGGAAFFFGD?FFDFFGGFGE95+@?D?088+2=9+++5?CFG*:<:D?559>@>>6?DFFA?GF5;FECEF5*:*09<**/>66*)97)993@((3*7(625.670BA@E734<C;)1.)./1
@M00200:207:000000000-ALC1F:1:1101:28796:12792 2:N:0:5
TACAAGGGTATCTAATCCTGTTTGCTCCCCACGCTTTCGTGCCTCAGTGTCAGTGTTGGCCCAGATAGTCGCCTTCGCCACAGATGTTCCTTCCGATCTCTACGCATTTCACTGCTACACCGGAAATTCCACTATCCTCTACCACACTCTAGTCGCCCAGTATCCATCGCAATTCCCAGGTTGAGCCCAGGGCTTTCACGACAGACTTAAACGACCACCTACGCACGCTTTAAACCCAATTCTGATG
+
CCCCCG8FGCFFGGGGGGGGGGGGGGGFGGGGGGGGGGGGGEGGGGGGFGGGGGFFGGGGGGGGED@FGGGGGGGGFFGGGGGGGGGGGGGGGGGGFGGGGGFGGGE7@=EGGGGFGGGGGCCECGFFGFFFGGGGGGGFGGGGGFGFG?F=FGDGGEGDFGFGFFFGFG5>>DFFFFFFFDFFFDFFFFCBFFFFFFFDD=58=CEEFF569>F9=4AB:B=((5>>2(6;541=@DDDC4CECF7
@M00200:207:000000000-ALC1F:1:1101:13558:12861 2:N:0:5
TACCGGGGTATCTAATCCTGTTTGCTACCCACGCTTTCGCACCTCAGTGTCAGTGTCAGTCCAGAAGGCCGCCTTCGCCACTGGTATTCCTCCCGATCTCTACGCATTTCACCGCTACACCGGGAATTCTACCTTCCTCTCCTGCACTCTAGCTTGACAGTTCCGGATGCCGTTCCCAGGTTGAGCCCGGGGCTTTCACAACCGGCTTATCAAGCCACCTACGCGCGCTTTACGCCCAACTCTGATG
+
CCCCCGGGGGGGGGGGGGGGGGGGGGGGGGGGGGGGGGGGDGGFGGGFGGGGGGGGFGGGGGGGGGGGGGGGGGGGGGGGGGFGGGGGGGFFAFGGGGGGGGFGGGGGGGGGGCCCEGGGGGEGGGGGGGGGGGGGG?FFGGGGGFDFGFGEDFFGGFFFFGFGF>AGFGFFFFFFAF5@F5;5FFFF>BDEBDFEFEFF@@@=2@603><?5@AFD3=DE;@>(49B>FFBAFEDB(,(44<A2<<
@M00200:207:000000000-ALC1F:1:1101:22020:12890 2:N:0:5
TACGCGGGTATCTAATCCTGTTTGCTCCCCACGCTTTCGCACCTCAGCGTCAGTATCGGGCCAGTGAGCCGCCTTCGCCACTGGTGTTCTTGCGAATATCTACGAATTTCACCTCTACACTCGCAGTTCCACTCACCTCTCCCGAACTCAAGACTCCCAGTATCGAAGGCAGTTCTGGAGTTGAGCTCCAGGATTTCACCCCCGACTTAAGAGTCCGCCTACGTGCGCTTTAAACCCAGTTCTGCTG
+
CCCCCGGGGGGGGGGGGGGGGGGGGGGGGGGGGGGGGGGGGGGGGGGGGGGGGGGGGGGGGGGGGGGGGGGGGGCGGGGGGFGGGGGGGGGGGGGGGGGGGGGGGGGGGGGGGGGGGGGGCGGGGCGGGGFGGGGGGFDDGGGGGFGFGAF?FG?F?FGGGGFGAFFGBGFFFFFFFF8CGGFAFGFFFFGFDFFFFFFFF@=B>>F?EE697?FEF6?01=;@(3:19:?AA<FFB???)464)6:
@M00200:207:000000000-ALC1F:1:1101:21681:12896 2:N:0:5
TACGCGGGTATCTAATCCTGTTTGCTCCCCACGCTTTCGCGCCTCAGCGTCAGTCACAGTCCAGAGAGCCGCCTTCGCCACTGATGTTCCTCCTGCTATCTACGAATTTCACCTCTACACTAGGAATTCCGCCCTCCTCTCCTGCACTCCAGTCCGCCAGTTCCCAATGCACTTCCTGTGTTGAACCCCGGGCCTTACCCCCCTGCTTAACGCACCCCCCACGCCCCCCTTTCGCCCCGTTCTGACGTAGT
+
9CC,8FE@@@FGF<FGGGGGGGFGGGGGGGGGDGGGGGDGGGGGGFGD:CFGEG9AE,:EFFGFG8CFGGGGGGEG@CGGG8?A9EEGA,>FG,5,A?EGDGGFGGFGGGGGFFFGFFAF,,>8FCGGG;DE8@?@DGGFFF,D8@FDD:8D==++=C+++?++;?F,*++;8598+++4,;*+?*@>*39B>)/7*./(-8(.(66)))7<(6:6(,.,(-(((--92(4)-,7:?((-(4(6)),((((
@M00200:207:000000000-ALC1F:1:1101:7557:12901 2:N:0:5
TACGCGGGTATCTAATCCGGTTCGCTCCCCACGCTTTCGCGTCTCAGCGTCAGTTGCAGGCCAGGAAGCCGCCTTCGCCACTGGTGTTCCTCCAGATATCTACGCATTTCACCGCTACACCTGGAATTCCGCTTCCCTCTCCTGCACTCTAGCCAGGCCAGTTTGCAATGCAGTTTTCGGGTTGAGCCCGAAGATTTCACATCACACTTAACCAGCCGCCTACACGCGCTTTAAGCCCAGTTCTGATG
+
CCCCCGGGGGGGGGGGGGGFGGGGGGGGGGGGGGGGGGGGGGGGGGGGGGGGGGGGGGGGGGGGGGGGGGGGGGGGGGGGGGGGGGGGGGGGGGGGGGGGGGGGGGGGGGGGGGGGGGFGGGGGGGGGGGGGGGGGGGGFGGGGGFGFGFGGGGGGGGGGGGFGFFFGFGFFFFFFFFBDGFFFFFFFFAGABBF>FEFFFFFFFEFFFFEFEFFD6>>FDFFFF?F6>FBFFFFFFFFF?DFBD2<<
@M00200:207:000000000-ALC1F:1:1101:14110:12904 2:N:0:5
TACTCGGGTATCTAATCCCGTTTGCTCCCCTGGCTTTCGCGCCTCAGCGTCAGAAAAGGTCCAGCACGTCGCTTTCGCCACCGGCGTTCCTTCCGATATCAACGCATTTCACCGCTCCACCGGAAGTTCCACGTGCCCCTACCTCCCTCCAGACGGCCAGTATCAAAAGCTGTTTTCCGGTTAAGCCGAAAGATTTCACCCCTGACTTGGCCACCCGCCTACGCGCCCTTTATACCCAGTTCTGATG
+
CCCCCGGGGGGGGGGGGFGGGGGGGGGGGGGGGGGFGGGGGGGGGGGGGGGGGGGGGGGGGGGGGGGGGGGGGGGGGGGGGGGGGGGGGGGGGGGGGGGGGGGGGGGGGGGGGGGGGGGGGGGGGGGGGGDGGGGFGFGFFGGGGFGFGBGEGGGDGGDGFGFGCFFGFGFFF*=FFFDDGGFFFGFFFFGFDAFCFEFE<;;@DFFC8@;@FFA@;BB????BF09>>F2:<AFF??:7<>AFAAA
@M00200:207:000000000-ALC1F:1:1101:14275:12953 2:N:0:5
TACTAGGGTATCTAATCCTGTTTGCTCCCCACGCTTTCGTGCCTGAACGTCGGTACTGGTCCAGGAAGTCGCTTTCGCCACTGATGTTCCTTCCGATATCTACGCATTTCACCGCTACACCGGAAATTCCACTTCCCTCTACCGTACCCTAGCTATTCAGTCTCGAATGCAATTCCCAGGTTGAGCCCGGGGCTTTCACACCCGACTTAAATAACCGTCTACGCACGCTTTAAACCCAGTTCTGATGATAT
+
CCCCCGGFGGGGGGGGGGGGGGGGGGGGGGGGGGGGGGGGGGGGGGCFGGGGGGGGGGGGGGGGGGGGGGGGGGGGGGGGGGGGGGGGGGGGGGGGGGGGGCFGGGGGGGGGGGGGGGGGGGGGGGGGFGGGGGGGGGGFGGGDGFGFF?DGGGGFGGGGGGFGFFFCFGFFFFFFFFFGGGFFFFFFFFGFFBF=9<FEF99ABFF@FFFEFFFB@5(77<F0?3>@@2?EFFF4;7=;?EFFFFF2).-
@M00200:207:000000000-ALC1F:1:1101:24489:12960 2:N:0:5
TACTGGGGTATCTAATCCCGTTTGCTCCCCTGGCCTTCGTGTCTCAGTGTCAGGAACTGTCCAGAGACCCGCCTTCGCCACTGGTCTTCCTTACGATATCTACGCATTTCACTGCTACACCGTAAATTCCAGTCTCCTCTCCAGTCCTCAAGCACGCCAGTATCGAATGCAGTTTCGGAGTTAAGCTCCGAAATTTCACACCCGACTTAGCGCGACACCTACACACCCTTTATACCCAATTCTGATG
+
CCCCCGFGGEGGGGGGG9FGFEFGGGGGGGGGGEFFGGGGFGGGGGFGGGGGGFGFGGGGGGGGGGGGFGGGGGGGCGFBEGGGGGGGGGGGFGGF7FGGGGGGGDEEGGGFGGGGGFFGGGGGGGGGGGFGFGGFFG6DGGGGGFFFFFDFGGGDDGGGGGFGEFFGFGFFF>7<BFFDEGFFB?D9FEGFFF7=CC+;E@8>8@=D;5===A*5=@D:=BBBBD25(8@FFEF7@@D@74)<7CE
@M00200:207:000000000-ALC1F:1:1101:5759:12969 2:N:0:5
TACGGGGGTATCTAATCCGGTTCGCTCCCCACGCTTTCGCGTCTCAGCGTCAGTTGCAGGCCAGGAAGCCGCCTTCGCCACTGGTGTTCCTCCAGATATCTACGCATTTCACCGCTACACCTGGAATTCCGCTTCCCTCTCCTGCACTCTAGCCAGGCCGGTTTGCAATGCAGTTTTCGGGTTGAGCCCGAAGATTTCACATCACACCTAACCAGCCGCCTACACGCGCTTTACACCCAGTTCTGATG
+
CCCCCGGGGGGEFGGGGGGGGGGGGGGGGGGGGGGEFFGGEFG7F@EFDGGGGGGGGGGGCFGGGFFGFGGGGGGGGGGGGGGGGFFGGGGGGGGGGGGGFGGFCCGGGGGGEGGGEFGGGGFG:DGCFFGGGEG?FGG6FEFGGFGBGFFCFGD>DFCGGD@DFFCFFGFFFBFFFFFGGGFFFDAAFEGFFFF);<FFFEFFFFFDDFEFFFA?F;0;??:77?BF;9BFFFFFBFB?244:<AAA
@M00200:207:000000000-ALC1F:1:1101:15357:12997 2:N:0:5
TACTGGGGTATCTAATCCTGTTTGCTCCCCACGCTTTCGTGCATGAGCGTCAGTGTTGGCCCAGGAGGCTGCCTTCGCCATCGGTGTTCCTCCACATCTCTACGCATTTCACCGCTACACGTGGAATTCCACCTCCCTCTGCCACACTCGAGCCCCGTAGTTTCGAGCGCAGTTCCCAGGTTGAGCCCGGGGCTTTCACACTTGACTTGCGAGGCCGCCTGCGCACACTTTAAGCCCAGTTCTGATG
+
CCCCCGGGGGGGGGGGGGGGGGGGGGGGGGGGGGGGGGGGGGGGGGGGGGGGGGGGGGGGGGGGGGGGGGGGGGGGGGGGGGGGGGGGGGGGGGGGGGGGGGGGGGGGGGGGGGGGGGGGGGGGGGGGGGGGGGGGGGGFGGGGGFGFGFCEGGGGGECDDF7D??FEFGFDEFFFFFFFGGFFFFF5?ADFA??EFFF?EFFFF=E5:CB(4>EFFFFDFFF;02(:04AAD)@@:6?B49AF2>A
@M00200:207:000000000-ALC1F:1:1101:8941:13017 2:N:0:5
TACTCGGGTATCTAATCCGGTTCGCTCCCCACGCTTTCGCGTCTCAGCGTCAGTTACATGCCAGGTAGCCGCCTTCGCCACTGGTGTTCCTCCCGATATCTACGCATTTCACCGCTACACCGGGAATTCCACTACCCTCTCATGCACTCTAGCCAGGCCAGTTCGCAATGCAGTTTTCGGGTTAAGCCCGAAGATTTCACATCACGCTTGGCCAGCCGCCTACACGCGCTTTAAGCCCAGTTCTGATG
+
CCCCCGGGGGGGGGGGGGGGGGGGGGGGGGGGGGGGGGGGGGGGGGGGGGGGGGGGGGGGGFGGGGGGGGGGGGGGGGGGGGGGGGGGGGGGGGGGEGGGGGGGGGDEGGGGGGGGGGGGGGGGGGGGGGGGGGGGGGGFGGGGGFGFGFGFGGGDFGCFG9FGEEF*9FFFFCFFFFFGGGFFFGFF?B4BF4=4:?FFFFFFB?<@FF?;;EFF@BB@12;4=;;(4;::A<F?:<BF>><<>225
@M00200:207:000000000-ALC1F:1:1101:4890:13021 2:N:0:5
TACACGGGTATCTAATCCTGTTTGCTCCCCTAGCTTTCGTGCCTCAGCGTCAGACTCTGTCCAGATAGCCGCCTTCGCCACCGGTGTTCCTCCTGATATCTACGCATTTCACCGCTACACCAGGAATTCCGCTATCCCCTCCAGAACTCTAGCTCGTCAGTATTGAATGCAGGCTCTGGGTTAAGCCCAGAGTTTTCACATCCAACTTAGCGAACCGCCTACGCACCCTTTAAGCCCAATTCTGATG
+
CCCCCGGGGGGGGGGGGGGGGGGGGGGGGGGGGGGGGGGGGGGGGGGGGGGGGGGGGGGGGGGGGGGGGGGGGGGGGGGGGGGGGGGGGGGGGGGGGGFGGGGGGGGGGGGGGGGGGGGGGGGGGGGGGGGGGGGGGGGFGEEGGDGFGFGGGGGGGGGGGGFGFFFFFGFFFFFFAAF6CDFFCFFFF9>FFFFFFCAACCFFFFCFFEFFBFFBFFFF=B=@D@@4;@F3?.;F6@<FFCE3<E3
@M00200:207:000000000-ALC1F:1:1101:29238:13026 2:N:0:5
TACGGGGGAATCAAATCTTGTTTGCTCCCATAGCTTTCGCGCCTAAGCGTCAGTTCTGGTCCAGTGCGCCGCTTTCGCCACAGGTGTTCCTCCCGATATTACCGATTTCACCCGCACAACCGGGATTTCCCCGCACCTTTCTCCTCACCCGCCACGGCATTTCCGCCTCCTGGCTCCGAGTTGATCCCGTCGTTCTCCGCGGTGCCTTACTGCGCCGCCTCCGCTCCCTTTATCCTCCGCTCTGATGATAT
+
CCCCCGGC+6,,,;,;F,,;FFE,,6CFGGAE,,CFE,C@+C+,,,,6+88,6CC,69,BE8,696@4F@+@FED9,BB::,E,C8F,CA=F,6+++++,,,54@6FG,86F4++6+33++@=+@+@=EC,,613:+++3+,75@*+0****/*3;9*/)0=+B>E;5)/)/)05/).))2/:++;=)2)1),8)/+))(-92((())58)5>65:(((((.3:(42(8))6))9*..(((---22:6)).
@M00200:207:000000000-ALC1F:1:1101:13545:13034 2:N:0:5
TACCGGGGTATCTAATCCTGTTTGATCCCCACGCTTTCGTGCCTCAGTGTCAATATTTGTGTAGCCAGCTGCCTTCGCAATTGGTGTTCTATGTCATATCTAAGCATTTCACCGCTACATGACATATTCCGCTGACCTCCACAGTATTCAAGACCTATAGTATCCATGGCAGTTTCCAAGTTAAGCTCGGAGATTTCACCACGGACTTACAGACCCACCTACGCACCCTTTATACCCAATTCTGATG
+
CCCCCGGGGGGGGGGGGGGGGGGGGGGGGGGGGGGGGGGGGGGGGGGGGGGGGGGGGGGGGGGGGGGGGGGGGGGGGGGGGGGGGGGGGGGGGGGGGGGGGGGGGGGGGGGGGGGGGGGGGGGGGGGGGGGGGG8FGGGFGGGGGFGFGFG8FGGGFGGGGGFGFFFGFGFFFFFFFFFFDFFFFGFFFBGFFFFFFFFFFFFFF=ABCBEEEDFFBAFFFFA=AA2>B@EFFFFFEE>BFFFE?44
@M00200:207:000000000-ALC1F:1:1101:7520:13047 2:N:0:5
TACTGGGGTATCTAATCCTGTTTGCTCCCCACGCTGTCGCGCCTCAGTGTCAGCAACTGCCCAGCTCACCGCCTTCGCCACCGGTGTTCTTCCGGATCTCTACGCATTCCACCGCTACACCCGGAATTCCATGAGCCTCTACAGTGCTCCAGCAAAGCAGTCTCGACGGCCGACTCGACGTTGAGCGTCGAGCTTTCACCGTTGACTTGCTCCGCCACCTACGCGCCCTTTATACCCAGTTCTGATG
+
CCCCCGGGGGGGGGGGGGGGGGGGGGGGGGGGGGGGGGGGGGGGGGGGGGGGDGGGGGGGGGGGGGGGGGGGGGGGGGGGGGGGGGGGGGGGGGGGGGGGGGGGGGGGGG;FGDGGGGGGGGGGGDGGGGGGGGGGGGGFGGGGGFGFGFGGGGGFGGFGCCFGFFFEBDBDFFFFFFDDEGFFFGFFEEDE@>AEFFFFDFD;1;CFEF9;@@5;BFFF:719>FFF>7:4<AFF><4><AA-5<A
@M00200:207:000000000-ALC1F:1:1101:5532:13080 2:N:0:5
TACTAGGGTATCTAATCCCGTTTGCTCCCCTGGCTTTCGCGCCTCAGCGTCAGAAGTGGTCCAGCACGTCGCTTTCGCCACCGGCGTTCCTTCCGATATCAACGCATTTCACCGCTCCACCGGAAGTTCCACATGCCCCTACCACCCTCGAGATCGCCAGTATCCAGGGCTATTTTCCGGTTAAGCCGAAAGATTTCACCCCAGACTTGGCGACCCGCCTACGCGCCCTTTATACCCAATTCTGATG
+
CCCCCGGGGGGGGGGGGGGGGGGGGGGGGGGGGGGGGGGGGGGGGGGGGGGGGGGGGGGGGGGGGGGGGGGGGGGGGGGGGGGGGGGGGGGGGGGGGGGGGGGGGGDEGGGGGDGGGFGGGGGGGGGGGGGGGGGFGGGFGGGGGFGFG5?>CGGGGGGCFGFGFFFGFGFAFFFFFFECCGDFFGF:DFGEFFFCFFFFFFFFFFF3@4E6@FEB;BF?B??>609>FF0):AFB?F?BFFFFFFF
@M00200:207:000000000-ALC1F:1:1101:13296:13088 2:N:0:5
TACGGGGGTATCTAATCCTGTTTGCTCCCCACGCTTTCGTGCCTCAGCGTCAGTATCGGGCCAGTGAGCCGCCTTCGCCACTGGTGTTCTTGCGAATATCTACGAATTTCACCTCTACACTCGCAGTTCCACTCACCTCTCCCGAACTCAAGATCCTCAGTATCAAAGGCAGTTCTGGAGTTGAGCTCCAGGATTTCACCTCTGACTTAAAGACCCGCCTACGCACCCTTTAAACCCAGTTCTGATG
+
CCCCCGGGGGGGGGGGGGGGGGGGGGGGGGGGGGGGGGGGGGGGGGGGGGGGGGGGGGGGGGGGGGGGGGGGGGGGGGGGGGGFFGGGGGGGGEGGGGGGGGGGGFGGGGGGGGGGGGGGGGFGDGEGGGGGGGGGGGGFGGGGGDGFGFCEFGGGGGGFGGFGF6CGFGA>AAFFFF5DEGFF>FAFFFGFDFFFFEFFFF=ECEFEF:18/5A269>((6;@@>BF01;CCEFF26?:4><DB92
@M00200:207:000000000-ALC1F:1:1101:15395:13090 2:N:0:5
TACAAGGGTATCTAATCCTGTTTGCTCCCCACGCTTTCGCGCCTCAGTGTCAGGAATCACCCAGAAAGCCGCCTTCGCCGCCGGCCTTCCCCCAGATATCTGCGCATTTCACCGCTACACCTGGAGTTCCGCTTTCCCCTGTGATCCTCAAGCCCTGCAGTATAAGATGCAATTCCCCGGGTAAGCCGAGGTATTTCACACCTTACTTACAGAACCACCTACGCGCCCTTTATACCCAGTTCTGATG
+
CCCCCGGGGGGGGGGGGGGGGGGGGGGGGGGGGGGGGGGGGGGGGGGGGGGGGGGGGGGGGGGGGGGGGGGGGGGGGGGGGGGGGGGGGGGGGGGGGGGGGGGGGGGGGGGGGGGGGGGGGGGGFDFGGGGGGGGGFGGFGGGGGFGFGFGGGFGGGGGGGGFG7FFGFGFBFEFFFFBDDGFFAGFE>DD?FFFEFFFEFFBF=BFEFFE<EFFDFFFFFFFB09>BF02<ADFF0)(.6ABA>A:
@M00200:207:000000000-ALC1F:1:1101:21937:13110 2:N:0:5
TACGGGGGTATCTAATCCCGTTCGCTCCCCTAGCTTTCGCGCCTCAGCGTCAGTTACGAGCTAGCAAGCCGCCTTCGCCACTGGTGTTCCTCCAGATATCTACGCATTTCACTACTACACCTGGAATTCCACTTGCCTCTCTCGCACTCCAGCCCCGCAGTATTGGACGCAGTTTCGAGGTTGAGCCTCGAACTTTCACAACCAACTTACGGAACCGCCTACGCGCTCTTTATACCCAATTCTGATG
+
CCCCCGGGGGGGGGGGGGGGGGGGGGGGGGGGGGGGGGGGGGGGGGGGGGGGGGGGGGGGGGGGGGGGGGGGGGGGGGGGGGGGGGGGGGGGGGGGGGGGGGGGGGGGGGGGGGGGGGGGGGGGGEFGGGGGGGGGGGGFGGGGGFGEFFG8FGGGGGGGGGFGCCFGBGFDDFFFEFFGEGFAFGFFFD4ADFFCFFFEEDD@<;@EEFF(:@EDFFFFF<((3723<A9<A<89>)8?9>>FA>>
@M00200:207:000000000-ALC1F:1:1101:5325:13112 2:N:0:5
TACTAGGGTATCTAATCCTGTTTGCTCCCCACGCTTTCGCGTCTCAGCGTCAGTACCTTCCCAGGTGGCCGCCTTCGCCACCGGTGTTCCTCCCAATATCTACGAATTTCACCTCTACACTGGGAATTCCGCCACCCTCGTCAAGACTCTAGCTTGCCAGTTTCGGACGCACTTCCATGGTTGAGCCATGGGTTTTCACAACCGACTTAACCAGCCGCCTACACGCGCTTTATGCCCAGTTCTGATG
+
CCCCCGGGGGGGGGGGGGGGGGGGGGGGGGGGGGGGGGGGGGGGGGGGGGGGGGGGGGGGGGGGGGGFGGGGGGGGGGGGGGGGGGGGGGGGGGGGGGGGGGGGGCGGGGGGGGGGGGGGGGGG8DFGGGGGGGGGDGGFGGGGGFGFFBFDGGFFGGGGGGFG>DFG>GED5CFFFFFCFFEFFGFFF5C44?BFFFFFFFDBBFFFFFB*>@FFFB>FFFFF0;4>;??DFBFFF)4:<A22422
@M00200:207:000000000-ALC1F:1:1101:8608:13129 2:N:0:5
TACCAGGGTATCTAATCCTGTTTGCTCCCCACGCTTTCGCGCCTCAGCGTCAGTATCGGACCAGGTCGCCGCCTTCGCCACCGGTGTTCTTCCCAATATCTACGAATTTCACCTCTACACTGGGAATTCCACGACCCTCTTCCGAACTCAAGCATACATGTATCAAGCGCAGCCCCCAGGTTGAGCCCGGGAATTTCACGCCTGACTGTGTACACCGCCTACGCGCCCTTTAAACCCAGTTCTGATG
+
CCCCCGGGGGGGGGGGGGGGGGGGGGGGGGGGGGGGGGGGGGGGGGGGGGGGGGGGGGGGGGGGGGGGGGGGGGGGGGGGGGGGGGGGGGGGGGGGGGGGGGGGGGGGGGGGGGGGGFGGGGGGGGGGFGGGDGGEGGGFGGGGGFGFGFGGGGGGGGGGGGFGFFFG5DF>E@BF>DBGGDFFFGFFEFGFFFFFFFF=BFFFFEE@EFFCEFFDFFFF?@D@6;>FF?FFFBFF?:?>AB9>:<A
@M00200:207:000000000-ALC1F:1:1101:28493:13154 2:N:0:5
TACTAGGGTATCTAATCCTGTTTGCTCCCCTAGCTTTCGTTCCTCAGTGTCAGTTGCGATCCAGTCAGCCGCCTTCGCCACGGGTGTTCCTGCAGATATCTACGCATTTCACCGCTACACCTGCAATTCCACTGACCTCTCTCGCACTCGAGCACGGCAGTTTTGAAAGCAGCCTCTGGGTTAAGCCCAGAGATTTCACTTCCAACTTGCCGCACCACCTACGAACCCTTTAAGCCCAGTTCTGATG
+
CCCCCGGGGGGGGGGGCFGGGGGGGGFGGFFGGGGGGGGGGGGGGGGGGGGGGGGGGGDGGGGGGGGGGGGGGGGGGGGGGD>:@FGDDFGGGGGGGGGDGFFGGGG@FGGGGGGGGGGGGGGCD>;DEFGGGGGGGGCFGGGGGFGF8F@>C>FGGGGGGGFGFFFFFGF?*8AFFFF+,=?3BFFFFFGFFF6AFFFFFF@6EEFEECFA=>EFFB>D=ED?DF@D@(47?)6)2;6=?CEEFCC
@M00200:207:000000000-ALC1F:1:1101:7071:13156 2:N:0:5
TACGCGGGTATCTAATCCCGTTTGCTCCCCTGGCTTTCGTGTCTCAGCGTCAGCACATCCCCAGCTACCTGTTTTCACCATTGGCGTTCCAAACGATATCTACGCATTTCACCGCTCCACCGTTTGTTCCAGTAGCCCCTAGATGGCTCAAGATCGCCAGTATGCCGAGCAATTCCACGGTTGAGCCGTGGGATTTCACAAGGCACTTACCGATCCGCCTACACACGCTTTATACCCAATTCTGCTGAGA
+
CC@CCGGGEGGGGGFFGCFEFFFEFCFF<FFGGGGGGGGGGGCFGGFGGGGGGGGFGFGGGDFGGGFGGGEF?FEFAFGCGFFGFGGGGGGGFFE=DGEFGGFGGGEE8@@F9=EDGFGGGGGGGGFGGGFCGGFFDFDFGGFGGF69FF?9DGGGG6DDDFFDBFBG5CEFFEFFFFFGGGFFFGFEB>DF9>FBF?A?:=9=BBFFF*35>>:;?F;;;((,.31:3;?C6<F8>7<3)-4))-5)()
@M00200:207:000000000-ALC1F:1:1101:23843:13171 2:N:0:5
TACCGGGGTATCTAATCCTGTTTGCTCCCCACGCTTTCGTGCCTCAGCGTCAGTATCGGGCCAGTGAGCCGCCTTCGCCACTGGTGTTCTTGCGAATATCTACGAATTTCACCTCTACACTCGCAGTTCCACTCACCTCTCCCGAACTCAAGATCTTCAGTATCAAAGGCAGTTCTGGAGTTGAGCTCCAGGATTTCACCCCTGACTTAAAGACCCGCCTACGCACCCTTTAAACCCAGTTCTGATG
+
CCCCCGGGGGGGGGGGGGGGGGGGGGGGGGGGGGGGGGGGGGGGGGGGGGGGGGGGGGGGGGGGGGGGGGGGGGGGGGGGGGGGGGGGGGGGGGEEGGGGGGGGG8FGGGGGGGGGGGGGGGFGEGGGGGGGGGGFGGGFGGGGEADFGFGFDGGGGGGCGGFGFDFGAFABFEFFFFFGGGFAFGAFFFGFFFFFFFFFFFDBBEEFECA6CBFBF>FF5>2>FFFFFFEE57AFFFF@CCFF3<C
@M00200:207:000000000-ALC1F:1:1101:5978:13175 2:N:0:5
TACAAGGGTATCTAATCCTGTTTGCTCCCCACGCTTTCGCGCCTCAGCGTCAGTTATTGTCCAGCAAGCCGCCTTCGCCACCGATGTTCCTCCCGATATCTACGCATTTCACCGCTACACCGGGAATTCCGCTTGCCTCTCCAACACTCAAGAATTGCAGTTTCAAATGCAGGTTACGAGTTGAGCCCGTAAATTTCACATCTGACTTACAATCCCGCCTACACGCCCTTTAAAACCAGTTCTGATG
+
@CCCCCEEFGGGGGGGGFGGFGEFGGDGGGGGGGGGGGGGGGGDEFEFGGGEGFAFGFGGGGGGGGGGGGGGGGGGGGGGGGGGGGGGGGGGGGGGEFGGGGGGGGEGGGFFFEECEGFAFGGGGGGG9FGGGEGFDGGFGCFGGFGFGFGFCD?FFFGGFGFGFFFCF?FFF5ACADFGC<BFFCA?AEGF5>FEA<FFEFFEFFB4;E=CEF))5817?@E@<;0:@DFFFF+9?F@<)<5<B<>
@M00200:207:000000000-ALC1F:1:1101:12390:13181 2:N:0:5
TACGGGGGTATCTAATCCCGTTTGCTCCCCTGGCCTTCGTGCCTCAGCGTCAGGAACTGTCCAGAGACCCGCCTTCGCCACTGGTCTTCCTTACGATATCTACGCATTTCACCGCTACACCGTAAATTCCAGTCTCCTCTCCAGTCCTCAAGCACGGCAGTATCGAATGCAGTTTCGAAGTTAAGCTCCGAGATTTCACACCCGACTTACCGCGCCGCCTACGCACCCTTTAAGCCCAGTTCTGATG
+
CCCCCGGGGGGGGGGGGGGGGGGGGGGGGGGGFGGGGGGGGGGGGGGGGGGGGGGGGGGGGGGGGGGGGGGGGGGGGGGGGGGGGGGGGGGGGGGGGGGGGGGGGGGGGGGGGGGGDFGGGGGGGCFGGGGGGGGGGGGFGGGGGFGFGFGGGGGGGGGGGGFGFAAFACFFFFFFFFADGGFF68BFFBGEFFFEFFFFF2@22>BFFFFF;BBF;@BF@FFFFB>F008>9<4<<?2?FFB99><
@M00200:207:000000000-ALC1F:1:1101:12182:13181 2:N:0:5
TACTGGGGTATCTAATCCTGTTTGCTCCCCACGCTTTCGCACCTCAGTGTCAGTATCAGTCCAGGTGGTCGCCTTCGCCACTGGTGTTCCTTCCTATATCTACGCATTTCACCGCTACACAGGAAATTCCACCACCCTCTACCATACTCTAGCTCGACAGTTTTGAATGCAGTTCCCAGGTTAAGCCCGGGGCTTTCACGCCTGACTTACAGCACAGCCTACGCGCCCTTTCAGCCCAGTTCTGATGCGAT
+
CCCCCGGGGGCGEAFGFGGGGGGGGGGFGGGEEGGGGGGGCFEFGGFGGGGGGGGGGFAFGGFGGGGFFECFGGGGGGD:FFC8EDGEGGGFGGGGGFFCCGGDEEGDDGGGGGGGGGGGGGG,FFGGGGGGGGGDDGGFDFCCFBCDFFGFGGGGDECDGF9DD59EDDBFFDF=D;?6DGFFB?FFFBD>BFF@AEFDD>DFFEE?*AA=3:A:)02:BDD((521(84)1);A@((/6C))966)63(
@M00200:207:000000000-ALC1F:1:1101:27053:13194 2:N:0:5
TACTGGGGTATCTAATCCCGTTTGCTCCCCTGGCCTTCGTGCATCAGTGTCAGGAACTGTCCAGAGACCCGCCTTCGCCACTGGTCTTCCTCATGATCTCTACGCATTTCACTGCTACACCATGAATTCCAGTCTCCTCTCCAGTCCTCAAGCACCGCAGTATCGAATGCAGTTTCGAGGTTAAGCCTCGAAATTTCACACCCGACTTACGGCGCCACCTACGCACCCTTTAAGCCCACTTCTGATG
+
CCCCCGGGGGGGGGGGGGGGGGGGGGGGGGGGCGGGGGGGDGFGGGGGGGGGGGGGGGGGGGGGGGGGGGGGGGGGGGGGGGGGFCGGGGGGGGGGFGGGGGGGGGGGGGGGGGGFGGGGGGFGGGGGGGGGGGGGGGGFGGGGG?FFGFGGGGGGGGGGGGFGFFFGFGFFFEFFB?FCCFFFFGFFFBGFAFFFFFFFFFFFFFFFFFB5@9DBA=4<=EFFF>@@BB:C83BF0=(3/).7<EF
@M00200:207:000000000-ALC1F:1:1101:10437:13211 2:N:0:5
TACTCGGGTATCTAATCCCGTTTGCTCCCCTGGCTTTCGCACCTCAGCGTCAGTAACCAACCAGTGCATCGCTTTCGCCGCCGACGTTCCTTCCGATATCAACGCATTTCACCGCTCCACCGGAAATTCCATGCACCCCTTTGGTCCTCAAGCAACGCAGTTTCGGGCGCAGTTCCTCGGTTAGGCCGAGGGATTTCACACCCGACTTATGTCGCCGCCTACGTGCGCTTTACACCCAATTCTGATG
+
CCCCCGGGGDGGGGGGGGGGGGGGGGGGGGGGGGGGGGGGGGGGGGGGGGGGGGGGGGGCGGGGGGGGGGGGGGGGGGGGGGGGGGGGGGGGGGGGEGCFGGGGGGGGGGGGGGGGGGGGGGEGF+CEGGGGGGGGFGGFGGFFDFGFGFGGGGGGGGGDGGFGFF5EAGDD?EFF>FEDCDDFFGFEB>D>DFFEFFFFFFFF@B>?ABBFFFFB03>F0:?FFFBBFB<DFA757?:<)694).4
@M00200:207:000000000-ALC1F:1:1101:3655:13217 2:N:0:5
TACTCGGGTATCTAATCCTGTTTGCTCCCCTAGCTTTCGTCTCTCAGCGTCAGTTGCGATCCAGTGAGCCGCCTTCGCCACGGGTGTTCCTGCAGATATCTACGCATTTCACCGCTACACCTGCAATTCCACTCACCTCTCTCGCACTCGAGCACGGCAGTTTCGGAAGCAGTCCCTGGGTTAAGCCCAGAAATTTCACTCCCGACTTGCCGCACCGCCTACAGACCCTTTAAGCCCAGTTCTGATGAGCT
+
CCCCCGGGGGGGFFGGGGGGGGGGGGGGGGFGGGGEGGGFGGGGGGDFGGGGGGGGGGGFGGGGGGGGGGGDGGGGGGGGGGGDGCFGGGGGGG8CFGFGGGFGCG7FCDGGGGGDDBFGGGGGGG9EGGGGGGGFGGGFGGGCGFGEF?8ECDGDGGDDDFFGFFB>>FFFFEAFFFAC7CC+BGFFF4F4:+:*=/B:A>B9->@2>EFFF>E;9@BFFDE@3=1;@D;CE@FFF?6?><A>DAB2)))
@M00200:207:000000000-ALC1F:1:1101:8583:13219 2:N:0:5
TACGCGGGTATCTAATCCCGTTTGCTCCCCTAGCTTTCGCGCCTCAGCGTCAGATTCCGACCAGAGAGTCGCTTTCGCCGCCGGCGTTCTTCCCGATCTCTACGCATTTCACCGCTCCACCGGGAATTCCACTCTCCCCTCCGGACCTCAAGCCGAGCAGTATCAGGCGCAGTTCCTCGGTTGAGCCGAGGGCTTTCACACCTGACTGACTTGGCCGCCTACGCGCGCTTTACACCCAGTTCTGATG
+
CCCCCGGGGGGGGGGGGFGGGGGGGGGGGGGGGGGGGGGGGGEGGGGGGGGGGGGGGGGGGGGGGGGGGGGGGGGGGGGGGGGGGGGGGGGGGFGGGGGGGGGGGGGGGGGGGGGGGGGGGGGGGGGGGGCGFGGGFGGFGGGGGFGFGFGGGGCDDGGGGGFGFFFGFGFDD9FFFCB:CDBFFGFFFFGE?FF>F<FABFFFFFFFFFFFFBFF>>><B?:1,,29;??AFFFF>(434:AF><>
@M00200:207:000000000-ALC1F:1:1101:8233:13227 2:N:0:5
TACACGGGTATCTAATCCTGTTTGCTCCCCACGCTGTCGCGCCTCAGTGTCAGAAACTGCCCAGCAGACCGCCTTCGCCACCGGTCTTCCTCCGGATCTCTACGCATTCCACCGCTACACCCGGAATTCCGTCTGCCTCTACAGTCCTCGAGTTTGACAGTCGGCACGGCAGATCCGGGGTTGAGCCCCGGACTTTCACCACACCCTTATCAAACCACCTACGCGCCCTTTACGCCCAATTCTGATG
+
CCCCCGGGGGGGGGGGGGGGGGGGGGGGGGGGGGGGGGGGGGGGGGGGGGGGGGGGGGGGGGGGGGGGGGGGGGGGGGGGGGGGGGGGGGGGGGGGGGGGGGGGGGGGGGGGGGGGGGGGGGGGGGGGGGDFGGGGGGGFGGGGGFGFGFGGGGGGGGGGGGFDBDEEFGFFFFFFFFFGGGFFFGFFFEGF>BFFFFFFFFFF?@D;;E<<A4=?BBFFFF?;60499?F<AB<D>?B:DD2<444
@M00200:207:000000000-ALC1F:1:1101:26922:13234 2:N:0:5
TACGAGGGTATCTAATCCTGTTTGCTCCCCACGCTTTCGCACCTCAGCGTCAGTATCGAGCCAGTGAGCCGCCTTCGCCACTGGTGTTCCTCCGAATATCTACGAATTTCACCTCTACACTCGGAATTCCACTCACCTCTCTCGAACTCCAGACTGATAGTTTTGAAGGCAGTTCCAAGGTTGAGCCCTGGGTTTTCACCTCCAACTTTCCAGTCCGCCTACGTCCGCTTTAAACCCAGTTCTGATG
+
CCCCCFGGGGGGGGGGGGGGGGCEGFGGGGGGGGGEGGGC::FFGFFGGGGGGFFGGEGFGGGGGAFFGGGGDGGGGGGGGGF<FGGGFFGGGGFEDFFGGFFG+4:FGFFGCGGGGGGG9EEEEEGCFGGGGGGGGFFFGGFCEFDFGFFGGGGGGGF8FFFC*5D8:D6BFFFFFF*5EC;:9DF*;A79)3<CFEEEFFFFEC2A46B<86ABFB29@BFF2-(29@2666=F1,(66<CC??E
@M00200:207:000000000-ALC1F:1:1101:29049:13240 2:N:0:5
TACGGGGGTATCTAATCCTGTTTGCTCCCCACGCTTTCGTGCCTCAGCGTCAACTATAGCTTAGTAAGCTGCCTTCGCGATCGGTGTTCTGAATCATATCTATGCATGTCACCGCTACATGATTCATTCCGCCTACTCCATCTATGTTCTAGCTCTACAGTATCAACGGCTCGCCTGAATTAAGCTCAAGTCTTTCACCATTGACTTATAACGCCGCCTACGCACCCTTTATACCCAGTTCTGATGCGATC
+
CCCCCEGCGEGGGGGGGGGGGGGGGGGGGGGGGGGGGGEGGGGGGGGGGGGGGGGGGC@DGGFGGGFGGGGGGGGGGGGGGGGDGGGGGGGG,EEFFGGGGCGGGGGGG9EEFGGDEGGGGCGGGGFGGGGEDECFFFGFGGGFGCDFGFFEFFGGGFGGGGFGFBFC>GF>AB5@>*;C7+8+9BFF>AGFE>FFCEA6@=EEFE>CE*;AD(8-6>@?FD>1.77@F@CE)6A;3=;)<E93C>)((-(
@M00200:207:000000000-ALC1F:1:1101:20414:13258 2:N:0:5
TACACGGGTATCTAATCCTGTTTGCTCCCCACGCTTTCGTGCCTCAGCGTCAGTATCGGGCCAGTGAGCCGCCTTCGCCACTGGTGTTCTTGCGAATATCTACGAATTTCACCTCTACACTCGCAGTTCCACTCACCTCTCCCGAACTCAAGATCCTCAGTATCAAAGGCAGTTCTGGAGTTGAGCTCCAGGATTTCACCCCTGACTTAAAGACCCGCCTACGCACCCTTTAAGCCCAGTTCTGATG
+
CCCCCGGGGGGGGGGGGGGGGGGGGGGGGGGGGGGGGGGGGGGGGGGGGGGGGGGGGGGGGGGGGGGGGGGGGGGGGGGGGGGGGGGGGGGGGGGGGGGGGGGGGGGGGGGGGGGFGGGGGGGGGGGGGGGGGGGGFCGFGGGGGFGFGFGGFGGGGGGDFGFGBFFGFGFAAEFFFFAFFGFFFGFFFFGFFFFFF@FE@BBDDEB4CFE=EFFFB@FF?D>FFBFF6DFFFFFF;?=@E<EE3CE
@M00200:207:000000000-ALC1F:1:1101:7189:13259 2:N:0:5
TACCGGGGTATCTAATCCTGTTTGCTCCCCACGCTTTCGCGTCTCAGCGTCAGCAACGATCCAGAGGGCCGCCTTCGCCGCCGGTGTTCCTCCTGATATCTACGCATTTCACCGCTACACCAGGAATTCCACCCTCCTCTATCGCGCTCTAGCTCGCTAGTTTCGGATGCACTTCTGGGGCTGAGCCCCAGGCTTTCACACCCGACTTGACAAACCGCCTACACGCCCTTTAAACCCAATTCTGATG
+
CCCCCEGGGGGGGGGGGGGGGGGGGGGGGGGGEGGGGGGGGGGGGGGGGGGGGGGGGGGGGGGGGGGGGGGGGGGGGGGGGGGGGGGGGGGGGGGGGGGGGGGFGGGGGGGGGGGGGGGGGGGGGGGGGGGGGGGGGGGFGGGGGFGFGF7<DFGDGG57FFFGFFFGFGFFFEFFFFAGDDEAFGFFFBDF?;A@F<FFFFFFFBBDE3:ABFF?>FFB082??BBBB?BAADFFF6?:4<>A-54
@M00200:207:000000000-ALC1F:1:1101:20900:13266 2:N:0:5
TACTAGGGTATCTAATCCTGTTTGCTCCCCACGCTTTCGTGCCTCAGCGTCAATAATCGTGTAGTGAGCTGCCTTCGCAATGGGTGTTCTATGTCATATCTAAGCATTTCACCGCTACATGACATATTCCGCTCACCTCCACGATATTCAAGACAAATAGTATCAATGGCAGTTTCCGGGTTAAGCCCGGAGATTTCACCACTGACTTACCTGCCCACCTACGCACCCTTTAAACCCAGTTCTGATG
+
CCCCCGGGGGGGGGGGGGGGGGGGGGGGGGGGGGGGGGGGGGGGGGGGGGGFGGGGGGGGGGGGGGGGGGGGGGGGGGGGGGFGGGGGGGGGGGGGGFDGGGGGGGGGGGGGGGGGGGGGGGGGGGFGGEFGGGGGGGGFFGGDGBGFGFFGGFFFGGFFGGFFFFFGDGFFFCFFFBBGGGFFF7FDBDGFFFFFFFFFECFFFFFFFFEFFFFBEAA===>AFBFFB9:C?CFF@FDFE?CFEEF
@M00200:207:000000000-ALC1F:1:1101:4531:13286 2:N:0:5
TACTAGGGTATCTAATCCTGTTTGCTCCCCACGCTCTCGTGCCTCAGCGTCAGTTGTGGTCCAGTAAATCGCCTTCGCCACTGGTGTTCCTCCCAATATCTACGCATTTCACCGCTACACTGGGAATTCCATTTACCTCTCCCACACTCAAGAATGACAGTTTCAAAAGCAGGTTATGGGTTGAGCCCATAATTTTCACTTCTGACTTGCCATCCCGCCTACTCACCCTTTAAACCCAGTTCTGATG
+
CCCC@FGGGGGGGGGGGGGGGGGGGGFGGGGGGGEFGGGGFCGGFFGGGFECFGFFGGGGGFFGGFFGGGGG:BCGGGGGGGGGGGGGGGFGGDGEGGGGGGGGG=@CFCEGGDCDGF9EFFGG?DFCFGFGGGGGGGGFGDGGGEDFGF=D7DGGGGGDG+CDFFFADCFFFDDFFFFFGCA*:DB56DFFEFCC7CFA=C7A@EFFFF@09C*8)=AAAF:)*.:))074669F2((8?FEC><4
@M00200:207:000000000-ALC1F:1:1101:18072:13314 2:N:0:5
TACGGGGGTATCTAATCCCGTTCGCTCCCCACGCTTTCGCGCTACAGCGTCAGTTGCGAGCCAGAAGGCCGCCTTCGCCACTGGTGTTCCTCCCGATATCTACGCATTTCACTACTACACCGGGAATTCCACCTTCCTCTCTCGCACTCAAGCCGACCAGTATTGGAGGCAGTTTCAGAGTTGAGCCCTGAAATTTCACCACCAACTTTGTCGGCCGCCTTAACGCGCTTTATACCCAGTTCTGATG
+
CCCCCGGGGGGGGGGGGGGGGGGGGGGGGGGGGGGGGGGGGGGGGGGGGGGGGGGGGGGGGGGGGGGFGGGGGGGGGGGGGGGCGGGGGGGGGGGEGGGGGGGFGGGGGGGGGGGGGGGGGGGGEGGGGGGGGGGFGGGFGGGGGEDFGFGGGGGGGGGFGGFGFFFFFGFFACFF677CFGFFAFFFFAFF<FFEFFFFFD0=?@@AE)<B?FD:BFFFF?<A,(306:6A<>F@>?B?DFF2<AB
@M00200:207:000000000-ALC1F:1:1101:12736:13319 2:N:0:5
TACCAGGGTATCTAATCCTGTTTGCTCCCCTAGCTTTCGCGCCTCAGCGTCAGTTATGGTCCAGTGCGCCGCTTTCGCCACAGGTGTTCCTCCCGATATCTACGCATTTCACCGCTACACCGGGAATTCCACGCACCTCTCCCATACTCCAGCACAGCAGTTTCGCCTGCAGGCTCTGAGTTAAGCCCAGAGATTTCACAGGTGACTTGCTGCGCCGCCTACGCGCCCTTTAAACCCACTTCTGATG
+
CCCCCGGGGGGGGGGGGGGGGGGGGGGGGGGGGGGGGGGGGGGGGGGGGGGGGGGGGGGGGGGGGGGGGGGGGGGGGGGGGGGGGGGGGGGGGGGEGGEGGGGGGGGGGGGGGGGGGGGGGGGG@EGGGGGGGGDGGGGFGGGGGBGFGFGGD?FGGGGGGGFGFEFGFGF>>=FFFFF7EFFFFFFFFFCABFFFFFFFBD@BFFFFFFFFE=DFFFFFFF@FFFFB>:26ABFFB?(4<79A<<:
@M00200:207:000000000-ALC1F:1:1101:16819:13320 2:N:0:5
TACGAGGGTATCTAATCCCGTTTGCTCCCCTGGCTTTCGCACCTCAGCGTCAGAAACCAGCCAGTGCATCGCTTTCGCCGCCGGAGTTCCTTCCGATATCAACGCATTTCACCGCTCCACCGGAAATTCCATGCACCCCTCTGGTCCTCAAGCACCGCAGTATCGGGCGCAGTTCCTCGGTTAGGCCGAGGGATTTCACACCCGACTTACGGCACCGCCTACGTGCGCTTTATACCCAATTCTGATG
+
CCCCCGGGGGGGGGGGGGGGGGGGGGGGGGGGGGGGGGGGGGGGGGGGGGGGGGGGGGGGGGGGGGGGGGGGGGGGGGGGGGGGGGEGGGGGGGGG7FEGFGGGGGDGGGGGGGGDGGGGGGGGGGGGGGGGGGGG?DDFGGGGGFGFGFGGGGGGGGGGGGFGFFFGFGEDEFFFFFFGC5?FFGFFFFG>0A;<FFFFFFFB690:AD?<91>?FFFFBFFF??61(:6<AFFF?B6?ABFF)6>
@M00200:207:000000000-ALC1F:1:1101:18768:13343 2:N:0:5
TACCCGGGTATCTAATCCCGTTCGCTCCCCTAGCTTTCGCGTCTCAGCGTCAGATGACGTCCAGGGGCTCGCTTTCGCCACGGGCGTTCCTTCCGATCTCAACGCATTTCACCGCTCCACCGGAAGTTCCAGCCCCCCCTACGCCCCTCGAGGGCGGTCGTTTCGATGCCACTTCCCCGGTTGAGCCGGGGGCTTTCAGCAACCGACGTGCCGTCCCGCCTACACGCGCTTTACGCCCAGTTCTGATG
+
CCCCCGGGGGGGGGGGGGGGGGGGGGGGGGGGGGGGGGGGGGGGGGGGGGGGGGGGGGGEGGGGGGGGGGGGGGGGGGGGGGGGGGGDGGGGGGGGGGGGGGGGGGGGGGGGGGGDGGGGGGGGGEFGGGGGGGGGGGGFGGGGGFGFGFDCDCCD3>3>DGFGFFFGECAFFFFFFFE7*9BF?GF>BBD>>37>B2BABF??BFFF>6?FFFEFFFBBF??(41916(33<)8>99((,6>)))..
@M00200:207:000000000-ALC1F:1:1101:5782:13345 2:N:0:5
TACTAGGGTATCTAATCCTGTTTGCTCCCCACGCTTTCGTGCATGAGCGTCAGTACAGGCCCAGGGGGCTGCCTTCGCCATCGGTGTTCCTCCTGATCTCTACGCATTTCACTGCTACACCAGGAATTCCACCCCCCTCTGCCGTACTCTAGCCTTGCAGTCACAAACGCAGTTCCCAGGTTAAGCCCGGGGATTTCACATCTGTCTTACAAAACCGCCTGCGCACGCTTTAAACCCAGTTCTGATG
+
CCCCCGGGGGGGGGGGGGGGGGGGGGGGGGGGGGGGGGGGGGGGGGGGGGGGGGGGGGGGGGGGGGGGGGGGGGGGGGGGGGGGGGGGGGGGGGGGFGGGCGGGGGGGGGGGGGGGGGGGGGFGGGGGGGGFGGGGGGGFGGGGGFGAGFGGGGGGFGGGGGDGBFFGFGFDDFFFFFFGGGFFFGFFBFDE9DFF68BFE=?CFCEE?EB6@=F49;9(6@>((6:67;?AAFFF0:?:A9<BFF>
@M00200:207:000000000-ALC1F:1:1101:9199:13360 2:N:0:5
TACAAGGGTATCTAATCCCGTTCGCTCCCCTAGCTTTCGCGTCTCAGCGTCAGAAAACGTCCAGGACCTCGCTTTCGCCACGGGCGTTCCTTCCGATCTCAACGCATTTCACCGCTCCACCGGAAGTTCCAGGTCCCCCTACGTCCCTCCAGACGGGGCGTTTCGGTGCCCGTTCCCCGGTTGAGCCGGGGGATTTCAGCAACCGACGTCCCCATCCGCCTACACGCGCTTTAAACCCAATTCTGATG
+
CCCCCFGGGGGGGGGGGGGGGGGGGGGGGGGGCFGDGGGGGGGGGGGGGGGDEGGGGGGGGGGGGGGGGGGGGGGGDGGGGGGGGGGGGGGGGGGGGGGGGGGGGGGGGGGGGCEDGGGGGGGGDGGGGGGGGGG9DFGEGGGGGFGFGFGC?FGGCGDDCGFGD:EG>CFEDFFFFFFGCGFA;FFBAFCEFEFBFAF227?<((,77:?:??FFFF06?8?B?89>B>B6A48B<8?3?BAA9>42
@M00200:207:000000000-ALC1F:1:1101:4671:13373 2:N:0:5
TACGAGGGTATCTAATCCCGTTTGCTCCCCTGGCTTTCGCTCCTCAGCGTCAATGTCGGTCCAGAATGCCGCCTTCGCCACCGGTGTTCCTCCAGATATCTACGCATTTCACCGCTACACCTGGAATTCCGCATTCCTCTCCCGAATCCAAGCCATCCAGTATCAGACGCAGTTCCCCAGTTCAGCTGAGGGATTTCACGTCTGACTTAGTTGGCCGCCTACGAGCCCTTTAAACCCAGTTCTGCTG
+
CCCCCGGGGGGGGGGGEFFGGGEEGGGGGGFGFGGGGGGGGGGGGGFGGGGDGGFFGGGGGGGG@EFGGGGGGGGGFGECFGGGGGG@CFBF8,FEF<;ECDGGGGGEC@;FGGGGGGGGFGG8AGAFGGDECE8E9=DFGFFC+<=BDFGGFFDDGFDFGGFGF?DE>C5@?EFFFFFDF7;BFGFFFFG>2F67EEFDF=DD*9;E44@CEFAEFFFF@D?D@F9@;@FCC)6.632=EFFF3?E
@M00200:207:000000000-ALC1F:1:1101:27769:13392 2:N:0:5
TACTCGGGTATCTAATCCCGTTTGCTCCCCTAGCTTTCGCGCCTCAGCGTCAGAAGAGGTCCAGCACGTCGCTTTCGCCACCGGCGTTCCTTCCGATATCTACGCATTTCACCGCTCCACCGGAAGTTCCACATGCCCCTACCTCCCTCGAGCAGACCAGTATCCAAGGCACTTCTCCAGTTGAGCTGAAGGCTTTCACCCCGGACTTGACCTGCCGCCTACGCGCCCTTTAAACCCAGTTCTGATG
+
CCCCCGGGGGGGGGGGGFGGGGGGGGGGGGFGGGGGGGGGGDGGGGGGGGGGGGGGGGGGGGGGGGGGGGGGFGGGGGGGGGGGGGGGGGGGGGGGFFEGGGGGGGGGGGGGFGGGGGFGGGGGEEGGGGGGGGDG+ADFFGG?FFDFGFGEGDGDG?FDGFFGFFFG>GFF>8AFFFFFEGFFFGF4F>FF>AFEFFFFFB@>96@<FFF@EFA@99;@1;;BFBB>9BFA>495:(42<924426
@M00200:207:000000000-ALC1F:1:1101:11548:13432 2:N:0:5
TACGAGGGTATCTAATCCTGTTTGCTCCCCTAGCTTTCGTGCATCAGCGTCAGTTGTGGTCCAGTGAGCCGCTTTCGCCACAGGTGTTCCTCCCGATATCTACGCATTTCACCGCTACACCGGGAATTCCACTCACCTCTCCCACACTCGAGCACGGCAGTTTCTATGGCAGACTCTGAGTTGAGCCCAGAGATTTCACCACAGACTTACCGCACCGCCTACGCACCCTTTACGCCCAATTCTGCTG
+
CCCCCGGGGGGGGGGGGGGGGGGGGGGGGGGGGGGGGGGGGGGGGGGGGGGGGGGGGGGGGGGGGGGGGGGGGGGGGGGGGGGGGGGGGGGGFGGGGDEGGGGGGGGDGGGGGGGGDGGGGGGGGGGGGGGGGGGGGGGFGGGGGFGFGFCGGDFDGGDGGGFGFFFFCGFDFFFFFFFGGGFFFFFFFFGFBFFFFFFFFFFF2@FFEFFF>@EFFFFFFFFF<@B;DFF9E<EB>BB:AFBF45?
@M00200:207:000000000-ALC1F:1:1101:6297:13438 2:N:0:5
TACAGGGGTATCTAATCCTGTTTGCTCCCCACGCTTTCGCGCCTCAGCGTCAGTTGTCGTCCAGCAAGCCGCCTTCGCCACTGGTGTTCCTCCTAATATCTACGCATTTCACCGCTACACCGGGAATTCCGTTTACCTCTCCGACTCTCAAGAGCGACAGTTTCGGACGCAGGTCTCGAGTTGAGCCCGAGATTTTCACATCCGACTTGTTGCCCCGCCTACACACCCTTTAAGCCCAATTCTGATG
+
CCCCCGGGGGGGGGGGGGGGGGGGGGGGGGGGGGGGGGGGGGGGGGGGGGGGGGGGGGGGGGGGGGGGGGGGGGGGGGGGGGGGGGGGGGGGGGGGGGGGGGGGGGGGGGGGGGGGGGGGGGGGDGGGGGGFGGGGGGGFG8CDGEGFGFGFGGGGGGGGGGFGEFBGFGFFFFFFFFFDGDFFFGFFFFGFFFCEFFFFFFDFFFFFAEFFF3FDB>9<FFF????>:??FFF?:?FFFFFFBFFF
@M00200:207:000000000-ALC1F:1:1101:26353:13441 2:N:0:5
TACAGGGGTATCTAATCCTGTTTGCTCCCCACGCTTTCGTGCCTCAGCGTCAGTATCGGGCCAGTGAGCCGCCTTCGCCACTGGTGTTCTTGCGAATATCTACGAATTTCACCTCTACACTCGCAGTTCCACTCACCTCTCCCGAACTCAAGATCCTCAGTATCAAAGGCAGTTCTGGAGTTGAGCTCCAGGATTTCACCCCTGACTTAAAGACCCGCCTACGCACCCTTTAAACCCAGTTCTGATGATAT
+
CCCCCGGGGGGGGGGGGGGGGGGGGGGGGGGGGGDGGGGGGGGGGGGGGGGGGGGGGGGGGGGGGCFFGGGGGGEGGGDCFCGCFGGGGGGGGGDGGGGGAFFGG,AFGGFGGGGGGGGG;FFGGCGGGGGCGF6=DFGFFFGDGFD5=9=DCDGGCFF6DFFGFC8DDDFFFEA9BA+=CFFFFFFFFFDFFFFFFCF@@@CB@BAEEEE6;BA==B=??=/(5:>D;@FC)9A43;?3??EE33/?)1.
@M00200:207:000000000-ALC1F:1:1101:4959:13443 2:N:0:5
TACCCGGGTATCTAATCCCGTTCGCTCCCCTAGCTTTCGCGCCTCAGCGTCAGTTACAAGCTAGCAAGCCGCCTTCGCCACTGGTGTTCCTTGCAATATCTACGCATTTCACTACTACACTGCAAATTCCACTTGCCTCTCTTGCACTCCAGCCCCGCAGTATTGGACGCAGTTTCGAGGTTGAGCCTCGAACTTTCACAACCAACTTACGGAACCGCCTACGCGCTCTTTACGCCCAGTTCTGATG
+
CCCCCGGGGGGGGGGGGGGGGGGGGGGGGGGGGGGGGGGGGGGGGGGGGGGGGGGGGGGGGGAFGGGGGGGGGGGGGGGGGGGFGGGGGGGGGGGFGFCGGGGGGGGGGGEGGGGGGGGGGGGGGGGGGGGGGGGFGGGBGGGGGFGFGBGFGGGGDGGGGGFGFFBG>GFFFFFFAAAGGGFFFGFFFECFFFFEFFFE@AAAFFFFFFF=>2?=@FFF631>>>BFFEF3;?DBF??BB<AAAAA
@M00200:207:000000000-ALC1F:1:1101:17548:13453 2:N:0:5
TACTAGGGTATCTAATCCTGTTTGCTCCCCACGCTTTCGCACCTCAGCGTCAGTTTTGGGCCAGTGAGCCGCCTTCGCCACTGGTGTTCCTCCGAATATCTACGAATTTCACCTCTACACTCGGAATTCCACTCACCTCTCCCAAACTCGAGATTGCCAGTATGAGAGGCAGTTCCAGGGTTGAGCCCTGGGATTTCACCCCTCACTAAACAATCCGCCTACGTGCGCTTTAAACCCAATTCTGATG
+
CCCCCGGGFGGGGGGGGGGGGGGGGGGGGGGGGGGGGGGGGGGGGGGGGGGGGGGGGGGGFGGGGGGGGGGGGGGGGGGGGGGGGGGGGGGGGGGGGGGGGGGGGGFGCGGGGGGGGGGGGGGDGEGGGGGGGGGGGGGFGDGGGFGFGAGEGGCGGGGGGGFGFFFGFGEDFEBFFFFGGGEFFGFFFFGFFFFEFCC55=CAFFFEB4<BD<6:>=DF9-5@25=29@;3<4FA@FFFFFFFC3>
@M00200:207:000000000-ALC1F:1:1101:28133:13475 2:N:0:5
TACGCGGGTATCTAATCCTGTTTGCTCCCCTAGCTTTCGCGCCTCAGCGTCAGATGTGGTCCAGTGCGCCGCTTTCGCCACAGGTGTTCCTCCCGATATCTACGCATTTCACCGCTACACCGGGAATTCCACGCACCTCTCCCACCCTCGAGCACGGCAGTTTCGCCTGCAGGCTCCGAGTTAAGCCCGGAGATTTCACAGGTGACTTACCGCACCGCCTACGCGCCCTTTATACCCAATTCTGATG
+
CCCCCGGGGGGGGGGGGGGGGGGGGGGGGGGGGGGGGGGGGGGGGGGGGGGGGGGGGGGGGCGGFGGGGGGGGGGGGGGGEGFGGGGGGGGGFGEGGGGGGGGGGEGGGGGGGGGGGGGGGGGGGGGGGGGGC=CGGFDFFGGGGDGFGF>>DDGDGGGGGGFGFFFGFGFAFF;AA>?GGGCFCGFFDB3>@FF37CFFF0A1)3<DFB::1(799>>BFF6;BF;BF006:)*08)3(:669<<A
@M00200:207:000000000-ALC1F:1:1101:16105:13507 2:N:0:5
TACTAGGGTATCTAATCCCGTTCGCTACCCTAGCTTTCGTGCCTCAGCGTCAGAAAAGACCCAGTACGCCGCTTTCGCCACCGGTGTTCCTTAGGATATCAACGCATTTCACCGCTCCACCCTAAGTTCCGCGTACCTCTATCTTCCTCGAGCACAGCAGTTTCGGGCGCCATTCCTCAGTTGAGCTGAGGGATTTCACACCCGACTTGCTGCACCGCCTACGCACCCTTTAAACCCAATTCTGATG
+
CCCCCGGGGGGGGGGGGGGGGGGGGGGGGGGGGGGGGGGGGGGGGGGGGGGGGGGGGGGGGGGGGGGGGGGGGGGGGGGGGGGDGGGGGGGGGGGCFGGGGGGGGGGGGGGGGDGGGGGGGGGGGGGGGGGGGGGGGGGFGGGGFFGFGFGGGGGGGGGGGGFGFE>EFGFFFFFFFFAGGGFFFGFF6AFEFFFFFEFFF>@@99@?FFFFE;A@0>>F@D?FFF>6?BFFAFFFBB6?FAFB)6:
@M00200:207:000000000-ALC1F:1:1101:10319:13530 2:N:0:5
ACTCGGGTATCTAATCCTGTTTGCTCCCCTAGCTTTCGTTCCTCAGTGTCAGTTGCGATCCAGCCAGCCGCCTTCGCCACGGGTGTTCCTGCAGATATCTACGCATTTCACCGCTACACCTGCAATTCCACTGGCCTCTCTCGCACTCGAGCACGGCAGTTTTGAAAGCAGCCTCTGGGTTAAGCCCAGAGATTTCACTTCCAACTTGCCGCACCACCTACGAACCCTTTACGCCCAATTCTGATG
+
CCCCCGGGGGGGGFGGGGGGGGGGGGGGGGGGGGGGGDGGGGGGGGGGGGGGGGGGGGGGGGGGGGGGGGGGGGGGGGGGGGGGGGGGGGGGGGGGGGGGGGGGGGGGGGGFEGGCEGGGGGGGGGGGDGGGFGGDGFDFGGGGGFGFGBEGGGGGGGGGGGFGFBFFFGFFFFFFFFFGGFBFF7CFFFGFFFFEFFFFFEEFFFAEFEFF9@ADFFD=EFFFBF@D@@EFF?):208>9CE3<>
@M00200:207:000000000-ALC1F:1:1101:25567:13533 2:N:0:5
TACTAGGGTATCTAATCCTGTTTGCTCCCCACGCTTTCGTGCATGAGCGTCAGTGCAGGCCCAGGGGATTGCCTTCGCCATCGGTGTTCCTCCGCATATCTACGCATTTCACTGCTACACGCGGAATTCCATCCCCCTCTGCCGCACTCCAGCTCTACAGTCACAAATGCAGTTCCCAGGTTGAGCCCGGGGATTTCACATCTGTCTTATAGAACCGCCTGCGCACGCTTTACACCCAGCTCTGATG
+
CCCCCGGGGGGGGGGGGGGGGGCFGGGGGGGGGGGGGGGGGGGGGGGGGGGGGGGGGGGGGGGGGGGGGGGGGGGGGGGGGGDEEFGGGFFDGFGGGDFGGGFGGGGGGGGGGFGGGGGGGGGGGGEDFFGGGGGGGGGFGGGDEEGFG5??FGGGGGGGGGBFA53@FFFFFFAFFFFGGDFAFGFFDE*5946;FCFEEEFEFF<7<5C?F:F(((.3363@F@9@?;6;>>7)4<?(.8<<D<A
@M00200:207:000000000-ALC1F:1:1101:7862:13555 2:N:0:5
TACAGGGGTATCTAATCCTGTTTGCTCCCCACGCTGTCGCGCCTCAGTGTCAGAAACTGCCCAGCAGACCGCCTTCGCCACCGGTCTTCCTCCGGATCTCTACGCATTCCACCGCTACACCCGGAATTCCGTCTGCCTCTACAGTCCTCGAGTTTGACAGTCGGCACGGCAGATCCGGGGTTGAGCCTCGGACTTTCACCACACCCTTATCAAACCACCTACGCGCCCTTTAAACCCAGTTCTGATG
+
-88,A@F@C@FFAFGFFFC@FGGGGCC@FGGGGGDGGGGGGGGGGGGGGDGGFFFGGCEEGGDGGFGC@FECFEEGGGGGGG@E6FGDEEFGGGEGGGFFGGGGC?@CF;=FFBEGD:DF,BEGGGGEDFGGGCD8===FFFGGGFGFGEGCFDFGGGGGCGADEFBGFG5@F=FFFE57E486F6A);BD>>DF48?F<ED@?;0;3;CC)<7A(6??8:BB624;;084:><F?0(4(.46<46)
@M00200:207:000000000-ALC1F:1:1101:2892:13559 2:N:0:5
TACTGGGGTATCTAATCCTGTTTGCTCCCCACGCTGTCGCGCCTCAGTGTCAGAAACTGCCCAGCAGACCGCCTTCGCCACCGGTCTTCCTCCGGATCTCTACGCATTCCACCGCTACACCCGGAATTCCGTCTGCCTCTACAGTCCTCGAGTTTGACAGTCGGCACGGCAGATCCGGGGTTGAGCCCCGGACTTTCACCACACCCTTATCAAACCACCTACGCGCCCTTTACACCCAATTCTGATGATAT
+
@CCCCGGGGGGGGGGGGGGGGGGGGFGGGGGGGGGGGGGGGGGCGGGGCGGGGGFGFFGGFGFGGGGGGGE+FFEGFGGGGGG7@F:FGGG9AF:CEDGGGGGGGDGGGGFG8CGGDGGG8+=8CE88EF=D??8EGGGFGFGG:?8EGF>EFDF=D9<?FDD6ADDGEDBE5:*?F@>C:D4FF4A)0//=15FEFEF);7;@FFF6))6?<314:<,2(:(9>>>(,,.)62*87:(44:)).46))))
@M00200:207:000000000-ALC1F:1:1101:13382:13580 2:N:0:5
TACTGGGGTATCTAATCCTGTTTGATTCCCGCACTTTCGAGCCTCAGCGTCAATCGCACCCCAGATGGCTGCCTTCGCAATCGGAGTTCTTCGTCATATCTAAGCATTTCACCGCTACACAACGAATTCCACCATCCTTGTGTGTATTCAAGCCCACCAGTATCAACGGCATGCCAATGTTGGGCACTGACATTTAACCGCTGACTTAACAGGCCGCCTACGCTCCCTTTACACCCAGTTCTGATG
+
CCCCCGGGGGGGGGGGGGGGGGGGGGGGGGGGGGGGGGGGGGGGGGGGGGGGGGGGGGGGGGGGGGGGGGGGGGGGGGGGGGGGGGGGGGGGGGGGGGGGGGGGGGGGGGFGGGGGGGGGGGGGGGGGGGGGGGGGGGGFGGGGGFGFGFGGGGGGGGGGGGFGFFFGFGFFFFFFFFFFGCFEFGFFFFGFECFEFFFFAFFFFFFFFFFE9=DFB@>>DDFDFFFFFFCEFF4DD0;CEEF?7>
@M00200:207:000000000-ALC1F:1:1101:21953:13583 2:N:0:5
TACCGGGGTATCTAATCCTGTTTGCTCCCCACGCTTTCGCACCTCAGCGTCAGTACCGGGCCAGTGAGCCGCCTTCGCCACTGGTGTTCTTGCGAATATCTACGAATTTCACCTCTACACTCGCAGTTCCACTCACCTCTCCCGGACTCGAGACCGTCAGTATCAAAGGCAGTTCTGGAGTTGAGCTCCAGTATTTCACCCCTGACTTAACAATCCGCCTACGTGCGCTTTAAACCCAGTTCTGATG
+
CCCCCGGGFGGGGGGGGGGGGGGGGGGGGGGGGGGGGGGGGGGGGGGGGGGGGGGGFGGGGGGGGGGFGGGGGGGGGGGDGGGGGGGGGGGGGGGEEGGGGGGGGFFGGGGGGGGGGFFGGGF7:>@DFC;A@FGGGGGFGGGGGADDGFGGGGGGG9CDFGFGFF5EFFAEFFFFFFA4<CAAFCFFFAC+1:9AB7BB>@B9@BFCC:><*768;?<F@FFDF;6>>FFCC49F6:3:AFF>)))
@M00200:207:000000000-ALC1F:1:1101:9363:13590 2:N:0:5
TACTGGGGTATCTAATCCCATTCGCTACCCACGCTTTCGTGCTTCAGTGTCAAATATGCGCCAGCGTACTGCCTTCGCATTTGGTATTCCCCATGATATCAACGGATTTCACCCCTACACCATGAGTTCCGTACGCCTCTCGCACTTTCAAGTTTTGCCGTTTCTTTCGCAATCCCGAGGTTAAGCCCCGGGTTTTAACAAAAGACTAGCAGAACAACCTACGCACCCTTTATACCCAGTTCTGATG
+
CCCCCGGGGGGGGGGGGGGGGGGGGGGGGGGGGGGGGGGGFGGGGGGGGGGGGGGGGGGGGGGGGGGGGGGGGGGGGGGGGFGFGGGGGGFGGGGGGGGGGGGGGGGGGGGGGGGGGGGGGGGGGGGGGGGGGGGGC6DFFGGGGFGFGB8DGGGGGGGGGGFGFFFGEGBBBDFFFB>GGGFFFGA@?>??BEFFAEFA:=:=BDFEFF*>B;A:BFFFEF=BFF@D?FF<EFFFFFFFFFEFC)7
@M00200:207:000000000-ALC1F:1:1101:3405:13615 2:N:0:5
TACAGGGGTATCTAATCCTGTTTGCTCCCCACGCTTTCGCGCCTCAGCGTCAGAAACGGTCCAGATGGCCGCCTTCGCCACCGGTGTTCTTCCCAATATCTACGAATTTCACCTCTACACTGGGAATTCCACCATCCTCTCCCGTCCTCAAGCCAATCAGTCTCGAATGCACATCCGGGGTTGAGCCCCGGGCTTTCACACCCGACTTGACCGGCCGCCTACGCGCCCTTTACGCCCAGTTCTGATG
+
BCCCCGGGGGGGGGGGGGGGGGGGGFGGGGFGGGGGGGGEGCFGGGGGGGGGGGGFGGGGGEEFF?FGGGGGGGGGFEGEGGGDFGFGGGGGGGGGGGGGGGGGGGGFFGGGGFGGGFGGGGEDFGGGGGEFFGGGFGFF+@EDFEGFGFFGGFD=FFFGFGFC?FFDFFFFFEFF???CGGEFFGFFF?CEADFEFEFEF>@@>FF;47;=:>A(.2:;?FBFFF>>B(8A9:5>1<<35)5<>A4
@M00200:207:000000000-ALC1F:1:1101:3250:13685 2:N:0:5
TACTGGGGTATCTAATCCTGTTTGCTCCCCACGCTTTCGTGCCCGAGCGTCAGTGTTATCCCAGGGGGCTGCCTTCGCCATCGGTGTTCCTCCACATCTCTACGCATTTCACTGCTACACGTGGAATTCCACCCCCCTCTGACACACTCTAGCGACCTAGTTTCAAGCGCACATCCCAGGTTAAGCCCGGGGCTTTCACACCTGCTTTGAGCAGCCGCCTGCCCACCCTTTATGCCCAGTTCTGATGAGAC
+
CCCCCGGGGGGGGGGGGGGGGFFEGFGFFGAFGGGGGGGCFG8ECEGGGGGGGGGG9BEC@EDGGGGGGGGGGGGGGGGGDGGEFCF:FGAFGGFGGDAEGGGDGEFGGFGGGC8DFFFFE=ECCF,DG8F9DECGCCD?DFA2=0+*6<EAC=+;31;CCF9CC;+@@79>0*39?AF4CCF4FG>:@><)(:A(4>CE8<8.((1)7?73//;80(.,6((,5?F304).4)*7().()645<A448<)
@M00200:207:000000000-ALC1F:1:1101:26202:13690 2:N:0:5
TACAAGGGTATCTAATCCGGATCGCTCCCCACGCTTTCGCGCATCAGCGTCAGCAAAGCTCCAGTCAACCGCCTTCGCCACTGGTGTTCCTCCCGATATCTACGCATTTCACCACTACACCGGGCATTCCATCGCCCCCTACCTCGCTCCAGCCACGCCGTATCCGCTGACCCCGACCAGTTGAGCCGAGCGATTTCACACCTGACGTGCCTGCCCGCCTACGCGCCCTTTAATCCCAGTTCTTATG
+
CCC@,EDCGEFGGGCGFG7@7F+BFGGGGGEGGGEGGGGGGG7FGCFGGFE7F@D<6BAEFFFE,C<EFGG>CBFG7FEGG,AE?FEFGGGC,8F+C:CG;4EEGGG@,E,CF,@D,ADGGC++++8AFGC831=CGGGFF,6+,*9:@DG?9F+:CEDDDC9*=*/*:/;A*-))::46:DA+;6F>:5:>(=58@6@3(6(43314(,,47()409;0(4(49>BFFF25))948?2,4)-)).)
@M00200:207:000000000-ALC1F:1:1101:27662:13702 2:N:0:5
TACACGGGTATCTAATCCTGTTTGATCCCCACGCTTTCGTGCATCAGCGTCAATAGCGGATTCGTGAGATGCCTTCGCAATCGGTGTTCTGTGTGATATCTATGCATTTCACCGCTACACCACACATTCCTCCCACGGCATCCGCATTCCAGACTGCCAGTATCAACGGCACGGTAGAGGTTGAGCTCCTAAATTTCACCGCTGACTTAACAGACCGCCTACGCACCCTTTATACCCAATTCTGATG
+
CCCCCFGGGCGGGGDGGCGCEFFGGGGGFGEFGGGGGGGGGGGGGGAFGGGGGGGAEGGGF7BFGFFGGGFEGFGGGGGGGGGGGGGDFCEECEECFF9EGFGD9DGF8CEFEEGGG79FBFFGGGFFGGFG66=EDGD>DFFCDEGFGF8B8DGGFGGGGDFGFFBG*+9?>5:C5A+*4395?F+06A>F*?B6AECB=25=A0*9C=@C*5?(629;?;3621(6(83.9EF@;3(6C><)?39
@M00200:207:000000000-ALC1F:1:1101:25060:13714 2:N:0:5
TACTGGGGTATCTAATCCTGTTTGCTCCCCACGCTTTCGCACCTCAGCGTCAGTACCGGGCCAGTGAGCCGCCTTCGCCACTGGTGTTCTTGCGAATATCTACGAATTTCACCTCTACACTCGCAGTTCCACTCACCTCTCCCGGACTCAAGACCGTCAGTATCAAAGGCAGTTCTGGAGTTGAGCTCCAGGATTTCACCCCTGACTTAACAATCCGCCTACGTGCGCTTTAAACCCAATTCTGATG
+
CCCCCGGGGGGGGGGGGGGGGGGGGGGGGGGGGGGGGGGGEGGGGGGGGGGGGGGGGGGGGGGGGGGGGGGGGGGGGGGGGGGGGG@FGGFFGGGGGGGGGGGGGGGGGGGGGGGDDFGGGGGGGGGGGGGGGGGGGGGFGFGGDFGFGFGGGGGGDGDGGGFGFFAEA6AAFFFFFFFGGGFFFGFFFFGFFFFFFFFFDBFDDEFECFFFBEF=@B?DFF@F1@>@B@D3CCF)((63>CE?CCF
@M00200:207:000000000-ALC1F:1:1101:5107:13717 2:N:0:5
TACTGGGGTATCTAATCCTGTTTGCTACCCACGCTTTCGTGTCTCAGTGTCAGTTACGGTCCAGAGAGCCGTCTACACCACCGGTATTCCTCCTGATATCTACGCATTTCACCGCTACACCAGGAATTCTACTCTCCCATCCCGTACTCTAGCCCGCCAGTTTTCCGCGCACCCTCCCGGTTGAGCCGGGAGATTTCACACGGAACTTAACAGGCCACCTACACACCCTTTACGCCCAGTTCTGATG
+
CCCCCGGGGGGGGGGGGGGGGGGGGGGGGGGFGGGGGGGGGGGFGGGGGGGGGGGGGGGGGGGGGGGGFGGGGGGFGEGGGGGGGGGGGGGGGGGGGGGGGGGGGGGGGGFGDGGGGGGGGGGEGGGFGGGGGGGGFGGFGGGGGFGFGFGGGCFDDGGGGGFGFFFCAGFFFFFFFDFDCCDFFGFF>DCEFF6AF48@EFF>@@=;@*>EFFFDDFFDEE(5.8?>FF;CEFD36?18AA<<><<
@M00200:207:000000000-ALC1F:1:1101:4421:13722 2:N:0:5
TACAGGGGTATCTAATCCGGTTCGCTCCCCTGGCTTTCGTCCCTCACCGTCAGGCACGTTCCAGTCTGACGCCTTCGCCACTGGTGGTCCTACAAGGATTATAAGATTTCACCCCTACCCCTGTAGTACCTCAGACCTCTCCCGCCCTCTAGTTTAGCAGTATTCCTAGCATACAGATAGTTAAGCTACCCGATTTTACCAGGAACTTACTAAACCGGCTACGGACACTTTATACCCAGTTCTGATG
+
CCCCCGGGGGGGGGGGGGFGGGGGGGGGGGGGGGGGGGGGGGGGGGGGGGGGGGGGGGGGGGGGGGGGGGGGGGGGGGGGGGGGGGGGGGGGGGFGGGGGGGGGGFGGGGGGGGGGGGGGFGGGGGGGGGGGGGGGGGGFGDFGGFDEGFFGGGGGCEFCGGFGF7DCFGFBFEFFCFFGGGFFFFFFFF?B)9:CFFF5CE=CFFBEFFFFFBA@AB295@@?252(5>BC<CFF1;?@CFFEFCF
@M00200:207:000000000-ALC1F:1:1101:29492:13729 2:N:0:5
TACTAGGGTATCTAATCCCGTTTGCTCCCCTGGCTTTCGCGCCTCAGCGTCAGTAGAGATCCAGTGCGCCGCTTTCGCCTCCGGCGTTCCTTCCAATATCAACGCATTTCACCGCTCCACTGGAAGTTCCGCACACCCCTATCTCCCTCAAGACCGACAGTATCAGAGGCACTTCTACAGTTAAGCTGCAGGATTTCACCCCTGACTTGTCGGACCGCCTACGCGCCCTTTAAGCCCAGTTCTGATG
+
CCCCCFGGGGGGGGGGGGGGGGGGGGGFGGGG8FGGGGGGDGG,BF@FGGGGGGGGFGCGFGFGGGGDGGGGGGFGGGGGGGGEGGGGGGGGGGGG9=DFFCEFGGEGGGGGGGGCEGGGGGCG8DEFGGGCGGGGGDGFFGGDFF?BFFG,AFFGGG>DGGFGFFFGFG?F5)9FCFAFFD1BBFC6AFFF=FF@>4:39@BD3=:EE>A(:6>:BFFF;@?9>>09BBFA>)194,8>>AFFA<)
@M00200:207:000000000-ALC1F:1:1101:19347:13764 2:N:0:5
TACTAGGGTATCTAATCCCGTTTGCTCCCCTAGCTTTCGCGCCTCAGCGTCAGTATTGGGCCAGATGAGCGCCTTCGCCACCGGTGTTCCTCCTGATATCTACGCATTTCACCGCTACACCAGGAATTCCCTCATCCTCTCCCATACTCAAGTCGGGCAGTTTGGGATGCCGGTCCCCGGGTGAGCCGGGGCATTTCACATCCCACTTACCTAACCGCCTACACGCCCTTTAAACCCAGTTCTGATG
+
CCCCCFGGGGGGGGGGGGGGGGGGCFGGGGGGGGGGGGGDGGGGGGGGGGGGGGGGGGGGGGFGFGGGGGGGGGGGGGCFCDFGFGGGGGGGGGGGGGGGGGGGGGGGGGGGGGGGGGGFFFEGGGGGGGFFGFGGGGFFGGFGCFGFGFGGGGGG8EDDFGFF@@6F>CFE>=>@FFFDGDEFFFAEBECA2AFEFEFF<)(4;@DEFEFFF@F19BBFF;@1(70>BBBF29FFBFF?AAFBB<9
@M00200:207:000000000-ALC1F:1:1101:25437:13789 2:N:0:5
TACACGGGTATCTAATCCTGTTTGCTCCCCACGCTTTCGTGCACTCAGCGTCAATCTCAGCCCAGGGGGCTGCCTTCGCCATCGGTGTTCCTCCACATCTCTACGCATTTCACTGCTACACGTGGAATTCCACCCCCCTCTGCCAGATTCAAGTCCCTTAGTTTCCACTGCCATTCCCAGGTTAAGCCCGGGGCTTTCACAACGGACTTGGAGAACCGCCTACGCACGCTTTATACTCAGTTCTGATG
+
9CB@CGGGGGGGGGGGGGGGEFGGG,FGG:CCFGGGGGCF@FCA@FGGGGFGGGGGGGFG@EFFGFGEGCCGEFCGGGD@FEGGEFDGEGCEFE<FCEDGCGGGGGGGCEGGGCEFFFGFGGFGGGCFGDGGGFGEDCGFGGFDFFGBGFGFGFGGG,=DFDFGF7@FFGAFAE+9?AFG6=FF?CF5?B55=B4:AAFEC*5=B9@@@BE3@@FFFFFF8?F6@FFBB6(44<*9).)4<<49<446
@M00200:207:000000000-ALC1F:1:1101:15030:13799 2:N:0:5
TACACGGGTATCTAATCCTGTTTGCTCCCCACGCTTTCGTGCCTGAGCGTCAATCTCAGCCCAGGGGGCTGCCTTCGCCATCGGTGTTCCTCCACATCTCTACGCATTTCACTGCTACACGTGGAATTCCACCCCCCTCTGCCAGATTCAAGTCCCCTAGTTTCCACTGCCATTCCCAGGTTGAGCCCGGGGCTTTCACAACGGACTTGGAGAACCGCCTACGCACACTTTAAACCCAATTCTGATG
+
CCCCCGGGGGGGGGGGGGGGGGGGGGGGGGGGGGGGGGGGGGGGGGGGGGGGGGGFGGGGGGGGGGGGGGGGGGGGGGGGGGGGGGGGGGGGGGGGGGGGGGGGGGGGGGGGGGGGFGGGGGGGGGGGGGGGGGGGGGGFGGGGGFGFGFGGGGCGGGGGGGFGFFFF6DCFFEFFFFF?FG5CFGFF>F>9ABFFFFFEEDFBDFFFFF@FFFF?BFFD((,(16018AFDA>FFB(3,6AFB:<<
@M00200:207:000000000-ALC1F:1:1101:17695:13817 2:N:0:5
TACTGGGGTATCTAATCCTGTTTGATACCCACACTTTCGAGCCTCAACGTCAGTAGCGGCTTAGTGTACTGCCTTCGCAATCGGAGTTCTTCGTGATATCTAAGCATTTCACCGCTACACCACGAATTCCATACACCTCAACCGCACTCAAGGACGCCAGTATCAACTGCAGTGCTGCGGTTGAGCCGCAGCCTTTCACAACTGACTTAACATCCCGTCTACGCTCCCTTTATACCCAATTCTGATGAGA
+
CCCCCFGGGGGGGFFFFGGFFFFGGGGGEGGGDGGGGGGGGEGGFGFDGGGCGGGGDGGGGGGGFGGFGGGCFFGGGGDGGGGGGGGGGGGGGGGGGFCFGFGGCCEFGGGGGGGDEFEEFGGECGFCGEGGGGGGDDGF?DDDEEGDFFGGFGGGD?DDDD@FDFFDDCFF?CACFFEGGDBFFFFFFFGF>4B=AEFCFA=EFF@9>CBEE@)7>2>=B4>1;?B0;A3;E38A(7((1;)957CC@F
@M00200:207:000000000-ALC1F:1:1101:11186:13857 2:N:0:5
TACTAGGGTATCTAATCCTGTTTGCTCCCCACGCTTTCGTGCTTCAGCGTCAGTATCGGGCCAGTGAGCCGCCTTCGCCACTGGTGTTCTTGCGAATATCTACGAATTTCACCTCTACACTCGCAGTTCCACTCACCTCTCCCGAACTCAAGATCCTCAGTATCAAGGGCAGTTCTGGAGTTGAGCTCCAGGATTTCACCCCTGACTTAAAGACCCGCCTACGCACCCTTTAAACCCAATTCTGATG
+
CCCCCGGGGGGGGGGGGGGGGGGGGGGGGGGGGGGGGGGGGGGGGGGGGGGGGGGGGGGGGGGGGGGGGGGGGGGGGGGGGGGGGGGGFGGGFGDFGGGGGGGGGGGGGGGGGGGGGGGGGGGCFGEFFDFGGGGGGGGFGGGGGFGBFFFFGGGGGGGGGGFGFFFGDCFFFFFFFFBGFFFFFGFFFFFFB58CFEFFDF=DBFFFFEECA4?>AAFFFDD222@DF;;3C9BFFF@1>9<C)97
@M00200:207:000000000-ALC1F:1:1101:27184:13866 2:N:0:5
TACAAGGGTATCTAATCCTGTTTGCTCCCCACGCTTTCGTGTCTCAGCGTCAGTATTCGTCCAGTTGGCCGCCTTCGCCACCGGTGTTCCTCTCGATATCTACGAATTTCACCTCTACACCGAGAATTCCACCAACCTCTCCGATACTCAAGCCATGCAGTTTCGGGTGCACTTCCCAGGTTAAGCCTGGGGCTTTCACATCCGACTTGCGTGGCCGCCTACACACGCTTTAAACCCAGTTCTGCTG
+
AC@CCFGGFGGGGGGGFGGGEEGGGGGFGD<@@CFGGEFFGGGGGGGG@@BFCEFGGGFGGGGGGGGGGGGGGGGGGDG:FFGGGGEGFGGGCGGGFGEGGFFGGCEFDFFCF9FFGGFFEEGGGGGGFFFCGDFED+=?F,@?EBCF6DD?F=?DGFFFDFBG>DDE?@AFFE??FB?7CF68BC0A>9?08AFFF66A66<>AB=2;E@@@B?7>@9D;@;;@;B((((.)6;5(6:4426<))8
@M00200:207:000000000-ALC1F:1:1101:6412:13868 2:N:0:5
TACTCGGGTATCTAATCCCGTTTGCTCCCCTAGCTTTCGCGCCTCAGCGTCAGAAGAGGTCCAGTACGTCGCTTTCGCCACCGGCGTTCCTTCTGATATCAACGCATTTCACCGCTCCACCAGAAGTTCCACATACCCCTACCTCCCTCGAGCTCGCCAGTATCAAAGGCACTTCTGCAGTTAAGCTGCAGGATTTCACCACTGACTTGGCAAGCCGCCTACGCGCCCTTTATACCCAGTTCTGATG
+
CCCCCGGGGGGGGGGGGDGGGGGGGGGGGGGGGGGGGGGGGGGGGGGGGGGGGGGGGGGGGGGGGGGGGGGGGGGGGGGGGGGGGGGGGGGGGGGGGGGGGGGGGGGGGGGGGGGGGGGGGGGGGGGGGGGGGGGGGGGFGGGGGFGFGFEGGDGGGGGGGGFGFFFGFGFFFFFFFFFGGGFFFGFFFFGF=FFEFFEEFFFFFFFFFEFFFDFB@FFFFDF>B@FF;@@EFFFFB<??BFAFFFF
@M00200:207:000000000-ALC1F:1:1101:15336:13872 2:N:0:5
TACCAGGGTATCTAATCCTGTTTGCTCCCCTAGCTTTCGCGCCTCAGCGTCAGTTATGGTCCAGTGCGCCGCTTTCGCCACAGGTGTTCCTCCCGATATCTACGCATTTCACCGCTACACCGGGAATTCCACGCACCTCTCCCATACTCCAGCACCACAGTTTCGCCTGCAGGCTCTGAGTTAAGCCCAGAGATTTCACAGGTGACTTGTGGCACCGCCTACGCGCCCTTTAAACCCAGTTCTGCTGAAAT
+
@CC<@EFGGGGGGGGGGFGGGGGGGGGCGEFEGGGGGGGGGGGGGGGGGGGFGGGGFGGGGGGGGGGGGGGGGGGFGCCFFGFGEGGEGGGGGDE>GCEFGGGGGDGGGGGGGEGC>F?FDEGGGGGGGCFCCGCEDCFFGGC=9D?7D?DF6DFGFF+=:C1?AB>GFGFF>AFF598CCDFFFGFFFF>FFAFEFF6A=2;(>@8?:8)59BF5@90((62((76613@)99??2((.)-5))-5))-)
@M00200:207:000000000-ALC1F:1:1101:27804:13874 2:N:0:5
TACTGGGGTATCTAATCCTGTTTGCTCCCCTAGCTTTCGTTCCTCAGCGTCAGTAGTGGTCCAGCGCGCCGCTTTCGCCACGGGTGTTCCTGCAGATATCTACGCATTTCACCGCTACACCTGCAATTCCACGCGCCTCTCCCACACTCCAGCACAGCAGTTTTGGAAGCAGCCTCTGGGTTGAGCCCAGAGATTTCACTCCCAACTTGCCACACCGCCTACGAACCCTTTATGCCCAATTCTGATG
+
CCCCCGGCFGGGGGGGGGGGGGGGGGGGGGGGFGGGGGGGGGGGGGGGGGGGDGGDGGCDGGGGGGGDFGEGGGGGGGGGGG@EFGGGGGGGCFGGGGFGAFGFGEFFCGGGGDDDEGGGGGGGGGGGGGGGGGGDGDGFGGFD8>DDFFCDFDGFGGGFGGAGFB5AAFFFF56CFFFCF7@6;C>AAA9A=FFFA<FEEF2-8@BBCEEEFFF@FFF??D;??BFFFD567)1;@F0:2A<)<4)
@M00200:207:000000000-ALC1F:1:1101:25515:13900 2:N:0:5
TACTAGGGTATCTAATCCTGTTTGCTCCCCACGCTTTCGCACCTCAGCGTCAGTACCGGGCCAGTGAGCCGCCTTCGCCACTGGTGTTCTTCCGAATATCTACGAATTTCACCTCTACACTCGGAGTTCCACTCACCTCTCCCGGACTCAAGATTCCCAGTATCAAAGGCAGTTCTGGAGTTGAGCTCCAGGATTTCACCCCTGACTTAGGAATCCGCCTACGTGCGCTTTACGCCCAATTCTGATG
+
CCCCCGGGGGGGGGGFGGGGGGGGGGGGGGGGGGGGGGGGGGGGGGGGGGGGGGGGGGGGGGGGGGGGGGGGGGGGGGGGGGGGEFGGGGGGGGEGGGGGGGGCGGGGFDFGGGGGFFGGGGGGFGGGFGGGGGGGFFGFGGGGGFGFGFGGGFDFGFGGGGFGFFDF5FF>FFFFFFBGGGFFFGFFFFGFDFAEFFF>C5@2@=;AEEFC6;FFF=@?FFFFFFFFFFDCFD>FFFFFE3)7<C<
@M00200:207:000000000-ALC1F:1:1101:20435:13900 2:N:0:5
TACAAGGGTATCTAATCCTGTTTGCTCCCCTAGCTTTCGTTCCTCAGCGTCAGTTGCGGTCCAGCGAGCCGCCTTCGCCACGGGTGTTCCTACAGATATCTACGCATTTCACCGCTACACCTGTAATTCCACCCGCCTCTCCCGCACTCTAGCACGGCAGTTTCGAAAGCAGCCTCTGGGTTAAGCCCAGAGATTTCACTTCCGACTTACCACACCGCCTACGAACCCTGTACACCCAATTCTGATG
+
@CCC8@FGGGGGGGFFGGGGEGGGDCGFGGG@EGGDGGGGGGGGGGGGGEGGFGGGC@CF:+FFFCG@E7F+FE@FCFB?4CCCGGGGGGDAA:EGGGGGGD?FGGGEGGGGGGGGGGGGGGGCFFGDGEGG+68CGGG5DG8==ADBGFDG77D8>EDDF?FGB>5C*99CFFFF5A*AFC4A@CF**;4*0BCEFF878=*89@F93;EC@D>;@>@(33@(3:36?(5<<A=F9::?BAB2<<9
@M00200:207:000000000-ALC1F:1:1101:16640:13937 2:N:0:5
TACCGGGGTATCTAATCCTGTTTGCTCCCCACGCTTTCGTGCCTGAACGTCGGTGCTGGACCAGGAAGCCGCCTTCGCCACTGGTGTTCCTTCAGATATCTACGCATTTCACCGCTACACCTGAAATTCCGCTTCCCTCTTCCGCACCCTAGCTATGCAGTCTCGAATGCAATTCCCAGGTTGAGCCCGGGGCTTTCACACCCGACTTACGTAACCGTCTACGCACGCTTTATACCCAATTCTGATG
+
CCCCCGGGGGGGGGGGGGGGGGGFGGGGGGGGGGGGGGGGGGGGGFGFGGGGGGGGGFGGGGGGGGGGGGGGGGGGGGGEGGGGFGGGGGGGGGFFGGGGGGGGGGGGGGGGGGGGGGGGGGGGFFFGGGGGDGGDGFGFGGGDGEGF6DGCDGGGGFGG8DFGFAAFFFF+=@AFFFFGCC9FFGFFD5DFB>ABBFF?==B@229@EE;D<;A80;323<@9?6@><1(6))96:76<<DFA964
@M00200:207:000000000-ALC1F:1:1101:28423:13978 2:N:0:5
TACAAGGGTATCTAATCCTGTTTGATCCCCGCGCTTTCGTGCCTCAGCGTCAGGAAAGCCCCAGCCGGCTGTCTTCACCCTTGGCGTTCCGATCGATCTCTACGCATTCCACCGCTCCACCGATCGTTCCGCCGGCCTCTAGCTTCCTCGAGACGTGCCGTATGCCCTGCGGTTCCCGGGTTGAGCCCGGGGATTTCACAGAGCACGCGCACGCCCGCCTACGCACCCTTTATACCCAGTTCTGATG
+
CCCCCGGGGGGGGGGGGG9FGGGGGGGGGGGGGGGGGGGGGGGGGGGGGGGGGGGGGGGGGGGGGGGGGGGGGGGGGGGGGGGGGGFGGGGGGGG>AEEEEFGGGGGGGEFGFGGGGGGGGGGEGGF=FGGGGGGGGGGFGGGGGFCFFAGEGGGGGGDGCDAFFFFGFGFE?=D)8?):?DB;;FFF>E<>@>A<F?FA<B>BB:B>FF(4>;3321>?<?(-:9>?(8).66F?2<6:425>A<B
@M00200:207:000000000-ALC1F:1:1101:26602:13980 2:N:0:5
TACAGGGGTATCTAATCCCGTTCGCTCCCCCAGCTTTCGTGCATCAGCGTTAGTGCAAGACCAGGTAGCCGCCTTCGCCACTGGTGTTCCTCCCGATATCTACGCATTTCACCGCTACACCGGGAATTCCACTACCCTCTTCTCGACTCGAGATCTGCAGTATCGAGGCCGTGCCCCGAGTTGAGCCCGGATATTTCAACCCCGACTTACAGACCCGCCTACGCACGCTTTAAGCCCAGTTCTGATG
+
@CCCCGGGFGGGGGGFFGGGGGGGGGGGGGGGGGGGFGGGGGGCGGGGGGGGGGGGGGGFGDGGGGGFFGGDGCGGGCGDEGGGGGGDGFGGGGGGGEEEGGFGGGDGGGG<EEEGGGGCDCEGGEGFGEGGGGGDDFG6+7=AEFGEGFFCF6FFGDG8CDCC5CAGFDD?>AF*3@BDC>CFAD*9;A852B8?8CF4>/;;2((37;@F<DFD90,(6134:69>6:?FF2B<::8:9<<BA<A
@M00200:207:000000000-ALC1F:1:1101:3912:13996 2:N:0:5
TACGCGGGTATCTAATCCTGTTTGCTCCCCTAGCTTTCGTGCCTCAGTGTCAGGTGTTGTCCAGGGACTCGCCTTCGCCACTGGTGTTCCTCTCGATATCTACGCATTTCACTGCTACACCGAGAATTCCAGTCCCCCCTCCAACCCTCCAAGCAGAATAGTATTCAATGCATTTTCCGGGTTAAGCCCGGAGATTTCACATCAAACTTACCCCGCCACCTACGCACCCTTTAAACCCAGTTCTGATG
+
CCCCCGGGGGGGGGGGGGGGGGGGGGGGGGGGGGGGGGGGGGGGGGGGGGGGGGGGGGGGGGGGGGGGGGGGGGGGGGGGGGGGGGGGGGFGGGGFFGGGGGGGGGGGGGFGGGGGGGFGGGGGGGFGGGGGGGGG?DG>CED?F>DDDEG8?FGGGGGCFGCCFFCFFFFFFFFFFF>DGGFFFDBFFFD?AFF4BEACFFFFB9EF>B:@(:>B0;DD@@8(68;B(6;;C5+;@62::4:42<2)
@M00200:207:000000000-ALC1F:1:1101:22232:14024 2:N:0:5
TACTCGGGTATCTAATCCTGTTTGCTCCCCTAGCTTTCGTGCCTCAGTGTCAGGAGTTGTCCAGGGACTCGCCTTCGCCACTGGTGTTCCACTTGATATCTACGCATTTCACTGCTACACCAAGTATTCCAGTCCCCCTTCCAACCCTCGAGCGAGGTAGTTTCCAATGCCATTTCGGAGTTGAGCTCCGAGCTTTCACATCCGACTTACCTCACCACCTACGCACCCTTTAAACCCAGTTCTGATG
+
CCCCCGGGGGGGGGGGGGGGGGGGGGGGGGGGGGGFGGGGGGGGGGGGGGGGGGGGGGGGGGGGGGGGGGGDGGGGGGGGGGGGGGGGGGGGGGGGGGGGGGFGDGGGGGGGGGGGGGGGGGGGGGGGGGGG3@DGGGDFGGGGGFGFGFGGGGGGGGGGGFFGFB?BBFFFFFFFFFEDGFFFB??FFDDEFEAEFEFCEEDA=BFA7AECEEFFE=2:2:9@@F=9>B@E4>=496<44CE37/4
@M00200:207:000000000-ALC1F:1:1101:26565:14026 2:N:0:5
TACTGGGGTATCTAATCCCGTTCGCTACCCTAGCTTTCGCGCCTCAGCGTCAGAAGAGGTCCAGCACGTCGCTTTCGCCACCGGCGTTCCTTCCGATATCAACGCATTTCACCGCTCCACCGGAAGTTCCACATGCCCCTACCTCGCTCAAGACGGTCAGTATCAGAGGCTGTTTTCCGGTTGAGCCGAAAGATTTCACCCCTGACTTGACCACCCGCCTACGCGCCCTTTATACCCAATTCTGATG
+
CCCCCGGGGGGGGGGGGGGGGGGGGGGGGGGGGGGGGGGGGGGGGGGGGGGGGGGCCGGGGGGGGGGGGGGGGGGGGGGGGGGGGGGGGGGGGGGGGGGGGGGGGGGGGGGGGGGGGGGGGGGGCEDGGGFGGGGGDGGFGGGGGFGFGF6CFFGGGGGFGGFGFF5FFGFFFFFFFFFGGGFFFGFEDEGED4AEFFFFF@@FFFFC8)6@FFFF>BFFBFFFBFFFFFF<><9F7)(469<2244
@M00200:207:000000000-ALC1F:1:1101:3000:14032 2:N:0:5
TACTCGGGTATCTAATCCCGTTTGCTCCCCTAGCTTTCGCGCCTCAGCGTCAGAAGAGATCCAGTGCGTCGCTTTCGCCTCCGGCGTTCCTTCCAATATCAACGCATTTCACCGCTCCACTGGAAGTTCCACACACCCCTATCTCCCTCCAGACGATCAGTATCAGAGGCACTTCTACAGTTAAGCTGCAGGATTTCACCCCTGACTTGATCGACCGCCTACGCGCCCTTTAAACCCAGTTCTGATGCGAT
+
CCCCCGGGGGGGGGGGGFGGGGGGGGGGGGGGGGGGGGGGGGGGGGGGGGGGGGGGGEEEGGGGGGGGGGGGGGGGGGGGGGGGGGGGGGGGGGGGGGGGGFGGGGGGGGGGCGGGGGGGGGGGGGGGGGGGGGGGGGGFGGGF:FGFGFF8DFGGGGGFFGCCFFFGFGFFFBAAFFFGGGCFFGFFFFCFF>9BFFFFFFFFFFFEF9CEF@E9>BFFFFD@B9,7>FFFFFF4?BB>>AFFFFF)3((
@M00200:207:000000000-ALC1F:1:1101:3734:14078 2:N:0:5
TACACGGGTATCTAATCCCGTTCGCTCCCCTGGCTTTCGTGTCTCAGCGTCAGCACTTCCCCAGCGAGTTGTTTTCACCATTGGCGTTCCAAATGATATCTACGCATTTCACCGCTCCACCATTTGTTCCACTCGCCCCTAGAAGGCTCAAGACGACCAGTATACCAAGCAGTTCCACGGGTGAGCCGTGGGATTTCACAAGGTACTTAGAAGTCCGCCTACACACGCTTTATACCCAGTTCTGATGCGAT
+
CCCCCGGGGGGGGGGGGGGGGGGGGGGGGGGGGGGGGGGGGGGGGGGGGGGGGGGGGGGGGGGGGGCGGCGGGGGGGGGGGGGGGGGGGGG,FFG;EDFGGGGGGGGGGGGGFGGGGGGGGGGGGGGGGGGGGGFEGDGFGGF8EFGFGFEFDFDGGEDGGGFGFFF85DFFF;CCABEDE9@>FGAAD>7>5?>6BEFEBB>@4>??EECF49AFFF@FFFE;),,(/;(.)<F:8),6?EE9<CE)2((
@M00200:207:000000000-ALC1F:1:1101:26437:14080 2:N:0:5
TACTAGGGTATCTAATCCTGTTTGCTCCCCTAGCTTTCGCGCCTCAGCGTCAGATGTGGTCCAGTGCGCCGCTTTCGCCACAGGTGTTCCTCCCGATATCTACGCATTTCACCGCTACACCGGGAATTCCACGCACCTCTCCCACCCTCAAGCACGGCAGTTTCGCCTGCAGGCTCTAGGTTAAGCCTAGAGGTTTCACAGGTGACTTACCGCCCCGCCTACGCGCCCTTTCCGCCCAATCCTGATG
+
CCCCCGGGGGGGGFGGGGGGGGGGGGGGGGGGGGGGGGGGDGGGGGGGGGGGDFGFGG9FGGGGGGGGGGCFGGGGGGGEGGFGGGGGGGGGGGGGGDGGGGGG>ECGGG9FGGGGCFCGGGDGC=EGGGFF>DDGGGGFGGGGGFGFGFD8?8CGCE6DGFFG>BFEFFFFF@FFFC9C:B=>6?@AAA4A2?FEACF44(7(8>5**8@9(,=99>FFD@7623>3>?F2)-773:(4((6))64
@M00200:207:000000000-ALC1F:1:1101:24325:14148 2:N:0:5
TACAAGGGTATCTAATCCCGTTTGCTCCCCTAGCTTTCGCGCCTCAGCGTCAGAAGAGGTCCAGTACGTCGCTTTCGCCACCGGCGTTCCTTCTGATATCAACGCATTTCACCGCTCCACCAGAAGTTCCACATACCCCTACCTCCCTCGAGCTCGCCAGTATCAAAGGCACTTCTGCAGTTAAGCTGCAGGATTTCACCACTGACTTGGCAAGCCGCCTACGCGCCCTTTAAACCCAATTCTGATG
+
CCCCCFGGGGGGGGGGGGGGGGGGGGGGGGGGGGGGGGGGGGGGGGGGGGGGGGGGGGGGGGGGGGGGGGGGGGGGGGGGGGGGGGGGGGGGGGGGGGGGGGGGGGGGGGGGGGGGGGGGGGGGGGFFGGGGGGGGGFFFGGGGGFGFGFG>DCFGGGGGGGFFFFFGF6AFFEFFFFFGFFFFFGFFAFGFAFFFFFFFFFFFFFFEFB=BF=>BF>@;1670399@F@3C3C=F?B::9>ABFBB
@M00200:207:000000000-ALC1F:1:1101:18567:14154 2:N:0:5
TACCCGGGTATCTAATCCTGTTTGCTCCCCTAGCTTTCGCGCCTCAGCGTCAGTTGTGGTCCAGTGCGCCGCTTTCGCCACAGGTGTTCCTCCCGATATCTACGCATTTCACCGCTACACCGGGAATTCCACGCACCTCTCCCACACTCCAGCACCACAGTTTCGCCTGCAGGCTCCGAGTTAAGCCCGGAGATTTCACAGGTGACTTGTGGCACCGCCTACGCGCCCTTTAAACCCAATTCTGATG
+
CCCCCGGGGGGGGGGGGGGGGGGGGGGGGGGGGGGCGGEGGGGGGGGGGGGGGGGGGGGGGGGGGGGGGGGGGBFGGGGGGGGGFGGGGGGGGEGCEGGGGGGGGGGGFFGGGGGGGGGGGGEGGGGGGGGGGGGGGGGFGGGGGFGFGFFCGFGGFGFFGFFGEFFGFGAFFBFFFF9CEDFFFGFFE;CA@FF<6<F<E6<;3;39)94(;@A<@9371@@FFF>BF??A447F??FFA><<ABF
@M00200:207:000000000-ALC1F:1:1101:20808:14154 2:N:0:5
TACTCGGGTATCTAATCCTGTTTGCTCCCCTAGCTTTCGTGCCTTAGTGTCAGGAGTTGTCCAGAGACTCGCCTTCGCCACCGGTGTTCCTCTCGATATCTACGCATTTCACTGCTACACCGAGAATTCCAGTCTCCCCTCCAACCCTCTAGCAAGATAGTATTCAATGCCATTTCCGAGTTGAGCTCGGAGATTTCACATCAAACTTACCCCGCCACCTACGCACCCTTTACGCCCAATTCTGATGATAT
+
CCCCCGGGGGGGGGGGGGGGGGGGGGGGGGGGGGGGGGGGGGGGGGGGGGGGGGGGGGGGGGGGGGGGGGGGGGGGGGGGGGGGGGGGGGGGGGGGGGGGGGGGGGGGGGGGGGGGGGGGGG8EGGGGGGGGGGGGGGGFGEGGGFGFGFGGGFFGFGGDF99FFFFGFGFFFFFFFF>6@D7?DGFFD>GB5CFFF79A=@6EBFFFFFFEF>EFFFFFFFFFF>=?FD:*@9ADB02@FFFFFC3C)7)
@M00200:207:000000000-ALC1F:1:1101:26338:14179 2:N:0:5
TACACGGGTATCTAATCCCGTTTGCTCCCCTGGCTTTCGCGCCTCAGCGTCAGAAGTGGACCAGTATGCCGCCTTCGCCACCGGAGTTCCTATCGATATCAACGCATTTCACCGCTCCACCGATAGTTCCGCATACCCCTGCCACCCTCGAGACACCCAGTATCCGAGGCAGTTCCACAGTTGAGCTGTGGGATTTCACCCCGGACTTGAGCACCCGCCTACGCGCCCTTTATGCCCAGTTCTGATG
+
CCCCCGGGGGGGGGFGGGGGGGGGGGGGGGGGGGGGGGGGGGGGGGGGGGGGGGGGGGGGGGGGGFGGGGGGGGGGGGGGGGGGDGGGGGGGGGG7AFCFGCGGGGGCFGGGGEEGGGGGGGDCEGFGGGGGGEGGDGG??=FFGFGFGF79+=FFFGGCD7BFFFFD5D?BFFFFFFACAFFFFGF)=;F)5;6BFFFFFBF>9:9EE<3=E;F?F@FF::?>99>B9:7)<9?F7?<?>AFA<94
@M00200:207:000000000-ALC1F:1:1101:22083:14195 2:N:0:5
TACTAGGGTATCTAATCCTGTTTGCTCCCCACGCTGTCGCGCATCAGTGTCAGAAACTGCCCAGCAGGCCGCCTTCGCCACCGGTCTTCCTCCGGATCTCTACGCATTCCACCGCTACACCCGGAATTCCGCCTGCCTCTACAGCCCTCGAGTTTGACAGTCGGCACGGCAGATCCGGGGTTGAGCCCCGGACTTTCACCACACCCTTATCAAACCACCTACGCGCCCTTTATGCCCAGTTCTGATG
+
CCCCCGGGGGGGGGGGGGGGGGGGGGGGGGGGGGGGGGGGGGGGGGGGGGGGGGGGGGGGGGGGGGGGGGGGGGGGGGGGGGDEGEGGGGGGGGGEGGGGGGGGGGGGGGGGGGGGGGGFGGGGG8DFGGGGDEGFGGGFGGGGGFGFGFECGG?FGFCFGGFDDEFGFGEF>EFFFFFDEGF4FGFFD>CBFFF?FFFFFFFF@@FFFFBB44F?F62:>?6;9BF9>:B9<>??BF:3):<<A2:
@M00200:207:000000000-ALC1F:1:1101:6266:14219 2:N:0:5
TACACGGGTATCTAATCCTGTTTGCTCCCCTAGCTTTCGTCCCTCAGCGTCAGTTGTGATCCAGCGAGCCGCTTTCGCCTCGGATGTTCCTACGGATATCTACGCATTTCACCGCTACACCCGTAATTCCACTCGCCTCTCTCACACTCTAGCACGGCAGTTTCGTTAGCAGCCTCTGGGTTAAGCCCAGAGATTTCACTATCGACTTGCCGCACCGCCTACGGACCCTTTAAACCCAATTCTGATG
+
CCCCCGGGGGGGGGGGGGGGGGGGGGGGGGGGGGGGGGGGGGGGGGGGGGGGGGGGGGGGGGGGGGGGGGGGGGGGGGGGGGGCGDGGGGGGGGGGGGGGGGGGGGGGGGFGGGGGGGGGGGGGEGFGGGDFGGGGGGGFGGGGGFDFGFGGGCFGGGGGGGFGFFFGFFFFFFFFFFF7CG>C8DF>FFGFFFF7FEFEFFFF2@F9@EFF9(=>@B6?1;;04>FFDD3;54?@B<0<FAFF<A4
@M00200:207:000000000-ALC1F:1:1101:24552:14269 2:N:0:5
TACTGGGGTATCTAATCCTGTTTGCTACCCACGCTTTCGCACCTCAGTGTCAGTGTCAGTCCAGAAGGCCGCCTTCGCCACTGGTATTCCTCCCGATCTCTACGCATTTCACCGCTACACCGGGAATTCTACCTTCCTCTCCTGCACTCTAGCTTGACAGTTCCGGATGCCGTTCCCAGGTTGAGCCCGGGGCTTTCACAACCGGCTTATCAAGCCACCTACGCGCGCTTTAACCCCACTTCTGATG
+
CCCCCGGGGGGGGGGGGGGGGGGGGGGGGGGGGGGGGGGGGGGGGGGGGGGGGGGGGGGGGGGGGGGGGGGGGGGGGGGGGGGGGGGGGGGGGGGGGGGGGFGGGGGGGGGGGGGGGGGGGGGGGEGGGGCFGGGGGGGFGGGGGFGFGFGGGGGFGGGGGGF???5CEGFED=FFFFFFGGFFFGFFD>D>A>FEFFFFFDD>FFFFFFFF3<=@FFD8;EFF>BBB>B?FF>B746,4<DFAA4)
@M00200:207:000000000-ALC1F:1:1101:3233:14284 2:N:0:5
TACCAGGGTATCTAATCCCGTTCGCTCCCCTGGCTTTCGTGTCTCAGCGTCAGCACAGCCCCAGCGACCTGTTTTCACCTTTGGCGTTCCAGACGATATCTACGCATTTCACCGCTCAACCGTCTGTTCCGGTCGCCCCTAGCTGGCCCAAGACAAGCAGTATACCCAGCAGTTCCACGGTTGAGCCGTGGGATTTCACAAGCTACTTGCACGCCCGCCAACACACGCTTTAAGCCCAATTCTGATGAGA
+
ACA,<FEGEGGFFCGFF,CFCF<FCFEFEFFG@<<F<FCFGFFFGCGFGGEEEEFGGGGGGGEDDFDG@@FGGGD,5,CFFAC<EFFGGGGGFGCCCFGG9EGFGGC7,CEE9>C?E+@FECE@:=>8CD@+0==C>DD5DGG7@FG*+9+,=DFGGGGGDGCCFCF?F+;5BA9EFFF94*96*9*995CEDFF*=CF<35(0@3>4/8*086>;1;9(.3;(3;(74:1))6=)(,3:44))-6:4?2
@M00200:207:000000000-ALC1F:1:1101:16373:14294 2:N:0:5
TACAGGGGTATCTAATCCTGTTTGCTCCCCACGCTTTCGTGCCTCAGTGTCAGTGTTGGTCCAGGTAGCTGCCTTCGCCATGGATGTTCCTCCTGATCTCTACGCATTTCACTGCTACACCAGGAATTCCGCTACCCTCTACCACACTCTAGTCGCCCAGTATCCACTGCAGTTCCCAGGTTGAGCCCAGGGCTTTCACAACGGACTTAAACGACCACCTACGCACGCTTTAAACCCAATTCTGATG
+
CCCCCGGGGGGGGGGGGGGGGGGGGGGGGGGGGGGGGGGGGGGGGGGGGGGGGGGGGGGGGGGGGGGGGGGGGGGGGGGGGGGGGGGGGGGGGGGGGGGGGGGGGGGGGGGGGGGGGGGGGGGGGGGFGADEGGGGGGGFGGGGGFGFGFFFGGDGCEGGGGFGFFFGFGFFFFFDFF5DFDFFFGFFFFDDABDBFFFCCFFF5=@@5*>@=9B5>DAFEE>BA=@>@@BCE*;A226=EFFE?CE
@M00200:207:000000000-ALC1F:1:1101:16580:14326 2:N:0:5
TACTCGGGTATCTAATCCCGTTCGCTACCCTAGCTTTCGTGCCTCAGCGTCAGAAAAGATCCAGTGAGCCGCTTTCGCCACCGGTGTTCCTTAGGATATCAACGCATTTCACCGCTCCACCCTAAGTTCCGCTCACCTCTATCTCCCTCGAGCACGGTAGTTTAGGGCGCAATTCCTCGGTTGAGCCGAGGGATTTCACACTCTACTTTCCGCGCCGCCTACGCACCCTTTAAACCCCGTTCTGATG
+
CCCCCGGGGGGGGGGGGGGGGGGGGGGGGGG<FFFGGGGGDGGGGGGGGGGGGFFGGGGGGGGGEFGGGGGGGGGGGGGEGGGGGGGGGGGGGGGGGGGGFFFGGGGGGGFEGGG6EEGGGGGGGGGGGGDEDGGGGCGFGGGDFFGFGFGGGDFGDFFG?DFGFFFGFGEFAE+?BF>>CDD>>FFBFDC?24AEFF=*.(088CCEFFE<D(81230(/3:2(-71(::)6)=?((34(,4<<A4
@M00200:207:000000000-ALC1F:1:1101:15450:14350 2:N:0:5
TACGGGGGTATCTAATCCTGTTTGATCCCCACGCTTTCGTGCCTCAGCGTCAATCACCGTGTAGCAAGCTGCCTTCGCAATTGGTGTTCTATGTCATATCTAAGCATTTCACCGCTACATGACATATTCCGCTTACCTCCACGGCATTCAAGACAGATAGTATCAACGGCAGTTCCCAAGTTAAGCTCGGGGATTTCACCACTGACTTACCTGCCCGCCTACGCACCCTTTAAACCCAATTCTGATG
+
CCCCCGGGGGGGGGGGGGGGGGGGGGGGGGGGGGGGGGGGGGGGGGGGGGGGGGGGGGGGGGGGGGGGGGGGGGGGGGC@FGGGGGGGGGGGGGGGGGGGGGGGGGGGGGGGGGGGGGGGGGGGGGGGGGGGDGGGFFGFGGGDGFGFGF:==FGGDGGFGGFGFFFGDDDFFFFFFFFGGFFFFGFFB5CEFFFFFFFFFFFFFFFEFEFEFBAB9@96?@DFFFFF;@@CCCFA?F?@EFFDA9A
@M00200:207:000000000-ALC1F:1:1101:21664:14370 2:N:0:5
TACAGGGGTATCTAATCCTGTTTGCTCCCCACGCTTTCGCGCCTCAGCGTCAGTATCGGACCAGGTCGCCGCCTTCGCCACCGGTGTTCTTCCCAATATCTACGAATTTCACCTCTACACTGGGAATTCCACGACCCTCTTCCGAACTCAAGCCCGCACGTATCAAACGCAGCCCCCAGGTTGAGCCCAGGAATTTCACGTCTGACTGTACAAGCCGCCTACGCGCCCTTTAAACCCAATTCTGATG
+
CCCCCFGGGGGGGGGGGGGGGGGGGGGGGEFFGGGGGGGGGGGDFGGGGFFEGGGGFGGGEGFGGGGGGGGGGGFGGGDGGEGGGGGGGGGGGGGFG<FGFGGCGFFGFGGGGGFGGGGGGGGCEDFGGGGGGGGDDGGFGGGGGBDFDFGFGGGGDGGGGGFGFFFGFGEABB>AEFFGGGFF4CFFFFDFBAACFCAFF?11CE9)7?EFC@FFFFFD<F149>BFB2:2<>FF?08?FFADA4<
@M00200:207:000000000-ALC1F:1:1101:4121:14411 2:N:0:5
TACCGGGGTATCTAATCCCGTTTGCTCCCCACGCTTTCGCGCCTCAGCGTCAGGGAATGCCCAGAGACCCGCCTTCGCCACCGGTGTTCCTCCCGATCTCTACACATTTCACCGCTACACCGGGAATTCCAGTCTCCTCTGCATCCCTCAAGAACAGCAGTATCGGCCGACCCCCCTGAGTTGAGCTCAGGGATTTCACGACCGACTTGCCATCCCGCCTACGCGCCCTTTATGCCCAATTCTGATG
+
CCCCCGGGGGGGGGGGGFGGGGGGGGGGGGGGGGGGGGGGGGGGGGGGGGGGGGGGGGGGGGGGGGGGGGGGGGGGGGGGGGGGGGGGGGGFGGGGGGGGGGGGFGGGGGGGGGGGDFGGGGGGGGGGGGGGGFGGGGGFGGGGGFGFGFGG7?GGGGGGGF+59B>CEGFFFFBEEF6<CFFFFGCAFFGF(=FEFEC2866;>BFBFFFFFFFFFFFF???129>FF7:<9)09::<BA<929A<
@M00200:207:000000000-ALC1F:1:1101:9630:14413 2:N:0:5
TACCGGGGTATCTAATCCCGTTCGCTCCCCTAGCTTTCGCACCTCAGCGTCAGTCACTCGCCAGGACACTGCCTTCGCCTTCGGTGTTCCTCCGGATCTCTACGCATTTCACCACTCCACCCGGAATTCCGTGTCCCTCTCGAGCCCTCAAGTCATACCGTCTTTCGCATCCTCGGGTAGTTAAGCCACCCGCTGTCACACAAAACGCGTACGACCGCCTGCATGCCCTTTACACCCAGTTCTGACG
+
CCCCCGGGGGGGGGGGGGGGGGGGGGGGGGGGGGGGGGGGGGGGGGGGGGGGGGGGGGGGGGGGGFGGGGGGGGGGGGGGFGGGGDGGGGGGGGGGGGGGGGGGGGGGGGGGGGGGGF?FGGGEGGGDFGGGGGGFGGFFGGGGGFFFGFGGGGGGGGGGGDFGFFFGDD*;AC>EFFFGGGFA6CFFFFGFFDA2A?F4B(:=BFFFFF>F;DFFBF><??FFA>?<?<DAF2BFF:?>4<46A)-
@M00200:207:000000000-ALC1F:1:1101:12508:14429 2:N:0:5
TACACGGGTATCTAATCCTGTTTGCTCCCCACGCTTTCGTGCCTCAGCGTCAGTATCGGGCCAGTGAGCCGCCTTCGCCACTGGTGTTCTTGCGAATATCTACGAATTTCACCTCTACACTCGCAGTTCCACTCACCTCTCCCGAACTCAAGATCCTCAGTATCAAAGGCAGTTCTGGAGTTGAGCTCCAGGATTTCACCCCTGACTTAAAGACCCGCCTACGCACCCTTTAAGCCCAGTTCTGATG
+
CCCCCGGGGGGGGGGGGGGGGGGGGGGGGGGGGGGGGGGGGGGGGGGGGGGGGGGGGGGGGGGGGGGGGGGGGGGGGGGGGGGGGGGGGGGGGGGGGGGGGGGGGGGGGGGGGGGGGGGGGGGGGGGGGGGGGGGGGGGFGGGGGFGFGFGGGGGGGGGGGGFGFFFGFGFFFFFFFFFGGGFFFFFFFFGFBFF@CEFFFFFFFFFFFFFEEFFBBBFFFF?F219;DDFFEFFF@?FFFEFFFFC
@M00200:207:000000000-ALC1F:1:1101:13228:14431 2:N:0:5
TACTCGGGTATCTAATCCTGTTTGCTCCCCACGCTTTCGCGCCTCAGTGTCAGGAATCTCCCAGAAGGGCGCCTTCGCCGCCGGCCTTCTCCCGAATATCTGCGCATTTCACCGCTACACTCGGAGTTCCCCCTTCCCCTGAGATCCTCAAGCCGCGCAGTATAAGGCGCAATTCCCCGGGTAAGCCGAGGGCTTTCACACCTTACTTACGCACCCACCTACGCGCCCTTTCTACCCAGTTCCGAGT
+
CCCCCGGDGGGGGGDEGGGGGGEGGGGGGGGGGGGGGFGGCGGDGFGGGFGGGFF,FF9EGGGDCFFGGGGGGGGGGGGGG=FGEGGGG,>FFG@FEFGGGGGGEDFFGGGGGDGDGGGGGGFGGEG?EGGGGG8FGGGFF?8BGFF7AFC@D+;CDEGGGCFCFF*49DF4?EFF6A)7=C>4AFF>)=7:<F:;A3+/;???449-)6(,,(040:?<23(126>9>?F)--@=<8?F92)4(((
@M00200:207:000000000-ALC1F:1:1101:15507:14445 2:N:0:5
TACGGGGGTATCTAATCCTGTTTGCTCCCCACGCTTTCGCACCTCAGCGTCAGTATCGGGCCAGTGAGCCGCCTTCGCCACTGGTGTTCTTGCGAATATCTACGAATTTCACCTCTACACTCGCAGTTCCACTCACCTCTCCCGAACTCGAGACCCTCAGTATCAAAGGCAGTTCTGGAGTTGAGCTCCAGGATTTCACCCCTGACTTAAGGACCCGCCTACGTGCGCTTTATGCCCAATTCTGATG
+
CCCCCGGGGGGGGGGGGGGGGGGGGGGGGGGGGGGGGGGGGGGGGGGGGGGGGGGGGGGGGGGGGGGGGGGGGGGGGGGGGGGGGGGGGGGGGGGGGGGGFFGGGGGGGGGGGGGGGGGGGGGGGGGGGGGGGGGGFFFFGGGGGFGFGFGDGGGGGGGGGGFGFFFGFGFFFEFFFAFGGGFFAGFFFFCFFFFFFFFE(6=B23>CEFFEF@FD@FBD?@DF179B>F<AAAFFB?BF9A99<<4
@M00200:207:000000000-ALC1F:1:1101:15834:14455 2:N:0:5
TACTAGGGTATCTAATCCTGTTTGCTCCCCACGCTTTCGTGCCTGAACGTCGGTACTGGACCAGGAAGCCGCTTTCGCCACTGGTGTTCCTTCAGATATCTACGCATTTCACCGCTACACCTGAAATTCCGCTTCCCTCTTCCGTACCCTAGCTATCCAGTCTCGAATGCAATTCCCAGGTTGAGCCCGGGGCTTTCACACCCGACTTACATAACCGTCTACGCACGCTTTAAGCCCAGTTCTGATG
+
CCCCCGGGGGGGGGDGGGGGFGGGGGGGGGGGGGGGGGGGGGGGGGGGGGGGGGGGGGGGFGGGGGGFGGGGGGGGGGGDGGGGFGGGGGGGGGGGGGGCGGGGGGGGCGGFFGGGGGGGGGGGGGGGGGGGGGGFFCGFGGGGGFDD+D8DFGGGFGGGGGFGB?DDFGC?D5F7DFFGGFFFFGF*:>DEB5688EFEB>9>4>92;>EFEEFF@>D>>EF932:B023CCEFF?1?6?CEC)94
@M00200:207:000000000-ALC1F:1:1101:19250:14472 2:N:0:5
TACTGGGGTATCTAATCCTGTTTGCTCCCCACGCTTTCGCGCCTCAGCGTCAGTATCGGACCAGGTCGCCGCCTTCGCCACCGGTGTTCTTCCCAATATCTACGAATTTCACCTCTACACTGGGAATTCCACGACCCTCTTCCGAACTCAAGTCCGCACGTATCAAACGCAGCCCCCAGGTTGAGCCCAGGAATTTCACGCCTGACTGTACAAACCGCCTACGCGCCCTTTATACCCAATTCTGATG
+
CCCCCGGGGGGGGGGGGGGGGGGGGGGGGGGGGGGGGGGGGGGGGGGGGGGGGGGGGGGGGGGGGGGGGGGGGGGGGGGGGGGGGGGGGGGGGGGGGGGGGGGGGGGGGGGGGGGGGGGGGGGGFFGGGFFGGGGCGGGFGGGGGFGFGFGFGGGGGGGGGFFGFFFGFGEFFFAFFFFFEFFFFFFFFFGFFFFFFC67>?FFFFEFFFFC?<A@FFBFFFF>B>F;F0?F>BFFBDB:9AF94<A
@M00200:207:000000000-ALC1F:1:1101:9823:14486 2:N:0:5
TACTGGGGTATCTAATCCCGTTCGCTCCCCTGGCTTTCGCGCATCAGCGTCAGTATCGGCCCAGTAGCCCGCCTTCGCCTCAGGTGTTCCTCCCGATATCTACGCATTTCACCGCTACACCGGGAATTCCAGCTACCTCTTCCGTACTCTAGCCTGCCAGTATCAGCCGACTTTCCGGGGTTGAGCCCCGGGCTTTCACAGCTGACTTAACAAGCCGCCTACGCGCCCTTTAAACCCAGTTCTGATG
+
CCCCCFGGGGGGGGGGGGGGGGGGGGGGGGGGGGGGGGGGGGGGGGGGGGGGGGGGGGGGGGGGGGGGGGGGGGGGGGGGGGGGGGGGGGGGGGGGGGGGGGGGGGGGGGGGGGGGGGGGGGGGEDGGGGGFGGGGGGGFGGGGGFGFGFGGGGGGGGGGGGFGFFFGFGFFFFFFFFFGGGFFFGFFD?GFFFFFFFFFFFFFFFAEFEFFFFFFF@>FBF?9>9BFFB?A9<FFFFFF54A<BB<
@M00200:207:000000000-ALC1F:1:1101:5259:14487 2:N:0:5
TACTGGGGTATCTAATCCTGTTTGATCCCCACGCTTTCGTGCATCAGTGTCAATAACCGTGTAGCGAGCTGCCTTCGCAATTGGTGTTCTATGTCATATCTAAGCATTTCACCGCTACATGACATATTCCGCTCACCTCCACGATATTCAAGACAGATAGTATCAACGGCAGTTTCCGGGTTAAGCCCGGAGATTTCACCACTGACTTACCTGCCCACCTACGCACCCTTTAAACCCAATTCTGATGAGCT
+
CCCCCGGGGGGGGGGGGGGGGGGGGGGGGGGGGGGGGGGGGGGGGGGGGGGGGGGGGGGGGGGGGEGGGGGFGGGGGGGDGGGGGGGGGGGGGGGGGGGGGGFFGFGGGGGGGGGGGGGGGFGGGGGGGGFED6=EDGGFGGGGGDGFGFDFGFGGGGFGFGBGFFDE5D>BFFFFF>>D>DFFFGF5B>CD=FFCFCBE@CFFFFEAEEFEEB99@FFBEE@F@@=5>=5CE;FF??;DFFE?ECEE;))
@M00200:207:000000000-ALC1F:1:1101:23392:14496 2:N:0:5
TACCGGGGTATCTAATCCCGTTCACTCCCCTAGCTTTCGTGTTTCAGCGTTAGGAACAGCATAGAGAATCGCTTTCGCCTCAGGTGTTCCTCCCGATATCTACGCATTTCACCGCTCCACCGGGAATTCCATTCTCTTCCACTGCCCTCAAGCTGAACAGTATCGAAGACAGTTCCGAAGTTAAGCCTCGGGATTTCATCTCCGACTTGCTCAGCCGCCTACACACCCTTTACACCCAGTTCTGATG
+
CCCCCGGGGGGGGGGGGGGGGGGGGGGFGGGFGGGGGGGGGGGGGGGGGGGGFGGGGGGGGGGGGGGGGGGGGGGGGGDGGCFFGGGGGGGGFGGGGGDGGGGGGGGGGGGGGGGGGGGGGGGGGGFFGGGGGGGGGGGFGGGGG5DFGFGGGGGGGGGDDFFFBF5C9DBDDFFFE>ADGGFCFGAFF>D5):CFFFFE?E=BFFFFFE*4?=F3>@95=BFFE6<B;@@3)7AA((6;9C?>C?)
@M00200:207:000000000-ALC1F:1:1101:14494:14521 2:N:0:5
TACTAGGGTATCTAATCCTGTTTGCTCCCCACGCTTTCGCACCTCAGCGTCAGTATCGGGCCAGTGAGCCGCCTTCGCCACTGGTGTTCTTGCGAATATCTACGAATTTCACCTCTACACTCGCAGTTCCACTCACCTCTCCCGAACTCGAGATCCTCAGTATCAGAGGCAGTTCTGGAGTTGAGCTCCAGGATTTCACCCCTGACTTAAGGACCCGCCTACGTGCGCTTTACACCCAATTCTGATG
+
CCCCCGGGGGGGGGGGGGGGGGGGGGGGGGGGGGGGGGGGGGGGGGGGGGGGGGGGGGGGGGGGGGGGGGGGGGGGGGGGGGGGGGGGGGGGGGGGGGGGGGGGGGGGGGGGGGGGGGGGGGGGGGGGGGGGGGGGGGGFGGGGGFGFGFGGGGGGGGGGGFFGFFBFFGFFFFFFFFFGGGFFFGFFFFGFFFFFFFFFFADDFFFEEFEEEDFDBFFFDFFB=1:9BFFCFFFF>?F14C?CF34
@M00200:207:000000000-ALC1F:1:1101:7457:14546 2:N:0:5
TACGGGGGTATCTAATCCTGTTTGCTCCCCACGCTTTCGTAGTTGAGTGTCAGTGACTGTCCAGCGAGCCGCCTTCGCCTCTGGTGTTCCTCCCGATCTCTACGCATTTCACCGCTACACCGGGAATTCCACTCGCCTCTCCAGTACTCTAGTCTCACCGTTTCCGGGGCACTTCTTGAGTTAAGCCCAAGGCTTTCACCCCAGACAAATGAGACCACCTACCTACCCTTTAAACCCAGTTCTGATG
+
CCCCCGGGGGGGGGGGGGGGGGGGGGGGGGGGGGGGGGGGGGGGGGGGGGGGGGGGGGGGGGFFGDEEGGGGGGGGGGGGGGGFFGGGGGGGGGGGGGGGGGGGGGGGGGGGGGGGGGGGGGGGGGGGGGGGCGGGGGGFF?CGGFGFGAACGGGGGGGGGGFGFFEGFGFEFFFFFFACFGFFFGFFFFFFBFAEFFFA<BFF;DD@@FFCEEFFF@FFEFD<A???FBFFF27???0.5>AAA<5
@M00200:207:000000000-ALC1F:1:1101:29270:14559 2:N:0:5
TACTAGGGTATCTAATCCTGTTTGCTCCCCACGCTTTCGTGCCTGAGCGTCAGTATCATCCCAGGGGGCTGCCTTCGCCATCGGTGTTCCTCCACATCTCTACGCATTTCACTGCTACACGTGGAATTCCACCCCCCTCTGACGTACTCTAGCCATGCAGTCCCAAACGCCATTCCCAGGTTAAGCCCGGGGCTTTCACGTCTGGCTTACATAACCGCCTGCGCACGCTTTAAACCCAGTTCTGATGAAAT
+
<BCCCGGCFGGFG9EEFFGFGGFGGAFGFGGGGDBF8FEGGEGBDCGGGGCGGGGGGFFFGGFFGGDGGDGGGDF@<@FCFFGCFEGDGGFFFGGE?FEADC?FEG7:=EFGGGDGGGGGGFFDEGC8=DEED+0@=C>FD8DDGF=59+A=BDGFF88F8+:=:9F6?60:?CA7AA?529AF+2*<:>C9:DFEBC8@BDBF23(().*98CA3:;308?9(.(611(-4:AFF6(47)))6).66))-
@M00200:207:000000000-ALC1F:1:1101:27611:14561 2:N:0:5
TACTAGGGTATCTAATCCCGTTTGCTCCCCTGGCTTTCGCGCCTCAGCGTCAGAAAAGGTCCAGCACATCGCTTTCGCCACCGGCGTTCCTTCCGATATCTACGCATTTCACCGCTCCACCGGAAGTTCCACATGCCCCTACCTCCCTCAAGACGGCCAGTATCAGAAGCTATTTTCCAGTTAAGCTGAAAGATTTCACCCCTGACTTGACCACCCGCCTACGCGCCCTTTAAGCCCAATTCTGATG
+
CCCCCGGGGGGGGGGGGGGGGGGGGGGGGGGGGGGGGGGGGGGGGGGGGGGGGGGGGGGGGGGGGGGGGGGGGGGGGGGGGGGGGGGGGGGGGGGGGGGGGGGGGGGGGGGGGGGGGGGGGGGGGGGGGGGGGGGGGGGFGGGGGF>FGFGGGGGDGGGGFGFGFFFGFGFFFFFFFFFGGGFFCGFAFFAFB4B<AEFBD9>22>ECEEF365?D299DF@?F90(:0@@C4>FF02((-64AABF
@M00200:207:000000000-ALC1F:1:1101:16577:14576 2:N:0:5
TACGGGGGTATCTAATCCCGTTCGCTCCCCTAGCTTTCGCGTCTCAGCGTCAGTTAGCAGCCAGAAAGTCGCCTTCGCCGCTGGTGTTCCTCCCGATATCTACGCATTTCACTACTACACCGGGAATTCCACTTTCCTCTCTGCCACTCTAGCCGCGCAGTTTTGGTCGCAGTTCCTCGGTTAAGCCGAGGGATTTCACAACCAACTTACGCAACCGCCTACACGCGCTTTAAACCCAATTCTGATG
+
CCCCCGGGGGGGGGGGGGGGGGGGGGGGGGGGGGGGGGGGGGGGGGGGGGGGGGGGDCFFGGGGGGGGGGGGGGGGGGGGGGGGGGGGGGGGGEGGGGGGGGGGGGGGGGGGGGGGGGGGCEGGGGGGGGGGGGCGGGGFGGGGGFGFGFGGGCDGDGGDGGFF99A7BGFFF:FFFFFGGGFFFGFF>EGF<FF@F?F3;?70:?F><B<0?7BFF>F??F?F?B6090:)6)95:B<?4664><2
@M00200:207:000000000-ALC1F:1:1101:5567:14595 2:N:0:5
TACGAGGGTATCTAATCCTGTTTGCTCCCCTAGCTTTCGTGCCTCAGTGTCAGGAGTCGTCCAGGGACTCGCCTTCGCCACTGGTGTTCCTCTTGATATCTACGCATTTCACTGCTACACCAAGAATTCCAGTCCCCCCTCCGACCCTCTAGCAAGGTAGTTTCCAATGCCATTTCGGAGTTGAGCTCCGAGCTTTCACATCCGACTTACCTCGCCACCTACGCACCCTTTAAACCCAGTTCTGATG
+
CCCCCGGGGGGGGGGGGGGGGGGGGGGGGGGGGGGGGGGGGGGGGGGGGGGGGGGGGGGGGGGGGGGGGGGGGGGGGGGEGGGGGGGGGGGGGGGFGGGGGGGGGGGGGGGGGGGGGGGGGGGGGGGFGFGGFGGGGG>DDGDDGFDFGBFGGGGCFDFDFDF9DFFC?FFFFFFFFDFGGGFFACCFFDGEF5AEFFFCEE@=>BFDEFFFFAE(8@B@BFF>@>BFFFE4CEFF7(:ECEEFF5<
@M00200:207:000000000-ALC1F:1:1101:14095:14601 2:N:0:5
TACGGGGGTATCTAATCCTGTTTGCTCCCCTAGCTTTCGTCTCTCAGCGTCAGTTGCGATCCAGTGAGCCGCCTTCGCCACGGGTGTTCCTGCAGATATCTACGCATTTCACCGCTACACCTGCAATTCCACTCACCTCTCTCGCACTCGAGCACGGCAGTTTCGGAAGCAGTCCCTGGGTTAAGCCCAGAAATTTCACTCCCGACTTGCCGCACCGCCTACAGACCCTTTAAGCCCAATTCTGATG
+
CCCCCGGGGGFGGGGGGGGFGGCFGGGGGGGGGGGGGGGGGGDFGGGGEGGGGGGGGGGGGGDGEFFGCGFGGGGGGGGEGGGGFGGGGGGGGGGDFEFGGG<DCECGGGGGGGCGGGFGGDFFGGG,DFGGGGGGGDDBD9DDGDDEGFCEDDGGGDGGDCAFFEBG5>AACBFFFFFFCD>8BCF>FFGFF68*B?6?@3=;;;9;@<;99>D9@>BFFFFF2:<?12:<9AF??<(15A<>)4.
@M00200:207:000000000-ALC1F:1:1101:16858:14606 2:N:0:5
TACTCGGGTATCTAATCCTGTTTGCTCCCCACGCTTTCGCGCATCAGCGTCAGAACCGGTCCAGGTAGCCGCCTTCGCCACCGGTGTTCCTCCCAATATCTACGCATTTCACCGCTACATTGGGAATTCCGCTACCCCCTCCCGGCCTCAAGCCAGGCAGTTTCAAAGGCAGTTCCTCAGTTGAGCCGAGGGATTTCACCTTTGACTTACCAAGCCGCCTACGCGCCCTTTATACCCAGTTCTGATG
+
CCCCCGGGGGGGGGGGGGGGGGGGFGGFFGGGGGGGGGGGGGGGGGGGGGGGGGDFGGEFFGGGGEDFGFGGGGGGGGCFCFGCFGEGGFGGGGGFGGGGGGCGEGGGGGFFGGGDEGGGGGGEFGGGGGGGGDG??FGFGG6DD*@ECFFGGGGFGGGGGGFGFFFGFGFF9=B>BAFGGGFFFFF>>5DE2?AEFE=>E@9<EEFEFE;7=052>>;?D@FB909;FFFFBFFFB??86>AAAB4
@M00200:207:000000000-ALC1F:1:1101:6044:14632 2:N:0:5
TACTCGGGTATCTAATCCTGTTTGCTCCCCACGCTTTCGTGCCTCAGTGTCAGGAACTGCCCAGAATGGCGCCTTCGCCGCCGGCCTTCCCCCAGATATCTGCGCATTTCACCGCTACACCTGGAGTTCCCCATTCCCCTACAGTCCTCAAGTCACGCAGTATAACGCGCAATTCCCCGGGTAAGCCGGGGGATTTCACACGTTACTTACGTAACCACCTACGCACCCTTTAAACACAGTTCTGATG
+
CCCCCGGGGGGGGGGGGGGGGGGGGGGGGGEFGGGGGGGGGGGGGGGFGGGGGGGGGGGGGDFGGGGGGGGGGGGGGGGGGGGGGGGGGGGGGFEGGGGFEAFGGGGGGGGGGGGGEGG8EGGFGGGGGGGGFGFFGGGFGGGGFFGCGFFGGGGGGGGG>CFFFFD>BGFFA@CFFF>CECA>FCADFFGEFBAEFFFEEFFFF@CEFA?FFF5A<:2434:6?FF:BB06>DF6:6:55<)645A
@M00200:207:000000000-ALC1F:1:1101:7954:14644 2:N:0:5
TACTGGGGTATCTAATCCTGTTTGCTCCCCACGCTTTCGTGCCTCAGTGTCAGGAAAGGCCCAGCCGGGCGTCTTCACCATCGGCGTTCCAGTAGATATCTACGCATTTCACCGCTCCACCTACTGTTCCCCCGGCGCCTACCTTCCTCAAGACCAGCAGTATGCCCCGCAGTTCCCCGGTTGAGCCGGGGGATTTCACAAAGCACTTGCTGGCCCACCTACGCACCCTTTATACCCAATTCTGATGAGCT
+
CCCCCGGGGGGGGGGGGGGGGGGGGGGGGGGGGGGGGGGGGGGGGGGGGGGGGGGGGGGGFGGGGGGGGGGGGGGGGGGGGGGGGGGGGGGGGGGGGGGGGGGGGGGGGGGGGGGGGDGGGGGGGGGGGGGGDGGGGGGFGGGGGFGFGFFGGGGGGGGGGGFGFFFGFGFFFFFFAFFGGCEFFGFFFFGF@353AEFF<?BBFFF:<AFF?<@BBFFFFFFFFFFFFF?B><=F:?:?4<A>9A<A?)-
@M00200:207:000000000-ALC1F:1:1101:27313:14665 2:N:0:5
[truncated: 78,756,191 more chars]
