# Supplementary material for: Responses of rhizosphere soil bacteria to 2-year tillage rotation treatments during fallow period in semiarid southeastern Loess Plateau
Source: PeerJ. 2020 May 5;8:e8853. doi: 10.7717/peerj.8853 (PMC7207221; doi:10.7717/peerj.8853)
Supplement: Supplemental Information 11 [file peerj-08-8853-s011.gz › G1'L2.R2.fastq]

@M00200:207:000000000-ALC1F:1:1101:17759:1869 2:N:0:5
TACCGGGGTACTAATCCTGTTTCATCCCCACACTTTCGTTCCTCAGTCTCAGTTAAAGCTTAGTAAGCTGCCTTCGCACTCGGTTTTCTTGACGATATCTAAGCATTTCACCCCTACACCGTCAATTCCGCCTACCTCCACTTTACTCAAGCCCATCAGTCTCAATGCCACCCTCCCGGTTAAGCCGGTCTATTTCAGCACTGACTTAATATGCCACCTACTCACCCTTTATACCCTATACACATGCGATC
+
8,A,,+++=,C<,,<CEC,CFE,,<;CED,@,8;@EE,;,;C@A,6E,C@,,CC,,,6C@@,,C,,,;@,BEEFB,@,+8?,,@,8DFFF;,9?,8,69@,,,9,9@E=,=?,69,=,9?+@@++9@3>,+=D8==+2+*6@=D,===8*,@0=+=D,+?+=<++4+13+;::DF*<*9=@85+0=*00*3+3;@;+0<*083*8>05*;5**3/*6)44:*.16:4-:548*016*06***0*6.)((/(
@M00200:207:000000000-ALC1F:1:1101:18602:1967 2:N:0:5
TACGCGGGTATCTAATCCCGTTTGCTCCCCTGGCTTTCGCGCCTCAGCGTCAATACCGGTCCAGGATGCCGCCTTCGCCACCGATGTTCCTCCAGATATCTACGCATTTCACCGCTACCCCTGGCATTCCACATCCCTCTCCCGGCTTCAAGCCTTCCAGTCTCGGACGCAGTTCCCGGGTTGAGCCCGGGGATTTCACGTTCGACTTAGACGGCCGCCTACGCGCCCTTTCCACCCAATCGACATGAGCT
+
ABC,A+++@7FFF9,CFGC:FEE7CFFFFGG8,FFFGGDE+CFGGG8F+FGE@E9EF:+77@@<,,:4BECEFGGGCEE,@F=7C7FFGGGAF88,C,DEGCEDB6FFGF9@E4@C+>,8DD7+,,8EFG,@+@?FFGGFFFGC6*3@FF,,=?FGGG78FGFGA50@/C4>?CFFF*)8?7)));;F3))),:A=FEF;=;@<(6?F9>))(,8;9096(4(3(17BFFF)).=F(,-((-(4(8)-.))
@M00200:207:000000000-ALC1F:1:1101:10427:1968 2:N:0:5
TACGGGTGTATCTAATCCTGTTTGCTCCCCTGTCCTTCGTGCCTCAGTGTCAGTAACTGTCCAGAGTTTCGCCTTCGCCACTGGTCTTCCTTACGATATCTACGCCTTTCTCCGCTCCCCCGTCCATTCCGCCTACCTCATCTGTCCTCTCGCCCCGCTGTATCAATGCCACCCTCCCGGTTAAGCCGGCATATTTCAGCACTGCCTTACAGCGCCCCCTCCGCACCCTTTTAACCCAATCTCCCTCCTCT
+
68B,,+++8,<CC,,@FCC9FF@,CCCCC@E8,CEFDF@C,,BDE@,C,<C9,C,,CF6CEC,,,,,;;C,@CFEF7C@,8=,,:AF=AFFCAA,,9,6>=,A,7+A==;,59+4=+7,8@+@>++9@>D,4=C6@?2=0=DF8@+6CDF,++===+@++6+5?++5,6?+;;53@*:93@79++<A***090@9*42+:*7>)*)1:.>**)(25(/430((/(,6,(6))1)32/(/,()))(.(-(()
@M00200:207:000000000-ALC1F:1:1101:24067:1985 2:N:0:5
TACGCGGTTATCTAATCCCGTTTGCTCCCCTGGCTTTCGCGCCTCAGCGTCAATACCGGTCCAGGATGCCGCCTTCGCCACCGGTGTTCCTCCAGATATCTACGCATTTCACCTCTACACCTGTAATTCCACATCCCTCTCCCGGATTCAAGCCCGCCCGTATCGGACGCAGTTCCCGGGTTGAGCCCGTGGATTTCCCGTTCGACTTAGCGGGCCGCCTACGCGCCCTTTCAGCCCAGTAGACCTT
+
BCC8C+++@,CFFC,CFCE,CC@,CFEFFEE<,CFCFF:@+@CCGAE@:FE7CC<EFCCFCF9<<,6,BFCCFFEEDCF,@F>:@7BFGGGFFGF9F,@EGCF+>+@FDFA<=,@?D?,9DD,4,68=,@,7=888D=DF6D?=+*6@GFA:=8D6=++3?7C69**@5D4*:CFFA>*;:95)16?F4):)1684@)/(/5@6=?(6<<3((,09(47623(4(499907)))17-1::))6:)5)
@M00200:207:000000000-ALC1F:1:1101:21600:2028 2:N:0:5
TACGGGGGTATCTAATCCCGTTTGCTCCCCTGGCTTTCGCGCCTCAGCGTCAGTTACAGCCTAGTAAGCTGCCTTCGCTATAGGTGTTCTTGACGATATCTAAGCATTTCACCGCTACACCGTCAATTCCGCCTACCTCATCTGTACTCAAGCCCATCAGTATCATTGGCACCTTCTCAGTTAAGCTGAGATATTTCACCACTGACTTAATAGGCCGCCTACGCACCCTTTAAACCCAATAGACATGAGCT
+
CCCCCCCCGCFFGFGGGGG7FGG>FFGGGGGGFGGGGGGGGGGGGGGGGGGGGGFFGGGGGGGGGGGFFGGGGGGGGGG,CFFGGGGGGGGGGGCFGDEGGGGDFFG9FGGFFEGG6>9EFCGGC>FFGF?CDGGGGGGFGGGGGDCFFFGDFGFFGGGDDDFG7CFEAC*;FBFFFFFFGGF=>GFFFFDFEFFF>7@CEBFF=EFEFFF<4>F=9@@@F59@=B@FFF@<E6AF7;((;CCFFF3@3))
@M00200:207:000000000-ALC1F:1:1101:13135:2041 2:N:0:5
TACGAGGGTATCTAATCCCGTTCGCTCCCCTAGCTTTCGCGCCTCAGCGTCAGTGTCAGCCCAGCAACCCGCCTTCGCCGCAGGTGTTCCTCTCGATATCTACGCATTTCACCGCTACACCGAGAATTCCAGTTGCCCCTTCTGCACTCTAGCCCCGCAGTATCGGCTGACCGTTCCGGGTTAAGCCCGGAGATTTCACAGTCGAATTGCGGTGGCCGCCTACGCGCCCTTTAAACCCAATAGACATG
+
CCCCC@7+FFFGGAEFGFEFFGG>CFGGGGGC8FEFGGEGGGGGGFDGFEEEGFGGGGGGGGGGGFGGGGGGGGDFFGGGGEEFFGGGFGGGFGGDFFBFDFGFG>FEGGGFDCEG6>8AFEC@:+EFGGG8FCGFFFDFGGGGGFGFFFGDF?DDCG6CCCAG>BEG?FFFFAEA?4>4=DFACFAFF4DB9FFEFFF34=F<((),.44(:9:@@9B>1(,899294>FFA)9734?:7?DA)642
@M00200:207:000000000-ALC1F:1:1101:7287:2056 2:N:0:5
TACCAGGGTATCTAATCCCGTTTGCTCCCCTGGCTTTCGCGCATCAGCGTCAGAAAAGGTCCAGCACCTCGCCTTCGCCACCGGAGTTCCGAGCGATATCAACGCATTTCACCGCTCCACCGCTCGTTCCAGGTGCCCCTACCCTGCTCGAGACCGGCAGTATCCACGGCTATTCCCCGGTTGAGCCGGGGGATTTCACCCCAGACTTGTCAGCCCGCCTACGCGCCCTTTCCACCCAGTAGACATGAGCT
+
CCCCCC7@FGFGGAEEGGFEFCFFFDEFEFGC8FEFGFCFEFGGGGGGGGGGGG,A,<:FFFGGF?EFDGGGGGGGFGECFFDG7CCFGGEG7FG@F+>EF;FEE6@=FGFCG8CDGE8EFGGCGDCFGGFAFDFGGG6?FFAF?:DFGF696?C>DG*@3C>C4+/;>GFF6?AFFA?DEG>;49AE>)9>>37?FA?A06:???B2ABAF>?430;;FFF?>FB>B>??4227)-,244:6AF274)))
@M00200:207:000000000-ALC1F:1:1101:23808:2066 2:N:0:5
TACCCGGGTATCTAATCCTGTTTGATCCCCGCACTTTCGAGCCTCAGTGTCAGTTACAGTTTTGTGAGCTGCCTTCGCAATCGGTGTTCTATGACATCTCTATGTATTTCACCACTACATGTCATATTCCGCCCACAGCAACTGTACTCAAGCCCTACAGTATCAATGGCAATTTCTCGGTTAAGCCGAGAGATTTCACCACTGACTTATAATGCCACCTACGCTCCCTTTATACCCAATAGACATGATAT
+
CCCCCGD>GGGGGFGGGGGGGGGCEGGGGGGGGGGGGGGFGGGGGGFGGGGGGGGEGFGFFGGGGGCEGGGGGGGGGGG:FGGGGDGGGGFGGCGFGGFGGGGGG8FFFGDFGGGGGC8F9DFDF;EGGG?EG8DEG??D=DGGG9DFFF?DGFGGGGFDGGFGFFFGFGFFFFFFFFF?GG5<BFFDB>DB=FFA9=FF<CF@EFFC;AEF*3+:=EF@BF4=>=A9BFF=E?FFBF=:)@CBEF3=*5*
@M00200:207:000000000-ALC1F:1:1101:23753:2074 2:N:0:5
TACAGGGGTATCTAATCCCGTTCGCTCCCCTAGCTTTCGCACTTCAGCGTCAGTGTCAGCCCAGCAACCCGCCTTCGCCGCAGGTGTTCCTCTCGATATCTACGCATTTCACCGCTACACCGAGAATTCCAGTTGCCCCTTCTGCACTCTAGCCCCGCAGTATCGGTTGACCTTTCTGGGTTAAGCCCAGAGATTTCACAACCGCCTTGCGGTGGCCGCCTACGCGCCCTTTAAACCCAATCGACATGAC
+
CCCCCC>@GGGGGCGGGG<CFGFEGGGGGGGCFGGGGGGGGGEGGG9AFEGCGG<FGGFGGGEFGAFGFGGGGGGGGGECFBFGF@?CFFGGFGGCCB=FEGGGGGGGGGFFG@EGEF8FGCE7C>AFGGCAE8F8=D=*?FC?FFFFGFGFF=0==E6+3=<@5>DGFDFFF6F>FA>>:CF+87*9?FFF)+B*=C@@3258(5533899(()3,22046360(36(4()-)1934((3.-:91(52)
@M00200:207:000000000-ALC1F:1:1101:14638:2087 2:N:0:5
TACCGGGGTATCTAATCCTGTTCGCTCCCCACGCTTTCGCGTCTCAGCGTCAGTACCGTCCCAGAGAGCCGCCTTCGCCACGGGTGTTCTTCCTGATATCTGCGCATTTCACCGCTACACCAGGAATTCCACTCTCCTCTTCCGGACTCTAGCCATACGGTTTCCATCGACGTCTCGAGGTTAAGCCTCGAGTTTTCACAACGGACCTGTGTGGCCGCCTACACGCGCTTTAAACCCAATAGACATG
+
CCCCCGGGGGGGGGGGGGGGGGGEGGGEGBFFGGEEGGGGGGGEGGGGGGGGGGGGFGGGEGGGGDDGGGGGGGGGGGGGGGGGGEGGGGGGGGGGGGFGGGFGGCG7DGGGGGGGGD,?DGGDG,DEDEFGDGGGGGGFGGCGD5CDGFGGCCGGGFGDFGFGFFFG599BEAFFFF>CCFF8FFFFFEGF>BFEFCCE@DF>06;DD)6C@FFF@(2210(4:073-816)67;:<???F4<>>?
@M00200:207:000000000-ALC1F:1:1101:21404:2098 2:N:0:5
TACGGGGGTATCTAATCCCATTTGCTCCCCTAGCTTTCGTTCCTCAGCGTCAGTTACAGCCCAGCGAGTCGCCTGCGCCACCGGTGTTCTTCCCAATATCTACGCATTTCACCGCTACACTGGGAATTCCACTCGCCTCTACTGCACTCCAGTCTGCCAGTATCCAATGCACTCCCAGGGTTGAGCCCCGATCTTTAACATCAGACTTAACAAACCGCCTACGAACTCTTTAAACCCAATAGACATG
+
CCCCCGGGGGGGGGGGGGGGGGGGGFGGGGGFGGGGGGGGGGGFGGGFGGGGGGGGGFGGGGFGGGCFFFGGEGGGGGGGGGGDGGGDGGGGGGGGGCEFFGGGGGGGGGGGGGGGEGFGGGGGGGGGGGFGFFF>DDGFGGGGGFGFGFGGGGFFGFGFGGCGFFFGFGFFFFFFFF>5@CDFADFFFFDB=AFFFFFEEFFB9B=@C=BFFFFF9B0<DFFFDFFF9?CFE)1=?:<F?9)4:97
@M00200:207:000000000-ALC1F:1:1101:13157:2126 2:N:0:5
TACTGGGGTATCTAATCCCGTTTGCTCCCCTGGCTTTCGCTCCTCAGTGTCAGTGTCGGTCCAGGATGCCGCCTTCGCCACCGGTGTTCCTCCAGATATCTACGCATTTCACCGCTACACCTGGAATTCCGCATCCCTCTCCCGAACTCAAGCCATCCAGTATCAGACGCAGTTCCCCGGTTAAGCCGAGGGATTTCACGTCTGACTTAGTTGGCCACCTACGAGCCCTTTAAACCCAATAGACATGAGA
+
CCCCCGGDGGGGDFGGFFFEFFGFFGGEGGGFFGGGGGGGGGG8<F<,FGGGGGGGGGGGGFGGGGFGGGGGGGGEFECFG8BFGGEGGGFGGGGGFF;@FGGGGGEGGGAFGCCDDE9DCFGF8EA8B8DG8CGFF?FFGGGGCEGFGBFG?DFGGGFDGGBGC;?8?CAA>=FF5;@DEC5AA<995975>4?;@EFFDB(2448@*98CF2;31(633;;7<9BF3@3))9;46;:2:BA<>:)60:
@M00200:207:000000000-ALC1F:1:1101:15371:2132 2:N:0:5
TACTCGGGTATCTAATCCTGTTTGCTCCCCACGCTTTCGCGCCTCAGCGTCAGTTCCGGTCCAGTGAGCCGCCTTCGCCACTGGTGTTCCTCCCAATATCTACGCATTTCACCGCTACACTGGGAATTCCACTCACCTCTCCCGGTCTCGAGCCATCCAGTCTGGCAGGCAGTTCCTCGGTTAAGCCGAGGGATTTCACCCGCCACTTGGATAGCCGCCTACGCGCCCTTTAAACCCAATAGACATG
+
CCCCCGGGGGGGGGGGGGGFGGGGGGGGGGGGGGGGFGGGGGGGGGGGGGGGGGGGGGGGGGGGGGGGGGDGGGGGGGGGGGGGGGGGGGGFGGGGGGGGGGGGGGGGGGGGGGGGG>8EGGGGGFGGGCEG@FGGGGGFGGFDEAD>FFGEGGGFGGGGGGFGFFFGFGFFFFFFFFFDEGFA>CA?BDD>@AFFFFFEB@B>@D@>983;EEFE;>BD?38;B0,227294<?F?B6(:AFF)6>
@M00200:207:000000000-ALC1F:1:1101:20900:2142 2:N:0:5
TACTAGGGTATCTAATCCTGTTTGATCCCCACGCTTTCGTGCCTCAGCGTCAATAAGACCATAGTAAGCTGCCTTCGCAATCGGTGTTCTGAGACATATCTATGCATTTCACCGCTACTTGTCTCATTCCGCCTACCTCTAGTCCATTCAAGCCCATCAGTATCAAGGGCACTGCGATAGTTGAGCTACCGTCTTTCACCCCTGACTTAACAGGCCGCCTACGCACCCTTTAAACCCAATAGACATG
+
CCCCCGGGGGGGGGGGGGGGGGGGGGGGGGGGGGGGGGGGGGGGGGGGGGGGGGGGGGGGGGGGGGGGGGGGGGGGGGGGGGGGGGGGGGGGGGGGGGGGGGGGGGGGGGGGGGGGGGGGGGGGGGGGGGGGGDGGGGFFGGEFGFGFGFAEGDGGGGF6=DFGFFFGFGFFFFFFEFACGGFFFGFFFB8DDFFFFFFFFACDF@BEFFFFEFFDAABA>4=>9>:=DDFE4CFFFF=DEFEEEC;
@M00200:207:000000000-ALC1F:1:1101:18235:2148 2:N:0:5
TACAAGGGTATCTAATCCTGTTTGATCCCCACGCTTTCGTGCCTCAGCGTCAGTTACACTTTAGTGAGCTGCCTTCGCAATCGGTGTTCTGTGACATATCTATGCATTTCACCGCTACTTGTCACATTCCGCCCACTTCATCTGTACTCAAGCGAACCAGTATCAAAGGCAGTTCTACAGTTGAGCTGCAGGCTTTCACCTCTGACTTAATTCGCCGCCTACGCACCCTTTATACCCAGTAGACATG
+
CCCCCGGGGGGGGGGGGGGGGGGGGGGGGGGGGGGGGGGGGGGGGGGGGGGGGGGGGGGGGGGGGGGGGGGGGGGGGGGGGGGGGGGGGGGGGGGGGGGGGGGGFEFGFGGGGGGGGGGGGGGGGGGGGGDGGDCEFGGFGGGGGFGFGFGFGGCDGGGFGGFGFFFGFGFFFEFFFFFGFFFFFGFFFFGFBF?=FFFFFD5@EFFFEEEFFFFDF=AA9>ABAFBFFFFECEFFFF2099CCCEF
@M00200:207:000000000-ALC1F:1:1101:16261:2149 2:N:0:5
TACCGGGGTATCTAATCCCGTTTACTACCCTAGCTGTCGCGTCTGAGTGTCAGAAACAGACCAGAAGATCGCCTTCGCCACTGGTGTTCCTCCCGATATCTACGCATTTCACCACTACACCGGGAATTCCATCTTCCTCTTCTGCTCTCAAGTTCGGTAGTATTGAACGACCTCTCCCAGTTGAGCCGGGAGATTTCACGCCCAACTTACCGAACCACCTGCACGCGCTTTAAACCCAATAGACATG
+
CCCCCGGGGGGGDDGGGGGGGEGGGGGGGGGGGGGGGGGGGGGGGGGGGGGGGGGGGGFGGGGGGGGGGGGFGGGGFGGGGG,EF@FCGGGGGGGGGGEFGGGFGGGCFGGFGGGGGGGGGGGGCC8DGGFGGGGGGGGFFGGGGFGFGFGGGCGGDG6CGFFFFFFGFGEDEEFFFFAFEDFFFGFFBFGEDFFE6<FB9@B@=FB@**;@=(:7@?<DE@@EFBF60;0937A?:1:07<<?B><
@M00200:207:000000000-ALC1F:1:1101:14735:2174 2:N:0:5
TACAAGGGTATCTAATCCCGTTTGCTCCCCACGCTTTCGCGCCTCAGCGTCAGGAAATGCCCAGAGACCCGCCTTCGCCACCGGTGTTCCTCCCGATCTCTACACATTTCACCGCTACACCGGGAATTCCAGTCTCCTCTGCATCCCTCAAGAACGGCAGTATCAGCCGACGTTTCTCGGTTGAGCCGAGAGATTTCACGACTGACTTGCCATCCCGCCTACGCGCCCTTTATACCCAATAGACATGAGCT
+
CCCCCGGGGGGGGGGGGGGGGGGGGGGGGGGGGGGGGGGGGGGGGGGGGGGGGGGGGGGGGGGGGGGGGGGGGGGGGGGGGGGGGGGGGGGGGGGEGGGGGGGGGGGGGGGGGGGGGGGGGGGGGGGGGGGGGGGGGGGFFGGGGFGFGFGFGGGGGGGGGGFCAFFGFGFFFFFFFFFFGGFFFGFFFFCEFFFEFEF6(:DF@EFCEEEEEFADFB6@D?6>90399?B<BFFF:227?B9<>)460))
@M00200:207:000000000-ALC1F:1:1101:7970:2229 2:N:0:5
TACGAGGGTATCTAATCCCGTTTGCTCCCCTGGCTTTCGCTCATCAGCGTCAATGTCGGTCCAGGATGCCGCCTTCGCCACCGGTATTCCTCCAGATATCTACGCATTTCACCGCTACACCTGGAATTCTGCATCCCTCTCCCGAATTCAAGCCATCCAGTATCGGACGCAGTTCCCAAGTTGAGCCTGGGGATTTCACGTCCGACTTAGTTGGCCGCCTACGAGCCCTTTCAACCCAGTAGACATG
+
CCCCCGGGGGGGGGGGGGGGGGGGGGGGGGGFGGGGGGGGGGGGGGGGGGGGGGGGGGGGGGGGGDFGGGGGGGGGGGGGGGGGGCGFGGGGGGGFGGGGGGGGGGGGGGGGGGGGCFGGGGGC,DDGGGGGGGGGCCGFGFGDC>D?GFGCGGFFGFG?FGFGFFFE5C5ADEFFFF5CFGA+9CFAFF7?AEFEFE6:@DD>==@2;C<E4>A;093?D@?;@BB@@;3.<?FFFF<,4<5-4A?
@M00200:207:000000000-ALC1F:1:1101:12909:2291 2:N:0:5
TACTAGGGTATCTAATCCTGTTTGCTCCCCACGCTTTCGCGTCTCAGCGTCAGTCACTGTCCAGAAGGCCGCCTTCGCCACCGGTGTTCCGCTTGATATCTACGAATTTCACCTCTACACCAAGCATTCCACCTTCCTCTCCAGGACTCTAGCCCTGCAGTTTCGAATGCACTTCCACGGTTGAGCCGTGGGATTTCACATCCGACTTGCAGGGCCGCCTACACGCGCTTTAACCCCAACAGACATGAGA
+
CCCCCFGGEEFFCECFGGFGGGGGFGGGGGCFEGGGGGGGGCGGFFGGGGG@FFFAEDGGGGGGGGGGGFGGGGGGGDGGGGGGGGGDGGCFGGGGGGGGGGFGFF:?=ECFGGDGGFAAEGFGFGGGGAADCD?FFGGFGGGFFFGFGFGE8=DFFDFFFFFF>F6DFFFFFEBFCFE6CDAAFGABDDGBFFFFAEFE44>A54>>7**0-5B@@=>7;;8;09BF>D@E56AFBF((-4(,14<24<
@M00200:207:000000000-ALC1F:1:1101:21011:2328 2:N:0:5
TACCCGGGTATCTAATCCTGTTTGATCCCCACACTTTCGTGCCTCAGCGTCAGTTTGAGCTTAGTTAGCTGCCTTCGCAATAGGTGTTCTTGACGATATCTAAGCATTTCACCGCTACACCGTCAATTCCGCCAACCTCAACTCTACTCAAGCCCATCAGTATCAATGCCACCCTCCCGGTTAAGCCGGGATATTTCAGCACTGACTTAATAGGCCGCCTACGCACCCTTTAAACCCAATAGACATGATAT
+
CCCCCEEGGGGGGGGGGGGGGGGGGGGGGGGGGGGGGGGGGGGGGGGGECFGGGGGGGGGGGGGGGGGFGGGGGGGGGGGGGGGGGGGGGGGGGGGGGGGGGGGGFGGGGGGGGGDEGGGFEGGGGGGGGGGDGGGGGGFGGGGGFGFGFGGGFGGGD?D@DFGFFFGFFFFFFFFBEFGEGEAFGFF>>DFCFFEFFFFEF)=85*9CEE?E=ABA=@@@==559BFF;3<34A;DD=D@EEEFFE>)))
@M00200:207:000000000-ALC1F:1:1101:23364:2340 2:N:0:5
TACAGGGGTATCTAATCCCGTTTGCTCCCCTGGCTTTCGCGCCTCAGCGTCAATACCGGTCCAGGATGCCGCCTTCGCCACCGATGTTCCTCCAGATATCTACGCATTTCACCGCTACACCTGGAATTCCACATCCCTCTCCCGGATTCAAGCATGCCAGTCTCGGACGCAGTTCCCGGGTTGAGCCGAGGGATTTCACACCCAACTTTCCGCGCCGCCTACGCACCCTTTACACCCAATAGACATTAGC
+
CCCCCGGGGGGGGGGGGFFGGGGGG<FFGGGGGGGGGGGGGGGGGGGGGGGEGCE<FFG@CGGGCECFGGGGEGGGGGGGGGGGGGGGGGGGGGGGGGGGGGGGGDGGGGGGGGGGGGGGGGGGFGGGGGGFGGFGFGFFCGGDGEGFGFGGGG?DFFFFDFFGAF*+37??*;AFFDFGEGDFFGFDBFG;(8ABCCFFE197@FF374AFF@EB1161114((42<6:)6)6F)44<::4<B42)-.(
@M00200:207:000000000-ALC1F:1:1101:23481:2356 2:N:0:5
TACGGGGGTATCTAATCCTGTTTGATCCCCACGCTTTCGTGCCTCAGCGTCAGTTACACTTTAGTGAGCTGCCTTCGCAATCGGTGTTCTGTGACATATCTATGCATTTCACCGCTACTTGTCACATTCCGCCCACTTCATCTGTACTCAAGTAAACCAGTATCAAAGGCAGTTCTACAGTTGAGCTGCAGGCTTTCACCTCTGACTTAATTTACCGCCTACGCACCCTTTCAACCCAATAGACATG
+
CCCC8CEGC@FGGFAEGGGFFGGGGGCGGGGGGG@FGGGDFEGFGGGGGGGEBFGGGGGFFFGG@BEEGGGFFGGGGGG7FGFEC@FEGCFEDGFC,A,C;@AFFGGFFFFGGCGGGGGGFEFGGFGGDGGGGGDED+AF+,=DDF+9=FGGGGGDFFFDFFDC7DBGFGF5D;DFFF?7=7BA?CFFF6=A>FFBFFFF@@EFEF@*8>EFECF@>F=A4==B5@2@2:)*1*1;;;=3433779)
@M00200:207:000000000-ALC1F:1:1101:23158:2378 2:N:0:5
TACTGGGGTATCTAATCCCGTTCGCTCCCCACGCTTTCGTAACTTAGCGTCAGAACAAGCCCAGCTGCCTGTTTTCACCTTCGGCGTTCCGATAGATATCTACGCATTTCACCGCTCCACCTATCGTTCCGACAGCCTCTACTTGCCTCAAGACGTGCGGTTCACCGAGCAGTTCCCTGGTTGAGCCAGGGGATTTCACACGATGCCTGCACATCCGCCTAAGTACGCTTTAAACCCAATAGAATTT
+
CCCCCGGGGGGGGGCFGGFGFFGDECGFFGGGDDEEFEFFF,CF<ECFCGGGGG9FFCEFGFF8FCFGGCE,554EDFGF=F7?FGCF@EEFGGEF<EGCGAEFGGEE;FGFC7+?@GFF?DF9,6E8FGG>D@=8=D??8FDFFFGB+*@D?DGGGGGGDDDC?CEG595*+;;+;86CGCDFAG*96ADF9B)5=4:*356>(2)*.63())23,17;2)(1.72;0,(.)7AF6(44:4)))-)
@M00200:207:000000000-ALC1F:1:1101:23546:2410 2:N:0:5
TACAGGGGTATCTAATCCCGTTTGCTCCCCTGGCTTTCGCTCCTCAGCGTCAATGCCGGTCCAGGATGCCGCCTTCGCCACCGGTATTCCTCCAGATATCTACGCATTTCACCGCTACACCTGGAATTCTGCATCCCTCTCCCGGATTCAAGCCATCCAGTATCAGACGCACTTCCCAGGTTGAGCCTGGGGATTTCACGTCTGACTTAGTTGGCCGCCTACGAGCCCTTTAAACCCAATAGACATG
+
CCCCCGGGGGGGGGGGGGGGGGGGGGGGGGG,CFGGGGGCBGGGGGGGGGGGGGDF@7@@@@FGF@6EF8FGGGGGGGGG@FGGG>FGGGFAFEEFGGGGGG<FEEGGGGGGGGGG6FFEFD88=FGGG;EE@AFGDGGFDD,=C0=BGFGG?F?D6FGCDGFGBFB,@DF**8A*0AFGGF5AFG6A?5CB5?FFFAFB59>DFFFFFFE?CEFF@@FFFFDF099083EECE=4<;?@@3)7)6<
@M00200:207:000000000-ALC1F:1:1101:18461:2438 2:N:0:5
TACCGGGGTATCTAATCCTGTTTGCTCCCCACGCTTTCGTGCATGAGCGTCAGTATTGGCCCAGAAGGCTGCCTTCGCCATCGGTGTTCCTCCACATCTCTACGCATTTCACCGCTACACGTGGAATTCCACCTTCCTCTGCCATACTCCAGCGCCGTAGTTTCGAGCGCAATTCCCAAGTTAAGCTCGGGGATTTCACACTCGACTTGCAGCGCCGCCTGCGCACACTTTAAACCCAATAGACATG
+
CCCCCGGGGGGGGGGGGGGGGGGGGGGGGGGGGGGGGGGGGGGGGGGGGGGGGGGGGGGGGGGGGGGGGGGGGGGGGGGGGGGGGGGGGGGGGGGGGGGGGGGGGGGGGGGGGGGGGGGGGGGGGGGGGGGGGGFGGFGFGGGGGFGFGFGGCGGGGGDDGGFF>FFGFCE>5@FFFFFGGGFFFGFFFFGEFFFFF?FEEDBFFFFFFFFF3>FFFBFFD@;;>B6(()5:AFFFFBF00<ABBB2
@M00200:207:000000000-ALC1F:1:1101:13237:2446 2:N:0:5
TACAAGGGTATCTAATCCTGTTTGCTCCCCACACTTTCGTGCCTCAGCGTCAGTTACAGCCTAGTAAGCTGCCTTCGCTATCGGTGTTCTTGACGATATCTAAGCATTTCACCGCTACACCGCCAATTCCGCCTACCTCATCTGTACTCAAGCTCCGCAGTATCAATGGCACCCTGACAGTTGAGCTGCCATATTTCACCACTGACTTACAAAGCCGCCTACGCACCCTTTAAACCCAATAGACATG
+
CCCCCGGGGGGGGGGGGGGGGGGGGGGGGGGGGGGGGGGGFGGGGGGGGGGGGGFFGFGGGGGGGGGFCCGGGGGGGGGGGGGGGGGGGGGGGGDGEGGGGGGDGGGGGGGGGGGGGGGGGG7BFGGGGAFGGGGGGGGFDFGFGFGFGFECF6DGGGDGDFFGF7;=FGFB9>D65DDFFGFF5FFA5A?AEFAEFEFF<DB8@E@AEFEE@CFD@B=A=DDB?=->@=:4@9FADDD8@C;ECEE
@M00200:207:000000000-ALC1F:1:1101:16963:2457 2:N:0:5
TACGAGGGTATCTAATCCTGTTTGCTCCCCTAGCTTTCGCACCTGAGCGTCAGGTAAGGCCCAGAGATCCGCCTTCGCCACCGGTGTTCCTCCTGATATCTGCGCATTTCACCGCTACACCAGGAATTCCGATCTCCCCTACCTACCTCTAGTCGGGCAGTATCGGATGCACGCCCGGAGTTGAGCTCCGGGTTTTCACATCCGACTTGCCAAACCGCCTGCGTGCTCTTTAAACCCAATAGACATGAGAC
+
CCCCCGGGGGGGGGGGGGFGGGGGGGGGGGGGGGGGGGGGGGGGGGGGGGGGGGEFGGGGGGGGGGGGGGGFGGGGGGGEGFGGGGGGGGDFGCFGFGGGGGGGGGGGGGGGGGGG6FFGGGGGGFGGGGFCDGGG?GDFFFGFFDGFGFGG9DGDDCDGFGFDB>BCEFF*553?9>5?E*=FFC6@6?DEBE?219FE<@2>((4<@CEEF(53211(,0(/4@DFF2<A9<F720(4:A2))))-,5)
@M00200:207:000000000-ALC1F:1:1101:8720:2499 2:N:0:5
TACTAGGGTATCTAATCCTGTTTGATCCCCACACTTTCGTGCCTCAGCGTCAGTTAGAGCTTAGTTAGCTGTCTTCACTATCGGTGTTCTTGACGATATCTAAGCATTTCACCGCTACACCGTCAATTCCGCCAACCTCAACTCTACTCAAGTCCTGCAGTATCAATGCCACCCTCCCGGTTAAGCCGGGATATTTCAGCACTGACTTATAGGACCGCCTACGCACCCTTTAAACCCAATAGACATG
+
CCCCCGGGGGGGGGGGGGGGGGGGGGGGGGGGGGGGGGGGGGGGGGGGGGGGGGGGGGGGGGCFGGGGGGGGGGGGGGGGGGGGGGGGGGGGCGGGGGGGGGGGGGGGGGGGGGGGGGGGGEGGEGGGGFFEGGDFGGGFGGGGGFGFGBGGGGFGGGGGGGFGFFFFFGFFFFFFFFFGGGDFB?FADB+9:FFFFFFEE@EEFFFFFFEFFFF5>B4@A:95@FFFFFFFFFFFFFF;FFEFCE@
@M00200:207:000000000-ALC1F:1:1101:18350:2535 2:N:0:5
TACGCGGGTATCTAATCCTGTTTGATCCCCACACTTTCGTGCCTCAGCGTCAGTTACAGCCTAGTAAGCTGCCTTCGCTATAGGTGTTCTTGACGATATCTAAGCATTTCACCGCTACACCGTCAATTCCGCCTACCTCATCTGTACTCAAGCCCATCAGTATCATTGGCACCTTCTCAGTTAAGCTGAGATATTTCACCACTGACTTAATAGGCCGCCTACGCACCCTTTAAACCCAATAGACATG
+
CCCCCGGGGGGGGGGGGGGGGGGGGGGGGGGGEGGGGGGGGGGGGGGGGGGGGGGGGGGGGGGGGGGGGGGGGGGGGGGGGGGGGGGGGGGGGGGGGGGGGGGGGGGGGGGGGGGGGGCAFCFGGGGGGGGGGGGGFGGFGGGGGFGFGFGGCFGFGGGGGGFGFFFGFGFFFDFFFFFGGGFFFGFFFFFFFFFFFFCEFBFFFFEFF5@CEEF@@AB=DF=@D@FDFF=C?CFF?@FDEFF779<
@M00200:207:000000000-ALC1F:1:1101:7535:2543 2:N:0:5
TACGGGGGTATCTAATCCTGTTTGCTCCCCACGCTTTCGTGCCTCAGCGTCAATGATCGTGTAGTAAGCTGCCTACGCAATTGGTGTTCTATGTCATATCTAAGCATTTCACCGCTACATGACATATTCCGCTTACCTCCACGATATTCAAGATTGATAGTATCCACGGCAGTTCCCAAGTTAAGCTTGGGGATTTCACCACGGACTTACCAACCCGCCTACGCACCCTTTAAACCCAATAGACATGCAC
+
CCCCCGGGGGFGGCFGGGGFGGEGGGGGGGGGGGGGFGEGGGGGGFGGGGGF7FFGGGGGGGGGGGGGGGGGGCFGGGF:FFFGGGGGGGGGGGGGGGFGGGGGGGGEGGGGGGECGFFFDGGFGGGGGAFGGGGFFGDF?FGDG5DFGFFGDFGFGG7=DFFGFFFG5DE>FFFF*;AG:CCCA>AFFDGFFEFE+:F36@D2995=CE@==@?=((6@25(18>FD;@E963A;11(6)94=3>).,5
@M00200:207:000000000-ALC1F:1:1101:9570:2554 2:N:0:5
TACGAGGGTATCTAATCCCGTTCGCTCCCCTGGCTTTCGCGCCTCAGCGTCAGAAGGGATCCAGCGCGCTGCTTTCGCCACCGGTGTTCCTCCGGATATCTACGCATTTCACCGCTACACCCGGAATTCCGCTTCCCTCTCCCGAACTCAAGCCCGGCAGTTTCCCGTGCAGTTCCTCAGTTAAGCCGAGGGATTTCACACGAGACTTACAAGACCGCCTACGCGCCCTTTAAACCCAATAGACCTG
+
CCCCCGGGGGGGGGGGGGGGGGGGGGGGGGGGGGGGGGGGDGGGGGGGGGGGGGGGGGCGGGGGGGGGGGGGGGGGGGGGGGGGGGGGGGGGGGGGGGGGGGGGGE7FEGGGGGGGEGGGGEEGGDDFFGGGGGD=FDGFGCFDDDGFGFGGGG>CDGDDGGFGFFFGFGFFFCFFFF;DGFF8AGFEEADF2FF<CEFEE>F9BB7>AFF)80>B9>;<<F?633(797849AFFF??:7))))4(
@M00200:207:000000000-ALC1F:1:1101:23530:2559 2:N:0:5
TACGGGGGTATCTAATCCTGTTTGATCCCCACGCTTTCGTGCCTCAGTGTCAATAAAACCATAGTAAGCTGCCTTCGCAATTGGTGTTCTGTGACATATCTATGCATTTCACCGCTACTTGTCACATTCCGCCTACCTCTAGTTCATTCAAGCTCTTCAGTATCAAAGGCACTGCGATAGTTAAGCTACCGTCTTTCACCCCTGACTTAAAAAGCCACCTACGCACCCTTTAAACCCAATAGACATG
+
CCCCCGGGGGGGGGGGGGGGGGGGGGFGGGGGGGGGGGGGGGGGGGGGGGGGGGGGGGGGGGGGGGGGGGGGGGGGGGGGGGGGGGGGGGFGGGGGGGCFGFGGGGGGGGGGFGGGGGGGGGGGGGGGG8EEG>DGGGGFGGGGGFGFGF8DGGGGGGGGGGFGFFFGFGFFFFFFFFEGGGFFFGCFFFGFDFFFFFFFF>CBDFFEFFFFFDA4:BF2@EFAA@FFFDEE*9AF@FFBEECFEFE
@M00200:207:000000000-ALC1F:1:1101:21868:2588 2:N:0:5
TACTGGGGTATCTAATCCTGTTCGCTCCCCATGCTTTCGCTCCTCAGCGTCAGGTCATGCCCAGAGAACCGCCTTCGCCACCGGTGTTCCTCCTGATATCTGCGCATTCCACCGCTACACCGGGATTCCGTTTTCCCCCGCATACCTCTAGTCTGCCCGTATTGGGAGCACGCCCAGGGTTGAGCCCTGAGTTTTCAACCCCCACCCGCCAAACCGCCTACGAGCCCCTTTAACCACAAAGACACTACGTC
+
CCCCCGGG@EGGGGGGGGGGGGFCGGGGGGGGGGGGGGGGG@FGGGGGGGGGGGGGGGGGGGGGGFGGGGGGG7FEEGGGGGGGGGGGGGGGGFFCAEEGGGGGGGGGGGGGGCCCGGGG8+C+@+>,4,,@+=9E?F+*0+6+,;++=DFA22=7?E+;+0*+5*;4?*9300<9/?50,*****9@))*+04B5+*+(8-(((,((((,./3:,,:60(((((.((-2)-.6/*(4,((,44()((((.
@M00200:207:000000000-ALC1F:1:1101:19021:2598 2:N:0:5
TACCAGGGTATCTAATCCCGTTTGCTCCCCACGCTTTCGCGCCTCAGCGTCAGGAGATGCCCAGAGACCCGCCTTCGCCACCGGTGTTCCTCCCGATCTCTACACATTTCACCGCTACACCGGGAATTCCAGTCTCCTCTGCATCCCTCAAGAACGGCAGTATCGGCCGACGTTCTTCGGTTGAGCCGAAGGCTTTCACGACCGACTTGCCATCCCGCCTACGCGCCCTTTAAACCCAATAGACATGAGA
+
CCCCCGGGGGGGGGGGGFGGGGGGGGGGGGGGGGGGGGGGGGGGGGGGGGGGGGGGGGGGGGGGGGGGGGGGGGGGGGGGGGGGGGGGGGGGGGGGGGGGGGGGGGGGGGGGGGGGGGGGGGGGGDFGGGDFGGGGGGGFGGGGGFGFGFGDCDGGDGGGGGCGFFFCE*:>BFFFFFFGGD?AFGFFFECBDFFEB6=D<BF00>90):?<B?F?FF9BBFF6>BFFF??B29F??10(4:><A2).,)
@M00200:207:000000000-ALC1F:1:1101:20606:2598 2:N:0:5
TACGGGGGTATCTAATCCTGTTCGCTCCCCACACTTTCGCTCCTCAGCGTCAGGTAATGCCCAGAGAACCGCCTTCGCCACCGGTGTTCCTCCTGATATCTGCGCATTTCACCGCTACACCAGGAATTCCGTTCTCCCCTGCATACCTCTAGTCTGCCCGTATCGGAAGCCAGCACACAGTTAAGCTGTGTGTTTTCACTCCCGACGCGACAAACCGCCTACGAGCCCTTTAAACCCAATAGACATG
+
CCCCCGGGGGGGGGGGGGGGGGGGGGGGGGGGGGGGGGGGGCGFGGGGGGGGGGGDGGGGFGGGGGGGFGGGGGGGGGGG@EGGCFGGGGGFGGGGGGGGGGGGGGGGGGGGGGGGGGGGGDGEGDGGGGGGFGGGGGGFGGGDCFFFGFGGGFGGGFGGGGFGFEEGFGFFA=;AFFEGFFFFFGFFFFGF=FFFCFFE9BD2=B@BBF>@>DFF>;1:?FFFFF(8<??FFB?52?:??A2<>A?
@M00200:207:000000000-ALC1F:1:1101:22264:2605 2:N:0:5
TACGAGGGTATCTAATCCCGTTTGCTCCCCTGGCTTTCGCGCCTCAGCGTCAATACCGGTCCAGGATGCCGCCTTCGCCACCGGTGTTCCTCCAGATATCTACGCATTTCACCGCTACACCTGGAATTCCACATCCCTCTCCCGGATTCAAGCCTTCCAGTCTCAGACGCAGTTCCCCGGTTGAGCCGAGGGATTTCACGTCTGACTTAAAAGGCCGCCTACGCGCCCTTTAAGCCCAATAGACATG
+
CCCC@FGEGGGGGGGGGGEGFGGGGGGGGGGGGGFGGGGGG7FFGGGGGGGGGGGEFG7FEGGFF@@FEFGGCFGGGGGEGFGGGGGGGGGGGFGBEFGGGGGGEGGGFFGFGGGGGGGGGGGGFFFFFC8DF,D,=DFFGF=?+??5=DG8=8FFGDCDGF?CFFFF579AF;FFAFFDE?>6?FFBEE4B@FA=B542(((/474?)))1;;:D@BF@F17>>>FF9079A)=6:0(,)))))-.
@M00200:207:000000000-ALC1F:1:1101:20496:2608 2:N:0:5
TACTGGGGTATCTAATCCTGTTCGCTCCCCACGCTTTCGTGCCTCAGCGTCAATATAGGTCTAGCCAGCTGCCTTCGCAATTGGTGTTCTATGGCATATCTATGCATTTCACCGCTACATGCCACATTCCGCTGACCTCATCCTAATTCTAGCACAGCAGTATCAAAAGCAATTTTACGGTTGAGCCGCAAACTTTCACTCCTGACTTACTGCGCCGCCTACGCACCCTTTAAACCCAGTAGACATG
+
CCCCCGGGGGGGGGGGGGGGGGGGGGGGGGGGGGGGGGGGGGGGGGGGGGGGGGGGGGGGGGGGGGGGGGGGGGGGGGGGGGGFGGGGGGGGGGGGGGFGGGGGGGGGGGGFGEGGGGGGGGEFGGGGGGGGGGGGGGGFGGGGG7DFGCDFGGGGGGGGGGFGFFFGFGFDFFFFFFFDGGFFFFF>AAGFFFA7FEFFFFB@EEEFFFFFFDF):):4)<D=D@F25:@C4>F;<@@;6?5CFE@
@M00200:207:000000000-ALC1F:1:1101:10188:2618 2:N:0:5
TACTAGGGTATCTAATCCTGTTTGCTCCCCACGCTTTCGCGTCTCAGCGTCAGTATCCAACCAGGGGGCCGCCTTCGCCACAGGTGTTCCTCCCGATATCTACGCATTTCACCGCTACACCGGGAATTCCACCCCCCTCTTTGGTACTCTAGCTTGCCAGTTTCATGCGCCCTTCCCCGGTTGAGCCGAGGGTTTTCACACATGACTTAACGAACCGCCTACACGCCCTTTATACCCAATAGACATGAGA
+
CC@CCCGGFFFGFDFFGFFGFGFEFFGGGGGGGGGGGGGGGGGGGGGGGGGGGGGFG@9@EFFGEGCCGGGGGGGGGGGDGFGGGFFGDGGEC=EFDGGGGGGGGGGEGGAFGGCGGEGGGEGGEG8EGFG=?1CEDDGFFCF7FFFFFFGCGGFG>F7C;C6@E@6,@DFDFFFFFFDG:DEAF;6>B:D>(2=7ACF?EF@8EE33>DA(245>06(0:B0(4;FFF?FD2:@F?D:12:<<<2)64)
@M00200:207:000000000-ALC1F:1:1101:12738:2627 2:N:0:5
TACCCGGGTATCTAATCCTGTTCGCTCCCCATGCTTTCGCTCCTCAGCGTCAGGTAATGCCCAGAGAACCGCCTTCGCCACCGGTGTTCCTCCTGATATCTGCGCATTCCACCGCTACACCAGGAATTCCGTTCTCCCCTGCATACCTCTAGTCCGCCCGTATCGGAAGCACGCTCAGGGTTGAGCCCTGAGTTTTCACTCCCGACGTGACGGCCCGCCTACGAGCCCTTTAAACCCAATAGACATGAGA
+
CCCCCGGEGGCEGGGGGGGCGGGGGGGGGGGGGGGGGGGGGGE,FGGGGCBFEGGDFGGGGGGGGGGGGGGGGEGGGGEGG8BFCFGGGGGGGGGGDGFGGGCCEGGGGFGGGGDDGGGGFGGGGGGGGFEGFGDGFGDDFCGGGFGFGFGGGGCDG8DGG>FGED>79FAFDA9>AFFFGGEA6FA>FFGFEFCCFC6>E=BF?FF(4(411(:309@D6;6?113:B<2)--9)46?0:<<?A4)-.)
@M00200:207:000000000-ALC1F:1:1101:9104:2659 2:N:0:5
TACCCGGGTATCTAATCCTGTTCGCTCCCCACGCTTTCGTGCCTCAGCGTCAATATAGGTCTAGCCAGCTGCCTTCGCAATTGGTGTTCTATGGCATATCTATGCATTTCACCGCTACATGCCACATTCCGCTGACCTCATCCTAATTCTAGCACAGCAGTATCAAAAGCAATTTTACGGTTGAGCCGCAAACTTTCACTCCTGACTTACTGCGCCGCCTACGCACCCTTTAAACCCAATAGACATG
+
CCCCCGGGGGGGGGGGGGGGGGGGGGGGGGGGGGGGGGGGGGGGGGGGGGGGGGGGFGGGGGGGGGGGGGGGGGGGGGGGGDFGGGGBFFFGGGGGGCGGGGGGGGGGGFGGGGGCEGGGGGGGGGGGGGGGGDDGGGGFGGCGGFF+?EGCGFGGGGFGGGFFFFFGFCFFF5FFFFDGGCEBFFF>DFGFFFFFFA>79=@5;@CFCEE;A:?2729>((/-5@BFFFEFF<FF6??;344)1;3
@M00200:207:000000000-ALC1F:1:1101:24739:2666 2:N:0:5
TACGCGGGTATCTAATCCTGTTTGCTCCCCACGCTGTCGCGCCTCAGTGTCAGTAACTGCCCAGCAGGCCGCCTTCGCCACCGGTCTTCCTCCGGATCTCTACGCATTCCACCGCTACACCCGGAATTCCGCCTGCCCCTCCAGCACTCTAGTCTAACAGTCGGCACGGCCGACCCGGGGTTGAGCCCCGGGCTTTCACCACACCCTCATCAGACCACCTACGCGCCCTTTATGCCTAATCGACATT
+
CCCCCGGGGG<CEEEEGGGGGGGGGGGDFGGEEGGGGGGGGGGGGDFF@EEFGGFGC<@<FFFDFGGFGGGGGGGF7=FEGGGEB@FGG,=EFG+=FEGGGGG@FEGCGGGGGDGGCFFG,B8BC>D8DD=CC+=FFC690+7C,;F5?C7EFFGGGGCC<D5C*/9?5C*))/8;5)5)=)56);;>:573955:B2F<)8<169:(4)))44@3:?08((,41>969:)6)./=)64<)8,(2()
@M00200:207:000000000-ALC1F:1:1101:9531:2681 2:N:0:5
TACGCGGGTATCTAATCCTGTTTGATCCCCACGCTTTCGTGCCTCAGTGTCAGTTAAAGCTTAGTAAGCTGCCTTCGCAATCGGTGTTCTTGAAGATATCTATGCATTTCACCGCTACACCTTCAATTCCGCCTACCTCAACTTTACTCAAGCCTATCAGTATCAATGCCATAACTACAGTTAAGCTGCAGACTTTAAACACTGACTTAATAGGCCACCTACGCACCCTTTAAACCCAATAGACATG
+
CCCCCGGGGGGGGGGGGGGGGGGGCGGGGGGGGGGGGGGGCFGGGGGGGGGGGGGF9FGF@EFGF<C@FGGGGGGGGG:FCGGGGGGGGFGA=EGGGAAFGG9FGGGGGGGGGGGGGGGGGGF@AGGGGF8EGE>GGCF5+AFDFFGFG7EFGGGFDFGGFGFGFFFAFGFFFEDF7*9DFGFFFGF5F?G?@AFF9C+*5:EEFFFFE7=**:ACFBDC@CDAAB)>2>;A<*;;>=5@BEFFC:3
@M00200:207:000000000-ALC1F:1:1101:9711:2778 2:N:0:5
TACGGGGGTATCTAATCCCGTTTGCTCCCCTAGCTTTCGCTCCTCAGCGTCAATGTTGGTCCAGTGAGCCGCCTTCGCCACTGGTGTTCCTCCCAATATCTACGCATTTCACCGCTACACTGGGAATTCCACTCACCTCTCCCGGACTCAAGCAAAGCAGTCTGAAAGGCAGTTCCTCGGTTGAGCCGAGGGATTTCACCTTTCACTTGCCAAGCCGCCTACGCGCCCTTTAAACCCAGTAGACATG
+
CCCCCGGGGGGGGGGGGFGGGGGGGGGGGGGGGGGGGGGGGGGGGGGGGGGGGGGGGGGGGGGGGGGGGGGGGGGGGGGGGGGGGGGGGGGGGGGGGGGGGGGGGGGGGGGGGGGGGGGGGGGFCFGGGFGGGGGGGGGFG8EDE>DACFGGGGGGGGGFGDFFAFBFFGFFFE6AFF>DE*<AAG>AD>DEFFFFFCFEFF=E?EECEF4>=;F@6@><0;@BB>376?FFADFFF615).6AFA7
@M00200:207:000000000-ALC1F:1:1101:24908:2783 2:N:0:5
TACTAGGGTATCTAATCCTGTTTGCTCCCCACGCTGTCGCACCTGAGTGTCAGTATTGGGCCAGGTAGCCGCCTTCGCCACTGATGTTCCTCCCGATATCTACGCATTTCACCGCTACACCGGGAATTCCACTACCCTCTCCCATACTCTAGCTGAGTAGTATCGACTGCAATTCCCAGGTTAAGCCCAGGGCTTTCACAATCGACTGACTCAGCCCACTGCGTGCGCTTTAAACCCAATAGACATGAGA
+
CCCCCGGGEGFGGGDFGGGGF9FGGFGGGGGGEGGFGGGGGGGFFFFGGFGFFGGGG9EGGGGGGGFFGGC@FFCFCFEGGGFGGGGFEFFFGGCFFGGGGFGGGGEEFGFGGGGGGGGGG>EEGEC?EF,EDFGCCGCBGCGGF*04=E,3=EDCGGFGFFFE5*989DB5C=FFFFFDGG79CGAFFFC5AFAE>*?*:@ED=>29@6*A:;A5((/()75>=2(3,(().);A;07().)7>4))6)
@M00200:207:000000000-ALC1F:1:1101:7722:2794 2:N:0:5
TACAGGGGTATCTAATCCCGTTTGCTCCCCTGGCTTTCGCGCCTCAGCGTCAGTTTCGGTCCAGAATGCCGCCTTCGCCACCGGTGTTCCTCCAGATATCTACGCATTTCACCGCTACACCTGGAATTCCACATTCCTCTCCCGAACTCAAGTCACCCAGTATCGGACGCAGTTCCCAAGTTAAGCTTGGGGATTTCACGTCCGACTTAGGCGACCGCCTACGCGCCCTTTAAACCCAATAGACATG
+
CCCCCGGGGGGGGGGGGGGGGGGGGGGGGGGGGGGGGGDGGGGGGGGGGGGGGGGGGGGGGGGGGGGGGGGGGGGGGGGGGFGGGGGGGGGGGGGGGGGGGGGGGGGGGGGGGDGGEGGGGGGGGGGCFGFGGGGGGFGBFGGGGFGFGFF?FFDGGGGGGGFGE>>E>DB>EFFFFF?CGF>9CFFFA5?>=EFEF4B75B52-:=@=CEF6@>629:D(,39>F>FFFF>4AFF662:?2)<9A?
@M00200:207:000000000-ALC1F:1:1101:16476:2806 2:N:0:5
TACGGGGGTATCTAATCCTGTTCGCTCCCCACGCTTTCGCTCCTCAGCGTCAGTATCGGCCCAGAGACCCGCCTTCGCCACCGGTGTTCCTCCTGATATCTGCGCATTTCACCGCTACACCAGGAATTCCAGTCTCCCCTACAGCACTCTAGCCTGCCCGTATCCAATGCAGACGCGCAGTTGAGCCCCGGGCTTTCACATTCGACGGGCCAAGCCCACTACGAGCTCTTTATACCCAGTAGCCATGAGT
+
CCC<8@FC@BFFAGAFEFF,EEECECGGCE8@GGGGFCEDGGE8CF8EB:F:@<ECFFGEG@@=<EFFEGGFGG:F<F@CGCCC=CF@EEFEG8=,CFDGC9FGGD:CDDEFG+@CGGGGFC,B+,8@DDGGFF2@D+@FD7,7,3=5C5A,=F7**,47CC6D+?9EFFB+==*:9?)9=86BFG)))8)5(..3AEFE3<9))63(-(-((4)3((-458:1899>94644.@4846?)6)).-,-2)
@M00200:207:000000000-ALC1F:1:1101:17610:2816 2:N:0:5
TACTCGGGTATCTAATCCCGTTCGCTCCCCTGGCTTTCGCGCCTCAGCGTCAGAAGTGATCCAGTATGCCGCCTTCGCCACCGGAGTTCCTATCGATATCAACGCATTTCACCGCTCCACCGATAGTTCCGCATACCCCTATCACCCTCGAGGCACCCAGTATCCATGGCAGTTCTCCGGTTGAGCCGGAGGATTTCACCACAGACTTGAGCACCCGCCTACGCGCCCTTTAAACCCAATAGACATG
+
CCCCCGGGGGGGGGGGGGGGGGGGGGGGGGGGGGGGGGGGGGGGGGGGGGGGGGGGGGGGGGGGGGGGGGGGGGGGGGGGGGGGGGGGGGGGGGGGGGGGGGGDGGGGGGGGFGGGGGGGGGGGGGGGGGGGGGGGDGGFGGGGGFFFGFGGDGDFCGGGGGFGFFFGFGFFFEFFFFFGGGFFFGFFFFGF9FFFFFFFFDFFE;@CAAEFFFFFBFFFFFFB>9>(42><2:B@?<???AF?FA?
@M00200:207:000000000-ALC1F:1:1101:23266:2851 2:N:0:5
TAAGGGGTATCTAATCCCGTTTGCTCCCCTGGCTTTCGCGCCTCAGCGTCAATACCGGTCCAGGATGCCGCCTTCGCCACCGGTGTTCCTCCAGATATCTACGCATTTCACCGCTACACCTGGAATTCCACATCCCTCTCCCGGATTCAAGCCTGCCAGTATCGGACGCAGTTCCTAGGTTGAGCCTAGGGATTTCACGTTCGACTTACCAGGCCGCCTACGCGCCTTTCAAACCCAATAGACATGCGATC
+
CCCCCGGGGGGGGGGFGGGFGGGGGGCDFDFFFGCCFGGGG@@CFFFGFGGGGGGGGGGGECFE<BFFGGG@FGFGGFEGGGCFEGCF<;EEEE?FGGG9DDDEGCGFGGGAFEC+@EEGFFFGGGGGGFGF?FGFGGFFGFE>CDGFGFGGGFFF+626D7C@D*<+*<?BBA@>EC5CEC69A;A9;4*/5>AEFFFB(05((/-9*(17@;8;>1315((37>((<)6)6>5)(437A),)).)(-1,
@M00200:207:000000000-ALC1F:1:1101:9893:2866 2:N:0:5
TACTAGGGTATCTAATCCTGTTTGATCCCCACACTTTCGTGCCTCAGCGTCAGTTACAGCCTAGTAAGCTGCCTTCGCTATCGGTGTTCTTGACGATATCTAAGCATTTCACCGCTACACCGTCAATTCCGCCTACCTCATCTGTACTCAAGCTCCGCAGTATCAATGGCACCCTGACAGTTGAGCTGCCATATTTCACCACTGACTTACAAAGCCGCCTACGCACCCTTTAAACCCAATAGACATG
+
CCCCCGGGGGGGGGGGGGGGGGGGGGGGGGGGGGGGGGGGGGGGGGGGGGGGGGGGGGGGGGGGGGGGGGGGGGGGGGGGEGGGGGGGGGGGGGGGGGGGGGGGGGGGGGGGGGGGGGGGGDFGGGGGGGGGGGGGGGGFGGGGGFGFGFFDGGGGGGGDGGFGFFFGFGFFFFFFDFFGGGFFFGFFFFGFFFFFFFFEEDEFFFFEFFFF58?CBFAA==ABFFAFD=EF?CFF@?(::CCEEEE
@M00200:207:000000000-ALC1F:1:1101:18323:2869 2:N:0:5
TACAGGGGTATCTAATCCCGTTCGCTCCCCTGGCTTTCGCGCCTCAGCGTCAGTGTCGGCCCAGCAACCCGCCTTCGCCGCAGGTGTTCCTCTCGATATCTACGCATTTCACCGCTACACCGAGAATTCCAGTTGCCCCTTCCGCACTCTAGCCCCGCAGTATCAGTTGACCTTTCCGAGTTAAGCCCGGAGATTTCACAATTGACTTGCGGTGTCCGGCTACGCGCCCTTTAAACCCAGCAGACCTG
+
CCCCCGGGGGGGGGGGGGGGGGGGGGGGGGGGGGGGGGGGGGGGGGGGGGGGGGGGGGGGGGGGGGGGGGGGGGGGGGGGGGGGGGGGGEGGGGGGGGGGGGGGGGGGGGGGGGGDGGGGGGGGGGGGGGGGGGGGFGGFGGGGGFG5:?;@@FGCDDGGGGA@AFFGFFAF6BFFFFD9**=A=C4?BBG5(.:CFE+6<)/7CEEF8C@>@F)4)/(-,381969(4((4<BFFF0(((,,.(()(
@M00200:207:000000000-ALC1F:1:1101:23644:2870 2:N:0:5
TACTAGGGTATCTAATCCCGTTCGCTCCCCTAGCTTTCGCAGTTCAGCGTCAGTGTCAGCCCAGCAACCCGCCTTCGCCACTGGTGTTCCTCTCGATATCTACGCATTTCACTGCTACACCGAGAATTCCAGTCCCCCCTCCAACCCTCTAGCCGAATAGTATCCAATGCCATTCCGCAGTTAAGCTGCGGGATTTCACATCAGACTTACCCGACCACCTGCGCACCCTTTAAACCCAATAGACATG
+
CCCCCGGGGGGGGGGGGGGGGGGGGGGGGGGGGGGGGGGGGGGGGGGGGGGGGGCGGGGGGGGGGGGGGGGGGGGGGGGGGGGGGGGGGGGGGGGGGGGGGGGGGGGGGGGGGFGGGGGGGGGGDGGGGGGGGGFGGDGEGGGGGFDFGFCE=FGGDE6DFGFGFFFFFGFACC?CF>>CCFFFFGFFA?CF=DFEFFF?C@;@=EFEFFF2>@FBFFD@@@>BB@FDFF8CCCFFDD=@DF24)62
@M00200:207:000000000-ALC1F:1:1101:14037:2873 2:N:0:5
TACAGGGGTATCTAATCCTGTTTGATCCCCACACTTTCGTGCCTCAGCGTCAGTTAAAGCTTAGTTAGCTGCCTTCGCAATCGGTGTTCTTGACGATATCTAAGCATTTCACCGCTACACCGTCAATTCCGCCAACCTCAACTTTACTCAAGTCATACAGTATCAATGCCACCCTCCCGGTTAAGCCGGGATATTTCAGCACTGACTTATATAACCGCCTACGCACCCTTTACACCCAGTAGACATGATAT
+
CCCCCGGGGGGGGGGGGGGGGGGGGGGGGGGGGGGGGGGGGGGGGGGGGGGGGGGGGGGGGGCGGGGGGGGGGGGGGGGGGGGGGGGGGGGGGGGGGGGGGGGGGGGGGGGGGGGGGGGGGGGGGGGGGGGGGGGGGGGFGGGGGFGFGFGGGGGGGGGGGGFGFFFGFGFFFFFFFFEGGGFFFFFFF>9ACFCEFFFFFFFFFFFFFEFFFFFFABFFDFF>?9@@FD=EFFFFFFDFECEEFEEE3?5
@M00200:207:000000000-ALC1F:1:1101:22045:2879 2:N:0:5
TACTCGGGTATCTAATCCTGTTTGCTCCCCACGCTGTCGCGCCTCAGTGTCAGCAACTGCCCAGCAGGCCGCCTTCGCCACCGGTGTTCTTCCGGATCTCTACGCATTCCACCGCTACACCCGGAATTCCGCCTGCCTCTACAGTGCTCCAGCCGCGGCAGTATCCCTGGCCGACGCAGGGTTGAGCCCCGCGCTTTCACCAAAGACTGACCGGGCCACCTACGAGCCCTTTAAGCCCAGTAGACATGAC
+
CCCCCGGGGGGGGGGGGGGGGGGGGGGGGGGGDEGGGGGGGGGGGGGGGGGGGG9FGGGGGGGGGGGGGGGGGGGGGGGGGGGGGGGGGGGFGGGEEGFGGGG?E>FGGGFGGDGG6FFGGGGD+8DGGFG6@8DFGGGFFFECEFGFGFGFFGGGGGDGGG6:=+;7*/9@DBFBF5ADG4A);<)AFE7.6A::821:4<B?FFF<0?7:>;70((-4:?>0((7>0.23:<=F>14:(-).)).29)
@M00200:207:000000000-ALC1F:1:1101:19226:2881 2:N:0:5
TACGGGGGTATCTAATCCTGTTTGCTCCCCACGCTTTCGTGCATGAGCGTCAGTATTGGCCCAGAAGGCTGCCTTCGCCATCGGTGTTCCTCCACATCTCTACGCATTTCACCGCTACACGTGGAATTCCACCTTCCTCTGCCATACTCCAGCCAAGTAGTTTCGAGCGCAATTCCCAAGTTAAGCCCGGGGATTTCACACTCGACTCGCTCAGCAGCCTGCGCACACTTTACACCCAATAGACATG
+
CCCCCGGGGGGGFGGGGGGGFFGFGGGGGGGGGGGGGGGG?FF<FFGFGGGGGGGGGGGGEGGGGGGGGGDBFEGGGGDGGGGDGCFGAFGGGGGGGGGGGGGC@ECDGGGGGDGGGGGGGFGEGGGGGF;EFGGGDCFFFFGFC?DF8DDDF6?DFGF9FC7DD5AE5DEBA@FF55C7,BFAAF/3@BD>>5A3B>A?@=D>9B;(/:7=9@6)63(6,309@@>?(6<9).?5;BFB?9)5<<4
@M00200:207:000000000-ALC1F:1:1101:21082:2884 2:N:0:5
TACGGGGGTATCTAATCCTGTTCGCTCCCCACGCTTTCGTGCCTCAGCGTCAGTTACAGCCTAGTAAGCTGCCTACGCAATCGGTGTTCTTGATGGTATCTATGCATTTCACCGCTACACCATCAATTCCGCCTACCTCGTCTGTACTCAAGCCTTACAGTATCAATGGCAGTTCCATCGTTGAGCGATGGGCTTTCACCACTGACTTATAAGGCCGCCTACGCACCCTTTACACCCAATAGACATG
+
CCCCCGGGGGGGGGGGGGGGGGGGGGGGGGGGDGGGGGGGGGGGGGGGGGGGGGGGGGGGGGGGGGGGGGGGGGGGGGGCFGGGGCGGGGGG9ECGGGGGGGGCGGGGGGGGGGGGDGGGFGGG?FGGGGFEGGGGGGGBGGGGGFGFGFG8DFFGGGG6EFFGCFEFFGFE?EFFFFFCGGFFFGBAF599CF4@FEFEFFFFFFFF*689?@AB=@2@78@;FFFFF@3CEEFF>;DFFCEEFC)
@M00200:207:000000000-ALC1F:1:1101:12938:2907 2:N:0:5
TACCAGGGTATCTAATCCCGTTTGCTCCCCTAGCTTTCGCTCCTCAGCGTCAATGTCGGTCCAGGATGCCGCCTTCGCCACCGGTATTCCTCCAGATATCTACGCATTTCACCGCTACACCTGGAATTCTGCATCCCTCTCCCGAATTCAAGCCATCCAGTATCACACGCAGTTCCCAGGTTAAGCCTGGGGATTTCACGTGTGACTTAGTTGGCCGCCTACGAGCCCTTTAAGCCAAATAGACATG
+
CCCCCGGGGGGGGGGGGFDEFGGGGGGGGGF@FGGGGGGGGGGGGGGGGGGG7FFFGGGFGEGGGGFFGGGGGGGGGGGEGGGEGGGGGGGGGFGGGGGGGGGGGGGG8@FGFGGGGGGGGGGFGGGEGEDGFGGGGGFF8FGDE>DFGFGFGGFFGGDGGFFFCDFDDDDE5*+?;*037CFAFGAFFF5A=AFFFFF@F9448<766CEAF=A:>@BDFF?F==17@FEFC<FF(/5A)).7)9)
@M00200:207:000000000-ALC1F:1:1101:8282:2943 2:N:0:5
TACTGGGGTATCTAATCCCGTTTGCTCCCCTGGCTTTCGCGCCTCAGCGTCAATACCGGTCCAGGATGCCGCCTTCGCCACCGGTGTTCCTCCTGATATCTGCGCATTTCACCGCTACACCAGGAATTCCGTTCTCCCCTGCATACCTCTAGTCTGCCCGTATCGAAAGCAAGCCAGGTGTTAAGCACCTGGTTTTCACTACCGACGCGACAAACCGCCTACGAGCCCTTTAAACCCAATAGACATG
+
CCCCCGFGFGGGGGGGGFFGGGGGGGGGFGGGGGGGGGGGGGGGGGGGGGDFGGGG@FEGGFGGGGGGEGGGGGGGGGGGDGGEGGCFFFGGGGGGGGGGGFGDGGGEGGGGF>EGGEGGGGGGCFFGCGGF6DGGF?CFGGGGGFDFGFGCDFGGGCDGGGF6A?FGFFFFFFFFFA9CECCFF8CFA4CF=F>>FE>**7>AD@22:0:99DA<>@>605?F?F(4((.):<FFB??(,6AB<AD
@M00200:207:000000000-ALC1F:1:1101:19124:2948 2:N:0:5
TACCCGGGTATCTAATCCTGTTCGCTCCCCACGCTTTCGCTCCTCAGCGTCAGTATCGGCCCAGAGACCCGCCTTCGCCACCGGTGTTCCTCCCGATCTCTACACATTTCACCGCTACACCGGGAATTCCAGTCTCCTCTGCATCCCTCAAGAATGGCAGTATCGGCCGACCCCCCTGAGTTGAGCCCAGGGATTTCACGACCGACTTGTCATCCCGCCTACGCGCCCTTTAAGCCCAATAGACATG
+
CCCCCGGGGGGGGGGGGGGGGGGGGGGGGGGGGGGGGGGGGGGGGGGGGGGGGGGGGGGGGGGGGGGGGGGGGGGGGGGGGGGGGGGGGGGGGGGGGGGGGGGGGGGGGGGGGGGGGGGGGGGGGGGGGGGGGGGGGGGFGGGGG?FBFFGGGGGGGGGGGGFFDEEGEDEFFFFFFFAGGGFF/6;?FFGFFFFFF?F<FBFFFFFF26))<>B::1>?FB:9B;9>>7:<DA?40(41?FA?FFF
@M00200:207:000000000-ALC1F:1:1101:6461:2973 2:N:0:5
TACAAGGGTATCTAATCCCGTTTGCTCCCCTGGCTTTCGCTCACTCAGTGTCAATCTCGGTCCAGGATGCCGCCTTCGCCACCGGTATTCCTCCAGATATCTACGCATTTCACCGCTACACCTGGAATTCTGCATCCCTCTCCCGAATTCAAGCCATCCAGTATCAGACGCAGTTCCCAAGTTGACCCTGGGGATTTCCCGTCTGACTTAGTTGGCCACCTACGGGCCCTTTAACCCAAATCGACATG
+
CCCCCFGGGGGGGGGGGGGGGGDGGGGGGGGFGGGGGGGGGGGFAEFEFGECFFGGF9FBFGGGGFFGGGBCF@FCEDFFFCFGDGGG<FDEFF,E9FFGFGADFE@FE9EAFFE6CCE:D@EFF>@F,@FEGDDGGFGF?FGGG5C>0<CA9FFDCF6=8D73CFB@:6?5*)5DFFF0,<?<?+;*;A?F)0:C**+308=C):8BE;8A6AFB)):/0):((//5((0)1<6B<(/2.),6:,8)
@M00200:207:000000000-ALC1F:1:1101:21196:2987 2:N:0:5
TACTGGGGTATCTAATCCTGTTTGCTCCCCACGCTTTCGTGCCTCAGCGTCAGTATCGGGCCAGTGAGCCGCCTTCGCCACTGGTGTTCTTGCGAATATCTACGAATTTCACCTCTACACTCGCAGTTCCACTCACCTCTCCCGAACTCAAGATCTTCAGTATCAAAGGCAGTTCTGGAGTTGAGCTCCAGGATTTCACCCCTGACTTAAATACCCGCCTACGCACCCTTTATACCCAGTAGACATG
+
CCCCCGGGGGGGGGGGGGGGGGGGGGGGGGGGGGGGGGGGGGGGGGGGGGGGGGGGGGGDGGGGGGGGGGGGGGGGGGGGGGGGGGGGGGGGGGGGGGGGGGGGGGGGGGGGGGGGGFGGGGGGEGGGGGGGGGCGGGGDGGGGGFGFGFFFGGGGGGGGGGFGFFFGFGFEFFFFFFFFFG89?DFFFFDF8CC@A@BCCBDB24EEEFE*9AA<>=@FFDF@2=FFF1496.@F@8?FE66CE93
@M00200:207:000000000-ALC1F:1:1101:25167:3019 2:N:0:5
TACTCGGGTATCTAATCCTGTTTGCTCCCCACGCTTTCGCGTCTCAGCGTCAGTCATCGTCCAGAAGGCCGCCTTCGCCACCGGTGTTCCGCTTGATATCTACGAATTTCACCTCTACACCAAGCATTCCACCTTCCTCTCCGAGACTCGAGCTCGGCAGTTTCGGGTGCACTTCCATGGTTGAGCCATGGGATTTCACATCCGCCATGCCGTGCCGCCTACACGCGCTTTACGCCCAATAGACATGAGCT
+
CCCCCGGGGGGGGGGGGGGGGGGGGGGGGGGGGGGGGGGGGGGGGGGGGGGGGGGGGGGGGGGGGFGGGGGGGGGGGGGGGGGGGDFGGGGGGGGGFGGGGGGGGCGGGGGGGGGFGGGGGGGGGGGGGGGGCFGGGGGFGGGGEFGFGFGGGGGGGGGGGGFGADFF*5ACFFFFFF>*EC4AFFF4BFG42?FEFE+/?EF@(5>DFFE>F(>((.234(4@;@;;BFF2>:5)9600).-4<),6:)-
@M00200:207:000000000-ALC1F:1:1101:9030:3023 2:N:0:5
TACGCGGGTATCTAATCCTGTTTGCTCCCCACGCTGTCGCGCCTCAGCGTCAGGGCTGGTCCAGCTGGCCGCCTTCGCCACGAGTGTTCTCCCCTATATCTACGCATTTCACCGCTACACCGTCAATTCCGCCTACCTCGACTTCACTCACGCTCTGCAGTATCAATGCCACCCTCCCGGTTAAGCCGGGATATTTCAGCACTGACTTATAAAGCCGCCTACGCACCCTTTACACCCAATAGACATG
+
CCCCCDEC:F8@EFDEGGD<FEGGGEFCDC<C@CEEFGFFE@FFCGGCF@CCEEFGF>@FDA<CCE<FEC@:F7FFD:7=C:=CF<5,AEF9:C<F<CB;,E<A>C@BD=EGG866+8=FEEGG:CG:9ED6=C6DDFGFGEGCFFGFGF,96+9CF?ECGC>BCAAEFGFF*>FFFADDC5:9+?;4)8:ADA8?F<FEE;;;3;ACE?C3?C+,,71,(41((-4((.)6><*),(88424<<A<
@M00200:207:000000000-ALC1F:1:1101:23481:3038 2:N:0:5
TACTCGGGTATCTAATCCTGTTCGCTCCCCACGCTTTCGCGTCTCAGCGTCAGTACCGTCCCAGAGAGCTGCCTTCGCCATAGGTGTTCTTCCTGATATCTGCGCATTTCACCGCTACACCAGGAATTCCACTCTCCTCTTCCGGACTCTAGCCGTGTGGTTTCCATCGACGTCTCGAGGTTGAGCCTCGAGTTTTCACAACGGACCTACACGGCCGCCTACACGCTCTTTATACCCAATAGACATG
+
CCCCCGGGGGGGGGGGGGGGGGGGGGGGGGGGGGGGGGGGGGGGGGGGGGGGGGGGFGGGGGGGGGGGGGGGGGGGGGGGGGGGGGGGGGGGGGGGGGGGGGGGGGGGGGGGGGGGGGGGGGGGGGGGGGGGGGGGGGGFGGGGGFGFGFGGGFGD6DDD??FFFFFG>GFFEDFFFF>5CGFFFGFFF>C9:>FFFFFFEA2>?B>=BEEF(,:>;@@<@@FF091:?AFFF)6@?<?FF<)<BF7
@M00200:207:000000000-ALC1F:1:1101:21955:3048 2:N:0:5
TACAGGGGTATCTAATCCTGTTTGCTCCCCACGCTTTCGCGCCTCAGCGTCAGTACCAGTCCAGTGAGCCGCCTTCGCCACTGGTGTTCCTCCCAATATCTACGCATTTCACCGCTACACTGGGAATTCCACTCACCTCTCCTGGTCTCAAGCCATGCAGTCTGGCAGGCAGTTCCTCGGTTAAGCCGAGGGATTTCACCCGCCACTTGCAAAGCCGCCTACGCGCCCTTTAAACCCAATAGACATG
+
CCCCCGGGGGGGGGGGGGGGGGGGGGGGGGGGCGGGGGGGCFGGGGGGGGGGGGGGGGFGGGGGGGGGGGGGGGGGDGGGGGGGGGGGGGGGGGGGGFFGGGGGGGGGGGGGGGGDGGFGGGGGGGGGCGGGGGGGGFGFGGGGGFGFGFGCFGGGGGGGGGFGBFFCDGFFFFFFFFFGGGFFFGF>EFGDFFFFFFFFFFAFFFEFFE>E*>FFBF>D6376@9@@F@@C));@?F?BFA<?FF2
@M00200:207:000000000-ALC1F:1:1101:21860:3059 2:N:0:5
TACCAGGGTATCAAATCCTGTTTGATCCCCACGCTTTCGTGCCTCAGTGTCAATATTTGTGTAGCCAGCTGCCTTCGCAATTGGTGTTCTATGTCATATCTAAGCATTTCACCGCTACATGACATATTCCGCTGACCTCCACAGTATTCAAGACAAATAGTATCAATGGCAGTTTCCGGGTTAAGCCCGGAGATTTCACCACTGACTTACTTGCCCACCTACGCACCCTTTATACCCAATAGACATG
+
CCCCCGGGGGGGAFGGGGGGGGGGGGGGGGGGGGGGGGEGG7FDGGGGGGGGFGGGGGGGGGGGFGGGGGGGGGGGGGGGGGGGGGGGGGGGGGGGGGGGGGGGFGGGGGGGGGGGGG=FGGGGGGGGGGGGGGGGFFGFGGGGGFGC@FDGGGGGDGGFGGFGFFFGFGFFFFFFFBADGGFFFG5D?>GFFFB*C;=@@CB@E@@EFFFFCCA=@DA@CE>BFA5ABB:AECFFF@B@EFFBFFF
@M00200:207:000000000-ALC1F:1:1101:10569:3060 2:N:0:5
TACTGGGGTATCTAATCCTGTTTGCTCCCCACGCTTTCGTGCCTCAGTGTCAGTGCTGGTCCAGAGAGCCGCCTTCGCAACTGATGTTCCTCCCGATCTCTACGCATTTCACTGCTACACCGGGAATTCCACTCTCCTCTACCGCACTCTAGCGAGCCAGTATCCATCGCCATTCCCAGGTTGAGCCCGGGGCTTTCACGACAGACTTAACTCACCACCTACGCACGCTTTAAACCCAATAGACATG
+
CCCCCGGGGGGGGGGGGGGGGGGGGGGGGGGGGGGGGGGGGGGGGGGGGGGGGGGGGGGGGGGGGGGDFGGGGGGGGGGGGGGGGGGGGGGGGGGGGGGGGGGGGGGGGGGGGGGGGGGGGGGGGGGGFGGGGGGGGGGFFGEGG>DFGFGFGDGGGGGFGGFGFFFGFGFFF@CFFFFCFGAAFGFFFF>4@FFEFFFFFFB>:BBCE:@?BEF0)4@F(67BFFFFFFFCE6=FDF?<:99<<B2
@M00200:207:000000000-ALC1F:1:1101:24982:3065 2:N:0:5
TACGGGGGTATCTAATCCTGTTTGCTCCCCACGCTTTCGCACCTCAGCGTCAGTATCGGGCCAGTGAGCCGCCTTCGCCACTGGTGTTCTTGCGAATATCTACGAATTTCACCTCTACACTCGCAGTTCCACTCACCTCTCCCGAACTCGAAGGCTCCCAGTATCGAAGGCAGTTCTGGAGTTGAGCTCCAGGATTTCACCTCCGACTTAAGAGTCCGCCTACGTGCGCTTTAAACCCAATAGACATG
+
CCCCCGGGGGGGGGGGGGGGGGGGGGGFGGGGGGGGGGGGGGGGGGGGGGGGGGGGGGDGGGGGGGGGGGGGGGGGGGGGGGGGGGGGGGGGGGGGGGGGGGGGGGGGGFFGGGGGGGGGGGGGGGGGFGGGGGGGGGGFGGGGGFGFGE6CDGGG>EFF*9@EFFFGBGFFFDFFFFFFGGFCFFFFFFGFFFFEFEFFEEFBF6>:FFFFCFFEE@6@@?31@1=;;1:F9<@=?0?::>4)8><)
@M00200:207:000000000-ALC1F:1:1101:14216:3086 2:N:0:5
TACGAGGGTATCTAATCCTGTTTGCTCCCCACGCTTTCGCGTCTCAGCGTCAGTATCCAACCAGGGGGCCGCCTTCGCCACAGGTGTTCCTCCCGATATCTACGCATTTCACCACTACACCGGGAATTCCACTACCCTCTCCTGCCTTCGAGTCGATCAGTATCGAATGACCCTCCCCAGTTGAGCCGGGGGCTTTCACACTCGACTTGATCGACCGCCTGCGCGCTCTTTAAACCCAGTAGACATG
+
CCCCCGGGGGGGGGGGGGGGGGGGGGGGGGGGGGGGGGGGGGGGGGGGGGGGGGGGGGGGGGGGGGGGGGGGGGGGGGGGGGGGGGGGGGGGGGGGGGGGGGGGGGGGGGGGGGGGGGGGGGGGGGGGGGGGGGG?CGGFGGGGGFGFGFGGGGGGGGGGGGFGFFFG>GFFFBF>DBFDGG6EFGFFAFDDBFFFFFFFFF30?FFFB>DB6:EFBBFB<FFFFFF<?A>FB2?:?:??F2<DAFD
@M00200:207:000000000-ALC1F:1:1101:11891:3112 2:N:0:5
TACTCGGGTATCTAATCCTGTTTGCTCCCCACGCTTTCGTGCATGAGTGTCAGTGTTGGCCCAGGAGGCTGCCTTCGCCATTGGTGTTCCTCCACATCTCTACGCATTTCACCGCAACACGTGGAATTCCACCTCCCTCTGCCACACTCTAGCTACGTAGTTTCGAGCGCAATTCCCAAGTTAAGCTCGGCGATTTCACACTCGACATGCGCGGCCACTTGCGCACACTTTAAACCCAATAGACATGAGAC
+
CCCCCGGGGGGGGGGGGGGGGGGGGGGGGGGGGGGGGGGGGGGGEFG@FGGGGGFFFDFEFFGGGFGGG@FG<FGFGGGGECFGGGGGGGGGGG<EGFGGGGGGGGGEGGGGGGGDGGGGGGGGGGGGGGGG6==FGDFFFG8+E*=DGBGGD+6D6,?DGGFGD??>>D>>?6+;+;A+@=C++<+;5>+0)3:)+*1*:))-)-)/*)-(-5>@>F(4.)((((.1(7)<?3AA((,(,-.4)-)4,))
@M00200:207:000000000-ALC1F:1:1101:21203:3113 2:N:0:5
TACGCGGGTATCTAATCCTGTTTGCTCCCCTAGCTTTCGCGCTTCAGCGTCAGTTGTGGTCCAGGAAGCCGCCTTCGCCGCAGGTGTTCCTCCCGATATCTACGCATTTCACCGCTACACCGGGAATTCCACTTCCCTCTCCCACACTCGAGCACGGCAGTTTCGAACGACCCCTCCGAGTTAAGCCCGGAGATTTCACGCCCGACTTACCGCACCGCCTACACGCCCTTTAAACCCAATAGACATGATAT
+
CCCCCGGGGGGGGGGGGGGGGGGGGGGGGGGGGGGGGGGGGGGGGGGGGGGGGGGGGGGGGGGGGGGGGGGGGGGGGGGGGEDGGGGGGGGGGGGEGGGGGGGGGGGGGGGGGGGDEGGGGGGGGGGGGGGGGGGGGFGFGGGGGFGFGFFGGDGGGGGGGGFGFFFFFGFBEDFEEFFGGGFFFGFFFFDEFFFEFFFFF<FFFFF?AFBFFFFFFF9?BFFF?F09>BF<BFF@?F1<?DF<>D?D)))
@M00200:207:000000000-ALC1F:1:1101:7705:3137 2:N:0:5
TACTAGGGTATCTAATCCTGTTTGCTCCCCACGCTTTCGCGTCTCAGCGTCAGTAACGTCCCAGCGAGCTGCCTTCGCCATTGGTGTTCCTCCCGATATCTGCGCATTTCACCGCTACACCGGGAATTCCACTCGCCTCTTCCGAACTCTAGTCCGGCAGTATCGACCGGCATCCCAGGGTTGAGCCCTGGACTTTCACAGCCGACTTACCGGACCGCCTACACGCGCTTTCTACCCAATAGACATG
+
CCCCCGGGGGGGGGGGGGGGGGGGGGGGGGGGGGGGGGGGGGGGGGGGGGGGGGGGGGGGCGGGGGCGGGGGGGGGGGGGGGAFGGGGGGGGGGGGGGGGGGGGGGGGGGGFFGGGGGGGGGEGGGGGGGGGGGGGGG>?FGF6E*@FFFGFGGGDGGG>>F9BBF>CDGDB>EAAFFFDGDFFFFFFFFGF@FA46CFEF?D91:>DFEFF>9B42926?B?(:;>6((3).5@F??6:?AFFDFF
@M00200:207:000000000-ALC1F:1:1101:25173:3146 2:N:0:5
TACACGGGTATCTAATCCTGTTTGATCCCCACACTTTCGTGCCTCAGCGTCAGTTACAGCCTAGTAAGCTGCCTTCGCTATAGGTGTTCTTGACGATATCTAAGCATTTCACCGCTACACCGTCAATTCCGCCTACCTCATCTGTACTCTAGCCCCGCAGTATCAATGCCACCCTCCCAGTTAAGCCGGGATATTTCAGCACTGACTTACAGGGCCGCCTACGCACCCTTTAAACCCAATAGACATG
+
CCCCCEGGGGGGGGGGGGGGGGGGGGGGGGGGGGGGGGGGGGGGGGGGGGGGGGEGGGGGGGGGGGGGGGGGGGGGGGGGGGFFGGGGGGGGGGGGGGGGGFGGGGGGGGGGGGGGGGDGGGGGGGGGGGGGGGGGFGGFGGGGGFGFGFGGGGDDDEDD8FFGFFFGFGFFFFFF>BFGGGFF7C6??EG>@CFEFFFEFDFFEFFFFB4EDD>2>@@@DB@FFF9FFFFCFFFA?F?FFE9@<<@
@M00200:207:000000000-ALC1F:1:1101:19815:3154 2:N:0:5
TACAGGGGTATCTAATCCTGTTTGCTCCCCTTGCTTTCGCAGCTCAGTGTCAGTAACCGGCCAGTGAGGCGCCTTCGCCACTGGTGTTCCTCTCGATATCTACAGATTTCACCCTTACACCGAGAATTCCCCTCACCTCTCCGGTACTCAAGCCATGTAGTTTCCAACGCAGTTCCAGGGTTGAGCCCTGGGATTTCACGTCAGACTTACATAGCCACCTACCTGCCCTTTAAACCCAATCGACATC
+
@CCCCDGGE@EAAEFFGGEGDFEGGGFDFGGGGGGFGGEGGGGFDFGFFGFFGGGGDFGDGBEGFFGF8FC@C=FGGGGEGGC8CAAFFGFEGFGAFFDGGGGG<,AFFGG<FEG?DBFGGGGEGGGGFGGDFGGGGGFFGG6DGBDFGF89FDCFDD8DFGFGC99,3@9937CF?F5@@F*;6?*<6;7*)*0*+;;55BF2*7764:*6A;*:*8=D(63=:(5((006*1*0/(23,=(.827
@M00200:207:000000000-ALC1F:1:1101:11619:3162 2:N:0:5
TACTCGGGTATCTAATCCTGTTCGCTCCCCACGCTTTCGCTCCTCAGCGTCAGTATCGGCCCAGAGACCCGCCTTCGCCACCGGTGTTCCTCCTGATATCTGCGCATTTCACCGCTACACCAGGAATTCCAGTCTCCCCTGCCGAACTCAAGTCTGCCCGTATCGACCGCAAGCTTGGAGTTAAGCCCCAAGTTTTCACGGCCGACGCGACAAACCGCCTACGAGCTCTTTATACCCAATACACATGAGA
+
CCCCCGGGGGGGGGGGGGGGGGGGGGGGGGGGGGGGGGGGGGGGGGGGGCFEGGGGGGGGGGDGGGGGGGGGGGGFGGGGGGGGGGGGGGGGGGGGGGGGGGGGGGGGGGGFGGGGGGGGGGGGGFGGDFGGGGGGGGGFGGGGCEGF7DG9EGGGGGGGGGFGFFFEDGFFF=FFA5AFEFFAFGFFAFGFFFAEFEF@2;>9BFFFFB9027F:;3268:60:>())544<4=*428??02,,2))).
@M00200:207:000000000-ALC1F:1:1101:24032:3168 2:N:0:5
TACTAGGGTATCTAATCCCGTTTGCTCCCCTGGCCTTCGTGCCTCAGTGTCAGGAACTGTCCAGAGACCCGCCTTCGCCACTGGTCTTCCTCACGATCTCTACGCATTTCACTGCTACACCGTGAATTCCAGTCTCCTCTCCAGTCCTCAAGCACGCCAGTATCAAATGCAGTTTCGGAGTTAAGCTCCGAAATTTCACACTTGACTTAGCGCGCCACCTACGCACCCTTTAAACCCAGTAGACATGAGA
+
CCCCCGGFGGGGGGGGGGDGFGGGGGGGGGFCFGGGGGFFCGGGGGGGGGGGGGF?FCEFGFGFFCCFGGGGGGDGGGGGGGDGGGGGGGGGGGGGGGGGGGGGGGGGGGGGGGGGGGGGGEGFC8EFADFG+E?ADGGFFDGGGDGFGDFFFGGGGGGGGFBGFFFF?DF8@E+??9*=EGFFBGFFFEG>B9;=+*4;0)*558CEFEF58=B==ABFFF==9926@FE=*8?4==(0)/5949;<66
@M00200:207:000000000-ALC1F:1:1101:6949:3177 2:N:0:5
TACAGGGGTATCTAATCCGCTCTGATCCCCACGCTTTCGTGCCTCAGAGTCAATAATTGAGTAGCGAGCTGCCTTCGCAATTGGTGTTCTATGCCATAGCTAAGCATTTCACCGCCACATGACATATTCCGCTCACCTCCACAATCTTCAAGACGGATAGTATCAACGGCAGTTTCACAGCTAAGATTGGAGATTTCACCACTGACTTACCTGCCCTCTTACGCACCCTTTATACCCAATCGACATGAGTT
+
CCCCC,BCBB,<;C66CF+,,+,;C,CF,CE66C@@,,,666:CCDG<FCFF,,;;6,CE@FG9FGGCC@D,AF=F<C,4=,CF<FFCAFCGG9C,A<,>,@5,,==A,,C?4=++++=,>,9EC94,9=DG6>8,++63+1==A*6<=2,3==+=0CC++?DFFBF>BG*<0>+?+++=,=A7;+1=A5+*0:8C62+8>C5@EE6*16):07*)0)).195252>>23)1*/+470((79191(7))))
@M00200:207:000000000-ALC1F:1:1101:18475:3209 2:N:0:5
TACGCGGGTATCTAATCCCGTTTGCTCCCCTGGCTTTCGCGCATCAGCGTCAGAAAGGGTCCAGCACCTCGCCTTCGCCACCGGAGTTCCGTTGGATATCAACGCATTTCACCGCTCCACCCAACGTTCCAGATGCCCCTACCCTCCTCGAGATCGCCAGTATCCACGGCACTTCCCCGGTTAAGCCGGGGGCTTTCACCACAGACTTGGCAACCCGCCTACGCGCCCTTTAAACCCAATAGACATG
+
CCCCCGGGGGGGGGGGGFGGGGGGGGGGGGGGGGGGGGGGGGGGGGGGGGGGGGGGGGGGGGGGGGGGGGGGGGGGGGGGGGGGGGGGGGGGGGGGGGGGGGGGGGGGGGGGGGGGGGGFGGGGGGGGGGGGGGGGGGGFGFFGFFGFGEEEGGGGGGGGGGFGFFFGEGFFFEFFFFB):8?A=DFDE>3:;FFFFFF7>?FF?FFFFFB?<:>?>F0<<<((32099?7<A4FFFFFF?<ABA>7
@M00200:207:000000000-ALC1F:1:1101:15376:3212 2:N:0:5
TACAAGGGTATCTAATCCTGTTTGCTCCCCACGCTTTCGTGCATGAGTGTCAGTATTGGCCCAGGAGGCTGCCTTCGCCATTGGTGTTCCTCCACATCTCTACGCATTTCACCGCTACACGTGGAATTCCACCTCCCTCTGCCATACTCCAGCTCCGTAGTTTCGAGCGCAATTCCCAGGTTAAGCCCGGGGATTTCACACTCGACTTGCGAAGCCACCTGCGCACACTTTAAACCCAGTAGACATG
+
CCCCCGGGGGGGGGGGGGGGGGGGGGGGGGGGGGGGGGGGGGGGGGGGGGGGGGGGGGGGGGGGGGGGGGGGGGGGGGGGGGGGGGGGGGGGGGGGGGGGGGGGGGGGGGGGGGGGGGGGGGGGFGGGGGGGGGGGGGGFGGFFFFGFGFGGGGGGGGDDGGFGDFFDFGFFFFFFFFFGF8DFFGFFFFGEFFFFFFFFFBBDDAFDEC4@99D:@FDFBD>@FFF0()/<C68=<0(67?EC9EF
@M00200:207:000000000-ALC1F:1:1101:13067:3242 2:N:0:5
TACTGGGGTATCTAATCCCGTTTGCTACCCTAGCTTTCGCGCCTCAGCGTCAAGAACAGGCCAGGAAGTCGCCTTCGCCACTGGTGTTCCTCCACATCTCTACGCATTTCACCGCTACACGTGGAATTCCACTCTCCTCTTCTGCACTCAAGTTTCCCAGTTTCCAATGACCCTCCCCGGTTGAGCCGGGGGCTTTCACATCAGACTTAAGAAACCGCCTGCGAGCCCTTTAAACCCAATAGACATG
+
CCCCCGGGGGGGGGGGGGGGGGGGGGGGGGGGGGGGGGGGGGGGGGGGGGGGGGGGGGGGFGGGGGGGGGGGGGGGGGGGGGGGGGGGGGGGGGGGGFGGGGGGGGGGGGGGGGGGGGGGGGGGGGGGGGGGGGGFGGGFGGGGGFGFGFGGGGGGGGGGGGFGFFFGFGFDFFFBFFBDEGFFFGAAFFGFFFFFFFFEFBE=;BBCEFFFEFFFFBBD@?;B@;BF;B?AFFFFFF<?><A?247
@M00200:207:000000000-ALC1F:1:1101:5899:3250 2:N:0:5
TACAGGGGTATCTAATCCTGTTTGCTCCCCACGCTTTCGCGTCTCAGCGTCAGTAACGTCCCAGCGAGCTGCCTTCGCAATTGGTGTTCCTCCTGATATCTGCGCATTTCACCGCTACACCAGGAATTCCACTCGCCTCTTCCGCACTCTAGCCCAACAGTATCTACCGGCTTTCGAGGGTTGAGCCCCCGACTTTCACAGCGGACTTACCGGACCGCCTACACGCGCTTTAAACCCAATAGACATG
+
CCCCCGGGGGGGGGGGGGGGGGGGGGGGGGGGGGGGGGGGGGGGGGGGGGGGGGGGGGGGGGGGGGGGGGGGGGGGGGGGGGGGGGGGGGGGGGGGGGGGGGGDGGGGGGGGGGGGGGGFGGGGGGGGGGGGGGGGGGGFGGGGGFGFGFDDFFGGGGGGDGFGFFFEADDFFFFF>FB5CFFFAGFFF?1?>6A4=@FCBDF@;69EE)4369D;BFFFFBFBF>9>13(6<A=F:<<1?<A<A22
@M00200:207:000000000-ALC1F:1:1101:20783:3262 2:N:0:5
TACTCGGGTATCTAATCCTGTTTGCTCCCCACGCTTTCGCGTCTCAGCGTCAGTACCGTCCCAGCGAGCTGCCTTCGCCATTGGTGTTCCTCCCGATATCTGCGCATTTCACCGCTACACCGGGAATTCCACTCGCCTCTTCCGGACTCTAGCCCGACAGTATCAACCGGCTTTCAAGGGTTGAGCCCTTGACTTTCACAGCTGACTTACCGGACCGCCTACGCGCTCTTTACACCCAATCGACATGAGA
+
CCCCCGGGGGGGGGGGGGGGGGGGGGGGGGGGGGGGGGGGGGGGGGGGGGGGGGGGGGGGFGGGGGGGGGGGGGGGGGGGGGGGGGGGGGGGGGGGGGGGGGGGGGGGGGGGGGGGGGGGGGGGGGGGGGGGGGGGGGGFGGGGGFGEGFGGGGGGGGDGGGAGFFFGDGFFFFFFFFFGGGFFFGFFFFGFFFFEFFFF<?F@E@@EFEFFFFFFF(4??7149BFFFAFFFFFF>B01((49BFF<?F
@M00200:207:000000000-ALC1F:1:1101:9464:3275 2:N:0:5
TACGAGGGTATCTAATCCTGTTTGCTCCCCACGCTGTCGCGCCTCAGCGTCAGCAACAGCCCAGCAGGCCGCCTTCGCCACTGATGTTCTTCCCGATCTCTACGCATTCCACCGCTACACCGGGAATTCCACCTGCCTCTACTGTGCTCGAGCCTGACAGTTTAGAAGGCAGCCCTGCGGTTGAGCCGCAGGATTTCACCCCCTACTTACCAGGCCGCCTACGCGCCCTTTAAACCCAATAGACATG
+
CCCCCGGGGGGGGGGGGGGGGGGGGGGGGGGGGGGGGGGGGGGGGGGGGGGGGGGGGGGGGGGGGGGGGGGGGGGGGGGGGGGGGGGGGGGGGGGGGGGGGGGGGGGGGGGGGGGGGGGGGGGGGGG8DFGFGGGGGGFFGGGGGFGFGFGGGGGGGGGGGGFDFFFFFFFFFFFF5FBDGDFFFGFFFFGFFFFFFEFF<9>@FFFFFFFFFFFFFFFFFFFFFF0797:A<4BFFF?0:<6<4>B
@M00200:207:000000000-ALC1F:1:1101:23056:3296 2:N:0:5
TACGGGGGTATCTAATCCCGTTTGCTCCCCTAGCTTTCGCGCCTCAGCGTCAGTGTTGGTCCAGGATGCCGCCTTCGCCACCGGTGTTCCTCCAGATATCTACGCATTTCACCGCTACACCTGGAATTCCACATCCCTCTCCCAAACTCGAGCCGTCCAGTATCAGACGCAGTTCCCAGGTTAAGCCGGGGGATTTCACGTCTGACTTAGATGGCCGCCTACGCGCCCTTTATACCCAATAGACATG
+
CCCCCGGGGGGGGGGGGGGGGGGGGGGGGGGGGGGGGGGGGGGDGGGGGGGGGFFGGGGGGGGGGGGGGGGGGGGGGGGGGGGGGGGGGFGGGGGFGGGGGGGGGGGGGGGGGEGDDGFFGGGGGGGGGGGGGGG?FGGFG?EFGFGFFED@DGGCDGGGGGAFBFFGFGDE96EFFBFGFDFAFGFFFE4>9BA<FCA;@D@DF9E<>BFFDFF?B;0<B?19>>9((4,.6)7/:2272<4>FB2
@M00200:207:000000000-ALC1F:1:1101:13141:3296 2:N:0:5
TACTGGGGTATCTAATCCCGTTTGCTCCCCACGCTTTCGCGCCTCAGCGTCAGGAGATGCCCAGAGACCCGCCTTCGCCACCGGTGTTCCTCCCGATCTCTACACATTTCACCGCTACACCGGGAATTCCAGTCTCCTCTGCATCCCTCAAGAACGGCAGTATCAGCCGACGTTTCTCGGTTGAGCCGAGAGATTTCACGACTGACTTGCCATCCCGCCTACGCGCCCTTTAAACCCAGTAGAACTG
+
CCCCCGGGGGGGGGGGGFGGFGGGGGGGGGGGGGGGGGGGGGGGGGGGGGGGGGFGGGGGGFGGGEGGGGGGGGGGF7FGGGGGGGGGGGGGGGFFCFGGFGFGFGFGGGGGGEGGGGGGFGGGGGCGGFDDGFFGFGFFGCFFGFGFGFGFCDFGGGGDGGFFFFFGFGFFEDAFFFFGE7?6A4ADEFGA>F6?FCF;<>09E3;).9;>>EF7@>B61:?(((4297:)4<?FBF0(6>9:)).
@M00200:207:000000000-ALC1F:1:1101:17408:3303 2:N:0:5
TACAGGGGTATCTAATCCCGTTTGCTCCCCTGGCTTTCGCGCCTCAGCGTCAATACCGGTCCAGGATGCCGCCTTCGCCACCGGTGTTCCTCCTGATATCTACGCATTTCACCGCTACACCAGGAATTCCGCTTTCCCCTCCAGAACTCTAGCTCGTCAGTTTCGAATGCAGGCTCTGGGTTGAGCCCAGAGTTTTCACACCCGACTTAGCGAGCAGCCTACGCGCCCTTTATACCCAGTAGACATGACA
+
AC@CCGGCFGGGGFFGGGCFCDACFEGGFGGGFGAFGFGGGGGGDFGGGGGDE<FGGGGEG:EGFFDGGGGEGGGGGGGEEGGGCFC7FCEGGGFF<FGFGEGGED@@EGFFAEGGGGGGGGGGGFGGFGFDDEDD?DF6??F?DFGFGFDGD7DDD@+=?@FG>5;7ACFAFFCFFF65@DBA?FF>FFFFCFF696+6<AFF=>29;EE>@@>BFFD8E@<F>@029?:<4:?7>F122<4442).)-
@M00200:207:000000000-ALC1F:1:1101:8978:3308 2:N:0:5
TACGAGGGTATCTAATCCTGTTTGATCCCCACACTTTCGTGCCTCAGCGTCAGTATCCAACCAGGGGGCCGCCTTCGCCACGGGTGTTCCTCCCGATATCTACGCATTTCACCGCTACACCGGGAATTCCACCCCCCTCTTTGGTACTCTAGCTTGCCAGTTTCATGCGTCGTTCCTCGGTTAAGCCGAGGGATTTCACACATGACTTAGCAGACCGCCTACACGCCCTTTACGCCCAGTAGACATG
+
CCCCCGGGGGGGGGGGGGGGGGGGGGGGGGGGGGGGGGGGGGGGGGGGGGGDGGGGGGGGGGGGCEGGGGGGGGGGGGCFCEFGGEGGGGFEFGEFGGGGGGGGGGGGGGGCGE=CGGGGGGGGGGGGGGGGGGDCDDD?FGFFGFGFGFGGGGGGGFGGGGFGFFFGF;>DDFFFFA?DEGFF=DFF3=DD1FFFFFC<E<E@4.<?C<AAB:F4(-,4<??029?>FFFA410>90?342)).6?
@M00200:207:000000000-ALC1F:1:1101:10655:3313 2:N:0:5
TACTGGGGTATCTAATCCCGTTTGCTCCCCTGGCCTTCGTGCCTCAGTGTCAGTAACTGTCCAGAGATTCGCCTTCGCCACTGGTCTTCCTTACGATATCTACGCATTTCACTGCTACACCGTAAATTCCAATCTCCTCTCCAGTACTCAAGCATGGCAGTATCCAGTGTAGTTCCGGGGTTGAGCCCCGGGATTTCACACCAGACTTACCACGCCCCCTACGCACCCTTTATGCCCAGTAGACATGAAAT
+
CCCCCGGGGGGGGGGGGDGGGGGGGGGGGGFGGGGGGGGGFGGGGGGFGGGGGGGGGGGGGGGGGGGGGGGGGGGGGGGGGGGGFGGGGGFGGGGGGGGGGGGGGGGGGGGGGGGFFB9FGGDGGCGGGGGGGGGGFFGCG8FCFFGFGF@=CFFFGGG6?FBFFDFEFGFFFE?955@CGGF?*=FFBBDFFFF5CECE@)>=CD@EF@57>=A=)-:=BB2=5>(:2:)45?=888;;ECCC)))))/.
@M00200:207:000000000-ALC1F:1:1101:19263:3320 2:N:0:5
TACTAGGGTATCTAATCCTGTTCGCTCCCCACGCTTTCGCTCCTCAGCGTCAGTATCGGCCCAGAGACCCGCCTTCGCCATCGGTGTTCTTCCTGATATCTGCGCATTTCACCGCTACACCAGGAATTCCACTCTCCTCTTCCGGACTCTAGCCGAGTAGTTTCCAACGACCGCTGGAGGTTGAGCCTCCAGATTTCACGTCGGCCTTACTAGGCAGCCTACGCGCTCTTTAACCCCAATAGACATGATAT
+
CCCCCDGGGGGGGGDFGGGCFFFGGGFGGGGGGGGCFGGGGGGGGGGGGGGGGGGGGGGE@FGGGGGFGGGGGGCGGGGGGGGGGGFGGAFFGGCFFGGGGG9FGEFC8DCGGGGGGGGGGGGC@DFGGGFFFF8EFGGFCFGGGEGFGFGDFGGG==?FGCFGFFA<BG>95=DFDA?DED>A4D4@FAFF=FFEFFFFF=2((,6;4@3)65A)(3=D)61(6@9(1224:)77:1?<39<<A224-).
@M00200:207:000000000-ALC1F:1:1101:18637:3334 2:N:0:5
TACTGGGGTATCTAATCCTGTTTGCTCCCCTGGCTTTCGTGTCTCAGCGTCGGCGCAACCCCAGCAGCCTGTTTTCACCTTCGGCGTTCCAAGCGATATCTACGCATTTCACCGCTCCACCGCTTGTTCCGGCTGCCCCTAGTTGGCCCAAGATCGCCAGTATGCCCAGCAGTTCCACGGGTGAGCCGTGGGATTTCACAAGACACTTCACGATCCGCCTACACACGCTTTAAACCCAAAAGACATT
+
CCCCCGGGEGGGGGGGGGGGGGFGGFGGGGGGGGGGGGGGGGGGGFGGGGGGGGGGGGGGGGGGGGGGGGGFFGGGGGGGGGGGGGGDGGGGGFGGGGGGGGGGGGDGFFDFGC>DGCGFFGEGGGGGGGGGGGGGGFF5=FEFGFGFGFGG?CFGGGGGD>FGFFFGFGFFF*;BFF>DECE*;6AA?E5BBFFBF)+14=(:@D=<)9<@?7A;DFD<@DFFE?BF:B<D4AFF??((.36(.))
@M00200:207:000000000-ALC1F:1:1101:24518:3334 2:N:0:5
TACCGGGGTATCTAATCCTGTTTGCTCCCCACGCTTTCGCACCTCAGCGTCAGTACCGGACCAGTGAGCCGCCTTCGCCACTGGTGTTCTTCCTAATATCTACGAATTCCACCTCTACACTAGGAGTTCCACTCACCTCTTCCGGACTCAAGATCGCCAGTATGAAAGGCAGTTCCAGGGTTGAGCCCTGGGATTTCACCCCTCACTTAACGATCCGCCTACGTGCGCTTTAAACCCAATAGACATG
+
@CCCCGGGFGGGGGFGGGGFFGGGGGF<FFGEGGGGGGGGGGGCFGGGGCGGGGGFGGGGGGGGGGGGFGGG7FGFGGGGGGFFEEFEEGGGGGGGGGGGGGGGGGGCF@EGFFFGGGAEDFGGCGGGF8EFGGFCD+=5DFDC=B>5??D=FGGGGGGGGGFGFF@FF6ADFECF??ADGGDFFCF*?FFFFFF*3:A;===ABBCAA8;@2>A>9>@F@B7@D37@F6;<99=A(;23664)17=
@M00200:207:000000000-ALC1F:1:1101:19372:3335 2:N:0:5
TACACGGGTATCTAATCCCGTTCGCTCCCCTAGCTTTCGCGCCTCAGCGTCAGTGTCAGCCCAGCAACCCGCCTTCGCCGCAGGTGTTCCTCTCGATATCTACGCATTTCACCGCTACACCGAGAATTCCAGTTGCCCCTTCTGCACTCTAGCCCCGCAGTATCAGTTGACCTTTCTGGGTTAAGCCCAGAGATTTCACAACTGACTTGCGGTGGCCGCCTACGCGCCCTTTATACCCAATAGACATG
+
CCCCCGGGGGGGGGGGGGGGGGGGGGGGGGGGGGGGGGGGGGGGGGGGGGGGGGGGGGGGGGGGGGGGGGGGGGGGFGGGGGGGGGGGGGGGGGGGGGGGGGGGGGGGGGGGGGGGGGGGGGGGGGGGFFGGGGGGDFGAGFFGGFGFGFGGGGDDGGGG6FBGFFFGFGFFFEFFFFBFFGFA>CFAFFGFFFF?FEFFFFF@FFFFFFF>3@DF@F9@@FFFFF9BFB0:AFB*5?BB?FAF><))
@M00200:207:000000000-ALC1F:1:1101:18834:3365 2:N:0:5
TACAAGGGTATCTAATCCCGTTTGCTCCCCTAGCTTTCGCGCCTCAGCGTCAAGAACAGGCCAGGTAGTCGCCTTCGCCACTGGTGTTCCTCCCGATATCTACGCATTTCACCACTACACCGGGAATTCCACTACCCTCTCCTGCCTTCGAGTCGATCAGTATCGCGTGACCCTCCCCAGTTGAGCCGGGGGCTTTCACACGCGACTAAATCGACCGCCTGCGCGCCCTTTCAACCCACTTGACCTGACAT
+
CCCCCGGGGGGGGGGGGGGGGGGGGGGGGGGGGGGGGGGGGGGGGGGGGGGGGGGGGGGGGGGGGGGGGGGGGGGGGGGGGGGGGFGGGGGGGGGGGGGGGGGGGGDEGGGGGFGGGGGGGGEGBEGFGGGGGGGFGGGFGGCGGFGFGFGG8ADGGGDGGGFGDED939CB68?AD>6C6D86*;>>DDG)2B:@F3A531:;(6:>E3)9(..43>>:,4(((,(((,)-6:FF0((()).2)..4(5)
@M00200:207:000000000-ALC1F:1:1101:20012:3368 2:N:0:5
TACGGGGGTATCTAATCCTGTTTGCTCCCCACGCTTTCGCGCCTCAGCGTCAGAACCGGTCCAGGTAGCCGCCTTCGCCACTGGTGTTCCTCCCAATATCTACGCATTTCACCGCTACACTGGGAATTCCGCTACCCTCTCCCGGCCTCAAGCCAAGCAGTTTCAAAGGCAGTTCCTCGGTTAGGCCGAGGGATTTCACCTTTGACTTGCCAAGCCGCCTCCGCGCCCTTTACGCCCAATAGACATG
+
CCCCCGGGGGGGGGGGGGGGGGGGGGGGGGGGGGGGGGGGGGGGGGGGGEGGGGGGGGGGGGGGFGFGGGGGGGGGGGGGGFGGGGGGGGGGGGGFFFCGGGFFGGGGGGGGGGGGC7EGGGFFGGGGGG?EGGGFFFDFGGGDCEGBGFGGGCC>>ECFFGAGFFFGFG4?F4A+9B?CEC?FFGA>;DDB0AF@FFFE)/7)7>CC)48EE;>?@F0<0136;>;;;B?A<?EDB?0,8))4<A?
@M00200:207:000000000-ALC1F:1:1101:11455:3375 2:N:0:5
TACCAGGGTATCTAATCCTGTTTGCTCCCCACGCTTTCGTGCCTCAGCGTCAGTGTTGTCCCAGATGGCCGCCTTCGCCACTGATGTTCCTCCCGATCTCTACGCATTTCACCGCTACACCGGGAATTCCACCATCCTCTGACACACTCTAGCTTGCCAGTATCCACTGCCATTCCCAGGTTGAGCCCGGGGATTTCACAGCAGACTTAACAAACCGCCTACGCACGCTTTAAACCCAATAGACATG
+
CCCCCGGGGGGGGGGGGGGGGGGGGGGGGGGGGGGGGGGGGGGGGGGGGGGGGGGGGGGGGGGGGGGGGGGGGGGGGGGGGGGGGGGGGGGGGGGGGGGGGGGGGGGGGGGGGGGGDEGGFGGGGGGGFGGGGGGGGGGFFGGGGFGFGFGGGGFFGGGGGGFGFFFGFGFFFEBFFFFFFGFFFGFFBFGFFDAEFEF<ABB@F2=EF*>C*>FD>@@FD@FF62:;;1()<);=0(6@34CB>AF
@M00200:207:000000000-ALC1F:1:1101:21948:3383 2:N:0:5
TACTAGGGTATCTAATCCTGTTCGCTCCCCATGCTTTCGCTCCTCAGCGTCAGTTACGGCCCAGAGACCCGCCTTCGCCACCGGTGTTCCTCCTGATATCTGCGCATTTCACCGCTACACCAGGAATTCCAGTCTCCCCTACCGCACTCTAGTCTGCCCGTACCCACTGCAAGCTCAGGGTTAAGCCCTGAGTTTTCACAGCAGACGCGACAGACCGCCTACGAGCTCTTTATACCCAGTAGACATGAGA
+
CCCCCGGGGGGGGGGGGGGGGGGGGGGGGGGGGGGGGGGGGGGGGGGGGGGGGGGGGGGGEGGGGGGGGGCFEGGGGGGGGGGGGGGGGGGGGGGGGGGGGGGGGGGGGGGGGGGGGGDFGGGGGGGGGGGFGGGGGGGFGGGGGFGFGFGEGGGGGGGGDCEGFFFGFGFFFFFAFFFG@DFFFGFFFFGFFFFFFFFFEB2<)<@@96@;>(0=61217;?DFFFE38>AFF=B:DF?B<24)4244>
@M00200:207:000000000-ALC1F:1:1101:25611:3388 2:N:0:5
TACTGGGGTATCTAATCCTGTTTGCTCCCCACGCTTTCGCGTCTCAGCGTCAGTACCTGTCCAGAAAGCCGCCTTCGCCACCGGTGTTCCACTCGATATCTACGAATTTCACCTCTACACCGAGTATTCCACTTTCCTCTCCAGGACTCCAGCCTCGCAGTTTCGAATGCACTTCCACGGTTGAGCCGTGGGATTTCACGTCCGACTTGCAAGGCCGCCTGAACGCGCTTTATACCCAATAGACATGATAT
+
CCCCCFGG+B@FEC@EGGFEFFAFGF@FFGGGDD,8BECFBCGGF<<FEFGCFCFEFGDGFA<FCGFGGGGGGGEG7F:@BF@:FC:@BEFGEFF,EFEGGAE:FFC=DGGGGGG89FGGFCEGE=EFGGFGFDF=6?9+=EDFG?GFGFGFDGFGGDDGDGFGFF6?9+=FFBF*=AD>@CEAFFFB??GF=AA:A<37):<=>@>27>=05@FFFF@63(6;@;6@17(99909(241:4)32:>))6)
@M00200:207:000000000-ALC1F:1:1101:10586:3394 2:N:0:5
TACTGGGGTATCTAATCCCGTTCGCTCCCCTGGCTTTCGTGTCTCAGCGTCAGCACAGCCCCAGCTACCTGTTTTCACCATTGGCGTTCCAAACGATATCTACGCATTTCACCGCTCCACCGTTTGTTCCGGTAGCCCCTAGCTGGCCCAAGATCGCCAGTATACCAAGCAGTTCCACGGTTGAGCCGTGGGATTTCACAAGGTACTTAACGACCCGCCTACACAACCTTTAAACCCACTAGAAATGAGA
+
B6@@BFG78;EGFFFGGFFECCECE@F@DBCF@F,CFFEEFG8FC@9FFGGDEGGECDGGGGG:FA<EF<FEF,,9A@BEFAF8E+C=F,=,EF7@DF6=BDFDFDF:=9=9AB6=8:DF,8ECGG,=FGG>D6=F7+=98@DD8DD*03=@FC+=>ED+69CGFFFFFGAC+*5;C8*+1=95>CFBB*9A>*;*964A@5)*196:@CED=2?95@(683(,//(6.)/9?)*263((/))))1-.))
@M00200:207:000000000-ALC1F:1:1101:22018:3394 2:N:0:5
TACTGGGGTATCTAATCCCGTTTGCTCCCCTGGCTTTCGCGCCTCAGCGTCAGTTTCGGTCCAGAATGCCGCCTTCGCCACCGGTGTTCCTCCAGATATCTACGCATTTCACCGCTACACCTGGAATTCCACATTCCTCTCCCGAACTCAAGCCACCCAGTATCAGACGCAGTTCCCAAGTTAAGCCTGGGGATTTCACGTCTGACTTAGGCGGCCGCCTACGCGCCCTTTAAACCCAGTAGACATG
+
CCCCCGGGGGGGGGGGGFGGGGGGGGGGGGGGGGGGGGGGGGGGGGGGGGGGGGGGGGGGGGGGGGGGGGGGGGGGGGGGGGGGGGGGGGGGGGGGGGGGGGGGGGGGGGGGGGGGGGGGGGGGGDGGFGGGGGGGGGGCGFGGGFGFGFGGGGGGFGGGGGFGFFFFBD>BD=FFFFFGGGFCFCFFF>FFFFFFFEFFF>FFFFEEECB@>B>1>>>?DDFB996910:<9-9?6?:7>4<BD><
@M00200:207:000000000-ALC1F:1:1101:14170:3403 2:N:0:5
TACTAGGGTATCTAATCCCGTTTGCTCCCCTAGCTTTCGCGCCTCAGCGTCAAGAACAGGCCAGGAAGTCGCCTTCGCCACTGGTGTTCCTCCCGATATCTACGCATTTCACCACTACACCGGGAATTCCACTTCCCTCTCCTGCCTTCGAGTCGATCAGTATCGAATGACCCTCCCCAGTTGAGCCGGGGGCTTTCACACTCGACTTGAACGACCGCCTGCGCGCTCTTTAACCCACTAGACATG
+
CCCCCGGGGGGGGGGGGGGGFGGGGGGGGGGGGGGGGGGGGGGGGGGGGGGGGGGGGGGGGGGGGGGGGGGGGGGGGGGGGGFFGGGGGGGGGGGGGGGGGGGGGGGGGGGGGGGGGGGGGGGGGCFFGGGGGGGGGGGFGGGDGFGFGFGFFGGGGGGGGGFFE?FGFGFFFFFFFEFGGGAC9CFFFFDFBEFFFCFEB@@0(:<6AE3=DFF@96>12.,4919?0<26<>656(3??AFA<?
@M00200:207:000000000-ALC1F:1:1101:8372:3414 2:N:0:5
TACGGGGGTATCTAATCCTGTTTGCTCCCCACGCTTTCGCACCTCAGCGTCAGTACCGGACCAGTGAGCCGCCTTCGCCACTGGTGTTCTTCCTAATATCTACGAATTTCACCTCTACACTAGGAATTCCACTCACCTCTTCCGGACTCGAGATTTGCAGTATCAAAGGCAGTTCCGAGGTTGAGCCCCGGGATTTCACCCCTAACTTACAAATCCGCCTACGTGCGCTTTATACCAAATAGCCATG
+
CCCCCGGGGGGGGGGGGGGGGGGGGGGGGGGGGGGGGGGGGCGFGGGFGGGGGGGGGGGGGFFGGGGGGGGGGGGGGGGGGGGGGGGGGGGGGFGGGGGGFGGGGGGGGGGGGGGGGGGGGGGGGGGGGGDGFGGFGFGFGFGGGFDDGFEEGGGGGFG68CFFFFACFGF>6><FDF>DE>AFFFFFFFGB>DFEFCFFB9;@F@CCEE@7=E==;61;;8@@;1>B92:<<<9?)5:2><)5>90
@M00200:207:000000000-ALC1F:1:1101:7922:3416 2:N:0:5
TACAGGGGTATCTAATCCCGTTCGCTCCCCTGGCTTTCGCGCCTCAGCGTCAGAAGAGGTCCAGTGCATCGCTTTCGCCACAGGTGTTCCTTCCGATATCAACGCATTTCACCGCTCCACCGGAAGTTCCACGCACCTCTACCTCCCTCGAGCACGCCAGTTTCAGCGGCAATTCTCCGGTTGAGCCGAAGTATTTCACCGCCGACTTAACGCACCGCCTACGCGCCCTTTAAACCCAATAGCCATG
+
CCCCCGFGEGGEFFDFE;EEEGGGGGD7FGFGGGGCFGDCEDGGGGGGGEEFEGGGEGCGGGGGGGGAEGGGGF:FFCGEEGGFFFGGGFGFAFFECE>EFFGGGEGEGGGCFGD6=+DDC>>@:@ECFC,4=E>+@?6?FEEGGFG5?DC6=DC7CCD9+++?C9CE>GF4;7F99;>CE46A);A5?ADF48848)87?@90:;;@364(6(59;>FF?F<9((4;0,))6)7@?:::))).,))
@M00200:207:000000000-ALC1F:1:1101:7831:3425 2:N:0:5
TACTACGGTATCTAATCCTGTTTGCTCCCCTAGCTTTCGCGCATCAGTGTCAGTTACGGTCCAGTGAGTCGCTTTCGCCACCGGCGTTCCTCTCGATATCTACGCATTTCACCGCTACACCGAGAGTTCCACTCACCCCTCCCGTCCTCAAGCTTCGCAGTATCCACGGCAGTTCCTCGGTTGACCCGAGGGATTTCACCATGGACTCCCGGAGCAACCTACGCGCGCTTCGAGCCCAATAGACATGAGCT
+
CCCCC,6@CD<C<FG<CEFGEEFFG9DG,@CFDEFGCGFFGDE7:<FE<C<@CE@FEEBFGD<,CF<EFE+C=?FGFC@FGGE>CEF=FFAFA:7:4=BE,=EFE>7C;E,CF+@CEFGDGGG77C=@,@,,+6+,=6+@?+A>=@G5=?@=D6+=CE6++=3??+;E5C5?3;FFAF>;94*9**@>?):4/)/.198;34<(.433(/3(,,:38/5/(6(40714(2(,(2)7:((())6<A23))))
@M00200:207:000000000-ALC1F:1:1101:23885:3428 2:N:0:5
TACGCGGGTATCTAATCCTGTTCGCTCCCCACCCTTTCGTGCCTCAGCGTCAATAACTGTGTAGCCAGCTGCCTTCGCAATCGGCGTTCTATGTCATACCTAAGCATTTCACCGCTACACGACATATTCCGCCGACCTCCACAATATTCAAGACAAATAGTATCCATGGCAGTTTCTGAGTTGAGCTCAGAGATTTCACCACGCACTTAACTGCCCGCCTACGCACCCTTTAAACCCAGTAGACATG
+
CCCC<+C:@@FGFEFGGGGGGGFEGE<FFE<F,BFEEE7@,B4AFGGGEF:,,C9,E9,B,6<C9,CEFAFGGGAEFG=FC,AF+8CFFG,<FG@=?D,>>C<@GGF;DGFGE=ECEEG,=>E++@EFGGGG+6CC+@6*6@1+24+=7+5C+=C7+7+2C+5?=+379DA?A;6BC6+5E@>99*93*/*/0+189EF*7@@((2>3/**9*70/5;>7@F<@(7@;,3)9.);=?2,4-)-6)4)
@M00200:207:000000000-ALC1F:1:1101:22725:3430 2:N:0:5
TACCAGGGTATCTAATCCCGTTTGCTACCCTAGCTTTCGCGCCTCAGCGTCAGTGTCAGCCCAGCAACCCGCCTTCGCCGCAGGTGTTCCTCTCGATATCTACGCATTTCACCGCTACACCGAGAATTCCAGTTGCCCCTTCTGCACTCTAGCCCCGCAGTATCGGCTGACCTTTCCGGGTTAAGCCCGGAGATTTCACAGTCGACTTGCGGTGGCCGCCTACGCCCCCTTTATACCCAATAACCATG
+
CCCCCGGGGGGGGGGGGGGGGGGGGGGGGGGGGGGGGGGGGEGGGGGGGGGGGGGGGCFFGGGGGGGGEEGEGGGGGGGGGGGGFGFGGGGGGGGGGGGGGGGGGGGGGGGGGGGGGGGGGGGGFGGGFFGGCDGGGCDAFGGDGFGFCDFDFDD8=>D>DGFGFF*@AGFFFF>CF5?5@/5?+59FAED?@FFCF*=?=B35(6;?ACF;2::;@060;621((,49224:A@?28?FF))).5><
@M00200:207:000000000-ALC1F:1:1101:14204:3461 2:N:0:5
TACCCGGGTATCTAATCCCGTTTGCTCCCCACGCTTTCGCGCCTCAGCGTCAGGAAATGCCCAGAGACCCGCCTTCGCCACCGGTGTTCCTCCCGATCTCTACACATTTCACCGCTACACCGGGAATTCCAGTCTCCTCTGCATCCCTCAAGAACGGCAGTATCAGCCGACGTTTCTCGGTTGAGCCGAGAGATTTCACGAATGACTTGCCATCCCGCCTACGCGCCCTTTAAACCCAGTAGACATGAGA
+
CCCCCGGGGGGGGGGGGGGGGGGGGGGGGGGGGGGGGGGEFGGGGGGGGGGGGGGGGGGGGGGGGGG8FFGGGGGGGGGGGGGGEGGGGGGGGCGDCGGGGGGGGGGGGGGGGGEGGGGGFGGGGGGGGGGGFGGFGFGFG?ECGFGFGFGGGGGGDEGG7>+5+36,9?5@><AFB9?FGG));CA?88C51+1)1.;1(1(./)7))9;@C()(,11031:9(46160>AABF46??:4:AA<A3254
@M00200:207:000000000-ALC1F:1:1101:23222:3463 2:N:0:5
TACGGGGGTATCTAATCCTGTTTGCTCCCCACGCTTTCGCGCCTCAGCGTCAGAACTGGCCCAGGCAGCCGCCTTCGCCACTGGTGTTCCTCCCGATATCTACGCATTTCACCGCTACACCGGGAATTCCACTGCCCTCTTCCAGCCTCGAGCTTCACAGTATCCAAGGCAATTCCTCGGTTGAGCCGAGGGCTTTCACCCAAGACTTATGAAGCCGCCTACGCGCCCTTTACACCCAGTAGACATGAGC
+
CCCCCEGGGGGGGGGCFFFGGGFGGGGFG:EGGGDFGGGGG7FGGDFGG@FCCGGGGGFFGGGCGFFGDFFGGGGGGGCGGGGGGGGGGGGGGGGG7FGFGGFEECBFGFFFFGG0=CEEGGGGEDFFGGGGGGGFD?6A8C@:B5FAF>7*9C*<=9C:;FFECFFG5FFFFEA@AFF4A4B4AFFE>DG>?A)4A5@A(8778(7)4?>ECFF:>91033<FFFF9>:?ABA?F6188)-4-.:<BD2
@M00200:207:000000000-ALC1F:1:1101:5864:3485 2:N:0:5
TACCAGGGTATCTAATCCCGTTTGCTCCCCTGGCTTTCGCGCATCAGCGTCAATATCGGTCCAGGATGCCGCCTTCGCCACCGGTGTTCCTCCAGATATCTACGCATTTCACCGCTACACCTGGAATTCCACATCCCTCTCCCGAATTCAAGCCAACCAGTATCGGACGCAGTTCCTGGGTTGAGCCCAGGGATTTCACGTTCGACTTAGCAGGCCGCCTACGCGCCCTTTAAACCCAGTAGACATG
+
CCCCCGGGGGGGGGGGGGGGGGGGGGGGGGGGGGGGGGGGGGGGGGGGGGGGGGGGGGGGGGGGGGGGGGGGGGGGGGGGGGGGGGGGGGGGGGGGGGGGGGGGGGGGGGGGGGGGGGGGGGGGGGGGG;=FDFGFGGGFGGGGG5?FGFDGGGGGGGDGCDFGFB>EDG>?EFFFFFF>?GFFFGFFFFGFFFFFFEFD335=2@@FFFFEA?E7:9@?DF?BFB>>>F0ADFFFF?<:4>BA<A>
@M00200:207:000000000-ALC1F:1:1101:25053:3485 2:N:0:5
TACGGGGGTATCTAATCCTGTTTGCTACCCACGCTTTCGTGCCTCAGCGTCAGTTATAGTTTAGCGAGCTGCCTTCGCAATCGGTGTTCTGTGTCATATCTAAGCATTTCACCGCTACATGACACATTCCGCCCACCTCAACTATACTCAAGCTCATCAGTATCAATGGCAATTCTTCAGTTAAGCTGAAGGCTTTCACCACTGACTTAATAAGCCGCCTACGCACCCTTTAAACCCAGTAGACATG
+
CCCCCGGGGGGGGGGGGGGGGGGGGGGGGGGGGGGGGGGGGGGGGGGGGGGGGGGGGGGGGGGGGGGGGGGGGGGGGGGGGGGD@CGGGGGGGGGGGGGGGFGGGGGCFFGGGGGGEFGGGGDCGGFG=EGCDGGGGFCDFEGGFFGFGFGFGDDDFAFGGGFGFFFFFFFAACFFFCFF:CFFFFFAA>FFCFF@8;A>CDFFFFBFFFFE4A>>A)69@F9=>9@@;(=CCEFA@;16CFEFFC)
@M00200:207:000000000-ALC1F:1:1101:12174:3497 2:N:0:5
TACGGGGGTATCTAATCCTGTTTGCTCCCCACGCTGTCGCGCCTCAGTGTCAGCTAAACTGCCCAGCAGGCCGCCTTCGCCACCGGTGTTCTTCCGGATCTCTACGCATTCCACCGCTACACCCGGAATTCCGCCTGCCTCTACAGTGCTCGAGCCGCGGCAGTATCCCTGGCCGACGCAGGGTTGAGCCCCGCGCTTTCACCAAAGACTGACCGGGCCACCTACGCGCCCTTTAAACCCAATAGACATG
+
CCCCCGGGGGGGGGGGGGGGGGGGGGGGGGGGGGGGGGGGGGGGGGGGGGGGGGGGGGGGGGGGGGGGGGGGGGGGGGGGGGGGGGGGGGGGGGGGGGGGGGGGGGGGGGGGGGFGGGGGGGGGGGGDGGGGFGGGGG9FGGGGDFGFGFGGGGGGDGGDDGFFAFFGFGFFFDFFFFFGGGFFFC?@F?FF>FDBFFFABBFFF?::?FFFF?>>>;>B:(820:>1906>0:FF<BB:602:)6<49<
@M00200:207:000000000-ALC1F:1:1101:10705:3526 2:N:0:5
TACAGGGGTATCTAATCCTGTTTGCTCCCCATGCTTTCGTGCCTCAGCGTCAGTATCGACTTAGTAGACTGCCTTCGCAATTGGTGTTCTGTATCATATCTAAGCATTTCACCGCTACATGATACATTCCATCTACCGCAATCGAACTCAAGAAAATCAGTTTCAATGGCATTTTTACCGTTAAGCTGTAAGCTTTCACCACTGACTTAATTCTCCGCCTACGCACCCTTTACACCCAATAGACATGAGA
+
CCCCCGDCF@EGG9DGFFGGGEFEEGGGGGGGGGGE<FCFGFGGGCCCCFGGDFFFGCFGGG,EEFGGDFGFGGFGGGGGED@FFCDC9FEE,AFGFGCFGGGGGFF=CFFFFGDGGGGFDFGGGGCGGFFFFCDF8++<8CGDFFGFGFGCG+=?8DF7C+CFDFFGFGFD?9??5++6@D5D;+=DDD7?D@8DDD9DB=EEBE<C77=0;;C:8ADD9CDAFB)89=3*6/9?>@=::E*7>43.)1
@M00200:207:000000000-ALC1F:1:1101:11024:3533 2:N:0:5
TACCAGGGTATCTAATCCCGTTCGCTCCCCACGCCTTCGCGCCTCAGTGTCAGGGTCGGCCCAGCTGGCCGCCTTCGCTACGGGTGTTCCGCCTGATCTCTACGCATTTCACCACTACACCAGGCATTCCACCAGCCCCTACCGCCCTCAAGCGGTGCGGTCCCCGACGACCCTCCCCGGTTGAGCCGGGGGCTTTCACGCCGCGCCAGCACCGCCACCTGCGCGCCCTTTATACCCAATAGACATG
+
CCCC<FGGFGFGFFGGGFGDGGGGGGGGFGFFGGGFGGGGCECFFGG<AFGGGGGGGEC@F7FGFF<FGCEGGGGFDFEGGDFEFGE??FECC:DFAGGGGGGGGGDGGGDEFGGGGGGG?FGEGGGGGGAFDGGGF>=5=DFDCEDB76<2=DG6*49*3;*9A?/@B)22?=F>;BA3:<DF47).859)(.726-9?BB0(49BFF?<(09B>2(8287,766(49:?D).*9:)42:>244<2
@M00200:207:000000000-ALC1F:1:1101:15139:3533 2:N:0:5
TACTAGGGTATCTAATCCTGTTTGATCCCCACGCTTTCGTGCCTCAGCGTCAATAAAACCATAGTAAGCTGCCTTCGCAATCGGTGTTCTGTGACATATCTATGCATTTCACCGCTACTTGTCACATTCCGCCTACCTCTAGTTCATTCAAGCTCATCAGTATCAAGGGCACTGCGATGGTTGAGCCACCGTCTTTCACCCCTGACTTAATAAGCCGCCTACGCACCCTTTAAACCCAATAGACATG
+
CCCCCGGGGGGGGGGGGGGGGGGGGGGGGGGGGGGGGGGGGGGGGGGGGGGGGGGGGGGGGGGGGGGGGGGGGFGGGGGGGGGGGGGGGGGGGFGGGGFGFFGGGGGGGGGGGGGGGGGGGGGGGGGGGGGGGGGGGGGFGGGGGFGFGFGGGGGGGGGGGGFGFFFF>C?DFFFE?FFDGGFFFGFFFFGFFFFFF;CCCAFFDFEECEFE*>>CFFBFFDFFFA9A95>CEFFA@D=3)9438CE
@M00200:207:000000000-ALC1F:1:1101:16706:3536 2:N:0:5
TACACGGGTATCTAATCCTGTTTGCTCCCCACGCTGTCGCGCCTCAGTGTCAGCCATACTGCCCAGCAGGCCGCCTTCGCCACCGGTGTTCTTCCGGATCTCTACGCATTCCACCGCTACACCCGGAATTCCGCCTGCCTCTACAGTGCTCGAGCCGCGGCAGTATCCATGGCCGACGCAGGGTTGAGCCCCGCGCTTTCACCACGGACTGACCGGGCCACCTACGCGCCCTTTAAGCCCAGTAGACATG
+
CCCCCGGGGGGGGGGGGGGGGGGGGGGGGGGGGGGGGGGFGGGGGGGGGGGGFGGGGGGGGGGGGGGGGGGGGGGGGGGGGGGGGGGGGGGGGGGGGEGGGGGGGGGGGGGGGGGGGGGGGGGGGGGGGGGGG>DGGGGFGGGGFFFFGFGEDCDGDCDGGGFGFFFGFGFFFFFFFEFGGGFFFGFFFF351>DBD<34A<<?B?>>>9B:BFF9>FBF?::7>:09>FFB7)@=>ABF<BF2<44)))
@M00200:207:000000000-ALC1F:1:1101:18757:3578 2:N:0:5
TACTCGGGTATCTAATCCCGTTTACTACCCTAGCTGTCGCGTCTGAGTGTCAGAAACAGACCAGAAGATCGCCTTCGCCACTGGTGTTCCTCCCGATATCTACGCATTTCACCACTACACCGGGAATTCCATCTTCCTCTTCTGCTCTCAAGCACGGTAGTATTGAATGACCTCTCCCAGTTGAGCCGGGAGATTTCACACCCAACTTACCGCGCCACCTGCACGCGCTTTAAACCCAATAGACATG
+
CCCCCGGGGGGGGGGGGGGGGGGGGGGGGGGGGGGGGGGGGGGGGGGGGGGGGGGGGGGGGGGGGGGGGGGGGGGGGGGGGGGGGGGGGGFGGGGGGGGGGGGGGGGGGGGGGGGGDFGGGGGGGGGGGGGGGGGGGGGFGGGGGFGFGFGGGGGGGGGGGGFGFFFGFGFFFFFFFFFGGGFFFGFFFFDFFFFFFFFFF>>DFFFFFFF>@BBB=@DFEBBE?B@F@@DFCEFFFF<FFFFFFE<
@M00200:207:000000000-ALC1F:1:1101:22214:3593 2:N:0:5
TACTAGGGTATCTAATCCTGTTTGATCCCCACACTTTCGTGCCTCAGCGTCAGTTACTCCTTAGTAAGCTGCCTTCGCTATCGGTGTTCTGGACGATATCTAAGCATTTCACCGCTACACCGTCCATTCCGCCTACCTCATCAGTACTCAAGTCTTCCAGTATCAATTGCACCTCTCCAGTTAAGCTGAAGTATTTCACAACTGACTTAGAAGACCGCCTACGCACCCTTTAAACCCAATAGACATGAGA
+
CCCCCGGGGGGGGGGGGGGGGGGGGGGGGGGGGGGGGGGGGGGGGGGGGGGGGGGGGGGGGGGGGGGGGGGGGGGGGGGGGGGGGGGGGGGGGGGGGGGGFGGGGGGGGGGGGGGGGGGGGGGGGGGGGGGGGGGGGFGFGGGGGFGFGFGGGGGGGGGGGGFGFFFGFGFFFFFFFFFGGGFFFGFFFFFFFFFFFFFFD55C@)>EEEFFFFF@AFFA=CF9=@F4BF3AE*;A(55:ECCBCE@4)6
@M00200:207:000000000-ALC1F:1:1101:6987:3600 2:N:0:5
TACTCGGGTATCTAATCCTGTTTGATCCCCACACTTTCGTGCCTCAGCGTCAGTTACAGCCTAGTAAGCTGCCTTCGCTATAGGTGTTCTTGACGATATCTAAGCATTTCACCGCTACACCGTCAATTCCGCCTACCTCATCTGTACTCTAGCCCCGCAGTATCAATGCCACCCTCCCAGTTAAGCTGGGATATTTCAGCACTGACTTACAGGGCCGCCTACGCACCCTTTAAACCCAATAGACATG
+
CCCCCGGGGGGGGGGGGGGGGGGGGGGGGGGGGGGGGGGGGGGGGGGGGGGGGGGGGGGDGCBFGGGGGGEGGGGGGGGGGGFEGGGDGGGGGGC@7F6FCGFGFGGGGGGGGGGGGGGGGGGGGGFGGGGGGGGGGGGFGGGFGFGFGFGCFGGGGGGDDGFGFFFCFGFFFDFFFFFGGFF@DFF5CD6C<CAEFFFF7@EEFFFFFFB*885>@9)5@B@B?@@@==:C5/?;((6;;C>;6><
@M00200:207:000000000-ALC1F:1:1101:9425:3606 2:N:0:5
TACACGGGTATCTAATCCTGTTCGCTCCCCACGCTTTCGCTCCTCAGCGTCAGTAATGGCCCAGAGATCCGCCTTCGCCACCGGTGTTCCTCCTGATATCTGCGCATTTCACCGCTACACCAGGAATTCCGATCTCCCCTACCACACTCTAGCCTGCCCGTATCGGATGCAGACCCGGGGTTAAGCCCCGGGCTTTCACACCCGACGTGACAAGCCGCCTACGAGCTCTTTATACCCAATAGACATGCGA
+
CCCCCGGGGGGGGGGGGGGGGGGGGGGGGGGGGGGGGGGGGGGGGGGGGGGGGGGGGGFGGGGGGGGGGGGGGGGGGGGGGGGGGGGGGGGGGGGGGGGGGGGGGGGGGGGGGGGGGGGGGGGGGGGGGGGGGGGGGGGFGGGGGFGFGFGFGGGGGGGCCGFGFFFGEGFFFFFFBE5DCDFFFCF4@BDFFFFFFFFEF6>F;F>@FDFFFFFDB971:?FFBFB?FFF9AAFF?D624AA7A2))-(
@M00200:207:000000000-ALC1F:1:1101:17639:3660 2:N:0:5
TACCGGGGTATCTAATCCTGTTTGATCCCCACGCTTTCGTGCCTCAGTGTCAATATTTGTGTAGCCAGCTGCCTTCGCAATTGGTGTTCTATGTCATATCTAAGCATTTCACCGCTACATGACATATTCCGCTGACCTCCACAGTATTCAAGACAAATAGTATCAATGGCAGTTTCCGGGTTAAGCCCGGAGATTTCACCACTGACTTACTTGCCCACCTACGCACCCTTTACACCCAATAGACATG
+
CCCCCGGGGGGGGGGGGGGGGGGGGGGGGGGGGGGGGGGGGGGGGGGGGGGGGGGGGGGGGGGGGGGGGGGGGGGGGGGCFGGGGGGGGGGGGGGGFGGGGGGGGGGGGGGGGGGDGGFGGGGGGGGGGGDEGGDGFFGFGGEGGFGFGFDGGGGGGGGFGGBFFFFADDF>?EFBFEBGECDFFGFFFBD>=FF*?77>CC@@@=8;58CFF5;CFF=@E==A9==ADBE4C78A@B=DBEFFFEF
@M00200:207:000000000-ALC1F:1:1101:22920:3664 2:N:0:5
TACCGGGGTATCTAATCCTGTTCGCTCCCCACGCTTTCGCTCCTCAGCGTCAGTTACTGCCCAGAGTGCCGCCTTCGCTACGGGTGTTCCTCGCGATCTCTGCGCATTTCACCGCTACACCGGGAATTCCACACTCCCCTACCGGACTCGAGTCACGACAGTATCGCACGGCCCCTCCACGTTAAGCGTGGCGATTTCACGTCCGACTTATCCACCCCCCTACGAGCCTTTTAAACCCAACATACCTG
+
CCCCCCEGGGGGGGGGGGGGGGGGEGGGGGGGDGGGGGGCFGGGGGGGGGGGGGGGGGE,EFGGCGEGGGGGGGGGGG:@C==ECEGGGDGG,>FCEGGGFFFEGGGGGGGGGDGGGGGGGG8@FEGGGG,EDGCF00+30,CD65DEGFGGCCGGD*09DD6+=A*4:72005?)53)2*9))21/)../)()06).3<1?::;((4(465)6)(((44(481:((2(.4<<?*/4??1-(())().
@M00200:207:000000000-ALC1F:1:1101:24035:3664 2:N:0:5
TACGCGGGTATCTAATCCCATTCGCTCCCCTAGCTTTCGTCCCTCAGTGTCAGATACCGTCCAGTAGAGCGCTTTCGCCACCGATGTTCTTCCCGATCTCTACGCATTTCACCGCTACACCGGGAATTCCCTCTACCCCTACGGCTCTCTAGCCTTTCAGTTTCCACTGCCTTTCTGGAGTTAAGCCCCACTCTTTGACAGCAGACTTGAAGAGCCACCTACGGACGCTTTAAACCCAATAGACATG
+
CCCCCGGGGGGGGGGGGGGGGGGGGGGGGGGGGGGGGGGGGGGGGGGGGGGGGGGGGGGGGGGGGGGGGGGGGEFGGGGEGGGDGGGGGGGGGGGGGGGGGGGGGGGGGGGGGGGGGGGGGGGGGGGGGGGGGGGGGGGFGGGGGFGFGFCFGGGGGGGGGGFFFFFGFGAFFBFFFF8FGGFAFG49:ADFFFFFF?FEB2>F9BEEFFBEF=FDFFFFF@F0<;@>FFFEE9FFFD:??<)).:<
@M00200:207:000000000-ALC1F:1:1101:14148:3682 2:N:0:5
TACTGGGGTATCTAATCCTGTTTGATCCCCATGCTTTCGTGCCTGAGCGTCAATCTGGGGCCAAGTTGCTGCCTTCGCCACTGGTGTTCTTCCGAATATCTACACATTTCACTGCTACACTCGGAATTCCACAACTCTCTCCCCAATTCAAGACCTGCAGTATCAAAGGCAGTTTCACGGTTGAGCCGTGAGATTTCACCTCTGACTAACAAGTCCGCCTGCGCACCCTTTACACCCACTAGACATGAGA
+
CCCCCGGGGGGGGGGGGGGGGGGGGGGGGGGGGGGGGGGGGGGGGGGGGGGGGGGGGGGGGGGGGGGGGGGGGGGGGGGGGGGGGGGGGGGGGGDGGGGGGGGGGGGGGGGGGGGGGGGGGGFGGGGGGGGGGFGGGGGFGGGGGFGFGFEFFGGGGGGGGGFGFFFGFGFEFFFFFFFCGGFFFGF5@?FFFFFFFF?CEFEBEEBE@EEEDFBA=AFAFFFFAFBFFFFFFCAA@=(-.>4@EE=BB4
@M00200:207:000000000-ALC1F:1:1101:22663:3687 2:N:0:5
TACTCGGGTATCTAATCCTGTTTGCTCCCCACGCTTTCGTGAATGAGCGTCAGTGCAGGCCCAGGGGATTGCCTCCGCCATCGGTGTTCCTCCGCATATCTACGCATTTCACTGCTACACGCGGAATTCCATCCCCCTCTGCCGCACTCCAGCGATGCAGTCACAAATGCAGTTCCCAGGTTAAGCCCGGGGATGTCACACCGGTCTTACATCACCGCCTGCGAACGCTTTACACCCAGGAGACATG
+
@CCCCGGCFFFGCFGEGGFEFFFGGCEEGGCGEEGGGGGGG,FGGGGGGD@FCEG<FGGGC:FFGECG:FBFG,,9@C@>FDGGDCFGGF=AACFGGGGFDD<:7+@7=@EFFFF8DFCECCBEFGEGGGGCFDCF+?D*=EFGGBD>86CDFCDGG++2=6?FC:9EA7AA<A9=A8FFCC68BCA?@?C?28)0=<F=2((,7B@9CCA374*6;;6/(/((((-86,(6>A74908(43:?2).
@M00200:207:000000000-ALC1F:1:1101:8030:3721 2:N:0:5
TACTGGGGTATCTAATCCCGTTTGCTCCCCTGGCTTTCGCGCCTCAGCGTCAGTGTCAGCCCAGCAACCCGTCTTCACCTCAGGTGTTCCTCTTGATATCTACGCATTTCACCGCTACACCAAGAATTCCGATTGCCCCTTCTGCACTCTAGCACAACAGTTTCACTTGGCCGTTCTGAGTTAAGCTCAGAGATTTCACAAGTGACTTGTCACGCCGCCTACGCGCCCTTTAAACCCAGTAGACATGAGCT
+
CCCCCGGGGGGGFGFFF9FFFGDGGGGGGGCFGGGGGGGGGGGGGGGGGGG@FGGGGGCGGEGFFGGGGGGEGGGFFBFFGGCF?FEGEGGGGGGGDFGGC;EDGD7FFGF9FGD6CCFGGG@EEGGCFFGGCEFGGFF?8DG=AD=0@FFGGFGFDEGCCFBGFFFGFCDDDAAFFF+=@2=D+<1*:AC*@AB=FEFEBD@C5;;;*:6*;5ADFF24):>@925@FD.;5C6FD@@FECF47C;;)))
@M00200:207:000000000-ALC1F:1:1101:10832:3739 2:N:0:5
TACTGGGGTATCTAATCCTGTTTGCTCCCCACGCTTTCGCGCCTCAGCGTCAGTTCCGGTCCAGCGAGCCGCCTTCGCCACTGGTGTTCCTCCCAATATCTACGCATTTCACCGCTACACTGGGAATTCCACTCGCCTCTCCCGGTCTCAAGCAACCCAGTCTGACAGGCAGTTCCTCGGTTAAGCCGAGGGATTTCACCCGTCACTTGAATCGCCGCCTACGCGCCCTTTACGCCCAATAGACATG
+
CCCCCGGGGGGGGGGGGGGGGGGGGGGGGGGGGGGGGGGGGGGGGGGGGGGGGGGGGGGGGGGGGGGGGGGGGGGGGGGGGGGGGGGGGGGGGGGGGGGGGGGGGGGGGGGGGGGGGGGGFGGGGFGGGGFGGGGGGGDFGGGGGBGFGFG8DDGGGGGCFGFGFFFFFGFFFFFFFFFGEGFFFGFBE4DE=FFEFFFFDFFD;@3CAAEFFFFFF@B@0(199BFFBFBFA<BF>FFF>>AFFF>
@M00200:207:000000000-ALC1F:1:1101:14888:3754 2:N:0:5
TACTGGGGTATCTAATCCCGTTTGCTCCCCTGGCCTTCGTGCCTCAGTGTCAGTAACTGTCCAGAGATCCGCCTTCGCCACTGGTCTTCCTTACGATATCTACGCATTTCACTGCTACACCGTAAATTCCGATCTCCTCTCCAGTACTCGAGCAGGGCAGTATCGAATGCAGTTCCGGGGTTGAGCCCCGGGATTTCACATCCGACTTGCCTCGCCACCTACGCACCCTTTAAACCCAATAGACATG
+
CCCCCGGGGGGGGGGGGGGGGGGGGGGGGGGGGGGGGGGGGGGGGGGGGGGGGGGGGGGGGGGGGGGGGGGGGGGGGGGGGGGGGGGGGGGGGGGGGGGGGGGGGGGGGGGGGGGGGGGGGGGFGGGGGGDEGGGGGGGFGGGGGFGFGFGGGGGCGGGGGGFGEFFGFGFFFFFFFBDGGGEFFGFFFDGFFE6CFEFCFEFADFAA=EEFFFF@D=@@EEDBFFB?<;@F5CFFF?1;@FCFFC<
@M00200:207:000000000-ALC1F:1:1101:7170:3775 2:N:0:5
TACACGGGTATCTAATCCCGTTTGCTCCCCTGGCTTTCGCTCCTCAGCGTCAATGCCGGTCCAGGATGCCGCCTTCGCCACCGGTATTCCTCCAGATATCTACGCATTTCACCGCTACACCTGGAATTCTGCATCCCTCTCCCGGATTCAAGCCATCCAGTATCGGACGCAGTTCCCAGGTTGAGCCTGGGGATTTCACGTCCGACTTAGTTGGCCGCCTACGAGCCCTTTAAGCCCAGTAGACATG
+
CCCCCGGGGGGGGGGGGGGGGGGGGGGGGGGGGGGGGGGGGGGGGGGGGGGGGGGGGGGGGGGGGGGGGGGGGGGGGGGGGGGGGGGGGGGGGGGGGGGGGGGFGGGGGGGGGGGGGGGGGGGGGGGGGGGGGGGGGGGFGGGGGFGFGFGAFFFGGGGGGGFGFFFGFGFFFEFAFFFFFGFFFGFFA4FFFFFBFFFFFFF=@@FFCEFFE8FEBFFF?@D@?;0??77<A>?FB30:<A<AFAF
@M00200:207:000000000-ALC1F:1:1101:21450:3795 2:N:0:5
TACAAGGGTATCTAATCCTGTTCGCTCCCCATGCTTTCGCTCCTCAGCGTCAGGTAATGCCCAGAGAACCGCCTTCGCCACCGGTGTTCCTCCTGATATCTGCGCATTTCACCGCTACACCAGGAATTCCGTTCTCCCCTGCATACCTCTAGTCTGCCCGTATCGGAAGCAGGCTCGGGGTTGAGCCCCGAGTTTTCACTCCCGACGTGACAGACCGCCTACGAGCCCTTTACGCCCAGTAGACATG
+
CCCCCFGGFGCFCDGFGGGGGGGGGGGGGGGGGGGGGGGE:FCFGFGGGGG@GFE<FDGGFGGGGG<FGGGGGEGG7FFCFGGGFFFCFGGFGGEGDGG;B9AFGGGGGGGGEEG66>=FGGGECGGFGGGGGGCFGGGDDGGFGF?9FFFC9DGFGFGDDCD??>@1?FFF?AAFE>EDE5>5?FAF?EGDFFACFCACE5>=(913;(8?EDF116>;;;@@?0><?(84)4>)((4:24>AA)5
@M00200:207:000000000-ALC1F:1:1101:6028:3808 2:N:0:5
TACGAGGGTATCTAATCCTGTTTGCTCCCCACGCTTTCGCACTTGAGTGTCAGTACTGGACCAGAAGGCCGCCTTCGCCACTGATGTTCCTCCCGATATCTACGCATTTCACCGCTACACCGGGAATTCCGCCTTCCTCTTCCGTACTCCAGCAATGCAGTCTCGAATGCAATTCCCAGGTTGAGCCCGGGGCTTTCACACCCGACTTACGTCGCCACCTACGTGCGCTTTAAACCCAGTAGACATG
+
CCCCCGGGGGGGGGGGGGGGGGGGGGGGGGGGGGGGGGGGGGGGGGGGGGGGGGGGGGGGGGGGGGGGGGGGGGGGGGGGGGGGGGGGGGGGFGGGGGGGGGFFGGGGGGGGGCGGGGGGGGGGEGGGGGGGDGGGGGGFGGGGGFGFGFFFG?0=?8FGGGFGFFFGFGCAFFFFFFFFF5>FAFA>EEGFFFFEFFF?E>2@=@>FFF;,:;D3;;DFEF@FFFB991?D92??0:13:BAAADB
@M00200:207:000000000-ALC1F:1:1101:19796:3812 2:N:0:5
TACGGGGGTATCTAATCCTGTTTGCTCCCCACGCTGTCGCGCCTCAGCGTCAGCAACAGCCCAGCAGGCCGCCTTCGCCACTGATGTTCTTCCCGATCTCTACGCATTCCACCGCTACACCGGGAATTCCACCTGCCTCTACTGTGCTCGAGCCTGACAGTTTAGAAGGCAGCCCTGCGGTTAAGCCGCAGGATTTCACCCCCTACTTATCAGGCCGCCTACGCCCCCTTTAAACCCAATAGACATG
+
CCCCCGGGGGGGGGGGGGGGGGGGGGGGGGGGGGGGGGGGGGGGDFGGGGGGGGGDGGGGGGGGGG8FGGGGGGGGGGFEGFGGGGGGGGGGGGG7:FGGGGGGGGGGGGGGGGGGGGGGGGGDFGEGGGGGGGGGGGGFGGC?AAGFGDGECDGGCGG>FG9F9F>CFGFE4BEFFFD4CGEF6CF5>BD:6;FFFEFEFFB;1=3CF24A9:4349>B61,((,439B:B)6?F?B(83-47692
@M00200:207:000000000-ALC1F:1:1101:15888:3815 2:N:0:5
TACAGGGGTATCTAATCCTGTTCGCTCCCCATGCTTTCGCTCCTCAGCGTCAGTTAATGCCCAGAGACCTGCCTTCGCCATCGGTGTTCCTCCTGATATCTGCGCATTTCACCGCTACACCAGGAATTCCAGTCTCCCCTACATCACTCTAGTCTGCCCGTACCCACCGCAGATCCGGAGTTGAGCCCCGGACTTTCACGGCAGACGCGACAAACCGCCTACGAGCTCTTTAAACCCAGTAGACATG
+
CCCCCGGGGGGGGGGGGGGGGGGGGGGGGGGGGGGGGGGGGGGGGGGGGGGGGGGGGGGGFEFGGGGGGGGGGGGGGGFFGGGGGGGGGGGGGGGGGGGGGGGEGGGGGGGGGGGGGGGGGGGGGGDGGGFGDF@GG6DFGGGGGFGFGFGGFGGGGGGGGGFGFFFGFGFFFFFFFDFGGGFFFGF>BFGFFFFFFFFFAABFFFBFFFBBF@F?>09@DFFFF>(8<A29<AF@BFFBBABADA<
@M00200:207:000000000-ALC1F:1:1101:10025:3819 2:N:0:5
TACGAGGGTATCTAATCCTGTTTGCTCCCCACGCTTTCGCTCCTCAGCGTCAGTTCCTGCCCAGAGACCTGCCTTCGCCACCGGTGTTCCTCCTCATATCTGCGCATTTCACCGCTACACCAGGAATTCCAGCCCCCCCTACAGCACTCTAGTCTGCCCGTATCGATTGCAGGCCCGGGGTTGAGCCCCGAGTTTTCACAACCGACGCGACGGACCGCCTACGAACTCTTTACACCCAATAGACTAGAGA
+
CCCCCEGGGGGGGGGGGGGGGGGGFGGGGGGGGGGGGGG7@F+?AFGGGGGG7F9,,;,B6:FE<FG@F,@FGGGGFGCC:FGGF@FGGF=FAA,CFGCGG9,CFGEFGGGGGGGGGGGD,4,+9=EGGGE;+1+@=+=0@?@6,;DFG5FC9D+=?FDDGDFG5*0,<CF6*)*90**3?D*;?GA5?)56-?FEF?F);;169B0(,(3(-:EF9>><:01((4(64<><2)*7;?BB04<3-)592)
@M00200:207:000000000-ALC1F:1:1101:18555:3819 2:N:0:5
TACTAGGGTATCTAATCCTGTTTGCTCCCCACGCTTTCGCACCTCAGCGTCAGTATTGGCCCAGGTCGCCGCCTTCGCCACTGGTATTCCTCCCGATATCTACGAATTTCACCTCTACACCGGGAATTCTGCGACCCTCTTCCATACTCGAGCCCAGCAGTTTCGGATGCACGTCCTCGGTTGAGCCGAGGGATTTCACATCCGACTTGCTAGGCAGCCTACGTGCGCTTTAAACCCAATAGACATG
+
CCCCCGGGGGGGGGGGGGGGGGGGGGGGGGFGGGGGGGGGGGGGGGGFGGGDFGGGGGGG@FGGGGGGGGGGGGGGGGGGGGGGGGGGFGGGGGGCFGGGGGGGDFD:FGGGCFGFFEFGCECGDBFEFGGGGEGCGG?FGFGGGFFFGEF6DCDGFG?FGF?FFFEGFF>F>8CEFFAD7DAFF>A>9BD4>FFBFFAEF=D12@FFF99))(=)(2=D;@F@8=79;03A<4?F1:<7842<)<4
@M00200:207:000000000-ALC1F:1:1101:11789:3824 2:N:0:5
TACTGGGGTATCTAATCCTGTTTGCTCCCCACGCTTTCGCTCCTCAGCGTCAGTTCCGGCCCAGAGTGCCGCCTTCGCCACCGGTGTTCCTCCTGATATCTGCGCATTTCACCGCTACACCAGGAATTCCGCACTCCCCTACCGGACTCGAGTCATAGCAGTATCGAGTGGCGTCTCCGAGTTGAGCCCGGAGTTTTCACACCCGACTTGCCAAACCGCCTACGAGCTCTTTAAACCCAATAGACATG
+
CCCCCGGG7FEDFAE@EEFGGFGDGGGGF@CFCFCCEF@EGFGGG9FG+8BCFGFGDFGECF@FFGGGF<FGGGDGGG:F:A:C7+B@FGGGGFDFDFCEEGGEGGF@A;B?AEEGGGGGGCFGFDEFGE,@DECEDD=?FCEG>5DDGF?:;CGGGGGGGGFGFEFGFGFBAD5A>*@7CFBF6CFFFD:D28?CF<AE<;1(6(,43=4;EFF(69>>?00(8:>37A25<<??0:?:(.6<?F<D
@M00200:207:000000000-ALC1F:1:1101:21107:3830 2:N:0:5
TACCGGGGTATCTAATCCTGTTCGCTCCCCACGCTTTCGCTCCTCAGCGTCAGTATCGGCCCAGAGACCCGCATTCGCCACCGGTGTTCCTCCTGATATCTGCGCATTTCACCGCTACACCAGGAATTCCAGTCTCCCCTGCCGACCTCAAGTCTGCCCGTATCGACCGCAAGCTTGGAGTTAAGCCCCAAGTTTTCACGGCCGACGCGACAACCCGCCTACGCGCTCTTTAAACCCAGGAGACATGTGA
+
CCCCCGCFECGGGGGGGGFGGGGGGGGGGGGGGGDGFGGGGGGEGGGE@FGDFFCGGE>FCFEGGFFGGGCF+C@B<FEBEGGGFEBFGGGGGFG9FEFGGGGDGGG:EFGGGCED6@,ADF=CG?DGGGC89E+7?DGFGGED6*09?9<<CCFGDEGGG5>C55B@>DB4>@FFFE6?,;68=2/8?D:AEF6CA3A@(6>B01(6(-311(88(,22028(-,(418:44)?FB01,(4(,4-3-))
@M00200:207:000000000-ALC1F:1:1101:7561:3841 2:N:0:5
TACCAGGGTATCTAATCCTGTTCGCTCCCCACGCTTTCGTGCCTCAGCGTCAGTTACAGTCTAGTAAGCTGCCTTCGCAATCGGTGTTCTGGATAGTATCTATGCATTTCACCGCTACACTATCCATTCCGCCTACCTCGTCTGTACTCAAGCCTAGCAGTATCCATGGCAGTTCAACAGTTGAGCTGTTGGCTTTCACCACGGACTTACTACGCCGCCTACGCACCCTTTATACCCAATAGACATG
+
CCCCCGGGGGGGGGFGGGGGGGGGGGGGGGGGCFGGGGGGGGGGGGGGGGGGDFGGGGGGGGGGGGGGGGGGGGGGGGGGGGGGGGGGGGGGGFGFFGGGGAFFGGGGFGGGGGGGGGGGGGGGGGGGGGGGGGCDGGGFGGGGFDFFGFGGGGF6=FFGGGFGFFFGF?FEDEFFFFFGFGFFDFFDDFCDDF?EFFFFFFF55>AC8AEEC558>=AF=>@AFB9>D@EE?EFF=>@D3;4@943
@M00200:207:000000000-ALC1F:1:1101:19146:3871 2:N:0:5
TACTGGGGTATCTAATCCTGTTCGCTCCCCACGCTTTCGCGTCTCAGCGTCAGTACCGTACTAGAGAGCCGCCTTAGCCACGGGTGTTCTTCCTGATATCTGCGCATTTCACCGCTACACCAGGAATTCCACTCTCCTCTTCCGGACTCTAGCCGCACGGTTTCCATCGACGTCTGAAGGTTAAGCCTCCAGTTTTCACAACGGACCTGTGCGGCCGCCTACACGCTCTTTAAACCCAATAGACATGCGAT
+
CCCCCGGGGGGGGGGGGGGGGGGGGGGGGGGGGGGGGGGGGGEGGGGGGGGGGGGGGGGGGGFGGGGGGGGGGGGFGGGGGGGGGGGGGGGGGGGGGGGGGGGGCEGGCFGGGGGDEGGGGGGGGCFGGFFGGGFGGGGFGGGDGBD>GFGFFGDGC>DDGDEG7AACA9?BA=?/9+@FGG6AFGAFAFC;?F+7FFF4>@=95=9((9=3;(3,3:>FB:::?>:?B<A<).7<,,217><>2A?)(-(
@M00200:207:000000000-ALC1F:1:1101:23561:3885 2:N:0:5
TACTGGGGTATCTAATCCTGTTCGCTCCCCACGCTTTCGTGCCTCAGCGTCAGTTACAGCCTAGTTAGCTGCCTACGCAATCGGAGTTCTTGATTGTATCTATGCATTTCACCGCTACACAATCAATTCCGCCAACCTCGTCTGTACTCAAGCCCGTCAGTATCAATGGCAGTTCTCCAGTTGAGCTGGAGGCTTTCACCACTGACTTAACGGGCCGCCTACGCACCCTTTAAACCCAGTAGACATGAGA
+
CCCCCGGDGGGGGGGGGGGGGGGGGGGGGGGGGGGGGGGGGGGGGGGGGGGGGGGGGGGGGGGGGGGGGGGFGGFGGGGGGGGGGGGGGGFFGFGFGGGGFFGGGGGGAFGGDGGGEGFGF=EEFDDDDFGGGEDGGGGFGGGGGFGFFFGGFGGGGGC>FFFGFFBEBFFB6DFFFFFGGCFFFGF?ACFE=F*:AEFFFBFE@EECAEFF5>DABFF?FF@BFF0<;@@E?.=FDF<FF37;3)/457
@M00200:207:000000000-ALC1F:1:1101:17935:3932 2:N:0:5
TACTCGGGTATCTAATCCTGTTCGCTCCCCACGCTTTCGTGCATGAGCGTCAATTTTAGTCTAGTGAGCTGCCTTCGCTATCGGTGTTCTGTGACATATCTAAGCATTTCACCGCTACATGTCACATTCCGCCCACTTCGACTATATTCAAGTATAGCAGTATCAATGGCAGTTCTGCAGTTGAGCTGCAGGATTTCACCACTGACTTATCAAACCGCCTGCGGACCCTTTAAACCCAATAGACATG
+
CCCCCGGGGGGGGGGGGGGGGGGGGGGGGGGGGGGGGGGGGGGGGGGGGGGGGGGGGGGGGGGGGGGGGGGGGGGGGGGGGGGGGGGGGGGGGGGGGGGGGGGGGGGGGGGGGGGGGGGGGGGGGGGGGGGGGGGGGGGFGGGGGFGFGFGGGGGGGGGGGGFGFFFFFGFFFFFFFFFGFGFFFGFFFFGFFFF@FEFBFFFFFFFEEFFFFFFF=AFFFFAFFF=@FFFFFEFFD@9:EFFFFFE
@M00200:207:000000000-ALC1F:1:1101:23105:3944 2:N:0:5
TACTGGGGTATCTAATCCTGTTTGCTCCCCACGCTTTCGCGTCTCAGCGTCAGTCATCGTCCAGATCGCCGCCTTCGCCACCGGTGTTCCTCTCGATATCTACGAATTTCACCTCTACACCGAGAATTCCGCGATCCTCTCCGAGACTCAAGCTCTGCAGTTTCGAGTGCACTTCCTAGGTTGAGCCCAGGGCTTTCACATCCGACTTGCAGAGCAGCCTACACGCGCTTTACACCCAATAGACATGAGA
+
CCCCCGGGGGGGGGGGGGGGGGGGGGGGGGGGGGGGGGGGGGGGGGGGGGGGGGGGGGDGGGGGGGGGGGGGGGGGGGGGGGGEGGGGGGGGGGGGGGGFFGGGGGGGGGGGGGGGGGGGGGGGGGGGGGGDGGGGGGCFGGGDGEGFFFFFFGGGGGGGGGFGEFFGFGFFFFF?FFFFGFFFFFAFAAFEFFFBBFFEEB=?=(>>B4*7)=FEF;DDF@E@;231>D;3<<FF(408:FF?2)8<34
@M00200:207:000000000-ALC1F:1:1101:9786:3994 2:N:0:5
TACCAGGGTATCTAATCCTGTTTGCTCCCCACGCTGTCGCGCCTCAGTGTCAGCAACTGCCCAGCAGGCCGCCTTCGCCACCGGTGTTCTTCCGGATCTCTACGCATTCCACCGCTACACCCGGAATTCCGCCTGCCTCTACAGTGCTCCAGCCGCGGCAGTATCCCTGGCCGACGCAGGGTTGAGCCCCGCGCTTTCACCAAAGACTGACCGGGCCACCTACGCGCCCTTTATCCCCAGTAGACATG
+
CCCCCGGGGGGGGGGGGGGGGGGGGGGGGGGEGGGGGGGGDGGDGGGGGGGGGGGGGGGGGGGGGGGGGGGGGGGGGGGGGGGGFEGGGGGGGGCFGGGGGGGGGGGEGGGGGGGGGFFGDEGGEGGGGGGGGGGGGGGFGGGGGFGFGFGFGGGDG>DGGGFGFFFGAFFFFBDFFFFGGGFDF485.=DA>FE;>D?>>BBF043A??B09>BFFB6?7?B:B9BBFFF>FA**5:??4>><<AB<
@M00200:207:000000000-ALC1F:1:1101:14438:4006 2:N:0:5
TACCGGGGTATCTAATCCTGTTTGCTCCCCACGCTTTCGCACCTCAGCGTCAGTACCGGACCAGTGAGCCGCCTTCGCCACTGGTGTTCTTCCTAATATCTACGAATTCCACCTCTACACTAGGAGTTCCACTCACCTCTTCCGGACTCAAGATCGCCAGTATGACAGGCAGTTCCAGGGTTGAGCCCTGGGATTTCACCCCTCACTTAACGATCCGCCTACGTGCGCTTTCCCCCCAATAGCCATGATAT
+
CCCCCDGGEEFGGGGGGGFGGGGGGGGGGEFGGGGGGGGGGGGGGGGGGGGGGGGGGGGEEGGGGFGGGFGGGGDFGGCBEGGGGGGGGGFGGGGGFGGG;EFFG8AFGEGEFGCFDFFFGGF?CE=FGFGGGGFFGGGFGGEDCEDFGFG?DFG8?E>DGGFGD+;@?FABAEFAF???C9>AA7A5FFG58/6*3>C@@)):2)**60*:((/579@FFF(613.2(3,.))).66:7))-))-.))))
@M00200:207:000000000-ALC1F:1:1101:5686:4014 2:N:0:5
TACTGGGGTATCTAATCCCGTTTGCTCCCCTAGCTTTCGCGCATCAGCGTCAGTGTCGGTCCAGGATGCCGCCTTCGCCACCGGTGTTCCTCCAGATATCTACGCATTTCACCGCTACACCTGGAATTCCACATCCCTCTCCCGCACTCCAGCCTTGTAGTATCAGACGCAGTTCCCAGGTTAAGCCTGGGGATTTCACGTCTGACTGACAAGGCCGCCTACGCGCCCTTTAAACCCAATAGACATG
+
CCCCCGGGGGGGGGGGGGGGGGGGGGGGGGGGGGGGGGGGDGGGGGGGGGGGGGGGGGGGGGGGGFGGGGGGGGGGGGGGGGGGGGGGGGGGGGGGGGGGGGGGGGGGGGGGGGGGGGGGGGGGFGGGGGGGGGGGGGGFGGGGGFGFGFGDGGGGGGGFGGFGFFAEAD>DFFFFFFFGGDFBAFFFAADEDFFFFEB@BFF96CE@FEFEF2?B=BFF<@DFFF>;;8E>ABF@BB???<<<>4)
@M00200:207:000000000-ALC1F:1:1101:6050:4031 2:N:0:5
TACAAGGGTATCTAATCCTGTTTGATCCCCACGCTTTCGTGCCTCAGCGTCAGTATTTGCTTAGTAAGCTGCCTTCGCAATCGGTGTTCTGTATCATATCTATGCATTTCACCGCTACATGATACATTCCGCCTACCTCAACAAAACTCAAGACTGGCAGTTTCCAAGGCAATTCGATAGTTGAGCTACCGGCTTTCACCCCTGACTTATCAGTCCGCCTACGCACCCTTTAAACCCAATAGACATG
+
CCCCCGGGGGGGGGGGGGGGGGGGGGGGGFFGGGGGGGGGGGGGGGGGGGGGGGGGGGGGGGGGGGFGGGGGGGGGGGGGGGGGGGGGGGGGGGGGGGGGGGGCFGGGGGGGGDGGEGGGGG,@FGGGGGGGGGGGGGGFGGGFFFFFGFGGCGGGGFFD8DFD+?DCFCFFFEFFFFFGGGBFFGFFFBGBF>ACF7E<CBFBDFFEEFFEEFFE5>ADFFF2452>BFEFECF;@@D=EE*5843
@M00200:207:000000000-ALC1F:1:1101:10120:4037 2:N:0:5
TACTAGGGTATCTAATCCCGTTTGCTCCCCTGGCTTTCGCGCATCAGCGTCAATATCGGTCCAGGATGCCGCCTTCGCCACCGGTATTCCTCCAGATATCTACGCATTTCACCGCTACACCTGGAATTCTGCATCCCTCTCCCGAATTCAAGCCATCCAGTATCCGACGCAGTTCCAAGGTTAAGCCCTGGGATTTCACGTCGGACTTAGTTGGCCGCCTACGAGCCCTTTACACCCAATAGACATG
+
CCCCCGGGGGGGGGGGGGGGGGGGGGGGGGGGGGGGGGGGGGGGGGGGGGGGGGGGGGGGGGGGGGGGGGGGGGGGGGGGGGGGGGGGGGGGGGGGGGGGGGGGGGDGGGGGGGGGGGGFGGGGGGGGGGGGGGGFGCFFGFGGGFG?FFGEGGGGGGGGGFFFFAEGFDFFFFFFFFFGGGFFFGFFFFGFFFFFFFEDF=A>=BFEEFFFFFF3;9BD@FFFFFBF;@FEFCBA><F:>FAFFFF
@M00200:207:000000000-ALC1F:1:1101:21335:4039 2:N:0:5
TACGAGGGTATCTAATCCTGTTCGCTCCCCACGCTTTCGCGTCTCAGCGTCAGTACCGTACTAGAGAACCGCCTTAGCCACGGGTGTTCTTCCTGATATCTGCGCATTTCACCGCTACACCAGGAATTCCATTCTCCTCTTCCGGACTCTAGCCAGATGGTTTCGGTCGACGTCTGAAGGTTAAGCCTCCAGTTTTCACAACCGACCTATCTGGCCGCCTACACGCTCTTTAATCCCAATAGACATGCGAT
+
CCCCCGGGGGGGGGGGGGGGGGGGGGGGGGGGGGGGGGGGGGGGGGGGGGGGGGGGGGGGGGGFGGGGGGGGGGGGGGGGGGGGGGGGGGGGGGGGGGGGGGGG>EGGGGGGG8EGGGGAFGGGGFFGGD;FGGGFGFFFGGGDG>DDFFCDGGGFGGC8DGFFDBFCAG>BFDFFF=AFGC@FFFFFFFGFEFFCFFFEB@@=>B9;E<E3C6;@F36(3(/=D@00656)))17:?BFF<)4)4))(((
@M00200:207:000000000-ALC1F:1:1101:23010:4103 2:N:0:5
TACTAGGGTATCTAATCCTGTTTGCTCCCCACGCTTTCGCGTCTCAGCGTCAGTATCCAACCAGGGGGCCGCCTTCGCCACAGGTGTTCCTCCCGATATCTACGCATTTCACCGCTCCACCAGAAGTTCCACAGACCCCTACCTCCCTCCAGACAACCAGTATCAGAGGCTATTTTCCGGTTAAGCCGAAAGATTTCACCCCTGACTTGGTCGCCCGCCTACGCGCCCTTTATGACCAGTAGACATG
+
CCCCCEGGGGGGGGGGGGGGGGGGGGGGGGGGGGGGGGGGGGGGGGGGGGGGGGGGGGGGGGGGGGGGGGGGGGGGGGGGGGCEGGGGGGGGGGGGGGGGGGGGGGGGGGGGGGGGGGGGGGGGGGGGGGGGGGGGFGGAFFGGGFGFGFGGFGGGGGGGGGF@AFFGCGFAF5BFFFF>EDFFFGF>A;CFFFFCAEFB(69>DEFCEEEFB0=7@@60;@@F>FF>>F06A:FF?F04-).69<?
@M00200:207:000000000-ALC1F:1:1101:23536:4116 2:N:0:5
TACTAGGGTATCTAATCCCGTTTGCTCCCCTGGCTTTCGCTCCTCAGCGTCAGTATTGGTCCAGGATGCCGCCTTCGCCACCGGTGTTCCTCCAGATATCTACGCATTTCACCGCTACACCTGGAATTCCGCATCCCTCTCCCAAACTCAAGCCATCCAGTATCACACGCAGTTCCCCGGTTAAGCCGAGGGATTTCACGTGCGACTTAGTTGGCCACCTACGAGCCCTTTAAACCCAGTAGACATG
+
CCCCCGGGGGGGGGGGGCGGGGGGGGGFGGGGGGGGGGGGGFGGGGGFGGGGGGGGGGFGGGGGGGGGGGGGGGGGGGGGGGGGGGGGGGGGGFGGGGGGGGFGEGGGGGGFAEGGGGGGGFGGGGGGGGDGGGGFGGGFGCGGGFGFGFGCDGGGGDCDFGFGFFFG56@D>EFF?FED@DEFF+@BB5DFFFA3:EA9=BB=>=@@FFEFCBF3;DDFFFFFF09@D(;>CEAA1;35>A<>D<3
@M00200:207:000000000-ALC1F:1:1101:12435:4165 2:N:0:5
TACTCGGGTATCTAATCCTGTTTGCTCCCCACGCTTTCGTGCCTGAACGTCGGTGCTGGTCCAGGAAGCCGCTTTCGCCACTGATGTTCCTTCCGATATCTACGCATTTCACCGCTACACCGGAAATTCCGCTTCCCTCTACCGCACCCTAGCTATTCAGTCTCGAATGCAATTCCCAGGTTGAGCCCGGGGCTTTCACACCCGACTTAAATAACCGTCTACGCACGCTTTATACCAAATAGACATG
+
CCCCCGGGGECFGGGFGGGFGEEGGGGGGGGGGGGGGGGGGGGFF@FGGGGGCFGGGG@GFGFGGFGGGCGEGCFFGGGEGEG9FGGGFEAEGGDFEFGGGGGGGGGGG9EFGEDDEEGGGGGGFG9EFFFGDGGFFGGFFGGGGFGEGFGFGGG9CGGGGGFGAAFCFGFFFE@CFF>DCG5A*7FFDEGFFDA28CA*5992>B9(7C;EC3A8;36(=919?FBB;:?<A)9=)4(.6<<><AF
@M00200:207:000000000-ALC1F:1:1101:18661:4165 2:N:0:5
TACCAGGGTATCTAATCCCGTTCGCTCCCCACGCTTTCGCGTCTCAGCGTCAGGCACGGCCCAGGAAGCCGCCTTCGCCACGGGTGTTCCTGCTGATCTCTACGCATTTCACCGCTACACCAGCAATTCCACTTCCCTCTGCCGTCCTCAAGAAGCGCAGTTTCCAGCGACCTTCCCCGGTTGAGCCGGGGGCTTTCACACCGGACTTGCGCTTCCGCCTACACGCGCTTTATGCCCAATAGACATG
+
CCCCCGDGGGGGGGFGGFGGGGGGGGGGGGGGGGCCGGGGGGGEGGGGGEGGGGGGGD:FFGGGGFFDGGGGGGGGGDFFGG>FGGG>FGGGGGGGFGGGGGGFEEEGFGFGGGGGGGGGGGGGEGCGGGGGGGGGGGGFGGGGGFDFGFGE7FDCCGGGDFAFFFFGFGFFF@FFFFBDE:B)AGFAD>DD63)5*-=AFF;>FF0?FFFFFFBD?1:<B2(,(4>((4:A)591(5172492<<D
@M00200:207:000000000-ALC1F:1:1101:11768:4170 2:N:0:5
TACCAGGGTATCTAATCCTGTTTGATCCCCACGCTTTCGTGCCTCAGCGTCAATATTTGTGTAGCCTGCTGCCTTCGCAATTGGTGTTCTATGTCATATCTAAGCATTTCACCGCTACATGACATATTCCGCTCACCTCCACGATATTCAAGACAAGTAGTATCAACGGCAGTTTCCGAGTTAAGCCCGGAGATTTCACCACTGACTTTCCTGCCCTCCTACGCACCCTTTACACCCAATAGACATG
+
CCCCCGGGGGGGGGGGGGGGGGGGGGGGGGGGGGGGGGGGGGGGGGGGGGGGGGGGGGGGGGGGGG9FGGGGGGGGGGGGGGGGGGGGGGFGGGGGGGGGGGGGGGGGGGGGGGGGGGFGGGGGGGGGGFGGGEGGGFFFFGGGG>GFG9DGFGGDGEGGFGFGFFFGFGEFFFFFFFFGDDFB;FFFFEDEAFFEFCFEFBEFFFF5AEFEFEADF>DFEBFAA@B=@DBFFFFF(6=B@E3/.>@
@M00200:207:000000000-ALC1F:1:1101:7213:4190 2:N:0:5
TACAAGGGTATCTAATCCCGTTTGCTCCCCACGCTTTCGCGCCTCAGCGTCAGGAAATGCCCAAAGACCCGCCTTCGCCACCGGTGTTCCTCCCGATCTCTACACATTTCACCGCTACACCGGGAATTCCAGTCTCCTCTGCATCCCTCAAGAACGGCAGTATCAGCCGACGTTTCTCGGTTGAGCCTGGGGATTTCACGTCTGACTTAGTTGGCCACCTACGAGCCCTTTAAACCCAGTAGACATGAGA
+
CCCCCGGGGGGGGGGGGGGGGGGGGGGGGGGGGGGGGGGGGGGGGGGGGGGGGGGGGGGGGGGGGGGGGGGGGGGGGGGGGGGGGGGGGGGGGGGGGGGGGGGGGGGGGGGGGGGGGGGGGGGGGGGGGGGGGGGGGGGFGGGGGFGFGFGGGGGGGEGGGGFGFFFGFGFFDCFFFFFGGGFFFGFFFFGF?>FEFFF>BD@FFFEFCFFFFFA@@;7@FFFFF>F;D00<BFFFFFFB<A4<AA<946
@M00200:207:000000000-ALC1F:1:1101:13591:4199 2:N:0:5
TACAAGGGTATCTAATCCCGTTTGCTCCCCTAGCTTTCGCGCATCAGCGTCAGTGTCGGTCCAGAATGCCGCCTTCGCCACCGGTGTTCCTCCAGATATCTACGCATTTCACCGCTACACCTGGAATTCCGCATTCCTCTCCCGAATTCAAGCCACCCAGTATCAGACGCAGTTCCCCGGTTGAGCCGAGGGATTTCACGTCTGACTTAGGTGGCCGCCTACGCGCCCTTTAAACCCAATAGACATGAGA
+
CCCCCGGGGGGGGGGGGFGGGGGGGGGGGGGGGGGGGGGGGGGGGGGGGEGGGGGEGGGGGGGGGGGGGGGGGGGGGGGGGGGGGGGGGGGGGGGGGGGGGGGGGGGDFGGGGGGGGGGGGGGGGGGGFGFGGGGGGFGFGGGGGFGFGFFADFDFCEFGGGBGCFFGFC?EEFFFFFEDED?F4DADB?DEFAFEFEFFBBBF:E@?E9EC8<F@B99D<FF99949>7?9<DFFB<B<?)).<A26?2
@M00200:207:000000000-ALC1F:1:1101:5972:4208 2:N:0:5
TACAGGGGTATCTAATCCCGTTTGCTCCCCTGGCTTTCGCTCCTCAGCGTCAATATTGGTCCAGGATGCCGCCTTCGCCACCGGTGTTCCTCCAGATATCTACGCATTTCACCGCTACACCTGGAATTCCGCATCCCTCTCCCAAACTCAAGCCAACCAGTATCAGACGCAGTTCCCCGGTTAAGCCGAGGGATTTCACGTCTGACTTAGTTGGCCACCTACGAGCCCTTTAAACCCAGTAGACATG
+
CCCCCGGGGGGGGGGGGGGGGGGGGGGGGGGGGGGGGGGGGGGGGGGGGGGGGGGGGGGGGFGGGGGGGFGGGGGGGGGGGGGGGGGGGGGGFCGGGGGGGGGGGGDGGGGGGGGGGGGGGGGGGGGGGGGGGGG8FGFFGGGGGFGFGFGFGGFGGGGGGGFGFFFG>D>5><FFFFDGGGFFFGFFFFGFAAFBFEFB5BBBEFBFFE?EEFFBE=?D;80;DB6?88@EFFFFFFDFE96AA<<
@M00200:207:000000000-ALC1F:1:1101:9910:4210 2:N:0:5
TACGAGGGTATCTAATCCTGTTCGATCCCCACGCTTTCGTGCCTCAGCGTCAGTTTCGCCCTCGTGAGCTGCCTTCGCGATCGGTGTTCTGTGCCATATCTAAGCATTTCACCGCTACACGGCACATTCCGCCCACGTCGAGCGTACTCAAGAACGACAGTATCAATGGCAATTCTACAGTTAAGCTGCAGGATTTCACCACTGACTTATCGTCCCGCCTACGCACCCTTTAAACCCAATAGACATGCGAT
+
CCCCCCGEFCCGGGGGGGGGGGGGGGGGGGGGGGGGGGGGGGFFGGGFEGGGGGGGGGGGGGGGGGGCGGFGGGGGGCFGEGGGC::?FEEFGGGGGGGG9EFGGGGAEGFCGGC?EGG:E8EGGFGGGGGGCC?3=DDEDGGGGFGFFFGGGGGGGDGGGD;CF>FEFGFFFEFFFAFCCGFFFGFFFFCFAFFFFCFFBDEFFFFFFFFFF9>=BBFF@D?@D9FFDFF3?EFFF:??72<<5AB)26(
@M00200:207:000000000-ALC1F:1:1101:10597:4212 2:N:0:5
TACTGGGGTATCTAATCCCGTTTGCTCCCCTAGCTTTCGCGCCTCAGTGTCAGTTTCGGTCCAGGATGCCGCCTTCGCCACCGGTGTTCCTCCAGATATCTACGCATTTCACCGCTACACCTGGAATTCCACATCCCTCTCCCGAACTCAAGCCTTGCAGTATCAGACGCAGTTCCCAAGTTAAGCTTGGGGATTTCACGTCTGACTAACAAGGCCACCTACGCGCCCTTTAAACCCAATAGACATGAGA
+
CCCCCGGGGGGGGGGGGGGGGGGGGGGGGGFGGGGGGGGGGGGGGGGGGGGGGFGFGGGGGGGGGGGGGGGGGGGGGGGGGGGGEGGDGGGGFFGGGGGGGGGGGGD7FGGGGGGGGGGGGGGGGGDGGGGGGDGDGGG5DFFDGFGFGFGCGGGGGGGGGGBGFFBFFGDFFFFFFFFFCGFFFGFFFFG>9?>:FEFFBB:BCABEEFEEB=F==B2==:@@@B>013@CFFFF3733=CCE6C<FEC
@M00200:207:000000000-ALC1F:1:1101:11279:4231 2:N:0:5
TACGAGGGTATCTAATCCCGTTTGCTCCCCTAGCTTTCGCTCATCAGCGTCAATGCCGGTCCAGGATGCCGCCTTCGCCACCGGAGTTCCTAATGATATCAACGCATTTCACCGCTCCACCATTAGTTCCGCTCGCCCCTATCTCCCTCGAGGCCGTCAGTATCTGAGGCAGTTCCACGGTTGAGCCGCGGGATTTCACCCCAGACTTGACAGCCCGCCTACGCGCACTTTAAACCCAGTAGACATG
+
CCCCCGGGGGGGGGGGGGGGGGGGGGGGGGGGGGGGGGGGGGGGGFGGGGGGGGGGGGGGGGGGGGGGGGGGGGGGGGGGGGGGGGGGGGGGGGGGGGGGGGGGGGGGGGG?EGD>EGGGFGGGFGGGGGGGGGGGGGGFGGGGGBFFDFGGGGGGGGGGGGFGFFFGAGFBFE6FFFFDGD>FFGFADFDB>BA3FCFFF9??<DEFEFFEFFFFFFFF:1(3;B(6372426F5((4,<<)66:<
@M00200:207:000000000-ALC1F:1:1101:19241:4233 2:N:0:5
TACCGGGGTATCTAATCCTGTTTGCTCCCCACGCTTTCGCTCCTCAGCGTCAGTGCCGGCCCAGACCACCGCCTTCGCCACCGGTGTTCCTCCTGATATCTGCGCATTTCACCGCTACACCAGGAATTCCGTGGTCCCCTACCGGACTCTAGCCATAGCAGTATCGAGTGGCGTCTCCAGGTTAAGCCTGGAGGTTTCACACCCGACTTGCCAAGCCGCCTACGAGCTCTTTAAACCCAATAGACATG
+
CCCCCGGGGGGGGGGGGGGGGGGGGGGGGGGGGGGGGGGGGGGGGGGGGGGGGGGGGGFGGGGGGGGGGGGGGGGGGGGGGGGGGGGGGGGGGGGFGGFFGGGGGGGGGGGGGGGGGGGGGGGGGGGGGGGGDGGGGGGFGDGGGFGFGFGGGGGGFGGGGGFGFEFG@F>DBD45AFFGGGFFFGFFF4CFFD?FFFFFFEDFFFFFFFFEFFF<DBFFF??<??>9:A2><B4*8::?0)66<<<)
@M00200:207:000000000-ALC1F:1:1101:5431:4233 2:N:0:5
TACTGGGGTATCTAATCCCGTTTGCTCCCCTAGCTTTCGCGCATCAGCGTCAGTTATGGTCCAGGATGCCGCCTTCGCCACCGGTATTCCTCCAGATATCTACGCATTTCACCGCTACACCTGGAATTCTACATCCCTCTCCCATACTCAAGCTTCCCAGTATCAGACGCAGTTCCCAGGTTAAGCCCGGGGATTTCACGACCGACATACTGAACCGCCTACGCACGCTTTAAGCCCAATAGACATG
+
CCCCCGGGGGGGGGGGGGFGGGGGGGGGGGGGGGGGGGGGGGGGGGGGGEGGGGFFFGGGGGGGFFGGGGDGGFGGGGCGGCFFGGGGGGGGGGGGGGFGGGGGGGGGGGGGGGGGGGGG8FFGGGGGGGEFFGGGGGFFGGGGGFGFGFFGGGCFGGGGGDBFB+3@?>>E?*<1A5CF<?F9;C5F>>>5)?F.+;>)5AA>=((>=339<@FFFFBFD@DB0(:B?:B494@F?B?B:BF<<<7
@M00200:207:000000000-ALC1F:1:1101:14079:4242 2:N:0:5
TACACGGGTATCTAATCCTGTTTGCTCCCCACGCTTTCGCACCTCAGTGTCAGTATCAGTCCAGGTGGTCGCCTTCGCCACTGGTGTTCCTTCCTATATCTACGCATTTCACCGCTACACAGGAAATTCCACCACCCTCTACCATACTCTAGCTTGTCAGTTTTGAATGCAGTTCCCAGGTTGAGCCCGGGGATTTCACACCCGACTTGACAAGCCGCCTGCGCGCTCTTTACACCCAATAGACATGAGCT
+
CCCCCGGGGGGGGGGGGGGGGGGGGGGGGGGGDGC:FGGGGGGFGGGCFGGGFFFGEGGGGGGGGGAFEGGGGEFFCGCFGGGCFG<FGEFEGGGGGGFGGGGGDGGGGGGGGDGDEGGGGGGE,DFGGG=F@D?EDFFFGGGGGFGFGFFGGG+==EGG9=DDF>FGF9DDFFFFB59@?FFFBFF53@7@5@F*+0;>88>A@AB)3:;A6>AD2=F>9=@236(36497CEFFFFF339><49)7:))
@M00200:207:000000000-ALC1F:1:1101:13368:4264 2:N:0:5
TACAAGGGTATCTAATCCTGTTCGCTCCCCACGCTTTCGCGTCTCAGCGTCAGGCACGGCCCAGGAAGCCGCCTTCGCCACGGGTGTTCCTGCTGATCTCTACGCATTTCACCGCTACACCAGCAATTCCACTTCCCTCTGCCGCCCTCAAGAAACGCAGTTTCCAGCGACCTTCCCCGGTTGAGCCGGGGGCTTTCACACCGGACTTGCGCTTCCGCCTACACGCGCTTTAAACCCCATAGCCATG
+
CCCCCGGGGGCGGGFGGGGGGGGGGGGGGGGGGGEGGGGGGGGGGGCGGGGGEFFGFGGGDFEGFGGCF<CEEGGGDEFFCDGG@CGGGGGGGGGFGGFGFGGGGGGGGFGGGGGGDGGGGGFG8DFFGGGG9DGGGGGFGGGD69D>F56ECGFGGDG0;=CFFFFF5DA:>6AFFA45=C;;FGFEDE5:>D>:FA76?F;(130)..(,4?F??0626B::(229>(8<).=F:(,.28),4)5
@M00200:207:000000000-ALC1F:1:1101:11604:4278 2:N:0:5
TACTGGGGTATCTAATCCTGTTTGATCCCCACGCTTTCGTGCCTCAGCGTCAATAGTGGCTTTGTGAGCTGCCTTCGCAATCGGTGTTCTATGACATATCTAAGCATTTCACCGCTACATGTCATATTCCGCCCACATCAAACACATTCAAGATCGACAGTATCAATGGCAGTTCCAACGTTAAGCGTTGGGCTTTCACCACTGACTTATCAACCCGCCTACGCACCCTTTAAACCCAATAGACATG
+
CCCCCGGGGGGGGGGGGGGGGGGGGGGGGGGGGGGGGGGGGGGGGGGGGGGGGGGGGGGGGGGGGGGGGGGGGGGGGGGFGGGGGGGGGGGGGGGGGGGGGGGGGGGGGGGGGGGDEGGGGGEFGGGGGGFGGGGGGGGFGGGGGFGFGFFGGGGGGGGGGGFGFFFGBGFFFFFFFFFDEFFFFGEEFFGFFFFFFCCEFDFF@BE5AEECAC9ABFAAD445AB@FFF@FFEF;@FBFFFFFEF<
@M00200:207:000000000-ALC1F:1:1101:17348:4289 2:N:0:5
TACAAGGGTATCTAATCCTGTTTGCTACCCACGCTTTCGCTCCTCAGCGTCAGTTTCGGCCCAGAGTGGCGCCTTCGCCACCGGTGTTCCTCCTAATATCTGCGCATTTCACCGCTACACTAGGAATTCCCCACTCCCCTACCGAACTCTAGTCACGGCAGTATCGAATGCACGCTTTGGGTTGAGCCCAAAGTTTTCACATCCGACTTACCGAACCGCCTACGAGCTCTTTAAGCCCAATAGACATG
+
CCCCCGGGGGGGGGGGGGGGGGGGGGGGGGGGGGGGGGGGGGGGGGGGGGGGGGGGGGGGGGGGGGGGGGGGGGGGGGGGGGGGGGGGGGGGGGGGGGGGGGGGGGGGGGGGCEGGGDGGFFGGGCGGGGGGGGGG?FGBFGGGGFGFGFGGGGGGGEDGGGFGFEFGFGFFFF59@FFGGDEDFGFFFFGFFFFEFEFFFFF:@FFF=65B?DD9>FB9@;8;;D@1:AABFFFF>2?:BFFF26<>
@M00200:207:000000000-ALC1F:1:1101:10746:4292 2:N:0:5
TACTGGGGTATCTAATCCTGTTCGCTCCCCACGCTTTCGCGCCTCAGCGTCAGTATTGTGCCAGGTGGCTGCCTTCGCCATTGACGTTCCTTCCGATCTCTACGCATTTCACCGCTACACCGGAAATTCCGCCACCCTCTCACATACTCCAGCACGACAGTCTGCAGTGCACTTCCCAGGTTAAGCCCGGGGCTTTCACACCACTCACATCATGCCGCCTACGCGCCCTTTATACCCAATAGACATACGAT
+
CCCCCGGGGGGGGGGGGGGGGGGGGGGGGGGGGGGGGGGGGGGGGGGGGGGGGGGGGGGGGGGGGGGGGGGGGGGGGGGGGGGDGGGGGGGGGGGFGGGGGFGGGGGGGGGGGGGGGGGGGGDGGGGGGGGGGGGGGGGFGGGGGFGFGFGGGGGGGGGCDFFCFFFGFG?FFFFFFFFGGGFF6FF5?D4?BFFFF?6>BDBFF=DE@7;@E36@BFFFF@?0;>>F024<92BF:>(4?<)72)).(4(
@M00200:207:000000000-ALC1F:1:1101:14239:4293 2:N:0:5
TACGGGGGTATCTAATCCTGTTTGCTCCCCTAGCTTTCGCGCCTCAGCGTCAGTTGTGGTCCAGAGAGCCGCCTTCGCCACCGGTGTTCCTCCTGATATCTACGCATTTCACCGCTACACCAGGAATTCCACTCTCCTCTCCCACACTCAAGCCAGACAGTCTCAACTGCAGGCCACGAGTTAAGCCCGTGGTTTTCACAGCTGACTTATCCAACCGCCTACGCGCCCTTTACACCCAGTAGACATG
+
CCCCCGGGGGGGGGGGGGGGGGGGGGGGGGGGGGGGGGGGGGGGGGGGGGGGGGGGGGGGGGGGGGGGGGGGGGGGGGGGGGGGGGGGGGGGGGGGGGGGGGGGGGGGGGGGGGGGGGGGGGGGGGGGGGGGGGGGGGGFGGGGGFGFGFGFGGGGGGGGGGAGFFFGFGFFFFFFFFADGGFFFGFFFFGDBFFBF4AEEFFFF@EFFFFEFFFFFFF??@F9>>9;>?F2>26?BF07442:>B2
@M00200:207:000000000-ALC1F:1:1101:20276:4301 2:N:0:5
TACTGGGGTATCTAATCCTGTTTGATCCCCACGCTTTCGAGCCTCAGTGTCAATAATTGTGTAGCCAGCTGCCTTCGCAATTGGTGTTCTATGTCATATCTAAGCATTTCACCGCTACATGACATATTCCGCTAACCTCCACAGTATTCAAGACTGATAGTATCAATGGCAGTTCCCAAGTTAAGCTCGGGGATTTCACCACTGACTTACCAACCCACCTACGCTCCCTTTAAGCCCAATAGACATG
+
CCCCCFGGDGGGGGGGGGGGGGGGFGGGGGGGGGGDGGGFGGGGGGGFGGGGGGGGF<FGGGGGGGGDFFGGGGGGGGGDBCGGGGGGGGGCGFGGGGDGGGGFGGGGGGGGGGGGGGGGFGGFGGFGFDF6CEGG=9DFCGDFFF8DGFGGGGG?DCDFGGFFFFFGFGFFFFFFFFFFFGD?FFFFFFD58@F*=9<CCD):CEF*7AEE5>3=>=AFEEFB=D9BFE3AEAFAB2>=BCCFEF@
@M00200:207:000000000-ALC1F:1:1101:16112:4303 2:N:0:5
TACGAGGGTATCTAATCCCGTTTGCTCCCCTAGCTTTCGCGCATCAGCGTCAGTATTAGGCCAGAGACTCGCCTTCGCCACTGGTGTTCCTCCCGATATCTACGCATTTCACCGCTACACCGGGAATTCCAGTCTCCTCTCCTATACTCAAGCTAAGCAGTATGAGGTGCAGGTTCCCGGTTGAGCCGGGAGATTTAACACCCCACTTACCTAGCCGCCTACGCGCCCTTTACACCCAATAGACATG
+
CCCCCGGGGGGGGGGGGGGGGGGGGFGGGGGGGGGGGGGGGGGGGGGGGGGGGGGGGGGGGGGGGGGGGGGGGGGGGGGGGGGGGEGGGGGGEGGEGGGGGGGGGGGGGGGGGGGGGGGGGGGG7EFGGGGGGGGGGGGFGGGGGFGFGFGFFGGGGGGGGGFGFFF<?GFFFFFFFFFGECEFFGFFFDDADFAEFFACEDFFFFBEEBBE?@AD;@9;DFFF;9;B>F2>DBFF6??73A2<:24
@M00200:207:000000000-ALC1F:1:1101:19980:4304 2:N:0:5
TACTCGGGTATCTAATCCTGTTTGATCCCCACACTTTCGTGCCTCAGCGTCAGTTACAGCCTAGTAAGCTGCCTTCGCTATAGGTGTTCTTGACGATATCTAAGCATTTCACCGCTACACCGTCAATTCCGCCTACCTCATCTGTACTCAAGCTCCGCAGTATCAATGGCACCTTGACAGTTGAGCTGCCATATTTCACCACTGACTTACAAAGCCGCCTACGCACCCTTTAAACCCAGTAGACATG
+
CCCCCGGGGGGGGGGGGGGGGGGGGGGGGGGGGGGGGGGGGGGGGGGFGFFGGGGGGGGGGGGGGGGGGGGGFGGGGGGGGGGGEGGGGGGGGGGEGGGGGGGGGGGGGGGFFGGGGGGCFEFGFEGGGGGGGGGFGGGFGGGGGFGFCF=DGGGGGGGGGC+=FFFGBFFFFFFFFFC?EGFFFGFFFFFFBCFEAEFFFDEECCEEEFFFFDFF5=@AFBD5>AB>BBEEFCFA@FB3CE*>CE=
@M00200:207:000000000-ALC1F:1:1101:24064:4311 2:N:0:5
TACTGGGGTATCTAATCCTGTTCGCTCCCCACGCTTTCGCGATTCAGTGTCAGTGTCGGCCCAGATCACCGCCTTCGCCACCGGTGTTCCACCTGATATCTGCGCATTTCACCGCTACACCAGGTATTCCGTGATCCCCTACCGAACTCTAGTCAATGCAGTATCGGGTGGCGTCTCCAGGTTGAGCCTGGAGTTTTCACATCCGACTTGCATAACCACCTACTCGCCCTTTATACCCAATAGACATG
+
CCCCCGGGGGGGGGGGGGGGGGGGGGGGGGGGGGGGGGGGGGGGGGGGGGGGGGGGGGGGGGGGGGGGGGGGGGGGGGGGGGGGGGGGGGGGGGGGGGGGGGGGGGGGGGGGGGGGGGGGGGGGGGGGGGGGGGGGGFGDGGGDEEGFGFGGGGGGGGGGGGFFFFDEFGFFFADAFFFFFD>AFGFFFFGF@AAEFC8@EFFBFF>BFFFEC<A;;@0;@EFFE0:1;F@EF?AA5@@F7)<4>2:)
@M00200:207:000000000-ALC1F:1:1101:18120:4315 2:N:0:5
TACCGGGGTATCTAATCCCGTTTGCTCCCCTGGCTTTCGCGTCTCAGCGTCAGTGACCGTCCAGATGGCCGCCTTCGCCACCGGTGTTCCTCCCCATATCTACGAATTTCACCTCTACTTGGGGAATTCCGCCATCCTCTCCGGTACTCAAGCACTGCAGTTTCGGGCGCACTTCCTCAGTTAAGCTGAGGGCTTTCACACCCGACTTGCAATGCCGCCTACACGCGCTTTAAACCCAATAGACATG
+
CCCCCGGGGGGGGGGGGGGGGGGGGGGGGGGGGGGGGGGGGGGGGGGGGGGGGGGGGGGGGGGGGGGGGGGGGGGGGGGGGGGGGGGGGGGGGGGGGGFFGGGGGGGGGGGGGGGGGGGGGGGCFGGGGGGGGGGGGGGFGGGGGFGFGFGDGGGGGFFGGGFFBEBEAG>DAEFAFFFGGGFFFGFFFFFFFFFFFEFFEF@99>6,=E@EFEA@>91<?@EDFF9F96BA2<?:?:1,5><DA9<
@M00200:207:000000000-ALC1F:1:1101:19165:4320 2:N:0:5
TACACGGGTATCTAATCCTGTTCGCTCCCCACGCTTTCGCGTCTCAGCGTCAGTACCGTACTAGAGAGCCGCCTTAGCCACGGGTGTTCTTCCTGATATCTGCGCATTTCACCGCTACACCAGGAATTCCACTCTCCTCTTCCGGACTCTAGCCAGACGGTTTCCATCGACGTCTGAAGGTTAAGCCTCCAGTTTTCACAACGGACCTGTCTGGCCGCCTACACGCTCTTTAAACCCAATAGACATG
+
CCCCCGGGGGGGGGGGGGGGGGGGGGGGGGGGGGGGGGGGGGGGGGGGGGGGGGGGGGGGGGGGGGGGGGGGGGGGGGGGGGGGGGGGGGGGGGGDGGGGGGGGGGGGGGGGGGCGGGGGGGGGGGGGGGFFGGGFGGGFGGGGGFGFGFGFGGGGFGD6D6AFAFFGEGF>BDAFFCFFFFFFFGFFFAGFEFF?FFA47=@2>@9BFEFEFFA?@FFDF8@DFB;D;3AFA)9@?18?DFF?BFF
@M00200:207:000000000-ALC1F:1:1101:12542:4324 2:N:0:5
TACTGGGGTATCTAATCCTGTTCGCTCCCCACGCTTTCGTGCCTCAGCGTCAATATAGGTCTAGCCAGCTGCCTTCGCAATTGGTGTTCTATGGCATATCTATGCATTTCACCGCTACATGCCACATTCCGCTGACCTCATCCTAATTCTAGCACAGCAGTATCAAAAGCAATTTTACGGTTGAGCCGCAAACTTTCACTCCTGACTTACTGCGCCGCCTACGCACACTTTAAACCCAATAGACATG
+
CCCCCGGGEGGGFGGGGGGFGGGGDGGGGGGGGGGGGFGGGGFFFFGGGGGGDFGGGGGGGGGGGGGGGGGGGGGGGGGDGGGFGGEEFEGGFGGGCF9@EGGGGGGGFEFGGGGGGGFGGGGGGGGGGFDGGGGG=BFFG8DFGFFFCFGGGGGGGGGGGGFDFFFF5DFBFFFFFFFGGGEFDG5BFFGFFF7CACFFFF@E@@AC**1;>5@874A=DD2(8@(9=EFFFFFF<@?F@EFFFC3
@M00200:207:000000000-ALC1F:1:1101:6321:4332 2:N:0:5
TACGGGGGTATCTAATCCTGTTTGCTCCCCACGCTTTCGTGCCTGAACGTCGGTGCTGGTCCAGGAAGCCGCTTTCGCCACTGATGTTCCTTCCGATATCTACGCATTTCACCGCTACACCGGAAATTCCGCTTCCCTCTACCGCACCCTAGCTATTCAGTCTCGAATGCAATTCCCAGGTTGAGCCCGGGGCTTTCACATCCGACTTAGATAACCGTCTACGCACGCTTTACACCCAATAGACATG
+
CCCCCGGGGGGGGGGGGGGGGGGGGGGGGGGGGGGGGGGGGGGGGGFGGGGGGGGGGGGGGGGGGGGGGGGGGGGGGGGGGGGFGGGGGGGGGEFGEFGGGGGGGGGEDFGGGGGGGGGGGGGGGGGGGGGGGDDF6DFFGGGGGFCDDF6CFFGGDGGGGGFGFFFGFGFFFFF6FFF>FFFAAG>>BBGD>EFFFFFFF@DD22;<CCFFE?FFFFFFFF?9229B?FFFA<476?((55),662
@M00200:207:000000000-ALC1F:1:1101:14216:4344 2:N:0:5
TACAGGGGTATCTAATCCCGTTTGCTCCCCACGCTTTCGCGCCTCAGCGTCAGGAAATGCCCAGAGACCCGCCTTCGCCACCGGTGTTCCTCCCGATCTCTACACATTTCACCGCTACACCGGGAATTCCAGTCTCCTCTGCATCCCTCAAGAACGGCAGTATCAGCCGACGTTTCTCGGTTGAGCCGAGAGATTTCACGACTGACTTGCCATCCCGCCTACGCGCCCTTTAAACCCAATAGACATG
+
CCCCCFGGEGGGGGGGGGGGFGGGGGGGGGGGGGGGGGGGGDGGGGGGGEGGGGGGGGGGGGGGGGGFGGGGGGGGGGGGGGGGECFGGGGGGGGGEFFGFGGGGFFGGFGFGGGGGGGGGGGEEGGGGGGGGGGGGFGFGGGGGF??FFCEDFGDGCGCCCFFAB5CEDEEFDFF6EEGCDFFA<A>D2):>=A3A3;=?6;;@EEC@C@AC;F1;(:1??FFFB>B;(,64-97(((().682><
@M00200:207:000000000-ALC1F:1:1101:11848:4373 2:N:0:5
TACAAGGGTATCTAATCCCGTTTGCTCCCCTGGCTTTCGCGCCTCAGCGTCAATACCGGTCCAGGATGCCGCCTTCGCCACCGGTGTTCCTCCAGATATCTACGCATTTCACCGCTACACCTGGAATTCCACATCCCTCTCCCGGATTCGAGCCTGCCAGTCTCGGCCGCAGTTCCCGGGTTGAGCCCGGGGATTTCACGTTCGACTTAACAGGCCACCTACGCGCCCTTTACACCCAATAGACATG
+
CCCCCGGGGGGGGGGGGGGGGGGGGGGGGGGGGGGGGGGGGGGGGGGGGGGGDGGGGGGGGGGGGGGGGGGGGGGGGGGGGGGGGGGGGGGGGGFFGGGGCGGGGGGGGGGGGGGGGGGGGGFGGFGGGGGGGGGGGGGFGFGDGFGEGFGGGGGGGGGGGGAGA5*@?DFFAEFFFD>CEDBA6?>5DFG:2A;<FEFD@F@DFFF@FCEFF08:?F((/51(7>>;0??4>>B?BF<04))8A23
@M00200:207:000000000-ALC1F:1:1101:13197:4376 2:N:0:5
TACGCGGGTATCTAATCCCGTTTGCTACCCTAGCTTTCGCGCCTCAGCGTCAGTATCAGCCCAGCAACCCGTCTTCACCTCAGGTGTTCCTCTTGATATCTACGCATTTCACCGCTACACCAAGAATTCCGATTGCCCCTTCTGTACTCTAGCAAAGCAGTATCATCTGACCGTTCCGAGTTAAGCCCGGAGATTTCACAGATGACTTGAATTGCCGCCTACGCGCCCTTTACACCCAGTAGACATG
+
CCCCCGGGGGGGGGGGGGGGGGGGDGGGGGFGGGGGGGGGGGCFGGGGGGGGGGGGGFDGGGGGGGGFF:FCGGGGGGC:AEEFCFGGGFGGGGGFGGGGGGGGGGGGGGGGGGGGGGGGGGGGC?EGGGGGC?FG8==DFGCGGFGFGFGGGGGD=DF?FC+==FFFFGF5?DAFF>5CEDFB6F95?5D55>FAFFACB9A4;6A**.09>3A*5@@F=B(6>;FFFFFEEFFA90(.64<>D2)
@M00200:207:000000000-ALC1F:1:1101:9011:4380 2:N:0:5
TACCAGGGTATCTAATCCCGTTTGCTCCCCTAGCTTTCGCACCTCAGCGTCAGTAGTGGACCAGAGAGCCGCCTTCGCCACCGGTGTTCCTCCTGATATCTACGCATTTCACCGCTCCACCAGGAGTTCCGCTCTCCCCTACCACACTCGAGTATCGCAGTATGCCTGGCAGTTCCACGGGTGAGCCGTGGGATTTCACCAGACACTTACGACACCGCCTACGTGCGCTTTAAACCCAATAGACATG
+
CCCCCGGGGGGGGGGGGGGGGGGGGGGGGGGGGGGGGCFGGGGGGGGGGGGGGGGGGGGGGGGGGGGGGGGGGGGGGGGGGGGGGGGGGGGGGGGGGGGGGGGGGGGGGGGGGGGDGGGGGGGGGGGGGGGGGGGGGGGFGGGGGFGFGFGEFGGGGGGGGGFFFFFGFGFFFFFFFFFGGDEFFGFF?EGEDFFFFFFF==DFFBB=EFBFFFFF01:@D@FF1(:>@DFED>FFBBF<DFFFFFB
@M00200:207:000000000-ALC1F:1:1101:17460:4404 2:N:0:5
TACTGGGGTATCTAATCCCGTTTGCTCCCCTAGCTTTCGCGCCTCAGCGTCAGTATTGGGCCAGATGAGCGCTTTCGCCACCGGTGTTCCTCCTGATATCTACGCATTTCACCGCTACACCAGGAATTCCCTCATCCTCTCCCATACTCTAGTCCGGCAGTTTGAGATGCAGGTCCTCGGGTGAGCCGAGGGATTTCACATCTCACTTGCCGAACCGCCTACACGCCCTTTACACCCAGTAGACATGCGAT
+
CCCCCGGGGGGGGGGGGGGGGGGGGGGGGGGGGGGGGGGGGGGGGGGGGGGGGGGGGGGGGGGGGGGGGGGGGGGGGGGGGGGGGGGGGGGGGGGGGGGGGGGGGGGGGGGGGGGGGGGGGGGEGGGFGGGGGGGGGGGFGGGGGFGFGFGCGCFGGGGGGGFGFFFDBDFFFCFFFFFGGGFFFFABEEGEFFF9FEFCEFEFCEC8BEEFFFFFFFFF?8;F@9?69@4><CFFF?6:9><AAFF)-:(
@M00200:207:000000000-ALC1F:1:1101:24781:4417 2:N:0:5
TACGAGGGTATCTAATCCTGTTTGCTCCCCACGCTTTCGCGTCTCAGCGTCAGTAACGTCCCAGCGAGCTGCCTTCGCAATAGGTGTTCCTCCAGATATCTACGCATTTCACCGCTACACCTGGAATTCCACATCCCTCTCCCGGATTCGAGCCCTCCAGTATCGGATGCAGTTCCCGGGTTGAGCCCGGGGATTTCACGTTCGACTTAGCGGGCCGCCTACGCCCCCTTTACGCCCAATAGGCCTG
+
CCCC<FDEGFFGGGGGGGGGGGGGGGFGGGGDCECCGFFDF:F7EEFGGGGGGGGGA@FGDCEECEEFGDGCFGGGFGG>CFFFFGFGG9;FFEGCAEDGGGCFGG=FFGGG:=C6=FFGGCCGCDCD;FFGCFCFFGGFGF?=E>??G>A?DC?FGDFGDF@C?5*+3CA?+;CC?D?CED>6*;A5@>G82;63B*17>(09<7113)).66B639>0((23(-7>(:4<)4))33??::)(.),
@M00200:207:000000000-ALC1F:1:1101:16246:4428 2:N:0:5
TACTGGGGTATCTAATCCTGTTTGATACCCACACTTTCGAGCATCAGCGTCAGTTACGCTCCAGTAAGCTGCCTTCGCAATCGGAGTTCTTCGTGATATCTAAGCATTTCACCGCTACACCACGAATTCCGCCTACCTATACCGCACTCAAGACCGGCAGTATCAACTGCAATTTTAAGGTTGAGCCTCAAACTTTCACAACTGACTTACCAATCCGCCTACGCTCCCTTTATACCCAATAGACATG
+
CCCCCGGGGGGGGGGGGGGGGGGGGGGGGGGGGGGGGGGGGGGGGGGGGGGGGGGGGGGGGGGGGGGGGGGGGGGGGGGGGGGGGGGGGGGGGGGGGGGGGGGGGGGFFGGGGGGGGGGGGGGGGGGFGFGGGGGGGGFFGGGGGDDEGFGGGGGGGGGGGGFGFFFGFGFFFEFFFFFGGGFFF6CFFFGFFFFEFFFEFFFFFFFFFF2EEE>BABFFFB>B>@B9BBB=ECFF;@@@FE<EE<<
@M00200:207:000000000-ALC1F:1:1101:9891:4436 2:N:0:5
TACCGGGGTATCTAATCCCGTTTGCTCCCCTGGCTTTCGCGCCTCAGCGTCAATACCGGTCCAGGATGCCGCCTTCGCCACCGGTGTTCCTCCAGATATCTACGCATTTCACCGCTACACCTGGAATTCCACATCCCTCTCCCGGATTCAAGCCTGCCAGTCTCGGACGCAGTTCCCGGGTTGAGCCCGGGGATTTCACGTTCGACTTAACAGGCCACCTACGCGCCCTTTAAACCCAATAGACATG
+
CCCCCGGGGGGGGGGGGGGGGGGGGGGGGGGGGGGGGGGGGGGGGGGGGGGGGGGGGGGGGGGGGGGGGGGGGGGGGGGGGGGGGGGGGGGGGGGGFGGGGGGGGGGGGGGGGGGGGGGGGGGGGGGGGGGGGGGFGGGFGGGDGFG>?FGFGGCGGCGGGGFGF*0@BGDBDAFFFBE4CGBFFGFFFEGFFEFEFFFDFFF03?;?ECFEFDA?BFBFFFFFFFFBB?>DAFFF?BFFFF97<>?
@M00200:207:000000000-ALC1F:1:1101:6183:4464 2:N:0:5
TACAAGGGTATCTAATCCCGTTTGCTCCCCTAGCTTTCGCGCCTCAGCGTCAGAAGAGATCCAGTGCGCCGCTTTCGCCTCCGGCGTTCCTCACAATATCAACGCATTTCACCGCTCCACTGTGAGTTCCGCACACCCCTATCTCCCTCCAGACCGACAGTATCGAAGGCACTTCTGCAGTTAAGCTGCAGGATTTCACCCCCGACTTGTCGGACCGCCTACGCGCCCTTTAAACCCAGTAGACATG
+
CCCCCGGGGGGGGGGGGFGGGGGGGGGGGGGGGGGGGGGGGGGGGGGGGGGGGGGGGGGGGGGGGGGGGGGGGGGGGGGGGGGGGGGGGGGGGGGGGGGGGFGGGGGGGGGGGGGGGGGGGGGGGGGGGGGGGGGGDDGFGGGGGFGFGFGGGGFGDEGGGFFGBFAGFGFFAFFFFFFGGGFAFGFFFFGFFFFEFFFFF>BFF9>@EFFF@;E@B@FB<BFFFFFBB?FFFBFFFFFFAF999A?
@M00200:207:000000000-ALC1F:1:1101:14564:4465 2:N:0:5
TACGAGGGTATCTAATCCTGTTTGATCCCCACGCTTTCGTGCCTCAGCGTCAATTGCACCTTAGTAAGCTGCCTTCGCAATTGGTGTTCTGTGACATATCTATGCATTTCACCGCTACTTGTCACATTCCGCCTACCTCAAGTGTATTCAAGCTCATCAGTATCAAAGGCACTGCGATGGTTGAGCCACCGTCTTTCACCCCTGACTTAATAAGCCGCCTACGCACCCTTTAAGCCCAATAGACATG
+
CCCCCGGGGGGGGGGGGGGGGGGGGGGGGGGGGGGGGGGGGGGGGGGGGGGGGGGG9FGGGGGGGGGGGGGGGGGGGGGGGGGGGGGGGGGGGGGGGGGGGGGGGGGGDFGGGGGGGDDGGGGGGGGGGGGGGGGGGGGFFFGGGFGFGFCFGGGGGGGGGGFFFFFGFGFFFFFFFFFDGGEFFGFFFFGFFFFFDC?CD5CFDFEEEEEFFFF5=FFFFFAB=9AFFDFFFFFFDFFB)>CBEFB
@M00200:207:000000000-ALC1F:1:1101:16669:4496 2:N:0:5
TACTCGGGTATCTAATCCTGTTCGCTCCCCACGCTTTCGCGTCTCAGCGTCAGTACCGTCCCAGAGAGCCGCCTTCGCCACGGGTGTTCTTCCTGATATCTGCGCATTTCACCGCTACACCAGGAATTCCACTCTCCTCTTCCGGACTCTAGCCAGATAGTTTCCACCGACAGCTCGAAGTTGAGCCTCGAGTTTTCACAGCGGACTTATCTGGCCGCCTACACGCGCTTTAATCCCAATAGACATGAAAT
+
@CCCCFEGEFGGGGFAEGGGGGGGGGGGGGFF@FCGGA:FFFB?FGECCGGGGGGGGGGGGGG<CFFGGGGGGGGFGGC@FGEGFGGGGGGFGGCFGGGGFFGGCGGGFGGGGGGGGCEGGFDEGFGGGDFG8,D8DFF<FCGGGFGFGFGDG?FFFCCD@9+21<FC5CB@DFAFFFFG9+=BADAAF><D38BCFC8@B(6(,3()95CEE>;1:;@;;;4342631:2>>)/98?27)6))4)8)).)
@M00200:207:000000000-ALC1F:1:1101:24012:4505 2:N:0:5
TACGAGGGTATCTAATCCTGTTTGCTCCCCACGCTTTCGCACCTCAGCGTCAGTATCGACCCAGATCGCCGCCTTCGCCACTGGTGTTCCTCCCGATATCTACGAATTTCACCTCTACACCGGGAATTCCGCGACCCTCTTTCGTACTCTAGCTCGCCAGTTTCGGATGCACTTCCTCGGTTGAGCCGAGGGCTTTCACGTCCGACTTAACGAACCGCCTACGTTCGCTTTAAACCCAATAGACATGAGA
+
CCCCCGGGGGGGGGGGGGGGGGGGGGGGGGGGGGGGGGGGGGGGGGGGGGGGGGGGGGGGGGGGGGGFGGGGGGGGGGGGGGGFGGGGGGGGGGGGGGGGGGGGGCFGGGDGGGGGGGGFGGGDFGGGGGGGGGGGGGGFGFGDG5CFFFGGGGFGGGDG>FFGEF>EEGAFA@FFFFFGGGFFA<FFABDFFFFFFEF?D040(6(14-430?@F>6>F??14(.49<0?<A)*7:031:4<?<A7B?<
@M00200:207:000000000-ALC1F:1:1101:8681:4516 2:N:0:5
TACAAGGGTATCTAATCCTGTTCGCTCCCCACGCTTTCGCTCCTCAGCGTCAGTAATGGCCCAGAGATCCGCCTTCGCCACCGGTGTTCCTCCTGATATCTGCGCATTTCACCGCTACACCAGGAATTCCGATCTCCCCTACCACACTCTAGCCTGCCCGTATCGAATGCAGACCCGGGGTTAAGCCCCGGGCTTTCACACCCGACGTGACAAGCCGCCTACGAGCTCTTTAAACCCAATAGACATGAGA
+
CCCCCGGGGGGGGGGGGGGGGGGGGGGGGGGGGGGGGGGGGGGGGGGGGGGGGGGGGGGGGGGGGGGGGGFGGGGGGGGGGGGGGGGGGGGGGGGGGGGGGGGGGGGGGGGGGGGGGGGGGFGGGEFGGGGGGGCEGGGFGGGGGFGFGFGGGGGGGG=DGGFGFFFGFFFFFF*@5@ED@D>FFGFFFFG>@B4(??FEEDFF6BFFFFFEFFFD@@;?6?B<?;0292<AA<FF(-(:B9<2)5<B:D
@M00200:207:000000000-ALC1F:1:1101:5802:4525 2:N:0:5
TACTGGGGTATCTAATCCCGTTTGCTACCCTAGCTTTCGCACCTCAGCGTCAGATACGGTCCAGTGAGCCGCCTTCGCCACCGGTGTTCCTCCAGATATCTACGCATTTCACCGCTCCACCTGGAGTTCCACTCACCCCTACCGTTCTCGAGCCCGCCAGTATCAGGTGCAGCTCCTCGGTTGAGCCGAGGGATTTCACAACTGACTTAGCGGACCGCCTACGTGCGCTTTAAACCCAATAGACATGACAT
+
CCCCCGGGGGGGGGGGGGGGGGGGGGGGGGGGGGGGGGGGGGGGGGGGGGGGGGGGGGGGGGGGGGGGGGGGGGGGGGGGGGGGGGGGGGGGGGGGGGGGGGGGGGGGGGGGGGGGGGGFGGGGGGGGGGGGGGGGFGGFGGGGGFGFGAF=DDG6DCDGGGFGFFAFFGFFFCFFFFFG>DFFFGFEFFGB=FA3CEFFBF92BEEE:4>=>FFB;BF@?@6;(277>:?BFA=F<6,2:44<<<>D)3-
@M00200:207:000000000-ALC1F:1:1101:11891:4543 2:N:0:5
TACGAGGGTATCTAATCCCGTTCGCTCCCCTAGCTTTCGCGCCTCAGCGTCAGTGTCAGCCCAGCAACCCGCCTTCGCCGCAGGTGTTCCTCTCGATATCTACGCATTTCACCGCTACACCGAGAATTCCAGTTGCCCCTTCTGCACTCTAGTCGCACAGTATCAGTTGACCTTCCCGAGTTAAGCTCGGAGATTTCACAACTGACTTGTGCTGACCGCCTACGCGCCCTTTAACCCCAATAGACATG
+
CCCCCGDGGGGGGGGGGGGGGGGGGGGGGGGGFGGGGGGGGGGGGGGGDGGEGDFGGGGGGEGGG@FGGGDFGGGGFGGGGGGGFFEFGG>F9FGGGGGGGGGGGGEGGGFGGGGGGGGGGGG+@6E9FGGFGGGCFDD?DGGGGFGFGFGGFGGD6EDF:EAGFFFGFGFFFF*;FB5?77@AFG>FBB4?9FAEF*4*72>:B2*8>6=EF?FF@6(38<((,(.3,(43)<*94<1<:344?26?
@M00200:207:000000000-ALC1F:1:1101:15126:4560 2:N:0:5
TACAGGGGTATCTAATCCTGTTTGCTCCCCACGCTTTCGCGCCTCAGCGTCAATCATCGTCCAGGTCAGCGCCTTCGCCACTGGTGTTCCTCCCGATATCTACGAATTTCACCTCTACACCGGGAATTCTCTGACCCCCTCCGAGATTCAAGCCGAACAGTTTTGAATGCACATCCTAGGTTGAGCCCAGGGCTTTCACATCCAACTTGTTCAGCCGCCTACGCGCGCTTTATACCCAATAGACATGAGA
+
CCCCCGGGGGGGGGGGGGGGGGGGGGGGGGGGGGGGGGGGGGGGGGGGGGGGGGGGGGFGGGGGGGGGGGGGGGGGGGGGGGGGGGGGGGGGGGGGGGGGGGGGGGGGGGGGGGGGGGGGGGGGGGGGGGGGGGGGGGGFGGGGGFGFGFGGGGGGGGCGGGFGFDFDFGFFFFFFFFFGGGFFFGFFFFG>@FFEFCC?5=BE=BBEE8*@C4=@F@>DFDFFFFFFBFBFFBFF?7(02-)).:79).
@M00200:207:000000000-ALC1F:1:1101:16531:4561 2:N:0:5
TACTAGGGTATCTAATCCTGTTTGCTCCCCACGCTTTCGCGTCTCAGCGTCAGTACCGTCCCAGCAAGCTGCCTTCGCCATTGGTGTTCCTCCCGATATCTGCGCATTTCACCGCTACACCGGGAATTCCACTTGCCTCTTCCGGACTCTAGTCCGACAGTATCGACCGGCATCCCAGGGTTGAGCCCTGGACTTTCACAGCCGACTAATCGGACCGCCTACACGCTCTTTAAACCCAATAGACATG
+
CCCCCGGGGGGGGGGGGGGGGGGGGGGGGGGGGGGGGGGGGGGGGGGGGGGGGGGGGGGGGGGGGGGGGGGGGGGGGGGGGGGGGGGGGGGGGGGGGGGGGGGGGGGGGGGGGGGGGGGGGGGGGGGGGGGGGGGGGGGFGGGGDDGDGFGGGCED>EDGGGFFEFEGFGFFE2AFFFFGGGF4*;AFFFFFFFFFF4BEFDD66>9BEFFFF<EFF>>01:FBFF6(172:66?F:??F09<<>A?
@M00200:207:000000000-ALC1F:1:1101:7241:4563 2:N:0:5
TACTGGGGTATCTAATCCTGTTCGCTCCCCACGCTTTCGCGTCTCAGCGTCAGTACCGTCCCAGAGTGCTGCCTTCGCCATAGGTGTTCTTCCTGATATCTGCGCATTTCACCGCTACACCAGGAATTCCACACTCCTCTTCCGGACTCTAGCCAGACGGTTTCCATCGACGTCTCGAGGTTGAGCCTCGAGTTTTCACAACGGACCTGTCTGGCCGCCTACACGCTCTTTAAGCCCAATAGCCATG
+
CCCCCGGGGGGGGGGGGGGGGGGGGGGGGGGGGGGGGGGGGGGGGGGGGGGGGGGGGGGGGGGGGGGGGGGGGGGGGGGGG<FGFGFEGGGGGGGGFGGGGGGGGGGCGGGGGGGGGGGGFGGCGGCFGGFGGGGGG7?FGGG6EADFG5DEGGGF=FGGGGFGFDFFAGF5?AFFA5@59DA56FAFFFGD7B89EEA475@=@FFF@/>CEBFD>9;?61(/12?(1<?3))6)8;?<>4))4<?
@M00200:207:000000000-ALC1F:1:1101:6890:4571 2:N:0:5
TACTGGGGTATCTAATCCTGTTCGCTCCCCACGCTTTCGTGCCTCAGCGTCAGTTACAGCCTAGTAAGCTGCCTACGCAATCGGTGTTCTTGATGCTATCTATGCATTTCACCGCTACAGCATCAATTCCGCCTACCTCGTCTGTACTCAAGCCTATCAGTATCAATGGCAGTTCAACAGTTGAGCTGTTGGCTTTCACCACTGACTTAATAGGCCGCCTACGCACCCTTTAAACCCAATAGACATGCGAT
+
CCCCCGGGGGGGGGGGGGGGGGGGGGGGGGGGGGGGGGGGGGGGGGGGGGGGGGGGGGGGGGGGGGGGGGGGGGGGGGGGGGGGGGGGGGGGGGGGGGGGGGGGFGGGGGGGGGGGGGGGDFGGGGGGGGGGGGDFGGGFGGGGGFGFGFFFGGGFDGGGGGFGFFFGFGFAFFFFFFFGGGFFFFFFFDDFFF5CFFFBFFFFFFFEEEE*;@5@=AADFFDADFF@FF6=E4?F=@(0>6==*4=)(/(
@M00200:207:000000000-ALC1F:1:1101:24909:4571 2:N:0:5
TACCGGGGTATCTAATCCTGTTCGCTCCCCACACTTTCGCTCCTCAGCGTCAGGTAATGCCCAGAGAACCGCCTTCGCCACCGGTGTTCCTCCTGATATCTGCGCATTTCACCGCTACACCAGGAATTCCGTTCTCCCCTGCATACCTCTAGTCTGCCCGTATCGAAAGCCAGCCCAGGGTTAAGCCCTGGGTTTTCACTCCCGACGCGACAAACCGCCTACGAGCCCTTTACACCCAATAGACCTG
+
CCCCCGGGGGGGGGGGGGGGGGGGGGGGGGGGGGGGGGGGGGDGGGGGGGGGGGGGGGGGGGGGGGGGGGGGGG@FFGGGGGGGDGCFFFGDGFGGGGGGGGGGGGGGGGGGGGGGGGGGGGGGGGGGFGGFDGGFDDDFGGGGGFFFGFGGGGG??E8CGGAGFFFG@CAAF=9@AA5C77C>BCFFFFGF=??BFCFF@DF=@>BBFFFF63A(376?B?:??071::?FB4*8>:0<24-4))4
@M00200:207:000000000-ALC1F:1:1101:20733:4607 2:N:0:5
TACGGGGGTATCTAATCCTGTTTGCTCCCCACGCTTTCGTGCCTCAGTGTCAGTTGCGCACCAGTAGGGCCCCTTCGGCTCTGGCCTTCCGAGCAATATCTACGCATTTCACCGCTACACTGCTCGTTCCCCCTACCCCTCACGCACTCAAGTTCGCCAGTATCAAAGGCAGTTCCACGGTTGGGCCGCGGGATTTCACCCCTGACTTAACAAACCACCTACGCACCCTTTAAACCCAATAGACATG
+
CCCCCGGGGGGGGGGGGGGGGGGGGGGGGGGGGGGGGGGGGGGGGEGGGGGGGGFGGGGGGGGGGGGGGGGGGGFGGGGGGGGGGGGGGGGGGGGGGGGGGGGGEGDGGGGGGEGGGGGGGGGGGGGGGGGGGGGGGGGFGGGGGDDEGFGGGGGGGGGGGGFGFFFGFGFFFFFFFFFGGDEFDF???EGFFBA@FFF):;FFDFF<DFFAABFF?BFFB??FF01??:?DF<44:?FB)<BFFFD
@M00200:207:000000000-ALC1F:1:1101:12833:4625 2:N:0:5
TACGAGGGTATCTAATCCTGTTTGCTCCCCACGCTTTCGTGCATGAGCGTCAGTGTTAACCCAGGGGGCTGCCTTCGCCATCGGTGTTCCTCCACATATCTACGCATTTCACTGCTACACGTGGAATTCCACCCCCCTCTGCTACACTCTAGCCTGCCAGTTACAAGCGCAATTCCCAAGTTAAGCTCGGGGATTTCACACCTGTCTTAGCAAACCGCCTGCGCACGCTTTACACCCAATAGACATG
+
CCCCCEGGGGGGGGGGGGGGGGGGGGGGGGGGGGGGGGGGGGGGGGGGGGGGGGFGGGGGGGGGGGGGGGGGGGGGCFGGGGGGFGGGGGGGGGGGGGFGGGGGGDFGGGGGFDGGGGGGGGFGGGGGGGGFGDCEGGGFGGGGGFGFGF8,BFGGGGGGGGFGFFFG>DFF>@FFFFFGFFFFFGFFFBGEFFFFFFFCEDFEC38C?E@C;EFF>;BF<(30279@6@FEEFFF;:3(5:<?2A?
@M00200:207:000000000-ALC1F:1:1101:12001:4626 2:N:0:5
TACTCGGGTATCTAATCCTGTTCGCTCCCCACACTTTCGCTCCTCAGCGTCAGGTAATGCCCAGAGAACCGCCTTCGCCACCGGTGTTCCTCCTGATATCTGCGCATTTCACCGCTACACCAGGAATTCCATTCTCCCCTGCATACCTCTAGTCTGCCCGTATCGGAAGCAGGCTCAGGGTTAAGCCCTGAGTTTTCACTCCCGACGCGACAAACCGCCTACGAGCCCTTTATACCCAGTAGACATG
+
CCCCCGGGGGGGGGGGGGGGGGGGGGGGGGGGGGGGGGGGGGGGGGGGGGGGGGGGGGGGGGGGGGGGGGGGGGGGGGGGGGGGGGGGGGGGGFGGGGGGGGGGGGGGGGGGGGGGGGGGGGGGGGGGGGGFGGGGGGGFGGGGGFGFGFGGGGGGFEDDGGFGFF>EEGFFFFFFFFFGF5>A8FFFFFGFFFFFFFFF;25=ABFF=>9093=7>F9;<FFFF12?78:DFBFF27<?B29B4<?
@M00200:207:000000000-ALC1F:1:1101:7024:4658 2:N:0:5
TACGGGGGTATCTAATCCCGTTCGCTCCCCTAGCTTTCGCGCCTCAGCGTCAGTGTCAGCCCAGCAACCCGCCTTCGCCGCAGGTGTTCCTCTCGATATCTACGCATTTCACCGCTACACCGAGAATTCCAGTTGCCCCTTCTGCACTCTAGCCCCGCAGTATCGGCTGACCTTTCCGGGTTAAGCCCGGAGATTTCACAGTCGACTTGCGGTGGCCGCCTACGCGCCCTTTATACCCAATAGACATG
+
CCCCCGGGGGGGGGFGGGGGGGGGGGGGGGGGGGGGGGGGGGGGGGGGGGGGGGGGGGGGGGGGGGGGGGGGGGGGGGGGGGGGGGGGGGGGGGGFGGGGGGGGGGGGGGGGGGGGEGGGGGEGGGGGGGGGGFGGGGGFGGGGGFGFGFGGGGGGGGGGGG>FEFEGFGFFFBFCFEEDEGFFFFFFDFGB9A6CFFFCEFFF?9??262>B>FFFFFFFBFBF0(339:B)<6@473:<09-39>?
@M00200:207:000000000-ALC1F:1:1101:20126:4699 2:N:0:5
TACTAGGGTATCTAATCCCGTTTGCTCCCCTGGCTTTCGCTCATCAGCGTCAGTGTTGGTCCAGGATGCCGCCTTCGCCACCGGTGTTCCTCCAGATATCTACGCATTTCACCGCTACACCTGGAATTCCGCATCCCTCTCCCAAACTCAAGCCATCCAGTATCGGACGCAGTTCCCCGGTTAAGCCGAGGGATTTCACGTCCGACTTAGTTGGCCGCCTACGAGCCCTTTAAACCACATAGACATG
+
CCCCCGGGGGGGGGGGGGGGGGGGGGGGGGGGGGGGGGGGGGGGGGGGGGGGGGGGGGGGGGGGGGGGGG>FFGGGGGGGGGGGGGGGGGGGGGGEFDGGGGGGGGGGGGGGGGGGGGGGGGGGGGGGGGCGGEGDFGCFGFGGGFGFGFFFGGGGGGGFGGFGBAAEEGFFFEFFFFBCEG5CAGF4A>4?2AFEF?FFDFFFFFFDFEEECEFF0>;<08;<?FFFF075<AFF((.,49)464<
@M00200:207:000000000-ALC1F:1:1101:21820:4738 2:N:0:5
TACGCGGGTATCTAATCCTGTTCGCTCCCCACGCTTTCGTGCCTCAGCGTCAGTTACAGCCTAGTAAGCTGCCTACGCAATCGGTGTTCTGGATGGTATCTATGCATTTCACCGCTACACCATCCATTCCGCCTACCTCGTCTGTACTCAAGCCTTACAGTATCCATGGCAGTTCAACAGTTGAGCTGTTGGCTTTCACCACGGACTTATAAAGCCGCCTACGCACCCTTTACACCCAATAGACATG
+
CCCCCGGGGGGGGGGGGGGGGGGGGGGGGGGGGGGGGGGGGGGGGGGGGGGGGGGGGGGGGGGGGGGGGGGGGGGGGGGGGGGGGGGGGGGGGGGGGGGGGGGGGGGGGGFGFGGDEGGGGGGGGGGGGGGGGGGGGGGFGGGGGFGFGFGGFGGGGGGGGGFGFFFGFGFACFFFFFFGGGFF?FFFFFDFFFFBFFCEFD>=BABBFFF?EEF=@@@FFFFFFFFFF3ECFEF;1;?FF3>EFFF
@M00200:207:000000000-ALC1F:1:1101:8494:4743 2:N:0:5
TACAAGGGTATCTAATCCTGTTTGCTCCCCACGCTTTCGCGCCTCAGCGTCAATTACGGGCCAGATAGCCGCCTTCGCCACCGGTGTTCTTCCCAATATCTACGAATTTCACCTCTACACTGGGAATTCCACTATCCTCTCCCGCATTCAAGCTCATCAGTATCAAGCGCAGCCCCCAGGTTGAGCCCGGGAATTTCACGCCTGACTTGATAAGCCGCCTACGCGCCCTTTACACCCAATAGCCATGAAA
+
CCCCCGGGGGGGGGGGGGGGGGGGGGGGGGGGGGGGGGEGGGGGGGGGGEGGGGGFGGGGGFGGGGGGGGGFGGGGG7FGDGEGGGGEGGGGDFGFGGGGGGGFGGGFFGGGGGGGFAC:FCDFGGGFGFGEDGFGG+=B8DF>+@D>9FFAFFFGGGGGFGFGFFBCBDEFDFBDEFD*4;AF6*@@DFGF@F4<F9=92@DBF(4/;788*7A51(:6?31((,606@FFA9FFB??::<22).8<).
@M00200:207:000000000-ALC1F:1:1101:10102:4789 2:N:0:5
TACTGGGGTATCTAATCCCGTTTACTACCCTAGCTGTCGCGTCTGAGTGTCAGAAACAGACCAGAAGATCGCCTTCGCCACTGGTGTTCCTCCCGATATCTACGCATTTCACCACTACACCGGGAATTCCATCTTCCTCTTCTGCTCTCAAGTTCGGTAGTATTAGACGACCTCTCCCAGTTGAGCCGGGAGATTTCACGCCTAACTTACCGAACCACCTGCACGCGCTTTAAACCCAATAGACATG
+
CCCCCGGGGGGGGGGGGGGGGGGGGGGGGGGGGGGGGGGGGGGGGGGGGGGGGGGGGGGGGGGGGGGGGGGEGGGGGGGGGGGGGGGGGGGGGGGGGGGGGGGGGGGGGGGGGGGGGGGGG>EGEEGGGFGGGGGGGFGFFGGGGFGFGFGGGGGGGGGGGGFGFDFGFGFFFFFFFFFGFFF9?FF>55;>>FFFFFF>>===EBF4;A=22-25>DDB=5@E162>F00;ECBF1773=<EBAA?
@M00200:207:000000000-ALC1F:1:1101:4605:4792 2:N:0:5
TACCCGGGTATCTAATCCCGTTTGCTCCCCTGGCTTTCGCTCCTCAGTGTCAATTCCGGTCCAGGATGCCGCCTTCGCCACCGGTATTCCTCCAGATATCTACGCATTTCACCGCTACACCTGGAATTCTGCATCCCTCTCCCGGATTCAAGCCATCCAGTATCGGATGCAGTTCCCAAGTTGAGCCTGGGGATTTCACATCCGACTGAGTTGGCCACCTACGCACCCTTTAAACCCAATAGACATG
+
CCCCCGGGGGGGGGGGGFFGGGGGGGGGGGGGGGGGGGGGGGGGGGGGGGGGGGGGGGGGGGGGGDCGGGGGGGGGGGGGGGGGGGGGGGGGGGGGGGGGGGGGGGGGGGGGGGGGGGGGGGGGGGGGGEDFGGGFGGGFGGGGGFGFGFGGGGGGGG68FGFGEABEFGFFF@FFFFFGGCCFFGFAFAGFFFFEFEFFFFF=AF>2:@EEFEFEBFF22>FF@FFF7;@FECFFDFFDFFE<34@
@M00200:207:000000000-ALC1F:1:1101:6446:4793 2:N:0:5
TACCAGGGTATCTAATCCTGTTTGATCCCCACACTTTCGTGCCTCAGCGTCAGTTACAGCCTAGTAAGCTGCCTTCGCTATAGGTGTTCTTGACGATATCTAAGCATTTCACCGCTACACCGTCAATTCCGCCTACCTCATCTGTACTCAAGCCCATCAGTATCATTGGCACCTTCTCAGTTAAGCTGAGATATTTCACCACTGACTTAATAGGCCGCCTACGCACCCTTTATGCCCAATAGACATG
+
CCCCCGGGGGGGGGGGGGFGGGGGGGGGGGGGGGGGGGGGGGGGGGGGGGGGGGGGGGGGGGGGGDFGGGGGGGGGGGGDEGGGGGGGGGGGGGGEFGGGGGFGGGGGGGGGGGDGGGGGGGGGGGGGGGGGGGGGGGGFFGGGGFGFGFFGGGFDFGGGGGFGFFFGFFFFFBFFFFCGGGCFFGFFFFGFEFFEFEFFFDEEBEFFECEE<CAEFFFFAFAADA=DFFFFC?FFFFD@=E4>CFF
@M00200:207:000000000-ALC1F:1:1101:17528:4803 2:N:0:5
TACGCGGGTATCTAATCCTGTTTGCTCCCCACGCTGTCGCGCCTCAGCGTCAGCCACTGCCCAGCAGGCCGCCTTCGCCACCGGTGTTCTTCCGGATCTCTACGCATTCCACCGCTACACCCGGAATTCCGCCTGCCTCTACAGTGCTCGAGCGGCACAGTTCGCATGGCCGACCCGGGGTTGAGCCCCAGGCTTTCACCACACGCTTACGCCGCCGCCTACGCGCCCTTTAAACCCAATAGACATGCGAT
+
CCCCCGGEGGGGGGGGGGGGGGGGGGGGGGGGGGGGGGGGCGGGGGGGGGGGCGGGGGGGGGGGGGGGGGGGGGGGGGGGGGGGGGGGGGGGGGGGGGGGGGGGGGGGGGGGGGGGGEGGGGGGFGGGGGGGGGGGGFGFGGGGGFGFGFGCGGGGGGGGGGFGF;DCAGFF49BFBE>DGDFFFGFFFE:FFFFFFFFF?BFFFF::6??:>7B>190::?63>FB99084):?F66(306646<3.(-(
@M00200:207:000000000-ALC1F:1:1101:19036:4816 2:N:0:5
TACAAGGGTATCTAATCCCGTTTGCTCCCCTAGCTTTCGCGCCTCAGCGTCAGAAGAGGTCCAGCAGAGCGCTTTCGCCACCGGCGTTCCTTCCGATATCAACGCATTTCACCGCTCCACCGGAAGTTCCCTCTGCCCCTACCTCCCTCAAGACCAGCAGTATCCAAGGCACTTTTCCGGTTGAGCCGAAAGATTTCACCCCGGACTTGCTGACCCGCCTACGCGCCCTTTAAACCCAATAGACATG
+
CCCCCGGGGGGGGGGGGGGGGGGGGGGGGGGGGGGGGGGGGGGGGGGGGGGGGGGGGGGGGGGGGGGFGGGGGGGGGGGGGGGGGGGGGGGGGGGGGGGGGGGGGGGGGGGGGGGGGGGGGGGGEGGGGGGGGGGGGGGFGGGGGFGFGFG?FGGGGGGGGFFGFFFGFGFFFFFFFFECGDBFFGF>48CFFFAC6CFEFF=B3>FFFFFFED6336>;2=6>FFBFFFF<A29?::6<74A>9>2
@M00200:207:000000000-ALC1F:1:1101:22328:4843 2:N:0:5
TACGGGGGTATCTAATCCTGTTCGCTCCCCACGCTTTCGCTCCTCAGCGTCAGTATCGGACCAGTTGGCCGCCTTCGCCACTGGTGTTCTTGCGAATATCTACGAATTTCACCTCTACACTCGCAGTTCCACCAACCTCTTCCGAACTCAAGACTCTCAGTATCGAAGGCAATTCCAGGGTTGAGCCCTGGGCTTTCACCCCCGACTTAAGAGTCCGCCTACGCGCCCTTTAAACCCAATAGACATG
+
CCCCCGGGGGGGGGGGGGGGGGGGGGGGGGGGGGGGGGGGGAFFGGGGGGGGGGGGGGGGGGGGGGGGGGGGGGGGGGGGGGGGGGGGGGGGGGGGGGGGGGGGGGGGGGGGGGGGGGGGGGGGGGGGGGGGGFGGGGGFGGGGGFGFGAC@?CGGGGGGGGFGEFFGEGFFFFFFFFFCF4?FFGAFFFCFBFFFFFF@D@FFBFFDFFFFFFFF?FD@<F<>9BFB>7)492=<??FB:B>?FF?
@M00200:207:000000000-ALC1F:1:1101:10495:4845 2:N:0:5
TACGGGGGTATCTAATCCCGTTTGCTCCCCACGCTTTCGCGCCTCAGCGTCAGGAGATGCCCAGAGACCCGCCTTCGCCACCGGTGTTCCTCCCGATCTCTACACATTTCACCGCTACACCGGGAATTCCAGTCTCCTCTGCATCCCTCAAGAACGGCAGTATCAGCCGACGTTTCTCGGTTGAGCCGAGAGATTTCACGACTGACTTGCCATCCCGCCTCCGCGCCCTTTAAACCCAATAGACATGACAT
+
CCCCCGGGGGGGGGGGGGGDGGGGGFGFGGGGGGGGGGGGGGGGGFGGGGGGGGGGGGGGGGGGGGGFGGGGGGGGGGCCEFE@F=FCGGGGGGGGGDGGGGGGGGGGGGAFGGGGEGGGGGGGGGGGGG:FFGCFFGDFGGGGGFGFGFFFF*;>5>D9C>BFA>FFEGFFFBAF6FFFGC:AAFFF>A<BFFFEF6C;?B?B7:AAAF?))4.4,3;:(,-2(44(112524=?:?2:7A4<AA2<).)
@M00200:207:000000000-ALC1F:1:1101:4802:4850 2:N:0:5
TACTGGGGTATCTAATCCCGTTTGCTCCCCTGGCTTTCGCTCCTCAGCGTCAGTGTTGGTCCAGAATGCCGCCTTCGCCACCGGTGTTCCTCCAGATATCTACGCATTTCACCGCTACACCCGGAATTCCGCTTCCCTCTCCCGAACTCAAGCCCGCTAGTTTCCTGTGCAGTTCCCCAGTTGAGCCGGGGGATTTCACACAGGACTTAACGAACCGCCTACGCGCCCTTTACACCCAATAGACATG
+
CCCCCGGGGGGGGGGGGGGGGGGGGGGGGGGGGGGGGGGGGFGGGGGGGGGGGGGGGGGGGGGGGDFGGGGGGGGGGGGGGGGGGGGGGGGGGGGGGGGGGGGGGGGCFGGGGGGGGGDFGGGGGGGGGGCEGGGEGGGFGGGGG5CFGFGGGGGGGGGGGCCFFFFF5CFFFFCFAFFDGG8FAGFFFFGFFEFFFEFFF60?FFEFFFE;DFFFFFFFF:021929>08<))9?1<:1:<)5<A?
@M00200:207:000000000-ALC1F:1:1101:12906:4851 2:N:0:5
TACTAGGGTATCTAATCCTGTTCGATCCCCACGCTTTCGTGCCTCAGCGTCAGTTACAGTTTAGCCGGCTGCCTTCGCAATCGGTGTTCTGGATGGTATCTATGCATTTCACCGCTACACCACCCATTCCGCCAGCCTCATCTGTACTCAAGCTCATCAGTATCAAAGGCACTGCTACAGTTGAGCTGCAGTCTTTCACCCCTGACTTAATAAGCCGCCTACGCACCCTTTAAACCCAATAGACATGAGA
+
CCCCCGGGGGGGGGGGGGGGGGGGGGGGGGGGDGGGGGGGGGGGGGGGGGGGGGGGGGGGGGGGGGGGGGGGGGGGGGGGGGGGGGGGGGGFGGGGGGGGGGGGGGGGGGGGGGGGGGGGGGGGGGGGGGGGGGGGGGGFGGGGGFGFGFGFFGGF9FFFFGFGFFFGFFFFFEFFFFFGGGFFBGFFFFGFFFFFFFFF8ADDFFFFEFFCEEFEFAAFFFFFFFFFFFB=E4AFF@2:@E<EFFF<E<
@M00200:207:000000000-ALC1F:1:1101:24060:4853 2:N:0:5
TACGGGGGTATCTAATCCCGTTCGCTCCCCTAGCTTTCGTCCCTCAGCGTCAGAAAAGACCCAGTGGGCCGCCTTCGCCTCCGGCGTTCCGATAGATATCAACGCATTTCACCACTCCACCTATCGTTCCGACCGCCCCTACCGATCTCAAGACATGCGGTTCGCCGTGCAATTCCTCGGTTGAGCCGAGGGCTTTCACACGACGCCTGCATATCCGCCTACGTACGCTTTAAACCCAATAGACATGATAT
+
CCCCCGGGGGGGGGGGGGGGGGGGGGGGGGGGGGGGGGGGGGGGGGGGGGGGGGGGGGGGGGGFGGGGGGGGGGGGGGGGGGCC@FGGGGGGGEDFEGFGGGGGGGGGGGGGGGGFCFFGGGGGGGGGGGGGGGGGGDDFDFFG5>DA>FGFFDFGGGCCC?6?BEFGEGFFF@FFFFFD=DFF4DF:>DD::FFFB214:1(,(13??B:A95=>:?FF??(87?>411?B)6?;68:1)-6<4A2)).)
@M00200:207:000000000-ALC1F:1:1101:4776:4875 2:N:0:5
TACTGGGGTATCTAATCCCGTTTGCTCCCCACGCTTTCGCGCCTCAGCGTCAGAACCGGTCCAGCGAGCCGCCTTCGCCACTGGTGTTCCTCCCAATATCTACGCATTTCACCGCTACACTGGGAATTCCACTCGCCTCTCCCGGCCTCAAGCAAAGCAGTCTGGAAGGCAGTTCCTCGGTTAAGCCGAGGGATTTCACCTTCCACTTGCCAAGCCGCCTACGCGCCCTTTAAACCCAGTAGACATG
+
CCCCCFGGGGGGGGGGGGGGGGGGGGGGGGGGGGGGGGGGDGGGGGGGGGGGGFGGEGGGGGGGGGGGGGGGGGGGGGGGGGGGGGGGGGGGGGGGG8CFGGGGGGGGGGGGGGGGGGGGGGFFGGFGGGGGGGFGGGDFGFFGGDCBGFGGGGG6CGGFFGFGFFFG>GFEFFFFFCBCEDDBCGFDE:C>2AFEFEC@E@@@>@EFFFF@)(26>19@FD?F6>F>>?:BAFFFFFFFFFA4>A)
@M00200:207:000000000-ALC1F:1:1101:10925:4882 2:N:0:5
TACTGGGGTATCTAATCCTGTTCGCTCCCCACGCTTTCGCTCCTCAGCGTCAGGTAAGGCCCAGAGAACCGCCTTCGCCACCGGTGTTCCTCCTGATATCTGCGCATTCCACCGCTACACCAGGAATTCCGTTCTCTCCTACCTACCTCTAGTCCGCCCGTATCGAAAGCAGGCTCGGGGTTGAGCCCCGAGTTTTCACTCCCGACGTGACGGACCGCCTACGAGCCCTTTACACCCATTAGACATGAGA
+
CCCCCGGGGGFFGGGGEFGGGGGGGEFEGGGGDGGGGGGGGGEFGGGGGGGGGGGGGFFGFEFGGGGGFGGDFEGGGGGGGGGGGBCGGGGGGGGGGGFEDFGGG>BFEEFFGGDCEGGFGGGGGGGGGGGGGGGG8DDDFGFGGDFBGFGGG?FGG6?CGGFGFFFCBGFFFF?FABBDEG>AFCFFFFGD9BFFAEF?916@F;@3;(3<@?5;314::0:3,71:??BDFF?F0,()64424:<A04
@M00200:207:000000000-ALC1F:1:1101:10030:4891 2:N:0:5
TACAGGGGTATCTAATCCCGTTTGCTCCCCTGGCTTTCGCGCCTCAGCGTCAATGCCGGTCCAGGATGCCGCCTTCGCCACCGGTGTTCCTCCAGATATCTACGCATTTCACCGCTACACCTGGAATTCCGCATCCCTCTCCCGGATTCAAGCCACCCAGTATCAGACGCAGTTCCCCGGTTGAGCCGAGGGATTTCACGTCTGACTTAGGCGGCCGCCTACGCGCCCTTTAAACCCAATAGCCAGGACAT
+
<A<@CF@EF@EFCEFGFAGGC,E:FFFFGGEGGG88FEDCEGDFGGGGGGGGGG<BFGGEG7FEFGGGGGEGEEGGGE?FGGGGF@CEFD;AFFGFGGGFEFGFGEGFABECFCECGGGGFDGFFEEFGFFGG6DD8?F*=DD88BG*DFA,?FGGFEGG7C7<+?F?AD>99CFFF*971D9*9C9?E5C62)..@6CD(((4)9AE4C@F>>>9;>>1(.,4306;0(,66>?F1<674<),8(1:(()
@M00200:207:000000000-ALC1F:1:1101:13681:4897 2:N:0:5
TACGCGGGTATCTAATCCTGTTTGATCCCCACGCTTTCGTGCCTCAGCGTCAATGACACCATAGTAAGCTGCCTTCGCAATCGGTGTTCTGTGACATATCTATGCATTTCACCGCTACTTGTCACATTCCGCCTACCTCTAGTGTATTCAAGCTCATCAGTATCAAGGGCACTGCGATGGTTGAGCCACCGTCTTTCACCCCTGACTTAATAAGCCGCCTACGCACCCTTTAAACCCAATAGACATG
+
CCCCCGGGGGGGGGGGGGGGGGGGGGGGGGGGGGGGGGGGGGGGGGGGGGGGGGGGGGGGGGGGGGGGGGGGGGGGGGGGGGGGGGGGGGGGGGGGGGGGGGGGGGGGGGGGGGGGGGGGGGGGGGGGGGCEGGGGGGGFGGGGGFGFGFGGGGGGGGGGGFFGFFFG5DFFFFFDFFEDGGFF?FFFFFDFAFFFFFFEF5CCFEEFFFFCEFFEAA>DDF@@=>F2>@@CFFFFD??@F4CFEF4
@M00200:207:000000000-ALC1F:1:1101:7933:4897 2:N:0:5
TACTCGGGTATCTAATCCTGTTTGCTCCCCACGCTTTCGTAGTTGAGTGTCAGTACCTGTCCAGGTCGCCGCCTTCGCCTCTGGTGTTCCTCCCGATCTCTACGCATTTCACCGCTACACCGGGAATTCCACGACCCTCTCCAGGACTCCAGTCTCACCGTTTCAGAGGCACTTCTCGGGTTAAGCCCAAGGCTTTCCCCTCTGACAAATAAGACCACCTACCTACCCTTTAAGCCCAATAGACATGAAAT
+
CCCCCGGGGGGGGGGGGGGGGGGGGGGGGGGGGGGGGGGGGFCGFFGFGGGGGGGCGGGGGGGGGGGGGGGGGGGGGGGGGGGFGGFGGGGGGGGGGGGGGGGGGGGGGGGGGGGGGGGGGGGGGGGGGDFFCE8@CFFFGGGC8FGFG6FGFG9?9EGGGD57;+CF5C>FF);9A?9DFGFAF8AAA?CA2@FFF*@B4@:BEFFC===F==FB@9((;4=EEEFFFFFE?4FF02?@FFC3<<83).)
@M00200:207:000000000-ALC1F:1:1101:23550:4900 2:N:0:5
TACCCGGGTATCTAATCCTGTTTGCTCCCCACGCTTTCGCGTCTCAGCGTCAGTATCCAACCAGGGGGCCGCCTTCGCCACCGGTGTTCCTCCCGATATCTACGCATTTCACCGCTACACCGGGAATTCCACCCCCCTCTTTGGTACTCTAGCTTGCCAGTTTCATGCGTCGTTCCTCGGTTAAGCCGAGGGATTTCACACATGACTTAGCAGACCGCCTACACGCCCTTTATACCCAATAGACATGAGA
+
CCCCCGDGGGGGGGGGGGGGGGGGGGGGGGGGGGGGGGGGGGGGGGGGGGGGGGGGGGGGGGGGGGGGGGGGGGGGGGGGGGGGGGGGGGGGGGGGGGGGGGGGGGGGGGGGFEGGGGGGGGGGGGGGGGGGGGGGGGGFGFGGGFGFGFGGGGFGGGGGGGFGFFFGEGFFFFFFFFFDGGEFFGFFF>35;FA@FEFFFF?7<?FBAFBBF(5:>>9<?BFBB;FB><)<>AFBF76?7BFF94,902
@M00200:207:000000000-ALC1F:1:1101:16662:4903 2:N:0:5
TACGCGGGTATCTAATCCCGTTTACTACCCTAGCTGTCGCGTCTGAGTGTCAGAAACAGACCAGAAGATCGCCTTCGCCACTGGTGTTCCTCCCGATATCTACGCATTTCACCACTACACCGGGAATTCCATCTTCCTCTTCTGCTCTCAAGCACGGTAGTATTGAACGACCTCTCCCAGTTGAGCCGGGAGATTTCACGCCCAACTTACCGCGCCACCTGCACGCGCTTTAAGCCCAGTAGACATGAGCT
+
CCCCCGGGGGGGGGGGGGGGGFGGGGGGGGGFEGGGGGGGGGGGGGGGGGGGFGGGGGFGGGFGGGGGGGGGGGGGGGGGGGGFGGGGGGGGGGGGGGGGFGGGGEEFGGFFGGGGGGGGGGGGGGGGGGGGGGGGGCFFGDFGGFGFGFGCFGGGGGGDFGCGFFFGFGFDAEFAAFFGCFAF*>CEE>D>@;FCFEFDBD>925@EBF@@FFEFFFFF@@FFFB69;01:>BFF?02,::2:A9?)2-)
@M00200:207:000000000-ALC1F:1:1101:20130:4914 2:N:0:5
TACTCGGGTATCTAATCCTGTTTGATCCCCACGCTTTCGTGCCTCAGTGTCAATATTTGTGTAGCCAGCTGCCTTCGCAATTGGTGTTCTATGTCATATCTAAGCATTTCACCGCTACATGACATATTCCGCTGACCTCCACAGTATTCAAGACAAATAGTATCAATGGCAGTTTCCGGGTTAAGCCCGGAGATTTCACCACTGACTTACTTGCCCACCTACGCACCCTTTAAACCCAATAGACATG
+
CCCCCGGGGGGGGGGGGGGGGGGGGGGGGGGGGGGGGGGGGGGGGGGGGGGGGGGGGGGGGGFGGGGGGGGGGGGGGGGEGGGGGGGGGGGGGGGGGGGGGGGGGGGGGGGGGGGDGGGGGGGGGGGGGGGGGGGGGGGFGGGGGFGFGFCGGGGGGGFCGGFGFFFGFDBAFEFFFDFGG>FFFGFFE5=@AFFF77CEFFFFFEFFFFFFFFCCEDDFEC===BAFDFB6ECFF==9BBEE=CEE
@M00200:207:000000000-ALC1F:1:1101:20883:4920 2:N:0:5
TACCGGGGTATCTAATCCTGTTTGCTCCCCACGCTTTCGTGCATGAGCGTCAGTGTTGGCCCAGAAGGCTGCCTTCGCCATCGGTGTTCCTCCAGATCTCTACGCATTTCACCGCTACACCTGGAATTCCACCTTCCTCTGCCACACTCGAGCCAAGTAGTTTCGAGCGCAATTCCCAAGTTAAGCCCGGGGATTTCACACTCGACTTGCTCAGCCACCTGCGCACACTTTAAGCCCAATAGACATGAGA
+
CCCCCGGGGGGGGGGGGGGGGGGGGGGGGGGGGGGGGGGGGGGGGGGGGGGGGGGGGGGGGGGGGGGFGGGGGGGGGGGGGGGGGGGDGGGGGGGGGGGGFGGGGGGGGGGGGGGGGGFEGGGGGGGGGGGGGGGGGGGFGGFGGFGFGFGGGGGGGGGGGGFGFFFGFDEFEFFF58?FGGFAFGFFF>D*:>>>FEFEFFF>BFFFF=CFFDF=DDF(.:;>369;(;3)7;B;@;=@@653)<2<))
@M00200:207:000000000-ALC1F:1:1101:9851:4933 2:N:0:5
TACGGGGGTATCTAATCCCGTTCGCTCCCCTAGCCTTCGCGCCTCAGCGTCAGGTACGGCCCAGGGGGCCGCCTTCGCCACGGGTGTTCCTGCTGATCTCTACGCATTTCACCGCTACACCAGCAATTCCACCCCCCTCTACCGTCCTCTAGCCTTGCAGTCTACCTAGCACCCCACCCGTTGAGCAGGTGGATTTCACACGGTACTTGCAAGGCCGCCTGCGCGCCCTTTAAACCCAATAGACATG
+
CCCCCGGGGGGGGGGGGGGGGGGGGGGGGGGGGGGGGGGGGGGGGGGGGGGGGGGGGGGGGGGGGGGGGGGGGGGGGGGGGGGGGGGGGGGGGGGGFGGGGGGGGGDEFGGGGGGGGGGGGGGGGGGGGGGGGGGGGGGFGGGGGFGFGFGGGGGGGGFCGGFGFFFGFGFFFFFFFFFCCCBFFGBFFFC>;?BF44=::B6:6?AA>AF:>1>6;>F??F6>FF>>B:2<BFFF:B0:)6A<<<?
@M00200:207:000000000-ALC1F:1:1101:7101:4940 2:N:0:5
TACGAGGGTATCTAATCCTGTTTGCTCCCCACGCTTTCGTGCATGAGCGTCAGTGTTGGCCCAGGGGGCTGCCTTCGCCATTGGTGTTCCTCCACATCTCTACGCATTTCACCGCTACACGTGGAATTCCACCCCCCTCTGCCACACTCCAGCCAAGTAGTTTCGAGCGCAATTCCCAAGTTAAGCCCGGGGCTTTCACACTCGACTTGCTCGGCCGCCTGCGCCCACTCTATACCCAGTAGCACTGAGTT
+
-BCCC;FGGCFGGGFGGGGFAFEEGGGGGGGGGGGE<FEFFGGCFGFGGGGGEEFGGFGCFFFFF@@ECEDCFFFGGGGGDD9AE@FGGGFGGFFGFGDFG;EFGGGGGGGFGEGGGGGGGGGGEFCEFGGGGGGGG8=?FD,==5DFGF8,A=FF+@FG9FFGEF5:BG5*@:FFFF67?9+:68FFD>D45?;>A*85653116((;E)78;)6@:>03:;B(((,(().6)//(4,49<A2).2-4.)
@M00200:207:000000000-ALC1F:1:1101:21791:4944 2:N:0:5
TACAAGGGTATCTAATCCTGTTTGCTACCCACGCTTTCGCGCATCAGCGTCAGATCCGGTCCAGGTAGCCGCCTTCGCCACTGGTGTTCCTCCCAATATCTACGCATTTCACCGCTACACTGGGAATTCCGCTACCCCCTCCCGGACTCAAGCCTGACAGTTTCAAAGGCAGTTCCTCAGTTGAGCCGAGGCATTTCACCTTTGACTTGGCAAGCCGCCTACGCGCCCTTTAAACCCAATAGACATG
+
CCCCCGGGGGGGGGGGGGGGGGGGGGGGGGGGGGGGGGGGGGGGGGGGGGGGGGGGGGGGGGGGGGGGGFGGGGGGGGGGGGGGGGGGGGGG,@FGGGGGGGGGGGGGGGGGGGGGGGGGGFEFGGGGGGGGGGGG8=CBGCEDCAGFGFFFCCFFFGGGGGC@ACFFACFFF@FFFFFGGFAFFGFEFFG*:FFEFFFEE==C**/*75BF=2:36@FDFF1;BFFF62)46AFFFB<??<BF24<
@M00200:207:000000000-ALC1F:1:1101:21712:4959 2:N:0:5
TACAAGGGTATCTAATCCTGTTTGATCCCCACGCTTTCGTGCCTCAGTGTCAATAAAACCATAGTAAGCTGCCTTCGCAATTGGTGTTCTGTGACATATCTATGCATTTCACCGCTACTTGTCACATTCCGCCTACCTCTAGTTTATTCAAGCTCTTCAGTATCAAAGGCACTGCGATAGTTAAGCTACCGTCTTTCACCCCTGACTTAAAAAGCCACCTACGCACCCTTTACGCCCAGTAGACATG
+
CCCCCGGGGGGGGGGGGGGGGGGGGGGGGGGGGGGGGGGGGGGGGGGGGGGGGGGGGGGGGGGGGGGGGGGGGGGGGGGGGGGGGGGGGGGGGGGGGGGGGGGGGGGGGGGGGGGGGGGGGGGGGGGGGGGGGGGGGGGFGGGGGFGFGFEFGGGGGGGGGGFGFFFGFGFFFFFEDFFGGGFFFGFFF?CFFFFEFFFFFFDFFFBDFFCEE>FCCD@DFFA9=BA=DFFEFFEBFFFEEEFFEEF
@M00200:207:000000000-ALC1F:1:1101:13097:4984 2:N:0:5
TACAGGGGTATCTAATCCTGTTCGCTCCCCACGCTTTCGTGCCTCAGCGTCAATCCAGGTCTAGCCAGCTGCCTTCGCAATTGGTGTTCTATGGCATATCTATGCATTTCACCGCTACATGCCACATTCCGCTGACCTCATCCTAATTCTAGCCCGGCAGTATCAAAAGCAATTTTACGGTTGAGCCGCAAACTTTCACTCCTGACTTACCAAGCCGCCTACGCACCCTTTACACCCAATAGACATGAGA
+
CCCCCGGGGGGGGGGGGGGGGGGGGGGGGGGGGGGGGGGGGGGGGGGGGGGGGGGGGGGGGGGGGGGGGGGGGGGGGGGGGGGGGGGGGGGGGGGGGGGGGGGGGGGGGGGGGGGGGGGGGGGGGGGGGGGGGGGGFCFFFGGGGFGFGFGGGGGGGEGGGGFGFFFGFGFFFEFFFFFGGDAFFGFFDFGFFFFCFFF@*5CEFBEFEFFEEBFDBFFFFFFFFBF273;EFFFFFDF;;CE@EEFF4>
@M00200:207:000000000-ALC1F:1:1101:8725:4986 2:N:0:5
TACAAGGGTATCTAATCCTGTTTGCTCCCCACGCTTTCGTGCATGAGCGTCAGTGTTGGCCCAGAAGGCTGCCTTCGCCATTGGTGTTCCTCCACATCTCTACGCATTTCACCGCTACACGTGGAATTCCACCTTCCTCTGCCACACTCCAGCATCGTAGTTTCGAGCGCAATTCCCAAGTTAAGCCCGGGGCTTTCACACTCGACTTGCGACGCCGCCTGCGCACACTTTACACCCAATAGACATGAGCT
+
CCCCCGGGFGGGGGGGGGGGGGGGGGGGGGFGGGGGGGGGGGGCFGGACGDEGGGGGGGGFFEFGGGGGGGCDGGGGGGGGGFFGGGEGGFFFGGGFGGGGGDGGGGDFGGGGGGGGGGGGGGGGGGGGGGDCGGGGFGFGGFFGFGFGFDFFD?GGGGGGGFF>??CBGFFADFDFFFFGFFFFGFF>>5>>>FFF?FEBBBD9ADDFC@FFFFF@B>;@@BFFF0133)4><BFF(40:A>>AA294))
@M00200:207:000000000-ALC1F:1:1101:12066:4988 2:N:0:5
TACTCGGGTATCTAATCCTGTTCGCTCCCCACGCTTTCGTGCCTCAGCGTCAGTTTCGGCTCAGCGAGCTGCCTACGCAATCGGGGTTCTTGGTGGTATCTATGCATTTCACCGCTACACCACCAGTTCCGCCCGCCTTAACCGAACTCAAGCCCGTCAGTATCAATGGCAGTTCCAGGGTTGAGCCCTGGGATTTCACCACTGACTTAACGGGCCGCCTACGCACCCTTTAACCCCAATAGACATG
+
CCCCCGGGGGGGGGGGGGGGGGGGGGGGGGGGGGGGGGGGGGGGGGGGGGGGGGAEGEGGGGGGGGGGGGGGGGGGGGGGGGGGDFGGGGDFG:FGGFDEFGGGGGFCFGGGGGGGGGGGGFGGGGGGGGGGD6CGGGCFGG9CCBDFFFGGGGCDCEGGGGFGFFFFFGFFFFFFFFFGGCEFFGFF*9C5@FFFF<FFE9@EFE@EFFF@9;BF@FFFF;DF7(2?B?:):)9@B6<?D2)34<?
@M00200:207:000000000-ALC1F:1:1101:12956:5024 2:N:0:5
TACACGGGTATCTAATCCTGTTTGCTCCCCACGCTTTCGTGCATGAGCGTCAATCTTGACCCAGGGGGCTGCCTTCGCCATCGGTGTTCCTCCACATCTCTACGCATTTCACTGCTACACGTGGAATTCTACCCCCCTCTGCCATACTCTAGCCTGCCAGTCACCAATGCAGTTCCCAGGTTGAGCCCGGGGATTTCACATCGGTCTTAGCAAACCGCCTGCGCACGCTTTACACCCAATAGACATG
+
CCCCCGGGGGGGGGGGGGGGGGGGGGGGGGGGGGGGGGGGGGGGGGGGGGGGGGGGGGGGGGGGGGGGGGGGGGGGGGGGGGGGGGGGGGGFGGGGGGGGGGGGGGGGGGGGGGGGGG?FGGGGDGGGGGGGGGGGGGGFGFGGGFGFGFGGGGGGGCGGGFFGFFFGFGFFFFFFFFFGGFFFFGFFFFGFA>6>F?FF4>?>D=@E<?46C;F>BF>;=;@9>@;>DFF<9AFFBF::?A2>BF<
@M00200:207:000000000-ALC1F:1:1101:8452:5056 2:N:0:5
TACTGGGGTATCTAATCCCGTTTACTACCCTAGCTGTCGCGTCTGAGCGTCAGAAATAGACCAGAAGATCGCCTTCGCCACTGGTGTTCCTCCCGATATCTACGCATTTCACCACTACACCGGGAATTCCATCTTCCTCTTCTACTCTCTAGTTCGGTAGTATTGAACGACCTCTCCCAGTTGAGCCGGGAGCTTTCACGATCAACTTACCAAACCGCCTGCACGCGCTTTAAACCCAATAGACATG
+
CCCCCGGGGGGGGGGGGGGGGGGGGFGGGGGGGGGGGGGGGGGGFGGGGFGGGGGGGGGGGGGGGGGFGGGGGGGGGGGGGGGGGGGGGGGGFEFGDGGGFGGGGG>@FGGGGGGGGGGGFGCDGGGGFGGGGGGGGFFFGFGGFFGFGFGGGGGDGGGGGFDFBFDDDDFF>EFF?CFFGGFFFGFFD5DEF>9AFEFFADFD:@EEBEEEE=FF@=(6=?FF?;0>9?FEFFFFD<00)528ABF
@M00200:207:000000000-ALC1F:1:1101:4812:5063 2:N:0:5
TACTGGGGTATCTAATCCTGTTTGCTCCCCACGCTTTCGTGCATGAGCGTCAGTGTTGGCCCAGAAGGCTGCCTTCGCCATCGGTGTTCCTCCACATCTCTACGCATTTCACCGCTACACGTGGAATTCCACCTTCCTCTGCCACACTCTAGCATCGTAGTTTCGAGCGCAATTCCCAAGTTAAGCCCGGGGATTTCACACTCGACTTGCAACGCCGCCTGCGCACACTTTAAACCCAATAGACATG
+
CCCCCGGGGGGGGGGGGGGGGGGGGGGGGGGGGGGGGGGGGGGGGGGGGGGGGGGGGGGGGGEGGGGGGGGGGGGGGGGGGGGGGGGGGGGGGGGGGGGGGGGGGGGGGGGGGGGGGFGGGFGGGGGFGGGGGGGGGGGFGGGGGFGFGFGGGGGGGGGFGGFGFFFEEGFFFFFFFFFGAFFFFG5FFADAB4FEA4@EF@FFDFFF=::?=2?>6B1;<@B>FFFF@EFC3;BFFFFF?<)4)),
@M00200:207:000000000-ALC1F:1:1101:18462:5079 2:N:0:5
TACTAGGGTATCTAATCCTGTTTGCTCCCTTGGCTTTCGTGCCTCAGTGTCAGGTATCGTCCAGGGACTCGCCTTCGCCACTGGTGTTCCTCTTGATATCTACGCATTTCACTGCTACACCAAGAATTCCAGTCCCCCCTCCGACCCTCCAGCACAGCAGTATTCAATGCCATCTCCGGGTTAAGCCCGAAGCTTTCACATCAAACTTGCCATGCCACCTGCGCACCCTTTATGCCCAATAGACATG
+
CCCCCEDFFF@FFGGGGFFAEF@<<FGGGGGAEGGGGGGGGGGGGGGGGGGGDAEEFF>EBF:FFDFFGGDGGEGGDGGGEGGGFFAFGGFGFFGGGGFGGFGGGDG,@F,FF9DGDF9,@=EE:DFGGGGGGGCEFC8?DC=CEEGFFB@,==DCGGGFCGFF?+?C98FF9)BFDAD6=8?58+;?B599=F@AF7BE@EF*:=@@EE6:6>6B6=DB@@==@B269D=08884=;@FE4)3;9@
@M00200:207:000000000-ALC1F:1:1101:6854:5079 2:N:0:5
TACTGGGGTATCTCATCCTGTTTGCTCCCCACGCTTTCGTGCATGAGCGTCAGTACAGGCCCAGGGGACTGCCTTCGCCATCGGTGTTCATCCGCATATCTACGCATTTCACTGCTACACGCGGAATTCCATCCCCCTCTGCCGTACTCCAGCTGTGCAGTCACAAGTGCAGTTCCCAGGTTAAGCCCGGGGATTTCACGCCTGTCTTGCACACCCGCCTGCGCACGCTTTAAACCCACTAGACATG
+
B,ACCF,F@@@FC,CCFA6C,;F;FEGGGGCFCD77CFFA,:BCF,C968CFGFGCFEGF,B:FFEDFEGGGG,EB<,BCCGGF:4BFE,45CFFGG7>9;9<FGC7B=E9F@FGFDF9F6@EECCFGCFGF9,6==D+9DFFCEBD*=DFDDFCGCFFG7DFGF*?E8CA<<A+??FACF9+46<>39*39=A*6=EA2(/(683>?4;B;42:6130(67,6>6BF(,/4)-9512:?:).6))5
@M00200:207:000000000-ALC1F:1:1101:20735:5081 2:N:0:5
TACAAGGGTATCTAATCCTGTTTGCTCCCCACGCTCTCGCGCCTCAGTGTCAGTATCTGTCCAGGTAGCCGCCTTCGCCACTGGTGTTCCTTCCGATCTCTACGCATTTCACCGCTACACCGGAAATTCCACTACCCTCTACAGTACTCCAGTTATGCAGTATTGCTTGCAGTTCCCAGGTTAAGCCCGGGGATTTCACAAACAACTTACACAACCACCTACGCGCCCTTTAAGCCCAATAGACATGAGA
+
CCCCCGGGGGGGGGGGGGGGGGGGGGGGGGGGGGGGGGGGGGGGGGGGGGGGGGGGGGGGGGGGGGGGGGGGGGGGGGGGGGGGGGGGGGGGGGGGGDGGGGGGGGEGGGGGCGGDGGGGGGGGGGGGGGGGGGGFGFCBFGGGGFGFGBFGGGGGGGGGGGFGFFFGFGFFFFFFBFFG8=DAFGFFFFGFFFFFFCFEFFFFDFFFEFFFFFF2>B?BEE@2>9269;@E?EA;?;<1@E43<C@<4C
@M00200:207:000000000-ALC1F:1:1101:24873:5102 2:N:0:5
TACCGGGGTATCTAATCCCGTTTGCTCCCCTAGCTTTCGCGCCTCAGCGTCAAGAACAGGCCAGGTAGTCGCCTTCGCCACTGGTGTTCCTCCCGATATCTACGCATTTCACCACTACACCGGGAATTCCACTACCCTCTCCTGCCTTCGAGTCGATCAGTATCGCGTGACCCTCCCCAGTTGAGCCGGGGGCTTTCACACGCGACTTGAACGACCGCCTGCGCGCTCTTTAAACCCAATAGACATG
+
CCC<CGGGGGGGGGGGGFGGGGGGGGGGGGGGGGGGGGG@FGFGEGGGGGGGGGGGGGGGGGGGGGEGEFGGGGGGGGGGGGFFGFGGGGGGGCCGGGDGGGGGGGD7DFGGFFF6C<=FGGDGGCCEGGGFGGGGGGGFGCGCGFGFFAG?DCDDGGGGGG?CED>CBDF5CB>?>>9DGGFFFGFEADGFFFAEF?AE;@9((41())3)(2@;009(,24909>:0)6AAFF5:001)6),-))
@M00200:207:000000000-ALC1F:1:1101:14866:5105 2:N:0:5
TACAGGGGTATCTAATCCTGTTTGATCCCCACACTTTCGTGCCTCAGCGTCAGTTACAGCCTAGTAAGCTGCCTTCGCTATAGGTGTTCTTGACGATATCTAAGCATTTCACCGCTACACCGTCAATTCCGCCTACCTCAACTGTACTCAAGCCCATCAGTATCAATGGCACAATTCCAGTTGAGCTGAAATATTTCACCACTGACTTAATAGGCCGCCTACGCACCCTTTAAACCCAATAGACATG
+
CCCCCGGGGGGGGGGGGGGGGGGGGGGGGGGGDGGGGGG<FGGGGGG8FGGGGGGGGGG@FDFGA9FG9,EFGGGGGGEG:@FGGGGGGCGF;BEGGDGGGGGGGGGGGGGGGGGGGGGG8=>8FEGGGGGG6@=FGGG*8DFG=FGFGFGFD+===FD?FFFGFFE8FDBF5=?99D7DGGFFFF7?59=+0DFFFFFE*D@EFEFFFFC@7);55=AF=CFBAF4<BDECE4BF2>2:EEFEFEB
@M00200:207:000000000-ALC1F:1:1101:4965:5112 2:N:0:5
TACTCGGGTATCTAATCCTGTTTGCTCCCCACGCTTTCGCGCCTCAGCGTCAGAACCGGACCAGTAAGCCGCCTTCGCCACTGGTGTTCTTGCGAATATCTACGAATTTCACCTCTACACTCGCAGTTCCACTTACCTCTTCCGGTCTCAAGCTCTACAGTATCGAAGGCAATTCTGTGGTTGAGCCACAGGCTTTCACCCCCGACTTATAAAGCCGCCTACGCGCCCTTTAAACCCAATAGACATG
+
CCCCCGGGGGGGGGGGGGGGGGGGGGGGGGGGGGGGGGGGGGGGGGGGGGGGGGGGGGGGGGGGGGGGGGGGGGGGFGGGGGGGGGGGGGGGGGGGGGGGGGGGGGGGGGGGGGGGGGGGGGGGGGGGGGGGGGGGGGGFGGGGGEGFGFGGGGGGGGGFGGFGFFFGFGFFFFFFFFFGGGFFFGFFFFGFFFFFFEAB@AA@FFB=EFF4CCFF;FFFFDFF9B6>FFFAAFFFFFFFF9A<<><
@M00200:207:000000000-ALC1F:1:1101:15701:5119 2:N:0:5
TACAGGGGTATCTAATCCTGTTTGATCCCCACACTTTCGTGCCTCAGCGTCAGTATAAGCCTAGTAAGCTGTCTTCACTATCGGTGTTCTTGACGATATCTAAGCATTTCACCGCTACACCGTCAATTCCGCCTACTTCGACTTCACTCAAGTCCATCAGTATCAATGGCACCTTGACAGTTGAGCTGCCATATTTCACCACTGACTTAATAGACCGCCTACGCACCCTTTATACCCAATAGACATG
+
CCCCCGGGGGGGGGGGGGGGGGGGGFGGGGGGEGGGGGGGGGGGGGGGGGGGGGFFGGFGGFGGGFFGGGGGGGGGFGGGGGGDFGGEGDCFGGGGEGGGGGGGGEEADGFFGGGCGCFFGCGGEGGGGGGGGGGFGGGAFGDGGFFBCF=EFFGGGGGGGG7CFCFGFGFFFFFFFFFGEGFFFFBFFFFFEFFFFFFEFBEFF@FEFFF77CA<>AB=ACF=A>BD=B:AA<:+5@=2BFFFFE@
@M00200:207:000000000-ALC1F:1:1101:23474:5136 2:N:0:5
TACGCGGGTATCTAATCCTGTTTGATCCCCACGCTTTCGTGCCTCAGTGTCAATATTCGGGTAGTAAGCTGCCTTCGCAATTGGTGTTCTATGTCATATCTAAGCATTTCACCGCTACATGACATATTCCGCTTACCTCCACGGTATTCAAGACTGATAGTATCAATGGCAGTTTCCGGGTTAAGCCCGGAGATTTCACCACTGACTTACCTGCCCACCTACGCACCCTTTAAACCCAGTAGACATGAAC
+
CCCCCGGGGGGGGGGGGGGGGGGGGGGGGGGGGGGGGGGFGGGGGGGGGGGGGGGGGGGGGGGGGGGGGGGGGGGGGGGGGAFCGGGGGGGGGGGFGGFGFCGGGDFCDEGGGGGGGGEEFEFFGGGGGCFGGGDDFFFDFGED@D?FGFCFGGGFFFGGFGFG?DBFFFFFFEFDFDAGCGFAB?;@9?DEF5B*?EFBEFF56>476EEFFFFBEAAD@(/29>B25:)9?9;A007;CE))9CE9))
@M00200:207:000000000-ALC1F:1:1101:13687:5169 2:N:0:5
TACTAGGGTATCTAATCCCGTTTGCTCCCCTAGCTTTCGCGCCTCAGCGTCAATACCGGTCCAGGATGCCGCCTTCGCCACCGGTGTTCCTCCTGATATCTGCGCATTTCACCGCTACACCAGGAATTCCGTTCTCCCCTGCATACCTCTAGTCTGCCCGTATCGGAAGCAGGCTCGGGGTTAAGCCCCGAGTTTTCACTCCCGACGTGACAAACCGCCTACGAGCCCTTTAAACCCAATAGACATG
+
CCCCCGGGGGGGGGGGGFGGGGGGGGGGGGGGGGGGGGGGDGGGGFGGGGGGGGGGGGGGGGGGGGFFGGGGGGGGGGGGGGGGCEGGGGGGGGGGFGGGGGGGGGGDFGGGGGGGGGGGGGGEGFGGGGGGGGGGGGGFGGGGGFFFGFGEGFGGFEGGGGFGFEEGFCAAFAFFBBADEGFBFGFFF>DA@AFEFFFFF=BFFBFF;<DFFFFDFF@F@D0:(,91??06)-97?:<2?AABFFF
@M00200:207:000000000-ALC1F:1:1101:11949:5190 2:N:0:5
TACAAGGGTATCTAATCCTGTTCGCTCCCCACGCTTTCGCGTCTCAGCGTCAGTACCGTCCCAGAGTGCTGCCTTCGCCATAGGTGTTCTTCCTGATATCTGCGCATTTCACCGCTACACCAGGAATTCCACACTCCTCTTCCGGACTCTAGCCAGACGGTTTCCGTCGACGTCTCGAGGTTGAGCCTCGAGTTTTCACAACGGACCTGTTTGGCCGCCTACACGCTCTTTAAACCCAATAGACATGAGA
+
CCCCCGGGGGGGGGGGGGGGGGGGGGGGGGGGGGGGGGGGGGGGGGGGGGGGGGGGGGGGGGGGGGFGGGGGGGGGGGGGGGGGGGGGGGGGGGGGGGGGGGFG@EEFFCFGGGGGGGGGGGFGGGGFFEEGFGGGGGGFGFGGGFGFGFFFFDGGGGGGGGFGFDDGFGFFBFFFFFBGEFFFFGFFFFGFEBFEFEAEEFFFFFFD@>4CFFFFF111<3;D<73113)959F46??:B):<24))).
@M00200:207:000000000-ALC1F:1:1101:6821:5192 2:N:0:5
TACAAGGGTATCTAATCCTGTTTGATCCCCACACTTTCGTGCCTCAGCGTCAGTTACAGCCCAGTAAGCTGCCTTCGCTATCGGTGTTCTTGACGATATCTAAGCATTTCACCGCTACACCGTCAATTCCGCCTACCTCATCTGTACTCAAGCTCTGCAGTATCAATGGCACCCTGACAGTTGAGCTGCCATATTTCACCACTGACTTACAAAGCCGCCTACGCACCCTTTAAACCCAGTAGACATGAGCT
+
CCCCCGGGGGGGGGGGGGGGGGGGGGGGGGGGGGGGGGGGGGGGGGGGGGGGGGGGGGFGDGGGGGGGGGGGGGGGGGGGGGGGGGGGGGGGGGGGGG6EGGGDFGGGGGGGGGGGGGFGGGGGEGGGGGGGGGGGGGGFGFGGGFGFGFGGGGGGGGGDFGFGDFFGFFFFFAFFFFFGGGFFFGFFFFGFEFFFFFF5=CF@EFEFFBEC>C5C=@>F@BF259ADFB>CCEFF?92(*9*/9>9=3**
@M00200:207:000000000-ALC1F:1:1101:25479:5213 2:N:0:5
TACAGGGGTATCTAATCCTGTTTGCTCCCCACGCTTTCGCGTCTCAGCGTCAGTACCGTCCCAGCGAGCTGCCTTCGCCATTGGTGTTCCTCCCGATATCTGCGCATTTCACCGCTACACCGGGAATTCCACTCGCCTCTTCCGGACTCTAGCCCGACAGTATCAACCGGCATTCAAGGGTTGAGCCCTTGACTTTCAAAGCTGACTTACCGGACCGCCTACACGCTCTTTAAACCCAATAGACATGAGA
+
CCCCCGGGGGGGGGGGGGGGGGGGGGGGGGGGGGGGGGGGGGGGGGGGGGGGGGGGGGGGGGGGGGGGGGGGGGGGGGGGGGGGGGGGGGGGGGGGGGDGGGGGGDGCFGGGGGGGGGGGGGGGGEGGGGGGGGGGGGGFGFGGG>CEGBGAD7CDDGGGGF6CFFFGBGBFF=9>FFFGFCBFFGF>F;?FFFFEFF65C@88@F9CF<@<(48(39>(:?BB?B?:0>4<<4=)804??>2):A247<
@M00200:207:000000000-ALC1F:1:1101:17268:5223 2:N:0:5
TACTGGGGTATCTAATCCTGTTTGCTCCCCACGCTTTCGCTCCTCAGCGTCAGTACCGGCCCAGAGTGCCGCCTTCGCTACGGGTGTTCCTCCCGATCTCTGCGCATTTCACCGCTACACCGGGAATTCCACACTCCTCTACCGGACTCGAGTCACGGCAGTTTCGACTGACCCCTCCACGTTGAGCGTGGAGATTTCACAGCCGACTTACCGAACCGCCTACGAGCTCTTTAAACCCAATAGACATG
+
CCCCCGGGGGGGGGGGGGGGGGGGGGGGGGGGGGGGGGGGGGGGGGGGGGGGGGGGGGGGGGGGGGGGGGGGGGGGGGGGGGDGGGGGGGGGGGGGGGGGGGGGGGGGGGGGGGGGGGGGGGGGGGGGGGGGGGGGGGGFGFGDGFGFGFGGGGGGGGGGGGFGFFFGFGFFFBEFFFAGDCFFFDFDBB3DDAACF?FFEFFFFFFFFFFFFFFFFF>FFBFBFBFFFF<AFFFFB?B?:?FFFD><
@M00200:207:000000000-ALC1F:1:1101:24927:5227 2:N:0:5
TACCAGGGTATCTAATCCTGTTCGCTCCCCATGCTTTCGCTCCTCAGCGTCAGTTAATGCCCAGAGACCTGCCTTCGCCATCGGTGTTCCTCCTGATATCTGCGCATTTCACCGCTACACCAGGAATTCCAGTCTCCCCTACATCACTCTAGTCTGCCCGTACCCACCGCAGATCCGGAGTTGAGCCCCGGACTTTCCCGGCAGACGCGACAAACCGCCTACGAGCTCTTTTAGCCCAATAGCCATGCGA
+
CCCCCGCGDFGGGGGGGGGGGGGGD,FGGGGGGGGGGGGGGGG8<EEFEGGEBFFGGGGGGFFGGF,EFGGGGGD@FGB=CFDGEEFGFDFGGGGGDEFGGGCFG6CCDGFFGGGGGGGFGG8E+>8D>D,E+98EDGDFDGFGG?8D+<;=@8=B=FGGGGFGFFFEFGFFFDFFF5*=@CAC?9A?BF55A?AC6**/59A5>>@5(6;99@F61601/303;630<<))).86024:)-))54:(((
@M00200:207:000000000-ALC1F:1:1101:12052:5247 2:N:0:5
TACGCGGGTATCTAATCCTGTTTGCTCCCCACGCTTTCGTGCCTCAGCGTCAGTTACAGTTTAGTGAGCTGCCTTCGCAATCGGTGTTCTGTGTCATATCTAAGCATTTCACCGCTACATGACACATTCCGCCCACCTCAAATGTACTCAAGACCATCAGTATCAATGGCAGTTCCCAAGTTAAGCTTGGGGCTTTCACCACTGACTTAATAGTCCGCCTACGCACCCTTTACACCCAATAGACATG
+
CCCCCGGGGGGGGGGGGGGGGGGGGGGGGGGGGGGGGGGGGGGGGGGGGGGGGGGGGGGDFGGGGGGGGGGGGGGGGGGGGGGGGGGGGGGFGGGGGGGGGGGGGGFFGGGGGGGGGGGGGGGGGGGGGGGGGGGGGGGFGGFFGFGFGFGGGGGGGGGGGGFGFFFGFGFFFFFFFFFGGGFFFGFFFBFDDBFEA7;@EFFFFFFFFFCEFFFEDAFFDFFFFBFFBF3=EEFF;;;8ECEFCFF
@M00200:207:000000000-ALC1F:1:1101:9128:5257 2:N:0:5
TACGGGGGTATCTAATCCTGTTCGCTCCCCACGCTTTCGTGCCTCAGCGTCAGTTTCGGCTCAGCGAGCTGCCTACGCAATCGGGGTTCTTGGTGGTATCTATGCATTTCACCGCTACACCACCAGTTCCGCCCGCCTTAACCGAACTCAAGACCGTCAGTATCAATGGCAGTTCCAGGGTTGAGCCCTGGGATTTCACCACTGACTTAACGGGCCGCCTACGCACCCTTTAAACCCAGTAGACATGAGA
+
CCCCCGDGFGGGGCGFFGGA@FGGGGGFGCFEGEGGGFFGGFGGGGGGGGGGGFFGFGGGDFDEGGGGGGGEEGGCE7F:CFFGGGGEGGDFGBEGGF9B;>FGGGGFFFGG9B=+67DFGDGGGGDEBDEEDC8@CDG5DC,3@<76CFG63;7DGGGDFGA9@FAG>FFEFEF8FFA:CC)AAD;FFFFFFAA@65A3=(3=3477>CEFFD30999611<>,(,(4:0<2)1<6::5:<224<>>0<
@M00200:207:000000000-ALC1F:1:1101:16671:5259 2:N:0:5
TACTGGGGTATCTAATCCCGTTTGCTACCCTAGCTTTCGCGCCTCAGCGTCAAGAACAGGCCAGGAAGTCGCCTTCGCCACTGGTGTTCCTCCCGATATCTACGCATTTCACCACTACACCGGGAATTCCACTTCCCTCTCCTGCCTTCGAGTCGAGCAGTATCGCGTGACCCTCCCCAGTTGAGCCGGGGGCTTTCACACGCGACTTGCACGACCGCCTGCGCGCTCTTTAAACCCAATAGACATG
+
CCCCCGGGGGGGGGGGGGGGGGGGGGGGGGGGGGGGGGGGGGGGGGGGGGGGGGGGGGGGGGGGGGGGGGGGEGGGGGGGGGGGGGGGGGGGGGGGGGGGGGGGGEGGGGGGGDGGGGGGCGGGGDGGGGGGGGGGGGGFGGGGGFFFGFGD??CDDEGFGGFGADDEEDFFFDFFFDA5@C9FFGF4?BGFF>FEFEFE;BF07>BFFF>?B?FBFFFFFFFFBF>F?<4><<?FF?BFF9AFFFB
@M00200:207:000000000-ALC1F:1:1101:6691:5270 2:N:0:5
TACTGGGGTATCTAATCCCGTTTGCTCCCCACGCTTTCGCGCCTCAGCGTCAGGAAATGCCCAGAGACCCGCCTTCGCCACCGGTGTTCCTCCCGATCTCTACACATTTCACCGCTACACCGAGAATTCCAGTTGCTCCTTCTGCACTCTAGTCGCACAGTATCAGTTGACCTTTCCGAGTTAAGCACGGAGATTTCACAACTGACTTGTGCTGACCGCCTACGCGCCCTTTAAACCCAATAGACATG
+
CCCCCGGGGG@FGGFGGF@FGGFGFGE@FGGGGGEGGGCF@ECGGGGG>GGGDGGGGGFG,@FFFFGGGAFGDGGGGGGGD@C=FFGEFGG<444@:FEG9E9AFC@F;EGGDGGGDGGGFG8CFGAEGCFFFFFD+???FEFG8;DBG?DFGFDDDGGFGG?@AFFF++A:FE?F85>DGGFFAF+39@CB9FFFFFFFFDB@EBEE*935C?CB>>B03(3<061>99336<*13-(34:<><<))
@M00200:207:000000000-ALC1F:1:1101:24064:5279 2:N:0:5
TACAGGGGTATCTAATCCTGTTTGATCCCCACACTTTCGTGCCTCAGCGTCAGTTACAGCCCAGTAAGCTGCCTTCGCTATCGGTGTTCTTGACGATATCTAAGCATTTCACCGCTACACCGTCAATTCCGCCTACCTCATCTGTACTCAAGCTCTGCAGTATCAATGGCACCCTGACAGTTGAGCTGCCATATTTCCCCACTGACTTACAAAGCCGCCTACGCACCCTTTATGCCCAGTAGACATG
+
CCCCCDDEGGFGGGCFGGGGGGGGGGGGFFGGGGGGGGGGGGGCFDFGGGGGGEEEFFGGFGFGG9EFGFCFDEFGGGGDFGGGGGEGGGGGCFGE7@EA,EFGGGGFDFAFEDEDGGGGG>BE+8EFFGGGGDDGGFGFDGGFFFGFGCD@FGGGG?+=D?+?DEDFBFFF?AF:FFDFFFFFFGFFFFCBCFFEF**:=88@@C5;=CE*:5ACBA99))-)-0:>==3=?CAF3;B@E4?CC4*
@M00200:207:000000000-ALC1F:1:1101:10558:5289 2:N:0:5
TACTCGGGTATCTAATCCTGTTTGCTCCCCACGCTTTCGCGTCTCAGCGTCAGAACTGGTCCAGCTGGCCGCCTTCGCCACGAGTGTTCTCCCCCATCTCTACGCATTTCACCGCTACACAGGGAATTCCACCAGCCCCTCCCAGCCTCAAGCTCCGCCGTTTCCGTGGCTCAATACAGTTGAGCTGTATGCTTTCACCACCGACCTGCGAAGCCGCCTACACGCCCTTTACACCCAATAGACATG
+
CCCCCGGGGGGGGGGGGGGGGGGGGGGGGGGGGGGGGGGGGGGGGGGGGGGGGGGGGGGGGGGGGGGGGGGGGGGGGGGGGGGGGGGGGGGGGGGGGGGGGGGGGGGGGGGGGGGGGGGGGGGGGGGGGFGGGGGGFGGFGGGGGFGFGFGGGGGGGGDDGGFCFFFGFGFFFFFFFFFFGDCFFGFFFFGFEFFFFFFFFD=BFB@FFFFF@B47@>;@FF@2>1;B?0<ADF4>B:BBB>BFB<
@M00200:207:000000000-ALC1F:1:1101:21993:5299 2:N:0:5
TACGAGGGTATCTAATCCTGTTTGCTCCCCACGCTGTCGCGCACTCAGTGTCAGTAACTGCCCAGCAGGCCGCCTTCGCCACCGGTCTTCCTCCGGATCTCTACGCATTCCACCGCTACACCCGGAATTCCGCCTGCCCCTACAGCACTCTAGTCCAACAGTCGGCACGGCCGACCCGGGGTTGAGCCCCGGGCTTTCACCACACCCTTATCAGACCACCTACGCGCCCTTTAAACCCAATAGACATG
+
CCCCCGGGGGGGGGGGGGGGGGGGGGGGGGGGGGGGGGGGGGGGGGGGGGGGGGGGGGGGGGGGGGGGGGGGGGGGGGGGGGGGEGGGGGGGFGGGGGGGGGGGGGGGGGGGFGGGGGGGGGGGDGGGGGGGGGGGG=DFGGGGGFGFGFGGGGGGGGGGGGFGEAEGEGFFFFF?BFFGGGFFFGFFFFGFFEF<FAFFFFFF?:BFFFFFFBFFFFFFFFFFF>>;BF:?AFFFFBFFFFBA>AA?
@M00200:207:000000000-ALC1F:1:1101:21134:5301 2:N:0:5
TACTCGGGTATCTAATCCTGTTTGATCCCCACGCTTTCGTGCCTCAGCGTCAATAACTGTGTAGTAAGCTGCCTTCGCAATTGGTGTTCTATGTCATATCTAAGCATTTCACCGCTACATGACATATTCCGCTTACCTCCACGATATTCAAGATTGATAGTATCCACGGCAGTTCCCAAGTTAAGCTTGGGGATTTCACCACGGACTTACCAACCCGCCTACGCACCCTTTAAACCCAATAGACATG
+
CCCCCGGGGGGGGGGGGGGGGGGGGGGGGGGGGGGGGGGGGGGGGGGGGGGGCGGGGGGGGGGGGGGGGGGGGGGGGDC+CFFFGGGGGGCFGGGGGGGGGGGGGGGGGGGGGGGGGEGGGGGGGGGGGFFGGGGFGGGFGGG>F5DFGF,@?FGFGGFFGGFGFBFG>GFFFEFFFFFGFFFDFDFFFBF>AEFEFE7CEF=>==FEFFFFFFFD2=AAFBAB@>B=D@FECCFF?DF;EC)=C34
@M00200:207:000000000-ALC1F:1:1101:26467:5307 2:N:0:5
TACAAGGGTATCTAATCCTGTTTGCTCCCCACGCTGTCGCACCTGAGTGTCAGTATTGGGCCAGGTAGCCGCCTTCGCCACTGATGTTCCTCCCGATATCTACGCATTTCACCGCTACACCGGGAATTCCACTACCCTCTCCCATACTCTAGCTGAGTAGTATCGACTGCAATTCCCAGGTTAAGCCCAGGGCTTTCACAATCGACTGACTCAGCCAACTGCGTGCGCTTTAAACCCAGTAGACCTGAAA
+
CCCCCGGGGGGGGGGGGGGGGGGGGGGGGGGGGGGGGGGGGGGGGGGGGGGGGGGGGGGGGGGGGGGGGGGGGGGGGGGGGGGGGGGGGGGGGGGGGGGGGGGGGGGGGBECGGGGGGGGGGGGGGGGGGGGFGGF?FGFGGGGGFGFGCG=DGGFCFFFFGFGFFFGAFFFFFFFFFF??DFFFFF5AADEF>CCFF9EEFF=BBFBBEEEFFF2((9=E3:@=2@FBF(6<CFFF;<@CC??).:())
@M00200:207:000000000-ALC1F:1:1101:20397:5333 2:N:0:5
TACGAGGGTATCTAATCCTGTTTGATCCCCACGCTTTCGTGCCTCAGTGTCAATATTTGTGTAGCCAGCTGCCTTCGCAATTGGTGTTCTATGTCATATCTAAGCATTTCACCGCTACATGACATATTCCGCTGACCTCCACAGTATTCAAGACAAATAGTATCAATGGCAGTTTCCGGGTTAAGCCCGGAGATTTCACCACTGACTTACTTGCCCACCTACGCACCCTTTAAACCCAATAGACATG
+
CCCCCGGGGGGGGGGGGGGGGGGGGGGGGGGGGGGGGGGGGGGGGGGGGGGGGGGGGGGGGGGGGGGFGGGGGGGGGGGGGCFGGGGGGGGGGGGGGGGGGGFCGGGGGGGGGGGGGGGGGGGGGGGGGGGGGGGG+==?FGGGD?DFGFFDGGGGFGGGGG9FFFFGFGFFFBBFD>@CEDD?7?DFE>GEFFFEF7FF@=E@CEC<*>ECAA*3):::@E=22>B=@DBEF6A4/6(8>**7@C3
@M00200:207:000000000-ALC1F:1:1101:15443:5382 2:N:0:5
TACAAGGGTATCTAATCCTGTTTGCTCCCCACACTTTCGCTCCTCAGCGTCAGATCATGCCCAGAGAACCGCCTTCGCCACCGGTGTTCCTCCTGATATCTGCGCATTTCACCGCTACACCAGGAATTCCGTTCTCCCCTGCATACCTCTAGTCTGCCCGTATCGAAAGCAAGCCCCGAGTTAAGCCCGAGGTTTTCACTCCCGACGCGACAAACCGCCTACGAGCCCTTTAAACCCAATAGACATG
+
CCCCCGGGGGGGGGGGGGFGGFGGGGGGGGGGGGGGGGGGGGGGGGGGGGGEFGGGGGGGFGGGGGGGEFGGEGGGGGEEGGGGFGGGGGGGGGGGGGGGGGGGGGGGGGGGFGGGGGGGGGGGGGFGGGGGGGGGDGGFGDGGGFGFGFGGGGGDFFGGGGFGB5FGFGFFFFFFBFADFGF6@CFF>>DFFFFFFAFFFFD>DFFBFBBFFFFF96>?FFFFFF>FFF0<A2*?<BFB?B<>FFB
@M00200:207:000000000-ALC1F:1:1101:7579:5392 2:N:0:5
TACTGGGGTATCTAATCCTGTTTGCTCCCCACGCTTTCGTGCCTCAGTGTCAGTATTGGGCCAGGTAGCCGCCTTCGCCACTGGTGTTCCTTCCGATCTCTACGCATTTCACCGCTACACCGGAAATTCCACTACCCTCTCCCATACTCGAGTTCAGCAGTATTATCTGACCTGCCCAGGTTGAGCCCGGGGATTTCACAGATAACTTACCAAACCACCTACGCACCCTTTAAACCCAATAGACATG
+
CCCCCFGGGGGGGGGGGGGGGGGGGGGGGGGGGGGGGGGGGGGGGGGGGGGGGGFGGFFGGGGGGGGGGGGGGGGGGGGGGGGGGGGGGGGGGGGGGGGGGGGGGGGGGGGGGGGGGGGGGGGGGGGGGFGGGGGGFGFFGGGGGFGFGFCEGGFFFGGGG=D9FFFFFGFDFFFFFFFGFGFA6DFFFEDF5A>BFEFC=EFCCFEE=AFF3)2>=FDFE=25=FB218;3?4=FDD;157>346;
@M00200:207:000000000-ALC1F:1:1101:4184:5429 2:N:0:5
TACGAGGGTATCTAATCCTGTTTGCTACCCACGCTTTCGCTCCTCAGCGTCAGTGCCGGCCCAGACCACCGCCTTCGCCACCGGTGTTCCTCCTGATATCTGCGCATTTCACCGCTACACCAGGAATTCCGTTCTCCCCTGCATACCTCTAGTCTGCCCGTATCGGAAGCAGGCACGGGGTTAAGCCCCGTGTTTTCACTCCCGACGCGACAAACCGCCTACGAGCCCTTTAAGCCCAATCGACATG
+
CCCCCGGGGGGGGGGGGGGGGGGGGGGGFGGGGGGGGGGGGGGGGGGGGGGGGGGGGGGGGGGGGGFDFFFGGGGGGGGGGGGDGEFGGGFGGGGGCGGGGGGGGGGGDFGGFGGGGGGCGGGGGGFGGGF=FGCC?FGFGGGGGFGFGFGGGGFGGGGGGGFGFFEGBGFFFBFFFDEDCCFAFGFFFFGBB645CEFC@@B61>>>FFFFF:F?>>>BFF?6:;BBBF>BAAFFFF02(489BB2
@M00200:207:000000000-ALC1F:1:1101:17135:5440 2:N:0:5
TACACGGGTATCTAATCCTGTTTGCTCCCCACGCTTTCGCGCCTCAGCGTCAGTAACGGGCCAGTGTGTCGCCTTCGCCACTGGTGTTCTTCCGAATATCTACGAATTTCACCTCTACACTCGGAGTTCCACACACCTCTCCCGTACTCAAGATGGCCAGTATCAAAGGCAATTCCAAGGTTGAGCCCTGGGCTTTCACCTCTGACTAAGCCGTCCGCCTACGCGCCCTTTAAACCCAATAGACATG
+
CCCCCGGGGGGGGGGGGGGGGGGGGGGGGGGGGGGGGGGGGGGGGGGGGGGGGGGGGGGGGGGGGGGGGGGGGGGGGGGGGGGGGGGGGGGGGGGGGGGGGGGGGGGGGGGGGGGGGGGGGGFGCGGFGFGGGGGGGGGFGGGGGFGFGFGFFGGGGGGGGF?FFFFFFCFFFFFF?CFGCCFFFGF>FFGFFFFEFFFE=D@FFFFF:BFFFFFFFB@F@FF0009>B@F334A=?F0@EFFB<9<
@M00200:207:000000000-ALC1F:1:1101:4519:5444 2:N:0:5
TACCGGGGTATCTAATCCTGTTTGATCCCCACACTTTCGTGCATCAGTGTCAGTTAGAGCTTGGTAAGCTGCCTTCGCTATCGGTGTTCTTGACGATATCTAAGCATTTCACCGCTACACCGTCAATTCCGCCTACCTCAACTCCACTCACGTCCATCAGTATCAATGCCACCCTCCCGGTTAAGCCGGGATATTTCAGCACTGACTTAATAGACCACCTACGCACCCTTTAAACCCAATAGACATG
+
CCCCC>FGGGGGGFGGGGGGGGGGGGDFGGGGGGGGGGGGGGGGGGGGGGGGGFDEGFGGGGGGGGGGGGGGGGGGGGGG7FFGGDFGGFFG9::FCFGGGCGFGGGGGGGGGGGCEDGGGGGGGGGGGGF>8C=FGFGFGFCFFFG?GF8AGFCDCFGFD9;F+?FA6DFFFA9?@EFCGD5B7CFE>>D>5FFEFEFECD@F6BAA;EE<6CFFDFFF)<@>@FF225)98*9F;@@D@).7;43
@M00200:207:000000000-ALC1F:1:1101:20573:5445 2:N:0:5
TACAGGGGTATCTAATCCTGTTCGCTCCCCATGCTTTCGCTCCTCAGCGTCAGGTAATGCCCAGAGAACCGCCTTCGCCACCGGTGTTCCTCCTGATATCTGCGCATTCCACCGCTACACCAGGAATTCCGTTCTCCCCTGCATACCTCTAGTCTGCCCGTATCGGAAGCACGCTCAGGGTTGAGCCCTGAGTTTTCACTCCCGACGTGACAAACCGCCTACGAGCCCTTTAAACCCAATACACATGAGA
+
CCCCCGGGGGGGGGGGGGCFGG<BCFGGGGCCFGGGGGGGGGGGGGGGGGGGGC@66AFFFGGGFE@EFFGGGGGGGGGGGGGGEGGGGGGGGFGFGGGGGGFBFGEGGGGGGGGGGGGGG?FGDGGFGGG,+,+7?+=DFGDFG+=DG?ED=D8+DF8?CGFGAEF6AFFFF=3@B5AGGG5FFFFFF64A66AEFEFC4>7AFFB@(-0*85;8;F>DDD;249@2;33C?EFA:6((3)3)4),67)
@M00200:207:000000000-ALC1F:1:1101:12855:5448 2:N:0:5
TACACGGGTATCTAATCCTGTTCGCTCCCCACGCTTTCGCTCCTCAGTGTCAGTATCGGTCCAGAGACCCGCCTTCGCCACCGGTGTTCCTCCTGATATCTGCGCATTTCACCGCTACACCAGGAATTCCAGTCTCCCCTACCGCACTCTAGTCCGCCCGTATCCACTGCAGGCTCGGGGTTGAGCCCCGAGTTTTCACAGCAGACGTAACGGACCACCTACGAGCTCTTTAAACCCAATAGACATGAAC
+
CCCCCGGGGGEGGGGGGGGGGGGGGGGGGGFFGGGGGAFEFFFGGGGGGGGGGFFFFEGEGGGGGFGFGGGGGGGGGGGGDFGGG==FGGFGGGGDFFFGGGFGGGGCGGGG9@=DGG@FCGGEGGGGGEGCEFGGFDDFFCFGGFGEGFGGGGFDG=D>?DFGCCFFFGFFFB;F5*9?=DEFFGFFAADF9?6CCCCEFF@FFFFDFF?FF?:>@0;;EFBFF;(34)4<<ABFBB??F)5<B>?2))
@M00200:207:000000000-ALC1F:1:1101:7923:5459 2:N:0:5
TACGGGGGTATCTAATCCTGTTTGATCCCCGCACTTTCGAGCCTCAGTGTCAGTTATAGTTTCGTTAGCTGCCTTCGCAATCGGTGTTCTATGACATCTCTATGTATTTCACCACTACATGTCATATTCCGCCAACGGCAACTATACTCAAGCCCTACAGTATCAATGGCAATTTCGCAGTTAAGCTGCGAGATTTCACCACTGACTTATAAGGCCACCTACGCTCCCTTTAAGCCCAGTAGACATG
+
CCCCCGGGGGGGGGGGGGGGGGGGGGGGGGGGGGGGGGGGGGGGGGGGGGGGGGGGGGGGGGGGGGGGGGGGGGGGGGEFGGGGGGGGGGGGGGGGGGGGGGGGGGGGGGGGGFFGGGGGGGGGGGGGGGGGGGGGGGGFDGGGGFGFGFGGFGGGGGGGGGFFFFFGFGFFFEFFFEFGGFFFF7FFFEGF>FAEFFFFFFFFEEFFFFF?EFA2=D>=BE=@FF@DF<;E?EFFFF;@CECEC<3
@M00200:207:000000000-ALC1F:1:1101:17038:5474 2:N:0:5
TACAGGGGTATCTAATCCCGTTTGCTCCCCTGGCTTTCGCTCCTCAGCGTCAGCGTTGGTCCAGGATGCCGCCTTCGCCACCGGTGTTCCTCCAGATATCTACGCATTTCACCGCTACACCTGGAATTCCGCATCCCTCTCCCAATCTCAAGCCATCCAGTATCAGACGCAGTTCCACGGTTAAGCCGAGGGATTTCACGTCTGACTTAGTTGGCCGCCTACGACCCCTTTATACCCAATAGACATG
+
C?@CC8FEFFFEFGGFA,E@6C<CFA,CFGFGDD,EFFGGGGC,,CADCBF7,,@BFE@FF8AFC7E@E@78:FGDD@BC@FEB=FFCEF,F,,AAFE=EFD<F:=4?DEDGFCEDCCDF?F@8:>,@EFFCDGGGGGGFDEFD?D+=DFEFDFDDF88DD=+=DCBDDDEA>@FF7C?>FD>F6FFB??G4)*3*+*1-5:3>49***18CE2)691(43:;((.,/3(4)96:A;24:3AFBB28
@M00200:207:000000000-ALC1F:1:1101:24720:5477 2:N:0:5
TACACGGGTATCTAATCCTGTTCGCTCCCCACGCTTTCGCGTCTCAGCGTCAGTACCGTCCTAGAGAGCTGCTTTCGCCATAGGTGTTCTTCCTGATATCTGCGCATTTCACCGCTACACCAGGAATTCCACTCTCCTCTTCCGGACTCTAGCCAAACAGTTTCCAACGACCGCTGGAGGTTAAGCCTCCAGATTTCACGTCGGACTTGCTTGGCCGCCTACACACGCTTTAAACCCAGTAGACATG
+
CCCCCGGGGGGGGGGGGGGGGGGGGGGGGGGGGGGGGGGGGGGGGGGGGGGGGGGGGGGGGGEFGGGGGGGGGGGGGGGGGGGFGGGGGGGGGGGGGGGGGGGGGGGGGGGGGGGGGGGGGGGGGGGGGGGGGGGGFGGFGGGGG>GEGFGGGGGGGGGGGGFFFFFGFGFFFFFFFFFD:CFFFGFFFFGFFFFFCEFFFFFBFFFFFFCEEFFF9B;@;@;@<?((,12<?C=FFF0(4<><292
@M00200:207:000000000-ALC1F:1:1101:21699:5494 2:N:0:5
TACGCGGGTATCTAATCCTGTTTGCTCCCCACGCTTTCGTGCATGAGCGTCAGTGTTGGCCCAGGGGGCTGCCTTCGCCATTGGTGTTCCTCCACATCTCTACGCATTTCACCGCTACACGTGGAATTCCACCCCCCTCTGCCACACTCCAGCCAAGTAGTTTCGAGCGCAATTCCCAAGTTAAGCCCGGGGCTTTCACACTCGACTTGCTCGGCCGCCTGCGCACACTTTAAACCCAATAGACATG
+
CCCCCGGGGGGGGGGGGGGGGGGGGGGGGGGGGGGGGGGGGGGGGGGGGGGGGGGGGGGGGGGGGGGGGGGGGGGGGGGGGGGGGGGGGGGGGGGGGGGGGGGGGGGGGGGGGGGGGGGGGGCEGFGGGGGGGGGGGGGFGGGGGFGFGFGGGGGGFGGGFFCGFFFGFGF>DEFFFFFGGGFFFGFFFFGFFEFFFFFFEFFDDFFFEF9AD>>BFF>F?BB>>BB10<DFFFFFF?08?F2>ABF
@M00200:207:000000000-ALC1F:1:1101:13017:5504 2:N:0:5
TACAAGGGTATCTAATCCCGTTTGCTCCCCTAGCTTTCGCGCCTCAGCGTCAAGAACAGGCCAGGAAGCCGCCTTCGCCACTGGTGTTCCTCCCGATATCTACGCATTTCACCACTACACCGGGAATTCCACTTCCCTCTCCTGCCTTCGAGTCGATCAGTATCGCGTGACCCTCCCCAGTTGAGCCGGGGGCTTTCACACGCGACTTGAACGACCGCCTGCGCGCTCTTTATGCCCAATAGACATG
+
CCCCCGGGGGGGGGGGGGGGGGGGGGGGGGGGGGGGGGGGGGGGGGGGGGGGGGGGGGGGGFGGGGGGGGGGGGGGGGGGGGGGGGGGGGGGGGGGGGGGGGGGGGGGGGGGGGGGGGGGGGGGGGGGGGGGGGGGGFGFGGGGGFGFGFGGGGGGGGGFGGFGFFFGBGFFFFFFFFFGGGFFFDABFE4?@DF@FCF?8>B4;BFFFAFFBFDBFF9B?F>FFF>F?AFFFAF??2?07AB>DA<
@M00200:207:000000000-ALC1F:1:1101:24744:5519 2:N:0:5
TACTAGGGTATCTAATCCTGTTTGCTCCCCACGCTTTCGTGCCTGAGCGTCAGTGTCGGCCCAGGGGGCTGCCTTCGCCATCGGTGTTCCTCCGCATCTCTACGCATTTCACTGCTACACGCGGAATTCCACCCCCCTCTGCCGCACTCCAAGCCCGCCAGTTTCCATTGCCATTCCCAGGTTGAGCCCGGGGCTTTCACAACGAACTTAACGAACCGCCTGCGCACGCTTTAAGCCCAGTAGACATGCG
+
CCCCCGGGGGGGGGFFFGGGGGGGGGGGGGGGGGGGGGEGGGGGGFGGGGGGGGGGGGEGGGDGGGGDGEEGGGGGFGGGGGEGGGGGGGGGGGGGGGGGGGGGFEGGFGGFGA?FFECFEDEGGGFGFFFGGGGGG>CFGGFGEEGBGFGGGGGDGGGGGGAF>FFCFGFFFFFFFFFCFGAF6CAFFDGEBEA86AFE3@D@<?FFFFFF?FF019>>6?:9609;9:0<A28=81:07464>B2))(
@M00200:207:000000000-ALC1F:1:1101:4778:5558 2:N:0:5
TACTGGGGTATCTAATCCTGTTTGCTCCCCTAGCTTTCGTGCCTCAGTGTCAGGAGTTTTCCAGGGACTCGCCTCCGCCACTGGTGTTCCACTTGATATCTACGCATTTCACTGCTACACCAAGTATTCCAGTCCCCCCTCAAACCCTCTAGCAAGGTAGTTTCCAATGCCATTTCCGAGTTGAGCTCGGAGCTTTCACATCCGACTTACCTCACCACCTACGCACCCTTTAAACCCAATAGACATGAGCT
+
CCCCCGGGGGGGGGGGGGGGGGGGGGGGGGGGGGGGGGGGGGGGGGGGGGGGGGGGGGGGGGGGGGGGGGGGGGGGGGGGGGGGGGGGGGGGGFGAFGGGGGGGGGGGGAFGGCGG=FGGGGGGGGGFGFGGGGGGGGGFGGGGGFGFGFGFFGGGCF++?DFFFFFG5DFFFFFFFFDDGGFFFGFFF>DFAFFEFEF*C@C>5==8CCCFFFFFFFFF===4>B@FD@=E<EFFFFFF=EC@E)./)))
@M00200:207:000000000-ALC1F:1:1101:23585:5563 2:N:0:5
TACCCGGGTATCTAATCCCGTTCGCTCCCCTAGCTTTCGCGCCTCAGCGTCAGTGTCGGCCCAGCAACCCGCCTTCGCCGCAGGTGTTCCTCTCGATATCTACGCATTTCACCGCTACACCGAGAATTCCAGTTGCCCCTTCCGCACTCTAGCCCCGCAGTATCAGTTGACCTTTCCGAGTTAAGCCCGGAGATTTCACAATTGACTTGCGGTGGCCGCCTACGCGCCCTTTAAACCCAATAGACATG
+
CCCCCGGGGGFGGGGGGGGGGGGGGGGGGGGGGGGGGGGGGGGGGGGGGGGGGGGGGGGGGGGGGGGGGEGGGGGGGGGGGGGGGGGGGGGGGFGGEGGGGGGGGGGGGFGGGGG6CGGGGGGGGGGGGGGGGGGGGGGFGGGGDFD59ACCFD?DDDGGGDFGF6FFFGFF+>FFFFF)?DFFFFF>BDDFFAFEFCF?EEC@<37CFF(43(8=@F902416>FB9BB?FAD=B?FFFFF92)663
@M00200:207:000000000-ALC1F:1:1101:22695:5589 2:N:0:5
TACTCGGGTATCTAATCCCGTTTGCTCCCCTAGCTTTCGCTCCTCAGCGTCAATATTGGTCCAGGATGCCGCCTTCGCCACCGGTGTTCCTCCAGATATCTACGCATTTCACCGCTACACCTGGAATTCCGCATCCCTCTCCCAAATCCAAGCCATCCAGTATCACACGCAGTTCCCCAGTTAAGCTGAGGGATTTCACGTATGACTTAGTTGGCCGCCTACGAGCCCTTTATACCCAATAGACATG
+
CCCCCGGGGGGGGGGGGGGGGGGGGGGGGGGGGGGGGGGGGGGGGGGGGGGGGGGGGGGGGGGGGGGGGGGGGGGGGGGGGGGGGGGGGGGGGGGGGGGGGGGGGGGGGGGGGGGCGGGGGGGGGGGGGGGGGGGEGGGFGGGGGFGFGFGGGGGGGCFCFGFGFFFGFGFFBEFCFAFGFG7;FFA??FFF=FFEACF@CFCDCEFFCCEFEEF;>299==@DF23;1;;ECECFE4=;@CFFE<@
@M00200:207:000000000-ALC1F:1:1101:17646:5614 2:N:0:5
TACAGGGGTATCTAATCCCGTTTGCTCCCCTGGCTTTCGCTCATCAGTGTCAGTGTTGGTCCAGGACGCCGCCTTCGCCACCGGTGTTCCTCCAGATATCTACGCATTTCACCGCTACACCTGGCATTCCGCGTCCCTCTCCCAAACTCAAGCCATCCAGTATCAGACGCAGTTCCCCGGTTAAGCCGAGGGATTTCACGTATGACTTAGTTGGCCACCTACGAGCCCTTTACACCCAATCGACATG
+
CCCCCF@FCF<FEFGGFGFGFD,BAFFC@FGGGGGF8ECFGGGGGA@CFGGF,;EFEFF@FG9AFFGGGGGGGGGGFE7BFGGGCGGG,CE5EE<=?,EFF9FGGDF7=F=EFGD6E@,AEC,@,@EDFGFGDCC80A66?@@GGFGFD?D,++6=8=DCDCFCACAGFDBEFEFA>F>>GGEFFGFD4:C85643B*BB((9:CEE?)796.5=)532@8=<?;96(=3=3>E;?6(8?(2:70?<
@M00200:207:000000000-ALC1F:1:1101:7434:5618 2:N:0:5
TACTGGGGTATCTAATCCCGTTTGCTCCCCTAGCTTTCGCGCCTCAGCGTCAATGCCGGTCCAGGATGCCGCCTTCGCCACCGGTGTTCCTCCTGATATCTGCGCATTTCACCGCTACACCAGGAATTCCGTTCTCCCCTGCATACCTCTAGTCTGCCCGTATCGGAAGCAAGCACACAGTTAAGCTGTGTGTTTTCACTCCCGACGCGACAAACCGCCTACGAGCCCTTTAAACCCAATAGACATGAGA
+
CCCCCGGGGGGGGGGGGFGGGGGGGGGGGGGGGGGGGGGGGGGGGGGGGGGGGGGGGGGGGGGGGGGGGGGGGGGGGGGGGGGGGGGGGGGGGGGGGGGGGGGGGGGGGGGGGGGGGGGGGGGGGG=FGGFGGGGGGGGFGGGGGFGBGFGGGGGGGGGGGGFGFFFGFGFAFDFFFFFGEFFFFGFFFFGFFFFFFFFFEFFFFFFFF06>FFFDBF9?FFFFFFFFFFF>>A?@?B61:AA<AB)).)
@M00200:207:000000000-ALC1F:1:1101:22708:5640 2:N:0:5
TACAGGGTATCTAATCCCGTTTGCTCCCCTGGCTTTCGCGCCTCAGCGTCAATACCGGTCCAGGATGCCGCCTTCGCCACCGGTGTTCCTCCAGATATCTACGCATTTCACCGCTACACCTGGAATTCCACATCCCTCTCCCGGATTCGAGCCTGCCAGTCTCGGACGCAGTTCCCGGGTTGAGCCCGGGGATTTCACGTTCGACTTAACAGGCCACCTACGCGCCCTTTACACCCAGTAGACATG
+
CCCCCGGGGGGGGGGGGGGGGGGGGGGGGGGGGGGGGGGGGGGGGGGGGGGGGGGGGGGGGGGGGGGGGGGGGGGGGGGGGGGGGGGGGGGGGGGGGGGGGGGGGGGGGGGGGGGGGGGGGGGGGGGGGGGGGGGGGGGFFFGGGFGFDFDEGGGGGGGGFGFG??BEDGFBFFFFFE>DGGFFFDFFFFGFFFFFFEF@@FFD@F;E.>C@;;FFFF@FFBFB03;>:?F)67;D?B?>9ABFF7
@M00200:207:000000000-ALC1F:1:1101:14116:5676 2:N:0:5
TACAGGGGTATCTAATCCTGTTTGCTCCCCACGCTTTCGCGCCTCAGCGTCAGTTATTGTCCAGCAGGCCGCCTTCGCCACTGGTGTTCCTCCGTATATCTACGCATTTCACCGCTACACACGGAATTCCGCCTGCCTCTCCACCACTCAAGAAAAACAGTTTCAAATGCAGGCTATGGGTTGAGCCCATAGTTTTCACATCTGACTTGCTTTCCCGCCTACACGCCCTTTAAACCCAATAGACATGAGA
+
CCCCCGGGGGGGGGGGGGGGGGGGGGGGGGGGGGGGGGGGGGGGGGGGGGGGGGGGGGGGGGGGGGGGGGDGGGGGGGGGGGGGGGGGGGGGGGGGGFFGGGGGGGGGGGGGGGGGGGGGGGGCFGGGGGGGGGGGGGGFGGG6A6FBCFGFCFGFFGGGGGFGF7EFFGFFFFFFFFFFGGDFF7AFFFG*2<?A+7BEEEECFFFFEEFF?EAB=@@?>2;B9>;>>@EECCFFDD<@FFF<E<34;<
@M00200:207:000000000-ALC1F:1:1101:27228:5689 2:N:0:5
TACGAGGGTATCTAATCCTGTTTGCTCCCCACGCTTTCGCACATGAGTGTCAGTATTGGTCCAGGAGGCCGCTTTCGCCACTGATGTTCCTTCCGATATCTACGCATTTCACCGCTACACCGGAAATTCCGCCTCCCTCTCCCATACTCTAGTAATGCAGTCTCGAATGCAGTTCCCAGGTTAAGCCCGGGGATTTCACATCCGACTTGCAAAGCCACCTACGTGCGCTTTAAACCCAATAGACATG
+
CCCCCGGGGGGGGGGGGGGGGGGGGGGGGGGGGGGGGGGGGGGGGGGGGGGGGGGGGGGGCEFGGGGGGGGGGGGGGGGGGGGGGGGGGGGD:FEGGGGGGGGGGGGGFGGGGGGGGGFGGGDEGGGGGGGGGGGGGGGFGGGGGFGFGFGGGGFGGGGGGGFGBFFGFGFFBEFFFFFDFGFFFGAFEAG>AEAEFFFFFFF>A@>2BFEE=5A7@=@=>;;@1?@62;@EE<FFF?;;EE);<E<
@M00200:207:000000000-ALC1F:1:1101:24340:5690 2:N:0:5
TACGAGGTATCTAATCCTGTTCGCTCCCCACGCTTTCGTGCCTCAGCGTCAATACAGGTCTAGCCAGCTGCCTTCGCAATTGGTGTTCTATGGCATATCTATGCATTTCACCGCTACATGCCACATTCCGCTGACCTCATCCTGATTCCAGCCCGGCAGTATCAAACGCAATTTTACGGTTGAGCCGCAAACTTTCACTTCTGACTTACCAAGCCGCCTACGCACCCTTTAAACCCAATAGACATG
+
CCCCCFGFFCFEDGGFGFFGGCD@FFFGGCGFG7FGFEGFEFDEFFFGGEGGGGGGGGGGGGGFGGGGDAFGGGGGGEEGG<FGGGGGGGGGGGGGG9>ECCFFEFGGGGGGGGDDGFFFGCGFFFGFGGG+=+AFCD6<FFGG=FFFGFEEDDGDGGGGGGF@?D+@BGFFFBFF??5FEGFFFGFB>?7FEFFEFFF5@EE4EFEFE)A)4>FF@@@FD@@?B(6=DFC9<EF377@8C<;;>@
@M00200:207:000000000-ALC1F:1:1101:14171:5695 2:N:0:5
TACTGGGGTATCTAATCCTGTTCGCTCCCCACGCTTTCGCTCCTCAGCGTCAGTATCGGCCCAGAGACCCGCCTTCGCCACCGGTGTTCCTCCTGATATCTGCGCATTTCACCGCTACACCAGGAATTCCAGTCTCCCCTACCGAACTCTAGCCCGCCCGTATCAACCGCAAGCTTAGGGTTAAGCCCCAAGTTTTCACGGTCGACGCGACGAGCCGCCTACGAGCTCTTTATGCCCACTCGACATGAGA
+
CCCCCFGGGGGGGGGGGGGGGGGGGGGGGGGGGGGGGGGGGGGGGGGGGGGGGGGGFGGGGGGGGGGGGGGGGGGGGGFEEFGGGGGGGGGGGGGFFGGGGGGGGGGGGGGGGGGGGGGGGGGGDGGDGGGGGGFFFGGFGGGGCEGFFCGFG6?DDEDGGGFCFFFFFGFBE=FFAFADFC*9:7AA4?CFEFA?AEFB@BF90:99011(4950,49?B((:14,42<4ABBB9::(((((,((8)))
@M00200:207:000000000-ALC1F:1:1101:6377:5710 2:N:0:5
TACTAGGGTATCTAATCCTGTTTGCTCCCCACGCTTTCGCGTCTCAGCGTCAGTTGCTGTCCAGAAGGCCGCCTTCGCCACCGGTGTTCCTCTCGATATCTACGAATTTCACCTCTACACCGAGAATTCCGCCTTCCTCTCCAGCACTCCAGCACGGAAGTTTCGAGTGCACTTCCTAGGTTGAGCCCAGGGCTTTCACACCCGACTTTCCGAGCAGCCTACACGCGCTTTAAGCCCAATAGACATG
+
CCCCCGGGGGGGGGGGGGGGGGGGGGGGGGGGGGGGGGGGGGGGGGGGGGGGGGGGGGGGGGDCFGGGGGGGGGGGGGGGGGGGGGGGGGGGGGGGGGGGGGGGGGGGGGFGGGGGGGGGGGGGGGGGGGGGGGGGGGGFGGGGGFGFGFGGGGGGGGGGGGFGFFFGFGFFFFFF8?ADFGFF5DCFFFFDDFFFFFFFFFFAAFBFEEF?2>49=8?@;;;((22>F?;CC<F40(4?0A4?FFF
@M00200:207:000000000-ALC1F:1:1101:7962:5712 2:N:0:5
TACAGGGGTATCTAATCCCGTTTGCTCCCCTGGCTTTCGCTCCTCAGTGTCAGTGTTGGTCCAGGACGCCGCCTTCGCCACCGGTGTTCCTCCAGATATCTACGCATTTCACCGCTACACCTGGAATTCCGCGTCCCTCTCCCAAACTCAAGCCATCCAGTATCAGACGCAGTTCCCCGGTTAAGCCGAGGGATTTCACGTCTGACTTAGTTGGCCACCTACGAGCCCTTTACACCCAATAGACATG
+
CCCCCGGGGGGGGGGGGFGGGGGGGGGGGGGGGGGGGGGGGGGGGGGGGGGGGGGGGGFGGGGGGGGGGGGGGGGGGGGGGGGGGGGGGGGGGGGGGGGGGGGGGGGGGGGGEGGGGGGGGGGGGGGGGGGGGGDEGFCFGGGFFFGFGFGFGGGGGGGGGGFGFFFGFGFEA=FFAFFGGDF>F>>>4@DDDFFFFFFFBFFFFF@?3>ECE;F;EFDFFFFD0(:1;8@3>B=?BF?1)6276>?
@M00200:207:000000000-ALC1F:1:1101:27279:5725 2:N:0:5
TACTCGGGTATCTAATCCTGTTTGCTCCCCACGCTTTCGCGTCTCAGCGTCAGTAACGTCCCAGCGAGCTGCCTTCGCCATTGGTGTTCCTCCCGATATCTGCGCATTTCACCGCTACACCAGGAATTCCGTTCTCCCCTGCATACCTCCAGTCTGCCCGTATCGAAAGCAAGCCATGAGTTAAGCTCATGGTTTTCACTCCCGACGCGACAAACCGCCTACGAGCCCTTTACACCCAATAGCCATG
+
CCCCCGGGGGGGGGGGGGGGGGGGGGGGGGGGGGGGGGGGGGGGGGGGGGGGGGGGGGGG,@FGGGGGGGGGGGGGGGGGGGGGGGGGGGGGGGGGGGGGGGGGGGGGGGGGGGGGGGGGGFGGFFGGGGGECGFGGGGFGGGGGFGCGFFGF8FGGGGGGGFFEFAGEGFFA=FFFFFGFG@+?>FFFFFFEFF5BEA6>>DADB>=@@FF>(;1>FF@DF;@0>F?F:D9>AFF913:?)),4A>
@M00200:207:000000000-ALC1F:1:1101:26593:5746 2:N:0:5
TACAAGGGTATCTAATCCTGTTTGCTCCCCATGCTTTCGCTCCTCAGCGTCAGGTAATGCACAGAGAACCGCCTTCGCCACCGGTGTTCCTCCTGATATCTGCGCATTCCACCGCTACACCAGGAATTCCGTTCTCCCCTGCATACCTCTAGTCAGCCCGTATCGGAGGCACGCTCAGGGTTGAGCCCTGAGTTTTCACTCCCGACGTGACTAACCGCCTACGAGCCCTTTAAACCCAGTAGACATG
+
CCCCCGGGGGGGGGGGGGGGGGGGGGGGGGGGGGGGGGGGGGGGGGGGGGGGGGGGGGGGFFGGGGGGGGGGGGGGGGGGGGGDGGGGGGGGGGGGGGGGGGGGGGGGGGGGGDGGGGGGGGGGGGGGGGGGFGFGCGGFGGGGGFGFGDF8EGGGGGGCDDFFFFFGFGFFB=9ADFFFGF>9>FFFFAFAEFFFFFFCE)54=A=>@FFFFEFFBFFF<@087;FFF@@EEFFA?0:B2<4A2:>
@M00200:207:000000000-ALC1F:1:1101:18591:5761 2:N:0:5
TACCAGGGTATCTAATCCCGTTCGCTCCCCTGGCTTTCGCGTCTCAGCGTCAGTAGGCATCCAGGACCTCGCTTTCGCCACGGGCGTTCCTTCCGATCTCAACGCATTTCACCGCTCCACCGGAAGTTCCAGGTCCCCCTATGCCCCTCCAGACTCGTCGTATCCGCGCCCGTTCCCCGGTTGAGCCGGGGGATTTCAGCGACAGACGCACGAACCCGCCTACACGCGCTTTAAACCCAATAGACCTG
+
CCCCCFDGFGGGGGGGGGGGGFFGEGGGGGGFGGDGFGGGGGGDGFGGFGGGGGGGFFFGGGGGFGGGGGGGGGGGEGGGGGGGGE@FFGGGFGGG7F8E9DD@GGGECAAFCCEGG7=FGGECCEF=DCDFFDDEFGDAFGA?66@FGBGGDGCF9@CGCC9;<AFED7@D@BFFAA?5CCAAAFADF>3)935)8<=>BFF>>086>>>BF>)2(939:6181(((--3:24?B<?1-1)<A<)57
@M00200:207:000000000-ALC1F:1:1101:23224:5791 2:N:0:5
TACCCGGGTATCTAATCCTGTTTGCTCCCCACGCTGTCGCGCCTCAGTGTCAGCCGGCTCTTGCGAGCCTTCCTGCCCAGCGGGCCGCCTTCGCCACCGGTGTTCTTCCGCATCTCTACGCATTCCACCGCTACACCCGGAATTCCACCCGCCCCTACAGTGCTCAAGCCAAGTAGTTGCCACGGCCGACTTGGGGTTGAGCCCCAAGCTTTCACCGCGACCTTGCTCGGCCACCTACGCGCCCTTTAAAC
+
CCCCCGGGGGGGGGGGGGGGGGGGGFFGGGGGGGGDEGFGGCFGEGGGGGGGGGGGGGGGGGGGGGGGGGGGGFGGGGGGDGCCGGGE>EBACEEGGGGGECF7E;=FDEGGGGGGGDCFGDEEDAFG?CC8?ED?FCC>D7CFGACFCB5EDCD457802+81BAAFF?;)85B=FF6C9FF>>C>53:DA<FF9@9>(4736:?20::99<AF4(,42332)64-)4-413:)).216397>>03))..
@M00200:207:000000000-ALC1F:1:1101:16650:5812 2:N:0:5
TACAAGGGTATCTAATCCTGTTCGCTCCCCACGCTTTCGTGCCTCAGCGTCAGTTTCGGCTCAGCGAGCTGCCTACGCAATCGGGGTTCTTGGTGGTATCTACGCATTTCACCGCTACACCGGGAATTCCGCCTTCCTCTTCCGTACTCCAGCAATGCAGTCTCGAATGCAATTCCCAGGTTGAGCCCGGGGCTTTCACACCCGACTTACGTCGCCACCTACGTGCGCTTTAAACCCAATAGACATG
+
CCCCCGGGGGGGGGGGGGGGGGGGGGGGGGGGGGGGGGGGGGGGGGGGGGGGGGGGGGGGGGGGGGGGGGGGGGGGGGGEGGGGGGGGGGGGGGGGGGGGGGGGGGGGGGGGGGGGGGGGGGGGGGGGFGFGGGGGGGGFGGGGGFGFGFGGGFCGGGGGGGFGFFACFGFFAEFCFFFGGGFFFGFFF>CEBBFFFFFEE>@FFFFFFE?@FFFFFFFFFFFFFFFFF?B29497?F?FFFF?9<B
@M00200:207:000000000-ALC1F:1:1101:8095:5812 2:N:0:5
TACACGGGTATCTAATCCTGTTTGCTCCCCACGCTGTCGCGCCTCAGTGTCAGCAACGGCCCAGCAGAACGCCTTCGCCACTGGTATTCTTCCAGATATCTACGCATTCCACCGCTACACCGGGAATTCCATCTGCCCCTACCGTGCTCAAGCTCGCCAGTCTGACCGGCAGCCCCGGAGTTGAGCCCCGGGATTTCACCAGCCACTTAACGGGCCCCCTACGCGCCCTTTAAACCCAGTAGACATG
+
CCCCCGGGGGCFGGGGGG<FEGGGGGGFGGAFEGGGGGGGGGGGGGG6FFGF<@EFFCC:FGGCGG,,BFEGGGGGGGDGD,AFFGFGGGFFF,AAEFGGGGGGEGGGGCFGGGGGDGGGGGD7FGGDGFDGC8=F==FFCDEGC5=*=2=DF8FCDGGGGF?7CAACEGFEB):?5/*84;+=12?//?))9)=@CEF4@1??631...//.654017>F<6(19>B0,269)9??B?>B9)).63
@M00200:207:000000000-ALC1F:1:1101:21874:5817 2:N:0:5
TACTGGGGTATCTAATCCCGTTTGCTCCCCACGCTTTCGCGCCTCAGCGTCAGGAAATGCCCAGAGACCCGCCTTCGCCACCGGTGTTCCTCCCGATCTCTACACATTTCACCGCTACACCGGGAATTCCAGTCTCCTCTGCATCCCTCAAGAACGGCAGTATCAGCCGACGTTTCTCGGTTGAGCCGAGAGATTTCACGACTGACTTGCCATCCCGCCTACGCGCCCTTTAAACCCAATAGACATG
+
CCCCCGGGGGGGGGGGGGGGGGGGGGGGGGGGGGGGGGGGGDGGGGGGGGGGGGGGGGGGGFGGGGGGGGGGGGGGGGGGGGGGGDGGGGGGGGGGGGGGGGGGGFFGGGGGGGGGEGGGGGGE=EGGGGGGGFCGDGGFGGCFGFDFGFGGCCFGDEDDCD++1CFDFD>?BD4A=FEGGDFAFGFEEACD2BFFF?F0(((.5=ACACEFCEA<;13;:?BBF>;>>?0<<<?FF?(24<)))))
@M00200:207:000000000-ALC1F:1:1101:8710:5839 2:N:0:5
TACAAGGGTATCTAATCCTGTTTGATCCCCACGCTTTCGTGCCTCAGAGTCAATCTTCGTGTAACGAGCTGCCTTCGCAATTGGTGTTCTATGTCATATCTAAGCATTTCACCGCTACATGACATATTCCGCTCATCTCCACGGGATTCAAGACAGAGAGTATCCACGGCAGTTTCCGAGTTAAGCTCGGAGATTTCACCACTGACTTACAGACCCACCTACGCACCCTTTATGCCCAGTAGACATG
+
CCCCCGGGGGGGGGGGGGGGGGGGGGGGGGGGGGGGGGGGGGGGGGGGGGGGGGGGGGGGGGFGGGGGGGGGGGGGGGGGGGGGGGGGGGCGGGGGGGGGGGGGGGGGGGGGGGGGGGCGGGGGGGGGGGGGGEDFGGGFGGGGG>GFGFGGGGGGFGGGGD?DCDFE>GFEFFFFFEBGGGBBDGFFDEDE5FCEFCFEEDFFFFF@EFFE;BFBDFDDF@=>>9@@DDFFFF=F2555;E5;9<3
@M00200:207:000000000-ALC1F:1:1101:22491:5845 2:N:0:5
TACGGGGGTATCTAATCCTGTTTGCTCCCCACGCTTTCGTGCTTCAGCGTCAGTGTTGTCCCAGATGGCCGCCTTCGCCACTGATGTTCCTCCCGATCTCTACGCATTTCACCGCTACACCGGGAATTCCACCATCCTCTGACACACTCTAGCTGCCCAGTATCCATTGCCATTCCTAGGTTGAGCTCGGGGATTTCACAACAGACTTAACCAACCGCCTACGCACCCTTTAAACCCAATAGACATTAGA
+
CCCCCD@CFEGGGGGGGGGGFGFGGGAFGBCFFGDGGGGFGE@FGGGGGGEGGGGGG8EFGGGG8@<FGGE7FGGGGGGGGGGDE<EFG,@FGG:CCFGGGF<FGGEGGGGGGDGGGGGGD+B=:6>DG9:F?=+DGGGFGGGGGFG5F5CGGGG?FFGFG8CGFFAF9FFB>5@F>CF*@+;>AF+;*:992?4>AC6@*87>25BFE4)733A(2(622(6>(31:?04<6A??1(,4.44426)66-
@M00200:207:000000000-ALC1F:1:1101:5575:5852 2:N:0:5
TACTAGGGTATCTAATCCTGTTTGATCCCCACACTTTCGTGCCTCAGTGTCAGTTAAAGCTTAGTAAGCTGCCTACGCAATCGGTGTTCTTGAAGATATCTAAGCATTTCACCGCTACATCTTCAATTCCGCCTACCTCGTCTGTACTCAAGCCTTCCAGTATCAATGGCAGTTCCGCGGTTGAGCCGCGGGCTTTCACCACTGACTTAAAAGGCCGCCTACGCACCCTTTAAACCCAATAGACATG
+
CCCCCGGGGGGGGGGGGGGGGGGGGGGGGGGGGGGGGGGGGGGGGGGGGGGGGGGGGGGGGGGGGGGGGGGGGGGGGGGGGGGGGGGGGGGGGGGGGGGGGGGGGGGGGGGGGGGGGGGGGGGGGGGGAFGEDGGGGGGFGGGGGFGFGFGGGGGGGGGGGGFGFFFGFGFFFFFFFFDGGDFFFGF>EEGFFFFFFFF@@DFFFFFFECC6;=A9@=B?DB?FFFFFF@;CCEFFFFDFFFFFFFE
@M00200:207:000000000-ALC1F:1:1101:6809:5923 2:N:0:5
TACGGGGGTATCTAATCCGGTTCGCTCCCCACGCTTTCGCGTCTCAGCGTCAGGTAAGGCCCAGAAAGCCGCCTTCGCCACAGGTGTTCCTCCCGATATCTACGCATATCACCACTACACCGGGAATTCCACTTTCCTCTGCCTCCCTCGAGTTTGCCAGTATGCAAGGACCTCTCCCAGTTGAGCCGGGAGCTTTCACTCTGCACTTAACAAACCGCCTGCACGCCCTTTAAACCCAATCGACATG
+
CCCCCGGGGGGGGGGGGGGGGGGGGGGGGGGGGGGGGGGGGGGGGGGGGGGGGGGGGGGGGGGGGGGGGGGGGGGGGGGGGGGGGGGGGGGGGGGGGGGGGGGGGGGGGGGGGGGGGGGGGGGGGGGGGFGFFFGGGGGFGGGGGFGFGFGGGGGGGGGGGGFGFFFGFDFFFEAAFFFGC1=>FGFFFFCFFFFFFFF)7@?E<=E@3CEEF0.=9B9::?05(6:16(35<5FF?:(((-(4:B>
@M00200:207:000000000-ALC1F:1:1101:21959:5926 2:N:0:5
TACAGGGGTATCTAATCCTGTTTGATCCCCGCACTTTCGAGCCTCAGTGTCAGTTATAGTTTCGTTAGCTGCCTTCGCAATCGGTGTTCTATGACATCTCTATGTATTTCACCACTACATGTCATATTCCGCCAACGGCAACTATACTCAAGCCCTACAGTATCAATGGCAATTTCCGAGTTAAGCTCGAAGATTTCACCACTGACTTATAAGGCCACCTACGCTCCCTTTAAACCCAATAGACATG
+
CCCCCGGGGGGGGGGGGGGGGGGGGGGGGGGGGGGGGGGGGEGGGGGGGGGGGGGGGGGGGGGGGGGGGGGFGGGGGGGGGGGGGGGGGGGGGGGGGGGGGGGGGGGGFGGGGGGDGGGGGGGGGGGGGGGGGEDG>CGE>CFGGFGFGFGGFFGFFFGGGGFGFFFGFGFFFFFFFFEGGDFFFGFFFFF>AFFFFEFCFFFF<5CECFEFFCF@==CC@8->A>A2BEEFFEFAD>=2;>EFFFE
@M00200:207:000000000-ALC1F:1:1101:14861:5927 2:N:0:5
TACGAGGGTATCTAATCCTGTTTGCTCCCCACGCTTTCGTGCATGAGCGTCAGTGTTGGCCCAGAAGGCTGCCTTCGCCATCGGTGTTCCTCCAGATCTCTACGCATTTCACCGCTACACCTGGAATTCCACCTTCCTCTGCCACACTCGAGCCAAGTAGTTTCGAGCGCAATTCCCAAGTTAAGCCCGGGGATTTCACACTCGACTTGCTCAGCCACCTGCGCACACTTTAAACCCAATAGACATG
+
CCCCCGGGGGGGGGGGGGGGGGGGGGGGGGGGGGGGGGGGGGGGGGGGGGGGGGGGGGGGGGGGGGGGGGGGGGGGGGGGGGGGGGGGGGGGGGGDFGGGGGGGGG7@DGGGGGGGGGGGGGGGG8FFGGGGGGGGGGGFF?FGGFGFGAC=CDFDGGG?+=DD>FFG>65>9@FFAFFDA;<;BGF5@EGF=DF*:69EEFF>95>DFCCEFBAB23=BEF0;B@B?D93?<)9;;<81.63=EEF
@M00200:207:000000000-ALC1F:1:1101:7920:5963 2:N:0:5
TACGGGGGTATCTAATCCCGTTTGATCCCCTGGCTTTCGCGCCTCAGCGTCACAGGCACCCCAGACAGTCGCTTTCGCCACCGGCGTTCCTCCCGATATCTACGCATTTCACCGCTCCACCGGGAGTTCCACTGTCCCCTGATGCCGTCGAGTGCGGCCGTAGCCCCGGCTGTTCCTCGGTTGGGCCGAGGGATTTCACCGAAACCGTACCGCACCGCCTACGCGCCCTTTACACCCAATAGACCTGAGAC
+
CCCCC@FGGEGGFGGGGGFGFGGGGGGGGGGGFGGGFGEGCGGGGGGGEGGCFFFGGGGGGGGGGFGGGGGGGGGGDGEGGGCFGGFEGGGGGGGCEEGGGFGGGGGGCGDGGGGGGEGGGGGGGGEFGGFGGGGGGGGFGFCDGFG>D>ECG>FD4EGGG4>3FFB52C>5A@FFFFEDGGFEEGF57BDFF5)5@AFF6033>?BFFBBFB059((44:?BBFF>01:?))6?FFB?F?)<<)).2:))
@M00200:207:000000000-ALC1F:1:1101:10898:5993 2:N:0:5
TACTCGGGTATCTAATCCTGTTTGATCCCCACGCTTTCGTGCCTCAGAGTCAATAATTGAGTAGCGAGCTGCCTTCGCAATTGGTGTTCTATGTCATATCTAAGCATTTCACCGCTACATGACATATTCCGCTCACCTCCACAATATTCAAGACAGATAGTATCAACGGCAGTTTCCAAGTTAATCTTGGAGATTTCACCACTGACTTACCTGCCCTCCTACGCACCCTTTACCCCCAATAGCCATGAGCT
+
CCCCC>FCFDGGGGGGGGFGGG<EFGGGGGGGGGGGEFGFGGG?FF@FFCG<AFFFCCC<FGFFFGC@FGA8<FBF<CGGGFAAGGGGGFFGGCAD<?DF;F?ECCGGGGFF9==CEEFGFFFFGGFGGFFGGEGF?+6;?8?+=?EC99==DD=DCF+AE9DFBFFGBGB>FDFFFF78==9D+?CD7D8D<F9*+05:@CEEEFEEEEEEEF5@EFD@E@A=>B4ADDE66*3?@2>D345)753*0**
@M00200:207:000000000-ALC1F:1:1101:8592:6032 2:N:0:5
TACTGGGGTATCTAATCCTGTTTGATCCCCACGCTTTCGTGCCTCAGAGTCAATATATGTGTAGCGAGCTGCCTTCGCAATTGGTGTTCTATGTCATATCTAAGCATTTCACCGCTACATGACATATTCCGCTCACCTCCACAATATTCAAGACAGATAGTATCAACGGCAGTTTCCAAGTTAAGCTCGGAGATTTCACCACTGACTTACCTGCCCTCCTACGCACCCTTTAAACCCAATAGACATG
+
CCCCCGGGGGGGGGGGGGGGGGGGGGGGGGGGGGGGGGGGGGGGGGGGGGGGGGGGGGGGGGGGGD:FGGGGGGGGGGGGGGFGGGGGGGGGGGGGGGGGGGGGGGGGGGGGGGGGGGGGGGGGGGGGGCEGGGGGGCFFDGGGGFGFGFG8FFGGDGFC?EDFFFFEBDBFFFFFFF?FDGFFFGFFF*=5>FFFFFFEFFFFEFFFFFFF@DADCCDFFFDFAAFA=:)67>BF(6>3B=*7=CB
@M00200:207:000000000-ALC1F:1:1101:18809:6034 2:N:0:5
TACCAGGGTATCTAATCCTGTTTGATCCCCACACTTTCGTGCCTCAGCGTCAGTTTGAGCCTAGTAAGCTGTCTACACTATCGGTGTTCTTGACGATATCTAAGCATTTCACCGCTACACCGTCAATTCCGCCTACCTCGACTCCACTCAAGCCCATCAGTATCAATGCCACCCTCCCGGTTAAGCCGGTATATTTCAGCACTGACTTAATAGGCCGCCTACGCACCCTTTAAACCCAATAGACATGATAT
+
@CCC<@EDGF<EFFCGGFAFGGCGFEFFGGGGGGFGGGEFGGGEEEEGGFGGGE9@E6,,B6@E,6<BFGGGGGGFAF@EDFEGGBFEGGDF,,8@FCCFED,CFFG,EGFCCE8DGDFGGDFGG6EFGGGGGECGGFGFCCEDG5DDF6F96@?DCFFCDCDG+42,;FDFFDFABA5=@89D+6ADA*997EC7CEF531):6=0*1**038*<==AF2=2=>B>FB2>>E>F4,26=)9)/;)/7)))
@M00200:207:000000000-ALC1F:1:1101:4980:6038 2:N:0:5
TACGGGGGTATCTAATCCTGTTTGATCCCCACACTTTCGTGCCTCAGCGTCAGTTACAGCCTAGTAAGCTGCCTTCGCTATCGGTGTTCTTGACGATATCTAAGCATTTCACCGCTACACCGTCAATTCCGCCTACCTCATCTGTACTCAAGCTCCGCAGTATCAATGGCACCCTGACAGTTGAGCTGCCATATTTCACCACTGACTTACAAAGCCGCCTACGCACCCTTTACACCCAATAGACATG
+
CCCCCGGEGGGGGGGGGGGGGGGGGGGGGGGGGGGGGGGGFGGGGGGGGGGGGGGGGGGGGGGGGG<EGGGGGGGGGGGGGGGGGGGGGGGGGGGFGGGFGDFGGGGGGGGGGGGGGGGGGDFEEGGGGGGEGGGGGGGFGGGGGFGFGFGGGGFGGGGCG?FGFFFGFCAFFFFFFFFCEF>F9F>>FFGF@FFAFEFFBBB3;BBEEFFF>@FB>@>DDFD>0:@@;;376/=F9021=);=7C;
@M00200:207:000000000-ALC1F:1:1101:9552:6050 2:N:0:5
TACCGGGGTATCTAATCCCGTTTGCTCCCCTGGCTTTCGCTCCTCAGCGTCAATGCCGGTCCAGGATGCCGCCTTCGCCACCGGTATTCCTCCGGATATCTACGCATTTCACCGCTACACCTGGAATTCTGCATCCCTCTCCCGGATTCAAGCCAACCAGTATCAGACGCAGTTCCCAGGTTGAGCCTGGGGATTTCACGTCTGACTTAGTTGGCCGCCTACGAGCCCTTTAAACCCAATAGACATG
+
CCCCCGGGGGGGGGGGGGFGGGGGGGGGGGCCFGGGGGGG>GGGGGGGGGGG@F<@F+FFGGGGAGC,BFGGGGGGGGGGG<FGG7FGGGGGG++@FDFGGGGGGGGGGGGGGGGGGGGGFFGGGGGGGGGFDFDGGGGFGG8D8ADBFFGFGDDFGGGGG7CFFFA9BG5597+B9*9CGGFFFGFF*9/9)?F@FEF=FFFBEFFF4/@CC.A@6@@@FF62(4;@FFF2)4?FFB::2<4<)-,
@M00200:207:000000000-ALC1F:1:1101:15930:6055 2:N:0:5
TACTCGGGTATCTAATCCTGTTTGATCCCCACGCTTTCGTGCCTCAGCGTCAGTTACAGTTTAGCGAGCTGCCTTCGCAATTGGTGTTCTGTGTCATATCTAAGCATTTCACCGCTACATGACACATTCCGCCCGCTTCAAATGTACTCAATCCTGATAGTTTTACGGCCAGTTTCCTTGTTGAGCAAGGAGATTTCAACCGTAACTTTCCAGGACGCCTACGCACCCTTTAAACCCAGTAGACATGATAT
+
CCCCCEGGGGGGGFGGGGGFGGGGGGGFGGCF>EGGGGGGGGGGGGGGDEGGGGGGGGGGGGGDGDGGGGGGGGGGDGGEFGGGGGGGGGGGGGGGGGFGGFGCFFGGGGGGGGGGGGGGFGGCFDFGGGFGGGGGGGGFGDFGGDGFG9FFGGGG+@88FGFG+@5=>C>DFEFFFFFDFDDDDFD*;@FFFFFFFEFEF5>=8AFFFE@;*)07254-9B48(>(9BF=*7CAA2;(()1).9>@))1)
@M00200:207:000000000-ALC1F:1:1101:21981:6076 2:N:0:5
TACCGGGGTATCTAATCCCGTTCGCTCCCCACGCTTTCGCGCCTCAGCGTCAGGGCGGACCCAGAAAGCCGCCTTCGCCACTGGTGTTCCTCCGGATCTCTACGCATTTCACCGCTACACCCGGAATTCCACTTTCCCCTATCCCCCTCAAGAAGCCCAGTTTGCAGCCACCTTCCCCGGTTGAGCCGGGGGCTTTCAGGCCACACTTACGCTTCCGCCTACGCGCTCTTTATCCCCAGTCGACATG
+
CCCCCGGGGEGGGGGGGGGGGGGGGGGGGGGGGGGGGGGGGGGEGBGGGGG@C<DGGGDEGGGGDCFCGGGGGGGGGGGGGGGGGGGGGGGGGGFCEGGGGFGG78CGGGGGGCEGGGGFBCGCGGGGGGGFGFGGG6DF7FD?EFGFGFGC7;;;CC7?FFFFFFFGF4AFFFFF4FDDEGF4AC5A>>GD>EFBFA=A<B?F0?FB)),(-8@B???F0<?B6>;BFFF2<)9:<(3:)421(4<
@M00200:207:000000000-ALC1F:1:1101:17266:6079 2:N:0:5
TACGAGGGTATCTAATCCTGTTTGCTCCCCACGCTGTCGCGCCTCAGCGTCAGCAACAGCCCAGCAGGCCGCCTTCGCCACTGATGTTCTTCCCGATCTCTACGCATTCCACCGCTACACCCGGAATTCCGTCTGCCTCTACAGTCCTCGAGTTTGACAGTCGGCACGGCAGATCCGGGGTTGAGCCCCGGACTTTCACCACACCCTTATCAAACCACCTACGCGCCCTTTAAACCCAATAGACATGAGA
+
CCCCCGGGGGGGGGGGGGGGGGGGGGGGGGGGGGGGGGGGGGGGGGGGGGGGGGGGGGGGFGGGGGGFEGGGGGGGGGGGGGGGGGGGGGGGGGGGGGGGGGGGGGGGGGGGGGGGGGGGGGGGGGGGGGGGGGGGGGGFFDFFGFGFGFCEGG7FGGGFGGFGFDFGFGFFFEFFFFF<EDDFFFF:?D<EB363@?FFE?DF@>;;EFEE>)/:B:<BFFBF>FB>;?2>25FF3(4::<A?2))).6
@M00200:207:000000000-ALC1F:1:1101:18455:6086 2:N:0:5
TACTGGGGTATCTAATCCCGTTTGCTCCCCTGGCTTTCGCGCCTCAGCGTCAGTGTTGGCCCAGCAACCCGTCTTCACCTCAGGTGTTCCTCTTGATATCTACGCATTTCACCGCTACACCAAGAATTCCGATTGCCCCTTCCACACTCTAGCACTGCAGTATCACTTGGCCGTTCTGAGTTAAGCTCAGAGATTTCACAAGTGACTTACCGCGCCGCCTACGCGCCCTTTAAACCCAATAGACATG
+
CCCCCGGGGGGGGGGGGGGGGGGGGGGGGGGGGGGGGGGGGGGGGGGGGGGGGGGGGGGGGGGGGGGGGGGGGGGGGGGGGGGGGGGGGGGGGGGGGGGGGGGGGGGGGGGGGGGGGGGGGGGGGGGGGGGGGGGGFGGFGGGGGFGFGFGGGGGGGGGGGGFGFFFFFFFFFFEFFFFGGFFFFGFFFFGFFFFFFEFFEFFFFFFFFFFFFFDBAFFFFFFFFF9@B8;<ECFF?7(3.>4@FFF
@M00200:207:000000000-ALC1F:1:1101:7791:6103 2:N:0:5
TACTGGGGTATCTAATCCTGTTTGATCCCCACGCTTTCGTGCCTCAGTGTCAATACAAGCATAGTGAACTGCCTTCGCAATCGGTGTTCTATTACATATCTAAGCATTTCACCGCTACATGTAATATTCCATCCACCTCTACTTGATTCAAGCTAAGCAGTATCAATGGCAGTTTCGGAGTTAAGCTCCGAGATTTCACCACTGACTTACAAAGCCACCTACGCACCCTTTAAACCCAATAGACATGACAT
+
CCCCCGGGEFGGGGGGGGGGGGGGGGGGGGGGGGGGGGGGGGGGGGGGGGGGGGGGGGGGGGGGGGGGGGGGGGGGGGECEGFGGGGGGGGGGGGEGGGGGGGGGGGGFGGGGGGGGGGGGGGGGFGGGGGGGGFGGFGFGGGGGFGFGFGFGGGGCGGGGGFGFFFGFGFFDDFFE?BGGGFFFGFFFFGBA?FFFC7DFFFEEDEECCCCF@FF@@DFFFFFFFFFF:=C79FFAFBFF;EBEC=B)0*
@M00200:207:000000000-ALC1F:1:1101:16117:6114 2:N:0:5
TACTGGGGTATCTAATCCCGTTTGCTCCCCTGGCTTTCGCGCCTCAGCGTCAATGCCGGTCCAGGACGTCGCCTTCGCCACCGGTGTTCCTCCAGATATCTACGCATTTCACCGCTACACCTGGAATTCCACGTCCCTCTCCCGGATTCAAGCCAACCAGTATCGGACGCAGTTCCTGGGTTGAGCCCAGGGATTTCACGTTCGACTTAGCAGGCCGCCTACGCGCCCTTTAAACCCAATAGACATG
+
CCCCCGGGGGGGGGGGGGGGGGGGGGGGGGGGFGGGGGGGGGGGGGGGGGGGGGGGGGGGGGGGGCGFGGGGGGGGGGGGGGGGGGGGGGGGGGGGGGGGGCGGGGGGGGGGGGGGGGGGGGGGGGGGGGGGGGGGGGGFGFE8CDDEDFAFGGGGGGGGGGFGEEAGFG>FFFFFFFFGFGDF4CF>FFGFDFFFF?FF:8@<1;?<EFA?<;B@BFF?@FFFBFFFFF?A4<F@?BFFF9AB294
@M00200:207:000000000-ALC1F:1:1101:5085:6122 2:N:0:5
TACTGGGGTATCTAATCCCGTTCGCTCCCCTGGCTTTCGCGTCTCAGCGTCAGTAGGCGTCCAGGACCTCGCTTTCGCCACGGGCGTTCCTTCCGATCTCAACGCATTTCACCGCTCCACCGGAAGTTCCAGGTCCCCCTACGCCCCTCCAGGGCGGTCGTATCGACGCCAGTTCCCCGGTTAAGCCGGGGGATTTCAGCGACCGACGTGCCGTCCCGCCTCCCCGCGCTTTAAACCCAATAGACATG
+
CCCCCGGGGGGGGGGGGGGGGGGGGGGGGGGGGGGGGGGGGEGGGFDGGEGGGGEE9F@@F:CDC@FGGGGGGGFGGG>FEDGECGGEGDFGGGEGGGGGFFECGEFGGGGGGGGGGGFGGGGCCEDGGGGG+=DGCCDFGGCDC>9CGF7C>DDCD774C<AGFFFDDGFFFFFAFFFGGCF+6CAED)>@(55>4)7640904(4046?4;27601;1:0.(3(-(36(39)*90?16:0<27)6?
@M00200:207:000000000-ALC1F:1:1101:11571:6170 2:N:0:5
TACGAGGGTATCTAATCCCGTTTGCTCCCCTGGCTTTCGCTCCTCAGCGTCAATAATGGTCCAGGATGCCGCCTTCGCCACCGGTGTTCCTCCAGATATCTACGCATTTCACCGCTACACCTGGAATTCCGCATCCCTCTCCCACATCCAAGCCATCCAGTATCACACGCAGTTCCCCAGTTAAGCTGAGGGATTTCCCGTATGACTTAGTTGGCCGCCTACGAGCCCTTTAAACCCAGTAGACATG
+
C6ACCC7CGCFGGA<FCFFFEFGCFFGGGGEDGGGGGGGG@EFFD9@FEGGG@FECFGFGGGF@F?FGGGGGGGCFEGF=@FEFG:CFGGGGGFCEFEDGGGGGD,FCGGGFFGDG>E,AFGGEF8>=DFGGGEGFGFFDF8D8D*=D=DE=DG6DGGCDCCC@+?;DBG@*9AFCFC5?9+++329A*0*38AA5909/-:)5*>EE46A?ABFB>B5-(023(6(/=164).8A@704)/)9C37
@M00200:207:000000000-ALC1F:1:1101:18165:6172 2:N:0:5
TACAAGGGTATCTAATCCTGTTTGCTCCCCACGCTTTCGCACTTGAGTGTCAGTACTGGACCAGAAGGCCGCCTTCGCCACTGATGTTCCTCCCGATATCTACGCATTTCACCGCTACACCGGGAATTCCGCCTTCCTCTTCCGTACTCCAGCAATGCAGTCTCGAATGCAATTCCCAGGTTGAGCCCGGGGCTTTCACACCCGACTTACGTCGCCACCTACGTGCGCTTTAAACCCAATAGACATG
+
CCCCCGGGGGGGGGGGGGGGGGGGGGGGGGGGGGGGGGGGGGGGGFGGGGGGGGGGGGGGGGGFGGGGGGGGGGGGGGGGGGGGGGGGGGGGGGGGGGGGGGGGGGGGGGGGGGGGGGGGGGGGEGGGGGGGGGGGGGGFGGGGGFGFGFGGGFDF6EGGGGFGFFFGFGFFFFFFFFF?FGFF6FFFFEGE=BFFF4EEE:@FFFFF=EDBFBF;02=;8@1=;=@F9F69<AFFFF?FFFFFAAF
@M00200:207:000000000-ALC1F:1:1101:4864:6173 2:N:0:5
TACAGGGGTATCTAATCCTGTTTGCTCCCCACGCTTTCGTGCATGAGCGTCAGTGCAGGCCCAGGGGATTGCCTTCGCCATCGGTGTTCCTCCGCATATCTACGCATTTCACTGCTACACGCGGAATTCCATCCCCCTCTGCCGCACTCCAGCTGTGCAGTCACAAGTGCAGTTCCCAGGTTAAGCCCGGGGATTTCACACCTGTCTTGCACAACCGCCTGCGCACGCTTTAAACCCAGTACACCTG
+
CCC?CGGGGGGGGGGGGGGGGGGGGGGGGGGGGGGGGGGGFGGGDGGGGGGGGGFGFG,@FCGGFFGDGAFGGGGGFGGGGGFFGEGGGGGGF:FGGGGGGGGGEGGGGEGGGFGGGGGGGC+C=EGGGGGGGFGFGGGF?FFD69DFG?8,8F+=+@;CGG9FAFFGFGF7?E?;A*9CCCFFFGFF*//@9DFFFFF5.>D@*>ECEE734,8<96>;;0961:(6::BF<2FFFF:?A))4.:(
@M00200:207:000000000-ALC1F:1:1101:25080:6181 2:N:0:5
TACAGGGGTATCTAATCCCGTTCGCTCCCCTAGCTTTCGCGCCTCAGCGTCAGTGTCAGCCCAGCAACCCGCCTTCGCCGCAGGTGTTCCTCTCGATATCTACGCATTTCACCGCTACACCGAGAATTCCAGTTGCCCCTTCTGCACTCTAGTCGCACAGTATCAGTTGACCTTTCCGAGTTAAGCTCGGAGATTCCACAACTGACTCGTGCTGACCGCCTACGCGCCCTTTACACCCAATAGACATG
+
CCCCCCEFGGGGGFFGF<FEG@EEG,CEFG8DFG9,CE:FGCG,8,EFGGGGGGGGGGFGEEGGGGFGGGGGGG7FCGGGGEC:CFFCDEGFGGGF@FBFECFDFEFCGDFGGGGG>E,EFCGCCEGDFGEFDDDG=DFFDGC=FFGDGFGC==CCGGDDFCFFFFC:15AFF=@FF>EC99FABGFFE4*3-98*+0;(5>)73;:*5>B927+6;32:;2@11611,(42<>=??>:(..)),-))
@M00200:207:000000000-ALC1F:1:1101:14171:6238 2:N:0:5
TACGAGGGTATCTAATCCTGTTTGCTACCCACGCTTTCGCTCCTCAGCGTCAGTCACGGCCCAGAGCGGCGCCTTCGCCACTGGTGTTCCTCCTGATATCTGCGCATTTCACCGCTACACCAGGAATTCCCCGCTCCCCTACCGCACTCTAGTCACAGCAGTATCGGGTGGCGTCTCTGGGTTGAGCCCAGAGTTTTCACACCCGACTTACCGAACCGCCTACGAGCTCTTTAAACCAAGTAGACATG
+
CCCC<FGGGGGGGGGGGGGGGGGGGGGGGGGGGGGGGGGGGGGGGGGGGGGGGGGGGDGGGGGGGGFGGGGGGGGGGGGGGGGGGGGGGGGGGGGGGGGGGGGGGGGGGGGGGGGGGGGGGGGGGFGGGGGGDGGGGGGFGGFDEEGFGFGCGGGGGFDGGGFDFEAEFGBFFFFFAAFGDGD>FGAAFFG:7ACEA)ACEE29069B;<>EFF:>;B;B?0?B0?F0,:<>DD6F?(46>BF24522
@M00200:207:000000000-ALC1F:1:1101:23460:6257 2:N:0:5
TACACGGGTATCTAATCCTGTTTGCTCCCCATGCTGTCGTGCCTGAGCGTCAATACTATCTCCGTTAGCTGCCTTCGCGATCGGTGTTCTGTGTCATATCTAAGCATTTCACCGCTACATGACACATTCCACTAACGTCAACTAGATTCAAGAACCTCCGTATCAATGGCAGTTCCTTCGTTAAGCGAAGGGATTTCACCCCTGACTTAAGGTCCCCCCTGCGCACCCTTTAAACCCAATTCACTTGACAC
+
CCCCBFGGGGGGGFFGGGGGGGGGGGGGGGG8FFG<FGC,BFGG96CECGGGGGAF9FGGA,A:CE@EGEFF=EFGFG7::DCCGGGGG,;9449@FA;EGF<BECFGGGFGG,@DGGG,,9,>E=EFGGAFGC+D+=F*+=38,+?2=;AE7+=+6D++==?6;++,*=60@;DD?98=EC*9+8*<*5D>1;?=9*;*)1588)83*0**3>F>):AA(2-((-:(/74))9AF@((,))9;).)7/))
@M00200:207:000000000-ALC1F:1:1101:4834:6258 2:N:0:5
TACACGGGTATCTAATCCTGTTTGCTCCCCTAGCTTTCGTGCCTCAGTGTCAGGAGTCGTCCAGAGACTCGCCTTCGCCACTGGTGTTCCTCTCGATATCTACGCATTTCACTGCTACACCGAGAATTCCAGTCTCCCCTCCGACCCTCTAGCGGAATAGTATCCAATGCCATTTCTGAGTTGAGCTCAGAGATTTCACACCGCACTTACCCCGCCACCTACGCACCCTTTCAACCCAGTAGACATG
+
CCCCCGGGGGGGGGGGGGGGGGGGGGGGGGG@FGGGGGGGCFGGGGGGGGGGGGGDGGCGGGGGGGGGGGGGGGGGGGGGGGGGGGGGGGGGGGCFFFGGGGGGGGGGGGEGFEFGGGGGGGGGEGGGGGFGGGGGGGGFGGGGGFGFGF,@DDDGGGGFGGFGFFFDFGBFFFFFFC++@FFFF?FFFFGF58CFFEFEFDA58@AECFF=4A>=5@2@EF?>?FFDFF3)9?FFF<(.;)<?>)/
@M00200:207:000000000-ALC1F:1:1101:19079:6259 2:N:0:5
TACTAGGGTATCTAATCCTGTTTGCTCCCCACGCTTTCGTGCATGAGCGTCAGTGTTGGCCCAGAAGGCTGCCTTCGCCATCGGTGTTCCTCCACATCTCTACGCATTTCACCGCTACACGTGGAATTCCACCTTCCTCTGCCACACTCGAGCCACGTAGTTTCGAGCGCAATTCCCACGTTAAGCTCGGGGATTTCACACTCGACTTGCGCGGCCACCTGCGCACACTTTATACCCAATAGACATG
+
CCCCCGGGGGGGGGGGGGGGGFFGGFGGGG8FFGGGGGGFGG<?E6FGGGGDC@FFCEDFGGGGGC<EF@FGGGGGGGGGEFFDEDFGCFGGGFGGGEGEFEGGGGGCGEGGGGGGGGGGC8EECFEGGG=EFFGGG9D98DF6C*@BF5D6=CFGG80=DDFGD**+*=?B>=C?A5*+13;@;76?>BD>)/9>AAFEEBFD2-2-*95820>0(/2811(.3>BF222).69FFFF??))8)))
@M00200:207:000000000-ALC1F:1:1101:23334:6279 2:N:0:5
TCGGGGGTATCTAATCCCGTTTGCTCCCCTGGCTTTCGCGCCTCAGCGTCAGTGTCGGCCCAGCAACCCGCCTTCGCCTCAGGTGTTCTTCCCAATATCTACGCATTTCACCGCTACACTGGGAATTCCGGTTGCCCCTTCCGCACTCTAGCTCAGCAGTTTCGAAAGCCGTTCCGGGGTTGAGCCCCGGGCTTTCACTCCCGACTTGCTGTGCCGCCTACGCGCCCTTTAACCCCACTAGACATG
+
CCCCCGGGGGGGGGGGFGGGGGGGGGGGGGGGGGGGGDGGGGGGGGGGGGGGGGGGGGGGGGGGGGGFGGGGGGGGGGGG@FFFGGGGGGGFGGGGFFGGGGGGEEFFGGGGGGGGGFGGGGGFGGGGGGGGGGGGFGGFGGGGGFGFGFFGGGGGGGGGGGFG>CBGAGEFFFFFFFFG5DFFFDFAD>C305A>FEFA@?63>>:A<>BB:>=;>0:???>1>96(.84<43FF:08><4ABFF
@M00200:207:000000000-ALC1F:1:1101:20103:6285 2:N:0:5
TACAGGGGTATCTAATCCTGTTTGCTCCCCACGCTTTCGCGTCTCAGCGTCAGTACCGTCCCAGAGAGCCGCCTTCGCCACAGGTGTTCTTCCCGATATCTGCGCATTTCACCGCTACACCGGGAATTCCACTCTCCTCTTCCGGACTCTAGCCGGATGGTTTCCGCCGACAGCTCGAGGTTGAGCCTCGAGTTTTCACAGCAGACCTATCTGGCCGCCTACACGCGCTTTAAACCCAATCGACATG
+
CCCCCGGGGGGGGGGGGGGGGGGGGGGGGGGGGGGGGGGGGGGGGGGGGGGGGGGGGGGGGGGGGCCEGGGGGGGGGGGGGGGFGGGGGGGGGGGGGEGGGGGGGGGGGGGGGGGGGGGGGGGGGGGGGGGGGGGGGGGFGGGDGFGFGFG9FGG>6EGGGGFGFFFGFGFFFFFFEFFDCFFFFCAFFEGD<BFFFFFFFFF1@FFF@9<ECFFFBFFF?0(::6003<FFA)9@:B(3(((4(,)
@M00200:207:000000000-ALC1F:1:1101:6713:6292 2:N:0:5
TACACGGGTATCTAATCCTGTTTGCTCCCCACGCTTTCGTGCCTGAACGTCGATGCTGGACCAGGAAGCCGCTTTCGCCACTGGTGTTCCTTCCGATATCTACGCATTTCACCGCTACACCGGAAATTCCGCTTCCCTCTTCCGCATCCTAGCCGTGCAGTCTCGAATGCAATTCCCAGGTTGAGCCCGGGGCTTTCACACCCGACTTACATGACCGTCTACGCACGCTTTAAGCCCAATACACATG
+
CCCCCGGGGGGGGA<FGGGGGGGGGGGGGGGGGGGGGGGGGGGGE@EFGGGGG7EEGDC<FFGG7DFGGGGG@FGGGGGGGGGGGGGGGGGGG?CGGCEGGGGGGGGGFGGGGGGGGGGGGE>B:=EGGGFGD+6@D?FFGG=CC>DDGFGGG=8DDGGGFC??9*:<FGFFFFFFFBFF7FFA5CF>>BG>=DFFF4>?225>169?EF)95))468@?07?FFFBFFF:BFF?FBFFFF))43:)
@M00200:207:000000000-ALC1F:1:1101:23216:6312 2:N:0:5
TACTGGGGTATCTAATCCCGTTTGCTCCCCTGGCTTTCGCTCCTCAGTGTCAGTATTGGTCCAGGACGCCGCCTTCGCCACCGGTGTTCCTCCAGATATCTACGCATTTCACCGCTACACCTGGAATTCCGCGTCCCTCTCCCAAACTCAAGCCAACCAGTATCAGGCGCAGTTCCCCGGTTAAGCCGAGGGATTTCACGTATGACTTAGTTGGCCACGTACGAGCCCTTTAAACCCAATAGACATG
+
CCCCCCGDGGGGGGGGGFGGGGGGGGGGGGGGGGGGGGGGGGGGGGGGDGGGGGGGGGFGGGGGGGGGGGGGGGGGGGGGGGGGGGGGGGGGGGGGFGGGGGGGGGGGGGGGGGGGGGGGGGGGGFGGGGGGGGGGGGGDGCEGGFFFGFGGGG??FEGGGFFGACFFFGFFFFFFFFFGGG59@7FBBFDE@FF@FFFDFDEFECE7CCECEFF3;2(6869<?@B?;8E9<<?:38:BFAA?622
@M00200:207:000000000-ALC1F:1:1101:6016:6327 2:N:0:5
TACTCGGGTATCTAATCCTGTTTGCTCCCCACGCTTTCGTGCCTCAGTGTCAATAATCGTGTAGCAAGCTGCCTTCGCTATCGGTGTTCTATGTCATATCTAAGCATTTCACCGCTACATGACATATTCCGCTTACCTCCACGATATTCAAGATTACCAGTATCCACGGCAGTTTCCGAGTTAAGCTCGGAGATTTCACCACGGACTTGGCAACCCACCTACGCACCCTTTATACCCAATAGACATGAGA
+
CCCCCGGGGGGGGGGGGGGGGGGGGGGGGGGGGGGGGGGGGGGGGGGGGGGGGGGGGGGGGGGGGFGGGGGGGGGGGGGEGGGGGGGGGGGGGGGGGGGGGGGGGGFGGGGGGDGGGGGGFGEGGGGGGGGGGGGGGGGFFGGGFEGBGFGGGGGGDGGGGGFGFFFCBDFFFEFFFFBD?DFFFGF5A>D>AFFFFCFE@CFBABBFE:BEFBF4<@AFFFFF=959>2;C?CAFEEFFFFEFE44>;<
@M00200:207:000000000-ALC1F:1:1101:18121:6339 2:N:0:5
TACTGGGGTATCTAATCCCGTTTGCTCCCCTGGCTTTCGCGTCTCAGCGTCGGCACACCCCCAGTCACCTGTCTTCACCTTTGGCGTTCCAAGCGATATCTACGCATTTCACCGCTCCACCGCTTGTTCCAGTGACCCCTGAGTGGCCCAAGACCGCCAGTATGCCCAGCGGTTCTGCGGTTGAGCCGCAGGATTTCACAAGGCACTTAACGATCCGCCTAAACGCGCTTTAAACCCAGTAGACCTGAGC
+
CCCCCGGGGGGGGGGGGGGGGGGGGGGGGGGGCGGGGGEGGGGGGGGGGGGGGGGGGGGGGGGGGGGGGGGGGGGGGGGGGGFGGGGGGGGFGGGCEEEGGGGGGGGGGGGGGGGGGGGGGGDEGGGGGGGGGGGGFFGFGGGGGFG?FEGGFGGGDGGGGGFGFFFFAG9>5@AF6ABCEGFFFFFFFA<)9AFEA):7@@;?@FFF<EFF;?871(3;())6(((-(31))6FF?:8>9<)).5:::0
@M00200:207:000000000-ALC1F:1:1101:13622:6354 2:N:0:5
TACCCGGGTATCTAATCCTGTTTGATCCCCACGCTTTCGTGCCTCAGTGTCAATATTTGTGTAGCCAGCTGCCTTCGCAATTGGTGTTCTATGTCATATCTAAGCATTTCACCGCTACATGACATATTCCGCTGACCTCCACAGTATTCAAGACAAATAGTATCAATGGCAGTTTCCGGGTTAAGCCCGGAGATTTCACCACTGACTTACTTGCCCACCTACGCACCCTTTATACCCAGTATACATG
+
ACCCBCEGGGGGGGFGFGGFFFGGGD<FCFEGGGGGGGDGFGGC8C@DAEFGGGGGGGFGGGGFGGGGGGGGGGGEGGGCGFGGGFFCGGGGGGGFGGFCFDDF,@BFFF;9,4>+@=DFFCGEFFGCFF8C?EGGGGCFG8FGFD8;FFCDDGCFFGDGGGFDFFFDDGFFFFFFF>?DEGFF7A??A5>?=CAACEFEFFE@<5679A=A7CC5==>CFFFAAFFFFDB;AEFC:@23;*8@CF?
@M00200:207:000000000-ALC1F:1:1101:20182:6363 2:N:0:5
TACGCGGGTATCTAATCCTGTTTGCTCCCCACGCTTTCGAGTCTTAGCGTCAATGCCGGTCCAGGATGCCGCCTTCGCCACCGGTATTCCTCCAGATATCTACGCATTTCACCGCTACACCTGGAATTCTGCATCCCTCTCCCGGATTCAAGCCATCCAGTATCGGACGCAGTTCCCAGGTTGAGCCTGGGGATTTCCCCTCCGCCCCCGTCGGCCGCCTCCGCGCCCTTTACGCCCAATAGCCATCCCAC
+
CCCCCGGGGGGGGGGGGGGGGGGGGGGGGGGGGGGGGGGGGGGGGGGGGGGGGGGGGGGGGGGGGGGGGGGGGGGGGGGGGGDGGGGGGGGGGGGGFGGGGGGGGGGGGGGGGGGGGGGGGGGGGGGGGGFGGGGGGGGFGGGGGEGEGFGFGGGGGGFGGGFGFFFG>GFFFFFFFFFGGGFF6DAAFF4?9DFF+1;((6?((6((.(((,(8?(9>6(:((,49B(()).(7BB(,.)-)5)4((()(
@M00200:207:000000000-ALC1F:1:1101:12023:6367 2:N:0:5
TACGGGGGTATCTAATCCCGTTTGCTCCCCTGGCTTTCGCTCCTCAGCGTCAGTGTTGGTCCAGGATGCCGCCTTCGCCACCGGTGTTCCTCCAGATATCTACGCATTTCACTGCTACACGCGGAATTCCATCCCCCTCTGCCGTACTCCAGCTGTGCAGTCACAAGTGCAGTTCCCAGGTTAAGCCCGGGGATTTCACACCTGTCTTGCACAACCGCCTGCGCACGCTTTAAACCCAATAGACATG
+
CCCCCGGGGGGGGGGGGGGGGGGGGGGGGGGGGGGGGGGGGGGGGGGGGGGGGGGGGGGGGGGGGGGGGGGGGGGGGGGGGGGGGGGGGGGFGGGGGGGGGGGGGGGGGGGGGGGGGGGGGGDGGGGGGGGGGGGGGDGFGGGGGFGFGFFFFFDFFFFCFGFGFFFGFGFFFFFFFFFGGGFFFG>F;BDFFFFFFFFFFFF;EEFCEFFFEFFFBFFDB<9;013086:<9<FFFFB<BF9<4))
@M00200:207:000000000-ALC1F:1:1101:27696:6382 2:N:0:5
TACCAGGGTATCTAATCCCGTTTGCTCCCCTGGCTTTCGCTCCTCAGCGTCAGTATTGGTCCAGGATGCCGCCTTCGCCACCGGTGTTCCTCCTGATAACTGCGCATTTCACCGCTACACCAGGAATTCCGTTCTCCCCTGCATACCTCTAGTCTGCCCGTATCGAAAGCAAGCCCTGCGTTAAGCCCAAGGTTTTCACTCCCGACGCGACAAACCGCCTACGAGCCCTTTAAACCCACTAGCCATG
+
CCCCCFCCE<EFGGGDFFFGGDFBFFF@@FEC<EFC,;@CCFGGGGGGGCEGGGFGD9CBFFGGGGF@FEGGGGCG@FGGGFGGG>=FGGGGFGGGGGGFCGGGGCCFGFGGEE8+@C?F8FGGGG,2>EDDDCFGD?CFGGGGED@?FFGGGFGGG9DDDGFGF9DGFGFFBF?FFA*+4=>>>CF5?F7?60B51*B6B):)54(2>:>B68FF>0.6;DDD@F024,34))*04?(((.(.4))
@M00200:207:000000000-ALC1F:1:1101:14694:6393 2:N:0:5
TACCGGGGTATCTAATCCCGTTTGCTCCCCTAGCTTTCGCGCCTCAGCGTCAGTATCGGGCCAGATGTGCGCCTTCGCCACCGGTGTTCCTCCTGATATCTACGCATTTCACCGCTACACCTGGAATTCCGCATCCCTCTCCCAAACTCAAGCCAACCAGTATCGGACGCAGTTCCCCGGTTAAGCCGAGGGATTTCACGTCCGACTTAGTTGGCCACCTACGAGCCCTTTAACCCCAATAGACATG
+
CCCCCGGGGGGGGGGGGGGGGGGGGGGGGGGGGGGGGGGGGGGGGGGGGGGGGGGGGGGGGGGGGGGGGGGGGGGGGGGGGGGGGGGGGGGGGGGGGGGGGGGGGGGGGGGGGGDGGGGGGGGGCGGGGGGGGGGGGGGFGGGGGFGFGFGCGGGGGGGGFGCCBBBG>7?5@E>FFFFDGGFFFFFEFBC>3AF4A<F0(4;0(2;86CEFFFFFFF:?FFBBFFBF?004A)*<60414)).6<>
@M00200:207:000000000-ALC1F:1:1101:6975:6400 2:N:0:5
TACTGGGGTATCTAATCCTGTTCGCTCCCCACGCTTTCGCGTCTCAGCGTCAGTACCGTCCCAGAGAGCTGCCTTCGCCATAGGTGTTCTTCCTGATATCTGCGCATTTCACCGCTACACCAGGAATTCCACTCTCCTCTTCCGGACTCTAGCCAAACAGTTTCCGCCGACAGCTCGAGGTTGAGCCTCGAGTTTTCACAGCAGACTTGTCTGGCCGCCTACACGCTCTTTAAACCCAATAGACATG
+
CCCCCGGGGGGGGGGGGGGGGGGGGGGGGGGGGGGGGGGGGGGGGGGGGGGGGGGGGGGGGGGGGGGGGGGGGGGGGGGGGGGGGGGGGGGGGGGGGGGGGGGGGGGGGGGGGGGGGGGGGGGGGGGGGGGGGGGGGGGFGGGGGEGFGFGGGGGGGGGGGGFFFFFGFGFEFFFFFFFGEGFFFGFFFFGFFFFFFFFEFFFD=3EE:CBFFBFFF966?FE@FFFFFFFEEEFFFFFBBFF>>D2
@M00200:207:000000000-ALC1F:1:1101:16407:6411 2:N:0:5
TACTAGGGTATCTAATCCTGTTTGCTCCCCACGCTTTCGCGTCTCAGCGTCAGTATCCAACCAGGGGGCCGCCTTCGCCACCGGTGTTCCTCCCGATATCTACGCATTTCACCGCTACACCGGGAATTCCACCCCCCTCTTTGGTACTCTAGCTTGCCAGTTTCATGCGTCGTTCCTCGGTTAAGCCGAGGGATTTCACACATGACTTAGCAGACCGCCTACACGCCCTTTAAACCCAATAGACATGCTAT
+
CCCCCGDGGGGGGGEGGGGGGGGGGGGGGGGGGGGGGGEGGGGGGGGGGGGGGGGGGGGGGGGGGGGGGGGGGGGGGGGGGGGDGGGGGGGGGGGCF=CGGGGGGCEGGGGGGDGGGGGGGGG7>CFGGGGGGGGGGGGF?FACFFGFGFFFGGGGGGGFGGFGFFFGFGFEADFF8FEDGCB46DF:>EGE;AA3FCFFE<@;)4CB<4>AF:F?>>F::<:?(4?FFF?BAA?F?((.42)).4)))))
@M00200:207:000000000-ALC1F:1:1101:24018:6414 2:N:0:5
TACGCGGGTATCTAATCCTGTTTGATCCCCACGCTTTCGTGCCTCAGTGTCAGTTACAGTTTAGTGAGCTGCCTTCGCAATCGGTGTTCTGTGTCATATCTAAGCATTTCACCGCTACATGACACATTCCGCCCACTTCAGATGTACTCAAGATTAGCAGTATCAATGGCAGTTCTGTTGTTAAGCAACAGGCTTTCACCACTGACTTACTATTCCACCTACGCACCCTTTATACCCACTAGACATG
+
CCCCCGGGGGGGGGGGGGGGGGGGGGGGGGGGGGGGGGGGGGGGGGGGGGGGGGGGGGGFGGGGGGGGGGGGGGGGGGGGGGGGGGGGGGGGGGGGFGGGGGGGGGGGGGGGGGGGGGGGGGGGGGGGGGGDDGGGGGGFGGGGGFGFGFFGCGFCFGGFGGFFF+DEFGDDFEDDFFFGGGFFFCFFFFFF=FFEFCF<6=58@EFE*AEFEEF**:=@EF==9BFFF=E=AEC8(7(5(75B*6*
@M00200:207:000000000-ALC1F:1:1101:27812:6434 2:N:0:5
TACACGGGTATCTAATCCCGTTCGCTCCCCATGCTTTCGTACCTCAGCGTCAGAACAAGCCCAGCGGCCTGTCTTCACCATCGGCGTTCCGATAGATATCAACGCATTTCACCACTCCACCTATCGTTCCGACCGCCCCTACTTGTCTCAAGACGTGCGGTTCCCCGTGCAATTCCTCGGTTGAGCCGAGGGCTTTCACACGACGCCTGCACATCCGCCTACGTACGCTTTATACCCAATAGACATGCGAT
+
CCCCCGGGGGFGGGGGGGGGGGFEFFGGGGGGGGGFGGGF@FGGGGGGGGGGG9CAFGGGGGGGGGGGGGG<FFGGAFGGGGGECFGFGGC7F:FF??;FFGGGG6CFFGGG:9EDGGGGG889FCFECFD6DEDEGDCF?GFDGFFCFFA@8CDG6C>DG>?*;A4C>D*1BBAF6=9:CGEF4?F5/61585AEFC+6;;90903::?(,))08601:?F:,)4990,,4))965808))).)),)(4-
@M00200:207:000000000-ALC1F:1:1101:4368:6438 2:N:0:5
TACAGGGGTATCTAATCCTGTTTGCTACCCACGCTTTCGCTCCTCAGCGTCAGTTCCAGCCCAGAGTGCCGCCTTCGCCGCTGGTGTTCCTCCCGATATCTGCGCATTTCACCGCTACACCGGGAATTCCACACTCCCCTACTGGACTCTAGCCACAGCAGTATCGGGTGGCGTCCCCAGGTTGAGCCTGAGGGTTTCACACCCGACTTACTGAGCCGCCTACGAGCTCTTTAAACCCAATAGACATG
+
CCCCCGGGGGGGGGGGGGGGGGGGGGGGGGGGGGGGGGGGGGGGGGGGGGGGGGGGGGGGGGGGGGGGGGGGGGGGGGGGGGGGGGGGGGGGGGEGGGGGGGGGGGGGGGGGGDGGGGGGGGGGGGGGGGGGGGGGGGGFGGGGGFGFGFGFGGGGGGGGGGFGFFFGFDEFE>>>EFFGGGFFFFA;AAGF=>DDDE>?EFDF9@F6?<EF37=@@@9;7(3<<69;>>>454FFF??B??>4,49<
@M00200:207:000000000-ALC1F:1:1101:16385:6451 2:N:0:5
TACAAGGGTATCTAATCCTGTTCGCTCCCCATGCTTTCGCTCCTCAGCGTCAGTTAATGCCCAGAGACCTGCCTTCGCCATCGGTGTTCCTCCTGATATCTGCGCATTTCACCGCTACACCAGGAATTCCAGTCTCCCCTACATCACTCTAGTCTGCCCGTACCCACCGCAGATCCGGAGTTGAGCCCCGGACTTTCACGGCAGACGCGACAAACCGCCTACGAGCTCTTTAAACCCAATAGACATG
+
CCCCCGGGGGGGGGGGGGGGGGGGGGGGGGGGGGGGGGGGGGGGGGGGGGGGGGGGGGGGGGGGGGFGGGGGGGGGGGGGGGGGGGGGGGGGGGGGGGGGGGGGGGGGGGGGGGGGGGGGGGGG+DEFGGGGGGGGGGGFGGGGGFGFGFFEGGGGFGGGGGEDFFFG>GFFDFFFF>>DGGF7AGFFFFG5>AFFFFFB2:A2@B>>2=B>B3FF@FFF6@F;DBBFBAA<9<FFBB?F:2<?9>7
@M00200:207:000000000-ALC1F:1:1101:16188:6452 2:N:0:5
TACTGGGGTATCTAATCCCGTTCGCTCCCCACACTTTCGCTCCTCAGCGTCAGGTAATGCCCAGAGAACCGCCTTCGCCACCGGTGTTCCTCCTGATATCTGCGCATTTCACCGCTACACCAGGAATTCCGTTCTCCCCTGCATACCTCTAGTCTGCCCGTATCGGAAGCAGGCTCGGGGTTAAGCCCCGAGTTTTCACTCCCGACGTGACAAACCGCCTACGAGCCCTTTACACCCAATAGACATG
+
CCCCCGGGGGGGGGGGGGGGGGGGGGGGGGGGGGGGGGGGGGGGGGGGGGGGGGGGGGGGGGGGGGGGGGGGGGGGGGGGGGGGGGGGGGGGGGGGGGGGGGGGGGGGGGGGGGGGGGGGGGGGGGGGGGGGGGGGGGGFGGFFGFGFGFGGGGGGGGGGGDFGFFEGBFFFFFFFFFFGGGFFCFFFFFGFFFFFFFFFFFFFF@FF@D@E43F?>FFF;DFFFFF:7BFBA<6?9:?B:A<>4),
@M00200:207:000000000-ALC1F:1:1101:15773:6453 2:N:0:5
TACTCGGGTATCTAATCCTGTTTGCTCCCCACGCTTTCGTGCCTCAGCGTCAGGAAAGGCCCAGTCGCCCGTCTTCACCATCGGCATTCCTGTAGATATCTACGCATTTCACCGCTCCACCTACAGTTCTGGCGACCCCTGCCTTCCTCAAGACCCGCAGTATGCCAAGCTGTTCCCCGGTTGAGCCGGGGGATTTCACAAAGCACTTGCGGGCCGGCCTACGCACCCTTTAAACCCAGTAGACATG
+
CCCCCGGGGGGGGGGGGGGGGGGGGGGGGGGGGGGGGGGGGGGGGGGGGGGGGGGGGGGGGGGGGGGGGGGGGGGGGGGGGGGGGGGGGGGGGGGGGGGGGGGGGGGGGGGGGGGGGGGGGGGGGGGGGFFGGGGGGGGFGGGGGFGFGFGGGFGGDGGGDDFGFFFGFGFFFFFFFFEDGDE>FGFF>DGF>BFFFFFFFFFDFFFFE<>;@FFFFB>B<<BFFB914:>A4>?F(,3499AAFB<
@M00200:207:000000000-ALC1F:1:1101:21525:6470 2:N:0:5
TACAGGGGTATCTAATCCCGTTCGCTCCCCTAGCTTTCGCGCCTCAGCGTCAGTGTCAGCCCAGCAACCCGCCTTCGCCGCAGGTGTTCCTCTCGATATCTACGCATTTCACCGCTACACCGAGAATTCCAGTTGCCCCTTCTGCACTCTAGCCCCGCAGTATCGGCTGACCTTTCCGAGTTAAGCCCGGAGATTTCACAGTCGACTTGCGGTGGCCGCCTACGCGCCCTTTAAACCCAGTAGACATG
+
CCCCCGGGGGGGGGGGGFGGGGGGGGGGGGGGGGGGGGGGGGGGGGGGGGGGGGGGGGGGGGGGGGGGCFGGGGGGGGGGGGGGGGGGGGGGGGGEGGEGGGGGGGGGGGGGGGGGDEGGGGGGGGGGGGGGGGGGGDGFGGGGGDDFGFGGG?6CDGGGGGFGF>BGFDFFFFFFFE>GGGFFFGFFFEGFFFFFF4CE@EE;1>FFFE>>?BD;130-40.,6;B00;1:<489:1:1,)-)))-)
@M00200:207:000000000-ALC1F:1:1101:20775:6471 2:N:0:5
TACTGGGGTATCTAATCCTGTTTGCTCCCCACGCTTTCGCGTCTCAGCGTCAGTCACTGTCCAGAAGGCCGCCTTCGCCACCGGTGTTCCGCTTGATATCTACGAATTTCACCTCTACACCAAGCATTCCACCTTCCTCTCCAGGACTCTAGCGACGCAGTTTCGGGTGCACTTCCATGGTTGAGCCATGGGATTTCACATCCGACTTGCGTTGCCGCCTACACGCGCTTTAAACCCAGTAGACATG
+
CCCCCGGGGGGGGGGGGGGGGGGGGGGGGGGGGGGGGGGGGGGGGDFGDGGGGGGGGGGGGGGGGGGGGGGGGGGGGGGGGGGGGGGGGGDGGEGGGFFGGGGGGGFGGGGGGGGGGGFBFGGGGGGGGGGGGGGGGGGFGGGFGFGFFFGGCDCG>EDDDGFGFA>FEDFFFCFFFFFGGGFFFGFAFFCFFFFFFFFFFFFFFFF@3C>BD;EEB>FFDD@;D9999??FFDF:?::?FF9444)
@M00200:207:000000000-ALC1F:1:1101:17086:6483 2:N:0:5
TACTAGGGTATCTAATCCTGTTCGCTCCCCACGCTTTCGCGTCTCAGCGTCAGTACCGTCCCAGAGAGCTGCCTTCGCCATTGGTGTTCTTCCTGATATCTGCGCATTTCACCGCTACACCAGGAATTCCACTCTCCTCTTCCGGACTCTAGCCACACGGTTTCCGTCGACGTCTGGAGGTTAAGCCTCCAGTTTTCACAACGGACCTGTGCGGCCGCCTACACGCTCTTTAAGCCCAATAGACATGCGAT
+
CCCCCGGGGGGGGGGGGGGGGGGDGGGGGGGGGGGGGGGGGGGGGGGGGGGGGGGGGGGGGGGGGGGGGGGGGGGGGGGGGGGGGGGGGGGGGGGGGGGGGGGGGGGGGGGGGGGGGGGGFGGGGGGGGFFGGGGGGFGFGGGGG>DEGFGFGGGGGGGGGGFGFDFG>DDDFFFFF5FDGCFF>FFFFFGFEFFFFCFE3:=@@=>DBF3C?=BB6908;338@>;?FFB<B<4F6:(3,4<<>>))-4(
@M00200:207:000000000-ALC1F:1:1101:7718:6485 2:N:0:5
TACACGGGTATCTAATCCCGTTTGCTCCCCTAGCTTTCGCTCCTCAGCGTCAATGCCGGTCCAGGATGCCGCCTTCGCCACCGGTATTCCTCCAGATATCTACGCATTTCACCGCTACACCTGGAATTCTGCATCCCTCTCCCGGATTCAAGCCATCCAGTATCAGACGCAGTTCCCAGGTTGAGCCTGGGGATTTCACGTCTGACTTAGTTGGCCGCCTACGAGCTCTTTAAACCCACTAGACATG
+
CCCCCEGGGGGGGGGGGGGGGGGGGGGGGGGGGGGGGGGGGGGGGAEGGGGGGGGGGGFEGGGGGGGGGGEGGGGGGGGGEGGGGGGGGGGGGGGGGGGGGGGGGGGGGGGGGDGGEGGGGGGGGGGGGGGGGGG8DGFFDGGDG>DEFBG=FGGFGFFGF=<ECEFF>D5:@EFFFF?7AFFAFGFFF5*@2@FFFFFFFFFFFF@FFEEFFFFFF=BDFFFF?B(;?<?36)AA@6(3483;<E@
@M00200:207:000000000-ALC1F:1:1101:11979:6493 2:N:0:5
TACTCGGGTATCTAATCCCGTTTGCTCCCCTGGCTTTCGCTCCTCAGCGTCAGTATTGGTCCAGGATGCCGCCTTCGCCACCGGTGTTCCTCCAGATATCTACGCATTTCACCGCTACACCTGGAATTCCGCATCCCTCTCCCAAACTCAAGCCAACCAGTATCGGACGCAGTTCCCCGGTTAAGCCGAGGGATTTCACGTCCGACTTAGTTGGCCACCTACGAGCCCTTTAAACCCTATAGACATG
+
CCCCCGGGGGGGGGGGGGGGGGGGGGGGGGGGGGGGGGGGGGGGGGGGGGGGGGGGFFGGGGGGGGGGGGGGGGGGFGGGGGGGGGGGGGGFGCEGGCGGGGGGGGGDGGGFGGGGGGGGGGGF8FGFGGGGGGGGGGGFGCFGDDFFFFGGGDGGFEGGGGFGEFFCDGBEDEFFFFFGGGFFFGFF4?D)(AABF?FFBD2(:>9DE<C?C@A@@@FDF@1<@99??B:BBAFF0(404A4?96)
@M00200:207:000000000-ALC1F:1:1101:23080:6506 2:N:0:5
TACTGGGGTATCTAATCCTGTTTGATCCCCACGCTTTCGTGCCTCAGCGTCAATAATGGCTTTGTGAGCTGCCTTCGCAATCGGTGTTCTATGACATATCTAAGCATTTCACCGCTACATGTCATATTCCGCCCACATCAAACATATTCAAGACTGGCAGTATCAATGGCAGTTCTGTTGTTAAGCAACAGGCTTTCACCACTGACTTATCAGTCCGCCTACGCACCCTTTAAACCCAGTAGACATG
+
CCCCCGGGGGGGGGGGGGGGGGGGGGGGGGGGGGGGGGGGGGGGGGGGGGGGGGGGGGGGGGGGGGGGGGGGGGGGGGGGGGGGGGGGGGGGGGGGGGGGGGGFGGGGGGGGGGGDGGGGGGGGGGGGGGGGGGGGGGGFGGGGGFGFGFGFDGGGGDGGGGFGFFFGFGFFFFFFFFFGGGFFFGFFFFGFDFFFFFFEFFF@EFFFCFFFCFCC=AAAF@==@F9<7B@EE=FA9@DEFCFE6@7
@M00200:207:000000000-ALC1F:1:1101:6165:6508 2:N:0:5
TACAAGGGTATCTAATCCTGTTTGCTCCCCACGCTTTCGTGCCTGAACGTCGGTACTGGTCCAGGAAGCCGCTTTCGCCACTGATGTTCCTTCCGATATCTACGCATTTCACCGCTACACCGGAAATTCCGCTTCCCTCTACCGTACCCTAGCTATTCAGTCTCGAATGCAATTCCCAGGTTGAGCCCGGGGCTTTCACACCCGACTTAGATAGCCGTCTACGCACGCTTTAAACCCAGTAGACATGAGAC
+
CCCCC@FGGD<FFGGGGGGGGGGGGGGFGGFGGGGGGGGGFGGFGEFFEFEFGFGGGGGGGGDGGGGFGGGGGGFGGDGGGFGDGGGGGGGGGGGGG7EGGGDGGE7FGGGGGGGDGGGGGEG@CCEGFGGGGGG?FGGF7@FGEFDEDDDGGGFGFGFFGG7EF50,*6B+?=AAAFFDGFFF5;A?E*9:AAA:B4CA>-6=(6@@=645CEF@B;>;6C?@D@9@F<<3)3=F<6:84).<))5).))
@M00200:207:000000000-ALC1F:1:1101:11288:6520 2:N:0:5
TACTGGGGTATCTAATCCTGTTTGCTCCCCACGCTTTCGCGTCTCAGCGTCAGTCATCGTCCAGAAGGCCGCCTTCGCCGCAGGTGTTCTGCTTGATATCTACGAATTTCACCTCTACACCAAGCATTCCACCTTCCTCTCCGAGACTCGAGCGAAGCAGTTTTGGATGCGCTTCCACGGTTGAGCCGTGGGCTTTCACATCCAACTTGCCAAGCCGCCTACACGCGCTTTATACCCAGTAGACATG
+
CCCCCGGGGGGGGGGGGGGGGGGGGGGGGGGGGGGGGGGGGGGGGGGGGGGGGGGGGGGGGGGGGGGGGGGGGGGGGGGGGGDGGGGGGGGGGGGGDGGGGGGGGGGGGGGGGGGGFGGGGGGFGGGGGGGGGFGGGGGFGGGGGFGFGFGDGDDGDGGGGGCGFFAFFCEEDFFFFFFDGGFFFCF?DF4?>FAFFFFFFF@EBFFFE<EE82F0:BFFFFEF0109;F?)6:FF?2426)65)6<
@M00200:207:000000000-ALC1F:1:1101:21848:6523 2:N:0:5
TACTAGGGTATCTAATCCTGTTCGCTCCCCTAGCTTTCGCGCCTGAGCGTCAGGTAATGCCCAGAGAACCGCCTTCGCCACCGGTGTTCCTCCTGATATCTGCGCATTTCACCGCTACACCAGGAATTCCGTTCTCCCCTGCATACCTCTAGTCAGCCCGTATCGGAAGCCAGCCCAGCGTTAAGCCCTGGGTTTTCACTCCCGACGCCACAAACCGCCTACGAACCCTTTAAACCCAGTAGACATG
+
CCCCCFGGGGGGGGGGGGGGGGGGGGGGGGF<FGGGGGGCCF7FDGGGGGGGCECGGG<<6,EE<8FCFBFDFGGGGG:FCFEGG7FGGG99?AAFFEEGG9BFGGGGGGGGGGGGGGGGFFE++>FFGA,DDEDF+AD?+,@DGF6DFDCGGD99?D8DGDFG>55@AG*69)@EF;*3CD*@FFF>FFGF)@AFFFF6*7->=@(((.3663A?@FFFFF(((61<<?BF<4?F?F(4<24<4>?
@M00200:207:000000000-ALC1F:1:1101:14971:6536 2:N:0:5
TACTAGGGTATCTAATCCTGTTTGCTACCCACGCTTTCGCTCCTCAGCGTCAGTTTCGGCCCAGAGTGGCGCCTTCGCCACCGGTGTTCCTCCTAATATCTGCGCATTTCACCGCTACACTAGGAATTCCCCACTCCCCTACCGAACTCTAGTCACAACAGTATCGAATGCACGCTTTGGGTTGAGCCCAAAGTTTTCACACCCGACTTATCGAACCGCCTCCGAGCTCTTTAAACCCAATAACATTG
+
CCCCCGGGGGGGGGGGGGGGGGGGGGGGGGGGGGGGGGGGGGGGGGGGGGGGGGGGGGGGGGGGGGGGGGGGGGGGGGGGGGGGGGGGGGGGGGGGGGGGGGFGGGGGGGGGGGGGGGGGGGGGCGGGGGGFGGGG=DDFGGGGGFGFGFFGGGGGGGGG?DFEFEFGFGFFFFFDF?8FEGFFFGF>CFGF2FFFF69/1<=A=29B2*192:89@66@;((.(6(,57;CF?FFF;:22)).))).
@M00200:207:000000000-ALC1F:1:1101:23828:6554 2:N:0:5
TACAGGGGTATCTAATCCTGTTTGCTACCCACGCTTTCGCTCCTCAGCGTCAGTCTCGGCCCAGAGTGGCGCCTTCGCCACCGGTGTTCCTCCTGATATCTGCGCATTTCACCGCTACACCAGGAATTCCCCACTCCCCTACCGGACTCAAGTCACAGCAGTATCGGGTGGCCGCTCAGGGTTGAGCCCTGAGTTTTCACACCCGACTTACTGAACCGCCTACGAGCTCTTTCAGCCCAATAGACATG
+
CCCCCFGGGGGGGFGGGGGGGGGGGGGGGGGGGGGGGGGGGGGGGGGGGGGGGGGGGGGGGGGGGGGGCFFGGGGGGGGGGGGGGGGGGGGGGGGCGGGGGGGGGGGGGGGGFEGGGGGGGGGGGGGDFGGGGGGGDFGFGGGDE>DDGFCGGGGGGFGFFGCFFFFEFDFFFFFFFDF4CFFBAFFFFFFFFFFEFFFEFFFB@006?CFC<CAE?6@B@;@@F019FFF2-6@F4:B((.6)<4<2
@M00200:207:000000000-ALC1F:1:1101:25724:6603 2:N:0:5
TACTGGGGTATCTAATCCCGTTTGCTCCCCTGGCTTTCGCTCCTCAGTGTCAATTCCGGTCCAGGATGCCGCCTTCGCCACCGGTGTTCCTCCAGATATCTACGCATTTCACCGCTACACCTGGAATTCCACATCCCTCTCCCAAACTCGAGCCGTCCAGTATCAGACGCAGTTCCCAGGTTAAGCCGGGGGATTTCACGTCTGACTTAGATGGCCGCCTACGCGCCCTTTAAACCCAATAGACATG
+
CCCCCGGGGGGGGGGGGGGGGGGGGGGGGGGGGGGGGGGGGGGGGGGGGFGGGGGGGGGGGGGGGGGGGGDGGGGGGDGGGGGDCGGGGGGGGFFFGGGGGGGGGGGGGGGGGGGGDFGGGGGGGGGGGGGGGGGGGGDFGGGGFFGFGFGCGGGGGGDGG?9DFFFGFG5?EFFFFFFC<F+<>FFDEBGAB>F3BEF2>=DFCEFFFC<C?EA@@FFFF@?>B6;917724<?FFF:??):?A>?
@M00200:207:000000000-ALC1F:1:1101:16035:6620 2:N:0:5
TACCGGGGTATCTAATCCCGTTCGCTCCCCTGGCTTTCGCGCCTCAGCGTCAGGGAGGGCCCAGCGTGCCGCCTTCGCCACCGGTGTTCCTTCCGATATCTACGCATTTCACCGCTCCACCGGAAGTTCCGCACGCCCCTACCCCCCTCGAGGCCGGCGGTATCGAAGGCCCTTCCCCAGTTGAGCTGGGGGCTTTCACCTCCGACCGGCCGGCCCGCCTACGCGCCCTTTAAGCCCCATAGACATC
+
CCCCCGGGGGGGGGGGGGGGGGGGGGGGGGGGGGGGGGGGGGGGGGGGGGGGGGGGGGGGGGGGGGGEGGGGGGGGFGGGGGGGGGGGGGGGGGGGGGGGGGGGGGGGGGGGGGGGGGGGGGCEGGFGGGGGGGDGGGGFGGGGGFGFGFC?CDGDCEDCDGFGFFFGDFFFFBFFFFFG6DF?4CF?4>DF>BF7=:@A2:?63>BF901219BFBB>03:<>;>>09:?)54@F<(43(8)))))
@M00200:207:000000000-ALC1F:1:1101:18103:6629 2:N:0:5
TACTGGGGTATCTAATCCTGTTTGCTCCCCACGCTTTCGCACCTCAGCGTCAGTATCGGGCCAGTGAGCCGCCTTCGCCACTGGTGTTCTTGCGAATATCTACGAATTTCACCTCTACACTCGCAGTTCCACTCACCTCTCCCGAACTCGAGACTCCCAGTATCGAAGGCAGTTCTGGAGTTGAGCTCCAGGATTTCACCACCGACTTAAGAGTCCGCCTACGTGCGCTTTAAGCCCAATAGACATG
+
CCCCCFGGGGGGGGGGGGGGGGGGGGGGGGGGGGGGGGEGGGGGGGGGGGGGGGGGGGGGGGGGGGG@GGGGGGGGGGGGGGGGGGGGGGGGGGGGGGGGGGGFGGGGGGGGGGGGGGGGGGGGEEGGGGGGGGGGGGGFGGGDCFGFGFGDFGGGGGGGGFFGFFFCEGFFFFFFFFA7FFFFFGFFFFFFBFFFFEFFEF42@FBFFFEEFEAED>D?;D@FF@FBF@F35@F;@F<DFFC<9C<
@M00200:207:000000000-ALC1F:1:1101:22923:6631 2:N:0:5
TACGGGGGTATCTAATCCCGTTTGCTCCCCTAGCTTTCGCGCCTCAGCGTCAGAAGAGGTCCAGCGCGCCGCTTTCGCCACCGGAGTTCCTGTAGATATCAACGCATTTCACCGCTCCACCTACAGTTCCGCACGCCCCTACCTCCCTCGAGGCCGTCAGTATCTAAGGCAGTTCCACGGTTGAGCCGCGGCATTTCACCCCAGCCTTGACAGCCCGCCTACGCGCCCTTTACACCCAATAGACATGAGCT
+
CCCCCGGGGGGGGGGGGGGGGGGGGGGGGGGGFGGGGGGGGGGGGGGGGGGGGGGGGGGGGGGGGGGGGGGGGGGGGGGGGGEGEGGGGGGGGGGFGGGGGGGGGGGGGGGGGGGGGGGGGGGGGGGGGGGGGGGGGDGFGFGGGFGFFEGEDGGDGGGGGFFGFFACAGFFFFFFFFE7C8B;ADFDEBDE(>?<FDFFBFFF(4:BDBFFFBF<9BFF:<:B(701122:AAFFF<(.):)549)92))
@M00200:207:000000000-ALC1F:1:1101:16115:6638 2:N:0:5
TACTCGGGTATCTAATCCTGTTCGCTCCCCACGCTTTCGCGTCTCAGCGTCAGTACCGTCCCAGAGAGCCGCCTTCGCCACGGGTGTTCTTCCTGATATCTGCGCATTTCACCGCTACACCAGGAATTCCATTCTCCTCTTCCGGACTCTAGCCAGATGGTTTCGGTCGACGTCTGAAGGTTAAGCCTCCAGTTTTTACAACCGACCTATCTGTCCGCCTACACGCTCTTTAAACCCAATAGACATG
+
CCCCCGGGGGGGGGGGGGGGGGGGGGGGGGGGGGGGGGGGGGGGGGGGGGGGGGGGGGGGGGGGGGGGGGGGGGGGGGGGGGGGGGGGGGGGGGGGGGGGGGGGGGGGGGGGGGGGGGGGGGGGEGGGGGGGGGGGGGGFGGGDEEGFGFGDFGGGGGGGGGFGABEGFGFEFFFFF6AFGGCBFG9FFFGFECFFF9F?CE@FFFBBFFF?E)@6;BFDFFFF7:7<FFFF2>FFFF?1)5>?AD?
@M00200:207:000000000-ALC1F:1:1101:9618:6661 2:N:0:5
TACTAGGGTATCTAATCCTGTTTGCTCCCCTAGCTTTCGTGCCTCAGCGTCAGGAATTGTCCAGGGACTCGCCTTCGCCACTGGTGTTCCTCCCGATATCTACGCATTTCACTGCTACACCGGGAATTCCAGTCCCCCCTCCAATCCTCTAGCCGAATAGTATCCCATGCCATTTCCAAGTTAAGCTTGGAGATTTCACATGAGACTTACCCGACCACCTACGCACCCTTTAAGCCCAATAGACATG
+
CCCCCDFGGGGGGGGGGGGGGGGGGGGGGGGGFGGGGGGGGGGGGGGGDGGGCGGGGGGGGGGGGDGGGGDFFGGGGGGGGGGFGGGGGGGGGGDEGGGGGGGFGCCGFGGGGFGGGGGGGGEGEEGFGGGGGGGGGG>DGGGGFFGFGF8EDGDD6E8AD=DGFFFGFGFFFFFFFF?CEGFFFGFFF>CF=FFFFFFFEC*)*3>@=EFE259:9@D22>@>>BF@DFFF<<F;=?6@@EC3);;
@M00200:207:000000000-ALC1F:1:1101:16300:6666 2:N:0:5
TACTGGGGTATCTAATCCTGTTTTATCCCCACGCTTTCGTGCCTCAGAGTCAATATATTTGTAGCGAGCTTCCTTTGCAATTGGTGTTTTATGTCATATCTAAGCATTTTACCGCTACATGACATAATCCGCTCACCTCCACAATATTCAAGACAGATAGTATCAACGGCAGTTTCCAAGTTAAGCTCGGAGCTTTCACCACTTACTTACCTGCCCTCCTCCCCCCCCCTTTTACCCCGTAAACAAT
+
CCCC8@EE@@C6C,F<<F<,;FG,,,6FFG<C+@@FF<CF,6D?F,,,,66CE9FEGG,C6C,,<@+@:7,6A,A,,@<,9E,,6,::,9;F,CA,?,9,9,C,:99=E,,5E86+++D9,==,C,;3,@4=CE+,D++;+18=,<=F+?,,??++=9+++6++?96=9=5*0;EFB++66=3+++1*:B+*)*5;+*+:0)0***0;**8>*3;@E9=)))1)/4-5(63.3)86(((/.1(1)(/
@M00200:207:000000000-ALC1F:1:1101:9212:6680 2:N:0:5
TACACGGGTATCTAATCCTGTTCGCTCCCCTAGCTTTCGCGCCTCAGCGTCAGGTAAGGCCCAGAGATCCGCCTTCGCCACCGGTGTTCCTCCTGATATCTGCGCATTTCACCGCTACACCAGGAATTCCGATCTCCCCTACCTACCTCTAGTCGGGCAGTATCGGATGCAGTCCCGAGGTTGAGCCTCGGGATTTCACATCCGACTTGCCAAACCGCCTACGTGCGCTTTAAACCCAATAGACATG
+
CCCCCGGGGGGGGGGGGGGGGGGGGGGGGGGGGGGGGCGGEGGGGGGGGGGGGGGGGGGGGGGGGGGGGGGGGGEGGGGGGGGEFEGGFGGGGGGGGGGGGGGGGGGGGGGFGGGGGGGGGGGGGGG8FGGCDGGGGGGFGGGGGFGFFFGFGGGDDDGGGGFGFEB>?GFFFEFABEEGGGFAF7AFFFGB>DFBFEAEC@32(:>13C@@FDFD91;F;D<;31113?B2<2??:68?04)46A2
@M00200:207:000000000-ALC1F:1:1101:15018:6681 2:N:0:5
TACGCGGGTATCTAATCCTGTTTGCTACCCACGCTTTCGCTCCTCAGCGTCAGTCTCGGCCCAGAGCGGCGCCTTCGCCACTGGTGTTCCTCCTGATATCTGCGCATTTCACCGCTACACCAGGAATTCCCCGCTCCCCTACCGAACTCAAGTCACAGCAGTATCGGGTGGCGGCTCTGGGTTGAGCCCAGAGTTTTCACACCCGACTTACCGAACCGCCTACGAGCTCTTTAAACCCAGTAGACATG
+
CCCCCGGGGGGGGGGGGGGGGGGGGGGGGGGGDGGGGGGGGGGGGGGGGGGGGGGGGGCGGGGGGGGDGGGGGGGGGGGGGGGGGGGGGGGGGGGGGEFGGGGGGGGGGGGGGEGGGGGGGGGGGEGGGGGGGGGGG6DFGGFGGFGFGFGGFGGGGGGGGGFGFDDEADEFD>D)=FFCFFDDFDFFFAGF?FFC7)+6403,4191<<<?:?579>99B?FF?<9289244)9??F1(.69)<9A<
@M00200:207:000000000-ALC1F:1:1101:20203:6682 2:N:0:5
TACTGGGGTATCTAATCCCGTTCGCTCCCCTAGCTTTCGCGCCTCAGCGTCAGTGTCAGCCCAGCAACCCGCCTTCGCCGCAGGTGTTCCTCTCGATATCTACGCATTTCACCGCTACACCGAGAATTCCAGTTGCCCCTTCTGCACTCTAGCCCCGCAGTATCGGCTGACCGTTCTGGGTTAAGCCCAGAGATTTCACAGTCGACTTGCGGTGGCCGCCTACGCGCCCTTTAAACCCAATAGACATG
+
CCCCCFGEGGGGGGGGGGGGGGGGGGGGGGGGGGGGGGGGGGGGGGGGGGGEGGGGGGGGEFEFGGGGGGGGGGGGGGGGGG7FGGGGGGGGGGGGGDEGG;FFGGGGGGGGGGEGGGGGGEGGGEGFGGGGGDDGDFDFGGGGGFGFGFG=F?GGGGGGG7CFFDBGBFFFFFFFFF49CD?FFGFFFF44(=B7>5B<@FE==;?63;>FD>D1=(11;??121((47?D44*/,316()66?AB2
@M00200:207:000000000-ALC1F:1:1101:27477:6695 2:N:0:5
TACTAGGGTATCTAATCCCGTTTGCTCCCCCAGCTTTCGTGCCTCAGCGTCAGAACGAGTCCAGGTAACCGCCTTCGCCACTGGTGTTCCTCCCGATATCTACGCATTTCACCGCTACACCGGGAATTCCATTACCCTCTACTCGCCTCAAGGTTCGCAGTATCAAGGCCGTGCCCCGCGTTGAGCCCGGATATTTCACCTCCGACTTTCGAATCCGCCTACGCACGCTTTAAGCCCAATAGCCATACGAT
+
CCCC<EFGGGGGGGGGGGGGGGGGGGGGGG7:BFGGGGGFFGGGGGGGGGGGGA<B+6@FGGFGG<FCFGGGGGGGGGGGGGGGGGGGGGGGG7CGGGGGGGGGGGGGGGGGGGGGGGGGFEEDEGGGGGG8CCDFGGGF7AAA+<CEG*D86=8FCG6CGGFG7+;,@FB@95FFFD*;EDEFFGAA487>=8FFFF+5)(66>9>1))(((/:;9DDD1309:90(-3624.@6:?(().))))).(((
@M00200:207:000000000-ALC1F:1:1101:23249:6719 2:N:0:5
TACGAGGGTATCTAATCCCGTTTGCTCCCCTAGCTTTCGCTCCTCAGCGTCAATATTGGTCCAGGATGCCGCCTTCGCCACCGGTGTTCCTCCAGATATCTACGCATTTCACCGCTACACCTGGAATTCCGCATCCCTCTCCCAAATCCAAGCCATCCAGTATCACACGCAGTTCCCCAGTTAAGCTGAGGGATTTCACGTATGACTTAGTTGGCCGCCTACGAGCCCTTTAAACCCAGTAGACATG
+
CCCCCCFGGGGGGGGGGGGGGGFGGGGGGGGGGGGGGFGGCGEGGGGFEEGGGGGGGGGAFGGGGGGGGGGGGGGGGGEFEFGGGGFEGGGGGGGGGGGGGGGGGGDGGGGGG8CCGGGGGGFFGGFGGGGGGGG,==FFGGGFD?FFGFG9F8DF6D?DG?FGDFFGFGFEEEFFFAFDFGFFCDFF>FFFFF>CFEAB@FFDCFEAC8EAE2A=@BFFFDFF>;6;@15<5C4;;80647??CEF
@M00200:207:000000000-ALC1F:1:1101:17259:6730 2:N:0:5
TACCCGGGTATCTAATCCTGTTTGCTCCCCACGCTTTCGCGTCTCAGCGTCAGTCATCGTCCAGAAGGCCGCCTTCGCTGCCGGTATTCCTCCCAGTATCTACGGATTTCACCCCTACACTGGGAATTCTGCCTTCCTCTCCGAGACTCTAGCGAAGCAGTTTCGGATGCAGTTCCCGGGTTGAGCCCGGGGATTTCACATCCGCCTTGCCAAGCCGCCTACACGCGCTTTCAACCCACTCGCCCTGCGAC
+
CCCCCGGGGGGGGGGGGGGGGGGGGGGGGGGGEGGGGGGGGGGGGGGGGGGGGGGGGGGGGFGGGGGFGGGGGGGGGGGGGGGGGGGGGGGGGGGGGGGGGGGGGGGGGGGGGGGGGGGGGGD,E8EGGGEGGGGGGGGFGGG>8*=FGFCDF6?0CGF9BCFGE>5@9FFFFCFFFD5CG49>>FFFE*)658AFFFF3?;;7(((6.;@3/1A;6>BDDB:::>670(,)).=@?<(((4(-((,((((
@M00200:207:000000000-ALC1F:1:1101:3930:6780 2:N:0:5
TACTCGGGTATCTAATCCTGTTTGCTCCCCTAGCTTTCGCGCCTCAGCGTCAGTTGTGGTCCAGTGCGCCGCTTTCGCCACAGGTGTTCCTCCCGATATCTACGCATTTCACCGCTACACCGGGAATTCCACGCACCTCTCCCACACTCCAGCACGGCAGTTTCGCCTGCAGGCTCTGAGTTGAGCCCAGAGGTTTCACAGGTGACTTACCGCACCGCCTACGCGCCCTTTATACCCCATAGCCATG
+
CCCCCDGGGDGGGGGGGGGGGGGGGGGGGGGGGGGGGGGEGGGGGGFFGGGGGGGGG7CFGGGGE9FGDEGGGDGGGGG:EGGGGFGGFFFFFGGGGCEGGCGFGEEGDGGGGEGGDGFGGGDD@6EFFGGFGCCGGGCFGGGGGFGFGFGFG+AC+@DGGFAFBE>E9FFA9)*;A8++2BBF4CF>FFCA26)9FEF582*.*09C<<87>0>>9B9;(32907,4083<<4@F?0:0.4)))6)
@M00200:207:000000000-ALC1F:1:1101:10352:6789 2:N:0:5
TACTGGGGTATCTAATCCTGTTTGCTCCCCACGCTTTCGTGTCTCAGCGTCAGTATCTGTCCAGTTGGCCGCCTTCGCCACCGGTGTTCCTCTCGATATCTACGAATTTCACCTCTACACCGAGAATTCCACCAACCTCTCCAGTACTCTAGCCGGGCCGTATCGAGTGCACTTCCAGGGTTGAGCCCTGGGCTTTCACACCCGACTTACTCGACCGCCTCAACCAGCTTTATACCTAGTAGCAATAACAC
+
C8CCCECFC@FG9EFGGG<EFEFD<,CFGGGGGDCEFC7FCGGGFFGGG@@@7EFFFFFFFGGGGGGDGGGCEEGGG,F@GFGGFFEGGGFFEFGCFFE9DCDBC8:=;F;E:EDDEE8ADC@=E8E,,EEFD8=+C=6DD8A==DG7=29DGFDD6++==CDGE5@??8<F5>5?BF63@*0*@56*;A>>=*;>FF@AE)55@@==CE*1(8?(399@0;)3(,//)/.).117)))1)).)).)).)(
@M00200:207:000000000-ALC1F:1:1101:10835:6789 2:N:0:5
TACTGGGGTATCTAATCCCGTTTGATCCCCTGGCTTTCGCGCCTCAGCGTCACAGGCACCCCAGACAGTCGCTTTCGCCACCGGCGTTCCTCCCGATATCTACGCATTTCACCGCTCCACCTGGAGTTCCACTGTCCCCTGATGCCGTCGAGCGCGGCCGTTGCCCCGGCTGTTCCTCGGTTGGGCCGAGGGCTTTCACCGGAACCGCCCCGCACCGCCTACGCTCCCTTTACACCCAGTAGTCTTGCGAT
+
CCCCCFGGGGGGGGGGGGGGGGGGCGGGGGF8FFGGGGGCFGCF@FGGGGGGGCG8@FDFGGGGGGGGFEFG:FGGGGGG,EFDEEFGGGGGGDCGG7BFGGGGGCGGGGGGGGGGGGGGF,@=FFFGGGGG8,CFGFGBFD,6=DDBG5+1@CC*@*9>CD>D;A)*2?B;F<FFAA>3CD)=>CF>3B35(8547)1.(3(29<0((((-4(566>FF1<<1,(,87A5).5FF2-(.6<)6).)),,(
@M00200:207:000000000-ALC1F:1:1101:4581:6793 2:N:0:5
TACGAGGGTATCTAATCCCGTTTGCTCCCCACGCTTTCGCACCTCAGCGTCAGTCTCCGTCCAGCGGGCCGCCTACGCCACCGGTGTTCCTCCTGATCTCTACACATTTCACCGCTACACCAGGAATTCCACCCGCCTCTCCGGGACTCAAGAGCCGGAGTCTCGAGCGCCGTTCCCGGGTTGAGCCCGGGGCTTTCACACCCGACTTCCGACCCCGCCTACGCGCCCTTTACACCCAATAGACATG
+
CCCCCGGGGGGGGGGGGCFGGGGGGGGGGGGGGGGGGGGGGGGGGGGGBFEGGGGGGGGGGGGGGGGGGGGGGGGGGGGGGFGGGGGGGGGGGGGGGGGGGGGGGGCFGGGGGGGGGGGGGGGGFGGGGGGGGGGDDGGFGGDDEBGFGFGCGGGGGD*;;CFGFAEGAGEDDFFFFFEGC<EF4CFFEFGFFDF2BFFFF?>0396148:09>:<>BF:(4<FFF>B><?24AFF0(8:?A<?<B?
@M00200:207:000000000-ALC1F:1:1101:4787:6801 2:N:0:5
TACTAGGGTATCTAATCCTGTTTGCTCCCCACGCTGTCGCGCCTCAGCGTCAGCCACAGCCCAGCGGGCCGCCTTCGCCACCGGTGTTCTTCCGGATCTCTACGCATTCCACCGCTACACCCGGAATTCCACCCGCCTCTACTGTGCTCCAGCGCGACAGTCGCCACGGCCGATCCGGGGTTGAGCCCCGGACTTTCACCGCCGCCTTGTCGCTCCGCCTCCGCGCCCTTTCACCCAGTAGAAATGAGATT
+
CCCCCGGGGGGGGGGGGGGGGGGGGGGGGGGGGGGGGGGGGGGGGGGGGGGGGGGGGGGGGGGGGGGGGGGGGGGGGGGGGGGGGGGGGGGGGGGGGGGGGGGGGGGGGGGGGGGGGGGGGGGGGGGGGGGGGGGGGGGFGGGGGFGFGFGFGGGGGGGGGGFGFFFGFGFFFFFEFFEGGGFFFGFF><DF>EFFF4F>?FFF>;?0).)11(.4?B:?(12(,,49>BF445*71282))).--)).6)
@M00200:207:000000000-ALC1F:1:1101:16607:6824 2:N:0:5
TACGCGGGTATCTAATCCTGTTTGCTCCCCACGCTTTCGCGCCTCAGCGTCAGAAACGGTCCAGATGGCCGCCTTCGCCACCGGTGTTCTTCCCAATATCTACGAATTTCACCTCTACACTGGGAATTCCACCATCCTCTCCCGTCCTCAAGCAACGCAGTATCAAGCGCCGTTCCCAGGTTGAGCCCGGGGCTTTCACGCCTGACTTACATCGCCGCCTACGCGCCCTTTAAGCCCAATAGACATGAGA
+
CCCCCGGGGGGGGGGGGGGGGGGGGGGGGGDGGGGGGGGGGGGGGGGGGGGGGGGGGGGGGGGGGGGGGGGGGGGGGGGGGGGGGGGGGGGGGGGGGGGGGGGGGGGGGGGGGGGGGGGGGGGGGGGGGGGGGGGGGGF+=GGGGFGFGFGGGGGGGGGDCDFGFFFGDGFFFFFFFFF>9>F9?FA?EFGEFFFFFFFFD1=?1@<E9>>C)8D2,49??:B>FF;>>?,:4<??6::(8<<2>22)4:
@M00200:207:000000000-ALC1F:1:1101:22042:6829 2:N:0:5
TACAGGGGTATCTAATCCCGTTTGCTCCCCTGGCTTTCGCGCCTCAGCGTCAATGCCGGTCCAGGATGCCGCCTTCGCCACCGGTGTTCCTCCAGATATCTACGCATTTCACCGCTACACCTGGAATTCCACATCCCTCTCCCGGATTCGAGCCTGTCAGTATCGGACGCAGTTCCCGGGTTGAGCCCGGGGATTTCACCACTGACTTACCTGCCCACCTACGCACCCTTTAAGCCCAATAGACATG
+
CCCCCGGGGGGGGGGGGGGGGGGGGGGGGGGGEGGGGGGGGGGGGGGGGGGGGGGGGGGGGGGGGGGGGGGGGGGGGGGGGGGGGGGGGGGGGGGGGGGGGGGGGGDGGGGGGGGGGGGGGGGGGGGGGGGGGGGGGGGFFGGGGBGFGFDFGGGGGGGFGFFGFDEEDGBEFFFFADBGGDBFAGFFFEDFFDFFFEFFFFE;3;EFFE@E8;=;8D?8=E?FFBFF??FF9>FF?FFB7A24AA?
@M00200:207:000000000-ALC1F:1:1101:3733:6835 2:N:0:5
TACTAGGGTATCTAATCCTGTTCGCTCCCCATGCTTTCGCTTCTCAGCGTCAGTAGTGGCCCAGAGACCTGCCTTCGCCATCGGTGTTCCTCCTGATATCTGCGCATTCCACCGCTACACCAGGAATTCCAGTCTCCCCTACCACACTCTAGCCTGCCCGTACCCACTGCAAGTCCGGAGTTGAGCCCCGGATTTTCACAGCAGACGCGACAAACCGCCTACAAGCTCTTTACGCCCAGTCGACATG
+
CCCCCGGGGGGGGGGGGGGGGGGGGGGGGGGGGGGGGGGGGGGGGGGGGGGGGGGGGGGGGGGGGGGGGGGGGGGGFGGGGGGGGGGGGGGGGGGGGGGGGGGGGGGGGGGGGGEDGGGGGGGGGFGGGGGGGGGGGGGFGGGGGFGFGFGGGGGGGEGDGGFDFFFGFCBFFEFFBFEGGG?E5+?0:BGFFAFEFEFFFFD:BFFFBFF>23==>;F@6@F@FF;4?EC);7580(44)-(4((4
@M00200:207:000000000-ALC1F:1:1101:22846:6838 2:N:0:5
TACACGGGTATCTAATCCCGTTTGCTCCCCTGGCTTTCGCGCCTCAGCGTCGGTATCAGCCCAGAGACTCGCCTTCGCCACTGGTGTTCCTCCCGATATCTACGCATTTCACCGCTACACCGGGAATTCCAGTCTCCTCTGCTGTACCCGAGCTGAACAGTATGAAGTGCAGTTCCCCGGTTGAGCCGGGGGATTTAACACCCCACTTATTCAGCCGCCTACACGCCCTTTAAACCCAGTAGACATG
+
CCCCCGGGGGGGGGGGGGGGGGGGGGGGGGGGFGGGGGGGGGGGGGFGGGGGGGGGGGFGGGGFDFGGGGGGGGGGGGGGGGGGGGGGGGGGFGGGGGGGGGGGGGGGGGGGGGGC=FGGGGDDEGGGGGGFDGFGGGGFGGGGGFGCFFG+?DG+=FGGGGFGFAFGFGF6CEABAFB>EGFF4FFBE)787B)7+<AEFF@01>F<4CFFFFFB09>B???B0>B;>FFFFBFFFF:>>4:A<A<
@M00200:207:000000000-ALC1F:1:1101:20730:6839 2:N:0:5
TACTAGGGTATCTAATCCTGTTTGCTCCCCACGCTTTCGCGTCTCAGCGTCAGTATCCAACCAGGGGGCCGCCTTCGCCACCGGTGTTCCTCCTGATATCTGCGCATTTCACCGCTACACCAGGAATTCCAGTCTCCCCTGCCGAACTCAAGTCTGCCCGTATCGACTGCAGGCTCCACGTTAAGCGTGAAGTTTTCACAGCCGACGCAACAAACCGCCTACGAGCTCTTTAAACCCAATAGACATGAGA
+
CCCCCGGGGGGGGGGGGGGGGGGGGGGGGGGGGGGGGGGGGGGGGGGGGGGGGGGGGGGGGGGGGGGGGGGGGGGGGGGGGGGGGGGGGGGGGGGGGGGGGGGGGGGGGGGGGGGGGGGGGGGGGGGGGGGGGGGGGGGFGGGGGFGFGFGGGGGGGGGGGGFGFFFGFGFFAAFFFFFGGGFFFGFFFFGFEF>CFFFFEFFFFFBBFFF@DFAFF>BF?FFFFFFFAFF<<<FFB6??2947A><AFB
@M00200:207:000000000-ALC1F:1:1101:19264:6889 2:N:0:5
TACGCGGGTATCTAATCCCGTTCGCTCCCCTGGCTTTCGCGTCTCAGCGTCAGCGGAGGTCCAGGCGCCCGCTTTCGCCACGGGCGTTCCTGCCGATCTCAACGCATTTCACCGCTCCACCGGCAGTTCCGGCGCCCCCTACCTCGCTCCAGCCCGGTCGTATCCGCGCCCCTTCCCCGGTTGAGCCGGGGGCTTTCAGCGACGGACGTGCCGGGCCGCCTACACGCGCCTTCTACCCAGTAGACATG
+
@CCCCCGGGGGGGGGGGGGE<EGGGEFGDCFF8CF<FGGGGGGGGFCABFGCCDFC@@FFGFGEFFEEEGGGGCF94+B+@=FGGGECEFFGGGGG:FFGG;EFGGDGGC9EC8E>EGGGGECE:@>FGGGEGGG:DDGE7=CF:6D5/8CEFFCD5:D<C4);@5>:53.>F047@@)):77<4C?D35/07>58FFF>B1>0(29BF:0(,48>;>9((41(,2(40((4))984,448):)4.64
@M00200:207:000000000-ALC1F:1:1101:13910:6893 2:N:0:5
TACACGGGTATCTAATCCCGTTTGCTCCCCTGGCTTTCGTGTCTCAGCGTCAGCTCAGCCCCAGTCGTCTGCTTTCGCCTTTGGCGTTCCAAACGATATCTACGCATTTCACCGCTCCACCGTTTGTTCCGACGACCCCTGGCTGGCTCAAGAAACGCAGTATGCCCAGCAGTTCCACGGTTGAGCCGTGGGATTTCACAAGGCACTTACGCTTCCGCCTACACACGCTTTATACCCAATCGACATGAGC
+
CCCCCEGGGGGGGGGGGGGGGGGGGGGGGGGGGGFGGGGGGDGGGGGGGGGGGFAFFFCGGGEGGGGGGGGGAFGGGGGGGGGGGEGGGGFFE7FG@BEGGGGGGGCGGGGGACEGEGGGGGGGGGGGGGGDDGGGG6DFDFGFC>GFGFGG7=FGGGGDCFFCAAFDFGFFFCAF>FFGFG4?FFF4594ABF8>F?FEF22>BDDBF<@031>@3(2:(6@F3401(,6<AAFBB7:((-170?>A7)
@M00200:207:000000000-ALC1F:1:1101:18516:6900 2:N:0:5
TACTGGGGTATCTAATCCTGTTTGCTCCCCACGCTTTCGTGCCTCAGCGTCAGTATCGGGCCAGTGAGCCGCCTTCGCCACTGGTGTTCTTGCGAATATCTACGAATTTCACCTCTACACTCGCAGTTCCACTCACCTCTCCCGCACTCAAGATCTTCAGTATCAAATGCAGTTCTGGAGTTGAGCTCCAGTATTTCACCCCTGACTTAAAGACCCGCCTACGCACCCTTTACACCCAGTACACATGAGA
+
CCCCCGGGGGGGGGGGGGGGGGGGGGGGGGGGDGGGGGGEFGGGGGGGGGGGGGF,F@F7FGGG<BEA,EFGGGGGGGGGGGGGGGGGGGG<E:FGG7=FGGGG+=EGFGGGGGGGGGGGGGFEGGGGGGG8FG+DDFGFGG?D6@DFG5@FG=8FCFFGG+?CBCF,=DF557C9B?AFGGFFFG?C;AD+:FFACEF688C5CEFF=E68/);@=BF@@F2@->B?DFF<6CFFF?=@E))7)./;8)
@M00200:207:000000000-ALC1F:1:1101:13861:6901 2:N:0:5
TACGAGGGTATCTAATCCCGTTTGCTCCCCACGCTTTCGCGCCTCAGCGTCAGAACCGGTCCAGTGAGCCGCCTTCGCCACTGGTGTTCCTCCCAATATCTACGCATTTCACCGCTACACTGGGAATTCCACTCACCTCTCCCGGCCTCAAGCAAAGCAGTCTGGATGGCAGTTCCTCGGTTAAGCCGAGGGATTTCACCATCCACTTGCAAAGCCGCCTACGCGCCCTTTAAGCCCAATAGACATGAGA
+
CCCCCGGGGGGGGGGGGGGGGGGGGGGGGGGGGGGGGGGGGGGGGGGGGGGGGGGGGGGGGGGGGGGGCGGGGGGGGGGGGGGGGGGGGAEGGGGGGGGGGGGGDEGGGGGGGGGGEFGGGGFGGGGGGGG8CFFGGGGFDFGCCDCDGFGGGGGGFGGGGGFGFFFGFGFFFFFFFAEGGGFFFGFFFFG4=FFECCFEF339=B*0>C*.7(;@BF;;D1(4(.7>;??DBAFF???B?25<A:)4><
@M00200:207:000000000-ALC1F:1:1101:14447:6914 2:N:0:5
TACCAGGGTATCTAATCCTGTTCGCTCCCCACACTTTCGCTCCTCAGCGTCAGGTAATGCCCAGAGAACCGCCTTCGCCACCGGTGTTCCTCCTGATATCTGCGCATTTCACCGCTACACCAGGAATTCCGTTCTCGCCTGCATACCTCCAGTCTGCCCGTATCGAAAGCAAGCCCCGAGTTAACACCGAGGTTTTCACTCCCGACGCGACAAACCGCCTACGAGCCCTTTAAGCCCAATAGACATCAGA
+
CCB<CGGGCF@FGGGGGFFAFEGG@GGGGGGGGGFFCEFEGF@EGGGGGCGGEFFCCCFGGFGF<EFCF<FDGCCEGGEGGFCGGGCCFGGGGGFGGGGFEFFGGEG7=EGGGCED8FFFGFG7FCGDEGGGGGGG+@D>DFGFFFDFFFGGGGG?FFGGGD5D>FFEFFFFA>5?BBBDGDF6++;?449559A@F<1*8(/6(6>BFB6;>FF7>@1(4<6?136,(..66)/)(,(,)))5<2)),)
@M00200:207:000000000-ALC1F:1:1101:12141:6957 2:N:0:5
TACGAGGGTATCTAATCCTGTTCGCTCCCCACACTTTCGCTCCTCAGCGTCAGGTAATGCCCAGAGAACCGCCTTCGCCACCGGTGTTCCTCCTGATATCTGCGCATTTCACCGCTACACCAGGAATTCCGTTCTCCCCTGCATACCTCCAGTCTGCCCGTATCGAAAGCAAGCCATGAGTTAAGCTCATGGTTTTCACTCCCGACGCGACAAACCGCCTACGAGCCCTTTACACCCAGTAGACATGAGA
+
CCCCCGGGGGGGGGGGGGGGGGGGGGGGGGGGGGGGGGGGGGGGGGGGGGGGGGGGGGGGGGGGGGGGGGGGGGGGGGGGGGGGGGGGGGGGGGGGGGGGGGGGGGGGGGGGGCEGGGGGGGGGGFGGGGGGGGGGGGGFGGGGGFFFGFGGGGGGGGGGGDFGFFFEDFFFFBFFF?9CECF6+A89>6@6*<?BAA@4;=DFAA=2>>>B9@F7B;9;@@@FD9>?:7?AFABFF?6:DA<AFA29?F
@M00200:207:000000000-ALC1F:1:1101:3764:6976 2:N:0:5
TACTAGGGTATCTAATCCCGTTCGCTCCCCACGCTTTCGCGTCTCAGCGTCAGGGGTGATCCAGGAAGCCGCCTTCGCCACGGGTGTTCCTGCTGATATCTACGCATTTCACCGCTACACCAGCAATTCCACTTCCCTCTATCACCCTCAAGAAGAGCAGTTTCCAGCGTCCTTCCGCGGTTGAGCCGCGGGCTTTCCCACCGGACTTGCTCCCCCACCTACACGCGCTTTAAACCCAATAGACATG
+
CCCCCGGGGGGGGGGGGGGGGGGGGGGGGGGGGGGGGGGGGGGGGGGGGGGGGGGGGGGGGGGGGGGGGGGGGGGGGGGGGDFGGGGGGGGGGGGGGGGGGGGGGGGGGGGGGGGGDGGGGGGGGEGGGGGGGGGGGGGFGGGFFFGFGFGGG?D6FGGGGGFGFFFGEGFFFEFFFFEDEDFFFGFFFFG)::FFFE*;@@;919>DDFAFD8B>FFFF05:BFBFB9::)--7<6(8?:<27<A?
@M00200:207:000000000-ALC1F:1:1101:15768:6991 2:N:0:5
TACTAGGGTATCTAATCCTGTTTGCTCCCTTGGCTTTCGTGCCTCAGTGTCAGGTGTTGTCCAGAGACTCGCCTTCGCCACTGGTGTTCCGCTTGATATCTACGCATTTCACTGCTACACCAAGCATTCCAGTCTCCCCTCCAATCCTCTAGCAAGGTAGTTTCCAATGCCATTTCCGAGTTGAGCTCGGAGATTTCACATCCGACTTACCTCACCACCTACGCACCCTTTAAACCCAATAGACATGAAA
+
CCCCCGGGGGGGGGGGGGGGGGGGGGGGGGGGGGGGGGGGGGGGGGGGGGGGGGGGGGGGGGGGGGGGGGGGGGGGGGGGGGGGGGGGGGGGGGGGGFGGGGGGGGGGGGGGGGGGGGGGGGGGGGGGGGGGGGGGGGGFGGGGGFGFGFGGGGGGFGGGGGFGFFFGFGFFFCFFFEAGGG7DFGFFFFGFFFFFFFFFEFFDFFAD<C@CEFFB@C@@@CA=DFAF=@=CA;BF>@@BECFFE9:>*1
@M00200:207:000000000-ALC1F:1:1101:6828:7002 2:N:0:5
TACCGGGGTATCTAATCCCGTTTGCTCCCCTGGCTTTCGCGCCTCAGCGTCAGAAGTGGACCAGTATGCCGCCTTCGCCACCGGAGTTCCTATCGATATCAACGCATTTCACCGCTCCACCGGTAGTTCCGCAGACCCCTCTCCCCCTCGAGCGACGCAGTACTGGGAGCAATTCCACGGTTGAGCCGATGGGATTTCACTTCCAACTTACGCCGCCGCCTACGCGCCCTTTAAACCCAATCGACATG
+
CCCCCEGGGGGGGFFGGGFCGGCGGGGGDFFGGGFGGGGGCFEGGGGGGGGEG9FFGFFCFFDGCFFDG9FGGGGGGGGGGGGG7FFFFGGF;EGGGGGGGEFGGGGGGGGFG8=DEEGGGDGGGGEFD,=E0@>GG+@F66D?,:>DC*CECCCD577DD+;:@69,:<FFFFF86?4DE/6967F>DEDED;A86<C?C7=)17/:7@E??65>,6914(.,((,4,((,)-8B??F6:,37>2()
@M00200:207:000000000-ALC1F:1:1101:23185:7003 2:N:0:5
TACGCGGGTATCTAATCCTGTTTGATCCCCACGCTTTCGTGCATGAGCGTCAATATCTGCGTAGTAAGCTGCCTTCGCAATAGGTGTTCTATGTCATATCTAAGCATTTCACCGCTACATGACATATTCCGCTTACCTCCACAGCATTCAAGATATATAGTATCAATGGCAATTTTCGGGTTAAGCCCAAAGATTTCACCACTGACTTACATATCCGCCTGCGCACCCTTTAAACCCAATAGACATG
+
CCCCCFGGGGFGGGGGFGGGGGGGGGGGGGGGGGGGGGGFGGGGDFGGGGGGGGGGGGGGGCFGECFGGGFGGGGGGGGGEDGFGGGGGGGGGGFGGGGGGGGGGFGGGGGGGGDGGGGGGGEFGGGGGGGGD6DGFFGFGFGGGFFFGFGGCCDFCDGGGGFFFFFGFFFFF8DFFF5DGGFFFGFFFA?F@FFFFEF@BCEEFFFFFFFF<A<<<2>=5=BA2@(62>EEFEFFF?FD@3>E337
@M00200:207:000000000-ALC1F:1:1101:18149:7035 2:N:0:5
TACAGGGGTATCTAATCCCGTTTGCTCCCCACGCTTTCGCGCCTCAGCGTCAGGAATTGCCCAGAGACCCGCCTTCGCCACCGGTGTTCCTCCCGATCTCTACACATTTCACCGCTACACCGGGAATTCCAGTCTCCTCTGCAATCCTCTAGGACAGCAGTATCGATCGACGTTCTTCGGTTGGGCCGATGGATTTCACGACCGACTTGCCATCCCGCCTACGCGCCCTTTAAACCCAATAGACATGACAT
+
CCCCCGGGGGGGGGGGGGGGGGGGGGGGGGGGGGGGGGGGGGGGGGGGGGGGGGGGGGGGGGGGGGGGGGGGGGGGGGGGGGGGGGFGGFGGGGGGGGGGGGGGGGGGGGGGGGGGGGGGGGGGGGGGGGGGGGGGGGGFGGGDFFGFGFGGGCGGGGGGGG7CD?AF5CEFFFFFFFFCEGF>4FFDA):>BFFFFEFFD@@6(6;@EFFECEF<?B>6::?9>9>FF??A<2??BB08?AF?<4)6).)
@M00200:207:000000000-ALC1F:1:1101:23158:7041 2:N:0:5
TACGAGGGTATCTAATCCCGTTTGCTCCCCTAGCCTTCGTGCCTCAGTGTCAGTAACTGCCCAGTGACCTGCCTTCGCCTTTGGTATTCCTCTCGATATCTACGCATTTCACTGCTACACCGAGAATTCTAGTCACCTCTTCAGTACTCTAGCATGGTAGTATCGGATGCAATTCCAGGGTTGAGCCCTGGGCTTTCACATCTGACTTACCACGCCACCTACGCACCCTTTACACCCACTAGACATG
+
CCCCCGGGGGGGGGGGG9FGGG?FGGGGGGGGGGFFFGGGGGGGGGGGGGGGGGFFGGGGGGGGGGA<FGGG8=EFFGGGGGGGGFFFFFB?;EFGGFCFFDFGGGGGFFGGGFGGFGGGGGGGGDGGGG,==@@DF6DF8FEDFCFFFCGAFCFGGGGFF@DGFFDEBGFB7>F7DBBCFGBF5FF*:96?5@9D8*D7EC77EFACEB5AC)@88=@5)85))::@>D:E*:96:2(8>=BEC:5
@M00200:207:000000000-ALC1F:1:1101:4145:7061 2:N:0:5
TACTAGGGTATCTAATCCTGTTTGCTCCCCACGCTTTCGCGTCTCAGCGTCAGTACCGTCCCAGCGAGCTGCCTTCGCCATTGGTGTTCCTCCTGATATCTGCGCATTTCACCGCTACACCAGGAATTCCACTCGCCTCTTCCGGACTCTAGCTCGACAGTTTCCACCGGCATTCCAGGGTTGAGCCCTGGACTTTCACAGCGGACTTACCGAGCCGCCTACACGCTCTTTACACCCAGTAGACATGCGAT
+
CCCCCGGGGGGGGGGGGGGGGGGGGGGGGGGGGGGGGGGGGGGGGGGGGGGGGGGGGGGGCGGGGGGGGGGGGGGGGGGGGGGGGGGGGGGGGGGGGGGGGGGGGGGGGGGGGGGGGGGGGGGDDFGGGGGGGGGGGGGFGGGGGEGFGFGGGGGGGGGGCFA9FFFF>GBDFFFFFFFGG>AFFGFFFFGFDFAFFCFFEFB@=@@ECA;DF@FB2.,(,3=;@@(4?<AFF<=@BF::AF<<4)4)(((
@M00200:207:000000000-ALC1F:1:1101:13188:7084 2:N:0:5
TACCCGCGTATCTAATCCTGTTTGCTCCCCACGCTTTCGTGCCTGAACGTCGGTGCTGGACCAGGAAGCCGCCTTCGCCACTGATGTTCCTTCCGATATCTACGCATTTCACCGCTACACCGGAAATTCCGCTCCCCTCTTCCGCACCCTAGCCATGCAGTCTTAAATGCAATTCCCAGGTTGAGCCCGGGGCTTTCACACCTAACTTACACAACCGTCTACGCTCGCTTTAAACCCACTCGACATG
+
CCC,AFCEGGGGGGGGGGFGGGGGGGGGGGGGGGGGGGG<FGGG9@@FGGGDGGC:,B@8FGGGC7F8AFEG+FGGGGGGGGGFGGGGGBE,CEBFGGGGGGGGGGGGGGGGGGGGGGFGF>EEEGGGGGC+@+6DDGDF=F,CC5>0:CF?7+3A:FGGGGF7AFF7ADA9+*4B65;CFFFFFGFFFBC)5AFEF3C?8?,4;34?@A@33(=02(3=<<?908014:3<F<FFFF-,(-(-4,,
@M00200:207:000000000-ALC1F:1:1101:22263:7087 2:N:0:5
TACGCGGGTATCTAATCCTGTTTGCTACCCACGCTTTCGCTCCTCAGCGTCAGTCTCGGCCCAGAGTGGCGCCTTCGCCACCGGTGTTCCTCCTGATATCTGCGCATTTCACCGCTACACCAGGAATTCCCCACTCCCCTACCGGACTCAAGTCACAGCAGTATCGGGTGGCAGCTCAGGGTTGAGCCCTGAGTTTTCACACCCGACTTACTGAACCGCCTACGAGCTCTTTAAACCCAATAGACATG
+
CCCCCGGGGGGGGGGGGGGGGGGGGGGGGGGGGGGGGGGGGGGGGGGGGGGGGGGGGGGGGGGGGGGGGGGGGGGGGGGGGGGGGGGGGGGGGGGGGGGGGGGGGGGGGGGGGGGGGGGGGGGGGGGGGGGGGGGGGGGFGGGGGFGFGFGGGGGGGGGGGGFGF>DGFGDFFDEAFFFGGGFFFGFFFFFFFFFFFCFEFE;>>FFFFFFFFFFE<BFFB?BFBB>BFFFFFFFFFFB113:AFABF
@M00200:207:000000000-ALC1F:1:1101:23397:7119 2:N:0:5
TACAGGGGTATCTAATCCTGTTTGATCCCCACGCTTTCGTGCCTCAGAGTCAATATATGTGTAGCGAGCTGCCTTCGCAATTGGTGTTCTATGTCATATCTAAGCATTTCACCGCTACATGACATATTCCGCTCACCTCCACAATATTCAAGGCAGATAGTATCAACGGCAGTTTCCAAGTTAAGCTCGGAGATTTCACCACTGACTTACCTGCCCTCCTACGCACCCTTTAAACCCAATAGACATGAGA
+
CCCCCGGGGGGGGGGGGGGGGGGGGGGGGGGGGGGGGGGGGGGGGGGGGGGGGGGGGGGGGGGGGGGGGGGGGGGGGGGGGGGGGGGGGGGGGGGGGGGGGGFGGGGGGGGGGGGGGGGGGGGGGGGGGGGD6CG=FGDFCEDDDFGFGFCDFGGGGGGGFGFGFFFGFGFFFEFF+CFGFGFFDFFFFAC5>F7E?CFBF958EEFF@C59=5A9CF5>B>AF>=B>9B:4>>A?@D>:BEC5487=E9
@M00200:207:000000000-ALC1F:1:1101:24659:7119 2:N:0:5
TACTAGGGTATCTAATCCCGTTTGCTCCCCTGGCTTTCGCGCCTCAGCGTCAGTGTCAGCCTAGCAACCCGCCTTCGCCTCAGGTGTTCCTCTTGATATCTACGCATTTCACCGCTACACCAAGAATTCCGATTGCCCTTTCTGCACTCTAGCCTGACAGTATCAACTGACCGTTCCGAGTTAAGCCCGGAGATTTCACAGTTGACTTGACAGGCCGCCTACGCGCCCTTTAAACCCAGTAGACATG
+
CCCCCFDGGGGGGDEFG,FEFGGGGGGGGGGGGGGGGGGGGGEDGGGGGGCDGFGFGFGGFGGGGGFGGGGDGGGGGGGGGGFGFAFFGFFGGFGGGEAFGGFFGGGGFGDFFEGDGCGFGGGGGG9EGGG>CEFGGFGDDCFGGFF5DFGGGGGGGEGGGGFFFFFGFFF5?>DFFFFDCGFFFGA?BAC9);==FFFFE@ACEE47>BE*:BFFFFFF9B@FB@;BB(=E<CFFD72673?C73=
@M00200:207:000000000-ALC1F:1:1101:27211:7121 2:N:0:5
TACTGGGGTATCTAATCCTGTTTGCTCCCCTGGCTTTCGCGCCTCAGCGTCAGTGTTGGCCCAGCAACCCGTCTTCACCTCAGGTGTTCCTCTTGATATCTACGCATTTCACCGCTACACCAAGAATTCCGATTGCCCCTTCCACACTCTAGCACTGCAGTATCACTTGGCCGTTCTGAGTTAAGCTCAGAGATTTCACAAGTGACTTACCGCGCCGCCTACGCGCCCTTTAAACCCAATAGACATGATAT
+
CCCCCGGGGGGGGGGGGGGGGGGGGGGGGGGGGGGGGGGGGGGGGGGGGGGGGGGGGGGGGGGGGGGGFGGGDGGGGGGGGGGGFGGGGGFGGGGGGGGGGGGGEGGGDGGGGGGGGGGGGGGGFFGFGGGGGGGGFGGFGGFGGFGFFFGGGGGGGGGDFGFGFFFGFGFFFBFFDFFGFFDFDGF5FFFF@FFFFFFEEFFFFFEEEFFFFA>7==>@DBFF>F>FB34;.96;???;@>E<CEE;)6)
@M00200:207:000000000-ALC1F:1:1101:5283:7143 2:N:0:5
TACGCGGGTATCTAATCCCGTTTGCTCCCCTAGCTTTCGTGCCTCAGCGTCAGTAAAGGCCCAGTAAGCCGCCTTCGCCTCCGGTGTTCCTGATGATATCAACGCATTTCACCGCTCCACCATCAGTTCCGCTTACCTCTAGGTCCCTCGAGCACGGCAGTTTAGAGCGCAATTCCTCGGTTGAGCCGAGGGCTTTCACACCCTACTTTCCGCGCCGCCTACGAACTCTTTAAACCCAATAGACATG
+
CCCCCGGGGGGGGGGGGGGGGGGGGGGGGGGGGGGGGGGGGGGGGGGGGGGGGGGGGGGGGGGGGGGGGGGGGGGGGGGGGGGGGGGGGGGGGGGGGGGGGGGGGGGGGGGGGGGGGGGGGGGGGGGGGGGGGGGGGGGFGGGGGFGFGBGGGGGGGGGGDCFFF>FFDG>EEE6:FFFDEGBFFGFFEFGFFFA;FFFFEFBDFFFFEFEF<@DBFFFF0<FFFF?ABFFFAFFF0::?>2:<4<B
@M00200:207:000000000-ALC1F:1:1101:23962:7146 2:N:0:5
TACCAGGGTATCTAATCCTGTTTGATCCCCACACTTTCGTGCATCAGCGTCAGTTACAGCCCAGTAAGCTGCCTTCGCTATCGGTGTTCTTGACGATATCTATGCATTTCACCGCTACACCGTCAATTCCGCCTACCTCATCTGTACTCAAGTCTTCCAGTATCAATGCCACCCCTCCAGTTAAGCTGGAGTATTTCAGCACTGACTTAAAAAACCGCCTACGCACCCTTTAAACCCACTAGACATG
+
CCCCCGGGGFGGGGGGGGGGGGGGGGGGGGGGGGGGGGGGGGGGGGGGGGGGGGGGGGFFFGGGGG9FGGGGGGGGFGGGGGGEGGGGGGFFGGDEECCFCEGGGGGGFCFFFGGGGFGGGGGGCEGGGGFGGECFGGGFGGFDGFGFF7?AFGGFGADGGG;DCDFFFD:FFFAFFFFFGCB<D8DF*0+;5FE*<;@ECCE@5@EA@A*:=A?8==BF4754@B>FFF=EFCF6@@2>2*8<)97
@M00200:207:000000000-ALC1F:1:1101:21765:7195 2:N:0:5
TACCCGGGTATCTAATCCCGTTCGCTCCCCTAGCTTTCGCGCCTCAGCGTCAGTGTCAGCCCAGCAACCCGCCTTCGCCGCAGGTGTTCCTCTCGATATCTACGCATTTCACCGCTACACCGAGAATTCCAGTTGCCCCTTCTGCACTCTAGCCCCGCAGTATCGGCTGACCGTTCCGGGTTAAGCCCGGAGATTTCACAGTCGACTTGCGGTGGCCGCCTACGCGCCCTTTACGCCCAATAGACATG
+
CCCCCGGGGGGGGGGGGGGGGGGGGGGGGGGGGGGGGGGGGGGGGGGGGGGGGGGGGGGGGGGGGGGGGGGGGGGGGGGGGGGGGGGGGGGGGGGGFGGGGGGGGGGGGGGGGGGGGGGGGGGGGGGGGGGGGGGGDGGFGGGGGFGFGFGFGGGGGGGGGGFGFFFGFGFFF@EFFFDGGGFFFGF>B:/59FACCEFFFFE;?9??)9>FD:FFBBF(-4:?996;B>??>ABD99:?B:>D?F9?
@M00200:207:000000000-ALC1F:1:1101:21606:7202 2:N:0:5
TACTGGGGTATCTAATCCCGTTTGCTCCCCTAGCTTTCGCGCCTCAGCGTCAAGAACAGGCCAGGTAGTCGCCTTCGCCACTGGTGTTCCTCCCGATATCTACGCATTTCACCACTACACCGGGAATTCCACTACCCTCTCCTGCCTTCGAGTCGATCAGTATCGCGTGACCCTCCCCAGTTGAGCCGGGGGCTTTCACACGCGACTTGAACGACCGCCTGCGCGCTCTTTAAACCCAATCGACATG
+
CCCCCGGGGGGGGGGGGGGGGGGGGGGGGGGGGGGGGGGGGGGGGGGGGGGGGGGFGGGGGGDGGGGGGGGGGGGFGGDGGGGGGGGGGFFGGGGGGGGGGGGGGDCFGGGGGGGGGGGGFGGGGGEGGGFGGGGGGGGFDFEGFFGFGFGGGGGGCGCFGGFGFDEEFDFFFBFFFEFGGCAFFGFA*:CE>55@F<AEEB9(4@9;EFFFFFFFF>B(3699>>6:?2<A2)7@?1::(4:;?:<
@M00200:207:000000000-ALC1F:1:1101:12957:7207 2:N:0:5
TACGGGGGTATCTAATCCCGTTTGCTCCCCACGCTTTCGCGCCTCAGCGTCAGGAATTGCCCAGAGACCCGCCTTCGCCACCGGTGTTCCTCCCGATCTCTACACATTTCACCGCTACACCGGGAATTCCAGTCTCCTCTGCAATCCTCAAGAACAGCAGTATCGATCGACGTTCCTCGGTTGAGCCGAGGGATTTCACGACCGACTTGCCATCCCGCCTACGCGCCCTTTAAACCCAATAGACATGAGA
+
CCCCCGGGGGGGGGGGGGGGGGGGGGGGGGGGGGGGGGGGGGGGGGGGGGGGGGGGGGGGGGGGGGGGGGGGGGGGGGGGGGGGGGGGGGGGGGGGGGGGGGGGGGGGGGGGGGGGGGGGGGGGCBEGGGGGGGGGGGGFGGGGGFGFGFGFGGGGGDGCGGFGAFFGFGFFFFFFFFFGGGFFFGFDFEGFFFFEFFF?FBBFFFFBAF3A<BF<B;B<0<BBF>>F;0?FF<BFF<01><>BFA?F?F
@M00200:207:000000000-ALC1F:1:1101:13195:7231 2:N:0:5
TACGAGGGTATCTAATCCTGTTTGCTCCCCACGCTTTCGTGCCTCAGTGTCAATGATCGTGTAGTTAGCTGCCTTCGCAATGGGTGTTCTATGTCATATCTAAGCATTTCACCGCTACATGACATATTCCGCTAACCTCCACGATATTCAAGACAGATAGTATCAACGGCAGTTTCCGAGTTAAGCCCGGAGATTTCACCACTGACTTACCTGCCCACCTACGCACCCTTTCGCCCAATAGACATG
+
CCCCCGGGGGGGGGGGGGGGGGGGGGGGGGGGGGGGGGGGGGGGGGGGGGGGGGGGGGGGGGGGGGGGGGGGGGGGGGGGGGGGGGGGGGGGGGGGGGGGGGGGGGGFGGGGGGGGGGGGGGGGGGGGGGGGGGGGGGGFDGGGGFGFGFFGGGGGGGGGGGFGFFFG5DFFFFFFF>>GGGFFFGFFDEGFFFFFFFFFEFFFFFFFFFFE>BFFFFFDFBA>DBFFFFEFFFEEF2(;CC@EC<
@M00200:207:000000000-ALC1F:1:1101:24918:7244 2:N:0:5
TACCAGGGTATCTAATCCCGTTCGCTCCCCACGCTTTCGCGCCTCAGCGTCAGGGCGGACCCAGAAAGCCGCCTTCGCCACGGGTGTTCCTCCCGATATCTACGCATTTCACCGCTACACCGGGAATTCCACCCCCCTCTTTGGTACTCTAGCTTGTCAGTTTCATGCGTCTTTCCTCGGTTGAGCCGAGGGATTTCACACATGACTTAACAAACCGCCTACACGCCCTTTAAACCCAGTAGACATG
+
CCCCCGGGGGGGGGGGGGGGGGGGGGGGGGGGGGGGGGGGGGGGGGGGGGGGGGGGGGGGGGGGGGGGGGGGGGGGGGGGGGGGGGGGGGGGGGGDCGGGGGGGGGDGFGGGGGGDEEDFFGGGGC@CEGGGGGGGGGGFGGGGGFGFGFGGGGGGGFCFDDFFFFFGFGFFFCFFFFFCGDAAFGFEFFDFFF48FFBA??:<<?2-<<>AFFFFFF>?67:BFFF12(5:9AFF:??4<49:<BB
@M00200:207:000000000-ALC1F:1:1101:26080:7254 2:N:0:5
TACACGGGTATCTAATCCTGTTTGCTCCCCACGCTTTCGTGCCTCAGCGTCAATATAGGTCTAGCCAGCTGCCTTCGCAATTGGTGTTCTATGGCATATCTATGCATTTCACCGCTACATGCCACATTCCGCTGACCTCATCCTAATTCTAGCACAGCAGTATCAAAAGCAATTTTACGGTTGAGCCGCAAACTTTCACTCCTGACTTACTGCGCCGCCTACGCACCCTTTAAACCCAATAGACATG
+
CCCCCGGGGGGGGGGGGGGGGGGGGGGGGGGGGGGGGGGGGGGGGGGGGGGGGGGGGGGGGGGGGGGGGGGGGGGGGGGGGGGFGGGGGGGGGGGGGGGGGGGGGGGGGGGGGGGGGGGGGGGGGEGGGGGGGGDGGGGFGGGGGFGFGFG8DFFGGGGGGGFGFFFFFFFFFDFFFFFDGGFFFFFFD>DFFFFFFFFF@CEFF9CECFFE@FB54>BFFFFF98@==B3CCFFF=01;;E3@CCE
@M00200:207:000000000-ALC1F:1:1101:27874:7261 2:N:0:5
TACTCGGGTATCTAATCCCGTTCGCTCCCCTAGCTTTCGCGCCTCAGCGTCAGTGTCAGCCCAGCAACCCGCCTTCGCCGCAGGTGTTCCTCTCGATATCTACGCATTTCACCGCTACACCGAGAATTCCAGTTGCCCCTTCTGCACTCTAGCCCTGCAGTATCGGCTGACCTTTCCGGGTTAAGCCCGGAGATTTCACAGTCGACTTGCAGAGGCCGCCTACGCGCCCTTTAAACCCAATAGACATG
+
CCCCCGGGGGGGGGGGGFGGGGGGCEGGGGGGGGFGGFGGGGG@:D@EGCFGGGGGFGGFFEFGGGGGGGGD@FGGGGGCFEGGGGGGFFFGGGGGGGGGDDFGGGGEFGGGG==>EGCGGGGGGGCGFGFGGGGF2DDFGGFDGFGBFFDGGGGGGFG6=CCE59?7BDCFF9FFFFFGG>98AD6***2?=A+/=EFF@7*>21(6A9;@)6;06@B0:787(,414(4>A9?B308,8:><<:),
@M00200:207:000000000-ALC1F:1:1101:26021:7283 2:N:0:5
TACTGGGGTATCTAATCCCGTTTGCTCCCCTGGCTTTCGCTCATCAGTGTCAATCTCGGTCCAGGATGCCGCCTTCGCCACCGGTATTCCTCCAGATATCTACGCATTTCACCGCTACACCTGGAATTCTGCATCCCTCTCCCGAATTCAAGCCATCCAGTATCAGACGCAGTTCCCAGGTTAAGCCTGGGGATTTCACGTCTGACTTAGTTGGCCACCTACGAGCCCTTTACACCCAATAGACATG
+
CCCCCGGGGGGGGGGGGGGGGGGGGGGGGGGGGGGGGGGGGGGGGGGGGGGGGGGGGGGGGGGGGGGGGGGGGGGGGGGGGGGGGGGGGGGGGGGGGGGGGGGGGGGGGGGGGGGGGGGGGGGGCGGGGGGGGGGGGGGFGGGGGFGFGFGFGGFGGGGGGGFGFFFGFGFFFFFFFFFFGGFFFGFFFFGD>EF5FEFBDF@DFF;EFFFFEBAEBFFFEBFFFF@BFFEFFFFFFD0(4C3@CFF
@M00200:207:000000000-ALC1F:1:1101:11577:7305 2:N:0:5
TACAAGGGTATCTAATCCCGTTTGCTCCCCTGGCTTTCGCTCATCAGCGTCAATGCCGGTCCAGGATGCCGCCTTCGCCACCGGTATTCCTCCAGATATCTACGCATTTCACCGCTACACCTGGAATTCTGCATCCCTCTCCCGGATTCAAGCCATCCAGTATCCGACGCAGTTCCCCAGTTACGCTGAGGGATTTCACGTATGACTTAGTTGGCCGCCTACGAGCCCTTTAAACCCAGTAGACATG
+
CCCCCGGGGGGGGGGGGCFGGGGGGGGGGGGGGGGGGGGGGGGGGGGGGGGGGGGGGGGGGGGGGGGGGGGGGGGGGGGGGGGGGGGGGGGGGGGGGGGGGGGGGGGGGGGGGGGGGGGGGGGGEFGGFGGFGGGGGGGFGCGDCBGAGFGFGCGDDDFGGFFGBDFGFGBE:EFFFFACCBF+@DEF>F4@DAFFFFFDDFEF?CFC==?E=EA>@99;031;D>;D1=84?3=FFFFFFF<<9<>
@M00200:207:000000000-ALC1F:1:1101:23945:7307 2:N:0:5
TACGGGGGTATCTAATCCCGTTCGCTCCCCTGGCTTTCGCGCCTCAGCGTCAGGACGGGTCCAGCACGCCGCCTTCGCCACCGGAGTTCCTGTGGATCTCAACGCATTTCACCGCTCCACCCACAGTTCCGCGTGCCCCTACCCGCCTCCAGGCCGCCCGTATCCGAGGCCGTTCCCCCGTTGAGCGGGGGGATTTCACCCCGGACGCGGCGGCCCGCCTACGCGCCCTTTAAACCCAATAGACATG
+
CCCCCGGGGGGGGGGGGFGGGGGGGGGGGGGGGGGGGGGGCGGGGGGGGGGGGGDFEEEGGGGGGGGGGGEGGGGGGGGGGGGG7FGGGGGGGGGDEGGGGGGGGGG:FFGGGGGCEG8FGEGGGGGGGGEGDEGG7?9?FGGGGBCAGFD6FDDGGGGGG3FGFBD*:CFEFFFFFFB5CF@F4CDD>B33-.)5F9FB66966;>B96>F(-<9(12:67<F>>F;9172).?;?((4:AA>442
@M00200:207:000000000-ALC1F:1:1101:21010:7321 2:N:0:5
TACTGGGGTATCTAATCCTGTTTGATCCCCACGCTTTCGTGCCTCAGCGTCAATTGCACCTTAGTAAGCTGCCTTCGCAATTGGTGTTCTGTGACATATCTATGCATTTCACCGCTACTTGTCACATTCCGCCTACCTCAAGTGTATTCAAGCTCATCAGTATCAAAGGCACTGCGATGGTTGAGCCACCGTCTTTCACCCCTGACTTAATAAGCCGCCTACGCACCCTTTAAACCCAATAGACCTGCGAT
+
CCCCCCEGGGFGFGGGGGGGGGGGGGGGGGGG7@FGGGGGGGGGGGGGDGGGGGGGGGGC@EFGGGGGGGGGGGGGFGG:@<FGGGGGGGGGGCFGGG9EGGGGCAFFGGGFGGCGEGDCBEEFGGGGGFGDGG+@FFGFGGFGG@FDGFDFGGGFGGGDDGFG9D?ADD5DBEFDEF5CEGF*;=DDFF>DAFFECEF5=):>DEECA37;C5?EA5>AADFF==4=BDFF?EF;5@2@E:**).5(/6(
@M00200:207:000000000-ALC1F:1:1101:9561:7332 2:N:0:5
TACGGGGGTATCTAATCCTGTTTGCTACCCACGCTTTCGCTCCTCAGCGTCAATACTGGCCCAGAGCACCGCCTTCGCCGCCGGTGTTCCTCCTGATATCTGCGCATTTCACCGCTACACCAGGAATTCCGTGCTCCCCTACCAGATTCGAGCCACAGCAGTATCGGATGGCGTCTCGGGGTTGAGCCCCGAGTTTTCACATCCGACTTACTGAGCCGCCTACGAGCTCTTTAAACCCAGTAGACATGCG
+
CCCCCGGGGGGGGFFGGGGGGGGGGGGGGGGGGGGGGGGGGGGGGGGGGGGGGGGGGGGGGGGGGGGGGGGGGGGGGGGGGGGGGGGGGGGGGGGGGGGGGGGGGGGGGGFGGGGG>FFGGGGGFGGGGGFGGGGF=D@CFGGGG6FEGE7CGGGGGGGGGGFFFEFDEGFFE@BFFFF7EGFFFGFAFFG::5:>FEFFFFFFFFFFFFBFFF@?B9B>8,4?::B>FD2<<FFFBF0:8AF9<997)(
@M00200:207:000000000-ALC1F:1:1101:10565:7362 2:N:0:5
TACTGGGGTATCTAATCCCGTTTGCTCCCCTGGCTTTCGCGCCTCAGCGTCAGTAACGGGCCAGAATCGCGCCTTCGCCACCGGTGTTCCTCCAGATATCTACGCATTTCACCGCTACACCTGGAATTCCCGATTCCTCTCCCGTACTCTAGTCAAGCAGTATGAGATGCATTTCTCCGGGTGAGCCGGAGGATTTCACATCTCACTGACCTAACCGCCTACGCGCCCTTTAAACCCAATAGACATG
+
CCCCCGGGGGGGGGGGGGGGGGGGGGGGGGGGGGGGGGGGGGGGGGGGGGGGGGGGGGGGGGGGGGGGGGGGGGGGGGGGGGGEGGGGGGGGGGGGGGGGGGGGGGGGGGGGGGGGGGGGGGGGGGGGGGGGGGGGGGGFGGGGGFGFGFFGGGGGGGGGGGFGFFFGFGFA=EFFFFFDGGEFFGFAEFGFFFFFFEF?CECEEFFFFEFEF3AD6022@@@BF9>9>?FF>AFFB?FF?A><AB<
@M00200:207:000000000-ALC1F:1:1101:19289:7370 2:N:0:5
TACCGGGGTATCTAATCCTGTTTGCTACCCACGCTTTCGCTCCTCAGCGTCAGTTCCGGCCCAGAGCGCCGCCTTCGCCGCTGGTGTTCCTCCTGATATCTGCGCATTTCACCGCTACACCAGGAATTCCACGCTCCCCTACCGGACTCGAGTCACAGCAGTATCAGGTGGCGTCTCCAGGTTGAGCCTGGAGGTTTCACACCCGACTTACCGAACCGCCTACGAGCTCTTTAAACCCAGTCGACATG
+
CCCCCGGGGGGGGGGGGGGGGGGGGGGGGGGGGGGGGGGGGGGGFDGGGGGGGGGGGGDGGGGGGFGGGGGGGGGGGGGGGGGGGGGGGGGGGGGGGFGGGGGGGGGDGGGGGGGDGGGGGGGGFGGFGFGGGGDGGGGFGGGDGFGFGFCEGGGGFGGGGGFGFFFGFGFFFFF*;FFGDCF;FGFFFFGFBD0(8<F<<EFFFFF9<E@8;@8>>B>F?8<<0466?<BFF<FF:3-(5)((44<2
@M00200:207:000000000-ALC1F:1:1101:9080:7371 2:N:0:5
TACGCGGGTATCTAATCCCTTTCGCTACCCACGCTTTCGTTCATGAGCGTCAGTAATGTTCCAGTGCATTGCTTTCGCCTTTGGTGTTCTACCCGATATTAACGCATTTTACCGCTACACCGGGCATTCCATGCCCCTCTCCCATACTCGAGCCTTACAGTATCACCCGCAGCCTCCAGGTTGAGCCTGAAGATTTAACAGATGACTTACAAAGCCGCCTACGAACGCTTTACACACAGTAGACATGAGA
+
CCCCCGEEG:FGGGGDC<FFCCAFGGGG@,CFEGCGFGGDCDGGGFFGGC@FCFF<FFFFFEFGEFGGCA9AEEEFG>?=FA9AEFGGGDFAFFFB7FCFG;F:F8ECDEFFCG60@=FAEEG@F>=8EEGGGG+36=DFGFCFCFDDFDGGGGGGGGGGG97??FFC>7>BDBAAFAAC<>FFAGFAAAC9>+=<CEFCE2;EEFFEFF==@:6=9(.3;1,3((.363;E3)/*-(4)64<>448<B<
@M00200:207:000000000-ALC1F:1:1101:27169:7372 2:N:0:5
TACTAGGGTATCTAATCCTGTTTGCTCCCCTAGCTTTCGCGCCTCAGCGTCAAGAACAGGCCAGGAAGTCGCCTTCGCCACTGGTGTTCCTCCCAATATCTACGCATTTCACCGCTACACTGGGAATTCCACTCACCTCTCCTGGTCTCAAGCCATGCAGTCTGACAGGCAGTTCCCCGGTTAAGCCGGGGGATTTCACCCGTCACTTGCAAAGCCGCCTACGCGCCCTTTATACCAAATAGCCATG
+
CCCCCGGGGGGGGGGGGGGGGGGGGGGGGGGFGGGGGGGGGGGGGGGGGGGGGFFGGGGGGGGGGGCFGGGEGGGFDGGGGGGGFGGGGGFFGGGGGGGGGGGCEGECGFGGGGGGDFDGCFEGFGGCFGCGGGGGG6?B+?DD8DGFGFGFGFGGFE88?DF?D9FC*?FADEBFBFEDC6BFFGFEFFG?AEF3B?88@BF2>?E4@C=E>FF;@@1<;8;906(,-:2>AAFF7)3))))),6>
@M00200:207:000000000-ALC1F:1:1101:13296:7372 2:N:0:5
TACTGGGGTATCTAATCCCGTTCGCTCCCCTGGCTTTCGTGTCTCAGCGTCAGCACACCCCCAGCGAGCTGTTTTCACCGTTGGCGTTCCAAACGATATCTACGCATTTCACCGCTCCACCGTTTGTTCCGCTCGCCCCTAGGTGGCTCAAGATCGCCAGTATACCCAGCAGTTACACGGTTGAGCCGTGGGATTTCACAAGGTCCTTAACGATCCGCCTACACACGCTTTAAACCTAAGAGACATGAGA
+
CCCCCCDCCGEFGGGGFCFGGGGGGE@FGGFCDFF8EFGGGGGBFGFGGGCFFEFFGGGGFDCGGECEGGAFEEEFGEGGGDGFGGGCCCFF:FB=7=6ECFGGEDCCFGFBF480?C@8DEGGDG@8DD6CGDGGGG>9DFGGGFGFG5F?DGGFGGGCGFFGFFFGFFFAFA+?FF>7A**/;9AE?B<?2)27B5C<3>27*77?5AA<F;A627;10(6@@6>@@(46A477(()(..(1<246))
@M00200:207:000000000-ALC1F:1:1101:16443:7374 2:N:0:5
TACACGGGTATCTAATCCTGTTTGCTCCCCACGCTTTCGCGCCTCAGCGTCAGTCTCGGTCCAGAGCGCCGCCTTCGCCACCGGTGTTCTTCCCAATATCTACGAATTTCACCTCTACACTGGGAATTCCACGCTCCTCTCCCGAACTCTAGCAAACCAGTCCCAGACGCACCTCCCAGGTTGAGCCCGGGGCTTTCACGCCTGACTTGATCTGCCGCCTGCGCGCCCTTTAAACCCAGTAGACATG
+
CCCCCGGGGGGGFGGGGGGGGGGGGGGGGGGGGGGDGGGGGGGGGGEGGGGGGGGGGGGGGGFFFFFGGGGGGGGGGGGGGGGGGGGGGGGGGGGEGFGGGGGGG=F?FGGGGGGGGGGGGGFFCCFGGGGGGGGGGGGFGGFGGFGFFFGGGGDF?FFFGGFGFFAF>CD>?CFABA5D?CAF6>FFFFGF@FF(8?81??DF@E@EFFFFEFFF9@FF;6;FBFFF>126).=F?60,624A).)
@M00200:207:000000000-ALC1F:1:1101:25588:7375 2:N:0:5
TACTGGGGTATCTAATCCTGTTTGCTCCCCACGCTTTCGCACCTCAGCGTCAGTACCGGGCCAGTGAGCCGCCTTCGCCACTGGTGTTCTTGCGAATATCTACGAATTTCACCTCTACACTCGCAGTTCCACTCACCTCTCCCGGACTCAAGCTCCTCAGTATCAAAGGCAGTTCTGGAGTTGAGCTCCAGGATTTCACCCCTGACTTAAGAAGCCGCCTACGTGCGCTTTATGCCCAATAGACATG
+
CCCCCGGGGGGGGGGGGGGGGGGGCFGGGDGGEGGGEFEGGGGFGFEFCC@@CFFGGGDGGCEGGFGGGFGGGGGGGGECGGGCFGGGCFGGFGFCFFGGCGGFFFGGGCFG9EDFGGGGEGF77=BDF8;=FGGGGFDBGF=DG5+0+@FFFDFCDFGGGGFFFCFGFC?AF77CBAFGCCFA5*<AAFGADFA=94FEB2=<@:AAC4A*9@FFB==@>=1@@<@BF;;7?CF;3;((57CE638
@M00200:207:000000000-ALC1F:1:1101:24753:7378 2:N:0:5
TACCAGGGTATCTAATCCCGTTTGCTCCCCTGGCCTTCGTGCCTCAGCGTCAGTTGCTGCCCAGAGATTCGCTTTCGCCACTGGCGTTCCTTACGATATCTACGCATTTCACTGCTACACCGTAAATTCCAATCTCCTCTACAGAACTCGAGCAGAGCAGTATTGAATGCAATTTTGAGGTTAAGCCCCAAGATTTCACATCCAACTTACCCTACCGCCTACGCACCCTTTAAACCCAATAGACATG
+
CCCCCGGGGGGGGGGGGGGGGGGGGGGGGGGGGGGGGGGGGGGGGGGGGGGGGGGGGGGGGGGGGGGGGGGGGGGGGGGGGGGGGGGGGGGGGGGGGGGGGGGGGGGGGGGGGGGGGGGFGGGGG6=AFGGGGGGGGGGFGGGGGFGFGFGGGGGFFGGGGGFGFFFGFGFFFDFFFFFCEFF?+?6D?BGFFFFFFFFFEEFFFFF@@A@CCFFC5AAAD=))7@BDB=@:CEFF952=B>*;CEE
@M00200:207:000000000-ALC1F:1:1101:18588:7424 2:N:0:5
TACTAGGGTATCTAATCCCGTTTGCTCCCCTAGCTTTCGCGCCTCAGCGTCAATGCCGGTCCAGGATGCCGCCTTCGCCACCGGTGTTCCTCCAGATATCTACGCATTTCACCGCTACACCTGGAATTCCGCATCCCTCTCCCGGATTCAAGCCCACCAGTATCGGACGCAGTTCCCGAGTTGAGCTCGGGGATTTCACGTTCGACTTAGCGGGCCGCCTACGCGCCCTTTAAACCCAATAGACATG
+
CCCCCGGGGGGGGGGGGEFGGFGGGGGGGGGGFFGFGCGGGGGGGFFGGGGGGGGGCFEGGGGGGGGGGGGGGGGGGFGGGGGDGGGGGGGGGGGFGGFGGGGGGDFEGGFFGEEGDEFACEGGGGGGGG8EGGG=?FCFG?FGG>DFGFGGGG?FDCGFGGF+:>>EF>@59=BFFAEDGGFFFGFFEFGB@>6@F4>8;@F@<67?C9<B@0.429960.4>B04>>F?-:AB?:?F(824745?
@M00200:207:000000000-ALC1F:1:1101:9032:7430 2:N:0:5
TACAGGGGTATCTAATCCCGTTTGCTCCCCACGCTTTCGCGCCTCAGCGTCAGTCACCGTCCAGACGACCGCCTTCGCCACCGGTGTTCCTCCCGATCTCTACACATTTCACCGCTACACCGGGAATTCCATCGTCCTCTCCGGGACTCAAGAGAGAGAGTCTCGAGCGCCGTTCCTCGGTTGAGCCGAGGGCTTTCACACCCGACTTCTCTCCCCGCCTACGCGCCCTTTAAACCCAGTAGACATG
+
CCCCCGGGGGGGGGGGGGGGGGGGGGGGGGGGGGGGGGEGGGGGGGGGGEGGGGGGFGGGGGGGFGGGGGGGGGGGGGGGGFGGGGGGGGGGGCEGGGGGGGGGGGGGGGGGGGGGGGGGGDGGGEFGGGGEGGGGGGGFGGGGC>DFGFGG8??DFG>DFGFGFFFDAC>DB@FFFFEGGD>4AFFF)>GFFFFFFFFF?0;929B0A2<<B<FBFFFFFFFFBFFBF?BF2<?@02(.6>)<:94
@M00200:207:000000000-ALC1F:1:1101:5458:7435 2:N:0:5
TACACGGGTATCTAATCCTGTTCGCTCCCCACGCTTTCGCGCCTCAGCGTCAGTATGATGCCAGGTGGCTGCCTTCGCCATCGACGTTCCTTCCGATCTCTACGCATTTCACCGCTACACCGGAAATTCCGCCACCCTCTCATCTACTCCAGTTATATCGTTTGCGATGCACTTCCCAGGTTAAGCCCGGGGCTTTCACATCACACTCATATAACCGCCTACGCGCCCTTTAAACCCAATAGACATG
+
CCCCCGGGGGGGGGGGGGGGGGGGGGGGGGGGGGGGGGGGGGGGGGGGGGGGGGGGGGGGGGGGGGGGGGGGGGGGGGGGGGGGGGGFGGGGGGGGGGGGGGGGGGGGGGGGGGGGGGGGGGGGGGGGGGGGGGGFGGGFGGGGGFGFGFGGFGGGDGGGGGFGFFFGFGFFFFFFFF5<E>F?AGAFE>C5@EFEACFEFF4><F@@;CCEFEFFF0:DF@F>@>FB>FF)<AFFFFF?BA<<2>?
@M00200:207:000000000-ALC1F:1:1101:4401:7435 2:N:0:5
TACACGGGTATCTAATCCTGTTTGCTCCCCACGCTGTCGCGCCTCAGCGTCAGCAACAGCCCAGCAGGCCGCCTTCGCCACTGATGTTCTTCCCGATCTCTACGCATTCCACCGCTACACCGGGAATTCCACCTGCCTCTACTGTGCTCGAGCCTGACAGTTTAGAAGGCAGCCCTGCGGTTAAGCCGCAGGCTTTCACCCCCTACTTACCAGGCAGCCTACGCGCCCTTTAAACCCAATAGACATG
+
9BCCCGGGGGGGGGGGGGFFFFGGGGGFGGGEGGGGGFGGGGGGGGGGDGGGGGGGGGGG@FGCGFGFECFGGGGDDGGGDFGFGGGGGGDFFGGEEEGGGGFFGEGGGGCEGGGGGEGGGGEGGGGGFG=AFDGGGFGFCEGGGF?@D*CEGGGGCGC9CF7FF?F,ADFED8AF>FDGGGFFFGF>DBGF(;)6A5B3=9>><D<E<@E<@FF(42;;@;77>9(42:7)6:FFFBBF?A9224)
@M00200:207:000000000-ALC1F:1:1101:3992:7438 2:N:0:5
TACAAGGGTATCTAATCCTGTTCGCTCCCCACGCTTTCGTGCCTCAGCGTCAGTTACAGCCTAGTAAGCTGCCTACGCAATCGGTGTTCTTGATGGTCTCTATGCATTTCACCGCTACACCATCAATTCCGCCTACCTCGTCTGTACTCAAGCCTTACAGTATCAATGGCAGTTCCATCGTTGAGCGATGGGCTTTCACCACTGACTTATAAGTCCGCCTACGCACCCTTTACACCCAATAGACATG
+
CCCCCDFEGGGGGGGGGGGGGGGGGGGGGGGDGGGGGGGGFGGGGGGFFEGGGGGGFFGGGGGGGGGFFGFGGGGGEGGEGGDCGFGGGGGF;FACG,=FGGCFGFGGFGGGGGGGGGFGGCFFFDGA9==CDGDEGGFFDCEFFFGFGBF8DFFGFGGFFG;CEFC,;FBF0;@FBFFDFGFFFFEAFDGADFA@FEFF@DEBEFFE*;=;;*5*184>)>>ADF29BFF44*4?@===)***;C<
@M00200:207:000000000-ALC1F:1:1101:24154:7460 2:N:0:5
TACCCGGGTATCTAATCCTGTTTGATCCCCACGCTTTCGTGCCTCAGCGTCAGTTACACTTTAGTGAGCTGCCTTCGCAATCGGTGTTCTGTGACATATCTATGCATTTCACCGCTACTTGTCACATTCCGCCCACTTCATCTGTACTCAAGCGAACCAGTATCAAAGGCAGTTCTACAGTTGAGCTGCAGGCTTTCACCTCTGACTTAATTCGCCGCCTACGCACCCTTTAAACCCAATAGACATG
+
CCCCCGGGGGGGGGGGGGGGGGGGGGGGGGGGGGGGGGGGGGGGGGGGGGGGGGGGGGGGGGGGGGGGGGGGGGGGGGGGGGGGGGGGGGGGGGGGGGGGGGGGGGGGGGGGGGGGGGGGGGGGGGGGGGFG8@DEGGGFGGGGGFGFGFGGFGGGGEGGGGFGFFFGFGFEFFFCFFFFGGFFFGFFFFFABFFFFFF@EFF@EFFFF5AA@DAA9AAFFDD92@@DFFFFFFAFDD2@E<EFFFF
@M00200:207:000000000-ALC1F:1:1101:5117:7467 2:N:0:5
TACGCGGGTATCTAATCCTGTTTGCTCCCCACGCTTTCGCGTCTCAGCGTCAGTAACGTCCCAGCGAGCTGCCTTCGCCATAGGTGTTCCTCCCGATATCTGCGCATTTCACCGCTACACCGGGAATTCCACTCGCCTCTTCCGAACTCTAGTCCGGCAGTATCGACCGGCATCCCAGGGTTGAGCCCTGGACTTTCACAGCCGCCTTACCGGACCGCCTACACGCTCTTTACACCCAATAGACATGCGAT
+
CCCCCGGGGEDGGGGGGGGGGGGGGGGGGGGGGGGGGGGGGGGGGGGGGGGGGGGGGGGGGGGGGGGEGGGGGGGGGGGGGGCFGGGGGGFGGGGGGGGFFGGGGGGEGGGGGGGGGGGGGGGDFGGGGGGGGGGGGGGFGGGGEEGFGFGACGGG>7C>CGFGEF>9?GFFFF)=AFF**;>AFGFFFF<A@FA7F5F?<D?>(4:?DFF?>6BFFFF0<?:??>?FFA<4<49?>0803)68<23)(2(
@M00200:207:000000000-ALC1F:1:1101:13684:7483 2:N:0:5
TACCAGGGTATCTAATCCTGTTTGCTCCCCACGCTTTCGCTCCTCAGCGTCAGTACCGGCCCAGAGTGCCGCCTTCGCTACGGGTGTTCCTCCCGATCTCTGCGCATTTCACCGCTACACCGGGAATTCCACACTCCCCTACCGGACTCGAGTCACGACAGTATCGAACGGCCCCTCCACGTTGAGCGTGGAGATTTCACGTCCGACTTATCGAACCGCCTACGAGCTCTTTAAACCCAATAGACATG
+
CCCCCGGGGGGGGGGGGGGGGGGGFGGGGGGGGGCFFGGGGGGGGGFGEEGGGGGGGGGGGGGGFGGGGGEGGGGGGGGGGE7FGGGGGGGGGGGE@FGGGGGDGGCCEGGGFGGGGGGGGGGDGGGGGGDFGGFDFGGFGGGGDEGFGFG6DGFF5CDD>GFGF>5FFGEFF@F;?>ADCCFFFFA>AAC==65>CEFEDF@FFF@B?:AA6:4:69;>?<<64832?5AA<)761618?D4A>92.
@M00200:207:000000000-ALC1F:1:1101:6746:7484 2:N:0:5
TACTAGGGTATCTAATCCTGTTCGCTCCCCACGCTTTCGCTCCTCAGCGTCAGTTGTTGCCCAGAGACCCGCCTTCGCCACCGGTGTTCCTCCTGATATCTGCGCATTTCACCGCTACACCAGGAATTCCAGTCTCCCCTGCAACACTCTAGTTTGCTCGTATCGACTGCAGACCCGAGGTTGAGCCTCGGGATTTCACAGCCGACGCAACAAACCGCCTACGAGCTCTTTAAACCCAATAGACATG
+
CCCCCGGGGGGGGGGGGGGGGGGGGGGGGGGGGGGGGGGGGGGGGGGGGGGGGGGGGGGGFGGGGGGGGGGGGGGGGGGEGGGGGGGGGGGGGGGGGGGGGGGGGGGCFGGGGGGGGGGGGGGGDEEFGGGGGGFGGDDFFGGGFFGFGFFEFGFFFGGGGDFGF5AG>FFFFDFFF95?@DAFFGFFFFCD2?FEFFFFEDB>BFBFFFFFFFA1;BB;1@<?FF>DFFBAA4?F?::?B4A<:<<
@M00200:207:000000000-ALC1F:1:1101:23491:7499 2:N:0:5
TACTAGGGTATCTAATCCCGTTCGCTCCCCTAGCTTTCGCGCATCAGCGTCAGTGTCAGCCCAGCAACCCGCCTTCGCCGCAGGTGTTCCTCTCGATATCTACGCATTTCACCGCTACACCGAGAATTCCAGTTGCCCCTTCTGCACTCTAGCCCCGCAGTATCGGCTGACCTTTCCGGGTTAAGCCCGGAGATTTCACAGTCGACTTGCGGTGGCCGCCTACGCGCCCTTTAAACCCAATAGACATG
+
CCCCCGGGGGGGGGGGGGGGGGGGGGGGGGGGGGGGGGGGGGGGGGGGGGGGGGGGGGGGGGGGGGGGGGGGGGGGGGGGGGGGGGGGGGGGGGGGFGCFFGGGGGGGGGGGFGGGGGGGGDGGGGGGGGGGGGGGFFGFFGGGGFGFGFGGGFGGGGGGDGFGFEDFFGF>F@FFFAACGDFFFGFFDB:55AFFFCFFEFFFF0?D8>B>@()6@>(42421969;90(54)6=<BB6?FD<BAF2
@M00200:207:000000000-ALC1F:1:1101:8685:7528 2:N:0:5
TACTGGGGTATCTAATCCTGTTCGATCCCCACGCTTTCGTGCCTCAGCGTCAATCCAGGTCTAGCCAGCTGCCTTCGCAATTGGTGTTCTATGGCATATCTATGCATTTCACCGCTACATGCCACATTCCGCTGACCTCATCCTAATTCTAGCACAGCAGTATCAAAAGCAATTTTACGGTTGAGCCGCAAACTTTCACTCCTGACTTACTTGCGCCGCCTACGCACCCTTTAAACCCAATAGACATG
+
CCCCCEGGGGGGGGGGGGGGGGGGGGGGGGGGGEGGGGGGGGGGGGGGGGGGGGGGGGGGGGCAFGGFFGFGGGGGFGEEFGGCGGGGGGGGGGGEFEGFGCGFGFGGGF;FGGGGGGGGGFGFGGGGGGFGDGDGFFGFGGGGFFFDGFFGF7=?FFGGGCFGFFFA5D?DDDFFFFF6EDAFDGF>>?D5CFFCBAEEF@C5*0AE*:CE*A>A)559<>B=@28@5=>E:41;@0((,)9)79<3
@M00200:207:000000000-ALC1F:1:1101:28291:7548 2:N:0:5
TACGAGGGTATCTAATCCTGTTTGATCCCCACACTTTCGTGCCTCAGCGTCAGTTACAGCCTAGTAAGCTGCCTTCGCTATCGGTGTTCTTGACGATATCTAAGCATTTCACCGCTACACCGTCAATTCCGCCTACCTCATCTGTACTCAAGCTCCGCAGTATCAATGGCACCCTGACAGTTGAGCTGCCATATTTCACCACTGACTGACAAAGCCGCCCACGCACCCTTTAAACCCAATAGACATG
+
8AABCGEDGGGGGGGAFGDAFFGFFC<FGG<@FC@ADGFFGGGGCFGGDFBFEEFGGGGGDGGGGGFFFGCFGGE@EGDEGGGCCCBFF=EFGFGE:FE9FA?FFFGFGGFADEEGEECFFGGGGGGA,==+CEGFFGFFGGGDGF8DF98FCFGDDGGGGGFGBF9E;+;FFAF?FFBD@DF+@7BFFA?7C?F7C@C9@CC55@E*)8>CB@F)82=)-:>@9@((>>)888FF@,2(6>3@4).
@M00200:207:000000000-ALC1F:1:1101:18873:7558 2:N:0:5
TACTCGGGTATCTAATCCTGTTTGCTCCCCACGCTTTCGCGCCTCAGCGTCAGACAAGGCCCAGCAGGCCGCCTTCGCCTCTGGTGTTCTTCCGGATCTCTACGCATTCCACCGCTACACCCGGAATTCCGCCTGCCTCTACCTGTCTCCAGCCCTCCAGTATCCCCCGGCGTGCACGGAGTTGAGCTCCGGCATTTCACGGGTAGACTTAAAGGGCCGCCTGCGCGCGCTTTAAACCCAGTAGACATG
+
CCCCCGGGGGGGGGGGGGGGGGGGGGGGGGFGGGGGGGGGGGGGGGGGGGGDCFGGGGGGGGGGGFFGGGGGGGGGGGGGGGGGGGGGGGGGGGGGGFGGGGGGGGGGGGGGGGGGGGGGGGGGEEFGGGGGGGGGGGGFFGGGGFGFGFGGGGGGGGGGGFFGFFFGDDD*@AFFFF?9EGF+BFFFFFG49DEE7<A??F6>9@EFF?<)9);(62193?6(36BF9>F?FAFBDBB:?:)5:<2<8
@M00200:207:000000000-ALC1F:1:1101:19484:7565 2:N:0:5
TACCGGGGTATCTAATCCTGTTCGCTCCCCACGCTTTCGCTCCTCAGCGTCAGTTTCGGCCCAGAGACCCGCCTTCGCCACCGGTGTTCCTCCTGATATCTGCGCATTCCACCGCTACACCAGGAATTCCACTTGCCTCTTCCGTACTCTAGCCCGACAGTATCCACCGGCTTTCAACAGTTGAGCCGTTGACTTTTACAGCGGACTTATCGGGCCGCCTACGCGCGCTTTAAACCCAATAGACATG
+
CCCCCGGGGGGGGGGGGGGGGGGGGGGGGGGGGGGGGGGGGGGGGGGGGGGGGGGGGGGGGGGGGGGGGGGGGGGGGGGGGGGGGGGGGGGGGGGGGGGGGGGGGGGGGGGGGGGGGGGGGGGGFGGGGGGGGGGGGGGFGGGGGFGFGFGFGGGGGGGGGGFFFFFGDGBFEFF9BFFGGF6=AGFFFFGFEFFFF48@3E@619><CEE@@BAB>B>FBB?FFF9;1::><<FF:48?FFB<<A?
@M00200:207:000000000-ALC1F:1:1101:24932:7574 2:N:0:5
TACCGGGGTATCTAATCCCGTTTGCTCCCCTGGCTTTCGCGCCTCAGCGTCAATGCCGGTCCAGGACGTCGCCTTCGCCACCGGTGTTCCTCCAGATATCTACGCATTTCACCGCTACACCTGGAATTCCACGTCCCTCTCCCGGATTCAAGCCAACCAGTATCGGACGCAGTTCCTGGGTTGAGCCCAGGGATTTCACGTTCGACTTAGCAGGCCGCCTACGCGCCCTTTAAACCCAATAGACATG
+
CCCCCGGGGGGGGGGGGGGGGGGGGGGGGGGGFGGGGGGGGGGGGGGGGGGGGGFGGGGGGGGGGGGGGGGGGGGGGGGGGGCFFGGGGGGGGGGGGGGGGGGGGDCEEFFDFGGGGGGGGFGGGGGCEGFEDFGCDFFFGGGGGBGFFFGGGGGGGDCGG7FG>ABGFGEBFCFF984*096AFFAFFF452;F@FEFF;D@?DF?@9CE9AFFDFFFFFF:01>9>01:A<6?F?B:B>2444A<
@M00200:207:000000000-ALC1F:1:1101:12728:7589 2:N:0:5
TACCCGGGTATCTAATCCTGTTTGCTCCCCTAGCTTTCGTGCCTCAGTGTCAGGAGTTTTCCAGGGACTCGCCTTCGCCACTGGTGTTCTACTTGATATCTACGCATTTCACTGCTACACCAAGTATTCCAGTCCCCCCTCAAACCCTCGAGCAAGGTAGTTTCCAATGCCATTTCCGAGTTGAGCTCGGAGCTTTCACATCCGACTTACCTCACCACCTACGCACCCTTTAAACCCAATAGACATG
+
CCCCCGGGGGGGGGGGGGGGGGGGGGGGGGGGGGGGGGGGGGGGGGGGGGGGGGGGGGGGGGGGGGGGGGGGGGGGGGGGGGGGGGGGGGGGGGGGGGFGGGGGGGGGGGGGGGGGGGGGGGGFGGGGGGGGGGGGGGGFGGGGGFGFGFGGGGCDDFFGDF?GFFFGFGFFFFFFFFFGGGFFFGFFDD7@AFFFFFFEFFF==>FFFFFFFEFDED=BFFFF@FFFFFF=EFFF@@DFE<C@4CF
@M00200:207:000000000-ALC1F:1:1101:12355:7612 2:N:0:5
TACTGGGGTATCTAATCCCGTTTGCTCCCCACGCTTTCGCTCCTCAGCGTCAGTACCGGCCCAGAGTGCCGCCTTCGCCACCGGTGTTCCTCCTGATATCTACGCATTTCACCGCTACACCTGGAATTCCGCATCCCTCTCCCGAATCCAAGCCATCCAGTATCAGACGCAGTTCCCCAGTTAAGCTGAGGGATTTCACGTCTGACTTAGTTGGCCGCCTACGAGCCCTTTCTACCCAGTAGACATGCGAT
+
CCCCCGGGGGGGGGGGGGGGGGGGGGGGGGGGEGGGGGGGGGGGGGGGFFGGGGGGGGGGGGGGFGGGGGGGGGGGGGGGGGGGGGGGGGGGGGGGGGGGGGGGGGGCGGGGGCEGGGCGGGFFG,>GGGGGGGGGGGGFGGGGDEGFGFGGGFGFFGFGGGFGFFFF>DA>BFFFFFFGFFFFFGFFFFC4AFFEF*:@BFFF=C;?CFF?CEF@>;>DFFF?;9><@@E)56AFFF(.:44<AA7)7?1
@M00200:207:000000000-ALC1F:1:1101:20677:7614 2:N:0:5
TACTGGGGTATCTAATCCTGTTTGCTCCCCACGCTTTCGCGCCTCAGTGTCAGTTACAGACCAGAAAGTCGCCTTCGCCACTGGTGTTCCTCCATATCTCTACGCATTTCACCGCTACACATGGAATTCCACTTTCCTCTTCTGCACTCAAGTCTCCCAGTTTCCAATGCCCCTCCACGGTTGAGCCGTGGGCTTTCACATCAGACTTAACAAACCACCTACGCGCGCTTTAAGCCCAATAGACATG
+
CCCCCF@EGGGGGFEGGGGGGGGGGGFGGGGGGGGGGGGE7FGGGFGFGGGGGGGFGG,<FGGCFGFGEGCFGGGGGGGGGDGGGDGDGGGGGGGGGGGGGCG:FGGEAFAFF8EGGGFGDG98,@DGG8=DFGDGGGGFGG8DE9FFG*=@CDFFDFFDFG?FFFCGF+@?:DBB6DD=?G<*9DFEF5C?>AACA*=AEFB9EEF<CA**1);<):5)).):@=>BFF?).4AFFF;@837@)).
@M00200:207:000000000-ALC1F:1:1101:8929:7633 2:N:0:5
TACGCGGGTATCTAATCCCGTTCGCTCCCCTGGCTTTCGTGTCTCAGCGTCAGATGGCCCCCAGCGAGCTGTTTTCACCGTCGGCGTTCCAAGCGATATCTACGCATTTCACCGCTCCACCGCTTGTTCCGCTCGCCCCTAGGCCTCTCAAGGCCGCCAGTATACCCAGCCGTTCCCCGGTTGAGCCGGGGGATTTCACAAGGTACTTAACGGCCCGCCTACACACGCTTTAAACCCAATAGACATG
+
CCCCCGGGGGGGGGGGGGGDGGGGGGGGGGGGGGGGGGGGGGGGGGGGGGGGGGGGGGGGFGGGGG7FGGGGGGGGGGGCGGGGGDGGGGGGGGGGGEGGGFFGGGGFGGGGFEGGGGGGGGGGGGCGEDEEGGGG=DDFGGGGGFGAGFGFGGGGGC7CG=BGFFFCFFFFFFFFFFFGGGF4FFF>5=<@B@FF?AFA<6?DFFFFF<A?FFD9>>3::?FB>?F>?(8)<AFF036?DFA?AFF
@M00200:207:000000000-ALC1F:1:1101:8589:7638 2:N:0:5
TACTGGGGTATCTAATCCCGTTCGCTCCCCACGCCTTCGCGCCTCAGCGTCAGGGACGGCCCAGCTGGCCGCCTTCGCCACGGGTGTTCCGCCTGATCTCTACGCATTTCACCACTACACCAGGCATTCCACCAGCCCCTACCGCCCTCAAGCGGTGCGGTCCCCGACGACCCTCCCCGGTTGAGCCGGGGGCTTTCACGCCGGGCCCGCACCGCCGCCTGCGCGCGCTTTAAACCCAGTAGACATG
+
CCCCCGGGGGGGGGGGGGGGGGGGGGGGGGGGGGGGGGGGGGGGGGGGGGGGGGGGGGGGGGGGGGGGGFEGGGGGGGGGGGGGGGGGGGDGGGGFGGGGFGGCFGEGGGGGGGGGGGGGGGGGGGGGGGGGGGGGGGGFGGGGGE7?FFG6CDDD5>DDGGFFFFFGFGEEF@FFFFFDGDEFFGFEEED5177:FA?B1?>B9BB199;>>07>0>>??F>>>>FF1::4<6BFFF(562>B9AD
@M00200:207:000000000-ALC1F:1:1101:20266:7640 2:N:0:5
TACTAGGGTATCTAATCCTGTTCGCTCCCCACGCTTTCGCTCCTCAGCGTCAGTTGTTGCCCAGAGACCCGCCTTCGCCACCGGTGTTCCTCCTGATATCTGCGCATTTCACCGCTACACCAGGAATTCCAGTCTCCCCTGCAACACTCTAGTTTGCTCGTATCGACTGCAGACCCGAGGTTGAGCCTCGGGATTTCACAGCCGACGCAACAAACCGCCTACGCGCTCTTTAAACCCTGTAGACATG
+
CCCCC@8FGFDGGFFEFGGGGGGGGGGFF:FGGGECFFGGGFFGGGGGGGEFFFGAGGGEGFGG8FGGGGGGGGGGFGE:C?F7FFEGGA>FFGGCGGGEFDC:FCF@8E,?:CEGGG?GD6@EFC8A;D=;EE+,?DCFGD?=FFGFFFGEGD==DFD=D+0?>5?89FFFA@*6@5594?9*9C99ABD4-@9@C*+19>56>25=19>F;;A;992,180(309(,<494>F4(,())).644?
@M00200:207:000000000-ALC1F:1:1101:10845:7643 2:N:0:5
TACTGGGGTATCTAATCCCGTTTGCTCCCCTGGCTTTCGCGCCTCAGCGTCAGAAGAGATCCAGTCTGTCGCTTTCGCCACCGGCGTTCCTTCCGATATCAACGCATTTCACCGCTCCACCGGAAGTTCCACAGACCCCTACCTCCCTCGAGCTCATCAGTATCAAAGGCACTTCGACAGTTGAGCTGCCGGATTTCACCCCTGACTTGATAAGCCGCCTACGCGCCCTTTAAACCCAATAGACATG
+
CCCCCGFGGGGGGGGGGGGGGGGGGGGGGGGFFGGGGGGGGEFGGGGGGGGGGGGGGGGGGGGGGGGGGGGGGGGGGGGGGGGGGGGGGGGGGGGGGG6EGGGGGGGGGGGGGDGGGGGGGGCGGGGGGGGGGGGGGGGFGEGGGFGBGFGDGGGGGGGGGGFGFFFGFGFFFFFFFFFCCGFFFGFFFFG>=DEEFCFFBFFFF14<EFF5?EFE096@@D?B0936>?7<9AFF0::<?FFFAFF
@M00200:207:000000000-ALC1F:1:1101:17752:7658 2:N:0:5
TACTCGGGTATCTAATCCCGTTTGCTCCCCTGGCTTTCGCGCCTCAGCGTCAATGCCGGTCCAGGATGCCGCCTTCGCCACCGGTGTTCCTCCAGATATCTACGCATTTCACCGCTACACCTGGAATTCCGCATCCCTCTCCCGGATTCAAGCCACCCAGTATCCGACGCAGTTCCCCGGTTGAGCCGAGGGGTTTCACGTCTGACTTAGGCGTCCGCCTACGCGCCCTTTAAACCCAATAGACCTGAGA
+
@C@CCGEGGGGGFCF@CFF7EEGCFGGFE7<D86EC8@,F++FEGGFGG@@FFCFFGD7FG7@E86C,B<@@>=4C,B:6?BEE>FF@?E,FFCD4,EDFD;AAEGGGDE,5A+8+@>4AD8ECF89DCADC?>DGGDD5=@8CG>D:8C,=D8=F7C7DFC+++3*4995:*6B3A6?*;)?FFGFB>?C)(..(A3+/62,6))/6.7<;;,)4,(((((4(4,,238)4:9*<1(,(444)))34()
@M00200:207:000000000-ALC1F:1:1101:10354:7661 2:N:0:5
TACAAGGGTATCTAATCCTGTTTGATCCCCACGCTTTCGTGTCTCAGTGTCAGATCAGTCCCAGGCGGCTGCCTTCGCCATTGGTGTTCCTTCCGATATCTACGCATTTCACCGCTACACCGGAAATTCCACCGCCCTCTACCGATCTCTAGTCGTACAGTCTCGAAAGCAGTTCCAAGGTTGAGCCCTGGGATTTCACAACCGACTTGCACAACCACCTACACACGCTTTAAACCCAATAGAAATT
+
CCC8@@DGGGGGGGGGGGGGGGGF9FGGGGGGGGDGGGG<FF@FGGG@EFGGGDG@CF6EF@FG<BFGGGGGGGGGGGGGG9?EGGGGGGG<FFEGG7BFGGGGGGGGFDGGFGGGGGGGG>>BFGDDGGGGF8+@DGGFCFG6@*@DGFGGGGG6?FDGFGFDF**4@D5>F7CF++39AFFFFGFF**;@5AFFFFFF3A5@FF((0*.84(>D(133;EE@)1(6;;8CCFFF@D,30>))).-
@M00200:207:000000000-ALC1F:1:1101:27941:7685 2:N:0:5
TACTAGGGTATCTAATCCTGTTTGCTCCCCACGCTTTCGCACCTCAGCGTCAGTACCGGGCCAGTGAGCCGCCTTCGCCACTGGTGTTCTTGCGAATATCTACGAATTTCACCTCTACACTCGCAGTTCCACTCACCTCTCCCGGACTCAAGCTCACCAGTATCAAAGGCAGTTCTGGAGTTGAGCTCCAGGATTTCACCCCTGACTTAGTAAGCCGCCTACGTGCGCTTTAAACCCAATAGACATG
+
CCCCCGGGGGGGGGGGGGGGGGGGGGGGGGGGGGGGGGGGGGGGGGGGGGGGGGGGGGGGGGGGGGGGGGGGGGGGGGGGGGGGGGGGGFGGGGGGGGFGGGGGEGGGGGGGGGGGGGGGGGGGGGGFGFGGFGGFGGGFF,DDGBGFGFFEGGGGGGCFGFDFF7FFFGF>FFFFFFFG?FFFFGFFFFGFFFFFFFFBFA==DF4AAEA6AC>=B@>9=>@B97;9@DF4);A41;=84<C;9;<
@M00200:207:000000000-ALC1F:1:1101:21355:7692 2:N:0:5
TACGGGGGTATCTAATCCTGTTTGATCCCCACGCTTTCGTGCCTCAGCGTCACTAACTGTGTAGTACGCTGCCTCCGCAATCGGTGTTCTATGTCATATCTACGCATTTCACCGCTACATGCCATATTCCGCTTACCTCCACCATATCCAACACAACTACTCCCCACGCCAGCTCCTGCGCTCCGCCCACCGCCTCCACCACGCACCCACCTCCCCGCCTCCCCACCCTCCACCCCCACCACCCCTCCCCC
+
-6A,,@@C66,CC6C6FGE<;66C,;EFGG8F@F@@@F@CBFGFGE8F+BF@,<C,C<,9,,,966,4@48FG9,A+F684,:,8,44CC,,44C,@,,C,9,+@++@,C,EF+@6+@4,,,@>,@,6EF@E+++@F8DF8F,+,0++?+,,+6++0,6222*=A5*4*@09*1*;**00***//;*:/**)(00-?(;:5?(6,:2(,6;((6>D(6>((43<29::((,(,,8>B61(312:04:8(41
@M00200:207:000000000-ALC1F:1:1101:17805:7730 2:N:0:5
TACTAGGGTATCTAATCCTGTTTGCTCCCCACGCTTTCGCGTCTCAGCGTCAGTAACGTCCCAGCGAGCTGCCTTCGCCATAGGTGTTCCTCCCGATATCTGCGCATTTCACCGCTACACCGGGAATTCCACTCGCCTCTTCCGAACTCTAGTCCGGCAGTATCGACCGGCATCCCAGGGTTGAGCCCTGGACTTTCACAGCCGACTTACCGGACCGCCTACACGCTCTTTAAACCCAATAGACATG
+
CCCCCGGGGGGGGGGGGGGGGGGGGGGGGGGGGGGGGGGGGGGGGGGGGGGGGGGGGGGGGGGGGGGGGGGGGFGGGGGGGGGGGGGGGGGGGGGGGGGGFGGGGGGGGGGGGDGGGGGGGGGGGGG8EFGGGGGGGGGFGGGGGFGFGFGGGGGGGGGGGGFG>FDGBGFFEFFFFFFDGGFFFGFFFFGFD=*?CEFE<7=>0:FFFFE?@6B>F>FFB?FFFFFFF7AFF>?F?BBFFFFFB42
@M00200:207:000000000-ALC1F:1:1101:22096:7757 2:N:0:5
TACGCGGGTATCTAATCCTGTTTGCTCCCCACGCTTTCGTGCCTCAGCGTCAATGAACATGTAGTAAGCTGCCTTCGCTATCGGTGTTCTATGTCATATCTAAGCATTTCACCGCTACATGACATATTCCGCTTACCTCCATGATATTCAAGACAAATAGTATCAACGGCAGTTTCTAGGTTAAGCCTAGAGATTTCACCACTGACTTATCTGCCCGCCTACGCACCCTTTATACCCAATAGACATG
+
CCCCCGGGGGGGGGGGGGGGGGGGGGGGGGGGGGGGGGGGGGGGGGGGGGGGGGGGGGGGGGFGGFGGGGGGGGGGGGGGGGGGGGGGGG9FGGGGGGGGGGGGGFFGGGGGGGGGGGGGGGGGGGGGGGDGDGGGGDFFGGGGGFGFGFACFGGGGGGGGGFGFFFG>GB>FFFFFFFFECFFFGFFF*+;EFF;BA;9EDFEEEFEEEFFCF/<):A=D==B=>@@2BFCEFFFE@@@;CE<C3)
@M00200:207:000000000-ALC1F:1:1101:7244:7775 2:N:0:5
TACTGGGGTATCTAATCCTGTTTGCTCCCCTAGCTTTCGTGCCTCAGTGTCAGGTGTTGTCCAGGGACTCGCCTTCGCCACTGGTGTTCCACTTGATATCTACGCATTTCACCGCTACACCAGGAATTCCGCTTCCCTCTCCCGTACTCTAGCCGATCAGTTTCCAGCGCACTTCCGGGGGTGAGCCCCGGGCTTTCACACCGGACTTAATCGGCCGCCTGCACGCGCTTTAAACCCAATAGACATG
+
CCCCCGGGGGGGGGGGGGGGGGGGGGGGGGGGGGGGGGGGGGGGGGGGGGGGGGGGGGGGGGGGGGGFGGGGGGGGGGGGGGGGGCGGGGGGGGGGGGGGGGGGGGGGGGGGGGGGEGGGGFGGGGGGGGGGGGGGGGGFGGGGGFGFGFGFGGGD=CDGGGFGFFFGBGFFFFFFFFFGDDBAFGFFA4DDFFF;FE=3;@BFFFFEEEFEF@D?BFF<<?<?:>BB>FFFBAFFB????<A?AFF
@M00200:207:000000000-ALC1F:1:1101:17662:7796 2:N:0:5
TACAGGGGTATCTAATCCTGTTTGCTCCCCACGCTTTCGTGCCTCAGTGTCAGTGCTGGTCCAGGGTGTCGCCTTCGCCACAGATGTTCCTCCCGATATCTACGCATTTCACTGCTACACCGGGAATTCCACACCCCTCTACCGCACTCTAGGTCGCCAGTATCCAATGCCATTCCCAGGTTGAGCCCAGGGCTTTCACATCAGACTTAACGAACCACCTACGCACGCTTTAAACCCAATAGACATG
+
CCCCCGGGGGGGGGGGGGGGGGGGGGGGGGGGGGGGGGGGGGGGGGGGGGGGGGGGGGGGGGGGGGGGGGGGGGGGGGGGGGGGGGGGGGGGGGGGGGGGGGGGGGGGGGGGGGGGGGGGGGCCGDGGGGGGGGDEGGGFGGGGGFGFGFGGGGGGDEGGGGFGFFFGFGFFFFFFFFFFF+@AFGFFFFGFFFAEFCFFFBEFFFFFEFFFFDFFFD2:3@2@@;@F<DDECCBF;<?F;<9@EE4
@M00200:207:000000000-ALC1F:1:1101:18409:7800 2:N:0:5
TACTAGGGTATCTAATCCCGTTTGCTCCCCTGGCTTTCGCGCCTCAGCGTCAATACCGGTCCAGGATGCCGCCTTCGCCACCGGTGTTCCTCCAGATATCTACGCATTTCACCGCTACACCTGGAATTCCACATCCCTCTCCCGGATTCGAGCCTGCCAGTCTCGGACGCAGTTCCCGGGTTGAGCCCGGGGATTTCACGTTCGACTTAACAGGCCACCTACGCGCCCTTTAAACCCAATAGACATGAGA
+
CCCCCGGGGGGGGGGGGGFEFGGGGGGGGGGGGGGGGGGGGGGGGGGGGGGGGGGGGGGGGGGGGGGFGGGGGGGGGGGGGGGGGGGGGGGGGGGGGGFGGGGGGGGGGGGGGDGGGGGGGGGGGGGGGGGGGGGGGGGFGFGGGFGFGFGGDGGGGGGGGGFGFFDGFGFFEFFFFFFGEGEFFFFFEBDF=>FEFEFFFFFFF?0?EFFCEFFFFF@DF;BFFBF697444<F5<?61?2AFFA?429
@M00200:207:000000000-ALC1F:1:1101:25244:7809 2:N:0:5
TACGCGGGTATCTAATCCCGTTCGCTACCCACGCTTTCGTGCCTCAGCGTCAGAATTGGCCCAGTCGCTTGTCTTCACCTTTGGCGTTCCTCTAGATATCTACGCATTTCACCGCTCCACCTAGAGTTCCAGCGACCCCTACCAACCTCAAGTCCTGTGGTCTACCGAGCCATTCCATGGTTAAGCCATGGGATTTCACAAGGAACTGACAGGACCGCCTACGCACCCTTTATACCCAATAGACATGAGA
+
CCCCCGGGGGGGGGGGGGGGGGGGGGGGGGGGGGGGGGGGGGGGGGGGGGGGGGGGGGGGGGGGGGGGGGGGGGGGGGGGGGGGGGGGGGGGGGGGGGGGGGGGGGGGGGGGGEGGGEFGGGGGGGGGGGGGGGGGGGGFGGCFGFGFFFGGGGGGGGGC?FFGFF>EBGEFFECFFFFGGGFF>DFFFFG>=AFEFEFCFB(((0)5@==3(8F>F;@@6@D989FDF@)/93+:(.(,))6<BA).))
@M00200:207:000000000-ALC1F:1:1101:6502:7835 2:N:0:5
TACTGGGGTATCTAATCCTGTTCGCTCCCCACGCTTTCGTCCCTCAGCGTCAATGTACTGATAGTAACCTGCCTTCGCAATTGGTATTCCATGTAATATCTAAGCATTTCACCGCTACACTACATATTCTAGTTACTTCCCAGTAATTCAAGTCTAACAGTATCAATGGCAGTTCCATCGTTAAGCGACGGGATTTCACCACTGACTTATTAAACCGCCTACGGACCCTTTAAACCCAATAGACATG
+
CCCCCGGGGGGGGGGGGGGGGGGGGGGGGGGGGGGGGGGGGGGGGGGGGGGGGGGGFGGGGGFGGGGGGGGGGGGGGGGGGGGGGGGGGGGGGGGFGDGGGGGGGGGGGGGGGGGCEGGGGGGGGGGGGGAFGGFGGGGFFGGGGFGFGFGDGGGGFGFGGGFGFBFGFGFFFEFFFFFGGGFFFFF5BB>>5?FFFEFFFBFFEFFEFEFFFEFFFFF=A@D>=BFFFB@4C48FFFFBF=EFECB
@M00200:207:000000000-ALC1F:1:1101:18400:7836 2:N:0:5
TACAGGGGTATCTAATCCCGTTTGCTCCCCTAGCTTTCGCGCCTCAGCGTCAGAAGAGGTCCAGCGCGCCGCTTTCGCCACCGGAGTTCCTGTAGATATCAACGCATTTCACCGCTCCACCTACAGTTCCGCCCGCCCCTACCTCCCTCGAGGCCGTCAGTATCTGAGGCAGTTCCACGGTTGAGCCGCGGGATTTCACCCCAGACTTGACAGCCCGCCTACGCGCCCTTTAAACCCAATAGACATT
+
CCCCCGGGGGFGEFGGFGGGGFFEGGFGFGF<CFG9AEEGGGGGGGFGGGGGG<C<@E<EFGGGGGGGGGGGGGFGEGGEEFGD=FFCGDGGFDGGG9FDGGGGF8FE8FGGGDGGEGFEFD@GGG=FGGCE6CGGGDGFGG?+90CFGEG6DDFDCG5@@:+C+=9B4C*@*9EFFBB5?866;FFFFAC),=548?FE131:(8?22)463()43908<711269>((,-6<F?62,,))).5-)
@M00200:207:000000000-ALC1F:1:1101:28428:7843 2:N:0:5
TACGAGGGTATCTAATCCCGTTTGCTCCCCTAGCTTTCGCGCCTCAGCGTCAGTATCGGGCCAGATGTGCGCCTTCGCCACCGGTGTTCCTCCTGATATCTACGCATTTCACCGCTACACCAGGAATTCCCACATCCTCTCCCGTACTCAAGCCAAGCAGTATGCGATGCCGGTCCTCGGGTGAGCCGAGGGATTTCACATCACACTTACCTGACCGCCTACACGCCCTTTAAACCCAATAGACATG
+
CCCCCDEGGGGGGGGGGGGGGGGGGGGGGGGGGGGGGGGG7CFGGGGGGGGGGGGGGGGGGGGGGGFGGGDEGGGGGGGGGGGGFGGGGGGGGGGGGGFGGGGGGCCGGGGGGCEGCFGGGGGEFGGGGGGGGGGDGGGFGFGDGFGFGFGGGGGGGGGGGFCEFB>F>DFFEAFFFFF>EFAFFGFFFEGFFFFFFFF55=<@AFFFEF@C3@FF;90<DD;;@B<6>03A4>FF<(4::<)4<92
@M00200:207:000000000-ALC1F:1:1101:6328:7852 2:N:0:5
TACCAGGGTATCTAATCCTGTTTGCTCCCCACGCTTTCGTGCATGAGCGTCAATCTTGACCCAGGGGGCTGCCTTCGCCATCGGTGTTCCTCCACATCTCTACGCATTTCACTGCTACACGTGGAATTCTACCCCCCTCTGCCAGCTTCAAGCCTTGCAGTCTCCATCGCAATTCCCAGGTTGAGCCCGGGGCTTTCACGACAGACTTACAAAACCGCCTGCGCACGCTTTAAACCCAATAGACATG
+
CCCCCGGGGGGGGGGGGGGGGGGGGGGGGGGGGGGGGGGGGGGGGFCGGGGGGGGGGGGGGGGGGGGGGGGGGGGGGGGGGGGGGGGGGGGGGGGGGGGGGGGGGGGGGGGGGGGGGGGGGFFGGGGGGGGGGFGGGGGFGGFGG*=DGFGGGGGGFGGGGGFGFFFGFGEF>EFFFFFDGGFFFGFFFFGF>>F;FEFDDFB>5@:EEFFFBDF;6B0:=0>FFFFF<B(<>9?;????F<B<A24
@M00200:207:000000000-ALC1F:1:1101:17875:7861 2:N:0:5
TACCGGGGTATCTAATCCCGTTTGCTCCCCTGGCTTTCGCTCCTCAGCGTCAGTATTGGTCCAGGATGCCGCCTTCGCCACCGGTGTTCCTCCAGATATCTACGCATTTCACCGCTACACCTGGAATTCCGCATCCCTCTCCCAAACTCAAGCCAACCAGTATCGGACGCAGTTCCCCGGTTAAGCCGAGGGATTTCACGTCCGACTTAGTTGGCCACCTACGAGCCCTTTAACCCCAGTAGACATG
+
CCCCCGGGGGGGGGGGGGGGGGGGGGGGGGGGFGGGGGGGGGGGGGGGGGGGGGGGGGDFGGGGGGGGGGGGGGGGGGGGGGGDFGGGGGGGGGGGGGGGFGGFEGGGGGGGGGGGGGGGGGGCFGGGGGGGGGGGDFGFGGGGGFGFDFGFGGGGGCDFGDDGFFFGDGFFDCFFFFFGGGF>8DABFFGADFA=FEFFFF,3(63;)9?374;=8<@;84,8?F0:?FBAA4?F0215<ADF2),
@M00200:207:000000000-ALC1F:1:1101:6993:7886 2:N:0:5
TACTAGGGTATCTAATCCCGTTTGCTCCCCTGGCTTTCGCTCCTCAGCGTCAATACCGGCCCAGGATGCCGCCTTCGCCACCGGTGTTCCTCCAGATATCTACGCATTTCACCGCTACACCTGGAATTCCGCATCCCTCTTCCGGATCCAAGCCATCCAGTATCAGACGCAGTTCCCCAGTTAAGCTGAGGGATTTCACGTCTGACTTAGTTGGCCGCCTACGAGCCCTTTAAACCCAATAGACATG
+
CCC@CGGGGGGGGGGGGGGGGGFGGGGGGGGFGGGGGGGGGGGGGGGGGGGGGGGGGGGCEGGGGGGGGGGGGGGGGGGGG?GGGEGGGGGGGCCGGGGGGGGGGGGEFGGGGGGGGGGG?@FGFFCFGFGGDGGGGGGF?FFD>5C?DFGFGDGGGGGGGDFGA9CGEGFFFFFFFF5CGCABFD>FFFFEAFFFFAFB>BBBCEF5*4>5*.A3(8>FFF;1703=@;@CC6*AD;1;3;A<44)
@M00200:207:000000000-ALC1F:1:1101:28674:7894 2:N:0:5
TACACGGGTATCTAATCCTGTTTGCTCCCCACGCTGTCGCGCCTCAGCGTCAGCAACAGCCCAGCAGGCCGCCTTCGCCACTGATGTTCTTCCCGATCTCTACGCATTCCACCGCTACACCGGGAATTCCACCTGCCTCTACTGTGCTCTAGCCTGACAGTTTAGAAGGCAGCCTTGCGGTTAAGCCGCAAGATTTCACCCCCTACTTATCAGGCCGCCTACGCGCCCTTTAAACCCAATAGCCATG
+
CCCCCGGGGGGGGGGGGGGGGGGGGGGGGGGGGGGGGGGGGGGGGGGGGGGGGGGGGGGGGGGGGGGGGGGGGGGGGGGGGGGDGGGGGGGGGGGEGGGGGGGGGGGGGGFGGGGGDGCFGGGEGGGGGGGGGGGGGGGFGGGGGFGFGFGDFGGGGGGGGGFFFFFGFFF>BDFFA>ADGGFFFFFDF>CDFFFEFFFFFF2>@FFEEEFFFFF@>@BFF@00(9F>9B?<A2FF6(4:0).))-)
@M00200:207:000000000-ALC1F:1:1101:4381:7898 2:N:0:5
TACGAGGGTATCTAATCCTGTTTGATCCCCACACTTTCGTGCCTCAGCGTCAGTTACAGCCTAGTAAGCTGCCTTCGCTATAGGTGTTCTTGACGATATCTAAGCATTTCACCGCTACACCGTCAATTCCGCCTACCTCATCTGTACTCAAGCTCTGCAGTATCAATGGCACCTTGACAGTTGAGCTGCCATATTTCACCACTGACTTACAAAGCCGCCTACGCACCCTTTAAACCCAATAGACATG
+
CCCCCGGGGGGGFGFEGGGGGGGGGGGGGGGGGGGGGGGGGGFGGGGDFFGGGGGGGGGGGGGGGGGGFGG?FFG@FGGGGGGGGGGGGGGGGGGECFGGGGGGGFGGFGGGFGGGEFFGGGGGGGGGGGGGGGGGFGGFGGGGGFFFGFGCDGGGFGGFGGFGFFFG?DFBFFFFBFBGGGFFB8FFFFGDEFFEFFFFEFEFEFEFFFFFFFF8AFBDFBFFA@A245)A66BA@2>@E=FE=EF
@M00200:207:000000000-ALC1F:1:1101:17186:7935 2:N:0:5
TACCGGGGTATCTAATCCTGTTTGCTCCCCACGCTTTCGTGCATGAGCGTCAGTGTTGGCCCAGAAGGCTGCCTTCGCCATCGGTGTTCCTCCAGATCTCTACGCATTTCACCGCTACACCTGGAATTCCACCTTCCTCTGCCACACTCGAGCCAAGTAGTTTCGAGCGCAATACCCAAGTTAAGCCCGGGGATTTCACACTCGACTTGCTCAGCCACCTGCGCACACTTTATGCCCAATAGACATG
+
CCCCCGGGGGGGGGGGGGGGGGGGGGGGGGGGGGGGGGGGGGGGGGGGGGGGGGGGGFGGGGGGGGGGGGGGGGGGGGGGGGGGGGGGGGGGGGGFGGGGGGGGGEGGGGGGGEEC4@DFFGGGGGGGGGGGGGGGGGGFGGGGGFGFGF8+CDFGFGGGGGFGFFFEADE9?=AFF?FFFFFFFGFFEADFBDFFFEFFFFDBFFFFFFFEFBFF@DFFE;>>07:;@A<?E5=A@ED@)79?9><
@M00200:207:000000000-ALC1F:1:1101:20011:7943 2:N:0:5
TACGGGGGTATCTAATCCCGTTTGCTCCCCTAGCTTTCGCTCCTCAGCGTCAATGTCGGTCCAGGATGCCGCCTTCGCCACCGGTATTCCTCCAGATATCTACGCATTTCACCGCTCCACCTGGAATTCTGCATCCCTCTCCCGAATTCAAGCCATCCCGTATCCGCCGCAGTTCCCAGGTTAAGCCTGGGGATTTGACGTCGGACTTAGTTGGCCGCCTACGAGCCCTTTAAACCCAATCGACATG
+
CCC?CE7:FGFGGDFGGGGBFF<FGGGGGGGGGGFGGGEGEDGEFCGGGGGGGGGGGGGGGGFFEEGDDFGGGGGGGGGGDBCEGGGGGGGGGGGGGDFGFFGGGGCGGGFEGGGG8C8FGG>@,@DFDE89=EGEFFFFGDGDC5CDFFGCCDGGG,+=CDFGFF*:*@*39AFFFFF4<>@@FGFFFFGF(?4*+*1-,6:99(,/9;??C;F;6;BF6:44?90,4:04))08::1:7:041:D
@M00200:207:000000000-ALC1F:1:1101:21060:7943 2:N:0:5
TACTAGGGTATCTAATCCTGTTCGCTCCCCACACTTTCGCTCCTCAGCGTCAGGTAATGCCCAGAGAACCGCCTTCGCCACCGGTGTTCCTCCTGATATCTGCGCATTTCACCGCTACACCAGGAATTCCGTTCTCCCCTGCATACCTCTAGTCTGCCCGTATCGGAAGCAGGCTCGGGGTTAAGCCCCGAGTTTTCACTCCCGACGTGACACACCGCCTACGAGCCCTTTAAACCCAATAGACATG
+
CCCCCGGGGGGGGGGGFGGGGGGGGGGGGGGGGGGGGGGGGGGGGGGGGGGGGGGGGGGGFFGGGGGGGGGGGGGGGDGGGGGGGGGGGGGGGGGGGGGGGCGGGGGGGGGGCGGGGGGGGGGGGGGGGGGGGGGGG?DFDGGGGF?FFFFFGGGGGGG6DDFGFEFGFGFFFFFFEFEGGGFFCDFFEA*9<BFFFEFEFDD@9@9;F@FF8@A(.(62?F@0;961???A29B@:?2?DFAB4),
@M00200:207:000000000-ALC1F:1:1101:13356:7946 2:N:0:5
TACGGGGGATCTAATCCTGTTTGCTCCCCACGCTTTCGCACCTCAGCGTCAGTATCGCCCCAGATCGCCGCCTTCGCCGCTGGTGTTCCTCCCGATATCTACGAATTTCACCTCTACACCGGGAATTCCGCGATCCTCTTGCGTACTCAAGTCCGGCAGTTTGGAAAGCACTTCCTCGGTTAAGCCGAGGGCTTTCACTCCCCACTTGTCGGACCGCCTACGTGCGCTTTAAACCCAATAGACATG
+
CCCCCDGEGGGGGGGGGGGGGGGGGGGGGGGGGGGGGDGGGGGGGGGGGGGGGGGGGGGGGGGGGGGGGGGGGGGGGGGGGGGGFGGGGGGGGGGGGGGGGGGGGGGGGGGGGGGGGGGGGGGGGFGGGGGGGGGGGGGFGGGGGFGFGFCGGGGGGGGGGGFDFFFGFGFFFFFFFFEGGGF=FGDDFFCDDFFAFBFBBFFFF?94<B<01>>>BBFFFFB(47;;2:<<<>@E??<:A>?AB?
@M00200:207:000000000-ALC1F:1:1101:11201:7952 2:N:0:5
TACCGGGGTATCTAATCCTGTTTGATCCCCACGCTTTCGCGCCTCAGCGTCAGGAAATGCCCAGAGACCCGCCTTCGCCACCGGTGTTCCTCCCGATCTCTACACATTTCACCGCTACACCGGGAATTCCAGTCTCCTCTGCATCCCTCAAGAACGGCAGTATCAGCCGACGTTTCTCGGTTGAGCCGAGAGATTTCACGACTGACTTGCCATCCCGCCTACGCGCCCTTTAAACCCAATAGACATGAGA
+
CCCCCGGGGGGGGGGGGGGGGGGGGGGGGGGGGGGGGGGGGGGGGGGGGGGGGGGGGGGGGGGGGGGGGGGGGGGGGGGGGGGGGGGGGGGGGGGGGGGGGGGFFGGGGGGEGGGGGGGGGGGGGGGGGGGGGGGGGGGFGGGGGFGFGFGGGGGGGEGDGGFGFFFGFGFFFFFF66AFGGFAFGFEFFGFFCACFCF@DFFBFFFEEFFFEF;=?9BFFFFFFFFFBBFFFBFFBB?17A<?D>?A:A
@M00200:207:000000000-ALC1F:1:1101:25149:7958 2:N:0:5
TACCCGGGTATCTAATCCTGTTTGCTCCCCACGCTTTCGCGCCTCAGCGTCAATTACGGGCCAGATAGCCGCCTTCGCCACCGGTGTTCTTCCCAATATCTACGAATTTCACCTCTACACTGGGAATTCCACTATCCTCTCCCGCATTCAAGCTCATCAGTATCAAGCGCAGCCCCCAGGTTGAGCCCGGGAATTTCACGCCTGACTTGATAAGCCGCCTACGCGCCCTTTACACCCAATAGACATG
+
CCCCCGGGGGGGGGGGGGGGGGGGGGGGGGGGGGGGGGGGGGGGGGGGGGGGGGFGGGGGGGGGGGGGGGGGGGGGGGGEGGGGGGGGGGGGGGGGGFGGGGGGGGGGGGGGGGGGGGGGGGGGGGGGGGGGGGGGGGGFGFGGGFGFGFGGGGGGGGGGGGFGF?FFDGFFEFFFFFFGCGFFFGFFFFGF9FAEFFFB==DB@5=<BEE?EFFE>FFFF@;(16396225>FFFFF?7?<ADBDF
@M00200:207:000000000-ALC1F:1:1101:2875:7994 2:N:0:5
TACGCGGGTATCTAATCCTGTTCGCTCCCCATGCTTTCGCTTCTCAGCGTCAGTAGTGGCCCAGAGACCTGCCTTCGCCATCGGTGTTCCTCCTGATATCTGCGCATTTCACCGCTACACCAGGAATTCCAGTCTCCCCTACCACACTCTAGTCTGCCCGTACCCACCGCAAGTCCGAGGTTGAGCCTCGGATTTTCACGGCAGACGCGACAAACCGACTACAAGCTCTTTAAACCCAATAGACATGACA
+
CCCCCGGGGGGGGGGGGGGGGGGCGGGGGGFGGGGGGGGGGGGGFGGGGEG:FGFGGFGDGGGGGGGFGGFGGFGGGGGGGFFGFCGGGG;CFGGGEFFGGGGEGE7:,@EFF+@+4+9F8DCEFGGFG=DF9E+EFFGFDG=8DBD9DBE=DGGGDECDGG?G?*:EDC59*AF=@5?;?C*9/9FAA5C>25?EF4AB=B=2;@9166>6(,A(4,4697?72(2728)-629),3((.64?B>2-)4
@M00200:207:000000000-ALC1F:1:1101:8786:7995 2:N:0:5
TACTAGGGTATCTAATCCCGTTTGCTCCCCTAGCCTTCGAGCCTCAGCGTCAGATGTTGTCCAGTAGCTCGCCTTCGCCACGAGTGTTCCTATCGATATCCACGCATTTCACTGCTACACCGATAATTCCAGCTACCTCTCCAACCCTCAAGCATGGCAGTATCGGATGCAGTTCCGGGGTTGAGCCCCGGGATTTCACATCTGACTTACCACGCCGCCTACGCTCCCTTTAAACCCAATAGACATG
+
CCCCCGGGGGGGGGGGGGGGGGGGGGGGGGGGGGGGGGGGGGGGGGGGGGGGGGGGGGGGGGGGGGGGGGGGGGGGGGGGGGDGGGGGGGGGGGGGG?EGGGGGGGGGGGGGGGGGGGGGGGGGGGGGGCCGDGCDDDGFGGGCGFGFGF8DFGGGGFGGG+?FEFFGFGFFFFFFF5BDCDFFFGF5:@GF5BFEFFFFFFFFFFFFEEE93>D9@FBFFF69DF>FFFEE?<A48?@?2<A?AA?
@M00200:207:000000000-ALC1F:1:1101:7477:8022 2:N:0:5
TACTGGGGTATCTAATCCTGTTTGCTCCCCACGCTTTCGCGCCTCAGCGTCAGTTACAGCCCAGAAAGTCGCCTTCGCCACTGGTGTTCCTCCACATCTCTACGCATTTCACCGCTACACGTGGAATTCCACTTTCCTCTTCTGCACTCAAGCCTCGCAGTTCCCAGTGCGTATCGGAGTTGAGCTCCGAGCTTAAACACTGGGCTTACGATGCCGCCTGCGCGCGCTTTACCCCCAATAGACATG
+
CCCCCGGGGGGGGGGGGGGGFGGGGGGFGEGGGGGGGGGGGGGGGGGGGGGGGGGGGGGGGGGGGGFGGGGGGGGGGGGGGGGGGGGGGGGGGGGGGGGGGGGGGGGDGGGGGGGGGGGGGDCBGFFGGGGGGGFGGFGFGGGFGFG8=FGFGGGGDEG6CDFGFFFGFGFFFAFDFBECGG?AFFFFFFGA5;C5BEFFFFBDDBBEEFB2=D;@@@FD2(6;9199(246)/7D>?0:<<?<BB
@M00200:207:000000000-ALC1F:1:1101:20460:8041 2:N:0:5
TACAAGGGTATCTAATCCCGTTCGCTCCCCTGGCTTTCGTGTCTCAGCGTCAGCGCACCCCCAGCGAGCTGTCTTCACCATTGGCGTTCCAGACGATATCTACGCATTTCACCGCTCCACCGTCTGTTCCGCTCGCCCCTAGGTGGCTCAAGACACCCAGTATACCCAGCAGTTCCACGGTTGAGCGGTGGGATTTCACAAGACACTTAGGCCTCTGCCTACGCACCCTTTACGCCCAATAGACATT
+
-A9ABCCBFCGCFD6C9,CBC,6@F@F+666FDFE,,6BF@FE9F9CFG@@F@FC@:FCGG@:FGC7FC@FFF9FEGGGCFFC=FF=>BEGGCF@76:49,@FDCC7:,@EG:8E8>FG8DEEEG>,,>E>66=DE8==9?F,2EF?6=:9?:FF6?+:++5+2B+9C90AAACFFFFF*13@>?D*:):CBB/)*18=07>@FFF;3)6)(/4;(57<)6(((31480(,:<<35,(,()-6?)))
@M00200:207:000000000-ALC1F:1:1101:10756:8044 2:N:0:5
TACTAGGGTATCTAATCCTGTTTGCTCCCTGAGCTTCCGTACCTTAGCGTCTGTTGTCGCTGGAAAGGCGCCTTCGCCATCTAGCGTTCATTCTCATATGGTTGGATTTTACCCCTACTTAAGAATTTGCCCCGACCTATCGACAACACAAGCTCCCTTTTTCAAAGGCTGAGCGCGTAGGAACTCTCCGCGTTTTTAGCCAAATCACCAGGAACCGCCTACGTACCCTTTAAGCCCAATAGACATGAGA
+
CCCCCGGGGGGGGGGGGGGGGGGGGGGGGGGGGGGGGGGGGGGGGGGGGGGGGGGGGGGGGGGGGGGGGGGGGGGGGFGGGGGGGGGGGGGGGGGGGGGGGGGGGGGGGGGGGGGGGGGGGFFGGGGGGGEFGGGGGGGFGGGGEDFFGFGGGGGGGGGGGGFGFBFGFGFFFFFFFFFGGFFFFDFFFEDF>DFFFFFFFFFFEFBEBEF=@DFD>@>D1@?FFF2@EDFFCEAFDD68;ECEFFF<?F
@M00200:207:000000000-ALC1F:1:1101:24936:8057 2:N:0:5
TACGGGGGTATCTAATCCTGTTTGCTCCCCACGCTTTCGTGCATGAGCGTCAGTGCAGGCCCAGGGGATTGCCTTCGCCATCGGTGTTCCTCCGCATATCTACGCATTTCACTGCTACACGCGGAATTCCATCCCCCTCTGCCGCACTCCAGCCATGCAGTCACAAATGCAGTTCCCAGGTTGAGCCCGGGGATTTCACATCTGTCTTGCAAAGCCGCCTGCGCACGCTTTACACCCAATAGACATG
+
CCCCCGGGGGGGGGGGGGGGGGGGGGGGGGGGCGGGGGGGGGGGGGGGGGGGGGGGGGGGEGGFGGGGGGGGGGGGGGGGGGGGGGGGGGGGGGGGGCDCAFGGGGGGGGGGGGGGGGGGDGGDGEGGGGGFDF?FGGGFGGGGGFGFGFGGGGCCFGGGGGFGF4F?CGFFF4AFFFFGGGFF;C;F;EG:0>AEFCCCEFFFFCFFFFFF<FF;9BFFB:;FB;6>FBF<<)786(((446469?
@M00200:207:000000000-ALC1F:1:1101:13098:8061 2:N:0:5
TACTGGGGTATCTAATCCTGTTTGCTACCCACGCTTTCGCTCATCAGCGTCAGTTTCGGCCCAGCGCACCGCCTTCGCCACTGGTGTTCCACCCGATATCTAAGCATTTCACCGCTACACCGGGTATTCCATGCGCCCCTACCGAACTCAAGTCATAGCAGTATCGAATGGCGTCTCCAGGTTAAGCCTGGAGGTTTCACATCCGACTTGCCAAACCGCCTACGAGCCCTTTATACCCAATAGACATG
+
CCCCCGGGGGGGGGGGGGGGGGGGGGGGGGGGGGGGGGGGGGGGGGGGGGGGGGGGGGGGGGGGGGGGGGGGGGGGGGGGGGGGGGGGGGGFGGGGGGGGGGGGGGGGGGGGGDGGGGGGGGGGGGGGGGGGGGGGDGGFGGGGGFGFGFGFGFGDGDFGGGFGFFFGFGFFFDFFFFFFGGAFFGFFFFFABF?DFFFFEFFFFFFFFFFFFEFF@BBB@FFD0;@FF?FFFAFFF?FFFBBBFFFF
@M00200:207:000000000-ALC1F:1:1101:8403:8079 2:N:0:5
TACTGGGGTATCTAATCCTGTTCGCTCCCCACGCTTTCGTACCTCAGCGTCAGTTGTGACCCAGGCGGCTGCCTTCGCCATTGATGTTCCTCCGGATCTCTACGCATTTCACCGCTACACCCGGAATTCCACCGCCCTCTACCACACTCGAGCCCAGCAGTTTCGGCCGCCGTTCCCAGGTTACGCCCGGGGCTTACCCGACCGACATACTGAACCGCCTACTCACGCTTTACACCCAGTAGACATGAGAC
+
@BCC<<<CF@FGGFFGEG<ACE,6@BF:C@,@CE:,:,,CFCFEFC,,+6CEFEFCG,,;FGGF7<77F77B<=FGF7FECGEEG,:=F,9AFE7BC>D949ABFG@?;E9EG8C=8FFG?C=CFEF,EFGGFGG>+=DBC8E6DFDFGFG+=DFCGD95C8EF*5*9A**:5-2?F4?*=8:)2:BF3>3.()0)6.0(:9(109B64>A9BA@<>>9<BF)46:(((((6<AF@>(.4.4:<):2))-)
@M00200:207:000000000-ALC1F:1:1101:6804:8083 2:N:0:5
TACAGGGGTATCTAATCCTGTTCGCTACCCACGCTTTCGCTCCTCAGCGTCAGTACCAGCCCAGAGTGCCGCCTTCGCCGCTGGTGTTCCTCCCAATATCTGCGCATTTCACCGCTACACTGGGAATTCCACACTCCCCTACTGGACTCTAGCTATAGCAGTATCGGGTGGCGTCCCCAGGTTGAGCCTGGGGTTTTCACACCCGACTTACTAAGCCGCCTACGAGCTCTTTAAACCCAATAGACATG
+
CCCCCGGGGGGGGGGGGGGGGGGGGGGGGGGGGGGGGGGGGGGGGGGGGGGGGGGGGGGGGGGGGGGGGGGGGGGGGGGGGGGGGGGGGGGGGGGGGGGGGGGGGGGGGGGGGGGGGGGGGGGGGGGGGGGGGGGGGGGFCGGGGBFFGFGGGGDGGFFDFGFGFFFGFGFFFFFEDAFGGGFFFGFFFFFFAEFDFFFFFEDFBF>@@EFFC?A;@BF@DD@1<@FFBFFFB)7?BB??FF454643
@M00200:207:000000000-ALC1F:1:1101:15570:8086 2:N:0:5
TACTAGGGTATCTAATCCTGTTTGCTCCCCACGCTTTCGCGTATCAGCGTCAGTATCCAACCAGGTGGCCGCCTTCGCCACAGGTGTTCCTCCCGATATCTACGCATTTCACCGCTACACCGGGAATTCCACCACCCTCTTTGGTACTCTAGCTTGCCAGTTTCATGCGTCGTTCCCCGGTTGAGCCGAGGGATTTCACACATGACTTAACAAACCGCCTACACGCCCTTTAAACCCAATAGACATGAGA
+
CCCCCGGGGGDGGGGGGGGGGGGFGGGGGGGGGGGGGGGGGGGGGFGGGCFGGGGGGGFFGEGGGGGGGGGGGGEGGGGEEGFGFGGGGGGGGGGE:C>FGGGGGGGGCFFGGGGC=FEGGGCEEGGFGGGGFDGGDGGF?FEDGFGFGFGGGG?FGEFG8B7FFFFGFGFBFFFFFF>DE>D>AFF?>DD496?BF?BCE@E@9@E?CCEE<3;11(6(6@FF;3049?04<AF?0<:0:<<?>24.2<
@M00200:207:000000000-ALC1F:1:1101:9959:8090 2:N:0:5
TACAAGGGTATCTAATCCTGTTTGCTCCCCACGCTGTCGCGCATCAGCGTCAGCCACAGCCCAGCAGACCGCCTTCGCCACCGGTGTTCTTCCGGATCTCTACGCATTCCACCGCTACACCCGGAATTCTATCTGCCTCTACTGTGCTCAAGCCTGACAGTTCGCACGGCCGACTCGGGGTTGAGCCCCGAGCTTTCACCGCACGCTTGTCAAGCCGCCTACGCGCCCTTTAAGCCCAGTAGACATG
+
CCCCCGGGGGGGGGGGGGGGGGGGGGGGGGGGGGGGGGGGGGGGGGGGGGGGGGGGGGGGGGGGGGGGGGGGGGGGGGGGGGGGGGGGGGGGGGGGGGGGGGGGGGGGGGGGGGGGGGGGGGGGGGGGGGFGGFGGFGGFGGGGGFGFGFGFGGGGGGGGGGFGFFFGFGFEFFFFFFEGGGEFFGFFDBGEFFFFFFFE6>>FF>??BBBFAFFFFBFFFFFBF>>FF?BFFFF@??:?DFFADBF
@M00200:207:000000000-ALC1F:1:1101:10735:8099 2:N:0:5
TACAGGGGTATCTAATCCTGTTTGCTCCCCACGCTTTCGCGCCTCAGCGTCAGAACCGGACCAGTAAGCCGCCTTCGCCACTGGTGTTCTTGCGAATATCTACGAATTTCACCTCTACACTCGCAGTTCCACTTACCTCTTCCGGTCTCGAGATCTTCAGTATCGAAGGCAATTCCAGGGTTGAGCCCTGGGCTTTCACCCCCGACTTAAAGATCCGCCTACGCGCCCTTTAAACCCAATAGACATG
+
CCCCCGGGGGGGGGGGGGGGGGGGGGGGGGGGGGGGGGGGGGDGGGGGGGGGGGGGGGGGGGGGGGGGGGGGGGGGGGGGGGGGGGGGGGGGGGGGGGGGGGGGGGGGGGGGGGGGGGGGGGGGGGGGGGGGGGGGGGGFGGGGGEGFGFGEGGGGGGGGGGFGFFFGFGFFFFFFFFFDFG59CFFFFFGFFFFBFFFFBBFBFFF@FFEC<AFE@D0<D@;9B>B9B:?FFFFFBFF??A425<?
@M00200:207:000000000-ALC1F:1:1101:12375:8100 2:N:0:5
TACTAGGGTATCTAATCCTGTTTGCTCCCCACGCTTTCGTGCCTCAGTGTCAGTGCTGGTCCAGGTAGTCGCCTTCGCCACGGATGTTCCTCCCGATCTCTACGCATTTCACTGCTACACCGGGAATTCCACTACCCTCTACCGCACTCTAGGTCGCCAGTTTCCAATGCCATTCCCAGGTTGAGCCCAGGGCTTTCACATCAGACTTAACGAACCACCTACGCACGCTTTAAACCCAATAGACATG
+
CCCCCGGGGGGGGGGGGGGGGGGGGGGGGGGGGGGGGGGGGGGGGGGGGGGGGGGGGGGGGGGGGGGGGGGGGGGGGGGGGGCEGGFGGGGGGGGGGGGGGGGGGDGGGGGGGGGGGG8?EGEGCGGGGGGGGGGGGGGFGGGGGFGFGFAEDFGGGGGGGGFFFFFGFGFFFFFFFAACFGFFFGFFFFG>AAFEFFF5=CEEEEE49*89ADF9(56=>B5@@FFF;?D4?EFFFF;();C<3CF
@M00200:207:000000000-ALC1F:1:1101:15644:8120 2:N:0:5
TACCGGGGTATCTAATCCCGTTTGCTCCCCTAGCTTTCGAGCATCAGCGTCAGTATCATCCCAGAGACTCGCCTTCGCCACTGGTGTTCCTCCCGATATCTACGCATTTCACCGCTACACCGGGAATTCCAGTCTCCTCTGATGTACTCAAGCCGTGCAGTATGAGGTGCAGGTCCCCGGTTGAGCCGGGGGATTTAACACCTCACTTACATGGCCGCCTACGCTCCCTTTAAACCCAATAGACATG
+
CCCCCGGGGGGGGGGGGGGGGGGGGGGGGGGGGGGGGGGGGGGGGGGGGGGGGGGGGGGGGGGGGGGGGGGGGGGGGGGGGGGGGGGGGGGGGGGGGGGGGGGGGGGGGGGGGDGGGGGGGGGGGGGGGGGGGGGGGGGFGGGGGFGFGFGGGGGGCEFFGGFGFFFGFGFFFFFFFFFGGGFFFGFDFFGF>>47A3AEFFFFFFFFFFFFC@44>FFF:<B6::9BBFDFA9??1:???FF>A>2
@M00200:207:000000000-ALC1F:1:1101:13728:8125 2:N:0:5
TACTCGGGTATCTAATCCTGTTTGCTCCCCACGCTTTCGTGCCTCAGCGTCAATGATCGTGTAGTAAGCTGCCTACGCAATTGGTGTTCTATGTCATATCTAAGCATTTCACCGCTACATGACATATTCCGCTTACCTCCACGATATTCAAGATTGATAGTATCCACGGCAGTTCCCAAGTTAAGCTTGGGGATTTCACCACGGACTTACCAACCCGCCTACGCACCCTTTAAGCCCAATAGACATGCTAT
+
CCCCCGDGGGGGGGGGGGGGGGGGGGGGGGGGGGGGGGGFFGGGGGGGGGGGEGCE<FGGFC<CFGGGGGGGGGCGGGEFG<FFGFGGGGGAFGGGGBFGGG<,FFGGGGGGGGGGGGGFCFGDFDGGFGGGGGDGGGGF=ECCF5=FG?8=?=+2A,?EGCDEFFFEAD5*@DDFB?9?FGDFCGFF?>G*>BFEF7F55C>9):AFFF@80>EAFA5A)0(52@=9>FFC54BA;=(6;3;@344))9)
@M00200:207:000000000-ALC1F:1:1101:24212:8141 2:N:0:5
TACTAGGGTATCTAATCCTGTTTGCTCCCCACGCTGTCGCGCCTCAGCGTCAGCAACAGCCCAGCAGGCCGCCTTCGCCACCGATGTTCTTCCCGATCTCTACGCATTCCAGCCACCTCGGACGAACTCAAGCCCGACAGTATCAACGGCAGTTCCCACGTTGAGCGTGGGTATTTCACCGCTGACTTACCAGGCCGCCTACGCACCCTTTAAACCCAATAGACATG
+
CCCCCGGGGGGGGGGGGGGGGGGGGGGGGGGGGGGGGGGGGGGGGGGGGGGGGGGGGGGGFGGGGFFGGGGGGGGGGGGGGGGEGGGGGGGGAFFGEGGGGGFGGGGGGGGGGDFDF<EGGCGEGEGGGGCAFFGGGDGE=:DCEB?DDEGGGGGGFCFG5*A9ACEEDGBB84BFAFAFGGBEEGFFAACAEDF(=9EF<@@BFB2181:AA>FB61:7?><<)6<
@M00200:207:000000000-ALC1F:1:1101:3272:8165 2:N:0:5
TACTGGGGTATCTAATCCTGTTTGATCCCCACACTTTCGTGCCTCAGCGTCAGTTACTCCTTAGTAAGCTGCCTTCGCTATCGGTGTTCTGGACGATATCTAAGCATTTCACCGCTACACCGTCCATTCCGCTTACCTCATCAGTACTCTAGTCCCGCAGTATCAATTGCACCTCGACAGTTAAGCTGCCGTATTTCACAACTGACTTACAGGACCGCCTACGCACCCTTTAAGCCCAATAGACATG
+
CCCCCGGGGGGGGGGGGGGGGGGGFGGGGGGGDGGGGGGFGGGGGGGGGGGGGGGGGGGGGGGGGGGGGGGGGGGGGGDGGGGGGGGGGGGGGDFGGGGGGGGGGGFGFGGGGGGGGGGGGGFGEGGGGGGGG6CFGGGBFGFFGFGFFFGCDGDDCEDGGGFGFBB8?GFF5)0@BFFGGGFFFGFFFFGFFFFEFFFFFFFFFFFFFFFFD@FFFFBFFF52>@>?FFFFFFFFFFDDFFF83>E
@M00200:207:000000000-ALC1F:1:1101:12806:8168 2:N:0:5
TACCGGGGTATCTAATCCTGTTTGCTCCCCTAGCTTTCGTGCCTCAGTGTCAGGTATCGTCCAGGGACTCGCCTTCGCCACTGGTGTTCCTCTTGATATCTACGCATTTCTCTGCTACACCAAGAATTCCAGTCCCCCCTCCGATCCTCCAGATCTGCAGTATCCAATGCCATTCCCGGGTTAAGCCCGGGGCTTTCACATCGAACTTGCAAACCCACCTGCGCACCCTTTAAACCCAATAGACATGAGA
+
CCCCCGGGGGGGGGGGGGGGGGGGGGGGGGGGGGGGGGGGGGGGGGGGGGGGFGGGGGGGGEGGGGFGGGGGGGGGGGEGGGGGGGGGGGGGGGGGGGCEGGFFGGGGGGGGGGGFGGGGGGGGGEGGGGGGGG6DFGGFGGGGGFGFGFGGGGGGGFGGGGFGFFFGFGFFFFFFFFFGGGFFFGFFADGFFDFFFEFFF=>FFBFCEFEFED>=@@@B@:=0609?;D@EFFFF;(8@@CC3;EFF@6
@M00200:207:000000000-ALC1F:1:1101:10865:8186 2:N:0:5
TACGCGGGTATCTAATCCTGTTTGCTCCCCACGCTCTCGCGCCTCAGCGTCAGTATCTGTCCAGACAGTCGCCTTCGCCCCTGGTGTTCCTTCCGATCTCTACGCATTTCACCGCTACACCGGAAATTCCACTGTCCTCTACAGTACTCCAGTCATACAGTATTAGATGCAGTTCCTAGGTTAAGCCCAGGGATTTCACATCTAACTTATATAACCGCCTTCGCGCCCTTTAAACCCAGTAGACATGAAA
+
-BCCCCG@FGA,6,C,C,<FC<C@FCDGFFC@@CGGFC@FG@FBCFGGG,BCFGGGF9FGEE,CCFFGGGDGG7FGFDG,7=FC=FG@F;AFGDGE7=,C=EA+847=44EEF@CG+FGFGGD8CEG8EGGGFFF@AC9==FFGGFGF@DFFGGFF@B7BCCFFFF7@FGFFBE9+BACFCC8<<CCA6>>D=*/7=EFA6.8<A=6/08C<CEF35225()/((61.,3))));502=1;C<))6))).
@M00200:207:000000000-ALC1F:1:1101:4826:8231 2:N:0:5
TACTAGGGTATCTAATCCCGTTTGCTCCCCTGGCTTTCGCGCCTCAGCGTCAGAAGAGGTCCAGCGGATCGCTTTCGCCACCGGCGTTCCTTCCGATATCAACACATTTCACCGCTCCACCGGAAGTTCCATCCGCCCCTACCTCGCTCTAGTCTACCAGTATCGAAGGCACTTTTCCGGTTAGGCCGAAAGATTTCACCCCCGACTTGGTAGACCGCCTACGCGCCCTTTAAGCCCAATAGACATG
+
CCCCCGGGGGGGGGGGGGGGGGGGGGGGGGGGGGGGGGGGGGGGGGGGGGGGGGGGGGGGGGGGGGGGDGGGGGGGGGGGGGGGGGGGGGGGGGGGGGDGGGGGGGGGGGGGGCGGGGGGGGGGGGGGGGGGGGGG6DGFGGGDGEGFFFGFGGGGGGGGGGFGBAFGEGFFFFFFFAB4EGFFFGFEEFDEF=AEFFFFFF;@FB>@FFEFFAF39;><B?FBF>FBF:BFBDFF02<B0-54>FF
@M00200:207:000000000-ALC1F:1:1101:6042:8231 2:N:0:5
TACTGGGGTATCTAATCCTGTTTGCCCCCCACGCTCTCGCGCCTCAGCGTCAGTTCCGGTCCAGTGAGCCGCCTTCGCCACTCGTGTTCCTCCCAATATCTACGCATTTCACCGCTACACTGGGAATTCCACTCACCTCTCCCGGTCTCGAGCCAGGCAGTCTGGCAGGCAGTTCCTCGGTCAAGTCGAGGGATATCACCCGCCACTTGCTAGGCCGCCTACGCGACCTTTATGCCCAATAGACATGGGAT
+
@,A<<F87+CFGD99FGGC,;CFFC,C,:7@FE@:,6;B@:@F7BF<E7FGD7<@EFGCCEFF<FFF@,4FFEG@GC7FCFD,,:<BE<,,9AFCE@E,,,@,+@>4@,,49FECDD+,6,>@,A8,=@F=FDE?8DD=?D1@DEFD>=DC@C>+=?+;6+=7@5*;7@DF>6*?1;=999*9*9+=*/5))08)8B>8>=9(6;@;);<CEFFFEF9B;33413(4(,).-).7*(.(().6<B))(-2(
@M00200:207:000000000-ALC1F:1:1101:17441:8246 2:N:0:5
TACTAGGGTATCTAATCCTGTTCGCTCCCCACGCTTTCGCTCCTCAGCGTCAGTATCGGCCCAGAGATCCGCCTTCGCCACCGGTGTTCCTCCTGATATCTGCGCATTTCACCGCTACACCAGGAATTCCGATCTCCCCTACCGAACTCTAGCCTGCCCGTATCGAATGCAGACCCGGGGTTAAGCCCCGGGCTTTCACATCCGACGCGACAAGCCGCCTACGAGCTCTTTAAACCCAGTAGACATGAGA
+
CCCCCGGGGGGGGGGGGGGGGGGGGGGGGGGGGGGGGGGGGGGGGGGGGGGGGGGGGGGGGGGGGGGGGGGGGGGGGGGGGGGGGGGGGGGFGGGGGGGGGGGGGGGGGGGGGGGGDGFGGGGGGGGGGGG>CEGGGGGFGGGGGFGFGFGFGFGGGGGCDCCGFFFFFGFFFFFFFFEDCGFFFFFFFFGFFFFFFEFC?;DD?BFFFFFBFFFFFFBBFB11:>6)..69<AFFBBFF>BFFFFFAFF
@M00200:207:000000000-ALC1F:1:1101:9832:8303 2:N:0:5
TACCGGGGTATCTAATCCTGTTTGCTCCCCACGCTTTCGCTCCTCAGCGTCAGTTTCGGCCCAGAGACCCGCCTTCGCCACCGGTGTTCCTCCTGATATCTGCGCATTTCACCGCTACACCAGGAATTCCAGTCTCCCCTACCGACCTCTAGTCTGCCCGTATCGAACGCAGGTCCAGGGTCGAGCCCTGGATTTTCACGTCCGACGCGACAGCCCGCCTACGCGCCCTTTACACCCCATCACCCTGAGAC
+
CCCCCDGGFEECFGFEGGGGGG9FFGGGGGGGGGGGGGGGGGGGGFGGGGGGGEGGGGEGGGEEG@FGGGGGGGEFDGGGGGGGFEGGGF>FGGGFC9FGDFGCGE+:CFFFG7C=87,8DFGGFCE@ACDF3@9EGGCFGGGGC*=08;D8CDCFDFGC+9*5*0;E>CB555A6*9;*1*3:8DEFFF:)/;*9B4B057?969(6269(,(84(46,,81(23(4(35)6<FF6(,(,)),,4((())
@M00200:207:000000000-ALC1F:1:1101:6809:8335 2:N:0:5
TACTAGGGTATCTAATCCTGTTTGCTCCCCTAGCTTTCGCGCCTCAGCGTCAGTTGTGGTCCAGTGCGCCGCTTTCGCCACAGGTGTTCCTCCCGATATCTACGCATTTCACCGCTACACCGGGAATTCCACGCACCTCTCCCACACTCCAGCACGGCAGTTTCGCCTGCAGGCTCTGAGTTAAGCCCAGAGGTTTCACAGGTGACTTACCGCACCGCCTACGCGCCCTTTAAGCCCAATAGACATGCGCT
+
CCCCCGGGGGGGGGGGGGGGGGGGGGGGGGGGFGGGGGGGGGGGGGGGGGGGGGGGGGDGGGGGGGGGGGGGGGGGGGGGGGGGGGGGGGGGGGGGGGGGGGGGGGGGGGGGGGGCEGGGGGGCFGGGGGGGGGGGGGGFGGGGF0CFGFFFFFFD?E67CGFGEFFDAGFF5>6FFF>DGFFA@CFFF>4)(86CFFF?E>=(8@CEFEE?F6>BFF;@DFDF99>B>?BADBF04((484AF<4<)(((
@M00200:207:000000000-ALC1F:1:1101:15415:8342 2:N:0:5
TACTAGGGTATCTAATCCCTTTTGCTCCCCACGCTTTCGTGCCTGAGCGTCAGCAATTGTCCAGGTAGCCGCCTTCGCCTCTGGTATTCCTCATGATATCTACGCATTTCACTGCTACACCATGAATTCTGCTACCCTCTCCAATGCTCTAGCCATGTAGTTTGAGGTGCAATTCCGGGGTTAAGCCCCGGGCTTTCACGCCTCACACACTTGGCCGCCTGCGCACCCTTTAAACCCAATAGACATG
+
CCCCCGGGGGGGGGGGGGGGGGGGGGGGGGGGGGGGGGGGGGGGGGGGGGGGGGGGGGGGGGGGGGGGGGGGGGGGGGGGGGGGGGGGGGGGGGGGGGGGGGGGGGGGGGGGGGGGGGGGGGGGGGGGGGGGGGGFGGGFGGGGGBFFGFGGGGGGGGGGGGFGFFFGFGFFFFFFFFFGGGFFFGFFFDD5AFF@FAF@DFFF@@CE=AFFF=FEFFFFFFFFFFFFFD@EFCFFFF?FFFE<;37
@M00200:207:000000000-ALC1F:1:1101:24701:8346 2:N:0:5
TACAAGGGTATCTAATCCCGTTTGCTCCCCTAGCTTTCGCGCCTCAGCGTCAAGAACAGGCCAGGTAGTCGCCTTCGCCACTGGTGTTCCTCCCGATATCTACGCATTTCACCGCTACACCGAGAATTCCAGTTGCCCCTTCTGCACTCTAGCCCCGCAGTATCGGCTGACCTTTCCGGGTTAAGCCCGGAGATTTCACAGTCGACTTGCGGTGGCCGCCTACGCGCCCTTTAAACCCAATAGACCTG
+
CCCCCGGGGGGGGGGGGCGGGGGGGGGGGGFGGGGGGGGGGGGGGGG@FGGGGGGGGGGGGGGGGGGGGGGGGGGGGDEGGGGGGGGGGGGGGGGGCEEGGGGGGGGGGGGGFGGGGGGGFEGGCBFGGGGGGGGCAFDFGGGGGFGFGFG===FGGGGGDGFGFFDGFGF?B@FFFFF5C>>FFGA4@?DBBFFFF<@E=BEFFF26=9;9D;E889;F?<@F96;79>?)564*4<BFFBAF))58
@M00200:207:000000000-ALC1F:1:1101:12646:8355 2:N:0:5
TACTCGGGTATCTAATCCTGTTCGCTCCCCATGCTTTCGCTCCTCAGCGTCAGTTACGGCCCAGAGACCCGCCTTCGCCACCGGTGTTCCTCCTGATATCTGCGCATTTCACCGCTACACCAGGAATTCCAGTCTCCCCTACCGCACTCTAGTCTGCCCGTACCCACTGCAGGCCCGGGGTTAAGCCCCGAGTTTTCACAGCAGACGCGACAGACCGCCTACGAGCTCTTTAAACCCAATAGACATGAGA
+
CCCCCGGGGGGGGGGGGGGGGGGGGGGGGGGGGGGGGGGGGGGGGGGGGGGGGGGGGGGGGGGGGGGGGGGGGGGGGGGGGGGGGGGGGGGGGGGGGGGGGGFGGGGGGGGGGGGGGGGGGGGGGGGGGGGGGGGGGGGFGGGGGFGFGFGGGGGGGGGDGGFGFFFGFGFFAB@DEBFGGGFBAGFFFEGEBDFFF?FFEFFD@DFFFFFF(=F:6096<?F:?>97AABD)5B???:7:AA7252>:D
@M00200:207:000000000-ALC1F:1:1101:17096:8361 2:N:0:5
TACTCGGGTATCTAATCCTGTTCGCTCCCCACACTTTCGCTCCTCAGCGTCAGATCATGCCCAGAGAACCGCCTTCGCCACCGGTGTTCCTCCTGATATCTGCGCATTTCACCGCTACACCAGGAATTCCGTTCTCCCCTGCATACCTCTAGTCTGCCCGTATCGAAAGCAAGCCCTGAGTTAAGCCCAAGGTTTTCACTCCCGACGCGACAAACCGCCTACGAGCCCTTTACACCCACTAGACATG
+
CCCCCGGGGGGGGGGGGGGGGGGGGGGGGGGGGGGGGGGGGGGGGGGGGGGGGGGGGGGGGGGGGGGGGGGGGGGGGGGGGGGGGGGGGGGGGGGGGGGGGGGGGGGGGGGGGGGGGGGGGGGGGGGGGGGGGGGGFGGFGGGGGFGFGFGGGGGGGGGGGGFGFFFGFGFFFF5FF?FGGFFAFGF>FFGFEAFFFFFFFFFBFBFFBBF>1@FFF>BDFFFDFFFFBF:4<A?FFF0:?B<<9>?
@M00200:207:000000000-ALC1F:1:1101:12316:8375 2:N:0:5
TACAGGGGTATCTAATCCCGTTTGCTCCCCTAGCTTTCGCACCTCAGCGTCAGAAACGGTCCAGTGAGCCGCTTTCGCCACCGGTGTTCCTCCTGATATCTACGCATTTCACCGCTCCACCAGGAGTTCCACTCACCCCAACCGTCCTCGAGCCAGGCTGTATCCGATGCAATTCCCCGGTTGAGCCGGGGGCTTTCACATCGGCTGGACCTAGCCGCCTCCGTGCGCTTTAAACCCAATAGACATG
+
CCCCCFGGGGGGGGGGGGCEGGGGGGGGGGGCFGGGGGGGGGGGGGGGGGGGGAE@EBGGGGGGEFGGGFGGGGGGGGGGGGGGGGGGGGGGGDEGGGGGGGGGGGGGGGGGGDEG6FFGG8EEF8FGGCFGFG6DGCD5CE8?CADEGDEEDDG6=E+@FGFGF>9CEG5AC@9F*9@DGG>6*;?4AEC59DF;FCA)6=(/((.32681,54,(766(.7:0:BBBF:B))7523??):44<9)
@M00200:207:000000000-ALC1F:1:1101:7517:8385 2:N:0:5
TACGCGGGTATCTAATCCTGTTTGCTCCCCACGCTGTCGCGCCTCAGTGTCGGCTATTGAGCTCTCGCGAGCTCACCGCCCAGCAGACCGCCTTCGCCACTGGTGTTCTTCCGGATCTCTACGCATTCCACCGCTACACCCGGAATTCCATCTGCCTCTACGGTGCCCAAGCGACACAGTCGACGCGGCCGATCTGGAGTTGAGCCCCAGACTTTCACCACAGCCTTATGCCGCCACCTACGCGCACTTT
+
CCCCCGGGG@@FGFGGGGGGGGCFGGGGGGFF@FGGGGGGEFGDGGGGGGGGGGGDFGC@F,@EAFGGEGGGGGCFF=:FGGGG8EC@FGGDFCC::C8EDG,8ADFFC,DDEGG6EGGFCFGG>6@2@DEFDD6@9DCAGGEDE>78BACFGGGGGFGGGG4C5?F?FGA5)6B)8;5>C3):.73).7<),.)<44548<65)3((,,2<:2669437<:B?(())..58(()513252<196(4(:2
@M00200:207:000000000-ALC1F:1:1101:26026:8413 2:N:0:5
TACTCGGGTATCTAATCCTGTTTGCTCCCCACGCTTTCGTGCCTCAGTGTCAGTGCTGGTCCAGGTAGTCGCCTTCGCCACAGATGTTCCTCCCGATCTCTACGCATTTCACTGCTACACCGGGAATTCCACTACCCTCTACCGCACTCTACGTCGCCAGTTTCCAATGCCATTCCCAGGTTGAGCCCAGGGCTTTCACATCAGCCTTAACGAACCACCTACGCACGCTTTAAACCAAATAGACATGAGAC
+
CCCCCGGGGGGGGGGGGGGGGGGGGGGGGGGGGGGGGGGGGGGGGGGGGGGGGGGGGGGGGGGGGGGGGGGGGGGGGGGGGGGGGGGGGGGGGGGGGGGGGGGGGGGGGGGGGGGGGGGGGGGGGGGGGGGGGGGGGFGFCGD>CED>GFG,==DDGGC=2?9FB?<FFF?DDDFFFFAFFF?FFC9CA5C>=5;@8;;EEC**))0*:6A924AABB@==E@===2:0784)1/8,,/;C<43663;);.
@M00200:207:000000000-ALC1F:1:1101:28488:8421 2:N:0:5
TACGCGGGTATCTAATCCTGTTTGCTCCCCACGCTTTCGCGTCTCAGCGTCAGTAACGTCCCAGCGAGCTGCCTTCGCAATCGGTGCTCCTCCTGATATCTGCGCATTTCACCGCTACACCACGAATTCCACTCGCCTCTTCCGTACTCTCGTCCGACAGTACCCACCGGCATCCGAGGGTTGAGCCCCCGACTTTCACAGCGCACTTACCGAACCGCCTACACTCGCTTTCAGCTCAGCAGACACGAGAC
+
CCCC,CGCFG<FGCFCGGGACFFFC9,CFFFGGGGDGC,@@6+@FAFG7CFEFFF,CCFGCEGDGFECEGG8=?FE<FECCGGEB:+AF:FGFGF9,EDEE9F4F8F7EGFFFG>6CCF,D8+@FEGCFCGFGG?EDC?67,@?DAG?CA,13:+0;CGC;9+D6?9=53:/554645))47>AFGAFB8))(.)9=):5><60(-(4444?(4346>>?BBFF)4(41(().)0*.)()61.,((-(,((
@M00200:207:000000000-ALC1F:1:1101:14390:8442 2:N:0:5
TACAGGGGTATCTAATCCTGTTTGATCCCCACGCTTTCGTGCCTCAGTGTCAATATTCGTGTAGCCAGCTGCCTTCGCAATTGGTGTTCTATGTCATATCTAAGCATTTCACCGCTACATGACATATTCCGCTAACCTCCACGGTATTCAAGACTGATAGTATCAACGGCAGTTCCCAAGTTAAGCTCGGGGATTTCACCACTGACTTACCTGCCCTCCTACGCACCCTTTAAACCCAATAGACATG
+
CCC@CGGGGGGGGGGGGGGGGGGGDGGGGGGGGGGGGGGFFGGGGGGFGGGGGGGGEFCBFGGGGGGGGGGGGFGGGGGEGFEFGGGGGGGGFGGGGGGFEGGGGGGGGGGGGGDCEGCGGGGCFGGGGG8CC8CFGFGFGGEGFFGFGFFF=DFDGGCGGGFGFEFG*C>BDDFFFFFCFF7;FFBFE5=A=DFEFFFFFFFCFFFFCBEEF);5@BFBFF925AA?B3@E5>FFF?BFFF4@4C3
@M00200:207:000000000-ALC1F:1:1101:20610:8445 2:N:0:5
TACTGGGGTATCTAATCCTGTTTGCTCCCCACGCTTTCGCTCCTCAGCGTCAGTACCGGCCCAGAGTGCCGCCTTCGCTACGGGTGTTCCTCCCGATCTCTGCGCATTTCACCGCTACACCGGGAATTCCACACTCCCCTACCGGACTCGAGTCACGACAGTATCGAATGGCCCCTCCACGTTGAGCGTGGAGATTTCACATCCGACTTATCGAACCGCCTACGAGCTCTTTAAACCCAATAGACATG
+
CCCCCGGGGGGGGGGGGGGGGGGFGGGGGGGGGGGGGGGGGGGDFFGGGGGGGGGGGG7FFFDGGGGGGGGGGGGGGGGGGGCEGGGGGGGGGGECFF8EGGGGGGGGGGGGGGGGGGGG?EGGGGGGGGGGGGGGGGGFGGGGGEGFGFGGGGGGGGGGGFFGFFFFAFFAF>BFFEFGGGFF;FAEB5CA;FFF6)39CE8@D?@>FEFEDDFFFFF;:<??F19;>2AFF<FFB6:?FF>2<9><
@M00200:207:000000000-ALC1F:1:1101:27694:8459 2:N:0:5
TACTGGGGTATCTAATCCTGTTTGCTCCCCACGCTTTCGCGTCTCAGCGTCAGTTACGTCCCAGCGAGCTGCCTTCGCAATTGGTGTTCCTCCTGATATCTGCGCATTTCACCGCTACACCAGGAATTCCGTTCTCCCCTGCATACCTCTAGTCTGCCCGTATCGGAAGCAGGCTCGGGGTTAAGCCCCGAGTTTTCACTCCCGACGTGACAACCCGCATACGAGCCCTTTAAACCCACTAGACATGATCT
+
CCCCCGGGGGGGGGGFGGGGGGGGGGGGGGGGGGGGGGGGGGGGGGGGGGGGGGFGGGGGGGGGGGDFGGGGGFGGGGG+@EFGGGF7FFFGGGGGGGGGGGGGGGGGGGFEDEE>EGGGGF@CGCEEGGGGDGGGFFGFFGGGFFGFGFGGGGGFGCGGDDFFEAEGBGFAFF6AA@?DG5?0BFA@EFGFD)BCFC>58@>B=@(3<@;E;053;B0(/73;?>01:?)696F@??B(().4<A?))))
@M00200:207:000000000-ALC1F:1:1101:10390:8463 2:N:0:5
TACAGGGGTATCTAATCCTGTTTGCTCCCCACGCTTTCGTGCATGAGCGTCAGTGTTGGCCCAGAAGGCTGCCTTCGCCATCGGTGTTCCTCCAGATCTCTACGCATTTCACCGCTACACCTGGAATTCTACATCCCTCTCCCATACTCAAGCCTCCCAGTATCAGACGCAGTTCCCAGGTTAAGCCGGGGGATTTCACGTCTGACTTAGAAGGCCGCCTACGCGCCCTTTAAACCCAATAGACATG
+
CCCCCGGGGGGGGGGGGGGGGGGGGGGGGGGGGGGGGGGGGGGGGGGGGGGGGGGGGGGGGGGGGGGGGGGGGGGGGGGGGGGGGGGDGGGGGGGCEGFFGGGGGGGGGGGGFGGGGGGGGGGGGGGGGGFGGGGFGGGFGFGGGB?FGFGGGGGGGGGGG?BGFFFGFGEFFEFFFFFFGGF+8CF>5?DE>BFEFFFFFFFFFFFFFFE<;BFD>FFFFFD@FFF6>1>2<>FF?FFFFFAF>>>
@M00200:207:000000000-ALC1F:1:1101:16473:8477 2:N:0:5
TACTAGGGTATCTAATCCTGTTTGCTCCCCACGCTTTCGCTCCTCAGCGTCAGTACCGGCCCAGAGTGCCGCCTTCGCTACGGGTGTTCCTCCCGATCTCTGCGCATTTCACCGCTACACCGGGAATTCCACACTCCCCTACCGGACTCGAGTCACAGCAGTATCGACGGACCCCTCCACGTTGAGCGTGGAGATTTCACCGCCGACTTACCGAACCGCCTACGAGCTCTTTAAACCCAATAGACATG
+
CCCCCGGGGGGGGGGGGGGGGGGGGGGGGGGGGGGGGGGGGGGGGGGGGGGGGGGGGGGGGGGGGFGCGGGGGGGGGGG7FDF=FGGGGGGGGGGCFFGGGGGCGGGGGGGGGGGGEGGGGGGGGGGGGGGGGGGGGGGFGGGGD>D>FF6@FGGGFGFDGGFGFAFG>DFFFFFFFFFGGFF4?CFDDFGAFF;<CEFFFFFFFFF9:)9::(7>>906?F?F6:79B22>4A==3118?:9)..<?
@M00200:207:000000000-ALC1F:1:1101:10871:8485 2:N:0:5
TACTAGGGTATCTAATCCCTTTTGCTCCCCACGCTTTCGTGCCTGAGCGTCAGCAATTGTCCAGGTAGCCGCCTTCGCCTCTGGTGTTCCTCACGATATCTACGCATTTCACTGCTACACCGTGAATTCCGCTACCCTCTCCAATGCTCTAGCCGTGTAGTTTGAGGTGCAATTCCGATGTTAAGCATCGGGCTTTCACGCCTCACACACACGGCCGCCTGCGCACCCTTTAAACCCAATAGACATG
+
CCCCCGGGGGGGGGGGGGGGGGGGGGGGGGGGGGG>FGGGGGGGGGGGGGGGGGC@FGGGGGGGGGGGGGGGGGGGGGGGGGGFGGGGGFGGGFGGGGGGGGGGGGGG;FGGGGGGGGGGGGGGGGGGGGGGGGGFGGGFGGGDGFGFFFGFGFGDDFF?FFFGF??EFGFFFDFFB>DGGGF?8FA79@GFA?>CA7@58>CFF@=E2>):59DB@=(5:;>B@BFD;;@<EFFFFF0;@<C@3))
@M00200:207:000000000-ALC1F:1:1101:25394:8489 2:N:0:5
TACCAGGGTATCTAATCCTGTTTGCTCCCCACACTTTCGCTCCTCAGCGTCAGGTAATGCCCAGAGAACCGCCTTCGCCACCGGTGTTCCTCCTGATATCTGCGCATTTCACCGCTACACCAGGAATTCCGTTCTCCCCTGCATACCTCTAGTCTGCCCGTATCGAAAGCCAGCCCAGGGTTAAGCCCTGGGTTTTCACTCCCGACGCGACAAACCGCCTACGAGCCCTTTATACCCAATAGACATG
+
9CCCCGGGEGFGGCFEFGFGEFGFFGGGDEFGEEG9EF7@F@C8E@DGGGEGGGGGGGGGCFGGGFFGEGGDGEEDFGG@FGGGGGGEF9DFE:DEGG;EFCFGEGC?8EFFEGEGGFDA86EEFGF?=EFF?E?FCFDFFGGGFDFFGBE9EDCFDEFDGGFGF598?=DFFF*:AFFD9+:8@FA>F9C>C>9>F=AEABBAA)5>>>BF618?>6@0733?0(,10(:4<)6@44:<B9)4))5
@M00200:207:000000000-ALC1F:1:1101:16653:8542 2:N:0:5
TACTGGGGTATCTAATCCTGTTTGCTCCCCACGCTGTCGCGCCTCAGTGTCAGCCACTGCCCAGCAGGCCGCCTTCGCCACCGGTATTCTTCCGGATCTCTACGCATTCCACCGCTACACCCGGAATTCTACCTGCCTCTACAGTGCTCAAGCCATAGCAGTTCGCACGGCAGACCCGGGGTTGAGCCCCGGGCTTTCACCACACGCTTGCCAAGCCACCTACGCGCCCTTTAAACCCAATAGACATG
+
CCCCCGGGGGGGGGGGGGGGGGGGGGGGGGGGGGGGGGGGDGGGGGGGGGGGFGGGGGGGGGGGGGGGGGGGGGGGGGGGGGGGGGGGGGGGGGGGGGGGGGGGGGGGGGGGGGGGGEFGGGGGGGGGGGGGGGGGGGGFGGGGGFGFGFGFFGGGFFGDGGFG>DAEAC??>>F@FBEGGGA>FFFFFFGF9AAFFFFFFFD6;B@(33=EF:@B<(4:<:?:>669>>FBA297<?FF::9AFBFB
@M00200:207:000000000-ALC1F:1:1101:5071:8564 2:N:0:5
TACGCGGGTATCTAATCCTGTTTGCTCCCCACGCTTTCGCGTCTCAGCGTCAGTACCGTCCCAGCGAGCTGCCTTCGCCATTGGTGTTCCTCCTGATATCTGCGCATTTCACCGCTACACCAGGAATTCCACTCGCCTCTTCCGGACTCTAGCCCGACAGTATCGGTCGGCCTCCGAGGGTTGAGCCCCCGACTTTCACAACCGACTTACCGGACCGCCTACACGCTCTTTAAACCCAATAGACATGAGA
+
CCCCCGGGGGGGGGGGGGGGGGGGGGGGGGGGDGGGGGGGGGGGGGGGGGGGGGGGGGGGGGGGGDDGGGGGGGG9=CFEEGFGGGGGGFGGGGG9FGGGGGGGGGGGDGGGGDGGGGFFGGFGGGFGGGGGGGGCGGGFGGGGGFGFGF7,=DGDDGDDGGFGFFFGFGFF>BABD4AGGGAFFFFFFFDDBDBFFCFFE;<9BB11<FF099>>4(4(38:?068?6<B<<<=F06:??AAFFA7))-
@M00200:207:000000000-ALC1F:1:1101:19623:8598 2:N:0:5
TACTAGGGTATCTAATCCCGTTTGCTCCCCACGCTTTCGTGCCTCAGCGTCAGAACAAGCCCAGCGGCCTGTCTTCACCTTTGGCGTTCCGATAGATATCAACGCATTTCACCACTCCACCTATCGTTCCGGCCGCCCCTACTTGTCTCGAGACGTGCGGTTCGCCGTGCAATTCCCCGGTTGAGCCGAGGGCTTTCACACGACGCCTGCACATCCGCCTACGCACGCTTTAAACCCAATAGACATG
+
CCCCCGGGGGGGGGGGGGGGGGGGGGGGGGGGGGGGGGGGGGGGGGGGGGGGGGGGGGGGGGGGGGGGGGGGGGGGGGGGGGGGGGGGGGGGGGGGGGGGGGGGGGGGGGGGGGGGGGGGGGGGGGGGGGGDGGGGGDGFGGGGGFGFGFGCGGGGDGGGGGFGFFFGEGFFFFFFFFFGGGFFFGFFFEGFFFFFFEFEF@((((2?BF??<BFFFBBB:?B0:>>FB::ABBF?:B17>F<?A28
@M00200:207:000000000-ALC1F:1:1101:4592:8648 2:N:0:5
TACTAGGGTATCTAATCCTGTTCGCTCCCCACGCTTTCGCGTCTCAGCGTCAGTACCGTCCCAGAGAGCTGCTTTCGCCATAGGTGTTCTTCCTGATATCTGCGCATTTCACCGCTACACCTGGAATTCCACCTTCCTCTGCCACACTCGAGCCAAGTAGTTTCGCGCGCAATTCCCAAGTTAAGCCCGGGGATTTCACACTCGACTTGCTCAGCCACCTGCGCACACTTTATACCCAGTAGACATG
+
CCCCCGFFFECFFGFFGFGGGGGGGEFEGGGGGGEGGGGGGGGGGFDFGFEGEGFGGFGGEEC<6ECFGG8EADBF:FFCCFGFGFGGGCGGGGFCFFGGGGGEFEE@FFGGGGGDCGGGGFFFC?EGGC;DGF6FFFGFGG8DG*63D?8=CD66DF+C@FFG5*9C>DF556F;98*;AC99BF>CEE4@):/7FCC?EB===B=D*4>>)66;=@;54309939;;@EFFE=@2<63A<AAABF
@M00200:207:000000000-ALC1F:1:1101:23283:8677 2:N:0:5
TACCAGGGTATCTAATCCTGTTTGATCCCCACACTTTCGTGCCTCAGCGTCAGTTACAGCTTGGTAAGCTGCCTTCGCTATCGGTGTTCTTGACGATATCTATGCATTTCACCGCTACACCGTCAATTCCGCCTACCTCATCTGTACTCAAGCTATCCAGTATCAATGGCACCCTCTCAGTTAAGCTGAGATATTTCACCACTGACTTAAATAGCCGCCTACGCACCCTTTAAACCCAGTAGACATG
+
CCCCCGGGGGGGGGGGGGGGGGGGGGGGGGGGGGGGGGGGGGGGGGGGGGGGGGGGGGGGGGGGGGGGGGGGGGGGGGGGGGGEGGGGGGGGAFGGGGGGGGGDFACFGGGGGDECGGGGGGEGGEEFGFFGDC6DFGGFGGCFGFGBFCFFGGFCDG9FGGFGFFFGBGFFFFFFFFFGGGB7FGF?6DGFEF;DF>FFFFFFFFFFFEEFFF55@AAFFFA>25>>=BEFF4A>2=9.>C?E=43
@M00200:207:000000000-ALC1F:1:1101:22428:8688 2:N:0:5
TACTCGGGTATCTAATCCTGTTTGCTCCCCACGCTTTCGCGCCTCAGCGTCAATTACGGGCCAGATAGCCGCCTTCGCCACCGGTGTTCTTCCCAATATCTACGAATTTCACCTCTACACTGGGAATTCCACTATCCTCTCCCGCATTCAAGCTCATCAGTATCAAGCGCAGCCCCCAGGTTGAGCCCGGGAATTTCACGCCTGACTTGATAAGCCGCCTACGCGCCCTTTATACCCCATAAACATGCGC
+
CCCCCEGGGGGGGGGGGG9FGGGGGGGGGGGCEGGGGGGGDGGGGGGGGGGGGFFGGGGGGGGGGGFGGGGGGGGGGGGGGGGDGGGGGGGGGGGGGFGGGGGGGFGFGGGGGGGGGGGGFGGGFCGGGGGC9EFCGGGF+AEDE>>BGFGCF=FDFFGCFFF+<??FFGFD9C>EDD>GFGFF>FF>AD759FFFFEFDFDB95==?>=4>8=FF>B:?;3,:;>@>FF74)6@F0(-,,)-).3()((
@M00200:207:000000000-ALC1F:1:1101:14643:8692 2:N:0:5
TACTAGGGTATCTAATCCTGTTTGCTCCCCACGCTTTCGTGCATGAGCGTCAGTGTTGGCCCAGAAGGCTGCCTTCGCCATCGGTGTTCCTCCACATCTCTACGCATTTCACCGCTACACGTGGAATTCCACCTTCCTCTGCCACACTCGAGCCACGTAGTTTCGAGCGCAATTCCCAAGTTAAGCTCGGGGATTTCACACTCGACTTGCGCGGCCACCTGCGCACACTTTAAACCCAATAGACATG
+
CCCCCGGGGGGGGGGGGGGGGGGGGGGGGGGGGGGGGGGGGGGGGGGGGGGGGGGGGGFGGFGGGGGGGGGGGGGGGGGGGGGGGGGGGGGGGGGGGGGGGGGGGGGGGGGGGGGGGGGCEGGGGGGGGGGGGGGGGGGFGGGGGFGFGFGEGGGGGGC=DGFGAFFGFGFEFFFFFFFGGGFFFGFFFE5@=>AEFEC6>=BB->>DFE8>@>EFFFF@EDFBFFFFFEFF>BFF:B6<04<?A2)
@M00200:207:000000000-ALC1F:1:1101:25212:8704 2:N:0:5
TACGCGGGTATCTAATCCTGTTTGATCCCCACGCTTTCGTGCATCAGCGTCAATATTTGTGTAGCCAGCTGCCTTCGCAATTGGTGTTCTATGTCATATCTATGCATTTCACCGCTACATGACATATTCCGCTAACCTCCACAACATTCAAGACTAATAGTATCCACGGCAGTTTCCAAGTTAAGCTTGGAGATTTCACCACGGACTTACTAATCCGCCTACGCACCCTTTAAACCCAATAGACATG
+
CCCCCGGGGGGGGGGGGGGGGGGGGGGGGGGGGGGGGGGGGGGGGGGGGGGGGGGGGGGGGGGGGGGGGGGGGGGGGGGGGGGGGGGGGGFGGGGGGGGGGGGGGGGGGGGGGGGGGGFGGGGGGGGGGFFGGGGGFCDFGGGGGFGFGFGGGGGGGGFGGGFGFFFGDGBDFFFFFFFGGGFFFGFFFFGFFFFF>AFEEDDFAAFFFFFFEFFEFBA2>F==2>5@BFEFFCFF;F;DE<CFEFE
@M00200:207:000000000-ALC1F:1:1101:9208:8715 2:N:0:5
TACTGGGGTATCTAATCCTGTTTGCTACCCACGCTTTCGCTCCTCAGCGTCAGTGCCGGCCCAGACCACCGCCTTCGCCACCGGTGTTCCTCCTGATATCTGCGCATTTCACCGCTACACCAGGAATTCCGTGGTCCCCTACCGGACTCTAGCCATAGCAGTATCGAGTGGCGTCTCCAGGTTGAGCCTGGAGGTTTCACACCCGACTTGCCAAGCCGCCTACGAGCTCTTTAAACCCAATAGACATG
+
CCCCCFGGGGGGGGGGGGGGGGGGGGGGGGGGGGGGGGGGGGGGGGGGGGGGGGGGGGGGGGGGGGGGGGGGGGGGGGGGGGGGGGGGGGGGGGGFGGGGGGFGGGGGGGGGGGGGGGGGGGGGFGGGGGGGGGGGFGGFGGGGGBGBFFGFGGGGGGGGGGFGFFFFCDFFEAFFFFFFG>A>FGFFFAGFFA6BFFFFF@FBFF@(;A<@E;4;;BBB@;@F0?FFFAF<ABFFF?:<?F2<35A8
@M00200:207:000000000-ALC1F:1:1101:10888:8742 2:N:0:5
TACGAGGGTATCTAATCCTGTTCGCTCCCCACGCTTTCGCGTCTCAGCGTCAGTACCGTCCCAGAGAGCCGCCTTCGCCACGGGTGTTCTTCCTGATATCTGCGCATTTCACCGCTACACCAGGAATTCCACTCTCCTCTTCCGGACTCTAGCCGCACGGTTTCCATCGACGTCTGAAGGTTGAGCCTCCAGTTTTCACAACGGACCTGTGCGGCCGCCTACACGCTCTTTAAACCCAATAGACATGAGCT
+
CCCCCGGCFGGFFGGGGGGGGGGGGGG@FEFGGGGGGFCGGGGGGGGGGGGGEFGGGGGGCFEGFGFGGGDGDGGGFGGGGGCDCCFGFGDEEFGGCFCFFCFEGGGDGGGGGGEGDGGGGGGDGFGCGGFGFF8@DD?+?DFGDBDBGFF7CGGG>EDGGGEGFFFGEFEF9=9FA969E86?60;FF:FFE=6<A588=79,1.6@DF@EF;39>09?<?F<?03<0><9>AF)21:(8<>?A>240))
@M00200:207:000000000-ALC1F:1:1101:14890:8773 2:N:0:5
TACTGGGGTATCTAATCCCGTTTGCTCCCCTGGCTTTCGCGCCTCAGCGTCAGAAGGTGCCCAGTCCGCCGCTTTCGCCACCGGCGTTCCTTCGGATCTCTACGCATTTCACCGCTCCACCCGAAGTTCCGCAGACCCCTGCACCACTCGAGGCACCCAGTATCGACAGCTCTTCTCCAGTTAGGCTGGAGGCTTTCACCACCGACTTGAGTGCCCGCCTACGCGCCCTTTAAACCCAATAGACATG
+
CCCCCGGGGGGGGGGGGGGGGGGGGGGGGGGGGGGGGGGGGGGGGGGGGGGGGGGGGGGGGGGGGGGGGGGGGCFGGGGGGGGGGGGGGFGGGGGGEGGGGGGGGDGGGGGGG>CDGGGGGGDGCGGFGGGGGEGGFGGFGGGGGFFFFFGGCCGGDGGGGGCGFFEGFGFFFEFAFFFGB:F8AFFFE:FFFF5;45FAEFFF(39?E<EFEF46?B>08:?>BFFF9??9<46@??0(84<?A<3
@M00200:207:000000000-ALC1F:1:1101:9683:8786 2:N:0:5
TACCGGGGTATCTAATCCTGTTTGCTCCCCACGCTTTCGCGTCTCAGCGTCAGTAACGTCCCAGCGAGCTGCCTTCGCCATAGGTGTTCCTCCCGATATCTGCGCATTTCACCGCTACACCGGGAATTCCACTCGCCTCTTCCGAACTCTAGTCCGGCAGTATCGACCGGCATCCCAGGGTTGAGCCCTGGACTTTCACAGCCGACTTACCGGACCGCCTACACGCTCTTTAAACCCAATAGACATG
+
CCCCCGGGGGGGGGGGGGGGGGGGGGGGGGGGGGGGGGGGGGGGGGGGGGGGGGGGGGGGDGGGGGGGGGEGGGGGGGGGGGGGGGGGGGGGGGGCGGGGGGGGGGGGFGGGGGGGGGGGCEEEGGGFGGGGGGGGGGGFGGGDGBGFDFCEFGGGGGGGGGFGFFFGFGFBBFAFFF6CFGF4FGFFFFFFFFFFFFFFADD@9BFFFFF?>FF>>BFB?7?FF>BF?ABA<4=F:(8??F>BFFB
@M00200:207:000000000-ALC1F:1:1101:12619:8813 2:N:0:5
TACGCGGGTATCTAATCCTGTTTGATCCCCACACTTTCGTGCATCAGCGTCAGTTACAGCCCAGTAAGCTGCCTTCGCTATCGGTGTTCTTGACGATATCTATGCATTTCACCGCTACACCGTCAATTCCGCCTACCTCATCTGTACTCAAGTCTTCCAGTATCAATGCCACCCCTCCAGTTAAGCTGGAGTATTTCAGCACTGACTTAAAAAACCGCCTACGCACCCTTTAAACCCAATAGACATG
+
CCCCCGGGGGGGGGGGGGGGGGGGGGGGGGGGGGGGGGGGGGGGGGGGGGGGGGGGGGGGGGGGGGGGGGGGGGGGGGGGGGGGGGGGGGGGGGGEGGGGGGGGGGGGGGGGGGGGGGDGGGGGGGGGGGGGGGGGGGGFGGGGGFGFFFGGGGGGGFDDFFFGFFFGFDFFFFEFEFFFFC9CFGFFFFGFFFF=AEFEEFFEBFFFFFFFFFFFF>F=DFF@?FFFD8;6C38A;378;4C=)47
@M00200:207:000000000-ALC1F:1:1101:27825:8829 2:N:0:5
TACTGGGGTATCTAATCCGGTTCGCTCCCCACGCTCTCGCGCCTCAGCGTCGGCCCTCGGCCCAGGAGACCGCCTTCACCACCGGTGTTCCGCCGGATCTCTACGCATTTCACCACTACACCCGGCATTCCGTCTCCCTCGACCGCGCCCCAGCCAGCCCGTCCCGAGCCCATCACGGGGTTGAGCCCCGCACTTACAGGCCCGACTGAGCCAGCCGCCTACGCGCCCTTTACACCCAATAGCAATG
+
CCCCCGGGGGGGGGGGGGGGGGGGGGGGGGCGGGGGGGGGGGGGGFGGDGGGGDGGGGGGGGGGGGG,EFGGGGGGGGGFGGGGGGGEGGGGGGGGGGGGGGGGGGGFGGGFGGG?8=DGGFCEG>7>BFFGGFGGGGGFGGGC?ADFDD5E4CF8FGGGG<>DFFF*=)=A)6*9>>55CD39)9FFF)/71>))99F<:<<99;697>??:38?FF>1-44((,7>1<?9<9?FB::(56)))))
@M00200:207:000000000-ALC1F:1:1101:16837:8832 2:N:0:5
TACTAGGGTATCTAATCCCGTTTGCTCCCCTGGCTTTCGTGTCTCAGCGTCAGCGGATCCCCAGTCATCTGTTTTCACCGTCGGCGTTCCAAACGATATCTACGCATTTCACCGCTCCACCGTTTGTTCCGATGACCCCTGGATCGCTCAAGACCGCCAGTATGCCCGGCCGTTCCCCGGTTGAGCCGGGGGATTTCACGCGGGCACTTAACGGTCCGCCTACACACGCTTTACACCCAATAGACATG
+
CCCCCGGGGGGGGGGGGGGDGGGGGGGGGGGGGGGGGGGGGGGGGGGGGGGGGGGGGGGGGGGGGFFGGGGGGGGGGGGGGGGGGGGGGGGGGGGEEGGGGGGGGGGGGGGGGGGGGCGGGGGGGGGGGGDEGGGGGGGAGGGGGFGFGFGEGGGGGGGDGGFGF9CGDGFFFFFFFFFGGGFFFGFDDFGFFFFFFFFF<BB>FFF:?A2<<>B?>FFB0<<>??FFF00(:)9F?>FF7:BFF<AB
@M00200:207:000000000-ALC1F:1:1101:13939:8837 2:N:0:5
TACTGGGGTATCTAATCCTGTTCGCTACCCACGCTTTCGCTCCTCAGTGTCAGTACTGGCCCAGAGTGCCGCCTTCGCCACTGGTGTTCCTCCCAATATCTGCGCATTTCACCGCTACACTGGGAATTCCACACTCCCCTACCAGACTCAAGTCACAGCAGTATCGGGTGGCGTCTCTGAGTTGAGCCCAGAGTTTTCACACCCGACTTACCGAACCACCTACGAGCTCTTTAAACCCAGTAGACATG
+
CCCCCGGGGGGGGGGGGGGGGGGGGGGGGGGGGGGGGGGGGGGGGGGGGGGGGGGGGGGGGGGGGGGGGGGGGGGGGGGGGGGGGGGGGGGGGGGGGGGGGGGGGGGGGGGGGGGGGGGGGGGGGGFGGGGGGGGGGGCFGGGGGFGFGFGGGGGGGGGGGGFGFFFDDGBFEDEEFFFGDFFFFGFF>FFFFC>7FAFFFFDFFFFFF::BDDFFFFFDFEFFDDF>EEEE)7+;@@<?EFECE397
@M00200:207:000000000-ALC1F:1:1101:24679:8839 2:N:0:5
TACAGGGGTATCTAATCCCGTTTGCTCCCCTGGCTTTCGTGTCTCAGCGTCAGCAAATCCCCAGCGAGTCGTCTTCACCACAGGCGTTCCGGATGATATCTATGCATTTCACCGCTCCACCATCCGTTCCACTCGCCCCTAGATTGCTCAAGAAACGCAGTATACCCAGCAGTTCCACGGTTGAGCCGTGGGATTTCACATCCGACTTGCATAGCCGCCTACACGCGCTTTAAACCCAATCGACATG
+
CCCCCGGGGGGGGGGGGGGGGGGGGGGGGGGGGGGGGGGGGGGGGGFGGGGGGGGGGGGGGGGGGGCGGGGGGGGGGGGDGGG@GDGEGGGGGGDG9EFGGGGGGGGCAEGGFGEGGCFGFGGGGGGDG@=DGGGGDDGFFGFG8D79DFFGFGGGGGCG8DFGF7DE6+?AFFFFFFF;F69AFGFFDEGDFFAECAECEFDF=A@F=63??3A=9=>;1(4341>FBF2<CEFFF;67(((1(()
@M00200:207:000000000-ALC1F:1:1101:27034:8844 2:N:0:5
TACTGGGGTATCTAATCCTGTTTGATCCCCACGCTTTCGTGCCTCAGCGTCAATGACACCATAGTAAGCTGCCTTCGCAATCGGTGTTCTGTGACATATCTATGCATTTCACCGCTACTTGTCACATTCCGCCTACCTCTAGTGTATTCAAGCTCATCAGTATCAAAGGCACTGCGATGGTTGAGCCACCGTCTTTCACCCCTGACTTAATAAGCCGCCTACGCACCCTTTAAACCCAGTAGACATG
+
CCCCCGGGGGGGGGGGGGGGGGGGGGGGGGGGGGGGGGGGGGGGGGGGGGGGGGGGGGGGGGGGGGGGGGGGGGGGGGGGGGGGGGGGGGGGGGGGGGGGGGGGGGFFGGGGGGGGGGGGGGGGGGGGGGGGGGDFFGGFGGGGGFGBFFFFFGGGGGGGGGFGFFFGFFFFFFFFEFEDGGFFDGFFFFGFFFFFFFFEFFBDFFFFFFF5AE>=>A>AFFFA)7>A9(0>5CFF9@DEF?ECE=@
@M00200:207:000000000-ALC1F:1:1101:15669:8844 2:N:0:5
TACAAGGGTATCTAATCCCGTTTGCTCCCCTAGCTTTCGCGCCTCAGCGTCAAGAACAGGCCAGGTAGTCGCCTTCGCCACTGGTGTTCCTCCCGATATCTACGCATTTCACCACTACACCGGGAATTCCACTACCCTCTCCTGCCTTCGAGTCGATCAGTATCGAATGACCCTCCCCAGTTGAGCCGGGGGCTTTCACACTCGACTTGATCGACCGCCTGCGCGCTCTTTAAACCCAATAGACATGAGA
+
CCCCCGGGGGGGGGGGGGGDFGGGGGGGGGGGGGGGGGGGGGGGGGGGGGGGGGGGGGGGGDGGGGGGGGGGGGGGGGGGGGGFGGGGGGGGGGGGGGGGGGGGGGGGGGGGFGGGGGGGGGGGGGGGGGDGGGGGGGGFGGGGGFGFGFGGGGGGDGGGGFFGFFFGFGAFFFFEEFFGGFFFAGFFFEDDBBFEFEFFE@FF?>FF<@CE@FF>BFF:BF01>FFB<7<9>BF?BF0().44<ABABF
@M00200:207:000000000-ALC1F:1:1101:8363:8850 2:N:0:5
TACACGGGTATCTAATCCTGTTTGATCCCCACGCTTTCGTGCCTCAGCGTCAATCACACCATAGTAAGCTGCCTTCGCAATCGGTGTTCTGTGACATATCTATGCATTTCACCGCTACTTGTCACATTCCGCCTACCTCTAGTGTATTCAAGCTCATCAGTATCAAAGGCACTGCGATGGTTGAGCCACCGTCTTTCACCCCTGACTTAATAAGCCGCCTACGCACCCTTTAAACCCAGTAGACATG
+
CCCCCGGGGGGGGGGGGGGGGGGGGGGGGGGGGGGGGGGGGGGGGGGGGGGGGGGGGGGGGGGGGGGGGGGGGGGGGGGGGGGGGGGGGGGGGGGGGGGGGGGGGGGGGGFFGGGGGGGGGGGGGGGGGGGGGGGFGGGFFFEGGFGF8FFGGGGGGGGGGGFGFFBGFFFFFFFFFFBDGGFFFGDDF;DFAFFFFEFBF9CFBFB<EEFCEFFEB)4=ABAFFAA=DB:>ECFFFDDEEEEFC93
@M00200:207:000000000-ALC1F:1:1101:2695:8853 2:N:0:5
TACTGGGGTATCTAATCCTGTTTGCTCCCCACGCTTTCGCTCCTCAGCGTCAGTGCCGGCCCAGAGACCCGCCTTCGCCACCGGTGTTCCTCCCGATCTCTACACATTTCACCGCTACACCGGGAATTCCAGTCTCCTCTGCATCCCTCAAGAACGGCAGTATCGGCCGACGTTCTTCGGTTGAGCCGAAGGATTTCACGACCGACTTGCCATCCCGCCTACCCCCCCTTTATGCCCACTAGCAATGAGC
+
CCCCCGGGGGGGGFGGGGGGGGGFGGGGGGGGGGGDGGGGGGGGGFDGGGGC:FGGGGGGGGGGEGGGGGGGGGGFGGGGGGDF:FBFGGGGGGGCEGGGGGGDGGGFGGGGGGG8EGGGGDDC@E8FGGGGFFDFGFGFGGGGGFGFGFGCFCDCDEGGFFFGF>?ED*99:<FFFFFD5C)6?CAAA:<A1=A8CC+3;@B>0904<<:)-4:::>;0<B(((,37>(,-54=672(40)3))4))-)
@M00200:207:000000000-ALC1F:1:1101:14334:8865 2:N:0:5
TACAAGGGTATCTAATCCTGTTTGCTCCCCACGCTTTCGCGCCTCAGCGTCGGATCCGGCCCAGCTGGCCGCCTTCGCCACGGGTATTCTTGCAGATCTCTACGCATTCCACCGCTACACCTGCAATTCTACCAGCCTCTACCGGTCCCTAGACGGTCCGTATCCAAAGCAGCTTCGCCGTTGAGCGGCGAAATTTCACTCCGGACGCAACCATCCGCCTGCGCGCGCTTTACACCCAATAGACATG
+
CCCCCGGGGGGGGGGGGGGGGGGGGGGGGGGGGGGGGGGGGGGGGGGGGGGGGEFGGGGGGGGGGGGGGGGGGGGGGGGGGGGGGGGGGGGGGGGGGGGGGGGGGGGGGGGGGGGGGGGGGGGGFGGGGGGGGGGGGGGFGGGGGFGFGFG,;DDCCEGGGCCGFF*A6FFFF@BFDEFGGGD6AGFFEEG5(A@<FFFFF@F6?>BBB09??FFFFFFFFFFFFFFF01(6))9?>?:<72)8A4<
@M00200:207:000000000-ALC1F:1:1101:14449:8866 2:N:0:5
TACTGGGGTATCTAATCCTGTTTGATCCCCACGCTTTCGTGCCTCAGCGTCAATAGTGGCTTTGTGAGCTGCCTTCGCAATCGGTGTTCTATGACATATCTAAGCATTTCACCGCTACATGTCATATTCCGCCCACATCAAACACATTCAAGATCGACAGTATCAATGGCAGTTCCAACGTTAAGCGTTGGGCTTTCACCACTGACTTATCAACCCGCCTACGCACCCTTTAAACCCAATAGACATG
+
CCCCCGGGGGGGGGGGGGGGGGGGGGGGGGGGGGGGGGGGGGGGGGGGGGGGGGGGGGGGGGGGGGGGGGGGGGGGGGFFGGGGGGGGGGDGEFGFGGGGGGGGGGGGGGGGGGGGGGGGGGGGGGFFFGFGGGGGGGF8AFGGF9?FGFFADFGGGGG>DFFGFFFGFFFEFDFFF7FGGGFF+DBEDDDDCAFFFFFCEDF@@5C78AECEFAA5>BF>BAA29@DDF9:C=FF@9>=EC37CC@
@M00200:207:000000000-ALC1F:1:1101:27435:8873 2:N:0:5
TACGGGGGTATCTAATCCTGTTTGATCCCCACGCTTTCGTGCCTCAGAGTCAATATTCGTGTAGCGAGCTGCCTTCGCAATTGGTGTTCTATGTCATATCTAAGCATTTCACCGCTACATGACATATTCCGCTCACCTCCACGGTATTCAAGACAGATAGTATCAACGGCAGTTCCCAAGTTAAGCTGAAGTCTTTCACCACTGACTTAATAAGCCGCCTACGCACCCTTTACACCCAATAGACATG
+
CCCCCEGGGGGGGGGGGGGGGGGGGGGGGGGGGGGFGGGGGGGGGGGGGGGGGGGGGGGGGGGGGGGGGGGGFGGGGGGGGGGGGGGGGGGGGGGFGGGGGG<FFGFFGGGGGGGGGGGGGGGGGGGGGGGGGGGFGGGFFFGGGFGFGFGGGGGGCFGFFGFGFFFDDDDFFEFFFFFFFGFFFFFFF59EF>E<F5B=B@EFFEFFFFFF*6>4@BB>5B@(:@>DF@FFFCF=9D?8@EFFC<<
@M00200:207:000000000-ALC1F:1:1101:9601:8876 2:N:0:5
TACCCGGGTATCTAATCCCGTTTGCTCCCCTGGCTTTCGCGCCTCAGCGTCAGAAGTGGTCCAGTATGCCGCCTTCGCCACCGGAGTTCCTATCGATATCAACGCATTTCACCGCTCCACCGATAGTTCCGCATACCCCTACCACCCTCGAGGCACCCAGTATCCGAGGCAGTTCTCCAGTTGAGCTGGAGGATTTCATCCCGGACTTGAGCACCCGCCTACGCGCCCTTTACACCCAATAGACATG
+
CCCCCGGGGGGGGGGGGGGEGGGGGGGGGGGGGGGGGGGGGGGGGGGGGGGGGGGGFGGGGGGGGGGGGGGGGGGGGGGGGGGGGGEFGGCGGGCGGG8FFGGGDGGGGGGGGGG>CFGGGGGGGGCEGGGGGGGGGGGFGGGGGFGFGFGE>G6CGGG5CFFFFBECDGEF4;AFFFFGGCF6;CF4F4F??FF3B?+9>8@(:67;3A;;8@F((62;:3:2(-299??96<7@02227)2<><<
@M00200:207:000000000-ALC1F:1:1101:15298:8909 2:N:0:5
TACTAGGGTATCTAATCCTGTTTGATCCCCACACTTTCGTGCCTCAGCGTCAATCTAAGCCTAGTAAGCTGTCTTCACTATCGGTGTTCTTGACGATATCTAAGCATTTCACCGCTACACCGTCAATTCCGCCTACCTCGACTTCATTCAAGTCCCCCAGTATCAATGCCACCCCTCCAGTTAAGCTGGAGTATTTCAGCACTGACTTAAAGGACCGCCTACGCACCCTTTAAACCCAATAGACATG
+
CCCCCFGGGGGGGGGGGGGGGGGGGGGGGGGGGGGGGGGGGGGGGGGGGGGGGGGGGGFGGGFGGGGGGGGGGGGGGGGGGGGGGGGGGGGGGGGGGGGGGGGGGGGGGGGGGGGGGGGGGGGGGGGGGGGGGGGGGGGEDGGGGFGFGFGGGGGGGGGGGGFGFFFGFDFFFFFFFFFGGGFFBFFFFFGFFFFEFEFCCDFE58EEEEF@@FFFAAF57@@9AFFFBDFFFEFFD@FBFFEF;47
@M00200:207:000000000-ALC1F:1:1101:13109:8953 2:N:0:5
TACTAGGGTATCTAATCCTGTTTGCTCCCCACGCTTTCGCGTCTCAGCGTCAGTATCCGTCCAGAAGGCCGCCTTCGCCACCGGTGTTCCTCCCGATATCTACGCATTTCACCGCTACACCGGGAATTCCACCTTCCTCTCCGGTACTCAAGTCTGCCAGTATCCGACGCAGTTCCCTCGTTGAGCGAGGGGATTTCACATCAGACTTACCAGACCGCCTACACGCCCTTTATACCCAGTAGACATG
+
CCCCCGGGGGGGGGGGGGGGGGGGGGGGGGGGGGGGGGGGGGGGGGGGGGGGGGGGGFB@FFGGGGGGGCEGGGGGGGGG>FGGFGGCG9EGG,CCEGGGGGGGGGGGGGGGGGGGGGGGGC@@GGGGGGGG??FGGGGCCFEDGFGFGFGC7C78@6CFGFFGF>BCDC5*96@9ABFDFGF>FFE))2).(5A<FEF378<E<@8<C)64;?FF9>9?FF7?<(,4>BB4ADFFF2(5)5:9445
@M00200:207:000000000-ALC1F:1:1101:14341:8990 2:N:0:5
TACTGGGGTATCTAATCCTGTTCGCTCCCCATGCTTTCGCTCCTCAGCGTCAGTAACTGCCCAGAGACCTGCCTTCGCCATCGGTGTTCCTCCTGATATCTGCGCATTTCACCGCTACACCAGGAATTCCAGTCTCCCCTACATCACTCTAGTCTGCCCGTACCCACCGCAGATCCGGAGTTGAGCCCCGGACTTTCACGGCAGACGCGACAAACCGCCTACGAGCTCTTTAAGCCCAATAGACATG
+
CCCCCGGGGGGGGGGGGGGGGGGGGGGGGGGGGGGGGGGGGGGGGGGGGGGGGGGGGGGGGGGGGGGGGGGGGGGGGGGGGGGGGGGGGGGGGGGGGGGGGGGGFEGGGGGGFGGGGGGGGGGGGGGGGGGGGGGGGGGFGGGGGFGFGFGGGGGGGFGGGGFDFFFCEGDDFFFFF9BGECFFFGF*@BDBFEFFFFC=A=AFFFBF>9@FFFFFFFFF01?@B>674A2<<>B??BB7>>FDFFF
@M00200:207:000000000-ALC1F:1:1101:21174:9018 2:N:0:5
TACTCGGGTATCTAATCCCGTTTGCTCCCCTAGCTTTCGCGCCTCAGCGTCAGTAAATGGTCCAGGATGCCGCCTTCGCCACCGGTATTCCTCCAGATATCTACGCATTTCACCGCTACACCTGGAATTCTACATCCCTCTCCCATACTCGAGCCGTCCAGTATCAGACGCAGTTCCCAGGTTAAGCCGGGGGATTTCACGTCTGACTTAGATGGCCGCCTACAGACCCTTTACACCCAATAGACATG
+
CCCCCGGGGGGGGGGGFEFGFGFGGGGGGGGFFCFEEFCEFFFGGCFGGFGDGGGFDFGGGGCGGG@FGCGGC:=FGF>EEGGGGGGFEFGDF:EB9EFFGGGGG6=FEAFEFFGGGCGGGGGGGGFGGGGGGCDEGDFFF8AFGFGFGFG8>CGGDCDGGG+CF???FGEF5@FFFFBFF9?BFGFABFCEFA)>*>=@B5?FDCEFEFF37CF1(2(6;?DEF3181?774)7B80<?:)69?<<)
@M00200:207:000000000-ALC1F:1:1101:18617:9036 2:N:0:5
TACAGGGGTATCTAATCCCGTTTGCTCCCCTGGCTCTCGTTCATCAGTGTCAGTTGCAGTCCAGAACGCCGCCTTCGCCACCGGTGTTCCTCCAGATATCTACGCATTTCACCGCTACACCTGGAATTCCGCGTTCCTTTCCTGCACTCAAGCTCGCCAGTATCACACGCAGTTCCCCAGTTAAGCTGAGGGATTCACGCGTGACTTAGCAGGCCACCTACGAACCCTTTACACCAAATAGCCATG
+
CCCCCFGGGGDGGGDFGAFGFFGGGGF@FGDDGGG,;C6CDFGAFG@CEE,@@FEFGGDDGGDCAEGCEF7@FC@FCEEFGFGG>ECFGGG,FF@F<AGFGGFFGG,8,@@FFCEGGGGGGGCFG?EF@=8CCGGGFG++?=EGCBGFGFDCGCFGGGD+66+=??;FBGF557@CFFF*@;61BFFFA***86/:FEF)/:@@BF46*86E29B>9?@3;,1391?(357)17;)((74/))7).
@M00200:207:000000000-ALC1F:1:1101:2863:9070 2:N:0:5
TACCGGGGTATCTAATCCCGTTCGCTCCCCTGGCTTTCGCGCATCAGCGTCAGTGTCAGCCCAGCAACCCGCCTTCGCCGCAGGTGTTCCTCTCGATATCTACGCATTTCACCGCTACACCGAGAATTCCAGTTGCCCCTTCTGCACTCTAGCCGCGCAGTATCAGTTGACCTTTCCGAGTTAAGCCCGGAGATTTCACAACTGACTTGCGCTGGCCGCCTACGCGCCCTTTAAACCCAATAGACATG
+
CCCCCGGGGGGGGGGGGGGGGGGGGGGGGGGGGGGGGGGGGGGGGGGGGGGGGGGGGGGGGGGGGGGGGGGGGGGGFGGGGGGDFGGDGGFGGGGCGCGGGGGGGGGGGGGGGEGGGGGGGGGGGGGFGGGGGGGGFGGFGGGGGFG???FCGFGDD5DDGC6CAACFFGFF6>4CB>5CCGF88FF):?<A>FCCFFFEE@E;3@@?AE16>;E?26>0::?6949949<:AA4??0::1:>AFA2,
@M00200:207:000000000-ALC1F:1:1101:15144:9072 2:N:0:5
TACGGGGGTATCTAATCCTGTTTGCTCCCCACGCTTTCGCGCCTCAGCGTCAGTGGACGTCCAGATAGCCGCCTTCGCCACTGGTGTTCCTCCCGATATCTACGAATTTCACCTCTACACCGGGAATTCCACTATCCTCTCCGTCACTCGAGACCGGGAGTTTCGGATGCAGTTCCTGGGTTGAGCCCAGGGATTTCACAACCGACTTTCCGGTCCGCCTACGCGCGCTTTAAACCCAATAGACATG
+
CCCCCGGGGGGGGGGGGGGGGGGGGGGGGGGGGGGGGGGGGGGGGFGGGGGGGGGGGGGGGGGGGGGGGGGGGGGGGGGGGGGGGGGGGGGGGGGGGGGGGGGGGGGGGGGGGGGGGGGFGGGGGGGGGGGGGGGGGGGFGGGGGFGFGFGEGGGCDGGDCFFGFFDGFGFFFFFFAFFFGGFFFFFFFFGFF;F@CCFFFFDBF@0;>>A:BFFB>FFFB:?9>>FB>??BA99;:?::FAFFFFB
@M00200:207:000000000-ALC1F:1:1101:5818:9075 2:N:0:5
TACGAGGGTATCTAATCCTGTTCGCTCCCCACGCTTTCGCTCCTCAGCGTCAGTTGTTGCCCAGAGACCCGCCTTCGCCACCGGTGTTCCTCCTGATATCTGCGCATTTCACCGCTACACCAGGAATTCCAGTCTCCCCTGCCACACTCTAGTTTGCTCGTATCGACTGCAGACCCGAGGTTGAGCCTCGGGATTTCACAGCCGACGCAACAAACCGCCTACGAGCACTTTAAACCCCATAGCCCTGACAT
+
CCCCCGGDGGGGGGGGGGGFGGGGGGGGGGGGGGGGFGGGGGEDFGFFEGGGEGGGFGGGGGGGEFGGGFCGGGGGGG>FFGGGGEGDGGGGFGGGGGGGGGGEGGGGGGGGGGGCEGGGFGGEGGGDFGF8?D9FCC+3@C,=EF66=?FFGGC+BFFDGD66:5?6?FFFFD*@9>5;?75AAGF66>>>)*;>>E8CF(-/(:6:6:((((8(12:0;@:6?>(4:05<A9*8((-..)))(,.1())
@M00200:207:000000000-ALC1F:1:1101:26153:9092 2:N:0:5
TACTAGGGTATCTAATCCTGTTTGCTCCCCACGCTTTCGTGCCTCAGCGTCAATGATCGTGTAGTAAGCTGCCTACGCAATTGGTGTTCTATGTCATATCTAAGCATTTCACCGCTACATGACATATTCCGCTTACCTCCACGATATTCAAGATCAATAGTATCCACGGCAGTTTCCGAGTTAAGCTCGGAGATTTCACCACGGACTTATCAACCCGCCTACGCACCCTTTACACCCAATAGACATG
+
CCCCCGFGEFGGECFGEGFGGGFGFDFGGGGEGGGEDFGGGGGGGCFFGGEFBFFFGGGGGGGGGGF<FGGGGGGGGGG>CFGGGGGGGGCEFGFFGFGF>FGGGGGGGF9EFEGGGGGGGE@FGGGGGA@EDCDEFFD?D8CDDEDFCFFGFFGDDA+B=CDG9=D8*09?D;F9CBFGG8FD;DFFB@>?A5=EFECB@C@AB=8*:7AE;=*5)/)/7:5@?>>92@74CCA0(6238.9<3;<
@M00200:207:000000000-ALC1F:1:1101:28895:9105 2:N:0:5
TACGGGGGTATCTAATCCCGTTCGCTCCCCTAGCTTTCGCGCATCAGCGTCAGTGTCAGCCCAGCAACCCGCCTTCGCCGCAGGTGTTCCTCTCGATATCTACGCATTTCACCGCTACACCGAGAATTCCAGTTGCCCCTTCTGCACTCTAGCCCCGCAGTATCGGCTGACCTTTCCGGGTTAAGCCCGGAGATTTAACAGTCGACTTGCGGTGGCCGCCTACGCGCCCTTTAAACCCAATAGACATGCG
+
CCCCCGGGGGGGGGGGGDFGGGGGGGGGGGGGGGGGGGGGDGGGGGGGGGGGGGGGGGGGGGGGGGGGGGGGGGGGGGGGGGGGGGGGGGAFFGGGGGGGGGGGGGGGGFGGGGGGGGGGGGEGCCEGGFGGGGGDDCCFFGGGFFGFDFFEFDGGGDDGGGFGFEFGFGFFFFFFAABDEGF4=D483>D31FFF+);CAEF@D;6?A<(,4;)1:;F083<:61;;>>FFF2B=<:B2:7<92)67)(
@M00200:207:000000000-ALC1F:1:1101:22318:9106 2:N:0:5
TACTAGGGTATCTAATCCTGTTTGCTCCCCACGCTGTCGCACCTGAGTGTCAGTATTGGGCCAGGCAGCCGCCTTCGCCACTGATGTTCCTCCCGATATCTACGCATTTCACCGCTACACCGGGAATTCCACTGCCCTCTCCCATACTCTAGCTAAGTAGTTTCGACTGCAATTCCCAGGTTAAGCCCAGGGCTTTCACAATCGACTTTCTCAGCCACCTGCGTGCGCTTTAAACCCAATAGACATG
+
CCCCCFGGGGGGGGGGGGGGGGGGGGGGGGGGGGGGGGGGGGGGGGGGGGGGGGGGGGGGGGGGGGCGGGGGFGGGGGGGGGGGGGGGGGGGGGGCEGDFGGFGGGGGGGGGGGGGGGGFFGGGDEGGFAGGGGGGGGGFGGGGGFFFG?CDDFFDDF9DEGFGFFDEBGFFFE?CCFFFGGCFAGFFFFGFFFF=+;FEF@FBD>==EF?EECFBFF=(7@25=@B92?F<C3=F6;8;E9C<CEF
@M00200:207:000000000-ALC1F:1:1101:24799:9110 2:N:0:5
TACGAGGGTATCTAATCCTGTTTGCTCCCCACGCTTTCGTGCATGAGCGTCAGTGTTGGCCCAGAAGGCTGCCTTCGCCATCGGTGTTCTTCCACATCTCTACGCATTCCACCGCTACACCCGGAATTCCACCTGCCTCTACTGTGCTCAAGCCTGACAGTTCGCACGGCCGACCCGGGGTTGAGCCCCGAGCTTTCACCGCAACCTTGTCCAGCCGCCTACGCTCCCTTTAAACCCAATACACATC
+
CCCC<EGGGGGGGGGGGGGGGGGGGGGGGGGGGGGGGGGGGG,F,ACFEGGGGC<FF8<E<CCGGGFCGGGGGGGGGGGGGGGGGGGGG,;EFG9FGFFGGGAFGGGGFDFGGGGGCFFGGE++@8FFFGA4AD8FGCGFGEF6=5DFF7FFGFF8?GFGGC9+:9?=5DB**00<5**7C**;AFF)8?):2);965@A(3(..,33)9746)AD0:>:22(7,49::9?<9)9766(4),-,)))
@M00200:207:000000000-ALC1F:1:1101:16950:9116 2:N:0:5
TACGAGGGTATCTAATCCCGTTTGCTCCCCTGGCTTTCGCGCCTCAGCGTCAGTGTCAGCCCAGCAACCCGTCTTCACCTCAGGTGTTCCTCTTGATATCTACGCATTTCACCGCTACACCAAGAATTCCGATTGCCCCTTCTGCACTCTAGCACAGCAGTATCACTTGGCCGTTCTGAGTTAAGCTCAGAGATTTCACAAGTGACTTACCACGCCGCCTACGCGCCCTTTAAACCCAATAGACATG
+
CCCCCGGGGGGGGGGGGGGGGGGGGGGGGGGGFGGGGGGGGGGGGGGFGGGGGGGGGGGGGBFGGGGGGCFFGGGGGGGGGGGGGGGGGFGGEC?EGGGGGGGGGGGGGGGGGGGGGGGGGGGG8FFGGGGCG>DGGCGFDGGGGFGFGFF=F8DFFGGGGGFGBFFDF8?F>AFFFFF7FGFFFFFFFFGFDFFFFCF7C5CECCEFFFB@@5?>=BFF?B@FFFFFFFF<3>FF631;;94@)9=
@M00200:207:000000000-ALC1F:1:1101:25156:9137 2:N:0:5
TACGGGGGTATCTAATCCTGTTTGATCCCCACACTTTCGTGCCTCAGCGTCAGTTACAGCCTAGTAAGCTGCCTTCGCTATAGGTGTTCTTGACGATATCTAAGCATTTCACCGCTACACCGTCCATTCCGCCTACCTCATCTGTACTCTAGCCCCGCAGTATCAATGCCACCCTCCCGGTTAAGCCGGGATATTCCAGCACTGACTTACAGGGCCGCCTACGCACCCTTTAAACCCACTAGACATG
+
CCCCCGGEF@<@@@C@EGFFFGD<@FGGGGGGEGGGGGGGGCFFGFGGGGGDGGGGGGGGGGFGGGFGGGGGGGGGGGGE@GDFGGGGGGGGGGGGCCCEFGGGGGGDGGGFCEGGGE?FFDDGB8,=E8DEGGGF6DGF8EFGGFD9BFGCG@FGGGGC8DFGFFFCA?FFFFFFFFFCC7*<F7C?D?49BFF*BAC=BBEFFFFF4>@=D=D>19>@;;@@DBF@2;39)5*?0:(42?2A><<
@M00200:207:000000000-ALC1F:1:1101:20228:9138 2:N:0:5
TACTAGGGTATCTAATCCCGTTTGCTCCCCTGGCCTTCGTGCCTCAGTGTCAGGAACTGCCCAGAGATCCGCCTTCGCAACTGGTCTTCCTCACGATATCTACGCATTTCACTGCTACACCGTGAATTCCGATCTCCTCTACAGTCCTCGAGTCACGCAGTATCCGGTGCAATTTCGGAGTTGAGCTCCGAGATTTCACACCAGACTAGCGTCACCACCTACGCACCCTTTACACCCAGTAGACATG
+
CCCCCGGGGGGGGGGGGGGGGGGGGGGGGGGGGGGGGGGGGGGGGGGGGGGGGGGFGGGGGGGGGGGGGGGGGGGGGGGGGGGGGGGGGGGGGGGGGGGGGGGGGGGGGGGGGGGGGGGGGGGGGGGGGGGGGD6EGGGFGGGGGFGFGFEGFGDFGGGGGGFFFDDGFGFFFFFFFFBDGFFFFD7@F>DFBFFFFEFE@=CCFFEEEF29AAFEFFFFEFFFDFFFFFFEC?BF>00;EC574)7
@M00200:207:000000000-ALC1F:1:1101:2656:9146 2:N:0:5
TACAAGGGTATCTAATCCTGTTTGCTCCCCACGCTTTCGCGTTTCAGCGTCAGTCATTGTCCAGAAGGCCGCCTTCGCCACCGGTGTTCCACTCGATATCTACGAATTTCACCTCTACACCGAGTATTCCGCCTTCCTCTCCAAAACTCTAGCTACGCAGTTTCGAATGCACTTCCATGGTTGAGCCGTGGGATTTCACATCCGACTTGCGCAGCAGCCTACCCGCGCTCTCAACCCACTAGACCTGAGCC
+
CCCCCGGGFFGGG<FGGGGEFF<FGGGGGGGGGGDEFGFGGE7=FFFGGGGGEFGGGEFFGGGFGFF<FG:EGEFGFGGCGGEEFGCFGGGGEGFG8E8F9EGGGFDFFG9EG9FGFGGGGGGGFG,@FF@EGE>FGCFFFGG+@*AFGFF,=E8DDEDC+63?:5*@0B9@<8AFBF+5@85*;CFB9:*5)9**=AFA<E:AA=:5*//25(?5(:B:8@(6;>(4((/).1AFFF(.,44445(2(,(
@M00200:207:000000000-ALC1F:1:1101:28267:9153 2:N:0:5
TACGGGGGTATCTAATCCCGTTCGCTCCCCACGCCTTCGCGCCTCAGCGTCAGGTCAGGTCCAGCCAGCCGCCTTCGCCACTGGTGTTCCTCCGGATCTCTACGCATTTCACCACTACACCCGGAATTCCACTGGCCTCTCCCTGCCTCCAGACACGCCATCTCGACGGACCCTCCCCCGTTGAGCGGGGGGCTTTCACCGCCGATGCGCGTGTCCGCCTGCGCGCGCTTTACACCACACAGACATG
+
CCCCCGGGGGGGGGGGGGGGGGGGGGGGGGGGGGGGGGGGGGGGGGGGDFGGGGGGGGGGGGGGGGGGGGGGGGGGGGGGGGGGGGGGGGGGGGGGEGGGGGGGGDGGFFGFFFCFGGGGGGGGGEGGGGGGCFGGGGGFGGGGGFFFGFGGGGGGGDGGCGFGFFFGEDBAEF)?DFFG=CEF;*=B5BGEFEFF4<F<<;FF09?0>B093::4:01(43967(,--3(-)49?:(.(-2:0<>F
@M00200:207:000000000-ALC1F:1:1101:12807:9197 2:N:0:5
TACAGGGGTATCTAATCCCGTTCGCTCCCCTGGCTTTCGTGTCTCAGCGTCAGCGGATCCCCAGTCATCTGTTTTCACCGTCGGCGTTCCAAACGATATCTACGCATTTCACCGCTCCACCGTTTGTTCCGATGACCCCTGGATCGCTCAAGACCGCCAGTATGCCCGGCCGTTCCCCGGTTGAGCCGGGGGATTTCACGCGGGCACTTAACGGTCCGCCTACACACGCTTTAAACCCAATAGACATG
+
CCCCCGGGGGGGGGGGGGGGGGGGGGGGGGGGGGGGGGGGGGGGGGGGGGGGGGGGGGGGGGGGGGGGGGGGGGGGGGGGGGGGGGGGGGGFGGGGGGGGGGGGGDGGGGGGGGGGGGGGGGGGGGGGGGGGGGGGFGGFGGGGGFGFGFGGGGGDGEGGGGFGFA5EBGFFFFFFFFFGGGFAADFFFFGFFFF<FAF?BBFFFFFFFFAFF>F09>;FFFFFFFFF>?BFFAFF?B6(339<<AFB
@M00200:207:000000000-ALC1F:1:1101:23191:9200 2:N:0:5
TACTAGGGTATCTAATCCTGTTTGATCCCCACGCTTTCGTGCCTCAGCGTCAGAATCGGCCTAGCTGCCCGTCTTCACCATCGGCGTTCCAGTAGATATCTACGCATTTCACCGCTACACCTACTGTTCCGGCAGCGCTTACCGACCTCAAGAAGCGCAGTATGCCCAGCAATTCCACGGTTGAGCCGTGGGATTTCACAAGACACTTACGCTCCCGCCTACGCACCCTTTAAACCCAATAGACATG
+
CCCCCGGGGGGGGGGGGGGGGGGGGGGGGGGGGGGGGGGGGGGGGGGGGGGGGGGGGGGGGGGGGGGGGGGGGGGGGGGGGGGGGGGGGGGGGGGGGGGGGGGGGGDGGGGGGGGCGGGGGGGGGGGGGGGGGGGGDGGFGGGGGFDFGFGGGGGGGGGGGGFGFFFGFGFFBFFFCFFDCCDFFGFFEFGFFFA=FFFFFFFBFFF@EFFD?DFFFF01<D?B@BBFFFFFAAFFFBFFFFAFB97
@M00200:207:000000000-ALC1F:1:1101:9396:9233 2:N:0:5
TACTAGGGTATCTAATCCTGTTTGCTCCCCACGCTTTCGCGCCTCAGCGTCAGTTCCGGTCCAGTGAGCCGCCTTCGCCACTGGTGTTCCTCCCAATATCTACGCATTTCACCGCTACACTGGGAATTCCACTCACCTCTCCCGGTCTCAAGCCACCCAGTCTGACAGGCAGTTCCTCGGTTAAGCCGAGGGCTTTCACCCGTCACTTGAATGGCCGCCTACGCGCCCTTTAAACCCAATAGACATG
+
CCCCCGGGGGGGGGGGGGGGGGGGGGGGGGGGGGGGGGGGGGGGGGGGGGGGGGGGGGGGGGGGGGGGGGGGGGGGGGGGGGGGGGGGGGGGGGGGGFGGGGGGGGGGGGGGGGGGGGGGGGGGGGGGGGGGGGGGGGGFGGGGGFGFGFGDGGGGGGGGFGFGFFFGFGFFFFFFFFADGGAFFGFBEDGFDFFFFFFFFFFFFFFCFF3@?2A@FFFFDFFFFB@FF77A)5???FF:7BA?FFF
@M00200:207:000000000-ALC1F:1:1101:9503:9235 2:N:0:5
TACTCGGGTATCTAATCCTGTTTGCTCCCCACGCTTTCGTGCATGAGCGTCAGTGCAGGCCCAGGGGATTGCCTTCGCCATCGGTGTTCCTCCGCATATCTACGCATTTCACTGCTACACGCGGAATTCCATCCCCCTCTGCCGCACTCCAGCTGTGCAGTCACAAGTGCAGTTCCCAGGTTAAGCCCGGGGATTTCACACCTGTCTTGCACAACCGCCTGCGCACGCTTTACACCCAATAGACATGAGCT
+
CCCCCDGGGECGGGGGGGGGGGGGGGFFGGGGGGGGGGGGGGGGGGGGGGGGGGGGGGGGGGGGGGGGGGGGGGGGGGGGGGGGGGGGGGFFGGGGDFAFGGGGGGGGGFFGGGGGGGGGCGCGGGGGGFDGG?DEDGGFDGGDGEDFFFGGGGGGFGGGFGFGFFAGCGFFFEFFFFFGGGFFFGACAECD=BFEF?FFFFDEFFC?=BBF=8>@BFF?1?>903(-1(3>2)9?6147>2),6:2<?))
@M00200:207:000000000-ALC1F:1:1101:10212:9243 2:N:0:5
TACTCGGGTATCTAATCCTGTTTGCTCCCCACGCTTTCGCGTCTCAGCGTCAGTAAGTGTCCAGAAAGCCGCCTTCGCCACCGGTGTTCCTCCTGATATCTACGAATTTCACCTCTACACTCGGAATTCCACTCACCTCTCCCGTACCCTAGTTCTCTAGTCTCAAAGGCCATTCCAGAGTTGAGCTCTGGGCTTTCACCTCTGACTTGAAGAACCGCCTGCGCGCGCTTTAAACCCAGTAGACATG
+
CCCCCGGGGGGGGGGGGGGGGGGGGGGGGGGGGGGGGGGGGGGGGGGGGGGGGGGGGGGGGGGGGGGGGGGGGGGGGGGGGGGGGGGGGGGGGGGGGGGGGGGFGGGGGGGGGGGGGGGGGGGCGGGFGGGGGGGGGGGFGGGDGFGFFFGGGGGGGGG8EGFGFFFGFGFFFFFFFF5DFGFFFGFFFFGFDFFBAEFFFFFE@EFFFF@CEFFF=AFFB>@@>@FFF;@E5;FFF@FFFC5CEFF
@M00200:207:000000000-ALC1F:1:1101:15273:9266 2:N:0:5
TACTAGGGTATCTAATCCCGTTTGCTCCCCTGGCTTTCGTGTCTCAGCGTCAGCGAGGTCCCCAGTCATCTGTTTTCACCGTCGGCGTTCCAAACGATATCTACGCATTTCACCGCTCCACCGTTTGTTCCGATGACCCCTGGACCGCTCAAGACCGCCAGTATGCCCGGCCGTTCCCCGGTTGAGCCGGGGGATTTCACGCGGGCACTTAACGGTCCGCCTACACACGCTTTAAACCCAATAGACATG
+
CCCCCGGGGGGGGGGGGGGGGGGGGGGGGGGGGGGGGGGGGGGGGGGGGGGGGGGGGGGGGGGGGGGGGGGGGGGGGGGGGGGGGGGGGGGGF:FGGGGGGGGGGGGGEGGGGGGGGGGGGGGGGGGGGGGGCGGGGGGFGGGGGFGFGFEFDCGGGGGGDFFGFF;CD>BBFFFFFFFGGGFEFGFF:ADFFEB@F2@AB?>B6>>B?FA296>??BF61:03?FBFFF?<?FFFAFFFFFFFF<4>2
@M00200:207:000000000-ALC1F:1:1101:24937:9275 2:N:0:5
TACTGGGGTATCTAATCCTGTTTGATCCCCACGCTTTCGTGTCTCAGTGTCAGATCAGGCCCAGGCGGCTGCCTTCGCCATTGGTGTTCCTTCCGATATCTACGCATTTCACCGCTACACCGGAAATTCCACCGCCCTCTACCGATCTCTAGCCATACAGTCTCGGAAGCAGTTCCCAGGTTGAGCCCAGGGATTTCACAACCGACTTGTATAGCCACCTACACACGCTTTAAACCCAGTAGACATG
+
CCCCCGGGGGGGGGGGGGGGGGGGGGGGGGGGGGGGGGGGGGGGGGGGGGGGGGGGGGGGGGGGGGGGGGGGGGGGGGGGGGGGGGGGGGGGGGGGGGGGGGGFGGGGGGGGGGGGGGGGGDEEGGGGGGGGGGG>CDGFGGGGGFGFGFFCFGFFGFFGGGFGF?BCEG>FFFFFFFFDGGFFFGFFFFCEFFFEACFFFD@FFB=;3;<<3CFEFFF@((65<@>@?07.7CFF:0<?DA24<A2
@M00200:207:000000000-ALC1F:1:1101:25987:9288 2:N:0:5
TACTAGGGTATCTAATCCCGTTTGCTCCCCTGGCTTTCGCGCCTCAGCGTCAGAAGAGGTCCAGTCGATCGCTTTCGCCACCGGCGTTCCTAATGATATCTACGCATTTCACCGCTCCACCATTAGTTCCATCGACCCCTACCTCCCTCGAGACTGCCAGTATCAGCGGCACTTTTCCAGTTGAGCTGAAAGATTTCACCACTGACTTGGCAGCCCGCCTACGCGCCCTTTAAACCCAATAGACATG
+
CCCCCGGGGGGGGGGGGGGGGGGGGGGGGGGGGGGGGGGGGGGGGGGGGGGGGGGGGGGGGGGGGGGGGGGGGGGGGGGEGGGGGGGGGGFGFGGGGGGGGGGGGGGGGGGGAEGGEGGGGGGGGGBA>FCDDEGGCGGFGG88FFGFG>GEGGGGG=DGGGFGFFFDDGFFFFFCF>F8FGFFFGFFFFDF9BFFFFFE=233@E95@=(.89A>9;9?DF?F0>BB@FEA29=?<:1:7<A?D4?
@M00200:207:000000000-ALC1F:1:1101:18905:9293 2:N:0:5
TACAGGGGTATCTAATCCCGTTCGCTCCCCTGGCTTTCGCGCCTCAGCGTCAGAAGAGGTCCAGTGCATCGCTTTCGCCACAGGTGTTCCTTCCGATATCAACGCATTTCACCGCTCCACCGGAAGTTCCACGCACCTCTACCTCCCTCGAGCACGCTAGTTTCAGCGGCAATTCTCCGGTTGAGCCGAAGTATTTCACCGCCGACTTAACGCACCGCCTACGCGCCCTTTACACCCAATAGACATG
+
CCCCCGGGGGGGGGGGGGGGGGGGGGGGGGGGGGGGGGGGGGGGGGGGGGGGGGGGFGGGGGGGGGGGGGGGGGGGGGGGGGGGGGGGGGGGGGGGGGGGGGGGGGDGGGGGFGGGGGGGGGGGGGGFGGGGGGGGGGGFGGGFGFGFGEDEGGGGGGDGGGFGFFF>DGFBFFFFFFFGGDFFFGFFB4CAEFFFFFFFFBFFFFF1CEFD@FFBFFFF?:?F9099>FFFFFF?><1825<<ABF
@M00200:207:000000000-ALC1F:1:1101:28339:9304 2:N:0:5
TACGAGGGTATCTAATCCCGTTTGCTCCCCTGGCTTTCGTTCCTCAGCGTCAGATAACCCCCAGTGAGCCGCCCTCGCCTCCGGTATTCCTGATGATATCAACGCATTTCACCGCTCCACCATCAGTTCTGCTCACCTCTAGGTTCCTCAAGCGCGACAGTTTAGAGCGCAATTCCTCGGTTGAGCCGAGGGCTTTCACACCCTACTTTCCGCGCCGCCTACGCGCCCTTTAAACCCAATAGACATG
+
CCCCCGGGGGGGGGGGGGGGGGGGGGGGGGGGGGGGGGGGGGGGGGGGGGGGGGGGGGGGGGGGGGGGGGGGGGGGGEGGGGGGGGGGGGGFFFGGGGGGGGGGDGGGGGGGGGGGGGGGGFFGFGGGGGGGGGGGGGGFGGGGDF6DGFG8DD8CDGDDGGFGFFFGEDDAEEFFFFFGGGEFFGFFFFGFFFF288CC@89?FFFFC?@D@>>>F;B?:::BB>>>>??<A)?F(2:7):9<9B?
@M00200:207:000000000-ALC1F:1:1101:25929:9309 2:N:0:5
TACTCGGGTATCTAATCCTGTTCGATCCCCACGCTTTCGTGCCTCAGCGTCAATCCAGGTCTAGCCAGCTGCCTTCGCAATTGGTGTTCTATGGCATATCTATGCATTTCACCGCTACATGCCACATTCCGCTGACCTCATCCTAATTCCAGCCCTGCAGTATCAAAAGCAATTTTACGGTTGAGCCGCAAACTTTCACTTCTGACTTACAAGGCCGCCTACGCACCCTTTAAACCCAATAGACATGAGA
+
CCCCCGGGGGGGGGGGGGGGGGGGGGGGGGGGGGGGGGGGGGGGGGGGGGGGGGGGGGGGGGGGGGGGGGGGGGGGGGGGGFGGGGGGGGGGGGGGFFFGGGGGGGGGFGGGGGGGGGGGGFFGGGCFGEGEGGGFGGGFGDFGG?GFGFGCDFDGGGG?DGFGFFFGFFFFFFFCFDEGFGE*9DFFDFGFFFFFFEFEFBFEEFFFFFF5CC>8@4)<7:5)>>>D>D@E5>FF9=@@34><933..>
@M00200:207:000000000-ALC1F:1:1101:9805:9319 2:N:0:5
TACCCGGGTATCTAATCCTGTTCGCTCCCCACGCTTTCGTGCCTCAGCGTCAATCCAGGTCTAGCCAGCTGCCTTCGCAATTGGTGTTCTATGGCATATCTATGCATTTCACCGCTACATGCCACATTCCGCTGACCTCATCCTAATTCTAGCATAGCAGTATCAAAAGCAATTTTACGGTTGAGCCGCAAACTTTCACTCCTGACTTACTACGCCGCCTACGCACCCTTTAAACCCAATAGACATG
+
CCCCCGGGGGGGGGGGGGGGGGGGGGGGGGGGGGGGGGGGGGGGGGGGGGGGGGGGGGGGGGFFGGGGGGGGGGGGGGGGGGGGGGGGGGGGGGGGGGGGGGGGGGGGGGGGGGGGGGGGGGGGGGGGGGGGGGGGGGGFGGGGGFGFGFGGGGGCGGGGGGFGFFFGFGFFFFFFFFF6EGFFFGF>BECEFFFFFFFFFFFFEFFFFEEEFADF2@>FFDFFFFFFB2BC)9AFFF?DFCE<EE4
@M00200:207:000000000-ALC1F:1:1101:5112:9332 2:N:0:5
TACGAGGGTATCTAATCCCGTTTGCTCCCCTAGCTTTCGCGCCTCAGCGTCAATGCCGGTCCAGGATGCCGCCTTCGCCACCGGTGTTCCTCCAGATATCTACGCATTTCACCGCTACACCTGGAATTCCGCATCCCTCTCCCGGATTCAAGCCCACCAGTATCGGACGCAGTTCCCGAGTTGAGCTCGGGGATTTCACGTTCGACTTAGCGGGCCGCCTACGCGCCCTTTAAACCCAATAGACATG
+
CCCCCGGGGGGGGGGGGGGGGGGGGGGGGGGGGGGGGGGGGGGGGGGGGGGGGGGGGGGGGGGGGGGGGGGGGGGGGGGGGGGGGGGGGGGGGGGGGGGGGFGGFGGGGGGGGGGGGGGGGGGGGGGGGGGGGGGDGGGFGGGGG>GFGFGCCFGFDECFFGFGEFEGFGF4>EFFA?BGGGFFFGFFFFGFFFFFFFF@;D@(,60;CFE@>;:0199??:BFFF996(:AB>F?:6<?DABD<48
@M00200:207:000000000-ALC1F:1:1101:4745:9337 2:N:0:5
TACGGGGGTATCTAATCCTGTTTGCTCCCCACGCTTTCGCACTTGAGTGTCAGTACTGGACCAGAAGGCCGCCTTCGCCACTGATGTTCCTCCCGATATCTACGCATTTCACCGCTACACCGGGAATTCCGCCTTCCTCTTCCGTACTCCAGCAATGCAGTCTCGAATGCAATTCCCAGGTTGAGCCCGGGGCTTTCACACCCGACTTACGTCGCCACCTACGTGCGCTTTATACCCAATAGACATG
+
CCCCCGGGGGGGGGGGGGGGGGGGGGGGGGGGGGGGGGGGGGGGGGGGGGGGGGGGGGGGGGGGGGGGGGGGGGGGGGGGGGFGGGFGGGGGGGGDGDGFGGGGGGGEFGGGGGGGGGGDFGGGGGGGGGGGGGDFGGGFFGGGGFGFGFGGGGFFCGGGGGFGFFFGFGFFFC+BFFFGGFFFFGFFFB5A@EFFFEF<@2;BF@>F348;?BF;1?01:?<F?:>>63:)<)/=27(,5A<?2),
@M00200:207:000000000-ALC1F:1:1101:8598:9345 2:N:0:5
TACGAGGGTATCTAATCCTGTTTGCTCCCCACGCTTTCGTGCATGAGCGTCAGTGTTGGCCCAGGAGGCTGCCTTCGCCATCGGTGTTCCTCCACATCTCTACGCATTTCACCGCTACACGTGGAATTCCACCTCCCTCTGCCACACTCTAGCCAAGTAGTTTCGAGCGCAGTTCCCAAGTTAAGCTCGGGGCTTTCACACTCGACTTGCTCGGCCGCCTGCGCACACTTTATACCCAATAGACATG
+
CCCCCGGGGGGGGGGGGGGGGGGGGGGGGGGGGGGGGGGGGGGGGGGGGGGGGGGGGGGGGGGGGGGGGGGGGGGGGGGGGGGGGGEEFGGGGGGGGGGGGGGGGGGGGGGGFGGGGGGGGGGGCFFGGGGGGGGGGGGFGGGGGFGFGFFGFFGDDFFGFFFF@?FC5DEEEEFFFFFCEFFFFF+@DFCAFFABFFFEFFBFFFFFEFEFDBF=>>@?DF09@FFDD3=CEFCC72327AFFFA<
@M00200:207:000000000-ALC1F:1:1101:18835:9352 2:N:0:5
TACGAGGGTATCTAATCCTGTTTGATCCCCACACTTTCGTGCCTCAGCGTCAGTTACAGCCTAGTAAGCTGCCTTCGCTATAGGTGTTCTTGACGATATCTAAGCATTTCACCGCTACACCGTCAATTCCGCCTACCTCATCTGTACTCAAGCCCATCAGTATCATTGGCACCTTCTCAGTTAAGCTGAGATATTTCACCACTGACTTAATAGGCCGCCTACGCACCCTTTAAACCCAATAGACATG
+
CCCCCGGGGGGGGGGGGGGGGGGGGGGGGGGGGGGGGGGGGGGGGGGGGGGGGGGGGGGGGGGGGGGGGGGGGGGGGGGGGGGGGGGGGGFGGGGGGGGGGGGGFFFGGGGGGGGGGGGGGEGGGEGGGFGGGGGGGGGFGGGGGFGFGFGGGGGGGGGGGGFGFFFGFGFFFFFFDDFGGGFFFGFFFFCFFFFFFFFBEFFEFFFEFFFFFFFBAABFFFFFFFFFFFECEEFFFFFFFFFECEE
@M00200:207:000000000-ALC1F:1:1101:19539:9363 2:N:0:5
TACGCGGGTATCTAATCCCGTTTGCTCCCCTAGCTTTCGCACCTCAGCGTCAGTTGTGGACCAGAGAGCCGCCTTCGCCACCGGTGTTCCTCCTGATATCTACGCATTTCACCGCTCCACCAGGAGTTCCGCTCTCCCCTACCACACTCGAGCATCGCAGTCTGCCAGGCAGTTCCACGGGTGAGCCGTGGGATTTCACCGGACACTTACGATGCCGCCTACGTGCGCTTTAAACCCAATAGACATG
+
CCCCCGGGGGGGGGGGGGGGGGGGGGGGGGGGGGGGGGGGGGGGGGGGGGGGGGGGGGGGGGGGGGGGGGGGGGGGGGGGGGGGGGGGGGGGGGGGGGGGGGGGGGGGGDGGFGGGGGGGGGGGGGGGGGGGGGGGGGCDGGGGGFGFGFGGGDFGGGGDDDCFFFFGFGFFFFFFFFFGGCDF;DFDFFGFFFFFFEFFF@FFFFFFFEFDFFFFBFF?F?B:(299B(44)6?@(2:BBFF?24?
@M00200:207:000000000-ALC1F:1:1101:27321:9367 2:N:0:5
TACCAGGGTATCTAATCCCGTTCGCTCCCCTAGCTTTCGCGCCTCAGCGTCAAGAATGGGCCAGGTAGTCGCCTTCGCCACTGGTGTTCCTCCCGATATCTACGCAGTTCACCACTACACCGGGAATTCCACTACCCTCTCCCACCTTCAAGCCGATCAGTTTCCGATGCAGTTTCCCAGTTGAGCCCGGGGATTTCCCACCTGACTTTCGGACCGGCCTACACGCGCTTTATGCCCAATAGACACG
+
CC@CC6FGD8C@FA,<@,CCC,@@66E@F:ECEFA9@66BC7@?:@<FFB@@@<<8<EE<E<@DDEE,9E++@,:FGC,,4?F<C<F,9A=F,@F7F:B=,E?F+=+64E9E:9=+D<=,4B+B4+,,444,?8?,026*6,@=FFD5=0@A8DDDG++=2+5+1:5:AGFF5C99+*34,53B5*395AC*2;A3+***0633:E4*48(((.>.,(,/,6@(,((,(41<4>==0)8.34574((
@M00200:207:000000000-ALC1F:1:1101:18005:9390 2:N:0:5
TACTAGGGTATCTAATCCCGTTCGCTCCCCTAGCTTTCGCGCTGTCAGCGTCAGTGTCAGCCCAGCAACCCGCCTTCGCCGCAGGTGTTCCTCTCGATATCTACGCATTTCACCGCTACACCGAGAATTCCAGTTGCCCCTTCTGCACTCTAGCCCCGCAGTATCGATTGACCTTTCTGGGTTAAGCCCAGAGATTTCACAACCGACTTGCGGTGGCCGCCTACGCGCCCTTTAAACCCAATAGACATG
+
CCCCCGGGGGGGGGGGGFGGGGGGGGGGGGGGGGGGGGGGGGGGGGGGGGGGGGGGGGGGGGGGGGGGGGGGGGGGGGGGGGGGGGGGGGGGGFGGGGGGGGGGGGGEGGGGGGGGGGGGGGDCGGGGFGGGGGGGGCGFGGGGGFGFGFGGFGGFGGGGGGCFFFFGFG>FFCFCFFFGCFDFFCAFFFGFFFFFFCFEEEFD=@FFF3C1>F:>1;1(7@F@F>9>>09B?468<BF?BF7AAF4A?
@M00200:207:000000000-ALC1F:1:1101:21053:9395 2:N:0:5
TACTAGGGTATCTAATCCTGTTTGCTCCCCACGCTTTCGTGCATGAGCGTCAGTGTTGGCCCAGAAGGCTGCCTTCGCCATCGGTGTTCCTCCACATCTCTACGCATTTCACCGCTACACGTGGAATTCCACCTTCCTCTGCCACACTCCAGCCAAGTCGTTTCGAGCGCAGTTCCCAGGTTAAGCCCGGGGCTTTCACACTCGACATGCTCGGCCGCCTGCGCACACTTTACACCCAATAGACATG
+
CCCCCGGGGGGGGGFGGGGFGGGDGGGFFFGGGGGGGGGGGGGGFFFGGGGGGGGGGEDG<FDGFGGGGGGGGGGGFGGGGG7EGGGGGCGGGCFGGGGGGGGGEDGGFFDGGGGGCFFGGCFGEFGFGGGGGGGGGGGFGFGGGFGFFFFGGCFF+=++=?FGDDFEFDABEFFCFAF?CF?AFGFF>D55@4A)96>EBDFF=@==>;==DFF@FF>@;?@0(.3;;>))9)=)7:??D9<B9<>
@M00200:207:000000000-ALC1F:1:1101:10625:9400 2:N:0:5
TACCGGGGTATCTAATCCCGTTTGCTCCCCTGGCTTTCGTTCCTCAGTGTCAGATACAGTCCAGAACGCCGCCTTCGCCACCGGTGTTCCTCCAGATATCTACGCATTTCACCGCTACACCTGGAATTCCGCGTTCCTCTCCTGCACTCGAGCCCGCCAGTCTCACACGCAGTTCCCCAGTTAAGCTGAGGGATTTCACGTGTGACTTAGCGGGCCACCTACGAACCCTTTAAACCCAATAGACATG
+
CCCCCGGGGGGGGGGGGGGGGGGGGGGGGGGGGGGGGGGGGGGGGGGGGGGGGGGGGGGGGGGGGGGGGGGGGGGGGGGGGGGGGGGGGGGGGGGCFFGGGGG7FGGEFGGGGGGGGDGGGGGGAEFGGGGGGGGEGGGFGGGGGFGFG51ACDGGGCGCDFFGFFFGFG>>BEFFFFADCD6=FGFFFFGFF4?=FFFFFFE=EEEEEEBFFFFFD@@FFFF?@FFFB??FF26F?6::0))5:A<
@M00200:207:000000000-ALC1F:1:1101:16515:9403 2:N:0:5
TACAGGGGTATCTAATCCCGTTTGCTACCCTAGCTTTCGCACCTCAGCGTCAGATACGGTCCAGTGAGCCGCCTTCGCCACCGGTGTTCCTCCAGATATCTACGCATTTCACCGCTCCACCTGGAGTTCCACTCACCCCTACCGTTCTCGAGCCCGCCAGTATCAGGTGCAGCTCCTCGGTTGAGCCGAGGGATTTCACAACTGACTTAGCGGACCGCCTACGTTCGCTTTAAACCCAATAGACATGAGA
+
CCCCCFGGGGGGGGGGGFGFGFGGGGGGGGGGGGGGGGGGCGGGGGGGGGGGGGGGGGGGGGFGGGGGGGGGGGGGGGGGGGGGCGGGGGGGGGGGGGGGFAEGGGGGGGGGGEEDCFEFFGGGFGFGGGGGGGGGGGGFFGGGFFGFGAG>GDGGGGGGGGFFFFFFCFFFF@6AFFFDCCDFFGFBFBGA=8A@FFFEEFFFEF4?@E9>9>>;BB>@<D@3((,3<:(:AAF@<62179-4>A?>84
@M00200:207:000000000-ALC1F:1:1101:11752:9413 2:N:0:5
TACAGGGGTATCTAATCCTGTTTGATCCCCACGCTTTCGTGCCTCAGAGTCAATCTTCGTGTAACGAGCTGCCTTCGCAATTGGTGTTCTATGTCATATCTAAGCATTTCACCGCTACATGACATATTCCGCTCATCTCCACGGGATTCAAGACAGAGAGTATCCACGGCAGTTTCCGAGTTAAGCTCGGAGATTTCACCACGGACTTCCCTGCCCTCCTACGCACCCTTTAAACCCAGTAGACATG
+
CCCCCGGGGGGGGGGGGGGGGGGGGGGGGGGGGGGGGGGGGGGGGGGGGGGGGGGGGGGGGGGGGGGGGGGGGGGGGGGGGGGGGGGGGGGGGGGGGGGGGGGGGGGGGGGGGGGGGGGGGGGGGGGDGGGGGGGGGGGFFGGGGEGFGFGADGGGFGGGGGFGFFFGDGFEFEFFFB9C8CFFFGFFF5DE=FFEFFCCEFFFFFFFFFBEFF>BEFFFFFDFFFB?DFFC?EFFD?0;<CEFE<3
@M00200:207:000000000-ALC1F:1:1101:3712:9440 2:N:0:5
TACTGGGGTATCTAATCCTGTTTGCTCCCCACGCTTTCGTGCATGAGCGTCAGTGTCAGCCCAGAGACCTGCCTTCGCCATCGGTATTCCTCCTGATATCTACGCATTTCACTGCTACACCAGGAATTCCAGTCTCCTCTGCCGCACTCGAGCCTTGCAGTCCCAAATGCCATTCCCAGGTTGAGCCCGGGGATTTCACATCTGGCTTACAAAACCGCCTGAGCACGCTTTACCCCCAATCGACATGCGTT
+
CCCCCGGGGGGGGGGGGGGGGGGGGGGGGGGGGGGGGGGGGG8FEFGGGGGGGGG@FGEFFGGCAEGGGFFGAGGGGGGG@E@CG,FFGGGGGGDFFFGGDFGGGGGGGGGGGGFGGGGGC8EBEGGGGGGGGGGFGGFFCFDDGEGDGFEE6==8?GGGGGDGDFFGFG6;F:FF??F+D+;66DFFEF+95@AE>517AC@78475;;B8<-924(-9(((070-2-(6)1)0=99;;((/6((7),((
@M00200:207:000000000-ALC1F:1:1101:24538:9454 2:N:0:5
TACTGGGGTATCTAATCCCGTTCGCTCCCCTGGCTTTCGTGTCTCAGCGTCAGCACACCCCCAGCAACCTGTTTTCACCGTTGGCGTTCCAAGCGATATCTACGCATTTCACCGCTCCACCGCTTGTTCCAGTTGCCCCTAGGTGGCTCAAGATCGCCAGTATACCGAGCAGTTCCACGGTTGAGCCGTGGGATTTCACATGGGACGTACCAAGCCGCCTACACGCCCTTTATACCCAATAGACATG
+
CCCCCGGGGGGGGGGGGGGGGGGGGGGGGGGGDGGEGGGGGGGGGGGGGGGGGGGGGGCFEGGGGGGGGGFFGGGGGGGGGGGGGGGGGGGGGGGGGGGGGGGGGGCGC9EG:E>DGGGGGGGGFGGGGGDGGGGGGGFFGEGDGFGFGF?EGGGGGGGGGGFGFFDG>G5ABC9CFBA?ADEFFFFFFFCE94FBFFFFFB255@@>9D(98@F;10:;?@F17@;B1@4)/<8+(8::2)4<948
@M00200:207:000000000-ALC1F:1:1101:20701:9461 2:N:0:5
TACTGGGGTATCTAATCCCGTTTGCTCCCCTAGCTTTCGCGCCTCAGCGTCAGTGTCGGTCCAGGAAGCCGCCTTCGCCACCGGTGTTCCTCCTGATATCTGCGCATTTCACCGCTACACCAGGAATTCCGTTCTCCCCTGCATACCTCTAGTCTGCCCGTATCGGAAGCCAGTCCAGAGTTAAGCCCTGGATTTTCACTCCCGACGCGACAAACCGCCTACGAGCCCTTTCAGCCCAATAGACATGCCAC
+
6@ACCGCG@F@CCEDFFF@@ECFEGCFG@CEG<EFCFGEGDGG@F,EG@BFC@FEFGGGGG7@DC@FFGGDCC@EFGGFGCEGGGG?CEF9FFGFFGGEA9EAFC6:CFGGGGGGGGD,4@DECGCGCD,DD?EFAFGGFG8ECFFDFGFGGGGGDF6?8DGFFE>>EEG??A@FFFA5C97AC8:69CFFFF*9*BEEA6>====2(((6118F09161;@<;<0-:14><>B4?220:09636<7)).)
@M00200:207:000000000-ALC1F:1:1101:28112:9473 2:N:0:5
TACTAGGGTATCTAATCCTGTTTGATCCCCACGCTTTCGTGCCTCAGCGTCAATTGCGGATTCGTGAGATGCCTTCGCAATCGGTGTTCTGTGTGATATCTATGCATTTCACCGCTACACCACACATTCCTCCCACGGCACCCGCATTCTAGCACTGCAGTATCAACGGCACGTTCGAAGTTGAGCTCCGAAATTTCACCGCTGACTTACAATGCCGCCTACGCACCCTTTATACCCAGTAGACATG
+
CCCCCGGGGGGGGGGGGFGGGGGGGGGGGGGGGGGGGGGGGGGGGGGGGGGGGGGGGGGGGGGGGGGEGGGGGGGGGGEEFGGGGGGGGGGGGFGGAFFGGGGGGDFFFGGGFEGGGGGGGGFFGGGGGFADGCFGDDGE8EGGGDD>FFFDFFGGGEFGGGFGFFFGFG5BECAFFFFGGGFFFDFF>AD>AFFCFEF@A2:>AFFFFFF=CFF)>@F>FFFBD@B(134>C58@EE=;EE5CFEF
@M00200:207:000000000-ALC1F:1:1101:26507:9508 2:N:0:5
TACACGGGTATCTAATCCCGTTTGCTCCCCTGGCTTTCGCTCCTCAGCGTCAATGCCGGTCCAGGATGCCGCCTTCGCCACCGGTATTCCTCCAGATATCTACGCATTTCACCGCTACACCTGGAATTCTGCATCCCTCTCCCGGATTCAAGCCATCCAGTATCGGACGCCGTTCCCAGGTTGAGCCTGGGGATTTCACGTCCGACTTAGTTGGCCGCCTACGAGCCCTTTAAGCCCAATAGACATG
+
CCCCCGGGGGGGGGGGGGGGGGGGGGGGGGGGGGGGGGGDGGGGGGGGGGGGGGGGGGGGGGGGGFGGGGGGGGGGGGGGGFGGGGGGGFGGGGGGGGGGGFGGGGGGGGGGGGGGGGGGGGGGGGGGGGGGGGGFGGGFGGFGE5>BGFGGGGDGGGGFGFFGD>>GEG55@AFFFFF*=FAAAFFFF>9BDAFFFEFBDD@FFBF<)9ECE8F;@F20<D@D(79:72?2<2@@BFF??<:<<A<
@M00200:207:000000000-ALC1F:1:1101:15500:9519 2:N:0:5
TACCGGGGTATCTAATCCTGTTCGCTCCCCACGCTTTCGCGTCTCAGCGTCAGTACCGTCCCAGAGAGCTGCCTTCGCCATTGGTGTTCTTCCTGATATCTGCGCATTTCACCGCTACACCAGGAATTCCACTCTCCTCTTCCGGACTCTAGCCACACGGTTTCCGTCGACGTCTGGAGGTTAAGCCTCCAGTTTTCACAACGGACCTGTTTGGCCGCCTACACGCTCTTTAAACCCAATAGACATGAGCT
+
CCCCCGGGGGGGGGGGGGGGGGGGGGGGGGGGGGGGGGGGGGGGGGGGGGGGGGGGGGGGCGGGGGGGGGGGGGGGGGGGGGGGGGGGGGGGGGGFGGGGGGGGGGGGGGGGGGGGGGGGGGGGGGGGGGGGGGGGGFGFGGGDDBGFGFGFGGGGGGGDGGDG?BFGFGFFBAFFF8AGGGFFF>FFFFGFFFFFFEA539===>>@@FEE;?F@>>FF;;@D?>7@FFAD<>F???FFFFFFAAF4))-
@M00200:207:000000000-ALC1F:1:1101:7521:9524 2:N:0:5
TACCGGGGTATCTAATCCTGTTCGCTCCCCACGCTTTCGCGCCTCAGCGTCAATACCGGTCCAGGATGCCGCCTTCGCCACCGGTGTTCCTCCAGATATCTACGCATTTCACCGCTACACCTGGAATTCCACATCCCTCTCTCGGATTCAAGCCCACCAGTATCGGACGCAGTTCCCGGGTTAAGCCCGGGGATTTCACGTTCGACTTAGCAGGCCGCCTACGCGCCCTTTACACCCAATAGACATG
+
CCCCCGGGGGGGGGGGGGGGGGGGGGGGGGGGGGGGGGGGGGGGGFFGGGGGGGGGGGGGGGGGGFGGGGGGGGGGGGGGGGCFFGGGGGGGGGGGGGGGGFFFEGGGGGGGGGGGGGGGGGGGGGGGGCGGGGGEGGGFF,=CDBGFGFGGGGGGGC7DGGFGEFFGADBDEFFF4B>?EG)8BGFFF)C3;:8@F3816@@21;7?9CFCE:BBB;FF:::B9B>>F:?BAAFFFFFF24>?BA2
@M00200:207:000000000-ALC1F:1:1101:17432:9574 2:N:0:5
TACAGGGGTATCTAATCCCGTTTGCTCCCCTGGCTTTCGCGCCTCAGCGTCAATACCGGTCCAGGATGCCGCCTTCGCCACCGATGTTCCTCCAGATATCTACGCATTTCACCGCTACACCTGGAATTCCACATCCCTCTCCCGGATTCAAGCCTTTCAGTCTCGGACGCAGTTCCCGGGTTGAGCCCGGGGATTTCACGTTCGACTTAGAAGGCCGCCTACGCGCCCTTTAAGCCCAATAGCCATG
+
CCCCCGGGGGGGGGGGGEGGGGGGGDFGGGGGGGGGGGGGGGGGGGGGGGGGGGGGFGGGFGGCGFFGGGGGGGGGGGGGGGGGGGGFFGGGGGGGGGGFG=EFFGECGGGGGGGG>:DF8EFGFGGGGGFGDEG@DFF9D88CE>G>GFDEGFGFGGDG@GFFBFBGFG>??EF6AEEDGC@9FF*9?>CD@;;EFEC7@@@FF@01CE3)90;39>1?BB6;6019>0:A<A??4013)5)524:
@M00200:207:000000000-ALC1F:1:1101:14792:9580 2:N:0:5
TACTGGGGTATCTAATCCTGTTTGCTCCCCACGCTTTCGTGCCTCAGCGTCAATATTCGTGTAGTAAGCTGCCTACGCAATTGGTGTTCTATGTCATCTCTAAGCATTTCACCGCTACATGACATATTCCGCTTACCTCCACGACATTCAAGATTGATAGTATCCACGGCAGTTTCCAAGTTAAGCTTGGAGATTTCACCACGGACTTACCAACCCGCCTACGCACCCTTTAAACCCAATAGACATGAACT
+
CCCCCGGGGGGGGGGGGGGGGGGGGGGGGGGGGGGGGGGGGGGGGGGGGGGGGGGGGGGGGGGGGGGGGFGGGGFGGGGG7FGGGGGGGGGCFGGDGGGGGGGGGGGGGGGGGGGGGGGGFFGGF9AAEGGGGGGGGGG?6FGDE>DFGFGGGG8D?=@FFCFGFFF6BGAA:*=D9@?D9E7C?FBFFDDA5CCCCEF5:CA>))8=>A8C):5A=AAAFF=99@F9@F)@46/86@D1=3);)))7)))
@M00200:207:000000000-ALC1F:1:1101:18406:9609 2:N:0:5
TACGCGGGTATCTAATCCCGTTCGCTCCCCTAGCTTTCGCGCCTCAGCGTCAGTGTCAGCCCAGCAACCCGCCTTCGCCACTGGTGTTCCTCCCGATATCTACGCATTTCACCACTACACCGGGAATTCCACTACCCTCTCCCACCTTCAAGCCGATCAGTTTCCGATGCAGTTTCCCAGTTGAGCCGGGAGATTTCACATCGGACTTGACCAGCCGCCTGCGCGCTCTTTAAACCCAATAGACATG
+
CCCCC:CGGGGGGGGGGCFGGGGDEEGGGGFGGGGGGGGGGGGGGGGGGGGGGGGGGGGGGGGGGGGGGGDGGGGGFGFGGGFGGGGGGGGGGGGGCBEFGCGGGDGGGGGGCGF?=FGGGEEGGGGGGGGGGGGGGGGFGFDGGBGA?CFFF=D+<EGDFGFGFF5=?GFFBEAAFFFFFC69AGFDB)9;?):5A?FCC;@(;;>FF3=<EFFF>>F:?0;>037BF<9A)<?<<B?7:AAFB>F
@M00200:207:000000000-ALC1F:1:1101:26217:9619 2:N:0:5
TACGAGGGTATCTAATCCCGTTTGCTCCCCACGCTTTCGCGCCTCAGCGTCAGGGAATGCCCAGAGACCCGCCTTCGCCACCGGTGTTCCTCCCGATCTCTACATATTTCACCGCTACACCGGGAATTCCAGTCTCCTCTGCATCCCTCAAGAATGGCAGTATCGGCCGACCCCCTGAGTTGAGCCCAGGGATTTCACGACCGACTTGCCATCCCGCCTACCCGCCCTTTATACCCAGTAGACATT
+
CCCCCCGGGGGGGFGGG<FGGGGGGGGGGGGGGGGGGGGGGGGGGGGGGGEGGGGFGGGGGGGGGGGGFGFFGGGGGGGGGGGGGGGGGGGGGGGEFGGGGGGG,=AFGGFGGGGGGGGGGGGGGGGGGGGGGGGGGGGFGGGGGBGFGFGGGDGGGGGGFGFGDEFG5?DFFF@EAFFGGG>AA6?AFFC)(;AE6@;;;B:9(2(/967)6=)672?00(.(46>9?7))).@F2(344)5--)
@M00200:207:000000000-ALC1F:1:1101:11064:9634 2:N:0:5
TACGCGGGTATCTAATCCTGTTTGATCCCCACACTTTCGTGCCTCAGCGTCAGTTTGAGCTTAGTTAGCTGCCTTCGCAATAGGTGTTCTTGACGATATCTAAGCATTTCACCGCTACACCGTCAATTCCGCCAACCTCAACTCTACTCAAGCCCATCAGTATCAATGCCACCCTCCCGGTTAAGCCGGGATATTTCAGCACTGACTTAATAGGCCGCCTACGCACCCTTTAAACCCAATAGACATG
+
CCCCCGGGGGGGGGGGGGGGGGGGGGGGGGGGGGGGGGGGGGGGGGGGGGGGGGGGGGGGGGGGGGGGGGGGGGGGGGGGGGGGGGGGGGGGGGDGGGGGGGGGGGGGGGGGGGGGGGGGGEGGGGGGGGCEGGGGGGGFDFGGGFGFGFGGGGGGDFGGGGFGFFFGFGFFFAFFFFFGGGFFFGFDDDGFDFFFFFFFFF@=EFFFFFF<5>A=>>FFFDFFFBFFFFFFFFFFF;@@FFFFFF@
@M00200:207:000000000-ALC1F:1:1101:20515:9649 2:N:0:5
TACTGGGGTATCTAATCCCGTTTGCTCCCCTGGCTTTCGCGCCTCAGCGTCAGTGTCGGTCCAGGAAGCCGCCTTCGCCACCGGTGTTCCTCCAGATATCTACGCATTTCACCGCTACACCTGGAATTCCAGTTACCTCTCCAGAGGTCAAGATTGCCAGTATCCAGTCCACTCCTGGGGTTGAGCCCCAGTCTTTAAAACCAGACTTAACATTCCGCCTACACGCCCTTTAAACCCAATCGACATG
+
CCCCCFGEFEGFFEGGGGGGGCDCEFGFDFFGFGGGGGGGGGGGFGGGGGGGGGGGGGGFGGGGGGGGGCGGGGGGGGGFEGGECEGC9FFGEFFGGGGGGGEFGGGGGGGGGGGGCGGGFF@BGGGGGFCDG83@DGGFGAFGGFG9DF?FGFGGGCGGGGFGF76EF?9DCDFAAFF69D>A5CA*9?DFFF9AFEF;E)5-444/:**19CF>@@@(5==5-5339;4>EFF57;0((/3900)
@M00200:207:000000000-ALC1F:1:1101:14652:9684 2:N:0:5
TACTAGGGTATCTAATCTTGTTTGTTCCCCCCGCTTTGTTGCTTAGGGTTCAGTTTTGGCCCAGAGGCTGGCCTTCGCCTTCGGTTTTCTCCAGGATTCTTAGCCATTTAACGGCACCACTGGGATTTCACCCTCCCTCTCCAAACCCCACGCCAGTAATTTCCAGCGCCAATTCCCAGTTTAACCCGGGGGTTTCAAACTCGGACTTCCCCACCAACTTGCCCACCCTTTAAGCCCAGAAGACAGGAGA
+
CCCCCGGGGGGGGG9CF,,,=F,66,CFG,++6+@F,,,,,,,,6,6,6;,,,,,<,B6EA,,,:,C,4,,B,F,,4F,,,,:,6,B,C,4C,,,,,,,,449,,,9E,,,C,++++9,A8,@4A4E,@=99+@6E++0*+@,6,*+*+0++=+6+6@++6=9+3+5+*+3*3*BB*@*0<+?++=A*:AG)(:4/8*+./)((((.)/)(6((2(6;1).)(.)(((4:)<2)7)-((((((.(((,-(
@M00200:207:000000000-ALC1F:1:1101:22513:9690 2:N:0:5
TACTAGGGTATCTAATCCTGTTCGCTCCCCACGCTTTCGCTCCTCAGCGTCAGTTGTTGCCCAGAGACCCGCCTTCGCCACCGGTGTTCCTCCTGATATCTGCGCATTTCACCGCTACACCAGGAATTCCAGTCTCCCCTGCAACACTCTAGTTTGCTCGTACAGACTGCAGGCCTGAGGTTGAGCCTCGGGTTTTCACAGCCGACGCAACAAACCCCATACGAGCTCTTGAACCCCAAAAACCATGAGA
+
-AB<<FAD6FC@FCEGCGGAFECBBFF@@FG7FGGFDF7CEGE8FDFGEFB:CFA,CFFC@FC<CBC@FGGGG@7FFFE:F87477F:FGD,AA<A<9EA;4,CGGGC8EFEA4@+=:=:@+9+498,,74=+@8E7=CDD?C+@5=+=<366==B9,=CD=*0?=0,*6;AFA?A?6FFC60***3;9*<?@55)+2+1*7)):4((5>(0(,),(,(((,(/(:(66)..4)0)(4(((((-(54)).
@M00200:207:000000000-ALC1F:1:1101:15401:9693 2:N:0:5
TACAGGGGTATCTAATCCTGTTCGCTCCCCACACTTTCGCTCCTCAGCGTCAGGTAATGCCCAGAGAACCGCCTTCGCCACCGGTGTTCCTCCTGATATCTGCGCATTTCACCGCTACACCAGGAATTCCGTTCTCCCCTGCATACCTCTAGTCTGCCCGTATCGGAAGCAGGCACGGGGTTAAGCCCCGTGTTTTCACTCCCGACGCGACAAACCGCCTACGAGCCCTTTATACCCAGTAGACATG
+
CCCCCGGGGGGGGGGGGGGGGGGGGGGGGGGGGGGGGGGGGGGGGGGGGGGGGGGGGGGGDFGGGGGGGGGGGGGGGGGGGGGGGGGGGGGGGGGGGGGGGGGGGGGGGGGFGGGGGGGGGGGGGGGGGGGDFGGGGGGFGGGGGFGFGBGGGGGGGDF6CDFGFFFGFGFFFF?FB59>E>FFFGF*9ADFFFADFCFFEFFFF=B063>B@@F@FFFF?B66(7><:::>B<@F>7?:>ADA9A?
@M00200:207:000000000-ALC1F:1:1101:6938:9697 2:N:0:5
TACCGGGGTATCTAATCCCGTTCGCTCCCCTAGCTTTCGCGCCTCAGCGTCAAGAGTGGGCCAGGTAGTCGCCTTCGCCACTGGTGTTCCTCCCGATATCTACGCATTTCACCACTACACCGGGAATTCCACTACCCTCTCCCACCTTCAAGCCGATCAGTTTCCGATGCAGTTTCCCAGTTGAGCCGGGAGATTTCACATCGGACTTGACCAGCCGCCTGCGCGCTCTTTAAACCCAATAGACATG
+
CCCCCGDGGGDFFFGGGGGGGDGGGGGGGGGGGGGGGGDGGGG7FFGGGGGGCGF<FFGGGGGGGGGGGGGGGGGGGGGDGGGGGEGGGGGGFFG7>FEGD;FGGGGGGFDGGGGGGGGFGGGGEEFGGGGGGFD@FDGFGGGGGFGBGFGGGGGGGGGGGFFGFFDC>DFFFCFFFFFGFFFFFGFDBBDEF4=7B<BCCED??;;E<EEFFDA19B9(60:6;F9?<B)46AFF:11:>):<<B<
@M00200:207:000000000-ALC1F:1:1101:27719:9707 2:N:0:5
TACGGGGGTATCTAATCCGGTTCGCTCCCCACGCTTCCGCACTTGAGTGTCAGTTACTGCCCAGGTAGGTACCTTCGTCCTTGGTGTTCCTGCTGATCTCTACGCATTTCACCACTACACCAGCAATTCCCCTACCCTCTGCAGTCCTCGAGCCGTGCAGTCTATACTGGCCTCCCCGTGTTAAGCACGGGGCTTGCACAGCATACTTGCACAGCCACTGGCATGCGCTTTAACCCCACTAGACATGAGC
+
CCCCCGC++8CFCF6CFFF7@@7FGGGGGGF@FE@FGGCFGEEGFC,CFF<EEEDGCFGG<FGECFEDCGGF<EEFDFGDF9?,:D<FE@EEFCF9,C9@;@?DEEE7@F9FFGECFEFFEFE@A6EFFGCDC?F,+=?6===DEFGFDAG+@@DGGGCF80=+<78@+AA*08*0@599CFFFFGF>9B>*(8;55>65>D@E=EE?34=EEDA;13()/((7()6,(6(4?3=;?0(442AA92)652
@M00200:207:000000000-ALC1F:1:1101:10220:9726 2:N:0:5
TACGAGGGTATCTAATCCTGTTTGCTCCCCACGCTGTCGCGCCTCAGTGTCAGCCATACTGCCCAGCAGGCCGCCTTCGCCACTGGTGTTCCTCCCAATATCTACGCATTTCACCGCTACACTGGGAATTCCACTCACCTCTCCTGGTCTCAAGCCATGCAGTTTGACAGGCAGTTCCTCGGTTAAGCCGAGGGATTTCACCCGTCACTTGCAAAGCCGCCTACGCGCCCTTTAAACCCAATAGACATG
+
CCCCCGGGGGGGGGGGGGGGGGGGGGGGGGGGGGGGGGGGGGGGGGGGGGGGGGGGGGGGGGGGGGGGGGDGGGGGGGGGGGGGGGGGGGGGGGGGGFGGGGGGGGGGGGGGGGGGGGGGGGGGGGGGGGGFGGGGGGGFGFGGGFGFGFGGGGGGGGGGGGDGFFFGFGFFFDFFFFFGGGFED+?CFFDABFFFFFFFFEF2<ADFFEFEEFFED=@=9<;8266>@6>1.>F6<?BB?1>AAB)42
@M00200:207:000000000-ALC1F:1:1101:4050:9727 2:N:0:5
TACTAGGGTATCTAATCCCGTTTGCTACCCTAGCTTTCGCACCTCAGTGTCAGATTCCGGCCAGTGAGCCGCTTTCGCCACCGGTGTTCCTCCTGATATCTACGCATTTCACCGCTCCACCAGGAGTTCCACTCACCCCTCCGGACCTCAAGCCCGCCAGTATCGTTTGCAGTTCCCCGGTTGAGCCGGGGAATTTCACAATCGACTTAGCGGACCACCTACGTGCGCTTTAAACCCAATAGACATG
+
CCCCCGGGGGGGGGGGGGGGGGGGGGGGGGGFGGGGGGGGGGGGGGGGGGGGGGGGGGGGGGGGGGGGGGGGGGGGGGGGGGGGGGGGGGGGGGGGGGGGGGGGGGGGGGGGGGGGGGGGGGGGGGGGFGGGGGFGFGGFGGGGGEGFGFGGGGGGGEGGGGFGFFFGEF@FCEFFFFFGCDFFFGFEFFGFDFFFFFFFFFFF:@FFFFEB9@EBFFFFFFFFFF>99:B><A?FF<1<><>4557
@M00200:207:000000000-ALC1F:1:1101:26628:9736 2:N:0:5
TACTCGGGTATCTAATCCTGTTTGCTACCCACGCTTTCGCTCCTCAGCGTCAGTGCCGGCCCAGACCACCGCCTTCGCCACCGGTGTTCCTCCTGATATCTGCGCATTTCACCGCTACACCAGGAATTCCGTGGTCCCCTACCGGACTCTAGCCATAGCAGTATCGAGTGGCGTCTCCAGGTTGAGCCTGGAGGTTTCACACCCGACTTGCCAAGCCGCCTACGAGCTCTTTAAACCCAGTAGACGTG
+
CCCCCGGGGGGGGGFGGGGGGGGGGGGGGGGGGGGGGGGGGGGGGGCFGGGGGGFGGGGGGGGGGGGGGGGGGEDGGGGDGCFGGGGGGGGGGGCGADGGGCGDGGGCGGCGFCEGDGGGDGGGGGGGGGGGGCDFFDDFGGGC+:8?DFFGFGCF?7FGCCCCABF6959?*):?FFF472@>A>AAFFFF=>ABCEAE?E(:@93;;EEF4)),(69;D;807,70)6)).)/92:3:45<4)(-(
@M00200:207:000000000-ALC1F:1:1101:2654:9751 2:N:0:5
TACCGGGGTATCTAATCCTGTTTGATCCCCACGCTTTCGTGCCTCAGCGTCAATACAACCATAGTAAGCTGCCTTCGCAATTGGTGTTCTGTGACATATCTATGCATTTCACCGCTACTTGTCACATTCCGCCTACCTCTAGTGTATTCAAGCTCATCAGTATCAAAGGCACTGCGATGGTTGAGCCACCGTCTTTCACCCCTGACTTACCACTCCACCTACGCACCCTTTACACCCAATAGACATG
+
CCCCCGGGGGGGGGGGGGGGGGGGGGGGGGGGGGGGGGGGGGGGGGGGGGGGGGGGGGGGGGGGGGGGGGGGGGGGGGGGGGGGGGGGGGGGGGGGGGGGGGGGGGGGGGGGGGGGGGGGGGGGGGGGGGGGGGGGGGGFGGGGGFGFGF=FFGGGGGGGFGFGFFFGFGFFFFFFFFEGFGFFFGFFFFGFFFFFFFFFFFFFFFFEEFFFFFFFEFFFFEA2@B4ADB=CEFFF@FBDF4@EFFF
@M00200:207:000000000-ALC1F:1:1101:10408:9756 2:N:0:5
TACGAGGGTATCTAATCCTGTTTGCTCCCCACGCTTTCGTGCATGAGCGTCAGTGTTGGCCCAGAAGGCTGCCTTCGCCATCGGTGTTCCTCCAGATCTCTACGCATTTCACTGCTACACCAAGTATTCCAGTCCCCCCTCAAACCCTCTAGCAAGGTAGTTTCCAATGCCATTTCCGAGTTGAGCCCGGAGCTTTCACATCCGACTTACCTCACCACCTACGCACCCTTTAAACCCAATAGACATGAGA
+
CCCCCFGGGGGGGGGGGGGGGGGGGGGGGGFGGGGGGGGGFGGGGGGGECFGEFFGGFGGFGGGGGGGGGGGGGGG?EGGGGDGGGGGGGGGFGGGFGDFFDFGGEGCEF;FFFDDDFGGGGCFGCDFFFCFGGCGGGGAGGGGGFDFFDA9FGGGGGFCDF7FDC+@;FFFFEFFFE*=8C+=;D**3**@AF>EF@FCA5C2AA)>CFFEB4F2>>D2>B>9D=>DD8E3)7=4:@(,66;4C37)))
@M00200:207:000000000-ALC1F:1:1101:9121:9768 2:N:0:5
TACTGGGGTATCTAATCCTGTTTGATCCCCACGCTTTCGTGCATCAGTGTCAATATTCGCGTAACGAGCTGCCTTCGCAATTGGTGTTCTATGTCATATCTAAGCATTTCACCGCTACATGACATATTCCGCTCATCTCCACGACATTCAAGGCTGATAGTATCCATGGCAGTTCCCAAGTTAAGCTCGGGGATTTCACCACGGACTTACCAACCCACCTACGCACCCTTTAAACCCAATAGACATG
+
CCCCCGGGGGGGGGGGGGGGGGGGGGGGGGGGGGGGGGGGGGGGGGGGGGGGGGFGGGGGGGGGGGGGGGGGGGGGGGGGG9FFGGGGGGGGGGGGGGGGGGGGGGGGGGGGGGGGGGGGGGGGGGGGGGGGGGGGFGFFGGGGGFGFGFGGFFDGFFDFGGFEFFFF?FFFFFFFFFFGFGBFFGCFE*79>>9=FAFEFFFFAA9>EE>C=5?>AA@2;:9BD==DB=);?EFFFF?;8C);EC3
@M00200:207:000000000-ALC1F:1:1101:5393:9774 2:N:0:5
TACACGGGTATCTAATCCTGTTCGCTCCCCACGCTTTCGCGTCTCAGCGTCAGTACCGTCCCAGAGAGCTGCCTTCGCCATAGGTGTTCTTCCCGATATCTGCGCATTTCACCGCTACACCGGGAATTCCACTCTCCTCTTCCGGACTCTAGCCAGTTGGTTTCCGATGACCTCTCGAGGTTGAGCCTCGAGTTTTCACACCAGACCTACCTGGCCGCCTACACGCTCTTTATACCCAGTAGACATG
+
CCCCCGGGGGGGGGGGGGGGGGGGGGGGGGGGGGGGGGGGGGGGGGGGGGGGGGGGGGGGGGGGGGGGGGFGGGGGGGGGGGGGGGGGGGGGGGGGDGGGGGGGGGGGGGGGGGGGGGGGGGGGGGGGGGFGGGGFDGGFGGGDGEGFGFFEGGGGFGGGGGFGFEFGDGFFFFFFFFEGGGFFFGFFFFGF=BFFFFFCE?FDFB=FFFF@AFF?BFBF@FFF?;;FBFF>ABFB?7?FF<BFBFF
@M00200:207:000000000-ALC1F:1:1101:14286:9791 2:N:0:5
TACTGGGGTATCTAATCCCGTTTGCTCCCCTAGCTTTCGCGCCTCAGCGTCAATGCCGGTCCAGGATGCCGCCTTCGCCACCGGTGTTCCTCCAGATATCTACGCATTTCACCGCTACACCTGGAATTCCGCATCCCTCTCCCGAATTCAAGCCATCCAGTATCCGACGCAGTTCCCAGGTTGAGCCTGGGGATTTCACGTCGGACTTAGTTGGCCGCCTACGAGCCCTTTATGCCCAATAGACATGAGCT
+
C<CCCGGGEEGGGFGGGG<EFFAFDCGFGGGDFFGFFGD@FCG@CF<FEEGDECDFGGDGEGFDGGCFFEGGGDEGCFCFGGDCCBFGGCEFGGFDFFAEGGGCE>CFGGFFFEGDDEGGGFC@F8ADDGGGGGG@?DDFGFGGG*@<FFD:DDGGD?DFFCFGA?5>D55@9AFFFF>GGG6/9DA4A>*358A@F?890(/(/32.)969)(8@>FB0(812/6>FBF><A9B=7::(.6).-.262))
@M00200:207:000000000-ALC1F:1:1101:28561:9817 2:N:0:5
TACTGGGGTATCTAATCCTGTTTGCTCCCCACGCTTTCGCGCCTCAGCGTCAGAACCGGTCCAGGTAGCCGCCTTCGCCACTGGTGTTCCTCCCAATATCTACGCATTTCACCGCTACACTGGGAATTCCGCTACCCTCTCCCGGCCTCAAGCCAAGCAGTTTCAAAGGCAGTTCCTCGGTTAGGCCGAGGGATTTCACCTTTGACTTGCCAAGCCGCCTACGCGCCCTTTAAGCCCAATAGACATG
+
CCCCCGGGGGGGGGGGGGGGGGGGGGGGGGEFGGGGGGGGGGGGGGGGGGGGGGFGGGGGGGGGGGGGGGGGGGEGGDFGGGGGGGGGGGGGGFCEGGGGGGGGGGGGGGGGGGGGGGFGGGGGGGGGFEGGGGGDFGGFGGGGCDCEGFGGGGDGGGGGGGFGFA?FFGFB6AFAACB7ADEF5CFFFEGFDFFFF?CB@E4>CEF4*64).6:(236?D;;1(39093495<F?66(,))..42.
@M00200:207:000000000-ALC1F:1:1101:12028:9817 2:N:0:5
TACAGGGGTATCTAATCCTGTTTGCTCCCCACGCTTTCGTGCCTGAGCGTCAGTGCTGGTCCAGATGGCCGCCTTCGCCACGGATGTTCCTCCCGATCTCTACGCATTTCACCGCTACACCGGGAATTCCGCCATCCTCTACCGCACTCTAGCTCGCCAGTATCCATCGCCATTCCCAGGTTGAGCCCAGGGCTTTCACGACAGACTTAACGAACCGCCTACGCACGCTTTAAACCCAGTAGACATGAGA
+
CCCCCGGGGGGGGGGGGGGGGGGGGGGGGGGGGGGGFGGGGGGGGGGGGGGGGGGGGGGGGGFGGGGGGGGGGGGGGGFEGGGFGGGGGGGGGGGGGGGGGGGGGGGGGGGGGGGGGGGGGGGGGGGGGGGGGGGGGGGFGGGGGFDFGFGGGGGGGGGGGGFFFFFGFGEDFFFFAFFGGGFFFGFFFFFEFA?@FFFB@BFFDFEE3CEDFFF6;09?D@F9:>FF<6?<A<F)3304<AA26>>93<
@M00200:207:000000000-ALC1F:1:1101:18079:9819 2:N:0:5
TACTGGGGTATCTAATCCTGTTTGATCCCCACACTTTCGTGCATCAGTGTCAGTTAGAGCTTGGTAAGCTGCCTTCGCTATTGGTGTTCTTGACGATATCTAAGCATTTCACCGCTACACCGTCAATTCCGCCTACCTCAACTCCACTCAAGTCCATCAGTATCAATGCCACCCTCCCGGTTAAGCCGGGATATTTCAGCACTGACTTAATAGACCACCTACGCACCCTTTAAACCCAATAGACATG
+
CCCCCGGGGGGGGGGGGGGGGGGGGGGGGGGGGGGGGGGGGGGGGGGGGGGGGGGGGGGGGGGGGGGGGGGGGGGGGGGGGGGGGGGGGGGGGGGGGGGGGGGGGGGGGGGGGGGGGGGGGGGGGGGGGGFGGGGFGGGFGGGGGFGFGF8=FGGGGGGFFGFGFFFFFGFFFFF?BFDGEGFBFGFF>>DFFCCCFFFCFFFF9EFCEFECEAABCDDBBFF=@FADBDFFEFFF?DF:>C*708>
@M00200:207:000000000-ALC1F:1:1101:3078:9823 2:N:0:5
TACCAGGGTATCTAATCCCGTTTGCTCCCCACGCTTTCGTACCTCAGCGTCAGAACCGGCCCAGCTGCCTGTCTTCACCTTCGGCGTTCCGATAGATATCAACGCATTTCACCACTCCACCTATCGTTCCGACAGCCCCTACCGATCTCAAGACATGCGGTTCGCCGTGCAATTCCTCGGTTGAGCCGAGGGCTTTCACACGACGCCTGCATATCCGCCTACGTACGCTTTATGCCCAGTAGACATG
+
CCCCCGGDGGGGGGGGGGGGGGGGGGGGGGGGGGGGGGGGGGGGGGGGGGGGGGGFGGGGGGGGGGGGGGGGGGGGGGGFGGGGGGEGGGGGGGGGFFFGGCFGECEGFGGGGGGG8EGGFGGFCEGGGGG+0@DCFGGDC=?DDEGFGBDCDG?FFGGGGGFGF>ECFD4B9@FF6BEGEDDFFGFF>?DEFFFFFFFE;@1,3363;0;A49FF?FF?(:<?>:6>?F0<<9@F??BFAA-4)<B
@M00200:207:000000000-ALC1F:1:1101:12694:9837 2:N:0:5
TACTCGGGTATCTAATCCTGTTCGCTCCCCACACTTTCGCTCCTCAGCGTCAGGTAATGCCCAGAGAACCGCCTTCGCCACCGGTGTTCCTCCTGATATCTGCGCATTTCACCGCTACACCAGGAATTCCGTTCTCCCCTGCATACCTCTAGTCTGCCCGTATCGGAAGCAGGCTCAGGCTTGAGCCCTGAGTTTTCACTCCCGACGTGACAAACCGCCTACGAGCCCTTTAAACCCAATAGACATG
+
CCCCCGCGG@FGGGGGGGGGFGGGGFGGGGGGE@FGFGGGGGGGGGGGGGGGGGGGGGGGCFEGGGGGGGGGGGCF@CFCGFGEFCFFGGCFGGGGFCGFAFGGGGGGFCGGGGGGGGFFFDGEGFGFEGGGGGGGGGGFGGGGGFGCGFG8?FCFFD?DGDFGFE5E9CFCF5CFFFF*1;@FFD*9ACFFA:FCFFF?8><AD=BFFFB:CFFFFF210=@?@>9;(6)656*A;36(4)589A7
@M00200:207:000000000-ALC1F:1:1101:7566:9859 2:N:0:5
TACGAGGGTATCTAATCCCGTTTGCTCCCCTAGCTTTCGCGCCTCAGCGTCAGAAAAGGTCCAGCACGCCGCTTTCGCCACCGGAGTTCCTGTAGATATCAACGCATTTCACCGCTCCACCTACAGTTCCGCATGCCCCTACCTTCCTCGAGGCCGTCAGTATCTAAGGCAGTTCCACGGTTGAGCCGCGGCATTTCACCCCAGACTTGACAGCCCGCCTACGCGCCCTTTAAACCCAGTAGACATGAGAC
+
CCCCCGGGGGGGGGGGGGGGFGGGGGGGGGGGGGGGGGGGGGGGGGGGGGEGGGGGGGGGGGGGGGGGGGGGGEGGGGGGGGGGGGGGGGGGGGGGGGGGGGGGGEGGGGGGGGGGGGGGGGGGGGFFGGGGGGGFGGGFGGGGFF=DDDE6CDG69@CDGCFGFFFGAGADFFFFFF5>E?>FFF>ADFGD@F4)37AAFFD;;@EC<8@)7;F<;FFFFF<0>;BF6:B9A9FF0(42<A9464))).)
@M00200:207:000000000-ALC1F:1:1101:9905:9860 2:N:0:5
TACGAGGGTATCTAATCCCGTTTGCTCCCCTAGCTTTCGTTCCTCAGCGTCAGTTAGGTCCCAGTGAGCCGCCTTCGCCTCCGGTATTCCTGATGATATCAACGCATTTCACCGCTCCACCATCAGTTCTGCTCACCTCTAGCCTACTCAAGCTCGGTAGTTTGGAGCGCAATTCCTCGGTTGAGCCGAGGGCTTTCACACCCCACTTTCCAAGCCGCCTACGAACTCTTTATACCCAGTAGACATGAGA
+
CCCCCGGGGGGGGGGGGEFFFFGGGGGGGGGGGGGGGGEFGGGFGGGFGFGGGGGGGGGGGGGGGGGGFGGGGGGGG7FFFFGGEGGGGGGGFFGGAFGFGFFEEECGFFGGGGGDGGGGFGGGGGGACDFG?FFDFGGFGGGDGFFFGFGGGCGDGGGGGFFFFFFGFGFFFEFFFFFCEDBFFGFDFFGFFFFFFEFEB:>B>@@BFEECEEFF=6@0<@;@D9;>?39?CE=A;325>7??C<BA2<
@M00200:207:000000000-ALC1F:1:1101:18404:9867 2:N:0:5
TACACGGGTATCTAATCCTGTTTGCTCCCCACGCTTTCGCGTCTCAGCGTCAGTACCGTCCCAGCGAGCTGCCTTCGCCATTGGTGTTCCTCCCGATATCTGCGCATTTCACCGCTACACCGGGAATTCCACTCGCCTCTTCCGGACTCTAGTCCGGCAGTATCGATCGGCATCCCAGGGTTGAGCCCTGGACTTTCACAACCGACTTACCGGACCGCCTACACGCGCTTTAAACCCAGTAGACATG
+
CCCCCGGGGGGGGGGGGGGGGGGGGGGGGGGGGGGGGGGGGGGGGGGGGGGGGGGGGGGGGGGGGGGGGGGGGGGGGGGGGGGGGGGGGGGGGGGGGGGGGGGGGGGGGGGGGGGGGGGGGGGGGGGGGGGGGGGGGGGFGGGGGFGFGFGFGGGGGGGGGGFGFFFGFGBFEFFFFFFGGGFFFGFFFFGFFFFEFEFEFFFFFFBFCFF?>9DFB;9??BFBFBB0;<BFFFFF:<18AAFFB<D
@M00200:207:000000000-ALC1F:1:1101:25801:9867 2:N:0:5
TACCCGGGTATCTAATCCCGTTTGCTCCCCTGGCTTTCGCTCCTCAGCGTCAATGCCGGTCCAGGATGCCGCCTTCGCCACCGGTATTCCTCCAGATATCTACGCATTTCACCGCTACACCTGGAATTCTGCATCCCTCTCCCGGATTCAAGCCATCCAGTATCAGACGCAGTTCCCAGGTTGAGCCTGGGGATTTCACGTCCTACTTAGTTGGCCGCCTACGACCCCTTTATGCCCAATCGACATG
+
CBC,CEGGG7FFDFGGGGGCGFCFGGFCFGEFGGGCDF7FGGGGGG@DGGCCCFFCFEG7@FBFF,6AFGGGGGGGGGGGGGDFGDGFFG;<E?F:FGGGGFCFGCF=DGDFDGG>+CFGGGEG88EFGGFGG88DFDGFG8DCE>C>DFFGGGDF=@DGGD7D+?*ABGE5BEFF**0*@C6*33;6>>FD)?FE><C><47(*83/**946BF@@@@<?D@?(,(6(6@.)9A*=3;((4(4<0)
@M00200:207:000000000-ALC1F:1:1101:14043:9872 2:N:0:5
TACGGGGGTATCTAATCCTGTTCGCTCCCCACGCTTTCGTGCCTCAGCGTCAATATAGGTCTAGCCAGCTGCCTTCGCAATTGGTGTTCTATGGCATATCTATGCATTTCACCGCTACATGCCACATTCCGCTGACCTCATCCTAATTCTAGCACAGCAGTATCAAAAGCAATTTTACGGTTGAGCCGCAAACTTTCACTCCTGACTTACTGCGCCGCCTACGCACCCTTTAAACCCAGTAGACATG
+
CCCCCGGGGGGGGGGGGGGGGGGGGGGGGGGGGGGGGGGGGGGGGGGGGGGGGGGGGGGGGGGGGGGGGGGGGGGGGGGGGGGGGGGGGGGGGGFGGGGGGGGGGGGGGGGGGGGGGGGGGFFGGGGGGGGGGGGGGGGFGGGFGFGFGFGGGGGFGGGGGGFFFFFGFGFFFFFFFFFDGGFFFGFFFEGFFFFFFFFEFFFFFFFFFFCEBDA@>=@DD@F9DFBFFFEFC;AF@DD;>ECEE97
@M00200:207:000000000-ALC1F:1:1101:28940:9874 2:N:0:5
TACCAGGGTATCTAATCCCGTTTGCTCCCCTGGCTTTCGCTCACTCAGCGTCAGTATTTGTCCAGGATGCCGCCTTCGCCACCGGTGTTCCTCCAGATATCTACGCATTTCACCGCTACACCTGGAATTCCGCATCCCTCTCCCAATCTCAAGCCATCCAGTATCAGACGCAGTTCCCCGGTTAAGCCGAGGGATTTCACGTCTGCTTTAGATGGCCGCCTACGAGCCTTTCCTACCCAACAGACAAG
+
CCCC8FCFGGAGGAE@F,;8FE,,6CEEFGG8F<<<B@FF7E:F<AE,B+8@F7C,66,@;C9E,;<,@85@F:B7EF7C@=,@:FCF,,@E=F@:,9E,@9AF7+:,64C?;,++++=E,@,9,,4,44,D6=CCD+=D6@D+8:+39==EFFGCGE+=6=D+C97?0@?>50?FFFFG6DEF5++;59>A0/@5*8:ADD>32**/8;/78*/-759(6(((/(,3(7<.)7;63/.,(-.(..((
@M00200:207:000000000-ALC1F:1:1101:10015:9911 2:N:0:5
TACTAGGGTATCTAATCCCGTTTGCTCCCCACGCTTTCGCGCCTCAGCGTCAGTCACCGTCCAGAAGGCCGCCTTCGCCACCGGTGTTCCTCCCGATCTCTACACATTTCACCGCTACACCGGGAATTCCACCTTCCTCTCCGGGACTCAAGAGAAGCAGTCTCGGGCGCAGTTCCTCGGTTGGGCCGAGGGATTTCACACCCGACTTACCTCCCCGCCTACGCGCCCTTTAAACCCAATAGACATG
+
CCCCCGGGGGGGGGGGGCFGGGGGGGGGGGGGGGGGGGGGGGGGGGGGGGGGGGGGGGGGGGGGGGGGGGGGGGGGGGGGGGGGGGGGGGGGFGGGCECGFGGGGGFGFGGGGGGGGGGGGGGGGGGGGGGGGGGGGGGFGGE8EDGFGFGGGGGGGGGGGGCGFFFGFGDEDFFFFFFGGGFFFGFFFFGDDF;EFFFEE;@@>F><BBFFD2<?>>BFF??F9>>927?AB2?FFFFFDFFFFA>
@M00200:207:000000000-ALC1F:1:1101:12332:9918 2:N:0:5
TACAGGGGTATCTAATCCTGTTCGCTCCCCACACTTTCGCTCCTCAGCGTCAGGTAATGCCCAGAGAACCGCCTTCGCCACCGGTGTTCCTCCTGATATCTGCGCATTTCACCGCTACACCAGGAATTCCGTTCTCCCCTGCATACCTCTAGTCTGCCCGTATCAGAAGCAGGCTCGGGGTTAAGCCCCGAGTTTTCACTCCTGACGCGACAAACCGCCTACGAGCCCTTTAAACCCAATAGACATG
+
CCCCCGGGGGGGGGGGGGGGGGGGGGGGGGGGGGGGGGGGGGGGGGGGGGGGGGGGGGGGGGGGGGGGGGGGGGGGGGGGGGGGGGGGGGGGGGGGGGGGGGGGGEGGGGGGGGGGGGGGGGGGFGGGGGGGGGGGGGGFGGGGGFGFGFGGGGGGG?FDGGFGFFFGFGFFFAFFFBDCEGF>FFFF?BDEFBFCFEFFFBFFFFFFF@BF>@F;@BBFFFD?BBFFFFFFDFFFF::?FBFFFFF
@M00200:207:000000000-ALC1F:1:1101:20624:9947 2:N:0:5
TACGGGGGTATCTAATCCTGTTTGACCCCACACTTTCGTGCCTCAGCGTCAGTTACAGCCTAGTAAGCTGCCTTCGCTATCGGTGTTCTTGACGATATCTAAGCATTTCACCGCTACACCGTCAATTCCGCCTAACTCATCTGTACTCAAGCTCCGCAGTAACAATTGCCCCCTGACAGTTGAGCTGCCTTATTTCACCACTGACTTACAAAGCCGCCTACGCACCCCTTAAGCCCAATAGACAAG
+
CCCCCGGGGGGGGGGGGGGGGGGGG<FFGCF;,,CF98CC7F<,C@CC@66@,FCFGC8FA<@9,C@5,54F<F4A?=?@84@?==F;5C=,A=,74>;44EBAA;FF;E@ECC+=E9@GE=+4C=F=FE+=C+2@+3=+6,@=6+3++366+6D++@?02+2+;A+@B::@DAFCA594E+3;98A9?>FA@FF<6*@69:)679A6**:@05F>BF9(-50((6<(2=)734A>6?@4)74)((
@M00200:207:000000000-ALC1F:1:1101:17500:9953 2:N:0:5
TACGGGGGTATCTAATCCCGTTTGCTCCCCTAGCTTTCGCGCCTCAGCGTCAAGAACAGGCCAGGTAGTCGCCTTCGCCACTGGTGTTCCTCCCGATATCTACGCATTTCACCACTACACCGGGAATTCCACTACCCTCTCCTGCCTTCGAGTCGGTCAGTATCGCGTGACCCTCCCCAGTTGAGCCGGGGGCTTTCACACTCGACTTGAACGACCGCCTGCGCGCTCTTTAAACCCAGTAGACATGAGA
+
CCCCCGGGGGGGGGGGGGGGGGGGGGGGGGGGGGGGGGGGGCGGGGGGGGGGGGGGGGGGGGGGGGGGGGGGGGGGGGGGGGGGGGGGGGGGGGGGGGGGGGGGGGGGGGGGGGGGGGGGGGGGGGGGGGGGGGG@FGGFGGFDGFGFGFGGGGGGGCDFFGAFFFFGFGFFFFFFFFFGGDCFFGF>BE7>>B:EA?AA??BFFBF?A<??F<D6>FF:::0((,(-32)6:97?<??82)-6A>>))6
@M00200:207:000000000-ALC1F:1:1101:7017:9954 2:N:0:5
TACACGGGTATCTAATCCTGTTTGCTCCCCACGCTTTCGCGCATCAGCGTCAGTTCCGGTCCAGGTAGCCGCCTTCGCCACCGGTGTTCCTCCCAGTATCTACGCATTTCACCGCTACACCAAGAATTCCGATTGCCCCTTCCGCACTCTAGCACATCAGTATCAGCTGACCGTTCCAAGTTAAGCTTGGAGATTTCACAGCTGACTTAACACGCCGCCTACGCGCCCTTTAAACCCAATAGACATG
+
CCCCCGGGGGGGGGGGGGGGGGGGGGGGGGGGGGGGGGGGGGGGGGGGGGGGGGGGGGGGGGGGGGGGGGGGGGGGGGGGGGGGGGGGGGGGGGGGGGGGGGGGGGGGGGGGGGGGEGGGGGGGGFGGGGGGG=DGGFGFGGGGGFGFGFGGGGGGGGGGGFFGFFFGFFFFFFFFFF=?FCFFFGFFFEGFBFFFFFFF4=>BBFFEFFEFBFF=B;B;;@@FFB;@@?:AAAFFBF0429<?<A?
@M00200:207:000000000-ALC1F:1:1101:20356:9962 2:N:0:5
TACGCGGGTATCTAATCCCGTTCGCTCCCCTGGCTTTCGCGCCTCAGCGTCAGAAAGGGTCCAGCGCCTCGCCTTCGCCACCGGAGTTCCTGTCGATATCAACGCATTTCACCGCTCCACCGACAGTTCCAGACGCCCCTACCCTCCTCGAGACTCGCAGTATCCGCGGCACTTCCCCGGTTAAGCCGGGGGCTTTCACCACAGACTTGCGAACCCGCCTACGCGCCCTTTATACCCAATAGACATGAGA
+
CCCCCGGGGGGGGGGGGGGGGGGGGGGGGGGGGGGGGGGGGGGGGGGGGGGGGGGFGGGGGGGGGGGGGGGGGGGGGGGGGGGGGGGGGGGGGGGGGGGGGGGGGGGGGGGGGGEDGCGGGGGGGGGGGGGGFGGEDDDFGFGFGFDFDBEGGGGGDGGGGGFGFFFDBGFFAEFFFFFGGGFFFGFFEFCEFF>BFFFBBFFFBF:<AAF>09BB>FBFFF0(7>>09?>BFFFFBF??F99>242A72
@M00200:207:000000000-ALC1F:1:1101:18239:9977 2:N:0:5
TACTCGGGTATCTAATCCCGTTCGCTCCCCTGGCTTTCGCGCCTCAGCGTCAGCAGAGGTCCAGCAGGTCGCTTTCGCCACCGGCGTTCCTTCCGATATCAACGCATTTCACCGCTCCACCGGAAGTTCCACATGCCCCTACCTCCCTCGAGTGAACCAGTATCCAAGGCACTTTTCCGGTTGAGCCGAAAGATTTCACCCCGGACTGGGTCCACCGCCTACGCGCCCTTTAAACCCAATAGACATG
+
CCCCCGGGGGGGGGGGGGGGGGGGGGGGGGGGGGGGGGGGGGGGGGGGGGGGGGGGGGGDCGGGGGGGGGGGGGFGGGGGGGGGGGGGGGGGGGGGEEGGGFGGGGEGGFFFFGDGGGGFFGGEGGGGGGGGGGGFDFGFGGEGFFGFGFGDFGFCGGGGGGFGFFFF5DFFFEFFFADDGCDFFGFADFDDFFFFFEF3=0;99B@?0338<FF?FFFFBFFFFF>;F:34)6FF08?(5<4,5<,
@M00200:207:000000000-ALC1F:1:1101:28909:9979 2:N:0:5
TACGCGGGTATCTAATCCTGTTTGCTCCCCACGCTTTCGCGTCTCAGCGTCAGTAACGTCCCAGCGAGCTGCCTTCGCCATAGGTGTTCCTCCCGATATCTGCGCATTTCACCGCTACACCGGGAATTCCACTCGCCTCTTCCGAACTCTAGTCCGGCAGTATCGACCGGCATCCCAGGGTTGAGCCCTGGACTTTCACAGCCGACTTACCGGACCGCCTACACGCTCTTTATACCCAGTAGACATG
+
CCCCCGGGGGGGGGGGGGGGGGGGGGGGGGGGGGGGGGGGGGGGGGGGGGGGGGGGGGGGFGGGGGEGGGGGGGGGGGGGGGGGGGGGGGGGGGGGGGGGGGGGGGGGGGGGGGGGGGGGGGGGGGGGGFGGGGGGGGDFGGGGGEGFGFGGGGCDGGGGGGFFE>?EFDBEFF;AFAFCFDEFFCFFFFD)3AFEFE=5;1;>BBFFAFB?F9:>B>1?FF???>B?0<<AFFFF?<::449BA<<
@M00200:207:000000000-ALC1F:1:1101:24751:9981 2:N:0:5
TACTCGGGTATCTAATCCTGTTCGCTCCCCACGCTTTCGTGTCTCAGCGTCAGCACACCCCCAGCGAGCTGTTTTCACCGTCGGCGTTCCAAACGATATCTACGCATTTCACCGCTCCACCGTTTGTTCCGCTCGCCCCTAGGTGGCTCAAGATCGCCAGTATACCCAGCAGTACCACGGTTGAGCCGTGGGATTTCACAAGGTACTTAACGATCCGCCTACACACGCTTTACACCCAATAGACATG
+
CCCCCGGGGDGGGGGGFGGGGGGGGGGGGGGGGGGGFGGGGGG9FGGGGEGGGGFGGGGGFGGGGGGGGGGFFFGGGGGGGGGDGGGGGGGGGGGGGGGGGFGGGGGGGGGGGGDDGGGGGGGGFGFGGFEDGGGEGGGFGGGFGFGFGFFGDFC7D**79@FGF9>CFGFF>>A99AED7;A8FGFF5;4?DA4)@C@?<@FFFFFFFC32;D5(808<;@@B<439?6B>9)*84:?FF96<BA2
@M00200:207:000000000-ALC1F:1:1101:5951:9984 2:N:0:5
TACGCGGGTATCTAATCCTGTTTGATCCCCACACTTTCGTGCCTCAGCGTCAGTTACAGCCTAGTGAGCTGCCTTCGCAATCGGTGTTCTTGACGATATCTAAGCATTTCACCGCTACACCGTCAATTCCGCCCACCTCAACTTTACTCAAGTCTTACAGTATCAATGCCACCCTCCCGGTTAAGCCGGGATATTTCAGCACTGACTTATAAGACCGCCTACGCACCCTTTAAACCCAATAGACATGAGA
+
CCCCCGCGFEFGGGGGG9<<CFGFGGGDFGGG>@FGGGGDGGFGGGGGGGGGDEFGGCEFGGGFEFC@FEEDEFFGGGGGGCFFGCGGFGGGGCEECG>EF;A;A@FGADCEAGGGEEGGGGGGDGGGCFECCE6EDF89DFGFGCFFGFGGGG@FFGFFD=FGF?D:6+:DF=F5@BDDGGFAFGA55?>DBCFFFCA?E=B=:E=EF</87BF=>9>013?BFB@<?D@FEFFAD@F@@ECEEDFF:>
@M00200:207:000000000-ALC1F:1:1101:14055:9991 2:N:0:5
TACTGGGGTATCTAATCCTGTTTGCTCCCCTAGCTTTCGCGCCTCAGCGTCAGGAACCGTCCAGAAAGTCGCCTTCGCCACTGGTGTTCTTCCTAATATCTACGCATTCCACCGCTACACTAGGAATTCCACTTTCCTCTCCGGTCCTCAAGACTCGCAGTTTCAGAAGCAGGCTCGGGGTTGAGCCCCGAGTTTTCACTCCCGACTTACAAGTCCGCCTACGCGCCCTTTAAACCCAGTAGACATG
+
CCCCCGGGGGGGGGGGGGGGGGGGGGGGGGGGGGGGGGGGGGGGGGGGGGGGGGGGGGGGGGGGGGGGGGGGGGGGGGGGGGGGGGGGGGGGGGGGGGGGGGGGGGGGGGGGGGGGGGGGGGGGGGGGGGGGGGGGGGGFGGGGGFGFGFGFFGGGGGGGGGFCFFFGBGFFFFFFFDEDGGFFFGFFFFGFFFFFFEFEF=9(5@BF=EFE=CCCDB<@FD<F@BFFF;EC9<F58:14AB4AA95
@M00200:207:000000000-ALC1F:1:1101:9467:9992 2:N:0:5
TACTGGGGTATCTAATCCTGTTCGCTCCCCACGCTTTCGCGTCTCAGCGTCAGTACCGTACTAGAGAACCGCCTTAGCCACGGGTGTTCTTCCTGATATCTGCGCATTTCACCGCTACACCTGGAATTCCGCATACCTCTCCCGAATTCAAGCCTGCCAGTATCGGACGCAGTTCCCGGGTTGAGCCCGGGGATTTCACGTTCGACTTAACAGGCCGCCTACGCGCCCTTTAAACCCAATAGACATGAGA
+
CCCCCGGGGGGGGGGGGGGGGGGGGGGGGGGGGGGGGGGGGGGGGGGGGGGGGGGGGGGGGGCFGGGGGGGGGGGGGGGGGGGGGGGGGGGGGGGFGGFGGGGGGGGGGGGGGGGGGGGGGGGGGCGGGGFGGGGGGGGFGGGCGAGFGFGGGGGGGGGGDGFGFFFGFGEFFFFFFDFGGGAFFGFFFFGF9DFFFFF?F@@FFDDFF3E3<?FD6;>BBFB000;B9B?BBFFFBF11):<7ADF)..
@M00200:207:000000000-ALC1F:1:1101:12134:9992 2:N:0:5
TACGCGGGTATCTAATCCTGTTTGCTCCCCACGCTTTCGTGCATGAGCGTCAGTACTAGCCCAGGAGGCTGCCTTCGCCATCGGTGTTCCTCCAGATCTCTACGCATTTCACTGCTACACCTGGAATTCCACCTCCCTCCGCCGTACTCCAGCCTTGCAGTCCCAAATGCCATTCCCAGGTTAAGCCCGGTGATTTCACATCTGGCTTACAAAACCGCCTGCGCACGCTTTACACCCAATAGACATG
+
CCCCCGGGGGGGGGGGGGGGGGGGGGGGGGGGGGGGGGGGGGGGFFGGGGGGGGGGGFGGFGGGGFGGGGGGGGGGGGGGGGGGGGGGGGGGGFGFGGGGGGGGGGGGGGGGGGGGGGGGGGGGGGFGGGGGGGGGGGGFGGGGCFGFGFGGGGGGFGGFGGFGFFFAFGFFFFFFFFF*CF6>BFF??E*:)=ECFCFFEEFECFDF3@FF32AD@>=7(69>BB>>7<;EFCFFF@12:B)..5)
@M00200:207:000000000-ALC1F:1:1101:9900:9999 2:N:0:5
TACTAGGGTATCTAATCCTGTTTGATCCCCACGCTTTCGTGCCTCAGTGTCAATATTCGCGTAGTGAGCTGCCTTCGCAATTGGTGTTCTATGTCATATCTAAGCATTTCACCGCTACATGACATATTCCGCTCACCTCCACGGTATTCAAGACAGATAGTATCAATGGCAGTTTCCGGGTTAAGCCCGGAGATTTCACCACTGACTTACCTGCCCACCTACGCACCCTTTAAACCCAATAGACATG
+
CCCCCGGGGGGGGGGGGGGGGGGGGGGGGGGGGGGGGGGGGGGGGGGGGGGGGGGGGGGGGGGGGGGGGGGGGGGGGGGGGGGGGGGGGGGGGGGGGGFGGGGGGGGGGGGGGGGGGGGGGGGGGGGFGGGGGGGGGGGFGGGGGFGFGFGFGGGGGGGGGGBGFFFGFGFEFFFFFFBDGGFFFGFFD57?AFFEFFFFFFFFFFFEFFFFFCF@BFA=BE=B>A@FFBEFEFFFF@=:)@=@EFE
@M00200:207:000000000-ALC1F:1:1101:9829:10014 2:N:0:5
TACCGGGGTATCTAATCCTGTTTGCTCCCCACGCTTTCGTGCATGAGCGTCAGTGTTGGCCCAGAAGGCTGCCTTCGCCATCGGTGTTCCTCCACATCTCTACGCATTTCACCGCTACACGTGGAATTCCACCTTCCTCTGCCACACTCGAGCCACGTAGTTTCGAGCGCAATTCCCAAGTTAAGCCCGGGGATTTCACACTCGACATGCGCGGCCACCTGCGCACACTTTAAGCCCAATAGACATG
+
CCCCCGGGGGGGGGGGGGGGGGGGGGGGGGGGGGGGGGGGGGGGGGGGGGGGGGGGGGGGGGGGGGGGGGGGGGGGGGGGGGGGGGGGGGGGGGGGGGGGGGGGGGGGGGGGGGGGGGGGGGGGGGGGGGGGGGGGGGGFGGGGGFGFGFGCDDGFGGFGGGFGFFFGFGFFFFFFFFFGGGFFFGFFEBGFFFAEFEFFEDFDDFFFFFFFB>E>BF?@EFFFFFF??FFFFFFFFFFFBFFBFFF
@M00200:207:000000000-ALC1F:1:1101:3702:10016 2:N:0:5
TACTGGGGTATCTAATCCTGTTTGCTCCCCACGCTTTCGCGTCTCAGCGTCAGTAACGTCCCAGCGAGCTGCCTTCGCCATAGGTGTTCCTCCCGATATCTGCGCATTTCACCGCTACACCGGGAATTCCACTCGCCTCTTCCGAACTCTAGTCCGGCAGTATCGACCGGCATCCCAGGGTTGAGCCCTGGACTTTCACAGCCGACTTACCGGACCGCCTACACGCTCTTTAAACCCAATAGACATG
+
CCCCCFEFBFDGGGGGFFGDFFGGGGGGGD<@FGGGGGDGGGGEGGGGGC@@CFFGFEGGGGGGGGC:FGFFGGCDFGGGGGGAFFF@?FGFFGGD+=>EGGGGGGGGFGFGFGGGDEF@FCGG7BDGDFCFDFGGCGDFFDGC8AGFGF8E9@DDDGCDDG6CEFD*/;?D4E?AFFFD=?B66*88AAFFF=F?FFAEFF01(31<)>;?>;E990>03((4:9:66<<A26?5(8(.4<:3<A<
@M00200:207:000000000-ALC1F:1:1101:21634:10019 2:N:0:5
TACGAGGGTATCTAATCCTGTTTGCTCCCCACGCTTTCGCTCCTCAGCGTCAGTACTGGCCCAGGATCCCGCCTTCGCCACCGGTGTTCCTCCTGATATCTGCGCATTCCACCGCTACACCAGGAATTCCAGATCCCCCTACCAGACTCTAGCCGCCCAGTATCGAATGCAGGCTCGAGGTTGAGCCTCGAGTCTTCACATTCGACTTGAGCAGCCGCCTACGAGCTCTTTACACCCAATAGACATG
+
CCCCCGGGGCFGGGGGGGGGGGGGGGG8FFFGGGGGGGGGGGGFGGGFGEEEGGGGGGGGGEEFGGGGE@FGGGDGGGGGGGGGGEFEGGGGGGGGGGGGGGFGGGGGFGFG=CGDGGFGGGGDFGC8DFFFFFDE8DCBGGGCGDGFGBD=DDDCDGGFFGFGFF:AAD8FF=*;?99D*@;>AFFFF>>B>*4AF4AC?5>5555>B=33=-)6;B@DFF;@7@>@485)66AA;66?F)6)66)
@M00200:207:000000000-ALC1F:1:1101:8462:10019 2:N:0:5
TACCGGGGTATCTAATCCCGTTTGCTACCCTGGCTTTCGTGCCTCAGCGTCAGTTAAGACCCAGTAAGCCGCCTTCGCCACCGGTGTTCCTTAGGATATCAACGCATTTCACCGCTCCACCCTAAGTTCCGCTTACCTCTGTCTTACTCAAGCACAGCAGTATCGAAAGCAGTTCCTCAGTTAAGCTGAGGTATTTCACTCCCGACTTGCTGCACCGCCTACGCACCCTTTATACCCAGTAGACATG
+
CCCCCGGGGGGGGGGGGGGGGGGGGGGGGGGGGGGGGGGGGGGGGGGGGGGGGGGGGGGGGGGGGGGGGGGGGGGGGGGGGGGGGGGGGGGGGGGGGGGGGGGGGGGGGGGGGGGGGGGGGGGGGGGGGGDGDCGGGGGFGGGGGFGFGFGGGGGGGDGGGGFGFFFGFGFFFFFFFFFGGGFFFFFFFFGFFFF@FEFFCDBFABBDFFFFFFFBBFFDFFFF=990=@ECCEFA8E@FFECCEE@
@M00200:207:000000000-ALC1F:1:1101:17750:10042 2:N:0:5
TACCAGGGTATCTAATCCCGTTCGCTCCCCTAGCTTTCGCGCCTCAGCGTCAAGAATGGGCCAGGTAGTCGCCTTCGCCACTGGTGTTCCTCCCGATATCTACGCATTTCACCACTACACCGGGAATTCCACTACCCTCTCCCACCTTCAAGCCGATCAGTTTCCGATGCAGTTTCCCAGTTAAGCCGGGAGATTTCACATCGGACTTGACCAGCCGCCTGCGCGCTCTTTACACCCAGTAGACATG
+
CCCCCGGGGGGGGGGGGGGGGGGGGGGGGGGGGGGGGGGGGGGGGGGGGGGGGGGGGGGGGGGGGGGGGGGGGGGGGGGGGGGGGGGGGGGGGGGGGGGGGGGGGGGGGGGGGGGGGGGDGGGGGGGGGGGGGGGFFGGFGGGGGFGFGFGGGGGGGGGGGGFGFB>CDGFFFFFFFFFGGGFFFGFEFDGEFFFEF?FFFFFD2=@FEBB7>DF2;;FF=1;>B;>FB><4ABFF>31,5<ABADF
@M00200:207:000000000-ALC1F:1:1101:6378:10045 2:N:0:5
TACTGGGGTATCTAATCCCGTTCGCTCCCCTAGCTTTCGCGCCTCAGCGTCAGTGTCAGCCCAGCAACCCGCCTTCGCCGCAGGTGTTCCTCTCGATATCTACGCATTTCACCGCTACACCGAGAATTCCAGTTGCCCCTTCTGCACTCTAGCCCCGCAGTATCGGCTGACCGTTCCGGGTTAAGCCCGGAGATTTCACAGTCGACTTGCGGTGGCAGCCTACGCGCCCTTTATACCCAATAGACATG
+
CCCCCGGGGGGGGGGGGGFGGGCFGGGGGGFFGGGGGGG7FGGGGGGCEGGGGGFGFGGDGGGGGFC@F@FGGGGGGGGGDCFGGGGGGGGGA8FEGGGGGGGGGGGGGGGGGGGGGGGGGGEGGGGGGAD=3@=FG6DF6FFDFFGFGFGFGG?DCEGGGGFGB>>FFCA657*@FE5DGGFFFG6AD>CB9FFFFFF?9<.2?>FDEF0(/2=8(-4(4?0(3(49,6:7A29FF02(4,--4)-.
@M00200:207:000000000-ALC1F:1:1101:14088:10075 2:N:0:5
TACTGGGGTATCTAATCCCGTTCGCTCCCCTGGCTTTCGTGTCTCAGCGTCAGCACACTCCCAGCTGTCTGTTTTCACCTTTGGCGTTCCAAACGATATCTACGCATTTCACCGCTCCACCGTTTGTTCCGACAGCCCCTAAGTGGCTCAAGAAAAGCAGTATACCGAGCAGTTCCACGGTTGAGCCGTGGGATTTCACAAGGTACTTACCATTCCGCCTACACACGCTTTACACCCAATAGACATG
+
CCCCCGGGGGGGGGGGGGGGGGGGGGGGGGGGGGGGGGGGGGGGGGGGGGGGGGGGGGGGGGGGGGGGGGGGGGGGGGGGGGGGGGGGGGGGGGGGGGGGGGGGGGGGGGGGGGGGGGGGGGGGGGGGGGGGGGGGFGGFGGGGGFGFGFGGGGGGGCGGGGFGFFFEDGFFFFFFFFFGGGFFFGFEEFGFFFFBFCFFFFD>CFFFEE@CEFCE2@>@DFFFB>@BDFFEFEFA@DDFFC4<CFE
@M00200:207:000000000-ALC1F:1:1101:18371:10081 2:N:0:5
TACTCGGGTATCTAATCCCGTTTGCTCCCCTAGCTTTCGCGCCTCAGCGTCAATGCCGGTCCAGGATGCCGCCTTCGCCACCGGTGTTCCTCCAGATATCTACGCATTTCACCGCTACACCTGGAATTCCGCATCCCTCTCCCGGATTCAAGCCCGCCAGTATCGGACGCAGTTCCCGAGTTGAGCTCGGGGATTTCACGTTCGACTTAGCGGGCCACCTACGCGCCCTTTAAACCCAATAGACATG
+
CCCCCGGGGGGGGGGGGGGGGGGGGGGGGGGGGGGGGGGGGGGGGGGGGGGGGGGGGGGGGGGGGGGGGGGGGGGGGGGGGGGGGGGGGGGGGGGGGGGGGGGGGGGGGGGGGGGGGGGGGGGGGGGGGGGGGGGCGGGFGGGGG>DDDFGCFFGGGGGGGGFGFFFGFGFFFEFFFFFGGGF69CAFFFGFBEFFFFC?FFFF@6@FCEFBFFF>F:?<043>>B9703:>25?F(-3:?A>?FB?
@M00200:207:000000000-ALC1F:1:1101:27182:10099 2:N:0:5
TACAGGGGTATCTAATCCTGTTTGCTACCCACGCTTTCGTGCCTCAGCGTCAGTGGCGGTCCAGTAAGCCGTCTACACCACAGGTGTTCCTCCCGATATCTACGCATTTCACCGCTACACCGGGAATTCCGCTTACCTCTCCCGCACTCCAGCAGTCCAGTTTCCGGCGCACCCTCCCAGTTAAGCCGGGAGATTTCACACCAGACTTGGACCACCGCCTACGCACGCTTTACACCCAGTAGACATGAGA
+
CCCCCGGGGGGGGGGGGGGGGGGGGGGGGGGGGGGGGGGGGEGGGGGGGGGGGGGGGGGGGGGGGGGGGGGGGGGGGGGGGGGGFGGGGGGFGGGGGGGGGGGGGGEGGGGGGGGGGEGGGGGGGGGGGGGGGGGGGGGFGFGGGFGFGFGGGGGGDFGGGGFGFFFGFGFFBDFFFFFGGGFFFGFFFFGFFF6<FCFEF:@<;@EFEFFFF@>?FFBFF:<>FB>><?FBB<=:6?B()..642298>
@M00200:207:000000000-ALC1F:1:1101:17453:10106 2:N:0:5
TACACGGGTATCTAATCCTGTTTGCTCCCCACGCTTTCGTGCATGAGCGTCAATATTATCCCAGGGGGCTGCCTTCGCCATTGGTATTCCTCCACATCTCTACGCATTTCACTGCTACACGTGGAATTCTACCCCCCTCTGACATATTCTAGTCTTGTAGTTTCAAACGCAGTTCCCAAGTTGAGCTCGGGGATTTCACCACGGACTTACCAATCCGCCTACGCTCCCTTTAAACCCAATAGACATG
+
CCCCCGGGGD8FFGFFCGGGFGGEECFFFFGEGF7FFFFFGGFGGFGGGGGGGGGGGGFFGGGGGGGGGGGGGGGGGGG@FGGGGGGGGGGGGGDFGGGGGGGGCEGGGGGFFFGGFFGGDFFCCCFGGGGGGFGGGGGFGFGGGFGFGFGEGDGDCEGG=CFGBDDDFD50<;;9AFFGGGFFFGFFFFGEBBFFF*=@;5>>=BBFEFBFB=AB>D@?DB@0(/6,6;)7C)*)43=3@9CE3)7
@M00200:207:000000000-ALC1F:1:1101:14742:10140 2:N:0:5
TACCAGGGTATCTAATCCTGTTTGCTACCCACGCTTTCGCGCATCAGCGTCAGAACCGGTCCAGGTAGCCGCCTTCGCCACTGGTGTTCCTCCCAATATCTACGCATTTCACCGCTACACTGGGAATTCCGCTACCCCCTCCCGGCCTCAAGCCAGACAGTTTCAAAGGCAGTTCCTCAGTTGAGCCGAGGGATTTCACCTTTGACTTGTCAAGCCGCCTACGCGCCCTTTAAGCCCAATAGACATGAGA
+
CCCCCGGGGGGGGGGGGGGGGGGGGGGGGGGGGGGGGGGGGGGGGGGGGGGGGGGGGGGGGGGGGGGGGGGGGGGGGGGGGGGGGGGGGGGGGGGGGGGGGGGGEGGDGGGGGGGGGGGGGGGGGGGGGGGGGGGFGGDBGGGGGFGFGFGGGGGGGGGGGFFDFFFGA6:AFEFFFFFGGGFFFGFFFADB=FFFFFFFFEFFFFFFFF=E*>F;>FFFF;;3199;91899>FF?:<(3:ADA<<44-
@M00200:207:000000000-ALC1F:1:1101:14789:10152 2:N:0:5
TACACGGGTATCTAATCCCGTTTGCTCCCCTGGCTTTCGCGCCTCAGCGTCAGTGTCAGCCCAGCAACCCGTCTTCACCTCAGGTGTTCCTCTTGATATCTACGCATTTCACCGCTACACCAAGAATTCCGATTGCCCCTTCTGCACTCTAGCACAGCAGTATCACTTGGCCGTTCTGAGTTAAGCTCAGAGATTTCACAAGTGACTTACCACGCCGCCTACGCGCCCTTTAAACCCAATAGACATGAGAC
+
CCCCCGGGGGGGFDGGGGGEFGGGGFGGGGGGGGGFCGGDGEG7CFFCFFEECEFGGGAEEGGGGGGGFEGGGGGGG@FFGCFGFFGDGGGGGGGGDDEFGAED+A::EFGFGGGGGEDEF=EGGGGFGEFCDEF8=AF?FGGFAFFDFFGFG?FFGGG?@F?DFF7BFGFFDFFBFBFGF+;9?+8:A?CF5B?EFCCE@C8E7E@CEF@@CFFFA2=AFD@F=FB19147?;AFF0;=@6<=37=74;)
@M00200:207:000000000-ALC1F:1:1101:17034:10162 2:N:0:5
TACAAGGGTATCTAATCCTGTTCGCTCCCCACGCTTTCGCTCCTCAGCGTCAGTATCGGCCCAGCAACCCGCCTTCGCCGCAGGTGTTCCTCTTGATATCTACGCATTTCACCGCTACACCAAGAATTCTAGTTGCCTCTTCCGCACTCTAGCTCCGCAGTATCAGTTGACCTTTCCGAGTTAAGCCCGGAGATTTCACAACTGACTTGCGGAGGCCGCTTACGCGGCCTTTAAACCCAGTAGACATG
+
CCCCCGGGGGGGGGGGGGGGGGACGGGGGGGGGGGGGGGGGGGGFFGGGEGGGGCGD@F7CFGGGFFCFGGGGGGGGGGEGEGGGFFGGGFG9,FGG,@FGCFGGEEGGGGGGGGGGGGGGDFGFGGGG,==+,+7A+DD8FACCEG?D+@=D7@6+@DGGGFGFFFGF7A578+BFE>DFGFFFC*:?A*5>6AEFFFF3@3(*6;*54/(6(2;17>(6(/(/(((,()-446?(,40()))))))
@M00200:207:000000000-ALC1F:1:1101:18096:10180 2:N:0:5
TACGGGGGTATCTAATCCTGTTTGCTCCCCTAGCTTTCGCGCCTCAGCGTCACATGCACCCCAGACGATCGCTTTCGCCACCGGCGTTCCTCCCGATATCTACGCATTTCACCGCTCCACCGGGAGTTCCATCGTCCCCTGATGCAGTCCAGCGCGGCCGTCGCCCGGGCAGTTCCTCGGTTGAGCCGAGGGATTTCACCCGAACCGTACCGCACAGCCTACGCGCCCTTTAAACCCAATAGACATG
+
CCCCCGGGGGGGGGGGGGGGGGGGGGGGGGFGDFEGGGGGGGGGGGGGGGGGGGGGGGGGGGGGGGGGGGGGGDFGGGGGGGGGGGGGGGFGFGGCFGGGGGGGGGGGGGGGGGGGGGGGFGGGEECGGGGGGGGGGGGFGGGGGFGFGFGGGGDDGGGGCDFGBEDE>D>E5EFFFFFDE3@4FFFFB>GF(857@>B>:B>BFB9:?FF?>>EF?03:3??B(3,767?)6>F526(.)642:9?
@M00200:207:000000000-ALC1F:1:1101:19205:10187 2:N:0:5
TACAAGGGTATCTAATCCTGTTCGCTCCCCACGCTTTCGCGTCTCAGCGTCAGTACCGTACTAGAGAACCGCCTTAGCCACGGGTGTTCTTCCTGATATCTACGCATTTCACCGCTACACCTGGAATTCCACATCCCTCTCCCGGATTCGAGCCTGCCAGTCTCGGACGCAGTTCCCGGGTTGAGCCCGGGGATTTCACGTTCGACTTAACAGGCCACCTACGCGCCCTTTATACCCAATAGACATG
+
CCCCCGGGGGGGGGGGGGGGGGGGGGGGGGGGGGGGGGGGGGGGGGGGGGGGGGGGGGGGGGGGGGGGGGGGGGGGCGGGGGEGGGGGGGGGGGGGGGGGGGGGGGGGGGGGGGGGGGGGGGGGGGGFGGGGGGGGGGGFGGGGG>DFGFEADGGGGGGFGGFGF?DE5DDBFFFFFFFGEGBFFGFFDDG>=AF@FEF@D@FF?@?DFEFF<<A?;DFF15:>>FFB9??)6<BF3??F?2A?FFF
@M00200:207:000000000-ALC1F:1:1101:14630:10214 2:N:0:5
TACGCGGGTATCTAATCCTGTTTGCTCCCCACGCTTTCGCGTATCAGCGTCAGTATCCAACCAGGGGGTCGCCTTCGCCACAGGTGTTCCTCCCGATATCTACGCATTTCACCGCTACACCGGGAATTCCACCCCCCTCTTTGGTACTCTAGCTTGTCAGTTTCATGCGTCGTTCCCCGGTTGAGCCGAGGGATTTCACACATGACTTAACAAACCGCCTACACGCCCTTTACACCCAATAGACATG
+
CCCCCGGGGGGGGGGGGGGGGGGGGGGGGGGGGGGGGGGGGGGGGGGGGGGGGGGGGGGGGGGGGGGGGGGGGGGGGGGGGGGGGGGGGGGGGGGGGGGGGGGGGGGGGGGGGGGGGGGGGGGGGGGGGGGGGGGGGGGFGGGGGFGFGFGGGGGGGGGGGGFGFFFGFGFFFFFFFFFGGG>FFGFFEEGF6FFFFFFFFFFBFFAFBBDFFFFBBFFFF?FFFFFFFFF244BF>?B7?<23:AB
@M00200:207:000000000-ALC1F:1:1101:13288:10221 2:N:0:5
TACTCGGGTATCTAATCCTGTTTGCTCCCCACGCTTTCGAACATGAGCGTCAGTATCGGGCCAGTGGGCCGCTTTCGCCACCGGTGTTCCTCCTGATATCTACGAATTTCACCTCTACACCAGGAATTCCACCCACCTCTCCCGTACTCAAGACTGCCAGTTTCGAATGCACTTCCGGGGTTGAGCCCCGGGATTTCACATTCGACTTAACAGTCCGCCTGCGTTCGCTTTAAACCCAATAGACATG
+
CCCCCGGGGGGGGGGGGGGGGGGGGGGGGGGGGGGGGGGGGGGGGGGGGGGGGGGGGGGGGGGGGGGGGGGGGGGGGGGGGGGGEGGGGGGGGGGGGGGGGGGGGGGGGGGGGGGGGGGGGGGGGCGGGGGGGGGGGGFFFGGGG5DFGFGEGFFDDGF6=F7EEFFGFGFFFBAFFFEDGGFAFCFFFFGD=EFFFEFC*849>2@@EF<?8C6@?@D<<?>FF7?FFFFABA=?:BFB?A225><
@M00200:207:000000000-ALC1F:1:1101:20541:10257 2:N:0:5
TACGCGGGTATCTAATCCCGTTTGCTCCCCTGGCTTTCGCTCCTCAGCGTCAGTATTGGTCCAGGATGCCGCCTTCGCCACCGGTGTTCCTCCAGATATCTACGCATTTCACCGCTACACCTGGAATTCCGCATCCCTCTCCCAAACTCAAGCCAACCAGTATCGGCCGCAGTTCCAAAGTTAAGCTTTGGGATTTCACGTCGGACTTAGTTGGCCGCCTACGAGCCCTTTATACCCAATAGACATG
+
CCCCCGGGCG8EGGFGG@EGFDGGGGEGGGGCFECFGFFGGFFGGGGFBGFGGGGGDFGBAC@FGGGGGCDE:CGCCCEBFGEGCGEGFEDFGGGGFFCFGGGGGGDCFGCGGGGGGGGG>EGGGGGGGAFGGGGGFC?DD?DFFBGBGBFCFGCA7977=D+??>*ABGAB?EF9BF89::+=CGAA6;CB2/;>FFF=BDFF9B2.)9?<C;;EFF>FFD;;?;(10:?A<<?FFF6:,54>A),
@M00200:207:000000000-ALC1F:1:1101:4500:10272 2:N:0:5
TACAGGGGTATCTAATCCTGTTTGATCCCCACACTTTCGTGCCTCAGCGTCAGTTACAGCCTAGTAAGCTGCCTTCGCTATAGGTGTTCTTGACGATATCTAAGCATTTCACCGCTACACCGTCAATTCCGCCTACCTCATCTGTACTCAAGCTCTGCAGTATCAATGGCACCCTGACAGTTAAGCTGCCATATTTCACCACTGACTTACAAAGCCGCCTACGCACCCTTTACACCCAGTAGACATG
+
CCCCCGGGGGGGGGGGGGGGGGGGGGGGGGGGGGGGGGGGGGGGGGGGGGGGGGGGGGGGGGGGGGGGGGGGGGGGGGGGGGGGGGGGGGGGGGGGGGGGGGGGGGGGGGGGGGGGGGGGGGGGGGGGGGGGGGGGGGGFGGGGGFGFGFGGGGGGGGGGGGFGFFFGFGFFFAFFFFB6FGFFFGFFFFFFFFFFFDFBEBFEEFF=ACBCCDA@BBF=A=@BFFF=FDBFFEFFFFFFFEFFFC=
@M00200:207:000000000-ALC1F:1:1101:3651:10278 2:N:0:5
TACAGGGGTATCTAATCCCGTTTGCTCCCCTAGCTTTCGCGCCTCAGCGTCAGAAGAGGTCCAGCGCGCCGCTTTCGCCACCGGAGTTCCTGTAGATATCAACGCATTTCACCGCTCCACCATTAGTTCCGCTCGCCCCTACCTCCCTCGAGGCCGTCAGTATCTGAGGCAGTTCCACGGTTGAGCCGCGGGATTTCACCCCAGACTTGACAGCACGCCTACGCGCCCTTTAAACCCAATAGACATGAGC
+
CCCCCGGGGGGGGGGGGFGGGGGGGGGGGGGGGGGGGGGGGGGGGGGGGGGGGFGGGGGGGGFGGGGGGGEGGEFGGGDGGGFGEGGGGGGGGAFFEGCCGGGECGGGGGGGGGEGGGGGGGGGGGGGGGGGGGGDCGGFGGGCCFDFGF>7;DDGGGG>CFFGFFF79@BE?EAAFFFGGDEFA4ADFBGB>DF86?F)86:B0:79>ADA?F)4;>07??<>9B369(39-6?@((,,362245<),)
@M00200:207:000000000-ALC1F:1:1101:14465:10290 2:N:0:5
TACGGGGGTATCTAATCCTGTTCGCTCCCCACGCTTTCGTGCATGAGCGTCAGTGTTGGCCCAGAAGGCTGCCTTCGCCATCGGTGTTCCTCCAGATCTCTACGCATTTCACCGCTACACCTGGAATTCCACCTTCCTCTGCCACACTCGAGCCAAGTAGTTTCGAGCGCAATTCCCAAGTTAAGCCCGGGGATTTCACACTCGACTTGCTCAGCCACCTGCGCACACTTTAAACCCAATAGACATG
+
CCCCCGGGGGGGGGGGGGGGGGGGGGGGGGGGGGGGGGGGGGGGGGGGGGGGGGGGGGGGGGGGGGGGGGGGGGGGGGGGGGGGGGGGGGGGFGGFGGGGGGGGGGGGGGGGGDGGGGGGGGGGGGGGGFGGGGGGFFGFGFGGGFGFGFFCGGGGGGGGGGFGFFFGBGFFFFFFFFFGGGCC>FFFEF4>2?AEFFFFE8;D;>F@FFFFE@F@FFFFF@9>@F><:BA<B9F:660<?2-59A?
@M00200:207:000000000-ALC1F:1:1101:15682:10327 2:N:0:5
TATAGGGTATCTAATCCTGTTTGCTCCCCTAGCTTTCGTGCCTCAGTGTCAGGTGTTGTCCAGAGACTCGCCTTCGCCACTGGTGTTCCTCTCGATATCTACGCATTTCACTGCTACACCGAGAATTCCAGTCTCCCCTCCAACCCTCAAGTGAGAGAGTATTCAATGCAATTTCCAGGTTAAGCCTGGAGATTTCACATCAAACTTACCTCACCACCTACGCATCCTTTAAACCCAGTAGACATG
+
CCCCCGGGGGGGGGGGGGGGGGGGGGGGGGGGGGGGGGGGGGGGGGGGGGGGFFGGGGGGGGGGGGGGGGGGGGGGGGGGGGCFGGGGGGFGGGCGGGGGGGGGGGGGGGGGGGGGGGGFGGGGGGGGGGGGFGGAFDGFGGGGGFGFGFGGGGGGGGGFCGFFFFFGFGFFFFFFFFBDFGFBBDFFDFGFFFFEFFFFFFFFEE@EFEEBBF5@C)85CF>>=AC@E?CF=BAEA=B=4/>8C3
@M00200:207:000000000-ALC1F:1:1101:23505:10331 2:N:0:5
TACACGGGTATCTAATCCTGTTTGCTCCCCACGCTGTCGCGCCTCAGCGTCAGTACTGGCCCAGTCGACCGCCTTCGCCACCGGTGTTCTTCCGGATCTCTACGCATTCCACCGCTACACCCGGAATTCCATCGACCTCTACCAGACTCAAGCCTCCCAGTTCGCACGGCAGACTCGGAGTTAAGCCCCGAGCTTTCACCGCACGCTTGAGAAGCCGCCTACGCGCCCTTTAAGCCCAATAGACATG
+
CCCCCGGGGGGGGGGGGGGGGGGGGGGGGGGGGGGGGGGGGGGGGGGGGGGGGGGGGGGGGGGGGGGGGGGGGGGGGGGGGGGGGGGGGGCGGEFGGGGGGGGGGGGGGGGGGGGGGGGGCGGGGGGGGGGGGGGGGGGFGGGGGFGFGFG9FGGGGGGFCFFGA?EGBGB>5=AAFFACCGFFFGFADBDFFFFEFCFFFBFFFB<0:F?B<BF?;90:B:?>F96;>::A>AFF<?FF:ABFF>2
@M00200:207:000000000-ALC1F:1:1101:5107:10342 2:N:0:5
TACACGGGTATCTAATCTCGTTTGCTCCCCTAGCTCTCGCGCCTCAGCGTCAGTAATGGTCCAGGATGCCGCCTTCGCCACCGGTATTCCTCCAGATATCTACGCATTTCACCGCTACACCTGGAATTCTACATCCCTCTCCCATACTCGAGCCTTCCAGTATCAGACGCAGTTCCCAGGTTAAGCCGGGGGATTTCACGTCTGACTTAGTAGGCCGCCTACGCGCCCTTTCCACCCAGTAGACATGCGAT
+
CCCCCFGE:FDFGGGGG,EEFGFCGD,,DFGGCG@,C<FECFFGGFGFB@FGEFGFGGDGGFGGGGGGDF@F@4FFF:BFFGGGGGGGGGGGGGFFFGGG,>E=EEGGGGGGGEGGGGGGGGG@FGGGGGGCGFGGGGGFGEFFFDD9D>8EGGGGGGGFDGFGCFFGEGFF5EC9CAA7<;C5;8FF55*;@A6>FFFFFFF@3CA7)66<E36;>>;D((/(614902:)6<FFF132::AA654)(2,
@M00200:207:000000000-ALC1F:1:1101:7395:10344 2:N:0:5
TACAGGGGTATCTAATCCCGTTTGATCCCCTGGCTTTCGCGCCTCAGCGTCACAGGCACCCCAGACAGTCGCTTTCGCCACCGGCGTTCCTCCCGATATCTACGCATTTCACCGCTCCACCGGGAGTTCCACTGTCCCCTGATGCCGTCTAGCGCGGCCGTTGCCCCGGCTGTTCCTCGGTTGGGCCGAGGGATTTCACCGAAACCGCACCGCACCGCCTACGCGCCCTTTACACCCAATAGACATGCGC
+
CCCCCGGGGGGGGGGGGGGGGGGGGGGGGGGGGGGGGGGGGGGGGGGGGGGGGGFGGGGGGGGGGGGGGGGGGGGGGGGGGGFGGGGGGGGGGGGGCCGGFEGGG>FGGGFGGGGGEFFGGGGG7EGGGGGGGGGGGGGFGGFFGFGFGFFEGGGGGGG?D5;DFFFGFGFFFFFFFFEGEDAD>C>3>BDEF4<?F<FDFF(9649>6>6(3(>>BB>0(:?6(7>F9?:<9)??B1:7)44<AB<)((
@M00200:207:000000000-ALC1F:1:1101:25815:10344 2:N:0:5
TACGGGGGTATCTAATCCTGTTCGCTCCCCATGCTTTCGCTCCTCAGCGTCAGGTAATGCCCAGAGAACCGCCTTCGCCACCGGTGTTCCTCCTGATATCTGCGCATTTCACCGCTACACCAGGAATTCCACTCGCCTCTTCCGCACTCTAGCCCGACAGTATCCACCGGCATTCGAGGGTTGAGCCCCCGACTTTCATAGCGGACTTACCGGGCCGCCTACACGCTCTTTACACCCAATAGACATGCGAT
+
CCCCCGGGGGGGGGGGGGGGGGGGGGGGGGGGGGGGGGGGGGGGGGGGGGGGGGGGGGGGGGGGGGGGGGGGGGGGGGGGGGGGGGGGGGGGGGGFCGGGGGGGGGGFGGGGGGGGGGGGGGGG7DGGGGGGGGGGGGGFGGG>E?GFGFGFGGGGGGGGGGFGFFFG>GBEFFFFCFECCFFFFGFFEDGFFDAEFF6<?39BBB;?FD??1;@FFFF::?FBBFFF?DFFB9F?>::B2<97A<>),,(
@M00200:207:000000000-ALC1F:1:1101:6955:10375 2:N:0:5
TACTGGGGTATCTAATCCTGTTCGCTCCCCACGCTTTCGCGTCTCAGCGTCAGTACCGTCCCAGAAAGCTGCTTTCGCCATTGGTGTTCTTCCTGATATCTGCGCATTTCACCGCTACACCAGGAATTCCACTTTCCTCTTCCGGACTCTAGCCAGATGGTTTCCGATGACATCTCGAGGTTAAGCCTCGAGTTTTCACACCGGACCTACCTGGCCGCCTACACGCTCTTTATACCCAGTAGACATG
+
CCCCCGGGGGGGGGGGGGGGGGGGGGGGGGGGGGGGGGGGGGGGGGGGGGGGGGGGGGGGGGGGGGGGGGGGGGGGGGGGGGGGGGGGGGGGGGGGGGGGGGGGGGGGGGGGGGGGGGGGGGGGGGGGGGGGGGGGGGGFGGGDEBGFGFGFDFGF6DFGGGFGF>BGFGFFFFFFFFEGGGFFFFFFFFGDFEFFFFFE:D2A=B==BEDFB=ABFBFFDFE@6@@DDFFFFCFFE314<C5;C<@
@M00200:207:000000000-ALC1F:1:1101:19535:10386 2:N:0:5
TACTGGGGTATCTAATCCCGTTTGCTCCCCTGGCTTTCGCTCCTCAGCGTCAATGCCGGTCCAGGATGCCGCCTTCGCCACCGGTATTCCTCCAGATATCTACGCATTTCACCGCTACACCTGGAATTCTGCATCCCTCTCCCGGATTCAAGCCATCCAGTATCGGATGCAGTTCCCAGGTTAAGCCTGGGGATTTCACATCCGACTTAGTTGGCCGCCTACGAGCCCTTTAAACCCAGTAGACATG
+
CCCCCGGGGGGGGGGGGGGGGGGGGGGGGGGGGGGGGGGGGGGGGGGGGGGGGGGGGGGGGGGGGGGGGGGGGGGGGGGGGGGGGGGGGGGGGGGGGGGGGGGGGGGGGGGGGGGGGGGGGGGGGGGGGGGGGGGFGGGFGGGGG>GEGFGFFGGGGGGGGGFGFFFGFGFFFFFFFFFGGGFFF>FFFFGFFFFFFFFFFFFDAAAD=CEFEEFFFFFFFF@DF96@@FFFCCFAF?6EFFFFCF?
@M00200:207:000000000-ALC1F:1:1101:24041:10411 2:N:0:5
TACTAGGGTATCTAATCCCGTTCGCTCCCCTAGCTTTCGCGCATCAGCGTCAGTGTCAGCCCAGCAACCCGCCTTCGCCGCAGGTGTTCCTCTCGATATCTACGCATTTCACCGCTACACCGAGAATTCCAGTTGCCCCTTCTGCACTCTAGCCCCGCAGTATCGGCTGACCTTTCCGGGTTAAGCCCGGAGATTTCACAGTCGACTTGCGGTGGCCGCCTACGCGCCCTTTAAACCCAATAGACATG
+
CCCCCGGGGGGGGGGGGFGGGGGGGGGGGGGGGGGGGGGGGGGGGGGGGGEGGGGGGGGGGGGGGGGGGGEGGGGGGGGGGGGGFGFGCE9FGGGGGGGGGGGGGGGEFGGGGG>DGGGGGGGGGGGGGGGGDCFGGGGFGGGGGFFFGFGGGDDDDGG6DGAF5?>F>FFFFFFFFFA4?D>FFCFFBEGF=FFCFFFC<AE7DB;13C@FDFE@DFFF?FFFB9B0-1,2<)8B(4?1:):9>BB2
@M00200:207:000000000-ALC1F:1:1101:25996:10431 2:N:0:5
TACCAGGGTATCTAATCCTGTTTGATACCCACGCTTTCGTGCATCAGTGTCAGTTACACTTTTGTAAGCTGCCTTCGCAATCGGAGTTCTGCGTAATATCTATGCATTTCACCGCTACACTACGCATTCCGCCTACATCAACTGTACTCAAGCAAACCAGTTTCAACGGCAAGACTATGGTTGAGCCACAGCTTTTCACCACTGACTTAATCTGCCACCTACGCACCCTTTAAACCCAATAGACATG
+
CCCCCGGGGGGGGGGGGGGGGGGGGGGGGGGGGGGGGGGGGGGGGGGGGGGFGFFGGGGGGGGFGGFGGGGGGGGGGGECGGGFGGGGGGGGGGEFGGGGGFGGGGGGGGGGGGGGGGGGGGGGGGEGGGGGGGDGGGGFGGGGGCGFGF8@DGGGGGGGDDFGFCFCDGFFFBFFFFB=C=5FFFFFFFDFC5=@FFFFFFEEFFEC*>AEFC>@BFFD=C9AFFFFD=4*:*3@@F9B)*4>:*0
@M00200:207:000000000-ALC1F:1:1101:11372:10433 2:N:0:5
TACTAGGGTATCTAATCCCGTTTGCTCCCCTGGCTTTCGCGCCTCAGCGTCAGTGTTGGCCCAGCAACCCGTCTTCACCTCAGGTGTTCCTCTTGATATCTACGCATTTCACCGCTACACCAAGAATTCCGATTGCCCCTTCCACACTCGAGCACAGCAGTATCACTTGGCCGTTCTGAGTTAAGCTCAGAGATTTCACAAGTGACTTACCACGCCGCCTACGCGCCCTTTAAACCCAATAGACATG
+
CCCCCFGGGGGGGGGGGGGGGGGGGGGGGGGGGGGGGGGGGGGGGGGGGGGGGGGGGGGGGGGGGGGGGGGGGGGGGGGGGGDAEFGGGGGGGGGGGGGGGGGGGGGGGGGGGGGGGGGGGGGGGGGGGGGGGGGGGGGFGGGGGFGFGFGGGGGGGGGGGFFGFFFGFGFFFFEFFFFFGGFFFGFFFFGFBFFEFF>A@CCFFFFE8C5EEF5=2AFF@@D=B@BF6;3CCFFF12(68;C@FF)
@M00200:207:000000000-ALC1F:1:1101:2236:10446 2:N:0:5
TACCCGGGTATCTAATCCTGTTCGCTCCCCACGCTTTCGCGTCTCAGCGTCAGTACCGTACTAGAGAACCGCCTTAGCCACGGGTGTTCTTCCTGATATCTGCGCATTTCACCGCTACACCAGGAATTCCATTCTCCTCTTCCGGACTCTAGCCAGACGGTTTCCATCGACGTCTAGAGGTTAAGCCTCTAGTTTTCACCACGGACCTGTCTGGCCGCCTACACGCTCTTTCTACCCACTAGACATG
+
@CCCCGGGGGGGGGGGGGGGGGGGGGGGGGGGGGGGGGDFGGGGG<FGCFGCFFFGGGFGGGGFGFGGG8FGGGGG<F<F<CFCFF7FFFGGDGFGGGGGGGDEFE7FGGDGFDGGGGGGGGEEDFFGFGDDDFGGDFG7FFG>8?D>DDF9=?GCFGGCD7@GFF7@<FD5?AFFF603<;CFFG4*9ACFFAFAAEF3;>@=5>2(-93)4(93(::@D@EF693?F@E).5FF?7?(.).662)
@M00200:207:000000000-ALC1F:1:1101:12051:10456 2:N:0:5
TACTAGGGTATCTAATCCTGTTTGATCCCCACACTTTCGTGCCTCAGCGTCAGTTGTAGCCTAGTAAGCTGCCTTCGCAATCGGTGTTCTGTGGCATATCTATGCATTTCACCGCTACTTGCCACATTCCGCCTACCTCATCCGCATTCAAGCACACCAGTATCAACGGCACTGCGATGGTTGAGCCACCGTCTTTCACCACTGACTTAGCATGCCGCCTACGCACCCTTTAAACCCAATAGACATG
+
CCCCCGGGGGGGGGGGGGGGGGGGGGGGGGGGGGGGGGGGGGGGGGGGGGGGGGGGGGGGGGFGGGGGGGGGGGGGGGGGFGGGGGGGGGGGGGG8DF9EGGGGGGGGGGGGGGGDD>DFGFFGGFGGGGGEDGGGGGGFGGGGGFGFGFGCGGGFFEFCFFFGFFFGBC>BFFFFDFFDGGFFFGFFFFGFDFF@CEFEFFFFFFFF;=5AC=A8AAADD:@A=>@25>==E*86>2983948>EE
@M00200:207:000000000-ALC1F:1:1101:14304:10483 2:N:0:5
TACCAGGGTATCTAATCCTGTTTGCTCCCCCGGCTTTCGTGCCTCAGTGTCAGGTGTTGTCCAGGGACTCGCCTTCGCCACTGGTGTTCCTCTTGATATCTACGCATTTCACTGCTACACCAAGAATTCCAGTCCCCCCTCCAAACCTCCAGCACAGTAGTATTCAATGCCATTTCAGGGTTGAGCCCTGCGCTTTCACATCAACCTTACCATGCCACCTACGCACCCTTTAAACCCAGTTGACATG
+
CCCCCGGGGGGGGGGGGGGGGGGGGGGGGGGGGGGGGGGGGGGGGGGGGGGGGGGGGGGGGGGGGGGGGGGGGGGGGGGGGGGGGGGGFGFGGGFGGGGGGGGGGCEGGGGGGFGGGGGGGG@EEGGGDGG;DFAGDDG>GGG6FFDBGFGGFGGGFD@DFFFGFF9FBCBBBDFFFF56DGF?A6;<A*+08*@=F5B@CEEB58=C=@:A66>>*:BB4@9)(59(-5)*11/85((()))/)/7
@M00200:207:000000000-ALC1F:1:1101:8568:10494 2:N:0:5
TACCGGGGTATCTAATCCCGTTTGCTACCCTAGCTTTCGCGCCTCAGCGTCAAGAACAGGCCAGGAAGTCGCCTTCGCCACTGGTGTTCCTCCCGATATCTACGCATTTCACCACTACACCGGGAATTCCACTTCCCTCTCCTGCCTTCGAGTCGAGCAGTATCGCGTGACCCTCCCCAGTTGAGCCGGGGGCTTTCACACGCGACTTGCACGACCGCCTGCGCGCTCTTTATACCCCATAGACATG
+
CCCCCEGGGGGGGGGGGFGGGGGGGGGGGGGGGGGGGGGGGGGGGGGGGGGGGGGGGGGGGGGGGGGGGGGGGDGGGGGGGGGGGGGGGGGGGGCEGGGGGGGGGGGGGGGFFGGGGGGGGDEGGGGGGGGGGGGEFFGFGGGGGDGFGFGEFGGGDGGDGGFG>BDE5DFFFDFFEFFGGGFFFFFFFFG31BAFFFA<E>B>060:A<3>FFFFFB6((8(416666BAA)4@=(((..,),).)
@M00200:207:000000000-ALC1F:1:1101:24450:10502 2:N:0:5
TACTGGGGTATCTAATCCTGTTTGCTCCCCACGCTTTCGCGTCTCAGCGTCAGTATCCAACCAGGGGGCCGCCTTCGCCACCGGTGTTCCTCCCGATATCTACGCATTTCACCGCTACACCGGGAATTCCACCCCCCTCTTTGGTACTCTAGCTTGCCAGTTTCATGCGTCGTTCCTCGGTTAAGCCGAGGGCTTTCACACATGACTTAGCAGACCGCCTACACGCCCTTTATACCCAATAGACATGAGA
+
CCCCCGGGGGGGFGGGGGGGGGGGGGGGGGGGGGGGGGGGGGGGGGGGGGGGGGGGGGGFGGGGGGGGGGGGGGGGFGGGGGGGGDGGGGGGGGGGGGGFGGGGGGGGGGGGGDGGGGGGGCEGGGGGGAEGGECGG>DFGFGGGFGFGFCCFFCCGF>FGFFGFFFCDGDDB>FF8AEDGGFFFGFFFDD>DFF@FFAC4?7?F:4AAF<AA?FF0>;?F?2(-261>B?9>AF=7?6<?DA<6<<22)
@M00200:207:000000000-ALC1F:1:1101:10564:10514 2:N:0:5
TACAAGGGTATCTAATCCTGTTCGCTCCCCACGCTTTCGCTCCTCAGCGTCAGGTAATGCCCAGAGAACCGCCTTCGCCACCGGTGTTCCTCCTGATATCTGCGCATTTCACCGCTACACCAGGAATTCCGTTCTCCCCTGCATACCTCTAGTCTGCCCGTATCGGAAGCAGGCTCAGGGTTAAGCCCTGAGTTTTCACTCCCGACGCGACAAACCGCCTACGAGCCCTTTAAGCCCAGTAGACATG
+
CCCCCGGGGGGGGGGGGGGGGGGGGGGGGGGGGGGGGGGGGGGGGGGGGGGGGGGFGGGGGGGGGGGGGGGGGGGGGGGGGGGGGGGGGGGGGGGGGGGGGGGGGGGGGGGGGGGGGGGGGGGGGGGGGGGGGFGFFGGBFDFGGFGFGFGGGGGGGGGDGD5FFB*@BGF*@ACFFFFGGGFFFGFFFFGFEFFFFCFEFF@=DBFFFFF;(:F(,127;;2;;BF:B(345<=F:033<44A9:)
@M00200:207:000000000-ALC1F:1:1101:19779:10524 2:N:0:5
TACGGGGGTATCTAATCCTGTTCGCTCCCCACGCTTTCGCTCCTCAGCGTCAGTAATGGCCCAGAGATCCGCCTTCGCCACCGGTGTTCCTCCTGATATCTGCGCATTTCACCGCTACACCAGGAATTCCGATCTCCCCTACCACACTCCAGCCAGCCCGTATCGAATGCAGACCCGGGGTTAAGCCCCGAGCTTTCACACCCGACGTGACAAGCCGCCTACGAGCTCTTTATACCCAGTAGACATGAGA
+
CCCCCDGGGGGGGGGGGGGGGGGGGGGGGGGGGGGGGGGGGGGGFGGGGGGGDFGGGFGGGGGGGGGGGGGGGGGGGGGGGGGGGGBBFGGGGG<FF,@FGFGDC8FFGGGGGGGGGGGGGGGGCEGFGGGG8CFGGCDFFDDGGFGFGFGFGGGFGE5*3;FFDAF7AFA>>B>FD@4?CDFFFGA;):9B;B47AEFFFF(:06;(,(4<)()83>;0(.3(,((5:2<)<48*:2486:>AD2>2,.
@M00200:207:000000000-ALC1F:1:1101:2739:10526 2:N:0:5
TACAGGGGTATCTAATCCTGTTTGCTCCCCTAGCTTTCGTGCCTCAGCGTCGGTATCTGTCCAGAAAGCCGCCTTCGCCACCGGTGTTCCTCCTGATATCTACGCATTTCACTGCTACACCAGGAATTCCGCTTTCCCCTCCAGAACCCTAGCTCTCCAGTTTCGGATGCAGGCTCTGGGTTGAGCCCAGAGTTTTCACATCCGACTTAAAAAGCCGCCTACGCACCCTTTAAACCCAATAGACATG
+
CCCCCGGGGGGGGGGGGGGGGGGGGGGGGGGGGGGGGGGGGGGGGGGGGGGGGGGGGGGGGGGGGGGGGGGGGGGGGGGGGGGGGGGGGGGGGGGGGGGGFGGGGGGGGGGGGGGGCG?FEGGGGGGGGGGGGGGGDGC?+CFFG?DDDFGEFFFGGC@DFFFFFDFGDGF?D9FFFF*7CDAAFGFFFFFFECF5A@FCCBDFAF=A=49A=AFDBBF29=@9<F@FFF)/)1=A?(6@FEE@<9<
@M00200:207:000000000-ALC1F:1:1101:23857:10529 2:N:0:5
TACAGGGGTATCTAATCCGGTTTGCGCCCCAGGGCTTCGTCCCTCACTGTCAGAGCCGTTCTAGTGTAGCGCCTTCGCCACTGGTCCTCCCCGCAGGATTACAGGATTTTACCCCTACCCCGCGAGTAGCCTACACCTCTCCCGGTCTCGAGCCTGCCGGTCTACCCGGAGTTCGATCCGTTGAGCGCACCGATTTACCCAGGCATCTCACAGGCCAGCTACGGACGCTTTACACCCAATAGACCTG
+
CCCCCGGGGGGGGGGGGGGGGGGGGGGGGGECFGGGGGGGGGGGGGGGGGGFGGGDGGGGGG,EFFF9FFFGGGGGGGGGGGGFGGGGGFGGGGGGD@=EGGDGFEGGGGGGFGGFFGGGGGGEFGGGAFDFDG6DGGGFGGGCCBGFGA<7DGGFGF5CGGFCFFFGD*:?69))=):FGG?F;<B>>):8(:B6AEFE@;0=(4;>)4<?<0FB(8:?440((497?0?B>AFF>0:1)6))).(
@M00200:207:000000000-ALC1F:1:1101:16578:10534 2:N:0:5
TACAAGGGTATCTAATCCTGTTTGATCCCCACGCTTTCGTGCCTCAGTGTCAATATTCGTGTAGTGAGCTGCCTTCGCAATTGGTGTTCTATGTCATATCTAAGCATTTCACCGCTACATGACATATTCCGCTCACCTCCACGGTATTCAAGACAGATAGTATCAATGGCAGTTTCCGGGTTAAGCCCGGAGATTTCACCACTGACTTGCCTGCCCACCTACGCACCCTTTAAACCCAATAGACATG
+
CCCCCGGGGGGGGGGGGGGGGGGGGGGGGGGGGGGGGGGGGGGGGGGGGGGGGFGGGGGGGGGGGGGGGGGGGGGGGGGGGGGGGGGGGGGGGGGGGGGGGGGGGGGGGGGGGGDCGGGGGFGFGGGGGGGGGEGGGGGFGGECFFGFGFGG7DGGGGGGGGFGFFFGFFFDFEFFFFFGGGF?DF?DEFGFFFF<CEFFEFCE@EFF*ACEFCAC5=AFFFDBAFF=4>>C*:8;5993)9:ECEF
@M00200:207:000000000-ALC1F:1:1101:11107:10580 2:N:0:5
TACGAGGGTATCTAATCCCGTTTGCTCCCCTGGCTTTCGCTCCTCAGCGTCAATGTCGGTCCAGGATGCCGCCTTCGCCACCGGTATTCCTCCAGATATCTACGCATTTCACCGCTACACCTGGAATTCTGCATCCCTCTCCCGAATTCAAGCCATCCAGTATCGGATGCAGTTCCCAGGTTGAGCCTGGGGATTTCACATCCGACTTAGTTGGCCGCCTACGAGCCCTTTAAACCCAATAGACATGCGAT
+
CCCCCGGGGGFGGGFGGGGGGGGEGGGGGGGGGGGGGGEGGEGGGGGGGGGGGGGGGGGGGGGGG7AFGGGGGGGGGCGGGGGGGGFFAFGCFGGCFGGGGFCFGG>GCGGGGGGGGGGGGGGGDFCDFGFGGGGFFGCBDDGGDEGFFFGGGFGFGEFDGGFGFFBCBDFFC7+16??C@DAFAC5?FFFE=9AEF?F<6:@FD4:266?5CEFEF=@FFFD;<0:?F65>)1/)3;=@@<)7)98)7?0
@M00200:207:000000000-ALC1F:1:1101:12569:10586 2:N:0:5
TACGGGGGTATCTAATCCTGTTTGCTCCCCACGCTTTCGTGCCTCAGCGTCAGTATCGGGCCAGTGAGCCGCCTTCGCCACTGGTGTTCTTGCGAATATCTACGAATTTCACCTCTACACTCGCAGTTCCACTCACCTCTCCCGAACTCAAGATCCTCAGTATCAAAGGCAGTTCTGGAGTTGAGCTCCAGGATTTCACCCCTGACTTAAAGACCCGCCTACGCACCCTTTAAACCCAATAGACATG
+
CCCCCGGGGGGGGGGGGGGGGGGGGGGGGGGGGGGGGGGGGGGGGGGGGGGGGGGGGGGGGGGGGGGGGGGGGGGGGGGGGGGGGGGGGGGGGGGGGGGGGGGGGGGGGGGGGGGGGGGGGGFGEGEFGGGGGGGGGGGFGFGGGFGFGFFGGGGGGGGGGGFGFAFGFGFFFFFFAFFGGGFFFGFFFFGA>FABFCFEF@FFB2BC=@E*;3)809>FFFFFF>FF@@EFFCFFFFB<2<>?BFF
@M00200:207:000000000-ALC1F:1:1101:6263:10617 2:N:0:5
TACTAGGGTATCTAATCCCGTTCGCTACCCTAGCTTTCGTGCCTCAGCGTCAGAAGAGATCCAGTGAGCCGCTTTCGCCCCTGGCGTTCCTTAGGATATCAACGCATTTCACCGCTCCACCCTAAGTTCCGCTCACCTCTATCTCCCTCAAGCAATGTAGTTTTGGGCGCAGTTCCTCGGTTGAGCCGAGGGATTTCACACCCAACTTTCATCGCCGCCTGCGCACACTTTAAACCCAGTAGACATG
+
CCCCCGGGGGGGGGGGGGGGGGGGGGGGGGGGGGGGGGGGGGGGGGGGGGGGGGGGGGGGGGGGGGGGGGGGGGGGGGGGGGGFGGGGGGGGGGGGGGGGGGGGGGGGGGGGGDGGGGGGFGGGGGGGGGGGGGGGGGFFGGGGFFGBGFGGGGDGGGGGGGFDFEFDFGEEFFFFFFD>CDFFFGFDBFGEFFFFF?F?E>@BBDFFFFFEEFFDFFFF=0>FFFFFFFEEFFFF::14AFFDBBB
@M00200:207:000000000-ALC1F:1:1101:5110:10624 2:N:0:5
TACGAGGGTATCTAATCCTGTTTGATCCCCACACTTTCGTGCCTCAGCGTCAGTTGAAGCTTGGTAAGCTGTCTTCACTATCGGTGTTCTTGACGATATCTAAGCATTTCACCGCTACACCGTCAATTCCGCCTACCTCAAATTCACTCGAGTCCTACAGTATCAATGGCACCCTCTCAGTTGAGCTGAGATATTTCACCACTGACTTATAGGACCGCCTACGCACCCTTTACACCCAGTAGACATG
+
CCCCCGGGFGFGGGGGGGGGGFGGGGGGGGFGGGGGGGGGGGGGGGGGGGGGGGGFGGFGGGGGGGGGGGGGGGGGGGGGGGGGGGGGGGGGGGGGFGGGGCFGDFCAEGGGGGGGGGGGGGGGGGGGGGCGGGGGFGGFGDFGFFFFGFGEGGGGGGGGGGFDFFFGBFFFFA5FFFFGGDFFFFFFFFGFFFFFFFFEEDFFFFFEEFEEBE>CAFBA=D=BAA95BDF=CFAFBFD=E?EFE4:
@M00200:207:000000000-ALC1F:1:1101:13613:10625 2:N:0:5
TACAAGGGTATCTAATCCTGTTTGATCCCCACACTTTCGTGCCTCAGCGTCAGTTACAGCCTAGTAAGCTGTCTACACTATCGGTGTTCTTGACGATATCTAAGCATTTCACCGCTACACCGTCAATTCCGCCTACCTCGACTGCACTCAAGTCCATCAGTATCAATGCCACCCTCCCGGTTAAGCCGGGATATTTCAGCACTGACTTAATAGACCGCCTACGCACCCTTTAAACCCAATAGACATGAGA
+
CCCCCGGGGGGGGGGGGGGGGGGGGGGGGGFGGGGGGGGGGGGGGGGGGGGGGGGGGGGGGGGGGGGGGGGFGGGGGGGGGGEGGGGGGGGGGGGGGGGGGG<FGGGGGGGGGGGGGGGGGEFEGGGGGGGGGGDGFDGB6EGGGFGFGFGGFGGFGGGGGGFGFFFFFGFFD9FFFF>DCCDFFGFBAEDACFFEFEF5AFFFFFFFC5A<EFFF>):A2)5>D=>@>BFFFCFF@?13;69.668>))
@M00200:207:000000000-ALC1F:1:1101:16440:10635 2:N:0:5
TACTAGGGTATCTAATCCTGTTTGCTCCCCACGCTTTCGTGCCTGAACGTCGATGCTGGACCAGGAAGTCGCTTTCGCCACTGATGTTCCTTCCGATATCTACGCATTTCACCGCTACACCGGAAATTCCACTTCCCTCTTCCGCATCCTAGCTATGCAGTCTCGAATGCCATTCCCAGGTTGAGCCCGGGGCTTTCACACCCGACTTACATAACCGTCTACGCACGCTTTAAACCCAATAGACATG
+
CCCCCGGGGGGGGGGGGGGGGGGGGGGGGGGGGGGGGGGGGGGGGGGGGGGGGGGGGGGGGGGGGFEGGGGGGGGGGGGGGGGGGGGGGGGGGGGGGDEGGGGGGGGGGGGGGGGGGGGGGGGGECFFGGGGGGGDDGGFGGGGGFGFFFFFFGGGGGFGFFFFFB@FDFFFFFFFFBA?FFFFFGFFFDDEBBF=FFFFE:>BB>=>=E=<E>FB@DD@FEDFDFBF;21>53AAD;083.>?AAF
@M00200:207:000000000-ALC1F:1:1101:27320:10676 2:N:0:5
TACGGGGGTATCTAATCCCGTTTGCTCCCCTAGCTTTCGTGCATCAGCGTCAGAGAAGACCCAGTGAGCCGCTTTCGCCACGGGTGTTCCTTACGATATCAACGCATTTCACCGCTCCACCGTAAGTTCCGCTCACCTCTATCTCCCTCGAGCACGGTAGTTTTGGGCGCAGTTCCTCGGTTGAGCCGAGGTATTTCACACCCAACTTTCCGCGCAGCCTACGCACCCTTTAAACCCAATAGACATG
+
CCCCCGGGGGGGGGGGGGGGGGGGGGGGGGGGGGGGGGGGGGGGGGGGGGGGGGGGGGGGGGGGGGGGGGGGGGFGGGGGGGGGGGGGGDFGGGGGGGGFEDFGGEGGGGGGGGGCEFDFFGEGGGFGFGDGDEDGGGGFGFGGFFGFGFGCDDGGGFCC8EFGFFEGFGDFFFFF=FFGCGF4AFFFF>DFEFFFFCFEE07=DFF>EEEDD(79>B31:?FFFF661(5AAAFFF?:(:A2?AF>
@M00200:207:000000000-ALC1F:1:1101:12777:10677 2:N:0:5
TACAAGGGTATCTAATCCTGTTTGATCCCCACACTTTCGTGCCTCAGCGTCAGTTACAGCCTAGTAAGCTGCCTTCGCTATAGGTGTTCTTGACGATATCTAAGCATTTCACCGCTACACCGTCAATTCCGCCTACCTCGACTTCACTCAAGTCCTGCAGTATCAATGCCACCCTCCCGGTTAAGCCGGGATATTTCAGCACTGACTTATAGGACCGCCTACGCACCCTTTACACCCAATAGACATG
+
CCCCCFGGGGFGGGGGGGGGGGGGGGGGGGGGGGFGGGGGFFGGGGGGGGGGGGGGGGGGGGGGGGGGGGGGGGGGGGGGGGGGGGGGGGGGGGGGGGDGGGGGGGGGGGGGGGGCCFGGGGGCGCFGGGGGGGGGGGGDDGGGGFGFGFGFGGGGGGGGGGFGFFFGFCFFFFFFEFFGGCBFFGFB?BCBF?FEFFFFFFFFFFEC7EE5AEABABFFFB@29@B?=BBCCCFF>FFFF9CFCEE
@M00200:207:000000000-ALC1F:1:1101:13279:10680 2:N:0:5
TACGCGGGTATCTAATCCCGTTTGCTCCCCTGGCTTTCGCGTCTCAGCGTCAGTAACGTCCCAGCGAGCTGCCTTCGCCATTGGTGTTCCTCCCGATATCTGCGCATTTCACCGCTACACCGGGAATTCCACTCGCCTCTTCCGAACTCTAGTCCGGCAGTATCGACCGGCATCCCAGGGTTGAGCCCTGGACTTTCACAGCCGACTTACCGGACCGCCTACACGCGCTTTAAACCCAATAGACATG
+
CCCCCGGGGGGGGGGGGGGGGGGGGGGGGGGGGGGGGGGGGGGGGGGGGGGGGGGGGGGGGGGGGGGGGGGGGGGGGGGGGGGGGGGGGGGGGGGGGGGGGGGGGGGGGGGGGGGGGGGGGGGGGGGGGGGGGGGGGGGFGGGGGAGFGFGFGGGGGDDDGGFGFFFGFGFFFFFFFFFGGGFFFFFFFFGF@A8EF?AEFDFFFBFFAFFF9>FBF>F::BFFB>6>>BFFFFFFFFB??FBFAA?
@M00200:207:000000000-ALC1F:1:1101:27639:10706 2:N:0:5
TACAGGGGTATCTAATCCCGTTTGCTCCCCTGGCTTTCGCGCCTCAGCGTCAGAAGAGGTCCAGTCGATCGCTTTCGCCACCGGCGTTCCTTCCGATATCTACGCATTTCACCGCTCCACCGGAAGTTCCATCGACCCCTACCTCCCTCGAGACGGCCAGTATCGGGGGCCCTTGTCCGGTTGGGCCGAACGATTTCACCCCCGACTTGTCCGCCCGCCTACGCGCCCTTTAAACCCAGTAGACCTG
+
CCCCCGGGGGGGGGGGGFGGGGGGGGGGGGGGGGGGGGGGGGGGGGGGGGGEGGGGGGGGGFGGGGGGDGGGGGGFEGGFGGGGGGGCFGGGGGGGGGGGGGFGG8=FGFGGGGGDC=@FGGEGCEFGGGAFGGFG>DDFG?EFFADFFDGDGGGDGGDGDFCFDBEG>GBBF(5:FCF5CDDDDGFEF:3<BF>-96B23;6166B0A5>9?(.(,7;003:9>0(9033)6AB43<<:)44<)),
@M00200:207:000000000-ALC1F:1:1101:18862:10718 2:N:0:5
TACGGGGGTATCTAATCCTGTTTGCTCCCCTAGCTTTCGTGCCTCAGTGTCAGAAATCGTCCAGGGACTCGCCTTCGCCACTGGTGTTCCACTTGATATCTACGCATTTCACTGCTACACCAAGTATTCCAGTCCCCCCTCCGATTCTCTAGCCGGATAGTATCCAATGCAGTTTCTGAGTTGAGCTCAGAGATTTCACATCAGACTTACCCAACCACCTACGCACCCTTTACACCCAGTAGACATG
+
CCCCCGGGGGGGGGGGGGGGGGGGGGGGGGGGGGGGGGGGGGGGGGGGGGGGDGGGGGGGGGGGGGGGGGGGGGGGGGGGGGGGGGGGGGGGGGGGGGGGGGGGGGGGGGGGGGGGGGGGGGGGGGGGGGGGGGFCGGGFGGGGGFGFGFFFGGDG>ECGGGFGFF5FCGFACE7CFFFGGGFFFGFFAFFA)=@EFFFFFEFF3BEFFF@EF>D@=B2@>@@FFF9?D;3>)<BF67?@CC3;E<3
@M00200:207:000000000-ALC1F:1:1101:9011:10750 2:N:0:5
TACGGGGGTATCTAATCCTGTTTGCTCCCCACGCTTTCGTGCCTCAGTGTCAGTATCTGTCCAGGTAGCCGCCTTCGCCACCGATGTTCCTTCCGATCTCTACGCATTTCACCGCTACACCGGAAATTCCACTACCCTCTACAATACTCGAGTCAATCAGTATCATCTGACCTGCCCAGGTTAAGCCCAGGAATTTCACAGATAACTTAATCAACCACCTACGCACCCTTTAAACCCAATAGACATGAGA
+
BCCCCGGGGGGGC<F<FGGGGGGGGG,FFGGGEGGEGGFGGDGGGGGGGGGGFGGGGGGGGGGGGGGGGGGGGGGFGGGGGGGEEGGFFGGGGGGGGG?EGGGGGGEDFGGFGGG8CFGGGGDGGCF=FGGF8=DD=6DDDGGCDFGFGFFEDGGFDFGFGGFGFFFCFGFFF@FAFAAF99AAFGF>AFCFDF?A>4BE6@A??B4<@EFEFFFF?B2357?>?B967@F<CEFADD@FEFEFFFE<=E
@M00200:207:000000000-ALC1F:1:1101:7724:10770 2:N:0:5
TACGCGGGTATCTAATCCCGTTTGCTCCCCTGGCCTTCGTGCCTCAGCGTCAGTTTGAGCCTAGTAAGCTGTCTACACTATCGGTGTTCTTGACGATATCTAAGCATTTCACCGCTACACCGTCAATTCCGCCTACCTCGACTCCACTCAAGCCCATCAGTATCAATGCCACCCTCCCGGTTAAGCCGGGATATTTCAGCACTGACTTAATAGGCCGCCTACGCACCCTTTAAACCCAATAGACATG
+
CCCCCGGGGGGGGGGGGGGGGGGGGGGGGGGGGGGGGGGGGGGGGGGGGGGGGGGGGFGGGGGGGGGGGGGGGGGGGGGGGGGGGGGGGGGGGGGGGGGGGGGGGGGGGGGGGGGDGGGGGGGGGGGGGGFGGGGGGGGFGGGGGFGFGFGFGGGGGGGFFGFGFFFFF?BFFFFFFFEGGDEAFGFFEEDF=EAEFFFFEFFFFFEFFFFEFFFFFFBFFFDF@@@;D8=CFEFFFFFFFFFDAFB
@M00200:207:000000000-ALC1F:1:1101:23213:10776 2:N:0:5
TACACGGGTATCTAATCCCGTTCGCTCCCCTAGCTTTCGCGCTTCAGCGTCAGTGTCAGCCCAGCAACCCGCCTTCGCCGCAGGTGTTCCTCTCGATATCTACGCATTTCACCGCTACACCGAGAATTCCAGTTGCCCCTTCTGCACTCTAGCCCCGCAGTAATGGCTGACCTTTCCGAGTTAAGCCCGGAGATTTCACAGTCGACTTGCGGTGGCCGCCTACGCGCCCTTTATACCCATTAGATATGAGT
+
CCCCCEGGGGGGGFFFGGGDGGGGGGGCCFG<FFF9FG@FGGD:FGGGGGG:,C@FGCGGEFEGGC<,4CEFGGCFDGGGGGCEE,:@EAEGFFC:<,6>FFE=:E++=EEEF888EGFFC6C+@>=DEFGFG89DF?FF6,26AF?DFFGFGC+=7@C?7+++40?1@GC0+9+=<?5*49338CAF>5C>B)8*85C44*72((21<C>917BD(69;2111(((4992)4:4*.()())))).))..-
@M00200:207:000000000-ALC1F:1:1101:4596:10782 2:N:0:5
CTGGGGTATCTAATCCCGTTCGCTCCCCTAGCTTTCGTTCCTCAGCGTCAGGAAAGACCCAGTGAGCCGCCTTCGCCTCCGGTGTTCCTGATGATATCAACGCATTTCACCGCTCCACCATCAGTTCCGCTCACCTCTATCTCCCTCTAGCCCAGTAGTTTTGAGCGCAATTCCTCGGTTGAGCCGAGGGATTTCCCCCCCAACTTTCTGGGCCGCCTACGAACTCTTTACACCCAATAGACATG
+
CCCCCGCEGG<@FCDFGGGGFGGEDGGGFFGFGGGGGGF<FFEGGGGGEEGFAD<FFFGGFGGCFFGGGGGGGGGGGCEFGGGGFGFGGGGGEFGC<FGGGGGGGEGAFGGGGEGDEGFFGGFGGGFGGGDEGFGGGGGDDEGGGFGFFFGFGGGGGGFGGG5=DFEGFDEFFC;755@DGFFFFC>?AECFDFF4/)26>9;2;E3CC63=7?567@FDFF69:<BFFA<)8:>F1:7)6)).)
@M00200:207:000000000-ALC1F:1:1101:15949:10788 2:N:0:5
TACTGGGGTATCTAATCCTGTTCGCTCCCCACGCTTTCGCTCCTCAGCGTCAGTTACAGACCAGAGAGTCGCCTTCGCCACTGGTGTTCCTCCACATCTCTACGCATTTCACCGCTACACGTGGAATTCCACTCTCCTCTTCTGCACTCAAGTTTCCCAGTTTCCAATGACCCTCCCCGGTTGAGCCGGGGGCTTTCACATCAGACTTAAGAAACCGCCTGCGAGCCCTTTAAACCCAATAGACATGAGA
+
CCCCCGGGGGGGGGGGGGGGGGGGGGGGGGGGGGGGGGGGGGGGGGGGGGGGGGGGGGGGGGGGGGGGGGGGGGGGGGGGGGGGGGGGGGGGGGGGGGGGGGGGGGGGGGGGGGGDGG?FEGGGGGFGGGGGGGGGGGGFFGGGFFGFGFGGGGFFFGGGFFFGFFFGFGFFFFFBEDEGGGDFFGFFFBDBBDFEFFB5CEEE*36?CEF3>=A@BFB@3(26;FF67734<AFFB6:77)6><4?2))
@M00200:207:000000000-ALC1F:1:1101:5311:10789 2:N:0:5
TACGCGGGTATCTAATCCTGTTCGCTCCCCACGCTTTCGCTCCTCAGTGTCAGTGCCAGCCCAGAGCGCCGCCTTCGCCGCTGGTGTTCCTCCTGATATCTGCGCATTTCACCGCTACACCAGGAATTCCACGCTCCCCTACTGGACTCTAGTCACGGCAGTATCGGGTGGCGTCTCCAGGTTGAGCCTGGAGGTTTCACACCCGACTTACCGAACCACCTACGAGCTCTTTAAACCCAATAGACATG
+
CCCCCGGGGGGGGGGGGGGGGGGGGGGGGGGGGGGGGGGGGGGGGGGGGGGGGGGGGGGGGGGGGGGGGGGGGGGGGGGGGGGGGGDGGGGGGGGGGGGGGGGGGGGGCFGGGGGGGGGGGGGGFGGGGGGGGGDGGFDFGGGGGFGAFFGGGGGGGGGGGFFGFFFGFGB4;5BFFBFCCCFAFGFFFFGF;EB=FCFFFF?@@>>>3;EFFFFF>FFF?:>B0:;0724AABFF78:4:?BFF<27
@M00200:207:000000000-ALC1F:1:1101:6887:10801 2:N:0:5
TACGGGGGTATCTAATCCTGTTCGCTACCCACGCTTTCGCTCCTCAGCGTCAGGTAAGGCCCAGAGAGCCGCCTTCGCCACCGGTGTTCTTCCTGATATCTGCGCATTCCACCGCTACACCAGGAGTTCCGCTCTCCCCTGCCTACCTCTAGTCTGCCCGTATCGGAAGCAGGCTCGGAGTTAAGCTCCGAGTTTTCACTCCCGACGTGACGAACCGCCTACGAGCCCTTTAAACCCAATAGACATGAGA
+
CCCCCGGGGGGGGGGGGGGGGGGGGGGGGGGGGGGGGGGGGGGGGGGGGGGGGGGGGGGGGGGGGGGGGGGGGGGGGGGGGGGGGGGGGFFEGGGGGGGGGGGGGGGGGGGGGGGGGGFGGGGGFGGGGGGGDGGGFGGFGGGGGFGF?AFGDGGGGGGGGGFFBFFG>G>AFBAFFE45A6C@AFFFFFGD358?A?F<@DF@1;@;F??FFFFFFFFB??::?BFF?FB2<6?F<B<0?A>?FFBDB2
@M00200:207:000000000-ALC1F:1:1101:8296:10816 2:N:0:5
TACCCGGGTATCTAATCCCGTTTGCTCCCCTAGCTTTCGCACCTCAGCGTCAGTTGTGGACCAGAGAGCCGCCTTCGCCACCGGTGTTCCTCCTGATATCTACGCATTTCACCGCTCCACCAGGAGTTCCGCTCTCCCCTACCACACTCTAGCATCACAGTATGCCTGGCAGTTCCACGGGTGAGCCGTGGGATTTCACCGGACACTTACGATGCCGCCTACGTGCGCTTTAAACCCAATAGACATG
+
CCCCCGGGGGGGGGGGGGGGGGGGGGGGGGGGGGGGGGGGEFGGGGGGGGGGGGGGGGGGGGGGGGGGGGGGGGGGGGGGFGGGGGGGGGGGGGGGGGGGGGGGGGGGGGGGGGGGGGGGGGGGGGGGGGEGGGGGGGGFGGGGGFGFGFGGGG7DGGGFGGFGFFFGFGFDFCFFFFFGGDFFFGFEEBGFBFFEF7EBDFBF2B==EFFFFFDEF6@FFFF@@FFFFFF>F<=?03::?ABFFFF
@M00200:207:000000000-ALC1F:1:1101:11724:10842 2:N:0:5
TACTCGGGTATCTAATCCTGTTTGCTCCCCACGCTTTCGCACCTCAGCGTCAGTAATGGACCAGTGAGCCGCCTTCGCCACTGGTGTTCCTCCGAATATCTACGAATTTCACCTCTACACTCGGAATTCCACTCACCTCTTCCATACTCAAGACACCCAGTATCAAAGGCAGTTCCAGAGTTGAGCTCTGGGATTTCACCCCTGACTTAAATGTCCGCCTACGTGCGCTTTAAACCCAATAGACATG
+
CCCCCGGGGGGGGGGGGGGGGGGGGGGGGGGGGGGGGGGGGGGGGGGGGGGGGGGGGGGGGGGGGGGGGGGGGGGGGGGGGGGGGGGGGGGGGGGGGGGGGGGGGGGGGGGGGGGGGGGGGGGGFGGGGGGGGGGGGGGFGGGGGFGFGFGGGGGGGCFGGGFGFFFGFDFFFFFFFFFGGGFFFGFFFFGFFFFFFFFFFBFFFFFFEFFEFFFEDBFFA>==BDBFFFDFFFFF=9B:EFFFFFE
@M00200:207:000000000-ALC1F:1:1101:24722:10847 2:N:0:5
TACGAGGGTATCTAATCCTGTTCGCTCCCCATGCTTTCGCTCCTCAGCGTCAGTTAATGCCCAGAGACCTGCCTTCGCCATCGGTGTTCCTCCTGATATCTGCGCATTTCACCGCTACACCAGGAATTCCAGTCTCCCCTACATCACTCTAGTCTGCCCGTACCCACCGCAGATCCGGAGTTGAGCCCCGGACTTTCACGGCAGACGCGACAAACCGCCTACGAGCTCTTTATACCCAGTAGACATG
+
CCCCCGGGGGGGGGGGGGGGGGGGGGGGGGGGGGGGGGGGGGGGGGGGGGGGGGGGGGGFGGGGGGGGGGGGGGGGGGGGGGGGGGGGGGGGGGGGGGGGGGGDGGGGGGGGGGGGGGGGGGGEGGGGGGGGGGGGFGGFGFGGGFGFGFADGGGGFFGGGCBGFFFGFGFFFEFFFFBDGGFFFGFFDEDFFFFFFFFFFFF@D3==@@;>@FFFF0:7;@DFF;;:B7<>AFFFFFFFADFFFF?
@M00200:207:000000000-ALC1F:1:1101:27656:10877 2:N:0:5
TACGCGGGTATCTAATCCTGTTTGATCCCCACGCTTTCGTGCCTCAGCGTCAATTGCACCTTAGTAAGCTGCCTTCGCAATTGGTGTTCTGTGACATATCTACGCATTTCACCGCTACACCTGGAATTCCACATCCCTCTCCCGGATTCAAGCCTGCCAGTATCGGACGCAGTTCCCGGGTTGAGCCCGGGGATTTCACGTTCGACTTAACAGGCCGCCTACGCGCCCTTTAAACCAAGTAGACATGAGA
+
CCCCCGGGGGGGGGGGFGGGGGGGGG9EFGGGGGGGFFGFFGGGGGGGGGGGGGGGGGEGGGGGGGGGGGGGGGFGGGGGG<FGEFGGGFFFGCFFGGGGGGGGGGGGGGGGDGGGGGGGGCEFFFGGGGGFD8DFDFGFDGGD>>DFGFGFFFF?=FGGGGFGFEFGEGFEBFFFABEDCGDFFGFFF>CEF4A=AEABF(>(((:(44;?)4)89@2<@FFF>>BF902<>AFF,46<A<DA)).6::
@M00200:207:000000000-ALC1F:1:1101:19532:10895 2:N:0:5
TACAGGGGTATCTAATCCTGTTTGCTCCCCACGCTTTCGCGATTCAGTGTCAGTGTCGGCCCAGATCACCGCCTTCGCCACCGGTGTTCCACCTGATATCTGCGCATTTCACCGCTACACCAGGTATTCCGTGATCCCCTACCGAACTCTAGTCAATGCAGTATCGGGTGGCGTCTCCAGGTTGAGCCTGGAGTTTTCACATCCGACTTGCATAACCACCTACTCGCCCTTTACACCCAATAGACATG
+
CCCCCGGGGGGGGGGGGGGGGGGGGGGGGGGGGGGGGGGGGGGGGGGGGGGGGGGGGGGGFGEGGGGGGGGGGGGGGGGGGGGGGGGGGGGGGGGGGGGGGGGGGGGGGGGGGGGGGGGGGGEEGGGDGGGGGGGGFFGFGGGGGDDBGFGGGGGGGGCGGGFGFFFGFGEFFDEFFFFGGFFFFGFAFFGFDFFCFFFEE?EFDFB>@BEEFEFEFFD?;@EE3(:0;@DFFFFFDBD<DFB<2>AF
@M00200:207:000000000-ALC1F:1:1101:13096:10899 2:N:0:5
TACCAGGGTATCTAATCCTGTTTGCTACCCACGCTTTCGCTCCTCAGCGTCAGTGCCGGCCCAGACCACCGCCTTCGCCACCGGTGTTCCTCCTGATATCTGCGCATTTCACCGCTACACCAGGAATTCCGTGGTCCCCTACCGGACTCTAGCCATAGCAGTATCGAGTGGCGTCTCCAGGTTGAGCCTGGAGGTTTCACACCCGACTTGCCAAGCCGCCTACGAGCGCTTTAAACCCAACAGACATG
+
CCCCCGGGGGGGGGGGGGGGGGGGGGGGGGGGGGGGGGGGGGGGGGGGGEFEGFFFGGGGGDEGGGCFGGGGGGEFGGGGGGGGGG@FCGGGGGGGGFAFGGGECGGGGGGGGGGGEGGFGGGGGGG8FGGGFGGGGGGFGGFGGEGFGFGGFGGGGGGGGGFFFFFGFFFEBAEFFAAFFFFFAGF4AFDF=D>BFFFCEB=5>B=>FA9@E@5;DF0:113;(3(((4(-<BBFF6<,(-(40(-5
@M00200:207:000000000-ALC1F:1:1101:21224:10920 2:N:0:5
TACTAGGGTATCTAATCCCGTTTGCTCCCCACGCTTTCGCGCCTCAGCGTCAGGAATTGCCCAGAGACCCGCCTTCGCCACCGGTGTTCCTCCCGATCTCTACACATTTCACCGCTACACCGGGAATTCCAGTCTCCTCTGCAATCCTCTAGGACAGCAGTATCGATCGACGTTCTTCGGTTGGGCCGACGGATTTCACGACCGACTTGCCATCCCGCCTACGCGCCCTTTAAACCCAATAGACATGAGA
+
8BCCC9EFGGFC@<C6CFFECC<CGEEGGGGGGG@FEFGGGGGGG@EFGFGECFFF8ECFGGFE@<FFGGDGGGGG<,CFGGGGE:C:EFGGGGGEGEGGGCE?FDG9DFFGGDGGGE9E>EC7+4=DFFF8+@DGGGGFGGGDFFGFGFG,6DGGGGG6=7+<A?AF5+09<>5?FFF>EG*99FFD>)/6@3=<73ADF6;B07>04>?242>?06>:61:029999()))-9<?0,8:4:?<),.)6
@M00200:207:000000000-ALC1F:1:1101:6235:10927 2:N:0:5
TACGAGGGTATCTAATCCCGTTTGCTCCCCTAGCTTTCGCGCCTCAGCGTCAAGAACAGGCCAGGTAGTCGCCTTCGCCACTGGTGTTCCTCCCGATATCTACGCATTTCACCACTACACCGGGAATTCCACTACCCTCTCCTGCCTTCGAGTCGATCAGTATCGCGTGACCCTCCCCAGTTGAGCCGGGGGCTTTCACACGCGACTAAATCGACCGCCTGCGCGCTCTCTAAACCCAATAGACATG
+
CCCCCGGGGGGGGGFGGGGGGGGGGGGFFGGGGGGGGGGGGGGGGGGGGGGGGGGGGGFGFFGGGGGFGGGCFGGGGGGGGGGEGFGGDGGGGGGGGGGGGGGGGGGGGGGGGGGFGGGGGEEGD6EEGGGGGG6=DF=DGGGGGFGFGFGEDGDGDGGGCGFGFF?C>DFAFFFBBBAGFGFFF7?BFFGABF4@A<C?@9>099;;<?2>?FD>BBB?:669>0(-2)5)66/7:BF?::4394<
@M00200:207:000000000-ALC1F:1:1101:22498:10929 2:N:0:5
TACTAGGGTATCTAATCCTGTTCGCTCCCCACACTTTCGCTCCTCAGCGTCAGGTAATGCCCAGAGAACCGCCTTCGCCACCGGTGTTCCTCCTGATATCTGCGCATTTCACCGCTACACCAGGAATTCCGTTCTCCCCTGCATACCTCTAGTCTGCCCGTATCGGAAGCAAGCACACAGTTAAGCTGTGTGTCTTCACTCCCGACGCGACAAACCGCCTACGAGCCCTTTAAACCCAATAGACATG
+
CCCCCGGGGGGGGGGGGGGGGGGGGGGGGGGGGGGGGGGGGGGGGGGGGGGGGGGGGGGGGGGGGGGGGGGGGGGGGGGGGGGGGGGGGGGGGGGGGGFGGGFGEGGDGGGGGGGGGGGGGGGGGGGGGGGGGGGGDGGFGGGGGFGFGFGGGGGGGGGGGGFGFFFGFGFFFFFFFFFGGGFFFGFFFFGFFFFFFFFFFF=A=AFFFFF>3@F<;;BFFFFFF>>@FF>AAAFF??FFFFAF<<?
@M00200:207:000000000-ALC1F:1:1101:22690:10943 2:N:0:5
TACTGGGGTATCTAATCCTGTTCGCTCCCCACGCTTTCGTGCCTCAGCGTCAATCCAGGTCTAGCCAGCTGCCTTCGCAATTGGTGTTCTATGGCATATCTATGCATTTCACCGCTACATGCCACATTCCGCTGACCTCATCCTAATTCTAGCCTGGCAGTATCAAAAGCAATTTTACGGTTGAGCCGCAAACTTTCACTCCTGACTTACCTGGCCGCCTACGCACCCTTTACACCCAATAGACATG
+
CCCCCGGGGGGGGGGGGGFGGGGGGGGGGGGGGGGGGGGGGGGGGGGGGGGGGGGGGGFGGGGGGGFGGGGGGGGGGGGGGFFGGGGGGCGGGGGGGGGGGGGGGGGGGGGGGGGGGGGGGGFGFGGGGGFGDGGGGFGFGGGGGFGFGFGDFGFFFCFDGFFGFFF8FGFFFFFFFFBDGDEFBCFEEEGFFCFEFFFEFBEEEBEFAEFC:CFDB=>=A:9>D@BFFF3;E?4AB?DFF<<EE<;
@M00200:207:000000000-ALC1F:1:1101:6466:10945 2:N:0:5
TACTAGGGTATCTAATCCTGTTCGCTCCCCACACTTTCGCTCCTCAGCGTCAGGTAATGCCCAGAGAACCGCCTTCGCCACCGGTGTTCCTCCTGATATCTGCGCATTCCACCGCTACACCAGGAATTCCGTTCTCCCCTGCATACCTCTAGTCTGCCCGTATCGGACGCACGCTCAGGGTTGAGCCCTGAGTTTTCACGCCCGACGTGACAAACCGCCTACGAGCCCTTTAAACCCAATAGACATG
+
CCCCCGGGGGGGGGGGGGGGGGGGGGGGGGGGGGGGGGGGGGGGGGGGGGGGGGGGGGGGGGGGGGGGGGGGGGGGGGGGGGGGGGGGGGGGGGGGGGGGGGGGGGGGGGGGGGGGGGGGGGGGGGGGGGGGGGGGGGGFGGGGGFGFGFGGGGGGGGGGGGFGFFFGBDBFDFBEFFFFFGFFFGFFFAFFFFF<FEF@2>@FFBFFF0?C3@FD@BBFFFF?FFFBF?FFFFFFB?:?BFFFFFF
@M00200:207:000000000-ALC1F:1:1101:27989:10963 2:N:0:5
TACAGGGGTATCTAATCCTGTTTGCTCCCCACGCTTTCGTGCCTCAGCGTCAATGATCGAGTAGTAAGCTGCCTACGCAATTGGTGTTCTATGTCATATCTAAGCATTTCACCGCTACATGACATATTCCGCTTACCTCCACGATATTCAAGACTGATAGTATCCACGGCAGTTCCCAAGTTAAGCTCGGGGATTTCACCACGGACTTACCAATCCGCCTACGCACCCTTTATACCCAATAGACATG
+
CCCCCGGGGGGGGGGGGGGGGGGGGGGGGGGGGGGGGGGGGGGGGGGGGGGEGGGGFGGGGGGGGGGGGGGGGGEDEGGGGGGGGGGGGGGGGGGGGGGFGGFGGGGFGGGGFGDGGGFGGGFGEGGGGEFGDGGGGFDFGFEDFBGFGFDGGGGGDFGGGGFGFFFDFGFFFEFFFFFDGGD7D2BD@@>DF>AEC@FB@8@:=BFF;EEFEE*>AF9=@FFB?B2225:*<C7@838DF<EFFF3
@M00200:207:000000000-ALC1F:1:1101:3758:10978 2:N:0:5
TACGAGGGTATCTAATCCCGTTTGCTCCCCTGGCTTTCGCGCACTCAGCGTCAGCGTCAGCCTAGCAACCCGCCTTCGCCCCAGGTGTTCCTCTTGATATCTACGCATTTCACCGCTCCACCAAGAATTCCGATTGCCCTTTCTGCACTCTAGCGTGCCAGTATCACTTGGCCGTTCCGAGTTAAGCCCGGAGATTTCACACCTCACTTGTCCTGCCGCCTCCCCCCCCTTTAAACCCAATACAACTGGAC
+
CCCCCGGGGGGGGEGGGGCGGGGGGGGGGGG<FGGEGGGGGG@:6;,6@@6@@:,8688,BFF,,@C@FGE@F7F7E6F=,@:C7?BE?EF?F9AF,?;@,E,94=+@+4C<F96+=+@,@D,66,6E=E==+++6?+AD02=8CD+36:9==D+@=+DF+6++?;C,=+06*00009?*4<?@E7AFFFDB)*;@>C@?>(((((768*10*8*6((..,(,(((460(.,-<*14<(,1,)-).)((.(
@M00200:207:000000000-ALC1F:1:1101:23234:11010 2:N:0:5
TACCAGGGTATCTAATCCTGTTTGATCCCCACGCTTTCGTGCCTCAGTGTCAATATTTGTGTAGCCAGCTGCCTTCGCAATTGGTGTTCTATGTCATATCTAAGCATTTCACCGCTACATGACATATTCCGCTGACCTCCACAGTATTCAAGACAAATAGTATCAATGGCAGTTTCCGGGTTAAGCCCGGAGATTTCACCACTGACTTACTTGCCCACCTACGCACCCTTTATACCCAATAGACATG
+
CCCCCGGGGGGGGGGGGGGGGGGFGGGGGGGGGGGGGGGGGGGGGGGGGGGGGGGGGGGGGGGGGGGGGGGGGGGGGGGGGGGGGGGGGGGGGGGGGGGGGCFGGGGGGFGGGEDDGGGGGGGGGGGGFGGGGGGGGGGFFFGGGFGFGFFGGGGGGGGGGGFFFFBDDFFEFEFFFADDGDFFFGFFEADFFF?;FEFCFDBEFFF<CEE7=C?CCFFFFFFFDA>ABBEFEFFC2>BDEFEEEEB
@M00200:207:000000000-ALC1F:1:1101:16606:11011 2:N:0:5
TACTAGGGTATCTAATCCCGTTCGCTCCCCACGCTTTCGTACCTCAGCGTCAGAATCGGCCCAGCGGCCTGTTTTCACCTTCGGCGTTCCGATAGATATCAACGCATTTCACCACTCCACCTATCGTTCCGACCGCCCCTACCGATCTCAAGACATGCGGTTCGCCGTGCAGTTCCCCGGTTGAGCCGAGGGATTTCACACGACGCCTGCATATCCGCCTACGTACGCTTTAAACCCAATAGACATG
+
CCCCCGGGGGGGGGGGGGGGGGGGGGGGGGGGGGGGGGGGGGGGGGGGGGGGGGGGGGGGGGGGGGGGGGGFGGGGGGGGGGGGGGGGGGEGCGGGGGGGGGGGGGGGGGGGGFGGGGGGGGGGGGFGGGGGGEGGGGGFGGGGEBDFGFEFFGGGGFGGGGBGABFEEGFFFFACFADGEGEAFGA>BAGF@A4@AC9)89;9B>>FFFF<D:BF?<?BFB3:>?F94?:ABDFFB?::?:AF2AF
@M00200:207:000000000-ALC1F:1:1101:7578:11021 2:N:0:5
TACAGGGGTATCTAATCCTGTTCGCTCCCCACACTTTCGCTCCTCAGCGTCAGGTAATGCCCAGAGAACCGCCTTCGCCACCGGTGTTCCTCCTGATATCTGCGCATTTCACCGCTACACCGGGAATTCCACCCCCCTCTTTGGTACTCTAGCTTGCCAGTTTCATGCGTCGTTCCCCGGTTGAGCCGAGGGATTTCACACATGACTTAACAAACCGCCTACACGCCCTTTAAGCCCAATAGACATGAGA
+
CCCCCGGGGGGGGGGGGGGGGGGGGGGGGGGGGGGGGGGGGGGGGGGGGGGGGGGGFGGGGGGGGGGGGGGGGGGGGGGGGGGGGGGGGGGGGGGGGGGGGCGDGGGGGGGGGGGGGGGGGGGGGGGGGGGGGDDGGGGFGGGGFFGFGFGFGGGGFEGGGCFGFFFGFDEDFFFF4F>GG>?AAGAA:;D>(=FEFCFFF@@<FFFF<)7<E;FFFB@?:B??:>199:>9>ABFBFFFFBA>)6<<74
@M00200:207:000000000-ALC1F:1:1101:2625:11023 2:N:0:5
TACTGGGGTATCTAATCCTGTTTGCTCCCCACGCTTTCGTGCCTCAGCGTCAATGATCGTGTAGTAAGCTGCCTACGCAATTGGTGTTCTATGTCATATCTAAGCATTTCACCGCTACATGACATATTCCGCTTACCTCCACGATATTCAAGATTGATAGTATCCACGGCAGTTCCCAAGTTAAGCTTGGGGATTTCACCACGGACTTACCAACCCGCCTACGCACCCTTTAAGCCCAATAGACATG
+
CCCCCGGGGGGGGGGGGGGGGGGGGGGGGGGGGGGGGGGGGGGGGGGGGGGFFGGGGGGGGGGGGGGGGGGGGGGGGGGGGGFGGGGGGGGGGGGGGGGGGGGGGGGGGFGGGGGGGGGGGGFGGGGGGGGGGGGGGGGFGGGGGFGFGFGGGGGGFGGGGGFGFFFGDGFFFEFCFFFGGDFFFGFFFDGFDDFEFFFFEBFA@>BEFFFFFDF=4@2>DF222(6@93>CFFBF?D0(.96EE93
@M00200:207:000000000-ALC1F:1:1101:7911:11050 2:N:0:5
TACCCGGGTATCTAATCCCGTTCGCTCCCCTAGCTTTCGCGCCTCAGCGTCAAGAATGGGCCAGGTAGTCGCCTTCGCCACTGGTGTTCCTCCCGATATCTACGCATTTCACCACTACACCGGGAATTCCACTACCCTCTCCCACCTTCAAGCCGATCAGTTTCCGATGCAGTTTCCCAGTTGAGCCGGGAGATTTCACATCGGCCTTGACCAGCCGCCTGCGCGCTCTTTAAACCCAATAGACATG
+
CCCCCGGGGGGGGGGGGGGGGGGGGGGGGGGGGGGGGGGGGGGDGGGGGGGGGGGGGGGGGGGGGGGGGGGGGGGGGGGGGGGGGGGGGGGGGGGGGGGGGGGGGGEGGGGGGGGGGGGGGGGGGGGGGGGGGGGGGGGFGGGGGFGFGFGCFGGGGEGGGGFGFFFD5DFFFFFFFFFGFGFFFGFFFAGEFFCCFCCE?ED?(-6;EFFEFFFD90>1=?;BBBBB:D2:A>FF:0:?:-<?AAB
@M00200:207:000000000-ALC1F:1:1101:11065:11079 2:N:0:5
TACACGGGTATCTAATCCTGTTTGCTCCCCATGCTTTCGTGCCTCAGTGTCAAATAAATCGTAGCCACCTGCCTTCGCAATCGGTGTTCTGGATGATATCTATGCATTTCACCGCTACACCATCCATTCCGGCAGCCTCCAATTCTTTCAAGCTGATCAGTATCAATGGCACCTCAACCGTTGAGCGGCTGTATTTCACCACTGACTTAATCAGCCACCTACGCACCCTTTACACCCAGTAGACATG
+
CCCCCGGGGGGGGGGGGGGGGGGGGGGGGGGGGGGGGGGGGGGGGGGGGGGGGGGGGGGGGGGGGGGGGGGGGGGGGGGGGGGGGGGGGGGGCGGFFGGGFGGGGGGGGGGGGGGGGGGGGFFGGGGGGGGGGGDGGGGFGGGGGFGFGFF,AGGFGGGDGGFGFFFGFDFFFFFFFFFDEGDFFGEFEBDFFFFEFFFFEFFFFFFFEEFFFFFF@BB=EF2@DBFFFB@CECBF(69=CE?C=EF
@M00200:207:000000000-ALC1F:1:1101:11267:11080 2:N:0:5
TACGAGGGTATCTAATCCCGTTTGCTCCCCTGGCTTTCGCGCCTCAGCGTCAATACCGGTCCAGGATGCCGCCTTCGCCACCGGTGTTCCTCCAGATATCTACGCATTTCACCGCTACACCTGGAATTCCACATCCCTCTCCCGGATTCAAGCCTGCCAGTATCGGACGCAGTTCCCGGGTTGAGCCCGGGGATTTCACGTTCGACTTAGCGGGCCGCCTACGCGCCCTTTATGCCCAGTAGACATGCGAT
+
CCCCCGGGGGGGGGGGGGGGGGFGGGGGGGGGGGGGGGGGGGGGGDGGGGGGGGGGGGGGGGFGGGGGGGGGGGGGGGGGGGGGGGGGGGGGFGGFGGGGGGGFGGGGGGGGGGGGGGFGGFGFGGGGGGGGGGGGGCF9FGFGE5C>GDFEGGGGGF?FGGCGFFFGBGEABEFFFAAC99AFFGFFFFDB05AEFFF?8=;?0<@<)>E9(4>BFF>:??FFFFFBFB24.:@FB::2>))--6>021(
@M00200:207:000000000-ALC1F:1:1101:26939:11082 2:N:0:5
TACAAGGGTATCTAATCCCGTTCGCTCCCCTAGCTTTCGCGCATCAGCGTCAGTGTCAGCCCAGCAACCCGCCTTCGCCGCAGGTGTTCCTCTCGATATCTACGCATTTCACCGCTACACCGAGAATTCCAGTTGCCCCTTCTGCACTCTAGCCCCGCAGTATCGGTTGACCTTTCCGGGTTAAGCCCGGAGATTTCACAACCGACTTGCGGTGGCCGCCTACGCGCCCTTTAAACCCAATCGACATG
+
CCCCCGGGGGGGGGGGGGGGGFGGGGGGGGGGGGGGGGGGGGGGGGGGGGGGGGGGGGGGGGGGGGGGFGGGGGGGGGGGGGGGGGGGGGGGGGGGGGGGGGGD@EGCFEFGGCEDEFGGGGDGGGGGEGGGFDGGGGGFFGGGGFGFGFGEGCGGDGDDG?1C:?DGEGFFFEFFFFDCEDFAADFFDBGFBFFFFEF?<0;;0:6@ECB>FF3;((418:2:B4>14,2))5*1.4312(4:0(12
@M00200:207:000000000-ALC1F:1:1101:7784:11089 2:N:0:5
TACAAGGGTATCTAATCCCGTTTGCTCCCCTGGCTTTCGCTCCTCAGCGTCAGTGTCGGTCCAGGATGCCGCCTTCGCCACCGGTGTTCCTCCAGATATCTACGCATTTCACCGCTACACCTGGAATTCCGCATCCCTCTCCCGAACTCAAGCCATCCAGTATCAGATGCAGTTCCCCGGTTAAGCCGAGGGATTTCACGTCTGACTTAGTTGGCCGCCTACGAGCCCTTTATACCCAATAGACATG
+
CCCCCGGGGGGGGGGGGGGGGGGGGGGGGGGGGGGGGGGGGGGGGGGGGGGGGGGGGGGGGGGGGGGGGGGGGGGGGGGGGGGGGGGGGGGGGGGGGGGGGGGGGGGGGGGGFGGGGGGGGGGFGGGGGGGGGGGGGGGFGGGGGFGFGFGGGGGGGGGFGFFGFFDFFGFFFEFFFFF>EG>>ACFDDEDBAFFFFFFFFFFFFFFFCFEFFFF9;BFFFFF6;@B?;D44<?AF@?BF?F>DFFF
@M00200:207:000000000-ALC1F:1:1101:9454:11093 2:N:0:5
TACGGGGGTATCTAATCCCGTTTGCTCCCCTGGCTTTCGTTCCTCAGTGTCAGATACAGTCCAGAACGCCGCCTTCGCCACCGGTGTTCCTCCAGATATCTACGCATTTCACCGCTACACCTGGAATTCCGCGTTCCTCTCCTGCACTCAAGCCTGCCAGTCTCACACGCAGTTCCCCAGTTAAGCTGAGGGATTTCACGTGTGACTTAGCGGGCCACCTACGAACCCTTTATACCCAATAGACATG
+
CCCCCGGGGGGGGGGGGGGGGGGGGGGGGGGGFGGGGGGGGGGGGGGGGGGGGGGGGGGGGGGGGGGGGGGGGGGGGGGGGGGGGGGGGGGGGGGGGGGGGGGGGGGGGGGGGGGDGGGGGGGGGGGGGGGGGGGDGGGFGGGGGFGFGFCFFGGGFGGGDGFGFFFGFGA?BFFFFFFD9:E+BGFFAF4B268EFEFDBDBBFFF<EFF;@9BBDDDF@ED?;BF:1:DBF4*=:26?:<9?DFD
@M00200:207:000000000-ALC1F:1:1101:25157:11098 2:N:0:5
TACTAGGGTATCTAATCCCGTTTGCTCCCCTAGCTTTCGCGCCTCAGCGTCAGTGTCGGTCCAGGAAGCCGCCTTCGCCACCGGTGTTCCTCCGGATATCTACGCATTTCACCGCTACACCCGGAATTCCGCTTCCCTCTCCCGAACTCAAGCCAAGCAGTTTCCCGTGCCATTCCTCAGTTGAGCCGAGGGATTTCACACGGGACTTACAAGACCGCCTACGCGCCCTTTAAACCCAATAGACATG
+
CCCCCGGGGGGGGGGGGGGGGGGGGGGGGGGGGGGGGGGGGGGGGGGGGGGGGGGGGGGGGGGGGGGGGGGGGGGGGGGGGGGDFGGGGGGGGGGGGGGGGGGGGGGGGGGGGGGGGGGGDEGGGGGGGGGGGGGGGGFFGGF6CBGFGFGGGGGGG6?FGGFGFFFGEGFFFFFFFFFCFGCFFGFFFFDFF;AEFFFCE>B>FFFFFFAF<(0=@BFDFD?FFFFFB?FAF<??B?F??DFDB9<
@M00200:207:000000000-ALC1F:1:1101:18361:11120 2:N:0:5
TACTAGGGTATCTAATCCTGTTCGCTCCCCACGCTTTCGTGCCTCAGCGTCAGTTACAGCCTAGTTAGCTGCCTACGCAATCGGAGTTCTTGATTGTATCTATGCATTTCACCGCTACACAATCAATTCCGCCAACCTCGTCTGTACTCAAGCCCGGCAGTATCAATGGCAGTTCTCCAGTTGAGCTGGAGGCTTTCACCACTGACTTACCGGGCCGCCTACGCACCCTTTAAACCCAATAGACATG
+
CCCCCGGGGGGGGGGGGGGGGGGGGGGGGGGGGGGGGGGGGGGGGGGGGGGGGGGGGGGGGGGGGGGGGGGGGGGGGGGGGGGGGGGGGGGGGGGGFGGGGGGGGGGGGGGGGGGGGGGGGFGGGGGGGFDEGGDGGGGFGGGGGFGFGFGGGGGGGGGDFGFGFFFGFGFBFFFFFFFGGGFFFFFFFFFDDFF@FCFEBDFFFFFFEFFFFFFAF>>F@DDF?6@FFFEFCEFF6711@EFFFFF
@M00200:207:000000000-ALC1F:1:1101:25056:11133 2:N:0:5
TACGCGGGTATCTAATCCTGTTTGCTCCCCACGCTGTCGCGCCTCAGTGTCAGCAACGGCCCAGCCGACTGCCTTCGCCATCGGTGTTCTTCCCGATCTCTACGCATTTCACCGCTACACCAGGAATTCCGTTCTCCCCTGCATACCTCCAGTCTGCCCGTATCGAAAGCAAGCCATGAGTTAAGCTCATGGTTTTCACTCCCGACGCGACAAACCGCCTACGAGCCCTTTACACCCAATAGACATG
+
CCCCCGGGGGGGGGGGGGGFGGGGFGGFGGGGGGGGEGGGGGGGGGDGGGGGGGFEGGGG7FGGGGGGGGGGGGGGGGGGGGGGGEGGGGGGGGGGGGFGGGGGC>FGGGGFGGGGGGGGGFGGGGFFGFGFFGGAFGDFGGGFGFGFGFG?FGGG7<FD9DFFF>5@AFFFFF4AFFACFGCFFF@FFFGF488@FFFC@:@@;@>BF6>>@F>?99138(:B:03:08?<AAFFF6:0,4),6),
@M00200:207:000000000-ALC1F:1:1101:13695:11142 2:N:0:5
TACTCGGGTATCTAATCCTGTTTGCTCCCCACGCTTTCGCGTCTCAGCGTCAGTATCCAACCAGGGGGCCGCCTTCGCCACCGGTGTTCCTCCCGATATCTACGCATTTCACCGCTACACCGGGAATTCCACCCCCCTCTTTGGTACTCTAGCTTGCCAGTTTCATGCGTCGTTCCTCGGTTAAGCCGAGGGATTTCACACATGACTTAGCAGACCGCCTACACGCCCTTTATACCCAGTAGACATGAGCT
+
CCCCCGGGGGGGGGGGGGGGGGGGGGGGGGGGGGGGGGGGGGGGGGGGGGGGGGGGGGGGGGGGGGGGGGGGGGGGGGGGGGGGGGGGGGGGGGGGGGGGGGGGGGGGGGGGGGGGGGGGGGEGGGGGGGGGGGGGGGGFGGGDFAFFGFFCFGGGGGGFFD>FAFFG>CBEEFFFFFFDGGFF6CFD>BG:18FEFFFF@FF)<?FFA<BB2(5<0>;(2?FB?;?BFFF<>)/@?7<BA::45A?A)))
@M00200:207:000000000-ALC1F:1:1101:6268:11158 2:N:0:5
TACGGGGGTATCTAATCCTGTTTGATCCCCACACTTTCGTGCCTCAGCGTCAGTTACAGCCTAGTAAGCTGCCTTCGCTATAGGTGTTCTTGACGATATCTAAGCATTTCACCGCTACACCGTCAATTCCGCCTACCTCATCTGTACTCTAGCCCCGCAGTATCAATGCCACCCTCCCAGTTAAGCTGGGATATTTCAGCACTGACTTACAGGGCCGCCTACGCACCCTTTAAACCCAATAGACATG
+
CCCCCGGGGGGGGGGGGGGGGGGGGGGGGGGGGGGGGGGGGGGGGGGGGGGGGGGGGGGGGGGGGGGGGGGGGGGGGGGGGGGGGGGGGGGGGGGGGGGGGGGGGGGGGGGGGGGGGGGGGDGGEGGGGGFGGGGGGGGFGGGGGFGFGFGGGFFGGGGGGGFGFFFCFFFFFFFFEFFGFGAFFGFFFEFF@FFFFFFCFFFFFFFFCEFEDFF=BFFFF@FFFFFFFFFE?CFFFD<D;EEEFF@
@M00200:207:000000000-ALC1F:1:1101:7721:11176 2:N:0:5
TACCAGGGTATCTAATCCTGTTTGCTCCCCACGCTTTCGTGCCTCAGTGTCAATGATCGCTTAGTTAGCTGCCTCCGCTATCGGTGTTCTATGTCATATCTAAGCATTTCACCGCTACATGACATATTCCGCTAACCTCAACGATATTCAAGATTGATAGTATCCACGGCAGTTCCCAAGTTAAGCTTGGGGATTTCACCACGGACTTACCAACCCACCTACGCACCCTTTAAACCCAATAGACATG
+
CCCCCGGGGGGGGGGGGGGGGGGGGGGGGGGGGGGGGGGGGGGGGGGGGGGGFGGGGGGGGGGGGGGGGGGGGGGGGGGGGGDGGGGGGGFGGGGGGGGGGGGGGGGFFFFGGEGGGGGGGGGGGDFGGGGGG>CGGGGFGGGGC*=CFFFGGGGGGGGGGGFGFFFGEGFFFFFFFF9DDD?@FFFF5BF>FDAEFFFEFFA=FFFFFFFFFFFAFFFDBFF=>AB===:=EEFFFF=BBCEF<CE
@M00200:207:000000000-ALC1F:1:1101:10887:11229 2:N:0:5
TACCAGGGTATCTAATCCTGTTTGCTCCCCACGCTTTCGCGCCTCAGCGTCAGTTCCGGTCCAGTGAGCCGCCTTCGCCACTGGTGTTCCTCCCAATATCTACGCATTTCACCGCTACACTGGGAATTCCACTCACCTCTCCCGGTCTCAAGCATTCCAGTCTGACAGGCAGTTCCTCGGTTAAGCCGAGGGATTTCACCCGTCACTTGAAACGCCGCCTACGCGCCCTTTCAACCCAATAGACATGAGA
+
CCCCCGGGGGGGGGGGGGGGGGGGGGGGGGGGGGGGGGGGGGGGGGGGGGGGGGGGGGGGGGGGGGGGGGGGGGGGGGGGGGGGGGGGGGGGGGGGGGGGGGGGGGGGGGGGGGGGGGGGGGGGGGFGGGGGGGGGGGGFGDGGEFGFFFGCFGGGGGGGGGFGFFFGFDF>FFFF?FFCEGFFFGFEBFD4=AFFFFFE=A=@@FFCE3>BEDFF1:9;@;;;BFFFF:0)6<?FFFF?26<8>A>B2:
@M00200:207:000000000-ALC1F:1:1101:25100:11244 2:N:0:5
TACGGGGGTATCTAATCCTGTTTGCTCCCCACGCTTTCGCACCTGAGCGTCAGTATTGGTCCAGGAAGTCGCCTTCGCCACTGATGTTCCTTCCGATATCTGCGCATTTCACCGCTACACCAGGAATTCCACTCGCCTCTTCCGCACTCTAGCCCGACAGTATCCACCGGCATTCGAGGGTTGAGCCCCCGACTTTCACAGCGGACTTACCGGGCCGCCTACACGCTCTTTAAACCCAATAGACATG
+
CCCCCGGGGGGGGGGGGGGGGGGGGGGGGGGGGGGGGGGGGGGGGGGGGGGGGGGGGGGGGGGGGGGGGGGGGGGGGGGGGGGGGGGGGGGGGGGGGGGGGGGGGGGGGGGGGGGGGGGGGGGGGGGGGGGGGGGGGGGFGGGGGFGFGFGGGFGGGGGGGGAFFFFGFDBEFFFFFFEGGGEFAF6FFFGEFFFFFFCCFFB;9>FFFFFF6>>99>>0(,(1:92::AA2<AF?:B6:?49?BB2
@M00200:207:000000000-ALC1F:1:1101:6086:11269 2:N:0:5
TACGCGGGTATCTAATCCCTTTCGCTACCCTAGCCTTCGTACCTCAGCGTCAGTAAATGTCCAGGAACTCGCCTTCGCCACGAGTCTTCTTCTTGATATCTACGCATTTCACTGCTACACCAAGAATTCCAGTTCCCTCTCCATTACTCTAGCAAAGCAGTATCACGCGCACTCCAGAGGTTGAGCCCCTGCCTTTCACGCACGACTTACTTCGCAGCCTACGTACCCTTTACACCCAATAGACATG
+
CCCCCGGGGGGGGGFGGGGGGGGGGGGGGGGGGGGFGGGGGGGGGGGGGGGGGGGGGGGGGGGGGGGGGGGGGGGGGGGGGGGDFGGGGGGGGGGGGGGGGGGGGEGEGGGGGGGGCFGGGGGGGGGGGGGGFGGGFGGFGGGGGFDFGFGGGGGGGGGGGGFGFFFGFGBEEFAFF?FGGGFAAFAFFF7CFFFFFFFFFFFFFFFFFFFFFF:@==@@E@DDE?DEFFF49C4A28@@)6>E<93
@M00200:207:000000000-ALC1F:1:1101:21513:11296 2:N:0:5
TACTGGGGTATCTAATCCCGTTTGCTCCCCTGGCTTTCGCGCCTCAGCGTCAATGCCGGTCCAGGATGCCGCCTTCGCCACCGGTGTTCCTCCAGATATCTACGCATTTCACCGCTACACCTGGAATTCCACATCCCTCTCCCGGATTCGAGCCTGTCAGTATCGGACGCAGTTCCCGGGTTGAGCCCGGGGATTTCACGTTCGACTTAGCAGGCCGCCTACGCGCCCTTTAAACCCAATAGACATGAGA
+
9CCCC@E6@@FEFGCAFGFGGG8BC@EFFGG@<F@F,6,BFEGEGGFGGEGGFAFGFFB:FGGGF7FGFGDGG:=FFFGEGEC+8FF7FFFFGGG,CEDFEGGGEGGEGGGGCEGGGEFGGFGGG8FGDGFGGFFFGGGBGDFDD5D5FBGGDGGFFFFF<CFGFFEED?A>9ACFFFB4E*/9>C464A)51:8):?6;;;DF;;0())/93?3;@FF6:?669B6(205A2>FFFF:14AB?2),))-
@M00200:207:000000000-ALC1F:1:1101:5012:11302 2:N:0:5
TACGGGGGTATCTAATCCTGTTTGCTCCCCACGCTGTCGCGCATCAGCGTCAGCTACGGCCCAGCACACCGCCTTCGCCACCGGTGTTCCTCCGGATCTCTACGCATTTCACTGCTACACCTGGAATTCCAGTCCCCCCTCCAATCCTCGCGCCGAATAGTATCCCATGCCATTCCGCAGTTAAGCTGCGGGATTTCACATGAGACTTACCCGACCACCTACGCACCCTTTCTACCCCATAGCCATGACAC
+
CCCCCDGGGGGGGGGGGGGGGGGGGGGGGGGGEGGGGGGGGGGGGGGGGGGGCEFGGGGGGECCFDGGGGGGGGGGGGGGGGGGGGGGGGGGGGECFGDFGGGCEE@FGGFF9DFGGGDFGGGGGCFGGFFDDDDDF>CADGG>C>CA7>*@CCDGGCC:F88DFFFGFFFFFFFFFEFGE7+++;CFFD38(:AE64FDB>)))58>>F?B(4@BBFF1:71>BFFF:1))5-9@<(::(2477627)4)
@M00200:207:000000000-ALC1F:1:1101:10778:11314 2:N:0:5
TACGAGGGTATCTAATCCTGTTTGATCCCCACACTTTCGTGCCTCAGCGTCAGTTACAGCCTAGTAAGCTGCCTTCGCTATAGGTGTTCTTGACGATATCTAAGCATTTCACCGCTACACCGTCAATTCCGCCTACCTCATCTGTACTCAAGCTCTGCAGTATCAATGGCACCCTGACAGTTAAGCTGCCATATTTCACCACTGACTTACAAAGCCGCCTACGCACCCTTTAAACCCAATAGACATG
+
CCCCCGGGGGGGGGGGGGGGGGGGFGGGGGGGGGGGGGGGGGGGGGGGGGGGGGGGGGGGGGGGGGGGGGGGGGGGGGGGGGGGGGGGGGGGGGEGGGGGGGGGGGGGGGGGGGGGGGGGGGGGGGGGGGGDGGGFGGGFGGGGGFGFGFGGGGGGGGGGGGFGFFFGDFFFFDFFFFFGGGFFFFFFFFGFBFFFFFFFFFFFFFFFFFE<C@?C=ABFDFDFDFFFFFEEFCFFFF236=4>4>=
@M00200:207:000000000-ALC1F:1:1101:7226:11344 2:N:0:5
TACGAGGGTATCTAATCCCGTTCGCTCCCCTAGCTTTCGCGCCTCAGCGTCAGTGTCGGCCCAGCTACCCGCCTTCGCCGCAGGTGTTCCTCTCGATATCTACGCATTTCACCGCTACACCGAGAATTCCAGTAGCCCCTTCCGCACTCTAGCACGACAGTATCACTTGGCCGCTCCGAGTTAAGCCCGGAGATTTCACAAGTGACTTGTCACGCCGCCTACGCGCCCTTTACACCCAATAGACATGAGA
+
CCCCCGGGGGGGGGGGGGGGGGGGGGGGGGGGGGGGGGGGGGGGGGGGGGGGGGGGGGGGGGGGGGGGFGGGGGGGGGGGGEGGGGGGGGGGGGGGGGDFGFGFEGGGGGGGGGGGGGGGGGGDFEGGGGGGGGGGGGGFGGGGGFGFGFGFGGGGGGGGGDFGFFFGACFFEFFFFF>DFCAF=C6?;:CB9FACF?FC@D<?EFFFFFF57;F?>>BB07?9>96>(8:B2575332:?F<BF<?2).
@M00200:207:000000000-ALC1F:1:1101:16135:11346 2:N:0:5
TACTCGGGTATCTAATCCCGTTTGCTACCCTAGCTTTCGCACCTCAGCGTCAGATACGGTCCAGTGAGCCGCCTTCGCCACCGGTGTTCCTCCAGATATCTACGCATTTCACCGCTCCACCTGGAGTTCCACTCACCCCTACCGTTCTCGAGCCCGCCAGTATCAGGTGCAGCTCCTCGGTTGAGCCGAGGGATTTCACAACTGACTTAGCGGACCGCCTACGTGCGCTTTAAACCCAATAGACATG
+
CCCCCDGGGGGGGGGGGGGDGGGGGGGGGGGGGGGGGGGGGGGGGGGGGGGGGGGGGDFGGGGGGGGFGGGGGGGGGGGGGGGDGGGGGGGGGGGGGGGGGGGGGGGGGGGGGGGGGGGGGGGG8DFGGGGGGGGGGGGFGGGGGFGFGFGDDGG>DEGDG?AFFFFFFGFFFCFFFFFGGGFA6FFBEEGF?FFEFEFFE=>=BFFFCEEF91D@@F9D0@D@@0;BF?6AF>=5:FB:7<9?>B?
@M00200:207:000000000-ALC1F:1:1101:27500:11356 2:N:0:5
TACAGGGGTATCTAATCCCGTTTGCTCCCCTGGCCTTCGTGCCTCAGCGTCAGGAACTGTCCAGAGACCCGCCTTCGCCACCGGTCTTCCTTACGATATCTACGCATTTCACCGCTACACCGTAAATTCCAGTCTCCTCTCCAATCCTCAAGCACGGCAGTATCGAATGCAGTTTCGGAGTTAAGCTCCGAGATTTCACACCCGACTTACCGCGCCGCCTACGCACCCTTTAAACCCAATAGACATG
+
CCCCCFGGGGGGGGGGGFGGGGGGFGGGGGGGFGGGFGGGGGGGGGGGGGGGGGGGGGGGGGGGGGFGGGGGGGGGGGGGGGGGGGGGGGGGGGGFGDG9FFFFC=FFEGGGGGGGGEFF8CFGGCFA;FGGFFGDGF=9D,EFF?CFGFGFGF?DGC>>=F9D>?FGFGFFFFFFDB*@7*?>6?>FF5<?AFFE>6=EE==A=@>>EEFF2=?6>F;@D807;198?8;)42/)3:(35442)6<
@M00200:207:000000000-ALC1F:1:1101:23951:11416 2:N:0:5
TACCGGGGTATCTAATCCTGTTTGATCCTCACGCTTTCGTGCCTCAGCGTCAATGACTCCGTAGTGAGCTGCCTTCGCAATGGGTGTTCTATGTCATATCTAAGCATTTCACCGCTACATGACATATTCCGCTCACCTCCAGAGAATTCAAGACAGATAGTATCAATGGCAGTTTCAGAGTTAAGCTCTGAGATTTCACCACTGACTTACCTGCCCGCCTACGCACCCTTTAAACCCAATAGACATG
+
CCCCCGGGGGGGGGGGGGGGGGGGGGGGGGGGGGGGGGGGGGGGGGGGGGGCGGGGGGGGGGGFGGGGGGGGGGGGFGGFGGGFGGGGGGGGGGGGGGGGGFGGGGGGGGGGGGGGGGGGGCFGGGGGGGFGGGDGGFFFGGFGF?FFGFGFGGGGFGDDFFDGDFFGFGFAFFFFFFBGGGFFFGFFF5@BDFDFFBCEFFFEEFEFFFFFEFFFAFFF=DDFFFAAFFFE<A4FFF(539*04>*
@M00200:207:000000000-ALC1F:1:1101:20124:11423 2:N:0:5
TACGGGGGTATCTAATCCCGTTTGCTCCCCTGGCTTTCGTTCCTCAGTGTCAGTTGCAGTCCAGAACGCCGCCTTCGCCACCGGTGTTCCTCCAGATATCTACGCATTTCACCGCTACACCTGGAATTCCGCGTTCCTCTCCTGCACTCGAGCCATCTAGTATCAGACGCAGTTCCCCAGTTGAGCTGAGGGATTTCACGTCTGACTGAGTTGGCCACCTACGAACCCTTTACGCCCACTAGACATG
+
CCCCCGGGGGGGGGGGGGGGGGGGGGGGGGGGGGGGGGGGGGGGGGGGGGGGGGGGGGGGGGGGGGGGGGGGGGGGGGGGGGGGGGGGGGGGGGGGGGGGGGGGGGGGGGGGGGGGGGGGGGGGGGGGGGGGGGGGGGGFGGGGGFGFGFGGGGGGGGGCFGFGFFFGEGFFFFFFFFFGFGFFFDFAAF:>2AFFC5B9=DFFCEEFF8CEEFFEFF6@@F?<6>>DD@F9CF:<BB0:(4<AFA2
@M00200:207:000000000-ALC1F:1:1101:8249:11431 2:N:0:5
TACGCGGGTATCTAATCCTGTTTGCTCCCCACGCTTTCGCGCCTCAGCGTCAATTACGGGCCAGATAGCCGCCTTCGCCACCGGTGTTCTTCCCAATATCTACGAATTTCACCTCTACACTGGGAATTCCACTATCCTCTCCCGCATTCAAGCTCATCAGTATCAAGCGCAGCCCCCAGGTTGAGCCCGGGAATTTCACGCCTGACTTGATAAGCCGCCTACGCGCCCTTTATACCCAGTAGACATGAGAC
+
CCCCCGGGGGGGGGGGGGGGGGGGGGGCFGGGGGGGGGGGGGGGGGGGGGGGGGGGGGGGDGGGGGGGGGGGGGGGGGGGGGGGGGGGGGGFGGGGGGGGGFGGGDGGGGGGGFDGGGGGGGCGFGGFGADGGFGGGGGFGFGGGFGFGFGEGGGFGGGGGGFGFFFGFDFFE@AFEFFFEF69ACFFD;GDFFFCFFFFF<8@@()933C??EAEFF;@FF12969BFF744<*7248:26)645?),))
@M00200:207:000000000-ALC1F:1:1101:15691:11446 2:N:0:5
TACTGGGGTATCTAATCCTGTTTGCTCCCCACGCTTTCGTGCATGAGCGTCAGTGCAGGCCCAGGGGATTGCCTTCGCCATCGGTGTTCCTCCGCATATCTACGCATTTCACTGCTACACGCGGAATTCCATCCCCCTCTGCCGCACTCTAGCCTTGCAGTCACAAGCGCAATTCCCAGGTTGAGCCCGGGGATTTCACGCCTGTCTTACAAAACCGCCTGCGCACGCTTTATACCCAATAGACATGAGA
+
CCCCCGGGGGGGGFGGGGGGGGGGGGGGGGGGGGGGGGGGGGGGGFGCGGGGGGGGFFGGGGGGGGGGGGGGGGGGGGGGGGGEGGGGGGGGGGGGGGFGGGGGGGGGGGCGGGGGAFFGCGEEGDGGGGGGGFFFGGGFGGGGGDDBGFGFFGGGFGGGGGFGFFFGFGFAF5<FA595@FA**@A>?>>B2B4BFFFFF2:?EEFEFFF3)68;BFF10=:@@BFFBBFFB>F=?FFFF)6<<B?<:A
@M00200:207:000000000-ALC1F:1:1101:20749:11453 2:N:0:5
TACTAGGGTATCTAATCCTGTTCGCTCCCCATGCTTTCGCTCCTCAGCGTCAGGTAATGCCCAGAGAACCGCCTTCGCCACCGGTGTTCCTCCTGATATCTGCGCATTTCACCGCTACACCAGGAATTCCGTTCTCCCCTGCATACCTCTAGTCTGCCCGTATCGGAAGCAGGCTCAGGGTTAAGCCCTGAGTTTTCACTCCCGACGTGACAAACCGCCTACGAGCCCTTTAAACCCAATCGACATG
+
CCCCCGGGGGGGGGGGGGGGGGGGGGGGGGGGGGGGGGGGGGGGGGGGGGGGGGGGGGGGGGGGGGGGGGGGGGGGGGGGGGGGGGGGGGGGGGGGGGGGGGGGGGGGGGGGGGGGGGGGGGGGGGGGGGGGGGGGGGGFGGGGGFGFGFGGGGGGFFGGGGFGFF>EAGF?FFFFFFFFFF?BFGFFFFGFFFFFFFFE@D79AABFDFFFEFFD95@;@@FFFBF@@@E93CB;;;;1((,4??F
@M00200:207:000000000-ALC1F:1:1101:11995:11476 2:N:0:5
TACTCGGGTATCTAATCCTGTTCGCTCCCCACGCTTTCGTGCCTCAGCGTCAGTTACAGCCTAGTAAGCTGCCTACGCAATCGGTGTTCTTGATGGTATCTATGCATTTCACCGCTACACCATCAATTCCGCCTACCTCGTCTGTACTCAAGCCTTACAGTATCAATGGCAGTTCCATCGTTGAGCGATGGGCTTTCACCACTGACTTATAAGGCCGCCTACGCACCCTTTATACCCAATAGACATG
+
CCCCCGGGGGGGGGGGGGGGGGGGGGGGGGGGGGGGGGGGGGGGGGGGGGGGGGGGGGGGGGGGGGGGGGGGGGGGGGGGGGGGGGGGGGGGGGGGGGGGGGGGGGGGGGGGGGGGGGGGGGGGGGGGGGGGGGGGGGGFGGGGGFGFGFGGGGGGGGGGGGFGFFFGFGFEFFFFFFFCDFFFFGEFFFGFFFFFFFFFFFFE@CFFFFCFCEADBFBAAD2>@FFFFFFFFFFF23=D8<EF<EF
@M00200:207:000000000-ALC1F:1:1101:20659:11500 2:N:0:5
TACCGGGGTATCTAATCCCGTTCGCTCCCCTAGCTTTCGCGCCTCAGCGTCAGTGTCAGCCCAGCAACCCGCCTTCGCCGCAGGTGTTCCTCTCGATATCTACGCATTTCACCGCTACACCGAGAATTCCAGTTGCCCCTTCTGCACTCTAGCTCCGCAGTATCGGCTGACCGTTCCGGGTTAAGCCCGGAGATTTCACAGTCGACTTGCGGTGGCTGCCTACGCGCCCTTTAAACCCAATAGACATG
+
CCCCCDGGGGGGGGGGGGFGGGGGGGGGGGG8FGGGGGGEGGGGGGGGGGGGGGGGGGGFGGGGCGGGGGGGGGGGGGGGGCCFGGGGGGGGFEDAFGGGGGGGGGGGGGGGGGGGGGFG8>BEGCFGGGG9EGGGG6=D8DGGGFGFGDGCG+?DCG>DDFFGEB>>D5AF5>5AAADGGGFFFGFFBFCEFFFFFCFC))),;;;;AFF(;6)3(:?0?B:2((471(2244?F<B?((2)6,-)4
@M00200:207:000000000-ALC1F:1:1101:22754:11513 2:N:0:5
TACTGGGGTATCTAATCCTGTTTGCTCCCCACGCTTTCGCGCCTCAGTGTCAGTTACGGACCAGGAGACCGCCTTCGCTACCGGTGTTCTTCATGATATCTACACATTTCACCGCTACACCATGAATTCCATCTCCCTCTGCCGTACTCAAGAACTTCAGTATCGAGGGCAGTTCTGCAGTTAAGCTGCAGGCTTTCACCACCGACTTAAAGTTCCACCTACACGCCCTTTAAACCCAATAGACATG
+
CCCCCGGGGGGGGGGGGGGGGGGGGGGGGGGGGGGGGGGGGGGGGGGGGGGGGGGGGGGGGGGGGGGGGGGGGGGGGGGGGGGGGGGGGGGGGGGGGGGGGGGGGGGGGGGGGGGGGGGGGGGGGGGGGGGGGGGGGGGFGGGGGFGFGFGGGGGGGGGGGGFGEFFGFGFFFFFFFFFGGGFFFGFFFFGFBFFEFFFFFFF=BFAAEEFFFFF7CEFFBBFD@=>6BFEFF3AF@FFF@E4@C37
@M00200:207:000000000-ALC1F:1:1101:26414:11529 2:N:0:5
TACTGGGGTATCTAATCCTGTTTGCTACCCACGCTTTCGTTCCTCAGCGTCAGTTACTGCCCAGAGACCCGCCTTCGCCACCGGTGTTCCTCCTGATATCTGCGCATTTCACCGCTACACCAGGAATTCCAGTCTCCCCTGCAGTACTCAAGTCTGCCCGTATCGCCTGCAGGCTCACAGTTGAGCTGTGAGTTTTCACAAACGACGCGACCAACCGCCTACGAGCACTTTAAACCCAATAGACATG
+
CCCCCGGGFFGGGGDGGGGGGCFCFGEFGGGGGGGGGGGGGGGGGGGGGGGGGGGGGGGGGGGFGGGGFGGGGGGGGGGGGGEGCEFEGGGGFFFEGGGGGGGGGGCEFGGFGEGGGGGGG+EECGGGGGGGGGGEC?DFGGGCGFGFGFGDFGGGGGGGCCFG>5BCADDFFA5AFFADFDF+:FF?B>FFCCFC6>F76CD)8=AB42-(6(0699>;031;;;(6;E3)7)1<<66??)6<24,
@M00200:207:000000000-ALC1F:1:1101:11194:11533 2:N:0:5
TACACGGGTATCTAATCCGGTTCGCTCCCCTAGCTTTCGCGCATCAGCGTCAGGTACGGCCCAGTAGATCGCCTTCGCCACCGGCGTTCCAAGCGATATCTGTGCATTTCACCGCTACACCGCTTGTTCCATCTACCTCTACCGACCTCAAGTCAACGAAGTATCAGACGCACTGCCACAGTTGAGCCGTGAACTTTCACGCCTGACTTTCGTAACCGCCTACGCGCCCTTTAAACCCAATAGACATG
+
CCCCCGGGGGGGGGGGGGGGGGGGGGGGGGGGGGGGGGGGGGGGGGGGGGGGGGGGGGGGGGGGGGGGGGGGGGGGGGGGGGGGGGGGGGGGGGGGGGEGGGGGGGGGGGGGGGGGGGGGGGGGGGFGGGGGGGGFGGGFGGGGGFDFGFGGGGGGGDGGGGFGFFCGFGEFFFFFFFFGGGFFFGFFFDGFFFFCFEFFDFF@@@FEFEFFFFFFFF;>?BB:6696>F::B<FBFBFFFF94<B<3
@M00200:207:000000000-ALC1F:1:1101:7236:11539 2:N:0:5
TACTAGGGTATCTAATCCCGTTTGCTACCCACGCTTTCGCGCCTCAGCGTCAGTACCGGTCCAGGGGGCCGCCTTCGCCACCGGTGTTCCTCCCAATATCTACGCATTTCACCGCTACACTGGGAATTCCACCCCCCTCTCCCGGACTCGAGCCTTGCAGTTTCTTCCGCACGTCCTCAGTTAAGCCGAGGGATTTCACGGAAGACACGCATGGCCGCCTACGCGCCCTTTAAACCCAATAGACATG
+
CCCCCGGGGGGGGGGGGGGGGGGGGGGGGGGGGGGGGGGGGGGGGGGGGGGGGGGGGGGGGGGGGGGGGGGGGGGGGGGGGGGGGGGGGGGGGGGGGGGGGGGGGGGGGGGGGGGGGGGGGGGFGGGGGGGGGGGGGGGFGFGGDEGFGFGGGGGGGGGGGGAFFFFGFGFFEBFFFFFGFG=BFGFFF>DE@FFEFEFDFF?(3:BFFFFFFF>?>>>?FFFB(499>?FFFBFFF??279<2<AF
@M00200:207:000000000-ALC1F:1:1101:4682:11539 2:N:0:5
TACCAGGGTATCTAATCCTGTTTGCTCCCCACGCTTTCGTTGTTGAGTGTCAGTGCCTATCCAGTTTGCCGCCTTCGCCGCTGGTGTTCCTCCCGATCTCTACGCATTTCACCGCTACACCGGGAATTCCACAAACCCCTCTAGGACTCTAGTCTTGCCGTTTCTAAGGCACTTCCACAGTTAAGCCATGGGATTTCACCTTAGACAAACAAGACCACCTACCAACCCTTTAAACCCAATAGACATG
+
CCCCCGGGGGGGGGGGGGGGGGGGGGGGGGGGGGGGGGGGGGGGFGGGGGGGGGGGGGGGGGGGGFGGGGGGGGGGGGGGGGGGGGGGFGDGGGEEFGGGFGGGGGGGGFGGGDDGGFFGGGGGCGFGGGGGGGGGGCCFGGGGGFGFGFGDGGGGGGFGGDFGFB=CAFFFFFF5<AFFC9CCFGFFFFF5@AA@FCFFEFFEEFFDFFF=2597565=5EBEB=95=>=C?48F1<0@@C<<EF8
@M00200:207:000000000-ALC1F:1:1101:4410:11554 2:N:0:5
TACAGGGGTATCTAATCCCGTTTGCTCCCCACGCTTTCGCGCCTCAGCGTCAGGGAATGCCCAGAGACCCGCCTTCGCCACCGGTGTTCCTCCCGATCTCTACGCATTTCACCGCTCCACCCTGAGTTCCGCATGCCCCTGCACCCCTCGAGGCCGCCGGTCCCAGGGGCTGTTCTCCAGTTGGGCTGGAGGATTTCACCCCTGGCTCGTCGGCCCGCCTACGCGCCCTTTATGCCCAATCGACATGCGCT
+
CCCCCGGGGGGGGGGGGGGGGGGGGGGGGGGGGGGGGGGGGGGGGGGGGGGGGGGGGGGGGGGGGGGGGGGGGGGGGGGGGGGGGDGGGGGGGGGGEGGGGGGGFGGGGGGGGEGGGGGGGGGGFGEEFFGGGGGG?FGAFGGGGFG?DFGGDDFGGGG>DGFGFFFGEGFFFFF6FFFGGGFFFGFBDFGE?FFFFEA<19?FDF;E99:69;B>F;F<0?6(09;B(8:6:-9*8:<(.,46?<B)(,-
@M00200:207:000000000-ALC1F:1:1101:26704:11574 2:N:0:5
TACGGGGGTATCTAATCCTGTTTGATCCCCACACTTTCGTGCCTCAGCGTCAGTTACAGCCTAGTAAGCTGCCTTCGCTATCGGTGTTCTTGACGATATCTAAGCATTTCACCGCTACACCGTCAATTCCGCCTACCTCATCTGTACTCAAGCTCCGCAGTATCAATGGCACCCTGACAGTTGAGCTGCCATATTTCACCACTGACTTATAGGACCGCCTACGCACCCTTTAAACCCAATAGACATG
+
CCCCCGGGGGGGGGGGGGGGGGGGGGGGGGGGGGGGGGGGGEGGGGGGGGGGGGGGGGGGGGGGGGGGGFGGFGGGFGGGGGGGGGGGGGGGFGGEGGGGGGGGGGGGGGFFGGGGGGGGGGFCGGGGGGG>DEDGG6DFGGGGGFGFGFFGGGGGGGGGGFFFF;FGFD9*<=FFFFFGGGFFFGFAF69@@9B7FFFEE@BF@EE4ACF?EEA@=25@@B(6;>2;F@3)7>AF<<DFF.6;9CE
@M00200:207:000000000-ALC1F:1:1101:10825:11586 2:N:0:5
TACGGGGGTATCTAATCCTGTTCGCTCCCCATGCTTTCGCTCCTCAGCGTCAGTTAATGCCCAGAGACCTGCCTTCGCCATCGGTGTTCCTCCTGATATCTGCGCATTTCACCGCTACACCAGGAATTCCAGTCTCCCCTACATCACTCTAGTCTGCCCGTACCCACCGCAGATCCGGAGTTGAGCCCCGGACTTTCACGGCAGCCGCGACAAACCGCCTACGAGCTCTTTACACCCAGTAGACATGAGA
+
CCCCCGGGGGGGGGGGGGGGGGGGGGGGGGGGGGGGGGGGGGGGGGGGGGGGGGGGGGGGGGGGGGGGGGGGGGGGGGGGGGGGGGGGGGGGGGGGGGGGGGGGGGGGGGGGGGGGGGGGGGGEGGGGFGCFGGGFGGGFGGGFGFGFGFFDFGGGGGGGGGEGFFFEDG>EB669FB5CC*:B>F*@BFGFFFAEFEF26>B9(/:>F921>BF<>>F<?BBF?(175)65<AB<>BFF):>A:>)).-
@M00200:207:000000000-ALC1F:1:1101:14308:11600 2:N:0:5
TACCGGGGTATCTAATCCCGTTTGCTCCCCTGGCTTTCGTTCATCAGTGTCAGTTACAGTCCAGAATGCCGCCTTCGCCACCGGTGTTCCTCCAGATATCTACGCATTTCACCGCTACACCTGGAATTCCGCATTCCTCTCCTGCACTCAAGCCACCCAGTATCAGACGCAGTTCCCCAGTTAAGCTGAGGGATTTCACGTCTGACTTAAGTGGCCACCTACGAACCCTTTATACCCAATAGACATGCGAT
+
CCCCCEGGGGGGGGGGGGGDGGGGGGGGGGGG?FGGGGGGGGGGGGGGGGGGGGGGGFGGGGGGGGGGGGGGGGGGGGGGGGCFGGGGGGGGGGGGGGGGGGGCGGGGGGGGGGGGGGGGGGGGGFFGGGFGGGGGGGGCFGGGGFGFGFG?DFGGGGGFGGFGF?FGBG>BFFFFFFFG<FF9@DFFAAC5>FFFFFF@C=CDEF4A*:EF<BDBFFDFFFF@2>FFF(8=EEFF1303@)6@EE3)(,,
@M00200:207:000000000-ALC1F:1:1101:19367:11631 2:N:0:5
TACGCGGGTATCTAATCCTGTTCGCTCCCCACACTTTCGCTCCTCAGCGTCAGGTCATGCCCAGAGAACCGCCTTCGCCACCGGTGTTCCTCCTGATATCTGCGCATTTCACCGCTACACCAGGAATTCCGTTCTCCCCTGCATACCTCTAGTCTGCCCGTATCGAAAGCAAGCCAGGTGTTAAGCACCTGGTTTTCACTCCCGACGCGACAAACCGCCTACGAGCTCTTTAAACCCAGTAGACATG
+
CCCCCGGGGGGGGGGGGGGGGGGGGGGGGGGGGGGGGGGGGGGGGGGGGGGGGGGGGGGGGGGGGGGGGGGGGGGGGGGGGGGGGGGGGGGGGGGGGGGGGGGGGGGGGGGGGGGGGGGGGGGGGGGGGGGFGGGGGGGFGGGGGFGFGBGGGGGGGGGGGGFGFFFGFGFFFF>FFFFF?DFFFFFFFFGFBFFDFFFFFBFFFBF60;@FF@A@9>B0:?F6?;2).4<<B29?BF??94>AB2,
@M00200:207:000000000-ALC1F:1:1101:16670:11631 2:N:0:5
TACTAGGGTATCTAATCCTGTTCGCTCCCCTAGCTTTCGCGCCTCAGCGTCAGGCAAGGCCCAGAGATCCGCCTTCGCCACCGGTGTTCCTCCTGATATCTGCGCATTTCACCGCTACACCAGGAATTCCGATCTCCCCTACCTGCCTCCAGCCCGGAAGTATCGGATGCAGTCCCGGGGTTGAGCCCCGGGCTTTCACACCCGACTTTCCGAGCCGCCTACGCGCGCTTTAAACCCAATAGACATGCGAT
+
CCCCCGGGGGGGGGGGGGGGGGGGGGGGGGGGGGGGGGGGGGGGGGGGGGGGEGGGGGGGGGGGGGGGGGGGGGGGGGGGGGGGGGGGGGGGGGGGGGGGGGGGGGGGGGGGGGGGGGGGGGGGGGGGGGGGCEGGGGGFGGGGFFGFGFGFGGGGDE6CGGFGDFEGFGFFFFFFEBBGGGFFAGFFFFGFFFFFFEFFF?BFFFFFEF@F(6B>B>9<???BBBF>2<<)<AFF??FF0AA>ABB),-(
@M00200:207:000000000-ALC1F:1:1101:11577:11655 2:N:0:5
TACTGGGGTATCTAATCCTGTTTGCTCCCCACGCTTTCGCTCCTCAGCGTCAGTACTGGCCCAGGATCCCGCCTTCGCCACCGGTGTTCCTCCTGATATCTGCGCATTCCACCGCTACACCAGGAATTCCACATCCCCCTACCAGACTCTAGCCGCCCAGTATCGAATGCAGTCCCCAGGTTGAGCCTCGAGTTTTCACATTCCACTTGAGTGCCCGCCTACGCGCTCTTTACACCCACTACACATG
+
CCCCCFGGGGGGGGGGGGGGGGFGGGGGGGGGGGGGGGGGEGGGGGF8FFGGGGGFA@F@FGGGGC<@,BFGGGGGGGGGG,CCFGFFGGGFGE<FDGGGGAFFGGGG8EFGGEEGGGCGC6E84@FGGGG,+,66D=GFGGGG,DFDGFG8DF8DGE>6=DD+<*:CFF7A<5*3*;*;CF*A9DA**033*3BAFEFAEEF*>BEFB*)/**+0/-555513(:9?3;E<9<AF@;((((.4,,.
@M00200:207:000000000-ALC1F:1:1101:16093:11655 2:N:0:5
TACTGGGGTATCTAATCCTGTTTGATCCCCACGCTTTCGTGCCTCAGCGTCAATAACTGTGTAGTAAGCTGCCTTCGCAATTGGTGTTCTATGTCATATCTAAGCATTTCACCGCTACATGACATATTCCGCTTACCTCCACAATATTCAAGACAAATAGTATCCATGGCAGTTTCTGAGTTAAGCTCAGAGATTTCACCACGGACTTACCTGCCCGCCTACGCACCCTTTAAACCCAATAGACATGATAT
+
[truncated: 92,925,773 more chars]
