# Supplementary material for: Responses of rhizosphere soil bacteria to 2-year tillage rotation treatments during fallow period in semiarid southeastern Loess Plateau
Source: PeerJ. 2020 May 5;8:e8853. doi: 10.7717/peerj.8853 (PMC7207221; doi:10.7717/peerj.8853)
Supplement: Supplemental Information 12 [file peerj-08-8853-s012.gz › G1''L2.R2.fastq]

@M00200:207:000000000-ALC1F:1:1101:23481:3985 2:N:0:5
TACGCGGGTATCTAATCCTGTTTGCTCCCCTAGCTTTCGTGCCTCAGTGTCAGGTGTTGTCCAGGGACTCGCCTTCGCCACTGGTGTTCCTCTTGATATCTACGCATTTCACTGCTACACCAAGTATTCCAGTCCCCCCCCAAACCCTCGAGCAAGGTAGTCTCCAATGCCATTTCCGAGTTGAGCTCGGAGCTTTCACATCCGACTTACCTAACCACCTACGCACCCTTTAAACCCAGAACCTGTGAGA
+
-@CCCEGGCFE,6,6<F@A9C9FFGCAFGGGGCFAE,<FGF,A?FEFEEDGGD<EAF@G@FAFFE>7@FFFCFEFGCGGCFGGF9FF:FF,EF4E99EFE;;FGEG,C;=EFGCFGGFFGGFCFFA;@;EAEDF6D+66*=@>D??6069+@??DGFF?D:+?9*=A9;FF:689@?95C7C8B*CCADACE@AA:B48?5)3((/98CB1))/873213;8(.60(18;E<CE6A1(((.((,()))))
@M00200:207:000000000-ALC1F:1:1101:24253:4674 2:N:0:5
TACGCGGGTATCTAATCCCGTTTGCTCCCCTGGCTTTCGCGCCTCAGCGTCAATACCGGTCCAGGATGCCGCCTTCGCCACCGGTGTTCCTCCAGATATCTACGCATTTCACCGCTACACCTGGAATTCCGCATCCCTCTCCCGGATTCAAGCCCACCAGTATCGGACGCAGTTCCCGGGTTGAGCCCGGGGATTTCACACCCGACTTGCCAAGCCGCCTGCCCGCTCTTTAAACCCAATACTTGTG
+
CCCCCGGGGGGGGGGGGGGGGGGGGGGGGGGGGGGGGGGGGGGGGGGGGGGGGGGGGGGGGGGGGFGGGGGGGGDGGGGGGGGGGGGGGGGGGGGGGGGGGGGGGEGDGGGGGGGGG7EFGFGGFDGFGGC+0@DFCGGDFFFDEDG5FFACDFGGGGGFF7;C9:9E>*:4?8AA;?49*?AFFGF)8>350BF3AECEEFF119>:227<??FF0190:((419-9?><AF2????(().<9A>B
@M00200:207:000000000-ALC1F:1:1101:17097:11939 2:N:0:5
TACTCGGGTATCTAATCCCGTTCGCTCCCCTAGCTTTCGCGCTTCAGCGTCAGTGTCAGCCCAGCAACCCGCCTTCGCCGCAGGTGTTCCTCTCGATATCTACGCATTTCACCGCTACACCGAGAATTCCAGTTGCCCCTTCTGCACTCTAGCCCCGCAGTATCGGTTGACCTTTCTGGGTTAAGCCCAGAGATTTCACAACCGACTTGCGGTGGCCGCCTACGCGCCCTTTACACCCAATACTTGTG
+
CCCCCGGGGGGGGGGGGGGGGGGGGGGGGGGGGGGGGGGGGGGGGGGGGGGGGGGGGGGGGGGGGGGGGGGGGGGGGGGGGGGGGGGGGGGGGGGGGGGGGGGGGGGGGGGGGGGGGGGGGGGGGGGGGGGGGGGGDFGFGGGGGFGFGFGGGGCGGGGGGGFGFFFG>GFFFFFFFFFFGGF4@FFFFFGFBFFFFFFFFFFFFFF;EFF@D>3@FFB@FBF06,9>F9BFF<FF:BF<17?B)-60
@M00200:207:000000000-ALC1F:1:1101:29346:12144 2:N:0:5
TACTAGGGTATCTAATCCCGTTTGCTCCCCTAGCTTTCGCGCCTCAGCGTCAATGCCGGTCCAGGATGCCGCCTTCGCCACCGGTGTTCCTCCAGATATCTACGCATTTCACCGCTACACCTGGAATTCCGCATCCCTCTCCCGGATTCAAGCCCGCCAGTATCGGACGCAGTTCCCGAGTTGAGCTCGGGGATTTCACGTTCGACTTAGCGGGCCGCCTACGCGCCCTTTAAACCCAATACTTGTG
+
CCCCCGGGGGGGGGGGFFGGGGGGGGGGGGFGGGGGGGGGGEGGGGFFGGGGGGGGGGGGGGFGGGGGGGGGGGGFGGGEFGGGGGGGGGCEFEGGGGGGGFGGGGGEGGGGGGGGGGGGGGGGGGGGGGFGGGDEFGFFGCDDGFGEGFFCFGGGG>D>FGFGF?AEFGFFFEFFFEFGGGFFFGFFFADF=));AEF;;DDFFFF@EF@BBBFFF>B??0396>49>??A>4F4:<210:26<A?
@M00200:207:000000000-ALC1F:1:1101:25915:21211 2:N:0:5
TACCAGGGTATCTAATCCCGTTTGCTCCCCTGGCTTTCGCTCCTCAGCGTCAATACCGGCCCAGGATGCCGCCTTCGCCACCGGTGTTCCTCCAGATATCTACGCATTTCACCGCTACACCTGGAATTCCGCATCTCTCTTCCGGATCCAAGCCATCCAGTATCAGACGCAGTTCCACAGTTAAGCTGAGGTATTTCACGTCTGACTTAGTTGGCCGCCTACGAGCCCTTTACACCCAATACTTGTG
+
CCCCCGGGGGGGGGGGGGGGGGGGGGGGGGGGFGGGGGDGGFFGGGGGGGFEGGGGGGDGDGGGGGGGGGGGGGGGGGGGGGEDFDGGGGGGGGGGGGGCC9FGGCEGFEFFCGE+=CFGGGGGCGGFGGGGGGG,?DFFGGFGGBGFDFGGGCCFFGFGGFFGFAFGFGBD>71B+<AF9<1<<D85AFF/*=BECCF97@BD;E;A6@CC4286(5((6321;667;@)967A89?F8EFFE67@
@M00200:207:000000000-ALC1F:1:1102:21176:2083 2:N:0:5
TACCCGGGTATCTAATCCTGTTCGCTCCCCACGCTTTCGCTCCTCAGCGTCAGTTGTTGCCCAGAGACCCGCCTTCGCCACCGGTGTTCCTCCTGATATCTGCGCATTTCACCGCTACACCAGGAATTCCAGTCTCCCCTGCAACACTCCAGTTTGCCCGTATCGATTGCAGACCCGCGGTTGAGCCTCGGGATTTCACAGCTGACGCGACAGACCGCCTACGAGCTCTTTAAACCCAATACTTGTG
+
CCCCCDGDGGGGGGGGGGGGGGGDGGGGGGGGGGGGGGGEEGGGGGDGGGGGGGGGECGGA<FF8FGFGGGGGGGGGGDDEGGG7CFCGEGGDGGCGFFGGGGGGCGEGGGGGGGGGGGGGGGD7EEGGGC;6@=FFCGG@F8DDFGGGGGGGGGFGGFEGDGGG6+2CGGFC*7+9*;4=C>FFFA9A@7885?=FEGEB>EEED(,1(69>1FF@5>????((9909AAF)27@FB?:??>9<64
@M00200:207:000000000-ALC1F:1:1102:9390:4601 2:N:0:5
TACTAGGGTATCTAATCCTGTTCGCTCCCCACGCTTTCGCTCCTCAGCGTCAGTTGTTGCCCAGAGACCCGCCTTCGCCACCGGTGTTCCTCCTGATATCTGCGCATTTCACCGCTACACCGGGAATTCCATTCTCCTCTTCCGGACTCTAGCCAGATGGTTTCAGCCGACATCTCGAGGTTGAGCCTCGAGTTTTCACAGCTGACCTATCTGGCCGCCTACACGCTCTTTATACCCAATACTTGTG
+
CCCCCGGGFGGGGGGGGGGGGFGGGGGGGGGGGGGGGGGGGGGGGGGGGGGGGGGGGGGGGGGFGGGGGGGGGGFGGGGGGGGGCFFGGGFGGGGGGFGGGFFEFGGGGGGGGGGGGGGGGGGGGEGFGGGG8EGGFGGGFFGGD6EDGFEACFGGGGGFEFGGGGFFC@DDDFGGFGGGGGGGFGFFFCG>9BFEFCGEFDF@F:=:>>BCCCFF;FFF?@F@@FFF;)75<9AAEFF?7:2)-.8
@M00200:207:000000000-ALC1F:1:1102:16792:10466 2:N:0:5
TACGAGGGTATCTAATCCCGGTCGCTCCCCTAGCTTTCGCACCTGAGCGTCAAGGGCGGGCCAGCAGATCGCTTTCGCCACTGGTGTTCCTTCCGGTATCTACGCATTTTACCGCTACACCGGAAATTCCATCTGCCTCTCCTGCCTTCAAGTCCCGAAGTTTCGAACGGCCTCTCCCAGTTGGGCCGGGAGCTCTCACATTCGACTTTCGGAACAGCCTGCGTGCGCTTTAAAGCCAATATTTGTGAGA
+
@<CCC7F7GFGAFDEFGCFBFCCCFGGCCCEDFF9C<FGE7@CF@CFFGFCG>@CEG>CE7FCGFCFBFGFFGGGCFGGGFFDCGFFEFFGC,AFE:+8FFGGG@EE+DFDG<=8@8C9D?B:>B+,38>:D7FGFGGG5CC,@E;CGC72<@C96C>CGGF@:DDF,?*7?DA<<A>*;5@FF><5)5))0))/-7):52):A9(14>)86(-8),)4::<(43((((12)64*9(,,4,).4.5:2:)
@M00200:207:000000000-ALC1F:1:1102:9811:11808 2:N:0:5
TACCAGGGTATCTAATCCCGTTTGCTCCCCTGGCTTTCGCTCCTCAGCGTCAGTATTGGTCCAGGATGCCGCCTTCGCCACCGGTGTTCCTCCAGATATCTACGCATTTCACCCCTACACCATGAGTTCCACATACCTCTCGCATCCTCTAGTTGGGCCGTTTCCCCTGCATGCCCCCGGTTAAGCCGAAGAATTTAACAGAAGACTAACCCTACCACCTACACACCCTTTAAACCCAATACTTGTG
+
CCCCCGGGGGGGGGGGGGGGGGGGGGGGGGGGGGGGGGGGGGGGGGGGGGGGGGGGGGGGGGGGGGGGGGGGGGGGGGGGGGGGGGGGGGGGGGGGGGGGGGGGGGGGGGGGGGGGGGGGGGGGGGFGGGGGGGGGGFGGGGDGGGGGGGGGFFGFGGGGGGGGGGGGGGGFGFGGFGGD8DCGFGFDDGGFFFFAF<:A=DE@B=@FFFBDBB;FBFFFFF=8;7?9DD;EFFAF?D01;@EE3>;
@M00200:207:000000000-ALC1F:1:1102:9426:14395 2:N:0:5
TACACGGGTATCTAATCCTGTTTGCTCCCCACGCTGTCGCGCCTCAGTGTCAGAAACTGCCCAGCAGACCGCCTTCGCCACCGGTCTTCCTCCGGATCTCTACGCATTCCACCGCTACACCCGGAATTCCGTCTGCCTCTACAGTCCTCGAGTTTGACAGTCGGCACGGCAGATCCGGGGTTGAGCCCCGGACTTTCACCACACCCTTATCAAACCACCTACGCGCCCTTTAAGCCCAATACTTGTG
+
CCCCCGGGGGGGGGGGGGGGGGGGGGGGGGGGGGGGGGGGGGGGGGGGGGGGGGGGGGGGGGGGGGGGGGGGGGGGGGGGGGGGGGGGGGGGGGGGGGGGGGGGGGGGGGGGGGGGGGGGGGGGGGGGGGGGGGG9FGGGGGGFGGGGGGD=EGGGFGGGGGGGDGGGGGGFGFGGFGCDGGGGAGFFFGGAFFF?FFGFEFFD<FDFFEFF2>FF?>?1???9>BFFFFF<>AFFBF?0:?<BA92
@M00200:207:000000000-ALC1F:1:1102:23528:17138 2:N:0:5
TACTAGGGTATCTAATCCTCTTCGCTCCCCACGCTTTCGTCCCTCAGCGTCAGGACAGGACCAGTTAGCTGCCTTCGCAATTGGTGTTCCCCGTGATATCAACGCATTTCACTGCTTCACCACGAGTTCCGCTAACCTCTCCCTGCCTCAATAGTGGCCGTATCCACTGCGGCCTAAGGGTTAAGCCCTTAGATTTAACAGCAGACGCACCACTTCGCCTACGGACCCTTTACACCCAGTACTTGTG
+
CCCCCGGGGGGGGGGGGGGGGGGGGGGGGGGGGGGGGGGGGGGGGGGGGGGGGGGGGGGGGGGGGGCGGGGGGGGGGGGEGFGGGGGGGFGGGGGGGGGGGGGGGGGGGGGGGGGGGFGGGFGDFGGGGGEGGGGGGGGFGGGFGFFGGGFGGGGFGGGGG>GGGGGG6DGFGFGFCDG6DF>FFGFFFGGFFFFFFFC7=BD:BDFBFFF39BAA9?DD>BFFFF>F@F@EEEFF(,=@3>EEEE;
@M00200:207:000000000-ALC1F:1:1102:17144:18347 2:N:0:5
TACGGGGGTATCTAATCCTGTTTGCTCCCCTAGCTTTCGTGCCTCAGCGTCAGACTCTGTCCAGATAGCCGCCTTCGCCACCGGTGTTCCTCCTGATATCTACGCATTTCACCGCTACACCAGGAATTCCGCTATCCCCTCCAGAACTCTAGCTCGTCAGTATTGGATGCAGGCTCTGGGTTGAGCCCAGAGTTTTCACATCCAACTTAGCGAACCGCCTACGCACCCTTTACGCCCAATACTTGTG
+
CCCCCGGGGGGGGGGGGGGGGGGGGGGGGGGGGGGGGGGGGGGGGGGGGGGGGGGGGGGGGGGGGGGGGGGGGGGGGGGGGGGGGGGGGGGGGGGFGGGGGGGGGGGGGGGGGGGGGGGGGGGGGGGGGGGGGGGGGGGGGGGGGGGGGGGGGGGCDDGGGGGGFC+,=FFFGFGGFGGGGGGGFGFFFGGFFCFFFFGFFFFFFFFFFFEFFFFFBFFFFFFBDBFFFFF>BFFDB:?F)5>ABF7
@M00200:207:000000000-ALC1F:1:1103:7046:2295 2:N:0:5
TACTGGGGTATCTAATCCTGTTCGCTCCCCACGCTTTCGCTCCTCAGCGTCAGTTCCGGCCCAGACCACCGCCTTCGCCACTGGTGTTCCTCCTGATATCTGCGCATTTCACCGCTACACCAGGAATTCCATGGTCCCCTACCGGACTCAAGCCATAGCAGTATCACGTGGCATCGCCAGGTTGAGCCTGGAGATTTCACACGTGACTTGCTAAGCCGCCTACGAGCTCTTTAAACCCAATACTTGTG
+
CCCCCGGGGGGGGGGGGGGGGGGGGGGGGGGGGGGGGGGGGGGGGGGGGEGGGGGGGGGGGGGGGGGGGGGGGGGGGGGGGGGGFGGGGGGGGFGGGGGGGGCEEGDGGGGGGGGGGGGGGFGGGGGGGGGGGGGFGGGGGCGEGCGGGFGGGGGGGGGGGGGGGGGGFGGGGFFGGDGCCFGGGGF4CFFGFAAAFEGFFFFFBFFFFE88C96/6B2:;@FF@EB;EE375CFF;?D@DFF>FAF?
@M00200:207:000000000-ALC1F:1:1103:14434:4547 2:N:0:5
TACGAGGGTATCTAATCCTGTTTGCTCCCCTGGCTTTCGCTCATCAGCGTCAGTGTTGGTCCAGGATGCCGCCTTCGCCACCGGTGTTCCTCCAGATATCTACGCATTTCACCGCTACACCTGGAATTCCGCATCCCTCTCCCAAACTCAAGCCATCCAGTATCGGACGCAGTTCCCCGGTTAAGCCGAGGGATTTCACGTCTGACTTAGTTGGCCGCCTACGAGCCCTTTAAACCCAATACTTGTG
+
CCCCCEGGGGGGGGGGGGGGGGGGGGGGGGGGGGGGGGGGGGGGGGFGGGGGGGGGGGGGGGGGGGGGGGGGGGGGGGGGGGGGGGGGGGGGGGGGGGGGGGGGGGGGGGGGGGGGGGGGGGGGFGGGGGFGGGGGGGGGGGGGGGGGGGGFGGGGGGGGGGGGCDGGGGGGGFGGGGGCEGGFGGFGGGGGFFFFFFGBF>FFFFFFFFFFFFAF>FB@DFDFDFBFFBDFFFFF6::7?FFFFB:
@M00200:207:000000000-ALC1F:1:1103:8463:9756 2:N:0:5
TACAGGGGTATCTAATCCTGTTCGCTCCCCACACTTTCGCTCCTCAGCGTCAGGTAATGCCCAGAGAACCGCCTTCGCCACCGGTGTTCCTCCTGATATCTGCGCATTTCACCGCTACACCTGGAATTCCACATCCCTCTCCCGGATTCGAGCCTGCCAGTCTCGGACGCAGTTCCCGGGTTGAGCCCGGGGATTTCACGTTCGACTTAACAGGCCACCTACGCGCCCTTTAAACCCAATACTTGTG
+
CCCCCGGGGGGGGGGGGFEFGGFGGGGGGGGGDGGGGGGDFGGGGGGFDFGGGGGGGGGGGGGGGGGGGGGGGGGGGG@CFFGGGGGGGGGFFGGGGGGGGGGGGGGGGGGGDGGGGGGGGGGGGGGGFDGGGGGGFGGGGGGGEG8DCDFFEGFFFGFGGCDACGGGGGGDGA+BDDDGGGGDCFFGGDDG;5AA7?7=3457;DFFEEF?E@F>?F6@EEF>>>>;B?04<9?.,2(4:))<>))
@M00200:207:000000000-ALC1F:1:1103:20666:17544 2:N:0:5
TACAGGGGTATCTAATCCCGTTTGCTACCCTAGCTTTCGCGCCTCAGCGTCAAGAACAGGCCAGGAAGTCGCCTTCGCCACTGGTGTTCCTCCCGATATCTACGCATTTCACCACTACACCGGGAATTCCACTTCCCTCTCCTGCCTTCAAGTCGAGCAGTATCGCGTGACCCTCCCCAGTTGAGCCGGGGGCTTTCACACGCGACTTGCACGACCGCCTGCGCGCTCTTTATACCCAGCACTTGTG
+
CCCCCGGGGGGGGGGGAFGGGGGGGGGGGFCGGGGCFGCFGCGBFGFGEFGGGGGFGGGGGGGGGGGGGGGGGGGGGDFFGGGGGFG@FGGFGGGGGGGGDFFGGGGDFGFGEEGGGGGFCEGEGEGGGGGGGDF9DEGCFFGGCGGGGGGF=9EGGEGFGGGGGGGGGGFGGFG*<DGD:EFG0<?DD7@DFEFFFF7C@>BF>F>)7CA?FFEE>E;6:?94934?6<AD<AFF0??(3:?>>6?
@M00200:207:000000000-ALC1F:1:1103:18622:22745 2:N:0:5
TACGAGGGTATCTAATCCTGTTTGCTACCCACGCTTTCGCGCCTCAGCGTCAGAACCGGTCCAGGTAGCCGCCTTCGCCACCGGTGTTCCTCCCAGTATCTACGCATTTCACCGCTACACCTGGAATTCTGCATCCCTCTCCCGAATTCAAGCCATCCAGTATCCGACGCAGTTCCCAGGTTAAGCCTGGGGATTTCACGTCGGACTTAGTTGGCCGCCTACGAGCCCTTTAAGCCCAATACTTGTG
+
CCCCCGGGGGGGGGGGGGGGGGGGGGGGGGGGGGGGGGGGGGGGGGGGGGGGGGGGGGGGGGGGGGGGGGGGGGGGGGGGGGGGGGGGGGGGGGGGGGGGGGGGGGGGGGGGGGGGGGGGGGGGGGGGGGGGGGFGGGGGGGGGGDEGGFGFFGGGGGGFGGFF,@DGGEGGGFGGGFGFCEGGFGFGGGGGE>FFFFGFFFFB>FBFCEFEEEFFFFB6?@?FFFF:?BFAA>=F?F:?3>D2<A>
@M00200:207:000000000-ALC1F:1:1104:18829:4461 2:N:0:5
TACAGGGGTATCTAATCCCGTTTGCTCCCCTAGCTTTCGCGCCTCAGCGTCAGTATCGGGCCAGATGTGCGCCTTCGCCACCGGTGTTCCTCCTGATATCTACGCATTTCACCGCTACACCAGGAATTCCCACATCCTCTCCCGTACTCAAGCCAAGCAGTATGCGATGCCGGTCCTCGGGTGAGCCGAGGGATTTCACATCACACTTACCTGACCGCCTACACGCCCTTTACACCCAATACTTGTG
+
CCCCCFGGGGGGGGGGGDGGGGGGGGGGGGGGGGGGGGGGGGGGGGGGGGGGGGGGGGGGGGGGGGGGGGGGGGGGGGGGGGGGGGGGGGGGGGGGGGGGGGGGGGGGGGGGGGGGGGGGGGGGGGGGGGGGGGGGGGGGGGGGGGGGGGGGGGGGGGGGGGGGGGGGGGGGGFGGGGDGGGGGGGGGGGGGDFFEFFGFFFFFFEDFEFFFEFGFFFFF@FFF<BDFBF?BFFFFFF::8BBF463
@M00200:207:000000000-ALC1F:1:1104:13734:11151 2:N:0:5
TACGGGGGTATCTAATCCTGTTTGATCCCCACACTTTCGTGCCTCAGCGTCAGTTACAGCCTAGTAAGCTGCCTTCGCTATAGGTGTTCTTGACGATATCTAAGCATTTCACCGCTACACCGTCAATTCCGCCTACCTCATCTGTACTCAAGCTCCGCAGTATCAATGGCACCTCGATAGTTGAGCTACCGTATTTCACCACTGACTTACAAAGCCGCCTACGCACCCTTTAAACCCAATACTTGTG
+
CCCCCGDCGGCGGGGGFGGFFGGGGGGGGGGGDGFGGGGGGGGGGGGGGGGGGGGFGGCGGGGGFFFGGGGGGGGGGGGGGGDGGGGGGGGGGGGGGGGGGGGEGGGGGGGFGGGGDCDFGGGGGGGGGG8B6A6@DFGGGGGGGGGFGGFEFGGGGGDG>GGGGGGGGC??CFCC6CF9FFFGFGGFGGGGFCAEFCGFEAE3:EEGCBA8>BFFBFF?D=DF=>6<@F;4?<AADFD@EFFFC7;
@M00200:207:000000000-ALC1F:1:1104:1863:14416 2:N:0:5
TACGGGGGTATCTAATCCTGTTTGCTCCCCTAGCTTTCGCGCATCAGCGTCAGTTATGGTCCAGTGCGCCGCTTTCGCCACAGGTGTTCCTCCCGATATCTACGCATTTCACCGCTACACTGGGAATTCCACTCACCTCTCCCGGTCTCAAGCGAAGCAGTTTGGAGGGCAGTTCCTCGGTTAAGCCGAGGGATTTCACCTTCCACTTGCCAAGCCGCCTACGCGCCCTTTATACCCAATACTTGTG
+
CCC8@FEGGCGGGGGGGGGGGGGGGGGGGGG<FGGGGGGGGGGGGFGGGGEGGGGFCAGGGGGGGFFG@FFGEGGGEGGGGFGGGGGGGGGGGGGGG7FGGGGFGGGGGG9FGGGGEGGGFDGC<CFDFGGGGFFFGFGG?F8E8CG><5DF?:+@EEFFFA79?DD5DC4?9@+B+=DGGC=FGGGG45DGFDFEFFG=@643EEFGFC;AE@CF6DF<:BFFBF09B?34<9@FF<??3:).65?
@M00200:207:000000000-ALC1F:1:1104:7498:17462 2:N:0:5
TACTGGGGTATCTAATCCTGTTTGCTCCCCACGCTTTCGTGCCTCAGCGTCAGTATCGGGCCAGTGAGCCGCCTTCGCCACTGGTGTTCTTGCGAATATCTACGAATTTCACCTCTACACTCGCAGTTCCACTCACCTCTCCCGAACTCAAGGCTCCCAGTACCAAAGGCAGTTCTGGAGTTGAGCTCCAGGATTTCACCCCTGACTTAAGAGTCCGCCTACGTGCGCTTTAAACCCAGTACTTGTG
+
CCCCCGGGGGGGGGGGGGGGGGGGGGGGGGGGGGGGGGGGGGGGGGGGGGGGGGGGGGGGGGGGGGGGGGGGGGGGGGGGGGGGGGGGGGGGGGGGGGGGGGGGGGGGGGGGGGGGGGGGGGGGGGGGGFGGGGGGGGGFGGGGGGGGGGGFFCEGGGGGGFGGGGG8DGGGGFGGGFFFGGCCD?FGGGGGFGFFFFGF5ADFFF@CEAFE@EGFFFDD?FDFFFB9@FFCCCF5;<;4<<?C9E;
@M00200:207:000000000-ALC1F:1:1104:6488:21318 2:N:0:5
TACAGGGGTATCTAATCCTGTTTGCTCCCCACGCTTTCGTGCCTCAGCGTCAGTATCGGGCCAGTGAGCCGCCTTCGCCACTGGTGTTCTTGCGAATATCTACGAATTTCACCTCTACACTCGCAGTTCCACTCACCTCTCCCGAACTCAAGATCTTCAGTATCAAAGGCAGTTCTGGAGTTGAGCTCCAGGATTTCACCCCTGACTTAAAGACCAGCCTACGCACCCTTTAAACCCAATACTTGTG
+
CCCCCGGGFEGGGGGFFGGFDGGGGGGGGGGGGGGGGGGGGGGGFGGGGGGGFFGGGGGGGGGGGGGGGGGGGGGGGGGGGGFFEFGGGGGGGGGGEGGGGGGGCEGGFGGGGGGGGGGGGGGGGDCCGAFGGGDFFDFGG8DE>EGCGFGGGGGGGFFFEG@FDFGGG?FDFFFGCFFDD6EFDFFDG9CFF><*;A@EC>C9BE=+9EFFF=C*:957B2>5>:@@>BBCC<452:?363?)19;
@M00200:207:000000000-ALC1F:1:1104:15511:23115 2:N:0:5
TACGGGGGTATCTAATCCTGTTTGATCCCCACGCTTTCGTGCCTCAGTGTCAATATTTGTGTAGCCAGCTGCCTTCGCAATTGGTGTTCTATGTCATATCTAAGCATTTCACCGCTACATGACATATTCCGCTGACCTCCACAGTATTCAAGACAAATAGTATCAATGGCAGTTTCCGGGTTAAGCCCGGAGATTTAACCACTGACTTACTTGCCCACCTACGCACCCTTTATACCCAGTACTTGTG
+
CCCCCGGGGGGGGFGFGDFGGGGGGGGGGGGGGGGEGGGGGFFFFDGGGGGFFGGGGGGGGGGG9FFGGCFGGGGGGGGEGGGGGGGGGGGGGFFGFFFGGFGGFGGGGGDFGFDGEGGGGGGFAFGGGGFEGGGGEFGDFGGGGGG+DFDFFGGGGGGGGFD8FGGGFFGDGB=@F>DDGGGGGGGFGDDDD58A9;=**9=09BE=CBF4*>;A@E9BF=9)8?@DFB=E<CFA@ED66@<E6>E
@M00200:207:000000000-ALC1F:1:1105:5480:9753 2:N:0:5
TACAGGGGTATCTAATCCTGTTTGCTCCCCACGCTTTCGCGCCTCAGCGTCAGTCATGAGCCAGGTTGCCGCCTTCGCCACCGGTGTTCTTCCCAATATCTACGAATTTCACCTCTACACTGGGAATTCCACAACCCTCTCTCACACTCTAGTCTGCACGTATTAAATGCAGCTCCCAGGTTAAGCCCGGGGATTTCACATCTAACTGTACAAACCGCCTACACGCCCTTTAAACCCAGTACTTGTG
+
CCCCCGGGGEEGFFFFGFFGGGFFGGFGGGFGDGDGGGEGGEGG7EGGGGGDGGGGGGGGGF<@FGFGGGGGGGGFGGGGGGG@FCFGGGGCFFGGCGGGGAFDEDGG;=AFGFFFBFFGFGFF8DGF=FFFGGG8C=F+,4EAF8D?FGGAFFC9=BDF@E?FFFCGGDF886DDFG?6<E<8CCG7CCCDEDFE@6BEEFCFEFFEEFFC7>FA@FFF(-6:@:;>@@8><7F4;00../)7363
@M00200:207:000000000-ALC1F:1:1105:21430:17677 2:N:0:5
TACTCGGGTATCTAATCCCGTTCGCTCCCCTGGCTTTCGCGCATCAGCGTCAGTGTCAGCCCAGCAACCCGCCTTCGCCGCAGGTGTTCCTCTCGATATCTACGCATTTCACCGCTACACCGAGAATTCCAGTTGCCCCTTCTGCACTCTAGTCGCACAGTATCAGTTGACCTTTCCGAGTTAAGCCCGGAGATTTCACAACTGACTTGTGCTGACCGCCTACGCGCCCTTTAAACCCAATACTTGTG
+
CCCCCGGGGGGGGGGGGGFGGGGGGGGGGGGGGGGGGGGGGGGGGGGGGGGGGGGGGGGGGGGGGGGGGEGGGGGGGGGGGGGGGGGGGGGGGGGGGGGGGGGGGGGGGGGGGGGGGGGGGGGGGGGGGGGEFGGGGDFGGGCGDGGGGGGGGGDE>GGGGGGGGG=CF:DGGFFGGGADFGGGGGCFGDE<4CFFF?C4=EFF:BEC:C6)<C6;@FF6;6816)6>0><7):4FB(46:22>).))
@M00200:207:000000000-ALC1F:1:1105:8769:22608 2:N:0:5
TACTCGGGTATCTAATCCTGTTTGCTCCCCACGCTTTCGCACCTCAGCGTCAGTACCGGACCAGTGGGCCGCCTTCGCCACCGGTGTTCTTCCTAATATCTACGAATTTCACCTCTACACTAGGAATTCCACCCACCTCTTCCGGACTCAAGACGTGCTGTATCAGAGGCAGTTCCGGAGTTGAGCTCCGGGATTTCACCCCTGACTGACACGTCCGCCTACGTGCGCTTTACACCCAATACTTGTG
+
CCCCCGGGGGGGGGGGGGGGGGGGGGGGGCFGGGGGGGGGEFGGGGGGGGGGGGGGGGGGGGGGGGGGGGGGGGGGGGGGGGGGGGGGGGDGGGGGGGGGDEFGGGGGGCFGGGGFFGGGGGGGGGGGGGFFFEGGGFGDGGGGGECDGGGGFFE=EGGFGGCGGCFGG?CDGFG77CEDECFFFEFGGGGGFCFBFFGEFFFF@E=:>>FBD@FFFED7?31=1>@FFD@>D>FF>????>>2:42
@M00200:207:000000000-ALC1F:1:1105:14763:23667 2:N:0:5
TACCAGGGTATCTAATCCCGTTTGCTCCCCTGGCTTTCGTTCCTCAGTGTCAGTAACAGTCCAGAACGCCGCCTTCGCCACCGGTGTTCCTCCCGATATCTACGCATTTCACCGCTACACCTGGAATTCCGCGTTCCTCTCCTGCACTCAAGCCCGCCAGTCTCAGACGCAGTTCCCCAGTCGACCTGAGGGATTTCACGTCTGACTTCGCGGGCCCCCTACGAACACTTTCCACCAACTACTTTTGCCAC
+
<CCCCGGGFDFGGDC<A,CF<,CC9@FFFGGCEGGGGGG@F@EEFC,<C@EF@C@<<FAF;FFEG<FCEGG+CFFGGD@:FF@:7@F,:CDC8,@C+CCFGGGG:E+?4;FFGDGGGGDGGGGGFFFC9FGG>>ECG,@9DE===DGGGFF9EF6CG+++DFFGF?EG?C9*;>GCD>F>D,<;*;;*;D94*9A>B?1558A49E*8/(:1;0582B791:::1;(())-)-)*5((-(,39.)))))-)
@M00200:207:000000000-ALC1F:1:1106:19984:2437 2:N:0:5
TACGGGGGTATCTAATCCTGTTTGATCCCCACGCTTTCGCTCCTCAGCGTCAGTACCGGCCCAGAGCGCCGCCTTCGCCGCTGGTGTTCCTCCTGATATCTGCGCATTTCACCGCTACACCAGGAATTCCACGCTCCCCTACCGGACTCTAGCCACAGCAGTATCGGGTGGCGTTTCGAGGTTAAGCCTCGAAATTTCACACCCGACTTACCGAGCCGCCTACGAGCTCTTTAAACCCAATACTTGTG
+
CCCCCGGGGGGGGGGGGGGGGGGGGGGGGGFFGGGGGGGGFFGGFGGGGFGDGGGGGGGGEFGGGGGEGFGGGGGGGGGCFGGGGGGGGGGGGGGGCFGGGGGGFGGGGGGGGGGGGGGGGFGGFFGGGGGGGGGEDGGGGEGGGGGE6DFFFDGGGGFGGGGGFGGGFE5DGAGCFGGGD5CCCFG><CGGFDC?C?CEC98>>>BFFFF6<?C)45>B?51?BEF>FB>FFFFG:80<03:<><:4
@M00200:207:000000000-ALC1F:1:1106:10466:6556 2:N:0:5
TACGGGGGTATCTAATCCCGTTTGCTCCCCTGACCTTCGTGCCTCAGCGTCAGGAACTGTCCAGAGACCCGCCTTCGCCACTGGTCTTCCTTACGATATCTACGCATTTCACCGCTACACCGTAAATTCCAGTCTCCTCTCCAGTCCTCAAGCACGGCAGTATCGAATGCAGTTTCGGAGTTAAGCTCCGAGATTTCACACCCGACTTACCGCGCCGCCTACGCACCCTTTAAGCCCAGTACTTGTG
+
CCCCCGGGGGGGGGGGGGGGGGGGGGGGGGGFGGGGGGGGGGGGGGGGGGGGGGGGGGGGGGGGGGGGGGGGGGGGGGGGGGGGGGGGGGGGGGGGGGGGGGGGGGGGGGGGGGGGGGGGGGGGGFGGGGGGGGGCGGFFGFGGGGGGGGGDGGGGGGGGGGGGCF+@CFDGGFGGFCCCGGGCFGGGGGGGAFGCFFFEFDBD>FFFFFFFF(:B0>BFFF:F?DFFFFFAB)197<::9AF<44>
@M00200:207:000000000-ALC1F:1:1106:18896:9522 2:N:0:5
TACTAGGGTATCTAATCCTGTTTGCTCCCCACGCTTTCGCGTATCAGCGTCAGTATCCAACCAGGGGGCCGCCTTCGCCACAGGTGTTCCTCCCGATATCTACGAATTTCACCTCTACACCGGGAATTCCACTATCCTCTCCGTCACTCGAGACCGGGAGTTTCGGATGCAGTTCCTGGGTTGAGCCCAGGGATTTCACAACCGACTTTCCGGTCCGCCTACGCGCGCTTTAAACCCAATACTTGTG
+
CCCCCDGGGGGGGGGGGGGGGGGGGGGGGGGGGGGGGGGGGGGGGGGGGGGGGGGGGGGGGGGGGGGGGGGGGGGGGGGGGGGGGGGGGGGGGGGGDGGGGGGGGCGGGGGGGGGGGGGGGGGGGGGGGGGGGGGGGGGGGGGGGGGGGGGEFGGGGGGEGGGGGGDGGGGFGFGGFGCGGGGGFGGGGFFGFGGFFFGFFE<>BFBFFFFB9@GF0B??FFBBFFFFFFF>>AFGF?B?:>FFFB:
@M00200:207:000000000-ALC1F:1:1106:3285:11429 2:N:0:5
TACGAGGGTATCTAATCCCGTTTGCTCCCCTGGCTTTCGCGCCTCAGCGTCAATGCCGGTCCAGGATGCCGCCTTCGCCACCGGTGTTCCTCCAGATATCTACGCATTTCACCGCTACACCTGGAATTCCACATCCCTCTCCCGGATTCGAGCCTGTCAGTATCGGACGCAGTTCCCGGGTTGAGCCCGGGGATTTCACGTTCGACTTAGCAGGCCGCCTACGCGCCCTTTAAACCCAATACTTGTG
+
CCCCCGGGGGGGGGGGGFFGGGGGGGGGGGGGGGGGGGGGGGGGGGGGGGGGGGGCGGGFGGGGGGGGGGGGGGGGGGGGGGGGGGGGGGGGGGGFGGGGGGGGGGDGCBGGGGGGGGGGGGGGGFFGGGGGGGCFGGGGFEGGGGGGCGFGGDEGFGGGFGGGGGGGGGDC9BGGFGGDEGGGGGGGGGGG>DG3@<7/;FD>?FFFFFFF<?G:;@BBBFB69BFF6?:AB>BFE6<0>FBFFAF
@M00200:207:000000000-ALC1F:1:1106:14322:16387 2:N:0:5
TACTGGGGTATCTAATCCTGTTTGCTCCCCTAGCTTTCGCGCCTCAGCGTCAGTTGTGGTCCAGTGCGCCGCTTTCGCCACAGGTGTTCCTCCCGATATCTACGCATTTCACCGCTACACCGGGAATTCCACGCACCTCTCCCACACTCCAGCACGGCAGTTTCGCCTGCAAGCTCCCAGTTGAGCCAGGAGATTTCACAGGTGACTTACCGCACCGCCTACGCGCCCTTTAAACCCAATACTTGTG
+
CCCCCGGGGGGGGGGGGGGGGGGGGGGGGGGGFGGGGGGGGGGGGGGGGGGGGGGGGGGGGGGGGGGGGGGGGGGGGGGGGGGGFGGGGGGGGGGGGGGGGGGGGGGGGGGGGGGGGGFGGGGGGGGGGGGGGGGGGGGGGGGGGGGGGGGGGGGGGCCCFA+E9*@GFG9DFFGGFDGFGGGGGGGGGFGGFGCCFEGFFFBABFEFEFFF>>GFFFBF<;8>BBB>>F7<9<F5>?18:B<46A?
@M00200:207:000000000-ALC1F:1:1106:5271:18521 2:N:0:5
TACCGGGTATCTAATCCTGTTTGCTCCCCACGCTCTCGTACATGAGCGTCAATGTCGGGCCAGGAAGCCGCTTTCGCCACCGGTGTTCCTCCTGATATCTACGAATTTCACCTCTACACCAGGAATTCCGCTTCCCTCTCCCGCATTCAAGCTCCGCAGTCTCGGGCGCAATTCCGGGGTTGAGCCCCGGGCTTTCACACCCGACTTACGAAACAGCCTGCGTACGCTTTAAACCCAATACTTGTG
+
CCCCCGGGGGGGGGGGGGGGGGGGGGGGGGGGGGGGGGGGGGGGGGGGGGGGGGGGGGGGGGGGGGGGGGGGGGGGGGGGGGGGGGGGGGGGGGGGGGGGGGGGGGGGGGGGGGGGGFGGGGGGGGGGGGGGGGGGGGGGGGGGGGGGGGFFFGGGGGGGGGGGGGDGGGDGGFGGFGGGDGGFDEGGGGGGAGGAFEGFFFFFFF<EFFFF?FGFFFFBFF?FFFF<BFFB2<?G:<2?FFA<<?
@M00200:207:000000000-ALC1F:1:1107:7225:5270 2:N:0:5
TACTGGGGTATCTAATCCTGTTTGCTACCCACGCTTTCGCGCCTCAGCGTCAGAAACGGACCAGGGACTCGCCTTCGCCGCCGGTGTTCCTCTCGATATCTACGCATTTCACCGCTCCACCGAGAGTTCCAGTCCCCCCTACCGTCCTCTAGAACCGAAGTTTGGCACGCACTTCCTCGGTTGAGCCGAGGGATTTCACATGCCACTTTCGGAACCGCCTACGCGCCCTTTAAACCCAATACTTGTG
+
CCCCCFGGGGGGGGGGGGGGGGGGGGGGGGGGGGGGGGGGGGGGGGGGGGGGGGGGGGGGGGGGGGGGGGGGGGGGGGGGGGGGGGGGGGGGGGDGGGGGGGGGGGGGGGGGGGGGGGGGGGGGGGGFGGGGGGGGGGGCFGGGGGEGGGGGGGGGGGGGGGGGGGFGGGGGDFGGGGGD8EEGGGGFDFGDECGFFEGFAEFFEFFFFF?D2?@F>BFF?FFF;BB;>FFFF>FFFB?>5>A<A>?
@M00200:207:000000000-ALC1F:1:1107:3393:8232 2:N:0:5
TACAGGGGTATCTAATCCTGTTTGCTCCCCACGCTTTCGAGCCTCAGTGTCAGTTACAGGCCAGAGAGCCGCTTTCGCCACCGGTGTTCCTCCATATATCTACGCATTTCACCGCTACACATGGAATTCCACTCTCCTCTCCTGCACTCAAGTCTACCAGTTTCCAATGCATACAATGGTTGAGCCCCTGCCTTTTACACCAGACTTAATAAACCACCTGAGCTGGCTTTACACCCAATACTAGTG
+
CCC@CGGGGGGGGGGGGGGGGG9FGGGGGGGGGGDFGGGF@FGGGGG<FEGFGF9E<DFFGGGGGGE@FGGG@FGGGGGGGGGGFFGGGGGGGGGGGGGGGGGGEGDFFGGGGGGGGGGFG8FGGFFFFGGEFCGGGFGG8,=DEFGGGDEGGGGGGGGED=CFG93,=DFCFFG8+2,6@AE??E+*@?C6;DCFA591*0;5=>*9C<EFF9FF=A4;)5@*))*))<CEE5A6=D=F=**88=
@M00200:207:000000000-ALC1F:1:1107:7389:20775 2:N:0:5
TACTGGGGTATCTAATCCTGTTCGCTCCCCACGCTTTCGCGTCTCAGCGTCAGTCACTGTCCAGAAGGCCGCCTTCGCCACCGGTGTTCCGCTTGATATCTACGAATTTCACCTCTACACCAAGCATTCCACCTTCCTCTCCAGGACTCTAGCTACGCAGTTTCGAGCGCACTTCCACGGTTGAGCCGTGGGATTTCACGTCCGACTTGCATAGCCGCCTACACGCGCTTTAAACCCAGTACTTGTG
+
CCCCCDGGGGGGGGGGGGGGGGGGGGGGGGGGGGGGGGGGGGGGGGGGGGGGGFGGGGGGGGGGGGGGGGGGGGGGFGGGGGEGGGGGGGGGGGGGCFEGGGGGGGFFGGDGGGGGGGGGGGGGGGGGGFGFGGGFFGGGFGGFGFGFGGGDGGFFCEGGCD9EG88EDGGGDFGGGGC>F**7CCGFGFGG>DFFFEGDABF:5>>1EFFF33A;963;D@@D;>>;>019A465:?(04<<AFF7
@M00200:207:000000000-ALC1F:1:1107:22276:23923 2:N:0:5
CACCGCATAACTGGAGTTCAGACGTGGGCTCCTCCGTTAATGGGGGAGCTAATCCCGTTCGCTCCCATCTCTTTCGCCCCTCAGCATCCCGAATAGGCCAGGTAGTCGCCTTCTCCACTATTGTTCTTCCCGATATCAACGCATGTCACCCCTACACCATCAACTCAACTAACCTATCCCACCTTCAATCCTCTCAGCTTCCCATGCCTTTTCCCCGTTCAGTCAGTACACTTCACACCCGTACTGTGTCT
+
ABC,8++8,-,,,-6,,;E9,,;@::,+:@C,,,6@,;6,,,;@:+@++66,9,,:B,,,6@,C:D,:B,66:,58,,84,@,,C,6=,,8,+?,,544A4+5,,9,C+4+8F9,4,A=,,,,:,C,7,@8+++++,,,++36++7=+36@>@88,,@+,,,2,,5+3;,;+5*++5,4;C6A,*,*+,+*+*+3;+)+*+)**1)))/*.4/5*)(((-(***0*+0**))/7@/)(().((,,))))1)
@M00200:207:000000000-ALC1F:1:1108:19796:2975 2:N:0:5
TACTAGGGTATCTAATCCCGTTCGCTCCCCTGGCCTTCGTGCCTCAGCGTCAGATACTGTCCAGAGATCCGCCTTCGCCACTAGTGTTCCTCACGATATCCACGCATTTCACTGCTCCACCGTGAATTCCGATCTCCCCTCCAGTTCTCAAGCGCGGGAGTATCAAAGGCAGTTCCGGAGTTGAGCTCCGGGATTTCACCCCTGACTTTCCGCGCCGCCTACGCACCCTTTACACCCAGTACTTGTG
+
CCCCCGGGGGGGGGGGGGGGGGGGGGGGGGGGGGGGGGGGGCFGGGGGGGGGGGGGGGGGGGGGGGGGGGGGGGGGGGGGGGGGGGGGGGGGGGGGGGGGGGGDGGGGGGGGGGGGGGGGGGFGGGGGGGGEGGGGGCDGDGGGGGGGGGGGGGGGGGGGCGGGFGGGDGGGGFGGGGGGGGGFF58CFGFFFGGFFFGFDFFD@=@ECFBB9@DFFG>;@@DF?A6B:?F>BFFF>?09<>DAFF?
@M00200:207:000000000-ALC1F:1:1108:16374:4135 2:N:0:5
TACTAGGGTATCTAATCCCGTTTGCTCCCCTGGCTTTCGCTCCTCAGTGTCAGTGTCGGTCCAGGATGCCGCCTTCGCCACCGGTGTTCCTCCAGATATCTACGCATTTCACCGCTACACCTGGAATTCCGCATCCCTCTCCCGAACTCAAGCCATCCAGTATCAGACGCAGTTCCCCGGTTAAGCCGAGGGATTTCACGTCTGACTTAGTTGGCCACCTACGAGCCCTTTAAGCCCAATACTTGTG
+
CCCCCGGGGGGGGGGGGGGGGGGGGGGGGGGGGGGGGGGGGGGGGGGGGGGGGGGGGGGGGGGGGGGGGGGGGGGGGGGGEGGGGGGGGGGGGGGGGGGGGGGGGGGGGGGGGGGGGGGGGGGGGGGGGGFGGDGGGGGGGGGGCEGGGGGGGGGGGGGFGGGGGGGGGGGGGFGGGGGGGGD@CFGGGCBEDGGFFFGFFFFFFFFEFFFF=EF?@F@FFEFFFF@FFDF<EEFA;DFF=E3:AA?
@M00200:207:000000000-ALC1F:1:1108:8634:16560 2:N:0:5
TACCGGGGTATCTAATCCTGTTTGCTACCCACACTTTCGAGCCTCAACGTCAGTTACAGTCCAGTAAGCCGCCTTCGCCACTGGTGTTCTTCCATATATCTACGCATTCCACCGCTACACATGGAGTTCCACTTACCTCTACTGCACTCAAGTTAACCAGTTTCCAATGCCATTCCGGAGTTGAGCTCCGGGCTTTCACATCAGACTTAATCAACCGTCTGCGCTCGCTTTAAACCCAATACTTGTG
+
CCCCCGGGGGGGGGGGGGGGGGGGFGGFGGFGGGGGGGGGGFGDGGGGGFFGGGGGGGGGFGGGGGFGGGGGGGGGGGFGFGGGFGGGGGFGGGGGGGG9FFGFFGGGGGGGGGGGGFGCEGGFGGGGGGGGFGGGFGGGGGGGDFCFFF=DGFFCGGGGGGGGGGGGGDGFFFFGGEDDGGGGGFGFGGFFFGGFFFGFFFFEEFFFFFFFFFGFFGFFBCA>BFB429=CECFA?6(;3@3677=
@M00200:207:000000000-ALC1F:1:1108:26953:17892 2:N:0:5
TACACGGGTATCTAATCCTGTTCGCTCCCCACGCTTTCGCGTCTCAGCGTCAGTCACGTCCCAGAGAGCCGCCTTCGCCACGGGTGTTCTTCCTGATATCTGCGCATTTCACCGCTACACCAGGAATTCCACTCTCCTCTTCCGGACTCTAGCTGGAGGGTTTCCATCGACGTCTCGAGGTTGAGCCTCGAGTTTTCACAACGGCCCTATCCAGCCGCCTACACGCTCTTTCCACCCAATAATTGTG
+
CCCCCGGGGGGGGGGGGGGGGGGGGGGGGGGGGGGGGGGGGGGGGGGGGGGGGGGGGGGGGGGGGGGGGGGGGGGGGGGGGGFGFGGGGGGGGGGGGGGGGGGGGGGGGGGGGGGGGGG=EGGFGGGGGGFFECEGGGGGGGGGGCGGGGGFGGGGGGCEEFGGFGGFD@DGGFFFFGDDEFGFFFGGGGFF*5CFFFFC3052,,,8=AFFCEGFFG@081>;:B088A<)65*7:(4@B)).-<4
@M00200:207:000000000-ALC1F:1:1108:13455:18306 2:N:0:5
TACCAGGGTATCTAATCCCGTTCGCTACCCTAGCTTTCGTTCCTCAGCGTCAGAAAGTATCCAGTAAGCCGCTTTCGCCACCGGTGTTCCAGATGATATCAATGCATTTCACCGCTCCACCATCTGTTCCGCTTACCCCTATACCCCTCGAGCCCATTGGTTTGGGGCGCAGTTCCTCGGTTGAGCCGAGGGCTTTCACACCCGACTTAGCAGACCGCCTACACTCGCTTTAAACCCAATACTTGTG
+
CCCCCGGGGGGGGGGGGGGGGGGGGGGGGGGGGGGGGGGGGGGGGGGGGGGGGGGGGGGGGGGGGGGGGGCEFGGGGGGGGGDGGGGGGGGGGGGGGGGGGGGGGGGGGGGGGGGGGGGGGGGGGGGGGGGGGGGGGFGGCDEFGFGGGGDGGGGFG9DFGGGGGCEEDGGGGFGGGGGGGGGCDFGGC>>DDGGFFFGFE?46>FF;<FAFA@GF@G6?;F@?<FBFBFBF2<FFFF<F:?AAAA>
@M00200:207:000000000-ALC1F:1:1108:25909:19183 2:N:0:5
TACCGGGGTATCTAATCCTGTTCGCTCCCCACGCTTTCGCTCCTCAGCGTCAGTTACAGACCAGAGAGTCGCCTTCGCCACTGGTGTTCCTCCACATCTCTACGCATTTCACCGCTACACGTGGAATTCCACTCTCCTCTTCTGCACTCAAGTTTCCCAGTTTCCAATGACCCTCCCCGGTTGAGCCGGGGGCTTTCACATCAGACTTAAGAAACCGCCTGCGAGCCCTTTAAACCCAATACTTGTG
+
CCCCCGGGGGGGGGGGGGGGGGGGGGGGGGGGGGGGGGGGGGGGGGGGGGGGGGGGGGFGGGGGGFGDGGGGGGGGDGGGGGGGGGGGFGGGGGGGGGGGGGGGGGGGGGGGGEGGGGGGGGGGDGGGGGGGGGFGGGGGGGGGGGGGGGGGGGGFGFGDEGFFGGGGGGGGGFG6DEGDGGGFFFDGD:BFFGGFFFGFFFFE<8EEEFF6C@CFBGBF@?>D>E07<00<AAFF43(744>B>A0
@M00200:207:000000000-ALC1F:1:1108:4873:19996 2:N:0:5
TACGCGGGTATCTAATCCCGTTTGCTCCCCTGGCTTTCGCTCCTCAGCGTCAATGCCGGTCCAGGATGCCGCCTTCGCCACCGGTATTCCTCCAGATATCTACGCATTTCACCGCTACACCTGGAATTCTGCATCCCTCTCCCGGATTCAAGCCATCCAGTATCAGACGCAGTTCCCAGGTTGAGCCTGGGGATTTCACGTCCGACTTAGTTGGCCGCCTACGCGCCCTTTAACCCCAATACTTGTG
+
CCCCCGGGGGGGGGGGGFGDGGGGGGGGGGFFGGGGGGGGGGGGGGGGGGGGGGGGGGGGGGGGGGGGGGFGGGGGGGGGGGGGGGGGGGGGGGGGGGGGGGGGGGGGGGGGGGGGGGGGGGGFGGGGGGGGGGGGGGGGGGGGGEEDGGGDGGGGGGGGGGGGGGGGGGGGGFGGGGGGGGGCDFGGGGFFEDGFFFGFFFFFFFF@CCCFFF;FBGB@DF;DBF>FFFFFF)9FF:<;,8ADFF?
@M00200:207:000000000-ALC1F:1:1108:23039:21972 2:N:0:5
TACGGGGGTATCTAATCCCGTTTGCTCCCCACGCTTTCGCGCCTCAGCGTCAGGAAATGCCCAGAGACCCGCCTTCGCCACCGGTGTTCCTCCCGATCTCTACACATTTCACCGCTACACCGGGAATTCCAGTCTCCTCTGCATCCCTAAAGAACGGCAGTATCAGCCGACGTTTCTCGGTTGAGCCGAGAGATTTCAGGACTGACTTGACATCCCGCCTACGCGCCCTTCAAACCCAATACTTGTG
+
CCCCCDGDCGGGGGGGGGGGGGGGGGFEDEGGGGGDGGGGE@FGDFFGGEGGGGGFFDFGGFGFGGGGGGDBFGGGGGG:FGEECGGGGFFGEFGGGGFFCEEFDE,AEEGFFECC8FG,>8+=@7,3EEFC=9CGCGFGGGGAC,@F,9EDD8EGCEEGGGG,=<78*1?CDF*6:CDGGE3+26D5<*)>>GGAA.+133)1.(.6)/5?93FFFDFFF?()7315(((.:2773:F544:<-6>
@M00200:207:000000000-ALC1F:1:1109:4201:7075 2:N:0:5
TACCCGGGTATCTAATCCTGTTCGCTCCCCACGCTTTCGTGCCTCAGTGTCAGTGCTGGTCCAGGGTGTCGCCTTCGCCACAGATGTTCCTCCCGATATCTACGCATTTCACTGCTACACCGGGAATTCCACACCCCTCTACCGCACTCTAGGTCGCCAGTATCCAATGCCATTCCCAGGTTGAGCCCAGGGCTTTCACATCAGACTTAACGAACCACCTACGCACGCTTTAAACCCAATACTTGTG
+
CCCCCGGGGGGGGGGGGGGGGGGGGGGGGGGGGGGGGGGGGGGGGGGGGGGGGGGGGGGGGGGGGGGGGGGGGGGGGGGGGGGGGGGGGGGGGGGGGGGGGGGGGGGGGGGGGFGGGGGGGGGGGGGGGGGGGEEGGGGGGGGGGGGGGGGGGGGGGGGGGGGGGGGGGFGGCCGGFGFGGGGGGGGGF5CDDFGFFEGFFFFFEFFEF7*82>EFFG@FEFFFFFB222=C?<FFFFF1=EC6<7:
@M00200:207:000000000-ALC1F:1:1109:23088:18474 2:N:0:5
TACAAGGGTATCTAATCCCATTCGCTACCCACGCTTTCGTGCTTGAGTGTCAGATATAGACCAGCATATTGCCTTCGCCTTTGGTGTTCCCCATGATATCAACGGATTTCACCCCTACACCATGAGTTCCATATGCCTCTTCTACTCTCTAGTCATACCGTTTCTTTCGCCTTACCGAGGTTAAGCCCCGGCTTTTAACAAAAGACTAATATAACCACCGACGCACCCTTTACACCCAATACTTGTG
+
CCCCCGGGGGGGGEGFGGGGGGGGGGGGGGGGGGGGGGGGGFGGGGFFFGDGGGGGGGGGFGGGGGGCGGGGEGGGGGGGGGGGGGCEFGGGFGGGGGFFGF8FGG@FGGGGGGGGGGGFGGGGGGGGGGFFGFGGGFGFGGGGGCGD?FGGGFCGGFGGGGGGGGFFDGGGGF?FFGGDE=DFFFGGB>BF5DGFFFGFFF**):6@5@E>E;BF@CAAAA=59D>@(7=CF?*8:?138;35>8@
@M00200:207:000000000-ALC1F:1:1109:23240:19966 2:N:0:5
TACTGGGGTATCTAATCCTGTTTGCTCCCCACGCTGTCGCGCCTCAGTGTCAGCAACTGCCCAGCAGGCCGCCTTCGCCACCGGTGTTCTTCCGGATCTCTACGCATTCCACCGCTACACCCGGAATTCCGCCTGCCTCTACAGTGCTCCAGCCCAGCAGTATCCATGGCAGTTTCTGAGTTAAGCTCAGAGATTTCACCACGGACTTACCTGCCCGCCTACGCACCCTTTATACCCAATACTTGTGGCAT
+
CCCCCGGGGGGGGGGGGGGGGGGGGGGGGDGEGGCFGGFGEGGGGGGG9FGFEFGGGGGGGGGGGGGGGGGGGGGGFGGGGGGGEGGGGGGGGGDEFEGGGGC<FGGEFGGGGGGGEEFGGGGGCFFGGE8ED6EFGD8DDDA,32EFFFCFGGE?@FGCFGCFF,=FDC7?CF7EFCCCFGGCFFDC>?AAAFFB@6C*9<D*2>B@=GEFEBFA@G9@?F;0(:>@D@3)97AFEF(/)/6)4=0((()
@M00200:207:000000000-ALC1F:1:1110:25990:9386 2:N:0:5
TACTAGGGTATCTAATCCTGTTTGCTCCCCACGCTTTCGTGCCTCAGCGTCAGGAATTGTCCAGGGACTCGCCTTCGCCACTGGTGTTCCTCCCGATATCTACGCATTTCACTGCTACACCGAGAATTCCAGCTACCTCTCCAACCCTCAAGCATGGCAGTATCGGATGCAGTTCCGGGGTTGAGCCCCGGGATTTCACATCTGACTTACCACGCCGCCTACGCTCCCTTTAAACCCAATACTTGTG
+
CCCCCGGGGGGGGGGGGGGGGGGGGGGGGGGGGGGGGGGGGGGGGGGGGGGGGGGGGGGGGGGGGCFGGGGGGGGGGGGGGGGGGGGGGGGGGGGGGGGGGGGGGGGGGGFGGGGGGGGGGGGGGGGGGGGGGGGGGGGGFGGGGGGGGGFFGFFFC>=CD9CEG@?GGGFDDFGGGGDGGGDGFG>FFGGFFGGFFFGF?AFFEFFFFGEFFFDF9*3?FFFFDFBFFAFF>EFFFFB:??F<>>:
@M00200:207:000000000-ALC1F:1:1110:14870:9603 2:N:0:5
TACCAGGGTATCTAATCCTGTTCGCTCCCCACGCTTTCGCTCCTCAGCGTCAGTAATGGCCCAGAGATCCGCCTTCGCCACCGGTGTTCCTCCTGATATCTGCGCATTTCACCGCTACACCAGGAATTCCGATCTCCCCTACCACACTCTAGTCTGCCCGTATCGAATGCAGACCCGGGGTTAAGCCCCGGGCTTTCACATCCGACGTGACAGACCGCCTACGAGCTCTTTATACCCAATACTTGTG
+
CCCCCGGGGGGGGGGGGGGGGGGGGGGGGGGGGGGGGGGGGGGGGGGGGGGGGGGGGGGGGGGGGGGGGGGGGGGGGGGGGGGGGGGGGGGGGGGGGGGGGGGGGGGGGGGGGGGGGGGGGGGGGGGGGGGGGGGGGGGGGGGGGGGGGGGFGGGGGGGGGDGGGEFGCGGGGFGGGCDGGGGGGGGGFDEDEGGFFFGFFFFF?@>BFG;6@FGFFGFFF7?<?>9?AAFFFBFFFF?BFFBBA?:
@M00200:207:000000000-ALC1F:1:1110:26537:13908 2:N:0:5
TACCAGGGTATCTAATCCCGTTTGCTCCCCTGGCTTTCGTGCCTCAGCGTCAGGAAATGTCCAGAGACTCGCCTTCGCCACTGGTGTTCCACTTGATATCTACGCATTTCACTGCTACACCAAGTATTCCAGTCTCCCCTCCATTCCTCTAGCCGAATAGTATCCGACGCAGTTTCCAAGTTGAGCTTGAAGATTTCACGTCAGACTTACCCGACCGCCTACGCACCCTTTACACCCAATACTTGTG
+
CCCCCGGGGGGGGGGGGAFGGGGGGGGGGGGGFGGGGGGGFGGGGGGGGGGGGGGGGGFGGGGGGGGGGGFGGGGGGGGGGGGGGGGEGGGGGGGGGGGGGGGGGGGDGGGGGGGGGGGGGGEGGGGGGGGGGGGGFGC8EGCEFFGGGGGFGGDEGGGGGGGGGGBGGGGGGFGGGGDGGGFG6FFGFEEA7CGFAEGACFDB6CFEAC@F>=GBBEAFFFFF2)655B=EGEAFFF;@;@FFFFE
@M00200:207:000000000-ALC1F:1:1110:20767:15800 2:N:0:5
TACGCGGGTATCTAATCCTGTTTGCTCCCCACGCTGTCGCGCCTCAGTGTCAGCAACGGCCCAGCAGAACGCCTTCGCCACTGGTGTTCTTCCCGATATCTACGCATTCCACCGCTACACCGGGAATTCCATCTGCCCCTACCGTGCTCTAGCCCGCCAGTCTGACCGGCAGCCCCGGAGTTGAGCCCCGGGATTTCACCAGCAACTTAACGAGCGACCGACGCGCCCTTTTTACCCGATACTTGTG
+
CCCCBFGGGGGGGGGGGGFGGGGGGGGGGGCCGGGGGGGGGGGGGGGFGGGGGGFDFGGGGGGGFGGGGGGGDGGGGGGGGGGGGGGGGGGGGC@FGGGGGGGGGGGGCGGGGGGGGGGGGGGGGGGGGGCBAFCFGCGGCG8@B?EGGGGGG8,;7EDGGGGGGD>C**4):)9*:?75/*1+0=FF5**.09CFFF*9?F5)(()).*))-,>.,:2((43(4>99BF))*.=F0((--(5<<D)
@M00200:207:000000000-ALC1F:1:1110:6679:16126 2:N:0:5
TACTCGGGTATCTAATCCTGTTTGCTCCCCACGCTGTCGCGCCTTAGCGTCAGTACCGGTCCAGATGGCCGCCTTCGCCACGGGTGTTCTTCCCAATATCTACGAATTTCACCTCTACACTGGGAGTTCCACCATCCTCTCCCGGACTCAAGTCCGTCAGTCACAGGCGCACGTCCTGGGTTGAGCCCAGGAATTTCACACCTGTCTTAGCGGACCGCCTACACGCCCTTTAAACCCAATACTTGTG
+
CCCCCGGGGGGGGGFGGGGGGGGGGGGGGGGGDGGGGGGGGGGGGGGGGGGGGGGGGGEGGGGGGGGGGGGGGGGGGGGGGGGGGGGGGGGGGGGGGGGGGGGGGFFGGGGGGGGGGGGGGGGG8EGGGGGGGGGGGGGGGGGGGGGGGGGGGGGGGGDEFGFFFFFG>EDGGFGGGGGFGG>FDFGGFGGFAGGFFFGC@AFFEFF?EGAA6>GB>EBFDDFFFF?FF<?>7-=?BF(12:<AAF?
@M00200:207:000000000-ALC1F:1:1111:17650:4131 2:N:0:5
TACGGGGGTATCTAATCCCGTTCGCTCCCCTGGCTTTCGCGTCTCAGCGTCAGTAGGCGTCCAGGACCTCGCTTTCGCCACGGGCGTTCCTTCCGATCTCAACGCATTTCACCGCTCCACCGGAAGTTCCAGATCCCCCTACGCCCCTCAAGGAAGGTCGTATCCGCGCCCGTTCCCCGGTTGAGCCGGGGGATTTCAGCGACGGACGTGCCCTCCCGCCTACACGCACTTTAAACCCAGTACTTGTG
+
CCCCCGGGGGGGGGGGGGFGGGGGGGGGGGGGGGGFGGGGG@FGGGFGGGGGGGGGGGGGGGGGCGGGFGGGFFGGGGGGGGGGGGGGGGGFGFGGECFGFFGGGGGCFGGGGGGD@GGG8BFFEGEFFGGGCEFFGFEDGGGEG7?FG78E6E9?=C=CDFGFE5D=DGGGGDDG=CCC?EEFGGGD3DDE)9C@F4*99;5<>?>6>?F:825>(.2-3<::??029>4-C)*=:0(.44<994)4
@M00200:207:000000000-ALC1F:1:1111:24996:4140 2:N:0:5
TACAAGGGTATCTAATCCCGTTCGCTCCCCTGGCTTTCGCGCCTCAGCGTCAATACCGGTCCAGGATGCCGCCTTCGCCACCGATGTTCCTCCAGATATCTACGCATTTCACCGCTACACCTGGAATTCCACATCCCTCTCCCGGATTCGAGCCTTCCAGTCTCGGACGCAGTTCCCGGGTTGAGCCCGGGGCTTTCACGTTCGCCTTAGAAGGCCGCCTAGGCGCCCTTTACACCCAATACTTGTG
+
CCCCC@GGGF@FGFC9FGDGG8,BC@FFCFFGFFEG@FGGG7@FEEGFGGGCCGCF@F:6@+,C<CE8FG:@@CCEGGGGGFED7CFGGA;FF8=BFGFEFDF7C7?+@FFFGGGGGGFFGGG8FGFGGGFDC?FEEGFGGGG>BD86=@F8CEGCC=CFGFFGF6+@75D5789?C5CCEGE*;F6/71/5)/>AF<FA3;FF(()(*.+)6=*;9D2(((,39303;274<:=F>??())-..67
@M00200:207:000000000-ALC1F:1:1111:21148:7721 2:N:0:5
TACGCGGGTATCTAATCCCGTTCGCTCCCCTAGCTTTCGCGCATCAGCGTCAGTGTCAGCCCAGCAACCCGCCTTCGCCGCAGGTGTTCCTCTCGATATCTACGCATTTCACCGCTACACCAGGAATTCCACTCTCCCCTCCGGCACTCGAGCCGCGCAGTTTCGAGCGCACTTCCCGGGCTGAGCCCGGGGCTTTCACGCCAGACTTACACGGCCGCCTCCGCACCCTTTCAACCCAATCCTTGTGCGAT
+
CCCCCGDGG@FFGGGGGGGGGGGEEGGGGGGGFGGFGGGGGGCGGGGGGGGG@FGGGCFGGGGGGG?EG:=FGGFG7FFC@+@FA<FEGGFGGGGGGGGGCGGGGDEGGGFGGGGGGGFFGGFGDEGGGGGGDEFG88C?EA3@CGGGFCECEGGG7EBGGF7CC=<EGGGDDDFGDC:5ECE4*<>DD55>CG4?FAGFBF3B(4?A?>8A:9DD(>6<(((--7B<:?0)2-=@?1(1(.6)4<?),4(
@M00200:207:000000000-ALC1F:1:1111:28669:16145 2:N:0:5
TACTGGGGTATCTAATCCTGTTCGCTCCCCATGCTTTCGCTCCTCAGCGTCAGGTAATGCCCAGAGAACCGCCTTCGCCACCGGTGTTCCTCCTGATATCTGCGCATTCCACCGCTACACCAGGAATTCCGTTCTCCCCTGCATACCTCTAGTCAGCCCGTATCGGAAGCACGCTCAGGGTTGAGCCCTGAGTTTTCACTCCCGACGTGACTAACCGCCTACGCGCCCTTTACACCAAATACTTGTG
+
CCCCCGGGGGGGGGGGGGGGGGGGGGGGGGGGGGGGGGGGGGGGGCGGGGGGCFFGGGGGGFFGGGGFGGGDGGCFGEGEEGGGGGGDGGGGGGGGGGGGGGGGGGGCF,EFGGDGGGGGGGGGGFGGGGGGGGGFEFGDGGGGGGGGGFGFGGG88DD6C==FGGGDGGGG+CDDGF?FCFEGGGFGFGFFC=CFFEGFF5AB22?@DFFFEFDA@>BD6=0((6(60:>D9)65(41<<FAA<4:
@M00200:207:000000000-ALC1F:1:1111:13908:23293 2:N:0:5
TACGAGGGTATCTAATCCCGTTCGCTCCCCTAGCTTTCGCGCCTCAGCGTCAGTGTCAGCCCAGCAACCCGCCTTCGCCGCAGGTGTTCCTCTCGATATCTACGCATTTCACCGCTACACCGAGAATTCCAGTTGCCCCTTCTGCACTCTAGCCCCGCAGTATCGGCTGACCTTTCCGGGTTAAGCCCGGAGATTTCACAGTCGACTTGCGGTGGCCGCCTACGCGCCCTTTAAACCCAGTACTTGTGAGT
+
CCCCCDGGGGGGGGGGGGGGGGGGGGGGGGGCGGGGGGGGGGCFGGGGGGGGGGFFGGGGGGGGGGGGGGGGGGGGGGGDGGDGFGDGGGGGGGGFGGDGG;FFGGGGEGGGGEG6EGGGGE@EFGGGGGGGADDG=@DFFG9DDG?7=?F9D=@644*3=EGGGGGGCEFGFCFGDGGDEE7;CEG49CCEDGGFFEGFEFFB028;4C>:773=3B06:(8:9>>0((.,0)1*.3(((66)6::3)6)
@M00200:207:000000000-ALC1F:1:1111:12529:23641 2:N:0:5
TACACGGGTATCTAATCCCGTTTGCTCCCCTGGCTTTCGCTCCTCAGCGTCAGTATTGGTCCAGGATGCCGCCTTCGCCACCGGTGTTCCTCCAGATATCTACGCATTTCACCGCTACACCTGGAATTCCGCATCCCTCTCCCAAACTCAAGCCAACCAGTATCGGACGCAGTTCCCCGGTTAAGCCGAGGGATTTCACGTCCGACTTAGTTGGCAACCTACGAGCCATTTACACCCAATACTTGTG
+
CCCCCGGGGGGGGGGGGGGGGGGGGGGGGGGGGGGGGGGGGGGGGGGGGGGGGGGGGGGGGGGGGFGGGGGGGGGGGGGGGGGGGGGGGGGGGGGFGGGGGGGGGGGGGAEGFFGEGF9AFGGGGGGFGGGGGGGGGGGGGGGFE+@FGDFFGCFFGGFGGAFFGEDGDEGGGGGGGG>9EGGCFFFGDGEFGGGFFCFFD98332)(;>FEFFG*7:(((/,(/.7(-)).+6B)7:B?BBF25>?
@M00200:207:000000000-ALC1F:1:1112:21588:3758 2:N:0:5
TACGAGGGTATCTAATCCCGTTCGCTCCCCTGGCTTTCGCACCTCAGCGTCAGTTACCAGCCAGGACACTGCCTTCGCTCTCGGTGTTCCTCCGGATCTCTACGCATTTCACCACTCCACCCGGAATTCCGTGTCCCTCTCTGGTCCTCAAGTCCTACCGTCTTTCGAATACTCGGGCAGTTAAGCCACCCGCTGTCACTCGAAACGCGCAGAACCGCCTGCGTGCCCTTTACACCCAATACTTGTG
+
CCCCCGGGGGGGGGGGGGGGGGGGGGGDGGGGGGGGGGGDFGGGGGGGGGGGEGGFGCFGGGGGGGGFGDFGGGGGFGGG@FGCFEGGGCDGGECEBFGGGGGGGGGGGGGGGGGGGGGGGGGGGGGGGGFGFEGEGGGFF9EF=DDCCADFGGEG:FF>D>DDDFD8=CCFF?G++@EGEDG,@FGGGG:*99*/9AFFE9A0>@=292:96;<FFA>?F@;2;G<:??F):AFF;22:)5)64:>
@M00200:207:000000000-ALC1F:1:1112:3841:5979 2:N:0:5
TACTGGGGTATCTAATCCCGTTCGCTCCCCTAGCCTTCGTGCATGAGCGTCAACACTTGTCCAGAGTCTTGCCTTCGCCCTAAGTGTTCTTCTCGATATCCACGCATTTCACTGCTACACCGAGAATTCCAGACTCCTCTCCAAGGTTCGCGCACGGAAGTATCAAGCGCAGTGCAGGGGTTGAGCCCCTGAATTACACATTTGACTGCCCGTGCGGCCTGCGCACCCTTTAAACCCAATACTTGTG
+
CCCCCGGGEFGGGGGGGGGGGDGGGGGGGGGGGGGGGGGGGGFGGGGFDFCGGGGGGGGGGGAEEFFGGGGGGGGGGGGGGGGGGGFFFGGFGGGGGGDFG9FEEGGEFGGGGGGGGGGGGGEFGGGGGGFFGGFGGGGGGFA=FFGDGE++8=CCGE6@DEFGGGCFCE+1=:FGFGCDC7DFGGFGGCDA6EFFFFGFFFFFFFFFF(46@2*?()6;@F91;D9?FDFFFCFFFD<1).2:A:>
@M00200:207:000000000-ALC1F:1:1112:13481:18881 2:N:0:5
TACCGGGGTATCTAATCCTGTTCGCTCCCCATGCTTTCGCTCCTCAGCGTCAGGTAATGCCCAGAGAACCGCCTTCGCCACCGGTGTTCCTCCTGATATCTGCGCATTCCACCGCTACACCAGGAATTCCGTTCTCCCCTGCATACCTCTAGTCTGCCCGTATCGAACGCACGCTCAGGGTTAAGCCCTGAGTTTTCACGCCCGACGTGACAAACCGCCTACGAGCCCTTTAAACCCAATACTTGTG
+
CCCCCGGGGGGGGGGGGGGGGGGGGEGGGGGGGGGFGGGGGFGFGGGGGGGGGGGGGGGGGGGGGFGGGGGGGGGGGGGGGGGGGGFGGGGGGGGGFGGGGGGGGGGFGGGGGGGGGGGGGGGGGGGGGGGGGGFFGGCDFGGFGGGGGGGCFGGGGGGCDGGGGGGFDEDGGEGGDFCFFGFGGGGGGGGFFCFEFFGFD>E>==9BD;GEF@GF9DB2<D<@;596<FBAF>FFBFFFFFAABF?
@M00200:207:000000000-ALC1F:1:1112:13595:22242 2:N:0:5
TACTGGGGTATCTAATCCCGTTCACTCCCCTAGCTTTCGTGCCTCAGCGTCAGACAAGGCCCAGTATGCCGCTTTCGCCGCCGGCGTTCCTTCCGATATCTACGCATTTCACCGCTCCACCGTTTGTTCCGGTCGCCCCTAGGCTGCTCAAGATCGCCAGTATGCCCAGCCGTTCCACGGTTGAGCCGTGGGATTTCACAAGACACTTAACGATCCGCCTACACACGCTTTATGCCCAATACTTGTG
+
CCCCCGGGGGGGGGGGGGGGGGGGGGGGGGGGGGGGGGGGGGGGGGGGGGGGGGGGGGGGGGGGGGGGGGGGGGGGGGGGGGGGGGGGGGGGGGGGEGGACEGGGGDGGGGCGGGGGGGGGGGGGGGGGGGGGGGGEGGGGGGGGGGGGGGGGGGCGEGEFGGGGGGGGGCEDFGGGGGGGGGGDFGGD5EEFG*;@EF=@@FF@;)))9<;@;FFDF?:::?:>GF>66?A<>F78>?<82.:AA3
@M00200:207:000000000-ALC1F:1:1113:23203:3800 2:N:0:5
TACGGGGGTATCTAATCCTGTTCGCTCCCCACACTTTCGCTCCTCAGCGTCAGCACACTCCCAGCAGTCTGTTTTCACCGTTGGCGTTCCAGACGATATCTACGCATTTCACCGCTCCACCGTCTGTTCCGACTGCCCCTAAGTGGCTCAAGACAACCAGTATACCAAGCAGTTCCTCGGTTGAGCCGTGGGATTTCACAAGGTACTTAGAAGTCCGCCTACACACGCTTTAAACCCAATACTTGTG
+
CCCCCGGGGGGCFGGGGGGGGGGGGGGCFGGGGGGGGGCFGGGGGFGGGGGEGGGGGGGGGGGGGGG<FFCF9FGGFDDGAFDFGDEGGEEFGGGGGGGGGGGGGGGGGGGG9CEEG@FGCEGGGGGGG,>CCGGCFGGGGGFD98EFGGFFGGGGDG>FFGGD,=C695C>CFGC9FCDGGGDGG4DGGG>A4CEFEFFFFAA?9??<>:CEFFA<>;@;@EDEGFBD@1>D47@?(4?::<A<6?
@M00200:207:000000000-ALC1F:1:1113:10446:9918 2:N:0:5
TACTAGGGTATCTAATCCCGTTTGCTCCCCACGCTTTCGCGCCTCAGCGTCAGGAATTGCCCAGAGACCCGCCTTCGCCACCGGTGTTCCTCCCGATCTCTACACATTTCACCGCTACACCGGGAATTCCAGTCTCCTCTGCAATCCTCAAGAACAGCAGTATCGATCGACGTTCCTCGGTTGAGCCGAGGGATTTCATGACCGACTTGCCATCCCGCCTACGCGCCCTTTAAACCCAATACTTGTG
+
CCCCCGGGGGGGGGGGGGGGGGGGGGGGGGGGGGGGGGGGGGGGGGGGGGGGGGGGGGGGGGGGGGGGGGGGGGGGGGGGGGGGGGGGGGGGGGGGGGGGGGGGGGGGGGGGGGGGGGGGGGGGGGGGGGGGGGGGGGGGGGGGGGGGGGGGFGGGGGGGGGGGGGGGGGGGGFGCGGGGGGGGGGGGDGGFFGGFAC+<EFFBF@FDEECEFF=F;EFFFF<FFGFBFF?9AFFFFFFFBFFFAAF
@M00200:207:000000000-ALC1F:1:1114:12881:10581 2:N:0:5
TACGGGGTATCTAATCCTGTTTGCTCCCCACGCTTTCGTGCATGAGCGTCAGTGTTGGCCCAGAAGGCTGCCTTCGCCATTGGTGTTCCTCCACATCTCTACGCATTTCACCGCTACACGTGGAATTCCACCTTCCTCTGCCACACTCCAGCAAAGTAGTTTCGAGCGCAATTCCCAAGTTAAGCCCGGGGCTTTCACACTCGACTTGCTCTGCCGCCTGCGCACACTTTACACCCAGTACTTGTG
+
CCCCCCGEEGGGEFGGGGGGGFGGFGGGGGGGGE@DGGGGGGGGGGGGGGDGGGGGGGFGGDFGGGGGGGGGGFGGGGEEFGGFGGDGGGGGGGFFFGGGGGGGGGFGGGGFGGGGGGGGGGDGGFEFEFGGGGGGGGGGGFGGGGDDDEFFGGFGFGGGFGGGDFGGGGGGGFG88?FGEGGFGGFDCDCBDFGBFEGFFFFFFD@EFE9>8@DE@>2@<>(:>C@@<AF<EE;B@C;<AECDC@
@M00200:207:000000000-ALC1F:1:1114:20645:11534 2:N:0:5
TACAGGGGTATCTAATCCCGTTCGCTCCCCACGCCTTCGCGCCTCAGCGTCAATGCCGGTCCAGGAGGCCGCCTTCGCCACCGGTATTCCTCCACATATCTACGCATTTCACCGCTACACGTGGAATTCTACCTCCCTCTCTCATACTCTAGCCAATCAGTATCGGATGCAATTCCCAGGTTGAGCCCGGGGCTTTCACACCCGACTTAATCAGCCGCCTACGCGCGCTTTAAACCCAGTACTTGTG
+
CCCCCGGGGGGGGGGGGGGDGGGGGGGGGGGGGGGGGGGGGGGGGGGGGGGGGGGGGGGGGDEGGGGDGGGGGGGGGGGGGGGGGGGGGGGGGGGGGFGGGGGGGGGGGGGGGGGGGGGGGCGGCFGGGGGFE98EEFGGGGGGGFGGGGGFGGFFFGGGGGGGGCGGCCFF+9FGGGGGFGGGFGFGGDDEEGGFFFGEA>5:@B;<EC:<?<GABFFFDFFF9G9BBF6>:AFF?3:B2<9C<<B
@M00200:207:000000000-ALC1F:1:1114:8714:12861 2:N:0:5
TACCAGGGTATCTAATCCTGTTCGCTCCCCATGCTTTCGCTCCTCAGCGTCAGTTACGGCCCAGAGATCTGCCTTCGCCATTGGTGTTCCTCCTGATATCTGCGCATTTCACCGCTACACCAGGAATTCCAGTCTCCCCTGCCGAACTCAAGTCTGCCCGTATCGACTGCAGGCTCCACGTTAAGCGTGAAGTTTTCACAGCCGACGCAACAAACCGCCTACGCACCCTTTAAACCCAATACTTGTG
+
CCCCCCFGFFFGFGGGGGGGGGGGGGGGGGGGGGGGGGGGG<FFGGGGGGGGCGGGGGDGG>:F8FGGGGFGGGGEFGEFFGGGGGGEGGGDFG?FGGGACFGGGGGDFF@BFC8=>EGGGGGGGGGGGGFGFEFFAD?DFGFGEG8DC9F,@E8@DEECEEGGGFG>@DCDGFGGDDGC:6CCCGBC5DDFFFGFF<96BFFB9AFFF@:=B2<F;B610434?G0;;@;>C<AF<*3<)5:>::?
@M00200:207:000000000-ALC1F:1:1114:11868:15754 2:N:0:5
TACTGGGGTATCTAATCCTGTTTGCTCCCCACGCTTTCGCGTCTCAGCGTCAGTTGCGTTCCAGAGAGCCGCCTTCGCCACGGGTGTTCTTCCTGATATCTGCGCATTTCACCGCTACACCGGGAATTCCATCTTCCTCTCCGGAACTCAATTCTCGCAGTATCTTGTGCACTTCCAAAGTTAGGCTTTGGGCTTTCACACAAGACTTACAAAATCGCCTACGCGCCCTTTAAGCCCAGTACTTGTG
+
CCCCCGGGGGGGGGFGGGGGFGGGGGGFGGGGGGGGGGGGEFECGGGGGGGGGFFGGGGGGGGGGGGGGFGGGGGGGGFCGFEFFFFGGGGAFGFGDGGGGGFGGCGGGFGGGGGGGGGGGGGGD@FFG9@FGGGFGGGGGGEDGGGGGGD9,9,@EDGE8CCCFGGGGGGGGFGGC;CFDGFGGCFGGGFBFG>AFFGFFF?FBF@EEEF>:BC6@FDFFF@@FG02913;CAFF01.4>FAC668
@M00200:207:000000000-ALC1F:1:1114:22346:20624 2:N:0:5
TACCGGGGTATCTAATCCTGTTTGCTACCCACGCTTTCGCTCCTCAGCGTCAGTTACGGCCCAGAGTGGCGCCTTCGCCACTGGTGTTCCTCCTGATATCTGCGCATTTCACCGCTACACCAGGAATTCCCCACTCCCCTACCGTACTCAAGTCACAGCAGTATCGGGTGGCGTCTCTGGGTTGAGCCCAGAGTTTTCACACCCGACTTACTGAACCGCCTACGAGCTCTTTAAACCCAATACTTGTG
+
CCCCCGGGGGGGGGGGGGGGGGGGGGGGGGGGGGGGGGGGGGGGGGGGGGGGGGGFGGGGGGGGGGGGGGGGGGGGGGGGGGGGGGGGGGGGGGGGGGGGGGGGGGGGGGGGGGGGGGGGGGGGGGGGGGGGGGGGGGGGGGGGGGGGGGGEGGGGGGGGGGFDGGGGGGGGGFGGGGGGGGGDGGFGGGGF4=8@F?GEFFFABFFFFEFEECGFDFFFFFFFFG;;D<7AFFFF?G?FFFF*:564
@M00200:207:000000000-ALC1F:1:1115:22546:11652 2:N:0:5
TACCGGGGTATCTAATCCTGTTTGCTCCCCTAGCTTTCGCGCCTCAGCGTCAGGAACCGTCCAGAAAGTCGCCTTCGCCACTGGTGTTCTTCCTAATATCTACGCATTCCACCGCTACACTAGGAATTCCACTTTCCTCTCCGGTCCTCAAGACTCGCAGTTTCAGAAGCAGGCTCGGGGTTGAGCCCCGAGTTTTCACTCCCGACTTACAAGTCCGCCTACGCGCCCTTTAAGCCCAATACTTGTG
+
CCCCCGGGGGGGGGGGGGGGGGGGGGGGGGGGGGGGGGGGGGGGGGGGGGGGGGGGGGGGGGGGGGGGGGGGGGGGGGGGGGGGGGGGGGGGGGGGGGGGGGGGGGGGGGGGGGGGGGGGGGGGGGGGGGGGGGGGGGFCFFGGGGGGGGGGGGGGGGGGGGFFGGGGGGGGGEFGGDGGGGGGGGGGGGDFFDGFFFGFFFFFFFFFFFFF39=F@EFFFFFFFF9>;?FFFFFF???BFFFFBFF
@M00200:207:000000000-ALC1F:1:1115:19395:12312 2:N:0:5
TACGCGGGTATCTAATCCTGTTCGCTCCCCACGCTTTCGCTCCTCAGCGTCAGTATCGGCCCAGAGACCCGCCTTCGCCACCGGTGTTCCTCCTGATATCTGCGCATTCCACCGCTACACCAGGAATTCCGTTCTCCCCTGCATACCTCTAGTCTGCCCGTATCGGAAGCAGGCTCAGGGTTAAGCCCTGAGTTTTCACTCCCGACGCGACAAACCGCCTACGAGCCCTTTAAACCCAGTACTTGTG
+
CCCCCDGGGGGGGGGGGGGGGGGGGGGGGGGGGGGGGGGGGGGGGGGGGGGGGGGGGGGGGGGGGGGGGGGGGGGGGGGGGGGGGGGGGGGGGGGGGFGGGGGGGGGGGFFGGGGGGGGGGGGGG:FGGGGGGGGGGGEFGGGGGGDFGGGDEGGGGGGGGGGGEDGGGGGDDBGGGGGDFGGGGGFGGCGFFGGFFFGFFFFE;B>>BFF>FFFFFE>B2:???9>?<7:BFDFFBBB>BA<<AFF
@M00200:207:000000000-ALC1F:1:1115:18596:14440 2:N:0:5
TACGAGGGTATCTAATCCTGTTTGCTCCCCACGCTTTCGCACCTGAGCGTCAGTCTTCGTCCAGGGGGCCGCCTTCGCCACCGGTATTCCTCCAGATCTCTACGCATTTCACCGCTACACCTGGAATTCTACCCCCCTCTACGAGACTCAAGCTTGCCAGTATCAGATGCAGTTCCCAGGTTGAGCCCGGGGATTTCACATCTGACTTAACAAACCGCCTGCGTGCGCTTTCTACCCAATACTTGTG
+
CCCCCEGGGGGGGGGGGGGGGGGGGGGGGGGGGGGGGGGGGGGGGFGGGGGGGGGGGGGGGGGGGGGGGGGGGGGGGGGGGFEGGGGGGGGGGGGGGGGGGGGGGGGGGGGGGGGDGGGGGDGGGFGGGGGGGEGGGGGGGGF6+9EGGFGFGGGGGFGFFACGFGGGGGGFFFGGFCCFGF>FGGGC<DGEEGGFFCF5CFFFEFFFEEECE;FFBD>03=;<1?>BFFF2<BFF:?<:7799::2
@M00200:207:000000000-ALC1F:1:1116:9267:3775 2:N:0:5
TACAGGGGTATCTAATCCTGTTTGCTCCCCTAGCTTTCGTGCCTCAGTGTCAGGAGTTGTCCAGGGACTCGCCTTCGCCACTGGTGTTCCTCTCGATATCTACGCATTTCACTGCTACACCGAGAATTCCAGTCCCCCCTCCAACCCTCGAGCAAGGTAGTTTCTAATGCAATTTCCGAGTTGAGCTCGGAGCTTTCACATCGGACTTACCTCACCACCTACGCACCCTTTAAACCTAATACTTGTG
+
CCCCCFGGEFGGGC<FFFGGGGEGDGFGFGGFFC<,FFGFF,DCFCGGAFE6FDGCGGAFGGDC8:DFC@FGC,CFDCFGGGEAEFFGGFGGGGD8FGGFAEFCCE:FCGFGGACA4FDDFGGEC7EGAECEFGGGGG>>ECFCGGDFDED=?CF8DFEGEADG?DGG+@F89:DF?@CDGG?FC9D99+7@B>6;<=>;**54=9AE6<A4:>G;:FFFEA>==@=<@3)+11AF(6;9CEE5<<3
@M00200:207:000000000-ALC1F:1:1116:15789:7175 2:N:0:5
TACTAGGGTATCTAATCCTGTTCGCTCCCCACACTTTCGCTCCTCAGCGTCAGGTAATGCCCAGAGATCCGCCTTCGCCACCGGTGTTCCTCCTGATATCTGCGCATTTCACCGCTACACCAGGAATTCCGATCTCCCCTACCACACTCTAGCCTGCCCGTATCGAATGCAGACCCGGGGTTAAGCCCCGGGCTTTCACACCCGACGTGACAAGCCGCCTACGAGCTCTTTAAACCCAATACTTGTG
+
CCCCCGGGGGGGGGGGGGGGGGGGGGGGGGGGGGGGGGGGGGGGGGGGGGGGGGGGGGGGGGGGGGGGGGGGGGGGGGGGGGGGGGGGGGGGGGGGGGGGGGGGGGGGGGGGGGGGGGGGGGGGGEGGGGGGGGFGGGGGGGGGGGGFGGF9BEGGGGGGGCGGGGGGGFGGGFGGGGGDEGG7CCFGDGGFFGFBFFGFFFBBFF9681>?CFFF@D@DDFFBF;9D<<<7<AFFFF?:).6<>42
@M00200:207:000000000-ALC1F:1:1116:14073:9278 2:N:0:5
TACTAGGGTATCTAATCCTGTTCGCTCCCCACGCTTTCGTGCCTCAGCGTCAGTTACAGCCTAGTTAGCTGCCTACGCAATCGGAGTTCTTGATTGTATCTATGCATTTCACCGCTACACAATCAATTCCGCCAACCTCGTCTGTACTCAAGCCCTGCAGTATCAATGGCAGTTCTCCAGTTGAGCTGGAGGCTTTCACCACTGACTTACAGGGCCGCCTACGCACCCTTTAAACCCAATACTTGTG
+
@CCCCGGGGGFGGGGGGGGGGGGGGGGGGGGGGGGGGGGGGGGGGGGGGGGGGGGGGGGGGGGGGGGGGGGGGGGGGGGGGGGGGGGGGGGGGGGGGGGGGGGGGGGGGG9FGDEGGDGGGGGGGGGGGGCEEEEGEFGGGGGGGGDFCADCDEFGGGGGGGGGGGGGF?FGGBFGGDFGFGG8DFFGGGGFFGFFFFGFFFFFFFFFFFFEFFC?>EBDFFFFDFF?DDEAEFFFFFF;;EFECEE
@M00200:207:000000000-ALC1F:1:1116:25188:10812 2:N:0:5
TACGGGGGTATCTAATCCTGTTTGCTCCCCACGCTTTCGCGTCTCAGCGTCAATACATGTCCAGTAAGTCGCCTTCGCCACTGGTGTTCTTCCGAATATCTACGAATTTCACCTCTACACTCGGAATTCCACTTACCTCTCCGACGTTCTAGCGATGCAGTCTTAAAGGCAGTTCCGGAGTTGAGCTCCGGGCTTTCACCTCTAACTTACAAAGCCGCCTACGTGCGCTTTACACCCAATACTTGTG
+
CCCCCGGGGGGGGGGGGGGGGGGDFGGGGGGGGGGGGGGGGGGGGGGGGGGGGGGGGGGGGGGGGGGGGGGGGGGGGGGGGGGGGGGGGGGGGGGGGGGGGGGGGGGGGGGGGGGGGGGGGGGGGGGGGFGGGGGGGGGGGGGGGGEFGGFEFGGDEGFGGGGGGGGGGGGGGFGGGECDGGGGGGGGGGCDEGFFFFGFFFFFFFFFAFBF385A@FFFFFFFFFBFFFF?>>F?;?BFBFFFFF:
@M00200:207:000000000-ALC1F:1:1116:14526:18241 2:N:0:5
TACGAGGGTATCTAATCCTGTTTGCTCCCCTAGCTTTCGTGCCTCAGTGTCAGGTATTTTCCAGGGACTCGCCTTCGCCACTGGTGTTCCACTTGATATCTACGCATTTCACTGCTACACCAAGTATTCCAGTCCCCCCTCAAACCCTCTAGCAAGGTAGTTTCCAATGCCATTTCCAGGTTGAGCCTGGAGATTTCACATCCGACTTACCTCACCACCTACGCACCCTTTAAGCCCAATACTTGTGCGAT
+
CCCCCDGGEGGGGGCFGGGGGGGGGGGGGGGGGGGGGGGGGGGGGGGGGGGGGGGGGGGGGGGGGGGGGGGGGGGGGGGGGGGFGGGGGGGGGGGGGGGGGGGGGGGFFGFGGFGGGGGGGGGGGGGGGGGGGGGFFGGGGGGGGGGFGGG<@F=EFDFGGGGGDFFGGGGGGFGGGFC?GGGGGGGGGFGFFGFDBEGFEFFF95@AFFFCE@GF@FDFBF=AFBFF=2=+:*AA222278E?EE=*9(-
@M00200:207:000000000-ALC1F:1:1116:17012:19929 2:N:0:5
TACTAGGGTATCTAATCCTGTTTGCTCCCCTAGCTTTCGTGCCTCAGCGTCAGTTATGGTCCAGTGAGCCGCTTTCGCCACAGGTGTTCCTTCCGATATCTACGCATTTCACCGCTACACCGGAAATTCCACTCACCTCTCCCATACTCAAGCCCGGCAGTTTCTTGTGCAGGCTTCGGGTTGAGCCCGAAGATTTCACACAAGACTTGCCAAACCGCCTACGCACCCTTTAAACCCAGTACTTGTG
+
CCCCCGGGGGGGGGGGGGGGGGGGGGGGGGGGGGGGGGGGGGGGGGGGGGGGGGGGGGGGGGGGGGGGGGGGGGGGGGGGGGGGGGGGGGGGGGGGGGGGGGGGGGGGGGGGGGGGGGGGGGGGGGGGGGGGGGGGGGGGGGGGGGGFGGGAFFGGGGGGGGGFFGGGFGGGGFGGGGGGGGGGGGGGGGGE?FFFFCGFFE4@DFFFFFFEEBGFFDFFFF?>@FFFFF;FEC*=;FFFEECEEFE
@M00200:207:000000000-ALC1F:1:1117:19914:12789 2:N:0:5
TACAGGGGTATCTAATCCCGTTTGCTCCCCTGGCTTTCGCTCCTCAGCGTCAATATTGGTCCAGGATGCCGCCTTCGCCACCGGTGTTCCTCCAGATATCTACGCATTTCACCGCTACACCGAGAATTCCAGTAGCCCCTTCCGCACTCTAGCACAACAGTATCACTTGGCCGCTCCGGGTTAAGCCCGGAGATTTCACAAGTGACTTGTTACGCCGCCTACGCGCCCTTTACACCCAATACTTGTG
+
CCCCCGGGGGGGGGGGGGGGGGGGGGGGGGGGGGGGGGGGGGGGGGGGGGGGGGGGGGGGGGGGGGGGGGGGGGGGGGGEGGGGGGGGGFCGFGGGGGGGGGGGGGGGGGGGGGGGGGGGGGGGFGGGGGGGGGGGG8EGGGGGGGG>GGGEGGFGFEGGGFFCGGGGGFGGG>CDGGGGGGGCGDGGGDGFBDFEFEGC9FFFFFFF=EFE?>E:;D>;?@@0:>>2>104>A4?>B?6)4<>>AF
@M00200:207:000000000-ALC1F:1:1117:21187:22336 2:N:0:5
TACCGGGGTATCTAATCCTGTTTGCTCCCCACGCTTTCGTGCATGAGCGTCAGTTATAGCCCAGAGACCTGCCTTCGCCATCGGTATTCCTCCCGATATCTACGCATTTCACTGCTACACCGGGAATTCCAGTCTCCTCTGCCAAACTCCAGCCTTGCAGTCCCAAATGCCATTCCCAGGTTGAGCCCGGGGATTTCACATCTGGCTTACAACACCGCCTGCGCACGCTTTACGCCCAATACTTGTG
+
CCCCCDGGGGGGGGGGGGGGGGGGGGGGGGGGGGGGGGGGGGGGGGGGGGGGGGGGGGCGGGGGGGGGGGGGGGGGGGGGGGGGGGGGGGGGGGGEEGGGFGGGGGGGGFGGGFGGGGGGGGGGGGGGGGGGGGGGGGGGGGGGGGGFGGGGGGGGFGGGFGGGGGGGGGGGGFGFGGGFGGFFGGGGGCEFFDFBFEGFFFFACEB==EFE)(56>E==;@09B>>@021./(:)66?64?BFAB7
@M00200:207:000000000-ALC1F:1:1117:13160:24937 2:N:0:5
TACCAGGGTATCTAATCCTGTTTGCTCCCCACGCTTTCGTGTTTCAGTGTCAGGAATGGCCCAAGAAGCTGCCTTCGCCATCGGTGTTCCTCTCGAGATCTACGCATTTTACCGCTACTCCGAGAATTCCACTTCTCTCTTCCACCCTCAAGCTCATCAGTTTCGACCGCATTTTCTCAGTTAGGCCGAGATCTTTAACAATCGACTTAATAAGCCACCTACACACCCTTTATGCCCAATACTTGTG
+
CCCCCGGGGGGGGGGGGGGGGGGGGGGGGGGGGGGGGGGGGGGGGGGGGGGGFGGFGGGGGGGFGGGGGGGGGGGGGGGGGGGGGGGGGGGGGGGGGFFFFGGGGGEGGG,CFCGGCFGGGGGGCGGGAGGGGGGGGGGGGGFGGFGFGGFGGGGGGGDFGGGGGGGGGGDGGFGGGFFFGGFG+;C>+7:?FGFEA7CE@FEFCFFFFFFFEFF*<A=BB3>DBDF2B::CEFFABE;==E36><5
@M00200:207:000000000-ALC1F:1:1118:10764:3831 2:N:0:5
TACAAGGGTATCTAATCCTGTTTGCTCCCCACGCTTTCGCGTCTCAGCGTCAGTACCGTCCCAGCGAGCTGCCTTCGCCATTGGTGTTCCTCCCGATATCTGCGCATTTCACCGCTACACCGGGAATTCCACTCGCCTCTTCCGGACTCTAGCCCGACAGTATCAAGCGCAGCCCCCAGGTTGAGCCCGGGAATTTCACGCATGACTTGATAAGCCGCCTACGCGCCCTTTACACCCAATACTTGTG
+
CCCCCEGCGGGGGFGGGFFGGGGGFGGGGEFGGGFFGGGGGGGGGGGFFCFGGGG<FGGGGGGGGCFGEFGGGGGDFGGGDGGGDEGGGGGGGDGGGEEGGGFEGGGGGFG@FGC@EFFGGGED=EGGGFFFGGGGGGGGF9D8C6CDFGDECGFGGE5EGGGGGGGGGGGDGFDDDCD7AGCF4?FGDG<)8>FFFFG<D3857@EFEFE393=F@@BF6(49BD;;;1CAAAF:3?F(4>B<2:0
@M00200:207:000000000-ALC1F:1:1118:16908:6755 2:N:0:5
TACTGGGTATCTAATCCTGTTTGCTCCCCACGCTGTCGCGCCTCAGCGTCAGTGTCGGCCCAGCTACCCGCCTTCGCCACAGGTGTTCCTCTCGATATCTACGCATTTCACCGCTACACCGAGAATTCCAGTAGCCCCTTCCGCACTCTAGCACGACAGTATCACTTGGCCGCTCCGGGTTAAGCCCGGAGATTTCACAAGTGACTTGTTGCGCCGCCTACGCGCCCTTTAAACCCAGTACTTGTG
+
CCCCCGGGGGGGGGGGGGGGGGGGGGGGGGGGGGFGGGGGGGGGGGGGGGGGGGGGGGGGGGGGGGGGGGGGGGGGGGGGGGGGGGGGGGGGGGGGFGGGGGGGGGGGGGGGGGGGGFGGGGGGGGFGGGGGGGGFGGGGGGGGGGGGGGGGGGGGGGGGGGGGGGGGGGGGGFGDFGCGGGGGFFFGFGGBFGFFFFGBFFEFFFEFFEFFF>>DBBFFBB>FBDBFF?FA27F>B?F>BF>BFB
@M00200:207:000000000-ALC1F:1:1118:16858:9377 2:N:0:5
TACGAGGGTATCTAATCCTGTTTGCCCCCACGCTTTCGCGCCTCAGTGTCAGTTACAGACCAGAAAGTCGCCTTCGCCACTGGTGTTCCTCCATATCTCTACGCATTTCACCGCTACACATGGAATTCCACTTTCCTCTTCTGCACTCAAGTCTCCCAGTTTCCAATGACCCTCCACGGTTGAGCCGTGGGCTTTCACATCAGACTTAAGAAACCACCTGCGCGCGCTTTACACCCAATACTTGTG
+
CCCCCGGGGGGGGGGGGGGGGGGGGGGGGGGGGGCFGGGGGGGGGGGGGGGGGGGGGGGGGGGGGGGGGGGGGGGGGGGGGGGGFGGGGGGGGGGGGGGGGGGGGGGGGGGFGGGGGGGGGGGGGGGGGGGGGGGGGGGGGGGGGGGGGCCDFFFGGGGGGFGFGGGGGGGGGF>?FGGDEGGGGGGGDGGFFGFEFFFEFFF>CFFFFEFE)7?FF>BFDBF=@D(6;;C>7=FA0<@@FF33;8
@M00200:207:000000000-ALC1F:1:1119:19337:3664 2:N:0:5
TACTCGGGTATCTAATCCTGTTCGCTCCCCACACTTTCGCTCCTCAGCGTCAGGTAATGCCCAGAGAACCGCCTTCGCCACCGGTGTTCCTCCTGATATCTGCGCATTTCACCGCTACACCAGGAATTCCGTTCTCCCCTGCATGCCTCTAGTCTGCCCGTATCGAAAGCAAGCACCGAGTTAAGCCCGGTGTTTTCACTCCCGACGCGACAAACCGCCTACGAGCCCTTTAAGCCCAGTACTTGTG
+
CCCCCGGGGGGGGGGGGGGGGGGGGGGGGGGGDGGGGGGGGGGGGGGGGGGGGFDGGFFFGGGGGGFGGGGGGGGGGGGGG8FGGGGGGGGGGGGGGGGGGGGGGGGGGGGGGGGECGGGGGGGGCGFGGG@=D?FGFGGFGGD9,@FFFGFGGGFFGDCGEGGGD?EDGFG?FGGGGDDGGC;CG577DGCEAGFFEGFF:A>29@>99BB(=F>BF0?BFFB60;??F2@<AFFBBFBFF<9242
@M00200:207:000000000-ALC1F:1:1119:15274:22337 2:N:0:5
TACTGGGGTATCTAATCCCATTCGCTCCCCTGGCTTTCGCTCCTCAGCGTCAATGCCGGTCCAGGATGCCGCCTTCGCCACCGGTGTTCCTCCAGATATCTACGCATTTCACCGCTACACCTGGAATTCCGCATCCCTCTCCCGGATTCAAGCCACCCAGTATCAGACGCAGTTCCCCGGTTAAGCCGAGGGATTTCACGTCCGACTGAGTTGGCCGCCTACGAGCCCTTTTCGCCCAATACTTGTG
+
CCCCCGGGGGGGGGGGGGGGGGGGGGGGGGGGGGFGGGGGGGGGGGGGGGGGGGGGGGGGGGGGGGGGGGGGGGGGGGGGGGGGGGGGGGGGGGGGGGGGGGGGGGGGGGFGGGGGGGGGGGGGGGGGGGGGGDGEFGGGGGGGGGE>FGGDEGGGEGGFGGGGFGGGGGGGGFGGFGGGCGDGGFGDDGGGFFGFFFGFFDEFBFFF;E@?CEFFFFFFFF?<?>2::???BFFF?B?(8?A>ABF
@M00200:207:000000000-ALC1F:1:1119:9903:25109 2:N:0:5
TACAGGGGTATCTAATCCCGTTCGCTCCCCTAGCTTTCGCGCCTCAGCGTCAGTGTCAGCCCAGCAACCCGCCTTCGCCGCAGGTGTTCCTCTCGATATCTACGCATTTCACCGCTACACCAGGTATTCCAGTCTCCCCTACCGCACTCTAGCCTGCCCGTATCGGCTGCAGGTCCGCAGTTGAGCCGCGGGTTTTCACAGTCGACGCGCCAAGCCGCCTACGAGCTCTTTACACCCAATACTTGTG
+
CCC@CFGGGEGGGGGGGGGGGG<FFGGGGGGGGGFGGGGGG+@FGGGGGGGDGFC<DAFFGGGGGGGGGGGG@FFG7FGCG4FFEFGGGGGD?F@FFCGGGGGGGGGGGGGGGCEG6F94>8FE,CFGCE9E6@DFG?EGFGG6+@=CGGA9DCFGGGGGG>FF+@DF7E9C7*;F/7;DCG+29CGG47DD=BGFF5CA6<F5;6((,(),,(>@(8>B0:4616(54><@).9@>B6?3:).)64
@M00200:207:000000000-ALC1F:1:2101:4017:13905 2:N:0:5
TACGGGGGTATCTAATCCCGTTTGCTCCCCTGGCCTTCGTGCCTCAGCGTCAGGAACTGTCCAGAGACCCGCCTTCGCCACCGGTCTTCCTCACGATATCTACGCATTTCACTGCTACACCGTGAATTCCAGTCTCCTCTCCAGTCCTCAAGCAATGCAGTATCGAATGCAGTTCCGGGGTTGAGCCCCGGGATTTCACACCCGACTTACATCGCCGCCTACGCACCCTTTACACCCAATACTTGTG
+
CCCCCGGGGGGGGGGGGGGGGGGGGGGGGGGGGGGGGGGGGGGGGGGGGGGGGGGGGGGGGGGGGGGGGGGGGGGGGGGGGGGFGGEGGGGGGGG4DFEGGGGGGGDGGGCGGGGGGGGGGGGGGGGGGGGGFGGGFGGFGGC8FGGFGFGGGGDGGGF8FGFGFDGGFGFFFEDFEGD>GGD4AFFFDAGBFFFEF5>8=@(,6@;;CEE<?(=33)622<FB?B>F<?F<A)97>F(.)425)-.
@M00200:207:000000000-ALC1F:1:2101:9473:19729 2:N:0:5
TACTCGGGTATCTAATCCTGTTCGCTCCCCATGCTTTCGCTCCTCAGCGTCAGGTAATGCCCAGAGAACCGCCTTCGCCACCGGTGTTCCTCCTGATATCTGCGCATTCCACCGCTACACCAGGAATTCCGTTCTCCCCTGCATACCTCTAGTCCGCCCGTATCGGAAGCACGCTCAAGGTTGAGCCTTGAGTTTTCACTCCCGACGTGACGGACCGCCTACGAGCCCTTTAAACCCAATACTTGTG
+
CCCCCGGGGGGGGGGGGGGGGGGGGGGGGGGGGGGGGGGGGGFGGGGGGGGGGGGGGGGGGGGGGGGGGGGGGGGGGGGGGGGGGGGGGGGGGGGGGGGGGGGGGGGGGGGGGGGGGGGGGGGGGCFGGGGGGGGGGGGFGGGGGGGFGBGFDFGGGGGGGGFGFGGGFGFF>BGFFCGFGGGGFGFFGAD6/:BEFFFEFBD>955>@BBDFFFB>DB1<@??006?FFF2:>?FBFFF:>DAD4)
@M00200:207:000000000-ALC1F:1:2102:21278:7241 2:N:0:5
TACGCGGGTATCTAATCCCGTTTGCTCCCCTGGCTTTCGCTCCTCAGCGTCAATATTGGTCCAGGATGCCGCCTTCGCCACCGGTGTTCCTCCTGATATCTGCGCATTCCACCGCTACACCAGGAATTCCGTTCTCCCCTGCATACCTCTAGTCTGCCCGTATCGGAAGCACGCTCAGGGTTGAGCCCTGAGTTTTCACTCCCGACGCGACAAACCGCCTACGAGCCCTTTAAACCCAATACTTGTG
+
CCCCCGGGGGGGGGGGFGGGGGGGGGGGGGGGGGGGGGGGGGGGGGGGGGGGGGGGGGGGGGGGGGDFGGGGGGGGGGEGGGGGGGCFGGGGGGGGGGFGGCFGEEEGGGGFFGEECECGDFGGGEFFGG?FFGGGGF8DGGGFGGFCFFGFDFGGFGG>EC7FGG6C98DGGFGGFF>DFFGGGGGGGGGGE*114/49;492>54@>BFB@;GFFEFFFF(>1>>?:BD4:26;::(8:39<<40
@M00200:207:000000000-ALC1F:1:2102:2271:14207 2:N:0:5
TACTGGGGTATCTAATCCTGTTCGCTCCCCACGCTTTCGCTCCTCAGCGTCAGTTGTTGCCCAGAGACCCGCCTTCGCCACCGGTGTTCCTCCTGATATCTGCGCATTTCACCGCTACACCAGGAATTCCAGTCTCCCCTGCAACACTCTAGTTTGCTCGTATCGACTGCAGACCCGAGGTTGAGCCTCGGGATTTCACAGCCGACGCAACAAACCGCCTACGAGCTCTTTACACCCAATACTTGTG
+
CCCCCFFEFFGGGGGGGGGCFFGDDGGGGGFFGGCEGGGGDGGGGFGFGEFFEFFDFGGGGGGGGGCFFFFGGGGG@FGGGGGC>@BCGGGGGGGGE,,44EACCC+@,E;FGEDGGDFGCDFFGG8FDAED=9EFFF68DD=CGFGGGGFFGG8EFGGGEC?GDFCC>8?7FAC7*?D5*;@CG6C;?D77))0:BCE44A=2=@FFF>BF(8C8>):1;@D>056B><>:A)*81(3.)4>)66)
@M00200:207:000000000-ALC1F:1:2102:2583:15357 2:N:0:5
TACCCGGGTATCTAATCCCGTTTGCTCCCCTGGCTTTCGCGCCTCAGCGTCAGTGTCAGCCTAGCAACCCGCCTTCGCCTCAGGTGTTCCTCTTGATATCTACGCATTTCACCGCTACACCAAGAATTCCGATTGCCCTTTCTGCACTCTAGCAAAGCAGTATCATCTGACCGTTCCGAGTTAAGCCCGGAGAGTTCACAGATGACTTGATTTGCCGCCTACGCGCCCTTTAAACCCAATACTTGTG
+
CCCCCGGGGGGGGGGGGGGGGGGGGGGGGGGGGGGGGGGGGGGGGGGGGGGGGGGGGGGGGGGGGGGGGGGGGGGGGGGGGGGGGGGGGGGGGGGGGGGGGGGGGGGGGGGFGGGGGGGGGGGGGGGGGGGCEEG9EFGFFGGGGGGGGGGFFFGGGCFGGGGGFGGGCFGFGBD=DDCDGGDFFCG?C57C>):;=EGFEFEEEEECEFFEEFGF2AB>@DF)2>9@FFFEFEFFFFF@EFFE<63
@M00200:207:000000000-ALC1F:1:2102:26071:18355 2:N:0:5
TACGCGGGTATCTAATCCTGTTCGCTCCCCACGCTTTCGCGTCTCAGCGTCAGTACCGTTCCAGAGAGCCGCTTTCGCCACGGGTGTTCTTCCTGATATCTGCGCATTTCACCGCTACACCAGGAATTCCACGCTCCCCTACTGGACTCTAGTCACGACAGTATCGGGTGGCGTCTCCAGGTTGAGCCTGGAGCTTTCACACCCGACTTATCGAACCGCCTACGAGCTCTTTAAGCCCAGTACTTGTG
+
CCCCCGGGGGGGGGGGGGGGGGGGGGGGGGGEGGGGGGGGGGGGGGGGGGGGGGGGGGGGGGGGGGGGGGGGGGGGGGGGGGGEGGGGGGGGGGGGGGGGGGGGGGEGAFGGGGGGGGGGGGGGGGGGGFGGGEGGDGGGGGGEFGGFFGGAGGGGGGGGGGFGGGGGGDGGGFGGFGF4=C8?0<FFF<<C:(/6CEGFFA/79>B07C=C1:F>9EFFF<?5(<0(44><AA?FF0312)-)4<A?
@M00200:207:000000000-ALC1F:1:2102:26495:20387 2:N:0:5
TACAAGGGTATCTAATCCCGTTCGCTCCCCACGCTTTCGCGTCTCAGCGTCAGGCACGACCCAGCAACCCGCCTTCGCCGCAGGTGTTCCTCTCGATATCTACGCATTTCACCGCTACACCGAGAATTCCAGTTGCCCCTTCCGCACTCTAGCACGACAGTATCACTTGACCGCTCCGGGTTAAGCCCGGAGAGTTCACAAGTGACTTGTTGCGCCGCCTACGCGCCCTTTACACCCAATACTTGTG
+
CCCCCCGGGGGGGGGGGGGGGGGGGGGGGGGGGGGGGGGGEFGGGGGGGGGGGGGGGEGGGGGGGFGGGGDGGGGGGGGGGGGGGGGGGGGGGGGGGGGGGGGFGGGGGGGGGGGGGGGGGG>FGDGGGGFFGGDGFFGGGGGDECEDGGGFGFGGGGGGGGGGDFGFF9>DDDGDDGDGGDCFDGGCDC)C0,/9:6CC3A>9<EFEAC63>0DFFFFFFF:@>>>FFFF):2?FF6::>?DAFFB
@M00200:207:000000000-ALC1F:1:2102:18715:24638 2:N:0:5
TACTCGGGTATCTAATCCTGTTTGCTACCCACGCTTTCGTGTCTCAGTGTCAGTTACGGTCCAGAGAGCCGTCTACACCACCGGTATTCCTCCTGATATCTACGCATTTCACCGCTACACCAGGAATTCTACTCTCCCATCCCGTACTCTAGCCCGCCAGTTTTCCGCGCACCCTCCCGGTTGAGCCGGGAGACTGCACACGGAACTTAACAGGCCACCTACAAACCCTTTAAACCCAATACTTGTGCGAT
+
9@CCCGGGGGAFFGDEFGFCE<CEEGFFF@FEGGG:FGEGEFGGG9F@EGDFG@EE<@C;@@FF@E<B,B@FC@=DFCCFDFGDECDFEGDF<?FG<E,,9,E<:=BFEFDEC@EECEFGGGGDF8FD;E;,@=EE,@=6,44@=8CFC+==EC?8+@=C8E=F9DC6CC>D>57;9>D53;94*4;;>CD/4-1))0*>9DB9(0.9*>853(/.1)46=;@*3),;;()65C4A00:2??<>A9?)(((
@M00200:207:000000000-ALC1F:1:2103:9295:3351 2:N:0:5
TACTGGGGTATCTAATCCCGTTTGCTCCCCTGGCTTTCGCGCATCAGCGTCAATACCGGTCCAGGATGCCGCCTTCGCCACCGGTGTTCCTCCAGATATCTACGCATTTCACCGCTACACCTGGAATTCCACATCCCTCTCCCGGATTCGAGCCCACCAGTATCGGACGCAGTTCCCCGGTTGAGCCGAGGGATTTCACGTCCGACTTAGCAGGCCGCCTACGCGCCCTTTATGCCCACTACTTGTG
+
CCCCCGGGGGGGGGGGGGGGGGGGGGGGGGGGGGGGGGGGGGGGGGGGGGGGGGGGGGGGGGGGGGGGGGGGGGGGGDGEGGGGGGGGGGGGGFGGGGGGGGGGGGGGGGGGAFGGGGGGGGGGGGGGGGGGGGGFGGGGGGDGGGGGGGGGGGGFGEGGGGGGGGGGGGGGGFGGGGGGGGGFGGGGGGGGEGGFFFGFF?>D@FFFFFFE@@CDBFFFFFF@FF>>04:<BF=D:7((8?F<AAD
@M00200:207:000000000-ALC1F:1:2103:19325:6671 2:N:0:5
TACGGGGGTATCTAATCCTGTTTGCTCCCCTAGCTTTCGCGCCTCAGCGTCGGTTACGGTCCAGGAAGCCGCCTTCGCCGCAGGTGTTCCTCCCGATATCTACGCATTTCACCGCTACACCGGGAATTCCACTTCCCTCTCCCGCACCCTAGCACGGCAGTCTCGAACGACCCCCCCGGGTTAAGCCCGGGGATTTCACGCCCGACTTACCGCACCGCCTACACGCCCTTTAAACCCACTACTTGTG
+
CCCCCGGGGGGGGGGGGGGGGGGGGGGGGGGGGGGGGGGGGGGGGGGGGGGGGGGGDGEGGGGGGGGCGFGGGGGGGGGGGG>FGGGGGGGGGGGFGGGGGGGGDGGGGGGGGGDGGDFFGGGGGGGDFGGGG7CFFFFGGGGGCCEE9CE>EGGGCEGG:EFGGDGGGGGGGFGCDE5<CCCGCGGGGGGGBGF@F)C>6?EF>>FDFFFF>9D>BE>:058:0>:>B7):A>FG??(2((54:<2
@M00200:207:000000000-ALC1F:1:2103:5518:8122 2:N:0:5
TACTAGGGTATCTAATCCCGTTCGCTCCCCTAGCTTTCGCGCCTCAGCGTCAGTGTCAGCCCAGCAACCCGCCTTCGCCGCAGGTGTTCCTCTCGATATCTACGCATTTCACCGCTACACCGAGAATTCCAGTTGCCCCTTCTGCACTCTAGCCCCGCAGTATCGGCTGACCTTTCCGGGTTAAGCCCGGAGATTTCACAGTCGACTTGCGGTGGCCGCCTACGCGCCCTTTAAACCCAGTACTTGTG
+
CCCCCGGGGGGGGGGGGGGGGGGGGGGGGGGGGGGGGGGGGGGGGGGGGGGGGGGGGGGGGGGGGGFGGGGGGGGGGGGGGGGGGGGGGGGGFGGGGGGGGGGGGGGFFGCGFDEGGGGGGGGG+@DCFGGGDFFGFFGGCGGFGGGGGGGFFG,1CGGGGGC::>EGGGGFGFGGGGGGGG7:CFGFDDGG>FGFFFGFF;FF@FFF@EF07BCF;FF>(785009>F914:AFGFF08,4442:<:
@M00200:207:000000000-ALC1F:1:2103:15749:9982 2:N:0:5
TACCGGGGTATCTAATCCTGTTTGCTCCCCACGCTTTCGCTCCTCAGCGTCAGTACTGGCCCAGAACACTGCCTTCGCCATCGGTGTTCCACCTGATATCTGCGCATTTCACCGCTACACCAGGTATTCCGTGTTCCCCTACCAGACTCAAGTCACAGCAGTATCGGATGGCGTCTCCGGGTTGAGCCCTGAGTTTTCACATCCGACTTACCGAACCGCCTACGAGCTCTTTACACCCAATACTTGTG
+
CCCCCGGGGGGGGGGGGGGGGGGGGGGGGGGGGGGGGGGGGGGGGGGGGGGGGGGGGGGGGGGGGGGGGGFGGGGGGGGGGGGGGGGGGGGGGGGGGGGGGGGGGGGGGGGGGGGGGGGGGGGGGGGGGGGGGGFEFFGGGGGFGGGGGGGGGGGGGGFGGGGGGGGGGGFFGFGGGGGGGGDDFGGGGGFGFC=>FCGFFFFFFFFFFFFFD@GEBBBF;DDDFFB@EEFFFFFGF6<B?FBA<BFF
@M00200:207:000000000-ALC1F:1:2103:10118:14615 2:N:0:5
TACTGGGGTATCTAATCCCGTTTGCTCCCCTGGCTTTCGCTCCTCAGCGTCAGTATTGGTCCAGGATGCCGCCTTCGCCACCGGTGTTCCTCCAGATATCTACGCATTTCACCGCTACACCTGGAATTCCGCATCCCTCTCCCAAACTCAAGCCAACCAGTATCGGACGCAGTTCCCCGGTTAAGCCGAGGGATTTCACGTCCGACTTAGTTGGCCACCTACGAGCCCTTTACACCCAATACTTGTG
+
CCCCCGG@FGFGGGA@EFF@EFGGGGGGGGGCFGGGGGGGEFEFFGGDEGGEGGGCF<FFGDFGGCE<EEFFGEEFFEGGGF@F:CFGGCCFGGGFGGFGFFGGGGGDGGGGFEGGCGFCGFFG?FCFGGGDC6@FFCECF8F8,@DAFC?ECEG?FGGGGGGGEEEGGEGGD7CFGGGGGGGGCGGD*9*7)2;6BEFA:B66:B@:>68)>(C4@F<DFF;3;@F=B2))6>FC>?B?D?<2)63
@M00200:207:000000000-ALC1F:1:2103:15578:15102 2:N:0:5
TACAAGGGTATCTAATCCTGTTTGCTCCCCACGCTTTCGCGCCTCAGCGTCAGACCCGGGCCAGAGAGCCGCTTTCGCCACCGGTGTTCCAGCCAATATCTACGAATTTCACCTCTACACTGGCTATTCCACCCTCCTCTCCCGGTCTCCAGCCCGGCCGTCTCGGACGCCGTTCCGGGGTTGAGCCCCGGGCTTTCACGTCCGACTGGCCGGGCCGCCTGCGCGCCCTTTAAACCCAATACTTGTG
+
CCCCCGGGGGGGGGGGGGGGGGGGGGGGFGGGGGGCGGGGGGGGGGGGGGGGGGGGGGGGGGGGGGGGGGGGGGGGGGGGGGGGGGGEGGGGGGGGGGGGGGGGGF@FGGGGGGGGGGGGGGGGGGGFGGGGGGGGGGGGGCFEDGGEDFGFGFEGGDEEGGGGG5CGDGGG9?FGGGGCC5CD<GFGGGG3AG46F6DA@BEFBFB@<?@>91CDBDF??:>E>>;BF7)6)6?CB?61>F<9)<?
@M00200:207:000000000-ALC1F:1:2103:4954:18938 2:N:0:5
TACCGGGGTATCTAATCCCGTTTGCTCCCCACACTTTCGCATCTCAGCGTCAGGTGCAACCCAGCACGTCGCCTTCGCCACTGGTGTTCTTCCCGATCTCTACGCATTCCACCGCTACACCGGGAGTTCCACGCTCCTCTGCTGTCCTCAAGCCCGCCAGTCTAGCATGACCTCCCCCAGTTGAGCCAGGGGCTTACACACACGACTTGCCGAGCCGCCTACATGCGCTTTAAACCCAACACTTGTG
+
CCC@CGGGFEFFGGGG9FGGGGFGGGGGGGGGGGGECGGFGGDGGGFGGFGGG8FCFGEGGCFGGGGGGGGGGDCEFGGGGFGFGGGGGAEFGCCCCGGAFDFFGGECG9FFGGGGDFFGGG:CECBEGFEGDCCE@,@D?EFGGGFGGGGGGGFGECCGGGG:BFGE2<7?85CDGCEGDCCF>79FDF?D>G:AA:;A>@;54;6B83AB01<A936<?FF4)86128?2<<?4:63(42-6<))
@M00200:207:000000000-ALC1F:1:2104:25977:5287 2:N:0:5
TACAGGGGTATCTAATCCCGTTTGCTACCCTAGCTTTCGCGCCTCAGCGTCAGTGTCAGCCCAGCAACCCGTCTTCACCTCAGGTGTTCCTCTTGATATCTACGCATTTCACCGCTACACCAAGAATTCCGGTTGCCCCTTCTGCACTCTAGCACATCAGTATCAGCTGACCGTTCCAAGTTAAGCTTGGAGATTTCACAGCTGACTTAACACGCCGCCTACGCGCCCTTTACACCCAATACTTGTG
+
CCCCCGG7FGGGGGGGGGGDGGGGGGGGGGFGGGGGGGGGGGGEGGGGGGGGGGGGFGGGFGGGGGGGGGGGGGGGGGGGGGGGGGGGGGGGGGGGFFGGGGGGGGGGGGGEFEGGGGGGGGCGGGGGGGGEEGGF9EFGFDFCCFFGGGGGCFGCGFGGGGGGGGFGGGGG8==DFGGGGDD,BCDGGDCFFFFFFEGFEAFFFFEFFEFFFFG@AFBFAA9DF:@FFFECECFA6;;;EFE537;
@M00200:207:000000000-ALC1F:1:2104:21970:11487 2:N:0:5
TACTAGGGTATCTAATCCGGTTTGCTCCCCACGCCGTCGCGCCTCAGTGTCAGAACTCGACCAGTTGACCGCCTTCGCCCCTGGTGTTCCTCCGGATATCTACGCATTTCACCGCTCCACCCGGAATTCCATCAACCTCTTCGAGCCTCAAGACAAGCTGTCTACCACGACCTCGCCATCGTAAGGACGGCGCTTTCACACGGCACATACTTGTCCACCTGCGCGCGCTTTACACCCACTACTTGTG
+
CCCCCGGGGGGGGGGGGGGGGGGGGGGGGGGGGGGGGGGGGGGGGGGGGGGGGGGGGGGGGGGGGGGGGGGGGGGGGGGGGGGGGGGGGGGGGGGGGGFGGGGGGGGGGGGGGGGGGGGGGGGGGGGGGGGGGGGGGGGGGGGC?EGGGGGGGGGGGGGGGGGGGGGGGGGGGGGGGE5CGGCCGGGGGGGGB<DFFFGFFFE:9:;CA?FFADGFFFFFFFFE>FFFFBBBFFFFFF(05:ABA68
@M00200:207:000000000-ALC1F:1:2104:8855:24582 2:N:0:5
TACTGGGGTATCTAATCCTGTTTGCTCCCCACGCTTTCGCTCCTCAGCGTCAGTACCGGCCCAGAGTGCCGCCTTCGCTACGGGTGTTCCTCCCGATCTCTGCGCATTTCACCGCTACACCGGGAATTCCACCTTCCTCTCCGGTACTCAAGTCTGCCAGTATCCGACGCAGTTCCCTCGTTGAGCGAGGGGATTTCACATCAGACTTAACAGACCGCCTACACGCCCTTTAAACCCAATACTTGTG
+
CCCCCGGGGGGGGGGGGGGGGGGGGGGGGGGGGGGDGGGGGEFGGGGFGGGGGGGGGGGGGGGGGGGGGGCGGGGGAEFGGGED>FGGGGGGFGGGGEGGGGGGGGGGGFGGGGCEEGGGGGCGFG8FGFGGGGGFGGGGGFEGGGGGGGGCAEGGGGGGFG@BEGGGD8CE7:FDFGGGFCDGGFD)5?3<39<6+1CAEFFF@EEF3C=A=DGFFDB?FFB5:>B99F?<A)??04417?A>AA)
@M00200:207:000000000-ALC1F:1:2105:23767:2260 2:N:0:5
TACACGGGTATCTAATCCTGTTTGCTCCCCACGCTTTCGTGCCTCAGCGTCAGTTATGGGCCAGTGAGCCGCCTTCGCCACTGGTGTTCTTGCGAATATCTACGAATTTCACCTCTACACTCGCAGTTCCACTCACCTCTCCCATACTCAAGATTCTCAGTATCAAAGGCAGTTCTGGAGTTGAGCTCCAGGATTTCACCTCTGACTTAACAACCCGCCTACGCACCCTTTAAACCCAATACTTGTGAGCT
+
CCCCCDEGGGGGGEFGGGGGGGGGGGGGGGGGGGGGGGGGGGGGGGGGGGGGGGGGGGGGGGGGGFFGGGGGGDGGGGGGGGGGGGGGGGGGGGGGGFFGGGGF,EGGGGGGGGGGGFFGGGGGCGGGGGGGGGFGGCFDFGGGGFGGGGCGDGDFGGGGDFFFGGGG6FF6=79FFGFGGGCFFGGGGGDA5<FFFFGFFFFFCE@;=A+>FDDF2@BFFFAB?D@DFFF4?4AFDD(()/<<CCE39(.
@M00200:207:000000000-ALC1F:1:2105:9102:10314 2:N:0:5
TACTCGGGTATCTAATCCTGTTTGCTCCCCACGCTTTCGCGTATCAGCGTCAGTATCCAACCAGGGGGTCGCCTTCGCCATTGGTGTTCCTCCCGATATCTGCGCATTTCACCGCTACACCGGGAATTCCACTCGCCTCTTCCGAACTCTAGTCCGGCAGTATCGACCGGCATCCCAGGGTTGAGCCCTGGACTTTCACAGCCGACTTACCGGACCGCCTACACGCGCTTTAAACCCAGTACTTGTG
+
CCCCCGGGGGGGGFGGGGGGGGGGGGGGGGGGGGGGGGGGGGGGGGGGGGGGGGGGFGGGGGGGGGGGGGGGGGGGGGGG>FGGGGGGGGGGGGGGDGGGGGFGGGGGGGGGFFGGGFGGGGGGGGGGGGGGGGGGGGGGGGGGDGGGGGGGF9ECCEGGGGGGGDECDEDGGFGGGGDDGGGGGGGGGFDFFGFCFEGFF;ADFFFFFFFFFFGB;59?()8?::296:?)62?FF???2<<A46:
@M00200:207:000000000-ALC1F:1:2105:3912:11025 2:N:0:5
TACAAGGGTATCTAATCCCGTTTGCTCCCCTGGCCTTCGTGCCTCAGTGTCAGGAACTGTCCAGAGACCCGCCTTCGCCACTGGTCTTCCTCATGATCTCTACGCATTTCACTGCTACACCATGAATTCCAGTCTCCTCTCCAGTCCTCAAGCACCGCAGTATCGAATGCAGTTTCGGAGTTAAGCTCCGAAATTTCACACCCGACTTACGGCGCCACCTACGCACCCTTTAAGCCCAATACTTGTGCGAT
+
CCCCCGGDGGGGGGGGGGGGGGGGGGGGGGGGGGGGGGGGGGGGGGGGGGGGGGGGGGGGGFCGFDGGGGEGGGGGGGGGGFGGGGGGGDGGGGGGGGGGGGG?GGGGGGGGDGFGEGCDEGDGGGGGGGDA=EFGFGGF6DGGFGGGG?EEGCFFEGGGGGFGGDCC8DFDFFDGDCCDGGGFFGGGGGG>?GGFF797C59?AFFF@EF=>BGF2BFBEFF==BB?FFFCF@FF?@DD3=EF<C3)226
@M00200:207:000000000-ALC1F:1:2105:12494:15010 2:N:0:5
TACACGGGTATCTAATCCCGTTCGCTACCCTAGCTTTCGTACATCAGCGTCAGAAATGACCCAGTGGGTCGCCTTCGCCACTGGTGTTCCTGATGATATCAACGCATTTCACCGCTCCACCATCAGTTCCACCCACCTCTATCATTCTCTAGCCATGCAGTATCAAGCGCAATTCCTCAGTTGGGCTGAGGGCTTTCACACCTGACTAACAAGGCCGCCTACGCACGCTTTAAACCCAATACTTGTG
+
CCCCCGGGGGGGGGGGGFGGGGGGGGGGGGGGGGGGGGGGGFGGGGGGGGGGGGGGGGGGFFGGGGGGGGGGGGGGGGGGGGGGGGGGGGGGGGGGGGGGGGGGGGGGGGGGGGGGGGGGGGGGGGGGGGGFGGGGGGGFGGGGGGGGGGGFFGGGGGGGGGGGGGGGGGGGGFGGGGGGFFGF6FGGGGGFFGGFFFGFFFFFDFEC=EFFADCFBDFFFF@FFF9@@<@FEFFF?@;D@FFFFC@
@M00200:207:000000000-ALC1F:1:2105:13230:16876 2:N:0:5
TACTAGGGTATCTAATCCTGTTTGATCCCCACACTTCCGTGCATCAGCGTCAGTTACAACTTAGTAAGCTGCCTTCGCTATCGGTGTTCTTGACGATATCTATGCATTTCACCGCTACACCGTCAATTCCGCCTACTTCCTCTGTACTCAAGCCCCGCAGTATCAATGCCACCCTCCCGGTTAAGCCGGGATATTTCAGCACTGACTTACAGGGCCGCCTACGCACCCTTTAAACCCAGTACTTGTG
+
CCCCCGGGGGGGGGGGGGGGGGGGGGGGGGGGGGGGGGGGGGGGGGGGGGGGGGGFGGFGGGGGGGGGGGGGGGGGGGGGGGGGGGGGGGGGGEEGGGGGGGGGGGGGGGGGGGGGGGGGGGGGGGGGGGGGGGGGGFG2DGEGFGGGFGGGGGGGGGGGGFGGGGDEGGGGGFGGGGGDGEGGFGGC6?EFFF@EFFGFFFFFEEF<EEAB*7DA>FFFFFFFFFFFFFEF)>BA@FF@FFF?CEF
@M00200:207:000000000-ALC1F:1:2105:14230:17571 2:N:0:5
TACTGGGGTATCTAATCCCGTTCGCTCCCCTAGCTTTCGCGCATCAGCGTCAGTGTCAGCCCAGCAACCCGCCTTCGCCGCAGGTGTTCCTCTCGATATCTACGCATTTCACCGCTACACCGAGAATTCCAGTTGCCCCTTCTGCACTCTAGCCCCGCAGTATCGGCTGACCTTTCCGGGTTAAGCCCGGAGATTTCACAGTCGACTTGCGGTGGCCGCCTACGCGCCCTTTACACCCAGTACTTGTG
+
CCCCCDGGGGGGGGGGGGGGGGGGGGGGGGGGGGGGGGGGGGGGGGGGGGGGGGGGGGGGGGGGGGGGGGGGGGGGGGGGGGGGGGGGGGGGGGGGGGGGGGGGGGGGGGGGGGGGGGGGGGGG7FFGGGGGGGGGGGGFGFGGGGGGGGGFGCFGGGGGGGGGGGGGGGGGGFGGGGDDGGGGGGGGGD5BEGGF66@FFFFFFFFD=EF>FBDFFE>B?D?14:>FB>7>2<=F?;B?7AD<A<A0
@M00200:207:000000000-ALC1F:1:2105:6357:21785 2:N:0:5
TACTGGGGTATCTAATCCTGTTTGATCCCCACACTTTCGTGCCTCAGCGTCAGTTACAGCCTAGTAAGCTGCCTTCGCTATAGGTGTTCTTGACGATATCTAAGCATTTCACAGCTACACCGTCAATTCCGCCTACCTCATCTGTACTCAAGCTCTGCAGTATCAATGGCACACTGACAGTTAAGCTGCCATATTTCACCACTGACTTACAAAGCCGCCTACGCACCATTAACACCAAATACTTGTGAGTT
+
CCCCCGFGFGGCEF,,C,CCE@CCFCFCFFC6@@C6C<FFG,@F<ECECFCECFCFFFGFF<FACEFG?FF9EFEC@,@CCGGFFGFFGGCB<FGG,@+,996?BE99;9?A,C8@EGFA>>4=,C9;>=@7=+@8,,4=DCGCDCCDAD,@=,2@=@=8FDDGFG8D?FC8+;=D7DFGAAF@FFGG6+=DDFGFFCF+;D??D8DDDEA=F)A6=B=DFCABAD9):*2/6A95--:EE68/*/016*0
@M00200:207:000000000-ALC1F:1:2105:14138:23631 2:N:0:5
TACCCGGGTATCTAATCCTGTTTGCTCCCCCGGCTTTCGCGCCTCAGCGTCAGTAGTGGTCCAGAGAGCCGCCTTCGCCACGGGTGTTCCCCCCGATATCTACGCATTTCACCGCTACACCGTCAATTCCGCCTACCTCATCTGTACTCAAGCTCTGCAGTATCAATGGCACCCTGACAGTTGAGCTGCCATATTTCACCACTGACTTACAAAGCCGCCTACGCACCCTTTACACCCAATACTTGTGCTAT
+
CCCCCGGGGGGGGGGGGGGGGGGGGGGGGGGGGGGGGGGGGGGGGGGGGFGGGGGGGGGGGGGGGGGGGGEFEGGGGGGGGGGGGGGGGFGFFGGGGGGGGGGGGGEEFCFGGGGGGGFEFGGGGGGGGGGGGGGFGGGGGGGGGGGGGGGFGGGGGGDFFGGGGGGGFGGGGFGGGGGGGGGCFGFGGGGFFGGFFEGFFFFFFFE?<<FF*6*;327;;A19?DBF2024<AF49<?70:<245))).)
@M00200:207:000000000-ALC1F:1:2105:23495:23854 2:N:0:5
TACAGGGGTATCTAATCCCGTTCGCTCCCCTAGCTTTCGCGCCTCAGCGTCAGTGTCAGCCCAGCAACCCGCCTTCGCCACTGGTGTTCCTCCCGATATCTACGCATTTCACCGCTACACCGGGAATTCCGCTTTACTCTGCCCACCTCTAGCTCGCCAGTATCCGATGGCCGCTCCCAGTTGAGCCGGGAGATTTCACACCGGACTTAACGAACCGTCTACAAGCCCTTTACACCCAGTACTTGTG
+
CCCCCGC@FEFGFGGGGFFEGCFEGEGGGEFGFFG9EGGGE@FCEFEGGEC@FCFGFFFGFFCEFFGGGGCEFGFGGGCEGFGEGGCCAFAF8,@=+>CEAE<FFCCCFFFEGGGGDE9EECC:CCFG,;DE8EG9ADGGDFEFFGEGGGG9FAFCG>EGGGF7EEGGDEGCC**;D>>4>CCDGEFDGCEEBG7;7)+1=6):@0>E;)8;D;DEB)(4(*68<466B<:A927<9:2,6)).)64
@M00200:207:000000000-ALC1F:1:2106:19685:10853 2:N:0:5
TACCCGGGTATCTAATCCTGTTTGCTCCCCACGCTTTCGTGCATGAGCGTCAGTGTTAGCCCAGGGGGCTGCCTTCGCCATCGGTGTTCCTCCACATCTCTACGCATTTCACTGCTACACGTGGAATTCCACCCCCCTCTGCCACACTCTAGCTTGCCAGTTACAAGCGCAGTTCCCAGGTTAAGCCCGGGGATTTCACACCTGTCTTAGCAAACGGCCTGCGCACGCTTTAAACCCAATACTTGTG
+
CCCCCGGGGGGGGGGGGGGGGGGGGGGGGGGGGGGGGGGGGGGGGGGGGGGGGGGGGGGGGGGGGGGGGGGGGGGGGGGGGGGGGGGGGGGGGGGGGGGGGGGGGGGGGGGGGGGGGGGGGGGGGGGGGGFGFGCGGGGGGGGGGGGGGGGGGGGGGGGGGGGGGGGGGGGGGFGGGGGGGGGGGGGGGGGGFGGFFFGFFFFFFFFFC6AFFFF0/:.68A9>@F@BFFBAAAFF6033?BA<AA>
@M00200:207:000000000-ALC1F:1:2106:12955:15609 2:N:0:5
TACTAGGGTATCTAATCCTGTTTGCTCCCCACGCTTTCGTGCATGAGCGTCAGTGTTGGCCCAGAAGGCTGCCTTCGCCATCGGTGTTCCTCCACATCTCTACGCATTTCACCGCTACACGTGGAATTCCACCTTCCTCTGCCACACTCGAGCCACGTAGTTTCGAGCGCAATTCCCAAGTTAAGCCCGGGGATTTCACACTCGACATGCGCGGCGACCTGCGCACACTTTACGCCCAGTACTTGTG
+
CCCCCGGGGGGGGGGGGGGGGGGGGGGGGGGGGGGGGGGGGGGGGGGGGGGGGGGGGGGGGGGGGGGGGGGGGGGGGGGGGGGGGGGGGFGGGGGGGGGGGGGGGGGGGGGGGGGGGGGGGGGGGGGGGGGGGGGGGGGGGFGGCFGGGGFGGEGGGGFGGGGGGGFGGGGGGFGGGGGGFGGGGGGGGGGG>DGFFFGFFFFBFFFD3F?DF>@,(2.((<7(2D><B<A>DFDFFB<?9A<BDFF
@M00200:207:000000000-ALC1F:1:2106:18525:17803 2:N:0:5
TACTAGGGTATCTAATCCTGTTCGCTCCCCACGCTTTCGCGTCTCAGCGTCAGTACCGTCCCAGAGAACCGCCTTCGCCACGGGTGTTCTTCCCGATATCTGCGCATTTCACCGCTACACCGGGAATTCCATTCTCCTCTTCCGGACTCTAGCCGTGCGGTTTCCAACGACAGCTGGAGGTTGAGCCTCCAGATTTCACGTCAGACCTACACGGCCGCCTACACGCTCTTTAAACCCAATACTTGTG
+
CCCCCGGGGGGGGGGGGGGGGGGGGGGGGGGGGGGGGGGGGGGGGGGGGGGGGGGGGGGGGGGGGGGGGGGGGGGGGGGGGGGGGGGGGGGGGGGGGGGGGGGGGGGGGGGGGGGGGGGGGGGGGGGGGGGGGGGFGGGGGGGDGGGGGGGGGGGGGGGGGGGFGGGCGGGGGFGGGEGGGGGGGGGGGGGG4CGFFFFFF;:DE@DF@F;AEFF,-1-285>FFE?B?DBFBDF?BB??BFA)6<2
@M00200:207:000000000-ALC1F:1:2107:11611:5673 2:N:0:5
TACTCGGGTATCTAATCCCGTTTGCTCCCCTAGCTTTCGCTCCTCAGCGTCAATGTCGGTCCAGGATGCCGCCTTCGCCACCGGTATTCCTCCAGATATCTACGCATTTCACCGCTACACCTGGAATTCTGCATCCCTCTCCCGAATTCAAGCCATCCAGTATCCGACGCAGTTCCCAGGTTAAGCCTGGGGATTTCACGTCGGACTTAGTTGGCCGCCTACGAGCCCTTTAAACCCAATACTTGTG
+
CCCCCGGGGGGGGGGGGGGGGGGGGGGGGGGGGGGGGGGGGGGGGGGGGGGGGGGGGGEGGGGGGGGGGGGGGGGGGGGGGGGGGCGGGGGGGGG?FGGGGGGGGGGGGGGGGGGGEGGGGGGGGGGGGGGGGGGGGGG?FGGDEGGFGGGGG6DFGGGGGGDDFGGGGGGGGFGCFGFGGGG>FGGGGC5CBDGFFEGFFAEB(9>==:ACFFF76>BFDF<F6BF?;F@C5;<F?D0<07AFF<0
@M00200:207:000000000-ALC1F:1:2107:16706:8297 2:N:0:5
TACTGGGGTATCTAATCCCTTTCGCTCCCCACGCTTTCGTCCCTGAGTGTCAGGACTGTTCCAGTGCATTGCCTTCGCCTTTGGTGTTCTTGCTAATATTAACGCATTTTACCGCTACACTAGCAATTCCATGCACCTCTCCCAGCCTCTAGCTACGCAGTATCACGTGCAGTTTCCGGGTTAAGCCTGGGGATTTCACGTCGGACTTAGTTGGCCGCCTACGAGCCCTTTAAACCCAATACTTGTG
+
@CCCCGGGGGGGGGGGGGFGCFFGDGGGGGGGGGCFGGGFGGGFEGGEFGGGGGEGGGGGGGGGGGGGGFFGGFEFGGGG@DFGFGGGGGCFGGGGGGGGFGFGGG:FGFGCA@EDEC=DGFFGGGDGGGGGEFFG?8DFG8EGGFGGGGGGGGGGECEGEFGFFGG8DGGGGFCGGGDDG8FGGGGGFGGG>DCFFEGFFFFA=>5;B6BA42?C:?=9>ADF2?@B:@;<E<@C<1=;8@CCC;E
@M00200:207:000000000-ALC1F:1:2107:5392:13480 2:N:0:5
TACTGGGGTATCTAATCCTGTTCGCTCCCCACACTTTCGCTCCTCAGCGTCAGGACATGCCCAGAGAACCGCCTTCGCCACCGGTGTTCCTCCTGATATCTGCGCATTTCACCGCTACACCAGGAATTCCGTTCTCCCCTGAATACCTCTAGTCTGCCCGTATCGAAAGCAAGCCAGGTGTTAAGCACCTGGTTTTCACTCCCGACGCGACAAACCGCCTACGAGCCCTTTACACCCAATACTTGTG
+
CCCCCGGGGGGGGGGGGGGGGGGGGGGGGGGGGGGGGGGGGGGGGGGGGGGGGGFGGGGGGGGGGGGGGGGGGGGGGGGGGGGGGGGGGGGGGGGGGGGGGGGGGGGGGGGGGGGGGGGGGGGGGGGGGGGGGGGGGGEDEGGGGGGGGGGCFGGGGGGGGDGGGGGGDGFGGFGGGGFGGGGDGGGGGGGGFGGFFFGFFFFFFFFEE9A>0:FGB>FDFF2;DEF::BFBAFFGFFFF2?4)).2
@M00200:207:000000000-ALC1F:1:2107:6746:14041 2:N:0:5
TACAGGGGTATCTAATCCTGTTTGCTCCCCACGCTTTCGCGTCTCAGCGTCAGTATCCGTCCAGAAGGCCGCCTTCGCCACCGGTGTTCCTCCCGATATCTACGCATTTCACCGCTACACCGGGAATTCCACCTTCCTCTCCGGTACTCGAGTCTGCCAGTATCCGACGCAGTTCCCTCGTTGAGCGAGGGGATTTCACATCAGACTTAGCAGGCCGCCTACACGCCCTTTAAACCCAATACTTGTG
+
CCCCCCGGGGGGGGGGGGGGGGGGGGGGGGGGGGCCGGGGGGGGGGGGGGGGGGGGGGGGGGGGGGGGGGGGGGGGGGGFGGGGGGGGGGGGGGGCGGGGGGGGGGGGGGGGGGDDEGGGGGGCFEGGGGGGGGGGGGGGGFGDGEGGGGGGGGGGFGGCGGGGFG5EDGGGDFGGFFGGFFFCGGDCGGGGFGGFFC:?FFFFEEFFFCFEA<>@>EFF1<?<:BB6B?BF2-42,4608?ABFFF
@M00200:207:000000000-ALC1F:1:2107:18203:14526 2:N:0:5
TACGGGGGTATCTAATCCTGTTTGCTCCCCACGCTGTCGCGCATCAGTGTCAGCAACGGCCCAGCCAACCGCCTTCGCCACCGGTGTTCTTCCGGATCTCTACGCATTCCACCGCTACACCCGGAATTCCATTGGCCTCTACCGTGCTCTAGCCTGCCAGTTCGCATGGCCGACCCGGAGTTGAGCTCCGGGCTTTCACCACACGCTTGGTAAGCCACCTACGCGCCCTTTAAACCCAATACTTGTG
+
CCCCCGEGGGGGGGGGGGGGGGGGGGGFGGGGGGGGGGGGGGGGGGGGGGGGFGGFGGEGFGGGGGGGGGGGGGGGGGGGGGGGGGGGGGGGGGGGGGGGGFGGGGGGGG<FGGGG>EFGGGGGGGCFGGGGGGCFGGGGGGCCFFE5EFGGGGGGGGGGFGGGGGGGDGGGGEGDGCCGGGGGCFCGGGG<DGGFB):<=@FFF12378FB4?@<3:??:??9,7999<D9<22E0(417>ABF<?
@M00200:207:000000000-ALC1F:1:2107:17700:21952 2:N:0:5
TACTAGGGTATCTAATCCTGTTTGCTCCCCACGCTTTCGCGTCTCAGCGTCAGTCACTGTCCAGAAGGCCGCCTTCGCCACCGGTGTTCCGCTTGATATCTACGAATTTCACCTCTACACCAAGCATTCCACCTTCCTCTCCAGGACTCTAGCCCTGCAGTTTCGAGTGCACTTCCATGGTTGAGCCATGGGATTTCACACCCGACTTGCGGGGCCGCCTACACGCGCTTTATCCCCAGTACTTGTGCGAT
+
CCCCCFGGFGFGFGGGGGGGFDFGGGGFFFDEGGGGGGGGGDCEFGGGG@ECGFDDFAEFGDFGGGGGGGGGGGGGFGGGGGGGGGFGGGEGGGGGGGGGGGGGGGCD;FGGGGGGGGGFFFGGGGGGDGGGGGGCGFGCGFAFGGGGGGGGGGGGG?FGGGGGGGGGGGGGGFGGFGGGGGGDGGFGGGGGFGGFFFFEFE5@BBFFFFEA>>>F:>6?;FE@(=>F9062)))348??BFAAADF)21-
@M00200:207:000000000-ALC1F:1:2107:16575:23630 2:N:0:5
TACTGGGGTATCTAATCCTGTTTGCTCCCCACGCTTTCGCGTCTCAGCGTCAGTATCCAACCAGGGGGCCGCCTTCGCCACAGGTGTTCCTCCCGATATCTACGCATTTCACCGCTACACCAGGAATTCCAGTCTCCCCTGCAACAATCTAGTTTGCTCGTATCGACTGCAGACCCGAGGTTGAGCCTCGGGATTTCACAGCCGACGCAACAAACCGCCTACGAGATCTTTAAACCAAGTACTTGTG
+
CCCCCGGGGGGGGGGGGGGGGGFGGGGGGGGGGGGGGGGGGGGGGGGGGGGGGGGGGGGGGGGGGGGGGGGGGGGGGGGGGFFGGGGGGGGFGGEGGGGGGGGGGGGGGGFGGGGG>FFDFGGGFFEGCGFGGC8EEFCGE@DFGG,+8DFEEFCGGGGGGGGGGGGGGGGGGACCDGGC:CC4CCC6F:55?DFFFFGF4;3;;06B>9A@;6FF>>622@60()(.6>9<))):((.64))64>?
@M00200:207:000000000-ALC1F:1:2108:9690:4735 2:N:0:5
TACTCGGGTATCTAATCCTGTTTGATCCCCACACTTTCGTGCCTCAGCGTCAGTTACAGCCCAGTAAGCTGCCTTCGCTATCGGTGTTCTTGACGATATCTAAGCATTTCACCGCTACACCGTCAATTCCGCCTACCTCATCTGTACTCAAGCTCCGCAGTATCCATGGCACCCTGACAGTTGAGCTGCCATATTTCACCACTGACTTACAAAGCCGCCTACGCACCCTTTAAACCCAATACTTGTG
+
CCCCCGGGGGGGGGGGGGGGGGGGGGGGGGGGGGGGGGGGGGGGGGGGGGGGGGGGGGGGGGGGGGGGGGGGGGGGGGGGGGGGGGGGGGGGGGGGGGGGGGGGGGGGGGGGGGGGGGGGGGGGGDEEGGFGGGGGGGGGGGGGGGGGGGGDGFFGGGDGGGGE*5@@6DFGGGGFGGGGGGGGGGGGGGGGFGGFFFGF5?FFFFFF@FFAFFFGB>AFAFAFA4=DFF3@8CFFDFDB;EFEC74
@M00200:207:000000000-ALC1F:1:2108:18445:4853 2:N:0:5
TACGAGGGTATCTAATCCTGTTTGCTCCCCACGCTGTCGCGCCTCAGTGTCAGAAACTGCCCAGCAGACCGCCTTCGCCACCGGTCTTCCTCCGGATCTCTACGCATTCCACCGCTACACCCGGAATTCCGTCTGCCTCTACAGTCCTCGAGTTTGACAGCCGGCACGGCAGATCCGGGGTTGAGCCCCGGACTTTCACCACACCCTTATCAAACCACCTACGCGCCCTTTAAACCCAATACTTGTG
+
CCCCCGGGGGGGGGGGGGGGFGGCE@FFGFFGGGDFCFGGGFGEEGGGFAFFFGGFFFGGDEGGGGGGGGGGGDFGGGGEGGGEGGGGFGGGGGGGEGFFA=FFDEFCGGEEFFGGGGGGGGGGGGGFGFCEDDEFFEGCCFGFGGGFGDGGGGG;FGG9,@CA1:7C5?CDGGGGGG5CEEDGCDGFDD58B7*:F5:BFF4:;9@F:=FFFADC6343:FB373;9114<AAF4(8104:ADF20
@M00200:207:000000000-ALC1F:1:2108:9166:9485 2:N:0:5
TACTAGGGTATCTAATCCCGTTCGCTCCCCTAGCTTTCGTCCCTCAGCGTCAGATAGGACCCAGTGGACCGCCTTCGCCTCCGGTGTTCCTGATGATATCAACGCATTTCACCGCTCCACCATCAGTTCCGCCCACCTCTATCCTCCTCTAGCTTGCCGGTTTGTAGCGCAATTCCTCGGTTGGGCCGGGGGATTTCACACCTCACCTAACAAGCCGCCTACGGACTCTTTACACCCAATACTTGTG
+
CCCCCGGGGGGGGGGGGGGGGGGGGGGGGGGGGGGGGGGGGGGGGGGGGGGGGGGGGGGGGGGGGGGGGGGGGGGGGGGGGGGGGGGGGGGGGGGGGGGGGGGGGGGGGGGGGGGGGGGGGGGGGGGGGGGGGGGGGGGGGGGGGGGGGGGFGGGGGGGGGGGF8;CFGGGGGGGGGGGGGGGGGGGGGGGGEGGFFFGFFDFFFFFFEFFFA@GDBEFFFF?D?EFFFFF<DFGFB?:B:?F>AAB
@M00200:207:000000000-ALC1F:1:2108:22066:10173 2:N:0:5
TACTAGGGTATCTAATCCTGTTCGCTCCCCACGCTTTCGCTCCTCAGCGTCAGTATCGGCCCAGAGACCCGCCTTCGCCACCGGTGTTCCTCCTGATATCTGCGCATTTCACCGCTACACCAGGAATTCCAGTCTCCCCTACCGAACTCAAGTCTGCCCGTATCTACCGCAAGCTCCACGTTAAGCGTGAAGTTTTCACGGCCGACGCAACAAACCGCCTACGAGCCCTTTAAGCCCAATACTTGTG
+
CCCCCGGGGGGGGGGGGGGGGGGGGGGGGGGGGGGGGGGGGGGGGGGGGGGGGGGGGGDGGGGGGGGGGGGGGGGGGGGGGGGGGGGGGGGGGGGGGGGGGGGGGGGGGGGGGGGGGGGGGGGG@FGGGGGFGGGGG8EGGGGGGGGGGGGGGGGGGGDGGGGF7E@FCEDGGGGGGGGGDF7=DGGDGDFDFGGFFFGADBFEFF@FFFFFFFGGFF9:<F(80:>1:?:><4<F(42:27<<AB?
@M00200:207:000000000-ALC1F:1:2108:27140:14281 2:N:0:5
TACCGGGGTATCTAATCCCGTTTGCTCCCCTGGCTTTCGCTCCTCAGCGTCAATATTGGTCCAGGATGCCGCCTTCGCCACCGGTGTTCTTCCGGATCTCTACGCATTCCACCGCTACACCCGGAATTCCATCTGCCTCTACGGTGCCCTAGCCCTACAGTCGCAGCGGCAGATTCAGGGTTGAGCCTCGAACTTTCACCGCGGCCTTATAGTGGCCACCTACGCGCCCTTTAAACCCAATACTTGTG
+
CCCCCGGGGGGGGGGGGGGGGGGGGGGGGGGGGGGGGGGGGGGGGGGGGDGGGGGGGGGGGGGGGGGGGGGGGGGGGGGGGGGGGGGGGGGGFGEGGGGGFGGGGGGGGAFFGGGGGGGGGGGGGGGGGAFGGGFGFGDCGDGEGGGGGFGGGFFEGGGGGGGF):CD>EGGGFCFFGGGFCDGGGG6;5E<FGFFFEFF@AE:@9;6@FFA=5*/6A<F<F>EFF;6>F(34<9=26::BFFA:A>:
@M00200:207:000000000-ALC1F:1:2108:26483:14728 2:N:0:5
TACGCGGGTATCTAATCCCGTTCGCTCCCCTGGCTTTCGCGCCTCAGCGTCAGTGTCGGCCCAGCAACCCGCCTTCGCCGCAGGTGTTCCTCTCGATATCTACGCATTTCACCGCTACACCGAGAATTCCACTCTCCTCTACCGCACTCTCGCCCGCCAGTATCGATCGCCATTCCCAGGTTGAGCCCGGGGCTTTCCCGACAGACTTAACGAACCACCTACGCACGCTTTATACCCAATACTTGTG
+
CCCCCEEGGGGGGGGGGGGGGGGGGGGGGGGGGGGGGGGGGGGGGDGGGGGEGGGGGGGGGGGFGGGGGGGGGGGGFGGGGDGGGGGGGGGGFGGFGGGGGCGGGGGGGGFGGGGGGGGGGGGGGDGGGGGGGGGFGGGGGGGGGDGGGG,6CEGDGGE5FFFE(0AF)AGGGGGGG?FGGGG6*;FGGGDDEGFFF)6;3B>:?::F49B3@?GC:FF:4F?D15,6?<B<B2<F?)4:?FFA2A2
@M00200:207:000000000-ALC1F:1:2108:18188:17667 2:N:0:5
TACTAGGGTATCTAATCCTGTTTGCTCCCCACGCTTTCGCGTCTCAGCGTCAGTTACGTCCCAGCGAGCTGCCTTCGCCATAGGTGTTCCTCCCGATATCTGCGCATTTCACCGCTACACCGGGAATTCCACTCGCCTCTTCCGAACTCTAGTCCGGCAGTATCGACCGGCATCCCAGGGTTGAGCCCTGGACTTTCACAGCCGACTTACCGGACCGCCTACACGCTCTTTACACCCAATACTTGTG
+
CCCCCGGGGGGGGGGGGGGGGGGGGGGGGGGGGGGGGGGGGGGGGGGGGGGGGGGGGGGGGGEGGGGGGGGGGGGGGGGGGGGGGGGGGGGGGGGGGGGGGGFGGGGGGGGFGGGGGGGGGGGGGGGGGGGGGGGGGGGGGGGG>EGGGGGGGGGGGGGGGGFF)=@;DGDGDGGGGGGGGGDGGGGGGGGGFGGFFFGFFFAFBFFFFFFD:(9>>FFFFF004>02:2<DFFFFF?64?:AF9AD
@M00200:207:000000000-ALC1F:1:2109:22362:4125 2:N:0:5
TACTGGGGTATCTAATCCCGTTTGCTCCCCTGGCTTTCGCGCCTCAGCGTCAATACCGGTCCAGGATGCCGCCTTCGCCACCGGTGTTCCTCCAGATATCTACGCATTTCACCGCTACACCTGGAATTCCACATCCCTCTCCCGGATTCAAGCCAATCAGTATCGGACGCAGTTCCCAAGTTGAGCCTGGGGATTTCACGTCCGACTTAGTTGGCCGCCTACGAGCCCTTTAAACCCAGTACTTGTG
+
CCCCCFGGCGFFFDFGGGGGGGGFGGGG<CFFGGCGGEGCDEGGFGGGGGGGGGDGFEGGGGGGGGGGGCFEGEDGGCFGFGGCFDF:FCFFGFGGFGDGFFFGGGE:EFFFGGGGGGGFFFCFEGCCFGDGGGGG?EFFGGEGEEGGFDDFD?FGGDCGGFFFGGG:?EGDCFGFFGG>FF*AD?DG7@CDG7F=AE=F>4)/(82,4A8?78CC>ABDFF77;E@?0?)-<2FF:4((.64<)62
@M00200:207:000000000-ALC1F:1:2109:13162:4917 2:N:0:5
TACTCGGGTATCTAATCCCGTTTGCTCCCCTGGCTTTCGCTCCTCAGCGTCAATATTGGTCCAGGATGCCGCCTTCGCCACCGGTGTTCCTCCAGATATCTACGCATTTCACCGCTCCACCTGGAATTCTGCATCCCTCTCCCGAATTCAAGCCATCCAGTATCCGACGCAGTTCCCAGGTTAAGCCTGGGGATTTCACGTCGGACTTAGTTGGCCGCCTACGAGCCCTTTAAACCCACTACTTGTG
+
@CCCCGGGGGGGGGCEE<EFGF<C@FFGDFFFFD<FFGGEEFGGGGGDF:FGEEGACFFFGFFGFGGGGGDFGGGFGGGGCGCG>FF@FGAFGEEFFCC?=EGGG8FEGGDGCGGG+@,AEDFC8>E8EFGGCFFFC=8F8DDEE+@?=DF;DFGGGGGFGFDF@CA6?EGDCFGFFFF6:@*:C:9FCCCFG5FAFEGF:ADD2=(74FFCCBG2/8.21;;D;E96@@@3C3=)61(44(-)))5
@M00200:207:000000000-ALC1F:1:2109:4821:15372 2:N:0:5
TACGGGGGTATCTAATCCTGTTTGCTCCCCACGCTTTCGCGCCTCAGCGTCAGTAGTGAGCCAGTGTGTCGCCTTCGCCACTGGTGTTCTTCCGAATATCTACGAATTTCACCTCTACACTCGGAGTTCCACACACCTCTCTCACACTCAAGACAGCCAGTATTGAAGGCAATTCCGAGGTTCAGCCCCGGGCTTTCACCCCCAACTTAACTGTCCGCCTACGCGCCCTTTACACCCAATACTTGTG
+
CCCCCDGGGGGGGGGGGGGGGGGGGGGG,CFGGGGGGGGGCGGGGGGGGGGGGGGGGGGGGGGGGGGGGGGGGGGGGGGGGGGGGGGGGGGGGGGGGGGGGGGGGGGGGGGGGGGGGGGGGGGG@EGGGGGGGGEGGGGGGGGGGGGGGGGFGGFDGFGGGGGGFGGD7FCFGFGGGGGGGC*025;CDCCEGGGFFFGFFFFFFFFF@FFCCCCG?ED<DFF@FE;FFFFAFAFFFFF:??FD<:7
@M00200:207:000000000-ALC1F:1:2109:6779:16768 2:N:0:5
TACGAGGGTATCTAATCCTGTTTGCTCCCCTAGCTTTCGCACCTCAGCGTCAGGAACGCGCCAGTCACTCGCTTTCGCCTCCGGCGTTCCTCCTGATATCTACGCATTTCACCGCTTCACCAGGAGTTCCAGTGACCCCTCACGCCCTCGAGCCCGGTATTTTCGGCCGCCGTTCCGACGGTAAGCGTCGGGATTCCACGACCGCTTTGCCGAGCCGCCTACGTGCCCTTTATACCCAGTACTTGTG
+
CCCCCGGGGGGGGGGGGGGGGGGGGGGGCFFFGGGGGGGGGGGGGGGGGEGGGGGGGGGGGGGGGGGGGGGGGGGGGGFGFGGDGGGGGGGGGGGGGGGGFGFGGGGGGGGGGGGGG@FGGGGGGGGGGGFGGGGGFDEGGGGGGGGGGGGGGGGGGCCFFGGGEGGCGGGGGFGGGGGGGF(/2AD9DCEB5CGFACG5>F5@(32:2BFF9>CD9EFFF?1:1:44:?:244B?>?034<2<A>B
@M00200:207:000000000-ALC1F:1:2110:24736:5991 2:N:0:5
TACTAGGGTATCTAATCCCGTTTGCTCCCCTAGCTTTCGCGCCTCAGCGTCAATAACAGGCCAGGAAGTCGCCTTCGCCACTGGTGTTCCTCCCGATATCTACGCATTTCACCACTACACCGGGAATTCCACTTCCCTCTCCTGCCTTCGAGTCGTTCAGTATCGAATGACCCTCCCCAGTTGAGCCGGGGGCTTTCACACTCGACTTGAACGACCGCCTCCGCGCTCTTTAAGCCCAATACTTGTG
+
CCCC?EGFGGGGGGGGGGGDGGGGGGGGCFG8FGGGGGGGGGGGGGGGGGGGG9C,C<FCGGGGGG8E@ECFGGGGGGGGGGGGGCFGGGFGGGGGGGGGGFFFEGGGGGGGGCGFGFGGGCG>FFGGG94E8DFGGGGGGGGGGFGGG?FFEF8+6@=A:DFGDDDDD9=0+;;DCEDGGF@7?GG*9DCE4AFFFEG6/2;:?FFFA<)4)3CD>F:?+816-(,-4):<<24??BF::7<)643
@M00200:207:000000000-ALC1F:1:2111:18086:8169 2:N:0:5
TACTGGGGTATCTAATCCTGTTTGCTACGCACGCTTTCGCTCTTCAGCGTCAGTCACGGCCCAGAGCGGCGCCTTCGCCACTGGTGTTCCTCCTGATATCTGCGCATTTCACCGCTACACCAGGAATTCCCCGCTCCCCTACCGCACTCGAGTCACAGCAGTATCGGGTGGCGGCTCTGGGTTGAGCCCAGAGTTTTCACACCCGACTTACCGAACCGCCTACGAGCTCTTTACACCCAGTACTTGTG
+
CCCCCDGGGGGGGGGGGGGGGG9FGGGG@FGGGGGGGGGGGGGGGGGGGGGGGGGGGGGGGGGGGGGGGGGGGGGGGGGGGGGGGGGGGGGGGGGGGGGGGGGGGGGGFGGGGGGGGGGGGGGGGGGGGGGGGGGGGGGGGGGGGGGGGGFEGGGGGGGGFGGGGGGGGGGGGFGGGGGGGGGDGGGGGGGGGFGFFEGFFFFFFFFFFFFFFFGFFFFFFF?:?DFFFFFFFFGF?BBFFAAAFDD0
@M00200:207:000000000-ALC1F:1:2111:5642:16752 2:N:0:5
TACTAGGGTATCTAATCCTGTTTGATACCCACGCTTTCGTACATCAGCGTCAGTAATAGATTAGTGAGCTGCTTTCGCAATCGGTGTTCTAACATATATCTATGCATTTCACCGCTACTCATCTTGTTCCGCTCTCTTCATCTAGATTCAAGTCCTACAGTTTCAAAGGCACTACGTCGGTTAAGCTGCAGTCTTTCACATCTGACTTATAAGACCGCCTGCGTACCCTTTATACCCAATTCTTATT
+
CCC8@FGGGGGGGGGGGGGGGG,C,C,C,CFGGGGGGGG@,C,CFGGGGGGG,E,,,C,,;6FG<FGGGCGG,FFGGG,F,5@F,BFGGG;,,A9EFGGGGGCGGGGGGGGGGGGGGG,,,C,,5,CEGG+B+@4@2@G83,@,,@4DFGGGGG,,,@DFG,DF;EE,DF+@+3A++60@EEGFGGDD+0=+=FFFCEG+*;1DB<CCF*?+;CGAFF9@55>5):@BFFFFF*B9@EFF*/98***
@M00200:207:000000000-ALC1F:1:2111:12645:17491 2:N:0:5
TACCAGGGTATCTAATCCTGTTTGCTCCCCACGCTGTCGCGCCTCAGCGTCAGCCACAGCCCAGCGGGCCGCCTTCGCCACCGGTGTTCTTCCGGATCTCTACGCATTCCACCGCTACACCCGGAATTCCACCCGCCTCTACTGTGCTCCAGCGCGGGAGTCGCCACGGCCGATCCGGGGTTGAGCCCCGGACTTTCACCGCCGCCTTCCCGCGCCGCCTACGCGCCCTTTAAACCCAATACTTGTG
+
CCCCCGGGGGGGGGGGGGGGGGCFGGGG:@@FFECEGGFGEGGGGFDFGFGGGGGGGGGGGDGGGGGFGGGGGGE94FFDGGGGGGFDFEEGFFCF=>ECDEEDF8FGGGFGGGGE>F=FGEGDGDFFGGFGGGGEEEGGFGGGGGGGGDFFGDDGGCC*;CDGG5=EDGC8C>ECGGG3?CEC4FGGDGGGG>F4@<G68>EB>>?0@?F5;9DE05;1-48D0<>B;F?).):<??:(,:96<<?
@M00200:207:000000000-ALC1F:1:2111:3568:18757 2:N:0:5
TACGAGGGTATCTAATCCCGTTTGCTCCCCTGGCTTTCGCGTCTCAGCGTCGGCACACCCCCAGTCACCTGTCTTCACCTTCGGCGTTCCAAGCGATATCTACGCATTTCACCGCTCCACCGCTTGTTCTAGTGACCCCTGAGTGGCTCAAGACCGCCAGTATGCCCAGCGGTTCCACGGTTGAGCCGTGGGATTTCACAAGGCACTTAACGATCCGCCTACACGCGCTTTAAGCCCCATACTTGTG
+
CCCCCGGGGGGGGGGGGGCGGGCFGGGGCFFCGGGGGGGGG@FDGGG,FFGCE7F7<E,6FFGGC,CFFGGEFGGFBFGGGGGGDEGFGGEFDFEGGGGGGGGFGGGGGGGGFGGGGGGGGGGG:DAEG,@,7EDFG8EGF?==A1=+@+@8DFC@EGGEFGG:=E637EDCDFGG7?>DFE5FGGGD*:?47FGFFCGA.;053=DEFFFA11FE;FF;0:8?<33;BEF<F2CF:(((.4:<2<0
@M00200:207:000000000-ALC1F:1:2111:7057:19386 2:N:0:5
TACGCGGGTATCTAATCCTGTTTGCTCCCCACGCTTTCGTGCCTCAGCGTCAGTGTTGATCCAGATGGCCGCCTTCGCCACTGGTGTTCCTCCCGATATCTACGCATTTCACCACTACACCGGGAATTCCACTACCCTCTCCTGCCTTCGAGTCGGTCAGTATCGCGTGACCCTCCCCAGTTGAGCCGGGGGCTTTCACACGCGACTTGATCGACCGCCTGCGCGCTCTTTATGCCCAATCCTTGTG
+
CCCCCGGGGGGGGGGGGGGGGGCFGGGG,BFGGGGGGGGGGGGGGGGGGGGGGGGGGGGGGGGGGGGGGGGGGGGGGGGGGGGGGGGGGGGGGGGGGGGGGGGGGGGGGGGGGGGGGGGGGGDGGGGGGGGGGGGGGGGGGGGGGGGGGFGGGGGGGGEGGFGGGGGGGGGGGFGGGGGG6EEFFGGDGDGGGFGFFFGFE:EE>F>FFAFF:BGFFFFBB?>E9>4?<FAF2<CF?D:8(8A<AAF
@M00200:207:000000000-ALC1F:1:2112:27045:11136 2:N:0:5
TACGAGGGTATCTAATCCTGTTTGCTCCCCACGCTTTCGTGCCTGAACGTCGGTACTGGTCCAGGAAGCCGCTTTCGCCACTGATGTTCCTTCCGATATCTACGCATTTCACCGCTACACCGGAAATTCCGCTTCCCTCTACCGTACCCTAGCTATTCAGTCTCGAATGCAATTCCCAGGTTGAGCCCGGGGCTTTCACACCCGACTTAGATAGCCGTCTACGCACGCTTTAAACCCAATACTTGTC
+
CCCCCGGGGGGGGGGGGGGGGG<FGGGGFGFFGGGGFGGGGGGGGGGFGGFFGGGGGGGGGFGGGGGGGGGGG7FFGGGGGGGGGFGGGGGGGGGGGGGGGGGGGGCGGGGFFEGGGGGGGGGGGGDGGGGGGGGGGGGGGGGGGGEDEFCDGGGFDAAFEFGG?FGGGGGCFBGFGFGGGGEG5CGGGGGD>C>6FEGFFFFF>>BFF6AFEFGFFEFFDFF0;:39DF?4<<F4::??:?AA<>-
@M00200:207:000000000-ALC1F:1:2112:15852:11614 2:N:0:5
TACAAGGGTATCTAATCCTGTTTGCTCCCCACGCTGTCGCGCCTCAGTGTCAGAAACTGCCCAGCAGACCGCCTTCGCCACCGGTCTTCCTCCGGATCTCTACGCATTCCACCGCTACACCCGGAATTCCGTCTGCCTCTACAGTCCTCGAGTTTGACAGTCGGCACGGCAGATCCGGGGTTGAGCCCCGGACTTTCACCACACCCTTATCAAACCACCTACGCGCCCTTTACACCCAATACTTGTG
+
CCCCCGGGGGGGGGGGGGGGGG@FGGGGGGGGGGGGGGGGGGGGGGGGGGGGGGGGGGGGGGGGGGGGGGGGGGGGGGGGGGGGGGGGGGGGGGGGGGGGGGGGGGGGGGGGGGGGGGGGGGGGGGGFGGGGGGGGGGGGGGGGGGGGGGGGGGGGFGGGGGGDGGGGDGGGGFGGGGGGGGGGGGGGGGGDEGGFFFGA8FFFFFFFFFFFFFGFFFFFFFFFFEFFFFF<>DFFFFFBBFB>A5:
@M00200:207:000000000-ALC1F:1:2112:11226:13975 2:N:0:5
TACAGGGGTATCTAATCCTGTTTGCTACCCACGCTTTCGAGCCTCAGTGTCAGTTACAGTCCAGAGAGCCGCTTTCGCCACCGGTGTTCCTCCATATATCTACGCATTTCACCGCTACACATGGAATTCCACTCTCCTCTACTGCACTCAAGTCTAACAGTTTCCAATGCACACAATGGTTGAGCCACTGCCTTTTACATCAGACTTATTAAACCACCTGCGCTCGCTTTAAACCCAATCCTTGTGCGATC
+
9CCCCGGGGGGGGFGGGGGGGG,CEFFCFEFC+@CFFGGGGCCFGGGFGGG<FGEEFF<FFGFGFGGEEFG>FDGF@FGGGGGGEGGGGFFGGGGGGGGGDGFFEEGGGAFFGGDCGGGGGGGF?@,AEDGGGGFFGFDFFGGGGGFF?8>DFGG8=BFFFFGGGGCDGGGGGFDGGGCFA=DFGGGGF?D8?FGAFCDFFB5*8=*+;?+;;CGFD?@CBA=ADAB254A?6.;8>(7(-8<@8)8(623
@M00200:207:000000000-ALC1F:1:2113:14684:2156 2:N:0:5
TACTGCGGTATCTAATCCGGTTCGCTCCCCTCGCTTTCGCGCCTCAGCGTCAGTAACGGCCCAGCTGATCGCCTTCGCCACCGGCGTTCCTTGCTATATCTGCTCATTTCCCCGCTCCCCCGCTCGTTCCTTCTGCCTCTACCGCCCTCTACTCCACCCAGTATCCGTCCCACGTCCACAGTTAACCCGTGAATTTCCCCTCCGGCCTCACCTACCCGCCTCCCGCCCCTTCAACCCCAGTCCTTTCTTGT
+
@,A@-,,+8+CF@-,CFE++8@,+7@C@DFE7FFCDDF@F7CBBC8,,:FF,,,,,<6++@@,9<,,,:EBCF,CE<@B,B,++4+@FFGG,,A,,9,9A@9,,:,9AEF,=E+BE+@+@3++8++8@DF,335,3@D:=,;E++@EGG*,,,,*41,1=,=+5:94***2*2)2*2*4*,;=:++2>):*/:::@+)*))23.((,4)03(,4*0()4(,(.(()(-(-4().*.,-(-,).6)-).)))
@M00200:207:000000000-ALC1F:1:2113:7422:10755 2:N:0:5
TACCCGGGTATCTAATCCTGTTCGCTCCCCTGGCTTTCGCTCCTCAGCGTCAATGCCGGTCCAGGATGCCGCCTTCGCCACCGGTATTCCTCCAGATATCTACGCATTTCACCGCTACACCAGGAATTCCTTCTACCCCGACCGTACTCTAGCTGTGTAGTTTCCACTGCCTTGATGAGGTTAAGCCTCATTCTTTGACAGCAGACTTACACTGCCACCTGCGGACCCTTTAAACCCAATACTTGTG
+
CCCCCGGGGGGGGGGGGGGGGG6CGGGEGGGGGGGGGGGGGGGGGGGGGGGGGGGGGGGGGGGGGGGGGGGGGGGGGGGGGGGGGGGGGGGGGGGGGFGGGGGGGGGGGGGGGGGGGGGGGGGGGGGGGGGGGGGGCFGDGGGGGGGGGGGGGGGGGGGGGGGGGGGGGGGGGGGGFGGGGGGGFGFFGGGGFGGFF4CFFFDBFFFFFFFFFFGF@FDBEF@90>@DFDFFFFFF?;;1)4C?EFE
@M00200:207:000000000-ALC1F:1:2113:19692:14107 2:N:0:5
TACGGGGGTATCTAATCCTGTTTGATCCCCACGCTTTCGTGCCTCAGCGTCAATATTTGTGTAGCCAGCTGCCTTCGCAATTGGTGTTCTATGTCATATCTATGCATTTCACCGCTACATGACATATTCCGCTAACCTCCACAACATTCAAGACTAATAGTATCCATGGCAGTTTCCAAGTTAAGCTTGGAGATTTCACCACGGACTTAAGAATCCGCCTACGCACCCTTTAAGCCCAGTACTTGTG
+
CCCCCGGGGGGGGGGGGGGGGG,CFGGGGGFGGGGGGGGGGGGGGGGGGGGGGGGGGGGGGGGGGGGGGFGGGGFGGGEEGBFGGGGGGFGGGGFGFGGGGGGGGGGGGGGGGGGGGGGGGGGGGGGGGGFGGGGGFGGDGGGCGGGFGFFFFGGGGFFGGGGGAFGGFFGGFGFGGGCFGGGGGGGGFC7DFFFFFFGFF*:>ABFFFFEECEFFFFAFA5@F@F>FFD==E@FA;@@EFEEE<C3
@M00200:207:000000000-ALC1F:1:2113:24387:20359 2:N:0:5
TACAAGGGTATCTAATCCTGTTTGCTCCCCATGCTTTCGTACCTCAGTGTCAGTATTAGGCCAGATGGCTGCCTTCGCCATCGGTATTCCTCCAGATCTCTACGCATTTCACCGCTACACCTGGAATTCTACCATCCTCTCCCATACTCTAGTCTCCCAGTATCGAATGCAATTCCTAAGTTAAGCTCAGGGATTTCACATCCGACTTAAAAGACCACCTACGTACGCTTTAAACCCAGTACTTGTG
+
?CCCCGGDFGGGFGGFFFFE<C,CAADCFFFFGCGDFGFF8DECCFGCFDGGGDC9<FGGGGGGGFGGGFGGGDFGGGGGFFFGGA@FDF9A8FFGG,;<EFGG>E7CEFEFFDDGGGGC,=EFEFCFDGFCFCE@FGGG8D?AAEGGGCFF@,+,9@DGDC8;@FFCGDF?F7?9FFDGF8=FFCBCDFGFF6?D7C7C+:018=8)+<>:7CG55@)5@8@01?=5@5>AC;FA):5;6>*29>E
@M00200:207:000000000-ALC1F:1:2113:7788:20765 2:N:0:5
TACGGGGGTATCTAATCCTGTTCGCTCCCCACGCTTTCGTGCATGAGCGTCAGTACAGGCCCAGGGGACTGCCTTCGCCATCGGTGTTCCTCCGCATATCTACGCATTTCACTGCTACACGCGGAATTCCATCCCCCTCTGCCGTACTCCAGCCGTGCAGTCACAAGTGCAGTTCCCAGGTTAAGCCCGGGGATTTCACACCTGTCTTGCACAACCGCCTGCGCACGCTTTCAGCCCAATACTTGTG
+
CCCCCEGGEGGGGGGGGGGGGG,BFDFFGGGGGGGGGFGGGGGGGGGGGGGGGGGGGGFGFDGFGGGGGGGGGGGGGGGGGGDFFEGGGGGGFEGGGGGGGGFECGGGGFFFGACFFFFGGGGEEGGGGGGGGGGFGGGGGCFGEGGGGGCCF:DE>EFC;FGGGGFGGGGGG@FGGGG:CDF+CGFGGGGGFGGFF3FFFDFFCFCEFFE@E1>A1>91369>FFFF?08)6>FF?B?:BD<AA>?
@M00200:207:000000000-ALC1F:1:2114:21580:2553 2:N:0:5
TACTGGGGTATCTAATCCTATTTGCTCCCCACGCTTTCGTGCCTGAGCGTCAGTTACAGGCCAGGCGGCCGCCTTCGCCACTGGTGTTCTTCCACATCTCTACGCATTTTACCGCTACACGTGTAGTTCCACCGCCCTCTCCTGTCCTCGAGCATACCAGTTTCCAAAGCCTGTACAGGTTGAGCCCGTACCTTTCACTTCAGACTTGATATGCCGCCTGCGCACCCTTTATGCCCAGTACTTGTG
+
CCCCCGGGGGGGGGGGGGGGGGGGGGGGGGGGGGGGGGGGGGGGGGGGGGGGGGGGGGGGGGGGGGGGGGGGGGGGGGGGGGGGGGGGGGGGGGGGGGGGGGGGGGGGGGGGGGGGGGGFEGF,;FFFGGGGGGGGG>FGGFGGGFGGGGDEGGGGGFGGGGGGGGGGFG5CFFGGGGGGGGGGGGGGGDGDFBF=FEGFFFFEFFF34BCE?ECB6>?D@FBFFB;DDFECEEF;@DFFFF<BAF
@M00200:207:000000000-ALC1F:1:2114:9675:10068 2:N:0:5
TACGGGGGTATCTAATCCCGTTTGCTCCCCTAGCTTTCGCGCCTCAGCGTCAAGAACAGGCCAGGAAGTCGCCTTCGCCACTGGTGTTCCTCCCGATATCTACGGATTTCACCACTACACCGGTAATTCCACTTCCCTCTCCTGCCTTCGAGTCGATCAGTATCGCGTGACCCTCCCCAGTTGAGCCGGGGGCTTTCACACGCGACTTGAACGACCGCCTGCGCGCTCTTTACACCCAGTACTTGTG
+
CCCCCGGGGGGGGGGGGGGGGGGGGGGGGGGGGGGGGGGGGGGGGGGGGGGGGGGGGGGGGGGGGGGGGGGGGGGGGGGGGGGGGGGGGGGGGGGGGGGGGGGGGDEGGGGGGGGGGGGGGGG1<@FGGGGGGGGGGGGGGGGGGGGGGGGGGGGGGGEGGGGGEGDGGGGGGFGGGGGGGGGGGGGGGGGFFGGFFFGFFFFFFFFBFFBFFFGFFEFB?B9;>EFFFFF2><FFFF?:ADFA<4:
@M00200:207:000000000-ALC1F:1:2114:29618:11544 2:N:0:5
TACTAGGGTATCTAATCCTGTTCGCTCCCCACGCTTTCGCTCCTCAGCGTCAGTATCGGCCCAGAGACCCGCCTTCGCCAACGGTGTTCCTCCTGATACCTGCGCATTTCACCGCTACACCAGTAATTCCACCTGCCTCTACTGTGCTCGACCCTGACAGTTTAGAAGGCAGCCCTGCGGTTAAGCCGCAGGATTTCACCCCCTACTTATCAGGCCGCCTACGCGCCCTTCAAACCCAATACTTGTG
+
<CCC@ACFFDCGGD9CF<9FE96@C:C+DC6FC7@C<FFCCEFGGGG@GGGCFECF<@:+BFF8,ECGFGEF:CE?FF?C+AB7B,8=FCFG<F8??D,,9>FECGGGGGCEAFCEEB>E,@A,54A;E,@E@FFG898DDGG?;,@9A6@+@+@EGFC9,2=DFFGG;3=CCFCC?CCDCDDFCGC/97D559C7=@8A7?5>9BE6FF4?53*:;)7;<@;19)-,73(.6:*78323?>))..3
@M00200:207:000000000-ALC1F:1:2114:5233:11598 2:N:0:5
TACTGGGGTATCTAATCCTGTTTGCTCCCCTAGCTTTCGTTCCTCAGCGTCAGTTGCGGTCCAGCCAGCCGCCTTCGCCACGGGTGTTCCTGCAGATATCTACGCATTTCACCGCTACACCTGGAATTCCACTGGCCTCTCCCGGCCTCAAGCAAAGCAGTTTGGACGGCAGTTCCTCGGTTAAGCCGAGGGATTTCACCATCAACTTGCCAAGCCGCCTACGCGCCCTTTCCACCCATTCCTTGTG
+
CCCCCGGGGGGGGGGGGGGGGGGGGGGGGGEFFGFGGFEGGGFGGG@E@FGG:FFEF::FGDGGGFGCFGCGGGEGFGDEEDEEGCGFGGGDF8?9FGAFF;?FEEDGFD<FGGGECFGGD81,5,CEGFBFCF8E?FFGGGG66@EDEGFDGGG?8=ACFGGGE68?DGGDGFGDCCD*CDG8BFFCGDD5?CD7A4CF=8A3*7CE6=(/./C>B>92:@?9(8;;>FB))6?FF<(-)).:)-5
@M00200:207:000000000-ALC1F:1:2114:16702:11795 2:N:0:5
TACTGGGGTATCTAATCCTGTTTGATCCCCACACTTTCGTGCCTGAGCGTCAGTAACTGTCCAGGAAGCTGCCTTCGCCATTGGTGTTCCTCACGATATCTACGCATTTCACTGCTACACCGTCAATTCCGCTTCCCTCTCCAGTACTCTAGCCGGATAGTTTCGGGCGCAGTTTCAAGGTTAAGCCTTGAGCTTTCACACCCGACACACCCGGCCGCCTGCGCACCCTTTAAACCCAATACTTGTG
+
CCCCCGGGGGGGGGGGGGGGGGGGGGGGGGGGGGGGGGGGGGGGGGGGGGGGGGGFGGGGGGGGGGGGGGGGGGGGGGGGGAFFGGGGGGGGGGGDFGGGGGGGGGGGGGGGGGGGGGGGGGG8:FGGGGFC>CGGGGGFGFGGGGGGGGGGGCGGEGEGG8DG68>CDGGGGFGGC,=7EDFGFGFF?6CFFGG@FEFFFBEAFBBAF9>5@>4;2B>D?;(3;FFFFF@F<4F;?F:()4<6265
@M00200:207:000000000-ALC1F:1:2114:20954:13595 2:N:0:5
TACTAGGGTATCTAATCCTGTTTGCTCCCCACGCTTTCGCGCCTCAGTGTCAGTTACAGACCAGAAAGTCGCCTTCGCCACTGGTGTTCCTCCATATCTCTACGCATTTCACCGCTACACATGTAATTCCACTTTCCTCTTCTGCACTCAAGTCTCCCAGTTTCCAATGACCCTCCACGGTTGAGCCGTGGGCTTTCACATCAGACTTAAGAAACCACCTGCGCGCGCTTTATACCCAATACTTGTG
+
CCCCCGGGGGGGGGGGGGGGGGGGGGGGGGGGGGGGGGGGGGGGGGGGGGGGGGGGGGGGGGGGGGGGGGGGGGGGGGGGGGGFGGGGGGGGGGGGGGGGGGGFGGGGGGGGGGGGGGFGGGG92AFGGGGGGGGGGGGGGGGGGGGGGGFFGGGGGGGGFFGGGGGGGGGGGFGGGGG8FGGGFGGGGGGEFFGFFFGFCFFEEFFEFFFCF:FACFFDB=9AAB@BB=BF?);:4;084)6CEF8
@M00200:207:000000000-ALC1F:1:2114:8871:17136 2:N:0:5
TACTGGGGTATCTAATCCTGTTTGCTCCCCTAGCTTTCGCACCTCAGCGTCAGGAACGCGCCAGTCACTCGCTTTCGCCTCCGGCGTTCCTCCTGATATCTACGCATTTCACCGCTTCACCAGAAGTTCCAGTGACCCCTCACGCCCTCGAGCTCGGTATTTTCGGCCGCCGTTCCGACGGTAAGCGTCGGGATTCCACGACCGATTTGCCAAGCCGCCTACGTGCCCTTTAAACCCAGTACTTGTG
+
CCCCCGGGGGGGGGGGGGGGGGGGGGGGGGGGGGGGGGGGGGGGGGGGGGGGGGGGGGGGGGGGGGGGGGGGGGGGGGGGGGGGGGGGGGGGGGGGGGGGGGGGGGGGGGGGGGGGGFGGGGG,3EEFGGFGGGGGGECGGGGGGGGGGGDEGGGGGGGGCEGGEGGGDGGGGBGFGGGG=5ECFGGGGGDD:DFEAEGFFFFFBB6?FFFB>:FFBF>FFF0:BF0<FFD2A2?F:(8>4>AFFFF
@M00200:207:000000000-ALC1F:1:2114:20270:19529 2:N:0:5
TACAAGGGTATCTAATCCGGTTCGCTCCCCACGCTTTCGCGTCTCAGCGTCAGTTGCAGGCCAGGAAGCCGCCTTCGCCACTGGTGTTCCTCCAGATATCTACGCATTTCACCGCTACACCTGCAATTCCGCTTCCCTCTCCTGCACTCTAGCCAGGCCAGTTTGCAATGCAGTTTTCCGGTTGAGCCGGAAGATTTCACATCACACTTAACCAGCCGCCTACACGCGCTTTAAGCCCAATACTTGTG
+
CCCCCGGGGGGGGGGGGGGGGGGGGGGGGGGGCGGGGGGGGFGGGGGGGGGGGGGGGGGGGFGGGGGGGGGGGGGGGGGGGGGGGGGGGFGGGFGGGGGGGGGGGGGGFGGGGGGGGGGGGGG,5CFGGGGGGEGGGGGGFFGGGGGGGGGGGGFFFGDFGDFCFGCCFGGGGFGF;FGGGGGGGGG>CCDBB>FEFFGFFF45EFEFFFFFE3C;9BB>D@@FFBB>(6??FFFFFFB:FBF>4<<:
@M00200:207:000000000-ALC1F:1:2114:21061:20077 2:N:0:5
TACAAGGGTATCTAATCCTGTTTGCTCCCCACGCTTTCGCGTCTCAGCGTCAGTCACTGTCCAGAAGGCCGCCTTCGCCACCGGTGTTCCTCCTGATATCTGCGCATTTCACCGCTACACCAGGAATTCCGTTCTCCCCTGCATACCTCCAGTCTGCCCGTATCGAAAGCAAGCCATGAGTTAAGCTCATGGTTTTCACTCCCGACGCGACAAACCGCCTACGAGCCCTTTATACCCAATACTTGTG
+
CCCCCGGGGGGGGGGGGGGGGGGGGGGGGGGGGGGGGGGGGGGGGGGGGGGGGGGGGGGGGGGGGGGGGGGGGGGGGGGGGGGGGGGGGGGGGGGGGGGGGGFGGGGGGGGGFGGGGGGGGGG+<FEGGGGGGGFFGGGGFGGGGGGGGGGGGGFGGFGCEEGGDFGGGGGGGFGGGGF><CFC>FGGGGGFFFGFFFGFEFF9ABFFDFFFFFGFBF0;<D<?;:>BF72<A<F4:?0<?FFFFFF
@M00200:207:000000000-ALC1F:1:2114:11443:20781 2:N:0:5
TACGCGGGTATCTAATCCTGTTTGCTCCCCACGCTGTCGCGCCTCAGTGTCAGAAACTGCCCAGCAGACCGCCTTCGCCACCGGTCTTCCTCCGGATCTCTACGCATTCCACCGCTACACCCGTAATTCCGTCTGCCTCTACAGTCCTCGAGTTTGACAGTCGGCACGGCAGATCCGGGGTTGAGCCCCGGACTTTCACCACACCCTTATCAAACCACCTACGCGCTCTTTAAGCCCAATACTTGTG
+
CCCCCGGGGGGGGGGGGGGGGGGGGGGGGGGGGGGGEGGGGGGGGGGGGGGGGGGGGGGGFGGGGGGGGGGGGGGGGGGGGGGGGEGGGG;FGFFGFGGGGGGGGGGGGFFGGGGGEGCGGGG+<=FFGGGGGGGGGGGGGGGGGGGGGGGGG6FFFGFGGGGGGGGGGGGDDFGGC=DDEDGGGGGCDGGFFG44CFGFEFFBFF:?FFFFAFGF?@2244:>>B>FFF9A<94@3:137>A<<F7
@M00200:207:000000000-ALC1F:1:2114:13093:24841 2:N:0:5
TACAGGGGTATCTAATCCTGTTTGCTCCCCACGCTTTCGCGCCTCAGCGTCAGTTCCGGTCCAGTGAGCCGCCTTCGCCACTGGTGTTCCTCCCAATATCTACGCATTCCACCGCTACACCCGAAATTCCACCCGCCTCTACTCTGCTCAAGCCTGGCAGTTCGCACGGCAGACCTGGGGTTGAGCCCCAGGCTTTCACCACACGCTTACCAAGCCACCTACTCGCCCTTTAAACCCAATACTTGTGCGAT
+
CCCCCGGGFGGGG9FGGGGGGGGGGGGGGGGGGGGGGGGGGGGGGGGGGGGGGFGGGGGGGCGGGGGGGGGGGGGGGGGGGGGGEGFEGGGGGEGGGGGGGGGGGGGGGGGGGGGGEGGGGGE606AEFGGGGGGEGEGGGG=8EGGFGGGGGGGG8@FEGAFEECGGCGDGGFGGDGFGCDE4CFG<DDCAFGG=4*=ABFF;@>;@)8=4;;F>;;=38;34;:9<>182).7<18602256)<)-1:(
@M00200:207:000000000-ALC1F:1:2115:12488:6468 2:N:0:5
TACTCGGGTATCTAATCCCGTTTGCTCCCCTGGCTTTCGCTCCTCAGCGTCAGTATCGGTCCAGGATGCCGCCTTCGCCTGTGGTGTTCCTCACGATATCTACGCATTTCACTGCTACACCGTCAATTCCGTTACCCTCTCCAGTACTCTAGTCGAGTAGTTTCAGACGCAGTTCCGAGGTTGAGCCTCGGGATTTCACATCTGACACACCCAACCGCCTGCGCACCCTTTACACCCAATACTTGTG
+
CCCCCGGGGGFGGGGG,CEGGGGGGGGGGGGGGGGGGGGGGGGGGGGGGGGGGGGGGGGGGGGGGGGGGGGGGG6@B,@FFGFGGGGGGGGGCGGDFGEFGGGGGGGGG@<FGDGGGGGGGGG+@BFGGDGGGGGFGGFDGGA=F8EDGGCDFGEGEGGGGGGGFFFGGGDGGFGGCEDGGFGDCF;FGGGGEC>FFFFCEFFEEEFFG=/:BDDEFFFDBFF@FFFFFF@C)<AF@?<;4@EECC?
@M00200:207:000000000-ALC1F:1:2115:7643:10580 2:N:0:5
TACTAGGGTATCTAATCCTGTTCGCTCCCCACGCTTTCGCGCCTCAGCGTCAGGAGATGCCCAGAGACCCGCCTGCGCCACCGGTGTTCCTCCCGATCTCTACACATTTCACCGCTACACCGGAAATTCCAGTCTCCTCTGCATCCCTCAAGAACGGCAGTATCAGCCGACGTTTCTCGGTTGAGCCGAGAGATTTCACGACTGACTTGCCATCCCGCCTACGCGCCCTTTAAGCCCAATACTTGTG
+
CCCCCGGGGGGGGGGGCFGGGGGGGGGGGGGGGGGGGGGGGGGGGGGGGGGGGGGGGGGGGGGGGGGGGGGGGG,@F@FGGGGGGGGGGGGGGGGGGGGGGGGGGFGGGGGGGGGGGGGGGGG+=BFGGGGGGGGGGGGGGGGGGFGGGGGGGGGDEGGGGGGGGCGGGGGGDFGGGGGGGGGGGGGGGCGGFGGFFFFFFFFFFFFFGFFFFFGFDFFFFFFFBFFFFFFA5<FFBF:?FFFA2<7
@M00200:207:000000000-ALC1F:1:2115:22286:11529 2:N:0:5
TACTAGGGTATCTAATGCCGTTCGCTCCCCTAGCTTTCGCGCCTCAGCGTCAAGAATGGGCCAAGTAGTCGCCTGCGCCACTGGTGTTCCTCCCGATATCTACGCATTTCACCACTACACCGGTAATTCCACTACTCTCTCCCACCTTCAAGCCGATCAGTTTCCGATGCCGTTTCCCAGTTAAGCCGGGAGCTTTCACATCGGACTTGACCAGCCGCCTGCGCGCTCTTTAAACCCAGTACTAGTG
+
CCCCCGGGGGGGGGGG,CCFGGGGGGGGGGGGGGGGGGGGGGGGGGGGGGGGGGGGGGGGGGGGGGGGGGGGGG4@FEGGGGGGGGGGGGGGGGGGGDGGGGGGGGGGGGGGGGGGGGGGGGG@6CGGGGGGGGGGGGGFGG?FG8EFGGGGGFGGGGGGGGGGGGGEGGGGGFDGBFGGFGDGGGGDGDGGB49AFFFFFF25=@FFGFFFFFGF959;<FBB@EFF?BAFFFFFFF::>A<))6)
@M00200:207:000000000-ALC1F:1:2115:8600:13759 2:N:0:5
TACGCGGGTATCTAATCCTGTTTGCTCCCCACGCTTTCGTGCATGAGCGTCAGTATTGGCCCAGAAGGCTGCCTGCGCCATCGGTGTTCCTCCACATCTCTACGCATTTCACCGCTACACGTGCAATTCCACCTTCCTCTGCCATACTCCAGCGTCGTAGTTTCGAGCGCAATTCCCAAGTTAAGCTCGGGGCTTTCACACTCGACTTGCGACGCCGCCTGCGCACACTTTAAACCCAATACTTGTG
+
CCCCCGGGGGGGGGGGCFGGGGGGGGGGGGGGGGGGGGGGGGGGGGGGGGGGGGGGGGGGFFGGGGGGGGGGGG,9CFFGGGGGGGGGGGGGGGGGGGGGGGGGGGGGGGGGGGGGGGFGGGG+6@FFGGGGGGGGGGGGGGGGGGGGGFGGGGEDGGGGGGGGGGGGGGGGGFGGFFGGGGG7DGCDGGGGFGGFFFFFFFFFFFFFGFFFBFG>@FF?FFBFFFFFFFFF<AFFFFB0:>BAFBF
@M00200:207:000000000-ALC1F:1:2116:14391:3246 2:N:0:5
TACACGGGTATCTAATCCTGTTTGCTCCCCTAGCTTTCGTTCCTCAGCGTCAGTTGTGGTCCAGCGCGCCGCTTTCGCCACGGGTGTTCCTGCAGATATCTACGCATTTCACCGCTACACCTGCAATTCCACGCGCCTCTCCCACACTCAAGCACAGCAGTTTTGGAAGCAGCCTCTGGGTTGAGCCCAGAGATTTCACTCCCAACTTGCCACACCGCCTACGAACCCTTTAAACCCAATACTTGTG
+
CCCCCGGGGGGGGGGGGGGGGGGGGGGGGGGGGGGGGGGGGGGGGGGGGGGGGGGGGGCGGGGGGGGGGGGGGGCFGGGGGGGDGGGGGGGGGGGGGGGGGGGGDEEGGGGGGGGGGGGGGGG,==EGGGGGGEGGGGGFGGGGGGGGGGGGGGGGGGGGEFGGGGFGGGGFGFFGFGGGGGGGGGB)/4;@FGFFFFGFFFB=DDF=CCFEEFDD0AFFFFFF=DF@@FFFF27F:6<?7?DA2)4
@M00200:207:000000000-ALC1F:1:2116:16180:5526 2:N:0:5
TACGCGGGTATCTAATCCTGTTTGATCCCCACGCTTTCGTGCCTCAGCGTCAATCACACCATAGTAAGCTGCCTTCGCAATCGGTGTTCTGTGACATATCTATGCATTTCACCGCTACTTGTCGCATTCCGCCTACCTCTAGTGTATTCAAGCTCATCAGTATCAAGGGCACTGCGATGGTTGAGCCACCGTCTTTCACCCCTGACTTAATAAGCCGCCTACGCACCCTTTAAACCCAATACTTGTG
+
CCCCCGGGGGGGGGGGGGGGGGGGGGGGGGGGGGGGGGGGGGGGGGGGDGGGDG<AFG,6CFGGGEEFGGGGGGGGGGGDGFFGGGEGGGGCG<FGGGGGGGGE9EFGGGGGGGGGGGGGFG94+@EGGGGGGGGGGFFGGFGGEDFFG@FEG?D8EFDFGGGGGGF86CGGGFGG>?C6EGGGGGF):0<;AFFEFEG>CBFFFEBAECF<4AFA@>@FFD>>@?@@6@;EE<=8;@?FF@CECFF
@M00200:207:000000000-ALC1F:1:2116:15929:6943 2:N:0:5
TACTGGGGTATCTAATCCCGTTTGCTACCCTAGCTTTCGCGCCTCAGCGTCAAGAACAGGCCAGGAAGTCGCCTTCGCCACTGGTGTTCCTCCCGATATCTACGCATTTCACCACTACACCGGTAATTCCACTTCCCTCTCCTGCCTTCGAGTCGAGCAGTATCGCGTGACCCTCCCCAGTTGAGCCTGGGGCTTTCACACGCGACTTGAACGACCGCCTGCGCGCTCTTTAAGCCCAGTACTTGTG
+
CCCCCFFGGGGGGGGGGGGGGGGGGGGGGGGGGGGGGGGGGGGGGGGGGGGGGGGGGGGGGGGGGGGGGGGGGGGGGGGGGGGGGGGGGGGGGGGGGGGGGGGGGGGGGGGGGGGGGGGGGGG6=@EGGGGGGGGFGGGGGGGGGGGGGGGGGGGEGGGGGGGGGGGGDGGGGFGGFGGGGGGGGGFC:*3:DGFEFFGFFFFF@FFFFFFF@DGFFFFFFFFFFFFFFBBF99@@?F:?AAAAFFF
@M00200:207:000000000-ALC1F:1:2116:18742:8595 2:N:0:5
TACTAGGGTATCTAATCCCGTTTGCTCCCCACGCTTTCGCGCCTCAGCGTCAGGAATTGCCCAGAGACCCGCCTTCGCCACCGGTGTTCCTCCCGATCTCTACACATTTCACCGCTACACCGGCAATTCCAGTCTCCTCTGCAACCCTCAAGAACAGCAGTATCGATCGACGTTCTTCGGTTGAGCCGAAGGATTTCACGACCGACTTGCCATCCCGCCTACGCGCCCTTTAAACCCAATACTTGTG
+
CCCCCGGGGGGGGGGGGGGGGGGGGGGGGGGGGGGGGGDGGGGGGGGGGGGGGGGGGGGGGGGGGCFGGGGGGGFGGGGGGGGGGGGGGGGGGGGGGGGGGGGGGGGGGGGGGGGGGGGGGGG+6BFGGGGGGGGGGGGGGGGGGGGGGGGGGGGGGGGGGGGGDGGGGDGGGFGGFGGDEGGGGGF)0:DBFFFEFFG:@EFFFFFFFFFFFFFF?FFFFF?FFE9B9<7AABFFFB?BFFFFBFF
@M00200:207:000000000-ALC1F:1:2116:13929:9361 2:N:0:5
TACGAGGGTATCTAATCCTGTTTGCTCCCCACGCTTTCGCGCCTCAGCGTCAGTAATGAGCCAGGTTGCCGCCTTCGCCACCGGTGTTCTTCCCATTATCTACGAATTTCACCTCTACACTGGAAATTCCACAACCCTCTCTCACACTCTAGTCTGCACGTATTAAATGCAGCTCCCAGGTTAAGCCCGGGGATTTCACATCTAACTGTACAAACCGCCTACACGCACTTTAAACCCAATACTTGTG
+
CCCCCGGGGGGGGGGGGGGGGGGGGGGGGGGGGGGGGGGGGGGGEGGGGGGGGGGGGGGGGGGGGGGGGGGGGGGGGGGGGGGDGGGGGGGGGGGGGGGGGGGGGGGGGGGGGGGGGGGGGGG,6@FGGGGGGGGDGGGGGGGGGGGGGGGGGFGGGFGGGGGGGGGGGGGGGFGGFGGGGGGGGFF)1=;BEGFFFFGFFFFFFEEFFFFFAEF4>BFFFFBDF>@FFEFFF<AF;7@FFFE?EC@
@M00200:207:000000000-ALC1F:1:2116:3490:15453 2:N:0:5
TACGAGGGTATCTAATCCTGTTTGCTCCCCACGCTTTCGCGCCTCAGCGTCAGTTCCGGTCCAGTGAGCCGCCTTCGCCACTGGTGTTCCTCCCAATATCTACGCATTTCACCGCTACACTGGTAATTCCACTCACCTCTCCCGGTCTCAAGCCTTCCAGTCTGACAGGCAGTTCCTCGGTTAAGCCGAGGGATTTCACGTTCGACTTAGCAGGCCGCCTACGCGCCCTTTAAACCCAATACTTGTG
+
CCCCCGGGGGGGGGGGGGGGGGGGGGGGGGGGGGGGGGGGGGGGGGGGGGGGGGGGGGEGGGGGGGGGGGGGGGGGGGGGGGGGGGGGGGGGGGGGGGGGGGGGGG7FGGGGGGGGGGGGGGG,?EEEEGGGGGGGGGGGGGGGGGGGGGGGGGGGGGGFFGGGGGGGGGGGGFGGFGGGGGGGGGF):@7ABC4=FFGF:;BFD@@@EFF*>BGDFF@FFFF01:>99<7>B>FF?FF:?F9A968
@M00200:207:000000000-ALC1F:1:2116:25189:22428 2:N:0:5
TACAGGGGTATCTAATCCCGTTTGCTCCCCTGGCTTTCGCTCCTCAGTGTCAGTGTCGGTCCAGGATGCCGCCTTCGCCACGGGTGTTCCTCCTGATATCTACGCATTTCACCGCTACACCAGTAATTCCAATCTCCTCTCCCGGCCTCAAGCTCCACAGTTTCGACAGCGTTTCCACGGTTGAGCCCTGGTCTTTCACTTCCGACTTACAGAGCGGCCTACGAGCTCTTTAAACCCCATACTTATG
+
B@CCCCEFG7FGAFFGGGGGGGFCF<<EGGGFFGGGCCFGGGGGGFFC<FGGGGGEGG:FCCGGGGGFGFGGD:@EDF:?F7FGFGGGGGGGGFE<9A;EFCCFFGGDFGGDFGDG66@FGGG,=EGFGGF@=EA=FGGFFFGGCC@6=D,@9D8,==D8AD9D?C+1@GD6=5FFFFD?877>9C@)34*;@CAEF<FFF>*)<ABDEE4**0*:9A>?DF6@6B(;E=E35>A40((((6)))))
@M00200:207:000000000-ALC1F:1:2116:13564:25044 2:N:0:5
TACTAGGGTATCTAATCCCGTTTGCTCCCCTGGCTTTCGCTCCTCAGCGTCAATGCCGGTCCAGGATGCCGCCTTCGCCACCGGTATTCCTCCAGATATCTACGCATTTCACCGCTACACCTGCAATTCTGCATCCCTCTCCCGGATTCAAGCCATCCAGTATCGGACGCAGTTCCCCAGTTAAGCTGAGGGATTTCACGTCCGACTTAGTTGGCCGCCTACGAGCCCTTTAAACCCAATACTTGTG
+
CCCCCGFGEFGGGGGGGEGEFGGGGGGGGGGGGGGGGGGGGFGGGGGGGGGGGGGGFGGGGGGGGGGGGGGGGG:EC@FGGGGGGGGAFGGGFFGGGGGGGCEFGGGGGGGGGCGGDGGGGFF,64,@EEFGGGGE?FFFDGGGEGGGGFFFFFGGGGFFGGGGGCGGGGDGGCG5AGGGFG+2C85)03@A>DFECEGFBAD>>@2>*9FEC56A9)4<;@FF;;@;@1);C<F5<21(.09<4A7
@M00200:207:000000000-ALC1F:1:2117:19302:3186 2:N:0:5
TACTAGGGTATCTAATCCCGTTTGCTCCCCTGGCTTTCGTCTCTCAGTGTCAGTTGCAGTCCAGAACGCCGCCTTCGCCACCGGTGTTCCTCCAGATATCTACGCATTTCACCGCTACACCTGGAATTCCGCGTTCCTCTCCTGCACTCAAGCTCGCCAGTCTCAGACGCAGTTCCCCAGTTAAGCTGAGGGATTTCACGTCTGACTTAGCAAGCCACCTCCAGACCCTTTATACCCAGTACTTGTG
+
CCCCCGGGGGGGGGGGGGGGGGGGF@FGGGGFEGGGGGGGGGGGGGGEGGGFGGGDEEGGGF@F,FEGG@GGGG7AFFGGGGGGGGGGGCFGFEEGDGFGGGGGGGGGGGGGGCGGDGGGGGGGGGGGGGFEGECCFFGCFGG=?FGGGGGGGGGGCGGEGGFGGGGGGGDD+<C9;9;DGGCD5AC:@CFBDGG=96E?<FF=CCFCEFFFFBF4>FB=(83B*?>DFFE;?6;F136;)/<<47=
@M00200:207:000000000-ALC1F:1:2117:11169:5640 2:N:0:5
TACTGGGGTATCTAATCCTGTTTGCTACCCACGCTTTCGTGTCTCAGTGTCAGTTCAGGCCCAGGTGATTGCCTTCGCCATCGATGTTCCTCCCGATATCTACGCATTTCACCGCTACACCGGGAATTCCAGTCTCCTCTGCAATCCTCAAGAACAGCAGTATCGATCGACGTTCTTCGGTTGAGCCGAAGGATTTCACGACCGACTTGCCATCCCGCCTACGCGCCCTTTAAACCCAGTACTTGTG
+
CCCCCGGGGGGGGGGGGGGEFGFFGGGGGDEFGEGCFGGGGGG<FGGGGFGGGFFGGGGGGBFGGGGGGGGGGGGGGGGGGGGGGGGGFGGGGGDGGGGGGGFF>EDGGFGGFEDECFGFGGGFGGGGGFEGFDGGG8FGGGFF9=DD8GFFGGGCFEGDFGGGCFFGG=CG0*0=?FGC5CGGGGF>AGGFF*==CACFFFFBFB=2@FFFFFF;<BBF?DF@F:29>;EC<BF):<<0449<<D?
@M00200:207:000000000-ALC1F:1:2117:10212:10271 2:N:0:5
TACAGGGGTATCTAATCCTGTTTGCTCCCCACGCTTTCGCGCCTCAGCGTCAGTAATGAGCCAGGTTGCCGCCTTCGCCACCGGTGTTCTTCCCAATATCTACGAATTTCACCTCTACACTGGGAATTCCACAACCCTCTCTCACACTCTAGTCTGCACGTATTAAATGCAGCTCCCAGGTTAAGCCCGGGGATTTCACATCTAACTGTACAAACCGCCTACACGCCCTTTAAACCCAATACTTGTG
+
CCCCCGGGGGGGGGGGGGGGGGGGGDFFGGGGGGGGGGGGGGGGGGGGGFFGGGGGGGGGGGGGGGGGGGGGGGGGGGGGGGGGGGGGGGGGGGFFGGGGGGGGGFGGGGGGGGGGGGGGGFGFGGGGGFGGGGGGGGGGGGGGGGGGGGGFECFFFGGFCFGFGGGGGFFGGFGGGGCF<?ECFGAEA>D5?DCEFFGFFF?EEFFFFFEFFFGFFEFFFFFFFFFFFF;EF3AF@@DD8EFFFCE
@M00200:207:000000000-ALC1F:1:2117:16631:17739 2:N:0:5
TACACGGGTATCTAATCCTGTTCGCTCCCCACACTTTCGCTCCTCAGCGTCAGGACATGCCCAGAGAACCGCCTTCGCCACCGGTGTTCCTCCTGATATCTGCGCATTTCACCGCTACACCAGGAATTCCGTTCTCCCCTGCATACCTCCAGTCTGCCCGTATCGAAAGCAAGCCACCAGTTAAGCCAGTGGATTTCACTCCCGACGCGACAAACCGCCTACGAGCCCTTTAAACCCAATACTTGTG
+
CCCCCGGGGEGGGFGGGGGGGGGEGEGGGEFFGGGGGGGGGGGGGGCGGGGGGFGGGCGGGGGGGGGGGGGGDGGGGGEGFGGGGGEGGFGGGFGGGGAFGDGGGGDGBFGGGGGGGGGGGGFCF>FGGGGGGGCGD=EGDGGFFGGGGGGGA?7EFEFGGGGFGGGEDFD?FFF6CC>FDFGGGGFE=F>FFCCEFEFF6FBB=B@>2@>9)5D>@F@FFFD@;>>?BBF4A)7806:??B>)5:?
@M00200:207:000000000-ALC1F:1:2117:10056:22695 2:N:0:5
TACAGGGGTATCTAATCCCGTTTGCTCCCCTAGCTTTCGTGCATCAGCGTCAGAAAAGACCCAGTAAGCCGCTTTCGCCACAGGTGTTCCTTACGATATCAACGCATTTCACCGCTCCACCGTAAGTTCCGCTTACCTCTATCTTCCTCGAGCACGGTAGTTTTGGGCGCAGTTCCTCGGTTGAGCCGAGGGATTTCACACCCAACTTTCCGCGAAGCCTACGCACCCTTTAAACCCAGTCCTTGTG
+
CCCCCGGGGEGGGGGGGGGGGDGGG9FFGEGGGGGGGGGGGGGGGGGGGGGGGGGGGGGGGGGGGGGGGGGGGGGGGGFGGDFFFGGGGGGGGGGGCEGGGGFGGGGDGGGGGGG>EGGGGGGGGGFGGFGGGGGGGCD?DFGGFGGCGGDGGDFGGGGGGFGGGGGGGGGGGFGCFFDGEDEFGF>EAGDBBGFEFCFFFD@=B9BFFF@2=;)86B@1;8;>;)24?13AAFFF:::7).-<AB?
@M00200:207:000000000-ALC1F:1:2117:11031:22816 2:N:0:5
TACGAGGGTATCTAATCCTGTTTGATCCCCACACTTTCGTGCCTCAGCGTCAGTTACAGCCTAGTAAGCTGCCTTCGCTATCGGTGTTCTTGACGATATCTAAGAATTTCACCGCTACACCGTCAATTCCGCCTACCTCATCTGTACTCAAGCTCCGCAGTATCAATGGCACACTGACAGTTGAGCTGCCATATTTCACCACTGACTTACAAAGCCGCCTACGCAGCCTTTACACCCAATACTTGTG
+
6ACCC;@BB<@E,CFFDGEGCEFFFC<EFGGGEGF@@EFGGGGGGFFFG8@@CFGFCCF8CF,CEGGGFGFFE=FGFGECBFGGGGGGGG9EGEF:@C7AEFGD,C9FFGCC,@CCE:=F@CGGGGGFGGGEGCCE=,4=FFGCCFAFEF?DGGG1@@E6AEDGGD?E6EFG6DGDGGGD=2BEFF@85+3=;C7E?;EF=@5CFFAA=@@E*:*354)72>=A2)/2(*./9C*;-(07B>)/6.)
@M00200:207:000000000-ALC1F:1:2118:26478:10179 2:N:0:5
TACGCGGGTATCTAATCCTGTTTGCTCCCCACGCTTTCGCGCCTCAGCGTCAGTAGTGGCCCAGAGACCCGCCTTCGCCACCGGTGTTCTTCCTGATATCTGCGCATTTCACCGCTACACCAGGAGTTCCAGTCTCCCCTACCACACTCGAGTCTGCCCGTATCGAATGCAGGCCCGGGGTTAAGCCCCGGGTTTTCACATCCGACGCGACAGACCGCCTACGAGCTCTTTAAACCCAGTACTTGTG
+
CCCCCGGGGGGGGGGGGGGGGGGGGGGGGGGGGGGGGGGGGGGGGGGGGGGGGGGGGGGGGGGG-@FGBFEGGGGGGGGGGGGGGGGGGGGGGGGGGFGGGFGGGGGGGGGGGGGGGGGGGGGGGGGGGGGFGGGGGDCG8FGGGGGGGGEEFGFGFGGGGEGGGCFCFGGDF>CGG9DGGDG7CGC/8DD>8>A?FFGFFA@?79>0>(47;?GFFFFFBF?0:E9FFFB<44=FFBBB<A<<)6>
@M00200:207:000000000-ALC1F:1:2118:14187:23666 2:N:0:5
TACGCGGGTATCTAATCCTGTTCGCTCCCCACGCTTTCGCTCCTCAGCGTCAGATCATGCCCAGAGAACCGCCTTCGCCACCGGTGTTCCTCCTGATATCTGCGCATTTCACCGCTACACCAGGAATTCCGTTCTCCCCTGCATACCTCTAGTCTGCCCGTATCGAAAGCAAGCACCCAGTTAAGCAAGATGTTTTCACTCCCGACGCGTCAAACCGCCTACGAGCCCTTTACACCCAGAACTTGTG
+
CCCCCEGGGGGFGGGGGGGGGGCEFGGGGGGGGGGGFGG7BFEEGFGGCC@CGFFDGGG9FGAF6@EEFGEGEFEEGGGDFGGEGGFEEFGGGGGFFGGGGGFEGD@CFGG9FGGEGGGG,3AFGFCGGGC3=EGF,@EGCG8AFFGGGGGCGCCE7EFEE69F>FCE7FC>CFGC>*3;D+:9:?+*;9;+C8C2B5@BE0225(6(2((,8?C)6)91:726,79(:?)62<FF022(.8))6:)
@M00200:207:000000000-ALC1F:1:2119:26569:5463 2:N:0:5
TACTCGGGTATCTAATCCTGTTTGCTCCCCACGCTGTCGCGCCTCAGCGTCAGCAACAGCCCAGCAGGCCGCCTTCGCCACTGATGTTCTTCCCGATCTCTACGCATTCCACCGCTACACCGGGAATTCCACCTGCCTCTACTGTGCTCGAGCCTGACAGTTTAGAAGGCAGCCCTGCGGTTAAGCCGCAGGATTTCACCCCCTACTTATCAGGCCGCCTACGCGCCCTTTAAACCCAATCCTTGTG
+
CCCCCGGGGGGGGGGGGGGGGGGGGGGGGGGGGGGGGGGGGGGGGGGGGGGGGGGGGGGGGGGGGGGGGGGGGGGGGGGGGGGGGGGGGGGGGGGGEGGGGGGGGGGGGGGGGGDGGGGGGGGGGDGGGGGGGGGGGGGGGGDGGDEGGGGGGGGGGGGF@CFFGGGGGGGGGFGF,;DGGGGGGGGGDDDB4FFFFFG>BAE@;DFFFFFEEFFE@F@F<169>FFFFFFFA>F46::?(4<AFFF
@M00200:207:000000000-ALC1F:1:2119:27602:9545 2:N:0:5
TACTGGGGTATCTAATCCTGTTTGCTCCCCACGCTTTCGCGCCTCAGCGTCAGTACCAGTCCAGTGAGCCGCCTTCGCCACTGGTGTTCCTCCCAATATCTAAGCATTTCACCGCTACATGTCATATTCCGCCCACATCAAACACATTCAAGATCGACAGTATCAATGGCAGTTCCAACGTTAAGCGTTGGGCTTTCACCACTGACTTATCAACCCGCCTACGCACCCTTTACACCCAATACTTGTG
+
CCCCCGGGGGGGGGGGGGGGGGGGGGGGGGGGGGGGGFGGDFGGGGGGGEGGGGGGGGGGGGGGGGGGGGGGGGGGGGGGGGGGFGGGGGGGGGGGGGGGFGGGGGGGGGGGGDGGGFGGGGGGGGGGGGGGGGGGEFGGGGGGGGDFGGGGGGFGGGGEA?FGGGFGGDG>DDGF9DC8ADGFGGCD6C6>ACFFFEF@CFFCF@FEFFFFFFF4@B>D?>@@FEB(6=EFFFFF;@(3)=EFCEE
@M00200:207:000000000-ALC1F:1:2119:20107:9765 2:N:0:5
TACAGGGGTATCTAATCCTGTTTGCTCCCCACGCTGTCGCGCCTCAGTGTCGGCTATTGAGCTCTTGCGAGCTCACCGCCCAGCAGACCGCCTTCGCCACCGGTGTTCTTCCGGATCTCTACGCATTCCACCGCTACACCCGGAATTCCATCTGCCTCTACGGTGCCCAAGCCCTACAGTCGCCGCGGCAGATTCAGGGTTGAGCCCCGAACTTTCACCACGGCCTTATAGTGGCCACCTACGCGCCCTTT
+
CCCCCGGGGGGGGGGGGGGGGGGGGGGGGGGGGGGGGGGGGGGGGGGGGGGDGGGGGGGGGGGGGGGGGGGGGGGGGGGGGGGGGGGGGGGGGGGGGGGGGGGGGGGGGGGGGGGGGGGGGGGGGGGGFGGGGGGGGGGGGGGG>FGGGGGGGGGGGGGFGFDGGGGGGGGGGFGFGFCGGGGGGEGGGGGFFGFCFEE@DEF@;;BFD07;FFFF>FB?F?09>FFFF24<AFFF?B?BFF:>>>9>FF:
@M00200:207:000000000-ALC1F:1:2119:29066:11315 2:N:0:5
TACTGGGGTATCTAATCCTGTTTGCTCCCCACGCTGTCGCGCCTCAGTGTCAGAAACTGCCCAGCAGACCGCCTTCGCCACCGGTCTTCCTCCGGATCTCTACGCATTCCACCGCTACACTCGGAATTCCGTCTGCCTCTACAGTCCTCGAGTTTGACAGTCGGCACGGCAGATCCCGGGTTGACCCCCGGACTTTCACCACACCCTTATCAACCACCCTACGCGCCCTTTAACACCAATACTTGTG
+
CCCCC8EEGGGGGGFGGGGGGGGFGGGGGGGGGGGGEFDC@FFCFGCFGGGGFG9@FGGGG8FGGGGGGGGGCGGGGG>=BFGGGDCFF?=F4C@,=FFGGG<F@E:FGAFGG>EC+@EF,6D+@EGGGGFFFGFG9,@==EFG,@DDGG6=E1=@,@@5@69++3@ECED>C5C6,34*;7?C*4*19CC68DFCF)>=)=8<?6184)ACC3F),.//3?<(17(348?)6<*9?B(403))6))
@M00200:207:000000000-ALC1F:1:2119:24433:11636 2:N:0:5
TACGAGGGTATCTAATCCTGTTCGCTCCCCACGCTTTCGCGCCTCAGCGTCAGACCAAGCCCAGCAAGCCGCCTTCGCCTCCGGTGTTCTTCCGGATCTCTACGCATTCCACCGCTACACCCGGAATTCCGCTTGCCTCTACTCGTCTCCAGTCCTCCAGTATCCCCCGGCGTGCACGGAGTTGAGCTCCGGCATTTCACGGGTAGACTTAAAGGACCGCCTGCGCGCGCTTTACGCCCAATACTTGTG
+
CCCCCGGGGFGGCG,CEFEDFFGGGCFG@FFGGGDGGGDGGGGGG@FFEGGEGGGGGGGG7FDFGGGCGGDGGGGGGGGGGGGG>FECGG9FFE:FCGFFDFGGEGDEE;FFGG8EEGEFGGGFCEFGG9>=88DGDDGGGFGGGGGGG7E?:9CFGGFF,4=;FGFGG>CCCAGFGFD)*9988E4+;CC:A3>);?1/2;31(17<?DB)-5?;7896>?6BBDFF9990?4=@F9>F21>F46462
@M00200:207:000000000-ALC1F:1:2119:3713:14361 2:N:0:5
TACGGGGGTATCTAATCCTGTTTGCTCCCCACGCTGTCGCGCCTCAGTGTCAGCAGTAGCCCAGCAGGCCGCCTTCGCCACCGGTGTTCTTCCGGATCTCTACGCATTCCACCGCTACACCCGGAATTCCACCTGCCTCTACTACGCTCGAGCAAGACAGTCCGCATGGCCGACTCCGAGTTGAGCCCCGAGCTTTCACCACACGCTTCTCCCGCCACCTACGCGCCCTTTAAACCCAATACTTGTG
+
CCCCCGGGGCGGGGGGGGGGGGGGGGGGGGGGGGEGGGGGGGGGGGGGGGGFGGGGGGGGGGGGGGGGGGGGGGGGGGGGGGGGGGGGGGGGGGGCFGGGGGFGDCGGGGGGGGGGGGGGGGGGGGGGGGGGGGGGGFGGGGGGGDGGGGGGGGDC,=FF7@FGGGCGCFGGDFGF8:)5EDG=FECGGGGFF56CFCC;EFF<>BBB)9FFB;E>9EBB04079DBFF:?)<2BFB6(8,3>)66:
@M00200:207:000000000-ALC1F:1:2119:6273:14406 2:N:0:5
TACAAGGGTATCTAATCCTGTTTGCTACCCACGCTTTCGCTCCTCAGCGTCAGTTCCGGCCCAGAGCGCCGCCTTCGCCGCTGGTGTTCCTCCTGATATCTGCGCATTTCACCGCTACACCAGGAATTCCACGCTCCCCTACCGGACTCGAGTCACAGCACTATCAGGTGGCGTCTCCAGGTTGAGCCTGGAGGTTTCACACCCGACTTACCGAACCGCCTACGAGCTCTTTACACCCAATACTTGTC
+
<CCCCFC;CCEGGF@FFGGGFFGEFGGGGFEFGDGGGF6;CFC<CFCFGEFGGFCGGCGGGG,EDEAFGGGGG=CFFGEEGGC@<?=F@FFGFG<EFFDGGCFEFEC:,E;EFGDEBFFGFGG:+E=,CFGCEE8+@@+8DGGE+@>CEC?+@@CFG9EF7?F7FGG7B?7DD?DA8AFGD;7C><FFC8*;A*2-B=E<?4?:(669E)8=2(>EBD19?(::?EF>F)2:46@F3(:1(.,.)).)
@M00200:207:000000000-ALC1F:1:2119:17502:14945 2:N:0:5
TACGAGGGTATCTAATCCTGTTTGCTCCCCACGCTTTCGCGTCTCAGCGTCAGTATCCAACCAGGGGGCCGCCTTCGCCACAGGTGTTCCTCCCGATATCTACGCATTTCACCGCTACACCGGGAATTCCACCCCCCTCTTTGGTACTCTAGCTTGCCAGTTTCATGCGCCCTTCCCCGGTTGAGCCGAGGGTTTTCACACATGACTTAACAAACCGCCTACACGCCCTTTAAACCCAATACTTGTG
+
CCCCCECGCGGGCFGGGGGGGGGGGFGGFGFGEGEFGGGGCFGGGGGGGGGGGDFGFDFFGDGGGGGGGGGGGGCEGGGGGG<FFFGGGGGCGGGGGGCFAFFFGG>CFGGGFEGGGGFFGGED7CFGGGFGGGGGGGGGFFGGFGGGGGGGGGFCC@@;3=+CFGCGGGDGG;FFCFGG7DDFFEGGD<CD85>;AEEE@DFFA?D9F<?A7?:F>>B:6<BBB3:9>07<A>?FF<B?>24:46?
@M00200:205:000000000-AKKM3:1:1101:20060:1942 2:N:0:1
TACTCGGTTCTCTAATCCCGTTCTCTCCCCTCTCTTTCTTCCCTCAGCTTCCTTTCCCTCCCATTTCTCCGCCTTCTCCTCCTTTTTTCCTCCTTCTCTCTACTCCTTTCCCCTCTCCACCCTCCCTTCCTCCCTCCTCTCTCCTCCTCTATCTTTCCGGTTTCCCCCGCCCTTCCTCTTTTGTTCCTCTTCTTTTCACCCTTCTCTTCTCTCTCCGCCTACTCGCCCTTTCTCCCCCATACTTCTTCTCT
+
6,8A@,,,8,;<C,,;;C,,;;,,<;6;C@<-,;CC@@,,,<,C@,,;,;;,,,6,,,,688,,;,,,;5+88@??,:9,44,,<,C>E9E,,4,,9,99,,9,:,994?,::,6:??,4,,44,,99?@,@+++913@1*499ADG0=9,+4+323@+*6+1+*+++*6*)38;0++++77++*7,+++,++5553*7*0)0)*3*30*3**3,5)037)0*308*;307***0(4(-0((09*/)).))
@M00200:205:000000000-AKKM3:1:1101:11412:1947 2:N:0:1
TACGGGGTTCTCTAATCCTGTTTTCTCCCCACTCTTTCTCTCATGAGCTTCCTTCTTCGTCCATCCCCTCGCTTTCTCCTCTTTTGTTCCTTCCTCTCTCTTCGCCTTTCCCCTCTCCCCCTTCTCTTCCACATCCCTCTCCCGGATTCTATCCTGCCAGTCTCGTTCGCCGTTCCCTTTTTGAGCCCGTTCTTTTCCCGTTCTCCTTTCCAGTCCGCCTCCTCGCCCTTTCCTCCCCATCCTTGTTTTCT
+
6,8,,+++7,;<@,,;;CC,CCC,;;C@C@,@,CC@CB,;,;,C,,,;,6;,,;,;<,,;BB,,,,,,;848@=DE,9:,49,,<,:AEEF???,,9,9AD,<,8,48=?,::,4;,:,446,,,,9=E=,98,299:=0;4@*+*6)6+,+,06+*@+*6+56)*+333*)31;00++*360+*640*+,**772?*4):8:)*310**3*0*24)*3/)-)3(/87/;0***/-4((/(,7))/)((.)
@M00200:205:000000000-AKKM3:1:1101:17497:1967 2:N:0:1
TACGCGGTTCTCTAATCCCGGTCTCTCCCCTATCTTTCTCACATGAGCGTCCTTCTCGTGCCATCACCTCGCTTTCTCCTCTTTTTTTCCTTCCTCTCTCTACGCCTTTTCCCGCTACACCGTTTCTTCCATCTTCCTCTCCCGCCTTCTCTCTCTGGCTTTTCCTCTGGCCTCCCTCTTTTGCGCCTATTCCTTTCACCTTGTCCTTCCACAGCCGCCTGCTTGCGCTTTCTTCCCTATACTTGTTCTCT
+
6,88@+++7,;<C,,<C;C,+86,;;CCC@F-,;CC@5,6,;,A,,,;+88+,,,,;,,,8C,,6,,,9:4@BADE,<:,49,,<,@CBEG9A4,,5,9C==?,=+9849,::+=9+6449+,+,,99@=,@D3+87<E95@@9CBD)=+,+626;+,+*605?*++,5,:5;5:030++775+*5;**+,+3@:<4*738:>/*/2990:*))24/)26(((1*/)//96)))/.4))/7.<7;1)))))
@M00200:205:000000000-AKKM3:1:1101:15918:2034 2:N:0:1
TACGAGGTTCTCTACTCCTGTTTTCTCCCCACGCTTTCTCTCCTCAGCGTCATTACCCGCCCATCTTTCCGCCTTCGCTACCTTTGTTCCTCCCTCTCTCTGCGCCTTTCCCCGCTCCACCCTGCCTTCCACACTCCCCTACCGGCCTCTATTCACAGCAGTCTCTCTTTGCCCCTCCTCTTTCAGCGTTTTCTTTTCACACGTCCCTTCCCGCCCCCCCTCTCACCTCTTTCCTCCCAATACTTTTCTCT
+
8,88,;C,;,;CC@,<C@F,F66,<@@CCB,8+@F8C<,6;6BFF9,;+88,,;,;;,+68@,,,,9,9:487@6A,8,,+,,,:,<494=,44,,4,99=,?+>,48=?,::+69+4494++,,,9=A@,9A1086068*6@:>*=160,+,265+,6*66)21+2,2,+*5)**3*+*,35++,5*****+,22107>6@@0))-11))0/(*4()2,((()/+20*2/))))12(,((.)..)-.)))
@M00200:205:000000000-AKKM3:1:1101:17433:2034 2:N:0:1
TACTGGGGTATCTAATCCTGTTTTCTCCCCACGCTTTCTCGTATCAGCGTCATTATCCAACCATATCTCCGCTTTCGCCACCTTTGTTCCTCCATCTCTCTACGCTTTTCACCGCTACACTTGTACTTCCACTCTCCTCTACTGCACTCAAGTCTAACAGTTTCCACTGCACACACTGTTTTAGCCACTTCCTTTTACATCAGTCTTATTAAACCACCTTCCCTCGCTTTACCCCCCATACTTGTTTTCTC
+
86ACCCF+8,;CE<,CFFFEGCC,CCE@CF@C:CFCD@,;,:4AF9@C+8@,,<,<CCCAEC:,,,,,<5@CCCFE:88,89,,:,CEEEG5A,C,9,9CDADCE,89=E,::6@B6FC:,9,,,,9@;E=FG,?@=DD=9DFFGFG3=*,+766?+EDFF3;=;++7;98=589*3+34=,?69@,:?+203==63:,;D8**507*025*5::,80*)8))+)***330**)//*(((09@/@8((***
@M00200:205:000000000-AKKM3:1:1101:7254:2053 2:N:0:1
TACTGGGGTCTCTAATCCCGTTTGCTCCCCTAGCTTTCGCGCCTCAGCGTCATTGTCGGTCCACGTCTCCGCCTTCGCCCCCTTTGTTCCTCCGGCTCTCTACGCCTTTCACCGCTACACCCGCCTTTCCGCTTCCCTCTCCCGAACTCCATCCAAACAGTTTCCCGTGCAGTTCCTCCGTTGAGCCGATCTCTTTCACACGGTCCTTGTTAAGCCGCCTCCTCGCCCTTTCTCCCCTATACTTGTTCGTT
+
6,ACCEG+8,;CCC,CC@E;FC6,;@CCCCF9,EEECB,@+7@CF@<F78B,,<,<C,+@FF,,,,,,:C+8@CEE7@B,8>+,:,CEFGD??+++8,9EFFFFE+9?=C,:A8?BDC9:>=++++6@EE>CD1=>=<=8;@@>6AG36*,+735;AB;AF22<;9+53:9*@A?4<<**543**2,****)+442+149=(2((////1/9).2>>/06(,()688D77?)))),1((..--..)))(((
@M00200:205:000000000-AKKM3:1:1101:22806:2076 2:N:0:1
TACCAGGTTCTCTAATCCTGTTCTCTCCCCACGCTTTCTCTCCTCAGCGTCATTTCAGGCCCATCTCCCCGCCTTCGCCCCCTTTGTTCTTCCTTCTCTCTGCGCCTTCCCCCGCTACACCCCTTCTTCCGCTCTCCCCTGCCTACCTCTCTTCTGCCCGTCTCTCTCGCAGGCGCTGTTTTGAGCTCCTTTTTTTCACTCCCTTCTTTCCGAACCGCCTCCTCACCCTTTCCCCCCCATACTTGTTTTCC
+
6,8ACDF,;,;CE6,<CEEAFC6,<C,;CFFC+:@@C@,<B@BFFC<E788,,,;,6;,@@C,,,,,,688@CGEF78@,44+,:,<FFGG<AA,,5,9CFCFFD,4?=:,:7+@?6C9:4+++,,9@E=@ED16@,0=:56AFEF=*63,+7=61=@?BC+30*++,3@0)*5*0****7343*2:9@*,+/4;22*418:((*0*0**00((13,/2((,,))*22*24)))(-/(((.()))-)(.-)
@M00200:205:000000000-AKKM3:1:1101:22027:2179 2:N:0:1
TACGGGGGTATCTAATCCTGTTTGCTCCCCACGCTTTCGCACCTCAGTGTCAGTATCAGTCCAGGTGGTCGCCTTCGCCACTGGTGTTCCTTCCTATATCTACGCATTTCACCGCTACACAGGAAATTCCACCACCCTCTACCGTACTCTAGCTCAGTAGTTTTGGATGCAGTTCCCAGTTTGAGCCCGTGGCTTTCACATCCACCTTGCTGAACCACCTACTCGCGCTTTCAGCCCCATACTTGTCAGCT
+
@CCCCGGCGDFFGGGGGGGGGEF,@CEEFFGGGGGFFE:F7CFFGGGGGFGF,C9EFGGGFGG,,:,,BFFFEGGGG?B??F8,:<F@FGGFFGF9?,9EFFGFG+CFGGCEA6CBGGGAD8,,,,4@FGFFG8?BCFGDFFFFGFC0==D+@=+;DEF?=62?55+@:DCFFFA=9:+*8@<DFGEFA***/=;3+2=6EB@))0:>*(9>EFGGB<?B26*;>8BD:<2)))//4(/3(())49)))))
@M00200:205:000000000-AKKM3:1:1101:22984:2183 2:N:0:1
TACTGGGGTATCTAATCCTGTTTTCTCCCCACGCTGTCGCTCCTCAGTGTCATCACCGGCCCAGCCTCACGCCTTCGCCACTGGTATTCTTCCCGCTCTCTACGCATTCCACCGCTACACCGGGACTTCCATCTGCCCCTACCGTGCTCGAGCTCGCCAGTCTGACCGGCAGCCCCGGATTTGAGCCCCTGCATTTCACCAGCCACTTCACAAGCCACCTACGCGCCCTTTCCACCCTATACTTGTTACAT
+
88ACCGG7F,CFFAFGGGGGGE@,CCEEEFGGGGG7BE<D,CBEFGFFGCC,,<,,CFFGFGG,:,,,,:BECGFGG:B,@A,,:AEFGGFEDA,+4>@FGGGGG,6@@E,C,4@9CFG=D6++++,@4=;FGC9E=*@D5@FEGF60?5++362<DCD>F21+*=?+3@?>FBF3***)6412:CEFE**))4=:+9A@FFF2(5/7))))72BA@;A;;.(.1:79/2)))..(1((,64<26.))).)
@M00200:205:000000000-AKKM3:1:1101:19185:2184 2:N:0:1
TACTGGGGTATCTAATCCTGTTTGCTCCCCACGCTTTCGAGCCTCAGCGTCAGTAATGGACCAGTATGTCGCCTTCGCCACTGGTGTTCTTCCGAATATCTACGAATTTCACCTCTACACTCGGAGTTCCACATACCTCTTCCATACTCAAGATAGCCAGTTTCAAAGGCAATTCCAAGGTTGAGCCCTTCGCTTTCACCTCTTACTAAACTATCCGCCTACGCGCCCTTTATGCCCTGTACTTGTCAGCT
+
88ACCGGCGDEFFEFGFGGGFEE,CFCEDFFGGGGEFF:<,8@FGGGGGCE,:C,,CAFGGGG,C,<,CEBFFGGGGC@,4A8,:AFGGGGEEC7,@,=AFGGGG,9==F9ECFFFFFGFAF+++++@=EFGG@=@DFGD<@FFGFGDF?8+,6?@DEFFF+3?D7+6;DD=FEF1+2+*7@AFFFFFF+,**4@3+57:CF@5*>;*0)0;CCFF=;>=>=)*)4:99CB***10:((0*118>>).)).
@M00200:205:000000000-AKKM3:1:1101:14616:2215 2:N:0:1
TACGAGGGTATCTAATCCTGTTTGCTCCCCACGCTGTCGCGCCTCAGTGTCAGCAACGGCCCAGCAGAACGCCTTCGCCACTGGTATTCTTCCCGATCTCTACGCATTCCACCGCTACACCGGGAATTCCATCTGCCCCTACCGTGCTCTAGCTCGCCAGTCTGACCGGCAGCCCCGGAGTTGCGCCCCGGGATTTCACCAGCCACTTAACGGGCCACCTACGCGCCCTTTCCCCCCTATACTTGTGAGCT
+
CCCCCGGCFFFGGGGGGGGGGGF8FGGGGGGGGGGGGG8F+@FGGGGGGFGA<FA8FGGGGGGGE@8,6BFGGGGGGBF7FBE,CBFGGGGGFG@@CFFGGGGGG+F@CEAFGEGFGGGGGC7=++,AFGGGFFFGDBFDDFGFGF>0BFC=D9=@EEGFG;C@CFF59CB=DDF?B)7)6<:+/:C>E3*))=?2+9@EEDF2:<?B4)9?F<CG:9@FF?()9C5C<4:).).,:((,624)-6)).(-
@M00200:205:000000000-AKKM3:1:1101:10574:2238 2:N:0:1
TACTAGGGTATCTAATCCTGTTTGCTCCCCACGCTGTCGCGCCTCAGCGTCAGCCACAGCCCAGCGGGCCGCCTTCGCCACCGGTGTTCTTCCGGATCTCTACGCCTTCCACCGCTACACCCGGAATTCCACCCGCCTCTACTGTGCTCCAGCGCGGGAGTCGCCACGGCCGATCCGGGTTTGAGCCCCTGACTTTCACCGCCTCCTTCCCGCGCCGCCTACTCGCCCTTTCTCCCCAAACCTTGTT
+
@CCCCGG?F@EFGGGGGGGGGGG8FFFFFBFGEGGGFEDD7CFDGGGGEFF@,EFCGG?FFGG8C+++@CFFGEEFGCC@F@++8FFGGGGGGG7+@FFFGGGGG+A?F8DEFEGDGEFEDG+7++8@FFGGGCCEEAE=AFA5<CGEGFE*@*9A>GDBC0/52):85E>6),;.;)))2/C7FGGFE**)0CF0*.<<232(431490:<6(/8><>?:7)/45>D/2))6).48(,((,()).)
@M00200:205:000000000-AKKM3:1:1101:12714:2248 2:N:0:1
TACTGGGGTATCTAATCCTGTTCGCTCCCCACGCTTTCGCTCCTCAGCGTCAGTAACGGTCCAGACATCCGCCTTCGCCACCGGTGTTCCTCCTGATATCTACGCATTTCACCGCTACACCAGGACTTCCAATCTCCCCTACCACACTCCAGCCAGCCCGTTTCGACTGCCGACCCGGGGTTAAGCCCCGGGCTTTCACAACCGACTTGCCAAGCCGCCTACGCGCCCTTTACACCCAGTACATGTG
+
8BC,6CFDGDGGGGGGGGGGGG<;FFGGGGGFGGGGGGGGGGGGGGGFGGGEEFF9,B+,BCGC,,,99EEGEGGGGFF,B4>+8@FFGGGGG889F@EGD,CDG6FF=FGGGGGFDGGGGGF7D+DFFD,73,3EDDGD?E?*@*=DF*@?ED6?5@+?E+0=8:+@BF*)5):@****5?C78D888)*/)CE667C3)6;0(,(,//4@@;CF9GB:::(0(2)9)>?)).83:(..-4--6))
@M00200:205:000000000-AKKM3:1:1101:7266:2306 2:N:0:1
TACCGGGGTATCTAATCCTGTTCGCTCCCCACGCTTTCGCGTCTCAGCGTCAGTACCGTCCCAGAGAGCTGCCTTCGCCATAGGTGTTCTTCCTGATATCTGCGCATTTCACCGCTACACCAGGAATTCCACTCTCCTCTTCCGGACTCTAGCCAGATGGTTTCCGCCGACATCTCGAGGTTGAGCCTCGAGTTTTCACAGCAGACTTCCCTGGCCGCCTACACGCGCTTTAAACCCAATACTTGTC
+
CCCCCGGGGGGGGGGGGGGGGGGGGGGGGGDGGGGGGGGGDFGGGGGGGGGGGFGG9FGGGGGGF<EECF8FFGGGGGGGCF8EGGGGGFGGGFG,FFGGGGGGGGGGGGGGGGGFDEGGGG8@FFGGGGGGGE=EGFGFFGGFE5+8?FGGGGFFF,=?DGFFEFG6?CBAFBCFF*;*><C4ACFF>?CD8ECCFEFEFBBF2B)5**0.)(:89DE6<;@;1C)>772<)6>4;83?>?A))-)
@M00200:205:000000000-AKKM3:1:1101:8866:2307 2:N:0:1
TACAAGGGTATCTAATCCTGTTTGCTCCCCACGCTTTCGCGTCTCAGCGTCAGTACCGTCCCAGCGAGCTGCCTTCGCCATTGGTGTTCCTCCCGATATCTGCGCATTTCACCGCTACACCGGGAATTCCACTCGCCTCTTCCGGACTCGAGCCTTGCAGTATCCATCCGCCTCCCGGGGTTGAGCCCCGGGCTTTCAGAACGGACTTACACGGCCGCCTACACGCGCTTTACACTCAATACTTGTG
+
CCCCCGGGGGGGGGGGGGGGGGGGGGGGGGGGGGGGGGGGGGGGGGGGGGGGGGGGGGGGGGGGGDGGGGCGGGGGGGGFGFFGGFGGGGGDGGEFEEGGCCFEGGGGGGGGGGCBGGGDFC7@FEGFGGGGFFGGC>6DFFFBGFGFGFC@EDGF5EGFF+;FAFGGFCFDF2AE4:>)==5CA,A?><=>EGGD=CF578903>BEFAB240EG>G>2615<<C:C9C<AAA2)2(.)).4).5)
@M00200:205:000000000-AKKM3:1:1101:8928:2318 2:N:0:1
TACAAGGGTATCTAATCCTGTTTGATCCCCACACTTTCGTGCCTCAGCGTCAGTTGAAGTCTAGTAAGCTGTCTACACTATCGGTGTTCTTGACGATATCTAAGCATTTCACCGCTACACCGTCAATTCCGCCTACCTCGACTACACTCAAGCCCATCAGTATCAATCCCACCCTCCCGGTTAAGCCGGCATATTTCAGAACTGACTTAATAGGCCGCCTACGCACCCTTTAAACCCAATACTTGTGAGCT
+
CCCCCGGGGGGGGGGGGGGGGGGGGGGGGGGGGGGGGGGGGGGGGGGGGGGGGGGGDFEFGGFGGGDFGGGGGGFGFGFGGGDCEGGGGGGGGGGGDGCGGFGGGGGFGGGGGDEFGGGCFGGDGCFFGFFEGGDFGFGDFDG*@FGEGFGFGDGFBGGFGGFGF9CFDDFBBADFDBGEGGGGFF8*5+49;CGCA7E=78A5C@EFFFE@A)8>5CD=DB22:EDGC6=/*743B?F@@@?EFE=?C(1
@M00200:205:000000000-AKKM3:1:1101:22983:2326 2:N:0:1
TACTAGGGTATCTAATCCCGTTTGCTCCCCTAGCTTTCGCGCCTCAGCGTCAGTGTCGGTCCAGGAAGCCGCCTTCGCCACCGGTGTTCCTCCGGATATCTACGCATTTCACCGCTACACCCGGAATTCCGCTTCCCTCTCCCGAACTCAAGCCCCGCAGTCTTCGGCGCCATTCCCCGGTTGAGCCGGGGGATTTCACGCGGAACTTACGGTACCGCCTACGCGCCCTTTTACCCCAATACTTAGTATAT
+
CCCCCGGGGGGGGGGGGGEGFFDFGGGGGGGGGGGGGGGG:FEECGGFGFFGGGGEFGGFGGFFFG,@CFGGGGGGFGGDEFFEGGGGGGGGGGGCEEGGG8FFEGEGGGGGGDGFGGCCF+B7FEGFGFGGDGGGFFGFFGGF>EGDFDCFFG7*?E5*@CAFF*3@?E>54@FFFFG)1?3*)>CEFGG3)>F7*.+(4(496>?974(8((8A()0-84()(1.))2244<23@(47)26))).))))
@M00200:205:000000000-AKKM3:1:1101:8959:2333 2:N:0:1
TACTGGGGTATCTAATCCTGTTCGCTCCCCACACTTTCGCTCCTCAGCGTCAGGTCATGCCCAGAGAACCGCCTTCGCCACCGGTGTTCCTCCTGATATCTGCGCATTTCACCGCTACACCAGGAATTCCGTTCTCCCCTGCATACCTCCAGTCTGCCCGTATCGAAAGCAAGCCCCGAGTTAAGCCCGAGGTTTTCACTTCCGACGCGACAAACCGCCTACGAGCCCTTTATGCCCAGTACTTGTTAGAC
+
CCCCCGGGGGGGGGGGGGDGGGGGGGGGGGFFEEGGGGGGGGGGGFGGGGGGDFEGGFGFFGGGGG8FFGGGGGGGGGGGGDGGGGGDGGDGGGGGGGGGGGGGGGGEGGGGEGGFDGGGGGGGCGGGGGFFGGGGGFGDDFF9AFDEG5DFFGGFFC?>>DDG)DA8>C?=65:?AEDFGGDBCFGF4*44@C,;B@E**0*5>=B0(.(,,3B*,:>((.2)4E3C09?)).6)2)4:A964)))).5)
@M00200:205:000000000-AKKM3:1:1101:22121:2350 2:N:0:1
TACCGGGGTATCTAATCCCGTTCGCTCCCCTAGCTTTCGCGCCTCAGCGTCAGTGTCGGCCCAGCAACCCGCCTTCGCCGCAGGTGTTCCTCTCGATATCTACGCATTTCACCGCTACACCGAGAATTCCAGTTGCCCCTTCCGCACTCTAGCCCCGCAGTATCAGTTGACCTTTCCGAGTTAAGCCCGGAGATTTCACAATTGACTTGCGGTGGCCGCCTACGCGCCCTTTAAACCCAATACTTGTG
+
CCCCCGGGGGGGFGGGGGGGGGGGGDGGGGGGGGGGGGGGEFFGDFGFGGGGGFFGFGGGGGGGGFGGGGGGGGGFFGGEEGFC,AFCFDFGGFGC8FGGFGGGGGGGGGGGGGDEDFFGGEGGEGGFGFGFGFGGA6?DF=EAGE6=CB@:@59AFG>DEF?CEFGGFGFFAEAF?DGBGGGGFG,:BCEEFF?CF<CEFFFFCCEC3;99;:C82C)464:>6=BDD30)65:2*(8?0)))-6AF
@M00200:205:000000000-AKKM3:1:1101:17563:2350 2:N:0:1
TACTAGGGTATCTAATCCTGTTCGCTCCCCACACTTTCGCTCCTCAGCGTCAGGTCATTCCCAGAGAACCGCCTTCGCCACCGGTGTTCCTCCTGATATCTGCGCATTTCACCGCTACACCAGGAATTCCGTTCTCCCCTGAATACCTCTAGTCTGCCCGTATCGGAAGCAAGCGCCGTGTTAAGCACGGCGTTTTCACTCCCGACGCGACAAACCGCCTACGAGCCCTTTACACCCCGTACTTGTGAGCC
+
CCCCCGGDGFEGGGGGGGGCFA<FGGGGGGGGGGGGGGCEGGGGF<8FGGDGGGGGGEEFGGCFFGGGGGCGGGGGGG:FFFGFFGGGFGGCGGGGFBEGGGGGGDDEGGFGGGG9CCDFGFGEC8DEFEFFFCCGFFCDD8=DFB6DFFDFG?C@FDF9@CDCA>D=@@*8?CAD55<5DG9FFGCFBDD45CGD6>=/85>>=B@>132(,58CFG3(4:070:5DC5:ADFFFG((--80<)))).((
@M00200:205:000000000-AKKM3:1:1101:21174:2353 2:N:0:1
TACCCGGGTATCTAATCCTGTTTGCTCCCCACGCTTTCGCGTCTCAGCGTCAGTCACCGTCCAGAAGGCCGCCTTCGCCGCTGGTGTTCCTCCCGATATCTACGAATTTCACCTCTACACCGGGAATTCCGCCTTCCTCTCCGGGACTCTAGCGAGGCAGTTTCGAATGCAGTTCCGGGGTTGGGCCCCGGGATTTCACAACCGACTTGCCAAGCCGCCTACACGCCCTTTAAACCCAGTACTTGTT
+
CCCCCGGGGGGGGGGGGGGGGGGFGGGGGGGGGGGGGGGGEGGGGGGGGGGGGGGGGGGGGGGGGDFGGFCGGGGGGGEGGGGGGFGGGGGAAFF7CGGGGGGGCFFFGGGGGGGFF<AGGCC@CEGGGGGGGGCFGFGC6FGE65CBGFG?GDC>>GCBGGFGF>FGAGFFF4FEF455FGDD3C*=ADE>>=FFFFE<DB?>FF9B7B26:?FF9<@?:?0;183<CF?)).54*04,4<AA<A)
@M00200:205:000000000-AKKM3:1:1101:17454:2353 2:N:0:1
TACTAGGGTATCTAATCCTGTTTGCTCCCCTAGCTTTCGCGCCTCAGCGTCAGTTGTGGTCCAGTGCGCCGCTTTCGCCACAGGTGTTCCTCCCGATATCTACGCATTTCACCGCTACACCGGGAATTCCACGCACCTCTCCCACACTCCAGCACGGCAGTTTCCCCTGACCGCTCCAGGTTGCGCCTGGAGATTTCACAGAAGACTTACCGCACCGCCTACGCGCCCTTTACACCCAATACTTGTGAAAT
+
CCCCCGGGGGGGGGGGGGGGGGGGGGGGGGGFFGGGGGGGGGGGGGGGGGGGGGGGGGGGGGGGG9FGGGGGGEGGGGGGGG8EFGGGGGGGGG7:FFGGGGGGGGGGGFGGGEGFGGGGGGGGGGGGGGGGGECEC:EDFDGFCBDDGFGFG8FFDGGFEGCD<FGGFE*5@=>AA9DAF9>/@EGAF*4;?0<BB*<8>B331=9?C@1;>@G?3C>?;@1>>GFGGCBF).48C<01)4><A))))))
@M00200:205:000000000-AKKM3:1:1101:23084:2357 2:N:0:1
TACCAGGGTATCTAATCCCGTTCGCTCCCCTGGCTTTCGTGTCTCAGCGTCAGCACACCCCCAGCGAGCTGTTTTCACCGTCGGCGTTCCAAACGATATCTACGCATTTCACCGCTCCACCGTTTGTTCCGCTCGCCCCTAGGTGGCTCAAGATCGCCAGTATACCCAGCAGTTCCACGGTTGAGCCGTGGGATTTCACAAGGTACTTAACGATCCGCCTACACACACTTTAACCCCAATACTTGTG
+
CCCCCGGEFGGGGGGGGFGGGGGGGGGGGGGGGGGGGGGGGGGGGGGGGGGGGGGGGGGGGGGEGGDGGDGGGGGGGGGEGGGGGGGGGGGGGGGGGGEFF8AFDCCF;9@?E>6BD:FGGGFGFEGCBGDGGGDD63@=DFGFFF?@GFGGGGDFEGG>EC<EE;79AFACCEFFFFGEFGGGFDGEFGGFFGGGF5+9@?FFE379579?FDCE?:3;?@F=EG3*2:<>F).1*,422:D<B>)
@M00200:205:000000000-AKKM3:1:1101:19816:2358 2:N:0:1
TACGGGGGTATCTAATCCTGTTCGCTCCCCACACTTTCGCTCCTCAGCGTCAGGTCATGCCCAGAGAACCGCCTTCGCCACCGGTGTTCCTCCTGATATCTGCGCATTTCACCGCTACACCAGGAATTCCGTTCTCCCCTGCATACCTCTAGTCTGCCCGTATCGAAAGCAAGCACCGAGTTAAGCCCGGTGTTTTCACTCCCGACGCGACAAACCGCCTACGAGCCCTTTACACCCAATACTTGTG
+
CCCCCGGGGGGGGGGGGGGGGGGGGGGGGGGGGGGGGGGGGFGGGGGGGGGGGGGGGGGGGGGGGGGGGGGGGGGGGGGGGEGGGGGGGGGGGGGFGGGGGGGGGGGGGFGGGEGFGEFGGGGGGGGGDFDDGGGGGFGFADFFF:DDFFGGGFGFFGGFGC5F=FFGFGFFFFFFFE9@FC=D+ACFEGDEBGC7@CGFFF?;D9B@@FFF9BFG0CD((4:E2*)955>AB<>:E?BFFBA>56?
@M00200:205:000000000-AKKM3:1:1101:19595:2360 2:N:0:1
TACGGGGGTATCTAATCCTGTTTGCTCCCCACGCTTTCGTGCATGAGCGTCAGTGTTGGCCCAGGAGGCTGCCTTCGCCATTGGTGTTCCTCCACATCTCTACGCATTTCACCGCTACACGTGGAATTCCACCTCCCTCTGCCACACTCGAGCCCCGTAGTTTCGAGCGCAATTCCCAAGTTAAGCCCGGGGATTTCACACTCGACTTGCCAGGCCACCTGCGCCCCCTTTCAACCCAGTACTTGTG
+
CCCCCGGGGGGGGGGGGGGGGGGGGGGGGGGGGGCGGGGGFGGGGGGGGGGGGGGGGDFFGGGGGGF@FDGGGGGGGGGGGGGGGGGGGGGEFGFGGGGGGGGGGGGGGGGGGGGFGGGGGGFDGGGGGGGD?@FGE68DFGGFGFGFGFGDGGGBFEGFGGFF=5DE>EFADF+:AAF4?FCFFGGFFGE>):6CF3<5(,(0:@FF))()/6CE05;3=@>B(853)9,).:>:A:339<46)))
@M00200:205:000000000-AKKM3:1:1101:9922:2367 2:N:0:1
TACCGGGTATCTAATCCTGTTTGCTCCCCTAGCTTTCGCGCATCAGCGTCAGTACTGGTCCAGGAAGCCGCCTTCGCCACTGGTGTTCCTCCCGATATCTACGCATTTCACCGCTACACCGGGAATTCCACTTCCCTCTCCCAGACTCTAGCCGGGCAGTATAAGATGCCATTCCACGGTTAAGCCGTGGGATTTCACATCAAACTTACCCGACCGCCTACGCCCCCTTTAAACCCACTACTAGTGCACTC
+
CCCCCGGGEFGFGGGGGGGGGGGGGGGGGGGGGGGGGGGGGGEGGGGGGEGGG9FGGGGGGGDFGGG8FGGGGGGGGGGEAFFGDFGFG;FGEE,=>FDGF8FGGGGGGGCGGG=?GDCFG6@CCEFCGAFACFGGGFGFFEFDEFFEDFCCGD89?GGFCD*9;8E;8EFA>7A9C>7?>ED78D>?AGC>A6E865<>EE*8*59=@622(28809.8329).:)/C7>A4431/(28(-).-.6))).
@M00200:205:000000000-AKKM3:1:1101:11254:2369 2:N:0:1
TACACGGGTATCTAATCCCGTTCGCTCCCCTAGCTTTCGCGCCTCAGCGTCAGAAGAGATCCAGCAGGCCGCTTTCGCCACTGGCGTTCCTTCCGATATCAACGCATTTCACCGCTCCACCGGAAGTTCCACCTGCCTCTACCTCCCTCAAGAAGACCAGTATCCAAGGCAGTTCTCCGGTTGAGCCGAAAGATTTCACCCCGGACTTCGTCCCCCGCCTACGCGCCCTTTAAACCCAATACTTGTG
+
CCC8CGGGGGGGGGGGGG,FGG,@FGGGGG8CFGGGGGGGGGGGGGGGGGGGGGGGFGCDGGGGDDECFGGG7CGGGGGGG,?D8FGGGGGFGGGGC+@F8EGGGGDGGGGGGGGF+@FGGGGGG7DGFGGGFGFGG5EDBFD+6;DFGBFFD+:6AFGFGC*?EF+3<FFDFE++4AGEGGGGFGGDF)/:AEF=FCEF29((6663)(6(3(=:9GFFFFFF;EDDDG?4:-88::?:>:<2).)
@M00200:205:000000000-AKKM3:1:1101:10580:2387 2:N:0:1
TACTAGGGTATCTAATCCTGTTTGCTCCCCACGCTGTCGCGCCTCAGTGTCGGCTACTGGACCTTGCGGTCCACTGCCCAGCAGATCGCCTTCGCCACCGGTGTTCTTCCGGATCTCTACGCATTCCACCGCTACACCCGGAATTCCATCTGCCTCTACAGTGCCCAAGCCCCACAGTCGCCGCGGCCGATCCGGGGTTGAGCCCCGAACTTTCACCGCGGCCTTATAGTGGCCACCTACCGGCCCTTTA
+
CCCCCGGGGGGGGGGGGGGGGGGGGGGGGGGGGGGGGGGGGGGGGGGGGGGGGGGGGGFFGGGGGGGGGGGGGGGGGGGGGGGGGCGGGGGGGGGGGGGGEGGGGGGGGFGGEGGFGGGGFGGGGGGGGGGGDGGGGFGFFEGFCFGFCFD@FGCFBFGFGGFG@?CGFCFFFFFFFFGBEGGG?CEB;D=>AFGGF@564@E;BF0-49?<299<77>0;>()59@:D*).:2(4A:?0((-464,,5)
@M00200:205:000000000-AKKM3:1:1101:8080:2393 2:N:0:1
TACTAGGGCATCTAATCCTGTTTGCTCCCCACGCTGTCGCGCCTCAGTGTCAGCGACGGCCCAGCAGAACGCCTTCGCCACTGGTATTCTTCCCGCTCTCTACGCATTCCACCGCTACACCGGGAATTCCATCTGCCCCTACCGTGCTCTAGCTCGCCAGTCTGACCGGCAGCCCCGGAGTTGAGCCCCGGGCTTTCCCCAGCCACTTAACGGGCAACCTTCCAGCCCTCTACACCACACACTTGTGACAC
+
A@ACC9F@,CAFFF,CE<EGGF6CFEGFDGE7@F:@BFEF7F@,8E6C,CEF<F+6@@+@@FG,EEF6EF7B7,,CFE@FFAFGFD<,9@EGECC++>DF84FD:=CFD;E<FE>9C+,:88@7+@?=DFGCFG?9,3@D58,0A*=)<C,=>?DDE+*9@F;+:BFE>5*)5/9B;)):1,+=6AFFBG5>.5*;+)03::748::<45.:0(**(*0()((*.+)12*()))4(*(4,(((-))))--)
@M00200:205:000000000-AKKM3:1:1101:11894:2403 2:N:0:1
TACTAGGGTATCTAATCCTGTTTGCTCCCCACGCTGTCGCGCCTCAGCGTCAGCACGGGGACAGATTGCTCTGCCCCCTTCCGGCCCAGCAGACCGCCTTCGCCACCGGTGTTCTTCCGGATCTCTACGCATTCCACCGCTACACCCGGAATTCCGTCTGCCCCTACCGTGCTCCAGCCCAACAGTCGCCCGCGCCGATCCGGGGCTGAGCCCCGGACCTCCACGCCAGCCTTCTCGAGCCGCCTACGCGC
+
CCCCCGGGGGGGGGGGGGGGGGGGGGGGGGGGDGGGGGGFGDGGGGGGGGGGCFFFGCFCC@FEEGDFGGGGFDF=DCBFFGGDGGGGCEGFGFFGGGDGGF@FCEFGDCEEFDCDFFGEEGGGGGGG+=@E6EGCFFCBAGGA?F>A69*?87CFFGGFDGDFBAFC?DF@@CFFFAFEGGD<6996?*:):5CC51*3:19>0((8(278<<5:3C)4)((76EFDGC?())).*.,(,4(4:32?>F9
@M00200:205:000000000-AKKM3:1:1101:22649:2417 2:N:0:1
TACTAGGGTATCTAATCCCGTTCGCTCCCCTGGCTTTCGCGCCTCAGCGTCAGGGGGGGCCCAGCACGCCGCTTTCGCCGCCGGCGTTCCTTCCGATATCTACGCATTTCACCGCTCCACCGGAAGTTCCGCGTGCCCCTACCCCCCTCGAGGCGGCCGGTTTCGGGGGCCCTTCCGCAGTTGGGCTGCGGGCTTTCACCCCCGACCTGTCCGCCCGCCTACGCGCCCTTTAAACCCAATACTTGTG
+
CCCCCGGGGGGGGGGGGGGGGGGGGGGGGGGGGGGGGGGGGGGGGGGGGGGGGGGGGGDEGGGGGGGGGGGGGGGGGGGG@EGDGEGGGGGGGGGGGGGGCGFCEGGGGGGGGDEB3EGGEEEGGC@E?CCEGCDE=FG<FEFFGDG>CDGC8DGFFGG:*76DFFGGFGE35??FFFC;EFFGFGG33<CE>EF<99:4(17(331(().4(42/3>E??F,54:>C>405:<7(;(342,)))6:
@M00200:205:000000000-AKKM3:1:1101:12472:2422 2:N:0:1
TACACGGGTATCTAATCCTGTTTGCTACCCACGCTTTCGAGCCTCAGTGTCAGTTACAGTCCAGAGAGCCGCTTTCGCAACCGGTGTTCCTCCATATATCTACGCATTTCACCGCTACACATGGAATTCCACTCTCCTCTACTGCACTCAAGTCTAACAGTTTCCAATGCACACAATGGTTTAGCCACTGCCCTTTACCTCCGACCTAACAAACCACCCGAGCCCCCCTTAAACCCCGTACATGTGAAATC
+
CCCCCGGGGGGGGGGGGGGGGGGGCFCGGGGGFGGGGGGFGGGGGGG,FGGGFFGGG<EGFE<FAGGGG,CF+FFGGG:F+AFGGGGGG9,?:4CEGGGGGF<FGGGGGGGGGGG>GGGFF89@FEFFGGAG9DDFCDGEFG,DDFFFG5DDFGCDFGGFG8FF9E+@DGFFB5**0404C,6=DF99;CFF*AFGCE9**))1:)5*))3*/7D,);*)))-/(*:/CC6>4<8;*(,.7()).)))1))
@M00200:205:000000000-AKKM3:1:1101:16751:2435 2:N:0:1
TACAAGGGTATCTAATCCGGTTTGCTCCCCACGCTTTCGCGCCTCAGCGTCAGAAGTGGACCAGGTGGCTGCCTTCGCCATCGGCGTTCCTCCCGGTATCTGCGCATTTCACCGCTACTCCGGGAATTCCACCACCCTCTCCCACCCTCTAGCCTGAGCGTATCCCACGCTCCTCCACGGTTGAGCCGTGGCCTTTCACCTGGGACGACCCAGGCCGCCTACACGCCCTTTAGGCCCAATACTTGTGGGAT
+
CCCCCGGGGGGGGGGGGGGGGGGGGGGGGGGGGGGGGGGGGGGGGGGGGGGGCFDFFFGFGGGGGGGGGFGGGGGGGGGGCECGGGGGGGGGGGEFGGGGGGGG7CGEFGGGGDG5DGGFG8EG@EGGGGEG6@=EGFGDFFD?D>DDGFE@FG?AFGDBG*:*7AC8@GFFE5FAFADDCCGGAFE)?DGFFGGGFFG)7810110(471=03FGBGFF12()(:57990>).40CBF<)8<5AB.((,(
@M00200:205:000000000-AKKM3:1:1101:21805:2437 2:N:0:1
TACTCGGGTATCTAATCCTGTTTGCTCCCCACGCTGTCGCGCCTCAGCGTCAGCAACGGCCCAGCAGACCGCCTTCGCCACTGGTGTTCTTCCCGATCTCTACGCATTCCACCGCTACACCGGGAATTCCATCTGCCTCTACCGTGCTCGAGCTCGTCAGTCTTACCAGACTTCCCGGAGTTGAGCCCCGGGGTTTCACCGGCAACTTAGCGAGCCGCCTACGCGCCCTTTAAGCCCCGTACTTGTGAGA
+
CCCCCEGGGGGGGGGGGGGGGGGGGGGGGGGGGGGGGGGGGGGGGGGGGEEGGGGGGGGGCFFGGGGGGGGGGGGGGGGGGGGGGGGGGGGGDFGGFGGDGGGFGGGGG=FGGGGDGGGGDEEEFBFCFCFFGGGDEFGFFGGA=DDCGEGGGGGFFEDFGDCDFFGGFFFEA8>/*>>AE@CF):E5?DGFECGDFCCA?B>9>(0<BFFFBFGCB:5::?B>(/7C5<24)9<7*(42310))6245)
@M00200:205:000000000-AKKM3:1:1101:20943:2451 2:N:0:1
TACCGGGGTATCTAATCCTGTTTGCTCCCCACGCTGTCGCGCCTCAGCGTCAGCAACGGCCCAGCAGAACGCCTTCGCCACTGGTATTCTTCCCGATCTCTACGCATTCCACCGCTACACCGGGAATTCCATCTGCCACTACCGTGCTCTAGCCCGCCAGTCTGATCGGCAGCCACGGGGTTGAGCCCCGGGATTTCACCAACCACTTAACGAGCCGCCTACGCGCCCTTTACACCCAATACTCGTG
+
CCCCCGGGEGDGGGGGEA,CFCAF9DFGGG<BB:@FGGFGGCEGGGDEDFGGDD,,66@F+@F@CCC<E<:@FGGFFGGDGD8F<,CFFGGFFFGFFCFFFGGDEGC:D=DFGBE9DFFGFCC+>=DGGGG:DB9@=;9)@F89AFD=CCCF,3:A*@D5DFE>*3:D*4?54)*3/:))4:C*/<0>87753C:;65=;<2(3((494<>32-/8,)8234101?>G<<042)),/40(.)6)(((
@M00200:205:000000000-AKKM3:1:1101:11637:2477 2:N:0:1
TACCGGGGTATCTAATCCTGTTTGCTCCCCACGCTTTCGCGTCTCAGCGTCAGTATCCAACCAGGGGGCCGCCTTCGCCACCGGTGTTCCTCCCGATATCTACGCATTTCACCGCTACACCGGGAATTCCACCCCCCTCTTTGGTACTCTAGCTTGCCAGTTTCATGCGTCGTTCCTCGGTTAAGCCGAGGGATTTCCCACATGACTTAGCAGACCGCCTCCACGCCCTTTACACCCAATACTTGTGAGTT
+
CCCCCGGGGGGGGGFGGGGGGGGGGGGGGGGGGGGGGGEGDGGGGGGGGGGGGGGGFACFGGGGGGGGGGDGGGGGGGGGGFGGGGGGGGGGGEC=CECGGGGGGGGGGFFGGGGF>FGGGGGGGGGDGGA;+@CEGFGFF,9A5BD?FF,=DDG4?FGFGGEG?FGGFEB9B();FFG>FE37@EFFDC=3)CFC4)+-(47)67:)64<AA?FC;CB0(.474CFGDFB2<A<:E?((5:A<A64<<).
@M00200:205:000000000-AKKM3:1:1101:7273:2500 2:N:0:1
TACGCGGGTATCTAATCCTGTTTGCTCCCCACGCTGTCGCGCCTCAGCGTCAGCAACGGCCCAGCAGACCGCCTTCGCCACTGGTGTTCTTCCCGATCTCTACGCATTCCACCGCTACACCGGGAATTCCATCTGCCTCTACCGTGCTCGAGCTCGTCAGTCTTACCAGACTTCCCGGAGTTGAGCCCCGGGGTTTCACCGGCAACTTAGCGAGCCGCCTACGCGCCCTTTAAACCCAGTACTTGTGAGCT
+
CCCCCGGGGGGGGGGGGGGGGGGGGGGGGGGGGGGGGGGGGGGGGGGGGGGGGGGGGGGGGGGGGGGGGGGGGGGGGGGGGGGGGGGGGGGGEFDGGGGGGGGGGGGGGGGGGDGFGGFGGGGG@+D8FGGDGGGGGFG5AFFFGFG=F>ECECC>DEGBFGE@EFGFAFFFC4AFE4)?FC7CFGGFEDG>;CCDFAG>?2(,,24<A<29F9EG>GE1(4:B9EDDDF>2)4<BGBF:AFF9A>7))(-
@M00200:205:000000000-AKKM3:1:1101:9432:2507 2:N:0:1
TACGGGGGTATCTAATCCTGTTTGCTCCCCACGCTTTCGCGTCTCAGCGTCAGTTACGTCCCAGCGAGCTGCCTTCGCAATCGGTGTTCCTCCTGATATCTGCGCATTTCACCGCTACACCAGGAATTCCACTCTCCACTTCCGGACTCTAGCCAGATGGTTTCCGGCGACCTCTCGAGGTTAAGCCTCGAGTTTTCCCACCGGACCTACCTAACCGCCTACACGCTCTTTACACCCAATACTTGTG
+
CCCCCGGGGGFGGGFGGGGGGGGGGGG@FGFGGGGGFGGGGGGGGGGGGGGGGGGGGGGGFEGGGEGGGGGGGGGGCGCGGGGCFGEFGGGFGFGGGGCFFGFGGGGGGGGGGGGDGGGFGGGGGGGGGGGGGGGGGFGFFGGAG5C=DF9FGFCFFFFFF@@GFACEBEEA)>AFD4CDGFFGFFEAFG=31AEGC)=@F0(3:>;D?(:<A?FFFCB(845F<5.9CCB).-.1?6<(:BB<)-,
@M00200:205:000000000-AKKM3:1:1101:18776:2508 2:N:0:1
TACTGGGGTATCTAATCCTGTTCGCTCCCCACGCTTTCGCTCCTCAGCGTCAGGGACGGCCCAGGGAGCCGCCTTCGCCACCGGTGTTCCTCCCGATATCTGCGCATTTCACCGCTACACCGGGAATTCCACTCCCCTCTGCCGCCCTCTAGCCTGCCCGTATCGACTGCAATTCCACGGTTAAGCCGTGGGCTTTCACAGCCGACGCGACAAGCCGCCTACGAGCCCTTTAAACCCAATACTTGGT
+
CCCCCGGGGGGGGGGGGGGGGGGGGGGGGGGGGGGGGGGGGGGGGGGGGGGGGGGGGGGGGGGGGGGGGGGGGGGGGGGGGGGGGGGGGGGGGGGGEGGGGGGGGGGDFGGGGGEEGGGGGGGGGGGGGGFFGGGGGFGDAEGFGFGFGFGCFGGFFGGFCC=FFFGGFGFEFEFFFFG)=CDG=CFBDCEEFGGGF?C<A<;@99>FFB92,88C9GDB(3:>2CEG*289:<<0>?(().:-4))
@M00200:205:000000000-AKKM3:1:1101:16591:2513 2:N:0:1
TACACGGGTATCTAATCCTGTTTGATCCCCACGCTTTCGTGCCTCAGCGTCAATATTTGTGTAGCCTGCTGCCTTCGCAATCGGTGTTCTATGTCATATCTAAGCATTTCACCGCTACATGACATATTCCGCAAACCTCCACAACATTCAAGAACTATAGTATCCACGGCAGTTTCCGAGTTAAGCTCGGAGATTTCACCACGGACTTACAATTCCGCCTACGCACCCTTTAAACCCACTACTTGTG
+
C@CCCGGGGGGGGGGGGGGGGGGGGGGGGGGGGGGGGGGGGGGGGGGGGGGGGGGGGGGGGGGGGGGGGGGGGGGGGGGGGGGGGGGGGGGGGGGGGGFGGGGCGGGGGGGGGGGFGGFGGGGGGGGGGGGGGCGGGFGDFGGFGFGFGFE8@DFFFF+9=E7F7FFGEGFBFEFF7ACDGGGGFGFF>CCDFC:995;*>CDAABBEAB*9<96>27B9@BFF=E4CC4>44>@DE2088@<?4>@
@M00200:205:000000000-AKKM3:1:1101:20146:2521 2:N:0:1
TACCCGGGTATCTAATCCTGTTTGCTACCCACGCTTTCGCGCATCAGCGTCAGTACCGGTCCAGGGAGCCGCCTTCGCCACTGGTGTTCCTCCACATCTCTACGCATTTCACCGCTACACGTGGAATTCCGCTCTCCTCTTCTGCACTCAAGTCTCCCAGTTTCCAGTGCGTCACGGGGTTGAGCCCCGCACTTAGACACCAGACTTAAGCAACCGCCTGCGCGCACTTTAAACCCACTACTTGTG
+
CCCCCGGGGGGGGGGGGGGGGGGGGGGGGGFFGGGGGGGGGGEGGGGGGGGGGGGGGGGGGGGGGGGGGGGGGGGGGGGGGGGGGGGGGGGGGGGGGGGGGGGGGGGGGGGGGGGFDGGGGFGGGGGGGGGGDGGGGFGFFGFBDDFEGFGGG?=@DFGFGGFGFFGGFGFFFD>D?DGFGGGGFGGE>DEDFGG8+>FD9BFFF37>)).>@DFC(:)/=0>EB5B)*>9<<<::;08::2<6-)
@M00200:205:000000000-AKKM3:1:1101:18163:2541 2:N:0:1
TACTAGGGTATCTAATCCGGTTTGCTCCCCCAGCTTTCATCCCTCACCGTCGAGCGCGTTCTGGCAAGCCGCCTTCGCCACTGGTGGTCTTCAATGGATCAGAGGATTTTACCCCTACCCACTGAGTACCGCTTGCCTCTCCCGCCTCCTAGCCTTGTAGTATCCTCCGCAGCCCATCTGTTAAGCAGCTGGATTTAACGGAAGACTTGCAAGACCGGCTACGGATGCTTTACACCCAATACTTGTG
+
CCCCCGGGGGGGGGGGGGGDFGGGGGGFGGGDEGGGGGGGGGGFEGGGGFGG@FGGGGG>FGFGGGGGGGGGGGGGGGEEGGGGGGGGGFGGGGGGGF8EF@EEFC8;EDDGGGEFFGGGGGGGFFGGGGGGDCFGF7FD5EG>GFGFDBC?=DFDBCDFFFFGE+A@BGFFFCFFFFGFCC>9CGEFFGFFFC7*B495=5<@@2:?E4=:33C8(8=1?@;>0*0;21))15)6B3/63=2::.,
@M00200:205:000000000-AKKM3:1:1101:8711:2558 2:N:0:1
TACGCGGGTATCTAATCCGGTTTGCTCCCCACGCTTTCGCTCCTCAGCGTCAGGATAGGCCCAGAAAGCCGCCTTCGCCACTGGTGTTCCTCCCGATATCTACGCATTTCACCGCTACACCGGGAATTCCGCTTTCCTCTGCCCACCTCTAGCTCGCCAGTTTCCGATGGCCCCTCCCAGTTGAGCCGGGAGATTTCACACCGGACTTAACGAACCGCCTACAAGCCCTTTAAACCCAATACTTGTG
+
CCCCCGGGGGGGGGGGGGGGGGGGGGGGGGGGGGGGGGGGGGGGGGGGGGGGGGGGGGGGGGGGGGGGGGGGGGGGGGGGGGGGGGGGGGGGEGGGCFGGGGGGGGCEC;DFGGD5CC=DCECEFECCFGGGG6F9FFG=FGGFGFGFCFGFGGGEFGD>DCCCADCGBGFE@@FBEFGFGGGFFGGDB<CB56C77<C<4;>093>?>4AF26CE1DB?:24*.;5C79)))672?<4(552)6A?
@M00200:205:000000000-AKKM3:1:1101:20329:2638 2:N:0:1
TACTGGGGTATCTAATCCCGTTTGCTCCCCTGGCTTTCGTGTCTCAGCGTCGGCACAGCCCCAGTCATCTGTTTTCACCGTCGGCGTTCCAAACGATATCTACGCATTTCACCGCTCCACCGTTTGTTCCGATGACCCCTAGCTGGCCCAAGACCGCCAGTATGCCCGGCCGTTCCCCGGTTCAGCCGGGGGATTTCACACGGGCACTGAACGGTCCGCACACACACGCTCTTTAAACCCAATACTTGTG
+
CCCCCGGGGGGGGGGGGGGGFFGGGGGGGGGGGGG8EFGFGGGGGGGGGGGGGGGGG8F@FGFEGGEGGGCFF,=EEFGGFGGGGG7@F8E?=DC@<BCGGFGGGGG@FFFGGDEFG=E@DEFCCEDGGGEEGEFFG*CD?FGFFF6DDAE6@8=@?GD?<:7;;A5A>CEA5AF4AFD?B/*+8>CEECEA>ECCF)35>6>1322((.4::?CE0)7-(,.04*)//*43)4)6E3((,2(.44:9<4
@M00200:205:000000000-AKKM3:1:1101:11523:2640 2:N:0:1
TACAGGGGTATCTAATCCCGTTTGCTCCCCACGCTTTCGCGCCTCAGCGTCAGGGTGCGCCCAGAGCCCCGCCTTCGCCACCGGTGTTCCTCCCGATCTCTACACATTTCACCGCTACACCGGGAATTCCAGGCTCCTCTGCGCCCCTCAAGACCAGGAGTCTCGGCCGGCCCCTCCAGGTTGGGCCCGGAGATTTCACGACCGCCTTCCCGACCCGCCTACGCGCCCTTTACAACCAATACTTGTG
+
CCCCCGGGGGGGGGGGGGGGGGGGGGGGGGGGGGGGGGGGGE7FCGGGGGGGGFFE@FGGGGGG@FFGGGGGGGGGGGGGGGGGGGGGGDFGGGDGGEFGGGGGGGGGGGGGGGGFGGGGGGGGGGGGGCEDDFGGGFGEBFE>73?CG5CG9DFFAC5?D>@>>FGGFGF2?28BA;FAFEFDBG5D:C/5=FGGFFG@F6>F6911<1:34;GE;GE<?<BF;E7D57>AF4).;8??034).-)
@M00200:205:000000000-AKKM3:1:1101:22050:2643 2:N:0:1
TACGAGGGTATCTAATCCCGTTCGCTACCCACGCTTTCGTGCCTCAGCGTCAGGAAAGTGCCAGTGTGCTGCCTTCGCATTTGGTGTTCCCCATAATATCAACGGATTTCACCCCTACACTATGAGTTCCGCACACCTCTCACTTCCTCAAGTACTGCCGTTTCTTTTGCCTTTCCCCGGTTGAGCCGGGGGTTTTAACAAAAGACTAACAGAACCGCCTACGCACCCTCTACACCCAATACTTGTG
+
-ACAC@CEGGGFDGGFEFGGFDFGG7CFFEFCCFFDDDEGGGGGFCFEFFGGGGGGGDFGGGGC:FFFGFGGFFFGGGEEEGGGFFCFFFGGFCCG9FDCD;F@FEF7=AAE?D=DGG?EFGGGFFG8AECEDGGGGF?DFGGBA?FBGFGDEFGFFE=9@8DCDBFFDFFC?DD+;3@5<807FF7@5?EABE5*B6FC3B952:E.)/.7@3:89CBF@;731C)9**4)))4,14:?BBFFFA:
@M00200:205:000000000-AKKM3:1:1101:13647:2680 2:N:0:1
TACGAGGGTATCTAATCCCGGTCGCTCCCCTAGCTTTCGCGCCTGAGCGTCAAGGGCGGGCCAGCAGATCGCTTTCGCCACTGGTGTTCCTTCCGGTATCTACGCATTTTACCGCTACACCGGAAATTCCATCTGCCTCTCCCGCCTTCAAGTCCCGAAGTTTCGAACGGCCTCTCCCAGTTGGGCCAGGAGCTTTCACGCTCGACTTTCGGAACCGCCTGCGCGCGCTTTAAACCCAGTACTTGTG
+
CCCCCGGGGGGGGGGGGGGGGGGGGGGGGGGGFGGGGFGGGGGGGGGGGGGGGGGGGGGGGGGGGFFGFGGGGFGGGGGGEFGGGGGGGDFGGGGGGGGGGGGGGGDFGGGGGDG>DGGGGGEGCCFDGCFGGFDGFFGFFGGBGF4>FFGGGCGFFG:?ADCCDFFFAE3;A@AFAFGFGGGF:=GFFGC:FGFGFFGF?,:;>B:F9><06<EF(9>212(),2)19>?BFFAFG?B?22:A<A:
@M00200:205:000000000-AKKM3:1:1101:20616:2687 2:N:0:1
TACTGGGGTATCTAATCCTGTTTGCTCCCCACGCTTTCGCAGTTGAGTGTCAGTCACTGTCCAGGTCGCCGCCTTCGCCTCTGGTGTTCCTCCCGATCTCTACGCATTTCACCGCTACACCGGGAATTCCACGACCCTCTCCAGCACTCTAGTCCGACCGTTTCTGGGGCACTTCTTGAGTTAAGCCCAAGGATTTCACCCCAGACAAATCGGACCACCTACCTGCCCTTTATACCCAATACTTGTGAGAC
+
CCCCCGGGFEGGGGGGGGGGGGGGGGGGGGGFGGGGGGGGGGGFGEGGGGGGGGGGGGFFFGGGCCFGGGGGGGGGGGGGGFGGGGGEGGGGGGGDEEFGGGGGGGGGGFGGGGGFGGGGGGGGC@B=;@FGDEDECD=8DFGD8?F)ADGFFC??>ECEGGFF7FCGDEBAF@FFAFDFFCE:BFGFF?EAFGG4FEFF(5=@BBB@557@@;GC?C33;;(8=CFGFF3))67)C4::,5<<).,4<<)
@M00200:205:000000000-AKKM3:1:1101:15686:2704 2:N:0:1
TACTAGGGTATCTAATCCTGTTTGCTCCCCACGCTTTCGCGTCTCAGCGTCAGTACCGTCCCAGCGAGCTGCCTTCGCCATAGGTGTTCCTCCTGATATCTGCGCATTTCACCGCTACACCAGGAATTCCACTCGCCTCTTCCGGACTCTAGCCCGACAGTATCGGCCGGCTTTCAAGGGTTGAGCCCTTGACTTTCACAGCCGACTTATCGGGCCGCCTACACGCTCTTTAAGCCCAGTACTTGTG
+
CCCCCGGGGGGGGGGGGGGGGGGGGGGGGGGGGGGGGGGGGGGGGGGGGGGGGGGGGGGGGGGGGGGGGGGGGGGGGGGGGGGGGGGGGGGGGGGGDGGGGGGGGGGGGGGGFEGDGGGFEFGGGFGGGFGGGFGGGFGFBACEG>DBGFFFDD69>CCEGGFGFEDEFGFFFFFFB6?BCECFAFFFFFCAAFGGFCGEF@B=(:1<EEEF>0==()0(41(??D>D<CAA<BF:@13:)62)454
@M00200:205:000000000-AKKM3:1:1101:14745:2710 2:N:0:1
TACCCGGGTATCTAATCCGGTTCGCTCCCCTAGCTTTCGCGCCTCAGCGTCAGGATTGGCCCAGCCATCCGCCTTCGCCACCGGCATTCCTAGCGATATCTGCGCATTTCACCGCTACACCGCTAGTTCTAATGGCCTCTACCATCCTCAAGTCAACGCAGTATCCGACGCAGTTCCACAGTTAAGCCGTGGGATTTCACGCCGGACTTACGTAACCGCCTGCGCGCCCTTTAAACCCAATACTTGTG
+
CCCCCGGGGGGGGGGGGGGGFGGGGGGGGGGGGGGGGGGGGGGGGGGGGGGGGGGGGGGGGGGGGGGGGGGGGGGGGGGGGGGGGGGGGGGGGGGGGGGGGFGGGGGGGGGGGGGFGGGFGGGGGGGFGGGGGGGGGFGFFGGFGFGEGFGG9CFFFGD>GGFFFFGGF>5=5>:BFFGFGGGGF7,;??EE>646*.<?D<<;@F;B<EF@F8FGADD>F<1<657CD338>AFFG?<(230)).).
@M00200:205:000000000-AKKM3:1:1101:11391:2721 2:N:0:1
TACGGGGGTATCTAATCCCGTTTGCTCCCCTGGCTTTCGCGCCTCAGCGTCAATACCGGTCCAGGATGCCGCCTTCGCCACCGGTGTTCCTCCAGATATCTACGCATTTCACCGCTACACCTGGAATTCCACATCCCTCTCCCGGATTCAAGCCTGCCAGTATCGGACGCAGTTCCCGGGTTGAGCCCGGGGATTTCACGTTCGACTTAGCGGGCCGCCTACGCGCCCTTTAAACCCAATACTTGTG
+
CCCCCGGGGGGGGGGGGGGGGGGGGGCGGGGGGGGGGGGGGGGGGGGGGGGGGFGGGGGGGGGGGGGGGGGGGGGGGGGGGFEGGGGGGGGGGFGGGGGGGGGGGGGGGGGGGGGFGGGGGGGGGGGGGGGGGGGGGFGDFFGFE0@>GFGFEFGF>FGFFCEG=ADGFGFFFFFFFFGDF*:CACFADGGFEEG=15=(6@/406?F2)6>>>GC95B?F?B>>GFGD5)4652:C?(44.4<B),
@M00200:205:000000000-AKKM3:1:1101:9898:2731 2:N:0:1
TACGCGGGTATCTAATCCCGTTTGCTCCCCTAGCTTTCGCTCATCAGCGTCAATGCCGGTCCAGGATGCCGCCTTCGCCACCGGTATTCCTCCAGATATCTACGCATTTCACCGCTACACCTGGAATTCTGCATCCCTCTCCCGGATTCAAGCCAATCAGTATCGGACGCAGTTCCCAGGTTGAGCCTGGGGATTTCACGTCCGACTTAGTTGGCCGCCTACGAGCCCTTTAAACCCAATACTTGTG
+
CCCCCGGGGGGGGGGGGGGGGGFGGGGGGGGGGGGGGGGGGGGGGGGGGGGGGGGGGGGEGGGGGGGGGGGGGGGGGGGGEFGGGGGGGGGGGGGA@FGGGGGGGGGDGGGGGCEFGGGGGGGGGGGGGGGGGGGGGFGFFGGFGEC@FFGGGGGFAGGBGFEGFFCGFC>=BCF>9FFFGCGFFGFFF:ADEGGFAEFFFBF@61(3;EC?>@FC;CD?1@B@:EEDC745>><?E<(47BFFA:2
@M00200:205:000000000-AKKM3:1:1101:17611:2749 2:N:0:1
TACCGGGGTATCTAATCCGGATCGCTCCCCACGCTTTCGCGCCTCAGCGTCAGCAAAGCTCCAGGCAACCGCCTTCGCCACTGGTGTTCCTCCCGATATCTACGCATTCCACCACTACACCGGGAATTCCATTGCCCCCTAGCTTGCTCCAGCTCGGCCGTATCCGCTGACCCCGCCCAGTTGAGCCGGGCGATTTCACAACGGACGGGCCGAGCCCCCTGCGCGCCCGTTAAACCCAATACTTGTGAGA
+
CCCCCGGGGGGGGGGGGGGE@CFFGGFGFDFGCCEFFFEEEEE=6CFCEGG@EEGGG@F,FFCFGCEEGF@=@FGGGGGGC<BCFFGDFF;FECGGCC=FFGEDCC+BD;FC,,DDFFF8B+@E7=>?FGD=?2=EFD>>?FGFCAGCDFG6D++:*C5?:55?E4CG/;A5*)8>BFDFF;:+)5A359:))1**39E?73,42(,-(2(,-458(*0211(5>5)7)1(4(5),:22,8?)-4:22))
@M00200:205:000000000-AKKM3:1:1101:10256:2759 2:N:0:1
TACTGGGGTATCTAATCCTGTTTGCTCCCCTAGCTTTCGCGCCTCAGCGTCAGTATCCGTCCAGAAGATCGCCTTCGCCGCTGGTGTTCCTCCCGATATCTACGCATTTCACCGCTACACCGGGAATTCCATCTTCCTCTCCGGAACTCAAATTTCACAGTTTCTCGTGCACTTCCCAAGTTAGGCTTGGGGCTTTCACACGAGACTTACAAAATCGCCTACGCGCACTTTATACCCAGTACTTGTGAGA
+
CCCCCGGGGGGGGGGGGGGGGGGGGGGGGGGGGGGFGGEGGGGGGGGGGGGGGGGGGGGGGGGGGGGGGGGGGGDGGGGGGGGGGGGGGGGFGGGGGGGGGGGGFGGGGFGGFGGFGGGFGGGGGGGGGGGGDGGFGFGEFGGF89DDFBDF;+DFDFGFDCEGF9CEACFC5=>AAF>AF7FGFGEF>DCBFEGGFEGFEB9@@BEC*8B4;(6><GFDD16A6EDG5;)--5<9+.8?<A<A)),.).
@M00200:205:000000000-AKKM3:1:1101:14381:2770 2:N:0:1
TACGCGGGTATCTAATCCTGTTTGCTCCCTTGGCTTTCGTGCCTCAGTGTCAGGTATCGTCCAGGGACTCGCCTTCGCCACTGGTGTTCCTCTTGATATCTACGCATTTCACTGCTACACCAAGAATTCCAGTCCCCCCTCCGATCCTCCAGATCAGCAGTTTCCAATGCCATTCCCGGGTTAAGCCCGGGGCTTTCACATCGAACTTGCCAACCCACCTGCGCACCCTTTAAACCCAGTACTTGTGAGCT
+
CCCCCGGGGGGGGGGGGGGGGGGGGGGGGGGGGGGGGGGGGGGGGGGGGGGGGGGGGGGGGDGGGGGGGGGGGGGGGGGGGGGGGGGGGGFDFADGGGGGGGFGGGGGFGGGGGGFGFD=FGGGGGGGGGGGGGGGFAGFFGGFGFGFGFGGGGGFFEG?@DDFCFGGFG?CFFFFFFGFGGGGFDGFFGGFFG5*@AF??:5>=BFFEEFF@2=C09B3=3287EBD/;46)775;(4:A>2<A<B)-.)
@M00200:205:000000000-AKKM3:1:1101:23260:2788 2:N:0:1
TACTGGGGTATCTAATCCCGTTTGCTCCCCTGGCTTTCGCGCCTCAGCGTCAGTGTCAGCCCAGCAACCCGTCTTCACCTCAGGTGTTCCTCTTGATATCTACGCATTTCACCGCTACACCAAGAATTCCGATTGCCCCTTCTGCACTCTAGCAAAGTAGTATCATCTGACCGTTCCGAGTTAAGCCCGGAGATTTCACAGATGACTTAAATTGCCGCCTACGCGCCCTTTAAGCACAATACTTGTG
+
CCCCCGGGGGGGGFGFGGGFGGGGGGGGGGGGGGGGGGGGGGGGGGGGGGGGGGFGGGGGGGGGGGGGGGGGGGGGGGGGGGGGGGGGGGGGGGGGGGGGGGGGGGGGGGGGGGGFGGGFGFGGGGGGDFGGGGGCADGDFGGFGFGFGFGGGG8?DE89ECBFEFGGFGFDE=EFFFDFGGGGFFGFFDGDEEFGFCGCEFFECE7><*9EFA?>9DE@F@?>=C>DDCECFFF)<@@<EF??6CE
@M00200:205:000000000-AKKM3:1:1101:9626:2810 2:N:0:1
TACTAGGGTATCTAATCCTGTTTGCTCCCCACGCTTTCGCGTCTCAGCGTCAGTTCCGTCCCAGCGAGCTGCCTTCGCCATAGGTGTTCCTCCCGATATCTGCGCATTTCACCGCTACACCGGGAATTCCACTCGCCTCTTCCGGACTCTAGCCCGACAGTATCCGCCGGCATTCCAGGGTTGAGCCCTGGACTTTCACAGCGGACTTACCGGGCCGCCTACACCCCCCTTACACCCACTACTTGTGAGAC
+
6@BCCFGFGFGGDGEGGGGDFGGGGGGGGGGGGGGGGGGGGGGGGGGGGGGEEEFGGGGGGGCGGEFGGGGGGGGG@FG:FFFDAFGEFGA?FFC@+C6FGGGGGGGGFGGGG6@ADFFGFGGGGDC2EGEE+6@CGDCDFGFFGDGAGFG8@FCDFGGBACAGEEGGA85AEFFCFFGEFCC46CGFF4C);?02A3A<)23,(,(/7>30>>C:()0(31(7(1)/)14),).3:((((()-.6)))))
@M00200:205:000000000-AKKM3:1:1101:8903:2815 2:N:0:1
TAACGGGTATCTAATCCTGTTTGCTCCCCACGCTTTCGCACTTGAGTGTCAGTACTGGACCAGAGGGCCGCCTTCGCCACTGATGTTCCTCCCGATATCTACGCATTTCACCGCTACACCGGGAATTCCGCCCTCCTCTTCCGTACTCCAGCAACGCAGTTTCGGATGCAATTCCCAGGTTGAGCCCGGGGCTTTCACACCCGACATACGTCGCCACCTACGTGCGCTTTACACCCCATACTTGTG
+
CCCCCGGGGGGGGGGGGGGGGGGGGGGGGGGGGGGGGGGGGGGGGGGGGGGGGGGGGGGGGGGGGGGGGGGGGGGGGGGGGGGGGGG<EFGGGGGGGGGGGGGGDGGGGGGGGGGFG9FGGGDGGGGGGFCEGGGGGFGFFGGFGFFEGFDF>?FFFGGFGGFGFFGGFGFAFFF*8C7FDFG>A8CB5CEEFGGC+@C;;@F@BBFEFFEFF@53;GF?>:?78:>5GGBD6A:9*31,49:454
@M00200:205:000000000-AKKM3:1:1101:15380:2826 2:N:0:1
TACACGGGTATCTAATCCCGTTTGCTCCCCTGGCTTTCGCGCCTCAGCGTCAATACCGGTCCAGGATGCCGCCTTCGCCACCGGTGTTCCTCCCGATATCTACGCATTTCACCACTACACCGGGAATTCCACTACCCTCTCCCACCTTCAAGCCGATCAGTTTCCGATGCAGTTTCCCAGTTGAGCCGGGAGATTTCACATCGGACTTGACCAGCCGCCTGCGCGCTCCTTAAACCCAACACTTGCG
+
9CCCCGGG@EFGEGGGC,CCCCGGF9FEFGGECFGFGDGEGEGDFEAFFEGGDFGGGGDFCGGGGGFGGGGGEGGGGGGFEEFEGDFGGGDGFGGC7@CGDEGGGCCEC@DGAEEFGGGEGGGGFGC?FGGGGGFGGFGBDDFFGFFEGFGFCFDEFGCFE<;<=D5CBG8CFEF>9AG9DD>FFGGBDGE4)4BC6*=**/;0?;BE<E@EFFGG;GE2,,7>98.9)29>)4.:E?F036A29)-
@M00200:205:000000000-AKKM3:1:1101:24094:2833 2:N:0:1
TACAAGGGTATCTAATCCCGTTTGCTCCCCACGCTTTCGCGCCTCAGCGTCAGGGAATGCCCAGAGACCCGCCTTCGCCACCGGTGTTCCTCCCGATCTCTACACATTTCACCGCTACACCGGGAATTCCAGTCTCCTCTGCATCCCTCAAGAACGGCAGTATCGGCCGACCCCCCTGAGTTGATCCCAGGGATTTCACGACTGACTTGCCATCCCGCCTACGCGCCCTTTCAACCCAATACTTGTA
+
CCCCCGGGFGFGGGGFGFFGDGGGFGFFGGGGGGGGGGGGGGGGGGFGGGGGGGGFGGGGGEFGDG@FGFGGGGGGGG,@FGGDBCFGGGGG8CFEGGGGDGGGGGGGFFGFGGGF>CDDFCC>BGD89DCDFF8A9FGCFGFFGFFD?6AFGDGFD6+<@8*58@DE55A94>AEAAF;C;=:+5:896CBFFCF76F;<B(23=;E;3=37;FG(:>?0((0(/<D)*.)6:9?G<01)))))))
@M00200:205:000000000-AKKM3:1:1101:19123:2845 2:N:0:1
TACTAGGGTATCTAATCCTGTTCGCTCCCCATGCTTTCGCTCCTCAGCGTCAGGTCATGCCCAGAGAACCGCCTTCGCCACCGGTGTTCCTCCTGATATCTGCGCATTCCACCGCTACACCAGGAATTCCGTTCTCCCCTGCATACCTCTAGTCTGCCCGTATCGGAAGCACGCTCAGGGTTGAGCCCTGAGTTTTCACTCCCGACGCGACAAACCGCCTACGAGCACTTTATACCCAGTACTTGTGAGA
+
<BCCCEGDFEGECEGGGGGGGGGGGGGGGGGGEFA,CE@FG<FGG9EGGGGGGFGGGGGFFGGGGFGGGGGFG>CCFGG:FAFEGGGGFGGGGGGDGGFG;DFGGGDGGGGGFGGAC@DFGGGGGGDGGADEGGCFDFGD:=FBEF89?FDDFGFFFFGFGCBD>>DE?FAD?A<@DF??>8D7;,:96CFFA?FFC4=4*4>@4>@@FFBFFDDC;<B(;@3>?C)2**5544-6@?3:4>2)667):6
@M00200:205:000000000-AKKM3:1:1101:17745:2846 2:N:0:1
TACGCGGGTATCTAATCCTGTTCGCTCCCCACGCTTTCGCTCCTCAGCGTCAGTACCGGCCCAGAGTGCCGCCTTCGCCACCGGTGTTCCTCCTGATATCTGCGCATTTCACCGCTACACCAGGAATTCCGCACTCCCCTACCGGACTCGAGTCATGGCAGTATCGAGTGGCGTCTCCGAGTTGAGCCCGGAGTTTTCACACCCGACTTGCCAAACCGCCTACGAGCCCTTTACGCCCAATACTTGTGAGG
+
CCCCCGGGGGGGGGGGGGGGGGGGGGGGGGGGGGGGGGGGGGGGGGGGGGGGEGGGGGGGEFGGGGGGGGGGGGGGGGGGGGGGGGGGGGGGGGGGGGGGGGFGGGGGGGEGGGGFGGGGGGGGGGFGGG?EGGGGDFEDFGFFGFD=G?FCFFGFFGDFEFC=657CAGFFF2??A8?4<ADGFF6FFDG3:C6CA)4)7;;B7910:A4:<2@F())4:(,;:50)**:29A63:32(.:)))-:2:)(
@M00200:205:000000000-AKKM3:1:1101:16821:2851 2:N:0:1
TACGCGGGTATCTAATCCTGTTTGCTACCCACGCTTTCGCTCTTCAGCGTCAGTACCGGCCCAGAGCAGCGCCTTCGCCACCGGTGTTCCTCCAGATATCTGCGCATTTCACCGCTACACCTGGAATTCCCTGCTCCCCTACCGGACTCAAGTCACAGCAGTATCGGGTGGCGTCTCTGAGTTGAGCCCAGAGTTTTCACACCCGACTGACTGAACCGCCTACGAGCCCTTTAAACCCAATACTTGTG
+
CCCCCGGGGGGGGGGGGGGGGGGGGGGGGGGGGGGGGGGGGGGGGGGGGGGGGGGGGGGGGGGGGGGGGGGGGGGGFGGGGGGGGGGGGGGGGGGGGGGGGGGGGGGGGGGGGGGFGGGGGGGGGGG?GDFGGGGFEFGBFFGFGFGFGFGGGGFFFGGFGGFCEDDGFGBDFADAFFGFGGGGFGGFFG=AFCF7=3FE?;7>BB>9;@@<E8EC@D@BF?BE38<>FF74<AD)A<<BFBDF<4<?
@M00200:205:000000000-AKKM3:1:1101:14806:2853 2:N:0:1
TACTCGGGTATCTAATCCTGTTTGATCCCCTTGCTTTCGCGCCTCAGCGTCAGGTATAAGCTAGAAAATCGCCTTCGCCACCGGTGTTCTTCCACATATCTACGCATTTCACCGCTACATGTGGAATTCCATTTTCTCCGCCTACCCTCTAGATATGTAGTTTCGAATGCAGTTCCGAGGTTGAGCCCCGGGATTTCACATCCGACTTACATACCCGCCTACGCGCCCTTTAAGCCCAATACTTGTG
+
CCCCCGGGFEGGGGGFGGGDFEFGGGGGGGDGGGGFGG@FGGGGGGFEE@BF@FEFGGGGGFGGGFGFGGGGGEGGDCC@FGGGGGGCE;EGGGGFGFGGGGD@FGEC,:EGFGG>GDFGGGGFG99?EAFFFEGGGFGBFGGFGFGBFFGGFGFFFGFFDG*?=588DGDEFEDFBDGFGGGFFGCF>CCAFEFC6=E@EFFD>>=DEFF<ABFG@GDD?>@DBG:C<<;97><@@:;@F;<3>>?
@M00200:205:000000000-AKKM3:1:1101:22096:2864 2:N:0:1
TACGGGGGTATCTAATCCCGTTTGCTCCCCACGCTTTCGCGCCTCAGCGTCAGGAGATGCCCAGAGACCCGCCTTCGCCACCGGTGTTCCTCCCGATCTCTACACATTTCACCGCTACACCGGGAATTCCAGTCTCCTCTGCATCCCTCAAGAACGGCAGTATCAGCCGACGTTTCCCGGTTGAGCCGAGAGATTTCACGAATGACTTGCCATCCCGCCTACGCGCCCTTTAAACCCAATACTTGTGAGA
+
CCCCCGGGGGDGDFGFFGGGGFGGGGGGGGGDGGEGGGGGGGGGGGGGGGGGGGGGGGGGGGGFG8FGGGGGGECFFGGCGFEC@FCCGGGFGDEEC:8FDDFA<@?FFGGGGGG5?=DFGDEGGGFDFGGGGGGGGFGFFCCFGFG5DFG>FCGDFGG5,=69*=FGEGFFBBFF8?*8C8>C4<C53):5>+1;+)=??(,84<5:36:A57C=69:26:6D1C)1)*.-4).3E?(2,).)..3.65
@M00200:205:000000000-AKKM3:1:1101:12658:2871 2:N:0:1
TACTGGGGTATCTAATCCCGTTTGCTCCCCTAGCTTTCGCACCTCAGCGTCAGATACCGACCAGAGAGTCGCTTTCGCCGCCGGCGTTCTTCCCGATCTCTACGCATTTCACCGCTCCACCGGGAATTCCACTCTCCCCTCCGGTCCTCAAGCCAGCAGGTTTCGGGCGCAGTTCCTCGGTTGAGCCGAGGGCTTTCACACCCGACTTCTCTGGCAGCCTACGTGCGCGTTGCACCCAGTACTTGTG
+
CCCCCGG:@FFGGGGGGGGGFFC@EEG8FFGGGFFEGCFGEEGFGGEFGGGGCFGGGGGGGGGDGEFCFFCGF,AFCEGEGGE+FE@FFF8FFFEBCGGF,9E:C?CGFGDFFCE>DGGB?CCEGEGDCGGGFFFEFFEB@:@>+0?AFFFGGGFAFGF*1968>>95)*068CFF=675<::*AE6:5D=>86C4?<9A7:91(74(-)))-:C*,9>:43104;;3)1((4).4*(4(.))).68
@M00200:205:000000000-AKKM3:1:1101:16750:2873 2:N:0:1
TACGCGGGTATCTAATCCTGTTTGCTACCCACGCTTTCGCGCATCAGCGTCAGTACCGGTCCAGGGAGCCGCCTTCGCCACCGGTATTCCTCCCAATATCTACGCATTTCACCGCTACACTGGGAATTCTGCTCCCCTCTCCCGGACTCAAGCCATGCCGTATCGGAGGCAGCTCCCGGGTTAAGCCCGGGGATTTCACCTCCGACGCACACGACCGCCTACGCGCCCTTTAAACCCAATACTTGTG
+
CCCCCGGGGGGGGGGGGGGGGGGGGGGGGGGGGGGGGGGGGGGGGGGGGGGGGGGGGGGGGGGGGGGGGGGGGGGGGGGCGFGGGGGGGGGGFGGGFGGGGGGGGGGGGGGGFBEBGGGGGFGGGG8FGFGGGGFFGFGFF8FFGFGACA6CEFGFFGGDEDCGFFGGF>?DFDFFFFDDFC5CAFFFDGGFFCC68?C@E@FFB>BF>F9?B>E:3<:(14?>>GBD37044>7?:42:2:)6<B?
@M00200:205:000000000-AKKM3:1:1101:21904:2880 2:N:0:1
TACGAGGGTATCTAATCCTGTTTGCTCCCCTAGCTTTCGTGCCTCAGTGTCAGGAGTCGTCCAGAGACTCGCCTTCGCCACTGGTGTTCCTCTCGATATCTACGCATTTCACTGCTACACCGAGAATTCCAGTCTCCCCTCCGACCCTCGAGCCGAATAGTATTCAATGCCATTTCCGAGTTGAGCTCGGAGATTTCACATCGACCTTACCCGGCCACCTACGCACCCTTTACACCCAATACTTGTG
+
CCCCCGGGGGGGGGGGGGGGGGGGGGGGGGGGGGGGGGGGFGGGGGGFGGGFGGGGGGGGGGGGGGGGGGGGGGGGGGGGGGGGGGGGGGGGGGGGFGGGGGGGGGEDGGGGGFGFGGGGGGGGGGGFGFGGFGGGGDEFFEGFGFGFGFGGGGDFFGG88?CFBFGGFGFF77CFF>DBDEGFFFCFF7C?>CFFCEGE4>DB)/>>BE@B>@CC2FF3=@68(=BCC5;CE?A(=?@8E857;>;
@M00200:205:000000000-AKKM3:1:1101:13403:2883 2:N:0:1
TACAGGGGTATCTAATCCTGTTTGATCCCCACGCTTTCGTGCCTCAGCGTCAGTTACAGTTTCGTCAGCTGCCTTCGCAATCGGTGTTCTGTGTCATATCTATGCATTTCACCGCTACATGACACATTCCGCCAACGGCATCTGTACTCAAGCCCTACAGTATCAATGGCACGTCTATCGTTAAGCGATAGGATTTCACCACTGACTTATAAGGCCGCCTACGCACCCTTTACACCCACTACTTGTG
+
CCCCCGGGGGGGGGGGGGGGGGGGGGGGGGGGGGGGGGGGGGGGGGGGGGGGGGGGGGGGGGGGGGGGGGGGGGGGGGGGGGGGGGGGGGGGGGGGGGGGGGGGGCDGGGGGGGGFGGGGGFFGGGFCFFGGGGGGGEGAFGGFGFGFGFG6BDF?F?FFGGFFFCDFFG*8ADFFFBFDFCD=9CGBFC+;FAFFFECCBFF@EEF@AEFF5>B:)9?4A>@EDGEGGF=*0*0(=;(/;@<;)9)
@M00200:205:000000000-AKKM3:1:1101:21127:2890 2:N:0:1
TACTCGGGTATCTAATCCTGTTCGCTACCCACGCTTTCGCTCCTCAGCGTCAGGTAAGGCCCAGAGAGCCGCCTTCGCCACCGGTGTTCTTCCTGATATCTGCGCATTCCACCGCTACACCAGGAGTTCCGCTCTCCCCTGCCTACCTCTAGTCTGCCCGTATCGGAAGCAGGCTCGGAGTTGAGCTCCGAGTTTTCACTCCCGACGTGACGAACCGCCTACGAGCCCTTTAAACCCAATACTTGTG
+
CCCCCGGGGGGGGGGGGGGGGGGGGGGGGGGGGGGGGGGGGCFFGGGGGGGGGGGGGGGGGGGGGGGGGGGGGGGGGGGGGGGGGGGGGGGGGGGGGGGGGGFCFGGGGGGGGGGFGGGGGGGGGGGGGGGGGGGG,@EDFDGFGFGFGFGGGGFBFDGEG>8F@B:CDGFDF=>FB?C>FGG>FGFFFDEF8CFFFCCC@B9@@6>B07;;D@C*29B6:BFEBG>C47.4:<A?GF1(37A2<>:
@M00200:205:000000000-AKKM3:1:1101:24408:2892 2:N:0:1
TACGGGGGTATCTAATCCTGTTCGCTCCCCATGCTTTCGCGTCTGAGTGTCAAAGCAGGCCCAGAAAGTCGCCTTCGCCACAGGAGTTCCTCGGGATCTCTACGCATTTCACCACTACACCCCGAATTCCACTTTCCTCTGCCTGTTTCTAGTTGTGCAGTTTGGCACGCCCTCGCCCGGTTGAGCCGAGCGCTTTCACGCACCACTTACACAGCCACCTGCACGCCCTTTAAACCCAATACTTGTG
+
CCCCCGGGGGGGGGGGGGGGGGGGGGGGGGGFGGGGGGGGGFFGGGGGFGGG@EFFF<FEFGGGGGGC??FGGEGGGGGGDGGG<FGGGGGGG>FGGCGGGAFGGEEG8FFFGCGFGGGG?E@EGCEGGGGCC@FGD@FE5EC+2<=DGFFFG+6CDGGAF77<)6+5:>*858?E9BCDGEDGFGG>BGGFFGGGFFG0269(,6176AAFE1CE6FF@(0263C5C9*))663(;81??F<BFAD
@M00200:205:000000000-AKKM3:1:1101:9759:2898 2:N:0:1
TACTAGGGTATCTAATCCTGTTTGCTCCCCACGCTTTCGCGTCTTAGCGTCAGTTACCGTCCAGGTGGCCGCCTTCGCCACCGGTGTTCCTCCCAATATCTACGAATTTCACCTCTACACTGGGAATTCCGCCACCCTCTCCGGCACTCCAGCCCGCCAGTTTTGGCAGCACTTCCATGGTTGAGCCATGGGATTTCACTACCAACTTAACGGACCGCCTACACGCGCTTTAAGCCCAATACCTGTGACAT
+
CCCCCGGGGGGGG9FGGGGGGGGGGGGGGGGGGGGGGGGGCFGGGGGGGGG@CGGGGGGGGGGEGGGGGGGGGCDEFGGGGGGGGGGGGFFGGGGGGGGGGEGGGGFFGGGGGGGFFGGFGFGGFFFFGGGGDEGEEFFDBGEFGEGFGFGGGGGBDGGF8CEGFFGGBGFFFEFFFFGAFFGF*>CFFFEFAFC*:A7*8BFEFFFF:44@2(=:9):81=;)18)/15:A>AAFG:(122).564))))
@M00200:205:000000000-AKKM3:1:1101:11971:2908 2:N:0:1
TACTCGGGTATCTAATCCTGTTTGCTCCCCACGCTGTCGCGCCTCAGCGTCAGCAACGGCCCAGCAGACCGCCTTCGCCACTGGTGTTCTTCCCGATCTCTACGCATTCCACCGCTACACCGGGAATTCCATCTGCCTCTACCGTGCTCGAGCTCGTCAGTCTTACCAGACTTCCCAGAGTTGAGCCCCGGGGTTTCACCGGCAACTTAGCGAGCCGCCTACGCGCCCTTTATACCCAATACTTGTG
+
CCCCCGGGGGGGGGGGGGGGGGGGGGGGGGGGGGGGGGGFGGGGGGGGGGGGDFAAACGFFFGGGGGGGFGGGGGGGGGGGFGGGGGGGGGECFGGGGGGGGGGGGGGGGGGGGGFGGGGGGGGGGGGGGGGGGGGFFGEFGGFGFGBG>EDC>CEFGFFFF@9AFG7FFFFFFFFF97AFG7FFGGFFGG):=5CFC:):3039?@FF942,4EE,973,3:76EBD5<)64)64C<17),4))-.
@M00200:205:000000000-AKKM3:1:1101:19827:2915 2:N:0:1
TACGGGGGTATCTAATCCTGTTTGCTCCCCACGCTGTCGCGCCTCAGTGTCAGCAACGGCCCAGCAGAACGCCTTCGCCACTGGTATTCTTCCCGATCTCTACGCATTCCACCGCTACACCGGGAATTCCATCTGCCCCTACCGTGCTCTAGCTCGCCAGTCTGACCGGCAGCCCCAGAGTTGAGCCCCGGGATTCCACCAGCCACTTAACGGGCCACCTACGCGCCCTTTACACCCAATACTTGTG
+
CCCCCGGGGGGGGGGGGGGGGGGGGGGGGGGGGGGGGGGGGGGGGGFGGGGGGGGGGGGGGGGGGGGGGGGGGGGFFGGGGGGGGGGGGGGGGGGGGGGGGGGGGGGGGGGGGEGFDEGGGGGGGGFDEGGGFGGGGBFCFFGEFFGFGFGGEFGABGDAFGEGFF>E58?=EFFFF4CAF?>FAFGFFGED3EE6FEGFFFFFFFFB2AF?><GGFGFBFFF72EBD5C)6>A24?<?10>AAAAF
@M00200:205:000000000-AKKM3:1:1101:18232:2921 2:N:0:1
TACTAGGGTATCTAATCCTGTTTGATCCCCACACTTTCGTGCCTCAGCGTCAGTTGTAGCCTAGTAAGCTGTCTACACTATCGGTGTTCTTGACGATATCTAAGCATTTCACCGCTACACCGTCAATTCCGCCTACCTCGACTACACTCAAGTCCCTCAGTATCAATGCCACCCCTCTAGTTGAGCTAGAGTATTTCAGCACTGACTTAAGGGACCGCCTACGCACCCTTTAAACCCAATACTTGTGCGA
+
CCCCCFGGGGGGGGGGGGGGGGGGGGGGGGGGGGGGGGGGGGGGGGGGGGGGGGGGGGGGGGFGGGGGGGGGGGGCFGFGGGGGGGGGGGGGGGGGGGGGGGGGGGGGFGGGGGGFGGGFGEGEGGGGGGFGGGGGGFGFFGGFGFGFGFG8FGGFFEFBFGFGFFGEF8@D?AFFFF?+CEFGFGGFFGFDFGFGCEGFFDEFF<CCCC<*=@FC@DFFAD=>=CDCCC5;CCF=C=2>@E??E;)*-6
@M00200:205:000000000-AKKM3:1:1101:12690:2942 2:N:0:1
TACGGGGGTATCTAATCCTGTTTGATCCCCACGCTTTCGTGCCTCAGTGTCAATATATGCGTAGCCAGCTGCCTTCGCAATTGGTGTTCTATGTCATATCTAAGCATTTCACCGCTACATGACATATTCCGCTAACCTCCACAATATTCAAGACTGATAGTATCAATGGCAGTTTCCAAGTTAAGCTCGGAGATTTCACCACTGACTTACCAACCCACCTACGCACCCTTTAAACCCAATACTTGTT
+
CCCCCGGGGGGGGGGGGGGGGGGGGGGGGGGGGGGGGGGGGGGGGGGGGGGGGGGGGGFGGGGGGGGGGGGGGEGGGGGGGGGGGGGGGGGGGGGGGGGGGGGGGGGGGGGGCEGDG@FGGGGGGGGGG;DGGGGFGFGDFFGFFFGEGFDGGGGFFGGFFGEGEFGGFFFFFE9CFFGFFFDFFFFFFCEFFGGGACF5CB5CEF@EE@@EEAEC>CB4B:@)5=?C?8>;?:>B77;3;8379.)
@M00200:205:000000000-AKKM3:1:1101:12488:2970 2:N:0:1
TACTAGGGTATCTAATCCCGTTTGCTCCCCTAGCTTTCGCGCCTCAGCGTCAGTGTCGGTCCAGGAAGCCGCCTTCGCCACCGGTGTTCCTCCGGATATCTACGCATTTCACCGCTACACCCGGAATTCCGCTTCCCTCTCCCGAACTCAAGCCAAGCAGTTTCACGTGCAGTTCCTCAGTTGAGCCGAGGGATTTCACGTGAGACTTACGAAACGGCCTACGCGCACTTTACACCCACTACTTGTG
+
CCCCCGGGGGGGGGGGGGGGGGGGGGGGGGGGGGGGGGGEGGGGGGGGGGGGGGGGGGGGGGGGGGGGGGGGGGGGGGGGGFGGGGGGGGGGGGGGGGGGGGGGGGGFGGFGGGGFGGGFCCGDEEFGGGGGGCCEGFGBFFGFGEGFGFGFGDFAFCGFGGEG*=FGFGFFFEF6BADFGC7FFGCAECDB5,=4BEGDBD=DFFE?>A?@;DEC1C)3=:78(:)1/2)).6<,12:?F0)4).4
@M00200:205:000000000-AKKM3:1:1101:22458:3000 2:N:0:1
TACACGGGTATCTAATCCTGTTCGCTCCCCACGCTTTCGTGCATGAACGTCAATTTTAGTCTAGCGAGCTGCCTTCGCTATCGGTGTTCTGTGACATATCTAAGCATTTCACCGCTACATGTCACATTCCGCCCACTTCGACTATACTCAAGTATAGCAGTATCAATGGCAGTTCTGCAGTTGAGCTGCAGGATTTCACCACTGACTTACTGTACCGCCTACGCTCCCTTTATGCCCAATACTTGTG
+
CCCCCGGGGGGGGGGGGGGGGG,F:F8FGGGG7FGGGGGCFF<F,F,CFGGG7FG,6EE;EFCF,@6@FGGGGGGGGG7@FGGG7:FGGGC<F<9FGGGGGGGGGGGGDGGGGGDFGGG94@F,AEGGGGGGG6+@,<95?EE*,?+;DDEF,++53@@8FFEGC?=,:@6=F7DF77+5CFGGFG,;*?7*<CGCFEGF5CE5*1:EFF@5A7EF>5B))0)*)46?4?EE97>EGE(:==C***/
@M00200:205:000000000-AKKM3:1:1101:20897:3044 2:N:0:1
TACCCGGGTATCTAATCCTGTTTGCTCCCCACGCTTTCGAGCCTCAGCGTCAGTAATGGACCAGTATGTCGCCTTCGCCACTGGTGTTCTTCCGAATATCTACGAATTTCACCTCTACACTCGGAGTTCCACATACCTCTTCCATACTCAAGATAGCCAGTATCAAAGGCAATTCCAAGGTTGAGCCCTGGGCTTTCACCTCTGACTAAACTATCCGCCTACGCTCACTTTAAACCCAATACTTGTG
+
CCCCCGGGGGGGGGGGGGGGGGGGGGGGGEGGGDGGGGGGGGGGGGGGGGGGGGGGGGGGGFGGFGGGGGGGGGGGGGGGGGGGGGGGGGGGGFGFGGGGGGGGGGGGGGCFGGGFGFFFFGGGGGGGGFGGGGGGDF9DFFGFGFGCDFGFFGGFFGFFFGEGFDFGFGFFFFFFFFGFGGGC?F8DFF?A5;FFA<;CEFE@EE6EE9CFF7E@AFDA>BD>AGF>+=;AEEF@C=F->5?E=9;
@M00200:205:000000000-AKKM3:1:1101:6562:3061 2:N:0:1
TACTGGGGTATCTAATCCTGTTTGCTCCCCACGCTTTCGTGCATGAGCGTCAGTATTGGCCCAGAAGGCTGCCTTCGCCATCGGTGTTCCTCCACATCTCTACGCATTTCACCGCTACACGTGGAATTCCACCTTCCTCTGCCATACTCCAGCCAAGTAGTTTCGAGCGCAATTCACAAGTTAAGCCCGGGGATTTCACACTCGACTTGCTCAGCCGCCTGCGAACACTTTACAACCAATACTTGTG
+
CCCCCGGGGGGGGGGGGGGGGGEG9FEFGGGGEDGGGGGGFGGGGGGGGGEFGGGGGGGGGGDGGGGGGGGGGGGGGGGGGDGGGGGEGGGGGFGGGGGGDFEEFGF@;FGGGGGFGGGGGDGGGGG,ECFDFG6EDD,:DFGFDFGEFFG=F8FF?=DFFG7E)@FEFGF95*=+=;:?D7CFFGF5@>EFFGGFFACC:B:)45>9E=*8@=C65CADB<>.(35>*2)9C9)6@06)/65)19=
@M00200:205:000000000-AKKM3:1:1101:21051:3066 2:N:0:1
TACGGGGGTATCTAATCCCGTTTGCTCCCCTAGCTTTCGCGCCTCAGCGTCAGTGTCGGTCCAGGAAGCCGCCTTCGCCACCGGTGTTCCTCCGGATATCTACGCATTTCACCGCTACACCCGGAATTCCGCTTCCCTCTCCCGAACTCAAGCCCGTCAGTTTCCCGTGCCATTCCTCAGTTGAGCCGAGGGATTTCACACGGGACTTATCGGACCGCCTACGCGCCCTTTCAACCCACTACTTGTG
+
CCCCCGGGGGGGG,CFGFGGGGGGGGGGGGGGGGGGGGGGGGGGGGFGGGGGGGGGGGEGGEEGGGGGGGGGGGB:DGGGGGGGECFGGCCFFFCGGGGGGGC:CECEGGFGF6CEDGGFGGCGC@FGGGE>++;CC?E@FFFEDAGDGFG5@*;@5CD4,5*=<FDGBDFFA=6B6BCFF77=A6FB3C5))=FCF5E?E9(9?>0?96<69FGD;CD118?B08BD390)6:A?GF0(52))6:?
@M00200:205:000000000-AKKM3:1:1101:19803:3068 2:N:0:1
TACAAGGGTATCTAATCCCGTTTGCTCCCCTGGCTTTCGCGCCTCAGCGTCAATACCGGTCCAGGATGCCGCCTTCGCCACTGGTGTTCCTCCAGATATCTACGCATTTCACCGCTACACCTGGAATTCCACATCCCTCTCCCGGATTCGAGCCCGCCAGTATCGGACGCAGTTCCTCGGTTGAGCCGAGGGATTTCACGTCCGGCTTAGCAGGCCGCCTACGAGCCCTTTAAACCCAGTACTTTCGAGAC
+
CCCCCGGGGGGGGGGGGGGGGGGGGGGGGGGGGGGGGGGGGGGGGGGGGGGGGEGGGGGGGGGGGGGGGGGGGGGGGGGD@AFFGGGGGGGGGGGGGGGGGGGGGGCGGGGGGGGBGGGGGCFFFDEFEEDGGGGGGFGDBEEEG>C=F*E=CCGB>GDFDGC@09CGFGFFFECFFF45>:7>>EG4BDEEBGGC>696=?<1(3:>34AC8?GC1<5110()(27C2*.<4252;:2:496)))-3:3(
@M00200:205:000000000-AKKM3:1:1101:7302:3081 2:N:0:1
TACACGGGTATCTAATCCCGTTTGCTCCCCTGGCTTTCGCGCCTCAGCGTCAATGTCGGTCCAGGATGCCGCCTTCGCCACCGGTGTTCCTCCAGATATCTACGCATTTCACCGCTACACCTGGAATTCCGCATCCCTCTCCCGAATTCGAGCCCGCCAGTCTCGAACGCAGTTCCCGGGTTGAGCCCGGGGATTTCACGTTCGACTTAGCAGGCCGCCTACGCGCCCTTTATACCCACTACTTGTG
+
CCCCCGGGGGGGGCGGGGGGGGGGGGGGGGGGGGGGGGGGGGGGGGGGGGGGGGGGGGCGGGGGGGFGGGGGGGGGGGGGGGGGGGGGGGDGGGGGGGGGGFGFGGDEGGGGGGGFCFGGGGD8FFGCFGFGGGCFG6@DFFC9CE6DGDGG=DGF>CDBGGFGFFGGFGEFBFFFFFGFGE/6?CCFBGGFFGGGFFGF3@D6=D<;E<9?31CE9C>F61:D>EBG322)6)6.<4,82?299>?
@M00200:205:000000000-AKKM3:1:1101:17885:3104 2:N:0:1
TACTAGGGTATCTAATCCCGTTCGCTCCCCTGGCTTTCGTTCCTCAGCGTCAGAAAACCCCCAGTGAGCCGCCTTCGCCTCCGGTATTCCTGATGATATCAACGCATTTCACCGCTCCACCATCAGTTCTGCTCACCTCTAGGTTCCTCGAGCACAGTAGTTTAGGGCGCAATTCCTCGGTTGAGCCGAGGGCTTTCACACCCTACTTTCTGCGCCGCCTACGAACTCTTTAAACCCAATACTTGTG
+
CCCCCGGGGGGGGGGGGGGGGGGGGGGGGGGGGGGGGGGGGGGGGGGGGGGGGGGGGGDGGGGGGGGGGGGDGGGGGGGGGGGGGGGGGGGGGGGGGGGGGGGGDGEEGGGGGGGFGGGGGGGGGGGGGGGGGGGGFFGFFGGFGFGFGFE@CDGFFGGFGGEGCFGGEGFFFFFFFFGEGGGGFGGBAGCDBF5@>CGCED==BBFF<CEFC@GE0CD03@DE?EFGCFEE?<BBGFFF?04).4)
@M00200:205:000000000-AKKM3:1:1101:23922:3149 2:N:0:1
TACGAGGGTATCTAATCCCGTTTGCTCCCCTAGCCTTCGTGCCTCAGTGTCAGAAACTGCCCAGAGTGCTGCCTTCGCCGTTGGTATTCCTCTCGATATCTACGCATTTCACTGCTACACCGAGAATTCTACACTCCTCTTCAGTTCTCTAGCATGGCAGTATCGGATGCAGTTCCAGGGTTGAGCCCTGGGCTTTCACATCTGACTTACCACGCCACCTACGCACCCTTTACACCCAGTACTTGTG
+
CCCCCGGGGGGGGGGGGGGGGGGGGGGGGGGGGGGGGGGGGGGGGGGGGGGGGGGGGFGGGGGGGGGGGGGGGGGGGGEFFGGGGGGGGGGGGGGGGGGGGGGGGGGGGGGGGGGFCFGGGDGGGEFGGGGGGGGFGFGFFGGFGFGFDDGGGGGFFGF5@GEGFFGGFGF=FEFFFBCBFGGGBFCFFFGFAFGGFFCEFFFEF@EEEA@E:5CFBGF).:@EAG@D9?6@EFE=EB2(9>C?8*)
@M00200:205:000000000-AKKM3:1:1101:25089:3149 2:N:0:1
TACTAGGGTATCTAATCCGGATCGCTCCCCACGCTTTCGCGCCTCAGCGTCAGCAAAGCTCCAGGCAACCGCCTTCGCCACTGGTGTTCCTCCCGATCTCTACGCATTCCACCGCTACACCGGGAATTCCATCTGCCCCTACCGTGCTCTAGCCCGCCAGTCTGATCGGCAGCCCCGGGGTTGAGCCCCGGGATTTCACCAACCACTTACAGAGCCGCCTACGCGCCCTTTAAGCCCCATACTTGCGCGAT
+
CCCCCGGGGGGGGGGGGGGGGEDGGGGGGGGGGGGGGGGGGGGGGGGGGGGGGGGGGGGFGGGGGGGGGGGGGGGGGGGGGGGGGFFGGGGGGGGGEG8FGFGGCEEGGGGGGGGDGGGGGGGGGEF?FDGEGFGGCFGF?DDDGFD9FFF79CGFFCG*5;=8=BGFEGFBF29?EDGBFCGD4AFABCEFD=CFFFF<@?F?1122<924<:EE(1>?B?1:0?BG)*4).444C(,(,,4)-)(,,,(
@M00200:205:000000000-AKKM3:1:1101:6523:3150 2:N:0:1
TACTGGGGTATCTAATCCTGTTTGCTCCCCTAGCTTTCGCGCCTCAGCGTCAGTACTGGTCCAGGAAGCCGCCTTCGCCACTGGTGTTCCTCCCGATATCTACGCATTTCACCGCTACACCGGGAATTCCACTTCCCTCTCCCAGACTCTAGCCGGGCAGTATAAGATGCCATTCCACGGTTAAGCCGTGGGATTTCACATCAAACTTACCCGACCGCCTACGAGCCCTTTAAACCAATACTTGTG
+
CCCCCGGGGGGGGGGGGGGGGGGGEGGGGGGGGGGGGFGFGGGGGGGGGGGGGGGGGGGGGFGGGGGGGGGGGGGGGGDCGGFFFGFGGGGG?FECE+@FGGGGGGEFG;FGFGGACECFFGGEGCFGGGGGGGGGGFGFFFCFEFGFGFGGGGGFFGGDFC*C;ECA@;F@FEFFCFGFFEDFFGGFBDG>FF?D+AC?5EEF4B:8@EB=@(=:>GFFF;1)65:F7>:DBA<?C0827:A<43
@M00200:205:000000000-AKKM3:1:1101:22088:3154 2:N:0:1
TACAAGGGTATCTAATCCTGTTTGCTCCCCACGCTTTCGCGCCTCAGCGTCAGAACCGGCCCAGTGGGCCGCCTTCGCCACAGGTGTTCTTCCCGATCTCTACGCATTCCACCGCTACACCGGGAATTCCACCCACCTCTACCGGTCTCCAGACCCGCAGTTTCGGAAGCAGGCCCGGAGTTGAGCCCCGGGATTTCACTTCCGACTTGCAACGTCCGCCTGCGCGCACTTCAAACCCAGTACTTGTG
+
CCCCCGGGGGGGGGGGGGGGGGGGGGGGGGGGGGGGGGGGGGGGGGGGGGGGGGGGGGGGGGGGGGGGGGGGGGGGGGGGGGGCFGGGGGGGGGGGGGGGGGGGGGGGGGGGGGG>DGGGGGGGGEDFGGGGGCFGGFGFFGGEDFGDGFGGGGGFFGGFGGEGFFGGFGF@FF4?EFG;FEG7ACCFEGGFFGFFF3:CE=E@?9BBAFFFFBCF0/5(:?0:9?BCD)8)6)6>EF::B<D26<AF
@M00200:205:000000000-AKKM3:1:1101:10174:3165 2:N:0:1
TACTGGGGTATCTAATCCTGTTTGCTCCCCACGCTTTCGTGCATGAGCGTCAGTGTTGGCCCAGAAGGCTGCCTTCGCCATCGGTGTTCCTCCACATCTCTACGCATTTCACCGCTACACGTGGAATTCCACCTTCCTCTGCCACACTCCAGCCAAGTAGTTTCGAGCGCAATTCCCAAGTTAAGCCCGGGGCTTTCACACTCGACTTGCTCGGCCGCCTGCGCCCACTTTAAACCCACTACTTGTG
+
CCCCCGGGGGGGGGGGGGGGGGGGGGGGGGGGGGGGGGGGGGGGGGGGGGGGGGGGGG?F@FGGGGGGGGGGGGGGGGGGGGGGGGGGGGGGGGGGGGGGGGGGGGGGG=DGGGGEGGGGGGGGGGGFGGGGGFGGGFFFFGGFGFDDDFGGFFFFFGGB,CEGFFGGA89=DEBCAFFFG<CDAECFF>9@EECFF<EEFB>2:@F>ECCB?=E=BD51;?@5(30:50;)9)/6E6(3::)644:
@M00200:205:000000000-AKKM3:1:1101:20257:3194 2:N:0:1
TACTCGGGTATCTAATCCCGGTCGCTCCCCTAGCTTTCGCGCCTGAGCGTCAAGGGCGGGCCAGCAGATCGCTTTCGCCACTGGTGTTCCTTTCGGTATCTACGCATTTTACCGCTACACCGGAAATTCCATCTGCCTCTCCCGCCTTCAAGTCCCGAAGTTTCGAACGGCCTCTCCCAGTTGGGCCAGGAGCTTTCACGCTCGACTTTCGGAACCGCCTGCGCGCGCTTTAAACCCAATACTTGTG
+
CCCCCGGGGGGGGGGGGGGGGEGGGGGGGGGGGGGGGGGGGGGGGGGFGGGGGGGDGGGGGGGGGGGGGGGGGGGGGGGGGGGGGGFGGFFGGGGGGGGGGFGGGGGGGGGGGGGFGGGGGGGEGGGGGGFFGEGGGFGCFCFEGFGFGAFECFCFAEDFFDFG@FGGFGD>:;AFFFFFFF7DDGGFFFF5A=CFFFGFF:BFFB:6>A11:1CG1C>B<?><9=>C75?4):<BGF1::D29><:
@M00200:205:000000000-AKKM3:1:1101:8575:3200 2:N:0:1
TACCAGGGTATCTAATCCCGTTTGCTCCCCACGCCTTCGCGCCTCAGCGTCAGGGTAGGCCCAGAGTCCCGCCTTCGCCACCGGTGTTCCTCCCGATCTCTACACATTTCACCGCTACACCGGGAATTCCAGACTCCTCTGCCTCCCTCAAGAAGACCAGTTTCGGCCGACTCCTCCGGGTTGAGCCCGGAGATTTCACGACCGACTTGACCTCCCGCCTACGCGCCCTTTATACCCAATACTTGTG
+
CCCCCGGGGGGGGGGGG<FGGGGGGGGFGGGGGGGGGGGGGGGGGGGGGGGGGGFGGEGGGGGGGGGGGGGGGGGGGGGGFFGGGGGGGGGG8FGGCFCGGFGFEEFGFGCEFGGFGGFFFGGGGGGGGGEGGGFFD?DEFFGFFDGDFFGFGDDFFF?AAG<FF>DGEGFABEAF*@9@C878FCGFFGG4?EFG66?(43902.383A;DFFFG(/714((.(/8>)2244254<881:?<>2-)
@M00200:205:000000000-AKKM3:1:1101:10709:3209 2:N:0:1
TACTGGGGTATCTAATCCCGTTTGCTCCCCTAGCTTTCGCGCCTCAGCGTCAGAAGAGGGCCAGCACGTCGCTTTCGCCACCGGCGTTCCTTCTGATATCAACGCATTTCACCGCTCCACCAGAAGTTCCACATGCCCCTACCTCCCTCAAGACAAGCAGTATCCAAGGCACTTTTCCGGTTAAGCCGAAAGATTTCACCCCGGACTTGCTCATCCGCCTACGCGCCCTTTATACCCAGTACTTGTGAGCT
+
CCCCCGGGGGGGGGGGGGGGGGGGDGGGGGGGGGGGGGGCGGGGGGF,@FGGGGGEGGGGG@FGGGGGCGGGCDFGGGDFFFGGGGEGGGGGGGFGGGGGFGFGGGGDGEFGFGGFGGGFGG@FFFFGGGGGGGDGF5FDFGFDEF6=FFGDG=8FF67CFGEGFFCF?@*5AEA+B8DFGCGFFG,?>DGFFGCFFEFE2-(9(7@EEF6AE4CFD5;D<@FFFG:C10)46<A9E?(.59<2463B92)
@M00200:205:000000000-AKKM3:1:1101:21256:3213 2:N:0:1
TACTGGGGTATCTAATCCTGTTTGCTACCCACGCTTTCGCGCCTCAGCGTCAGGAGTGGCCCAGCCATCCGCCTTCGCCACCGGCATTCCTAGCGATATCTGCGCATTTCACCGCTACACCGCTAGTTCTAATGGCCTCTACCATCCTCAAGTCAACGCAGTATCCGACGCAGTTCCACAGTTGAGCCGTGGGATTTCACGCCGGACTTACGTAACCGCCTGCGCGCCCTTTATCACTAGTACTTGTG
+
CCCCCFCGGGGGGGFGGGGGE<FFGGGGGFFEEGGGGGGGGCEGGGGGGGGGGGGGGFGGCGGGGFGGGGDGGGEGGDEGGGG>FDGGGGGGGGGFEGDCGGGGGGDE=FGGGGGFGGGFECEGBC>FGE=FFG=F=FGFFGGFGFGEGFDCDGGFFDG>E97CCFGGFE5=>A>F6FFFF<:DA@EAE97BD54;FCFFDDBFF6>F3)77@);8<<54306>210199()))))3))44:2:AA<D
@M00200:205:000000000-AKKM3:1:1101:22818:3215 2:N:0:1
TACCGGGGTATCTAATCCTGTTTGCTCCCCACGCTTTCGTGCATGAGTGTCAGTGTTGGCCCAGGAGGCTGCCTTCGCCATTGGTGTTCCTCCACATCTCTACGCATTTCACCGCTACACGTGGAATTCCACCTCCCTCTGCCACACTCAAGTCTGCCAGTAACAAGCGCAGTTCCCAGGTTAAGCCCGGGGATTTCACACCTGTCTTAACAAACCGCCTACGCACGCTTTAAACCCAGTACTTGTG
+
CCCCCGGGGGGGGGGGGGGGGGGGGGGGGGGGGGCGGGGGGGGGG9FGGGGGGGGGFFGGGGGGGGGGGGGGGGGGGGGGDGGGGFGGGGDGGGGGGGAFGGGGGGGDGGGGGGGBGGGGGGCEGGCFGFFFGGGGEFDDFGCFGFGFGFGGFFDFFGGFGG=DEFFGFD>@DFDFD8D?DEFGFFCFDD55*4@CF42:>>=E;4E7>CE4>):=9DB5(7>E(3;C2*6354)6C((/)7?)/.)
@M00200:205:000000000-AKKM3:1:1101:12498:3238 2:N:0:1
TACAGGGGTATCTAATCCTGTTTGCTCCCCACGCTTTCGTGCATGAGCGTCAGTGTTGGCCCAGGAGGCTGCCTTCGCCATCGGTGTTCCTCCACATCTCTACGCATTTCACCGCTACACGTGGAATTCCACCTCCCTCTGCCACACTCTAGCCAAGTAGTTTCGAGCGCAGTTCCCAAGTTAAGCTCGGGGCTTTCACACTCGACTTGCTCGGCCGCCTGCGCACACTTTAAACCCAACACTTGTCAGAC
+
-@CCCGGEFEAFGGGFGGGFDEGGEEGFFFGGGGGC<FEGGGGFGGGGCCFEGGGGGGGGGGGDGC,BC8A@FGGGGGGGEGGGGCB@FF8FGGGGGGGFFGGGFEFEC9>FGGGFGG8EEFCGGFG?FGGGGGFEGFGDFFGDFFD)=?EFA=DDFDGFFGBF>58@5??AACFFFF7FD,=;8;79BGG>**7;A7CE@)):@B22>=*8>@ECBC>0;?B31C>F47)1<.)/=23((,<4<A3456)
@M00200:205:000000000-AKKM3:1:1101:25378:3242 2:N:0:1
TACCAGGGTATCTAATCCTGTTTGCTCCCCTAGCTTTCGCGCCTCAGCGTCAGTGTTGGCCCAGGTGCCCGCCTTCGCCACTGGTGTTCCTCCCGATATCTACGCATTTCACCGCTACACCGGGAATTCCAGCACCCTCTTCCACACTCTAGCCTGCCAGTATCGACCGACTGTTCAGGGTTAAGCCCTGAAATTTAACAATCGACTTGGCATCGCCGCCTACGCGCCCTTTAAACCCAATACTTGTG
+
CCCCCGGGFGGGGGGGGGGGGGGGGGGGGGGGGGGFGGGGGGGGGGGGGCGDGFGGGD8EFFGFFGGGGGGGGGGGGGGGGGFGFDFDDGGGGGGGEGGGGGGGGGGEGGGCGGGEGGFFGEG+@CGFGGFEGGGEGFGFFGGFGFGDFFGGGGGFFFGFGGFGDFGGEG?9D@FFFFFFEGGGFDGFACCFFGF7F4CEFFE225>9E@(73;CE;CD@<<D373.)9)12<<6<6834(5:)55:)
@M00200:205:000000000-AKKM3:1:1101:24389:3245 2:N:0:1
TACTGGGGTATCTAATCCCGTTTGCTCCCCTGGCTTTCGCTCCTCAGCGTCAATGCCGGTCCAGGATGCCGCCTTCGCCACCGGTATTCCTCCAGATATCTACGCATTTCACCGCTACACCTGGAATTCTGCATCCCTCTCCCGGATTCAAGCCATCCAGTATCGGACGCAGTTCCCAGGTTGAGCCTGGGGATTTCACGTCCGACTTAGTTGGCCGCCTACGAGCCCTTTAAACCCAATACTTGTGAGA
+
CCCCCGGGGGGGGGGGGGGGGGGGGGGGGGGGGGGGGGGGGGGGGGGGGGGGGGGGGGGGGGGGGGGGGGDGGGGGGGGGGGGGGGGGGGGGGGGGGGFFGGGGEGGDGFFGGGGFGGGGGGGGGFFGFGGGGGGFCFGFFGGFG*@AGFGGGGGFFGFDFGFGAFGGFGFBBEAFFFFFCDFGFGGAFDGFDEFG69C):D@BBB99ECEF43<<6DA@;@;B1?>FGG84AAB1A<0,4?BA9:::B9
@M00200:205:000000000-AKKM3:1:1101:21915:3272 2:N:0:1
TACTGGGGTATCTAATCCTGTTTGCTCCCTTGGCTTTCGTGCCTCAGTGTCAGGTATCGTCCAGGGACTCGCCTTCGCCACTGGTGTTCCTCTTGATATCTACGCATTTCACTGCTACACCAAGAATTCCAGTCCCCCCTCCGACCCTCCAGACCAGTATTATCCAATGCCATTCCCGGGTTAACCCCGGGGCTTTCACATCGAACTTACCACCCCACCTGCGCTCCCTTTACGCCCAATCCTTGTGAACC
+
CCCCCGGGGGGGGGGGGGGGGGGGGGGGGGDFFGGGGGGCGGGGGGFEGGGGGGFFGGGGGGGGGGFGGGGGGGGGGGGGGGGGDGGDGGGGGGGGFGGGGFGGGGFFGGGG9EGFFFGFGCFGGGGGGCEGDDD8FDD5*=?@+<C<D5@=4=DBF,=+6=DF*CF8*@DEFEFFFDD>FEFC+5CAB69**@C7FEC6<)):)/:/*>(1)/=ED4?((0()(/8C*0)1)((642(/(()941/))),
@M00200:205:000000000-AKKM3:1:1101:9691:3284 2:N:0:1
TACAGGGGTATCTAATCCTGTTCGCTCCCCACGCTTTCGTGCCTCAGCGTCAATACAGGTCTAGCCAGCTGCCTTCGCAATTGGTGTTCTATGGCATATCTATGCATTTCACCGCTACATGCCACATTCCGCTGACCTCATCCTGATTCTAGCTATGCAGTATCAGAAGCAATTTTACGGTTGAGCCGCAAACTTTCACTCCTGACTTACAAAGCCGCCTACGCACCCTTTAAGCCCAATACTTGTG
+
CCCCCGGGGGGGGGGGGGGGGGGGDGGGGGGGGGGGGGGGDEGFGGGGGGGGGFGGGGGFGG<<FGGGGGGGGGGGGGGGG,AEGFGGGGDFFFDFGGFFGFGDE;FGGGGGGGGFGGGFBEECGGGGGGFGGGDE=DGBFFGFEFGFFBFFG8EFFGGFGGCGDBAF*DFEFB?DDDD>FGG+9D8@BCE>FFGGFFGEFFFFFEFFF6:A*=6@@GEFAF>A58??/;BCE**7EB>(7;CCE))
@M00200:205:000000000-AKKM3:1:1101:17690:3289 2:N:0:1
TACTGGGGTATCTAATCCCGTTCGCTCCCCTAGCTTTCGTCCCTCAGCGTCAGAAAAGACCCAGTGGGCCGCTTTCGCCTCCGGTGTTCCTGATGATATCAACGCATTTCACCGCTCCACCATCAGTTCCGCCCACCTCTACCTTCCTCAAGCTCGCCGGTTTGAAGCGCAATTCCTCGGTTAAGCCGGGGGATTTCACACCTCACATAACAAGCCGCCTACGGACTCTTTAAACCCAGTTCTTGTGAGA
+
CCCCCGGGGGGGGGGGGGGGGGGGGGGGGGGFGGGGGGGFFGGGGGGGGGGGGGGFGGFEGFGGF,@FGGGGECFGGGGGGEFEFGGGGFFGFCCGGGGGDGGGGGGFGGGGGGGFGGGGGGAFFGGGGGGGDD8CGFGFFGGF8*=EGFGGG?D?BGCBCDDC7AFE5*0=>CF=+=D5CEGG6CGF47?B>C?CF<E34?;?3;)<3C:A2(;82)<1631>1:)9>74>24448,,,))-.6).)69
@M00200:205:000000000-AKKM3:1:1101:24201:3307 2:N:0:1
TACAGGGGTATCTAATCCCGTTTGCTCCCCTGGCTTTCGTTGTTCAGTGTCAGTTGCAGTCCAGAACGCCGCCTTCGCCATCGGTGTTCCTCCACATCTCTACGCATTTCACCGCTACACGTGGAATTCCACCTTCCTCTGCCACACTCCAGCACCGTAGTTTCGAGCGCAATTCCCAAGTTAAGCCCGGGGATTTCACACTCGACATGCGCGGCCACCTGCGCACACTTTAAACCCAGTACTTGTG
+
CCCCCGGGGGGGGGFGGGGGGGGGGGGGGGGGGGFGGGGGGGGGGFGFGGGGGGGCGGGGGGGGGGGGGGGGGGGGGGGGGGGGGGGGGGGGGGGGGGGEAFGGGEFGGGGGGGGBGGGGEGGGGFGGFGFGFGGGGFGFFGFDFFGDCD8DCFFFE@FDEFFGFFGGFGF=B@8FFFGFFGFCC;F5:CEFEEGGFFGFFBBDDFFFFB@F;>DGFGFF;;6A@EFGC*<DFFABGB(..6).<A2
@M00200:205:000000000-AKKM3:1:1101:9333:3311 2:N:0:1
TACAAGGGTATCTAATCCTGTTTGCTCCCCACGCTGTCGCGCCTCAGCGTCAGCCACAGCCCAGCGGGCCGCCTTCGCCACCGGTGTTCTTCCGGATCTCTACGCATTCCACCGCTACACCCGGAATTCCACCCGCCTCTACTGTGCTCAAGCACGACAGTCGCCACGGCCGATCCGGGGTTGAGCCCCGGACTTTCACCGCCGCCTTCCCGCGCCGCCTACGCGCCCTTTCAGCCCCATACTTGTG
+
CCCCCGGGGGGGGGGGGGGGGGGGGGGGGGGGGGGGGGGGDGGGGGGGGGGGDGFGGGFGFGGGGGGGGGGGGGGGFGFGGGGEGGGGGGGGGGG7CGFGFGGGGGGGGFDGGDCEGGGGGGGGC8FFGGGGGGGGGFDEFGGFCFGFGFCFGGGFFDG4DDAGFFGGFGFB>>FFFECBFEGGFGFFFDE3<5?FFAFB009B9(11<<B?FBGE>GF0:?FFFEFD)25):4<8E(,38?>2<A:
@M00200:205:000000000-AKKM3:1:1101:10128:3329 2:N:0:1
TACACGGGTATCTAATCCTGTTTGATCCCCACGCTTTCGTGCCTCAGCGTCAATAGTGGCTTTGTGAGCTGCCTTCGCAATCGGTGTTCTATGACATATCTAAGCATTTCACCGCTACATGTCATATTCCGCCCACATCAAACACATTCAAGATCGACAGTATCAATGGCAGTTCCAACGTTAAGCGTTGGGCTTTCACCACTGACTTTTCAACCCGCCTACGCACCCTTTAAACCCAATACTTGTG
+
CCCCCGGGGGGGFFFGGGGGGGGGGGGGGGGGGGGGGGCGGGGGGGGGGGG@FGGGGGDGGGGGGGGGGGGGGGGGGGGCEGGGGDGGGFFGGGGGGGGGGGGFFFGGGGGGGDC>CFEFCFGGGGGGGGCEDE>GEFGFFGGFGFGFGFADFGGFBEGEG@D+0CED5FFFFD7FCCDECDGGF8@ABGGAF7?FFEF6@B5@EFEEFE<AE7:;)3@99>DF2CAC:8>F7>*:E28(5=<64>8
@M00200:205:000000000-AKKM3:1:1101:14916:3338 2:N:0:1
TACGAGGGTATCTAATCCCGTTCGCTACCCACGCTTTCGTACCTCAGCGTCAGAAAAGGCCCAGCGGCCTGTCTTCACCTTCGGCGTTCCGATAGATATCAACGCATTTCACCACTCCACCTATCGTTCCGACCGCCCCTACCTTTCTCAAGATATGCGGTTCGCCGTGCAGTTCCCCGGTTGAGCCGAGGGATTTCACACGACGCCTGCATATCCGCCTACGTACGCTTTAAACCCACTACTTGTGAGA
+
CCCCCGGGGGGGGGGGGGGGGGGGGGGGGGGGGGGGGGGGFFGFGGGGGGGGGGGGGGGGGGGGGGGGGGGGGGGGGGGGGGGCFEGGGGGGGGFGGGGFFGGCGG>FFGGGGFGBGGG@FGFGGGGGGGGGGGGGDFEDFFFFGFG<FFGDCCFFAFC*@DDGFFC89CFEFFFFFFGFGGGF;CGFFGGB>C?FC5CF@BBFF044:079)-<@:CEF6::>?C))19?>F988E?1253AA9).64)
@M00200:205:000000000-AKKM3:1:1101:21129:3349 2:N:0:1
TACTGGGGTATCTAATCCTGTTTGCTCCCCACGCTTTCGCGTATCAGCGTCAGTATCCAACCAGGGGGTCGCCTTCGCCACAGGTGTTCCTCCCGATATCTACGCATTTCACCGCTACACCGGGAATTCCACCCCCCTCTTTGGTACTCTAGCTTGTCAGTTTCATGCGTCGTTCCCCGGTTGAGCCGAGGGATTTCACACATGACTTAACAAACCGCCTACACGCCCTTTAAACCCAGTACTTGTGAGA
+
CCCCCGGGGGGGGGGGGGGGGGGGGGGGGGGGGGGGGGGGGGCGGGGGGGGGGGGGGGGGGGGFEDGGGGCGGGGGGGGGGGGFGFGGGGFFGGGF@FGGGGGGGEGGGCFGGEGFGGGGGGGCF8DGGGGGGCDGDBG@A7CCGAGFGFG+EFCFFGFFGGFGFFGGFC?>DFFFFFD?@GDGFGGFD)/5:6CCFCFFFFF3A@C7>B24).;F;CB??7(5(:0>D5894242;4(5)64<9<?9))
@M00200:205:000000000-AKKM3:1:1101:25562:3368 2:N:0:1
TACCCGGGTATCTAATCCTGTTTGCTCCCCACGCTGTCGCGCCTCAGCGTCAGCAACGGCCCAGCAGACCGCCTTCGCCACTGGTGTTCTTCCCGATCTCTACGCATTCCACCGCTACACCGGGAATTCCATCTGCCTCTACCGTGCTCGAGCTCGTCAGTCTTACCAGACTTCCCGGAGTTGAGCCCCGGGGTTTCACCGGCAACTTAGCGAGCCGCCTACGCGCCCTCTCTACCCAATACTTGTG
+
@CC8CGGGGGGGGFFFGGEGEG9FFGFGGGGGCFGGGGGGCGGGGFGGGGGEGGFGGGGGDEEFGGAB<CFGCCFGGGGDGFGGGFFGE,@A9=FGF@FGGGGGG=CFCGGGGGGFGGGGGGGGD@ECFGGCCADGCFGEFGGB:CG5=:>CEC59:@D>A<0B<F9C*=@5@6AA4*:?CF>FF?F6ADCD>E*<AEGA196;1:0)26),40*:9DB?B?<D1?5))*4(<9<9;4(()54).:0
@M00200:205:000000000-AKKM3:1:1101:9347:3373 2:N:0:1
TACCGGGGTATCTAATCCTGTTTGCTCCCCACGCTTTCGCGCCTCAGCGTCAGTACCGTCCCAGCGAGCTGCCTTCGCTATGGGTATTCCTCCTGATATCTGCGCATTCCACCGCTACACCAGGAATTCTACTCGCCTCTTCCGGACTCTAGCCCGGCAGTATCCATCGGCTTTCAAAGGTTGAGCCTTTGACTTTTACAACGGACTTACCGGGCCGCCTACGCGCGCTTTAAACACAATACTTGTG
+
CCCCCEFGGGGGGGGGGGGGGGGGGGGGGGGGGGGGGGGGGGGGGGGGGGGG@GGGGGGGFGFGGGGGGGGGGGFGGGGGGFDFEFFGGGCAEFGGGFFGGGFGGGGGEAFFGGC>DGGGGGGGFGG=,@DFFGGGE5?D?FE:EADFGFGFGGGD>CDEFGED=ACFB>58B=FFF6CFGGGFF?GFBDFCFGFFF<FCCF9=223=<A;70>C8:GA?F:<50=B:)1(6)6-.8:()45-6<:4
@M00200:205:000000000-AKKM3:1:1101:21019:3375 2:N:0:1
TACGAGGGTATCTAATCCTGTTTGCTCCCCACGCTTTCGTGCATCAGTGTCAGTGATAGTTTCGTTAGCTGCCTTCGCGATCGGTGTTCTGTGACATATCTACGCATTTCACCGCTACATGTCACATTCCGCCAACGCCAACTATACTCAAGAACGACAGTATCAAAGGCAATTTAACAGTTAAGCTGCTAGCTTTCACCTCTGACTTATCATCCCACCTACGCACCCTTTACACCCAATACTTGTGCGAT
+
CCCCCGGGGGGGGGGGGGGGGGGGGGGGGGGGGGGGGGGGGDGGGGGGGGGGGGGFGDGGGGGGGGGGGGGGGGGDGGGDEGGGGGGGGGGGGGGGFGGGGGGGGGGGGGGGGGGFDGGGGGGGGGGGGGGGGEDG6BCBFGGFGFGFGFGGFFGFFGGFGGBGFFGFFFFDFFFFFFGFFEDF?FGFFFE+A:CFFCE@FFFEC;;=C@CEEFGG;C>2>@=A2=ADFF5CEFFFGFD9@@3/7C=)(6/
@M00200:205:000000000-AKKM3:1:1101:12030:3375 2:N:0:1
TACACGGGTATCTAATCCTGTTTGCTCCCCACGCTGTCGCGCCTCAGTGTCAGCAACGGCCCAGCAGAACGCCTTCGCCACTGGTATTCTTCCCGATCTCTACGCATTCCACCGCTACACCGGGAATTCCATCTGCCCCTACCGTGCTCTAGCTCGCCAGTCTGACCGGCAGCCCCGGAGTTGAGCCCCGGGATTTAACCAGCCACTTAACAAGCCACCTACGCGCCCTTTATACCCAGTACTTGTGAGA
+
CCCCCGGGGGGGGGGGGGGGGGGGGGGGGGGGGGGGGGGGDDGGGGGGGGGGGGGGGGGGGGGGGGGGGGGGGGGGGGFGGGGGGGGGGGGGGGGFEGGGGGGGGGGGGGGGGGGFGGGGGGGGGGGGGGGGGGGGGFGFFGGEFFGFGFGGGFGEFGGDFGFGEFGGBCB>DFFFDE7>F:DF;F6;DGGFFCC*+)4;@FD11517>EAE)4A@(9@1226708BGC7.6<4<AGB((.6424.0--.
@M00200:205:000000000-AKKM3:1:1101:10297:3376 2:N:0:1
TACAAGGGTATCTAATCCCGTTTGCTCCCCTAGCTTTCGCGCCTCAGCGTCAGTAATGGTCCAGGATGCCGCCTTCGCCACCGGTATTCCTCCAGATATCTACGCATTTCACCGCTACACCTGGAATTCTACATCCCTCTCCCATACTCAAGCCGTCCAGTATCAGACGCAGTTCCCAGGTTAAGCCGGGGGATTTCACGTCTGACTTAGATGGCCGCCTACGCGCCCTTTACACCCAGTACTTGTG
+
CCCCCGGGGGGGGGGGGGGGGGGGGGGGGGGGGGGGGGGGGGGGGGGGGGGGGGGGGGGGGGGGGFGGGGGGGGGGGGGGGGGGGEDFGGGGGGGGGGFGGGGGGGGDGCFGGGDBGGGFGFGGGFGGGFGGDCGEGFGFFGGFFFGFGFGFGFGFBGGFGGFGFD6,@EEFFFFAFFFFGGGGFGGBEDEEFGGFFFG2==2(8485CEEF?;CF>CB0;@?DBGFGD4?F2))4C<(54>BDA2)
@M00200:205:000000000-AKKM3:1:1101:16776:3380 2:N:0:1
TACTAGGGTATCTAATCCTGTTCGCTCCCCACACTTTCGCTCCTCAGCGTCAGTTAATGCCCAGAGACCTGCCTTCGCCATCGGTGTTCCTCCTGATATCTGCGCATTTCACCGCTACACCAGGAATTCCAGTCTCCCCTACATCACTCTAGTCTGCCCGTACCCACCGCAGATCCGGAGTTGAGCCACGGACTTTCACGGCAGACGCGACCAACCGCCTACGAGCTCTTTAAACCCAGTACTTGTGAGAC
+
CCCCCGGGGGGGGGFGGGGGGGGGGGGGGGGGGGGDGGGGGGGGGGGGGGGGGFGGGGGGGGGGGGGGGGGGGGGGGGGGGGGGCFGDGGGGGGGGGFGGGFGEF6:C=AGGGGGFGC?FGGGGGGGGGGGG=D?F8DGDFGGFGBGFGFGDGFGFFEGDGGA?DFDGFGFBE=FFFE+9>CCF*@E*;C@DD:FFF<FF=BFADDF9=@9(6=GG3DF028;BFGB:>C)6>AB<E:,45656453664,
@M00200:205:000000000-AKKM3:1:1101:15013:3383 2:N:0:1
TACGCGGGTATCTAATCCTGTTTGCTCCCCACGCTGTCGCGCCTCAGCGTCAGCCATGTCCCAGCAGGCCGCCTTCGCCACCGGTGTTCTTCCGGATCTCTACGCATTCCACCGCTACACCCGGAATTCCACCTGCCTCTGACATGCTCGAGTCCACCAGTTCGCACGGCCGACCCGGGGTTGAGCCCCGGGCTTTCACCACACGCTTAGCAGACCGCCTACGCGCCCTTTCACCCCAATACTTGAG
+
CCCCCGGGGGGGGGGGGGGGGGGGGGGGGGGGGGGGGGGGGGGGGGGGGGGGGGGGGGFFGGGGGGGFFEGGGGGGGGGGGGGGGGGGGGGGGGGGGGGGGGGGGGGGGCFGGCEEGGGGGGGGGGGGGGEGG8FGFFG@FFGFGFFCGFGGGGGFFGGFF@=DAFGGFGF>B@?EBEDDCCD44CFA>DEF:57<7<CFFF1(243(()66)(2:1<3<:::.4?BD)7:)))).?<??))-:<).
@M00200:205:000000000-AKKM3:1:1101:5986:3384 2:N:0:1
TACTCGGGTATCTAATCCTGTTTGCTCCCCACGCTGTCGCGCCTCAGCGTCAGCAACGGCCCAGCAGACCGCCTTCGCCACTGGTGTTCTTCCCGATCTCTACGCATTCCACCGCTACACCAGGAATTCCACCCTCCTCTCCGGTACTCGAGTCTGTCAGTATCCGGCGCACTTCCCCGGTTGAGCCGAGGGCTTTCACACCGAACTTAACAGACCACCTACGCGCCCTTTAAACCCAATACTTGTG
+
CCCCCGGCFFGGGGGGAFFFFFEG<FFGGGDFFGGGGEGG@FGGEFGGGBFFGFCFGBBFFEEGEGFFC@F7FCEFGGEE@ECGFGGEGGGFAEGECFFGF;EGC4==,EEGGGDD>>FGGCFEFGGCFCEG+A+@>FEE5FCA=5=1+3;;,05+;EGFCGECCA7*<C?>>F>FF6C5C*)?;<,2:CCBDGGGF)A34/.,6(1))6<><(;C(17(4::)(*09)9,.<<):C<30,).))63
@M00200:205:000000000-AKKM3:1:1101:6575:3392 2:N:0:1
TACTAGGGTATCTAATCCTGTTTGATCCCCACGCTTTCGTGCCTCAGCGTCATTTACACTTTAGTAAGCTGCCTTCGCAATCGGTGTTCTGTGACATATCTATGCATTTCACCGCTACTTGTCACATTCCGCCTACCTCAGCTGCAATCAAGCCCATCAGTATCAAAGGCACTGCGATGGTTGAGCCACCGTCTTTCACCCCTGACTTAATAGGCCGCCTACGCACCCTTTATGCCCACTCCTTGTG
+
CCCCCGGGGGGGGGGGGGGGGGGGGGGGGGGGGGGGGGGGGGGGGGGGGGGGGGGGGGGGGGGGGGGGGGGGGGGGGGGGGGGGGGGGGFGGGGGGGGGGGGGGEGGGGGGGGGGFGEGGFGGGGGGGGGGGGGGGGFGFBGGFGFGFGFFDGCDFFGGFFFEFEFFFFGFFFB?DEFGFGGGGFGGFFGG6BGGGF7:CDBBFB@E*:3;;AE?DBDFAA==4<EEG5C3C**85BB(>--7=B==
@M00200:205:000000000-AKKM3:1:1101:5732:3393 2:N:0:1
TACAGGGGTATCTAATCCTGTTCGCTCCCCACGCTTTCGTGCCTCAGCGTCAGTTTCGGCTCAGCGAGCTGCCTACGCAATCGGGGTTCTTGGTGGTATCTATGCATTTCACCGCTACACCACCAGTTCCGCCCGCCTTAACCGAACTCAAGCCCGCCAGTATCAACGGCAGTTCCAGGGTTGAGCCCTGGGATTTCACCGCTGACTTAACTGGCCGCCTACGCACCCCTTACACCCAATACTTGTGAGCT
+
CCCCCFGGGGGGGGGGGGGGGGGGGGGGGGGGGGGGGGGFGGGGGFGFGGGGGGGGGGCGDGGGGD@FGGGGGG9DCGG7FGFGDGGGGFFGEA7FGGGGGGGFGGGGGGGGGD6@=FFFCEEEFCFGGGCGD+=CG>GF+7E5+9CD7+@DECD5BGGAFGFD*1A>9*92;6EF6A**>DGG):CFA*/);<6*:CF=<@@(6;AC>9A))(*=,5>6(3()(*.1)1:>24<:E:??)4-)6679<(.
@M00200:205:000000000-AKKM3:1:1101:19720:3414 2:N:0:1
TACCCGGGTATCTAATCCCGTTTGCTCCCCTGGCTTTCGCGCCTCAGCGTCAGCAACAGCCCAGCAGGCCGCCTTCGCCACTGATGTTCTTCCCGATCTCTACGCATTCCACCGCTACACCGGGAATTCCACCTGCCTCTACTGTGCTCGAGCCTGACAGTTTAGAAGGCAGCCCTGCGGTTAAGCCGCAGGATTTCACCCCCTACTTATCAGGCCGCCTACGCGCCCTTTAAGCCCAATACTTGTG
+
CCCCCGGGGGGGGGGGGGGGGGGGGGGGGGGGGGGGGGGGGGGGGGGGGGGGGGGGGGGGGGGFGGGGGGGGGGGGGGGGGGGGGGGGGGGGGGGGGGGGGGGGGGGGGFGGGGGFGGGGGGGGGGGFGGFGGGGGGBFEFGGFGFGEGFGDEGFFFFFFD?EGFFFFFGFFFDFFFFGEFCDGAFGFFDEEAEGFFEGF9@F><?@EFCEEF@G=9D>7;DF)1C5>1939>A9>G?B04:A<<>:
@M00200:205:000000000-AKKM3:1:1101:25649:3418 2:N:0:1
TACTCGGGTATCTAATCCTGTTCGCTCCCCACGCTTTCGCTCCTCAGCGTCAGTAATGGCCCAGAGATCCGCCTTCGCCACCGGTGTTCCTCCTGATATCTACGCATTTCACCGCTCCACCAGGAGTTCCGCTCTCCCCTACCATCCTCGAGCACCGCAGTCTGCCAGGCAGTTCCACGGGTCAGCCGTGGGATTTCACCCCGCACTTGCGGCGCCGCCTACGTGCGCTTTAAACCCAATACGTTTGAGCT
+
CCCCCGGGGGGGGGGGGGEGFG9FGGGGGG@@CFFGGGECEGGGFGGGGGGG:CFE,CDFFGGFFGGCFGCFFGGGGGGGG8FGEFGGGFFFGCGGGGGGGGCFDGGGGGGGCC>?GEGGGGGG=+=DGFG>DE+ED5EFFGDB8D8DF>GGG>?**BD*5C=C=*=<?@*1**+?+<D>7@*;*4C>??C?6<6DFEFF22(629>@<3(6>08?6D:11:00(;7C)1(66:<2?823)2(.,,(-4)-
@M00200:205:000000000-AKKM3:1:1101:21997:3428 2:N:0:1
TACCGGGGTATCTAATCCTGTTTGCTCCCCACGCTTTCGTGCCTGAACGTCGGTGCTGGTCCAGGAAGCCGCTTTCGCCACTGATGTTCCTTCCGATATCTACGCATTTCACCGCTACACCGGCAATTCCGCTTCCCTCTACCGCACCCTAGCTATTCAGTCTCGAATGCAATTCCCAGGTTGAGCCCGTGGCTTTCACATCCGACTTAGATAACCGTCTACGCACGACTTAAACCCAGACATCGTGAGA
+
9CCCCDEGEEGFGGGGCGGGGGGGGGFEFEFGDGGGGGGGGGGGGGFFFFGCFGGGGFGGCGGFGGGGGGGGGGGGGGFGGGDGGFGGGGFGGFGFGEEG=;ECCGG7DGGGGGG>DFFFGEC+>8>=EGGGG>CF8DD<FEGFGFG:8FG6>?FCFFGFCC7FFFCEFGA51@AF>FG>FFFG4>7??*1@?CF*;8C<?)5((-6;<3>CE3996:B<?9(23:0*/9:BFBA(2:1(((6)-,((-5
@M00200:205:000000000-AKKM3:1:1101:15920:3446 2:N:0:1
TACTGGGGTATCTAATCCTGTTTGCTCCCCACGCTTTCGCGTCTCAGCGTCAGTATCCGTCCAGGTGGTCGCCTTCGCCACTGGTGTTCCTCCCGATATCTACGAATTTCACCTCTACACCGGGAATTCCACCACCCTCTCCGGTACTCAAGCCTAGTAGTTTTGGGCGCACTTCCTCGGTTAATCCGAGGGCTTTCACACCCAACTTGCTAGGCCGCCTACACGCGCTTTAAACCCAATACGTGTG
+
CCCCCGGGGGGGGGGGGGGGGGGGGGGGGGGGGGGGGGGGGGGGGGGGGDFGGGGGGGGGGGGGGGGFGGGGGGGGFGGGGGCFEFGGGGGGGGGGGGGGGGGGGGGGCGFGEGFFGGGGGGCEGDCFGGGGDFFEDFGFFGGDE>GFGFG+6=FFDGFFFF@FF?DGFD>A5@F*8979FGG7+>=?BD=?EG5CFFG?@=B16;17>EFCEDGA@GDDF@EA<E>))1(4>)2486(470(53,8
@M00200:205:000000000-AKKM3:1:1101:14488:3450 2:N:0:1
TACGCGGGTATCTAATCCTGTTTGCTCCCCACGCTTTCGTGCATGAGCGTCAGTGTTGGCCCAGAAGGCTGCCTTCGCCATCGGTGTTCCTCCACATCTCTACGCATTTCACCGCTACACGTGGAATTCCACCTTCCTCTGCCACACTCCAGCCAAGTAGTTTCGAGCGCAATTCCCAAGTTAAGCCCGGGGCTTTCACACTCGACTTGCCCGGCCGCCTGCGCACACTTTAAACCCCGTACTTGTGGCAT
+
CCCCCGGGGGGGGGGGGGGGGGGGGGGGGGGGGGGGGGGGGGGGGGGGGGGGGGGGGGGGFGGGGGGGCGGGGGGGGGGGGGGGGGGGGGGGGGGGGGGGGGGGGGGGGGGGGGGFGGCFGGGGGGGGGGGGGGGGGFGFFGCFGFGFGFGGGGGFFGDFFD>9>FFGFGEFF@>6C5FAG:EFFGGFFGGFFE5DB7??BB99B@D7A3()29EE>GA0==0)1:55*2)-652,;(2:1((4:))(((.
@M00200:205:000000000-AKKM3:1:1101:15544:3469 2:N:0:1
TACTGGGGTATCTAATCCTGTTTGCTCCCCACGCTGTCGCGCCTCAGTGTCAGCAACTGCCCAGCAGACCGCCTTCGCCACCGGTGTTCTTCCGGATCTCTACGCATTCCACCGCTACACCCGGAATTCCATCTGCCTCTACAGTGCTCGAGCAACCCAGTATCAGTGGCCGACTCGATGTTGAGCCGCGAGCTTTCACCATTGACTTGGGTCGCCACCTACGCGCCCTTTAACCCCAGTAGTCGTGAGAC
+
CCCCCGGGGGGGGGGGGGGGGG,FAFGGGGGGGGGEGGGDFGGGGGGGGGGGGCFGFCFGGGGGGGA@F7FGGGBGGGDG,AFGGGGGGGFA47>CE+EGGGFGGGGGFGGGGGG5=FGGF>+4=CGGGGF8@BFGGFGE;FFFF79CF9C@EG6?AEDFG?EF=C+,3;A5?55?FA*+@FFGFG,*32*:)7EF4CD3=)/4?E3?83((/3E8(2;=;;;>1::D)95:<)).;(,4-).5016244)
@M00200:205:000000000-AKKM3:1:1101:10597:3494 2:N:0:1
TACTGGGGTATCTAATCCGGTTTGCTACCCACGCTTTCGTGCCTCAGCGTCAGGAAAAGCCCAGCGGGCTGTCTTCACTTTTGGCGTTCCGATAGATCTCTACGCATTCCACCGCTCCACCTATCGTTCCGCCCGCCTCTACTTTCCTCAAGACCAGCAGTATGCCCTGCGGTTCCACGGTTGAGCCGTGGGATTTCACAAAGCACTGACTGGCCCGCCTACGCACCCTTTAACACCAGTACTTGTG
+
CCCCCFGGGGGGGGGGGGGGGGGGGGGGGGGGGGGGGGGGGGGGGGFGGGGGGGGGGGGGGGGGGGGGGGGGGGGGFGGFGGFDGGEGGGGGD@FF9@EGGGGGDEGGGGGGGGGFGFF=FGGGGEGGGGGGGGGGGFGFFGGFGFGFGFGFGGGFFGGFFFFGFFGFAG95ABFFFFGAGGGG4AE>?C=>6F?DAFG?>;@FF@EEA@>3?0BF9GB0881)4C><*2849))5EB?25)).)),
@M00200:205:000000000-AKKM3:1:1101:15491:3501 2:N:0:1
TACTGGGGTATCTAATCCCGTTTGCTCCCCTGGCTTTCGCTCCTCAGCGTCAATGCCGGTCCAGGATGCCGCCTTCGCCACCGGTGTTCCTCCAGATATCTACGCATTTCACCGCTACACCTGGAATTCCGCATCCCTCTCCCGGTCTCAAGCCATGCAGTCTGGCAGGCAGTTCCTCGGTTAAGCCGAGGGATTTCACCCGCCACTTGCAAAGCCGCCTACGCGCCCTTTAAACCCAACACTTGTG
+
CCCCCGGGGGGGGGGGGGGGGGGGGGGAGGGGGGGGGGGGGGGGGGGGGGGGGGGGGGGGGGGGGGGGGGCGGGGGGGGGGGGGGGGGGGGGGGGGGFFGGGGGGGGGGGGGGCC>DGGGGGGGGGGGGGGGGGGGGFDFFGGEGFGAGBGAEGFFDGGFFFFGFFGDFGFAFCFFFFGFGGGCFGGFFGGBE66CACGE>>>=9?F9EFEE3;FF1DEF3@DE@CFGC5?<292(;2:(-3AFD27
@M00200:205:000000000-AKKM3:1:1101:18534:3509 2:N:0:1
TACCGGGGTATCTAATCCCGTTTGCTCCCCTGGCTTTCGTGTCTCAGCGTCAGCGCACTCCCAGCAACCTGTTTTCACCATTGGCGTTCCAAACGATATCTACGCATTTCACCGCTCCACCGTTTGTTCCGATGACCCCTGGATCGCTCAAGACCGCCAGTATGCCCGGCCGTTCCCCGGTTGAGCCGGGGGATTTCACGCGGGCACTTAACGGTCCGCCTACACACGCTTTACACCCAATACTTGTG
+
CCCCCGGGGGGGGFGGGGGGGGGGGGGGGGGGGGGGGGGGGGGGGGGGGGGGGGGGGGGGGGGGGGGGGGGGGGGGGGFGGGFGGGGGGGGGGGGGGGGGGGGGGGDGGGGGGDGFGDGGGGGGGGGFDGDGGGGGFFGFFGGFGFGFGBGGGFFEFEDBEGEFEBFG>EEFFFFFFFGBFGGFFGGDDCEEECEC=CGD@FB>>B?72<>AFBCC>D>?(2?6:<>37*-(.4<B@>BFF28)696?
@M00200:205:000000000-AKKM3:1:1101:15424:3534 2:N:0:1
TACTGGGGTATCTAATCCTGTTTGCTCCCCACGCTTTCGTGCCTCAGCGTCAGAACTGGCCCAGCCGCCCGTCTTCACCCTCGGCGTTCCTGTAGATATCTACGCATTTCACCGCTACACCTACAGTTCCGGCGGCGCCTACCAGCCTCAAGAAACCCAGTATGCCCCGCGGTTCCATGGTTGAGCCATGGGATTTCACGAGACACTTAAGTTTCCGGCTACGCACCCTTTAAACCCCATACCTGTGCGAT
+
CCCCCGGGGGGGGGGGGGGFGGGGGGGGGGFGGGGGGGGGGGGGGGGGGGGGGGGGGGFGGGGGGFGGGGGGGGGGGGG,<F=FDGGGGGFGGGGGGC=FFFDFG>@FFGGGGGGFGGGFFFGGGGGGGGGGGGGGEBGDFGGFGFGFFFGGEFGFFGGFGGEG6FGG4C?=DFFAFFGFGGG4FF66A<FA5CGC6)A314(1,4:2<<<AFAFC8)7(42:><E5C77?>9-).:(4,4((6)).)((-
@M00200:205:000000000-AKKM3:1:1101:8542:3539 2:N:0:1
TACTGGGGTATCTAATCCCGTTTGCTCCCCTAGCTTTCGCTCATCAGCGTCAATGTCGGTCCAGGATGCCGCCTTCGCCACCGGTATTCCTCCAGATATCTACGCATTTCACCGCTACACCTGGAATTCTGCATCCCTCTCCCGAATTCAAGCCATCCAGTATCCGACGCAGTTCCCAGGTTGAGCCTGGGGATTTCACGTCGGACTTAGTTGGCCGCCTACGAGCCCTTTAGCCAAATACTTGTG
+
CCCCCGGGGGGGGGGGGFGGGGGGGGGGGGGGGGGGGGGGGGGGFGGGGGGGGGGGGGGGGGGGGGGGGGGFGGGGGGGDFGGGGFDFEEGGGGGGGGFGGFFGGGGGFGGGGGGFGGGGGCGGGGGGGGGGDD9F=D8DF@FEGFGFFFGFBGFFFFGBGGFGE>DGE6AFF@FF6?F?FFFFFGGFFCFEDCCFAEE=FBAA2>2*>:?CCECC9CD?D@;5(3./8>)69;;)2(.:<D9AF:
@M00200:205:000000000-AKKM3:1:1101:8700:3548 2:N:0:1
TACTGGGGTATCTAATCCTGTTTGCTCCCCACGCTTTCGCGTCTCAGCGTCAGTACCGTCCCAGCGAGCTGCCTTCGCCATTGGTGTTCCTCCCGATATCTGCGCATTTCACCGCTACACCGGGAATTCCACTCGCCTCTTCCGGACTCTAGCCCGACAGTATCAACCGGCTTTCAAGGGTTGAGCCCTTGACTTTCACAGCTGACTTACCGGACCGCCTACACGCTCTTTAAACCCAATACTTGTG
+
CCCCCGGGGGGGGGGGGGGGGGGGGGGGGGGGGGGGGGGGGGGGGGGGGGGGGGGGGGGFGGGGGGGGGGGGGGGGGGGGGGGGGGGGGGGFGGGGGGGGGGGGGGGGGGGGGGGFGGGGGGECEEGGGGGGGGGGGFGFFGG>>BGFGFGCDDG>FGDDGGEF7BF6??B>>BFF+=??FGGCFCG44DG4AFFFF<CEA?E;@;EFF<@6>BE?19>B14:)38.>9CA2:><0?<(4?:FAB<0
@M00200:205:000000000-AKKM3:1:1101:18349:3554 2:N:0:1
TACAAGGGTATCTAATCCTGTTCGCTCCCCTAGCTTTCGCGCCTGAGCGTCAGGTAAGGCCCAGAGATCCGCCTTCGCCACCGGTGTTCCTCCTGATATCTGCGCATTTCACCGCTACACCAGGAATTCCGATCTCCCCTACCTACCTCTAGTCGGGCAGTATCGAGATGCACGCCCGGGGTTGAGCCCCGGGTTTTCACATCCGACTTACCAACCCGCCTGCGCCCCCTTGAAACCCACTACTTGTGCG
+
@CCCCGGGGGGGGGFGGGGGGGGGGEGGGGGEGGGGGGGGGGGGGGGGGFECGGGGFFGGFGGGGGGGGGGGGGEGGGGGGGGDCEFEGCGGGFEFEFFGGGGGGGGG8EEGFDGFGGGGGGC@<E8EGCDEDGGGDFGBFFFFGFFFGFGFFGGADGC>@G@C59F?FGAEF>>:BBCBDEC>A,,3?CGBB**2))47CCE@1((,/>A@E@*=1/87:11)(*)1>):0-)-.A:-(,.44)4.,)(
@M00200:205:000000000-AKKM3:1:1101:17960:3563 2:N:0:1
TACCCGGGTATCTAATCCTGTTTGCTCCCCACGCTGTCGCACCTGAGTGTCAGTATTGGGCCAGGTAGCCGCCTTCGCCACTGATGTTCCTCCCGATATCTACGCATTTCACCGCTACACCGGGAATTCCACTACCCTCTCCCATACTCCAGCTGAGTAGTATCGACTGCAATTCCCAGGTTAAGCCCAGGGCTTTCACAATCGACTGACTCAGCCACCAGCGTGCGCTTTAAACCCAGTACTTGTG
+
CCCCCGGGGGGGGGGGGGGGGGGGGGGGGGGGGGGGEGGGGGGGGGGGGGFGGGGGGGGGGGGGGGGGGGGGGGGGGGGGGGGGGFGGGGGGGGGGGGGGGGGG@8:CFFGGGGG>CCGGGEGGGGGGGGGG?FFFFFGFFGGFGFGEGFGGFGC6DEFFFCDF=?C6*,;=FEFFFFGFGC8CADFFFGGFFFCC46,97>E204-5.>>EEBFGBFF(25()(*:>191>E9<8C(3/94)9;))
@M00200:205:000000000-AKKM3:1:1101:10090:3572 2:N:0:1
TACCAGGGTATCTAATCCCCTTCGCTCCCCTAGCTTTCGTACCTCAGCGTCAGAAGAGACCCAGTAAGCCGCTTTCGCCACCGGTGTTCCTGATGATATCAACGCATTTCACCGCTCCACCATCAGTTCCGCTTACCTCTGTCTCCCTCAAGCACTGCAGTATCGGGCGCAATTCCTCGGTTGAGCCGAGGGCTTTCACACCCGACTAACAGCGCCGCCTACGTACCCTTTAAACCCAGTACTTGTG
+
CCCCCGGGGGGGGGGGFFFGGGGGGGGGGGGGGGGGGGGGGGGGGGGGGGGGGGGGGGGGGGGGGGGGGGGGGGGGGGGGGGGGGDF7FFGGGGGGGGGGGGGG>>FEFGGGFEGFGGGFGGGGCFGFGAEEDECFGFGEFGGFGFGFGF,?FFFFF9+;E+9FFEGGFGEB5@FAFFC5CEDGFFCE>GDABCFGFEGFF@F@9969E;;EF;CC(:=1@@BF<GDF6>49).51C08(6<BFFF:
@M00200:205:000000000-AKKM3:1:1101:24887:3586 2:N:0:1
TACTGGGGTATCTAATCCTGTTTGCTCCCCTAGCTTTCGCGCCTCAGCGTCAGTGCTGGTCCAGGAAGCCGCCTTCGCCACTGGTGTTCCTCCCGATATCTACGCATTTCACCGCTACACCGGGAATTCCACTTCCCTCTCCCAGACTCTAGCCGAGCAGTATAAGATGCCATTCCACGGTTAAGCCGTGGGATTTCACATCAAACTTACCCGACCGCCTACGCGCCCTTTACACCCAATACTTGTG
+
CCCCCGGGGGGGGGGGGGGGGGGGGGGGGGGGGGGGGGGGGGGGGGGGGGGGGGGFGGGGGGFGGGGGGGGGGGGGGGGGDGGGGGGGGGGGGGGGC=EGGGGGGGGGCGGGGGGFGGGGGGGGGGFDFCDFGFGEFFGDF=EDFFGBFFGFGGG>BGC6@8CDCFFGAF:=FEFFFFGBFDGFFGGFDGE4?C?FFFGC?BF@BFFFE4@:@BGC>GFFF83:1EBG)986A<A2C(-(57A<A),
@M00200:205:000000000-AKKM3:1:1101:9574:3590 2:N:0:1
TACGGGGGTATCTAATCCTGTTTGCTCCCCTAGCTCTCGCGCCTCAGTGTCAGGGACGGGCCAGAGAATCGCTTTCGCCACCGGCGTTCCTCCCGATATCTACGCATTTCACCGCTACACCGGGAATTCCATTCTCCCCTCCCGCCCTCCAGCCTTGCAGTCCGAAGGACAGTTCCATGGGTGAGCCATGGGCTTTCATACCCCACTTACAAGACCACCTACGCGCGCTTTAAGCCCACTACTTGTG
+
CCCCCGGGGGGGGGGGGGGGGGGGGGGGGGGGEGGGGGGGGGGGGGGGGGGGGGGGGGGGGCFCFGFFGGGGGGGGGGGGGGEDGGGGGGGGGGGGDGGGFDGGGGG7EGGGGGGFGGGGGDG>EGGGGGGGGGGGCFGFFGGFGFD)?BFAECFF;FGFGG3?=EGCFGA(;3A:@CDF7CCDFGCFFGGF:==64?@)7(50(,,649A)<0AC?GF(((28;C)777149))5C?(((..)..:
@M00200:205:000000000-AKKM3:1:1101:7961:3600 2:N:0:1
TACTCGGGTATCTAATCCCGTTTGCTCCCCTGGCTTTCGCACCTCAGCGTCAGCAGCAGGCCAGTAGGACGCTTTCGCCTCCGGCGTTCCTCTAGATATCTACGCATTTCACCGCTCCACCTAGAGTTCCTCCTACCCCTCCTGCGCTCAAGAAGTGCACTATCAGTCGCAATTCCACGGGTAAGCCGCGGTATTCCACGACTGAGTTACACTCCCGCCTACGTGCCCTTTAAACCCAATACTTGTG
+
CCCCCGGGGGGGGGGGFFGGGGGGGGGGGGGGGGGGFGGGGGGGGGGGGGGGGGGGGGGGGGGGGGGGGGGDGGGCFBFFFGGGGGGGGFGGGGGGFGGGGGGGGGGGFGGGGDDEGGGFGGGGGGGGGGGGGGGG?DFDFGFDC>GBDEGFEFFFFFFFGFA+;CGGEGFBDFFFFFG5C@C4@FGFFGEFFGGDF4C@FB@(=EC?CEFF98?C9DA;831AF=>4*2)<A<A:E13<274:AA0
@M00200:205:000000000-AKKM3:1:1101:24755:3602 2:N:0:1
TACAGGGGTATCTAATCCCGTTTGCTCCCCTGGCCTTCGTGCCTCAGCGTCAGTAACTGTCCAGGAACTCGCCTTCGCCACTGGTCTTCCTTACGATATCTACGCATTTCACTGCTACACCGTAAATTCCAGTTCCCTCTCCAGTACTCTAGCAAGGCAGTATCGAATGCAGTTCCAGGGTTGAGCCCCGGGATTTCACATCCGACTTGCCCCGCCGCCTACGCACCCTTTACACCCCATACGTGTG
+
CCCCCGGGGGGGGGGGGGGGGGGGGGGGGGGGGFFGGGGGGGGGGGGGGGGGGGGGGGGGGGGGGGFGGGEGGGGGGGGGGGGGGFGGGGGDGGGGFGGGGFGGGGGFGGGGGGGFFFFGGDGFGDFFGGGGGGGEGFGFFGGBDFFFGFGGFGGBFGGFGGFGDFG8FCFEFFFFFF6:FGGFBFGDBGGB>EC7CE,0;@@>A5A>89B):5>E@GEFF@@B?=5>**6>>5@=E(6(=;(7:@F
@M00200:205:000000000-AKKM3:1:1101:16353:3603 2:N:0:1
TACGAGGGTATCTAATCCTGTTTGCTCCCCACGCTTTCGCGTCTCAGCGTCAGTACCGTCCCAGCAAGCTGCCTTCGCCATTGGTGTTCCTCCCGATATCTGCGCATTTCACCGCTACACCGGGAATTCCACTTGCCTCTTCCGGACTCGAGCTCGACAGTATCCACCCGCCTCCCGGGGTTGAGCCCCGGGCTTTCAGAGCGGACTTATCGAGCCGCCTACACGCGCTTTACACCCAGTACTTGTG
+
CCCCCGGGGGGGGGGGGGGGGGGGGGGGGGGGGGGGGGGGGGGGGGGGGGGGGGGGGGGGGEFGGGGGGGGGGGGGGGGGGGGGGGGGGGGGGGGGCGGGGGGGGDFEGGGGGGGEDDFEFEEGGGGFGGGGFDDGFBFBFFGFGFDBFFEDCGGFFGD>FGEG5=CF5C9A>AF>954?FGCFFGGFFDEFF5*8=CGEEDFFFF;<A2:?FFGCFG3614:8(2)11*:<AAA<EB145-)-).4
@M00200:205:000000000-AKKM3:1:1101:11408:3614 2:N:0:1
TACGAGGGTATCTAATCCCGTTTGCTCCCCTAGCTTTCGCGCCTCAGCGTCAGTGTCCGTCCAGAAGGCCGCCTTCGCCGCTGGTGTTCCTCCCGATATCTACGCATTTCACCGCTACACCGGGAATTCCGCCTTCCTCTCCGGAACTCAAATCAAGCAGTATCAGCTGCACTTCCCGAGTTAAGCCCGGGGCTTTCACAGTTGACTTGCTTAATCGCCTACGCGCCCTTTAAACCCAATACTTGTG
+
CCCCCGGGGGGGGGGGGGGGGGGGGGGGGGGGGGGGGGGGGGGGGGGGGGGGDGGGGGGGGGGG9EDGGGGGGGGGGGGEGGGGGGGGGGGGEFGCFCCFGGGGGGGEGGGGGGGFGGGGFEGGGEGGGFGGGGGGGFGEFGEBE>G<FFGGGGGFFGGFFG@CEFGGFGFFFBF@FFGAFGGBFFCFF5EEFD57B<CCEF3754C)4>E<CE;A?FF;3815(:DG55:A5A718017,:244-4
@M00200:205:000000000-AKKM3:1:1101:13615:3636 2:N:0:1
TACCCGGGTATCTAATCCTGTTTGCTCCCCACACTCTCGTGCCTCAGCGTCAGAAATAAACTAGAGAACCGCTTACGCCACAGGTGTTCTTCCATATATCTACGCATTTCACCGCTACACATGGAATTCCGTTCTCTCCGTCTACCCTCTAGAAGGGGAGTTTCAAATGCAGCTCCAGTATTGAGTACTGGAATTTCACATCTGACTTTCCCATCCGCCTACGCACCCTTTACACCCAATACTTGTG
+
CCCCCGGGGGGGGGGGGGGGGGGGGGGGGGGGGGGGGGGGGGGGGGGGGGGGGGGGGGGGGGGGGGGGGGGGGGGGFGFGGGGGGGGGGGGGGGGGGGGGGGGCFGGDGGGGGGGDGGGGEFFFFGGGGGGGGGGGGF85FGGFGFFFGFFGD=DB5>?DCDD8DD?D==D<?DFFF5DDF@DGAAFFFGFFFGFFF@C;=C@C@EEEFFC@EFGEAGF2ABF4>C9CFGE:EE>=*65BEBE57C8
@M00200:205:000000000-AKKM3:1:1101:9810:3641 2:N:0:1
TACTGGGGTATCTAATCCCGTTTGCTCCCCACGCCTTCGCGCCTCAGCGTCAGGGTAGGCCCAGAGTCCCGCCTTCGCCACCGGTGTTCCTCCCGATCTCTACACATTTCACCGCTACACCGGGAATTCCAGACTCCTCTGCCTCCCTCAAGAAGACCAGTTTCGGCCGACTCCTCCGGGTTGCGCCCGGAGATTTCACGACCGACTTGACCTCCCGCCTACGCGCCCTTTATACCCAGTACTTGTG
+
CCCCCGGGGGGGGGGGGGGGGGGGGGGGGGGGGGGGGGGGGGGGGGGGGGGGGGGGGCGGGGGGGGGGGGGGDFGG?FGGGGGEGGGGGGGGGGGGGGGGDGGGGGGFGGGGGGGFGGGGGGEGGGGGGGGGGGGGGFGFFGGFGFGBGBFF,DCFFGGFGGFGFFGGDGEFF@FFFFD>FGG*6CGFF4E>)=CFF)<;72:BBFFFB23>BFGG9DB?(3151=DG:9?)6:><F?:39A9<<<?
@M00200:205:000000000-AKKM3:1:1101:23265:3653 2:N:0:1
TACGCGGGTATCTAATCCCGTTTGCTACCCTAGCTTTCGTGCCTCAGCGTCAGTTGAGACCCAGTAAGCCGCCTTCGCCACCGGTGTTCCTTAGGATATCAACGCATTTCACCGCTCCACCCTAAGTTCCGCTTACCTCTGTCTCACTCAAGCGCAGCAGTATCGAAAGCAATTCCTCAGTTAAGCTGGGGTATTTCACTCCCGACTTGCTACACCGCCTACGCACCCTTTAAACCCAATACTTGTG
+
CCCCCGGGGGGGGGGGGGGGGGGGGGGGGGGGGGGGGGGGGGGGGGGGGGGGGGGGGGGGGGGGGGGGGGGGGGGGGGGGGGCGGGGGGGGFGGGGGGGGGGGGGGGGFAFGGGGFDEFGGGGGEGGCGGGGGGGGFFGBFFGFGFGFGFGGGGG>>GGFGGEGFFGA>FFFFFF6BAFFGGGGFFFA9CE59CFFFE:AE5B=95@D=6@EEFG:6DFFF@(:(3:DCC3<EC3;CF(3),)).6,
@M00200:205:000000000-AKKM3:1:1101:19064:3671 2:N:0:1
TACGCGGGTATCTAATCCTGTTTGCTCCCCACGCTGTCGCGCCTCAGCGTCAGCACGGGGACAGATTGCTCTGCCCCCTTCCGGCCCAGCAGACCGCCTTCGCCACCGGTGTTCTTCCGGATCTCTACGCATTCCACCGCTACACCCGGAATTCCGTCTGCCCCTACCGTGCTCCAGCCCAACAGTCGCCCACGCCGCTCCGGGGGTGAGCCCCGGACTTTCACGCGAGCCTTATCGAGCCGCCTACGCGC
+
CCCCCGGGGGGGGGGGGGGGGGGGGGGGGGGGGGGGGGGGGGGGGGGGGGGGGGGGGGGGGGFFGGGGGGFGGGF=FGGGGGGGGGGGGGGGFGGGGGGGGGGGGGGGGEGFGFGFGGEGGGGGGGGGGGGGGGGGFFGFFEEFGFGFG>7FFGGFFFF4E?=FDFGGBEFFFFFFFFGFGFDDA;F3:D*:BCEGF(*414;1(424:B:?BBGD(7)4:AF*3/)1772(5<<A*8(4>;>F00(3390
@M00200:205:000000000-AKKM3:1:1101:8097:3677 2:N:0:1
TACAAGGGTATCTAATCCTGTTTGCTCCCCACGCTGTCGCGCATCAGTGTCAGAAACTGCCCAGCAGACCGCCTTCGCCACCGGTCTTCCTCCGGATCTCTACGCATTCCACCGCTACACCCGGAATTCCGTCTGCCTCTACAGTCCTCGAGTTTGACAGTCGGCACGGCAGACCCGGAGTTGAGCTCCGGGCTTTCACCACACCCTTATCAAACCACCTACGCGCACTTTAAAACCAATACTTGTG
+
CCCCCGGGGGGGGGGGGGGGGGGGGGGGGGGGGGGGGGFGGGGGGGGGGEFFGGGGGGGGGGGGGGGGGGGFGGGGGGGDGGGGFECFGGGGGGGGEGGGGGGGGDGGGGGGGGGFGGGGFGGGGGGGGGGGGGGGGFF<FFFFGFGDCAEG9DFFFFFF,=>>>>GE>EE)9>FFFFGB<5DGAFFAFG5?4=FGFCG;<???<BDF)7)/9AG;2C5@@@BFFGFG9<7<<>)5???7>?A-).4
@M00200:205:000000000-AKKM3:1:1101:15049:3685 2:N:0:1
TACCAGGGTATCTAATCCCGTTTGCTCCCCACGCTTTCGCGCCTCAGCGTCAGTCACCGTCCAGAAGGCCGCCTTCGCCACCGGTGTTCCTCCCGATCTCTACACATTTCACCGCTACACCGGGAATTCCACCTTCCTCTCCGGGACTCAAGAGAGGCAGTCTCGGGCGCCGTTCCTCGGTTGAGCCGAGGGCTTTCACACCCGACTTACCCCCCCGCCTACGCGCCCTTTAAACCCAATACTTGTG
+
CCCCCGGGGGGGGGGGGGGGFGGGGGGGGGGGGGGGGGGGGGGGGGGGGGGGGGGGGGGGGGGGGGGGGGGGGGGGGGGGGGGGGGGGGGGGGGGGGGGGGGGGGGGGGGGGGGGEGGGGGGGGGGGGGGGGGCGGGFGE?FGEGFGFGFGGGG6ABGGBCGEGFFGG>CBF?@FFAFGEGGGGFFGFFGGFFGGGFFGFFF909;B:4AB?FFGG>DFFFFB@6EFGD::2>A33;:1:0>A<<BF
@M00200:205:000000000-AKKM3:1:1101:22424:3691 2:N:0:1
TACAGGGGTATCTAATCCTGTTTGCTCCCCACGCTGTCGCGCCTCAGTGTCAGCAACGGCCCAGCAGAACGCCTTCGCCACTGGTATTCTTCCCGATCTCTACGCATTCCACCGCTACACCGGGAATTCCATCTGCCCCTACCGTGCTCTAGCTCGCCAGTCTGATCGGCAGCCCCGGAGTTGAGCCCCGGGATTTCACCGACCACTTAACGGGCCACCTACGCGCCCTTTATGCCCAATACTTGTGAG
+
CCCCCFGGGGGGGGGGGGGGGGGGGGGGGGGGGGGGGGGGGGGGGGGGGGGGGGGGGGGGFGGGGGGDEFFGFGGGGGGGGGFEFEFFGGGGGGGGEGGGGGGGGGG@EEGGGDGEGGGGGEEECCGFGGGGGEFF2?=DFGGFFFGDGFFFFGGFECGBEGEF@CGGFGFBFFEFFFGFG@DG4EGFFGE3:EC=A<E32;BFBF1).9>;(4?CBG@:>5:5(2>D)0:2<A9);:0()4<>AA3)6
@M00200:205:000000000-AKKM3:1:1101:15813:3696 2:N:0:1
TACTAGGGTATCTAATCCTGTTTGCTCCCCACGCTTTCGCGTCTCAGCGTCAGTTGACGTCCAGATGGCCGCCTTCGCCACAGGTGTTCCACCCGATATCTACGAATTTCACCTCTACACCGGGTATTCCGCCATCCTCTCCGCCACTCCAGCAACGCAGTATCTCGCGCACTTCCTGGGTTGAGCCCAGGGCTTTCACACGAGACTTACGCCGCCGCCTACACGCGCTTTAAACCCAGTACTTGTG
+
CCCCCGGGGGGGGGGGGGGGGGGGGGGGGGGGGGGGGGGGGGGGGGGGGGGGGGGGGGGGGGGGGGGGGGGGGGGGGGGGGGGGGGGGGFAFGFGGGGGGGGGGEGFGGGGGGGGFGGGGGDGGCGGGGGGGGGGGGFGFF8=B8BGFG?FGGGGFBGGACDEF7C?EEC5=DEFFFFFFFE7FFGGFFGGB>G=<4<FEEBF(.7EE44,3:FGEFD@??:27:G:3)92ADAA?G6(.4<A<AAB
@M00200:205:000000000-AKKM3:1:1101:11555:3708 2:N:0:1
TACTGGGGTATCTAATCCTGTTTGCTCCCCACGCTGTCGCGCCTCAGCGTCAGCAACGGCCCAGCAGAACGCCTTCGCCACTGGTATTCTTCCCGATCTCTACGCATTCCACCGCTACACCGGGAATTCCATCTGCCCCTACCGTGCTCTAGCTCGCCAGTCTGACCGGCAGCCCCGCAGTTGAGCCGCGGGATTTCACCAGCCACTTAACGGTCCGCCTACGCGCCCTTTCAACCCAATACTTGTG
+
CCC@@FGGGGGGGGGGGGGGGGGGGGGGGGGGGGGGGGG8FGGGGGGGGGGGD@F,67C+46FGGE8B@,CFFGGGGG=FF<FFGFGGGGC,,44CF+DEGGCGGGGGFGGGGGG58CF==87+7CD8F98@3D9E9:D8?G8*6380==ADD259*@DFGGFG79;33@@)3)9?45DAGGF76EC;5D=BDGFGFEG<<8<(4?FFF)4(3(;84DBFFF?56C3>35?)64<?G0:??:44)).
@M00200:205:000000000-AKKM3:1:1101:5710:3712 2:N:0:1
TACTAGGGTATCTAATCCTGTTCGCTCCCCACGCTTTCGCTCCTCAGCGTCAGAACTGGCCCAGCAAGCCGCCTTCGCCACCGGTGTTCCTCCTGATATCTGCGCATTTCACCGCTACACCCGGAATTCCACCCGCCTCTACTGTGCTCCAGCGCGGGAGTCGCCACGGCCGATCCGGGGTTGAGCCCCGGACTTTCACCGCCGCCTTCCCGCGCCGCCTCCGCGCCCTTTATACCCACTACTTCTGATCT
+
CCCCCGGGGGGGGGGGGGGGGGGGGGGGGGGGGGGGGGGGGGGGGGGGGGGGGGGGGGGGGGGDGGGGGGGGGGGGFGGGGGGGGGGGGGGGGFFGGGGGGFGGEGGGGFGGGEDBDGGGGGGGEEFGGD=FFEDGGFGEBFFFGFGFGFG?FDGFED?BGGB;@DGG4:?2)5)6FA35<?DFFFGFFG7DDGGGF>F<<(466;0(5(4:B;EC9C78(.4<;GFG<7?2)466@?(4:>4)))..)).
@M00200:205:000000000-AKKM3:1:1101:22004:3725 2:N:0:1
TACCCGGGTATCTAATCCCGTTTGCTCCCCTAGCTTTCGCTCATCAGCGTCAATGTCGGTCCAGGATGCCGCCTTCGCCACCGGTATTCCTCCAGATATCTACGCATTTCACCGCTACACCTGGAATTCTGCATCCCTCTCCCGAATTCAAGCCATCCAGTATCGGATGCAGTTCCCAAGTTGAGCCTGGGGATTTCACATCCGACTTAGTTGGCCGCCTACGAGCCCTTTACGCCCACTACTTGTG
+
CCCCCGGGGGGGGGGGGGGGGCEGGFGEFGGGGGGGGGGGGGGGGGGGDGGGGGGGGGGGGGGGGGGGGGGGGGGGGGGDFGGGGFGGGGGGGGGGGGCFGGGGGGGGEGCGGGGFGGGGGFGGGGGGGGGGGFFFGFGDFGGEG5C5DFEEEFGFFDGFGGFGFEDGFGFEFFFFFFA9FCGFA?ECFGGEFGGF;=FEEFB=4:94CCE48>EE@CA2(7;3;CEF4<@))6,6B2(6@;C?253
@M00200:205:000000000-AKKM3:1:1101:14613:3727 2:N:0:1
TACACGGGTATCTAATCCCGTTTGCTACCCTAGCTTTCGTGCCTCAGCGTCAGTAGAGACCCAGTAAGCCGCCTTCGCCACCGGTGTTCCATCGGATATCAACGCATTTCACCGCTCCACCCGATGTTCCGCTTACCTCTGTCTCACTCAAGCACAGCAGTATCGAGAGCAGTTCCTCAGTTGAGCTGAGGTATTTCACTCCCGACTTGCTGCACCGCCTACGCACCCTTTAAACCCAATACTTGTG
+
CCCCCGGGEGGGGGGGGGGGGGGGGGGGGGGGGGGGGGGGGGGGGGGGGGGGGGGGGGGGGGGGGGGGGGGGGGGGGGGGGGGGGGGEGGGGGGGCFGGGGFGGGGGDGGGGGGGFGGFGGGGDGEG=DAEEDGGGGDGFFFGBFFGFGFGFGGGFFGGF8+*?9:DFDGFCFEFFFFGFGCF>CFCFFGGFFGGGCEFC8)):====BCAE@6EC@DBFDB@B0C=G35;)7773E;;DE;E7).)
@M00200:205:000000000-AKKM3:1:1101:12712:3728 2:N:0:1
TACCAGGGTATCTAATCCTGTTTGCTCCCCACGCTGTCGCGCCTCAGCGTCAGCAACGGCCCAGCAGACCGCCTTCGCCACTGATGTTCTTCCCGATCTCTACGCATTCCACCGCTACACCGGGAATTCCACTCACCTCTCCCGGTCTCAAGCCTCACAGTCTGGCAGGCAGTTCCTCGGTTAAGCCGAGGGATTTCACCCGCCACTTGCAAAGCCGCCTACGCGCCCTTTAAACCCAATACTTGTG
+
CCCCCGGGGGGGGGGGGGGGGGGGGGGGGGGGGGGGGGGGGGGGGGGGGGGGGGGGGGGGGGGGGGGGGGGGGGGGGGGGGGGGGGGGGGGGGGGGGGGGGGGGGGGGGGGGGGGFGGGGGGGGGGGGGGGGGGGGGFG=DGGFGFD5CCG9DFGFA?FFGGEGFFFEFGFAFEFFFFGDGGGGFGGBFGDFBCFDFCGAFBF9BDE34C@CEEGG0CDBFF?FFG5C<<:><FF?GB20:BDF92,
@M00200:205:000000000-AKKM3:1:1101:17638:3760 2:N:0:1
TACTAGGGTATCTAATCCTGTTCGCTCCCCACGCTTTCGCGTCTCAGCGTCAGTACCGTACTAGAGAACCGCCTTAGCCACGGGTGTTCTTCCTGATATCTGCGCATTTCACCGCTACACCAGGAATTCCATTCTCCTCTTCCGGACTCTAGCCAGACGGTTTCCATCGACGTCTAGAGGTTAAGCCTCTAGTTTTCACAACGGACCTGTCTGGCCGCCTACACGCTCTTTAAACCCAGTACTTGTG
+
CCCCCGGGGGGGGGGGGGGGGGGGGGGGGGGGGGGGGGGGGGGGGGGGGGGGGGGGGGGGGGGGGGGGGGGGGGGGGGGGGGGGGGGGGGGGGGGGGGGFGGGGGGDGGGGGGGGFGGGGGGGGGGGGGGFFFGGGGFGBFGGFCBG9FFF9@FGFBED?EGFGCCGGFGFFEFFFFFGFGGGG>AEFA4EFFFGCF?@4>AB2@>2(:@EFFFGF9GB?D;4;,=):*;7<6C<3:6:36).24.4
@M00200:205:000000000-AKKM3:1:1101:21634:3761 2:N:0:1
TACAGGGGTATCTAATCCTGTTTGCTCCCCACGCTGTCGCGCCTCAGTGTCGGCTATTGGACTCTTTCGAGTCCACCGCCCAGCAGACCGCCTTCGCCACTGGTGTTCTTCCGGATCTCTACGCATTCCACCGCTACACCCGGAATTCCATCTGCCTCTACGGTGCCCCAGCGACACAGTTGCCACGGCCGATCTGGAGTTGAGCCCCAGACTTTCACCACAGCCTTATGTCGCCACCTACGCGCCCTTTC
+
CCCCCGGGGGGGGGGGGGGGGGGGGGGGGGGGGGGGGGGGDGGGGGGGGGGGEGGGGGGGGGGGFFGGGGGGGGFFGFGGGGGGFFEGEDGGGGGGGGGGCEFGGGGGGGGGG>E?D?FCEGFG:CEGFGGGGGDGEFFD5CE>GFGFGF8==CCF?DCFGG=7:AFG?GBDFBDBFFFFG7CGFGG)?8E4:=CCF3=;:<CE38?61;@;@)5>5DFE@=0)48*9724<:?6:GB?2:61199191,)
@M00200:205:000000000-AKKM3:1:1101:23272:3762 2:N:0:1
TACGGGGGTATCTAATCCTGTTTGCTCCCCACGCTTTCGAGCCTCAGCGTCAGTAATGAGCCAGTGTGTCGCCTTCGCCACTGGTGTTCTTCCGAATATCTACGAATTTCACCTCTACACTCGGAGTTCCACACACCTCTCTCATACTCAAGACACCCAGTATCAAAGGCAATTCCGAGGTTGATCCCCGGGATTTCACCCCTTACTTAATTGTCCGCCTACGCTCACTTTAAACCCAGTACTGGTGCGCT
+
B<C@CGCC@B<<F,CEEGCEGFGGFGG8FGGGGGGGFGGCEC@FF@DGGFGD@CFAFAFEGGGGF69C6A,BCB:=DF:FGE8,CBEF<F;CEEGDGFFGGCAF+4,=AFFDFGGB2CEABE8>=EED;FAFG6CGC6,*3,,;3=+>8<@FD=DD*>+*6=DD@FG7*D?):=FFA*;?B>9C+@FAFG5?5EGGA7F*7(>()8*0*8*0/0>1475((/85;E>G++/5?)76;1(/-.64)-()(((
@M00200:205:000000000-AKKM3:1:1101:18169:3769 2:N:0:1
TACGGGGGTATCTAATCCTGTTTGCTCCCCACGCTTTCGCGCCTCAGCGTCAGACCAGGCCCAGCAAGCCGCCTTCGCCTCAGGTGTTCTTCCGGATCTCTACGCATTCCACCGCTACACCCGGAATTCCGCTTGCCTCTACCTGTCTCCAGCCTCCCAGTATCCCCCGGCGTGCCCGGAGTTGAGCTCCGGCATTTCACGGGTAGACTTAAAAGGCCGCCTGCGCGCGCTTTACACCCAATACTTGTG
+
CCCCCGGGGGGGGGGGGGGGGGGGGGGGGGGGGGGGGGGGGGGGGFGGGGGGGGGGGGGGBFGGGGGGGGGGGGGGGGGGGGGGGGGGGGGGGGGGGGGGGGGGGGGGFFGGGCE?DGGGGGGGG7DFGGGGGEGGGFGFFGGFGFGEGFGFFGGFFGGFFGFGFFFGAGF@F=BFFD3.<ECGFEE8;GCEFGEG65@E<?090:AF>DB)6>FGBDB(4-4:>CD55940(5A9C06::702>556>
@M00200:205:000000000-AKKM3:1:1101:9908:3794 2:N:0:1
TACGAGGGTATCTAATCCTGTTTGCTCCCCACGCTTTCGTGCATGAGCGTCAGTGTTGGCCCAGGAGGCTGCCTTCGCCATTGGTGTTCCTCCACATCTCTACGCATTTCACCGCTACACGTGGAATTCCACCCCCCTCTGCCACACTCAAGCAGCCTAGTTTCAAGCGCAATTCCCAGGTTAAGCCCGGGGATTTCACACCTGCCTTACGCCGCCGCCTGCGCACGCTTTATACCCAATACTTGTGATAT
+
CCCCCGGGGGGGGGGGGGGGGGGGGGGGGGGGGGGGGGGGGGFFFDFGGGGGGFGGGFGGGGGGGCGGGGGGGGGGGGGGCGFCECFGGGGGGGGGGGGGGGGGGGGGGGGGGGGE>FFFGGCEDFGGGGGGG>DGGFGFFGGFGFGFGBE?FF?*;DD66CEGFFGGDGFFFFFFFFGFGGCDAEDFEC*3:?EFFFF<>@DE(5@E*(/556C8>DB0;1157C5C*144-)).A20,)5A245).)))
@M00200:205:000000000-AKKM3:1:1101:14109:3796 2:N:0:1
TACGGGGGTATCTAATCCCGTTCGCTCCCCTGGCTTTCGTGTCTCAGCGTCAGAAGATTCCCAGCGAGCTGTTTTCACCGTCGGCGTTCCAGGCGATATCTACGCATTTCACCGCTCCACCGCCTGTTCCGCTCGCCCCTAGCTGGCTCAAGACCGCCAGTATGCCAAGCCGTTCCACCGTTGAGCGGTGGGATTTCACCAGTCACTTAACGATCCGCCTACACACGCTTTAACCACACTCCTTGTG
+
CCCCCGGGGGGGGGGGGGGGGGGGGGGGGGGGGGGGGGGGGGGGGGGGGGGGGGGGGGGGGFGGGGCGGGGGGGGGGGGGGG:FGGGGGGGGEGGGD?>FGGGGGGGGGGGGFGG5DFGGGGGGG@EFGGGGDGGGEFGFAGGAF6D@GFG4EFGFFGGDGGFGEFG66CF@B;AFFFG:FCDFFCCB>DEE:F74@2?)5<)54<A<<)46?0CC:C5,(44?2;BD37:FB2<);<0((.84)-.
@M00200:205:000000000-AKKM3:1:1101:12855:3800 2:N:0:1
TACTGGGGTATCTAATCCCGTTTGCTCCCCTGGCTTTCGCGCCTCAGCGTCAGAGATCGGCCAGTGCATCGCCTTCGCCTCCGGTGTTCCTCCTGATATCAACGCATTTCACCGCTCCACCAGGAATTCCATGCACCTCTCCGACCCTCAAGTCCCTCAGTATCGGACGCAGTTCCCCGGTTGGGCCGGGGGCTTTCACATCCGACTTAAGGGACCGCCTACGCGCCCTTTAAACCCAATACTTGTGAGA
+
CCCCCGGGGGGGGGGGGGGGGGGGGGGGGGGGGGGGGGGGGGGGGGGGGGGGGGGGGGGGGGGGGGGGGGGGGGGGGGGGGGGGGGGGGGGGGGGGFGGGGGGDGGGGGGGGGGGFGGEGGGGGGGGGGGGGGGGGF5EFFGGFGFGFGFGFDFGFFGGFGG7F>DGGFGFFFFFFFFGEGDGGBGGFEGGFFGG<F3CEFFFFFF01>BD2:BFGBCE:B<<D>DFG3*:BD<47;1((23>2).4<<A
@M00200:205:000000000-AKKM3:1:1101:22793:3804 2:N:0:1
TACTCGGGTATCTAATCCGGTTCGCTCCCCTAGCTTTCGCGCCTCAGCGTCAGGATTGGCCCAGCCATCCGCCTTCGCCACCGGCATTCCTAGCGATATCTGCGCATTTCACCGCTACACCGCTAGTTCTAATGGCCTCTACCATCCTCAAGTCAACGCAGTATCCGACGCAGTTCCACAGTTGAGCCGTGGTATTTCACGCCGGACTTACGTAACCGCCTGCGCGCCCTTTAAACCCACTACTTGTG
+
CCCCCGGGGGGGGGGGGGGGFGGGGGGGGGGGGGGGGGEGGGGGGGGGGGGGGGGGGGGGGGGGGGGGGGGGGGGGGGGGGGGGGEGGGGGGGGGGGGGGGGGGGGGGGFFGGGGFGGGGGGGGGGFGGEGFGGGGGFGFFGGFGFGFGFGGGGGFFCC96C=FEFGGFGFFEDFFFFGFF@FDFFGFFGGE;FEF8*:C9@DB;BBFFFFFF@FGFGB0:?F>9?DGG32)6-:7*4:(((..:<<:
@M00200:205:000000000-AKKM3:1:1101:20361:3805 2:N:0:1
TACTCGGGTATCTAATCCTGTTTGCTCCCCACGCTGTCGCGCCTCAGTGTCGGCTAAGAGGAGCTTGCGCTCCCACTGCCCAGCAGACCGCCTTCGCCACTGGTGTTCTTCCGGATCTCTACGCATCCCACCGCTACACCCGGAATTCCATCTGCCTCTACAGTGCCCGAGCCCTACAGTCGCCGCGGCAGATTCGGGGTTGAGCCCCGAACTTTCACCGCAGCCTTATTGTGGCCACCTACGCGCCCTTT
+
CCC@AFGGGGGGGGGGGGFGGGCGGGGGGGG7FEGGGGGGDEGGGGGFGGGEGGFGFCG@A<FD@@FDFGGGGFEGF<F8FEG@CFFEFEGG7,9<?CEGGGGGG8BEG;9F:88BD?,,6=DED8+6:=AED6CCGFF)@CE5C5DAFFA=;2B*;DFFGGF@AF:DDG5=*-*3AA7F:E>9)4:):C5>A+1*0.C.4.(6>:089>>>1)3<)29<>F958:70:*).643:C8.3(3<(-069((.
@M00200:205:000000000-AKKM3:1:1101:18510:3810 2:N:0:1
TACTGGGGTATCTAATCCCGTTCGCTCCCCTAGCTTTCGTGCCTCAGCGTCAGAAGAGATCCAGTCAGCCGCTTTCGCCACCGGTGTTCCTGATGATATCAACACATTTCACCGCTCCACCATCAGTTCCGCTGACCCCTATCTCCCTCAAGCACTACAGTATCGGGCGCAATTCCTCAGTTAAGCTGAGGGATTTCACACCCGACTTACAGCGCAGCCTACGCACCCTTTAAACCCAATACTTGTGAGA
+
CCCCCGGGGGGGGGGGG<FCFGGGGGGGGGGFGGGGDG@FFEGFGCGGGEFGGGGGGGGGGGGGFGGCFEGGGCFG@FEGDGEGGEFGCFGGGGGGFGFEFGGGGGGGGGGGCCGFGC=FFGFGG9>,;E@EDGGGDDEDFFGFFFFFGFFGGGGFFGGFG=9FDBCCAEEF>@F14=DCF:C@1<E9CC>DFGFGFFFCF9>>A@55;BF*)6:C@GFDFFDF;E>D5C);CEE8EDD;BFF<9<?A><
@M00200:205:000000000-AKKM3:1:1101:20401:3816 2:N:0:1
TACGGGGGTATCTAATCCCGTTTGCTCCCCTAGCTTTCGCGCCTCAGCGTCAGTGTTGGTCCAGGATGCCGCCTTCGCCACCGGTGTTCCTCCAGATATCTACGCATTTCACCGCTACACCTGGAATTCCACATCCCTCTCCCAAACTCGAGCCGTCCAGTATCAGACGCAGTTCCCAGGTTAAGCCGGGGGATTTCACGTCTGACTTAGATGGCCGCCTACGCGCCCTTTAAGCCCACTCATTGCG
+
CCCCCGGDGEGGGGGGGDFEF@GGGGGGGEFCFGFFGGGGGDGGGGGGGFGEGEEFDFGGCDDFFF8<B=FGGGGGGGGGGGEGGGFGFFAFGGGGGGGGGFGGGEGGGGGGGGGEGGC@FFFFFGGDGGC,+AFFGFGFFG8??DFFGED+@CDB?GGAGF@CEFFGFGFA>;FFFFF5FG+5BCFBBDEF>E6CF?928@@F<<@544:24:CC>C>:102895:D)9)6).6,;?1(((-64)(
@M00200:205:000000000-AKKM3:1:1101:9175:3819 2:N:0:1
TACTGGGGTATCTAATCCGGTTCGCTCCCCTAGCTTTCGCGCCTCAGCGTCAGGAGTGGCCCAGCCATCCGCCTTCGCCACCGGCATTCCTAGCGATATCTGCGCATTTCACCGCTACACCGCTAGTTCTAATGGCCTCTACCATCCTCAAGTCAACGCAGTATCCGACGCAGTTCCACAGTTGAGCCGTGGTATTTCACGCCGGACTTACGTAACCGCCTGCGCGCCCTTTACACCCCATACTTGTG
+
CCCCCGGGGGGGGGGGGGFEGGGGGGGGGGGGGGGGGGGGGGGGGGGGGGGGGGGGGGGGGGGGGGGGGGGGGGGGGGGGGGGGGGGGGGGGGGGGGGGGGGGGGGGGGGGGGGG>DGC<EEGGGEAFGFFFGGGDFFGEFGGFFFGEGFGGGG@EFGD?GD@CECDGF>>>DFFCFFGFGGGGFGGFDDE>6=7=CCCCB@D>FB06@<EFFFGGADD;<:BF>:5<DC::9<>BF9(4:07<DFFB
@M00200:205:000000000-AKKM3:1:1101:14762:3825 2:N:0:1
TACAGGGGTATCTAATCCTGTTTGCTCCCCACGCTTTCGTGCCTCAGCGTCAGTATCGGGCCAGTGAGCCGCCTTCGCCACTGGTGTTCTTGCGAATATCTACGAATTTCACCTCTACACTCGCAGTTCCACTCACCTCTCCCGAACTCAAGATCTTCAGTATCAAAGGCAGTTCTGGAGTTGAGCTCCAGGATTTCACCCCTGACTTAAAGACCCGCCTACGCACCCTTTAAGCCCAATACTTGTG
+
CCCCCGGGGGGGGGGGGGGGGGGGGGGGGGGGGGGGGGGGGGGGGGGGGGGGGGGGGGGGGGGGGGGGGGGGGGGGGGGGGGGGGGGGGGGGGGDFGFFGGGGGGGGGGGGGGGGFGGGGGGGGFEGGGGGGGGGGGFGFFGGFGFGBFFDGFGGFFGGBDFEGEFGGBGFFF@FFF*DFGFGGFGGFFGGFFGGGFFGFFFFDDFFFE=EACBEF2C?2:>@F@E;D9C836;<3E@0(4@?CC<@
@M00200:205:000000000-AKKM3:1:1101:12826:3830 2:N:0:1
TACAGGGGTATCTAATCCTGTTCGCTACCCACGCTTTCGCTCCTCAGCATCAGGTAAGGCCCAGAGAGCCGCCTTCGCCACCGGTGTTCATCCTGATATCTGCGCATTCCACCGCTACACCAGGAGTTCCGCTCTCCCCTGCCTACCTCTAGTCTGCCCGTATCGGAAGCAGGCTCGGAGTTGAGCTCCGAGTTTTCACTCCCGACGTGACGAACCGCCTACGAGCCCTTTACACCCAATCCTTGTG
+
CCCCCGGGGGGGGGGGGGGGGGGGGGGGGGGGGGGGGGGGGGGGGGGGGGGGGGGGGGGGGGGGGGGGGGGGGGGGGGGGGGGGFGGGGGGGGGGGGGGGGGGGGGGGGGGGGGGFGGGGGGGGGGGGGGGGGGGGGFGBFGGFGFGFGFGFGGGFFDFFGGFGFFDGFGFCFFAFFF>BFGGGFG?FFGGF):@FFCDC@DFFFF>91=?@<9GGFGBF<<FEBG@F9*:2<AA?E<11(49A<.,
@M00200:205:000000000-AKKM3:1:1101:12202:3831 2:N:0:1
TACGGGGGTATCTAATCCTGTTTGCTCCCCACGCTTTCGCGTCTCAGCGTCAGTAGTCGACCAGGGGGCCGCCTTCGCCACCGGTGTTCCTCCAGATATCTACGCATTTCACCGCTACACCTGGAATTCCACCCCCCTCTTCGATACTCTAGCTTGCCAGTTTCATGCGTCGTTCCCCGGTTAAGCCGGGGGATTTCACACATGACTTAGCAAACCGCCTACACGCTCTTTATACCCAATACTTGTG
+
CCCCCGGGGGGGGGGGGGGGGGGGGGGGGGGGGGGGGGGGGGGGGGGGGGGGGGGGGGGGGGGGGGGGFGGGGGGGGGGEGGGGGGGGGGGGGGGGGGGGGGGGGGEGGGGGGGGFGGGGGGGGGGGGGCGGGGGGGFGFFGGFGFGFGFGFGGGFFGFFFGC8@CGGEEEFFFFFAADEGGGGFGGFFGGFFGGFFAEFFFFFFF<AF>AABBG;>DF?BBF?B85CCCB<A>A4E?:(7)6AA>?
@M00200:205:000000000-AKKM3:1:1101:22072:3845 2:N:0:1
TACAAGGGTATCTAATCCCGTTTGCTCCCCTAGCTTTCGCGCCTCAGCGTCAGTGTCGGTCCAGGAAGCCGCCTTCGCCACCGGTGTTCCTCCGGATATCTACGCATTTCACCGCTACACCCGGAATTCCGCTTCCCTCTCCCGAACTCAAGCCCGGCAGTTTCCCGTGCGGTTCCTCAGTTGAGCCGAGGGATTTCACACGGGACTTATCGGACCGCCTACGCGCCCTTTAAGCCCAGTACTTGTG
+
CCCCCGGGGGGGGGGGGGGGGGGEFGGGFGGGGGGGGGGGGGGGGGGGGGGGDGGGGGDGGGGGGGGGGGGGGGGGGGGGGFEEEEFGGGCFGFFGGGGGGGGGGGGGDGGFGGGBCBFGFEDCFEFCGGGGGCDGGF85DGEEEEGFGFGFDCDE>EG5@FFGCFGGBG>9AFEFFAD6@<DC6CGFFGGFFDGGFCGC@@0>;((7CCC(,4CEB>@0311>6E>D7*4)6A97;(4(6<2).-)
@M00200:205:000000000-AKKM3:1:1101:20564:3848 2:N:0:1
TACCGGGGTATCTAATCCTGTTTGCTCCCCACGCTTTCGTGCATGAGTGTCAGTGTTGGCCCAGGAGGCTGCCTTCGCCATCGGTGTTCCTCCACATCTCTACGCATTTCACCGCTACACGTGGAATTCCACCTCCCTCTGCCACACTCCAGCCACGTAGTTTCGAGCGCAATTCCCAAGTTAAGCCCGGGGATTTCACACTCGACTTGCGCGGCCACCTGCGCACACCTTAAACCCAATACTTCTG
+
CCCCCGGGGGGGGFCGGGGGGGDFGGGGGGGGGGGGGGGGFGFGFGGGGGGFGGFGFFDFFGGGEGGGGFGGGFGGGGGGG,B7FGGGGGGGGCFFDEFGGGGGGGGEEGGGGGGFGGGGDD,+B9DDGGGCFCFG6?FDFGGBCDDFG5,?DGGFD>0*CDEGFF+ABGEFEEFFFFGFFF9++@19BD>?>?;>F6ECBBB>B@2(**-/(,8C(7;(3:2).:5D*02)<428EF(2)4))).)
@M00200:205:000000000-AKKM3:1:1101:24997:3864 2:N:0:1
TACCGGGGTATCTAATCCTGTTTGCTCCCCACGCTTTCGCGCCTCAGTGTCAGTTACAGACCAGAAAGTCGCCTTCGCCACTGGTGTTCCTCCATATCTCTACGCATTTCACCGCTACACATGGAATTCCACTTTCCTCTTCTGCACTCAAGTCTCCCAGTTTCCAATGACCCTCCACGGTTGAGCCGTGGGCTTTCACATCAGACTTAAGAAACCACCTGCGCGCGCTTTATGCCCATTACTTGTGAGAC
+
CCCCCGGGGGGGGGGGGGGGGGGGGGGGGGGGGGGGGGGGGGGGGGGGGFGGGGGGGGGGGGGGGGGGGGGGGGGGGGGGGGGGGGGGGGGGGGGGGGGGGGGGGGGGGGGGGGGFGGGGGGGGGGGFEFGFGGGEFFGFFGGBGFFFGF?DGGGFFGGFD8FGEFGG6DF5?DDEFFCDFG6F??F>@DCBFG>DCCFFEFE@=544*9EF4:EC=GDFEBBB==>D):343?34:E(.9CEE<)/1)9)
@M00200:205:000000000-AKKM3:1:1101:18102:3872 2:N:0:1
TACTGGGGTATCTAATCCTGTTTGATCCCCACACTTTCGAGCCTCAGTGTCAGTTATAGTTTCGTTAGCTGCCTTCGCAATCGGTGTTCTATGACATCTCTATGTATTTCACCACTACATGTCATATTCCGCCAACGGCATCTATACTCAAGCCCTACAGTATCAATGGCAATTTCTGGGTTAAGCCCAGAGATTTCACCACTGACTTATAAGGCCACCTACGCCCCCTTTCTACCCACTACTTGTGCTAT
+
CCCCCGGGGGGGGGGGGGGGGGGGGGGGGGGGGGGGGGGGGGGGGGGGGGGGGGFCGGGDGGGDGGGGGGGGGGGGGGEBFGGGGGGGGGFGGFGGGCFGG8FFFGGGGGGGGGGFGGGDFGGGGGGGGG?EG6CEEFGFFGCBFDFEGFGFGGGFBGGFGGFGFFFCB8DBFB7DFFFFGGGGCGGFBF@DFGGDFFGD6):55:A@E=;;A5DFDF?):@9<)5@GDF:6*8A=D=24B:=8**)***/
@M00200:205:000000000-AKKM3:1:1101:14585:3875 2:N:0:1
TACTCGGGTATCTAATCCTGTTTGCTCCCCACGCTTTCGTGCATGAGTGTCAGTGTTGGCCCAGGAGGCTGCCTTCGCCATTGGTGTTCCTCCACATCTCTACGCATTTCACCGCTACACGTGGAATTCCACCTCCCTCTGCCACACTCCAGCCACGTAGTTTCGAGCGCAATTCCCAAGTTAAGCCCGGGGATTTCACACTCGACATGCGCGGCCACCTGCGCACACTTTAAACCCAATACCTGTG
+
CCCCCGGGGGGGGGGGGGGGGGGGGGGGGGGGGGGGGGGGGGGGGGGGGGGGGGGGGGGGGGGGGGGGGGGGGGGGGGGGGGGFFGGGGGGGGGGGGGGGGGGGGGGGGGGGGGGFGGGGGGGGGGGGGGGGGGGGGFGFFGGFGFGDGFGGGGGFFG?FEFEGDFGGFGFFFFFFFFGFGFGGFGGFFDGBEEF498FC4>DDBFA@=E>?BFGGBGFFF@BF9EBFD><CEFBBGFF12,))56,
@M00200:205:000000000-AKKM3:1:1101:11692:3882 2:N:0:1
TACTAGGGTATCTAATCCTGTTTGCTCCCCACGCTTTCGTGCATGAGCGTCAGTGTCAGCCCAGAGACCTGCCTTCGCCATCGGTATTCCTCCTGATATCTACGCATTTCACTGCTACACCAGGAATTCCAGTCTCCTCTGCCGCACTCAAGCCTTGCAGTCCCAAATGCCATTCCCAGGTTCAGCCCGGGGCTTTCACATCTGGCTTACAAAACCGCCTGCGCACGCCTTAACCCCAATACTTTTGAGT
+
CCCCCGGGGGGGGGGGGGGGGGGGGGGGGGGGGGGGGGGGGGGGGFGGGGGGGGGGGGGGGGGGGGGGGGGGGGGGGGGGGGGGGCGGGGGGGGGGGFGGGGGGGGGGGGGGGGGFGGGGGGGGGGFGGGGGGGGGGFGFFGGFGFGAGBCFFGGFFGFFFG)DD?FGFGFFFBF7?9?FFD2=DFF*98@DDGCGA7BCEFFFFF955@;E*:FEBGFABDFD2:DC*;;;<))6=0;;;;37))7;7)
@M00200:205:000000000-AKKM3:1:1101:9857:3892 2:N:0:1
TACGAGGGTATCTAATCCTGTTTGATCCCCACACTTTCGTGCCTCAGCGTCAGTTGAAGTCTAGTAAGCTGTCTACACTATCGGTGTTCTTGACGATATCTAAGCATTTCACCGCTACACCGTCAATTCCGCCTACCTCGACTCCACTCAAGCCCATCAGTATCAATCCCACCCTCCCGGTTAAGCCGCGATATTTCAGAACTGACTTAATAGGCCGCCTACGCACCCTTTAAACCCAGTACTCGTG
+
CCCCCGGGGGGGGGGGGGEGGGGGFGGGGGGGGGFGGGGGGGGGGGGGGGGGGGGG9<FGGGGGGGGGGFGGGGGGGGFGGFEGGCGGGGGAFGDGGCCGFGEAFFGGGGGGF8EFGGGGGDGDCGGGGGGEGDDGGFG=5CEEEFGFGBE6EGFF5BFFEGFGFFDFDGFD*5DFB96>@GDFAFF>*;:5@GGGFEAECBE6B@BC=:AECFFC4D?DD9(/9E:D:C;75)76CD1;CEC6,=0
@M00200:205:000000000-AKKM3:1:1101:25198:3907 2:N:0:1
TACGCGGGTATCTAATCCTGTTTGCTCCCCTGGCTTTCGTGCCTCAGCGTCAGGTCTTGTCCAGGAACTCGCCTTCGCCACTGGTGTTCCTCTCGATCTCTACGCATTTCACTGCTACACCGAGAATTCCAGTTCCCCCTCCAAGCCTCCAGCTCCGCAGTTTCTAATGCCATTTCCAGGTTGGGCCTGGAGATTTCACATCAGACTTGCAAAGCCGCCTACGCACCCTTTAAGCCCAATACTTGTGGGAT
+
CCCCCGGGGGGGFGFGGGGGGGGGGGGGGGGGGGGGGGGGGGGGGGGGGGGGGGGGGGGGGGGGGGGGGGGGFGGGGGGGGGCFFGGGGG8FFFEDFGFGCGGGGGGCDGGGGGGFGG8FGGGDCCFGGGDGFGFF9D@ABEFFFFGBFFG6DFGF>E6?EFEGEACCFGFFACFFFFFAFEG5BEFEFFC**42CAA@*9)***:EEE;.:*3BFFGFF@B?A@EDC/94))7.4C1(6;;5?C9)(/:(
@M00200:205:000000000-AKKM3:1:1101:9472:3916 2:N:0:1
TACCGGGGTATCTAATCCCGTTCGCTCCCCCAGCTTTCGCGCCTGAGCGTCAGGACAGGCCCAGAGATCCGCCTTCGCCACCGGTGTTCCTCCCGATATCTGCGCATTTCACCGCTACACCGGGAATTCCAATCTCCCCTACCTGCCTCTAGCCACGCAGTATCGAATGACAGCCCGGGGTTGAGCCCCGGGTTTTCACATCCGACTTGCGTGGCCGCCTGCGCGCGCCTTAAACCCACTACTTGTGCGAT
+
CCCCCGGGGGGGGGGGGFFGGGGGGGGGGGGDFGGGGGGGGGGGGGGGGCGGGFFGGGGGCFGDFGGGFCFFGGGGGGEEEGGCFEGGGGGGGGGGG7EFGFFGGGCCFGGGGGGFGGGGGGGDFGGGGGF,=DCFFFGB?FGFGFCFGFGGGGGFFE9DECA@9*4<>CF=AB@BEFDDG:CCFDFFDDE3AEGGA)<.?@(6(49:7<14:>EF(17(44631C:>)1,).)4:E:03((6)))).4(-
@M00200:205:000000000-AKKM3:1:1101:12152:3947 2:N:0:1
TACGAGGGTATCTAATCCTGTTTGCTCCCCACGCTTTCGCGTCTCAGCGTCAGTAACGTCCCAGCGAGCTGCCTTCGCCATTGGTGTTCCTCCCGATATCTGCGCATTTCACCGCTACACCGGGAATTCCACTCGCCTCTTCCGAACTCTAGTCCGGCAGTATCGACCGGCATCCCAGGGTTGAGCCCTGGACTTTCCCAGCCGACTTACCGAACCGCCTACACGCACCTTAAACCCAATACTTGTTGAA
+
@CCCCGGGGGGGGGGFGGGGGGGGFEGGGGGGGGGGGGGGGFGGGGGGGGGGGGGGGGGCEGGGGG+FGGGGGGGGFGGGDF?FFGGDGFGFGGGGGGGGGGGCFGFFGGGGGEGFGGGGGGDG7EGGGGGGGGGGD5=EFGGBC>D=DFEB>FGD9@*3@FEGF*<@B?BB4>46FFC?FC44A6FFFCFFFCFFF)+3=D;(4:(6>>@087E5(95:11:51C>D)2,)6))8C1:08:4))).().
@M00200:205:000000000-AKKM3:1:1101:12845:3974 2:N:0:1
TACGCGGGTATCTAATCCCGTTTGCTCCCCTGGCTTTCGCGCCTCAGCGTCAGAAGGGGTCCAGCGCGCCGCTTTCGCCACCGGTGTTCCTTCCGATATCTACGCATTTCACCGCTCCACCGGAAGTTCCGCGCGCCCCTACCCCCCTCGAGGCCCGCAGTATCCAAGGCGCTTCCCCAGTTGAGCTGGGGGCTTTCACCCCGGACTTGCGAGCCCGCCTACGCGCCCTTTAAACCCAATACTTGTTAGC
+
CCCCCGGGGGGGGGGGGGGGGGGGGGGGGGGGGGGGGGGGGGGGGGGGGGGGGGGGGGGGGGGGGGGGGGGGGGGGGGGGGGGGGGGGGGGGGGGGGFEGGGGGGGGGGGGGGGGFGGGFFGGGGGFGGGGGDEGGGFGBFGGFGFG>GFE7837DEE<BGF5DCFFGFDBF::DFFFGFGGGGFFC@5CEFFGDGFFGFF>B99>>>7D>((,:CBGFB??6>1?EG9082:48:CF:F::AFA64--)
@M00200:205:000000000-AKKM3:1:1101:14254:3978 2:N:0:1
TACCAGGGTATCTAATCCCGTTTGCTCCCCTGGCTTTCGCGCCTCAGCGTCAATACCGGTCCAGGAAGCCGCCTTCGCCACCGATGTTCCTCCAGATATCTACGCATTTCACCGCTACACCTGGAATTCCACATCCCTCTCCCGGATTCGAGCCTTTCAGTCTCGGACGCAGTTCCTGGGTTGAGCCCAGGGATTTCACGTTCGACTTAGAAGGCCGCCTACGCGCCCTTTACACCCAATACTTGTG
+
CCCCCGGGGGGGGGGGGGGGGGGGGGGGGGGGGGGGGGGGGGGGGGGGGGGGGGGGGGGGGGGGGGGGGGGGGGGGGGGGGGGGGGGGGGGGGGGGFGGGGGGGGGGGGGGGGGGFGGGGGGGGGGGGGGGGGGG@FFGFFGGFGFGAGFGGEGGFFGGFGGFGC?DGFGFBEEFFFFGFGGDGFGGFFGGFFGGGFEGFFFFFFFFDCE4<CDGG>DED6=?:(2@D)9:9A<8?GB:28:<<<>>
@M00200:205:000000000-AKKM3:1:1101:5508:3986 2:N:0:1
TACTGGGGTATCTAATCCTGTTCGCTCCCCACGCTTTCGCTCCTCAGCGTCAGTATCGGCCCAGAGACCCGCCTTCGCCACCGGTGTTCCTCCTGATATCTGCGCATTTCACCGCTACACCAGGAATTCCAGTCTCCCCTACCGAACTCAAGTCTGCCCGTATCGACCGCAAGCTCCACGTTAAGCGTGAAGTTTTCACGGCCGACGCAACAAACCGCCTACGAGCTCTTTAAACACAATACTTGTGCGAT
+
CCCCCGGGGGGGGGGGGGGGGGGGGGGGGGGGGGGGGGGGGFGGGGGGGGGGGGGGAFDGCFGGGGGGGGGGGGGGGGGGGGGGFFGGGGGGGGGGGGGGGGGGGGGGGGGGGGC*=B=CFCFGGFGGGGGGGGGG@?@=DFFBGBGFGFFCFGC9DFC>EGFGDFDEAGFAE9AAFFFFFDG>CGEFDD=:FCCFFE@B=(.6>@@FBFFD6?F;37B:6?B@:5)*;25)6AA);8:-4)-6)6:)-4(
@M00200:205:000000000-AKKM3:1:1101:15125:3990 2:N:0:1
TACTCGGGTATCTAATCCTGTTTGCTCCCCACGCTTTCGTGCCTGAACGTCGATGCTGGACCAGGAAGCCGCTTTCGCCACTGGTGTTCCTTCCGATATCTACGCATTTCACCGCTACACCGGAAATTCCGCTTCCCTCTTCCGCATCCTAGCTATGCAGTCTCGAATGCAATTCCCAGGTTGAGCCCGGGGCTTTCACATCCGACTTACATAACCATCTACGCACGCTTTAAACCCAATACTTGTGATAT
+
CCCCCC@CGFGGGGGEGGGGGGGGGGGGGFGGGGGGGGGGGGGGGGEGGGFGGGFGGGGGGGGFGGGGGGGGG>FFEGGGE8ACGGGGFGFEE=FCFGGGF8FGGGGGGGGGAEEEGGFFFGGG+BEFGGE>DEGGFF8DFGF5EB65=FF+DEG78FG5AFDFEA?EFAA=FEF?CF+:@G*;98@FF<5ADGGGFCCCF@=92>25CB=5))3+36F9.)6>/:>D77=).7)(1((,.06<.:35)))
@M00200:205:000000000-AKKM3:1:1101:11803:3991 2:N:0:1
TACGAGGGTATCTAATCCCGTTTGCTCCCCTAGCTTTCGCGCCTCAGCGTCGATGTCGGTCCAGGATGCCGCCTTCGCCACCGGTGTTCCTCCAGATATCTACGCATTTCACCGCTACACCTGGAATTCCACATCCCTCTCCCGAATCCAAGCCTCCCAGTATCGGACGCAGTTCCCAGGTTAAGCCTGGGGCTTTCACGTCCGACTTAGAAGGCCGCCTCCGCGCCCTTTAAACCCAATACTTGTG
+
CCCCCGGGGGGGGGGGGGGGGGGGGGGGGGGGGGGGGGGGGGGGGGGGGGGGGGGGGFGGGGGGGFGGGGGGGGGGGGGGGGGDGGGGGGGGGGGGGGGGGGGGGGGGGGGGGGGFGGGGGGGGGGGGGGGGGGGGGFGDFGGFGFGFGFFFGGGBF>CFFFEGFFGGFGBBFFFFFFCFGGGGFGGFFGFBFEGGF5EBDFFF99>D9CE?90CC9DF1(/159EFGDFBB4A48;4:4:?244<7
@M00200:205:000000000-AKKM3:1:1101:16648:3994 2:N:0:1
TACACGGGTATCTAATCCTGTTTGATCCCCACACTTTCGTGCCTCAGCGTCAGTTGAAGTCTAGTAAGCTGTCTACACTATCGGTGTTCTTGACGATATCTAAGCATTTCACCGCTACACCGTCAATTCCGCCTACCTCGACTCCACTCAAGCCCATCAGTATCAATCCCACCCTCCCGGTTAAGCCGGGATATTTCAGAACTGACTTAATAGGCCTCCTACGCACCCTTTAAACCCAATACTTGTGAGA
+
CCCCCGGGGGGGGGGGGGGGGGGGGGGGGGGGGGGGGGGGGGGGGGGGGGGGGGGGGGGGGGFGGGGGGGGGGGGFGGGGGGGGGGGGGGGGGGGGGGGGGGGFGGGGGGGGGGGFGEGFFEGGEGGGGGGGGGGGGFG=?EEFGFGFGFGGFGGFFFGBDD7FFBGGFGFDFFFFEFGDGGGG?EFEEGEEFACFFFGFFFFFFFEFCE?CE=F6);ABB:)89EACFC==4482C?@1@F?CCC;EE9
@M00200:205:000000000-AKKM3:1:1101:21125:4019 2:N:0:1
TACCGGGGTATCTAATCCTGTTCGCTCCCCATGCTTTTGCTCCTCAGCGTCAGTTGCGGCCCAGTGACCTGCCTTCGCCATCGGTGTTCCTCCTGATATCTGCGCATTCCACCGCTACACCAGGAATTCCAGTCACCCCTACCGCACTCTAGTCTGCCCGTACCCACTGCAAGCCCAAGGTTGAGCCTTAGGTTTTCACAGCAGACGCGACAAACCGCCTACGAGCTCTTTAAACCCAGTACTTGTG
+
CCCCCGGGGGGGGGGGGGGGGGGGGGGGGGGGGGGGGGGGGFGGGGGGGGGGGGGDGGGGGGGGGGGGGGGGGGGGGGGGGGGDGGGGGGGGGGGGFGGGGGGGGGGGGGGGGGGFGGGGGGGGGGGGGGGGGGGGGFGFFGGFGFG=FFFDGGGFFFGEEGFDFADGFGFFFDF5F>FFFGFCFGGFA*CFFFF;ACGCEFFBFFFF@FFFF8CF;CDFFF;A@E>6FCD44<3(::(,:A2:<<?
@M00200:205:000000000-AKKM3:1:1101:8041:4052 2:N:0:1
TACGAGGGTATCTAATCCTGTTTGATCCCCACGCTTTCGTGCCTCAGCGTCAATATCTGTGTAGCCAGCTGCCTTCGCAATTGGTGTTCTATGTCATATCTATGCATTTCACCGCTACATGACATATTCCGCTAACCTCCACAGTATTCAAGAATGATAGTATCCACCGCAATTTCCGAGTTAAGCTCAGAGATTTCACAACGGACTTTCCATTCCGCCTACGCACCCTTTAAACCCAATACTTGTG
+
CCCCCGGGGGGGGGGGGGGGGGGGGFGGGGGGGGGGGGGGGGGGGGGGGGGGGFGFFGGGGFGGGDGGGFFCFGGGGGGGGFDGGGGGGGGGGGGGGGFGFGGGGGGGDGGGFGGEGGGGG8EGGGGGGGFCDGGGA9,898E5=;EEGFEFGF?BFG8DEDB+;DFC5CDADDFFCDG>==E=1=F?BFFFB=F@=C@*@>=AAF58A5AEEFG,8>AAFFF94*9CGFB>*>BF7@9B=EF4/6)
@M00200:205:000000000-AKKM3:1:1101:25093:4054 2:N:0:1
TACTGGGGTATCTAATCCCGTTTGCTCCCCTGGCTTTCGCTCCTCAGCGTCAATATTGGTCCAGGATGCCGCCTTCGCCACCGGTGTTCCTCCAGATATCTACGCATTTCACCGCTACACCTGGAATTCCGCATCCCTCTCCCAAATCCAAGCCATCCAGTATCACACGCAGTTCCCCAGTTAAGCTGAGGGATTTCACGTATGACTTAGTTGGCCGCCTACGAGCCCTTTAAAGCCAATACTTGTG
+
CCCCCGGGGGGGGGGGGGGGGGGGGGGGGGGGDGGGGGGGGGGGGGGGGGGGGGGGGGGFGGFFGGGGGGEGGGGGFGGGGGCGGGGGGGGGGGGGGGF;FDGGGGGGGGGGGGGFGGGGGGGGGGCFGGGGGGGGGFGFFDFFFDFE=DFCGGFFBGGDG79DBFGG?CE9DFFF?AGAF,C7BAGF*;5>*;@93@F):C=:AEEFCEAEFEGC@DE@@B(2/:5<;;)97)))=((()))17;.
@M00200:205:000000000-AKKM3:1:1101:21625:4057 2:N:0:1
TACTGGGGTATCTAATCCTGTTTGCTCCCCACGCTGTCGCGCCTCAGTGTCGGCTATTGGACCCTCACGGGTCCACCGCCCAGCAGACCGCCTTCGCCACCGGTGTTCTTCCGGATCTCTACGCATTCCACCGCTACACCCGGAATTCCATCTGCCTCTACGGTGCCCAAGCCCTACAGTCGCCGCGGCAGATCTGGAGTTGAGCTCCACACTTTCACCGCGGCCTTCTAGTGGCCCCCTACGCGCCCTTT
+
CCCCCGGGGGGGGGGGGGGGGGGGGGGGGGGGGGGGGGGGGGGGGGGGGGGGGGGGGGGFGGGGFG@FFGGGGGGFGEGGGGFGFFFGGEGFGGGGGGGGGGEGGGGGGGGGGGGFGGGGGGFGGGDGGGGGDGGEGFFDFGDBGFGFGFGGGGGFFFGFGGDGFEFGFGADFFFFF4CFF*:C>EGBEDE3=6C+2)==@E<3543:7(58<2@:<FF<1((07;F*CDAF)223/1;9?B(((49BB0)
@M00200:205:000000000-AKKM3:1:1101:15642:4115 2:N:0:1
TACAAGGGTATCTAATCCTGTTTGCTCCCCACGCTGTCGCGCCTCAGCGTCAGCAACGGCCCAGCAGACCGCCTTCGCCACTGGTGTTCTTCCGGATCTCTATGCATTTCACCGCTCCACCGGAAGTTCCACCTGCCCCTACCTCCCTCGAGTTGCCCCGTATCCAAGGCCCTTTTCCGGTTAAGCCGACAGCTTTCACCCCGGACGTGGACAACCGCCTACGCGCCCTTTATACCCAATACTTGTG
+
CCCCCGGGFGGGGFGGGGGFGGGGGGGGGGGGGGGGGGGGGGGGGGGGGGDGGGDCG+FFEEGGGGGGGGGGGGGGGGGEGCGGFGGGGGGGGGGGGGCFGFGGGGGGFGGGG6CEGGGGGGDEEGGGGGGGGGGGGFGFFGGFGFCDGEG=EDGFFDF>CD<D@F>FFGFFFDFFFFGFFE4CAECDE)58ACADFFGBBBBB099((,,/;?GG03>160:@>GED)77A2)6.<???)2).)).
@M00200:205:000000000-AKKM3:1:1101:10837:4115 2:N:0:1
TACGCGGGTATCTAATCCCGTTTGCTCCCCTAGCTTTCGCGCCTCAGCGTCAGTGTCCGTCCAGAAGGCCGCCTTCGCCGCTGGTGTTCCTCCCGATATCTACGCATTTCACCGCTACACCGGGAATTCCGCCTTCCTCTCCGGAACTCAAATCAAGCAGTATCAGCTGCACTTCCCGAGTTAAGCCCGGGGCTTTCACAGTTGACTTGCTTAATCGCCTACGCGCCCTTTAAACCCAATACTTGTG
+
CCCCCGGGGGGGGGGGGGGGGGGGGGGGGGGGGGGGGGGGGGGGGGGGGGGGDGGGGGGGGGGGGGGGGGGGGGGGGGGGGGGGGGGGGGGGGGGGGGGGGGGGGGGGGGGGGGGBDGGGGGGGGGGGGGGGGGGGGFGFFGGFDEGFGFGGGGGFFGGFGGFGFFGGFFFFFFFFFFDDGGFGFGCFFGE>>EFFFFGFFFE<FFFFEFFFFFGGFGF???0<;EEG<C2<DFF0C:?BFFFFB4:
@M00200:205:000000000-AKKM3:1:1101:16151:4146 2:N:0:1
TACAAGGGTATCTAATCCTGTTTGCTACCCACGCTTTCGCGCCTCAGCGTCAGAACCGGTCCAGGTAGCCGCCTTCGCCACCGGTGTTCCTCCCAATATCTACGCATTTCACCGCTACACTGGGAATTCCACTCACCTCTCCCGGCCTCAAGCAAAGCAGTCTGGAAGGCAGTTCCTCGGTTAAGCCGAGGGATTTCACCTTCCACTTGCCAAGCCGCCTACGCGCCCGTTACACCCAATACTTGTG
+
CCCCCGGGGGGGGGGGGGGGGGGGGGGGGGGGGGGGGGGGGGGGGGGGGGGGGGGGGGGEGGGGGGGGGGGGGGGGGGGGGGGGGGGGGGGGGGGGGGGGGGGFGEEGGGGGFEGFGGFGGGFDGGGGGGGGGGGGGFGFFGGFGEGAGFGFGGCFFGGFGGFGDFCG>C659EFFFFG5@CGGFGGF>7C>EGGCFFGE@EFBEEC;BEEF=@GC;G>(4:3:>GDG)1136AA<E?,1??<>A<?
@M00200:205:000000000-AKKM3:1:1101:16536:4156 2:N:0:1
TACGAGGGTATCTAATCCCGTTTGCTCCCCACGCTTTCGCGCCTCAGCGTCAGGGAATGCCCAGAGACCCGCCTTCGCCACCGGTGTTCCTCCCGATCTCTACACATTTCACCGCTACACCGGGAATTCCAATCTCCTCTGCATCCCTCAAGAACGGCAGTATCGGCCGACGTTCTTCGGTTGAGCCGCAGGATTTCACGACCGACTTGCCATCCCGCCTACGCGCCCTTTAAACCCAATACTTGTGAGCT
+
CCCCCGGGGGGGGGGGGGGGGGGGGGGGGGGGGGGGGGGGGGGGGGGGGGGGGGGECEGGGGGGGGGGGGGGGGGGGGGGGGGGGGGGGGGGGGGGGGGGGGGGGFFGGGGGGGGFGGGGGGGGFGGGGGGGGGGGGFGFFGDBGFFFGFGGGGGFDGGDGGEGAEGGFGFFFFFFFFGFGGGGFGGB):5:0CFGF<FF?B>F099?BA:AA?FG65>??BFD0=ED59>BFFF:EB:?F7)6)6:<<0)
@M00200:205:000000000-AKKM3:1:1101:16257:4170 2:N:0:1
TACCAGGGTATCTAATCCTGTTCGCTCCCCACGCTTTCGCTCCTCAGCGTCAGTTACTGCCCAGAGACCCGCCTTCGCCACCGGTGTTCCTCCTGATATCTGCGCATTCCACCGCTACACCAGGAATTCCAGTCTCCCCTGCAGTACTCAAGTCTGCCCGTATCGCCCGCACGCCCACAGTTGAGCTGTGAGTTTTCACGAACAACGCGACAAACCACCTACGAGCTCTTTAAGCCCAATACTTGTG
+
CCCCCGGGGGGGGGGGGGGGGGGGGGGGGGGGGGGGGGGGGGGGGGGGGGGGGGGGGGGG?FGG<EEGGGGGGGGGGGGGGGGGGGFGGGGGGGGGGGGGGGGGGGGGGGGGGGGFGGGGGGGEGGGGGGGG39DGF5EDFCFFGFGFGFGGGGGFFGGDG8DG>ECEEGFA0)@>?DGFFFF7FGGF6?CA92BFFFGDFFFFF2>@@>B>6;FFDC>34;;5;G5D7*:A4<A:GB?<:::<6))
@M00200:205:000000000-AKKM3:1:1101:14470:4199 2:N:0:1
TACAAGGGTATCTAATCCTGTTTGCTCCCCACGCTTTCGTCCCTGAGCGTCAATCCAGACCTAGTGAGCTGCCTTCGCTATCGGTGTTCTGTGACATATCTAAGCATTTCACCGCTACATGTCACATTCCGCCCACTTCGATCGAATTCAAGAAAAACAGTATCAATGGCAGTTTCTCGGTTGAGCCGAGAGATTTCACCACTGACTTATTTTCCCGCCTGCGGACCCTTTAAACCCAGTACTTGTG
+
CCCCCGGGGGGGGGGGGGGGGGGGGGGGGGGGGGGGGGGGGGGDGGGGGGGGGGGGGFGGGGCGGGGGGGGGGGGGGGGEGGGGGGGGGGGGGGGGGGGGGGGGGGGGGGGGGGGFGGFFGFFDGGGFGGCGG8CGFDGFFFFFCF68F@D=>D?9?>DFGDEFFFFCFGFADEBF?F=?CCDGFGG>57795CEGFECCF=58:@6EF<=EE?FG4CD54BB>@CBGFGEEC73(=;3;<))))9)
@M00200:205:000000000-AKKM3:1:1101:14330:4223 2:N:0:1
TACGGGGGTATCTAATCCCGTTTGCTCCCCTAGCTTTCGTGCATCAGCGTCAGAAAAGACCCAGTGAGCCGCTTTCGCCACCGGTGTTCCTTCGGATATCAACGCATTTCACCGCTCCACCCGAAGTTCCGCTCACCTCTGTCTTCCTCTAGCACAGTAGTTTTAAGCGCAATTCCCCGGTTGAGCCGGGGGATTTCACACCTAACTTTCTGCACAGCCTACGCACCCTTTAAACCCAGTACTTGTG
+
CCCCCGGGGGGGGGGGGGGGGGGGGGGGGGGGGGGGGGGGGGGGGGGGGGGGGGGGGGGGGGGFGGGGGGGGGGGGGGGGGGGGGGGGGGGGGGGGGGGGGGGGGGGGGGGGGGGFGGGGGEGGEGGGGGGGGGGGGFGEFGGFGFGFGFGFGGGFFGFFF97C<CGFFGFFFFFFFFGFGGDF4CFFFGGBFGGGFFGFFF<0:BB<9AFFFFFG7FFB???EFGFGF4?<D44:C2144<A)6>7
@M00200:205:000000000-AKKM3:1:1101:12837:4240 2:N:0:1
TACTGGGGTATCTAATCCTGTTTGCTCCCCACGCTTTCGTGCATGAGCGTCAGTGTTGGCCCAGGGGGCTGCCTTCGCCATTGGTGTTCCTCCACATCTCTACGCATTTCACCGCTACACGTGGAATTCCACCCCCCTCTGCCACACTCCAGCCAAGTAGTTTCGAGCGCAATTCCCAAGTTAAGCCCGGGGATTTCACACTCGACTTGCTCGGCCGCCTGCGCACACTTTAAGCCCAATACTTGTG
+
CCCCCGGGGGGGGGGGGGGGGGGGGGGGGGGGGGGGGGGGGGGGGGFGGGGGGGGGGGGGGGGGGGGGGGGGGGGGGGEGGGGGGGGGGGGGGGGGGGGGGGFFFEGDCGGGGGGFGGGGGGGGG?9DFGGGG6CE=0=8DEGFGFGBFFGGFFFFFFCFG7CFFFC6>C>)@ECFFFGFGGGGFGGFBDGE4CF=+9CC335>@>?@FEEE(6EG9DE;?B650*)9DCADFFA3F10(,4<::<7
@M00200:205:000000000-AKKM3:1:1101:16605:4241 2:N:0:1
TACTGGGGTATCTAATCCTGTTCGCTCCCCATGCTTTCGCTCCTCAGCGTCAGGTAATGCCCAGAGAACCGCCTTCGCCACCGGTGTTCCTCCTGATATCTGCGCATTCCACCGCTACACCAGGAATTCCGTTCTCCCCTGCATACCTCTAGTCCGCCCGTATCGGAAGCACGCTCAAGGTTGAGCCTTGAGTTTTCACTCCCGACGTGACGGACCGCCTACGAGCCCTTTACACCCAATACTTGTG
+
CCCCCGGGGGGGGGGGGGGGGGGGGGGGGGGGGGGGGGGGGGGGGGGGGGGGGGGGGGGGGGGFGGGGGGGGGGGGGGGGEEEGGGGGGGGGGGGGGGGGGGGCGGGGGFGGGGGFGGGGGFGGGGGGGGGGGGGGGFGDFGGFGFGFGFGGFGF>DGGFGGFFDBCDFGFFFB>DFFGFFFGGFGGFACC>@CFGFEGFF@<>9=@>DFFFB0:CFGF<<@FF6CDG<DBBFAB?GFF(574<:AF
@M00200:205:000000000-AKKM3:1:1101:11403:4245 2:N:0:1
TACAAGGGTATCTAATCCCGGTCGCTCCCCACGCTTTCGTGCCTTAGTGTCAGGGACGAGCCAGTAGCCTGCCTACGCCATCGGTGTTCCTCCTAATATCTACGGATTTCACTCCTACACTAGGAATTCCAGCTACCTCTCTCGCCCTCTAGCGTAGCAGTTCAAATAATGGGTATGTGGTTGAGCCACACGATTTCACTATTTGCTTACTATGCCACCTACGCAACTCTTTAAACCCAGTACTTGTG
+
CCCCCGGGGGGGGGGGGGGGGGGGGGGGGGGGGGGGGGGGGGGGGGGGGGGGDGGGGGGGGGGGGGGGGGGGGGGGGGGGGGGGGGGGGGGGFGGGGGGGGGGGGGGEGGGGGGGFGGDGGGGGFFCFGGGGGGGGFFGEFGGDGFGFGFGDFCDDBGGBAFDG7?CF5EFBFFFFFFFFF6CFFG,:65AB9CFCFFGACF?EE<CEE=EEE4D2>C454065>=??>:?5?*645((/=<;E3)9;
@M00200:205:000000000-AKKM3:1:1101:17865:4248 2:N:0:1
TACACGGGTATCTAATCCTGTTTGCTACCCACGCTTTCGCGCCTCAGCGTCAGTACCAGCCCAGGGGACCGCCTTCGCCACCGGTGTTCCTCCCAATATCTACGCATTTCACCGCTACACTGGGAATTCCGCCCCCCTCTTCTGGACTCGAGCCTTGCAGTTTCTTCCGCACGTCCTCGGTTGAGCCGAGGGATTTCACGGAAGACACGCATGGCCGCCTACGCGCCCTTTAAGCCCAGTACTTGTG
+
CCCCCGGGGGGGGGGGGGGGGGGGGGGGGGGGGGGGGGGGGGGGGGGGGGGGGGGGGGGGGGGGGGDGGGGGGGGGGGGGGGGGGGGGGGGGGGGGGGFGGGGGGGGGGGGGGGGFGGGGGGGGGGFGGGGGGGGGGFGFFGGFGFGFGFGDGGGFFGGFGG<CCFGFFGDFFBFDFFGFEEGFFGGFFGGDAGGGFFG??F;@D@E@6@FFF<FFFGF0(40)(/5D)04-:A40;??(<A9):.)
@M00200:205:000000000-AKKM3:1:1101:17709:4264 2:N:0:1
TACTCGGGTATCTAATCCGGTTCGCTCCCCACGCTCTCGTGCCTCAGCGTCAGTTGGCAGCCAGGTGGCCGCTTGCGCCACGGGTGTTCTTCCTGATCTCTACGCATTTCACCACTACACCAGGAGTTCCGCCACCCTCGCTGCCCCTCTAGTCTCGTCGTATCGGCACGCCTCGCCCGGTTAAGCCGGGCGCTTTCAGCACCGACGCACAAGACCGCCTACGCACCCTTTAAACCCAATACTTGTGAGA
+
CCCCCGGGGGGGGGGGGGGGFGGGGGGGGGGGGGDFGGGGGGGGGGGGGGGGGGGGGGGGGGGGGGGGGGGGGGGGGGGGGGGGGGGGGGGGGGGGGGGGGGGGFGGGGEGGGGGFGGGGGGGGGEGGGGG>DGGGGFGFFGGBEFGFGFGDGGFFFFGFGGFD=BGGFEFBF>?ADFDAF=5C=CF6)5:AEECD859CE102;;99>>;F??CF6GE::<:DBGBG95>)<).(;:62?:B<4<?9>B
@M00200:205:000000000-AKKM3:1:1101:22049:4266 2:N:0:1
TACTCGGGTATCTAATCCCGTTTGCTCCCCTGGCTTTCGCGCCTCAGCGTCAATGTCGGTCCAGGATGCCGCCTTCGCCACCGGTGTTCCTCCAGATATCTACGCATTTCACCGCTACACCTGGAATTCCGCATCCCTCTCCCGAATGCGAGCCCGCCAGTCTCGAACGCAGTTCCCGGGTGGAGCCCGGGGTTTTCACGTTCGACTTAGCAGGCCCCCTACGCGCCCTTTAAACCCAATACTTGTG
+
CCCCCGGGGGGGGGGGGGFGGGDGGGGGGG?CCGGGGGGGGGGGGGGGGGGGGGFGF,7@F@CF@FGGG8FGGGDGGG?F=FGG=FGGG9AFFEDEGGGGGG9CEGGGGGGGGDGEGGGC8E===BE8FGGGGGCGCFGDF==?8@=)=?C?EDG55EDEGG5B@>FFFGBA?AA6*9?*C*:?8CGFFD53)1578?GFD@8??<@D7349>(::())-3.4B>G)99<>24).4C:1(.)6))68
@M00200:205:000000000-AKKM3:1:1101:20177:4269 2:N:0:1
TACAGGGGTATCTAATCCTGTTTGCTCCCCACGCTTTCGTGCATGAGTGTCAGTGTTGGCCCAGAAGGCTGCCTTCGCCATTGGTGTTCCTCCACATCTCTACGCATTTCACCGCTACACGTGGAATTCCACCTTCCTCTGCCACACTCGAGCCACGTAGTTTCGAGCGCAATTCCCAAGTTAAGCCCGGGGATTTCACACTCGACATGCGTGGCCACCTGCGCACACTTTAAGCCCCATACTCGTG
+
CCCCCGGGGGFGGFFFECCFEGF@EFGGGGGGGGGGGC:ECE8FGG?FGDGGGGGGGCCFFGGGGGGGGGGGGG9:FGGGGG9FFGFGFB=FGFGFGCF9D=FFGGDEAFFGGGGDDF8FEFGGGGGGGGCDDGDFA9=DFG8?FBG<F?FG+08D>=FBCFC8=DF6A=?):8F+;*=FFCFC+,1*37;9>97CFEG<BBFB=ADF372(-(*4;*;=>3@D9801*;/?3)/(4(6835;)/.3
@M00200:205:000000000-AKKM3:1:1101:11821:4272 2:N:0:1
TACGGGGGTATCTAATCCCGTTTGCTCCCCTAGCTTTCGCGCCTCAGCGTCAAGAACAGGCCAGGTAGTCGCCTTCGCCACTGGTGTTCCTCCCGATATCTACGCATTTCACCACTACACCGGGAATTCCACTACCCTCTCCTGCCTTCGAGTCGATCAGTATCGCGTGACCCTCCCCAGTTGAGCCGGGGGCTTTCACACGCGACTTGAACGACCGCCTGCGCGCTCTTTAAGCCCAATCCTTGTG
+
CCCCCGGGGGGGGGGGGGGGGGGGGGGGGGGGGGGGGGGGGGGGGGGGGGGGGGGGGGGGGGGGGGGGGGGGGGGGGGGGGGGGGGGGGGGGGGGGGGGGGGGGEEFEFGGGGGFFGGGGGGGGGGGGGGGGGGGGFFGFFFGFFFGEFFGFEFGFBGGFGF7@5?>E4E?AFBFFFFG>FGFGFDGFDGGBEEF;FFGCE>9099B:72>:??GCBGEB030>6C5C<C9-)923C.8:0,-6).)
@M00200:205:000000000-AKKM3:1:1101:11307:4289 2:N:0:1
TACTGGGGTATCTAATCCCGTTTGCTCCCCTAGCTTTCGCGCCTCAGCGTCAGTTATGGTCCAGGATGCCGCCTTCGCCACCGGTATTCCTCCAGATATCTACGCATTTCACCGCTACACCTGGAATTCTACATCCCTCTCCCATACTCAAGCCTCCCAGTATCAGACGCAGTTCCCAGGTTAAGCCGGGGGATTTCACGTCTGACTTAGAAGGCCGCCTACGCGCCCTTTAAACCCAGTACTTGTG
+
CCCCCGGGGGGGGGGGGGGGGGGGGGGGGGGGGGGGGGGGGGGGGGGGGGGGGGGGGGGGGGGGGGGGGGGGGGGGGGGGGGGGGGGGGGGGGGGGGFFGGGGGGGGGGGGGGGGFGGFGFGGGGGGGGGGGGGGFGFGFFGGFGFGFGFGCGGGFFGGDG?7EFFGGEEB=DEFFFFGFGGFGFGGFEGGF>GGGFFGFFDDBFEFF9>EE33EGFGFDFF;BBGFG3DD)<AD?G:(55<<ABBF
@M00200:205:000000000-AKKM3:1:1101:10872:4296 2:N:0:1
TACGGGGGTATCTAATCCTGTTTGCTCCCCACGCTTTCGAGCCTCAGCGTCAGTAATGGACCAGTATGTCGCCTTCGCCACTGGTGTTCTTCCGAATATCTACGAATTTCACCTCTACACTCGGAGTTCCACATACCTCTTCCATACTCAAGATAGCCAGTATCAAAGGCAATTCCAAGGTTGAGCCCTGGGCTTTCAACTCTGACTAAACTATCCGCCTACGCTCCCTTTAAGCCCAATACTTGTG
+
CCCCCGGGGGFDCFGGG9EFEFDGGGGGGEGGGGGGGGGGGGGGGGGGGGGGGGGGGGGGGF<FFFGDGFGGGGGGGGGGGG?EGGFGGGFGGFGEGFDGGFGFGGGGFCFGGFCFGGF8EGGGEGEFGGGGG8FFGFGBFAFDGFFECFD?FGGFFFF6,=DFFFGGFGBDFEFFFCF?FGC76D,?AGGFFGFFFE,;*>EFFF=E=BEFF4DDAGFD=>DFFEFGGF=:5;73E8?3;=C)6>@
@M00200:205:000000000-AKKM3:1:1101:21994:4301 2:N:0:1
TACCAGGGTATCTAATCCCGTTTGCTCCCCTGGCTTTCGCGCCTCAGCGTCAATACCGGTCCAGGATGCCGCCTTCGCCACCGGTGTTCCTCCAGATATCTACGCATTTCACCGCTACACCTGGAATTCCACATCCCTCTCCCGGATTCGAGCCTTCCAGTATCAGACGCAGTTCCCGGGTTGAGCCCGGGGATTTCACGTCTGACTTAGACGGCCGCCTACGCGCCCTTTAAACCCAATACTTGTGAGC
+
CCCCCGGGGGGGGGGGGGGGGGGGGGGGGGGGGGGGCGGGGGGGGGGGGGGGGGGGGGGGGGGGGGGGGGGGGGGGGGGGGGGGGGGGGGGGGGGGGGGGGGGGGGGGFFGGGGGFGGGGGGGGGGGGGGGGGGGFGFGFFGGFGFGFGFEDEDCDFGGFGGFGFFGGFGFFFFFFFF>AFGGGAFCFEC;??CCCCCGFFFFFFEF?<9E)7@EEBCD?61:52:BC)05)6)).CBF72:<DBAFFF0
@M00200:205:000000000-AKKM3:1:1101:17397:4309 2:N:0:1
TACCAGGGTATCTAATCCTGTTTGCTCCCCACGCTTTCGTGCCTCAGTGTCAGTGCTGGTCCAGGTGGCCGCCTTCGCCACAGATGTTCCTCCCGATCTCTACGCATTTCACTGCTACACCGGGAATTCCACCACCCTCTACCGCACTCTAGTCCGCCAGTATCCACCGCCATTCCCAGGTTGAGCCCGGGGCTTTCACGGCAGACTTAACGAACCACCTACGCACGCTTTACACCCAGTACTTGTG
+
CCCCCGGGGGGGGGGGGGGGGGGGGGGGGGGGGGGGGGGGGGGGGGGGGGGGGGGGGGGGGGGGGGGGGGGGGGGGGGGGGGGFGGGGGGGGGGGECFGGGGGGGGGGGGGGGGGFGGGGGDCEGEFGGGGGGGGGGFGFFGGFGFGFGFG?FGGFFGGFGFEGFFGGFGF5DFFAFFGFGF>F>FGF>CE4>DFGAEGFF@@BDF@0;34;<3CE1CB;(/3>@EEG*916<BA?E21:ADAFFFF
@M00200:205:000000000-AKKM3:1:1101:13980:4352 2:N:0:1
TACAAGGGTATCTAATCCTGTTCGCTCCCCACACTTTCGCGTCTCAGCGTCAGTACCGTCCCAGAGAGCTGCTTTCGCCATAGGTGTTCTTCCTGATATCTGCGCATTTCACCGCTACACCAGGAATTCCACTCTCCTCTTCCGGACTCTAGCCGACTGGTTTCCGGCGACATCTCGAGGTTGAGCCTCGAGTTTTCACACCAGACCTAGCCGGCCGCCTACACGCGCTTTAAACCCAGTACTTGTG
+
CCCCCGGGFGGGGGGGGGGGGGGGGGGGGGGGGGGGGGGGGGGGGGGGGGGGGGGGGGGGGGGGGGGGGGGGGGGGGGGGGGGGFDEGGGGGGFGGGGGGGGGGGGGGGGGGGGD5CGGFFGGGGGGGGGGGGGGGGFGFFGGFGFGFGFGGGGDDFGGFGGFGEFGGFGFFFFFFAA>BGFGGFGGFFGGEF5FGFFGFF2>9BD(5;BFFFBGG@DB@?FEFFE@D79?AF)),;-84225:<4:
@M00200:205:000000000-AKKM3:1:1101:22069:4354 2:N:0:1
TACACGGGTATCTAATCCTGTTTGCTCCCCACGCTGTCGCGCCTCAGTGTCAGCAACGGCCCAGCAGAACGCCTTCGCCACTGGTATTCTTCCCGATCTCTACGCATTCCACCGCTACACCAGGAATTCCATCTGCCCCTACCGTGCTCTAGCTCGCCAGTCTGACCGGCAGCCCCGGAGTTGAGCCCCGGGATTTCACCAGCCACTTAACGGGCCACCTACGCGCCCTTTAAACCCAATACTTGTGCGAT
+
CCCCCGGGGGGGGGGGGGGGGGGGGGGGGGGGGGGGGGGGGGGGGGGGGFGGGGGGGGGGECGGGGGGFGGECCCGGGGGGCEEFFFFGGG9FFGGGGGGGGGDGGGGGGGGFGGFGG,FF?FGFFGCGFFFF8DGEFGDFGGFCFDDGFGDEFFFFGGBGGEG@FFE>EFFF55AFEDEGGFGFDFFFGGEEGGCFEG;@74=<;EEFCE@B;EC:CF077?>9EDG)*,6)6<7EF(2:B))...)-,,
@M00200:205:000000000-AKKM3:1:1101:25826:4359 2:N:0:1
TACCCGGGTATCTAATCCTGTTCGCTACCCACGCTTTCGCTCCTCAGTGTCAGTACTGGCCCAGAGTGCCGCCTTCGCCATTGGTGTTCCTCCCGATATCTGCGCATTTCACCGCTACACCGGGAATTCCACTCGCCTCTTCCGAACTCTAGTCCGGCAGTATCGACCGGCATCCCAGGGTTGAGCCCTGGACTTTCACAGCCGACTTACCGGACCGCCTACACGCGCTTTACCCCCACTACTTGTGAGA
+
CCCCCGGGGGGGGGGGGGGGGGGGGGGDGGGEGGGGGGGGGGGGGGGGFGGGFGGGGDGG<FFGGGGGGGGGGGGFGGGGGGGGGGFGGGGGGGGGDGEGGGGGGGGEFFGGGGG>DFGGGGGGGGGGGGGGGGGCEFGF5@FD>BD5FFD+@DFBFECAEFF@)3*@>GEFEEFFFFDDGG5?AC66?FGFFG6CF5@?@;7B62;@4)6<F>EEF57(-4271C)7/9(4:)((:((,,.))).4).)
@M00200:205:000000000-AKKM3:1:1101:18020:4362 2:N:0:1
TACGCGGGTATCTAATCCTGTTTGCTCCCCACGCTTTCGCGCCTCAGTGTCGGATCCGGCCCAGTGAGCCGCCTTCGCCTCCGGTGTTCTTCCCGATATCTACGCATTCCACCGCTACACCGGGAATTCCACTCACCTCTACCGGTCCCTAGACACGCAGTCTCGAAGGGCGTCGCAGGGTTGAGCCCTGCGCTTTCACCTCCGACTTGCGCACCCACCTGCGCGCGCTTTACACCCAGTCCCTGTG
+
CCCCCGGGGGGGGGGGGGGGGGGGGGGGGGGGGGGGGGGGGGGGGGFGGGGGGGGGGGGEGGGDFGGGFG@EGGGGGGGEGGGGGGGGFCGGBFEEGGGFGGGGGGGGG,>FG6EEDEFGGGCE+>F6DFGFGGCFGFGFFFGFG975@8C;9CFFEEG9?>EGFFFEA:;9ABBEFD3>FG3*8>CF);C>BEGFFFGFB029(((24919(9EEBGD(,4-;;=.//1,).-)4C:24,234).)
@M00200:205:000000000-AKKM3:1:1101:8950:4371 2:N:0:1
TACGAGGGTATCTAATCCTGTTTGCTCCCCTAGCTTTCGCACCTCAGCGTCAGGAACGCGCCAGTCACTCGCTTTCGCCTCCGGCGTTCCTCCTGATATCTACGCATTTCACCGCTTCACCAGGAGTTCCAGTGACCCCTCACGCCCTCGAGCCCGGTATTTTCGGCCGCCGTTTCGACGGTAAGCGTCGAGATTCCACGACCGATTTGCCGAGCCGCCTCCGTGCCCTTTAAACCCAGTACTTGTG
+
CCCCCGGGGGGGGGGGGGGGGGGGGGGGGGGGGGGGGGGGGGGGGGGGGGGGGGGGGGGGGGGGGGGGGGGGGDGGGGGGGGGGGGGGGGGGGGGFGGFFGGGGGGGGGGGGGGGEGGGGGGGGGEGGGGGGGGGGFFEDFGGFGFGAFDGDGGGDBED>EFE7=AG5AEFFFFFFF5D>FCF7AFEDFGG8AGGGFCCFBF6>92014<316(1:>GE1236)4AFF**4>4522;(24926.66)
@M00200:205:000000000-AKKM3:1:1101:25257:4375 2:N:0:1
TACAAGGGTATCTAATCCTGTTCGCTACCCACGCTTTCGTGCCTCAGTGTCAGTTACAACTTAGTGAGCTGCCTTCGCAATCGGTGTTCTACATCATATCTAAGCATTTCACCGCTACATGATGTATTCCGCCCACTTCAATTGTACTCAAGCTATGCAGTTTCAATGGCAATTCCACGGTTGAGCCGCGGGCTTTCACCACTGACTTATATAGCCACCTACGCACCCTTTATACCCCGTACTTTTGACAT
+
CCCCCGGGGGGGGGGGGGGGGGGGGGGGGGGFGGGFGGGGGGGGGGGGFGGGGGGGGGGGGGGGGGGGGGGGGGGGGGGGGGGDGCGGGGGGGDFDGGGGGGGCFEGGFCAFGGGFGGCGG=FGAE9ECFFGGGGGGFGEFGGF=DFFFFFFFGFF5EGBF8DFEFGFDDDDFFFFFFGDGGGGBFGEFGD>AEFGFEGFFFF3*4>C*9AA<4B>6;/>=;96(:6C*2>4CC<58164:7(1))/()/)
@M00200:205:000000000-AKKM3:1:1101:17943:4377 2:N:0:1
TACCAGGGTATCTAATCCTCTTCGCTACCCACGCTTTCGTCCCTCAGCGTCAGGAATGCGCCAGCATGTTGCCTTCGCATTTGGTGTTCCCCATGATATCAACGGATTTCACCCCTACACCATGAGTTCCACATGCCTCTCACATCCTCTAGCACGCACGTTTCGCGAGCATCTCCCTGGTTGAGCCAGGACCTTTAACCAGCGACTATGCACGCCGCCTACGGACCCTTTACGCCCAGTACTTGTGAGAC
+
CCCCCGGGGGGGGGGGGGGGGG<FCFCGGGGGGGGGGGGGGGGGGGGGGGGGGDG<@<FEG@CECDEGFGGGGGGGGGGGGEFGGGGGGCE?:FFGGGGGAF,@C?FGGGGGGCCFFGGGGGAAB@FGGG8FG8+E8??BFFGFG5DEGFFGGGFBBEGFG6DGAD>@BGF@F@+*;6F?F9C56EGAAFC9FFGCF<:>.)-4:>A2*5>E=2CF2DF11;(.:EFG*;@E)(/0C:1:9><))-256.)
@M00200:205:000000000-AKKM3:1:1101:25058:4378 2:N:0:1
TACAGGGGTATCTAATCCTGTTTGCTCCCCACGCTTTCGTGCCTCAGCGTCAGTATCTGTCTAGAGAGTTGCCTTCGCAATCGATGTTCTTTGTGATATCTACGCATTTCACCGCTACACCGCAAATTCCACCTGCCTCAACAGCACTCTAGCCAACCAGTATTATGCGCAGTGCTCCGGTTAATCCCGGCCCTTTCACACCTAACTTAACTAACCACCTACGCACCCTTTAAACCCAGTCCTCGTGATAT
+
CCCCCGGGGGGGGFGGGGGGGGGG,FGGGG<++@FGGGGGGGGFGGF,FGGDGGG,ECE<E,,C,,CF,55EFFGGGG@F,,B?FFEGG,,C,,:CAFGGGG,AC>@CCFGGG6E>6@,AE8C+4+@DEF,@DF+EFFG):E,;,:058+,=;?+D*@C*E+;+;++,<6>)3)+2+*+*8@0++7@**++33@@CF;CA5>D5>CCC*/8**)?;69*)00(:(829*;0*/1.:E(15))))(,/.())
@M00200:205:000000000-AKKM3:1:1101:26091:4393 2:N:0:1
TACTGGGGTATCTAATCCTGTTCGCTCCCCACGCTTTCGCGCCTCAGCGTCAGTACCGTCCCAGCGAGCTGCCTTCGCCATTGGTGTTCCTCCTGATATCTGCGCATTTCACCGCTACACCAGGAATTCCACTCGCCCCTTCCGGACTCTAGCCAGACAGTTTCCAGCGGCATTCACAGGTTGAGCCTGTGACTTTCCCACCGGACTTATCTGGCCGCCTCCGCGCGCTTTACACCCAATACTTGTG
+
CCCCCGGGGGGGGGGGGGGGGGGGGGGGGGGGGGGGGGGGGGGGGGGGGGGGFGGGGGGGGGGFGGEGGG8FGGGGGGGGGGGGGGGGGGGGGGGFFGGFFAFGGGEGCF;FGGGFGGGGGGGGGGGGGGDFFGGGEB6D??EAEEGADFGDCG?FFGGFGFEGECFE>CA5A*++4=8AFF*;9DFF*;,9BFFG6*=>=@=(57())/4<5>F=(180(/(.(2)9)9?)64)28(,()))64<:
@M00200:205:000000000-AKKM3:1:1101:14896:4394 2:N:0:1
TACTGGGGTATCTAATCCCGTTTGCTCCCCTGGCTTTCGTGTCTCAGCGTCGGCACAGCCCCAGTCATCTGTTTTCACCGTCGGCGTTCCAAACGATATCTACGCATTTCACCGCTCCACCGTTTGTTCCAGTAGCCCCTAGATGGCTCAAGACCGCCAGTATGCCCAGCCGTTCCACAGTTAAGCCGTGGGATTTCACAAGGCACTTAACGATCCGCCTACACACGCTTTACACCCAGTACTTGTG
+
CCCCCGGGGGGGGGGGGGGGGGGGGGGGGGGGGGGGGGGGGGGGGGGGGGGGFGGGGGGGDGGGFGGGGGGFFGGGGGGDFGGGGGGGGGF,CFGGGCEGGGGGGGGGGGGGG>EEDGFGGGGGGGGGGGGGFGGGG5@DF@99FFGFGFGGGGGFACDBFGFCE?CFFGFBFAFFFFGFGGGC89C>BG59?CGGFEGE;BBDFFFFF=E;(3CEFG3<0(4A;A5C5929957,:8:?FAF9A))
@M00200:205:000000000-AKKM3:1:1101:20854:4398 2:N:0:1
TACTAGGGTATCTAATCCTGTTTGATCCCCACGCTTTCGCGCCTCAGCGTCAGTCTTGGTCCAGGAAGTCGCCTTCGCCACTGGTGTTCCTTCCGATATCTACACATTTCACCGCTACACCGGAAATTCCACTTCCCTCTACCAGACTCTAGATAGGTGGTCTCGAATGCCATTCCCAGGTTAAGCCCAGGGCTTTCACACCCGACTTACCCAACCGCCTACGCGCCCTTTAACCCCAATCCTTGTG
+
CCCCCGGGGGGGGGGGGGGGGGGGGGGGGGGGGGGGGGGGGGGGGGGGGGGGGGGGGGGGGGGGGGGGGGGGGGGGGGGGGGGGGGGGGGGGGGGGGGGDFGGGGGFGGGGGGGGEGGGGGGD@FGGGGGGGGGGEGFGFFGGFGFGFGFGFDGGFFGGFGGFGDD8FFFBEFFFFFFG*@D?FFGGFFFCA>6@FFFGEF5>=59B@6:B2>DGGFDE=@D@>@GEGCCEEF))3ED0@(51<A<?
@M00200:205:000000000-AKKM3:1:1101:25103:4408 2:N:0:1
TACCCGGGTATCTAATCCTGTTTGCTCCCCACGCTGTCGCGCCTCAGCGTCAGCCACAGCCCAGCGGGCCGCCTTCGCCACCGGTGTTCTTCCGGATCTCTACGCATTTCACCGCTACACCCGGAATTCCACCCGCCTCTACTGTGCTCAAGCCCGACCGTCGCCACGGCCGATCCGGGGTTGATCCCCGGACTTTCACCGCCGCCTTGTCGCCCCCCCTACGCCCCCCTTACACCCCATACTTGTGACAT
+
CCCCCGGGGGGGGGGGGGGGGGGGGGGGGGGGGGGGGGGGEGGGGGFGGGGGDDFGGFGFGGGGGGC@+CFGGGGGGGGGG8FGGGGGG9EGGDGGGDGGGCFFGDGG,A@BFEGFDGGGGGDEGGGGGGGG0@CGC*C@FGFFFFGFGFFF,0;/58/8CC@D@;DDD?:9)4BEF>5BEEC4*2<@FCE@3>FG?<CA?>F1960(55<(((2:(/8((447(27)11()5<2<C31((())).)))-)
@M00200:205:000000000-AKKM3:1:1101:17462:4420 2:N:0:1
TACCGGGGTATCTAATCCCGTTCGCTCCCCTAGCTTTCGTGCCTCAGCGTCAGAAGAGACCCAGTGAGCCGCTTTCGCCACTGGTGTTCCTTAGGATATCAACGCATTTCACCGCTCCACCCTAAGTTCCGCTCACCTCTGTCTCCCTCGAGCACGGCAGTATCAAGCGCAATTCCTCGGTTGAGCCGAGGGATTTCACCCCCAACTTACCGCGCCGCCTACGCACCCTTTAAGCCCAGTACTTTGGAGA
+
CCCCCGGGGGGGGGGGGGGGGGGGGGGGGGGDFGGGGGGGGGGGGGGGGGGGGCEG<FDFDGGGGGGGGGFG@FFGGGGGGGGGGDGGGGGGGGGGGGDFEFEGGGGGGGGGGGGBCGGGGGGGCCGGGGCG?CDFGFGFF:EFCF6=D>EDGGG>BEG5:@7CE9+A?EF=B5BFA>CAGG**9@G?>D=44;CCFEG3(6(63?1><4;106EGFGE0(3:>6EFG*944))658,2>>AAA2),282
@M00200:205:000000000-AKKM3:1:1101:20622:4425 2:N:0:1
TACTGGGGTATCTAATCCTGTTTGCTCCCCACGCTTTCGCACCTCAGCGTCAGTATTGGCCCAGGTCGCCGCCTTCGCCACTGGTGTTCCTCCCGATATCTACGAATTTCACCTCTACACCGGGAATTCCGCGACCCTCTTCCATACTCAAGACCGTCAGTTTCGAATGCACTTCCTCGGTTAAGCCGAGGGCTTTCACATCCGACTTAGCGGTCCGCCTACGTGCGCTTTACACCCAATACTTGTGAGA
+
CCCCCGGGGGGGGGGGGGGGGGGGGGGGGGGGGGGGGGGGGGGGGGGGGGGGGGGGGGGGGGGGGGGGGGGGGGGGFGGGGGGGGGGGGGGGGGGGGGGGGGGGGGCFGGFGGGGFGGGGGGGGGGCFFGGGDGGEEFGDFGGFG+==FFGFFGGFFGGFGGFGDFGGFGFEF@FFFFGAFG7F8?EEFGEFFGGFFFGFFFFFFFFFFEFFFDDG;GE::??>?FFGCCB9<)).::(12?F26.4.64
@M00200:205:000000000-AKKM3:1:1101:20208:4429 2:N:0:1
TACGCGGGTATCTAATCCTGTTTGCTCCCCACGCTTTCGCGCCTCAGCGTCAGAACCGGACCAGACAGCCGCCTTCGCCACTGGTGTTCTTGCGAATATCTACGAATTTCACCTCTACACTCGCAGTTCCGCTGTCCTCTTCCGGTCTCAAGCCAACCAGTATCGAAGGCAATTCTGTGGTTGAGCCACAGGCTTTCACCCCCGACTTAATCGGCCGCCTACGCGCCCTTTAAGCCCAGTACTTGTG
+
CCCCCGGGGGGGGGGGGGGGGGGGGGGGGGGGGGGGGGGGGGGGGGGGGGGGGGGGGGGGGGGGGGGGGGGGGGGGGGGGGGGGGGGGGGFGGGGGGGGGGGGGGGGGGGGGGGGFGGGGGGGGGC>EGGGGDGDGCFFCFFFFGFDFGFF7EGGFFCDFDFFGFFGG>FADFEFFFFGFGGDGFGGFFGCFF6AFFC@A2;B0:;>2><?3((:A()56:1:D>E:C)28>ADFBGF1,5>DA9A7
@M00200:205:000000000-AKKM3:1:1101:14492:4465 2:N:0:1
TACTGGGGTATCTAATCCTGTTTGCTCCCCACGCTTTCGCGTCTCAGCGTCAGTTACGTCCCAGCGAGCTGCCTTCGCAATTGGTGTTCCTCCTGATATCTGCGCATTTCACCGCTACACCAGGAATTCCACTCGCCTCTTCCGCACTCTAGCCCGACAGTATCCACCGGCTTTCGAGGGTTGAGCCCCCGACTTTCACAGCGGACTTACCGGACCGCCTACACGCGCGTTATGCCCAATACTTGTG
+
CCCCCGGGGGGGGGGGGGGGGGGGGGGGGGGGGGGGGGGGGGGGGGGGGGGGGGGGGGGGGGGGGGGGGGGGGGGGGGGGGGGGGGGGGGGGGGGGGGFGGGFGGGGCGGGGGGGFGGGGGGGEFGGFGGGGFFGGGDGFFGGFGFGBGFGFGGGDEGGEFGCGEFGGDCABBEFFFFGFGDDF6DA9?C?)65CCC?FF<?BFFF6@CAE<90?CBC7?:??7?D>D))4(442);:::??D<AA?
@M00200:205:000000000-AKKM3:1:1101:19069:4468 2:N:0:1
TACTGGGGTATCTAATCCCATTCGCTCCCCTAGCTTTCGTTCCTCAGCGTCAGTAACGGCCCAGCGAGTCGCTTGCGCCACCGGTGTTCTTCCCAATATCTACGCATTTCACCGCTACACTGGGAATTCCACTCGCCTCTACCGTACTCGAGTCCGCCAGTATCCAATGCACTCCCAGGGTTGAGCCCTGATCTTTAACATCAGACTTAACGAACCGCCTACGAACTCTTTAAACCCAATACTTGTGAGA
+
CCCCCGGGGGGGGGGGGGG,EFGGGGGGGGGGGGGGGGGGGGGGGGGGGGGGGGGGGGGGGGGGGG@EGGGGGGGFGGGGGGGGGGGGGGGGGGGGGGGGGGGGFGGGGGGGGGCDGGFGGFGGGFF@?FFF=8DDGDCEFFGFGFGFGFGGBF?BFGGBGGFC<EGCA?+8AEFACF5BFDCGFGGFFGGFFFGDF4FFFFFFBEF?ECE2(:EE9D>6?@FFFDFC;@C5?C@@ED6038<BBA04))
@M00200:205:000000000-AKKM3:1:1101:26157:4470 2:N:0:1
TACTGGGGTATCTAATCCCGTTCGCTACCCTAGCTTTCGTACCTCAGCGTCAGAAGAGACCCAGTCAGCCGCTTTCGCCACCGGTGTTCCTGATGATATCAACGCATTTCACCGCTCCACCATCAGTTCCGCTGACCCCTGTCTCCCTCAAGCCATGCAGTATGAAGCGCAGTTCCTCGGTTGAGCCGAGGGATTTCACACCTCACTTACATGGCCGCCTACGCACCCTTTAAACCCAATACTTGTG
+
CCCCCGGGGGGGGGGGGGGGGGGGGGGGGGGGGGGGGGGGGGGGGGGGGGGGGGGGGGGGGGGGGGGGGGGGGGGGGGGGGGGGGGGGGGGGEGG9FFFGGFEEFGGGGFGGGGGFGFGGGGGGGGGGGGGGGGGGGFGFFGGFGFGFGFG+6DFFFGD5,=FFEFGEBGD9B@FFAFGFGGGGFGGFFGGEDGFFFEFE>2:BFFFEFEEFFFGG=DE?DDD:<E:D5;;)7>@@7817:22<<5:
@M00200:205:000000000-AKKM3:1:1101:7027:4472 2:N:0:1
TACACGGGTATCTAATCCTGTTTGCTCCCCACGCTTTCGCGTCTCAGCGTCAGTGACTGTCCAGGCGGCCGCCTTCGCCACCGGTGTTCCTCCTGATATCTGCGCATTTCACCGCTACACCAGGAATTCCGATCTCCCCTACCACACTCTAGCCTGCCCGTATCGAATGCAGACCCGGGGTTAAGCCCCGGGCTTTCACATCCGTCGTGACAAGCCGCCTACGAGCTCTCTAAACCCAATACTTGTG
+
CCCCCGGEFGEGGGFGGDFGGGEFCGGGGGGGCEGEGGGGGGGCGGGGGGGGEFFGGGGGGGGGGGGGGGGGGGGGG>GGGGGGG>F7FGGGGGGGGFGGGGGGEGEECGGGGGDFGEFGGGGGGGGFGGGGGGGGEFGFFCFFGFG@GFGGGGGF*@*>;C:0)9FFFCBBCB>F>?<:C8FGCFF;>D7>DG=FF3CEFFF;(/3,8((:):F*(18,31381=:D7*3<4)47?:(2:D<A44>
@M00200:205:000000000-AKKM3:1:1101:21929:4473 2:N:0:1
TACTGGGGTATCTAATCCCGTTTGCTCCCCTGGCTTTCGTGTCTCAGCGTCGGCACAACCCCAGCAGCCTGTTTTCACCTTCGGCGTTCCAAGCGATATCTACGCATTTCACCGCTCCACCGCTTGTTCCGGCTGCCCCTAGTTGGCCCAAGATCGCCAGTATGCCCAGCAGTTCCACGGGTGAGCCGCGGGATTTCACAAGACACTTAACGATCCGCCTACACACGCTTTACACCCAGTACTTGTG
+
CCCCCGGGGGGGGGGGGGGGGGGGGGGGGGF@,EFGGGGC<;EGGGGGGGGGC@C7<@@FCCCGGDFGGGG9,AFGFGGGGGFGGGGGGG8E@,@@<FCGGGGGGGEGGGGGGGEFDGGGGGGGC7DDEGD>C+@EGFGBDC,?,6D)=9EF8=CFFGGEF?C+3@F?CGF@AEA+BFGFGGDGFGC?)):))=FFFCGC713;;8@<EFFFD;FEFGF:?F?F?G)>*9:2)5<?G:1.-4))6))
@M00200:205:000000000-AKKM3:1:1101:14387:4484 2:N:0:1
TACAGGGGTATCTAATCCTGTTCGCTCCCCACGCTTTCGTGCCTCAGCGTCAGTTACAGCCTAGTAAGCTGCCTACGCAATCGGTGTTCTTGAAGATATCTAAGCATTTCACCGCTACATCTTCAATTCCGCCTACCTCGTCTGTACTCAAGCCCCCCAGTATCAATGGCAGTTCCGCGGTTGAGCCGCGGGCTTTCACCACTGACTTAAGGGGCCGCCTACGAACCCTTTAAACCCAATAATTGTACAA
+
CCCCCGGGGGGGGGGGGGGGGGGGGGGGGGGGGGGGGGGGGGGGGGGGGGGGGGGDGGGGGGFCGFGGGGGGGGGGGGGGGGGGEGGGGGGGGGGGGGGGGGGFFGGGGGGGGGG>GGGGGGGGGGGGGGGGGGGGGFGAFEGFGFGBGFDDFDF>BGGBGGEGFFGGFDBDFBCFDEDFGDCF5AEEBCEE4CFCF4:@BDFF./7C)97<@>CE>C51(,-)(25C*28)692:>?F?2)))..)))-
@M00200:205:000000000-AKKM3:1:1101:14734:4502 2:N:0:1
TACAGGGGTATCTAATCCTGTTTGCTCCCCACGCTTTCGCGCCTCAGCGTCAGTACCGGTCCAGTGAGCCGCCTTCGCCACTGGTGTTCCTCCCAATATCTACGCATTTCACCGCTACACTGGGAATTCCACTCACCTCTCCCGGTCTCAAGCCAAACAGTCTGGCAGGCAGTTCCTCGGTTAAGCCGAGGGATTTAACCCGCCACTTGTTAAGCCGCCTACGCGCCCTTTATACCCAATACTTGTG
+
CCCCCGGGGGGGGGGGGGGGGGGGGGGGGGGGGGGGGGGGGGGGGGGGGGGGGGGGGGGGGGGGGGGGGGGGGGGGGGGGGGGGGGDFFGGGGGGGGGGGGGGGGGGGGGGGGGGBGGGGDGGGGGGGGGGFGFGGGFGFFGGFG?GFGFGGFGGFFFFFGG=FBFFEBCA>?=C?7ADAFGGDFGFD>DGE?FDF+/479>25@@2)77.7C??EFGF<0;D)38@D)0.:)46)<<137D226A?
@M00200:205:000000000-AKKM3:1:1101:20059:4507 2:N:0:1
TACAAGGGTATCTAATCCTGTTTGCTCCCCACGCTTTCGCGTCTCAGCGTCAGTATCCGACCAGGGGGCCGCCTTCGCCGCAGGTGTTCCTCCCGATATCTACGCATTTCACCGCTACACCGGGAATTCCACCCCCCTCTTTGGTACTCTAGCTTGCCAGTTTCATGCGTCGTTCCTCGGTTAAGCCGAGGGATTTCACACATGACTTAGCAGACCGCCTACACGCCCTTTAAGCCCACTACTTGTGAGA
+
CCCCCGGGGGGGGGGGGGGGGGGGGGGGGGGGGGGGGGGDGFFGGGGGGGGGGGGGFGGGGGGGGCGGGGGGGGGGGGGGCEGGGGGGGGGGGGDCE@CEFGGGGGGGGGGG9BEFGGGG?+BEGCFGGGGGGCGEGFGFA7<*@FGEG:FFGG79?8CFFF?GEFGF4489EFFF+BDFGGGFFFGEFGDA5EGDFFGFF?0<AFBFFB))4:CCBGFFF:2?3E:C/75AA242C6(42.))6A?D25
@M00200:205:000000000-AKKM3:1:1101:13015:4508 2:N:0:1
TACACGGGTATCTAATCCCGTTTGCTCCCCTGGCTTTCGCGCCTCAGCGTCAGTGTTGGCCCAGCAACCCGTCTTCACCTCAGGTGTTCCTCTTGATATCTACGCATTTCACCGCTACACCAAGAATTCCGATTGCCCCTTCCACACTCTAGCACTGCAGTGTCACTTGGCCGTTCTGAGTTAAGCTCAGAGATTTCACAAGTGACTTACCGCGCCGCCTACGCGCCCTTTAAACCCAGTAACTGTG
+
9CCCCGGGGGGGGGFGGFGGGGGGGCGGGGGFFGFGGGGGGGGGGGGGGGGGDGGGGGGGGGGGGGGGDGGGGGGGGGGGGGFGFGFGGGGGGGGGGGGGGGGFGGGGGGGGGGGFGGGGGGGGGCDDFEDCCE?FFFGDFGGFADGDGFGFFFGFFGGFGFFGCFFGFF?5*:*;D?FCFFDDFA,;CFF5AFG<FFGFCC*3;AE<CBEF>BCEBGF(67>B@EFD)7).7><@G;;4)1))1.)
@M00200:205:000000000-AKKM3:1:1101:8690:4513 2:N:0:1
TACCGGGGTATCTAATCCGGATCGCTCCCCACGCTTTCGCTCCTGAGTGTCAGGACCAGTCCAGGATGCCGCCTTCGCCGCTGGTGTTCCTCCGGATCTCTACGCATTCCACCACTACACCCGGAATTCCGCATCCCCCTACTGGCCTCCAGTCCGACCGTATCGCACGACACTCCCCAGTTGAGCCGGGGGCTTTCACGCACGACGCATCGGACCACCTGAGAGCGCTTTACACCCAGTACTTGTG
+
CCCCCGGGGGGGGGGGGFFGGEGGGGGGGGGGGGGGGGGGGGGGGGGGGGGGGGGGGFGGGGGGGGGGGGGGGGGGGGGGGGDGGFGGGGGGGG7FEEFGGGGGDEGGGAFGGFGFGGGFGGGGGGGGGGGGGCGGFFGAFGGFGF?EGFGGFGGDEGGFGG@FDFGEFGD@FFF;F)?BG7CFFGGF:CG>5:E66)<?F>99:>>0729?(8E=:D3(5((14;>D*915<<>:G604><>)654
@M00200:205:000000000-AKKM3:1:1101:16793:4541 2:N:0:1
TACCGGGGTATCTAATCCTGTTTGCTCCCCACGCTTTCGCGTCTCAGCGTCAGTAACGTCCCAGCGAGCTGCCTTCGCCATTGGTGTTCCTCCCGATATCTGCGCATTTCACCGCTACACCGGGAATTCCACTCGCCTCTTCCGAACTCTAGTCCGGCAGTATCGACCGGCATCCCAGGGTTGAGCCCTGGACTTTCACAGCCGACTTAACGGACCGCCTACACGCGCTTTACACCCAATACTTGTG
+
CCCCCGGGGGGGGGGGGGGGGGGGGGGGGGGGGGGGGGGGGGGGGGGGGGGGGGGGGGGGDGGGGGGGGGGGGGGGGGGGGGGGGGGGGGGGGGGGFGGGGGGGGGGGGGGGGGGFGEGGGGGGFGGGGGGGGGGGGEGEFGGFGFGFGFE=EGGFDGCDEGFGFFGGFGFFFFFFFFGEGFDC;>C>AGDFFGDCAEGEEF?((6((5:AB>?GE6)<86::)(8.973-)).)4:<B???)-)),
@M00200:205:000000000-AKKM3:1:1101:15702:4550 2:N:0:1
TACCGGGGTATCTAATCCCGTTTGCTCCCCTGGCTTTCGCTCCTCAGCGTCAGTGTTGGTCCAGGATGCCGCCTTCGCCACCGGTGTTCCTCCAGATATCTACGCATTTCACCGCTACACCTGGAATTCCGCATCCCTCTCCCAAACTCAAGCCATCCAGTATCAGACGCAGTTCCCCGGTTAAGCCGAGGGATTTCACGTCTGACTTAGTTGGCAGCCTACGAGCCCTTTACGCCCAGTACTTGTG
+
CCCCCGGGFGGGGGGGGGGGGGGEFGGGGG@DGGGGGGGGGGGGGGGGGGGGGGGGGGGGFGGGGGGGGGGGEGGGGGGGGGGGGGGGGGGGGGGGGGGGGGGGGGGGGGGGGEG>GGGGGGGGGGGGGGGGGGGGG?GBFGFFFFGBFFGDDDGFFGGDG?9FDB8@BGFFFFFFFFDDGDDGFDFFFGGFFG6C6@CB=DFFFFF<>CFCE8?F@DF1;@?D6E8D;5;<9@?7CF<244665A?
@M00200:205:000000000-AKKM3:1:1101:23639:4583 2:N:0:1
TACGGGGGTATCTAATCCTGTTTGCTCCCCACGCTGTCGCGCCTCAGCGTCAGCAACGGCCCAGCAGACCGCCTTCGCCACTGGTGTTCTTCCCGATCTCTACGCATTCCACCGCTACACCGGGAATTCCATCTGCCTCTACCGTGCTCGAGCTCGTCAGTCTTACCAGACTTCCCGGAGTTGAGCCCCGGGGTTTCACCGGCAACTTAGCGAGCCGCCTACGCGCCCTTTACACCCCGTACTTGTG
+
CCCCCGGGGGGGGGGGGGGGGGGGGGGGGGGGGGGGGGGGGGGGGGGGGGGGGGGGGGGGGGGGGGGGGGGGGGGGGGGGGGGGGGGGGGGGGGGGEGGFGGGGGGGGGGFGGGGFGGGGGGGGGGGCFGGGGGGFGFGFFGGFGFGFGEGGGDGFFGGA>FEFFFGGFGFFF48FEEDFGGGGFGFFFGGFFGGGFFGF?BF>B0>DAFFF>>D:;CD0,.479EDG9*,6<<A2?(14>:?BADB
@M00200:205:000000000-AKKM3:1:1101:11591:4597 2:N:0:1
TACTAGTGTATCTAATCCTGTTTGCTCCCCACGCTTTCGCGCCTCAGCGTCAATTACGGGCCAGATAGCCGCCTTCGCCACCGGTGTTCTTCCCAATATCTACGAATTTCACCTCTACACTGGGAATTCCACTATCCTCTCCCGCATTCAAGCTCATCAGTATCAAGCGCAGCCCCCAGGTTGAGCCCGGGAATTTCACGCCTGACTTGATAAGCCGCCTACGCGCCCTTTAAGCCCAATACTTGTG
+
CCCCCGGGGGGGGGGGGGGGGGGGGGGGGGGGGGGGGGGGGGGGGGGGGGGGGGGGGGGGGGGGGGGGGGGGGGGGGGGGGGGGEGGGGGGGGGGGGGGGGGGGGGGGGDCGGGGFGGGGGGGGGGGGGGGGGGGGGFGFFFGEGFGFGFGFGGFFFFGFGFEGFFGGFC?AEDBDDEGFFEGFFGGFEGEBDFGG><EFB=@D3>BCBE4E?FGGFGFF6@@>9GFDCCEF?E>7F??0>FBFBA0
@M00200:205:000000000-AKKM3:1:1101:24179:4600 2:N:0:1
TACTAGGGTATCTAATCCTGTTTGCTCCCCACGCTTTCGTGCCTCAGTGTCAGTGCTGGCCCAGATGGCTGCCTTCGCCATGGATGTTCTTCCTGATCTCTACGCATTTCACTGCTACACCGGGAATTCCGCCTTCCTCAACCGCACTCCAGCGCACCAGTTTCCAATCCAATCCTCAGGTTGAGCCGCGGGCTTTCACATCAGACTTAAACCACCACCTACGCCCCCTTTACACCCAATACCTATG
+
CCCCCGGGGGGGGGGGGGGGGGGGFGGGGGGGCGGGGGGGGGGGGGGGGGGGGG9<<@E,,,BFC<F8E,CFGGGCGGEG,,B,C<@EF,=CA9FDFF=FGG,FFGGDGGFGCFGFGGGGGE77FCDCF,A6D++C=FG*9E,3+3=:D6@D,++*0@D6E=DD7D+,*@+)?);+;<09EE6:*@73*0***=EFFE9*18*8.>3C**97-5=5(1)6;@?)(3):59.>;?EFD<??5)).)6A
@M00200:205:000000000-AKKM3:1:1101:23256:4605 2:N:0:1
TACTAGGGTATCTAATCCTGTTCGCTCCCCACGCTTTCGTCCATCAGCGTCAATGTATTATTAGTAACCTGCCTTCGCAATTGGTATTCCATGTAATATCTAAGCATTTCACCGCTACACTACATATTCTAGTTACTTCATAATAATTCAAGTCCTACAGTATCAATGGCAGTTCGACAGTTGAGCTGCCGGATTTCACCACTGACTTATAAAACCGCCTACGGACCCTTTACACCCAATACTTGTG
+
CCCCCGGGGGGGGGGGGGGGGGGGGGGGGGGGGGGGGGGGGGGGGGGGGGGGGGGGGGGGGGGGGGGGGGGGGGGGGGGGCFFGGFGGGGGGGGGFFGGGGGGGGGAFFFGGGGGFG:FGGGGGFFAFGGGGGFGGGFGFFFGFGFGF9FFEFFF9EFGFDGEGFFFFFGFFFDFADED?FF=C??FFFGDBDGGG;;,:8DDDFEFE<EEFCEGG5;>))38>>E>C9;5***6:EB@F))8**1)
@M00200:205:000000000-AKKM3:1:1101:8034:4628 2:N:0:1
TACTCGGGTATCTAATCCCTTTTGCTCCCCACGCTTTCGTGCCTGAGTGTCAGCAATTGTCCAGGTAGCCGCCTTCGCCTCTGGTGTTCCCCACGATATCTACGCATTTCACTGCTACACCGTGAATTCCGCTACCCTCTCCAATGCTCTAGCCATGTAGTTTGAGGTGCAATTCCGGGGTTAAGCCCCGGGCTTTCACGCCTCACACACACGGCCACCTGCGCACCCTTTAAACCCATGACTTGTG
+
CCCCCGEDG7FFC<@CEFGDDEAF<C;F,8;FFGE@FFEF8@FFF8E@FDGGGGFGGGGGGGDFGEEFDFC>EGDGGDGGDGDGFGCCG9,AFG@EGCCE8EEACE@@EGFFFADBFGFAC6EFFEC8EFCE6>DFCFF5D=E5A:=*=EGFF?DBF;@C@DDCE?D8*AD<FFFCF>6@F3@28EC?59CAAE>DFE?)5:5=>)6>==2=@9BC28A(56@5;C:D98)4/783CD(()44)5>0
@M00200:205:000000000-AKKM3:1:1101:15055:4640 2:N:0:1
TACGAGGGTATCTAATCCCGTTCGCTACCCTAGCTTTCGTGCCTCAGCGTCAGTTATGCCCCAGTGTGTCGCTTTCGCCACCGGCGTTCCTTCCAATATCAACACATTTCACCGCTCCACTGGAAGTTCCACACACCACTAGCACAATCAAGCCTCCCGGTTTCCAGCGCCATTTTACGGTTGAGCCGCAAGATTTCACACCGGACCTGAGAGGCCGCCTACGCACCCCTTAAGCCCAATACTTGTGAGA
+
CCCCCGGGGGGGGGGGGGEGGGGGGGGGGGGGGGGAGGGGGGGGGGGCGGGGGF<FCCEFGGGGC@FGGGGGCBCFDFFFFGCGDGGGGGGGFFFEEAEGEGGGGGGGGGGGGGGFGGFFGFFGGFGEFGEFD60>>*@5D,19,;+*=5EDGGGF?8+*6@=FFC?@BEDAA@+B+0@EGDCDFDGB*@C**<DC6/=*75>>9@>8;D1))/3A;7A;18,)(20>)18:<46:G?025>>)4:7<))
@M00200:205:000000000-AKKM3:1:1101:12485:4653 2:N:0:1
TACTCGGGTATCTAATCCTGTTTGCTCCCCACGCTTTCGCGCCTCAGCGTCAGTATCGGTCCAGAGAGCCGCCTTCGCCACCGGTGTTCTTCCCAATATCTACGAATTTCACCTCTACACTCGGAATTCCACTCTCCTCTCCCGAACTCAAGCCATCCAGTCTCAAGCGCAATTCCCAGGTTGAGCCCGGGGCTTTCACGACTGACTTGACAGGCCGCCTGCGCGCCCTTTACACCCACTACTTCTG
+
CCCC6BEEGGGGGFEGGGGGGGGGGGGGGGGGGGGGGGDC7FCGFEGGEGGGGGGFGEG,FFGGGFDCFFEGGGGGGGGGEGGGGGGGGGGGG8FGGFGGGGGCC8F=FGGGFCFFGGGG;,@EGDGGGGGGGGGGGFGF5EG>G*=DGFF=EF89*D=DFGCF>?69@E5):@F?ACGFGGGCFEGF?DEBFGGGF4E((6(67=EF*))))(3/9DFD?@9>(:7>59?>)-.1C:(,(.)5)55
@M00200:205:000000000-AKKM3:1:1101:9170:4664 2:N:0:1
TACCAGGGTATCTAATCCTGTTTGCTCCCCACGCTTTCGCGCCTCAGCGTCAGCATCGGCCCAGCGAGCCGCCTTCGCCACCGGTGTTCTTCCCGATATCTACGCATTCCACCGCTACACCGGGAATTCCACTCGCCTCTACCAAGCTCTAGCCTGACAGTCTCACCTGCGGCCCCGGCGTTGAGCACCGGGATTTCACAAGTGCCTTACCAAGCCGCCTACGCGCCCCTTACACCCAATACTTGTG
+
CCCCCGDGFGEEAECFGGFGFFFDFGGGGGFFGGGGGCFGGDGEGGGGGGGGGGGGGGGGEGGGGGGGGGGDGGEDFGGCGDFG=EFGGGGCFGGDEEEGGGFGEDF=EEDFGEDFDDGGGGGDFCFGGGGGFDDE80?CAFFFGFG5C8CCFGGFADFFAC5?AFDFFF@9>@>DFFGBGGGCA6+)2:EEDE?FB)36<:5:)))67?2<:0CC;GF0(2<73:5C)92??448E<B1::B2)67
@M00200:205:000000000-AKKM3:1:1101:5510:4671 2:N:0:1
TACTAGGGTATCTAATCCTGTTTGCTCCCCACGCTTTCGCACCTCAGCGTCAATATGTGTCCAGTGAGTCGCCTTCGCCACTGGTGTTCTTCCGAATATCTACGAATTTCACCTCTACACTCGGAATTCCACTCACCTCTCCACAATTCTAGCGATGCAGTCTCAAAGGCAATTCCAGGGTTGAGCCCTGGGCTTTCACCTCTGACTTGCGAAGCCGCCTACGTTCGCTTTAAACCCAGTACCTGTGCGAT
+
CCCCCGGGGGFGFGFGGGGGGGGGGGGGGGGGGGGEGGGGG:FGGGGGGGGGGGGGGGGGGGGGGCGGGGEFC=FGGGGGGGDEGGDCGGGGGGGDGGGGGDEFD8F@FGGGFGFFFGAFFGGGGC6DGGGGGGFGF?F56DE?FDGFGFGDFGDDEG7DGGBDEFGG589DDEFFFF=AFFD6?CGFF6CFFGFGBEGF80@5CEFC@@A=85CF4>AAAB=23,891:287*.(=(,(17).).63(1(
@M00200:205:000000000-AKKM3:1:1101:21716:4676 2:N:0:1
TACTGGGGTATCTAATCCCGTTCGCTCCCCTGGCTTTCGTGTCTCAGCGTCAGCACACTCCCAGCAAGCTGTTTTCACCATTGGCGTTCCAAATGATATCTACGCATTTCACCGCTCCACCATTTGTTCCGCTTGCCCCTAAGTGGCTCAAGACGCCCAGTATACCAAGCAGTTCCACGGTTGAGCCGTGGGATTTCACAAGGTACTTAGGCATCCGCCTACACACGCTTTAAACCCAATACTTGTG
+
CCCCCGGGGGGGGGGGGGGGGGGGGGGGGGGGGGGGGGGGGGGGGGGGGGGGGGGGGGGGGGGGGGGGGGGGGGFGGGGGGGFGGGGGGGGGGGGGGGGGGGGGGGGGGGGGGGGFGGGGGGGGGGGGGGGGGGGGGFG=FFFFGFGFGFGFGGGFFGGFGGEGFFGFFGFFFFFFFFGEGGGGFGGFF?EDFGG5FFGFFFF:6*1>ECEEEFGGFGFFFFFFBEFG7CDFE<@;8;;13=?67>;
@M00200:205:000000000-AKKM3:1:1101:11574:4682 2:N:0:1
TACTAGGGTATCTAATCCTGTTTGCTCCCCTAGCTTTCGCGCCTCAGCGTCAGTACTGGTCCAGGAAGCCGCCTTCGCCACTGGTGTTCCTCCCGATATCTACGCATTTCACCGCTACACCGGGAATTCCACTTCCCTCTCCCAGACTCTAGCCGGGCAGTATACGATGCCATTCCACGGTTAAGCCGTGGGATTTCACATCAAACTTACCCGACCGCCTACGCGCCCTTTAAACCCAATACTTGTGAGA
+
CCCCCGGGGGGGGGGGGGGGGGGGGGGGGGGGGGGGGGGGGGGGGGGGGGGGGGGGGGGGGGCGGGGGGGGGGGGGGGGGGGGGGGGGGGGGGGGGGGGGGGGGGGGDFEFGGEGFGGGGGGGGGGGGGGGGG9DFGFGDF8E6?FGFGFD=@DGFFCCBDFEG;FFFFGFFFFF?BFGFGG5?FGCEEDEAFGCCFCF?7;E*8=BEF>EE>2CEBGF;?1<E;EBC)2:F2<2:E<2(.446:529<<
@M00200:205:000000000-AKKM3:1:1101:26296:4694 2:N:0:1
TACTGGGGTATCTAATCCCGTTTGCTCCCCACGCCTTCGCGCCTCAGCGTCAGGGTGCGCCCAGAGCCCCGCCTTCGCCACCGGTGTTCCTCCCGATCTCTACACATTTCACCGCTACACCGGGAATTCCAGGCTCCTCTGCGCCCCTCAAGAAAACCAGTTTCGGCTGACCCCCGCGAGTTGAGCCCGCGGCTTTCACGACCGACTTGGCCTCCCGCCTACGCGCCCTTTAAACCCAGTACTTGTG
+
C@CCCFEEGGGGAFEFGFGEGGGGGGGGGGGGGGGGB,FGGFGCFGGFGGGGGGGFEGGGGGG<8<FFGGCEGGG?CFECGGGGGGC?FGGGGGGG7FFGGGGG@?FADGGGGEGED+=FGGGGBB8=FGFGGGCCGFGEF?EEGBD5CF@C,;AF>:@9ECCF=9*8*DA:ADBBE>D>FE>+=CGFFGGB)27<92<3,34613(-404:?FFE07>:B?<5(27>5*.-)-<1*14>A<24<A,
@M00200:205:000000000-AKKM3:1:1101:20211:4694 2:N:0:1
TACGAGGGTATCTAATCCTGTTTGCTCCCCACGCTGTCGCGCCTCAGTGTCAGCAACGGCCCAGCAGAACGCCTTCGCCACTGGTATTCTTCCCGATCTCTACGCATTCCACCGCTACACCGGGAATTCCATCTGCCCCTACCGTGCTCTAGCTCGCCAGTCTGACCGGCAGCCCCGGAGTTGAGCCCCGGGATTTCACCAGCCACTTAACGGGCCACCTACGCGCCCTTTAACCCCAGTACTTGTG
+
CCCCCGGGGGGGGGGGGGGGGGGGGGGGGGGGGGGGGGGGDGGGGGGGGGGGGGGGGGGGGGGGGFGGGGGGGGGGGGGGGGGGGGGGGGGGGGGGGGGGGGGGGGGGGFAFGGGFDGFEFGGGGEFGGGGA?DFGGFGFFGGFFFG9FFF9DGG9D>+@FFFGEFGG5C*:A=EFE>7:F:DFFGC?BG5;)=6;FFGFFFFF@8;A3))(32?EBGF:?FFF>GEG)222<)5:E?(.<<))6:8
@M00200:205:000000000-AKKM3:1:1101:11085:4695 2:N:0:1
TACTAGGGTATCTAATCCTGTTCGCTCCCCATGCTTTCGCTCCTCAGCGTCAGTTAATGCCCAGAGACCTGCCTTCGCCATCGGTGTTCCTCCTGATATCTGCGCATTTCACCGCTACACCAGGAATTCCAGTCTCCCCTACATCACTCTAGTCTGCCCGTACCCACTGCAGAACCGGAGTTGAGCCCCGGTCTTTCACAGCAGACGCGACAAACCGCCTACGAGCTCTTTAAACCCAGTACTTGTGAGA
+
CCCCCGGGGGGGGGGGGGGGGGGGGGGGGGGGGGGGGGGGGGGGGGGGGGGGGGGGGGGGGGGGGGGGGGGGGGGGGGGGGGGGGGGGGGGGGGGGFFFGGGGGGDGEFGGGGGGFGGGGGGGGGGGGGGGGFGFFFFGFFGGFGFGFGFGGFCDFFFGAGGFG5?DCFGFFFFF5>5+9>@:9?FGFFGE?57BFF5EEEBDFFF>>B=92@FGGFGF@FFD:68);3;?CCE@@E;?:<A969>7<))
@M00200:205:000000000-AKKM3:1:1101:7824:4730 2:N:0:1
TACTGGGGTATCTAATCCTGTTTGCTCCCCACGCTTTCGTGCATGAGCGTCAGTGTTGGCCCAGGGGGCTGCCTTCGCCATTGGTGTTCCTCCACATCTCTACGCATTTCACCGCTACACGTGGAATTCCACCCCCCTCTGCCACACTCCAGCCACGTAGTTTCGAGCGCAATTCCCAAGTTAAGCCCGGGGATTTCACACTCGACTTGCTCGGCCGCCTGCGCACACTTTACACCCACTACTTGTG
+
CCCCCGGGGGGGGGGGGGGGGGGGGGGGGGGGGGGGGGGGGGGGGGGGGGGGGGGGGGGGGGGGGGGGGGGGGGGGGGGGGGGGGGGGGGGGGGGGGGGGFDGGGGGGGGGGGGGFGGGGGGGGGEGGGCGGG=DGG>CD53EFGFGFDFGGGGG5AF+;CDEGA?6CBGFF>@8FCFGFCA+==EFFEDGDE5ACC595B;@?FFF63>94;@GEBGF<<?23(27C9D24):<0C<((,(6)6A2
@M00200:205:000000000-AKKM3:1:1101:18884:4748 2:N:0:1
TACTAGGGTATCTAATCCTGTTTGCTCCCCACGCTTTCGCACCTCAGCGTCAGTATCGGTCCAGATCGCCGCCTTCGCCACTGGTGTTCCTCCCGATATCTACGAATTTCACCTCTACACCGGGAATTCCGCGATCCTCTCCCGTACTCAAGCCTATTAGTTTCGAACGCACTTCCTCGGTTAAGCCGAGGGCTTTCACGCCCGACTTGATAGGCCGCCTACGTTCCCTTTATACCCATTACTTGTG
+
CCCC<FGGGGGGGGGGGGGGGGGGGGGGGGGGGGGGGGGGDGGGGC@FGGGGGGGFGGGGGGGGGFGGGGDGGGGGGGGGEGGGGGGGGFGGGGGGGGGGGGFG>DGGGGGGGGGFGGGGGGGCGGGFGGGGD>CGGFGEFGGFGFGFGFDF9DC9+,++@CCCAFF:?E55>C6?FFDBFCDD6DEB9:EDBGGFB*B8?;BB;>0;436?EEFE(:;???()(2)2*:3)2))-A?(6<B4<<.8
@M00200:205:000000000-AKKM3:1:1101:24115:4760 2:N:0:1
TACGGGGGTATCTAATCCCGTTCGCTCCCCTGGCTTTCGCGCCTCAGCGTCAGTGTCAGCCCAGCAACCCGCCTTCGCCTCAGGTGTTCTTCCCAATATCTACGCATTTCACCGCTACACTGGGAATTCCAGTTGCCTCTTCTGCACTCAAGTTCGACAGTTTCGAAAGCCGTCCCGGGGTTGAGCCCCGGGCTTTCACTCCCGACTTGTCGTACCGCCTACGCGCCCTTTAAACCCAATACTTGTGAGA
+
CCCCCGGGGGGGGGGGGGGGGGGGGGGGGGGGGGGGGGGGGGGGGGGGGFGGGGFGGGGGGGGGGGGGGGGGGGGGGGGGGGGGFGEGGDFGGGGGGGCGGGGGGGCGGGGGGGGFGGGGAFGGGGGGGGGGGGGFFFGFFGGFGFGBF?FFDCGBFGGFGG<FAFFEAGFFFFEFFFDEEGGGFGGABGDFFGGGFEFEE@6>D@F?A<E???FDBGE0<?FEBG:<17)6>>AFD3,3879><)).4)
@M00200:205:000000000-AKKM3:1:1101:6801:4762 2:N:0:1
TACTAGGGTATCTAATCCTGTTTGCTCCCCACGCTTTCGTGCATGAGTGTCAGTGTTGGCCCAGGAGGCTGCCTTCGCCATTGGTGTTCCTCCACATCTCTACGCATTTCACCGCTACACGTGGAATTCCACCTCCCTCTGCCACACTCCAGCCACGTAGTTTAGAGCGCAATTCCCAAGTTAAGCCCGGGGCTTTCACACTCGACTTGCGCGGCCACCTGCGCACCCTCTATACCCAATACTTGTCAGCT
+
ACCCCGFGG?EEFFGGGFGGFG9FFGGGGGFGGDGGGGEGEGEFCF6C9CEFGFFG@FF@FFEECFD@FFFGFFGG?CGGGGGF<=@=FFCGGGGGFGFDGCFGGGGCCGGGG>EBDE9EC=87C9C8,EFFG80>EBGDB9EFGFG5=?=886+;@D+0@=;+*;=F>GFF5=FCFB+63:2=9D,?D@ED*1@*+0@5=5>B=9=4<A2-/5*?6FF1;8203?)81*/)<CE)?=00)3254))).8)
@M00200:205:000000000-AKKM3:1:1101:7341:4767 2:N:0:1
TACTGGGGTATCTAATCCCGGTCGCTACCCTAGCTTTCGCGCCTGAGCGTCAAGGGTGGGCCAGCAGATCGCCTTCGCCACTGGTGTTCCTTCCGGTATCTACGCATTTTACCGCTACACCGGAAATTCCATCTGCCTCTCCCGCCTTCAAGTCTCGAAGTTCCCACCGGCCTCCCTCAGTTGGGCCGAGGGCTTTCACGGTGGGCTTTCGAGACCGCCTGCGCGCGCTTTAAACCCAGTACTTGTGAGCT
+
CCCCCGGGGGFGGGGGGGGGGGGGGGGGGGGGGGGGGFEGGEGGG@CFFGGDGGGGGEGGGGGGGGGCFGGDFGGFCCFEGFACFFDEGGGGGGEGGGGGGGGGGGDEAADB5CEBGDCFBECEECGGGGGGGFDCEDGFFDGD8@D@FFGGGFGFFG9DGDE7:FGGFDFFB@AA4A7A@CFGBFF6?DGFFGCGF6ED7?F07;D@EA;D1(:C9D@?FF;B>E3<)>()--2(23((..)6>48)64)
@M00200:205:000000000-AKKM3:1:1101:16564:4780 2:N:0:1
TACTAGGGTATCTAATCCTGTTTGCTCCCCACGCTTTCGTGCATGAGCGTCAGTATTGGCCCAGAAGGCTGCCTTCGCCATCGGTGTTCCTCCACATCTCTACGCATTTCACCGCTACACGTGGAATTCCACCTTCCTCTGCCATACTCCAGCGCCGTAGTTTCGAGCGCAATTCCCAAGTTAAGCTCGGGGATTTCACACTCGACTTGCAGCGCCGCCTGCGCACACTTTACGCCCAGTACTTGTG
+
CCCCCGGGGGGGGGGGGGGGGGGGGGGGGGGGGGGGGGGGGGGGGGGGGGGGGGGGGGGGGGGGGGGGGGGGGGGGGGGGGGGGGGGGGGGGGGGGGFGGGGGGGGGGGGGGGGGBDFGGGGGGGGGGGGGGGGGGGFGFFGGFGFGFGFFFGGGFFEGFGGFFAFGG5@>>AEFFFFCFGGGCAF@ADDGFFGGGFEGCEFDFF55>BC=5=>EGFCD(263.(*)/;;E))-(4CBFF>A29A<5
@M00200:205:000000000-AKKM3:1:1101:13079:4784 2:N:0:1
TACGGGGGTATCTAATCCCGTTTGCTCCCCTGGCTTTCGCGCCTCAGCGTCAGTTTCGGTCCAGAATGCCGCCTTCGCCACCGGTGTTCCTCCAGATATCTACGCATTTCACCGCTACACCTGGAATTCCACATTCCTCTCCCGAACTCCAGCCTTGTAGTATCAGACGCAGTTCCCAAGTTAAGCCTGGGGATTTCACGTCTGACTGACAAGGCCGCCTACGCGCCCTTTAAACCCAATACTTGTG
+
CCCCCGGGGGGGGGGGGGGGGGGGGGGGGGGGGGGGGGGGGGGGGGGGGGGGGGGGGGGGGGGGGGGGGGGGGGGGGGGGGGGGGGGGGGGGGGGGGGGGGGGGGGGGGGGGGGGFGGGGGGGGGGFGGGGGGGGGGFGEFEFBGFGFGFE9@FGFFGGFGGFGFFGGBGFAFFFAFFGFGGGFFGGFFFFDDGGGFFGDDDDBFF@E;@@<3;F*(:>DF@7)3/>DGF?DAFF0EFF0:><>FA?
@M00200:205:000000000-AKKM3:1:1101:17397:4787 2:N:0:1
TACTCGGGTATCTAATCCCGTTTGCTCCCCTGGCTTTCGCTCCTCAGCGTCAATGCCGGTCCAGGATGCCGCCTTCGCCACCGGTGTTCCTCCAGATATCTACGCATTTCACCGCTACACCTAGAATTCCACACCCCCCTCCAGAACTCAAGCCCTCCAGTATCCGACGCAGTTCCCAAGTTAAGCCCGGGGATTTCACGTCTGACTTAGCAGGCCACCTACGCTCCCTTTCAACCCAATCCTTGTC
+
BCC,@FGGGGGGGGGGGG<FGGGGGGGGGGG<FGGGGGG7,CFFGGGCGGGG:<,B,6CFGGGGGC@,,BCGGGGGGGGGG=FGGGGGGGGG,,AFGGGGGGGGGDEGGGCF?EGEGGGGG,,CFGFCGFGF++=CG*=>EG,0@6DEG?D+D+@*3ECFGGE@05C+@G*)<E>FFA49A;FFFG?**9*2)=?;CEG(:@3(>E9C)))))(1;?GF(/5<A,=.95C42:><?EF03(,)-464
@M00200:205:000000000-AKKM3:1:1101:25174:4795 2:N:0:1
TACCGGGGTATCTAATCCTGTTTGCTCCCCACGCTTTCGCGCCTCAGCGTCAGTATCGGACCAGTTGGCCGCCTTCGCCACTGGTGTTCTTGCGAATATCTACGAATTTCACCTCTACACTCGCAGTTCCACCAACCTCTTCCGAACTCAAGACTCTCAGTATCGAAGGCAATTCCAGGGTTGAGCCCTGGGCTTTCACCCCCGACTTAAGAGTCCGCCTACGCGCCCTTTACACCCAATACTTGTGAGCT
+
CCCCCGGGGGGGFGGGGGGGGGGGGGGFFGGGFGGGFGGGGEEGGFGGGD@GDGGGGGGGGEDFFGGGGGGGGGGGGGGCD@FEEFFEGGGGGGGGGGGGGGGGGGGGD9AEGGGFFGC=,@DC:EGGGFFEDFGGGFGFFGG58?GFGFGFF8DF?FGCDFEGA*AEBGFFACFFFFG*,3**3<F@FDFFFGGGFFGF2@BFF@2<)/9347B73<A@;31>1C@D)25AADFFGF??08))-).652)
@M00200:205:000000000-AKKM3:1:1101:26043:4797 2:N:0:1
TACAAGGGTATCTAATCCTGTTTGATCCCCACACTTTCGTGCCTCAGCGTCAGTTAAAGCTTAGTTAGCTGTCTACACTATCGGTGTTCTTGACGATATCTAAGCATTTCACCGCTACACCGTCAATTCCGCCAACCTCAACTTTACTCAAGTCCTTCAGTATCAATGCCACCCTCCCGGTTAAGCCGGGATATTTCAGCACTGACTTAAAAGACCGCCTACGCACCCTTTAAACCCAATCCTTGTG
+
CCCCCGGGGGGGGGGGGGGGGGGGGGGGGGGGGGGGGGGGGGGGGGGGGGGGGGGGGGGGFGGGGGGGGGGGGGFCFGGGGGGGGGGGGGGGGGGGGGGGGGGGGGGGGGGGGGGFGGGGGGGGGEGFGFDGGGGGGFGFFGGFAFGFGFGGGGGFFGGFFGCDEFFFBDDD9>FFFEG5FEDGBCCF>?>BFFGGFFGFC5E5@EFFFECC5CG6@DFDABAA5??DDF=*8C=5*/13/33<A<;
@M00200:205:000000000-AKKM3:1:1101:16316:4799 2:N:0:1
TACTCGGGTATCTAATCCGGTTCGCTCCCCTAGCTTTCGCGCCTCAGCGTCAGGAATGGCCCAGCTTTCCGCCTTCGCCACCGGCGTTCCTAGCGATATCTGCGCATTTCACCGCTACACCGCTAGTTCCACCTGCCTCTACCGTCCTCTAGTCAATGCAGTCTCCGACGCAAGTCCACGGTTGAGCCGTGGGTTTTCACGCCGGACTTACATAACCGCCTACACGCCCTTTAAACCAAATACTTGTG
+
CCCCCGGGGGGGGGGGGGGGGGGGGDFDGGGGGGGGGGGGGGGGGGGGGFGFGGGGGGGGGGGGGGFGFGGGGGGGGGGGGGGGGGGGGGGGGGGGGGCGGGGGEGGFGGGGFGGFDCFGGEGGGGGGGGGGGGGGGFGFFGGFGFGFGFGGGGFFFFGFGGFGFFGDDEFBEBCFFFGFGCCDFFGFFDCDF=C5FEGCDFF>@;B>FFFFFAGG?C@(:8?F?;:><).))6<AF(1:)6<6<<:)
@M00200:205:000000000-AKKM3:1:1101:10850:4813 2:N:0:1
TACAAGGGTATCTAATCCCGTTTGCTCCCCTGGCTTTCGTGTCTCAGCGTCAGCGCACTCCCAGCAACCTGTTTTCACCATTGGCGTTCCAAACGATATCTACGCATTTCACCGCTCCACCGTTTGTTCCGGTTGCCCCTAAGTGGCTCAAGACCGCCAGTATGCCAAGCAGTTCCACAGGTGAGCTGTGGGATTTCACAAGGCACTTAACGACCCGCCTACACACGCTTTAAACCCAATACTTGTG
+
CCCCCGGGGGGGGGGGGFGGGGGGGGGGGGGGGGGGGGGGGGGGGGGGGGGGGGGGGGGFGGGGGGGGGGGGGFFGEFFFGGGGGGGGGGGFFGGGGGGGGGGGGGGGFFFGGGDEGGGGGDFGGGGGGGGGGEGGFFGFFGGFGFGFGFGGGGGFFGGFGGFGCFGEFDFCFFFFFFGFFFCFFGFFFGGEF66*=AFCBB=DD>DEEFEFFBEEB5A(26;AEE5D*1:EFFF8E?(3=EFEFC0
@M00200:205:000000000-AKKM3:1:1101:15562:4824 2:N:0:1
TACTCGGGTATCTAATCCTGTTTGCTCCCCACGCTTTCGCGCCTCAGCGTCAGTTCCGGTCCAGTGAGCCGCCTTCGCCACTGGTGTTCCTCCCAATATCTACGCATTTCACCGCTACACTGGGAATTCCACTCACCTCTCCCGGTCTCAAGCCTTCCAGTCTGACAGGCAGTTCCTCGGTTAAGCCGAGGGATTTCACCCGTCACTTGAAAAGCCGCCTACGAGCCCTTTAAACCCAATACTTGTG
+
CCCCCGGGGGGGGGGGGGGGGGGGGGGGGGGGGGGGGGGGGGGGGGGGGGGGGGGGGGGGGGGGGGGGGGDGGGGGGGGGGGGGGGGGGGGGGGGGGGGGGGGGGGGGGGGGGGGDGGGDGGGGGGGGGGGGGGGGGFDFFGGFGFGFGFGDFGGFFGGFGGEGFFGGFGFFFFFFFFGBGGD>AFG9@CG>>FFFFEGEF@@9=@E4*=@FB@CF>DFFFF1)(3>F*;=EEE3@C1(())645AD
@M00200:205:000000000-AKKM3:1:1101:9486:4840 2:N:0:1
TACCGGGGTATCTAATCCCGGTCGCTCCCCTAGCTTTCGCACATGAGCGTCAAGAGCGGGCCAGCAGATCGCTTTCGCCACTGGTGTTCCTTCCGGTATCTACGCATTTTCCCGCTACACCGGAAATTCCATCTGCCTCTCCCGCCTTCGAGCTCTGGAGTTTCCAAGCGCCTCCCTCGGTTGCGCCGAGGGCTTTCACCTTGGACTTCCAGCGCCCCCTGCTGTCGCTTTGCGCCCAATACTTGGTAGCC
+
CCCCCFG7C@,@FFAEGGG;FGE>C@FGGCCDFFFGFFE@@FE,CC,6+7FE@C,BDFCCGEECDC6,,,,CEFFE:FG7F=E<?CF+EFFFGE+C@+9=88ECD8+@,7,CC4+58F9FF67+C+@EF3=EFFDGC+@)9,@*@AD>7*@*8*;=*@=98;A+;E5>*4::A96A);7)6*)2)4*)5<5>E6AFF3?))/)()5?)642.((::(17023())3533<4))71(2((.).6.:)))-.)
@M00200:205:000000000-AKKM3:1:1101:5422:4841 2:N:0:1
TACCGGGGTATCTAATCCCGTTTGCTCCCCACGCTTTCGCGCCTCAGCGTCAGGGAATGCCCAGAGACCCGCCTTCGCCACCGGTGTTCCTCCCGATCTCTACACATTTCACCGCTACACCGGGAATTCCAGTCTCCTCTGCATCCCTCAAGAACGGCAGTATCGGCCGACCCCCTCGAGTTGAGCCCGAGGATTTCACGACCGACTTGCCATCCCGCCTACGCGCACTTTAAACCCAATACTTGTG
+
CCCCCGGGGGGGGGGGGGGGFGFGGGGGGGGGGGGGGGGGGGGGGGGGGGGGGGGGGGGFEGGGGGFGGGGCFGGGGGGGGGGGGGGGGGGGGGGGGGGGGGGGGGFGGGG9ACEFGGDGGGGGGGFFGGGGGGGGGBGFFGGFGFGE=9ECFFGFEGGFFGFFDDGGFGFFAFFFEDG4C:DDFGGFAGCA36<C=CFDD@9(26;<<)895?EC<DF(-.(04?>D/>>2>AD:EFF?7,)62-5
@M00200:205:000000000-AKKM3:1:1101:8028:4841 2:N:0:1
TACTCGGGTATCTAATCCTGTTCGCTACCCACGCTTTCGCTCCTCAGTGTCAGTACTGGCCCAGAGTGCCGCCTTCGCCACTGGTGTTCCTCCCAATATCTGCGCATTTCACCGCTACACTGGGAATTCCACACTCCCCTACCAGACTCAACTCACAGCAGTATCGGGTGGCGTCTCTGAGTTGAGCCCAGAGTTTTCACACCCGACTTACCGCACCACCTACGAGCTCTTCAAGCCCACAACCTGTG
+
ACCCCGGG@C<CEF<FEGGGFGFGGDGGFGGFGGDGG<,@FFGFCFDFGEGCGGGGGGGGGGGCGGFFGGD@FDBFGGGGGD8<C<9?FG,CFGGFFF=FFFF@BEGFA;>FGEGDDGGGCGCFFE=,9@EEFE8FEBCDFGEFDFGBFFC+3?DD:9=*3BEDD>DEBE>55:5*AC7B,7D++<6650,;9,5=<*2:<7>A>):)6:>E(-1=2*8?3.6:1C>);+/)197)4/4(((6((())
@M00200:205:000000000-AKKM3:1:1101:5877:4844 2:N:0:1
TACACGGGTATCTAATCCCGTTTGCTCCCCTGGCTTTCGCTCCTCAGCGTCAATGCCGGTCCAGGATGCCGCCTTCGCCACCGGTATTCCTCCAGATATCTACGCATTTCACCGCTACACCTGAATTCTGCATCCCTCTCCCGGATTCAAGCCATCCAGTATCGGACGCAGTTCCCAGGTTGAGCCTGGGGATTTCACGTCCGACTTAGTTGGCCGCCTACGAGCCCTTTAAACCCAATACTTGTG
+
CCCCCGGGGGGGGGGGGGGGGGGGGGGGGGGGGGGGGGGGGGGGGGGGGGGGGGGCGGGFGGGGGGG@FGGGGGGGGGGGGGGGGGGGGGGGGFGGGGGGGGGGGGGEGGGFGGGFGGGGGGGGGGFGGGFDFEFGGFFD?,@9EE>DGFEDDFGF?BFDD9>+8?D>5EB=A0;6CF5AFFDF>DGA>F9A4AE9FE=5(6(2>5268**661<=6D>;D0?>7C)**9)44-2(*-(48)5-6)
@M00200:205:000000000-AKKM3:1:1101:21082:4867 2:N:0:1
TACTGGGGTATCTAATCCCGTTTGCTCCCCTGGCTTTCGCGCCTCAGCGTTAGAAGAGGTCCAGCAACGCGCTTTCGCCACCGGCGTTCCTGCCAATATCAACGCATTTCACCGCTCCACTGGCAGTTCCCGCTGCCCCTACCTCCCTCGAGCCCGCCAGTATCCCAGGCAATTTTCCGGTTGAGCCGAAAGATTTCACCCCAGACTTGGCGAACCGCCTACGCGCCCTTTAAACCCAATACTTGTG
+
CCCCCGGGGGGGGGGGGGGGGGGGGGGGGGGGGGGGGGGGGGGGGGGGGGGGGGGGGGGGGGGGGGGGGGGGGGGGGGGGGGGGGGGGGGGGGGGGGGGGFGGGGGGGGGGGGGGFGGGGGGGGGGGGGGGGGGGGFFGFFGGFGFGFGFGCECFFFGGFGGCGFFGGFGFD46BBFFGFGGGGFGGFFGGFFGGGFFGFF>@FFFFFFFFBBFGGFGEFFFBDBEBDDC>F<))4A?(8??AABFF
@M00200:205:000000000-AKKM3:1:1101:14202:4870 2:N:0:1
TACTGGGGTATCTAATCCCGTTTGCTCCCCTGGCTTTCGCGCCTCAGCGTCAGTACCAGTCCAGTGAGCCGCCTTCGCCACTGGTGTTCCTCCCAATATCTACGCATTTCACCGCTACACTGGGAATTCCACTCACCTCTCCTGGTCTCAAGCCATGCAGTTTGACAGGCAGTTCCTCGGTTAAGCCGAGGGATTTCACCCGTCACTTGCAAAGCCGCCTACGCGCCCTTTATGCCCAATACTTGTG
+
CCCCCGGGGGGGGGGGGCFGGGGGGGGGGGGGGGGGGGGGGGGGGGGGGGGGGGGGGGGGGGGGGGGGGGGGGGGGGGGGGGGGGGFGGGGGGGGGGGGGGGGGGGEEFGGGGG6>DGGGGGGCGFEFGGGGGGFGGFGFF8CDFFGFGDF?EGGFFGGFGGFFEFGGFDFFFFFFFFGFGGGGFGGBDDG>?FCFFECEBB>99)*1:6:?E@F@=C?255@=,38C)2.75./.25(,=EF3<))
@M00200:205:000000000-AKKM3:1:1101:9863:4880 2:N:0:1
TACTGGGGTATCTAATCCTGTTTGCTCCCCACGCTGTCGCGCCTCAGCGTCAGCACGGGGACAGATTGCTCTGCCCCCTTCCGGCCCAGCAGACCGCCTTCGCCACCGGTGTTCTTCCGGATCTCTACGCATTCCACCGCTACACCCGGAATTCCGTCTGCCCCTACCGTGCTCCAGCCCAACAGTCGCCCACGCCGATCCGGGGTTGAGCCCCGGACTTTCACGCGAACCTTATCGACCCGCCTACGCGC
+
CCCCCGGGGGGGGGGGGGGGGGGGGGGGGGFGGGCFGGFGGGGGGEGGGGGG7FGGGGGGGGGGGGGGGGGGGGGGGGGGGFGCGGGGGGGGGGGGGGGGFGDGGGGGGEGGGGGDGGDFGGDDFGGGFGGGDGGGGFGFFGGFGFDAG5758CFFFGGFGG9C>*/DECAFF=FFFFGBFCGGA1A)=DGB>*=8B;E9,(-294(4(8?::?E=0>7).6>0,2)))14,5-).*2(4>01>F?FF>>9
@M00200:205:000000000-AKKM3:1:1101:19229:4899 2:N:0:1
TACTCGGGTATCTAATCCTGTTTGCTCCCCACGCTTTCGTGCCTCAGTGTCAATGATCGCTTAGCAAGCTGCCTCCGCTATCGGTGTTCTATGTCATATCTAAGCATTTCACCGCTACATGACATATTCCGCTTACCTCAACGATATTCAAGATTGATAGTATCCACGGCAGTTCCCAAGTTAAGCTTGGGGATTTCACCACGGACTTACCAACCCACCTACGCACCCTTTAAACCCAATACTTGTG
+
CCC?CGGGGGGGGGGGGGGGGGGGGGGGGGGGGGGGGGGGGGGGGGGFGGGEFFGGGGGGFGGEGGGGGGGGGGGGGGFGGGGGGGGGGGFGGGGGGGGGGFGGGGGGGGGGGGGFGC9FFGGGGGGGGGGGGEDDFFGFFFGFG>GEGFGGGGGFFGGFGGBFFFGD>GFFFFFFFFGFGGFGFGF9DDG>BGGFFEFFEFF958@EFFFFFFGG29@BFFFF>EFG5?B4?CE3E@DDFF?EEE;
@M00200:205:000000000-AKKM3:1:1101:13195:4900 2:N:0:1
TACCAGGGTATCTAATCCTGTTTGCTCCCCACGCTGTCGCGCCTCAGCGTCAGCAACGGCCCAGCAGAACGCCTTCGCCACTGGTATTCTTCCCGATCTCTACGCATTCCACCGCTACACCGGGAATTCCATCTGCCCCTACCGTGCTCTAGCTCGCCAGTCTGATCGGCAGCCCCGGGGTTGAGCCCCGGGATTTCACCAACCACTTAACGAGCCGCCTACGCGCCCTTTACACCCAATACTTGTG
+
CCCCCGGGGGGGGGGGGGGGGGGGGGGGGGGGGGGGGGFGGGGGGGGGGGGGGGGGGGGGGDGGGGGGGGGGGGGGGGGGGGGGGGGGGGGGGGGGGGGGGEGGGGFEGGGGGEGFDGGGGGGGGGGGGGFDGGGGGFGDFGGFFFGDGFFDG7@DEEDEGGCGCCDF>EEFE>EF>BCEE:5*8CC>FD=>8=F=F<EEFFF07?;4:)43?0CE2C>?B:6B>GEG)92<2><?GF??:?)))..
@M00200:205:000000000-AKKM3:1:1101:13848:4901 2:N:0:1
TACTGGGGTATCTAATCCTGTTCGCTCCCCACGCTTTCGCGCCTCAGCGTCAGTACCGTCCCAGAGAGCTGCTTTCGCCATCGGTGTTCTTCCTGATATCTGCGCATTTCACCGCTACACCAGGAATTCCACTCTCCTCTTCCGGACTCTAGCCAGGTAGTTTCCAACGACCGCTGGAGGTTGAGCCTCCAGATTTCACGTCGGACTTACCTGGCCGCCTACGCGCTCTTTAAACCCAATCCTGGTG
+
CCCCCGGGGGGGGGGGGGGGGGGGGGGGGGGGGGGGGGGGGGGGGGGGGGGGGGGGGGGGGGFF@FGGGGGGCGEGGGGGGGGGGGGGGGFGGGGGGGGGGF<FGGGGGGGGGGEBDGGGFGGDGGGGGGGGGGFGGFGEFGDEGDD>FFG9BFFFF?+5@DEGEFGGFFFFFFDEDFGBGCDCFGF*;CCA4C79BEGF:=(:@@@9CEF<ADGF9G>;<;?FFG)>C74<<)3(A:??(,4)(.2
@M00200:205:000000000-AKKM3:1:1101:22374:4927 2:N:0:1
TACCAGGGTATCTAATCCCGTTTGATCCCCTGGCTTTCGCGCCTCAGCGTCACAGGCACCCCAGACAGTCGCTTTCGCCACCGGCGTTCCTCCCGATATCTACGCATTTCACCGCTCCACCGGGAGTTCCACTGTCCCCTGATGCCGTCTAGCGCGGCCGTTGCCCCGGCTGTTCCTCGGTTGGGCCGAGGGATTTCACCGAAACCGCACCGCACCGCCTACGCGCCCTTTAAACCCAATACTTGTGAGAC
+
CCCCCFGDGGGGGGGGGGGGGGGGGGGGGGGGGGGGGGGGGGGGGGGGGGGGGGGGGGGGGGGGGG8FGGGGGFGGGGGGGGGGGGGDGGGGFGGGGDGFDFGGGGGDGGGGGGGFGGGGGGGE:CBFGGGGGGCFGFGFFFGFGFD>D?9FGGGDFGGFE*:DEFC=AE)3;@C7:@C>F5)188=>B7E>)C6C65?A?>(3323;>99>BFGG25BB??FBBGFG39)69<>(;<(,)54))).646)
@M00200:205:000000000-AKKM3:1:1101:26062:4929 2:N:0:1
TACTGGGGTATCTAATCCCGTTTGCTCCCCTGGCTTTCGCGCCTCAGCGTCAGAAATGGTCCAGCGTGCCGCCTTCGCCACCGGAGTTCCGGTTGATATCAACGCATTTCACCGCTCCACCAACCGTTCCGCACGCCCCTACCATCCTCGAGGCCACCAGTATCCACGGCAGTTCCCCGGTTGAGCCGGGGGATTTCACCACAGACTTGATGACCCGCCTACGCGCCCTTTCAACCCACTACTTGTG
+
CCCCCGGGGGGGGGGGGGGGGGCFGGGGGGGGGGGGGGGGGGGGGGGGGGGGGGGGGGGGGGGGG@@CGGGGGGGGGGGGG8EFGGEGGGGGECCGGGGFGAEFFEFEDEF?EEEFGGCEEGGGEGEEGGGEGGGGG5CDFCEFCAGEFF>CE>FF58?6;CEGFFFCDGE>>EFF*;DA::C<ACF>B3C>DCCF?>FA)(.4:?B>)244))3;09BB??()(25D)2:)6))4;:(2:?<)).5
@M00200:205:000000000-AKKM3:1:1101:6327:4972 2:N:0:1
TACTAGGGTATCTAATCCCGTTCGCTCCCCTGGCTTTCGTGTCTCAGCGTCAGAAGACCCCCAGCGAGCTGTTTTCACCGTCGGCGTTCCAAGCGATATCTACGCATTTCACCGCTCCACCGCTTGTTCCGCTCGCCCCTAGGTCTCTCAAGGCCGCCAGTATGCCCAGCAGTTCCCCGGTTGAGCCGGGGGATTTCACAAGACACTTACCGGCCCGCCTACACACCCTTTAAACCCAGTACTTGTGAGAC
+
CCCCCGGGGGGGGGGGGG<FGGGGGGGGGGGDFGGGGGGGGFFGGGGGGGGGGCFEFGEFE@@FGG>FGGG9,E@GFGGGGGGGGGGGG@;?F@EGGGGGGG9FGGGGGGGGGGGFGGGFGEGG7DDGGGGGDGGG8BGB?8@<DFGCGFGGCGFFFGGFGGECEFGCFG44BAFAFFG>FGGFFGGDBDEEB=FGA<CA??0?BF?4<)4<66EE>DF16:(..;)1*2.)-).4C-33AB<<).).-4)
@M00200:205:000000000-AKKM3:1:1101:8218:4973 2:N:0:1
TACGGGGGTATCTAATCCCGTTTGCTCCCCTGGCTTTCGCGCCTCAGCGTCAATACCGGTCCAGGATGCCGCCTTCGCCACCGGTGTTCCTCCAGATATCTACGCATTTCACCGCTACACCTGGAATTCCACATCCCTCTCCCGGATTCAAGCCTGCCAGTATCGGACGCAGTTCCTCGGTTGAGCCTAGGGATTTCACGTTCGACTCAACAGGCCGCCTACGCGCCCTTTAAACCCAGTACTTGTG
+
CCCCCGGGGGGGGGGGGFGGGF<FGGGGGGCFDGGGGGGGDGGGGGGGGGGGEGGGG@E@FGGGGGGGGGEGGGGGGGGGGGCGGGGGGGGGGFGGGGGGGGGGDGGGGGGGGDCBCFGGG=FGGGGGGGG9FDFFGFGFFGCACD>=FFD9EGGFFG5A:DEGF>GEFG>4?8BFA+/:<C5CFGGFA*AAFFFFCFG0,,:<DD?(.5;EF@GEFGD?2,:BFDBDD<8AFFF<E<034>9)444
@M00200:205:000000000-AKKM3:1:1101:19915:4981 2:N:0:1
TACTGGGGTATCTAATCCTGTTTGCTCCCCACGCTTTCGCGCCTCAGCGTCAGTTATAGGCCAGAAAGTCGCCTTCGCCACTGGTGTTCCTCCACATCTCTACGCATTTCACCGCTACACGTGGAATTCCACTTTCCTCTCCTACACTCAAGTCAACCAGTTTTGGATGCGAACCGGGGTTGAGCCCCGGGCTTAAACACCCAACTTAATTAACCGCCTGCGCGCGCTTTAAACCCAGTACTTGTG
+
CCCCCGGGGGGGGGGGGGGGGGGGGGGGGGGGGGGGGGGGGGGGGGGGGGGGGGGGGGGGGGGGGGGGGGGGGGGGGGGGGGGGGGGGGGGGGFFFFGGGGGGGGGGGGGGGGGGFGGGGGGGGGGGGGGGGGGGGGFGFFGFFGFGCGFGGAFGFFFGFFGFGD?GGFGEFEBAEEFGDGGGFF6FFFGDBF5CGFEGFFFFFF20>4?EFFFGGFG56169>@C:)9C<A<A?6*4:BA)):>?
@M00200:205:000000000-AKKM3:1:1101:5757:4988 2:N:0:1
TACGGGGGTATCTAATCCTGTTTGCTCCCCACGCTTTCGCGCCTCAGCGTCAGTACCGGTCCAGTGAGCCGCCTTCGCCACTGGTGTTCCTCCCAATATCTACGCATTTCACCGCTACACCGGGAATTCCGCCCTCCTCTTCCGTACTCCAGCAATGCAGTCTCGAATGCAATTCCCAGGTTGAGCCAGGGGCTTTCACACCCGACTTACGTCGCCACCTACGTGCGCTTTACACACAATTCTTGTG
+
CCCCBCGGGGGGGGGGGGGGGGCGGGGGGGGGGGCGGGGGGGGGGGGFGGGGGCGGGGGGGGGC<EFGGFGGGGGGGG>CFEGGGFGGGGGGGGGCFDGGGGGGGGGGGGGGGEGBDG9D8EEDCCDCG8FGG+9DC6FC8EGBE9DDCFF7D?;AAB<5E>EGBF*:?FFBA=1BAAFFFG;G4EC);D*?AEGGF6<C1:33(:31);6,,(:C:DF,,46).*)111,)6:3);862))65)<:
@M00200:205:000000000-AKKM3:1:1101:23915:4990 2:N:0:1
TACAAGGGTATCTAATCCCGTTCGCTCCCCTGGCTTTCGCGCATCAGCGTCAGATGAGGTCCAGCACGTCGCTTTCGCCACCGGCGTTCCTTCCGATATCAACGCATTTCACCGCTCCACCGGAAGTTCCACATGCCCCTACCTCCCTCAAGCCCGCCAGTATCAAAGGCACTTTTCCGGTTGAGCCGAAAGATTTCACCCCTGACTTGGCGAGCCGCCTACGCGCCCTTTAAACCCAGTACTTGTG
+
CCCCCGGGGGGGGGGGGFGGGGGGGGGGGGGGGGGGGGGGGGGGEGGEGGGGGGGGGGGGGGGGGGGGGGGGGGGGGGGEFGGGGGGGGGGGGGGGGGGGGGGGGGGGGGGGGGGEGCGGGGDEGGGGGGGGGGGG8DFDFGGFGFGFGFGCFGGBFGGDGC5FFFGGFGFDA:8BFADFGEGGFGGFF4:BFFACAC=8?BFFFEFFFFFFF9CC9DBFB??EFD>D3C?F<<A1C?08<AABAAF
@M00200:205:000000000-AKKM3:1:1101:16983:4999 2:N:0:1
TACTAGGGTATCTAATCCTGTTTGCTCCCCTGGCTTTCGTGCCTCAGTGTCAGGAGTCGTCCAGAGACTCGCCTTCGCCACTGGTGTTCCTCTCGATATCTACGCATTTCACTGCTACACCGAGAATTCCAGTCTCCCCTCCGACCCTCCAGCCAGATAGTATTCAATGCCATTTCGAAGTTAAGCTCCGAGCTTTCACACCGAACTTACCTGGCCACCTAAGCACCCTTTAAACCCACTACTTGTG
+
CCCCCGGGGGGGGGGGGGGGGGGGGGGGGGGGGGGGGGGGGGGGGGGGGFGGFGGGGGGGGGGGGGGGGGGGGGGGGGGGGGGGGCFGGGGGGGEGGGGGGFFGGGGGGGGGGFGFGGGGGGGGGGGGGGGGGGGGEFGFFGGDGFGFFDGGGGFFFGFFCFEGEFGGFGFBBEFFFFDAGGFGFG9?F>EF>GEDFFGEE58@FF=EF=BC6=,DEGFF)).6*,;C/874?*0>E@((/()/)).
@M00200:205:000000000-AKKM3:1:1101:16311:5000 2:N:0:1
TACAAGGGTATCTAATCCCGTTTGCTCCCCTAGCTTTCGCTCCTCAGTGTCAATCTCGGTCCAGGATGCCGCCTTCGCCACCGGTATTCCTCCAGATATCTACGCATTTCACCGCTACACCTGGAATTCTGCATCCCTCTCCCGAATTCAAGCCATCCAGTATCAGACGCAGTTCCCAAGTTGAGCCTGGGGATTTCACGTCTGACTTAGTTGGCCACCTACGAGCCCTTTAAACCCAGTACTTGTG
+
CCCCCGGGGGGGGGGGGGGGGGGGGGGGGGFGGGGGGGGGGGGGGGGGGGGGGFGGGGGGGGGGGFGGGGGGGGGGGGGGGGGGGGGGGGGGGGGGGGGGGGGGGGGGGGGGGGGFGGGGGGGFFGGGGGGGGFGEGFGFFGGECDGFGFGFDGGFFGGFGG7EEFFGFGFBFEFFFFF?>CGDFGGFFGGFFG6A6AECD>BD7>CACEE?EFFGBGF=:@DEFGDGDFEF?:>DE9=;<<))193
@M00200:205:000000000-AKKM3:1:1101:20015:5002 2:N:0:1
TACAAGGGTATCTAATCCTGTTTGCTCCCCACGCTTTCGCGTCTCAGCGTCAGTAATCGTCCAGGCGGCCGCCTTCGCCACCGGTGTTCCTCCTGATATCTACGAATTTCACCTCTACACCAGGAATTCCGCCGCCCTCTCCGACACTCCAGGTCGGCAGTTTCAGATGCAGTTCCCGAGTTGAGCTCGGGGATTTCACATCTGACTTACCGTCCCGCCTACACGCGCTTTATGCCCAACACTTGTGAGA
+
CCCCCGGGGGGGGGGGGFGGGGFGGGGGGGGGGGGGGGGGGFGGGGGGGEGGGFGGGGGEGGGGGGGGGGGGGGGGGGGG>CFGEGGGGGGGGGGGGGFGFGGEFFCEGGGGGGGDGGGGGGGGGGGGFGGGGGGGGEGFFGGFGAD5CFGC?DGB>GGB@DEDA@C=FGFFFFFFFBDEFCFFF?,?BDC>E5ACACFF?EC?CE>E3>43/8CEFGB3:<7??C>C/9:D26:<F>:(-83<<)469A
@M00200:205:000000000-AKKM3:1:1101:15130:5030 2:N:0:1
TACAGGGGTATCTAATCCTGTTTGCTCCCCACGCTGTCGCGCCTCAGTGTCAGCAACGGCCCAGCAGAACGCCTTCGCCACTGGTATTCTTCCCGATCTCTACGCATTCCACCGCTACACCGGGAATTCCATCTGCCCCTACCGTGCTCTAGCTCGCCAGTCTGACCGGCAGCCCCGGAGTTGAGCCCCGGGATTTCACCAGCCACTTCACGGGCCACCTACGCGCCCCTTATACCCACTACTTGTGAGA
+
CCCCCGGGGGGGGFGGGGGGFGGGGGGGGGGGGGGGGGGGGEGGGGGGGFGGGGGGGGGGGGGGGGGGGGFGGGGFGGGGGGGGG9?EGFGGFFCFEGGGGGGGGG>FDFFGGGGFGGGGGGGGGEFGGGGCFGGG@?FFFGGEFFGFGFG=AGGFFGG>DF=DEFGGEGBAEDEEFDGEFF+B4A,8?DEDFCF48?EFF6?6;@@E)17?29EC?G>03(8>1CBC)1.3>44)A<(.48<<4A3<)6
@M00200:205:000000000-AKKM3:1:1101:23018:5040 2:N:0:1
TACTCGGGTATCTAATCCTGTTTGATCCCCACGCTTTCGTGCCTCAGAGTCAATCTTCGTGTAACGAGCTGCCTTCGCAATTGGTGTTCTATGTCATATCTAAGCATTTCACCGCTACATGACATATTCCGCTCATCTCCACGGGATTCAAGACAGATAGTATCAACGGCAGTTTCCGAGTTAAGCTCGGAGATTTCACCACTGACTTACCTGCCCTCCTACGCACCCTTTACGCCCACTACTTTCG
+
CCCCCGGGGGGGGGGGGGGGGGGGGGGGGGGGDGEGGGGEFGGGGGFDGGGGCGD<EFG@@F8<FF:FGGGGGGGGGGGGGC9FAFGGGGGFGGGGGGGGGF9EGGGGGGGGGGGEGGGGFGGGGGGGGG?EDE8,3CGEFGG*+<==FDGGAF8DFDFBGGFGCFGGEDBAFFDFD>+?FEDFAFCF?DE>5?C@FFACEDFFFEFF;A@**0B,7DEDB>29>5AG5C3CC((/=2(6317)))/
@M00200:205:000000000-AKKM3:1:1101:11450:5047 2:N:0:1
TACAAGGGTATCTAATCCTGTTTGCTCCCCACGCTTTCGAGCCTCAGTGTCAGTTACAGGCCAGAGAGCCGCTTTCGCCACCGGTGTTCCTCCATATATCTACGCATTTCACCGCTACACATGGAATTCCACTCTCCTCTCCTGCACTCAAGTCTACCAGTTTCCAATGCATACAATGGTTGAGCCACTGCCTTTTACACCAGACTTAATAAACCACCTGCGCTCGCTTTAAACCCAGTACTTGTG
+
CCCCCGGGGGGGGGGGGGGGGGGGGGGGGGGGGGGGGGGGGGGGGGGGGGGGGGGGGGGGGGGGGGGGGGGGGEGGGGEGGGGGGEGGGGGGGGGGGGGGGGGGGGGGGGGGGEGFGGGGGGGGGGGGGGGGGGGGGFGFFGGFGFGBGF8?;DGFFGFDEFCGFFFG9,9;FEFFFFFDFGGGFGGFFGGFFGGGFEFFBFFDD:C5=AE@E@8:>GAE@A994:?95C4>EE=DE5@6>4/8;>
@M00200:205:000000000-AKKM3:1:1101:13151:5047 2:N:0:1
TACTGGGGTATCTAATCCTGTTTGCTCCCCACGCTGTCGCGCCTCAGCGTCAGCACGGGGACAGATTGCTCTGCCCCCTTCCGGCCCAGCAGACCGCCTTCGCCACCGGTGTTCTTCCGGATCTCTACGCATTCCACCGCTACACCCGGAATTCCGTCTGCCCCTACCGTGCTCAAGCCCAACAGTCGCCCACGCCGATCCGGGGTCGGGCCCCGGACTTTCACCGGAGCCTTATCGCGCCGCCTACGCGC
+
9CCCCGGGGGFEEFFGGGG<EFFFFGGFGGEFFGGGGDGGEGGEGGGGGGGGEFGFGFEGGGGFGGGGGGGFCGF8FFEGGG@:FFEEFG8A=FF7F7==88FEGEEFGGGGCFG7EACED>E,A;DG=6CE8FD;DFEA>@CFFFGF6?EG6FFFFCD*995945?:*=;>/9+12?FFCFG/61=):CC.=*=C:1*6<1269-(-((499112,9)2:A<?)*01)1:(.4.)*((4((,((((-4(-
@M00200:205:000000000-AKKM3:1:1101:12680:5058 2:N:0:1
TACACGGGTATCTAATCCTGTTTGCTCCCCACGCTTTCGCGTCTCAGCGTCAGTAACGTCCCAGCGAGCTGCCTTCGCCATAGGTGTTCCTCCCGATATCTGCGCATTTCACCGCTACACCGGGAATTCCACTCGCCTCTTCCGAACTCTAGTCCGGCAGTATCGACCGGCATCCCAGAGTTGAGCCCTGGACTTTCACAGCCGACTTACCGGACCGCCTACACGCTCTTTAAACCCAATACTTGTG
+
BCCCCGGGGGGGGGGGGGGGGGGGGGGGGGGEGGGGGFEGGGGGGGGGGGGGGGGGGGGGGDGGGGGGGGGGGGGGGGGGGG@FFGGGGGGGGGGGEFGGGGGGGGGGFGGGGGGFGGGGFGGGGGGGGGGGGGGDGFGFFGGDEEGFGFGCFFFFFGGBDFFGFFGGFGAB>@AFFFFAFGGDFGGFFGGFFECFACFCF<;;BBFFCEE?@FGG2CD:?<3@BE3>*::9)).4EBF(8?AB2-5
@M00200:205:000000000-AKKM3:1:1101:14922:5067 2:N:0:1
TACCGGGGTATCTAATCCCGTTTGCTCCCCTAGCTTTCGCGCCTCAGCGTCAGAAAAGATCCAGCGAGCCGCCTTCGCCACCGGAGTTCCTGTGAATATCAACGCATTTCACCGCTCCACTCACAGTTCCGCTCGCCCCTATCTCCCTCGAGGCCGTCAGTATCTAAGGCAGTTCCACGGTTGAGCCGTGGGATTTCACCCCAGACTTGACAGCCCGCCTACGCGCCCTTTACGCCCAGTACTTGTG
+
CCCCCGGGGGGGGGGGGGGGGGGGGGGGGGGGGGGGGGGGGGGGGGGGGEGGGGGGGGGGGGGGGGGGGGDGGGGGGGGGGGGGGGGGGGGGGGGGGGGGGGGGGGGDGGGGGGGFGGGGGGGGGGGGGGGGGGGG@BG=FGGFGFGFFFG?EGGFFGDEGGEGFFF7FC>AFFFFFFGBFDDFFGGEFGGFFF*CCCGFFFF??@@CEAE<EFGGFGF<?:F@;EBG<DBADB:2?4(,)4<)5::
@M00200:205:000000000-AKKM3:1:1101:7000:5072 2:N:0:1
TACGGGGGTATCTAATCCCGTTCGCTCCCCTAGCTTTCGCGCCTCAGCGTCAGTGTCGGCCCAGCAACCCGCCTTCGCCGCAGGTGTTCCTCTCGATATCTACGCATTTCACCGCTACACCGAGAATTCCAGTTGCCCCTTCCGCACTCTAGCCCCGCAGTCTCAGTTGACCTTTCCGAGTTAAGCCCGGAGATTTCACAATTGACTTGCGGTGGCCGCCTACGCGCCCCTTATGCCAAATCCTGGTGACG
+
CCCCCGGGGGFFFFGGGFGGGGFGGDGGGGGGFGFGFFGFEGGGCFEFFGGDFGFGGGGGGGGGGGGGGDGGGGGGGGFFGGGGGGGGGGEFEGGFFGCEDF?FCC:FA;FFECCBCG?FGCCGFECFFCFC?CFFFAFDAFF@EBGFF>C+>97@DG*9=*/=*BD@FFF>FFAFFED3FCGGAGGFFDGFE6978?GC3=E<A9<>B)361(204C:(41857*.>D),()-))3.5:<434)((.))(
@M00200:205:000000000-AKKM3:1:1101:5714:5086 2:N:0:1
TACAAGGGTATCTAATCCTGTTTGCTCCCCACGCTTTCGCGCCTCAGCGTCAGTTCCGGTCCAGTGAGCCGCCTTCGCCACTGGTGTTCCTCCCAATATCTACGCATTTCACCGCTACACTGGGAATTCCACTCACCTCTCCCGGTCTCAAGCCTCACAGTCTGACAGGCAGTTCCTCGGTTAAGCCGAGGGCTTTCACCCGTCACTTGCAAAGCCGCCTACGCGCCCTTTATACCCAGTTCTACTG
+
CCCCCGGGGGGGGGGGGGGGGGGGGGGGGGGGGGGGGGGEGGGGGGGGGGGGGGF@FEEFGGGFF<FGGGEGGGGFGGGGGGGGGGGGGGGGGGGGGGGGGFFGGGGGE,@FEGGFGGGGG9EGGGGGGFCGGGFGGFGE5D89=9D>8+,ADFFB;E65=ADGCFGD??68**4C+1=5@CG+?EF9>CEB54ADFCF6>2@@?29*4>**0.24:C:,3=@D1:>D7;)5<AF9F2(5)-)-).,
@M00200:205:000000000-AKKM3:1:1101:19617:5088 2:N:0:1
TACCGGGGTATCTAATCCCGTTTGCTCCCCACGCTTTCGCGCCTCAGCGTCAGGAGATGCCCAGAGACCCGCCTTCGCCACCGGTGTTCCTCCCGATCTCTACACATTTCACCGCTACACCGGGAATTCCAGTCTCCTCTGCATCCCTCAAGAACGGCAGTATCAGCCGACGTTTCTCGGTTGAGCCGAGAGATTTCACGACTGACTTGCCATCCCGCCTACGCGCCCTTTACACCCAATACTTGTG
+
CCCCCGGGGGGGGGGGGGGGGGGGGGGGGGGGGGGGGGGGGGGGGGGGGGGGGGGGGGGGGGGGGGGGGFEGGGGGGGGGGGGGGGGGGGGGGGGGGGGGGGGGGGGGGGGGGGGFGGGGGGGGGGGGGGGGGGGGCFGFFGGFGFG<FFG7FFG>>CDFGFEGEFGC5EFFFFFFFFC5FCDGFGGFBGGFFGG>CEC@@27@;;9CEE@FFEGFBGFFFFF>6=>C953:A<A3EFBF0:AA<:3
@M00200:205:000000000-AKKM3:1:1101:14251:5090 2:N:0:1
TACAGGGGTATCTAATCCTGTTTGCTCCCCACGCTTTCGTGCATGAGCGTCAGTGTTGGCCCAGAAGGCTGCCTTCGCCATCGGTGTTCCTCCACATCTCTACGCATTTCACCGCTACACGTGGAATTCCACCTTCCTCTGCCGCACTCCAGCACCGTAGTCTCGAGCGCACTTCCCAAGTTAAGCCCGGGGCTTTCACACTCGACTTGCGACGCCGCCTGCGCACACATTAACCCCAATACTAGTGAGA
+
CCCCCGGGGGGGGGGGGGGGGGGGGGGGGGGGGGGGGGGGGGGGGGFGGGGGGGG,CFGFGGDGCE,ECBGGGGGGGGGGFGGGGGGGGGGEGG@E@5@FGGCGGGGEGGGGGGGFGGGGDFG>EGGFGGCF=A8FGFGFFF8*@BD=FDGGGGGBD,89C7;F5D86?EF59CA5CF6>FG@9+@CFFG>>>EFGF4C*0((299DF*96;>0BEBDD114(<18>C*264))5(;1(40)))--6B?)
@M00200:205:000000000-AKKM3:1:1101:17968:5100 2:N:0:1
TACAGGGGTATCTAATCCCGTTTGCTCCCCTAGCTTTCGCGCCTCAGCGTCAGTGTCGGTCCAGGAAGCCGCCTTCGCCACCGGTGTTCCTCCGGATATCTACGCATTTCACCGCTACACGTGGAATTCCACCTTCCTCTGCCACACTCGAGCCACGTAGTTTCGAGCGCAATTCCCAAGTTAAGCTCGGGGATTTCACACTCGACTTGCGCGGCCACCTGCGCACACTTTACACCCAATACTTGTG
+
CCCCCGGGGGGGGFFGGGGGGGGGGGGGGGGGGGGGGGGGGGGGGGGGGGGGGGGGGGGGGGGGGGGGGGGGDGGGGGGGGGGDGGGGGGGGGGCFGGGGGGGGGGGGGGGGGGGFGGGGGGFGGFGGGGFGGGGGGFGBB?FFGFGFGFFDGGGFAFCFGGFGFFGGFGFBEEAFFFGFGGGGFF@AECE)?ECCFCF<=B;(=:@D<C1199E=6FF(33>DFG)1*25<<AA?G????FFFD<>
@M00200:205:000000000-AKKM3:1:1101:12580:5108 2:N:0:1
TACCGGGGTATCTAATCCCGTTTGCTCCCCTGGCTTTCGCGCATCAGCGTCAATACCGGTCCAGGATGCCGCCTTCGCCACTGGTGTTCCTCCAGATATCTACGCATTTCACCGCTACACCTGGAATTCCACATCCCTCTCCCGGATTCGAGCCCGCCAGTATCGGACGCAGTTCCTCGGTTGAGCCGAGGGATTTCACGTTCGACTTAGCAGGCCGCCTACGCGCCCTTTAAACCCAGTACTTGTG
+
CCCCCGGGGGGGGGGGGGGGGGGGGGGGGGGGGGGGGGGGGGGGGGGGGGGGGCGGGGGGGGGGGGGGGGGGGGGGGGGGGGGGFGGCFGGGGGGGGGGGGGGGGGGGGGFFGGGFGGGFGGGGGGGFGGGGGGGFGFGFFGGFGFGFGEG?CDGFFGDDFGFGDFGGEDDA>CFFFF>EGDGCAGFFBDGFFGG*@CFFDF8;;?;069>9EFDE9D><?::@>8@D592)6<<?C08:4<AFF9?
@M00200:205:000000000-AKKM3:1:1101:24860:5120 2:N:0:1
TACAAGGGTATCTAATCCCGTTTGCTCCCCTAGCTTTCGCTCCTCAGCGTCAATGTCGGTCCAGGATGCCGCCTTCGCCACCGGTATTCCTCCAGATATCTACGCATTTCACCGCTACACCTGGAATTCTGCATCCCTCTCCCGAATTCAAGCCATCCAGTATCACACGCAGTTCCCAGGTTAAGCCTGGGGATTTCACGTGTGACTTAGTTGGCCGCCTACGAGCCCTTTAAACCCAATACTTGTGCGAT
+
CCCCCGGGGGGGGGGGGGGGGGGGGGGGGGGGGGGGGGGGGGGGGGGGGGGGGGGGGGGGGGGGGGGGGGGGGGGGGGGGGGGGGGFGGGGGGGGEGGGGGGGGGGEFEGGGGGGFGGGGGGGGGGGGGFGGGGGEGFGFFEGEG>D=GFGCFGGFFGGFFDEGEFFGFEDFDEF?FFGF<DF?A7FAA?5>5@?CFFGDD)89AE*76<E?E=CCADE2=>D>>GDGGCF)76A1=0833E<C3.))(,(
@M00200:205:000000000-AKKM3:1:1101:22290:5128 2:N:0:1
TACTCGGGTATCTAATCCTATTCGCTCCCCACGCTTTCGTCCATGAGTGTCAGAACTGTTCTAGCACATTGCCTTCGCCTTTGGTGTTCTTCTCGATATCAGCGCTTATTACGACTACACCGAGAATTCCATGTGCCTCTCCCAGTCTCAAGCTAGGGAGTATCGACAGCAGTTCCGAAGTTAAGCTCCGGAATTTAGCCACCGACTTCCCTTGCCACCTGCGGACCCTTTAAACCCAATCATTGTGGGCT
+
CCCCCGGGGGGGGGGGGGGGGGGGGGGGGGGGGGGGGGGFGGGGGGGGGGGGGGGGGFGGGGFGGGGGGFGGGGGGGGGG7FGGGGGGGGGGGGGGFGGGGGFEGGGGGGGGGGGEGFGGGEGGGC9DFGGGGE9EGFGFFFFB=?FFFFGFCGFFFG6?C?DFA?=8BGFD10=FEDCBGFCFFGCF*:C?A+7C6EG)885=ABA46>)*>@GGBFA=(0(25C/909E4CC@DGD?3(5?)97)((((
@M00200:205:000000000-AKKM3:1:1101:16204:5129 2:N:0:1
TACGAGGGTATCTAATCCTGTTTGCTCCCCACGCTGTCGCGCCTCAGTGTCAGCAACGGCCCAGCAGAACGCCTTCGCCACTGGTATTCTTCCCGATCTCTACGCATTCCACCGCTACACCGGGAATTCCATCTGCCCCTACCGTGCTCTAGCTCGCCAGTCTGACCGGCAGCCCCGGAGTTGAGCCCCGGGATTTCACCAGCCACTTAACGGGCCACCTACGCGCCCTTTACGCCCAGTAATTGTGAGAC
+
CCCCCGGGGGGGGGGGGGGFFEGGGGGGGGGGGGEEFFGGF@FEGGFGGGGGGGGGGGGGGGGGGGGGGGGGGGGGGGGDEGGGFFFCEFAFFGGB+CEGGGGGGGGDAFGGF8=AGC=FGGGCGGDFGFAFGGGFCFED?FGDFFGDGFG9;DGEEGGBFGCG@FA>?GBAEBFE98)?FC=FFFGFDGEA>*=*35<;;;F?;;;)9EE?;?EC<GF(::,0-85>7549>?<>C2(.)-)-.6)6<))
@M00200:205:000000000-AKKM3:1:1101:7454:5133 2:N:0:1
TACCAGGGTATCTAATCCTGTTCGCTACCCATGCTTTCGAGCCTCAGCGTCAGTTGCAGACCAGAGAGCCGCCTTCGCCACTGGTGTTCTTCCATATATCTACGCATTCCACCGCTACACATGGAGTTCCACTCTCCTCTTCTGCACTCAAGTTCAACAGTTTCTGATGCAATTCTCCGGTTGAGCCGACGGCTTTCACATCAGACTTATTGAACCGCCTGCACTCGCTTTACACCCAATACCTGTGCGAT
+
CCCCCGGGGGGGGGGGGGGGGGGGGGGGGGGGGGGFFGGFGGGGGGGGGGGDGGGFGFGGGGGGGCGGGGGGGGGGGGGGGGGGGGGGG9EFGGGGGGGGGGGGGEGGCGGGGGGFGGGGGGG8,=DGGGGGGFGGEFGE?,=FGFGFGFFCE3CFFGGFGGFFDFGG?CFDFEF;DBCDGECGFFGD?+@@AEEGAC7CFFEE@FEEA4:*:8:DACEF92:648)):8=<.))(43733@)944))((,
@M00200:205:000000000-AKKM3:1:1101:12757:5134 2:N:0:1
TACTGGGGTATCTAATCCGGTTCGCTCCCCACGCTTTCGCGCCTCAGCGTCAGGAAATGCCCAGAGACCCGCCTTCGCCACCGGTGTTCCTCCCGATCTCTACACATTTCACCGCTACACCGGGAATTCCAGTCTCCTCTGCATCCCTCAAGAACGGCAGTATCAGCCGACGTTTCTCGGTTGAGCCGAGAGATTTCACGACTGACTTGCCATCCCGCCTACGCGCTCTTTATGCCCAATACGTGTG
+
@@CCCFFGGGCFGGDEFAFCGGGG7CF@FFGGECFGFFDEFGGGFFGGC@@FCGGGGDGGFFFEGGGGGGGGGGEDFGGGGGG:CEGGGGGG@:BCEGGGGGFGGGFEFCFGGGCDGG?=EGGGGE@2E8:AGGFF@?F=?,=;EDG586CCGGGEFCG5@C*CEAF65:4@B=AA=9<?:57C?8FA6):5F7@C+7<?;>(63=9<EEEFFEG*27>:6.(0(*)19><A2))-A4(,42(.(.8
@M00200:205:000000000-AKKM3:1:1101:18353:5140 2:N:0:1
TACTCGGGTATCTAATCCTGTTTGCTCCCCTAGCTTTCGCGCCTCAGCGTCAGTACTGGTCCAGGAAGCCGCCTTCGCCACTGGTGTTCCTCCCGATATCTACGCATTTCACCGCTACACCGGGAATTCCACTTCCCTCTCCCAGACTCTAGCCGGGCAGTATAAGATGCCATTCCACGGTTAAGCCGTGGGATTTCACATCAAACTTACCCGACCGCCTACGCGCCCTTTATACCCAGTACTTGTGAGA
+
CCCCCGGGGGGGGGGGGGGGGGGGGGGGGGGGGGGGGGGGGGGGGGGGGGGGGGGGGGGGGGGGGGGGGGGGGGGGGGGGGGGGGGGGGGGGGGGGGGGGFGGGGGCFFGGGGGGFG@FGGGGG@ECGGGGGGGGGGFGFFEGFGFGDGFD=;DG>>BDFFG<FCA7FFGFFFFFFFFGDGGDGFGGDFGGFFGGGFFFECBE>B=EE>@EB2>EEBGADF@;818)957:A<)4)<<:,...4)42-6>
@M00200:205:000000000-AKKM3:1:1101:4390:5144 2:N:0:1
TACGCGGGTATCTAATCCCGTTTGCTCCCCTGGCTTTCGCGCCTCAGCGTCAGTTTCGGTCCAGAATGCCGCCTTCGCCACCGGTGTTCCTCCAGATATCTACGCATTTCACCGCTACACCTGGAATTCCACATTCCTCTCCCGAACTCCAGCCTTGTAGTTTCAGACGCAGTTCCCGGGTTAAGCCCGGGGATTTCCCGTATGACTGACAAGGCAGCCTACCCGCCCTTTAAACCCAATACTTGCGCTC
+
CCCCCGGGGGGGGEFGGFEFFFCFGFFGGGGCFGGGGGGGGGGGDFG?CGGGFFEEFGFGGGFGGCGGGGGGGGEFFGGGCGGDFGGGFGAFFGCGGGCFGEFGD6CCFEGGGEGBDGGGCEGGGGGGGGGGF,?FFFGF5DFE8BGF?*<+,=C9?3C1;+*5;CG?5EF>9;=C>*;*>=4+:D<*)7*))1=F7)+/((6:)).))()16(8*(9A1=@(),*7C)0)).).(;83225))))((((
@M00200:205:000000000-AKKM3:1:1101:18832:5155 2:N:0:1
TACAGGGGTATCTAATCCCGTTTGCTCCCCTGGCTTTCGCTCATCAGTGTCAATGCCGGTCCAGGATGCCGCCTTCGCCACCGGTATTCCTCCAGATATCTACGCATTTCACCGCTACACCTGGAATTCTGCATCCCTCTCCCGGATTCAAGCCATCCAGTATCAGACGCAGTTCCCAGGTTGAGCCTGGGGATTTCACGTCCGACTTAGTTGGCCGCCTACGAGCCCTTTAAACCCAATACTTGTG
+
CCCCCGGGGGGGGGGGGGGGGGGGGGGGGGGGGGGGGGGGGGGGGGGFGGGGGGGGGGGGGGGGGGGGGGGGGGGGGGGGGGGGGGGGGGGGGGGGGGGGGGGGGGGGGGGGGGGEGGGGGGGGGGGGGGGGGGGGGFGFFFGFG>D9FFG?FGGFFGGFGFDGFFGGFCDBFFFCCFGFCGGGFGGFFGGEFGGFFFGF=425@=)54>@<CFGG>CBFD;D3(:BGCF;<C3;5CDD14@CE4;:
@M00200:205:000000000-AKKM3:1:1101:4892:5172 2:N:0:1
TACGGGGGTATCTAATCCTGTTCGCTCCCCACACTTTCGCTCCTCAGCGTCAGGTAATGCCCAGAGAACCGCCTTCGCCACCGGTGTTCCTCCTGATATCTGCGCATTTCACCGCTACACCAGGAACTCCGTTCTCCCCTGCATACCTCCAGTCTGCCCGTATCGAAAGCAAGCCAGGTGTTAAGCACCTGGTTTTCACTCCCGACGCGACAAACCGCCTACGAGCCCCTTATGCCCAATACTTGTG
+
CCCCCGGGFGGGGGGGGGGGGGGGGGGFGGGGGGGGGGGGGGGGGGGGGGGGGGGGGGGGGFGGGGGGGGGGGGGGFCFEGGGGGGGGGGGGGGFFEFCGGFGDFECFGGGDFGGDGGGGGGCCAD,@FGG8=FGG9FEDFGGFGFGF79@FGGGC8DFEDGCF5>9EEGF@FB>FFFGFFEFGFG?AFCE6AECCBCEEF25@((.099@@>FGGBC>12:?),:>G*/8B<>A72:?<0>9<A6)
@M00200:205:000000000-AKKM3:1:1101:21728:5177 2:N:0:1
TACTAGGGTATCTAATCCTGTTTGCTCCCCACGCTGTCGCGCCTCAGCGTCAGCAACAGCCCAGCAGGCCGCCTTCGCCACTGATGTTCTTCCCGATCTCTACGCATTCCACCGCTACACCGGGAATTCCACCTGCCTCTACTGTGCTCAAGCCCGACAGTTTAGAAGGCAGCCCTGCGGTTAAGCCGCAGGATTTCACCCCCTACTTATCAGGCCGCCTACGCGCCCTTTAAACCCAATACTTGTG
+
CCCCCFGGGGGGCFGGGGGGGGGGGGGGGGGGGGGGGGGGDGGGGG?CFEGGEGGGGGGGGGGGGGGGGGGGGGGGGGGGGGFGEGFGGGGGGGGGGGFGGFFFGGGGGGGGGGGFCFGGGGGGGGGCFGGGGFGGGFGEFGGFCDGED7E=DDGFFGGFAC7C@6EFAFFFEFFFFFCBCDDGFG?BBDGE?ACC>@F@D;;@D@ECFFEEF;CE@DF?FFF>9C>C9C)44)-.A<B:FFAA>4)
@M00200:205:000000000-AKKM3:1:1101:26452:5197 2:N:0:1
TACCGGGGTATCTAATCCCGTTTGCTCCCCTGGCTTTCGCGCCTCAGCGTCAATACCGGTCCAGGATGCCGCCTTCGCCACCGATGTTCCTCCAGATATCTACGCATTTCACCGCTACACCTGGAATTCCACATCCCTCTCCCGGATTCAAGCCTCCCAGTCTCGGACGCAGTTCCCGGGTTGAGCCCGGGGATTTCACATCTGACTTAAGAGGCCGCCTGCGCACGCTTTAAACCCAATACTTGTG
+
CCCCCGGGGGGGGGGGGEGGFEFEGEGGGGFGGGEGFFGGECFGGGGGGGGGGGGGGGGGGGGGGGGGFGGGGECGGGG4BFG7FGGFGGGGGGFGCGGFGFFFE>FF;FFFGGGFDF9FGGGGGFGGFD;DFGG@EFGBFFFFGFG=GFGFGGGFFGDAFFEGBF+@5:9=BEFFFFGBFCC<A?CFEDE3>*7;+.=?5E3;<<E76);3@6BCBGE6:80;9CDG**42<B71;120:?B<).8
@M00200:205:000000000-AKKM3:1:1101:20484:5200 2:N:0:1
TACTCGGGTATCTAATCCTGTTCGCTCCCCACGCTTTCGCGCCTCAGCGTCAGTACCGTCCCAGCGAGCTGCCTTCGCCGTTGGTGTTCCTCCTGATATCTGCGCATTCCACCGCTACACCAGGAATTCCACTCGCCTCTTCCGGACTCTAGCCCAGCAGTATCCACCCGCTTTCAAAGGTTGAGCCTTTGACTTTCAGAGCGGACTTACTGGGCCGCCTACGCGCTCTTTATACCCAGTACTTGTG
+
CCCCCGGGGGGGGGGGGGGGGGGGGGGGGGGGGGGGGGGGGGGGGGGGGGGGGGGGGGGGGGGGGGGGGGGGGGGGGGGGGCGGGGGGGGGGGGGGGGGGGGGGGGGGGGGGGGGFGGGFGGGGGGFFGAEGDGGGGFDFFGGDGEGAGFF8;?FFFGGFGGEGFFFGBEAFFBFFFFGFGFFGFGFFFFFFFGGGFFGF@B@BF9;3>>EEEFGGFDE;?3;56:5>5*6.4<AAEB?:A9)6<.3
@M00200:205:000000000-AKKM3:1:1101:10880:5200 2:N:0:1
TACTAGGGTATCTAATCCTGTTTGCTCCCCTAGCTTTCGTGCCTCAGTGTCAGGAGTTTTCCAGGGACTCGCCTTCGCCACTGGTGTTCTACTTGATATCTACGCATTTCACTGCTACACCAAGTATTCCAGTCACCCCTCAAACCCTCGAGCAAGGTAGTTTCCAATGCCATTTCCGAGTTGAGCCCGGAGCTTTCACATCCGACTTACCTACCCACCTACGCACCCCTTAAACCCCATACTTGTGAGAC
+
CCCCCGGGGGGGGGGGGGGGGGGGGGGGGGGDEFGGGGGGGGGGDGGGGGGGGC@C6C@@FGGGDEGG<EGGGGGGGGGGC,EFGFFGGCGDAGGGFGGGCFFGGGGGGGGGGGGCGGFGGG>E?EEGGGFFGD+@A?GDEG88F9CDGFGGG>FF?==DF8;F;D9D6D6DFFDFFDG>DEFCFF,:98C>BFFDFFG*;5:8888>70=**)358CBB24)97>BG4<()4**7=(8((0)9)/)1)))
@M00200:205:000000000-AKKM3:1:1101:13611:5204 2:N:0:1
TACAAGGGTATCTAATCCCGTTTGCTCCCCTGGCCTTCGTGCCTCAGCGTCAGTTGCTGCCCAGAGATTCGCTTTCGCCACTGGCGTTCCTTACGATATCTACGCATTTCACTGCTACACCGTAAATTCCAATCTCCTCTACAGAACTCGAGCGAAGCAGTATTGAATGCAATTTTGAGGTTAAGCCCCAAGATTTCACATCCAACTTACTCTACCGCCTACGCACACTTTAAACCCAATACTTATG
+
CCCCCGGGGGGGGGGGGGGGGGGGGGGGGGGGGGGGGGGGGGGGGGGGGGGGGGGGFFGGGGGGGGGGGGGGGGGGGGGGGGGGGGGGGGGE=FDGGGGGGGGGGGGGFGGGGGGBDGGEGDGFCCCFGGGGGGGGGFGFFGGFFDFEGFG>GGGFFEFBDDFGFFGGF8DDFEF++?D5>DDFC77@BGE6*,99CAEFE@C@BEFF*8;A*;D<A>ADFF=ADEDG8C3E<=35E??8.=)))).
@M00200:205:000000000-AKKM3:1:1101:24749:5205 2:N:0:1
TACAAGGGTATCTAATCCTGTTTGCTCCCCACGCTGTCGCGCCTCAGTGTCAGCAACGGCCCAGCAGAACGCCTTCGCCACTGGTATTCTTCCCGATCTCTACGCATTCCACCGCTACACCGGGAATTCCATCTGCCCCTACCGTGCTCTAGCTCGCCAGTCTGACCGGCAGCCCCGGAGTTGAGCCCCGGGATTTCACCAGCCACTTAACGGGCCACCTACGCGCCCTTTAAACCCAATACTTGTG
+
CCCCCGGGGGGGGGGGGGGGGGGGGGGGGGGGGGGGGGGGGGGEGGGGGGGGGGGGGGGGGGGGGGGGFGGGGGGGGGGGGGFGGGGGGFFGGGGGGGGGFGGGGGGGGFGGGGEFGGGGGEGGCGGGGGGGGG?GA?FDFFEFFFD=FFGGGFGF>CCEGGFGFFG>AGFFFFEFEB4?F@CFFGEFFGDFDEFGFFGFFFFDFFFFE<A?B?GG?FF?:?::9EBGG*8B2:<:EFBF).)..6)
@M00200:205:000000000-AKKM3:1:1101:9941:5238 2:N:0:1
TACTGGGGTATCTAATCCCGTTCGCTCCCCTGGCTTTCGTGTCTCAGCGTCAGCACACTCCCAGCTACCTGTTTTCACCATGGGCGTTCCAGATGATATCTACGCATTTCACCGCTCCACCATCTGTTCCGGTAGCCCCTAAGTGGCTCAAGACCGCCAGTATACCAAGCGGTTCCACGGTTAAGCCGTGGGATTTCACAAGGTACTTAACGACCCGCCTACACACGCTTTAAACCCACTCCTTGTG
+
CCCCCGGGGGGFGGGGGGGGGGGGGGGGGGGGGGGGGGGGGGGGGGGGGGGGGGGGGGGGFGFGGGGGGGGGGGGGFGFGGGFFGGGGGGGGGGGGGGGGGGGGGGGGGGGGGGGFGGGGGGGGAFGGGGGGGGGG=DG5?EGF8DDFGFGDGGF>DEGFGGFGED8=?FD1:=FAFFG5FCGFFGFBDGGFFFGGFAFC39B>EC6>76>@DFEC2C>1((/0)38D*:()<47/*:2(,/74<6?
@M00200:205:000000000-AKKM3:1:1101:17553:5246 2:N:0:1
TACGGGGGTATCTAATCCCGTTTGCTCCCCTAGCTTTCGCGCCTCAGCGTCAGTGTCGGTCCAGGAAGCCGCCTTCGCCACCGGTGTTCCTCCGGATATCTACGCATTTCACCGCTACACCCGGAATTCCGCTTCCCTCTCCCGAACTCAAGCCCGTCAGTTTCCCGTGCCATTCCTCAGTTGAGCCGAGGGATTTCACACGGGACTTATCGGACCGCCTACGCGCCCTTTACGCCCAATACTTGTGAGA
+
CCCCCGGGGGGGGGGGGGGGGGGGGGGGGGGGGGGGGGGGGGGGGGGGGGGGGGGGGGGGGGGGGGGGGGGGDGGGGGGGGGGGGGGGGGGGGGEGGGGGGGGGGGGGGGGGGGGFGFFDFGGGGGGGGGGGGGGGGFDCFGGFCDGFGFGCFFGDDGGBGGFG<AGEBGFFF4FFFFF6<C+=AFC>BGGFE=C6FFG?;B@@FFB?D<<?0:EG9DE:::?:0?DD>7:4<?0222((.529<424)-
@M00200:205:000000000-AKKM3:1:1101:12628:5253 2:N:0:1
TACTGGGGTATCTAATCCCATTCGCTCCCCTAGCTTTCGTCTCTCAGTGTCAGTGTCGGCCCAGCAGAGTGCTTTCGCCGTTGGTGTTCTTTCCGATCTCAACGCATTTCACCGCTCCACCGGAAATTCCCTCTGCCCCTACCGTACTCCAGCTTGGCAGTTTCCACCGCCTGTCCAGGGTTGAGCCCTGGGATTTGACGGCGGACTTGAAAAGCCACCTACAGCCGCTTTACACCCAACACTTGTG
+
CCCCCGGGFGGGGGGGGFFGFFGGGGGGGGGGGFGGGGGFGGGGGGGGGGGGGGGGGGGGCGGGGGGGGGGFGGGGGGGG@FGGGFGGGGGGGGGG:CCFGDFGCEGDFGGGFBCA>FGGGGGGGGGFG8EGG?CCEF?5FGGFGFGDGFGGDFDFDGGFFFFGEFFFDGEFFE?CFFGFGGD5ACEF9CGFF?EFAAFDAA@6;>>@;44@)3C*(8F@EF@F)*8519:AFFB?E1:(-,-.4.3
@M00200:205:000000000-AKKM3:1:1101:4868:5276 2:N:0:1
TACCAGGGTATCTAATCCTGTTTGCTCCCCTAGCTTTCGCGCCTCAGCGTCAGTACTGGTCCAGGAAGCCGCCTTCGCCACTGGTGTTCCTCCCGATATCTACGCATTTCACCGCTACACCGGGAATTCCACTTCCCTCTCCCAGACTCTAGCCGGGCAGTATAAGATGCCATTCCACGGTTAAGCCGTGGGATTTCACATCAAACTTACCCGACCGCCTACGCGCCCTTTACACCCACTCATTGTGAGCT
+
CCCCCGGGGGGGGGGGGGGGGGGGGGGGGGGGGGGGGGGGGGGGGGGGGGGGGGGGGEFGGDFGGFCCFDGGGGGGGGGEGFGGGGGGGGGGGGGGGGGGGGGGGGCG8CDDFDGFDG9FFGGCFCFGGGGGFECFDFGFFFGFD*DEGFG?AFCB5CDFGDC@*3<ACG5@FFFFA5CBF89FFGGE9DC?*=CC9*=/A=*>4=@==4@(69EGFDE;;@F>0C:D7C?):)438?B(4()....)6()
@M00200:205:000000000-AKKM3:1:1101:10426:5299 2:N:0:1
TACGGGGGTATCTAATCCTGTTTGCTCCCCACGCTTTCGTGCCTCAGCGTCAGTATCGGGCCAGTGAGCCGCCTTCGCCACTGGTGTTCTTGCGAATATCTACGAATTTCACCTCTACACTCGCAGTTCCACTCACCTCTCCCGAACTCAAGATCTTCAGTATCAAAGGCAGTTCTGGAGTTGAGCTCCAGGATTTCACCCCTGACTTAAAGACCCGCCTACGCACCCTTTACACCCAATCCTTGTGAGA
+
?CCCCGGGGGGGGGGGGGGGGGGGGGGFGGEFGGGGGGGGGGGGGGGGGGGEGFDFGGGGGGGGGGGGGGGGGGGDFGGGGGGGGFGGGGECFGGGGGGFCAFGGGGGGEEFGGGFGGGFDDBECGGGGFGGCFGGGBCEFGGDEFGFGFGCFFGFFGGFFFFGFFGGFGFAFCFFFFGFGCCCFGG*;DGFF?7CFEDBF@=2:B=<CEFEFFDF(::7<8?F@5>DCC@EEEE(:<BF0(-:9<?AFF
@M00200:205:000000000-AKKM3:1:1101:21481:5299 2:N:0:1
TACGAGGGTATCTAATCCTGTTTGCTCCCCACGCTTTCGCGCCTCAGCGTCAGTACCAGTCCAGTGAGCCGCCTTCGCCACTGGTGTTCCTCCACATCTCTACGCATTTCACCGCTACACGTGGAATTCCGCTCTCCTCTTCTGCACTCAAGTCTCCCAGTTTCCAGTGCGTCACGGGGTTGAGCCCCGCACTTAGACACCAGACTTAAGAAACCGCCTGCGCGCGCTTTAAACCCAATACTTGTG
+
CCCCCGGGGGGGGGGGGGGGGGGGGGGGGGGGGGGGGGGGDGGGGGGGGGGGGGGGGGGGGGGGGGAGGGGGGGGGGGGGGGGGGGGGGGGGGGGGGGGGGFGGGGGGGGGGGGGFGGFGGGGGDGDFGGGGGGGCGFGFFGGFGFGFGFD8>=FFFGGFGGEGFFGDBCBDEA>EBB+@EGGGFFFEFG9BF?=:>>GFFB929><*>C=;BDFE6C=?;6;B>?BD**6<<A:-*,.)84A><:
@M00200:205:000000000-AKKM3:1:1101:12564:5315 2:N:0:1
TACGAGGGTATCTAATCCTGTTTGCTCCCCACGCTGTCGCGCCTCAGTGTCGGCTATTGAGCCCTTACGAGCTCACCGCCCAGCAGACCGCCTTCGCCACTGGTGTTCTTCCGGATCTCTACGCATTCCACCGCTACACCCGGAATTCCATCTGCCTCTACGGTGCCCTAGCGACACAGTTGCCACGGCCGATCCGGAGTTGAGCCCCGGACTTTCACCACAGCCTTATGCCGCCACCTACGCGCCCTTT
+
CCCCCGGGGGGGGGGGGGGGGGGGGGGGGGGGGGGGGGGGGGGGGGGGGGGGGGGGGGGGGGGGGGGGGGEGGGGGGGGGGGGGGFGGGGGGGGGGGGEGGGGGGGFGGGGGGEGFGGGGGGGGGGGGGGGGGGGE>DF<@EGFGFGFFF,CFGGFFFGFGGFGCFGGFGFFFFEFFFGFGGGGFGG4ADEDEGE5:(2;DFC84=<D;BFB079<<FFDFF<F?AB=GCAFFFFFG07?F?>6197(1)
@M00200:205:000000000-AKKM3:1:1101:19338:5334 2:N:0:1
TACAAGGGTATCTAATCCTGTTTGCTCCCCTAGCTTTCGCGCCTCAGCGTCAGTACTGGTCCAGGAAGCCGCCTTCGCCACTGGTGTTCCTCCCGATATCTACGCATTTCACCGCTACACCGGGAATTCCACTTCCCTCTCCCAGACTCTAGCCGGGCAGTATAAGATGCCATTCCACGGTTAAGCCGTGGGATTTCACATCAAACTTACCCGACCGCCTACGCGCCCTTTATCCCCAATACTTGTG
+
CCCCCGGGGGGGGGGGGGGGGGGGGGGGGGGGGGGGGGDGGGGGGGGGGGGGGGGGGGGGGGGFGGGGGGGGGGGGGGGGGGGGGGGGGGGGGGGGGGGGGGGGGGGGGGGGGDGEGGGGFGGGGGGGGGFGFCGGGBFBFFGFGFGFGFD8EGGFBEGFGG7DEFCC77?CFFFFFFGBFGGFFG6B>7CEFFGCFEFE4BFFEEEEEEE25@EE9CD1(,;;9E:D9>?A4<)4@?0(.526258
@M00200:205:000000000-AKKM3:1:1101:21319:5334 2:N:0:1
TACCCGGGTATCTAATCCTGTTTGCTCCCCACGCTGTCGCGCCTCAGCGTCAGCAACGGCCCAGCAGACCGCCTTCGCCACTGGTGTTCTTCCCGATCTCTACGCATTCCACCGCTACACCGGGAATTCCATCTGCCTCTACCGTGCTCGAGCTCGTCAGTCTTACCAGACTTCCCGGAGTTGAGCCCCGGGGTTTCACCGGCAACTTAGCGAGCCGCCTACGCGCCCTTTAAGCCCAATACTTGTGAGCT
+
CCCCCGGGGGGGGGGGGGGGGGGGGGGGGGGGGGGGGGGGGGGGGGGGGGGGGGGGGGGGGGGGGGGGGGGGGGGGGGGGGGGGGGGGGGGGGGGGGGGGGGGGGGGGGFGGGGGFDGGGGGDEEEGGGGGGFFGGGFGFFGGFG6DCGDG6CDGFFGGFGGFGFFGGFGFBFFFFFFD;FG7+;CFFF4EBBCEDFCFFD9BFFF0<<<B>FFGG>5D?14<@1CEG)28-4497F:?(47<AAF>:4(-
@M00200:205:000000000-AKKM3:1:1101:17296:5340 2:N:0:1
TACTGGGGTATCTAATCCCGTTTGCTCCCCTAGCTTTCGCGCCTCAGCGTCAGATACGGGCCAGTAAGCCGCTTTCGCCACCGGTGTTCCTCCAGATATCTACACATTTCACCGTTCCACCTGGAGTTCCACTTACCCCTCCCGTCCTCGAGCCCGCCAGTATCGGATGCCGTTCCCCGGTTGAGCCGGGGGATTTCACAACCGACTTAACGAGCCGCCTACGCGCCCTTTAAACCCACTACTTGTGAGA
+
CCCCCGGGGGGGGGGGGGGGGGGGGGGGGGGGGGGGGGGGGGGGGGGGGGGGGGGGGGGGGGGGGGGGGGGGGGGGGGGGGGGGGGGGGGGGGGGGGGGGGGGGFFGGGGGGGGGEGFGGGGGGGGGGGGGGGGGG@FGFEGGFGFGFGFGGBDGFFGGBGGFGA5@8BGFFFFF5AFGD:EGFFGGFEGGF:=FC=<FC=@FFFF0?):AF:18C;GD?(41>1:0C)249A<21A?((4>4<<F0)-6
@M00200:205:000000000-AKKM3:1:1101:19883:5342 2:N:0:1
TACACGGGTATCTAATCCTGTTTGCTACCCACGCTTTCGCTCCTCAGCGTCAGTACTGGCCCAGAGCACCGCCTTCGCCACCGGTGTTCCTCCTGATATCTGCGCATTTCACCGCTACACCAGGAATTCCGTGCTCCCCTACCAGACTCAAGCCACAGCAGTATCGGATGGCGTCTCGGGGTTGAGCCCCGAGTTTTCACATCCGACTTACTGAGCCGCCTACGAGCTCTTTAAACCCAATACTTGTG
+
CCCCCGGGGGGGGGGGGGGGGGGGGGGGGGFCGGGEGGGGGGGGGGGGGGGGGFGGGGGGGFGGGGGGFGGGGGGGFGFEEGGGGGFGGGGGGGGGGGFGGGGGEGFFCDGGGGG5DFGGGGGGGGGGGGGGDGGEC9>DFGGFGFFFGFGGEGDFFFGFGGFGFDGGFGFFB5B?FFG5@CDDFCFAF4EAEC=+=CGEFFFFFD@9?EFFFE6C;D>;733=;=>5FF)2<B>AA:2:B:4><4:4
@M00200:205:000000000-AKKM3:1:1101:21583:5345 2:N:0:1
TACGCGGGTATCTAATCCCGTTTGCTCCCCACGCTTTCGCGCCTCAGCGTCAGTCTCCGTCCAGCGGGCCGCCTGCGCCACCGGTGTTCCTCCTGATCTCTACACATTTCACCGCTACACCAGGAATTCCACCCGCCTCTCCGGGACTCAAGAGCCGGAGTCTCGAGCGCCGTTCCCGGGTTGAGCCCGGGGCTTTCACACCCGACTTCCGACCCCGCCTACGCGCCCTTTAACCCCAATACTTGTGAGAC
+
CCCCCGGGGGGGGGGGGGGGFGGGGGGGGGGGGGGGGGGGGGGGGGGGGGGGGGFGGGGGGGGGGGGEFGGGGGGGGGGGGGGGFGGGGGGGGGGG?F;FFGGGGGGGGGGGGGGFGGDGGGGGGFCFGGGCFGGGGFGCFGGBE>D=FFG4DFGFFGD6*C;:06DEFGDBFFFFFF3>G=DF@F757<CD>5*9?:FA??;69900<<:BFFDG153(833<9EFG)*.):))4;6(3,84:9))..))
@M00200:205:000000000-AKKM3:1:1101:19450:5363 2:N:0:1
TACAAGGGTATCTAATCCTGTTCGCTCCCCACGCTTTCGCGTCTCAGCGTCAGTACCGTCCCAGAGAGCCGCCTTCGCCACGGGTGTTCCTCCCGATATCTGCGCATTTCACCGCTACACCGGGAATTCCACTCTCCTCTTCCGGACTCTAGCCAGACGGTTTCCACCGACGTCTCGAGGTTGAGCCTCGAGTTTTCACACCGGACCTGTCTGGCCGCCTACACGCACTTTATGCCCAGTACTTGTG
+
CCCCCGGGGGGGGGGGGGGGGGGGGGGGGGGGGGGGGGGGGGGGGGGGGGGGGGGGGGGGGFGGGGGGGGGGGGGGGGGGGGGGFGGEGGFGGGGGGGGGGGGGGGGGGGGGGGGFDGG<DEGGGGGGGGGGGDFGGFGFFGFBG5DAGBC=@CFFFGGFCD=C;A;>>EEA5>FFFFGEEGFFFFG4AGEA4:?FFE?<(/:B911636:<4<FF>D>B6.,.(*)1)22<AB<2;::(44<<2))
@M00200:205:000000000-AKKM3:1:1101:17069:5364 2:N:0:1
TACAAGGGTATCTAATCCTGTTTGCTCCCCACGCTTTCGCACCTCAGCGTCAGTACCGGGCCAGTGAGCCGCCTTCGCCACTGGTGTTCTTGCGAATATCTACGAATTTCACCTCTACACTCGCAGTTCCACTCACCTCTCCCGGACTCAAGCTTCTCAGTATCAAAGGCAGTTCTGGAGTTGAGCTCCAGGATTTCACCCCTGACTTAAAAAGCCGCCTACGTTCGCTTTATACCCAATACTTGTGAGA
+
CCCCCGGGGGGGGGGGGGGGGGGGGGGGGGGGGGGGGGGGGGGGGGGGGGGGGGGFGGGGGGGGGGGGGGGGGGGGGGGGGGGGGGGGGGGGGGGGGFGGGGGGGGGGGFGGGGGFGGGGGGGGGGGGGGGGGGGGGFGEFGGDG>DAFFGDGGGFDFFFDD*7C?FGACFFFFFFFAFAFF8FFGGFFGGFFGGGAEGFFFFFFFFFFE4<7=FG@DF>@B98(=>)5>D<5??7E4((/63?99)9?C
@M00200:205:000000000-AKKM3:1:1101:17610:5365 2:N:0:1
TACGGGGGTATCTAATCCTGTTTGCTCCCCACGCTTTCGCGTCTCAGCGTCAGTAACGTCCCAGCGAGCTGCCTTCGCAATTGGTGTTCCTCCTGATATCTGCGCATTTCACCGCTACACCAGGAATTCCACTCGCCTCTTCCGTACTCTAGCCCGACAGTATCCACCGGCTTTCGAGGGTTGAGCCCCCGACTTTCACAGCGGACTTACCGGACCGCCTACACGCGCCTTAAACCCAATACTTGTG
+
CCCCCGGGGGGGGGGGGGGGGGGGGGGGGGGGGGGGGGGGGGGGGGGGGGGGGGGGGGGGGGGGGGGGGGGGGGGGGGGGGGFGGGGGGGGFGGGGDGGGGGGGGGGGGGGGGDGFGGFGGGGCFGFGGGGGGGCGEFGFFGGFGFGFGFGGGDFEFGG5EGF7EFG>9C@BFFFFFFG4FGDCFGGFFGGFFGGGFED3@@;;BFFFBFF?F0EEFGFFFB:53=5))14?A..8E?BF77<ADAF
@M00200:205:000000000-AKKM3:1:1101:18385:5370 2:N:0:1
TACTGGGGTATCTAATCCTGTTCGCTCCCCTAGCTTTCGCGCCTCAGCGTCAGGTAAGGCCCAGAGATCCGCCTTCGCCACCGGTGTTCCTGATGATATCAACGCATTTCACCGCTCCACCATCAGTTCCGCTTACCTCTGTCTCCCTCAAGCACTGCAGTATCGGGCGCAATTCCTCGGTTGAGCCGAGGGCTTTCACACCCGACTAACAGCGCCGCCTACATACCCTTTATACCCAATACTTGTG
+
CCCCCGGGGGGGGGGGGGGGGGGGGGGGGGGGGGGGGGGGGGGGGGGGGGGGGGGGGGGGGGGGGGGGGGGGGGGGGGGGGGGGGGGGGGGGFGGGGGGGGGGGGGGGGGGGFGGFGGGGGGGGGFGGGGGGGGGGGFGFFGGFGFGFGFGGGGGFFGGFGGFGFFGGFGEBFFFFFFGFGGGGFGGDBDE>EGGGFFGEF@@F@BF>@E;<@9CEBGFF?FFFBGFGCCDFF2)58,-880):>A?
@M00200:205:000000000-AKKM3:1:1101:15684:5376 2:N:0:1
TACAAGGGTATCTAATCCTGTTTGCTCCCCACGCTTTCGCGCCTCAGCGTCAGTGTCGGTCCAGATGGCTGCCTTCGCCCTCGGTGTTCTTCCCAATATCTACGAATTTCACCTCTACACTGGGAATTCCACCATCCTCTCCCGAACTCGAGTCGACCCGTCTCAAATGCGGTTCCCAGGTTGAGCCCGGGGCTTTCACATCTGACGCGGCCGACCGCCTACGCGCCCTTTAAACCCAATACTTGTG
+
CCCCCGGGGGGGGGGGGGGGGGFGGGGGGGGGGGGGGGGGGGGGGGGGGGGGGFGGGGGGGGGGGGGGGGGGGGGGGGGGGGFFFGGGGGGGGGGGGGGGGGGGGCFDGGGGGGGFFGDGGGGGGGGFFGGGGGGGGFGFFGGFDBDDFFG>FGGFFGD9CDDFBFGGFGBAEBFFFFG5DFF*9DFFBDD4>CC6F<C*7@E4?EF?@96>;9EGFG5(3,(0-2>C)2).).5:G?1:?FA<<A?
@M00200:205:000000000-AKKM3:1:1101:14127:5386 2:N:0:1
TACTGGGGTATCTAATCCTGTTTGCTCCCCACGCTTTCGCACATGAGCGTCAGTATTGGTCCAGGAAGTCGCTTTCGCCACTGATGTTCCTTCAGATATCTACGCATTTCACCGCTACACCTGAAATTCCACTTCCCTCTCCCATACTCTAGCTAGACAGTCTCGAATGCAGTTCCCAGGTTAAGCCCGGGGATTTCACATCCGACTTGAAAAGCCGCCTACGCGCACTTTAAACCCAATCCTTGTGAGA
+
CCCCCGGGGGGGGGGGGGGGGGGGGGGGGGGGGGGGGGGGCFGGGGGGGGGGGGGGGGGGGGGGGGGGGGGGGGGGGGGGGGGGGGFGGGGGGGGGGGGGGGGGGGGGGFGGFGDEGGGGGGDFGGDGGGGGGGGEFFGDFGGFGFGDGFG=FGGFFGGFGG*?56DFFGFBFFFFFFFFGGG7FCGFFGGFFGGGFFGF<@D=A=@>C9@E*.>DA45/(08:@D>5CCAE5>A=CD;((/)79>E3?3
@M00200:205:000000000-AKKM3:1:1101:22860:5388 2:N:0:1
TACAAGGGTATCTAATCCTGTTTGATCCCCACGCTTTCGTGCCTCAGCGTCAATAATGGCTTTGTGAGCTGCCTTCGCAATCGGTGTTCTATGACATATCTAAGCATTTCACCGCTACATGTCATATTCCGCCCACATCAAACATATTCAAGATCGACAGTATCAATGGCAGTTCTGTTGTTAAGCAACAGGCTTTCACCACTGACTTATCAATCCGCCTACGCACCCTTTAAACCCAGTACTTGTG
+
CCCCCGGGGGGGGGGGGGGGGGGGGGGGGGGGGGGGGGGGGGGGGGGGGGGGGGGGGGGGGGGGGFGGGGFFGGGGGGGGGGGGGGGGGGGGGEGGGGGGGGGGGGGGGGGGGGGFGGGFAFFGGGGGFGCEDEDGGFGFFGGFGFGFGFGFGGGFFGDFGGFG*3?EFF5@FDFFFFGFGGGGFFGDFGF6?8=DFCFE58EFEFF77CA=EFGF>GF9A@AD9C9;;;5AAC@=C@D6CFFEE83
@M00200:205:000000000-AKKM3:1:1101:6309:5393 2:N:0:1
TACCAGGGTATCTAATCCTGTTTGCTCCCCACGCTTTCGTGCATGAGCGTCAGTGTTGGCCCAGAGGGCTGCCTTCGCCATCGGTGTTCCTCCACATCTCTACGCATTTCACCGCTACACGTGGAATTCCACCCTCCTCTGCCACACTCCAGCACCACAGTTTCGAGCGCAATTCCCAAGTTAAGCCCGGGGCTTTCACACTCGACTTGCGGCGCCGCCTGCGCCCCCTTTATACCCTACATATG
+
CCCCCGGGGGGGGGGGGGGGGGGGGGGGGGGGGGGGGGGEDGGGAGFGGGGGGGF@FFGGGGEGGGGGGGGGGGGGGGEEECGEFFEGGGGGFFFGGFGGGGGCGGGGGGGGGGGFGGGGE?,@FEFGGGGGGE?FC0@DDGGFGFGFGFFFGGGFB+=DG+DGDF?+@EBBFEAFF8:FFF7+?EFFFD5/5=CCFEFFE4>>BFFF9E/5>@ECBGE@1:>B(/75/9?A4-:A+2:2())).
@M00200:205:000000000-AKKM3:1:1101:26771:5409 2:N:0:1
TACGCGGGTATCTAATCCTGTTTGCTCCCCACGCTTTCGCGCCTCAGCGTCAATCATCGTCCAGGTCAGCGCCTTCGCCACTGGTGTTCCTCTCGATATCTACGAATTTCACCTCTACACCGGGAATTCCCTGACCCCCTCCGAGATTCAAGCGAAGCAGTTTTGTATGCAAATCCTAGGTTGAGCCCAGGGCTTTCACATCCAACTTGCTTCGCCGCCTACGCGCGCTTTAAACCCAATAATTCACAGA
+
CCC8CGGGGGFGGGGGGGGGGGGGGGGGGGGGGGGDGGGGGGGGGGGGGGGGEC@<<CA6BFEG?CFGFGG7@FGGFGG7C8FGGGGGGGGG,AFGGGGG,@FG=EGFFGGGG9FDDEGGGG7EEEGGG,=9+6+@ADGB>EGB6??CGFGGGGG*9C96=;*<)9EGFG+*1AA4BFGFGFFGFGCFFFCB>CCFFFGC4>2).7;>4C6>E6EE9DB0?D@>>E)>)18<ADF2C:07))-)))).)(
@M00200:205:000000000-AKKM3:1:1101:8752:5413 2:N:0:1
TACTGGGGTATCTAATCCTGTTCGCTCCCCTAGCTTTCGCGCCTGAGCGTCAGGTAAGGCCCAGAGATCCGCCTTCGCCACCGGTGTTCCTCCTGATATCTGCGCATTTCACCGCTACACCAGGAATTCCGATCGCCCCTACCTACCTCTAGCCTGACAGTATCGAATGCAGTCACGGGGTTGAGCCCCGGGATTTCACACCCGACTTGCCACACCGCCTGCGCGCCCTTTAAACCCAGTACTTGTGAGCT
+
CCCCCGGGGGGGGGGGGGGGGGCGGGGGGGG<FGGGGGG>EGGGGFFGGGGGGFFFEFGGGGGG8EFGG9@FCFGGCFB:,ACGFEGGGEFGFFGGGGGGGGGGGGGGGGGGGGGFDGGGGGEEFGCFGGGD8=+@A*@=9DFF9DFEGBFGG?F*;EGFGCEGFF+ACGCEF@A?A0;?FGD>FG:>BDE>):;FFEGFED2:9@F;83(/./:C;DFF@@9FFG)9><4<26<7CB(.:AA)).8A:()
@M00200:205:000000000-AKKM3:1:1101:25811:5418 2:N:0:1
TACCAGGGTATCTAATCCTGTTCGCTCCCCACGCTTTCGTGCCTCAGCGTCAGTTACAGCCTAGTAAGCTGCCTACGCAATCGGTGTTCTTGATGGTATCTATGCATTTCACCGCTACACCATCAATTCCGCCTACCTCGTCTGTACTCAAGCCTTACAGTATCAATGGCAGTTCCATCGTTGAGCGATGGGCTTTCACCACTGACTTATAAGGCCGCCTACGCACCCTTTAAGCCCAGTACTTGTG
+
CCCCCGGGGGGGGGGGGGGGGGGGGGGGGGGGGGGGGGGGGDGGGGGFGGGGGGGGGGGGGGGGGGGGCFGGGGGGGGGGGGGGGGGGGFGGGFFGGGFGFGFGFFFGGGFFGGGFGGGCFFGGFGGGGFGGDGGGFFF>5EGFGFDDFFGGGGGFFGGFGGFGEFGGBFFFFEFFFFGFFF6DFFGFFDEFFFFGFFGFEDFFFFEC5EEFE@FFA>BDA4=*55?C983E5@*065(.7A3<C.)
@M00200:205:000000000-AKKM3:1:1101:14616:5425 2:N:0:1
TACGCGGGTATCTAATCCTGTTTGCTCCCCACGCTTTCGCGTCTCAGCGTCAGTAACGTCCCAGCGAGCTGCCTTCGCCATAGGTGTTCCTCCCGATATCTGCGCATTTCACCGCTACACCGGGAATTCCACTCGCCTCTTCCGAACTCTAGTCCGGCAGTATCGACCGGCATCCCAGGGTTGAGCCCTGGACTTTCACAGCCGACTTACCGGACCGCCTACACGCTCTTTACACCCAGTACTTGTG
+
CCCCCGGGGGGGGGGGGGGGGGGGGGGGGGGGGGGGGGGGGGGGGGGGGGGGGGGGGGGGGGGGGGGGGGGGGGGGGGGGGFGFGGGGGGGGFGGGGGGGGGGGGGGGGGFGG>E>DGGGGEGGGGGGGGGGGGGGGFDEFGGFGEDDGFG=@DGFFGGFFF?G=9DGBGFF>EFFA;C>CA)CAGGFFGGFFGFGFCGFA?FFF>B<BA??(7CC9DE?BFB?38.7*2<)5).3E1(..66).4:
@M00200:205:000000000-AKKM3:1:1101:17212:5433 2:N:0:1
TACTGGGTATCTAATCCTGTTTGCTCCCCACGCTGTCGCGCCTCAGCGTCAGCAACGGCCCAGCAGACCGCCTTCGCCACTGGTGTTCTTCCCGATCTCTACGCATTCCACCGCTACACCGGGAATTCCATCTGCCTCTACCGTGCTCGAGCTCGTCAGTCTTACCAGACTTCCCGGAGTTGAGCCCCGGGGTTTTACCGGCAACTTAGCGAGCCGCCTACGCGCCCCTTACACCCAATACTTTCG
+
CCCCCGGGFFGGGFFGGGGGGGGGGGGGGGGFGGGGGGGGGGGGGGGGGGGGGGGGGGGGGGGGGGGGGGGGGGGGGGGGGFFFGGGGGGGGGGGGGGGGFGGGEGGGFGGGGGDFGAGGGEG8FGGGCEGGG8=FCF8DFGCFGDDDCD7DEGD>DEGFFCE;AADDFGF*?6AEEF4:F9C94CC>>75>5EC5+7?61>6;<344;A1;11C5;G@(401>>GE3DG)3).49*4.24A)))-
@M00200:205:000000000-AKKM3:1:1101:8819:5434 2:N:0:1
TACACGGGTATCTAATCCTGTTTGCTCCCCACGCTTTCGAGCCTCAGCGTCAGTAATGGACCAGTATGTCGCCTTCGCCACTGGTGTTCTTCCGAATATCTACGAATTTCACCTCTACACTCGGAGTTCCACATACCTCTTCCATACTCAAGATAGCCAGTATCAAAGGCAATTCCAAGGTTGAGCCCTGGGCTTTCACCTCTGACTAAACTATCCGCCTACGCTCCCTTTAAACCCAATACTTGTG
+
CCCCCGGGGGGGGGGGGGGGGGGGGGGGGGGGGGGGGGGGGGGGGGGGGGGGGGGGGGGGGGGGGGGGGGGGGGGGGGGGGGGGGGGGGGGGGGGGGGGGGGGGGFF@GFDFGGGFGGGGGGGGFEECEGGGGGGGFFADFGGFGF8EGFGGGCGFFFGFCFFGFFGGFC*:DDFFF9DDFGFGDF8DFGGFA6CCFEGFF@FEFF<E@5)>CAFG=FED9)0@AGBGFD@ECEEDC@22>=5@*/7
@M00200:205:000000000-AKKM3:1:1101:16975:5475 2:N:0:1
TACTAGGGTATCTAATCCTGTTTGCTCCCCACGCTTTCGAGCCTCAGCGTCAGTAATGGACCAGTATGTCGCCTTCGCCACTGGTGTTCTTCCGAATATCTACGAATTTCACCTCTACACTCGGAGTTCCACATACCTCTTCCATACTCAAGATAGCCAGTATCAAAGGCAATTCCAAGGTTGAGCCCTGGGCTTTCACCTCTGACTAAACTATCCGCCTACGCTCCCTTTACGCCCAGTACTTGTGAGA
+
CCCCCGGGGGGGGGGGGGGGGGGGGGGGGGGGGGGGGGGGGGGGGGGGGGGGGGGGGGGGGGGGGGGGGGGGGGGGGGGGGGGGGGGGGGGGGGGGGGGGGGGGGGGGGGGGGGGFGGGGGGGGGGGGGGGGGGGGGFGEFDFFGFGFGFGGGGGBFGGFFGFGFFDFFGFDF<FDFFGFGGG?DFCFFFC5FGGGFFFEEDEEFEFFCECEEFGGFGFDAF@>AE>F4;BFE==>EF95>E<8C=>C9:
@M00200:205:000000000-AKKM3:1:1101:4425:5481 2:N:0:1
TACGCGGGTATCTAATCCCGTTCGCTCCCCTAGCTTTCGCGCATCAGCGTCAGTGTCAGCCCAGCAACCCGCCTTCGCCGCAGGTGTTCCTCTCGATATCTACGCATTTCACCGCTACACCGAGAATTCCAGTTGCCCCTTCTGCACTCTAGCCCCGCAGTATCGGCTGACCTTTCCGGGTTAAGCCCGGAGATTTCACAGTCGACTTGCGGTGGCCGCCTACGCGCCCTTTCAACCCAGTACTTGTG
+
CCCCCGGGGGGGGGGGGGGGGGFGGGGGGGGFGGGGGGGGGGGGGGGGGGGGGGGGGGGGGGGGGGGGFGGGGGGGGGGGGGEGFFGGGGGGGGEGGGGGGGGG@EGGFGGGGGGFDGAFFEGGFEGDFFGGFFFGGFGDFGCFFFG@CFGGDFGEBGGFGGFGFFGFF5A@FEFF4AC;F=FFFEFFFGGB3=@FFFGF3;@@@9?0AF>066?F:359?3:B0*7C5).)).6<C:(18<A)5<<7
@M00200:205:000000000-AKKM3:1:1101:11261:5509 2:N:0:1
TACGCGGGTATCTAATCCTGTTTGCTACCCACGCTTTCGCGCCTCAGCGTCAGTTGCGGGCCAGGGTGTCGCTTTCGCCACCGGTGTTCCTCTAGATATCTACGCATTTCACCGCTCCACCTAGAGTTCCGCACCCCCCTCCCGCACTCGAGCGCCGCAGTCCAGCGCGCCGTTCCGGGGTTGCGCCCCGGAATTTCACACGCTGCTTGCGGCACAGCCTCCGCGCCCTTTAAACCCAATACTTGTGACAC
+
CCCCCEGGGGGGGGGFGGGGGGGGGGFGGGGGGGGGGGGGGGGGGGEGEGGGGGGAFGGGGGFFGGFEGGGGGCFGEGG=CFE7BFGGGGGGGBECGEFGGGGFGGGGGGGGGDEBGGGCEFGCDBEFGGGGD6CDG5C8>E>>E*C4C>,*67:D?>565>)15=CC>?B>8(7?@D3)*27*)*:B@D5)):EF?AE24(4(,40<,3190(2*(*7((,(89E>D<0)).)-2CB6(4:24).).)-)
@M00200:205:000000000-AKKM3:1:1101:13703:5510 2:N:0:1
TACTGGGGTATCTAATCCTGTTTGCTCCCCACGCTTTCGCGTCTCAGCGTCAGTACCGTACTAGAGAGCCGCCTTAGCCACGGGTGTTCTTCCTGATATCTGCGCATTTCACCGCTACACCAGGAATTCCACTCTCCTCTTCCGGACTCTAGCCAGACGGTTTCCATCGACGTCTAGAGGTTGAGCCTCTAGTTTTCACAACGGACCTGTCTGGCCGCCTACACGCCCTTTAAACCCAATACTTATG
+
CCCCCGGGGGGGGGGGGGGGGGGGGGGGGGGGGGGGGGGGGEGGGGGGGGGGGGEGEGGGGGGGFGGGGGGGGGGGGGGGG:FGGGGGGGGGGGGGGGGGGGGGGGGGGGGGGGGFGGGGGGGGGGGGGGGGGGCFGFGFFGGFGEGAGFG@FGGFDFG>G7>FEF9DA8@=DD5>F+2?FCCDFGC699C@+B@FFAFC6)/9@>(331)*9@GGFGEDFF1)3E)9173>)/)/;:(().6))))
@M00200:205:000000000-AKKM3:1:1101:15475:5520 2:N:0:1
TACTAGGGTATCTAATCCTGTTTGCTCCCCTAGCTTTCGCGCCTCAGCGTCAGTACTGGTCCAGGAAGCCGCCTTCGCCACTGGTGTTCCTCCCGATATCTACGCATTTCACCGCTACACCGGGAATTCCACTTCCCTCTCCCAGACTCTAGCCGGGCAGTATAAGATGCCATTCCACGGTTAAGCCGTGGGATTTCACATCAAACTTACCCGACCGCCTACGCGCCCTTTAAACCCAGTACTTGTG
+
CCCCCGGGGGGGGGGGGGGGGGGGGGGGGGGGGGGGGGGGDEGGGGGGGGGGGGGGGGGGGGGGGGGGGGGGGGGGGGGGGGGGGGGGGGGGGGGGDGGGGDFCGGGGGGGGGGGFGGGGGGGGGGGGGFGGGGGGGFGFFGGFGFGFGFF=DFGAAG+3:CEGFFGGFCFFFCFAFFGFGE7DFFGFFG59;9,9+*=7EEE=4*5>=4@E=2CC>GF66=<3,=0919:>4:2(;6((.64<><0
@M00200:205:000000000-AKKM3:1:1101:17264:5541 2:N:0:1
TACTAGGGTATCTAATCCCGTTTGCTCCCCTGGCTTTCGCTCCTCAGTGTCAATGCCGGTCCAGGATGCCGCCTTCGCCACCGGTATTCCTCCAGATATCTACGCATTTCACCGCTACACCTGGAATTCTGCATCCCTCTCCCGGATTCAAGCCATCCAGTATCGGATGCAGTTCCCAAGTTGAGCCTGGGGATTTCACATCCGACTTAGTTGGCCACCTACGAGCCCTTTACACCCAGTACTTGTG
+
CCCCCGGGGGGGGGGGGGGGGGGGGGGGGGGGGGGGGGGGGGGGGGGGGGGGGGGGGGGGGGGGGGGGGGGGGGGGGGGGGGGGGGGGGGGGGGGGGGGGGGGGGGGGGGGGGGGFGGGGGGGFFFGGF=;FGGGGGFGFFGGFG>GFGFGEDGGFFFGFGGFGA>GEBGFFFEFFFF6FFGFCFGGAFGGEFGGFF5EEEF@DA>BA4ACEEEGD(:A>E@D?=E:CFFE)49=(=70();?<)1/
@M00200:205:000000000-AKKM3:1:1101:23998:5589 2:N:0:1
TACGAGGGTATCTAATCCCGTTTGCTCCCCTAGCTTTCGCGGATCAGTGTCAGTAATGGTCCAGGAGGCCGCCTTCGCCACCGGTATTCCTCCAGATATCTACGCATTTCACCGCTACACCTGGAATTCTACCTCCCTCTCCCATACTCGAGCCGTCCAGTATCAGACGCAGTTCCCAGGTTAAGCCGGGGGATTTCACGTCTGACTTAGATGGCCACCTACTCGCCTTTAAACCCAATAATTGTG
+
CCCCCGGGGGGGGGGGGGGGGGGGGGGGGGGGGGGGGGGGGGGGGGGFGGGGGGGGGGGGGGGGGGGGGGGGGGGGGGGGGGDGGGGGGCFGGFGGGGFGGGGGGGGCFEFGGGGFGGGGGGGFFGGGGGFGFFGGGFGFFFF?GFGFG>GDEGGEFGGBFC@GCFGGDGFFFFFFFFGFFG>CFGFBACEEFGGGFEGD@FD?<E95;6C<E3E8@FFF;;EA;C:7DFA26<?:C84)))).6:
@M00200:205:000000000-AKKM3:1:1101:26885:5591 2:N:0:1
TACGGGGGTATCTAATCCTGTTCGCTCCCCACGCTTTCGCGTCTCAGCGTCAGTACCGTCCCAGAGTGCTGCCTTCGCCATAGGTGTTCTTCCTGATATCTGCGCATTTCACCGCTACACCAGGAATTCCACACTCCTCTTCCGGACTCTAGCCAAGCAGTTTCCACCGACGTCTCGAGGTTAAGCCTCGAGTTTTCACAGCGGACTTGCCAAGCCGCCTACACGCGCTTTATACCCAATACTTGTGATGT
+
CCCCCGGGCGGFFGGFGGFGGGGGGGGGGGGGGGGGGGGGGGGGGGGGGGGGGGGGGGGGGGGGGGGGGFFDFGEGGGGGCF8EEFFFGGGFGGGGE9CGGGGDF>FFFGGGGGDFGEGGFGGGGF,AFGGGGGGGFFFEFFA*=:@>GFGCGFGAFDFCCF<FEFGGEGFFF49FFFDEGGCG6>FFFGGFFGFCACG?4?0(,193AEEF)=*A6C@::0()-:>D5>:9A4A4<42()..4)64).)-
@M00200:205:000000000-AKKM3:1:1101:25405:5595 2:N:0:1
TACTAGGGTATCTAATCCTGTTTGCTCCCCACGCTTTCGTGCATGAGCGTCAGTGTCAGCCCAGGGGGCTGCCTTCGCCATCGGTGTTCCTCCAGATCTCTACGCATTTCACTGCTACACCTGGCATTCCACCCCCCTCTTCCACACTCTAGCCTCCCAGTTTCAAACGCAGTTCCCAGGTTAAGCCCGGGGATTTCACATCTGACTTAAGAGGCCGCCTGCGCACGCTTTAAACCCAATACTTGTG
+
CCCCCGGGGGGGGGGGGGGGGGGGCFGGGGGGGGGGGGGGGGGGGGGGGGGGGGGGGGGG<F<FFGGGGGGGFGGGGGGGEFGGGGGGGGGGGDG<FEGGGGGGGGGGGGGGGGGFFFGGGEF8,@DDDF=DFGDGE?GDBDD9EFGFGFEFBDFFFG?D8DBGFFFCBGDAAEFCFFFFGFF>6C7??5>4BCFGFCGFEFFE448<==CCBFEGFGB;;?05(3.>*/(95).2;1(30)6).4:
@M00200:205:000000000-AKKM3:1:1101:18606:5600 2:N:0:1
TACCAGGGTATCTAATCCCGTTCGCTCCCCTAGCTTTCGTGCCTCAGCGTTAGGAAAGACCCAGTGAGCCGCTTTCGCCACTGGTGTTCCTGATGATATCAACGCATTTCACCGCTCCACCATCAGTTCCGCTCACCTCTGTCTCCCTCAAGCACGGCGGTTTGGGACGCTATTCCCCGGTTGAGCCGGGGGATTTCACATCCCACCCTCCGCGCGGCCTACGCACCCTTTAAACCCAGTACTTGTGATAT
+
CCCCCGGGGGGGGGGGGGGGFGGGGGGGGGGGGGGGGGGGGGGGGGGGGEG:BEGGGGGGFGGGGFFGGGGGGGGGGGGGGGGGGGGGGGGGGGGGGGGGG8FGGDCFG@,EFCEEDCFGGGFG<EFEGGGGGGGGGFGFFGGFGFGFGFGDGGG5AGGACGAD=>CF>E>AFEFFFFGBGG47AGEEB75>>DCC=5CEFE@;@;?F(326?0C*(9>6<<BB0?DC*2529<72;4?B<BAAF<:6)))
@M00200:205:000000000-AKKM3:1:1101:10563:5603 2:N:0:1
TACCGGGGTATCTAATCCTGTTCGCTACCCACGCTTTCGCTCCTCAGCGTCAGGTAAGGCCCAGAGAGCCGCCTTCGCCACCGGTGTTCTTCCTGATATCTGCGCATTCCACCGCTACACCAGGAGTTCCGCTCTCCCCTGCCTACCTCTAGTCTGCCCGTATCGGAAGCAGGCTCGGAGTTGAGCTCCGAGTTTTCACTCCCGACGTGACGAACCGCCTACGAGCCCTTTAAACCCAGTACTGGTG
+
CCCCCGGGGGGGGGGGGGGGGGGGGGGGGGGGGGGGGGGGGGGGGGGGGGGGGGGGGGGGGGGGGGGGGGGGGGGGGGGGGGGGEFGGGGGGGGGGGGGGGFFEGGGGGGGGGGGEGGGGGGGGFGGGGGGGGGGGDDEDFGGFGFGBGFDDFGGFFFGBEC@GDD9EEGFFFFFFFBDBCCCC?8CFFGGFFCGGFFGEB@=@DB9>DFF6?(:=6DEFFBBD?GBF597)444?E<6.<AB)))(
@M00200:205:000000000-AKKM3:1:1101:19666:5604 2:N:0:1
TACCAGGGTATCTAATCCTGTTTGCTCCCCACGCTGTCGCGCCTCAGTGTCAGCAACGGCCCAGCAGAACGCCTTCGCCACTGGTATTCTTCCCGATCTCTACGCATTCCACCGCTACACCGGGAATTCCATCTGCCCCTACCGTGCTCTAGCCCGCCAGTCTGATCGGCAGCCCCGGAGTTGAGCCCCGGGATTTCACCAACCACTTAACGGGCCACCTACGCGCCCTTTAAACCCAGTACTTGTGAGA
+
CCCCCGGGGGGGGGGGGGGGGGGGGGGGGGGGGGGGGGGGGGGGGGGGGGGGGGGGGGGGGGGGGGGGGGGGGGGGGGGGGGGGGGFGGGGGGGGGGGGGGGGGGGCGGGGGGGGAGGGGGGGGDEGGGGGGGGGGFFGFFGGFGBGFGFG7;=FFFGGFGG@GFCDGBG98ACFFFFDDGC7=6@C?BDGFDCCCF?FE@FF;?F139>EFFFGGFGFF?B?)4:BG<7:<BFA0C?BFAA<5).4<A2
@M00200:205:000000000-AKKM3:1:1101:23899:5604 2:N:0:1
TACACGGGTATCTAATCCCGTTTGCTCCCCTAGCTTTCGCGCCTCAGCGTCACGAGCACCCCAGAAGATCGCTTTCGCCACCGGCGTTCCTCCCGATATCTACGCATTTCACCGCTCCACCGGGAGTTCCATCTTCCCCTGATGCTGTCTAGCACGGCCGTCGCCCGGGCAATTCCTCGGTTGAGCCGAGGGATTTCACCCGCACCGTACCGCACCGCCTACGCGCCCTTTACACCCAACACTTGTGAGAC
+
CCCCCGGGGGGFFFGGGGGGDG,CFDGDGGGDGGGGGGGGEGGEGGGGGGGGGGGEGEGGGGGGGGF@FGGGGGGGGGGGGGDG>:FEGFGC8F@CFGDFCFGGEG+CFGGGGDEEDFDGGEEE@EGG;FFG7DDCEFEDF:CFGAFFGCFGFGFBFGGBGD2DA4C868?BA5A11B5?FEDGFGGF><E>5C697<=A?F(49>F<?::<B0CE1C>::16@>D)))0).6<):E(((-(54>62--6)
@M00200:205:000000000-AKKM3:1:1101:10113:5605 2:N:0:1
TACGCGGGTATCTAATCCCGTTTGCTCCCCTGGCTTTCGCGCCTCAGCGTCAATACCGGTCCAGGATGTCGCCTTCGCCACCGGTGTTCCTCCAGATATCTACGCATTTCACCGCTACACCTGGAATTCCACATCCCTCTCCCGGATTCAAGCCTTCCAGTATCGGACGCAGTTCCCGGGTTGAGCCCGGGGATTTCACGTTCGACTTAGAAGGCCGCCTACGCGCCCTTTACACCCAATACTTGTG
+
CCCCCGGGGGGGGGGGGGGGGGCGGGGGGGGGGGGGGGGGGGGGGGGGGGGGGGGGGGGGGGGGGGGFEFFGGGGGGGGGGGGGCGGGGGGGGGGGGGFFGGGGGGGGGGFGGGGFGG8FFGGFGGGGGFFGD8DGFFGFFGGFDBG5?FFFGGGFFGC1@CCFA>DGD:9@5;FFFEG)4CCFFC6):9EDEDCC67C@FD@D?<81.;)6<1AF9DF2:2:@>G>DC9?>ABFBG<<1::2466,
@M00200:205:000000000-AKKM3:1:1101:20626:5609 2:N:0:1
TACACGGGTATCTAATCCTGTTTGCTCCCCACGCTTTCGCGCCTCAGCGTCAATTACGGGCCAGATAGCCGCCTTCGCCACTGGTGTTCTTCCCAATATCTACGAATTTCACCTCTACACTGGGAATTCCACTATCCTCTCCCGCATTCAAGCTCATCAGTATCAAGCGCAGCCCCCAGGTTGAGCCCGGGAATTTCACGCCTGACTTGATAAGCCGCCTACGCACCCTTTAAACCCAATACTTGTG
+
CCCCCGGGGGGGGGGGGGGGGGGGGGGGGGFFFGGGGFEEEGGGGFFFCFGGGGGCFGGGGCCFEGGGGGGGGGE9<FGGGEGGGGGEFEAFGGGEEE=EC,9=EEDGF=FGFF?DGA=FGGGGGGFGG8=EGGGGGFG*@FGFD>C=CFGFGGCFB,+;EGFGFFGGFEFFFDEFBAGFF69*9?FFFGEFA>CCF6=:BB:@2(><@:CEFEC?2:>;D@1:1?>D3C;<ECEFC6;7))6:AA:
@M00200:205:000000000-AKKM3:1:1101:14816:5638 2:N:0:1
TACTAGGGTATCTAATCCCGTTTGCTACCCTAGCTTTCGCACCTCAGTGTCAGTGTCGGGCCAGTGAGTCGCTTTCGCCACCGGTGTTCCTCCAGATATCTACGCATTTCACCGCTCCACCTGGAGTTCCACTCACCCCTCCCGATCTCTAGCCCGCCAGTATCGCGCGCAATTCCCCGGTTGAGCCGGGGGATTTCACACGCGACTTAGCGGACCACCTACGTGCGCTTTAAACCCAATACTTGTG
+
CCCCCGGGGGGGGGGGGGGGGGGGGGGGGGGGGGGGGGGGEFGGFGGGGGGGGGGGGGGGGGGGGGGGGGGGGGGGGGGGGGGGGGGGGGGGGGGGGGGGGGGGGGGGGGGGGGGFGGGFGFGGFGGFGGGGGGGGGFGDFGGFGFGDGFGFFGGFFGGFGFDFDDDG9CD)@CFFFFDEGEDFFGGFFG=BEG6*@?9?@BFB>9>?A>B9B>GG<DDFB?:;785C)1(56AD?G::7)456))4
@M00200:205:000000000-AKKM3:1:1101:24939:5655 2:N:0:1
TACCCGGGTATCTAATCCTGTTTGCTCCCCACGCTTTCGCACATCAGCGTCAGTACCGGACCAGTGAGCCGCCTTCGCCACTGGTGTTCTTCCTAATATCTACGAATTCCACCTCTACACTAGGAGTTCCACTCACCTCTTCCGGACTCTAGGTCGCCAGTATCGAAGGCAGTTCTGGAGTTGAGCTCCAGGCTTTCACCCTCGACTTAACGACCCGCCTACGTGCACTTTAAGCCCCATACTTGTG
+
CCCCCGGGGGGGGGGGGGGGGGGGGGGGGGGGGGGGGGGGGGGGGGGGGGGGGGGGGGGGGGGGGGGGGGGGGGGGGGGGGGGGGGGGGGGGGGGFGGGGGGGGGGGGGGGGGGFFGFGGG8@D,EFGGGGGGGGGGBGFFGGFGADAFBG?FGGFEGG>G7EF=F?EBGF>F<;;@F86FF+?9DFFAC6F*9;CFFG=D4@2<>2>ECEF22:?@G31(3<)(3:>F74./7)4;((/,5;9)/6
@M00200:205:000000000-AKKM3:1:1101:12140:5672 2:N:0:1
TACTGGGGTATCTAATCCTGTTTGCTCCCCACGCTGTCGCGCCTCAGTGTCAGAAACTGCCCAGCAGACCGCCTTCGCCACCGGTCTTCCTCCGGATCTCTACGCATTCCACCGCTACACCCGGAATTCCGTCTGCCTCTACAGTCCTCGAGTTTGACAGTCGGCACGGCAGACCCGGAGTTGAGCTCCGGGCTTTCACCACACCCTTATCAAACCACCTACGCGCCCTTTAAACCCAATACTTGTG
+
CCCCCGGGGGGGGGGGGGGGGGGGGGGGGGGGGGGGGGGGGGGGGGGGGGGGGGGGGGGGGGGGGGGGGGGGGGGGGGGGGGGGGGGGGGGGGGGGGGGGGGGGGGGGGGGGGDGFGGDGGGGGGGGGGGGGGGGGFFGFFGGFGFGCGFGGB6DFFGGFFGDGF>DE>GB=FFFFBBGFGECCFGGFFGGFFGGGFFGFEFFFFFFFFFFF<EGFFGB8@><>2?DD<F:<B<2:EFBF),449>8
@M00200:205:000000000-AKKM3:1:1101:14287:5681 2:N:0:1
TACTGGGGTATCTAATCCCTTTTGCTCCCCACGCTTTCGTGCCTGAGCGTCAGCAATTGTCCAGGTAGCCGCCTTCGCCACTGGTGTTCTTCCGGATCTCTACGCATTCCACCGCTACACCCGGAATTCCATCTGCCTCTACAGTGCCCAAGCCTCACAGTCGCCGCGGCCGATCTGGAGTTGAGCTCCAAACTTTCACCGCGGCCTTATGATGGCCACCTACGCGCCCTTTAAACCCAGTACTTGTG
+
CCCCCGGGGGGGGGGGGGGGGGGGGGGGGGGGGGGGGGGGGGGGGFGGGGGGGGGGGGGGGGGGGGGGGGGGGGGGGGGGGGGGGGGGGGGGGGGGGGGGGGGGGGGGGFGGGGGDDGGGGGGGGGGGGGGGGGGGGFGFFGGFGFGFGFGDFGGFFGGFGGF6>EGEEGFFFBFFFFGFGGGGFGFFFGGFFGCDFCGE?B99B@0;<CEFFE9CEG>6;6?DB5>DD)8))69<FB(459AFFA<B
@M00200:205:000000000-AKKM3:1:1101:10592:5681 2:N:0:1
TACAGGGGTATCTAATCCTGTTTGCTCCCCACGCTTTCGCGCCTCAGCGTCAGAACCGGCCCAGCAGACCGCCTTCGCCACCGGTGTTCTTCCGGATCTCTACGCATTCCACCGCTACACCCGGAATTCCGTCTGCCCCTACCGTGCTCGAGCCCAACAGTCGCCCACGCCGATCCGGGGTTGAGCCCCGGACTTTCACGCGAGCCTTATCGAGCCGCCTACGCGCCCTTTACACCCAATACTTGTGAGA
+
CCCCCGGGGGGGGGGGGGGGGGGGGGGGGGGGGGGGGGGGGGGGGGGGGGGGGGGGGGGGGGGGGGFGGGGGGGGGGGGGGGGGGGGDGFGGGGFEGGGGGGGGGGGGGFGGFGGFGG?DFGGG:E6EGGGGGGGFGFGFFGGFGFGFGFGGGGGFFGGFDF2CADGGFCAFE=EFF>DBFE7*/ACFAGEFFECF=:FFF>>6>F?A?2<??6EE>GF?<8059EEG597BFFF?GB<3)4><)62449
@M00200:205:000000000-AKKM3:1:1101:13172:5689 2:N:0:1
TACACGGGTATCTAATCCTGTTTGCTCCCCACGCTGTCGCGCCTCAGTGTCAGAAACTGCCCAGCAGACCGCCTTCGCCACCGGTCTTCCTCCGGATCTCTACGCATTCCACCGCTACACCCGGAATTCCGTCTGCCTCTACAGTCCTCGAGTTTGACAGTCGGCACGGCAGATCCGGGGTTGAGCCCCGGACTTTCACCACACCCTTATCAAACCACCTACGCGCCCTTTAAACCCAATACTTGTGAGA
+
CCCCCGGGGGGGGGGGGGGGGGGGGGGGGGGGGGGGGGGGGGGEGGGGGFGGGGGGGGGGGGGGGGGGGGGGGGGGGGGGGGGGGFFFGGGGGGEDFGGGGGGGGGGGGGGGGGGFGGGGGGGGEEEGGGGFF?DEGFGFFGGBFFGCFDECBDGFFGGFGGFG9@DE?EB=9@F9FE7?@:/6AFGFFGCBB5=DFEF=<<07?6<@;CCEA)381DB028<)(:>D5*8):930A<?<D))6::4:>A
@M00200:205:000000000-AKKM3:1:1101:17123:5690 2:N:0:1
TACAGGGGTATCTAATCCCGTTTGCTCCCCTAGCTTTCGCGCCTCAGCGTCAGGAACGGCCCAGCCAGTCGCCTTCGCCACCGGCGTTCCTAGCGATATCTGCGCATTTCACCGCTACACCGCTAGTTCCACTAGCCTCTACCGTCCTCTAGCCAACGCAGTATCCGACGCAGTTCCACAGTTAAGCCGTGGGATTTCACGCCGGACTTACGTAGCCGCCTACGCGCCCTTTAAACCCAGTACTTGTG
+
CCCCCGGGGGGGGGGGGGGGGGGGGGGGGGGGGGGGGGGGGGGGGGGGGGGGGGGGGGGGGGGGGGGGGGGGGGGGGGGGGGGGGGGGGGGGGGGGGGGGFGGGGGGGGGGGGGGFGGGGGGGGGGGGGGGGGFGGGFGFFGGFGFGDGFG?EGCFFGGAGGCCEFGGFGFFD@FFFFGFFCDGAFGFFD5>:CGFF?C7(2899BB02ABBFBCF)979?3?D;C><D313444<:1:6?26:AD<7
@M00200:205:000000000-AKKM3:1:1101:8313:5693 2:N:0:1
TACGCGGGTATCTAATCCTGTTCGCTCCCCACACTTTCGCTCCTCAGCGTCAGGATATTCCCAGAGAACCGCCTTCGCCACCGGTGTTCCTCCTGATATCTGCGCATTTCACCGCTACACCAGGAATTCCGTTCTCCCCTGAATACCTCTAGTCTGCCCGTATCGGAAGCACGCTCAGGGTTGAGCCCTGAGTTTTCACTCCCGACGCGACAAACCGCCTACGAGCCCTTTAAACCCATTACTTGTG
+
CCCCCGGGGGGGGGGGGGGGGGGGGGGGGGGGGGGFGGCGEGGGGGGGGGGGGFGGGGGGGGGGGGGGGGDEGGGGGGGGGGGGGGGGGGGGGGGGGGGGGGGGGGGGGGGGGGGFGG@FGGFEGGGGFEFF=DFGGFGF?FFFGFGFFBFFGGGFFGGBGGFG>>DG>CFCEFE>EFGFGGCDACE4AFGFFGGGFECEF=@=D>0((,29>;C/(/7::?0>,*7>094:)6<?C(()-..)6.)
@M00200:205:000000000-AKKM3:1:1101:12906:5709 2:N:0:1
TACGGGGGTATCTAATCCCGTTTGCTCCCCTGGCTTTCGCTCCTCAGTGTCAGTGTCGGTCCAGGATGCCGCCTTCGCCACCGGTGTTCCTCCAGATATCTACGCATTTCACCGCTACACCTGGAATTCCGCATCCCTCTCCCGATCTCAAGCCATCCAGTATCGGACGCAGTTCCCCGGTTAAGCCGAGGGATTTCACGTCCGACTGAGTTGGCCACCTACGAGCCCTTTAAACCCACTACTCGTG
+
CCCCCGGGGGGGGGGGGGGGGGGGGGGGGGGGGGGGGFGGGGGGGGGGGGGGGGGGGGGGGGGGGGGGGGGGGGEFGGGGGGGGGGGGGGGGGGGGGGGGGGGGGGGGGGGGGGGFGGGFGGGGGGGGGGGG8CDFGFGFFFGDCEDFGFGDE=FFFGCFGGEGD5DGFC>AFFFFFFDEFC*:FGGF)>EFFGF4CCF@F0<;B>9>>2<>A?GC?G>1::15:E>C*04A<:<18<(,.:5)(..
@M00200:205:000000000-AKKM3:1:1101:5987:5713 2:N:0:1
TACTGGGGTATCTAATCCTGTTTGATCCCCACACTTTCGTGCCTCAGCGTCAGTTGAAGTCTAGTAAGCTGTCTTCACTATCGGTGTTCTTGACGATATCTAAGCATTTCACCGCTACACCGTCAATTCCGCCTACCTCGACTTCACTCAAGCCCTGCAGTATCAATGCCATCCTCCCGGTTAAGCCGGGATATTTCAGAACTGACTTATAAGGCCGCCTACGCACCCTTTAAACCCAATACTTGTG
+
CCCCCGGGFGCGGGFGGGGGGGGFFFFDGGFFGGGGFF@FGGGFGG@FDCFFECFGGFGGGGDGGGGGGFGFGGGGFGGGFFGGG=FGGGDFGCEGGGGGGGGCFFFCEEDBFGGFGGCFFEGGFGGGGGGGGGDFFFGADCEDEDF7=6?DG6DDDDDFGGEFF;@=FCD*;=B:;AGDEGGDDFF55+9?FA@EF@;*3@E:CEEE;;7EE*@,4CBF==9E=CBCCCEFF=E5E(8@)55?31)
@M00200:205:000000000-AKKM3:1:1101:14518:5733 2:N:0:1
TACGGGGGTATCTAATCCTGTTTGATCCCCACACTTTCGTGCCTCAGCGTCAGTTTGAGCTTAGTTAGCTGCCTTCGCAATAGGTGTTCTTGACGATATCTAAGCATTTCACCGCTACACCGTCAATTCCGCCAACCTCAACTCTACTCAAGCCCATCAGTATCAATGCCACCCTCCCGGTTAAGCCGGGATATTTCAGCACTGACTTAATAGGCCGCCTACGCACCCTTTAAACCCAATACTTGTG
+
CCCCCGGGGGGGGGGGGGGGGGGGGGGGGGGGGGGGGGGFGGGGGGGGGGGGGGGGGGGGGGGGGGGGGGGGGGGGGGGGGADGGGGGGGGGGGGGGGGGGGGGGGGFGGGGGGGFGGGGGGGGGGGFGGGGGGDGGFGFFGGFGFGFGFGGGCFFFGGFGGFGFFGGFDFEFDFFEFGEEGDGFGG>BDGFFGGCFFGFFFFBEEB?=E?CEBGG9C>??=FD?EFGC73CFF<@EFFF;@AAF4>
@M00200:205:000000000-AKKM3:1:1101:14742:5734 2:N:0:1
TACGAGGGTATCTAATCCTGTTTGCTCCCCTAGCTTTCGCGCCTCAGCGTCAGTACTGGTCCAGGAAGCCGCCTTCGCCACTGGTGTTCCTCCCGATATCTACGCATTTCACCGCTACACCGGGAATTCCACTTCCCTCTCCCAGACTCTAGCCGGGCAGTATAAGATGCCATTCCACGGTTAAGCCGTGGGATTTCACATCAAACTTACCCGACCGCCTACGCGCCCTTTAAACCCAATACTTGTG
+
CCCCCGGGGGGGGGGGGGGGGGGGGGGGGGGGGGGGGGGGGGGGGGGGGGGGGGGGGGGGGGGGGGGGGGGGGGGGGGGGGGGGGGGGGGGGGGGGGGGGFCGGGGGCDGGGGGGFGGGGGGGGGGGGGGGGGFGGGFGDFGGFGFGFGFGDGGGBDDG5@CEGFFGGFG?EAEF>FFGFGGDGFGF>DGGDF,,6C5?C<=@B43B=BFFE=@GG9D:;@@@E0E)<C*8A>>F?E?(34?B2)6:
@M00200:205:000000000-AKKM3:1:1101:23971:5739 2:N:0:1
TACTAGGGTATCTAATCCTGTTCGCTCCCCACGCTTTCGCGTCTCAGCGTCAGTTACAGTCCAGAGAGCCGCCTTCGCCACTGGTGTTCCTCCACATCTCTACGCATTTCACCGCTACACGTGGAATTCCGCTCTCCTCTTCTGCACTCAAGTCTCCCAGTTTCCAGTGCGTCACGGGGTTGAGCCCCGCCCTTAGACACCAGACTTAAGAAACCGACGGCGCCCGCCTTACACCCAATACTTGTGAGACC
+
CCCCCGGGFGGGFGGGFGFFFGGGGGG7FGGGGG7FGGGGGFFEFFFGGGGGGFDEGGGGGGFFFCGCFFGD@6CFFFGGGGGFFEGFGGFC@FGFFG;AFGG@EC@CGGGGGGE>DCGGGGF@FFGGGGGGGGGFGBFDDEC7DFG5=DGDDFGF:F6DDDEFE7B=DF01@=AEA>=AFEFFFDFFFG*/*49:A*==(6:26)*8>*8/728*.:)(320)4:5)7C<2))42*,()462)).))63(
@M00200:205:000000000-AKKM3:1:1101:14460:5772 2:N:0:1
TACCGGGGTATCTAATCCTGTTCGCTCCCCACACTTTCGCTCCTCAGCGTCAGGTCATTCCCAGAGAACCGCCTTCGCCTCAGGTGTTCCTCCCGATATCTACGCATTTCACCGCTACACCGGGAATTCCAGCTACCTCTTCCGTACTCTAGTCAATCAGTATCAGTCGACCCTCCGGGGTTGAGCCCCGGGCTTTCACAACTGACTTAACCGACCGCCTACGCGCCCTTTACACCCAATACTTGTGAGA
+
CCCCCGGGGGGGGGGGGGGGGGGGGGGGGGGGGGGGGGGGGGGGGGGGGGGGGGGGGGGGGGGGGGGGGGGGGGGGGGGGGGGGGDGGGGGGGGGGGGGGFGGGGGGGGGGGGGGFGGGGGGGGGGGGGGGGGGDGGFGEFEGFGFGFGFGGGGG9EGGFFGFGCAFGFGEFFFFF5?C?GG>GFGGFEDG>EEFCFEGEFFFFFEFFFFE<@6EEFG3,4:?EFGFG37,:)6<2C:<:>DFDA58<<B
@M00200:205:000000000-AKKM3:1:1101:12655:5786 2:N:0:1
TACCCGGGTATCTAATCCCGTTTGCTCCCCTAGCTTTCGCGCCTCAGCGTCAGTGTCGGTCCAGGAAGCCGCCTTCGCCACCGGTGTTCCTCCGGATATCTACGCATTTCACCGCTACACCGAGAATTCCAGTTGCCCCTTCTGCACTCTAGCCCCGCAGTATCGGCTGACCTTTCCGAGTTAAGCCCGGAGATTTCACAGTCGACTTGCGGTGGCCGGCTACGCGCCCTTGAAACCCCATACCTATGCG
+
CCCCCGGGGGGGGGGGGGGGGGGGGGGGGGGGGGGGGGGGGGGGGGGGGGGGGGGGGGEGGGGGGGGGGGGGGGGGGGGGGGGGGGGGGGCEGFDGFGGGGGGGGGGGFGGGGGD5CFGE?4BEFGGGFFFF+,=F8;FDF8FFGFCBFFGD7D?<5CDDEGEDD5DCAFFFF:F6F>*9F5:CCG6F><EF>FF+;5CCFA;;@B@03>;(/7>@33)-(-:>08:>C33()54-0,(-171(.)..)(
@M00200:205:000000000-AKKM3:1:1101:21488:5790 2:N:0:1
TACGCGGGTATCTAATCCCTTTTGCTCCCCATGCTTTCGTGCCTGAGCGTCAGTAACTGTCCAGGTAACCGCCTTCGCCTCTGGTGTTCCTCACGATATCTACGCATTTCACTGCTACACCGTGAATTCCGTTACCCTCTCCAGTACTCTAGTCGAGTAGTTTCAGACGCAGTTCCGCGGTTGAGCCTCGGGATTTCACATCTGACACACTCAACCGCCTGCGCACCCTTTACACCCAATACTTGTG
+
CCCCCGGGGGGGGGGGGGGGGGGFGGGGGGGGFGGGGGGGGGGGGFGGGGGGGGGGGGGGGGGGGGGGGGGEGEGGGGGGGGGGGGGGGGGGGGGGGGGGGGGGGGDGGGGGGGGFDGFGGDGGGFGGGGGGGGGGGFGFFGGFGFGEGFGFGGD>EGCFGGFGFFGGFG>5BCFF>*9:FEGDACGFFGG>>GGFFEGFFEF?78=EFFFF3>FCBCD@<DFF@GEG*2.6>EA@GF(3?F26<6)
@M00200:205:000000000-AKKM3:1:1101:10623:5808 2:N:0:1
TACGAGGGTATCTAATCCTGTTTGCTCCCCACGCTTTCGAGCCTCAGCGTCAGTAATGGACCAGTATGTCGCCTTCGCCACTGGTGTTCTTCCGAATATCTACGAATTTCACCTCTACACTCGGAGTTCCACATACCTCTTCCATACTCAAGATAGCCAGTATCAAAGGCAATTCCAAGGTTGCGCCCTGGGCTTTCACCTCTGACTAAACTATCCGCCTACACTCCCTTTATGCCCAATCCTTGTC
+
C<CCCFGGCFFGF<@FGGGDFGGGGGGGGGGGGGEDGGGGGGEFDFGGGCF,FFFGGFGGFFGGGGGFGGFGGGGGGGGDGGEGEFECE9EFGGG::ADFFEGGG8EFFGFG9DDFGGDGCF7EFGGGGGDCFGDGCFGFFGGFGFFDFF==FFGFB??DFGFG*D8D9EFD5DDFBFG?FD8=*6@AE7+5CC?DB77@@CF):A*;6@:7**3:>D@=/5)3:</99:>EF*/5B==D(>CE48*
@M00200:205:000000000-AKKM3:1:1101:18909:5819 2:N:0:1
TACTAGGGTATCTAATCCTGTTCGCTCCCCACGCTTTCGCGTCTCAGCGTCAGTACCGTCCCAGAGAGCTGCCTTCGCCATTGGTGTTCTTCCTGATATCTGCGCATTTCACCGCTACACCAGGAATTCCACTCTCCTCTTCCGGACTCTAGCCAGACGGTTTCTGTCGACGTCTGGAGGTTAAGCCTCCAGTTTTCACAACAGACCTGTCTGGCCGCCTACACGCTCTTTACACCCAGTCATTGTG
+
CCCCCGGGGGGGGGGGGGGGGGDGGGGGGGGGGGGGGGGGGGEGGGGGGGGGGGGGGGGGGGGGG8EFG9BGGGGGGGGGCFFGGGGGGDFGGA<FGGGGGGGGGGGGGGGGGGGFGGGGGFFGGGGGGGDGGGDGGFGFFGGFDADBGFE=E86?FGDEEGFGECGF58AFFFFF5+;BGEGD6DFFFF19=CFCFFGC*):=@B4>BCE?6@CC=GF=?D;F45):*29)96@=E?0.3)666CC
@M00200:205:000000000-AKKM3:1:1101:14287:5821 2:N:0:1
TACCAGGGTATCTAATCCCGTTTGCTCCCCTGGCTTTCGCGCATCAGCGTCAATATCGGTCCAGGATGCCGCCTTCGCCACCGGTGTTCCTCCAGATATCTACGCATTTCACCGCTACACCTGGAATTCCACATCCCTCTCCCGAATTCAAGCCAACCAGTATCGGACGCAGTTCCTGGGTTGAGCCCAGGGATTTCACGTTCGACTTAGCAGGCCGCCTACGCGCACTTTAAGCCCAATACTTGTGAGA
+
CCCCCGGGGGGGGGGGGGGGGGGGGGGGGGGGGGGGGGGGGGGGGGGGGGGGGGGGGGGGGGGGGGGGGGGGGGGGGGGGGGDGGGGGGGGGGGGGGGFGGGGGGGGGGGGGGGGFGGGGGGGGGDGGGGGGGGGGGFGFFGGFGDGFGFGGFGGFFGGFGGFGFFDGFGFF?EAFFFGACEDGFGGFFGGF>FGG8*==DFFFFFFFEEECADGD9DDFFF@E6E57573A4264C?((4::46<:2<A
@M00200:205:000000000-AKKM3:1:1101:20703:5828 2:N:0:1
TACAAGGGTATCTAATCCTGTTTGCTCCCCACGCTGTCGCGCCTCAGTGTCAGCAACGGCCCAGCAGAACGCCTTCGCCACTGGTATTCTTCCCGATCTCTACGCATTCCACCGCTACACCGGGAATTCCATCTGCCCCTACCGTGCTCTAGCTCGCCAGTCTGACCGGCAGCCCCGGAGTTGAGCCCCGGGATTTCACCAGCCACTTAACGGGCCGCCTACGCGCCCTTTATGCCCAATACTTGTG
+
CCCCCGGGGGGGGGGGGGGGGGGGGGGGGGGGGGGGGGGGGGGGGGGGGGGGGGGGGGGGFGGGGGGGGGGGGGGGGGGGGGGGGGFGGGGGGGGFCFGGGFGGGGDGGGGGGGGFGGGGGGGGG8DEGGGGGGGG=DGFFGDBGFGDFFGGGGF>EC;BGGFGFFGGFGE9BBEFF>GEFG7FFGGFFGGFBECDFFGFEFF@FDFF3CA79;E?>3>:01::2CFG392<5A>AC::?D7)6AAF
@M00200:205:000000000-AKKM3:1:1101:22767:5830 2:N:0:1
TACTAGGGTATCTAATCCTGTTTGCTCCCCTAGCTTTCGCGCCACAGCGTCAGTACTGGTCCAGGAAGCCGCCTTCGCCACTGGTGTTCCTCCCGATATCTACGCATTTCACCGCTACACCTGGAATTCCACATCCCTCTCCCGCACTCAAGCCCTCCAGTATCGGACGCAGTTCCCAAGTTAAGCCTGGGGATTTCACGTCCGACTTAGAAGGCCGCCTACGCGCCCTTTACACCCAATACTTGTG
+
CCCCCGGGGGGGGGGGGGGGGGGGGGGGGGGGGGGGGGGGDGGEFFGGGGGGEGGGGGGGGGGGGGGGGGGGGGGGGGCFGGGGFGGGGGGFGGG::FEGGGGFGGGG8FGGGGGFGGGGGGGFGFGGGGGGGGGGGFGFFGG>GEGFGFGFFGGFFGGFF7DFADDGA65@EEFFFFGFGGGFFGGFFGFFFGCFFFGFF=DFFF@94;:*80B:6DD0(5(),?BGG7:)<AABGB(8?>)64<:
@M00200:205:000000000-AKKM3:1:1101:23788:5839 2:N:0:1
TACGGGGGTATCTAATCCTGTTTGCTCCCCTAGCTTTCGCGCCTCAGCGTCAGTACTGGTCCAGGAAGCCGCCTTCGCCACTGGTGTTCCTCCCGATATCTACGCATTTCACCGCTACACCGGGAATTCCACTTCCCTCTCCCAGACTCTAGCCGGGCAGTATAAGATGCCATTCCACGGTTAAGCCGTGGGATTTCACATCAAACTTACCCGACCGCCTACGCGCCCTTTACGCCCACTACTTGTG
+
CCCCCGGGGGGGGGGGGGGGGGGGGGGGGGGGGGGGGGGGGGGGGGGGGGGGGGGGGGGGGGGGGGGGGGCGGGGGGGGGGGGGGGGGGGGGGGGGGGDGGGGFGGGGGGGGGGGFDEEGGDGGEEGGGGFGGGGGGFFFFGGFGFGBFFGGGGGFFGG>8F5FEC8@6FFFFFAFFFDFFE4?FFGBEDEEFGGFFEGEEFEA)7=EEFF86@GC0C@(3:<59EEGD7BAFF:9E:(((5<66<:
@M00200:205:000000000-AKKM3:1:1101:20653:5856 2:N:0:1
TACAGGGGTATCTAATCCTGTTTGCTCCCCACGCTTTCGCGCCTCAGCGTCAGTTACAGACCAAAGAGTCGCCTTCGCCACTGGTGTTCCTCCACATCTCTACGCATTTCACCGCTACACGTGGAATTCCACTCTTCTCTTCTGCACTCAAGTTCCCCAGTTTCCAATGACCCTCCACGGTTGAGCCGTGGGCTTTCACATCAGACTTAAGGAACCGCCTGCGCGCGCTTTAAACCCAATACTTGTG
+
CCCCCGGGGGGGGGGGGGGGGGGGGGGGGGGGGGGGGGGGGGGGGGGGGGGGGGGGGGGGGGGGGGGGGGGGGGGGGGGGGGGGGGGGGGGGGGGGGGGFGGGGGGDGGGGGGGGFGGGFEGGGGGFGGGGGGGGFGFGFFGGFGFGFGFF=EEGFFGGB@FCGEFGGFGFFFFFFFFGFGGGGFGGEFGGDF6CFFEF5EF9=@=EECCC3@2DFFGE=B9@B@GD<75;<?9A@C@F;3=AFB>?
@M00200:205:000000000-AKKM3:1:1101:27213:5867 2:N:0:1
TACAGGGGTATCTAATCCTGTTTGCTCCCCACGCTTTCGCGCCTCAGCGTCAATTACGGGCCAGATAGCCGCCTTCGCCACTGGTGTTCTTCCCAATATCTACGAATTTCACCTCTACACTGGGAATTCCACTATCCTCTCCCGCATTCAAGCTCATCAGTATCAAGCGCAGCCCCCAGGTTGAGCCCGGGAATTTCACGCCTGACTTGATAAGCCGCCTACGCGCCCTTTAAACCCAATACTTGTGATAT
+
CCCCCGGGGGGFEGGCGFGGCFFGGGGGFGGGGGGGGGGGGGGGGGGGEGGGGGGGGGDFDFGGGGGGGGGGGGCGGGGFGGGGGGGCEGGGFGGGGGGGGFGGGGGGGGGGGED?+?EFGGG?<E8DFEFGGEFE8FF9F8D5CBD5DFGCGGGFF9DFGGBFFFGGFG?BF59@EFGFECG5AF@?>CE*:>9:>E?@2@=95:E<3@C*87,89DE7?;@:>E8D35=E?E32*(,37:)64>7>))-
@M00200:205:000000000-AKKM3:1:1101:11450:5869 2:N:0:1
TACCGGGGTATCTAATCCTGTTTGATCCCCACACTTTCGTGCCTCAGCGTCAGTTAAAGCTTAGTTAGCTGTCTTCACTATCGGTGTTCTTGACGATATCTAAGCATTTCACCGCTACACCGTCAATTCCGCCAACCTCAACTTTACTCAAGTCATACAGTATCAATGCCACCCTCCCGGTTAAGCCGGGATATTTCAGCACTGACTTATACAACCGCCTACGCACCCTTTAAACCCAATACTTGTG
+
CCCCCGGGGEGGGGGGGGGGGGGGGGGGGGGGGGGGGGGGGGGGGGGGGGGGGGGGFA9FGGFGGGGGGGGGGGGGGGGGGGCCGGGGGGGGGGDEEGCGGGGFGGFGGGGGGGGFGGGGFEGGGGGFFGFGGDDGGFGFFGGFGFGCGFGGGFGFFGGFGCEGFFGFBEFE;AFFBF65@@+6=DFE:>CB>FG7BECA5@)1@E;A*>6E6=FC5DB@>B(8>EEG7?).5643;3?3);<<9C4
@M00200:205:000000000-AKKM3:1:1101:16466:5880 2:N:0:1
TACGAGGGTATCTAATCCTGTTTGCTCCCCTAGCTTTCGTGCCTCAGTGTCAGGTGTTTTCCAGGGACTCGCCTTCGCCACCGGTGTTCCTCTCGATATCTACGCATTTCACTGCTACACCGAGAATTCCAGTCCCCCCTCAAACCCTCAAGCAAGGTAGTTTCCAATGCAGTTTCCAGGTTGAGCCTGGAGATTTCACATCCGACTTACCTCACCACCTACGCACCCCTTAAACCCAATACTTGTG
+
CCCCCGGGGGGGGGGGGGGGGGGGGGGGGGGGGGGGGGGGGGGGGGGGGGGGGGGGGGGGGGGGGGGGGGGGGGGGGGGGGGGGGGGGGGGGGGGGGGGGGGGGGGGGGGFGG9FFGGGGGGGGGGGGGGGGGGGGG>>ABCF?FFGFGFGFFGGFFGFFDGEG99FFFFFFFCFFF7F?F@?DFCCFFDFFFGECEEFCE=CA584@C6>AB2BF=FABBF?B?D?D):33AEF@@;78;@E6)15
@M00200:205:000000000-AKKM3:1:1101:19654:5931 2:N:0:1
TACTAGGGTATCTAATCCGGTTCGCTCCCCACGCTTTCGTGCCTCAGCGTCAGGTCGCAGCCAGGTGGCCGCTTGCGCCACGGGTGTTCTTCCTGATCTCTACGCATTTCACCACTACACCAGGAGTTCCGCCACCCTCTCTGCGCCTCCAGTTCGGTCGTATCACCACGCCTCGCCCCGTTAAGCGGCGCGCTTTCAGCATTGACGCACCGAACCGCCTACGCCCCCTTTAAACCCAACCCTTGTGACAC
+
CCCCCGGGGGGGGGGGGGGGGGGGGGGGGGGGGGGGGGGGGGGGGGGGGGGGGGGGGGGGGGGGGGGGGGGGGEGGGGGGGGFGGGGGGGGGGGGGFGFGGGGGGGGGGGGGGGGFGFGGGGGGGGGGGGGGGGGGGFG5FGGFGFGFGFGCEFGFEGDEGFBFEFGGFGFFAABBFFGBFECCF<EF)5C55/**=<GF<)),))-,(49232CE0<5(2:0)2?FG574A5624C?0(((,4(-)))).
@M00200:205:000000000-AKKM3:1:1101:16492:5957 2:N:0:1
TACCAGGGTATCTAATCCCGTTTGCTCCCCTGGCTTTCGCGCCTCAGCGTCAATACCGGTCCAGGATGCCGCCTTCGCCACCGATGTTCCTCCAGATATCTACGCATTTCACCGCTACACCTGGAATTCCACATCCCTCTCCCGGATTCAAGCATGCCAGTCTCGGACGCAGTTCCCGGGTTGAGCCCGGGGATTTCACGTTCGACTTAGCACGCCGCCTACGCGCCCTTTAAACCCAATACTTGTGAGAC
+
CCCCCGGGGGGGGGGGGGGGGGGGGGGGGGGGGGGGGGGGGGGGGGGGGGGGGGGGGGGGGGGGGGGGGGGGGGGGGGGGGGGGGGGGGGGGGGGGGGGGGGGGGGGGGFGGGGGEGGGGGGG8FFGGGGGGGDGGGFGFFGGFGFGAFFGGGGGFFFGFDGDC=FDGFGFF>5BFFFG>FC9C6DC>?DG>:=ECAEGD@@@30;1<<37?E9EC(25(3:?D6EFG)*..)6<?GF?7?F262.).)-,
@M00200:205:000000000-AKKM3:1:1101:18879:5959 2:N:0:1
TACAGGGGTATCTAATCCCGTTTGCTCCCCTGGCTTTCGTGTCTCAGCGTCAGCACACTCCCAGCTACCTGTTTTCACCATTGGCGTTCCAAATGATATCTACGCATTTCACCGCTCCACCATTTGTTCCGGTAGCCCCTAAGTGGCTCAAGACACCCAGTATACCGAGCAGTTCCACGGGTGAGCCGTGGGATTTCACCAGGTACTTAGGCCTCCGCCTACACACGCTTTAAACCCAATCCTTGTGAGGT
+
CCCCCGCFGGGGFCFGEGGGFFGGGG<FCCFEFGAEFGGFFGGGDGGFCF@C@DGFGGDFF8AFGFGGGGFFFGGEECGGFF<AEFF@EFG94F9FBFGGGGFGFEECDFFGGGCEGFGCEFGGFGFDGGGDDEDG=:=D5@CDFBCDCD?8@FDDFCF*@8DGEFDEFGFFFFFFF5=9@+=+AD?5:99@ACFFF7@*3:4.:64>EE=9))>5)289>@=6**:)*2/)).):C?D@(3)<))/?)(.
@M00200:205:000000000-AKKM3:1:1101:23468:5960 2:N:0:1
TACGCGGGTATCTAATCCTGTTTGATCCCCACGCTTTCGTGCCTCAGTGTCAATCAACCTGTAGCCAGCTGCCTTCGCAATTGGTGTTCTATGTCATATCTAAGCATTTCACCGCTACATGACATATTCCGCTGACCTCCAGATAATTCAAGACCTATAGTATCAATGGCAGTTTCCGGGTTAAGCCCGGAGATTTCACCACTGACTTACAGTCCCACCTACGCACCCTTTAAACCCAGTACTTGTG
+
CCCCCGGGGGGGGGGGGGGGGGGGFGGGGGGGGGGGGGGGGGGGGGGGGGGGFGGGGGGGFFGGGFGGGGGGGGGGGGGGCEGFGGGGGGGGGGGGGGGGGGGGGGGGGGGGGGGBDFDFGGGFFCGGFFGGGGGGFFFDFGFF;DDFGFDFGGGBDFGFGFEGBFGDBFFA?DFBD>C9FED=DFGFF+15@ECFAAE6*5@CCF5A8A;B*>6>*;@DE@9;2CBG208>1@:3E;(.4@?CE73
@M00200:205:000000000-AKKM3:1:1101:17761:5978 2:N:0:1
TACTAGGGTATCTAATCCTGTTTGCTCCCCACGCTTTCGCACCTCAGCGTCAGTACCGGGCCAGTGAGCCGCCTTCGCCACTGGTGTTCTTGCGAATATCTACGAATTTCACCTCTACACTCGCAGTTCCACTCACCTCTCCCGGACTCGAGACTCTCAGTATCGAAGGCAGTTCTGGAGTTGAGCTCCAGGATTTCACCACCGACTTAAGAGTCCGCCTACGTTCGCTTTATACCCAATACTTGTG
+
CCCCCGGGGGGGGFGGGGGGGGGGGGGGGGGGGGGGGGGGGGGGGGGGGGGGGGGGGGDGDGGFGGGGGGGGGGGGGGGGGGGGGGGGGGGGGGDEGGFCFGGFG,:FGGGGGGGB?EFGGGGGCDEGGGGGGGFGGFGFFGGD=AGAGFFCCD79DGGFFGFGFFF>EGF5AACFA>>9FCG7>F9?CFFA>EGD64CEB29BABFF*4>4;5B@2?A@7@12(3:<1*6).99)5=<134E5<C)
@M00200:205:000000000-AKKM3:1:1101:11021:5998 2:N:0:1
TACCAGGGTATCTAATCCTGTTTGCTACCCACGCTTTCGAGCCTCAGTGTCAGTTACAGTCCAGAGAGCCGCTTTCGCCACCGGTGTTCCTCCATATATCTACGCATTTCACCGCTACACATGGAATTCCACTCTCCTCTACTGCACTCAAGTCTAACAGTTTCCAATGCACACAATGGTTGAGCCACTGCCTTTTACATCAGACTTATTAAACCACCTGCGCTCGCTTTAAGCCCAATACTTGTG
+
CCCCCGGGGGGGGGGGGGGGGGGGGGGGGGGGGGGGGGGGGGGGGGGGGGGGGGGGGGGGGGGFGGGGGGGGG:FGGGGEGFGGGEFGGFGGGGGEFFGGGFFFGGGG=FFGGGDEGGGGGGGFGGGGGFFGGGFGGFFEFEGFFFDDGF=DGGGFFGGFFFBGD?DEDFFEFDFFF96?@8D?FFFFF6D5DD88CFGFFEF<E<*AE7CECF6FCD>=:=5*:*9*;CC**6(/:656BE*997
@M00200:205:000000000-AKKM3:1:1101:22430:5998 2:N:0:1
TACAAGGGTATCTAATCCCGTTTGCTCCCCTAGCTTTCGCGCCTCAGCGTCAGTGTCGGTCCAGGAAGCCGCCTTCGCCACCGGTGTTCCTCCGGATATCTACGCATTTCACCGCTACACCCGGAATTCCGCTTCCCTCTCCCGCACTCAAGCCCGTCAGTTTCCCGTGCCATTCCTCAGTTGAGCCGAGGGATTTCACACGGGACTTATCGGACCGCCTACGCGCCCTTTAAACCCAATACTTGTG
+
CCCCCGGGGGGGGGGGGGGGGGGGGGGGGGGGGGGGGGGGGGGGGGGGGGGGGGGGGGGGGGGGGGGGGGGGGGGGGGGGGGGGGGGGGGGGGGGGGGGGGGGGGGGGGGGGGGGAGGGGGGGGGGGGGGGGGGGGGFGBFGGF+@GFGFGAFGGFFGGFGGEGFFGGDGFCFFFFFF>AFFGFAFGFE4CEADGFFEC?@BFFFB@EF))64;EE9CD1<BFD;E)<7<:FF97<EB??FFAFFA)
@M00200:205:000000000-AKKM3:1:1101:23178:6007 2:N:0:1
TACACGGGTATCTAATCCTGTTTGCTCCCCACGCTTTCGCGCCTCAGCGTCAGTTCCGGTCCAGTGAGCCGCCTTCGCCACTGGTGTTCCTCCCAATATCTACGCATTTCACCGCTACACTGGGAATTCCACTCACCTCTCCCGGTCTCGAGCCTTCCAGTCTGGCAGGCAGTTCCTCGGTTACGCCGAGGGATTTCACCCGCCACTTGAAAAGCCGCCTACGCGCCCTTTAAAACCAATACTTGTGCGAT
+
CCCCCGGGGGGGGFGGGGGGGGGGGGGGGGGGGGGGGGGGGGGGGGGGGGGGGGGGGGGGGGGGGGGGGGGGGGGGGGGGGGGGGGGGGGGGGGGGGGGGGFGGGGGDFGGGGGGFGEGGGGGGGGGGGGGGGGDEGFGFFGGEC@DFFFGGGGGFFGGFGGFG@FFEBGAAFFFAFADBFG7*<EGDAGGF>FGGFFGFD@01(4374)3;)6CFBGFFFDFD1E@5)9356))5A48).4):)6?)(((
@M00200:205:000000000-AKKM3:1:1101:9349:6012 2:N:0:1
TACCGGGGTATCTAATCCTGTTTGATCCCCACGCTTTCGTGCCTCAGAGTCAATCTTCGTGTAACGAGCTGCCTTCGCAATTGGTGTTCTATGTCATATCTAAGCATTTCACCGCTACATGACATATTCCGCTCATCTCCACGGGATTCAAGACAGATAGTATCAACGGCAGTTTCCGAGTTAAGCTCGGAGATTTCACCACTGACTTACCTGCCCTCCTACGCACCCTTTAACCCCAATACTTTTC
+
CCCCCGGGGGGGGGGGGGGGGGGGGGGGGGGGGGGGGGGGGGGGGGGGGGGFGGGGGGGGGGFGGGGGGGGGGGGGGGGGGGGGGGGGGGCGFGGGGGFGGGCCGGGGGGGGGGE>DGGGGGGGGGGGGGCGGGGGGFGBFGGBE5CDGFFGGGGFFF?FGGFGFFG>AEFFFFFFFF:?DE9EFF9CFDEFFGGGFFGFFFB@EFFFAE=C3@CFE??:3:@>=E4CCC=4C)/1827@;@E?)))
@M00200:205:000000000-AKKM3:1:1101:13071:6030 2:N:0:1
TACTAGGGTATCTAATCCCCTTCGCTCCCCTAGCTTTCGTACCTCAGCGTCAGAAGAGACCCAGTAAGCCGCTTTCGCCACCGGTGTTCCTGACGATATCAACGCATTTCACCGCTCCACCATCAGTTCCGCTTACCTCTGTCTCCCTCAAGCACTGCAGTATCGGGCGCAATTCCTCGGTTGAGCCGAGGGCTTTCACACCCGACTAACTGCGCCGCCTACGTACCCGTTAAACCCAGCACGTGCG
+
CCCCCEFFFFGGGGGGGCEFGGGFGEFGGGE@FGGGFGGGCDGGGGGFFCFDFGGGCGGGGGGGGGGAEGGGG:DGGGGGG,FF@FCCFF;FC,@=,?=ECDFEGECEAFFFGGGB6FGGG8EFFFFCFGGGGGCGGFGFF=FDF?D5DFFD>+6**@DDA=DGA>?C*@BA>68B1BC5C*359<F45**?>EC84*=*0(:(3:0(7@))7,883CBF0?8).;EC)14:(5<<EB6(.4(.(((
@M00200:205:000000000-AKKM3:1:1101:5611:6031 2:N:0:1
TACTAGGGTATCTAATCCCGTTCGCTCCCCTAGCTTTCGCGCCTCAGCGTCAGTCACTGTCCAGGTAGCCGCCTTCGCCGCAGGTGTTCCTCCCAATATCTACGCATTTCACCGCTACACTGGGAATTCCACTACCCCCTCCAGAACTCAAGCAAAGCAGTTTCAGATGCAGTTCCCAGGCTGAGCCCGGGGCTTTCACATCTGACTTGCCATGCCGCCTACGCGCCCTTTAAACCCAGTACTTGTGATAT
+
CCCCCGGGGGGGGGGGGFGGGGGGGGGGGGGGGGGGFGGGGGGGGGGGGGGGGGGGGGGGGGGGGGGGGGGGGGGGGGGGGGDGGGGGGGGGGGGGGGGGGGGCFGGGGGGGGGGFGGGGGGGGGGGGGGFFCCGF=DEFFEGF9DFEDDDFD?D*;8D6DFEDEFG8DGFF9AA<AA75<D6+0@@FDDEFEEFGFCG?<388*9805@E@EEEA258733(2(3=DDG;<F373C((5)):9A<7.)-.
@M00200:205:000000000-AKKM3:1:1101:10954:6041 2:N:0:1
TACGAGGGTATCTAATCCTGTTTGCTCCCCACGCTTTCGCGTCTCAGCGTCAGTATCCAACCAGGGGGCCGCCTTCGCCACCGGTGTTCCTCCCGATATCTACGCATTTCACCGCTACACCGGGAATTCCACCCCCCTCTTTGGTACTCTAGCTTGCCAGTTTCATGCGTCGTTCCTCGGTTACGCCGAGGGATTTCACACATGACTTAGCAGACCGCCTACAAGCCCTTTAAGCCCAGTACTTGTG
+
CCCCCGGGGGGGGGGGGGGGGGGGGGGGGGGGGGGGGGGGGGGGGGGGGGGGGGGGGGGGGGGGGGGGGGGGGGGGGGGGGGGGGGGGGGGGGGGGGGGGGGGFGGGCDGGGGGGBDGGEGGGGGGGGGGGGGGGGGFG@AGFFGAFEGFGFFGGFFGGAFGCFEFGGBGEBFFFFFFGFGGG6:EGFADDDFGCFFFGFF???ABA<<B99>:FGFG@??7?*.;FF>D:A>FF?G0(.4<9:).)
@M00200:205:000000000-AKKM3:1:1101:5458:6072 2:N:0:1
TACGCGGGTATCTAATCCCATTCGCTACCCACGCTTTCGTGCTTCAGTGTCAGTAATGTACCAGTGTGCTGCCTTCGCTTTTGGTGTTCCCCACAATATCAACGGATTTCACCCCTACACTGTGAGTTCCACACACCCCTTACATACTCAAGCATTGCCGTTTCGTTCGCGGCTCCTGGGTTAAGCCCAGGGATTTCACAAACGACTAACAACGCAACCTACGCACCCTTTAAACCCAATACTTTTG
+
CCCCCGGGGGGGGGGGGFGFGGGGGDGGGGGGGDGGFFGGGGGGGAFGGGGGGGFCFGGGGGGGGDFGGGFGGGGGGGGGGGGDGGGGGGGGGGGGGGGFA=FCE6@CFFGGFGGFGGFGGGGGCGGFGFFGGDGGGDGDFGGFFFFEFFFGFGGF5DC5EGEG=FDGFCB=>55BFFGFGG5<89CFFGGB4CFGFFFAEDDF9=>@FFFFF>E5(1;;@((:03:C95;E3>A85(-(,364)))
@M00200:205:000000000-AKKM3:1:1101:17690:6109 2:N:0:1
TACACGGGTATCTAATCCTGTTCGCTCCCCTAGCTTTCGCGTCTCAGCGTCAGGAACGGCCCAGCGAGCCGCCTTCGCTACTGGTGTTCCTCCCGATATCTGCGCATTTCACCGCTACACCGGGAATTCCACTCGCCTCTACCGTCCTCTAGCCCGGCAGTATCCACCGCACGCCCGAGGTTGAGCCTCAGGTTTTCACGGCAGACTTACCGAACCGCCTACAAGCCCTTTACGCCCAGTACTTGTTATAT
+
CCCCCGGGGGGGGGFGGGGFGGGGGGGGGGGCEGGGGGGGDGGGGGGGGGGGGGFGGGGGGGCEGGGGGGDGEFGGGGGGGGGGGGGGGGGGGGGGGGGFEGFGGGDDCGGGGGGDDEDCEGEGGCFGGGGGGGGGG5ECFFFBCEGFGFGCG9FEDG4@CC45>FGC>E4>EFFFF):3FFCCAGGAF4E5;EFCA?FF070;:?>A<>B??BGG><E(((.*)2)102:42((1C(,(-6<A4-))))-
@M00200:205:000000000-AKKM3:1:1101:23653:6110 2:N:0:1
TACGGGGGTATCTAATCCTGTTTGCTCCCCACGCTTTCGTGCATGAGCGTCAGTGTTGGCCCAGAAGGCTGCCTTCGCCATCGGTGTTCCTCCACATCTCTACGCATTTCACCGCTACACGTGGAATTCCACCTTCCTCTGCCACACTCGAGCCACGTAGTTTCGAGCGCAATTCCCAAGTTCAGCTCGGGGATTTCACACTCGACTTGCGCGGCCCCCTGCGCACCCCTTAAACCCAATACTTGTG
+
CCCCCGGGGGGGGGGGGGGFFFGGGGGGGGGGEGGGGGGGGGGGG9<ECGGGGGEFFEDFFFEGGGGFGGEFGGGGFGGGGGGGGCGGGGGGGGGGCFGGGGGFGGFFGGGGGGGFGGGFGGFGGFCFGFCFF8DF89DEFGGFGFGFGF8DDC?FB>+3ACEDF5?C?E>59=>AF;9?FF+2=,,99*?A?E8*18=@B=;(=21@.)(6((8:(177:<6@9E)9)1324>A0*-(.)5AB252
@M00200:205:000000000-AKKM3:1:1101:21678:6120 2:N:0:1
TACTAGGGTATCTAATCCTGTTTGATCCCCACACTTTCGTGCCTCAGCGTCAGTTGAAGTCTAGTAAGCTGTCTACACTATCGGTGTTCTTGACGATATCTAAGCATTTCACCGCTACACCGTCAATTCCGCCTACCTCGACTCCACTCAAGCCCATCAGTATCAATCCCACCCTCCCGGTTAAGCCGGGATATTTCAGAACTGACTTAATAGGCCGCCTACGCACCCTTTAAGCCCAATACTTGTG
+
CCCCCFGGGGGGGGGGGGGGGGGGGGGGGGGGGGGGGGGGGGGGGGGGGGGGGGGFGGGGGGGGGGGGGGGGGGFCEGGGGGGGGGGGGGFGFGEGGGGGGGGFGGGFFGGGGCE9DFGGGGFGFDGGGGGGGGGGGFGD>GGFGFGFGFGGGGGFFGGFFFFGE7=FFGFFFFFFFFGBEE8DFGGEBGDBFE;;FEGFEFC@E5CCCAEE@)@>9CEFFFFA=EFG*;3;?BB;CD013;EC<E3
@M00200:205:000000000-AKKM3:1:1101:7815:6143 2:N:0:1
TACGCGGGTATCTAATCCTGTTTGCTCCCCACGCTTTCGCGTCTCAGCGTCAGTACCGTCCCAGCAAGCTGCCTTCGCCATAGGTGTTCCTCCCGATATCTGCGCATTTCACCGCTACACCGGGAATTCCACTTGCCTCTTCCGGACTCTAGTTCGGCAGTATCGACCGGCATCCCCGGGTTGAGCCCTGGACTTTCACAGCCGACTAACCGGCCCGCCTACACGCTCTTTACACCCACTCCTCGTGAGAC
+
CCC,ACGGGGGGG9CFGGGGGGGGGGGGGGGGGGGGGGGCGFGGGGFGGGGG:F<EE7F@@7@CAFGGGGFGGGFGFGGGGGFDGFFGGFD,=FBEFGGGGDFEGEGGGGGGFEGFDFD=DCC8:>FGGGGGGG?FFFG<FGFE6:0>G52:5+?59805ED;F=FG>?>?9D:)?)?):CC);AEG>)1*25C?FFFG5)2(649;3<?<9((::0C@B080?:E)>FF<4A228CB(.(,8(-4((-6)
@M00200:205:000000000-AKKM3:1:1101:8674:6168 2:N:0:1
TACAAGGGTATCTAATCCTGTTTGCTCCCCTAGCTTTCGTGCCTCAGTGTCAGGAGTTTTCCAGGGACTCGCCTTCGCCACTGGTGTTCTACTTGATATCTACGCATTTCACTGCTACACCAAGTATTCCAGTCCCCCCTCAAACCCTCGAGCAAGGTAGTTTCCAATGCCATTTCCGAGTTGAGCTCGGAGCTTTCACATCCGACTTACCTCACCTCCTACGCACCCTTTACGCCCAATACTTGTG
+
CCCCCGGGGGFGGGGGGGGGGGGGGGGGGGGGGGGGGGGGGGGGGGGGGGGGGGGGFFGGGGGGGGGGGGGGGGGGGGGGEDFFGGGGGFGFGFGGFGGGGGGGGGGDGGGGGGGFGGFGGCEGFFCFG8EDFG+E8BC>@D8DGFCD6A>DGGGFDBGFD9DGB?FGFGB6@BBEF*=9D87D?,@:BDGFEGCFFCFEE@8AABA@===C@ECF**3>BBFEAEFD*;.>>225E?(,663)..4
@M00200:205:000000000-AKKM3:1:1101:19374:6172 2:N:0:1
TACAGGGGTATCTAATCCCGTTTGCTCCCCACGCTTTCGTACCTCAGCGTCAGAACGAGCCCAGCGGCCTGTCTTCACCTTCGGCGTTCCGATAGATATCAACGCATTTCACCACTCCACCTATCGTTCCGACCGCCCCTACTCGTCTCAAGACCTGCGGTTCGCCGTGCAGTTCCTCGGTTGAGCCGAGGTATTTCACACGACGCCTGCAGCTCCGCCTACGTACGCTTTAAACCCAATACTTTTGAGA
+
CCCCCGGGGGGGGGGGGGGGGGGGGGGGGGGGGGGGGGGGGGGGGGGGGGGGGGGGGGGGEGGGGGGGGGGGGGGGGGGGGGGFGGGGGGGGGGGGGGGGFGGGGGGGGGGGGGGFGGGGGGGGGGGGFGGGDGGEGDGFFF?FGFGFG?FDGGGFAFG5:CACAFG5*:?CBEFFFFGEFCC6FCGABGD54FGGF)=);9(:121(4:00,(3<1C>?BF:578)9*1842)4:C(2()))6)).(-,
@M00200:205:000000000-AKKM3:1:1101:21695:6191 2:N:0:1
TACCAGGGTATCTAATCCCGTTTGCTCCCCTAGCTTTCGCGCCTCAACGTCAGTATCCGTCCAGAAGATCGCCTTCGCCACTGGTGTTCCTCCCGATATCTACGCATTTCACCGCTACACCGGGAATTCCATCTTCCTCTCCGGAACTCAAATTAAACAGTTTCTCGTGCACTTCCAGAGTTAAGCTCTGGGCTTTCACACGAGACTTATTTAATCGCCTACGCTCACTTTATGCCCACTACTTGTG
+
CCCCCGGGGGGGGGGGGGGGGGGGGGGGGGGGGGGGGGGGGGGGGGGGGGGGGGGGGGGGGGGGGGGGGGFGGGGGGGGGGGGGGFGGGGGGGGGGGGGGGGGGGGGGGGGGGGGFGGGGGDGDGGFFFGGGGGGGGFGFFGGEGDGFGFGGGGGFFFCFF?E+;FDFFG?CFE9CFAGAFGG;CEGFF7EAFGGDFCGFEA>B=->?CE>ECEG99FE@DDFF(=8:@;EFF<4)?;03;3).6;@
@M00200:205:000000000-AKKM3:1:1101:25593:6198 2:N:0:1
TACAGGGGTATCTAATCCTGTTTGCTCCCCACGCTTTCGTGCATGAGTGTCAGTGTTGGCCCAGGAGGCTGCCTTCGCCATTGGTGTTCCTCCACATCTCTACGCATTTCACCGCTACACGTGGAATTCCACCTCCCTCTGCCACACTCCAGCCACGTAGTTTCGAGCGCAATTCCCAAGTTAAGCCCGGGGATTTCACACTCGACATGCGCGGCCACCTGCGCACACTTTAAACCCAGTACTTGTG
+
CCCCCGGGGGGGGGGGGGGGGGGGGGGGGGGGGGGGGGGGGGGGGGGGGGGGGGGGGFCFGGGGGGGEGGGGGGGGGGGGCGGGFDGGGGGGGGGGGGGGGGGGGGGGGGGGGGGFGGGGGGDEFFFGGGGGGGGGGFGFFGCFGDGFGFGDCFDF>@DFGDBGF?GEBG9A>DFFF5CFGD7+;<6:?CED5AEF66C<E@D)-:@6*76=>FGGFGF@8=;)(:8C2735)9<(;1:34><4A4>
@M00200:205:000000000-AKKM3:1:1101:25240:6200 2:N:0:1
TACAAGGGTATCTAATCCCGTTTGCTCCCCTGGCTTTCGCGCCTCAGCGTCAGTTTCGGTCCAGAATGCCGCCTTCGCCACCGGTGTTCCTCCAGATATCTACGCATTTCACCGCTACACCTGGAATTCCACATTCCTCTCCCGAACTCCAGCCTTGTAGTATCAGACGCAGTTCCCAGGTTAAGCCTGGGGATTTCACGTCTGACTGACAAGGCCGCCTACGCGCCCTTTAAACCCAGTACTTGTG
+
CCCCCGGGGGGGGGGGGGGGGGGGGGGGGGGGGGGGGGGGGGGGGGFGGGGGGGGGGGGGGGGGGGGGGGGGGGGGGGGGGGGEGGGGGGGGGGGFGGGGGGGGGGGGGGGGGGGEGGGGGGGGCGGGGGGGGGGEFFFDFGGFGFGFGFGGGGGFFE7DFFEGFFGGFGFFBFFFFFGFGGCC+@FFFFFFDEGGFFFFFFDBEFEFBF@C29FFFDF=0:<>9=>D5;;CECE6C03;)9><)<0
@M00200:205:000000000-AKKM3:1:1101:23244:6204 2:N:0:1
TACGCGGGTATCTAATCCCGTTTGCTCCCCACGCTTTCGCGCCTCAGCGTCAGGAAATGCCCAGAGACCCGCCTTCGCCACCGGTGTTCCTCCCGATCTCTACACATTTCACCGCTACACCGGGAATTCCAGTCTCCTCTGCATCCCTCAAGAACGGCAGTATCAGCCGACGTTTCTCGGTTGAGCCGAGAGATTTCACGACTGACTTGCCATCCCGCCTACGCGCCCTTTAAGCCCACTACTTGTG
+
CCCCCGGGGGGGGGGGGGGGGGGGGGGGGGGGGGGGGGGGGGGGGGGGGGGGGGGGGGGGGGGGEFGGGGGGGGFGGGGGGGDGGGGGGGGGGGGGCGFGGGGGGGGGGDGGGDGFCGGGGGGGGEFGGGGGDFGFGFFEFGGFGFGFGFGGCFFDAGGDGGCF*+CEF8@@BBFFFFGFGGG6)>?):1:=3@C7CCF;;@F;@44>DAB4<?GF?GF0:425;EED992A<AA>C:(1(:4<<A?
@M00200:205:000000000-AKKM3:1:1101:11769:6206 2:N:0:1
TACTCGGGTATCTAATCCCGTTCGCTCCCCTGGCTTTCGTGTCTCAGCGTCAGCACACTCCCAGCTACCTGTTTTCACCATTGGCGTTCCAAATGATATCTACGCATTTCACCGCTCCACCATTTGTTCCGGTAGCCCCTAAGTGGCTCAAGATAAGCAGTATACCAAGCAGTTCCACGGTTGAGCCGTGGGATTTCACAAGGTACTTACCCCTCCGCCTACACACGCTTTAAACCCACTACTTGTG
+
CCCCCGGGGGGGGGGGGGGGGGGGGGGGGGGE@FGGGGGGGGGGGFGGGGGECGAFGGGGGGGGGGGGGGGGGFGGGGGGGGFCFGGGGGGGGGGGGGGGGGGFGGGGGGGGGGGFGGEFFFGGGGGGGGGGGEDGGFGDFGFFGFGBFFGGGF+?FGFBFGFGEFFGDGFFFFFFFFGFGGG66EGEFGG>FGG*?AFE6:@87A;E@EB=)5CE=DF=(8BA*=8D5756C473;72;;@CEFFF
@M00200:205:000000000-AKKM3:1:1101:25811:6215 2:N:0:1
TACACGGGTATCTAATCCTGTTTGATCCCCACGCTTTCGTGCCTCAGAGTCAATCTTCGTGTAACGAGCTGCCTTCGCAATTGGTGTTCTATGTCATATCTAAGCATTTCACCGCTACATGACATATTCCGCTCATCTCCACGGGATTCAAGACAGATAGTATCCACGGCAGTTCCCAAGTTAAGCTTGGGGATTTCACCACGGACTTACCTGCCCTCCTACGCACCCTTTAAACCCAATACTTGTG
+
CCCCCGGGGGGGGGGGGGGGGGGGGGGGGGGGGGGGGGGGGGGGGGFGGGGGGGGGGGGGGGGFGGGGGGGGGGGGGGGGGGFGGGGGGGGGGGGGGGGGGDGFGGGGGFGGGGGFDEGGGGGGGGGGGGGDGGGGGFDEFGGFG>C8DF,?F?FF?F+0@FEGFFGCEG5=FFFFDFDFGFGGFGGFFGGDFGCGC@C@EB5>AA5:5A@FFFDEEGDBB:AB=EACCCEFECBBG;03@EF<C<8
@M00200:205:000000000-AKKM3:1:1101:4099:6223 2:N:0:1
TACGCGGGTATCTAATCCTGTTCGCTCCCCACGCTTTCGCTCCTCAGCGTCAGTAATGGACCAGAGATCCGCCTTCGCCACCGGTGTTCCTCCTGATATCTGCGCATTTCACCGCTACACCAGGAATTCCGATCTCCCCTACCACACTCTAGCTAGCCCGTATCGAATGCAGACCCGAGGTTAAGCCTCGGGCTTTCCCATCCGACGTGCCAAGCCGCCTACGAGCCCTTTACCCCCAATACTTGTG
+
CCCCCGGGGGGGGFAFGGGGGGGGGGGGGGGGGGGGGGGGGGGGGG@FCFGFEGGFGGGGGGGG8F<EGGFGGGGGGGGGGGGGGDFGGGGGGGGCCAEGFFFFGCFGGGGGFGGBGGGGGCGE7EGGGGGGGGFD9DCD9@DFGFG<?FA8FGGFFGGFGGFG=>78FGFEACFF>E4AFF+C>EC6;/4:5EEFF*=7.5=;10(6,(6;@<FF;DDB(.,)48)9DF74).44:1:?774)-.)
@M00200:205:000000000-AKKM3:1:1101:13086:6237 2:N:0:1
TACTAGGGTATCTAATCCTGTTTGCTCCCCACGCTGTCGCGCCTCAGCGTCAGTACTGGCCCAGTCGACCGCCTTCGCCACCGGTGTTCTTCCGGATCTCTACGCATTCCACCGCTACACCCGGAATTCCATCGACCTCTACCAGACTCAAGCCTCCCAGTTCGCACGGCAGACTCGGAGTTAAGCCCCGAGCTTTCACCGCACGCTTGAAAAGCCGCCTACGCGCCCCTTAAACCCAATACTTGTGAGC
+
CCCCCGGGGGGGGGGGGGGGGGGFGGGGGGGGGGGGGGGGGGGGGGGGGGGGGGGGGGGGGGCGGGGGGGEGGGGGGGGGGGGGEEGGGGGGGGGGGGGGGGGGGGGDGGGGGGGFGGDFGGGEEEGGGGCDDEGGGFGFFGGFC5D5DFGGGGGFFGG6<2CC@5DEBGBAFF4AA><BEGFFFFFFDDGEEDFCFCFFDF9;>F@1?(3))4EFFGB?:?FF0C@G)7(:A28?GB::,85<--,5)(
@M00200:205:000000000-AKKM3:1:1101:21772:6249 2:N:0:1
TACTCGGGTATCTAATCCTGTTTGCTCCCCACGCTGTCGCGCCTCAGCGTCAGCACGGGGACAGATTGCTCTGCCCCCTTCCGGCCCAGCAGACCGCCTTCGCCACCGGTGTTCTTCCGGATCTCTACGCATTCCACCGCTACACCCGGAATTCCGTCTGCCCCTACCGTGCTCCAGCCCAACAGTCGCCCACGCCGATCCGGGGTTGAGCCCCGGACCTTCACGCGCGCCTTATCCAGCCGCCTACGCGC
+
CCCCCGGGGGGGGGGGGGGGGGGGGGGGGGGGGGGGGGGGGGGGGGGGGGGGGGGGGGEGGGGGGFGFGGGGGGFEDFGGFFGGGGGFFFGFGGGGGGGGGFGGEGGGGFGEGGGFGFGDEGGEFFF8DGEGGFGGGDGAB>C?CFDBDB*;@FGFF59?C;=C=>CGFFA@FCAF)6CBCGCC)4<)8:EBACEGE0/2;3>0142((5:8?BC59G38<?BF1C<3DD>(8364+))50;04??:4026
@M00200:205:000000000-AKKM3:1:1101:11124:6262 2:N:0:1
TACGCGGGTATCTAATCCTGTTTGCTCCCCACGCTTTCGCGCCTCAGCGTCAGGGAATGCCCAGAGACCCGCCTTCGCCACCGGTGTTCCTCCCGATCTCTACACATTTCACCGCTACACCGGGAATTCCAGTCTCCTCTGCATCCCTCAAGAACGGCAGTATCGGCCGACCCCCTCGAGTTGAGCCCGAGGATTTCACGACCGACTTGCCATCCCGCCTACGCGCCCTTTACACCCACTACTTGTG
+
CCCCCGGGGGGGGGGGGGGGGGGGGGGGGGGGGGGGGGGGGGGGGGGGGGGGGGGGGGGGGGGG@FFFGGGGGGGGFGGGGGGGGGGGGGGGGGCCFEDGFGGGGGGGGGGGGGGFGGGGGDGGDGGGGGGFGGGGGF8D?FGFGFFEGFCD3=FA?GDAGFEG294:5>B@D>B8A5:5?*;F6CGFDGE>FFGGF3C@:;179>BBBB?2:?GG(9BF041<(2<5)24>B<A7:3(1339<44,
@M00200:205:000000000-AKKM3:1:1101:5232:6304 2:N:0:1
TACCAGGGTATCTAATCCTGTTTGCTCCCCTTGCTTTCGTCCCTCAGTGTCAGTAACCGCCCAGTAAAGCGCCTTCGCCACTGGTGTTCCTCCCGATATCTACAGATTTCACCCTTACACCGGGAATTCCCTTTACCTCTGCGGTACTCAAGTCCTGCAGTTTCCAATGCAGTTCCACGGTTGAGCCATGGGATTTCACATCAGACTTACTGGCCCACCTACGGACCCTTTAAACCCCATACTTGTG
+
CCCCCGGGGGGGGGGGGF9FGG@FGGFGGGFGGGGGGGG<BGGGGGGGGGGGGGGCCFGCGGGGGGFFDFGGGGGGGGGGGGGGGGFGGGGGGDGGGGGGGGGFFAFG,=FGGG69DFFFGEEGGEGFGGFGG8BFGFFFFG+*=?G<FB8?FD6D9DGFGGFGDFFGFGF*<9?F??>BFGGGFGG?97C5*5@FF<C*>EE8@CC5:0*00)4;7DFB@B)3(/?DGDE45=@=E(:(,5;<<;3
@M00200:205:000000000-AKKM3:1:1101:26100:6324 2:N:0:1
TACTCGGGTATCTAATCCTGTTCGCTCCCCACGCTTTCGCGTCTCAGCGTCAGTACCGTCCCAGAGAGCTGCCTTCGCCATTGGTGTTCTTCCTGATATCTGCGCATTTCACCGCTACACCAGGAATTCCACTCTCCTCTTCCGGACTCTAGCCAGACGGTTTCTGTCGACGTCTGGAGGTTAAGCCTCCAGTTTTCACAACAGACCTGTCTGGCCGCCTACACGCTCTTTCCACCCAATACTTGTG
+
CCCCCGGGGGGGGGGGGGGGGGGGGGGGGGGGGGGGGGGGGGGGGGGGGGGGGGGGGGGGGGGGGGGGGGGGGGGGGGGGGGGGGGGGGGFGGGGGGGGGGGFEGGGGGGGGGGGFGGFGGGGGGGGGGGGGGGGGGFGEFGGFGFGFGFGFFGGFFED?CDDGEBDCFFDF>AFFACD>FGCGFGFFFFGAFCFGFFGEE==2>:>EB=:EE=F=@CE;38;F0:8CF7)))))582@@FEC?9C:
@M00200:205:000000000-AKKM3:1:1101:18397:6325 2:N:0:1
TACTGGGGTATCTAATCCTGTTTGCTCCCCACGCTTTCGTGCATGAGTGTCAGTGTTGGCCCAGGAGGCTGCCTTCGCCATTGGTGTTCCTCCACATCTCTACGCATTTCACCGCTACACGTGGAATTCCACCTCCCTCTGCCACACTCCAGCCACGTAGTTTCGAGCGCAATTCCCAAGTTAAGCCCGGGGATTTCACACTCGACTTGCGCGGCCACCTGCGCACACTTTAAACCCAATACTTGTG
+
CCCCCGGGGGGGGGGGGGGGGGGGGGGGGGGGGGGGGGGGGGGGGGGGGGGGGGGGGFCFFGGFGGGGGGGGGGGGGGGGGGGGGGGGGGGGGGGGGGGGGGGFGGGGGGGGGGGFGGGGGGGDFGGFGGGDDFGGGFGFFCFFGFGFGFGFGGGFFGGFGGFGF5FGFGFFFFFFFFGFGGGCA7FFF>EFB7?C@4:E@DBDFFA=3;2@2=EEBGF1@D9E@GFGGC)6)9<.C?63:?A4<<7
@M00200:205:000000000-AKKM3:1:1101:22042:6349 2:N:0:1
TACAAGGGTATCTAATCCTGTTTGCTCCCCACGCTTTCGTGCCTGAACGTCGGTGCTGGACCAGGAAGCCGCTTTCGCCACTGATGTTCCTTCGGATATCTACGCATTTCACCGCTACACCCGAAATTCCGCTTCCCTCTTCCGCACCCTAGCTATGCAGTCTCGAATGCAATTCCCAGGTTGAGCCCGGGGCTTTCACACTCGACTTCCTCTGCCGCCTGCGCACACTTTACACCCAATACTTGTG
+
CCCCCGGGGGGGGGGGGGGGGGGGGGGGGGGGGGGGGGGGGGGGGGGGGGGGGGGGGGGGGGGGGCGFGGGGGGFGGGGGGGFAFGGGGGGGGGGGGEGGGGGGGGDGGGGGFGGFGGGGGGGEF@FGGGCGGGGGGFGDFCFEGFGFGFFFGGGFBD=DFFEGFFFGFGF@FFFFFFG?FGFF5:FFE5CDE>9CF4FEFBFD292(*01@C>FFBGFFFFBE9E=D5+/.)9=@E((42?<4<D:
@M00200:205:000000000-AKKM3:1:1101:4955:6367 2:N:0:1
TACGCGGGTATCTAATCCTGTTTGCTCCCCACGCTGTCGCGCATCAGTGTCAGTAACTGCCCAGCAGGCCGCCTTCGCCACCGGTCTTCCTCCGGATCTCTACGCATTCCACCGCTACACCCGGAATTCCGCCTGCCCCTACAGCACTCTAGTCCAACAGTCGGCACGGCCGACCCGGGGTTGAGCCCCGGGCTTTCACCACACCCTTATCAGACCACCTACGCGCCCTTTATACCCAATACTTGTTATAT
+
CCCCCEFGGGGGFFFFFGFGF,;FGGGGGGEFGF:FGGGGGGG7FF<EFGGGG9FCFGA<BFFDFGGGGGGGE@?ECFGGGGGGBBCCCFCEFFFGGGGGGAFGGGGDGAEGGGG>DGGGGGGGGC@FFGG6>8CCFAEDFFG6<AC03+<CE=?BFFD63;5CB>DGEED569?3=.):CCDGA6EF39*08=EDBFGA?:8<BFF(35-652::197(3::@1837)2))-6ADFF:(.8<996))).)
@M00200:205:000000000-AKKM3:1:1101:17095:6382 2:N:0:1
TACTCGGGTATCTAATCCTGTTTGCTCCCCACGCTGTCGCGCCTCAGCGTCAGCAACGGCCCAGCAGACCGCCTTCGCCACTGGTGTTCTTCCCGATCTCTACGCATTCCACCGCTACACCCGGAATTCCGCCCGCCTCTACAGTGCTCCAGTGCCCCAGTCCGCACGGCCGACCCGGGGTTGAGCCCCGGGCTTTCACCGCACGCTTAGCGCACCGCCCGCGCGCCCTTTACGCCCAATCCTTGTGAGAC
+
CCCCCGGGGGGGGGGGGGGGGGGGGGGGGGFGGGGGGGCGGGGGGGFGGGGGGGGGGGGEFFEGGFGFGGGGGGGGGGGEGFEGGGGGGGGGGG7CFGGGGGGEG>FGGEDFGGGBGGGGGGGEECFGGGGGGGDGGFD@FGGFGFGEGFFDCFGFFGGBGFFDB>GGBGFFFFAEF>:DE5CC66?>BDGBFGDFF4A>FFFB>9(1:7A>>9EC>D>917,76C@G374))489E<B<(36)).)))),
@M00200:205:000000000-AKKM3:1:1101:14186:6392 2:N:0:1
TACCGGGGTATCTAATCCCGTTCGCTACCCTAGCTTTCGCGCCTCAGCGTCAGATGAGGTCCAGTGCATCGCTTTCGCCACCGGTGTTCCTGATGATATCAACGCATTTCACCGCTCCACCATCAGTTCCGCTTACCCCTGTCTCCCTCAAGCCTTGCAGTATCAAGCGCCATTCCTCGGTTGAGCCGAGGGATTTCACACCTGACTTACAAGGCCGCCTACAAACCCCTTATACCCAATACTTGTG
+
CCCCCGGGGGGGGGGGGGGGGGGGGGGGGGGGGGGGGGGGGGGGGGGGGGGGDFGGGGGGGGGGGGGGGGGGGFGGGGGGGGGGGGGGGGGGGGGGGGFGGGGGGGGGGGGFEGGFGGGGGCGGGFGGGGDGGEGGGFGFFGGFGFGFGFGFGGGB5DFFGDEFF?CFEGEFFFFFFFDDGEG5F6@5BDGFFFFGFFFF==D=@B=CCE=EFFGGBGFF?@F6@C57*:/5?C56<2:0:BFF2<)
@M00200:205:000000000-AKKM3:1:1101:24797:6396 2:N:0:1
TACTAGGGTATCTAATCCTGTTTGCTCCCCACGCTTTCGTAGTTGAGTGTCAGTGCCTGTCCAGGTCGCCGCCTTCGCCTCTGGTGTTCCTCCCGATATCTACGCATTTCACCGCTACACCCGGAATTCCGCTTCCCTCTCCCGAACTCAAGCCCGTCAGTTTCCCGTGCCATTCCTCAGTTGAGCCGAGGGATTTCACACGGGACTTATCGGACCGCCTACGCGCCCTTTATACCCAATACTTGTT
+
CCCCCGGGGFGGGGGGGGGGGGGGGGGGGGGGGGGGGGGGGGGFGGGGGGGGGGGGGGGGGGGGGGGGGGEGGGGGGGGGGGGGGGGGFGFGGGG7F7CGGGGGGGGGGGGGGGGFGGGGGGGGGGGGGGGGGCGFFFGDFGGFGFGDGF?FGFFDFGGEFFEGEADE>ECEFEFFFFFAFFGGFDGFFDD44=CCAEF5>@@@=@FE3?<8>0CG0CB@<@(=;8BG97).6)4<C2:?24A99A)
@M00200:205:000000000-AKKM3:1:1101:12140:6405 2:N:0:1
TACGCGGGTATCTAATCCTGTTTGCTCCCCACGCTTTCGTGCATGAGTGTCAGTGTTGGCCCAGGAGGCTGCCTTCGCCATTGGTGTTCCTCCACATCTCTACGCATTTCACCGCTACACGTGGAATTCCACCTCCCTCTGCCACACTCCAGCCACGTAGTTTCGAGCGCAATTCCCAAGTTAAGCCCGGGGATTTCCCACTCGACTTGCGCGGCCACCTGCGCACCCTTTAAGCCCAATACTTGTG
+
CCCCCGGGGGGGGGGGGGGGGGGGGGGGGGGGGGGGGGGGGGGFFGGGGGGGGGGGGGFGGGGGGGGGGGGGGGGGGGGGGGGGGGGGGGGGGGGGGGGGFGGGGGGGGGGGGGGFGGGGGGGGGGGGGGGGGDFGGFGFFGGFGFGDGF?FGGGFFGFBEGFGFFGG>>>@ECFFFACAFFGFCCF*5C5DF*AC=7,BDDFFFBFFFF@F91ECBGFF302@FC)1*245)49:GB?2:0))).,
@M00200:205:000000000-AKKM3:1:1101:10803:6426 2:N:0:1
TACAGGGGTATCTAATCCCGGTCGCTCCCCTAGCTTTCGCACCTGAGCGTTAAGAGCGGGCCAGCAGATCGCTTTCGCCACTGGTGTTCCTTCCGGTATCTACGCATTTTACCGCTACACCGGAAATTCCATCTGCCTCTCCCGCCTTCAAGCTTTGGAGTTTCCACGGGCCTCCCTCGGTTGAGCCGAGGGCTTTCACCTTGGACTTCCAAAGCCGCCTGCGTTCGCTTTAAGCCCAATACTTGTG
+
CCCCCGGGGGGGGGGGGCGEGGGGGGGGGGGGGGGGGGGGGGGGGFGGGGGD@FG?FGGGGGGGGGGFGGGGG7BFGGGDGGGFGGGGGGGGGGGGGFFFGGGGGGGGFFGGFGEECGGGGGGCEEA9FGFGGGGFGFEDDFGAEEGAGAG7FGCFAF6C,CCFEF+@>EB2?B9BAFD?F*C<FCF4?5CEAGGC=CC@<@38)64;?7<6),:CBGF?062)(183*1,)6)),;((48:))664
@M00200:205:000000000-AKKM3:1:1101:20711:6430 2:N:0:1
TACGCGGGTATCTAATCCTGTTTGCTCCCCACGCTTTCGTGCCTCAGTGTCAATGATCGCTTAGTAAGCTGCCTCCGCTATCGGTGTTCTATGTCATATCTAAGCATTTCACCGCTACATGACATATTCCGCTTACCTCAACGATATTCAAGATTGATAGTATCCACGGCAGTTCCCAAGTTAAGCTTGGGGATTTCACCACGGACTTACCAACCCACCTACGCACCCTTTAAACCCAATACTTGTG
+
CCCCCGGGGGGGGGGGGGGGGGGGGGGGGGGGGGGGGGGGGGGGGGGGGGGGFGGGGGGGGGGGGGGGGGGGGGGGGGGGGGGGGGGGGGGGGGGGGGGGGGGGGGGGGGGGGGGDGGGGGFGGGGGGGGGGGGGGFFGBFGGFGEGFGFGGFGFFFGDFGFBFEFGGFDEAFF<EAF7FFFDC?AFFFC,@5CGF>EEE@5>4=AFEFE=EFFGG-*?@FFFFFG5D5>E9EEA@GD?8..?CCC@
@M00200:205:000000000-AKKM3:1:1101:25384:6433 2:N:0:1
TACAAGGGTATCTAATCCTGTTTGCTCCCCTAGCTTTCGTGCCTCAGTGTCAGGTGTTTTCCAGGGACTCGCCTTCGCCACTGGTGTTCCTCTCGATATCTACGCATTTCACTGCTACACCGAGAATTCCAGTCCCCCCTCAAACCCTCTCGCAAGGTAGTTTCCAATGCCATTTCCGAGTTGAGCTCGGAGCTTTCACATCCGACTTACCTCACCACCTACGCACCCTTTCACCCCAATCATTGTGCGAC
+
CCCCCDFGFGGGGG<FGGGFGGGGFEFGGGFGDGFGGGGGCGGGGGGGGGGGGGGGGGGGGGGGFC<FEGFGGEGGGGGGGGGGGGGGGGGGFGCFC,CGGFGGGGGGCF9FADEFGG?FF8CE+@DCFGGGDFDF?>CBDF?FD*=DFF,=>?D>?BFF8=;F;DF9:8?87=<9C?+<D>8C*,,;>D+9*@CC9;,**))1:>FAAA=*3<BF=C;==E9>@GEG*83)1)./=(((()/7?CC4(1(
@M00200:205:000000000-AKKM3:1:1101:15300:6444 2:N:0:1
TACCCGGGTATCTAATCCCGTTTGCTCCCCTAGCTTTCGCGCCTCAGCGTCAAGAATGGGCCAGGTAGCCGCCTTCGCCACTGGTGTTCCTCCCGATATCTACGCATTTCACCACTACACCGGGAATTCCGCTACCCTCTCCCACCTTCAAGCTGAGCAGTTTCCGATGCAATTTTCCAGTTAAGCCGGAAGCTTTCACATCGGACTTGCCCAGCCGCCTGCGCGCTCTTTAAACCCAATACTTGTG
+
CCCCCGGGGGGGGGGGGGGGGGGGGGGGGGGGGGGGGGGGGGGGGGGGGGGGGGGGGGGGGGGGGGGFGGGGGGGGGGGGGGGDGGGGFGGGGGGCEEGGGGGGGEGGGGGGGGGFDGGGGDGEECCGGGGGGGGGFFGFFGGFGFGFGFGFGGGFFGGFGGFGCA9EFGFFFFFFFFFFGFGGFFGDD>CEFGFGFFGFFFF2@@>=EFB)>2E*7DAD7<9B0?:<9:AA<AABG?(3??92542
@M00200:205:000000000-AKKM3:1:1101:7086:6450 2:N:0:1
TACTCGGGTATCTAATCCTGTTTGCTCCCCACGCTTTCGAGCCTCAGCGTCAGTAATGAGCCAGTGTGTCGCCTTCGCCACTGGTGTTCTTCCGAATATCTACGAATTTCACCTCTACACTCGGAGTTCCACACACCTCTCTCATACTCAAGACACCCAGTATCAAAGGCAATTCCGAGGTTGAGCCCCGGGATTTCACCCCTGACTTAAATGTCCGCCTACGCTCCCTTTCAGCCCCATACTTGTGCGAT
+
<CCCCEFFEF@FFAFCFGFFECEEFFGDFFFFCGGGGG@GGGGFF8EFGC8CBEF,CFFGGCE6E6EFGGFGEEGECEGCFEEFEFEG9BDBFFGGGGGGGGGGEFGGGGGGGCFFGGGG9D>E:4>9;EAEG>CCG6D*DG?DGBD=8+,=E=8D5>DFDDE@;C+=DFFBFBFDFAC5@<?F?69FDGE>*@;?CE7=)7B9).984*:**;,=@DD=2:=>@E?F*2=).97@E0;;@@45CE))(6(
@M00200:205:000000000-AKKM3:1:1101:5122:6458 2:N:0:1
TACTGGGGTATCTAATCCTGTTCGCTCCCCACACTTTCGCTCCTCAGCGTCAGGATATTCCCAGAGAACCGCCTTCGCCACCGGTGTTCCTCCTGATATCTGCGCATTTCACCGCTACACCAGGAATTCCGTTCTCCCCTGAATACCTCTAGTCTGCCCGTATCGGAAGCAAGCCAGGTGTTAAGCACCTGGTTTTCACTCCCGACGCGACAAACCGCCTACGAGCCCTTTAAACCCAATCATTGTCAGA
+
CCCCCGGGGDGGGGGDGGGGGGGGGDGGGGGGGGFGGGGDFFEFGGGDGGGGGGGGFAEEFGDGGFGGGGGGGGEFFGEGGGGEFG==FDGGG8DBFGGGGGGGGDEC8EGGGGGFGGGGFGF=<ECEG8DFGGGGGFGD:D@7FFD7FDFFGGGF7@F5@C<DDDGEFGFFFCF6??9FF5C@@FFAFGGF?C>CEFFCFDBB4)(9(:>@FFGC@DE@6;@D(*09*0)<<<27;::?())--.-.4A
@M00200:205:000000000-AKKM3:1:1101:3990:6459 2:N:0:1
TACAGGGGTATCTAATCCTGTTTGCTCCCCACGCTTTCGTGCATGAGTGTCAGTGTTGGCCCAGGAGGCTGCCTTCGCCATTGGTGTTCCTCCACATCTCTACGCATTTCACCGCTACACGTGGAATTCCACCTCCCTCTGCCACACTCCAGCCACGTAGTTTCGAGCGCAATTCCCAAGTTAAGCCCGGGGATTTCACACTCGACTTGCGCGGCCACCTGCGCACACTTTAACCCCAATCCTTGTG
+
CCCCCGGGGGGGGGGGGGGGGGGGGGGGGGGGGGGGGGGGFE@FG<EFGGGGGGFFGGFCGGGGGFEEGGGGGGGGGGGGGGGGGGGGGGGFGGGGGFGGGGGGGGGGGGGGGGDEGGGGGGDEGGGGGGGGFGGGGFGBDGGFGBD5@BFGGGGFFDFB>E9FFFD+*@?@BFFFFBFFFC+=+7CFFDC?AEGC>EFFFFF24>AD546@2=E?2CF38@BFFGAG007.6:7(;614(8<<A20
@M00200:205:000000000-AKKM3:1:1101:12554:6467 2:N:0:1
TACTGGGGTATCTAATCCGGATCGCTCCCCACGCTTTCGCTCCTGAGTGTCAGGACCAGTCCAGGATGCCGCCTTCGCCGCTGGTGTTCCTCCGGATCTCTACGCATTCCACCACTACACCCGGAATTCCGCATCCCCCTACTGGCCTCCAGTCCGCCCGTATCGCACGACCCTCCCCAGTTGAGCCGGGGTCTTTCACGCACGACGCGACGAACCACCTGCGAGCGCTTTAAACCCAGTACGTGTG
+
CCCCCGGGGGGGGGGGGGGGGDGGGGGGGGGGGGGGGGGGGGGGGGGGGGGGGGGGGGGGGGGGGGGGGGGGGGGGGGGGGGGEGGGGGGGGGGGGGGGGEGGGGGGGGGGGGFGFGGGGGGGGE86DFGGGGGGGDFE5DGGFGFGEGFGGGGGFEEDECC5>=DGGFCDFFDFFEFGB<<=CAFFFFGD5DFDCFFGFFB1(/,,799BF0>GG?D>1:0(59EDG3*8<A477E?:3:<(8::8
@M00200:205:000000000-AKKM3:1:1101:20968:6467 2:N:0:1
TACAGGGGTATCTAATCCCGTTTGCTCCCCCAGCTTTCGCACCTCAGCGTCAGGGACGGCCCAGAGCATCGCTTTCGCCTCTGGCGTTCCTCCTGATATCTACGCATTTCACCGCTCCACCAGGAGTTCCACGCTCCCCTGCCGTCCTCTAGCCAAGTAGTACCACGCGCCGTTCTCCCGTTGAGCGGAAGGCTTTCACGCGTGGCTTGCTTGGCCGCCTACGTGCCCTTTACACCCAATACTTGTGAGCT
+
CCCCCGGGGGGGGGGGGGGGGGGGGGGGGGGGGGGGGGGGGGGGGGGGGGGGGGG<FGGGGGGGFGG@FGCGG7FGGGGGGGGGGGGGGGFGGGFFGFGGGGGGGGEGGGCFGDG>DEGGGGFE@EGGGD8=6CGGEFEDFGGFEDGFGFG9@D860@@FGGECEACC5EABFFF>FFGFGGDCFF5?>C=AAGDFF?98;BBF>(;0.=CC<@DC6DF?BF08(:@<>77-5)31C:304:AAAB>)).)
@M00200:205:000000000-AKKM3:1:1101:11368:6469 2:N:0:1
TACGGGGGTATCTAATCCTGTTTGATCCCCACGCTTTCGTGCCTCAGCGTCAATATCTGTGTAGCCAGCTGCCTTCGCAATTGGTGTTCTATGTCATATCTATGCATTTCACCGCTACATGACATATTCCGCTAACCTCCACAGTATTCAAGAATGATAGTATCCACCGCAATTTCCGAGTTAAGCTCAGAGATTTCACAACGGACTTTCCATTCCGCCTACGCACCCTTTAAACCCAGTACTTGTGCGAT
+
CCCCCGGGGGGGGGGGGGGGGGGGGGGGGGGGGGGGGGGGGGGGGGGGGGGGGGGGGGGGGGGGGGGGGGGGGGGGGGG@FGDGGGGGGGGGGGGCFFGGGGGGGGGGGGGGGGGFGG8FFFFGGGGGGFGGGECFFFGFFGGFGFGEDD8F=DFFFGGFFFEGFFGGBGF59DFFF>C?FEFD?AGAF?FFFGGF6EAA6)>5>4AFECEEFFGFFG>9=B@E@EFGDFF9);73C6;89EFF<<))(/(
@M00200:205:000000000-AKKM3:1:1101:14189:6481 2:N:0:1
TACTAGGGTATCTAATCCTGTTTGCTCCCCACGCTGTCGCGCCTCAGTGTCGGCTATTGAGCCCTTACGAGCTCACCGCCCAGCAGACCGCCTTCGCCACTGGTGTTCTTCCGGATCTCTACGCATTCCACCGCTACACCCGGAATTCCATCTGCCTCTACGGTGCCCTAGCGACACAGTTGCCACGGCCGATCCGGAGTTGAGCCCCGGACTTTCACCACAGCCTTATGCCGCCACCTACGCGCCCTTT
+
CCCCCGGGGGGGGGGGGGGGGGGGGGGGGGGGGGGGGGGGGGGGGGGGGGGEEGGGGGGGGGGGGGGGGGGGGGGFGGGGGGGGGGGGGGGGGGGGGEGFGGGG<FEGGGGGGCGEGGGGGGGGGGEGGGGGGGGGGFFFFGGDEFGDDFDGGGGFFFGFGGFG=EGGFGFEF=95@FFFFFFGFF>ABGCAEGG<507;DCF1;8@F;619B79CAGB)(,4>:CFCDDAF>FBBGF?7::;>>;>9<?
@M00200:205:000000000-AKKM3:1:1101:10664:6499 2:N:0:1
TACGCGGGTATCTAATCCTGTTTGATCCCCACGCTTTCGTGCCTCAGCGTCAATATCTGTGTAGCCAGCTGCCTTCGCAATTGGTGTTCTATGTCATATCTATGCATTTCACCGCTACATGACATATTCCGCTAACCTCCACAGCATTCAAGAATGATAGTATCCACCGCAATTTCCGAGTTAAGCTCAGAGATTTCACAACGGACTTTCCATTCCGCCTACGCACCCTTTACACCCAATACTTGTG
+
CCCCCFGGGGFEGGDAFGGGGGGGGGGGGGGGGGGGGGGGFGGGFFFGGGGGGGGGGGGGGGGGGGGGGGFGGGGGGGFGGGCFGGGGGGGFGGGGGDCGE;FGGGGGFGGFG8>AGGGGGDFGGFDFGGFGGEGGGFGDFGGD,;+5?DF8,@8DDG9FGGE9DF8F>CE8?DFFFFGEGGF+?9E557FF5::CF<FE5)15)1>*ACFFE*;DBDD>A=(2>C?DFCF4>CE1767@;@C3))/
@M00200:205:000000000-AKKM3:1:1101:18058:6509 2:N:0:1
TACAGGGGTATCTAATCCCGTTCGCTCCCCTAGCTTTCGCGCCTCAGCGTCAGAAGAGGTCCAGTCGGTCGCTTTCGCCACCGGCGTTCCTTCTGATATCAACGCATTTCACCGCTCCACCAGAAGTTCCACCGACCCCTACCTCCCTCGAGACCAGCAGTATCCAAGGCACTTTTCCGGTTAAGCCGAAAGATTTCACCCTAGACTTGCTGATCCGCCTACGCGCCCTTTACGCCCAGTCATTGTGAGCT
+
CCCCCGGGGGGGGGGGGGGGGGGGGGGGGGGGGGGGGGGGGGGGGGGGGGGGGGGGGGFGGGGGGGGGGGGGGGGGGGGGGGGDDEGGGGGGGFF9FGGGGGGGGGGGGGGGGGGFGGGGGGFGGEFGGGGGGGGGGFGFFGGFGFGFGFGCFDFFFFDFGGEFEFGCFG4<FEF>FFGFGGDFFFG>DCGE4:@@FFGF@DFFFEFC<E);CAGD05:;;=(54CFGDC?2<?0(:((5)))..6)....
@M00200:205:000000000-AKKM3:1:1101:23758:6512 2:N:0:1
TACCGGGGTATCTAATCCCGTTCGCTCCCCTAGCTTTCGCGCATCAGCGTCAGTGTCAGCCCAGCAACCCGCCTTCGCCGCAGGTGTTCCTCTCGATATCTACGCATTTCACCGCTACACCGAGAATTCCAGTTGCCCCTTCTGCACTCTAGCCCCGCAGTATCGGCTGACCTTTCCGGGTTAAGCCCGGAGATTTCACAGTCGACTTGCGGTGGCCGCCTACGCGCCCTTTAAACCCAATACTTGTG
+
CCCCCGGGGGGGGGGGGCFGGGGGGGGGGGGGGGGGGGGGGGGGGGGGGGGGGGGGGGGGGGGGGGGGGGGGGGGGGGGGGGEGAFFGGGGGGGGFFAEGEGGGGGGGGGGGGGGFGGGGGGGGDGFGGGGGFDGCDFFDFGGFGFGFGFFFG=DFFGG>EC<EDDGGFGFFFEFFFFGAFE<DAFGFDGGDE??@8):?EFE@?>FDFCFFF>CF?DD9:4<70/<CD)4:):AAGF6?BD05426)
@M00200:205:000000000-AKKM3:1:1101:12005:6520 2:N:0:1
TACACGGGTATCTAATCCTGTTTGCTCCCCACGCTTTCGCATCTCAGCGTCAGTAACCGTCCAGGTAGCCGCCTTCGCCACCGGTGTTCCTCCTGATATCTACGAATTTCACCTCTACACCAGGAATTCCACTACCCTCTCCGGCACTCCAGACCGGCAGTTTCAAGTGCAGTTCCCGAGTTGAGCCCGGGGATTTCACACCTGACTTGCCGGCCCGCCTACATGCGCCTTAAACCCAATACTTGTGCGAT
+
CCCCCGGGGGGGGGFGGG<FFFGGGGFFGGEFGGGGGGGGGGGGGGGGGGGGGGGGGFGGGGGGGGG9EGGGGGGGGGGGGGGDFGGGGGGGGGG9FFGGFGGFEGGGGGGGFFGFGGGGGGG7@=FFGGGGG8DFGFGFFDE?EEGFCFG?DFG>@EDFGG@FFF7DFGFEFFFFFB*9FCCFFGG5?4E*?5FGFEE?F9BEBE=E=)51(.:81CA18;(3)875*142)-5,A2<?0))-4::)(-,
@M00200:205:000000000-AKKM3:1:1101:13566:6522 2:N:0:1
TACTGGGGTATCTAATCCTGTTCGCTACCCACGCTTTCGCTCCTCAGCGTCAGGTAAGGCCCAGAGAGCCGCCTTCGCCACCGGTGTTCTTCCTGATATCTGCGCATTCCACCGCTACACCAGGAGTTCCGCTCTCCCCTGCCTACCTCTAGTCTGCCCGTATCGGAAGCAGGCCCGGAGTTGAGCTCCGAGTTTTCACTCCCGACGTGACGAACCGCCTACGAGCCCTTTTAGCTCAATACTTGTTCG
+
CCCCCGGGGGGGGGGGGGGGGGGGGGGGGGGGGGGGGGEGGGGGGGGGDGGGGGFGGGGGGGGGGCGGGGGGGGGGGGGGGGGGGGGGG9DFGGGGCFGGGGAGGGGGGDFGGGGFGGGGGGFGFEF8F8=C8CCE@6CDFGFFGF=DF?FFGGFFFFG>ECDGF>D69CF@>A*:5<4@F=CCFF,*;;:)25BF6<C*8@(5@@@BF??F@FGG1C@FBB<)(*87*2))..-)0)).<?))).))-
@M00200:205:000000000-AKKM3:1:1101:7105:6524 2:N:0:1
TACCGGGGTATCTAATCCTGTTTGCTCCCCACGCTTTCGTGCATGAGCGTCAGTGTTGGCCCAGGAGGCTGCCTTCGCCATCGGTGTTCCTCCACATCTCTACGCATTTCACCGCTACACGTGGAATTCCACCTCCCTCTGCCACACTCTAGCCAAGTAGTTTCGAGCGCAGTTCCCAAGTTAAGCTCGGGGCTTTCACACTCGACTTGCTCGGCCGCCTGCGCACACTTTAAACCCAGTACTTGTG
+
CCCCCDGGGGGGGGGGGGGGFGEFFGGGGGGGGGGGFGDGEGGFGGGGGGGFGGFGGCFGGGGGGFGGGFFGGFGGGGGGGGGGGGFGGGGGGGFCEF,4=FFFCEGG,CFFGGGFGGFGGGGDGGGFGFFGGGGFGFGFFG8:FFGFGFGGGDF?F,?9=9DGA5=E>EFBFFFFFF?FFE@7;@<6BGG4*=7C>EF<7BFB>92>5***82CC@DFFD06>>=;C5+44494(;(4:46>46-)
@M00200:205:000000000-AKKM3:1:1101:15493:6529 2:N:0:1
TACCCGGGTATCTAATCCGGTTTGCTCCCCACGCTTTCGCGCCTCAGTGTCAGGGACAGCCCAGAAGGCCGCCTTCGCCACTGGTGTTCCTCCCGATATCTACGCATTTCACCGCTACACCGGGAATTCCACCTTCCTCTGCTGCCCTCAAGCCGCGCAGTATTCGCTGACCTCTCCCGGTTGAGCCGAAAGATTTCACAGCAAACTTACGCAGCCACCTACACGCCCTTTAAACCCAATACTGTTG
+
CCCCCGGGGGGGGGGGGGGGGGGGGGGGGGGGGGGGGGGGGGGGGGGGGGGGGGGGGGGGGGGGGGGGGGGGGGGGGGGGGGGFGGGGGGGGGGGGGGGGGGGGGGGGGGGGGGGFGGGGGGGGGGGGGGGGGGGGFFGFFGGFGFGFGFG6>CCEFGGFGGEGC>DGF*;;CEFFFFG:FGGGFGGEFGCEFFGFFFGEE0(636<E34?;@6EC6FFF042@?GFGD72)<<)3C?<(4>>))65
@M00200:205:000000000-AKKM3:1:1101:25499:6535 2:N:0:1
TACCGGGGTATCTAATCCCGTTCGCTCCCCTAGCTTTCGAGCTTCAGCGTCAGTAGCAGGCCAGGTGGGCGCCTTCGCCACCGGTGTTCCTCCAGATATCTACGCATTTCACCGCTACACCTGGAATTCCCCCACCCTCTCCTGTACTCAAGCTCAGCAGTTTGCGATGCCGGTCCCCGGGTGAGCCGGGGCATTTCACATCCCACTTACCAAACCGCCTAGACTCCCTTTAAACCCAATACTCGTGAGAC
+
CCCCCGGGGGGGGGGGGGCEGG,B7FGGGGDFGGGGGGGGGGGGGGGGGGDGCFEGGGGGGFGGGG8DFFGGGGGGGGGGEGGG+FFGGE8FEEFFGGGGGGGGEEGGGGGGGGGBGGGG8=@EFFC8FGF?CECEGFGFFGCF,7D771@DFD6?:GGFFCEF**3@5@*0*:?DA>@>*499?CFB):?B>C?C@CFCE@883;@A<E3C;;F=2CD0<(<@AF:F77))4)3(;(,::?4)(,.(4))
@M00200:205:000000000-AKKM3:1:1101:10305:6541 2:N:0:1
TACTAGGGTATCTAATCCTGTTCGCTCCCCACACTTTCGCTCCTCAGCGTCAGGTCATTCCCAGAGAACCGCCTTCGCCACCGGTGTTCCTCCTGATATCTGCGCATTTCACCGCTACACCAGGAATTCCGTTCTCCCCTGAATACCTCTAGTCTGCCCGTATCGGAAGCAAGCGCCGTGTTAAGCACGGCGTTCTCACTCTCGACGCGACAAACCGCCTACGAGCCCTTTAAACACAGTACTTGTG
+
CCCCCGGFGGFFGFGGGGGGGGGGGGFGGGGGGGGGGGGGFFGGGDFFGG7FFGGGGGGGCGGGGFGGGGGGGGGGGGDGGGG7@CCFGFGGGGEGDFGGGGGGEEGGFGDGGGDFGGF8D6EEGFGGGGFGGGGFFD8D?FEDGF6DDFGGGGGB?DFDGGD?=>CEFGF3?=>>B9?AFCCG>AGF53;4?7/*+048@*76=@FFFFFF;3CGFG:,41:7:C>C45>B)632:6(-52))-6:
@M00200:205:000000000-AKKM3:1:1101:24712:6543 2:N:0:1
TACTAGGGTATCTAATCCTGTTTGCTCCCCACGCTTTCGCACCTCAGCGTCAATGACCGTCCAGCCCAGCGCCTTCGCCACTGGTATTCCTCCCGATATCTACGAATTTCACCTCTACACCGGGAATTCTCTGGGCCCCTCCGGCATTCAAGCCAGGTCGTTTCGGATGCACTTCCAGGGTTGAGCCCCGGGATTTCACGTCCGACTTGCCTGGCCGCCTACGTGCGCTTTAAGCCCAATACTTGTG
+
CCCCCGGGGGGGGFGGGGGGGGGGGGGGGGGGGGGGGGGGGGGGGGGGGGGGGGGGGGGGGGGGGGGGGGEFGGGGGGGGGGGGGGGGGGGGGGGGGGGGGGGGGGGFGGGGGGGFGGGGGGGGGECECGEGGGGGG>EDFGGFGBDEGFGFGGGFFGFFECCGAECGEGFCFEFFFFFAFCGGFGCFFG=;;:CFB?FDFF=>BFB03>@<A;C=07;;??BF0*)935(4)69,;:??),-:<9)
@M00200:205:000000000-AKKM3:1:1101:19974:6550 2:N:0:1
TACGAGGGTATCTAATCCTGTTTGCTCCCCACGCTTTCGCACCTCAGCGTCAGTACCGGGCCAGTGAGCCGCCTTCGCCACTGGTGTTCTTCCGAATATCTACGAATTTCACCTCTACACTCGGAGTTCCACTCACCTCTCTCACACTCAAGACACCCAGTATCAAAGGCAGTTCCGAGGTTGAGCCCCGGGATTTCACCCCTGACTTAAATGTCCGCCTACGCGCACTTTACACCCAATACTTGTGAGCT
+
CCCCCGGGGGGGGGGGGGGGGGGGGGGGGGGGGGGGGGGGGGGGGGGGGGGGGGGGGGGGGGGGGGGGGGGGGGGGGGGGGGGGGGGDFFGGGFGGGGGGGGGGGDGGGGCFGGGFFFGGGGGGGGGGGGFGDGGGGFGFFGGFGFGFGFG?EFGFFGGFGDBFEFGGFGFFCEAFFEDEGGGGAG7F?GGBBEECF?@B2@D5=;5@4E;EF?CC@GEFF;D=;EFC<C3><94:EFB?00224>8<A()
@M00200:205:000000000-AKKM3:1:1101:24268:6555 2:N:0:1
TACAGGGGTATCTAATCCTGTTTGCTCCCCACGCTTTCGCACCTCAGCGTCAATATGTGTCCAGTGAGTCGCCTTCGCCACTGGTGTTCTTCCGAATATCTACGAATTTCACCTCTACACTCGGAATTCCACTCACCTCTCCACAATTCTAGCGATGCAGTCGTAAAGGCAGTTCCGGAGTTGAGCTCCGGGCTTTCACCTCTAACTTACAAAGCCGCCTACGCGCGCTTTAAACCCAATACTTGTTACGT
+
CCCCCFGDGCFFFGGCGG@FGFEEFGGFGGGECFFGCFGGEFGFGFGG>FG:CEFGGGGGGGFGCFCGGGEG@FGAFGG7BFGCG8FE<,@FGGEGC7EFGAFFG,AFFGGGGFFFCGFF=D>BCE?FGGFGGGGFGFGFFEGFC:?DFFF?FDGFDE=DE?)6=F6E?CD=FFB7@>CDEGCFFGGFFG+59:@F<EFEE@CEABEC=FF=@@DG>DFF=29>9=5C)21>EE83:1=()4??C))6)((
@M00200:205:000000000-AKKM3:1:1101:14081:6569 2:N:0:1
TACAGGGGTATCTAATCCTGTTTGCTCCCCACGCTTTCGTGCATGAGCGTCAGTATTGGCCCAGAAGGCTGCCTTCGCCATCGGTGTTCCTCCACATCTCTACGCATTTCACCGCTACACGTGGAATTCCACCTTCCTCTGCCATACTCCAGCACCGTAGTTTCGAGCGCAATTCCCACGTTAAGCTCGGGGATTTCACACTCGACTTGCGGCGCCCCCTGCGCACACTTTACCCCCAGTACTTGTG
+
CCCCCGGGGEGGGGGGGGGGGGGGGGGGGGGGEGGGGGGGGGGGGFCFGGGGGGGGGAFGGGGGGGGGGGGGGGGGGGGGGGDEGGGDFGGGGGGGGGGGGGGGGGGGGGFGGGGFGG8FEGFDCF9DFGDGGGGGGFD*:DEFFFGBDDG6EFGFFG+:CFDF5D8C>EF5:CFFFF+9@CFFBF2;BG>>ACFCFFFFFFFB9>=9;=9(69CE(18(869>98>G4:29).23C;336644)67
@M00200:205:000000000-AKKM3:1:1101:27744:6583 2:N:0:1
TACAAGGGTATCTAATCCTGTTTGCTCCCCACGCTGTCGCGCCTCAGCGTCAGCCACAGCCCAGCGGGCCGCCTTCGCCACCGGTGTTCTTCCGGATCTCTACGCATTCCACCGCTACACCCGGAATTCCACCCGCCTCTACTGTGCTCCAGCGCGAGAGTCTCGCAGGCCGATCCGGGGTTGAGCCCCGGCCTTTCCCCCCCGACTCCTCGCGCCGCCCTCGCGCCCCTTCACCCCAATACTGGTGGAA
+
CCCC@EFGEGFGCFFGGGCGGFCFFGGGGGGGGGGGGFEGDGGFFGGGGGGGGG86FFGGGGGGGC7+CFGGGGGGGGG:F,F>FBFGGFGGC+@CFCFFGGDFFGGEGGGGGGGACEGGGECECGGGGGGA?+=GGBG@AF:F;>FFGFGGGGGED>DBC:@G=):=?E?>33>DAEDA<CC8AEF8;D=).2<:8498((399>;223:?((/:(/8((,73-55<)*((.).4C131,3)))-(((.
@M00200:205:000000000-AKKM3:1:1101:27430:6584 2:N:0:1
TACCGGGGTATCTAATCCTGTTCGCTCCCCTAGCTTTCGTGCCTCAGCGTTAGGAAAGACCCAGTGAGCCGCTTTCGCCACTGGTGTTCCTGATGATATCAACGAATTTCACCGCTCCACCATCAGTTCCGCTCACCTCTGTCTCCCTCGAGCACGGCGGTTTGGGACGGTATTCCCCGGTTGAGCCGGGGGATTTCACATCCCACCCTCCGCGCGGCCTACGCACCCTTTAAACCCAATACTTCTGAGAC
+
CC<CCGGGGGFFGEE,FGGF<FFEGCGE<CDFFFGGGGGGGGGFFGGGGECEFGGFGFGFFGFGGGDFGG@E@,AFGD@EGG?EEEEC9EFGGGGGFF8FDEFG,4EFEEFGBECB6+@EEEFGFGGC,DEC86=E=+=D?EFF,;=DFDC8EDGFECD>:7ADAD9>>*:BFEFFFFD>CCGCF66?BDEEDGC416C5).2<:482<BBFFBEG>D7028(<3C>9**,.)48(;2?7>><5)-46)))
@M00200:205:000000000-AKKM3:1:1101:15404:6588 2:N:0:1
TACTGGGGTATCTAATCCTGTTCGCTCCCCACACTTTCGCTCCTCAGCGTCAGGTAATGCCCAGAGAACCGCCTTCGCCACCGGTGTTCCTCCTGATATCTGCGCATTTCACCGCTACACCAGGAATTCCGTTCTCCCCTGCATACCTCTAGTCTGCCCGTATCGGAAGCAGGCCCGTGGTTAAGCCCCGAGTTTTCACTCCCGACGTGCCAAACCGCCTACGCGCCCTTTAAACCCAGTACTTGTC
+
CCCCCGGGGGGGGGGGGGGGGGGGGGGGGGGGGGGGGGGGGGGGDGGGGGGGDGGGGFGGGGGGGGGFGGGGGGGGGGGGGGGGFGGGGGGGGGGGGFGGFGGGGDEGDGGGGGGFGGGGGGFCEEGGGGFEGGGGGF>DFC893@?DDDFDDFDFFGGAGCDGA5=:?FFDFB*<?*3@FCCFFGFF>C7?FGGFACCCFB>@2@=6((/9;(=C(5=6?;2)2?)9CF)4.6<7C?((6<<24-)
@M00200:205:000000000-AKKM3:1:1101:21695:6599 2:N:0:1
TACGCGGGTATCTAATCCTGTTCGCTCCCCACGCTTTCGCGTCTCAGCGTCAGTACCGTCCCAGAGAGCTGCTTTCGCCATCGGTGTTCTTCCTGATATCTGCGCATTTCACCGCTACACCAGGAATTCCACTCTCCTCTTCCGGACTCTAGCCAGATGGTTTCCGGCGACCTCTCGAGGTTAAGCCTCGAGTTTTCACACCGGACCTACCTAACCGCCTACACGCCCTTCATACCCAGTACTTGTG
+
CCCCCGEGGGGFGGGGGGGGFFGDGGFGGGGGGGGDGGGGGGGGGGGGGGEGEFFGGGGGGGG<EFCGGEGGGAEFEGGGGGGDGDGFGGGGGGGCGGFFGGG>@EGGGFGFGGGFGGDGGGGGFFGGGGGG?DFFGFFDFFGEG>DFGBF+;CG*;E?5@BCGEF7EEEFFBFFF*A48F8FGFGGFF4A5=:C;ACGEF@F0,2>@36==EEFGFGFFFF(035)179())563C<1..9).5-3
@M00200:205:000000000-AKKM3:1:1101:9264:6603 2:N:0:1
TACAAGGGTATCTAATCCTGTTTGCTCCCCACGCTTTCGTGCATGAGCGTCAGTGTTGGCCCAGGGGGCTGCCTTCGCCATTGGTGTTCCTCCACATCTCTACGCATTTCACTGCTACACCTGGAATTCCACCCCCCTCTTCCACACTCCAGCTCTCCAGTATCAAACGCAATTCCCAGGTTAAGCCCGGGGCTTTCACATCTGACTTAAAGAGCCGCCTGCGCACGCTTTAAACCCAGTACTTGTG
+
CCCCCGGGGGGGFGGGGGGGGGGGGGGGGGGEGGGGGGGGGGGGGGGGGGGCFGGGGGCFGGGGGGGGGGGGGGGGFEGGGGGGGGGGGGGGGFGEGGGGGGGGGGGGGGGGGGGFGGGGGGGGCFGGGGGGGDGD?BGFFDGFGFGFGFFFFGGFFDFFGFD=DCDEFD?A>CFFFF?*@F+=AC6?EDGFFGGGF*=A?>4/9>@FFE4**5B,8<>@=?0B;=;DCC;E?333@6,.).).:9)
@M00200:205:000000000-AKKM3:1:1101:22329:6609 2:N:0:1
TACCAGGGTATCTAATCCTGTTTGATCCCCACACTTTCGTGCCTCAGCGTCAGTTAAAGCCTAGTAAGCTGTCTACACTATCGGTGTTCTTGACGATATCTAAGCATTTCACCGCTACACCGTCAATTCCGCCTACCTCGACTTCACTCAAGTCCTACAGTATCAATGCCACCCTCCCGGTTAAGCCGGGATATTTCAGACTTGACTTACAGGACCGCCTACGCACCCTTTAAACCCAATACTTGTG
+
CCCCCGGGGGGGGGGGGGGFGGGGCFGGGGGGDGGGGGGGG7FGGGGGGGGGGGCG@@FG,6CD<CFFGFGFGGBFEFEF<<FEGGGGG;E,4,8?B=EGGGCFGGGGAFGGG>EEGGGGCCG8FEGGDGFGDGCGGFG=ED6*3<DEGFGFG9DD<FGFG+0CE=F,;F656>FA9?DDF=CD+,@59;+*5E,;C*@*))2**1;;A6CC58D:>D>9)72)5=BGGG@C@*7(4218;;??<.)
@M00200:205:000000000-AKKM3:1:1101:10561:6618 2:N:0:1
TACGCGGGTATCTAATCCCGTTTGCTCCCCACGCTTTCGCGCCTCAGCGTCAGAACCGGTCCAGTGAGCCGCCTTCGCCACTGGTGTTCCTCCCAATATCTACGCATTTCACCGCTACACTGGGAATTCCACTCACCTCTCCCGGCCTCAAGCAAAGCAGTCTGGATGGCAGTTCCTCGGTTAAGCCGAGGGATTTCACCATCCACTTGCCAAGCCGCCTACGCGCCCTTTAAACCCAATACTTGTG
+
CCCCCGGGGGGGGGGGGGGGGGGGGGGGGGGGGGGGGGGGDGGGGGGGGGGGGGGGGGGGGGGGGGGGGGGGGGGGFGGGGGGGGGGGGGGGGGGGGGGGGGGGGGGGGGFGGGGEGGDGGGGGGGGFFGGGGGGGFFGFF8E>GFGFGFGFGGGFFGGFGGFGBFGGFGFFCECFFFGFGGGGFGGF;DGBEDGGA?FAEEFFFFFF3CFF@?EFFGF;<?BDFG:D39)6ADF:C02:::94<<)
@M00200:205:000000000-AKKM3:1:1101:6017:6627 2:N:0:1
TACCAGGGTATCTAATCCTGTTCGCTCCCCACGCTTTCGTGCCTCAGCGTCAATCCAGGTCTAGCCAGCTGCCTTCGCAATTGGTGTTCTATGGCATATCTATGCATTTCACCGCTACATGCCACATTCCGCTGACCTCATCCTAATTCCAGCTAAGCAGTATCAAAAGCAATTTTACGGTTGAGCCGCAAACTTTCACTCCTGACTTACTTGGCCGCCTACGCACCCTTTATACTCAATACTTGTG
+
CCCCCGGGGGGGGGGGGGGGGGGG@FGGGGFGDGGGGGGGGGGGGGGGGGGGGGGGGGGGGGGGGGGGGGGGGGGGGEFGG<FGGGGGGCGGGDFGGGFGGGGGGGGGGFGGGGGFGGGGGCFGGGFGGGF>CEGFFFGD9D9DAFFF@+=D,=ADFGGFGGFGFFG8;,:DF<D99D8BFEDGFF8?>DGFAGG?FCCEECEBE@CEA5;;A@C?);:2444*-/8CFCFE<>C*416??=46)15
@M00200:205:000000000-AKKM3:1:1101:5683:6651 2:N:0:1
TACGGGGGTATCTAATCCTGTTTGCTCCCCACGCTTTCGCGTCTCAGCGTCAGTATCCAACCAGGGGGCCGCCTTCGCCACCGGTGTTCCTCCCGATATCTACGCATTTCACCGCTACACCGGGAATTCCACCCCCCTCTTTGGTACTCTAGCTTGCCAGTTTCATGCGTCCTTCCCCGGTTGAGCCGAGGGATTTAACACCTGCCTTAACAAACCGCCTACACGCCCTTTACACCCAATACTCGTACAAT
+
CCCCCDGGGGGGGFEGGGGGGGGGGGGGGGGGGGGGGGGEDGGGGGGGGGGGGGGGFEFFGGGGGGDGGGGGGGGGGGGEG8FCGGGGGFFGGGGG@FEGGGGGGGDGGGGGGGGFGGGGEEGDF+@FFGGGFG>EGFG=;@F>?FGFFFGFGFCAFGF688CG4=@FDGE;>EFAAA5)==)2)>?)))*0):CC*6<6:(((.(5)4)452<F=(97-(.,5-:)577)).<<?50:?F?))(((((-)
@M00200:205:000000000-AKKM3:1:1101:25368:6652 2:N:0:1
TACAGGGGTATCTAATCCCGTTCGCTCCCCTGGCTTTCGTGTCTCAGCGTCTGCACACTCCCAGCTGTCTGTTTTCACCTTTGGCGTTCCAAACGATATCTACGCATTTCACCGCTCCCACGTTTGTTCCGACAGCCCCTAAGTGGCTAACGATACGCCGTATACCGAGCAGTTCCACGGTTGCGCTGTGGGATTTCACAAGGTAATTACAGCTGGTCCCACACACGCTTTAAACCCAGCAATTGGGAG
+
668A@F;@FGFGCGC9,,;6=6;FG:EG<@@C,;,6,CFG,EE,C,FF@@@C6@;BCFCEGGG,<<F@F9,6C?EDF,EFBFG?<>@4,EF@F<BB7=>F;;E7F8:C89@?F4@*=4+,,@DGFGGGGFGG8>D=+0+)0DF<=B6)2*,=+==9*++*++12039C5@5)3;BFF8D*339*3=*99;7A6CFCAE<5*(87**/*//0*.7+*(+)(//6:(3:)/*69)))51(/(((-.)(,(,
@M00200:205:000000000-AKKM3:1:1101:11313:6666 2:N:0:1
TACTGGGGTATCTAATCCCGTTTGCTCCCCTAGCTTTCGCGCCTCAGCGTCAGAAAAGGTCCAGCGAGCCGCCTTCGCCACCGGAGTTCCTAATGATATCAACGCATTTCACCGCTCCACCATTAGTTCCGCTCGCCCCTACCTCCCTCGAGGCCGCCAGTATCTGAGGCAGTTCCACGGTTGAGCCGCGGGATTTCACCCCAGCCTTGGCAGCCCGCCTACGCGCCCTTTAAACCCAATACTTGTGATAT
+
CCCCCGGGGGGGGGGGGGGGGGGGGGGGGGGGGGGGGGGGGGGGGGGGGGGGGGGGGGGGGGGGGGGGGGGGGGGGGGGGGGGGEGGGGGGFCGGGGFGGF;FGGGGGGGGGGGGBGGGGGGGGGGGGGGGDGGDGEDGFFGGFGFGFG@E+@CCEFGGFGDEFFF@F>FFFFFFFFFG>FEDFFEF>B<EEFD?FFCEAFB?6(4:BFFFFFFGGFGD:BF(8(:5737::<AB2C3<0:BB>A<))).)
@M00200:205:000000000-AKKM3:1:1101:18474:6676 2:N:0:1
TACCGGGGTATCTAATCCTGTTTGCTCCCCACGCTGTCGCGCCTCAGCGTCAGCAACGGCCCAGCAGACCGCCTTCGCCACTGGTGTTCTTCCCGATCTCTACGCATTCCACCGCTACACCGGGAATTCCATCTGCCTCTACCGTGCTCGAGCTCGTCAGTCTTACCAGACTTCCCGGAGTTGAGCCCCGGGGTTTCACCGGCAACTTAGCGAGCCGCCTACGCGCCCTTTAAACCCAGTACTTGTG
+
CCCCCGGGGGGGGGGGGGGGGGFGGGGGGGGGGGGGGGFGGGGGGGGGGGGGGFFFGGGGGGGFGGGEGGGGGGGGGGGDGGGGGGGGGGGGFGGGGGGGGGGGGGGGGGGGGGGD=CDGGGGDFGGGGGGGGGGGGDGF8E<ACFGCG>ECE?GDFGDDGGEGFFGF>FFBFE9A5?4:F88:6CGF4)=3;EEDFFG<@B649?BFF<DBF95E(/8?(8?>(18C)7245)),8((()..6A6.
@M00200:205:000000000-AKKM3:1:1101:17541:6683 2:N:0:1
TACTAGGGTATCTAATCCTGTTTGCTCCCCACGCTTTCGTGCATGAGCGTCAGTATTGGCCCAGAAGGCTGCCTTCGCCATCGGTGTTCCTCCACATCTCTACGCATTTCACCGCTACACGTGGAATTCCACCTTCCTCTGCCATACTCCAGCCAAGTAGTTTCGAGCGCAATTCCCAAGTTAAGCCCGGGGATTTCACACTCGACTTGCTCAGCCGCCTGCGCACACTTTATACCCAATACTTTTGAGAC
+
CCCCCGGGGGGGGGGGGGGGGGGGGGGGGGGGGGGGGGGGGGGGGGGGGGGGGGGGGE9FF8EFGGGEFFFGGGGGGGGGGGECFEGGGGFGGGGCFEDFGGGGGGGGC9EFGGGEGG?FEGGD@EGGGGGGGGGGDFDEFGG?EDFBGFFDGFGB9E8+EFDF5D8EB6*55DDFFF6*@ACCAFFFF6EE5*CCFE,9<B==)0>DF=89>3CC9D?(/7(.,=BG;;/.9))9EE2;).))..)(1()
@M00200:205:000000000-AKKM3:1:1101:4841:6689 2:N:0:1
TACTGGGGTATCTAATCCCGGTCGCTCCCCTAGCTTTCGCGCCTGAGCGTCAAGGGCGGGCCAGCAGATCGCTTTCGCCACTGGTGTTCCTTCCGGTATCTACGCATTTTACTGCTACACCGGAAATTCCATCTGCCTCTCCCGCCTTCAAGTCCCGAAGTTTCGAACGGCCTCTCCCAGTTGGGCCAGGAGCTTTCACGCTCGACTTTCGGACCCGCCTCCGCGCGCTTTAAGCCCAATACTTGTG
+
CCCCCGGGGGGGGGGGGG@FGGDGGGGGGGG<EGGGGGEGEGGGGGGGGGGGG9<@FFGCFGGGGFFCEFGGGGGFEGGGGGGDFFFGGGGDGAGGGGGGGGGGCEGGGFGG,>=DFGGGG>CEGGFFG72@CECCFFEEFFG>@DGDGFGDGG+;5*/:DDEG4?684CA@E=)8=F*A:@7*=FE>5**.>CFGFCFDF((49;?B<A<(4(/845<((.4)4:)973-::44(;1(3:8<>9>>
@M00200:205:000000000-AKKM3:1:1101:21955:6690 2:N:0:1
TACAAGGGTATCTAATCCTGTTTGATCCTCACGCTTTCGTGCCTCAGTGTCAATATTCGTGTAGCCAGCTGCCTTCGCAATTGGTGTTCTATGTCATATCTATGCATTTCACCGCTACATGACATATTCCGCTAACCTCCACAGTATTCAAGAATGATAGTATCCACCGCAATTTCCGAGTTAAGCTCAGAGATTTCACAACGGACTTTCCATTCCGCCTACGCACCCTTTAAACCCAATACTTGTG
+
CCCCCGGGGGGGGGGGGGGGGGGGGGGGGGGGGGGGGGGGGGGGGGGGGGGGGGGGGGGGGGGGGGGGGGGGGGGGGGGGGGGGGCFGGGGGGGGGGGGGGGGGGGGGFGGGGGGFDGGGGGGGGGGGGFGGCEDFFFFDFGGFGFGFGFGFGGFFFGGFGGFGFFDFBGFFDFDFFD+9FC9DFGGFFGGFFGFGF>EEDDB>=AAFCEFFFFCCEDFF=C9BAEBGDGECE;65*:726:E469>
@M00200:205:000000000-AKKM3:1:1101:19011:6698 2:N:0:1
TACCCGGGTATCTAATCCCGTTTGCTCCCCACGCTTTCGCGCCTCAGCGTCAGTTACAGTCCAGAGAGCCGCCTTCGCCACTGGTGTTCCTCCACATCTCTACGCATTTCACCGCTACACGTGGAATTCCGCTCTCCTCTTCTGCACTCAAGTTTCCCAGTTTCCGGTGCATCACGGGGTTGAGCCCCGCACTTAGACACCAGACTTAAAGAACCGCCTGCGCGCGCTTTAAACCCAATACTTGTG
+
CCCCCGGGGGGGGGGGGGGGGGGGGGGGGGGGGGGGGGGGGGGGGGGGGGEGGGGGGGGGGGGFGGGGGGGGGGGGGGGGGGGGGGGGGGGGGGGGGGDGGGGGGGGGGGGGGGGFGGGGGGFE=FGGGGFDDGGGGFGEFGGFGFGFGF?FDD+?CFFFGGFGFFD>9CFAFFFABA>DEGGCFGCE>D?BBFCCAEGFFDDBDF94=);386CE;CD??9@BFCDC<3<248::E8<0:AADB2
@M00200:205:000000000-AKKM3:1:1101:17235:6702 2:N:0:1
TACCCGGGTATCTAATCCCGTTTGCTCCCCTGGCTTTCGCGCCTCAGCGTCAATGCCGGTCCAGGATGTCGCCTTCGCCACCGGTGTTCCTCCAGATATCTACGCATTTCACCGCTACACCTGGAATTCCACATCCCTCTCCCGGATTCGAGCCTGCCAGTCTCGGACGCAGTTCCCGGGTTGAGCCCGGGGATTTCACGTTCGACTTAACAGGCCACCTACGCGCCCTTTAAACCCAGTACTTGTGCGAT
+
CCCCCGGGGGGGGGGGGFGGGGGGGGGGGGGGGGGGGGGGGGGGGGGGGGGGGGGGGGGGGGGGGGGGGGGGGGEFGGGGGGGGGGGGGGGGGGGFFGGGGGGFGGGGGGGGGGGEGGGGGGGGGGGGGGGGGGGGGFGFFFGFGFGAGEGDGGGFFGGFGGFGEFDEBGB9@EFAFBGDGGGFFGFFFGGB>7CFFEG@3@FFF?FFFEFFE0B8=D>1481>6C@D)94<B<7(;1624<492A04:B(
@M00200:205:000000000-AKKM3:1:1101:23233:6718 2:N:0:1
TACTGGGGTACTAATCCCGTTCGCTCCCCTAGCTTTCGCGCCTCAGCGTCAGTGTCAGCCCAGCAACCCGCCTTCGCCGCAGGTGTTCCTCTCGATATCTACGCATTTCACCGCTACACCGAGAATTCCAGTTGCCCCTTCTGCACTCTAGCCCCGCAGTATCGGCTGACCTTTCCGAGTTAAGCCCGGAGATTTCACAGTCGACTTGCGGTGGCCGCCTACGCGCCCTTTCCCCCCAATCATTGTGCGAT
+
CCCCCGGGGGGGGFFGFGGGGGGGGGGGGGGFFGDFGGGGGGGGGGGGGGGEGGGGGFGGGGGGGFGGGGGGGCFGGCFGGG7FGFFFFFDAFGFGGGGF8EGGFEFCGGFEFEDEGFGGGGGG?EAFCDCFFGG@F??DFFGFGFCD8?89=DCBFGDECFCD)9CEFFFFF@FFF**@CF9@F8ED5CE>6BCF8CCEEE14>;(/>@6?(:9:;DBB6(,0-:;C77))),,2:(12()64::2)--,
@M00200:205:000000000-AKKM3:1:1101:7791:6728 2:N:0:1
TACCGGGGTATCTAATCCTGTTTGCTCCCCACGCTTTCGAGCCTCAGCGTCAGTAATGGACCAGTATGTCGCCTTCGCCACTGGTGTTCTTCCGAATATCTACGAATTTCCCCTCTACACTCGGAGTTCCACATACCTCTTCCATACTCAAGATAGCCAGTATCAAAGGCACTTCCAAGGTTGAGCCCTGGGCTTTCCCCTCTGACTAAACTATCCGCCTACGCTCCCTTTACCCCCAGTACTTCTG
+
CCCCCGGGGGGGGGGGGGGGGGGGGGGGGGFGGGGGGGGFFGGGGGGGGGGEEGGGGGGGGFFGGGGGGGGGGGGGGGGGGGGGGGGGGGGGGGGGGGGGGGGGGGGGGG;FFGGFGGFGGGD7@EEGGGFGGGGGGFGFFGGFGDGD?D==FDG?FGGFGGEFBF8AB8F)3:6DF78:FF=DFFFFFF+:A@CGF*@88A@):A8@*0:ECEFF2C>4>=9*-;?F92>*0*004-(/.7)))1.
@M00200:205:000000000-AKKM3:1:1101:10935:6729 2:N:0:1
TACTCGGGTATCTAATCCCGTTCGCTCCCCTGGCTTTCGTGTCTCAGCGTCAGCACACCCCCAGCGAGCTGTTTTCACCGTTGGCGTTCCAAGCGATATCTACGCATTTCACCGCTCCACCGCTTGTTCCGCTCGCCCCTAGGTGGCTCAAGACGACCAGTATACCGAGCAGTTCCACGGTTGAGCCGTGGGATTTCACAAGGCACTTAGGCATCCGCCTACACACGCTTTAAACTCAATACTTGTG
+
CCCCCGGGGGGGGGGGGGFGGGGGGDEFGGDDCGFGGGGFFFGGGGGGGGGGGGGGGGGGGGGGGGEGGGGGFGGGDGCFG@CFFGGGGFAEGCCEGEGG;=CDEECEAFFGFEGFGGGGGGGGGGFGGGGGGGGGEFDDFGGFGFGFGFGGGF;>EEGF97;CE>?>?EFBFEFAFFGA@?46;EG887CB47C7A<CC)/61@FFEC43;33CC?3>606;))2>DC3:A4)4)35,.),649<:
@M00200:205:000000000-AKKM3:1:1101:7158:6762 2:N:0:1
TACTGGGGTATCTAATCCTGTTTGCTCCCCACGCTTTCGTCCCTGAGCGTCAATCCAGACCTAGTGAGCTGCCTTCGCTATCGGTGTTCTGTGACATATCTAAGCATTTCACCGCTACATGTCACATTCCGCCCACTTCGATCGAATTCAAGAAAAACAGTATCAATGGCAGTTTCTCGGTTGAGCCGAGAGATTTCACCACTGACTTATTTTCCCGCCTGCGGACCCTTTAAGCCCAATACTTGTG
+
CCCCCGGGGGGGGGGGGGGGGGGGGGGGGGGGGGGGGGGGEGGGGCGGGGGGEGGDGGF,FF@FGGFGGGGGGGGGGGGGEFEFGGFGGGGGGGFGGGGGGGGGGGGGGGGGGDGEDEF?EG99?FGGGGGGGCDE?FGFFFGEEF6DGFGG9DDFFGGFGGDGEFGDDGFF6DFFFFG?FED+9DG>AD6AFGGGFFG5@B:)9CEE8EC6E<FCADBADB(:>E>DDFF3?).482(3).6?393
@M00200:205:000000000-AKKM3:1:1101:5902:6765 2:N:0:1
TACTGGGGTATCTAATCCCGTTTGCTCCCCTGGCTTTCGCGCCTCAGCGTCAATGCCGGTCCAGGATGCCGCCTTCGCCACCGGTGTTCCTCCAGATATCTACGCATTTCACCGCTACACCTGGAATTCCGCATCCCTCTCCCGGATTCAAGCCACCCAGTATCAGACGCAGTTCCCCGGTTGAGCCGAGGGATTTCACGTCTGACTTAGGCGGCCGCCTACGCGCCCTTTAAACCCAATACTTGTG
+
CCCCCGGGGGGGGGGGFEFGGGFGGGGGGGFGGGGGGFEFGGGGGGGGGGGGGGGGGGGGGGGGGGGGFGGGGGGGGGEFFGGGEGGGGGGGGGGGGGGFGGGGGEFEGGGFFGGFGGGGFGGGGGGGDFFEGE?FCFCBFGGFGEC8DFGFC??FFEGFFFFGFAFGFE5=0;>B6AGEGG>CFG;?><E>5AFG@CC781619CAE9<E@>6=C3CDB?::.4*7917:A644(;:12))::)))
@M00200:205:000000000-AKKM3:1:1101:8569:6782 2:N:0:1
TACCCGGGTATCTAATCCTGTTTGCTACCCACGCTTTCGCTCCTCAGCGTCAGTTACGGCCCAGAGTGGCGCCTTCGCCACTGGTGTTCCTCCTGATATCTGCGCATTTCACCGCTACACCAGGAATTCCCCACTCCCCTACCGCACTCTAGTCACAGCAGTATCGGGTGGCCCCTCTGGGTTGAGCCCAGAGATTTCACACCCGACTTACCGAACCGCCTACGAGCTCTTTACACCCAATACTTGTG
+
CCCCCGGGCEFGGGGGGGGGGGGGGGGGGGGGGGGGGGGGGGGGGGGGGGGGGGGFGGGGGGGGGGGGGGGDGGGGGEGGGGGGGGGGGGGGGGCFGGGGGGGGGGGGGEGGFEGDGEGDFGGGGGCFGFGGGGF=8DE8DFGFGEG9FFFCGGGFFF+;DFEGFFGEFGEBFFFFFFGFGGGG6?G6@FGFFGF8BEGEF=2>55@>?EFEFFGE0D>:@658?CDCGFFAF<)40638<?7442-)
@M00200:205:000000000-AKKM3:1:1101:26621:6785 2:N:0:1
TACTCGGGTATCTAATCCTGTTTGATCCCCACACTTTCGTGCCTCAGCGTCAGTTACAGCCTAGTAAGCTGCCTTCGCTATAGGTGTTCTTGACGATATCTAAGCATTCCACCGCTACACCGTCAATTCCGCCTACCTCATCTGTACTCTAGCCCCGCAGTATCAATGCCACCCTCCCAGTTAAGCCGGGGTATTTCAGCACTGACTTACACGGCCGCCTACGCACCCTTTAAACCCAGTACTTGTACCCT
+
CCCCCGGGFEFGGGGGGGGEGGGFFGGGGGGGGGGGGGGGGGGGGGGGGGGGGGAEGGGGGGFFGGGGGGGGGGGGGG:77<FGGFGGGFGCFGGFEGEGGDA9FCFGFF,FFEGF>ECFD>@EG7@FGGDGGGGG?FG5+AEDFC9CD+==DDCB?BC5EGFDBECCFDDDF=*:5?8*@AD7FEG5?6+3@6CFFC7A@CF@@@46CBA65>CG=DE=(05B?GAD/*6)<)7;7(:.4;5))./))))
@M00200:205:000000000-AKKM3:1:1101:6236:6791 2:N:0:1
TACTAGGGTATCTAATCCTGTTTGCTCCCCACGCTGTCGCGCCTCAGTGTCGGCTATTGAGTCCTCACGGACTCACCGCCCAGCAGACCGCCTTCGCCACTGGTGTTCTTCCGGATCTCTACGCATTCCACCGCTACACCCGGAATTCCATCTGCCTCTACGGTGCCCCAGCGACACAGTCCCCATGGCCGATCCGGAGTCGAGCCCCGGACTTTCCCCACGGCCTTATGCCGCCACCTACGCGCCCTTTT
+
CCCCCGGGGFGGGCFGGGGGGGFFGGGGGGGGGGGGGGGGEGGGGGGGGGGGCCFFFFDEEFGEEGGFEGGGGGGFBFGGGGCEFDFGGEEEGGGFDFGGGGGGFFGGAEAFGG>>C,EEDFFE4@BEGGGGGGGCCFGBBGG*6:DEGFGFG;C**7;9ECAFBEFG>@>C5>D*:@>;>,2;A?F4AC58DD5C)2:6(.,((,(/(.(472<@)97<>4(07?/0C>2<((((2,:(5(,(,1,,.))
@M00200:205:000000000-AKKM3:1:1101:9906:6824 2:N:0:1
TACCGGGGTATCTAATCCCGTTCGCTCCCCACGCTTTCGCGTCTCAGCGTCAGAGGCCGACCAGAGAGCCGCCTTCGCCACGGGTGTTCCTCCTGATCTCTACGCATTTCACCGCTACACCAGGAATTCCACTCTCCTCTTCGACCCTCAAGAACGCCAGTTTCGAACGGCGATCTGGGGTTGAGCCCCAGCCTTTCACGTCCGACTTCACGTCCCGCCTACACGCGCTTTAAACCCAATACTTGTGCTAT
+
CCCCCGGGGGGGGGGGGGGGGGGGGGGGGGGGGGGGGGGGGGGGGGGGGGGGGFGGGGGGGGGGGGGEGGGGGGGGGGGGGGCFGGGGGGGGGGGGGGGGCFGGGGGGGGDGGDGDGGGGGGFEGGGGGGGGGGGGGFGEFDEFGFGBGFGCGDGFFGGFFGEFD>DGDGE>D@FFFFD:F?DGFGGFFGGF>GGD@)=?F<FF9>0<)4<<?BCEBDEF?F?F?D@D9C:>9>A0;2,(3,56:<))).)
@M00200:205:000000000-AKKM3:1:1101:24377:6838 2:N:0:1
TACTCGGGTATCTAATCCTGTTCGCTCCCCACGCTTTCGAGCATCAGCGTCAGTATCAGCCCAGAGACTCGCCTTCGCCACTGGTGTTCCTCCCGATATCTACGCATTTCACCGCTACACCGGGAATTCCAGTCTCCTCTGCTGTACTCAAGCTTGACAGTATGAGGTGCAGGTTCCCGGTTGAGCCGGGAGATTTAACACCCCACTTATCTAGCCGCCTACGCTCCCTTAAACCCAATACTTGTG
+
CCCCCFGGGGGFFGGGGGGGGGGGGGGGGGGEGGGGGCFGGGGGFGGGGGGGGGGGGGGGGEGGGGGGGGEGEGG9?BFGEGGGGGGGEFGGGGGGGEEFGGGGGGGC;ECEGCEBGEGGGGGGCCG,EGGGGGGGGFFDDDEFGFGFGFFFGGGFF?FFGGFGCFGDFGFFF@AFFFGDGGGGFFGE>CEFFFGGFC7C:@@(6>=B4@EC??CF;DD13;DF;CBFF7=;CA10=38??9):6)
@M00200:205:000000000-AKKM3:1:1101:15970:6846 2:N:0:1
TACTGGGGTATCTAATCCCGTTTGCTCCCCTAGCTTTCGCGCCTCAGCGTCAGTGTCGGTCCAGGATGCCGCCTTCGCCACCGGTGTTCCTCCAGATATCTACGCATTTCACCGCTACACCTGGAATTCCACATCCCTCTCCCGCACTCGAGCCCTCCAGTATCAGACGCAGTTCCCAAGTTAAGCCTGGGGATTTCACGTCTGACTTAGAAGGCCGCCTACGCGCCCTTTATACCCAATACTTGTGAGCT
+
CCCCCGGGGGGGGGGGGGGGGGGGGGGGGGGGGGGGGDFGGGGGGGGGGGGGGGGGGGGGGGGGGGGGGGGGGGGGGGGGGGGGGGGGGGGGGGGGFGFFGGGGGCFFGGGGGGGFGGG,DFFGGF9FFFGGGGGGGFGDFEGFGFGFGFF=CGFFF:CFFD<<=EDFFG>AFFFFFFGAFFG9=DEFFCE**;EFFEFBDD>=CEFFFFF*4>FF>DDDFF15:E5C)>4):<<AF2<7:2A2A62544)
@M00200:205:000000000-AKKM3:1:1101:21492:6867 2:N:0:1
TACCGGGGTATCTAATCCTGTTTGCTCCCCACGCTTTCGCGTCTCAGCGTCAGTACCGTACTAGAGAGCCGCCTTAGCCACGGGTGTTCTTCCTGATATCTGCGCATTTCACCGCTACACCAGGAATTCCACTCTCCTCTTCCGGACTCTAGCCAAACGGTTTCCATCGACGTCTAGAGGTTAAGCCTCTAGTTTTCACAACGGACCTGCTTGGCCGCCTACACGCTCTTTAAACCCAGTACTTGTG
+
CCCCCFGGGGGGGAGGGGGGGGGGGGGGGGGGGGGGGGGGGGGGGGGGGGGGGGGGGGGGGGACFGFGGGGGGGDFCFFGGGEDFGGGGGGGGGGGGGAFGGGGGGGGGGGGGGGFDC9FGFGGGDGGGCEFGGGGGFGFFGG5E>DAGFF+EFGDFGGBEDDFEFGGEDAABDFFA67AFD7DFGFFFGD9=:EFFEGEE@=>=(>B=@E<E;CC>DF@683FDC)>8C))4).284,()6<:<A2
@M00200:205:000000000-AKKM3:1:1101:14799:6878 2:N:0:1
TACTAGGGTATCTAATCCTGTTTGCTCCCCACGCTTTCGAGCCTCAGCGTCAGTAATGGACCAGTATGTCGCCTTCGCCACTGGTGTTCTTCCGAATATCTACGAATTTCACCTCTACACTCGGAGTTCCACATACCTCTTCCATACTCAAGATAGCCAGTATCAAAGGCAATTCCAAGGTTGAGCCCTGGGCTTTCACCTCTGACTAAACTATCCTCCTACGCTCCCTTTAAACCCAATACTTGTTATAT
+
CCCCCGGGGGGGGGGGGGGGGGGGGGGGGGGGGGGGGGGGGGGGGGGGGGGGGGGGGGGGGGGGGGGGGGGGGGGGGGGGGGGGGGGGGGGGGGGGGGGGGGGGGGGGGGGGGGGFGGGGGGGEFGEGGGGGGGFGGFGFFGFFGFGFGFGGGDFDFGGFFF7C>FGGFGF5FFFBDFFDFGGG588F?CC?FGCDFCGFBDECEEFFE:@CA*7@*=@DEF):88DGC?)*ACE:C>4)065**8*****
@M00200:205:000000000-AKKM3:1:1101:16415:6896 2:N:0:1
TACAGGGGTATCTAATCCCGTTCGCTCCCCTAGCTTTCGTGTCTCAGCGTCAGCGCGGCCCCAGTCACCTGTTTTCACCGTTGGCGTTCCAAGCGATATCTACGCATTTCACCGCTCCACCGCTTGTTCCGGTGACCCCTGGCCGGCTCAAGAGACGCAGTATGCCCAGCAGTTCCACGGTTGAGCCGTGGGATTTCACAAGACACTTACGCCTCCGCCTACACACGCTTTATACCCAGTACTTGTG
+
CCCCCGGGGGGGGGGGGGGGGGGGGGGGGGGGGGGGGGGGGGGGGGGGGGGGCGGGGGGGGGGGGGAFGGGGGGGGGGGGGGFGGGGGGGFFFGGGGGGGGGGGGGGGGGGGFGGFGGGGGGGGDGEFFGGGGGGGGFEFFGGFGFGAGFGGGG7??EGFG>;CE?FGFGFFFEFFFFDDFDGGFGCDEDEAFFGGFCGCEDF@EDFEEE0;@DEF>DEB<B???G)75<B<56<A64?3><B2>44
@M00200:205:000000000-AKKM3:1:1101:4370:6905 2:N:0:1
TACAAGGGTATCTAATCCCGTTTGCTCCCCTAGCTTTCGCGTCTCAGCGTCAAGAACAGGCCAGGTAGTCGCCTTCGCCACTGGTGTTCCTCCCGATATCTACGCATTTCACCACTACACCGGGAATTCCACTACCCTCTCCTGCCTTCGAGTCGATCAGTATCGCGTGACCCTCCCCAGTTGAGCCGGGGGCTTTCACGTCAGACATACTCCACCGCCTACACGCCCTTTATACCCACTACTTGTG
+
CCC8CGGGGGGGGG,CFFGGGG<CGGGGGGGGGGGGGGGCFFGGGGGGGGGEEGCDFD@EGGGGGGGGGGGGGGGGGGGGGGGFGGGGGGGGC:FGGGGGGFGGGGGGGFGGFECFFGGG8EC7FCGGGGFGGC+@FFGB*==DFF6=FF?FGGD5>DCDA@E?)*=C*@F6:8FEFFFDCAD7;CCD>DEAEE*6B?F1@@;14@3).;).;@EC1>D6?87F(:7D>7)4<<B<F>(8:89)5.)
@M00200:205:000000000-AKKM3:1:1101:21501:6905 2:N:0:1
TACTCGGGTATCTAATCCTGTTCGCTCCCCACGCTTTCGCGTCTCAGCGTCAGTACCGTCCCAGAGAACCGCCTTCGCCACGGGTGTTCTTCCTGATATCTGCGCATTTCACCGCTACACCAGGAATTCCATTCTCCTCTTCCGGACTCTAGCCAGATAGTTTCCACCGACAGCTCGAAGTTGAGCTTCGAGATTTCACAGTGGACTTATCTGGCCGCCTACACGCGCTTTAAACCCAATACTTGTC
+
CCCCCGGGGGGGGGGGGGGGGGAFGGGGGGF+CFGEGGGGGCFGGGGGGGGGGGGGD@FGGEG<F8EFGFGGEGGGGGGGGEGGGGGGGGGGGF?FGGGGGGGGECGGGGGGDGGFGGG8=FDEEFGFGGGGGGGG98FEFGCEGEDBD9F+,=+;9DDFGFCGFFC@A+0195;9*@*5>DFGFG,3+;794FFBBEFC**/55BE@:?C154<=>DEFFDFF@D)97934)63(;???>)-)).)
@M00200:205:000000000-AKKM3:1:1101:20335:6909 2:N:0:1
TACAAGGGTATCTAATCCTGTTTGCTCCCCACGCTGTCGCGCCTCAGTGTCGGCTATAAGGAGTTTGCACTCCCACTGCCCAGCAGACCGCCTTCGCCACTGGTGTTCTTCCGGATCTCTACGCATTCCACCGCTACACCCGGAATTCCATCTGCCTCTACAGTGCCCAAGCCTCACAGTCGCCGCGGCCGATCTGGAGTTGAGCTCCAAACTTTCACCGCGGCCTTATGATGGCCACCTACGCGCCCTTT
+
CCCCCGGGGGGGGGGGGGGGGGGGGGGGGGGGGGGGGGGGGGGGGGGGGGGGGGGGGGGGGGGGGGGGGGGGGGFFGGGGGGGGF<CFEEGGGGGGGGGGGDGGGGFGFGGGGGGBGGGGGGGGGGGG;EGGGGGGGFFFEGC?@DFEDFDGFFGFFDDFGFFGFFFGFGFFFFFFFFFFG8CD>EGA>GGFFGFFF3C=@<E@=;;@@1>DEFFG?CAD99(<9EFFGGBA2,(,31<???(3213>>?8
@M00200:205:000000000-AKKM3:1:1101:19258:6919 2:N:0:1
TACTGGGGTATCTAATCCTGTTTGCTCCCCTAGCTTTCGTGCCTCAGTGTCAGGAGTCGTCCAGAGACTCGCCTTCGCCACTGGTGTTCCTCTCGATATCTACGCATTTCACTGCTACACCGAGAATTCCAGTCTCCCCTCCGACCCTCGAGCCGAATAGTATTCAATGCCATTTCCGAGTTGAGCTCGGAGATTTCACATCGAACTTCCCCGGCCCCCTACTCACCCTTTACACCCAATACTTGTG
+
CCCCCGGDGGGGGGGGGGGGGGGGGGGGGGGGGGGGGGGGFGGGGGGGGGGDC@FFGGGGGGGGGGGGGGFGGGGGFGGGGGGG6FEGGGGGGGGCDCEFGFGGGDEGGGGFGFG7,C@FGC+CC8FGGGGGGGGGCDE59EGBGFGDGFGDGGGE*6=+6=9DBD9FFFFEFEFFFB;@FGGGADA55*55@GGG6=C@A==4@=5**17>92:5(/:@,2);)5;C7C3;).)584;(5;E3.9)
@M00200:205:000000000-AKKM3:1:1101:12437:6923 2:N:0:1
TACGCGGGTATCTAATCCTGTTTGATCCCCACACTTTCGTGCCTCAGCGTCAGTTAAAGCTTAGTTAGCTGCCTACGCAATAGGTGTTCTTGACGATATCTAAGCATTTCACCGCTACACCGTCAATTCCGCCAACCTCAACTTTACTCAAGCTTCCCAGTATCAATGCCACCCTCCCGGTTAAGCCGGGATATTTCAGCACTGACTTATATAACCGCCTACGCACCCTTTAAACCCAATACTTGTG
+
CCCCCGGGGGGGGGGFGGGGGGGGGGGGGGGGGGGGGGGGGGGGGGGGGGGGGGGGGGGGGGGGGGGFGGGGGGDFEGFEGGGGGGGGGGGGGGGEDGGGFFGGGGGGGGGGGEGFGGGGFEGGEGFGGG8EGGCGEFGEFGGFGFFFGFGDGGGFFDGFGFEGFFD,DDFDFFFFFAGDFGDC8CGBF*7?FGEFFFGFEB32>EF66E?E?EFGF4?=9>252C)87C;C?;=@E@;;;;CCEE@
@M00200:205:000000000-AKKM3:1:1101:10726:6929 2:N:0:1
TACCCGGGTATCTAATCCCGTTTGCTCCCCTAGCTTTCGCGCCTCAGCGTCAGTGTCGGTCCAGGAAGCCGCCTTCGCCACCGGTGTTCCTCCGGATATCTACGCATTTCACCGCTACACCCGGAATTCCGCTTCCCTCTCCCGAACTCAAGCCCGACAGTTTCCTGTGCAGTTCCCCAGTTGAGCCGGGGGATTTCACAGCTGACTTATCCAACCGCCTAAGCGCCCTTTACAACCAATACTTGTG
+
CCCCCGGGGGGGGGGGGFGGGGGGGGGGGGGGGGGGGGGGGGGGGGGGGGGGGGGGGGGGGGGGGGGGGGGEECFGGGGGGGGGGGGGGGGGGGGGGGGGGGGGGGGGGGGGGGGFDGCFGGGGGGGGGGGGGGGGGFFDFGGEGFGFGFGGGGFDDGGFFGFGFFGGFGFFFFFFAFGEFGGGFGGFFDGEFGF4A?FFEFFFFFF266>DFDFEBD>18).)4::C5704<<))2(().3<5AA)
@M00200:205:000000000-AKKM3:1:1101:4088:6930 2:N:0:1
TACCGGGGTATCTAATCCTGTTTGCTCCCCACGCTTTCGAGCCTCAGCGTCAGTAATGAGCCAGTGTGTCGCCTTCGCCACTGGTGTTCTTCCGAATATCTACGAATTTCACCTCTACACTCGGAGTTCCACACACCTCTCTCATACTCAAGACACCCAGTATCAAAGGCAATTCCGAGGTTGAGCCCCGGGATTTCACCCCTGCCTTCAATGTCCGCCTACGCTCCCTTTAAACCCAGTACTTGTG
+
CCCCCGGGGGGGGCCFGGGGGGGGGGGGGGGGGGGGGG@FFGGGGDFGGGGGGG<FGF9EFGEFGCFGGGGGGGGGGGG7:EF?F8CEGGGGGG7FECFGGGGCCCFGAFGGGGGF=EFGFDFEF@CGGGDGGGGGGFGFFFGBF;=DFFG6BDAFFDDFGCEFED7A6F5DBECF?A7>FG++3,EFE55*:9?>FEFFB==>)>=C*84>CCCC5<;>@@2>;EBG8:3)).4,=2,577??3>3
@M00200:205:000000000-AKKM3:1:1101:8972:6932 2:N:0:1
TACTAGGGTATCTAATCCTGTTTGCTCCCCACGCTTTCGCGCCTCAGCGTCAGAACCGGGCCAGAGAGCCGCTTTCGCCACCGGTGTTCCAGCCAATATCTACGAATTTCACCTCTACACTGGCTATTCCACCCTCCTCTCCCGGTCTCCAGCCGCCCCGTCTCGGACGCCGTTCCGGGGTTGAGCCCCGGGCTTTCACGTCCGACTGGGGCGGCCGCCTGCGCGCCCTTTACACCCAATCCTTGTT
+
CCCCCGGGGGGGGGFGGGGGGGGGGGGGGGGGGGGGGGGGGGGGGGGGGGGEGGGGGGGGGGGGGGGDGGEGGEGGGGGGGGGGGGGGGGGGGGGFGFGGGFG4FEFGGGGGGGGFGGDGGGGGGGGGGGGGCGGGGFGFFGGFGFGFGFGGGG8@AGGEGGBGE55@>GF=DAFFFBG4FEGFFFGFFGGBAEGC=)483036;>>FFF0?B0CCBDD(,33:>EFG)02--)54C0:?7(.64-)
@M00200:205:000000000-AKKM3:1:1101:4786:6946 2:N:0:1
TACAGGGGTATCTAATCCTGTTTGCTCCCCACGCTTTCGCACCTCAGCGTCAGTACCGGGCCAGTGAGCCGCCTTCGCCACTGGTGTTCTTCCGAATATCTACGAATTTCACCTCTACACTCGGAGTTCCACTCACCTCTCCCGGACTCGAGATCCTCAGTATCGAAGGCAGTTCTGGAGTTGAGCTCAAGGATTTCACCCCCGACTTAAAGATCCGCCTACGTGCGCTTTAAACCCAGTACTTGTG
+
CCCCCGGGGGGGGGGGGGGGGGGGGGGGGGGGGGDGGGGGGFGGGGGGGGGGGGGGGGGGGGGGGGGGGGGGGGGDGEGEGGGGGGGGGGGGGGGGGGGGGGGGGGG?FFGGGGG6DFGGGGGGGCEGGGGGCDGDDFDEFGGFDFG5D?FGGGGFFGGFGGFGFFGGEFFFFFFFFFGFGGGGFGGF5CGFFGGG9EGEBBFFF29@F4;=CEG>5CA;?3<;1=ADCD1CEFE1B106<<B2<97
@M00200:205:000000000-AKKM3:1:1101:5756:6953 2:N:0:1
TACGGGGGTATCTAATCCCGTTTGCTCCCCTGGCTTTCGCTCCTCAGTGTCAATCTCGGTCCAGGATGCCGCCTTCGCCACCGGTATTCCTCCAGATATCTACGCATTTCACCGCTACACCCGGAATTCCACCCGCCTCTACTGTGCTCGAGCTCGACAGTTCGCACGGCCGACTCGGGGTTGAGCCCCGAGCTTTCACCGCACGCTTGTCAAGCCGCCTACGCGCCCTTTAAACCCAATACTTGTG
+
CCCCCGGGGGGGGGGGFEFGGGGGGGGGGGGGGGGGGGGGGGGGGGGGGGGGGGFGGGGGGGGGGGGGGGGGGGGGGGFGGGGGGCDGFGGGGGGGGGGGGGGGGGGGGGGGGGGFGGGGGGGDGGGGG8EFGGGGGFGFFGF?FFGC8?EGGGGFFGCEGGFG=BGGDGDBEBFFF>45<C59AFGFBG5>>GFGAAFF06BFF>:??BFB)2:C>GF0(,()(:5C7*)4:B<7E?B<?DA<26)
@M00200:205:000000000-AKKM3:1:1101:17711:6987 2:N:0:1
TACTAGGGTATCTAATCCCGTTCGCTCCCCTGGCTTTCGCGCCTCAGCGTCAGAGGAGGCCCAGCAGCGCGCTTTCGCCACCGGCGTTCCTTCCGATATCTACGCATTTCACCGCTCCACCGGAAGTTCCCGCTGCCCCTGCCTCCCTCGAGGCGTGTGGTATCAGAGGCCCTTCCCCGGTTGCGCCGGGGGATTTCACCCCTGACGCACACGCCCGCCTACTCGCCCTTTAAGCCCAATCCTTGTGAGAC
+
CCCCCGGGG8FGGGGGGGGGGGGDGGGGGGGGGGGGGGGGEGEEGGGGGGGGGGGFGG@EGGDCGG8<FCCEEEGGGGEGEGE>EGGGGFE9CEFFGGGGGGFGGGGGGGGGGGGFGGGGGG>EEEGCGGGEDEGG9A75@EGFGFDDGFG5>DD>@1?4C7@FEA6AFGFFFFAFFFGFFCC*8?C>55C)7:*9@>FA:><B?B?FF6;FFFGEFGEF??)03C>DCC))644:E(8?(3:24624>))
@M00200:205:000000000-AKKM3:1:1101:9267:7006 2:N:0:1
TACAGGGGTATCTAATCCTGTTTGCTCCCCACGCTTTCGTGCATGAGCGTCAGTGTTGGCCCAGGGGGCTGCCTTCGCCATTGGTGTTCCTCCACATCTCTACGCATTTCACCGCTACACGTGGAATTCCACCCCCCTCTGCCACACTCCAGCCCCGTAGTTTCGAGCGCAATTGCCAAGTTAAGCCCGGGGATTTCACACTCGACTTGCGAGGCCGCCTGCGCACACCTTACGCCCAGTACTTGTGAG
+
CCCCCGGGGGGGGGGGGGGGGGGGGGGGGGGGGGGGGGGGDGGGGGGGEGGGEGGGGGFGGGGGGGGGGGGGGGGGFGGGGGFGFGGGGGGGGGGGGGGGGGGGGGGGGGFFGEEFGGGGGFFG?FGGGGGGGGGGGFGFFFGFGFGB?FGCFFGFFE7@EFCG55CEDE>9AEFB4FCAFCC79CGF>D5?)AFGFFGF@@FF;@@FEEFF09EC;DE0::6BBG)5*24-8((4?(.(-49445)-)
@M00200:205:000000000-AKKM3:1:1101:16933:7012 2:N:0:1
TACTGGGGTATCTAATCCTGTTTGCTCCCCACGCTGTCGCGCCTCAGTGTCAGTAACTGCCCAGCAGGTCGCCTTCGCCACCGGTCTTCTTCCGGATCTCTACGCATTCCACCGCTACACCCGGAATTCCACCTGCCTCTACAGTCCTCGAGTCCGACAGTTTGCACGGCAGACCCGGGGTTGAGCCCCGGGCTTTCACCACACACTTATCGAACCACCTACGCGCCCTTTAAACCCAATACTTGTGAGA
+
CCCCCGGGGGGGGGGGGGGGGGGGGGGGGGGGGGGGGGCGGGGGGGGGGGGGGGGGGGGGGGGGGGGGGGGGGGGGGGGGGGGCFFGGGGGGGGEGGGGGGGGGGEGGGGGGGGGBGGGGGGGGGGGGGGGGGGGGGFGFFGFFFBGFGFGCFDGFDGC>FG@DEFG8>GFBFFA55@C5FGG44AFFFDGDFEGGFFGFFFFFFF@F9?C@D@GG0D@7:?::(:09572<AA<?E:03:?F42-)64)
@M00200:205:000000000-AKKM3:1:1101:15000:7017 2:N:0:1
TACTAGGGTATCTAATCCCGTTCGCTCCCCTAGCTTTCGTGCCTCAGCGTCAGAAGAGACCCAGTGAGCCGCTTTCGCCACCGGTGTTCCTTAGGATATCAACGCATTTCACCGCTCCACCCTAAGTTCCGCTCACCTCTGTCTCCCTCGAGCACGGTAGTTTTGGGCGCAGTTCCTCGGTTAAGCCGAGGGATTTCACACCCAACTTTCCGCACAGCCTACGCACCCTTTAAACCCAATACTTGTG
+
CCCCCGGGGGGGGGGGGGGGGGGGGGGGGGGGFGGGGGGGGGGGGGGGGGGGGGGGGCGGGGGGGGGFGCGGGGGGGGGGDFGEGGGGGGGGGGDFGFDGGGGGGGGGGGGGGGGFGG?<FCFE=,EFGGDGGGGGGFGEFFG?DFFDGAG6CCGFFGGFGGEGBDGGFGFFD@FABFGBEEGGFGFFAGE4?GGGFCF53292=;@<EFE@;(1*6>>18@@FFGAD97::9588?:B?25<94>)
@M00200:205:000000000-AKKM3:1:1101:7899:7021 2:N:0:1
TACTCGGGTATCTAATCCTGTTTGCTCCCCACGCTTTCGAGCCTCAGCGTCAGTAATGGACCAGTATGTCGCCTTCGCCACTGGTGTTCTTCCGAATATCTACGAATTTCACCTCTACACTCGGAGTTCCACATACCTCTTCCATACTCAAGATAGCCAGTATCAAAGGCAATTCCAAGGTTGAGCCCTGGGCTTTCACCTCTGACTAAACTATCCGCCTACGCTCCCTTTAAACCCAATACTTGTGCGAT
+
CCCCCGGGGGGGGGGGGGGGGGFGGGGGGGGGGGGGGGGGGGGGGGGGGGGEGGGGGGGGGGGGGGGGGGGGGGGGGGGGGGFGDFFGGGGGGGGGGGGGGGGGGGGGGGGGGGGFDGGGGGGGCEGGGGGGGFGGGFFFFGGFFFGFGF,=BF+<?FGBFGFFEFGFBGFFFDFFFE+5C=?+*@F9?F6*5AEGFFG5*:C<ACAE5>=EEFGE>FA>584?9E4?CC:4*6>5B2BB3:EFE:)*(/-
@M00200:205:000000000-AKKM3:1:1101:13349:7023 2:N:0:1
TACTCGGGTATCTAATCCTGTTCGCTCCCCACGCTTTCGCTCCTCAGCGTCAGTAAGTGCCCAGAGACCTGCCTTCGCCATCGGTGTTCCTCCTGATATCTGCGCATTCCACCGCTACACCAGGAATTCCAGTCTCCCCTACACCACTCAAGTCTGCCCGTACCCACTGCAGGCCCGAGGTTGAGCCTCGGGATTTCACAGCAGACGCGACAAACCGCCTACGACCTATTTACACCCAGTACTTGTC
+
CCCCCGGGGGGGGGGGGGGGGGGGGGGGGGGGGGGGGGGGGGGGGGGGGGGGGGGGGGFGGGGGGFGGGGGGGGGGGGGGGGGGGGGDFGGGGGGFFGGGGGGGGGGGGGGGGGGFGGCGGGGGGGGCF=FGGGGGGFGFFGGF@FGFGF=?DFGFFGG5CCAD=6CGFGFFFFEFFFC>F8D7ADGFFGDBFGGGFEGFBDFBBF2>5=@@FFGGFGFF;@;D(/7*:0))44<7C<?:4<<<)6)
@M00200:205:000000000-AKKM3:1:1101:6123:7037 2:N:0:1
TACTGGGGTATCTAATCCTGTTTGCTCCCCACGCTTTCGTACCTCAGCGTCAGAATCGGCCCAGCGGCCTGTTTTCACCTTCGGCGTTCCGATAGATATCAACGCATTTCACCACTCCACCTATCGTTCCGACCGCCCCTACCGATCTCAAGACATGCGGTTCGCCGTGCAGTTCCTCGGTTGAGCCGAGGGATTTCACACGACGCCTGCATATCCGCCTACGTACGCTTTAAACCCACTACTTGTG
+
CCCCCGGGGGGGGGGGGGGGGGGGGGGGGGFGGGGGGGGGFFGGGGGGGGGGGGGGGGGGGGGGGGGGGDGGFGFGBEFFGGFGCFGGGGCFEGGGGGGG=@BCFGEEGCBFFFGBGAFGGGFGGGGGGGGGGEGG@9C5DDGFGFDFGFFFGGGFAFGB59ADBFGEBEFFFFFFFFGEGGDCFGGDFGGFBGFGA3=C3>69220:8?B>AACEBG@((.17<*)/1*8)).4(;13(.(6).64
@M00200:205:000000000-AKKM3:1:1101:10762:7046 2:N:0:1
TACACGGGTATCTAATCCTGTTTGCTCCCCACGCTGTCGCGCCTCAGCGTCAGCCACAGCCCAGCGGGCCGCCTTCGCCACCGGTGTTCTTCCGGATCTCTACGCATTCCACCGCTACACCCGGAATTCCACCCGCCTCTACTGTGCTCAAGCACGACAGTCGCCACGGCCGATCCGGGGTTGAGCCCCGGACTTTCACCGCCGCCTTGTCGCGCCGCCTACGCGCCCCTTAAACCCACTACTTGTGCGA
+
CCCCCGGGGGGGGGGGGGGGGGGGGGGGGGGGGGGGGGGGGGGGGGGGGEEGGGGGGGGGFGGFGGDGGGGGGGGGGGGGGGGGGGCGGGGGGGDFCFGGGGGGGGGEGGCGGGGDCEGGGGDCGCGGGGGGGGGGGFGFFF7>EFGFGFGCGFGFDGG4DFAG@4CGEGE@5:DDAE)=FCGCFGCFFGE>EE?DFBFB?>B>B;140>D1-(:E;DB:??BD>EBD)14).674EB(1(,5)6:?)2(
@M00200:205:000000000-AKKM3:1:1101:14573:7051 2:N:0:1
TACCAGGGTATCTAATCCCGTTTGCTCCCCTAGCTTTCGCGCCTCAGCGTCAGTGTCGGTCCAGGAAGCCGCCTTCGCCACCGGTGTTCCTCCGGATATCTACGCATTTCACCGCTACACCCGGAATTCCGCTTCCCTCTCCCGAACTCAAGCCGGGCAGTTTCCCGTGCAGTTCCTTAGTTGAGCCGAGGGATTTCACACGGGACTTACACCGCCCCCCTCCGCCCCCTTTACCCCCACTCCTCGTGCGC
+
@CCCCFG7FFGGGFGGGGGGFGGGGGGGGGGDCFGDGGGEGGGGGGCFE@F7@FAEFC:+BB9FGG88BEEEGGGGFECFGG7:@FCEFB8FFE@,=4DFFFCGGGGGEFGFGDGE6F8FFGGDF@FGDDGGGGGGFBE8D8DED5?DFACCGGDA*@*5@CC<=67@*4:AAEAA++5*@;7+3>,2)7*)2**;ACF6;9912:@37EFE;@5E0)01-(,)4*>D7/(.)5),;9B01332((,,(--
@M00200:205:000000000-AKKM3:1:1101:14703:7059 2:N:0:1
TACAGGGGTATCTAATCCCGTTTGCTCCCCACGCTTTCGTACCTCAGCGTCAGAACGAGCCCAGCGGCCTGTCTTCACCTTCGGCGTTCCGATAGATATCAACGCATTTCACCACTCCACCTATCGTTCCGACCGCCCCTACTCGTCTCAAGACCTGCGGTTCGCCGTGCAGTTCCTCGGTTGAGCCGAGGTATTTCACACGACGCCTGCAGATCCGCCTACGTACGCTTTAAGCCCAATACTTGTG
+
CCCCCGGGGGGGGGGGGGGGGGGGGGGGGGGGGGGGGGGGGGGGGGGGGGGGGGGGGGGGGGGGGGGGGGGGGGGGGGGGGGFGGGGGGGGGGGGGFGGGGGGGGGGGGGGGGGGFGFGGGFGGGDGGGGGGGGGGGFEFFGFFGFG@GFGGGGGFFGG5?CAG>FGG>GFEFFFFFFG4C:<*;FG>BGDFF79FFEF?@;>>>B>B?FF?F2CEBGB0<??FDFDD5*:A4AA0C1:(,)694:0
@M00200:205:000000000-AKKM3:1:1101:20856:7079 2:N:0:1
TACTGGGGTATCTAATCCTGTTTGCTCCCCACGCTTTCGAGCCTCAGCGTCAGTAATGGACCAGTATGTCGCCTTCGCCACTGGTGTTCTTCCGAATATCTACGAATTTCACCTCTACACTCGGAGTTCCACATACCTCTTCCATACTCAAGATAGCCAGTATCAAAGGCAATTCCAAGGTTGAGCCCTGGGCTTTCACCTCTGACTAAACTATCCGCCTACGCTCCCTTTACGCCCAGTACTTGTC
+
CCCCCGGGGGGGGGGGGGGGGGGGGGGGGGGGGGGGGGGGGGGGGGGGGGGGGGGGGGGGGGGGGGGGGGGGGGGGGGGGGFDCGGGGGGGGGGGGGGGGGGGGGGGGGGGGGGGFGGGGGGFD@EEGFGGGGGGGGFGFFGGFGFGFGFFCGFFFBDF?EGEGEFFGFGFFFFFFF7D?FGGGFGF?D?F5DFC?5CFFBDEEF<CEC<)*9EFG=GF08==@=EAF78>4*-29C@(7*.9CEE*
@M00200:205:000000000-AKKM3:1:1101:4744:7093 2:N:0:1
TACAGGGGTATCTAATCCCGTTTGCTCCCCTAGCTTTCGCGCCTCAGCGTCAGTATTGGGCCAGATGAGCGCCTTCGCCACCGGTGTTCCTCCTGATATCTACGCATTTCACCGCTACACCAGGAATTCCCTCATCCTCTCCCATACTCAAGCCAAGCAGTTTGGGACGCAGGTCCTCGGGTGAGCCGAGGGATTTCACGTCCCACTTACCTGACCGCCTACACGCCCTTTAAAACCAGTACTTGTG
+
CCCCCGGGGGGGGGGGGGGGGGGGGGGGGGGFGGGGGGFCFGGGGGDGGGGGGGGGGGGGGGGGGGGGGGDGGGGGGGGGGFGGGGGGGGGFGGGGGGGGGGGGGGEGCFGGGGGFGGGGFCGGGGGFGGGGFDGGGFGF5FGFGFGFGFGFGF?DFG?BGC>9)5DDECE5BFA9FFG*::>D5?F>B*7?>FGFF599@B>2=FBBFF8<3(5@BDE0?81A0?3>CF@).5).;:04)).59.5
@M00200:205:000000000-AKKM3:1:1101:26589:7105 2:N:0:1
TACAGGGGTATCTAATCCTGTTTGCTCCCCACGCTTTCGCGTCTTAGCGTCAGTTACCGTCCAGGTGGCCGCCTTCGCCACCGGTGTTCCTCCCAATATCTACGAATTTCACCTCTACACTGGGAATTCCGCCACCCTCTCCGGCACTCCAGCCCGCCAGTTTTGGCAGCACTTCCATGGTTGAGCCATGGGATTTCACTACCACCTTAACGGACCGCCTACACGCGCTTTCCACCCAGTACTTGTGACAT
+
CCCCCGGGGGGGGGGGGGGGGGGGGGGGGGGGGGGGGGGGGGGGGFEGGGGGGGGGGGGGGGGGGGCGGGGGGGGGGGGGGGGGGGGGGGGGGGGGGGGGGGGGGGGGGGGGGGGFGGCFFGGGGCFGGGGGGGGEEFDDFGGFGEGFGFGGGGGFFGGFGGFGFFGGFG>CFFFFFFGAFF44AFGFF>CF/=C6FEGFFFFE35@@=5B2=?C*,9>@;@;;2C579C?))))./(.424:<>A)4)))
@M00200:205:000000000-AKKM3:1:1101:9788:7105 2:N:0:1
TACTGGGGTATCTAATCCTGTTTGCTACCCACGCTTTCGCGCCTCAGCGTCAGATAACGGCCAGTGAGCTGCCTTCGCCATCGGTGTTCCTCCTGATATCAACCCATTTCACCGGTACACCAGGAATTCCACTCACCTCTCCGTTCCTCCAGCCTGTCAGTATGCGAAGCAGTTTCCGAGTTGAGCTCTGGAGATTTCACTTCACACTTAACAGACCGCCTACGCGCTCTTTAAACCCAATACTTGTG
+
CCCCCGGGGGGGGGGGGGGGGGGGGGGGGGGGGGGGGGGGGGGGGGGGGGGGGGGGGGEGGGGGGGGGGGGGGGGGGGGGGGEGGGGGGGGGGGGGGGGGGGGGGGGGGGGGGGDA6F=FFGGG7FGGGGGGGGGGGFGBFGGFGFGFGFG6FGGFFGGFF8DFFFGGDGFDFCFFFED5C>D2;:,9BCCAF,CFFA<EEFFFF?>DACCB?68=:;:8@6@?@*>CGF36C34=F?2(63;CE4C3
@M00200:205:000000000-AKKM3:1:1101:14542:7110 2:N:0:1
TACCAGGGTATCTAATCCCGTTTACTACCCTAGCTGTCGCGTCTGAGTGTCAGAAACAGACCAGAAGATCGCCTTCGCCACTGGTGTTCCTCCCGATATCTACGCATTTCACCACTACACCGGGAATTCCATCTTCCTCTTCTGCTCTCAAGCCCGGTAGTATTAGACGACCTCTCCCAGTTGAGCCGGGAGATTTCACGCCTAACTTACCAAGCCACCTGCACGCGCTTTACACCCACTACTTGTG
+
CCCCCGGGGGGGGGGGGGGGGGGGGGGGGGGGGGGGGGGGGGGGGGGGGGGGGGGGGGGGGGGGGGGGGGGGGGGGGGGGGGGGGGGGGGGGGGGGGGGGGGGGGGGGGGGGGGGFGGGGGEGGGEFFGFFGGGGGGFGFFGGFGFGEGFG?CFF>EEGFGD7FBFGGD6BFFFFFFFGFFGGGFGG>DCEFDGGFFFGBB2)):44<=BFFFBGF(8AFFB:A2888CD?3<CE387(6@;FF34,
@M00200:205:000000000-AKKM3:1:1101:24682:7124 2:N:0:1
TACAGGGGTATCTAATCCTGTTTGCTCCCCACGCTTTCGTGCCTCAGTGTCAGCAACGGCCCAGCAGAACGCCTTCGCCACTGGTATTCTTCCCGATCTCTACGCATTCCACCGCTACACCGGGAATTCCATCTGCCCCTACCGTGCTCTAGCTCGCCAGTCTGACCGGCAGCCCCGGAGTTGAGCCCCGGGATTTCACCAGCCACTTAACGGGCCACCTACGCGCCCTTTACGCCCAGTACTTGTG
+
CCCCCGGGGGGGGGGGGGGGGGGGGGGGGGGG:FGGGGGGGGGGGGGGGGGFGGGGGGGGGEGGGGGGGGGGGGGGGGGGGGGGGGGGGGEBFFGGGGGGGGGGGGGGCGCGGGGFDCGGGGDGGEGGGFGGFGGG?FGDFGGFFFDDGFG?FGGEFE65FFFGEFGGAGF5?@A>B@>DC<D7)A6AFGED3:CCC?GFEDF??FEEF3409;EE:FF????:9GDG39BAFFFBEB?:AB>BDFF
@M00200:205:000000000-AKKM3:1:1101:17726:7130 2:N:0:1
TACCAGGGTATCTAATCCTGTTTGCTCCCCACGCTGTCGCGCCTCAGCGTCAGCCACGGCCCAGCGGGCCGCCTTCGCCACCGGTGTTCTTCCGGATCTCTACGCATTCCACCGCTACACCCGGAATTCCACCCGCCTCTACCGTGCTCCAGCTCAGGAGTCGCCACGGCCGACCCGGGGTTGAGCCCCGGGCTTTCACCGCCGCCTTCCTGAGCCGCCTACGCGCACTTTACACCCACTCCTCTTCACAC
+
CCCCCGGGGGGGGGGGGGGGGGGGGGGGGGGGGGGGGGGGGGGGGGGGGGGGEGGGGGGGGGDCFGGDGGGGGGGGGGGGGGDGGGGGGGGGGGCEFGFGGGGGGGEEFGGGGEGFDGDGGGE@3=CFGGGGGGGGGFGBF7EE79C5CFGCD44A66D>:4):()*:?CAB>B=>>AC)4:19)<CFBGGDD:*9@BGA?6996626>:2:9(C@07B0(((0,8)1)2))-)..?:,((.4(-.)6))(
@M00200:205:000000000-AKKM3:1:1101:28246:7136 2:N:0:1
TACGAGGGTATCTAATCCTGTTTGCTCCCCACGCTGTCGCGCCTCAGCGTCAGCAACGGCCCAGCAGAACGCCTTCGCCACTGGTATTCTTCCCGATCTCTACGCATTCCACCGCTACACCGGGAATTCCATCTGCCCCTACCGTGCTCTAGCTCGCCAGTCTGACCGGCAGCCCCGCAGTTGAGCCGCGGGATTTCACCAGCCACTTAACGGGCCGCCTACGCGCCCTTTAAGCCCAATACTTGTG
+
CCCCCGGGGGGGGGGGGGGGGGGGGGGGGGGGGGGGGGGGGGGGGFGGGGGGGGGGFGGGECCFGG?EGDEGGGGGGGGEFEFGFGGGGGGGGGFGDGGGGGGGGGGGGGGGGGGFGGGGGGGGGEFFEGGGCGGG@BFDFGGFFFDDGFCFGDF?DGGDGFFGFFDGFGFFF>?E>FD?FCB8AFGFFGGFACC=FFGF?FB:6(:44:9:9BGE>GFFFBB39C>D)9)64<28FB(1>:A45A?
@M00200:205:000000000-AKKM3:1:1101:27692:7140 2:N:0:1
TACAGGGGTATCTAATCCTGTTCGCTCCCCTAGCTTTCGCGCCTGAGCGTCAGGTAAGGCCCAGAGATCCGCCTTCGCCACCGGTGTTCCTCCTGATATCTGCGCATTCCACCGCTACACCAGGAATTCCGATCTCCCCTACCTACCTCGAGCCACGCAGTATCGAATGCAGTTCCGGGGTTGAGCCCCGGGATTTCACATCAGACTTAGCTGGCCGCCTGCGCGCGCTTTATACCCAATACTTGTG
+
A<@CCGDGGGFGGGGGGFF@FGGGEEGEFGGGGF@F@CEEF7F:FFF<FC@FCEGGGFGFGGGFGGGGGGEGFC=,?FEGFFEEFGFEEEFFGGGGFCGGGGBFGGE7DEAFAECEGDFFGFCGF8,@AF8C=EDF95?59F=D9?D<C>ECEDCF?CD>@DFF559DFGAAA*4B>>C>FCDCFF79@CC55=6;=7=7C;)/.4;?4))1/3BCBC)70((),*0//*-)-)5-<,(()4<)-.5
@M00200:205:000000000-AKKM3:1:1101:19646:7141 2:N:0:1
TACACGGGTATCTAATCCTGTTTGCTCCCCTAGCTTTCGCGCCTCAGCGTCAGTTTCTGTCCAGATAGCCGCCTTCGCCACCGGTGTTCCTCCTGATATCTACGCATTTCACCGCTACACCAGGAATTCCGCTATCCCCTCCAGAACTCTAGCCTGCTAGTTTTAGATGCAGGCTCTGGGTTAAGCCCAAAGTTTTCACATCCAACTTAACAGACCGCCTACGCGCCCTTTATACCCAATACTTGTGAGA
+
CCCCCGGGGGGGGGGGGGGGGGGGFF,FFG@FGGGGGGGGDG7FGGGGGGGGGC<<<,CCF<<FACGGGDFDGEGGGGEFCGGG+FGGGGCE=A?EGGGGGGCGGGGGGGGGGGGFGFGG=D=C+>8FGGGGGGGGGFGD@6@:,3=EG9D=3?8DDEGFDGDG*;=DCEBDF)*39*=?FE+<CFG5**4;=FFFFCFE7E58.:BE=*:9BDGG=GFFFD(/5E)>304CEF?3B@@1)5?39>))9)
@M00200:205:000000000-AKKM3:1:1101:24530:7145 2:N:0:1
TACGGGGGTATCTAATCCTGTTCGCTCCCCTAGCTTTCGCGCCTCAGCGTCAGGACAGGCCCAGAGATCCGCCTTCGCCACCGGTGTTCCTCCTGATATCTGCGCATTTCACCGCTACACCAGGAATTCCGATCTCCCCTACCTGCCTCTAGTCGGGCAGTATCGGATGCAGTCCCGAGGTTGAGCCGCGGGATTTCACATCCGACTTGCCAAACCGCCTACGCGCGCGTTAAACCCAATACTTGTGAGA
+
CCCCCGGGGGGGGGGGGGGGGGGGGGGGGGGGGGGGGGGGGGGGGGGGGGGGEGGGGGGGFGGGGGGGG9FGGGGGGGGGFGGGGGGGGGGGGGGGCFAFGGFGGGGGGGFGGGGFGGGGGFGG=DG?FGGGDGGFGFGFFFGFGF:@GCGFE?D?BEGDFFEGFF4:@GFE>4FF>B7DCEGC??CB>DCB>EGGF?G<<2,4(3044<?<?0CC9DFB?<BF0=:C)14(,-31C04(35))-.)6))
@M00200:205:000000000-AKKM3:1:1101:8475:7155 2:N:0:1
TACAAGGGTATCTAATCCTGTTTGCTCCCCACGCTGTCGCGCCTCAGTGTCGGCTAAGAGGAGCTTGCGCTCCCACTGCCCAGCAGACCGCCTTCGCCACTGGTGTTCTTCCGGATCCCTACGCATTCCACCGCTACACCCGGAATTCCATCTGCCTCTACAGTGCCAAACCCCTACAGTCGCAGCGGCAGATTCGGGGTTGATCCCCGAACTTTAACCGCGGCCTTCTAGTGGCCACCTACGCGCACTCT
+
BCC<CEFEGCE,CEFEEEF<CFGGGGGGGGFGEG@FFF@D:+@@CGGFGGA@+@FCFCF<@@:FDEE<CEBCGF48ACF:FFE<C,6A=B++865=7@4?@8EGG=:CC,,C@6>?C,@AE?@7FEED9=F,=E=>EFGD?+=@8?+06+2DF7F*;>FCE8@F:@+,5@*0*1<CAA*4387**19*))*2*,4/).=2((.)./,(.(36;/++)1936-3522)**0:44(,(04?((.(3(((,4(.
@M00200:205:000000000-AKKM3:1:1101:14418:7166 2:N:0:1
TACGGGGGTATCTAATCCTGTTTGCTCCCCACGCTTTCGTGCCTCAGCGTCAGTATCGGGCCAGTGAGCCGCCTTCGCCACTGGTGTTCTTGCGAATATCTACGAATTTCACCTCTACACTCGCAGTTCCACTCACCTCTCCCGAACTCAAGATCTTCAGTATCGAAGGCAGTTCTGGAGTTGAGCTCCAGGATTTCACCCCTGACTTAAAGACCCGCCTACGCACCCTTTAAACCCAATACTTGTG
+
CCCCCGGGGGGGGGGGGGGGGGGGGGGGGGGGGGGGGGGGGGGGGGGGGGGGGGGGGGGGGGGGGGGGGGGGGGGGGGGGGGGGGGGGGGGGGGGGGGFGGGGGGGGGGGGGGGGFGGGGGGGGFEGGGGGGGGGGGFGEFGGFGFGFGFGCGGFCFFDCCFEFFFFGBGFA6AFFFAFFGEGCFFGFFGGFFCFGFCFBF>DFFFE?CFFF4@FF;C>FF@0>;EDGFFFECEFBGF?<?DF<):>
@M00200:205:000000000-AKKM3:1:1101:11577:7193 2:N:0:1
TACGCGGGTATCTAATCCTGTTTGCTGCCCACGCTTTCGCGCATCAGCGTCAGTTCCGGTCCAGGTAGCCGCCTTCGCCACTGGTGTTCCTCTCGATATCTACAGATTTCACCCCTACACCGAGAGTTCCACTTCCCTCTCCCGCCCTCTAGCGAGGTAGTTTCGAGCGCCATTCCTCAGTTAAGCCAAGGGATTTCACACTCGACTTGCCAAGCCGCCTGCGCGCCCTTTAAACCCAATACTTGTG
+
CCCCCGGGGGGGGGFGGGGGGGGGGGFGGGGGGGGGGGGGGGGGGGGGGGGGGGGGGGGGGGGGGGFGGGGGGGGGGGGGGGGGGGGDGGGGGGDFGEGGGGGGD8EGFGGGGGGFFGFGGGGGE8DFGGGGGGGGGFGBFDGFGFGFDFGCGDGFFGFFGGF95>9CDGFFE=FFFFF4FFG@AFGFF*C?46CCFFF3;@FFFFDF<EE9@@GE(9:((.,.-:>C/922)6<(;,627:AA9<0
@M00200:205:000000000-AKKM3:1:1101:9147:7204 2:N:0:1
TACGGGGGTATCTAATCCCGTTTGCTCCCCTAGCTTTCGCGCCTCAGCGTCAGTGTCGGTCCAGGAAGCCGCCTTCGCCACCGGTGTTCCTCCGGATATCTACGCATTTCACCGCTACACCCGGAATTCCGCTTCCCTCTCCCGAACTCAAGCCAAACAGTTTCCCGTGCAGTTCCTCAGTTGAGCCGAGGGATTTCACACGGGACTTGTTAAGCCGCCTACGCGCACTTTATACCCAATAATTGTGCGAT
+
CCCCCGGCGGGGGGGGGGGGGGGDGGGGGGGGGGGGGGGGDGGGGGGGGGGGGGGGGGGGGGGFGG8=FFGGGGGGGGGGGGCGGGGGGGGGGGDCE=;FEGGFGGGGGGGGGGGE>FGFGGGDFCFGGGGGGGGGGFGFFGGFG5CFGFG5ECF*@F*;EC4=AADF4=FCFFFFFFG4FF7=;FFF3CE>AGGGF5F)516>DB3?FF<A4)9<9C>BBB1B95)7CC42<<><C7(2))).)<)-((-
@M00200:205:000000000-AKKM3:1:1101:28171:7230 2:N:0:1
TACGAGGGTATCTAATCCTGTTCGCTCCCCACGCTTTCGTGCCTCAGTGTCAGTTACAGTCCAGAAAGTCGCCTTCGCCACTGATGTTCCTTCCGATATCTACGCATTTCACCGCTACACCGGAAATTCCACTTTCCTCTACTGCACTCTAGCTGAACAGTACCAAATGCAATTCCTAGGTTAAGCCCAGGGATTTCACATCTGACTTATTCAACCACCTACGCACCCTTTAAACCCAGTACTTGTG
+
CCCCCGGGGGGGFFGGGGGGGGGGGGGGGGGGGGGGGGGGGGGFGGGGGGGGGGGGGGGGGGGGGGGGGGGGGEGGGGGGGGGGGGGGGGGGGGGEDEGGGGGGGGGGGGGGGGGFGGGGGGGGGGGGGGGGFFGFGFC=FGGFGFGFGFFGGFGFFGGFGGBGDFGGDGFFFFFFFFGFFFGGFFFFFFF@FCCGFEGFE5;=A>EE@FECAECDDGDFEE299@5?563*>8>>EF((**9@C>@
@M00200:205:000000000-AKKM3:1:1101:24405:7232 2:N:0:1
TACTGGGGTATCTAATCCTGTTCGCTCCCCATGCTTTCGCTCCTCAGCGTCAGGTAATGCCCAGAGAACCGCCTTCGCCACCGGTGTTCCTCCTGATATCTGCGCATTCCACCGCTACACCAGGAATTCCGTTCTCCCCTGCATACCTCTAGTCCGCCCGTATCGGAAGCACGCTCAAGGTTGAGCCTTGAGTTTTCACTCCCGACGTGACGGACCGCCTACGAGCCCTTTAACCCCAGTACGTGTG
+
CCCCCGGGGGGGGGGGGGGGGGGGGGGGGGGFFGFGGFGGGGGGGGGGGGGGGGGGGGGGGGGGGGGGG8@BFGGGGGFGGGGGCCBFGGGGGGGFGGFFGEC+F=F@DFGGGCDBGGGGGF=C@FGGGGGFGGGGGFGD?GGFGFGEGFG?>DGFFGGEGGDGFACC9EACEFAB99>CGGGGFCFF879>FGGGF*=<BD<252(592593?C*(1:013()/38C9C)64)5(;(,,.)-.4>?
@M00200:205:000000000-AKKM3:1:1101:26728:7232 2:N:0:1
TACAGGGGTATCTAATCCCGTTCGCTCCCCTAGCTTTCGCGCCTCAGCGTCAGTGTCGGCCCAGCAACCCGCCTTCGCCGCAGGTGTTCCTCTCGATATCTACGCATTTCACCGCTACACCGAGAATTCCAGTTGCCCCTTCCGCACTCTAGCCCCGCAGTATCAGTTGACCTTTCCGAGTTAAGCCCGGAGATTTCACAATTGACTTGCGGAGGCCGCCTACGCGCCCTTTACACCCAGTACTTGTG
+
C<CCCGGGGGGGGGGGGGGGGGGGGGGGGGGGGGGGGGGGDGGGGGGGGEGGGGDGGGEGGGGGGGGGGGGGGGGGGGGGGEGGGGGGGFGGGGGGFGGGFGGGGGGCFDGGGGGFGGGGGGGGEGGGGGGGGDDE@DFDFGFFGFGFGFGFCCFFDGGFEFFGFFF76DFE>>BB9DDBFGGGFGGFFGGFFGGGFFGF3=>E<CCCACB>9B5?,>;,(-(<9C@DGG04:<ABF;<2,5A4499)
@M00200:205:000000000-AKKM3:1:1101:4113:7274 2:N:0:1
TACAGGGGTATCTAATCCTGTTTGCTCCCCACGCTTTCGTGCATGAGCGTCAGTGTTGGCCCAGGGGGCTGCCTTCGCCATTGGTGTTCCTCCACATCTCTACGCATTTCACCGCTACACGTGGAATTCCACCCCCATCTGCCACACTCCAGCCAAGTAGTTTCGAGCGCAATTCCCAAGTTAAGCCCGGGGATTTCACACTCGCCTTGCTCGGCCGCCTGCGCACACTTTACACCCAGCACTTGTG
+
CCCCCGGGGGGGGGGGGGGGGGFGGGGGGGGGGGGGGGGEFG,FEFGGCGGGGG<FFFFFGGGGGGGGGGGGGGGGGGGGGGGFFGGGGGGGGGGGGGGGGGGGGEDGGGGGGGGFDGGGGGGGG9FCFFGGGGGG8DFD7DFFFFGFG58DCC=606=+@DBDD*+:@ED):@FF5309CD+?+@FFF***3=46@?ECEBB=((-,.;;@?FC=(<>;@?63;C5C7*3):)4(:4((.4.3).)
@M00200:205:000000000-AKKM3:1:1101:3714:7276 2:N:0:1
TTCTGGGGTATCTAATCCTGTTCGCTCCCCACGCTTTCGCTCCTCAGCGTCAGTATCGGCCCAGAGACCCGCCTTCGCCACCGGTGTTCCTCCTGATATCTTCGCATTTCACCGCTACACCAGGAATTCCAGTCTCTCCTGCCGTACTCACGTGATTCCCGTATCGTCCTCACGCTCATGGCTAAGCCCCAAGTTTTACCGACCTTAGTGACTCACCGCATACATTCTCTTTCCACTCAGTACCTGTGATT
+
-,8,8@C:+B,6CF<,;,,6=CE,+BE+98,6+@@,C,,BBFGGCGF8:CFG,,C,C@FGGGGECFGFG<@++84EFG:,8,++8+8?FAFFDG,F,,=44,C7=@7+4449C+8*=+,,,+,4+>E8EFFGGG?E,91>6,=9+0+)++,+6=+;+@+;+6::3:03<++:;5A0<>+3,,;*;:C*@9;3*55+3*,*/(5(-04B@6*8*1,<(*0(/(./)+3+C7<))/))+/(.9?))1)))).)
@M00200:205:000000000-AKKM3:1:1101:26408:7287 2:N:0:1
TACGGGGGTATCTAATCCTGTTTGCTCCCCACGCTTTCGTGTCTCAGTGTCAGTTCAGGCCCAGACGGTTGCTTTCGCCATCGATGTTCCTCCCGATATCTACGCATTTCACCGCTACACCGGGAATTCCGCCGTCCTCTACCGAACTCGAGCTTCCCAGTATCGACTGCAATTCCCAGGTTGAGCCCAGGGATTTCACAACCGACTTAGGAAGCCACCTACACACGCCTTAAGCCCAGTACTTGTG
+
CCCCCGGGGGGGGGGGGGGGGGGGGGGGGGGGGGGGGGGGGGGGGGGGFGGGGGGGGGGGDGGGGFGGGGGGGGGGGGGGGGDFGGGGGGGGGGCEEGGGGFG+FGGEFDGGGGGFDEGGFGGGG7DDFGGGGGGGE5FDFGG>GECD7@E;EGGFFGF>F>@DDFGG4@4<FBFA999>CF4<FF=;A4*8;CCD75C?<<?9B@9@);<);@FF8<A;=:0))2)7/92<)6A0@(((6<)64:)
@M00200:205:000000000-AKKM3:1:1101:25619:7307 2:N:0:1
TACTAGGGTATCTAATCCTGTTTGCTCCCCTAGCTTTCGCGCCTCAGCGTCAGTTGTGGTCCAGTGCGCCGCTTTCGCCACAGGTGTTCCTCCCGATATCTACGCATTTCACCGCTACACCGGGAATTCCACGCACCTCTCCCACACTCCAGCACGGCAGTTTCCCCTGACCGCTCCAGGTTGAGCCTGGAGATTTCACAGAAGACTTACCGCACCGCCTACGCGCCCTTTAAGCCCAGTACTTGTG
+
CCCCCGGGGGGGGGGGGGGGGGGGGGGGGGGGGGGGGGGGGGGGGGGGGGGGGGGGGGGGGGGGGGGGGGGGGGGGGGGGGGGGGGGGGGGGGGGGGGGGGGGGGGGGGGGGGGGFGGGGGGGGGGGGGGGGGDGGGFGFFFFFGFDFFFGGGGGFFGGFD8EFEFGG5EFBFFEDFFGFCEFFFGGAAF,6/ACD8@FE9B3>33>);E;DFFGGFGFFFFFF3::DC7:94A24@(,56)-:25:
@M00200:205:000000000-AKKM3:1:1101:11814:7307 2:N:0:1
TACGAGGGTATCTAATCCTGTTTGCTCCCCACGCTGTCGCGCCTCAGCGTCAGCTGCTGCCCAGCAGGCCGCCTTCGCCACCGGTGTTCTTCCGGATCTCTACGCATTCCACCGCTACACCCGGAATTCCGCCTGCCCCTACAGCGCCCGAGCCGAGTAGTCGCCGCGGCCGACCCGGGGTTGAGCCCCGGGCTTTCACCGCGACCTTGCTCGGCCGCCTACGCGCCCTTTATACCCAATACTTGTG
+
CCCCCGGGGGGGGGGGGGGGGGGGGGGGGGGGGGGGGGGGGGGGGGGGGGGGDGGGGGGGGGGGGGFDGGGGGGGGGGGGGGGDGGGGGGGGGGDFGGGGGGGGGGGGGEFGGGGFGGDFGGGG@8?FGGGGGGGGFFDDFGGBGEGFGEG5CGG>AGDAGGFDDFGDEGF@:95DD3C>C=D46@CFFGG5>CG469FA?F999>B22:>A89EGFGF?8:(7(?5C55:29AAAF83(.896<A8
@M00200:205:000000000-AKKM3:1:1101:18275:7308 2:N:0:1
TACTGGGGTATCTAATCCTGTTTGCTCCCCACGCTTTCGTGCATGAGCGTCAGTGTTGGCCCAGAAGGCTGCCTTCGCCATCGGTGTTCCTCCACATCTCTACGCATTTCACCGCTACACGTGGAATTCCACCTTCCTCTGCCACACTCCAGCCACGTAGTTTCGAGCGCAATTCCCAAGTTAAGCTCGGGGATTTCACACTCGACTTGCGCGGCCGCCTGCGCACACTTTAAGCCCAGTACTTGTG
+
CCCCCGGGGGGGGGGGGGGGGGGGGGGGGGGGGGGGGGGGGGGGGGGGGGGEGGGGGGGGGGGGGG@FGGGGGGGGGGGGGGGDFGEGGGGGGGGGGGFGGGGGGGGGFGGGGGGFGEGGGGGE@FDGGGGGGGGGGFGFFGGFGFGDGFGGGGGFFG6;EFFGFFFCFGFB>FFFFFGAFFGG7<FFFG>B>GG?AE?AEBD>=24=BEF>B>EEFGFFF@BE@EBGGFAA<29?GB??).59262
@M00200:205:000000000-AKKM3:1:1101:21155:7310 2:N:0:1
TACTAGGGTATCTAATCCCGTTCGCTCCCCTGGCTTTCGCGCCTCAGCGTCAGGAGGGGCCCAGCGGGCCGCTTTCGCCGCCGGCGTTCCTGCCGATATCAACGCATTTCACCGCTCCACCGGCAGTTCCGCCCGCCCCTACCCCCCTCGAGCCCCGCAGTATCCCGGGCACTTTTCCGGTTAGGCCGAAAGATTTCACCCGAGACTGGCGGGGCCGCCTCCCCGCCCCTCTACCCCCGTACTTGTGCGAT
+
CCCCCGGCFEFGGCFGGGGGGGGGGGGGGGGGFGGGGGGG7FGGG@FGGGGG7EFFDG@FGGECFB:@CGGGFEGGEFGGGG>7CGEGGGGGGG>+C+@FGGGCFGGGGGGGGGG9DGDGF*8C58?EEGGECCDE5?EDFCGFFEG6DEC5BCFD3?55;C4CDF*:):;<4>?=FFC)1CD44@FD@C5579?CFFFBFF9>0>A0(29(,(28(/.11((.2?0>)9(())-.@1((((-:).,),,(
@M00200:205:000000000-AKKM3:1:1101:24130:7329 2:N:0:1
TACGAGGGTATCTAATCCCGTTCGCTCCCCTAGCTTTCGCGCCTCAGCGTCAGTGTCAGCCCAGCAACCCGCCTTCGCCGCAGGTGTTCCTCTCGATATCTACGCATTTCACCGCTACACCGAGAATTCCAGTTGCCCCTTCTGCACTCTAGCCCCGCAGTATCGGCTGACCGTTCTGGGTTAAGCCCAGAGATTTCACAGTCGACTTGCGGTTGCCGCCTACGCGCCCCTTACCCCCAGTACTTGTTAGT
+
CCCCCDGGGGGGGGGFFFGGGGGGEGGGGGGGGGGGGGGGEDGGGGGGGGGGGGGGGGGGGGFFGGGGGGGGGGGGFGGGGGG>CAFGGGGGGGGFEFCFDEGDGE=FFGGGG+@*=@EFGGGGG@FGGGGGGGGGGFFFFGGFGB=9?FF+@=DEFEGBE7;@A9CF*@A@F4BFF8**6:9:C?CAA<FAAFEF:*@?E;B;@@7;3;21((=*;<)32,20213>D)(3,,((*-(,.645454)4.)
@M00200:205:000000000-AKKM3:1:1101:26460:7346 2:N:0:1
TACTGGGGTATCTAATCCCGTTTGCTCCCCTGGCTTTCGCGCCTCAGCGTCAGTGTCGGTCCAGGATGCCGCCTTCGCCACCGGTGTTCCTCCAGATATCTACGCATTTCACCGCTACACCTGGAATTCCACATCCCTCTCCCGCACTCAAGCCTTCCAGTATCAGACGCAGTTCCCAAGTTAAGCCTGGGGATTTCCCGTCCGACTTCGAAGGCCGCCTACGCGCCCTTTAAACCCAGTACTTGTG
+
CCCCCGGGGGGGGGGGGGGGGGGGGGGGGGGGGGGGGGGGGGGGGGGGGGGGGGGGGGGGGGGGGGGGGGGGGGGGGGGGGGGGEGGGGGGGGGGGGFGGGGGGGGGGGGGFGGGFCGGGGGGFGGGGGGGGGGG@DFFDFDGDGDGFGF?FGGGFFGFFGCC<A9CGBG*=AEFFFFFFFF@+4EFFFF*@49CG9*4)/<@@==B@4253?BGFBGF?08?>BGFGCF)5442:E::>BFBF2<2
@M00200:205:000000000-AKKM3:1:1101:9495:7348 2:N:0:1
TACAGGGGTATCTAATCCTGTTTGCTCCCCTAGCTTTCGCGCATCAGTGTCAGTGTTGGCCCAGGTGCCCGCCTTCGCCACTGGTGTTCCTCCCGATATCTACGCATTTCACCGCTACACCGGGAATTCCAGCACCCTCTTCCACACTCTAGCCTGCCAGTATCGACCGACTGTTCAGGGTTAAGCCCTGAAATTTAACAATCGACTTGACATCGCCACCTACGCGCCCTTTAAACCAAGTACTTGTG
+
CCCCCGGGGGGGGGGGGGGGGGGGGGGGGGGGGGGGGGDG@GGGGGGGGGGGDGGGGFDGGFGGGGGGGGGGGGGGGGGGGGGGGGGGGGGGGGGGGGCGGGGFFGGGGGGGGGGFGGEGGDC@C+DEGGGGGGGEGFGFFFGFGFGFGFGFGGGFFD+;=FFF9FGGE>BAE@FFAFC6FFD7:7F>A*1/;FEGF<@E@BB(-8923*.18:8?(2=@;4@:1*8DD<33.<;>E0(44)64<993
@M00200:205:000000000-AKKM3:1:1101:26415:7356 2:N:0:1
TACAAGGGTATCTAATCCTGTTCGCTCCCCTAGCTTTCGCGCCTCAGCGTCAGGACAGGTCCAGAGAGCCGCCTTCGCCACCGGTGTTCCTCCCGATATCTGCGCATTTCACCGCTCCACCGGGAGTTCCGCGCGCCCCTGCCCGCCTCGAGGCCGCCGGTCTCGGGGGCGGGTTTCCGGTTGAGCCGGAAGCTTTCACCCCGGACCTGGCGGCCCGCCTACGCGCCCTTTATCCCCCACACCTGTGCGAT
+
C,CCCFGGGGGGGCGFGGGFGGGDGGGGGGGFGGGGFGFG@FGGGGGGGGGDFFFFGGGFFGG8F@CBFGGGGGGGGGGGGGGCGGGGGGGGGGGDG+8FGGGGGDGDGG9<F>EDCE8FFC@E+CG8FGCEGGGGGFGDFFGFEFGFD5C*>9F>BEG)/)/C18:E3CD>B9>:7B<)2:D7@CF>D)287A<C@2:4?FF;>>9702?F(7CE9C>(,4,03:7D)94)5)5:C(((-,(.453)(-(
@M00200:205:000000000-AKKM3:1:1101:12429:7359 2:N:0:1
TACTGGGGTATCTAATCCCGTTCGCTCCCCTGGCTTTCGCGCCTCAGCGTCAGTGTCGGCCCAGCCACCCGCCTTCGCCGCAGGTGTTCCTCTCGATATCTACGCATTTCACCGCTACACCGAGAATTCCGGTGGCCCCTTCCGCACTCCAGCCCGCCAGTATCACTTGGCCGCTCCGGGTTAAGCCCGGAGATTTCACACGTGACCCGGCGGGCCGCCTACGCGCCCTTTAAACCCAATACTTGTG
+
CCCCCGGGGGGGGGGGGGGGGGGGGGGGGGGFGGGGGGGGGGGGGGGGGGGGGGGGGEGGGGGGGGGGGGGGGGGGGGGDGDEGGGGGGGGGFGFGC@EGGGGGGGGGGGGGFGGFDGGGGGGGGGGFGFGGD8DG??EFBFGFDBGFGFGGGGGFFCDDDCEFEFGC4:A=DB?6?DC4=EGCFGGFF5EEDF7CF?EC893;(4)410039BGGFGE?FF:D>CEG:549>>A7;<:?70).6<2
@M00200:205:000000000-AKKM3:1:1101:7647:7376 2:N:0:1
TACTGGGGTATCTAATCCTGTTCGCTACCCACGCTTTCGCGCCTCAGCGTCAGTTGCGGGCCAGGGTGTCGCTTTCGCCACCGGTGTTCCTCTAGATATCTACGCATTTCACCGCTCCACCTAGAGTTCCGCATCCCCCTCCCGCACTCAAGCACCGCAGTCTAGAGCGCCGTTCCGGGGTTGAGCCCCGGAATTTAACACGCTGCTTGCCGCACCGCCTACGCGCCCTTTAAACCCAATTCCTGGC
+
CCCCCGGGGGGGGGGGGGG@FG<CFG,FGGGGGGGEFGG7@FFGGGGGGGGGDF,EGD7+@C:F@@<F@FGGGGGG:FCEEGGGGGGGGG8,9,:AFEDGCFGDEGGGGGFGGEGFGGGGG?D,,CEDGGGG6+==D5C>>=C57*;>D51=ECG6BGCAGC*+*+*55CD2A2A4)27.==<DAFGFDG5).=CC*)3).39((47<.-(-(-2:9CD?0:<:(:597*5)).5:E?3()64))((
@M00200:205:000000000-AKKM3:1:1101:19423:7388 2:N:0:1
TACAGGGGTATCTAATCCTGTTTGCTCCCCACGCTTTCGCGCCTCAGCGTCAGTTGCGGTCCAGATGGTCGCCTTCGCCACCGGTGTTCTTCCCAATATCTACGAATTTCACCTCTACACTGGGAATTCCACCATCCTCTCCCGCACTCCAGTCCACCAGTCTCGAGCGCAGTTCCCGGGTTGAGCCCGGGGCTTTCACAGCCCGACTTGATGAACCGCCTACGCGCCCTTTAGACCCAATACTTGTGAT
+
CCCCCGGGGGGGGGGGGGGGGGGGGGGGGGGGGGGGFGGGGGGGGGGGGGGGGGGGGGGGGGGGGGGGGGGGGGGGGGGGGGGGGGGGGGGGGGGGGGGGFGGFGDFFGGGGGGGFGGGGGGGFFGGGGGEGGGGGGFGFF8FFGDGFGFG?D6FFFFGFGGD?DFGGFGFFFFCFFFG>FEGGFGF?F496;7FDFFGF=@DDF6@2<@EE<CCFFGA6:4:B98;DD51:<).)<<BFF))-).64))
@M00200:205:000000000-AKKM3:1:1101:20765:7406 2:N:0:1
TACCGGGGTATCTAATCCCGTTCGCTCCCCACGCCTTCGCGCCTCAGCGTCAGGTCAGGTCCAGGCGGCCGCCTTCGCCCCTGGTGTTCCTCCGGATCTCTACGCATTTCACCACTACACCCGGAATTCCACCGCCCTCGCCCTGCCTCCAGCCACGCCATCTCCACGGACCCTCCCGGGTTGAGCCCGGGGCTTTCACCATGGCTGCACGTGGCCGCCTGCGCGCCCTTTCCCCCCCATACTTGTG
+
CCCCCGGGGGGGGGGGGGGGGGGGGGGGGGFGGGGGGGFGDGGGGGGGDFG::FEFGFGGGGGGGGGGGGGGGGGGGGGGGGDFGGGGGGGGGGCEGGGGGGGGGGGG:FGGGGFBFGGGGGGD@C68EFFFFGGGGDGFFGGEGFC=GFGDDDGF>EFFDGEGFFGG4:BFFFFFFF3)4A3<4CFFE:>DFC=96)CBFA::(.-6>B038:EF>DD:864>>EFG<4246341C(7(,2:5<<)
@M00200:205:000000000-AKKM3:1:1101:14721:7412 2:N:0:1
TACAGGGGTATCTAATCCTGTTTGCTCCCCTAGCTTTCGCGCCTCAGCGTCAGTATCCGTCCAGAAGATCGCCTTCGCCACTGGTGTTCCTCCCGATATCTACGCATTTCACCGCTACACCGGGAATTCCATCTTCCTCTCCGGAACTCCATCCTTCCAGTATCTTGTGCACTTCCCAAGTTAGGCTTGGGGCTTTCACACAAGACTTGAAAGGACGCCTACGCGCCCTTTAAGCCCAATACTTGTG
+
CCCCCGGGGGGGGGGGGGGGGGGGGGGGGGGGGGGGGGDGGGGGGGGGGGGGGGGGGGGGGGGFGGGGGGGGGGGGGGGGGGGGGGGGGGGGGGGEGEGGGGGGGGGGGGGGGGGFGGFGGGGDGGGGGGGGGGGGGFGFFGGF>BDDGFGGGGGFFGGFGFFGFFFGFGFEFFFFFF7?BEFDAFGFD>EDDGGGFFGEEDB=2@FFF@B4:5>CBGF:DB0>>E=DCC;E?>9;FD(=324<AAB
@M00200:205:000000000-AKKM3:1:1101:15529:7421 2:N:0:1
TACTCGGGTATCTAATCCTGTTTGCTCCCCACGCTTTCGCACCTCAGCGTCAGTATCGGGCCAGTGAGCCGCCTTCGCCACTGGTGTTCTTGCGAATATCTACGAATTTCACCTCTACACTCGCAGTTCCACTCACCTCTCCCGAACTCGAGACTCCCAGTATCGAAGGCAGTTCTGGAGTTGAGCTCCAGGATTTCACCACCGACTTAAGAGTCCGCCTACGTGCGCTTTACACCCAATACTTGTG
+
CCCCCGGGGGGGGGGGGGGGGGGGGGGGGGGGGGGGGGGGGGGGGGGGGGGGGGGGGGGDGGGGGGGGGGGGGGGGGGGGGGGGGGGGGGGGGGGGGGGGGGGGGGGGGGGGGGGFGGGGGGGGCEEFGGGGGGGGGBGFFGGFGFGFGBG>@CFFFGGFGFFGFFDGDGFFFFFFFF76FGFGFGGFFG969FGGFFGEEBDBA=2>:8EEECEG(5?;1815(;AD):@CC?<3E?F8=@E?>93
@M00200:205:000000000-AKKM3:1:1101:24910:7422 2:N:0:1
TACTCGGGTATCTAATCCTGTTTGCTCCCCACGCTTTCGCGTCTCAGCGTCAGTAACGTCCCAGCGAGCTGCCTTCGCCATTGGTGTTCCTCCCGATATCTGCGCCTTTCACCGCTACACCGGGAATTCCACTCGCCTCTTCCGAACTCTAGTCCGGCAGTATCGACCGGCATCCCAGGGTTCAGCCCTGGACTTTCACAGCCGACTTACCGGACCGCCTACTCGCGCTTTACACTCAGTACTTGTG
+
CCCCCGGGGGGGGGEGGGGGGGGGGGGGGGGGGGGGGGGGGGGGGGFGGGGGGGGGGGGGGGDFGGECFGGGGGGGGEGGGGFFGGGGFGGGGFGGEGECGGGGG+@@DFFGGGGF6:=FFGDGGGFGGGGGG?+BE>EFFGGB89DDGFGFCFGF>GD*@<EF5FD*:19AEF;AFF4?<A*01BCEAF55AFCFFEG)7=6(169;<>3(26EGBDEF?:)?6C)/)*,6<-4);(4<A4)-)))
@M00200:205:000000000-AKKM3:1:1101:16885:7437 2:N:0:1
TACCAGGGTATCTAATCCTGTTTGCTCCCCACGCTTTCGCGGATGAGCGTCAGAACTGGCCCAGCTAGCCGCCTTCGCCACAGGTGTTCTTCCTGATATCTACGCATTCCACCGCTACACCAGGAATTCCGCTAGCCTCTACCAGTCTCCAGCCTGCCAGTATCGTATGCATTCCCGGGGTTGAGCCCCGGGTTTTCACAAACGACTTAACAGACCGCCTGCCCGCGCTTTATGCCCAATACTTGTGAGCT
+
CCCCCGGGGGGGGGGGGGGGGGGFFGGGGGGGGGGGGGGGGGGGGGFGGGGGGGGGGGGGGGGGGGGGGGGGGGGGGGGGGGGGGGFGGGGGGGGFGGGGGGGFG>CFFFGGGGGFGGGGGG8EFFGFGGGGGGGGGFGFFGGFGFGFGFGGGGGFFGGFGFD=@FGGFGFCFECFBD>BFEDC>CGFFGGFFGGGAEGFF2B22510.7)<<DGG2<BF@1@5(*)1)1256).):4<7::B<)5)).()
@M00200:205:000000000-AKKM3:1:1101:12068:7438 2:N:0:1
TACCCGGGTATCTAATCCTGTTTGCTCCCCTAGCTTTCGTGCCTCAGCGTCAGGAGTTGTCCAGGGACTCGCCTTCGCCACTGGTGTTCCTCTCGATATCTACGCATTTCACTGCTACACCGAGAATTCCAGTCCCCCCTCCAACCCTCTAGCCGAATAGTATCCAATGCCATTCCGCAGTTAAGCTGCGGGATTTCACATCAGACTTACCCGACCACCTGCGCACCCTTTACACCCAATACTTGTGAGAC
+
CCCCCGGGGGGGGFGGGGGGGGGGGGGGGGGGCGGGGFGGFGGGGGGGGGGGGGGGGGGGGGGGFDGGGGFGGGGGGGGGGGFGFDD@FGGGGFCBEEGGDGGGGGGGFGGGGGC+9F,?DEGGCEGGGDFGGGGGCEGBEGGFF>>DGFGGG=CBDGFDFD*2;CFE6@F@A@9<;9C5@,5C6,<A*0@D?C,;9>FFF3*..438=;(7295C>FF1186>;CAD38E9E)/:E0(642<6:<:))))
@M00200:205:000000000-AKKM3:1:1101:24238:7439 2:N:0:1
TACTGGGGTATCAAATCCTGTTTGCTCCCCACGCTTTCGAGCCTCAGCGTCAGTAATGGACCAGTATGTCGCCTTCGCCACTGGTGTTCTTCCGAATATCTACGAATTTCACCTCTACACTCGGAGTTCCACATACCTCTTCCATACTCAAGATAGCCAGTATCAAAGGCAATTCCAAGGTTGAGCCCTGGGCTTTCACCTCTGACTAAACTATCCGCCTACGCTCCCTTTAAACCCAATAATTGTG
+
CCCCCEGGGGGGFFGFGGGGGGGGGGGGGGGGGGGGGGGGGGGGGGGGGEEGGGGGGGFGGGGGGGGGGGGGGGGGGGGGGGGGGGGGGGGGGGGGGGGGGGGFGGGGGFGFGGGFGFGDFGGGGGGGGGGGGGGGFBGBFGGFGFGEFFCFADFFBDDFFDEDEFGGB?DDFFFFFFF?DFFFFGG?FGGFBFGGFFGB@FFFFFFFECBCAEFFFDF==@A5=CDCCC>EFFE:C=(5)**1897
@M00200:205:000000000-AKKM3:1:1101:26025:7440 2:N:0:1
TACGAGGGTATCTAATCCCGTTCGCTCCCCTAGCTTTCGCGCCTCAGCGTCAGTGTCAGCCCAGCAACCCGCCTTCGCCGCAGGTGTTCCTCTCGATATCTACGCATTTCACCGCTACACCGAGAATTCCAGTTGCCCCTTCTGCACTCTAGTCGCACAGTATCAGTTGACCTTTCCGAGTTAAGCTCGGAGATTTCACAACTGACTTGTGCTGACCGCCTACGCGCCCCTTATACCCAGTACTTGTGCG
+
9@CCCGGGGGGGGGGGGFFGGGGGGGGGGGGGGGGFGGGGGGGGGGGGGGGGGGFGGGGGGGGGGGGGGGGGGGGGGGGGGGGGGGGGGGGGGGGGGGGGGFGGGGGGGGGGGGGEGGG8@EGGGGGGGGGCFFGEEFFDFGGFGF==FFADBGDD>EDFGGCDCADAC<ACFEFFA57*@C7CFC@FF49ADCCGFEGFE2>=:5>?EFFFEC9=5C).,/1)2:5<D):(5>AD7?FB:54)44).-4
@M00200:205:000000000-AKKM3:1:1101:3773:7448 2:N:0:1
TACTGGGGTATCTAATCCCGTTTGCTCCCCTGGCTTTCGCGCCTCAGCGTCAGTTTCGGTCCAGATTGCCGCCTTCGCCACCGGTGTTCCTCCCGATATCTACGCATTTCACCGCTACACCTGGAATTCCACATTCCTCTCCCGAACTCCAGCCTTGTAGTATCAGACGCAGTTCCCCGGTTAAGCCTGGGGATTTCACGTCTGACTGACATGGCCGCCTACGCGCCCTTTAAACCCAATACTTGTGAGCT
+
CCCCCFGGGDGGGGGGGGGGGGCEGGGGGGGCFGGGGGGCEGGGGGGGGGGGGG9BF7FGGGGGA,EFGGGGCGGGGGE:F,CFFCFGGGGFG,@BEGGGGFGFGGGGFFGGG6CDGGFGG?GEF?98FG;FC?9EG?GFFGG5=*=DGBD??D?D*,+?@+;FEFGGFGFFFFFF*0;5@C*?>CFF4;7>ACFGFCF2>BFFECB*>B:*0(:C0CB@;@(0,:7C/C?A2)5<C:108))-:-4<2()
@M00200:205:000000000-AKKM3:1:1101:26073:7478 2:N:0:1
TACGGGGGTATCTAATCCTGTTCGCTCCCCTGGCTTTCGCGCCTCAGCGTCAATGCCGGTCCAGGATGCCGCCTTCGCCACCGGTGTTCCTCCAGATATCTACGCATTTCACCGCTACACCTGGAATTCCGCATCCCTCTCCCGGATTCAAGCCAGCCAGTCTCGGACGCAGTTCCCGGGTTGAGCCCGGGGATTTCACGTTCGACTTAGCAGGCCGCCTACGCGCCCTTTAAACCCAATCATTGTGTGAT
+
CCCCCGGGGGGGGGGGGGGGGGGGGGGGGGGGGGGGGGGGGGGGGGGGGGGGGCFGGGGGGDFFGGGGGGGGGGGGGGGGGGGGGGGGGGDFGGGGGGGGGGFGGGGGGGGGGGGFGG?FFGGGGFGGGGGGG>DG6CGFFGGFG>GAFFGGCGGC>FFFGGFGEFGCBGFFFFFFABDECECCFGC38<::3=6F@4C3?FF:6:6B>24:ABGE(7)-(.4)(27C<4:):AB:E<::?0).))-(.6)
@M00200:205:000000000-AKKM3:1:1101:18201:7485 2:N:0:1
TACCAGGGTATCTAATCCTGTTTGATCCCCACACTTTCGTGCCTCAGCGTCAGTTACAGCCTAGTAAGCTGCCTTCGCTATAGGTGTTCTTGACGATATCTAAGCATTTCACCGCTACACCGTCAATTCCGCCTACCTCATCTGTACTCTAGCCCATCAGTATCAATGCCACCCTCCCGGTTAAGCCGGGATATTTCAGCACTGACTTAATAGGCCGCCTACGCACCCTTTAAGCACAGTACTTGTG
+
CCCCCGGGGGGGGGGGGGGGGGGGGGGGGGGGGGGGGGGGGGGGGGGGGGGGGGGGGGGGGGGGGGGGGGGGGGGGGGGGGGGFGGGGGGGGGGGGGGGGGGGGGGGGGGGGGGDDGGFGGCGGFEGFGGFGGGGGGFGEFCGFGFFEGFGGGGGFFGGFGGFGFFGFFFFEFFFFF?DDEGCD?DGEFGDFFFGGC=CEFFFFEFFF@CE@EEGFBGF=559BFGFG4?:EF>>*==33?AE<3;=
@M00200:205:000000000-AKKM3:1:1101:10123:7494 2:N:0:1
TACTGGGGTATCTAATCCTGTTTGATCCCCACGCTTTCGCGCCTCAGCGTCAGTACTCGTCCAGAGGGCCGCCTTCGCCACCGGTGTTCCTCCTGATATCTACGCATTTCACCGCTACACCAGGACTTCCACCCTCCTCTCCGGTACTCAAGTCTGTCAGTATCCGGCGCACTTCCCCGGTTGAGCCGAGGGCTTTCACACCGACCTTAACAGACCGCCTACGCGCCCTTTAAACCCAATACTTGTG
+
C<CCC8CFGGGGGGGGGGGGGGGFEGGCFGCFGGGGGGGEGGGGGDGGGGGECGGGGGEGGGGEGGC7,C7FCGFEDCFCEGGDGEF7FFFGGFF<FFCGGCGGEEFEFGGGGGGEGGGGGGG>E+@=FGGGGGGGGFGEFGG@EDDEG9A?;DFFFGG7E979CA+;9CAAF4FFFFC?1:CF)>?4)1585ECFF5A?;091(..737<33(;;9DB<?01;;E:C352>2)52E<(2?::<<48
@M00200:205:000000000-AKKM3:1:1101:5730:7502 2:N:0:1
TACAGGGGTATCTAATCCCGTTTGCTCCCCTAGCTTTCGCGCCTCAGCGTCAATGCCGGTCCAGGATGCCGCCTTCGCCACCGGTGTTCCTCCAGATATCTACGCATTTCACCGCTACACCTGGAATTCCGCATCCCTCTCCCGGATTCAAGCCCGCCAGTATCGGACGCAGTTCCCGAGTTGAGCTCGGGGATTTCACGTTCGACTTAGCGGGCCGCCTACGCGCCCTTTACACCCACTCCTTGCGACAT
+
CCCC@FGDGDFGGCFGGFEGGGGEGGGGGG8CCFFFGGC@+FGDGGGFCGGGFGGGCEGGGGGGGGFFCFGGGGGGFCGDGGG7FDFGGGCFG,AFGGGGFGGGGCFFFGGGG8C>6CEGGGGFG,DFGGGGGDDFGFGFFGGD6@CAFFGCDFFAFGDEF7*?0***<EAB>?AFFF4**=+1;<,2/?5?:CCC+)2(,,,,((4())/(((?=()73:?0B;EDD5C:24427>6((,(.6)(-((-(
@M00200:205:000000000-AKKM3:1:1101:24482:7506 2:N:0:1
TACTAGGGTATCTAATCCTGTTTGCTCCCCACGCTTTCGCGTCTCAGCGTCAGTAACGTCCCAGCGAGCTGCCTTCGCCATTGGTGTTCCTCCCGATATCTGCGCATTTCACCGCTACACCGGGAATTCCACTCGCCTCTTCCGAACTCTAGTCCGGCAGTATCGACCGGCATCCCAGGGTTGAGCCCTGGACTTTCACAGCCGACTTACCGGACCGCCTACACGCGCTTTAAACCCAGTACTTGTG
+
CCCCCGGGGGGGGGGGGGGGGGGGGGGGGGGGGGCEGGGGGGGGGGGFGGGGGGGGGGGGGGGGGGDGGGGGGFFGGGGGGGGGGGGGGGGGGGGGGGGGEGGGGGGEGGGGGGGFGC=FGEGGFGGGFGGGGGGGGFGEFGGFGEGFGFGDEGGFDGG>DGFGDFGGBDBAFFFFFFG4FFD<FGGFFGG;AFEFC595)=;>B6(1;A@DB>GD9CD?F(27387CD*<4A<<0A:63>>)-6))
@M00200:205:000000000-AKKM3:1:1101:4098:7506 2:N:0:1
TACGGGGGTATCTAATCCTGTTTGCTCCCCTAGCTTTCGTGCCTCAGTGTCAGGAGTTGTCCAGGGACTCGCCTTCGCCACTGGTGTTCCACCCAATCTCTACGAATTTCACCTCTACACTGGGTATTCCCCTATCCTCTCCGACACTCAAGCCTTCCAGTTTCCTCTGCCCGTTACAGGCTAAGCCCGTAGATTTCACCACCGACTTAGAAAACCGCCTACACTCCCTTTCAACCCACTGCTTGTGAGCT
+
CCCC8FGGGGGGGGFGGGGGGGGGGGGGGGGGGGGGGGGGGGGGGGGFGGGGG,C@FEFGGFFG8FGE,FFGFGGGCGGCEEGGGGGGGG,5A?7FDFFGGGGFCCFGGGGGG9FFGGGG=FD8?E?GF@,@88+C@F8:FG>*=5@)DB,6EDFB?F7DEFDGDBCA*,+3<8?B>4+9+52;FCF>*3@**7E=+/26*--):222*****0B:24534=())5;C0:5)6?E1B?/()/1))/)165)
@M00200:205:000000000-AKKM3:1:1101:28361:7544 2:N:0:1
TACTCGGGTATCTAATCCCGTTTGCTCCCCTAGCTTTCGCGCCTCAGCGTCAGATGAGGTCCAGTCCGTCGCTTTCGCCACCGGCGTTCCTTCTGATATCTACGCATTTCACCGCTCCACCAGAAGTTCCACAGACCCCTACCTCCCTCCAGACGGCCAGTATCAAAGGCTGTTTTCCGGTTAAGCCGAACGATTTCACCCCTGACTTGGTCGCCCGCCTACGCGCACTTTAAACCCAGTACTTGTGTGAT
+
CCCCCGGGGGGGGGGGGFEEGGGGGGGGGGGGFGGFGGDGGGGGGGGGGGGGCGGGGGGGGGGEGGGGGGEGGGFGGGEEEFE>FEGGGC;FGGGG9ECGFGGGGGEE8EFGGGGDDGCGGGGGGCFGGGFFDCFCADEDFGGFGFGDFFDFGGGEFGG5DFEGECC96EF@C*<FFCG*53C+87EF5;*:;*;8=?CEB2>-:3;<;@<E9>C;95>7?@08(:7C)9)-6<F05((4:AA9<),.())
@M00200:205:000000000-AKKM3:1:1101:23946:7550 2:N:0:1
TACTGGGGTATCTAATCCCGTTTGCTCCCCTAGCTTTCGCGCCTCAGCGTCAGTAGCAGGCCAGGTGGGCGCCTTCGCCACCGGTGTTCCTCCAGATATCTACGCATTTCACCGCTACACCTGGAATTCCCCCACCCTCTCCTGTACTCAAGCTCAGCAGTTTGGGATGCCGGTCCCCGGGTGAGCCGGGGCATTTCACATCCCACTTACCGAACCGCCTACACGCCCTTTAAACCCAATCCTTGTGAGCT
+
[truncated: 48,789,641 more chars]
