# Supplementary material for: Responses of rhizosphere soil bacteria to 2-year tillage rotation treatments during fallow period in semiarid southeastern Loess Plateau
Source: PeerJ. 2020 May 5;8:e8853. doi: 10.7717/peerj.8853 (PMC7207221; doi:10.7717/peerj.8853)
Supplement: Supplemental Information 13 [file peerj-08-8853-s013.gz › G1L3.R1.fastq]

@M00200:207:000000000-ALC1F:1:1101:13860:2399 1:N:0:5
ACTGGGCTTAAAGGGTGCGTAGGCGGCTTCTTAAGTTTGTAGTCTAAGCCCGGAGCTTAACTCCGGTTCGCTACAAAAACTGAGTTGCTTGAGTATGGTAGAGGCAAGTGGAATTTCTAGTGTAGCGGTTAAATGCGTAGATATTAGAAGGAACACCAGTGGCGAAGGCGACTTGCTGGGCCATTACTGACGCTGAGGCACGAAAGCGTGGGGAGCAAATAGGATTAGATACCCCCGTA
+
GGGGGGGGGGGGGGGGGGGGGGGGGGGGGGGGGGGGGGGGGGGGGGGGGGGGGGGGGGGGGGGGGGGGGGGGGGGGGGGGGGGGGGGGGGGGGGGGGGGGGGGGGGGGGGGGGGGGGGGGGGGGGGGGGGGGGGGGGGGGGGGGGGGGGGGGGGGGEGGGGGGGGGGGGGGGGGGGGGGGGGGGGGGGGGGGGGGGGGGGGGGGEGGGGGGGGGGGFFGGGFGFFFFFFFFFGGFFBEE
@M00200:207:000000000-ALC1F:1:1103:14787:8473 1:N:0:5
ATTGGGCATAAAGGGTGCGCAGGCGGCATATCAAGTCTGAAGTGAAAGGTACGGGCTCAACCTGTACAGGCTTTGGAAACTGGTATGCTCGAGGACAGGAGAGGGCGGTGGAACTCCACGTGTAGCGGTAAAATGCGTAGAGATGTGGAAGAACACCAGTGGCGAAGGCGGCTCTCTGGACTGTAACTGACACTGAGGCACGAAAGCGTGGGGAGCAAACAGGATTAGATACCCTTGTA
+
FGGFGGGFFGFFFFGGGGGGGDDEECGGEEGGFFFGFFEGFGGGGFGGFECEFGGDGGGGFGGFGGGGGG<<FGGFFFGCFGGEGFGGGGGGGGDFFBF@EGDGGGGGFG>FCDDF=FDFEGFGGGGG@CFFGGFGGFFG:CFCGGGG9FGFF@FFGFGGGGGGDCGEGGGGGDGGGGC9EGGEGFGGG?FGGGGGGCCGGGGCGGGDEED8C=CEFECFGGF7FGGFGFGGFGGFGFG
@M00200:207:000000000-ALC1F:1:1105:11706:3984 1:N:0:5
ATTGGGTGTAAAGGGTGCGTAGGCGGGTCTTTAAGTCAGGGGTGAAATCCTGGAGCTCAACTCCAGAACTGCCTTTGATACTGAGGATCTTGAGTTCGGGAGAGGTGAGTGGAACTGCGAGTGTAGAGGTGAAATTCGTAGATATTCGCAAGAACACCAGTGGCGAAGGCGGCTCACTGGCCCGATACTGACGCTGAGGCACGAAAGCGTGGGGAGCAAACAGGATTAGATACCCGTGTA
+
GGGGGGGGGGGGGGGGGGGGGGGGGGGGGGGGGGGGGGGGGGGGGGGGGGGGGGGGGGGGGGGGGGGGGGGGGGGGGGGGGGGGGGGGFGGGGGGGGGGGGGGGGGGGGGGGGGGGGGGGGGGGGGGGGGGGGGGGGGGGGGGGGGGFEGGGGGGGGGGGGGGGGGGGGGGGGGGFGGGGGGGDGGGGGGGGGGGGGGGGEFGGDEGGGGGGGGGGGGGFGGGFD<>DGFDGFFFDFGGF
@M00200:207:000000000-ALC1F:1:1107:13694:7394 1:N:0:5
ACTGGGTTTAAAGAGCGCGTAGGCGGCTGGTCAAGCGTGGTGTGAAATCTCCGGGCTCAACCCGGAAACTGCACCGCGAACTGGCCTGGCTCGAGTGCAGGAGAGGGCGGCGGAATTCCCGGTGTAGCGGTGAAATGCGTAGATATCGGGAGGAACACCAGTGGCGAAGGCGGCCGCCTGGCCTGTAACTGACGCTGAGGCGCGAAAGCGTGGGGAGCGAACCGGATTAGATACCCCAGTA
+
GGGGGGGGGGGGGGGGGGGGGGGGGGGGGGGGGGGGGGGGGGGGGGGGGGGGGGGGGGGGGGGGGGGGGGGGGGGGGGGGGGGGGGGGGGGGGGGGGGGGGGGGGGGGGGGGGGGGGGGGGGEGGGGGGGGGGGGGGGGGGGGGGGGGGGGGGGGGGGGGGGGGGGGGGGGGGGGGGGGGGGGGGGGAACGGFGGGGEGGGGGGGGGGGGGGGGGGGGGGGGGGGGGDFFGGGG<FCDGGF
@M00200:207:000000000-ALC1F:1:1107:18930:17583 1:N:0:5
ACTGGGTGTAAAGAGCTCGTAGGCGGTTTGTCACGTCCGCTGTGAAAACTCGAGGCTCAACTTCGAGCTGTCGGTGGAAACTTTCTGGCTAGAGTCCGGAAGAGGAGAATGGAATTCCTGGTGTAGCGGTGAAATGCGCAGATATCAGGAAGAACACCCGTGGCGAAGGCGGTTCTCTGGGACGGTACTGACGCTGAGACGCGAAAGCGTGGGGAGCGAACAGGATTAGATACCCGCGTA
+
GGGGGGGGGGGGGGGGGGGGGGGGGGGGGGGGGGGGGGGGGGGGGGGGGGGGGGGGGGGGGGGGGGGGGGGGGGGGGGGGGGGGGGGGGGGGGGGGGGGGGGFGGGGGGGGGGGGGGGGGGGGGGGGGGGGGGGGGGGGGGGGGGGGGGGGGGGGGGGGGGGGGGGGGGGGGGGGGGGGGGGGGGGGGGGGGGGGGCEGGGGGGGGGGGGGGGGGGGGGCEGGGGGGGGFGGDFGEGEGG
@M00200:207:000000000-ALC1F:1:1107:11659:21353 1:N:0:5
ACTGGGCTTAAAGAGCGCGCAGGCGGTCCGCTAAGCCCGGCGTGAAAGCCCCCGGCTCAACCGGGGAGGGTCGTCGGGGACTGACGGACTTGAGGGTGGCAGGGGCTGGTGGAATCCCAGGTGTAGTGGTGAAATGCGTAGAGAGCGGGGGGAACACCCGTGGCGAAGGCGGCTAGCTGGGCCACATCTGACGCTGAGGCGCGAAGGCGTGGGGAGCGAACGGGATTAGATACCATAGTAAGA
+
E@EE<FCAF@FFFGFEEEGEGGGGGGGC7F+BFFGF@FFGGGEFCDGF<C,,@>BFF,FGGGGECG7CFE+:>@8@@@+>F=FC,3>>FF9EABBF@>F8CFCDG*5<FDFGCC>88,,@D?F3:3<CF,<FCF9C9C=FFCFC***<F@5>888CCC*:*;??CEECE5CG**1;E7:CC88*220<+<:3;/21:@82*/?CC7E5?ACEGGGCC5:C*7<DD546=?7:<+**+9*:7C<
@M00200:207:000000000-ALC1F:1:1108:13030:2489 1:N:0:5
ACTGGGCGTAAAGGGCGCGTAGGCGGCCTGGTAAGTAGGGGGTGAAATCCTGCGGCTTAACCGCAGGGCTGCCTTCTAAACTGTCAGGCTCGAGCACGGTAGAGGCAGATGGAATTCCCGGTGTAGCGGTGGAATGCGTAGAGATCGGGAAGAACATCAGTGGCGAAGGCGGTCTGCTGGGCCGTTGCTGACGCTGAGGCGCGACAGCGTGGGGAGCAAACAGGATTAGATACCCGAGTA
+
GGFGGGGGGGGGGGGGGGGGGGGGGGGGGFGGGGGGGGGGGGGGGGGGGFGGGGGGGGGGGGGGGGGGGGGGGGGGGGGGGGGGGGGGGGGGGGGGGGGFGGGGGGEGGGGGGGGGGDFGGCFGFEGGGGGGGGGGGEGGGGGGGGGGGGGGGGGGGGGGGGGGEGGFEGGGEGGGGFGGGGGEGGGDGGGGGGGGGGGGEEGGGGEGGEEGGGGDGGGFGGGG:0CGGFGGF<6C>G?F
@M00200:207:000000000-ALC1F:1:1108:9484:22271 1:N:0:5
ACTGGGTTTAAAGCGTGCGCAGGCGGTTGTGCAAGACAGATGTGAAATCCCCGGGCTCAACCTGGGAATTGCATTTGTGACTGCACGGCTAGAGTGTGTCAGAGGGGGGTAGAATTCCACGTGTAGCAGTGAAATGCGTAGATATGTGGAGGAATACCGATGGCGAAGGCAGCCCCCTGGGATAACACTGACGCTCATGCACGAAAGCGTGGGGAGCAAACAGGATTAGATACCCCCGTA
+
FGGGGGFGFGGGGGGGGGGGGGGGGEGGGGGGGFGGGFCFGGGGFGDGGGGGGGDEGGGGFGGGGGGGGGEFFGGGGGGCGGGGFGGCFGGGCFGGEFFGFGGGGGGGGGGGGGFFGFGFGFGFFEGGCFF@FFGFCFG7FGCFGGGGGGGGFGCC:FEGGGGGGGGGGGGGGFEGGGGGGFFGFG7ECCC+;A?E>FGGFGGGCECGGGGGGE?9):8<;<*;:FGGG47FG7D<B5:C
@M00200:207:000000000-ALC1F:1:1109:4929:13108 1:N:0:5
ATTGGGTTTAAAGGGCGCGTAGGCGGCTTGCCAAGTCAGGGGTGAAATCCTGCAGCTCAACTGTAGAAGTGCCTTTGATACTGGCGAGCTCGAGGGAGGTAGGGGTGGGTGGAACTTCTGGTGGAGCGGTGAAATGCGTTGATATCAGAAGGAACGCCGGTGGCGAAAGCGACCCACTGGATCTCTACTGACGCTGAGGCGCGAAAGCTAGGGGAGCAAACGGGATTAGATACCCGGGTA
+
FGGGGGCEC<EEGGGDGGDGGCCGEEEGEGGGGGGGFGGCFDGGGGFGGGCGGFGGCFFGGGFGG9FDGEFGGGGGFGGFCFFGGGGGGEFGEGGG@FFGGC<BFGEDEFCFGFCDFDGDFGCF@GGGDFF7@F@FGCFEGFF,@,=FFACFFCGFGCEECFEFFGEGGGECG1=@EGGFFGFGGGGGGCEEGCCGDECGGGG5=EGGFGC>CE3EGCGGGC:7DDB63@:7?C6CDDG3
@M00200:207:000000000-ALC1F:1:1111:25427:5677 1:N:0:5
ATTGGGTATAAAGGGAGCGTAGACGGCATGGCAAGTCTGATGTGAAAGGCAGGGGCTCAACTCCTGGACTGCATTGGAAACTGCCAGGCTTGAGTGCCGGAGGGGTAAGCGGAATTCCTAGTGTAGCGGTGAAATGCGTAGATATTAGGAGGAACACCAGTGGCGAAGGCGGCTTACTGGACGGTAACTGACGTTGAGGCTCGAAAGCGTGGGGAGCAAACAGGATTAGATACCCCAGTA
+
GGFFGGFGGGGGGGGFGGGGGGGFGEGGFGGGGGGEEGGGFFFGEFFGGGGGGGGGEFFCFE@FFFGGGGGGGGGGGGEDDFGGGCEFFEEFFGGDFGGGCFG>CFEGGGDEEEDGFGGGGFFFGGGGGGGGGF9FFECCCFFGGCFFGGFE:CGGFFGGGGGG@EGECGGGGGEGFGGFG<CGGGCEGGCCEE8>FGFGGGGEGGGGGGDGGD1**:?7FGFDFC:9CFCCCCFFFGGG
@M00200:207:000000000-ALC1F:1:1111:15121:9518 1:N:0:5
ACTGGGTTTAAAGGGCCCGTAGGCGGCTTGATAAGTCGAGTGTGAAAACTCCAGGCTCAACCTGGAGGCGCCACCCGATACTGTCATGGCTTGAGTCTGGTAGGGGAGTGCGGAATTCCTGGTGTAGCGGTGAAATGCATAGATATCAGGAGGAACACCGGTGGCGAAGGCGGCACTCTGGGCCAGTACTGACGCTGAGGGGCGAAAGCGTGGGGAGCAAACAGGATTAGATACCCTCGTA
+
GGGGGGGGGGGGGGGGGGGGGGGGGGGGGGGFFGGGGGGGGGGGGGGGGGGGGGGGGGGGGGGGGGGGGGGGGGGGGGGGGGGGGGGGGGGGGFGGGGGGGGGGGGGGGGGGGGGGGGGGGGGGGGGEGGGGGGGGGGGFCEGGGGGGGGGGDGGFFGGGGGGDGGGGGGGGGDEGCCCFE:5FGGGGFGGEFGGGGGGGGGGEEGDGFGEGGG9DEGGFGGGGGDD@FFFGGGFFFDDFF
@M00200:207:000000000-ALC1F:1:1111:18275:10782 1:N:0:5
ACTGGGTTTAAAGGGTGCGTAGGCGGGTCTTTAAGTCAGAGGTGAAATCCTGGAGCTCAACTCCAGAACTGCCTTTGATACTGAGGATCTTGAGTTCGGGAGAGGTGAGTGGAACTGCGAGTGTAGAGGTGAAATTCGTAGATATTCGCAAGAACACCAGTGGCGAAGGCGGCTCACTGGCCCGATACTGACGCTGAGGCACGAAAGCGTGGGGAGCAAACAGGATTAGATACCCTCGTA
+
GGGGGGGGGGGGGGGGGGGGGGGGGGGGGGGGGGGGGGGGGGGGGGGGGGGGGGGGGGGGGGGGGGGGGGGGGGGGGGGGGGGGGGGGGGGGGGGGGGGGGGGGGGGGGGGGGGGGGGGGGGGGGGGGGGGGGGGGGGGGGGGGGGGGGGGGGGGGGDGGGGGGGGGGGGGGGGGGGGGFG>EEGGGGGGGGGGGDGGGGGGGGGEGGGGGGGC?GGGGGGGGGDGGFGFGFFFGGFGGG
@M00200:207:000000000-ALC1F:1:1116:12667:14108 1:N:0:5
ACTGGGTGTAAAGGGTGCGTAGGCGGGTCTTTAAGTCAGGGGTGAAATCCTGGAGCTCAACTCCAGAACTGCCTTTGATACTGAGGATCTTGAGTTCGGGAGAGGTGAGTGGAACTGCGAGTGTAGAGGTGAAATTCGTAGATATTCGCAAGAACACCAGTGGCGAAGGCGGCTCACTGGCCCGATACTGACGCTGAGGCACGAAAGCGTGGGGAGCAAACAGGATTAGATACCCCAGTA
+
GGGGGGGGGGGGGGGEGGGGGGGGGGG@:FGGGGGGDGGG<FGGGGGGFGFEGCFGGGGGGGCCEF?=FGGGGGGGCGEGGGGC=CAFGGCGGGG9FCGGGGGGGFGGFGGGGGFGFG:FGGGGGGCGGGGGGGGCGGGGGGFGGG9CEGGGGGGGGGGGGGGGGGGGGGG@8FGFGGGG5F8E7:CGGGGGGGGGGGGGDGGGGGGGGGGGGDGGGGGGGGGGFGGFCAGGGGG5BGGG
@M00200:207:000000000-ALC1F:1:1117:16216:3898 1:N:0:5
ATTGGGTTTAAAGGGCGCGTAGGCGGGATGGCAAGTCGGTCGTGAAATCCCTCGGCTCAACCGAGGAGCGTCGGCCGATACTGCCGTTCTTGAGGGATGCAGAGGAGACTGGAATTCCCGGTGTAGCGGTGAAATGTGTAGAGATCGGGAGGAACACCGGTGGCGAAGGCGGGTCTCTGGGCATCTCCTGACGCTGAGGCGCGAAAGCGTGGGGAGCAAACGGGATTCGATACCCTAGTA
+
9FFGGGGGGGGAFGGGGGGFEGGFGGFCFECEFFFFGGGGGGGGGF,FGGGGFGGGGGGGGGGDEGGGFFFFEGEGG7C7=FEFFGEGGGGGGGGGGGEGFCF@FGEFF<FF?FFCEFGGGGGGGGGGGGGGGGGFFAFFC<C>FGGGDCFC7,3CFFGFFGDGGGGGGGGDGCEFFGGGGGGGGGGGGGCGGGED85;F=?EDG*9CEEGGGC79C7FCGGGG@GG*9=FFGGDGFDF*
@M00200:207:000000000-ALC1F:1:1117:23887:9557 1:N:0:5
ACTGGGCGTCAAGGGTGCGTAGGTGGCGCCGTACGTCGGGTGTGAAATTTCGGAGCTTAACTCCGAAACTGCATTCGATACTGCGGTGCTTGAGGACTGGAGAGGAGACTGGAATTCATGGTGTAGCAGTGAAATGCGTAGAGATCATGAGGAAGACCAGTGGCGAAGGCGGGTCTCTGGACAGTTCCTGACACTGAGGCACGAAGGCCAGGGGAGCAAACGGGATTAGATACCCCTGTA
+
FFGGGD<FG+@@DFGGGG:B;FCFFCFEGGFFG,@CFGC@EBFFCFGGGGGGG76@FF<<FGGGG7BEFGGGFGGGG<FCEFGG:FGCEGF@FC8EEGGDFG<?+BFGGGG@<FEGG9FF9F?FF9FCFFD9@FFGGGGCFFFCEFEFFDBFF8D<FCEGGEFGG**@@F7*:CCEGGGC,=<8BFGGGGGGGGF<C+CFEGE85F<EFEF*AD)>E**2CC3ABGDFGF7>CGCGFDFG
@M00200:207:000000000-ALC1F:1:1119:13103:6624 1:N:0:5
ACTGGGCATAAAGGGCAAGTAGGCGGTCCTGCGCGTTTCCGGTGCCAGCTCCTTGCTTAACGAGGGGAGTGCCGGGAAGACGGTGGGACTTGAGGGCCTCAGAGGGACATAGAATTCCGGGTGGAGTGGTGAAATGCGTAGATATCCGGAGGAATACCAAAGGCGAAGGCAGTGTCCTGGGAGGTTGTACTGACGCTGAGGTGCGAAAGCCAGGGGAGCGAACGGGATTAGATACCCGTGTA
+
GGGGGGGGGGGGGGGGGGGGGGGGGGGGGGGGGGGGGGGGGGGGGGGGGGGGGGGGGGGGGGGGGGGGGGGGGGGGGGGGGGGGGGGGGGGGGGGGGGGGGGGGGGGGGGGGGGGGGGGGGFGGGGGGGGGGGGGGGGGGGGGGGGGGGGGGGGGGGGGGGGGGGGGGGGGGGGGGGGGGGGGGGGGGGGGFGGGGGGGGGGGGGGGGGGGFGGGGEGGGD<DGGGGGGFGGGGGGGGFDGG
@M00200:207:000000000-ALC1F:1:2103:10263:9895 1:N:0:5
ATTGGGTGTAAAGCGAGCGCAGGCGGTTGCTTAGGTCTGATGTGAAAGCCTTCGGCTTAACCGAAGAAGTGCATCGGAAACCGGGCGACTTGAGTGCAGAAGAGGACAGTGGAACTCCATGTGTAGCGGTGGAATGCGTAGATATATGGAAGAACACCAGTCGCGAAGGCGGCTTACTGGACGGTAACTGACGTTGAGGCTCGAAAGCGTGGGGAGCAAACAGGATTAGATACCCTGGTA
+
GGGGGGGGGGGGGGGGGGGGGGGGGGGGGGGGGGGGGGGGGGGGGGGGGGGGGGGGGGGGGGGGGGGGGGGGGGGGGGGGGGGGGGGGGGGGGGGGGGGGGGGGGGGGGGGGGGGGGGGGGGGGGGGGGGGGGGGGGGGGGGGGGGGGGGGGGGGGGGGGG:7FFGGGGGGGGDGGGGGGGGGGGGGGGGGGGGGGGGGGGGGGGGGGGGGGGGGGGGDGGGGGGGGGGFGGGGGGGGGG
@M00200:207:000000000-ALC1F:1:2103:22309:15649 1:N:0:5
ACTGGGTATAAAGGGTGCGTAGGTGGTTTCTTAAGTCAGAGGTGAAAGGCTACGGCTCAACCGTAGTAAGCCTTTGAAACTGGGGAACTTGAGTGCAGGAGAGGAGAGTGGAATTCCTAGTGTAGCGGTGAAATGCGTAGATATTAGGAGGAACACCAGTTGCGAAGGCGGCTCTCTGGACTGTAACTGACACTGAGGCACGAAAGCGTGGGGAGCAAACAGGATTAGATACCCTCGTA
+
GGFGGGGEGGGGGGG@FGGGGGGGFGGCFFGGGGGGG<FAEGGFFGGGGGGGGGGGGGGFGGGGGGGFFG@FGFGGGGG9,CFGGGGFGGGGGGGGGGGCFFGGGGGGG<FCFFGGGGGG?FFAFFGG:7@,EAEFGFEECGGCGGFGGGGGGCEFE<FFF@9FFEF@<=BFGGGGGCFFGDFFCCFGGCGGGFFGFFGGGDD5E8CCEGGGGDEG5FGGGFGGCF=F<8CDGGGC7CD
@M00200:207:000000000-ALC1F:1:2107:28600:12853 1:N:0:5
ATTGGGTATAAAGCGAGTGCAGGCGGTTCAATAAGTCTGATGTGAAAGCCTTCGGCTCAACCGGAGAATTGCATCAGAAACTGTTGAACTTGAGTGCAGAAGAGGAGAGTGGAACTCCATGTGTAGCGGTGGAATGCGTAGATATATGGAAGAACACCAGTGGCGAAGGCGGCTCTCTGGTCTGCAACTGACGCTGAGGCTCGAAAGCATGGGTAGCGAACACGATTAGATACCCTCGTA
+
GGGGGGGGGGGGGGGGGGGGGGGGGG:FEGGGGGGEFGFGGFGGGGGGGGGGGGGGGGGGGGGGGGGFGGGGGGGGGGGGGGGGGGGFFGGGGGGGGGGGGGGGDFGGGEGFFGGGGGGGGGGGGGGGGGGG7FGGGGGGGGFFGGGGGGFFDGGCG:FFGGGGGGEDECFFG*>FFGGFFGGGGGGGGFG,>*AEGGGGGGEGGGGGGGGGGGGGGDEGE1/6CCCDGFGGGGGCFGG<
@M00200:207:000000000-ALC1F:1:2108:4191:18753 1:N:0:5
ATTGGGTTTAAAGGGTGCGTAGGTGGTTTCTTAAGTCAGAGGTGAAAGGCTACGGCTCAACCGTAGTAAGCCTTTGAAACTGGGGAACTTGAGTGCAGGAGAGGAGAGTGGAATTCCTAGTGTAGCGGTGAAATGCGTAGATATTAGGAGGAACACCAGTTGCGAAGGCGGCTCTCTGGACTGTAACTGACACTGAGGCACGAAAGCGTGGGGAGCAAACAGTATTAGATACCCTTGTA
+
GGGGGGGGGGGGGGGGGGGGGGGGGGGGGGGGGGGGGGGGGGGGGGGGGGGGGGGGGGGGGGGGGGGGGGGGGGGGGGGGGGGGGGGGGGGGGGGGGGGGGGGGGGGGGGGGGGGGGGGGFFGGGGGGGGGGGGGGGGGG@FGFGGGGGGGGGGGGGGGGGGGGGGGGGGGGGGGGGGGGFGGGGGGGGGGGGGGGGGGGGGGGGGGGGGGGGGGGGGGGG:63;EGGGFGGDFGGGGG
@M00200:207:000000000-ALC1F:1:2110:9564:12858 1:N:0:5
ATTGGGCTTAAAGGGCGTGTAGGCGGTTGGTCAAGTCGGTTGTGAAAGCCCGGGGCTCAGCCCCGGAAGTGCATCCGAAACTAGCCAGCTAGAGCGCGATAGCGGAGGGTGGAATTCCTGGTGTAGCGGTGAAATGCGTAGATATCAGGAGGAACACCGGCGGCGAAGGCGGCCCTCTGGATCGTTGCTGACGCTGAGACGCGCAAGCGTGGGGCGCAAACATGATTAGATACCCTAGTA
+
FGGE<@EFCFFFE<FCEFGGFGGGGGCFGGGGGGFEEEGGGCCFDCCFGFG@F:@FFGEFGGGGGGCFEGGGGGGGFECBEGCEGGGGGGC<FDGDGCFFEG,=C3=F+FEECFFFGGGFFGGC:3@3CFB:FFGGG:FGGCF,FFFGDF<@CFGBGGE:<CC:F8C8C8EEGGGFGCEGDFGE8CFG@:EGEEGG*C79?5**:?8AE>C88:*:CGCEF(..022CFFF+AFGG*97>
@M00200:207:000000000-ALC1F:1:2110:8534:13801 1:N:0:5
ACTGGGTTTAAAGGGCGCGTAGGCGGTCTGCCAAGTCCGGGGTGAAATCCTCCAGCTTAACTGGAGAAGTGCCTTGGATACTGGCGGACTTGAGCGAGGCAGGGGTTGTGGGAACTTCCGGTGGAGCGGTGAAATGCGTTGATATCGGAAGGAACGCCGGTGGCGAAAGCGCACAACTGGTCCTCTTCTGACGCTGAGGCGCGAAAGCCAGGGGAGCAAACGTGATTAGATACCCTAGTA
+
GFFGGGFGEFGGGGGGGGGGGGGGGGGGGGGGFFFGFGGDGGGGFFFFGGGGGGGGGFFGEGGGGGFFGGFGEGFGFGGGGGGGGGEGGGGGGGGGGGGGGGCGGFEFFGGGGGGGGFGGGGGG3@DFGGGGCBFGGFGDGGGFGGGGEGGGFFGGGFGGGGGGGGGGGGGGEGEFCFFC9@EFFFCFFGGGGGGGGGGGGGGG>EGFGFC5EECGGFGGG((-9CCCFFGGGFFGGGGG
@M00200:207:000000000-ALC1F:1:2112:24328:13486 1:N:0:5
ACTGGGTGTAAAGCGTGCGTAGGCGGCTCGCTAAGTCGGTTGTGAAATCCCTGGGCTTAACCTGGGAACTGCAGTCGATACTGGCGGGCTAGAGTACGGTAGAGGGTGGCGGAACTCCGGGTGTAGCGGTGAAATGCGTAGATATCCGGAAGAACACCGATGGCGAAGGCAACCACCTGGGCCTGTACTGACGCTGAGGTACGAAAGCGTGGGGAGCAAACAGGATTAGATACCCTTGTA
+
GGGGGGGGGGGGGGGGGGGGGGGGGGGGGGGGGGGGGGGGGGGGGGGGGGGGGGGGGGGGGGGGGGGGGGGGGGGGGGGGGGGGGGGGGGGGGGGGGGGGGGGGGGGGGGGGGGGGGGGGGFEGGGGGGGGGGGGGGGGGGGGGGGGGGGGGGGG-=FGGGGGGGGGGGGGGGGGGGGGGGGGGGGGF3.<CGGGGGGGGGGGGGGGGGGGGGGGGGGGGGGGGGGGGGGGGGFGGGGGG
@M00200:207:000000000-ALC1F:1:2113:21261:20215 1:N:0:5
ACTGGGCTTAAAGGGTGCGCAGGCGGTCGTGTGTGTCAGGTGTGAAATCCCGGAGCTTAACTCCGGAACTGCGCCTGAAACTACATGACTAGAGCATTGGAGAGGGAAGTGGAATTCATGGTGTAGCAGTGAAATGCGTAGATATCATGAGGAACACCAGAGGCGAAGGCGACTTCCTGGACAATTGCTGACGCTCAGGCACGAAAGCATGGGGAGCAAAAGGGATTAGATACCCTAGTA
+
GGGGGGGGGGGGGGGGGGGGGGGGGGGGGGGGGGGGGGGGGGGGGGGGGGGGGGGGGGGGGGGGGGGFFGGGGGGGGGGGGGGGGGGGGGGGGGGGGGGGGGGGGGGGGGGGGGGGGGGGGGGGGGGGGGGGGGGGGGGGGGGGGGGGGGGGGGG8@FFGGGGGGGGGGGGGGGGGGGGGGGGGGGGGGGGGGGGGGGGGGGGGGGGGGFGGGGGGGGGGFGEGGGGFFFGGGGGGGGGG
@M00200:207:000000000-ALC1F:1:2115:5795:9079 1:N:0:5
ACTGGGTTTAAAGGGCGCGTAGGCGGGATGGCAAGTCAGTCGTGAAATCTCTCGGCTCAACCGAGAAACGTCGGCTGATACTGCCGTTCTTGAGGGATGCAGAGGAGACTGGAATTCCCGGTGTAGCGGTGAAATGTGTAGAGATCGGGAGGAACACCGGTGGCGAAGGCGAGGTGCTGGACCCTTTCTGACGCTGAGGCGCGAAAGCCAGGGGAGCAAACGGGATTAGATACCCTTGTA
+
GGGGGGGGGGGGGGGGGGGGGGGGGGGGGGGGGGGGGGGGGEGGGGGGGGGGGGGGGGGGGGGGGGGGGGGGGGGGGGGGGGGFGCFGGGGGGGGGGGGGGGGGGGGGGGGGGGGGGGFEG@@FGGGGGGGGGGGGGGGFGGGGGGGGGGGCCFGGGGGGGGGGGGGGDGGGGGGGGGGFGGGGGGGGGGGGGGGGGGGGGGGGGEEFGFGGGDGEGGGGGGGGGGGGGFGGGG?2CFF7
@M00200:207:000000000-ALC1F:1:2115:28799:11178 1:N:0:5
ACTGGGCTTAAAGCGTGCGTAGGTGGTCTTTTAAGTCGGATGTGAAATCCCTGAGCTTAACTTAGGAATTGCATTCGATACTGGGAGACTAGAGTATGGGAGAGGATGGTAGAATTCCAGGTGTAGCGGTGAAATGCGTAGAGATCTGGAGGAATACCGATGGCGAAGGCAGCCATCTGGCCTAATACTGACACTGAGGCACGAAAGCATGGGGAGCAAACAGGATTAGATACCCCAGTA
+
GGGFGGGGGGGGGGGGGGGGGGGGGGGGGGGGGGGGGGGGGGGGGGGGGGGGGGGGGGGGGGGGGGGGGGFGGGGGEGGGGGGGGGEGGGGGGGGGGGGDGEGGGGGGGGGGGGGGGGEGGC@FGGGGGGGGGGGGGGGGGGFGGGGGGFGCFFFGGGGDGGGGGGGGGGGGGFGGGGGGGGFGCFGGGGGGGGGGGFFGGGGGDFEGGGGGGDGGCCCGGGGDGGGGGFGGGGE81:FC
@M00200:207:000000000-ALC1F:1:2115:4231:13712 1:N:0:5
ACTGGGCATAAAGGGCGCGTAGGCGGCCTGGTAAGTAGGGGGTGAAATCCTGCGGCTTAACCGCAGGGCTGCCTTCTAAACTGTCAGGCTCGAGCACAGTAGAGGCAGGTGGAATTCCCGGTGTAGCGGTGGAATGCGTAGAGATCGGGAAGAACATCAGTGGCGAAGGCGGCCTGCTGGGCTGTTGCTGACGCTGAGGCGCGACAGCGTGGGGAGCAAACAGGATTAGATACCCGCGTA
+
GGGGGGGGGGGGGGGGGGGGGGGGGGGGGGGGGGGGGGGGGGGGGGGGGGGGGGGGGGGGGGGGGGGGGGGGGGGGGGGGGGGGGGGGGGGGGGGGGGGGGGGGGGGGGGGGGGGGGFGGG@CFGGGGGGGGGGGGGGGGGGGGGGGGGGGGGGGGGGGGGGGGG7FDGEFGGGGGGGGGGGGGGGGGGGFGGGGGGGGGGGGGG5>EEGGGGGGGGFGGGGGG4CD=FFFGGG?/*115
@M00200:207:000000000-ALC1F:1:2116:20245:4484 1:N:0:5
ACTGGGCGTAAAGGGCTCGTAGGCGGCCAACTAAGTCCGACGTGAAATCCCAAAGCTTAACTTTGGAACTGCGTCGGATACTGGATGGCTTGAATTCGGGAGAGGGATGCAGAATTCCAGGTGTAGCGGTGAAATGCGTAGATATCTGGAGGAATACCGGTGGCGAAGGCGGCATCCTGGACCGACATTGACGCTGAGGAGCGAAAGCTAGGGGAGCAAACGGGATTAGATACCCTCGTA
+
GGGGGGGGGGGGGGGGGGGGGGGGGGGGGGGGGGGGGGGGGGGGGGGGGGGGGGGGGGGGGGGGGGGGGGGGGGGGGGGGGGGGGGGGGGGGGGGGGGGGGGGGGGGGGGGGGGGGGGGGGGGGGGGGGGGGGGGGGGGGGGGGGGGGGGGGGGGGGGGGEGGGGGGGGGGGGGGGGGGGFGFGGGGGGGGGGGGGGGGGGGGGGGGGGGGGGGGGGGGFFGGDGDGGGFGGGG(,3DFD
@M00200:207:000000000-ALC1F:1:2116:21053:16864 1:N:0:5
ACTGGGCGTAAAGGGAGCGTAGGCGGACTTTTAAGTGAGATGTGAAATACCCGGGCTCAACTTGGGTGCTGCATTTCAAACTGGAAGTCTAGAGTGCAGGAGAGGAGAATGGAATTCCTAGTGTAGCGGTGAAATGCGTAGAGATTAGGAAGAACACCAGTGGCGAAGGCGATTCTCTGGACTGTAACTGACGCTGAGGCTCGAAAGCGTGGGGAGCAAACAGGATTAGATACCCTAGTA
+
GGGGGGGGGGGGGGGGGGGGGGGGGGGGGGGGGGGGGGGGGGGGGGGGGGGGGGGGGGGGGGGFGGGGGGGGGGGGGGGGGGGGGGGGGGGGGGGGGGGGDGGGGGGGGGGGGGGGGEFGGGGGGGGGGGGGGGGGCFFGGGGGGFGGGGGGGGGGGGGGGGGGGGGGGGGGGGGGGGGGGGGGGGGGGGGGGCEEGGGGGGGGGGGFGGGDGGGEGGGGFFGGGGGGGFFGCF7)4CGC
@M00200:207:000000000-ALC1F:1:2117:20314:8523 1:N:0:5
ATTGGGCATAAAGGGCATGCAGGCGGTCGGACGCGTTTCCAGTGACAGCGGGTGGCTTACCGACCCGAGTATTGGAAAGACGGTTTGACTTGAGGGCTCGAGAGGGACACGGAATTCCGGGTGGAGTGGTGAAATGCGTAGAGATCCGGAGGAACACCGAAGGCGAAGGCAGTGTCCTGGCGAGTGACTGACGCTGAGGTGCGAAAGCTAGGGGAGCGAACGGGATTAGATACCCTGGTA
+
GGGGGGGGGFGGGGGGGGGGGGGGGGGGGGGGGGGGGGGGGGGGGGGGGGGGGGGGGGGGG,BFFEGGGGGGGGGGGGGFFGGGGGGGFFGGGGGGGGGFFG?FGGGGGGGGGGGGGGGGGGGGGGGGGGGGGGGGGGGGGGEFGGGGGGGGGGGGGGGGGGGGGG@GGGGGGGGGGGGGGGEEEGGGCFGFEEGGGGDGGGCECEGF?CCF5CCEGGGGGGDEDDGGGGGGGG?)39>F
@M00200:205:000000000-AKKM3:1:1101:16315:1974 1:N:0:1
ACTGGGTTTAAAGGGAGCGTAGGCGGACATTTAAGTCAGGGGTGAAATCCCGTGGCTCAACCTCCCTTTTTCCTTTGTTTCTGGGTGTCTTTTGTTTGAGAGATTTGTTTGTTACTCCGTTTTTCTTTTTTTTTTTCTTATTTATTTTTTTTACCCCCGTTTTCTTAAGCGCCTCCCTTGTCCGATACTGCCGCTCTTTTTCGACTGCTTTTTTTGCAAACCTTTTTCTATACCCCTTTCCTCT
+
EFFFGDFGGEFGGGGGGGGGGGDFGGDFEGGGFECFGACD87F@7,@9:9C,,,+6:C<,9,:C,,,,:C,:CCCC,,9,9<6,,C7@E<C,,,:,:4,+,,+,,<,<,:9,,,9<?,++,9+:,,,,,:++++68,,@,,,9,93,,,++*,,8,85**5,*2,,,,,6**464,*6,,6<<**4*3<++0*:21*2+4+2****/9+3+++*))1++01*0*)27(/1-*+03/))0+*.)-
@M00200:205:000000000-AKKM3:1:1101:19158:1975 1:N:0:1
ATTGGGTTTAAAGGGAGCGTAGGCGGACATTTAAGTCAGGGGTGAAATCCCGGGGCTCAACCTCTTAATTGCCTTTGATACTGGGTGTCTTTAGTATGAGAGATTTGTGTGTAACTCCTTGTGTAGCTGTGCCCTTCTTAGATATTCTTTTTAACACCATTTTCTCAGGCGACCCTCTTGCTCATTACTGACGCTGATTCTCGACAGCTTTTTTTGCAACCATTCTTATATCCCCCTTTCCTAT
+
9CFEEFGGGGGGGGGGGGGGGGGGGGGEGGGGFCEFGCGCCCFECEFCC9C,++88@D@@C=C9,,,,<C,96FEE,,<,9<<,,C=FFEB,,,<,<5CEA8D,,<,<,::,,,9BB5,,,:,:,,,,,:,,,,8:=,C,,,9,C35,,,,,,,:,8@3,8,,8,,6,,8++=+3,6>,,5>D;>E,5E+,@*@;**,,25=*,*1*9,2,,,*))1,,+2*++)32)+19+5?88))0++)))
@M00200:205:000000000-AKKM3:1:1101:14779:2009 1:N:0:1
ACTGGGCGTAAAGGGCGTGTAGGCGGCCCGGTGTGTCCTCTGTGAAAGCCCTCGGCTCAACCGGGTCACTGCCGGTGAAACTACCAGGCTCTCGTCCGGGAGATGCGAGCGGAATTCCCTGTGTAGCGGTGTCCTTCTTAGATATTTTTCTTAACTCCGCTTTCTCAGGCGGCTCTCTTGATCTTTTCTGACGCTTATTCTCGAAAGCTTTTTTAGCAAACGTTCTTATATACCCCCTTTCTTT
+
FGGGGGGGGGGGGGGGGGGGFGGGGGGGGGGEGGGGGGGGGFGGGGG,6CDCE+8@CC=C<C+++++,:<,:,4++++,,:ACBFCDCF=?,,+:4B=:C=F@,,,+++88+++:B=B<,,:,:,,3++8**,,7,7,7,,,7,@7,,,,,,7,8@?DB*6**4,,624?**B31+5<,7+?>EEFE@C7+A*A1**++3+2*+**7<<++++*)*12+89***(12)*15*<<:7))0+*)).
@M00200:205:000000000-AKKM3:1:1101:23288:2024 1:N:0:1
ATTGGGTTTAAAGGGAGCGTAGGCGGATAGTTTAGTCAGAGGTGAAAGCCCAGTGCTCAACCTTTTTTTTGCCTTTTATACTGGCTATCTTGCTTATGGAAGAGGTATGTGTAACTCCGATTGTAGCTTTTACATTCTTAGATCTTCTTTCTACCACCATTTTCTCAGGCGACTTTCTCGTCCATTACTGACGCTTTTCCTCGAAAGCTTTTTTTGCAAACATTCTTATATACCCTTCTCCTAT
+
FFGGGGGGGGGGGGGGGGGGGGGGGGGGGGGGGGFGGFFDFGGGFGG,;C6,,,,,CC<@C@CE,,,+87+:6EEE,,<,<<<9CFDFGEE,,,<,<?=A@<,,,:,<,<<,,,5@A=+++8+:,,,,,9,,,,7::,A,,,7,945,,,,,,,5,5@:,7,,8,,8,,@=8E+8,7>,3@@:CFCECF+,4*@0**,,,25**,*/A,5,,,*)//12,;*,2*41)+37++?8C4)2++))1
@M00200:205:000000000-AKKM3:1:1101:13912:2080 1:N:0:1
ATTGGGTTTAAAGGGAGCGTAGGCGGATAGTTTAGTCAGAGGTGAAAGCCCAGGGCTCAACCTTGGAATTGCCTTTGATACTGGCTATCTTGAGTATGGAAGAGGTATGTGGAACTCCGAGTGTAGAGGTGAAATTCGTAGATATTCGTATGAACACCATTTTCTAAGGCGACATCCTTGTCCATTACTGACGCTGAGTCTCGAAAGCGTTTGTAGCAAACATGATTAGATACCCGCGTACGAT
+
GGGGGGGGGGGGGGGGGGGGGGGGGGGGGGGGGGGGGGGGGGGGGGGCAFF887FCFGGGFDFG9,,,CFEEFGGGA9C,CEFGGGGGGFG9,,C,CFGGGGG8<F9F8FF9,<FEEA7+4B+C9,,9,B<,,,9CA+AF7FF9FA?,,,,,:5FFGGG,C,,8,,:CFGGGD+@,6@,9CFGGGGGFGGGGDC;+*,,7@@,,65?G*;***,+51=;DCC,**4:**487BFFG))2*)((/
@M00200:205:000000000-AKKM3:1:1101:7531:2102 1:N:0:1
ATTGGGTTTAAAGGGCTTGTAGGCGGTTCGTTAAGTCCGGTGTGAAATCTCCCGGCTCAACTGTTTTCAGCCTTCGGAACCTGGCGAGCTTGTTGTGGGCAGAGGAAATCGGATTTCCCGTTTTACCGTTTAATTCCTTAGTTATCTTTTTTAACCCCATTGTCTCAGGCGGCTTTCTTGGCCTATCCTGCCGCTGCTGTCCGAAAGCTTTGTTCGCAAACCTTATTCTATACCCTTTTATTTT
+
FGGFGGGDGGGGGCG-C-FCFGGCFGGGEFGGGGGGGEE7FEGGGFG<<6@@6+@@CFE<C6,,,,,99,@F,C=,,6,+69:,<BGE78,,,,,98==<E@B++,,,,,8+++85B@,+,:,4,,:33B,+,,9,5,965,8,,,,,,,,+:,=<FEC,3,,58,5@@DECE*42,6,728?FGDF,=2,485/**,,++02**/)2+0+,,*+/)=EGG5**)2:)*1.*<<A6))/+*)).
@M00200:205:000000000-AKKM3:1:1101:10135:2153 1:N:0:1
ATTGGGTTTAAAGGGAGCGTAGGCGGATAGTTTAGTCAGAGGTGAAAGCCCAGGGCTCAACCTTGGAATTGCCTTTGATACTGGCTATCTTGAGTATGGAAGAGGTATGTGGAACTCCGAGTGTAGAGGTGAAATTCTTAGATATTCTGCATAACACCATTGGCGAAGGCGACATACTGGTCCATTACTGACGCTGAGGCTCGAAAGCGTTGTTAGCAAACATGATTAGATACCCGTTTA
+
GGGGGGGGGGGGGGGGGGGGGGGGGGGGGGGGGGGGGGGGGGGGGGGCFFC<87FFGGGGG8FE9<,,CFFGGGFGCCFDFGFGGGGGGGGD,=F<FGFGGGG,<FGFEFE99FEGFE?+7B7C9E9?<F7,,,9FF9FFA;FFGED,5,,,:EFGGGG,?,,3++8@FFGGG+@9@C,,@FDGGFGGGGGGGE;9*,*;:3CCDGGG*=***,+4@FCGGG,*.==7*39DFFFD))22
@M00200:205:000000000-AKKM3:1:1101:9199:2154 1:N:0:1
ACTGGGTTTAAAGGGAGCGTAGGCGGACATTTAAGTCAGGGGTGAAATCCCGGGGCTCAACCTCGGAATTGCCTTTGATACTGGGTGTCTTGAGTATGAGAGAGGTGTGTGGAACTCCGAGTGTAGAGGTGAAATTCTTAGATATTCTTCATAACACCATTGGCGAAGGCGACACACTGGCTCATTACTGACGCTGAGGCTCGAAAGCGTTGTGAGCAAACATGATTATATACCCTTGTA
+
GGGGGGGGGGGGGGGGGGGGGGGGGGGGGGGGGGGGGGGGGGGGGGGFGGG>7@FGGGGGGGGGC:+,CFDFGGGGG9F9EFEGGGGGGFG<9,FCFGGGGGGDFFFF7BFC99FGGFE7+F<AED9<EFC,,,9CA,CFEGFEGD<,,,,,:CFFGGG:@,,8++8CFGGGG*8,>D,>FFGGGGGFC+2>CGC7*,*4:6CEGGGG52**1*+38CGGGG+*)::)++.;C9C*)090
@M00200:205:000000000-AKKM3:1:1101:19802:2157 1:N:0:1
ATTGGGTTTAAAGGGAGCGTAGGCGGATAGTTTAGTCAGAGGTGAAAGCCCAGGGCTCAACCTTGGAATTGCCTTTGATACTGGCTATCTTGAGTATGGAAGAGGTATGTGGAACTCCGAGTGTAGCGGTGAAATTCGTAGATATTCTGATGAACACCAGTGTCGAAGGCGACTTCCTGGTCCATTACTGACGCTGAGGCTCGAAAGCGTTGGGAGCAAACAGTATTATATACCCACGTA
+
FGGGGG@FGGGGGGGFCGGGGGGGGGG7B,CFEEGF@FGCFGGGGGG9@FF,C@GEFFGGGG<,,,,,CEFGG@CF,CFEFFECFGD9FFF9<C6?E<F,EAFC8E,EDCC?<F<BFE7++B+CE,,4@FC+,,CFF+EFDCGFG;?,,,,,::CFGGG,C,,8++DFGGGEG+@,@E9>,@DFG9@EGGGGGGG**,*1=CGC>EDG5C**,*)28=8CCC*+9;C.+:?+>2C0).:;
@M00200:205:000000000-AKKM3:1:1101:11005:2160 1:N:0:1
ATTGGGCTTAAAGCGAGCGCAGGTGGTTTAATAAGTCTGATGTAAAAGGCAGTGGCTCAACCATTGTGTGCATTGGAAACTGTTAGACTTGAGTGCAGTAGAGGAGAGTGGAATTCCATGTGTAGCGGTGAAATGCGTAGATATATTGTGGTACACCGGTGTCGAAAGCGGCTCTCTTTACTGTAACTGACACTGATGCTCGAAAGCGTTGGTAGGAAACAGTATTTGATACCCTGCTT
+
GGGGGGGGGGGGGGGGGGGGGGGGGGGGGGGGGGGGGGGGGGGFFFFFGFCEGFGGGGGGGF7FGCF@FDFGGGDDG9FFE9EFFCGGGGGC=FEFFGGGGGGF87A@FDGECFGC9?B<F9FEA97:FCC,,:,,+8=EFGGGGA,,,,+,:CEFFGC@+35+6+@FGEGE++83D,,7@EFGGGGGGCECEG67,,,2,;@DCGGDG7*,>>+*3=8CDG9+8B+*+19C,866)1+
@M00200:205:000000000-AKKM3:1:1101:23455:2200 1:N:0:1
ATTGGGTTTAAAGGGAGCGTAGGCGGATAGTTTAGTCAGAGGTGAAAGCCCAGGGCTCAACCTTGGAATTGCCTTTGATACTGGCTATCTTGAGTATGGAAGAGGTATGTGGAACTCCGAGTGTAGAGGTGAAATTCGTAGATATTCGGTAGAACACCAGTGGCGAAGGCGACATACTGGTCCATTACTGACGCTAAGGCTCGAAAGCGTGGGGAGCAAACATGATTAGATACCCCTGTA
+
GGGGGGGGGGGGGGGGGGGGGGGGGGGGGGGGGGGGGGGGGGGGGGGGGGGGGGGGGGGGGGGGGF?CFGGGGGGGGFFCFGGGGGGGGGGGGGGGGGGGGGGGGGGGGGGGGGGGGGFGGGGGGGGGFGFA9<@FE+AGGGGGDAA,,+6+CEEFGGF,C=,BECEGGGGGGGEFFE<DCFGGGGGGGGGGG5<7*,:EF7>EGGGG5C7<7*5CDFFFCD+*7:C)*+7;<:C*.0;<
@M00200:205:000000000-AKKM3:1:1101:11276:2280 1:N:0:1
ACTGGGCATAAAGGGAGCGTAGGCGGATAGTTTAGTCAGAGGTGAAAGCCCAGGGCTCAACCTTGGAATTGCCTTTGATACTGGCTATCTTGAGTATGGAAGAGGTATGTGGAACTCCGAGTGTAGAGGTGAAATTCGTAGATATTCGGAAGAACACCAGTGGCGAAGGCGACTTACTGGTCCATTACTGACGCTGAGGCTCGAAAGCGTGGGGAGCAAACACGATTAGATACCCCAGTA
+
FFGFGG9EGGGGGFG<C7FGGGGGGG+7FFFGF,EFG<FCEFGGGGGGG8DFEGGGFGGGGGGG<8F@EFFG9FF<FGGGG?9<FF?FEGAFGGG,?EGFGFFGGC,AFGFGFDDFFGG7FDFF9F?FDGGGCCCFFCB@FGGGG,8A,+8+?FFGGGGCG9FGGG7CDGG7E+43@DFGGADF9CFGGFFGGGGEDGEGFGD*DEDGGDE*188DB**9C5*2.9C?F6)2<2?*58)2
@M00200:205:000000000-AKKM3:1:1101:14870:2308 1:N:0:1
ATTGGGTATAAAGCGCGCGCAGGCGGTTTCTTAAGTCTGGTGTCTAAGTGCGGGGCTCAACCCCGTGACGCACTGGAAACTGGGAGACTTGAGTGCAGAAGAGGAGAGCGGAATTCCACGTGTAGCGGTGAAATGCGTAGAGATGTGGAGGAACACCAGTGGCGAAGGCGGCTCTCTGGACTGTAACTGACGCTGAGGCGCGAAAGCGTGGGGAGCAAACAGGATTAGATACCCCCGTA
+
GGGGGGGGGGGGGGGGGGGGGGGGGGGGGGGGGGGGGGGGGGGGGGGGGGGGGGGGGGGGGGGGGGGGGGGGGGGGGGGGGGGGGGGGGGGGGGGGGGGGGGGGGGGGGGGCEGGGGGGGGGGFGGGGGGGGCFGGGGGGGGGGGFCCFGGDGGGGGGGGGGGGGGGGGGGGGGCFGGGCGF=EFFEFGGGGGGGGGGGGGDEGEDGGGGGEGGFDFGGGGFCGF>4<FFDGFGGGFFF
@M00200:205:000000000-AKKM3:1:1101:14579:2350 1:N:0:1
ACTGGGTATAAAGCGCGCGCAGGCGGCCACGCAAGTCGGATGTGAAAACCCGGGGCTCAACCCCGGGCCGTCATTCGATACTGCGTGGCTCGAGGCAGGTAGGGGAGATTGGAATTCCCGGTGTAGCGGTGAAATGCGCAGATATCGGGAGGAACACCGGTGGCGAAGGCGGATCTCTGGGCCTGTCCTGACGCTCAGGCGCGAAAGCTGGGGGAGCGAACGGGATTAGATACCCCAGTAAGA
+
GGGGGGGGGGGGGGGGGGGGGGGGGGGGGGGGGGGGGGGGGGGGGGGGGGGGGGGGGGGGGGGGGGGGGGGGGGGGGGGGGGGGGGGGGGGGGGGGGGGFGGGGGGGGGGGGGGGGGGGGGGGGGGGGGGGGGGGGGGGGGGFFFGGDGGGGGGGGGGGGGGGGGGGGGGGGGGGFCFGGGGGGGC:FGGFGEGDGGGGCGGGE>EGGGGGGGGDDFGGGGGGG?DC?@=9CFAF*7@4CDAF
@M00200:205:000000000-AKKM3:1:1101:7178:2363 1:N:0:1
ATTGGGTGTAAAGGGTTTGTAGGCGGCCTTGTAAGTCAGGTGTGAAATCCCTCGGCTCAACCGAGGAATGGCGCTTGATACTGCAAGGCTTGAGGGAGACAGGGGTAAGCGGAACTGATGGTGGAGCGGTGAAATGCGTTGATATCATCAGGAACACCGGTGGCGCAAGCGGCTTACTGGGTCTCTTCTGACGCTGAGGAACGAAAGCTAGGGTAGCGAACGGGATTAGATACCCTTGTA
+
GGGGGGGGGGGGGGGFGGGGGGGGGGGGGGGGGGGGGGGGGGGGGGGGGGGGGGGGGGGGGGGEGGGGGGGGGGGGGGGGGGGGGGGGGGGGGGGDGE@GFGGFGGGFFGGGGGGFGFGGFFCCF@F@CGGG9FFGGGGDFFAFFGGGGGGGGGGGGGGGFEEF7*>FCGGGGDGGGD;FFGGFGGGFGDFGCED5=8FGGFEGEE);FGEFGG?3FEEGGD*<1CGFFF)?F@@FF5FG
@M00200:205:000000000-AKKM3:1:1101:14200:2382 1:N:0:1
ACTGGGCTTAAAGCGAGCGCAGGTGGTTTAATAAGTCTGATGTAAAAGGCAGTGGCTCAACCATTGTGTGCATTGGAAACTGTTAGACTTGAGTGCAGTAGAGGAGAGTGGAATTCCATGTGTAGCGGTGAAATGCGTAGATATATGGAGGAACACCGGTGGCGAAAGCGGCTCTCTGGACTGTAACTGACACTGAGGCTCGAAAGCGTGGGTAGCAAACAGGATTAGATACCCTCGTAAGAT
+
GGGGGGGGGGGGGGGGGGGGGGGGGGGGGGGGGGGGGGGGGGGFFGGGGGGGGGGGGGGGGGGGGGGGGGGGGGGGGGGGGGGGGGGGGGGGGGGGGGGGGGGGGGGGGGGFDGGGAGGGGGGGGGGGGGGFFGEFGFGGGFGGGGGGGFGGGGGGGGGGGGGGGEGEFEGGCEGGGCFGGGGGFGGGGGGFFCGGFECCFDEFEGFDGGDGGD?CFGC@CFCG@+><CFEFB?<FDA37<E?
@M00200:205:000000000-AKKM3:1:1101:8609:2382 1:N:0:1
ACTGGGTATAAAGGGAGCGTAGGCGGATAGTTTAGTCAGAGGTGAAAGCCCAGGGCTCAACCTTGGAATTGCCTTTGATACTGGCTATCTTGAGTATGGAAGAGGTATGTGGAACTCCGAGTGTAGAGGTGAAATTCGTAGATATTCGGAAGAACACCAGTGGCGAAGGCGACATACTGGTCCATTACTGACGCTGAGGCTCGAAAGCGTGGGGAGCAAACAGGATTAGATACCCGAGTA
+
GGGGFFFGGGGDEGGGGGGGGEEFGGGGGGGGGGGGGGGGGGGGGGGGGDFFGGGDGGFG8FGGGGGGGGGDGGGGGGGGDGFGGGGG8FGGDGFGGGGGGGGGGGGGGGGGGGGGDEFGGGGGGGGGGGGGGFGGAFGFGGGGGGGGGGGGGGFCFCDGGGGDEGEGGCFGGGGGFGGGGG?CCEFCFGFEE5DEG>FCGGGCFED4C?EGGGDGEC?E5<FFDCGFFFFD?,?9))22
@M00200:205:000000000-AKKM3:1:1101:15658:2420 1:N:0:1
ACTGGGTATAAAGCGGGTGTAGGCGGTTCCTTAAGTCAGGTGTGAAATCCAGCGGCCCAACCGCTGAATTGCATCTGATACTGGGGAACTTGAGGACGGTAGAGGTCGGTGGAATTCCCGGTGTACCGGTGAAATGGGCAGATATCGGGAGGAACACCAGTGGCGAAGGCGGCCGACTGGGCCGATCCTGACGCTGAGGCCCGAAAGCCAGGGTAGCCAACCGGATTAGATACCCGTGTA
+
GGGGGGGGGGGGGGGGDCFGGGGGGGGGGGGDGGGGGGGGGGGGGGGGGGGFGGGGEGGGGGGGDGGGGGFGFGGFGGGGGGGDEGEFGGDGFGGGGGGGGGGGGFFGGGGGFGGGG9FGGGGGGEGGGGGGGGGGGGDGGGGGGGGEGGEGGGGGGGFGGGGGGGGGGGGGGDDEGGGGFCF8CGGGGGGGGGGDD/*:7>=EGGGGC=FFD8@<:+0@F<EGFG:?669CFGGC>>FG
@M00200:205:000000000-AKKM3:1:1101:19602:2423 1:N:0:1
ACTGGGTTTAAAGGGCGCGTAGGCGATTGAATAAGTCTCGTGTGAAAGCCCAGAGCTTAACTCTGGAAGTGCACGAGATACTGTTTAATTTGAGTTCCGGAGAGGAAGATGGAATTCCCGGTGTAGCGGTGAAATGCGTAGATATCGGGAGGAACACCAGTGGCGAAGGCGATCTTCTGGACGGATACTGACGTTGAGGCGCGAAAGCTAGGGGAGCAAACGGGATTAGATACCCCGGTA
+
GGGGGGGGGGGGGGGGGGGGGGGGGGGGGGGGGGGGGGGGGGGGGGGGGGGGGGGGGGGGGGGGGGGGGGGGGGGGGGGGGGGGGGGGGGGGGGGGGGGGGGGGGGGGGGGGGGGGGGGGGGGGGGGGGGGGGGGGGGGGGGGGGGGGGGGGGGGGGGEGGGGDGDGGGGGGGGGGGGGGGGGGGGGGGGGGGGFGGGGGGGGGGGGGGGGGGGFDEG8EGGGGFGGF@F>FGFGGEEFG
@M00200:205:000000000-AKKM3:1:1101:14118:2482 1:N:0:1
ATTGGGTTTAAAGCGAGCGCAGGTGGTTTAATAAGTCTGATGTAAAAGGCAGTGGCTCAACCATTGTGTGCATTGGAAACTGTTAGACTTGAGTGCAGTAGAGGAGAGTGGAATTCCATGTGTAGCGGTGAAATGCGTAGATATATGGAGGAACACCGGTGGCGAAAGCGGCTCTCTGGACTGTAACTGACACTGAGGCTCGAAAGCGTGGGTAGCAAACAGGATTAGATACCCCCGTA
+
GGGGGGGGGGGGGGGGGGGGGGGGGGGGGGGGGGGGGGGGGGGGGGGGGGGGGGGGGGGGGGGGGGGGGGGGGGGGGGGGGGGGGGGGGGGGGGGGGGGGGGGGGGGGGGGFFGGGGGGGGGGGGGGGGGGGGGFFGFEGGGGFGGGGGGGGGGGGFEGGGEGGEEEGGGGGDGGGGGFGGGGGGGGGGGGGGGGFFGFGFCEE8CG4EEEC@CA<AGGGGGFG;7=@FF?F>8B3>BB
@M00200:205:000000000-AKKM3:1:1101:24404:2500 1:N:0:1
ACTGGGCATAAAGGGCGCGTAGGCGGCTCGTTAAGTGGTTGGTGAAATCCCGGGGCTCAACCCCGGGGCTGCCGATCAGACTGGCGAGCTAGAGCACGGTAGGGGCAGATGGAATTCCCGGTGTAGCGGTGGAATGCGTAGAGATCGGGAAGAATACCAGTGGCGAAGGCGTTCTGCTGGGCCGTTGCTGACGCTGAGGCGCGACAGCGTGGGGAGCAAACAGGATTAGATACCCGCGTA
+
GGGGGGGGGGGGGGGGGGGGGGGGGGGGGGGGGGGGGGGGGGGGGGGGGGGGGGGGGGGGGGGGGGGGGGGGGGGGGGGGGGGGGGGGGGGGGGGGGGGGGGGGGGGGGGGGGGGGGGGGGGGGGGGGGGGGGGGGGGGGGGGGGGGGGGGGFGGGGGGGGGGGGGGGGGGGGGGGFGGGGGGGGGDGGGGGGGDGGGGGGGGGEGGGGGGGGGDDEGFGGGGGFCFFFFF7CCFGEFEG
@M00200:205:000000000-AKKM3:1:1101:20105:2502 1:N:0:1
ACTGGGTGTAAAGGGCGCGTAGGCGGCCGATTAAGTCGGGGGTGAAAGCCTGTGGCTCAACCACAGAATTGCCTTCGATACTGGTTGGCTTGAGACCGGAAGAGGACAGCGGAACTGCGAGTGTAGAGGTGAAATTCGTAGATATTCGCAAGAACACCAGTGGCGAAGGCGGCTGTCTGGTCCGGTTCTGACGCTGAGGCGCGAAAGCGTGGGGAGCAAACAGGATTAGATACCCGTGTA
+
GGGGGGGGGGGGGGGGGGGGGGGGGGGGGGGGGGGGGGGGGGGGGGGGGGGGGGGGGGGGGGGGGGGGGGGGGGGGGGGGGGGGGGGGGGGGGGGGGGGGGGGGGGGGGGGGGGGGGGGGGEFFGGGGGGGGGGGGGGGFGGCGGGGGGGGGGGGGGGGGGGGGGGGGGFGEDGGGCFGGGGGGGEG5FGGGGGGGGGGFEGGGGGGGGGGGGGFGFFFCGFGGBD><FFFGF6<C:>FG
@M00200:205:000000000-AKKM3:1:1101:20270:2516 1:N:0:1
ACTGGGCTTAAAGGGAGCGTAGGCGGATAGTTTAGTCAGAGGTGAAAGCCCAGGGCTCAACCTTGGAATTGCCTTTGATACTGGCTATCTTGAGTATGGAAGAGGTATGTGGAACTCCGAGTGTAGAGGTGAAATTCGTAGATATTCGGAAGAACACCAGTGGCGAAGGCGACATACTGGTCCATTACTGACGCTGAGGCTCGAAAGCGTGGGGAGCAAACAGGATTAGATACCCTTGTA
+
GFGGGGGGGFGFFFE<CFDGGGGGGGFGGAFFFGGEGGGGGFGGGGGGGFFGGGGGGGGGGGGGGGFGFGGFGGGGGGGGGFGGGGGGGGGGGGGGGGGGGGGGGGGGGGGGFFGGGGGFGGGDFGFFGGFEDFGGFGGGGGFGGCFGGGGGGGGGGCFGGFCG@FEGGGGGCEGGGGGGGCFGCDGGGFF?:CCGGFGFFFDDGDGGGGG7EC>CBFFFFDFG;DC@FFF+?<C=FFF7
@M00200:205:000000000-AKKM3:1:1101:24666:2534 1:N:0:1
ATTGGGTTTAAAGGGAGCGTAGGCGGATAGTTTAGTCAGAGGTGAAAGCCCAGGGCTCAACCTTGGAATTGCCTTTGATACTGGCTATCTTGAGTATGGAAGAGGTATGTGGAACTCCGAGTGTAGAGGTGAAATTCGTAGATATTCGGAAGAACACCAGTGGCGAAGGCGACATACTGGTCCATTACTGACGCTGAGGCTCGAAAGCGTGGGGAGCAAACAGGATTAGATACCCTAGTA
+
FGGGGGGGEEGGGGGGGGGGEEGGGGGGGGGGGGGGGGGGGGGGGGGGGGGGGGGGGGGGFGGGGGGGGGGGGGGGGGGGGGGGGGGGGGGGGGFGGGGGGFGGGGGGGGGGGGGGGGGGGGGGGGGGGGGGGGGGGGGGGGGGGGGGGGGGGGGGGGGGGGGGGGGGGGGGGGGFFGGGGFCFGGACFGGGGGGGGGFGEGGGCGG4:CGGGGEGFGCFDCGF@F7;AA<C<,?FFFFF
@M00200:205:000000000-AKKM3:1:1101:9425:2567 1:N:0:1
ATTGGGTTTAAAGGGCGCGTAGGCGGGATGGCAAGTCAGTCGTGAAATCTCTCGGCTCAACCGAGAAACGTCGGCTGATACTGCCGTTCTTGAGGGATGCAGAGGAGACTGGAATTCCCGGTGTAGCGGTGAAATGTGTAGAGATCGGGAGGAACACCGGTGGCGAAGGCGGGTCTCTGGGCATTTCCTGACGCTGAGGCGCGAAAGCGTGGGGAGCAAACGGGATTAGATACCCCAGTA
+
GGGGGGGGGGGGGGGGGGGGGGGGGGGGGGGGGGGGGGGGGGGGGGGGGGGGGGGGGGGGGGGGGGGGGGGGEDGGGGGGGGGGGGGGGGGGGGGGGGGGGGGCFGGGGGGG@DFGFGGGDFGGGGGG>FCGGFCCA9FGGGGCFFFGGG:FGGGGGGGCFEGGGGGGEGFEG88EGGGGGG=FCGFGGG76CCGGG>GFGDGCE*>FGGGG5?5DEFGCF35C?DF7FFFC<E?CD>?C
@M00200:205:000000000-AKKM3:1:1101:13696:2592 1:N:0:1
ACTGGGCATAAAGCGCGCGCAGGCGGTCCTTTAAGTCTGATGTGAAAGCCCACGGCTCAACCGTGGAGGGTCATTGGAAACTGGGGGACTTGAGTACAGAAGAGGAAAGCGGAATTCCACGTGTAGCGGTGAAATGCGTAGAGATGTGGAGGAACACCAGTGGCGAAGGCGGCTTTCTGGTCTGTAACTGACGCTGAGGCGCGAAAGCGTGGGGAGCAAACAGGATTAGATACCCCTGTAAGA
+
GGGGGGGGGGGGGGGGGGGGGGGGGGGGGGGGGGGGGGGGGGGGGGGGGGGGGGGGGGGGGGGGGGGGGGGGGGGGGGGGGGGGGGGGGGGGGGGGGGGGGGGGGGGGGGGGGGGGGGGGGGGGGGGGGGGGGGGGGGGGGGGGGGGCGGGGGGGGFGGGGGGGGGGGGFGGGGGGFGGGGGGGFGGGFGGGGGGGGGGFGGGGGGGGGEEGGGFGFGG?GGGGFFD?FFBCC?EG@FFFGFF
@M00200:205:000000000-AKKM3:1:1101:18829:2594 1:N:0:1
ACTGGGTTTAAAGGGCTCGTAGGCGGTTTGTCGCGTCGGGAGTGAAAACGCCGTGCTTAACACGGCGCTTGCTTCCGATACGGGCAGACTAGAGGTATTCAGGGGAGAACGGAATTCCTGGTGTAGCGGTGAAATGCGCAGATATCAGGAGGAACACCGGTGGCGAAGGCGGTTCTCTGGGAATGACCTGACGCTGAGGAGCGAAAGTGTGGGGAGCGAACAGGATTAGATACCCCAGTAAGA
+
GGGGGGGGGGGGGGGGGGGGGGGGGGGGGGGGGGGGGGGGGGGGGGGGGGGGGGGGGGGGGGGGGGGGGGGGGGGGGGGGGGGGGGGGGGGGGGGGGGGGGGGGGGGGGFGGGGGFGGGGGGGGGGGGGGGGGGFCFGGEEGGGGGGGGGGGGGGGGGGGGDGGGGGGGGGGGGGGGFGGFGGDFGCGGFCCGGDGEGGGG<EEEEDDGFGGGEBDBDG?CGGGBC78*=AG?F?573)<:<A
@M00200:205:000000000-AKKM3:1:1101:15158:2598 1:N:0:1
ACTGGGCTTAAAGGGAGCGTAGGCGGATAGTTTAGTCAGAGGTGAAAGCCCAGGGCTCAACCTTGGAATTGCCTTTGATACTGGCTATCTTGAGTATGGAAGAGGTATGTGGAACTCCGAGTGTAGAGGTGAAATTCGTAGATATTCGGAAGAACACCAGTGGCGAAGGCGACATACTGGTCCATTACTGACGCTGAGGCTCGAAAGCGTGGGGAGCAAACAGGATTAGATACCCCCGTA
+
GGGGGGGGGGGGGGGGGGGGGGGGGGGGGGGGGGGGGGGGGGGGGGGGGGGGGGGGGGGGGGGGGGGGGGGGGGGGGGGGGGGGGGGGGGGGGGGGGGGGGGGGGGGGGGGGGGGGGGGGGGGGGGGGGGGGGGGGGGGGGGGGGGGGGGGGGGGGGGGGGFGGGGGGGGGGGGGGGGGGGGGGGGGGGGGGGGGGGGGGGG>EGGGGGGGGGGBGFGGGGGGGFGGFFFFGCFFGD>DE
@M00200:205:000000000-AKKM3:1:1101:17446:2630 1:N:0:1
ACTGGGTTTAAAGGGCTCGTAGGCGGTTTGTCGCGTCGGGAGTGAAAACCAGGTGCTTAACACCTGGCTTGCTTTCGATACGGGCAGACTGGAGGTATGCAGGGGAGAACGGAATTCCTGGTGTAGCGGTGAAATGCGCAGATATCAGGAGGAACACCGGTGGCGAAGGCGGTTCTCTGGGCATTACCTGACGCTGAGGAGCGAAAGTGTGGGGAGCGAACAGGATTAGATACCCGAGTAAGA
+
GGGGGEGFGGGGGGGGGGGGGGEGGGGGEGGFGGCGEGGECEGGGGFFGGFFCFGFGGGGGGGGGGGGGGGGA,FF:FGGGGGGC@FGFG@GAC@F=DFGFFD>FDGGFGGGGGGGGGGGGGGGGFGGGGGGGGGGGEDCGGGGGGGGFGGGGGGDGE:FGGEGGFEGGGGGGCEGGGGFCEFCE?9?CCCFGCCGEGGGC<CGE5CG+2<EEGBC55CGD>@F<CDFFFA*<<8CB;<E7.<
@M00200:205:000000000-AKKM3:1:1101:7829:2647 1:N:0:1
ATTGGGTTTAAAGGGAGCGTAGGCGGATAGTTTAGTCAGAGGTGAAAGCCCAGGGCTCAACCTTGGAATTGCCTTTGATACTGGCTATCTTGAGTATGGAAGAGGTATGTGGAACTCCGAGTGTAGAGGTGAAATTCGTAGATATTCGGAAGAACACCAGTGGCGAAGGCGACATACTGGTCCATTACTGACGCTGAGGCTCGAAAGCGTGGGGAGCAAACAGGATTAGATACCCGCGTA
+
GFGGFGGGDGGAFGGGGGGGGGGGGEGGGFFFGFFGFFAFGFGGGGGGGGFE@CGGGGGGFGGGGFGGGGGGFGGGGGGEGFECGGAFGGG9FFGGGGEFGGGGGGGGGGGGGF<FFGGEGFGFGGDCGGGGGFAEEGGGGDCGG;FCFEDCGGGGGGFGGGGDCG=FCFEGEGEFGGFGGGGC9EGGFFGFGDCEGD:7>>GGGCGG**::@CEGBGGGGGG419:46F?FG:EG:D7:
@M00200:205:000000000-AKKM3:1:1101:14778:2672 1:N:0:1
ATTGGGCTTAAAGCGCGTGTAGGCGGTCCGGTAAGTCCGCTGTGAAAGTCGGGGGCTCAACCCTCGAAAGCCGGTGGATACTGTCGGGCTAGAGTACGGAAGAGGCGAGTGGAATTCCTGGTGTAGCGGTGAAATGCGCAGATATCAGGAGGAACACCAATTGCGAAGGCAGCTCGCTGGGACGTTACTGACGCTGAGACGCGAAAGCGTGGGGAGCAAACAGGATTAGATACCCCTGTAAGA
+
GGGGGGGGGGGGGGGGGGGGGGGGGGGGGGGGGGGGGGGGGGGGGGGGFGGGGGGGGGGGFGGGGGGG?@FFGGCGGGGGGFGGGGGGGGFGGGGGGGGGGGGGGGGGGFGFFGGGGGGGGGGGGGGGG:CEGFCGGGGGGGGGGGGGGGGGGGFGGGGGGGGGGGGGGGGGGGGGGGGGGGGGCGFGGFGFGGGGGCFGEC:CEEGFE=EEGGFGFGGGGGGG<GF?FFBG7C6FFFFCFFF
@M00200:205:000000000-AKKM3:1:1101:24393:2690 1:N:0:1
ACTGGGTTTAAAGGGAGCGTAGGCGGATAGTTTAGTCAGAGGTGAAAGCCCAGGGCTCAACCTTGGAATTGCCTTTGATACTGGCTATCTTGAGTATGGAAGAGGTATGTGGAACTCCGAGTGTAGAGGTGAAATTCGTAGATATTCGGAAGAACACCAGTGGCGAAGGCGACATACTGGTCCATTACTGACGCTGAGGCTCGAAAGCGTGGGGAGCAAACAGGATTAGATACCCCAGTAAGA
+
G@FGGGGGGGGGGAG<FEGGGGGGGG:FFFFACFGGGGGFFGGGGGGGGGGGGGGGGGGGGGGFGGGGGGGGGFEEFGCFGFFGFGGFGGGGGGGGFEDEEFGFGFGFGGGGGGCGGGDCEFFGGGGFGGGGGGGGGGGGGGGGGGGGGGGGGGGGGGCGGGGGGGEEGGGGGGGGGFCC9EFCAEGAAFFGGGGGGCCFCFEGGGGGGGGGGDFGFGGC8C9D@CF<AA?GGFFFDE6FGEF
@M00200:205:000000000-AKKM3:1:1101:16225:2719 1:N:0:1
ATTGGGTTTAAAGGGAGCGTAGGCGGATAGTTTAGTCAGAGGTGAAAGCCCAGGGCTCAACCTTGGAATTGCCTTTGATACTGGCTATCTTGAGTATGGAAGAGGTATGTGGAACTCCGAGTGTAGAGGTGAAATTCGTAGATATTCGGAAGAACACCAGTGGCGAAGGCGACATACTGGTCCATTACTGACGCTGAGGCTCGAAAGCGTGGGGAGCAAACAGGATTAGATACCCTGGTA
+
GGGGGGGGGGGGGGGGGGGGGGGGGGGGGGGGGGGGGGGGGGGGGGGGGGGGGGGGGGGGGGGGGGGGGGGGGGGGGGGGGGGGGGGGGGGGGGGGGGGGGGGGGGGGGGGGGGGGGGGGGFGGFGGGGGGGGGGGGGGGGGGGGGGGGGGGGGGGGGGGGGGGGGGGGGGGGGGGGGGGGGGFFFGGGGGGGGGGGGGGDGGGGGGGGGG@FGFGBFGGGGGGFGGEAFFGGCFFAAFG
@M00200:205:000000000-AKKM3:1:1101:10213:2734 1:N:0:1
ATTGGGTTTAAAGGGAGCGTAGGCGGATAGTTTAGTCAGAGGTGAAAGCCCAGGGCTCAACCTTGGAATTGCCTTTGATACTGGCTATCTTGAGTATGGAAGAGGTATGTGGAACTCCGAGTGTAGAGGTGAAATTCGTAGATATTCGGAAGAACACCAGTGGCGAAGGCGACATACTGGTCCATTACTGACGCTGAGGCTCGAAAGCGTGGGGAGCAAACAGGATTAGATACCCCAGTA
+
GGGGGGGGGGGGGGGGGGGGGGGGGGGGGGGGGGGGGGGGGGGGGGGGGGGGGGGGFGGGGGGGGGGGGGGGGGGGGGGGGGGGGGGGGGGGGGGGGGGGGGGGGGGGGGGGGGGGGGGGGGGFGGGGGGGGGGGEGGGGGGGAFGGGGGGGGGGGGEGGGGGEEDEEEGGDGGGGGGGGGCGGGGGGGGGGGGGDEFDFGC?C84?6EEG>FGBD:EFFGGG:7DC3AF?+2>:F>8AG
@M00200:205:000000000-AKKM3:1:1101:20429:2744 1:N:0:1
ACTGGGTTTAAAGGGCTCGTAGGCGGTTTGTCGCGTCGGGAGTGAAAACCAGGTGCTTAACACCTGGCTTGCTTTCGATACGGGCAGACTAGAGGTATGCAGGGGAGAACGGAATTCCTGGTGTAGCGGTGAAATGCGCAGATATCAGGAGGAACACCGGTGGCGAAGGCGGTTCTCTGGGCATGACCTGACGCTGAGGAGCGAAAGTGTGGGGAGCGAACAGGATTAGATACCCCCGTAAGA
+
GGGGGGGGGGGGGGGGGGGGGGGGGGGGGGGGGGGGGGGGGGFGGGGGFGGGGGGGGGGGGGGGGGGGGGGGGGGGGGGGGGGGGGGGGGGGGGGGGGGGGFGGGGGGGFGGGGGGGGGGGFFDEDFGGGGGGGFGCFGCFFFGGGGGGG7CGGFGGGGGCCE@EEGGGGGGGGGGGGFGGGGGGGGGFF7CED7CCGGGCFEECEGGE9EEEEEGFCEEDDFC:F*5@FADF3:<BFFGGFA
@M00200:205:000000000-AKKM3:1:1101:7114:2749 1:N:0:1
ATTGGGCTTAAAGGGCTCGTAGGCGGTTTGTCGCGTCGGGAGTGAAAACGCCGTGCTTAACACGGCGCTTGCTTCCGATACGGGCAGACTAGAGGTATTCAGGGGAGAACGGAATTCCTGGTGTAGCGGTGAAATGCGCAGATATCAGGAGGAACACCGGTGGCGAAGGCGGTTCTCTGGGAATGACCTGACGCTGCGGAGCGAAAGTGTGGGGAGCGAACAGGATTAGATACCCGTGTA
+
GGGGGGGGGGGGGGGGGGGGGGGGGGGGGGGGGGGGGGGGGGGGGGGGGGGGGGDGGGGGGGGGGGGGGGGGGGGGGGCGGGGGGGGGGGGF9FFGGGGGGGGGGGGGGGGGGGGGGFGGGGGGGGGGGGGGGGGGGGGGGGGGGGGGG7F7FGGGGGGGGGGGGG>7FGGGGEGFCFGGGGGFGFFGGGGGGGGG*?ECCDGG8:):+3<EEGBDDGD*7CFD?FG)6F<>CCCDF>57
@M00200:205:000000000-AKKM3:1:1101:13556:2752 1:N:0:1
ACTGGGTATAAAGGGCGCGTAGGCGGTCTGTTAAGTCGGTGGTGAAATACTTCGGCTCAACCGGAGAATTGCCGCTGAAACTGGCAGGCTCGAGGGAGGGAGAGGTGCGTGGAACTTCCGGTGGAGCGGTGAAATGCGTTGATATCGGAAGGAACACCTGTGGCGAAGGCGACGCACTGGACCTCTTCTGACGCTGAGGCGCGAAAGCCAGGGTAGCGAACGGGATTAGATACCCCCGTA
+
GGGGGGGGGGGGGGGGGGGGGGGGGGGGGGGGGGGGGGGGGGGGGGGGGGGGGGGGGGGGGGGGGGGGGGGGGGGGGGGGGGGGGGGGGGGGGGGGGGGGGGGGGGGGGGGGGGGGGGGGGGGGGGGGGGGGGGGGGGGGGGGGGGGGGGGGGGGGGGGGGGGGDGGGGGGGGGGGEGGGGGFGGGGGGGGGGDGGGGGGGGGGGGGGGGGGGGFGFGGD<DGD?3C?FFFGFGGGFFFG
@M00200:205:000000000-AKKM3:1:1101:20968:2754 1:N:0:1
ACTGGGCATAAAGAGTTGCGTAGGTGGCATAGTAAGCAGGTAGTGAAAGCGTGGGGCTCAACCCCATATACATTATTTGAACTGCTAAGCTTGAGAACGAGAGAGGTAGATGGAATTTCCAGTGTAGGAGTGAAATCCGTAGATATTGGAAGGAACACCGATGGCGTAGGCAGTCTACTGGCTCGTTTCTGACACTAAGGCACGAAAGCGTGGGTAGCAAACGGGATTAGATACACCAGTA
+
GFGGGGGGGGGGGGGGGGGGGGGGGGGGGGGGGFFGGGGGGGGGGGGGGGGEGGGGGGGGFCGGGGGFFGGGGGGGFFGGGGGGGGGGFGGFGGGGGGGGGDGGGGGGGGGFGGGFFGGFFFFGGGFFGGGGGGGGDGCFFGGGE9FFAFGGGFGGGGGFE@FGGGEDFGGCGFFCGFGGGFFGECFFGFCDFGFGGCFF6DFGGCGGGGEEDGFFD6CE8DEDD3)/AF3@FF;CA=F:@
@M00200:205:000000000-AKKM3:1:1101:21552:2756 1:N:0:1
ACTGGGCTTAAAGGGAGCGTAGGCGGATAGTTTAGTCAGAGGTGAAAGCCCAGGGCTCAACCTTGGAATTGCCTTTGATACTGGCTATCTTGAGTATGGAAGAGGTATGTGGAACTCCGAGTGTAGAGGTGAAATTCGTAGATATTCGGAAGAACACCAGTGGCGAAGGCGACATACTGGTCCATTACTGACGCTGAGGCTCGAAAGCGTGGGGAGCAAACAGGATTAGATACCCTAGTA
+
GGGGGGGGGGGGGGGGGGGGGGGGGGGGGGGGGGGGGGGGGGGGGGGGGGGGGGGGGGGGGGGGGGGGGGGGGGGFFDGGGGGGGGGGGGGGGGGGGGGGGGGGGGGGGGGGGGGGGEFFGGGGGGGGGGCFGGGGGGGGGGGGGGGGGDGGGGGGGGGGGGGGDCEGGGGGGGGGGGGFGGGGGGGGGGGGGGDED5DE7FGGGGG4?5ECFG55AGGFGGGG6FGEFF?DFGGFFFFG
@M00200:205:000000000-AKKM3:1:1101:14137:2769 1:N:0:1
ACTGGGTATAAAGGGAGCGTAGGCGGATAGTTTAGTCAGAGGTGAAAGCCCAGGGCTCAACCTTGGAATTGCCTTTGATACTGGCTATCTTGAGTATGGAAGAGGTATGTGGAACTCCGAGTGTAGAGGTGAAATTCGTAGATATTCGGAAGAACACCAGTGGCGAAGGCGACATACTGGTCCATTACTGACGCTGAGGCTCGAAAGCGTGGGGAGCAAACAGGATTAGATACCCTCGTA
+
GGGGGGGGGGGGGGGGGGGGGGGGGGCFEGGGGGGGGGGGGGGGGGGGGEGGGGGGGGGGGGGGGGGGGGGGFGDGGGGGGGGGGFGGGGGGGGGGGGGGFGGGGGFFEFFGGGGGGGGGGGGGGGGGGGGGGGGGGGGGGGGGGGGGGGGDGGGGGGGGGGGGGGGGG?CCGGGGGGGGG9EGGFGGGGGFGG57:DFGFGGGGGDDGCCCEGEGDFGGGGGGDFG<F7?CB>CCFF)*
@M00200:205:000000000-AKKM3:1:1101:22521:2789 1:N:0:1
ATTGGGCTTAAAGGGCGCGTAGGCGGGCAGCCAAGTCCGGGGTGAAAGCCCCCGGCTCAACCGGGGAAGTGCCTTGGATACTGGCTGTCTTGAGGGAGGTAGGGGTCTGCGGAACTTCTGGTGGAGCGGTGAAATGCGTTGATATCAGAAGGAACGCCGGTGGCGAAAGCGGCGGACTGGATCTCTTCTGACGCTGAGGCGCGAAAGCTAGGGGAGCAAACGGGATTAGATACCCCTGTA
+
GGGGGGGGGGGGGGGGGGGGGGGGGGGGGGGGGGGGGGGGGGGGGGGGGGGGGGGGGGGGGGGGGGGGDFGGGGGGGGGGGGGGGGGGGGGGCFGGGGGCGGGGGGGGGGGGGGGGGGGGGGGGGGGGGGGGGGGGGGGGGGGGGGGGGGGGGGGGGGGGGGGGGGGGGGDGDGGGGGGGGGFGGFFGGGGGGGGGGGGGGGGGGGDFGGGDGGFGBFGGGGGGFGGD=B<FC<E3>>FG
@M00200:205:000000000-AKKM3:1:1101:6801:2858 1:N:0:1
ATTGGGTATAAAGGGTGCGTAGGTGGGCAGGTAAGTCAGTGGTGAAATCTCCGGGCTTAACTCGGAAACTGCCGTTGATACTATCTGTCTTGAATATCGTGGAGGTTAGCGGAATATGTCATGTAGCGGTGAAATGCTTAGATATGACATAGAACACCCATTGCGAAGGCAGCTAACTACACGATCATTGACACTGAGGCACGAAAGCGTGGGGAGCAAACAGGATTAGATACCCTCGTA
+
GGGGGGGGGGGGGGGGGGGGGGGGGGGGGGGGGGGGGGGGGGGGGGGGGGGGGGGGGGGGGGGGGGGGGGGGGGGGGGGGGGGGGGGGGGGGGGGGGGGGGGGGGGFGFGGGGGGGGGGGGGGGGGGGGGGGGGGGGGGGGGGGGGGGGGGGGGGGGGGGGGCGGGGGGGGGGGGGGGGGGGGGGGGGGGGGGGGGGC:CA9EGGGGGGGGGEGFGFGGGGGGG@GGFFFEGFF8C8B:C
@M00200:205:000000000-AKKM3:1:1101:24331:2913 1:N:0:1
ACTGGGTTTAAAGGGAGCGTAGGCGGATAGTTTAGTCAGAGGTGAAAGCCCAGGGCTCAACCTTGGAATTGCCTTTGATACTGGCTATCTTGAGTATGGAAGAGGTATGTGGAACTCCGAGTGTAGAGGTGAAATTCGTAGATATTCGGAAGAACACCAGTGGCGAAGGCGACATACTGGTCCATTACTGACGCTGAGGCTCGAAAGCGTGGGGAGCAAACAGGATTAGATACCCGTGTA
+
GCGGGGGGGGGGGGGGGGGGGGGGGGDFEGGGGGGGGGGGFGGGGGGGCC,@EGGGGGGGGGGGFGGGGGGGGGGGGGGGGGGGGGGGGGGGGGGDDGGAGGGGGGGGGGGGGGGGGGEDGGGGGGGGGGGGGGGGGGGGGGGGGFFGGGGGGGGGGGGFGFGGGGGGGGCCGGEEGGCFFGGGGGGGGGGGG>DGGFGGGGGGGGGCE=EFGGFGBGG6FGGGFGG3*39FGFCDBDAC
@M00200:205:000000000-AKKM3:1:1101:21600:2941 1:N:0:1
ATTGGGCTTAAAGGGAGCGTAGGCGGATAGTTTAGTCAGAGGTGAAAGCCCAGGGCTCAACCTTGGAATTGCCTTTGATACTGGCTATCTTGAGTATGGAAGAGGTATGTGGAACTCCGAGTGTAGAGGTGAAATTCGTAGATATTCGGAAGAACACCAGTGGCGAAGGCGACATACTGGTCCATTACTGACGCTGAGGCTCGAAAGCGTGGGGAGCAAACAGGATTAGATACCCTCGTA
+
GGGGGGGGGGGGGGGGGGGGGGGGGGGGGGGGGGGGGGGGGGGGGGGGGGGGGGGGGGGGGGGGGGGGGGGGGGGGGGGGGGGGGGGGGGGGGGGGFGGGGGGGGGGGGGGGGGGGGGGGGGGGGFGGGGGGGGGGGGGGGGGGGGGGGGGGGGGGGGGGGGGGGGGGGGGGGGGFDGGGGGGGGGGGFGGGGGGGGGGGGGGGGGGGGGGGGGFDFGGG4FFGFGGF4AEGGFDC5AFG
@M00200:205:000000000-AKKM3:1:1101:20136:2949 1:N:0:1
ATTGGGCTTAAAGGGAGCGTAGGCGGATAGTTTAGTCAGAGGTGAAAGCCCAGGGCTCAACCTTGGAATTGCCTTTGATACTGGCTATCTTGAGTATGGAAGAGGTATGTGGAACTCCGAGTGTAGAGGTGAAATTCGTAGATATTCGGAAGAACACCAGTGGCGAAGGCGACATACTGGTCCATTACTGACGCTGAGGCTCGAAAGCGTGGGGAGCAAACAGGATTAGATACCCTGGTA
+
GGGGGGGGGGGGGGGGGGGGGGGGGGGGGGGGGGGGGGGGGGGGGGGGGGGGGGGGGGGGGGGGGGGGGGGGGGGGGGGGGGGGGGGGGGGGGGGFFGGGGGFGGGGGFFGGGGGGGGFGGGGGGGGGGGGGGGGGGGGGGGGGGGFGGGGGGGGGGGFGGGGGGGGGGGGGGGGGGGGGGGGGGGGGGFGGGGGGGFGFF4CE>EC4CEGGGGFDEGGGGGGGFGGEFFEGGGFGFFF?
@M00200:205:000000000-AKKM3:1:1101:19809:2988 1:N:0:1
ACTGGGCTTAAAGGGCGCGTAGGCGGCCGATTAAGTCGGGGGTGAAAGCCTGTGGCTCAACCACAGAATTGCCTTCGATACTGGTTGGCTTGAGACCGGAAGAGGACAGCGGAACTGCGAGTGTAGAGGTGAAATTCGTAGATATTCGCAAGAACACCAGTGGCGAAGGCGGCTGTCTGGTCCGGTTCTGACGCGGAGGCGCGAAAGCGTGGGGAGCAAACAGGATTAGATACCCCTGTA
+
GGGGGGGGGGGGGGGGGGGGGGGGGGGGGGGGGGGGGGGGGGGGGGGGGGGGGGGGGGGGGGGGGGGGGGGGGGGGGGGGGGGGGGGGGGGGGGGGGGGGGGGGGGGGGGGGGGGGGGGGGGGFFGGGGGGGGGFGGGGGGGGGGGGGGGGGGGGGGGGCFCGGGGGGGGGEEGEFGGGFGGGGG8CEGGGFGD):CEGGGGCEEGCGCCGEGGEDDGGGGDDG?7:<FF):C@GG@FFD
@M00200:205:000000000-AKKM3:1:1101:13038:3001 1:N:0:1
ACTGGGTGTAAAGGGCGCGTAGGCGGCCGGATAAGTCGGGGGTGAAATCCTGTGGCTCAACCACAGGGCTGCCTCCGAGACTGTCGGGCTCGAGCACAGTAGAGGCAGGTGGAATTCCCGGTGTAGCGGTGGAATGCGTAGAGATCGGGAAGAACATCGGTGGCGAAGGCGGCCTGCTGGGCTGTTGCTGACGCTGAGGCGCGACAGCGTGGGGAGCAAACAGGATTAGATACCCGGGTA
+
GGGGGGGGGGGGGGGGGGGGGGGGGGGGGGGGGGGGGGGGGGGGGGGGGGGGGGGGGGGGGGGGGGGGGGGGGGGGGGGGGGGGGGGGGGGGGGGGGGGGGGGGGGGGGGGGGGGGGGGGGGGGGGGGGGGGGGGGGGGGGGGGGGGGGGGGGGGGGGGGGGGGGGGGGGGGGGGGGGGGGGFGGGGFGGGGGGGGGGGFGGGGGGDDGGGGGGFGFEFGGGEGFG><6FAGFCEDFFBE
@M00200:205:000000000-AKKM3:1:1101:16535:3027 1:N:0:1
ACTGGGCATAAAGGGAGCGTAGGCGGACATTTAAGTCAGGGGTGAAATCCCGGGGCTCAACCTCGGAATTGCCTTTGATACTGGGTGTCTTGAGTATGAGAGAGGTATGTGGAACTCCGAGTGTAGAGGTGAAATTCGTAGATATTCGGAAGAACACCAGTGGCGAAGGCGACATACTGGTCCATTACTGACGCTGAGGCTAGAAAGCGTGGGGAGCAAACAGGATTAGATACCCCGGTAAGA
+
GGGGGGGGGGGGGGGGGGGCGGGGGGGGGGGGGGGGGGGGGGGGGGGGGGGGGGGGGGGGFGGGGGGGGFFGGGGGGGGGGGGGGGGGGGGGGGFGGGGGGGGGGGGGGGGGGGGFGGGGG=FFGGGGGGGFFGFGGGGGGGGGGGGGGGGGGGGFEFGGCFGGGGGGGGGGGGGGGFGGGGGGGGGGDGGGGG4CEGGGG*AGCCCFGGGGGGFGFGGGGGGGDD>4@@<FGC67.0.5>4<
@M00200:205:000000000-AKKM3:1:1101:14228:3034 1:N:0:1
ACTGGGCATAAAGGGCTCGTAGGCGGTTTGTCGCGTCGGGAGTGAAAACGCCGTGCTTAACACGGCGCTTGCTTCCGATACGGGCAGACTAGAGGTATTCAGGGGAGAACGGAATTCCTGGTGTAGCGGTGAAATGCGCAGATATCAGGAGGAACACCGGTGGCGAAGGCGGTTCTCTGGGAATGACCTGACGCTGAGGAGCGAAAGTGTGGGGAGCGAACAGGATTAGATACCCTCGTA
+
GGGGGGGGGGGGGGGGGGGGGGGGGGGGGGGGGGGGGDDGCGGGGGGDFGGGGGGGGGGGCEGGGGGGD7=FFFGFGGGGGGGGGGG7FGGGGGGFEAFGGGGGGCCGGGGGGGGGGGFGGGGGGGGGGGGGGGGGGGGGGGGGFGFGGGCFGGGGGGGG=FGGGGDGFGGGG58+<CFGG8E>FFGGGGEGGGDGGGGCGCGGGCD:03CEGGEGFGGDC)AFFGGFFFFGCEG6@5>E
@M00200:205:000000000-AKKM3:1:1101:25348:3038 1:N:0:1
ATTGGGCATAAAGGGAGCGTAGGCGGATAGTTTAGTCAGAGGTGAAAGCCCAGGGCTCAACCTTGGAATTGCCTTTGATACTGGCTATCTTGAGTATGGAAGAGGTATGTGGAACTCCGAGTGTAGAGGTGAAATTCGTAGATATTCGGAAGAACACCAGTGGCGAAGGCGACATACTGGTCCATTACTGACGCTGAGGCTCGAAAGCGTGGGGAGCAAACAGGATTAGATACCCCAGTA
+
GGGGGGGGGGGGGGGGGGGGGGGGGGGGDGGFGGGGGFGGEGGGGGGGGGGGGGGGGGGGGGDFFGGGFGGGFGGGGGGGGFGGGFEFFGGGGFGGGGGCGGFGGFFFEGGGGGFGGFCEGGFGGD<DFGGGGGGGGGEGGGGGGGGGGGGGGGGGGEFGGGGGGGGGGGGG6CEFGGGGFG??FDFFGFGGGGGGGGGGCDEEGGGGGGGDGCADBCFGGGDF<C7;FFECCFGGBEFC
@M00200:205:000000000-AKKM3:1:1101:13095:3052 1:N:0:1
ATTGGGCATAAAGGGCGCGTAGGCGGCTTATCAAGTCAGGCGTGAAATTCCCGGGCTCAACCTGGGGGCTGCGCTTGATACTGATGAGCTTGAATGCGGGAGAGGATAGTGGAATTCCCAGTGTAGCGGTGAAATGCGTAGATATTGGGAGGAACACCGGTGGCGAAGGCGGTCCCCTGGGCTGGTACTGACGCTGAGGCGCGAGAGCGTGGGTAGCAAACGGGATTAGATACCCCTGTA
+
GGGGFGFGGFGGGGGGGGGGGGGGGGGGGGGGGGGGGGGGGGGGGGGGGGGGGEDGGGGGGGGGGGGGGEGGGGGGFGFGGGEGGGGGGGGGGGGGGGGGGGDGGGGGGGGEFGGGGFGGGEGGEFFGGGGGGGGGGGGGGGFGGGGGGGGGGGGGGGGGGGGGGGGGFGGGGGEGGGGGGGGGGGGGFFGGGGDGGCFGGGGGGEGGGGECGGFGFGEFGGEG2<CB@F<DF:@FFFFG
@M00200:205:000000000-AKKM3:1:1101:18522:3052 1:N:0:1
ACTGGGTTTAAAGGGAGCGTAGGCGGATAGTTTAGTCAGAGGTGAAAGCCCAGGGCTCAACCTTGGAATTGCCTTTGATACTGGCTATCTTGAGTATGGAAGAGGTATGTGGAACTCCGAGTGTAGAGGTGAAATTCGTAGATATTCGGAAGAACACCAGTGGCGAAGGCGACATACTGGTCCATTACTGACGCTGAGGCTCGAAAGCGTGGGGAGCAAACAGGATTAGATACCCTGGTA
+
GGGGGGFGGGGGGGGGGGGGGGGGGGGGGGGGGGGGGGGGGGGGGGGGGGGGGGGGGGGGGGGGGGGGGGGGGGGGGGGGGGGGFGGGGGGGGGFGGGGGGGGGGGGGGGGGGGGGGGGGGGGGGGGGGGGFGGGGGGGGGGGGGFGGGGGGGGGGGGGGGGFGCGGGGFGGEEGGGGGGGAFGGGGGGGGGGGGGGGGDGGDCCCDFGGGEGGFGFGCEGGGGFGGFFFEGGFFFFFFG
@M00200:205:000000000-AKKM3:1:1101:13091:3104 1:N:0:1
ATTGGGCTTAAAGGGCGCGTAGGCGGCCGATTAAGTCGGGGGTGAAAGCCTGTGGCTCAACCACAGAATTGCCTTCGATACTGGTTGGCTTGAGACCGGAAGAGGACAGCGGAACTGCGAGTGTAGAGGTGAAATTCGTAGATATTCGCAAGAACACCAGTGGCGAAGGCGGCTGTCTGGTCCGGTTCTGACGCTGAGGCGCGAAAGCGTGGGGAGCAAACAGGATTAGATACCCCAGTAAGA
+
GGGGGGGGGGGGGGGGGGGGGGGGGGGGGGGGGGGGGGGGGGGGGGGGGGGGGGGGGGGGGGGGGGGGGGGGGGGGGGGGGGGGGGGGGGGGGGGGGGGGGGGGGGGGGGGGGGGGGGGGGGGFGGGGGGGGGGGGGGGGGGGGGGGGGGGGGGGGCGGFGGGGGGGGGGGDGDGGGGGFGGGGGGGGGGGGGDDEECFGGDGGGGDFE5CGDGFGEGGGGGGC0F*5FF2FFAFCE7@FGFF
@M00200:205:000000000-AKKM3:1:1101:10829:3124 1:N:0:1
ACTGGGTTTAAAGGGAGCGTAGGCGGACATTTAAGTCAGGGGTGAAATCCCGGGGCTCAACCTCGGAATTGCCTTTGATACTGGGTGTCTTGAGTATGAGAGAGGTGTGTGGAACTCCGAGTGTAGAGGTGAAATTCGTAGATATTCGGAAGAACACCAGTGGCGAAGGCGACACACTGGCTCATTACTGACGCTGAGGCTCGAAAGCGTGGGGAGCAAACAGGATTAGATACCCCAGTA
+
GGGGGGGGGGGGGGGGGGGGGGGGGGGGGGGGGGGGGGGGGGGGGGGGFGGGGGGGGGGGGGGGGGGGGGGGGGFGGGGGGGGGGGGGGGGGGGGGGGGGGGGGGGGGGGGGGGGGGGGGGFGFEGGGGGGGGGGGGGGGGGGGDFGGGGGGGGFGFCGGFGGDGEGDEGGGGGGGGGFDFGFFGGGGGGFFGGDEGFG=FFGGFGGGGGGEGGFDEGDEGGGGB*:<?BFGFGGGFEFG
@M00200:205:000000000-AKKM3:1:1101:11142:3127 1:N:0:1
ATTGGGTTTAAAGGGCGCGTAGGCGGGCCGCCCAGTCAGGGGTGAAAGCTCCCGGCCCAACCGGGAAAGTGCCCCTGATACTGGCGGCCTCGAGGGAGGTAGGGGTCCGCGGAACTTCCGGTGGAGCGGTGAAATGCGTAGATATCGGAAGGAACGCCGGTGGCGAAAGCGGCGGACTGGACCTCTTCTGACGCTGAGGCGCGAAAGCAAGGGGAGCAAACGGGATTAGATAACCGAGTA
+
FGGGGGFFGGGGGGGGGGGGGGGGGGDGCGGGGGGGF<FFGGGGGGGGGDGFGGGEFGGGGGGEFEECFEFGGF7DFEAFGGGGGGGDGGGGGGGGGGGCGGGGGFFEG7FEGGDGFGCFGGGCCGGGGGGFGGGGGGGGGGDGGC:FCEEGGGGGGGGGGGGGGGGEGGGGGGG5?CGGFGGGDGGCF:?:ECDEEGGFGGCCCEG<+<CCEEFG>=GF:DGG:573F74>+,8/0))2
@M00200:205:000000000-AKKM3:1:1101:18537:3138 1:N:0:1
ACTGGGTTTAAAGGGAGCGTAGGCGGATAGTTTAGTCAGAGGTGAAAGCCCAGGGCTCAACCTTGGAATTGCCTTTGATACTGGCTATCTTGAGTATGGAAGAGGTATGTGGAACTCCGAGTGTAGAGGTGAAATTCGTAGATATTCGGAAGAACACCAGTGGCGAAGGCGACATACTGGTCCATTACTGACGCTGAGGCTCGAAAGCGTGGGGAGCAAACAGGATTAGATACCCCAGTA
+
GAGGGGGGGGGGGGGGGGGGGGGGGGGGCEEGGGGGGGGGGGGGGGGGGCGGGGGGGGGGGGGGGGGFGGGGGGGGGGGGGGGGGGEDECGGFEAEGGGGDDFGFGFGGGGGGGGDAFGEGGGG;?DGGFFGGGGFFGGGFGGCFGGGGGGEGGGGGGGD<AFGCEEF>8:B>CGGC9DC9EGGDF>EFGGGEC9EDDGC599EGGGGDECEG55>>FEGGC6C0<FEFAEDCGGGFFFG
@M00200:205:000000000-AKKM3:1:1101:18932:3142 1:N:0:1
ATTGGGCATAAAGGGAGCGTAGGCGGATAGTTTAGTCAGAGGTGAAAGCCCAGGGCTCAACCTTGGAATTGCCTTTGATACTGGCTATCTTGAGTATGGAAGAGGTATGTGGAACTCCGAGTGTAGAGGTGAAATTCGTAGATATTCGGAAGAACACCAGTGGCGAAGGCGACATACTGGTCCATTACTGACGCTGAGGCTCGAAAGCGTGGGGAGCAAACAGGATTAGATACCCCTGTA
+
GGGGGGGGGGGGGGGGGGGGGGGGGGGGGGGGGGGGGGGGGGGGGGGGGGGGGGGGGGGGGGGGGGGGGGGGGGGGGGGGGGGGGGGGGGGGGGGGGGGGGGGGGGGGGGGGGGGGGGGGGGGGGGGGGGGGGGGGGGGGFDGEGGGGGGGGGGGGGGGGGGGDGGGGGGGGGGGGGGGGGGG9DFGGGGGGGGGGG>FGGGGGFGCFE=CFGGFGEGGGFCGGFGGFFFFDFFGFFFFG
@M00200:205:000000000-AKKM3:1:1101:25109:3146 1:N:0:1
ATTGGGCATAAAGGGCGTGTAGGCGGTCCGCTAAGTCTGATGTGAAAGCCCGGGGCTCACCCCCGGAAGGGCATTGGAAACTGGCGGACTCGAGTCCCGGAGAGGAGGGTGGAATTCCTGGTGTAGCGGTGAAATGCGTAGATATCAGGAGGAACACCGGTGGCGAAGGCGGCCCTCTGGACGGTGACTGACGCTGAGACGCGAAAGCGTGGGGAGCAAACAGGATTAGATACCCTCGTA
+
GGGGGGGGGGGGGGGGGGGGGGGGGGGGGGGGGGGGGGGGGGGGGGGGGGGGGGGGGGGGGGGGGGGGGGGGGGGGGGGGGGGGGGGGGGGGGGGGGGGGGGGGGGGGGGGGGGGGGGGGGGGGGGGGGGGGGGGGGGGGGGGGFGGGGGD>FGGGGGGGGGGGGGGGGGGGGGGGGGGGGGGCGGGGGGGGGGGGGGGGGGGGGGGGGGGGGGEGDGGGGF8FFGGF=9>FGFGG3>:E
@M00200:205:000000000-AKKM3:1:1101:19213:3183 1:N:0:1
ACTGGGTATAAAGGGAGCGTAGGCGGATAGTTTAGTCAGAGGTGAAAGCCCAGGGCTCAACCTTGGAATTGCCTTTGATACTGGCTATCTTGAGTACGGAAGAGGTATGTGGAACTCCGAGTGTAGAGGTGAAATTCGTAGATATTCGGAAGAACACCAGTGGCGAAGGCGACATACTGGTCCATTACTGACGCTGAGGCGCGAAAGCGTGGGGAGCAAACAGGATTAGATACCCCCGTA
+
FGGGGFFFGGGGFGGFGGGGGGGGGGEGGGGGGGGGGDGFGFGGGGGFGGGGFGGGGGGGGGGGGGGGGFGGGGGGGGGGGGGGGGGFGFGGGGGG9FGGGGGFGFFGGGGGCGDGGGGGGGGFCF9FFGGFGGGEFFGFFGGGGFGGGGDGGGGFF:@FGGFGEGGGGG7@CCBFGGGFFGGFCFGGGGGGGDGGGGFC*;EGECDGGGGDGCD55FEGG<CC@DF7?FACG:CDE5>E
@M00200:205:000000000-AKKM3:1:1101:11841:3190 1:N:0:1
ATTGGGCATAAAGAGCTCGTAGGCGGTTTGTCGCGTCTGCCGTGAAAGTCCGGGGCTCAACTCCGGATCTGCGGTGGGTACGGGCAGACTAGAGTGATGTAGGGGAGACTGGAATTCCTGGTGTAGCGGTGAAATGCGCAGATATCAGGAGGAACACCGATGGCGAAGGCAGGTCTCTGGGCATTAACTGACGCTGAGGAGCGAAAGCATGGGGAGCGAACAGGATTAGATACCCTGGTA
+
GGGGGFGGGGGFGGGGGGGGGGGGGGGGGGGGGGGGGGGGGGGDGGGFGGGGGGGGGGFFGGGGGGCGGGGGFFGGGGGGGGGGGGGGGGGGGGGFGGGGGGGGDGGGGCC8FGCGGGGGGG@DFFGGGGEDFFFFGEGGG>FGGGCFGGGGDFGFGGG>FED>CEGECFGGG>C9FGGGGGGGFGCDC7AFEG<EEGCA*9>CGDDGGGFGGGDC:EECC5C*(9>>FFBGCEEG:)9C
@M00200:205:000000000-AKKM3:1:1101:11218:3226 1:N:0:1
ACTGGGTTTAAAGGGCGCGTAGGCGGGCGAGCAAGTCCGGGGTGAAATCTTTCGGCTTAACCGGAAAAGTGCCTTGGATACTGCTTGTCTCGAGGGAGGTAGGGGTCGATGGAACTTCTGGTGGAGCGGTGAAATGCGTTGATATCAGAAGGAACGCCGGTGGCGAAAGCGATCGACTGGACCTCTTCTGACGCTGAGGCGCGAAAGCCAGGGGAGCGAACGGGATTAGATACCCGTGTA
+
GGGGGGGGGGGGGGGEGGGGGGGGGGGGGGGGGGGGGGGEGGGGGGGCFGGDFGGGGEGGGGD:FGGGGGGGCFGGGGGGGGGGGEEFGGGGGGGGEGGGGGGEEGE:FFFGGGFGCCGGGGGDGGGGGGGGGGGGGDGGGGGGGGGFFGCFEGGGGGGGG7FGGGGGFGGCGCEEGE88CEGEGG7CCFGGGCDCECGGDGGGGEGC::EGD5:<5>EGGDGGFGGBFFFGGGGGDFFF
@M00200:205:000000000-AKKM3:1:1101:9606:3246 1:N:0:1
ACTGGGTGTAAAGGGCGCGCAGGCGGCTACGTAAGTCCGGCGTGAAATCCCACGGCTCAACTGTGGAATTGCGTCGGATACTGCGTTGGCTTGAGGACGGTAGAGGCTTCTGGAACTAGCGGTGTAGCGGTGAAATGCGCAGATATCGCTAGGAACGCCGGTGGCGAAGGCGGGAGGCTGGGCCGATCCTGACGCTGAGGCGCGAAAGCTAGGGGAGCGAACCGGATTAGATCACCTGGTA
+
GGGGGGGGGGGGGGGGGGGGGGGGGGGGGGGGGGGGGGGGGGGGGGGGGGGGGGGGGGGGGGGGGGGGGGGGGGGGGGGGGGGGGGGGGGGGDFGGFGGGGGGFGGGGGGGGFFFGGGGGGGGGGGCGGGEEEGGGGGDGGGGGGGGDGGGEGGEFGGGGGGGD@CCEG7FGGGGGGDFGGCFFGEECGFDEGGGC58FGGCEGGE3>:79EFGFC>>GEDGED>7<:@6.*+,29?FF77
@M00200:205:000000000-AKKM3:1:1101:22247:3263 1:N:0:1
ACTGGGCTTAAAGGGCTCGTAGGCGGTTTGTCGCGTCGGGAGTGAAAACCAGGTGCTTAACACCTGGCTTGCTTTCGATACGGGCAGACTAGAGGTATGCAGGGGAGAACGGAATTCCTGGTGTAGCGGTGAAATGCGCAGATATCAGGAGGAACACCGGTGGCGAAGGCGGTTCTCTGGGCATGACCTGACGCTGAGGAGCGAAAGTGTGGGGAGCGAACAGGATTAGATACCCGAGTAAGA
+
GGGGGGGGGGGGGGGGGGGGGGGGGGGGGGGGGGGGGGGGGGGGGGGGGGGGGGGGGGGGGFGGGGGGGGGGGGGGGGGGGGGGGGGGGGGFGGGGGGGGGGGGGGGGGGGGGGGGGGGGGGGFFFFGGGGGGGGGAFGGGGGGCFGGGGGGGGGG@FGGGGGGGGGGGGGGGGGGGGGGGGGGGGGGGGGGGGDGGGGGGGGGGGGFF?FGGE>GFEGE<DGGFDF2=B9F9<C77@FGF><
@M00200:205:000000000-AKKM3:1:1101:16464:3280 1:N:0:1
ACTGGGCTTAAAGGGAGCGTAGGCGGATAGTTTAGTCAGAGGTGAAAGCCCAGGGCTCAACCTTGGAATTGCCTTTGATACTGGCTATCTTGAGTATGGAAGAGGTATGTGGAACTCCGAGTGTAGAGGTGAAATTCGTAGATATTCGGAAGAACACCAGTGGCGAAGGCGACATACTGGTCCATTACTGACGCTGAGGCTCGAAAGCGTGGGGAGCAAACAGGATTAGATACCCCTGTA
+
GGGGGGGGGGGGGGGGGGGGGGGGGGGGGGGGGGGGGGGGGGGGGGGGGGGGGGGGGGGGGGGGGGGGGGGGGGGGGGGGGGGGGGGGGGGGGGGGGGGGGGGGGGGGGGGGGGGGGGGGGFFFFFGGGGGGGGGGGGGFGGGGGGGGGGGGGGGGGGGGFFGGGGGGGGGEGGDGFGFCGGGGGGCFFCFGGGDG>EC=CGGGGGDFGGEGGGEG35CGGGGGDCCEFFFGGCCFFFF?
@M00200:205:000000000-AKKM3:1:1101:10375:3323 1:N:0:1
ATTGGGCTTAAAGGGTGCGTAGGCGGCTTATTAAGTCAGGGGTGAAAGACGGTGGCTCAACCATCGCAGTGCCTTTGATACTGATGAGCTTGAATATACTAGAGGTAGGCGGAATGTGACAAGTAGCGGTGAAATGCATAGATATGTCACAGAACACCGATTGCGAAGGCAGCTTACTATGGTATTATTGACGCTGAGGCACGAAAGCGTGGGGATCAAACAGGATTAGATACCCTTGTA
+
GGGGGGGGGGGGGGGGGGGGGGGGGGGGGGGGGGGGGGGGGGGGGGGGGGGGGGGGGGGGGGGGGGGGGGGGGGGGGGGGGGGGGGGGGDGGGGGGGGGGGGGGGGGGGGGGGGGGGGGGCEFDGGGGGGGGGGGGGGGGGGGGGGGFGGGGGGGGGGGGGGGFGGGGGGGGGGGGGGGGGGGGGFGG78EGDGGGGGGFGGEGDGGFDEEGGEFGFGGGGGGG<CCEFF37CGCF5@FF
@M00200:205:000000000-AKKM3:1:1101:10982:3336 1:N:0:1
ATTGGGTGTAAAGGGAGCGTAGGCGGACATTTAAGTCAGGGGTGAAATCCCGGGGCTCAACCTCGGAATTGCCTTTGATACTGGGTGTCTTGAGTATGAGAGAGGTGTGTGGAACTCCGAGTGTAGAGGTGAAATTCGTAGATATTCGGAAGAACACCAGTGGCGAAGGCGACACACTGGCTCATTACTGACGCTGAGGCTCGAAAGCGTGGGGAGCAAACAGGATTAGATACCCTCGTA
+
GGGGGGGFGGGGGGGGGGGGGGGGEGGGGGGGGGGGGGGGGGGGGGGGGGGGGGGGEGGGGGGGGGGGGGGGGFGGGGGGGGGGGEFGGGGGGGGGGGGGGGGGGGGGGGFGFGFFFFGGGFGGGGGGFEECDGGGGGGGGGGGGGGGGGGGGFGDAFCFCFG7CFEEGGGGDGEFEGGGGG?F9?CFG>?FEC<CEDFEG4*CCE3CECGGGD5C5=EGFFF4<CF44=):9<<*)085
@M00200:205:000000000-AKKM3:1:1101:11398:3342 1:N:0:1
ACTGGGTTTAAAGGGAGCGTAGGCGGACATTTAAGTCAGGGGTGAAATCCCGGGGCTCAACCTCGGAATTGCCTTTGATACTGGGTGTCTTGAGTATGAGAGAGGTGTGTGGAACTCCGAGTGTAGAGGTGAAATTCGTAGATATTCGGAAGAACACCAGTGGCGAAGGCGACACACTGGCTCATTACTGACGCTGAGGCTCGAAAGCGTGGGGAGCAAACAGGATTAGATACCCGTGTA
+
GGGGGGGGGGGGGGGFGGGGGGGGGGGGGGGGGGGGGFGGGGGGGGGGGGGGGGGGGGGGGGGGGGGGGGGGGGGGGGGGGGGGGGGGGGGGGGGGGGGDGGGGGGGGGGGGGGGGGGGGGGGGGGGGGGGGGGGGFGGGGGGGGGGGGCGGGGGGGEGGGGGGGGGGGGGGGGGGGGGGGGGGGGGGGGGGGGGGGGGGDFGGGGGGGEGGGGEGFGGGGGGGFGGDFFBGCFGD>BFG
@M00200:205:000000000-AKKM3:1:1101:16580:3344 1:N:0:1
ACTGGGTTTAAAGGGCGCGTAGGCGGGCGATCAAGTCAGGGGTGAAATCTTTCGGCTCAACCGGAAAACAGCCCCTGATACTGATTGTCTTGAGCGAGGTAGGGGCATGTGGAACTTCCGGTGGAGCGGTGAAATGCGTTGATATCGGAAGGAACTCCGGTGGCGAAAGCGACGTGCTGGACCTCTTCTGACGCTGAGGCGCGAAAGCTAGGGGAGCAAACGGGATTAGATACCCCAGTA
+
GGGGGGGGGGGGGGGGGGGGGGGGGGGGGGGGGGGGGGFGGGGGGGGGGGGGGGGGGGGGGGGGGGGGGGFGFGGGGGGGGGGGBFFGGFGGGGGGDGGGGGGGGGGGGGGGGGGGGGGGGGGGGGGGGGGGGGFGFGCGFGGGFGGGGGGGGGGGGGGDGDGGGGGGGGEGGGBCGFGGGGGFGGGFFFGGCEDE5CCFDGGGEGGGD9FGGGFGFGGFG3=DBGC??F<FG<CFDFFG
@M00200:205:000000000-AKKM3:1:1101:6938:3346 1:N:0:1
ACTGGGCGTAAAGGGAGCGTAGGCGGATAGTTTAGTCAGAGGTGAAAGCCCAGGGCTCAACCTTGGAATTGCCTTTGATACTGGCTATCTTGAGTATGGAAGAGGTATGTGGAACTCCGAGTGTAGAGGTGAAATTCGTAGATATTCGGAAGAACACCAGTGGCGAAGGCGACATACTGGTCCATTACTGACGCTGAGGCTCGAAAGCGTGGGGAGCAAACAGGATTAGATACCCTTGTA
+
GGGGGGGGGGGGFGGGGGGGGGGGGGGGGGFGGGGGGGGGGGGGGGGGGGGGGGGGGF<FGGGGGGGGGGGGGGGGEGGFFGGGGGGGGGGGFGGGFGGGFDFGGGGGGGGGG9FF<EFGGFGGGGGGGGGGFGGGGGFGGGGGGGGGGGGGGGGGGGGGGEFGGGGGGCFDECEGGG9CFGG?9FCFGGGFG*/=EGGGGGEEGGDGGCEGGGBGEGG+8DD41*17A+6:FFC6AA=C
@M00200:205:000000000-AKKM3:1:1101:9517:3350 1:N:0:1
ATTGGGCTTAAAGGGCGCGTAGGCGGCCACCGCAAGTCAATTGTGAAATCTCCGGGCTTAACTCGGAAAGGTCAACTGATACTGCGGGGCTAGAGTGCGGAAGGGGCAACTGGAATTCTCGGTGTAGCGGTGAAATGCGTAGATATCGAGAGGAACACCTGCGGCGAAGGCGGGTTGCTGGGCCGACACTGACGCTGAGGCGCGAACGCTAGGGGAGCGAACGGGATTAGATACCCCAGTA
+
FDFGGGGGGFGGGGGGEGGEDEGFGGGGGGGEGGGGGGGGGCFAFEFAFGGGFG7CEGGGGGGGGGGGGGGGGCECEFGGGGGFCFGGGGG8FFGGFFEFE@BBGGGEGGGGGGGGGGGGGGFGG9CFDGFGGGGGFGGGGEFGGGGG:FFGGGGGFGGGGGGGG>:CEEGGGGGCG5?CEEGDEEGEEGFFEEGDG>F=E3EGGG)9;5CEGCDD>EDECCGG<5>:49:F@C+C))0<7
@M00200:205:000000000-AKKM3:1:1101:22687:3379 1:N:0:1
ACTGGGTTTAAAGGGCGCGTAGGTGGCCCGTTAAGTGGCTGGTGAAATCCCGGGGCTCAACTCCGGGGCTGCCGGTCAGACTGGCGAGCTAGAGCACGGTAGGGGCAGATGGAATTCCCGGTGTAGCGGTGGAATGCGTAGAGATCGGGAAGAATACCAGTGGCGAAGGCGTTCTGCTGGGCCGTTGCTGACACTGAGGCGCGACAGCGTGGGGAGCAAACAGGATTAGATACCCGTGTA
+
FGGGGGGGGGGGGGGGGGGGGGGEGGGGGCFFGGGG<FEFGGGGGGGGGG<FGGGGGGGGGGGG7E=@FGGGGE@ECFFGGGGDFDEEDGGGGGAFGGGGFDGGGGGE@DFGGGGGFGFBGEGGFGGGGGGDGGGCFGGGGG;FGGCC>CFGFGCDGFGGGFFGGGGGGGGG*=FFGGGGGGGGGGGGGGGGFGFGGGGFEDEGGGGGGGGEGEEGEFGGFGFG:CGFFFBFGGGD3;FF
@M00200:205:000000000-AKKM3:1:1101:7157:3396 1:N:0:1
ACTGGGTTTAAAGGGCTCGTAGGCGGTTTGTCGCGTCGGGAGTGAAAACCAGGTGCTTAACACCTGGCTTGCTTTCGATACGGGCAGACTGGAGGTATGCAGGGGAGAACGGAATTCCTGGTGTAGCGGTGAAATGCGCAGATATCAGGAGGAACACCGGTGGCGAAGGCGGTTCTCTGGGCATTACCTGACGCTGAGGAGCGAAAGTGTGGGGAGCGAACAGGATTAGATACCCTTGTA
+
GGGGGGGGGGGGG9CGE@GGGGGG:F@@6FF<C@FGGGGD:FGGGGGF<CEGGGGGGGGGGCG7<F<FFCCGF9FFGGGGGFE+F@FBFGFGGG+B=EF,ADCFGCGGGFGGGGGGFGGGGGGGGGGGGGGGGFDFGGGGGGGGGGGGGGGGGGGGGGE*C<:DEEGDGGCE1CEFGGGFGC**CFGGGGGGGGGGGGC+5DGGGGGDF:FGGCEGFDCEGDGG?FC?F=BGGGG955FC
@M00200:205:000000000-AKKM3:1:1101:14305:3407 1:N:0:1
ATTGGGTGTAAAGGGAGCGTAGGCGGATAGTTTAGTCAGAGGTGAAAGCCCAGGGCTCAACCTTGGAATTGCCTTTGATACTGGCTATCTTGAGTATGGAAGAGGTATGTGGAACTCCGAGTGTAGAGGTGAAATTCGTAGATATTCGGAAGAACACCAGTGGCGAAGGCGACATACTGGTCCATTACTGACGCTGAGGCTCGAAAGCGTGGGGAGCAAACAGGATTAGATACCCCCGTA
+
GGGGGGGGGGGGGGGGCGGGGGGGGGGGEFGGGGGGGGGGGGGGGGGGGGGGGGGGGGGGGGGGGGGGGGGGGGGGFFGGGGGGGGGGGGGGGGDGGGGGGGGGGFGGGGGGGGGGGGGGGGGFGGGGGGGGGGGEGGGGGGGGGFEGC:CGGGGGGG7>FGFC7>EFCFGGDGGGGGGGGGGCFGGGGDFGDEGGGG>E>FGDGGDGGGGGDGEGFGGFGGGC(CFFFFFFCFGGDEFC
@M00200:205:000000000-AKKM3:1:1101:23818:3435 1:N:0:1
ACTGGGCTTAAAGGGAGCGTAGGCGGATAGTTTAGTCAGAGGTGAAAGCCCAGGGCTCAACCTTGGAATTGCCTTTGATACTGGCTATCTTGAGTATGGAAGAGGTATGTGGAACTCCGAGTGTAGAGGTGAAATTCGTAGATATTCGGAAGAACACCAGTGGCGAAGGCGACATACTGGTCCATTACTGACGCTGAGGCTCGAAAGCGTGGGGAGCAAACAGGATTAGATACCCCGGTA
+
GGGGGGGGGGGGGGGGGGGGGGGGGGGGGGGGGGGGGGGGGGGGGGGGGGGGGGGGGGGGGGGGGGGGGGGGGGGGGGGFGGGGGGGGGGGGGGGGGGGGGGGGGGGGGGGGGGGGGGGGGGGGGGGGGGGGGGGGGGGGGEGFGGGGGGGGGGGGGGGFGGGGGGGGGGGGGGGCFDGGGGGGGGGGGGGD89DEE>D5FFE8DEDGEGGGGGEGFGGGGGGDDGGFFFEGGFGGAEFD
@M00200:205:000000000-AKKM3:1:1101:7611:3460 1:N:0:1
ACTGGGCTTAAAGGGCGCGTAGGCGGTCGGTGTAAGTCCCGTGTGAAATCCCTCGGCTCAACTGAGGAACTGCACGGGAAACTGCCCGGCTTGAGTTCGGGAGAGGGAAGCGGAATTCCGGGTGTAGCGGTGAAATGCGTAGATATCCGGAGGAACACCGGTGGCGAAGGCGGCTTCCTGGACCGACACTGACGCTGAGGCGCGAAAGCTAGGGGCGCAAACGGGATCACATACCCCAGTA
+
GGGCFGGGGGGGGGGGCFEGGGGGGGGGGGGCGGGGGFGGEF@FGGGGFFGDFGGGEGG<C=A<ACF8EEFGFGGGED@FFDFFGGGGGGGG7?FGGGGGG@E@F+F=D7FGDGGFAFFFECCEFG=FGGF>F<>ADGGGGGGGD,@CFDCD*>3><FFF@F<8B:CE7CC7BE7CF:CCD>CCC8C8:CCGGGDEE*;5ACEE5C)9;?FEFG))85C*9>59(7C(.54:0<CFFF57*
@M00200:205:000000000-AKKM3:1:1101:11481:3463 1:N:0:1
ACTGGGTATAAAGGGAGCGTAGGCGGACATTTAAGTCAGGGGTGAAATCCCGGGGCTCAACCTCGGAATTGCCTTTGATACTGGGTGTCTTGAGTATGAGAGAGGTGTGTGGAACTCCGAGTGTAGAGGTGAAATTCGTAGATATTCGGAAGAACACCAGTGGCGAAGGCGACACACTGGCTCATTACTGACGCTGAGGCTCGAAAGCGTGGGGAGCAAACAGGATTAGATACCCGCGTA
+
GGGGGGGGGGGGGGGGGGGGGGGGGGGGGGGGGGGGGGGGGGGGGGGGGGGGGGGGGGGGGGGGGGGGGGGGGGGGGGGGGGGGGGGGGGGGGGGGGGGGGGGGGGGGGGGGGGGGGGGGGGGGGGGGGGGGGGGGGGGGGGGGGGGGGDGGGGGGGGGGGGGGGGGGGGGGGGGGGGGFGGGGGGGGGGDGGGGGGGGGGGGGFCDFGGEGGGDGFGCCDFFFFGDFFFFGGFGGFFE5
@M00200:205:000000000-AKKM3:1:1101:19456:3487 1:N:0:1
ACTGGGTATAAAGCGAGCGCAGGTGGTTTAATAAGTCTGATGTAAAAGGCAGTGGCTCAACCATTGTGTGCATTGGAAACTGTTAGACTTGAGTGCAGTAGAGGAGAGTGGAATTCCATGTGTAGCGGTGAAATGCGTAGATATATGGAGGAACACCGGTGGCGAAAGCGGCTCTCTGGACTGTAACTGACACTGAGGCTCGAAAGCGTGGGTAGCAAACAGGATTAGATACCCCAGTA
+
GGGGGGGGGGGGGGGGGGGGGGGGGGGGGGGGGGGGGGGGGGGGGFGGGGGGGGGGGGGGGGGGGGGGGGGGGGGGGGGGGGGGGGGGGGGGFGGGGGGGGGGGGGGGGGFGGGGGGGFGGGGGGGGGFGGGFCFGGFD8FFFAFGGGGGGGGGGGGGGGGGGGGGEGGGGGCGFFGFFCGGGGGGGGGGFGFFCFGCGGGCGG5CGGGGGGGFDGFGCFGGEFEFD<:C?7?CFGFFF
@M00200:205:000000000-AKKM3:1:1101:14252:3516 1:N:0:1
ATTGGGTTTAAAGGGAGCGTAGGCGGATAGTTTAGTCAGAGGTGAAAGCCCAGGGCTCAACCTTGGAATTGCCTTTGATACTGGCTATCTTGAGTATGGAAGAGGTATGTGGAACTCCGAGTGTAGAGGTGAAATTCGTAGATATTCGGAAGAACACCAGTGGCGAAGGCGACATACTGGTCCATTACTGACGCTGAGGCTCGAAAGCGTGGGGAGCAAACAGGATTAGATACCCGCGTA
+
GGGGGGGGGGGGGGGGGGGGGGGGGGGGGGGGGGGGGGGGGGGGGGGGGGGGGGGGGGGGGGGGGGGGGGGGGGGGGGGGGGGGGGGGGGGGGGGGGGGGGGGGGGGGGGGGGGGGGGGGGGFFGGGGGGGGGGGGGGGGGGGGGGGGGGGGGGGGGGGGGFGGGGGGGGGGGGGGGGGGGGGGGFFGGGGGGGGGGGGGFGGGGGGFCEEFEDFGFG6@<FGGFGC@FFEGGGGGEEDG
@M00200:205:000000000-AKKM3:1:1101:18358:3535 1:N:0:1
ACTGGGTGTAAAGGGTGCGTAGGCGGTCTGCTAAGTCAGGTGTGAAATCCCCCGGCTCAACCGGGGAACAGCGCTTGAAACTCGCGGACTGGAGTGAGGCAGGGGTGTGCGGAACTTCCAGTGGAGCGGTGAAATGTGTAGATATTGGAAGGAACGCCGGCGGCGAAAGCGGCACACTGGGCCTTGTCTGACGCTGAGGCACGAAAGCTAGGGGAGTGAACGGGATTAGATACCCTCGTA
+
GGFGGGGGGGGGGGGGGGGGGGGGGGGGGGGGGGGGGGGGGGGGGGGGGGGGGGGGGGGGGGGGGGGGGGGGGGGGGGGGGEGGGGGGGGGGGGGGGGGGGGGGGGGGGGGGGGGGGGGGGGGGGGGGGGGGGGGGGGGGGGGGGGGGGGGGGGGGGGGGDGGGGGGGGGGGGGGFCFFGGGGGDFFGDFEGEGDGGGGGGGGGGGDGGGGGGGFG@CC@FGGG6C4>FF2CFCFF>D@C
@M00200:205:000000000-AKKM3:1:1101:6298:3547 1:N:0:1
ATTGGGCTTAAAGGGCGCGTAGGCGGGAGGCCAAGTCGGTCGTGAAATCCTCGGGCTCAACCCGAGGGGGTCGGCCGAAACTGGTTTTCTTGAGGGGCGCAGAGGAGCCTGGAATTCCCGGTGTAGCGGTGAAATGTGTAGAGATCGGGAGGAACACCGGTGGCGAAGGCGGGGCTCTGGGCGCACCCTGACGCTGAGGCGCGAAGGCGTGGGGAGCAAACGGGATTAGATACCCGAGTAAG
+
GGGGGGGGGGGGGGGGGGGGGGGGGGGGGGGGGGGGGGGGGGGGGGGGFGGGGGGGGGGGGGGGGGGGGGFGGGGGGGGGGFGGGGGGGFGGDGGGGGGGGGGGGGEGGGGGGGGGDGGFGFGGGGGGGGGGFGGGGGGGGGFFGFGGGECGFGGGGGGGGGGEEEECG8EGGGEE/+:CGGCEEGG8*76AEDGGGGGGGGG:>ED<GEGGGE@GFFE+4<EG?CG2=F>>+<@D>55CC6
@M00200:205:000000000-AKKM3:1:1101:25524:3554 1:N:0:1
ACTGGGTATAAAGGGCGCGTAGGCGGCCTCCGCAAGTCAATTGTGAAATCTCCGGGCTTAACTCGGAAAGGTCAACTGATACTGCGGGGCTAGAGTGCGGAAGGGGCAACTGGAATTCTCGGTGTAGCGGTGAAATGCGTAGATATCGAGAGGAACACCTGCGGCGAAGGCGGGTTGCTGGGCCGACACTGACGCTGAGGCGCGAAAGCCAGGGGAGCGAACGGGATTAGATACCCCAGTA
+
GGGGGGGGGGGGGGGGGGGGGGGGGGGGGGGGGGGGGGGGGGGGGGGGGGGGGGGGGGGGGGGGGGGGGGGGGGGGGGGGGGGGGGGGGGGGGGGGGGGGGGGGGGGGGGGGGGGGGGGGGGGGGGGGGGGGGGGGGGGGGGGGGGGGGGGGGGGGGGGGGGGGGGGGGGGGGGGGGGGGGGGGDDGGGGGGGGGGEGGGGGGGGGCDGGGGGE@DFGGGGGGGFGDFFFFGGFCFFEDF0
@M00200:205:000000000-AKKM3:1:1101:14573:3554 1:N:0:1
ACTGGGCGTAAAGGGAGCGTAGGCGGACATTTAAGTCAGGGGTGAAATCCCGGGGCTCAACCTCGGAATTGCCTTTGATACTGGGTGTCTTGAGTATGAGAGAGGTGTGTGGAACTCCGAGTGTAGAGGTGAAATTCGTAGATATTCGGAAGAACACCAGTGGCGAAGGCGACACACTGGCTCATTACTGACGCTGAGGCTCGAAAGCGTGGGGAGCAAACAGGATTAGATACCCGTGTAAGCT
+
GGGGGGGGGGGGGGGGGGGGGGGGGGGGGFGGGGGGGGGGGGGGGGGGGGGGGGGGGGGGGGGGGGGGGGGGGGGGGGGGGGGGGG>FGGGGGGGGGGGGGGFFGGGGGGGGGGGGGGGGGGGGGGGGGGGGGGGGGGGGGGGGGGGGGGGGGGGGGGFGGGGGGGCECFGGGGEECGGGGEFFGGGGGGGGGGGGGGGGGGGGGEG4E5EGEDFCDGGGGGGGFGGFFF<FEECC>EFGFA2)
@M00200:205:000000000-AKKM3:1:1101:21654:3586 1:N:0:1
ACTGGGTGTAAAGGGCGCGTAGGCGGGATGGCAAGTCGGTCGTGAAATCTCTCGGCTCAACCGAGAAACGTCGGCCGATACTGCCGTTCTTGAGGGATGCAGAGGAGACTGGAATTCCCGGTGTAGCGGTGAAATGTGTAGAGATCGGGAGGAACACCGGTGGCGAAGGCGGGTCTCTGGGCATCTCCTGACGCTGAGGCGCGAAAGCGTGGGTAGCAAACGGGATTAGATACCCGTGTA
+
GGGGGGGGGGGGGGGGGGGGGGGGGGGGGGGGGGGGGGGGGGGGGGGGGGGGGGGGGGGGGGGGGGGGGGGGGGGGGGGGGGGGGGGGGGGGGGGGGGGGGGGGGGGGGGGGGGGGGGGGGGGGGGGGGGGGGGCAGGGGGGGGGGGGGGEGGGGGGGGGGGGGGGGGGGGGGGGGGGGGGGGGGGGGGGGGGGGGGGGGGGGGGGDFGGGGGG?DFG?<CDGGBGFD?FF>CFF<BF@F
@M00200:205:000000000-AKKM3:1:1101:24068:3612 1:N:0:1
ACTGGGCTTAAAGGGAGCGTAGGCGGATAGTTTAGTCAGAGGTGAAAGCCCAGGGCTCAACCTTGGAATTGCCTTTGATACTGGCTATCTTGAGTATGGAAGAGGTATGTGGAACTCCGAGTGTAGAGGTGAAATTCGTAGATATTCGGAAGAACACCAGTGGCGAAGGCGACATACTGGTCCATTACTGACGCTGAGGCTCGAAAGCGTGGGGAGCAAACAGGATTAGATACCCTAGTA
+
GGGGGGGGGGGGGGGGGGGGGGGGGGGGGGGGGGGGGGGGGGGGGGGGGGGGGGGGGGGGGGGGGGGGGGGGGGGGGGGGGGGGGFGGGGGGGGFGGGGGGGGGGGGGGGGGGGGGGGGGGGGGGGGGGGGGGGGGGGGGGEGGGFFGGGGGGGGGGGGGGGFGGGGGGGGGEGGCGGGGGGGGGCGGGGFGGGDGEFGGGGGGGGGGGGEFGGEDFGGFFFGG?DFFFF3+28BGFFAG
@M00200:205:000000000-AKKM3:1:1101:5520:3659 1:N:0:1
ACTGGGTGTAAAGGGAGCGTAGGCGGATAGTTTAGTCAGAGGTGAAAGCCCAGGGCTCAACCTTGGAATTGCCTTTGATACTGGCTATCTTGAGTATGGAAGAGGTATGTGGAACTCCGAGTGTAGAGGTGAAATTCGTAGATATTCGGAAGAACACCAGTGGCGAAGGCGACATACTGGTACATTACTGACGCTGAGGCTCGAAAGCGTGGGGAGCAAACAGGATTAGATACCCTCGTA
+
G<FGGGGGGGGGGGGGGGGEGGGGGG7C7<,CCFGGGGGGGGGGGGGGFGGDFCGGGGGGGGCFFGC9EEFGGFDGFGCCEFCGG,EEEGAD<FFGFGGF<EFFC<?@FEGGGFE@FFCEGCFGGGGGDGFGFDAA9<FFGFGDFA,AA:F7FEFGGG7FGGGGGEGG>FCE>CGFGCC7>,3,7,@9CFDCE57CEFGG,;CGGGGGEGGGGGEGFGCCCFGC6F@3AF?+><C4)0:E
@M00200:205:000000000-AKKM3:1:1101:9908:3663 1:N:0:1
ACTGGGTTTAAAGGGAGCGTAGGCGGATAGTTTAGTCAGAGGTGAAAGCCCAGGGCTCAACCTTGGAATTGCCTTTGATACTGAAGATCTCGAGACCGGAAGAGGTAAGTGGAACTGCGAGTGTAGAGGTGAAATTCGTAGATATTCGCAAGAACACCAGTGGCGAAGGCGGCTTACTGGTCCGGTTCTGACGCTGAGGCGCGAAAGCGTGGGGAGCAAACAGGATTAGATACCCGGGTA
+
GGGGGGGGGGGGGGGGGGGGGGGGGGGGGGGGGGGGGGGGGGGGGGGGGGGGGGGGGGGGGGGGGGGGGGGGGGGGGGGGGGGGGGGGGGGGGGGGGGGGGGGGGGGGGGGGGGGGGGGGDFGEGGGGGGGGGGGGGGGGGGGGGGGGGGGGF?FGGGGGGGFGGDDGGF@CGGGGGGGGGGGGGGGGGGFGEGGGGGGGGGGGCEGGGGGEDGFDFFGGDGGGFFF<FFFGGGFGE:>E
@M00200:205:000000000-AKKM3:1:1101:7259:3665 1:N:0:1
ATTGGGTTTAAAGGGCTCGTAGGCGGTTTGTCGCGTCGGGAGTGAAAACCAGGTGCTTAACACCTGGCTTGCTTTCGATACGGGCAGACTAGAGGTATGCAGGGGAGAACGGAATTCCTGGTGTAGCGGTGAAATGCGCAGATATCAGGAGGAACACCGGTGGCGAAGGCGGTTCTCTGGGCATGACCTGACGCTGAGGAGCGAAAGTGTGGGGAGCGAACAGGATTAGATACCCCAGTA
+
GGGGGGGGGGGGGGGGGGGGGGGGGGGGGGGGGGGGGGGGGGGGGGGGGGGGGGGGGGGGFGGGGGGGGGGGGGGGGGGGGGGGGGGGGGGGGGGGGGGGGGGGGGGGGGGGGGGGGGGGGGGGGGFGGFEFFGGGGGGGGGGGGGGGGGGGGGGGGGGGCFEGEGGGGGGGEEGGGFGFGGFGGGGCFGGGEGGGGGGGGFGEEEDGGDCEGGDGBGGGDDCFBFGBFFBG9:8FB@FF
@M00200:205:000000000-AKKM3:1:1101:13403:3665 1:N:0:1
ACTGGGCATAAAGTGTGCGCAGGTGGCCGCGCATGTCGAGTGTGAAATCCCCGAGCTTAACTTGGGAATTGCGCTCGAAACTACGTGGCTCGAGTGTGGCAGAGGAAGGTGGAATTCCACGTGTAGCGGTGAAATGCGTAGAGATGTGGAGGAACACCGATGGCGAAGGCAGCCTTCTGGGCCAACACTGACGCTCATGCACGAAAGCGTGGGGAGCAAACAGGATTAGATACCCTAGTA
+
GGGGGGGGGGGGGGGGGGGGGGGGGGGGGGGGGGGGGGGGGGGGGGGGGGGGGGGGGGGGGGGGGGGGGGGGGGFGGGGGGGGGGGGGGGGGGGGGGGGGGGGGGGGGGGGGGGGGGGFGGGGGGGGGGGGGGGGGGGGGGGFFGGGGGGGGGGFEGG7F@FGGGGGGGGGGGGGGGGGGGGGGGGGGGGGGGGGGGGGGGGGDGGGGGGGGGG@GFGFFFDEGBGC<FF<CFGGCF:=E
@M00200:205:000000000-AKKM3:1:1101:8637:3668 1:N:0:1
ATTGGGTTTAAAGAGCTCGTAGGTGGCACGGTAAGTCGGATGTGAAAACCCGGGGCTCAACCCCGGGACGCCATTCGATACTGCCGAGCTTGAGGTAGGTAGGGGGATCTGGAATACCTGGTGTAGCGGTGAAATGCGCAGATATCAGGTGGAACACCGGTGGCGAAGGCGGGATTCTGGGCCTAACCTGACACTGAGGAGCGAAAGCTAGGGGAGCGAACAGGATTAGATACCCCGGTA
+
FGGGGGGGGGGGGGGGGGGGGGGGGGGFGGGGGGGGGGGD7FGGGGGGEFGGGGGGG7CFGGGGGGDGG:CG:FCFEE<EFGGGGEGGGGGFFFG<E@FFFGGGGGG7+CFGGGGCGGGFGGGGGGGGGGGCFGGGGGGGGCFFFAFGG=FGGGGGGGGGFGGGGGGGGGGGGEG+<EGGGGCEFGGGGGGFGGGGGGGGGFGEG=C5C:@EFGEDFGGGGDGGFGGBFFFGGFFF:3;=
@M00200:205:000000000-AKKM3:1:1101:18520:3670 1:N:0:1
ATTGGGCTTAAAGGGCGCGTAGGCGGGATGGCAAGTCGGTCGTGAAATCCCTCGGCTCAACCGAGGAGCGTCGGCCGATACTGCCGTTCTTGAGGGATGCAGAGGAGACTGGAATTCCCGGTGTAGCGGTGAAATGTGTAGAGATCGGGAGGAACACCGGTGGCGAAGGCGGGTCTCTGGGCATCTCCTGACGCTGAGGCGCGAAAGCGTGGGGAGCAAACGGGATTAGATACCCTAGTA
+
GGGGGGGGGGGGGGGGGGGGGGGGGGGGGGGGGGGGGGGGGGGGGGGGGGGGGGGGGGGGGGGGGGGGGGGGGGGGGGGGGGGGGGGGGGFGGGGGGGGGGGGGGGGGGGGGGGGGGGGGGFGGGGGGGGGGGGGGGGGGGGGGGGGGGGGGGFGDFGGGGGGGGGEGGGGGGGGGGGGGGGGGGGGGGGGGGGGGGGGGGGGGDGGGGEGGGGFDBFGGGGGGFGFFFFFGGGGD5FFG
@M00200:205:000000000-AKKM3:1:1101:8691:3690 1:N:0:1
ATTGGGTTTAAAGGGCGCGTAGGCGGCTTTATAAGTCGGGGGTGAAAGCCTGTGGCTCAACCACAGAATTGCCTTCGATACTGTATGGCTTGAGACCGGAAGAGGTTAGTGGAACTGCGAGTGTAGAGGTGAAATTCGTAGATATTCGCAAGAACACCAGTGGCGAAGGCGGCTGACTGGTCCGGTTCTGACGCTGAGGCGCGAAAGCGTGGGGAGCAAACAGGATTAGATACCCGAGTA
+
GDGGGGGGGGGGGGGDGGGGGGGGGG@GFGGGGGGGGGGEGGGGGGGGCGFGGGGGGGGGGGGGFFFCFGGGGGFGGGGGGGGGGGGGGGGGDFEGGGG7FGGGGFFFGFDGFFC@FFGEEGGGGGGGGGGGGGGGGGGGGGGGGGG<FBFGGGGGGGFGGGDGGGGGGGGGGGCFGGGFCGGECGEE+:CCGCDDGGGGGGDGEGGGGGGGGGFGFGGGCFGGFGGB=F<C9CF37>FF
@M00200:205:000000000-AKKM3:1:1101:23890:3696 1:N:0:1
ACTGGGCTTAAAGGGCTCGTAGGCGGTTTGTCGCGTCGGGAGTGAAAACCAGGTGCTTAACACCTGGCTTGCTTTCGATACGGGCAGACTGGAGGTATGCAGGGGAGAACGGAATTCCTGGTGTAGCGGTGAAATGCGCAGATATCAGGAGGAACACCGGTGGCGAAGGCGGTTCTCTGGGCATTACCTGACGCTGAGGAGCGAAAGTGTGGGGAGCGAACAGGATTAGATACCCCCGTA
+
GGGGGGGGGGGGGGGGGGGGGGGGGGGGGGGGGGGGGGGGGGGGGGGFGGGGGGGGGFGGGGGGGGGGGGGGGGGGE<EFGCGCCEGGGGGGFGDFFGG9?FGCG=FGCFGGCFFGGGGGGGGGGGGGGGGFGGGGGGEGGGGGGGGGGGGGGCFGGGGEGDGEGFGGGGDGGDE9CFFFGG=FFFF?FGGFEEDGEGGC=CE:*CDFGCG>EGBCEG*:DGCC0C7?FFBGF@E*7BEC
@M00200:205:000000000-AKKM3:1:1101:11108:3706 1:N:0:1
ATTGGGTTTAAAGAGCTCGTAGGCGGTTTGTCGCGTCTGCCGTGAAAGTCCGGGGCTCAACTCCGGATCTGCGGTGGGTACGGGCAGACTAGAGTGATGTAGGGGAGACTGGAATTCCTGGTGTAGCGGTGAAATGCGCAGATATCAGGAGGAACACCGATGGCGAAGGCAGGTCTCTGGGCATTAACTGACGCTGAGGAGCGAAAGCATGGGGAGCGAACAGGATTAGATACCCGAGTAAGA
+
GGGGGGGGGGGGGGGGGGGGGGGGGGBFCGGFBFGGGGGGCGGGGGGGGGGGGGGGGFFGGGGGGGGGGGGGGGGGGGGGGGGGGGGGGGEGAF@EGFFFGGGEGGGGGGF?FG<FFGGGGGGGGGGGGGGGGGGCFGDGGCFF9FFGGGGGGGGGFGEGEGGGGGGGGGGGDGFFGGGFGGG>FEF+AC?FCEGGGCGGGFEEGGGGG7FGGGFGFGGGGGGF?GF?FFFGGGFC))77CA<
@M00200:205:000000000-AKKM3:1:1101:19927:3719 1:N:0:1
ACTGGGTTTAAAGGGCGCGTAGGCGGTCCGATAAGTCCCGTGTGAAATCCCTCGGCTCAACTGAGGAACCGCACGGGAAACTGCCGGGCTTGAGTTCGGGAGAGGGAAGCGGAATTCCGGGTGTAGCGGTGAAATGCGTAGATATCCGGAGGAACACCGGTGGCGAAGGCGGCTTCCTGGACCGACACTGACGCTGAGGCGCGAAAGCTAGGGGAGCAAACGGGATTAGATACCCGCGTC
+
GGGGGGGGGGGGGGGGGGGGGGGGGGGGGGGGGGGGGGGGGGGGGGGGGGGGGGGGGGGGGGGGGGGGGGGGGGGGGGDGGGGGGGGGGGFGGGGGGGGGFGGGGGG=FGGGGGGGGGGGGGGGGGGGGGGGGGGGGECEGGGGGGGGGGGGGGGGGGGGGGGGEECGGGGGGGGGGGGFFGGGGGGGGGFGGC/:EGGGEDECEC<FEG68EEFD@CF8<*/*39<?@FA7C,A>D:B*
@M00200:205:000000000-AKKM3:1:1101:16873:3721 1:N:0:1
ATTGGGTTTAAAGGGCGCGTAGGCGGTCGATCAAGTCCGGGGTGAAATCCTGCAGCTCAACTGTAGAAGTGCCTGGGATACTGATCGGCTCGAGGGAGATAGGGGTCTGTGGAACTTCTGGTGGAGCGGTGAAATGCGTTGATATCAGAAGGAACGCCGGTGGCGAAAGCGACAGACTGGATCTCTTCTGACGCTGAGGCGCGAAAGCCAGGGGAGCAAACGGGATTAGATACCCGGGTA
+
GGGGGGGGGGGGGGGGGGGGGGGGGGGGGGGGGGGGGGGGGGGGGGGGGGGGGGGGGGGGGGGGGGGGGGGGGGGGGGGGGGGGGGGGGGGGGGGGDGGGGGGGGFGFFGGGGGGGGGGGGGGGGGGGGGGGGGGGGGGGGGGGGGGGGGGGGGGGGGGGGGGGGGGGDGGDGGGGGGGGGGGGGGGGGGGGGGGGGGGGGGDGGGGGGGGGGGFGFGGGGGGGFG47FBBGGFGDFFFG
@M00200:205:000000000-AKKM3:1:1101:9431:3752 1:N:0:1
ACTGGGTGTAAAGGGCGCGTAGGCGGCGATCCAAGTTAGGCGTGAAAGCCCCGGGCTTAACCTGGGAATTGCGCTTAAGACTGGATTGCTTGAGTGCGGGAGAGGTGAGTGGAATTCCCAGTGTAGAGGTGAAATTCGTAGATATTGGGAAGAACACCAGTGGCGAAGGCGGCTCACTGGCCCGCAACTGACGCTGAGGCGCGAAAGCGTGGGGAGCAAACAGGATTAGATACCCTAGTA
+
GGGGGGGGGGGGGGGGGGGGGGGGGGGGGGGGGGGGGGGGGGGGGGGGGGGGGGGGGGGGGGGGGGGGGGGGGGGGGGGGGGGGGGGGGGGGGGGGGGGGGGGGGGGGGGGGGGGGGGGGGGGGGGGGGGGGGGGGGGGGGGGGGGGGGGGGGGGGGGGGGGGGGGGGGGGGGGGGGGGGGGGGGDEGGGGGGGGGGGGGGGGGGEDGGGGGGGDGFGGGGGGGFGG?FFFGFFFG@:FG
@M00200:205:000000000-AKKM3:1:1101:21269:3771 1:N:0:1
ATTGGGCATAAAGGGCTCGTAGGCGGCCAACCCAGTCGGACGTGAAATCCCTCCGCTTAACCGCGGAACTGCGTCCGATACTGGATGGCTTGAATCCGAGAGAGGGATGCGGAATTCCAGGTGTAGCGGTGAAATGCGTAGATATCTGGAGGAACACCGGTGGCGAAGGCGGCATCCTGGATCGGTATTGACGCTGAGGAGCGAAAGCCAGGGGAGCAAACGGGATTAGATACCCGCGTA
+
GGGGG?--CFFFCC;C@FEGGGGC@CG:F,C,BCGGG,:++@FG8DE,CEF,,,@C@F@,CC7+@C+4@,CE=4CB>=+4F<FC8EEDGGFGCCCF,+8++8:B=:+,B=3FEBFCGF=DEGC@BAFCC<C7@CFFFECE@FFFGD<FGFAECC,8<F*:F@FGE@E:CGEGG8BCFFFC62@EGG>5<F0CEDCG58*+:<EECED<8:8CE855>C6<9*;D1DFFF4<:ECFC5>F=
@M00200:205:000000000-AKKM3:1:1101:17283:3773 1:N:0:1
ATTGGGTATAAAGGGAGCGTAGGCGGATAGTTTAGTCAGAGGTGAAAGCCCAGGGCTCAACCTTGGAATTGCCTTTGATACTGGCTATCTTGAGTATGGAAGAGGTATGTGGAACTCCGAGTGTAGAGGTGAAATTCGTAGATATTCGGAAGAACACCAGTGGCGAAGGCGACATACTGGTCCATTACTGACGCTGAGGCTCGAAAGCGTGGGGAGCAAACAGGATTAGATACCCCAGTA
+
GGGGGGGGGGFGGGGGGGGGGGGGGGGGGGGGGGGGGGGGGGGGGGGGGGGGGGGGGGGGGGGGGGGGGGGGGGGGGGGGGGGGGGGGGGGGGGGGGGGGGGGGGGGGGGFGEGGGGGGGGGGGGGGGGGGGGGGGGGGGGEGGGGGGGFFGGGGGGGGGFGGGGGGGGGGGGGGGGGGGGGGGGGGFCGGGGGGGGGGGGGGGFGDDEGGGGGDGFFFFGGG4;FFEFFFCEFFF>BFG
@M00200:205:000000000-AKKM3:1:1101:14742:3804 1:N:0:1
ATTGGGTGTAAAGAGCGTGTAGGCGGCCAGACAGGTCTGTTGTGAAAACTGGAGGCTTAACCTCCAGACGTCGACAGAAACCGTCTGGCTAGAGTCCGGAAGAGGAGAGTGGAATTCCTGGTGTAGCGGTGAAATGCGCAGATATCAGGAAGAACACCAATGGCGAAGGCAGCTCTCTGGGACGGTACTGACGCTGAGACGCGAAAGCGTGGGGAGCGAACAGGATTAGATACCCGGGTA
+
GGGGGGGGGGGGGGGGGGGGGGGGGGGGGGGGGGGGGFGGGGGEGGGGGGGGFGGGGGGGGGGGGGGGGGGGGGGGGGGGGGGGGGGGGGGGGGGGFGGDGGGGGGGGGGGGGGGGGGDFFGGGGGGGGGGGFGGGGDGGGGGGGGGGFGFFGGGGGGGGGGGGGGGGGGGGGGGGFGGGGGGGGE8EFGGGGGGGG>FFGGGGEGGGGEEEGGFGFGD5DDFG?GGFFFA7CECDEEE5
@M00200:205:000000000-AKKM3:1:1101:8749:3812 1:N:0:1
ACTGGGTATAAAGGGCTCGTAGGCGGTTTGTCGCGTCGGGAGTGAAAACCAGGTGCTTAACACCTGGCTTGCTTTCGATACGGGCAGACTGGAGGTATGCAGGGGAGAACGGGATTCCTGGTGTAGCGGTGAAATGCGCAGATATCAGGAGGAACACCGGTGGCGAAGGCGGTTCTCTGGGCATTACCTGACGCTGAGGAGCGAAAGTGTGGGGAGCGAACAGGATTAGATACCCCCGTA
+
GGGGGGGGFGGGGGGGGGGGGGGGGGGGGGGGGGGGGGGGGGGGFGGGGGDFEGGGGGFGGFGGGGGGGEEGGCFGGFGGGGGGDGEGEDGCCFGFGGGGGGGECGDFGGCD+B>,FFGG?D>D9DFFDFEG9FFCFGGGD>FFFAFGGFEGGEGGGCGCFGEGGGGGGGGGGEGGCGFFDFFFGEFCGGF?CE5CEGGFD*5C:*7CCFGGGG37;EC=DC*9<FG>FF9CCCF37:BC
@M00200:205:000000000-AKKM3:1:1101:18742:3834 1:N:0:1
ATTGGGCATAAAGGGAGCGTAGGCGGATAGTTTAGTCAGAGGTGAAAGCCCAGGGCTCAACCTTGGAATTGCCTTTGATACTGGCTATCTTGAGTATGGAAGAGGTATGTGGAACTCCGAGTGTAGAGGTGAAATTCGTAGATATTCGGAAGAACACCAGTGGCGAAGGCGACATACTGGTCCATTACTGACGCTGAGGCTCGAAAGCGTGGGGAGCAAACAGGATTAGATACCCTAGTA
+
GGGGGGGGGGGGGGGGGGGGGGGGGGGGGGGGGGGGGGGGGGGGGGGGGGGGGGGGGGGGGGGGGGGGGGGGGGGGGGGGGGGGGGGGGGGGGGGGGGGGGGGGGGGGGGGGGGGGGGGGGGGGGGGGGGGDGGGGGGGGGGGGGGGGGGGGGGGGGGGGGGGGGGGGGGGGGGGGGGGGGGGFFGGGGGGGDEGEGGGGG>EEFGGGGGGGDGFGFGGGDFGGFFGFFFFGGCFF;AFG
@M00200:205:000000000-AKKM3:1:1101:24358:3840 1:N:0:1
ACTGGGTTTAAAGGGTGCGTAGGCGGCTTATTAAGTCAGGGGTGAAAGACGGTGGCTCAACCATCGCAGTGCCTTTGATACTGATGAGCTTGAATATACTAGAGGTAGGCGGAATGTGACAAGTAGCGGTGAAATGCATAGATATGTCACAGAACACCGATTGCGAAGGCAGCTTACTATGGTATTATTGACGCTGAGGCACGAAAGCGTGGGGATCAAACAGGATTAGATACCCCAGTAAGA
+
GGGGGGGGGGGGGGGGGGGGGGGGGGGGGGGGGGGGGGGGGGGGGGGGGGGGGGGGGGGGGGGGGGGGGGGGGGGGGGGGGGGGGGGGGGGGGGGGGGGGGGGGGGGGGGGGGGGGGGGGGGGGGGGGGGGGGGGGGGGGGGGGGGGGGGGGGGFCGGGGGGFGGGGGGGGGGGGGGGGGGGGGGGGFGGGGGGGGGGGGGGGGEGGGDGGGGGFGFGFGGGGF?CFEFFEFE,+>DEFFFAA
@M00200:205:000000000-AKKM3:1:1101:14346:3885 1:N:0:1
ACTGGGCTTAAAGTGAGCGTAGGCGGATAGTTTAGTCAGAGGTGAAAGCCCAGGGCTCAACCTTGGAATTGCCTTTGATACTGGCTATCTTGAGTATGGAAGAGGTATGTGGAACTCCGAGTGTAGAGGTGAAATTCGTAGATATTCGGAAGAACACCAGTGGCGAAGGCGACATACTGGTCCATTACTGACGCTGAGGCTCGAAAGCGTGGGGAGCAAACCGGATTAGATACCCCCGTA
+
GGGGGGGGGGGGGGGGGGGGGGGGGGGGGGGGGGGGGGGGGGGGGGGGGGGGGGGGGGGGGGGGGGGGGGGGGGGGGGGGGGGGGGFGGGGGGGFGGGGGGFGGGGGGGGGGGGGGGGGEGGF<EGGGGGGGFFGGGGGGGGGDFGGGGGGEFGGGGGGGGGGGGGEGGGGGEEGGGFCGGGGGGGGGGDFGGGGDGFGGGGGGG>?4:CGEG>DGFGFG:*379CDEFFEGGGGD>DFD
@M00200:205:000000000-AKKM3:1:1101:26014:3903 1:N:0:1
ATTGGGCGTAAAGCGTGCGTAGGCGGCTTTTTAAGTCGGATGTGAAATCCCTGAGCTTAACTTAGGAATTGCATTCGATACTGGGAAGCTAGAGTATGGGAGAGGATGGTAGAATTCCAGGTGTAGCGGTGAAATGCGTAGAGATCTGGAGGAATACCGATGGCGAAGGCAGCCATCTGGCCTAATACTGACGCTGAGGTACGAAAGCATGGGGAGCAAACAGGATTAGATACCCGAGTA
+
GGGGGGGGGGGGGGGGGGGGGGGGGGGGGGGGGGGGGGGGGGGGGGGGGGGGGGGGGGGGGGFGGGGGGGGGGGGGGGGGGGGGGGGGGGGGGGGGGGGGGDFGGGGGGGGGGGGGGGGGGGGGGGGGGGGGGGGGGGGGGGGGGDGGGGGGGGGGGGGGGGGGGGGGGGGGEGGFGGGGGGGGGGGGGGGGGGGGGFGEFGG5CGGGFFFGGGFCEGGGGGGGFGGFAFFGGFGGAFFG
@M00200:205:000000000-AKKM3:1:1101:20716:3920 1:N:0:1
ACTGGGTTTAAAGAGCGCGCAGGCGGTCGTTCAAGTCGCGTGTGAAAGCCCCCGGCTCAACTGGGGAGGGTCACGCGATACTGATCGACTCGAAGGCAGGAGAGGGTAGTGGAATTCCCGGTGTAGTGGTGAAATGCGTAGATATCGGGAGGAACACCAGTGGCGAAGGCGACTACCTGGCCTGTTCTTGACGCTGAGGCGCGAAAGCTAGGGGAGCAAACGGGATTAGATACCCCGGTA
+
GGGGGGGGGGGGGGGGGGGGGGGGGGGGGGGGGGGGGGGGGGGGGGGGGGGGGGGGGGGGGGGGGGGGGGGGGGGGGGGGGGGGGGGGGGGGGGGGGGGGGGGGGGGGGGGGGGGGGGGGGFGFGGGGGGGGGGGGGGGGGGGGGGGGGGGGGGGGGGGGGGGGDGGGGGGGGGGGGGGFGGGGGGGG7:FFGGGDEGGGGGGGGGGGGGGFCEEGFGGGFDEG<5<2=64CCCGCEFEG
@M00200:205:000000000-AKKM3:1:1101:11839:3951 1:N:0:1
ATTGGGCATAAAGGGCGCGTAGGCGGCCGATTAAGTCGGGGGTGAAAGCCTGTGGCTCAACCACAGAATTGCCTTCGATACTGGTTGGCTTGAGACCGGAAGAGGACAGCGGAACTGCGAGTGTAGAGGTGAAATTCGTAGATATTCGCAAGAACACCAGTGGCGAAGGCGGCTGTCTGGTCCGGTTCTGACGCTGAGGCGCGAAAGCGTGGGGAGCAAACAGGATTAGATACCCTTGTA
+
GGGGGGGGGGGGGGGGGGGGGGGGGGGGGGGGGGGGGGGGGGGGGGGGGGGGGGGGGGGGGGGGGGGGGGGGGGGGGGGGGGGGGGGGGGGGGGGGGGGGGGGGGGGGGGGGGGGGGGGGGGGGGGGGGGGGGGGGGGGGGGGGGGGGGGGGGGGGGGGGGGGGGGGGGGGGGGGGGGGGGGGGGGGGGGGGGGGGGFGGGGGDE8DGDGGGGGFDEGGGGGGGFGF>FFADFFFF:FFG
@M00200:205:000000000-AKKM3:1:1101:9586:3958 1:N:0:1
ATTGGGCATAAAGGGAGCGTAGGCGGATAGTTTAGTCAGAGGTGAAAGCCCAGGGCTCAACCTTGGAATTGCCTTTGATACTGGCTATCTTGAGTATGGAAGAGGTATGTGGAACTCCGAGTGTAGAGGTGAAATTCGTAGATATTCGGATGAACACCAGTGGCGAAGGCGACATACTGGTCCATTACTGACGCTGAGGCTCGAAAGCGTGGGGAGCAAACAGGATTAGATACCCTAGTA
+
GGGGGGGGGGGGGGGGGGGGGGGGGGGGGGGGGGGGGGGGGGGGGGGGGGGGGGGGGGGGGGGGGGGGGGGGGGGGGGGGGGGGGGGGGGGGGGGGGGGGGGGGGGGGGGGGGGGGGGGGGGGGGGGGGGGGGGGGGGGGGGGGGGGGGGGGGGGGGGGGGGGDDEGGGGGGGGGGGGGGGGGGGGGGGGGGGGGG>CGGGGDCFEGGGGEGCE5<>CFGGGGGFGGEFFF7?CFGFFFG
@M00200:205:000000000-AKKM3:1:1101:25652:4002 1:N:0:1
ATTGGGCATAAAGGGAGCGTAGGCGGATAGTTTAGTCAGAGGTGAAAGCCCAGGGCTCAACCTTGGAATTGCCTTTGATACTGGCTATCTTGAGTATGGAAGAGGTATGTGGAACTCCGAGTGTAGAGGTGAAATTCGTAGATATTCGGAAGAACACCAGTGGCGAAGGCGACATACTGGTCCATTACTGACGCTGAGGCTCGAAAGCGTGGGGAGCAAACAGGATTAGATACCCTCGTA
+
GGGGGGGGGGGGGGGGGGGGGGGGGGGGGGGGGGGGGGGGGGGGGGGGGGGGGGGGGGGGGGGGGGGGGGGGAFGGGFFGDGGGGGGGGGGGGGFGGGGAFFGDGGGGGGGGGFGGGGGGGGGDAEFGFFGGFGGFGGGGGGGCG9BFFGGGGGGFGGFCFEFGC7+@FFDGDCEGGGGGFGGGGGG7ECFFGGGGD5FGGGDEFGCFECEGEEBCACCF<FGFFDD8FAED9,<;F8FG
@M00200:205:000000000-AKKM3:1:1101:9891:4009 1:N:0:1
ACTGGGTGTAAAGGGTGCGTAGGCTGTGCGGAAAGTTGGGTGTGAAATCCCTCGGCTCAACCGAGGAACCGCGCCCAAAACTACCGTGCTGGAGGAAGACAGAGGTGAGCGGAACTTAGGGTGGAGCGGTGAAATGCGTTGATATCCTAAGGAACACCGGTGGCGAAAGCGGCTCACTGGGTCTTTTCTGACGCTGATGCACGAAAGCTAGGGTAGCGAACGGGATTAGATACCCCGGTA
+
GGGGGGGGGGGGGGGGGGGGGGGGGGGGGGGGGGGGGGGGGGGGGGGGGGGGGGGGGGGGGGGGGGGGGGGGGGGGGGGGGGGGGGGGGGGGGGGGGGGGGGGGGGGGGGGGGGGGGGGGGGGGGGGGGGGGGGGGGGGGGGFGGGGGGGFFGGGGGGGGGGGGGGGGGGGGGGGFGGGGGGGGGGGGGGGGGGGGGGGGGGGGGGDGGGE6E;?DFGGEDDCG?DGFFFFGGFCD>EFD
@M00200:205:000000000-AKKM3:1:1101:18840:4031 1:N:0:1
ACTGGGTTTAAAGAGCTCGTAGGCGGCTGGTCGCGTCTGTCGTGAAATCCTCTGGCTTAACTGGGGGCTTGCGGTGGGTACGGGCCGGCTTGAGTGCGGTAGGGGAGACTGGAACTCCTGGTGTAGCGGTGGAATGCGCAGATATCAGGAAGAACACCGGTGGCGAAGGCGGGTCTCTGGGCCGTTACTGACGCTGAGGAGCGAAAGCGTGGGGAGCGAACAGGATTAGATACCCTAGTA
+
FFGGGGGGGGGGGGGGFFGEGGGGGGGG@FG,@@FGG@FGGCFGGGGGFGGGGFFGGFGGGGAFFGGGDGGGCEF@G7FGGGGD7FGGGGGGGFGCFDGGCGFGECCFEAFGFFFG<FFGGGGGCFGGGGGC@FGGGG7EFGGGGC,@::FGAFGGGGGGGGDGGEGGGGGG*:88CFDFGGFGGCEEGFCFDGDDGGCCECGGC=DGGGGGGG@DE7CCG5CDBFG?FFF7EGGG:570
@M00200:205:000000000-AKKM3:1:1101:11855:4033 1:N:0:1
ACTGGGTTTAAAGGGCGCGTAGACGGCCTCGTAAGTTGGGGGTGAAAGCCTGTGGCTCAACCACGGAATTGCCTTCGATACTGCTTGGCTTGAGACCGGAAGAGGTGAGTGGAACTGCGAGTGTAGAGGTGAAATTCGTAGATATTCGCAAGAACACCAGTGGCGAAGGCGGCTCCCTGGTCCGGATCTGACGCTGAGGCGCGAAAGCGTGGGGAGCAAACAGGATTAGATACCCCAGTA
+
FGFGGGGCFEGGGGGCGGCGGC,CCG7@@,8DFFFGE<FECGGGGGFG8,,C6CFGGGGGGGG?FGGCDEGGDCGFGGAFGG<<F,,4EFGGGGFE<4+++@?EF=+<FGGGGGGGG@3=CFGGFG9FDFGGGGGFGFFDDFGGG;,,8+@FGGG:DG*>F:FGGGGGGG:CG*=*3*>CFDF*:88EGGEGEGGGGGGF5CEC:CGFG7CCE539358@C7@F:FGFFFFGGFEFBEFF
@M00200:205:000000000-AKKM3:1:1101:17232:4044 1:N:0:1
ACTGGGCTTAAAGCGAGCGCAGGTGGTTTATTAAGTCTGGTGTAAAAGGCAGTGGCTCAACCATTGTATGCATTGGAAACTGGTAGACTTGAGTGCAGGAGAGGAGAGTGGAATTCCATGTGTAGCGGTGAAATGCGTAGATATATGGAGGAACACCGGTGGCGAAAGCGGCTCTCTGGCCTGTAACTGACACTGAGGCTCGAAAGCGTGGGGAGCAAACAGGATTAGATACCCGCGTA
+
GGGGGGGGGGGGGGGGGGGGGGGGGGGGGGGGGGGGGGGGGGGFGGGGGGFDGGGGGGGGGGGGGGGGGGGGGGFFFFEGGGGGGGGGGFGGFGGGGGGGGGGGFE<FFGFGGFGGGGGGGGGGGGD>FGGGGGGGGGGGGGGGGGGGGGGGGGGGGGCFGGGGCFEEGGGGGGGGGGCFFCGGGGGGCF?:EGFGFGGGGDGEEGC7E7EG@>BGFG?*;CG5@CC=A8?7CFCDDE3
@M00200:205:000000000-AKKM3:1:1101:14248:4051 1:N:0:1
ACTGGGCTTAAAGGGAGCGTAGGCGGACATTTAAGTCAGGGGTGAAATCCCGGGGCTCAACCTCGGAATTGCCTTTGATACTGGGTGTCTTGAGTATGAGAGAGGTGTGTGGAACTCCGAGTGTAGAGGTGAAATTCGTAGATATTCGGAAGAACACCAGTGGCGAAGGCGACACACTGGCTCATTACTGACGCTGAGGCTCGAAAGCGTGGGGAGCAAACAGGATTAGATACCCTTGTA
+
GGGGGGGGGGGGGGGGGGGGGGGGGGGGGGGGGGGGGGGGGGGGGGGGGGGGGGGGGGGGGGGGGGGGGGGGGGGGGGGGGGGGGGGGGGGGGGGGGGGGGGGGGFGGGGGGGGGGGGGGGGGGGGGGGGGGGGGGGGGGGGGFFFGGGGGGGGGGGGGGGGFGGGGGGGGGGGGGGGGGGGGGFGGGGGGFGGGGGFGGGGEGGGGGGGGGGGFDEGGG*9F5,7C2**.CGFFCF47A
@M00200:205:000000000-AKKM3:1:1101:17870:4062 1:N:0:1
ACTGGGTTTAAAGGGCGCGTAGGCGGTTATGTAAGTCCGGCGTGAAATCCCAGGGCTCAACTCTGGAACTGCGTCGGATACTGCATTGACTTGAGGATGGTAGAGGCTCGTGGAACTAGCGGTGTAGCGGTGAAATGCGCAGATATCGCTAGGAACGCCGGTGGCGAAGGCGACGGGCTGGGCCACTCCTGACGCTGAGGCGCGAAAGCCAGGGGAGCGAACCGGATTAGATACCCGTGTA
+
GGGGGGGGGGGGGGGGGGGGGGGGGGGGGGGGGGGGGGGGGGGGGGGGGGGGGGGGGGGGGGGGGGGGGGGGGGGGGGGGGGGGGGGGGGGGGGGGGGGGGGGGGGGGGGGGGGGGGGGGGGGGGGGGGGGGGGGGGGGGGGGGGGGGGGGGGGGGGGGGGGGGGGGGGGGGGGGGGGGGGGGGGGGGCFFGGGGEGGGGGGGGEGDGGGGGGGFGFGGCCDGGFGGF@F>GFGEGEDBGG
@M00200:205:000000000-AKKM3:1:1101:8172:4069 1:N:0:1
ACTGGGCGTAAAGGGCTCGTAGGCGGTTTGTCGCGTCGGGAGTGAAAACGCCGTGCTTAACACGGCGCTTGCTTCCGATACGGGCAGACTAGAGGTATTCAGGGGAGAACGGAATTCCTGGTGTAGCGGTGAAATGCGCAGATATCAGGAGGAACACCGGTGGCGAAGGCGGTTCTCTGGGAATGACCTGACGCTGAGGAGCGACAGTGTGGGGAGCGAACAGGATTAGATACCCTAGTACGAT
+
GGGGFFFGGGGGGGGGG-@FGGGGG@@F:CFECGGGGGGGGDEFGGGGGGGGEGGGGFGGGFGGCGFGGGGGGDGGGGGGGGGGGGG?FAF@DEGFFFD<FDFFG@:FGGGGGDGGGGFFFGFFGFGDDFDGGGGGGCEGCFGFFGDCGGEDC3FACFEGE:C7EF@EE7*8:8/@FGGF6ACF6<CF+078?CDECFG?***2*/>79ACEGDBG@*CCC)*73C:2966*2<+*0)99*2:(
@M00200:205:000000000-AKKM3:1:1101:23787:4075 1:N:0:1
ACTGGGTATAAAGGGCTCGTAGGCGGTTTGTCGCGTCGGGAGTGAAAACCAGGTGCTTAACACCTGGCTTGCTTTCGATACGGGCAGACTGGAGGTATGCAGGGGAGAACGGAATTCCTGGTGTAGCGGTGAAATGCGCAGATATCAGGAGGAACACCGGTGGCGAAGGCGGTTCTCTGGGCATTACCTGACGCTGAGGAGCGAAAGTGTGGGGAGCGAACAGGATTAGATACCCTCGTA
+
GGGGGGGGGGGGGGGGGGGGGGGGGGGGGGGGGGGEGGGGGGGGGGGGGGGGGGGGGGGGGFGGGGGGGGGGGGGGGGGGGGGGGDEFGGGGEFGGGGGGGGFEGGG:FGGEGGGGGGGGGGGGFFGGGGGGGGGGGGGGGGGGGGGGGGGGGGGGGGGGGGDDEFGGCGGCGGGGGGGGGGFFGGGGFFFGDGGGDFGFEFEEGGCGGGGDE5BGFGGDGDDC:FD>FFFGGGGG3775
@M00200:205:000000000-AKKM3:1:1101:17500:4093 1:N:0:1
ACTGGGTTTAAAGGGCTCGTAGGCGGCCAACTAAGTCAGACGTGAAATCCCTCGGCTTAACCGGGGAACTGCGTCTGATACTGGATGGCTGGAGTTTGGGAGAGGGATGCGGAATTCCAGGTGTAGCGGTGAAATGCGTAGATATCTGGAGGAACACCGGCGGCGAAGGCGGGTAGCTGGGCCAACACTGACGCTGAGGCGCGAAAGCCAGGGGAGCAAACGGGATTAGATACCCCAGTA
+
GGGGGGGGGGGGGGGGGGGGGGGGGGGGGGGGGGGGGGGGGGGGGGGGGGGGGGGGGGGGGGGGGGGGGGGGGGGGGGGGGGGGGGGGGGGGCGGGGGGGGGGGGGGGGGGGGGGGGGGGGGGGGGGGGGGGGGGGGGGDGGGGGGGGGGGGGGGGGGCEGGGCGGGDGGGGGGG>GGGGGGGGGGGGFFGFGGGGGGGGGGGGGGG4EGGGGGFG@GG6<<CDBGD37*42+C<CBB/C
@M00200:205:000000000-AKKM3:1:1101:7408:4101 1:N:0:1
ACTGGGTTTAAAGCGCGCGTAGGTGGCCTGTTAAGTGGCGTGTGAAAGCTCACAGCTCAACTGTGAGAGGTCGCGCCAGACTGGCGGGCTTGAGGGTGGCAGAGGGTGATGGAATTCCCGGTGTAGCGGTGAAATGCGTAGATATCGGGAGGAACGCCAGTGGCGAAGGCGGTCACCTGGGCCATCCCTAACACTGATTCGCGAAAGCTGGGGGAGCGAACGGGATTAGATACCCCAGTA
+
GGGGGGGGGGGGGGGGG:FFGGGGGGGGGGGGGGGGGGGGGGGGGGGGGGGGGGGGGGGGGGGEFGGGGGGGGGDGGGGGGGGGGGGGGGGGGGGDGGGGGGGGGGGGFFGGGGGGGGGGGGGGGGGGGGGGGGGGGGGGEFFGGF@GC>FGGCGGGEGDGGGGDG>FGGCEEGGFGGGGGGGGGGGFCFGGGGGGGG?FCGGGGGDCFEFGGG)17EGGGGGGFGFFFFA*+3ACEFFG
@M00200:205:000000000-AKKM3:1:1101:8275:4105 1:N:0:1
ATTGGGTTTAAAGGGTGCGTAGGCGGCTTTGCAAGTCTGATGTGAAATCTCCAGGCCCAACCTGGAAATGGCATTAGAAACTGCGGAGCTGGAGGCTTGGAGGGGGAACTGGAATTCTCGGTGTAGCAGTGAAATGCGTAGAGATCGAGAGGAACACCAGTGGCGAAGGCGAGTTCCTGGACAAGACCTGACGCTGAGGCACGAAAGCCAGGGGAGCAAACAGGATTAGATACCCCAGTA
+
F<FGGGGGGGGGGGGGGGGGGGGGGGGGGGGFGAFGGGGFFGGGGGGGGDGCGFDGF,CGEGGGGFGGGCFGGGCGGGGGGGAGGGGGGGGGGGGGGEGGGGGGGDEGGFGGGGGGG98FCGGGGGGGGGGGGGGCFGGGGGAFGGFEGGGGGGGFGGGGGGGGGGGGGGGEGCE9DEFFGGFEGG>FGGGGGGGGGGGGGGGGGDGGGEGGGG3)>FGFFGGGFGGFFFFGGFGG>BFG
@M00200:205:000000000-AKKM3:1:1101:20587:4105 1:N:0:1
ATTGGGTTTAAAGGGCTCGTAGGCGGTTTGTCGCGTCGGGAGTGAAAACGCCGTGCTTAACACGGCGCTTGCTTCCGATACGGGCAGACTAGAGGTATTCAGGGGAGAACGGAATTCCTGGTGTAGCGGTGAAATGCGCAGATATCAGGAGGAACACCGGTGGCGAAGGCGGTTCTCTGGGAATGACCTGACGCTGAGGAGCGAAAGTGTGGGGAGCGAACAGGATTAGATACCCCAGTA
+
GGGGGGGGGGGGGGGGGGGGGGGGGGGGGGGGGGGGGGGGGGGGGGGGGGGGGGGGGGGGGGGGGGGGGGGGGGGGGGGGGGGGGGGGGGGGGGGGGGGGGGGGGGGGGGGGGGGGGGGGGGGGGGGGGGGGGGGGGGGGGDGGGGGGGGGGGGGGGGGGGGGGGGGGGGGGGGGGGGGFGGGGGGGGGGGGGGGGGGGGGGGGGGGGGGGGGGFGFGEGCDGGFCCBFF<FE,<D>BFG
@M00200:205:000000000-AKKM3:1:1101:6977:4112 1:N:0:1
ACTGGGTTTAAAGGGAGCGTAGGCGGATAGTTTAGTCAGAGGTGAAAGCCCAGGGCTCAACCTTGGAATTGCCTTTGATACTGGCTATCTTGAGTATGGAAGAGGTATGTGGAACTCCGAGTGTAGAGGTGAAATTCGTAGATATTCGGAAGAACACCAGTGGCGAAGGCGACATACTGGTCCATTACTGACGCTGAGGCTCGAAAGCGTGGGGAGCAAACAGGATTAGATACCCCGGTA
+
GGGG@FG;FGADEGCFGGDGGDGGEGGCFGFGGGGGGGGGGGGFGFGG88FEEGGE@FEGCFGGGGGGGGGGGGGGGGGGGG9FGFGFGG9FGFGADFF,EF@DGF?BFGDGFGGGGGGDEFGGEGCG<BF<EFFDFGGGC@F<EFAEGD7CE==FFEFGGD<+@F>:=DBBE>:EDF@FFG?B93@AFC:EG5DGCC:CC>ED68CCEGGGGG3CAGBE478C06F);6?CCFG5=AB:
@M00200:205:000000000-AKKM3:1:1101:13205:4211 1:N:0:1
ACTGGGTTTAAAGGGCTCGTAGGCGGTTTGTCGCGTCGGGAGTGAAAACCAGGTGCTTAACACCTGGCTTGCTTTCGATACGGGCAGACTGGAGGTATGCAGGGGAGAACGGAATTCCTGGTGTAGCGGTGAAATGCGCAGATATCAGGAGGAACACCGGTGGCGAAGGCGGTTCTCTGGGCATTACCTGACGCTGAGGAGCGAAAGTGTGGGGAGCGAACAGGATTAGATACCCTAGTA
+
GGGGGGGGGGGGGGGGGGGGGGGGGGGGGGGGGGGGGGGGGGGGGGGGGGGGGGGGGGGGGGGGGGGGGGGGGGGGGGGGGGGGGGGGGGGGGGGGGGGGGGGGGGGGGGGGGDFGGGGGGGGGGGGGGGGGGGGGGGGGGGFGGGGGGGGGGGGGGGGGGGGGGGGGGGGGGGGGGGGGGGGGGGGGGGGGGGGGGGGGGF=EGGGGGCGGGGED@GGGGGGGFGG269AGGCEFFF=F
@M00200:205:000000000-AKKM3:1:1101:11661:4213 1:N:0:1
ACTGGGTTTAAAGGGAGCGTAGGCGGATAGTTTAGTCAGAGGTGAAAGCCCAGGGCTCAACCTTGGAATTGCCTTTGATACTGGCTATCTTGAGTATGGAAGAGGTATGTGGAACTCCGAGTGTAGAGGTGAAATTCGTAGATATTCGGAAGAACACCAGTGGCGAAGGCGACATACTGGTCCATTACTGACGCTGAGGCTCGAAAGCGTGGGGAGCAAACCGGATTAGATACCCCTGTA
+
GGGGGGGGGFGGGGGGGGGGGGGGGGDEGC@EFGGGGCF<FGGGGGGGGDF8FGGGGGGGGGGGGG6@@FGGDGGGGGFCFGD<FGFGFGDF?EFDDGFGCG@EFG@@FEFG<F<EFE+4CGGGGG9FGGGGGGGCF7EBF:AFFF?,=4:FGGGGGGFDGDFGGGGGGGGGGGEGGAB,@CFC9;FCGGFGGGG5;FGGFFGEF=5CCGEGGGFGFGCC*/:>>GDE=A67CBCF5>F:
@M00200:205:000000000-AKKM3:1:1101:12089:4219 1:N:0:1
ATTGGGTTTAAAGGGCGCGTAGGTGGCCCGTTAAGTGGCTGGTGAAATCCCGGGGCTCAACTCCGGGGCTGCCGGTCAGACTGGCGAGCTAGAGCACGGTAGGGGCAGATGGAATTCCCGGTGTAGCGGTGGAATGCGTAGAGATCGGGAAGAATACCAGTGGCGAAGGCGTTCTGCTGGGCCGTTGCTGACACTGAGGCGCGACAGCGTGGGGAGCAAACAGGATTAGATACCCCAGTA
+
GGGGGGGGGGGGGGGGEFGGGGGGGGGGGGGGGGGEFFEFGGGGGGGGGGGGGGGGGGGGGFGGGGGGGGGGGGGGGGGGGGGGGGGGGGGGGGGFFGGGGGGGGGGGGGGGGGGGGGGDGEGGGGGGG:FGGGGGGGGDGGGGGGGGGGGGGGGGGGFGGGGGDGEGEFGGDEFGFEFFGGGEEED5+:<C?FCC::CFGDEC*CDFGEDGGG:7>CFDGFGGBGC?F@2DF@FD5@;C
@M00200:205:000000000-AKKM3:1:1101:13914:4221 1:N:0:1
ACTGGGTTTAAAGGGAGCGTAGGCGGACATTTAAGTCAGGGGTGAAATCCCGGGGCTCAACCTCGGAATTGCCTTTGATACTGGGTGTCTTGAGTATGAGAGAGGTGTGTGGAACTCCGAGTGTAGAGGTGAAATTCGTAGATATTCGGAAGAACACCAGTGGCGAAGGCGACACACTGGCTCATTACTGACGCTGAGGCTCGAAAGCGTGGGGAGCAAACAGGATTAGATACCCTCGTA
+
GGGGGGGGGGGGGGGGGGGGGGGGGGGGGGGGGGGGGGGGGGGGGGGGGGGGGGGGGGGGGGGGGGGGGGGGGGGGGGGGGGGGGGGGGGGGGGGGGGGGGGGGGGGGGGGGGGGGGGGGGGGGGGGGGGGGGGGGGGGGGGGGGGGGGGGGGGGGGGGGGGGGGGGGGGGGGGGGGGGGGGGGGGGGGGGGGGGG=8CGGGGGGGGFGEGGGGDDEGGFGGGGFGGFFFAGGCFGFEFG
@M00200:205:000000000-AKKM3:1:1101:16325:4249 1:N:0:1
ACTGGGTATAAAGGGAGCGTAGGCGGACATTTAAGTCAGGGGTGAAATCCCGGGGCTCAACCTCGGAATTGCCTTTGATACTGGGTGTCTTGAGTATGAGAGAGGTGTGTGGAACTCCGAGTGTAGAGGTGAAATTCGTAGATATTCGGAAGAACACCAGTGGCGAAGGCGACACACTGGCTCATTACTGACGCTGAGGCTCGAAAGCGTGGGGAGCAAACAGGATTAGATACCCGCGTAAGA
+
GGGGGGGGGGGGGGGGGGGGGGGGGGGGGGGGGGGGGGGGGGGGGGGGGGGGGGGGGGGGGGGGGGGGGGGGGGGGGGGGGGGGGGGGGGGGGGGGGGGGGGGGGGGGGGGGGGGGGGGGGGGGGGGGGGGGGGGGGGGGGGGGGGGGGGGGGGGGGGGGGGGGGGGGGGGGGGGGGGGGGGGGFGGGGGGGGGGGGGGGGGGGGGGGGGCGGGFGFGFGGGGGFCF??*5CEGFDFFBGGFF
@M00200:205:000000000-AKKM3:1:1101:21844:4291 1:N:0:1
ACTGGGTTTAAAGGGCTCGTAGGCGGTTTGTCGCGTCGGGAGTGAAAACCAGGTGCTTAACACCTGGCTTGCTTCCGATACGGGCAGACTAGAGGTATTCAGGGGAGAACGGAATTCCTGGTGTAGCGGTGAAATGCGCAGATATCAGGAGGAACACCGGTGGCGAAGGCAGGTCTCTGGGCATTAACTGACGCTGAGGAGCGAAAGCATGGGGAGCGAACAGGATTAGATACCCTAGTA
+
GGFGDEGGGGGGFFDF@DFGCF;<BEFGGGGGGGGGECCEGGEGFCGGFECEGFFC<FFFGFFGGGGGCFEGGGAGGCE=@?7@FGEFDFF<EGEGGGGGGGGGGG>CFAFCGGGGGGGFGGGEGCF=FFCGFGGGGFGCC@<<FGFFGGGGG:F<D7:@GGGCC@87FFGCBCFC?;:CFFFGEF+>F>FCEEGGGGGGCC*1CGGGDGGGFGFCDGD=DDGCBGF2=?>CEGGG?FFF
@M00200:205:000000000-AKKM3:1:1101:14621:4342 1:N:0:1
ATTGGGCTTAAAGGGAGCGTAGGCGGATAGTTTAGTCAGAGGTGAAAGCCCAGGGCTCAACCTTGGAATTGCCTTTGATACTGGCTATCTTGAGTATGGAAGAGGTATGTGGAACTCCGAGTGTAGAGGTGAAATTTGTAGATATTCGGAAGAACACCAGTGGCGAAGGCGACATACTGGTCCATTACTGACGCTGAGGCTCGAAAGCGTGGGGAGCAAACAGGATTAGATACCCCAGTAAGA
+
GGGGGGGGGGGGGGGGGGGGGGGGGGGGGGGGGGGGGGGGGGGGGGGGGGGGGGGGGGGGGGGGGGGGGGGGGGGGGGGGGGGGGGGGGGGGGGGGGGGGGGGGGGGGGGGGGGGGGGGGGFGGGGGGGGGGGGGG9FDGGGGGGGGGGGGDGGGGGGGGGGDGGGEGGGGGEGDGGGGFGGFCGGGDFGGGCGGEGFGC7CGGGGG;EEGGGGFGFGGGGGGGDGGEFFFG9FFGBFFGGFF
@M00200:205:000000000-AKKM3:1:1101:25047:4361 1:N:0:1
ACTGGGTTTAAAGGGCGCGTAGGTGGCCATCATAAGGCCGCGGTGAAAGTTTGGAGCTCAACTCCAGATCGGCCGCGGCGACTGTGAGGCTCGGGCACTGTAGAGGCAGATGGAATTCCGGGTGTAGCGGTGGAATGCGTAGAGATCCGGGAGAACACCAGTGGCGAAGGCGGTCTGCTGGGCAGTGGGAGGTTAGCCCCTCCTTATAGCCGACACTGAGGCGCGACAGCGTGGGGAGCAAGC
+
GGGGGGGGGGGGGGGG:FGGGGGGGGGGGAF<EGC6CEEC7C:@FGGD<<CCA@CE,FDF<CF@<AEG@=F@=,=FFC7@>>=FF?FFC<F==::F=7ABDAFFGGCFCCFGDF=FFGGGGDFEFF3@F:3@FGACG@<E:C:F9C,7C**1<FFF@FC>*<FCBFG@CCFE888CEC?F:EC8C*+;*1*8:***++*2AC7C79*:9C6?*/7))+<8**//3791@>612:C)0<)77(1
@M00200:205:000000000-AKKM3:1:1101:9933:4362 1:N:0:1
ATTGGGTTTAAAGGGAGCGTAGGCGGACATTTAAGTCAGGGGTGAAATCCCGGGGCTCAACCTCGGAATTGCCTTTGATACTGGGTGTCTTGAGTATGAGAGAGGTGTGTGGAACTCCGAGTGTAGAGGTGAAATTCGTAGATATTCGGAAGAACACCAGTGGCGAAGGCGACACACTGGCTCATTACTGACGCTGAGGCTCGAAAGCGTGGGGAGCAAACAGGATTAGATACCCCCGTAAGA
+
GGGGGGGGGGGGGGGGGGGGGGGGGGGGGGGGGGGGGGGGGGGGGGGGGGGGGGGGGGGGGGGGGGGGGGGGGGGGGGGGGGGGGGGGGGGGGGGGGGGGGGGGGGGGGGGGGGGGGGGGCFGGGGGGGGGGGGGGGGGGGGGGGGGCFGGGGGGGGGGGGGGGGGG@FG7CGGGFGGGFGGDCGGGGGGGGGGGGGFGGFGGGGGGG*AGGDE:DDGGGGGGC?FFFFFAGGFF*85<EC?F
@M00200:205:000000000-AKKM3:1:1101:18489:4369 1:N:0:1
ATTGGGCATAAAGGGAGCGTAGGCGGATAGTTTAGTCAGAGGTGAAAGCCCAGGGCTCAACCTTGGAATTGCCTTTGATACTGGCTATCTTGAGTATGGAAGAGGTATGTGGAACTCCGAGTGTAGAGGTGAAATTCGTAGATATTCGGAAGAACACCAGTGGCGAAGGCGACATACTGGTCCATTACTGACGCTGAGGCTCGAAAGCGTGGGGAGCAAACAGGATTAGATACCCTTGTA
+
GGGGGGGGGGGGGGGGGGGGGGGGGGGGGGGGGGGGGGGGGGGGGGGGGGGGGGGGGGGGGGGGGGGGGGGGGGGGGGGGGGGGGGGGGGGGGGGGGGGGGGGGGGGGGGGGGGGGGGGGGGGGGGGGGGGGGGGGGGGGGGGGGGGGGDGGGGGGGGGGGGGGGGGGGGGGGGGGGGGGGGGGGGGGGGGGGGGGGGGGGGGGFGGGGGGGGGDGFGGGGGFGFGGFFFFG;<E*=FFG
@M00200:205:000000000-AKKM3:1:1101:14070:4380 1:N:0:1
ATTGGGTTTAAAGGGCGCGTAGGCGGCCTGCTAAGTCGAACGTGAAATCCCCGGGCTCAACCCGGGAAATGCGTTCGAGACTGGTTGGCTTGAATCCGGGAGAGGGATGCGGAATTCCAGGTGTAGCGGTGAAATGCGTAGATATCTGGAGGAACACCGGTGGCGAAGGCGGCATCCTGGACCGGCATTGACGCTGAGGCGCGAAAGCCAGGGGAGCAAACGGGATAAGATACCCGCGTA
+
F6FGGGGGGGGGG9FCF:F+FFGGGGGGGGGFGDGGGGDGGFFGGGGCGGGEC@FGGDGGG8FCGG@F8??FFFFCCGFFG,B<55C=E<ECEFFG,@:@>C=B3=>=>3FEGCG8FFGGF<FCBFFFEGEFGF9CCE7BF:A@;>FFFFFGGC:FGCF<<F<BEG@FCCF8CBEGC?FGDC8C>C*:+03:;A<E*1AF575EGE:CC6FCED@35CG6*9C5:<*.7940<A8C5)7>
@M00200:205:000000000-AKKM3:1:1101:15212:4388 1:N:0:1
ACTGGGTTTAAAGGGAGCGTAGGCGGATAGTTTAGTCAGAGGTGAAAGCCCAGGGCTCAACCTTGGAATTGCCTTTGATACTGGCTATCTTGAGTATGGAAGAGGTATGTGGAACTCCGAGTGTAGAGGTGAAATTCGTAGATATTCGGAAGAACACCAGTGGCGAAGGCGACATACTGGTCCATTACTGACGCTGAGGCTCGAAAGCGTGGGGAGCAAACAGGATTAGATACCCGGGTA
+
GGGGGGGGGGGGGGGGGGGGGGGGGGGGGGGGGGGGGGGGGGGGGGGGGGGGGGGGGGGGGGGGGGGGGGGGGGGGGGGGGGGGGGGGGGGGGGGGGGGGGGGGGGGGGGGGGGGGGGGEGGGGGGGGGGGGGGGGGGGGGGGGGGGGGGGGGGGGGGGGGGGGGGGGGGGGGGGGGGGGGGGGGGGGGGGGGGGGGGGGGGGGGGGGGGGGGGFGFGGGGGGGFGFEFFFGCF8DDFFG
@M00200:205:000000000-AKKM3:1:1101:19072:4399 1:N:0:1
ATTGGGCGTAAAGGGCTCGTAGGCGGTTTGTCGCGTCGGGAGTGAAAACGCCGTGCTTAACACGGCGCTTGCTTCCGATACGGGCAGACTAGAGGTATTCAGGGGAGAACGGAATTCCTGGTGTAGCGGTGAAATGCGCAGATATCAGGAGGAACACCGGTGGCGAAGGCGGTTCTCTGGGAATGACCTGACGCTGAGGAGCGAAAGTGTGGGGAGCGAACAGGATTAGATACCCGCGTAAGA
+
GGGGGGGGGGGGGGGGGGGGGGGGGGGGGGGGGGGGGGGGGGGGGGGGGGGGGGGGGGGGGGGDGGGGGGGGGGGGGGGGGGGGGGGGGFGGGGGGGGGGGGGGGGGGGGGGGGGGGGGGGGGGGGGGGFGGGGGGGGGGGGGGGGGGGGGGGGGFFCFGGGGGCGGGGGGGEG5FEFFGGGGGGGGGFC?FG7CGCFFGGGGGGCD7C0<EGGB:)CEC3>8F6C:8?F<C:CEDFFBGGF>
@M00200:205:000000000-AKKM3:1:1101:21852:4434 1:N:0:1
ACTGGGTTTAAAGCGAGCGCAGGTGGTTTAATAAGTCTGATGTAAAAGGCAGTGGCTCAACCATTGTGTGCATTGGAAACTGTTAGACTTGAGTGCAGTAGAGGAGAGTGGAATTCCATGTGTAGCGGTGAAATGCGTAGATATATGGAGGAACACCGGTGGCGAAAGCGGCTCTCTGGACTGTAACTGACACTGAGGCTCGAAAGCGTGGGTAGCAAACAGGATTAGATACCCTTGTA
+
GGGGGGGGGGGGGGGGGGEGGGGGGGGCFGGGGGDCFGGGGGFCFGGGGGGGGGFDGGGGGGGGGGGGGGGGGGGGGFEGGGGGGGFGGGFGGFFGFFFGGGGG8F@FGGGGGGGFFDCEGGGGGFGEFEF9FFGGDCFEFFGAFGGGGGGGGFGGGGGEGGGGGEGGCGEEEE@FGGEFGGGGFGGGG7CFGGFADC57CCEGCC4?8?B:<;5FA7?5*C=4;:6@FAE78CFDFFF
@M00200:205:000000000-AKKM3:1:1101:11998:4439 1:N:0:1
ACTGGGCTTAAAGGGAGCGTAGGCGGATAGTTTAGTCAGAGGTGAAAGCCCAGGGCTCAACCTTGGAATTGCCTTTGATACTGGCTATCTTGAGTATGGAAGAGGTATGTGGAACTCCGAGTGTAGAGGTGAAATTCGTAGATATTCGGAAGAACACCAGTGGCGAAGGCGACATACTGGTCCATTACTGACGCTGAGGCACGAAAGCGTGGGGAGCAAACAGGATTAGATACCCGTGTAAGCT
+
FGGGGGGGGGGDDCGGGGGCEGGGGG:@,CEECGFGGGG9F@FGGGGGFFGCG<FGGGGGGGGFGFG9EFGFFAFGGGGGFFG,,6C6EEEFGGGGCFGFGGGGGGD<FFFGGFGFF<CCFFGGGGFFFGFFFBFED7EFFDGGGEF8<CGGDFGFCG:DFGGGGGGGGGGCGGG9@C@C=FCEFFGGGGFGGEG*;5CD*;7EGGGFEECGEGF3:CFGFG8>1>FEFF?G@:C).>FGF?))
@M00200:205:000000000-AKKM3:1:1101:18038:4446 1:N:0:1
ACTGGGTTTAAAGCGAGCGCAGGTGGTTTAATAAGTCTGATGTAAAAGGCAGTGGCTCAACCATTGTGTGCATTGGAAACTGTTAGACTTGAGTGCAGTAGAGGAGAGTGGAATTCCATGTGTAGCGGTGAAATGCGTAGATATATGGAGGAACACCGGTGGCGAAAGCGGCTCTCTGGACTGTAACTGACACTGAGGCTCGAAAGCGTGGGTAGCAAACAGGATTAGATACCCTCGTA
+
GGGGGGGGGGGGGGGGGGGGGGGGGGGGGGGGGGGGGGGGGGGGGGGGGGGGGGGGGGGGGGGGGGGGGGGGGGGGGGGGGGGGGGGGGGGGGGGGGGGGGGGGGGGGGGGGGGGGGGGGGGGGGGGCFGGGGGGGGGGGGGGGGGGGGGGGGGGGGGGGGGGGGEGGGGGGGGFGGGGGGGGGGGGGGGGGGGGGGGCGGGGGGGGGGGGGEFEDFFGGGG8CEFGFFFFG7?9>AFB
@M00200:205:000000000-AKKM3:1:1101:18333:4521 1:N:0:1
ACTGGGTTTAAAGGGCGCGTAGGCGGCCGATTAAGTCGGGGGTGAAAGCCTGTGGCTCAACCACAGAATTGCCTTCGATACTGGTTGGCTTGAGACCGGAAGAGGACAGCGGAACTGCGAGTGTAGAGGTGAAATTCGTAGATATTCGCAAGAACACCAGTGGCGAAGGCGGCTGTCTGGTCCGGTTCTGACGCTGAGGCGCGAAAGCGTGGGGAGCAAACAGGATTAGATACCCTCGTA
+
GGGGGGGGGGGGGGGGGGGGGGGGGGGGGGGGGGGGGGGGGGGGGGGGGGGGGGGGGGGGGGGGGGGGGGGGGGGGGGFGGGGGGGGGGGGGGGGGGGGDGGGGGGGGGGGGGGGGGGGGGFGGGGGGGGGGGGGGGFGGGGGGGGGFGGEGGGGGGGGGGGFGGGGGGFCEGGGFFFGGGGGGGGGGCGGGGGGGGGGGCDEEGGGGG5?CGGFGFG@CCFGGFGGB@FAFGGGGFFFG
@M00200:205:000000000-AKKM3:1:1101:26624:4529 1:N:0:1
ACTGGGCTTAAAGGGCTCGTAGGCGGTTTGTCGCGTCGGGAGTGAAAACGCCGTGCTTAACACGGCGCTTGCTTCCGATACGGGCAGACTAGAGGTATTCAGGGGAGAACGGAATTCCTGGTGTAGCGGTGAAATGCGCAGATATCAGGAGGAACACCGGTGGCGAAGGCGGTTCTCTGGGAATGACCTGACGCTGAGGAGCGAAAGTGTGGGGAGCGAACAGGATTAGATACCCCAGTAAGCT
+
GGGGGGGGGGGGGGGGGGG7CFGGGGG@FGGGGGGGGGGGDGGG9FGGGGGEGGGGCFFGFEFFGGGGCEFGGGFFGGDGGGGGECGFCGGGGGGGFBFFECFFGGEGGFGGGGFCFGGFD<F,==AFGGDGFG,:CC7EDG,32>,FGGGGGFFG8CFFFE77CG7<CCEG>ECGGGGGFG<FFGCGFF*0;EG=*2*+:CEE5EGDFGGDE55)):?/)78<(9D<69AFF88*)8?F*))-
@M00200:205:000000000-AKKM3:1:1101:19249:4550 1:N:0:1
ACTGGGTTTAAAGCGAGCGCAGGCGGTTCTTTAAGTCTGAAGTTAAAGGCAGTGGCTTAACCATTGTACGCTTTGGAAACTGGAGGACTTGAGTGCAGAAGGGGAGAGTGGAATTCCATGTGTAGCGGTGAAATGCGTAGATATATGGAGGAACACCGGTGGCGAAAGCGGCTCTCTGGTCTGTAACTGACGCTGAGGCTCGAAAGCGTGGGGAGCAAACAGGATTAGATACCCTTGTA
+
GGGGGGGGGGGFGGGGGGGGGGGGGGGGGGGGGGGGGGGGGGGGGGGGGGGGGGGGGGGGGGGGGGGGGGGGGGGGGGGGGGGGGGGGGGGGGGGGGGGGGGGGGGGGGGGGGGGGGGGGGGGGGGGFFGGGGGGGGGGGEGGGGGGGGGDGGGGGGDGGGGGGGGDDGGGGGGGGGGFFDGGGGGGGGGGGGGGGGGGFGGGGCEGGCGGGGGDGFG@FGGCGFGG?FFAFFFGGFF4
@M00200:205:000000000-AKKM3:1:1101:23426:4560 1:N:0:1
ATTGGGTGTAAAGGGCGCGTAGGCGGTCTTTTAAGTCGGGGGTGAAAGCCTGTGGCTCAACCACAGAATTGCCTTCGATACTGGGAGACTTGAGACCAGAAGAGGACAGCGGAACTGCGAGTGTAGAGGTGAAATTCGTAGATATTCGCAAGAACACCAGTGGCGAAGGCGGCTGACTGGTCCGGTTCTGACGCTGAGGCGCGAAAGCGTGGGGAGCAAACAGGATTAGATACCCCAGTA
+
FFGGGGGGGGGGGGGGGGGGGGGGGGGGGGGFGGGGGGGGGGGGGGGGGGGGGGGGGGGGGGGGGGGGFGGGGGGGGDFGGGGGGFGGGGGGGG@FGGGGGGGFGFGFFGGGGGGFGGDGGGGFFGFGGGFGGGGCFFGGGGFGGGACGEGGGGGGGGGDGCGGGGGGGGGDGGDGFFCGCFGGD1:CEGFGGGGGGGG=7DEGGGGFGC>CEGFGFCC?79FC:4C?FF<GFFC5B@FD
@M00200:205:000000000-AKKM3:1:1101:15466:4569 1:N:0:1
ATTGGGCTTAAAGGGCTCGTAGGCGGTTTGTCGCGTCGGGAGTGAAAACGCCGTGCTTAAAACGGCGCTTGCTTTCGATACGGGCAGACTAGAGGTATGCAGGGGAGAACGGAATTCCTGGTGTAGCGGTGAAATGCGCAGATATCAGGAGGAACACCGGTGGCGAAGGCGGTTCTCTGGGCATTACCTGACGCTGAGGAGCGAAAGTGTGGGGAGCGAACAGGATTAGATACCCCAGTA
+
GGGGGGGGGGGGGGGGGGGGGGGGGGGGGGGGGGGGGGGGGGGGGGGGGGGGGGGGGGGG,EFGGGGGGGGGGGGGGGGGGGGGGGGGGGFGGGGGGGGGGGGGGGGGGGGGGGGGGGGGGGGGGGGGGECFGGGGGGGGGGGGGGGFGGGGGGGGGGGGGGGGGCGGGGGGGGGGGGGGGGGGGGGGGCGFGGGGGGGGDFGGGGGFGGGGGGEDDGEGDDFFFGC?FFBGGGFGFFFG
@M00200:205:000000000-AKKM3:1:1101:8035:4570 1:N:0:1
ATTGGGTTTAAAGCGCGCGTAGGTGGTTCGTTAAGTTGGATGTGAAAGCCCCGGGCTCAACCTGGGAACTGCATCCAAAACTGGCGAGCTAGAGTACGGTAGAGGGTGGTGGAATTTCCTGTGTAGCGGTGAAATGCGTAGATATAGGAAGGAACACCAGTGGCGAAGGCGGCTCACTGGACCGGTACTGACGCTGAGGCGCGAAAGCGTGGGGAGCAAACAGGATTAGATACCCCCGTA
+
GGGGGGGGGGGGGGGGGGGGGGGGGGGGGGGGGGGGGGGGGGGGGGGGGGGGGGGGGGGGFGGGGGGGGGGGGGGGGGGGGGGGGGGGGGGGGGGGGGGGGGGGGGGGGGGGGGGGGGGGGGGGGGGGGGGGGGGGGGCEGGFGGCGGGGGGGGGGGGGGGFGGGDEGGGGGGGGGGFGGGGGEEEECFFGCC5<C*:CCGGGGGC5CGGGGGEFGFGGGGGGG:GGBFFBGFEFC@EEG
@M00200:205:000000000-AKKM3:1:1101:26664:4571 1:N:0:1
ATTGGGTGTAAAGGGCGCGTAGGTGGCCCGTTAAGTGGCTGGTGAAATCCCGGGGCTCAACTCCGGGGCTGCCGGTCAGACTGGCGAGCTAGAGCACGGTAGGGGCAGATGGAATTCCCGGTGTAGAGGTGGAATGCGTAGAGATCGGGAAGAATACCAGTGGCGAAGGCGTTCTGCTGGGCCGTTGCTGACACTGAGGCGCGACAGCGTGGGGAGCAAACAGGATTAGATACCCCAGTA
+
GGGGGGGGGGGGGGGGGGGCGGGGGGGGGGGGGGGGFGEGGGGGGGFGFGGGGGGGGGGFE<FGGGGGGEGGGGGGGDGGFFFGGGGGGGGGGGGGGGGGGGGFGGGGGGGGGGGGGGGGGGGGGG,3FFGGC,,3CFGGGCA9=FGGGGGGGFGGDFGGCCGG7FCEGGGGGGGGGGGGGGGGGGEGFGC8@FGFEFGGGGGGEGGGGCEGGD>DFF@<CDGG<6F?=BAGC@C5)8<E
@M00200:205:000000000-AKKM3:1:1101:23260:4575 1:N:0:1
ACTGGGTATAAAGGGAGCGTAGGCGGATAGTTTAGTCAGAGGTGAAAGCCCAGGGCTCAACCTTGGAATTGCCTTTGATACTGGCTATCTTGAGTATGGAAGAGGTATGTGGAACTCCGAGTGTAGAGGTGAAATTCGTAGATATTCGGAAGAACACCAGTGGCGAAGGCGACATACTGGTCCATTACTGACGCTGAGGCTCGAAAGCGTGGGGAGCAAACAGGATTAGATACCCTCGTA
+
GGGGGGGGGGGGGGGGGGGGGGGGGGGGGGGGGGGGGGGGGGGGGGGGGGGGGGGGGGGGGGGGGGGGGGGGGGGGGGGGGGGGGGGGGGGGGGGGGGGGGGGGGGGGGGGGGGGGGGGGGGGGGGGGGGGGGGGGGGGGGGGGGGGGGGGGGGGGGGGGGGGGGGGGGGGGGGGGGGGGGGGFCFGGFGGGGGDGGGGGGGEDGGGGGGGGFGFGEFGGGGCFFFCEFFFGDCGGFEFC
@M00200:205:000000000-AKKM3:1:1101:7606:4598 1:N:0:1
ACTGGGTTTAAAGGGAGCGTAGGCGGACATTTAAGTCAGGGGTGAAATCCCGGGGCTCAACCTCGGAATTGCCTTTGATACTGGGTGTCTTGAGTATGAGAGAGGTGTGTGGAACTCCGAGTGTAGAGGTGAAATTCGTAGATATTCGGAAGAACACCAGTGGCGAAGGCGACACACTGGCTCATTACTGACGCTGAGGCTCGAAAGCGTGGGGAGCAAACAGGATTAGATACCCCTGTA
+
FGGGGGGGGGGGGGGDGGGGGGGCFGDCFFFGFGGGGGGFGFGGGGGGG<FB>@@FGDGGG,F=F@FG@GGGGGGGGGGGGGF@8=C=EFGGGDGF<EC,?FGEEGGFG<FCFG8A5B:+8FGGGF9AFGGGGGGGDFFGGGGGGCC<F+@FFFGGGGGGGCEGDGGGGGEGE>EGGG97D,2<<@EEGGGGCGG=EEGG=FE8FCGFECEFEGFCDF8CGGGC<DGFFB:DGGGF:56E
@M00200:205:000000000-AKKM3:1:1101:6885:4635 1:N:0:1
ACTGGGTTTAAAGGGAGCGTAGGCGGATAGTTTAGTCAGAGGTGAAAGCCCAGGGCTCAACCTTGGAATTGCCTTTGATACTGGCTATCTTGAGTATGGAAGAGGTATGTGGAACTCCGAGTGTAGAGGTGAAATTCGTAGATATTCGGAAGAACACCAGTGGCGAAGGCGACATACTGGTCCATTACTGACGCTGAGGCTCGAAAGCGTGGGGAGCAAACAGGATTAGATACCCTCGTA
+
GGGFGGGGGGGFDGGGEFEGGGGGGGGGGGGGGGGGGGGGGGGGGGGGGEGGGGGGGGGGGGGGGGGGGGGGGGGGGGGGGGGGGGGGFGGGGGFGGGGGGGGGGGGGGGGGGGGGGGGGGGFFGGGGGGGGGFGGGGGGFEGGGGGGGCEFGG<FGGFGGGGGGGGGG8FEEGGGFFGGGFGGGGCFFGD5CEDGGF>FFGG5CEDFGGEEDGEGFFCF57CC;DD@FF3FBFC65>>G
@M00200:205:000000000-AKKM3:1:1101:10916:4672 1:N:0:1
ATTGGGCTTAAAGCGCGTGTAGGCGGCCTATTAAGTGGCGTGTGAAAGCTCACCGCTCAACGGTGAGAGGCCGCGCCAAACTGATGGGCTTGAGGGTGGCAGAGGGTGATGGAATTCCCGGTGTAGCGGTGAAATGCGTAGATATCGGGAGGAACGCCAGTGGCGAAGGCGGTCATCTGGGCCATCCCTGACGCTGAGACGCGAAAGCTGGGGGCGCGAACGGGATTAGATACCCCAGTA
+
GGGGGGGGGGGGGGGGGGGGGGGGGGGGGGGGGGGGGGGGGGGGGGGGGGGGGGGGGGGGGGGGGGGGGGGGGGGGGGGGGGGGGGGGGGGGGGGGGGGGGGGGFEFCGGGGGGFGGGGGGGGGGGGGGGGGGGGGGGGGGGGGFFEEGGGGGGGGGGGGGGGGGGGGCFGGGGGGGGGGFGGGGGGGGGDGGGGGDCGGGGGGGGGG7CCCE5)7>C8EGGEDFDDBFFAFGGGGFD:C
@M00200:205:000000000-AKKM3:1:1101:9821:4686 1:N:0:1
ATTGGGCTTAAAGGGCTCGTAGGCGGTTTGTCGCGTCGGGAGTGAAAACGCCGTGCTTAACACGGCGCTTGCTTCCGATACGGGCAGACTAGAGGTATTCAGGGGAGAACGGAATTCCTGGTGTAGCGGTGAAATGCGCAGATATCAGGAGGAACACCGGTGGCGAAGGCGGTTCTCTGGGAATGACCTGACGCTGAGGAGCGAAAGTGTGGGGAGCGAACAGGATTCGATACCCGTGTA
+
FGGGGFFGGGGGGGGGGGGGEFCGGGFGGGFGGGGGGGGEGGB<FEFGGGGGGGDDGFGGGGGGGGGGE:FEFGGGGGDGGFGEEEGFG8F<?FFDDF<FFFGDGGGGDGC7F:FCFGGGDGC,ECCFD@@B:DFGGDGGCCCGEFGGGFEGDFFGGC<<FEDG@F7@F*<BG>EFF7+CD6C6FGGG79FFEGGG58@EEFC>E*9:<FCCCED).758CDFG(97)06:7*02C5:76
@M00200:205:000000000-AKKM3:1:1101:23506:4714 1:N:0:1
ATTGGGTTTAAAGGGCGTGTAGGCGGTTCAGTAAGTGGAATGTGAAATGCCCCGGCTCACCCGGGGACCTGCATCCCAAACTGCTGAGCTTGAGTATGGGAGAGGATGAGGGAATTCCTGGTGTAGCGGTGAAATGCGTAGATATCAGGAGGAACATCGGTGGCGAAAGCGCTCATCTGGCCCAATACTGACGCTGAGGCGCGAAAGCTAGGGGAGCAAACGGGATTAGATACCCGTGTA
+
GGGGGGGGGGGGGGGGGGGGGGGGGGGGGGGGGGGGGGEFGGGGGGGGGGDGGGGGGGGGGGGGGGGGGGGGGG9FGGGFCFGGGGGGGGGGGGGGGGGGGGGGGGCFGGGGGGGGGG9FFGGGGGGGGGEGGGGGGGGGGGDFGGGGGGGGGGFFAFGDGGGGGGC<FFGGEDE9DFGGDGGCCGECFGGGGGDEDGGGGG5*CGDC<?FGGGFG:*@CGGGG:)*3?FAGCCF57@:E
@M00200:205:000000000-AKKM3:1:1101:12002:4721 1:N:0:1
ATTGGGTATAAAGAGCGTGTAGGCGGCCAGGTAGGTCCGGTGTGAGAACTCGAGGCTCAACCTCGAGATGTCATCGGAAACCATCTGGCTAGAGTCCGGAAGAGGAGAGTGGAATTCCTGGTGTAGCGGTGAAATGCGCAGATATCAGGAAGAACACCTATGGCGAAAGCAGCTCTCTGGGACGGTACTGACGCTGAGACGCGAAAGCGTGGGGAGCAAACAGGATTAGGTACCCTAGTA
+
GGGGGGGGGGGGGGGGGGGGGGGGGGGGGGGGGGGGGGGGGGGGGGGGGGGEFGGGGGGGGGGGGGGGGGGFGGGGEGGGGGGGGGGGGGGGGGGFGGGGGGGEGGGFGGGG@FFGAFFGGGGGFEGGGGFGGGFGGDGGGGGGGGGGGGGGGGGGFCFGFGGGGEGGGGGGGFGFGGEGG>>ECBEEG748CED=EE9?=CCEE=5CEEGEGGFGE=FEFDGGBC:2@=:CFGG*7FFG
@M00200:205:000000000-AKKM3:1:1101:6122:4761 1:N:0:1
ACTGGGTTTAAAGGGAGCGTAGGCGGATAGTTTAGTCAGAGGTGAAAGCCCAGGGCTCAACCTTGGAATTGCCTTTGATACTGGCTATCTTGAGTATGGAAGAGGTATGTAGAAATCCGAGTGTAGAGGTGAAATTCGTAGATATTCGGAAGCACACCAGTGGCGAAGGCGACATACTGGTCCATTACTTACGCTGAGGCTCGAAAGCGTGGGGAGCAAACAGGATTAGATACCCGCGTA
+
GAFGGGFCFGGGGCGFCFEFGGGGGG7F@F<FFFGFECECGFGGFCFAFFGGGGGEFGGGGFGAE@FGC8@FGGGCFEGGGGGGGE<ECEG<6C??F?E9@F8CFFE<FFGG9E,?5B:?CAD@,AF<FBDFCF?FEDE,+CDEFGGGCFGE,=F<FF+AADGGGEDGGGGGCEG935,3@>,:3,,=7+7E:>5CGCCF,;C>,:);*:CFGD5CDD6><F6C7CCEFFC7C8?):5):
@M00200:205:000000000-AKKM3:1:1101:23162:4784 1:N:0:1
ATTGGGCTTAAAGGGAGCGTAGGCGGATAGTTTAGTCAGAGGTGAAAGCCCAGGGCTCAACCTTGGAATTGCCTTTGATACTGGCTATCTTGAGTATGGAAGAGGTATGTGGAACTCCGAGTGTAGAGGTGAAATTCGTAGATATTCGGAAGAACACCAGTGGCGAAGGCGACATACTGGTCCATTACTGACGCTGAGGCTCGAAAGCGTGGGGAGCAAACAGGATTAGATACCCTAGTA
+
GGGGGGGGGGGGGGGGGGGGGGGGGGGGGGGGGGGGGGGGGGGGGGGGGGGGGGGGGGGGGGGGGGGGGGGGGGGGGGGGGGGGGGGGGGGGGGGGGGGGGGGGGGGGGGGGGGGGGGGGGGGGGGGGGGFGGGFCGGGGGGGGGCFGGGGGFGFGGDFGGGGDCGGGGGGGGGGGGGGGGGGECGGGFGGGGGGGGGGG,AEGFEG4CEEGGGFGFGGGCGGD;CD<AFEGGGGGFFAC
@M00200:205:000000000-AKKM3:1:1101:26176:4786 1:N:0:1
ATTGGGTTTAAAGGGAGCGTAGGCGGATAGTTTAGTCAGAGGTGAAAGCCCAGGGCTCAACCTTGGAATTGCCTTTGATACTGGCTATCTTGAGTATGGAAGAGGTATGTGGAACTCCGAGTGTAGAGGTGAAATTCGTAGATATTCGGAAGAACACCAGTGGCGAAGGCGACATACTGGTCCATTACTGACGCTGAGGCTCGAAAGCGTGGGGAGCAAACAGGATTAGATACCCCAGTA
+
GGGGGGGGGGGGGGGGGGGGGGGGGGGGGGGGGGGGGGGGGGGGGGGGGGGGGGGGGGGGGGGGGGGGGGGGGGGGGGGGGGGGGGGGGGGGGGGGGGGGGGGGGGGGGGGGDFGGGGGGGGGGGGGGGGGGFGGGGGGGGGGGGGGGGGGGGGGGGGFFGGGGGGGGGFGGGGGGGGGGGGGGFFGGGGGGGGGG>FCFGGGGGEGFGGGGGGFGFGGGGGGFDDDEFFEGGG@<AD4E
@M00200:205:000000000-AKKM3:1:1101:22243:4788 1:N:0:1
ATTGGGCATAAAGGGAGCGTAGGCGGACATTTAAGTCAGGGGTGAAATCCCGGGGCTCAACCTCGGAATTGCCTTTGATACTGGGTGTCTTGAGTATGAGAGAGGTGTGTGGAACTCCGAGTGTAGAGGTGAAATTCGTAGATATTCGGAAGAACACCAGTGGCGAAGGCGACACACTGGCTCATTACTGACGCTGAGGCTCGAAAGCGTGGGGAGCAAACAGGATTAGATACCCTAGTA
+
GGGGGGGGGGGGGGGGGGGGGGGGGGGGGGGGGGGGGGGGGGEGGGGGGGGGGGGGGGGGGGGGGGGGGGGGGGGGGGGGGGGGGGGGGGGGGGGFGGGGGDGGGGGGGGGGGGGGGGGGEFGCFGGGGGGGFGGGGGGGGGGGGGGGCCEGGGGGGGGGGGGGGGGGGGGGGGGGGGGGGFGGGFEDG7FGGDGGGGGGGGGGGGGGGGGGGGEGFGGFDGGC<F7<?FAGGGG*7>FF
@M00200:205:000000000-AKKM3:1:1101:23421:4814 1:N:0:1
ACTGGGCTTAAAGGGCGCGTAGGCGGTCTTTTAAGTCGGGGGTGAAAGCCTGTGGCTCAACCACAGAATTGCCTTCGATACTGGGAGACTTGAGACCGGAAGAGGACAGCGGAACTGCGAGTGTAGAGGTGAAATTCGTAGATATTCGCAAGAACACCAGTGGCGAAGGCGGCTGTCTGGTCCGGTTCTGACGCTGAGGCGCGAAAGCGTGGGGAGCAAACAGGATTAGATACCCTAGTAAGA
+
GGGGGGGGGGGGGGGGGGGGGGGGGGGGGGGGGGGGGGGGGGGGGGGGGGGGGGGGGGGGGGGGGGGGGGGGGGGGGGGGGGGGGGDGGGGGGGGGGGGGGCBBFGGGGGGGGGGGGGGGG@FGGGFFGF@:FEGGFGCC:<FGGGGGGGG7>B,BFGGG?CGGGCGCEGCCEGGGGGGGGGGGG?EDGGFFGGCEGGG5CCECCEGGGCGGEGBGFGG?5/;73C*5**):EFC47>@FF>>
@M00200:205:000000000-AKKM3:1:1101:20842:4816 1:N:0:1
ATTGGGCTTAAAGAGCTCGTAGGCGGTTTGTCGCGTCTGCCGTGAAAGTCCGGGGCTCAACTCCGGATCTGCGGTGGGTACGGGCAGACTAGAGTGATGTAGGGGAGACTGGAATTCCTGGTGTAGCGGTGAAATGCGCAGATATCAGGAGGAACACCGATGGCGAAGGCAGGTCTCTGGGCATTAACTGACGCTGAGGAGCGAAAGCATGGGGAGCGAACAGGATTAGATACCCTCGTA
+
GGGGGGGGGGGGGGGGGGGGGGGGGGGGGGGGGGGGGGGGGGGGGGGFGGGGGGGGGGGGGGGGGGGGGGGGGGGECGGGGGGGGGGGGGGGFGGGGGGGGGGGGGEEGGGGGGGGGGGGGGGGGGGGGGGGGGGGGGGGGGGGGGGGGGGGEGGGGGGGDGGCECCGGFF:CCGGGGGGGGGGGGGGG79FGGGDGGFGGGGGGGGGGGGGGGDDFGGGGGGGFGGBFFFGDGGG>EFG
@M00200:205:000000000-AKKM3:1:1101:8832:4835 1:N:0:1
ACTGGGTATAAAGGGAGCGTAGGCGGATAGTTTAGTCAGAGGTGAAAGCCCAGGGCTCAACCTTGGAATTGCCTTTGATACTGGCTATCTTGAGTATGGAAGAGGTATGTGGAACTCCGAGTGTAGAGGTGAAATTCGTAGATATTCGGAAGAACACCAGTGGCGAAGGCGACATACTGGTCCATTACTGACGCTGAGGCTCGAAAGCGTGGGGAGCAAACAGGATTAGATACCCGCGTA
+
GGGGGGGGGGGGGGGGGGGGGGGGGGGGGGGGGGGGGGGGGGGGGGGGGGGGGGGGGGGGGGGGGGGGGGGGGGGGGGGGGGGGGGGGGGGGGGGGGGGGGGGGGGGGGGGGGGGGGGGGGFGGGGGGGGGGGGGGGGGGGGGGGGGGGEGDGGGEGFGGGGGGGGGGGGGGGG8FFFGGGFGGGGGGGGGCE79CGGGGFFGGGGGCEGEEFG)/8CCCCFGGFGGEFFCGCCFGAEFG
@M00200:205:000000000-AKKM3:1:1101:24820:4837 1:N:0:1
ATTGGGCTTAAAGCGCGCGCAGGCGGTTTCTTAAGTCTGGTGTCTAAGTGCGGGGCTCAACCCCGTGACGCACTGGAAACTGGGAGACTTGAGTGCAGAAGAGGAGAGCGGAATTCCACGTGTAGCGGTGAAATGCGTAGAGATGTGGAGGAACACCAGTGGCGAAGGCGGCTCTCTGGACTGTAACTGACGCTGAGGCGCGAAAGCGTGGGGAGCCAACAGGATTAGATACCCGCGTA
+
GGGGGGGGGGGGGGGGGGDGGGGGGGGGGGGGGGEGGGGGGGGGGGGGGGGGGGEGGGGGGGGGGGGGGGGGGEGGGGFGCGFGGGFGDFGADGFGGGGGGFGF<CFGGGGEDCFDFGGGGGGCGGGGGDF<9DFGGGGGCGGGGFGFBEG@CGGFCGGGG7BECFEDFGGG5:8B?EGGGGGGGF+9?>FE;EDCGG57CCG*/:DC=EEDG>@D)CGEC9*727C286AGC@CG@>)
@M00200:205:000000000-AKKM3:1:1101:23712:4853 1:N:0:1
ACTGGGTTTAAAGGGAGCGTAGGCGGATAGTTTAGTCAGAGGTGAAAGCCCAGGGCTCAACCTTGGAATTGCCTTTGATACTGGCTATCTTGAGTATGGAAGAGGTATGTGGAACTCCGAGTGTAGAGGTGAAATTCGTAGATATTCGGAAGAACACCAGTGGCGAAGGCGACATACTGGTCCATTACTGACGCTGAGGCTCGAAAGCGTGGGGAGCAAACAGGATTAGATACCCTGGTA
+
GGGGGGGGGGGGGGGGGGGGGGGGGGGGGGGGGGGGGGGGGGGGGGGGGGGGGGGGGGGGGGGGGGGGFGGGGGGGGGGGGGGGGGGGGGGGGGGGGGGGGGGGGGGGGGGGGGGGGGGGGGGGGGGGGGGGGGGGGGGGGGGGGGGGGGGGGGGGGGGGGGGGGGGEGGGGGGGGGGGGGGGGGGGGGGGGGGGDGGGGGGGGGGGGGEEEGGBGFGGFFGGC@GGEFFEGDFGGFFFG
@M00200:205:000000000-AKKM3:1:1101:16541:4935 1:N:0:1
ATTGGGTTTAAAGGGAGCGTAGGCGGACATTTAAGTCAGGGGTGAAATCCCGGGGCTCAACCTCGGAATTGCCTTTGATACTGGGTGTCTTGAGTATGAGAGAGGTGTGTGGAACTCCGAGTGTAGAGGTGAAATTCGTAGATATTCGGAAGAACACCAGTGGCGAAGGCGACACACTGGCTCATTACTGACGCTGAGGCTCGAAAGCGTGGGGAGCAAACAGGATTAGATACCCCAGTA
+
GGGGGGGGGGGGGGGGGGGGGGGGGGGGGGGGGGGGGGGGGGGGGGGGGGGGGGGGGGGGGGGGGGGGGGGGGGGGGGFFGGGGGGGGGGGGGGGGGGGGGGGGGGGGGGGGGGGGGGGGGGGGGEFGGGGGGGGGGGGGGGGGGGGGGGGGGGGGGGGGGGGGGGGGGGGGGGGGDGGGGGFFFGGGGGFFGGGGGGGGCFGGGGD5EGGGGG>GFGFGGGF4:DC8FFFGGCGC@B?F
@M00200:205:000000000-AKKM3:1:1101:12445:4935 1:N:0:1
ATTGGGTATAAAGGGAGCGTAGGCGGACATTTAAGTCAGGGGTGAAATCCCGGGGCTCAACCTCGGAATTGCCTTTGATACTGGGTGTCTTGAGTATGAGAGAGGTGTGTGGAACTCCGAGTGTAGAGGTGAAATTCGTAGATATTCGGAAGAACACCAGTGGCGAAGGCGACACACTGGCTCATTACTGACGCTGAGGCTCGAAAGCGTGGGGAGCAAACAGGATTAGATACCCTAGTA
+
GGGGGGGGGGGGGGGGGGGGGGGGGGGGGGGGGGGGGGGGGGGGGGGGGGGGGGGGGGGGGGGGGGGGGGGGGGGGGGGGGGGGGGGGGGGGGGGGGGGGGGGGGGGGGGGGGGGGGGGGGFGGGGGGGGGGGGGGGGGGGGFGGGGGGGGGGGGGGGGGGGGGGGGGGGGGGGGGGGGGGEGGGGGGFGGGGGGGGFGCFGEGFGGGGGEEGGFGFG6CFFGGFGG?FFFGCCF=?FFF
@M00200:205:000000000-AKKM3:1:1101:21268:4953 1:N:0:1
ATTGGGTATAAAGGGCTCGTAGGCGGTTTGTCGCGTCGGGAGTGAAAACCAGGTGCTTAACACCTGGCTTGCTTTCGATACGGGCAGACTGGAGGTATGCAGGGGAGAACGGAATTCCTGGTGTAGCGGTGAAATGCGCAGATATCAGGAGGAACACCGGTGGCGAAGGCGGTTCTCTGGGCATTACCTGACGCTGAGGAGCGAAAGTGTGGGGAGCGAACAGGATTAGATACCCCAGTC
+
GGGGGG;FGGGGFGGGGGGGGGGGGGGGGEFFGGGGGGDCCFGGGGGCFGF<EGDFGFFFFDFFG=8ECFEGGGGGGFGGG@G7C=BCFFFFFF:FEGG9EFFEGGGGFFGGGGGGGFGGGGDGFGGGGGGGGGGGGECGG:F<BFGEGCFGGGGGGGGGG*FGGD:FDFFE8CGGGGBFGGDGF?9FGGCFCGGGC5C6CGECGGGGG9<8C*))8C*:CCFF?FGF@FDGGG6<)7@+
@M00200:205:000000000-AKKM3:1:1101:21323:4954 1:N:0:1
ATTGGGTGTAAAGGGCGCGTAGGCGGCCTGATAAGTAGGGGGTGAAATCCTGCGGCTCAACCGCAGGGCTGCCTTCTAAACTGTCGGGCTCGAGCACAGTAGAGGCAGGTGGAATTCCCGGTGTAGCGGTGGAATGCGTAGAGATCGGGAAGAACATCAGTGGCGAAGGCGGCCTGCTGGGCTGTTGCTGACGCTGAGGCGCGACAGCGTGGGGAGCAAACAGGATTAGATACCCGGGTAAGA
+
GGGGGGGGGGGGGGGGGGGGGGGGGGGGGGGGGGGGGGGGGGGGGGGGGGGGGGGGGGGGGGGGGGGGGGGGGGGGGGGGGGGGGGGGGGGGGGGGGGGGGGGGGGGGGGGGGGGGGGGGGGGGFFGGDGGFFGGGGGGGGGGFGGGGGGEGGGGGGGGGGGGGDGGEGGGGGGGGGGGGGGGGGGGGGGGGGGGEEGGGGGG8E5<D5EGGDGDCEGGG:C?F0CF2@6AGGCGD>DEGF<4
@M00200:205:000000000-AKKM3:1:1101:16405:4965 1:N:0:1
ACTGGGTGTAAAGGGAGCGTAGGCGGACATTTAAGTCAGGGGTGAAATCCCGGGGCTCAACCTCGGAATTGCCTTTGATACTGGGTGTCTTGAGTATGAGAGAGGTGTGTGGAACTCCGAGTGTAGAGGTGAAATTCGTAGATATTCGGAAGAACACCAGTGGCGAAGGCGACACACTGGCTCATTACTGACGCTGAGGCTCGAAAGCGTGGGGAGCAAACAGGATTAGATACCCTGGTA
+
GGGGGGGGGGGGGGGGGGGGGGGGGGGGGGGGGGGGGGGGGGGGGGGGGGGGGGGGGGGGGGGGGGGGGGGGGGGGGGGGGGGGGGGGGGGGGGGGGGGGGGGGGGGGGGGGGGGGGGGGGGGGFGGGGGGGGGGGGGGGGGGGGGGGGGGGGGGGGGGGGGGGGGGGGGGGGGGGGGGGGGGGGGGGGGGGDGGGGGGGGGGGGGGFGEGGGGEGFGGGGGGGFGGFFB9FFCGGF>FG
@M00200:205:000000000-AKKM3:1:1101:23379:4971 1:N:0:1
ACTGGGTTTAAAGCGAGCGCAGGTGGTTTAATAAGTCTGATGTAAAAGGCAGTGGCTCAACCATTGTGTGCATTGGAAACTGTTAGACTTGAGTGCAGTAGAGGAGAGTGGAATTCCATGTGTAGCGGTGAAATGCGTAGATATATGGAGGAACACCGGTGGCGAAAGCGGCTCTCTGGACTGTAACTGACACTGAGGCTCGAAAGCGTGGGTAGCAAACAGGATTAGATACACGTGTA
+
GGGGGGGGGGGGGGGGGGGGGGGGGGGGGGGGGFGGGGGGGGGGGGGGGGGGGGGGGGGGGGGGGGGGGGGGGGGGGGGGGGGGGGGGGGGGGGGGGGGGFGGGGGFEGGGGGGGGGGGGGGGGGGGGGGFCEFGFCGGGGGGGGGGGGGGGFGGGFGGGGGGGGGGGGGGDEGGGCGG9FGGGGGGGFGGGGGGGGGGF>CGFGE*?CEGFGG?DFG,AFG5C;7><FFEG+887;FF
@M00200:205:000000000-AKKM3:1:1101:10349:4992 1:N:0:1
ATTGGGTTTAAAGGGAGCGTAGGCGGATAGTTTAGTCAGAGGTGAAAGCCCAGGGCTCAACCTTGGAATTGCCTTTGATACTGGCTATCTTGAGTATGGAAGAGGTATGTGGAACTCCGAGTGTAGAGGTGAAATTCGTAGATATTCGGAAGAACACCAGTGGCGAAGGCGACATACTGGTCCATTACTGACGCTGAGGCTCGAAAGCGTGGGGAGCAAACAGGATTAGATACCCCCGTA
+
FAEFGGGGGGFGGGG?FEGGGGGFGGD@FGEFCFGGGGGGGGFFGGGGGGFDGGGGGGGGGFEFGGFG,8EGGDGFFGGGGEEGFGGGGGGGFGCFC<ADFFCFFGGGG?EFGG85,9B7:BFAEEFGFFDFFGGDFEGGGG,FE;EFGGEEAEFFGGGGGCGGGEEGGFGDEG:FGGG,8E:EB>CDCCEGCGDGG5:CFGGC:EDGEGGDEGFDFFGGGGG:<FG8FFFFGGGDEFF5
@M00200:205:000000000-AKKM3:1:1101:9096:5008 1:N:0:1
ACTGGGCATAAAGGGAGCGTAGGCGGATAGTTTAGTCAGAGGTGAAAGCCCAGGGCTCAACCTTGGAATCGCCTTTGATACTGGCTATCTTGAGTATGGAAGAGGTATGTGGAACTCCGAGTGTAGAGGTGAAATTCGTAGATATTCGGAAGAACACCAGTGGCGAAGGCGACATACTGGTCCATTACTGACGCTGAGGCTCGAAAGCGTGGGGAGCAAACAGGATTCGATACCCTTGTA
+
CFGFF@CC@F-C6<-<FG:F;:@EG@@+BFCCFAF;CFGGDCFGFGCCFA@DDF@,9CAFGGGGG<CFF,6FFEDEGFC<E96CFFGGEFGG<CEFEFGGGGDE<F@C8CACFBFFGFFFBDFGG?FGC9F5,A9?<A6>F@9?EFGF<:FG@FFFG7FE?<88CCCC7@:CGGCFCGGC@CEFGGA;:@,@@>CEG,41,;9BC5)8::CC<EEG:FF8F5F*677)2+7F@8<C)71?
@M00200:205:000000000-AKKM3:1:1101:18370:5016 1:N:0:1
ACTGGGTTTAAAGGGCGCGTAGGCGGCCATGCGTGTCTTCCGTGAAATCCCTCGGCTCAACCGAGGACGTGCGGAAGAAACTGCAAGGCTCGAGTCCGGAAGAGGGGGGCGGAATTCCCAGTGTAGCGGTGAAATGCGTAGATATTGGGAGGAACACCGGTGGCGAAGGCGGTCCCCTGGGCCATTACTGACGCTGAGGAGCGAAAGCGTGGGGAGCGAACAGGATTAGATACCCTGGTA
+
GGGGGGGGGGGGGGGGGGGGGGGGGGGGGGGGGGGGGGGGGGGGGGGGGGGGGGGGGGGGGGGGGGGGGGGGGGGGGGGGGGGGGGGGGGGGGGGGGGGGGGGGGGGGGGGGGGGGGGGGGGGGGGGGGGGGGGGGGGGGGGFGGGGGGGGGGGGGGGGGGGGGGGGGGGGGGGGGGGGGGGGGGGFC?FGGGDGGGGGGGCEGGGGGG=EGGGFGFGEGGGGGBGGFFFFFGGGGFFFG
@M00200:205:000000000-AKKM3:1:1101:11499:5050 1:N:0:1
ACTGGGCATAAAGGGCGCGTAGGCGGCCTGCTAAGTCGAACGTGAAATCCCTGGGCTCAACCCAGGAACTGCGTCCGATACTGGTTGGCTTGAATCCGGGAGAGGGATGTGGAATTCCAGGTGTAGCGGTGAAATGCGTAGATATCTGGAGGAACACCGGTGGCGAAGGCGACATCCTGGACCGGCATTGACGCTGAGGCGCGAAAGCCAGGGGAGCAAACGGGATTAGATACCCCAGTA
+
GGGGGGGGGGGGGGGGGGGGGGGGGGGGGGGGGGGGFEDGGGGGGGGGGGGGGGGGGGGGGGGGGFF<FFGGGEDFCF=FGGGGGGGEGGGGGF<EEGEEGGGGGGGGGEGGGGGGGGGGGGGGGGGGGGGGGGGGGGGGGGGGGGGGGGGGGCFGGGGGGGGGGGGGGGGGGGGGGFGGGGGGEGGGDCGGGGGGGFGGGGGGGGGGGGGGGGFGFGGGGGGGFG42@FA7<AED3DFG
@M00200:205:000000000-AKKM3:1:1101:10815:5053 1:N:0:1
ACTGGGCTTAAAGGGCTCGTAGGCGGTTTGTCGCGTCGGGAGTGAAAACGCCGTGCTTAACACGGCGCTTGCTTCCGATACGGGCAGACTAGAGGTATTCAGGGGAGAACGGAATTCCTGGTGTAGCGGTGAAATGCGCAGATATCAGGAGGAACACCGGTGGCGAAGGCGGTTCTCTGGGAATGACCTGACGCTGAGGAGCGAAAGTGTGGGGAGCGAACAGGATTAGCTACCCCGGTAAGA
+
GGGGGGGGGGGGGGGGGGGGGGGGGGGGGGGGGGGGGCFGGEFFGGGGGGGGGGGGGGGGGFGEEGGGGGGGGGGGGGGGGGGGGGEFEFEEFGG@GFGGGGGGGGGGGGGGGGGGGGGGGDGGGF9FGEEGGGGGGGGGFE<FCEFGGGGGGGGGGGEE<:EFGGE@EFGG88E?F?FGGGGGGGGCFFGGGGCEGFGGGG=EC5>CGC?CEGFD>EGGGD8C10*,*).:F;EG@@7=C7<
@M00200:205:000000000-AKKM3:1:1101:18938:5065 1:N:0:1
ATTGGGCTTAAAGGGCTCGTAGGCGGTTTGTCGCGTCGGGAGTGAAAACGCCGTGCTTAACACGGCGCTTGCTTCCGATACGGGCAGACTAGAGGTATTCAGGGGAGAACGGAATTCCTGGTGTAGCGGTGAAATGCGCAGATATCAGGAGGAACACCGGTGGCGAAGGCGGTTCTCTGGGAATGACCTGACGCTGAGGAGCGAAAGTGTGGGGAGCGAACAGGATTAGATACCCTAGTAAGA
+
GGGGGGGGGGGGGGGGGGGGGGGGGGGGGGGGGGGGGGGGGGGGGGGGGGGGGGGGGGGGGGGGGGGGGGGGGGGGGGGGGGGGGGGGGGGGGGGGGGGGGGGGGGGGGGGGGGGGGGGGGGGGGGGGGGGGGGGGGGGEGGGGGGGGGGGGGGGGGGGGGGGGGGGGGGGGGGGGGGGGGGGGGGGGGGGGGGGGGGGGGGGGEGGGGFGGGGEGEDEGGGGGF4C?FF<FCFGFFF??CAA
@M00200:205:000000000-AKKM3:1:1101:9362:5077 1:N:0:1
ACTGGGTTTAAAGGGCTCGTAGGCGGTTTGTCGCGTCGGGAGTGAAAACGCCGTGCTTAACACGGCGCTTGCTTCCGATACGGGCAGACTAGAGGTATTCAGGGGAGAACGGAATTCCTGGTGTAGCGGTGAAATGCGCAGATATCAGGAGGAACACCGGTGGCGAAGGCGGTTCTCTGGGAATGACTTGACGCTGAGGAGCGAAAGTGTGGGGAGCGAACAGGATTAGATACCCTTGTA
+
GGGGGGGGGGGGGGGGGGGGGGGGGGGEGGGGGGGGGGGGGGGGGGGGGGGGGGGGGGGGGGGGGGGGGGGGGGGGGGGGGGGGGGGGGGGGGGGGGGGGGGGGGEEEGGGGGGGGGGGGFGGGGGGGGGGGGGGGGGGGGGGGGGGGGGGGGE<FGGGGGGGGGGGGGGGGGGGGFFGGGGEFGCFGGGGGGGGGGCGEGGGEGGGGGGGGGGFG>GGGGDFGFGGFFFBGGGGGFFFG
@M00200:205:000000000-AKKM3:1:1101:6890:5088 1:N:0:1
ATTGGGTATAAAGGGAGCGTAGGCGGATAGTTTAGTCAGAGGTGAAAGCCCAGGGCTCAACCTTGGAATTGCCTTTGATACTGGCTATCTTGAGTATGGAAGAGGTATGTGGAACTCCGAGTGTAGAGGTGAAATTCGTAGATATTCGGAAGAACACCAGTGGCGAAGGCGACATACTGGTCCATTACTGACGCTGAGGCTCGAAAGCGTGGGGAGCAAACAGGATTAGATACCCGTGTA
+
FGGGGGGGGGGGGGGGGGGFGGGGGGGGGGGGGGGGGGGFGGGGGGGGGGGGGFEGGGFGGGGGGGGGGGGGFFCFGFGGGGGFGGGGGGGCGDFGFGGGGGGFFGGGGGFGFGGGGDGGGFGGGGAFGGG9FFGGGGGGGGGGGFGGGGGGGGGGGGFGGGGED@EC=FGGG>CFGGGGGGGGGGCCGGGGGDGGGGGGGG7EGEGFGGGGGGDGEGFGGGGGFGGEFCC1>AFGBE8C
@M00200:205:000000000-AKKM3:1:1101:22199:5088 1:N:0:1
ACTGGGCTTAAAGGGCTTGTAGGCGGTTCGTTAAGTCCGGTGTGAAATCTCCCGGCTCAACTGGGAGGGGCCATCGGAAACTGGCGAGCTAGAGGTGGGCAGAGGAAAGCGGAATTCCCGGTGTAGCGGTGAAATGCGTAGATATCGGGAGGAACACCAGTGGCGAAGGCGGCTTTCTGGGCCTATCCTGACGCTGAGGAGCGAAAGCGTGGGGAGCAAACCGGATTAGATACCCCCGTAAGA
+
GGGGGGGGGGGGGGGGGGGGGGGGGGGGGG@FGGGGGGGGGGGGGGGGGGGGGGGGGGGGGGGGGGGGGGGGGGGGGGGGGGGGGGGGGGGGGGGGGGGGGGGGGGGGGGGGGGGGFGGGGEGEGGGGGGGGGGGGGGGGGGGGCGGGGGGGGGGGGGGGFCGGGGG>FCEGGCEGGGGG@EFGG9<@FGGGGGGGG5FGGC58CEDGDEGGGG>G>AFGF7EG>GD?FFF7<CGG5>@CG14
@M00200:205:000000000-AKKM3:1:1101:4546:5102 1:N:0:1
ACTGGGTATAAAGGGCGCGTAGGCGGTTCTGTAAGTCGGATGTGAAAGACCTTGGCTCAACCAAGGAATGGCATCCGATACTGCGGGGCTTGAGGCCGAGAGGGGCAAGCGGAACTCCTGGTGGAGCGGTGAAATGCGTAGATATCAGGAGGAACACCGGTGGCGAAGGCGGCTTGCTGGATCGGTTCTGACGCTGAGGCGCGAAAGCCAGGGGAGCAAACGGGATTAGATACCCCAGTA
+
GGGGGGGGGGGGGGGGGGGGGGGGGGGGGGGGGGGGGGGGGGGGGGGGGGGGGGGGGGGGGGGGGGGGGGGGGGGGGCFGGGGGGDGGGGGGGGGGGGGGDGGGGGGGGGGGGCFGGGGGGGGGGGGGGGGGGGGGGGGGGGGGGGGGGDGGGGGGGGGG<:FGGGB<7*=:EG*::F7:@?C55;CEGC9FDCDGGFGFGD55*:)9;FFGGGFCDG6<9D**4<C?*=):FG87B070
@M00200:205:000000000-AKKM3:1:1101:26797:5111 1:N:0:1
ATTGGGTGTAAAGGGCGCGTAGGCGGCCTTGTAAGTTGGGGGTGAAAGCCCGTGGCTCAACCACGGAATTGCCTTCGATACTGCTTGGCTTGAGACCGGAAGAGGTGAGTGGAACTGCGAGTGTAGAGGTGAAATTCGTAGATATTCGCAAGAACACCAGTGGCGAAGGCGGCTCACTGGTCCGGATCTGACGCTGAGGCGCGAAAGCGTGGGGAGCAAACAGGATTAGATACCCCAGTA
+
,CFGGGGGCGGGGGGGGGGGGGGGGGGGGGGGGFGGGGGGGGGGDDFG8EGGGGGG,FGGG@FGGGGGGFGFFGGGGFGFFBGGGGGG8FGGGGGGGGGGG7F=FGGGGGFGGF?FF9FFCFGGGGCEEGFCF,,@BFCFGG,7;@FCE<CCFGCFGGGGE9>714:*==:BEEGGEC9CFC@EGGEEGCCFEG5=:8EGGGGGGDD7EC5CE57C>FGGGGFG:67<**)2+3<9BB:F
@M00200:205:000000000-AKKM3:1:1101:17604:5113 1:N:0:1
ACTGGGTTTAAAGGGAGCGTAGGCGGATAGTTTAGTCAGAGGTGAAAGCCCAGGGCTCAACCTTGGAATTGCCTTTGATACTGGCTATCTTGAGTATGGAAGAGGTATGTGGAACTCCGAGTGTAGAGGTGAAATTCGTAGATATTCGGAAGAACACCAGTGGCGAAGGCGACATACTGGTCCATTACTGACGCTGAGGCTCGAAAGCGTGGGGAGCAAACAGGATTAGATACCCCCGTA
+
GGGGGGGGGGGGGFGGGGGGGGGGGGGGGGGGGGGGGGGGGGGGGGGGGGGGGGGGGGGGGGGGGGGGGFGGFGGGGGGGGGGGGGGGGGGGGGGGGGGGGGGGGGGGGGGGGGGGGGGEGGGGGGCFFGGGGGGGGGGGGGGGGGGGGGGGGGGGGGGGGGGGGGGGGGGGGGGFGGGGGGGGGGGGGGGGGGGGGGGGFFGGGGGGGGGGDG>DBGGGGGGGFGGFFFEGFGGGEFFG
@M00200:205:000000000-AKKM3:1:1101:18891:5119 1:N:0:1
ACTGGGTGTAAAGGGCTCGTAGGCGGTTTGTCGCGTCGGGAGTGAAAACCAGGTGCTTAACACCTGGCTTGCTTTCGATACGGGCAGACTGGAGGTATGCAGGGGAGAACGGAATTCCTGGTGTAGCGGTGAAATGCGCAGATATCAGGAGGAACACCGGTGGCGAAGGCGGTTCTCTGGGCATTACCTGACGCTGAGGAGCGAAAGTGTGGGGAGCGAACAGGATTAGATACCCGAGTAAGA
+
GGGGGGGGGGGGGGGGGGGGGGGGGGGGGGGGGGGGGGGGGGGGGGGGGGGGGGGGGGGGGGGGGGGGGGGGGGGGGFGGGGGGGGGGGGGGGGGGGGGGGGGGGGGCGGGGGGGGGGGGGGGGGGGGGGGGGGGGGGFGGGGGGGGGGGGGEGG8@FGGGGGGGG>EGGGGCGGGGGGFFGFFGCFGFGGGGGGGGGG6=FEGGGGGGGGGGGFGEGGGGGGGBGFDFF<FGGGGFF:FGFF
@M00200:205:000000000-AKKM3:1:1101:9754:5120 1:N:0:1
ATTGGGTTTAAAGCGCGCGCAGGCGGTTTCTTAAGTCTGGTGTCTAAGTGCGGGGCTCAACCCCGTGACGCACTGGAAACTGGGAGACTTGAGTGCAGAAGAGGAGAGCGGAATTCCACGTGTAGCGGTGAAATGCGTAGAGATGTGGAGGAACACCAGTGGCGAAGGCGGCTCTCTGGACTGTAACTGACGCTGAGGCGCGAAAGCGTGGGGAGCAAACAGGATTAGATACCCGAGTA
+
GGGGGGGGGGGGFGGGGGEGGGGGGGGGGGGGGGGGGGGGGGGFGGGGGFGGGGGGGGGGGGGGGGGGGGGGGGGGGGGGGGGGGGGGGAFGGGGGGGGGGGGG<FCGGGGG@GGGGGGG<FFDGGGGGGGGFGGGGGGGGGGGG;<CFGGGGGGGGFFGGGGGG:CFGGGGDGFGGGGGGGGGCFGGGGGGDGGGG>87EDGC>GFC8A8EEE3/<A:FGF5<2*CFFFFFC<EDEFF
@M00200:205:000000000-AKKM3:1:1101:22086:5121 1:N:0:1
ACTGGGTGTAAAGGGCGCGTAGGCGGGGAGGCAAGTCGGGTGTGAAATCCCTCGGCTCAACCGAGGAACGGCGCCCGAAACTGCTTCTCTTGAGTCCCGGAGAGGAAGGTGGAATTCCCGGTGTAGCGGTGAAATGTGTAGAGATCGGGAGGAACACCGGTGGCGAAGGCGGCCTTCTGGACGGTGACTGACGCTGAGGCGCGAAAGCGTGGGGAGCAAACGGGATTAGATACCCCAGTA
+
GGGGGGGGGGGGGGGGGGGGGGGGGGGGGGGGGGGGGGGGGGGGGGGGGGGGGGGGGGGGGGGGGGGGGGGGGGGGGGGGGGGGGGGGGGGGGGGGGGGGGGGGGGGGGFGGGGGGGGGGGGGGGGGGGDGGGGGGGGGGGGGGGGGGGGGGGGGGGGGGGGGGGGGGGGGGG5?FFGGGGGGGGGCCFGFGGD3EGGGGGGGGGGGGGGGGGE:DFGGGGGEGFGGFFF<FGGGC::FG
@M00200:205:000000000-AKKM3:1:1101:20029:5130 1:N:0:1
ATTGGGTATAAAGGGAGCGTAGGCGGATAGTTTAGTCAGAGGTGAAAGCCCAGGGCTCAACCTTGGAATTGCCTTTGATACTGGCTATCTTGAGTATGGAAGAGGTATGTGGAACTCCGAGTGTAGAGGTGAAATTCGTAGATATTCGGAAGAACACCAGTGGCGAAGGCGACATACTGGTCCATTACTGACGCTGAGGCTCGAAAGCGTGGGGAGCAAACAGGATTAGATACCCTCGTAAGA
+
GGGGGGGGGGGGGGGGGGGGGGGGGGGGGGGGGGGGGGGGGGGGGGGGGGGGGGGGGGGGGGGGGGGGGGGGGGGGGGGGGGGGGGGGGGGGGGGGGGGGGGGGGGGGGGGGGGGGFGDGGCFFGGGGGGGGGGGGGGGGGGGGGGGGGGGGGGGGGGGGGGGGGGGGGEGGGGGGGGGGGGGGGGGGGCFGGGGGGGGGEFGGFDDFG5CGGDEGFGGGDGGF@4@<AFEFG<7*2:>EGFF
@M00200:205:000000000-AKKM3:1:1101:17092:5156 1:N:0:1
ATTGGTCTTAAAGCGTGCGTAGGCGGTGTTCTAAGTTTGGTGTGAAATCTCCCGGCTCAACTGGGAGGGTGCGCCGAAAACTGGGGTGCTGGAGTGTGGGAGAGGTAGGCGGAATTCCTGGTGTAGCGGTGAAATGCGTAGATATCAGGAGGAACACCTGTGGTGTAGACGGCTTACTGGACCATGACTGACGCTGAGGCACGAAAGCGTGGGGAGCAAACAGGATTAGATACCCTCGTA
+
GGGGGGGGGGGGGGGGGGGGGGGGGGGGGGGGGGGGGGGGGGGGGGGGGGGGGGGGGGGGGGGGGGGGGGGGGGGGGGGGGGGGGGGGGGGGGGGGGGGGGGGGGGFDGGGGGGGGGGGGGGGGGGGGGGGGGGGGGGGGGGGGGGGGGGGGGGGGGGGGGGGGGGGGFGGGGGGGGGGGGGGGGGGGGGGGGGGGGGGGGGGGGGGGGGGGGG>GDG;FGGFGFFG?FFBGGGGG:EFG
@M00200:205:000000000-AKKM3:1:1101:24695:5157 1:N:0:1
ATTGGGTATAAAGGGAGCGTAGGCGGATAGTTTAGTCAGAGGTGAAAGCCCAGGGCTCAACCTTGGAATTGCCTTTGATACTGGCTATCTTGAGTATGGAAGAGGTATGTGGAACTCCGAGTGTAGAGGTGAAATTCGTAGATATTCGGAAGAACACCAGTGGCGAAGGCGACATACTGGTCCATTACTGACGCTGAGGCTCGAAAGCGTGGGGAGCAAACAGGATTAGATACCCTGGTAAGA
+
FGGGGGGGGGGGGGGGGDGGGGGGGGD:BFFGGGGGGGGGEGGGGGGGGGGGDFGGGGGGGGGGGGGFGGGGGGGEFFGGGFGGGGGFGGGGGGGGGGGGGGGGGGFGDFGGGGCFFFCFEFGGGFGGGGGGGGGGGGGGGGGGGGGGGGDEGGGGGGGFFGCGGGGGCEGC:CCGGGGGGGGFEDEGGGGGDGGGDGCC7C>EGEDF==EGE>/)=FGFGFGGFCGEFFFGGGFCFFF?@@C
@M00200:205:000000000-AKKM3:1:1101:19776:5162 1:N:0:1
ACTGGGTTTAAAGCGAGCGCAGGTGGTTTAATAAGTCTGATGTAAAAGGCAGTGGCTCAACCATTGTGTGCATTGGAAACTGTTAGACTTGAGTGCAGTAGAGGAGAGTGGAATTCCATGTGTAGCGGTGAAATGCGTAGATATATGGAGGAACACCGGTGGCGAAAGCGGCTCTCTGGACTGTAACTGACACTGAGGCTCGAAAGCGTGGGTAGCAAACAGGATTAGATACCCGAGTA
+
FFGFGGFGGGE@DGEGGGGDFGGEEFFFCGEFFGGGGGGGGGGDCEEEDFGGFGGGEFGEFEFGGGGGGGGGGGGGGGGGGGFGGGGGGGGGGGGGGFCFGFGFFG8?FGFCCFFFGG<FFGEEFAFECEDCAFFFGFGE=DFFGGGCAFE==<<FDFEGGCFGD:EFGECGEEFGGGFGGGGGGGGGGFFFGGGGGCEGGGDEEG49;EC7<E?FFCECFFEF8FGEFCE7+8BDB>F
@M00200:205:000000000-AKKM3:1:1101:19321:5165 1:N:0:1
ATTGGGTTTAAAGGGCTTGTAGGCGGTTCGTTAAGTCCGGTGTGAAATCTCCCGGCTCAACTGGGAGCGGCCATCGGATACTGGCGAGCTAGAGGTGGGCAGAGGAAAGCGGAATTCCCGGTGTAGCGGTGAAATGCGTAGATATCGGGAGGAACACCAGTGGCGAAGGCGGCTTTCTGGGCCTACCCTGACGCTGAGGAGCGAAAGCGTGGGGAGCAAACCGGATTAGATACCCCAGTAAGA
+
FGGGGGGGGGGFGGGGGGGGGGGGGGGEGGEGGGGGGGGGFGGGGGGGGGGGGGGGGGGGGFCGGFECBFEGGGGGGGGGGGGGCFEGGGFGGCFGFGGGGGGGGGGCFGDGGEGGFGGGGGGGGGGGGGGGGGGGGGGGGGGGGGDGGGGGEGFFGGGGGGGGGGEEGGGGG8CCGGGGGGGGGGG5CFGFDECCEGGGGGG8EEDCE:C>EGFGDFGGGDGGFCD??FADGFGG:34<D><
@M00200:205:000000000-AKKM3:1:1101:9338:5202 1:N:0:1
ATTGGGTATAAAGGGAGCGTAGGCGGATAGTTTAGTCAGAGGTGAAAGCCCAGGGCTCAACCTTGGAATTGCCTTTGATACTGGCTACCTTGAGTATGGAAGAGGAATGTGGAACTCCGAGTGAAGAGGTGAAATTCGTAGATTTTCGGAAGAACACCATGGGCGAAGGGGACATACTGGTCCATTACTAACGCTGAGGCCCGAAAGCGGGGGGAGCAAACAGGATTCGATACCCGGGTAAGAC
+
GGGGGGGGGGGGGGGGGGGGGGGGGGGGGGGGGGGGGGGGGGGGGGGGGGGGGGEGGGGGGGGGGGGGGGGGGGGGGGGGFGGFGAD,9E,6,,,C,C,C,4,C,,9,,,C,CE8,CE:>=+B,,,,:4,+:CBF<<D,,4+,,C,?FEG@>DCBFFC+,,AA,+@@F7+++563,@,=B8D,3>3,52+@831753>8**3:C>8?C**:FED5DB*A+/*;><C*))059EC+)))0:*)-)
@M00200:205:000000000-AKKM3:1:1101:25997:5207 1:N:0:1
ACTGGGTTTAAAGGGAGCGTAGGCGGACATTTAAGTCAGGGGTGAAATCCCGGGGCTCAACCTTGGAATTGCCTTTGATACTGGCTATCTTGAGTATGGAAGAGGTATGTGGAACTCCGAGTGTAGAGGTGAAATTCGTAGATATTCGGAAGAACACCAGTGGCGAAGGCGACATACTGGTCCATTACTGACGCTGAGGCTCGAAAGCGTGGGGAGCAAACAGGATTAGATACCCCTGTA
+
GGGGGGGGGGGGGFGGGGGGGGGGGGGEGGGGGFGGGGGGGGGGGGGGGGGGGGGGGGGGGGGGGGGGGGGGGGGGGGGGGGGGGGFGGGGGGGGGGGGFGGGGGGGGGGGGGGC@GGGFGCGGGGGGGGGGGFFFGFG?DGGGGF9FDGDGGGFGFFFGGGGGGCGGDGEGGGGDGFGGGGCG,,D7FGFGCEGGGGFFFFGD?C3>=CEGGGFCBFFCDFGGFGG?*4)CEFGG5FFD
@M00200:205:000000000-AKKM3:1:1101:18158:5212 1:N:0:1
ACTGGGTATAAAGGGCTCGTAGGCGGTTTGTCGCGTCGGGAGTGAAAACGCCGTGCTTAACACGGCGCTTGCTTCCGATACGGGCAGACTAGAGGTATTCAGGGGAGAACGGAATTCCTGGTGTAGCGGTGAAATGCGCAGATATCAGGAGGAACACCGGTGGCGAAGGCGGTTCTCTGGGAATGACCTGACGCTGAGGAGCGAAAGTGTGGGGAGCGAACAGGATTAGATACCCCGGAA
+
GGGGGGGGGGGGGGGGGGGGGGGGGGGGGGGGGGGGGGGGGGGGGGGGGGGEFFFGGGGGGFFEDFGGGGGGGGGGEDFCCFFGGGGGG=?CFGGBFGGGGGGGGGGGGCFGGGGGGGGGGCGGFGGGGGGGGGGGGGGEE:FGGFGFGGGGGGGGGEGGGGGGEGGGGGGGG:8FCDCGFFGGGGGGFFGG5C*::FC?:<EEEEDDD0<EGGDDEGGGGGGGFC:<FFFF7EE*)0)2
@M00200:205:000000000-AKKM3:1:1101:7283:5239 1:N:0:1
ATTGGGTATAAAGCGCGTGTAGGCGGCCAGGTAGGTCTGCTGTGAAAACTCGAGGCTCAACTTCGAGATGTCGGCGGAAACCATCTGGCTAGAGTCCGGAAGAGGAGAGTAGAATTCCTGGTGTAGCGGTGAAATGCGCAGATATCAGGAGGAATACCCGTGGCGAAAGCGGCTCTCTGGGACGGTACTGACGCTGAGACGCGAAAGCGTGGGGAGCAAACAGGATTAGATACCCTAGTA
+
GGGGGGGGGGGGGGGGGGGGGFFGGGGGGGFGFGGGGGGGGGGGGGGGGGGGGGGGGGGFGGGGGGGGGGGGGGGGGGGGGGGGFEGGGGGGGGFGGEG:FGFGGFGGGGGGGGGGGFGGGGDEDGGGGGGGGFGGGGGGG7FGGFGGGGGGGF8FGEEGGGGGGGGGDGGGGGGGG9<CGFFGGGCEFFCGCCD:C5CCEGG>8C<FEEGEEEEDBCC+5C6FFGGFF?):CCGGFFFG
@M00200:205:000000000-AKKM3:1:1101:18084:5242 1:N:0:1
ATTGGGTTTAAAGGGAGCGTAGGCGGATAGTTTAGTCAGAGGTGAAAGCCCAGGGCTCAACCTTGGAATTGCCTTTGATACTGGCTATCTTGAGTATGGAAGAGGTATGTGGAACTCCGAGAGTAGAGGTGAAATTCGTAGATATTCGGAAGAACACCAGAGGCGAAGGCGACATACGGGTCCATTACTGACGCGGAGGCGCGAAAGCGGGGGGAGCAAACAGGAGTAGATACCCCGGTA
+
CFEDFGGGG<FGGGGCGCFGCEDFCFGGGGGGGCFFGGGFGGFGGGEF,6@F@CFE@CEG,,EFGG<FEEFGGGGGGF,<,9,6CFGC8<EEA<<CC<D<F?F,<E9EF9<F<FAFFFGDG+6,4C5C<??ACC9<5BE8DFGFGDFG=+@:@F,,B+3F,A>+B>@FEFGB>>*>363*54DFCFG,=25>CC*=C88**1/:CEG7=*/5CE5)5:F85*29:**.6*47<0<*))./
@M00200:205:000000000-AKKM3:1:1101:27123:5272 1:N:0:1
ATTGGGCATAAAGGGAGCGTAGGCGGATAGTTTAGTCAGAGGTGAAAGCCCAGGGCTCAACCTTGGAATTGCCTTTGATACTGGCTATCTTGAGTATGGAAGAGGTATGTGGAACTCCGAGTGTAGAGGTGAAATTCGTAGATATTCGGAAGAACACCAGTGGCGAAGGCGACATACTGGTCCATTACTGACGCTGAGGCTCGAAAGCGTGGGGAGCAAACAGGATTAGATACCCGAGTA
+
GGGGGGG6====CCFGGGGGGGGGGGGDGGGGGGGF<FAFGGGFGGGGGGGGGGGGGFGGGGGGGGGGCEFGGGGGGGGGGGGGGGGGFGGGGGGGGGGGG,EDGGGGGGGGGGGCGGGGEFGFG9EFFGGGGG,EFGGGCG<FFGGFGGGGGGGG<FGGGGGG+6BCFFGGGGGGGC@FG9FFGGGFC+5<EEDGGFFFG4:CGGGGGGGDF>>CAFFGCGGGFC73AAEG9><C::8:
@M00200:205:000000000-AKKM3:1:1101:13443:5273 1:N:0:1
ACTGGGTATAAAGAGCGTGTAGGCGGCCCGGTAAGTCCGCCGTGAAAGTCCAGGGCTCAACCCTGGAAAGCCGGTGGATACTGTCGGGCTGGAGTCCGGAAGAGGCGAGTGGAATTCCTGGTGTAGCGGTGAAATGCGCAGATATCAGGAGGAACACCTATGGCGAAGGCAGCTCGCTGGGACGGTACTGACGCTGAGACGCGAAAGCGTGGGGAGCAAACAGGATTAGATACCCCGGTA
+
GGGFGGGGGGGGGFGGGGGGGGGGGDGGGGGGGGFGGGGGGGGGGGGGGGGGFDGG<FFGEFGGFFGGGGGGGGFFGGGGGGGFGGGCGEGGGGGGGEEGGGGGGGGGGEGGFGGGCFFFFGFFGGFGFGCFEGEFGECCE:FEFGGG7FEGGGGGFGGGG>CCEG8CCCFGGGGGGEG>E>FEGEF=::9FGC9ED*9AC75EEGD<=>8*5859DF*@7C6DBCC<9BA79CFGEF>G
@M00200:205:000000000-AKKM3:1:1101:24326:5296 1:N:0:1
ATTGGGTTTAAAGGGCGCGTAGGCGGCTTTATAAGTCGGGGGTGAAAGCCTGTGGCTCAACCACAGAATTGCCTTCGATACTGTATGGCTTGAGACCGGAAGAGGTTAGTGGAACTGCGAGTGTAGAGGTGAAATTCGTAGATATTCGCAAGAACACCAGTGGCGAAGGCGGCTGACTGGTCCGGTTCTGACGCTGAGGCGCGAAAGCGTGGGGAGCAAACAGGATTAGATACCCCAGTA
+
GGGGGGGGGGGGGGGGGGGGGGGGGGGGGGGGGGGGGGGGGGGGGGGGGGGGGGGGGGGGGGGGGGGGGGGGGGGGGGGGGGGGGGGGGGGGGGGGGGGGGGGGGGGGGGGGGGGGGGGGGGGGFGGGGGGGGGGGGGGGGGGGGGGGDGGGGGGGGGFGGGGGGGGGGGGGGGGGGGGGGGGGGEGGGGGGEGCEECFGGGGDGED<E:EEGGEDDCFGCGCF04C>FFFFCC<CEBFG
@M00200:205:000000000-AKKM3:1:1101:11429:5307 1:N:0:1
ACTGGGTGTAAAGGGCGCGTAGGTGGCTTGTTAAGTGGCTGGTGAAATCCCGGGGCTCAACTCCGGGGCTGCCGGTCAGACTGGCGAGCTCGAGCACGGTAGGGGCAGATGGAATTCCCGGTGTAGCGGTGGAATGCGTAGAGATCGGGAAGAATACCAGTGGCGAAGGCGTTCTGCTGGGCCGTTGCTGACACTGAGGCGCGACAGCGTGGGGAGCAAACAGGATTAGATACCCCAGTA
+
GGGGGGGGGGGGGGGGGGGGGGGGGGGGGGGGGGGGGGGGGGGGGGGGGGGGGGGGGGGGGGGGGGGGGGGGGGGGGGGGGGGGGGGGGGGGGGGGGGGGGGGGGGGGGGGGGGGGGGGGGGGGGGGGGGGGCGGGGGGGGGGGGGGGGGGGGGGGGGGGGGGGGGGGGGGGGDGGGGGGGGGGGGGGGGGGGGGGGGGGGGGGGGGGGGGGGGFGFGGGGFGGFGC>FFAGGGGGFFFG
@M00200:205:000000000-AKKM3:1:1101:12832:5311 1:N:0:1
ACTGGGTGTAAAGAGCTCGTAGGCGGTGTGTCACGTCGGTCGTGAAAACTTGGGGCTTAACCCTGAGCGTGCGGTCGATACGGGCATCACTTGAGTTCGGCAGGGGAGACTGGAATTCCTGGTGTAGCGGTGAAATGCGCAGATATCAGGAGGAACACCGGTGGCGAAGGCGGGTCTCTGGGCCGACACTGACGCTGAGGAGCGAAAGCGTGGGGAGCAAACGGGATTAGATACCCTCGTA
+
GGGGGGGGGGGGGGGGGGGEGGGGGGGGGGGGGGGGGGGGGGGGGGGGGGGGGGGGGGGGGGGGGGGGGGGGGGGGGGGGGGGGGGGG8EGGGGGGGGGGGGGGGGGGGGGGGGGGGGGGGGGGGGGGGGGGGGGGGGGGGGGGGGGGGGGGEG<>DGGGGGGGGEGGGGGGGGBE;CCGGGGGGGG5=69CF=DCGGGGGGCCGGGG8C*;EEFGBEGFGGGD?D<??F<CFGGGFFBFD
@M00200:205:000000000-AKKM3:1:1101:14122:5314 1:N:0:1
ACTGGGCTTAAAGCGCACGTAGGCGGCTTCGCAAGTCGGATGTGAAATCCCACGGCTCAACCATGGACGTGCATTCGAAACTGCGGAGCTTGAGTATGGAAGAGGGTCGCGGAATTCCCGGTGTAGAGGTGAAATTCGTAGATATCGGGAGGAACACCAGTGGCGAAGGCGGCGACCTGGGCCAATACTGACGCTGAGGTGCGAAAGCGTGGGGAGCAAACAGGATTAGATACCCGTGTA
+
GGGGGGGGGGGGGGGGFFGGGGGGGGGGGGGGGGGGGGGGGGGGGGGGGGGGGGGGGGGGCGFGGGGGGGGGGGGGGGGGGGGGGGGGGGGGGGGGGGGGGGGGGGGGGGGGGGGGGGGGGEFFGGGGGGGGGGGFFFGGGGGGGGGGGGGGGFGGFGGFDCFEGGGGGGCGGGGGEGGGGGGGGGFGCFGGGGGGGGGGGGGGGGGGGGGGGGFGFGFGGGGGFG*4@FBG?<+9<>@C
@M00200:205:000000000-AKKM3:1:1101:6639:5341 1:N:0:1
ATTGGGTTTAAAGGGCGCGTAGGCGGCCGATTAAGTCGGGGGTGAAAGCCTGTGGCTCAACCACAGAATTGCCTTCGATACTGGTTGGCTTGAGACCGGAAGAGGACAGCGGAACTGCGAGTGTAGAGGTGAAATTCGTAGATATTCGCAAGAACACCAGTGGCGAAGGCGGCTGTCTGGTCCGGTTCTGACGCTGAGGCGCGAAAGCGTGGGGAGCAAACAGGATTAGATACCCTAGTA
+
FFGGGGGGGGGGFGGGGGGGGGGGGGGGGGGGGFGGGGGEGEFGGGGGGGGGGGGGGGFG@FGGGGGGGGGGGGFGGGGGGAFGGGGGCFGGGFGGGGGGGGGGGGGGGGGGGDGGGGGGGCF;BFDEGCFGGFGFGGGGGGGGGDGGGEGGGG>FCFGC<FCEGGEEE@CGDGDFFGGC:+0:CGGGGG?CE59C=FGFGCECCEGFGCEGGGB5B=:EGCFD:D747*6>CCCG?F?F
@M00200:205:000000000-AKKM3:1:1101:8762:5349 1:N:0:1
ACTGGGTTTAAAGGGCGCGTAGGCGGCGCGGGAAGGCGGCGGTGAAAGTCCGGGGCTCAACCCCGGATCGGCCGTGGCGACTCCCGCGCTGGAGCACAGTAGAGGCGGGTGGAATTCCGGGCGTAGCGGTGGAATGCGTAGAGATCCGGAAGAACACCGGTGGCGAAGGCGGCCCGCCGGGCTGTGGCTGACGCTGAGGCGCGACAGCGTGGGGAGCAAACAGGATTAGATACCCTTGTA
+
GGGGGGGGGGGGGGGGGGGGGGGGGGGGGGGGGGGGGGGGGGFGGGGGGGGGGGGGGGGGGGGGGGEFGGDCGGGGGGGGGGGGGGGGDCEEFCEFGGGGGGGGGGGGG8ECCGGGC?:8>*:2*/88C8CC*<:::/;CGG99F<FGC*:*2<CEGCCE*?ECE*8CE*1?55CC**:CC5?5*0@5:<**A5/:8CFDE3E:**/9E*8CCC)7)A8</C8C0*:7FF97C:<*050+
@M00200:205:000000000-AKKM3:1:1101:22736:5353 1:N:0:1
ATTGGGTGTAAAGGGAGCGTAGGCGGATAGTTTAGTCAGAGGTGAAAGCCCAGGGCTCAACCTTGGAATTGCCTTTGATACTGGCTATCTTGAGTATGGAAGAGGTATGTGGAACTCCGAGTGTAGAGGTGAAATTCGTAGATATTCGGAAGAACACCAGTGGCGAAGGCGACATACTGGTCCATTACTGACGCTGAGGCTCGAAAGCGTGGGGAGCAAACAGGATTAGATACCCTAGTA
+
GGGGGGGGGGGGGGGGGGGGGGGGGGGGGGGGGGGGGGGGGGGGGGGGGGGGGGGGGGGGGGGGGGGGGGGGGGGGGGGGGGGGGGGGGGGGGGGGGGGGGGGGGGGGGGGGGGGGGGGGGGGGGGGGGGGGGGGGGGGGGGGGGGGGFGGGGGGGGGGGGGFGDGGGGGGGGGGGGGGGGGGGGGGGGGGGGGGGGGGGGGGG?EDFEGGGEGBGEGGGCGGGFCGEFFEGG:C=AFFF
@M00200:205:000000000-AKKM3:1:1101:15353:5355 1:N:0:1
ACTGGGTATAAAGGGCTCGTAGGCGGTTTGTCGCGTCGGGAGTGAAAACGCCGTGCTTAACACGGCGCTTGCTTTCGATACGGGCAGACTAGAGGTATGCAGGGGAGAACGGAATTCCTGGTGTAGCGGTGAAATGCGCAGATATCAGGAGGAACACCGGTGGCGAAGGCGGTTCTCTGGGCATTACCTGACGCTGAGGAGCGAAAGTGTGGGGAGCGAACAGGATTAGATACCCGAGTAAGA
+
GGGGGFF<CDFGEGEGGGGGD<FGGGGGGFFGGGGGGD@CGEGADEEFGGFGGGDGGGGGDEFGGGGGGCFGGGGGGGGGGGGFGGGFF8E=FEFGFGFGGGFBEGGCGF7CFGFGGGGFGFEGCGGCGGGGGGGGFGGGGCC<DCFGGG<CCFFECECBCC<::<CFFGGGEBEFGGFCCGGGGGGGF:7@?EGECEDCGGGGEEGC@+CE8EFG>E::DCGG<CF>485:FFGG3B>6C><
@M00200:205:000000000-AKKM3:1:1101:26297:5365 1:N:0:1
ACTGGGTGTAAAGGGTGCGTAGGTGGCCACCATAAGGCCCCGGTGAAAGTCTGGAGCCCAACTCCAGATCGGCCGCGGCGACTGTGGGGCTTGGGCACTGTAGAGGCAGATGGAATTCCGGGTGTAGCGGTGGAATGCGTAGAGATCCGGAAGACCACCAGTGGCGAAGGCTATCTGCTGGGCAGTGGAGTCGCAAGACTACAATAGCCGACACTGCGGCGCGGCAGCGTGGGGCGCAAACAGG
+
G@FGGGGCGGGGGGG-FFGGGGG<FGG8,6;,6E@;,,6,6@:@+FG@CCFEGGC@@,:F7FEG<EFE6@FCG6=:FC+>+774EGGGG7FCF7A,8:?,885?F=FCFGFGGG?FG<FGGEGFEB>CGC@EEGCC>=>>*5*7,73@FC@>1F,,,5*C<FF84CC*=**+2B+99+2<+8CBBF88+;0>EE32/28++20<+2?C6****:94*:*253C)(/)378()***/7>5C<(,.
@M00200:205:000000000-AKKM3:1:1101:23323:5407 1:N:0:1
ACTGGGTGTAAAGGGAGCGTAGGCGGATAGTTTAGTCAGAGGTGAAAGCCCAGGGCTCAACCTTGGAATTGCCTTTGATACTGGCTATCTTGAGTATGGAAGAGGTATGTGGAACTCCGAGTGTAGAGGTGAAATTCGTAGATATTCGGAAGAACACCAGTGGCGAAGGCGACATACTGGTCCATTACTGACGCTGAGGCTCGAAAGCGCGGGGAGCAAACAGGATTAGATACCCGAGTAAGA
+
GGGGGGGGGGGGGGGFBFFGGGGGGGE7BFGGGGGGGGFGGFGFGCFFFGCA@FEGGGGGGG@FFF<F9CADFGGGFFFAFGGGGCGGGGC9?FG9FFGFFFGGDFGDFGGGGFCFGCCC@FGEEEEGFEGG9<,BDFDEFGFAFFDGG+@E8FEFFF@BFGGEEDEFGGDDE8+=@FFDDGGGFC,EGGFGGCC5;8DEC>E5B/)2/*4CE>B).5C87FGF09*)*62*CFFG5.>G75)
@M00200:205:000000000-AKKM3:1:1101:6673:5422 1:N:0:1
ATTGGGCTTAAAGGGCGCGTAGGCGGTCCCGTAAGTTCCGCGTGAAATCCCCCGGCTCAACCGGGGAATGGCGCGGAAGACTGCGGGGCTTGAGTTCGGGAGAGGGAAGCGGAATTCCGGGTGTAGCGGTGAAATGCGTAGATATCCGGAGGAACACCGGTGGCGAAGGCGGCTTCCTGGACCGACACTGACGCTGAGGCGCGAAAGCTAGGGGAGCAAACGGGATTAGATACCCCAGTA
+
GGGGGGGGGGGGGGGGGGGGGGGGGGGGGGGGGGGGGGGGGGGGGGGGGGGGGGGG@FGGGGGEGGGGFGGGGGGGGGGGGGGGGGGGGGGGGGGGGGGGGGDFGGGGGGGGGGGGGGGGGGGGGGGGGEFGGGGGGGGGGGGGGGGGGGGGGGGGGGGGGGGGGDGGGDEGGGGGGGGGGGFCEGGGGGGGGGDGGGGGGGGGGCDD7?FGGGFGFGGFGDGGF353@FAGGFF5)>FF
@M00200:205:000000000-AKKM3:1:1101:23707:5448 1:N:0:1
ACTGGGTGTAAAGGGAGCGTAGGCGGACATTTAAGTCAGGGGTGAAATCCCGGGGCTCAACCTCGGAATTGCCTTTGATACTGGGTGTCTTGAGTATGAGAGAGGTGTGTGGAACTCCGAGTGTAGAGGTGAAATTCGTAGATATTCGGAAGAACACCAGTGGCGAAGGCGACACACTGGCTCATTACTGACGCTGAGGCTCGAAAGCGTGGGGAGCAAACAGGATTAGATACCCCCGTAAGA
+
GGGGGGGGGGGGGGGGGGGGGGGGGGGGGGGGGGGGGGGGGGGGGGGGGGGGGGGGGGGGGGGGGGGGGGGGGGCFGGGGGGGGGGGGGGGGGGAFGFGGGGGGGGGGGGGGGGGGGGFCGGGGGGGGGGGGGGGGGGGGGGGGGFGGGGGGGGGGGGFFGCGGGGGGGGGGEGGFGDFFCCECDGGF7FGGGDCCCFFGGGGGGEDFGGGGGGDGFEEEFFGGBG77?F4D?<A3;<BED<A
@M00200:205:000000000-AKKM3:1:1101:5249:5454 1:N:0:1
ATTGGGCTTAAAGCGTGCGTAGGCGGCTTTTTAAGTCGGATGTGAAATCCCTGAGCTTAACTTAGGAATTGCATTCGATACTGGGAAGCTAGAGTATGGGAGAGGATGGTAGAATTCCAGGTGTAGCGGTGAAATGCGTAGAGATCTGGAGGAATACCGATGGCGAAGGCAGCCATCTGGCCTAATACTGACGCTGAGGTACGAAAGCATGGGGAGCAAACAGGATTAGATACCCGTGTA
+
GGGGGGGGGGGGGGGGGGGGEGGGGGDFFG<FFGGGGGE7FFGGFGGGGGGG,@FFGFFGGD<@FEFGGGGG9FGGGGGCGGGFFCFEGGAFFFC??FGF<FEGG8BFG?FGGGGE<EF9FGGFGFGGGGGGGGGFGGGGGGGGGGG9A<FEGGGGGGGG>FEEGGEGGGGGG88BFGGF,>DEEFGGGGGGGGGEEGG6CFGGECCD5=CFG56CEEFEGGFGFGCEFFFCFFGD..=F
@M00200:205:000000000-AKKM3:1:1101:23807:5512 1:N:0:1
ACTGGGTTTAAAGAGCTCGTAGGCGGTTTGTCGCGTCTGCCGTGAAAGTCCGGGGCTCAACTCCGGATCTGCGGTGGGTACGGGCAGACTAGAGTGATGTAGGGGAGACTGGAATTCCTGGTGTAGCGGTGAAATGCGCAGATATCAGGAGGAACACCGATGGCGAAGGCAGGTCTCTGGGCATTAACTGACGCTGAGGAGCGAAAGCATGGGGAGCGAACAGGATTAGATACCCCAGTA
+
GGGGGGGGGGGGGGGGGGGGGGGGGGGGGGGGGGGGGGGGGGGGGGGGGGGGGGGGGGGGGGGGGGGGGGGGGGGGGGGGGGGGGGGGGGGGFGGGGGGGGGGGGGGGGGGGGGGGGGGGGGGGGFGGGGGGGGGGGGGGGGGGGGGGGGGGGGGGGGGGGGGGGGGGGGGGGGGGGGGGGGGGGGFFGGGGGGGGGGGGG35EGGGGGGGGGGFGEGGEGGGGFGG?FFAGCCEFFFFG
@M00200:205:000000000-AKKM3:1:1101:11294:5515 1:N:0:1
ACTGGGCTTAAAGGGCGCGTAGGCGGCGCGAGGAGTCGGGGGTGAAAGTCCGGGGCTCAACCCCGGATCGGCCTTCGAGACTCTCGCGCTGGAGCACAGTAGAGGCGGGTGGAATTCCGGGTGTAGCGGTGGAATGCGTAGAGATCCGGAAGAACACCGGTGGCGAAGGCGGCCCGCTGGGCTGTGGCTGACGCTGAGGCGCGACAGCGTGGGGAGCAAACAGGATTAGATACCCCGGTA
+
GGGGGGGGGGGGGGGGGGGGGGGGGGGGGGGGGGGGGGGGGGGGGGGGGGGGGGGGGGGGGGGGGGGGGGGGGGGGGGGGGGGGGGGGGGGGGGGGGGGGGGGGGGGGGFGGFFEGGG:FG<FCFGFGGEGGCFFECEEG5:@CFFGGGEGEFGGG,ACG>EGCC?EEGFCECGGGE:8ED5EEG?GCCD7CGEDE5CGCE<5*:/)9:>GGGG>D)>CG4**9297<FF<FCEGFBE):
@M00200:205:000000000-AKKM3:1:1101:23769:5528 1:N:0:1
ACTGGGCTTAAAGGGAGCGTAGGCGGATAGTTTAGTCAGAGGTGAAAGCCCAGGGCTCAACCTTGGAATTGCCTTTGATACTGGCTATCTTGAGTATGGAAGAGGTATGTGGAACTCCGAGTGTAGAGGTGAAATTCGTAGATATTCGGAAGAACACCAGTGGCGAAGGCGACATACTGGTCCATTACTGACGCTGAGGCTCGAAAGCGTGGGGAGCAAACAGGATTAGATACCCTAGTA
+
GGGGGGGGGGGGGGGGGGGGGGGGGGGGEGGGGGGGGGGGGGGGGGGGGGGGGGGGGGGGGGGGGGGGFGGGGGGGGGGEGGGGGGGGGGGGGGGGGGGGCGGGGGGGGGGGGGGGGGGGGGGGGGGGGGGGGGGGGGGGGGGGGGGGGGGGFGGGGGGGGGGGDEGGGGGGGGGFGGGGGGGGGGGGGDFFGGGGGGGGGGGGGGGFEGGGGGEDEGGGCCGG<GG@FFFGGGGGFFFG
@M00200:205:000000000-AKKM3:1:1101:24111:5533 1:N:0:1
ACTGGGTATAAAGGGAGCGTAGGCGGATAGTTTAGTCAGAGGTGAAAGCCCAGGGCTCAACCTTGGAATTGCCTTTGATACTGGCTATCTTGAGTATGGAAGAGGTATGTGGAACTCCGAGTGTAGAGGTGAAATTCGTAGATATTCGGAAGAACACCAGTGGCGAAGGCGACATACTGGTCCATTACTGACGCTGAGGCTCGAAAGCGTGGGGAGCAAACAGGATTAGATACCCTCGTA
+
GGGGGGGGGGGGGGGGGGGGGGGGGGGGGGGGGGGGGGGGGGGGGGGGGGGGGGGGGGGGGGGGGGGGGGGGGGGGGGGGGGGGGGGGGGGGGGGGGGGGGGGGGGGGGGGGGGGGGGGGGGGGGGGGGGGGGGGGGGGGGGGGGGGGGGGGGGGGGGGGGGGGGGGGGGGDGGGGFGGGGGGGGGGGGFGFGGGGGGGGGGGGGGGGGGGGGGFGFGGGGGGGFGGFFFFGFFFGFFFG
@M00200:205:000000000-AKKM3:1:1101:7091:5533 1:N:0:1
ACTGGGTTTAAAGGGCGCGTAGGCGGCCGATTAAGTCGGGGGTGAAAGCCTGTGGCTCAACCACAGAATTGCCTTCGATACTGGTTGGCTTGAGACCGGAAGAGGACAGCGGAACTGCGAGTGTAGAGGTGAAATTCGTAGATATTCGCAAGAACACCAGTGGCGAAGGCGGCTGTCTGGTCCGGTTCTGACGCTGAGGCGCGAAAGCGTGGGGAGCAAACAGGATTAGATACCCCAGTA
+
GGGGGGGGGGGGGGGGGGGGGGGGGGGGGGGGGGGGGGGGGGGGGGGGGGGGGGGGGGGGGGGGGGGGGGGGGGGGGCGGGGGGGGGGGGGGGGGGGGGGGGGGGGGGGGGGGGGGGGGGGFGFGGGGGGGGGGGGGGGGGGGGGGGGGGGGGGGGGGGGGGGGGGGGGGGGGGGGGGGGGGFGGGGGGGGGGGGGGGGGGGGGGGGGGEGGGGFGFGGGGFGGFGF?FF<DEFFGFDFF
@M00200:205:000000000-AKKM3:1:1101:24436:5539 1:N:0:1
ACTGGGTTTAAAGGGCTCGTAGGCGGTTTGTCGCGTCGGGAGTGAAAACCAGGTGCTTAACACCTGGCTTGCTTTCGATACGGGCAGACTGGAGGTATGCAGGGGAGAACGGAATTCCTGGTGTAGCGGTGAAATGCGCAGATATCAGGAGGAACACCGGTGGCGAAGGCGGTTCTCTGGGCATTACCTGACGCTGAGGAGCGAAAGTGTGGGGAGCGAACAGGATTAGATCCCCTGGTA
+
GGGGGGGGGGGGGGDGGGGGGGGGGGGGGGGGGGGFGGGGGGGGGGGGGGGGGG@FGGGGGGGGGGGGGGGGGGGGGGGGGGGGGGGGGGGGGGEEGGGGFGFGGGGGGGGGGGGFFGGGGDFGFGGGGGGGGGGGGGGGGGCGGGGGGGGGGGGGGGGGGGGGGDGGGGGGGDEGGGGGGGGGGGGGGGGFGG:CGCEFGGCCCGGGGGGGGGFGDGGCGGGG<4C<F?)*+219>>:E
@M00200:205:000000000-AKKM3:1:1101:24491:5543 1:N:0:1
ACTGGGTTTAAAGGGCGCGTAGGCGGCCGATTAAGTCGGGGGTGAAAGCCTGTGGCTCAACCACAGAATTGCCTTCGATACTGGTTGGCTTGAGACCGGAAGAGGACAGCGGAACTGCGAGTGTAGAGGTGAAATTCGTAGATATTCGCAAGAACACCAGTGGCGAAGGCGGCTGTCTGGTCCGGTTCTGACGCTGAGGCGCGAAAGCGTGGGGAGCAAACAGGATTAGATACCCTGGTA
+
GGGGGGGGGGGGGCGGGGGGGGGGGGGGGEGGD9FGGGGGGEEGGGGGGGGFFEGGGGGGGGGGFFGGGGGGGCGGG@EEEGGGCCEGGGFGGGFFCBFFCFFGGCFFFGGGGGD<FFGGGGGFFGGGGGGGGFGGGGEEGGCFGF,@CE7BFGFGFGC<>CFDEGGGGGGDC8*;@GGFGGGGGGCEFFGGDEGGGGGFGGGE5E<4C=:EGG>GEGE67<8*(9C?FF4:@EFGF39F
@M00200:205:000000000-AKKM3:1:1101:14081:5571 1:N:0:1
ACTGGGTATAAAGGGCTCGTAGGCGGTTTGTCGCGTCGGGAGTGAAAACGCCGTGCTTAACACGGCGCTTGCTTCCGATACGGGCAGACTAGAGGTATTCAGGGGAGAACGGAATTCCTGGTGTAGCGGTGAAATGCGCAGATATCAGGAGGAACACCGGTGGCGAAGGCGGTTCTCTGGGAATATCCTGACGCTGAGGAGCGAAAGTGTGGGGAGCGAACAGGATTAGATACCCTAGTA
+
GGGGGGGGGGGGGGGGGGGGGGGGGGGGGGGGGGGGGGGGGGGGGGGGGGGGGGGGGGGGGGGGGGGGGGGGGGGGGGGGGGGGGGGGGGGGGGGGGGGGGGGGGGGGGGGGGGGGGGGGGGGGGGGGGCGGGGGGGGGGGGGGGGGGGGGGGGGGGGGGEGGFGGGGGFGGGGDGGGGGDFGGGGGGGGGGGGGGGGGGGGGGGGDFGCGGGGFGFGD=DGGGFGCBFFBGGEFGFFFG
@M00200:205:000000000-AKKM3:1:1101:27248:5580 1:N:0:1
ACTGGGTATAAAGGGAGCGTAGGCGGATAGTTTAGTCAGAGGTGAAAGTCCAGGGCTCAAACTTGGAATTGCCTTTGATACTGGCTATCTTGAGTATGGAAGAGGTATGTGGAACTTCGAGTGTAGAGGTGAAATTCGTAGATATTCGGAAGAACACCAGTGGCGAAGGCGACATACTGGTCCATTACTGACGCTGAGGCTCGAAAGCGTGGGGAGCAAACAGGATTAGAAAACCTAGTA
+
FGGGGG<-;CEFGGGGGGGGGGGGGGG7B6<ECFFFC<,,CCCF9FFA,CCCEGGGFGGF<A666EFF9CFCF9ECFFGF9F@ECC?A69<F<FGGG9E9<,,:FFCCEF5FFG,B,C:+,BDBA?EEGGGGGG,FF+?EF+,:,CFF8?FF=F<,BFGCF9FCEGGGG8+8CCCGGAFGB;@,@EG9;75<879CC,3:,;9*DED>E5*CFGD)5:8?C5F<(6;)1;)3+8=DFAAC
@M00200:205:000000000-AKKM3:1:1101:16088:5581 1:N:0:1
ACTGGGTATAAAGCGGGTGTAGGCGGTCCGTTAAGTCGGGTGTGAAATCTCCAGGCTCAACCTGGAAACTGCATCCGAAACTGGCGGACTTGAGGACGGTAGAGGTCGGTGGAATACCGAGTGTACCGGTGAAATGGACAGATATTCGGTGGAACACCAGTGGCGAAGGCGGCCGACTGGGCCGATCCTGACGCTGAGGCGCGAAAGCTAGGGGAGCAAACGGGATTAGATACCCCCGTA
+
GGGGGGGGGGGGGGGGGGGGGGGGGGGGGGGGGGGGGGGGGGGGGGGGGGGGGGGGGGGGGGGGGGGGGGGGGGGGGGGGGGGGGGGGGGGGGGGGGGGGGGGGGGGGGGGGGGGGGGGGGGGGGGGGGGGGGGGGGGGGGGGGGGGGGGGGGGGGGGGGGGGGGGCGGGDGGGGGGGGGGGGG>EGGGGGGGGGGGGGGGGEDGGGFGGGGGGFGFGGFD<CD?:5>FFAFGGGGEFFG
@M00200:205:000000000-AKKM3:1:1101:16124:5582 1:N:0:1
ACTGGGTGTAAAGCGTGCGCAGGCGGTCGTGCAAGACAGGTGTGAAATCCCCGGGCTTAACCTGGGAACTGCATTTGTGACTGCACGGCTGGAGTGCGGCAGAGGGGGATGGAATTCCGCGTGTAGCAGTGAAATGCGTAGATATGCGGAGGAACACCGATGGCGAAGGCAATCCCCTGGGCCTGCACTGACGCTCATGCACGAAAGCGTGGGGAGCAAACAGGATTAGATACCCGAGTA
+
GGGGGGGGGGGGGGGGGGGGGGGGGGGGGGGGGGGGGGGGGGGGGGGGGGGGGGGGGGGGGGGGGGGGGGGGGGGGGGGGGGGGGGGGGGGGGGGGGGGGGGGGGGGGGGGGGGGGGGGGGGGGGGGGGGGGGGGGGGGGGGGGGGGGGGGGGGDEGGGGDEGGGGGGGGGGGGGGGGGGGGGGGGFGGGGGGGGGGGGGGGGGGGGGGGGGGGDDFGFGGGGGFGGFFFBGGGGGFFFG
@M00200:205:000000000-AKKM3:1:1101:10661:5586 1:N:0:1
ACTGGGTATAAAGCGTGCGCAGGCGGCTTTGCAAGACAGAGGTGAAATCCCCGGGCTCAACCTGGGAACTGCCTTTGTGACTGCAAGGCTAGAGTACGGCAGAGGGGGATGGAATTCCGCGTGTAGCAGTGAAATGCGTAGATATGCGGAGGAACACCAATGGCGAAGGCAATCCCCTGGGCCTGTACTGACGCTCATGCACGAAAGCGTGGGGAGCAAACAGGATTAGATACCCCCGTA
+
GGGGGGGGGGGGGGGGGGGGGGGGGGGGGGGGGGGGGGGGGGGGGGGGGGGGGGGGEGGGGGGGGGGGGGGGGGGFGGGGGGGGGGGGGGGGFGGGGGGGGGGGGGGGGGGGGGGFGGGGGGGGGFGGFGGGGGGGFEGGGGGGGGGGGEGGGGGGGGFG?FFFGGGGGGGGGGGGF8FFGDCEGGGGGG7<CG*5CFGGGGGGGGGGGE8CGGDD>CF?FGGG:CG>=66>EGFGFFE5
@M00200:205:000000000-AKKM3:1:1101:22662:5599 1:N:0:1
ATTGGGTGTAAAGGGAGCGTAGGCGGATAGTTTAGTCAGAGGTGAAAGCCCAGGGCTCAACCTTGGAATTGCCTTTGATACTGGCTATCTTGAGTATGGAAGAGGTATGTGGAACTCCGAGTGTAGAGGTGAAATTCGTAGATATTCGGAAGAACACCAGTGGCGAAGGCGACATACTGGTCCATTACTGACGCTGAGGCTCGAAAGCGTGGGGAGCAAACAGGATTAGATACCCGAGTA
+
GGGGGGGGGGGGGGGGGGGDGGGGGGGG@FGGGGGEGGGGGGGGGGGGFFFGGGGGGGGGGGGGGGGGGFGGGGGGGGGGGGGGGGGGGGGGGGCCFGGFGFFFGEDGGGGFGFGGFGGGGGG9FCGFFE@FGGFGCEFGGCGGGGGGGGGGGGGGGEGGGGGGGGGD7FGGGGGGGGGGGGFGCGCFCFGGGGGGGEEFGCGCCEDFGGGGGD35AEEFGGG5;CFFF6?CFGG3>BAF
@M00200:205:000000000-AKKM3:1:1101:12562:5600 1:N:0:1
ACTGGGCATAAAGGGAGCGTAGGCGGACATTTAAGTCAGGGGTGAAATCCCGGGGCTCAACCTCGGAATTGCCTTTGATACTGGGTGTCTTGAGTATGAGAGAGGTGTGTGGAACTCCGAGTGTAGAGGTGAAATTCGTAGATATTCGGAAGAACACCAGTGGCGAAGGCGACACACTGGCTCATTACTGACGCTGAGGCTCGAAAGCGTGGGGAGCAAACAGGATTAGATACCCTAGTA
+
GGGGGGGGGGGGGGGGGGGGGGGGGGGGGGGGGGGGGGGGGGGGGGGGGGGGGGGGGGGGGGGGGGGGGGGGGGGGGGGGGGGGGGGGGGGGGGGGGGGGGGGGGGGGGGGGGGGGGGGGGGGFGGGGGGGGGGGGGGGGGGGGGGFFGGGGGGGGGGGGGGGGGGGGGGGGGGGGGGGCCFGGGGGGGGGGGGGGGGG=FGEEGCDGGGGGGGEGEFEFGGGG?GDB@4)2<,<74>FG
@M00200:205:000000000-AKKM3:1:1101:5662:5607 1:N:0:1
ACTGGGCATAAAGGGCGCGTAGGCGGCTCGCTAAGTTGCCGGTGAAACCCCGGGGCTCAACTCCGGGAAGTCTGGTAAGACTGACGAGCTCGAGCACGGTAGAGGCAGATGGAATTCCCGGTGTAGCGGTGGAATGCGTAGAGATCGGGAAGAACACCAGTGGCGAAGGCGGTCTGCTGGGCCGTTGCTGACGCTGAGGCGCGACAGCGTGGGGAGCAAACAGGATTAGATACCCCGGTAAGA
+
FFFFGGGFGGGGGGEGGGGGGGGGGGGGGEEFFGGGCGFF7FGGGGG<,8FGGCGFFFGGGGGGGE>FECFGFB8FFGFGGGGG=FGGDGCGGEC=FEGFGGGFGG>C<FGFGGGGGC=FCFFGGGGC>FGEGGGGGGGDG7CFC9FCCFED,CCFFG7CGGFGGEGGDGGGGGG?FGGG*CGDGG5CGFGFCGDCC5;5C:E5>*97::8CEEFGBGF+55CC<CFFF7A>FEGGF:>G3))
@M00200:205:000000000-AKKM3:1:1101:14587:5608 1:N:0:1
ATTGGGTTTAAAGCGCGCGCAGGCGGTCCGTTAAGTTCGGTGTGAAAGCTCCCGGCTCAACTGGGAGAGGGCACTGGAGACTGGGGGACTGGAGGCGGGCAGAGGCTGGTGGAATTCCCGGTGTAGCGGTGGAATGCGTAGAGATCGGGAAGAATACCAGTGGCGAAGGCGTTCTGCTGGGCCGTTGCTGACACTGAGGCGCGACAGCGTGGGGAGCAAACAGGATTAGATACCCCAGTA
+
GGGGGGGGGGGGGGGGGGGGGGGGGGGGGGGGGGGGGGGGGGGGGGGGGGGGGGGG@GGGGGGGGGGGGGGGGGGGGGGGGGGGFGGGGFGGGGGGGGGGGGGGGGGGGGGGGGGGGGGGGGGGGGGGGGGGGGGGGGGGGGGGFGGGGGGGGGGBFFGGGGFEGGGGGGGGGGGGEFGGGGGGGGGGDFGGGEGGF?=FGGGCEGGGEEGGGEBGFGGGGGGGBGGBFFFGGFGF5>FE
@M00200:205:000000000-AKKM3:1:1101:12021:5621 1:N:0:1
ATTGGGCGTAAAGGGAGCGTAGGCGGATAGTTTAGTCAGAGGTGAAAGCCCAGGGCTCAACCTTGGAATTGCCTTTGATACTGGCTATCTTGAGTATGGAAGAGGTATGTGGAACTCCGAGTGTAGAGGTGAAATTCGTAGATATTCGGAAGAACACCAGTGGCGAAGGCGACATACTGGTCCATTACTGACGCTGAGGCTCGAAAGCGTGGGGAGCAAACAGGATTAGATACCCTCGTA
+
GGGFGGGGGGGFGGGGGGGGGGGGGGGGGGGGGGGGGGGGGGGGGGGGGGGGGGGGGGGGGGGGGGGGGGGGGGGGGGGGGGGGGGGGGGGGFGGGGGGGGGGGGGGGGGGGGGGGGGGGGGGGGGGGGGGGGGGGGGGGGGGGGGGG@FG7DFGGGGGGGGGGGGGGDGEGGGGGGGGGGGDCFFGGGGGGGGGGGGGGFGEGEGGGGEEGGGF<DGCGGDGFFGGFAF?FG8F=FD>5
@M00200:205:000000000-AKKM3:1:1101:23662:5627 1:N:0:1
ATTGGGTATAAAGGGCGCGTAGGCGGGATGGCAAGTCGGTCGTGAAATCCCTGGGCTCAACTCAGGGGGGTCGGCCGATACTGCCGTTCTTGAGGGATGCAGAGGAGACTGGAATTCCCGGTGTAGCGGTGAAATGTGTAGAGATCGGGAGGAACACCGGTGGCGAAGGCGGGTCTCTGGGCATTCCCTGACGCTGAGGCGCGAAAGCGTGGGGAGCAAACGGGATTAGATACCCCTGTA
+
GGGGGGGGGGGGGGGGGGGGGGGGGGGGGGGGGGGGGGGGGGGGGGGGGGGGGGGGGGGGGGGGGGGGGGGGGGGGGGGGGGGGGGGGGGGGGGGGGGGGGGGGGGGGGFFGGGGGGGGGGGFGGGGGGGGGGFGGGGGGGGGGGGGCEEDGEGGGGDGGGGGGGGGGGGGGD88EGGGGGGGGGDGGGGFGGGGGGGGGGGGEDEDFGEGGGGFGFGGGFGGGFCFFFFFDE6:5:@F7
@M00200:205:000000000-AKKM3:1:1101:23318:5637 1:N:0:1
ATTGGGTTTAAAGCGCGCGCAGGCGGTTTCTTAAGTCTGGTGTCTAAGTGCGGGGCTCAACCCCGTGACGCACTGGAAACTGGGAGACTTGAGTGCAGAAGAGGAGAGCGGAATTCCACGTGTAGCGGTGAAATGCGTAGAGATGTGGAGGAACACCAGTGGCGAAGGCGGCTCTCTGGACTGTAACTGACGCTGAGGCGCGAAAGCGTGGGGAGCAAACAGGATTAGATACCCCCGTA
+
GGGGGGGGGGGGGGGGGGGGGGGGGGGGGGGGGGGGGGFGGGGGGGGGGGGGGGGGGGGGGGGGGGGGGGGGGGGGGDGGGGGGGGGGGGGGGGGGGGGGGGGGGGGGGGGGGGGGGGGGGGGGGGGGGGGGGFFGGFGGGGGGGFGGGGGEGGGFGFGGGGDEGGGEGEDGGGFCFFFFGGGGGGCGGGGGGGGGGGFGGGGECEGCCGGGGGECFG<;FFGG):D?FFACCCFDDEF
@M00200:205:000000000-AKKM3:1:1101:22637:5639 1:N:0:1
ACTGGGTTTAAAGGGCGCGTAGGCGGTGCGGTAAGTCTTCTGTGAAATCTCCAGGCTCAACCTGGAGCGGTCAGGGGAAACTGCCGTGCTGGAGTGTGGGAGAGGTGCGTGGAATTCCCGGTGTAGCGGTGAAATGCGTAGATATCGGGAGGAACACCTGTGGCGAAAGCGGCGCACTGGACCACAACTGACGCTGAGGCGCGAAAGCTAGGGGAGCAAACAGGATTAGATACCCTAGTAAGA
+
GGGGGGGGGGGGGGGGGGGGGGGGGGGGGGGGGGGGGGGGGGGGGGGGGGGGGGGGGGGGGGGGGGGGGGGGGGGGGGFFCGGGGGGGGGGGGGGGGGGGGGGGGGGGGGGGGGGGGGGGGGGGGGGGGGGGGGGGGGGGGGGGGGGGGGGGGGGGGEGGGFFGGGGGGGGGGGGGGDGGGGGGGGGCFGGGGGGGGGGGGGDDGGGGFGGGGGFGFGFGGGGGFGGFFF<GFGEFFFFGGFB
@M00200:205:000000000-AKKM3:1:1101:15826:5649 1:N:0:1
ATTGGGTTTAAAGGGAGCGTAGGCGGATAGTTTAGTCAGAGGTGAAAGCCCAGGGCTCAACCTTGGAATTGCCTTTGATACTGGCTATCTTGAGTATGGAAGAGGTATGTGGAACTCCGAGTGTAGAGGTGAAATTCGTAGATATTCGGAAGAACACCAGTGGCGAAGGCGACATACTGGTCCATTACTGACGCTGAGGTCCGAAAGCGTGGGGAGCAAACAGGATTAGCTACCCCTGTA
+
GGGGGGGGGFGGGGGGGGGGGGGGGGGGGGGGGGGGGGGGGGGGGGDFGGGFGG@:@,CAF<FFG8FAEDCFFGGCE<C6C<E68,C=FGF<CCC?<C9FA@<FCC?9,CC<F<FAFCFE@AA@E<BF@FDGGGGG9=AE<CEAF=<FEFEGF,B3FFF,,C>EEF+CFFF+33@DGFA,@DC9CA,72+,5::C*8D*,,24>BCCD5:C7F*)/)286>5FF0C74*)1;FGGC)))4
@M00200:205:000000000-AKKM3:1:1101:13775:5651 1:N:0:1
ACTGGGTTTAAAGGGCTCGTAGGCGGTTTGTCGCGTCGGGAGTGAAAACGCCGTGCTTAACACGGCGCTTGCTTCCGATACGGGCAGACTAGAGGTATTCAGGGGAGAACGGAATTCCTGGTGTAGCGGTGAAATGCGCAGATATCAGGAGGAACACCGGTGGCGAAGGCGGTTCTCTGGGAATGACCTGACGCTGAGGAGCGAAAGTGTGGGGAGCGAACAGGATTAGATACCCGTGTA
+
GGGGGGGGGGGGGGGGGGGGGGGGGGGGGGGGGGGGGGGGGGGGGGGGGGGGGGGGGGGGGFGGGGGGGGGGGGGGGGGGGGGGGGGGGGGGGGGGGGGGGGGGGGGGGGGGGGGGGGGGGGGGGGGGGGGGGGGGGGGGGGGGGGGGGGGGGFGGGGDGGGGGGGGGGGGGGEGGGGGGGGGGGGGGGGGGGGGGGGGGGGGEEGGGGGGGGGFDEGGGGGGGFG>?FFFCC<CD@EFG
@M00200:205:000000000-AKKM3:1:1101:19783:5690 1:N:0:1
ACTGGGTGTAAAGAGCGCGTAGGCGGCTTACCAAGTCAGGCGTGAAATTCCCGGGCTCAACCTGGGGGCTGCGCTTGATACTGGTGAGCTTGAATGCGGGAGAGGATAGTGGAATTCCCAGTGTATAGGTGAAATTCGTAGATATTGGGAAGAACACCGGTGGCGAAGGCGGCTATCTGGCCCGTTATTGACGCTGAGGCGCGAAAGCGTGGGGAGCAAACAGGATTAGATACCCTAGTA
+
GGGGGGGGGGGGGGGGGGGGGGGGGGGGGGGGGGGGGGGGGGGGGGGGGGGGGGGGGGGGGGGGGGGGGGGGGGGGGGGGGGGGGGGGGGGGGGGGGGGGGGGGGGGGGGGGGGGGGGGGGGGGGGGGGGGGGGGGGGGGGGGGGGGGGGGGGGGGGGGGGGGGGGGGGGGGGGGGGGGGGGGGGGGGFGFFGGDEDCCGGGGGGGGGG=EGGGFG:FGGGGGGFGD?FFAGG:FCFFFG
@M00200:205:000000000-AKKM3:1:1101:19194:5703 1:N:0:1
ATTGGGTTTAAAGGGCTCGTAGGCGGTTTGTCGCGTCGGGAGTGAAAACGCCGTGCTTAACACGGCGCTTGCTTCCGATACGGGCAGACTAGAGGTATTCAGGGGAGAACGGAATTCCTGGTGTAGCGGTGAAATGCGCAGATATCAGGAGGAACACCGGTGGCGAAGGCGGTTCTCTGGGAATGACCTGACGCTGAGGAGCGAAAGTGTGGGGAGCGAACAGGATTAGATACCCTAGTA
+
GGGGGGGGGFGGGGGGGGGGGGGGGGGGGGGGGGGEGGGGGGGDGGGGGGGGGGGGGGGGGGGGGGGGGGGGGGGGGGGGGGGGGCFGGGGGGGGFGGGGGGGGGGGEGGGGGGGGGGGGFGGFGGGGGGGGGGGGGGGGGGGFFGCGGGGGGGGGGGGGGGGGGGGGGGGGGGGGGGG?EGGGDGGCFFCCGGGGDGGGGG**:EDFC<FGGG@GEGGGGCGF?G>>FFFGGCE>)5@G
@M00200:205:000000000-AKKM3:1:1101:23085:5705 1:N:0:1
ACTGGGTGTAAAGGGCGCGTAGGCGGCCGATTAAGTCGGGGGTGAAAGCCTGTGGCTCAACCACAGAATTGCCTTCGATACTGGTTGGCTTGAGACCGGAAGAGGACAGCGGAACTGCGAGTGTAGAGGTGAAATTCGTAGATATTCGCAAGAACACCAGTGGCGAAGGCGGCTGTCTGGTCCGGTTCTGACGCTGAGGCGCGACAGCGTGGGGAGCAAACAGGATTAGATACCCTCGTA
+
GGGGGGGGGFFGGGGGGGGGGGGGGGGGGGGGDFFGGGGGGGGGGGGAFFGGGGGGGGGGGGGGGGGFFGGGGGFGGGGGG<FFGGGGGGCCFFGFGGGGGGFGGGGGGGGGEE@FGGGGGEGGGGGGGGFGD@BFGGGGGDFFFGGGDGG>,@FCFF:FFGFGGFEG>CCEGDGGGGGFFCEEEG>C?FCGEGCEEC855CEG*?DC5:CEGE:75=ECCCEGFC*5=6)*A<<*>EFG
@M00200:205:000000000-AKKM3:1:1101:6305:5732 1:N:0:1
ACTGGGTTTAAAGCGAGCGCAGGTGGTTTAATAAGTCTGATGTAAAAGGCAGTGGCTCAACCATTGTGTGCATTGGAAACTGTTAGACTTGAGTGCAGTAGAGGAGAGTGGAATTCCATGTGTAGCGGTGAAATGCGTAGATATATGGAGGAACACCGGTGGCGAAAGCGGCTCTCTGGACTGTAACTGACGCTGAGGCTCGAAAGCGTGGGGAGCAAACAGGATTAGATACCCCCGTAAGATT
+
FGGGGGGGGGGGFGG@EGGCEFGEFG@FGG,FFGGGGFGGDGGGGGGGGGGGGGGGGFCCFGGGGGFGC@DFFDFFDEFGFGGGFFFGFGEGGDFG9,FEFDEGGDGDGGGGGGGGGGGEFDGCGGGGGGCGGGGCCFBCFFGFGACCAEE@FBFCFGGGCF?EGGEEGGDGCEFGG9<>DCFCGGGGGGGEEEDGFG*7=956CCFDG=CFGGFGF?FFFG@7.27=FF?FGGF))87C*44)
@M00200:205:000000000-AKKM3:1:1101:13789:5739 1:N:0:1
ATTGGGTTTAAAGAGCGTGTAGGCGGTCCGGTAAGTCGGCTGTGAAAGTCCAGGGCTCAACCCTGGGATGCCGGTCGATACTGCCGGACTAGAGTCCGGAAGAGGCGAGTGGAATTCCCGGTGTAGCGGTGAAATGCGCAGATATCGGGAGGAACACCAACGGCGAAGGCAGCTCGCTGGGACGGTACTGACGCTGAGACGCGAAAGCGTGGGGAGCAAACAGGATTAGATACCCCGGTA
+
GGGGGGGGGGGGGGGGGGGGGGGGGGGGGGGGGGGGGGGGGGGGGGGGGGGGGGGGGGGGGGGGGGGGGGGGGGGGGGGGGGGGGGGGGGGGGGGGGGGGGGGGGGGGGGGGGGGGGGGGGGGGGGGGGGGGGGGGGGGGGGGGGGGGGGGGGGGGGGGGGGGGGGDGGGGGGGGGGGGGGGGGGGGGGGGGGGDGGGFGGGGGGGDGGECEGGFGEGFGGGGGFGGFFF<CE?ECBFFG
@M00200:205:000000000-AKKM3:1:1101:21568:5751 1:N:0:1
ACTGGGTATAAAGGGAGCGTAGGCGGACATTTAAGTCAGGGGTGAAATCCCGGGGCTCAACCTCGGAATTGCCTTTGATACTGGGTGTCTTGAGTATGAGAGAGGTGTGTGGAACTCCGAGTGTAGAGGTGAAATTCGTAGATATTCGGAAGAACACCAGTGGCGAAGGCGACACACTGGCTCATTACTGACGCTGAGGCTCGAAAGCGTGGGGAGCAAACAGGATTAGATACCCGAGTA
+
GGGGGGGGGGGGGGGGGGGGGGGGGGGGGGGGGGGGGGGGGGGGGGGGGGGGGGGGGGGGGGGGGGGGGGGGGGGGGGGGGGGGGGGGGGGGGGGGGGGGGGGGGGGGGGGGGGGGGGGGGGGGGGGGGGFGGGCGGGGGGGGGGGGGGGGGGGGGGGGGGGGGGGGGGGGGGGGGGGGGGGGGGGGGGGGGDGGGEGFCFGGEFEDGGGGGGDDGFGDGGFFF<GD?FFF=<AFCBE::
@M00200:205:000000000-AKKM3:1:1101:17812:5758 1:N:0:1
ATTGGGTTTAAAGGGAGCGTAGGCGGATAGTTTAGTCAGAGGTGAAAGCCCAGGGCTCAACCTTGGAATTGCCTTTGATACTGGCTATCTTGAGTATGGAAGAGGTATGTGGAACTCCGAGTGTAGAGGTGAAATTCGTAGATATTCGGAAGAACACCAGTGGCGAAGGCGACATACTGGTCCATTACTGACGCTGAGGCTCGAAAGCGTGGGGAGCAAACAGGATTAGATACCCCAGTA
+
FFGGGGGGGGGGGGGGGGGGGGGGGGGGGGGGGGGGGGGGGGGGGGGGGGGGGGGGGGGGGGGGGGGGGGGGGGGGGGGGGGGGGGGGGGGGGGGGGGGGGGGGFGGGGGGGGGGGGGGGEFGGGGGGGGGG@GGGGGGGGGGGGGGGGGGGFFGGGFFGGGGDGDEEGFGGGGGGGGGGGG?:EEGGGGGFEEGGGGGGGGEGC8DGGGEGFGBGFGGGGGGC@CFE=C)3CEC5>:AG
@M00200:205:000000000-AKKM3:1:1101:19681:5777 1:N:0:1
ATTGGGTTTAAAGTGCGCGTAGGCGGCCGATTAAGTCGGGGGTGAAAGCCTGTGGCTCAACCACAGAATTGCCTTCGATACTGGTTGGCTTGAGACCGGAAGAGGACAGCGGAACTGCGAGTGTAGAGGTGAAATTCGTAGATATTCGCAAGAACACCAGTGGCGAAGGCGGCTGTCTGGTCCGGTTCTGACGCTGAGGCGCGAAAGCGTGGGGAGCAAACAGGATTAGATACCCTGGTA
+
GGGGGGGGGGGGGGGGGGGGGGGGGGGEGEGEGGGGGDGCCGGGGGGGDFGGGGGGGGGGGGGFGGGGGGGGGFGFGGG<FGGGFFGGGGGGGGGGGGG@FGGDGFGGGGGGGGGFFGGGFGGGGGGGGGGGGGG9FGGCGGGGGGGFEGGGCFGCFGGGGGGGGGGGGGGGGEGEGG?FFGGGGCCEGF7CE=DGEFGGGGGE:CGG=*AEGDEGFGCFGFEF?GGFFFFGGGG4FFFF
@M00200:205:000000000-AKKM3:1:1101:21792:5792 1:N:0:1
ACTGGGTATAAAGCGAGCGCAGGTGGTTTAATAAGTCTGATGTAAAAGGCAGTGGCTCAACCATTGTGTGCATTGGAAACTGTTAGACTTGAGTGCAGTAGAGGAGAGTGGAATTCCATGTGTAGCGGTGAAATGCGTAGATATATGGAGGAACACCGGTGGCGAAAGCGGCTCTCTGGACTGTAACTGACACTGAGGCTCGAAAGCGTGGGTAGCAAACAGGATTAGATACCCGAGTAAGAT
+
GGGGGGGGGGGGGGGGGGGGGGGGGGGGGGGGGGGGGGGGGGGGGGGGGGGGGGGGGGGGGGGGGGGGGGGGGGGGGGGGGGGGGGGGGFGGGGGGGGGGGGGGGGGGGGGGGGGGGGGGGGGGGGGGGGGGGGFGGGGE7FFFGGGCGGFGGGGGGGDGGEGGGEGGGDGGGGGGGGGGGGGGGGGGGGGGGGFFFGGGGDEGEGGGGGE@BFBF>CBFGG8;4CC@F6CC<F7/8>FFGFC
@M00200:205:000000000-AKKM3:1:1101:19477:5809 1:N:0:1
ACTGGGCTTAAAGCGCACGTAGGCGGCTTTGTAAGTTAGGGGTGAAAGCCCAGAGCTCAACTCTGGAACTGCCCTTAAGACTGCATCGCTTGAATCATGGAGAGGTTAGTGGAATTCCGAGTGTAGAGGTGAAATTCGTAGATATTCGGAAGAACACCAGTGGCGAAGGCGACTAACTGGACATGTATTGACGCTGAGGTGCGAAAGCGTGGGGCGCAAACAGGATTAGATACCCTTGTA
+
GGGGGGGGGGGGFGGE+FGGGGGGGGGGGGGGGGGFGGGFGFEEGFGFFGGFG?FGGGDGGGGGEFF@AFFGGGGGFGGGGGGGGGGGGGGGGGGG9FFF,F?4CGGFFFFF@FGGGFGEGFGGGGFFCFGGGCFAFGGFGGGGGGGGF:CFCFG8FGGGC<GGGGGG>E@CEG*DFFCCDF6FC,,>FDGCGGGGGCDFCFEGEC)6=2B:FG)9.*/:C*AC(9>764):CGFF0)9E
@M00200:205:000000000-AKKM3:1:1101:18198:5825 1:N:0:1
ACTGGGTTTAAAGGGTGCGTAGGCGGCGCGGAGGGTGGGATGTGAAATCCCACGGCTCAACCGGGGAATTGCGTCCCAAACCGCCGTGCTCGAGGAAGATAGAGGTGAGCGGAACAGATGGTGGAGCGGTGAAATGCGTTGATATCATCTGGAACGCCCGTGGCGAAAGCGGCTCACTGGGTATTAGCTGACGCTGAGGCACGAAAGCTAGGGGAGCGAACGGGATTAGATAACCCAGTAAGA
+
GGGGGGGGGGGGGAGGG>FGGGGGGG76FG7+86FGG@6,CFGGGGGGGGG,FGGGG:FGG<F:FGGGE,CF76++BF<FG7F+FG3+BFCFGG@3F,,CFG<EGFFG<,@FGGGGFG9FGGGGGGGGGGGGGGGGGGE*CGGGGG,C,CFGGGG*CF:*CFG7CFGG8C8C*:E+CGGGG6+<++0<CFGGGGGGGG5FGGGGGGGG+C?GG*>5B*?ED<EDBGGFFFAD+<E4@F6FG<A
@M00200:205:000000000-AKKM3:1:1101:9060:5826 1:N:0:1
ATTGGGCTTAAAGGGCGCGTAGGCGGCTCGTTAAGTCGGCTGTGAAAGCCCGGGGCTCAACCCCGGAGGGTCGGCCGATACTGGCGAGCTAGAGTACGGAAGAGGTAGCTGGAATTCCCGGTGTAGCGGTGAAATGCGTAGATATCGGGAGGAACACCTGAGGCGAAGGCGGGCTACTGGGCCGATACTGACGCTGAGGCGCGAAAGCCAGGGGCGCGAACGGGATTAGATACCCTAGTA
+
GGGGGGGGGGGGGGGGGGGGGGGGGGGDGGGGGGGGGGGGGGGGFGGGGGGGGGGGGGGGGGGGGGCGEDGGGGGGGGG@FGGGGGGGGGGGGGGGGGGGGDGDGGGGGGGFFFFFGGGGGGGGFFGDGEGGGFGGGGGGGEFC@FCEGDG7<FCCGGGGGFGGG78ECFGGDGGGGC9?ECF>**/:EFGGCGC=CCFCEDG8E*7<E*;/8E)1<C?EGG=CB3C?*9<>GDCGF4@F
@M00200:205:000000000-AKKM3:1:1101:4721:5828 1:N:0:1
ACTGGGTTTAAAGGGCGCGTAGGCGGCCGATTAAGTCGGGGGTGAAAGCCTGTGGCTCAACCACAGAATTGCCTTCGATACTGGTTGGCTTGAGACCGGAAGAGGACAGCGGAACTGCGAGTGTAGAGGTGAAATTCGTAGATATTCGCAAGAACACCAGTGGCGAAGGCGGCTGTCTGGTCCGGTTCTGACGCTGAGGCGCGAAAGCGTGGGGAGCAAACAGGATTAGATACCCTCGTA
+
GFGGGGFGGGGGGGGGGGGGGGGGGGG@F@CFGGGGGECFEGGGGGGGGGGGFGGGGGGGGGGGGGGGGFGG9FFFCGGGGGGGCBG7FGGGGGEGDFFGGGGGGFFGGGGGGGGFFGGFGGGBDFCGGGGGGGGGGFGGGGGGGGGFC:<FGGGGGGGFGFG@EGGC@CFG8CEEGGGGG?FEDG5CGGGGDEDGGGFFEGCCGGGF=7CEGDDDFGFCG:6C:FF?F69FFFG7<:>G
@M00200:205:000000000-AKKM3:1:1101:22503:5852 1:N:0:1
ACTGGGTTTAAAGGGAGCGTAGGCGGATAGTTTAGTCAGAGGTGAAAGCCCAGGGCTCAACCTTGGAATTGCCTTTGATACTGGCTATCTTGAGTATGGAAGAGGTATGTGGAACTCCGAGTGTAGAGGTGAAATTCGTAGATATTCGGAAGAACACCAGTGGCTAAGGCGACATACTGGTCCATTACTGACGCTGAGGCTCGAAAGCGTGGGGCGCAAACCGGATTCGATACCCGTGTA
+
GGGGDFFGDFEFE@CFGG:FC7@<@::FF8FCE9FGGFFAC@FF<FEFFE<FCFGGFGGCFGGGGFCEF@EFGGG9ECCAF?EEEGGGGG<<6F?F<F<C,BFC8FF<EFDFAFGCFA++:9AB=,CA<AA?FAFGG74=A:FA9FC8DCEF8FF>FC@F<F8@8=F:,8C8ECCEFGF?@DFGG9@E,C,DCC<*4DFF,;CED5*0=4=B:E;<A:CCFCE<0*:)87<FCFGC.7>6
@M00200:205:000000000-AKKM3:1:1101:14733:5852 1:N:0:1
ACTGGGCTTAAAGGGCTTGTAGGCGGTTTGTTAAGTCCGGTGTGAAATCTCCCGGCTCAACTGGGAGCGGCCATCGGATACTGGCGAGCTAGAGGTGGGCAGAGGAAAGCGGAATTCCCGGTGTAGCGGTGAAATGCGTAGATATCGGGAGGAACACCAGTGGCGAAGGCGGCTTTCTGGGCCTACCCTGACGCTGAGGAGCGAAAGCGTGGGGAGCAAACCGGATTAGATACCCCAGTA
+
GFGGGGCFGGGGGGGGGGGGGGGGGGGGGGGGFGGGGGFGGGGGGGDCF<FGGGGGGG9FFGGGGGGGGGGGGGGEEDFEGGGGGCEFGG9FGGGGGGGGEEGGGGGFGGGGGGGGGGGGGGGG9DGGGGGCFGGGGDEEGGGGGGGDEGGGGGGGGGGGGDGGCCEBFGGGGGGGGGGGDGFGFGGCGG6EGGGGE5=6=CEGCGGGD58EGGEDEGEFGGGGFDD)676*<AFGEFFG
@M00200:205:000000000-AKKM3:1:1101:20770:5854 1:N:0:1
ATTGGGTGTAAAGGGCGCGCAGGTGGCCTCGTCAGTCCGTCGTGAAAGCCCCGGGCTCAACCCGGGGTGGTCGGCGGGGACGGCGGGGCTTGGAGTGCGGTAGAGGAGCGGGGAATCCCCGGTGTAGTGGTGAAATGCGTAGAGATCGGGGGGAACACCGGTGGCGAAGGCGCCGCTCTGGGCCGTGTCTGACGCTGAGGCGCGAAAGCGTGGGGAGCGAACCGGATTAGATACCCTGGTA
+
GGGGGGGGGGGGGGGGGGGGGGGGGGGGGGGGGGGGGGGGGGGGGGGGGGGGGGGGGGGGGGGGGGGGGGGGGGGGGGGGGGGGGGCGGGGGGGGGGGGGGGGGGGGGGGGGGGGGGGGGGGGGGGGGGGGGGGGGGGGGGGGGFGGGGGGGGGGGGGGGGGGGGGGGGGGGGGGGGGGGFGGGGGGGGGGGGGGEECGGGGGGGD)7CGCGGGFGEGGGDDEGFC3(=@2FFGDGFFFF*
@M00200:205:000000000-AKKM3:1:1101:10517:5863 1:N:0:1
ACTGGGCGTAAAGGGCGCGTAGGCGATTGAATAAGTCTCGTGTGAAAGCCCAGAGCTTAACTCTGGAAGTGCACGAGAAACTGTTTAATTTGAGTTCCGGAGAGGAAGATGGAATTCCCGGTGTAGCGGTGAAATGCGTAGATATCGGGAGGAACACCAGTGGCGAAGGCGATCTTCTGGACGGATACTGACGTTGAGGCGCGAAAGCTAGGGGAGCAAACGGGATTAGATACCCCAGTA
+
GGGGGGGGFGGGGGGGGGGGGGGGGGEGGGGGFGGGGGGGGGGGGGGGGGGGGGGGGGGGGGGGGGGGGGGGGGGGGGGGGGGGGGGGGGGGGGGGGGGGGEGGGGGGGGGGGGGGGGGGGGGGGGGGGGGGGGGGGGGGGGGGGGGGGGGDGGGGGGGGGGFEGGGDGGGGGGGGGGGGGGGEGGDGFDFGGGGGGGGCEGGGG=CGGFFD8EBDFGGEGDCDBDC?FFF=CF+9>:FF
@M00200:205:000000000-AKKM3:1:1101:11736:5912 1:N:0:1
ACTGGGTTTAAAGGGCGCGTAGGCGGTCTTTTAAGTCGGGGTTGAAACCCTTTGGTCAAACCACAAAATTCCCTTCGATACTGGGAGACTTGAACCCGGAGGGGGACAGCGGAACTGCGAGTGAAGAGTGGAATTCGGAAGATATTCGAAAGAAACCCGGTGGCGAAGGGGCCTGTCTGGTCCGTTTCTGACGCTGAGCCGCGAAAGGGTGGGGAGCAAACAGGATTAATTACCCCTTGTA
+
GGGGGGGGG<F<FFGGGGGGGGGGGGGGGGGGGGGGGGGGG+++CF,,C,9,6C,6,,C,CC,99,C,E<,C,E,,,,,,4,C=8,+4+C?,5,,B+@:F+++@+6@3+,@+@++,,38+33+,33,@,,8EG,@,*,***,,,@3,,,61*@<,,@***1<1,*F8B**4**3*5>+7+5C6E*?B+1++1//*/*;+*2)*:E5)***;EE*01)::8C5@4(97)*0.*<AF*7)00:
@M00200:205:000000000-AKKM3:1:1101:17492:5924 1:N:0:1
ATTGGGTGTAAAGGGCTCGTAGGCGGTTTGTCGCGTCGGGAGTGAAAACGCCGTGCTTAACACGGCGCTTGCTTTCGATACGGGCAGACTAGAGGTATGCAGGGGAGAACGGAATTCCTGGTGTAGCGGTGAAATGCGCAGATATCAGGAGGAACACCGGTGGCGAAGGCGGTTCTCTGGGCATTACCTGACGCTGAGGAGCGAAAGTGTGGGGAGCGAACAGGATTAGATACCCCTGTA
+
EGGGGGGGGGGGGGGGGGGGDGGGDGGGGGGGGGGGGGGGFGGDGF<FGGGGGGGGGGGGGGGGGGGGGGFGGGGGGGGFGGGGGGGGGGGEFGGGGG<DFGGGGDEGGGGCGGGGGGGGGGGGGGGCCGCFGGFGGG73>7B;CGFFGGGGG,FCGGFGGCGFCF*<CFGDGGGGGGGG6F*;ECGGGGGGEGGGCGG?=F5:CC5::0<8E>>/77::DD*9:67<46<CC@?7@FFG
@M00200:205:000000000-AKKM3:1:1101:26519:5933 1:N:0:1
ACTGGGTTTAAAGAGCTCGTAGGCGGTTTGTCGCGTCTGCCGTGAAAGTCCGGGGCTCAACTCCGGATCTGCGGTGGGTACGGGCAGACTAGAGTGATGTAGGGGAGACTGGAATTCCTGGTGTAGCGGTGAAATGCGCAGATATCAGGAGGAACACCGATGGCGAAGGCAGGTCTCTGGGCCTTAACTGACGCTGAGGAGCGAAAGCATGGGGAGCGAACAGGCTTAGATACCCTTGTA
+
EGFFCGGGEFF<FDEFDF@C;FGGDDCFGGFGGGCFFGGGGGBFDFFGGGGGGD7C:FGFGGGGGDEGGCFGGGGGGCFBFCGGEGGFGC<F5EFFCF9A?FDF=CFDGGGGGFGGGFBFCGGFCGG7EGDG<@FGFFFC7@CF9F9BFF7B7BFCFGE7EE7:C*:*4B::CGFGGG9FGG*=C997CD7>/:*5?CFGGCEGGGCFF+<88*89>588<C@F(7F>FFA7CCFC4)09
@M00200:205:000000000-AKKM3:1:1101:14451:5954 1:N:0:1
ATTGGGTATAAAGGGAGCGTAGGCGGATAGTTTAGTCAGAGGTGAAAGCCCAGGGCTCAACCTTGGAATTGCCTTTGATACTGGCTATCTTGAGTATGGAAGAGGTATGTGGAACTCCGAGTGTAGAGGTGAAATTCGTAGATATTCGGAAGAACACCAGTGGCGAAGGCGACATACTGGTCCATTACTGACGCTGAGGCTCGAAAGCGTGGGGAGCAAACAGGATTAGATACCCCCGTA
+
GGGGGGGGGGGGGGGGGGGGGGGGGGGGGGGGGFGGGGGGGGGGGGGGGGGGGGGGGGGGGGGGGGGGGGGGGGGGGGGGGGGGGGGGGGGGGGGGGGGGGGGGGGGGGGGGGGGGGGGGGGGGGGGGGGGGGFGGGGGGGGGGGGGGFGGGGGGGGGGGGGGGGGGGGGGGGGGGGGGGGGGGGGFGGGGGCEGGGGFGGG55FGGGGGGGGGFGFGFGGGG40CGFFFFGFGGG>ADG
@M00200:205:000000000-AKKM3:1:1101:20963:5957 1:N:0:1
ACTGGGTTTAAAGGGAGCGTAGGCGGATAGTTTAGTCAGAGGTGAAAGCCCAGGGCTCAACCTTGGAATTGCCTTTGATACTGGCTATCTTGAGTATGGAAGAGGTATGTGGAACTCCGAGTGTAGAGGTGAAATTCGTAGATATTCGGAAGAACACCAGTGGCGAAGGCGACATACTGGTCCATTACTGACGCTGAGGCTCGAAAGCGTGGGGAGCAAACAGGATTAGATACCCGAGTAAGA
+
GGGGGGGGGGGGGGGGGGGGGGGGGGGGGGGGGGGGGGGGGGGGGGGGGGGGGGGGGGGGGGGGGGGGGGGGGGGGGGGGGGGGGGGGGGGGGGGGGGGGGGGGGGGGGGGGGGGGGGGGGGGGGGGGGGGGGGGGGGGGGGGGGGGGGGGGGGGGGGGGGGGGGGGGGGGGGGGGGGGGGFGGGGGGGGGGGGGGGGG>EFGGGECGGGGGGGFGFGFGGGGGFGGFFFFGEFF3AEFFCAF
@M00200:205:000000000-AKKM3:1:1101:23051:5964 1:N:0:1
ACTGGGTATAAAGGGAGCGTAGGCGGACATTTAAGTCAGGGGTGAAATCCCGGGGCTCAACCTCGGAATTGCCTTTGATACTGGGTGTCTTGAGTATGAGAGAGGTGTGTGGAACTCCGAGTGTAGAGGTGAAATTCGTAGATATTCGGAAGAACACCAGTGGCGAAGGCGACACACTGGCTCATTACTGACGCTGAGGCTCGAAAGCGTGGGGAGCAAACAGGATTAGATACCCCAGTA
+
GGGGGGGGGGGGGGGGGGGGGGGGGGGGGGGGGGGGGGGGGGGGFGGGGGGGGGGGGGGGGGGGGGGGGGGGGGGGGGGGGGGGGGGGGGGGGFGGGGGGGGGGDGGGGGGGGGGGGGGGGGGGGCGGGGGGGFGGGFGGGGGGGGGFGGGGGGGGGGGGGGGGDEGEEGGGGGGGGGGFGGGGGGGGGGGGDGGGGGGGFGGGGCCDCEG7F5>DFGGCGGGG:F:?FFAGGGFDEFFF
@M00200:205:000000000-AKKM3:1:1101:27242:5964 1:N:0:1
ATTGGGTTTAAAGTGCGCGTAGGCGGCACAGCAAGTCGGGAGTGAAAGCCCGGGGCTCAACCCCGGAACGGCTTTCGAAACTGCTGAGCTAGAGTACGGAAGGGGCAACCGGAATTCCCAGTGTAGCGGTGAAATGCGTAGATATTGGGAAGAACACCTGAGGCGAAGGCGGGTTGCTGGGCCGATACTGACGCTGAGGCGCGAAAGCCAGGGGAGCAAACGGGATTAGATACCCGAGTA
+
GGGGGGGGGGGGGGGGDGGGGGEGGGGGGGGGGGGGGGGGEGFGGGGGGEFGGDGGGDAFFGGGGGGGEGCGFGGFGGGG7FGGGGGGGFGGGGGGGEFFGEGGGGGGGGG@G73DCGGG<CFGGGGGGCFGCECGGGFEEC;FGGGGGGDFGGGGFCEFFFCGG7CE@FGGG8CECC@DGF8CG5C*<CFGG=DG=CF=EGGGCEGGGG@>EC)<>7FFFDDG?5*5@?D*0,3C>::6
@M00200:205:000000000-AKKM3:1:1101:23801:5970 1:N:0:1
ATTGGGCTTAAAGGGCTCGTAGGCGGTTTGTCGCGTCGGGAGTGAAAACGCCGTGCTTAACACGGCGCTTGCTTTCGATACGGGCAGACTAGAGGTATGCAGGGGAGAACGGAATTCCTGGTGTAGCGGTGAAATGCGCAGATATCAGGAGGAACACCGGTGGCGAAGGCGGTTCTCTGGGCATTACCTGACGCTGAGGAGCGAAAGTGTGGGGAGCGAACAGGATTAGATACCCTGGTA
+
GGGFGGGGGGFGGGGGGGGGGGGGGGGGGGGGGGGGGGGGGGGGGGGGGGGGGGGGGGCFGGGGGGGGGGGGGGGGGGGGEGGGGGGGGGGGFGGGGGGGGGGGGGGGGGGGGGGGGGGGGGGGGFGGGGGGGGGGGGGGGGGGGGGFGGGGGGGGGGEGGGGGGGGEGGGGGGGGGGFGGGGGGGGGGGGGEEGGGGGGGGGCEEDGFEFDEEDCDGE8D7?FBGGF?=<7CFGGFFFG
@M00200:205:000000000-AKKM3:1:1101:11115:5974 1:N:0:1
ACTGGGTATAAAGGGAGCGTAGGCGGACATTTAAGTCAGGGGTGAAATCCCGGGGCTCAACCTCGGAATTGCCTTTGATACTGGGTGTCTTGAGTATGAGAGAGGTGTGTGGAACTCCGAGTGTAGAGGTGAAATTCGTAGATATTCGGAAGAACACCAGTGGCGAAGGCGACACACTGGCTCATTACTGACGCTGAGGCTCGAAAGCGTGGGGAGCAAACAGGATTAGATACCCCGGTA
+
GGGGGGGGGGGGGGGGGGGGGGGGGGGGGGGGGGGGGGGGGGGGGGGGGGGGGGGGGGGGGGGGGGGGGGGGGGGFGGGGGGGGGGGGGGGGGGGGGGGGGGGGGGGGGGGGGGGGGGGGGGGGGGGGGGGGGGGGGGGGGGGGGGGGGGGGGGGGGGGGGFGGGGGGGGGGGGGGGGGGGGGGFFGGGGGGGGGGGGGGFGGGGGGGGGGGGGFGBGGGGGGGFGGFF?>GGCFGEFFG
@M00200:205:000000000-AKKM3:1:1101:11416:6003 1:N:0:1
ATTGGGCTTAAAGCGAGCGCAGGTGGTTTATTAAGTCTGGTGTAAAAGGCAGTGGCTCAACCATTGTATGCATTGGAAACTGGTAGACTTGAGTGCAGTAGAGGAGAGTGGAATTCCATGTGTAGCGGTGAAATGCGTAGATATATGGAGGAACACCGGTGGCGAAAGCGGCTCTCTGGACTGTCACTGACACTGAGGCTCGAAAGCGTGGGTAGCAACCAGGATTAGATGCCCTGGTA
+
EFGEFGGGCFGGGGGDFGEEF:FEFFG@FGGEE@<EC6C<EFGFCF,C@FFEFFFFFGDFEGF9CFFCCFG9FFEF,EFGGCFFGFEEFGGFFF,F,CCC<,6C<C<FFGCDCGGGG9EFFFGGAAFG?:==EFE?FEGGDAAFGGGGCGDGGGEGGGGGG:FE=@BE8B=B+@,@9;B9DFCDF,@AFFGEGGFFG>FF>CG8::>5?EG<*208A=,<5C**.;47+@)2+8:*)0+
@M00200:205:000000000-AKKM3:1:1101:16881:6012 1:N:0:1
ACTGGGTTTAAAGGGAGCGTAGGCGGATAGTTTAGTCAGAGGTGAAAGCCCAGGGCTCAACCTTGGAATTGCCTTTGATACTGGCTATCTTGAGTATGGAAGAGGTATGTGGAACTCCGAGTGTAGAGGTGAAATTCGTAGATATTCGGAAGAACACCAGTGGCGAAGGCGACATACTGGTCCATTACTGACGCTGAGGCTCGAAAGCGTGGGGAGCAAACAGGATTAGATACCCTAGTA
+
GGGGGGGGGGGGGGGGGGGGGGGGGGGGGGGGGGGGGGGGGGGGGGGGGGGGGGGGGGGGGGGGGGGGGGGGGGGGGGGGGGGGGGGGGGGGGGGGGGGGGGGGGGGGGGGGGGGGGGGGGGGGGGGGGGGGGGGGGGGGGGGGGGGGGGGGGGGGGGGGGGGGGGGGGGGGGGGGGGGGGFGFGGGGGGGGGGGGGGGGGGGGGGGGGEGGGGFGFGG?FGGGFGG@FFEFGGGF5AF?
@M00200:205:000000000-AKKM3:1:1101:9634:6017 1:N:0:1
ATTGGGTATAAAGAGCTCGTAGGCGGTTTGTCGCGTCTGCCGTGAAAGTCCGGGGCTCAACTCCGGATCTGCGGTGGGTACGGGCAGACTAGAGTGATGTAGGGGAGACTGGAATTCCTGGTGTAGCGGTGAAATGCGCAGATATCAGGAGGAACACCGATGGCGAAGGCAGGTCTCTGGGTATTAACTGACGCTGAGGAGCGAAAGCATGGGGAGCGAACAGGATTAGATCCCCGTGTA
+
GGGGGGGGGDFFFDGGGGEGCGGGGGGGGGGGGGGGGGFGGGGCD7CFGGGGGGGGGGGAFGGGGGGGGGGGGGGGGGGGGGGGG@F7FEGGFCEFGGFGACF@EGGGGG@F@FFGGGGGGGGG9FGGGGGGGGGGGGGEGGGCEFEF@,FEGGGGGGGGGGGGG:BFCGFGDFGGGGGGGCF+BFGGGFGGGGDGGGGGGGC>CC7CGGFF5>DDEE5*)7A416F7?4>0+2AD>B56
@M00200:205:000000000-AKKM3:1:1101:16938:6019 1:N:0:1
ATTGGGTTTAAAGGGCGCGTAGGCGGCCGATTAAGTCGGGGGTGAAAGCCTGTGGCTCAACCACAGAATTGCCTTCGATACTGGTTGGCTTGAGACCGGAAGAGGACAGCGGAACTGCGAGTGTAGAGGTGAAATTCGTAGATATTCGCAAGAACACCAGTGGCGAAGGCGGCTGTCTGGTCCGGTTCTGACGCTGAGGCGCGAAAGCGTGGGGAGCAAACAGGATTAGATACCCTAGTA
+
GGGGGGGGGGGGGGGGGGGGGGGGGGGGGGGGGGGGGGGGGGGGGGGFGGGGGGGGGGGGGGGGGGGGGGGGGGGGGFGGGGGGGGGGGGGGGGGGGGGGGGGGGGGGGGGGGGGGGGGGGGGGGGGGGGGGGGGGGGGGGGGGGGGGGGGGGGGGGGGGGGGGGGGGGGGGGGGGGGGGGGGGGEEEGGGGGGGGGGGGGGGGGGGGGGGGGGFGFGCCGFFGFGGFFFFGGGGG?>FG
@M00200:205:000000000-AKKM3:1:1101:8231:6047 1:N:0:1
ATTGGGTTTAAAGAGCTCGTAGGTGGTTTGTCGCGTTGTTCGTGAAAACTCACAGCTTAACTGTGGGCGTGCGGGCGATACGGGCAGACTGGAGTACTGCAGGGGAGACTGGAATTCCTGGTGTAGCGGTGGAATGCGCAGATATCAGGAGGAACACCGGTGGCGAAGGCGGGTCTCTGGGCAGTAACTGACGCTGAGGAGCGAAAGCGTGGGGAGCGAACAGGATTAGATACCCCGGTA
+
GGGGGGGGGGGGGGGGGGGGEGGGGGGFGGFCGGGGGDGGGGGGGGGFGGGGGGGGGFGGGGGGGGGGEGGGGCFGGGGGGGGGGGGGGGGGGGGGGGGGGGGGGDGEGFGGGGGGGGGGGGFGGGGGGGGGGGGGGGGGFGGGGGGGGGGGGGGGFGGGGGDFGGEEGGGGC5:BEEGFGGGGG+<FG7<CGGGGCGGFGGGGGGDGGCEGGGFCBG?/CDGGFFGFF*.>FFFGEFFG
@M00200:205:000000000-AKKM3:1:1101:20788:6047 1:N:0:1
ATTGGGCATAAAGCGTGCGCAGGCGGTCGTGCAAGACAGGTGTGAAATCCCCGGGCTTAACCTGGGAACTGCATTTGTGACTGCACGGCTGGAGTGCGGCAGAGGGGGATGGAATTCCGCGTGTAGCAGTGAAATGCGTAGATATGCGGAGGAACACCGATGGCGAAGGCAATCCCCTGGGCCTGCACTGACGCTCATGCACGAAAGCGTGGGGAGCAAACAGGATTAGATACCCCTGTA
+
GGGGGGGGGGGGGGGGGGGGGGGGGGGGGGGDFGGGGGGGGGGGGGGGGGGGGDGGGGGGGGGGGGGGGGGGGGGGGGGGGGGGGGGGGGGGGGGGGGGDGGGGGGGGGEGGGGGGGGFGFGGGGGGGGGGGAGGGGGGGGGFGGGGGGCCEGGG>EFE@FCEDGGCECEFFGGFGGGG7FFFEGD*AFGGGGGGGGGDCFGCECCDFGGGGGGFC>:?8CFEC?GF?F*:CFGGG>FFG
@M00200:205:000000000-AKKM3:1:1101:17569:6051 1:N:0:1
ACTGGGTTTAAAGGGTGCGTAGGCGGCCTATTAAGTCAGTTCTGAAATATCCCGGCTTAACCGGGAGGGTGGGATTGATACTGATGGGCTTGAGTGGAGTCGAGGTAGGCGGAATTGACGGTGTAGCGGTGAAATGCTTAGATATCGTCAAGAACACCGATAGTGTAGACAGCTTACTAGACTTCAACTGACGCTGAGGCACGAAAGTGTGGGGATCAAACAGGATTAGATACCCGTGTA
+
GGGGGGGGGGGGGGGGGGGGGGGGGGGGGFGGGGGGGGGGGGGGGEGFGGGFGGGGGGGGGGGGGGGGGGGGG8FGGGGGGGGGGGGGGGGGGGGGFGFGGGGGGGGGGGGGGGGGGGGGGGGGGGGGGGGGFGGGGGGGGGGGGGGGGGGGGGGGGGGGGDGGGGGCFEECGGFGGFFFGGGGGGGGGG7FEDGGGGGGGGGGGDGGGGGEDGEG@CCGGGGG?GGFFFAGFC@35BFG
@M00200:205:000000000-AKKM3:1:1101:24299:6069 1:N:0:1
ATTGGGCTTAAAGGGAGCGTAGGCGGATAGTTTAGTCAGAGGTGAAAGCCCAGGGCTCAACCTTGGAATTGCCTTTGATACTGGCTATCTTGAGTATGGAAGAGGTATGTGGAACTCCGAGTGTAGAGGTGAAATTCGTAGATATTCGGAAGAACACCAGTGGCGAAGGCGACATACTGGTCCATTACTGACGCTGAGGCTCGAAAGCGTGGGGAGCAAACAGGATTAGATACCCGAGTA
+
GGGEGGGGGGGGGGGGGGGGGGGGGGGGGGGGGGGGGGGGGGGGGGGGGGGGGGGGGGGGGGGGGGGGGGGGGGGGGGGGGGGGGGGGGGGGGGGGGGGFGGFFGGGGGGFGGGGFGGGGGGGFGFCGGGGGFGGGGGGGGGGFGGGFGGGGFGGGGEFGGFGGGEGGCFGGGGGGEFGFFGGGGGGGGGG?>ED>EFFC59:CFG7FGGEGGGEGD5CEGFGGDCF3A+9+<CFDF35F
@M00200:205:000000000-AKKM3:1:1101:12509:6079 1:N:0:1
ATTGGGTTTAAAGAGCGCGCAGGCGGCCGGCCAAGTCCGATGTGAAAGCTTCCGGCTCAACTGGAAAACGGCATCGGAAACTGATCGGCTTGAAGGTGGGAGAGGGTAGCGGAATTCCCGGTGTAGTGGTGAAATGCGTAGATATCGGGAGGAACACCAGTGGCGAAGGCGGCTACCTGGCCCATTCTTGACGCTGAGGCGCGAAAGCTAGGGGAGCAAACGGGATTAGATACCCCCGTAAGA
+
GGGGGGGGGGGGGGGGGGGGGGGGGGGGGGGGGGGGGGGGGGGGGGGGGGGGGGGGGGGGGGGGGGGGGGGGGGGGGGGGGGGGGGGGGGGGGGGGGGGGGGGGGGGGGGGGGGGGGGGGGGGGGGGGGGGGGGGGGGGGGGGGGGGGGGGGGGGGGGGFGGGGGGGGG>FEGGGFGGGGGGGGGGGGGGGGGGGGGGGGGGGGGGGGGFGGGGFC:EG@CDEGFD<7?*)0<CFGE>@GGFB
@M00200:205:000000000-AKKM3:1:1101:8336:6086 1:N:0:1
ATTGGGCATAAAGGGAGCGTAGGCGGATAGTTTAGTCAGAGGTGAAAGCCCAGGGCTCAACCTTGGAATTGCCTTTGATACTGGCTATCTTGAGTATGGAAGAGGTATGTGGAACTCCGAGTGTAGAGGTGAAATGCGTAGATATTCGGAAGAACACCAGTGGCGAAGGCGACATACTGGTCCATCACTGACGCTGAGGCTCGAAAGCGTGGGGAGCAAACAGGATTAGATACCCGTGTA
+
GGGGGGGCEFGGFFF9@FEEFGGGGG7FEGG6CFCFFFGGGGGGGGGGGGGFGGEGG@F<FGACFCFGF8@EGGGGGGGGGGG8F<CEGFCFFFFGFDDFAF,<CF?EFGGGGGGGGCB7FGFFGGFGFGGGGGG,?FGGGGGGG;,AEGFGCFGGGGGGGFFGGGGCFGGDGCCGFG9<DF:C3,@EF8EGCGGGGFGG,CCGCEDDE4BFFGF35:29DFCFDG78A+9+>?C):BFC
@M00200:205:000000000-AKKM3:1:1101:4155:6116 1:N:0:1
ACTGGGTTTAAAGCGCGTGTAGGCGGTCCGGTAAGTCGGCTGTGAAAGTCCAGGGCTCAACCCTGGGATGCCGGTCGATACTGCCGGACTAGAGTTCGGAAGAGGCGAGTGGAATTCCCGGTGTAGCGGTGAAATGCGCAGATATCGGGAGGAACACCAATGGCGAAGGCAGCTCGCTGGGACGTTACTGACGCTGAGACGCGAAAGCGTGGGGAGCAAACAGGATTAGATACCCCCGTA
+
GGGGGGGGGGGGGGGGGGGGGGGGGGGGGGGG:FFGGGGGGGGGA<FEFFFGGGGG@FFGGGGGGGGDDFGGG@FGGDGGGGGGGEC+FCFGGG<EGGGG:CGGGGGGGEFF=FGGGFG>F:=FAFFEGGGGGGGGGGG8@GGGGGG7<7FGGFGFGGCGGF?F7FEFBF+8ECFEGCFDCGGGGGFGGGFFGGGGG5<CGGCC*/>FEGEGGG:DFG6FGGC43DG7?*-2CFGGEF>E
@M00200:205:000000000-AKKM3:1:1101:5176:6134 1:N:0:1
ATTAGGCTTAAAGGGAGCGTAGGCGGATAGTTTAGTCAGAGGTGAAAGCCCAGGGCTCAACCTTGGAATTGCCTTTGATACTGGCTATCTTGAGTATGGAAGAGGTATGTGGAACTCCGAGTGTAGAGGTGAAATTCGTAGATATTCGGAAGAACACCAGTGGCGAAGGAGACATACTGGTCCATTACTGACGCTGAGGCTCGAAAGCGTGGGGAGCAAACAGGATTAGATACCCCCGTAAGCT
+
GGGDGF<FGFGAFFDGEGGGGEECFE@EGGGGGFEGGFAE9<FC<@FAFGGGFFGGFGGGGGEGGFFCG<E<FGFGGGFGGGCEEGCGGGGGGFEFAEFG<EFECGGGAFCFGEGCFFC@CF@FG9E?=F@<CEBFGFAEF:FFFGGGGGFGGGGEGEGGCB8BC:8CE,=8BDFFGFGCGG?:CFGGGCAECGC7EFF5CFGD::>4CCCFCGF9BGG8DG?FFGGFFF<D<<C3)88*//))
@M00200:205:000000000-AKKM3:1:1101:8566:6146 1:N:0:1
ATTGGGTGTAAAGGGAGCGTAGGCGGACATTTAAGTCAGGGGTGAAATCCCGGGGCTCAACCTCGGAATTGCCTTTGATACTGGGTGTCTTGAGTATGAGAGAGGTGTGTGGAACTCCGAGTGTAGAGGTGAAATTCGTAGATATTCGGAAGAACACCAGTGGCGAAGGCGACACACTGGCTCATTACTGACGCTGAGGCTCGAAAGCGTGGGGAGCAAACAGGATTAGATACCCCAGTAAGA
+
E<FCGCFGGGGGGG;FGDEFFGGGGGGGGGGGGGGGGGGGGGGGGGGFGFFGGG@FBFFGGGGGGGGGGGGFGGGGGGGGGGGGFEEGGGGGGGGGGFFFGGFGGGGGGG8+EAFEEGEFEFGGFGGFDGFA@?<DDGFGF:FFGDGGDEFFGGFFCFFFEGFCCDB:CF@BEEGGGGGF@D?FGGFGCCFFGDDE=BCC5CE8C5:C=EC:CC:3<*CEFDGG:CD?F=479<:CE)9CG24
@M00200:205:000000000-AKKM3:1:1101:15039:6160 1:N:0:1
ATTGGGTTTAAAGGGCGCGTAGGCGGCTCGCTAAGTTGCCGGTGAAACCCCGGGGCTCAACTCCGGGAAGTCTGGTAAGACTGACGAGCTCGAGCACGGTAGAGGCAGATGGAATTCCCGGTGTAGCGGTGGAATGCGTAGAGATCGGGAAGAACACCAGTGGCGAAGGCGGTCTGCTGGGCCGTTGCTGACGCTGAGGCGCGACAGCGTGGGGAGCAAACAGGATTAGATACCCTCGTA
+
GGGGGGGGGGGGGGGGGGGGGGGGGGGGGGGGGGGGGGGGGGGGGGGGGGGGGGGGGGGGGGGGGGGGGGGGGGGGGGGGGGGGGGGGGGGGGGGGGGGGGGGGGGGGGGGGGGGGGGGGGGGGGGGGGGGGGGGGGGGGGGGFGGGGGGGGGGGGGGGGGGGGGGGGDGGGGGGGGGGGGGGGGGGGGGGGGGDGGGGFGGGGGGGFGCDGGGEGFGGGGD6FFCFFFFFGGGGGFFFC
@M00200:205:000000000-AKKM3:1:1101:8097:6187 1:N:0:1
ATTGGGTTTAAAGGGCGCGTAGGCGGGCCACCAGGTCGGGGGTGAAATCGTTCGGCTTAACCGGACAAGTGCCCCCGATACCGGCGGCCTCGAGGGGGGTAGGGGCAGGCGGAACTTCCGGTGGAGCGGTGAAATGCGTAGATATCGGAAGGAACGCCGGTGGCGAAAGCGGCCTGCTGGACCCCTTCTGACGCTGAGGCGCGAAAGCCAGGGGAGCAAACGGGATTAGATACCCCAGTA
+
GGGGGGGGGGGGGGGGGGGGGGGGGGGGGGGGGGGGGGGGGGGGGGGGGGGGGGGGGGGGGGGGGGGGGGGGGGGGGGGGGGGGGGGGGGGGGGGGGGGGGGGGGGGGGGGGGGGGGGGDGGGGGGGGGGGGGGGDGGGGGGGGGGGGGGGGGGGGGGDGGGGGGGGGGGGGGGGGGGGGGGGGGGGGGGDGDGGD5EGGDGCGEGGGGGGGGGFGE=EC<3?CBGFBFFBGFGGGF>)<
@M00200:205:000000000-AKKM3:1:1101:4595:6212 1:N:0:1
ACTGGGCTTAAAGGGAGCGTAGGCGGATAGTTTAGTCAGAGGTGAAAGCCCAGGGCTCAACCTTGGAATTGCCTTTGATACTGGCTATCTTGAGTATGGAAGAGGTATGTGGAACTCCGAGTGTAGAGGTGAAATTCGTAGATATTCGGAAGAACACCAGTGGCGAAGGCGACATACTGGTCCATTACTGACGCTGAGGCTCGAAAGCGTGGGGAGCAAACAGGATTAGATACCCCCGTA
+
GCGGGGGGGGGGGGGGGGGGGGGGGGGDCFFGGGGGGGGCFGGGGGFGG<FGEGGGGGGGGGGGGGGCFGGGGGGGGGGGGGGGGGGGGGGGFGGGGGGFGGGGGGGGGGGGFGFGGGGDGFGGGGCFGGGGGGGFGGGDDEGGGCFGGDEEFGGGGGGGGGGGGDGEGGGDG>EGGGFGGGGGGCGGGFGGDEDEEGGFCFEG8E)6:CGF7EEDEFGC<4CD0>:<67<7<>FD)8>G
@M00200:205:000000000-AKKM3:1:1101:6146:6213 1:N:0:1
ACTGGGTGTAAAGGGAGCGTAGGCGGACATTTAAGTCAGGGGTGAAATCCCGGGGCTCAACCTCGGAATTGCCTTTGATACTGGGTGTCTTGAGTATGAGAGAGGTGTGTGGAACTCCGAGTGTAGAGGTGACATTCGTAGATATTCGGAAGAACACCAGTGGCGAAGGCGACACACTGGCTCATTACTGACGCTGAGGCTCGACAGCGTGGGGAGCAAACAGGATTAGATCCCCTCGTA
+
CGGGGGGGGGGCFFGGGGGGGGGGGGGGGGGGGGGGGGGFGGG:FFFGEFGDGGGGGFFDGGGGGGG7DFFGGGGGG9EFFG9C8FCFGGGD<BE,E<F9FFFDCFGGGFDC<EBFGGGCGGGG9<?EGFGG,AFGGGGDFEGFFGGGGGGDGDFDGG@FFGCGGD7F7DCDG*>2CFCFC8ECCDE?EC?FCECEEBFCFGGC**9;8>EFDC:75C*<C4CD(CFFF=<*0;@45>7/
@M00200:205:000000000-AKKM3:1:1101:11302:6229 1:N:0:1
ATTGGGTTTAAAGGGCTCGTAGGCGGTTTGTCGCGTCGGGAGTGAAAACGCCGTGCTTAACACGGCGCTTGCTTCCGATACGGGCAGACTAGAGGTATTCAGGGGAGAACGGAATTCCTGGTGTAGCGGTGAAATGCGCAGATATCAGGAGGAACACCGGTGGCGAAGGCGGTTCTCTGGGAATGACCTGACGCTGAGGAGCGAAAGTGTGGGGAGCGAACCGGATTAGATACCCCTGTA
+
GGFGGGGGGGGGGGGGGGGGGGGGGDGGGGGGGGGGGGGGGGEEFGGGGGGGGGGGGGCFGGGGGGGGGGGGGGGGGFGGGGGGGGGFGGGGGGGGGGGGFGFGGGGGGGGGFEGGGGGGGFGGGGGG7>F@E,@FGCFCFEFEGFGGGGEC*CFCGGGGGGGGGCE@FDFGGGGGGGGGC>FGFFGEGF*8*:DCCFF+5CD*//9FF?9CGGFG@E:8)):/-9C2666:EGGGFF60
@M00200:205:000000000-AKKM3:1:1101:16551:6232 1:N:0:1
ACTGGGCTTAAAGCGAGCGCAGGTGGTTTAATAAGTCTGATGTAAAAGGCAGTGGCTCAACCATTGTGTGCATTGGAAACTGTTAGACTTGAGTGCAGTAGAGGAGAGTGGAATTCCATGTGTAGCGGTGAAATGCGTAGATATATGGAGGAACACCGGAGGCGAAAGCGGCTCTCTGGACTGTAACTGACACTGAGGCTCGAAAGCGTGGGTAGCAAACAGGATTAGATACCCCAGTA
+
GGGFGGGGGGGGGGGGGGGGGGGGGGGGGGGGFGGGGGGGGGGGFGGGGGGGGGGGGGGGGGGGGGGGGGGGGGGGGGGGGGGGGGGGGGGGGGGGGGGGGGGGFGFGGGGGFGGGGGGGGGGGGGGDGGGGGGGGGGGGDCFGGGGGGGGGGGGGGGGGGEEGGGEEDGGGGGGGGGGFFCGGGGGGGGGGGGGGGGGGGGGGCEFGGGGDGGFGFG8CGGCF;FGEFFFGGCGG>FF
@M00200:205:000000000-AKKM3:1:1101:13515:6235 1:N:0:1
ATTGGGCTTAAAGGGAGCGTAGGCGGATAGTTTAGTCAGAGGTGAAAGCCCAGGGCTCAACCTTGGAATTGCCTTTGATACTGGCTATCTTGAGTATGGAAGAGGTATGTGGAACTCCGAGTGTAGAGGTGAAATTCGTAGATATTCGGAAGAACACCAGTGGCGAAGGCGACATACTGGTCCATTACTGACGCTGAGGCTCGAAAGCGTGGGGAGCAAACAGGATTAGATACCCTAGTAAGCT
+
FGGFGGGGGGGGGGGGGGGGGGGGGGGGGGGGGGGGGGGGGGGGGGGGGGGGGFGGGGGGGGGGGGFFGGGGGGGGGGGFGGGGGGGGGGGGFGGGGGGGGFFGFGGGEGFGGGGGGGGEGGGGCFGGGGFGCFGGGGGGGGGGGGGGFGGGCCFFGGFGGGGGDGGGDGGGGGGGGGGGGGFFGGGGGCCC>GDEE5EFGGD8ECCF?CCEDC33>F*35CG8=G=8AF?FGGGGAFFG79))
@M00200:205:000000000-AKKM3:1:1101:16026:6259 1:N:0:1
ACTGGGTGTAAAGGGAGCGTAGGCGGATAGTTTAGTCAGAGGTGAAAGCCCAGGGCTCAACCTTGGAATTGCCTTTGATACTGGCTATCTTGAGTATGGAAGAGGTATGTGGAACTCCGAGTGTAGAGGTGAAATTCGTAGATATTCGGAAGAACACCAGTGGCGAAGGCGACATACTGGTCCATTACTGACGCTGAGGCTCGAAAGCGTGGGGAGCGAACAGGATTAGATACCCGTGTA
+
GGGGGGGFGGGGGGGGGGGGGGGGGGGGGGGGGGGGFGGGGGGGGGGGGGGGGGGGGGGGGGGGGGFFGGGGGGGGGFGGGGGGGGGGGGGGGGGGGGFFGGGGGGGGGGGGEGGGGGGGGGGGGGGGFFG9FGGGGGGGFGGFGGGGFGDEGCFFGGGGGGGGDGCCGGDCGGGGGGCFGGFCFGGGGDDFCEDCEFFGGGDC?E<FGEG*<E>D3>8=CGF:@CF<FFCGCFCD))<F
@M00200:205:000000000-AKKM3:1:1101:26976:6264 1:N:0:1
ACTGGGCATAAAGGGCGTGTAGGCGGCTGAATGAGTGGGGTGTTAAATCCCCGGGCTCAACCCGGGAACTGCACTTCATACTGTTCAGCTTGGGTACATCAGAGGAGACTGGAATTCCCGGTGTAGCGGTGAAATGCGTAGATATCGGGAGGAACACCAGTGGCGAAGGCGAGTCTCTGGGATGATACCGACGCTGATGCGCGAAAGCCAGGGGAGCAAACGGGATTAGATACCCGTGTA
+
GGGGGGGGGGGGGGGGGGGGGGGGGGGGGGGGGGGGGGGGGGGGGGGGGGGGGGGGGGFGFGGGGGGGGGGGGGGGGGGGGGGGGGGGGGGGGGGGGGGGGGGGGGGGGGGGGGGGGGGGGGGGGGGGGGGGGGGGGGGGGGGGGGGGGGGGGGGGGGG@FGGGGGGDEFGGGGGGGGFCFFGGGGGGGGGGGGGEEFCFEGDCGCGGFFGGG>57>GDFG:EGFGDD=F2D<<835)0C
@M00200:205:000000000-AKKM3:1:1101:16297:6270 1:N:0:1
ACTGGGTTTAAAGGGCGCGTAGGCGGGATGGCAAGTCGGTCGTGAAATCCCTCGGCTCAACCGAGGAGCGTCGGCCGATACTGCCGTTCTTGAGGGATGCAGAGGAGACTGGAATTCCCGGTGTAGCGGTGAAATGTGTAGAGATCGGGAGGAACACCGGTGGCGAAGGCGGGTCTCTGGGCATCTCCTGACGCTGAGGCGCGAAAGCGTGGGGAGCAAACGGGATTAGATACCCCTGTA
+
FFEFFFC@FGGGGGDF:@FCF@FF@@@CGGFGGGGGGGEEGGGCFGGGGFGFGEEG?EFGGGGCFGG@DFGGBCEGGEECG<?CFGCCGFGGGFGGGDGGGFGGCFGGGGGGFF<3=FGGEFF<FCBF7>BD<<DFGGFGFCCFCFC<:F::<=FGGGGGEEGGC7:FDEC>C?E*<+<C8CC6C+9A?FFGEDCEGGFGGDE>8*9CGEC>G837:FGGGD/9:DF>4=4C:EGGF.90
@M00200:205:000000000-AKKM3:1:1101:17314:6271 1:N:0:1
ACTGGGCTTAAAGGGCGCGTAGGCGGCTACGTAAGTCCGGCGTGAAATCCCACGGCTTAACTGTGGAACTGCGTCGGATACTGCGTTGGCTAGAGGACGGTAGAGGCTAGTGGAACTAGCGGTGTAGCGGTGAAATGCGCAGATATCGCTAGGAACGCCGGTGGCGAAGGCGACTGGCTGGGCCGATCCTGACGCTGAGGCGCGAAAGCTAGGGGAGCGAACCGGATTAGATACCCTTGTA
+
GGGGGGGGGGGGGGGGGGGGGGGGGGGGGGGGGGGGGGGGGGGGGGGGGGGGGGGGGGGGGGGGGGGGGGGGGGGGGGGGGGGGGGGGGGGGGGGGGGGGGGGD9FGGGGGGGGGGGGGGGGGGGGGGGGGGGGGGFGGGGGGGFGGGGGGGFEGGGGGGGGGGGGGGGGGGGGGGGGGGGGGGGGGGGGGGGGGGGCFFGGGGGGGGGFEEGGFG@GG=DGEDB358?FAFF7CCFFFGC
@M00200:205:000000000-AKKM3:1:1101:20606:6278 1:N:0:1
ACTGGGCTTAAAGGGAGCGTAGGCGGATAGTTTAGTCAGAGGTGAAAGCCCAGGGCTCAACCTTGGAATTGCCTTTGATACTGGCTATCTTGAGTATGGAAGAGGTATGTGGAACTCCGAGTGTAGAGGTGAAATTCGTAGATATTCGGAAGAACACCAGTGGCGAAGGCGACATACTGGTCCATTACTGACGCTGAGGCTCGAAATCGTGGGGAGCAAACAGGATTAGATACCCCTGTA
+
GGG<FED9FFFE9C;F77CFEGGGGGGGGFGGDGFFFDCEFGGGGGGGGFFF8CFGGD<FGGGG9<AAFGGGCGGGCGG9EF<EG=FFGGG9CECCFF8EF?FFEFGGEGEEC9AFFGGEFDFF;,CF@FD<AFEFG@ECB=F<FGG?FGGED=ED<FCFG9@E8F7C+>=CCEGGGGCFFFDCFCBFE+@E81C1*6DC?CE8,=*=*;:*4*:/>7B+;<9C06C3676+?,?CF5/<
@M00200:205:000000000-AKKM3:1:1101:5008:6287 1:N:0:1
ATTGGGCTTAAAGGGCGCGTAGGCGGCCGATTAAGTCGGGGGTGAAAGCCTGTGGCTCAACCACAGAATTGCCTTCGATACTGGTTGGCTTGAGACCGGAAGAGGACAGCGGAACTGCGAGTGTAGAGGTGAAATTCGTAGATATTCGCAAGAACACCAGTGGCGAAGGCGGCTGTCTGGTCCGGTTCTGACGCTGAGGCGCGAAAGCGTGGGGAGCAAACAGGATTAGATACCCGGGCA
+
FGGFGGGGGGGFGGGDDGEF7B@FGG7FE:F@CGGFGGGGGGEGGGGGGGGC?AFGD8FGGGEGGCGFED,FBAAFG+@EFAFEGGGGGGGGG<EFFED7@:B=CDEFDGECCFGGGFBDGCCF;,@FFGGFG@FEG@<:F7;FGGGEECEC7FG8FFC7CA:CBEGGG>CECEECFCFFFGGD8:C=7CFEG55/*:;E><EGG87*:*;C58>C5EG8F48C(223665*@3355)):
@M00200:205:000000000-AKKM3:1:1101:5898:6299 1:N:0:1
ACTGGGCATAAAGGGCGCGTAGGCGGCCTTGTAAGTTGGGGGTGAAAGCCCGTGGCTCAACCACGGAATTGCCTTCGATACTGATTGGCTTGAGACCGGAAGAGGTGAGTGGAACTGCGAGTGTAGAGGTGAACTTCGTAGATATTCGCAAGAACACCAGTGGCGAAGGCGGCTCACTGGTCCGGTACTGACGCTGAGGTGCGAAAGCGTGGGGAGCAAAAAGGATTAGATACCCCAGTA
+
C<@FACCFEG9FCC;-7FC6FG>E@G++86EC@,;F@FDEGDCFGGGFG,=@===6,E@=C,=F7++4CF,,FCF9F?E=8,E,,<5,,:,4,BFA=++8++:3=5B?358+5C,BFGG@:+333E,>,FGE<,E@<C<8+3@=@@;<*>F:DFE<F@*>3><*>CEEG8*13*=++2<F++31:1CEF7@GG5**2/*3/*7C?E3>8/2:C*:)57E6*/2C<=*564)*2<C5::;9
@M00200:205:000000000-AKKM3:1:1101:20473:6305 1:N:0:1
ACTGGGTTTAAAGGGCGCGTAGGCGGGATGGCAAGTCGGTCGTGAAATCCCACGGCTCAACTGTGGGGGGTCGGCCGAAACTGCCGTTCTTGAGGGTTGCAGAGGAGACTGGAATTCCCGGTGTAGCGGTGAAATGTGTAGAGATCGGGAGGAACACCGGTGGCGAAGGCGGGTCTCTGGGCATCTCCTGACGCTGAGGCGCGAAAGCGTGGGGCGCAAACGGGATTAGATACCCTAGTA
+
GGGGGGGGGGGGGGGGGGGGGGG@FGGGGGGGGGGGFF:FGGGGGGGAFCFGGGGGGGGGGGGGGGGEGGGGGGGGGGGGGGGGGGGFGG;FGGG:*CFGGGGGGGGGGGGGGGGGGGFGGGGGEFGGG>?5CGGGFG9CFGGGGGFGGDGGEGGGGGGGGGDGG8E8C@EGGEGFGGGGCGG>CE9@GGGGGGGGEGGGGGEGEEGGGGEEGG37>:CEGGCC?GFFF=4CGCCCF)*<
@M00200:205:000000000-AKKM3:1:1101:25155:6307 1:N:0:1
ACTGGGCATAAAGGGAGCGTAGGCGGATAGTTTAGTCAGAGGTGAAAGCCCAGGGCTCAACCTTGGAATTGCCTTTGATACTGGCTATCTTGAGTATGGAAGAGGTATGTGGAACTCCGAGTGTAGAGGTGAAATTCGTAGATATTCGGAAGAACACCAGTGGCGAAGGCGACATACTGGTCCATTACTGACGCTGAGGCTCGAAAGCGTGGGGAGCAAACAGGATTAGATACCCCTGTA
+
GGGGGGGGGGGGGGGGGGGGGGGGGGGGGGGGGGGGGGGGGGGGGGGGGGGGGGGGGGGGGGGGGGGGGGGGGGGGGGGGGGGGGGGGGGGGGGFGGGGGGGGGGGGGFGGGDGGGGGCEGGGGGGFGGGGGGGGGGGGGGGGDGGGFG:FGDGGGGGGGGGDEDGGGGGGGGGECGGGCDACFCFGFGGGGGGGEC5DCGGGEGGGGCGGGGDBGFFEGCC6C(C;44AEGGFGGFFFG
@M00200:205:000000000-AKKM3:1:1101:26704:6314 1:N:0:1
ATTGGGCTTAAAGAGCGCGTAGGCGGCCAGGTAAGTTTGATGTGAAATCCCACGGCTTAACCGTGGAATGGCATCTTATACTGCCCGGCTAGAGTCTGGGAGAGGGAAGTGGAATTCCCGGTGTAGCGGTGAAATGCGTAGATATCGGGAGGAACACCAGTGGCGAAGGCGGCTTCCTGGACCAGTACTGACGCTGAGGCGCGAAAGCTAGGGGAGCAAACAGGCTTAGATACCCTTGTA
+
GGGGGGGGGGGGGGGGGGGGGGGGGGGGGGGGGGGGGGGGGGGGGGGGGGGGGGGGGGGGGGGGGGGGGGGGGGGGGGGGEGGGGGGGGGGGGGGGGGGGGGGGGGGGGGGGGGGGGGGGGGGGGG<FFGGGGGGGGGGGGGGGGGGGGGGGGCEGGGGGGGGGGGEGGGGGGGGGGGGGFGFFGFGEEFCFG5DGGGGGGDEG>E<4@CFGGG>C@GEGG4CF279:FFBF7<EG45@E
@M00200:205:000000000-AKKM3:1:1101:15732:6327 1:N:0:1
ACTGGGTTTAAAGCGCGTGTAGGCGGCCTATTAAGTGGCGTGTGAAAGCTCACCGCTCAACGGTGAGAGGCCGCGCCAAACTGATGGGCTTGAGGGTGGCAGAGGGTGATGGAATTCCCGGTGTAGCGGTGAAATGCGTAGATATCGGGAGGAACGCCAGTGGCGAAGGCGGTCATCTGGGCCATCCCTGACGCTGAGGAGCGAAAGCCAGGGGAGCAAACGGGATTAGATACCCTTGTA
+
GGGGGGGGGGGGGGGGGGGGGGGGGGGGGGGGGGGGGGGGGGGGGGGGGGGGGGGGGGGGGGGGGGGGGGGGGGGGGGGGGGGGGGGGGGGGFGGGGGGGGGGGGGGGGGGGGGGGGGGGGGGGGGGGGGGFGFGGGGGGGGGGGGGGDGGGGGGGGGGGGGGGGGGGDGGGGGGGGGGGGGGGGGGGGGGGGGGGDGG+A<EGGCGGGGGGGDDGFGGGGGGG:GDDFF<FGGGGFFFG
@M00200:205:000000000-AKKM3:1:1101:8125:6330 1:N:0:1
ACTGGTCATAAAGGGAGCGTAGGCGGATAGTTTAGTCAGAGGTGAAAGCCCAGGGCTCAACCTTGGAATTGCCTTTGATACTGGCTATCTTGAGTATGGAAGAGGTATGTGGAACTCCGAGTGTAGAGGTGAAATTCGTAGATATTCGGAAGAACACCAGTGGCGAAGGCGACATACTGGTCCATTACTGACGCTGAGGCTCGAAAGCGTGGGGAGCAAACAGGATTAGATACCCGGGTA
+
GGGGGGGGGGGGGGGCCGGGGDGGGGGEGGGGGGGGGGGGGGGGGGGGGGGGGGGGGGGGGGGGGGGFGGGGGGGGGEGGGGGGGGGGGGGGFGGGGGGGFGGGFGGGGGGFF==FGGGGGGGGGFGDCFFE<EFGGGGGGEGBGA,EECCCFEGGGGGGGGGGGEGGGGGGGGGFGGFFGGG9FFGCFGFGGGGDGFF>EGEGGGDGEEEGGDBGBEFGG4CFDCG@FFEGGGGCAFBG
@M00200:205:000000000-AKKM3:1:1101:9948:6340 1:N:0:1
ATTGGGTGTAAAGCGCGCGCAGGCGGTTTCTTAAGTCTGGTGTCTAAGTGCGGGGCTCAACCCCGTGACGCACTGGAAACTGGGAGACTTGAGTGCAGAAGAGGAAAGTGGAATTCCATGTGTAGCGGTGAAATGCGTAGAGATATGGAGGAACACCAGTGGCGAAGGCGACTTTCTGGTCTGTAACTGACACTGAGGCGCGAAAGCGTGGGGAGCAAACAGGATTAGATACCCCGGTA
+
GGGGGGGGGGGGGGGGGGGGGGGGGGGGGGGGGGGGGGGGGGGGGGGGGGGGGGGGGGGGGGGGGGGFGGG=FGGGGGGGGGGFGGGGGGGGFFGGGGCGGGGGGGGFFGG@FGGGGGGGGGGGAFGGGGFGFGGGGGGGGGGGGGGGGGDGGGGGGGGGGGGDGGGGGGCCCGGGGGCFFGGGGGGGGFEEGFFG85EEGDEEGEGGEDEG>*<CFGCFC585:>FFFFFGFFFDFED
@M00200:205:000000000-AKKM3:1:1101:26498:6354 1:N:0:1
ATTGGGTTTAAAGGGCTCGTAGGCGGTTTGTCGCGTCGGGAGTGAAAACCAGGTGCTTAACACCTGGCTTGCTTTCGATACGGGCAGACTAGAGGTATGCAGGGGAGAACGGAATTCCTGGTGTAGCGGTGAAATGCGCAGATATCAGGAGGAACACCGGTGGCGAAGGCGGTTCTCTGGGCATGACCTGACGCTGAGGAGCGAAAGTGTGGGGAGCGAACAGGATTAGATACCCTGGTC
+
GGGGGGGGGGGGGGGGGGGGGGGGGGGGGGGGGGGGDGDGDFGGGGDFGGFEFGFGGGGGGFFFFGFFGGDDGGGGG=FEG@CGGGCFFGFFFGGFGGCFFFGG7FECDE@C:3>DFGGECG<DFGGGGGG<DFGCF:FEGGGGFGFFGGEGGGGGGD77F:FFBCGC=CCEE58+CC,28EFGG9CEECDF8CD*8C8?=FGGEECC?FGEGE:)5C5CDD65:GC<6*)*33<0)0?+
@M00200:205:000000000-AKKM3:1:1101:26379:6362 1:N:0:1
ACTGGGTTTAAAGGGAGCGTAGGCGGATAGTTTAGTCAGAGGTGAAAGCCCAGGGCTCAACCTTGGAATTGCCTTTGATACTGGCTATCTTGAGTATGGAAGAGGTATGTGGAACTCCGAGTGTAGAGGTGAAATTCGTAGATATTCGGAAGAACACCAGTGGCGAAGGCGACATACTGGTCCATTACTGACGCTGAGGCTCGAAAGCGTGGGGAGCAAACCGGATTAGATACCCGAGTA
+
GGGGGGGGGGGGGGGGGGGGGGGGGG@FGGGGGGGGGGGFGGGGGGGGGGGFGGGGGGGGGGGGGGFFFGGGGGGGGGGFGGGGFFGGGGGGGGGGGGFGGGGGFFGGFFCGA<EFGGGEGGGGGGGFGGFGFGGGGGGFGDGFGFF8BF:>FGGGGGGFEE8CECGE7EEGGDGAFFF7EGGGFDFGGGGGDGGGD5;CFGEGGGGGEECEFD)::CF+1*:51/C3AFEGGGGG:5>6
@M00200:205:000000000-AKKM3:1:1101:27505:6366 1:N:0:1
ACTGGGTATAAAGCGCGTGTAGGCGGCATCGTAAGTCGGGTGTGAAATCCCTCGGCCTAACCGAGGAATTGCGCCCGAAACTACCTTGCTTGAGGACCAGAGGGGAGCCTGGAATTCCTGGTGGAGCGGTGAAATGCGTTGATATCAGGAGGAACACCGGCGGCGAAGGCGAGGCTCTGGCTGGTTACTGACGCTGAGACGCGAAAGCTAGGGGAGCAAACGGGATTAGATACCCCAGTA
+
GGGGGGGGGGGGGGGGGGGGGGGGGGGGGGGGGGGGGGGGGGGGGGGGGGGGGGGGGGGGGGGGGGGGGGGGGGGGGGGGGGGGGGGGGGGGGGGGGGGGGGGGGGGGGGGEGGGGGGGGGGGGGGGGGGGGGGGGGFGGDGGGGFFFGFGEEGGGGGGGGGGGGGGGGGGGGGGGFFGGGGGGGGGGGGGGGGGGGGGFGGGGGGGFGGGGGGEGFGGGGGGGF3*.=?BGEE+CEE:F
@M00200:205:000000000-AKKM3:1:1101:18323:6418 1:N:0:1
ACTGGGTATAAAGAGCTCGTAGGCGGCTTAGTAAGTCGGCGGTGAAATACCGAGGCTCAACCTCGGCACTGCCGTCGATACTGCTATGGCTAGAGTCTGGTAGAGGAGAACGGAATTCCCGGTGTAGCGGTGGAATGCGCAGATATCGGGAGGAACACCCGTAGCGAAGGCGGTTCCCTGGGCCGGTACTGACGCTGAGGCGCGACAGCGTGGGGAGCAAACAGGATTAGATACCTGCGCA
+
GGGGGGFGGGGGGGG9@CFGGGGGGE:+@FGGCDGGF7FGCCEGG@FGGGGGGGGGGGGGGGGGD7FCGGGGFEF4F:FABFGGGCFGGGGFCFEFFGGG<FE,FGCBFE@@FFDF<FFCB=FD@FGAEECEGCFGGGEGGG7@FFA*3@F<7C:C,D>CFEEE77C7<7C8C:8C++?<8EG8>>:*C7?:+/97=*A5F55:*837@5;85C:*)/:CFC8>:*9.97473CF7?@5*5
@M00200:205:000000000-AKKM3:1:1101:18856:6439 1:N:0:1
ACTGGGCATAAAGGGCGTGTAGGCGGTCTGCTAAGTCATGTGTGAAATCCCTCGGCTTAACCGAGGAACGACGCATGAAACTGGCAAGCTAGAGTACCAAAGAGGGGGGTGGAATTCCCGGTGTAGCGGTGAAATGCGTAGATATCGGGAGGAACACCGGTGGCGAAGGCGGCCCCCTGGTTGGATACTGACGCTGAGACGCGAAAGCGTGGGGAGCAAACAGGATTAGATACCCTAGTA
+
GGGGGGGGGGGGGGGGGGGGGGGGGGGGGGGGGGGGGGGGGGGGGGGGGGGGGGGGGGGGGGGGGGGGGGGGGG>?BCFGGGGGGGGGGGGGGGGGGGGGGGGGFGGGGGGGGGGGGGGGGGGGGGGGGGGGGGGGGGGGGGGGGGGGGGGDGGGGGGGGGGGGGGGDGGGGGGGGGGGGGGGGGGGGGGGGGGGGGGGGGG=EC83CGCEE5EEGEGFGGGGGFGFFFFBFCEGGFFFG
@M00200:205:000000000-AKKM3:1:1101:23527:6492 1:N:0:1
ACTGGGTATAAAGGGAGCGTAGGCGGATAGTTTAGTCAGAGGTGAAAGCCCAGGGCTCAACCTTGGAATTGCCTTTGATACTGGCTATCTTGAGTATGGAAGAGGTATGTGGAACTCCGAGTGTAGAGGTGAAATTCGTAGATATTCGGAAGAACACCAGTGGCGAAGGCGACATACTGGTCCATTACTGACGCTGAGGCTCGAAAGCGTGGGGAGCAAACAGGATTAGATACCCGTGTA
+
GGGGGGGGGGGGGGGGGGGGGGGGGGGGGGGGGGGGGGGGGGGGGGGGGGGGGGGGGGGGGGGGGGGGGGGGGGGGGGGGGGGGGGGGGGGGGGGGGGGGGGGGGGGGGGGGGGGGGGGGGGGGGGGGGGGGGFGFGFGGGGGGGFGGGGCGGFGGGGGGGGGCGFGGGGGGGGGGGFFGGFGGGGGGGFF6CED>?:CFE4CGEGGFEEBEEC?5>C<CFG?<@GFEFFCFGFFDDEAF
@M00200:205:000000000-AKKM3:1:1101:8425:6492 1:N:0:1
ACTGGGCATAAAGCGCGCGTAGGTGGCTTGATAAGCCGGTTGTGAAAGCCCCGGGCTCAACCTGGGAACGGCATCCGGAACTGTCAAGCTAGAGTGCAGGAGAGGAAGGTAGAATTCCCGGTGTAGCGGTGAAATGCGTAGAGATCGGGAGGAATACCAGTGGCGAAGGCGGCCTTCTGGACTGACACTGACACTGAGGTGCGAGAGCGTGGGTAGCAAACAGGATTAGATACCCGTGTA
+
GGGGGGGGGGGGGGGGGGGGGGGGGGGGGGGGGGGGFGGGGGGGGGGGGGGGGGGGGGGGGGGGGGGGGGGGGGGGGGGGGGGGGGGGGGGGGGGGGGGGGGGGGGGGGG?FFGGGGGGGGGGGGGGGGGGGGGGGGGFGEGGGGGGGGGGGGGGGCFFGGGGDGGGGGGFCCEEGGGGGFGFGGGGFGGG?@GGFGGGG5DGCGEGGGGGGGGFG6FGFGFGDFGG>FFFGF<+C>EFG
@M00200:205:000000000-AKKM3:1:1101:21036:6519 1:N:0:1
ACTGGGTTTAAAGCGTGTGTAGGCGGATCGTTAAGTGCCTTGTGAAATCCCACGGCTTAACCGTGGAACGGCTGGGCATACTGGCGGTCTTGAGCCACTTAGGGGTCGCTGGAACAAACGGTGGAGCGGTGAAATGCGTAGATATCGTTTGGAACGCCAAAGGTGAAAACAGGCGACTGGAAGTGTGCTGACGCTGAGACACGAAAGCCAGGGGAGCAAACGGGATTAGATACCCCTGTA
+
GGGGGGGGGGGGGGGGGGGGGGGGGGGGGGGGGGGGGGGGGGGGGGGGGGGGGGGGGGGGGGGGGGGGGGGGGGGGGGGGGGGGGGGGGGGGGGGGGGGGGGGGGGGGGGGGGGGGGGGGGGGGGGGGDGGGGGGGGGGGGGGGGGGGGGGGGGGGGGGGGGGGGGGFGGGGGFGGGGGGFGGGFEFGGGGGGGGGECGGGGGGDGGGGGGGGGEGFGGGGGGGBDGDF?>FCFGFFFFC
@M00200:205:000000000-AKKM3:1:1101:15684:6550 1:N:0:1
ATTGGGTGTAAAGGGCTCGTAGGCGGTTTGTCGCGTCGGGAGTGAAAACCAGGTGCTTAACACCTGGCTTGCTTTCGATACGGGCAGACTGGAGGTATGCAGGGGAGAACGGAATTCCTGGTGTAGCGGTGAAATGCGCAGATATCAGGAGGAACACCGGTGGCGAAGGCGGTTCTCTGGGCATTACCTGACGCTGAGGAGCGAAAGTGTGGGGAGCGAACAGGATTAGATACCCGAGTAAGA
+
GGGGGGGGGGGGGGGGGGGGGGGGGGGGGGGGGGGGGGGGGGGGGGGGGGGGGGGGGGGGGGGGGGGGGGGFGGGGGGGGGGGGGGGGGGGGGGGGGGGGGGGGGGGGGGGGGGGGGGGGGGGGGGGGGGEGGGGGGGGGGGGGGGGGGGGGGGGGGGGGGGGGGGGGCGGGGGGGGGGGGCFFGGGGGGGFGGGGGGCEECEGEGG>7:EEGGDD37:E<CCFBGG??FFGGG857B:F>AF
@M00200:205:000000000-AKKM3:1:1101:6560:6564 1:N:0:1
ACTGGGCATAAAGCGCGTGTAGGCGGCCACGCAGGTCCGCTGTGAAAACTCGAGGCTCAACCTCGAGATGTCGGTGGAAACCGCGTGGCTAGAGTCCGGAAGAGGAGAGTGGAATTCCCGGTGTAGCGGTGAAATGCGCAGATATCGGGAAGAACACCCATGGCGAAGGCAGCTCTCTGGGACGGTACTGACGCTGAGACGCGAAAGCGTGGGGAGCGAACAGGATTAGATACCCCCGTAAGA
+
GGGGGGGGGGGGGGGGGGGGGGGGGGGGGGGGGGGGGGGGGGGGGGGGGGGGGGGGGGGGGGFGGGGGGGGGGGGGGGGGGGGGGGGDGGGGGGGGGGGGGG<BFGGGGGGGGGGGGGGGGGGGGGGGGGGGGGGGGGGGGGGGGGGGGGGGGGGGGGGGGGGGGGGGGGGGGFGGGGGGGGGGGGGGGGCCGGGGGGGGGGGGGE578=EGGG3/:E8:DDGG?GGDFFFGGFFD)55*>04
@M00200:205:000000000-AKKM3:1:1101:27771:6576 1:N:0:1
AATTGGGTATAAAGGGCGCGTAGGTGGCCCGTTAAGTGGCTGGTGAAATCCCGGGGCTCAACTCCGGGGCTGCCGGTCAGACTGGCGAGCTAGAGCACGGTAGGGGCAGATGGAATTCCCGGTGTAGCGGTGGAATGCGTAGAGATCGGGAAGAATACCAGTGGCGAAGGCGTTCTGCTGGGCCGTTGCTGACACTGAGGCGCGACAGCGTGGGGAGCAAACAGGATTAGATACCCGCGTA
+
GGGGGGGGGGGGGGGGGGGGGGGGGGGGGGGGGGFFGGGGGGGGGGGGGGGGGGGGGFGGCFFFFGGGGGGGGGGGGGGGGGGGGGGGGGGGGGGGGGGGGGGGGGGGGGFGGGGGGGGGGGEFGGGGGGGGGGGGGGGGGGGGGGGFGGDEGEGGGGGGGGGGGGGGGEFGGDEEGGFGGGC>EGGGGGGGGGGGECFCCDCEEGGGGC8CEGFD5>FCGCGD?DD4@FFFF7:*7>DE9
@M00200:205:000000000-AKKM3:1:1101:9782:6604 1:N:0:1
ACTGGGCTTAAAGGGCTCGTAGGCGGCCAACTAAGTCGGACGTGAAATCCCCAGGCTCAACCTGGGAACTGCGTCCGATACTGGATGGCTTGAATCCGGGAGAGGGATGCAGAATTCCAGGTGTAGCGGTGAAATGCGTAGATATCTGGAGGAATACCGGTGGCGAAGGCGGCATCCTGGACCGGCATTGACGCTGAGGCGCGAAAGCCAGGGGAGCAAACGGGATTAGATACCCGGGTA
+
GGGGGGGGGGGGGGGGGGGGGGGGGGGGGGGGGGGGGGGGGGGGGGGGGGGGEFGGGGGGGGG<FGGGFGGGGGD@FGGGGGGGDGFGGGGGGFGFFGGGGGGGG>FGGGGGFG9FGGEGGGGGGGGGDFGGGFGCGGGGGCGGGC<FF<<<BF8>FGE>FGGGGGGGGGGCGGGFGGGGDGGG*::*=DGGEGGG*C:FCGGGGGGG6CFGGG:DDCCCGGG:?:<<4FFFGFFG357E
@M00200:205:000000000-AKKM3:1:1101:18757:6627 1:N:0:1
ATTGGGCATAAAGGGAGCGTAGGCGGACATTTAAGTCAGGGGTGAAATCCCGGGGCTCAACCTCGGAATTGCCTTTGATACTGGGTGTCTTGAGTATGAGAGAGGTGTGTGGAACTCCGAGTGTAGAGGTGAAATTCGTAGATATTCGGAAGAACACCAGTGGCGAAGGCGACACACTGGCTCATTACTGACGCTGAGGCTCGAAAGCGTGGGGAGCAAACAGGATTAGATACCCCAGTA
+
GGGGGGGGGGGGGGGGGGGGGGGGGGGGGGGGGGGGGGGGGGGGGGGGGGGGGGGGGGGGGGGGGGGGGGGGGGGGGFGFFGGGGGGGGGGGGGGGGGGGGGGGGGGGGGGGGFGGGGGDGGGGGGGGGGGGFGGGGGGGGGGGGGGGGDCCFFGGGGGCGGFGGGGGGFGGGGGGGGFGGCFFGGGGGGCCEEG=CFFFGGGGGGGG5EGGGDBGFGGGGGGG:GF?FB9CCFCGB@?C
@M00200:205:000000000-AKKM3:1:1101:24829:6631 1:N:0:1
ACTGGGCTTAAAGGGCTCGTAGGCGGTTTGTCGCGTCGGGAGTGAAAACCAGGTGCTTAACACCTGGCTTGCTTCCGATACGGGCAGACTAGAGGTATTCAGGGGAGAACGGAATTCCTGGTGTAGCGGTGAAATGCGCAGATATCAGGAGGAACACCGGTGGCGAAGGCGGTTCTCTGGGAATATCCTGACGCTGAGGAGCGAAAGTGTGGGGAGCGAACAGGATTAGATACCCCAGTAAGTC
+
GGGGGGGGGEDFGGGGGGGGGGGGGGGGGGGGGGGGGGGGGGGGGGGGGGGGGGGGGGGGGGGGGFGGGGGFGGFGGEGEGGGGGGGGGGGGGGGGGGGGGGGGGGGGGGGGGGGGGGGGCGGGGGFEGGGGGGGGG7@CFEFGGGGGGGGGGGGGFFGGGGGGGDCGDGECCEGFCFCCFGFFGGGF+2:CGGGGD58EGFEGEGCGGGC>EC:D:CEC>DCD177<FF9C<@8707?ACA4)
@M00200:205:000000000-AKKM3:1:1101:16684:6637 1:N:0:1
ATTGGGTTTAAAGGGAGCGTAGGCGGATAGTTTAGTCAGAGGTGAAAGCCCAGGGCTCAACCTTGGAATTGCCTTTGATACTGGCTATCTTGAGTATGGAAGAGGTATGTGGAACTCCGAGTGTAGAGGTGAAATTCGTAGATATTCGGAAGAACACCAGTGGCGAAGGCGACATACTGGTCCATTACTGACGCTGAGGCTCGAAAGCGTGGGGAGCAAACAGGATTAGATACCCCAGTA
+
GGGGGGGGGGGGGGGGGGGGGGGGGGGGGGGGGGGGGGGGGGGGGGGGGGGGGGGGGGGGGGGGGGGGGGGGGGGGFGGGGGGGGGGGGGGGGGGGGGGGGGGGGGGGGGGGGGGGGGGGGGGGGGGGGGGGGGGGGGGGGGGGGGGGFGGGGGGGGGGDFGGGG7EGDGGGGGGGGGGGGGGGGCGFGGGGGECEEFFGGGGGCEGG=EGGGG>D3CCGGGF4@GGEFFCGF,?FEFFC
@M00200:205:000000000-AKKM3:1:1101:18635:6648 1:N:0:1
ACTGGGTGTAAAGGGAGCGTAGGCGGACATTTAAGTCAGGGGTGAAATCCCGGGGCTCAACCTCGGAATTGCCTTTGATACTGGGTGTCTTGAGTATGAGAGAGGTGTGTGGAACTCCGAGTGTAGAGGTGAAATTCGTAGATATTCGGAAGAACACCAGTGGCGAAGGCGACACACTGGCTCATTACTGACGCTGAGGCTCGAAAGCGTGGGGAGCAAACAGGATTAGATACCCTCGTA
+
GGGGGGGGGGGGGGGGGGGGGGGGGGGGGGGGGGGGGGGGGGGGGGGGGGGGGGGGGGGGGGGGGGGGGGGGGGGGGFGFGGCGGGGGGGGGDFGGGGGGGGGGGGGGGGGGGGGGGGGGEGGGGGGGGGGGFGGGGGGGGGGGGGGGCGEGGGGGGGGGGGGGDEBGEGGGGGGGGGGGGGGGGGGGGGGGGEDGGGCFGCEEG8CC8:EGGGDGDGGCCGGG?GGB4@ACF:FGFFFE
@M00200:205:000000000-AKKM3:1:1101:21785:6685 1:N:0:1
ACTGGGTATAAAGCGAGCGCAGGTGGTTTAATAAGTCTGATGTAAAAGGCAGTGGCTCAACCATTGTGTGCATTGGAAACTGTTAGACTTGAGTGCAGTAGAGGAGAGTGGAATTCCATGTGTAGCGGTGAAATGCGTAGATATCGGAAGGAACACCGGTGGCGAAAGCGGCGCGCTGGACCTCTTCTGACGCTGAGGCGCGAAAGCCAGGGGAGCAAACGGGATTAGATACCCCAGTA
+
GGGGGGGGGGGGGGGGGGGGGGGGGGGGGGGGGGGGGGGGGGGFGGGGGGGGGGGGGGGGGGGGGGGGGGGGGGGGGGGGGGGGGGGGGGGGGGGGGGGGGGGGGGGGGGGGGGFGGGGGGGGGGGGGGGGGGGGGGGGGGGGGGGGGGGGGGGGGGGGGGGGEGGGGGGGGGGGGGGGGGGGFGGGGGGGGGEDGGCFGGGDCEGGFGGGGGGEGFGGGGGGGFGF?FFFFGGGGEFF
@M00200:205:000000000-AKKM3:1:1101:15351:6708 1:N:0:1
ATTGGGCTTAAAGGGAGCGTAGGCGGACATTTAAGTCAGGGGTGAAATCCCGGGGCTCAACCTCGGAATTGCCTTTGATACTGGGTGTCTTGAGTATGAGAGAGGTGTGTGGAACTCCGAGTGTAGAGGTGAAATTCGTAGATATTCGGAAGAACACCAGTGGCGAAGGCGACACACTGGCTCATTACTGACGCTGAGGCTCGAAAGCGTGGGGAGCAAACAGGATTAGATACCCCTGTA
+
GGGGGGGGGGGGGGGGGGGGGGGGGGGGGGGGGGGGGGGGGGGGGGGGGGGGGGGGGGGGGGGGGGGGGGGGGGGGGGGGGGGGGGGGGGGGFGGGGGGGGGGGGGGGGGGGGGGGGGGGGGGGGGGGGGGGGGGGGGGGGGGGGGGGFGGDGGGGGGGGGGGGGGGGGGGGGGGGGGGGGGGGGGGGGGGGGGGEEFGGGGGDGGDGDGGGGCDGFGFGFGGG6C77/8>>FFFGFFFG
@M00200:205:000000000-AKKM3:1:1101:16849:6734 1:N:0:1
ACTGGGTTTAAAGGGCGTGTAGGCGGTCAAGTAAGTGGGATGTGAAATGCCCCGGCTCACCCGGGGACCGGCATCTCAAACTGCTTGGCTAGAGTACGGGAGAGGATGAGGGAATTCCTGGTGTAGCGGTGAAATGCGTAGATATCAGGAGGAACACCGGTGGCGAAAGCGCTCATCTGGCCCGATACTGACGCTGAGGCGCGAAAGCTAGGGGAGCAAACGGGATTAGATACCCCAGTAAGA
+
GGGGGGGGGGGGGGGGGGGGGGGGGGGGGGGGGGGGFGGGGGGGGGGGGGGGGGGGGGGGGGGGGGGGGGGGGGGGGGGG?EFCFGGGGGGFGGGGGGGGGGGGGGGGGGGGGGGGGGGGDFGGGGGGGE:FGGGGGGGGGGCFGGGGGGGDGGGGGGGGGGGGGGGGGGGCGGGGGGGGG2AEGGGGGGGGGGGD5EC=C3=>::DGGGGFCE3DFGCGGGCC:GC2?*4CF82>>))+:))
@M00200:205:000000000-AKKM3:1:1101:11125:6760 1:N:0:1
ATTGGGTTTAAAGGGCTCGTAGGCGGTTTGTCGCGTCGGGAGTGAAAACCAGGTGCTTAACACCTGGCTTGCTTTCGATACGGGCAGACTGGAGGTATGCAGGGGAGAACGGAATTCCTGGTGTAGCGGTGAAATGCGCAGATATCAGGAGGAACACCGGTGGCGAAGGCAGCCTTCTGGGCCAACACTGACGCTCATGCACGAAAGCGTGGGGAGCAAACAGGATTAGATACCCGGGTA
+
GGGGGGGFGGGGGGGGGGGGGGGGGGGGGGFEEGG@FEGGDGGGGGGGGGGGGGGGGGGGGGGGGGGCGGEGDGGGDFFGGGGGGG=FGGGGGGGGGGGGGGGDGGEDFGGGGGFGGGGGGGGGGGGGDFGGGGGGGGGGGGCAFGF9CFECGGGGGGGCGCG@CFGEGGGGEGGGGGGGFFGGGFCEFFGGGGGG8+1<FFF8CDGFEC*?EC>CBGGGGFGG,7>4?FAFGGGG@:BG
@M00200:205:000000000-AKKM3:1:1101:4512:6781 1:N:0:1
ATTGGGTATAAAGCGCACGTAGGCGGATATTTAAGTCAGGGGTGAAATCCCAGAGCTCAACTCTGGAACTGCCTTTGATACTGGGTATCTTGAGTATGGAAGAGGTAAGTGGAATTGCGAGTGTAGAGGTGAAATTCGTAGATATTCGCAGGAACACCAGTGGCGAAGGCGGCTTACTGGTCCATAACTGACGCTGAGGTGCGAAAGCGTGGGGAGCAAACAGGATTAGATACCCTAGTA
+
GGCFGGGGGGGFFFFGG7@FFEGGGGCFCDFGGGGGGGGGECFD<CDGGFGCFEF8EFFDGAFFGGGFFGGGGGGGGGGCGGGGFGGGGFGGGGFGFGGEFEGEDGGGGFGGFGFGGGG:FGGGGGGGG<A?FGGGGGGGGGCGFEBFC:BEC<FAFGGGGFFGGGGGGGCE58@CEFF7DEC9FG9:CFFFGDGG5EFGGGGGG=CCEGGGGD55BFBCGGGGFGF??79FGCCFFFFF
@M00200:205:000000000-AKKM3:1:1101:24990:6795 1:N:0:1
ACTGGGTTTAAAGCGCGCGCAGGCGGTTTCTTAAGTCTGGTGTCTAAGTCCGGGGCTCAACCGCGTGACTGACAGGAAACTTGGAGGCTTGAGTTCACAAGAAGAGAGCGGAATTCCATGTTTTGCGGTGAAATGCCTAGAGATGCGGCGCGACCACAGTTGCGAAGGCGGCTCTCTGGACTGTAACTGACGCCGAGGCGCGTAAGCGTGGGGAGCAAACAGGATTAGATACCCCAGTAAGATG
+
DF<6CFC@FFCC@FE+CG:+6@@@FC++BE<EEDGF@CF,CFG,6F@FF<C,+@@FGFFAF,6+84+8D,,,B,5+BF,,:,:,B,+?<B+,99,59,55?4,BE,BF<+8+83B,?E,?B,,,8,+6B++,C,,,,,3,3,,,@,+*33**5<**<<FB,7,*:<*<<CE7**?C6++2*+/+++33<7?G5*)*2?**//*2//=)/*2*:C)9)*+2748/.0926*6:<8C*8)*3*)-)
@M00200:205:000000000-AKKM3:1:1101:3671:6817 1:N:0:1
ATTGGGTTTAAAGCGCGCGTAGGTGGCTTGATAAGCCGGTTGTGAAAGCCCCGGGCTCAACCTGGGAACGGCATCCGGAACTGTCAAGCTAGAGTGCAGGAGAGGAAGGTAGAATTCCCGGTGTAGCGGTGAAATGCGTAGAGATCGGGAGGAATACCAGTGGCGAAGGCGGCCTTCTGGACTGACACTGACACTGAGGTGCGAAAGCGTGGGTAGCAAACAGGATTAGATACCCGAGTA
+
GGGGGGGGGGGGGGGGGGGGGGGGGGGGGGGFGGGGGGGGGGGGGGGGGG7FGDGGGGGFGGGGGGGGGGGGGGGGGGGGGGGGGGGGGFGGGGAFFGEFGEFGGGFFGGGGGGGFGGGEGGGGGGGGGEGGGGGGGGGGGGGGGDFGEEFGEFGGGFGGFFGGGGDFGGCCE5C@CGGGGFGF6B>CEGGGCC4CGFGGCGGEGEGDE5EEGGFGFGGGG:FC?GC?FFFC9CC5>E5E
@M00200:205:000000000-AKKM3:1:1101:9656:6825 1:N:0:1
ACTGGGTGTAAAGCGTGCGCAGGCGGTTATGTAAGCCAGATGTGAAATCCCCGGGCTCAACCTGGGAACTGCATTTGTGACTGCATGACTGGAGTGCGGCAGAGGGGGATGGAATTCCGCGTGTAGCAGTGAAATGCGTAGATATGCGGAGGAACACCGATGGCGAAGGCAATCCCCTGGGCCTGCACTGACGCTCATGCACGAAAGCGTGGGGAGCAAACAGGATTAGATACCCGGGTA
+
GGGGGGGGGGGGGGGGGGGGGGG@FGGGGGGGDGG9FFGGGGGGGGGGCFGGGGGGGGGGGGGCFGGGGGGGGGGGGGGFGGGGGGGGGGFFGGGGGGGGGGGFG@CDGGGFFGGGCGGGGGEGBFGGFGGFFGGGGGGG7:FGGFFC@FGDFEFGGGGGGCDGCFGFGGFGGF8EGGEFFGGGGG?GGFGGCGDCGGDGGFGG8=GGGEGGGD@DEDG6DFGGBGG3?FDGGGGC3DE5
@M00200:205:000000000-AKKM3:1:1101:3851:6827 1:N:0:1
ACTGGGCGTAAAGTGAGCGCAGGTGGTTTAATAAGTCTGATGTAAAAGGCAGTGGCTCAACCATTGTGTGCATTGGAAACTGTTAGACTTGAGTGCAGTAGAGGAGAGTGGAATTCCATGTGTAGCGGTGAAATGCGTAGATATATGGAGGAACACCGGTGGCGAAAGCGGCTCTCTGGACTGTAACTGACACTGAGGCTCGAAAGCGTGGGTAGCAACCAGGATTAGATACCCCGGTA
+
GGGGGGGGGGGGGGGGGGGGCFGGGGGGGGGGGGGGGGGGGGGGGFGGGGGGGGGGGGGGGGGFGGGGGGGGGGGGGGGGGGGGGGGGGGGGGGGGGGGGC@<F,:BFGGGGCFFGGGGGGDGGGGGGGEFG<DFGGEGGGGGGFGCGFGGGG?=EFGGGGGGGGEEGGCGGGGGG9DEFGFGGGGCFGGGGGFFGGC5;CCC8:CG4=?EFFGFGA:,078=D@7C4+79FCF>DBA>
@M00200:205:000000000-AKKM3:1:1101:6499:6831 1:N:0:1
ATTGGGCTTAAAGGGAGCGTAGGCGGATAGTTTAGTCAGAGGTGAAAGCCCAGGGCTCAACCTTGGAATTGCCTTTGATACTGGCTATCTTGAGTATGGAAGAGGTATGTGGAACTCCGAGTGTAGAGGTGAAATTCGTAGATATTCGGAAGAACACCAGTGGCGAAGGCGACATACTGGTCCATTACTGACGCTGAGGCTCGAAAGCGTGGGGAGCCAACAGGATTAGCTACCCGAGTA
+
FFGF@CGGG<@CCFCFGGGGEGGGCECGCGGGFGGGFFGGGCFCEFGGGGGGGGGG<DFGGGGGGGGFGFGG<FFFFFFEGGEFFGGCGGGFGGGGGDFFG@FGGGFGGGDCFFGGGGGC@=FFBEEDFGGGEFGGGGGGGGGGG9EFDFDGGGGG8@+DCFGGGEGGGGGGG+@EEGGGFGGGGGGGGG,3:?DE8:DCC4E>D*96:/4<713D)*<<FCF<=F=@A4)@CBC<D>)*
@M00200:205:000000000-AKKM3:1:1101:22210:6833 1:N:0:1
ACTGGGCATAAAGCGCGCGTAGGTGGCTTGATAAGCCGGTTGTGAAAGCCCCGGGCTCAACCTGGGAACGGCATCCGGAACTGTCAAGCTAGAGTGCAGGAGAGGAAGGTAGAATTCCCGGTGTAGCGGTGAAATGCGTAGAGATCGGGAGGAATACCAGTGGCGAAGGCGGCCTTCTGGACTGACACTGACACTGAGGTGCGAAAGCGTGGGTAGCAAACAGGATTACATACCCCAGCAAGA
+
GFF,CCFFAGD<A<CCGGGGGGCFGFEGFGGGGGGDFCEGGGGGGFCFGDCCGECEGFE<<FFFGGGGCG@GGGGGGDGFF<F?9AFGFDGAEEEEEGGCGGCECFGCEF?AE<EGFCDG@@CCFGAE7FGGGGFFFGEECGGF@:@EGCBFCGGEAF:F>?@@7FCF>:CD58C++5?FCCFFFDGG+*<EFGG6>+*<:*:*:?<42/2?CCFG:C+<*9**.9C3*0)*3,:<>)):<28
@M00200:205:000000000-AKKM3:1:1101:16114:6852 1:N:0:1
ACTGGGTGTAAAGGGCGCGTAGGCGGCCTTGTAAGTTGGGGGTGAAAGCCCGTGGCTCAACCACGGAATTGCCTTCGATACTGCTTGGCTTGAGACCGGAAGAGGTGAGTGGAACTGCGAGTGTAGAGGTGAAATTCGTAGATATTCGCAAGAACACCAGTGGCGAAGGCGGCTCACTGGTCCGGATCTGACGCTGAGGCGCGAAAGCGTGGGGAGCAAACAGGATTAGATACCCTCGTA
+
GGGGFGGGGGGGGGGGGGGGGGGGGGGGGGGGCFGGGGGGGGGGGGGGGGGGGGGGGGGGGGGGGGGGFGGGGGGGGGCFFGGGGGGGGGGGGGGGGGGGGGGGGGEGGGGFGGGGGGGGGGGFFGDCEFCF,>FGGGGFDGGFGGGG7<@CFGGFGGGGGGGGGGD@CCEGGGGCFGFCGEFGGCGEGDGGGGGGDCFGGGGGCEDGGEEGD85D>CC<CCF4:GC2?@>FGGGF@B>5
@M00200:205:000000000-AKKM3:1:1101:7391:6853 1:N:0:1
ATTGGGCTTAAAGGGAGCGTAGGCGGATAGTTTAGTCAGAGGTGAAAGCCCAGGGCTCAACCTTGGAATTGCCTTTGATACTGGCTATCTTGAGTATGGAAGAGGTATGTGGAACTCCGAGTGTAGAGGTGAAATTCGTAGATATTCGGAAGAACACCAGTGGCGAAGGCGACATACTGGTCCATTACTGACGCTGAGGCTCGAAAGCGTGGGGAGCAAACAGGATAGATACCCTAGTA
+
GGGGFGGGGGGGGGGGGGGGGGGGGGGGGGGGGGGGGGGGGGFFGFGGGGGGGGGGGGGGGCFGGGGGGGGGGGGFGGGGGGGGGGGGCFGGGGGCFGGGFG<EGGGGGGGGEDGFGGGGGGGGGGGGGGGGGGGDGGFFGGGGGFFFGGGGGGFGFGGGFGGDGGGGGGGGG8EDFGGGGEFGGGGGG+EEEGGGGFGGGGGGGGGGGEGFGGFGFGG6DFFFDDF;FFFGCBE0;8F
@M00200:205:000000000-AKKM3:1:1101:22542:6861 1:N:0:1
ACTGGGCATAAAGGGAGCGTAGGCGGATAGTTTAGTCAGAGGTGAAAGCCCAGGGCTCAACCTTGGAATTGCCTTTGATACTGGCTATCTTGAGTATGGAAGAGGTATGTGGAACTCCGAGTGTAGAGGTGAAATTCGTAGATATTCGGAAGAACACCAGTGGCGAAGGCGACATACTGGTCCATTACTGACGCTGAGGCTCGAAAGCGTGGGGAGCAAACAGGATTAGATACCCGAGTA
+
GGGGGGFGGGGGGGGGGGGGGGGGGGGGGGGGGGGGGGGGGGGGGGGGGGGGGGGGGGGGGGGGGGGGGGGGGGGGGGGGGGGGGGGGGGGGGGFGGGGGGGGGGGGGGGGGGGGGGGGGGGGGGFGGGGGGGGGGGGGGFGGGGGGGGGFEFGGGFGGGGGFGGGGGGGGGGGGGGGGGGEFGDAFGFFGGGGGGCF5CEGGCFGGGGGGGG>AD3FCGGGGFDFGFFF?D<FGD:DFG
@M00200:205:000000000-AKKM3:1:1101:22316:6863 1:N:0:1
ACTGGGTATAAAGCGAGCGCAGGTGGTTTAATAAGTCTGATGTAAAAGGCAGTGGCTCAACCATTGTGTGCATTGGAAACTGTTAGACTTGAGTGCAGTAGAGGAGAGTGGAATTCCATGTGTAGCGGTGAAATGCGTAGATATATGGAGGAACACCGGTGGCGAAAGCGGCTCTCTGGACTGTCACTGACACTGAGGCTCGAAAGCGTGGGTAGCAAACAGGATTAGATACCCGAGTA
+
GGGGGGGGGGGGGGGGGGGGGGGGGGGGGGGGGGGGGGGGGGGGGGGGGGGGGGGGGGGGGGGGGGGGGGGGGGGGGGGGGGGGGGGGGGGGGGGGGGGGGGGGGGGGGGGGGGGGGGGGGGGGGGGGGGGGGGGGGGGGGGGGGGGGGGGGGGGGGGGGGGGGGGGGFGEGEGGGGGCFGGGGGGGGGGGGGGGGFFFFGDG8CGGGGGGEEFDGF=EG<<EG@FG8FFEF8?EDFFF
@M00200:205:000000000-AKKM3:1:1101:3370:6875 1:N:0:1
ATTGGGTTTAAAGGGAGCGTAGGCGGACATTTAAGTCAGGGGTGAAATCCCGGGGCTCAACCTCGGAATTGCCTTTGATACTGGGTGTCTTGAGTATGAGAGAGGTGTGTGGAACTCCGAGTGTAGAGGTGAAATTCGTAGATATTCGGAAGAACACCAGTGGCGAAGGCGACACACTGGCTCATTACTGACGCTGAGGCTCGAAAGCGTGGGGAGCAAACAGGATTAGATACCCTTGTAGGAT
+
FCEEFFCF7FGDFGGGGGGCFCDFED@FEFFFGGGFAFFFGCFECACC9CFGGGGG:FGFFGGCGGECFEFGGGEFEDCCC9EFFEBFGFCFDEGGGGGFFGGGGFGGGF=FGGF8FGFGGFDFFGDGGGG9<FAFGGGGFGGGFGG=FFEFGGFCFFF:>FF@EGEGGFCCEEEGE>FFC>FGGGGC,=?@:E<CE,85:CEGGD<*/2;@FGFDEGGGGGGF0>:<6FBDGA64).09*48)
@M00200:205:000000000-AKKM3:1:1101:25863:6900 1:N:0:1
ACTGGGTGTAAAGGGCTCGTAGGCGGTTTGTCGCGTCGGGAGTGAAAACGCCGTGCTTAACACGGCGCTTGCTTCCGATACGGGCAGACTAGAGGTATTCAGGGGAGAACGGAATTCCTGGTGTAGCGGTGAAATGCGCAGATATCAGGAGGAACACCGGTGGCGAAGGCGGTTCTCTGGGAATGACCTGACGCTGAGGAGCGAAAGTGTGGGGAGCGAACAGGATTAGATACCCCTGTA
+
GGGGGGGGGGGGGGGDDFGFGGGGGGCEGGG9C@EGGCEGGGGGGGGGGGGCEEGGGGCGGGE=FCCC@GGGGDG8:CEGGCC7CCGCCEFFGFFDGGGFGGFCGGDEFAFGGGGGDFFGGGFGGGGEFGGGFGFF9F*BFGGEF;BFF:<@:FFGEFD@C@F7@F@CFEGD:8/AFFGCFGFCFC9<CGGGGGC=EEEDEGCCE=C7@EGCEGEG:ED81)AC:4:<674>9<FGFFFG
@M00200:205:000000000-AKKM3:1:1101:11755:6902 1:N:0:1
ACTGGGTATAAAGCGCACGTAGGCGGATTGTTAAGTGAGGGGTGAAATCCCAGGGCTCAACCCTGGAACCGCCTCTCATACTGGCAATCTCGAGTTCGAGAGAGGTGAGTGGAATTCCGAGTGTAGAGGTGAAATTCGTAGATATTCGGAGGAACACCAGTGGCGAAGGCGGCTCACTGGCTCGATACTGACGCTGAGGTGCGAAAGCGTGGGGAGCAAACAGGATTAGATACCCGTGTA
+
GGGGGGGGGGGGGGGGGGGGGGGGGGGGGGGGGGGGGGGGGGGGGGGGGGGGGGGGGGGGGGGGGGGGGGGGGGGGGGGGGGGGGGGGGGGGGGGGGGGGGGGGGGGGGGGGFFGGGGGGGGGGGGGGGGGGGGGGGGGGGGGGGGGGGGGGGGGGGGGGGGGGEGGGGGGGGGGFGGGGGGGGGGFEGFFGGGGGGGFFGFGDDEGFGGGGGGFGFFGGG4C*3CD2@FAGFCFGFFFF
@M00200:205:000000000-AKKM3:1:1101:6221:6925 1:N:0:1
ACTGGGTTTAAAGGGAGCGTAGGCGGATCGTTTAGTCAGAGGTGAAAGCCCAGGGCTCAACCTTGGAATTGCCTTTGATACTGGCTATCTTGAGTATGGAAGAGGTATGTGGAACTCCGAGTGTAGAGGTGAAATTCGTAGATATTCGGAAGAACACCAGTGGCGAAGGCGACATACTGGTCCATTACTGACGCTGAGGCTCGAAAGCGTGGGGAGCAAACAGGATTAGATACCCTTGTA
+
G<FGGGGGGGGGGGG@EGGGGGGGGGGG+8FGFGGGGGGFGGGGGGGGGGFGGFGGGGGGGDEECFGGGGGGGGGGGGGGGGGGDFGGGGGGGGGE?FGAFGGGGGFFGGGGCGGGGGGGGGGGGGGGGGGFFFGGGGGGGEGGGGGG?GGGCEGGGGGGGGGGGGGGGGGEG+BFGGGGCGGCADBGG>CFCGGDEGGGCFGGGGDGDEGGG5BDFG6CFGCF0<GEFFEGGGGFFFFC
@M00200:205:000000000-AKKM3:1:1101:5670:6927 1:N:0:1
ATTGGGTTTAAAGGGAGCGTAGGCGGATAGTTTAGTCAGAGGTGAAAGCCCAGGGCTCAACCTTGGAATTGCCTTTGATACTGGCTATCTTGAGTATGGAAGAGGTATGTGGAACTCCGAGTGTAGAGGTGAAATTCGTAGATATTCGGAAGAACACCAGTGGCGAAGGCGACATACTGGTCCATTACTGACGCTGAGGCTCGAAAGCGTGGGGAGCAAACAGGATTAGATACCCTAGTA
+
F<FFGGGGGGGGGGGFGGGGGGGGGGGCFGGGGGGGGGGGGFGGGGFGFGGGGGGGGGGGGGGGGGGGGGGGGGGGGGGGGGGDGGGGGGFGFGGFGGGAFGGGGGGGGGGGGGGGGFFGGGGGGGGGGGGGGGGGGGGGGGGGGGF8CCFGGGGGGGGFFFGGGGGGGGGGGECGGGGFGGCFGGGGGDGGGGGDGCGGGGGGGEDFG5EEGEEGEFG@C<CGFGGFFFFGCFFGAFFF
@M00200:205:000000000-AKKM3:1:1101:22145:6944 1:N:0:1
ACTGGGTATAAAGGGAGCGTAGGCGGATAGTTTAGTCAGAGGTGAAAGCCCAGGGCTCAACCTTGGAATTGCCTTTGATACTGGCTATCTTGAGTATGGAAGAGGTATGTGGAACTCCGAGTGTAGAGGTGAAATTCGTAGATATTCGGAAGAACACCAGTGGCGAAGGCGACATACTGGTCCATTACTGACGCTGAGGCTCGAAAGCGTGGGGAGCAAACAGGATTAGATACCCGTGTA
+
GGGGGGGGGGACGGGGGGDGGGGGGGGCFF<<CEEGGGGGGGGGGGGGGGGDFGGGG?FGGGGFEFGGCF9FGGGGDGGGGGGFFGGGGGGGFGGGFGCGGGFCCFFGGGGGCG=FGFB=:FGFCD9E8F@BC,CAFGEGGGGGGFGGC7==FCCFFDFGGGGE7F++=@F886B9EFF,@,@CFFGFGFCE8CGEE88CGFCED*:C:CG*C*:C>5*8CD6*7<D<68<+??<5:>AE
@M00200:205:000000000-AKKM3:1:1101:7253:6946 1:N:0:1
ATTGGGTTTAAAGGGAGCGTAGGCGGATAGTTTAGTCAGAGGTGAAAGCCCAGGGCTCAACCTTGGAATTGCCTTTGATACTGGCTATCTTGAGTATGGAAGAGGTATGTGGAACTCCGAGTGTAGAGGTGAAATTCGTAGATATTCGGAAGAACACCAGTGGCGAAGGCGACATACTGGTCCATTACTGACGCTGAGGCTCGAAAGCGTGGGGCGCAAACAGGATTAGTACCCCTGTAAGATT
+
EEGFFGGGGGGGGGG9BFEGGGEGGGDE@FFFGGGGGGGFGGGGGGGAFEGC,DFGGGGGGGFGGFGGF?@FGGEFGGGGGGGDAC<FGGGGGGE99AE9FEFFGGCFCFDCGG8FFF7+@FFFGGFGGGGGFEG,?FFFFEGGG=AFF7?CGGGGGGGGGG8BE7EEGGGGGD+9EFGEEFF?9EFCGFGGGGGDECEGGGGCFE5CCGCDED5CAGEGGDEC(CF<4*.:C6*/)0*+;)6)
@M00200:205:000000000-AKKM3:1:1101:11744:6968 1:N:0:1
ACTGGGTATAAAGGGAGCGTAGGCGGACATTTAAGTCAGGGGTGAAATCCCGGGGCTCAACCTCGGAATTGCCTTTGATACTGGGTGTCTTGAGTATGAGAGAGGTGTGTGGAACTCCGAGTGTAGAGGTGAAATTCGTAGATATTCGGAAGAACACCAGTGGCGAAGGCGACACACTGGCTCATTACTGACGCTGAGGCTCGAAAGCGTGGGGAGCAAACAGGATTAGATACCCGAGTA
+
GGGGGGGGGGGGGGGGGGGGGGGGGGGGGGGGGGGGGGGGGGGGGGGGGGGGGGGGGGGGGGGGGGGGGGGGGGGGGGGGGGGGGGGGGGGGGGGGGGGGGFGGGGGGGGGGGGGGGGGGGGGGGGGGGGGGGGGFGGGGGDGGGGGGFCFEFGGGGGGFGGFCEGGGEGGGGGGGGGGGGGGGGGGGGGFGGGGGGGFCFGGGGEGGEGGGGGFGF=FGGDFC:GGFFFAGGFGGBEFG
@M00200:205:000000000-AKKM3:1:1101:17182:6968 1:N:0:1
ACTGGGTATAAAGGGAGCGTAGGCGGATAGTTTAGTCAGAGGTGAAAGCCCAGGGCTCAACCTTGGAATTGCCTTTGATACTGGCTATCTTGAGTATGGAAGAGGTATGTGGAACTCCGAGTGTAGAGGTGAAATTCATAGATATTCGGAAGAACACCAGTGGCGAAGGCGACATACTGGTCCATTACTGACGCTGAGGCTCGAAAGCGTGGGGAGCAAACAGGATTAGATACCCTGGTA
+
GGGGGGGGGGGGGGGGGGGGGGGGGGGGGGGGGFFGGGGGGGGGGGGGGGGGGGGGGGGGGGGGGGGGGGGGGGGGGGGGFGGGGGGGGGGGGGGGGGGGGGGGGGGGGGGGGGGGGGGGGGGGGGGGGGGGGGGGGGGGGFGGGGGGFGE:FGGGGGGGGGEEEDGG7FEGGGGGGGGGGGGGGGGGGGGGGGGGDFCDGGGGGGDGGEE7F*8CDFGFFGDG0C>)/1.;EFGGFFFG
@M00200:205:000000000-AKKM3:1:1101:5174:6987 1:N:0:1
ACTGGGCTTAAAGGGAGCGTAGGCGGATAGTTTAGTCAGAGGTGAAAGCCCAGGGCTCAACCTTGGAATTGCCTTTGATACTGGCTATCTTGAGTATGGAAGAGGTATGTGGAACTCCGAGTGTAGAGGTGAAATTCGTAGATATTCGGAAGAACACCAGTGGCGAAGGCGACACACTGGCCCGTAACTGACGCTGAGGCGCGAAAGCGTGGGGAGCAAACAGGATTAGATACCCTTGTACGAT
+
GAFGGGGGGGGGFGGEEGGGGGGGGGDCCGGGGGGGGGGFGGGGGGGGGDGFGGGGFGGGG,69@@<6E<EGGGGFACEGGGG8D,?FGGGGGG6EFDF9FGFGGACFFGGGGGGGGGGGGGGGGGFGGGGGGGGGGGGGGE9AFAFGGGGGGGGGGGFFGGGGGGGGGG>CBEGGGGGGFFFCGED8FGFFGGGCEFGGGG=E>CCGGGGGGGFGFGCFFGFF?GD2?4<CCFGC4;8F*42-
@M00200:205:000000000-AKKM3:1:1101:12743:6999 1:N:0:1
ACTGGGCGTAAAGGGAGCGTAGGCGGATAGTTTAGTCAGAGGTGAAAGCCCAGGGCTCAACCTTGGAATTGCCTTTGATACTGGCTATCTTGAGTATGGAAGAGGTATGTGGAACTCCGAGTGTAGAGGTGAAATTCGTAGATATTCGGAAGAACACCAGTGGCGAAGGCGACATACTGGTCCATTACTGACGCTGAGGCTCGAAAGCGTGGGGAGCAAACAGGATTAGATACCCCAGTA
+
FGGGGG?BGGGGGGGFGGGGGGGGGGCFEGFGGGGGC<EF@FGGGGGGGGGGGGGGGGGGGGGGGGGGGGGGAFGD,C?FGGF8FFGFGGGGGGGGGGG9<FGGG<<EEFGGGGFGGGC7FGGGFGAGFGGGGGGGGGGGGGCFG,5,A@+@FGGGDGGGGGGGGGGGGGC@E+:9EGFF,@<DDGFGGGGFGGD51,1?FFEGCGDGGGDGDGFGFEGGG<6C@GGFFFFGGGGD)<?G
@M00200:205:000000000-AKKM3:1:1101:10780:7006 1:N:0:1
ATTGGGCTTAAAGGGAGCGTAGGCGGACATTTAAGTCAGGGGTGAAATCCCGGGGCTCAACCTCGGAATTGCCTTTGATACTGGGTGTCTTGAGTATGAGAGAGGTGTGTGGAACTCCGAGTGTAGAGGTGAAATTCGTAGATATTCGGAAGAACACCAGTGGCGAAGGCGACACACTGGCTCATTACTGACGCTGAGGCTCGAAAGCGTGGGGAGCAAACAGGATTAGATACCCTAGTA
+
FGGGGGFGGGGGGGGGGGGGGGGGGGGGEGFFGFGGGGGGDGGGGGGGGGGG:EGGGGGFGGGGGGGEGGGGFDF9FDGGGGFGFFEFGGGFGFGGGGGGGFGFEFGGGGGGFFFGGGGEEFGGGGGGGGGGGGGGGG>E@FGGFGGGCFC:FGGGGGGGGGGGEDEGGF>EGEGFGGCGGFGFGCCFGFGGEGGCCC55C4CEEED4EEE7:58<B=C8FFCC<FF7FFAFF?8*)0@0
@M00200:205:000000000-AKKM3:1:1101:4263:7027 1:N:0:1
ACTGGGTTTAAAGGGAGCGTAGGCGGATAGTTTAGTCAGAGGTGAAAGCCCAGGGCTCAACCTTGGAATTGCCTTTGATACTGGCTATCTTGAGTATGGAAGAGGTATGTGGAACTCCGAGTGTAGAGGTGAAATTCGTAGATATTCGGAAGAACACCAGTGGCGAAGGCGACATACTGGTCCATTACTGACGCTGAGGCTCGAAAGCGTGGGGAGCAAACAGGATTAGATACCCCCGTA
+
GGGGGGGEGGGGGGDGGGGGGGGGGGGGGGGGGGGGGGGGGFGGGGGEFGGGGGGGGGGGGGGGGGGGGGGGGGGGGGGGGGGGGFGGGGGA9EFGGGDFCFFFGGGGGGGFFGGGGGGGGGGFAEGACFCG9FFGFGGG7FC5CFGCFEB7AFGGGGFGGCFGGGGCGFGGGDGGGGGGGGGGGG9EGEFGC>>*=D8EGGGEFG)*=EEGEED3>C*+28@*,8:3/;?:FFFFD).*
@M00200:205:000000000-AKKM3:1:1101:9679:7032 1:N:0:1
ACTGGGCATAAAGCGCGCGCAGGTGGTTCCTTAAGTCTGATGTGAAAGCCCCCGGCTCAACCGGGGAGGGTCATTGGAAACTGGGGAACTTGAGTGCAGAAGAGGATAGTGGAATTCCAAGTGTAGCGGTGAAATGCGTAGAGATTTGGAGGAACACCAGTGGCGAAGGCGACTGTCTGGTCTGTAACTGACACTGAGGCGCGAAAGCGTGGGGAGCAAACAGGATTAGATACCCTCGTA
+
GGGGGGGGGGGGGGGGGGGGDGGGGGGGGGGGGGGGGGGGGGGGGGDFGGGGGGGGGGGGGGGGGG:FGGGGGGGGGGGGGGGGGGGGGGGGGFGGGGGGGGGGGGFGGGGGGGGGGGGGGGGGGGGGGGGGGGGGGGGGGEGGGGGF9FCGGGGGGEGFGFGGCDDGGGGGGGGGGGGFGGGGGGGGGGGGGGFCFFFGGGEGGCGGC5CE88@5DGGGGGGGFGFFF=AFGFG6@>F=
@M00200:205:000000000-AKKM3:1:1101:15699:7040 1:N:0:1
ACTGGGTATAAAGGGCGCGTAGGCGGCCGATTAAGTCGGGGGTGAAAGCCTGTGGCTCAACCACAGAATTGCCTTCGATACTGGTTGGCTTGAGACCGGAAGAGGACAGCGGAACTGCGAGTGTAGAGGTGAAATTCGTAGATATTCGCAAGAACACCAGTGGCGAAGGCGGCTGTCTGGTCCGGTTCTGACGCTGAGGCGCGAAAGCGTGGGGAGCAAACAGGATTAGATACCCTTGTA
+
GGGGGGGGGGGGGGGGGGGGGGGGGGGGGGGGGGGGGGGGGGGGGGGGGGGGGFGGGGGGGGGGGFGCFGGGGGGGGGGGDGGGFGGGGGGGGGGGGGGGGGGFFGGGGGFGGGGGGGGGGGGGGFGGGGGG:DFGGGGGGGGGGGGGGGG7FCGGGGGGGGFGEGGGGGGGGGEGGGGGGGFGGCEGFFFC8EGGGFFGG3ECC*>FEGGGGG:<BF*CCF6<6FC?4?2>FFGGFFF?
@M00200:205:000000000-AKKM3:1:1101:14466:7048 1:N:0:1
ATTGGGTGTAAAGGGCTCGTAGGCGGCCAACTAAGTCAGACGTGAAATCCCTCGGCTTAACCGGGGAACTGCGTCTGAGACTGGATGGCTTGAATCCAAGAGAGGGATGCGGAATTCCAGGTGTAGCGGTGAAATGCGTAGATATCTGGAGGAACACCGGTGGCGAAGGCGGCATCCTGGATTGGTATTGACGCTGAGGAGCGAAAGCCAGGGGAGCAAACGGGATTAGATACCCCAGTA
+
GGGGGCGCFGGGGGEGGGGGGGGGGGGGGGGGGGGGGGGGGGGGGGGGGGGGGFGGGGGDGGGGGGGGGGGGGGGGGGGGGGGGGGGFGGFEGFFGGGGGFG8FDGGGGDGGFEGGGGGGGGGEGFGGDGGFCEGGFGCGG7FFGGGFCFGCC7FFGEFGGGGGG:EGGGGGGGGGCFGGFGGGG9>FGGGGGDGGDCFCEGD?CGCF6CFGDG>D>GFFGGGD(9C?FFBDG:FG>57C
@M00200:205:000000000-AKKM3:1:1101:21340:7070 1:N:0:1
ATTGGGTTTAAAGCGAGCGCAGGTGGTTTATTAAGTCTGGTGTAAAAGGCAGTGGCTCAACCATTGTATGCATTGGAAACTGGTAGACTTGAGTGCAGGAGAGGAGAGTGGAATTCCATGTGTAGCGGTGAAATGCGTAGATATATGGAGGAACACCGGTGGCGAAAGCGGCTCTCTGGCCTGTAACTGACACTGAGGCTCGAAAGCGTGGGGAGCAAACAGGATTAGATACCCTCTTA
+
GGGGGGGGGGGGGGGGGGGGGGGGGGEFGGGGGGGGGGGGGGGGGGGGGGGGGGGGGGGGGGCGGGGGFDGGGGGFFGGGGGGGFGFFGGFGGGGGG9F7@8CFEGGGFDFEGG@FFGEGGFGGGGEFEGFGGGGGGEEEGGGGGE<<EFEDGGGGGGFGGDFEEEGGCEEGGGF9FGC@8?>FGAFFGGFF6ECFF5FEFD:CCG<5CCCFGGFDFCFGGCFD8FDEF=<+:C+*)1+
@M00200:205:000000000-AKKM3:1:1101:12130:7078 1:N:0:1
ATTGGGTTTAAAGGGCGCGTAGGCGGCTTATCAAGTCAGGCGTGAAATTCCCGGGCTCAACCTGGGGGCTGCGCTTGATACTGATGAGCTTGAATGCGGGAGAGGATAGTGGAATTCCCAGTGTAGAGGTGAAATTCGTAGATATTGGGAAGAACACCGGTGGCGAAGGCGGCTATCTGGCCCGTAATTGACGCTGAGGCGCGAAAGCGTGGGGAGCAAACAGGATTAGATACCCTCGTA
+
GGGGGGGGGGGGGGGGGGGGGGGGGGGGGGGGGGGGGGGGGGGGGGGGGGGGGGGGGGGGGGGGGGGGGGGGGGGGGGGGGGGGGGGGGGGGGGGGGGGGFGGGGGGGGGGGGGGGGGGGGGGGGGGGGGGGGGGGGGGGGGGGFGGGGGGDGFGGGGGGGGGGGGGGGGGGGGGGGGGGGGGGGGGGGGGGGGGGGGFGDGGGGGGGGEEGGGFGDGGG478F:6C?@FFGGGGGFFFG
@M00200:205:000000000-AKKM3:1:1101:15724:7093 1:N:0:1
ACTGGGTTTAAAGCGAGCGCAGGTGGTTTAATAAGTCTGATGTAAAAGGCAGTGGCTCAACCATTGTGTGCATTGGAAACTGTTAGACTTGAGTGCAGTAGAGGAGAGTGGAATTCCATGTGTAGCGGTGAAATGCGTAGATATATGGAGGAACACCGGTGGCGAAAGAGGCTCTCTGGACTGTAACTGACACTGAGGCTCGAAAGCGTGGGTAGCAAACAGGATTAGATACCCTTGTA
+
GGGGGGGGGGGGGGGGGGGGGGGFFGGGGGGGGGGGGGGGGGGAFGGGGGGGGGGGGGGGGGGGGGGGGGGGGGCG?FFGGGGGGGGGGGGGCFFGGGGGGGGDGGF>FGFGGGGGCEGGGGGGFCEDGDCGEFAABFGGDGGCEGGGFGD7FFGGGGGFGG8=EGGC,8FEGGGFEFCD@ECCGGCGG?FGGGGG:E5;67CF*8?CEAE*=E5<FC65CD=C67C7FFFG@,B58AC
@M00200:205:000000000-AKKM3:1:1101:28094:7093 1:N:0:1
ACTGGGTTTAAAGGGCTCGTAGGCGGTTTGTCGCGTCGGGAGTGAAAACGCCGTGCTTAACACGGCGCTTGCTTTCGATACGGGCAGACTAGAGGTATGCAGGGGAGAACGGAATTCCTGGTGTAGCGGTGAAATGCGCAGATATCAGGAGGAACACCGGTGGCGAAGGCGGTTCTCTGGGCATGACCTGACGCTGAGGAGCGAAAGTGTGGGGAGCGAACAGGATTAGATACCCCCGTA
+
GGGGGGGGGGGGGGGGGGGGGGGGGGGGGGGGGGGGGGGGGGGGGGGGGGGGGGGGGGGGGGGGGGGGGGGGGGGGGGGGGGGGGGGGGGGGGGGGGGGGGGGGGGGGGGGGGGGGFGGGGGGGGGGGGGGGGGGGGGGGGGGGGGGGGGGGGGGGFGGGFGGGGGECEGGGGDGGGGGGGGGGFFGGGGGGG5DGGGCGGGGGGGGGGFFEGGFGEGGGGGGG?CFBFFFGFCCGDF@G
@M00200:205:000000000-AKKM3:1:1101:14446:7093 1:N:0:1
ACTGGGCTTAAAGGGCTCGTAGGCGGCCAACTAAGTCAGACGTGAAATCCCCAGGCTCAACCTGGGAACTGCGTCTGATACTGGTTGGCTTGAATCCGGGAGAGGGATGCAGAATTCCAGGTGTAGCGGTGAAATGCGTAGATATCTGGAGGAATACCGGTGGCGAAGGCGGCATCCTGGACCGGCATTGACGCTGAGGAGCGAAAGCCAGGGGAGCAAACGGGATTAGATACCCTAGTA
+
GGGGGGGGGGGGGGGGGGGGGGGGGGGGGGGGGGGGGGGGGGGGGGGGGGGGGGGGGGGGGGGGGGGGGGGGGGGGGGGGGGGGGGGGGGGGGGGGGGGGGGGGGGGGGGGGGGGGGGGGGGGGGGGGGGGGGGGGGGGGGGGGGGGGGGGGGGGGGGGGGGGGDGGGGGGGGGGGGGGGCGGGGGGGGGGGGGGGGGGGGGGGGGGGGGGGGDFGFGGGGGGGFGGFFFFGGGGGFFFG
@M00200:205:000000000-AKKM3:1:1101:4796:7106 1:N:0:1
ACTGGGTGTAAAGCGCGCGCAGGCGGTTTCTTAAGTCTGGTGTCTAAGTGCGGGGCTCAACCCCGTGACGCACTGGAAACTGGGAGACTTGAGTGCAGAAGAGGAGAGCGGAATTCCACGTGTAGCGGTGAAATGCGTAGAGATGTGGAGGAACACCGGTGGCGAAGGCGGCATCCTGGACTGTAACTGACCCTGAGGAACGAAAGCCAGGGGAGCAAACGGGATTAGATACCCCGGTA
+
GAFGGGGGGGGGGGGGGGGEGGGGGGGGGGGGGGGFGGGGGGGGGGGGGGGGGGGGGGGGGGCGGGGGGGC=FGEFFDFGGGGGGGGGGGGGGGGGGGFFE=FGFGGGGGGGGGGCFFGGFGGGGGGGCGGFFBFFFGGEEFCCGAGGCG7@FFGGFGEGGGFEGGGFCGGGGDFGGGGGGGGGFGG7:*0+2:>CC><E:/:C*CFGGGGGGG>DFGFFDD=C2<4<B?>F8@C<>D>
@M00200:205:000000000-AKKM3:1:1101:22801:7108 1:N:0:1
ACTGGGCGTAAAGGGAGCGTAGGCGGATAGTTTAGTCAGAGGTGAAAGCCCAGGGCTCAACCTTGGAATTGCCTTTGATACTGGCTATCTTGAGTATGGAAGAGGTATGTGGAACTCCGAGTGTAGAGGTGAAATTCGTAGATATTCGGAAGAACACCAGTGGCGAAGGCGACATACTGGTCCATTACTGACGCTGAGGCTCGAAAGCGTGGGGAGCAAACAGGATTAGCTACCCTGGTA
+
GGGGGGGGGGGGGGGGGGGGGGGGGGGGEGGGGGGGGGGGGGGGGGGGGGGFGGGGGGGGGGFGGGGGGGGGGGGGGGGGGGFGGGGGGGGGCCCEFGFFFGGGGGGGGGGGFFGGGCF7FFGGGGEGGGGFFGGGGGGGFGGFGGGG8FG@FGGGGGGDGGGGGCCEGGGGGGGGGGCGGGGGDEFEFGGGCEGG>CC>?GCE?CDGGGGDD>3C>5EFFGCF;FG84);7:CFFFFFG
@M00200:205:000000000-AKKM3:1:1101:13840:7118 1:N:0:1
ATTGGGCATAAAGGGAGCGTAGGCGGACATTTAAGTCAGGGGTGAAATCCCGGGGCTCAACCTCGGAATTGCCTTTGATACTGGGTGTCTTGAGTATGAGAGAGGTGTGTGGAACTCCGAGTGTAGAGGTGAAATTCGTAGATATTCGGAAGAACACCAGTGGCGAAGGCGACACACTGGCTCATTACTGACGCTGAGGCTCGAAAGCGTGGGGAGCAAACAGGATTAGATACCCTAGTA
+
GGGGGGGGGGGGGGGGGGGGGGGGGGGGGGGGGGGGGGGGGGGGGGGGGGGGGGGGGGGGGGGGGGGGGGGGGGGGGGGGGGGGGGGGGGGGGGGGGGGGGGGGGGGGGGGGGGGGGGGGGGGFGGGGGGGGGGGGGGGGGGGGGGGGGGGCGGGGGGGGGGGGGGGGGGGGGGGGGGGGGGGGGGGGGGGGGGGGGGGGGGGGGGGGGECFGGFGFGFGGGGG:GGFFFFGGGGGFFFF
@M00200:205:000000000-AKKM3:1:1101:7047:7135 1:N:0:1
ATTGGTTTAAAGCGAGCGCAGGTGGTTTAATAAGTCTGATGTAAAAGGCAGTGGCTCAACCATTGTGTGCATTGGAAACTGTTAGACTTGAGTGCAGTAGAGGAGAGTGGAATTCCATGTGTAGCGGTGAAATGCGTAGATATATGGAGGAACACCGGTGGCGAAAGCGGCTCTCTGGACTGTAACTGACACTGAGGCTCGAAAGCGTGCGTAGCAAACAGGATTAGATACCCGGGTA
+
EFFE6;C9FAGGGGGDGEGGGGGF<B<FFFFF<AFFCGAFFFGGFCFEFCFGGGGG@9F8,BFGFFF<FFDDGGGFFGGGGCFCFGFGF<<FC<<,:EFDF9EFDFGGG=FCFFCGGGGGGFGFAFEGCGGGGG9C@FE>,CFA9F<E8F+AFF@EGGCE73>C>+@,>=FEGCEFFFDF@CFBFFFGGG66DF?FG>5CECF*>C*?8**6=CFG+<B/9C**49CCFAC2+4=)2)
@M00200:205:000000000-AKKM3:1:1101:22626:7143 1:N:0:1
ACTGGGCTTAAAGCGTGTGTAGGCGGATGCCTAAGTACCTTGTGAAATCCCACGGCTTAACCGTGGAACTGCTTGGTATACTGGGTGTCTTGAGCCACTTAGGGGCTACCGGAACAAATGGTGGAGCGGTGAAATGCGTAGATATCATTTGGAACGCCAATGGTGAAAACAGGTAGCTGGGAGTGTGCTGACGCTGAGACACGAAAGCCAGGGGAGCGAACGGGATTAGATCCCCTGGTA
+
GGGGGGGGGGGGGGGFGGGGGGGGGGGGGGGGGGGGGGGGGGGGGGGGGGGGGGGGGGGGGGGGGGGGGGGGGGGGGFGGGGGGGGGGGGGGGGGGGGGGGDFDCGGGGGGGGGGGGGGGGGGGGGGGGGGDGGGGGGGGGGGGGGGGGGGCFGGGGGGGGGGGGFGGFGGGGGGGGGGGGGGGGGGGGGGCGGGG>>FGGGGGG5DGCFCCGE:DDGGGGGGDFGGFFFF*:ACCFFFF
@M00200:205:000000000-AKKM3:1:1101:18493:7146 1:N:0:1
ACTGGGTTTAAAGGGTGCGTAGGCGGCCTGTTAAGCAGGGTGTGAAATGCCAGGGCTCAACCTTGGCATGGCGCCCTGAACTGGCGGGCTTGAGTGAGCTAGGGGTGTGTGGAACTTCCGGTGGAGCGGTGAAATGTGTTGAGATCGGAAGGAACACCGGTGGCGAAAGCGACACACTGGGGCTTAACTGACGCTGAGGCACGAAAGCCAGGGGAGCGAACGGGATTAGATACCCTCGTA
+
GGGGGGGGGGGGGGGGGGGGGGGCCC>CFGFGGGFAFGGDGGGGCGGGAFGGFGEFGGGGGF<@DGGG9@FGCF+@FE=FDGGAF77FGGCFF<FF<FFGFC?FGCG:7FDE9CDGG3FFGGGCEFGGGGGCFAFG=FGGGGFGGGGGEFE>FGGGGGGGGDCCECEFCGFGG>ECGGCGGG=>FEFGGGFGEGG=EGFGGGGGE*7F@FCFD5><:5EGDD8D?G5>?FAFFGGD@DFG
@M00200:205:000000000-AKKM3:1:1101:6019:7156 1:N:0:1
ATTGGGTGTAAAGAGCGTGTAGGCGGCCAGGCAGGTCCGCTGTGAAAACTCGAGGCTCAACCTCGAGATGTCGGTGGAAACCGTCTGGCTAGAGTCCGGAAGAGGAGAGTGGAATTCCCGGTGTAGCGGTGAAATGCGCAGATATCGGGAAGAACACCCGTGGCGAAGGCGGCTCTCTGGGACGGTACTGACGCTGAGACGCGAAAGCGGGGGGAGCGAAAAGGATTAGATAACCTCGGAAGA
+
GGGGGGBFFFGGGGGGGGGGGGGGGGG>CDFDGEGGGGG7FGGGGGGGGGGGGGGGGGGGFGEGGGGGFFEFDE8BFGCFE<C?BACFC@<,?E5??CFECGFGGGCGE55B=E,BBEGGGFGBADF@EB@=FG9<C=CEE:@>,>3:F7CF@GFGAFGG5>F>85CEG,CB>EEC9<F7C8C:C8C*++0+1*1C*1++1/78:870/*:?>GDD5:EG59+><DG>4047+3<0)8)*/((
@M00200:205:000000000-AKKM3:1:1101:7053:7175 1:N:0:1
ACTGGGTGTAAAGGGAGCGTAGGCGGATAGTTTAGTCAGAGGTGAAAGCCCAGGGCTCAACCTTGGAATTGCCTTTGATACTGGCTATCTTGAGTATGGAAGAGGTATGTGGAACTCCGAGTGTAGAGGTGAAATTCGTAGATATTCGGAAGAACACCAGTGGCGAAGGCGACATACTGGTCCATTACTGACGCTGAGGCTCGAAAGCGTGGGGAGCAAACAGGATTAGATACCCCTGTA
+
GGGGGGGGGGGGGGGGGGGGGGGGGGGGGGGGGGGGGGGGGGGGGGGGGGGGGGGGGGGGGGGGGGGGGGGGGGGGGGGGGGGGGGGGGGGGGGGGGGGGGGGGGGGGGGGGGGGGGGGGGGGGGGGFFGGGGGGGGGGGGGGGGGGGGGGGGGGGGGFGGGGGGGGGGGDGGGGGGGGGGGGFGGGGFGGGGGGDCF*?FGGGGGCFG=@FGEFGFGFGGGGFFGC@F6)1?FFGFFFG
@M00200:205:000000000-AKKM3:1:1101:26729:7199 1:N:0:1
ATTGGGTTTAAAGGGAGCGTAGGCGGATAGTTTAGTCAGAGGTGAAAGCCCAGGGCTCAACCTTGGAATTGCCTTTGATACTGGCTATCTTGAGTATGGAAGAGGTATGTGGAACTCCGAGTGTAGAGGTGAAATTCGTAGATATTCGGAAGAACACCAGTGGCGAAGGCGACATACTGGTCCATTACTGACGCTGAGGCTCGAAAGCGTGGGGAGCAAACAGGATTAGATACCCTCGTA
+
CEFGGGGEGGGGGGGGGGGGGGGGGGGGGFE6FCFGGFGEGFGGGGGGG<F@EGGGGGGGGGGGGGFGG,,C@FGAFGGGGGGGGGGGGGGG9EEEGFGGGGGGGFFFGGGGGGFGGGGGGDD?DEFGFGF,EECFGGGGGGGGGGGGGCFGGFGGG7BFFGCGGGC=FGGEGGGGGDGGGGF?CCDGGGFGEEGEGGCG57?EFCDFD*BGGGDG>C60888*,CD@FFEFDFC*0=>C
@M00200:205:000000000-AKKM3:1:1101:6124:7208 1:N:0:1
ACTGGGTTTAAAGGGAGCGTAGGCGGATAGTTTAGTCAGAGGTGAAAGCCCAGGGCTCAACCTTGGAATTGCCTTTGATACTGGCTATCTTGAGTATGGAAGAGGTATGTGGAACTCCGAGTGTAGAGGTGAAATTCGTAGATATTCGGAAGAACACCAGTGGCGAAGGCGACATACTGGTCCATTACTGACGCTGAGGCTCGAAAGAGTGGGGAGCAAACAGGATTAGATACCCCCGTA
+
GFGGGGD@FGGGGGGFGGGGGGGGGGFF6FEAFGFGGGGGFCGGGGGF@FDGGFGGGF@FFF@CFDFGFGGEGGGFGGGDFFFGFGGGGFGFFGFCAFDCGFGFGFFEFE?FCGFA?FFGGGGGFFFEGGGGGGGGGGGGGGGAFCG@=CFGCGG@CFGCF?FE8>EEGCCGGDE9DDEGG9CCDFC;FCFGC79CEGGGG*1*?CD464B<FC?4>GCEG5@F;9F@FA):2>B*)8A*
@M00200:205:000000000-AKKM3:1:1101:7836:7219 1:N:0:1
ACTGGGCATAAAGGGAGCGTAGGCGGATAGTTTAGTCAGAGGTGAAAGCCCAGGGCTCAACCTTGGAATTGCCTTTGATACTGGCTATCTTGAGTATGGAAGAGGTATGTGGAACTCCGAGTGTAGAGGTGAAATTCGTAGATATTCGGAAGAACACCAGTGGCGAAGGCGACATACTGGTCCATTACTGACGCTGAGGCTCGAAAGCGTGGGGAGCAAACAGGATTAGATACCCCCGTA
+
GGGGGGGGGGGGGGGGGGGGGGGGGGGGGGGGGGGGGGGGGGGGGGGGGFGGGGGGGGGGGGGGGGGGGGGGGGGGGGGGGGGGGGGGGGGGGGGGGGGGGGGGGGGGGGGGGGGGGGGGGGGGGFGGGGGGGGGGGGGGGGGGGGGFGGGGGGGGGGEGGGFEGEGGGGDGGGGGGGGGGFGGGGGGGFFGCEGCGFFEGGCBFGDCEGDGGGFDFGGFC<C:@GGFFCEGGGC85:BG
@M00200:205:000000000-AKKM3:1:1101:14196:7223 1:N:0:1
ACTGGGTGTAAAGAGCTCGTAGGCGGTTTGTCGCGTCTGCCGTGAAAGTCCGGGGCTCAACTCCGGATCTGCGGTGGGTACGGGCAGACTAGAGTGATGTAGGGGAGACTGGAATTCCTGGTGTAGCGGTGAAATGCGCAGATATCAGGAGGAACACCGATGGCGAAGGCAGGTCTCTGGGCATTAACTGACGCTGAGGAGCGAAAGCATGGGGAGCGAACAGGATTAGATACCCTTGTA
+
GGGGGGGGGGGGGGGGGGGGGGGGGGFCFGGGGGGGGEGGGGGGGGGGGGGGGGGGGGFGGGGGGGGGGGFGGGEGGGGGGGGGGGGGGGAEEF@BFGEGGGGGGGGGGFGGGGGGGGGGGGGGGGGGGGGGGGGFGGDCFGGGGGFGGGGGGGGGGGGGGGGGGEGGGGGGGGGGGGGGGFCCGFGGDFFGGGCGGGG?ECECCGGG?9FCG>@GEGGGCDGGFGG2?FFFFEF=?FFG
@M00200:205:000000000-AKKM3:1:1101:10471:7229 1:N:0:1
ACTGGGCATAAAGGGAGCGTAGGCGGATAGTTTAGTCAGAGGTGAAAGCCCAGGGCTCAACCTTGGAATTGCCTTTGATACTGGCTATCTTGAGTATGGAAGAGGTATGTGGAACTCCGAGTGTAGAGGTGAAATTCGTAGATATTCGGAAGAACACCAGTGGCGAAGGCGACATACTGGTCCATTACTGACGCTGAGGCTCGAAAGCGTGGGGAGCAAACAGGATTAGATACCCCTGTA
+
GGGGGGGGGGGGGGGGGGGGGGGGGGGGDDGGGGGGGGGGGGGGGGGGGGGGGGGGGGGGGGGGGGGGGGGGGGGGGGGGGGGGGGGGGGGGGGGGGGGGGGGGFGGGGGGGGGGGGGGGGGGGGCGGFGGGG9EFGDFGGGGGGGFC@FD@FGGGGGGFGCFGGGGDGGDEGGGGGGFCGGGGGGGGGGGGCGGECFC7FC5EGGDGEEEDGGEGF5FFDFGD@GGF4A?FGCFGFFFF
@M00200:205:000000000-AKKM3:1:1101:15910:7239 1:N:0:1
ACTGGGTTTAAAGGGAGCGTAGGCGGATAGTTTAGTAAGAGGTGAAAGCCCAGGGCTCAACCTTGGAATTGCCTTTGATACTGGCTATCTTGAGTATGGAAGAGGTATGTGGAACTCCGAGTGTAGAGGTGAAATTCGTAGATATTCGGAAGAACACCAGTGGCGAAGGCGACATACTGGTCCATTACTGACGCTGAGGCTCGAAAGCGTGGGGAGCAAACAGGATTAGATACCCTAGTA
+
FAEDD@CCFECE@FCCFEEFCFGECG+7B<6C<ECF9FE<<FF6@FFAF,6C<7C,@FFGGGGFGGF@A<DGAFCCA9EFGCFFG=CEEAFF?DC<F9F?FBFCE<9?F<C9,?=FGGGCCFEFGGE<<FG<<FFF<?A8FCAACFGD,4@F=EFDFF@:FGF+87=CC,F@6++>F3=>BFGCB;AFC7:ECE7?EFF5=FEGFCC4EEGEG>>C>=<+;CFF(8:@*;<FGGGG4AFF
@M00200:205:000000000-AKKM3:1:1101:15048:7253 1:N:0:1
ACTGGGTATAAAGGGCGCGTAGGCGGCCTGGTAAGTAGGGGGTGAAATCCTGCGGCTCAACCGCAGGGCTGCCTTCTAAACTGTCAGGCTCGAGCACGGTAGAGGCAGATGGAATTCCCGGTGTAGCGGTGGAATGCGTAGAGATCGGGAAGAACATCAGTGGCGAAGGCGGTCTGCTGGGCCGTTGCTGACGCTGAGGCGCGACAGCGTGGGGAGCAAACAGGATTAGATACCCCTGTAAGGT
+
GGGGGGGGGGGGGGGGGGGGGGGFGGGGGGGFGGGGFFFGGGFGGGGGGGFGGGGDEGGGGGGGGGGGGGGGGGGGGGGGGGGGGFGGGFFGGGGGGGGFGGGGGGGGGGGGGGGGGFGGGGGGGGGEGGGGGGFFCFGGGGGEDBFGGGGGGGGGGGGGGGGGGCGGGGDGEGGGDFCFEFGGGGGC7CCEGG<EEGFC=3C:C=75::CGGEBD7*0<<FFC?GCDFF<7+:+9>@;ADA?)
@M00200:205:000000000-AKKM3:1:1101:24434:7257 1:N:0:1
ACTGGGTTTAAAGGGTGTGTAGGTGGCGTTGTTAGTCTTCTGTCAAATTCTTCGGCTCAACCGGGGGCTCGCGGAGGAAACGGCAATGCTCGAGGATGCGAGGGGTGAATGGAACTCATGGAGTAGGGGTGAAATCCGTTGATATCATGGGGAACACCAAAAGCGAAGGCAATTCACTGGCGCATTTCTGACACTGAAACACGAAAGCGTGGGTAGCGAACGGGATTAGATACCCTCGTA
+
FGGGGGFCCFFGGGGFGGGGGGFC@FGGGGGGGFGFGGGGGFGGGGFGGGGGGGGGGGFGGCFEGGGGGGGGGGGGGGGGGGGGGGGFGFGGGGGDGGGGGGECFGGGGGGGGGGEGGGGGGEFGFCC@FEGGGGGGGGGGGGGGGCFGGGGGGGGGGGGGGGDCEEFGGFEGCFGGGGGGEGGDGGGGGGGGC7CCC?CCFGGGGGGGGGGGGFD@GEGGGG7:DDBF4<7<CCCFFFE
@M00200:205:000000000-AKKM3:1:1101:27838:7264 1:N:0:1
ATTGGGCTTAAAGGGCTCGTAGGCGGTTCGTCACGTCGGGAGTGAAAACTCGGGGCTTAACCCCGAGCCTGCTTCCGATACGGGCAGACTAGAGGTAGGCAGGGGAGAGCGGAACTCCTGGTGTAGCGGTGGAATGCGCAGATATCAGGAAGAACACCGGTGGCGAAGGCGGCTCTCTGGGCCTTACCTGACGCTGAGGAGCGAAAGCGTGGGTAGCGAACAGGATTAGATACCCGGGTA
+
GGGGGGGGGGGFGGGGGGGGGGGGGGGGGGGGGGGGGGGGGGGGGGGFG<F@FEGGGGGGGG@FGCCFGGGGGGGGGGGGGGGGGGGGGGGGGGGGGAFGGGGGG@@CGGGGGGGGFGGG@FGGGGGGGGGGFGGGGFCGGGGGGGGGGFEGGGGGGGGGEGGGGGGGGGEGGDG?FGFFCGGGGGGGF7CFGGGGGFF6CCEGDGGGGGGEEC?DFDC?DGGFBFGFFF2:CCFGBF:E
@M00200:205:000000000-AKKM3:1:1101:9154:7270 1:N:0:1
ATTGGGCTTAAAGGGCGCGTAGGCGGCCGATTAAGTCGGGGGTGAAAGCCTGTGGCTCAACCACAGAATTGCCTTCGATACTGGTTGGCTTGAGACCGGAAGAGGACAGCGGAACTGCGAGTGTAGAGGTGAAATTCGTAGATATTCGCAAGAACACCAGTGGCGAAGGCGGCTGTCTGGTCCGGTTCTGACGCTGAGGCGCGAAAGCGTGGGGAGCAAACAGGATTAGATACCCCTGTA
+
GGGGGGGGGGGGGGGGGGGGGGGGGGGGGGGGGGGGGGGGGGGGGGGGGGGGGGGGGGGGGGGGGGGGGGGGGGGGGGGGGGGGGGGGGGGGGGGGGGGGGGGGGGGGGGGGGGGGGGGGGGGGGGGGGGGGGFGGGGGGGGGGGGGGGGGGGGGGGGGGGGGGGGGGGGGGGGGGGGGGGGGGGGGGGGGGGGGGGGGGGGGGEGGGDEGGGGFGFGGGGGGG<FG?FFFGGFGGFFFG
@M00200:205:000000000-AKKM3:1:1101:5358:7320 1:N:0:1
ACTGGGTTTAAAGGGAGCGTAGGCGGTCATTTAAGTCAGGGGTGAAATCCCGGGGCTCAACCTCGGAATTGCCTTTGATATTGGGTGTCTTGAGTATAAGAGAGGTGTGTGGAACTCCGAGTGTAGAGGTGAAATTCGTAGATATTCGGAAGAACACCAGTGGCGAAGGCGACACACTGGCTCATTACTGACGCTGAGGCTCGAAAGAGTGGGTAGCAAACAGGATTAGATACACTGGTA
+
GF@AECGG@C<@A<7FEF@F;@C<B@+8@CFDEGGGCFE8C@FE<<CFD6CCCC@+CFGFGDFGGD7FF<DGGCD,?<5<,CE98FFFGGFE<FGEFFCE,?B:CB@FEFGGECAAFGG:>:4E;E<F<FFG9,8BA>A,D7D<F,ED8++@=FFG87>,FCF7:++>C7*CE*4,>83>,>D9DFE,=8E68*9:*::=5CEG68C4@G+<<*+1)=B3949*37C?49<FG,<765/:
@M00200:205:000000000-AKKM3:1:1101:10021:7328 1:N:0:1
ATTGGGCATAAAGGGAGCGTAGGCGGACATTTAAGTCAGGGGTGAAATCCCGGGGCTCAACCTCGGAATTGCCTTTGATACTGGGTGTCTTGAGTATGAGAGAGGTGTGTGGAACTCCGAGTGTAGAGGTGAAATTCGTAGATATTCGGAAGAACACCAGTGGCGAAGGCGACACACTGGCTCATTACTGACGCTGAGGCTCGAAAGCGTGGGGAGCAAACAGGATTAGATACCCACGTA
+
GGGGGGGGGGGGGGGGGGGGGGGGGGGGGGGGGGGGGGGGGGGGFFFGGGGGGGGGGGGFGGGGGGGGGGFGGGGGGGGGGGGGGGGGGGGGGGGGGGGGGGFGGFFGGGGGGGGGGGGGGGGGGGGGGGGGGGGGGGGGGGGFGGGGGGG@GGGGGGGGGGGGCFGDGGCEGGGGGGCEFGGGGGGGGGGGGGGGCFGGGGD8E57FEGGGGGFGFGGGGGCG?GGBFF<>:EEGFEFG
@M00200:205:000000000-AKKM3:1:1101:13227:7364 1:N:0:1
ACTGGGTGTAAAGCGCACGCAGGCGGCCTCGAAAGCCCATGGTGAAAGCCCTCGGCCCAACCGAGGGATGCCCATGGGAACTCCGGGGCTCAGAAGACGGGAGAGGCGGATGGAATTTCCGGTGTAGCGGTAAAATGCGTAGATACCGGAAGGAACACCAGTGGCGAAAGCGATCCGCTGGCCCGCTCTTGACGCTCAGGTCCGAAAGCTAGGGTAGCGACCGGGATTAGATACCTTCGTA
+
GGGGGGGGGGGGGGGGGGGGGGGGGGGGGGGGGGGGGFFGGGGGGGGGGGGGGEGGEGGGGGGGGGGGGGGGGGGGGGGGGGGGEECCGGGGGGGGGGDGDEGCFFGGEFGFFGGGGGGGDEFEFFCEGGCFGGFGFGGEFGGEGGGG@CFBFGFGGGGFCF:8CFGGEGGGGGGGGGEDGGCCC>8EFGF??CCEG>G6C*+:?E55CFCEFC?G:CGGGGCD;3C?@F27+38*96>74
@M00200:205:000000000-AKKM3:1:1101:12818:7365 1:N:0:1
ATTGGGTTTAAAGTGTGCGCAGGTGGCCGCGCAAGTCGAGTGTGAAATCCCCGGGCTTAACTTGGGAATTGCGCTCGAAACTACGTGGCTAGAGTGTGGCAGAGGGGGGTGGAATTCCACGTGTAGCGGTGAAATGCGTAGAGATGTGGAGGAACACCAATGGCGAAGGCAGCCCCCTGGGCCAACACTGACGCTCATGCACGAAAGCGTGGGGATCAAACAGGATTAGATACCCTTGTA
+
FEECACFGFECFGGGGGGGDDCFEFGGGGGDGGGDFFECGGFGAFGFEGFGG@7F7FF<FFGGGG?DGCEAC@E:FFGGGEFFGGGFFEGF8FFF?FE@DFG7+BC+:*=:B:FGEGGG:<FGGCFG@*=CB:,2?E:FEDGG,FC<:7+*1;FCFGCFFG?+C5CGG>F@EG*;EC5/@CGGEC58CD*2<EGGCCF?F+:>8885CEGG5**7*)*<<C<@*4C*4999FF:E=7<@<
@M00200:205:000000000-AKKM3:1:1101:5318:7375 1:N:0:1
ACTGGGTATAAAGGGAGCGTAGGCGGATAGTTTAGTCAGAGGTGAAAGCCCAGGGCTCAACCTTGGAATTGCCTTTGATACTGGCTATCTTGAGTATGGAAGAGGTATGTGGAACTCCGAGTGTAGAGGTGAAATTCGTAGATATTCGGAAGAACACCAGTGGCGAAGGCGACATACTGGTCCATTACTGACGCTGAGGCTCGAAAGCGTGGGGAGCAAACAGGATTAGATACCCTTGTA
+
GGGGGGGGGGGGGGGGGGGGGGGGGGGGGGGGGGGGGGGGGGGGGGGGGGGGGGGGGGGGGGGGGGGGGGGGGGGGGGGGGGGGGGGGGGGGGGGGGGGGGGGGGGGGGGGGGGGGGGGGGGGGGGGGGGGGGGGGGGGGGGGGGGGGGGGGGGGGGGGGGGGGGGGDGGGGGGGGGGGGGGGGGFGGGGGFGCGGGGGGGGDCFGG4EGGGGC>DD=EFGGEFFGDEFFFGGCCGFFFG
@M00200:205:000000000-AKKM3:1:1101:16121:7389 1:N:0:1
ACTGGGCTTAAAGGGCGCGTAGGCGGCCTGGTAAGTAGGGGGTGAAATCCTGCGGCTTAACCGCAGGGCTGCCTTCTAAACTGTCAGGCTCGAGCACGGTAGAGGCAGATGGAATTCCCGGTGTAGCGGTGGAATGCGTAGAGATCGGGAAGAACATCAGTGGCGAAGGCGGTCTGCTGGGCCGTTGCTGACGCTGAGGCGCGACAGCGTGGGGAGCAAACAGGATTAGATACCCCCGTAAGA
+
GGGGGGGGGGGGGGGGGGGGGGGGGGGGGGGGGGGGCC9BFDGGGGGGGGGGGGGGGGGGGGGGGGGGGGGGGGGGGGGGGGGGGGGGGGGGGGGGGGGGGGGGGGGGGGGGGGGGGGGGGGGGGGGGGGGGGGGGGGGGGGGGGGGGDGGGGGGGGGGGGGGGGEGGGGGGGGGGGGGGGGGGEEDCFDEGDEGGGFGGGGE5?EDGDCCEGGFGFGGGFFGG:FG<FFBCGDGG:3):C?<
@M00200:205:000000000-AKKM3:1:1101:8886:7393 1:N:0:1
ATTGGGTGTAAAGGGCGTGTAGGCGGTCAGGTAAGTGGGACGTGAAATCCCTCGGCTCACCCGAGGACCTGCGTCCCATACTGCTTGGCTTGAGTATGGGAGAGGATGAGGGAATTCCTGGTGTAGCGGTGAAATGCGTAGATATCAGGAGGAACACCGGTGGCGAAGGCGCTCATCTGGCCCAATACTGACGCTGAGGCGCGAAAGCTAGGGGAGCAAACGGGATTAGATACCCTTGTA
+
GGGGGGGGGGGGGGGGGGGGGGGGGGGGGGGGGGGGGGGGGGGGGGGGGGGGGGGGGGGGGGGGGGGGGGGGGGGGGGGGGGGGGGGGGGGGGGGGGGGGGGGGGGGGGGGGGGGGGGGGGGGGGGGGGGGGGGGGGGGGGGGGGGGGGGGDGFGGGGGGGGGGGGGGGGGGGGGGGGGGGGGEGGGGGGGGGGGGGGGFCDGGEGGGGGFGGG:GDGGGG:EDFGGBFFAGGCGGFFFG
@M00200:205:000000000-AKKM3:1:1101:6168:7397 1:N:0:1
ACTGGGTTTAAAGGGAGCGTAGGCGGATAGTTTAGTCAGAGGTGAAAGCCCAGGGCTCAACCTTGGAATTGCCTTTGATACTGGCTATCTTGAGTATGGAAGAGGTATGTGGAACTCCGAGTGTAGAGGTGAAATTCGTAGATATTCGGAAGAACACCAGTGGCGAAGGCGACATACTGGTCCATTACTGACGCTGAGGCTCGAAAGCGTGGGGAGCAAACAGGATTAGATACCCTTGTA
+
GGGGGGGGGGGGGGGGGGGGGGGGGGGGGGGGGGGGGGGGGGGGGGGGGGGGGGGGGGGGGGGGGGGGGGGGGGGGGGGGFGGGGGGGGGGGGGGGGGGGGGGGGGGGGGGFGGGGGGGGGGGGGGGGFGGGGGGGGDGGGGGCGGGGGEGGCFGGGGGGGGGGGGGGGGEEGDEFEGGGFGGGGGFGGGGGGGGG>GFCGGDGDGGGGGGGGGDGBEGGGGGG(>F@FFFCCBCCAAFF
@M00200:205:000000000-AKKM3:1:1101:13285:7427 1:N:0:1
ATTGGGTGTAAAGGGCGCGTAGGCGGGATGGCAAGTCGGTCGTGAAATCCCTCGGCTCAACCGAGGAGCGTCGGCCGATACTGCCGTTCTTGAGGGATGCAGAGGAGACTGGAATTCCCGGTGTAGCGGTGAAATGTGTAGAGATCGGGAGGAACACCGGTGGCGAAGGCGGGTCTCTGGGCATCTCCTGACGCTGAGGCGCGAAAGCGTGGGGAGCAAACGGGATTAGATACCCTAGTA
+
GGGGGGGGGGGGGGGGGGGGGGGGGGGGGGGGGGGGGGGGGGGGGGGGGGGGGGGGGGGGGGGGGGGGGGGGGGGGGGGGGGGGGGGGGGGGGGGDGGGGGGGGGGGGGGGGGGGGGGGGGGGGGGGGGGGGGGGGGGGGFGGGGGGDGGGEGGGGGGGGGGGGGGCFGGGGGGGGGGGGGGGGGGGGGGGGGGGGGGFGGGGGEGDGGGGGGGFDFGGGGG5C?DGFFFBGGGGFFFFF
@M00200:205:000000000-AKKM3:1:1101:18556:7451 1:N:0:1
ATTGGGTTTAAAGGGCTCGTAGGCGGCCAACTAAGTCGGACGTGAAATCCCCAGGCTCAACCCGGGAACTGCGTCCGAGACTGGCAGGCTCGAATCCGGGAGAGGGATGTGGAATTCCAGGTGTAGCGGTGAAATGCGTAGATATCTGGAGGAACATCGGTGGCGAAGGCGGCATCCTGGACCGGTATTGACGCTGAGGCGCGAAAGCCAGGGGAGCAAACGGGATTAGATACCCCCGTA
+
GGGGGGGGGGGGGGGGGGGGGGGGGGGGGGGGGGGGGGGGGGGGGGGGGGGGGGGGGGGGGGGGGGGGGGGGGGGGGGGGGGGGGGGGGGGGGGGGGGGGGGGGGGGGGGGGGGGGGGGGGGGGGGGGGGGGGGGGGGGGGGGGGGGGGGGGGGGGGGGGGGGGGGGCEFCGDGGGCFGGGGGGGGGGGGGGGGGGGGGGEDDG>ECGFGGGGGDDFGGGGGEGB3FBFFAGG@E3@>EG
@M00200:205:000000000-AKKM3:1:1101:22033:7453 1:N:0:1
ATTGGGTTTAAAGCGAGCGCAGGTGGTTTAATAAGTCTGATGTAAAAGGCAGTGGCTCAACCATTGTGTGTATTGGAAACTGTTAGACTTGAGTGCAGTAGAGGAGAGTGGAATTCCATGTGTAGCGGTGAAATGCGTAGATATACGGAGGAACACCGGTGGCGAAAGCGGCTCCCTGGACTGTAACTGACACTGAGGCTCGAAAGCGTGGGTAGCAAACCGGATTAGATACCCGTGTA
+
CFGGGGGCFFGGGDGEGDGEGGG@FG@,;;CFG9FGGFG<FGGFFGGG7,6C<EFGGGFGGG7,C9CDFG69C<,,6FFGCF@F<<96,C9<FG,ECFFGDAAGF:=BC<DE<<FEF<,FFFGF9B@FGGGFGG9,8B+87A<DC,4?7B+@EEFFF7+6CB<38C8F@CC@EG+*4@C,>EC9;,E:C:CCF7;C?FC>9**2B?4)/=BCC+)2;+?/*)8)69*78AC7CF*15<5
@M00200:205:000000000-AKKM3:1:1101:3998:7459 1:N:0:1
ACTGGGTTTAAAGCGCTCGCAGGTGGCCCGTCGCGTCGTGCGTGAAAGACCCCGGCTCAACTGGGGGAGGTCGTGCGATACGGGCGGGCTGGAGGCCCGTAGGGGGATGCGGAATTCCGGGTGTAGTGGTGGAATGCGTAGAGATCCGGAGGAACACCAGCGGCGAAGGCGGCATCCTGGACTGGTCCTGACACTCAGGAGCGAAAGCGTGGGGCGCGATCCGGATTAGATACCCCAGTA
+
GGGGGGGGGGGGGGGGGGGGGGGGGGGGGGGGGGGGGGGEGGGG@,,CEGGGGGGGGGGGGGGGGG>FGGGGGGGGGGGGGGGGGGGGGGGGFGGGG+FFGGG7CDCFFGDGGGGGGGGGGFFFGGGGGGGGFGGGGGGGGGGFGF@FG5>CCEGGGG>5C5>EG5?E:AEEG5EFGDFD>CFF8EGEEF9CCFCECCG65FEED5C4CGEECC)9<EC=C**9?DD<=*-:FFF*)7<E
@M00200:205:000000000-AKKM3:1:1101:6939:7470 1:N:0:1
ATTGGGTTTAAAGGGCGCGTAGGCGGCCTTGTAAGTTGGGGGTGAAAGCCCGTGGCTCAACCACGGAATTGCCTTCGATACTGCTTGGCTTGAGACCGGAAGAGGTGAGTGGAACTGCGAGTGTCGAGGTGAAATTCGTAGATATTCGCAAGAACACCAGTGGCGAAGGCGGCTCACTGGTCCGGATCTGACGCTGAGGCGCGAAAGCGTGGGGAGCAAACAGGATTAGATACCCTAGTAAGCT
+
FGGGGGGGFFCFFGEGDGECBECGE7FFGGGCFFCGGGGGGCCEGFGCF<FDGECGGGGGGFGGGGGGGGAGFGGGE?FE:FFGGGGGGGGGGGGGGG>E7CEFFGGGGGGGG9FFFGEGDGG=,BFFGG7DGA<FCFGGF7CFGFFFGGGDFA8<A@>F:FGGGGG7FFEG58BC++?:+9@EDEE=7>CF5C3*:CF5*7CEG=CFG5>EGGBGFGGFGGGF<F74=?:FFECGF:=F*.)-
@M00200:205:000000000-AKKM3:1:1101:12705:7482 1:N:0:1
ACTGGGCTTAAAGAGCTCGTAGGCGGTTTGTCGCGTCTGCCGTGAAAGTCCGGGGCTCAACTCCGGATCTGCGGTGGGTACGGGCAGACTAGAGTGATGTAGGGGAGACCGGAATTCCTGGTGTAGCGGTGAAATGCGCAGATATCAGGAGGAACACCGATGGCGAAGGCAGGTCTCTGGGCATTAACTGACGCTGAGGAGCGAAAGCATGGGGAGCGAACAGGATTAGATACCCTTGT
+
DGGGFGGGGGDE9FFGGGGGG8CFEC@FEGGGGGGCFG<EF:B66F<EFFE6::CEGG9CF9EFCEGG@E<F@F@+@7FCGGGGGGGC<DFG9=@,9EEAFCCC7@FGG+@7@7BFGGF<<FCF9FGE7FBCE9F9<:FEBCCCFFCGFFE7EEEEFGDEE777C*:F*C:CC8+59FFFCG8FCFGFGD9?C=37?GG?7<CCGGG48C78C*<D@E5=DDG<<CFB??<7EFG4<F?
@M00200:205:000000000-AKKM3:1:1101:13445:7490 1:N:0:1
ACTGGGTTTAAAGGGCTCGTAGGCGGCCAACTAAGTCAGACGTGAAATCCCCAGGCTCAACCTGGGAACTGCGTCTGATACTGGATGGCTTGAATTCGGGAGAGGGATGCAGAATTCCAGGTGTAGCGGTGAAATGCGTAGATATCTGGAGGAATACCGGTGGCGAAGGCGGCATCCTGGACCGACATTGACGCTGATGAGCGAAAGCTAGGGGAGCAAACGGGATTAGATACCCGCGTA
+
FGGGGGGGGGGGGGGDGGGBFGGGGGGG:CD@F@FGGDFDFGGGGGGGGGGG?EGGGFFEGGGGGGGGFGGGGGG,DEFFGGGCEEDFGGGGGFGG,BFCGGDGGDCGE89AFDGGGGF,EFGF9<EFGGECFDGGGGGGCFGGGGFDAEF@FGF9FGC73<CEE:EGGGGGG5ECGGCFCFEGGGGC+;FGGGGGGGF7?FEG8EDGGCCCFG>GFFGGDDCD:GG?F?):FFG35)8E
@M00200:205:000000000-AKKM3:1:1101:21989:7500 1:N:0:1
ATTGGGCATAAAGGGCGCGTAGGCGGCTTTATAAGTCGGGGGTGAAAGCCTGTGGCTCAACCACAGAATTGCCTTCGATACTGTATGGCTTGAGACCGGAAGAGGTTAGTGGAACTGCGAGTGTAGAGGTGAAATTCGTAGATATTCGCAAGAACACCAGTGGCGAAGGCGGCTGACTGGTCCGGTTCTGACGCTGAGGCGCGAAAGCGTGGGGAGCAAACAGGATTAGATACCCGAGTA
+
GGGGGGGGGGGGGGGGGGGGGGGGGGGGGGGGGGGGGGGGGGGGGGGGGGGGGGGGGGGGGGGGGGGGGGFGGGGGGGGGGGGGGGGFGGGGGGGGGGGGGGGGGGGGGGGGGGGGGGGGGGGGGGGDFGGGGGGGGGGGGGGGGGGGGGGGGGGGGGGGGGGGGGGGGGG7EGGGGGGGGGGGGGGGGGGGGGGGDCFFGGGGGGGGGEEGCE@DDCEGGGGFFGGFFFFFGFFDEFFG
@M00200:205:000000000-AKKM3:1:1101:24166:7509 1:N:0:1
ACTGGGTTTAAAGGGCGCGTAGGCGGGGTCGGAAGTCGGGTGTGAAAGCCCCGAGCTCAACTCGGGAACGGCGCTCGAGACTCCGGCTCTTGAGTCCCGGAGAGGCGGGTGGAATTCCTGGTGTAGCGGTGGAATGTGTAGAGATCAGGAGGAACCCCGGTGGCGCAGGCGGCCCGCTGGACGGAGAATGAAGCTGCGGCGCGAAAGCGTGGGGTGCAAACGGGGTTAGATACCCCCGTAAGA
+
GGGGGGGGGGGGGGGGGGGGGGGGGGGGGGGGEGGGGGGGGGGGGGGGGGGGGGGGGGGGGGGGGGGGGGGGGGGGGDGGGFFGGGGGGGFGGGGGGGGGCFGDGGGECECE7C,CCFECC<,8,?FC<CF*=FFFF,>CF@0<:<+0A@ED*;F**;882?EE5/**:88:5?CCC**:*;*:8:8*<:3+3+02+*:CG5728*)2:7:EED)))++29*CD(1),.8)*30<7)).191A
@M00200:205:000000000-AKKM3:1:1101:11112:7526 1:N:0:1
ACTGGGCTTAAAGGGCGCGTAGGTGGCTCGTTAAGTGGTCGGTGAAATCCCGGGGCTCAACTCCGGGGCTGCCGGTCAGACTGGCGGGCTAGAGCACGGTAGGGGCAGATGGAATTCCCGGTGTAGCGGTGGAATGCGTAGAGATCGGGAAGAACACCAGTGGCGAAGGCGTTCTGCTGGGCCGTTGCTGACACTGAGGCGCGACAGCGTGGGGAGCAAACAGGATTAGATACCCTAGTA
+
GGGGGGGGGGGGGGGGGGGGGGGGGGGGGGGGGGGGGGGGGGGGGGGGGGGGGGGGGGGGGGGGGGGGGGGGGGGGGGGGGGGGGGGGGGGGGGGGGGGGGGGGGGGGGGGGGGGGGGGGGGGGGGGGGGGGGGGGGGGGGGGGGGGGGGGGGGGGGGGFGGGGGGGGGGGGGGGGGGGGGGGGGGGGGGGGGGGFGGGGGGGEC8DGGGGGGGF3@GGGGFGGBGG7?FFGGGEGF:=F
@M00200:205:000000000-AKKM3:1:1101:15216:7530 1:N:0:1
ATTGGGTATAAAGGGCGCGTAGGCGGTTCATCAAGTAAGGGGTGAAATCTTTCGGCTCAACCGGAAAAGTGCCCCTGATACTGATGATCTCGAGGGAGGTAGGGGCCTGTGGAACTTCTGGTGGAGCGGTGAAATGCGTTGATATCAGAAGGAACGCCGGTGGCGAAAGCGGCGGGCTGGACCTCTTCTGACGCTGAGGCGCGAAAGCCAGGGGAGCAAACGGGATTAGATACCGTCGTAAGA
+
F<9FEGEGCDEFGFEGC@FFCEGFC7CCBEFG,CF@,@CF<FGD@C@CFAFFGGGGGCE@8CC@F7:6FDF9FFGG?,C??EEAEGGGGGFC,+CG7FCFFFC+>F7FFFD@9,=F9FCD9FFGGF8>@F7FFBF<F:@CBCFA;,@,@<<,@@CB>FEG@GCDEF@CCCFGG5CGGD*/;8;8C9CFCFECCEGC885*:CE**:><FC**8*07<102>C*507D<*9470:*/07<*<()
@M00200:205:000000000-AKKM3:1:1101:13817:7531 1:N:0:1
ACTGGGCATAAAGGGCGCGTAGGCGGCTTTATAAGTCGGGGGTGAAAGCCTGTGGCTCAACCACAGAATTGCCTTCGATACTGTATGGCTTGAGACCGGAAGAGGTTAGTGGAACTGCGAGTGTAGAGGTGAAATTCGTAGATATTCGCAAGAACACCAGTGGCGAAGGCGGCTGACTGGTCCGGTTCTGACGCTGAGGCGCGAAAGCGTGGGGAGCAAACAGGATTAGATACCCTAGTA
+
GGGGGGGGGGGGGGGGGGGGGGGGGGGGGGGGGGGGGGGGGGGGGGGGGGGGGGGGGGGGGGGGGGGGGGGGGGGGGGGGGGGGGGGGGGGGGGGGGGGGGGGGGGGGGGGGGGGGGGGGGGGGGGGGGGGGGFGGGGGGGGGGGGGGGEGGGGGGGGGGGGGGGGGGGGGGGGGGGGGGGGGGGGGGGGGGGGGGGGGGGGGGGGGGGGGGGGFGFFDGGGFF1DGFFFFGGFFGFFFG
@M00200:205:000000000-AKKM3:1:1101:15046:7543 1:N:0:1
ATTGGGTATAAAGGGAGCGTAGGCGGACATTTAAGTCAGGGGTGAAATCCCGGGGCTCAACCTCGGAATTGCCTTTGATACTGGGTGTCTTGAGTATGAGGGAGGTGTGTGGAACTCCGAGTGTAGAGGTGAAATTCGTAGATATTCGGAAGAACACCAGTGGCGAAGGCGACACACTGGCTCATTACTGACGCTGAGGCTCGAAAGCGTGGGGAGCAAACAGGATTAGATACCCCGGTA
+
GGGGGGGGGGGGGGGGGGGGGGGGGGGGGGGGGGGGGGGGGGGGGGGGGGGGGGGGGGGGGGGGGGGGGGGGGGGGGGGGGGGGGGGGGGGGGGGGGGGG<CGGGGGGGGGGGGGGGGGCGGGGGGGGGGGGGGGGGGGGGGGGGGGGDGG:<FGGGGGGGGGGDGGGGGGGGGGGGGGGGGGGGGGGGGGGGGGDGGCGGGGGCEGGGGGGGDEGDFGGFGDD<GGF??AGFFGGE:DG
@M00200:205:000000000-AKKM3:1:1101:13558:7556 1:N:0:1
ACTGGGTATAAAGGGAGCGTAGGCGGATAGTTTAGTCAGAGGTGAAAGCCCAGGGCTCAACCTTGGAATTGCCTTTGATACTGGCTATCTTGAGTATGGAAGAGGTATGTGGAACTCCGAGTGTAGAGGTGAAATTCGTAGATATTCGGAAGAACACCAGTGGCGAAGGCGACATACTGGTCCATTACTGACGCTGAGGCTCGAAAGCGTGGGGAGCAAACAGGATTAGATACCCTCGTA
+
GGGGGGGGGGFGGGGGGGGGGGGGGGGGGGGGGGGGGGGGGGGGGGGGGGGGGFGGGGGGGGGGGGGGGGGGGGGGGGGGGGGGGGGGGGGGGGGGGGGFGGGGGGGGFGFDGGGGGGGGGGGGCFGGGFGFGGGGGGGFFGGGGGG?<BGDGGGGGGGGGGGGDGGGDGGGGGGGGGF?GGGGDGGGG7FGEEGEDG5C7>**:84<=:BFECBDEG8CFDFFFGGEFFFGGGGGFEF*
@M00200:205:000000000-AKKM3:1:1101:25807:7558 1:N:0:1
ACTGGGTTTAAAGCGCGTGTAGGCGGCTCGATAAGTCTGCTGTGAAAGTCCAGGGCTCAACCCTGGGATGCCGGTGGATACTGTCGAGCTCGAGTCCGGAAGAGGCGAGTGGAATTCCTGGTGTAGCGGTGAAATGCGCAGATATCAGGAGGAACACCAATGGCGAAGGCAGCTCGCTGGGACGTGACTGACGCTGAGACGCGAAAGCGTGGGGAGCAAACAGGATTAGATACCCCAGTAAGA
+
GGGGGGGGGGGGGGGGGGGGGGGGGGGGGGGCGGGFGGGGGGGGGGGGGGGGGGGGGGGGGGGGGGGGGGGGGGGGGGGGGGGGGGGGGGGGGGGGGGGGGGGGGGGGGGGGGGGGGGGGGGGGGGGDDGGGGGGGGEDGGGGGGGGGFGGGEF:F,CFFGGGGGGGGGDFG5FFGGGEBEGEGEEGEF7E?EGGECGGFG):CEDC4?EECEEE70:@6/5CD?GG?=4):+,+18>?FF<>
@M00200:205:000000000-AKKM3:1:1101:19249:7569 1:N:0:1
ACTGGGCTTAAAGGGAGCGTAGGCGGATAGTTTAGTCAGAGGTGAAAGCCCAGGGCTCAACCTTGGAATTGCCTTTGATACTGGCTATCTTGAGTATGGAAGAGGTATGTGGAACTCCGAGTGTAGAGGTGAAATTCGTAGATATTCGGAAGAACACCAGTGGCGAAGGCGACATACTGGTCCATTACTGACGCTGAGGCTCGAAAGCGTGGGGAGCAAACAGGATTAGATACCCCAGTA
+
GGGGGGGGGGGGGGGGGGGGGGGGGGGGGGGGGGGGGGGGGGGGGGGGGGGGGGGGGGGGGGGGGGGGGGGGGGGGGGGGGGGGGGGGGGGGGGGGGGGGGGGGGGFFGGFFGGGGGGGGGGGGGGGGGGGGGGGGGGGGGGGGGGGGFGGGGGGGGGGGGCFGGGGCGGDGGGGFGGFGGGGGGGGGGGGGGGGGGGCGGGDGGGGGGGEGGG:5>CFGFGD4;DG<=F?GGFFFD>FF
@M00200:205:000000000-AKKM3:1:1101:9717:7587 1:N:0:1
ATTGGGTATAAAGCGAGCGCAGGTGGTTTAATAAGTCTGATGTAAAAGGCAGTGGCTCAACCATTGTGTGCATTGGAAACTGTTAGACTTGAGTGCAGTAGAGGAGAGTGGAATTCCATGTGTAGCGGTGAAATGCGTAGATATATGGAGGAACACCGGTGGCGAAAGCGGCTCTCTGGACTGTAACTGACACTGAGGCTCGAAAGCGTGGGTAGCAAACAGGATTAGATACCCGTGTA
+
GGGGGGGGGGGGGGGGGGGGGGGGGGGGGGGGGGGGGGGGGGGDGGGGGGGGGFGGGGFGGGGGGFGGGGGFFGGGGGGGGGGGGEFGGGGGFFFGGGGGGGGFEGGGGGGFEEFGGGGGGGGFFGDCFGFGFGGG:FC@CFGGFFFFGC>CFGGGGG7FG>GCC@E7FEEGGGGGGG7@@FGGGGGGGGGGGGFE,DFGGGGCEGGGGGDCFCDGFFGFF*@F8:>8FA5@:CEGFFA
@M00200:205:000000000-AKKM3:1:1101:17234:7587 1:N:0:1
ACTGGGCATAAAGGGAGCGTAGGCGGATAGTTTAGTCAGAGGTGAAAGCCCAGGGCTCAACCTTGGAATTGCCTTTGATACTGGCTATCTTGAGTATGGAAGAGGTATGTGGAACTCCGAGTGTAGAGGTGAAATTCGTAGATATTCGGAAGAACACCAGTGGCGAAGGCGACATACTGGTCCATTACTGACGCTGAGGCTCGAAAGCGTGGGGAGCAAACAGGATTAGATACCCTTGTA
+
GGGGGGGGGGGGGGGGGGGGEGGGGGGGGGGGGFGGGGFFGGGGGGGGGGGGGGGGGGGGGGGGGGGFFGGGGGGGGGGGGGGGGGGGGGGGGFFGGGFGGGGFFGGGGGGFCFFGGGGGGFFGGEGGGGGFFEEGGGGGFFGGGGGGC:FCFFGGGGGGGGGGGDGGGG@EGGGDGGGFGGGGGGGGGF7F5ED>CF5CGGGGC*);CECGGGEGBGGGGGDF6FG<FFEFGGFGFFFG
@M00200:205:000000000-AKKM3:1:1101:3013:7616 1:N:0:1
ATTGGGTGTAAAGGGCGCGTAGGCGGCCGATTAAGTCGGGGGTGAAAGCCTGTGGCTCAACCACAGAATTGCCTTCGATACTGGTTGGCTTGAGACCGGAAGAGGACAGCGGAACTGCGAGTGTAGAGGTGAAATTCGTAGATATTCGCAAGAACACCAGTGGCGAAGGCGGCTGTCTGGTCCGGTTCTGACGCTGAGGCGCGAAAGCGTGGGGAGCAAACAGGATTAGATACCCCGGTA
+
GGGGGGGGGGGGGGGGGGGGGGGGGGGGGGGEFFGGGDGGGGGGGGGGGGGGGGGGGGGGGGGGGGGGGGDGGGGGGGGGGGGGEFEGGGGGGGGGGGG@CCGGGGGGGGGGGGGGGGGGGGGFGGGGGGGGGGGGGGGGGGGGGGGGGFFEGGGGGGGGGGGGGGGGGGGGGDGGGGGGGGFCGGGGGGFGGGGGDFFC=DEEGGGGGGGDDCFGEGGGGDFG6<FFF?9FGGGGD>EG
@M00200:205:000000000-AKKM3:1:1101:21805:7618 1:N:0:1
ACTGGGTTTAAAGCGCGCGCAGGCGGCTGGCCAAGTCCGATGTGAAAGCTTCCGGCTTAACTGGAAAACGGCATCGGATACTGGTCGGCTGGAAGGTGGGAGAGGGTAGCGGAATTCCCGGTGTAGTGGTGAAATGCGTAGATATCGGGAGGAACACCAGTGGCGAAAGCGGCTACCTGGCCCACTCTTGACGCTGAGGCGCGAAAGCTAGGGGAGCGAACGGGATTAGATACCCCAGTAAGA
+
FGFEGGGGGGGGAFFECF:FFGCCEGGGEFGFFEGGGGGEGCFGFGGFGGGFGE:+>=FGGGGGFCFFGEC@EGGGCCE@BFFFGGCGGGC=BEFFAFFGGGGGGDFB7FGD7CFGGGGGGG+FFGGFGGGGFFFGGGGGGDFCFFGEGCFGEGFGGGGGG:<**<EFE@FGGGGGGGFGGGFGCF8F+>9?E55>*28ECDGG5CGGGFFFCDBG):CEGGGDFDD26*-*+,395)9FD4A
@M00200:205:000000000-AKKM3:1:1101:13939:7621 1:N:0:1
ATTGGGTTTAAAGGGAGCGTAGGCGGGTTATCAAGTTGGAGGTGAAAGCCCAGGGCTCAACCTTGGAATTGCCTTCAAAACTGATAACCTAGAGGATAGAAGAGGTAAGTGGAACTCCGAGTGTAGAGGTGAAATTCGTAGATATTCGGAAGAACACCAGTGGCGAAGGCGACTTACTGGTCTATTACTGACGCTGAGGCTCGAAAGCGTGGGGAGCAAACAGGATTAGATACCCTTGTA
+
GGGGGGGGGGGGGGGGGGGGGGGGGGGGGGGGGGGGGGGGGGGGGGGGGGGGGGGGGGGGGGGGGFGGGGGGGGGGGGGFGGGGGFGGGGFGGGGDFGGGGGGGGGGEEGGGGFGGGGGGGGGGGGFGGGGGGGGGGFGGGGGGGGGG?CFGGGGGGGGGGGGGDGGGGGGEGGGFFF9FFFGGGGGGGDFGGGGGGFGGGGGGGECF*=8FE5>DEFFFGGGG6GGFFFFCCEFG:5BF
@M00200:205:000000000-AKKM3:1:1101:10763:7654 1:N:0:1
ACTGGGTTTAAAGGGCGCGTAGGTGGCCCGTTAAGTGGCTGGTGAAATCCCGGGGCTCAACTCCGGGGCTGCCGGTCAGACTGGCGAGCTAGAGCACGGTAGGGGCAGATGGAATTCCCGGTGTAGCGGTGGAATGCGTAGAGATCGGGAAGAACACCAGTGGCGAAGGCGACATACTGGTCCATTACTGACGCTGAGGCTCGAAAGCGTGGGGAGCAAACAGGATTAGATACCCCAGTA
+
GGGGGGGGGGGGGGGGGGGGGGGGGGGGGGGGGGGGGGGGGGGGGGGGGGGGGGGGGGGGGGGGGGGGGGGGGGGGGGGGGGGGGGGGGGGGGGGGGGGGGGGGGGGGGGGGGGGGGGGGGGGGGGGGGGGGGGGGGGGGGGGGGGGGEGGGGGGGGEGFGGGGGGGGGGGGGGGGGGGGGGGGGGGGGGGGGGGGGGGGGGEGGGGGGGGDDEB3>=GGGFGGFGG?FFBGCC6CF>FG
@M00200:205:000000000-AKKM3:1:1101:21995:7662 1:N:0:1
ACTGGGTTTAAAGCGAGCGCAGGTGGTTTAATAAGTCTGATGTAAAAGGCAGTGGCTCAACCATTGTGTGCATTGGAAACTGTTAGACTTGAGTGCAGTAGAGGAGAGTGGAATTCCATGTGTAGCGGTGAAATGCGTAGATATATGGAGGAACACCGGTGGCGAAAGCGGCTCTCTGGACTGTAACTGACACTGAGGCTCGAAAGCGTGGGTAGCAAACAGGATTAGATACCCCTGTAAGGTC
+
GGGGGGGGGGGGGGGGGGGDGGGGGGFFFGGGGGGGDGGGGGGGGGGCEGG7CFGGGFGGGGGGGGGGGFGGGGGGGGGGFGGFAGGGGGGGGGGGGGEAEFFFF:FGGGGGGGGFGFFGGFFGFGGGG7CEGGDCGGCC@@EEAGCFFCECFGCFGGDGEGF@@FGGFGGG8>C9D>F98E@F9;DC,*,,577EEFF5EG9:C?49EEG7<,6?6C88*;8/);D77;)@GCFGFFFGC))/
@M00200:205:000000000-AKKM3:1:1101:25933:7674 1:N:0:1
ATTGGGTTTAAAGGGTGCGTAGGCGGTGTAGCAAGTCGGGAGTGAAATACCCCAGCTTAACTGAGGAATTGCTTTCGATACTGCTGCGCTCGAGTGAGACAGAGGTAAGCGGAACTTAGGGTGGAGCGGTGAAATGCGTTGATATCCTAAGGAACACCGGTGGCGAAGGCGGCTTACTGGGTCTCTACTGACGCTGATGCACGAAAGCCAGGGTAGCAAACGGGATTAGATACCCCTGTA
+
GGGGGGGGGGGGGGGGGGGGGGGGGG@@FGGGGGGGGGGCFGGGGCGGGG@FFCEGG@EFGDGGGGGGGGGGGGGGGGGGGGGGGGGGGCGGGGGD,AFGDFFGGGCCFGGGGGGA?FEGGGEFEGFGGGGGGGGGGGGGGGGGAFGGCC@B@EFGGGGGG>EGGCGEGGGGGGGGGGGGG<CFGGGGGGGGCC5:89CCCFFGE=DFFGDCCG4C@FFEF<?<?CF76/:><:CC@FFC
@M00200:205:000000000-AKKM3:1:1101:10789:7676 1:N:0:1
ATTGGGTTTAAAGGGAGCGTAGGCGGATAGTTTAGTCAGAGGTGAAAGCCCAGGGCTCAACCTTGGAATTGCCTTTGATACTGGCTATCTTGAGTATGGAAGAGGTATGTGGAACTCCGAGTGTAGAGGTGAAATTCGTAGATATTCGGAAGAACACCAGTGGCGAAGGCGACATACTGGTCCATTACTGACGCTGAGGCTCGAAAGCGTGGGGAGCAAACAGGATTAGATACCCGCGTA
+
FFGFGFGGGGGGGFGGEGGGGGGGGGEGGGGGGGGGGGGGGGGGGFFCFGGGGFGGGGGGGGGGGDFFGGGGGGGGGGGGGGGGGGGGGGGGFGGGGGGGCGGGGGDFGFFGGGGGGGEEDGGFFFGGGGGCFCFGGGGGGGGGFFGGG7C7FCFGGGGGGGCECEGGGGGGGGGGGGFDFGGGGGCGGGGG5EGGCFFFGDGCG8CCEEEED*85>GF?FG6<?GF3AA<FGGG<ADD5
@M00200:205:000000000-AKKM3:1:1101:19563:7680 1:N:0:1
ACTGGGGTAAAGGGCTCGTAGGCGGTTTGTCGCGTCGGGAGTGAAAACGCCGTGCTTAACACGGCGCTTGCTTCCGATACGGGCAGACTAGAGGTATTCAGGGGAGAACGGAATTCCTGGTGTAGCGGTGAAATGCGCAGATATCAGGAGGAACACCGGTGGCGAAGGCGGTTCTCTGGGAATGACCTGACGCTGAGGAGCGAAAGTGTGGGGAGCGAACAGGATTAGATACCCCAGTA
+
GGGGGGGGGGGGGGGGGGGGGGGGGGGGGGGGGGGGGGGGGGGGGGGGGGGGGGGGGFFFFGGGGDGGGGGGGGGGEGGGGGGGGGGGGFFGGGGGGGGGGGGGEGGGGGGGGGGGGGGGGGGFFGGGGGGGGGGGGGGGGGGGGGFGGGDGGGGGGGGGGEFEGGGGGGGGGGFGGGFGEGGGGGGGGFGGDGGEFCGGGGEGEEGGGGGGGGDGDEGGGG5C:FC<?BBGGGGGFFF
@M00200:205:000000000-AKKM3:1:1101:13746:7690 1:N:0:1
ACTGGGCGTAAAGGGTGCGTAGGCGGCTATTTAAGTCAGCGGTGAAAGACTCCGGCTCAACCGGAGCAGTGCCATTGACACTGGATAGCTTGAGTGTTGGAGGGGTACATGGAATTGATGGTGTAGCGGTGAAATGCATAGATACCATCAGGAACACCGATAGCGAAGGCATTGTACTGGCCAACAACTGACGCTGAGGCACGAAAGCATGGGGAGCGAACAGGATTAGATACCCCAGTA
+
GGGGGGGGGGGGGGGGGGGGGGGGGGGGGGGGGGGGGGGGGGGGGGGGGGGGGGGGGGGGGGGGGGGGGGGGGGGGGGGGGGGGGGGGGGGGGGGGGGFGGGGGGGGGGGGFGGGGGGGGGGGGGFGGGGGGGFGGGGGFGGGGGGGGGGEDFFGGGGGEG@FGGGGGGGGGGGGGGGBFGGGGGGGGGFFEGGGGEGCGDGGCGGGGGGGDFGBGFDG5<DCFBGGB?FFGEEFGFFFF
@M00200:205:000000000-AKKM3:1:1101:18700:7712 1:N:0:1
ATTGGGTGTAAAGGGAGCGTAGGCGGATAGTTTAGTCAGAGGTGAAAGCCCAGGGCTCAACCTTGGAATTGCCTTTGATACTGGCTATCTTGAGTATGGAAGAGGTATGTGGAACTCCGAGTGTAGAGGTGAAATTCGTAGATATTCGGAAGAACACCAGTGGCGAAGGCGACATACTGGTCCATTACTGACGCTGAGGCTCGAAAGCGTGGGGAGCAAACAGGATTAGATACCCTCGTA
+
GGGGGGGGGGGGGGGGGGGGGGGGGGFGGGGGGGGGGGGGGGGGGGGGGGGGGGGGGGGGGGGGGGFGGGGGGGGGGGGGGGGGGGGGGGGGGGGGGGGGGGGGGGGGGGGGGGGGGGGEGGGGGGGGGGGGGGGFGFGGGGGGGGGGFGGGGGGGGGGGGGGGGGGGGGGGGGGGGGGGGGGGGGGGGGGGGGGGGFGGGGGGGD)CEGGGGGFDFGGGGGGGFGGFFFFGGGGGFFFE
@M00200:205:000000000-AKKM3:1:1101:7845:7733 1:N:0:1
ACTGGGTTTAAAGGGAGCGTAGGCGGATAGTTTAGTCAGAGGTGAAAGCCCAGGGCTCAACCTTGGAATTGCCTTTGATACTGGCTATCTTGAGTATGGAAGAGGTATGTGGAACTCCGAGTGTAGAGGTGAAATTCGTAGATATTCGGAAGAACACCAGTGGCGAAGGCGACATACTGGTCCATTACTGACGCTGAGGCTCGAAAGCGTGGGGAGCAAACAGGATTAGATACCCTAGTA
+
GFFGGGCFGGFCF@C6FFGEGGGGGCCFGGGGGGGGGGGFCFF<FCFGGGGGGGGGGGGGGGGGGGFCFGGGGFGGGGGFGGGGGGFFGGGFFGFFAFG9FDFFGGGGGGGGGGGFGGGEGGGGGGGFGGGFFGFGGFEFGGGFGGGG8CCCFFGGGGGGFGGGGCCEDGG@EC8EGGG>EGG9EE9AF>AGGGGGGGFGFGGGF8)*=CECEGF3>C9FGG9427F@FFE>CCGCA)2=
@M00200:205:000000000-AKKM3:1:1101:23199:7736 1:N:0:1
ATTGGGTGTAAAGGGCTCGTAGGCGGCCAACTAAGTCAGACGTGAAATCCCTCGGCTTAACCGGGGAACTGCGTCTGATACTGGATGGCTTGAGATTGGGAGAGGGATGCGGAATTCCAGGTGTAGCGGTGAAATGCGTAGATATCTGGAGGAACACCGGTGGCGAAGGCGGCATCCTGGACCAACACTGACGCTGAGGAGCGAAAGCCAGGGGAGCAAACGGGCTTAGATACCCTGGTA
+
GGGGGGGGGGGGGGGGGGGGGGGGGGGGGGGGGGGGGGGGGGGGGGGGGGGGGGGGGGGGGGGGGGGGGGGGGGGGGGGGGGGGGGGGGFGGGGGGFGGGGGGGGGGGGGGGGGFGGGGGGGGGGGGGGGGGGGGGGGGGGDFGGGGGGGGGGGGFGGGGGEGGGGGGGGGGGGGGEGGFGGGGGGGGGGGGDGGGGGGGGGGGGDGGGGGCEE5C>CGC4DC3()>>F?2:EFGCFFFG
@M00200:205:000000000-AKKM3:1:1101:12135:7762 1:N:0:1
ATTGGGTTTAAAGGGAGCGTAGGCGGATAGTTTAGTCAGAGGTGAAAGCCCAGGGCTCAACCTTGGAATTGCCTTTGATACTGGCTATCTTGAGTATGGAAGAGGTATGTGGAACTCCGAGTGTAGAGGTGAAATTCGTAGATATTCGGAAGAACACCAGTGGCGAAGGCGACATACTGGTCCATTACTGACGCTGAGGCTCGAAAGCGTGGGGAGCAAACAGGATTAGATACCCGAGTA
+
GGGGGGGGGGGGGGGGGGGGGGGGGGGGGGGGGGGGGGGGGGGGGGGGGGGGGGGGGGGGGGGGGGGDFGGGGGGGGFGGGGGGGGGGGGGGGFGGGGGGGGGGGGGGGGGGGGGGGGGGGGGGGGGGGGGGFFGGGGGGGGGGGGGCEFDCGFGGGGGFGGGGGGGGGGDGGGECGGACFGGGGGGGGG7DCECE5DCCFGGCFEGGGGDGDEFDEGEGGFF<(;FFFFFGGGDG>BAG
@M00200:205:000000000-AKKM3:1:1101:6364:7765 1:N:0:1
ACTGGGTGTAAAGAGCTCGTAGGCGGTTTGTCGCGTCTGCCGTGAAAGTCCGGGGCTCAACTCCGGATCTGCGGTGGGTACGGGCAGACTAGAGTGATGTAGGGGAGACTGGAATTCCTGGTGTAGCGGTGAAATGCGCAGATATCAGGAGGAACACCGATGGCGAAGGCAGGTCTCTGGGCATTAACTGACGCTGAGGAGCGAAAGCATGGGGAGCGAACAGGATTAGATACCCTCGTA
+
GGGGGGGGGGGGGGGGGGGGGGGGGGGGGGGGGGGGGGGGGGGGGGGGGGGGGGGGGGGGGGGGGGGGGGGGGGGGGGGGGGGGGGGGGGGGFGFGGGGGGGGGGGGGGGGGGGGGGGGGGGGGGGGGGGGGGGGGGGGGGGGGGGGGGGGGGGGGGGGGGGGGGGGGGGGGGGGGGGGGGGGGGGGGGGGGGGGGGGGGGGGG>EGGGGGGGGBDBGGGGGG4(9CFFFFGGFGD@>FG
@M00200:205:000000000-AKKM3:1:1101:27136:7777 1:N:0:1
ATTGGGTTTAAAGGGAGCGTAGGCGGATAGTTTAGTCAGAGGTGAAAGCCCAGGGCTCAACCTTGGAATTGCCTTTGATACTGGCTATCTTGAGTATGGAAGAGGTATGTGGAACTCCGAGTGTAGAGGTGAAATTCGTAGATATTCGGAAGAACACCAGTGGCGAAGGCGACATACTGGTCCATTACTGACGCTGAGGCTCGAAAGCGTGGGGAGCAAACAGGATTAGATACCCCGGTA
+
GGGGGGGGGGGGGGGGGGGGGGGGGGGGGGGGGGGGGGGGGGGGGGGGGGGGGGGGGGGGGGGGFGGGGGGGGGGGGGGGGGGGGGGGGGGGCEGGGGGGGGGGGGGGGGGGGGGGGGGGFGGGGGGGGGGGGGGGGGGGGGGFFGGGGGGG8FGGGGGFGG?EGGDCCFDCGEGGGGFFGADGFFGGGGGCEE>EDCFGGGGCFC<FEC@GE5AG3CDEG4?F@GF36CCFGG+C>3<E
@M00200:205:000000000-AKKM3:1:1101:23639:7779 1:N:0:1
ACTGGGTGTAAAGCGCGCGTAGGCGGACGCTTAAGTGGGGCCTGAAAGCCCCCGGCTCAACCGGGGAGGGCGGTCCTATACTGGGCGTCTTGAGGGCGATAGAGGTCGGTGGAATTCCTGGTGTAGCGGTGAAATGCGTAGAGATCAGGAGGAACACCCGTGGCGAAGGCGGCCGACTGGGTCGGCCCTGACGCTGAGGCGCGAAAGCGTGGGGAGCGAACGGGATTAGATACCCCAGTA
+
GGGGGGGGGGGGGGGGGGGGGGGGGGGGGGGGGGGGGGGGGGGGGGGGGGGGGGGGGGGGGGGGGGGGGGGGGGGGGGGGGGGGGGGGGGGGGGGGGGGGGGGGGGGGGGGGGGGGGGGGGGGGFFGGGGGGGGGGGGGGGGGGGGGGGGGGGGGGGGGGGDGGGGGGGGGGGDGGGGGGGGGGGGGGGGGGGGGGGGGGGGGDGGGGGCGGGGBGEGGGGGEG?G48?7>CG@CG@36:
@M00200:205:000000000-AKKM3:1:1101:20387:7792 1:N:0:1
ATTGGGTTTAAAGGGAGCGTAGGCGGACATTTAAGTCAGGGGTGAAATCCCGGGGCTCAACCTCGGAATTGCCTTTGATACTGGGTGTCTTGAGTATGAGAGAGGTGTGTGGAACTCCGAGTGTAGAGGTGAAATTCGTAGATATTCGGAAGAACACCAGTGGCGAAGGCGACACACTGGCTCATTACTGACGCTGAGGCTCGAAAGCGTGGGGAGCAAACAGGATTAGATACCCCAGTA
+
GGGGGGGGGGGGGGGGGGGGGGGGGGGGGGGGGGGGGGGFFGGGGGGGGGGGGGGGGGGGGGGGGGGGGGGGGGGGGGFGGGGGGGGGGGGGGGGGGGGGGGGGGDGGGGGGGGGGGGCCFFGGGGGGGGGFGGGGGGGGGGGGGGFFGGGGGFGGGGGDGGGGGGGGDGGGGGGGGCFFGGGEGGGGGGGGDGGGCFGFGGEGGDGGE7EGGDFGFGGF<DG4:GFFFFFGGGFGF:FF
@M00200:205:000000000-AKKM3:1:1101:10936:7848 1:N:0:1
ACTGGGTTTAAAGGGCTCGTAGGCGGTTTGTCGCGTCGGGAGTGAAAACCAGGTGCTTAACACCTGGCTTGCTTCCGATACGGGCAGACTAGAGGTATTCAGGGGAGAACGGAATTCCTGGTGTAGCGGTGAAATGCGCAGATATCAGGAGGAACACCGGTGGCGAAGGCGGTTCTCTGGGAATATCCTGACGCTGAGGAGCGAAAGTGTGGGGAGCGAACAGGATTAGATACCCTTGTA
+
GGGGGGGGGGGGGGGGGGGGGGGGGGGGGGGGGGGGGGGGGGGGGGGGGGGGGGGGGGGGGGGGGGGGGGGGGGGGGGGGGGGGGGGGGGGGGFGGGGGGGGGFGGGGGGGGGGGGGGGGGGGGGGGGGGGGGGGGGDGGEGGGGGGGGGE7FGGGGGGGEEGGDGGGGFGG>EGGGGGGGGGGGGGGGGGGGGGGGGGGDFGDEGGGGGGGGEDGBEEGGG?C?G>2*9AGG8AF?)@F
@M00200:205:000000000-AKKM3:1:1101:7390:7863 1:N:0:1
ATTGGGTGTAAAGGGCGCGTAGGCGGTTATGTAAGTCCGGCGTGAAATCCCAGGGCTCAACTCTGGAACTGCGTCGGATACTGCATTGACTTGAGGATGGTAGAGGCTCGTGGAACTAGCGGTGTAGCGGTGAAATGCGCAGATATCGCTAGGAACGCCGGTGGCGAAGGCGACGGGCTGGGCCACTCCTGACGCTGAGGCGCGAAAGCCAGGGGAGCGAACCGGATTAGATACCCCGGTA
+
GGGGGGGGGGGGGGGGGGGGGGGGGGGGGGGGGGGGGGGGGGGGGGGGGGGGGGGGGGGGGGGGGGGGGGGGGGGGGGGGGGGGGGGGGGGGGGGGGGGGGGGGGGGGGGGGGGGGGGGGGGGGGGGGGGGGGGFGGGGGGDGGGGGGGGGGGGGGGCFE@FGGGG7FDGGGGGGGGGGGGGGGGGDEGFGGEEGE=EGGGGGGGGCGGGGGGD>D>5C85D5C>DC0?@FGEFEGFFEE:
@M00200:205:000000000-AKKM3:1:1101:25357:7886 1:N:0:1
ATTGGGTTTAAAGGGCTCGTAGGCGGTTTGTCGCGTCGGGAGTGAAAACCAGGTGCTTAACACCTGGCTTGCTTTCGATACGGGCAGACTAGAGGTATGCAGGGGAGAACGGAATTCCTGGTGTAGCGGTGAAATGCGCAGATATCAGGAGGAACACCGGTGGCGAAGGCGGTTCTCTGGGCATTACCTGACGCTGAGGAGCGAAAGTGTGGGGAGCGAACAGGATTAGATACCCTTGTA
+
GGGGGGGGGGGGGGGGGGGGGGGGGGGGGGGGGGGGGGGGGGGGGGGGGGGGGGGGGGGGGFFCGGGGGGGGGGGGGGGGGGDGGGGGGGGGGGGGGGFGGGGGGGGGGGGGCGFGGGGGGGFGGGGGDGGGGGGGGGGGGG9DFGGGFFGGGGFG@FGGEGGGGGEGGGGGGGGGGGFGDGGFDGGGGGGGGGGGEGFGGGGGDGGGGGGGCEBGFGGGGGGGB4D<@?AF9<AFFF4<
@M00200:205:000000000-AKKM3:1:1101:8776:7892 1:N:0:1
ATTGGGCATAAAGGGCGCGTAGGCGGCCGATTAAGTCGGGGGTGAAAGCCTGTGGCTCAACCACAGAATTGCCTTCGATACTGGTTGGCTTGAGACCGGAAGAGGACAGCGGAACTGCGAGTGTAGAGGTGAAATTCGTAGATATTCGCAAGAACACCAGTGGCGAAGGCGGCTGTCTGGTCCGGTTCTGACGCTGAGGCGCGAAAGCGTGGGGAGCAAACAGGATTAGATACCCTAGTA
+
GGGGGGGGGGGGGGGGGGGGGGGGGGGGGGGGGGGGGGGGGGGGGGGGGGGGGFFGGGGGGGGGGGGEFG@FEFFFG<F@CAFGGGGGGFB@FGEFFGGGGGGGGFGG<FGCGCEFFCEFCFFFGGFF:FFGGGGFDCFFF@FFGFFFGGECG,,<FBFFFG?BEGGGC@FECC>F9?F?FGGGGGC*<CFCCECC=8C=CGGGEECFGGGEGG>D>E6<F4C7?D72?69>EFC45./<
@M00200:205:000000000-AKKM3:1:1101:4182:7902 1:N:0:1
ATTGGGTGTAAAGGGCGCGTAGGCGGCCGATTAAGTCGGGGGTGAAAGCCTGTGGCTCAACCACAGAATTGCCTTCGATACTGGTTGGCTTGAGACCGGAAGAGGACAGCGGAACTGCGAGTGTAGAGGTGAAATTCGTAGATATTCGCAAGAACACCAGTGGCGAAGGCGGCTGTCTGGTCCGGTTCTGACGCTGAGGCGCGAAAGCGTGGGGAGCAAACAGGATTAGATACCCGAGTC
+
FGGGGGGGGGGGGGGCGGGGGGGGGGGE6:FGGFGGGEECFGGGGGG9<<9CFGGGGDGGGGCDDFFFAFGGGFG@FGGGGGGFGGDGGGGGGGFDGGD7FFGGGF+BFDEGGE+FFG>CGGGGFGGGGGGGGGGGGGGGGGGFGF;:EGGGGGGGGGGGGGGGEDEGGGGGEGCFGGGGGGGE*:8CFFGGGGGGG5EGEGGGGGDGGGGGGGFG35CCGGGGFGG2?F>GGFGGE35*
@M00200:205:000000000-AKKM3:1:1101:21623:7905 1:N:0:1
ATTGGGCTTAAAGGGAGCGTAGGCGGATAGTTTAGTCAGAGGTGAAAGCCCAGGGCTCAACCTTGGAATTGCCTTTGATACTGGCTATCTTGAGTATGGAAGAGGTATGTGGAACTCCGAGTGTAGAGGTGAAATTCGTAGATATTCGGAAGAACACCAGTGGCGAAGGCGACATACTGGTCCATTACTGACGCTGAGGCTCGAAAGCGTGGGGAGCAAACAGGATTAGATACCCGAGTA
+
GGGGGGGGGGGGGGGGGGGGGGGGGGGGGGGGGGGGGGGGGGGGGGGGGGGGGGGGGGGGGGGGGGGGGGGGGGGGGGGGGGGGGGGGGGGGGGGFGGGGGGGFGGGGGGGGGGGGGGGEGGGGGGFG?FGGFGGGGGGGGGGGGGGG8CE:FGGFGGGCFG8ECGGGGGGGGGGGGGGGGGGGGGGGGGDGGGGGC8EGGGGGG5DG=CDCED55BGG?<DGC(;FFAAC7BFEDA3>F
@M00200:205:000000000-AKKM3:1:1101:16447:7907 1:N:0:1
ATTGGGTGTAAAGGGAGCGTAGGCGGATAGTTTAGTCAGAGGTGAAAGCCCAGGGCTCAACCTTGGAATTGCCTTTGATACTGGCTATCTTGAGTATGGAAGAGGTATGTGGAACTCCGAGTGTAGAGGTGAAATTCGTAGATATTCGGAAGAACACCAGTGGCGAAGGCGACATACTGGTCCATTACTGACGCTGAGGCTCGAAAGCGTGGGGAGCAAACAGGATTAGATACCCGCGTA
+
GDGGGGGGGGGGGGGGEGGGGGGGGGGGGGGGGDFGGGGGGGGGGGGGGGGGGGGGGGGGGGGGGGGDFGGGGGGGGGGGGGGGGGGGGGGGGGFFGGGCGGFGGEGGGFGGGGGGGGDCEGGGGG9FGGGGGGGGGGGGGGGGGGGGGGGCFGGGGGGFGGGGGGGGGGGGGGG,EFGGGGGFGCFFGGFGGGGGGGFGGGGGGDGGGGGGGGDDDGGGGG@G@GGF=FFFGGGGDBFG
@M00200:205:000000000-AKKM3:1:1101:4625:7907 1:N:0:1
ACTGGGTTTAAAGGGAGCGTAGGCGGATAGTTTAGTCAGAGGTGAAAGCCCAGGGCTCAACCTTGGAATTGCCTTTGATACTGGCTATCTTGAGTATGGAAGAGGTATGTGGAACTCCGAGTGTAGAGGTGAAATTCGTAGATATTCGGAAGAACACCAGTGGCGAAGGCGACATACTGGTCCATTACTGACGCTGAGGCTCGAAAGCGTGGGGAGCAAACAGGATTAGATACCCGTGTA
+
GGGGGGGGGGGGGGGGGGGGGGGGGGGGGGGGGGGGGGGGGGGGGGGGGGGGGGGGGGGGGGGGGGGGGGGGGGGGGGGGGGGGGGGGGGGGGGFGGGFFGFGGGGGGGGGFFGGGGGGDDGGGGGGGGGGGGGGGFGGGGGGGGGGFFFCEGGGGGGGGGCGGGGGGGGGGGGGGGGGFGGGGGGGGGGGGGGGCGGGGGGGGFGGGGGGG78;C3:FFGCGG0CFFAC3C9?EGBDF=
@M00200:205:000000000-AKKM3:1:1101:23627:7918 1:N:0:1
ACTGGGCTTAAAGGGAGCGTAGGCGGATAGTTTAGTCAGAGGTGAAAGCCCAGGGCTCAACCTTGGAATTGCCTTTGATACTGGCTATCTTGAGTATGGAAGAGGTATGTGGAACTCCGAGTGTAGAGGTGAAATTCGTAGATATTCGGAAGAACACCAGTGGCGAAGGCGACATACTGGTCCATTACTGACGCTGAGGCTCGAAAGCGTGGGGAGCAAACAGGATTAGATACCCTGGTA
+
GGGGGGGGGGGGGGGGGGGGGGGGGGGGGGGGGGGGGGGGGGGGGGGGGGGGGGGGGGGGGGGGGGGGGGGGGGGGGGGGGGGGGGGGGGGGGGGGGGGGGGGGGGGGGGGGGGGGGGGGGGGGGGGGGGGGGGGGGGGGGGGGGGGGGGGGGGGGGGGGGGGGGGGGGGGGGGGGGGGGGGGGGGGGFGGGGGGG8FFGGGGGGGGGGGGGGGFGFGGGGDGFFGGEFFFGGGGGFFFG
@M00200:205:000000000-AKKM3:1:1101:3125:7932 1:N:0:1
ATTGGGTTTAAAGCGAGCGCAGACGGTTGATTAAGTCTGATGTGAAAGCCCGGAGCTCAACTCCGGAATGGCATTGGAAACTGGTTAACTTGAGTGCAGTAGAGGTAAGTGGAACTCCATGTGTAGCGGTGGAATGCGTAGATATATGGAAGAACACCAGTGGCGAAGGCGGCTTACTGGACTGTAACTGACGTTGAGGCTCGAAAGTGTGGGTAGCAAACAGGATTAGATACCCGTGTA
+
FGGGGGGGGGGGGGGFGGGGGGGGGGGGGGFGGGFGGGGGGGGGGGGGGGGGGEGGGGGGGGGGGGGGGGGGFGGGGGGGGGFGFFGGGGGGGGGGGGGGGGGGGGGGGGGGGGGFFGGGGGFGGGGGGGGDGGGGGG@EEFGGGGGGC9FDFGGFFEGGGGF7>FGGE8FE5EEGEGGGGGFGGGGFGGGCCGGGGGGGG;ECCGCCGGFFC8AGAEF6DFFFFCC<FFFG>:CDFDFG
@M00200:205:000000000-AKKM3:1:1101:22684:7945 1:N:0:1
ATTGGGCATAAAGGGAGCGTAGGCGGATAGTTTAGTCAGAGGTGAAAGCCCAGGGCTCAACCTTGGAATTGCCTTTGATACTGGCTATCTTGAGTATGGAAGAGGTATGTGGAACTCCGAGTGTAGAGGTGAAATTCGTAGATATTCGGAAGAACACCAGTGGCGAAGGCGACATACTGGTCCATTACTGACGCTGAGGCTCGAAAGCGTGGGGAGCAAACAGGATTAGATACCCCTGTA
+
GGGGGGGGGGGGGGGGGGGGGGGGGGGGGGGGGGGGGGGGGGGGGGGGGGGGGGGGGGGGGGGGGGGGGGGGGGGGGGGGGGGGGGGGGGGGGGGGGGGGGGGGGGGGGGFGGGGGGGGGEGGGGGGFFGGFGGGGGGGGGGGGGGGGGGG7FGGGGGGFGFFGGGGGGGGGGGGGGGGGGGGGGGGGGGGGGGGGGFGGGGGGGGGGGGCGGE>3=FEGGGFG?GGFFFEGGGGGFFFG
@M00200:205:000000000-AKKM3:1:1101:9459:7946 1:N:0:1
ATTGGGCATAAAGGGCGCGTAGGCGGCCTGCTAAGTCGAACGTGAAATCCCTGGGCTCAACCCAGGAACTGCGTCCGATACTGGTTGGCTTGAATCCGGGAGAGGGATGTGGAATTCCAGGTGTAGCGGTGAAATGCGTAGATATCTGGAGGAACACCGGTGGCGAAGGCGACATCCTGGACCGGCATTGACGCTGAGGCGCGAAAGCCAGGGGAGCAAACGGGATTAGATACCCCAGTA
+
GGGGGGGGGGGGGGGGGGGGGGGGGGGGGGGGGGGGGGGGGGGGGGGGGGGGGGGGGGGGGGGGGGFGGGGGGGGGGEGGGGGGGGGGGGGEGGGGGGGGGGGGGGGGGGGGGGGGGGGGGGGGGGGGGGGGGGGGGGGGGGGGGGGGFGGGGGGGGGGGGGGGGDGGGGGGGGGGGGGGGGGGGGGGGGGGGGGGGGFGGDGGGGDGGGGGGGDGEGGGGGGGFGGFFFFGGGGGFFFG
@M00200:205:000000000-AKKM3:1:1101:8487:7949 1:N:0:1
ATTGGGTTTAAAGGGTGCGTAGGCGGCCAGGTAAGTTTGATGTGAAATCCCACGGCTTAACCGTGGAATGGCATCTTATACTGCCCGGCTAGAGTCTGGGAGAGGGAAGTGGAATTCCCGGTGTAGCGGTGAAATGCGTAGATATCGGGAGGAACACCAGTGGCGAAGGCGGCTTCCTGGACCAGTACTGACGCTGAGGCGCGAAAGCTAGGGGAGCAAACAGGATTAGATACCCCCGTAAGA
+
GGGGGGEDGGFDFFFFFGGGGGGGGGGGGGGGGGGGFGGEEEGGGGGGGGGGGGGGGCFGGGGGG>EGGGGGFGGGGGGGGGGGGGGGGGGGGGFGGGGGF:CFGGGGGFCF9EFGGGEGGGGGGEGGGGGCDFGGGFGGGGGGGGGCC@+:FGGFGGGGGGGDGEEE7DG>EGGGGGF?FCEFCFGGGF?FEEDE5FEGGGC>8=<5:<EGGD3C@C@C478F:F>2*=<*0<A*0.)/52)
@M00200:205:000000000-AKKM3:1:1101:5517:7960 1:N:0:1
ATTGGGCTTAAAGCGAGCGCAGGTGGTTTAATAAGTCTGATGTAAAAGGCAGTGGCTCAACCATTGTGTGCATTGGAAACTGTTAGACTTGAGTGCAGTAGAGGAGAGTGGAATTCCATGTGTAGCGGTGAAATGCGTAGATATATGGAGGAACACCGGTGGCGAAAGCGGCTCTCTGGACTGTAACTGACACTGAGGCTCGAAAGCGTGGGTAGCAAACAGGATTAGATACCCTTGTA
+
GGGGGGGGGGGGGGGGGGGGGGGGGGGGGGGGGGGGGGGGGGGFFGGGGGGGGGGGGGGGGGGGGGGGGGGGGGGGGGGGGGGGGGGGGGGGGGGGGGGGGGGGFGFGGDFGGGGGGGGGGGGGGGGGGGGGGGGGDFGGGGGGGGGDGGGGGGGGGGGEGGGGGGEGGGGGGGGGGGGGGGGFGGGGGGGGFGGGCF57CCGCEGGGGGGGGGFGFGFFGF5F87C@FF?+<8?CFFF
@M00200:205:000000000-AKKM3:1:1101:15450:7966 1:N:0:1
ACTGGGTTTAAAGGGCTCGTAGGCGGTTTGTTGCGTCGGGAGTGAAAACTCGGAGCTTAACTCCGAGCTTGCTTCCGATACGGGCAGACTAGAGGTAGGCAGGGGAGAGCGGAACTCCTGGTGTAGCGGTGGAATGCGCAGATATCAGGAAGAACACCGGTGGCGAAGGCGGCTCTCTGGGCCTATTCTGACGCTGAGGAGCGAAAGCGTGGGTAGCGAACAGGATTAGATACCCTAGTA
+
GGGGGGGGGGGGGGGGGGGEGGGGGGGGGGGGGGGGGGGGGGGGGGGGGGGCFEGGGGGGGGGGGGGGGGGGGGGGGGGGGGGGGGGGGGFFGGGGGGGGGGGGGGGGCGGGGGGGGGGGGGGGGGGGGGGGDGGGGGG7CFGGGGGGGDF>FGGFGGGCGGGGGGGGEGCEGGGGGGGFGGGGGGGGGGGGGGGGGDFFGGGE5?DGGGGGDGFD@EGEDG65:CFB*/<CFGGG:5FF
@M00200:205:000000000-AKKM3:1:1101:26010:7980 1:N:0:1
ATTGGGTTTAAAGGGCTCGTAGGCGGTTTGTCGCGTCGGGAGTGAAAACCAGGTGCTTAACACCTGGCTTGCTTCCGATACGGGCAGACTAGAGGTATTCAGGGGAGAACGGAATTCCTGGTGTAGCGGTGAAATGCGCAGATATCAGGAGGAACACCGGTGGCGAAGGCGGTTCTCTGGGAATATCCTGACGCTGAGGAGCGAAAGCGTGGGGAGCGAACAGGATTAGATACCCTAGTA
+
GGGGGGGGGGGGGGG7EGGCGGGGGGEE@CFGGDGGGGGGGGGGGGGGGGGCGGFGGEGGGGFGGGGGGGGGGE<FFGGGGF:=@FGEGGGGGGGGGGGFGGFGGGEGGGGGGGGGG<FGGGGGGGGGGGGGGGGGGGCEGGGGGGG=CCGGGGGGGGGGGEGGGGGGCGGG*CBBFGGGGG6E+?9EGGGGGGGGGGGF55CEGDG*2:1?EEEDDGGGGGGGBGGFF?<C9CDG?FFC
@M00200:205:000000000-AKKM3:1:1101:23725:8009 1:N:0:1
ACTGGGTTTAAAGGGCGCGTAGGCGATTCTATAAGTCTCGTGTGAAAGCCCAGAGCTTAACTCTGGAAGTGCACGAGATACTGTAGGATTTGAGTTCCGGAGAGGAAGATGGAATTCCCGGTGTAGCGGTGAAATGCGTAGATATCGGGAGGAACACCAGTGGCGAAGGCGATCTTCTGGACGGATACTGACGTTGAGGCGCGAAAGCTAGGGGAGCAAACGGGATTAGATACCCGAGTA
+
GGGGGGGGGGGGGGGGGGGGGGGGGGGGGGGGGGGGGGGGGGGGGGGGGGGGGGGGGGGGGGGGGGGGGGGGGGGGGGGGGGGGGGGGGGGGGGGGGGGGGGGGGGGGGGGGGGGGGGGGGGGGGGGGGGGGGGGGGGGGGGGGGGGGGDEGGGGGGGGGGGGGGGGGGGDCEGGGGGGG?FGGGGDGGGGGGGGGGFFCGGGGGCDGFGGGG5@GFGGGGDEG?GG?FFFGGFFD3>FG
@M00200:205:000000000-AKKM3:1:1101:7934:8013 1:N:0:1
ATTGGGTTTAAAGTGTGCGCAGGCGGCCGAGCAAGTCGAGTGTGAAATCCCCGGGCTTAACTTGGGAATTGCGCTCGAAACTACTTGGCTGGAGTGTGGCAGAGGGGGGTGGAATTCCACGTGTAGCGGTGAAATGCGTAGAGATGTGGAGGAACACCAATGGCGAAGGCAGCCCCCTGGGCCAACACTGACGCTCATGCACGAAAGCGTGGGGAGCAAACAGGATTAGATACCCCCGTA
+
GGGGGGGGGGGGGGGGGGGGGGGGGGGGGGGGGGGGGGGGGGGGGGGGGGGGGGGGGGGGGGGGGGGGGGEGGGGGGGGGGGGGGGGGGGGGGGGGGGGGGGGGGGGGGGGGGGGGGGGGGGGGGGGGGGGGGGGGGGGEGGGGGGGGGGGGGGGGGGGGGGGGGGGGGGGGGGGGDCGGGGGDGGGGGGGGGGGD=FGGGGGGGGGGGGGGGGFDB5CGGGGGBGF?FFFG?FFGFF:7
@M00200:205:000000000-AKKM3:1:1101:10842:8022 1:N:0:1
ACTGGGCTTAAAGGGCTCGTAGGCGGTTTGTCGCGTCGGGAGTGAAAACGCCGTGCTTAACACGGCGCTTGCTTCCGATACGGGCAGACTAGAGGTATTCAGGGGAGAACGGAATTCCTGGTGTAGCGGTGAAATGCGCAGATATCAGGAGGAACACCGGTGGCGAAGGCGGTTCTCTGGGAATGACCTGACGCTGAGGAGCGAAAGTGTGGGGAGCGAACAGGATTAGATACCCGAGTA
+
GGGGGGGGGGGGGGGGGGGGGGGGGGGGGGGGGGGGGGGGGGGGGGGGGGGGGGGGGGGGGGGGGGGGGGGGGGGGGFGGGGGGGGGGGGGGGGGGGGGGGGGGDGGGGGGGGGGGGGGGGGGGGGGGGGGGGGGGGGGEGGGGGGGGGGGGGGGGGGGGGGGGDEGGGGGGGGGFGGFFGGGGGGGGGGGGGGGGGFGFGFGGGDCFGGGCCEEGFGEGGGGG6FGF?FDGGF@7BFFG
@M00200:205:000000000-AKKM3:1:1101:13455:8035 1:N:0:1
ACTGGGTTTAAAGGGCTCGTAGGCGGTTTGTCGCGTCGGGAGTGAAAACCAGGTGCTTAACACCTGGCTTGCTTCCGATACGGGCAGACTAGAGGTATTCAGGGGAGAACGGAATTCCTGGTGGAGCTGTGAAATGCGCAGATAACAGGAGGAACACCGGTGTCGAAGGCGGTTCTCTGGGAATAACCTGACGCTGACGAGCGAAAGGGTGGGGAGCGACAGGGATTAAATACCCCCGTA
+
G<EECGC@CFDFF9FGGFGFFD7ECC+@C,CF6C6@@7FEC@@<66CFDB8<,EF,6CEEFDG:E,<FFC:FFGGF@,84@FCFFEED==9,5E8F,F@?,BB8+8::8,4+8BCFFG,83BD+6<B,B,=BFGC<AC:E<F@<,373,8C::3D,@>><>7*?E7DC*:41:*:<FE,,BF@2C+?C+*0>=5>E=*=5*9*:*1/**288CC:C.*1*1)/*(008*1.*A8+15>7*
@M00200:205:000000000-AKKM3:1:1101:26637:8051 1:N:0:1
ACTGGGTATAAAGGGAGCGTAGGCGGATAGTTTAGTCAGAGGTGAAAGCCCAGGGCTCAACCTTGGAATTGCCTTTGATACTGGCTATCTTGAGTATGGAAGAGGTATGTGGAACTCCGAGTGTAGAGGTGAAATTCGTAGATATTCGGAAGAACACCAGTGGCGAAGGCGACATACTGGTCCATTACTGACGCTGAGGCTCGAAAGCGTGGGGAGCAAACAGGATTAGATACCCCGGTA
+
GGGGGGGGGGGGGGGGGGGGGGGGGGGGGGGGGGGGGGGGGGGGGGGGGGGGGGGGGGGGGGGGGGGGGGGGGGGGGGGGGGGGGGGGGGGGGGGGGGGGGGGGGGGGGGGGGGGGGGGGGGGGDGGFFGGGGGFGGGGGGGGGGGGGGGDGGGGGGGGGGGGGGGGEGGGGGGGDGGGFGFGGGGGGGGGGGG>C:ECGGGGGFGGGGGEEDEDGFF6EGGC5(8D<FF?GGGDG:>EE
@M00200:205:000000000-AKKM3:1:1101:6961:8053 1:N:0:1
ACTGGGCTTAAAGGGCGCGTAGGTGGTTCGATAAGTGTGTGGTGAAAGCCCGGGGCTCAACCCCGGGTCTGCCGTGCAAACTGTCGGACTTGAGGACTGTAGAGGCAGGTGGAATTCCGGGTGTAGCGGTGGAATGCGTAGAGATCCGGAAGAAGACCGGTGGCGAAGGCGACCTGCTGGGCAGTTACTGACACTGAGGCGCGAAAGCGTGGGGAGCGAACCGGATTAGATACCCCTGTA
+
GGGGGGGGGGGGGGGGGGGGGGGGGGGGGGGGGGGGGFGGGGGGGGGGGGGGGGGGGGGGGGGGGGGGGGGGGGGGGGGGGGGGGGGGGGGGGGGGGGGGGGGGGGGGGGGGGGGGGGGGGGGGGGGGGGGGGGGGGGGGGGGGGGGGGGGGGGGGGGGGGGGGGGGGGFGGGGGGGGGGGGGGGFGGGGGGGFGGGGFCGGGGECGGGGGGGGFGFGGECDEG0DCBF*):@EGGFFFF
@M00200:205:000000000-AKKM3:1:1101:19545:8119 1:N:0:1
ACTGGGTTTAAAGGGCGCGCAGGCGGCTACGTAAGTCCGGCGTGAAATCCCACGGCTCAACTGTGGAACTGCGTCGGATACTACGTTGGCTAGAGGATGGTAGAGGCCATTAGAACTAGCGGTGTAGCGGTGAAATGCGCAGATATCGCTAGGAATGCCGGTGGCGAAGGCGGATGGCTGGGCCACTCCTGACGCTGAGGCGCGAAAGCTAGGGGAGCGAACCGGCTTAGATACCCCAGTA
+
GGGGGGGBFGGGGGDGGGGGGGEGGGGGGGGGGGFFGGGGGGGGGGGGGGGGGGGGGGGGGGGGGFGDGGGGGGGGGGGGGGGGGGGGCFGFGDGGDGGGGGFGDGGGGGGGFFECFFGGGEGGGBFGDGG7+:@FFGGDGGCG9FG:EGG@FFGF@DFGGGD*=*BF@@FEGCDGDGGGGEGCEFF8CFFCEECEG8FDEDE8*:CDFFFF>C>D;E>8CGCD0)97:6<FCCGF>>EGF
@M00200:205:000000000-AKKM3:1:1101:4296:8126 1:N:0:1
ACTGGGTGTAAAGGGCTCGTAGGCGGCTTGTCGCGTCGGGAGTGAAAACGCCGTGTCTAACACGGCGCTTGCTTCCGATATGGGCAGACTAGAGGTATTCAGGGGAGAACGGCATTCCTGGTGTAGCGGTGAAATGCGCAGATATCCGGAGGAACACCGGTGGCGTAGGCGGTTCTCTGGGAATGACCTGACGCTGAGGCGCGAAAGTGTGGGGAGCGAACAGGATTAGATACCCCGGCA
+
G<FF@FECFC<CC9FFGFDG,@F<FC7CG7F@@CC:F+@@B6BF9FG9,6CFB>76,<9C,,,44+=>+=DF<<F,C+F=+<98,AFFF8CFF<,:F,EA9B<,@33>,3:=+@7<FFD,<>>FFG9:CFE*<>,,3<7*>*DB@;,*5*4163C,,=C:=FC@**4*15*=*2;@C:<<6*0:8A++<*:F=***/*2*//:/8*9:<AF5E837:521>C*>(9*84847FFEG:))2
@M00200:205:000000000-AKKM3:1:1101:24925:8141 1:N:0:1
ACTGGGCGTAAAGGGAGCGTAGGCGGACATTTAAGTCAGGGGTGAAATCCCGGGGCTCAACCTCGGAATTGCCTTTGATACTGGGTGTCTTGAGTATGAGAGAGGTGTGTGGAACTCCGAGTGTAGAGGTGAAATTCGTAGATATTCGGAAGAACACCAGTGGCGAAGGCGACACACTGGCTCATTACTGACGCTGAGGCTCGAAAGCGTGGGGAGCAAACAGGATTAGATACCCTCGTA
+
GGGGGGGGGGGGGGGGGGGGGGGGGGGGGGGGGGGGGGGGGGGGGGGGGGGGGGGGGGGGGGGGGGGGGGGGGGGGGGGGGGGGGGGGGGGFGGGGGGGGGGGGGGGGGGGGGGGGGGGGGGGGGGGGGGGGGGGGGGGGGGGGGGGGGGGGGGGGGGGGGGFGGGCFE7FGGGGGGGGGGGGGGGGGGGGGGGGGGGGGGGGGGGGGGGGGGGFDEFEFFGFF?FGBF?977<CDFFFC
@M00200:205:000000000-AKKM3:1:1101:21286:8164 1:N:0:1
ACTGGGCATAAAGGGAGCGTAGGCGGATAGTTTAGTCAGAGGTGAAAGCCCAGGGCTCAACCTTGGAATTGCCTTTGATACTGGCTATCTTGAGTATGGAAGAGGTATGTGGAACTCCGAGTGTAGAGGTGAAATTCGTAGATATTCGGAAGAACACCAGTGGCGAAGGCGACATACTGGTCCATTACTGACGCTGAGGCTCGAAAGCGTGGGGAGCAAACAGGATTAGATACCCTTGTA
+
GGGGGGGGGGGGGGGGGGGGGDGGGGGGGGGGGGGGFGGGFFGGGGGGGGGGGFGGGGGFGGGGGF,CFGGGGGFGGGGGGGGGGGFGGGGGFGGGGGGGGGGGGGGGGGGGGFGGGGGGGGGGGGGGGGGGGGGGGGGGGGGGGGGCCCFCGGGGGGGCFGGGG>GGGGGGGEGFGGGGGGGGGGDGGGFGDGGGGCEGGGGG?8DGGGDGD8AGBFFGGGGG6DGF666>CAFFFFFD
@M00200:205:000000000-AKKM3:1:1101:16562:8173 1:N:0:1
ATTGGGCTTAAAGAGCTCGTAGGCGGCTTGTCACGTCGGATGTGAAAGCCCGGGGCTTAACCCCGGGTCTGCATTCGATACGGGCAGGCTAGAGTGTGGTAGGGGAGATCGGAATTCCTGGTGTAGCGGTGAAATGCGCAGATATCAGGAGGAACACCGGTGGCGAAGGCGGATCTCTGGGCCATTACTGACGCTGAGGAGCGAAAGCGTGGGGAGCGAACAGGATTAGATACCCTCGTA
+
GGGGGGGGGGGGGGGGGGGGGGGGGGGGGGGGGGGGGGGGGGGGGGGGGGGGGGGGGGGGGGGGGGGGGGGGGGGGGGGGGGGGGGGGGGGGFGFFFGGGGGGGGGGGGGGGGGGGGGGGGGGGGGGGGGGGFGGGGGD@F:FFGGGGGGGEGGGFGGGGGGGGGGGGGGGGGGGGGGGGGGGGGGGGGGGGGD<ECCFGGGGGDGGGGGDGDG>DFGCEGGFC?F=3?8<>FGGFFFFE
@M00200:205:000000000-AKKM3:1:1101:23961:8184 1:N:0:1
ATTGGGTTTAAAGGGAGCGTAGGCGGATAGTTTAGTCAGAGGTGAAAGCCCAGGGCTCAACCTTGGAATTGCCTTTGATACTGGCTATCTTGAGTATGGAAGAGGTATGTGGAACTCCGAGTGTAGAGGTGAAATTCGTAGATATTCGGAAGAACACCAGTGGCGAAGGCGACATACTGGTCCATTACTGACGCTGAGGCTCGAAAGCGTGGGGAGCAAACAGGATTAGATACCCGCGTA
+
FCFGGGGGGGGGGGGGGGGGGGGGGGGG7CC<FGGGGGGAFGGGGGGGGGFGAFGGGGGGGGGGGGFGGFGGGGGGGGGGGGGGGGFCFGGGFGCEFFF<EFFEGFGGFGGF<FGGFCB+FFGGGGFFFFGFFGAFGGGGGCGGGGGGGGDBF@FGGGGGGGGCEEEFEGGGC8ECGGFFACGGEGGGGGGGGGGGGFGGFGGGF5CGCCEG>G)9>GCFGGCFDFG@FFCGGGG))75C
@M00200:205:000000000-AKKM3:1:1101:18644:8199 1:N:0:1
ACTGGGTATAAAGGGCGCGTAGGCGGTGTGCTAAGTCGGTGGTGAAATACTCCGGCTCAACCGGAGAATTGCCGCTGAAACTGGCATGCTGGAGGGAGGTAGAGGTGCATGGAACTTCCGGTGTAGCGGTGAAATGCGCAGATATCAGGAGGAACACCAATTGCGAAGGCAGCTCGCTGGGACGTTACTGACGCTGAGACGCGAAAGCGTGGGGAGCAAACAGGATTAGATACCCGAGTA
+
GGGGGGGGGGGGGGGGGGGGGGGGGGGGGGGGGGGGGGGGGGGGGGGGGGGGGGGGGGGGGGGGGGGGGGGGGGGGGGGGGGGGGGGGGGGGGGGGGGGGGGGGGGGGGGGGGGGGGGGGGGGGGGGGGGGGGGGGGGGGGGGGGGGG7FGDGGGGGGGGGGGGEGGGGGGGGGGGGGGGGGGCEDFEDCGGGGGGGGGFGGGGCGGGE5EGGDDGFGGGGGGG0>F?FFFGGGFG@EFC
@M00200:205:000000000-AKKM3:1:1101:5468:8229 1:N:0:1
ACTGGGTTTAAAGGGCTCGTAGGCGGTTTGTCGCGTCGGGAGTGAAAACCAGGTGCTTAACACCTGGCTTGCTTTCGATACGGGCAGACTGGAGGTATGCAGGGGAGAACGGAATTCCTGGTGTAGCGGTGAAATGCGCAGATATCAGGAGGAACACCGGTGGCGAAGGCGGGTCTCTGGGCCGATACTGACGCTGAGGAGCGAAAGCGTGGGGAGCGAACAGGATTAGATACCCCCGTAAGA
+
GGGGGGGGDGGGGGGGGGEGGGGGFGGGGGGEFGGEGGGGGGGGGGGGGGFGGGGGFFGGGGGGGGGGGGGGGGGGGGGGGGGGGGGGGGGGGGEGGGGGGGGGGGGGGGGGFGGGGGGGGGGGGGGGGCEGGGGGFGGGGGGGGGGGGGGGGGGGGGGGGEGGGGGGCCGGGE77BBFGGCFGGGGEGGGFEGCGEEFFEGEEECGDGEGGGE:5@G5EC3AC0C7>??<7+<07>:7:514
@M00200:205:000000000-AKKM3:1:1101:20156:8232 1:N:0:1
ATTGGGCATAAAGGGCGCGTAGGCGGCCGATTAAGTCGGGGGTGAAAGCCTGTGGCTCAACCACAGAATTGCCTTCGATACTGGTTGGCTTGAGACCGGAAGAGGACAGCGGAACTGCGAGTGTAGAGGTGAAATTCGTAGATATTCGCAAGAACACCAGTGGCGAAGGCGGCTGTCTGGTCCGGTTCTGACGCTGAGGCGCGAAAGCGTGGGGAGCAAACAGGATTAGATACCCGCGTA
+
GGGGGGGGGGGGGGGGGGGGGGGGGGGGGGGGGGGGGGGGGGGGGGGGGGGCGGGGGGGGGGGGGGGGGGGGGGGGGGGGGGGGGGGGGGGGGGGGGGGGGGGGGGGGGGGGGGGGGGGGDFGFFGGGGGGFGGGGGGGGGGGGGGGGGGGDGGGGGGGGFFGGGGDEGGGGGGGGGGGGGGGGGEGGGGGGGGGGGGGGGGGGGGGFGGGDGGFGBFGGGFGFB6C?FFFGF8CDDFFG
@M00200:205:000000000-AKKM3:1:1101:13063:8234 1:N:0:1
ATTGGGCTTAAAGGGCTCGTAGGCGGCCAACTAAGTCACACGTGAAATCCCTCGGCTCAACCGGGGAACTGCGTGTGAGACTGGATGGCTTGAGTTTGGGAGAGGAATGCGGAATTCCAGGTGTAGCGGTGAAATGCGTAGATATTGGGAGGAACACCAGTGGCGAAGGCGGCCACCTGGACCGGTTCTGACGCTGATGCGCGAAAGCGTGGGTAGCAAACAGGATTAGATACCCTGGTA
+
GGGGGGGGGGGGGGGGGGGGGGGGGGGGGGGGGGGGGGGGGGGGGGGGGGGGGGGGGGGGGGGGGGGGGGGGGGGGGGGGGGGGGGGGGGGGGGGGGGGGGGGDGGGGGGGGGGGGGGGGGGGFGGGGGGGGGGGGGGGGGGGDGGGGFGGGGGGGCGGGGGGGGGGGGGGGGGGGGGGGGGGGGGGGGGFGGGGGGGGGGGGG>EDGCCEGDGFGFGEGGGGGFGGF@FDGECFG>FFG
@M00200:205:000000000-AKKM3:1:1101:6890:8242 1:N:0:1
ACTGGGCTTAAAGGGAGCGTAGGCGGATAGTTTAGTCAGAGGTGAAAGCCCAGGGCTCAACCTTGGAATTGCCTTTGATACTGGCTATCTTGAGTATGGAAGAGGTATGTGGAACTCCGAGTGTAGAGGTGAAATTCGTAGATATTCGGAAGAACACCAGTGGCGAAGGCGACATACTGGTCCATTACTGACGCTGAGGCTCGAAAGCGTGGGGAGCAAACAGGATTAGATACCCCCGTA
+
GGGGGGGGGGGGGGGFGGGGGGGGGGGGGGGGGGGGGGGGGGGGGGGGGGGGGGGGGGGGGGGGGGGGGGGGGGGGGGGGGGGGGGGGGGGGCGGGGGGGGFGGFGGGGGGGGGGGGGGGGGGGGGFGGGGGGGGGGGFGFGGFGGGGGGGGGGGGFGGFGGGGGGGGGGGGGGGGFFGGGGGGGGGGGGGGGGGEGGGCFGGEFGDGGGGGG*;DBGFCFFGFDGGFFFFGGCFFDFFG
@M00200:205:000000000-AKKM3:1:1101:17040:8270 1:N:0:1
ACTGGGCATAAAGGGCGCGTAGGCGGCCGATTAAGTCGGGGGTGAAAGCCTGTGGCTCAACCACAGAATTGCCTTCGATACTGGTTGGCTTGAGACCGGAAGAGGACAGCGGAACTGCGAGTGTAGAGGTGAAATTCGTAGATATTCGCAAGAACACCAGTGGCGAAGGCGGCTGTCTGGTCCGGTTCTGACGCTGAGGCGCGAAAGCGTGGGGAGCAAACAGGATTAGATACCCCTGTA
+
GGGGGGGGGGGGGGGGGGGGGGGGGGGGGGGGGGGGGGGGGGGGFGGGGGGGGGGGGGGGGGGGGGGFGGGGGGGGGGFGCGGGGGGGGGGGGGGGGGGGGGGGGGGGGGGGGGGGGGGGGFGCGGGGFGCF@CGGGGGGGGGGGGG7FGDCFGGGGGGGGFGGGDGGEGGGGGGGGGGGGF@EC:?5AFFFGGGGEF5EGDDEE=DFGGGDC*)CBGGEFFFC:G7)96AFG8@353?F
@M00200:205:000000000-AKKM3:1:1101:10098:8271 1:N:0:1
ATTGGGTTTAAAGGGCGCGTAGGCGGCCTTGTAAGTTGGGGGTGAAAGCCCGTGGCTCAACCACGGAATTGCCTTCGATACTGCTTGGCTTGAGACCGGAAGAGGTGAGTGGAACTGCGAGTGTAGAGGTGAAATTCGTAGATATTCGGAAGAACACCAGTGGCGAAGGCGACATACTGGTCCATTACTGACGCTGAGGCTCGAAAGCGTGGGGAGCAAACAGGATTAGATACCCGAGTA
+
GGGGGGGGGGGGGGGGGGGGGGGGGGGGGGGGGGGGGGGGGGGGGGGGGGGGGGGGGGGGGGGGGGGGGGGGGGGGGGGGGGGGGGGGGGGGGGGGGGGGGGGGGGGGGGGGGGGGGGGGGGGGGGGGGGGGGGGGGGGGGGGGGGGGGGGGGGGGGGGGGGGGGGGGGGGGGGGGGGGGGGGGGGGGGFGGGGGDGFGCFGGDFGDGGGGGGG:DFGGFGGGGFGGFFFFGFGGG3>FG
@M00200:205:000000000-AKKM3:1:1101:21845:8272 1:N:0:1
ATTGGGCTTAAAGGGCGCGTAGGCGGCCACCGCAAGTCGATTGTGAAATCTCCGGGCTTAACTCGGAAAGGTCAACCGATACTGCGGGGCTAGAGTGCAGAAGGGGCAACTGGAATTCTCGGTGTAGCGGTGAAATGCGTAGATATCGAGAGGAACACCTGCGGCGAAGGCGGGTTGCTGGGCTGACACTGACGCTGAGGCGCGAAAGCTAGGGGAGCGAACGGGATTAGATACCCCAGTA
+
GGGGGGGGGGGGGGGGGGGGGGGGGGGGEGFEGGEGGGGGGGGGGGGGGGGGGGGGGGGGFGGGDGGGEGGGGFFGG>FGGGGGGGGGGGGGGGGGGFGFFFGFGGGGGG?FGGGGGGGGGFGEGGGGGGGGGGGGGGGGGGGGFFFGFGGFDCFGGGGGGGGGDGGGGGGGGGEEGGGGGGGGGFFGC<EGGGGDGCFFGDGGGGDDF?79FC>7@GGDGGGGFGD?FFA>FEG68>DGG
@M00200:205:000000000-AKKM3:1:1101:9302:8278 1:N:0:1
ATTGGGTTTAAAGCGAGCGCAGGTGGTTTAATAAGTCTGATGTAAAAGGCAGTGGCTCAACCATTGTGTGCATTGGAAACTGTTAGACTTGAGTGCAGTAGAGGAGAGTGGAATTCCATGTGTAGCGGTGAAATGCGTAGATATATGGAGGAACACCGGTGGCGAAAGCGGCTCTCTGGACTGTCACTGACACTGAGGCTCGAAAGCGTGGGTAGCAAACAGGATTAGATACCCCGGTA
+
GGGGGGGGGGGGGGGGGGGGGGGGGGGGGGGGGGGGGGGGGGGGGGGGGGGGGGGGGGGGGGGGGGGGGGGEFGGGGGGGGGGGGGGGGGGGGGGGGGGGGGGGDGGGGGGDGGGGGGGGGGGGGGGGGGFGFGGGGGGGCFGGFGGGGGC@FGGGGGGGGCGGGDGDGGGGGGGGGG7@DFGGGGGGGGGGGGGFGGGGGG:FEGGGGGGCFGADFF:FGG5D;CD)77CFCFGGEEE
@M00200:205:000000000-AKKM3:1:1101:24402:8284 1:N:0:1
ACTGGGCTTAAAGCGAGCGCAGGTGGTTTAATAAGTCTGATGTAAAAGGCAGTGGCTCAACCATTGTGTGCATTGGAAACTGTTAGACTTGAGTGCAGTAGAGGAGAGTGGAATTCCATGTGTAGCGGTGAAATGCGTAGATATATGGAGGAACACCGGTGGCGAAAGCGGCTCTCTGGACTGTAACTGACACTGAGGCTTGAAAGCGTGGGTATCAAACAGCATTAGCTACATCAGTAAGCTC
+
EEAED<FFCEFGF9B;C7CFDFEFFGGGGGADFDGECEFGAA<EEFFCFDGCAF,,,EFGEG:FCEFDECFEEGGGGGFGGDGGDCGGGFGF=CCCED6C6,?<FGCCFFEDEFCCFGC<EDFGGGGGEGGGGGGF@FCG7;EG9AFFCEEEG,FEFGGGGBD7+@C@=CECBEFGFB@73>DEEGGGGFEGG?C9:*34,;62,5;DGDG=<;)+4,,1;*,24++)0;<F+,4:*;::7))/
@M00200:205:000000000-AKKM3:1:1101:10030:8303 1:N:0:1
ACTGGGCATAAAGGGAGCGTAGGCGGATAGTTTAGTCAGAGGTGAAAGCCCAGGGCTCAACCTTGGAATTGCCTTTGATACTGGCTATCTTGAGTATGGAAGAGGTATGTGGAACTCCGAGTGTAGAGGTGAAATTCGTAGATATTCGGAAGAACACCAGTGGCGAAGGCGACATACTGGTCCATTACTGACGCTGAGGCTCGAAAGCGTGGGGAGCAAACAGGATTAGATACCCTTGTA
+
GGGGGGGGGGGGGGGGGGGGGGGGGGGGGGGGGGGGGGGGGGGGGGGGGGGGGGGGGGGGGGGGGGGGGGGGGGGGGGGGGGGGGGGGGGGGGGGGGGGGGGGGGGGGGGGGGGGGGGGGGGGGGGGGGGGCGGGGGGGGGGGGGGGFFDEEGGGGGGGGGGGGGGGGGGGGGGGGGGFGGGGGGGGGGGGGGGGGGFGGGGGCGGGGGGGDDC>GFGGGGGFF?CD@AFFGGGGGFFFG
@M00200:205:000000000-AKKM3:1:1101:23265:8324 1:N:0:1
ACTGGGTTTAAAGAGCGTGTAGGCGGCCAGGCAGGTCCGTTGTGAAAACTAGAGGCTCAACCTCTAGACGTCGATGGAAACCGTTTGGCTAGAGTCCGGAAGAGGAGAGTGGAATTCCTGGTGTAGCGGTGAAATGCGCAGATATCAGGAAGAACACCCGTGGCTAAGGCGGCTCTCTAGTACGGTACTGACGCTGAGACGCGAAAGCGTGGGGAGCGAACAGGATTAGATACCCTCGTA
+
GGGGGGGGGGGGGGGGGGGGGGGGGGGGGGGGGGGGGGGGGGGGGGGGGGGGGGGGGGGGGGGGGGGGGGGGGGGGGGGGGGGGGGGGGGGGGGGGGGGGGGGGGGGGGGGGGGGGGGGGGGGGGGGGGGGGGGGGGGGGGGGGGGGGFGGCBFGGGGGGGGGGGGGGGGGGGGGGGGGFGGGGGGFGGGGGGGGGEGGGGGGGGGGGGGGGGGFGBGGGGDCCBGGFFFDGGGGGFE@:
@M00200:205:000000000-AKKM3:1:1101:16365:8325 1:N:0:1
ACTGGGTTTAAAGCGCGTGCAGGCGGTTTTGTAAGTAGGGCGTGAAAGCTCCCGGCTCAACTGGGAGAGGTCGTGCAATACTACCAAACTAGAGAGTAGTAGAGGATGATGGAATTCCCGGTGGAGTGGTGAAATGCGTAGATATCGTGAGGAACACCAGTGGTGAAGGCGCGCTTCTGGTATATTTCTGACGCTCAGACGCGACAGCTAGGGTAGTAAACGGGATTAGATACCCCGGTA
+
FGGGGGGGGGGGGGG7CGG7FGGGGG@CF,EFGGGGA9C,,@FFGGGAFDG9DFGGGGGGG<F,CF:CF:CFE+,8,CFCFGFG8?F<EE9FGG<?,,,,CE9FG,4?8,CFEA,,55:FC>@+8?4BFGGGFGGGGGGGGGGGGGC3,,8<FGG8FGGC>FG,@FG;,63**>*>C;CC5,2,5D9DGDEFGGG7=CFF*CE5*=<F6=FDF885;9FFDG533C*5?BFD7@FF5@>E
@M00200:205:000000000-AKKM3:1:1101:16450:8348 1:N:0:1
ATTGGGCTTAAAGGGTGCGTAGGTGGTGGGGTAAGTCTGATGTGAAATCTCCGGGCTCAACTCGGAAATGGCATTGGATACTATCCGGCTCGAGGGTCGGAGGGGAGACTGGAATTCTCGGTGTAGCAGTGAAATGCGTAGATATCGAGAGGAACACCGGTGGCGAAGGCGGCCCTCTGGACGGATACTGACGCTGAGGCGCGAAAGCGTGGGGATCAAACAGGATTAGATACCCCAGTAAGA
+
GGGGGGGGGGGGGGGFGGGFGGGGGGGGGGGGGGGGGGGGGGGGGGGGGGGGGGGGGGGGGGGGGGGGGGGGGGGGGGGGGGGGGGGGGGGGGGGGFFGGGGGGGGGGGGGGGGGGGGGGGGGGGGGGGGGGGGGGGGGGGGGGGGGFGGGGGGGGGGGGGGGGGGGGGGGGGGGGGGGFFCEGGGEFGGGFGGGGGGFGGGGDGGG:EEGGGGFGFGGFGGGGFGGFFB<DGFGGFFFGDFF
@M00200:205:000000000-AKKM3:1:1101:14725:8361 1:N:0:1
ACTGGGTTTAAAGGGAGCGTAGGCGGATAGTTTAGTCAGAGGTGAAAGCCCAGGGCTCAACCTTGGAATTGCCTTTGATACTGGCTATCTTGAGTATGGAAGAGGTATGTGGAACTCCGAGTGTAGAGGTGAAATTCGTAGATATTCGGAAGAACACCAGTGGCGAAGGCGACATACTGGTCCATTACTGACGCTGAGGCTCGAAAGCGTGGGGAGCAAACAGGATTAGATACCCCGGTA
+
GGGGGGGGGGGGGGGGGGGGGGGGGGGGGGGGGGGGGGGGGGGGGGGGGGGGGGGGGGGGGGGGGGGGGGGGGGGGGGGGGGGGGGGGGGGGGGGGGGGGGGGGGGGGGGGGGGGGGGGGGGGGGGGGGGGGGGGGGGGGGGGGGGGGGGGGGGGGGGGGGGGGGGGGGGGGGGGGGGGGGGGGGGGGGGGGGGGCGGFGGGGGGGGGGGGGGGFGFGGGGGGGFGGEFFCGDFF5>BEG
@M00200:205:000000000-AKKM3:1:1101:16374:8366 1:N:0:1
ATTGGGTTTAAAGGGAGCGTAGGCGGACATTTAAGTCAGGGGTGAAATCCCGGGGCTCAACCTCGGAATTGCCTTTGATACTGGGTGTCTTGAGTATGAGAGAGGTGTGTGGAACTCCGAGTGTAGAGGTGAAATTCGTAGATATTCGGAAGAACACCAGTGGCGAAGGCGACACACTGGCTCATTACTGACGCTGAGGCTCGAAAGCGTGGGGAGCAAACAGGATTAGATACCCTCGTA
+
GGGGGGGGGGGGGGGGGGGGGGGGGGGGGGGGGGGGGGGGGGGGGGGGGGGGGGGGGGGGGGGGGGGGGGGGGGGGGGGGGGGGGGGGGGGGGGGGGGGGGGGGGGGGGGGGGGGGGGGEGGGGGGGGGGGGGGGGGGGGGGGGGGGGGGGGGGGGGGGGGGGGGGGGGGGGGGGGGGGGFGGGGGGGGGGGGGGG=GFGGGGDFEGGGGGGGGFGEGGFGGGG(>D<FFAGGGGGFFFG
@M00200:205:000000000-AKKM3:1:1101:9429:8370 1:N:0:1
ACTGGGTATAAAGGGAGCGTAGGCGGATAGTTTAGTCAGAGGTGAAAGCCCAGGGCTCAACCTTGGAATTGCCTTTGATACTGGCTATCTTGAGTATGGAAGAGGTATGTGGACCTCCGAGTGTAGAGGTGAAATTCGTAGATATTCGGAAGAACACCAGTGGCGAAGGCGACATACTGGTCCATTACTGACGCTGAAGCTCGAACGCGTGGGGAGCAAACAGGATTAGATACCCGAGTA
+
GGGGGGF<ECFGDFGCFE:FGGGGGGGGGCGGCGFGGGFFFEGEGGFGGG?F?CDGGGFGGFG<DD<FCFGGGGGGGGGGGGGGCGGGGGGFGFGGGGF9,?<<CEFGCCF<C,99FGE4@FDFEEDFFGCE,?FFFFFGGGGFEGGF8+4@=FAEFGG8AAFEE7C3@D7CECBA?F9FFGFFGGCFGDCG:CC**,,4=CEBD,;DE7C14:)).*3<4<9>;47)/17+5?+9))8F
@M00200:205:000000000-AKKM3:1:1101:17831:8377 1:N:0:1
ATTGGGTGTAAAGGGAGCGTAGGCGGATAGTTTAGTCAGAGGTGAAAGCCCAGGGCTCAACCTTGGAATTGCCTTTGATACTGGCTATCTTGAGTATGGAAGAGGTATGTGGAACTCCGAGTGTAGAGGTGAAATTCGTAGATATTCGGAAGAACACCAGTGGCGAAGGCGACATACTGGTCCATTACTGACGCTGAGGCTCGAAAGCGTGGGGAGCAAACAGGATTAGATACCCGCGTA
+
GGGGGGGGGGGGGGGGGGGGGGGGGGGGGGGGGGGGGGGGGGGGGGGGGGGGGGGGGGGGGGGGGGGGGGGGGGFFGGGGGGGGGGGGGGGGGGGGGGGGGGGGGGGGGGGGFFGGGGGGGGGGGGGGGGGGGGGGGGGGGGGGGGGGGGGGGGGGGGGGGGGGGGGGGFGGGGGGGGFFGFGGGGGGGGGGGGGGGFGGGGGGGGGGGGGGGGEGFGGFGGGD06CEFFEGGFGG:EFC
@M00200:205:000000000-AKKM3:1:1101:18133:8381 1:N:0:1
ACTGGGTGTAAAGGGCGCGTAGGCGGCTACGTAAGTCCGGCGTGAAATCCCACGGCTTAACTGTGGAACTGCGTCGGATACTGCGTTGGCTAGAGGACGGTAGAGGCTAGTGGAACTAGCGGTGTAGCGGTGAAATGCGCAGATATCGCTAGGAACGCCGGTGGCGAAGGCGACTGGCTGGGCCGTTCCTGACGCTGAGGCGCGAAAGCTAGGGGAGCGAACCGGATTAGATACCCCAGTA
+
GGGGGGGGGGGGGGGGGGGGGGGGGGGGEGGGGGGGGGGGGGGGGGGGGGGGGGGGGGGGGGGGGGGGGGGGGGDGGGGEGGGGGEGGGGGGGGGGGFEGGFGFFGGGGGGGGGGGGGGGGGGGGGGCGGGGGGGGGGGGGGGGGGGGGGGDGGGGGGGGGGEGGGDEGEGGGGGGGGGGEDGFGGGGGGGGFEGEGGGGGGEGGGD7CFFCCG@<>DG=DGEGFGG?F@DDCFGFFFFGC
@M00200:205:000000000-AKKM3:1:1101:15461:8390 1:N:0:1
ACTGGGTATAAAGGGAGCGTAGGCGGATAGTTTAGTCAGAGGTGAAAGCCCAGGGCTCAACCTTGGAATTGCCTTTGATACTGGCTATCTTGAGTATGGAAGAGGTATGTGGAACTCCGAGTGTAGAGGTGAAATTCGTAGATATTCGGAAGAACACCAGTGGCGAAGGCGACATACTGGTCCATTACTGACGCTGAGGCTCGAAAGCGTGGGGAGCAAACAGGATTAGATACCCCAGTA
+
GGGGGGGGGGGGGGGGGGGGGGGGGGGGGGGGGGGGGGGGGGGGGGGGGGGGGGGGGGGGGGGGGGGGGGGGGGGGGGGGGGGGGGGGGGGGGGGGGGGGGGGGGGGGGGGGGGGGGGGGGGGGGGGGGGGGGGGFGGGGFGGGGGGFFGGGGGGGGFGGGGFGGGGG>FEGGGGGGFGGGGGGGGGGGGGGDGDEEFFFGGEGFGGGGGGGGGFGFGGGGG?FFGGFFFFGCFGGFFFG
@M00200:205:000000000-AKKM3:1:1101:2664:8390 1:N:0:1
ACTGGGCTTAAAGGGAGCGTAGGCGGACATTTAAGTCAGGGGTGAAATCCCGGGGCTCAACCTCGGAATTGCCTTTGATACTGGGTGTCTTGAGTATGAGAGAGGTGTGTGGAACTCCGAGTGTAGAGGTGAAATTCGTAGATATTCGGAAGAACACCAGTGGCGAAGGCGACACACTGGCTCATTACTGACGCTGCGGCTCGAAAGCGTGGGGAGCAGACAGGATTAGATACCCCTGTA
+
,;6<89C@F6<CCF;FGGGCCGCEF:C:@FAEFF@C,;EFFGCFGFCD,C<F@F:F:@CECFEA:FGFF<<EFE,CF?C9CE,:<FFFGEGGGGDEA<FFF<<4:FGEGGGGFDD8?BFEGFD?BF<A<FGGCFFG9D,@D:DF;CFAFEDEGFGGGGGGCFGG+:EE7DFGEECGEF@FG6DB9;EE,+=E=585*:*:7C5**=CDE58C8:77>F*29>F3:C*5?@4:<8<7576+
@M00200:205:000000000-AKKM3:1:1101:25518:8398 1:N:0:1
ATTGGGTTTAAAGCGAGCGCAGGTGGTTTATTAAGTCTGGTGTAAAAGGCAGTGGCTCAACCATTGTATGCATTGGAAACTGGTAGACTTGAGTGCAGGAGAGGAGAGTGGAATTCCATGTGTAGCGGTGAAATGCGTAGATATATGGAGGAACACCGGTGGCGAAAGCGGCTCTCTGGCCTGTAACTGACACTGAGGCTCGAAAGCGTGGGGAGCAAACAGGATTAGATACCCCCGTAGGATC
+
A<FGFGCF@<FFGGGDGEEEC@C6CDF@EGGGCEGFGGGGEFFGGGFFGGGGGGDFDFF<FC:,CFGGECG<FEFF9FGGGGG@EGG99CCC,EFECF@FGCBCFGGGGGFF9F,CE9FGGDGGGGGFCFG<FG?FGF=C@FAE9BF99<?FFGDGGGGGGGGGGD@7C+<75:,3,@,,@>>;EC>AFGGGDFDC,6@,99C8C5?CEG7<FE8D:62/7CCGE+*):ACF+8;)7<3*7)5(
@M00200:205:000000000-AKKM3:1:1101:24926:8402 1:N:0:1
ACTGGGCTTAAAGGGTACGTAGGCGGGACTTTAAGTCAGTGGTGAAAGCCTCCAGCTCAACTGGAGAATTGCCATTGAAACTGAAGTTCTTGAATATGGATGAGGTGGTTGGAATATAACATGTAGCGGTGAAATGCATAGATATGTTATAGAACACCAATTGCGAAGGCAGATCACTAAACCATTATTGACGCTGAGGTACGAAAGCGTGGGGAGCGAACAGGATTAGATACCCTTGTA
+
GGGGGGGGGGGGGGGGGGGGGGGGGGGGGGGGGGGGGGGGGGGGGGGGGGGGGGGGGGGGGGGGGGGGGGGGGGGGGGGGGGGGGGGGGGGGGGGGGGGGGGGGGGGGGGGGGGGGGGGGGGGGFCFGGGGGGGGGGGGGGGGGGGFFFGGGGGGGGGGGGGGGGGGGGGGGGGGGGGGGGGGGGGGGGDGC>EDCGGGGGFG5FGGG>:CGDGEG:GGGGG*8?GFEFFFGGGCDFFCD
@M00200:205:000000000-AKKM3:1:1101:26823:8474 1:N:0:1
ACTGGGTTTAAAGAGCGCGCAGGCGGTCGTTCAAGTCGCGTGTGAAAGCCCCCGGCTCAACTGGGGAGGGTCACGCGATACTGATCGACTCGAAGGCAGGAGAGGGTAGTGGAATTCCCGGTGTAGTGGTGAAATGCGTAGATATCGGGAGGAACACCAGTGGCGAAGGCGACTACCTGGCCTGTTCTTGACGCTGAGGAGCGAAAGCTAGGGGAGCAAACGGGATTAGATACCCTCGTA
+
FFGGGGEGGFFGFGFGGGGGDEGGCGGGGGGGFFFFEGEFFEGFGGFGGGGGGGGGDGC<CFEGGG,CFGFGGFC<FG>FEGGGGGGGGGFE8FGCF@FGCGEFGGFGC=DBBFCFCF<FGCG7FFGGGGFGGGDGFCCEEDCGDDCFGG@7B7FFGG>CFFCGGCEC7CGGDG>FC9FAEEFFCFGGGG?CE5CGGFG+:CGG*?DG7CG6C>7>>C8<CDEDB)7<094FFEC*0)7E
@M00200:205:000000000-AKKM3:1:1101:24702:8526 1:N:0:1
ACTGGGCTTAAAGGGAGCGTAGGCGGACATTTAAGTCAGGGGTGAAATCCCGGGGCTCAACCTCGGAATTGCCTTTGATACTGGGTGTCTTGAGTATGAGAGAGGTGTGTGGAACTCCGAGTGTAGAGGTGAAATTCGTAGATATTCGGAAGAACACCAGTGGCGAAGGCGACACACTGGCTCATTACTGACGCTGAGGCTCGAAAGCGTGGGGAGCAAACAGGATTAGATACCCCTGTA
+
GGGFGGGGGFGGGFGGGGGFGGDGGGGGGGFGGFGGGGFGGGGGGGGCGGGGGGGGGFGGGFGGGGGEGGDFGGFFFFGGGGGGGGGGGGGGFGFDGDGGDDFECFFGGGGGFGGFA?FG@FDFGGGGGGGGFFCFGFGGGGFGDDGFGGGGFFCCDCFCFCGGGGGGGFGEGGGFGGCFCBAEFCGGFGFFGGGEEFFF5DEECGGGEEE@FEBD>=;87DGDB4*3?@<7CCAC@FFC
@M00200:205:000000000-AKKM3:1:1101:24737:8528 1:N:0:1
ACTGGGTTTAAAGCGAGCGCAGGTGGTTTAATAAGTCTGATGTAAAAGGCAGTGGCTCAACCATTGTGTGCATTGGAAACTGTTAGACTTGAGTGCAGTAGAGGAGAGTGGAATTCCATGTGTAGCGGTGAAATGCGTAGATATATGGAGGAACACCGGTGGCGAAAGCGGCTCTCTGGACTGTAACTGACACTGAGGCTCGAAAGCGTGGGTAGCAAACAGGATTAGATACCCCCGTA
+
GGGGGGGGGGGGGGGGGGGGGGGGGGGGGGGGGGGGGGGGGGGGGGGGGGGGGGGGGGGGGGGGGGGGGGGGGGGGGGGGGGGGGGGGGGGGGGGGGGGGGGGGGGFEGGGGGGGGGGGGGGGGGGGGGDGGGGGGGGGGDCGGGGGGFGDGEGGGGGGGGGGGGGCF@EGGDGGGGCFGGGGGGGGGDGGGGFFGGGGCGGGG*8CDEEE7<C?DF=?CFG=<8GGFFA3C??FDB>D
@M00200:205:000000000-AKKM3:1:1101:16479:8536 1:N:0:1
ACTGGGCTTAAAGGGCTCGTAGGCGGTTTCTCGCGTCGGGAGTGAAAACCACGTGCTTAACACCTGGCTTGCTTCCGATACGGGCAGACTAGAGGTATTCAGGGGAGAACGGAATTCCTGGTGTAGCGGTGAAATGCGCAGATATCAGGAGGAACACCGGTGGCGAAGGCGGTTCTCTGGGAATATCCTGACGCTGAGGAGCGAAAGTGTGGGGAGCGAACAGGATTAGATACCCTACTAAG
+
GCF<F?FGCFFEGFEDGC7@C,,,CCFCG,CF,,@++8+F7BFFDGFFGGG,BF87666EF,CFFA,6EF+CFGGGGEEGED?CC7@7,:,EE9@FFG,A@,BF77>@8F::FGGCFG<B8=,:EDGGGCFCC=BDD77++<B,@@=FF7::F,,@>F:7>*>,1C@@EG**=C@@C?FGCC6692?C+;FFGGGE5*;?*>C*::CCGGCC>E355C*:))8C(*2)**6D7CF00)*0*)
@M00200:205:000000000-AKKM3:1:1101:15561:8553 1:N:0:1
ATTGGGTATAAAGAGCGTGTAGGCGGCCAGGCAGGTCTGTTGTGAAAACTGGAGGCTTAACCTCCAGACGTCGACAGAAACCGTCTGGCTAGAGTCCGGAAGAGGAGAGTGGAATTCCTGGTGTAGCGGTGAAATGCGCAGATATCAGGAAGAACACCAATGGCGAAGGCAGCTCTCTGGGACGGTACTGACGCTGAGACGCGAAAGCGTGGGGAGCAAACAGGATTAGATACCCTCGTA
+
GGGCGGGGGGGFGGGGGGGGGGDGGGGGGGGGGGGF8FFGGGGGGGGGGGGGFFDGGGGGGGGGGCEFGGGFGGGGCGGGGGGFGGGGFG<FEGGDFFGEGGFFGGGGGGGFGGGGGGGCFEGFFFGGGGGCEFGGFGCEEGGDFGGAFAFFGGGGGGGGGF@F8CCFEGGGGGFGCGFGFGGGGGGGGFGGGGGGGCGGGGGGCEGGD7CEGG>DBFF?CFFC?FG2764:EFFCFE@=
@M00200:205:000000000-AKKM3:1:1101:19148:8558 1:N:0:1
ATTGGGTTTAAAGCGCGCGCAGGCGGTTAATTAAGTTGGGTGTTTAAGCCCGGGGCTCAACCCCGGTTCGCATCCAAAACTGGTTGACTTGAGTGTAGGAGAGGAAAGTGGAATTCCACGTGTAGCGGTGAAATGCGTAGAGATGTGGAGGAACACCAGTGGCGAAGGCGACTTTCTGGCCTATAACTGACGCTGAGGCGCGAAAGCGTGGGGAGCAAACAGGATTAGATACCCCGGTA
+
GGGGGGGGGGGGGGGGGEGGGGGGGGGGGGGGGGGGGGGGGGGGGGGGGGGGGGGGGGGGGGGGGGGGGGGGGGGFGGGGGGGGGGGFGGGGGGGGGGGFGGGEFGGFGGGGGGGFGFFGGFGGGGGGGGGGGGGGGGGDGDGGGGFCGGDCEEGGGGGCFCEGGGGGGGGGGGGGGGGGGGGGGGEGGGFGDGGGFFGGGGGGGG4CGDEGDEEDFGGGGGFD:FFBFFB>EGGGFFD
@M00200:205:000000000-AKKM3:1:1101:21787:8583 1:N:0:1
ACTGGGTTTAAAGAGCGCGTAGGCGGCCGTGCAAGTCGGTTGTGAAATCCCGGGGCTCAACCGCGGGACTGCGTCCGATACTGCACGGCTCGAGGCAGGTAGGGGAGAGTGGAATTCCCGGTGTAGCGGTGAAATGCGCAGATATCGGGAGGAACACCGGTGGCGAAGGCGGCTCTCTGGACCTGTCCTGACGCTGAGGCGCGAAAGCTAGGGGAGCGAACAGGATTAGATACCCGAGTAAG
+
GGGGGGGGGGGGGGGGGGGGGGGGGGGGGGGGGGGGGGGGGGGGGGGGGFGGGGGGGGGGGGGGGGGGGGGGGGGGGGGGGGGGGGGGGGGGGGGGGGGCGGGGGEGGGFGGGGGGGGGGGGGGGGGGGGGGGGGGGGGGGGGGGGGEGGGGGGGGGGGGGGGGGEGGGGGGGGGGGGGGGGGCFFGFGGGGGGGGGGGGGGGGGGGGG?FGFGBDFGGGGGGG:GF?@FAG?CCCBFFFG>
@M00200:205:000000000-AKKM3:1:1101:24447:8592 1:N:0:1
ACTGGGCGTAAAGGGAGCGTAGGCGGACATTTAAGTCAGGGGTGAAATCCCGGGGCTCAACCTCGGAATTGCCTTTGATACTGGGTGTCTTGAGTATGAGAGAGGTGTGTGGAACTCCGAGTGTAGAGGTGAAATTCGTAGATATTCGGAAGAACACCAGTGGCGAAGGCGACACACTGGCTTATTACTGACGCTGAGGCTCGAAAGAGTGGGGAGCAAACAGGATTAGATACCCTAGTAAG
+
C,C6C@CFC@BFFGGFGECGG:FGGGGC:F9@@FEFEGFG8@BBDEC@9,C:+@FGF7C=<=,,8,+84CE,C5CFC,FE??<E,4CCEFEEGDE,,A5E,?B?+B7B=EDF?F,8E==76BF@@F<D<FB?F<,,CFFB=BFGB,,3@CC@<<@FD:7>7:BCGCCF7EGC8*4D8FF7B8,,6,?EF7:1*ACC*88EGGDC*:C*9EGFE18<BE8<41896F><F*:FF@+*)77+*)
@M00200:205:000000000-AKKM3:1:1101:9661:8621 1:N:0:1
ATTGGGTTTAAAGCGCGTGTAGGCGGCCTGTTAAGTGGCGTGTGAAAGCTCACCGCTCAACGGTGAGAGGCCGCGCCATACTGACGGGCTTGAGGGTGGCAGAGGGTGATGGAATTCCCGGTGTAGCGGTGAAATGCGTAGATATCGGGAGGAACGCCAGTGGCGAAGGCGGTCATCTGGGCCATCCCTGACGCTGAGACGCGAAAGCTGGGGGAGCGAACGGGATTAGATACCCTGGTA
+
GGGGGGGGGGGGGGGGGGGGGGGGGGGGGGGGGGGGGGGGGGGGGGGGGGGGGGGGGGGGGGGGGGGGGGGGGGGGGGGGGGGGGGGGGGGGGGGGGGGGGGGGGGGGGGGGGGGGGGGGGGGGGGGGGGGGGGGGGGGGGGGGGGGGG>>CFGGGGGGGGGGGGGGGGGGGEGGGGGGGGGGGGGGGGGGGGGGGGGGGDDDGGGGGGGGGGGFDEGGGGDGGBGGFFFBGGGCFFF?F
@M00200:205:000000000-AKKM3:1:1101:25908:8622 1:N:0:1
ACTGGGTTTAAAGGGCGCGTAGGCGGGGAGGCAAGTCGGGTGTGAAAGCCCTCGGCTCAACCGAGGAACGGCGCCCGAAACTGCTTCTCTTGAGTCCCGGAGAGGAAGGTGGAATTCCCGGTGTAGCGGTGAAATGTGTAGAGATCGGGAGGAACACCGGTGGCGAAGGCGGCCTTCTGGACGGTGACTGACGCTGAGGCGCGAAAGCGTGGGGAGCAAACGGGATTAGATACCCCAGTAAGA
+
GGGGGGGGGGGGGGGGGGGGGGGGGGGGGGGGGGGGGGGGGGGGGGGGGGGGGGGGGGGGGGGGGGGGGGGGGGGGGGGGGGGGGGGGGGGGGGGGGGGGGGGGGGGGGGGGGGGGGGGGGGGGGGGGGGGGGGGGFGGGGGGGGGGGGGGGGGGGGGGGGGGGGGGGGGGGGGGGGGGGGGGGGFCFFGGGGDGGGGGGGGGGGGGGGDGGGGFGFGGGGGGG<GGFFFFGGGCFEB@GFA>
@M00200:205:000000000-AKKM3:1:1101:15320:8623 1:N:0:1
ACTGGGCGTAAAGGGCGCGTAGGCGGCCGATTAAGTCGGGGGTGAAAGCCTGTGGCTCAACCACAGAATTGCCTTCGATACTGGTTGGCTTGAGACCGGAAGAGGACAGCGGAACTGCGAGTGTAGAGGTGAAATTCGTAGATATTCGCAAGAACACCAGTGGCGAAGGCGGCTGTCTGGTCCGGTTCTGACGCTGAGGCGCGAAAGCGTGGGGAGCAAACAGGATTAGATACCCCCGTA
+
GGGGGGGGGGGGGGGGGGGGGGGGGGGGGGGGGGGGGGGGGGGGGGGGGGGGGGGGGGGGGGGGGGGGGGGGGGGGGGGGGGGGGGGGGGGGGGGGGGGGGGGGGGGGGGGGGGGGGGGGGGGGGGGGGGGGGGGGGGGGGGGGGGGCGGGDGGGGGGGGGGGGEGEGGGGGGGGGGGGGGGGGGGGGGGGGGGGGGGDGCGGGGCCGGGGGGGFGFGGFGGGC?GG?FFFGGGGGFFFG
@M00200:205:000000000-AKKM3:1:1101:28639:8624 1:N:0:1
ACTGGGTATAAAGCGAGCGCAGGTGGTTTAATAAGTCTGATGTAAAAGGCAGTGGCTCAACCATTGTGTGCATTGGAAACTGTTAGACTTGAGTGCAGTAGAGGAGAGTGGAATTCCATGTGTAGCGGTGAAATGCGTAGATATATGGAGGAACACCGGTGGCGAAAGCGGCTCTCTGGACTGTAACTGACACTGAGGCTCGAAAGCGTGGGTAGCAAACAGGATTAGATACCCCAGTA
+
GGGGGGGGGGGGGGGGGGGGGGGGGGEGGCFGGGGGGFFGGGGAFGGGGGGGFGGGGFGGFGEGGGGGGGGGGGGGGGGGGGGGGGCGGGGGGGGGGGGGGGGGGGFGGGEECFEEGGGGGGGGGGGGGGGGGGGGGGGGGGGFGGFGDFCFFGGGEGGGGGGGGCCEGGGGGGGGGGFGFGFGFGGGGDFGC75EFCFGFGEGEGGGGGGGGGEGFGGGG4CCEGF@FFC7<<CG0=F
@M00200:205:000000000-AKKM3:1:1101:25095:8625 1:N:0:1
ATTGGGCTTAAAGGGTGCGTAGGCGGGCAGGTAAGTCAGTGGTGAAATCCCCGAGCTTAACTCGGGAACTGCCATTGATACTATTTGTCTTGAATACCGTGGAGGTGAGCGGAATATGTCATGTAGCGGTGAAATGCTTAGATATGACATAGAACACCCATTGCGAAGGCAGCTCACTACGCGGTCATTGACGCTGAGGCACGAAAGCGTGGGGATCAAACAGGATTAGATACCCGAGTA
+
GGGGGGGGGGGGGGGGGGGGGGGGGGGGGGGGGGGGGGGGGGGGGGGGGGGGGGGGGGGGGGGGGGGGGGGGGGGGGGGGGGGGGGGGGGGGGGGGGGGGGGGGGGGGGGGGGGGGGGGGGGGGGGGGGGGGGGGGGGGGGGGGGGGGGGGGGGGGGGGGGGGGGGGGGGGGGGGGGGGEGCGGGGGGGGGGGGGGGGGGDGGGGGGGGGGGGGFGFGGFGGGGFGGFFFAGGEFDF>FG
@M00200:205:000000000-AKKM3:1:1101:24359:8680 1:N:0:1
ACTGGGTTTAAAGGGAGCGTAGGCGGATAGTTTAGTCAGAGGTGAAAGCCCAGGGCTCAACCTTGGAATTGCCTTTGATACTGGCTATCTTGAGTATGGAAGAGGTATGTGGAACTCCGAGTGTAGAGGTGAAATTCGTAGATATTCGGAAGAACACCAGTGGCGAAGGCGACATACTGGTCCATTACTGACGCTGAGGCTCGAAAGCGTGGGGAGCAAACAGGATTAGATACCCGAGTAAGA
+
GGGGGGFGGGGGGGGGGGGGGGGGGGGGGGGGGGGGGGGGGGGGGGGGGGGGGGGGGGGGGGGGGGGGGGGGGGGGGGGGGGGGGGGGGGGGGGFGGGFGGGGGGGGGGGGGDGGGGGGGGFGGGGGGGGGGGGGGGGGGGGFFGGGGGGGGFGGGGGGFGGGGGGGDEFDGGGGGGGGFGFGGGGGGGGGFGEDEGGGFGGGGGG78C:EFFGFC)CCFGGG4?GFFFFCGGGEDEEFFGBB
@M00200:205:000000000-AKKM3:1:1101:14275:8687 1:N:0:1
ATTGGGCATAAAGGGCGCGTAGGCGGCCTCCGCAAGTCAATTGTGAAATCTCCGGGCTTAACTCGGAAAGGTCAACTGATACTGCGGGGCTAGAGTGCGGAAGGGGCAACTGGAATTCTCGGTGTAGCGGTGAAATGCGTAGATATCGAGAGGAACACCTGCGGCGAAGGCGGGTTGCTGGGCCGACACTGACGCTGAGGCGCGAAAGCTAGGGGAGCGAACGGGATTAGATACCCCTGTA
+
GGGGGGGGGGGGGGGGGGGGGGGGGGGGGGGGGGGGGGGGGGGGGGGGGGGGGGGGGGGGGGGGGGGGGGGGGGGGGGGGGGGGGGGGGGGGGGGGGGGGGGGGGGGGGGGGGGGGGGGGGGGGGGGGGGGGGGGGGGGGGGGGGGGGGGGGGGGGGGGGGGGGDGDGGGGGGGGGGGGGGGGGGGGGGGGGGGGGEGGGGGGGGDGG?FFGGG>DFGGD7DEDFDG0@FDCFFGGF)>GC
@M00200:205:000000000-AKKM3:1:1101:14636:8712 1:N:0:1
ACTGGGTGTAAAGGGCGCGTAGGCGGCCGATTAAGTCGGGGGTGAAAGCCTGTGGCTCAACCACAGAATTGCCTTCGATACTGGTTGGCTTGAGACCGGAAGAGGACAGCGGAACTGCGAGTGTAGAGGTGAAATTCGTAGATATTCGCAAGAACACCAGTGGCGAAGGCGGCTGTCTGGTCCGGTTCTGACGCTGAGGCGCGAAAGCGTGGGGAGCAAACAGGATTAGATACCCCAGTA
+
GGGGGGGGGGGGGGGGGGGGGDGGGGGGGGGDEGGFGGGEGGGGGGGGGGGGGGGGGGGGGGGGGGGGGGGGGGGGGFF<CGGGGGGGGGGGFFGGGGGGGGGGGGGGGGGGGGGGGGGGGGGGGGGGGGGCGCGGGGFDFGFFGGGFGEGEGGGGGGGGFGGEGCGGGGG@EGGGGGGGGGGGG?EGGGECEGGGGGGGGGGGCGDGGEEGGG3CDGGFFGFGFGC<FFFFGGGG@)9F
@M00200:205:000000000-AKKM3:1:1101:23150:8714 1:N:0:1
ACTGGGTATAAAGAGCTCGTAGGCGGCTCGTTGCGTCAATCGTGAAAACTCAGGGCTTAACTCTGAGCTTGCGGTTGATACGGGCGGGCTAGAGTTCGGTAGGGGAGACTGGAATTCCTGGTGTAGCGGTGAAATGCGCAGATATCAGGAGGAACACCGGTGGCGAAGGCGGGTCTCTGGGCCGATACTGACGCTGAGGAGCGAAAGCGTGGGGAGCGAACAGGATTAGATACCCCTGTA
+
GGGGGGGGGGGGGGGGGGGGGGGGGGGGGGGGGGGGGGGGGGGGGGGGGGGGGGGGGGGGGGGGGGGGGGGGGGGGGGGGGGGGGGGGGGGGGGFGGGGGGGGGGGGGGGGGGGGGGGGGGGGGGGGGGGGGGGGGGGGGGGGGGGGGGFGGGGGGGGGGGGGGGGGGGGGGGGGGGGGFGGGG>5?ECCEGGGGGGGGGGGGGGGGGGEGGGGFGDGE8DDCC:<C<FF<FCFF5>;FG
@M00200:205:000000000-AKKM3:1:1101:16882:8750 1:N:0:1
ATTGGGTATAAAGAGCTCGTAGGCGGCTTGGTTAGTCAGGTGTGAAATGCTCGGGCTCAACCCGGGAACGCCACCTGATACTGCCATGGCTTGAGTCCGGTAGGGGAGCGTGGAATTCCTGGTGTAGCGGTGAAATGCGTAGATATCAGGAGGAACATCGGTGGCGAAGGCGGCCACCTGGACCAGCACTGACACTGAGGCACGAAAGCGTGGGGAGCAAACAGGATTAGATACCCTAGTA
+
GGGGGGGGGGGGGGGGGGGGGGGGGGGGGGGGGGGGGGGGGGGGGGGGGGGGGGGGGGGGGGGGGGGGGGGGGGGGGGGGGGGGGGGGGGGGGGGGGGGGGGGGGGGGGGGGGGGGGGGGGGGGGGGGGGGGGGGGGGGGGGGGGGGGGGGGGGGGGGGGGGGGGCGGGDGGGGGGGGGGGGGGGGGGGGGGGGGGGGGGGGGGGGGGGGGGGGFGFGGGGGGG?GG<?FFGGFCDFFFCD
@M00200:205:000000000-AKKM3:1:1101:7046:8769 1:N:0:1
ATTGGGCATAAAGGGAGCGTAGGCGGACATTTAAGTCAGGGGTGAAATCCCGGGGCTCAACCTCGGAATTGCCTTTGATACTGGGTGTCTTGAGTATGAGAGAGGTGTGTGGAACTCCGAGTGTAGAGGTGAAATTCGTAGATATTCGGAAGAACACCAGTGGCGAAGGCGACACACTGGCTCATTACTGACGCTGAGGCTCGAAAGCGTGGGGAGCAAACAGGATTAGATACCCTTGTA
+
GGGGGGGGGGGGGGGGGGGGGGGGGGGGGGGGGGGGGGGGGGGGGGGGGGGGGGGGGGGGGGGGGGGGGGGGGGGGGGGGGGGGGGGGGGGGGGGGGGGGGGGGGGGGGGGGGGGGGGGGGGGGGGGGGGGGGGGGGGGGGGGGGGGGGGGGGGGGGGGGGGGGGGGGGGGGGGGGGGCFCFFGGGGGGGGGGGGGGGDGGGGGG8CCCCGGG>DGFGGGG5?C?CGFFFFGGFGD?@FC
@M00200:205:000000000-AKKM3:1:1101:8983:8796 1:N:0:1
ATTGGGTTTAAAGGGAGCGTAGGCGGATAGTTTAGTCAGAGGTGAAAGCCCAGGGCTCAACCTTGGAATTGCCTTTGATACTGGCTATCTTGAGTATGGAAGAGGTATGTGGAACTCCGAGTGTAGAGGTGAAATTCGTAGATATTCGGAAGAACACCAGTGGCGAAGGCGACATACTGGTCCATTACTGACGCTGAGGCTCGAAAGCGTGGGGAGCAAAAAGGATTAGATACCCGAGTA
+
CFGGGGGC@FGGGFG9FGGGGGCGFG@@CFCFGGGGGGGCFGGGGGG9EFGF<FGGGGGGG,C9FGGGCFEGFG9FAFFGGGFG8F9=FGGGFGGCFGGGCGGGG=FFGGGGGGDFGG7FEGGGGGAG8FFE<?FEF=F,FFFFGGGG8::FGGG,DFFDGGGGDC7@FGEGG6C9EGFFBFF9E,3EFGGF559?EGGFFGG5D=D6CCEGGEDD::C+**//(8CE4@7@GF@7).):
@M00200:205:000000000-AKKM3:1:1101:17793:8796 1:N:0:1
ATTGGGTGTAAAGGGAGCGTAGGCGGATAGTTTAGTCAGAGGTGAAAGCCCAGGGCTCAACCTTGGAATTGCCTTTGATACTGGCTATCTTGAGTATGGAAGAGGTATGTGGAACTCCGAGTGTAGAGGTGAAATTCGTAGATATTCGGAAGAACACCAGTGGCGAAGGCGACATACTGGTCCATTACTGACGCTGAGGCTCGAAAGCGTGGGGAGCAAACAGGATTAGATACCCCAGTA
+
GGGGGGGGGGGGGGGGGGGGGGGGGGGGGGGGGGGGGGGGGGGGGGGGGGGGGGGGGGGGGGGGGGGGGGGGGGGGGGGGFGGGGGGGGGGGFFGGGGGGGFGGGGGGGGGFFFGGGGGGGGGGGGGGGGGGGGGGGGGGGEGGAFGGCFG7FGGGGGGGGGGGGCEGCGGGGGGGFGGFGGGGFFGGGGGGGCGEGFGFCDGGDED;EGGFGG:DEGGGGFGC<FG@*@3CFFCFD>FF
@M00200:205:000000000-AKKM3:1:1101:11062:8800 1:N:0:1
ATTGGGCTTAAAGCGCGCGTAGGTGGTTAGTTAAGTTGGATGTGAAATCCCCGGGCTCAACCTGGGAACTGCATTCAAAACTGACTGACTAGAGTATGGTAGAGGGTGGTGGAATTTCCTGTGTAGCGGTGAAATGCGTAGATATAGGAAGGAACACCAGTGGCGAAGGCGACCACCTGGACTGATACTGACACTGAGGTGCGAAAGCGTGGGGAGCAAACAGGATTAGATACCCTTGTA
+
GGGGGGGGGGGGGGGGGGGGGGGGGGGGGGGGGGGGGGGGGGGGGGGGGGGGGGGGGGGGGGGGGGGGGGGGGGGGGGGGGGGFGFGGGGGGGGGGGGGFFGGGGGGGGGGGGGGGGGGGGGGGGGGGGGGGGGGGGGGEGGFGGGGFGGGCGGFGGGGGGGGGGGEGGGGGECGFGGFGGGGGGGC>BFFFGEFFGGGGGGGGGGGCGGGGGGFGFGGFGCFG?F7?FFAGF,<C45@G
@M00200:205:000000000-AKKM3:1:1101:14453:8833 1:N:0:1
ACTGGGTATAAAGGGAGCGTAGGCGGATAGTTTAGTCAGAGGTGAAAGCCCAGGGCTCAACCTTGGAATTGCCTTTGATACTGGCTATCTTGAGTATGGAAGAGGTATGTGGAACTCCGAGTGTAGAGGTGAAATTCGTAGATATTCGGAAGAACACCAGTGGCGAAGGCGACATACTGGTCCATTACTGACGCTGAGGCTCGAAAGCGTGGGGAGCAAACAGGATTAGATACCCCGGTA
+
GGGGGGGGGGGGGGGGGGGGGGGGGGGGGGGGGGGGGGGGGGGGGGGGGGGGGGGGGGGGGGGGGGGGGGGGGGGGGGGGGGGGGGGGGGGGGGGGGGGGGGGGGGGGGGGGGGGGGGGGGGGGGGGGGGGGGGGGGGGGGGGGGGGGFGGGGGGGGGGGGGGGGGGGDGGGGGGGGGGGGGGGGGGGGGGGGGGCEGCGGGGEGGGGGGGDGGDGDFFGGGGGDGGFFFFGCFFGFB>G
@M00200:205:000000000-AKKM3:1:1101:22251:8835 1:N:0:1
ATTGGGCTTAAAGGGAGCGTAGGCGGATAGTTTAGTCAGAGGTGAAAGCCCAGGGCTCAACCTTGGAATTGCCTTTGATACTGGCTATCTTGAGTATGGAAGAGGTATGTGGAACTCCGAGTGTAGAGGTGAAATTCGTAGATATTCGGAAGAACACCAGTGGCGAAGGCGACATACTGGTCCATTACTGACGCTGAGGCTCGAAAGCGTGGGGAGCAAACAGGATTAGATACCCTCGTAAGA
+
GGGGGGGGFGFGGGGGGGGGGGGGGGGFCFFGGGGGFGGGGGFFFGGGGGGGGGGDFCGFFFGGEFGFGGGGGGGGGGGGGGGGGGGGGGGGFFFFFFGGGGGGGGGGGFEDDEFGGFGGGGGFCFEFFGGGFGGFGGGGGGGFGGGGGGGFGDD@BCFGGFGGGGGGGGDGEGGGFGEGFCFGFCGGGGDFDE>>DFGCFDGEGCDDGGCFGGEGFGCFGFFDDG7;AFCG@>C=F:>=FBA
@M00200:205:000000000-AKKM3:1:1101:11003:8839 1:N:0:1
ATTGGGTATAAAGTGCTCGTAGGCGGTTTGTCGCGTCGGGAGTGAAAACGCCGTGCTTAACACGGCGCTTGCTTTCGATACGGGCAGACTAGAGGTATGCAGGGGAGAACGGAATTCCTGGTGTAGCGGTGAAATGCGCAGATATCAGGAGGAACACCGGTGGCGAAGGCGGTTCTCTGGGCATTACCTGACGCTGAGGAGCGAAAGTGTGGGGAGCGAACAGGATTAGATACCCCAGTA
+
GGGGGGGGGGGGGGGGGGGGGGGGGGGGGGGGGGGGGGGGGGGGGGGGGGGDGGGGGGGGGGGGGGGGGGGGGGGGGGGGGGGGGGGGGGGGGGGGGGGGGGGGGGGGGGGGGGGGGGGGGGGGGGGGGGGGGGGGGGGGGGGGGGGGGGDDGGGGGGEGGGGGGGGGGGGGGGGGGGGGGGGGGGGGGGGGGGGGGGGGDGGGGGGGFEGGGGFDFGGGGGG4:<D2?FFGGDG3>>FG
@M00200:205:000000000-AKKM3:1:1101:26967:8865 1:N:0:1
ACTGGGTTTAAAGGGAGCGTAGGCGGACATTTAAGTCAGGGGTGAAATCCCGGGGCTCAACCTCGGAATTGCCTTTGATACTGGGTGTCTTGAGTATGAGAGAGGTGTGTGGAACTCCGAGTGTAGAGGTGAAATTCGTAGATATTCGGAAGAACACCAGTGGCGAAGGCGACACACTGGCTCATTACTGACGCTGAGGCTCGAAAGCGTGGGGAGCAAACAGGATTAGATACCCCGGTA
+
GGGGGGGGGGGGGGGGGGGGGGGGGGGGGGGGGGGGGGGGGGGGGGGGGGGGGGGGGGGGGGGGGGGGGGGGGGGGGGGGGGGGGGGGGGGGGGGGGGGGGGGGGGGGGGGGGGGGGGGGGGGGGGGGGGGGGGGGGGGGGGGGGGGGGGGGGGGGGGGGGGGGDGGGEGGGGGGGGGGFGGGGGGGGGGGGGGGGGGGGDFGGGGGGGGGGGGEGFFFCCFGGFGGFFFDGGGGGE:DG
@M00200:205:000000000-AKKM3:1:1101:13598:8882 1:N:0:1
ATTGGGTATAAAGGGAGCGTAGGCGGATAGTTTAGTCAGAGGTGAAAGCCCAGGGCTCAACCTTGGAATTGCCTTTGATACTGGCTATCTTGAGTATGGAAGAGGTATGTGGAACTCCGAGTGTAGAGGTGAAATTCGTAGATATTCGGAAGAACACCAGTGGCGAAGGCGACATACTGGTCCATTACTGACGCTGAGGCTCGAAAGCGTGGGGAGCAAACAGGATTAGATACCCGAGTA
+
GGGGGGGGGGGGGGGGGGGGGGGGGGGGGGGGGGGGGGGGGGGGGGGGGGGGGGGGGGGGGGGGGGGGGGGGGGGGGGGGGGGGGGGGGGGGGGGGGGGGGGGGGGGGFGGGGGGGGGGGGGFFFGFGGGGGGGGGGGGFFGGGGGGGG>FDGGGGGGFFGFGGGDGGGGGGGGGFGGAEGGGGGGG7CFFC>CGGGFGGGGGGGGGGGGGGGGACACFGGCFGFGGFFFFFFFGG3=FG
@M00200:205:000000000-AKKM3:1:1101:16249:8899 1:N:0:1
ATTGGGTGTAAAGGGAGCGTAGGCGGACATTTAAGTCAGGGGTGAAATCCCGGGGCTCAACCTCGGAATTGCCTTTGATACTGGGTGTCTTGAGTATGAGAGAGGTGTGTGGAACTCCGAGTGTAGAGGTGAAATTCGTAGATATTCGGAAGAACACCAGTGGCGAAGGCGACACACTGGCTCATTACTGACGCTGAGGCTCGAAAGCGTGGGGAGCAAACAGGATTAGATACCCCAGTA
+
GGGGGGGGGGGGGGGGGGGGGGGGGGGGGGGGGGGGGGGGGGGGGGGGGFGGGGGGGGGGGGGGGGGGGGGGGGFGGGGGGGGGGGGGGGGGGGGGGGGGGGGGGGGGGGGGGGGGGGGGGGGGGGGGGGGGGGGGGGGGGGGGGGGGG=FCGGGGGGGGGGGGGGGGGGGGGGGGGGFFGGGGGGGGGGGGGGGGGGGGGGGGGGGGGGGGGGFGFGFFGGGGFGGFFFFDFGGFDFFG
@M00200:205:000000000-AKKM3:1:1101:24162:8932 1:N:0:1
ACTGGGTTTAAAGAGCTCGTAGGCGGTCTGTCGCGTCTGCTGTGAAAACCCGAGGCTCAACCTCGGGCCTGCAGTGGGTACGGGCAGACTAGAGTGCGGTAGGGGAGACTGGAATTCCTGGTGTAGCGGTGGAATGCGCAGATATCAGGAGGAACACCGATGGCGAAGGCAGGTCTCTGGGCCGCAACTGACGCTGAGGAGCGAAAGCATGGGGAGCGAACAGGATTAGATACCCCAGTAAGA
+
GGGGGGGGGGGGGGGGGGGGGGGGGGGGGGGGGGGGGGGGGGGGGGGGGGGGGGGGGGGGGGGGGGGGGGGGGGGGGGGGGGGGGGGGGGGGGGGGGGGGGGGGGGGGGGGGGGGGGGGGGGGGGGGGGGGGGGGGGGGGGGGGGGGGGGGGGGGGGGGGGGGGGGGGGGGGGGGGGGGGGGGGGGGGFGGGGGGGGGGGGGGGGGGGGGGGGGFGFGGGGGGGFF7>FF9CECEDB@?EFFA
@M00200:205:000000000-AKKM3:1:1101:27215:8951 1:N:0:1
ATTGGGTTTAAAGGGCGCGTAGGCGGTGTGCTAAGTCGGTGGTGAAATACTCCGGCTCAACCGGAGAATTGCCGCTGAAACTGGCATGCTGGAGGGAGGTAGAGGTGCATGGAACTTCCGGTGGAGCGGTGAAATGCGTTGATATCGGAAGGAACGCCTGTGGCGAAAGCGATGCACTGGACCTCTCCTGACGCTGAGGCGCGAAAGCTAGGGGAGCGAACGGGATTAGATACCCTAGTA
+
GGGGGGGGGGGGGGGGGGGGGGGGGGGGGGGGGGGGGGGGGGGGGGGGGGGFGGGGGGGGGGEGGGGGGGGGGGGGGGFGGGGGGGGGGGGGGGGGGGGGGGGGGGGFGGGGGGGGDGGGGGGGGGGGGGGGGGGGGGEGGGGGGGGGFGGGGGGGGGGGGGGGGGGGGGGGGGGGGGGGGFFFGGGGGGGGGG<GGGGGGGGGGGDGCCEFGG:CDGGEDDGG?GG<FFFGC<CG?>FF
@M00200:205:000000000-AKKM3:1:1101:5223:8952 1:N:0:1
ATTGGGTGTAAAGGGCGCGTAGGCGGCCTGATAAGTCGGGGGTGAAATCCTGTGGCTCAACCACAGGGCTGCCTCCGAGACTGCCGGGCTCGAGCACAGTAGAGGCAGGTGGAATTCCCGGTGTAGCGGTGGAATGCGTAGAGATCGGGAAGAACATCGGTGGCGAAGGCGGCCTGCTGGGCTGTTGCTGACGCTGAGGCGCGACAGCGTGGGGAGCAAACAGGATTAGATACCCTTGTA
+
GGGGGGGGGGGGGGGGGGGGGGGGGGGGGGFGGGGGGGGGGGGGGGGGGGGGGGGGGGGGGGEGGGGGGGGGGGGGGGGGGGGGGGGGGGGGGGGGGGGGGGGCGGGGGGGGGGGGGGGGGGGGGGGGGGGGGGGGGGGGGGGGGGGGGFFGGGGGGGGGGGGGGGGGGGGGGGGGGGGGGGGEGGGGGGFFEGGGGGGGGGGGGGD:?CCEGG:DEFGGGGGGFFG???AGEFGF5@BC
@M00200:205:000000000-AKKM3:1:1101:6790:8965 1:N:0:1
ACTGGGCATAAAGGGAGCGTAGGCGGATAGTTTAGTCAGAGGTGAAAGCCCAGGGCTCAACCTTGGAATTGCCTTTGATACTGGCTATCTTGAGTATGGAAGAGGTATGTGGAACTCCGAGTGTAGAGGTGAAATTCGTAGATATTCGGAAGAACACCAGTGGCGAAGGCGACATACTGGTCCATTACTGACGCTGAGGCTCGAAAGCGTGGGGAGCAAACAGGATTAGATACCCTTGTA
+
GGGGGGGGGGGGGGGGGGGGGGGGGGGGGGFGGGGGGGGGGGGGGGGGGGDFGGGGGGGGGFGGGGGGGGGGGGGGGGGGGFGGG8FGGGGGGGGGGGGFGGGGGGGGGGGGGGFGGGGGGGGFEGEFGGGGGGGGDGGGGGGGGGGGGGGEGGGFFEEGGGGDGGGGGFGGGEGD>FGFFGGDGGGCFGGFEEGECCGCGGGGCE<FGGGGGGFGFGGGGGGGFGGFFFFGGGFDFFFG
@M00200:205:000000000-AKKM3:1:1101:24670:8966 1:N:0:1
ACTGGGCGTAAAGCGCGCGCAGGCGGCCCGTTAAGTCGGTTGTGAAAACCCGAGGCTCAACCTCGGGCCTGCATCCGATACTGGCGGGCTTGAGGCAGGTAGGGGAGAGTGGAATTCCCGGTGTAGCGGTGAAATGCGCAGATATCGGGAGGAACACCGGTGGCGAAGGCGGCTCTCTGGGCCTGTCCTGACGCTCAGGCGCGAAAGCTGGGGGAGCGAACCGGATTAGATACCCTTGTA
+
GGGGGGGGGGGGGGGGGGGGGGGGGGGGGGGGGGGGGGGGGGGGGGGGGGGGGGGGGGGGGGGGGGGGGGGGGGGGGGGGGGGGGGGGGGFGGGGGGGGGGGGGGGGCEGGGGGGGGGGGGGGGGGGGGGGGGGGGGGGGGGGGGFGGGGGGGGGGGGGGGGGGGGGGGGGGGGGGGGGGGGGGGGGGGGGGGGDGGGGGGGG5EGCGFGGGGGDDEGEGGGGG>GGFFFFFFGGGFF*:
@M00200:205:000000000-AKKM3:1:1101:20025:8996 1:N:0:1
ACTGGGTGTAAAGGGCTCGTAGGCGGTTTGTCGCGTCGGGAGTGAAAACCAGGTGCTTAACACCTGGCTTGCTTCCGATACGGGCAGACTAGAGGTATTCAGGGGAGAACGGAATTCCTGGTGTAGCGGTGAAATGCGCAGATATCAGGAGGAACACCGGTGGCGAAGGCGGTTCTCTGGGAATATCCTGACGCTGAGGAGCGAAAGTGTGGGGAGCGAACAGGATTAGATACCCGTGTA
+
GGGGGGGGGGGGGGGGGGGGGGGGGGGGGGGGGGGGGGGGGGGGGGGGGGGFFGFGGGGGGGGGGGGGGGGGGGGGGGGGGGGGGGGGGGGGFGGGDGGFGGGGGGGGGGGGGGGGGGGGGGGGGGGGGGEGGGGGGGGGGGGGGGGFCGGEGGGGGGGGGEGGGGEDGGGGGCGGGGGGGGGGGGGGGGGGEGGGGGGGEGGGEGGFC9<8?EFDBEGGGDDC:GGFFFFGGGGGF>FG
@M00200:205:000000000-AKKM3:1:1101:11634:9005 1:N:0:1
ACTGGGTGTAAAGGGAGCGTAGGCGGATAGTTTAGTCAGAGGTGAAAGCCCAGGGCTCAACCTTGGAATTGCCTTTGATACTGGCTATCTTGAGTATGGAAGAGGTATGTGGAACTCCGAGTGTAGCGGTGAAATTCGTAGATATTCGGAAGAACACCAGTGGCGAAGGCGACATACTGGTCCATTACTGACGCTGAGGCTCGAAAGCGTGGGGAGCAAACAGGATTAGATACCCTTGTA
+
GDGGGGGGGGGGGGG9FGGGGGGGGGEF@FGGEEGGGGGGGGGGGGGGGGGGEEGGGGGGGFGGGGGFGGGGGGGGGFGGGGGGGCFGGGGFFGGFFG<<FG,=EFEEFFFFEF@F<ECFGGGGGG,CFGGGGGGFGFGEE@FGGGF8F:>=DFGGGGG?FDCEEEGGEGC+B+@>FFC,D@DFCEGGGGGGGGGGEGGGFGGGGGGFEGCFGGBC>FEFFGGC6FG86AEGGGGFFFFG
@M00200:205:000000000-AKKM3:1:1101:27583:9015 1:N:0:1
ACTGGGTTTAAAGAGCGCGCAGGCGGCTGGGTAAGTCCGATGTGAAAGCTTCCGGCTTAACTGGAAAACGGCATCGGAAACTGCTCGGCTTGAAGGTGGGAGAGGGTAGCGGAATTCCCGGTGTAGTGGTGAAATGCGTAGATATCGGGAGGAACACCAGTGGCGAAGGCGGCTACCTGGCCCATTCTTGACGCTGAGGCGCGAAAGCTAGGGGAGCGAACGGGATTAGATACCCGAGTA
+
GGGGGGGGGGGGGGGGGGEGGGGGGGEGEGGGGGFGGGGGGGGGGGGGGGGGGGGGGGGGGGGGGGGGGGGGGGFGDGGFFGGGAFGGGGGGGGGFGGGGFEGGGGGGGGGGGGGFFGFCGCFGGFGGGGGGGGGGGGGGGGGGGGGGGGGGGGGGGGGGGGGG@FGGGGGGGGGGGGGGGGCEG?FGGFGGGGGGEGFDCDE8EEGGGGGEFEEGFEGGGGCDFG44FFAGGC<D3>FG
@M00200:205:000000000-AKKM3:1:1101:16356:9017 1:N:0:1
ATTGGGTGTAAAGGGCTCGTAGGCGGTTTGTCGCGTCGGGAGTGAAAACCAGGTGCTTAACACCTGGCTTGCTTTCGATACGGGCAGACTAGAGGTATGCAGGGGAGAACGGAATTCCTGGTGTAGCGGTGAAATGCGCAGATATCAGGAGGAACACCGGTGGCGAAGGCGGTTCTCTGGGCATGACCTGACGCTGAGGAGCGAAAGTGTGGGGAGCGAACAGGATTAGATACCCTCGTA
+
GGGGGGGGGGFFGGGGGGGGGGGGGGGGGGGGGGGGE@FGGGGGDGGGGGGGEGGGGGGGGGGFGGFGCFGGGGGGGGGFEGGGGGGCGGGGGFGGGGGGGFGGFG>CF@CEGGCFFGGFFGG==DGGGGGCCFGGGCEGGGFDGGCCDF7:<:D:CFGCGGC@E*:<@GGEGGGGGGGEC>FGGFFGGGGFEEGGDCC6EFCCEEGCEG:8>CDGFGGGD3CG1DC?FBAGGGGGFF5C
@M00200:205:000000000-AKKM3:1:1101:20373:9019 1:N:0:1
ATTGGGTATAAAGGGCGCGTAGGCGGTCTTTTAAGTCGGGGGTGAAAGCCTGTGGCTCAACCACAGAATTGCCTTCGATACTGGGAGACTTGAGACCGGAAGAGGACAGCGGAACTGCGAGTGTAGAGGTGAAATTCGTAGATATTCGCAAGAACACCAGTGGCGAAGGCGGCTGTCTGGTCCGGTTCTGACGCTGAGGCGCGAAAGCGTGGGGAGCAAACAGGATTAGATACCCCGGTA
+
FEE9EEFGGGGFGGGGEGGFCEGGGGGGEEGGFDGGFFCEGEFE<DEFGGGGGGFFGGGGFGGGG<FFEGGGGGGGGC<FGCFEGGEGFGGGFGGGGGGGDGFGGGGGGFEDCEGGFGFEGEGFGGGGGGEF:FEGGF<DFCFAFFGGC:1CACGGEG:FGGCCEGEGEDC@EEEGFBCGGFGGG/?EGGGGGG3=/;FEGD*8C?7FEGEGGCDGFGG8CFGF?C*,=8<FGGGFE@55
@M00200:205:000000000-AKKM3:1:1101:26936:9020 1:N:0:1
ATTGGGTATAAAGGGAGCGTAGGCGGATAGTTTAGTCAGAGGTGAAAGCCCAGGGCTCAACCTTGGAATTGCCTTTGATACTGGCTATCTTGAGTATGGAAGAGGTATGTGGAACTCCGAGTGTAGAGGTGAAATTCGTAGATATTCGGAAGAACACCAGTGGCGAAGGCGACATACTGGTCCATTACTGACGCTGAGGCTCGAAAGCGTGGGGAGCAAACAGGATTAGATACCCGAGTA
+
GGGGGGGGGGGGGGGGGGGGGGGGGGGGGGGGGGGGGGGGGGGGGGGGGGGGGGGGGGGGGGGGGGGGGGGGGGGGGGGGGGGGGGGGGGGGGGGGGGGGGGGGGGGGGGF9FGGFGGGGGGGGGGGGGFFFGGGGG?FGFGGFGGGGGEEEGFGFGGGGGGGGGGEEGGGGGGGGGGGFGGGGGGC9FGGGGGDDGGGGGGDEGGGGGGGGCGEGDGGGGGG4(6C@FF?@CFFGB:FG
@M00200:205:000000000-AKKM3:1:1101:2515:9034 1:N:0:1
ACTGGGTATAAAGGGAGCGTAGGCGGATAGTTTAGTCAGAGGTGAAAGCCCAGGGCTCAACCTTGGAATTGCCTTCGATACTGGCTATCTTGAGTATGGAAGAGGTATGTGGAACTCCGAGTGTAGAGGTGAAATTCGTAGATATTCGGAAGAACACCAGTGGCGAAGGCGACATACTGGTCCATTACTGACGCTGAGGCTCGAAAGCGTGGGGAGCAAACAGGATTAGATACCCCGGTA
+
GGGGGGGGGGGGGGGGGGGGGGGGGGGGGGGGGGGGGGGGGGGGGGGGGGGGGGGGGGGGGGGGGGFGGFGGGGG9FGGDFGGGGGGGGGGGGGGGGFGGGGGGGGGGGGGGGGGGGGGGGGGGGGGGGGGGGGGCFGGGGGGGGGGGGGGCFGGGGEGGGCFCCFGGDGGGGGEFFGGFCGCGG9;EFDEFGGGGCFCFGFGGGGCGGGGGCE3DEGG6>F:5=FGEFF3;FACGD37E
@M00200:205:000000000-AKKM3:1:1101:11167:9051 1:N:0:1
ACTGGGTGTAAAGGGAGCGTAGGCGGATAGTTTAGTCAGAGGTGAAAGCCCAGGGCTCAACCTTGGAATTGCCTTTGATACTGGCTATCTTGAGTATGGAAGAGGTATGTGGAACTCCGAGTGTAGAGGTGAAATTCGTAGATATTCGGAAGAACACCAGTGGCGAAGGCGACATACTGGTCCATTACTGACGCTGAGGCTCGAAAGCGTGGGGAGCAAACAGGATTAGATACCCCGGTAAGA
+
GGGGGGGGGGGGGGGGGGGGGGGGGGGGGGGGGGGGGGGGGGGGGGGGGGGGGGGGGGGGGGGGGGGGGGGGGGGGGGGGGGGGGGGGGGGGGGGGGGGGGGGGGGGGGGGGGGGGGGGGGGGGGGGGGGGGGGGGGGGGFGGGGGGGGGGGGGGGGGGGGGGGGGGGGGGGGEGGFGFFGGGGDGGGGGGGGGGGGGGGGGGGGGGGGGGGGGFGFFEEFGGGFGGFFCEGCC8>:::EDFF
@M00200:205:000000000-AKKM3:1:1101:19112:9052 1:N:0:1
ACTGGGTGTAAAGGGAGCGTAGGCGGCTAGATAAGTGGGGTGTTAAATCTCCCGGCTCAACCGGGAACCTGCACCTCATACTGTCAAGCTTGAGTACAGCAGAGGAGACTGGAATTCCCGGTGTAGCGGTGAAATGCGTAGATATCGGGAGGAACACCAGTGGCGAAGGCGAGTCTCTGGGCTGATACTGACGCTGATGCTCGAAAGCTAGGGGAGCAAACGGGATTAGATACCCCAGTA
+
GGGGGGFGGGGGGGGGGGGGGGGGGGGGEGGGGGGGGGGEGGGGGGGGFFECFGGGGGGGGGGGCFEGGGGGGGGGFGGGGGGGGGGGGGGGGGGGGGGGGGGGG=FGGGGGGFGGGGGGGGGGGGGGGGGGGGGGFGFGGGGGGGGGEGCEGGGGGGGGG?CCGGGGEGEGGGGFGGGGGGGGCFGGGGGGGDGGGGFGFGGGDE:DCCGC@CE3>EFCFCED:GGFFFBGGEG35:7+
@M00200:205:000000000-AKKM3:1:1101:21644:9079 1:N:0:1
ACTGGGTGTAAAGGGCGCGTAGGCGGCCGATTAAGTCGGGGGTGAAAGCCTGTGGCTCAACCACAGAATTGCCTTCGATACTGGTTGGCTTGAGACCGGAAGAGGACAGCGGAACTGCGAGTGTAGAGGTGAAATTCGTAGATATTCGCAAGAACACCAGTGGCGAAGGCGGCTGTCTGGTCCGGTTCTGACGCTGAGGCGCGAAAGCGTGGGGAGCAAACAGGATTAGATACCCCGGTAAGA
+
GGEEGGCFGFGGGGGGGGGGGGGGGGGGFGCFBDGFGGGGGGEEFGGGGGGGGGGGGGFGGGGGGGGGGGGGGGGGGGGGGGGGEFGGGGGGGGGGFFGGGGGGGGGGGGGGGGGGGGGGGGGGGGGGGGGGGGGGGGGGGGGGGGGGGGGGGGGGGGGGGGGGGGGGGFFGEGGGGGGG?FGGGECEFGGGGECEGGCFEGGGGGGFGEGGGGFGFGFFCFFG?GG?FFA>C8C<5BFDG?F
@M00200:205:000000000-AKKM3:1:1101:8380:9093 1:N:0:1
ACTGGGTTTAAAGGGAGCGTAGGCGGATAGTTTAGTCAGAGGTGAAAGCCCAGGGCTCAACCTTGGAATTGCCTTTGATACTGGCTATCTTGAGTATGGAAGAGGTATGTGGAACTCCGAGTGTAGAGGTGAAATTCGTAGATATTCGGAAGAACACCAGTGGCGAAGGCGACATACTGGTCCATTACTGACGCTGAGGCTCGAAAGCGTGGGGAGCAAACAGGATTAGATACCCTAGTA
+
GGGGGGGGGGGGGGGGGGGGGGGGGGGGGGGGGGGGGGGGGGGGGGGGGGGGGFGGGGGGGGGGGGGGGGGGGGGGGGGGGGGGGGGGGGGGGGGGGGGGGGGGGGGGGGGGFGGGGGGGGGGGGFGFGGGGGGGGGGGGGGGGGFDFGGGDGDGGGGFDGGGGGGGDGGGEGGGGGGGGGGGGGGGGGGGGGGGGGGG55CC5:C54EEEGCE>3:FGGGFGF0DFFFFFGGGGGA4AC
@M00200:205:000000000-AKKM3:1:1101:23876:9107 1:N:0:1
ATTGGGTTTAAAGAGTGCGTAGGCGGCCTGGTAGGTTGGGTGTGAAATCCCTCGGCTCAACCGAGGAATTGCGCTCAAAACCGCTAGGCTGGAGGGAGATAGGGGTGAGCGGAACTGATGGTGGAGCGGTGAAATGCGTTGATATCATCAGGAACACCGGTGGCGAAGGCGGCTCACTGGGTCTCTTCTGACGCTGAGGCACGAAAGCTAGGGGAGCGAACGGGATTAGATACCCTAGTA
+
GGGGGGGGGGGGGGGGGGGGGGGGGGGGGGGGGGGGGGGGGGGGGGGGGGGGGGGGGGGGGGGGGGGGGGGGGGGGGGGGGGGGGEGGGGGGGFGGCGDGGGGGGGGGGGGGGGGGGGGGGGGGGGFGGGGGGGGGGGGGGGGGGGGGGGGFGGGGGGGGGGGGGGDGGFGGGGGGGGGGGGGGGGGGGGGGGGGGGGFFGGGG>CDDGGFGGG3CBEEGGGGC?DGFFFFGGGGG:@@?
@M00200:205:000000000-AKKM3:1:1101:18914:9120 1:N:0:1
ACTGGGTTTAAAGGGCGCGTAGGTGGCCCGTTAAGTGGCTGGTGAAATCCCGGGGCTCAACTCCGGGGCTGCCGGTCAGACTGGCGAGCTAGAGCACGGTAGGGGCAGATGGAATTCCCGGTGTAGCGGTGGAATGCGTAGAGATCGGGAAGAATACCAGTGGCGAAGGCGTTCTGCTGGGCCGTTGCTGACACTGAGGCGCGACAGCGTGGGGAGCAAACAGGATTAGATACCCCCGTA
+
GGGGGGGGGGGGGGGGGGGGGGGGGGGGGGGGGGGGGGGGGGGGGGGGGGGGGGGGGGGGGGGGGGGGGGGGGGGFGGGGGGGGGGGGGGGGGGGGGGGGGGGGGGGGGGGGGGGGGGGGGGGGGGGGGGGGGGGGGGGGGGGGCFGGGGGGGGGGGGGGGGGGGGGGGGGGGGGGGGGGGGGGGGGGGGGGGGGGGFGGGGGGGDDGGGGGGGFGFGGFFFFF:FF<FF>7CFFGE>5*
@M00200:205:000000000-AKKM3:1:1101:21619:9121 1:N:0:1
ACTGGGTTTAAAGGGAGCGTAGGCGGATAGTTTAGTCAGAGGTGAAAGCCCAGGGCTCAACCTTGGAATTGCCTTTGATACTGGCTATCTTGAGTATGGAAGAGGTATGTGGAACTCCGAGTGTAGAGGTGAAATTCGTAGATATTCGGAAGAACACCAGTGGCGAAGGCGACATACTGGTCCATTACTGACGCTGAGGCTCGAAAGCGTGGGGAGCAAACAGGATTAGATACCCTCGTAAGA
+
GGGGGGGGGGGGGGGGGGGGGGGGGGGGGGGGGGGGGGGGGGGGGGGGGGGGGGGGGDGGGGGGGGGGGGGGGGGGGGGGGGGGGGGFGGGGGGGGGFGGGGGGGGGGGGGGGGGGGGGGGGGGGGGGGGGGGGGGGGGGGGGGGGGGGGGDEGCG<FDFGGGGGGGGGGFGEGGGGGGGGFCEFDDGGGGFGEGGGFGFG4CEGEGFEGGGGG:DFGFECFGGFGGFFFCGF,+*.:ACF:2
@M00200:205:000000000-AKKM3:1:1101:7328:9137 1:N:0:1
ACTGGGTATAAAGGGAGCGTAGGCGGATAGTTTAGTCAGAGGTGAAAGCCCAGGGCTCAACCTTGGAATTGCCTTTGATACTGGCTATCTTGAGTATGGAAGAGGTATGTGGAACTCCGAGTGTAGAGGTGAAATTCGTAGATATTCGGAAGAACACCAGTGGCGAAGGCGACATACTGGTCCATTACTGACGCTGAGGCTCGAAAGCGTGGGGAGCAAACAGGATTAGATACCCTAGTA
+
GGGGGGEFG@@DGGGFGGGGGGDFGGEDFGFGGGGEFCFGGGGFGGGGGGGGGGGFDFCGFFGFCFEGG@FFGGGGGGFGEGFGGGGGGGGFEFECGGFGGG8FFFFGFEGGGGFFAFEFEFGGGCAFGGFG<F9EGGGFFGGGGFGGGEGCGGFFGGGGFFFC@FGGGGGGEEGGFFFBCF,>BCGCFGGD@>DC8DF7CFGE81?CCEEGGGFDF=CCFFGG1DF<4AC+;CFGFA+<
@M00200:205:000000000-AKKM3:1:1101:26697:9146 1:N:0:1
ATTGGGCTTAAAGGGAGCGTAGGCGGATAGTTTAGTCAGAGGTGAAAGCCCAGGGCTCAACCTTGGAATTGCCTTTGATACTGGCTATCTTGAGTATGGAAGAGGTATGTGGAACTCCGAGTGTAGAGGTGAAATTCGTAGATATTCGGAAGAACACCAGTGGCGAAGGCGACATACTGGTCCATTACTGACGCTGAGGCTCGAAAGCGTGGGGAGCAAACAGGATTAGATACCCGCGTA
+
GGGGGGGGGGGGGGGGGGGGGGGGGGGDEGGGGGFGGGGGGGGGGGGGGGGGGGGGGGGGGGGGGGGGGGGGGGGGGGGGGGGGGGGGGGGGGGGGGGGGGGGGGGGGGGFCGGGGGGGGGGGGGGGGGGGGGGFFGGGGGGGGGFGGGGGGGGGGGGGGGFGGGGGGGGGGEGGGGGGFGGGGFFFFGGGG5EDEGGGGGGGDGG:CCGGGGGFGEGFECGGGFGGFFFFGGGCGAEFG
@M00200:205:000000000-AKKM3:1:1101:2632:9159 1:N:0:1
ACTGGGTTTAAAGGGAGCGTAGGCGGATAGTTTAGTCAGAGGTGAAAGCCCAGGGCTCAACCTTGGAATTGCCTTTGATACTGGCTATCTTGAGTATGGAAGAGGTATGTGGAACTCCGAGTGTAGAGGTGAAATTCGTAGATATTCGGAAGAACACCAGTGGCGAAGGCGACATACTGGTCCATTACTGACGCTGAGGCTCGAAAGCGTGGGGAGCAACCAGGATTAGATACCCGCGTA
+
GGGGGGGGGGGFGGGGGGGGGGGGGGGGGGGGGGGGGGGGGGGGGGGGGG7FGGGGGGGGGGGGGGGGGGGGGGGGGGGGGGGGGGGGGGGGGFGGGGGGGGGGGGGGGGGGGGGGFGGGGGGGGGFFGGGGEDEGGGGGGGGGGGGDGGGGGGGGGGGF?FFGGGGGGGDGGGGGGGGGGGGGGGGGGDEFEGDGEEDGGGGGFG4*CC**=EDCBGF65CF3?GGEFCEC+<?CDEE5
@M00200:205:000000000-AKKM3:1:1101:5309:9166 1:N:0:1
ACTGGGTTTAAAGGGAGCGTAGGCGGATAGTTTAGTCAGAGGTGAAAGCCCAGGGCTCAACCTTGGAATTGCCTTTGATACTGGCTATCTTGAGTATGGAAGAGGTATGTGGAACTCCGAGTGTAGAGGTGAAATTCGTAGATATTCGGAAGAACACCAGTGGCGAAGGCGACATACTGGTCCATTACTGACGCTGAGGCTCGAAAGCGTGGGGAGCAAACAGGATTAGATACCCGCGTA
+
GGF<FDCCFGFGGGGGGGGGGGGGFGEGGGGFFGGGGFGGG8FGGGGGCGGGGFEEFFGGGFGG@@FFGFG,EGAEFGGGGGFGGGGGFFFGDEFGGGGFGFFEAFGFGFG9FEFGGGGGDFC?FEGGGEGC<?FEGGFGGCEGGGGGGGC=<FFGGGCDCFGECGGGE8CCEGGGGFG?BEFFCCGGGCFGDGGEEFC>5CEEFE5FCC;:FE:DFCGGGGGGFC;==A?CFCFGA>D*
@M00200:205:000000000-AKKM3:1:1101:14090:9187 1:N:0:1
ATTGGGTTTAAAGCGCGCGCAGGCGGCCCGTTAAGTCGGTTGTGAAAACCCGAGGCTCAACCTCGGGCCCGCATCAGATACTGGCGGGCTTGAGGCAGGTAGGGGAGTGTGGAATTCCCGGTGTAGCGGTGAAATGCGCAGATATCGGGAGGAACACCGGTGGCGACGGCGGCTCTCTGGGCCTGTCCTGACGCTCAGGCGCGAAAGCTGGGGGAGCGAACCGGATTAGATACCCGTGTAAGCT
+
EEF<<@CCEFGDEGGGCEED@7@FCCFCEF@E,6C<6,@@CC@7<,,CE,BF7FFGF,5<4F,BC?44=++84B>,A?B,,CEFGDGGE7,3>>FG@C@D,FF7C**33@F:F,,?D,,1>FF*<F?FG7<*8,@FGE<1<=,CFF:@**=*1<F,,CCE>8EC***:CGEC2*;<@+++;FC*;<:C7*93CEGDCFF*:75**:3CC?68*?B))*1:)9:53**.6*-*3,<)7;FE*4).
@M00200:205:000000000-AKKM3:1:1101:8667:9204 1:N:0:1
ATTGGGTTTAAAGGGCGCGTAGGCGGCTTGACAAGTCAGGTGTGAAAGCCCCGGGCTCAACCCGGGAATTGCACTTGATACTGTCTCGCTAGAGTCCGGGAGAGGATGGCGGAATTCCCAGTGTAGAGGTGAAATTCGTAGATATTGGGAAGAACACCGGTGGCGAAGGCGGCCATCTGGACCGGTACTGACGCTGAGGCGCGAAAGCGTGGGGAGCAAACAGGATTAGATACCCGTGTA
+
GGGGGGGGGGGGGGGGGGGGGGGGGGGGGGGGGGGGGFGGGGGGGGGGGGGGGGGGGGGGFFGGGGGGFGGGGGGGEFDDDFGGGGGGGGGGGGGGGGGGGGGGGGGGF@FGGGGGGGCCFFGFFGGGGGGGFGFGGGFGGGGGGDFGGGGGGGGGGGGGGGGGGGGGGGGDEB8BFGGFFGGGGGC;EGFGGGGGGGGFGGCEEEGGGECEGGFGEGGGGFGGFGC<FFBGCCGD:DFG
@M00200:205:000000000-AKKM3:1:1101:22146:9213 1:N:0:1
ATTGGGTGTAAAGGGCGCGCAGGCGGCTACGTAAGTCCGGCGTGAAATCCCACGGCTCAACTGTGGAACTGCGTCGGATACTGCGTTGGCTTGAGGATGGTAGAGGCCTTTGGAACTAGCGGTGTAGCGGTGAAATGCGCAGATATCGCTAGGAACGCCGGTGGCGAAGGCGGAAGGCTGGGCCACTCCTGACGCTGAGGCGCGAAAGCTAGGGGAGCGAACCGGATTAGATACCCAAGTA
+
GGGGGGGGGGGGGGGGGGGGGGGGGGGGGGGGGGGGGGGGGGGGGGGGGGGGGGGGGGGGGGGGGGGGGGGGGGGGGGGGGGGGGGGGGGGGGGGGGGGGGGGGGGGGGGGGGGGGGGGGGGGGGGGGGGGGGGGGGCGGGGGGGGGGGGGGGGGGGGGGGGGGGGGGGGGGGGGGGGGGGGGGGGGCFFGGGGDGGGGGGGGGEEGGGFGGGGFGFGGGGCEGFG3(=FFFGGGG*7@EF
@M00200:205:000000000-AKKM3:1:1101:4406:9230 1:N:0:1
ACTGGGTTTAAAGCGTCTGTAGGTGGCTTTTTAAGTCCGCCGTCAAATCCCAGGGCTCAACCCTGGACAGGCGGTGGAAACTAGCAAGCTGGAGTACGGTAGGGGCAGAGGGAATTTCCGGTGGAGCGGTGAAATGCGTAGAGATCGGAAAGAACACCAACGGCGAAAGCACTCTGCTGGGCCGACACTGACACTGAGAGACGAAAGCTAGGGGAGCGAATGGGATTAGATACCCTCGTA
+
GGGGGGGGGGGGGGGGGGGGGGGGGGGGGGGGGGGGGGGGGGGGGGGGGGGGGGGGGGGGGGGGGGGGGGGGGGGGGGGGGGGGGGGGGGGGGGGGGGGGGGGGGGGGGGGGGGGGGGGGGGGGGGGGGGGGGFFGGGGGGGGGGFGGGDGGGGGGGGGGGGGGGG7FFGGGFGGGGGGGGGGGGGEGGGGGGGGGGFGG=FGGGGGGGGGGGGBGBE8*CFCGFGFFFFDGGGG=FEFE
@M00200:205:000000000-AKKM3:1:1101:3261:9234 1:N:0:1
ATTGGGTTTAAAGGGCTCGTAGGCGGTTTGTCGCGTCGGGAGTGAAAACGCCGTGCTTAACACGGCGCTTGCTTTCGATACGGGCAGACTAGAGGTATGCAGGGGAGAACGGAATTCCTGGTGTAGCGGTGAAATGCGCAGATATCAGGAGGAACACCGGTGGCGAAGGCGGTTCTCTGGGCCGGTACTGACGCTGATGCGCGAAAGCGTGGGTAGCAAACAGGATTAGATACCCCTGTA
+
GGGGGGCFGGGGGGGEGGGGGGGGGGGGGGGFGGGFFGGGEGGGGGGFEFCFGGGGGFGGGGGGGGGDGEGGGGGGGGGGGGGGGGGGGGGGFGGGGGGGGGGGGDGGGGGGGGFGCFFFGFFFGGFFGFFGFGGGGGFEF:CFFCEGGFGGGG8F8BFC<FEFEFEGG7FE5=7C7@:FF8CGGGE5:C<8CE3CE:F7:CCCC89*::CCE89D;:<<*9CC197<@?4*+30DF50<
@M00200:205:000000000-AKKM3:1:1101:22395:9251 1:N:0:1
ACTGGGTGTAAAGGGAGCGTAGGCGGATAGTTTAGTCAGAGGTGAAAGCCCAGGGCTCAACCTTGGAATTGCCTTTGATACTGGCTATCTTGAGTATGGAAGAGGTATGTGGAACTCCGAGTGTAGAGGTGAAATTCGTAGATATTCGGAAGAACACCAGTGGCGAAGGCGACATACTGGTCCATTACTGACGCTGAGGCTCGACAGCGTGGGGAGCAAACAGGATTAGATACCCCCGTA
+
E<FFGGGGGGGFGGGFGGGGGDGGG>:@6E<FFGGGGGGAFGG@FGGAFF@FFFCEFGGGGFGC<CEDAGFEGGGGGGFAFEG@FGFGEG9CFGFG9F@99FEFFFD9F5FCFG?ADF@GGFGGFEFGGGGGFFGFF@FEFEFGG,F@EEGGFGGGGGFGGGGG7CCFDGGGGDGGGGCECCD9D,EFGFGGGEGC*,4AFFEG*=C6CGEGGE>3;FCFFG8<@DGEAFCCCFGGDFBE
@M00200:205:000000000-AKKM3:1:1101:13981:9262 1:N:0:1
ATTGGGCGTAAAGTGTGCGCAGGCGGCCGAGCAAGTCGAGTGTGAAATCCCCGGGCTTAACTTGGGAATTGCGCTCGAAACTACTTGGCTGGAGTGTGGCAGAGGAAGGTGGAATTCCACGTGTAGCGGTGAAATGCGTAGAGATGTGGAGGAACACCGATGGCGAAGGCAGCCTTCTGGGCCAACACTGACGCTCATGCACGAAAGCGTGGGGAGCAAACAGGATTAGATACCCGCGTA
+
GGGGGGGGGGGGGGGGGGGGGGGGGGGGGGGGGGGGGGGGGGGGGGGGGGGGGGGGGGGGGGGGGGFGGGGGGGGGGGGGGGFGGGGGGGGGGGGGGGGGGGFGGFBFGGGGGGGGGGGGGGGGGGFGGGEGGGGGGGEGGGGGGGGGGDFFGGGGGGGEFCFGGGGGGGGGGFGFGGGGGGGGCF5CG=?CEGCEGGGGGFGGG5>FECCGGGEGECFGGGFC?G>49BAGGFGGF@EC
@M00200:205:000000000-AKKM3:1:1101:10384:9274 1:N:0:1
ATTGGGTATAAAGGGCGCGTAGGCGGAACGGTAAGTCAGGGGTGAAATCCCGGGGCTCAACTCCGGGACTGCCTTTGAAACTGCCGTTCTAGAGTGCAGGAGAGGAAGGCGGAATTCCAGGTGTAGCGGTGGAATGCGTAGATATCTGGAAGAACACCAGTGGCGAAGGCGGCCTTCTGGACTGACACTGACGCTGATGCGCGAAAGCTAGGGGAGCAAACAGGATTAGATACCCCCGTA
+
GGGGGGGGGGGGGGGGGGGGGGGGGGGGGGGGGGGGGGGGGGGGGGGGGGGGGGGGGGGGGGGGGGGGGGGGGGGGGGGGGGGGGGFEGGGGGGGGGGGGGGGGGGGGGGGGGEGGGGGGGGGGGGGGGGGGGGGGGGGGGGGGGGGGGFGGGGGGGGGGGGGGGGGGGGGGGGGGGGFGGGGGGGFFFGGCEGGGGGGGGGGG5EDGFCGDEGFGBGGFGFGGBFF?FFBGGGGGFFFD
@M00200:205:000000000-AKKM3:1:1101:6025:9296 1:N:0:1
ACTGGGCTTAAAGGGCTCGTAGGCGGTTTGTCGCGTCGGGAGTGAAAACCAGGTGCTTAACACCTGGCTTGCTTCCGATACGGGCAGACTAGAGGTATTCAGGGGAGAACGGAATTCCTGGTGTAGCGGTGAAATGCGCAGATATCAGGAGGAACACCGGTGGCGAAGGCGGTTCTCTGGGAATATCCTGACGCTGAGGAGCGAAAGTGTGGGGAGCGAACAGGATTAGATACCCTAGTA
+
GGGGGGGGGGGGGGGGGGGGGGGGGGGGGGGGGGGGGGGGGGGGGGGGGEEGGGGGGGGGGFECFGGGGGGGGGGGGGGDFGGGGGGGGGGGGGGGGGGGGGGGGGGGGFGGGGGGGGGGGGFGGGGGGGGGGGGGFGGGGGGGGGFGGB>FFGGFGEFGEGGGGGGGGGGGG>CFGGGGGGGGGGGG7DFG5CDGGGGFGFE?>EGFGCFGGDFG)>:*/9FF2>C7FF2C7<66?:FG
@M00200:205:000000000-AKKM3:1:1101:8295:9315 1:N:0:1
ACTGGGTATAAAGGGAGCGTAGGCGGATAGTTTAGTCAGAGGTGAGAGCCCAGGGCTCAACCTTGGAATTGCCTTTGATACTGGCTATCTTGAGTATGGAAGAGGTATGTGGAACTCCGAGTGTAGAGGTGAAATTCGTAGATATTCGGAAGAACACCAGTGGCGAAGGCGACATACTGGTCCATTACTGACGCTGAGGCTCGAAAGCGTGGGGAGCAAACAGGATTAGATACCCCAGTA
+
GGGGGGGGGGGGGGGGGGGGGGGGGGGGGGGGGGGGGGGGGGGGGEGGGEFFGGGGGGGGGGGGGGGGGGGGGGGGGGGGGGGGGGGGGGGGGGGGGGGGGGGGGGGGGGGGGGGGGGGGGGGFFFGGGGGGGGGEFFGGGGGGGGGGGGFGGGGGGGGGGGGGGGGGGGGGGGGGGGGFGFGGGGGGCCGDEGGGGGGGGGGGGGGGGGGGGGFGFGGGGGGGFGG@FFFGGGGF:>FG
@M00200:205:000000000-AKKM3:1:1101:7433:9327 1:N:0:1
ACTGGGTTTAAAGCGCGTGTAGGCGGGATGGCACGTCCGTCGCTGAAATCCCCCGGCTCAACCGGGGAACGGGCGCGGATACGACCGTCCTTGAGGGGCGTAGGGGGACCTGGAACTTCCGGTGGAGCGGTGAAATGCGTTGAGATCGGAAGGAACGCCCGTGGCGAAAGCGAGGTCCTGGACGCCTACTGACGCTGAGACGCGAAAGCCAGGGGAGCGAACGGGATTAGATACCCCAGTA
+
GGGGGGGGGGGGGGGGGGGGGGGGGGGGGGGGGGGGGGGGGGGGGGGGGGGGGGGGGGGGGGGGGGGGGGGGGGGGGGGGGGGGGGGGGGGGGGGGGGGGGGGGGGGGGGGGGGGGGGGGGGGGGEGGGGGGGGFFGGGGGGGGGGGGGEGEGGGGGGGGGGGGGGGGGGGGGGGGGGGGGGGGEGGGGGGGGGGGGGGGGGGEGGGGGGFFGGFGFDGGGGGG?GDBFFFGGGGGFFDFG
@M00200:205:000000000-AKKM3:1:1101:25075:9344 1:N:0:1
ATTGGGTGTAAAGCGCGCGCAGGCGGCGGCGTGGGTCCGGCGTGAAAGCCCCCGGCTCAACCGGGGAGAGTCGTCGGGGACCGCGCCGCTTGAGGTCGGCAGGGGCCGGTGGAATGCCCGGTGTAGTGGTGAAATGCGTAGAGATCGGGCGGAACACCCGTGGCGAAGGCGGCCGGCTGGGCCGAATCTGACGCTGAGGCGCGAAGGCGTGGGGAGCGAACGGGATTAGATACCCTAGTA
+
GGGGGGGGGGGGGGGGGGGGGGGGGGGGGGGGGGGGGGGGGGGGGGGGGGGGGGGGGGGGGGGGGGGGGGGGGGGGGGGGFGGGGGGGGGGGGGGGGGGGGGGGGGGGGGGGGGGGGGGGGGGGGGGGGGGGGGGGGGEGGGGGFGGDGGGGGGGGGGGGGGGGGGGGGGGGGGGGGGGGGFGGDEEGGGGGGGDGGGGGGGGEDECCE=EGGGFGFGGGDGGGFGG7F64DE:CFFFFG
@M00200:205:000000000-AKKM3:1:1101:23030:9373 1:N:0:1
ATTGGGCATAAAGGGAGCGTAGGCGGATAGTTTAGTCAGAGGTGAAAGCCCAGGGCTCAACCTTGGAATTGCCTTTGATACTGGCTATCTTGAGTATGGAAGAGGTATGTGGAACTCCGAGTGTAGAGGTGAAATTCGTAGATATTCGGAAGAACACCAGTGGCGAAGGCGACATACTGGTCCATTACTGACGCTGAGGCTCGAAAGCGTGGGGAGCAAACAGGATTAGATACCCGAGTA
+
GGGCGGGGGGGGGGGGGGGGGGGGGGGGGGGGGGGGGGGGGGGGGGGGGGGGGGGGGGGGGGGGGGGGGGGGGGGGGGGGGGFDFGGGFGGGGGGGGGGFFGGGGGGGGGGGGGGGGGGDEFFGGGGGGGGFGGGGGGGGGGGGGGGGGGGGGGGGGGGGGGGGGGGGGGGGGGGGGDF7B,@EGCCCGGGGGGDEEFGGFGG*:EGGEEC@C58DFCECFGFFFGGFFAEGGCFGB>FG
@M00200:205:000000000-AKKM3:1:1101:18087:9383 1:N:0:1
ATTGGGTGTAAAGGGTGCGTAGGTGGCGAGGTAAGTCTGGTGTGAAATCCCGGGGCTCAACCCCGGAACTGCACTGGATACTGCCCTGCTGGAGTACTGGAGAGGAGATTGGAATTTACGGTGTAGCAGTGAAATGCGTAGATATCGTAAGGAAGACCAGTGGCGAAGGCGAATCTCTGGACAGTTACTGACACTGAGGCACGAAGGCCAGGGGAGCAAACGGGATTAGATACCCGTGTAAGA
+
FGGFFEFFEGGFGGGGGGGGGGGGGGGGGGGGGFGFFGGGF@EFGGFGGGGECGG@EGGGGFGGGGGGGCGGGGFFFFFDAEGDGGGGGGGDEGGGGFGGGG<@FDGGFEFGFFDCGGGGGFGGFGGGGGGGGGDGGGGGGGGGGGGGGFGFFGG@ECCFFFGDGGGGGGGGCEGGG@FGGGFGCFGFGGFDGCGGGGGDEGDEB?CC=EGFEEEDFGGFGGDD1CG?F=9DGFGD7;76><A
@M00200:205:000000000-AKKM3:1:1101:24602:9383 1:N:0:1
ACTGGGCTTAAAGGGCGCGTAGGCGGCTTTATAAGTCGGGGGTGAAAGCCTGTGGCTCAACCACAGAATTGCCTTCGATACTGTATGGCTTGAGACCGGAAGAGGTTAGTGGAACTGCGAGTGTAGAGGTGAAATTCGTAGATATTCGCAAGAACACCAGTGGCGAAGGCGGCTGACTGGTCCGGTTCTGACGCTGAGGCGCGAAAGCGTGGGGAGCAAACAGGATTAGATACCCCGGTA
+
GGGGGGGGGGGGGGGGGGGGGGGGGGGGGGGGFGGGGGGGGDGGGGGGGGGGGGGGGGGGGGGGGGGGGGGGGGGGGGGGGFGGGGGGGGGGGGGGGGGGGGGGGGGGGGGGGGGGGGGGGGGGGGGGGGGGGGGGGGGGGGGGGGGGGGGDFGGGGGGGGGGGGGGGGGGGGGGGGGDFGGGGGGGGGGGGGGGGGFGGGGEGG=DFGGGGGDEGFFGGG*89:GGBFFF79C<<DF>5
@M00200:205:000000000-AKKM3:1:1101:26519:9385 1:N:0:1
ACTGGGTTTAAAGGGAGCGTAGGCGGATAGTTTAGTCAGAGGTGAAAGCCCAGGGCTCAACCTTGGAATTGCCTTTGATACTGGCTATCTTGAGTATGGAAGAGGTATGTGGAACTCCGAGTGTAGAGGTGAAATTCGTAGATATTCGGAAGAACACCAGTGGCGAAGACGACATACTGGTCCATTACTGACGCTGAGGCTCGAAAGCGTGGGGAGCAAACAGGATTAGATACCCCCGTA
+
GGGGGGGGGGGGGGGGGGGGGGGGGGEGGGGGGGGGGGGGGGGGGGGGGGGGGGGGGGGGGGGGGGGGGGGGGGGGGGGGGGGGGGGGGGGGFGGGGGGGGGGGGGGGGGGGGGGGGGGGGGGGGGAFGGGGGGGGGGGGFDGDGGGGGGGGGGGGGGGGGGGGGCGGGGGCGGGEGGGGGGGGGGGFCFFGGEDGEBFFGGGGGGGGDGGGEG)9BFFFC7?C6FF@FFFGFFF5:A8*
@M00200:205:000000000-AKKM3:1:1101:24305:9391 1:N:0:1
ATTGGGCATAAAGCGTGTGTAGGCGGATTTGTAAGTACCTTGTGAAATCCCACGGCTTAACCGTGGAACTGCTTGGTATACTGCTTATCTTGGGCCATCTAGGGGCTACCGGAACAAACGGTGGAGCGGTGAAATGCGTAGATATCGTTTGGAACGCCAATGGTGAAAACAGGTAGCTGGGGATGTGCCGACGCTGAGACACGAAAGCCAGGGGAGCGAACGGGATTAGATACCCCAGTA
+
GGGGGGGGGGGGGGGGGGGGGGGGGGGGGGGGGGGGGGGGGGGGGGGGGGGGGGGGGGGGGGGGGGGGGGGGGGGGGGGGGGGGGGGGGGGGGGGGGFGGGGGGGGGGGGGGGGGGGGGGGGGGGGGGGGGGGGGGGGGGGGGGGGGGGGGGFFGGGGGGGGGGGGGGFGGGFFGGGGGGGGGGGGGGGGGGGGGECGGFDFGGGGGGGGGGGDEDEGGGGGGGFGCDFFBGGF@CDFFE
@M00200:205:000000000-AKKM3:1:1101:20931:9416 1:N:0:1
ACTGGGTTTAAAGCGCACGCAGGTGGCTGAGAAAGTCGATTGTGAAAGCCCTGGGCTTAACCTGGGAATTGCAGTCGAAACTACTTAGCTAGAGTATGGGAGAGGGCAGTGGAATTCCCGGTGTAGCGGTGAAATGCGTAGATATCGGGAGGAACATCAGTGGCGAAGGCGGCTGCCTGGCCCAATACTGACACTCAGGTGCGACAGCGTGGGGAGCAAACAGGATTAGATACCCCGGTA
+
GGGGGGGGGGGGGGGGGGGGGGGGGGGGGGGGGGGGGGGGGGGGGGGGGGGGGGGGGGGGGGGGGGGGGGGGGGGGGGGGGGGGGGGGGGGGGGGGGGGGGGGGGGGGGGGGGGGGGGGGGGGGGGGGGGGGGGGGGGGGGGGGGGGGGGGGGGGGGGGGGGGGGGGGGGGGGGGGGGGGGGGGGGGGGGGGGGGGGGGGGGGGGGGGGGGEGGFGFGGGGGGGBFG<=FDGGGGFD)>E
@M00200:205:000000000-AKKM3:1:1101:13677:9432 1:N:0:1
ATTGGGTTTAAAGGGAGCGTAGGCGGATAGTTTAGTCAGAGGTGAAAGCCCAGGGCTCAACCTTGGAATTGCCTTTGATACTGGCTATCTTGAGTATGGAAGAGGTATGTGGAACTCCGAGTGTAGAGGTGAAATTCGTAGATATTCGGAAGAACACCAGTGGCGAAGGCGACATACTGGTCCATTACTGACGCTGAGGCTCGAAAGCGTGGGGAGCAAACAGGATTAGATACCCGCGTA
+
GGGFFGGGGGGGGGGGEGGFEGEFGGGGGGFGGFFGGGGGGGGGGGGGGGGGGGGGFGGGGGGGGGEGGGCFEGGGGGGGFGGGGGGFFGFGFGGFGGGGFGGGGGGFFGGGGFEFGGGGGCFGGGGGGFGGCEGFGGG8FGGFGGGGGGGDFGGGGGGGGFCGGGE:F@FEGDGGGGFGGG8EAFEGGGGGGGGEGGGGGGCECEGDECEGC18CEGC65CCF@F7;AF3@F?+1))07
@M00200:205:000000000-AKKM3:1:1101:28288:9458 1:N:0:1
ACTGGGTTTAAAGGGCGCGTAGGCGGCTCGCTAAGTTGCCGGTGAAACCCCGGGGCTCAACTCCGGGAAGTCTGGTAAGACTGACGAGCTCGAGCACGGTAGAGGCAGATGGAATTCCCGGTGTAGCGGTGGAATGCGTAGAGATCGGGAAGAACACCAGTGGCGAAGGCGGTCTGCTGGGCCGTTGCTGACGCTGAGGCGCGACAGCGTGGGGAGCAAACAGGATTAGATACCCCTGTA
+
GGFGGGGGGGGGGGGGGGGGGGGGGGGGGGGGGGGGGGGGGGGGGGGGFEGGGEGGGGGGFGGGGGGGGGGGGGGGGGGGGGGGGCGGGGGDEGGGGGGGGGGGGGGGGGGGGGGGFGGGGGEFGGGGGEEGGGFGGGGGECCFFGGGGGECEFFFGCFGFGCECCEEGGGGGGGFG+<CCFDGGGGEFGGGGGCEEGE==)>/*:C5EEGGDG@D:F6C5<FG?FGFFF2:+3<*)7;7
@M00200:205:000000000-AKKM3:1:1101:11830:9466 1:N:0:1
ATTGGGCTTAAAGGGAGCGTAGGCGGATAGTTTAGTCAGAGGTGAAAGCCCAGGGCTCAACCTTGGAATTGCCTTTGATACTGGCTATCTTGAGTATGGAAGAGGTATGTGGAACTCCGAGTGTAGAGGTGAAATTCGTAGATATTCGGAAGAACACCAGTGGCGAAGGCGACATACTGGTCCATTACTGACGCTGAGGCTCGAAAGCGTGGGGAGCAAACAGGATTAGATACCCTAGTA
+
GGGGGGGGGGGGGGGGGGGGGGGGGGGGGGGGGGGGGGGGGGGGGGGGGGGGGGGGGGGGGGGGGGGGGGGGGGGGGGGGGGGGGGGGGGGGGGGGGGGGGGGGGGGGGGGGGGGGGGGGGGGGGGGGGGGGGGGGGGGDDGGGGGGGGGGGGGGGGGGGGGGGGGGGGGGGGGGGGGGGGGGGGGGGGGGGGGGGEFGFGGGGG:7CEGGGG>)8AFF8CFGFFG7;=FEFGGGGAAFF
@M00200:205:000000000-AKKM3:1:1101:18759:9480 1:N:0:1
ACTGGGTTTAAAGCGCGTGTAGGCCGACATGCAAGTCAGATGTGAAAGCCCTGGGCTCAACCCAGGAACTGCATTTGAAACTGCACGTCTTGAGTGCCAGAGAGGGTCGTGGAATTCCTGGTGTAGAGGTGAAATTCGTAGATATCAGGAGGAACACCGGTGGCGAAGGCGGCGACCTGGATGGTTACTGACGCTGAGACGCGAAAGCGTGGGGAGCAAACAGGATTAGATACCCTAGTA
+
GGGGGGGGGGGGGGGGGGGGGGGGGGGGEEGGGGGGGGGGGGGGGGGGGGGGGGGGGFGGGGGGGGGGGGGGGGGGGGDFGGGGGGGGGGGGGGGGGGGGGGGGGGGGG=FFEGGGGGFGGGGGGGGGGGGGGGGGGGGGGGGFGGFGGGGGGGGFGGGGGGGGGGGGGGGGGGGGGGGGGCFFC9CFGGGGGGGGEFGCEC=E>E<DEGEGGGFGFCFDFGGD6FG?FFFGGGGG?FFG
@M00200:205:000000000-AKKM3:1:1101:21656:9480 1:N:0:1
ATTGGGTTTAAAGGGCTCGTAGGCGGTTTGTCGCGTCGGGAGTGAAAACCAGGTGCTTAACACCTGGCTTGCTTCCGATACGGGCAGACTAGAGGTATTCAGGGGAGAACGGAATTCCTGGTGTAGCGGTGAAATGCGCAGATATCAGGAGGAACACCGGTGGCGAAGGCGGTTCTCTGGGAATATCCTGACGCTGAGGAGCGAAAGTGTGGGGAGCGAACAGGATTAGATACCCTAGTA
+
GGGGGGGGGGGGGGGGGGGGGGGGGGGGGEGGGGGGGGGGGGGGGGGGGGGGGGGGGGGGGGGGGGGGGGGGGGGGGGGGGGGEGGGFGGGGGGGGGGGGGGGGGGGGGGGGGGGGGGGGGGGGGGGGGGGGGGGGGGGGGGGGGGGGGGGGGGGGGGGGGGGGGGGGGGGGGGGGGGGGGFGGCGGGGGGGGGGGG>FDGGGGGGGGGGGGGGDGFGGGGDFF?DG???BGGFGGF@FG
@M00200:205:000000000-AKKM3:1:1101:4146:9488 1:N:0:1
ACTGGGTTTAAAGTGCGCGCAGGTGGTTCCTTAAGTCTGATGTGAAAGCCCCCGGCTCAACCGGGGAGGGTCATTGGAAACTGGGGAACTTGAGTGCAGAAGAGGATAGTGGAATTCCAAGTGTAGCGGTGAAATGCGTAGAGATTTGGAGGAACACCAGTGGCGAAGGCGACTGTCTGGTCTGTAACTGACACTGAGGCGCGAAAGCGTGGGGAGCAAACAGGATTAGATACCCGCGTA
+
GGGGGGGGGGGGGGGGGGGGGGGGGGGGGGGGGGGGGGGGGGGGGGGGGGGGGGGGGGGGGGGGGGGGGGGGGGGGGGGGGGGGGGGGGGGGGGGGGGD?FGGGGGGGGGGGGGFGGGGGGGGGGGGGGGGGGFGGGGGGGGG=DCGAFFGGGGGGGGGFGGGGGGGGGGGGGGGGGGGGGDGGGGGFFGFFGGFF7CFGEGGGE*>FDGGGGGFGFFGGGGGF<GG??BA:A<<CEEFG
@M00200:205:000000000-AKKM3:1:1101:8704:9493 1:N:0:1
ATTGGGTTTAAAGGGAGCGTAGGCGGATAGTTTAGTCAGAGGTGAAAGCCCAGGGCTCAACCTTGGAATTGCCTTTGATACTGGCTATCTTGAGTATGGAAGAGGTATGTGGAACTCCGAGTGTAGAGGTGAAATTCGTAGATATTCGGAAGAACACCAGTGGCGAAGGCGACATACTGGTCCATTACTGACGCTGAGGCTCGAAAGCGTGGGGAGCAAACAGGATTAGATACCCTAGTA
+
GGGGGGGGGGGGGGGGGGGGGGGGGGGGGGGGGGGGGGGGGGGGGGGGGGGGGGGGGGGGGGGGGGGGGGGGGGGGGGGGGGGGGGGGGGGGGGGGGGGGGGGGGGGGGGGGFGGGGGGGGGGGGGGGGGGGGGGGGGGGGGGGGGGGGGGGGGGGGGGGGGGDGGGGGGGGGGGGGGGGGGGGGGGFFGGGGGGGGGGFFFGG8EGGGGGGGGFGFGGGGGGFDGGFFFFGGGGDFFFG
@M00200:205:000000000-AKKM3:1:1101:14067:9496 1:N:0:1
ATTGGGTTTAAAGGGAGCGTAGGCGGACATTTAAGTCAGGGGTGAAATCCCGGGGCTCAACCTCGGAATTGCCTTTGATACTGGGTGTCTTGAGTATGAGAGAGGTGTGTGGAACTCCGAGTGTAGAGGTGAAATTCGTAGATATTCGGAAGAACACCAGTGGCGAAGGCGACACACTGGCTCATTACTGACGCTGAGGCTCGAAAGCGTGGGGAGCAAACAGGATTAGATACCCTAGTAAGA
+
GGGGGGGGGGGGGGGGGGGGGGGGGGGGGGGGGGGGGGGGGGGGGGGGGGGGGGGGGGGGGGGGGGGGGGGGGGGGGGGGDGGGGGGGGGGGGGGGGGGGGGGGGGGGGGGGGGGGGGGGGGGGGGGGGGGGGGFFGGGFGGGGGGGGGGGGGGGGGGGGGGGGGGGGGGGGGGGGGGGGGGGGGGGGCFGGDGGGG5CGFGGGGEGGGGGGGGFGFGGFFGGGFGGFFFADFGGGFFFGFBA
@M00200:205:000000000-AKKM3:1:1101:5268:9502 1:N:0:1
ATTGGGTTTAAAGCGAGCGCAGGTGGTTTAATAAGTCTGATGTAAAAGGCAGTGGCTCAACCATTGTGTGCATTGGAAACTGTTAGACTTGAGTGCAGTAGAGGAGAGTGGAATTCCATGTGTAGCGGTGAAATGCGTAGATATATGGAGGAACACCGGTGGCGAAAGCGGCTCTCTGGACTGTAACTGACACTGAGGCTCGAAAGCGTGGGTAGCAAACAGGATTAGATACCCTAGTAAGAAC
+
FFGGGFGGGGGDGFGFEDEGGEGEDGEDFGG<EFGGGGG9FGGFGGGGGGGBGGGGFGG,FGCFFGGGGGFG9F@CAFGGGGGGFGGG<F<FFFDFGC9FGFAE8?FFGGFEGGGDGGGGFGGGGGGCCCF9F<FCC?C>?,?9,CFFDGDCFGAFCFFCCCFGDGGGGGGDEEGC9@7@DFGGCFF,,=CCEFG7<DEFGCEC1:?C?EEDGGEF8,2=DFF5@:*7A@ECFGFG4F@@:4),
@M00200:205:000000000-AKKM3:1:1101:21206:9508 1:N:0:1
ACTGGGCTTAAAGGGAGCGTAGGCGGATAGTTTAGTCAGAGGTGAAAGCCCAGGGCTCAACCTTGGAATTGCCTTTGATACTGGCTATCTTGAGTATGGAAGAGGTATGTGGAACTCCGAGTGTAGAGGTGAAATTCGTAGATATTCGGAAGAACACCAGTGGCGAAGGCGACATACTGGTCCATTACTGACGCTGAGGCTCGAAAGCGTGGGGAGCAAACAGGATTAGATACCCCAGTA
+
GGGGGGGGGGFGGGGGGGGGGGGGGGGGEFGGGGFGGGGGGGGGGGGFGGGGGGGGGGGGGGGGGFGDGGGGGGGGGGGGGGFFGGGGGGGGFGGGGGFGFFCGGGGGGGGFGFGGGGGCEGGGGGFF8FFGFFGGGGGGFEGGGGGDFCGGGGGGGGGGGGGGGGGGGGGGGGGGGGGGGGGGGGGGGGCGEGG9EF>FGGGGGDGF5C8=F53)::E?<DFF?FFFFFEC@<B5=BF7
@M00200:205:000000000-AKKM3:1:1101:9916:9517 1:N:0:1
ACTGGGCATAAAGGGCGCGTAGGCGGCCTTGTAAGTTGGGGGTGAAAGCCCGTGGCTCAACCACGGAATTGCCTTCGATACTGCTTGGCTTGAGACCGGAAGAGGTGAGTGGAACTGCGAGTGTAGAGGTGAAATTCGTAGATATTCGCAAGAACACCAGTGGCGAAGGCGGCTCACTGGTCCGGATCTGACGCTGAGGCGCGAAAGCGTGGGGAGCAAACAGGCTTAGCTACCCCTGTA
+
GGGGGGGGGGGFGGGGGGGGGGGGGGGGGGGGGGGGGGFGGGGGGGGGGGGGGGGGGGGGGGGGGGGGGGGGGGGGGGGGGGGGGGGGGGGGGGGGGGGGGEGGGGGGGGGGGGGGGGGGGGGGGGGGGGCFGGGGGGGGGGGGGGGGGGGGGGGEGGFCEFGGGGDECC7C5CEGGGEFEGGDGGGECF?GGEDGGDGGDGD>EE<FGGGGC>)95CG+>5ED(745?*-:EF>FFFF?
@M00200:205:000000000-AKKM3:1:1101:21128:9523 1:N:0:1
ATTGGGTATAAAGGGAGCGTAGGCGGATAGTTTAGTCAGAGGTGAAAGCCCAGGGCTCAACCTTGGAATTGCCTTTGATACTGGCTATCTTGAGTATGGAAGAGGTATGTGGAACTCCGAGTGTAGAGGTGAAATTCGTAGATATTCGGAAGAACACCAGTGGCGAAGGCGACATACTGGTCCATTACTGACGCTGAGGCTCGAAAGCGTGGGGAGCAAACAGGATTAGATACCCCAGTA
+
GGGGGGGGGGGGGGGGGGGGGGGGGGGGGGGGGGGGGGGGGGGGGGGGGGGGGGGGGGGGGGGGGGGGGGGGGGGGGGGGGGGGGGGGGGGGGGGGGGGGGGGGGGGGGGGGGGGGGGGGGGGGGGGGGGGGGGGGGGGGGGGGGGGGCCFDGGGGGGGGGGGDGGGGGFEEGGGGGGGGGGGGGGFGGGGGDEDGGGDFGGGGFEDGGGGGGGFGFGGGGFFD?FFEFFFG;FFC:DAF
@M00200:205:000000000-AKKM3:1:1101:13368:9539 1:N:0:1
ATTGGGCTTAAAGGGCGCGTAGGCGGCTTTGCAAGCGTGCGGTGAAAGCTCGGGGCTTAACTCCGAGTCTGCCGTGCGAACTGTGAGGCTTGAGTCTGGTAGAGGTCGATGGAATTCCGGGTGTAGCGGTGGAATGCGTAGAGATCCGGAAGAACACCGGTGGCGAAGGCGGTCGACTGGGCCAGTACTGACGCTGAGGCGCGACAGCGTGGGGAGCAAACAGGATTAGATACCCCAGTA
+
GGGGGGGGGGGGGGGGGGGGGGGGGGGGGGGGGGGGGGGGGGGGGGGGGGGGGGGGGGGGGGGGGGGGGGGGGGGGGGGGGGGGGGGGGGGGGGGGGGGGGGGGGGGGGGGGGGGGGGGGGGGGGGGGGGGGGGGGGGGGGGGGGGGGGGGGGGGGGGGGGGGGGGGGGGGGGGGGGGGGGGGGGGGGGGFFGGGGGGGGGGGDE5CGGGGGGGFGFGGGGGGG:GFDFFDGGGGGFFFG
@M00200:205:000000000-AKKM3:1:1101:14660:9548 1:N:0:1
ACTGGGCTTAAAGGGCGCGTAGGTGGCCCGTTAAGTGGCTGGTGAAATCCCGGGGCTCAACTCCGGGGCTGCCGGTCAGACTGGCGAGCTAGAGCACGGTAGGGGCAGATGGAATTCCCGGTGTAGCGGTGGAATGCGTAGAGATCGGGAAGAATACCAGTGGCGAAGGCGTTCTGCTGGGCCGTTGCTGACACTGAGGCGCGCCAGCGCGGGGAGCAAACAGGATTAGATACCCCTGTA
+
GC<FCEGE<@CD9FC;B:@@FGEF,-EGDFGFECFGG?FAC:FFE@EFG@EG@FGGGFGGFECFFGGGGGGDGGGGGGGGGFGGGGGGGGGGGGGGGGGGFGFEGGGGFGGGGGCDFFCGGDEFGGGGDFGGGGGGGGCCCEFFCCFGGEGEGFCFGFGGFFFGEGECEFDCGEGGGFGGGG=EGGGGGGFFCCFFGGGGGCE**:5CG*/8?GFGDFG?FGGF:4C?FF);CFGG)7;?
@M00200:205:000000000-AKKM3:1:1101:9269:9549 1:N:0:1
ACTGGGTTTAAAGCGAGCGCAGGTGGTTTAATAAGTCTGATGTAAAAGGCAGTGGCTCAACCATTGTGTGCATTGGAAACTGTTAGACTTGAGTGCAGTAGAGGAGAGTGGAATTCCATGTGTAGCGGTGAAATGCGTAGATATATGGAGGAACACCGGTGGCGAAAGCGGCTCTCTGGACTGTAACTGACACTGAGGCTCGAAAGCGTGGGTAGCAAACAGGATTAGATACCCGGGTA
+
GGGGGGGGGGGGGGGGGGGGGGGGGGGGGGGGGGGGGGGGGGGGGGGGGGGGGGGGGGGGGGGGGGGGGGGFGGGGGGGGGGGGGGGGGGGGGGGGGGGGGGGGGGGGGGGGGGGFGGGGGGGGGGGEFDGGDGGGGGGGGGGGGGGGGGCFGGGGGGGGGGCEGGGGGGGGGGGGGGGGGGGGGGGFGGC96@DFCCGGFGGGGGGGGGC>FC?FF,:CCD5FE+;@FFFGC,:DDEB
@M00200:205:000000000-AKKM3:1:1101:16506:9553 1:N:0:1
ACTGGGCTTAAAGGGTGCGTAGGCTGCACGGTAAGTCAGATGTGAAAGCCCGGAGCTCAACTCCGGAATGGCATCCGATACTGCCGTGCTCGAGGGCTGAAGAGGAGTCTGGAATTCACAGTGGAGCAGTGAAATGCGTAGATATTGTGAGGAACACTAGTGGCGAAGGCGAGACTCTGGACAGTTCCTGACGCTGAGGCACGAAGGCCAGGGGAGCAAACGGGATTAGATACCCTTGTA
+
GGGGGGGGGGGGGGGGGGGGGGGGGGGGGGGGGGGGGGGGGGGGGGGGGGGGGGGGGGGGGGGGGGGGGGGGGG<FGGGGGGGGGGGGGGGGGGGGGGGGGGGGGFGGGGGGFGGGGGGGGGGGGGGGGGGGGGGGGGEGG>FGGFGGGGGGGGGGFFGGGGGGGGGGEGGGGGGGGCFGGGGGGGCFGGFGEGGGGGGGGGGGE8CFGGGGCCBG>CFGGDDG;GCBFFFGCGGG4@F9
@M00200:205:000000000-AKKM3:1:1101:5448:9577 1:N:0:1
ACTGGGCATAAAGGGAGCGTAGGCGGATAGTTTAGTCAGAGGTGAAAGCCCAGGGCTCAACCTTGGAATTGCCTTTGATACTGGCTATCTTGAGTATGGAAGAGGTATGTGGAACTCCGAGTGTAGAGGTGAAATTCGTAGATATTCGGAAGAACACCAGTGGCGAAGGCGACATACTGGTCCATTACTGACGCTGAGGCTCGAAAGCGTGGGGAGCAAACAGGATTAGATACCCTGGTA
+
GGGGGGGGGGGGGGGGGGGGGGGGGGGGGGGGGGGGGGGGGGGGGGGGGGGGGGGGGGGGGGGGGGGGGGGGGGGGGGGGGGGGGGGGGGGGGGGGGGGGGGGGGGGGGGGGGGGGGGGGGGGGGGGGFFGGGGGGGFGGGGGGGGGGGGGDGGGGGGGGGGGGGGGGGGGGGGGGGGGGGGGGGGGGGD;FEGGGGGGGGGCEGGGGGGGGGG39>CG+9;FGFGGFFFE7<CFGF8F?
@M00200:205:000000000-AKKM3:1:1101:27006:9584 1:N:0:1
ATTGGGCATAAAGGGAGCGTAGGCGGATAGTTTAGTCAGAGGTGAAAGCCCAGGGCTCAACCTTGGAATTGCCTTTGATACTGGCTATCTTGAGTATGGAAGAGGTATGTGGAACTCCGAGTGTAGAGGTGAAATTCGTAGATATTCGGAAGAACACCAGTGGCGAAGGCGACATACTGGTCCATTACTGACGCTGAGGCTCGAAAGCGTGGGGAGCAAACAGGATTAGATACCCCCGTA
+
GGGGGGGGGGGGGGGGGGGGGGGGGGGGGGGGGGGGGGGGGGGGGGGGGGGGGGGGGGGGGGGGGGGGGGGGGGGGGGGGEGGGGGGGGGGGGGGGGGGGGGGGGGGGGGGGGGGGGGGGGGGGGGGFDGGGGGGGGGGGGGGGGGGGGEGGGGGGGGGGGGGEGGDGGGGGGGGFGGGGGGGGGGGGGGGG>E758CEC>FGGGGGGGGGGGGFGFGGFDFGDFCGFFFFGGCFGFB>G
@M00200:205:000000000-AKKM3:1:1101:23115:9609 1:N:0:1
ATTGGGTTTAAAGGGAGCGTAGGCGGATAGTTTAGTCAGAGGTGAAAGCCCAGGGCTCAACCTTGGAATTGCCTTTGATACTGGCTATCTTGAGTATGGAAGAGGTATGTGGAACTCCGAGTGTAGAGGTGAAATTCGTAGATATTCGGAAGAACACCAGTGGCGAAGGCGACATACTGGTCCATTACTGACGCTGAGGCTCGAAAGCGTGGGGAGCAAACAGGATTAGATACCCCAGTA
+
GGGGGGGGGGGGGGGGGGGGGGGGGGGGGGGGGGGGGGGGGGGFGGGGGGGGGGGGGGGGGGGGGGGGGGGGGGGGGGGGGGGGGGGGGGGG?FGGGG<E@FGGGGGGGGGCGGGGGGGGGGGGGGGFFGGFGGFFGGGGGEGFGGGGGEGGGGFGGGFGGGGGGGGGGGGGGGGFGGGGGGGGGGGGFGFG>EGG5DCGGFCGGGCF=EGGGG>GFFGFDCGC2*;)A85;F<CGFFAF
@M00200:205:000000000-AKKM3:1:1101:9313:9634 1:N:0:1
ATTGGGTTTAAAGGGAGCGTAGGCGGATAGTTTAGTCAGAGGTGAAAGCCCAGGGCTCAACCTTGGAATTGCCTTTGATACTGGCTATCTTGAGTATGGAAGAGGTATGTGGAACTCCGAGTGTAGAGGTGAAATTCGTAGATATTCGGAAGAACACCAGTGGCGAAGGCGACATACTGGTCCATTACTGACGCTGAGGCTCGAAAGCGTGGGGAGCAAACAGGATTAGATACCCTGGTA
+
GGGGGGGGGGGGGGGGGGGGGGGGGGGGGGGGGGGGGGGGGGGGGGGGGGGGGGGGGGGGGGGGGGGGGGGGGGGGGGGGGGGGGGGGGGGGGGGGGGGGGGGGGGGGGGGGGFGGGGGGGGGGGGGGGGGGGGGGGGGGGGGGGGGGGGGGFGGGGGGGGGGGGGGGGGGGGGGGGGGGGFGGGGGGGGGGGGGGGGGGGGGGGEGDGECFGGEGFGFFGGG:?GFFFFEGGGGGFAFG
@M00200:205:000000000-AKKM3:1:1101:26041:9642 1:N:0:1
ATTGGGTATAAAGGGCTCGTAGGCGGTTTGTCGCGTCGGGAGTGAAAACGCCGTGCTTAACACGGCGCTTGCTTCCGATACGGGCAGACTAGAGGTATTCAGGGGAGAACGGAATTCCTGGTGTAGCGGTGAAATGCGCAGATATCAGGAGTAACACCGGTGGCGAAGGCGGTTCTCTGGGAATGACCTGACGCTGAGGAGCGAATGTGTGGGGAGCGAACAGGGTTAGATACCTCCGTA
+
EFE<CEF9FFGFED7-CFEFEFEGDDCECFFGGGGCF@FEECFC,<,9C@CCCF@F@FGGGCFC=FGGE@EFGGGCGGG>+AFGGEGGFF5AFDFFFGGGAEGGGD>CF87:7CDG9BFC8F<BC=FGDGCC9FG:,@C8<73D9<D@77C,6,DCF*<@FGGFEGC<<C:CCECFGGGC*8C*<<FGE5C8*:DE=*8CE/1:8*9:<C6*AE>C3*2/)/@4(**,7742A:7>))8*
@M00200:205:000000000-AKKM3:1:1101:27839:9644 1:N:0:1
ATTGGGTTTAAAGGGCTCGTAGGCGGTTTGTCGCGTCGGGAGTGAAAACGCCGTGCTTAACACGGCGCTTGCTTCCGATACGGGCAGACTAGAGGTATTCAGGGGAGAACGGAATTCCTGGTGTAGCGGTGAAATGCGCAGATATCAGGAGGAACACCGGTGGCGAAGGCGGTTCTCTGGGAATGACCTGACGCTGAGGAGCGAAAGTGTGGGGAGCGAACAGGATTAGATACCCTAGTA
+
GGGGGGGGGGGGGGGGGGGGGGGGGGGGGGGGGGGGGGGGGGGGGGGGGGGGGGGGGGGGGGGGGGGGGGGGGGGGGGGGGFEGGGGGGGGGGGGGGGGGGGGGGGGGGGGGGGGGGGGGGGGGGGGGGEGGGGGGGEGGGGGGGGGGGGGDGGFGGGGGGGGGGGGGGFEGGGGGGGGGGGGGGFGGFC?FGDCGDGFFGGGGEGC7FCEEGC:DBGCE5DGGFGF??44CGGCGF:9?
@M00200:205:000000000-AKKM3:1:1101:3414:9683 1:N:0:1
ACTGGGTTTAAAGCGAGCGCAGGTGGTTTAATAAGTCTGATGTAAAAGGCAGTGGCTCAACCATTGTGTGCATTGGAAACTGTTAGACTTGAGTGCAGTAGAGGAGAGTGGAATTCCATGTGTAGCGGTGAAATGCGTAGATATATGGAGGAACACCGGTGGCGAAAGCGGCTCTCTGGACTGTAACTGACACTGAGGCTCGAAAGCGTGGGTAGCAAACAGGATTAGATACCCGCGTA
+
GGCEFGFGGGGGGGGGGGG:FGGFGG@FCDCFGGGGG9FFGGGFGGGGDGGGFGGGGGGGGG>E9FGFC,C6CFFGGGA@,EF<EAFF?<9?<FG9CECFFFDF8FCF=E@<FEC,CFDG5E<E?9CFGEGFG9AA>?@=4,A,,,C<FCCGGGCGGFDCFGG8CEEC:EEEBC7DFCFA8D;FGDGGGGFGGGGGCF5;77E8EGGGEEGCFCD6AGC*57;93;C<=FF7<,4)8>D
@M00200:205:000000000-AKKM3:1:1101:6981:9684 1:N:0:1
ATTGGGTTTAAAGGGAGCGTAGGCGGATAGTTTAGTCAGAGGTGAAAGCCCAGGGCTCAACCTTGGAATTGCCTTTGATACTGGCTATCTTGAGTATGGAAGAGGTATGTGGAACTCCGAGTGTAGAGGTGAAATTCGTAGATATTCGGAAGAACACCAGTGGCGAAGGCGACATACTGGTCCATTACTGACGCTGAGGCTCGAAAGCGTGGGGAGCAAACAGGATTAGATACCCTGGTA
+
GGGGGGGGGGGGGGGGGGGGGGGGGGGGGGGGGGGGGGGGGGGGGGGGGGGGGGGGGGGGGGGGFGGGGGGGGGGGGGGGGGGGGGGGGGGGGGGGGGGFFFEFGGGDFGGGGGGGGGCCCFGGGGGFGGFFGGCEGGGGGGGGGGGGF@EFGGGGGEGFGFGDGGGGGGGGGGGGGGG@CG?FDGG7<FACEEGDCF>E>FGDGECGGGGGGGFGFGFCCFGGFGD@F=CGFGCF45AG
@M00200:205:000000000-AKKM3:1:1101:23224:9695 1:N:0:1
ATTGGGCTTAAAGAGCTCGTAGGCGGTTTGTCGCGTCTGCCGTGAAAGTCCGGGGCTCAACTCCGGATCTGCGGTGGGTACGGGCAGACTAGAGTGATGTAGGGGAGACTGGAATTCCTGGTGTAGCGGTGAAATGCGCAGATATCAGGAGGAACACCGATGGCGAAGGCAGGTCTCTGGGCATTAACTGACGCTGAGGAGCGAAAGCATGGGGAGCGAACAGGATTAGATACCCCAGTA
+
GGGGGGGGGGGGGGGGGGGGGGGGGGGGGGGGGGGGGGGGGGGGGGGGGGGGGGGGGGGGGGGGGGGGGGGGGGGGGGGGGGGGGGGGGGGGGGGGGGGGGGGGGGGGGGGGGGGGGGGGGGGGGFGGGGGGGGGGGGGGGGGGGGGGGGGGGGGGGGGGGGGGGGGGGGGGGGGGGGGGGGGGGGGGGGGGGDGGGC8CGGGEGGGGGGGGGGFGFGGGGGGG?GGFFBFGGGGGDFFF
@M00200:205:000000000-AKKM3:1:1101:26890:9699 1:N:0:1
ACTGGGCTTAAAGGGCGCGTAGGCGGCTCGCTAAGTCGGATGTGAAAACTCTGGGCTCAACCCAGAGCCTGCATTCGAAACTGACGAGCTGGAGTTCTGGAGGGGAAAGCGGAATTCCTGGTGTAGCGGTGAAATGCGTAGATATCAGGAGGAACACCGGTGGCGAAGGCGGCTTTCTGGACAGAAACTGACGCTGAGGCGCGAAAGCTAGGGGAGCAAACAGGATTAGATACCCCAGTAAGA
+
GGGGGGGGGGGGGGGGGGGGGGGGGGGGGGGGGGGGGGGGGGGGGGCFGGGGGGGGGGGGGGGGGGGGGGGGGGGGGGGGGGGGGGGGGGGGGGGGGGFGGGGDGGGGGGGGCGGGGGGGGGGGGGGGGGGGGGGGGGGGGFGFGGGGGGGDGGGGDFGDGGGGGGGGGGG>ECGGGGGGGGGGGGG8FDCCGGG==FFF=DGGGGGGGGGCFC>C:=FFGGGDBGGFFFFGFEFCEFFGGFB
@M00200:205:000000000-AKKM3:1:1101:9757:9712 1:N:0:1
ACTGGGCGTAAAGCGCACGTAGGCGGTTCGTTAAGTCGGCTGTGAAAGCCCTCGGCTTAACCGAGGAAGGGCAGCCGAAACTGGCGTGCTAGAGTACGGAAGAGGGTCTCGGAATTCCCGGTGTAGAGGTGAAATTCGTAGATATCGGGAGGAACACCAGTGGCGAAGGCGGAGACCTGGGCCGATACTGACGCTGAGGTGCGAAAGCGTGGGGAGCAAACAGGATTAGATACCCCCGTAAGAC
+
EFF<<9FCG@CDE<@FGGGGA@FCCFGGGGEDC@EGFEEGGGFGGGDFGFGGGGGGGGGGEGGGGGDFGGCBD=FG@F@CGFGGGECGGGGCEFGFGGGGGGFFFEGGGGGGCGGEGGGGGGGG:FG9<FCFBFGGGGGGGGGGGGGGGEGCF@C8CFGGGGFE7<ECGGCC8EEF:6+C78C8ECCCCCFGE=37858F7FE58CDGGCCC>CBC3C8CDCF*4CC?4FA7A@E<:B>C>?F.
@M00200:205:000000000-AKKM3:1:1101:14871:9737 1:N:0:1
ATTGGGCGTAAAGGGCGCGTAGGCGGTCTTTTAAGTTCCGTGTGAAATCCCTCGGCTCAACTGGGGAACGGCACGGGAAACTGGAGGGCTTGAGTTCGGGAGAGGGAAGCGGAATTCCGGGTGTAGCGGTGAAATGCGTAGATATCCGGAGGAACACCGGTGGCGAAGGCGGCTTCCTGGACCGACACTGACGCTGAGGCGCGAAAGCTAGGGGAGCAAACGGGATTAGATACCCTGGTA
+
GGGGGGGGGGGGGGGGGGGGGGGGGGGGGGGGGGGGGGGGGGGGGGGGGGGGGGGGGGGGGGGGGGGGGGGGGGGGGGGGGGGGGGGGGGGGGGGGGGGGGGGGGGGGGGGGGGGGGGGGGGGGGGGGGGGGGGGGGGGGGGGGGGGGGGGGGGGGGGGGGGGGGGGGDGGGGGGGFGGGGGGGGGGGGGGGGGGGGGGGGGGGGGGGGGGGGGFGFGGFCGGGFGGFFFFGGDGGFFFG
@M00200:205:000000000-AKKM3:1:1101:6977:9749 1:N:0:1
ACTGGGTTTAAAGGGCTCGTAGGCGGCCAACTAAGTCAGACGTGAAATCCCTCGGCTTAACCGGGGAACTGCGTCTGAGACTGGATGGCTTGAATCCAAGAGAGGGATGCGGAATTCCAGGTGTAGCGGTGAAATGCGTAGATATCTGGAGGAACACCGGTGGCGAAGGCGGCATCCTGGATTGGTATTGACGCTGAGGAGCGAAAGCCAGGGGAGCAAACGGGATTAGATACCCGCGTAAGA
+
GGGGGGGGGGGGGGGGGGGGGGGGGGGGGGGGGGGGGGGGGGFGGGGGGGGGGGGGGGGGGGGGGGGGGGGGGGGGGGGGFGGGGGGGGGGGGGGGGGGGGGGGGGGGGGGGGGGGGGGGGGGGGGGGGGGGGGGGGGGGGGFGFGGGGGGGGGGG8FFGGGGGGGGGGGGGGGGGGGGGGGGGGD?FGGGGGGCEEGGGGGGGGGDGGGGGGGFGFGGGGGDD?D47@?AGGFEGFFDGG?F
@M00200:205:000000000-AKKM3:1:1101:11103:9764 1:N:0:1
ATTGGGTTTAAAGGGCTCGTAGGCGGTTTGTCGCGTCGGGAGTGAAAACGCCGTGCTTAACACGGCGCTTGCTTTCGATACGGGCAGACTAGAGGTATGCAGGGGAGAACGGAATTCCTGGTGTAGCGGTGAAATGCGCAGATATCAGGAGGAACACCGGTGGCGAAGGCGGTTCTCTGGGCATTACCTGACGCTGAGGAGCGAAAGTGTGGGGAGCGAACAGGATTAGATACCCGAGTA
+
GGGGGGGGGGGGGGGGGGGGGGGGGGGGGGGFGGGECFGGGGGGGGGGGCCEEGGGGAFGFEEGGGCDCGGGGGGGGGGGGGGGGGGGGGGGGGGGGGGGGGGGGGGGGGGGGGGGFFFFGGGGGGGGDGGGCGGGGGGGGGGGGGGGGGGGGGGGF@CGGDGGDCCFG8FEGGGGGGGGGGGGGCCFGDFCGGGGEEFGGG58:EDCGGGCEGDGEE>EGDGGFGG7@?<7:<8).75C
@M00200:205:000000000-AKKM3:1:1101:19653:9779 1:N:0:1
ACTGGGTTTAAAGGGCGCGTAGGCGGCTCGCTAAGTTGCCGGTGAAACCCCGGGGCTCAACTCCGGGAAGTCTGGTAAGACTGACGAGCTCGAGCACGGTAGAGGCAGATGGAATTCCCGGTGTAGCGGTGGAATGCGTAGAGATCGGGAAGAACACCAGTGGCGAAGGCGGTCTGCTGGGCCGTTGCTGACGCTGAGGCGCGACAGCGTGGGGAGCAAACAGGATTAGATACCCTCGTA
+
GGGGGGGGGGGGGGGGGGGGGGGGGGGGGGGGGGGGGGGGGGGGGGGG<FGGGGGGGGGGGGGGGGGGGGGGGGGGGGGGGGGGGGGGGGGGGGGGGGGGGGGGGGGGGGGGGGGGGGGGGGGGGGGGGGGGGGGGGGGGGGGGGGGGGGGGGGGGGGGGGGGGGGGGGGGGGGGGGGGGGGGGGGGGGGGGGGGGGGGFGGGCGGGFGGGGGGFGFGGGFGGGFGG?FFFGGGGGFDFG
@M00200:205:000000000-AKKM3:1:1101:11976:9791 1:N:0:1
ACTGGGTGTAAAGCGCGCGCAGGCGGTTTCTTAAGTCTGGTGTCTAAGTGCGGGGCTCAACCCCGTGACGCACTGGAAACTGGGAGACTTGAGTGCAGAAGAGGAGAGCGGAATTCCACGTGTAGCGGTGAAATGCGTAGAGATGTGGAGGAACACCAGTGGCGAAGGCGGCTCTCTGGACTGTAACTGACACTGAGGCTCGAAAGCGTGGGTAGCAAACAGGATTAGATACCCTCGTA
+
GGGGGGGGGGGGGGGGGGGGGGGGGGGGGGGGGGGGGGGGGGGGGGGGGGGGGGGGGGGGGGGGGGGFGGG:FFGGGGGGGGGGGGGGGGGGGGGGGGGGGGGGGGGGGGGGGGGGGGGGGGGGGGGGGGGGGGGGGGGGGGGGGGGGGGGGGGGGGGGGGGGGGGGGGGGGGGGGFFGEFGGGGGGGGGGGGGGGGFGGFGGGGGGGGGECEGFGFCGGGFCGFGGFFFACECCGEF@
@M00200:205:000000000-AKKM3:1:1101:14410:9792 1:N:0:1
ATTGGGTGTAAAGGGAGCGTAGGCGGATAGTTTAGTCAGAGGTGAAAGCCCAGGGCTCAACCTTGGAATTGCCTTTGATACTGGCTATCTTGAGTATGGAAGAGGTATGTGGAACTCCGAGTGTAGAGGTGAAATTCGTAGATATTCGGAAGAACACCAGTGGCGAAGGCGACATACTGGTCCATTACTGACGCTGAGGCTCGAAAGCGTGGGGAGCAAACAGGATTAGATACCCTAGTA
+
GGGGGGGGGGGFGGGGGGGGGGGGGGGGGGGGGGGGFGGGGGGGGGGGGGGGGGGGGGGGGGGGGGGGGGGGGGGGGGGGGGGGGGGGGGDGFGFGFF?GGGGGGGGGGGGGGGGGGGGGGGGFGGGGDFGG9FGFFFGGGGGGGGDGFGGG8FGGGGGEGCFGEG@=@FGGGGGGFGEFGGGGGGGGGGGCGGGD8CCCFGGE?EDGG*8<EEDDEGFCCFGG@GGFFFE7CF8FFFC7
@M00200:205:000000000-AKKM3:1:1101:19053:9821 1:N:0:1
ACTGGGTATAAAGGGCGCGTAGGCGGCTTGCCAAGGCTCGTGTGAAAGCCCGGGGCTCAACTCCGGGTCGGCACGGGCGACTGGCAGGCTTGAGCACTGTAGAGGCGGGTGGAATTCCGGGTGTAGCGGTGGAATGCGTAGAGATCCGGAAGAACCCCGGTGGCGGAGGCGGCCCGCTGGGCAGTGGCTGGCGCGGGGGCGCGACAGCGGGGGGGGCACACCGGATTAGATACCCTTGTAAGA
+
GGGGGGGGGGGGGGGGGGGGGGGGGGGGGGGGGGGGGGGGGGGGGGGGGGGGGGGGGGGGGGGGGGGGGGGGGGGGGGGGGGGGGGGGGGGEGGGGGGGGGG9FGGGGG:>C:FFF;FFGG:<1,?,1=1<F*2,<,14*41,77<FCG*C**:,*2C8E:>E8**:*:51?8CEG828CEC*82CG5****:7)***:**/2:?83*8**?EG)9.7*A***93*926=2:EGF454@<*4<
@M00200:205:000000000-AKKM3:1:1101:25341:9828 1:N:0:1
ACTGGGTTTAAAGCGCGTGTAGGCGGCCAGGTAGGTCCGATGTGAAATCTGGAGGCTCAACCTCCAGCTGTCATTGGAAACCATCTGGCTAGAGTCCGGAAGAGGAGAGTGGAATTCCTGGTGTAGCGGTGAAATGCGCAGATATCAGGAAGAACACCGATGGCGAAGGCAGCTCTCTGGGACGGTACTGACGCTGAGACGCGAAAGCGTGGGGAGCGAACAGGATTAGATACCCGCGTA
+
GGGGGGGGGGGGGGGGGGGGGGGGGGGGGGGGGGGGGGGGGGGGGGGGGGGGGGGGGGGGGGGGGGGGGGGGGGGGGGGGGGGGGGGGGGGGGGGGGGGEGGGGGGGGGGGGGGGGGGGGGGGGGGGGGGGGGGGCFEGGGGGFEEGGGGGGGGGGGGGGGGGGGGEGGGGGGGGFGGG:CFGGGGGGGFGGGGGGCC?CGGEEG5DGGGGEGGFG>ED=C5FGFCF2?6:CEC+>3)0=
@M00200:205:000000000-AKKM3:1:1101:18047:9836 1:N:0:1
ACTGGGTTTAAAGGGAGCGTAGGTGGCTCTATAAGTCAGATGTGAAATCCCCGGGCTTAACCTGGGAACTGCATCTGAAACTGTAGAGCTAGAGTATGTGAGAGGAAGGTAGAATTCCAGGTGTAGCGGTGAAATGCGTAGAGATCTGGAGGAATACCGATGGCGAAGGCAGCCTTCTGGCATAATACTGACACTGAGGCTCGAAAGCGTGGGTAGCAAACAGGATTAGATACCCGGGTA
+
GGGGGGFEGGGGGGGGGGGFGGGGGGGGGGGGGGGGGGGGGGGGGGGGGGGGGGGGGGGGGGGGGGGGFGGGGGFGGGGGGGGGGGGGGGGGGGGGGGGGGGGGGGGGGGGGGGGGGGGGGGGGGGFGGGGGGGGGGGGGGGGGGGGGGGGDGGFGGGGGGDGGGGGGGGGGCEGGGGGGGGGGEGGGGGFGGGGFGCGCFGGDGGGGGGGGDGFDFGGGGGGG2<@=6C?GFCF<:AAG
@M00200:205:000000000-AKKM3:1:1101:15426:9845 1:N:0:1
ATTGGGTTTAAAGGGCGCGTAGGCGGCCGATTAAGTCGGGGGTGAAAGCCTGTGGCTCAACCACAGAATTGCCTTCGATACTGGTTGGCTTGAGACCGGAAGAGGACAGCGGAACTGCGAGTGTAGAGGTGAAATTCGTAGATATTCGCAAGAACACCAGTGGCGACGGCGGCTGTCTGGTCCGGTTCTGACGCTGAGGCGCGAAAGCGTGGGGAGCAAACAGGATTAGATACCCGGGTA
+
GGGGGGGGGGGGGFGGGGGGGGGGGGGEGGGGGGGGGGGGGGGGGGGGGGGGGDFGGGGGGGGGGGGGGGFGGGGGGGGF>GGFGGGEDFGDGGGGGGGG:@FGGGGGGGGGGGGGGGGGGGECFFCF>FGGGG9CFCFGGGGFGFGGGGGGGEFGGGGGGGCCCE**<CGC*/:CCGGGGGGEDGE?FG+<8EDEGGGG5):8EC3<EGDE5EBDBFFFGC?D?FF>4*)*<A<)>>7E
@M00200:205:000000000-AKKM3:1:1101:23753:9865 1:N:0:1
ATTGGGTATAAAGGGAGCGTAGGCGGATAGTTTAGTCAGAGGTGAAAGCCCAGGGCTCAACCTTGGAATTGCCTTTGATACTGGCTATCTTGAGTATGGAAGAGGTATGTGGAACTCCGAGTGTAGAGGTGAAATTCGTAGATATTCGGAAGAACACCAGTGGCGAAGGCGACATACTGGTCCATTACTGACGCTGAGGCTCGAAAGCGTGGGGAGCAAACAGGATTAGATACCCGCGTA
+
GGGGGGGGGGGGGGGGGGGGGGGGGGGGGGGGGGGGGGGGGGGGGGGFGGGGGGGGGGGGGGGGGGGGGGGGGGGGGGGGGGGGGGGGGGGGFGGGGGGGGGGGGGGGGGFFGGGGGGGGGGGGGGAEGGGGFGGGGGGGDEGGGGGGFGGGGFGGGGGGGGGGDCGGGGDDEDGCGGFFGFGGGGGGGGGGGGGGEDFCCC>CD5DGDGGDEC)9AG6CGGGG?GGFFFFFGGGG>3>C
@M00200:205:000000000-AKKM3:1:1101:20976:9867 1:N:0:1
ACTGGGTATAAAGGGAGCGTAGGCGGATAGTTTAGTCAGAGGTGAAAGCCCAGGGCTCAACCTTGGAATTGCCTTTGATACTGGCTATCTTGAGTATGGAAGAGGTATGTGGAACTCCGAGTGTAGAGGTGAAATTCGTAGATATTCGGAAGAACACCAGTGGCGAAGGCGACATACTGGTCCATTACTGACGCTGAGGCTCGAAAGCGTGGGGAGCAAACAGGATTAGATACCCGAGTA
+
FGGGGGGGGGFGGGGGGGGGGGGGGGGGGGGGGGGGGEFFGGGFFFGGGGGGGGGGGGGGFGGGGGGECGGGGGFGGGGGGGGGGGGGGGGFFFGGGGFEFFGFGGGGGFGGGGGGGGGGG<FFGGGGFFFFFGFFGGFFGGGGGFGFG>FEEGGGGGGFGGGGCGGGGGGGGGGGGGGG9FGGGFGG7CF6>EDEGG>7A>EEC5C4EEGCD>AD378FGFGG@DGEFFCGF,CC:AFF
@M00200:205:000000000-AKKM3:1:1101:22710:9887 1:N:0:1
ACTGGGCTTAAAGGGAGCGTAGGCGGTTAGTTTAGTCAGAGGTGAAAGCCCAGGGCTCAACCTTGGAATTGCCTTTGATACTGGCTATCTTGAGTATGGAAGAGGTATGTGGAACTCCGAGTGTAGAGGTGAAATTCGTAGATATTCGGAAGAACACCAGTGGCGAAGGCGACATACTGGTCCATTACTGACGCTGAGGCTCGAAAGCGTGGGGAGCAAACAGGATTAGATACCCTGGTA
+
GGGGGGCGGGGGGGGGGGGGGGGGGGGGGGGGGGGGGGGGGGGGGGGFGGGGEGGGGGGGGGGGGGGFGGGGGGGGGGGGGGGGGGFGGGGGGFGF<FDEFGGGGEGFGGGGGGGGGGGGGGGGGGCGGGGGGGGFGGGGGGGGGDGGGGCGGGGGGGGGGGGGGGGGGGGGG6E,EGGGCEGCFBEGGCGGGGGG>5:7>FGGGGGGGGGGGGFCDGGGGGGGDGGFFFFGGGGGF>AG
@M00200:205:000000000-AKKM3:1:1101:6593:9890 1:N:0:1
ACTGGGCGTAAAGGGCGCGTAGGCGGCCCGGTAAGTCAAAGGTGAAATCCCTCGGCTCAACTGAGGAATTGCCTTTGAAACTGCAGGGCTCGAGGCCGGGAGGGGGTAGTGGAATTCCCAGTGTAGCGGTGAAATGCGTAGATACTGGGAGGAACACCAGTGGCGAAGGCGGCTACCTGGACCGGTTCTGACGCTGATGCGCGAAAGCGTGGGGAGCAAACAGGATTAGATACCCCGGTAAGA
+
GGGGGGGGGGGGGGGGGGGGGGGGGGGGGGGGGGGGGGGGGGGGGGGGGGGGGGGGGGGGGGGFGGGEFGGGGGGGGFGGGGGFFGGGGGGGGGGGGGGGGGGGGGGGGGGGGGGGGGGFGGGGGGGGGGGFCFGGGGGGGGGGGGGGGGEEFGGGGG>CFFGGGEGGGGGG>CDFGGGGGGGGGEEEFGC+*5355+@7:DGC>E7<=E5CEG>GFGGF*9FG(0:3@FF:C:<C>E3C98A
@M00200:205:000000000-AKKM3:1:1101:3319:9930 1:N:0:1
ATTGGGTGTAAAGTGCGTGTAGGCGGCTTGGCAAGTCGGTTGTGAAAGCCCGGGGCCCAACCCCGGAATTGCATCTGAAACTGCCTCGCTAGAGTCCCGGAGAGGAAGGCAGAATTCCCGGTGTAGGGGTGAAATCCGTAGATATCGGGAGGAATACCAGCGGCGAAGGCGGCCTTCTGGACGGTGACTGACGCTGAGACGCGAAAGCGTGGGGAGCAAACAGGATTAGATACCCTAGTA
+
GGGGGGCFFGGGGGGFEFGFEGGGGGFGGGGGGGGGGGGFDFCFFGGGGGGGGGGGEGGGGGGGFGGGGGGGGGGGGGGGGGGGGGGGGGGGGGGGGGGGGGGGGGGGGGGGGGGCGGGGGGGFGGGGGGGGGGGGGGGFFGCFGGGGGGGGGGGG:FFGGGGGGGGGGGGGGEEGGGGGGGGGEEFGGGGGGGGGGGF?:DGECEDGGEGEGGEGFGGEGGGG?GGFF=AG7CFGF>BF
@M00200:205:000000000-AKKM3:1:1101:28613:9965 1:N:0:1
ATTGGGCTTAAAGGGCGCGTAGGCGGTCCCGTAAGTTCCGCGTGAAATCCCCCGGCTCAACCGGGGAATGGCGCGGAAGACTGCGGGGCTTGAGTTCGGGAGAGGGAAGCGGAATTCCGGGTGTAGCGGTGAAATGCGTAGATATCCGGAGGAACACCGGTGGCGAAGGCGGCTTCCTGGACCGACACTGACGCTGAGGCGCGAAAGCTAGGGGAGCAAACGGGATTAGATACCCTAGTAAGA
+
GGGGGGGGGGGGGGGGGGGGGGGGGGGGGGGGGGGGGGGGGGGGGGGGGGGGGGGGGGGGGGGGGGGGGGGGGGGGGGGGGGGGGGGGGGGGGGGGGGGGGGDEGGGGGGGGGGGGGGFGGGGGGGGGGGGGGGGGGGGGGGGGCFGGGEFEGGFGGGGGGGGGGCEDGGGGGGGGGGGGGGGEDGG=6CFGGGGGGGG5:978?=DF79@FFEBGFGGGGDGC:GG?FFFFGGDF?:7FF<6
@M00200:205:000000000-AKKM3:1:1101:10598:9966 1:N:0:1
ACTGGGTTTAAAGGGAGCGTAGGCGGATAGTTTAGTCAGAGGTGAAAGCCCAGGGCTCAACCTTGGAATTGCCTTTGATACTGGCTATCTTGAGTATGGAAGAGGTATGTGGAACTCCGAGTGTAGAGGTGAAATTCGTAGATATTCGGAAGAACACCAGTGGCGAAGGCGACATACTGGTCCATTACTGACGCTGAGGCTCGAAAGCGTGGGGAGCAAACAGGATTAGATACCCCAGTA
+
GGGGGGGGGGGGGGGGGGGGGGGGGGGGGGGGGGGGGGGGGGGGGGGGGGGGGGGGGGGGGGGGGGGGGGGGGGGGGGGGGGGGGGGGGGGGGGGGGGGGGGGGGGGGGGGGGGGGGGGGGGGGGGGGGGGGGGGGGGGGGGGGGGGGGGGGGGGGGGGGGGGGGGGGGGGEGGGGGGGGGGGGGFGGGGGGGGGDGGGGGGGGGGGFCGGGGGFGFGGFGFCGFGGFFFEGGF<FDEFG
@M00200:205:000000000-AKKM3:1:1101:10860:9972 1:N:0:1
ACTGGGTTTAAAGCGCGTGTAGGCGGCTTTGCAAGTCGGGTGTGAAAGCCCTCAGCTTAACTGAGGAAGTGCGCCCGAAACTGCATGGCTTGAGTACCGGAGAGGGTCGCGGAATTCCCCAAGTAGAGGTGAAATTCGTAGATATGGGGAGGAACACCGGTGGCGAAGGCGGCGACCTGGACGGATACTGACGCTGAGATGCGAAAGCGTGGGGAGCAAACAGGATTAGATACCCGCGTA
+
GGGGGGGGGGGGGGGGGGGGGGGGGGGGGGGGGGGGGGGGFFFGGGGGGGGGGGGGGGGGGGGGGGGGGGGGGGGGGGGGGGGGGGGGGGGGGGGGGGGGGGGGGGGGGGGGGGGGGGGGGCFFGGGGGGGGGGGGGGGGGGGGGGGGGGGGGGGGGGGGGGGGGGGGGGGGGGGGEGGGGGGGGGGGGGGGGGGGGGGGC*>EGEC<E=EGD>@<EGCFGGGGFGF>FFFGFE0CBEEG
@M00200:205:000000000-AKKM3:1:1101:10984:9973 1:N:0:1
ATTGGGTATAAAGGGAGCGTAGGCGGATAGTTTAGTCAGAGGTGAAAGCCCAGGGCTCAACCTTGGAATTGCCTTTGATACTGGCTATCTTGAGTATGGAAGAGGTATGTGGAACTCCGAGTGTAGAGGTGAAATTCGTAGATATTCGGAAGAACACCAGTGGCGAAGGCGACATACTGGTCCATTACTGACGCTGAGGCTCGAAAGCGTGGGGAGCAAACAGGATTAGATACCCGCGTA
+
GGGGGGGGGGGGGGGGGGGGGGGGGGGGGGGGGGGGGGGGGGGGGGGGGGGGGGGGGGGGGGGGGGGGGGGGGGGGGGGGGGGGGGGGGGGGGGGGGGGGGGGGGGGGGGGGGGGGGGGGGGGGGGGGGGGGGGGGGGGGGGGGGGGGGGGGGGGGGGGGGGGGGGGGGGGGGGGGGGGGGGGGFGGGGGGFGDGGGGGDGGGGGGGCEGGGGEEGFGGGFGFFD;CEFFFGGFFGFEFG
@M00200:205:000000000-AKKM3:1:1101:19503:9994 1:N:0:1
ATTGGGTTTAAAGGGCGCGTAGGCGGTCTTGTAAGTTCCGCGTGAAATCCCCCGGCTCAACCGGGGAATGGCGTGGAAAACTGCGAGGCTTGAGTTCGGGAGAGGGAAGCGGAATTCCGGGTGTAGCGGTGAAATGCGTAGATATCCGGAGGAACACCGGTGGCGAAGGCGGCTTCCTGGACCGACACTGACGCTGAGGCGCGAAAGCTAGGGGAGCAAACGGGATTAGATACCCTTGTA
+
GGGGGGGGGGGGGGGGGGGGGGGGGGGGGGGGGGGGGGGGGGGGGGGGGGGGGGGGGGGGGGGGGGGGGGGGGGGGGGGGGGGGGGGGGGGGGGGGGGGGGGGGGGGGGGGGGGGGGGGGGGGGGGGGGGGGGGGGGGGGGGGGGGGGGGGGGGGGGGGGGGGGGGGGGGGGGGGGGGGGGGGGGGGGGGGGGGGG5CFGGGGGGGGGGGGGGDB5>FG65CEG<)72**)2<FGFFFFG
@M00200:205:000000000-AKKM3:1:1101:23119:10013 1:N:0:1
ATTGGGTGTAAAGGGTGCGCAGGTGGTCGGGTAAGTCTGATGTGAAATCCCGCAGCTTAACTGCGGAATGGCATTGGATACTATTCGGCTAGAGGGTTGGAGGGGGGACTGGAATTCTCGGTGTAGCAGTGAAATGCGTAGATATCGAGAGGAACACCAGTGGCGAAGGCGAGTCCCTGGACAACTCCTGACGCTGAGGCACGAAAGCTAGGGGAGCAAACAGGATTAGATACCCGCGTA
+
GGGGGGG>GGGGGGG@FGGCGGGEGGE@FEEG@FGGGGGGGGGGGGGGGGGEE@FGG9FGGG9EFGGGGCFG<FG@FGGGGG9FCE<DFG:FFGFGGFGGGG>GG7:*>FGGGGCGGE,>FGGGGGC;FGGGGGG9FGGGGGFGF9<4CF7CGGGGGGGGGGGGGGGGGGGGEE8+<FGG6E+;5?+<CGGFGGGG5CFG=DGGEGDF<:EGGGDGDGGFFCFD?CF<?FFGGGG375>G
@M00200:205:000000000-AKKM3:1:1101:15165:10040 1:N:0:1
ATTGGGCTTAAAGGGAGCGTAGGCGGATAGTTTAGTCAGAGGTGAAAGCCCAGGGCTCAACCTTGGAATTGCCTTTGATACTGGCTATCTTGAGTATGGAAGAGGTATGTGGAACTCCGAGTGTAGAGGTGAAATTCGTAGATATTCGGAAGAACACCAGTGGCGAAGGCGACATACTGGTCCATTACTGACGCTGAGGCTCGAAAGCGTGGGGAGCAAACAGGATTAGATACCCCAGTA
+
GGGGGGGGGGGGGGGGGGGGGGGGGGGGGGGGGGGGGGGGGGGGGGGGGGGGGGGGGGGGGGGGGGGGGGGGGGGGGGGGGGGGGGGGGGGGGGGGGGGGGGGGGGGGGGGGGGGGGGGGGGGGGGGGGGGGGGGGGGGGGGGFGGGGGGGGGGGGGGGGGGGGGGGGGGGGGGGGGGGGGGGGGGGGGGGGGGGGGGGGGGGGGGGGGGGGGGFG3CFCGC8<1FGEFF?:F:FGFDFG
@M00200:205:000000000-AKKM3:1:1101:29011:10041 1:N:0:1
ATTGGGTTTAAAGGGAGCGTAGGCGGATAGTTTAGTCAGAGGTGAAAGCCCAGGGCTCAACCTTGGAATTGCCTTTGATACTGGGTGTCTTGAGTATGAGAGAGGTGTGTGGAACTCCGAGTGTAGAGGTGAAATTCGTAGATATTCGGAAGAACACCAGTGGCGAAGGCGACACACTGGCTCATTACTGACGCTGAGGCTCGAAAGCGTGGGGAGCAAACAGGATTAGATACCCCGGTA
+
GGGGGGGGGGGCEGDDEGGGGGGGGGEFGGGGGGGGGGGGGGGGGGGGGGGGGGGGGGGGGGGGGGGGGGGGGGGGGGGGGGGGGGGGGGGGGGGGGGGGGGGGGGGGGGGGGGGGGGGGGGGGGGGECGFGGGGGGFGGGGGGGGGGGGGCFGGGGGGGGGGGEGEGGGGGGGGGGGGGGGGGGGGGGGGGG>CGGGFGGGGDFG:FDGGGGC5CEGGGGGGGDGGFFFFCGEFFBDFG
@M00200:205:000000000-AKKM3:1:1101:11980:10058 1:N:0:1
ACTGGGTTTAAAGGGAGCGTAGGCGGATAGTTTAGTCAGAGGTGAAAGCCCAGGGCTCAACCTTGGAATTGCCTTTGATACTGGCTATCTTGAGTATGGAAGAGGTATGTGGAACTCCGAGTGTAGAGGTGAAATTCGTAGATATTCGGAAGAACACCAGTGGCGAAGGCGACATACTGGTCCATTACTGACGCTGAGGCTCGAAAGCGTGGGGAGCAAACAGGATTAGATACCCTCGTA
+
GGGGGGGGGGGGGGGGGGGGGGGGGGGGGGGGGGGGGGGGGGGGGGGGGGGGGGGGGGGGGGGGGGGGGGGGGGGGGGGGGGGGGGGGGGGGGGGGGGGGGGGGGGGGGGGGGGGGGGGGGGGGGGGGGGGGGGGGGGGGGGGGGGGGGGGGGGGGGGGGGGGGGGGGGGGGGGGGGGGGGGGGGGGGGFGGGGGGGGGFGGGGGGGGDGGGGGFGFGGC5CCGFGGEFFFGGGGGFFFE
@M00200:205:000000000-AKKM3:1:1101:20678:10062 1:N:0:1
ATTGGGTATAAAGGGAGCGTAGGCGGATAGTTTAGTCAGAGGTGAAAGCCCAGGGCTCAACCTTGGAATTGCCTTTGATACTGGCTATCTTGAGTATGGAAGAGGTATGTGGAACTCCGAGTGTAGAGGTGAAATTCGTAGATATTCGGAAGAACACCAGTGGCGAAGGCGACATACTGGTCCATTACTGACGCTGAGGCTCGAAAGCGTGGGGAGCAAACAGGATTAGATACCCGAGTA
+
GGGGGGGGGGGGGGGGGGGGGGGGGGGGGGGGGGGGGGGGGGGGGGGGGGGGGGGGGGGGGGGGGGGGGGGGGGGGGGGGGGGGGGGGGGGGGGGGGGGGGGGGGGGGGGGGGGGGGGGGGGGGGGGGGGGGGGGGGGGGGGGGGGGGGGGGGGGGGGGGGGGGGGGGGGGGGEGGGGGGGGGGGGGGGGGGGGGGGGGGGGGGGEGGGGGGGGFGEGGGGGGGFGGFFFFGGFGGFFFG
@M00200:205:000000000-AKKM3:1:1101:8336:10066 1:N:0:1
ACTGGGTGTAAAGGGCGCGTAGGCGGCCGATTAAGTCGGGGGTGAAAGCCTGTGGCTCAACCACAGAATTGCCTTCGATACTGGTTGGCTTGAGACCGGAAGAGGACAGCGGAACTGCGAGTGTAGAGGTGAAATTCGTAGATATTCGCAAGAACACCAGTGGCGAAGGCGGCTGTCTGGTCCGGTTCTGACGCTGAGGCGCGAAAGCGTGGGGAGCAAACAGGATTAGATACCCGCGTA
+
GGGGGGGGGGGGGGGGGGGGGGGGGCFGGEG@GGGGGGGGGGGGGGFFGGGGGGGGCFFGGGGGGGGGGGGGGGGFFGGGGGGGGGGGGGGGGGGGGGGGGDGGGGGGGGEGGGGGGGGGGGFCFFFGGGFGGGGFGGGFFGGGFGGGGGGGGGGGGGBFGGGGEGGFEFGGG8CFFGGGFFC8C:EGGGFGGG<C=58E5CE5CEDF*:EGEGED>FGGG*;C<DC??B<FFFG<:70=
@M00200:205:000000000-AKKM3:1:1101:12505:10073 1:N:0:1
ATTGGGTTTAAAGGGAGCGTAGGCGGATAGTTTAGTCAGAGGTGAAAGCCCAGGGCTCAACCTTGGAATTGCCTTTGATACTGGCTATCTTGAGTATGGAAGAGGTATGTGGAACTCCGAGTGTAGAGGTGAAATTCGTAGATATTCGGAAGAACACCAGTGGCGAAGGCGACATACTGGTCCATTACTGACGCTGAGGCTCGAAAGCGTGGGGAGCAAACAGGATTAGATACCCTAGTA
+
GGGGGGGGGGGGGGGGGGGGGGGGGGGGGGGGGGGGGGGGGGGGGGGGGGGGGGGGGGGGGGGGGGGGGGGGGGGGGGGGGGGGGGGGGGGGGGGGGGGGGGGGFGGGGGGGGGGGGGGGGGGGGGGGGGGGGGGGGGGGGGGGGGGGGGGGGGGGGGFFGGFGGGGGGGGGGGGGGGGGGFGGGGGGGGGGGDGGGGGGGGGGGGDGGGGGGGBGFGGGGGGGFGGFFFCCFFFGFFFG
@M00200:205:000000000-AKKM3:1:1101:3905:10112 1:N:0:1
ATTGGGCTTAAAGGGCGCGTAGGCGGGGAGGTAAGTCGGGTGTGAAATCCCTCGGCCCAACCGAGGAACTGCGCCCGAGACTGCTTCTCTTGAGTCCCGGAGAGGAAGGTGGAATTCCCGGTGTCGCGGTGAAATGTGTAGAGATCGGGAGGAACACCGGTGGCGAAGGCGGCCTTCTGGACGGTGACTGACGCTGAGGCGCGAAAGCGTGGGGAGCAAACGGGCTTAGATACCCCGGTA
+
GGGGGGGGGDFCGGGGGGGEFGGGGGGGGGGGGGGGGGGEGGGGGDGGGFGGGGGGGGGFGGGGGGGGGGGGGGDGGGGEGCGGGGGGGGFGGGEFCFGGFGGGGGGGG<FGGGGGGGGGGGGG,CECGFFCG,FGGGGGGGGFFGGGDEEE:FFECGGGGGCFGGCGGGGGEGGGGGGFGFGGGC8<CGGGGGDEGGFGGGGGGEDCC78EGG>GEG?EFDED(5426=>DGF<CEFF5
@M00200:205:000000000-AKKM3:1:1101:23974:10117 1:N:0:1
ACTGGGTTTAAAGGGAGCGTAGGCGGATAGTTTAGTCAGAGGTGAAAGCCCAGGGCTCAACCTTGGAATTGCCTTTGATACTGGCTATCTTGAGTATGGAAGAGGTATGTGGAACTCCGAGTGTAGAGGTGAAATTCGTAGATATTCGGAAGAACACCAGTGGCGAAGGCGACATACTGGTCCATTACTGACGCTGAGGCTCGAAAGCGTGGGGAGCAAACAGGATTAGATACCCCGGTA
+
GGGGGGGGGGGGGGGGGGGGGGGGGGGGGGGGGGGGGGGGGGGGGGGGGGGGGGGGGGGGGGGGGGGGGGGGGGGGGGGGGGGGGGGGGGGGGGGGGGGGGGGGGGGGGGGGGGGGGGGGGGGGGGGGGGGGGGGGGGGGGGGGGGGGGGGGGGGGGGGGGGGGGGGGGGGGGGGGGFFGGGGGGGGGGGGGGGGDEGGGGGGG6EGGGGGGGGFGFGGGGFGGFGGEFFFGGGGGBEFG
@M00200:205:000000000-AKKM3:1:1101:10401:10124 1:N:0:1
ACTGGGTGTAAAGGGCGCGTAGGCGGTTTTGTAAGTTCCGCGTGAAATCCCCCGGCTCAACCGGGGAATGGCGTGGAAAACTGCGAGGCTTGAGTTCGGGAGAGGGAAGCGGAATTCCGGGTGTAGCGGTGAAATGCGTAGATATCCGGAGGAACACCGGTGGCGAAGGCGGCTTCCTGGACCGACACTGACGCTGAGGCGCGAAAGCTAGGGTAGCAAACGGGATTAGATACCCTGGTAATAT
+
GGGGGGGGGGGGGGGGGGGGGGGGGGFGGGGGGFGGFGGGGGGGGGGGGGGGGGGGGGGGGGGGGGGGFFGGGFGGGGGGGGFGGD:FGFGGGCEA9FFEGEGGGGGFGGGGGGGGGCGECGGFGGGGGGGGFCFGGDFGGGGGGGGG7<FF7FGGGGGGGDGGGGGG>FGGGGGGGGGD>CFEEGGGGGCDEEGGGGGGCDGGECDDF7:CF*9CFG76CDDGFGD?=6AFGFF45)0<>2))
@M00200:205:000000000-AKKM3:1:1101:16624:10132 1:N:0:1
ATTGGGCTTAAAGGGAGCGTAGGCGGATAGTTTAGTCAGAGGTGAAAGCCCAGGGCTCAACCTTGGAATTGCCTTTGATACTGGCTATCTTGAGTATGGAAGAGGTATGTGGAACTCCGAGTGTAGAGGTGAAATTCGTAGATACTCGGAAGAACACCAGTGGCGAAGGCGACATACTGGTCCATTACTGACGCTGAGGCTCGAAAGCGTGGGGAGCAAACAGGATTAGATACCCCTGTA
+
GGGGGGGGGGGGGGGGGGGGGGGGGGGGGGGGGGGGGGGGGGGGGGGGGGGGGGGGGGGGGGGGGGGGGGGGGGGGGGGGGGGGGGGGGGGGGGGGGGGGGGGGGGGGGGGGGGGGGGGGGGGGGGGGGGGGGGGGGGGGGGGGGGGGGGGGGGGGGGGGGGGGGGGGGGGGGGGGGGGGGGGGGGGGG7EGGGGGEGGGGGGGGGGGGGGGGEFGFGGGGGGGFG=EFFFG9CBDFFFG
@M00200:205:000000000-AKKM3:1:1101:15480:10157 1:N:0:1
ACTGGGTTTAAAGGGAGCGTAGGCGGATAGTTTAGTCAGAGGTGAAAGCCCAGGGCTCAACCTTGGAATTGCCTTTGATACTGGCTATCTTGAGTATGGAAGAGGTATGTGGAACTCCGAGTGTAGAGGTGAAATTCGTAGATATTCGGAAGAACACCAGTGGCGAAGGCGACATACTGGTCCATTACTGACGCTGAGGCTCGAAAGCGTGGGGAGCAAACAGGATTAGATACCCTTGTA
+
GGGGGGGGGGGGGGGGGGGGGGGGGGGGGGGGGGGGGGGGGGGGGGGGGGGGGGGGGGGGGGGGGGGGGGGGGGGGGGGGGGGDGGGGGGGGGGGGGGGGGGGGGGGGGGGGGGGGGGGGGGGGGGGGGGGGGGGGGGGGGGGGGGGGGGGGGGGGGGGGGGGGGGGGGGGGGGGGGGGCGGGGGGGGGGGGDGGGGGFGGGGGGGGGGGGGGGFDEGGGGGGGFGGFFFEGGGGGFFFG
@M00200:205:000000000-AKKM3:1:1101:2923:10162 1:N:0:1
ATTGGGTTTAAAGGGAGCGTAGGCGGATAGTTTAGTCAGAGGTGAAAGCCCAGGGCTCAACCTTGGAATTGCCTTTGATACTGGCTATCTTGAGTATGGATGAGGTATGTGGAACTCCGAGTGTAGAGGTGAAATTCGTAGATATTCGGAAGAACACCCGTGGCGAAGGCGACATACCGGTCCATTACTGACGCTGAGGCTCGAAAGCGTGGGGAGCAAACAGGATTAGATACCCCAGTA
+
C@EFGGGGCFEGGGEC@@FGGCCCGG>F@@FGGGFE<FEFFEGGGGGCFE,CFFEGGGGFGFDFCFGGGCFGGGEGFCC<EDAF,C,<FGCG9FGFGGGF,:99CFGA=EFG<E?,,:4:@DB<AEFGFGGGGGG9FG=EGGGD9F<D=CFB<CFFG7+=@E@@>CE+88<EEEGF:,3*>B*47E3@:CCFGEDC58CFGCE5BC<C5AEGGDE3)=EGFGCC=CF)61)0<<:55@60
@M00200:205:000000000-AKKM3:1:1101:11661:10165 1:N:0:1
ATTGGGCATAAAGGGCTCGTAGGCGGTTTGTCGCGTCGGGAGTGAAAACCAGGTGCTTAACACCTGGCTTGCTTTCGATACGGGCAGACTGGAGGTATGCAGGGGAGAACGGAATTCCTGGTGTAGCGGTGAAATGCGCAGATATCAGGAGGAACACCGGTGGCGAAGGCGGTTCTCTGGGCATTACCTGACGCTGAGGAGCGAAAGTGTGGGGAGCGAACAGGATTAGATACCCGAGTA
+
GGGGGGGGGGGGGGGGGGGGGGGGGGGGGGGGGGGGGGGGGGGGGGGGGGGGGGGGGGGGGGGGGGGGGGGGGGGGGGGGGGGGGGGGGGGGGGGGGGGGGGGGGGGGGGGGGGGGGGGGGGGGGGGGGGGGGGGGGGGGGGFGGGGGGGGGGGGGGGGGGGGGGGGGGGGGGGGGGGGGGGGGGGDGGGFFGGGGGGGGGGGGGGG7CCFGGGFG>EEECDGGFGGFFBFFCFGDDF>E
@M00200:205:000000000-AKKM3:1:1101:6798:10207 1:N:0:1
ACTGGGTATAAAGGGCGCGTAGGCGGCCTTGTAAGTTGGGGGTGAAAGCCCGTGGCTCAACCACGGAATTGCCTTCGATACTGCTTGGCTTGAGACCGGAAGAGGTGAGTGGAACTGCGAGTGTAGAGGTGAAATTCGTAGATATTCGCAAGAACACCAGTGGCGAAGGCGGCTCACTGGTCCGGATCTGACGCTGAGGCGCGAAAGCGTGGGGAGCAAACAGGATTAGATACCCTTGTA
+
GGGGGGGGGGGGGGGGGGGGGGGGGGGGGGGGGGGGGGGGGGGGGGGGGGGGGGGGGGGGGGGGGGGGGGGGGGGGGGGGFGGGGGGGGGGGGGGGGGGGGGGGGGGGGGGGGGGGGGGGGFFFGGGGGGGGGGGGGGGGGGGGGGGGGGGGGGGGGGGGGGGGGGGGGGGEGGGGGGGGGGGGGGCGFGFGEGGGGGGCGGGGGGGGGGGGGG>DD=FGGGGG?<:<FFFDCCCGFFBF
@M00200:205:000000000-AKKM3:1:1101:26738:10216 1:N:0:1
ATTGGGCTTAAAGGGTGCGTAGGCGGTCGGGTAAGTTTGATGTGAAATCTCCGAGCTTAACTCGGAAATGGCATTGAATACTATTCGGCTAGAGAGTCGGAGGGGGGACTGGAATACTTGGTGTAGCAGTGAAATGCGTAGATATCAAGTGGAACACCAGTGGCGAAGGCGAGTCCCTGGACGATTTCTGACGCTGAGGCACGAAAGCTAGGGGAGCAAACAGGATTAGATACCCGAGTA
+
FFGGGGFGGGGGGGGGGGGGGGGGDGGGGG:FGGGGGDGC@FGGGGGGGF<FCFGGEEGGGEFG7@FFDFGGFFG@EGGGGGG<?CFGGGCGGA,CGGG@+F+8@:::FGFGGGGFBFGGGGGGGGGFGGGGGEEFFEEBFGGGGGGGCECGGGGGGGG7FEGGGGGGGG5CEEF+AC<5CFGGC5/0<CGGEGGGGGFGGGDGEGGCF+<C>857@GEFGGCD:G=2?@>GGGGG55)*
@M00200:205:000000000-AKKM3:1:1101:8574:10232 1:N:0:1
ACTGGGTTTAAAGGGCGCGTAGGCGGCGCGGGAAGGCGGCGGTGAAAGTCCGGGGCTCAACCCCGGATCGGCCGTGGCGACTCCCGCGCTGGAGCACAGTAGAGGCGGGTGGAATTCCGGGTGTAGCGGTGGAATGCGTAGAGATCCGGAAGAACACCGGTGGCGAAGGCGGCCCGCTGGGCTGTGGCTGACGCTGAGGCGCGACAGCGTGGGGAGCAAACAGGATTAGATACCCTCGTAAGA
+
GFEEFGGFCGGGEGGGECGFGGGGCFGGEGGDFEEEDCGGGEFDFGGGFFGGDGGGGGGGFFGGEGGCFE>FGGCCGGGDGGGGGGGD7<FECBFFGEF:FFGGFGGGC1?8;A@@CFGDG5C*+<CCE**88@9CF/2/**+33+<88*C>*@,;,**/*2/*18C882:88>CG55*8>@*:CFG877**;:*:588*:)::8?7<5/;>EG)7):?C*98C0*0)//)0+3C673)7*02
@M00200:205:000000000-AKKM3:1:1101:8613:10261 1:N:0:1
ACTGGGTTTAAAGGGCTCGTAGGCGGTTTGTCGCGTCGGGAGTGAAAACGCCGTGCTTAACACGGCGCTTGCTTCCGATACGGGCAGACTAGAGGTATTCAGGGGAGAACGGAATTCCTGGTGTAGCGGTGAAATGCGCAGATATCAGGAGGAACACCAGTGGCGAAGGCGGTTCTCTGGGAATGACCTGACGCTGAGGAGCGAAAGTGTGGGGAGCGAACAGGATTAGATACCCTCGTAAGA
+
GGGGGGGGGGGGGGGGGGGGGGGGGGGGGGGGGGGGGGGG@FFGGGGGGGGGGGGGGGGGFEGGGGGGCGGGGGGGFGGGCFGGGGDGGGGGGGGGGGGAGGGGGGEGFFGGGGGGGGGGGGGGGGGGGGG@FGGGFGDGGGGGGGGGGGGGGG<FC<*@CFGGEEGGGFFGGGE@FGGGGGGGGC:8FGGGGGDEC8C6EFGEE8C:CFFGGC>G>EGE37C40<C?F?2FFCF*<>FGG6B
@M00200:205:000000000-AKKM3:1:1101:23379:10266 1:N:0:1
ACTGGGTTTAAAGGGAGCGTAGGCGGATAGTTTAGTCAGAGGTGAAAGCCCAGGGCTCAACCTTGGAATTGCCTTTGATACTGGCTATCTTGAGTATGGAAGAGGTATGTGGAACTCCGAGTGTAGAGGTGAAATTCGTAGATATTCGGAAGAACACCAGTGGCGAAGGCGACATACTGGTCCATTACTGACGCTGAGGCTCGAAAGCGTGGGGAGCAAACAGGATTAGATACCCCTGTA
+
GGGGGGGGGGGGGGGGGGGGGGGGGGGGEFGGGGGGGGGGGGGGGGGGGGGGGGGGGGDGGGGGGGGGGGGGGGGGGGGGGGGGFGGGGGGGGGGGGGGGGGGGGGGGGGGGGGGGGGGGGGGGGGGGGGGGGGGGGGGGGGGGGGGGGGGGGGGGGGGGGGGGDC>E>FCECEGGGGGFCCFFGGGGGFGGGGGGGGGGFGGD?EGGGGGGGGEGFG<EGGGG@CGFAFEGGGGGFFFG
@M00200:205:000000000-AKKM3:1:1101:9143:10272 1:N:0:1
ACTGGGTGTAAAGGGCGCGTAGGCGGCCTCTGCAAGTCGACTGTGAAATCTCCGGGCATAACCCGGAACGGTCAGCCGATACTGCAGGGCTAGAGTGCAGAAGGGGCAACTGGAATTCTCGGTGTAGCGGTGAAATGCGTAGATATCGAGAGGAACACCTGCGGCGAAGGCGGGTTGCTGGGCTGACACTGACGCTGAGGCGCGAAAGCTAGGGGAGCGAACGGGATTAGATACCCCAGTA
+
GGGGGGGGGGGGGGGGGGGGGGGGGGGGGGGGGGGGGGGGGGGGGGGGGGGGGGGGGCGGGGGGGGGGGGGGGGGGGGGGGGGGGGGGGGGGGGGGGGGGGGGGGGGGGGGGGGGGGGGGGGGGGGGGGGGGGGGGGGGGGGGGGGGGGGGGGGGGGGGGGGGGGGGGGGGGGGGGGGGGGGDFEFC?CFGFGE:5EDFGGGGGGGGGFGGGGGDGFGGGGGGGF7C?@FA79AFFFBE?:
@M00200:205:000000000-AKKM3:1:1101:20342:10300 1:N:0:1
ATTGGGTGTAAAGGGAGCGTAGGCGGACATTTAAGTCAGGGGTGAAATCCCGGGGCTCAACCTCGGAATTGCCTTTGATACTGGGTGTCTTGAGTATGAGAGAGGTGTGTGGAACTCCGAGTGTAGAGGTGAAATTCGTAGATATTCGGAAGAACACCAGTGGCGAAGGCGACACACTGGCTCATTACTGACGCTGAGGCTCGAAAGCGTGGGGAGCAAACAGGATTAGATACCCGCGTA
+
GGGGGGGGGGGGGGGGGGGGGGGGGGGGGGGGGGGGGGGGGGGGGGGGGGGGGGGGGGGGGGGGGGGGGGGGGGGGGGGGGGGFFGGGGGGGGGGGGGGGGGGGGGGGEGGGGGGGGGGGGGGGGGGGGGGGGGGGGGGGGGGGGGGGGEGGGGGGGGGGGGGGGGGGGGGGGGGGGGGF78FGGGGGGCFGGGGGGGGGGFGGGDGGGGGGGGFGFGGCCCGGFFGFFFFGGGGG37>E
@M00200:205:000000000-AKKM3:1:1101:25950:10311 1:N:0:1
ACTGGGCTTAAAGCGAGCGCAGGTGGTTTAATAAGTCTGATGTAAAAGGCAGTGGCTCAACCATTGTGTGCATTGGAAACTGTTAGACTTGAGTGCAGTAGAGGAGAGTGGAATTCCATGTGTAGCGGTGAAATGCGTAGATATATGGAGGAACACCGGTGGCGAAAGCGGCTCTCTGGACTGTCACTGACACTGAGGCTCGAAAGCGTGGGTAGCAAACAGGATTAGATACCCGAGTA
+
GGGGGGGGGGGGGGGGGGGGGGGGGGGGGGGGGGGGGGGGGGGGGGGGGGGGGGGGGGGGGGGGGGGGGGGGGGGGGGGGGGGGGGGGGGGGGGGGGGGGGGGGFGGGGGGGGGGGGGGGGGGGGGGEGGGGGGGGGGGGGGGGGGGGGGGGGGGGGGGGGGGGGGGGGGGGGGGGGGGGGGGGGGGGGGGGGGF7FG>FFCGCCGGDGGGGGE>FFGD8DCFGE>DEFFCCC::C>FF
@M00200:205:000000000-AKKM3:1:1101:9109:10318 1:N:0:1
ACTGGGTGTAAAGGGCGCGTAGGCGGCAAGGCAAGTCAGATGTGAAAGCCCCGGGCTTAACTTGGGAATTGCATCTGAAACTGTTTTGCTTGAGTTCTGGAGGGGGTAGTGGAATTCCCAGTGTAGCGGTGAAATGCGTAGATATTGGGAGGAACACCTGCGGCGAAGGCGGCTACCTGGACAGTGACTGACGCTGAGGCGCGAAAGCTGGGGGAGCGAACGGGATTAGATACCCTAGTAAGA
+
GGGGGGGGGGGGGGGGGGGGGGGGGGGGGGGGGGGGGGGGGGGGGGGGGGGGGGGGGGGGGGGGGGGGFGGGGGGGGGGGGGGGGGGGGGGGGGGGGGGGGGGGGGGGGGGGGGGGGGGGGGGGGGGGGGGGGGGGGGGGGGGGGGGGGGGGGGGGGGGGGGGGGGGGGGGGGGGGGGGGGGGGFFFAFGFGGGGGEGGGGDEGGGCFCFGGGGFDDGGE35?DBDFBFFFGGGGG@F=FGBF
@M00200:205:000000000-AKKM3:1:1101:15177:10344 1:N:0:1
ACTGGGCTTAAAGGGCTCGTAGGCGGTTTGTCGCGTCGGGAGTGAAAACCAGGTGCTTAACACCTGGCTTGCTTTCGATACGGGCAGACTAGAGGTATGCAGGGGAGAACGGAATTCCTGGTGTAGCGGTGAAATGCGCAGATATCAGGAGGAACACCGGTGGCGAAGGCGGTTCTCTGGGCATGACCTGACGCTGAGGAGCGAAAGTGTGGGGAGCGAACAGGATTAGATACCCTAGTA
+
GGGGGGGGGGGGGGGGGGGGGGGGGGGGGGGGGGGGGGGGGGGGGGGGGGGGGGGGGGGGGEFGGGGGGGGGGGGGGGGGGGGGGGGGGGGGGGGGGGGGGGGGGGGGGGGGGGGGGGGGGGGGGGGGGGGGGGGGGGGGGGGGGGGGGGGGGGFFFGGGGGGGGGGGGGGGGGGGGGGGGGGGGGGGGGFGGDGGGGGGGGC58CC:FEFGGGFGFGGGGGGGFG*49?<F7<<F?FFF
@M00200:205:000000000-AKKM3:1:1101:17769:10348 1:N:0:1
ATTGGGCTTAAAGGGCGCGTAGGCGGCCGATTAAGTCGGGGGTGAAAGCCTGTGGCTCAACCACAGAATTGCCTTCGATACTGGTTGGCTTGAGACCGGAAGAGGACAGCGGAACTGCGAGTGTAGAGGTGAAATTCGTAGATATTCGCAAGAACACCAGTGGCGAAGGCGGCTGTCTGGTCCGGTTCTGACGCTGAGGCGCGAAAGCGTGGGGAGCAAACAGGATTAGATACCCGGGTA
+
GGGGGGGGGGGGGGGGGGGGGGGGGGGGGGGGGGGGGGGGGGGGGGGGGGGGGGGGGGGGGGGGGGGGGGGGGGGGGGGGGGGGGGGGGGGGGGGGGGGGGGGGGGGGGGGGGGGGGGGGGGGGGGGGGGGGGGGGGGGGGGGGGGGGGGGGGGGGGGGGGGGGGGGGGGGGGGGGGGGGGGFGGGGGGGGGGGGGGGGGGGGDGEG485CGGGFGFGGGGGFGFGGBFFFGGGGGEEFG
@M00200:205:000000000-AKKM3:1:1101:20551:10350 1:N:0:1
ATTGGGTTTAAAGCGCGCGCAGGCGGTTTCTTAAGTCTGGTGTCTAAGTGCGGGGCTCAACCCCGTGACGCACTGGAAACTGGGAGACTTGAGTGCAGAAGAGGAGAGCGGAATTCCATGTGTAGCGGTGAAATGCGTAGAGATGTGGAGGAACACCAGTGGCGAAGGCGGCTCTCTGGACTGTAACTGACGCTGAGGCGCGAAAGCGTGGGGAGCAAACAGGATTAGATACCCCGGTA
+
GGGGGGGGGGGGGGGGGGGGGGGGGGGGGGGGGGGGGGGGGGGGGGGGGGGGGGGGGGGGGGGGGGGGGGGGGGGGGGGGGGGGGGGGGGGGGGGGGGGGGGGGFEGGGGGGGGGGGGGGGGGGFGGGGGGGGGGGGGGGGGGGGGGGGGGGGGGGGGGGGGEGGGGGCGEGGGGGGGGGFGGGGEFGGGFGGCGGGGGGGGGGGGFDEGGG58<D@?CFFCFG07D?FFFFGFGC@BD
@M00200:205:000000000-AKKM3:1:1101:17322:10353 1:N:0:1
ATTGGGCTTAAAGGGCTCGTAGGCGGTTTGTCGCGTCGGGAGTGAAAACGCCGTGCTTAACACGGCGCTTGCTTCCGATACGGGCAGACTAGAGGTATTCAGGGGAGAACGGAATTCCTGGTGTAGCGGTGAAATGCGCAGATATCAGGAGGAACACCGGTGGCGAAGGCGGTTCTCTGGGAATGACCTGACGCTGAGGAGCGAAAGTGTGGGGAGCGAACAGGATTAGATACCCCTGTA
+
GGGGGGGGGGGGGGGGGGGGGGGGGGGGGGGGGGGGGGGGGGGGGGGGGGGGGGGGGGGGGGGGGGGGGGGGGGGGGDGGGGGGGGGGGGGGGGGGGGGGGGGGGGGGGGGGGGGGGGGGGFFGGFGGGGGGGGGGGGGGGGGGGGGGGGGGGGGGGGGGGGGGGGGGDGGGGGGGGGFGGGGGGGGGGGGGGGGGGGGGGGGGEGDCFCG>EGFGFGGGGGGFBGG269AFG?FGFFFF
@M00200:205:000000000-AKKM3:1:1101:26524:10357 1:N:0:1
ATTGGGTTTAAAGGGAGCGTAGGCGGACATTTAAGTCAGGGGTGAAATCCCGGGGCTCAACCTCGGAATTGCCTTTGATACTGGGTGTCTTGAGTATGAGAGAGGTGTGTGGAACTCCGAGTGTAGAGGTGAAATTCGTAGATATTCGGAAGAACACCAGTGGCGAAGGCGACACACTGGCTCATTACTGACGCTGAGGCTCGACAGCGTGGGGAGCAAACAGGATTAGATACCCGCGTA
+
GGGGGGGGGGGGGGGGGGGGGGGGGGGGGGGGGGGGGGGGGGGGGGGGGGGGGGGGGGGGGGGGGGGGGGGGGGGGGGGGGGGGGGGGGGGGGGGGGGGGGGGGGGGGGGGGGGGGGGGGGGGGGGGGGFGGGGGGGGGGGGGGGGGGGGGGGGGGGGGGGGGGGGGGGGGGGGGGGGGGGGGGGGGGGGGGGGGG=FFGGFEE*=C*=CGDG>5DFF6EGFFG:FFBFB2CC?CD@BFG
@M00200:205:000000000-AKKM3:1:1101:22632:10419 1:N:0:1
ATTGGGTATAAAGAGCGTGTAGGCGGCCCGGTAAGTCCGCCGTGAAAGTCCAGGGCTCAACCCTGGGATGCCGGTGGAAACTGTCGGGCTAGAGTCCGGAAGAGGCGAGTGGAATTCCTGGTGTAGCGGTGAAATGCGCAGATATCAGGAGGAACACCAATGGCGAAGGCAGCTCGCTGGGACGGTACTGACGCTGAGACGCGAAAGCGTGGGGAGCAAACAGGATTAGATACCCTAGTA
+
GGGGGGGGGGGGGGGGGGGGGGGGGGGGGGGGGGGGGGGGGGGGGGGGGGGGGGGGGGGGGGGGGGGGGGGGGGGGGGGGGGGGGGGGGGGGGGGGGGGGGGGGGGGGGGGGGGGGGGGGGGGGGGGGGGGGGGGGGGGGGGGGFGGGGGGGGGGGGGGGGGGGGGGGGGGGGGGGGGGDGGGGGGGDGGGGGGGGGGGGGGEGGGGGGGGGGGFGFGFGGGGGFGGFFFBFFFCC?FFG
@M00200:205:000000000-AKKM3:1:1101:8098:10424 1:N:0:1
ACTGGGTGTAAAGCGCGCGTAGGTGGCTTGATAAGCCGGTTGTGAAAGCCCCGGGCTCAACCTGGGAACGGCATCCGGAACTGTCAAGCTAGAGTGCAGGAGAGGAAGGTAGAATTCCCGGTGTAGCGGTGAAATGCGTAGAGATCGGGAGGAATACCAGTGGCGAAGGCGGCCTTCTGGACTGACACTGACACTGAGGTGCGAAAGCGTGGGTAGCAAACAGGATTAGATACCCCTGTA
+
GGGGGGGGGGGGGGGGGGGGGGGGGGGGGGGGGGGGGGGGGGGGGGGGGGGGGGGGGGGGGGGGGGGGGGGGGGGGGGGGGGGGGGGGGGGGGGGGGGGGGGGGGGGGGGFFGGGGGGGGGGGGGGGGGGGGGGGGGGGGGGGGGGGGGGGGGGGGGGGGGGGGGGGGGGGGGEGGGGGGGGGGGGGFGGGGGFGGGGGGGGGGGGGGGGEGGDFGFGFGGGGGFGGFFFAGGFFGFFFG
@M00200:205:000000000-AKKM3:1:1101:10901:10426 1:N:0:1
ACTGGGTGTAAAGGGCGTGTAGGCGGTCCGCTAAGTCTGATGTGAAAGCCCGGGGCTCACCCCCGGAAGGGCATTGGAAACTGGCGGACTCGAGTCCCGGAGAGGAGGGTGGAATTCCTGGTGTAGCGGTGAAATGCGTAGATATCAGGAGGAACACCGGTGGCGAAGGCGGCCCTCTGGACGGTGACTGACGCTGAGACGCGAAAGCGTGGGGAGCAAACAGGATTAGATACCCTAGTA
+
GGGGGGGGGGGGGGGGGGGGGGGGGGGGGGGGGGGGGGGGGGGGGGGGGGGGGGGGGGGGGGGGGGGGGGGGGGGGGGGGGGGGGGGGGGGGGGGGGGGGGGGGGGGGGGGGGGGGGGGGGGGGGGGGGGGGGGGGGGGGGGGGGGFGGGGGGGGGGGGGGGGGGGGDGGGGGGGGGGGGGGGGGGGGGGGGGGDEGGGGGGGGGCDCGEGGGGFGFGGGGFGGFGGFFFADGGG*?FFG
@M00200:205:000000000-AKKM3:1:1101:8432:10429 1:N:0:1
ACTGGGTATAAAGGGAGCGTAGGCGGATAGTTTAGTCAGAGGTGAAAGCCCAGGGCTCAACCTTGGAATTGCCTTTGATACTGGCTATCTTGAGTATGGAAGAGGTATGTGGAACTCCGAGTGTAGAGGTGAAATTCGTAGATATTCGGAAGAACACCAGTGGCGAAGGCGACATACTGGTCCATTACTGACGCTGATGCTCGAAAGCGTGGGGAGCAAACAGGATTAGATACCCCCGTA
+
GGGGGGGCGGGGGFG9;FGGGGGGGGDCFFFF9FFGGCGC,FFGGGG9FGG8FGGGGGGGGGGFGGGGGGGG9FGFGGGGGGGE8FDDFGGGGGGFEGGDFGGGGGGGFG<DFG,BFGDGGGGGGGFAFGEGFFGFG?GGEGFGGF,EGGDGGGGGGGCFFFGCEGGGGG78C6C,>@@FFFECD9B9EFGGCEGCE9AF,@>EGECF5E7F@EFGFGGGGFGGFGGFFFFF@FG*)8AG
@M00200:205:000000000-AKKM3:1:1101:9304:10433 1:N:0:1
ACTGGGTTTAAAGGGCTCGTAGGCGGTATGTCGCGTCGGGAGTGAAAACTCGGAGCTTAACTCCGAGCCTGCTTCCGATACGGGCAGACTAGAGGTAGGCAGGGGAGAGCGGAACTCCTGGTGTAGCGGTGGAATGCGCAGATATCAGGAAGAACACCGGTGGCGAAGGCGGCCCTCTGGGCCTTACCTGACGCTGAGGAGCGAAAGCGTGGGTAGCGAACAGGATTAGATACCCTCGTA
+
GGGGGGGGGGGGGGGGAGGGGGDGGGGGGGGGGFGGGGGCEGGGGGGGF8<FC@FGGGGGGFGDC@CFGGGGGEEEGGEGG@GGGCE@FGFGGG8BEFDD,BCGGED@GGGGGGCGGFFGGGGGGGGGGGGGGGGGGGCEGGGGGGGCFGGGGGGFGGGGG*CFGGGGGG<EG*1;C8?FGGGDG+0CFGGGG5DEGEGGEGGGDGGCGCEGGGFC?:?E3)@F?<7)6*.?FGGD).<C
@M00200:205:000000000-AKKM3:1:1101:4257:10440 1:N:0:1
ATTGGGTTTAAAGCGCGTGCAGGTGGCTTGGTAAGTTAGGCGTGAAATCTCCCGGCTCAACTGGGAGAGGTCGTCTAATACTACCGGGCTAGAGAGCAGAAGAGGAAGATGGAATTCCCGGTGTAGTGGTGAAATGCGTAGATATCGGGAGGAACACCAGTGGCGAAGGCGATCTTCTGGTCTGTTTCTGACACTCAGACGCGACAGCTAGGGTAGTAAACGGGATTAGATACCCTAGTA
+
FFFDFGGGGGDFGGGGEGEGGGGFGGGFGGGGGGGGG<CFFFECFFGGGGGDGGGGGGGFGFFGGGG>FGFGGGGGGGGGGGGGGGGDGGGFGGGEGGGGCGGGGGGGGGGGFGG<??FGGGGGGGFDCFGFFGFGGEC8CFGGGGEGGGGGDGF@FGGCF?CG7B7FDG>EEGGFGGDG@EGGGGGGF>@?FCFGGGGFEDCEGG758+?F*3;5A+?C77C33<C26*<GGD074>=F
@M00200:205:000000000-AKKM3:1:1101:25959:10440 1:N:0:1
ACTGGGCATAAAGGGTGCGTAGGCGGCCTCTTAAGTCTGACGTGAAAGCCCAGGGCTCAGCCCTGGAAGGGCGCTAGAAACTGGGAGGCTAGAGTGCCGGAGGGGAGAGTGGAATTCCCGGTGTAGCGGTGAAATGCGTAGATATCGGGAGGAATACCGGTGGCGAAAGCGACTCTCTGGACGGCAACTGACGCTGAGGCATGAAAGCGTGGGGAGCAAACAGGATTAGATACCCCCGTA
+
GGGGGGGGGGGGGGGGGGGGGGGGGGGGGGGGGGGGGGGGGGGGGGGGGGGGGGGGGGGGGDGGGGGGGGGGGGGGGGGGGGGGGGGGGGGGGGGGGGGGGGGGGGGGGGGGGGGGGGGGGGGGGGGGGGGGGGGGGGGGGGGGGGGGGGGGGGGGGGGGGGGGGGGGGGGGEGEGGGGGGGGGGGEFGGGGGDGGGGGGGGGGGGGGGGGGGGFGBGFGGGGGFFGFFF9D98<*<BBG
@M00200:205:000000000-AKKM3:1:1101:5424:10456 1:N:0:1
ATTGGGCTTAAAGGGCTCGTAGGCGGTTTGTCGCGTCGGGAGTGAAAACCAGGTGCTTAACACCTGGCTTGCTTTCGATACGGGCAGACTGGAGGTATGCAGGGGAGAACGGAATTCCTGGTGTAGCGGTGAAATGCGCAGATATCAGGAGGAACACCGGTGGCGAAGGCGGTTCTCTGGGCATTACCTGACGCTGAGGAGCGAAAGTGTGGGGAGCGAACAGGATTAGATACCCCCGTA
+
GGGGGGGGGGGGGGGGGGGGGGGGGGGGGGGGGGGGGGGGGGGGGGGGGGGGGGGGGGGGGEFGGGGGGGGGGGGGGGGGGGGGGGGGGGGGGGGEGGGGGGGGGGGGGGGGGGGGGGGGGGGGGGGGGGGGGGGGGGGGGGGGGGGGGGDGGGGGEGGGGGGGGGGGGGGGGDGGGFEGGGGGGGFGGGGGDEGDEGG6EGGGGEGFDCFGGGFGFGEE3C6C2FGFFFBGGFGGFFFE
@M00200:205:000000000-AKKM3:1:1101:24970:10470 1:N:0:1
ACTGGGCATAAAGGGCGCGTAGGCGGCCGATTAAGTCGGGGGTGAAAGCCTGTGGCTCAACCACGGAATTGCCTTCGATACTGCTTGGCTTGAGACCGGAAGAGGTGAGTGGAACTGCGAGTGTAGAGGTGAAATTCGTAGATATTCGCAAGAACACCAGTGGCGAAGGCGGCTCACTGGTCCGGATCTGACGCTGAGGCGCGAAAGCGTGGGGAGCAAACAGGATTAGATACCCCAGTA
+
GGGGGGGGGGGGGGGGGGGGGGGGGGGGGGGGGGGGGGGGGGGGGGGGGGGGGGGGGGGGGGGGGGGGGGGGGGGGGGGGGGGGGGGGGGGGGGGGGGGGGGGGGGGGGGGGGGGGGGGGGGGACDFGGGGGGGGGGGGGGGGGGGGGGGGGGGGGGGGGGGGGGGGGGGGGGGGGGGGGGGGDGDDEGGGGGGGCCFGGGGGGGGGGGGGGGGBDDFGGGGGG:FGFFFFGGGG3>BFF
@M00200:205:000000000-AKKM3:1:1101:24042:10479 1:N:0:1
ACTGGGCATAAAGGGCGCGTAGGCGGCCGATTAAGTCGGGGGTGAAAGCCTGTGGCTCAACCACAGAATTGCCTTCGATACTGGTTGGCTTGAGACCGGAAGAGGACAGCGGAACTGCGAGTGTAGAGGTGAAATTCGTAGATATTCGCAAGAACACCAGTGGCGAAGGCGGCTGTCTGGTCCGGTTCTGACGCTGAGGCGCGAAAGCGTGGGGAGCAAACAGGATTAGATACCCGAGTA
+
GGGGGGGGGGGGGGGGGGGGGGGGGGGGGGGGGGGGGGGGGGGGGGGGGGGGGGGGGGGGGGGGGGGGGGGGGGGGGGGGGGGGGGGGGGGGGGGGGGGGGGGGGGGGGGGGGGGGGGGGGGGGGGGGGGGGGGFGGGGGGGDGGGGGGGGGGGGGGGGGGGGGGGGDEGGGGGGGFGGCFGGGGGGGGGGGGGGGGGGGGGGGGGGGGGGGGGFGEFGGGGGGFGGFFFFGGGGGF>FF
@M00200:205:000000000-AKKM3:1:1101:3642:10501 1:N:0:1
ATTGGGTTTAAAGGGCGCGTAGGCGGCTCGATAAGGCTCGCGTGAAAGTCCGGGGCTCAACCCCGGATCGGCGTGGGCGACTGTTGGGCTGGAGCACGGTAGGGGCAGACGGAATTCCGGGTGTAGCGGTGGAATGCGTAGAGATCCGGAAGAACACCGGTGGCGAAGGCGGTCTGCTGGGCCGGAAGGGGGCAGAGCAATCTGTCCCCGTGCTGACGCTGAGGCGCGACAGCGGGGGGAGCA
+
GGGGGGGGGGGGGGGGGGGGGGGGGGGGGGGGGGGGGGGGGGGGGGGGGGGGGGGGGGGGGGGGGGGDGGGGGGGGGGGGDEGGGGGGGGGGGGGGGGGGGGGGGGGGGGGGGGGGGGGGGGGGGGGGGCGGGFGGGGGEGEGGGGEFDEFGFGGFGGGGEEGCGE>5EFGGGEGGC?GGGGGGGE8?CDGG=EDCFDFCFG7FEC<FDGCECCFC?E/8CDGG?D<>@D9D@E5C>DF5C9?
@M00200:205:000000000-AKKM3:1:1101:19337:10502 1:N:0:1
ATTGGGTGTAAAGCGCGCGTAGGCGGCCACGCAAGTCGGATGTGAAAACCCGGGGCTCAACCCCGGGCCTGCATCCGATACTGCGTGGCTAGAGGCAGGTAGGGGAGAGCGGAATTCCCGGTGTAGCGGTGAAATGCGCAGATATCGGGAGGAACACCGGTGGCGAAGGCGGCTCTCTGGGCCTGTCCTGACGCTCAGGCGCGAAAGCTAGGGGAGCGAACAGGATTAGATACCCCAGTA
+
GGGGGGGGGGGGGGGGGGGGGGGGGGGGGGGGGGGGGGGGGGGGGGGGGGGGGGGGGGGGGGGGGGGGGGGGGGGGGGGGGGGGGGGGGGGGGGGGGGGGGGGGGGGGGGGGGGGGGGGGGGGGGGGGGGGGGGGGGGGGGGGGGGGGGGGGGGGGGGGGGGGGGGGGGGGGGGGGGGGGGGGGGGGGGGGGGGDGGGGGGGGGGGGGG?CFGGFGEEGGGGGGBFGBFFBGGFGGFFFG
@M00200:205:000000000-AKKM3:1:1101:24874:10540 1:N:0:1
ACTGGGTTTAAAGGGAGCGTAGGCGGATAGTTTAGTCAGAGGTGAAAGCCCAGGGCTCAACCTTGGAATTGCCTTTGATACTGGCTATCTTGAGTATGGAAGAGGTATGTGGAACTCCGAGTGTAGAGGTGAAATTCGTAGATATTCGGAAGAACACCAGTGGCGAAGGCGACATACTGGTCCATTACTGACGCTGAGGCTCGAAAGCGTGGGGAGCAAACAGGATTAGATACCCTGGTA
+
GGGGGGGGGGGGGGGGGGGGGGGGGGGGGGGGGGGGGGGGGGGGGGGGGGGGGGGGGGGGGGGGGGGGGGGGGGGGGGGGGGGGGGGGGGGGGGGGGGGGGGGGGGGGGGGGGGGGGGGGGGGGGGGGGGGGGGGGGGGGGGGGGGGGGGGGGGGGGGGGGGGGGGGGGGGGGGGGGGGGGGGGG;FGGGGGGGGG>FGGGGGGGGGGGGGGGGDGEGFGGFGGDGGFFFCDG87FF>AG
@M00200:205:000000000-AKKM3:1:1101:21695:10551 1:N:0:1
ATTGGGTTTAAAGGGCGCGTAGGCGGCCGATTAAGTCGGGGGTGAAAGCCTGTGGCTCAACCACAGAATTGCCTTCGATACTGGTTGGCTTGAGACCGGAAGAGGACAGCGGAACTGCGAGTGTAGAGGTGAAATTCGTAGATATTCGCAAGAACACCAGTGGCGAAGGCGGCTGTCTGGTCCGGTTCTGACGCTGAGGCGCGAAAGCGTGGGGAGCAAACAGGATTAGATACCCCTGTA
+
GGGGGGGGGGGGGGGGGGGGGGGGGGGGGGGGGGGGGGGGGGGGGGGGGGGGGGGGGGGGGGGGGGGGGGGGGGGGGGGGGGGGGGGGGGGGGGGGGGGGGGGGGGGGGGGGGGGGGGGGGGGGGGGGGGGGGGGGGGGGGGGGGGGGGGGGGGGGGGGGGFGGGGGGGGGGGGGGGGGGGFGGGGGGGGG?EGGGGGGGGGGGGGDGGGGGGGBGFGGGGGGGFGG<FFFGGGGGFFFG
@M00200:205:000000000-AKKM3:1:1101:18695:10557 1:N:0:1
ATTGGGTTTAAAGGGAGCGTAGGCGGACATTTAAGTCAGGGGTGAAATCCCGGGGCTCAACCTCGGAATTGCCTTTGATACTGGGTGTCTTGAGTATGAGAGAGGTGTGTGGAACTCCGAGTGTAGAGGTGAAATTCGTAGATATTCGGAAGAACACCAGTGGCGAAGGCGACACACTGGCTCATTACTGACGCTGAGGCTCGAAAGCGTGGGGAGCAAACAGGATTAGATACCCCAGTA
+
GGGGGGGGGGGGGGGGGGGGGGGGGGGGGGGGGGGGGGGGGGGGGGGGGGGGGGGGGGGGGGGGGGGGGGGGGGGGGGGGGGGGGGGGGGGGGGGGGGGGGGGGGGGGGGGGGGGGGGGGGGGGGGGGGGGGGGGGGGGGGGGGGGGGGGGGGGGGGGFGGGGGGGGGGGGGGGGGGGGGGFGGGFGGGGGGDEGGGGGGGGGEFGGGGGGGGGFGEGGGGGGFBGDDFFFGFEFGFFFG
@M00200:205:000000000-AKKM3:1:1101:5890:10576 1:N:0:1
ATTGGGTGTAAAGGGAGCGTAGGCGGATAGTTTAGTCAGAGGTGAAAGCCCAGGGCTCAACCTTGGAATTGCCTTTGATACTGGCTATCTTGAGTATGGAAGAGGTATGTGGAACTCCGAGTGTAGAGGTGAAATTCGTAGATATTCGGAAGAACACCAGTGGCGAAGGCGACATACTGGTCCATTACTGACGCTGAGGCTCGAAAGCGTGGGGAGCAAACAGGATTAGATACCCCCGTA
+
GGGGGGGGGGGGGGGGGGGGGGGGGGGGGGGGGGGGGGGGGGGGGGGGGGGGGGGGGGGGGGGGGGGGGGGGGGGGGGGGGGGGGGGGGGGGGGGGGGGGGFGGGGGGGGGGGGGGGGGGGGGGEGGGGGGGGGGGGFGGGGGGGGGGGGEGGGGGGCDGGGGGGGGGEGGGGGGGGGGGGGGGGGFGGGGGGGGGGGFGGGDGGGGGDEEGGGFGFGG@9DFG<FCEFFEGFFFCEFBG
@M00200:205:000000000-AKKM3:1:1101:23718:10620 1:N:0:1
ATTGGGCTTAAAGAGCTCGTAGGCGGTTTGTCGCGTCTGCCGTGAAAGTCCGGGGCTCAACTCCGGATCTGCGGTGGGTACGGGCAGACTAGAGTGATGTAGGGGAGACTGGAATTCCTGGTGTAGCGGTGAAATGCGCAGATATCAGGAGGAACACCGATGGCGAAGGCAGGTCTCTGGGCATTAACTGACGCTGAGGAGCGAAAGCATGGGGAGCGAACAGGATTAGATACCCTGGTAAGAC
+
GGGFGGGGGGFEGGGFFFGGGGGGGGFGGGGCGGGFGGGGGGGGGGGGGGGGGGGGGGGGGGFGGGGGGGGGGGFGGGGGGGGGGGGGGFGGGFFFGGGGGGGGGDGGGGGGGGGGDFGGGGGGGGGGGGGFFGGGFGGCGGGGGGFGGGGGGGGBFGGGGGGGGGGDEGFDGGGGGGCFFFFGGGGGGGGGGGDEGGGGDCEEDDGGGGGGGDE<:EGDDDFFFGGF@=<>F?:C>@FGF2:.
@M00200:205:000000000-AKKM3:1:1101:23175:10624 1:N:0:1
ACTGGGTGTAAAGGGCTCGTAGGCGGTTTGTCGCGTGGGGAGTAAAAACCAGGTGCTTAACACCTGGCTTGCTTCCGATACGGGCAGACTAGAGGTATTCAGGGGAGAACGGAATTCCTGGTGTAGCGGTGAAATGCGCAGATATCAGGAGGAAAACCGGGGGCGAAGGCGGTTCTCTGGGAATATCCTGACGCTGAGGAGCGAAAGGGTGGGGAGCGAAGAGGATTAGATACCCTTGTAAGA
+
G9FEE?EFCFECGG7FC<:@,D6,@@FC;7;CC<@@+8@FEG:,<C9FG7CE:CF,C,CEFGGEFCF,=66CFEG8?F:FE=F:F+4?EB94??@EFF<<FEFG7+>=,,8FEEBFGF9FGFFFD<,@7363>,9FACF>E33,,7@F,<BFC7,,3@C**>1C@E*:<7F*1:8<++<C888@F+0+2:++*:*:*;*AE<EECGD<**;C*58/):8*)1*7(2:)**)*<0094?FF*-)
@M00200:205:000000000-AKKM3:1:1101:16481:10659 1:N:0:1
ATTGGGCTTAAAGGGAGCGTAGGCGGACATTTAAGTCAGGGGTGAAATCCCGGGGCTCAACCTCGGAATTGCCTTTGATACTGGGTGTCTTGAGTATGAGAGAGGTGTGTGGAACTCCGAGTGTAGAGGTGAAATTCGTAGATATTCGGAAGAACACCAGTGGCGAAGGCGACACACTGGCTCATTACTGACGCTGAGGCTCGAAAGCGTGGGGAGCAAACAGGATTAGATACCCGAGTA
+
GGGGGGGGGGGGGGGGGGGGGGGGGGGGGGGGGGGGGGGGGGGGGGGGGGGGGGGGGGGGGGGGGGGGGGGGGGGGGGGGGGGGGGGGGGGGGGGGGGGGGGGGGGGGGGGGGGGGGGGGGGGGGGGGGGGGGGFGGGGGGGGGGGGGGGGGGGGGGGGGGGGGGGGGGGGGGGGGGGFGFGGGGGGGGGGGGGGGGGGGGGGGFGGGGGGGGGFGEGGGGGGGBGGFFFFG?CGG:>>=
@M00200:205:000000000-AKKM3:1:1101:21286:10662 1:N:0:1
ATTGGGCATAAAGGGAGCGTAGGCGGATAGTTTAGTCAGAGGTGAAAGCCCAGGGCTCAACCTTGGAATTGCCTTTGATACTGGCTATCTTGAGTATGGAAGAGGTATGTGGAACTCCGAGTGTAGAGGTGAAATTCGTAGATATTCGGAAGAACACCAGTGGCGAAGGCGACATACTGGTCCATTACTGACGCTGAGGCTCGAAAGCGTGGGGAGCAAACAGGATTAGATACCCTGGTA
+
GGGFGGGGGGGGGGGGGGGGGGGGGGGGGGGGGGGGGGGGGGGGGGGGGGGGGGGGGGGGGGGGGGGGGGGGGGGGGGGGGGGGGGGGGGGGGGGGGGGGGGGGGGGGGGGGGGGGGGGGGGGGGGGGGGGGGGGGGGGGGGGGGGGGGGGGGGGGGGGGGGGGGGGGGGGGGGGGGGGFGGGGGGGGGGGGGGGEGGGGGGGGGEGGGEEGGG><BGCGGGGG(6DEFFEGFFGGFFFG
@M00200:205:000000000-AKKM3:1:1101:21777:10667 1:N:0:1
ACTGGGTATAAAGAGCTCGTAGGCGGTTTGTCGCGTCTGCCGTGAAAGTCCGGGGCTCAACTCCGGATCTGCGGTGGGTACGGGCAGACTAGAGTGATGTAGGGGAGACTGGAATTCCTGGTGTAGCGGTGAAATGCGCAGATATCAGGAGGAACACCGATGGCGAAGGCAGGTCTCTGGGCATTAACTGACGCTGAGGAGCGAAAGCATGGGGAGCGAACAGGATTAGATACCCCTGTA
+
GGGGGGGGGGGGGGGGGGGGGGGGGGGGGGGGGGGGGGGGGGGGGGGGGGGGGGGGGGGGGGGGGGGGGGGGGGEGGGGGGGGGGGGGGGGGGFCFFGGGGGGGGGGGGGGGGGFGGGGGGGGGGGGGGGGFGGFFGGGCEGFGFGGGGGGGGGGGGGGGGGGGGGGGGGGGGGGGGGFGGGGGCGGGGGFGGD<EGGFGGGGEGGDGFFGGGGDDBC:CDGGGFDGFFFBGGGG3>>9E
@M00200:205:000000000-AKKM3:1:1101:11059:10669 1:N:0:1
ACTGGGTTTAAAGGGAGCGTAGGCGGATAGTTTAGTCAGAGGTGAAAGCCCAGGGCTCAACCTTGGAATTGCCTTTGATACTGGCTATCTTGAGTATGGAAGAGGTATGTGGAACTCCGAGTGTAGAGGTGAAATTCGTAGATATTCGGAAGAACACCAGTGGCGAAGGCGACATACTGGTCCATTACTGACGCTGAGGCTCGAAAGCGTGGGGAGCAAACAGGATTAGATACCCGCGTA
+
GGGGGGGGGGGGGGGGGGGGGGGGGGGGGGGGGGGGGGGGGGGGGGGFGGGGGGGGGGGGGGGGGGGGGGGGGGGGGGGGGGGGGGGGGGGGGGGGGGGFGGGGGGGGGGGGGGGGGGGGGGGGGGGGGGGGGGGGGGGGGGGGGGGGGGGGGGFGGGEGFGGGGGGGGGGGGGGGGGGGGFGGGGGGGGGGGDGGGGC5;FECFC4DC5CGGGEGBGGGGGGGFGG@AFCFFFCDFBDE
@M00200:205:000000000-AKKM3:1:1101:18169:10680 1:N:0:1
ATTGGGTTTAAAGCGAGCGCAGGTGGTTTAATAAGTCTGATGTAAAAGGCAGTGGCTCAACCATTGTGTGCATTGGAAACTGTTAGACTTGAGTGCAGTAGAGGAGAGTGGAATTCCATGTGTAGCGGTGAAATGCGTAGATATATGGAGGAACACCGGTGGCGAAAGCGGCTCTCTGGACTGTAACTGACACTGAGGCTCGAAAGCGTGGGTAGCAAACAGGATTAGATACCCCTGTA
+
GGGGGGGGGGGGGGGGGGGGGGGGGGGGGGGGGGGGGGGGGGGGGGGGGGGGGGGGGGGGGGGGGGGGGGGGGGGGGGGGGGGGGGGGGGGGGGGGGGGGGGGGGGGGGGGGGGGGGGGGGGGGGGGGGGGGGGGFGGGGGGGGGGGGGGGGGGGGGGGGGGGGGGGGGGGGGGGGGGFGGFGGGGGGGGGGGGFFGGGGGGGG>CFDEGGGGGFGFCEFGGFGEGGFFFFGFGGGFFF
@M00200:205:000000000-AKKM3:1:1101:4363:10692 1:N:0:1
ATTGGGCATAAAGGGCGCGTAGGCGGCCGATTAAGTCGGGGGTGAAAGCCTGTGGCTCAACCACAGAATTGCCTTCGATACTGGTTGGCTTGAGACCGGAAGAGGACAGCGGAACTGCGAGTGTAGAGGTGAAATTCGTAGATATTCGCAAGAACACCAGTGGCGAAGGCGGCTGTCTGGTCCGGTTCTGACGCTGAGGCGCGAAAGCGTGGGGAGCAAACAGGATTAGATACCCCAGTA
+
GGGGGGGGGGGGGGGGGGGGGGGGGGGGGGGGGGGGGGGGGGGGGGGGGGGGGGGGGGGGGGGGGGGGGGGGGGGGGGGGGGGGGGGGGGGGGGGGGGGDECGGGGGGGGGGGGGGGGGGGGGFGFGGGGGFG;FEGGGGGGGGGGGGGGGGGGGGGGGGGGGGGGEGGGGGGGEGGGGGGGGGC?CGGG7EGGGGGGGGGGGGGGDGGGGGGGEGBFF8CGFGFG7?FF>CFFFGE5?F
@M00200:205:000000000-AKKM3:1:1101:7768:10703 1:N:0:1
ACTGGGCATAAAGCGCGTGTAGGCGGTCCGGTAAGTCGGCTGTGAAAGTCCAGGGCTCAACCCTGGGATGCCGGTCGATACTGCCGGACTAGAGTTCGGAAGAGGCGAGTGGAATTCCCGGTGTAGCGGTGAAATGCGCAGATATCGGGAGGAACACCAATGGCGAAGGCAGCTCGCTGGGACGTTACTGACGCTGAGACGCGAAAGCGTGGGGAGCAAACAGGATTAGATACCCCTGTA
+
GGGGGGGGGGGGGGGGGGGGGGGGGGGGGGGGGGGGGGGGGGGGGGGGGGGGGGGGGGGGGGGGGGGGGGGGGGGGGGGGGGGGGGGGGGGGGGGGGGGGGGGGGGGGGGGGGGGGGGGGGGGGGGGGGGGGGGGGGGGGGGGGGGGGGGGGGGGGGGGGGGGFGGGGGGGGGGGGGGGGGGGGGGGGGGGGGGGGDEGGGDGEGGGGGGGGGG@GFFFCFGGGFGGFFFBGFFGGFFFD
@M00200:205:000000000-AKKM3:1:1101:28260:10719 1:N:0:1
ACTGGGTTTAAAGGGCGCGTAGGCGGCCGATTAAGTCGGGGGTGAAAGCCTGTGGCTCAACCACAGAATTGCCTTCGATACTGGTTGGCTTGAGACCGGAAGAGGACAGCGGAACTGCGAGTGTAGAGGTGAAATTCGTAGATATTCGCAAGAACACCAGTGGCGAAGGCGGCTGTCTGGTCCGGTTCTGACGCTGAGGCGCGAAAGCGTGGGGAGCAAACAGGATTAGATACCCCCGTA
+
GGGGGGGGGGGGGGGGGGGGGGGGGGGGGGGGGGGGGGGGGGGGGGGGGGGGGGGGGGGGGGFGGGGGGGGGGGGGGGGGGGGGGGGGGGGGGGGGGGGGGGGGGGGGGGGGGGGGGGGGGGGGGGGGGGGGGGGGGGGGGGGGGGGGDG@FGGGGGGGGGGGGGGGGGGGGGEGGGGGGGGGGGGGDFGGGGDDGGGGGGGGDEEGGGGGGGGFGFGFGDC?FBCFBFFFGGFF<BDBG
@M00200:205:000000000-AKKM3:1:1101:15205:10722 1:N:0:1
ACTGGGTGTAAAGGGAGCGTAGGCGGATAGTTTAGTCAGAGGTGAAAGCCCAGGGCTCAACCTTGGAATTGCCTTTGATACTGGCTATCTTGAGTATGGAAGAGGTATGTGGAACTCCGAGTGTAGAGGTGAAATTCGTAGATATTCGGAAGAACACCAGTGGCGAAGGCGACATACTGGTCCATTACTGACGCTGAGGCTCGAAAGCGTGGGGAGCAAACAGGATTAGATACCCCTGTA
+
GGGGGGGGGGGGGGGGGGGGGGGGGGGGGGGGGGGGGGGGGGGGGGGGGGGGGGGGGGGGGGGGGGGGGGGGGGGGGGGGGGGGGGGGGGGGGGGGGGGGGGGGGGGGGGGGGGGGGGGGGGGGGGGGGGGGGGGGGGGGGGGGGGGGGGGGGGGGGGGGGGGGGGGGGGGGGGGGGGGGGGGGGGGGGGGFGGGGGGGGGGGGFGGGGGGGGD>DFGGGGGGGFCFFFFFGGGGGFFF7
@M00200:205:000000000-AKKM3:1:1101:29055:10726 1:N:0:1
ATTGGGTTTAAAGGGAGCGTAGGCGGACATTTAAGTCAGGGGTGAAATCCCGGGGCTCAACCTCGGAATTGCCTTTGATACTGGGTGTCTTGAGTATGAGAGAGGTGTGTGGAACTCCGAGTGTAGAGGTGAAATTCGTAGATATTCGGAAGAACACCAGTGGCGAAGGCGACACACTGGCTCATTACTGACGCTGAGGCTCGAAAGCGTGGGGCGCAAACAGGATTAGATACCCCTGTA
+
GGGGGGGGGGGGGGGFGGGGGGGGGGGGGGGGGGGGGGGGGGGGGGGCGGDFGGGGGGGGGGGGGGGGFGGGGGGGGGGGGGGGGGGDGGGFFGGGGGGGGGGGGGGGGGGGGGGGGGGGGGGGGGGGGGGGGGGGGGGGGGGFGFGFFCEEGGGGGGGGGGGG>F7C7CEGG8ECEGFFGGGDG4BFGFGGEGGGGGFFGGGGGGGGGGGE@5)/<E1?FG?FBGF?FFADCFGGF:@?
@M00200:205:000000000-AKKM3:1:1101:2907:10728 1:N:0:1
ATTGGGCATAAAGGGAGCGTAGGCGGACATTTAAGTCAGGGGTGAAATCCCGGGGCTCAACCTCGGAATTGCCTTTGATACTGGGTGTCTTGAGTATGAGAGAGGTGTGTGGAACTCCGAGTGTAGAGGTGAAATTCGTAGATATTCGGAAGAACACCAGTGGCGAAGGCGACACACTGGCTCATTACTGACGCTGAGGCTCGAAAGCGTGGGGAGCAAACAGGATTAGATACCCCGGTAAGA
+
GGGGGGGGGGGGFGGGGGGGGGGGGGEGGGGGGGGGGGGGGGGGGGGGGGGGGGGGGGGGGGGGGGGFGGGGDFGGGGGGGGGGGGGGGGGGGGGGGGGGFGGGGGGGGGGGGGGGGGGGGFGFGGGGGGGGGGGGGGGGGGGFFGGGGGGGGGGGGGGGGGGDGGGGGCGGGEEGGFDGGGGGGGGGGGGGGEDDEGFFGGGGGG<FGGEGGGFGEFGGGC8CBF78F=<D?ECCEDFGD?B
@M00200:205:000000000-AKKM3:1:1101:14070:10742 1:N:0:1
ATTGGGTTTAAAGAGCTCGTAGGCGGTTGGGCAAGTCACGTGTGAAATCTCCACGCTTAACGTGGAGGGGTCACGTGAGACTGCCCTGACTAGAGTCCGGTAGGGGAGTGTGGAATTCCCGGTGTAGCGGTGAAATGCGCAGAGATCGGGAGGAACACCCGTAGCGAAGGCGGCACTCTGGGCCGGTACTGACGCTGAGGAGCGAAAGCGTGGGGAGCAAACAGGATTAGATACCCGGGTA
+
GGGGGGGGGGGGGGGGGGGGGGGGGGGGGGGGGGGGGGGGGGGGGGGGGGGGGGGGGGGGGGGGGGGGGGGGGGGGGGGGGGGGGGGGGGGGGGGGGGGGGGGGGGGGGGGGGGGGGGGGGGGGGGGGGGGGGGGGGGGGGGGGGGGGGGGGGGGGGGGGGGGGGEGGGGGGGGGGGGGGGGGGGGGGGGGGGEGEEGGGDDGGGGGGGGEEGGFGFGGG6DCF?FCD?FAFGEGG<D>CD
@M00200:205:000000000-AKKM3:1:1101:14517:10767 1:N:0:1
ACTGGGCTTAAAGCGTGTGTAGGCGGATGTCTAAGTGCCTCGTGAAATCCCACGGCTCAACCGTGGAACGGCTTGGCATACTGGACGTCTTGAGCGGTCTAGGGGCGAGCGGAACAGACGGTGGAGCGGTGAAATGCGTAGATATCGTCTGGAACGCCCATGGTGAAAACAGCTCGCTGGGGACCTGCTGACGCTGAGACACGAAAGCCAGGGGAGCGAACGGGATTAGATACCCGCGTAAGA
+
GGGGGGGGGGGGGGGFGGGGGGGGGGGGGGGGGGGGGGGGGGGGGGGGGGGGGGGGGGGGGGGGGGGGGGGGGGGGGGGGFGGGGGGGGGGGGGGGGGGGGGGGGGGGGGGGGGGGGGGGGGGGGGGGGGGGGGGGGGGGGGGGGGGGGGGGGGGGGGGGGGFGGGGGGGGGGGGGGGGGGGGGGGGGGGGEGGGGGGGGGGGGGGG48EGGGGFGFGGGGGGGFG48?9:FCEC35B>GGBA
@M00200:205:000000000-AKKM3:1:1101:14922:10798 1:N:0:1
ACTGGGCTTAAAGAGCTCGTAGGCGGTTTCGTAAGTCGGATGTGAAAACTCCAGGCTCAACTTGGAGACGCCATTCGATACTGCGATGACTTGAGTCCGGTAGGGGAGTGTGGAATTCCTGGTGTAGCGGTGAAATGCGCAGATATCAGGAGGAACACCGGCGGCGAAGGCGGCACTCTGGGCCGGTACTGACGCTGAGGAGCGAAAGCGTGGGTAGCAAACAGGATTAGATACCCCCGTA
+
GGGGGGGGGGGGGGGGGGGGGGGGGGGGGGGGGGGGGGGGGEGGGGGGGGGGGGGGGGGGGGGGGGGGGGGGGGGGGGGGGGGGGGGGGGGGGGGGGGGG@FGGGGGGGGGGGGGGGGGGGGGGGGGGGGGGGGGGGGGGGGDFGGGGGGGGGGGGGGGGGGGGGGCGGGGGGGGGGGGGGFGGGGEGGGGGGEGEEGGGFGGGGGGGGGCEGDDFEGGFGGGGBG4<FFFGFG6<F>EGD
@M00200:205:000000000-AKKM3:1:1101:17512:10804 1:N:0:1
ACTGGGTGTAAAGGGAGCGTAGGCGGACATTTAAGTCAGGGGTGAAATCCCGGGGCTCAACCTCGGAATTGCCTTTGATACTGGGTGTCTTGAGTATGAGAGAGGTGTGTGGAACTCCGAGTGTAGAGGTGAAATTCGTAGATATTCGGAAGAACACCAGTGGCGAAGGCGACACACTGGCCCATTACTGACGCTGAGGCTCGACAGCGTGGGGAGCAAACAGGATTAGATACCCCTGTA
+
GGGGGGGGGGGGGGGGGGGGGGGGGGGGGGGGGGGGGGGGGGGGGGGGGGGGGGGGGGGGGGGGGGGCFGGGGGGGGGGGCFGGGGGGGGGGGGGGGGDGGGGGGGFGGEGGGGGGGGCFEGGGGGGGGGF,>AEFFGGGGGGGGCFDGGGGGGGGEEGGGGGGDEECFGGGGGDFGGGGGGGGGGGFGFGG5EGC*285CDGG*?DGEEGGGGF3>F6CFGGG0CC>FF9>FGGG35FG
@M00200:205:000000000-AKKM3:1:1101:4090:10805 1:N:0:1
ACTGGGCATAAAGGGCGCGTAGGCGGGATGGCAAGTCGGTCGTGAAATCCCTTGGCTCAACTGAGGGGGGTCGGCCGAGACTGCTGTTCTTGAGGGATGCAGAGGAGACTGGAATTCCCGGTGTAGCGGTGAAATGTGTAGAGATCGGGAGGAACACCGGTGGCGAAGGCGGGTCTCTGGGCATCTCCTGACGCTGAGGCGCGAAAGCGTGGGGAGCAAACGGGATTAGATACCCTAGTA
+
GGGGGGGGGGGGGGGGGGGGGGGGGGGGGGGGGGGGGGGGGGGGGGGGGGGGGGGGGGGGGGGGGGGGGGGGGGGGGGGGGGGGGGGGGGGGGGGGGGGGGGGGGGGGGGGGGGGGGGGGGGGGFGGGGGGGGGGGGGGGGFGGGGGGGGGGEGGGGGGGGGGGGGGGGFGGGGE>GFGGGGGGGGDCFC+8CEGGCFGGGGGGCCDGGGGGGGFGFGCGGGGG?DG?FFFFGFCFFFFG
@M00200:205:000000000-AKKM3:1:1101:15385:10810 1:N:0:1
ACTGGGCTTAAAGGGCGCGTAGGCGGCCTGCTAAGTCGGACGTGAAATCCCCGGGCTCAACCCGGGAACTGCGTCCGATACTGGTTGGCTTGAATCCGGGAGAGGGATGCGGAATTCCAGGTGTAGCGGTGAAATGCGTAGATATCTGGAGGAACACCGGTGGCGAAGGCGGCATCCTGGACCGGCATTGACGCTGAGGCGCGAAAGCCAGGGGAGCAAACGGGATTAGATACCCCAGTA
+
GGGGGGGGGGGGGGGGGGGGGGGGGGGGGGGGGGGGGGGGGGGGGGGGGGGGGGGGGGGGGGGGGGGGGGGGGGGGGGGGGGGGGGGGGGGGGGGGGGGGGGGGGGGGGGGGGGGGGGGGGFGGGGGGGGGGFGGGGGGGGGGFGGGGGFGGGGGGGGGGGGGGGGGGGGGGGGGGGGGGGGGGGGGD?FGGGGDGEGGGGGDGGDDGGFGGGGFG@FFGGGGD0DC2FFA>FGC9<EFG
@M00200:205:000000000-AKKM3:1:1101:11028:10817 1:N:0:1
ACTGGGTTTAAAGCGCGTGTAGGCGGCTTGGCAAGTCGGATGTGAAAGCCCACGGCTCAACCGTGGAAGCGCATCCGAAACTGCTTCGCTCGAGTCTCGGAGAGGAAGGTGGAATGCTTGGTGTAGAGGTGAAATTCGTAGATATCAAGCAGAACACCTGCGGCGAAGGCGGCTTTCTGGACGATGACTGACGCTGAGACGAGAAAGCGTGGGGAGCAAACAGGATTAGATACCCCAGTA
+
FDDFC9C@;EGGFG7:F7FCEFCFCFGGGGC@FFGDFEGGGECDF9EC<EDCCF7:6FGGDEC6677FFGGDC=+48=CGCFF,BFGG7=F>BFE<FE<@@BFD@DCA@FGF@>FGCGGGGGG<==,3<>+E>FFAFGGFFGG=ECFG<C<FGE@CC@,,63CECE@*=F7*:*=FGCFFGFEGCC<E<CFG8CGEGC7<C5:E5CG*:/2*/*)1<F?FFG6*(*:3/1-*+0<<)7)<
@M00200:205:000000000-AKKM3:1:1101:5351:10831 1:N:0:1
ACTGGGCTTAAAGGGAGCGTAGGCGGATAGTTTAGTCAGAGGTGAAAGCCCAGGGCTCAACCTTGGAATTGCCTTTGATACTGGCTATCTTGAGTATGGAAGAGGTATGTGGAACTCCGAGTGTAGAGGTGAAATTCGTAGATATTCGGAAGAACACCAGTGGCGAAGGCGACATACTGGTCCATTACTGACGCTGAGGCTCGAAAGCGTGGGGAGCAAACAGGATTAGATACCCCAGTA
+
GGGGGGGGGGGGGGGGGGGGGGGGGGGGGGGGGGGGGGGGGGGGGGGGGGGGGGGGGGGGGGGGGGGGGGGGGGGGGGGGGGGGGGGGGGGGGGGGGGGGGGFGGGGGGGGGGCGGGGGGGGFGGGGGGGGGGGFGGGGGGGGGGGGGGGGGGFFGGGGGGGGGGGGGCGGGGGGGGGGGGGGGGDFGGGGGGDDEGFGGGGGGGGGGGGGGGGFGFGCFCGGGFGG@FF?GFF@FFFFG
@M00200:205:000000000-AKKM3:1:1101:14217:10844 1:N:0:1
ACTGGGTTTAAAGTGAGCGCAGGTGGTTTAATAAGTCTGATGTAAAAGGCAGTGGCTCAACCATTGTGTGCATTGGAAACTGTTAGACTTGAGTGCAGTAGAGGAGAGTGGAATTCCATGTGTAGCGGTGAAATGCGTAGATATATGGAGGAACACCGGTGGCGAAAGCGGCTCTCTGGACTGTAACTGACACTGAGGCTCGAAAGCGTGGGTAGCAAACAGGATTAGATACCCCAGTA
+
GGGGGGGGGGGGGGGGGGGGGGGFGGFGGGGGGGGGGGGGGGGFGGGGGGGGGGGGGGGGGGGGGGGGGGGGGGGGGGGGGGGGGGGGGGGGGGGGGGGGGGGGGGGGGGGGGGGGGGGGGGGGGGGGGGGGGFGGGGGGGGGGGGGGGGGGGGGGGFGGGGGGGGGGGDGGGGGGGGGGGGGGGGGGGGGGFFGGGG8FGGDGEGGDGGGGGGFGFGEEGCCCBDG<FFEG7C=DEFF
@M00200:205:000000000-AKKM3:1:1101:18141:10855 1:N:0:1
ACTGGGCTTAAAGGGAGCGTAGGCGGACATTTAAGTCAGGGGTGAAATCCCGGGGCTCAACCTCGGAATTGCCTTTGATACTGGGTGTCTTGAGTATGAGAGAGGTGTGTGGAACTCCGAGTGTAGAGGTGAAATTCGTAGATATTCGGAAGAACACCAGTGGCGAAGGCGACACACTGGCTCATTACTGACGCTGAGGCTCGAAAGCGTGGGGAGCAAACAGGATTAGATACCCCAGTA
+
GGGGGGGGGGGGGGGGGGGGGGGGGGGGGGGGGGGGGGGGGGGGGGGGGGGGGGGGGGGGGGGGGGGGGGGGGGGGGGGGGGGGGGGGGGGGGGFGGGGGGGGGGGGGGGGGGGGGGGGGGGGGGGGGGGGGGGGGGGGGGGGGGGGGGGGGGGGGGGGGGGGGGGGGGGGGGGGGGGGGGGGGGGGGGGGGGGGGGGGGGGGGGGGGGGGGGGFGFGGGGGGGFFFFFFFGCGGGDFFG
@M00200:205:000000000-AKKM3:1:1101:15323:10909 1:N:0:1
ATTGGGTATAAAGGGCTCGTAGGCGGTTTGTCGCGTCGGGAGTGAAAACGCCGTGCTTAACACGGCGCTTGCTTCCGATACGGGCAGACTAGAGGTATTCAGGGGAGAACGGAATTCCTGGTGTAGCGGTGAAATGCGCAGATATCAGGAGGCACACCGGTGGCGAAGGCGGTTCTCTGGGAATGACCTGACGCTGAGGAGCGAAAGTGTGGGGAGCGAACAGGATTAGATACCCCTGTAAG
+
GGF9F<F6EGGEFECDGGEG@FGGGGGGGGGGGGEGGGGGCFGEFEFFGGGEGGDGGGGGGEGDFEGGGEGFGGGCBBFE@B?CFFGFEEEFFFGEGGGGGEC?EEEEGGGGGGFFGGGCFGGEFGFEGFGFGECFGGGGCC3FDGGGCFGG*<FFGCEGEE<7BC@CGFGGGGGGCFCF688;C9C@<*7@EE*:*:@<5*:CC*9:F9<EGGF37EG:DCGF?F*5?B9C@8+977?77-
@M00200:205:000000000-AKKM3:1:1101:23096:10928 1:N:0:1
ACTGGGTTTAAAGGGCGCGTAGGCGGCCGATTAAGTCGGGGGTGAAAGCCTGTGGCTCAACCACAGAATTGCCTTCGATACTGGTTGGCTTGAGACCGGAAGAGGACAGCGGAACTGCGAGTGTAGAGGTGAAATTCGTAGATATTCGGAAGAACACCAGTGGCGAAGGCGACATACTGGTCCATTACTGACGCTGAGGCTCGAAAGCGTGGGGAGCAAACAGGATTAGATACCCCCGTA
+
GGGGGGGGGGGGGGGGGGGGGGGGGGGGGGGGGGGGGGGGGGGGGGGGGGGGGGGGGGGGGGGGGGGGGGGGGGGGGGGGGGGGGGGGGGGGGGGGGGGGGGGGGGGGGGGGGGGGGGGGGGGGGGGGGGGGGGGGGGGGGGGGGGGGGGGGGGGGGGGGGGGGGGGGGGGGGGGGGGGGGEFGGGGGGGGG5CDE8CGGGGGGGGGFEGGGGGFGFGCFFGGG:GGF@FBGGFCG>DED
@M00200:205:000000000-AKKM3:1:1101:13133:10937 1:N:0:1
ACTGGGTTTAAAGCGCGTGTAGGCGGCCTGCTAAGTGGCGTGTGAAAGCTCACCGCTCAACGGTGAGAGGCCGCGCCATACTGACGGGCTTGAGGGTGGCAGAGGGTGATGGAATTCCCGGTGTAGCGGTGAAATGCGTAGATATCGGGAGGAACGCCAGTGGCGAAGGCGGTCACCTGGGCCATCCCTAACGCTGAGACGCGAAAGCTGGGGGAGCGAACGGGATTAGATACCCTCGTA
+
GGGGGGGGGGGGGGGGGGGGGGGGGGGGGGGGGGGGGGGGFGGGGGGGGGGGGGGGGGGGGGGGGGGGGGGGGGGGGGGGGGGGGGGGGGGGGGGGGGGGGGGGGGGGGGGGGFGGGGGGGGGGGGGGGGGGGGGGGGGGGGGGGGGGGGGGGGGGGGGGGGGGGGGGGGGGGGGGGGGGGGGGGGGGGGGGGGGGGGGGGGEGGGGGFECEGG>G>EEEGGGG?GGFFFFGGGGG>D3E
@M00200:205:000000000-AKKM3:1:1101:20185:10944 1:N:0:1
ATTGGGTTTAAAGGGCGTGTAGGCGGTCTGTTAAGTCTGGTGTGAAATCCCCTCGCTCAACGAGGGAATGGCGCCGGAAACTGGCAGACTCGAGTACCGGAGAGGAAGGTGGAATTCCCGGTGTAGCGGTGAAATGCGTAGATATCGGGAGGAACACCGGTGGCGAAGGCGGCCTTCTGGACGGATACTGACGCTGATACGCGAAAGCGTGGGGAGCAAACAGGATTAGATACCCGCGTA
+
GGGGGGGGGGGGGGGGGGGGGGGGGGGGGGGFGGGGGGGGGGGGGGGGGGGGGGGGGGGGGGGGGGGGGGGGGGGGGGGGGGGGGGGGGGGGGGGGGGGGGGGGGGGGGGGGGGGGGGGGGGGGGGGGGGGGGGGGGGGGGGGGGGGGGGGGGGGGGGGGGGGGGGGGGGGGGGGGGGGGGGGGGGDGGGGGGGGGGGGGGGGGGEGGGEGGGC>CDGGCF4FGB4*8FFDGGGFDF>BG
@M00200:205:000000000-AKKM3:1:1101:13784:10969 1:N:0:1
ATTGGGTGTAAAGCGAGCGCAGGTGGTTTAATAAGTCTGATGTAAAAGGCAGTGGCTCAACCATTGTGTGCATTGGAAACTGTTAGACTTGAGTGCAGTAGAGGAGAGTGGAATTCCATGTGTAGCGGTGAAATGCGTAGATATATGGAGGAACACCGGTGGCGAAAGCGGCTCTCTGGACTGTAACTGACACTGAGGCTCGAAAGCGTGGGTAGCAAACAGGATTAGATACCCTCGTA
+
GGGGGGGGGGGGGGGGGGGGGGGFGGFGGGGGGGGGGGGGGGG@CEFGGGGGGGGGGGGGGGGGGGGGGGG9FGGGGGGGGGGGGGGGGGGGGGGGGGGGGGGGGGGGGGGGGGGGGGGGGGGGGGGGGGGGGGGGGGGGGGGGGGGGGGGGGGGGGGGGGGGGEGGGGGGD>EGFGGGGGGGGGGGGGGGGGGGGGGGGGGD?ECFDEGDEGFFGFGGGFGGGEFFFFFC>FE<FDFE
@M00200:205:000000000-AKKM3:1:1101:23973:10979 1:N:0:1
ATTGGGTGTAAAGGGAGCGTAGGCGGATAGTTTAGTCAGAGGTGAAAGCCCAGGGCTCAACCTTGGAATTGCCTTTGATACTGGCTATCTTGAGTATGGAAGAGGTATGTGGAACTCCGAGTGTAGAGGTGAAATTCGTAGATATTCGGAAGAACACCAGTGGCGAAGGCGACATACTGGTCCATTACTGACGCTGAGGCTCGAAAGCGTGGGGAGCAAACAGGATTAGATACCCGCGTA
+
GGGGGGGGGGGGGGGGGGGGGGGGGGGGGGGGGGGGGGGGGGGFGGGGGGGGGGGGGGGGGGGGGGGGGGGGGGGGGGGGGGGGGGGGGGGGGGGFGGGGGGGGGGGGGGGGGGGGGGGGGGGGGGFGFGGGGGGGGGGGGGGGGGGGGGGGGGGGGGGGGGGGGGGGGGGGGGGGGGGGGGGGGGFGGGGGGGGGGGGGGGGGFG<GE?EEFDEGF5FFGFFC;FGE4AEGGGG3BF@E
@M00200:205:000000000-AKKM3:1:1101:3049:11003 1:N:0:1
ACTGGGTTTAAAGGGCGCGTAGGCGGCCGATTAAGTCGGGGGTGAAAGCCTGTGGCTCAACCACAGAATTGCCTTCGATACTGGTTGGCTTGAGACCGGAAGAGGACAGCGGAACTGCGAGTGTAGAGGTGAAATTCGTAGATATTCGCAAGAACACCAGTGGCGAAGGCGGCTGTCTGGTCCGGTTCTGACGCTGAGGCGCGAAAGCGTGGGGAGCAAACAGGATTCGATACCCTAGTA
+
GGGGGGGGGGGGGGGGGGGGGGGGGGGGGGGGGGGGGGGGGGGGGGGGGGGGGGGGGGGGGGGGGGGGGGGGGGGGGGGFGFGGGGGGGGGGGGGGGGGGGGGFFFGGGGGGGGGFGGGGGC@F@FCFEGGGGGGGGGGGGGGGGGFFDCFGGGGGGFGGGGGGBEGGGGGGGGGGGGGGGCC>EEGEFGGGCCDGGGGDEDGGGEGCGEGGGGBGFGGFGDEF0F7)5947:8<FFFFF
@M00200:205:000000000-AKKM3:1:1101:2269:11008 1:N:0:1
ACTGGGTTTAAAGGGAGCGTAGGCGGATAGTTTAGTCAGAGGTGAAAGCCCAGGGCTCAACCTTGGAATTGCCTTTGATACTGGCTATCTTGAGTATGGAAGAGGTATGTGGAACTCCGAGTGTAGAGGTGAAATTCGTAGATATTCGGAAGAACACCAGTGGCGAAGGCGACATACTGGTCCATTACTGACGCTGAGGCTCGAAAGCGTGGGGAGCAAACAGGATTAGATACCCGTGTA
+
GGGGGGGGGGGGGGGGGGGGGGGGGGGGGGGGGGGGGGGGGGGGGGGGGGGGGGGGGGGGGGGGGGGGGGGGGGGGGGGGGGGGGGGGGGGGGFGGGGGGFGGGGGGGGGGGGGGGGGGGEGGGGGGGGGGGGFGGGGGGGGGCFDGGGDFGGCGGGGGGGGGGGGGGGGGGGGGGGGGCFGGFGGGG7FGGEECGEGGGGGGGGEDGGCGGEE:58E8>DGGF@FF@=F?74<BDA>FG
@M00200:205:000000000-AKKM3:1:1101:28017:11031 1:N:0:1
ACTGGGTTTAAAGCGTGTGTAGGCGGACTTCTAAGTGCCTTGTGAAATCCTACGGCTCAACCGTGGAACTGCTGGGCATACTGGGAGTCTTGGGCCATTCAGGGGCAACTGGAACAAGCGGTGGAGCGGTGAAATGCGTAGATATCGCTTGGAACGCCGAAGGTGAAAACAGGTTGCTGGGGATGTGCCGACGCTGAGACACGAAAGCCAGGGGAGCAAACGGGATTAGATACCCTAGTA
+
GGGGGGGGGGGGGGGGGGGGGGGGGGGGGGGGGGGGGGGGGGGGGGGGGG,FGGGGGGGGGGGGGGGGGGGGGGGGGGGGGGGGGGGGGGGGGGGGGGGGGGGGGGGGGGGGGGGGGFGEGGGGGGFGGGGGGGGGGGGGGGGGGGGGGGGGGGFGGGEEGGGGGGGFFEFGGGGFFGGGGGGGDGGG?DGGGDGGGGGGGG=CEEG4CEGGGGFDDGGGGGGGB:4.98<DF88=?49?
@M00200:205:000000000-AKKM3:1:1101:22107:11035 1:N:0:1
ACTGGGTGTAAAGAGCTCGTAGGCGGTTTGTCGCGTCTGCCGTGAAAGTCCGGGGCTCAACTCCGGATCTGCGGTGGGTACGGGCAGACTAGAGTGATGTAGGGGAGACTGGAATTCCTGGTGTAGCGGTGAAATGCGCAGATATCAGGAGGAACACCGATGGCGAAGGCAGGTCTCTGGGCATTAACTGACGCTGAGGAGCGAAAGCATGGGGAGCGAACAGGATTAGATACCCGTGTAAG
+
CGFDCFCFG@FEF9F?FE-8CG7CCCFECFGFFG+7@7FGGD,@@F9@C,CBBF:FEFFFEGGGGEGEB,5CF@?7:FF,AEEGGECFF,BF,99C?CFBFGF>FEEGG,AF=FB8DCFFFGFBFGGCFF@<C,DE<FG+CCG9@FFFCAC7>7,33C@F:CCFEC@:C8,CGFG9;9<FGGFB9FFF:7?@=CDGDF*6CG=*2C5589C>*;B:5/2?DGD739:2/86*<CCC)).:*6
@M00200:205:000000000-AKKM3:1:1101:25599:11045 1:N:0:1
ACTGGGTATAAAGGGCGCGTAGGCGGCCTCTGCAAGTCGACTGTGAAATCTCCGGGCTTAACCCGGAAAGGTCAGCCGATACTGCAGGGCTAGAGTGCAGAAGGGGCAACTGGAATTCTCGGTGTAGCGGTGAAATGCGTAGATATCGAGAGGAACACCTGCGGCGAAGGCGGGTTGCTGGGCTGACACTGACGCTGAGGCGCGAAAGCTAGGGGAGCGAACGGGATTAGATACCCTTGTA
+
GGGGGGGGGGGGGGGGGGGGGGGGGGGGGGGGGGGGGGGGGGGGGGGGGGGGGGGGGGGGGFGGGGGGGGGGGGGGGGGGGGGGGGGGGGGGGGGGGGGGGGGGGGGGGGGGGGGGGGGGGGGGGGGGGGGGGGFGGGGGGGGCGGGGGGGGGGGGGGGGGGGGGGGGGGGGGGGGGGGGGGGGGGGGGGGGFGDGGGGGGGGGGGDDGFG?8C:CDGGGGDGGFG38FFFFGCCGFFFGF
@M00200:205:000000000-AKKM3:1:1101:18273:11060 1:N:0:1
ATTGGGTGTAAAGGGCTCGTAGGCGGTTTGTCGCGTCGGGAGTGAAAACCAGGTGCTTAACACCTGGCTTGCTTCCGATACGGGCAGACTAGAGGTATTCAGGGGAGAACGGAATTCCTGGTGTAGCGGTGAAATGCGCAGATATCAGGAGGAACACCGGTGGCGAAGGCGGTTCTCTGGGAATATCCTGACGCTGAGGAGCGAAAGTGTGGGGAGCGAACAGGATTAGATACCCGCGTA
+
F@FGGGGGGGGGGGGGGGGGGGGGGGGGGGGGGFG@FGGGDGGGGGGGGGGGGGGGGGGGGGDFFGGGGGGGGG9CFGGGGGGGGGGFGGGGGGGGGGGGGGFGGGGGGBFGGGGGGGGGGGGGGGFCGFEGGGGGGGGGGGGGGGGGGGGGGGCFGGGGGGGGGGGGGGGEEGGGFGGGGGCCG?C??DGGGGGGGGGFEFGGEEDFGFDGGGFGFGGGGGGGFGG?6=AGGGCC>@DG
@M00200:205:000000000-AKKM3:1:1101:28467:11063 1:N:0:1
ACTGGGTTTAAAGGGCTCGTAGGCGGTTCGTCACGTCGGGAGTGAAAACTCGGAGCTTAACTCCGAGCCTGCTTCCGATACGGGCAGACTAGAGGTAGGCAGGGGAGAGCGGAACTCCTGGTGTAGCGGTGGAATGCGCAGATATCAGGAAGAACACCGGTGGCGAAGGCGGCTCTCTGGGCCTTACCTGACGCTGAGGAGCGAAAGCGTGGGTAGCGAACAGGATTAGATACCCGAGTA
+
GGGGGGGGGGGGGGGGGGGGGGGGGGGGGGGGGGGGGGGGGGGGGGGGGGGGGGGGGGGGGGGGGGGGGGGGGGGGDEGGCFGGGGGGGGGFFFGGGGGGGGGGGGGGGGGGGGGGGGGGGGFFGGGGGGGGGGG8=CGCFEGGF;FGDFGGGGGGGDGGGGGGGGGGGGGGGEGGCEG7BG=EFGGGGGFFGGGGGGGGGGE:>ED4CEEEG>8C@GCGGDED?FC<=?<FFFFGF3)A
@M00200:205:000000000-AKKM3:1:1101:7244:11076 1:N:0:1
ACTGGGTTTAAAGGGCTCGTAGGCTGCCAACTAAGTCAGACGTGAAATCCCTCGGCTTAACCGGGGAACTGCGTCTGATACTGGGTGGCTTGAATCCGGGAGAGGGATGCGGAATTCCAGGTGTAGCGGTGAAATGCGTAGATATCTGGAGGAACACCGGTGGCGAAGGCGGCATCCTGGACCGGCATTGACGCTGAGGCGCGAAAGCCAGGGGAGCAAACGGGCTTAGATACCCGAGTA
+
GGGGGGGGGGGGGGGGGGDGGGGGGGGGGGGGGGGGGGGGGGGGGGGGGDGGGGGGGGGGGGGGGGGGGGGGGGGGGGGGGFGGGFGEGGGGGGGGGECCFGGGGGGGGGGGGGGGGGGGGGGGGGGGGGGFGDGGGGGGGGGGGGGGGGGGG@GGGGGCFGGGGGGGDEGGGGGGGGGGGGGGCGGG9FGGDCDE=FCC=DEGGGGFFFGGGG7D3FFFGGGG()1,6@BFFEGGFDFF
@M00200:205:000000000-AKKM3:1:1101:6522:11093 1:N:0:1
ACTGGGTTTAAAGGGAGCGTAGGCGGATAGTTTAGTCAGAGGTGAAAGCCCAGGGCTCAACCTTGGAATTGCCTTTGATACTGGCTATCTTGAGTATGGAAGAGGTATGTGGAACTCCGAGTGTAGAGGTGAAATTCGTAGATATTCGGAAGAACACCAGTGGCGAAGGCGACATACTGGTCCATTACTGACGCTGAGGCTCGAAAGCGTGGGGAGCAAACAGGATTAGATACCCCTGTA
+
GGGGGGGGGGGGGGGGGGGGGGGGGGGGGGGGGGGGGGGGGGGGGGGGGGGGGGGGGGGGGGGGGGGGGGGGGGGGGGGGGGGGGGGGGGGGGGGGGGGGGGGGGGGGGGGGGGGGGGGGGFGGGGGGGGGGGGGGGGGGGGGGGGGGGGGGGGGGGGGGGGGGGGGGGGGGGGGGGGGGGGGGCFGGGGGGGGGGGGGGFGGGDGGGDECEFE:CEFGF*;9>6CDEFAEGGGG3=FFG
@M00200:205:000000000-AKKM3:1:1101:23549:11094 1:N:0:1
ACTGGGTTTAAAGGGCGCGTAGGCGGCCTTCTAAGTCGGACGTGAAATCCCCGGGCTCAACCCGGGAACTGCGTCCGATACTGGTTGGCTTGAATCCGGGAGAGGGATGCGGAATTCCAGGTGTAGCGGTGAAATGCGTAGATATCTGGAGGAACACCGGTGGCGAAGGCGGCATCCTGGACCGGCATTGACGCTGATGCGCGAAAGCCAGGGGAGCAAACGGGATTAGATACCCTAGTA
+
GGGGGGGGGGGGGGGGGGGGGGGGGGGGGGGGGGGGGGGGGGGGGGGGGGGGGGGGGGGGGGGGGGGGGGGGGGGGGGGGGGGGGGGGGGGGGGGGGGGGDGGGGGGGGGGGGGGGGGGGGGGGGGGGGGGGGGGGGGGGGGGGGGGGGGGGGGGGGGGGGGGGGGGDDGGEGGGGGGGGGGGGGGGGGGGGGGGGGEFCGGGGG=CFGGGGGGFG@GGGGGEGFGGFFFFGGFGGFFFG
@M00200:205:000000000-AKKM3:1:1101:15207:11121 1:N:0:1
ACTGGGTTTAAAGGGCGCGTAGGCGGCCTTCTTAGTCAGACGTGAAATCCCCCGGCTTAACCTGGGAACTGCGTCTGATACTGGAAGGCTGGAGTTCGGGAGAGGGATGTGGAATTCCAGGTGTAGCGGTGAAATGCGTAGATATCTGGAGGAACACCGGTGGCGAAGGCGGCATCCTGGACCGAAACTGACGCTGATGCGCGAAAGCCAGGGGAGCAAACGGGATTAGATACCCTAGTA
+
GGGGGGGGGGGGGGGGGGGGGGGGGGGGGGGGGGGGGGGGGGGGGGGGGGGGGGGGGGGGGGGGGGGGGGGGGGGGGGGGGGGGGGGGGGGGGGGGGGGGGGGGGGGGGGGGGGGGGGGGGGGGGGGGGGGGGGGGGGGGGGGGGGGGGGGGGGGGGGGGGGGGGGGGGGGGGGGGGGGGGGGGGGEGFGGGGGGGGGGGGGGGGGGGGGGGGGFGFGGGGGGGFCGFFFDCGGGGFFFG
@M00200:205:000000000-AKKM3:1:1101:13107:11126 1:N:0:1
ATTGGTATAAAGCGCGCGTAGGTGGCTTGATAAGCCGGTTGTGAAAGCCCCGGGCTCAACCTGGGAACGGCATCCGGAACTGTCAAGCTAGAGTGCAGGAGAGGAAGGTAGAATTCCCGGTGTAGCGGTGAAATGCGTAGAGATCGGGAGGAATACCAGTGGCGAAGGCGGCCTTCTGGACTGACACTGACACTGAGGTGCGAAAGCGTGGGTAGCAAACAGGATTAGATACCCCAGTA
+
GGGGGGGGGGGGGGGGGGGGGGGGGGGGGGGGGGGGGGGGGGGGGGGGGGGGGGGGGGGGGGGGGGGGGGG:FGGGGGGGGGGGGGGGGGGGGGGGGGGGGGGGGGGGGGGGFGGGGGGGGGGGGGGGGGGGGGGGGGGGGGGDGGGGGGGGGGGGFEEFGGGGGGGGGGGGGGGGGGGGGGGGGGGGGGGGGGGGG5FGGGGGDGGDEEGGEFEFFGGCDGCF029?FFDDCEFGFFF
@M00200:205:000000000-AKKM3:1:1101:11543:11132 1:N:0:1
ATTGGGTATAAAGGGTGCGTAGGCGGCTTATTAAGTCAGGGGTGAAAGACGGTGGCTCAACCATCGCAGTGCCTTTGATACTGATGAGCTTGAATATACTAGAGGTAGGCGGAATGTGACAAGTAGCGGTGAAATGCATAGATATGTCACAGAACACCGATTGCGAAGGCAGCTTACTATGGTATTATTGACGCTGAGGCACGAAAGCGTGGGGATCAAACAGGATTAGATACCCCCGTA
+
GGGGGGGGGGGGGGGGGGGGGGGGGGGGGGGGGGGGGGGGGGGGGGGGGGGGGGGGGGGGGGGGGGGGGGGGGGGGGGGGGGGGGGGGGGGGGGGGGGGGGGGGGGGGGGGGGGGGGGGGGGGGGGGGGGGGGGGGGGGGGGGGGGGGGGGGGGGGGGGGGGGGGGGGGGDGGGGGGFGFGGGGGGGFGGGGGGGGGGFGEGCEGGGGEGEGGGFDFGGCFFFD<GGEFFEGGFCGFFFG
@M00200:205:000000000-AKKM3:1:1101:14651:11145 1:N:0:1
ACTGGGTTTAAAGGGCGCGTAGGTGGCCCGTTAAGTGGCTGGTGAAATCCCGGGGCTCAACTCCGGGGCTGCCGGTCAGACTGGCGAGCTAGAGCACGGTAGGGGCAGATGGAATTCCCGGTGTAGCGGTGGAATGCGTAGAGATCGGGAAGAATACCAGTGGCGAAGGCGTTCTGCTGGGCCGTTGCTGACACTGAGGCGCGACAGCGTGGGGAGCAAACAGGATTAGATACCCGAGTA
+
GGGGGGGGGGGGGGGGGGGGGGGGGGGGGGGGGGGGGGGGGGGGGGGGGGGGGGGGGGGGGGGGGGGGGGGGGGGGGGGGGGGGGGGGGGGGGGGGGGGGGGGGGGGGGGGGGGGGGGGGGGGGGGGGGGGGGGGGGGGGGGGGGGGGGGGGGGGGGGGGGGGGGGGGGGGGGGGGGFGGGGGGGGGGGGGGGGGGGGGGGGGGGGGGGGGGGGFGFFGGGGGGFGGFFFFGFGGGFFFG
@M00200:205:000000000-AKKM3:1:1101:10325:11146 1:N:0:1
ATTGGGTGTAAAGGGAGCGTAGGCGGATAGTTTAGTCAGAGGTGAAAGCCCAGGGCTCAACCTTGGAATTGCCTTTGATACTGGCTATCTTGAGTATGGAAGAGGTATGTGGAACTCCGAGTGTAGAGGTGAAATTCGTAGATATTCGGAAGAACACCAGTGGCGAAGGCGACATACTGGTCCATTACTGACGCTGAGGCTCGAAAGCGTGGGGAGCAAACAGGATTAGATACCCCTGTA
+
GGGGGGGGGGGGGGGGGGGGGGGGGGGGGGGGGGGGGGGGGGGGGGGGGGGGGGGGGGGGGGGGGGGGGGGGGGGGGGGGGGGGGGGGGGGGGGGGGGGGGGGGGGGGGGGGGGGGGGGGGGGGGGGGGGGGGGDGFGGGGGGGGFFGGGGGGGGGGGGGGGGGGGDGGGGGGEGGGGGGGGFGGGGGGGGGDGGGGGGGGGDGFGGGGGGEEGFGFGFFGGGGFGFEFFFGCFFFFFFG
@M00200:205:000000000-AKKM3:1:1101:9663:11155 1:N:0:1
ACTGGGTGTAAAGCGCGTGTAGGCGGCCGAGCAGGTCTGTTGTGAAAACTGGAGGCTCAACCTCCAGACGTCGACAGAAACCGCCCGGCTAGAGTCCGGAAGAGGAGAGTGGAATTCCTGGTGTAGCGGTGAAATGCGCAGATATCAGGAAGAACACCAATGGCGAAGGCAGCTCTCTGGGACGGTACTGACGCTGAGACGCGAAAGCGTGGGGAGCGAACAGGATTAGATACCCCTTA
+
GGGGGGGGGGGGGGGGGGCGGGGGEGGGGGGGGGGGGGGGGGGGGGFFGGGGGGGGGGGGGGGGGGGGGGGGGGGEEFGGGGGGGGGGGGGGGGGGGGGGGGGGGGGGGGGGGGGGGGGFDGGGFGGGEGEGGGGGGGGDEEGGGGGGGCGGFGGGFFFGGFGGGDEDCEGGGGGGGFGGGGGGGEBEGGDFGGDDD>?FGG5EEEGFGGGEGG:DDEEGGG6C:FGBFFDGGGGG:@F
@M00200:205:000000000-AKKM3:1:1101:7515:11175 1:N:0:1
ATTGGGCGTAAAGCGCACGTAGGCGGCTTTGTAAGTTAGGGGTGAAAGCCCAGAGCTCAACTCTGGAACTGCCCTTAAGACTGCATCGCTTGAATCATGGAGAGGTTAGTGGAATTCCGAGTGTAGAGGTGAAATTCGTAGATATTCGGAAGAACACCAGTGGCGAAGGCGACTAACTGGACATGTATTGACGCTGAGGTGCGAAAGCGTGGGGAGCAAACAGGATTAGATACCCTAGTA
+
GGGGGGGGGGGGGGGGGGGGGGGGGGGGGGGGGGGGGGGGGGGGGGGGGGGGGGGGGGGGGGGGGGGGGGGGGGGGGGGGGGGGGGGGGGGGGGGGGGGGGGGGGGGGGGGGGGGGGGGGGGGGGGGGGGGGGGGGGGGGGGGGGGGGGGGGGGGGGGGGGGGGGGGGGGGGGGGGFGGGGGGGGGGGGGGGGGGGGGGGGGGGBEGGGGGGGGFGFGGGGGGG?GG?FFAGGFFFFFFG
@M00200:205:000000000-AKKM3:1:1101:2298:11186 1:N:0:1
ACTGGGCTTAAAGGGCGCGTAGGCGGCCGATTAAGTCGGGGGTGAAAGCCTGTGGCTCAACCACAGAATTGCCTTCGATACTGGTTGGCTTGAGACCGGAAGAGGACAGCGGAACTGCGAGTGTAGAGGTGAAATTCGTAGATATTCGCAAGAACACCAGTGGCGAAGGCGGCTGTCTGGTCCGGTTCTGACGCTGAGGCGCGAAAGCGTGGGGAGCAAACAGGATTAGCTACCCCAGTA
+
GGGEFGGGGGGGGGDGGGGGGGGGGGGFGGGGEGGGGGGGGGGGGGGGFGGGGGGGGGGGGG7FGGGFFGGGGGGGGGGGGGGGGGGGGFGDCFFGGDGGGGGGGGGGGGGGGGECCGGGGGGGGGGGFGGGGGEFGGGGGGGGGGGGEGEGGFGGGGGGFFGGEGGGCEFCEEEGDGFFGGFED:8EFFCE5ED5EC=E=CCEE8<FGEGGGGBG>EGGGGGF?DCBF6AGGGGF)<FG
@M00200:205:000000000-AKKM3:1:1101:22425:11187 1:N:0:1
ACTGGGTTTAAAGGGAGCGTAGGCGGATAGTTTAGTCAGAGGTGAAAGCCCAGGGCTCAACCTTGGAATTGCCTTTGATACTGGCTATCTTGAGTATGGAAGAGGTATGTGGAACTCCGAGTGTAGAGGTGAAATTCGTAGATATTCGGAAGAACACCAGTGGCGAAGGCGACATACTGGTCCATTACTGACGCTGAGGCTCGAAAGCGTGGGGAGCAAACAGGATTAGATCCCCCTGTA
+
GGGGGGGGGGGGGGGGGGGGGGGGGGGGGGGGGGGGGGGGGGGGGGGGGGGGGGGGGGGGGGGGGGGGGGGGGGGGGGGGGGGGGGGGGGGGGGGGGGFFFGGGGGGGGGGGGGGGGGGEEFGGGGGGGF@EEGGFFGFGGFFGGEFGGGGCFGGGFGDGGFGGEF8FEFGEGGGGGGGGG;EFGGGGGGGGGGGGGGFC7>GGGDCGGGGGGG>DDG?8<CGGFGGF=7?+?CFCAFFG
@M00200:205:000000000-AKKM3:1:1101:24179:11204 1:N:0:1
ACTGGGCATAAAGGGAGCGTAGGCGGACATTTAAGTCAGGGGTGAAATCCCGGGGCTCAACCTCGGAATTGCCTTTGATACTGGGTGTCTTGAGTATGAGAGAGGTGTGTGGAACTCCGAGTGTAGAGGTGAAATTCGTAGATATTCGGAAGAACACCAGTGGCGAAGGCGACACACTGGCTCATTACTGACGCTGAGGCTCGAAAGCGTGGGGAGCAAACAGGATTAGATACCCTAGTA
+
GGGGGGGDFGGGGGGGGGGGGGDGGGGGGGGGGGGGGGGGGGGGGGGFGCGDGGGGGGGGGGGGGGGGGFGGGFGGGGGGGGGGGGGGGGFGGGGGGGGGGGGGGGGGGGGGGGGGGGGGGGGGGGGGGGGCGFFFGGFFGGGGGFFGGGGGGGGGGDFGGGGGGGGGGGGGGGGFEGGGEFFF?CFGGGGGGEDEG5C=*;CCG5>CGGGGDE>CBDCFGG65:DD?FFFG?@E65@=C
@M00200:205:000000000-AKKM3:1:1101:12163:11220 1:N:0:1
ATTGGGTGTAAAGGGAGCGTAGGCGGTCGGGTAAGCCCTTCGGGAAATCTCCCGGCTTAACCGGGAAAGGTCGGAGGGGACTGTCTGGCTAGAGGACGGGAGAGGAGCGCGGAATTCCCGGTGTAGCGGTGAAATGCGTAGAGATCGGGAGGAAGGCCGGTGGCGAAGGCGGCGCTCTGGAACGTTCCTGACGCTGAGGCTCGAAAGCGTGGGGAGCAAACAGGATTAGATACCCCTGTA
+
GGGGGGGGGGGGGGGGGGGGGGGGGGGGGGGGGGGGGGGGGGGGGGGGGGGGGGGGGGGGGGGGGGGGGGGGGGGGGGGGGGGGGGGGGGGGGGGGGGGGGGGGGGGGGGGGGGGGGGGGGGGGGGGGGGGGGGGGGGGGGGGGGGGGGGGGGGGGGGGGGGGGGGGGGGGGGGGGGGGGGGGGGGGGGGGGGGGGGGGGGGGGGGGGGGGGGGFGFGFGGGGG?DFBFFFGGFGFFFFG
@M00200:205:000000000-AKKM3:1:1101:22895:11228 1:N:0:1
ATTGGGTATAAAGGGAGCGTAGGCGGATAGTTTAGTCAGAGGTGAAAGCCCAGGGCTCAACCTTGGAATTGCCTTTGATACTGGCTATCTTGAGTATGGAAGAGGTATGTGGAACTCCGAGTGTAGAGGTGAAATTCGTAGATATTCGGAAGAACACCAGTGGCGAAGGCGACATACTGGTCCATTACTGACGCTGAGGCTCGAAAGCGTGGGGAGCAAACAGGATTAGATACCCTAGTA
+
GGGGGGGGGGGGGGGGGGGGGGGGGGGGGGGGGGGGGGGGGGGGGGGGGGGGGGGGGGGGGGGGGGGGGGGGGGGGGGGGGGGGGGGGGGGGGGGGGGGGGGGGGGGGGGGGGGGGGGGGGGGGGGGGGGGGGGGGGGGGGGGFGGGGGGGGGGGGGGGGGGGGGGGGGGGGGGGGGGGGGGGFGGGGGGGGGC>EGGGGGGGGFGGGGGGGGGFGFGGGFCC4@GGFFFFGGGGGFFFG
@M00200:205:000000000-AKKM3:1:1101:6622:11232 1:N:0:1
ACTGGGCATAAAGGGAGCGTAGGCGGACATTTAAGTCAGGGGTGAAATCCCGGGGCTCAACCTCGGAATTGCCTTTGATACTGGGTGTCTTGAGTATGAGAGAGGTGTGTGGAACTCCGAGTGTAGAGGTGAAATTCGTAGATATTCGGAAGAACACCAGTGGCGAAGGCGACACACTGGCTCATTACTGACGCTGAGGCTCGAAAGCGTGGGGAGCAAACAGGATTAGATACCCGGGTA
+
GGGGGGGGGGGGGGGGGGGGGGGGGGGGGGGGGGGGGGGGGGGGGGGGGGGGGGGGGGGGGGGGGGGGGGGGGGGGGGGGGGGGGGGGGGGGGGGGGGGGGGGGGGGGGGGGGGGGGGGGGGGGGGGGGGGGGGGGGGGGGGGGGGGGFGGGGGGGGGGGGGGGGGGGGGGGGGGGGGGGGGGGGGGGGGFGGGGG*CCGGGGEGGGGGGGGGGFGFGC+9FGG?6FFF?A7CCFGFEFC
@M00200:205:000000000-AKKM3:1:1101:11540:11258 1:N:0:1
ATTGGGTATAAAGCGCGCGCAGGCGGCCACGCAAGTCGGATGTGAAAACCCGGGGCTCAACCCCGGGCCGTCATTCGATACTGCGTGGCTCGAGGCAGGTAGGGGAGATTGGAATTCCCGGTGTAGCGGTGAAATGCGCAGATATCGGGAGGAACACCGGTGGCGAAGGCGGATCTCTGGGCCTGTCCTGACGCTCAGGCGCGAAAGCTGGGGGAGCGAACGGGATTAGATACCCCAGTA
+
GGGGGGGGGGGGGGGGGGGGGGGGGGGGGGGGGGGGGGGGGGGGGGGGGGGGGGGGGGGGGGGGGGGGGGGGGGGGGGGGGGGGGGGGGGGGGGGGFGGGGGGGGGGGGGGGGGGGGGGGGGGGGGGGGGGGGGGGGGGGGGGGGGGGGGGGGGGGGGGGGGGGGGGGGGGGGGGGGGGGGGGGGGGGGGGGGGGGGGGGGGGCECDFFGFEGGFDBGEEG<ED6DDFFFFGGGGGEE?F
@M00200:205:000000000-AKKM3:1:1101:2605:11273 1:N:0:1
ACTGGGTGTAAAGGGCTCGTAGGCGGTTTGTCGCGTCGGGAGTGAAAACGCCGTGCTTAACACGGCGCTTGCTTCCGATACGGGCAGACTAGAGGTATTCAGGGGAGAACGGAATTCCTGGTGTAGCGGTGAAATGCGCAGATATCAGGAGGAACACCGGTGGCGAAGGCGGTTCTCTGGGAATGACCTGACGCTGAGGAGCGAAAGTGTGGGGAGCGAACAGGATTAGATACCCGAGTA
+
GAFFGGGCGGGGGFEGGGGGGGGGGGGCGGFGGGGGGGGGDCGGGGGGGGGGGGGGGGGGG<FEGGGGGDGGG,<FEGGEGGGGGGGGCFFFFGGGEDGGGGGFFGGGGGCED@EGGGGGFG?FFCCF7C@FFGG9A>CEEGGGGCFGGFG@:FFFGEGGGFGGGFEGEG7BCEGFF79CCCGGG7C?GGFFEE:EECFFCF5/:EC:EGGDG*.97/::CCCF66FFF?47CCF35)76
@M00200:205:000000000-AKKM3:1:1101:14383:11284 1:N:0:1
ATTGGGTGTAAAGGGAGCGTAGGCGGATAGTTTAGTCAGAGGTGAAAGCCCAGGGCTCAACCTTGGAATTGCCTTTGATACTGGCTATCTTGAGTATGGAAGAGGTATGTGGAACTCCGAGTGTAGAGGTGAAATTCGTAGATATTCGGAAGAACACCAGTGGCGAAGGCGACATACTGGTCCATTACTGACGCTGAGGCTCGAAAGCGTGGGGAGCAAACAGGATTAGATACCCCCGTA
+
GGGGGGFGGGGGGGGGGGGGGGGGGGGGGGGGGGGGGGGGGGGGGGGGGGGGGGGGGGGGGGGGGGGGGGGGGGGGGGGGGGGGGGGGGGGGGGGGGGGGGGGGGGGGGGGGGGGGGGGGGGGGGGGGGGGGGGGGGGGGGGGGGGGGGGGGGGGGGGGGGGGGGDGGGGGGGGGGGGFGGFGGGGGGGGGGGGDEEGGGGGGGG87FGGGGGGBDDGGEGGFG;FFFFCCFFFGGF@>E
@M00200:205:000000000-AKKM3:1:1101:1929:11297 1:N:0:1
ACTGGGTATAAAGGGCTCGTAGGCGGTTTGTCGCGTCGGGAGTGAAAACCAGGTGCTTAACACCTGGCTTGCTTTCGATACGGGCAGACTGGAGGTATGCAGGGGAGAACGGAATTCCTGGTGTAGCGGTGAAATGCGCAGATATCAGGAGGAACACCGGTGGCGAAGGCGGTTCTCTGGGCATTACCTGACGCTGAGGAGCGAAAGTGTGGGGAGCGAACAGGCTTAGATACCCGTGTA
+
GGGGGGGGGGDGGGGGGGGGGGGGGGGGGGGGGGGGGGGGGGGGGGGGGGGGGGGGGFGGGGGGGGGGGGDGGGGGDFFGGGGGGGGGGFGGGGGGGGGGGGGGDGGGEFEFEFFFGGGGGGGGGGGGGEGGGGGGGGGGGDFGGGGCDGEGGGGGGGGDFGGGCEEGGGEC8C@CGGCFFGGGGGCE9FGGGGGGEDFGGGE*88D7@CF>C8@GFC*?DG6*(254*8<D9@@CBDF6
@M00200:205:000000000-AKKM3:1:1101:15168:11300 1:N:0:1
ATTGGGTTTAAAGGGCGCGTAGGCGGCCTTGTAAGTTGGGGGTGAAAGCCCGTGGCTCAACCACGGAATTGCCTTCGATACTGCTTGGCTTGAGACCGGAAGAGGTGAGTGGAACTGCGAGTGTAGAGGTGAAATTCGTAGATATTCGCAAGAACACCAGTGGCGAAGGCGGCTCACTGGTCCGGATCTGACGCTGAGGCGCGAAAGCGTGGGGAGCAAACAGGATTAGATACCCGCGTA
+
GGGGGGGGGGGGGGGGGGGGGGGGGGGGGGGGGGGGGGGGGGGGGGGGGGGGGGGGGGGGGGGGGGGGGGGGGGGGGGGGGGGGGGGGGGGGGGGGGGGGGGGGGGGGGGGGGGGGGGGGGGGGGGGGGGGGGGGGGGGGGGGGGGGGGGGGGGGGGGGGGGGGGGGGGGGGGGGGGGGGGGGGGGGGGGGGGGGGGGGGGGGGGGGGGGGGGGFGDFFCFFGGFGGFF?AGGGGDDEFG
@M00200:205:000000000-AKKM3:1:1101:28047:11308 1:N:0:1
ATTGGGCTTAAAGGGCTCGTAGGCGGTTTGTCGCGTCGGGAGTGAAAACCAGGTGCTTAACACCTGGCTTGCTTCCGATACGGGCAGACTAGAGGTATTCAGGGGAGAACGGAATTCCTGGTGTAGCGGTGAAATGCGCAGATATCAGGAGGAACACCGGTGGCGAAGGCGGTTCTCTGGGAATATCCTGACGCTGAGGAGCGAAAGTGTGGGGAGCGAACAGGATTAGATACCCCGGTA
+
GGGGGGGGGGGGGGGGGGGGGGGGGGGGGGGGGGGGGGGGGGGGGFGGGGGGGGGGGGGGGGGGGGGGGGGGGGGGGGGGGGGGGGGGGGGGGGGGGGGGGGGGGGGGGGGGDGGGGGGGGGGGGGFGGGGGGGGGGGGGGFGFGGGCGGGGGFCGFGGGFEGGGEE7@FGGGGEGGGGGGGC:BF9FCFF?EGGGDGGCE3EECG5CC<FGGD>GDGDCCCFGF4C<?=2C7,2/8)):
@M00200:205:000000000-AKKM3:1:1101:13421:11309 1:N:0:1
ACTGGGTTTAAAGGGTGCGTAGGCGGTCGGGTAAGTTTCATGTGAAATCCCGCAGCTCAACTGCGGAACGGCATGGAATACTATTCGGCTAGAGGATTGGAAGGGGGACTGGAATTCCAGGTGTAGCAGTGAAATGCGTAGATATCTGGAGGAACACCAGTGGCGAAGGCGAGTCCCTGGACAATACCTGACGCTCAGGCACGAAAGCTAGGGGAGCAAACAGGATTAGATACCCCAGTA
+
GGGFGGGEEFFCFCCFGGECFEGGGDGGGG7FEEFGFGGFFFG<C@CEFFGGGFC:EFDDEAFF>FFGGEEGGGGG?EFGGGGGGGFFG7FF<FEEGGGGE<FEFG>7FDF<EFEFGFGGCFFFFGFGGFEFCGDGGGGGD+@@FFGGGBFC:<BC<CCFFGGGGG>C7:FGGCCGGGGGFGFGFFGGGG6FDCGGGG6?CDEEEEDFC+242*:)<*88D<C*:6D?FFB7CFGGE:?:
@M00200:205:000000000-AKKM3:1:1101:27517:11315 1:N:0:1
ACTGGGCATAAAGCGCGTGTAGGCGGCCTGTTAAGTGGCGTGTGAAAGCTCACCGCTCAACGGTGAGAGGCCGCGCCATACTGACGGGCTTGAGGGTGGCAGAGGGTGATGGAATTCCCGGTGTAGCGGTGAAAAGCGTAGATATCGGGAGGAACGCCAGTGGCGAAGGCGGTCATCTGGGCCATCCCTGACGCTGAGACGCGAAAGCTGGGGGAGCGAACGGGATTAGATACCCCCGTA
+
GGGGGGGGGGGGGGGGGGGGGGGGGGGGGGGGGFGGGGGGFGGGGGGGGCFGGGGGGGGGGGGCFGFFFGGGGGGGGGGGGGGGGGGGGGGGGGGGGGGGGGGGGGDGGGGGGGGGGGGGGFGGGGGGGGGGGGGGGGGGGGGGGGGGGGGGGGGGGGGGGGGGEGGGGGGGGDCEFFGGGGGGFGDGGGGGGGGGGGGGGGEEEEDFGGGGGG@DBGEEGGGG?CFF?F2CGCEGFFFG
@M00200:205:000000000-AKKM3:1:1101:26102:11327 1:N:0:1
ATTGGGTTTAAAGGGTGCGTAGGTGGTGATTTAAGTCAGCGGTGAAAGTTTGTGGCTCAACCATAAAATTGCCGTTGAAACTGGGTTGCTTGAGTGTGTTTGAGGTAGGCGGAATGCGTGGTGTAGCGGTGAAATGCATAGATATCACGCAGAACTCCGATTGCGAAGGCAGCTTACTAAACCATAACTGACACTGAAGCACGAAAGCGTGGGGATCAAACAGGATTAGATACCCGCGTAAGA
+
@FGGGGCF@EDFFGGGGGGGGGGGGGGGFGGGGGGFDFGGGGFGCEFFFFFGGGGGFGGGGFGGGGGFGGFFEGFGGGGDFEGGGGGGG<ECF<<EFGGGGGCFGGGGFFGCFG?FGGGGGGGGGGGGEGGGGCGGGFGGGGGGGGGFFDFGDFFFEGGGGGGGGCGC@FGC>FGGGGGGGGGGC,::C79DFGFCFG<FGGGGGGDCEGDDBE>D50>FGG6436+7;AEGFGFDE:5C*3<
@M00200:205:000000000-AKKM3:1:1101:23822:11329 1:N:0:1
ATTGGGCATAAAGAGTTCGTAGGCGGTTTGTCGCGTCGTTTGTGAAAACCAGCAGCTCAACTGCTGGCTTGCAGGCGATACGGGTAGACTTGACTACTGCAGGGGAGACTGGAATTCCTGGTGTAGCGGTGAAATGCGCAGATATCAGGAGTAACGCCGGTGGCGGAGGCGGGTCTCTGGGCAGTAACTGACGCTGAGGCACGAAACCTTCTGTAGCTAACCGGATTAGATACCCTCGTACGAT
+
,F@FG<@@C<C@@9-666-BCFGGD7@CFGEF@C+6667BFGF,6<,<F@6,E<,@,<:,CEFFC,FEFE+CE<9=6674F<F:FB:,5,,5,,CC4C,CE848+@=+<?F=??DG<E<,44,8,EFGGGG<,55:,@C>F+<9;F9F,F78,:<+@<**@F*>E*:FFEEDCCGGGGFGGGGG@FFGG7++;79C*/**1****1)**+++0<6**+++9/27(<*4**6>FF?0..051,(,
@M00200:205:000000000-AKKM3:1:1101:28483:11338 1:N:0:1
ATTGGGTTTAAAGGGCTCGTAGGCGGTTTGTCGCGTCGGGAGTGAAAACGCCGTGCTTAACACGGCGCTTGCTTCCGATACGGGCAGACTAGAGGTATTCAGGGGAGAACGGAATTCCTGGTGTAGCGGTGAAATGCGCAGATATCAGGAGGAACACCGGTGGCGAAGGCGGTTCTCTGGGAATGACCTGACGCTGAGGAGCGAAAGTGTGGGGAGCGAACAGGATTAGATACCCCAGTA
+
EFFGGGFFGGGGGGGGGGGGGGGGGGGGGEFGGGGGGGGGEGGGFFGFGGGGG@EEGGFGGGG@CFCGGCFGGGGGGGGEGGGDFEGGGGGGGFGGGGGGGGGGGGGGGGGCFGGGGGGFGGFGA9CEEEGGFCFGGG>ECEGGGGGGGGEGGGGGCCE7FFDFGGGDCGG7CGGGGGGGGGGGFGF699CFGG<5:8CFE*5*:?3:FGFEE5>3;EC87C?F:GF36F<:AC+C@3@C
@M00200:205:000000000-AKKM3:1:1101:5824:11351 1:N:0:1
ATTGGGTTTAAAGCGCGTGTAGGCGGCCAGATAAGTCCGCTGTGAAATCTCGAGGCTCAACTTCGAGCTGTCGGTGGAAACTGTCTGGCTAGAGTCCGGAAGAGGAGAGTGGAATTCCTGGTGTAGCGGTGAAATGCGCAGATATCAGGAAGAACACCCGTGGCGAAGGCGGCTCTCTGGGACGGTACTGACGCTGAGACGCGAAAGCGTGGGGAGCGAACAGGATTAGATACCCTAGTA
+
FGGGGGGGGGGGGFC@FGGGGGGGGGGCCGGGGGGGGFGGGGGGGGGGGFGGCEGGG@FGGGGGGGC7=FFGGDEFGFGGGGGGGGFFAF9EF9F<EBBCFE8F<A7DCGGGGCFGG<EGGGGGFFFEGGDFG9FFA+=@FEGGGGDDE7<<FF8DFDFFGCEEGEGGDC@CDEEGBFECGGGEDEFCFFC>*ADC8CFGGCC>E5DF8EGGGGFCEDG897C4(>C<F*6?C,<=FFFG
@M00200:205:000000000-AKKM3:1:1101:13366:11361 1:N:0:1
ATTGGGTATAAAGCGAGCGCAGGTGGTTTAATAAGTCTGATGTAAAAGGCAGTGGCTCAACCATTGTGTGCATTGGAAACTGTTAGACTTGAGTGCAGTAGAGGAGAGTGGAATTCCATGTGTAGCGGTGAAATGCGTAGATATATGGAGGAACACCGGTGGCGAAAGCGGCTCTCTGGACTGTAACTGACACTGAGGCTCGAAAGCGTGGGTAGCAAACAGGATTAGATACCCCGGTA
+
GGGGGGGGGGGGGGGGGGGGGGGGGGGGGGGGGGGGGGGGGGGGGGGGGGGGGGGGGGGGGGGGGGGGGGGGGGGGGGGGGGGGGGGGGGGGGGGGGGGGFGGGGGGGGGGGGGGGGGGGGGGGGGGGGGGGGGGGGGGGGGGGGGGGFGGGGGGGGGGGEGGGGGGGGGGGDGGGGAFGGGGGGGGGGGGGGGGGGFGGGGGEEGCDEEGGGFAGFGCCGG*CEGFFFFFGGGGGFFB
@M00200:205:000000000-AKKM3:1:1101:15451:11367 1:N:0:1
ATTGGGTTTAAAGGGCTCGTAGGCGGTTTGTCGCGTCGGGAGTGAAAACCAGGTGCTTAACACCTGGCTTGCTTCCGATACGGGCAGACTAGAGGTATTCAGGGGAGAACGGAATTCCTGGTGTAGCGGTGAAATGCGCAGATATCAGGAGGAACACCGGTGGCGAAGGCGGTTCTCTGGGAATCTCCTGACGCTGAGGAGCGAAAGTGTGGGGAGCGAACAGGATTAGATACCCCTGTA
+
GGGGGGGGGGGGGGGGGGGGGGGGGGGGGGGG>FGGGGGGGGGGGGGAFGGGGGGFGGFGGEGFFFFFEGGGGGGGGGGGG=EEGCGFFGFGGF@FFGGGDEEFECF=EFFGGGGGGGGGGGGGGGGGGGGGGGGGGECBCCFFGGGG7:CFFAFFGGGGGCEGGGCEGGFGC:1<CG:FF*3:+?BGGFGGGGGGGGG6*95EGGCFGG7ED*3/<CEGGGGFBGG<FFACGGGFFFFG
@M00200:205:000000000-AKKM3:1:1101:9058:11380 1:N:0:1
ATTGGGTTTAAAGGGTGCGTAGGTGGTGAGGTAAGTCGGATGTGAAAGCTCCGAGCTCAACTCGGAAATGGCATTGGAAACTACCTTGCTAGAGGGTTGGAGGGGGGACTGGAATACTTGGTGTAGCAGTGAAATGCGTAGATATCAAGTGGAACACCAGTGGCGAAGGCGAGTCCCTGGACAACTCCTGACACTGAGGCACGAAAGCTAGGGGAGCAAACAGGATTAGATACCCTGGTA
+
GGGGGGGGGGGGGGGGGGGGGGGGGGGGGGGGGGGFGGGFGGGGGGGGGGGGGGGGGGGGGGGGGGEGGGGGGGGGGGGGGGGGGGGGGGDGGGGGGGGGGGGGGGGGGGGGFGGGGGGGGFGGGGGGGGGGGGGGGGGEGGGEGGG,<@CGGGFCFGFGGGCEEEGGGGGGGGGGGGGGGGFGFGGGFDGFGGGGGFEGGGGGCGGGGEGEF8595=@67CGGFF7<FFBFFEGGFFFD
@M00200:205:000000000-AKKM3:1:1101:12079:11390 1:N:0:1
ATTGGGTATAAAGCGAGCGCAGGTGGTTTAATAAGTCTGATGTAAAAGGCAGTGGCTCAACCATTGTGTGCATTGGAAACTGTTAGACTTGAGTGCAGTAGAGGAGAGTGGAATTCCATGTGTAGCGGTGAAATGCGTAGATATATGGAGGAACACCAGTGGCGAAGGCGGCTCTCTGGCCTGTAACTGACGCTGAGGCGCGAAAGCGTGGGGAGCAAACAGGATTAGATACCCTAGTA
+
GGGGGGGGGGGGGGGGGGGGGGGFGGGGGGGGGGGGGGGGGGGGGGGGGGGGGGGGGGGGGGGGGGGGGGGGGGGGGFGGGGGGGGGGGGGGFGFGGFGGGGDFGGGGGGGGGFGGFFGGGGGGGGGGGGGGGGGGGFGEFFGGGGGEFGGGGGGGGGGGGGGGEGGGGGGD6CGGGGF,>?EFFGFGGFCEGGGGFGGGGG=C1?FDECGGC8):>7:CFGCGF>D??FBG<AFGF@?
@M00200:205:000000000-AKKM3:1:1101:14646:11392 1:N:0:1
ATTGGGCGTAAAGGGAGCGTAGGCGGACATTTAAGTCAGGGGTGAAATCCCGGGGCTCAACCTCGGAATTGCCTTTGATACTGGGTGTCTTGAGTATGAGAGAGGTGTGTGGAACTCCGAGTGTAGAGGTGAAATTCGTAGATATTCGGAAGAACACCAGTGGCGAAGGCGACACACTGGCTCATTACTGACGCTGAGGCTCGAAAGCGTGGGGAGCAAACAGGATTAGATACCCGAGTA
+
GGGGGGGGGGGGGGGGGGGGGGGGGGGGGGGGGGGGGGGGGGGGGGGGGGGGGGGGGGGGGGGGGGGGGGGGGGGGGGGGGGGGGGGGGGGGGGGGGGGGGGGEGGGGGGGGGGGGGGGGGGGGGGGGGGGGGGGGGGGFGGGGGGGGGEEGGGGGGGGGGGGGGGGGGGGGGGGGGGGGGGGGGGFGGFFGGGDGDFCGGGGGFGGGGGGGGGFGDEFGFGGFFGG<FFFGFGGGFFFG
@M00200:205:000000000-AKKM3:1:1101:15374:11428 1:N:0:1
ATTGGGTTTAAAGGGAGCGTAGGCGGATAGTTTAGTCAGAGGTGAAAGCCCAGGGCTCAACCTTGGAATTGCCTTTGATACTGGCTATCTTGAGTATGGAAGAGGTATGTGGAACTCCGAGTGTAGAGGTGAAATTCGTAGATATTCGGAAGAACACCAGTGGCGAAGGCGACATACTGGTCCATTACTGACGCTGAGGCTCGAAAGCGTGGGGAGCAAACAGGATTAGATACCCTCGTA
+
GGGGGGGGGGGGGGGGGGGGGGGGGGGGGGGGGFGGGGGGGGGGGGGGGGGGGGGGGGGGGGGGGGGGGGGGGGGGGGGGGGGGGGGGGGGGGGGGGGGGGGGGGGGGGGGGGGGGGGGGGGGGGGGGGGGGGGGGGGGGGGGFGGGGGGGGGGGGGGGGGGGGGGGGGGDDGGGGGGGEGGGGGGGGGGGGGEGGDGGGGGGGGEDCGEGFGD>DDCFFGGGF2FF3AFEGGFEGFAFG
@M00200:205:000000000-AKKM3:1:1101:18619:11503 1:N:0:1
ATTGGGCATAAAGGGAGCGTAGGCGGATAGTTTAGTCAGAGGTGAAAGCCCAGGGCTCAACCTTGGAATTGCCTTTGATACTGGCTATCTTGAGTATGGAAGAGGTATGTGGAACTCCGAGTGTAGAGGTGAAATTCGTAGATATTCGGAAGAACACCAGTGGCGAAGGCGACATACTGGTCCATTACTGACGCTGAGGCTCGAAAGCGTGGGGAGCAAACAGGATTAGATACCCTGGTA
+
FCGGGGGGGGGGGDGCGGG:FGGGGGGGGCGGGGGGGFGGFGGGGGGGGGGGGGGGGGGGGGGGGGGDDEDGEFGGGGGGGGGGGDG@FGGGGGGGGFFGGGGGGEFGGGGGFFCFGGGCGGGGGGGGGGGGGGGGGGGGGGGGGFCFGGGGGGGGGGGGGGGGCFGEGGGGGDGFCFGGGGFCFCFGGGGGGGGGGGGGGGGGCGGGGGGGGGFGFGGGGGGGFGG3ACEFFGGGFFFG
@M00200:205:000000000-AKKM3:1:1101:18720:11503 1:N:0:1
ACTGGGTATAAAGCGCGCGCAGGCGGTTTCTTAAGTCTGGTGTCTAAGTGCGGGGCTCAACCCCGTGACGCACTGGAAACTGGGAGACTTGAGTGCAGAAGAGGAGAGCGGAATTCCACGTGTAGCGGTGAAATGCGTAGAGATGTGGAGGAACACCAGTGGCGAAGGCGGCTCTCTGGACTGTAACTGACGCTGAGGCGCGAAAGCGTGGGGAGCAAACAGGATTAGATACCCGAGTA
+
GGGGGGGGGGGFGGGGGGGGGGGGGGGGGGGGGGGGGGGGGGGGGGFGGGGGGGGGGGGGGGEGGGGGGGG+FGGGCFGGGGGGGGDGGGGGGGGGGGGGGGGGGGGGGGGDGFGGGGGGGGGGGGGCGGGGGGGGGGGGGGFGGGGGAFGGGGGGGCFGGGGGG@EEGGGGGGGGGGG:EGFGDFGGGGG5CCD**CGEGGCC:8<DEEGGGC>DF?:FFGC5?CFBFF<7EEGDEFF
@M00200:205:000000000-AKKM3:1:1101:18756:11516 1:N:0:1
ATTGGGCGTAAAGGGAGCGTAGGCGGATAGTTTAGTCAGAGGTGAAAGCCCAGGGCTCAACCTTGGAATTGCCTTTGATACTGGCTATCTTGAGTATGGAAGAGGTATGTGGAACTCCGAGTGTAGAGGTGAAATTCGTAGATATTCGGAAGAACACCAGTGGCGAAGGCGACATACTGGTCCATTACTGACGCTGAGGCTCGAAAGCGTGGGGAGCAAACAGGATTAGATACCCGAGTA
+
GGGGGGGGGGGGGGGGGGGGGGGGGGGGGGGGGGGGGGGGGGGGGGGGGGGGGGGGGGGGGGGGGGGGGGGGGGGGGGGFGGGGGGGGGGGGGGGGGGGGGGGGGGGGGGGGGGGGGGGGGGGGGGGGGGGGDGGGGGGGGGGGGGGGGGGGGGGGGGGGGDGGGGGGGGGGDGGGGGGGGGGGGGGGGGGGGGGGGGGGGGGGFGGGEGGGGCDGFGCEGGGGFGGFFFCCFCF35BFF
@M00200:205:000000000-AKKM3:1:1101:11327:11521 1:N:0:1
ACTGGGTTTAAAGGGAGCGTAGGCGGATAGTTTAGTCAGAGGTGAAAGCCCAGGGCTCAACCTTGGAATTGCCTTTGATACTGGCTATCTTGAGTATGGAAGAGGTATGTGGAACTCCGAGTGTAGAGGTGAAATTCGTAGATATTCGGAAGAACACCAGTGGCGAAGGCGACATACTGGTCCATTACTGACGCTGAGGCTCGAAAGCGTGGGGAGCAAACAGGATTAGATACCCCAGTA
+
GGGGGGGGGGGGGGGGGGGGGGGGGGGGGGGGGGGGGGGGGGGGGGGGGGGGGGGGGGGGGGGGGGGGGGGGGGGGGGGGGGGGGGGGGGGGGGGGGGGGGGGGGGGGGGGGGGGGGGGGGGGGGGGGGGGGGGGGGGGGGGGFGGGGGGGGGGGGGGGGGGGGGGGGGGGGGGGFFGGGCFFGGGGGGGGGGGGGD8:CCFEGGGGGGGGEDEEGFGGGGGDFDGGEFFEGGFFGFFF+
@M00200:205:000000000-AKKM3:1:1101:14880:11524 1:N:0:1
ATTGGGCGTAAAGGGCTCGTAGGCGGCCAACTAAGTCAGACGTGAAATCCCCAGGCTCAACCTGGGAACTGCGTCTGATACTGGATGGCTTGAATCCGGGAGAGGGATGCAGAATTCCAGGTGTAGCGGTGAAATGCGTAGATATCTGGAGGAATACCGGTGGCGAAGGCGGCATCCTGGACCGGCATTGACGCTGATGAGCGAAAGCCAGGGGAGCAAACGGGATTAGATACCCGAGTA
+
GGGGGGGGGGGGGCGCFGGGGGGGGGGEGGGGGGGGGGGGGGGGGGGGGGGFGGGGGGGGGGGGGGGGDFGGGGGGGGGGGGGGGFFGGGFGGGGGGGGGGGGGGDEFG?AFGGGGGGFGGGGGGGGGGGGGGGGGGGGGGGGGGGGGGGGGGGGGGGDFGGEGGGGGGGGGGGGGGGFGGGGGGGC=FGGGGGGGGBF7CGGGGGGDC7CFGGFGFGGGG3;D1DG?FFBGFFGG>>FC
@M00200:205:000000000-AKKM3:1:1101:17440:11530 1:N:0:1
ATTGGGTTTAAAGGGCGCGTAGGCGGCTCGATAAGGCTTGCGTGAAAGTCCGGGGCTCAACCCCGGATCGGCGCGGGCGACTGTTGGGCTGGAGCACGGTGGGGGCAGACGGAATTCCGGGTGTAGCGGTGGAATGCGTAGAGATCCGGAAGAACACCGGTGGCGAAGGCGGTCTGCTGGGCCGGTCGGGGGCCGAGCAATCTGTCCCCGTGCTGACGCTGAGGCGCGACAGCGTGGGGAGCA
+
FFFGGGGGGGGGGGGGGGGGGGGGGGC@BEGCGGGCDDDGCGGGGGC<CEFF+CGFGGG<FFDGGGGGDFEG7FC++BFGGGGDFCGEFGEDCFFGFGG:*>C*>FEFDBFGGGGGGGGGDGGGGGGGGGGGFGGGGCFGGG7CFGCGGG>EGGGGGGGGGEGGGEEGGGGDEGG6EFGFEFGGEG*:=<5*1*/*:>*7AF7<+309*5C?EE6:<:>8/);FFD<>3)(9;//1)75:770
@M00200:205:000000000-AKKM3:1:1101:12755:11542 1:N:0:1
ATTGGGTTTAAAGGGCGTGTAGGCGGTTCCACAAGTCGGTCGTGAAAGGCGTCGGCTCAACCGAAGCAGTGCGACCGAGACTGTGGGGCTTGGAGGACGGGAGAGGAAAGTGGAATTCCCGGTGTAGCAGTGAAATGCGTAGATATCGGGAAGAACACCAATGGCGAAGGCGACTTTCTGGCCCGTTTCTGACGCTGAGGCGCGAAAGCCAGGGGAGCGAACGGGATTAGATACCCGCGTA
+
GGGGGGGGGGGGGGGGGGGGGGGGGGGGGGGGGGGGGGGGGGGGGGGGGGGGGGGGGGGGGGGGGGGGGGGGGGGGGGGGGGGGGGGGGGGGGGGGGGGGGGGCFGGGGGGGGGGGGGGGGGGGGGGGGGGGGGGGGGGGGGGGGGGGGGGGGGGGGGGGGGGGGGGGGGFGGGGGGGGGGGGGECEGGGGGGGGGGGG=EGGGEGGGCFGFGGFGEGG*9DEDBGDFFF<7FFFGFFFGG
@M00200:205:000000000-AKKM3:1:1101:10993:11544 1:N:0:1
ATTGGGTTTAAAGGGAGCGTAGGCGGATAGTTTAGTCAGAGATGAAAGCCCAGGGCTCAACCTTGGAATTGCCTTTGATACTGGCTATCTTGAGTATGGAAGAGGTATGTGGAACTCCGAGTGTAGAGGTGAAATTCGTAGATATTCGGAAGAACACCAGTGGCGAAGGCGACATACTGGTCCATTACTGACGCTGAGGCTCGAAAGCGTGGGGAGCAAACAGGATTAGATACCCGAGTA
+
GGGGGGGGGGGGGGGGGGGGGGGGGGGGGGGGGGGGGGGGGGGGGGGGGGGGGGGGGGGGGGGGGGGGGGGGGGGGGGGGGGGGGGGGGGGGGGGGGGGGGGGGGGGGGGGGGGGGGGGGGGGGGGGGGGGGGGGGGGGGGGGGGGGGGGGGGGGGGGGGGGGGGGGGGGGGGGGGGGGFGCGGGGGGGGGFGDDGGGGGGGGGGGGGGGGGGGFDEDCFGGFGFGGFFFCGGGGCFFFG
@M00200:205:000000000-AKKM3:1:1101:25575:11562 1:N:0:1
ATTGGGTGTAAAGGGAGCGTAGGCGGATAGTTTAGTCAGAGGTGAAAGCCCAGGGCTCAACCTTGGAATTGCCTTTGATACTGGCTATCTTGAGTATGGAAGAGGTATGTGGAACTCCGAGTGTAGAGGTGAAATTCGTAGATATTCGGAAGAACACCAGTGGCGAAGGCGACATACTGGTCCATTACTGACGCTGAGGCTCGAAAGCGTGGGGAGCAAACAGGATTAGATACCCTGGTA
+
GGGGGGGGGGGGGGGGGGGGGGGGGGGGGGGGGGGGGGGGGGGGGGGGGGGGGGGGGGGGGGGGGGGGGGGGGGGGGGGGGGGGGGGGGGGGGGGGGGGGGGGGGGGGGGGGGGGGGGGGGGGGGGGGGGGGGGGGGGGGGGGGGGGGGGGGGGGGGGGGGGGGGGGGGGGGGGGGGGGGGCGGGGGGGGGGGGGGCGFFGGGGGGGGGGGGGGFDBGFGGGFGDGFFFFFGGFGGFFA?
@M00200:205:000000000-AKKM3:1:1101:11508:11570 1:N:0:1
ACTGGGTTTAAAGGGCGCGTAGGCGGCGCGGGAAGGCGGCGGTGAAAGTCCGGGGCTCAACCCCGGATCGGCCGTGGCGACTCCCGCGCTGGAGCACAGTAGAGGCGGGTGGAATTCCGGGTGTAGCGGTGGAATGCGTAGAGATCCGGAAGAACACCGGTGGCGAAGGCGGCCCGCTGGGCTGTGGCTGACGCTGAGGCGCGACAGCGTGGGGAGCAAACAGGATTAGATACCCGAGTA
+
GGGGGGGGGGGGGGGGGGGGGGGGGGGGGGGGGGGGGGGGGGGGGGGGGGGGGGGGGGGGGGGGGGGGGGGGGGGGGGGEGGGGGGGGGGGGGGGGGGGGGGGGGGGGGGGGGCFFGGGGGEEEGGGEGGGG>FGGGGEEGGGGDFGGGEE58FGGFGGGGGGGGC88EGEECGG>CCGGGF=EFFGCFGFGGC<E:FFCC3585*94?/*?CD@D>CEC7C:F<CD<@*4:<EFD)5@C
@M00200:205:000000000-AKKM3:1:1101:26260:11611 1:N:0:1
ACTGGGCATAAAGGGAGCGTAGGCGGATAGTTTAGTCAGAGGTGAAAGCCCAGGGCTCAACCTTGGAATTGCCTTTGATACTGGCTATCTTGAGTATGGAAGAGGTATGTGGAACTCCGAGTGTAGAGGTGAAATTCGTAGATATTCGGAAGAACACCAGTGGCGAAGGCGACATACTGGTCCATTACTGACGCTGAGGCTCGAAAGCGTGGGGAGCAAACAGGATTAGATACCCTAGTA
+
GGGGGFFGG@<CFGGGGGGGEFGGGGGEGFGGGGGGGGGGGCFGG9<FGFFEFGGGADFFAFCGFDCGGGDGGGGGFGGGFDCFGG9FFGF?FGGFAFFFG<<FFFCGGGGCF<EEGGGEFFGGFFGC8FFFF<5CFDFE=CGFGGGCF+FEGGFF<>FGGGC@CF@=EGGGCGE9EGFFE;DEGFFEGFG?8@C7:BFGGFCE6>76858C7C395C9CF5@*/;+7A677BCE44;A7
@M00200:205:000000000-AKKM3:1:1101:6117:11653 1:N:0:1
ACTGGGTTTAAAGGGAGCGTAGGCGGATAGTTTAGTCAGAGGTGAAAGCCCAGGGCTCAACCTTGGAATTGCCTTTGATACTGGCTATCTTGAGTATGGAAGAGGTATGTGGAACTCCGAGTGTAGAGGTGAAATTCGTAGATATTCGGAAGAACACCAGTGGCGAAGGCGACATACTGGTCCATTACTGACGCTGAGGCTCGAAAGCGTGGGGAGCAAACAGGATTAGATACCCTTGTA
+
GGGGGGGGGGGGGGGGGGGGGGGGGGGGGGGGGGGGGGGGGGGGGGGGGGGGGGGGGGGGFGDGGGGGGFGGGGGGGGGGGGGGGGGGGGGGGGGGGGGGGGGGGGGGGGGGGGGGGGGGGGGGGGGGGGGGGGGGGGGGGGGGGGGGGCFGGGGGGGGGGGGGGGGGGGGGGEGGECCGGAECFGF9FGGGGGGEEGCCC7EGGCDG=EGDFEFGEGDGFGGGFGGFAFCGC<?F4AFF
@M00200:205:000000000-AKKM3:1:1101:6888:11664 1:N:0:1
ACTGGGTGTAAAGGGTGCGTAGGCGGTTTTGTAAGTCAGTGCTGAAATATCCCGGCTTAACCGGGAGGGTGGCATTGATACTGCAGGACTTGAGTAAAGTTGAGGTAGGCGGAATTGACGGTGTAGCGGTGAAATGCTTAGATATCGTCAAGAACACCGATAGTGTAGACAGCTTACTAAGCTTTAACTGACGCTGAGGCACGAAAGTGTGGGGATCAAACAGGATTAGATACCCTTGTA
+
GGGGGGGGGGGGGGGGGGGGDGGGGGGGGGGGGGGGGGGGGGGGGGGGGGGGGGGGGGGGGGGGGGGGGGGGGGGGGGGGGGGGGGGGGGGGGGGGGGGGGGGGGGGGGFGGGGGGGGGGGGGGGGGGGGGGGFFGGGGGGGGGGGGGGGGGGGGGGGGGGGGFGGGGGGGGGGGGFGGGGGGGGGGGGGGGGGDGGFDDGFGGGGGGGGGGGDBGAG?EFGFC1CGBFFFGGGFGFF?F
@M00200:205:000000000-AKKM3:1:1101:16943:11682 1:N:0:1
ATTGGGTGTAAAGGGCGCGTAGGCGGTCGGTGTAAGTCCCGTGTGAAATCCCTCGGCTCAACTGAGGAACTGCACGGGAAACTGCCCGGCTTGAGTTCGGGAGAGGGAAGCGGAATTCCGGGTGTAGCGGTGAAATGCGTAGATATCCGGAGGAACACCGGTGGCGAAGGCGGCTTCCTGGACCGACACTGACGCTGAGGCGCGAAAGCTAGGGGAGCAAACGGGATTAGATACCCTTGTA
+
GGGGGGGGGGGGGGGGGGGGGGGGGGGGGGGGGGGGGGGGGGGGGGGGGGGGGGGGGGGGFGGGGGGGGGGGGGGGGGGGGGGGGGGGGGGGGGGGGGGGGGGGGGGGGGGGGGEFGGGGGGGGGGGGGGGGGGGGGGGGGGGGGGGGGGGGGGGGGGGGGGGGGGGGGGGGGGGGGGGGGGGGGGGGGGGGGGGGGGGGGGGGEEGGGGFGGGFGFGGGGGGGFGG?FF<GGFFF=FFGG
@M00200:205:000000000-AKKM3:1:1101:14291:11688 1:N:0:1
ACTGGGTGTAAAGGGAGCGTAGGCGGATAGTTTAGTCAGAGGTGAAAGCCCAGGGCTCAACCTTGGAATTGCCTTTGATACTGGCTATCTTGAGTATGGAAGAGGTATGTGGAACTCCGAGTGTAGAGGTGAAATTCGTAGATATTCGGAAGAACACCAGTGGCGAAGGCGACATACTGGTCCATTACTGACGCTGAGGCTCGAAAGCGTGGGGAGCAAACAGGATTAGATACCCTAGTA
+
GGGGGGGGGGGGGGGGGGGGGGGGGGGGGGGGGGGGGGGGGGGGGGGGGFGGGGGGGGGGGGGGGGGGGGGGGGGGGGGGGGGGGGGGGGGGFGGGGGGGGGGGGGGGGGGGGGGGGGGGGFGGGGGGGGGGGGGGGGGGGGGGGGGGGGGGGGGGGGGGGGGGGGGGGGEGGGGGGFGGGGGGGFGGGGGCEGGGGGGGGGGGG87<EEGGGGFGEFGGFGGD?GGFFFFF9F<CFFFG
@M00200:205:000000000-AKKM3:1:1101:23891:11696 1:N:0:1
ATTGGGTGTAAAGGGAGCGTAGGCGGATAGTTTAGTCAGAGGTGAAAGCCCAGGGCTCAACCTTGGAATTGCCTTTGATACTGGCTATCTTGAGTATGGAAGAGGTATGTGGAACTCCGAGTGTAGAGGTGAAATTCGTAGATATTCGGAAGAACACCAGTGGCGAAGGCGACATACTGGTCCATTACTGACGCTGAGGCTCGAAAGCGTGGGGAGCACACAGGCTTAGATACCCCCGTA
+
FFEFEGGDFG<-C9FCEFBF;@@F@F+@,ECF<CFEEF96C@C@C,CCFGGGGGGGDF,,:E<FG,C<CAFFGGDGC<FAEGFGGFFGDEFFGCEFDDGD<4EGGGCFGGF9,?EFGFC44=DFFGFD@EDCFFCGGGGFC>E,@FFCF++@,AF<DCFFA<=EGGCE:DFCCGG=DC,>EFFGG;CGCF7E8EDGG,=:CFE*,4?CE/:*<:=D>F308*=4(;*//1<+?84585D*
@M00200:205:000000000-AKKM3:1:1101:25063:11708 1:N:0:1
ACTGGGTTTAAAGCGAGCGCAGGTGGTTTAATAAGTCTGATGTAAAAGGCAGTGGCTCAACCATTGTGTGCCTTGGAAACTGTTAGACTTGAGTGCAGTAGAGGAGAGTGGAATTCCATGTGTAGCGGTGAAATGCGTAGATATATGGAGGAACACCGGTGGCGAAAGCGGCTCTCTGGACTGTAACTGACACTGAGGCTCGAAAGCGTGGGTAGCAAACAGGATTAGATACCCTCGTA
+
GGGGGGCFGGGGGGG7FGGEGGGFGG;<FC,CFFGGGCGGDGGEFGG<CF@@CFGGGFGGGGGFGGFCE@E,CFG8FG9FF9EFGFEDFGFG@EFCFFGAGFGFC=F:FGFFFGFFGAFFFEGGGGGG:=DGGF<EBF:C:FFGG9<DF<FFDD<FGGGGEC>EEFGGGGGGGCGGGCFCEDFCF9;E7=,@D6D7?FFCC*:,B8>?ECG>B<ADFEG=FGGG3F=<@F?CFG9F5F5
@M00200:205:000000000-AKKM3:1:1101:22019:11726 1:N:0:1
ACTGGGTTTAAAGAGCTCGTAGGCGGTTTGTTGCGTCGGCTGTGAAATCCCGAGGCTCAACCTCGGGTCTGCAGTCGATACGAGCAAACTAGAGTGTTGCAGGGGAGACTGGAATTCCTGGTGTAGCGGTGAAATGCGCAGATATCAGGAGGAACACCGGTGGCGAAGGCGGGTCTCTGGGCAACAACTGACGCTGAGGAGCGAAAGCGTGGGGAGCGAACAGGATTAGATACCCCCGTAAG
+
GGGGGGGGGGGGGGGGGGGGGGGGGGGGGGGGGGGGGGGGGGGGGGGGGGGGGGGGGGGGGGDGGGGGGGGGGGFGGGGGGGGGGGGGGGGGGGGGFGGGGGGGGGGGGGGGGGGGGGGGGFFEGGGGGFGGGGGGGGGGGGGGGGGGGGGGDGGGGGGGGGGGGGGGGGGGGGGGGGGGGFGFGGGGFGGGGGGG=5EC=CEGGGGGGGGCEGFGBEGEGGGGBCD?F?4;FCFF>D3>DB
@M00200:205:000000000-AKKM3:1:1101:11063:11734 1:N:0:1
ACTGGGTATAAAGGGAGCGTAGGCGGATAGTTTAGTCAGAGGTGAAAGCCCAGGGCTCAACCTTGGAATTGCCTTTGATACTGGCTATCTTGAGTATGGAAGAGGTATGTGGAACTCCGAGTGTAGAGGTGAAATTCGTAGATATTCGGAAGAACACCAGTGGCGAAGGCGACATACTGGTCCATTACTGACGCTGAGGCTCGAAAGCGTGGGGAGCAAACAGGATTAGATACCCTAGTA
+
GGGGGGGGGGGGGGGGGGGGGGGGGGGGGGGGGGGGGGGGGGGGGGGGGGGGGGGGGGGGGGGGGGGGGGGGGGGGGGGGGGGGGGGGGGGGGGGGGGGGGGGGGGGGGGGGGGGGGGGGGGGGGGGGGGGGGGGGGGGGGGGGGGGGGGGGGGGGGGFGGGGGGGGGGGGGGGGGGGGGGGFCCGGGGGGGGGGGGGGGGGGGGGG;EEGGGDFGFF9CCFGGFGGFFFFGFEGDAFFC
@M00200:205:000000000-AKKM3:1:1101:19020:11741 1:N:0:1
ACTGGGCTTAAAGCGAGCGCAGGTGGTTTAATAAGTCTGATGTAAAAGGCAGTGGCTCAACCATTGTGTGCATTGGAAACTGTTAGACTTGAGTGCAGTAGAGGAGAGTGGAATTCCATGTGTAGCGGTGAAATGCGTAGATATATGGAGGAACACCGGTGGCGAAAGCGGCTCTCTGGACTGTAACTGACACTGAGGCTCGAAAGCGTGGGTAGCAAACAGGATTAGATACCCTAGTA
+
GGGGGGGGGGGGGGGGGGGGGGGGGGGGGGGGGGGGGGGGGGGGGGGGGGGGGGGGGGGGGGGGGGGGGGGGGGGGGGGGGGGGGGGGGGGGGGGGGGGGGGGGGGGGGGGDEFGGGGGGGGGGGGGGGGGFFGGGGGGGGGGGGGGGGGDGGGGGGGEGGGGGGGEGGGGGGGGGGGGGGGGGGGGGGGGGGGGGFFGFGGGGGGGGGGGGGGFGFFEGGGGG;CFFFFFGGFGGFFF
@M00200:205:000000000-AKKM3:1:1101:10595:11751 1:N:0:1
ATTGGGTATAAAGGGAGCGTAGGCGGATAGTTTAGTCAGAGGTGAAAGCCCAGGGCTCAACCTTGGAATTGCCTTTGATACTGGCTATCTTGAGTATGGAAGAGGTATGTGGAACTCCGAGTGTAGAGGTGAAATTCGTAGATATTCGGAAGAACACCAGTGGCGAAGGCGACATACTGGTCCATTACTGACGCTGAGGCTCGAAAGCGTGGGGAGCAAACAGGATTAGATACCCGAGTAAGA
+
GGGGGGGGGGGGGGGGGGGGGGGGGGGGGGGGGGGGGGGGGGGGGGGGGGGGGGGGGGGGGGGGGGGGGGGGGGGGGGGGGGGGGGGGGGGGGGGGGGGGGGGGGGGGGGGGGGGGGGGGGGGGFGGGGGGGGGFGGFGGGGGGGGGFGGGGGGGGGGGGGGGGGGGGGGDGGGGGGGGGGFGGGGGGGFGGGGGGGCGGGGGGGGGGGGGGGGFDEGGGFG872CFFA+.;;CGGF:FGG<9
@M00200:205:000000000-AKKM3:1:1101:11684:11752 1:N:0:1
ACTGGGTATAAAGCGAGCGCAGGTGGTTTAATAAGTCTGATGTAAAAGGCAGTGGCTCAACCATTGTGTGCATTGGAAACTGTTAGACTTGAGTGCAGTAGAGGAGAGTGGAATTCCATGTGTAGCGGTGAAATGCGTAGATATATGGAGGAACACCGGTGGCGAAAGCGGCTCTCTGGACTGTCACTGACACTGAGGCTCGAAAGCGTGGGTAGCAAACAGATTTAGATACCCAAGTA
+
GGGGGGGGGGGGGGGGGGGGGGGGGGGGGGGGGGGGGGGGGGGGGGGGGGGGGGGGGGGGGGGGGGGGGGGGGGGGGGGGGGGGGGGGGGFFGFFCCFGGGGGGGGGGGGF@FGGGGGD,BFFCAFGDGGGGGGGGEGDEGFFGGGGFGGDGGGGGEGEGG>FE7CECGGGGGGGGFFCFGEFDECFGF7CGCFF7D58@CDGGD>C>CGC7<<)8B7,=C5*+):73AFEFGF95);A
@M00200:205:000000000-AKKM3:1:1101:22860:11755 1:N:0:1
ATTGGGCTTAAAGGGAGCGTAGGCGGATAGTTTAGTCAGAGGTGAAAGCCCAGGGCTCAACCTTGGAATTGCCTTTGATACTGGCTATCTTGAGTATGGAAGAGGTATGTGGAACTCCGAGTGTAGAGGTGAAATTCGTAGATATTCGGAAGAACACCAGTGGCGAAGGCGACATACTGGTCCATTACTGACGCTGAGGCTCGAAAGCGTGGGGAGCAAACAGGATTAGATACCCGGGTA
+
GGGGGGGGGGGGGGGGGGGGGGGGGGGGGGGGGGGGGGGGGGGGGGGGGGGGGGGGGGGGGGGGGGGGGGGGGGGGGGGGGGGGGGGGGGGGGGGGGGGGGGGGGGGGGGGGGGGGGGGFGGGGGGGGGGGGGGGGGGGGGGGGGGGGGGGGGGGGGGGGGGGGGGGGGGGGGGGGGGGGEGGGGGGGGGGGGGGE:8FGGCGGGGDFGGGGGGEGFGGCFFGG?GG@A@CGG?EDEBEC
@M00200:205:000000000-AKKM3:1:1101:17901:11816 1:N:0:1
ATTGGGTTTAAAGGGAGCGTAGGCGGACATTTAAGTCAGGGGTGAAATCCCGGGGCTCAACCTCGGAATTGCCTTTGATACTGGGTGTCTTGAGTATGAGAGAGGTGTGTGGAACTCCGAGTGTAGAGGTGAAATTCGTAGATATTCGGAAGAACACCAGTGGCGAAGGCGACACACTGGCTCATTACTGACGCTGAGGCTCGAAAGCGTGGGGAGCAAACAGGATTAGATACCCCAGTA
+
GGGGGGGGGGGGGGGGGGGGGGGGGGGGGGGGGGGGGGGGGGGGGGGGGGGGGGGGGGGGGGGGGGGGGGGGGGGGGGGGGGGGGGGGGGGGGGGGGGGGGGGGGGGGGGGGGGGGGGGGGGGGGGGGGGGGGGGGGGGGGGGGGGGGGGGGGGGGGGGGGGGGGGGGGGGGGGGGGGGGGGGGGGGGGGGGGGGDCFGGGGGGGGGGGGGGGGFG@GFGGGGDBGFBFFFD?E8FDFFG
@M00200:205:000000000-AKKM3:1:1101:17594:11820 1:N:0:1
ATTGGGCTTAAAGGGAGCGTAGGCGGACATTTAAGTCAGGGGTGAAATCCCGGGGCTCAACCTCGGAATTGCCTTTGATACTGGGTGTCTTGAGTATGAGAGAGGTGTGTGGAACTCCGAGTGTAGAGGTGAAATTCGTAGATATTCGGAAGAACACCAGTGGCGAAGGCGACACACTGGCTCATTACTGACGCTGAGGCTCGAAAGCGTGGGGAGCAAACAGGATTAGATACCCTAGTA
+
GGGGGGGGGGGGGGGGGGGGGGGGGGGGGGGGGGGGGGGGGGGGGGGGGGFGGGGGGGGGGGGGGGGGGGGGGDGGGGGGGGGGFFGGGGGGGGGGGGGGCFGGGFFGGGGGGGGGGGGGGGGGGGGGGGGGGGGGGGGGGGGGGGGGGGGGGGGGGGGGGGGGGGGGGGEGGGDFGGGGGGGGGGGGGFGFEGGDGGFGGGEEFGGGGDEGGGFGEGGGCFFC3CFFFB<CG?FD:4BG
@M00200:205:000000000-AKKM3:1:1101:9345:11824 1:N:0:1
ATTGGGCGTAAAGGGAGCGTAGGCGGATAGTTTAGTCAGAGGTGAAAGCCCAGGGCTCAACCTTGGAATTGCCTTTGATACTGGCTATCTTGAGTATGGAAGAGGTATGTGGAACTCCGAGTGTAGAGGTGAAATTCGTAGATATTCGGAAGAACACCAGTGGCGAAGGCGACATACTGGTCCATTACTGACGCTGAGGCTCGAAAGCGTGGGGAGCAAACAGGATTAGATACCCTCGTA
+
GGGGGGGGGGGGGGGGGGGGGGGGGGGGGGGGGGGGGGGGGGGGGGGGGGGGGGGGGGGGGGGGGGGGGGGGGGGGGGGGGGGGGGGGGGGGGGGGGGGGGGGGGGGGGGGGGGGGGGGGGGGGGGGGGGGGGGGGGGGGGGGGGGGGFGGGGGGGGGGGGGGGGGGGGGGGGGGGGGGGGGGGGGGGGGGGGGGGGFGGGGGGGGGGGGGGGGEGFGGFGGGGFGGFFFFGFFGFFFFG
@M00200:205:000000000-AKKM3:1:1101:18890:11826 1:N:0:1
ATTGGGTGTAAAGAGCGCGCAGGCGGTCGTTCAAGTCGCGTGTGAAAGCCCCCGGCTCAACTGGGGAGGGTCACGCGATACTGATCGACTCGAAGGCAGGAGAGGGTAGTGGAATTCCCGGTGTAGTGGTGAAATGCGTAGATATCGGGAGGAACACCAGTGGCGAAGGCGACTACCTGGCCTGTTCTTGACGCTGAGGCGCGAAAGCTAGGGGAGCAAACGGGATTAGATACCCTCGTA
+
GGGGGGGGGGGGGGGGGGGGGGGGGGGGGGGGGGGGGGGGGGGGGGGGGGGGGGGGGGGGGGGGGGGGGGGGGGGGGGGGGGGGGGGGGGGGGGGGGGGGGGGGGGGGGGGGGGGGGGGGGGGGGGGGGGGGGGGGGGGGGGGGGGDGGGGGGGGGGGGGGGGGGGGGGGGDGGGGGGGGFGGGGGGGGGGGGGGEGGGGGGGGG8)>FDGGGGFGFGGGGGGG?GGFF?BGGGGGFEFG
@M00200:205:000000000-AKKM3:1:1101:1939:11843 1:N:0:1
ACTGGGCTTAAAGGGAGCGTAGGCGGATAGTTTAGTCAGAGGTGAAAGCCCAGGGCTCAACCTTGGAATTGCCTTTGATACTGGCTATCTTGAGTATGGAAGAGGTATGTGGAACTCCGAGTGTAGAGGTGAAATTCGTAGATATTCGGAAGAACACCAGTGGCGAAGGCGACATACTGGTCCATTACTGACGCTGAGGCGCGAAAGCGTGGGGAGCAAACAGGATTAGATACCCCTGTA
+
GFGGGGG<FGGGGGG?CFGGGGGGGGEGDGGGFEGGGCGDEGGGGGG9FEGGGGGGGGGGGGGGG<6EFGGGGGGGFGGGGAGGGGF<EFDFGGDEECGEFG=FG<,,=C?FGGCCEGG7FDFGGGGFGGGFGGG9FGFEFEGGGF9FGEBFGG8FGG7FGGGGGGGGFFGC:CEGGGGGFGF:;3@;CFGGDGGEEF;C*7CBEDG4ECGGGGFGFFFFGGFF6FGFFFCC+<<F:FFG
@M00200:205:000000000-AKKM3:1:1101:25044:11857 1:N:0:1
ATTGGGTGTAAAGCGAGCGCAGGTGGTTTAATAAGTCTGATGTAAAAGGCAGTGGCTCAACCATTGTGTGCATTGGAAACTGTTAGACTTGAGTGCAGTAGAGGAGAGTGGAATTCCATGTGTAGCGGTGAAATGCGTAGATATATGGAGGAACACCGGTGGCGAAAGCGGCTCTCTGGACTGTAACTGACACTGAGGCTCGAAAGCGTGGGTAGCAAACAGGCTTAGATACCCCAGTA
+
GGGGGGGGGGGGGGGGGGGGGGGGGGGGGGGGGGGGGGGGGGGGGGGGDGGGGGGGGGGGGGGGGGGGGGG9FGGGGGGGGGGGGGGGGGGGGGGGGGGGGGGG8FFGGGGGGGFGGGGGGGGGGGGCGEGGGGGGGGGGGGGGGGGFGGGGGGGGGECFGGGGGEGGFGGGGGGGGGGFGGGGG;DGFGGGGGGGGFFGGGE8CEGGGGDCFGBCFFGFGG=*(;CEAA?DB?C*:FF
@M00200:205:000000000-AKKM3:1:1101:22708:11868 1:N:0:1
ACTGGGTGTAAAGGGCGCGTAGGCGGCTCGTTAAGTGGTTGGTGAAATCCCGGGGCTCAACCCCGGGGCTGCCGATCAGACTGGCGAGCTAGAGCACGGTAGGGGCAGATGGAATTCCCGGTGTAGCGGTGGAATGCGTAGAGATCGGGAAGAATACCAGTGGCGAAGGCGTTCTGCTGGGCCGTTGCTGACGCTGAGGCGCGACAGCGTGGGGAGCAAACAGGATTAGATACCCTTGTA
+
GGGGGGGGGGGGGGGGGGGGGGGGGGGGGGGGGGGFFGGGGGGGGGGGGGGGGGGGGGGGGGGGGGGGGGGGGGC>FFGGGGGGGGGGGGGGGGGGGGGGGGGGGGGGGGGGGGGGGGGGGGGGGGGGGGGGGGGGGGGGGGGGFGGGGGGGGGGFGGGGGGGGGEGGGGGGGGGGGGGGGGGGGGGGGGGGGGGGGGGGGGGGGGGFGGDGGGBGFGGGGGGG?GF7FFFGGGGGFFFG
@M00200:205:000000000-AKKM3:1:1101:14869:11869 1:N:0:1
ATTGGGCTTAAAGAGCTCGTAGGCGGCTTGGCAAGTCGGGTGTGAAAACTTCAGGCTCAACCTGGAGCGGCCACTCGATACTGCCATGGCTAGAGTCCGGTAGGGGACCACGGAATTCCTGGTGTAGCGGTGAAATGCGCAGATATCAGGAGGAACACCGGTGGCGAAGGCGGTGGTCTGGGCCGGAACTGACGCTGAGGAGCGAAAGCGTGGGGAGCAAACAGGATTAGATACCCCGGTA
+
GGGGGGGGGGGGGGGGGGGGGGGGGGGGGGGGGGGGGGGGGGGGGGGGGGGGGGGGGGGGGGGGGGGGGGGGGGGGGGGGGGGGDGGGGGGGGGGGGGGGGGGGGGGGGGGGGGGGGGGGGGGGGGGGGGGGGGGGGGGGGGGGGGGGGGGGGGGGGGGGGGGGGGGGGGGGGGGGGGGGGGGGGGEGGGGGGGGGGGGGGGGGG8>DGGGGGGFGEDF@FGGGFGGBFFFGGG8CFFFGD
@M00200:205:000000000-AKKM3:1:1101:28534:11876 1:N:0:1
[truncated: 33,960,191 more chars]
