# Supplementary material for: Responses of rhizosphere soil bacteria to 2-year tillage rotation treatments during fallow period in semiarid southeastern Loess Plateau
Source: PeerJ. 2020 May 5;8:e8853. doi: 10.7717/peerj.8853 (PMC7207221; doi:10.7717/peerj.8853)
Supplement: Supplemental Information 14 [file peerj-08-8853-s014.gz › G1'L3.R1.fastq]

@M00200:207:000000000-ALC1F:1:1101:10757:20728 1:N:0:5
ACTGGGTATAAAGGGCGCGTAGGCGGCTTGGTAAGTCAAAGGTGAAATCCCTCGGCTCAACCGAGGAATTGCCTTTGAAACTGCCTGGCTTGAGGCCGGGAGGGGGTAGCGGAATTCCCAGTGTAGCGGTGAAATGCGTAGATACTGGGAGGAACACCGGTGGCGAAGGCGGCTACCTGGCCCACTCTTGACGCTGAGGCGCGAAAGCTAGGGGAGCAAACGGGATTAGATACCCCTGTA
+
GGGGGGGGGGGGGGGGGGGGGGGGEGGGGGGGGGGGGGGGGGGGGGGGGGG@FGDGGGGGGGGGGGGGGGGGGGGGGGGGGGGGGGGGGGGGGGGGGGGGGGGGGGGEFGG@FGGGGGGGGGGGGGGGGGGGGGGFGGGGGGGFGDGGGFGGC<FFGGEGDEGGGEGGGGEGEGEFGDCGGGGGGGFGFFFFGGCE=FFGGGGGCG59F++;CC7C5CFFFED:5@@FFF??7FFFFFFF
@M00200:207:000000000-ALC1F:1:1103:14247:15460 1:N:0:5
ACTGGGTGTAAAGGGCATGTAGGCGGTCCGATCAGTTTGGGGTTACAGCTCCCGGCTCAACTGGGAGAGCGCCTCGAAGACGGTGGGACTTGAGAGCCAGAGAGGGACACAGAATTCCGGGTGTAGTGGTGAAATGCGTAGATATCCGGAGGAATACCAAAGGCGAAGGCAGTGTCCTGGCTGATTTCTGACGCTGAGGTGCGAAAGCTAGGGGAGCGAACGGGATTAGATACCCTCGTA
+
GGGGGGGGGGGGGGGGGGGGGGGGGGGGGGGGGGGGGGGGGGGGGGGGGGGGGGGGGGGGGGGGGGGGGGGGGGGGGGGGGGGGGGGGGGGGGGGGGGGGGGGGGGGGGGGGGGGGGGGGGGGGGGGGGGGGGGGGGGGGGGGGGGGGGGGGGGGGGGGGGGGGGGGGGGGGGGGGGGGGGGGGFGGGGGGGGGGGGGGGGGGGGGGGGGGGGGGGGGGGGGGGCDGFGFGGGGGGGGFG
@M00200:207:000000000-ALC1F:1:1104:18776:15719 1:N:0:5
ACTGGGTTTAAAGGGTGCGCAGGCGGCATATCAAGTCTGAAGTGAAAGGTACGGGCTCAACCTGTACAGGCTTTGGAAACTGGTATGCTCGAGGACAGGAGAGGGCGGTGGAACTCCACGTGTAGCGGTAAAATGCGTAGAGATGTGGAAGAACACCAGTGGCGAAGGCGGCCGCCTGGCCTGTAACTGACGCTCAGGCACGAAAGCGTGGGGAGCAAATAGGATTAGATACCCCTGTA
+
GGGGGGGGGGGGGGGGGGGGGGGGGGGGGGGGGGGGGGGGGGGGGGGGGGGGGGGGGGGGGGGGGGGGGGGGGGGGGGGGGGGGGGGGGGGGGGGGGGGGGGGGGGGGGGGGGGGGGGGGGGGGGGGGGGGGGGGGGGGGGGGGGGGGGGGGGGGGGGGGGGGGGGGGGGGGGGGGGGGGGGGGGGGGGGGGGGGGGGGGGGGGGGGGGGGGGGGGGGGGGGFGGGGGGGGG6CGGFGG
@M00200:207:000000000-ALC1F:1:1107:4131:18158 1:N:0:5
ATTGGGTGTAAAGGGCGCGTAGGTGGCCCGGTCAGTCTTTGGTGAAAGCGCGGGGCTCAACCCTGCGTCGGCCAGGGATACTGCCGCGGCTCGAGCACTGTAGAGGCAGGCGGAATTCCGGGTGTAGCGGTGGAATGCGTAGAGATCCGGAAGAACACCGGTGGCGAAGGCGGCCTGCTGGGCAGTTTAGCTGACACTGAGGCGCGACAGCGTGGGGAGCAAACAGGATTAGATACCCGTGTA
+
GGGGGGGGGFGGGGGGGGGGGGEGGFGGGGGGGGGGGFFGGGGFFGGGGGGGGGGGGGGGGGGGGGGGGGGGGGGGGGGGGGGGGGGGGGGGGGGGGGGGGGGGGGGDGGGGGEGGGFGGGGCFGFCFFGGGGFGGGGGGGEGGGGGGGGEGGGGGGGGGGGGGGGGGDGGGGGGGGGGGGGGFGGGGGGGGGGGGG?FCFFFGGGGGDGGGGGGGDCEGGF4CFGGFFFGGFGG=CFGGFG?
@M00200:207:000000000-ALC1F:1:1107:13827:19301 1:N:0:5
ATTGGGTGTAAAGGGAGCGTAGGCGGACATTTAAGTCAGAGGTGAAATCCCGGAGCTTAACTTCGGAACTGCCTTTGATACTGGGTGTCTTGAGTGTGAGAGAGGTATGTGGAACTCCGAGTGTAGAGGTGAAATTCGTAGATATTCGGAAGAACACCAGTGGCGAAGGCGACATACTGGCTCATTACTGACGCTGAGGCTCGAAAGCGTGGGGAGCAAACAGGATTAGATACCCCCGTA
+
GGGGGGGGGGGGGGGGGGGGGGGGGGGGGGGGGGGGGGGGGGGGGGGGGGGGGGGGGGGGGGGGGGGGGGGGGGGGGGGGGGGGGGGGGGGGGGGGGGGGGGGGGGGGGGGGGGGGGGGGGGGGGGGGGGGGGGGGGGGGGGGGGGGGGGGGGGGGGGGGGGGGGGGGGGGGGGGGGGGGGGGGGGGGGGGGGGGGGGGGGGGGGGGGGGGGGGGGGGGGGGGGGGGFGFGGGGGFGFG<
@M00200:207:000000000-ALC1F:1:1109:3463:11235 1:N:0:5
ACTGGGTTTAAAGAGCGTGTAGGCGGCCCGATTAGTCCGCTGTGAAAGTCCAGGGCTCAACCCTGGAATGCCGGTGGATACTGTCGGGCTAGAGTCCGGAAGGGGCGAGTGGAATTCCTGGTGTAGCGGTGAAATGCGCAGATATCAGGAGGAACACCAATGGCGAAGGCAGCTCGCTGGGACGTGACTGACGCTGAGACGCGAAAGCGTGGGGAGCAAACAGGATTAGATACCCTAGTA
+
GGGGGGGGGGGGGGGGGGGGGGGGGGGGGGGGGGGGGGGGGGGGGGGGGGGGGGGGGGGGGGGGGGGGGGGGGGGGGGGGGGGGGGGGGGGGGGGGGGGGGGGGGGGGGGGGGGGGGGGGGFGGGGGGGGGGGGGGGGGGGGGGGGGGGGGGGGGGGEGGGGGGGGGGGGGGGGGGGGGGEGGGGGGGGGGGGGGGEFGGGGGGGGGGGGGGGGGGGGGGGGGGGGFC4@FGGGGGGGGG
@M00200:207:000000000-ALC1F:1:1109:27885:15866 1:N:0:5
ACTGGGCATAAAGCGCGCGTAGGTGGTTTGTTAAGTTGAATGTGAAATCCCCGGGCTCAACCTGGGAACTGCATCCAAAACTGGCAAGCTAGAGTATGGTAGAGGGTAGTGGAATTTCCTGTGTAGCGGTGAAATGCGTAGATATAGGAAGGAACACCAGTGGCGAAGGCGACTACCTGGACTGATACTGACACTGAGGTGCGAAAGCGTGGGGAGCAAACAGGATTAGATACCCTAGTA
+
EGGGGGGGGGGGGGGGGGGEGGGGGGGGGGGGGGGGGGGGGGGGGGGGGGGGGGGGGGGGGGGGGGGGGGGGGGGGGGGGGGGGGEGGGGGGGGFG9FFBFFGGGGGEGGGGGGGGGGGGGGGGGGGGGGGGGGGGGGGGGGGGGGGGGGGGGGGGGGGGGGFGGGGGGGGGG:CFGGGFDFCFEFFGGGGGGGGGGGGGGGGGGGGGGGGGGGGGGGEFGGGGGGFF?FFGG*76<FGG
@M00200:207:000000000-ALC1F:1:1112:27820:13034 1:N:0:5
ATTGGGCATAAAGGGCGCGTAGGTGGTTTGATAAGGGTGTGGTGAAAGTCCGGGGCTCAACCCCGGATCTGCCGTGCCGACTGTCAAACTCGAGGACTGTAGAGGCAGACGGAATTCCGGGTGTAGCGGTGGAATGCGTAGAGATCCGGAGGAAGACCGGTGGCGAAGGCGGTCTGCTGGGCAGTTTCTGACACTGATGCGCGACAGCGTGGGGAGCAAACAGGATTAGATACCCCAGTA
+
GGGGGGGGGGGGGGGGGGGGGGGGGGGGGGGGGGGGGGGGGGGGGGGGGGGGGGGGGGGGGGGGGGGGGGGGGGGGGGGGGGGGGGGGGGGGGGGGGGGGGGGGGGGGGGGGGGGGGGGGGGGGGGGGGGGGGGGGGGGGGGGGGGGGGGGGGGGGGGGGGGGGGGGGGGGDGDGGGGGGDGGGGGGGGGGGGGGGGGGGGGGGGGGGGGGGGGGGGGGGGGGGGGGGGFGGGF4DDGGG
@M00200:207:000000000-ALC1F:1:1113:28738:10173 1:N:0:5
ATTAGATACCCGTGTAGTCCTAGGTGTAAACGCTGTGAACTTGGTGTCGGGGATCCGCAAGGGGTTCCCGGTGCCGGAGTGAAGATGTTAAGTTCACTGCCTGGGGAGTACGGTCGCAAGGCTGAAACTTAAAGGAATTGGCGGGGGAGCACTGCAACGGGAGGAGCGTGCGGTTTAATTGGATTCAACGCCGGAAAACTCACCAAGGCCGACTGTTAGATGAAGATCAGCGTAATGAGCTTAT
+
:<E@FAFGGGGGGDGDGEGGGAF8FFFFGFFCFEGF<CE6@CC@F8CFEGDDCFG8FG@FGFDCFGCFFEE>CGFG++:BF9C,9C?FCA<FGGGFF?CDB<A<DFBCFCFGC=+@B::>CCFFDFAF?D<FGGDBFFGFGEC7+5CE:<FGGCG9CFDGGFC:FDFEFBECEC888<CGGC60<CFFGGGEGDECCEGFGGG@E:FGF8/8EGDCCEFGGGCG*?>DFFGGG3D5FFFG**4.
@M00200:207:000000000-ALC1F:1:1113:23067:16075 1:N:0:5
ACTGGGTGTAAAGGGTTCGTAGGCGGCCAACTAAGTCAGACGTGAAATCCCTCGGCTCAACCGGGGAACTGCGTCTGATACTGGTTGGCTTGAATCCGGGAGAGGGATGCGGAATTCCAGGTGTAGCGGTGAAATGCGTAGATATCTGGAGGAACACCGGTGGCGAAGGCGGCATCCTGGACCGGCATTGACGCTGAGGAACGAAAGCCAGGGGAGCAAACGGGATTAGATACCCGTGTA
+
FCGGGGGDGGF<FGG66FFGGGGGGGGDE86CFGGGGD<,,@DFGGGGGGGGEGGGGGGGGC@=CC@=FGGGGF7FFFCEGGGGFAFGGGFGGFGGGGGGCF7CE7CCF<=CCFGGGG9DGFGGGGGGGGG7FGGDDGGDGGGGGGGGGGDDGGGGGGGGGGGGGGGGGGGDCEE8FEFGGGGGD>5*<FGGEGEGGGFF=GGG*CGG=CFCGGGGGGGGGDGCDGGGG=FGGFF)7CFG
@M00200:207:000000000-ALC1F:1:1116:11449:5132 1:N:0:5
ACTGGGTGTAAAGGGCGTGTAGGCGGTATGTTAAGTCATGTGTGAAATCCCTCGGCTCAACCGGGGAACGACGCATGAAACTGGCAAGCTAGAGTACCAAAGAGGGTGGTGGAATTCCCGGTGTAGCGGTGAAATGCGTAGATATCGGGAGGAACACCTGTGGCGAAGGCGGCCACCTGGTTGGATACTGACGCTGAGACGCGAAAGCGTGGGGAGCAAACAGGATTAGATACCCTAGTA
+
GGGGGGGGGGGGGGGGGGGGGGGGGGGGGGGGGGGGGGGGGGGGGGGGGGGGGGGGGGGGGGGGGGGGGGGGGGGGGGGGGGGGGGGGGGGGGGGGGGGGGGGGGGGGGGGGGGGGGGGGGGGGGGGGGGGGGGGGGGGGGGGGGGGGGGGGGGGGGGGGGGGGGGGGGGGGGGGGGGGGGGGGGGGGGGGGGGGGEGGGGGGGGGGGGGGGGGGGGGGGGGGGFGGFCAGFGGFFFGGG
@M00200:207:000000000-ALC1F:1:1116:19085:22902 1:N:0:5
ACTGGGCTTAAAGGGCTCGTAGGCGGTTTGTCGCGTCGGGAGTGAAAACCAGGTGCTTAACACCTGGCTTGCTTCCGATACGGGCAGACTAGAGGTATTCAGGGGAGAACGGAATTCCTGGTGTAGCGGTGAAATGCGCAGATATCAGGAGGAACACCGGTGGCGAAGGCGGTTCTCTGGGAATATCCTGACGCTGAGGAGCGAAAGTGTGGGGAGCGAACAGGATTAGATACCCTGGTA
+
FGGGGGGGGGGGGGGGGGGGGGGGGGGGGGGGGGGGGGGGGGGGGGGGGGGGGGFGGGGGGFGGFGCDGGGGGGGGGGGGGC=CEGGGGGGGGGGABFGGGGGGGC7FFFGGGGGGGGGFGGGGGGGGGEGGGGGGGGG@EGGFACFGFGGFGGGGGGGGGEGGGCEEGG>CECE9EEGGF*?8:B9C7+>FEGG8C5*<>CEEE5E?F9FGGECGGEGGGDDFFGF?A>D>FDFF:FGG
@M00200:207:000000000-ALC1F:1:1118:28810:13971 1:N:0:5
ATTGGGTGTAAAGCGCGCGTAGGCGGCCGGGCAGGCCGGGGGTCAAATGGCGGGGCTCAACCCCGTCCCGCCCCCGGAACCGCCCGGCTCGGGTCCGGTAGGGGAGGGTGGAATTCCCGGTGTAGCGGTGGAATGCGCAGATATCGGGAGGAACACCGGTGGCGAAGGCGGCCCTCTGGGCCGAGACCGACGCTGAGGCGCGAAAGCTGGGGGAGCGCACAGGATTAGATACCCCTGTA
+
GGGGGGFGGGGGGGGGGGGGGGGGGGGGGGGGGGGGGGGGGGGGGGGGGGGGGGGGGGGGGGGGGGGGGGGGGGGGGGGGGGGGGGGGGGDEGGGGGGGGGGGG7EGGGGGGGGGGGGGGGGGGGGEGGGGGGGGGGGEG>FGGGGGGGEGGGGGGGGGGGGGGGGGGGGGGGGGGGGGGGGEEGGGGGGGGGEGGGGGGGGGGGGGGGGGGGGGG;(,:CGG<<66FF?DGGGGGGGF
@M00200:207:000000000-ALC1F:1:1119:11390:23295 1:N:0:5
ACTGGGCATAAAGCGCGTTAAGGCGGTTGGCAAAGTTGGTGGTGAAATTTCAGGGCTCAACCCTGAAACTGCCTCCAATACTGGTCAACTTGAGTGCGAGAGAGGAAGGTGGAATTCCCGGTGTAGTAGTGAAATGCGTAGATATCGGGAGGAACACCAGTGGCGAAGGCGGCCTTCTGGCTCGCAACTGACGCTGTAGCGCGAAAGCGTGGGGAGCGAACGGGATTAGATACCCTAGTA
+
GGGGGGGGGGGGGGGGGGGGGGGGGGGGGGGGGGGGGGGGGGGGGGGGGGGGGGGGGGGGGGGGGGGGGGGGGGGGGGGGGGGGGGGGGGGGGGGGGGGGGGGGGGGGGGGGGGGGGGGGGFFGGGGGGGGGGGGGGGGGGGGGGGGGGGGGGGGGGGGGGGGGGGGGGGGGGGGGGGGGGGGGGGGGGGGGGGGGGGGGGGGGGGGGGGGGEECDEEGGGGGGGGGGGFGGGGGGGGFG
@M00200:207:000000000-ALC1F:1:2106:20229:15952 1:N:0:5
ATTGGGTTTAAAGGGTTCGTAGGCGGTGTGGCAAGTTGGGAGTGAAATCTCTGGGCTCAACCCAGAGGCTGCTTCCAAAACTGCTGTGCTGGAGTGTGGGAGAGGCGCGTGGAATTGCAGGTGTAGCGGTGAAATGCGTAGATATCTGCAGGAACACCCGTGGCGAAAGCGGCGCGCTGGACCACTACTGACGCTGAGGAACGAAAGCTAGGGGAGCAAACAGGATTAGATACCCCCGTA
+
GGGGGGGGGGGGGGGGGGGGGGGGGGGGGGGGGGGGGGGGGGGGGGGGGGGGGGGGGGGGGGGGGGGGGGGGGGGGGGGGGGGGGGGFGGGGGFGGGGGGGGGGGGGGGGGGEGGGGGGGGGGGGGGGGGGGGGGGGGGGGGGGGGGGGGGGGFFFGGGGGGGGGGGGGGGGCEGGGGGGGGGGGGGGGGGGGGGGGGGGGGGGGGGGGGFGGGGGGGGGGGGGGGFGGFDFGGGGGGGG
@M00200:207:000000000-ALC1F:1:2108:7574:18087 1:N:0:5
TTGGGCTTAAAGGGTGCGTAGGTGGGTCTGTAAGTCCGTGGTGAAATCTCCGAGCTTAACTCGGAAACTGCCATGGATACTATAGGTCTTGAATACTGTGGAGGTCAGCGGAATATGTCATGTAGCGGTGAAATGCTTAGATATGACATAGAACACCAATTGCGAAGGCAGCTGGCTACACAAATATTGACACTGAGGCACGAAAGCGTGGGGATCAAACAGAATTAGATACCCCCGTA
+
GGGGGGGGGGGGGGGGGGGGGGGGGGGGGGGGGGGGGGGGGGGGGGGGGGGGGGGGGGGGGGGGGGGGGGGGGGGGGGGGGGGGGGGGGGGGGGGGGGGGGGGGGGGGGGGGGGGGGGGGGGGGGGGGGGGGGGGGGGGGGGGGGGGGGGGGGGGGGGGGGGGGGGGGGGGGGGGGGGGGGGGFGGGFDGGGGGGGGGGGGGGGGGGGGGGGGGGGGEGGG:(0=CGGGFGGGGGGGGG
@M00200:207:000000000-ALC1F:1:2112:23263:13515 1:N:0:5
ACTGGGCTTAAAGGGCTCGTAGGCGGCTTGTCGCGTCGGGAGTGAAAGCCCGCTGCTTAACGGCGGGTTGGCTTCCGGTACGGGCAGGCTGGAGTGTGGCAGGGGAGACTGGAATTCCTGGTGTAGCGGTGGAATGCGCAGATATCAGGAGGAACCCCGGTGGCGAAGGCGGGTCTCTGGGCCATTACTGACGCTGAGGAGCGAAAGCGTGGGGAGCGAACAGGATTAGATACCCCTGTA
+
GGGGGGGGGGGGGGGGGGGGGGGGGGGGGGGGGGGGGGGGGGGGGGGGGGGGGGGGGGGGGGGGGGD@FCEEFGFGCGFGGGGGGEEG7BFG<C3B=AE<>FGGG7CC7FFGCGFGDGGGGFFFC@CGG:<FBGFCFFGGC<@FFF:>A<CF@F7-1<FE>EGCE5:CGCEGG>CGGGGGGEEGGDC42.30;:A>58CFEC?/CEC8C88CGGCCEGCE55:F59C=C:DCF6FGGFC0
@M00200:207:000000000-ALC1F:1:2117:20607:4040 1:N:0:5
ATTGGGTGTAAAGCGTGCGTAGGCGGTCTCGCAAGTCCGATGTGAAATCCCCGGGCTTAACCTGGGAACTGCGTTGGAAACTACGAGACTAGAGTGCGGCAGAGGGGGGTGGAATTCCAGGTGTAGCAGTGAAATGCGTAGAGATCTGGAGGAACACCGATGGCGAAGGCAGCCCCCTGGGCTAGCACTGACGCTGATACACGAAAGCGTGGGGAGCAAACAGGATTAGATACCCGCGTA
+
GGGGGGGGGGGGGGGGGGGGGGGGGGGGGGGGGGGGGGGGGGGGGGGGGGGGGGGGGGGGG9FGGGGGGGGGGGGGGGGGGGGGGGGGGGGGGGGGGGGGGGGGGGGGGGGGGGGGGGGGGGGGGGGGGGGGGGGGGGGGGGGGGGGGGGGGGGGGGGGGGGGGGGGGGGGGGGGGGGGGGGGGGGGGGGGGGGGGGGGGGGGGGGGGGGGGGGGGGGGGGGGG:FFGGGGGGG?(4CGG
@M00200:207:000000000-ALC1F:1:2117:9810:8675 1:N:0:5
ACTGGGCATAAAGGGCGCGTAGGCGGTATTGTAAGTCACCTGTGAAACCTCTGGGCTTAACTCAGAGCCTGCAGGCGAAACTGCAATGCTGGAGGGTGGGAGAGGTGCGTGGAATTCCCGGTGTAGCGGTGAAATGCGTAGATATCGGGAGGAACACCTGTGGCGAAAGCGGCGCACTGGACCACTACTGACGCTGAGGCGCGAAAGCTAGGGGAGCAAACAGGATTAGATACCCTAGTA
+
GGGGGGGGGDEGGGGGEGGGGGGGGGGGGGGGGGGGGFGGGGGGGGGGGGGGGGGGGGGGG6CFGGGGGGGGGGGGGEGGGGGGGGGGDFGGFGGGGGGGGGGGGGGGGGCGCGGGGGGCEGGGFCGEGGDDFFGGGGGDGGGGGGGGGGGGGGGGGGGGGGGGGCFGGGGGGDGGGGGGCFGGGFFGGGGGGGGG>8CCCEGC8EGGGFGFF7:EEGFGGGGGGGFFGGGGGD:).9>F
@M00200:207:000000000-ALC1F:1:2118:13512:17057 1:N:0:5
ACTGGGCTTAAAGGGAGCGTAGGCGGACTTTTAAGTGAGATGTGAAATACCCGGGCTCAACATGGGTGCTGCATTTCAAACTGGAAGTCTAGAGTGCAGGAGAGGAGAATGGAATTCCTAGTGTAGCGGTGAAATGCGTAGAGATTAGGAAGAACACCAGTGGCGAAGGCGATTCTCTGGACTGTAACTGACGCTGAGGCTCGAAAGCGTGGCGAGCAAACAGGATCAGATACCCTCGTA
+
GEGGGGGGGGGGGGGGGGGGGGGGGG7@CCGGGGGG9FGGGGGGGGGGGGGGGGGGGGFGG,BFGGFGEGGGGGAF<F9EDGAGDFC<FGGGGGGCGGGGEGGGGGGGCAEGGGGGGGGGGGGGGGGGGGGGGGGGGGGGGGGGFGGGGF<FGGGG?CCGGGGGGGGGGGGBEGCFGGGGGGGG>BFCGGGDGGGGGGGGGGGGGGGCEGGG*.=CGDGGGGGGGF049DFFGC7<8,AD
@M00200:205:000000000-AKKM3:1:1101:21481:1912 1:N:0:1
ATTGGGCTTAAAGCGCACGTAGGCGGCTTTGTAAGTTAGAGGTGAAATCCTTTTGCTCAACTCCTTTTCTTCCTTTACTCCTGCATCGCTTTTTTCCAGGAGATTTTTTTGTCCTTCCTTTTTTCTTTTTTCTCTTCTTATCTATTCTTCTTAACTCCATTTTCTCAGGCGGCTCTCTTTACTGGTCTTTACGCTTTTTTTCGACAGCTTTTTTCGCCTACCTTTTTTTATCCCCGTTTCCTTT
+
+CD<,9CFF--<CECG>F:FC87F7@CFFG9F,,6CF,,,,,C,,,,,::C,,,,6<C,,:996,,,,<<,<<EEC,,,,696C,CE,69C,,,84:,,,,,,,,<,,+8+,,,9<59,,,:,8,,,,,:+,,,7:5,9,,,8,935,,,,,,,8,33,,7,,6,,,,,6++43*,34,,,77,,7,5=+,5*43**,,4*9****)2+3+,,*)))***2*++)20()).*22*)))0+*)).
@M00200:205:000000000-AKKM3:1:1101:15579:1924 1:N:0:1
ACTGGGTATAAAGGGAGCGTAGGCGGACATTTAAGTCAGGGGTGAAATCCCTTTGCTCAACCTCTTCCTTTCCTTTTATCCTGGGTGTCTTTAGTTTGAGAGATTTTTTTGTTACTCCTTTTTTATTTTTTTTTTTCTTATATATTCTTCTTAACACCATTTTCTTATGCGACTCCCTTGCTCATTACTGACTCTTCTTCTCTACCTCTTTTTTTGCAACCATTTTTCTATCCCCCTTTCTTTT
+
7@F@@@F<FD9CCEDFCFCFC7,E@D7@@FFF99,CF9,,,+B@,,,<:96,,,66CC,,999:,,,,:9,::CCE,,<,<<,,,:,@FCE,,,<,<5,,,,,,,<,<+7+,,,5<59,,,:,8,,,,,:++++88>,>,,,8,833,,,,,,,:,83*,7,,5,,,,,7**5**,24,,4;D,>D,;=+,1,12,,,144+,,,,*4,4,,,*))/+++2*++)23(+39+28170)0+*))-
@M00200:205:000000000-AKKM3:1:1101:9291:1958 1:N:0:1
ATTGGGTTTAAAGCGCGCGCAGGCGGTTCCGAAAGTCGAATGTGAAATCTCCCTGCCCAACTTTTTTCGTCCGTTCGCCCCTTCGGGACTTTTATTCGGGAGATTCTCTTGTAATTTCCTTTTTCTCTTTTCCCTTCTTCTATACCTTTCTTACCCCCATTTTCTCAAGCGATCTTCTTGCCCGCCCTTGCCGCTCCTTCTCGCCCGCTTTTTTCGCGCCCTTTCTTTTATCCCCGCTTTTTTT
+
+EFFDFGGGGGDFGDGDGGC7FCFCCCCFGC77++EE7,:@CCE99@,:6<9C,6996,989,,,,+,+,48+:94++++7:4:++++8:B,,,,,<4<+++3,,8,,,<,,,,<A@A@,,<,:,,8,,:,,,,7,3,C,,,7,3,,,,,,,7,8,:@*,7,,5,,,,,6**6*6,25,,26:1:1144*,1*7/**++3+2****)/3**,,*)))/*/9)**)22)*/.*022)))0**)(,
@M00200:205:000000000-AKKM3:1:1101:18471:2025 1:N:0:1
ACTGGGCATAAAGCGAGCGCAGGTGGTTTAATAAGTCTGATGTAAAAGGCAGTGGCTCAACCATTGTGTGCATTGGAAACTGTTAGACTTGAGTTCAGTAGAGTAGAGTGGAATTCCATTTTTAGCGGTTATTTGCTTAGATATATTTTTTTACACCGGTTTCGTTAGCGGCTCTCTTTACTGTAACTGACACTTTTTCTCGAAAGCGTTTTTTGCAAACAGTTTTTGTTACCCTCTTTCTTTC
+
GGGGGGGGGGGGGGGGGGGGGGGGGGGGGGGGGGGGGGGFGGGDFGF,,6,,:,9BEFCDCC,:C,<,:,9,CF,,,,,::,CFGCFFG?,,,<,<<<ECE9F,,,,,<,:,,:B9A,9,<,:,,,++8++,,9,,,:,C,4,C,9,,,,++4A,??778++5+,,8+,6@8E3>;@,,8@EFFEFGA,;<@EG+,,,455<,,*1*C;***>*)0+4;;*6;+0:*()0.24<:C);+++)/.
@M00200:205:000000000-AKKM3:1:1101:17756:2031 1:N:0:1
ATTGGGTATAAAGGGCGCGCAGGCGGCCTGGCAAGTCGAGTGTGAAATCCCTTGGCTTAACTGAGGTTTGGCGCTCGAAACTACCTCGCTGGAGGGCGGGAGAGGGAAGTGGAACTCTCGGTTTAGTGGTGAACTCTTTAGATATCTTTTTTAACACCGTTTGCTTAGGCGGCTTCCTTGCCCGTACCTGACGCTGCTGCTCGCAAGCTTTTGTTGCAAACATTATTATATACCCTTTTATTTT
+
FGGGGGGGGGGGGGGGGGGGGGGGGGGGGGGGGGGGGGGGGGGGFGFCCECFE,:@CCECEC,,,,,,:,,:+B=F7+,+8BCFFGGGGF++,,++8C:EFGG++++,+:@,,,@FDB>**8*8,,,,,8*,,,78?,@,,,7,@,,,,,,*6,8;?FG,6,*2+,57C:<7E3:4:?,2><C8ECE?C7*A8E1**++++2/**2)9+3+++*)29+02>*+*)22)*16*<:<7))/+*)).
@M00200:205:000000000-AKKM3:1:1101:21899:2037 1:N:0:1
ATTGGGCGTAAAGCGAGCGCAGGTGGTTTATTAAGTCTGGTGTAAAAGTCATTGGCTCAACCTTTTTATGCATTGGAAACTTGTAGACTTTACTTCAGTAGAGTTGATTGGTATTCCCTGTTTTGCGTTTACATTCTTAGATATATTTTTTTACACCGGTTTCTTCAGCGGCTCTCTTTACTGTAACTGACACTTATTCTCGACAGCGTTTTTTTCAAACAGTTTTTTTTACCCTCTTTCTTTC
+
EEGGGGGGGGGGGGGGGGGGGGGFGGGGGGGGGGGGGGGGGGGFGGG,,<,,6,:<CC<FC,,:C,9,<,6,<<,,,,,69,:C<<EEDC,,,<,6<:EFCFF,,,,,<,9,,<C55,:,:,B,,,++8+4,,5,,,:99,9,:,4,,,,++:C,??:C8++,,,,:,33:B83436,,88@;DFCF;,+4,@@+,,,,2,34**49;4**1>*)2+,,,6*,+11*()2,*284*)2+++).)
@M00200:205:000000000-AKKM3:1:1101:7601:2043 1:N:0:1
ATTGGGCGTAAAGCGAGCGCAGGTGGTTTAATAAGTCTGATGTAAAATTCCTTTGCTCAACCCTTTTTTTCATTGTCCTCTTTTAGACTTTTTTTCAGTAGAGTATCTTCGTATTCCCTTTTTTTCTTTTTATTTCTTAGATATATTCTTTTACACCGGTTTCCCTAGCGGCTCTCTTTACTTTAACTCACACTTTTTCTCGATACCGTTTTTTTCTAACACTTTTTTCTACCCCCTTTCTCTT
+
@FGEGGF@GGGGGGGDGGGGCGGAEGGGGG9FGEGGGGG9FGGG9FE,,9,,<,<C@CCFC9,69,6,8+9,69,,,,,:9,<EE9:EF6,,,8+4<5<<,C<5,,,,5,:,,99,5,5,:,:++4,,<,,,,555,89,,9,C,3,,,,5,,5,CC7+8++,,,,8,8++3++4,633,3@,>,@C;,213:=+,,6,5,3,,,**:4*,*6*)*+++5**0+)1*,)39;+81));)++).)
@M00200:205:000000000-AKKM3:1:1101:8675:2063 1:N:0:1
ATTGGGTGTAAAGCGCGCGCAGGCGGTTTCTTAAGTCTGGTGTCTAAGTGCGGGGCTCAACCCCGTTACGCACTGGACACTTGGAGACTTTAGTGCAGAAGAGGAGAGCGGTATTCCACGTTTTGCGTTGAATTTCGTAGAGATGTTTCTTTACACCAGTTTCGTAGGCGGCTCTCTTTACTGTAACTGACGCTTTTGCGCGAAAGCGTTTTTTGCAAACAGTTTTTTTTACCCGGCTAAGTTC
+
GGGGGGGGGGGGGGGGGGGGGGGGGGGGGGGGGGGGGGGGGGGGGGGFC,C+++8>CFFGGC?4+8,+8++?@@,,,,,9:,CFBFGGGB,,,<,8@FGGGGG,<7,+:+@+6=D<<9C+B,>+,3++8++,,3,3,83@*,,@:3,,,,,,7>@FFGG7,,3*,,66FGGGC*5+5+27?BGGGGFG7CFCCC**+++**1:8:=FG;*****)210<*99+*.:*()).:33:C)0)+0).-
@M00200:205:000000000-AKKM3:1:1101:9249:2070 1:N:0:1
ATTGGGTTTAAAGGGCGCGTAGGCGGCTCGCCAAGTCTGGGGTGAAATCTTTCGGCTCAACCGGAAACTTGCCTGGGATACTGGCGGGCTCGTGGGAGGTAGGGGTCATGGGAACGACCTGTGGAGCGGTGAAATTCTTTGATATTTTTCGTAACGCCGTTTTCTAAAGCGCATTACTTGATCTCTTCTGACGCTGATGCTCGAAAGCCATTGTTGCAAACGTTATTCTATACCCTTGTATTAT
+
GGGGGGGGGGGGGGGGGGGGGGGGGGGGGGGGGGGGGGGGGGGGGGGCCCEFE,C@EFFGFC+++++,:<,<=E,++,:,:AEFEFGGG=8++,++3BFGGGG7+@>,<,:+,,3**5@*,8,,,,8**>**,,7,3,7B,,@,@7,,7,**42CCFEE*4,*4+,5,?CGGG1*+3<+3<CFGGGG?FDCFC51**++3+2**;CD:0*++++*2/<CGG***(1:)//6*<<C*))1+*)).
@M00200:205:000000000-AKKM3:1:1101:12669:2101 1:N:0:1
ATTGGGCTTAAAGCGCGCGTAGGTGGCTTGATAAGCCGGTTGTGAAATCCCCGGGCTCAACCTGGGAACTGCCTCCGGAACTGTCAAGCTTGAGTGCAGGAGAGGAAGGTAGAATTCCCGGTGTAGCGGTGAAATTCTTAGAGATCTCTATTAATACCATTTTCTAAGGCGGCCTTCTTGACTGACACTGACACTTATGTTCGAAAGCGTTGGTAGCAAACATGATTCTATACCCTTGTAATAT
+
GGGFGGGGGGGGGGGDGGGGGGGGGGFFA@FGGGGGGGGGGGGGGGG9C6CD@7FC>CFGGEF,,,,,C,,E,954++,+8BBF<EDCGF,,,,<,CFGFGGG7+,94+AEEFFFG??,++8+B:,@++B++,,9,:8C=,,,3F,,,,,,,:@CFFGD98,,8,,5@FFGGG*16?>,7@FGGGFC8<CCFFF9,,,,4,+=*CGGF*2***3+26=CFGF7*)3;)+39+?CGG))1+*)))
@M00200:205:000000000-AKKM3:1:1101:24107:2111 1:N:0:1
ATTGGGTTTAAAGGGCTCGTAGGTGGCCAACTAAGTCAGACGTGAAATCCCTCGGCTTAACCGTGGTCCTTCGTCTGATACTGGATGGCTTGAGTTTGGGAGATGTATTCGGAATTCCTTTTCTCTCGTTTCCCTTCTTAGATATCTTTTCTAACACCGTTTTCTCAGGCGGCTTCCTTGACCAACACTGACGCTCTTTTTCGAAAGCCTTCTTCGCAAACCTTCTTCTATTCCCTTTTCTTTT
+
GGFGGGGGGGGGGGGGGGGGGGGGFGGGGGGFGGFGGGGGGGFEFGGC@@CC<+8@@@FFDC+,,+,,::,:,:BC,,<,9<,9CFEGC,:+,,<<:CFGFGG8,,,<,5:,++:=??,,,:,9,,9++:+,,,9,4,96,,7,9,8,,,,,::?=FFC,6,+,,,:7=D@CE+8>,3,,37,6DEG@C*@DEG3**,,,,*4*8E?6,,,,,,+2/=8?****(01)+31+4<BC/)0++))/
@M00200:205:000000000-AKKM3:1:1101:16011:2119 1:N:0:1
ATTGGGTTTAAAGAGCTCGTAGGCGGTTTGGCAAGTCGGGTGTGAAAACTCTGGGCTCAACCCAGAGACGCCACTCGATACTGCCATGACTCGAGTCCGGTAGGGGAGTGCGGAATTCCTGGTGTAGCGGTGAAATGCGCAGATATCTTGTTGAACACCTGTTGCGAAGGCGGCACTCTGGGCCGGTACTGACGCTGAGGAGCGAAAGCGTTGTGAGCGAACTGGTTTAGATACCCTCTTT
+
GGGGGGGGGGGGGGGGGGGGGGGGGGGGGGGGGGGGGGGGGGGGGGGDFFFGC8FEGGGGGEE78,,,CFCCEGFF78E8>ECFGGGGGFEF78FFEFGGGGG7FC7:F8D7CCGGGGFG,8B<D<<@+7F7+,,C,8@ECFCGG@>,,,,,::FGGGG77@,,3*5FFGGGE8*:?>CFCFFGGGGGGGGGGG7E=*/*+>FGGEDG?5E*/2):*<E/>D**(*24)BBDC9CG*0)3*
@M00200:205:000000000-AKKM3:1:1101:8905:2135 1:N:0:1
ATTGGGTGTAAAGGGAGCGTAGGCGGATAGTTTAGTCAGAGGTGACAGCCCAGGGCTCAACCTTGGCTTTGCCTTTGATACTGGCTATCTTGAGTTTGGAAGAGGTATGTGGAACTCCGACTGTAGAGGTGCTTTTCGTAGATATTCTCCTTAACACCATTGTCGCAGGCGACATACTTGTCCATTACTGACGCTGCCCCTCGAAAGCCTTTGTTGCAAACATCTTTCTAGACCCCTGTATTT
+
@F<FFCG;8CFGFGDGEFGG,@@<CC@FG<CDECFFDFACFFC@F8C<C<C,,,BC8C,CEC@F@,,,999C9FEF9,<,96<EFFDFG?F9,,C,CFGFGGG?8?<A=FF?,<F=<<+++88:;,:E8:=,,,9C?+8,?+8:F@?,,,,,:58BDC+,5,,3++38>>>EG+@,4@,3843E9;,3@F7C>E*1*,,14***4=9*,4,,,,)2:4ECF4,**44)+3)++8*/))01+))
@M00200:205:000000000-AKKM3:1:1101:12539:2144 1:N:0:1
ACTGGGTTTAAAGGGAGCGTAGGCGGATAGTTTAGTCAGAGGTGAAAGCCCAGGGCTCAACCTTGGAATTGCCTTTGATACTGGCTATCTTGAGTATGGAAGAGGTATGTGGAACTCCGAGTGTAGAGGTGAAATTCGTAGATATTCGGTAGAACACCAGTGTCGCAGGCGACATACTGGTCCATTACTGACGCTGAGGCTCGAAAGCGTGTTTAGCAAACATGATTATATACCCTTATTA
+
GGGGGGGGGGGGGGGGGGGGGGGGGGGGGGGGGGGGGGGGGGGGGGGFFGGDDEGGGGGGGGGGFF,9EFFGGGGGGGG9EFFGGGGGGGGCCGGDFGGGGGGGGGFGEGGGDFGGGGD>7F7FDBCD<F@,,,CED+AECFGGGA?,,+,+:AFGEFG,A,,C++8@FGGGG+@9:D,3ECCGGFGGGGGGGE;4*,*;4*;5C=DF*=8*,?+=CFGGGG+0)3;)+79:B8?=2/+43
@M00200:205:000000000-AKKM3:1:1101:8704:2171 1:N:0:1
ATTGGGTTTAAAGGGAGCGTAGGCGGATAGTTTAGTCAGAGGTGAAAGCCCAGGGCTCAACCTTGTAATTGCCTTTGATACTGGCTATCTTGAGTATGGAAGAGGTATGTGGCACTCCGAGTGTAGTGGTGATCTTCTTAGATATTCGTTATAACACCATTGCCGAAGGCGACATACTGGTCCATTACTGACGCTGATGCTCGAAAGCGTTTGTTGCAAACATGCTTAGATACCCGTGTACTCT
+
FGFDCCCGGGGGGGGGGGGGGGGGGGGGDFFFGFGGGGGGGGGGGGGFGGC8EDDCEGGGGFFFD,,,C@F9FEECE,C,?9CCFGFGGF?<9,9,CFGG9FFF?F,E,BFG+4CFGFC++BCE,:,:,A7,,,9CE,9EFCFEG@<,,,+,::CFFGG,C,,3++8F=FG+@+3545,8@DCGGCFGGGC@CG04*,,2@+9CBAD>*4***,)2=,21CC,*)42**45:?>:>))2*+)))
@M00200:205:000000000-AKKM3:1:1101:20379:2174 1:N:0:1
ACTGGGCTTAAAGGGCTCGTAGGCGGTTTGTCGCGTCGGGAGTGAAAACGCCGTGCTTAACACGGCGCTTGCTTCCGATACGGGCAGACTAGAGGTATTCAGGGGAGAACGGAATTCCTGGTGTAGCGGTGAAATGCTCAGATATCCTGAGGAACACCGTTGGCGAAGGCGGTTCTCTGGGAATGACCTGACGCTGAGGAGCGAAAGTGTGGGGAGCGAACAGGATTAGATACCCCGGTA
+
GGGGGGGGGGGGGGGGGGGGGGGGGGGGGGGGGGGGGGGGGGGGGGGGGGGGDGGGGGGGGFFC@C+=CFCFGGFFE7C@@7FGGGGGFF939<<FGGGGGGGGDCFEDFGGGGGGGCF9,D,@,DDEGGD7,,@,3,7@FGGGF2,,,,,*7FDFGGG7C*,6:*:FGGGGD8:;<<,CEFG>8FGGGGGGGDD==5*<**2>EEGC7A:*/*)>DE?=C5**.9C)/*-:E<67))8*
@M00200:205:000000000-AKKM3:1:1101:15274:2194 1:N:0:1
ATTGGGTGTAAAGGGAGCGTAGGCGGATAGTTTAGTCAGAGGTGAAAGCCCAGGGCTCAACCTTGGAATTGCCTTTGATACTGGCTATCTTGAGTATGGAAGAGGTATGTGGAACTCCGAGTGTAGAGGTGAAATTCGTAGATATTCTGAATAACACCAGTGGCGAAGGCGACATACTGGTCCATTACTGACGCTGAGGCTCGAAAGCGTGGGGAGCAAACATTATTAGATACCCTCGTACGAT
+
GGGGGGGGGGGGGGGGGGGGGGGGGGGGGGGGGGGGGGGGGGGGGGGDGGGGGFGGGGGGGGGGF889FGFGGGGGGFGFGGGGGGGGGGGEEFGFGGGGGGGG?FGGFGGGGGGGGGGDCG7F9EA?EFD9,,CFE+AECGGGGEE,,,,,:CFGGGG,C,,@++CGDGGGG+BFEFCFGGGGFGGGGGGGGGDE*4*7=;EG?EGG:E****)9>FFGGG+16;C3+7?7;8?4.2=**,,(
@M00200:205:000000000-AKKM3:1:1101:8247:2234 1:N:0:1
ACTGGGTATAAAGGGAGCGTAGGCGGATAGTTTAGTCAGAGGTGAAAGCCCAGGGCTCAACCTTGGAATTGCCTTTGATACTGGCTATCTTGAGTATGGAAGAGGTATGTGGAACTCCGAGTGTAGAGGTGAAATTCGTAGATATTCGGAATAACACCAGTGGCGAAGGCGACATACTGGTCCATTACTGACGCTGCGGCTCGAAAGCGTGGGGAGCAAACGTTATTTAATACCCTCGTAAGA
+
GGGGGGGGGGGGGGGGGGGGGGGGGGGGGGGGGGGGGGGGGGGGGGGFGGGGGCGGGGGGGGFGGGFFFFGGGGGGGGGGGGGGGGFGGGGGGGGGGGGCG?FGGGGGGGGGFGGGFG>FCFGGFFFGDGF9FDFGGFFFGGGGGA?,,+4+5ADFFGGFDD,@3@EC@FGGGEECFFA<@;EC9FFFEFCCCGG55**;EGEE2ADGCE***8>D5CCF4***(2;)+1)3?FA*)..:C()
@M00200:205:000000000-AKKM3:1:1101:8204:2237 1:N:0:1
ATTGGGCTTAAAGGGCTCGTAGGCGGTTTGTCGCGTCGGGAGTGAAAACGCCGTGCTTAACACGGCGCTTGCTTCCGATACGGGCAGACTAGAGGTATTCAGGGGAGAACGGAATTCCTGGTGTAGCGGTGAAATGCGCAGATATCAGGAGTAACACCGGTGGCGAAGGCGGCTCTCTGGGCCTTACCTGACGCTGAGGAGCGAAAGCGTGGGTAGCGAACATGATTAGATACCCTCGTA
+
EGGGGGGGGGGGGGGGGGGGGGGGGGGGGGGGGGEGGGGGGGGGGGGGGGGGGGGGGGGGGGGGGG7FFGGGGGGGGCFFCGGGGGGGGGGFGGGGGGGGGGGGGGEGGGGG7FEFGGGGGGFGGGGGGGGFF,@==*:CEGGCF7,,,,*,?<FGGGG*F:*B=CCGGGGGGEEGGC7:FCFGGGFFFFFFGCDC*/*C5<5:C=CFGG5CEEFD?GGG33+*6CC)9=>FFC+*)00:
@M00200:205:000000000-AKKM3:1:1101:18449:2259 1:N:0:1
ATTGGGTTTAAAGGGCGTGTAGGCGGTTTGTTAAGTCATGTGTGAAATCCCCCGGCTCAACCGGGGCAGTGCGCATGAAACTGGCAAGCTAGAGTACCGAAGAGGGGGGTGGAATTCCCGGTGTAGCGGTGAAATGCGTAGATATCTTTAGGAACACCTTCGGCGAAGGCGGCCCCCTGGTCGGATACTGACGCTGAGACGCGAAAGCGTGGGGAGCAAACATGATTAAATACCCCCGTAAGCT
+
FDEGCECEGGGGGGGGGGGFFGGGGE@CCGGGGGGFGADFGGGGGGGFFGDDFGGGGGGGFEFECE+@@FCFEEGGDCGGGGGGGCCGGGCFGGGGGGG@EEG8<7>C:=<FGGGGGABEEG7FFFCFGGGCF9C,9*;EDEGGG9++++++<<FGGGG6:**88?EEEG>EG>*:CC5*CFCCCEGGGG?FGED*:*3<=D*??EGC8C*?E5:DEGGFCF+*):C)**)2A@6308<E3())
@M00200:205:000000000-AKKM3:1:1101:22530:2282 1:N:0:1
ATTGGGCATAAAGGGCGTGTAGGCGGTTTGTTAAGTCATGTGTGAAATCCCCCGGCTCAACCGGGGAAGTGCGCATGAAACTGGCAAGCTAGAGTACCGAAGAGGGGGGTGGAATTCCCGGTGTAGCGGTGAAATGCGTAGATATCGGGAGTAACACCTGCGGCGAAGGCGGCCCCCTGGTCGGATACTGACGCTGAGACGCGAAAGCGTGGGGAGCAAACAGGATTAGATACCCGAGTA
+
GFGGGGGGGGGGGGGGGGGGGGGGGG@CGGE<FGGGC<DFGGGGGGGGGFGGGGGGGGGGGGGGGGEGG<FGCEEFFGGGGGGGGGGGGGGGGGGGGFGEGGGGGEGGGGGGGGGGGGGGGGCGGGGGGEFFCFGFCCGGGG+<<0******<C0CFGC6@>>E*:EDGGD>*?:/CCCG:?E8588C?CFG*:DDG5707):>EGGFG=88?>:DF58875*/8<D?4447ACFG)7>G
@M00200:205:000000000-AKKM3:1:1101:20407:2290 1:N:0:1
ATTGGGTATAAAGGGCGCGTAGGCGGCTACTTAAGCGTGTGGTGAAAGTCCGGGGCTCAACCCCGGATCGGCCGTGCGAACTGAGTGGCTCGAGCACTGTAGAGGCAGGTGGAATTCCGGGTGTAGCGGTGGAATGCGTAGAGATCCGGAAGAACACCGGTGGCGAAGGCGGCCTGCTGGGCAGTGGCTGACGCTGAGGCGCGACAGCGTGGGGAGCAAACAGGATTAGATACCCGCGTAAGA
+
GGGGGGGGGGGGGGGGGGGGGGGGGGGGGGGGGGGGGGGGGGGCFGGGGGGGGGGGGGGGGGGGGGGGGGGGGGGGGGGGGGGGGGGGGGGGGGGGGGGGGGGGGGGGGGGGGGGGGGGGGGGGGGGGGGGG:DFFGECEGGGGC:<,4=**=FGGGGG7FFGGGGGGGGGGGGGGFGGGGGGGGGGGGCFGGEDG58FEEGGGGGGGGCGGGC7DE5FFGD*<1<C?FFAG7FF<5B>GC?F
@M00200:205:000000000-AKKM3:1:1101:10949:2307 1:N:0:1
ATTGGGTTTAAAGGGAGCGTAGGCGGACATTTAAGTCAGGGGTGAAATCCCGGGGCTCAACCTCGGAATTGCCTTTGATACTGGGTGTCTTGAGTATGAGAGAGGTGTGTGGAACTCCGAGTGTAGAGGTGAAATTCGTAGATATTCGGAAGAACACCAGTGGCGAAGGCGACACACTGGCTCATTACTGACGCTGAGGCTCGAAAGCGTGGGGAGCAAACAGGATTAGATACCCTCGTA
+
GGGGGGGGGGGGGGGGGGGGGGGGGGGGGGGGGGGGGGGGGGGGGGGGGGGGGGGGGGGGGGGGGGGGGGGFFGGGGGGGGGGGGGGGGGGGGGGGGGGGGGGGGGGGGGGGGGGGGGGGGGGGGGGGGGGGGGGDGDGGFGGGGGGCFCCCEGFFGCFFGGGGDEEGGGGG>EEFG?FGG6CFGGFGFGFFEEDGGGGDGGGGGGGGGEE>GG:DEGGFFGFGFGG?@=<GGE86F>FG
@M00200:205:000000000-AKKM3:1:1101:11494:2308 1:N:0:1
ATTGGGTTTAAAGGGAGCGTAGGCGGACATTTAAGTCAGGGGTGAAATCCCGGGGCTCAACCTCGGAATTGCCTTTGATACTGGGTGTCTTGAGTATGAGAGAGGTGTGTGGAACTCCGAGTGTAGAGGTGAAATTCGTAGATATTCGGAAGAACACCAGTGGCGAAGGCGACACACTGGCTCATTACTGACGCTGAGGCTCGAAAGCGTGGGGAGCAAACAGGATTAGCTACCCTCGTA
+
EGGGGGGGGGGGGGGGGGGGGGGGGGGGGGGGGFGGGGGGGGGGGGGGGGGGGGGGGGGGGGGGGGGDFGGGGGGGGGGFGGGGGGGGGGGFFGGGGGFGCFEGGGGGGGGDFGGGGGGGGGGF,CGGGGGGGGGGGGGGGEGGGGF?F7:+FCGGGFF@CFGGGCEGCF@7EGE7CCF:FFG9CEGGGCGGEGGDGGGFFGGGGGDGGGCFDC33<F*29F67?GC?F)6CCEF4>5>C
@M00200:205:000000000-AKKM3:1:1101:19076:2310 1:N:0:1
ACTGGGTTTAAAGGGAGCGTAGGCGGATAGTTTAGTCAGAGGTGAAAGCCCAGGGCTCAACCTTGGAATTGCCTTTGATACTGGCTATCTTGAGTATGGAAGAGGTATGTGGAACTCCGAGTGTAGAGGTGAAATTCGTAGATATTCGGAAGAACACCAGTGGCGAAGGCGACATACTGGTCCATTACTGACGCTGAGGCTCGAAAGCGTGGGGAGCAAACAGGATTAGATACCCGGGTA
+
GGGGGGGGGGGGGFGGGGGGGGGGGGC:@@FFGGGGGGGGGGGFGGGGGGGGGGGGG7FFGGGFGGGGGGGGGGGGGGGGGGGFECEEFGGGGGGGFGGGGGGGGFGGGGGGGGGGGGGDGGGGGGGGGGGGGGGGGFFGGGGGGGGFGGGGGGGGGGGGGGGGGGGGGGGGGEEECEGGGGGFGGGGGGGGGGGEGGFFFGGGBGGG=CGGGGFGDFGGGCFGFGGFFFFGGGGC>EEG
@M00200:205:000000000-AKKM3:1:1101:20883:2312 1:N:0:1
ATTGGGTGTAAAGGGAGCGTAGGCGGATAGTTTAGTCAGAGGTGAAAGCCCAGGGCTCAACCTTGGAATTGCCTTTGATACTGGCTATCTTGAGTATGGAAGAGGTATGTGGAACTCCGAGTGTAGAGGTGAAATTCGTAGATATTCGGAAGAACACCAGTGGCGAAGGCGACATACTGGTCCATTACTGACGCTGAGGCTCGAAAGCGTGGGGAGCAAACAGGATTAGATACCCTTGTA
+
GGGGGGGGGGGGGGGGGGGGGGGGGGD@CGGGGGGGGGGGGGGGGGGGGGGGGGGGGGGGGGGEFGCFEGGGGGGGGGGGGGGGGGGGGGGGGGGGFGGGGGGGGGGGGGGGGGGGGGEFGGGGGGGGGGGCGGGGGGGGGGGGGGGDG+?:FGGFGGGGGGGGGGGGGGGGGGGGGGFCGFFFC;BCFGGGGGDEGFGGGGGGCGGCG?EGGGDDEFGGGGFGFGG8A79CGGGGFFFG
@M00200:205:000000000-AKKM3:1:1101:9220:2315 1:N:0:1
ACTGGGCTTAAAGAGCTCGTAGGCGGTTTGTCGCGTCTGCCGTGAAAGTCCGGGGCTCAACTCCGGATCTGCGGTGGGTACGGGCAGACTAGAGTGATGTAGGGGAGACTGGAATTCCTGGTGTAGCGGTGAAATGCGCAGATATCAGGAGGAACACCGATGGCGAAGGCAGGTCTCTGGGCATTAACTGACGCTGAGGAGCGAAAGCATGGGGAGCGAACAGGATTAGATACCCTAGTAAGA
+
GGGGGGGGGGGGG9FGFGGGGGGGGGGGGGGGGGGGGGGGGGGGGGGGGGGGGGGGGGFGGGGGGGGGGGFGGDCEGCCFDFGGGGGFGG<FBFF9FGGGGGGGGGGGGGGGGGGGGGGGGGGFFGGDGFGFGGGFGGGGGGGGGD9DFFE7CBFCGGD@FE7C**:<CFFGGGFGGGGGGGFCCCGFFC7CEGDGEGGC55EGGGDGCGGGGGFGDEGEDD65(9F2=7<>9,<94>FF724
@M00200:205:000000000-AKKM3:1:1101:11746:2317 1:N:0:1
ACTGGGCTTAAAGCGCGCGCAGGCGGTCCCGAAAGTCCTTCGTGAAAGCTCCCGGCTCAACTGGGAGAGGCCGGTGGAAACTTCGGGACTTGGAGGCGGGAGAGGCAGATGGAATTCCCGGTGTAGCGGTGGAATGCGTAGAGATCGGGAAGAACACCAGTGGCGAAGGCGGTCTGCTGGGCCGTTGCTGACGCTGAGGCGCGACAGCGTGGGGAGCAAACAGGATTAGATCCCCCAGTA
+
GGGGGGGGGGGGGGGGGGGGGGGGGGGGGGGEGGGGGGGGGGGGGGGGGGGGGGGGGGGGGGGGGFDFFEGGGGEGGDFGGGGGGDGGGGGGGFDECGGGGGGGGDGGFGGGGG,FFGGGGGGGGGGGGGGGGFFGGGGGGEGGGGFDFCCEGGGGCEGGGGGGDGGGCEGGCGECGGGGDGFGGGGGGGGGEGGEGFGF53C?E=CCEGGGGGEGFG?FGGGG?GGFFF4*<AC))09C
@M00200:205:000000000-AKKM3:1:1101:17976:2319 1:N:0:1
ACTGGGTTTAAAGCGAGCGCAGGTGGTTTATTAAGTCTGGTGTAAAAGGCAGTGGCTCAACCATTGTATGCATTGGAAACTGGTAGACTTGAGTGCAGGAGAGGAGAGTGGAATTCCATGTGTAGCGGTGAAATGCGTAGATATATGGAGGAACACCGGTGGCGAAAGCGGCTCTCTGGACTGTAACTGACACTGAGGCTCGAAAGCGTGGGTAGCAAACAGGATTAGATACCCCTGTA
+
GGGGGGGGGGGGGGGGGGGGGGGGGGGGGGGGGGGGGGGGFGGFGGGGGGGGGGGGGGGGGGGGGGGGGGGGGGGFGGGGGGGGGGGGGGFGGFGGGGGGGFGDFGGEGGEFGFFGGGFGFGGGGGGGGGGGGCFCEGGGGFFEGEE9FFE@FGFGDEGGGGGGGGGGF7FGGGGGGGGGGGGGFGGGGGGGGGGGGGG5FDEGGGGGGGGEFGEGFGE8CGFGFG=.18?+CGGC3AF
@M00200:205:000000000-AKKM3:1:1101:8715:2324 1:N:0:1
ATTGGGCTTAAAGGGAGCGTAGGCGGACATTTAAGTCAGGGGTGAAATCCCGGGGCTCAACCTCGGAATTGCCTTTGATACTGGGTGTCTTGAGTATGAGAGAGGTGTGTGGAACTCCGAGTGTAGAGGTGAAATTCGTAGATATTCGGAAGAACACCAGTGGCGAAGGCGACACACTGGCTCATTACTGACGCTGAGGCTCGAAAGCGTGGGGAGCAAACAGGATTAGATACCCGAGTA
+
EGGGGGGGGGGGGGGGGGGGGGGGGGGGGGGGGGFGGGGGGDGGGGGGGGGGGGGGGGGGGGGGGGGGGGGGGGGGGGGFGGGGGGGGGGGGFGFGGGGGGGGGGGGGGGGGFGGGGGGGGGGEEFGGGGGGGGGGGGGGGGGGGGFCD7FCEFGFGCFFFFGGDGGCFGGGGGGGGGGGGGFGGGGGGGFEEGDGCFFGDGGEEEGGGEDGGGBGEGGFFGGG<<F)=FFGGGFD>7FG
@M00200:205:000000000-AKKM3:1:1101:7801:2335 1:N:0:1
ATTGGGTTTAAAGGGCTCGTAGGCGGTTTGTCGCGTCGGGAGTGAAAACGCCGTGCTTAACACGGCGCTTGCTTCCGATACGGGCAGACTAGAGGTATTCAGGGGAGAACGGAATTCCTGGTGTAGCGGTGAAATGCGCAGATATCAGGAGGAACACCGGTGGCGAAGGCGGTTCTCTGGGACTGACCTGACGCTGAGGAGCGAAAGTGTGGGGCGCGAACAGGATTAGATACCCTAGTAAGA
+
GGGGGGFGGGGGGGGGGGGGGGGGGGGGGGGGGGEGGGGDGGGGGGGGGCGGGEGGGGGGGGCB7FDGDEGGGGGGGGGE7A@@FEGGFGCFGGGFGGGAFGGFGDGFGCGGGGGGGGGGGGGGGGGGGEGGGGGGGGGGGGFFGGCCGFGGGGGGGGGGEGD>EGGGGGGDEEEFGGGGGF*0;+A?FFFECGGGGCF61CEECGGG+22;>E))8*:EGGGF?GG?4@9FG?FFFFFGFBA
@M00200:205:000000000-AKKM3:1:1101:18946:2362 1:N:0:1
ATTGGGTTTAAAGGGAGCGTAGGCGGATAGTTTAGTCAGAGGTGAAAGCCCAGGGCTCAACCTTGGAATTGCCTTTGATACTGGCTATCTTGAGTATGGAAGAGGTATGTGGAACTCCGAGTGTAGAGGTGAAATTCGTAGATATTCGGAAGAACACCAGTGGCGAAGGCGACATACTGGTCCATTACTGACGCTGAGGCTCGAAAGCGTGGGGAGCAAACAGGATTAGATACCCGCGTA
+
GGGGGGGGGGGGGGGGGGGGGGGGGGGGGGGGGGGGGGGGGGGGGGGGGGGGGGGGGGGGGGGGGGGGGGGGGGGGGGGGGGGGGGGGGGGGGGGGGGGGGGGGGGGGGGGGGGGGGGGGGGGGGGGGGGGGGGGGGGGGGGGGGGGGGGGGGGGGGGGGGGGGGGGDGGGGGGDGGGGDGGGGFGGGGGGFGGGGGGGFGGGGFGGGGGGGGGFGFGGFGGGGF;F@AFFGGGFGFFFG
@M00200:205:000000000-AKKM3:1:1101:15738:2364 1:N:0:1
ATTGGGTGTAAAGGGAGCGTAGGCGGATAGTTTAGTCAGAGGTGAAAGCCCAGGGCTCAACCTTGGAATTGCCTTTGATACTGGCTATCTTGAGTATGGAAGAGGTATGTGGAACTCCGAGTGTAGAGGTGAAATTCGTAGATATTCGGAAGAACACCAGTGGCGAAGGCGACATACTGGTCCATTACTGACGCTGAGGCTCGAAAGCGTGGGGAGCAAACAGGATTAGATACCCCCGTA
+
GGGGGGGGGGGGGGGGGGGGGGGGGGGGGGGGGGGGGGGGGGGGGGGGGGGGGGGGGGGGGGGGGGGGGGGGGGGGGGGGGGGGGGGGGGGGGGGGGGGGGGGGGGGGGGGGGGGGGGGGGGGGGGGGGGGGGGGGGGGGGGGGGGGFGGGGGGGGGGGGGGGGGGGGGFGGGGGGGGGGFGGFGGGGGGGGGGGGGGGGGGDGGGGGGGGGGGEDAGFGGGGGFF734AEGGCCD:>>E
@M00200:205:000000000-AKKM3:1:1101:17564:2414 1:N:0:1
ACTGGGCTTAAAGGGCGCGTAGGTGGCACGTCAAGCGTGCGGTGAAAGCCCGGGGCTCAACTCCGGGTCGGCCGTGCGAACTGGCGTGCTCGAGCATGGTAGAGGCAGGTGGAATTCCGGGTGTAGCGGTGGAATGCGTAGAGATCCGGAAGAACACCGGTGGCGAAGGCGGCCTGCTGGGCCATGGCTGACACTGAGGCGCGACAGCGTGGGGAGCAAACAGGATTAGATACCCTTGTA
+
GGGGGGGGGGGGGGGGGGGGGGGGGGGGGGGGGGGGGGGGGGGGGGGGGGGGGGGGGGGGGGGGGGGGGGGGGGGGGGGGGGGGGGGGGGGGGGGEGGGGGGGGGGGGGGGGGGGGGGGGGGGGGGGGGGGGGGGGGGGGGGGGGGGGGGGGGGGGGGGGGGGGGGGGGGGGGGGGGGGGGFGGGGGFCGGGGGGFFGGGGGGGGEGGGGGGGGFGFGGGGGGGFGGFFBBFGGGF?FFF
@M00200:205:000000000-AKKM3:1:1101:12735:2448 1:N:0:1
ACTGGGTTTAAAGCGAGCGCAGGTGGTTTATTAAGTCTGGTGTAAAAGGCAGTGGCTCAACCATTGTATGCATTGGAAACTGGTAGACTTGAGTGCAGGAGAGGAGAGTGGAATTCCATGTGTAGCGGTGAAATGCGTAGATATATGGAGGAACACCGGTGGCGAAAGCGGCTCTCTGGCCTGTAACTGACACTGAGGCTCGAAAGCGTGGGGAGCAAACAGGATTAGATACCCGGGTA
+
GGGGGGGGGGGGGGGGGGGGGGGGGGFGGGGGGGGGGGGGFGGDGGGGGGGGGGGGGGGGGGGGGGGGGGGGGGGGGGGGGGGGGGGGGGGGGGGGGGGGG8FGGGFGGGGGGGGGGGGGGGFGGGGGGGGGGGGGGGGGEGGGGGGGGGGGGGGGGGGGGGGGGGGGGGGGGGGGFGGGGCGGGGGFCCFGGGGG?CEGGGGGDEGGDGGGGGDGFGGGGGGG@DGFFFFFEFED5B)
@M00200:205:000000000-AKKM3:1:1101:7836:2474 1:N:0:1
ATTGGGCTTAAAGGGAGCGTAGGCGGATAGTTTAGTCAGAGGTGAAAGCCCAGGGCTCAACCTTGGAATTGCCTTTGATACTGGCTATCTTGAGTATGGAAGAGGTATGTGGAACTCCGAGTGTAGAGGTGAAATTCGTAGATATTCGGAAGAACACCAGTGGCGAAGGCGACATACTGGTCCATTACTGACGCTGAGGCTCGAAAGCGTGGGGAGCAAACAGGATTAGATACCCCTGTA
+
F<FGDGGFGGGGGGGCGGGGGGGDGGD:CGCGGFGFACFFGGGGGGGG8FGGGGDGGGGGGGGGGGE@<FEGGEGF99CFGFE6,CCCFGFDFGCAFEE9CFGGG<EF<FEGGGCFGGG:FFFGFF,5BFGGFGF9FGGFGGGGG;FGG7FGGGGGGGFGGGFGGGGGCFGG8+@9FGGGGG6DE,>DFGAFEGGECGGGGGG5?CDFGGEDGCEGFGGG*5CGDGG<4+6CFF79FFFG
@M00200:205:000000000-AKKM3:1:1101:11619:2491 1:N:0:1
ATTGGGTGTAAAGTGTGCGCAGGTGGCCGCGCAAGTCGAGTGTGAAATCCCCGGGCTTAACTTGGGAATTGCGCTCGAAACTACGTGGCTGGAGTGTGGCAGAGGGAGGTGGAATTCCACGTGTAGCGGTGAAATGCGTAGAGATGTGGAGGAACACCAATGGCGAAGGCAGCCTCCTGGGCCAACACTGACACTCATGCACGAAAGCGTGGGGAGCAAACAGGCTTAGATACCCCAGTA
+
GGGGGGGGGGGGGGGGGGGGGGGGGGGGGGGGGGGGGDGGGGGGGGGGGGGGGGGGGGGGGGGGGGGGGGGGGGGGGGGGFGGGGGGGGGGGGGGGGGGGGGGGGGGGGGGGGGGGGGGGEGGGGGGEGECFGCFFGCCGGGGGGGGGGFFCGD>FGC7CGGCFGGGGEGGG8CGGFGGGGGGGGGGGGGCFFGGFGFGGFGGGGGGGGDGCE>DGFGGGFFF7(75:@=A*<ACFFFFG
@M00200:205:000000000-AKKM3:1:1101:14040:2499 1:N:0:1
ATTGGGTATAAAGAGCTCGTAGGCGGCCGTGCAAGTCGGACGTGAAATACCACGGCTCAACCGTGGGGAGTCGTTCGATACTGCTCGGCTAGAGGCAGGTAGGGGAGAGTGGAATTCCTGGTGTAGCGGTGAAATGCGCAGATATCAGGAGGAACACCGGTGGCGAAGGCGGCTCTCTGGGCCTGTCCCTGACGCTGAGGAGCGAAAGCTGGGGGAGCGAACAGGATTAGATACCCTGGTA
+
GGGGGGGGGGGFGGGGGGGGGGGGGGGGGGGGGGGGGGGGGGFFGGGGGGGGGGGGGGGFCGGGGGGGGGFFGFGGGGGGGGGGGGDGGGGGGGGGGGGEFGGGGGGGGGGGDGGGGGGGGDGGGGGGGGGGGGGGGGGGGGFGGGGGFGGEGGGGGGEGGGGGGGGGGGGGGDEFCFGGFFFGGGF6EFGFGGD*;?FGGGGGC=DGGCFGGGFGBCGG9D59(1949F>79,<7*<@A7
@M00200:205:000000000-AKKM3:1:1101:16333:2522 1:N:0:1
ATTGGGCTTAAAGGGAGCGTAGGCGGATAGTTTAGTCAGAGGTGAAAGCCCAGGGCTCAACCTTGGAATTGCCTTTGATACTGGCTATCTTGAGTATGGAAGAGGTATGTGGAACTCCGAGTGTAGAGGTGAAATTCGTAGATATTCGGAAGAACACCAGTGGCGAAGGCGACATACTGGTCCATTACTGACGCTGAGGCTCGAAAGCGTGGGGAGCAAACAGGATTAGATACCCCAGTA
+
GGGGGGGGGGGGGGGGGGGGGGGGGGGGGGGGGGGGGGGGGGGGGGGGGGGGGGGGGGGGGGGGGGGGGGGGGGGGGGGGGGGGGGGGGGGGGGGGGGGGGGFGGGGGGGGGGGGGGGGGGGGGGGGGFGGGGGGGGGGGGGGGGGGGGGGGGGGGGGGGGCGGGGGGGGGGGGGFGCFCGGGGGCFGGFGGEGGGGGGGGGGGGGGGGEECEGFGFGGFGGGFFGFEFFFGGGFGFF?G
@M00200:205:000000000-AKKM3:1:1101:23154:2538 1:N:0:1
ACTGGGTTTAAAGGGAGCGTAGGCGGATAGTTTAGTCAGAGGTGAAAGCCCAGGGCTCAACCTTGGAATTGCCTTTGATACTGGCTATCTTGAGTATGGAAGAGGTATGTGGAACTCCGAGTGTAGAGGTGAAATTCGTAGATATTCGGAAGAACACCAGTGGCGAAGGCGACATACTGGTCCATTACTGACGCTGAGGCTCGAAAGCGTGGGGAGCAAACAGGATTAGATACCCGAGTA
+
GGGGGGGGGGGGGGGGGGGGGGGGGGGGGGGGGGGGGGGGGGGGGGGGGGGGGGGGGGGFGGGGGGGGGGGGGGGGGGGGGGGGGGGGGGGGGGGGGGGGGGGGGGGGGGGGGFGGGGGGGGGGGGGGGGGGGDFGFGGGGGGGGEFGGGGGGGGGGGGFEGGGG7CGEGGGGGGGGGGCCFGGGCEGGGGGGEGGCFGGGGGCFGGGGGGDGGEDFGGG4C8/:<7@FFEGGFFGFFFG
@M00200:205:000000000-AKKM3:1:1101:7141:2541 1:N:0:1
ATTGGGCTTAAAGGGAGCGTAGGCGGACATTTAAGTCAGGGGTGAAATCCCGGGGCTCAACCTCGGAATTGCCTTTGATACTGGGTGTCTTGAGTATGAGAGAGGTGTGTGGAACTCCGAGTGTAGAGGTGAAATTCGTAGATATTCGGAAGAACACCAGTGGCGAAGGCGACATACTGGTCCATTACTGACGCTGAGGCTCGAAAGCGTGGGGAGCAAACAGGATTAGATACCCTTGTA
+
GGGGGGGGGGGGGGGGGGGGGGGGGGGGGGGGGGGGGGGGGGGGGGGGGGGGGGGGGGGGGGGGGGGGGGGGGGGGGGGGGGGGGGGGGGGGGGGGGGGFGGGGGFFGGGGGGGGGFGGGDEGFGGGGGGGGFGGDGGGGGGGGGGGGFGEGGGGGGGGGGFGGGGGGGGGGGGGGGDGFFGGGGGGGGFFGGGGGGGGGGGGGFGGG*2;F:E>3@GCCFFFF?CC<F@AGGEG=)<@F
@M00200:205:000000000-AKKM3:1:1101:18937:2542 1:N:0:1
ACTGGGTGTAAAGGGCGTGTAGGCGGTTTGTTAAGTCATGTGTGAAATCCCCCGGCTCAACCGGGGAAGTGCGCATGAAACTGGCAAGCTAGAGTACCGAAGAGGGGGGTGGAATTCCCGGTGTAGCGGTGAAATGCGTAGATATCGGGAGGAACACCTGCGGCGAAGGCGGCCCCCTGGTCGGATACTGACGCTGAGACGCGAAAGCGTGGGGAGCAAACAGGATTAGATACCCTTGTAAGA
+
GGGGGGGGGGGGGGGGGGGFGGGGGGGGGGGGGGGGGGGGGGGGGGGGGGGGGGGGGGGGGGGGGGGGGGGGGGGGGGGGFGGGGGGGGGGGGGGGGGGGGGGGGGGGGGGGGGGGGGGGGGGGGGGGGGGGGGGGGGGGGGGGGGGGGGGGGFEGGGGGGGGGGEGGGGGED5ECEGGGGGGGGGGGDFFGGGDGGGGGGGGGGGGGG=EGGGFG>GGGCFFG?:C>@7AG7FCF:?9FF><
@M00200:205:000000000-AKKM3:1:1101:16498:2562 1:N:0:1
ATTGGGTATAAAGGGCGCGTAGGCGGCTTTATAAGTCGGGGGTGAAAGCCTGTGGCTCAACCACAGAATTGCCTTCGATACTGTATGGCTTGAGACCGGAAGAGGTTAGTGGAACTGCGAGTGTAGAGGTGAAATTCGTAGATATTCGCAAGAACACCAGTGGCGAAGGCGGCTGACTGGTCCGGTTCTGACGCTGAGGCGCGAAAGCGTGGGGAGCAAACAGGATTAGATACCCTAGTA
+
GGGGGGGGGGGGGGGGGGGGGGGGGGGGGGGGGGGGGGGGGGGGGGGGGGGGGGGGGGGGGGGGGGGGGGGGGGGGGGGGGGGGGGGGFGGGGGGGFGGGGGGGGGGGGGGGGGGGGGGGGGFFGGGGGGGGGGGFAFGGGGGGGGGGGGGGGGCGEGGGGGGGGGEEGCFDGGGGGGGGGCGGGGGGGGGGGGGGGCFGGGGGGEDGGDGGGDEGFGGGGGGFBGGBFFFGFGFFFFFG
@M00200:205:000000000-AKKM3:1:1101:24363:2582 1:N:0:1
ATTGGGTTTAAAGGGTGCGTAGGCGGCGCTGCAAGTTGGGTGTGAAATCCCTCGGCTTAACCGAGGAACTGCGCCCAAAACTGCAGTGCTTGAGGGAGATAGAGGTGAGCGGAACTTAGGGTGGAGCGGTGAAATGCGTTGATATCCTAAGGAACGCCAGGGGCGAAAGCGGCTCACTGGGTCTCTTCTGACGCTGAGGCACGAAAGCTAGGGTAGCGAACGGGCTTAGATACCCTGGTA
+
GGGGGGGGGGGGGGGGGGGGGGGGGGGGGGGGGGGGGGGGGGGGGGGGGGGGGGGGGGGGGGGGGGGGGGGGGGGGGGGGGGGGGGGGGGGGGGGGGGGGGGGGGGGGGGGGGGGGGGGGGGGGGGGGGGGGGGGGGGGGGGGGGFGGGGGGGGGGGGGGGGGDGGGGGFGGGDDGGGGGGGGGGGGGGGGGGGDDGGGGGFGGGGGG++<FFC@CFGEGGGCD()7:@=A7@<CC:@:F
@M00200:205:000000000-AKKM3:1:1101:11261:2595 1:N:0:1
ACTGGGCGTAAAGGGCGCGTAGGCGGCCGATTAAGTCGGGGGTGAAAGCCTGTGGCTCAACCACAGAATTGCCTTCGATACTGGTTGGCTTGAGACCGGAAGAGGACAGCGGAACTGCGAGTGTAGAGGTGAAATTCGTAGATATTCGCAAGAACACCAGTGGCGAAGGCGGCTGTCTGGTCCGGTTCTGACGCTGAGGCGCGAAAGCGTGGGGAGCAAACAGGATTAGATACCCTGGTA
+
GGGGGGGGGFGGGGGGGGGGGGGGGGGGGGGGGGGF9CFGGGGGGGGGGGGGGGGGFGGGGGGGGGGGGGGGGGGGGGGGGGGGGGGGGGGGGGFGGGGGGGGFGGGGGGGGGDFGGGGGGGGFGGGGGGGGFGGGGGFFGGGGGGDFGGGGGGGGFEGGFGGGGGGGGGGGGG>;EGFFGGGGGGGC7C7A?EGGDEF*CDE8?8CCEGGGGGFG)ACFG4*>:C7206<DGFGGFFFG
@M00200:205:000000000-AKKM3:1:1101:20311:2611 1:N:0:1
ATTGGGTGTAAAGCGCGTGTAGGTGGTTGAGAACGTTTGATGTGAAAGCCCTGGGCTTAACCTGGGAATGGCGTTGAAAACGGCTCGACTGGAGTCGGACAGAGGGTGGTGGAATTTCCGGTGTAGCAGTGAAATGCGTAGAGATCGGAAAGAACACCCGTGGCGAAGGCGGACACCTGGGTCCAGACTGACACTGAGGCGCGAAAGCGTGGGGAGCAAACAGGATTAGATACCCCGGTA
+
E<<ECFEGGDCFFDBFECGGFGGGGG@DEGGFAGGFC<FCDFGGGFGGGGDGFDGGFGD<FA,CFC@FFGGFGEEEGFAFFEDE>CCEGDDGEGGGBCECFGGGFEC@EFCFGFGG9AEE:@FFFD9FF?FFFA,ECCFGGGGGGGGGGG:BFEFGGGGGGG@:8@E7C7F7*4=BE8CF7FFF9CGE6CF89A*0<CE=EGGEGCGFGDEGGGFD>**0/985:*0,=4<7+<@D<).:
@M00200:205:000000000-AKKM3:1:1101:24550:2621 1:N:0:1
ATTGGGCTTAAAGGGAGCGTAGGCGGATAGTTTAGTCAGAGGTGAAAGCCCAGGGCTCAACCTTGGAATTGCCTTTGATACTGGCTATCTTGAGTATGGAAGAGGTATGTGGAACTCCGAGTGTAGAGGTGAAATTCGTAGATATTCGGAAGAACACCAGTGGCGAAGGCGACATACTGGTCCATTACTGACGCTGAGGCTCGAAAGCGTGGGGAGCAAACAGGATTAGATACCCGAGTAAG
+
GGGGGGGGGGGGGGGGGGGGGEGGGGGGGGGGGGGGGGGGGGGGGGGGGGGFGGGGGGGGGGGGGGGGGGGGGGGGGGGGGGGG@FFFGGGGGGGGGGGGGGGGGGGGGGGGGGGGGGGGGGGFGFFGGGGG9EGFFGGGGGGGGGGGGGGGGFFG,>FGFGGG7FGGGFGGEGGGFFFFGGGGG9FFGCA@EGCEGGGGGGGGGGGGECGGGGFGFFFGFFGGFGG3AFEDC<+C3>FFG>
@M00200:205:000000000-AKKM3:1:1101:15541:2629 1:N:0:1
ACTGGGTTTAAAGGGTGCGTAGGTGGGTTGGTAAGTCAGTGGTGAAATCTCCGAGCTTAACTTGGAAACTGCCATTGATACTATCAGTCTTGAATATTGTGGAGGTTAGCGGAATATGTCATGTAGCGGTGAAATGCTTAGATATGACATAGAACACCAATTGCGAAGGCAGCTGGCTACGCATATATTGACACTGAGGCACGAAAGCGTGGGGATCAAACAGGATTAGATACCCGTGTAAGA
+
GGGGGGGGGGGGGGGGGGGGGGGGGGGGGGGGGGGGGGGGGGGGGGGGGGGGGGGGGGGGGGGGGGGGGGGGGGGGGGGGGGGGGGGGGGGFFGAEFGGGGGGGGGGGGGGGGGGGFGEFGGGGGFGGGGGGGGCGGFEDGGGGFFGGFGGGGGGGGGGGGGGGGEGGGGGGGFGCEGGGGGGGGGGGG@CACFG6A,DFGCEEGGDGGG7BF>D7?FGGCFG:;<FEFFCD<FCDFB86FFE
@M00200:205:000000000-AKKM3:1:1101:13218:2686 1:N:0:1
ACTGGGCTTAAAGCGAGCGCAGGTGGTTTAATAAGTCTGATGTAAAAGGCAGTGGCTCAACCATTGTGTGCATTGGAAACTGTTAGACTTGAGTGCAGTAGAGGAGAGTGGAATTCCATGTGTAGCGGTGAAATGCGTAGATATATGGAGGAACACCGGTGGCGAAAGCGGCTCTCTGGACTGTAACTGACACTGAGGCTCGAAAGCGTGGGTAGCAAACAGGATTAGATACCCTGGTAAGATG
+
GGGGGGGGGGGGGGGGGGGGGGGGGGGGGGGGGGGGGGGGGGGGGGGGGGGGGGGGGGGGGGGGGGGGGGGGGGGGGGGGGGGGGGGGGGGGGGGGGGGGGGGGGGFGGGGGFGGGGGFGGGGGGGGGGGGGFGGGGEGGGGGGGGFGGGGGGGGGGFGGGGGGGGGGGGGGGGGGGGGGGGFFGGGGGGGGGGGDGFGGGGGGEGGDGGGEEFFGFGF:FGDFE7C@FFFDFFFGFFFGGFF)
@M00200:205:000000000-AKKM3:1:1101:18822:2691 1:N:0:1
ATTGGGTTTAAAGGGCGCGTAGGCGGGCTGCCAAGTCAGGGGTGAAATCGTTCGGCCCAACCGGACAAGGGCCCCTGATACTGGCGGTCTCGAGGGAGGTAGGGGTCGATGGAACTTCCGGTGGAGCGGTGAAATGCGTAGATATCGGAAGGAACGCCGGTGGCGAAAGCGATCGACTGGACCTCTTCTGACGCTGAGGCGCGAAAGCCAGGGGAGCAAACGGGATTAGATACCCCTGTA
+
GGGGGGGGGGGGGGGGGGGGGGEGGGGGGGGGGGGGGGGGGGGGGGGGGGGGGGGGGGGGGGGGGGGGGGGGGGGGGGGGGGGGGGGGGGGGGGGGGEGFGGGGGGGGGGGGGGGGGGGGGGGGGGGGGGGGGGGGGGGGGGGGGGDG@FEEGGGGGGGGGGGGGGGGEGGGGFGGGCEGGGGCFFCFGGGGGGGGGGGGGGGGDGCFGFGGGGBD@DFGGGGG1D48@=AFGGGCF>FG
@M00200:205:000000000-AKKM3:1:1101:22844:2692 1:N:0:1
ATTGGGCATAAAGGGCGTGTAGGCGGGATGGCAAGTCGGTCGTGAAATCCTTCGGCCCAACCGAAGAAGTGCGTCCGATACTGCTGTCCTTGAGGGTTGGAGAGGAGACTGGAATTCCCGGTGTAGCGGTGAAATGTGTAGAGATCGGGAGGAACACCGGTGGCGAAGGCGGGTCTCTGGCCAATTCCTGACGCTGAGGCGCGAAAGCGTGGGGAGCAAACGGGATTAGATACCCCAGTA
+
GGGGGGGGGGGGGGGGGGGGGGGGGGGGGGGGGGGGGGGGGGGGGGGGGGGGGGGGGGGGGGGGGGGGGGGGGGGGGGGGGGGGGGGGGGGGGGGGGGGGGGGGGGGGGGGGGGGGGFGGGGGGGGGGGGGGGGGGGGGGGGGGGGGGGGGGGGGGGGGGGGGGGGGGGGGGGGGGGGGFFDGGGGGGGFCFGGGGGGGGGGGGGGGGGGGGGGFGFGGG4C=C?GFBFFFFGFE<:@FF
@M00200:205:000000000-AKKM3:1:1101:24225:2705 1:N:0:1
ATTGGGTATAAAGGGAGCGTAGGCGGATAGTTTAGTCAGAGGTGAAAGCCCAGGGCTCAACCTTGGAATTGCCTTTGATACTGGCTATCTTGAGTATGGAAGAGGTATGTGGAACTCCGAGTGTAGAGGTGAAATTCGTAGATATTCGGAAGAACACCAGTGGCGAAGGCGACATACTGGTCCATTACTGACGCTGAGGCTCGAAAGCGTGGGGAGCAAACAGGATTAGATACCCCAGTA
+
GGGGGGGGGGGGGGGGGGGGGGGGGGGGGGGGGGGGGGGGGGGGGGGGGGGGGGGGGGGGGGGGGGGGGGGGGGGGGGGGGGGGGGGGGGGGGGGGGGGGGGGGGGGGGGGGGGGGGGGGGGGGGGGGGGGGGGGGGGGGGGGGGGGGGGGGGGGGGGGGGGGGGGGGGGGGGGGGGGGGGGGGGGGGGGGGGGGGGGGGGGGGGGGGGGEDDGFGFGGGGGGGFGGFFFFGGFGGF>AG
@M00200:205:000000000-AKKM3:1:1101:24439:2706 1:N:0:1
ACTGGGTGTAAAGGGAGCGTAGGCGGACATTTAAGTCAGGGGTGAAATCCCGGGGCTCAACCTCGGAATTGCCTTTGATACTGGGTGTCTTGAGTATGAGAGAGGTGTGTGGAACTCCGAGTGTAGAGGTGAAATTCGTAGATATTCGGAAGAACACCAGTGGCGAAGGCGACACACTGGCTCATTACTGACGCTGAGGCTCGAAAGCGTGGGGAGCAAACAGGATTAGATACCCCAGTA
+
GGGGGGGGGGGGGGGGGGGGGGGGGGGGGGGGGGGGGGGGGGGGGGGCFGGGGGGGGGGGGGGGGGGGGGGGGGFGGGGGGGG@FBFGGGGGGGGGGGGGGGGGGGFFGGGGGGGGGGCFGFGGGGGGGGGGGGGGGEGGGGGFG9EDFGGGGGGGGGGFGFFGD7EDCCE@GC>EGDFFG>FCG;CEGGFFGGGDGGGGFFGGGGGGGGGGGGFDEGFGGGGFBF>?FB<FFCG955FF
@M00200:205:000000000-AKKM3:1:1101:15913:2720 1:N:0:1
ACTGGGTTTAAAGCGCGCGCAGGCGGTTTCTTAAGTCTGGTGTCTAAGTGCGGGGCTCAACCCCGTGACGCACTGGAAACTGGGAGACTTGAGTGCAGAAGAGGAGAGCGGAATTCCACGTGTAGCGGTGAAATGCGTAGAGATGTGGAGGAACACCAGTGGCGAAGGCGGCTCTCTGGACTGTAACTGACGCTGAGGCGCGAAAGCGTGGGGAGCAAACAGGATTAGATACCCCCGTA
+
GGGGGGGGGGGGGGGGGGGGGGGGGGGGGGGGGGGGGGGGGGGGGGGGGGGGGGGGGGGGGGGGGGGGGGGGGGGGGGGGGGGGGGGGGGGGGGGGGGGGGGGGGGGGGGGGGGGGGGGGGGGGGGGGFGGGGFGGGFGGGGGFGGGGGGGGGGGGGGGGFEEGGGGGCEGGGGGGGGGGGGGGGGACCGGGGGGGGFFEGGGGEGFGGGGGGGECF?FFGGFF:GGFFFFGCGGGB>D
@M00200:205:000000000-AKKM3:1:1101:21533:2727 1:N:0:1
ATTGGGCTTAAAGCGCGCGCAGGCGGTTTCTTAAGTCTGGTGTCTAAGTGCGGGGCTCAACCCCGTGACGCACTGGAAACTGGGAGACTTGAGTGCAGAAGAGGAGAGCGGAATTCCACGTGTAGCGGTGAAATGCGTAGAGATGTGGAGGAACACCAGTGGCGAAGGCGGCTCTCTGGACTGTAACTGACGCTGAGGCGCGAAAGCGTGGGGAGCAAACAGGATTAGATACCCCAGTA
+
GGGGGGGGGGGFGGGGGGDEGGGGGGGGGGGGGGGGGGGGGFFFGFFFGGGGGEGGGGGFCGGGGGGGGEGDGGGGFGGGGGGGGGGGGGGGGGGGGGGGFGGGGGGEGGGGGGGGGGGGGGCDCCGDGGC@FGCFEFGGEFGFGFAFGGE@>FGGEFGGFCGGGGGD7EEGCEFGGGGF7EE@FCFFG7<?5=DEGCDEGGGGDGGD87C?EG>GF?8C<C2C)024@=>7@FGDEFF
@M00200:205:000000000-AKKM3:1:1101:14139:2742 1:N:0:1
ATTGGGCTTAAAGGGCGCGTAGGCGGTCTGTTAAGTTCGGTGTGAAATCCCCCGGCTCACCCGGGGAAGGGCGCCGGATACTGGCAGACTCGAGTACCGGAGAGGAGGGTGGAATTCCTGGTGTAGCGGTGAAATGCGTAGATATCGGGAGGAACATCAGTGGCGAAGGCGGCTACCTGGCCCAATACTGACACTCAGGTGCGACAGCGTGGGGAGCAAACAGGATTAGATACCCTTGTAAGA
+
GGGGGGGGGGGGGGGGGGGGGGGGGGGGGGGGGGGGGGGGGGGGGGGGGGGGGGGGGGGGGGGGGGGGGGGGGGGGGGGGGGGGGGGGGGGGGGGGGGGGGGGGGGGGGGGGGGGGGGGGGGGGGGGGGGGGGGGGGGGGGGGGGGGGGGGGGGGGGGGGGGGGGGGGGGGGGGGGGGGGGGGGGGGGGGGGGGFGGGGGGGGGEGGGGGGGGGEGFGGGGGGGFGFFFFAG:EGDFFFGGFF
@M00200:205:000000000-AKKM3:1:1101:9815:2744 1:N:0:1
ATTGGGCATAAAGGGCTCGTAGGCGGTTTGTCGCGTCGGGAGTGAAAACCAGGTGCTTAACACCTGGCTTGCTTTCGATACGGGCAGACTGGAGGTATGCAGGGGAGAACGGAATTCCTGGTGTAGCGGTGAAATGCGCAGATATCAGGAGGAACACCGGTGGCGAAGGCGGTTCTCTGGGCATTACCTGACGCTGAGGAGCGAAAGTGTGGGGAGCGAACAGGATTAGATACCCCTGTAAGGT
+
GGCFFGGFGGGFGGDG<FEFECFGEGGGGGGGGCGE+@ECFGGFFGGGGGGGGGGCFGGGGGGGGGEFGGGGGGCFEGGGGGDEDGGGFGGFGFGFFGG<FGCGGEGGGGEC@+FEGFGGGGGCDGCG@:FFFGCEEEGGGCFGG,;@,DF7>FGFDFEEG>CFGDEGC8CEEC*2>CCGG>CCGGG+2;*+8:DEC@=+:755?EDGGCGDEGF55C5*9/2*1*>?F4:*<:+1))99:9))
@M00200:205:000000000-AKKM3:1:1101:17796:2754 1:N:0:1
ATTGGGTTTAAAGCGCGTGTAGGCGGTGGAGTGTGTCCTGTGTGAAATCCCTCGGCTTAACTGGGGAAGTGCATGGGAAACTACTTCACTAGAGTGCGAAAGAGGGTGGCGGAATTCCTAGTGTAGAGGTGAAATTCGTAGATACTAGGAGGAACACCAGCGGCGAAGGCGGCCACCTGGCTCGTAACTGACGCTGATACGCAAAAGCGTGGGGAGCAAACAGGATTAGATACCCGTGTAAGA
+
GGGGGGGGGGGGGGGGGGGGGGGGGGGGGGGGGGGGGGGGGGGGGGGGGGGGGGGGGGGGGGGGGGGGGGGGGGGGGGGGGGGGGGGGGGGGGGGGGGGGGGGGGGGGGGGGGGGGGGGGGGGGGGGGGGGGGGGGGGGGGGGGGGGGGGGGGGGGGGGGGGGGGGGGGFFGGEGGGGFFGGFGGGGGGGGGGGGEGGGGGGGGEFF4EEGGGGEGBGGGFCEDFG7??FFGF<<C>DFGGAF
@M00200:205:000000000-AKKM3:1:1101:15965:2779 1:N:0:1
ATTGGGCTTAAAGGGAGCGTAGGCGGATAGTTTAGTCAGAGGTGAAAGCCCAGGGCTCAACCTTGGAATTGCCTTTGATACTGGCTATCTTGAGTATGGAAGAGGTATGTGGAACTCCGAGTGTAGAGGTGAAATTCGTAGATATTCGGAAGAACACCAGTGGCGAAGGCGACATACTGGTCCATTACTGACGCTGAGGCTCGAAAGCGTGGGGAGCAAACAGGATTAGATACCCGGGTA
+
GGGGGGGGGGGFGGGFCGGGGGGGGGGCCFEFGGGGGGGGGGGGGGGGGGFFGGGGGGFGGGGGGGGD6FFGGGGGGGGFGGGGGGGCGGGGDFGGGGGGGGFGGGGGGGGGCFFGGGGEEGFFGGGGGGGGGCFFGGFGGGGGGD,AEFCGGGGGGGFGFG8EGGCGGGGGGDEGGGFGGG6EA5@FFGFGEGDEEGG5CFGGFDDFEGGGGGDDBGF9<5CC@F+76+7@GGGG>BBG
@M00200:205:000000000-AKKM3:1:1101:19849:2785 1:N:0:1
ATTGGGTATAAAGGGCGTGTAGGCGGTCTGTTAAGTCATGTGTGAAATCCCTCGGCTCAACCGAGGAAGTGCGCATGAAACTGACAAGCTAGAGTACTGAAGAGGGGGGTGGAATTCCCGGTGTAGCGGTGAAATGCGTAGATATCGGGAGGAACACCGGTGGCGAAGGCGGCCCCCTGGTCGGATACTGACGCTGATACGCGAAAGCGTGGGGAGCAAACAGGATTAGATACCCTCGTA
+
GGGGGGGGGGGGGGGGGGGGGGGGGGGGGGGGGGGGGGGGGGGGGGGGGGGGGGGGGGGGGGGGGGGGGGGGGGGGGGGGGGGGGGGGGGGGGGGGGGGGGGGGGGGGGGGGGGGGGGGGGGGGGGGGGGGGGGGGGGGGGGGGGGGGGGGGGGGGGGGGGGGGGGGGGGGGGGGEGGGGGGGGGGGGGGGGGGDC=EGGGGGGDDGCGEGGGGFGFGGGGGGF?>CBFFBFGGG77>FG
@M00200:205:000000000-AKKM3:1:1101:13775:2801 1:N:0:1
ACTGGGTATAAAGGGAGCGTAGGCGGATAGTTTAGTCAGAGGTGAAAGCCCAGGGCTCAACCTTGGAATTGCCTTTGATACTGGCTATCTTGAGTATGGAAGAGGTATGTGGAACTCCGAGTGTAGAGGTGAAATTCGTAGATATTCGGAAGAACACCAGTGGCGAAGGCGACATACTGGTCCATTACTGACGCTGAGGCTCGAAAGCGTGGGGAGCAAACAGGATTAGATACCCGTGTAAGA
+
GGGGGGGGGGGGGGGGGGGGGGGGGGGGGGFFGGGGGGGGGGGGGGGGGGGFGGGGGGGGGGGGGGGGGGGGGGGGGGGGGGGGGGGGGGGGGGGGFGGGGGGGGGGFGGGGGGGGGGGGGGGGGGGGGGGGGGGGGGGGGGGGGEGGGGGGGGFGGGGGGGFCEFGGGGGGGEGGGGGGEFFFGGCFGFGCGDGGGGFGGGGGGGGFCCGGDDBGFGGGGGGGFGFFFFECFC:C>55FF<A
@M00200:205:000000000-AKKM3:1:1101:10999:2813 1:N:0:1
ACTGGGTTTAAAGGGCGCGTAGGCGGCCGATTAAGTCGGGGGTGAAAGCCTGTGGCTCAACCACAGAATTGCCTTCGATACTGGTTGGCTTGAGACCGGAAGAGGACAGCGGAACTGCGAGTGTAGAGGTGAAATTCGTAGATATTCGCAAGAACACCAGTGGCGAAGGCGGCTGTCTGGTCCGGTTCTGACGCTGAGGCGCGAAAGCGTGGGGAGCAAACAGGATTAGATACCCCGGTAAGA
+
GGGGGGGGGGGGGGGGGGGGGGGGGGGGGGEGEGGGGGGGGGGGGGGGGGGGGGGGGGGGGGGGGGGGGGGGGCFGGGCGGGGGGGGGGGGGGGGGGEGGGGGGGGGGGDFGGGGGGGGGGGGCGGGFGGGGGGCFEFGFFGFEFGFGEGEGGGFGGGCGFGCGGGEFGCGGEGGGFGGGGGF?>EC*<CEFGGGGGGGG5DGGGGDGGGGGGGDDBFDEFGGG?GC<FFBGA<+*7>:E34)
@M00200:205:000000000-AKKM3:1:1101:19716:2829 1:N:0:1
ATTGGGTGTAAAGGGAGCGTAGGCGGATAGTTTAGTCAGAGGTGAAAGCCCAGGGCTCAACCTTGGAATTGCCTTTGATACTGGCTATCTTGAGTATGGAAGAGGTATGTGGAACTCCGAGTGTAGAGGTGAAATTCGTAGATATTCGGAAGAACACCAGTGGCGAAGGCGACATACTGGTCCATTACTGACGCTGAGGCTCGAAAGCGTGGGGAGCAAACAGGATTAGATACCCCGGTA
+
GGGGGGGGGGGGGGGGGGGGGGGGGGGGGGGGGGGGGGGGGGGGGGGGGGGGGGGGGGGGGGGGGGGGGGGGGGGGGGGGGGGGGGGGGGGGGGGGGGGGGGGGGGGGGGGGGGGGGGGGGGGGGGGGGGGGGGGGGGGFGGGGGGGGGGGGGGGGGFGGGGGGGGGGGGGGGGGGGGFGGGGFGGGGGCGGGGGGGGGGGCGGCGDGGGGGGDEGFGGGGGGGFFGFFFCGGFFGEDFG
@M00200:205:000000000-AKKM3:1:1101:15953:2883 1:N:0:1
ACTGGGTTTAAAGGGCGCGTAGGCGGGATGGCGAGTCGGTCGTGAAATCCCTCGGCTCAACCGAGGAGAGTCGGCCGATACTGCCGTTCTTGAGGGATGCAGAGGAGACTGGAATTCCCGGTGTAGCGGTGAAATGTGTAGAGATCGGGAGGAACACCGGTGGCGAAGGCGGGTCTCTGGGCATCTCCTGACGCTGAGGCGCGAAAGCGTGGGGAGCAAACGGGATTAGATACCCCGGTA
+
GGGGGFGGDFGGGGGGGGGFGEGGGGEFGGGGGGGGGGGFGGGGFGGGGGGGGEFGGGGGGGGGGGGGGGGGGGGGGGGGGGGGGGGGGGGGFGGGGGGGGGGGGGGGGCGG,DFFGFFGGGGGGGGGGGDGGGGGGGGGACFFFFCFCFFCGEGGGGGCCFGGGGGGGGGGE8>FCFFCGGGGF?9EGFFGGEDGE>FD:CEGG*9CGGEEC8>3:5*2*9C7(>C<669FG6EC>>BC
@M00200:205:000000000-AKKM3:1:1101:13839:2900 1:N:0:1
ATTGGGTGTAAAGCGAGCGCAGGTGGTTTAATAAGTCTGATGTAAAAGGCAGTGGCTCAACCATTGTGTGCATTGGAAACTGTTAGACTTGAGTGCAGTAGAGGAGAGTGGAATTCAATGTGTAGCGGGGAAATGCGTAGATATATGGAGGAACACCGGTGGCGAAAGCGGCTCTCTGGACTGTAACTGACACTGAGGCTCGAAAGAGTGGGTAGCAAACAGGAGTAGATACCGGCGTAAGATG
+
EGGGFGGFFFDFEGGDEGEFGGG@FFBFGGFFGGGFF,CFGGF@FEFGBGGGGGGG@FGGGG:FCGGDFFGFGDF8@CFDEDFEFGGGGGCDFFGGGF9FFAFF@EFGDGGFGF@A,5AFBF<@FFEF+CCFFDG<F=FCFGCF;BGGGG>>FEGF+@:CFF<3+>>FF@:**6DB?BFCFFGGCFDG9:6C6AFG:C:C=D*BEE59<CFG7<);A+?85888(2776+13<*1)7757<2).
@M00200:205:000000000-AKKM3:1:1101:18442:2905 1:N:0:1
ATTGGGTTTAAAGGGAGCGTAGGCGGACATTTAAGTCAGGGGTGAAATCCCGGGGCTCAACCTCGGAATTGCCTTTGATACTGGGTGTCTTGAGTATGAGAGAGGTGTGTGGAACTCCGAGTGTAGAGGTGAAATTCGTAGATATTCGGAAGAACACCAGTGGCGAAGGCGACACACTGGCTCATTACTGACGCTGAGGCTCGAAAGCGTGGGGAGCAAACAGGATTAGATACCCTGGTA
+
GGG@FF@B@FGGGGGGGEGCEGDGGGGGGGGFGGFGGGFFGGEFGGGGGGGGGGEGGFGGGFEGGGGGGGGGGFGGGGGDF<F<FGFFGFGFGFGGAFGFGGGGGGGGGGEEFGGGGFG@EFDF;FFGGGGGGFFDEEADFGCF;FFGGDFFFGGGGGGGGGGGGGG:F7>CCEGGGF9FFGGF?EFG9DG:EDCEG5CGFC78CED;EGECC*>DFFCCCDC5?2C<?FFGG6<=.7<C
@M00200:205:000000000-AKKM3:1:1101:20213:2914 1:N:0:1
ACTGGGTTTAAAGGGAGCGTAGGCGGATAGTTTAGTCAGAGGTGAAAGCCCAGGGCTCAACCTTGGAATTGCCTTTGATACTGGCTATCTTGAGTATGGAAGAGGTATGTGGAACTCCGAGTGTAGAGGTGAAATTCGTAGATATTCGGAAGAACACCAGTGGCGAAGGCGACATACTGGTCCATTACTGACGCTGAGGCTCGAAAGCGTGGGGAGCAAACAGGATTAGATACCCCGGTAAGA
+
GGGGGGGGGGGGGGGGGGGGGGGGGGGGGGGGGGGGGGGGGGGGGGGGGGGGGGGGGGGGGGGGGGGGGGGGGGGGGGGGGGGGGGGGGGGGGGGGGGGGGGGGGGGGGGGGGGGGGGGGGGGEGGGGGGGGGGGGGGGGGGGGGGGGGGGGGGGGGGGGGGGCGEGGGGGGGGGGGGGGGGGGGGGGGGGFGG>EEGGGGFEEGGGGGGGGGGFGFGGGFFGGFGF3AFEGFFC<@BDEG>B
@M00200:205:000000000-AKKM3:1:1101:12803:2933 1:N:0:1
ACTGGGTTTAAAGGGAGCGTAGGCGGATAGTTTAGTCAGAGGTGAAAGCCCAGGGCTCAACCTTGGAATTGCCTTTGATACTGGCTATCTTGAGTATGGAAGAGGTATGTGGAACTCCGAGTGTAGAGGTGAAATTCGTAGATATTCGGAAGAACACCAGTGGCGAAGGCGACATACTGGTCCATTACTGACGCTGAGGCTCGAAAGCGTGGGGAGCAAACAGGCTTAGATACCCGGGT
+
E:FFCGGGGGGCGCGGGGGGEGGGGGEGGGGGGGGEFCGFEGGDGECEFGGFEDDGGGGFGGGFCFGGGGGGGGGFEFGGGGGGGGGGGGG<CFGFGFGGFGFGGDGGGGGGGFFGGD:BFGGGGGGFCEF9<A,EFFGGFCFGFDFGGGGGFFGGFCFEDGCGEGECEG@EEC:EEGDCFFGGG9DGFF;ECED9CFGGGCEGG8D6CEGDCD35>7:C5787(55;F6)24,4C>3>
@M00200:205:000000000-AKKM3:1:1101:6281:2939 1:N:0:1
ATTGGGCTTAAAGCGGGTGTAGGCGGTTCCTTAAGTCGAATGTGAAATCCTGCGGCCCAACCGCGGAACTGCATCCGATACTGGGGAACTTGAGGACGGTAGAGGTCGGTGGAATTCCAGGTGTACCGGTGAAATGGGCAGATATCTGGAGGAACACCAGTGGCGAAGGCGGCCGACTGGGCCGATCCTGACGCTGAGACCCGAAAGCTAGGGTAGCGAACCGGATTAGATACCCTAGTA
+
GGGGGGGGGGGGGGGGGGGGGGGGGGEGGGGGGGGGGGGGGGGGGGGGGGGGGGGGGGGGGGGGGGGGGGGGGFFGGGGGGGGGGGFGGGFGGGGFGGGGGGGGGGGGGGGGGGDGFFFGGGGGGGGGGGGGGGGGGGFFGGGGGGGGGGGGGGGGGGEGFGGGGGEGGGGGD5EEGEGGFCFEG>*1<CCFEGGGGGFC=CCGEGGGCGFGFFFG6ECED3CDB5D<FFDGE8C6<F6C
@M00200:205:000000000-AKKM3:1:1101:6610:2943 1:N:0:1
ATTGGGTTTAAAGGGCGCGTAGGCGGCCTTGTAAGTTGGGGGTGAAAGCCCGTGGCTCAACCACGGAATTGCCTTCGATACTGCTTGGCTTGAGACCGGAAGAGGTGAGTGGAACTGCGAGTGTAGCGGTGAAATGCGTAGATATCGAGAGGAACACCTGAGGCGAAGGCGGGTTGCTGGGCTGACACTGACGCTGAGGCGCGAAAGCTAGGGGAGCGAACGGGATTAGATACCCGCGTAAGA
+
GGGGGGGGGGGGGGGCFGGGGGG,CF@+,;EFFGGG9FG:CGGGGGGGGCFGGCFGGGGGG?CGGCGGGGGGAFG@FGCGGGCFEGFGGG,FFGGA==FDGG=FG8FGCGGGGG,=3<:@GGGGGGG7FGGGGGGGGGECGGGGFG@FG:FEGGGGGG,F,<<BEGGDGGG7EG*8;CGGGG888*28<DFE5EDGGGGGCDEDEGGG7FFGGGFC@*1:<<*14)9<FFAGG8F33>3CGBA
@M00200:205:000000000-AKKM3:1:1101:8604:2955 1:N:0:1
ACTGGGCTTAAAGGGAGCGTAGGCGGATAGTTTAGTCAGAGGTGAAAGCCCAGGGCTCAACCTTGGAATTGCCTTTGATACTGGCTATCTTGAGTATGGAAGAGGTATGTGGAACTCCGAGTGTAGAGGTGAAATTCGTAGATATTCGGAAGAACACCAGTGGCGAAGGCGACATACTGGTCCATTACTGACGCTGAGGCTCGAAAGCGTGGGGAGCAAACAGGATTAGATACCCCTGTA
+
GGGGGGGGGGGGGGGGGGGGGGGGGGGGGGGFGGGGGGGGGGGGGGGFFGGGGGGGGGGGGGGGGGGGGGGDGGGGGGGGGGGGDEFGGGGGGGFGGGGGGGGGGGFGF9FFGFGCFGGGGEGFFGGGGGGGGGGGGGGGFGGFGFGGGGGGGGDGGDFGGGGG8:CFE@FGE>EGGFFFGGCFF;DFF+@3@EG5?DF>7?EGGGGGGDGGGGFGFFGGFDFFDGGEFFEGFFCF>57C
@M00200:205:000000000-AKKM3:1:1101:18725:2960 1:N:0:1
ACTGGGCGTAAAGCGAGCGCAGGTGGTTTAATAAGTCTGATGTAAAAGGCAGTGGCTCAACCATTGTGTGCATTGGAAACTGTTAGACTTGAGTGCAGTAGAGGAGAGTGGAATTCCATGTGTAGCGGTGAAATGCGTAGATATATGGAGGAACACCGGTGGCGAAAGCGGCTCTCTGGACTGTAACTGACACTGAGGCTCGAAAGCGTGGGTAGCAAACAGGATTAGATACCCTCGTA
+
GGGGGGGGGGGGGGGGGGGGGGGGGGGGGGGGGGGGGGGGGGGGGGGGGGGGGGGGGGGGGGGGGGGGGGGGGGGGGGGGGGGGGGGGGGGGGGGGGGGGGGGGGGFGGGGGGGGGGGGGGGGGGGGGGGGGGGGGGGGGGGGGGGGGGGGGGGGGGFGGGGGGGGGGGCGECEGGGGGGGGGGGGFFCGGGGGGGFGGCFGGGGGGGGGGGEFEGFGGFGF5C8CFFFFFFGGCFFFE
@M00200:205:000000000-AKKM3:1:1101:12574:2972 1:N:0:1
ACTGGGTATAAAGGGCGCGTAGGCGGTCTTGTAAGTTCCGCGTGAAATCCCCCGGCTCAACCGGGGAATGGCGTGGAAAACTGCGAGGCTTGAGTTCGGGAGAGGGAAGCGGAATTCCGGGTGTAGCGGTGAAATGCGTAGATATCCGGAGGAACACCGGTGGCGAAGGCGGCTTCCTGGACCGACACTGACGCTGAGGCGCGAAAGCTAGGGGAGCAAACGGGATTAGATCCCCCAGTA
+
GGGGGGGGGGGGGGGGGGGGGGGGGGGGGGGGGFGGGGGGGGGGGGGGGGGGGGGGGGGGGGGGGGGEGGGGGGGGDGGGGGGGGGGGGFGGGGGGGGGGGGGGGGEFFGGGGEGGGGGGGEGGGFGGGGGGGGGGGGGGGGGGGGGGGGGGGFGGGGGGGGGGGGGGGGGGGGGGGGGGGGGGGGGG6=?EGD3EGFGGGDEGGEGFFFFGGGFGEFGFFGGD(/78FB2*+;CGFFFG
@M00200:205:000000000-AKKM3:1:1101:21819:2981 1:N:0:1
ACTGGGTTTAAAGGGCGTGTAGGCGGTTTGTTAAGTCATGTGTGAAATCCCCCGGCTCAACCGGGGAAGTGCGCATGAAACTGGCAAGCTAGAGTACCGAAGAGGGGGGTGGAATTCCCGGTGTAGCGGTGAAATGCGTAGATATCGGGAGGAACACCTGCGGCGAAGGCGGCCCCCTGGTCGGATACTGACGCTGAGACGCGAAAGCGTGGGGAGCAAACAGGATTAGATACCCCTGTA
+
GGGGGGGGGGGGGGGGGGGGGGGGEGFGGGGGFFGGGGFFGGGGGGGGGGGGGGGGGGGGEFGGGGGGFFGGGGEFGGGGFGGGGFGGGDGFEGGGGGGGGGGGGGGGGFGGGGGCFCFGDFGGGGGGGEEGGGGGGGGGGGFEGGGGGGGGGGGGGGGGGGGGGGGGGGGGGGGGGGGGGGGGGGGFGGFGGGGG*:39CDGGGDGGGCGGGCBDBGFFGFGGF:C2FFAFGCGFF>@+
@M00200:205:000000000-AKKM3:1:1101:8167:3008 1:N:0:1
ACTGGGTTTAAAGGGAGCGTAGGCGGATAGTTTAGTCAGAGGTGAAAGCCCAGGGCTCAACCTTGGAATTGCCTTTGATACTGGCTATCTTGAGTATGGAAGAGGTATGTGGAACTCCGAGTGTAGAGGTGAAATTCGTAGATATTCGGAAGAACACCAGTGGCGAAGGCGACATACTGGTCCATTACTGACGCTGAGGCTCGAAAGCGTGGGGAGCAAACAGGATTAGATACCCTAGTA
+
FCFGGGGGDGGGGGGGEGGGGGGGGGGGGFGGGGGGGGGGGGGGGGGGGGDGGGGGGGGGGGGGGGGGGGGGGGGGGGGGGGGGGGGGGGGGGGGGCEGGGGGFDGGCGGGGGGGGFGEEGFGFGGGGGGGG?FGFGGGGGGGGGGGGCEGGGGGGGGGGGGFGGGGGGGGGGGGGGGGG,,@BFCG7CGCFEEGE5CFGGGGGGGGGECEEGGDGFGGGCCGG06D@FF<F2?E68A7F
@M00200:205:000000000-AKKM3:1:1101:21204:3010 1:N:0:1
ATTGGGTTTAAAGGGCGTGTAGGCGGTTTGTTAAGTCATGTGTGAAATCCCCCGGCTCAACCGGGGAAGTGCGCATGAAACTGGCAAGCTAGAGTACCGAAGAGGGGGGTGGAATTCCCGGTGTAGCGGTGAAATGCGTAGATATCGGGAGGAACACCTGCGGCGAAGGCGGCCCCCTGGTCGGATACTGACGCTGAGACGCGAAAGCGTGGGGAGCAAACAGGATTAGATACCCGTGTA
+
GGGGGGGGGGGGGGGGGGGGGGGGGGGGGGGGGGGGGGGGGGGGGGGGGGGGGGGGGGGGGGGGGGGGGGGGGGGGGGGGGGGGGGGGGGGGGGGGGGGGGGGGGGGGGGGGGGGGGGGGGGGGGGGGGGGGGGGGGGGGGGGGGGDGGGGGGGGGGGGGGGGGGGGGGGGGGGDGGGGGGGGGGGGGGF7CGGGGGGGGGGGGGGGGGEEGEEBGFCFFGGFGFFG24*-:C8CDFBFF
@M00200:205:000000000-AKKM3:1:1101:14413:3017 1:N:0:1
ACTGGGCATAAAGGGAGCGTAGGCGGATAGTTTAGTCAGAGGTGAAAGCCCAGGGCTCAACCTTGGAATTGCCTTTGATACTGGCTATCTTGAGTATGGAAGAGGTATGTGGAACTCCGAGTGTAGAGGTGAAATTCGTAGATATTCGGAAGAACACCAGTGGCGAAGGCGACATACTGGTCCATTACTGACGCTGAGGCTCGAAAGCGTGGGGAGCAAACAGGATTAGATACCCGCGTA
+
GGGGGGGGGGGGGGGGGGGGGGGGGGGGGGGGGGGGGGGGGGGGGGGGGGGGGGGGGGGG@FGGGGGGGGGGGGGGGGGGGGGGGGGGGGGGGGGGGGGGGGGGGGGGGGGGGGGGGGGGGGGGGGGGGGGGGGGGGGGGGGGGGGGGGGGGGGGGGGGGGGGGGGGGGFGGGGGGGGGFGFFDGFGGFGGGGGGGGGGGFGGGGGGDGGGDGGFGFGGGGGGG@47=FFFGF<?CDBEG
@M00200:205:000000000-AKKM3:1:1101:6507:3083 1:N:0:1
ACTGGGTATAAAGGGAGCGTAGGCGGATAGTTTAGTCAGAGGTGAAAGCCCAGGGCTCAACCTTGGAATTGCCTTTGATACTGGCTATCTTGAGTATGGAAGAGGTATGTGGAACTCCGAGTGTAGAGGTGAAATTCGTAGATATTCGGAAGAACACCAGTGGCGAAGGCGACATACTGGTCCATTACTGACGCTGAGGCTCGAAAGCGTGGGGAGCAAACAGGATTAGATACCCGCGTA
+
GGGGGGGGGFGGFFGGGGGGGGGGGGGGGGGGGGGGGGGGGGGGGGGGGGGGGGGGGGGGGGGGGGGGGGGGGGGGGGGGGGGGGGGGGGGGGGGGGGGGGGGGGGGGGGGGGGGGGGGGGGGGGGGGGGGGGGGGGGGGGGGGGGGGGGGGGGGGGGG8?FFGGEGGGGGGGGGFGGGGGGGGGGGGGGGGGGGGEFGGGGGGFE:FGEEGGGFGEGC+CGDDDCFEFFC>FFGDDFF5
@M00200:205:000000000-AKKM3:1:1101:24381:3096 1:N:0:1
ACTGGGTTTAAAGGGCTCGTAGGCGGTTTGTCGCGTCGGGAGTGAAAACGCCGTGCTTAACACGGCGCTTGCTTCCGATACGGGCAGACTAGAGGTATTCAGGGGAGAACGGAATTCCTGGTGTAGCGGTGAAATGCGCAGATATCAGGAGGAACACCGGTGGCGAAGGCGGTTCTCTGGGAATGACCTGACGCTGAGGAGCGAAAGTGTGGGGAGCGAACAGGATTAGATACCCGCGTA
+
GGFGGGGGGGGGCFGGGGGGGGGDGGGGGGGFGGDFDGGGGCFGGGGGGGGGGGGEGGGGGAEEGEEGDGGGGGGGGGGGDGGGGGGFGGGGGCFGGGFFFCGGGEFGGDE3>EF@FFCCB>FGGFGGG3>FGFAFGGGDGDFGFC;CGGEGGFFFGEEGGG>88FEGGGGGGGG:EGGGFGGCF:<8CFFGGGGCE>CGECEGGGDGFAFGEEBD@GGGGDGFB*726B>7:<:DEF5E
@M00200:205:000000000-AKKM3:1:1101:6152:3097 1:N:0:1
ATTGGGTTTAAAGGGAGCGTAGGCGGATAGTTTAGTCAGAGGTGAAAGCCCAGGGCTCAACCTTGGAATTGCCTTTGATACTGGCTATCTTGAGTATGGAAGAGGTATGTGGAACTCCGAGTGTAGAGGTGAAATTCGTAGATATTCGGAAGAACACCAGTGGCGAAGGCGACATACTGGTCCATTACTGACGCTGAGGCTCGAAAGCGTGGGGAGCAAACAGGATTAGATACCCCTGTA
+
GGGGGGGGGGGGGGGGGGGGGGGGGGGGGGGGGGGGGGGGGGGGGGGGGGGGGGGGGGGGGGGGGGGGGGGGGGGGGGGGGGGGGGGGGGGGFGFGGGGGGGGGGGGGGGGGGGGGGGGGGGGGGGGGGGGGGFGGGGGGGGGGGGGGGGGGGGGGGGGGGG?EGGGGGGGCEEEGFGGFFGGGGGAFGGGGGGGGGGGGGGD8CEGCEEGGDDBCBGFGGGGF@GFEFF<@FFEGFFF?
@M00200:205:000000000-AKKM3:1:1101:8013:3127 1:N:0:1
ATTGGGCTTAAAGGGCGCGTAGGCGGTTTTGTAAGTTCCGCGTGAAATCCCCCGGCTCAACCGGGGAATGGCGTGGAAAACTGCGAGGCTTGAGTTCGGGAGAGGGAAGCGGAATTCCGGGTGTAGCGGTGAAATGCGTAGATATCCGGAGGAACACCGGTGGCGAAGGCGGCTTCCTGGACCGACACTGACGCTGAGGCGCGAAAGCTAGGGGAGCAAACGGGATTAGATACCCCCGTA
+
GGGGGGGGGGGGGGGGGGGGDGGGGG:FGGGGGGGGFGGGGGCFGFGGFGGGGGGGCG9FDFGCGGGGGGG@FFGDGGGFGFBFGCFGGEFCFGGGGGGGGGGGGGGC>DGGGGGGCFGBF<CEFGGGGGEFGDFGGGF@<FFGGFGGCEGGGGFGGGGGGGGGC7C>CEGGGGC*AEGGGFGGGGEE?*<E?*>CGGGFCDGGGGD7FF6FGGEG>GCFGGEGF5C<@F>GGGED@EF5
@M00200:205:000000000-AKKM3:1:1101:17435:3131 1:N:0:1
ATTGGGTATAAAGGGCTCGTAGGCGGTTTGTCGCGTCGGGAGTGAAAACGCCGTGCTTAACACGGCGCTTGCTTCCGATACGGGCAGACTAGAGGTATTCAGGGGAGAACGGAATTCCTGGTGTAGCGGTGAAATGCGCAGATATCAGGAGGAACACCGGTGGCGAAGGCGGTTCTCTGGGAATGACCTGACGCTGAGGAGCGAAAGTGTGGGGAGCGAACAGGATTAGATACCCCAGTA
+
GGGGGGGGGGGGGGGGGGGGGGGGGGGGGGGGGGGGGGGGGGGGGGGGGGGGGGGGGGGGGGGGEGGGGGGGGGGGGGGGGGGGGGGGGGGGGGGGGGGGGGGGGGGGGGGGGDGGGGGGGGGGGGGGGEGGGGGGGGGGGGGGGGGGGGGGGGGCCFGGGEGGGGGGGGGGGGGGGGGGGGGGGDGGGGGGGGGGGGGGGGGGGGDGCCFGGGBG@EEGGGGGF<G?FFFGGG+>BE?G
@M00200:205:000000000-AKKM3:1:1101:21690:3145 1:N:0:1
ATTGGGTTTAAAGGGTGCGCAGGCGGGCTTGTAAGTCAGGGGTGAAAGCCACCGGCTCAACCGGTGAATTGCCCTTGATACTGCAAGTCTTGAGTCCTGGAGAGGCTGTCGGAATTCGTGGTGTAGCGGTGAAATGCGTAGATATCACGAGGAACACCGGACGCGTAAGCGGACAGCTGGACAGGTACTGACGCTCAGGCACGAAAGCGTGGGGAGCGAACAGGATTAGATACCCCAGTA
+
GGGGGGGGGGGGGGGGGGGGGGGGGGGGGGGGGGGGGGGGGGGGGGGGGGGGGGGGGGGGGGGGGGGGGGGGGGGGGGGGGGGGGGGGGGGGGGGGGGGGGGGGGGGGGGGGGGGGGGGFGGGGGFGGGGGGGGGGGGGGGGGGGGGGGGGGGGGGGGGGGGGGGGGGGGGGGGGGGGGGGGGGGGGGGGGGDGGGGGGGGGGGGGGGGEGGGGFGFGEGGGGGFGC?FFFGG8CFDFFG
@M00200:205:000000000-AKKM3:1:1101:18246:3148 1:N:0:1
ACTGGGTTTAAAGCGAGCGCAGGTTGTTTAATAAGTCTGATGTAAAAGGCAGTGGCTCAACCATTGTGTGCATTGGAAACTGTTAGACTTGAGTGCAGTAGAGGAGAGTGGAATTCCATGTGTAGCGGTGAAATGCGTAGATATATGGAGGAACACCGGTGGCGAAAGCGGCTCTCTGGACTGTAACTGACACTGAGGCTCGAAAGCGTGGGTAGCAAACAGGATTAGATACCCTCGTA
+
GGGGGGGGGGGGGGGGGGGGGGGGGGGGGGGGGGGGGGGGGGGGGGGGGGGGGGGGGGGGGGGGGGGGGGGGGGGGGGGFGGGGGGGGGGGGGGGGGGFGGGGGGGGGGGGGGGGGGGGGFGGGGGGGGGGGGGGGGGGGGGGGGGGFFGGGGGGGGGGGDGFGGGGGGGGGGGGGGGFDFGGGEGGGGGGGGGGGGGGGCDGGGGGGEGG7*>BGFGFEFGEFE7837+5;C?+955:
@M00200:205:000000000-AKKM3:1:1101:14074:3213 1:N:0:1
ACTGGGCTTAAAGGGCTCGTAGGCGGCCAACTAAGTCACACGTGAAATCCCTCGGCTTAACCGGGGAACTGCGTGTGAGACTGGATGGCTTGAAGCCGAGAGAGGGATGCGGAATTCCAGGTGTAGCGGTGAAATGCGTAGATATCTGGAGGAACACCGGTGGCGAAGGCGGCATCCTGGATCGGTATTGACGCTGAGGAGCGAAAGCCAGGGGAGCAAACGGGATTAGATACCCTCGTAAGA
+
GGGGGGGGGGGGGGGGGGGGGGGGGGGGGGGGGGGGGGGGGGGGGGGGGGGGGGGGGGGGGGGGGGGGGGGGGGGGGGGGGGGGGGGGGGGGGGGGGGGGGGGGGGGGGGGGGGGGGGGGGGGGGGGGGGGGGGGGGGGGGGGGGGGGFGGGGGGGGGGGGGGGGGGGGGGGGGGGGGGGGGGGGC>FCGGGDGDGGGGGGGGGGGGDGGGGGGFGFGGGGGDGFGG??FFGGGDGFDFGGF4
@M00200:205:000000000-AKKM3:1:1101:17519:3224 1:N:0:1
ATTGGGCATAAAGGGCGCGTAGGCGGCTTGGCAAGTCAGGTGTGAAAGGCCTGGGCTCAACCCAGGAACTGCACTTGAGACTGCCTCGCTTGAGTCCGGGAGAGGATGGCGGAATTCCCAGTGTAGAGGTGAAATTCGTAGATATTGGGAAGAACACCGGTGGCGAAGGCGGCCATCTGGACCGGTACTGACGCTGAGGCGCGAAAGCGTGGGGAGCAAACAGGATTAGATACCCCTGT
+
GGGGGGGGGGGGGGGGGGGGGGGGGGGGGGGGGGGGGGGGGGGGGGGGGGGGGGGGGGFGFFGGGGGGGGGGGGGGGGGGGGGGGGGGGGGGGGGGGGGGGGGGGGGGGGGGGGGGGGGGGGGGGGGDFGGGGGGGGGGGGGGGGGGGGFFGGGGGGGGGGGGGGGGGGGGGGGGGGGGGGGGGGGGEGGGGGGC5EGGGGGGGGGGGGEGGGGFGEFCFGGGGFGF?FFAGEFFGFFF
@M00200:205:000000000-AKKM3:1:1101:11870:3225 1:N:0:1
ATTGGGTTTAAAGGGCGCGTAGGCGGGCTCTCAGGCCCGCGGTGAAAGCCCCCGGCTCAACCGGGGAAGGGCCGCGGGGACCGGGAGTCTGGAGTGAGATAGGGGCGTGCGGAACTGTGGGTGGAGCGGTGAAATGCGTTGATATCCACAGGAACTCCGGTGGCGAAGGCGGCACGCTGGATCTCTACTGACGCTGAGGCGCGAAAGCCAGGGGAGCGAACGGGATTAGCTACCCTAGTA
+
GGGGGGGGGGGGGGGGGGGGGGGGGGGGDGDGFGGFGFGGGGGGFGGG@FGFGGGGGGGGGGEEFGGGGGGGGGCFGGGGEG<F<>:FGGGGGG:FCFCFGFFGGGGCGGGGGDFGG<FEEGGGGGGGGGGCFFGGGGGGGGCGFFG7CGDGEGGFFGEDEEEF5CCEGGGGE8EGE5?E5CF?CFFGGFGGGG<EEEFCEDGGGGDF;:CFGGDDBGGGCCEG:DD24)-2<CE7.7@G
@M00200:205:000000000-AKKM3:1:1101:25203:3273 1:N:0:1
ATTGGGTGTAAAGGGCGCGTAGGCGGTCCTGATCGTCGGATGTGAAAGGCCTGGGCTCAACCTGGGAACTGCATCCGATACGGCGGGACTGGAGTGTGGGAGAGGTTGGTGGAATTCCCAGTGTAGAGGTGAAATTCGTAGATATTGGGAAGAACACCGGTGGCGAAGGCGGCCAACTGGACCACAACTGACGCTGAGGCGCGAAAGCGTGGGGAGCAAACAGGATTAGATACCCTAGTA
+
GGGGGGGGGGGGGGGGGGGGGGGGGGGGGGGGGGGGGGGGGGGGGGGGGGGGGGGGGGGGGGGGGGGGGGGGGGGGGGDGGGGGGGGGGGGG@FGGGGGGFGGGGGGGGGGGGGGGGGGGGGGGGGGGGGGGGGFGGGGGFEGGGGGGGGGGGGGGGGGGGGDGGE8*FFGGGEEGGG6FGGGGGGFGGFGGGGGGGGGGGGGGGGGGGGGDGGEDFGGGGGGF<GGFFFF79@CC4)/C
@M00200:205:000000000-AKKM3:1:1101:12694:3306 1:N:0:1
ATTGGGCGTAAAGGGAGCGTAGGCGGATAGTTTAGTCAGAGGTGAAAGCCCAGGGCTCAACCTTGGAATTGCCTTTGATACTGGCTATCTTGAGTATGGAAGAGGTATGTGGAACTCCGAGTGTAGAGGTGAAATTCGTAGATATTCGGAAGAACACCAGTGGCGAAGGCGACATACTGGTCCATTACTGACGCTGAGGCTCGAAAGCGTGGGGAGCAAACAGGATTCGATACCCCCGTA
+
GGGGGGGGF@FGGGGGGGGGGGGGGGCFEGGGGGDGGGGFFGGGGGGGGGGGCFGGGGGGGGGGDCFFEDFGGGGEFGGCCAFFGFGGGGFFEAGGGFDGGCFFGEFGGFAFGGGFGGG:FGGGGGGGGGGG@FGGGGGC7CFFG99,DCCC<DGFFGGGD9F@EFE:FFEEEGGGGFGF3EG?FEFDFDFFEEGDG,DFFFGGFG)6/4:EDGB3=FG6CF84177).1?;*AFGFB)7
@M00200:205:000000000-AKKM3:1:1101:23297:3312 1:N:0:1
ATTGGGCTTAAAGGGCTCGTAGGCGGTTTGTCGCGTCGGGAGTGAAAACGCCGTGCTTAACACGGCGCTTGCTTTCGATACGGGCAGACTAGAGGTATTCAGGGGAGAACGGAATTCCTGGTGTAGCGGTGAAATGCGCAGATATCAGGAGGAACACCGGTGGCGAAGGCGGTTCTCTGGGAATGACCTGACGCTGAGGAGCGAAAGTGTGGGGAGCGAACAGGATTAGATACCCGAGTA
+
GGGGGGGGGGGGGGGGGGGGGGGGGGGGGGGGGGGGGGGGGGGGGGGGGGGGGGGGGGGGGFGGGGGGGGGGGGGFGGGGGGDGGGGGGGGGGFGGGGGGGGGGGGGGFFGGGGGGGGGGGGGGGGGGGGEGGGGGGGGGGGGGGGGGGGGGGGGGGGGGGGGGGGGGGGGGGDGGGGGGGFGGGGGGGGCFEGDEGGGGGGGGGGGGGFFEGGFDB5?EC12C?GDF=F<CCEGG577*
@M00200:205:000000000-AKKM3:1:1101:18289:3351 1:N:0:1
ACTGGGTGTAAAGGGAGCGTAGGCGGATAGTTTAGTCAGAGGTGAAAGCCCAGGGCTCAACCTTGGAATTGCCTTTGATACTGGCTATCTTGAGTATGGAAGAGGTATGTGGAACTCCGAGTGTAGAGGTGAAATTCGTAGATATTCGGAAGAACACCAGTGGCGAAGGCGACATACTGGTCCATTACTCACGCTGAGGCTCGAAAGCGTGGGGAGCAAACAGGATTAGATACCCTTGTA
+
GGCCFFFFFFGGGCEFGG@FGEGGGGDCCFG<FFFEFGGFFGGGGGGEFEFGGGGECFFGGGGGGGGGGEFGGGDFFGGGGFGFGGGGFFD<?FEACE4,E<<FCFFEFGFGGGGGGGGGE=C@FAGFGGEFFCAFFFGDFG9E99FFGGDGFGGC<FCB8=>EEGGG+D:CGBBGCBCF3BCFFAGGF+7@EC9=*B5*:9:86A5FG5CCCEED8E?6CFFG(*;4AFE+582;A;6?
@M00200:205:000000000-AKKM3:1:1101:23767:3360 1:N:0:1
ATTGGGTATAAAGGGCGCGTAGGCGGCCTGGGCAGTCTCGGGTGAAAGTCCTCGGCTTAACCGGGGAAGGGCCTGAGAAACCACTGGGCTGGAGTGCTGGAGAGGGGAGCGGAATTCCCGGTGTAGCGGTGAAATGCGTAGAAATCGGGAGGAACATCGGCGGCGAAGGCGGCTTCCTGGACAGACACTGACGCTGAGGCGCGAAAGCTAGGGGAGCAAACGGGATTAGATACCCCAGTA
+
EFEFGGGGGGGGGGGGGGGGGFGGGGGCGFFGGGGGG<F@FGGGGGGGGGGGGGGGGEGGCFGGDEE:FGGGGGGFGB?EFEFGFFGFFG@E<FFGGGG<FGGGGCFGGGGGGDFGGFF>FFEEEGGGGGGGGGGGG>F@F@FGGFGD@:FCGFGF:FCEEDFEGEGGGGGCGGDEEFDFGGGGGFFGGG7FCGGGGGFFGGGGG5CC@GDGG>0)7FGCGGDD?5CBF?ACFGGGFEF7
@M00200:205:000000000-AKKM3:1:1101:25294:3391 1:N:0:1
ACTGGGCATAAAGGGCGCGTAGGCGGTCTTTTAAGTCGGGGGTGAAAGCCTGTGGCTCAACCACAGAATTGCCTTCGATACTGGGAGACTTGAGACCGGAAGAGGACAGCGGAACTGCGAGTGTAGAGGTGAAATTCGTAGATATTCGCAAGAACACCAGTGGCGAAGGCGGCTGTCTGGTCCGGTTCTGACGCTGAGGCGCGAAAGCGTGGGGAGCAAACAGGATTAGATACCCTGGTA
+
GGGGGGGGGGGGGGGGGGGGGGGGGGGGGGGGGGGGGGGGGGGGGGGGGGGGGGGGGGGGGGGGGGGGGGGGGGGGGDGGGGGGGGGGGGGGGGGGGGGGGGGGGGGGGGGGGGGGGGGGGGGFGGGGGGGGGGGCGGGGGGGGGGGGGGGGGGFGGGGFGGGGGGGGGGGGGGGGGGGGGEGGGE>CGGGGGG<EEFGFE3:CECGFGGGGGGBGFGGGGGGG6*C?FFFFCCFC>3?F
@M00200:205:000000000-AKKM3:1:1101:23144:3396 1:N:0:1
ACTGGGCATAAAGAGTTCGTAGGCGGCGCAGAAAGTAGGGTGTGAAATCCCTCGGCTCAACCGAGGAATTGCGCTCTAAACTACTGTGCTCGAGGGACCTAGAGGTAAGCGGAACTGATGGTGGAGCGGTGAAATGCGTTGATATCATCAGGAACACCGGAGGCGAAGGCGGCTTACTGGGGGTCTTCTGACGCTGAGGAACGAAAGCCAGGGGAGCGAACGGGATTAGATACCCGCGTA
+
GGGGGGGGGGGGGFGGGGGGGGDGGGGGGGGGGGFGGGGGGGGGGGGGGGGGGGGGGGGGGGGGEGGGGGGGGGFGGGGGGGGGGGGGGGGGGDGGGGGGGGFGGGGFGGGG@FGGFGGGGGGF7FGDGG:FBFFFFGGGGGGGGGGGGGGGGGGGGGGGGG7CECEE@FGDGEGEGEGGGGGGGFFCFCGGGGGGGGFGFFG5CEGGGGGGGG:DECC=D<?C?GG264)09ACD:>:E
@M00200:205:000000000-AKKM3:1:1101:14282:3402 1:N:0:1
ATTGGGTTTAAAGGGAGCGTAGGCGGATAGTTTAGTCAGAGGTGAAAGCCCAGGGCTCAACCTTGGAATTGCCTTTGATACTGGCTATCTTGAGTATGGAAGAGGTATGTGGAACTCCGAGTGTAGAGGTGAAATTCGTAGATATTCGGAAGAACACCAGTGGCGAAGGCGACATACTGGTCCATTACTGACGCTGAGGCTCGAAAGCGTGGGGAGCAAACAGGATTAGATACCCTAGTA
+
GGGGGGGGGGGGGGGGGGGGGGGGGGGGGGGGGGGGGGGGGGGGGGGGGGGGGGGGGGGGGGGGGGGGGGGGGGGGGGGGGGGGGGGGGGGGGGGGGGGGGGGGGGGGGGGGGGGGGGGGGGGGGGGGGGGGGGGGGGGGGGGGGGGGGGGGCFGGGGGGGGGGGGGGGGGGGGGGGGGGGGGGGGGGGGGGGGGGDGCGGGGGFGGGGGDGEGEGEFGGGGGG@GGFFFEFFFGGFFFG
@M00200:205:000000000-AKKM3:1:1101:25232:3406 1:N:0:1
ATTGGGTTTAAAGCGCACGTAGGCGGATTGTTTAGTGAGGGGTGAAATCCCAGGGCTCAACCCTGGAACTGCCTCTCATACTGGCAATCTCGAGTTTGGGAGAGGTGAGTGGAATTCCGAGTGTAGAGGTGAAATTCGTAGATATTCGGAGGAACACCAGTGGCGAAGGCGGCCCACTGGCCCAAAACTGACGCTGAGGTGCGAAAGCGTGGGGAGCAAACAGGATTAGATACCCTGGTA
+
GGGGGGGGFGGGGGGDGGGGGGGGGGGGCFFGGGGGGGGFGGGGGGGGGGGGGGGGGGGGGGGGGGGGGGGGFGGAFFGGGGGGGGGGFFGGGGGGFFGGGG>+BFECFGGGGGGGGG<CFFGGGGGCFCGGGGFGEGGGGGGGGDADDFGGDGGFGCFFGFG@EEEGD>F>5**4=BFF,;:BFFGFG8ECEG3CE8EGDGGGEEGGGDEE>E3DDC8<*/;C(>C<F?5C<:ECF)0:
@M00200:205:000000000-AKKM3:1:1101:12470:3411 1:N:0:1
ATTGGGCTTAAAGGGCGCGTAGGTGGTCAGGTAAGGGTGTGGTGAAAGTCCGGGGCTCAACCCCGGATCTGCCGTGCCGACTGCTTGACTGGAGCATTGCAGAGGCAGATGGAATTCCGGGTGTAGCGGTGGAATGCGTAGAGATCCGGAAGAAGACCGGTGGCGAAGGCGATCTGCTGGGCAATGGCTGACACTGAGGCGCGACAGCGTGGGGAGCAAACAGGATTAGATACCCCAGTA
+
GGGGGGGGGGGGGGGGGGGGGGGGGGGGGGGFGGGGGGGGGGGGGGGGGGGGGGGGGGGGGGGGGGGGGGGGGGGGGGGGGGGGGGGGGGGGGGGGGGGGGGGGGGGGGGGGGGGGGGGGGGGGGGGGGGGGGGGGGGGGG>FGGGGGGGGGGGGGGFGGGGGGGEEFGGGGGGGCGGGGGGGGFFGGFGGGGGGGGGGGGCGGGGGGGGGGGG>C:GCCFGGGFGFFFF2CAC@7>EFG
@M00200:205:000000000-AKKM3:1:1101:10305:3442 1:N:0:1
ATTGGGCTTAAAGGGCGCGTAGGCGGCCTTCTTAGTCAGACGTGAAATCCCCCGGCTTAACCTGGGAACTGCGTCTGATACTGGAAGGCTGGAGTTCGGGAGAGGGATGTGGAATTCCAGGTGTAGCGGTGAAATGCGTAGATATCTGGAGGAACACCGGTGGCGAAGGCGGCATCCTGGACCGAAACTGACGCTGAGGCGCGAAAGCCAGGGGAGCAAACGGGATTAGATACCCCAGTA
+
GGGGGGGGGGGGGGGGGGGGGGGGGGGGGGGGGGGGGGGGGGGGGGGGGGGGGGGGGGGGGGGGGGGGGGGGGGEGGGGGGGGGGGGGGGGGGGGGGGGGGGGGGGGGGGGGGGGGGGGGGGGGGGGGGGGGGGGGGGGGGGGGGGGGGGGGGGGFGGGGGGGGGGGGGGGGGGGGGCFGGGDGGGCEDGGGGGGGGGGGGGGGGGGGGGGGGGFD3FGGFGCGF377FFFGGGF<>@FG
@M00200:205:000000000-AKKM3:1:1101:11707:3449 1:N:0:1
ATTGGGTATAAAGGGCGCGTAGGCGGCCTGGTAAGTAGGGGGTGAAATCCTGCGGCTTAACCGCAGGGCTGCCTTCTAAACTGTCAGGCTCGAGCACAGTAGAGGCAGGTGGAATTCCCGGTGTAGCGGTGGAATGCGTAGAGATCGGGAAGAACATCAGTGGCGAAGGCGGCCTGCTGGGCTGTTGCTGACGCTGAGGCGCGACAGCGTGGGGAGCAAACAGGATTAGATACCCGAGTA
+
FGGGGGGGGGGGGGGGGGGGGGGGGGGGGGGGGGGGFGGGGGGGGGGGGGGGGGGGGGGGGGGGGGGGGGGGGGGGGGGGGGGGGGGGGGGGGGGGGGGGGGGGGGGGGGGGGGGGGGGGGGGGGGGGGGGGGGGGGGG7FFGFGGFGGGGGGGGGGGGGFFGGGG7CEGGGGGGGGGGGGGFEFGGCFGCGGGGGEGGGDGD*:EGGDEEGGD>DEGGGGGGGFD7<FFAGGGGCF>5C
@M00200:205:000000000-AKKM3:1:1101:14856:3453 1:N:0:1
ATTGGGTTTAAAGGGAGCGTAGGCGGACATTTAAGTCAGGGGTGAAATCCCGGGGCTCAACCTCGGAATTGCCTTTGATACTGGGTGTCTTGAGTATGAGAGAGGTGTGTGGAACTCCGAGTGTAGAGGTGAAATTCGTAGATATTCGGAAGAACACCAGTGGCGAAGGCGACACACTGGCTCATTACTGACGCTGAGGCTCGAAAGCGTGGGGAGCAAACAGGATTAGATACCCTCGTA
+
GGGGGGGGGGGGGGGGGGGGGGGGGGGGGGGGGGGGGGGGGGGGGGGGGGGGGGGGGGGGFGGGGGGGGGGGGGGGGGGGGGGGGGGGGGGGGGGGGGGGGGGGGGGGGGGGGGGGGGGGGGGGGGGGGGGGGGGGGGGGGGGGGGGGGGGGGGGGGGGGGFGGGGGGGGGGGGGGGGGGGGGGGGGGGGGGGGDGGGGGGGGGGGGGGGGGGGFGFGGGGGGGB:DDFFFGGDFFFFFE
@M00200:205:000000000-AKKM3:1:1101:21845:3460 1:N:0:1
ATTGGGTTTAAAGGGCGCGTAGGCGGCCTTGTAAGTTGGGGGTGAAAGCCCGTGGCTCAACCACGGAATTGCCTTCGATACTGCTTGGCTTGAGACCGGAAGAGGTGAGTGGAACTGCGAGTGTAGAGGTGAAATTCGTAGATATTCGCAAGAACACCAGTGGCGAAGGCGGCTCCCTGGTCCGGATCTGACGCTGAGGCGCGAAAGCGTGGGGAGCAAACAGGATTAGATACCCCAGTA
+
GGGGGGGGGGGGGGGGEGGGGGGGGGGGGFGFFEGGGFEDCFGGGFFCGGGEGDEGGGGCFGEFDEFG=FGGGGGFFFGGGGGAFFFGGGGGFFG9FFGEGGGGGFFAEGGGGGCGDFGDGGGGGGGGGFGGCCGFGGGGCFGGGGFGEF:<F:CFGG7CFCGGG787B:<EDEC*=<?F>B?8:*;*ADGGEG**:FCCCD=EEC<F5**:>*55>GGGFGGG:FF2?7):FCCD8;FF
@M00200:205:000000000-AKKM3:1:1101:8623:3488 1:N:0:1
ATTGGGTTTAAAGCGAGCGCAGGTGGTTTATTAAGTCTGGTGTAAAAGGCAGTGGCTCAACCATTGTATGCATTGGAAACTGGTAGACTTGAGTGCAGGAGAGGAGAGTGGAATTCCATGTGTAGCGGTGAAATGCGTAGATATATGGAGGAACACCGGTGGCGAAAGCGGCTCTCTGGCCTGTAACTGACACTGAGGCTCGAAAGCGTGGGGAGCAAACAGGATTAGATAACCGCGTAAGAT
+
GGGGGGGGGGGGGGGGGFEGGGGFFGGFGFGGGGGGGGGGFGGGGGGGGGGGGGGGGGGGGGGFFGGGGGGFGGGGGGGFGGGGGGGGFGGGGGGGGGGGGGGGGEFFFGGGGGGGGGGGGGGGGGGGGGGGFGFGGGGEGGGGGCEGGGGGG,DFGGGDGDGGGGGGBEGGGGFGGGGFFFGGFGGGGFFFGCG96B*,=DGGEGGGGGGGGDEG>7+;CGCG31;@CF<++8=DD>EDCA)
@M00200:205:000000000-AKKM3:1:1101:17351:3492 1:N:0:1
ATTGGGTGTAAAGGGCGCGTAGGCGGCTTTTCAAGCGTGCGGTGAAAGCTCGGGGCTTAACTCCGAGTCTGCCGTGCGAACTGGGAGGCTTGAGTCTGGTAGAGGTCGATGGAATTCCGGGTGTAGCGGTGGAATGCGTAGAGATCCGGAAGAACACCGGTGGCGAAGGCGGTCGACTGGGCCAGTACTGACGCTGAGGCGCGACAGCGTGGGGAGCAAACAGGATTAGATACCCCCGTA
+
GGGGGGGGGGGGGGGGGGGGGGGGGGGGGGGGGGGGGGGGGGGGGGGGGGGGGGGGGGGGGGGGGGGGGGGGGGGGGGGGGGGGGGGGGGGGGGGGGGGGGGGGGGGGGGGGGGGGGGGGGGGGGGGGGGGGGGGGGGGGGGGGGGGGGGGGGGGGGGGGGGGGGDGGGGGGGGGGGGGGGGFGGGGGGGGGGGGGGGGGGGGDEGC<=EGGGGFGFGGGGDGF0CG?FF2*<CGG3>DG
@M00200:205:000000000-AKKM3:1:1101:25399:3528 1:N:0:1
ATTGGGTATAAAGGGCGTGTAGGCGGTTTGTTAAGTCATGTGTGAAATCCCCCGGCTCAACCGGGGAAGTGCGCATGAAACTGGCAAGCTAGAGTACCGAAGAGGGGGGTGGAATTCCCGGTGTAGCGGTGAAATGCGTAGATATCGGGAGGAACACCTGCGGCGAAGGCGGCCCCCTGGTCGGATACTGACGCTGAGACGCGAAAGCGTGGGGAGCAAACAGGATTAGATACCCTAGTA
+
GGGGGGFEGGGGGGGGGGGGFGGGGGCFGEFGGGGGGGGGGGGGEFGGFGGFGGGGGGFGGGGGGGCEGFGGGGEGGGGAEGGGGGGGGGGGGGGGGGGGEGCGGGGGGGGG@FGGC:FG>FD:CCEGGCFFD<FDCEGGGGGGGGG5:EEGGGFGGGFFGDEGGGGGEE>C8*:?EEFGGGGGECCGGGGGGGCG=F@?EDG?>CDFCE5CEG)1;5A+9<E*,0*3?44>FFGGF5FG
@M00200:205:000000000-AKKM3:1:1101:9682:3568 1:N:0:1
ACTGGGTGTAAAGGGAGCGTAGGCGGATAGTTTAGTCAGAGGTGAAAGCCCAGGGCTCAACCTTGGAATTGCCTTTGATACTGGCTATCTTGAGTATGGAAGAGGTATGTGGAACTCCGAGTGTAGAGGTGAAATTCGTAGATATTCGGAAGAACACCAGTGGCGAAGGCGACATACTGGTCCATTACTGACGCTGAGGCTCGAAAGCGTGGGGAGCAAACAGGATTAGATACCCTCGTA
+
GGGGGGGGGGGGGGGGGGGGGGGGGGGGGGGGGGGGGGGGGGGGGGGGGGGGGGGGGGGGGGGGGGGGGGGGGGGGGGGGGGGGGGGGGGGGGGGGGGGGGGFEFGGGGGGGGGGGGGGGGGGGGGGGGGGGGGGCGGGGGGGGGFGCDFGGGGGGGGGGGGGGGGGGGGGGGGCCFGFFGGGGGGGFFFFGGGDEEDFFGGGEGGGFGGDGGGFGFGFGGGFG<GGEFFFGGGFDFDFG
@M00200:205:000000000-AKKM3:1:1101:21330:3571 1:N:0:1
ATTGGGCTTAAAGGGCGCGTAGGCGGGCGAGCAAGTCCGGGGTGAAATCTTTCGGCTTAACCGGAAAACTGCCTTGGATACTGCTCGTCTAGAGGGAGGTAGGGGTCTGTGGAACTTCCGGTGGAGCGGTGAAATGCGTTGATATCGGAAGGAACGCCGGTGGCGAAAGCGACGGACTGGACCTCTTCTGACGCTGAGGCGCGAAAGCTAGGGTAGCGAACGGGATTAGATACCCGTGTA
+
GGGGGGGGGGGGGGGGGGGGGGGGGGGGGGGGGGGGGGGGGGGGGGGGGGGGGGGGGGGCGGGGGGGGGGGGGGGGGGGGGGGGGGGGGCGGFGGGGGGGGGGGGGGGGGGGFGGGGGGGGGGGGGGGGGGGGGGGGGGGGGGGGGGGFGGGGGGGGGGGGGGGGGGGGGGGGGEEG5@FFGGGGGGGGCGGEGGG=FFGDDGEEGGGGGGGGGFGFGGGGGCCBG47?=ADG<EDD::F
@M00200:205:000000000-AKKM3:1:1101:7040:3581 1:N:0:1
ATTGGGTTTAAAGGGCGCGTAGGCGGTCTTTTAAGTCGGGGGTGAAAGCCTGTGGCTCAACCACAGAATTGCCTTCGATACTGGGAGACTTGAGACCGGAAGAGGACAGCGGAACTGCGAGTGTAGAGGTGAAATTCGTAGATATTCGCAAGAACACCAGTGGCGAAGGCGGCTGTCTGGTCCGGTTCTGACGCTGAGGCGCGAAAGCGTGGGGAGCAAACAGGATTAGCTACCCCGGTA
+
GGGGGGGGGGGGGGGGGGGFGGGGGGGGGGGGGGGGGGGGGGGGG9CECFGFFGGGGGGGGGEGGFG@CFGGGGGGGGGGGGGAEGGFGGGGEFGGGG>:CFF<D=FGGGGCFGGGGGCEGFFGGDGGGGCFFFGAFEGFCCFFGF,F:*:FF:<BFGF@FGGGEGDEFGGGCDB<C9ACEFCECEGGGG9CGGGCCCC=C55?CG37:EECDE>D>=8659EC?C*36?<7AEF*)555
@M00200:205:000000000-AKKM3:1:1101:21979:3602 1:N:0:1
ATTGGGTTTAAAGGGAGCGTAGGCGGATAGTTTAGTCAGAGGTGAAAGCCCAGGGCTCAACCTTGGAATTGCCTTTGATACTGGCTATCTTGAGTATGGAAGAGGTATGTGGAACTCCGAGTGTAGAGGTGAAATTCGTAGATATTCGGAAGAACACCAGTGGCGAAGGCGACATACTGGTCCATTACTGACGCTGAGGCTCGAAAGCGTGGGGAGCAAACAGGATTAGATACCCCTGTA
+
GGGGGGGGGGGGGGGGGGGGGGGGGGGGGGGGGGGGGGGGGGGGGGGGGGGGGGGGGGGGGGGGGGGGGGGGGGGGGGGGGGGGGGGGGGGGGFGGGGGGGGGGGGGGGGGFFGGGGGGGGGGGGGGGGGGGGGGGGGGGCGGGGGGGGGGGGGFGGEFGGGGGDGG7C@@GGGGGGFGGGG6EFGGGGGGGEGGGEFFFGGGGGGGGECEEGG>DEG?FGDG>;DFEFACGGFGD:FFF
@M00200:205:000000000-AKKM3:1:1101:9291:3612 1:N:0:1
ACTGGGTTTAAAGGGAGCGTAGGCGGATAGTTTAGTCAGAGGTGAAAGCCCAGGGCTCAACCTTGGAATTGCCTTTGATACTGGCTATCTTGAGTATGGAAGAGGTATGTGGAACTCCGAGTGTAGAGGTGAAATTCGTAGATATTCGGAAGAACACCAGTGGCGAAGGCGACATACTGGTCCATTACTGACGCTGAGGCTCGAAAGCGTGGGGAGCAAACAGGATTAGATACCCTAGTA
+
GGGGGGGGGGGGGGGGGGGGGGGGGGGGGGGGGGGGGGGGGGGGGGGGGGGGGGGGGGGGGGGGGGGGGGGGGGGGGGGGGGGGGGGGGGGGFGGGGGGGGGGFGGDGGGFGGGGGGGGGGGGGGGGGGGGGGGGGGGGGGGGGGGGGGGGGGGGGGGGGGGGGGGGGGGGGGGDFGGGGGFGFGGGGGGGGGGGGCDCGGGGGCGDFEGGGGG55BGGEGFGGFGGFFF53?FFGFAFG
@M00200:205:000000000-AKKM3:1:1101:20187:3614 1:N:0:1
ACTGGGCGTAAAGAGCTCGTAGGCGGCCGTGCAAGTCGGACGTGAAATACCACGGCTCAACCGTGGGGAGTCGTTCGATACTGCTCGGCTATAGGCAGGTAGGGGAGAGTGGAATTCCTGGTGTAGCGGTGAAATGCGCAGATATCAGGAGGAACACCGGTGGCGAAGGCGGCTCTCTGGGCCTGTCCTGACGCTGAGGAGCGAACGCTGGGGGAGCGAACCGGATTAGATGACCGGGTAAG
+
GGGFGFFGGEFGGGGGGGGGGGGGGGGGGGGGGGGGGGGG@FCFGGGGGGGGGGGGGGGGGGDFCFGDFGCFFDEFEGFFGDFGFGCGGFGGGGGCFGG,EFGCCCEGEFGGFFGFFFGF=DEFGGGEE7>:@=CFEBFCFB@FGGFE@7FEGCFFGGDGGGGGE:EF:*CECCECC9<6EGCCC<@FG*:8EGDC*;CECF=EG*)/**:ECC)93/:EG):D(97)0*)*+38)75):7<
@M00200:205:000000000-AKKM3:1:1101:17935:3624 1:N:0:1
ATTGGGTTTAAAGCGAGCGCAGACGGTTAATTAAGTCTGATGTGAAAGCCCGGAGCTCAACTCCGGAAAGGCATTGGAAACTGGTTAACTTGAGTGCAGTAGAGGTAAGTGGAACTCCATGTGTAGCGGTGGAATGCGTAGATATATGGAAGAACACCAGCGGCGAAGGCGGCTTACTGGACTGTAACTGACGTTGAGGCTCGAAAGTGTGGGTAGCAAACAGGATTAGATACCCGGGTA
+
GGGGGGGGGGGGGGGGGGGDGGGGGGGGGGGCGAFGGGGGGGGGGGGGGDGEGFGGGGGGGFFFEGGGDFGGGGGGGGGGGGGCCFGCGGGGGGGGGGGGGGGGGGGGGGGGGFCGGGGGGGGGGGGGGGGGGGGGGGGGGGGGGGGGGGFGGGGGFGGGFGGGGGGGGGGGGGGGGGGGGGGGGFGGGGGGGGGGGGGG=CEGGGGC;FFGGE8CFGEFGFFFFFGDFFFGGGGGF3>G
@M00200:205:000000000-AKKM3:1:1101:15360:3638 1:N:0:1
ATTGGGCTTAAAGGGCGCGTAGGCGGCTTGACAAGCGTGCGGTGAAAGCTCGGGGCTCAACCCCGAGTCGGCCGTGCGAACTGTCGAGCTTGAGCACAGTAGAGGCAGATGGAATTCCGGGTGTAGCGGTGGAATGCGTAGAGATCCGGAAGAACACCGGTGGCGAAGGCGGTCTGCTGGGCTGTGGCTGACGCTGAGGCGCGACAGCGTGGGGAGCAAACAGGATTAGATACCCTCGTA
+
EGGGGGGGGGGGGGGGGGGGGGGGGGGGGGGGGGGGGGGGGGGGGGGGGGGGGGGGGGGGGGGGEGGFGGGGGGGGGGGGGGGGGGGGGDFGGGGGGGGGGGGGGGGGGFGGFGGGGGGGGGGGGGGGGGGGGGDGGGGD7FGGGGGGGGGGGGGGGGGGGF>FGGGGECFGGGGGG?EFGGGGGGGGGG5EECDGEGGGGGGD>CDGGEGGGGBD>F6FGGGF6F7<**:CFFFGFFFG
@M00200:205:000000000-AKKM3:1:1101:13251:3654 1:N:0:1
ACTGGGCGTAAAGGGAGCGTAGGCGGATAGTTTAGTCAGAGGTGAAAGCCCAGGGCTCAACCTTGGAATTGCCTTTGATACTGGCTATCTTGAGTATGGAAGAGGTATGTGGAACTCCGAGTGTAGAGGTGAAATTCGTAGATATTCGGAAGAACACCAGTGGCGAAGGCGACATACTGGTCCATTACTGACGCTGAGGCTCGAAAGCGTGGGGAGCAAACAGGATTAGATACCCTGGTA
+
GGGGGGGGGGEGGGGGGGGGGGGGGGGGGGGGGGGGGGGGGGGGGGGGGGGGGGGGGGGGGGGGGGGGGGGGGGGGGGFGGGG,FFGGGGGGGGGGGGGGGGGGGGGGGGGGGGGGGGGGGGGGGGFGGGGGGGGGGGFFGGGGGFEFGGDEGGGGGGGGGGGGGDGGGGGGGEGGGGGGGGG?FGGGGGGGEEGGE>FG9CEE88DFGGGDGGE3;CCFGGGGFGG3=65@@FGG55@C
@M00200:205:000000000-AKKM3:1:1101:10212:3669 1:N:0:1
ATTGGGCGTAAAGGGCGCGTAGGCGGCCTTGTAAGTTGGGGGTGAAAGCCCGTGGCTCAACCACGGAATTGCCTTCGATACTGCTTGGCTTGAGACCGGAAGAGGTGAGTGGAACTGCGAGTGTAGAGGTGAAATTCGTAGATATTCGCAAGAACACCAGTGGCGAAGGCGGCTCACTGGTCCGGATCTGACGCTGAGGCGCGAAAGCGTGGGGAGCAAACAGGATTAGATACCCTTGTA
+
GGGGGGGGGGGGGGGGGGGGGGGGGGGGGGGGGGGGGGGGGGGGGGGGGGGGGFGGGGGGGGGGGGGGGGGGGGGGGGGGGGGGFGGGGGGGGGGGGGGGGGGGGGGGGGGGGGGGGGGGGGGCGGGGGGGGGGGGGGGGGGGGGGGGGGGGFGGGCFGGGGGGEGGGGGGGGEGFGGGGGGGGGGGDGGGGGGGGGGGGGGGGGCCDC/;?EGEGBGGGGGDD?GGFFFBGGGGG)5@E
@M00200:205:000000000-AKKM3:1:1101:17945:3688 1:N:0:1
ATTGGGCATAAAGGGAGCGTAGGCGGATAGTTTAGTCAGAGGTGAAAGCCCAGGGCTCAACCTTGGAATTGCCTTTGATACTGGCTATCTTGAGTATGGAAGAGGTATGTGGAACTCCGAGTGTAGAGGTGAAATTCGTAGATATTCGGAAGAACACCAGTGGCGAAGGCGACATACTGGTCCATTACTGACGCTGAGGCTCGAAAGCGTGGGGAGCAAACAGGATTAGATACCCCCGTA
+
EGGGGGG@FFGGGGGFGGGGGGGGECFFGGEGGGGGGGCFFFFGGGGGGFFFFGCGGGEFGGGGGGFGGGFGGGEGGCGGGGGGGGF9EFACGGGGGGGGGGF@CFEFFGGGGGGFGFGCGGDFGFGG<FFFGGCAFGGGFGGFFGGGFC:EFGGGGGGGGGGGGGG@FGFGGGD,EFGCBFGGGGGFGGGFECDCGGGGGGG58=48E:CFGGFDE=F+;5FF(*;@FF?FFGGGFF>5
@M00200:205:000000000-AKKM3:1:1101:12294:3703 1:N:0:1
ACTGGGTATAAAGCGCGCGTAGGCGGCTTTGCAAGTCGGGTGTGAAATCCCCAGGCTTAACCTGGGAACTGCATTCGAGACTGCATTGCTAGAGTATGGGAGAGGGAAGTGGAATTTCCGGTGTAGCGGTGAAATGCGTAGATATCGGAAGGAACATCAGTGGCGAAAGCGACTTCCTGGACCAATACTGACGCTCATGTGCGAAAGCGTGGGGAGCAAACAGGATTAGATACCCCGGTA
+
GGGGGGGGGGGGGGGGGGGGGGGGGGGGGGGGGGGGGGGGGGGGGGGGGGGGGGGGGGGGGGGGGGFGGGGGGGFGGGGGGGGGGGGGGGGGGGGGGGGGEGGGGGGGGGGGGGGGGGGGGGGGGGGGGGGGGGGGGGGGGGGGGGGGGGGGGGGGGGGGGGGGGGGGGGGGGGEGGGFGGGGDGG?FGGGGGEGGGGGGGFGCGGGGGEGGGG>DFFCDF4CGFCF86FFFCFGFE3;E
@M00200:205:000000000-AKKM3:1:1101:11402:3703 1:N:0:1
ACTGGGTATAAAGTGTGCGCAGGCGGCGTCGCAAGTCGAGTGTGAAAGCCCCGGGCTTAACTTGGGAATTGCGCTCGAAACTACGGTGCTGGAGTGTGGCAGAGGAAGGTGGAATTCCACGTGTAGCGGTGAAATGCGTAGAGATGTGGAGGAACACCGATGGCGAAGGCAGCCTTCTGGGCCAACACTGACGCTCATGCACGAAAGCGTGGGGAGCAAACAGGATTAGATACCCGAGTA
+
GGGGGGGGGGGGGGGGGGGGGGGGGGGGGGGGGGGGGGGGGGGGGGGGGGGGGGDGGGGGGGGGGGGGGGGGGGGGGGGGGGGGGGGGGGGGGGGGGGGGGGGGGGGGGGGGGGGGGGGGGGGGGGGGGGGGGGGGGGGGGGGGGGGGGGGGGGGGGGGGGGGGGGGGGGGGGGGGGGGGGGGGGGFGGGGGGGGGGGGGDFGEGGGGG:8EGGEGFGFGFCGGFGGBFFFGGGGG3BFG
@M00200:205:000000000-AKKM3:1:1101:23921:3708 1:N:0:1
ATTGGGTTTAAAGGGAGCGTAGGCGGATAGTTTAGTCAGAGGTGAAAGCCCAGGGCTCAACCTTGGAATTGCCTTTGATACTGGCTATCTTGAGTATGGAAGAGGTATGTGGAACTCCGAGTGTAGAGGTGAAATTCGTAGATATTCGGAAGAACACCAGTGGCGAAGGCGACATACTGGTCCATTACTGACGCTGAGGCTCGAAAGCGTGGGGAGCAAACAGGATTAGATACCCCAGTAAGA
+
GGGGGGGGGGGGGGGGGGGGGGGGGGGGGGGGGGGGGGGGGGGGGGGGGGGGGGGGGGGGGGGGGGGGGGGGGGGGGGGGGGGGGGGGGGGGFGGGGGGGGGGGGGGGGGGGGGGGGGGGGGGGGGGGGGGGGGGGGGGFGGGGGGGGGGGGGGGGGGGGGGFGGGGDGGGGGGGGGGFGFGGGFGGFD7FGGGGGGGGGG*:CFCDFGEGEGGFGFGGFGGGF?*;<A6?DB<E3B@4CDA2
@M00200:205:000000000-AKKM3:1:1101:8538:3742 1:N:0:1
ACTGGGCTTAAAGGGCGCGTAGGCGGCCTTGTAAGTTGGGGGTGAAAGCCCGTGGCTCAACCACGGAATTGCCTTCGATACTGCTTGGCTTGAGACCGGAAGAGGTGAGTGGAACTGCGAGTGTAGAGGTGAAATTCGTAGATATTCGCAAGAACACCAGTGGCGAAGGCGGCTCACTGGTCCGGATCTGACGCTGAGGCGCGAAAGCGTGGGGAGCAAACAGGATTAGATACCCCGGTA
+
GGGGGGGGGGGGGGGGGGGGGGGGGGGGGGGGGGGFGGGGGGGGGGFGEFGGGGGGGGGGGGGFGGGGGGGGCFGGFF9ECFFGFGGGGFFGGFGGGEGGGCGGGCFGGGGGGGGCGGGGGGG9DFAFGFGFFGGGCFGGGGFF9CFGGEEFGFGG:FFGBEFDGCCECFGGDE8CFGGGGFGGC>*2CCCCGGCGCEG==)7:CEDFC*;?EDEC3FCC*CG44**)16<>03<3BBEG
@M00200:205:000000000-AKKM3:1:1101:20228:3784 1:N:0:1
ATTGGGTTTAAAGGGCGCGTAGGCGGCCGATTAAGTCGGGGGTGAAAGCCTGTGGCTCAACCACAGAATTGCCTTCGATACTGGTTGGCTTGAGACCGGAAGAGGACAGCGGAACTGCGAGTGTAGAGGTGAAATTCGTAGATATTCGCAAGAACACCAGTGGCGAAGGCGGCTGTCTGGTCCGGTTCTGACGCTGAGGCGCGAAAGCGGGGGGAGCAAACAGGATTAGATACCCTGGTA
+
GGGGGGGGGGGGGGGGGGGGGGGGGGGGGGGGGGGGGGGGGGGGGGGGGGGGGGGGGGGGGGGGGGGGGGGGGGGGGGGGGGGGGGGGGGGGGGGGGGGGGGGGGGGGGGGGGGGGGGGGGEFFGGGGGFGGGGGGGGGGGGGGGGGGGGGGGGGGGGGGGDFGGGGGGFGGGGGGGGGGGGGGD8CEGDFGGGGGGGGGGGGGGGGGG**:EEDCBGGF4FGFFDF?FFAG@@E755;C
@M00200:205:000000000-AKKM3:1:1101:11423:3792 1:N:0:1
ATTGGGCTTAAAGGGAGCGTAGGCGGATAGTTTAGTCAGAGGTGAAAGCCCAGGGCTCAACCTTGGAATTGCCTTTGATACTGGCTATCTTGAGTATGGAAGAGGTATGTGGAACTCCGAGTGTAGAGGTGAAATTCGTAGATATTCGGAAGAACACCAGTGGCGAAGGCGACATACTGGTCCATTACTGACGCTGAGGCTCGAAAGCGTGGGGAGCAAACAGGATTAGATACCCCAGTA
+
GGGGGGGGGGGGGGGGGGGGGGGGGGGGGGGGGGGGGGGGGGGGGGGGGGGGGGGGGGGGGGGGGGGGGGGGGGGGGGGFGGGGGGGGGGGGGGGGGGGGGGGGGGGGGGGGGGGGGGGGGGGGGGGGGGGGGGGGGGGGGGGGGGGGGGGGGGGGGGGGFGGGGGCCGGGGGGGGGGGGGGGGGGGGGGGGGGGGEFGGGGGGGGGGGGGGGG:DEGGGGFFGFFC3=FFGGGGGFFFF
@M00200:205:000000000-AKKM3:1:1101:21031:3799 1:N:0:1
ATTGGGCTTAAAGGGCTCGTAGGCGGTTTGTCGCGTCGGGAGTGAAAACGCCGTGCTTAACACGGCGCTTGCTTCCGATACGGGCAGACTAGAGGTATTCAGGGGAGAACGGAATTCCTGGTGTAGCGGTGAAATGCGCAGATATCAGGAGGAACACCGGTGGCGAAGGCGGCATCCTGGACCGACATTGACGCTGAGGAGAGAAAGCCAGGGGAGCAAACGGGATTAGATACACCCGTA
+
FGGDFDGGGGGGGGGGGGGGGGGGGGGGGGGGEFGGGCGDEGFGGFFGGGGGGGGGGGGGGGGGGCFGGGGGGGGFGGGDDDEECGGGGGFGGGGGGGGGGGGFGGGGFFGGGG@FGGGGGGGGGGGGGGGGGGGFFGGCGGFFFFFCFGGGEGGGDFFGFGEGGGCC78CEGCGGGGGGGGGGGGEGC:CFGGGGGGGEE*/ACG44CFG>>*7C)1;FGDGGBGF<F4<FF7CD37.*
@M00200:205:000000000-AKKM3:1:1101:8321:3827 1:N:0:1
ATTGGGTGTAAAGGGAGCGTAGGCGGATAGTTTAGTCAGAGGTGAAAGCCCAGGGCTCAACCTTGGAATTGCCTTTGATACTGGCTATCTTGAGTATGGAAGAGGTATGTGGAACTCCGAGTGTAGAGGTGAAATTCGTAGATATTCGGAAGAACACCAGTGGCGAAGGCGACATACTGGTCCATTACTGACGCTGAGGCTCGAAAGCGTGGGGAGCAAACAGGATTAGATACCCGGGTA
+
GGGGGGGGGGGGGGGGGGGGGGGGGGGGGGGGGGGGGGGGGGGGGGGGGGGGGGGGGGGGGGGGGGGGGGGGGGGGGGGGGGGGGGGGGGGGGGGGGGGGGGGGFGGGGGGGGGGGGGGGGCGGGGGGGGGGGGGGGFGGGGGGGFGGGGGGGGGGGGGGGGGCEGGGGFGGGGGFDFAFFGFFGGGGGFGFDEGGGGGFFGEGGCCGCEGGGGFGBFGGGGGG<<F@AAEGFFGGDBFG
@M00200:205:000000000-AKKM3:1:1101:6747:3862 1:N:0:1
ATTGGGTTTAAAGGGCGCGTAGGCGGCCTGGTCAGTCGGGTGTGAAAGCCCGGGGCTCAACCCCGGAACGGCACCCGAGACGGCCAGGCTGGAGACCGGGAGAGGAGGGTGGAATAGCCAGTGTAGAGGTGAAATTCGTAGATATTGGCTGGAACACCGGTGGCGAAAGCGGCTCTCTGGCCCGGTTCTGACGCTGAGGCGCGAAAGCGTGGGGAGCAAACAGGCTTAGATACCCCTGTA
+
GGGGGGGGGGGGGGGDEGGGGGGGGGGGGGGGGGGGGGGGGGGGGGGGGGGGGGGGGGGGGGGGGGGGGGGGGGGGGGGGGGGGGGGGGGGGGGGGGGGGGGFFGFGGGGGGGGGGGGGGGEGGGG9>FGGG9FGFGGGGGCFFG@CGFGG><CB=CGGGGGGGGGDFEGGGGGGGGGGGGGGGGGDGGFGFGGGDEGFCEGGGGG5CC:EEEG)7@GCEFGGG(25)=*4>FFFCFF/C
@M00200:205:000000000-AKKM3:1:1101:11535:3866 1:N:0:1
ACTGGGTTTAAAGGGCGCGTAGGCGGAATGGCAAGTCGGTCGTGAAATCCTTCGGCTCAACCGAAGAACGTCGATCGAAACTGCCGTTCTTGAGGATTGCAGAGGAGACTGGAATTCCCGGTGTAGCGGTGAAATGTGTAGAGATCGGGAGGAACACCGGTGGCGAAGGCGGGTCTCTGGGCAATTCCTGACGCTGAGGCGCGAAAGCGTGGGGAGCAAACGGGATTAGATACCCGCGTA
+
GGGGGGGGGGGGGGGGGGGGGGGGGGGGGGGGGGGGGGGGGGGGGGGGGGGGGGGGGGGGGGGGGGGGGGGGGGGGGGGGGGGGGGGGGGGGGGGGGGGGGGGGGGGGGGGGGGGGGGGGGGGGGGGGDGGGGGGGGGGGGGGGGGGGGGGDGGGGGGGGGGGGGGGGEFFGGGGGGGGGGGGDGGGGFFCGGGGGDFGGGGGGGDDFG5EGGGFDDGGGGGGGFGGFFFFGGGGGFBFD
@M00200:205:000000000-AKKM3:1:1101:20487:3868 1:N:0:1
ATTGGGTTTAAAGGGCTCGTAGGCGGTTTGTCGCGTCGGGAGTGAAAACGCCGTGCTTAACACGGCGCTTGCTTTCGATACGGGCAGACTAGAGGTATGCAGGGGAGAACGGAATTCCTGGTGTAGCGGTGAAATGCGCAGATATCAGGAGGAACACCGGTGGCGAAGGCGGTTCTCTGGGCATTACCTGACGCTGAGGAGCGAAAGTGTGGGGAGCGAACAGGATTAGATACCCCGGTA
+
GGGGGGGGGGGGGGGGGGGGGGGGGGGGGGGGGGGGGGGGGGGGGGGGGGGGGGGGGGGGGGGGGGGGGGGGGGGGGGGGGGGGGGGGGGGGGGGGGGGGGGGGGGGGGGGGGGGGGGFGGGGGGGGGGGGGGGGGGGGGGGGGGGGGGGGDGGGGGGGGGGDGGGGGGGDDGGG9FGFGGGGGGGGGGGGFCEGGGGGGGGGCEED>:C?EGGDD@C8:CDG48FFDFFAGGGFGEFFG
@M00200:205:000000000-AKKM3:1:1101:8468:3873 1:N:0:1
ATTGGGTTTAAAGGGAGCGTAGACGGCGGTGCAAGTCTGAAGTGAAATCCCGGGGCTCAACCCTGGTGCTGCTTTGGAAACTGTACTGCTAGAGTGCTGGAGAGGTAAGTGGAATTCCTAGTGTAGCGGTGAAATGCGTAGATATTAGGAGGAACACCAGTGGCGAAGGCGGCTTACTGGACAGTAACTGACGTTGAGGCTCGAAAGCGTGGGGAGCAAACAGGATTAGATACCCGGTTA
+
GGGGGGG-FGGGGGGCGGGGGGGGGGGGGE@EGGGGGGGGGGGGGGGGGF8FDGGGGGGGGGGGGFF,EFFGGGGGGCEGAEGGCEEFFGGG@FGFDFDCFFFGGCAEFGGGG<EFGC9B<FCFEFFGGGGGG9@B,@F7B:CAB@DFFGGFGGGGGGG7CFCECGEFGGG7*>B8,?,FCBFGFGC9,:75:EG=FGC5*;:>GD5C=78C8C)95=G?</@51>>,17<C0A+CE.7E
@M00200:205:000000000-AKKM3:1:1101:20785:3890 1:N:0:1
ACTGGGTATAAAGGGAGCGTAGGCGGATAGTTTAGTCAGAGGTGAAAGCCCAGGGCTCAACCTTGGAATTGCCTTTGATACTGGCTATCTTGAGTATGGAAGAGGTATGTGGAACTCCGAGTGTAGAGGTGAAATTCGTAGATATTCGGAAGAACACCAGTGGCGAAGGCGACATACTGGTCCATTACTGACGCTGAGGCTCGAAAGCGTGGGGAGCAAACAGGATTAGATACCCCAGTA
+
GGGGGGGGGGGGGGGGGGGGGGGGGGGGGGGGGGGGGGGGGGGGGGGGGGGGGGGGGGGGGGGGGGGGGGGGGGGGGGGGGGGGGGGGGGGGGGGGGGGGGGGGGGGGGGGGGGGGGGGGGGGGGGGGGGGGGGGGGGGGGGGFFGGGFFGGGGGGGGGGGGFGGGGGGGGDGGGGGGGGGFGFFECFGGGFGGD7>EFGCCEGGGGGDGGGGGFGDFCFGGGGFGGFFFFGFGGF>3?F
@M00200:205:000000000-AKKM3:1:1101:14402:3897 1:N:0:1
ATTGGGTTTAAAGCGCGCGTAGGTGGCTTGATAAGCCGGTTGTGAAAGCCCCGGGCTCAACCTGGGAACGGCATCCGGAACTGTCAAGCTAGAGTGCAGGAGAGGAAGGTAGAATTCCCGGTGTAGCGGTGAAATGCGTAGAGATCGGGAGGAATACCAGTGGCGAAGGCGGCCTTCTGGACTGACACTGACACTGAGGTGCGAAAGCGTGGGTAGCAAACAGGATTAGATACCCTGGTA
+
GGGGGGGGGGGGGGGGGGGGGGGGGGGGGGGGGGGGGGGGGGGGGGGGGGGGGGGGGGGGGGGGGGGGGGGGGGGGGGGGGGGGGGGGGGGGGGGGGFGGGGGGGGGGGGGGGGGGGGGGGGGGGGGGGGGGGGGGGGGGGGGGGGGDGGGEGFFGGGGGGGGGGGGGGCGCEGEGFGGGGGFGGGGGGGFGGGGGGGGGGGGGGGGCEEGEEGFGFGGGFCFF:FGFFFFGGFGGFF@C
@M00200:205:000000000-AKKM3:1:1101:10059:3911 1:N:0:1
ATTGGGTTTAAAGCGTGCGTAGGCGGCCTGCAAAGTTGGGTGTGAAATCCCTCGGCTCAACCGAGGAATTGCGCCCAAAACTAGTGGGCTAGAGGGAGATAGAGGTAAGCGGAACTGATGGTGGAGCGGTGAAATGTGTTGATATCATCAGGAACACCGGTGGCGAAAGCGGCTTACTGGGTCTTTTCTGACGCTGAGGCACGAAAGCTAGGGTAGCGAACAGGATTAGATACCCCTGTA
+
GGGGGGGGGGGGGGGGGGGGGGGGGGGGGGGGGGGGGGGGGGGGGGGGGGGGGGGGGGGGGGGGGGGGGGGGGGGGGGGGGGGGFGGGGGGGGGGGGGGGGGGGGGGGGGGGGGGGGGGGGGGGGGGGGDFGGGGGGGGGGGGGGGGGFGGFGGGGGGDGGGGGGGGGGGGGGGGGGGGGGGGGGGGGGGGGGGGGGFGGEFCEEGGGGGFG5CFGFCCCD<@40>F<FF<CCACF3>FG
@M00200:205:000000000-AKKM3:1:1101:15724:3930 1:N:0:1
ACTGGGTATAAAGGGCTCGTAGGCGGCCAACTAAGTCATACGTGAAATCCCTCAGCTTAACTGGGGAACTGCGTGTGATACTGGATGGCTTGGATTTGGGAGAGGGATGCGGAATTCCAGGTGTAGCGGTGAAATGCGTAGATATCTGGAGGAACACCGGTGGCGAAGGCGGCATCCTGGACCAATATTGACGCTGAGGAGCGAAAGCCAGGGGAGCAAACGGGATTAGATACCCCGGTA
+
GGGGGGGGGGGGGGGGGGGGGGGGGGGGGGGGGGGGGGGGGGGGGGGGGGGGGGGGGGGGGGGGGGGGGGGGGGGGGDFGGGGGGGGGGGGGGGGGGGGGGGGGGGGGGGGGGGGGGGGGGGGGGGGGGGGFGFEGGGGGGGGGGGGGGGGGGGGGGGGGGGGGGGGGGGGGGGGGCGGGGGGGGGGGGGGGDEGGGGGGGGGGGGDGCFF@EEEGFGGFGGGGFGFF@FAFGCEFD:EG
@M00200:205:000000000-AKKM3:1:1101:5633:3952 1:N:0:1
ATTGGGCTTAAAGGGCGCGTAGGCGGTTGGATAAGTCAGCTGTGAAAACCACGGGCTTAACTCGTGGCCTGCAGTTGAGACTGTCTGGCTTGAGTGTGGGAGAGGAGAGTGGAATTCCTGGTGTAGCGGTGAAATGCGTAGATATTGGGGGGAACACCAGTGGCGAAGGCGGCTCACTGGACCGGTACTGACGCTGATGCGCGAAAGCGTGGGGAGCACACAGGATTAGATACCCGTGTA
+
GFGFFGGGFGGGGGEGCGG@CECFGEGGGGFGGGGDGGDGGFEGGGGGGGGGGGCFGGGGGGGGGFEGGGGGGGGGGGGG?FFGGDFFGGGCGGGGFGGGCCCGGGGGGGGGGEAFFGGFGGDGGGGGGGGGDAFCGEFGGGFFFFFCFEGCEFGFGGGGG?F8C5E5:FCGG5EEFGGGGGFGGEEG7:0AEE<E*<@7CDEG8EC**AC>>8@3>F*24*;C?CCDF@<CGF61.)07
@M00200:205:000000000-AKKM3:1:1101:22189:3956 1:N:0:1
ATTGGGCTTAAAGGGCGCGTAGGCGGATCCGGCAGTCTCAAGTGAAAGCCCTCGGCTTAACCGGGGAAGGGCTTGGGAAACCACGGGTCTGGAGTGCTGGAGAGGACAGCGGAATTCCCGGTGTAGCGGTGAAATGCGTAGAGATCGGGAGGAACATCTGCGGCGAAGGCGGCTGTCTGGACAGACACTGACGCTGAGGCGCGAAAGCTAGGGGAGCAAACGGGATTAGATACCCTCGTA
+
EGGGGGGGGGGGGGGGGGGGGGGGGGGGGGGGGGGGGGGGGGGFGFGGGGGGGGGGGGGGGGEGGGGG7CEGGGGGGGGGGGGDGGGCFGGGGGGGGFGGGGGGGGGDFGGGGGGGGGGGGEFGGGGGGFGGGGGGGGFGGGGG9:FEEGGCFGGGGGGDGEGG7FGGGGGCGGGCGGGGGGGGGGGGCFCGGGGEEGC=EGGG5CGGCFCGFGBGEGF8FD550C<?F/:FCCGGFFFE
@M00200:205:000000000-AKKM3:1:1101:7017:3963 1:N:0:1
ATTGGGTATAAAGGGCGCGTAGGCGGAATGGCAAGTCGGTCGTGAAATCCTTCGGCTCAACCGAAGAACGTCGATCGAAACTGCCGTTCTTGAGGATTGCAGAGGAGACTGGAATTCCCGGTGTAGCGGTGAAATGTGTAGAGATCGGGAGGAACACCGGTGGCGAAGGCGGGTCTCTGGGCAATTCCTGACGCTGAGGCGCGAAAGCGTGGGGAGCAAACGGGATTAGATACCCCGGTA
+
GGGGGGGGGGGGGGGGGGGGGGGGGGGGGGGGGGGGGGGGGGGGGGGGGGGGGGGGGGGGGGGGGGGGFDDGEGGGGGGGGGGGGGGGGGGGEFGGGFGGGGGGGGGGGGGGGGGGGCFGGGGGGGFGGGGGFGGGEGGGGGGGGGGGGEGGDGFGGGDGEGDGGGEFGGGGGGGFCGGGGGGFGGGGGC?FGCGGEGGCGDEGDCCFGEGGGG>CE5?+*9EGFGF?FF>CGGGC3@5E
@M00200:205:000000000-AKKM3:1:1101:7278:3965 1:N:0:1
ACTGGGCTTAAAGGGCGCGTAGGCGGGATGGCAAGTCGGTCGTGAAATCCTTCGGCTCAACCGAAGAACGTCGGCCGATACTGCCGTTCTTGAGGGATGCAGAGGAGATTGGAATTCCCGGTGTAGCGGTGAAATGTGTAGAGATCGGGAGGAACACCGGTGGCGAAGGCGGGTCTCTGGGCATCTCCTGACGCTGAGGCGCGAAAGCGTGGGGAGCAAACGGGATTAGATACCCCAGTA
+
GGGGGGGGGGGGGGGGGGGGGGGGGGGGGGGGGGGGGGGGGGGGGGGGGGGGGGGGGGGGGGGGGGGGGGGGGGGGGGGGGGGGGGGGGGGGGGGGGGGGGGGGGGGGFGGGGGGGGGGGGGGGGGGGGFGGGGGGGGGFGGGGGGGGGGGGGGGGGGGGGGGGGGGGGGGGGGDGFGGGGGGDFCFFGGGGGD*:EGGGGGGGGGGFGEGGGDFGFGGGGDCD?D7?FF9FF@@1)8;F
@M00200:205:000000000-AKKM3:1:1101:21041:3966 1:N:0:1
ACTGGGCTTAAAGGGAGCGTAGGCGGATAGTTTAGTCAGAGGTGAAAGCCCAGGGCTCAACCTTGGAATTGCCTTTGATACTGGCTATCTTGAGTATGGAAGAGGTATGTGGAACTCCGAGTGTAGAGGTGAAATTCGTAGATATTCGGAAGAACACCAGTGGCGAAGGCGACATACTGGTCCATTACTGACGCTGAGGCTCGAAAGCGTGGGGAGCAAACCGGATTAGATACCCAGTA
+
GGGGGGGGFGGGGGEGGGGGGGGGGGGGGGGGGGGGGGGGGGGGGGGGGFGGGGGGGGGGGFGGGGGGGGGGGGGGGGGGGFFFGGGGGGGGGGGGGGGGGGGGGGGGGGGGGGGGGGGGGGGGGGGGGGFFGGGGGGGGGGGGGGGGFGGGGGGGGGGGGGGGGDGGDFEGGGGFCE9FGGFGGGGGGGGGGGGDEGGCFFGGFEDD=CCCGG>GFGGGC*:C1CC<FA6@C<CGF:*
@M00200:205:000000000-AKKM3:1:1101:22874:3975 1:N:0:1
ACTGGGTGTAAAGGGCTCGTAGGCGGTTTGTCGCGTCGGGAGTGAAAACGCCGTGCTTAACACGGCGCTTGCTTCCGATACGGGCAGACTAGAGGTATTCAGGGGAGAACGGAATTCCTGGTGTAGCGGTGAAATGCGCAGATATCAGGAGGAACACCGGTGGCGAAGGCGGTTCTCTGGGAATGACCTGACGCTGAGGAGCGAAAGTGTGGGGAGCGAACAGGATTAGATACCCTGGTA
+
GGGGGGGEGGGGGGGGGGGGGGGGGGGGGGGFEGGGGGGGGGGGGGGGFGGGGGGGGGGGGGGGGGGGGGGGGGGGGGGGGGGGGGGGGGGGCFGGGGGGGGGGGGGGGGGGGGGGGGGGGGGGGGGGGGGGGFFAFCG7FGFGGGGGCGGGDGGGGGGGGGGGGGGGGGGGEEGGFCFGC@C>EFGGGG?FDCDD5CFGGCGECC<DGCCEEC3>DCCGGCGF?4F2=@AFFDGFFFF7
@M00200:205:000000000-AKKM3:1:1101:5460:3983 1:N:0:1
ACTGGGTGTAAAGCGCACGTAGGCGGATTGTTAAGTCGGGGGTGAAATCCTGGAGCTCAACTCCAGAATTGCCTTCGATACTGGCTTTCTAGAGGCTGGAAGAGGTTAGTGGAATTCCCAGTGTAGAGGTGAAATTCGTAGATATTGGGAAGAACACCAGTGGCGAAGGCGGCTAACTGGTCCAGATCTGACGCTGAGGTGCGAAAGCGTGGGGAGCCAACAGGATTAGATACCCCCGTAAGAC
+
GGCDFGFGGGGGGGGECGEGGGGGGG7:CEEGGGGGGGGCFGGGGGGFCFDFFGFGGGFGGGGGGGF8FGGGGGGGGGFBFGGGGGGGGCDFG9=F=EEBEFG<EFFEG@FEGCGGGFGGGG9@FFGDCGGGGGGGG?EGGCGGGGDFB,<37BFGCEG,37@C@FE7FGGGGC@7B;<:BCEFGG9@F>CGGGGGG58A*>EGGGGFEGGG>EE))*+07CC7:F7<F*6FGGGFE37CD14)
@M00200:205:000000000-AKKM3:1:1101:16303:3984 1:N:0:1
ACTGGGTGTAAAGCGTGCGCAGGCGGTCGTGCAAGACAGGTGTGAAATCCCCGGGCTTAACCTGGGAACTGCATTTGTGACTGCACGGCTGGAGTGCGGCAGAGGGGGATGGAATTCCGCGTGTAGCAGTGAAATGCGTAGATATGCGGAGGAACACCGATGGCGAAGGCAATCCCCTGGGCCTGCACTGACGCTCATGCACGAAAGCGTGGGGAGCGAACAGGATTAGATACCCGTGTA
+
GGGGGGGGGGGGGGGGGGGGGGGGGGGGGGGGGGGGGGGGGGGGGGGGGGGGGGGGGGGGGGGGGGGGGGGGGGGGGGGGGGGGGGGGGGGGGGGGGGGGGGGGGGGGGGGGGGGGGGGGGGGGGGGGGGGGGGGGGGGDGGGGGGGGGGGGGGGGGGGGGGGGGGGGGGGGGGGGGGGGGGGGFFGGGGGGGGGGGGGGFGDGGGGGGGGGGGBGFGGGGGGGBG7>?=:CGGGG35>C
@M00200:205:000000000-AKKM3:1:1101:13573:4010 1:N:0:1
ACTGGGTTTAAAGGGCGCGTAGGCGGCTTGGCAAGTCAGGTGTGAAAGGCCTGGGCTCAACCCAGGAACTGCACTTGAGACTGCCTCGCTTGAGTCCGGGAGAGGATGGCGGAATTCCCAGTGTAGAGGTGAAATTCGTAGATATTGGGAAGAACACCGGTGGCGAAGGCGGCCATCTGGACCGGTACTGACGCTGAGGCGCGAAAGCGTGGGGAGCAAACAGGATTAGATACCCCAGTA
+
GGGGGGGGGGGGGGGGGGGGGGGGGGGGGGGGGGGGGGGGGGGGGGGGGGGGGGGGGGGGFGGGGGGGGGGGGGGGGGGGGGGGGGGGGGGGGGGGGGGGGGGGGGGGGGGGGGGGGGGGGGGGGGGGGGGGGGFGGGFGGGGGGFGGGGGGGGGGGGGGGGGGGGGGGGGGGGGGGGGGGGGGGGEGGGGGGEGGGGGGDDEGGGGGGGGGG57CEGEF4C@5:<FFFF>F9C6FD>FF
@M00200:205:000000000-AKKM3:1:1101:12755:4020 1:N:0:1
ACTGGGTTTAAAGGGCTCGTAGGCGGTTTGTCGCGTCGGGAGTGAAAACGCCGTGCTTAACACGGCGCTTGCTTCCGATACGGGCAGACTAGAGGTATTCAGGGGAGAACGGAATTCCTGGTGTAGCGGTGAAATGCGCAGATATCAGGAGGAACACCGGTGGCGAAGGCGACATACTGGTCCATTACTGACGCTGAGGCTCGAAAGCGTGGGGAGCAAACAGGATTAGATACCCCTGTA
+
GGGGGGGGGGGGGGGGGGGGGGGGGGGGGGGGGGGGGGGGGGGGGGGGGGGGGGGGGGGGGGGEGGGGGGGGGGGGGGGGGGGGGGGGGGGGGGFFGGGGGGGGGGGEFGGGGGGGGGGGGGGGGGGGGGGGGGGGGGDEGGGGGGGGGGGGGGGFGGGCGGGGGGGGGGGGGGGGGFFGFFFFGCEGGGGGGGGGGGGFCF7>FGGGEEGGGGFCEGGGGGGG<FFDF=9:FGF9FFFG
@M00200:205:000000000-AKKM3:1:1101:10886:4030 1:N:0:1
ATTGGGCTTAAAGGGAGCGTAGGCGGACATTTAAGTCAGGGGTGAAATCCCGGGGCTCAACCTCGGAATCGCCTTTGATACTGGGTGTCTTGAGTATGAGAGAGGTGTGTGGAACTCCGAGTGTAGAGGTGAAATTCGTAGATATTCGGAAGAACACCAGTGGCGAAGGCGACACACTGGCTCATTACTGACGCTGAGGCTCGAAAGCGTGGGGAGCAAACAGGATTAGATACCCGAGTAAGA
+
GGGGGGGGGGGGGGGGGGGGGGGGGGGGGGGGGGGGGGGGGGGGGGGGGGGGGGGGGGGGGGGGGGGGGGGGGGGGGGGGGGGGGGGGGGGGGGGGGGGGGGGGGGGGGGGGGGGGGGGGGGGGGGGGGGGGGGGGGGGGGGGGGGGGGGGDFGGGGGGGGGGGGGGGGGGGGGGGGGGGGGGGGGGGGGGGGGGGGGGGFGGGGGGGGGDEGGFGDFFDFFGFBGG?FFFGGCGGFFFGG>F
@M00200:205:000000000-AKKM3:1:1101:16395:4030 1:N:0:1
ACTGGGTGTAAAGGGCTCGTAGGTGGCCAACTAAGTCGGACGTGAAATCCCTCGGCTTAACCGGGGAACTGCGTCCGATACTGGTTGGCTTGAGTTTGGGAGAGGGATGCGGAATTCCAGGTGTAGCGGTGAAATGCGTAGATATCTGGAGGAACACCGGTGGCGAAGGCGGCATCCTGGACCAACACTGACGCTGAGGAGCGAAAGCCAGGGGAGCAAACGGGATTAGATACCCGTGTA
+
GGGGGGGGGGGGGGGGGGGGGGGGGGGGGGGGGGGGGGGGGGGGGGGGGGGGGGGGGGGGGGGGGGGGGGGGGGGGGGGGGGGGGGGGGGGGGGGGFGGGGGGGGGGGGGEGGGGGGGGGGGGFGFGGEGGGGDGGGGGDGGGGGGGGGGGGGGGGGGGGGGGGGGGGGGGGGGGGGGGGGGGGFGGGGGGGGGGGCFGEDGCECGGGGGFGGGDGEG6FGDED6CFBF?<7:CGDEFF=
@M00200:205:000000000-AKKM3:1:1101:16183:4067 1:N:0:1
ATTGGGTTTAAAGGGAGCGTAGGTGGATAGTTTAGTCAGAGGTGAAAGCCCAGGGCTCAACCTTGGAATTGCCTTTGATACTGGCTATCTTGAGTATGGAAGAGGTATGTGGAACTCCGAGTGTAGAGGTGAAATTCGTAGATATTCGGAAGAACACCAGTGGCGAAGGCGACATACTGGTCCATCACTGACGCTGAGGCTCGAAAGCGTGGGGAGCAAACAGGATTAGATACCCCAGTA
+
8ECFFGFGGGFGG<@F;FGCEEG,CFDACEG9FGGGGDCAFFFCFGGGGGGGGCGGEG@C,<FFFDFFG8@FC,EAEFGGGDDFGGF9FG,FEFGFEGGFFFGGGE=FFGGGCE8FGG:>FD+CEFCFGFGFDFCFCGGDGGF,,,C<FC@FC=FDBFFGGCGGGCECDGGD6C799;@FBADGD,@CGGGG>EGGGGGG,CGGBEGGGG8:<E:455F8CFGG;6F@F+9CCFC35:99
@M00200:205:000000000-AKKM3:1:1101:22321:4069 1:N:0:1
ACTGGGTTTAAAGGGCTCGTAGGCGGTTTGTCGCGTCGGGAGTGAAAACCAGGTGCTTAACACCTGGCTTGCTTTCGATACGGGCAGACTGGAGGTATGCAGGGGAGAACGGAATTCCTGGTGTAGCGGTGAAATGCGCAGATATCAGGAGGAACACCGGTGGCGAAGGCGGTTCTCTGGGCATTACCTGACGCTGAGGAGCGAAAGTGTGGGGAGCGAACAGGATTAGATACCCCGGTA
+
GEGGGGFCFGGGGGGEEGGGGGGGGGFGGGGGGGGGGGGGEGGGGGGGGEGGGGGGGFGGGGGGGGGGGGGGGGGFGGGGGGGGGEGGGGGGGGGE@FGGGGGGGGEGFGGGGGGGGGGFGGGGGGGGGGGFGGGGGGGGGGC>FFG9BDGGGGC:FGGGGGGFGGGGGFGGCED9CGGGGGG>FGGFGGGGG5DGEFFGGGGGGGD>FCGGGDFGFGGGGDGGBFF2**):AF+55>>E
@M00200:205:000000000-AKKM3:1:1101:22060:4076 1:N:0:1
ACTGGGTTTAAAGGGCGCGCAGGCGGCTACGTAAGTCCGGCGTGAAATCCCACGGCTCAACTGTGGAATTGCGTCGGATACTGCGTTGGCTTGAGGGCGGTAGAGGCTTCTGGAACTAGCGGTGTAGCGGTGAAATGCGCAGATATCGCTAGGAACGCCGGTGGCGAAGGCGGGAGGCTGGGCCGATCCTGACGCTGAGGCGCGAAAGCTAGGGGAGCGAACCGGATTAGATACCCCAGTA
+
GGGGGGGGGGGFGGGGGGGGGGGGGGGGGGGGGGGGGGGGGGGGGGGGGGGGGGEGDGGGGGGGGGGFG@GGGGGGGGDGGGGGGGGGGGGGGGGGGGGGGGGFFGGGGGGGGGGGGGGGGGGGGGGGGGGCFFFGGGGGGGGGGGGGGGCFFGGGGGGGGGGGFGEGEECCCDEECGFFEGFGGGECEGGGGGGGGECFGGEGECDGFF7FGGFGFGG:DG*79D*44@AFGGGGF5@6C
@M00200:205:000000000-AKKM3:1:1101:14405:4106 1:N:0:1
ACTGGGCGTAAAGGGCGCGTAGGCGGCCATTCAAGTCGGGGGTGAAAGCCTGTGGCTCAACCACAGAATTGCCTTCGATACTGTTTGGCTTGAGACCGGAAGAGGTTAGTGGAACTGCGAGTGTAGAGGTGAAATTCGTAGATATTCGCAAGAACACCAGTGGCGAAGGCGGCTGACTGGTCCGGTTCTGACGCTGAGGCGCGAAAGCGTGGGGAGCAAACAGGATTAGATACCCTGGTA
+
GGGGGGGGGGGGGGGGGGGGGGGGGGGGGGGGGGGGGGGGGGGGGGGGGGGGGGGGGGGGGGGGGGGGGGGGGGGGGGGGGGGGGGGGGGGGGGGGGGGGGGGGGGGGGGGGGGGGGGGGGGGGGGGGGGGGGGGGGGGGGGGGGGGGGGGGGGGGGGGGGGGGGGGGGGGGGGGGGGGGGGGGGGGGGGFFEGGGGGGGGDGGEGGGGCEGGGFGFGGFFGGGFGF??8>DFFFGFFFG
@M00200:205:000000000-AKKM3:1:1101:6703:4107 1:N:0:1
ACTGGGTATAAAGGGCGCGTAGGCGGTCGATCAAGTCCGGGGTGAAATCTTTCGGCTCAACCGGAAAATTGCCTTGGATACTGATCGGCTCGAAGAGAGTAGGGGCTGCGGGAACTGCCAGTGGAGCGGTGAAATGCGCTGATATTGGCAGGAACGCCGGAGCCGAAAGGGCGCCGCTGGGCTCTTCTTGACGCTGAGGCGCGAAAGCTAGGGTAGCGACCGGGATTAGATACCCCAGTA
+
EEGGGGG9@CFGG9BFGGGGGGGGGGGGGC,:FEFGGFGED@:FGGGC?,99?FFGGGGGGGGD7+CEGF<FEEGGGFCGGGG9C?FGGGGGGBCCA:=5EFFFGG++3CCEFGEFDG8,>FGDFGFEEFEGGGGGGG7BF>FFF;AC3FF7=FF7CGDE*C*=EEG118F*88*2:>EE****0A@+<F++:=DD*AEF57EEEED:?CFCG6?DF5E*9CEC9D52?69:7<+/)<)9
@M00200:205:000000000-AKKM3:1:1101:24724:4121 1:N:0:1
ACTGGGTTTAAAGGGCGCGTAGGCGGCCGATTAAGTCGGGGGTGAAAGCCTGTGGCTCAACCACAGAATTGCCTTCGATACTGGTTGGCTTGAGACCGGAAGAGGACAGCGGAACTGCGAGTGTAGAGGTGAAATTCGTAGATATTCGCAAGAACACCAGTGGCGAAGGCGGCTGTCTGGTCCGGTTCTGACGCTGAGGCGCGAAAGCGTGGGGAGCAAACAGGATTAGATACCCTTGTA
+
GGGGGGGGGGGGGGGGGGGGGDGGGGGGGGGGGGGGGGGGGEGGGGGGGGGGGGGGGGGGGGGGGFGGGGFGGGGGGGGGEGGGGGCGGGGGGGGGGGGGGGCDCGFGF@FECFGGFFGEGGGFFGGGCGFGGGGCGFFFGGGGGGGCGDEEFGGAGFEFFGCCEECFGGGDE8EGGFFCFGGGCGEGGGGGEG:=EGGFGGC>>CCDGGGGGGFGFF8FCCFF6FG2=FA0<<CGFFFC
@M00200:205:000000000-AKKM3:1:1101:10325:4122 1:N:0:1
ATTGGGTTTAAAGGGCTCGTAGGCGGTTTGTCGCGTCGGGAGTGAAAACTCAGGGCTCAACCCTGAGCGTGCTTCCGATACGGGCAGACTAGAGGTATGCAGGGGAGAACGGAATTCCTGGTGTAGCGGTGGAATGCGCAGATATCAGGAGGAACACCGGTGGCGAAGGCGGTTCTCTGGGCATTACCTGACGCTGAGGAGCGAAAGCATGGGGAGCGAACAGGATTAGATACCCTAGTA
+
GGGGGGGGGGGGGGGGGGGGGGGGGGFGGGGGGGGGGGGGGGGGGGGGGGGGGGGGGGGGGGGGGGGGGGGGGGGGGGGGGGGGDGGGCGGGGGGGGGGGGGGDGGGGGGGGGGGGGGGGGGGGGGGGGGGGGGGGGGGGGGGGGGGGGGGGGGGGGGEEEGGFB=C@CFGGEGEGCFCFFGCGGGGGGGGGGEGGGGG?ECEGGGGGG+9@CEFGFGGEGDGC?GD??=4CC@FGFFFG
@M00200:205:000000000-AKKM3:1:1101:10485:4140 1:N:0:1
ACTGGGTTTAAAGCGCGCGCAGGCGGTTTCTTAAGTCTGGTGTCTAAGTGCGGGGCTCAACCCCGTGACGCACTGGAAACTGGGAGACTTGAGTGCAGAAGAGGAGAGCGGAATTCCACGTGTAGCGGTGAAATGCGTAGAGATGTGGAGGAACACCAGTGGCGAAGGCGGCTCTCTGGACTGTAACTGACGCTGAGGCGCGAAAGCGTGGGGAGCAAACAGCATTAGATACCCGTGTAGGAT
+
E:<FFECBCG9CFGEGEGDGGGGEGGCCFGDGGGGGGGGGGGGFGGGAFAFFGGEGCGGGGGGGGGGGGGGGEGGGG<EGEFEGCFEGFDGGGGGGGGFGGGG88CEDFGGECCG,CFGEGGCGGGGCCCF@EFFFE3>:CFFBEFF?FGGGFFGFCGGGFG@*::8FFDGGGGGGGGCFFFGGGGGCF7?ECE<*;/CEGG5C:8CGEGECED:356<5CC*520?AF4<FCFE5>FF+C))
@M00200:205:000000000-AKKM3:1:1101:24997:4142 1:N:0:1
ACTGGGTTTAAAGTGAGCGTAGGCGGATAGTTTAGTCAGAGGTGAAAGCCCAGGGCTCAACCTTGGAATTGCCTTTGATACTGGCTATCTTGAGTATGGAAGAGGTATGTGGAACTCCGAGTGTAGAGGTGAAATTCGTAGATATTCGGAAGAACACCAGTGGCGAAGGCGACATACTGGTCCATTACTGACGCTGAGGCTCGAAAGCGTGGGGAGCAAACAGGATTAGATACCCTAGTAATAT
+
GGGGGGGGGGGGGGGGGGGGGGGGGGGGGGGGGGGGGGGGGGGGGGGGGGGGGGGGGGGGGGGGGGGFGGGGGGGGGGFGGGGGGGGGGGGGDGFGGGGGFEFGGGGGGGGGGGGGGFGGGFGGCGGGGGG9DGGGGGGGGGGGGGGGGCFEFFGG@CBFFFFGGCEGFGGGGGGFGGG:EGDCFGGCFGDEEEG5CBE>GGD5DGCGGEGDEG)9ACGCDFGC@FC@AFE:CCFGA;=C:))1
@M00200:205:000000000-AKKM3:1:1101:25150:4157 1:N:0:1
ATTGGGTGTAAAGGGCGCGTAGGTGGTTCGATAAGTGTGTGGTGAAAGCCCGGGGCTCAACCCCGGGTCTGCCGTGCAAACTGTCGGACTCGAGGACTGTAGAGGCAGGTGGAATTCCGGGTGTAGCGGTGGAATGCGTAGAGATCCGGAAGAAGACCGGTGGCGAAGGCGACCTGCTGGGCAGTTACTGACACTGAGGCGCGACAGCGTGGGGAGCAAACAGGATTAGATACCCGCGTACG
+
GGGGGGGGGGGGGGGGGGGGGGGGGGGGGGGGGGGGGGGGGGGGGGGGGGGGGGGGGGGGGGGGGGGGGGGGGGGGGGGGGGGGGGGDGGGGGGGGGGGGGGGGGGGGGGGGGGGGEFGGGGGGGGGGGGGGGFGGGGGGGGGGGGGGEGEGGGGGGGGGGGGGGGGGGGGEGGGGGGGGGGGG9C@@FGFGCFGGGGGGGGGEECGGGGGGGGDGDFC@FGGGBG7>6F>FF@CGFFFD31
@M00200:205:000000000-AKKM3:1:1101:21221:4158 1:N:0:1
ACTGGGCTTAAAGGGCGTGTAGGCGGTCTGTTAAGTCATGTGTGAAATCCCTCGGCTCAACCGAGGAAGTGCGCATGAAACTGACAAGCTAGAGTACTGAAGAGGGGGGTGGAATTCCCGGTGTAGCGGTGAAATGCGTAGATATCGGGAGGAACACCGGTGGCGAAGGCGGCCCCCTGGTCGGATACTGACGCTGATACGCGAAAGCGTGGGGAGCAAACAGGATTAGATACCCCAGTA
+
GGGGGGGGGGGGGGGGGGGGGGGGGGGGGGGGGGGGGGGGGGGGGGGGGGGGGGEGGGGAGGGGGGGGGGGGGGGGGGGGGGGGGGGGGGGGGGGGGGGGGGGGGGGGGGGDGGGGGGGDEGGGGGGGGGGGGGGGGGGGEGGFGGGGG>5ECGGFGGGGGGGGGGGGGGGGGGGGGGGGGGDGGGGGGGGGEGGGGGEGGGCEEGGGGGGGGG>GEFFFGGGG:>C?FFAGE8FGFEFG
@M00200:205:000000000-AKKM3:1:1101:15910:4160 1:N:0:1
ATTGGGTGTAAAGGGCGCGTAGGCGGCTTGGCAAGCGTGCGGTGAAAGCTCGGGGCTCAACCCCGAGTCGGCCGTGCGAACTGCTGGGCTTGAGCACAGTAGAGGCAGATGGAATTCCGGGTGTAGCGGTGGAATGCGTAGAGATCCGGAAGAACACCGGTGGCGAAGGCGGTCTGCTGGGCTGTGTCTGACGCTGATGCGCGACAGCGTGGGGAGCAAACAGGATTAGATACCCCTGTA
+
GGGGGGGGGGGGGGGGGGGGGGGGGGGGGGGGGGGGGGGGGGCGFGGGDCFFGGGGGGGGGFGGGGEGGGGGGGCFEEGGGGGGGGGGGGGGGGGGGGGGGGGGGGGGGGGGGGGGFGFDGGGGGGGGGGGGGGGGGGGGGGGGGGGFGGGGGFGGGGGGGGGGGGGGGGGEECGGGGGGGGFGGGFGGGGGGGGGGFGGGGGG*29FEGGGGGFGFGGGGGGGBGGFFFFGGGG:@FFG
@M00200:205:000000000-AKKM3:1:1101:15117:4180 1:N:0:1
ATTGGGTTTAAAGGGTGCGTAGGCGGCCCTGTAAGTCAGCGGTGAAATCCCCCGGCTCAACCGTGGAACTGCCGTTGATACTGCGGGGCTTGAGTTCCCCCGAGGTCGCTGGAATGCGTGGTGTAGCGGTGAAATGCATAGATATCACGCAGAACACCGATTGCGAGGGCAGGTGCCGGGGGGGCGATTGAGCCTGGGGCCAGAAAGTGGGGGGAGAAAACAGGATTAGAAACCCCCGTAAGAC
+
GGGGGGGGGGGGGGGGEC76@B,;@7FFGCDEF9A@C<6EF76+CFC<FF8,6@7@:,E<E@CBFCGF,C,EE7FF,,9FE9FCCFGC@FC7<FEFD,FGE++8:FD+++>>FCC,@3>FE><F,,8B:><DFD9<BF9B,<,7,73@:3**=33<F@7<C:<9;B*7**1=8*4+***?>**2*1/*2/+++20**2*::*7FG+*2++2?E5)))0+:7*;4(97)**):CFEC)).:91))
@M00200:205:000000000-AKKM3:1:1101:24952:4181 1:N:0:1
ATTGGGCATAAAGGGCTCGTAGGCGGTTTGTCGCGTCGGGAGTGAAAACGCCGTGCTTAACACGGCGCTTGCTTCCGATACGGGCAGACTAGAGGTATGCAGGGGAGAACGGAATTCCTGGTGTAGCGGTGAAATGCGCAGATATCAGGAGGAACACCGGTGGCGAAGGCGGTTCTCTGGGCATGACCTGACGCTGAGGAGCGAAAGTGTGGGGAGCGAACAGGATTAGATACCCGCGTA
+
GGGGGGGGGGGGGGGGGGGGGGGGGGGGGGGGGGGGGGGGGGGGGGGGGGGGGGGGGGGGGGGGGGGGGGGGGGGGGGGGGGGGGGGGGGGGGGGGGGGGGGGGGGGGGGGGGCGGGGGGGGGGGGGGGGGGGGGGGDGGGDGGGGGGGGGGGGGGGGGGGGGGGGGGGGGGGGGGGGGGDGGGGGG?FGFFGGGGGGGGGGGEDEDGGGGDGG))<CCEGDGGBGGFFFACFFCDFBFG
@M00200:205:000000000-AKKM3:1:1101:25719:4218 1:N:0:1
ATTGGGTTTAAAGAGCTCGTAGGCGGTTTGTCGCGTCTGCCGTGAAAGTCCGGGGCTCAACTCCGGATCTGCGGTGGGTACGGGCAGACTAGAGTGATGTAGGGGAGACTGGAATTCCTGGTGTAGCGGTGAAATGCGCAGATATCAGGAGGAACACCGATGGCGAAGGCAGGTCTCTGGGCATTAACTGACGCTGAGGAGCGAAAGCATGGGGAGCGAACAGGATTAGATACCCCAGTAAGA
+
GGGGGGGGGGGGGGGGGGGGGGGGGGGGGGGGGGGGGGGGGGGGGGGGGGGGGGGGGGGGGGGGGGGGGGGGGGGGGGGGGGGGGGGGGGGFFGGGGGGGGGGGGGGGGGGFGGGGGGGGGGGGGGGGGGGGGGFFGDFGGGGGGGGGGEEGGGGGGGGGDGGFGGGGGGGGCFFGGGG?FGGGGGGGCFGGGGGGGGGGGFGDEGGGGGFGGGEGD5C?DCFF?6>?FFFFCECGEFFCFDF
@M00200:205:000000000-AKKM3:1:1101:18272:4225 1:N:0:1
ACTGGGTATAAAGGGCTCGTAGGCGGTTTGTCGCGTCGGGAGTGAAAACCAGGTGCTTAACACCTGGCTTGCTTCCGATACGGGCAGACTAGAGGTATTCAGGGGAGAACGGAATTCCTGGTGTAGCGGTGAAATGCGCAGATATCAGGAGGAACACCGGTGGCGAAGGCGGTTCTCTGGGAATATCCTGACGCTGAGGAGCGAAAGTGTGGGGAGCGAACAGGATTAGATACCCCCGTA
+
GGGGGGGGGGGGGGGGGGGGGGGGGGGGGGGGGGGGGGGGGGGGGGGGFGGGGGGGGGGGGGGEGGGGGGGGGGGFGGGGGGGGGGDFGGGGGGGGGGGCGGGGGGGGGGGGGGFGGGGGCGGGGGGGGGGGGGGGGGGGEEGGGGGGGGGGGGGFGEBCFGGGGGGGDFFEEGEGGGGGGGGGGGGFFCFFGEGGGGGCEGCGGGGGGGGGG5337CE8<GGGFGG2FFF>7<E<>BEG
@M00200:205:000000000-AKKM3:1:1101:17116:4230 1:N:0:1
ATTGGGTATAAAGGGCGCGTAGGCGGCTCTGATCGTCGGATGTGAAAGGCCTGGGCTCAACCTGGGAACGGCATCCGATACGGCGGGGCTTGAGTGTGGGAGAGGTTGGTGGAATTCCCAGTGTAGAGGTGAAATTCGTAGATATTGGGAAGAACACCGGTGGCGAAGGCGGCCAACTGGACCACAACTGACGCTGAGGCGCGAAAGCGTGGGGAGCAAACAGGATTACATACCCCCGTA
+
GGGGGGGGGGGGGGGGGGGGGGGGGGGGGGGGGGGGGGGGGGGGGGGGGGGGGGGGGGGGGGGGGGGGGGGGGGGGGGGGGGGGGGGGEEGG8CFGGFGGFEFDGGGGGGGGGGGGGGGFGFF@FFGF@BFGCFGGCFFGGGGGGGGFGGGGGGGECFEDG7F78:ECGGGGEGEFGCCG?8FGGGG8<CGGE55C5885CCEDEDGF:C>>ED>DBCGGCDDG?<F?*/6C6:F3>>ED
@M00200:205:000000000-AKKM3:1:1101:16375:4245 1:N:0:1
ATTGGGTTTAAAGGGCGCGTAGGCGGCCGATTAAGTCGGGGGTGAAAGCCTGTGGCTCAACCACAGAATTGCCTTCGATACTGGTTGGCTTGAGACCGGAAGAGGACAGCGGAACTGCGAGTGTAGAGGTGAAATTCGTAGATATTCGCAAGAACACCAGTGGCGAAGGCGGCTGTCTGGTCCGGTTCTGACGCTGAGGCGCGAAAGCGTGGGGAGCAAACAGGATTAGATACCCTAGTAAGA
+
GGGGGGGGGGGGGGGGGGGGGGGGGGGGGGGGGGGGGEGEGGGGGGGGGGGGGGGGGGGGGGDGGGGGGGGGGGGGGGGGGFGGGGGGGGFGGGGGGGGGGGGGGGGGGGGGGGGGGGGGGGGGGGGGGGGGGGGGGGGCFGGGGG@FGEGGGGGFFGGGGGGGGGGGGGGGGGGGGFGGGC?EECCCCGGGGGGGGGGGGGGG*:DFEACCEG@GBCFGGDFGFGC>FF6:AECG)8=FGAA
@M00200:205:000000000-AKKM3:1:1101:16925:4251 1:N:0:1
ATTGGGCATAAAGGGCGCGTAGGCGGCTTTATAAGTCGGGGGTGAAAGCCTGTGGCTCAACCACAGAATTGCCTTCGATACTGTATGGCTTGAGACCGGAAGAGGTTAGTGGAACTGCGAGTGTAGAGGTGAAATTCGTAGATATTCGCAAGAACACCAGTGGCGAAGGCGGCTGACTGGTCCGGTTCTGACGCTGAGGCGCGAAAGCGTGGGGAGCAAACAGGATTAGATACCCGTGTA
+
EGGGGGGFGGGGGGGGGGGGGGGGGGGGGGGGGGGGGGGGGGGGGGGGGGGGGGGGGGGGGGGGGGGGGGGGGGGGGGGGGGGGGGGGGGGGGGGGGGGGGGGGGEGGGGGGGGGGGGGGGGGGGGGGGGGGGGGGGGGGGGGGGGGGGGGGGGGGGGGGGGGGGGGGGGGGGGGCGFGGGGGGGEEEG7:@GDGGGGGGGGDGGGGGGG>GGGFCDGFGGGFFBDFFFFFFDFGG>>FG
@M00200:205:000000000-AKKM3:1:1101:6191:4265 1:N:0:1
ATTGGGTTTAAAGGGCTCGTAGGCGGTCCGTCACGTCGGGAGTGAAAACTCGGAGCTTAACTCCGAGCCTGCTTCCGATACGGGCAGACTAGAGGTAGGCAGGGGAGAGCGGAACTCCTGGTGTAGCGGTGGAATGCGCAGATATCAGGAAGAACACCGGTGGCGAAGGCGGCTCTCTGGACGACTCCTGACACTGAGGCACGAAAGCTAGGGGAGCACACAGGATTAGATACCCCCGTA
+
GFGGGGGDFFGGGGGDGGGGGGGGGGGGGG,CFGGEDGGG@GFFGGFEF<FE@BFGGGGGGGGGEEDGGGFGGGGGGGEGGGGDGDGDGGCFGFGGCEDGGEGGGGGDGGGGGGDFGGGGFF8@>CGGECFFFFFGGGGGGGGGGG9F7@:AEGGGGGGGGGGGEEGGDFGGGGDC?EGGFGG58CEGFGGF6+*9C?8E5C=CCGCF7CEFF877@F*05<FF6CF<6@AG9AEF>)7*
@M00200:205:000000000-AKKM3:1:1101:15399:4301 1:N:0:1
ATTGGGTTTAAAGGGAGCGTAGGCGGATAGTTTAGTCAGAGGTGAAAGCCCAGGGCTCAACCTTGGAATTGCCTTTGATACTGGCTATCTTGAGTATGGAAGAGGTATGTGGAACTCCGAGTGTAGAGGTGAAATTCGTAGATATTCGGAAGAACACCAGTGGCGAAGGCGACATACTGGTCCATTACTGACGCTGAGGCTCGAAAGCGTGGGGAGCAAACAGGATTAGATACCCTAGTA
+
GGGGGGGGGGGGGGGGGGGGGGGGGGGGGGGGGGGGGGGGGGGGGGGGGGGGGGGGGGGGGGGGGGGGGGGGGGGGGGGGGGGGGGGGGGGGGGGGGGGFGGGGGGGGGGGGGGGGGGGGGGGGGGGGGGGGGGGGGGGGGGGGGFCAFGGGGGGGGGGGGGGGEG+=CGDEEEGGGGCFFFGGGGGGGGGGCEDEGGGGGGGGGGGGGGGGGGBDDGFGGGGGFGF<FFFGGFFFFFFE
@M00200:205:000000000-AKKM3:1:1101:22057:4304 1:N:0:1
ATTGGGCTTAAAGGGCGCGTAGGCGGGCTGTCAAGTCTGGGGTGAAATCCCGCGGCTCAACCGTGGAACTGCCTTAGATACTGACGGCCTCGAGGGAGGTAGGGGCGAGCGGAACTGTGAGTGGAGCGGTGAAATGCGTTGATATTCACAGGAACTCCGGTGGCGAAGGCGGCTCGCTGGACCTCTTCTGACGCTGAGGCGCGAAAGCCAGGGGAGCAAACGGGATTAGATACCCCCGTA
+
GGGGGGGGGGGGGGGGGGGGGGGGGGGGGGGGGGGGGGGGGGGGGGGGGGGGGGGGGGGGGGGGGGGGGGGGGGGGGGGGGGGGGGGGGGGGGGGGGGGGGGGGGGGGGGGGGGGGGFGGGGGGGGGGGGGGGGGGGGGGGGGGGGGGGGGGGGGGGGGGGGGGCEGGGGGGGGEGGGGGFGCFFGGGGFGGGGGGGGGGGGGGGGGGGGFGGEEGFGGGGDEG?)73F4<>9<FC5>5E
@M00200:205:000000000-AKKM3:1:1101:16414:4312 1:N:0:1
ACTGGGTGTAAAGGGAGCGTAGGCGGATAGTTTAGTCAGAGGTGAAAGCCCAGGGCTCAACCTTGGAATTACCTTTGATACTGGCTATCTTGAGTATGGAAGAGGTATGTGGAACTCCGAGTGTAGAGGTGAAATTCGTAGATATTCGGAAGAACACCAGTGGCGAAGGCGACATACTGGTCCATTACTGACGCTGAGGCTCGAAAGCGTGGGGAGCAAACAGGATTAGATACCCGAGTA
+
GGGGFGGGGGGCGGEG;FFGGGGGGGGGGGGGGGGFGGGGGGGGGFGGCFFFGFFGGGGGGGGGGGGGGECFGFGGGGGGGGGGGGGGGGGDFGEGGGGGCFGGGGGGGFFFGEGFGGGGGGDGFFFGGGGA<CFFGGGGGDFEGGGGGE@FGGG<>FGGGEFGGGGGEFGGGGGAEAAFEGGFGFGGGG:FECGGGGGGGGDG8ED;EEGCEG>CBF6CC5EG0<:@A=CFGGGGEDFG
@M00200:205:000000000-AKKM3:1:1101:12251:4325 1:N:0:1
ACTGGGCTTAAAGGGCGCGTAGGCGGCCGATTAAGTCGGGGGTGAAAGCCTGTGGCTCAACCACAGAATTGCCTTCGATACTGGTTGGCTTGAGACCGGAAGAGGACAGCGGAACTGCGAGTGTAGAGGTGAAATTCGTAGATATTCGCAAGAACACCAGTGGCGAAGGCGGCTGTCTGGTCCGGTTCTGACGCTGAGGCGCGAAAGCGTGGGGAGCAAACAGGATTAGATACCCCTGTA
+
GGGGGGGGGGGGGGGGGGGGGGGGGGGGGGGGGGGGGGGGGGGGGGGGGGGFFGGGGGGGGGGGGGGGFGGGFGGGGGGGGGGGGGGGGGGGGGGGGGGGGGGGGGGFGGGGGGGGGGGGGGGEFGGGGGGGCFFGGGGGGGGGGGGFGGGGGGGGGGGGGGGGGGGGGGGGGGGGGGGGGGGGG>5CCFFGGGDGGGGGGGGGEEDFD5>CEGFGFGFGGDGGFGF?@?>GGGGGFFFG
@M00200:205:000000000-AKKM3:1:1101:26450:4329 1:N:0:1
ATTGGGCTTAAAGGGAGCGTAGGCGGATAGTTTAGTCAGAGGTGAAAGCCCAGGGCTCAACCTTGGAATTGCCTTTGATACTGGCTATCTTGAGTATGGAAGAGGTATGTGGAACTCCGAGTGTAGAGGTGAAATTCGTAGATATTCGGAAGAACACCAGTGGCGAAGGCGACATACTGGTCCATTACTGACGCTGAGGCTCGAAAGCGTGGGGAGCAAACAGGATTAGATACCCCAGTA
+
GGGGGGGGGGGGGGGGGGGGGGGGGGEGGGGGGGGGGGGGGGGGGGGGGGGGGGGGGGGGGGGGGGGGGGGGGGGGGGGGGGGGGGGGGGGGGGGGGGGGGGFFGGGGDGGGGFGGGGGGGGGGGGGGGGGGGCGGGGGGGDGGGGGFGGGGGGGGGGGGGGGGGEGGGGGGGGGCEFGFCGGGGGGGGGGGGGGCGFDGGGGG:CDG5?@FGG>DBGFFFGFGFGGFFFE7CFCGFFFF
@M00200:205:000000000-AKKM3:1:1101:15249:4356 1:N:0:1
ATTGGGTATAAAGGGCGCGTAGGCGGCCAAGGCAGTCGGCTCGTGAAAGCCCGGGGCTCAACCCCGGAGGTGCGGCCGATACTCTTTGGCTGGAGGCCGGAAGAGGAGGGTGGAATACCCAGTGTAGAGGTGAAATTCGTAGATATTGGGTGGAACACCGGTGGCGAAAGCGGCTCTCTGGTCCGGTCCTGACGCTGAGGCGCGAAAGCGTGGGGAGCAAACAGGATTAGATACCCTCGTA
+
GGGGGGGGGGGGGGGDGGGGGGGGGGGGGGGGFEGGGGGGDGGGGGGGGGGGGGGGG@GGGGGGGGGGGDFFFGGDFGDGGEGGGFGGGFGGGGGGGGGG7FCFGCFGGGGGGGGGGCGGDGFGGFGGGGFGGGFCFFFGGGEGFGG9CEFGGGGGGGGGGEFCFGGGGGG58?CE?FGGGGGFGGG=EGF?FEDGE8FFGDGGCGGGGGGGGGFC7CGGGGFG<<FBFF9:9AFGFFDFG
@M00200:205:000000000-AKKM3:1:1101:11100:4371 1:N:0:1
ATTGGGTTTAAAGGGAGCGTAGGCGGATAGTTTAGTCAGAGGTGAAAGCCCAGGGCTCAACCTTGGAATTGCCTTTGATACTGGCTATCTTGAGTATGGAAGAGGTATGTGGAACTCCGAGTGTAGAGGTGAAATTCGTAGATATTCGGAAGAACACCAGTGGCGAAGGCGACATACTGGTCCATTACTGACGCTGAGGCTCGAAAGCGTGGGGAGCAAACAGGATTAGATACCCGAGTA
+
GGGGGGGGGGGGGGGGGGGGGGGGGGGGGGGGGGGGGGGGGGGGGGGGGGGGGGGGGGGGGGGGGGGGGGGGGGGGGGGGGGGGGGGGGGGGGGGGGGGGGGGGGGGGGGGGGGGGGGGGGGGGGGGGGGGGGGGFGGGGGGGGGGGGGGGGGGGGGGGGGGGGGGGDEGGGGEGGGGGGGGGGGGGGGGGGGEGGGGGGEGGGGGGCCEGGGCEGFGGGGGGF<GG@FFEGGGGGEEFG
@M00200:205:000000000-AKKM3:1:1101:13698:4373 1:N:0:1
ATTGGGCTTAAAGGGTGCGTAGGCGGCCTATTAAGTCAGTTCTGAAATATCCCGGCTTAACCGGGAGGGTGGGATTGATACTGATGGGCTTGAGTGGAGTCGAGGTAGGCGGAATTGACGGTGTAGCGGTGAAATGCTTAGATATCGTCAAGAACACCGATAGTGTAGACAGCTTACTAGACTTCAACTGACGCTGAGGCACGAAAGTGTGGGGATCAAACAGGATTAGATACCCGGGTA
+
GGGGGGGGGGGGGGGGGGGGGGGGGGGGGGGGGGGGGGGGGGGGGGGGGGGGGGGGGGGGGGGGGGGGGGGGGGGGGGGGGGGGGGGGGGGGGGGGGGGGGGGGGGGGGGGGGGGGGGGGGGGGGGGGGGGGGGGGGGGGGGGGGGGGGGGFGGGGGGGGDEGGGGGGGGGGGGGGFGGGGGGGCGGGGGGGGGGDGGGGGGGGEGG7C:CEGGEGFGGGGGGGFGGFFFFGGGGDFBFG
@M00200:205:000000000-AKKM3:1:1101:13534:4382 1:N:0:1
ACTGGGTGTAAAGGGCGCGTAGGCGGGCTGTCAAGTCTGTGGTGAAATCCCACGGCTCAACCGTGGAACTGCCTTAGATACTGACGGCCTCGAGGAAGGTAGGGGCATGCGGAACTGTAGGTGGAGCGGTGAAATGCGTTGATATCTACAGGAACTCCGGTGGCGAAAGCGGCGTGCTGGACCTTTTCTGACGCTGAGGCGCGAAAGCTAGGGGAGCAAACGGGATTAGATACCCGAGTA
+
GGGGGGGGGGGGGGGGGGGGGGGGGGGGGGGGGGGGGGGGGGGGGGGGGGGGGGGGGGGGGGGGGGGGGGGGGGGGGGGGGGGGGGGGGGGGGGGGGGGGGGGGGGGGGGGGGGGGGGGGGGGGGGGGGGGGGGGGGGGGGFFGGGGGGGGGGGGGGGGGGGGGGGGGGGGGGGGGGFGGGGGGGGGGGGGGGGGGEFGGGGDGGGGGGGGGGGFGFGGGGDED?C>?FF<GFGGGFFFG
@M00200:205:000000000-AKKM3:1:1101:18071:4402 1:N:0:1
ACTGGGTTTAAAGCGAGCGCAGGTGGTTTAATAAGTCTGATGTAAAAGGCAGTGGCTCAACCATTGTGTGCATTGGAAACTGTTAGACTTGAGTGCAGTAGAGGAGAGTGGAATTCCATGTGTAGCGGTGAAATGCGTAGATATATGGAGGAACACCGGTGGCGAAAGCGGCTCTCTGGACTGTAACTGACACTGAGGCTCGAAAGCGTGGGTAGCAAACAGGATTAGATACCCTTGTAAGAT
+
GGGGGGGGGGGGGGGGGGGGGGGGGGGGGGGGGGGGGGGGGGGGGGGGGGGGGGGGGGGGGGGGGGGGGGGGGGGGGGGGGGGGGGGGGGGGGGGGGGGGGGGGGGGGGGGGGGGGGGGFGGGGGGGGGGGGGGGGGGGGGGGGGGGGGGGGGGGGGEGGGGGGGGGGGGDGGGGGGGGGGGGGGGDGGGGGGGGGGGGGGGGFGDGGGGGGEGEGACFGGGGGEGGEA6CF+?BCFAFDFC5
@M00200:205:000000000-AKKM3:1:1101:5059:4407 1:N:0:1
ATTGGGTGTAAAGGGAGCGTAGGCGGACATTTAAGTCAGGGGTGAAATCCCGGGGCTCAACCTCGGAATTGCCTTTGATACTGGGTGTCTTGAGTATGAGAGAGGTGTGTGGAACTCCGAGTGTAGAGGTGAAATTCGTAGATATTCGGAAGAACACCAGTGGCGAAGGCGACACACTGGCTCATTACTGACGCTGAGGCTCGAAAGCGTGGGGAGCAAACAGGATTAGATACCCTCGTA
+
GGGGGGG@FGGGGGGGGGGGGGGGGGDGGGGGGDGGGGGGGGGGGGFGGGFCCFGGGCGGG8FGGGGGGGGGGGGFG9FFGGGGGFGGGGGGGGGGGGCFGGGDGGFGGGGGGGGGGGGEGGGGFGDFGGDGGGCFFF>DGGGGGDFGFEG>FGGGGGGGFFGGGEEGCFFGGGEGECG>CCFFF;CFCCFDCGGGDC=FGGDECGGGC57C75>DBFCCFGF<(9C?FF):CFF*5<>E
@M00200:205:000000000-AKKM3:1:1101:11550:4426 1:N:0:1
ACTGGGCTTAAAGCGCGTGTAGGCGGCCGAGTAAGTCCGCTCTGAAAGCCCGGGGCTCAACCCCGGGAGGCGGGTGGATACTGTTCGGCTCGAGTCCGGAAGAGGCGAGTGGAATTCCTGGTGTAGCGGTGAAATGCGCAGATATCAGGAGGAACACCAATGGCGAAGGCAGCTCGCTGGGACGGTCCTGACGCTGAGACGCGAAAGCGTGGGGAGCGACCAGGCTTCGATACCCTGGTAAGAC
+
GGGGGGGFGGGGGGGGGFCFCCFGGGGGGFCCFDEGGGFD@FFD<EGGGGGGEEEGEGGFFGGGGGDCFGGFGGFG:@F@FGDDCFGGGDGFGDFGGCFFFGGGCEC*>FFGGGGGEEF@FGCFFCCCECFC<CFGGDGCEEFGFF:CF@CC<<CFFEG>:CFF5*88CECCE8@8EED58CC>CG5CFF9F=GGDDD@E>)1**:<78*;5CD)17>8*9>EG(95(77<*CFF=)89:*)))
@M00200:205:000000000-AKKM3:1:1101:22363:4428 1:N:0:1
ACTGGGTTTAAAGGGAGCGTAGGCGGATAGTTTAGTCAGAGGTGAAAGCCCAGGGCTCAACCTTGGAATTGCCTTTGATACTGGCTATCTTGAGTATGGAAGAGGTATGTGGAACTCCGAGTGTAGAGGTGAAATTCGTAGATATTCGGAAGAACACCAGTGGCGAAGGCGACATACTGGTCCATTACTGACGCTGAGGCTCGAAAGCGTGGGGAGCAAACAGGATTAGATACCCTCGTA
+
GGGGGGGGGGGGGGGACGGGGGGGGG7C@FEFDFGGGFFFGGGGGGGGFFFEEFGGGGGGGGGFGGEFGFGGGGG<FGGGGGGGG?9CEFFGGGCFFCF<FGFGGCFGGFCFFGGGGGG@FFF<9?<FFGDFGGGGCEGFGGGGGGGGGGEEEGGGGGGGGGGGGGE@CDFGD:ECGCFGFFFGFCGGGGGGGGGGGFGG>7=EGGGG=*:FGGFDFGCGFFCF@FC<=ACFFCG6>B>G
@M00200:205:000000000-AKKM3:1:1101:7768:4436 1:N:0:1
ACTGGGTTTAAAGGGCGTGTAGGCGGAGCGGCAAGTCGGTGGTGAAAGCCTGCGGCTCAACCGCAGAAGGGCCTCCGAAACTGCCGGTCTGGAGGGGTGGAGAGGAGACTGGAATTCCCGGTGTAGCGGTGAAATGTGTAGAGATCGGGAGGAACACCAATGGCGAAGGCAGCTCGCTGGGACGACACTGACGCTGAGACGCGAAAGCGTGGGGAGCAAACAGGCTTAGATACCCCTGTAAGA
+
GGGGGGGGGGGGGGGGGGGGGGGGGGGGGGGGGGGGGGGGGGGGGGGGGGGGGGGGGGGGGGGGGGGGGGGCGGGGGGGGGGGGGGGGGGGGFGGGGFGGGGGGGGGGGGGGGGGGGFGGGGGGGGGGDEGGGGGGFGC;3@FFFGFFGGDGGGGGGGGGGGFGGGDEGGGE>CFGGDGGGFGGGGGGGGG+ACGCGGGGEC=EECD:5EEGGEF3BGFGFDFF(092??<G@CCC5)/<FAD
@M00200:205:000000000-AKKM3:1:1101:14791:4450 1:N:0:1
ACTGGGCTTAAAGGGAGCGTAGGCGGATAGTTTAGTCAGAGGTGAAAGCCCAGGGCTCAACCTTGGAATTGCCTTTGATACTGGCTATCTTGAGTATGGAAGAGGTATGTGGAACTCCGAGTGTAGAGGTGAAATTCGTAGATATTCGGAAGAACACCAGTGGCGAAGGCGACATACTGGTCCATTACTGACGCTGAGGCTCGAAAGCGTGGGGAGCAAACAGGATTAGATACCCTAGTA
+
GGGGEGGGCGGGGGGGGEGGGGGGGEGGGGFDFGGGGGGGGGGGGGGFGGGGGGGGGGGGDGGGGGGGGFGGGGGGGGFGGGEFGAFGGGGGGGFEGGFGGGFGGGGGGGGGGGGGGGGGGGGFGGGFGGGGGAFFFGGGGGGGGGGGGGGGGGGG8FFGGFGG>FEFE?FEGGGGGFGGGFEGAFGGCCFFGG4?EGGFGGCEG=DCGEG@FGFGFF9CDCCC;CF8F7CGFG?*;AFG
@M00200:205:000000000-AKKM3:1:1101:10667:4451 1:N:0:1
ACTGGGTTTAAAGGGTGCGTAGGCGGGCAGGGAAGTCCGTGGTGAAATCTCCGAGCTTAACTCGGAAACTGCCGTGGATACTCTCTGTCTTGAATACTGTGAAGGTGAGCGGAATATGTCATGTAGCGGTGAAATGCTTAGAGATGACATAGAACACCAATTGCGAAGGCAGCTCACTGCGCAGCGATTGACGCTGAGGCACGAAAGCGTGGGGATCAAACAGGATTCGATCCCCTTGTA
+
:FGGGGEC@FEGEC;F@FEGD:FGECDFGEGGG<FFFGCFGCGFCFGFG,CFGEGGGFGGGGGGGGGGGGGGEGGG7F<FAEG<FGD5?EFF,BE9FEFE9FFF8BFCGGGGGGGGCFC9@FBFFGGDFGGGGGFA<DF;BFG9FC<FFGGG<=CC>FGGGC<C:F7>CF:EGF;9FG>:EEEGCCEC=C,;=EDG8F@7CGGGGG)C:**/:5<9<=FFGFCC:D>,>*5*1:C5>FFG
@M00200:205:000000000-AKKM3:1:1101:19086:4469 1:N:0:1
ACTGGGCTTAAAGGGAGCGTAGGCGGATAGTTTAGTCAGAGGTGAAAGCCCAGGGCTCAACCTTGGAATTGCCTTTGATACTGGCTATCTTGAGTATGGAAGAGGTATGTGGAACTCCGAGTGTAGAGGTGAAATTCGTAGATATTCGGAAGAACACCAGTGGCGAAGGCGACATACTGGTCCATTACTGACGCTGAGGCTCGAAAGCGTGGGGAGCAAACAGGATTAGATACCCCAGTAAGA
+
GGGGGGGGGGGGGGGGGGGGGGGGGGGGGGGGGGGGGGGGGGGGGGGGGGGGGGGGGGGGGGGGGGGGGGGGGGGGGGGGGGGGGGGGGGGGGGGGGGGGGGGGGGGGGGGGGGGGGGGGGGGGGGGGGGGGGGGGGGGGGGGGGGGGGGGGGGGGFGGGGGGGGGGGGFGGGGEGGGGGFGGGGGGGGGGGGGGGGCFCGFDEGEGFCEEGGEED)CGGFGGGFGG<FFFFG8<*5>FFFB<
@M00200:205:000000000-AKKM3:1:1101:5446:4477 1:N:0:1
ACTGGGGTATAAAGGGCGCGTAGGCGGCTTGACAAGTCAGATGTGAAAGCCCCGGGCTTAACTCGGGAATTGCATCTGAAACTGTTTTGCTTGAGTCCTGGAGGGGGTAGTGGAATTCCCAGTGTAGCGGTGAAATGCGTAGATATTGGGAGGAACACCTGCGGCGAAGGCGGCTACCTGGACAGTGACTGACGCTGAGGCGCGAAAGCTAGGGGAGCGAACGGGATTAGATACCCGGGTA
+
GDFFGGE@FGGGGGGGGGGG:CFGGGGGGGGGFG9FFGGGGGGGGGGGGGGGGGGGGGGDGGGGGGGGDGGGGG9FFGGFGGGGEDFGGGFGFGGGGGGGGGFGGGGGGGGGFGGCFGGGFGGEGFFFDGGGGGDFGGGGGGEEFFGEFGGGEEGGGGGGGGGGGGGGGGGGGGGGGCFGGDFGGGGGCGGEFC7*2:CGGGGG>CDGFCCFFGBDFGEGGDED:391@?AFF@FCEB@GD
@M00200:205:000000000-AKKM3:1:1101:18415:4497 1:N:0:1
ATTGGGCTTAAAGGGAGCGTAGGCGGATAGTTTAGTCAGAGGTGAAAGCCCAGGGCTCAACCTTGGAATTGCCTTTGATACTGGCTATCTTGAGTATGGAAGAGGTATGTGGAACTCCGAGTGTAGAGGTGAAATTCGTAGATATTCGGAAGAACACCAGTGGCGAAGGCGACATACTGGTCCATTACTGACGCTGAGGCTCGAAAGCGTGGGGAGCAAACAGGATTAGATACCCCTGTA
+
GGGGGGCGGGGGGGGGGEGGGGGGGGGGGFFGGGGGGGGGGGGGGGGGGGGGGGGGGGGGGGGGGGGGGGGGGGGGGGGGGGGGGGGGGGGGGGGGGGGGGGGGGGGGGGGGGGGGGGGGGGGGGGGGGGGGGGGGGGGGGGGGGFFGDEEGGGGGGGGGGGGGGGGGGGGGGGGGGGGGGDGDGGGGGGGGGGGGGF5FFGGGGGGGG5BFGGBDFGGGGFGGFFGFFFFGGGGFA>FF
@M00200:205:000000000-AKKM3:1:1101:15610:4522 1:N:0:1
ACTGGGCTTAAAGCGCGCGTAGGCGGCTTTGCAAGTCGGGTGTGAAATCCCCAGGCTTAACCTGGGAACTGCATTCGAGACTGCATTGCTAGAGTATGGGAGAGGGAAGTGGAATTTCCGGTGTAGCGGTGAAATGCGTAGATATCGGAAGGAACATCAGTGGCGAAAGCGACTTCCTGGACCAATACTGACGCTCATGTGCGAAAGCGTGGGGAGCAAACAGGATTAGATACCCTGGTA
+
GGGGGGGGGGGGGGGGGGGGGGGGGGGGGGGGGGGGGGGGGGGGGGFGGGGGGGGGGGGGGGGGGGGGGGGGGGGGGGGGGGGGGGGGGGGGGGGGGGGGFCFGGGGGGGGGGGGGGGGGGGGGGGGGGGGGGGGGGGGGGGGGGGGDGGGGFGGGGGGGGFGGGGGGGGGGGGGGGGFDGGGGGGFGGGGGGGDGGGGGGGGGGGDFGGGGGGFGFGGFFGGG?FGFF=>GGG6FFFFG
@M00200:205:000000000-AKKM3:1:1101:14967:4550 1:N:0:1
ATTGGGCTTAAAGGGCGCGTAGGCGGGATGGCAAGTCGGTCGTGAAATCCTTCGGCTCAACCGAAGAACGTCGGCCGATACTGCCGTTCTTGAGGGATGCAGAGGAGATTGGAATTCCCGGTGTAGCGGTGAAATGTGTAGAGATCGGGAGGAACACCGGTGGCGAAGGCGGGTCTCTGGGCATTCCCTGACGCTGAGGCGCGAAAGCGTGGGGAGCAAACGGGATTAGATACCCTGGGA
+
GGGGGGGGGGGGGGGGGGGGGGGGGGGGGGGGGGGGGGGGGGGGGGGGGGGGGGGGFGGGFGGGGGGGFEFGGGGGGGGEGGGGGGGGGGGGGGFGGGGGGGGGGGGGFFFGGGGGGGGGGGGGGGGGGFFG9FFGGGFGGGGGGGGDGGGGGGGGCGGGCFGCEEGGGGGGGGGGFGGGGGGGGGGGGGGGGGGG=FGFGGGGDCD7EEGGDGFGFGGF47CC0398FF9GC:CFFF):
@M00200:205:000000000-AKKM3:1:1101:13454:4565 1:N:0:1
ATTGGGTGTAAAGGGCGTGTAGGCGGTTTGTTAAGTCATGTGTGAAATCCCCCGGCTCAACCGGGGAAGTGCGCATGAAACTGGCAAGCTAGAGTACCGAAGAGGGGGGTGGAATTCCCGGTGTAGCGGTGAAATGCGTAGATATCGGGAGGAACACCTGCGGCGAAGGCGGCCCCCTGGTCGGATACTGACGCTGAGACGCGAAAGCGTGGGGAGCAAACCGGATTAGATACCCCAGTA
+
GGGGGGGGGGGGGGGGGGGGGGGGGGGGGGGGGGGGGGGGGGGGGGGGGGGGGGGGGGGGGGGGGGGGGFGGGGGGGGGGGGGGGGGGGGGGGGGGGGGGGGGGGGGGGGGGGGGGGGGGGGGGGGGGGGGGGGGGGGGGGGGGGGGGGGGGGGGGGGGGGGGGGEEGGGGGGGGGGGGGGGGGGGGGGGGGGGGGGGGGGGGGGCGGGGGGGGDDDG?GF*/9(7<?FF<CCFGGEFFG
@M00200:205:000000000-AKKM3:1:1101:23365:4566 1:N:0:1
ATTGGGTATAAAGGGCTCGTAGGTGGCCAACTAAGTCAGACGTGAAATCCCTCGGCTTAACCGGGGAACTGCGTCTGATACTGGATGGCTTGAGTTTGGGAGAGGGATGCGGAATTCCAGGTGTAGCGGTGAAATGCGTAGATATCTGGAGGAACACCGGTGGCGAAGGCGGCATCCTGGACCAACACTGACGCTGAGGAGCGAAAGCCAGGGGAGCAAACGGGATTAGATACCCCAGTA
+
GGGGGGGGGGGGGGGGGGGGGGGGGGGGGGGGGGGGGGGGGGGGGGGGGGGGGGGGGGGGGGGGGGGGGGGGGGEGGGCGGGGGGGGGGGGGGGGGGGGGFGGGGGGGGGGGGGGGGGGFFFGGGGGGGGGGGGFFGGGGGDGGGFCGGGFGGGGGGGGGGGGGGGGGDGGGGGDGFGGGGGGFFGGGGGGGGGGGGGGDEGGGGGGGGGGGGGFD>FF<CD=C:D<?F?>GGGFCDFFG
@M00200:205:000000000-AKKM3:1:1101:24405:4575 1:N:0:1
ATTGGGTGTAAAGGGAGCGTAGGCGGATAGTTTAGTCAGAGGTGAAAGCCCAGGGCTCAACCTTGGAATTGCCTTTGATACTGGCTATCTTGAGTATGGAAGAGGTATGTGGAACTCCGAGTGTAGAGGTGAAATTCGTAGATATTCGGAAGAACACCAGTGGCGAAGGCGACATACTGGTCCATTACTGACGCTGAGGCTCGAAAGCGTGGGGAGCAAACAGGATTAGATACCCCAGTAAGA
+
GGGGGGGGGFGGGGGGGGGGGGGGGGGGGGGGGGGGGGGGGGGGGGGGGGGGGGGGGGGGGGGGGGGGGGGGGGGGGGGGGGGGGGGGGGFGFGGGGGGGGGGGGGGGGGGGGGGGGGGGGGGGGGGGGGGFGGFFGGGGFGGGGGGGGGGGGGGGGDGGEGFGGGGDCFGGGGGGGGGGGGFGGGGGGGGGGGGGGGGGGGCBFGDFGGGGDG>)=ABFGGF4<FFEFFFGDBF5=>@G794
@M00200:205:000000000-AKKM3:1:1101:19949:4582 1:N:0:1
ATTGGGTGTAAAGGGCGCGTAGGCGGCGTGTTAAGTCAGCTGTGAAATCTCCAAGCTCAACTTGGAACGGCCAGCTGATACTGATGTGCTAGAGTGCAGAAGGGGCAATCGGAATTCTTGGTGTAGCGGTGAAATGCGTAGATATCAAGAGGAACACCTGAGGTGAAGACGGGTTGCTGGGCTGACACTGACGCTGAGGCGCGAAAGCCAGGGGAGCAAACGGGATTAGATACCCTCGTA
+
GGGGGGGGGGGGGGGGGGGGGGGGGGGGGGGGGGGGGGGGGGGGGGGGGGGGGGGGGGGGGGGGGGGGGGGGGGGGGGGGGGGGGGGGGGGGGGGGGGGGGGGGGGGGGGGGGGGGGGGGGGGGGGGGGGGGGGFGGGGGGGGGGGGGGGGGGGGFFCFGGGGGGGGGGGGGGGGEGGGGGGFGGGGGGGGGGGGGDGGGGGGEEEDGGFGGGGFGFGGGGGEGFG<?FF2DECGFF375
@M00200:205:000000000-AKKM3:1:1101:11802:4583 1:N:0:1
ATTGGGTTTAAAGGGAGCGTAGGCGGATAGTTTAGTCAGAGGTGAAAGCCCAGGGCTCAACCTTGGAATTGCCTTTGATACTGGCTATCTTGAGTATGGAAGAGGTATGTGGAACTCCGAGTGTAGAGGTGAAATTCGTAGATATTCGGAAGAACACCAGTGGCGAAGGCGACATACTGGTCCATTACTGACGCTGAGGCTCGAAAGCGTGGGGAGCAAACAGGATTAGATACCCGTGTA
+
+CCC,CFGGGDFFEF<@FGGCGGFGDGGGGGG<<FFGGFCF,EGGFGGGGGGCFGGGGCDFGDCD@E6CEFGFGGAFDGAFGGFGGGGGGAF,EG,?FFAE<EF,:CFE9FDFFFDGGGGGFCFF9BE8FG9EFG?EBFGFDG<=@F<FFGGGGGGGGG,7>DE@FG::FGEEBEBFCFD,;,>;E,=<CCFC*;CCCDCFDCEGGGFDE@CFEE3BG867FCF007.;7?:BB<>:>;F
@M00200:205:000000000-AKKM3:1:1101:11333:4589 1:N:0:1
ATTGGGTTTAAAGGGAGCGTAGGCGGATAGTTTAGTCAGAGGTGAAAGCCCAGGGCTCAACCTTGGAATTGCCTTTGATACTGGCTATCTTGAGTATGGAAGAGGTATGTGGAACTCCGAGTGTAGAGGTGAAATTCGTAGATATTCGGAAGAACACCAGTGGCGAAGGCGACATACTGGTCCATTACTGACGCTGAGGCTCGAAAGCGTGGGGAGCAAACAGGATTAGATACCCTTGTA
+
GGGGGGFGGGGGGGGFGGGGGGGGGGEFGGFGGGGGGGGGGGGGGGGGGFGGFGGGGGGGGGGGGGFFGGGGGGGGGGGGGGGGGGGGGGGGGGGGGGGFGGGGGGGGGGGGGGGGGGGGEFGGGGGGGGGGGGGGGGGGGGGGGGGGFGGGGGGGGGGGFFGGGGGGGGGGGGGGGGFFGGGGGGGGGGGGGGGGDGGGGDGGGEG4C:BE@E>D>FCFG5FF<FDEFA?CCFGDFFCC
@M00200:205:000000000-AKKM3:1:1101:21233:4591 1:N:0:1
ACTGGGTGTAAAGGGCTCGTAGGCGGTTTGTCGCGTCGGGAGTGAAAACCAGGTGCTTAACACCTGGCTTGCTTTCGATACGGGCAGACTGGAGGTATGCAGGGGAGAACGGAATTCCTGGTGTAGCGGTGAAATGCGCAGATATCAGGAGGAACACCGGTGGCGAAGGCGGTTCTCTGGGCATTACCTGACGCTGAGGAGCGAAAGTGTGGGGAGCGAACAGGATTAGATACCCTCGTA
+
GGGGGGGGGGGGGGGGGGGGGGGGGGGGGGGGGGGGGGGGGGGGGGGGGGGGGGGGGGGGGGGGGGGGGGGGGGGGGGGGGGGGGGGGGGGGGGGGGGFGGGGGGGGGGGGGGGGGGGGGGGGGGGGGGGGGGGGGGGGGGGFGGGGGGGGGGGGGGGGGGGGGGGGGGGGGGGGGGGGGGGGGGGGGGGGGGGGGGGGGGGGEEGGGD7@CGCBGFGGGGGFFBGGFFF<FFFGGFB>E
@M00200:205:000000000-AKKM3:1:1101:10117:4591 1:N:0:1
ACTGGGCGTAAAGGGAGCGTAGGCGGATAGTTTAGTCAGAGGTGAAAGCCCAGGGCTCAACCTTGGAATTGCCTTTGATACTGGCTATCTTGAGTATGGAAGAGGTATGTGGAACTCCGAGTGTAGAGGTGAAATTCGTAGATATTCGGAAGAACACCAGTGGCGAAGGCGACATACTGGTCCATTACTGACGCTGAGGCTCGAAAGCGTGGGGAGCAAACAGGATTAGATACCCTTGTA
+
GGGGGGFEGGGGGGGGGGGGGGEGGGEGGFGGGGGGGGGGGGGFFGGGGGDFGGGGGGGGGGGGGGGGGGGGCFGGGFGGGGGGGGGEFGGGEEFGGFFCFDDGGGGGGGGGGGGGGGGGGGGGGGGGGGGGGGGAFGGGGGGGGGFFCCGGFFGGGDFGGGGG7:EEEGGGGGGGGGGDFGGFG9DGGGGFG5DGE5D5F<ECFDDCC7EED5>C5FGCCFGGDC73AFFGFF67557F
@M00200:205:000000000-AKKM3:1:1101:15490:4611 1:N:0:1
ACTGGGCTTAAAGGGAGCGTAGGCGGATAGTTTAGTCAGAGGTGAAAGCCCAGGGCTCAACCTTGGAATTGCCTTTGATACTGGCTATCTTGAGTATGGAAGAGGTATGTGGAACTCCGAGTGTAGAGGTGAAATTCGTAGATATTCGGAAGAACACCAGTGGCGAAGGCGACATACTGGTCCATTACTGACGCTGAGGCTCGAAAGCGTGGGGAGCAAACCGGATTAGATACCCACGTA
+
GC8F,EGGCF<<CEG@CF:@FGDG@@:@@FG,CFFGGGFDFF,DEFGGFFFGFG@FAFAAFFCGFG,CDEFGGCGFFFGCGFCGGG9FFC?C?EEACFFFGCFFCFF,BFFEFGGGGG=@F<=B=FGGGDGGGG9FG4A@@FEFGFGFGGD7DFG<F:A>F@FG7:CCCFFGG6C,6;AFGCE?FAFFFFGF*@CE52DE;9CBEG);=5:@*=A<8FG8;*:C0*:3A6<+C?F*0.8:
@M00200:205:000000000-AKKM3:1:1101:24772:4619 1:N:0:1
ACTGGGTGTAAAGGGAGCGTAGGCGGATAGTTTAGTCAGAGGTGAAAGCCCAGGGCTCAACCTTGGAATTGCCTTTGATACTGGCTATCTTGAGTATGGAAGAGGTATGTGGAACTCCGAGTGTAGAGGTGAAATTCGTAGATATTCGGAAGAACACCAGTGGCGAAGGCGACATACTGGTCCATTACTGACGCTGAGGCTCGAAAGCGTGGGGAGCAAACAGGATTAGATACCCGAGTA
+
GGGGGGGGGGGGGGGGGGGGDGGGGDCGGGGGGGFGFGGGGGGGGGGGGGGGGGGGGGGGGGGGGGGGGGGGGGGGGGGGEFGGFFGGGGGGGGAAFGGFGGGGGFFGGGFGGGGGGFFGCFFFGGGCEFGGGGGGGGGGFFGEGGGGFEGGGGGGGGGGGGGG8EGGGGGGGGGG?EFEGFGGFFGGGGGCEGGG>EGGGGGGCE<4EGGGGGEGFGGGF:FC@FG@A6CFFFCDBD7F
@M00200:205:000000000-AKKM3:1:1101:20073:4620 1:N:0:1
ATTGGGTTTAAAGGGCTCGTAGGTGGCCAACTAAGTCGGATGTGAAATCCCCAGGCTCAACTTGGGAACTGCATCCGATACTGGATGGCTTGAATCCGGGAGAGGGATGCAGAATTCCAGGTGTAGCGGTGAAATGCGTAGATATCTGGAGGAATACCGGTGGCGAAGGCGGCATCCTGGACCGGCATTGACACTGAGGAGCGAAAGCCAGGGGAGCAAACGGGATTAGATACCCGAGTAAGA
+
F<FGGGGGGGCGGGG@FGEFEFGFGGGGGGGGGGGGCFGDGGGGGGGGGGGGDGGGGFGGGGGGFGGGGGGGDGGGGGGGGGG,CFFGGGGGGGGGGDGGGGGG>FCCECEFGGGGEFEFGGGGFGGGFGGGGFFGFEGG@FGGGGFGGGGGDCBFGFDGGGGGGGG@FFGCEEGFFFC:EFEGGECGGGGG;CF6;FGGEFG5CE>DG6CCCE@D3FFGFCEGFDC2*=A7<,<C@)0:2<<
@M00200:205:000000000-AKKM3:1:1101:20620:4646 1:N:0:1
ATTGGGTTTAAAGGGAGCGTAGGCGGATAGTTTAGTCAGAGGTGAAAGCCCAGGGCTCAACCTTGGAATTGCCTTTGATACTGGCTATCTTGAGTATGGAAGAGGTATGTGGAACTCCGAGTGTAGAGGTGAAATTCGTAGATATTCGGAAGAACACCAGTGGCGAAGGCGACATACTGGTCCATTACTGACGCTGAGGCTCGAAAGCGTGGGGAGCAAACAGGATTAGATACCCCAGTA
+
GEGGGGGEGGGGGAGFGGG:FGGGGGDG@D@FFGGGGGGGFGGGGGGGGGGCGGGGG@FGGGGGGGGGGGGGFGGGGGFGGGGGGGEEFGGGGGGG<FGFGGGGGFFFGGGGFGFGGGGGGGGGGG9?FGGGGGGDGGGGGGGGGFFGGGFFGGGGGGGGGGGGGGGGGGGEE>CFGCFGGG6>EDFGGGGGGGGGGGGGCGGGGGGGGGGGGGAGFGGFGGFGFGGFFFFGGGGD=DFG
@M00200:205:000000000-AKKM3:1:1101:8648:4656 1:N:0:1
ATTGGGTTTAAAGCGAGCGCAGGTGGTTTAATAAGTCTGATGTAAAAGGCAGTGGCTCAACCATTGTGTGCATTGGAAACTGTTAGACTTGAGTGCAGTAGAGGAGAGTGGAATTCCATGTGTAGCGGTGAAATGCGTAGATATATGGAGGAACACCGGTGGCGAAAGCGGCTCTCTGGACTGTAACTGACACTGAGGCTCGAAAGCGTGGGTAGCAAACAGGATTAGATACCCCCGTAAGAT
+
GGGGGGGGGFFGGGGGGGGGGGGFGGGGGFGGGGFFFGGGGGGGGGGGGGGGGGGGGGGGFGEGGGGGGGGGFGGGGGFFGGGGFGGGFFFGGGGGFGGFGGGGGGGGGGGGGGDFCEAFFFGGGGGEGGGGGGFBFCGGGGGFGGGGGGGGGGG<CFEGEFGGEEGGGGGGEEDGCGGFGGGGGGECFGCFCCFGGGGFDDEDCGFCCCGGGGF4CC?*9C*7;7D3:7CC+8478;BDGDA
@M00200:205:000000000-AKKM3:1:1101:10291:4674 1:N:0:1
ATTGGGTGTAAAGGGAGCGTAGGCGGATAGTTTAGTCAGAGGTGAAAGCCCAGGGCTCAACCTTGGAATTGCCTTTGATACTGGCTATCTTGAGTATGGAAGAGGTATGTGGAACTCCGAGTGTAGAGGTGAAATTCGTAGATATTCGGAAGAACACCAGTGGCGAAGGCGACATACTGGTCCATTACTGACGCTGAGGCTCGAAAGCGTGGGGAGCAAACAGGATTAGATACCCGTGTAAGA
+
GGGGGGEGFFGGGGGGGGGGGGGGGGGGEGFGGGGGGGGGGGGGGGFGGGGGGGG>FFGGGGGGGGGGGGGGGGGGGGGGGFGGGFGGGGGGGGFFFFGGGGGGGFFFGGGGGGGGGGGGGDFFGFCGGGGGGGAAFGGGGEAFGGGFFEGGGGGGF>ABFGGGEGGCG8FEGGGGFGGGFFGFDCCAGGCFGCGGGGG7EGGGG58;ECEGGGEG)AFC4CFGFCD;=F<C@:8>>B:CD2<
@M00200:205:000000000-AKKM3:1:1101:23825:4681 1:N:0:1
ACTGGGTATAAAGGGCTCGTAGGCGGTTTGTCGCGTCGGGAGTGAAAACGCCGTGCTTAACACGGCGCTTGCTTCCGATACGGGCAGACTAGAGGTATTCAGGGGAGAACGGAATTCCTGGTGTAGCGGTGAAATGCGCAGATATCAGGAGGAACACCGGTGGCGAAGGCGGTTCTCTGGGAATGACCTGACGCTGAGGAGCGAAAGTGTGGGGAGCGAACAGGATTAGATACCCGAGTA
+
GGGGGGGGGGGGGGGGGGGGGGGGGGGGGGGGGGGGGGGGGGGGGGGGGGGGGGGGGGGGGFGGGGGGGGGGGGGGGGGGGGGGGGGGGGGGGGGGGGGGGGGGGGGGGGGG@GGGGGGGGGFCGGGGGGEGGGGGGGGGGGGGGGGGGGGDEGGFGGGGFECFGDEGGGGGGGGG?FFGEFGGDFGFFCECCGDEE>CC5CEGGGG>C7CED*)9::CCG5CF39F361<GGGCC))0A
@M00200:205:000000000-AKKM3:1:1101:15503:4724 1:N:0:1
ATTGGGTTTAAAGGGAGCGTAGGCGGACATTTAAGTCAGGGGTGAAATCCCGGGGCTCAACCTCGGAATTGCCTGTGATACTGGGTGTCTTGAGTATGGAAGAGGTATGTGGAACTCCGAGTGTAGAGGTGAAATTCGTAGATATTCGGCGGAACACCAGTGGCGAAGGCGACTCACTGGCCCGATACTGACGCTGAGGCGCGAAAGCGTGGGGAGCAAACAGGATTAGATACCCCTGTA
+
F,DGGGGCGGGGGGGGGGGGGGGCFGEGGFFAAFCEFC<E<CCEFFGF<FGGGGC>7CFG8FFGCGGCFEGEGF,EF9F,C,C<=9FF=EF?@<B<F9,<?==FG<EAFEAFAEFGEGG:F+=,,,,5B5DF@DCFDD=BF7<<;FFCG@F>CFF:3C>F3<FCC:ECGG<@5BGC8?;@8:C1BB>?++2>EC*/*B5A:9:CGGGF=5EG8C@G>GGF47:F6FGFFFBF+<C*<::F
@M00200:205:000000000-AKKM3:1:1101:19694:4728 1:N:0:1
ATTGGGTGTAAAGGGAGCGTAGGCGGATAGTTTAGTCAGAGGTGAAAGCCCAGGGCTCAACCTTGGAATTGCCTTTGATACTGGCTATCTTGAGTATGGAAGAGGTATGTGGAACTCCGAGTGTAGAGGTGAAATTCGTAGATATTCGGAAGAACACCAGTGGCGAAGGCGACATACTGGTCCATTACTGACGCTGAGGCTCGAAAGCGTGGGGAGCAAACAGGATTAGATACCCGTGTA
+
GGGGGGGGGGGGGGGGGGGGGGGGGGGGGGGGGGGGGGGGGGGGGGGGGGGGGGGGGGGGGGGGGGGGGGGGGGGGGGGGGGGGGGGGGGGGGGGGGGGGGGGGGGGGGGGGGGGGGGGGGGGGGGGGGGGGGGGGGGGGGGGGGGFGGGGGGGGGGGGGGGGGGGGGGFGGGGGGGGGGGGGGGGGGGGGGGGDEG5FEFFGGGGGGECCGEGFGFFGFG<EGD*27A8)128CC>BFG
@M00200:205:000000000-AKKM3:1:1101:7036:4733 1:N:0:1
ATTGGGCATAAAGGGAGCGTAGGCGGATAGTTTAGTCAGAGGTGAAAGCCCAGGGCTCAACCTTGGAATTGCCTTTGATACTGGCTATCTTGAGTATGGAAGAGGTATGTGGAACTCCGAGTGTAGAGGTGAAATTCGTAGATATTCGGAAGAACACCAGTGGCGAAGGCGACATACTGGTCCATTACTGACGCTGAGGCTCGAAAGCGTGGGGAGCAAACAGGATTAGATACCCTCGTA
+
GGGGGGGGGDGFGGGGGGGGGGGGGGGGGGGGGGGGGGGGGGGGGGGGGGGGGGGGGGGGGGGGGGGGGGGGGGGGGGGGGGGGGGGGGGGGGGFGGGGGGGGGGGGGGGGGGGGGGGGGGDGGGGGGGGGGFGGGGGGGGGGGGGGGGGGGGDGGGGGGGGGDGGGGGGGGGEGCGGGGGFFGGGGGGGFGGGGGGGGGGFGG?CGFGGGGGEFG>EFGGGGG;DGFAFFG9:CGFAFE
@M00200:205:000000000-AKKM3:1:1101:20318:4751 1:N:0:1
ACTGGGCATAAAGGGCGCGTAGGCGGCCGCACGAGTCGGAGGTGAAATCCCTCGGCTTAACCGAGGAACGGCCTCCGATACTGTGCGGCTCGAGTCCCGGAGAGGGTGGTGGAATTCCCGGTGTAGCGGTGAAATGCGTAGATACCGGGAGGAACACTGGTGGCGAAGGCGGCCACCTGGACGGGTACTGACGCTGAGGCGCGAAAGCTAGGGGAGCAAACAGGATTAGATACCCGGGTA
+
GEGGGGGFFGGGGGGGGGGGGGGGGGGGGGGDEGGGGGGGGGGGGGGGGGFCGFGGGGGGGG@FGGGFGGGGGGGGGGGGGGGGFGGGGGGGGGGGGDF@FGDEGECFGFGGGGGGGFFGGGGGGGGGGEGGFGGGGGGGGGGGGGGGGGGGGGGGGCCGGGGGGGGGGGGGGDEGGFFFFGEGD*:<:FFGGGDEEGGGEGGGGEGGCF9CFGBDEFG?FFFG?DF4685:EEG5:BB*
@M00200:205:000000000-AKKM3:1:1101:12654:4777 1:N:0:1
ATTGGGTTTAAAGGGCTCGTAGGCGGTCTGTCGCGTCGGATGTGAAAGCCCGGGGCTTAACCCCGGGTCTGCATTCGATACGGGCAGACTAGAGTGTGGTAGGGGAGATCGGAATTCCTGGTGTAGCGGTGAAATGCGCAGATATCAGGAGGAACACCGGTGGCGAAGGCGGATCTCTGGGCCATTACTGACGCTGAGGAGCGAAAGCGTGGGGAGCGAACAGGCTGAGATACCCGAGTA
+
CA,E8EC-BE@EAFGGGFB+BFCGECGG:FEG,DF+CCEFBG@CF,<CFG@6C7+6CE@FGGGD+CFCFGG?F9@F5E5E=FFG+CFFC<ED<9CFGFB4C?FEGGE@,EDC+B+,:EDC8,>FEGGGG:FG<C,@9FGG:F>FFFFFGC@@CCFFFGGE7FG8::EC7CF8B8E@?FG7E@FGG7++2:9FDD5:/AC<EFGGEG<5:2;EEG><):C8C38*-9*4>=2CEFCD3)0*
@M00200:205:000000000-AKKM3:1:1101:25099:4779 1:N:0:1
ATTGGGCTTAAAGGGAGCGTAGGCGGATAGTTTAGTCAGAGGTGAAAGCCCAGGGCTCAACCTTGGAATTGCCTTTGATACTGGCTATCTTGAGTATGGAAGAGGTATGTGGAACTCCGAGTGTAGAGGTGAAATTCGTAGATATTCGGAAGAACACCAGTGGCGAAGGCGACATACTGGTCCATTACTGACGCTGAGGCTCGAAAGCGTGGGGAGCAAACAGGATTAGATACCCGTGTA
+
FFGCGGFGGGGGGGCGECGGGEGGGGEGEGGGGGGGGGGGGGGD<FGGDFGGGGGGGFGFGGGGFFGGGGGGFGFDFFFGGDFGGGGGGGFGGGGGG<FFGGG<CFFGFGDGGGGGGGGEG?FEG<<FFGGEG<EFGDAFFGGAFFGGFGDCFGGGGC7=FGGGGGG7CFGDGCGFFGECEFG9CFADC@CDC@**;DFFFGEGC?<4ECCGE*:CDFGGG4F434;@A6?FBFGGFF;C
@M00200:205:000000000-AKKM3:1:1101:20419:4800 1:N:0:1
ATTGGGTTTAAAGGGCGCGTAGGCGGGATGGCGAGTCGGTCGTGAAATCCCTCGGCTCAACCGAGGAGAGTCGGCCGATACTGCCGTTCTTGAGGGATGCAGAGGAGACTGGAATTCCCGGTGTAGCGGTGAAATGTGTAGAGATCGGGAGGAACACCGGTGGCGAAGGCGGGTCTCTGGGCATCTCCTGACGCTGAGGCGCGAAAGCGTGGGGAGCAAACGGGATTAGATACCCGCGTAAGA
+
GGGGGGFGGGGGGGGGGGGGGGGGGGGGGGGGGGGGGGGGGGGGGGGGGGGGGGGGGGGGGGGGGGGGGGGGGGGGGGGGGGGGGGGEGGGGFGGGGGGGGGGGGGGGGCGGGGFGGGGGGGGGGGGGGFFFGGGG;FGGGGGGF9FEGGGGFGGGGGGGEGGGGGGGGGGGGE8FGGGGGGGGGGFGG>FAEDD=EFGGEGGEGGGGGEGGGGFGFC;EDGDGFDF>FFAGGGGD@D@GD:A
@M00200:205:000000000-AKKM3:1:1101:17778:4806 1:N:0:1
ACTGGGCATAAAGGGCGCGTAGGCGGGCTGCCAAGTCTGGGGTGAAATCCCGCGGCTCAACCGTGGAACTGCCTCAGATACTGGCGGCCTCGAGGGAGATAGGGGCGAGCGGAACTAATGGTGGAGCGGTGAAATGCGTTGATATCATTAGGAACTCCGGTGGCGAAGGCGGCTCGCTGGATCTCTTCTGACGCTGAGGCGCGAAAGCTAGGGGAGCAAACGGGATTAGATACCCTCGTAAGA
+
GGGGGGGGGGGGGGGGGGGGGGGGGGGGGGGGGGGGGGGGGGGGGGGGGGGGGGGGGGGGGGGGGGGGGGGGGGGGGGGGGGGGGGGGGGGGGGGGGGGGGGGGGGGGGGGGGGGGGGGGGGGGGGGGGGGGGGGGGGGGGGGGGGGGGGGGFGFFFGGGGGGGGGGGGGGGGCGGGGGGGGGGGGGGGGGGGGGGEGGGGGGGGGGGGFGGGGFGFGGGGGGGFGGFFFDFCGFG@BFD41)
@M00200:205:000000000-AKKM3:1:1101:9935:4812 1:N:0:1
ATTGGGTGTAAAGGGCGCGTAGGCGGTTTTGTAAGTTCCGCGTGAAATCCCCCGGCTCAACCGGGGAATGGCGTGGAAAACTGCGAGGCTTGAGTTCGGGAGAGGGAAGCGGAATTCCGGGTGTAGCGGTGAAATGCGTAGATATCCGGAGGAACACCGGTGGCGAAGGCGGCTTCCTGGACCGACACTGACGCTGAGGCGCGAAAGCTAGGGGAGCAAACGGGATTAGATACCCTAGTA
+
GGGGGGGGGGGGGGGGGGGGGGGGGGGGGGGGGGGGGGGGGGGGGGGGGGGGGGGGGGGGGGGGGGGGGGGGGGGGGGGGGGGGGGGGGGGGGGGGGGGGGGGCFGGGGGGGGGGGGGGGGEGGGGGGGGGGGGGGGGGGGGGGGGGGGGGGGGGGGGGGGGGGGGGGGGGGGEGGGGGGGGGGGDGGGGGGGG3EEGGFGGGGGGGGDGGFGGBDFGGGGGGG?DFBFFF7@CC=FFFF
@M00200:205:000000000-AKKM3:1:1101:10285:4823 1:N:0:1
ACTGGGCATAAAGAGCTTGTAGGCGGTTTGTCGCGTCTGCTGTGAAAGCCCGGGGCTTAACCCCGGGTGTGCAGTGGGTACGGGCAGACTAGAGTGCAGTAGGGGAGACTGGAATTCCTGGTGTAGCGGTGAAATGCGCAGATATCAGGAGGAACACCGATGGCGAAGGCAGGTCTCTGGGCTGTTACTGACGCTGAGGAGCGAAAGCATGGGGAGCGAACAGGATTAGATACCCTAGTA
+
GGGGGGGGGGGGGGGGGGGGGGGGGGGGDEGGGGGGGEGGGGGGGGGGGGGEGGGGGGGGGFGGGGGGGGGGGGGGGGGGGGGGGGGGGGGGGGGGGGGFGFFGGGGGGGGGGGGGGGGGGGGGGGGGGEEFGGFGDCGGEGFGCFGGGGGEGGGGGGGGGGGGG7B<@FFGG8CCGGFGFGGGFGGGGGGFGDG78;EGGGGCEGGCEFGFGGFGFGEGDDC/3<F26?<FFFF4FFFF
@M00200:205:000000000-AKKM3:1:1101:19884:4847 1:N:0:1
ATTGGGTTTAAAGGGAGCGTAGGCGGATAGTTTAGTCAGAGGTGAAAGCCCAGGGCTCAACCTTGGAATTGCCTTTGATACTGGCTATCTTGAGTATGGAAGAGGTATGTGGAACTCCGAGTGTAGAGGTGAAATTCGTAGATATTCGGAAGAACACCAGTGGCGAAGGCGACATACTGGTCCATTACTGACGCTGAGGCTCGAAAGCGTGGGGAGCAAACAGGATTAGATACCCTCGTAAGA
+
GGGGGGGGGGGGGGGGGGGGGGGGGGGGGGGGGGGGGGGGGGGGGGGGGGGGGGGGGGGGGGGGGGGGGGGGGGGGGGGGGGGGGGGGGGGGGGGGGGGGGGGGGGGFGGGGGGGGGGGGGGGGGGGGGGGGGGGGGGGGGGGGGGGGGGGGGGGGGGGGGGGGGGGDEGGGGGGFGGDGGGEGGGGGGGGGGGGGGGGGF4;EGG:FGGGGGD>CAGGGDGGFFGGFFFFGG8FGFFFGGFF
@M00200:205:000000000-AKKM3:1:1101:24154:4847 1:N:0:1
ATTGGGTATAAAGGGCTCGTAGGCGGTTTGTCGCGTCGGGAGTGAAAACGCCGTGCTTAACACGGCGCTTGCTTCCGATACGGGCAGACTAGAGGTATTCAGGGGAGAACGGAATTCCTGGTGTAGCGGTGAAATGCGCAGATATCAGGAGGAACACCGGTGGCGAAGGCGGTTCTCTGGGAATGACCTGACGCTGAGGAGCGAAAGTGTGGGGAGCGAACAGGATTAGATACCCTGGTA
+
GFGGGFFGDGGGGFBGGGGGGGGFEGFCGGGGFFGGGGGGGGGGCGGGFCGGGGCBDCFFECGGGGEGEGGCGGGGGGGGDGEGCFEGF,,AFDFFCCDGGCFFGDEGGDFDDF@FGGFGGGG<CFFFG@FGFFCG;FGCB7<CC@B<AFEEGGCFG7*<<F<+B7CFEGGGE5EDC+AFFFFGGCFFCGGCGG*=:8CFG3:8/2/:@<9CE55D@5**75@<64:<67>C+0<*<<?C
@M00200:205:000000000-AKKM3:1:1101:7615:4869 1:N:0:1
ATTGGGTTTAAAGGGAGCGTAGGCGGATAGTTTAGTCAGAGGTGAAAGCCCAGGGCTCAACCTTGGAATTGCCTTTGATACTGGCTATCTTGAGTATGGAAGAGGTATGTGGAACTCCGAGTGTAGAGGTGAAATTCGTAGATATTCGGAAGAACACCAGTGGCGAAGGCGGGTCTCTGGACAGTTCCTGACACTGAGGCACGAAGGCCAGGGGAGCAAACGGGATTAGATACCCCAGTAAGA
+
GGGGGGGGGGGGGGGGGGGGGGGGGGGGGGGGGGGGGGGGGGGGGGGGGGGGGGGGGGGGGGGGGGGGGGGGGGGGGGGGGGGGGGGGGGGGGGGGGGGGGGGGGGGGGGGGGGGGGGGGGGGGGGGGGGGGGGGGFGGGGGGGGGGGGGGGGGGGGGGGGGGGGGGGGGGGGGGGGGGGGGGGGGGCFFECGFGGGGCCEGGGCGGDGGGGGGFGFGGGGGEGFGGF@?9GFCCFEEFGF2A
@M00200:205:000000000-AKKM3:1:1101:25860:4875 1:N:0:1
ACTGGGTATAAAGGGCGCGTAGGCGGGGCGGGAAGTCGGGTGTGAAATCCCCGGGCTTAACCTGGGAATGGCAATGGAGACTGCAAGGCTAGAGTTTGGCAGAGGGGGGAAGAATTCCACGTGTAGCAGTGAAATGCGTAGAGATGTGGAGGAACACCGATGGCGAAGGCAGCCCCCTGGGTCAAAACTGACGCTCATGCACGAAAGCGTGGGGAGCAAACAGGATTAGATACCCGCGTAAGA
+
GGGGGGGGGGGGGGGGGGGGGGGGGGGGGGGGGGGGGGGGGGGGGGGGGGGGGGGGGGGGGGGGGGGGGGGGGGGGGGGGGGGGGGGGGGFGGGGGGGGGGGGGGGGGG*AEGGGGGGGGGGGGGGGGGGGGGGGGGGGGGGGGFGGGGGGGEFEGGGGGGGGGGGGGGGGGDGGGGEGGGGDFGGG6C:EFEGCEECGGFGGGGGG4CEEEGGFGFCEF:FGGFDGFFFAGGCG).<BGG?A
@M00200:205:000000000-AKKM3:1:1101:9798:4889 1:N:0:1
ATTGGGCTTAAAGGGCGCGCAGGCGGCTACGAAAGTCCGGCGTGAAATCCCACGGCTCAACTGTGGAACTGCGTCGGATACTTCGTTGGCTTGAGGATGGTAGAGGCCATTAGAACTAGCGGTGTAGCGGTGAAATGCGCAGATATCGCTAGGAATGCCGGTGGCGAAGGCGGATGGCTGGGCCACTCCTGACGCTGAGGCGCGAAAGCTAGGGGAGCGAACCGGATTAGATACCCCAGTA
+
GGGGGGGGGGGGGGGGGGGGGGGGGGGGGGGGGGGGGGGGGGGGGGGGGGGGGGGGGGGGGFGGGGGGGGGGGGGGGDGGGGGGGGGGGGGGGGGGGGGGGGGGFFGGGGGGGGGGGGGGGGGGGGGGDGGGGGGGGGGGGGGGGFGEGFGGGGGGGGGGGGGGGGGGGGGGGGGGGGGGGGGGGGGGGGGGGGGGGEGGGGGGGGGDGGFFGGFGFEGGGDCD95>6FFA7@EGGFFFEF
@M00200:205:000000000-AKKM3:1:1101:7331:4893 1:N:0:1
ACTGGGTTTAAAGGGCGCGTAGGCGGCCTGATAAGTAGGGGGTGAAATCCTGCGGCTTAACCGCAGGGCTGCCCTCTAAACTGTCGGGCTAGAGCACGGTAGAGGCAGATGGAATTCCCGGTGTAGCGGTGGAATGCGTAGAGATCGGGAAGAACATCAGTGGCGAAGGCGGTCTGCTGGGCCGTTGCTGACGCTGAGGCGCGACAGCGTGGGGAGCAAACAGGATTAGATACCCGAGTA
+
GGGGGGGGGGGGGGGGGGGGGGGGGGGGGGGGGGGFGGGGGGGGGGGGGGGGGGGGGGGGGGGGGGGGGGGGGGGGGFGGGGGGGGGGGGGGGGGGGGGGGGGGGGGGGGGGGGGGGGGGGGGGGGGGGGGGGGGGGGGGGGFGFGGGGGDGGGGGGFFGECFGGGEEEFFEEGGGC@FGGGGGGGGGFGE@CEGGCDGEEDGGGGGGGCCEGGFGFGGGGDFDBGFDFFDGGD6C>DFG
@M00200:205:000000000-AKKM3:1:1101:7571:4920 1:N:0:1
ATTGGGTGTAAAGCGCGTGTAGGCGGCCGAGCAGGTCTGTTGTGAAAACTGGAGGCTCAACCTCCAGACGTCGACAGAAACCGCACGGCTAGAGTCCGGAAGAGGAGAGTGGAATTCCTGGTGTAGCGGTGAAATGCGCAGATATCAGGAAGAAAACCAATGGCGAAGGCAGCTCTCTGGGACGGTACTGACGCTGAGACGCGAAAGCGTGGGGAGCGAACAGGATTAGATACCCGCGTA
+
GGGFGGFGGGGGGGGGGFGGGGGGGGGGGGGGGGGFGGGGGGGGGGGGGGGGGGGGGGGGGGGGGGGGGGGEGGGGGFGFGDFGGGGGGGGGGGGGGGGGGGGGGGGGGFFFGGEFGFFGGFEFFGGGGGGGGGGGFGGGGGGGGGGGGGFFG7,@F<FFEDFFGGGGDDGG>FFGGGGGGGGGGEFEGCGGGDC:8CGGGGGGGGGGGGGED>3735:89<8C:>F7?6::@CFGD5):
@M00200:205:000000000-AKKM3:1:1101:23272:4970 1:N:0:1
ACTGGGTATAAAGGGAGCGTAGGCGGATAGTTTAGTCAGAGGTGAAAGCCCAGGGCTCAACCTTGGAATTGCCTTTGATACTGGCTATCTTGAGTATGGAAGAGGTATGTGGAACTCCGAGTGTAGAGGTGAAATTCGTAGATATTCGGAAGAACACCAGTGGCGAAGGCGACATACTGGTCCATTACTGACGCTGAGGCTCGAAAGCGTGGGGAGCAAACAGGATTAGATACCCTCGTA
+
GGGGGGGGGGGGGGGGGGGGGGGGGGGGGGGGGGGGGGGGGGGGGGGGGGGGGGGGGGGGGGGGGGGGGGGGGGGGGGGGGGGGGGGGGGGGGGGGGGGGGGGGGGGGGGGGGGGGGGGGGGGGGGGGGGGGGGFGGGGGGGGGGGGGGGGGGGGGGGGGGGGGGGGGGGGGGGGGGGGGGGGGGGGGG7CDGCGGGGGGGGGGGGGGGGGGGGEGEGGGGGGGFGGFFFFGFFGG5AFG
@M00200:205:000000000-AKKM3:1:1101:20524:4992 1:N:0:1
ACTGGGCATAAAGGGAGCGTAGGCGGATAGTTTAGTCAGAGGTGAAAGCCCAGGGCTCAACCTTGGAATTGCCTTTGATACTGGCTATCTTGAGTATGGAAGAGGTATGTGGAACTCCGAGTGTAGAGGTGAAATTCGTAGATATTCGGAAGAACACCAGTGGCGAAGGCGACATACTGGTCCATTACTGACGCTGAGGCTCGAAAGCGTGGGGAGCAAACAGGATTAGATACCCTTGTAAGA
+
GGGGGGGGGGGGGGGGGGGGGGGGGGGGGGGGGGGGGGGGGGGGGGGGGGGGGGGGGGGGGGGGGGGGGGGGGGGGGGGGGGGGGGGGGGGGGGGGGGGGGGGGGGGGGGGGGGGGGGGGGGGGGGGGGGGGGGGGGGGGGGGGGGGGGGGGGGGGGGGGGGGGGGGGGGGGGGGGGGGGGGGGGGGGGGG6EGGGGGGGGGGGGED<CEEGGGFGEGGGGGGGFCFFFFFGGFFFFFFGGFF
@M00200:205:000000000-AKKM3:1:1101:8954:4998 1:N:0:1
ACTGGGTTTAAAGGGCGTGTAGGCGGTTTGTTAAGTCATGTGTGAAATCCCCCGGCTCAACCGGGGAAGTGCGCATGAAACTGGCAAGCTAGAGTACCGAAGAGGGGGGTGGAATTCCCGGTGTAGCGGTGAAATGCGTAGATATCGGGAGGAACACCTGCGGCGAAGGCGGCCCCCTGGTCGGATACTGACGCTGAGACGCGAAAGCGTGGGGAGCAAACAGGATTAGATACCCCTGTA
+
GGGGGGGGGGGGGGGGEFGGGGGFGGFEEFEGFGGGFEGGFGGGGGGGGGGGGGGGGGGGGGGGDGGGGFECFD@BFFGFECFGGGFFCFGFGGGFGGFGGDCFGGCFGGG@*2CCFF:FGECB@CEG@<BFGCGDGGDC:8<CGFCEDEGGCFCCF5@EFGDEDGGGE5EGG5EG8EF8<EEEGDEF7798;557EG:6:CCEEGD4EGGGGGF357@659FC:GC39*)0ACFC@FFG
@M00200:205:000000000-AKKM3:1:1101:7568:5003 1:N:0:1
ATTGGGTTTAAAGGGCGCGTAGGCGGTCTTTTAAGTCGGGGGTGAAAGCCTGTGGCTCAACCACAGAATTGCCTTCGATACTGGGAGACTTGAGTCCGGAAGAGGACAGCGGAACTGCGAGTGTAGAGGTGAAATTCGTAGATATTCGCAAGAACACCAGTGGCGAAGGCGGCTGTCTGGTCCGGTTCTGACGCTGAGGCGCGAAAGCGTGGGGAGCAAACAGGATTAGATACCCGGGTA
+
FFGGGGGGGGGGGGGGGGGGGGGFGGFG,FF<EGGGGGGGEGGGCFECGGGFGGDGGGGGGGDC<FC8FGFGGGGGGGGGGGGG@AC:FFGGFCFGFGEGGGGGDCCE@FGDGC+F@GGDGGGGGGFFFGGGGFGGGGGGGGGGGGGF@EEGFFGGGGGGFCCCGGGG>FGC*CE8EGFFGDF>EEDCCFEGGGGGGGGGGGGCC:DFGGGGDG>DBG6<C4?F?C>?@44>C<CCE)57
@M00200:205:000000000-AKKM3:1:1101:6210:5010 1:N:0:1
ACTGGGTATAAAGGGAGCGTAGGCGGATAGTTTAGTCAGAGGTGAAAGCCCAGGGCTCAACCTTGGAATTGCCTTTGATACTGGCTATCTTGAGTATGGAAGAGGTATGTGGAACTCCGAGTGTAGAGGTGAAATTCGTAGATATCCGGAAGAACACCAGTGGCGAAGGCGACATACTGGTCCTTTACTGACGCTGAGGATCGAAAGCGTGGGGAGCAAACAGGATTAGATACCCTTGTA
+
GGGGGGG9FFGGGGG9;FGGGGGGGG+C7EFAFGGGGCFCGGGGGGGGGGGGGGGGGGGGGGGGGGG@FEEGAEA6CFGGGGGFGFGGGGFGEGF,CEFFGGFG?F9AFEGGGFGFDF7BEGGGGF,FFGGGGGGGGGGFFGGFG,A@FB7FFGGGGGFGGGGGGGGGGGG7C++5EGGFC;D,>C,@CGGGG>DGEFF,7AC5CEG<CEGGGDFDFCF6>5FFDGG@AA?FGGGG4FFG
@M00200:205:000000000-AKKM3:1:1101:19449:5041 1:N:0:1
ATTGGGCTTAAAGGGCTCGTAGGCGGTTTGTCGCGTCGGGAGTGAAAACGCCGTGCTTAACACGGCGCTTGCTTCCGATACGGGCAGACTAGAGGTATTCAGGGGAGAACGGAATTCCTGGTGTAGCGGTGAAATGCGCAGATATCAGGAGGAACACCGGTGGCGAAGGCGGTTCTCTGGGAATGACCTGACGCTGAGGAGCGAAAGTGTGGGGAGCGAACAGGATTAGATACCCGCGTAAGA
+
FFGGGGGGGGGGGFGGGGGGGGGGGGGGGGGFGGGGGEGG@FG<FGGGFGGGGGGGGGGGGGFGGEEFGGEFGGFGEGG:+FE@EEG=EFGGD<FFFFGGDFGGG@FEFFGDGEG@GFGGF>DFDEGGG@FGGGGGGDGDGGFF@FDGGFEDGGGFGGFEFGEF8CEGGCGGGGEFGGGGFF?FGGG?9FGCEDDEEGGEGGGGCCCFG:CGGG5C>CEGCDG*2<:4/86FGGCC>375924
@M00200:205:000000000-AKKM3:1:1101:20615:5093 1:N:0:1
ACTGGGTTTAAAGGGCGCGTAGGCGGTCTTCTAAGTTCCGTGTGAAATCCCTCGGCTCAACTGGGGAACTGCACGGAAAACTGGAAGGCTTGAGTTCGGGAGAGGGAAGCGGAATTCCGGGTGTAGCGGTGAAATGCGTAGATATCTGGAGGAACACCGGTGGCGAAGGCGGCATTCTGGACCAACACTGACGCTGAGGAGCGAAAGCAAGGGGAGCAAACGGGATTAGATACCCTAGTA
+
GGGGGGGGGGGGGGGGGGGEGGGGGGGGGGGGGGGGGGGGGGGGGGGGGDFGGGGGGGGGGGGGGGGGGGGGGGGGGGGGGGGGGGGGGCGGGGFGGGGGGGGGGGGGGGGGGGGGGGGGGGGEFGGGGGGGFGGGGGGGGGFGFGGFGGGGCFFGGGGGGGGFGGGGGGGGGDGGFGGGGGGGGECEGGGGGGDCEFFGGGGGGGGG+0;CEEDC:ECFGDED<GC<6=4CCGFG;F?F
@M00200:205:000000000-AKKM3:1:1101:7570:5106 1:N:0:1
ATTGGGTGTAAAGGGAGCGTAGGCGGATAGTTTAGTCAGAGGTGAAAGCCCAGGGCTCAACCTTGGAATTGCCTTTGATACTGGCTATCTTGAGTATGGAAGAGGTATGTGGAACTCCGAGTGTAGAGGTGAAATTCGTAGATATTCGGAAGAACACCAGTGGCGAAGGCGACATACTGGTCCATTACTGACGCTGAGGCTCGAAAGCGTGGGGAGCAAACAGGATTAGATACCCCAGTA
+
GGGGGGGGGGGGGGGGGGGGGGGGGGGGGGGGGGGGGGGGGGGGGGGGGGGGGGGGGGGGGGGGGGGGGGGGGGGGGGGGGGGGGGGGGGGGGGGGGGGGGGGGGGGGGGGGGGGGGGGGGGGFFFGGGGGGFGGGGGGGGGGGGGGFGGFGGFGGGGGGGGGGGGGGGGGGGGGGGGGGGFGGGGGGGGGCGEGGGGCGCFGGGGD4CEGGGGEGDECGGGGG;FCEFFEGGGEGB>FG
@M00200:205:000000000-AKKM3:1:1101:21651:5108 1:N:0:1
ACTGGGCATAAAGAGCACGTAGGTGGCGCGCTAAGTCACGTGTGAAATCCCCCGGCTCAACCGGGGAATTGCGCGTGATACTGGCGTGCTCGAGGCGGGTAGGGGTGAGCGGAACTCCAGGTGGAGCGGTGAAATGCGTAGATATCTGGAGGAACACCGGTGGCGAAAGCGGCTCACTGGACCCGATCTGACACTGAGGCGCGAAAGCTAGGGTAGCAAAAGGGATTAGATACCCTCGTA
+
GDGGGGFCGGGGGFG-6FFGGGGEFGF:FFGFGGGGGGFEEGGGGGGFGGGD:@FGG,FFGG:+CFEGGGGGDGGGCGGGGGF8FGGGGGGGGGGGGGG7FGFGGGEFGGGGGG>FCFGGGGGFGCGGGGEGFGGGGGGGGGFFGG9?FFGGCFGGFGBFCCGGEDEEGGGDEDEFEGGGGC:5EE5EFGFFFGG9:EF5:7=>CC5*<CEFGC4D?0AC*0/5(9D?**)*<CGFFFFG
@M00200:205:000000000-AKKM3:1:1101:18696:5122 1:N:0:1
ATTGGGCTTAAAGCGCGTGCAGGCGGTCCGTTAAGTCTCGTGTGAAATCCTCCGGCCCAACCGGAGAACGCCGCGGGATACTGGCGGGCTTGAGGGCGGTAGAGGGTGATGGAATTCCCGGTGGAGCGGTGAAATGCGTAGATATCGGGAGGAACGCCAGTGGCGAAGGCGGCGACCTGGGCCTGAACTGACGCTGAGGAGCGAAAGCTAGGGGAGCAAACGGGATTAGATACCCCTGTA
+
GGGGGGGGGGGGGGGGGGGGGGGGGGGGGGGGGGGGGGGGGGGGGGGGGGGGGGGGGGGGGGGGGGGGGGGGGGGGGGGGGGGGGGGGGGGGGGGGGGGGGGGGGGGGGGGGGGGGGGGGGEGGGGGGGGGGGGGGGGGGDGGGGGGGGGGGGGGGGGGGGGGDGGGGGGGGGGGGGGGGGGGGGCGGGGGFGGGGGGGGGGGGGGGGFGGGGGFGFGGGGGGGFCC?FFFFGGGGFFFG
@M00200:205:000000000-AKKM3:1:1101:21099:5132 1:N:0:1
ACTGGGTTTAAAGGGCGTGTAGGCGGTTTGTTAAGTCATGTGTGAAATCCCCCGGCTCAACCGGGGAAGTGCGCATGAAACTGGCAAGCTAGAGTACCGAAGAGGGGGGTGGAATTCCCGGTGTAGCGGTGAAATGCGTAGATATCGGGAGGAACACCTGCGGCGAAGGCGGCCCCCTGGTCGGATACTGACGCTGAGACGCGAAAGCGTGGGGAGCAAACAGGATTAGATACCCTCGTA
+
GGGCGGGGGGGGGGGGGGGGGGGGGGGGGGGGGGGGGGGGGGGGGGGGGGGGGGGGGGGGGGGGGGGGGGGGGGGGGGGGGGGGGGGGGGGGGGGGGGGGGGGGGGGGGGGGGGGGGGGGGGGGGGGGGGGGGGGGGGGGCEGGGGGGGDGGGCFGGGGGGGGGGGGGGGGGGGGGEGGGCFGGGGGGGGGGGGGGCFGGGGGGGGGGGGGGGG:<DGGFFGGG?GD<@@AGFGFG:EFG
@M00200:205:000000000-AKKM3:1:1101:16853:5136 1:N:0:1
ACTGGGTATAAAGGGCGCGTAGGCGATCTGCTAAGTCTTTTGTGAAAGCCCAGAGCTTAACTCTGGAAGTGCAGAGGATACTGTCAGATTTGAGTTCCGGAGAGGAAGATGGAATTCCCGGTGTAGCGGTGAAATGCGTAGATATCGGGAGGAACACCAGTGGCGAAGGCGACCTTCTGGACGGATACTGACGTTGAGGCGCGAAAGCTAGGGGAGCAAACGGGATTAGATACCCGAGTA
+
E+FE@GFCEFFGGGGGGGGGEEGGGCFF<FGGC@<CFGGGGGFGGGGFGG7CEFFGGGGGCFG9CFFFGGGA6CF76=,<E??CF<<9,CF9C7EFGGGDCFFGGGCEG9?FAEFGGG@:FFCGC<FEGEGGFFGGGGGGGDFCAFGGGD:FGGGGCFGGFCABEEGDCE:7*4>E?9FFGGE8:CDG?:F?E:4?5B@57DGGGGG<>1B:CCDGFGGF73EGF<CD=@4>FFFD>57=
@M00200:205:000000000-AKKM3:1:1101:26285:5199 1:N:0:1
ACTGGGTGTAAAGGGCGCGTAGGCGGCTTTATAAGTCGGGGGTGAAAGCCTGTGGCTCAACCACAGAATTGCCTTCGATACTGTATGGCTTGAGACCGGAAGAGGTTAGTGGAACTGCGAGTGTAGAGGTGAAATTCGTAGATATTCGCAAGAACACCAGTGGCGAAGGCGGCTGACTGGTCCGGTTCTGACGCTGAGGCGCGAAAGCGTGGGGAGCAAACAGGATTAGATACCCTAGTAAGA
+
GGGGGGGGGGGGGGGGGGGGGGGGGGGGGGGGGGGGGGGGGGGGGGGGGGGGGGGGGGGGGGGGGGGGGGGGGGGGGGGGGGGGGGGGGGGGGGGGGGGGGGGGGGGGGGGGGGGGGGGGGGGGGGGGGGGGGGGGGFGGGGGGGGEGGGGGGGGGGDGGGGGGGGGGGGEEGGGGFFGGGDGGGEG5<DCFGEDGCCGFGDGGGEGGG5EGGGFGFFFFCDGC:DGFFF<FF@+7<4@FGF2
@M00200:205:000000000-AKKM3:1:1101:19627:5232 1:N:0:1
ATTGGGTTTAAAGGGCGCGTAGGCGGAATGGCAAGTCGGTCGTGAAATCCTTCGGCTCAACCGAAGAACGTCGATCGAAACTGCCGTTCTTGAGGATTGCAGAGGAGACTGGAATTCCCGGTGTAGCGGTGAAATGTGTAGAGATCGGGAGGAACACCGGTGGCGAAGGCGGGTCTCTGGGCAATTCCTGACGCTGAGGCGCGAAAGCGTGGGGAGCAAACGGGATTAGATACCCTTGTAAGA
+
GGGGGGGDEGDGGGGGEGGGGGGGGGGFGGFGDFGGGGGGGGGGGGGEGCEC<DBCGDGGGGGEECCFFEDFDGGGGGFGFFG<FGFGGF<FFGGFGGGGGGGGGGGGC,DFGGGGGGGGECFGGGGGGGGGDFGG@FFFGFGGGGGGGGGGGGGGGGGGGGGGGEEGGGGGGGEGDGGGGGGFFCFGGGGGEGDEGGCFEDGGEGDGEGGGGG5DBCFGGGGGFDG?FF2CEFCD)<FCGA9
@M00200:205:000000000-AKKM3:1:1101:8016:5251 1:N:0:1
ATTGGGTTTAAAGCGAGCGCAGGTGGTTTAATAAGTCTGATGTAAAAGGCAGTGGCTCAACCATTGTGTGCATTGGAAACTGTTAGACTTGAGTGCAGTAGAGGAGAGTGGAATTCCATGTGTAGCGGTGAAATGCGTAGATATATGGAGGAACACCGGTGGCGAAAGCGGCTCTCTGGACTGTAACTGACACTGAGGCTCGAAAGCGTGGGTAGCAAACAGGATTAGATACCCCCGTA
+
GGGGFFGEGGGGGGGGGGGGGGGGGGGGGGGGGGGGGGGGGGGGGGGGCGGGGGGGGGGGGGGGGGGGGGGGGGGDGGGGGGGGGGGGGGGGGGGGGGGGGFGGGGFGGGGFFGFGFGGGGFGGGGGDGGGGGFGGGGGDGGGFGGGFGGGGGGGG:FG@FGGGGGEEGCCC:>CFGGGCFGGGGGGGGGFGGGFFFFF9C9EGDEC4/CB7:C>CFF68CFF<@;6@FAC7>CEDFE>
@M00200:205:000000000-AKKM3:1:1101:17877:5252 1:N:0:1
ATTGGGTTTAAAGCGTGCGCAGGCGGCGGCTTGTGTCAGGTGTGAAATCCCCGGGCTTAACCTGGGAATTGCGCTTGAAACTAGGTCGCTCGAGTTCAGTAGAGGGGGGTGGAATTCCACGTGTAGCAGTGAAATGCGTAGAGATGTGGAGGAACACCGATGGCGAAGGCAGCCCCCTGGACTGAAACTGACGCTCAGGCACGAAAGCGTGGGGAGCAAACAGGATTAGATACCCGTGTA
+
GGGGGGGGGGGGGGGGGGGGGGGGGGGGGGGGGGGGGGGGGGGGGGGGGGGGGGGGGGGGGGGGGGGGGGGGGGEGGGGGGGGGGGGGGGGGGGGGGGGGGGGGGGGGGGGGGGGGGGGGGGGGGGGGGGGGGGGGGGGGGGGGGGGGGGGGGGGGGGGGGGGGGGGGGGGGGFEGGGGGGFF>EGGGGGGG5=DEGGGGGGGGGGDFGGDG58>7@FGGFC8FBGGFFFFFCGGD@EFG
@M00200:205:000000000-AKKM3:1:1101:12979:5267 1:N:0:1
ATTGGGTGTAAAGGGCGCGTAGGCGGTCTTTTAAGTTCCGTGTGAAATCCCTCGGCTCAACTGGGGAACGGCACGGGAAACTGGAAGGCTTGAGTTCGGGAGAGGGAAGCGGAATTCTCGGTGTAGCAGTGAAATGCGTAGATATCGAGAGGAACACCAGTGGCGAAGGCGAGTCTCTGGACGACTCCTGACACTGAGGCACGAAAGCTAGGGGAGCAAACAGGATTAGATACCCTAGTA
+
GGGGGGGGGGGGGGGGGGGGGGGGGGGGGGGGGGGGFGGGGGGGGGGGGCGF<FGGGGGGG,E<FDGGGGGGGGGGGGGGGGGFGGGGGGGGGFG9?FGGGGCGDFF?CFGGGGGGGGFFFEEGFFGFGGDGGGGCGFCEEDGGGGD*@FDDGGGGGGGFGGGGGGGGGGGGD*2>BGGC9FGGD*8CGF9FFGDC<CGGGGGGGGCC77@FGGFDDGFCFFGGFGGFFFFFGGG45580
@M00200:205:000000000-AKKM3:1:1101:24722:5272 1:N:0:1
ACTGGGTTTAAAGGGCGTGTAGGCGGTCTGTTAAGTCATGTGTGAAATCCCTCGGCTCAACCGAGGAAGTGCGCATGAAACTGACAAGCTAGAGTACTGAAGAGGGGGGTGGAATTCCCGGTGTAGCGGTGAAATGCGTAGATATCGGGAGGAACACCGGTGGCGAAGGCGGCCCCCTGGTCGGATACTGACGCTGATACGCGAAAGCGTGGGGAGCAAACAGGATTAGATACCCTTGTA
+
GGGGGGGGGGGGGGGGGGGGGGGGGGGGGGGGGGGGGGGGGGGGGGGGGGGGGGGGGGGGGGGGGGGGGFFGGGGGGGGGGGGGGGGGGGGGGGGGGGGGGGGGGGGGGGGGGGGGGGGFEFEGGGGGGGGGGGGGGGGGGGGGGGGGEGGGEGGGGGGGEGGGGGGEEGGDGG:CGGGGGGGG5CCFECFGGDDGDGGGC5EGGGGGGGGEEEFGEF6EGGFGB:C?FB<7@CGG:?FG
@M00200:205:000000000-AKKM3:1:1101:25571:5279 1:N:0:1
ACTGGGCATAAAGGGCGCGTAGGCGGCCTGCTAAGTCGAACGTGAAATCCCCGGGCTCAACCCGGGAACTGCGTTCGAGACTGGCGGGCTTGAATTCGGGAGAGGGATGCGGAATTCCAGGTGTAGCGGTGAAATGCGTAGATATCTGGAGGAACACCGGTGGCGAAGGCGGCATCCTGGACCGACATTGACGCTGAGGCGCGAAAGCCAGGGGAGCAAACGGGATTAGATACCCTTGTAAGA
+
GGGGGGGGGGGGGGGGGGGGGGGGGGGGGGGGGGGGGGGGGGFGGGGGGGGGGGGGGGGGGGGGGGGGGGGGGEGGGGGGGFGGGGGGGGGGGGGGGGGGEEFGGGG?7<FGGFFGGGGGGGGF>DACGGGGGGFG9FFE<<@C;FFFGCC@CGGGGGGGFDE@@FEEGCEE8E>E6CFFGGGG>CC5CCFGGG*28CF=/1::C=CD=*:CCG:5>EGGFGEC?CFB?B479ACG:5FGFB<
@M00200:205:000000000-AKKM3:1:1101:23552:5281 1:N:0:1
ACTGGGCTTAAAGGGAGCGTAGGCGGATAGTTTAGTCAGAGGTGAAAGCCCAGGGCTCAACCTTGGAATTGCCTTTGATACTGGCTATCTTGAGTATGGAAGAGGTATGTGGAACTCCGAGTGTAGAGGTGAAATTCGTAGATATTCGGAAGAACACCAGTGGCGAAGGCGACATACTGGTCCATTACTGACGCTGAGGCTCGAAAGCGTGGGGAGCAAACAGGATTAGATACCCGTGTA
+
GGGGGGGGGGGGGGGGGGGGGGGGGGGGGGGGGGGGGGGGGGGGGGGGGGGGGGGGGGGGGGGGGGGGGGGGGGGGGGGGGGGGGGGGGGGGGGGGGGGGGGGGGGGGGGGGGGGGGGGGGGGGGGGGGGGGGGGGGGGGGGGGFGGGGGGGGGGGGGGGGCFGGGGGGGGGGGGGGGGGGGGGGGGGGGGGGGGGGGGGGGGGGGGCGEGEGGEG5FGGGGGGFGGF=16CFACDABFG
@M00200:205:000000000-AKKM3:1:1101:20774:5294 1:N:0:1
ACTGGGTTTAAAGGGAGCGTAGGCGGATAGTTTAGTCAGAGGTGAAAGCCCAGGGCTCAACCTTGGAATTGCCTTTGATACTGGCTATCTTGAGTATGGAAGAGGTATGTGGAACTCCGAGTGTAGAGGTGAAATTCGTAGATATTCGGAAGAACACCAGTGGCGAAGGCGACATACTGGTCCATTACTGACGCTGAGGCTCGAAAGCGTGGGGAGCAAACAGGATTAGATACCCCTGTAAGA
+
GGGGGGGGGCFFGGDGGGGGGGGGGGGGGGGGGGGGGGGGGGGGGGGGGGGGGGGGGFGGGGGGGGGGGGGGGGGGGGGGGGGGGGGGFGGGGGFFFGGGFGGGGGGGGGGGGGGGGGFEGFGFGGGGGGGGGGGGGGGGGGGGGGGGFGGGFGGGGGGGGGGGGGGGGGGGGGGGGGGFGGGGGGGFGGGFEGGGDGGFGGGGG=5FGGGGDGDGAGGGGGGGFGC;A;3>CCFGFFFGG24
@M00200:205:000000000-AKKM3:1:1101:23660:5300 1:N:0:1
ATTGGGCGTAAAGGGAGCGTAGGCGGATAGTTTAGTCAGAGGTGAAAGCCCAGGGCTCAACCTTGGAATTGCCTTTGATACTGGCTATCTTGAGTATGGAAGAGGTATGTGGAACTCCGAGTGTAGAGGTGAAATTCGTAGATATTCGGAAGAACACCAGTGGCGAAGGCGACATACTGGTCCATTACTGACGCTGAGGCTCGAAAGCGTGGGGAGCAAACAGGATTAGATACCCCAGTA
+
GGGGGGGGGGGGGGGGGGGGGGGGGGGGGGGGGGGGGGGGGGGGGGGGGGGGGGGGGGGGGGGGGGGGGGGGGGGGGGGGGGGGGFGGGGGGGGGGGGGGGGGGGGGGGGGGGGGGGGGGGFGFGGGGGGGGGGGGGGGGGGGGGGGGGGGGGGGGGFGGFGGGGGGGGGGGGGDGGGCEGFFDFAFGGGGGGGGGGGGGC4EGGGGFGGGGGGFGFGGGGGGG;*;<*1<C9:2187<F
@M00200:205:000000000-AKKM3:1:1101:14914:5304 1:N:0:1
ATTGGGTATAAAGGGAGCGTAGGCGGGCTGTTAAGTCAGCGGTCAAATGTCAGGGCCCAACCTTGGCATGCCGTTGATACTGGCGGCCTTGAGTTCACACAAGGAAGGTGGAATTCGTCGTGTAGCGGTGAAATGCTTAGATATGACGAAGAACTCCGATTGCGAAGGCAGCCTTCTGGGGTGTTACTGACGCTGAGGCTCGAAAGTGCGGGAATCAAACAGGATTAGATACCCCAGTA
+
GGGGGGGGGGGGGGGGGGGEGGGGGGGGGGGGGGGGGGGGGGGGGGGGGGGGGGGGGGGGGGGGGGGGGGGGGGGGGGGGGFGGGGGGGGGGGGGGGGGGGGGGGGGGGGGGGGGGGGGGEGGFFGGGFEGGGGGGAFGGFGFFGGGGGEGGGGGGGGG@FGGGGGEFGGEGGGGGGGGGGEGGGCGGGGGGEC<EGFG=CDGDEGGGGGGGGEFFB9CEF7*747=<F85>?EFDBF=
@M00200:205:000000000-AKKM3:1:1101:8230:5309 1:N:0:1
ACTGGGCTTAAAGGGCGCGTAGGCGGTCTTGTAAGTTCCGCGTGAAATCCCCCGGCTCAACCGGGGAATGGCGTGGAAAACTGCGAGGCTTGAGTTCGGGAGAGGGAAGCGGAATTCTGGGTGTAGCGGTGAAATGCGTAGATATCCGGAGGAACACCGGTGGCGAAGGCGGCTTCCTGGACCGACACTGACGCTGAGGCGCGAAAGCTAGGGGAGCAAACGGGATTAGATACCCTAGTA
+
GGGGGGGGGGGGGGGGGGGGGGGGGGGGGGGGGGGGGGGGGGGGGGGGGGGGGGGGGGGGGGGGGGGGGGGGGGGGGGGGGGGGGGGGGGGGGGGGGGGGGGGGGGGGGGGGGGGGG9FGFCGGGGGGGGGGFGGGGGGGGGGGGGGGGGGGGGGGGGGEGGGGGGGGGGGGGGGGGGGGGGGE?EEGFGFGGGGE=FFGGGGGGGGGGGGGGGFD>GG8<DEC337>FF9CFGGF?FFF
@M00200:205:000000000-AKKM3:1:1101:13304:5316 1:N:0:1
ATTGGGTTTAAAGGGAGCGTAGGCGGATAGTTTAGTCAGAGGTGAAAGCCCAGGGCTCAACCTTGGAATTGCCTTTGATACTGGCTATCTTGAGTATGGAAGAGGTATGTGGAACTCCGAGTGTAGAGGTGAAATTCGTAGATATTCGGAAGAACACCAGTGGCGAAGGCGACATACTGGTCCATTACTGACGCTGAGGCTCGAAAGCGTGGGGAGCAAACAGGATTAGATACCCTAGTA
+
GGGGGGGGGGGGGGGGGGGGGGGGGGGGGGGGGGGGGGGGGGGGGGGGGGGGGGGGGGGGGGGGGGGGGGGGGGGGGGGGGGGGGGGGGGGGGGGGGGGGGGGGGGGGGGGGCGGGGGGGGGGFGGFGGGGGGGGGGGGGGGGGGGGGGGGGGGGGGGGGGGGGGGGGGGGGGGGGGGGFAFGGGGGGGGGGGC>?GGGFFGGGGEGFEGGFGGEGFGGFF<CC?DF@F+?GGGGCA41<
@M00200:205:000000000-AKKM3:1:1101:5627:5321 1:N:0:1
ATTGGGTATAAAGCGAGCGCAGGTGGTTTAATAAGTCTGATGTAAAAGGCAGTGGCTCAACCATTGTGTGCATTGGAAACTGTTAGACTTGAGTGCAGTAGAGGAGAGTGGAATTCCATGTGTAGCGGTGAAATGCGTAGATATATGGAGGAACACCGGTGGCGAAAGCGGCTCTCTGGACTGTAACTGACACTGAGGCTCGAAAGCGTGGGTAGCAAACAGGATTAGATACCCTAGTA
+
GGGGGGGGGGGGGGGGGGGGGGGFGGGGGG@EEFFGGGGGGGGFGGGGGGGGGGGGGGGGGGGGGGGGGGGDFGGGGGGGGGGGGGGGGGGGGGGGGGGGGGGDGCFGGGGGGGGGCFGGGFGGGGGEGGGGGGGGGGGGEFGGGGGGGEFGGGGGGGGGGGGGGGGGGGGGGGGGGGFFGFGGGGFA7CGF6FFGGFGGGGGFEEFGGGDCGG><FFGGGG8CEDF46AEGGFFGFCA
@M00200:205:000000000-AKKM3:1:1101:7641:5324 1:N:0:1
ACTGGGTATAAAGCGAGCGCAGGTGGTTTATTAAGTCTGGTGTAAAAGGCAGTGGCTCAACCATTGTATGCATTGGAAACTGGTAGACTTGAGTGCAGGAGAGGAGAGTGGAATTCCATGTGTAGCGGTGAAATGCGTAGATATATGGAGGAACACCGGTGGCGAAAGCGGCTCTCTGGCCTGTAACTGACACTGAGTCTCGAAAGCGTGGGGAGCAAACAGGATTAGATACCCCTGTC
+
GGFGGGGGGGGGGGGGGGGGGGGGGGGGGGGGGFFFGGGGGGGEGGGGGGGGGGGGGGGGGGGGGGGGGGGGGFFGGCFFEFFGGGCGGDGGDFFGGGGDGGGGGGGGGGGGGCFGGGFEFFG<FFGDGGGGGGGGGDEC7EFGGGFGGGGGFGFGDGGGGGGGG>EEGGDGGGEFGGFGG?FFAFFGGGGFFGF,>,DFG4,>>**9EEE@FGAG)0+CGDFF;7FEFF?F:FE*)))
@M00200:205:000000000-AKKM3:1:1101:16493:5347 1:N:0:1
ACTGGGTGTAAAGCGCGCGTAGGTGGCTTGATAAGCCGGTTGTGAAAGCCCCGGGCTCAACCTGGGAACGGCATCCGGAACTGTCAAGCTAGAGTGCAGGAGAGGAAGGTAGAATTCCCGGTGTAGCGGTGAAATGCGTAGAGATCGGGAGGAATACCAGTGGCGAAGGCGGCCTTCTGGACTGACACTGACACTGAGGTGCGAAAGCGTGGGTAGCAAACAGGATTAGATACCCTAGTA
+
EEGGGGFGGGFFCFGGEEEGE:FGGGGGGGGGFGDGGGDGEF@FGFFGGFCGEGGGGGFDCFGGGGGFGEDFG@BFGG@CF,AEFGGGGFFDGFFDGGFGGGDGGGGGGFFGGFFGGGGGG=CCFDGCF>=FCGFFCFCED:FF9FGEGGFGGFEFGG:FGCGEGDGGGGGGGGDCFGFFFFF8CGFGCFGGGGGGGG=<*CGG5ED4C:*818@D@G?6C7CF?F77@FFFCG+9F5FG
@M00200:205:000000000-AKKM3:1:1101:14650:5352 1:N:0:1
ATTGGGCTTAAAGGGTGCGTAGGCGGTTCGTTAAGTAGGGTGTGAAAGCCCCTGGCTCAACCAGGGAATGGCATTCTATACTGGCGGGCTAGAGTGAGATAGGGGTGTCCGGAACTGCCGGTGGAGCGGTGAAATGTGTTGATATCGGCAGGAACGCCGGTGGCGAAAGCGGGACACTGGGTCTTAACTGACGCTGAGGCACGAAAGCCAGGGGAGCGAACGGGATTAGATACCCCAGTA
+
GGGGGGGGGGGGGGGGGGGGGGGGGGGGGGGGGGGGGGGGGGGGGGGGGGGGGGGGGGGGGFGGGGGGGGGGGGGGGGGGGGGGGGGGGGGGGGFFGGGCGGGGGGGGGGGGGGGGGGGGGGGGGGGGGGEGFGGGGGGGGGGGGGDEFEDEFGGGGGGGGCGGGGGGGCFGGGGGGGFGGFGGC?FGGGGGGGGGGGD5EFC5CEGGC6FGGGB<>EGG35CD6)92/*4?C6EF>BF?
@M00200:205:000000000-AKKM3:1:1101:5456:5377 1:N:0:1
ATTGGGCATAAAGGGAGCGTAGGCGGATAGTTTAGTCAGAGGTGAAAGCCCAGGGCTCAACCTTGGAATTGCCTTTGATACTGGCTATCTTGAGTATGGAAGAGGTATGTGGAACTCCGAGTGTAGAGGTGAAATTCGTAGATATTCGGAAGAACACCAGTGGCGAAGGCGACATACTGGTCCATTACTGACGCTGAGGCTCGAAAGCGTGGGGAGCAAACAGGATTAGATACCCCAGTA
+
GGGGGGGFGGGGGGGCGGGGGGGGGG@FGGA<FGGGGGGGGGGFGGGGGGGGGGGGGGGGGGF<@FGGGGGGGGGGGGGGGGGGGGGGGGGGGGFGGFGGGGFFGGGGGGGGEF@FGEGFFGGGGGGGGFGDGGGGGGGGFGGGFAFF<:FGGGGFGGGGGGGGGGEGGGE+BEGFGGGGGGGGGGGCCCFGGGGGGGEG5CEGGG4?5=CFGGFGE5B9CGFG@G@<AFFGGGGGF3?C
@M00200:205:000000000-AKKM3:1:1101:8697:5385 1:N:0:1
ACTGGGTTTAAAGGGCGCGTAGGCGGGATGGCAAGTCAGTCGTGAAATCTCTCGGCTCAACCGAGAAACGTCGGCTGATACTGCCGTTCTTGAGGGATGCAGAGGAGACTGGAATTCCCGGTGTAGCGGTGAAATGTGTAGAGATCGGGAGGAACACCGGTGGCGAAGGCGGGTCTCTGGGCATTTCCTGACGCTGAGGCGCGAAAGCGTGGGGAGCAAAAGGGATTAGATACCCCAGTA
+
GGGGGGGGGGGGGGGDGGGGGGGGGGG@FGGFGGGGGGGGGGGGGGGGGAFGGGGGGGGGGGGGEEGGGFGGGGDGGGGGGGGGGGEEGGAFGGCEGGGGGGGGGGEGGGGGGGGGGGGGGGGGGGGGGGGGGGGGGGGGGGGGGGGGGGGGGGGGGGGGGGGGGGGGGGGGG?5EGGGGGGGC+::EFD?FGGGGGGGGGDCEEECFDEEGGGFGFFFC*98DBGF??F>GFGG35BFG
@M00200:205:000000000-AKKM3:1:1101:9375:5393 1:N:0:1
ATTGGGTGTAAAGCGCACGTAGGCGGACTATTAAGTCAGGGGTGAAATCCTGGAGCTCAACTCCAGAACTGCCTTTGATACTGATGGTCTCGAGTCCGGAAGAGGTGAGTGGAATTCCGAGTGTAGAGGTGAAATTCGTAGATATTCGGAGGAACACCAGTGGCGAAGGCGGCTCACTGGTCCGGTACTGACGCTGAGGTGCGAAAGCGTGGGGAGCAAACAGGATTAGATACCCCAGTA
+
GGGGGGGGGGGGGGGGGGGGGGGGGGGGGGGGGGGGGGGGGGGGGGGGGGGGGGGGGGGGGGGGGGGGGGGGGGGGGGGGGGGGGGGGGGGGGGGGGGGGGGGGGGGGGGGGGGGGGGGG>FGGGGGFGGGGGGGGGGGGGGGGGGGGFGGGGGGGGGGGGGGGGGGG@FGGGEGCFCFFFGFGGCGEGGGGGGGGGGGGGGGGGGGGEGGGGGFD>F@@7CCF:F7<@BFGFFGGF@FC
@M00200:205:000000000-AKKM3:1:1101:23417:5416 1:N:0:1
ACTGGGTTTAAAGGGAGCGTAGGCGGATAGTTTAGTCAGAGGTGAAAGCCCAGGGCTCAACCTTGGAATTGCCTTTGATACTGGCTATCTTGAGTATGGAAGAGGTATGTGGAACTCCGAGTGTAGAGGTGAAATTCGTAGATATTCGGAAGAACACCAGTGGCGAAGGCGACATACTGGTCCATTACTGACGCTGAGGCTCGAAAGCGTGGGGAGCAAACAGGATTAGATACCCGTGTA
+
GGGGGGGGGGGGGGGGGGGGGGGGGGGGGGGGGGGGGGGGGGGGGGGGGGGGGGGGGGGGGGGGGGGGGGGGGGGGGGGGGGGGGGGGGGGGGGGGGGGGGGGGGGGGGGGGGGGGGGGGGGGGGGGGGGGGGGGGGGGGGGGGGGGGGGGGGGGGGGFGGFFGGGGGGGGGGGGGGGGDGGGGGGGFFFGGGGDGGGGGGFGGGGGGGEEGEGDGFGDCFGGFDGG@FFFGGCEG@DFG
@M00200:205:000000000-AKKM3:1:1101:16559:5435 1:N:0:1
ATTGGGTTTAAAGGGTGCGCAGGCGGGGATCTAAGTCAGGGGTGAAAGACGGTGGCTCAACCATCGCAGTGCCTTTGATACTGGATTCCTTGAATATACCTGAGGTAGGCGGAATGTGGCAAGTAGCGGTGAAATGCATAGATATGCCACAGAACACCGATTGCGAAGGCAGCTTACCAAAGTAAGATTGACGCTGAGGCACGAAAGCGTGGGGATCGAACAGGATTAGATACCCGAGTAAGA
+
FGGGGGFGGGGGGGGGGGGGGGGGGGGGGGGGGGGGGGGGGGGGGGGGGGGEGGGG<FGGGGGFGGGGGGGGGGGGGGGGGGGGGGGGGGGGGFGGGGGGGG@FGGGGGGGGGGCFFGGGGGGGGGGGGGGGGGGGGGGGGGGGGGFGGFGGGFGGGGGGGGG9>BGGCCFCEFGGGGGGGGGGGGGCEFGGGGDGGGGGGGGGGGGFEEDCEEBD@ECFGGCFBDGFFFFGF<8DEEFFGFF
@M00200:205:000000000-AKKM3:1:1101:24580:5441 1:N:0:1
ATTGGGTTTAAAGCGCGCGTAGGCGGCTTTGCAAGTCGGGTGTGAAATCCCCAGGCTTAACCTGGGAACTGCATTCGAGACTGCATTGCTAGAGTATGGGAGAGGGAAGTGGAATTTCAGGTGTAGCGGTGAAATGCGTAGATATCTGAAGGAACATCAGTGGCGAAAGCGACTTCCTGGACCAATACTGACGCTCATGTGCGAAAGCGTGGGGAGCAAACAGGATTAGATACCCGTGTA
+
GGGGGGGGGGFGGGGGGDGFGGGGGGGGGGGGGGGGGGGGGGGGGGGGGGGGGGGGGGGGGGGGGGGGGGGGGGGGGGGGGGGGGGGGGGGGGGGGGGGFCG@FGGGGGGGGGFFFGEE@EFGGGFGGEGGFEEGFGEGGGGGGGC=DDFGGCDFDG7FFGFFCCFEGGGCEEEEGGGGGGGEFGCBEFCFGGGGGGFFGGCECEE5CC7BFFE)>DFC<<FGG6FC?FFFGGCCC@>FF
@M00200:205:000000000-AKKM3:1:1101:25738:5442 1:N:0:1
ATTGGGTTTAAAGGGCTCGTAGGCGGTTTGTCGCGTCGGGAGTGAAAACGCCGTGCTTAACACGGCGCTTGCTTCCGATACGGGCAGACTAGAGGTATTCAGGGGAGAACGGAATTCCTGGTGTAGCGGTGAAATGCGCAGATATCAGGAGGAACACCGGTGGCGAAGGCGGTTCTCTGGGAATGACCTGACGCTGAGGAGCGAAAGTGTGGGGAGCGAACAGGATTAGATACCCCAGTA
+
GGGGGFCFGGGGGGGGGGGGGGGGGGGGGGGGGGGGGGGGGGGGGGGGGGGGGGFGGGGGGCFGGGGGGGGGGGGGGGGGGGGGGGGGGGGFGGGGGDGGGFGGGGGGGGGEFFFGGGGGFGGGGGGGGFFGGGGGFEFCGGGGFGGGGGGGGG@FGGGGG>CGEGGGCGDECEGGGGDCGFGGGFF6CFGFGGC5=FGFECGGGGG7?FFGCEFDE5?GGGGG:6C<=F>DF6CF))0<
@M00200:205:000000000-AKKM3:1:1101:6740:5447 1:N:0:1
ATTGGGTTTAAAGGGCGTGTAGGCGGCCCGTTAAGTCAGGTGTGAAATTCCTGGGCTCAACCCAGGACGTGCGCCTGATACTGGCGGGCTTGAGTCCGGGAGAGGATGGTGGAACTCCCAGTGTAGAGGTGAAATTCGTAGATATTGGGAAGAACACCCGTGGCGAAGGCGGCCATCTGGACCGGTACTGACGCTAAGGCGCGACAGCGTGGGGAGCAAACAGGATTAGATACCCCGGTAAGA
+
GGGGGGGGGGGGGGGGGGGGGGGGGGGGGGGGGGGGGGGGGGGGGGGGGGGGGGGGGGGGGGGGGGGGGGGGGGGGGFGGGGGGGGGGGDGGGFGGGGGGCGEGGGGGGGGGGGGGGGGGGGGFGGGGGGGGGGGGGGGGGGFGGGGGGFGGFFGGGGGFFGGGE:EGGGGGGGGGGGGGGGGGGGGGG*<CGEGDEFGFGGGEGGDGGEEGGGBGF5EGFGGG?**26*:DGGF<@EE>D<<
@M00200:205:000000000-AKKM3:1:1101:21534:5484 1:N:0:1
ACTGGGTTTAAAGGGCGCGTAGGCGGCTTGGCAAGTCAGATGTGAAAGCCCCGGGCTTAACTCGGGAATTGCATCTGAAACTGCTTTGCTTGAGTCCTGGAGGGGGTAGTGGAATTCCCAGTGTAGCGGTGAAATGCGTAGATATTGGGAGGAACACCTGCGGCGAAGGCGGCTACCTGGACAGTGACTGACGCTGAGGCGCGAAAGCTAGGGGAGCGAACGGGATTAGATACCCTAGTAAGA
+
C:FGCDC@BE<@FCFGC@GFC@@CFCGGGGGGGDGGGGCE@FECEDFCFE@FGCGGGD@FEGGGGDECDFDGGDFGGFEFFGGGGGGGGFFFE=FFGGGDFGGCG@B==FBAF=AFGGGFGFGFCGGGEGD7<FB=9C:C7C9CFG@<FBCGEGFGGGGFGD<E8C81:8FC8C7B:EFFGEFGGGF7?CCE=EDC88C5CCDGGEDG9CFE5C)7>E>?<7?D67*4*157CEGFF)00*-:
@M00200:205:000000000-AKKM3:1:1101:6636:5498 1:N:0:1
ATTGGGTTTAAAGGGCTCGTAGGCGGTTTGTCGCGTCGGGAGTGAAAACGCCGTGCTTAACACGGCGCTTGCTTTCGATACGGGCAGACTAGAGGTATGCAGGGGAGAACGGAATTCCTGGTGTAGCGGTGAAATGCGCAGATATCAGGAGGAACACCGGTGGCGAAGGCGGTTCTCTGGGCATTACCTGACGCTGAGGAGCGAAAGTTTGGGGAGCGAACAGGATTAGATACCCTTGTA
+
GGGGGGGGGGGGGGGGGGGGGGGGGGGGGGGGGGGFGGGGGGGGGGGGGGGGGGGGGGGGGGGGGGGGGGGGGGGGGGGGGGGGGGGGGGGGFGGGGGGGGGGGGGGGGGGGGGGGGGGGGFGGEFGGGGGGGGFGGGGGGGCFFCGGGEEGGCCGGGGGGGGGGGGGEGGGGDEGGGGGGFGGGGGCC77CE57EEGGGGGGEE=CFF+CGGGEGFGGE3>CG6CF2?74FGGFGFFFG
@M00200:205:000000000-AKKM3:1:1101:11331:5505 1:N:0:1
ACTGGGCTTAAAGGGTGCGTAGGCGGCTTTATAAGTCCGTGGTGAAAGCCAACAGCTCAACTGTTGAACTGCCATGGATACTGTAAGGCTTGAGTACAGACGAGGTAGGCGGAATGGATGGTGTAGCGGTGAAATGCATAGATACCATCCAGAACACCGATTGCGTAGGCAGCTTACTAGGCTGTAACTGACGCTGAGGCACGAAAGCGTGGGGAGCGAACAGGATTAGATACCCTCGTA
+
GGGGGGGGGGGGGGGGGGGGGGGGGGGGGGGGGGGGGGGGGGGGGGGGGGGGGGGGGGGGGGGGGGGGGGGGGGGGGGGGGGGGGGGGGGGGGGGGGGGGGGGGGGGGGGGGGGGGGGGGGGGGGGGGGGGGGGGGGGGGGGCFGGGGG8FGGGGGGGGGGGGGGGGGGGGGGGGGGGGGGGGGGGGGGGGGGDGGGFGFGGCCGGGGGDEEGEFGFE>E<3@FFGC<=/):9C?DFF:G
@M00200:205:000000000-AKKM3:1:1101:20039:5525 1:N:0:1
ACTGGGTTTAAAGGGCGCGTAGGCGGGCACCCAAGTCGGCGGTGAAATCCCCCAGCTCAACTGGGGAACCGCCCCCGATTCTGGGCGCCTCGAGGGGGGTAGGGGCGGCCGGAACTTCCGGTGGAGCGGTGAAATGCGTAGATATCGGAAGGAACGCCGGTGGCGAAAGCGGGCCGCTGGACCCCCCCTGACGCTGAGGCGCGAAAGCCAGGGGAGCGTACGGGATTAGCCACCCCGGTCAG
+
GGGDFFF@-@@AFFEECBFE@@@EFGGGGGFGGFCFGGGGGD@+=EGGCDGGGDGGEG,A<E=,A7BF@FGFGECGGGCGF,<<DFFEF+FEEFGDGGGEEGCCG5CDEE>8:EGDCFCEE8E5:@8E58?:CF<<F8;5?*2:++1:ECECCGFG5:EE*?EGC58**:?*CE*:E5?5CFDECGGEGGFGG5/**;:*>C*88=5F=*;FE57DBC*2/>*)()*.?))*2*;<B37*18
@M00200:205:000000000-AKKM3:1:1101:25826:5530 1:N:0:1
ATTGGGCTTAAAGGGAGCGTAGGCGGATAGTTTAGTCAGAGGTGAAAGCCCAGGGCTCAACCTTGGAATTGCCTTTGATACTGGCTATCTTGAGTATGGAAGAGGTATGTGGAACTCCGAGTGTAGAGGTGAAATTGGTAGATATTCGGAAGAACACCAGTGGCGAAGGCGACATACTGGTCCATTACTGACGCTGAGGCTCGAAAGCGTGGGGTGCAAACAGGATTAGATACCCTTGTAAGA
+
GGGGGG-CEEGGGGGGGGGGGGG9FGDC:FCFCGFGG<,@EFGGGGGDG<FEGGGGGGGGGGCGG<CC@,FGGGFGGGGFGGG8FGFG=9FDCFF<C?,C,49<EGGFGE?F9FGG,?+:FFG,4:,<FEDF,A9B,4C,,,:?;=F,F7FC<F=A<F@FFCG>BCEE@FEG6>C=E;<CGG6FGFB5AFACE5*;*,D:,*=8FGDC4*;<=E)/5CFEGFCF;C7)0+/+2<:*8=1++.)
@M00200:205:000000000-AKKM3:1:1101:6859:5538 1:N:0:1
ATTGGGCGTAAAGGGCGTGTAGGCGGTTTGTTAAGTCATGTGTGAAATCCCCCGGCTCAACCGGGGAAGTGCGCATGAAACTGGCAAGCTAGAGTACCGAAGAGGGGGGTGGAATTCCCGGTGTAGCGGTGAAATGCGTAGATATCGGGAGGAACACCTGCGGCGAAGGCGGCCCCCTGGTCGGATACTGACGCTGAGACGCGAAAGCGTGGGGAGCAAACAGGATTAGATACCCCGGTA
+
GGGGGGGGGGGGGGGGGGGGGGGGGGGGGGGGGGGGGGGGGGGGGGGGGGGGGGGGGGGGGGGGGGGGGFGGGGGGGGGGGGGGGGGGGGGGGGGGGGGGGGGGGGGGGGDGGGGGGGGGGCFGGGGGGGGGGGGGGGGGGGGGGGGGGGGGGGGGGGGGGGGEGGGGGGGGGEGGGGGGGGGGGGGGGGGGGGGGGGGGGDGEGGGGGGGGGGBCFFGGGGGGFGGFFFAF7<CGF>BG
@M00200:205:000000000-AKKM3:1:1101:17662:5553 1:N:0:1
ATTGGGCTTAAAGCGAGCGCAGGTGGTTTAATAAGTCTGATGTAAAAGGCAGTGGCTCAACCATTGTGTGCATTGGAAACTGTTAGACTTGAGTGCAGTAGAGGAGAGTGGAATTCCATGTGTAGCGGTGAAATGCGTAGATATATGGAGGAACACCGGTGGCGAAAGCGGCTCTCTGGACTGTCACTGACACTGAGGCTCGAAAGCGTGGGTAGCAAACAGGATTAGATACCCCTGTAAGAT
+
GGGGGGGGGGGGGGGGGGGGGGGGGGGGGCFGGGGGGGGGGGGGGCFGGGFGGGFEGGDGGGDGFGGFGGGGGGGCFGGGGGGGGGGGGFGDGGGG?FGGDFGGCEEGGDGEFAEGGFGGGGGGGGDCGG@CGGGGGFDCFGGGGGGDDGFG?FGGGGCGGGGGDEEEGGDGDE?DFCF9EECB;>FFGCGF6?>CFFG:C*=6>CFGGD8C7B8FF@:=45:5;+*)+1);:C88FA6<797
@M00200:205:000000000-AKKM3:1:1101:12430:5554 1:N:0:1
ACTGGGTTTAAAGGGAGCGTAGGCGGATAGTTTAGTCAGAGGTGAAAGCCCAGGGCTCAACCTTGGAATTGCCTTTGATACTGGCTATCTTGAGTATGGAAGAGGTATGTGGAACTCCGAGTGTAGAGGTGAAATTCGTAGATATTCGGAAGAACACCAGTGGCGAAGGCGACATACTGGTCCATTACTGACGCTGAGGCTCGAAAGCGTGGGGAGCAAACAGGATTAGATACCCTAGTA
+
GGFFFGFEGEFEEFEG@FFGGGBFGE7FGGGGGGGGGGGFF?FFGEGGGGGGGGGGEFGFFGGGGGGFGGGGEFEFGGGGFGGG<FEFGGFGGFFGGGG<FFEEDGGFGGGGGFGEFEFDCDFFFBFF@FFGGGGFGGGGFGGGG;<=EGGGGGFFD=FDFGGGGGCGEGGGGDGGFGGGGGGGGGGGG9:FEGG>8B5*1@?EGGDGDGG7<EBCEGFF7>F53DC@A6?CE8C8=;BG
@M00200:205:000000000-AKKM3:1:1101:7254:5566 1:N:0:1
ACTGGGTATAAAGGGCGCGTAGGCGGTCTTGCAAGTCCCGTGTGAAATCCCTCGGCTCAACTGAGGAACTGCACGGGAAACTGCTTGGCTTGAGTTCGGGAGAGGGAAGCGGAATTCCGGGTGTAGCGGTGAAATGCGTAGATATCCGGAGGAACACCGGTGGCGAAGGCGGCTATCTGGCCCGTGATTGACGCTGAGGCGCGAAAGCGTGGGGAGCAAACAGGATTAGATACCCCCGTA
+
GGGGGGGGGGGGGGGGGGGGGGGGGGGGGGGGGGGGGGGGGGGGGGGGGGGGGGGGGGGGGGGGGGGGGGGGGGGGGEGGGGGGGFCFGGGGGGGGGGGGGGGGGGGGGGGGGGGGGGGGD:CGGGGGGGGGGGGGGGGGGGGGGGCFFGCFG@FFGGGGGGGGGDGGGGGGGGGGGGGGGGGCEDCDCFCGGD<GEGGF=DGG5CDGGCEGGE>DEG*<CFGGFGF2@F9*3<+C>BE5
@M00200:205:000000000-AKKM3:1:1101:8296:5567 1:N:0:1
ATTGGGTTTAAAGGGCTCGTAGGCGGTTTGTCGCGTCGGGAGTGAAAACGCCGTGCTTAACACGGCGCTTGCTTCCGATACGGGCAGACTAGAGGTATTCAGGGGAGAACGGAATTCCTGGTGTAGCGGTGAAATGCGCAGATATCAGGAGGAACACCGGTGGCGAAGGCGGTTCTCTGGGAATGACCTGACGCTGAGGAGCGAAAGTGTGGGGAGCGAACAGGATTAGATACCCCAGTA
+
GGGGGGGGGGGGGGGGGGGGGGGGGGGGGGGGGGGGGGGGGGGGGGGGGGGGGGGGGGGGGGGGGGGGGGGGGGGGGGGGGGGGG7CGGGGGGGGGGGGGFGGGGGGGGGGGGGGGGGGGGFGGGGGGG7FGGGGGGGGGGGGGGGGGGGGGGGGGGGEFGGGGGGGGGGGGGGGGGGGGFGGGFGGGGGGGGGDGGGGGGGDGGEGGGGGGDG>D>EGGGGGFB4CBFFDFGGGDBEFG
@M00200:205:000000000-AKKM3:1:1101:22388:5587 1:N:0:1
ATTGGGTTTAAAGCGCGTGTAGGCGGCCGAGCAGGTCTGTTGTGAAAACTGGAGGCTCAACCTCCAGACGTCGACAGAAACCGCACGGCTAGAGTCCGGAAGAGGAGAGTGGAATTCCTGGTGTAGCGGTGAAATGCGCAGATATCAGGAAGAACACCAATGGCGAAGGCAGCTCTCTGGGACGGTACTGACGCTGAGACGCGAAAGCGTGGGGAGCGAACAGGATTAGATACCCCTGTAAGA
+
:FGGGGGGGGGGDFFEEGGGGGGGGGGGGGGGGGGGGFGGGFGCGGGGGGGGGACCEFGGCFFFEGGCGGGEGGCFGGGGDEGGGGEGGGDGGFF<FEGGGGFCFBGGGGFGGGDFDGGFDBFGGGGB<@<CGDEFG@EC7BFFA9F;@GGGGGGGC:FGFFFGDGGCC7BEGGEFGGCFGGGGGGGGFGFGGGGEGGGFEGGCCE:<ECEEGGF:D5:=7CF716C29?AF:CFC@F:?72:
@M00200:205:000000000-AKKM3:1:1101:9668:5622 1:N:0:1
ACTGGGTTTAAAGGGCGCGTAGGCGGCCTCCGCAAGTCAATTGTGAAATCTCCGGGCTTAACTCGGAAAGGTCAACTGATACTGCGGGGCTAGAGTGCGGAAGGGGCAACTGGAATTCTCGGTGTAGCGGTGAAATGCGTAGATATCGAGAGGAACACCTGCGGCGAAGGCGGGTTGCTGGGCCGACACTGACGCTGAGGCGCGAAAGCCAGGGGCGCGAACGGGCTTAGATACCCGTGTA
+
F@FFGGGCFGFFFFEGCFGGGDCGGGDBFCECEC@FFFC@@EEFEGGGGGCF<:@CFGGE,EFGBF77>9FGFGEGGGDC5FFGGDG=FGGEDFGGGGE+:=FCFGGGGFF8>FFF8<DFCCFEEEGGG7FEGC;=9CFG7CC<CCF<FFDCE7:B,C<FBEFCC*::B7BEGGGDDFGCC*;;C>>EDDE@FEG*8*;*59E8?E3)*:*;EE:)):*8)9:58)1()0:CGGG<)7<EG
@M00200:205:000000000-AKKM3:1:1101:8203:5628 1:N:0:1
ATTGGGTTTAAAGGGCGCGTAGGCGGTCTTTTAAGTTCCGTGTGAAATCCCTCGGCTCAACTGGGGAACTGCACGGGAAACTGGAAGGCTTGAGTTCGGGAGAGGGAAGCGGAATTCCGGGTGTAGCGGTGAAATGCGTAGATATCCGGAGGAACACCGGTGGCGAAGGCGGCTTCCTGGACCGACACTGACGCTGAGGCGCGAAAGCTAGGGGAGCAAACGGGATTAGATACCCCTGTA
+
GGGGGGGGGGGGGGGGGGGGGGGGGGGGGGGGGGGGGGGGGGGGGGGGGGGGGGGGGGGGGGGGGGGGGGGGGGGGGGGGGGGGGGGGGGGGGGGGGGGGGGGGGGGGGGGGGGGGGGGGGGGGFGGGGGGGGGGGGGGGGGGGGGGGGGGGGGGGGGGGGGGGGGGGGGGGGGGGGFGGGGGGGDEGGGGGGGGGDFGGEGGGGGGFGGGGGGFGFGGGGCCGBGGFFF):ACG3:FFF
@M00200:205:000000000-AKKM3:1:1101:13403:5634 1:N:0:1
ATTGGGCATAAAGGGCGCGTAGGCGGCCGATTAAGTCGGGGGTGAAAGCCTGTGGCTCAACCACAGAATTGCCTTCGATACTGGTTGGCTTGAGACCGGAAGAGGACAGCGGAACTGCGAGTGTAGAGGTGAAATTCGTAGATATTCGCAAGAACACCAGTGGCGAAGGCGGCTGTCTGGTCCGGTTCTGACGCTGAGGCGCGAAAGCGTGGGGAGCAAACAGGATTAGATACCCCCGTA
+
EGGGGGGGGGGFGGGGGGGGGGGGGGGGGGGDGFEGGGGGCGEEGGGGGGGGGGGGGGGFGGGGGGGGGGGGGGGGGGGGGGGGGGGGGGGGGCEGGGGEGGGFGGGGGGGGBFGGGGDFGGGGFGGGGGGFF<FGGGGFGGGGGGGGGGGDGFGGEGGFGGGGEGEGCFFGGGGFCCFFGFFGGGG59:CEGGGGCCF5CDGCGG)*CEGGG>BGEC*8CC8C?FD?=B42<@@5>E>C
@M00200:205:000000000-AKKM3:1:1101:15772:5640 1:N:0:1
ATTGGGCTTAAAGGGAGCGTAGGCGGATAGTTTAGTCAGAGGTGAAAGCCCAGGGCTCAACCTTGGAATTGCCTTTGATACTGGCTATCTTGAGTATGGAAGAGGTATGTGGAACTCCGAGTGTAGAGGTGAAATTCGTAGATATTCGGAAGAACACCAGTGGCGAAGGCGACATACTGGTCCATTACTGACGCTGAGGCTCGAAAGCGTGGGGAGCAAACAGGATTAGATACCCCCGTA
+
GGGGGGGGGGGGGGGGGGGGGGGGGGGGGGGGGGGGGGGGGGGGGGGGGGGGGGGGGGGGGGGGGGGGGGGGGGGGGGGGGGGGGGGGGGGGGGGGGGGGGGGGGGGGGGGGGGGGGGGGGGGGGGGGGGGGGGGGGGGGGGGGGGGGGGGGGGGGGGGGGGGGGEGGGGDGGGGGGGGGGGGGFGGGGGFGGGGGGGGGFFDE8EGGGGGGGGEG>GFGG4CFDGGFFF<7?,BF>DFG
@M00200:205:000000000-AKKM3:1:1101:16582:5649 1:N:0:1
ATTGGGTTTAAAGGGCGCGTAGGCGGCTTCGCAAGTGGTGGGTGAAATCCCTCGGCTTAACCGAGGAACTGCCCTCCAAACTGCGTTGCTTGAGTCCGGGAGAGGTGAGTGGAATTCCCAGTGTAGCGGTGAAATGCGTAGATATTGGAAGGAACACCAGTGGCGAAGGCGGCTCACTGGACCGGAACTGACGCTGAGGCGCGAAAGCGTGGGGAGCAAACGGGATTAGATACCCTCGTA
+
GGGGGGFGGGGGGGGGGGGGGGGGGGGGGGGGGGGGGGGGGGGGGGGGGGGGGGGGGGGGGGGGGGGGGGGGGGGGGGGGGGGGGGGGGGGGGGGGGGGGGGGGGGGGGGGGGGGGGGGGGGGGFFGGGGGGGGGGGGGGGGGGGGGGGGGGGGGGGGGGGGGGGGGGGGGGGGGGGGGGDCGGGGGGFDGGGG3CCEGFGGEEEEDGGEGGGGBGDFGGGGGGFDF???<FGGGGFEFG
@M00200:205:000000000-AKKM3:1:1101:25703:5654 1:N:0:1
ACTGGGTGTAAAGGGAGCGTAGGCGGATAGTTTAGTCAGAGGTGAAAGCCCAGGGCTCAACCTTGGAATTGCCTTTGATACTGGCTATCTTGAGTATGGAAGAGGTATGTGGAACTCCGAGTGTAGAGGTGAAATTCGTAGATATTCGGAAGAACACCAGTGGCGAAGGCGACATACTGGTCCATTACTGACGCTGAGGCTCGAAAGCGTGGGGAGCAAACAGGATTAGATACCCGAGTAAGA
+
GGFGGGGGGGGGGGGGGGGGGGGGGGEGGGGGGGGGGGGGGGGGGFGCFFGGGGEGGGGGGGGGGGGGGGGGGGGGGGGGGGGGGGGGGGGGGGGGGFDGGGGGGGGGGGGFEFGGGGGGGGG<AFGGGGGGGFAFGGGGFGFGGCFGGGGGGGGGGGFGFGGCEGGGGGGGGGGGGFGGFGGGGCGGGGGGGGGEGGGGGGGG8CGGGE@FGDDGFGFF>FFF?FDEAFEGGCCDDDFFDDB
@M00200:205:000000000-AKKM3:1:1101:16957:5698 1:N:0:1
ATTGGGCGTAAAGGGAGCGTAGGCGGATAGTTTAGTCAGAGGTGAAAGCCCAGGGCTCAACCTTGGAATTGCCTTTGATACTGGCTATCTTGAGTATGGAAGAGGTATGTGGAACTCCGAGTGTAGAGGTGAAATTCGTAGATATTCGGAAGAACACCAGTGGCGAAGGCGACATACTGGTCCATTACTGACGCTGAGGCTCGAAAGCGTGGGGAGCAAACAGGATTAGATACCCCCGTA
+
GGGGGGGGGGGGGGGGGGGGGGGGGGGGGGGGGGGGGGGGGGGGGGGGGGGGGGGGGGGGGGGGGGGGGGGGGGGGGGGGGGGGGGGGGGGGGGGGGGGGGGGGGGGGGGGGGGGGGGGGGGGGGGGGGGGGGGGGGGGGFGGGGGGGGGGGGGGGGGFFGGGGGGGGGGDGGGGGGGGGGGGGGGGGGGGGGGGGGGGGGGGGFGGGGGCFCGBGFGGGGGGG2FGFFFFCBFGGFED5
@M00200:205:000000000-AKKM3:1:1101:12316:5714 1:N:0:1
ACTGGGTATAAAGGGCGTGTAGGCGGTTTGTTAAGTCATGTGTGAAATCCCCCGGCTCAACCGGGGAACGACGCATGAAACTGGCAAGCTAGAGTACTGAAGAGGGGGGTGGAATTCCCGGTGTAGAGGTGAAATTCGTAGATATTGGGAAGAACACCAGTGGCGAAGGCGGCTCACTGGCCCGCAACTGACGCTGAGGCGCGAAAGCGTGGGGAGCAAACAGGATTAGATACCCTGGTA
+
GGGGGGGGGGGGGGGGGGGGGGGGGGGGGGGGGGGGGGGGGGGGGGGGGGGGGGGGGGGGGGGGGGGGGG:FGGGGGGGGGGGGGGGGGGGGGGGGGGGGGGGGGGGGGGGGGGGGGGGGGEGGGGGGGGGGGGGGGGGGGGGGGGGGGGGGGGGGGGGGGGGGGGGGGGGGGGGGFGGGGGGGGGGGFGGGGGGGGGGGGGGGGGGGGGGGGGFGFGFGGGGGFGGFFFFGGGGGFFFG
@M00200:205:000000000-AKKM3:1:1101:26135:5722 1:N:0:1
ATTGGGCGTAAAGGGCGCGTAGGCGGCCTTGTAAGTTGGGGGTGAAAGCCCGTGGCTCAACCACGGAATTGCCTTCGATACTGCTTGGCTTGAGACCGGAAGAGGTGAGTGGAACTGCGAGTGTAGAGGTGAAATTCGTAGATATTCGCAAGAACACCAGTGGCGAAGGCGGCTCACTGGTCCGGATCTGACGCTGAGGCGCGAAAGCGTGGGGAGCAAACAGGATTAGATACCCCGTA
+
GGGGGGGGGGGGGGGGGGGGGGGGGGGGGGGGGGGGGGGGGGGGGGGGGGGGGGGGGGGGGGGGGGGGGGGGGGGGGGGGGGGGGGGGGGGGGGGGGGGGGGGGGGGGGGGGGGGGGGGGGGGGGGGGGGGGGGGGGGGGGGGGGGGGGGGGGGGGGGGGCGGGGGDGGGGGGGGGGGGGGGGGGGDGGGGGGGGGGGGGDGGGGGGGGGCGGGDGEGGFCFFGFFGFFFFGGFCG@FF
@M00200:205:000000000-AKKM3:1:1101:4668:5760 1:N:0:1
ATTGGGTTTAAAGGGCGCGTAGGCGGCCGATTAAGTCGGGGGTGAAAGCCTGTGGCTCAACCACAGAATTGCCTTCGATACTGGTTGGCTTGAGACCGGAAGAGGACAGCGGAACTGCGAGTGTAGAGGTGAAATTCGTAGATATTCGCAAGAACACCAGTGGCGAAGGCGGCTGTCTGGTCCGGTTCTGACGCTGAGGCGCGAAAGCGTGGGGAGCAAACAGGATTAGATACCCTCGTA
+
GGGGGGGGGGGGGGGGGGGGGGGGGGGGGGGGGGGGGGGGGGGGGGGFGGGGGGGGGGGGGGGGGGGGGGGGGGGGGGGGGGGGGGGGGGGGGGGGGGGGGGGGGGGGGGGGEGGGGGGGGGGFFCGGGGGGGGGGGGGGGGGFGGGGGGGGGGGGGGFGGGGGGGGGGGGGGGGGGGFGGGGGGEGGGGGGGGGGCGGGGGGDGG3FGEGGGGEGFGGGGGGGFGGFFFFGGDCGFFFD
@M00200:205:000000000-AKKM3:1:1101:4261:5762 1:N:0:1
ACTGGGTATAAAGGGAGCGTAGGCGGATAGTTTAGTCAGAGGTGAAAGCCCAGGGCTCAACCTTGGAATTGCCTTTGATACTGGCTATCTTGAGTATGGAAGAGGTATGTGGAACTCCGAGTGTAGAGGTGAAATTCGTAGATATTCGGAAGAACACCAGTGGCGAAGGCGACATACTGGTCCATTACTGACGCTGAGGCTCGAAAGCGTGGGGAGCAAACAGGATTAGATACCCTTGTA
+
D@FFGGFCFEFGGCBEC@CFEGCCFC+@B@CAFGAFEFGG9@FFGGFF@FGGGDGGGGGEGFCFGGCFF@,9:CFEEFFFGGC@FCAEEG9F,FFGFGC9C<=CFFDGGGD,BFC<FG@7F=FB;?,EEDGGFCB<FGGE@?F<A9E,AF+@FGF@F7FFF9FDEGC7:ECCG8:>DF9@E,@EGGGGG+EE5CD**2;?,;CC:C5C?==FCCA<B=FGCFEG(;C@A77DFFGC)5@7
@M00200:205:000000000-AKKM3:1:1101:25122:5768 1:N:0:1
ATTGGGTTTAAAGAGCTCGTAGGCGGTTTGTCGCGTCTGCCGTGAAAGTCCGGGGCTCAACTCCGGATCTGCGGTGGGTACGGGCAGACTAGAGTGATGTAGGGGAGACTGGAATTCCTGGTGTAGCGGTGAAATGCGCAGATATCAGGAGGAACACCGATGGCGAAGGCAGGTCTCTGGGCATTAACTGACGCTGAGGAGCGAAAGCATGGGGAGCGAACAGGATTAGATACCCCAGTA
+
GGGGGGGGGGGGGGGGGGGGGGGGGGGGGGGGGGGGGGGGGGGGGGGGGGGGGGGGGGGGGGFGGGGGGGFGGGFGGGEGGGGGGGGGGGGGFG<FFGGGGGGGGGGGGGGGGGGGGGGGGGGGGGGGGGGFFGGGGGGGGGGGGGGGGGGGGGGGGGFG@FGDGGGGGGGGGGGGGGGGGGDFCCGGGFCFGGDGGGGGGGGGGGDGFGGGGG@GFGDDDDFF?FC?=FFGGC?>>DFG
@M00200:205:000000000-AKKM3:1:1101:16415:5771 1:N:0:1
ATTGGGTATAAAGGGAGCGTAGGCGGATAGTTTAGTCAGAGGTGAAAGCCCAGGGCTCAACCTTGGAATTGCCTTTGATACTGGCTATCTTGAGTATGGAAGAGGTATGTGGAACTCCGAGTGTAGAGGTGAAATTCGTAGATATTCGGAAGAACACCAGTGGCGAAGGCGACATACTGGTCCATTACTGACGCTGAGGCTCGAAAGCGTGGGGAGCAAACAGGATTAGATACCCTCGTA
+
GGGGGGGGGGGGGGGGGGGGGGGGGGGGGGGGGGGGGGGGGGGGGGGGGGGGGGGGGGGGGGGGGGGGGGGGGGGGGGGGGGGGGGGGGGGGGGGGGGGGGGGGGGGGGGGGGGGGGGGDGGGGGGGGGGGGGGGGGGGGGGGGGGGGGGGGGGGGGGGGGGGGGGCGGFGGGGGGGGGGGFGGFGGGGGGGGGGGDGGGGFGEGCDGGEEGGGEGFGGGGGGFFGGFFFEGGGGGFEFG
@M00200:205:000000000-AKKM3:1:1101:25775:5790 1:N:0:1
ACTGGGTTTAAAGTGTGCGCAGGTGGCCGCGCAAGTCGAGTGTGAAATCCCCGGGCTTAACTTGGGAATTGCGCTCGAAACTACGTGGCTGGAGTGTGGCAGAGGGAGGTGGAATTCCACGTGTAGCGGTGAAATGCGTAGAGATGTGGAGGAACACCAATGGCGAAGGCAGCCTCCTGGGCCAACCCTGACACTCATGCACGAAAGCGTGGGGAGCAAACAGGATTAGATACCCTAGTA
+
GGGGGGGGGGGGGGGGGGG7FFGEGGGDEEG:FGGGGGEGGGGGGGGGGFGFGEGGGFGGGG9EFFFGGGGGG+CFGGFCGGGGGF,CFGEGGG<?A,B7EFFFG++8>FGGGGGGA??AFFGGGGGGGGGGFDFDGGGGGD,DF,,,88@FEG,@FGGFGFGCEGGGGGGGE5@CGGGGFGGD5:*=6CGFDGGFG99FGGGDGCG;E=GGGGEGFGGGGFFF(CC?F?AG7<C2))/3
@M00200:205:000000000-AKKM3:1:1101:24726:5795 1:N:0:1
ACTGGGTTTAAAGAGCTCGTAGGCGGTTTGTCGCGTCTGCCGTGAAAGTCCGGGGCTCAACTCCGGATCTGCGGTGGGTACGGGCAGACTAGAGTGATGTAGGGGAGACTGGAATTCCTGGTGTAGCGGTGAAATGCGCAGATATCAGGAGGAACACCGATGGCGAAGGCGGGTCTCTGGGCCGACACTGACGCTGAGGAGCGAAAGCGTGGGGAGCGAACAGGATTAGATACCCTAGTA
+
GGGGGGGGGGGGGGGGGGGGGGGGGGGGGGGGGGGGGGGGGGGGGGGGGGGGGGGGGGGGGGGGGGGGGGGGGGEGGGGGGGGGGGGGGGGGGGFGGGGGGGGDGGGGGGGGGGGGGGGGGGGGGGGDGGGGGGGGGGGGGGGGGGGGGGGGGGGGGGGGGGGGGGEGGGGGGGGGFGGGGFGGGGGDGGGGGGGGGGGFDDGGGGGGGCGGGG>5:CCGGGGGFGGFF=ACFFGGFFFF
@M00200:205:000000000-AKKM3:1:1101:27189:5807 1:N:0:1
ATTGGGTTTAAAGCGAGCGCAGGTGGTTTAATAAGTCTGATGTAAAAGGCAGTGGCTCAACCATTGTGTGCATTGGAAACTGTTAGACTTGAGTGCAGTAGAGGAGAGTGGAATTCCATGTGTAGCGGTGAAATGCGTAGATATATGGAGGAACACCGGTGGCGAAAGCGGCTCTCTGGACCTGTCCTGACGCTGAGGCGCGAAAGCTAGGGGAGCGAACAGGATTAGATACCCTAGTA
+
GGGGGGGGGGGGGGGGGGGGGGGFGGGGGGGGGFGGGGCFGGGC<CEF>GGGDGGGGGG?AFCFGGGGGGGFGGGGGGGGFGGGGGGGDGGGGGGGFGGGGGGDGGGGGG7=FGGGEEFGGGGFGGGFFGG?C5AFFFGGGFFEFFGGGGGG=EFGCFGGGEFGE@8@EB:C@ECFDGFGGGGGGGGDGGGEE*;CF5:ECDGG>EFC;?CFDGFGB=ECDFFD?FG<4=AF6<AD>6B
@M00200:205:000000000-AKKM3:1:1101:27154:5820 1:N:0:1
ATTGGGTGTAAAGGGAGCGTAGGCGGACATTTAAGTCAGGGGTGAAATCCCGGGGCTCAACCTCGGAATTGCCTTTGATACTGGGTGTCTTGAGTATGAGAGAGGTGTGTGGAACTCCGAGTGTAGAGGTGAAATTCGTAGATATTCGGAAGAACACCAGTGGCGAAGGCGACACACTGGCTCATTACTGACGCTGAGGCTCGAAAGCGTGGGGAGCAAACAGGATTAGATACCCGCGTA
+
EGGGGGGGGGGGGGGGGGGGGGGGGGGGGGGGGFGGGGAFGGGGGGGGGGGGGGGGEGGGGGGGGGGGGGGGGGGGGGGGGGGCFGGGGGFFGGFGCGFFG8FGGGGG@FGGFGFGGGGEE@FGCCDFFGFGGDCEGGGGGGFFDFGGGGGGFGGGGGGGGGGGDEGGEFGGGDE7CCDFGGGCE;EGGGGGEGD7?FGFGGDE?EDDECECF8>DD7CGGGDFBGG2?F>FGGGDF3@5
@M00200:205:000000000-AKKM3:1:1101:26174:5822 1:N:0:1
ACTGGGTTTAAAGCGTGTGTAGGCGGACGGCTAAGTGTCTTGTGAAATCCCACGGCTCAACCGTGGAACTGCTTGACATACTGGTCGTCTTGAGCAGCCTAGGGGCGAGCGGAACAAACGGTGGAGCGGTGAAATGCGTAGATATCGTTTGGAACGCCAATGGTGAAAACAGCTCGCTGGGGGCTCGCTGACGCTGAGACACGAAAGCCAGGGGAGCAAACGGGATTAGATACCCCTGTA
+
GGGGGGGGGGGGGGGGGGGGGGGGGGGGGGGGGGGGGGGGGGGGGGGGGGGGGGGGGGGGGGGGGGGGGG,CFGGCFGGGGGGGGGGGGGGGGGGGGGGGGGGGGGGGGGGGCGGFGGGGDFGGGFFGGGGGGGGGGGGGGDGEFGGFGGGGFGGGGEGFGGGCFGFGGGGG*?CGGGGGGGGGGFGEGGGGGGGGGGGGGFG>ECC<F=FEGG3D>F8CFGGG0DG?F4<GGCF7>F:9
@M00200:205:000000000-AKKM3:1:1101:8314:5846 1:N:0:1
ACTGGGCTTAAAGGGAGCGTAGGCGGATAGTTTAGTCAGAGGTGAAAGCCCAGGGCTCAACCTTGGAATTGCCTTTGATACTGGCTATCTTGAGTATGGAAGAGGTATGTGGAACTCCGAGTGTAGAGGTGAAATTCGTAGATATTCGGAAGAACACCAGTGGCGAAGGCGACATACTGGTCCATTACTGACGCTGAGGCTCGAAAGCGTGGGGAGCAAACAGGATTAGATACCCTTGTA
+
DEGFEEFFFGGGFGGGCFGGGGGGGGEGCGFGGGGGGGFGGGFGGGGGFGFCEFCEGGFEFEGGGGGGGGGGGGGFGGGGECAFEGCEGFGFCCFEFGGGGGGG8FGGGGGGFGGE?ACGGGGGE<FDEFDFGFF9??FFGEGGFGGG8@FCFFGGFCFGEFGGDCBF7DEGGGGGGCAEF,DEGGG9F+@,@*;CE,=5;;EGG5?C*/1<7B83):BF4C8<;CC7=6)2+,58;;CG
@M00200:205:000000000-AKKM3:1:1101:10059:5880 1:N:0:1
ACTGGGTTTAAAGTGCGCGTAGGCGGGCGTCGGGGTCGGGGGTGAAAGCCCACAGCTCAACTGTGGCAGGGCCTCCGATACCGGACGTCTCGAGGAGGGTAGGGGCACGCGGAACTTCCGGTGGAGCGGTGAAATGCGTAGATATCGGAAGGAACGCCGGCGGCGAAAGCGGCGTGCTGGACCCTTTCTGACGCTGAGGCGCGAAAGCCAGGGGAGCGAACGGGATTAGATACCCCTGTAAGA
+
GGGGGGGGGGGGGGGGGGGGGGGGGCGGGGGGGGGFEGGGGGGGGGGGGFGGGGGGGGGGGGGGGGGGGGGGGGGGGDEGGGGGGGDGGGGGGGGGGGGGGGF:CFGGGGGG*FEGFGGDEFFC7FGDEEDGGGCEDEGEGC9FFC>EGGGGFFGGGGGGGGDEGGGCEDGDGGGGGGGGGGGGGFCGCFGGG5*7:FGGGGEGGGCFFGGCGGF3<CEG5>EDFDC>F4)2<C6C>@@?C<<
@M00200:205:000000000-AKKM3:1:1101:24981:5902 1:N:0:1
ACTGGGTATAAAGGGAGCGTAGGCGGATAGTTTAGTCAGAGGTGAAAGCCCAGGGCTCAACCTTGGAATTGCCTTTGATACTGGCTATCTTGAGTATGGAAGAGGTATGTGGAACTCCGAGTGTAGAGGTGAAATTCGTAGATATTCGGAAGAACACCAGTGGCGAAGGCGACATACTGGTCCATTACTGACGCTGAGGCTCGAAAGCGTGGGGAGCAAACAGGATTAGATACCCCGGTA
+
GGGGGGGGGGGGGGGGGGGGGGGGGGGGGGGGGGGGGGGGGGGGGGGGGGGGGGGGGGGGGGGGGGGGGGGGGGGGGGGGGGGGGGGGGGGGGGGGGGGGFGGGGGGGGGGC9FGGGGGGGGGGGFGGGGGGGGGGGGGGGGGGGGGGGGGEGGGGGGGGGGGGGGGGGGGGGGGGGGDGGGGGGFGGGGGGCGGGE>GFGGDGG=DGGGDFGGADB5CDDGGG;FGFFFE7BFC5>)8=
@M00200:205:000000000-AKKM3:1:1101:15579:5906 1:N:0:1
ACTGGGCTTAAAGGGAGCGTAGGCGGACATTTAAGTCAGGGGTGAAATCCCGGGGCTCAACCTCGGAATTGCCTTTGATACTGGGTGTCTTGAGTATGAGAGAGGTGTGTGGAACTCCGAGTGTAGAGGTGAAATTCGTAGATATTCGGAAGAACACCAGTGGCGAAGGCGACACACTGGCTCATTACTGACGCTGAGGCTCGAAAGCGTGGGGAGCAAACAGGATTAGATACCCCGGTA
+
GGGGGGGGGGGGGGGGGGGGGGGGGGGGGGGGGGGGGGGGGGGGGGGGGGGGGGGGGGGGGGGGGGGGGGGGGGGGGGGGGGGGGGGGGGGGGGGGGGGGGGGGGGGGGGGGGGGGGGGGGGGGGFGGGGGGGGGGGGGGGGGGGGGGFGGGGFGGGGGGGGGGGGGGEGGGGGGGGGGGGGGGGGGFGGGGGGGGGCFGG4>EGGGFEGGGGGFGFFGFGGFFFGGF?6<FGGGF>3@E
@M00200:205:000000000-AKKM3:1:1101:14355:5920 1:N:0:1
ATTGGGTTTAAAGGGAGCGTAGGCGGATAGTTTAGTCAGAGGTGAAAGCCCAGGGCTCAACCTTGGAATTGCCTTTGATACTGGCTATCTTGAGTATGGAAGAGGTATGTGGAACTCCGAGTGTAGAGGTGAAATTCGTAGATATTCGGAAGAACACCAGTGGCGAAGGCGACATACTGGTCCATTACTGACGCTGAGGCTCGAAAGCGTGGGGAGCAAACAGGATTAGATACCCTAGTA
+
GGGGGGGCGGFGGDFFGGGEEGGGGGGGGGGGGGGGGGGGGGGGGGGGGGGGGGGGFFGGDGGGGGGGGFFGGGGGGGGFGGGGGFGGGGGGGGGGGGGGCFFGGGGGGGGGGGGGGGGGGGGGGGGGGGGGFGGFGGGGGGGGFGGGGGGGGGGG<CFGGGGGGGGGEGGEDEGFFGGGGFGGAFFGGGGGEEDGCCFG>FEEGGGGGGGGGGFGDFBCGGGGFFF8=@?C+<C6AA19
@M00200:205:000000000-AKKM3:1:1101:14849:5935 1:N:0:1
ACTGGGCGTAAAGGGCGCGTAGGCGGCCGATTAAGTCGGGGGTGAAAGCCTGTGGCTCAACCACAGAATTGCCTTCGATACTGGTTGGCTTGAGACCGGAAGAGGACAGCGGAACTGCGAGTGTAGAGGTGAAATTCGTAGATATTCGCAAGAACACCAGTGGCGAAGGCGGCTGTCTGGTCCGGTTCTGACGCTGAGGCGCGAAAGCGTGGGGAGCAAACAGGATTAGATACCCTGGTA
+
CFEFGFCCFF@FFGGGGGGGGGEGEGGGG@FGGGGGGGGGGGGGGGGGGGGGEDEFGGGG<EEGGGGGG<?FFGGGGGFFGEGFGGGGGGFGFGGGGGECGGCFFFGGGGGGGGGGFGGGE>FGGGCFGGGGFFDFFFGGGGGGGGGGDFCCFEFGGGGGFEFGGGEGCBFCEEEFGGGCGF6EGEGGFGGGGEDEGGGFGCGGEEGGG5ECEGEC:FD657FFFD><FFAGGGFDFF69
@M00200:205:000000000-AKKM3:1:1101:14874:6002 1:N:0:1
ATTGGGTTTAAAGGGCGTGTAGGCGGTTTGTTAAGTCATGTGTGAAATCCCTCGGCTCAACCGGGGAAGGACGCATGAAACTGGCAAGCTAGAGTACCAAAGAGGGGGGTGGAATTCCCGGTGTAGCGGTGAAATGCGTAGATATCGGGAGGAACACCTGTGGCGAAGGCGGCCCCCTGGTTGGATACTGACGCTGATACGCGAAAGCGTGGGGAGCAAACAGGATTAGATACCCCAGTA
+
GGGGGGGGGGGGGGGGGGGGGGGGGGGGGGGGGGGGGGGGGGGGGGGGGGGGGGGGGGGGGGGGGGGGFGGGGGGGGGGGGGGGGGGGGGGGGGGGGGGGGGGGFGGGGGGGGGGGGGGGGGGGGGGGGGGGGGGGGGGGGGGGGGGGGGGGGGGGGGGGGGFGGGGGGGGGGGGGGGGGGGGEGGFGGGGGGGGGGGGGGGGGGGGGGGGGGGFGFGGGGGGGBGGFFFFGGGGGFFFG
@M00200:205:000000000-AKKM3:1:1101:18045:6010 1:N:0:1
ACTGGGTGTAAAGGGAGCGTAGGCGGATAGTTTAGTCAGAGGTGAAAGCCCAGGGCTCAACCTTGGAATTGCCTTTGATACTGGCTATCTTGAGTATGGAAGAGGTATGTGGAACTCCGAGTGTAGAGGTGAAATTCGTAGATATTCGGAAGAACACCAGTGGCGAAGGCGACATACTGGTCCATTACTGACGCTGAGGCTCGAAAGCGTGGGGAGCAAACAGGATTAGATACCCGGGTA
+
GGGGGGGGGGGGGGGGGGGGGGGGGGGGGGGGGGGGGGGGGGGGGGGGGGGGGGGGGGGGGGGGGGGGGGGGGGGGGGGGGGGGGGGGGGGGGGGGGGGGGGGGGGGGGGGGGGGGGGGGGGGGGGGGGGGGGGGGGGGGGGGGGGGGGGGGGGGGGGGGGGGGGGGGGGGGGGGGGGGGGGGGGGGGGGGGGGGGGGGGGGGGGGGGGGGGGGFGFFF8DGCG?GFFFFFFGCFD:BED
@M00200:205:000000000-AKKM3:1:1101:19192:6011 1:N:0:1
ATTGGGTTTAAAGGGAGCGTAGGCGGATAGTTTAGTCAGAGGTGAAAGCCCAGGGCTCAACCTTGGAATTGCCTTTGATACTGGCTATCTTGAGTATGGAAGAGGTATGTGGAACTCCGAGTGTAGAGGTGAAATTCGTAGATATTCGGAAGAACACCAGTGGCGAAGGCGACATACTGGTCCATTACTGACGCTGAGGCTCGAAAGCGTGGGGAGCAAACAGGATTAGATACCCCAGTA
+
EGFGGGGGGGGFGGGGGGGGGGGGGGGGGGGGGGGGGGGGGGGGGGGGGGGGGGGGGGGGGGGGGGGGGGGGGGGGGGGFGGGGGGGGGGGGGGGGGGGGGGFGGGGGGGGGGGGGGGGEGFGGGGGGGGGGGGGGGGGGGGGGGGGGCCEGDGGGGDGGGGGGGGGGEGGGGGGGGGGGGGGFFFGGGGGGDEGECFGFGGGGGGDFGGGGG5>DEGB+;7FFFGG@FAECEGF3DEFF
@M00200:205:000000000-AKKM3:1:1101:11636:6014 1:N:0:1
ATTGGGTGTAAAGGGCGCGTAGGCGGGGAGGCAAGTCGGGTGTGAAATCCCTCGGCTCAACCGAGGAACGGCGCCCGAAACTGCTTCTCTTGAGTCCCGGAGAGGAAGGTGGAATTCCCGGTGTAGCGGTGAAATGTGTAGAGATCGGGAGGAACACCGGTGGCGAAGGCGGCCTTCTGGACGGTGACTGACGCTGAGGCGCGAAAGCGTGGGGAGCAAACGGGATTAGATACCCGAGTA
+
FGGGGGGGGGDGGGGGGGGGGGGGGGGGGGGGGFGGGGGGGGGGGGGGGGGGGGGGGGGGGGGGGGGGGGGGGGGGGGGGGGGGGGGGGGGGGGGGGGGGGGGGGGGGGGGGGGGGGGGGGFGGGGGGGFGGGGGGGGGGGGGGGGGGGGGGGGGGGGGGGGGGGGGGGGCEEEGGGGGGGGG8ECFFGGGGGGGC?FGGGGGGGGDGGCGGGGBDDFC8FGGGFGGFF?2:+<@DEB@F
@M00200:205:000000000-AKKM3:1:1101:18572:6018 1:N:0:1
ATTGGGCTTAAAGCGAGCGCAGGTGGTTTAATAAGTCTGATGTAAAAGGCAGTGGCTCAACCATTGTGTGCATTGGAAACTGTTAGACTTGAGTGCAGTAGAGGAGAGTGGAATTCCATGTGTAGCGGTGAAATGCGTAGATATATGGAGGAACACCGGTGGCGAAAGCGGCTCTCTGGACTGTAACTGACACTGAGGCTCGAAAGCGTGGGTAGCAAACAGGATTAGATACCCGCGTA
+
GGGGGGGGGGGGGGGEFGGGEGGFGGGGGCFFFCGGGGGEGGGCGEFGDGGGGGGGGGFDGGGGGGGGGGGGGGGGGGGGGGGGGGGGGGGGGGGGGGGGFGDFGGGGGGFGGGGGFFFGGAFGGGGEGGFCFGGGGFGC:=AFCGGGGG@FGGGGDGGGGGGGGEGEGGG>CEGGGGCGGGGGFBFDECFDFFCGFGGGCCEGDGGGGDEGGFFGFG+87F@D;+>@FAEDGF758>B
@M00200:205:000000000-AKKM3:1:1101:27551:6027 1:N:0:1
ACTGGGTGTAAAGGGCGCGTAGGCGGCCGATTAAGTCGGGGGTGAAAGCCTGTGGCTCAACCACAGAATTGCCTTCGATACTGGTTGGCTTGAGACCGGAAGAGGACAGCGGAACTGCGAGTGTAGAGGTGAAATTCGTAGATATTCGCAAGAACACCAGTGGCGAAGGCGGCTGTCTGGTCCGGTTCTGACGCTGAGGCGCGAAAGCGTGGGGAGCAAACAGGATTAGATACCCCAGTA
+
GGCEGGFE@FGGGGGGGGGGGGGGGGGGFFFFGGGGGGGGGGGGGGGGGGFGGGGGGGGGGGGGGGGGGGGGGGGGGGGGGGGGGGGGGGGGGGGGGGGGGGGGGGGGGGGGGGGGGGGGDFFAFFBDCFGGGGGGGGGGGGGGFGGGGGGGGGGGGGGGGGGG*=CEGGGGGCCFDCFGGGGGGEGG7CGGGGGGDFGGGGGGGEGCGGGDGCBCDGGGGGGGFGGFFFFGGFACDDFF
@M00200:205:000000000-AKKM3:1:1101:12673:6030 1:N:0:1
ATTGGGTTTAAAGGGCGCGTAGGCGGGGAGGCAAGTCGGGTGTGAAATCCCTCGGCTCAACCGAGGAACGGCGCCCGAAACTGCTTCTCTTGAGTCCCGGAGAGGAAGGTGGAATTCCCGGTGTAGCGGTGAAATGTGTAGAGATCGGGAGGAACACCGGTGGCGAAGGCGGCCTTCTGGACGGTGACTGACGCTGAGGCGCGAAAGCGTGGGGAGCAAACGGGATTAGATACCCCTGTA
+
F<FGGGGDGGGGGGGGGGGGCEG<FGGEBFGGCECGGGGGGGGDDFDGGGGGGGGGGGGGGGDGGGGGGGGGGF@EFGGGGGGGEGFGGGGGGGGGGGEGGGDGGFECEAFGGGGG9?DEGGGGEGGGGGGGGGGG@AF9EFGGGGGGEFGGGGGAFG:CFGGGGG>CGF5?EC5CFGGFFGGCGGGGGGGGGGGG5CGGGGGGD55C=58C>E>DBFCEGDGGFGF??*:FGGGG>F?F
@M00200:205:000000000-AKKM3:1:1101:8274:6035 1:N:0:1
ACTGGGCTTAAAGGGAGCGTAGGCGGATAGTTTAGTCAGAGGTGAAAGCCCAGGGCTCAACCTTGGAATTGCCTTTGATACTGGCTATCTTGAGTATGGAAGAGGTATGTGGAACTCCGAGTGTAGAGGTGAAATTCGTAGATATTCGGAAGAACACCAGTGGCGAAGGCGACATACTGGTCCATTACTGACGCTGAGGCTCGAAAGCGTGGGGAGCAAACAGGATTAGCTACCCCTGTA
+
GGGGGGGGGGGGGGGGGGGGGGGGGGGGGGGGGFGGGGGGGGGGGGGGGGGGGGGGGGGGGGGGGGGGGGGGGGGGGGGGGGGGGGGGGGGGGGGGGGGFGGGFGGGGGGGGGGGGGGGGGGGGGGGGGGGGGGFGGGGGGGGGGGGGFDFEGGGGGGGGGGGGGGGGGGGGGGGGGGGGGGFGFGGGGGGGGGGCEDGFCGGGG=5CGGGGGCDGDG?+2>E<@CC<*)1@BFFC>56:
@M00200:205:000000000-AKKM3:1:1101:21197:6056 1:N:0:1
ACTGGGTTTAAAGCGCGCGCAGGCGGTTCCGAAAGTCGAATGTGAAAGCTCCCGGCCCAACTGGGAGAGGCCGTTCGAAACTTCGGGACTTGAAGGCGGGAGAGGCAGATGGAATTTCCGGTGTAGCGGTAAAATGCGTAGATACCGGAAGGAACACCAGTGGCGAAAGCGATCTGCTGGCCCGCCCTTGACGCTCAGGCGCGAAAGCTAGGGGAGCGACCGGGATTAGATACCCCAGTA
+
GGGGGGGGGGGGGGGGGGGGGGGGGGGGGGGECGGGGGEDGGGGGGGGGGGGGGGGGGGFGGGGGGGGGGGGGGGGGGFGGGGGGGDGGGGGGGGFGGGGCGGGGGGGGGGGGGGGGGGGGGGGGGGGGGCFFGGGGGGGEGGFFGGG7FGGFFG:FGGGGGGGGGGGGGGGGGGGGGGFGGGDGGGGGGFGEGGEEFGGGGGCG5<CCF:CGGBDECCEDGDDFCGFF4A*3CFGFFFG
@M00200:205:000000000-AKKM3:1:1101:19552:6066 1:N:0:1
ATTGGGTATAAAGGGAGCGTAGGCGGATAGTTTAGTCAGAGGTGAAAGCCCAGGGCTCAACCTTGGAATTGCCTTTGATACTGGCTATCTTGAGTATGGAAGAGGTATGTGGAACTCCGAGTGTAGAGGTGAAATTCGTAGATATTCGGAAGAACACCAGTGGCGAAGGCGACATACTGGTCCATTACTGACGCTGAGGCTCGAAAGCGTGGGGAGCAAACAGGATTAGATACCCCAGTA
+
GGGGGGGGGGGGGGGGGGGGGGGGGGGGGGGGGGGGGGGGGGGGGGGGGGGGGGGGGGGGGGGGGGGGGGGGGGGGGGGGGGGGGGGGGGGGGGGGGGGGGGGGGGGGGGGGGGGGGGGGGGGGGGGGGGGGGGGGGGGGGGGGGGGGGGGGDDGGGGGGGGGGGGGGGGGGGGGGGGGGGGGGGGGGGGGGDGGGGGGGGGGGGCDGECEGGGDDFG8<DGGGFGCEFFEGGGGGFFFG
@M00200:205:000000000-AKKM3:1:1101:10282:6069 1:N:0:1
ACTGGGCTTAAAGGGAGCGTAGGCGGATAGTTTAGTCAGAGGTGAAAGCCCAGGGCTCAACCTTGGAATTGCCTTTGATACTGGCTATCTTGAGTATGGAAGAGGTGTGTGGAACTCCGAGTGTAGAGGTGAAATTCGTAGATATTCGGAAGAACACCAGTGGCGAAGGCGACACACTGGCTCATTACTGACGCTGAGGCTCGAAAGCGTGGGGAGCAAACAGGATTAGATACCCCAGTA
+
GGGGGGGGGGGGGGGGGGGGGDGGGGEEGGGGGGGGGGGGGGGGDGGGGGGGGGGGGGGFGGGGGGGGGGGGGGGGGGGGGGGGGGGGGGGGGGGGGGGGGGFCFGGGGGGGGGGGGGGGGGGGGGGGGGGGGGGGGGGGGGGFFGGGGGGGEGGGGGGGGGGGGGGGGGGGGGGGGGGGGGGGCFGGGGGGGGDGGGGECFGCFGGCEGGGGGFGDGBCFGGF6DFEF6?FGGGD:BFG
@M00200:205:000000000-AKKM3:1:1101:16021:6091 1:N:0:1
ACTGGGCATAAAGGGCTCGTAGGCGGCCAACTAAGTCAGACGTGAAATCCCTCGGCTTAACCGAGGAACTGCGTCTGAGACTGGGTGGCTGGAATCCGGGAGAGGGATGCGGAATTCCAGGTGTAGCGGTGAAATGCGTAGATATCTGGAGGAACACCGGTGGCGAAGGCGGCATCCTGGACCGGCATTGACGCTGAGGAGCGAAAGCCAGGGGAGCAAACGGGATTAGATACCCGCGTA
+
GGGGGGGGGGGGGGGGGGGGGGGGGGGGGGGGGGGGCGGGGGGGGGGGGGGGGGGGGGGGGGGGGGGGGGGGGGGGGGGGGGGGGGGGGGGGGGGGGGGGGGGGGGGGGGGGGGGGFGGGGGGGGGGGGGGGGCFGGGGGGGGGGGGGGGGGGGGGGGGGGEGGGGGGGGGGGGGGGGGG>FGGGGGGGDGGGGGGGGGGGGGGGEDGFGGGGDF:>FGFGDCDBCC>F4>7CGFGF@@E
@M00200:205:000000000-AKKM3:1:1101:8425:6102 1:N:0:1
ATTGGGTGTAAAGGGAGCGTAGGCGGATAGTTTAGTCAGAGGTGAAAGCCCAGGGCTCAACCTTGGAATTGCCTTTGATACTGGCTATCTTGAGTATGGAAGAGGTATGTGGAACTCCGAGTGTAGAGGTGAAATTCGTAGATATTCGGAAGAACACCAGTGGCGAAGGCGACATACTGGTCCATTACTGACGCTGAGGCTCGAAAGCGTGGGGAGCAAACAGGATTAGATACCCTAGTA
+
GGGGGGGGGGGGGGGGGGGGGGGGGGGGGGGGGGGGGGGGGGGGGGGGFGGGGGGGGGGGGGGGGGGGGGGGGGGGGGGGGGGGGGGGGGGGGGGGGGGGGGGGGGGGGGEFFDGGFGGGGGGGGFGFGGGGGGGGGGGGGGGFFGGGGGGGGGGFGGGFGGGGGGGDCFGGGG7>DFGGCGGGGFFGGGGGGGGGGGGGGGGGGGGGGGEDGGF3>FFGGGGC?GGFFFE:;<CGAAFF
@M00200:205:000000000-AKKM3:1:1101:17292:6116 1:N:0:1
ATTGGGCGTAAAGGGCGCGTAGGCGGAATGGCAAGTCGGTCGTGAAATCCTTCGGCTCAACCGAAGAACGTCGATCGAAACTGCCGTTCTTGAGGATTGCAGAGGAGACTGGAATTCCCGGTGTAGCGGTGAAATGTGTAGAGATCGGGAGGAACACCGGTGGCGAAGGCGGGTCTCTGGGCAATTCCTGACGCTGAGGCGCGAAAGCGTGGGGAGCAAACGGGATTAGATACCCCTGTA
+
:CDFGGGGGGGGGGGGBFGGGDFGGGCFGFC<EFGGGCGGGGGGGGGGGGGDFFCFGGGGGGD:F=FGG@BFGFGFGGGGGGF?FEGGGGGGGG?FFFGGFFEFGG7D>5DFFGGGGEFGGGGGFGG>FGEFGGGGBEFGFCCCFFGFDF7FC>FCFC:@FC@FGGECGFDGBC*CFFGGGGCGFE+<CDEGGCGGDFGG=DECEEG5E58?EEEC@GCCFDGGFGFDF4<FFFGG>3;?
@M00200:205:000000000-AKKM3:1:1101:5433:6124 1:N:0:1
ACTGGGCTTAAAGGGAGCGTAGGCGGATAGTTTAGTCAGAGGTGAAAGCCCAGGGCTCAACCTTGGAATTGCCTTTGATACTGGCTATCTTGAGTATGGAAGAGGTATGTGGAACTCCGAGTGTAGAGGTGAAATTCGTAGATATTCGGAAGAACACCAGTGGCGAAGGCGACATACTGGTCCATTACTGACGCTGAGGCTCGAAAGCGTGGGGAGCAAACAGGATTAGATACCCGGGTA
+
GGGGGGGGGGGGGGGGGGGGGGGGGGGGGGGGGGGGGGGGGGGGGGGGGGGGGGGGGGGGGGGGGGGGGGGGGGGGGGGGGGGGGGGGGGGGGGGGGGGGGGGFGGGGGGGGGGGGGGGGGGGFGGGGGGGGGGGGGGGGGGGGGGGGGGGGGGGGGGGFGGGGGGGG7FGGGGGGGGDEGGGGGG;FGGFGEEGGGDGCFFGGGGGFDGGGGGFGFGFCGGGGDGGFFFECEFFD>B>C
@M00200:205:000000000-AKKM3:1:1101:4557:6128 1:N:0:1
ATTGGGCATAAAGGGCGCGTAGGCGGTCTGTTAAGTCGGCGGTGAAATACTTCGGCTCAACCGGAGAATGGCCGCTGAAACTGGCAGGCTCGAGGAAGGTAGAGGTGCGTGGAACTTCCGGTGGAGCGGTGAAATGCGCTGATATCGGAAGGAACGCCGGTGGCGAAAGCGATGCACTGGACCTTTACTGACGCTGAGGCGCGAACGCTAGGGTCGCGACCGGGATTAGATACCCGCGTA
+
:FD<FEF@FGGFD9-CF:FGG+BE@+6@FGCFGGDGGGCFFDG7,,C9<FFFGGGFDFFCGGG+4=>FGGGCFEEFDFFGGFEFEE:EFFGF=F77,BC3CFFGG=FFCFCEFGDF>=FGGGGD7<F@FGCGAE;@EE**5*>FD;<7<CFGECGGGGDC<F7B@18*:;*1AGG+AFD8*0@6:9CE9:+<:C**28*A5</?8*9<****;C))0/:*93:C()05*1.:+<<)).8E
@M00200:205:000000000-AKKM3:1:1101:4825:6145 1:N:0:1
ACTGGGTTTAAAGGGAGCGTAGGCGGATAGTTTAGTCAGAGGTGAAAGCCCAGGGCTCAACCTTGGAATTGCCTTTGATACTGGCTATCTTGAGTATGGAAGAGGTATGTGGAACTCCGAGTGTAGAGGTGAAATTCGTAGATATTCGGAAGAACACCAGTGGCGAAGGCGACATACTGGTCCATTACTGACGCTGAGGCTCGAAAGCGTGGGGAGCAAACAGGATTAGATACCCTCGTA
+
CGGGGGGGGGGCEFGGGGGGGGGGGGCGGGGGGGFGFGGGGGGDFGGGGGGFGGGGGGGFGGGGGGGGFGGGGFGFC?FGFFGGFGGGGGGGGGGFFFGGGGGGGGGGGFGGAFGGGGGGGGFFGGAFFGGGCGCCGFGGGGGGGDDGFCCCFFGGGGGGGGGGGGGCFGGCEGGGGGGGGGGGGGGGGGGGGEC>E55CCGGEGGGGE*;7FEF3;=F?FGGC=FFEFAEGGGG=FFFD
@M00200:205:000000000-AKKM3:1:1101:8073:6156 1:N:0:1
ACTGGGTTTAAAGCGAGCGCCGGTGGTTTATTAAGTCTGGTGTAAAAGGCAGTGGCTCAACCATTGTATGCATTGGAAACTGGTAGACTCGAGTGCAGGAGAGGAGAGTGGAATTCCATGTGTAGCGGTGAAATGCGTAGATATATGGAGGACCACCGGTGGCGAAAGCGGCTCTCTGGCCTGTAACTGACACTGAGGCTCGAAAGCGCGGGGAGCAACCAGGATTAGATACCCTGGTA
+
@F<<F@C;B@DDGFCCEG:@6@B@FEGFGGFCCCCFGFFAFGGFG,,CFC<@F<C,EFE@F<F<F@FDGGGGGGDC,CEEGC8C6,,<E,CFEE=C5CF:FDG+,+,8B?7F=B,<C<?AF9@@?FDCGCFG9?EF:=@E7AFFGGGGGC7C+>3+BF+3=@8EC+>BF7:E5:DDGGG7DCFF;EFGF*=?FG*,5*=5CDGG*:CG*77</?55)*2;*9**)**.9*6C<6:>80/
@M00200:205:000000000-AKKM3:1:1101:18472:6179 1:N:0:1
ATTGGGTGTAAAGGGAGCGTAGGCGGATAGTTTAGTCAGAGGTGAAAGCCCAGGGCTCAACCTTGGAATTGCCTTTGATACTGGCTATCTTGAGTATGGAAGAGGTATGTGGAACTCCGAGTGTAGAGGTGAAATTCGTAGATATTCGGAAGAACACCAGTGGCGAAGGCGACATACTGGTCCATTACTGACGCTGAGGCTCGAAAGCGTGGGGAGCAAACAGGATTAGATACCCTAGTA
+
FFGGGGEFFCGGGGGGGGGGGGGGGGGGDGGGGGGGGGGGEGGGGGGGGGGGGGGGGGGGGGGGGGGGGGGGGGGGGFEGGGGGGGFGGGGGFGGGGGGGGGFGDFGGGGGGFGGGGGGGGGGGGFGGGGGGGGGGGGGGGGGGGGGGGGGGG<FGGGGGGGGGGGCGGGGGGGGGGGGCGGGGGEGFGF,DCEGGGGGGGGDGGDGGGEGDGGFCBFE6FGFGFGGFFFFCEF@>AAFC
@M00200:205:000000000-AKKM3:1:1101:19035:6185 1:N:0:1
ATTGGGTGTAAAGGGAGCGTAGGCGGATAGTTTAGTCAGAGGTGAAAGCCCAGGGCTCAACCTTGGAATTGCCTTTGATACTGGCTATCTTGAGTATGGAAGAGGTATGTGGAACTCCGAGTGTAGAGGTGAAATTCGTAGATATTCGGAAGAACACCAGTGGCGAAGGCGACATACTGGTCCATTACTGACGCTGAGGCTCGAAAGCGTGGGGAGCAAACAGGATTAGATACCCCAGTA
+
FGGGGGFGF@FGEGGGGGGGEGGGEGGGGGFGGGGGG<FGGDGGGGGGGGGGGGGGGGFGGGGGGGGGGGGGGGGGGGGGGGGGGGGGGGGGFFGEGGCGGGDFDFFFGGG9DAFGGGGG7BFGGGGGGGG?DGGGGGGE<FFGGGGGFFFGCGGFGG@FFFGGGG8EFGGGEGGCCDFFGGGGGF;ECB:E@EG9CFGGE?EEC8CGGCEGG>5CAFB+;>FC;FCEAA3@FFFGEEFG
@M00200:205:000000000-AKKM3:1:1101:8520:6207 1:N:0:1
ATTGGCTTAAAGGGTGCGTAGGCGGTGGGGTAAGTTGGATGTGAAATCTTGAGGCTTCACCTCAAAATTGCATTCAATACTGCTCCGCTCGAGTTCTGTAGAGGAGATTGGAATTTACGGTGTAGCAGTGAAATGCGTAGATATCGTAAGGAACGCCAGTGGCGAAAGCGAATCTCTGGGCAGCAACTGACGCTGAGGCACGAAGGCCAGGGGAGCAAACGGGATTAGATACCCGAGTA
+
GGGGGG9CCFGGGGGGGGBC@FFGGFFGEGEGGGGGGGGGGGCFGGGGGFFFFGGGG8EEG?FGGFFGEGFFGCEFFGGFGAFEGGDGEEE@,=4CEFGG<@FGFE,AEBF,CFGG9FGGGCFGGGGGGGGGGGCCCEGGGFE9=FFFCG8FG?73CGGFCFCEGGGGGGGG:B@BC;FGF6*>,?>CFF?EGE>EFFGGGGGDCE:CFFGGGC3CFGFFG3?<17=<:4:7FFED7>F
@M00200:205:000000000-AKKM3:1:1101:26657:6213 1:N:0:1
ACTGGGCTTAAAGCGCGCGTAGGCGGCCCGGAAAGTCGGTTGTGAAAACCCGGGGCTCAACCCCGGGCCTGCATCCGATACTTCCGGGCTGGAGGCAGGTAGGGGAGATCGGAATTCCTGGTGTAGCGGTGAAATGCGCAGATATCAGGAGGAACACCGGTGGCGAAGGCGGATCTCTGGGCCTTGCCTGACGCTGAGGCGCGAAAGCTAGGGGAGCGAACAGGATTAGATACCCCAGT
+
GGGGGGGGGGGGGGGGGGGGGGGGGGGGGGGGGGFGGGGGGGGGGGGGGGGGGGGGGGGGGGGGGGGGGGGGGGGGGGGGGGGGGGGGGGGGGGGGGGGGGGGGGGGGGGGGGGGGGGGGGGGGGGGGGGGGGGGGGGGGGGGGGGGGGGGGGGGGGGGGGGGGGGGGDGGGGGGGGGGGGGGGGGGGFGFGGGGGGGGGCGEGEGGGGGGGGG@D:EEGGGGGBDFFFFAGFGFGEF4
@M00200:205:000000000-AKKM3:1:1101:10755:6216 1:N:0:1
ACTGGGCTTAAAGGGAGCGTAGGCGGATAGTTTAGTCAGAGGTGAAAGCCCAGGGCTCAACCTTGGAATTGCCTTTGATACTGGCTATCTTGAGTATGGAAGAGGTATGTGGAACTCCGAGTGTAGAGGTGAAATTCGTAGATATTCGGAAGAACACCAGTGGCGAAGGCGACATACTGGTCCATTACTGACGCTGAGGCTCGAAAGCGTGGGGAGCAAACAGGATTAGATACCCTAGTA
+
GGGGGGGGGGGGGGGGGGGGGGGGGGGGGGGGGGGGGGGGGGGGGGGGGGGGGGGGGGGGGGGGGGGGFGGGGGGGGGGFGGGGGGGGGGGGGGGGGGGGGGGGGGGGGGGGFGGGGGGGGGGGGGGGGGGGGGGGGGGGGGGFGGGGGGGEGGGGGGDCFGGGGGGGDGGGGDGGGGGGGGGGGGGGGG,DEGG58DFDGGGG8:CFGGGGDG3CE5B@FFGGFG>3AFCFGGGGFFFG
@M00200:205:000000000-AKKM3:1:1101:9488:6254 1:N:0:1
ACTGGGCTTAAAGGGCGCGTAGGCGGGATGGCGAGTCGGTCGTGAAATCCCTCGGCTCAACCGAGGAGAGTCGGCCGATACTGCCGTTCTTGAGGGATGCAGAGGAGACTGGAATTCCCGGTGTAGCGGTGAAATGTGTAGAGATCGGGAGGAACACCGGTGGCGAAGGCGGGTCTCTGGGCATCTCCTGACGCTGAGGCGCGAAAGCGTGGGGAGCAAACGGTATTAGATACCCTTGTA
+
GGGGGGGGGGGFGGGGGGGGGGGGGGGGGGGGGGGGGGGGGGGGGGGGGGGGGGGGGGGGGGGGGGGGGGGGGDGGGCF:FGGGGGGGGGGFGGGGGGGGGGGFGGGGGFGGFGGGGGGGGGGGGGGDEECCFCFFGCFCCCFGGGGGCFEGG7F<FEFDGGEGGC8CFGGGGGGGGGCFDFFFGCFFGD9FEGGG=FGGEDC>ECCFEGGG>E>)<7@FGC=*(9C>F6<CFGFF@?F9
@M00200:205:000000000-AKKM3:1:1101:13465:6266 1:N:0:1
ATTGGGTGTAAAGGGAGCGTAGGCGGACATTTAAGTCAGGGGTGAAATCCCGGGGCTCAACCTCGGAATTGCCTTTGATACTGGGTGTCTTGAGTATGAGAGAGGTGTGTGGAACTCCGAGTGTAGAGGTGAAATTCGTAGATATTCGGAAGAACACCAGTGGCGAAGGCGACATACTGGTCCATTACTGACGCTGAGGCTCGAAAGCGTGGGGAGCAAACAGGATTAGATACCCCTGTA
+
GGGGGGGGGGGGGGGGGGGGGGGGGGGGGGGGGGGGGGGGGGGGGGGGGGGGGGGGGGGGGGGGGGGGGGGGGGGGGGGGGGGGGGGGGGGGGGGGGFGGGFGEGGGGGGG>FFFGGGGGGGGGFGGGGGGGGGGGGGGCDFFFGGGGGGGGGGGGGGGGGGGEEFGEGF7CEGGGGGGGGGGGGGFGGGGGEGGG=BFGGGG5B8DCEGECGGEDDGCCFFGC2FG7?6<7CFFGFFF?
@M00200:205:000000000-AKKM3:1:1101:5934:6268 1:N:0:1
ATTGGGTTTAAAGGGCGCGTAGGCGGGATGGCAAGTCGGTCGTGAAATCCTTCGGCTCAACCGAAGAACGTCGGCCGATACTGCCGTTCTTGAGGGATGCAGAGGAGATTGGAATTCCCGGTGTAGCGGTGAAATGTGTAGAGATCGGGAGGAACACCGGTGGCGAAGGCGGGTCTCTGGGCATTCCCTGACGCTGAGGCGCGAAAGCGTGGGGAGCAAACGGGATTAGATACACCAGTA
+
FECF8<BFFDFGFGG7FGGEFEEGGGG7CEE8<FC6CFCF@FFDGGFC?CFGGFGDECGGGGGGGGCGGEFF:FEGGGEBEDAF@FGEGFFGC<>F:FGFF9BFFFEFD=FFGGGFFAFC@FDFCFCECG::F,<,DFGG9DFFF9<B**=7C7,FFG<CFGGGEC@C7C@EG:88CAFCCFFGG9@@?CCEDGGGGGFG=D5EE*9**2**:>5CB7C0>D57(9>2@F2:F,3955/<
@M00200:205:000000000-AKKM3:1:1101:14072:6274 1:N:0:1
ATTGGGTTTAAAGCGCGCGCAGGTGGTTCCTTAAGTCTGATGTGAAAGCCCCCGGCTCAACCGGGGAGGGTCATTGGAAACTGGGGAACTTGAGTGCAGAAGAGGATAGTGGAATTCCAAGTGTAGCGGTGAAATGCGTAGAGATTTGGAGGAACACCAGTGGCGAAGGCGACTGTCTGGTCTGTAACTGACACTGAGGCGCGAAAGCGTGGGGAGCAAACAGGATTAGATACCCCAGTA
+
GGGGGGGDGGGGGGGGGGGGGGGGGGEGGGGGGGGGGGGGGGGGGGDGGGGGGGGGGGGDGGGGGGGGGDGGGCGGGGGFGGGGGGGGGGGDF<FGGGGGGGGGGGGGGGGGGGGGGGFFGGGGCGGGGFEFGGGGGGEEG7F<EGGGGGGGGGGGGGGFF9BEEF@<FG7EEEEGGGCCEG?FGFGFGCFFGGGGGGDGGGGGCECGGEGGGC>DBGEFGGGD?4D?=F<CCFC97BFG
@M00200:205:000000000-AKKM3:1:1101:4424:6275 1:N:0:1
ACTTGGTTTAAAGCGTGCGTAGGCGGTCCGCTGTGTCCCGTGTGAAAGCCCCGGGCTCCACCTGGGAATTGCATGGGAAACTGGCGGGCTTGAGTGCGGCAGAGGGGGGTGGAATTCCGCGTGTAGCAGTGAAATGCGTAGAGATGCGGAGGAACACCGATGGCGCAGGCAGCCCCCTGGGCCGACACTGACGCCCACGCACGCAAGCGTGGGGAGCAAACAGGATTAGATACCCTAGTAAGA
+
:F<<F<;D-CC99EBF@BFG77,C@FCEFGGGGGGGFGFGGGF7@,CFGEG7CFCFGD,6CFFFG@CFGG<E?,E@,:C,CC9F<+==FCF7<,C,C:C=C@D<F7>FEF*=*<:FGG8C81?G8,<,00<0:+<0ACC5**A+<+<88//:8EG68E>/:;EGE*:*:EF8EFDEE*1CDCGGGGCECC+</C)>**:C*>C***/9CC8/*/)1<:*09*852CF2*/):<<<*809:*).
@M00200:205:000000000-AKKM3:1:1101:25952:6306 1:N:0:1
ACTGGGCTTAAAGGGCGCGTAGGCGGGTCATCAAGTCTGTGGTGAAATCCCCCGGCTCAACCGGGGAACTGCCGTGGATACTGGTGGCCTCGAGGATGGTAGGGGCGTGCGGAACGGTTGGTGGAGCGGTGAAATGCGTTGATATCAACCGGAACCCCGGTGGCGAAGGCGGCACGCTGGACCATTTCTGACGCTGAGGCGCGAAAGCCAGGGGAGCAAACGGGATTAGCTACCCTTGTAAGCT
+
G:E@,-C<F99FACF;@7+6@@F,@+++66,,CCF6E<6<CD6,,C,6FF<EFFGGG@FFGFE4F7+==,55FGFEGGF9,BFGGG>CEFEGGEEGFE7DE<FEGGGGCEGG@<FGGGCC:1*B@DFE7F*C:3@<;1*14C,27<,<<<<<<FG*=FG**2*;>88EDFE5?EEEE58:>CE*+C+<9:CG5CC7C*8CE//*//19FGC*183C@5;?71*/2D*.9)-:0;@7?7*+:42.
@M00200:205:000000000-AKKM3:1:1101:26931:6311 1:N:0:1
ACTGGGCATAAAGCGAGCGCAGGTGGTTTAATAAGTCTGATGTAAAAGGCAGTGGCTCAACCATTGTGTGCATTGGAAACTGTTAGACTTGAGTGCAGTAGAGGAGAGTGGAATTCCATGTGTAGCGGTGAAATGCGTAGATATATGGAGGAACACCGGTGGCGCAAGCGGCTCTCTGGACTGTAACTGACACTGAGGCTCGAAAGCGTGGGTAGCAAACAGGATTAGATACCCGAGTA
+
GGGFGFGGGCFGGGCC@FDEGCGCFDECEGGGFFFGGGCE<FFCF9CEEGGGGG8FCEEC8FGGFFFGGGGGFFGCCGFFGGFGFFGGGGGGGGFEEAFFGFGGGG84EED<CFFGG,,?EEFEGC=B@FGGGAAFGGCBCEGGCFGG,<FGCFG@CFECGG8C+@73=@FEGGGFGCDCFE:DDFGGGFGFCGG9DC>CFDEEC*?5C587FFBGFCCGG48F8+2;FFEF7<=):AA
@M00200:205:000000000-AKKM3:1:1101:21378:6312 1:N:0:1
ATTGGGTTTAAAGGGCGCGTAGGCGGCTTATCAAGTCAGGCGTGAAATTCCCGGGCTCAACCTGGGGGCTGCGCTTGATACTGATGAGCTTGAATGCGGGAGAGGATAGTGGAATTCCCAGTGTAGAGGTGAAATTCGTAGATATTGGGAAGAACACCAGTGGCGAAGGCGGCATACTGGACCACATCTGACGCTGAGGCGCGAAAGCCAGGGGAGCAAACGGGATTAGATACCCTAGTA
+
GGGGGGGGGGGGGGGGGGGGGGGGGGGGGGGGGGGGGGGGGGGGGGGGGGGGGGGGGGGGGGGGGGDGGGGGGGGGGGGGGGGGGGGGGGGGGGGFGGGDEGGGGGGGGGGGGFGGGGGGGGGGGGGGGGGGGFGFGGGGGEGCGGGGGGGEGFFGGG>EGGGGGGEGCGGGGGGFGFFGGFGGGGFGGGGGGGDEGGGGED7CCCDGDCFDGGEGDGCGGGGGFG:)7=<CGCGG?FFG
@M00200:205:000000000-AKKM3:1:1101:15340:6319 1:N:0:1
ATTGGGTTTAAAGGGCGCGTAGGCGGCCACCGCAAGTCGGTTGTGAAATCTCCGGGCTTAACCCGGAAAGATCAACCGATACTGCGGGGCTAGAGTGCAGAAGGGGCAACTGGAATTCTCGGTGTAGCGGTGAAATGCGTAGATATCGAGAGGAACACCTGCGGCGAAGGCGGGTTGCTGGGCTGACACTGACGCTGAGGCGCGAAAGCTAGGGGAGCGAACGGGATTAGATACCCCAGTA
+
GGGGGGGGGGGGGGGGGGGGGGGGGGGGGGGGGGGGGGGGGGGGGGGEFGGGGGGGGGGFEGGGGGEECGFGGG8FGGGGGGGGGGGGGGGFGGGGGGGGGGGGGGGGGGGGG<DFGGGGGGGGGGCGGGGGGGCCFGGGGG<FCGGGGGCGGGCGGGGGGGGGGGEE5EGGGGGGGGGGGGGGGGGGGGGGGGGGGECGGCGGGGGGGGGGGGFDEGGDGGGC:3C:6?<DFFDFFFFGG
@M00200:205:000000000-AKKM3:1:1101:3885:6337 1:N:0:1
ATTGGGCGTAAAGGGCGCGTAGGTGGCCATCATAAGGCCGCGGTGAAAGTTTGGAGCTCAACTCCAGATCGGCCGCGGCGACTGTGAGGCTTGGGCACTGTAGAGGCAGATGGAATTCCGGGTGTAGCGGTGGAATGCGTAGAGATCCGGAAGAACACCAGTGGCGAAGGCGGTCTGCTGGGCAGTGGGAGTGCAAACTCCTTATAGCCGACACTGAGGCGCGACAGCGTGGGGAGCAAACAGG
+
FFGFFCFGFFG<FFGGGGGGCFGGGGGGGGFAFFFGCFGGGGGGE<C,FGGFFGDFGFGGGFGFFGG,CFFEGGG7FCGGGGGGFEGGGGGGECCFDGFGGGGGF<CBFDGFGGFGGGGD:7FGGGGGGGGGGGGFGGGGGGGGGGGGGG@FFFGGGGGGGGFGGGGGGDGGGGGGGGGGGGGGECGGGFEGGGGFAGFGGGGFFGGGGGGGEGFDBFGGGGDGF:DB:8?GGG>GFF?CGB::
@M00200:205:000000000-AKKM3:1:1101:22418:6339 1:N:0:1
ATTGGGCTTAAAGGGCGCGTAGGCGGCTTGACAAGTCAGGTGTGAAAGCCCCGGGCTCAACCCGGGAATTGCACTTGATACTGTCTCGCTAGAGTCCGGGAGAGGATGGCGGAATTCCCAGTGTAGAGGTGAAATTCGTAGATATTGGGAAGAACACCGGTGGCGAAGGCGGCCATCTGGACCGGTACTGACGCTGAGGCGCGAAAGCGTGGGGAGCAAACAGGATTAGATACCCCTGTA
+
GGGGGGGGGGGGGGGGGGGGGGGGGGGGGGGGGGGGGGGGGGGGGGGGGGGGGGGGGGGDGGGGGGGGGGGGGGGGGGGGGGGGGGGGGGGGGGGGGGGGGGGDGFGGGGGGGGGGGGGGGDGFGGGGGGGGGGGGGGGGGGGFFGFGGGGGGFGFGGGGGGGFEEEGGGGGGGGGGGGGGFDEGGEEGGGGGGGGGGGGGGGGGGGD?:EGGGFGFGEFGGGD0FFDFFFGCAFF7FFG
@M00200:205:000000000-AKKM3:1:1101:6824:6340 1:N:0:1
ACTGGGCTTAAAGGGCTTGTAGGCGGTTCGTTAAGTCCGGTGTGAAATCTCCCGGCTCAACTGGGAGGGGCCATCGGAAACTGGCGAGCTAGAGGTGGGCAGAGGAAAGCGGAATTCCCGGTGTAGCGGTGAAATGCGTAGATATCGGGAGGAACACCAGTGGCGAAGGCGGCTCTCTGGGCCTATCCTGACGCTGAGGAGCGAAAGCGTGGGGAGCAAACCGGATTCGATACCCTTGTA
+
FFECC<CFGGAFGGG7FFGGGGGGGGGGGGC,@CCF<CFE@FG@@<CFEEGFF@EGCFGAFG8EF,@ECGGGGCCF4B,><FF=BEFGCG<5,E8<4DFGCEFF<B?FCFGD>CFFG?58CF>FGFGDGEE+>=EDGDG7FEGCGFE*@*5BCCC:FGC2?>BEG:EGGGGGGG7+?CEFGGF5*5<+<>FGGEGGG>F6CDEDE5CFC7E5EE)9)/;CF3CD(9D)87<F8<@F)./<
@M00200:205:000000000-AKKM3:1:1101:24615:6348 1:N:0:1
ACTGGGTTTAAAGGGCGCGTAGGCGGTCTTTTAAGTCGGGGGTGAAAGCCTGTGGCTCAACCACAGAATTGCCTTCGATACTGGGAGACTTGAGACCGGAAGAGGACAGCGGAACTGCGAGTGTAGAGGTGAAATTCGTAGATATTCGCAAGAACACCAGTGGCGAAGGCGGCTGTCTGGTCCGGTTCTGACGCTGAGGCGCGAAAGCGTGGGGAGCAAACAGGATTAGATACCCCCGTA
+
GGGGGGGGGGGGGGGGGGGGGGGGGGGGGGGGGGGGGGGGGGGGGGGGGGGGGGGGGGGGGGGGGGGGGGGGGGGGGGGGGGGGGGGGGGGGGGGGGGGGGGGGGGGGGGGGGGGGGGDFGGGGGGGGGGGGGCFGGGGGGGGGGGGGGGGEFGGGGGGFFFFGGGGGGGDEDCDFGGGGGGGGGGGDGGGGGGGGGGGGGGGGGGGGGGDEDG>GDFGCC5EGFFG?FFFGGGGG>>BC
@M00200:205:000000000-AKKM3:1:1101:12637:6371 1:N:0:1
ATTGGGTGTAAAGGGAGCGTAGGCGGATAGTTTAGTCAGAGGTGAAAGCCCAGGGCTCAACCTTGGAATTGCCTTTGATACTGGCTATCTTGAGTATGGAAGAGGTATGTGGAACTCCGAGTGTAGAGGTGAAATTCGTAGATATTCGGAAGAACACCAGTGGCGAAGGCGACATACTGGTCCATTACTGACGCTGAGGCTCGAAAGCGTGGGGAGCAAACAGGATTAGATACCCTTGTA
+
GGGGGGGGGGGGGGGGGGGGGGGGGGCCFFGGGGGGGGGGGGGGGGGGGGGFGGGGGGGGGGFGGGGEFGGGGGGGGGGGGGGGGGGCGGGGGGGGGGGFFGDFGGGGGGGGGGFCGGFGGGGGGGFGGGGGGGG9FFGGGGGGGGGGFCFGGGGGGGGGGG?GGGGGGGGEGGGGFGGGGGGGFGFFGGGGGGGGGGGGFCGGGGGGGGGGGDFGFGGGGFGGFGFEFFEGGCG6;FFG
@M00200:205:000000000-AKKM3:1:1101:4608:6383 1:N:0:1
ACTGGGTTTAAAGGGAGCGTAGGCGGATAGTTTAGTCAGAGGTGAAAGCCCAGGGCTCAACCTTGGAATTGCCTTTGATACTGGCTATCTTGAGTATGGAAGAGGTATGTGGAACTCCGAGTGTAGAGGTGAAATTCGTAGATATTCGGAAGAACACCAGTGGCGAAGGCGACATACTGGTCCATTACTGACGCTGAGGCTCGAAAGCGTGGGGAGCAAACAGGATTAGATACCCGTGTA
+
GGGGGGGGGGGGGGGGGGGGGGGGGGGGGGGGGGGGGGGGGGGGGGGGGGGGGGGGGGGGGGGGGGGGGGGGGGGGGGGGGGGGFGGGGGGGGGG,FGGGGGGGGGGGGGGGGGGGGGGGGGGGGGGGGGGGGGGGGGGGGGGGGGGGGGGGGGGGGGGGGGGGGDGGGGGGGGGGGGGGGGGGGGGGGGGGDGGGGGFFGGGDGCGGGGGGGG3DFGGGGGGG;FGFFACCFFGG@BF6
@M00200:205:000000000-AKKM3:1:1101:11648:6396 1:N:0:1
ATTGGGTTTAAAGGGCGTGTAGGCGGTCAGGTAAGTGGGATGTGAAATCCCTCGGCTCACCCGAGGACCTGCATCCCAAACTGTCTGGCTTGAGTATGGGAGAGGATGAGGGAATTCCTGGTGTAGCGGTGAAATGCGTAGATATCAGGAGGAACACCGGTGGCGAAAGCGCTCATCTGGCCCAATACTGACGCTGAGGCGCGAAAGCTAGGGGAGCAAACGGGATTCGATACCCCGGTA
+
GGGGGGGGGGGGGGGGGGGGGGGGGGGGGGGGGGGGGGGGGGGGGGGGGGGGGGGGGGGGGGGGGGGGGGGGGGGGGGAFGGGGGGGGGGGGGGG<FGGGGGDEGGGGFGGGGGGGGGGGFGGGGGGEGGGGFGGGGGGGGGGGGGGGGGGGG<FGGGGGGGGGGGGDCFGGGGGGGGGGGFFGGGGGGD:EGEGEGGCFGGGGCEGGF+BFFGFGEG8@DCED<G4))*69?EGG>3>7
@M00200:205:000000000-AKKM3:1:1101:20588:6417 1:N:0:1
ACTGGGTTTAAAGTGAGCGTAGGCGGACATTTAAGTCAGGGGTGAAATCCCGGGGCTCAACCTCGGAATTGCCTTTGATACTGGGTGTCTTGAGTATGAGAGAGGTGTGTGGAACTCCGAGTGTAGAGGTGAAATTCGTAGATATTCGGAAGAACACCAGTGGCGAAGGCGACACACTGGCTCATTACTGACGCTGAGGCTCGAAAGCGTGGGGAGCAAACAGGATTAGATACCCCCGTA
+
GGGGGGGGGGGGGGGGGGGGGGGGGGGGGGGGGGGGGGGGGGGGGGGGGGGGGGGGGGGGGGGGGGGGGGGGGGGGGGGGGGGGGGGGGGGGFGGGGGGGGGGGGGGGGGGGGGGGGGGGGGGGGGGGGGGGGGGGGGGGGGGGGGGGGGGGGGGGGGGGGGGGGGGGGGGGGGGGGGGFGGGGGGGGGFGGGGGGGGGGGGGGGGGGGCCGGGFGDFGGGGGGBGG<FFFGGGFDD>BC
@M00200:205:000000000-AKKM3:1:1101:27738:6423 1:N:0:1
ATTGGGCATAAAGCGCGTGTAGGCGGCCGAGTAAGTCCGCTCTGAAAGCCCGGGGCTCAACCCCGGGAGGCGGGTGGATACTGTTCGGCTCGAGTCCGGAAGAGGCGAGTGGAATTCCTGGTGTAGCGGTGAAATGCGCAGATATCAGGAGGAACACCAATGGCGAAGGCAGCTCGCTGGGACGGTACTGACGCTGAGACGCGAAAGCGTGGGGAGCGAACAGGATTAGATACCCTCGTCAGC
+
GGGCFGGGGGGGGGGGGGGGGGGGGGGGGGEFGGC@FGGGEGGFGGGGGGGGGFGGGGGGFGGGGGGGGGGGGGGGGGGGGGGGGGGGGGGGGGDFGFEEFBFGGGGGGGGGGGGGGGGGGFFGGFGGGGGGGGGGGGGGGDEGGG9CFFGGGG>CEEGFF??FG*?EEFF>8FCEE8EGGGGGCCCEGDFGDGGGGFG?=DEGGG70::>5C>>G>5?CDGG4(0*5??9*23<F)85*98)
@M00200:205:000000000-AKKM3:1:1101:14504:6427 1:N:0:1
ACTGGGTTTAAAGGGAGCGTAGGCGGACATTTAAGTCAGGGGTGAAATCCCGGGGCTCAACCTCGGAATTGCCTTTGATACTGGGTGTCTTGAGTATGAGAGAGGTGTGTGGAACTCCGAGTGTAGAGGTGAAATTCGTAGATATTCGGAAGAACACCAGTGGCGAAGGCGACACACTGGCTCATTACAGACGCTGAGGCTCGAAAGCGTGGGGAGCAAACAGGATTAGATACCCGCGTA
+
GGGGGGGEGGGGGGG?FGGGGGGGGGGGGGGGGGGGGGGGGGGGGGGGGGGGGDGGGGGGGGFGGGGG@FGGGGGGGGGGGGGEBFGGGGFGFFGGFGGGGGGGGGGGGGGGFGFEFCCGFGGGFGFGGGGGGGGFGFGGFGGGGGGD@CFCGGGGGGFFGGFGGGGGGGEEGDGGGECEFFFGEFGC7?FGGGGGCEFGDGGGGGGGGGGGCGFDFGGGGCFC:FC??FAGFFGG5>):
@M00200:205:000000000-AKKM3:1:1101:26486:6457 1:N:0:1
ATTGGGTTTAAAGAGCACGTAGGCGGTTGAGCAAGTCCGGTGTGAAATCCCCCGGCTTAACTGGGGAACTGCATTGGATACTACTTGACTTGAGTGCAGGAGGGGAGAGTGGAATTCCAGGTGGAGCGGTGAAATGCGTAGTTATCTGGAGGAACGCCGGTGGCGAAAGCGACTCTCTGGTCTGCAACTGACGCTGAGGTGCGAAAGCTAGGGGAGCAAACGGGATTAGATACCCGCGTA
+
DGGGGGFGGGGGGFGGFGGGGGBFGDGGGGGGGGGGGGGDGGGGGGGGGGG@FFEGG@EFGGGGFGF7FGGGGFGGGGG,FEFGGFFFGGGGCFGFG9FFEEEFC7BCGGGGGGF=FEFCFE=C7EGGGGC@CDFAFEGGE3@FFFGGGG@+<3@FGGGDGGCCE>EFGGGDGGGGGGGCGG?CGF9FGGFFGGGGCFFC=FGDCDGGG+CFC>)>@5:ECG5<0CG<F6<CFFG7DFFG
@M00200:205:000000000-AKKM3:1:1101:13693:6476 1:N:0:1
ATTGGGCTTAAAGGGCGCGTAGGCGGCTTGGCAAGTCAGGTGTGAAAGGCCTGGGCTCAACCCAGGAACTGCACTTGAGACTGCCTCGCTTGAGTCCGGGAGAGGATGGCGGAATTCCCAGTGTAGAGGTGAAATTCGTAGATATTGGGAAGAACACCGGTGGCGAAGGCGGCCATCTGGACCGGTACTGACGCTGAGGCGCGAAAGCGTGGGGAGCAAACAGGATTAGATACCCTCGTA
+
GGGGGGGGGGGGGGGGGGGGGGGGGGGGGGGGGGGGGGGGGGGGGGGGGGGGGGGGGGFFGGGGGGGGGGGGGGGGGGGGGGGGGGGGGGGGGGGGGGGGGGGGGGGGGGGGGGGGGGGGGGGGGGGGGGGGGGGGGGGGGGGGGGGGGGGGGGGGGGGGGGGGDGGGGGGGGGGGGGGGGGGGGGEGGGFGGGGC*;FGGGGGG=5CEEEGGD:CDGGFFGGCBGF?@?:>GFF*7;FG
@M00200:205:000000000-AKKM3:1:1101:5258:6482 1:N:0:1
ACTGGGTGTAAAGGGAGCGTAGGCGGATAGTTTAGTCAGAGGTGAAAGCCCAGGGCTCAACCTTGGAATTGCCTTTGATACTGGCTATCTTGAGTATGGAAGAGGTATGTGGAACTCCGAGTGTAGAGGTGAAATTCGTAGATATTCGGAAGAACACCAGTGGCGAAGGCGACATACTGGTCCATTACTGACGCTGAGGCTCGAAAGCGTGGGGAGCAAACAGGATTAGATACCCCGGTA
+
GGGGGGGGGGGGGGGGGGGGGGGGGGGGGGGGGGGGGDFGFGGGGGGGGGGGGGGGGGGGGGGGDGGGGGFGGGGGGGGGGGGGFFCFFGGGGGGFGGGGGGGGGFGCGGGGGGEEFGDFGGGGGGFF?FGGGGGGGGGGDEGGGGGGGGF@GGGGGGGGGGGGGGGDDGDGDGE9CFGGG9FCGGGGGGGGGGGGGCFGFCEG6EGGGGGGGGFGFGGGGDCFFGGF=AEFFGGD))7E
@M00200:205:000000000-AKKM3:1:1101:19543:6491 1:N:0:1
ACTGGGTGTAAAGCGTGTGTAGGCGGATCGTTAAGTGCCTTGTGAAATCCCACGGCTTAACCGTGGAACGGCTGGGCATACTGGCGGTCTTGAGCCACTTAGGGGTCGCTGGAACAAACGGTGGAGCGGTGAAATGCGTAGATATCGGGAGGAACGCCGGAGGCGAAAGCGAGTGACTGGCGCGTTCCTGACGCTGAGGTGCGAAAGCTAGGGGAGCAAACAGGATTAGATACCCCGGTA
+
GGGGGGGGGGGGGGGGGGGGGGGGGGGGGGGGGGGGGGGGGGGGGGGGGGGGGGGGGGGGGGGGGGGGGGGGGGGGGGGGGGGGGGGGGGGGGGGGGGGGGGGGGGGGGGGGGGGGGGGGGEGGGGGGGGGGGGGGGGFGGGGGGGGGGGGGGGGGGGGGGGGGGGGGGGGGGGGGGGGGGGGGEDGCCGGGGGGGGGFFFGGGGGGGGGGGGGFGFGG6CGGGF4FB4@BGFFFGDE:7
@M00200:205:000000000-AKKM3:1:1101:20926:6504 1:N:0:1
ATTGGGTTTAAAGGGAGCGTAGGCGGATAGTTTAGTCAGAGGTGAAAGCCCAGGGCTAAACCTTGGAATTGCCTTTGATACTGGCTATCTTGAGTATGGAAGAGGTATGTGGAACTCCGAGTGTAGAGGTGAAATTCGTAGATATTCGGAAGAACACCAGTGGCGAAGGCGACATACTGGTCCATTACTGACGCTGAGGCTCGAAAGCGTGGGGAGCAAACAGGATTAGATACCCTGGTA
+
EGGGGGGGDGGFGGCFE@@:@F;,F@B@CDGGGG<CFFDFGGF8FGFCGG@<EGE76,C@FCFGGEGCEC<FCGGGF9FAEAFDCFDDEGEFE<5CEFFGGGFG8FCFGGGFF@?=FGGD:D@FEAFEEGFCF<F,?<?8B=F<F@EGGGDGGFGGGGGFGGFG7+=>:>FEG>E=>CCGDEF?D,3,:<,,497;CGGCC4CCF=DDEGGGGGBD3:B+>4=<1C>)6+):?F:4;3;<
@M00200:205:000000000-AKKM3:1:1101:22300:6505 1:N:0:1
ATTGGGTGTAAAGGGCGCGTAGGCGGCCTTGCAAGTGGCGGGTGAAATCCCTCGGCTTAACCGAGGAACTGCCTGCCAGACTGCATGGCTCGAGACCGGGAGAGGTGAGTGGAATTCCCAGTGTAGCGGTGAAATGCGTAGATATTGGGAGGAACACCAGTGGCGAAGGCGGCTCACTGGACCGGAACTGACGCTGAGGCGCGAAAGCGTGGGGAGCAAACAGGATTAGATACCCCGGTAAG
+
GGGGGGGGGGGGGGGGGGGGGGGGGGGGGGGGGGGGGGGGGGGGGGGFGFGGGGGGGEGGGGGGGGGGGGGGGGGGGGGGGGGGGGGFGGCEGGGGGGGGGGGGGCFFFGGGCFGGFFFFFGGGGGGGGGGGGGGGGGGGGGGGGFDCGF7FEG<EGGGGGFGGGGGGGFGD:EGGGG?FGFGGD>EGGGGCGGGEEGFDE<E8CC/>:C>GGGFGFGGGGGGGFGGB48::7<8CB>5C<>
@M00200:205:000000000-AKKM3:1:1101:19217:6506 1:N:0:1
ACTGGGCTTAAAGCGTGCGCAGGCGGTTTCGTAAGACAGGTGTGAAATCCCCGGGCTTAACCTGGGAACTGCGCTTGTGACTGCGAGGCTGGAGTGCGGCAGAGGGAGGTGGAATTCCACGTGTAGCAGTGAAATGCGTAGAGATGTGGAGGAACACCGATGGCGAAGGCAGCCTCCTGGGCTAGCACTGACGCTCATGCACGAAAGCGTGGGGAGCAAACAGGATTAGATACCCTCGTA
+
GGGGGGGGGGGGGGGGGGGGGGGGGGGGGGGGGGGGGGGGGGGGGGGGGGGGGGGGGGGGGGGGGGGGGGGGGGGGGGGGGGGGGGGGGGGGGGGGGGGGGGGGGGGGGGGGGGGGGGGGGGGGGGGGGGGGGGGGGGGGGGGGGGGGGGGDGGGGGGGDGGDGGGEEGGGGGCGFGGGGGGGGGGDGGGGGGGDGGFGGGGGDEGDCGGGGGGFGFGFFGGGGFGGFFFFGGFCD55>G
@M00200:205:000000000-AKKM3:1:1101:24378:6520 1:N:0:1
ACTGGGTTTAAAGGGCGCGTAGGCGGTCTTTTAAGTCGGGGGTGAAAGCCTGTGGCTCAACCACAGAATTGCCTTCGATACTGGGAGACTTGAGACCGGAAGAGGACAGCGGAACTGCGAGTGTAGAGGTGAAATTCGTAGATATTCGCAAGAACACCAGTGGCGAAGGCGGCTGTCTGGTCCGGTTCTGACGCTGAGGCGCGAAAGCGTGGGGAGCAAACAGGATTAGATACCCGCGTA
+
GGGGGGGGGGGGGGGGGGGFGGGGGGEGEGGGGGGGGGGGGGGGGGGGGGGGGGGGFGGGGGGGGGGGGGGGGGGGGFGGGGGGGGGGGGGGG<FEGGGGGGGGGGGFGGGGGEGFFGGGG<CFBEFFGGGCGGGGGGGGGGGGGFGGFCFCC<FFGGF,,?FGGGGGGGDGGGGEF:FGGGGGGEEEGGGGDGGGGGF55DGG*C<D=**:CEF3>FGGGFGG?*C??=<7CEEDFE@E
@M00200:205:000000000-AKKM3:1:1101:25374:6559 1:N:0:1
ATTGGGTGTAAAGGGCTCGTAGGCGGCCAACTAAGTCAGACGTGAAATCCCTCGGCTTAACCGGGGAACTGCGTCTGATACTGGATGGCTTGAGATTGGGAGAGGGATGCGGAATTCCAGGTGTAGCGGTGAAATGCGTAGATATCTGGAGGAACACCGGTGGCGAAGGCGGCATCCTGGACCAACACTGACGCTGAGGAGCGAAAGCCAGGGGAGCAAACGGGATTAGATACCCTCGTA
+
GGGGGGGGGGGGGGGGGGGGGGGGGGGGGGGGGGGGGGGGGGGGGGGGGGGGGGGGGGGGGGGGGGGGGGEGGGGGGGGGGGGFGGGGGGGGGGGGGGGGGGGGGGDFEGGGGGGGGGGGGGGGFFGGGGDF?FGGFFGGGGGGGGGGGGGGGFGGGGGGGGGGGGGGG>FGGGGGGGGGC>FGGGGGGGGGGGGGGGGGGGDEG=C<FGFGGG@CFFGGGGGD0)0<?FAFFFDGFFFG
@M00200:205:000000000-AKKM3:1:1101:7040:6572 1:N:0:1
ATTGGGCTTAAAGGGAGCGTAGGCGGATAGTTTAGTCAGAGGTGAAAGCCCAGGGCTCAACCTTGGAATTGCCTTTGATACTGGCTATCTTGAGTATGGAAGAGGTATGTGGAACTCCGAGTGTAGAGGTGCAATTCGTAGATATTCGGAAGAACACCAGTGGCGAAGGCGACATACTGGTCCATTACTTACGCTGAGGCTCGAAAGCGTGGGGAGCAAACAGGATTAGACACCCCAGTA
+
:E@<,EGFF<E<9<F@;FGFED@A:FEG@EFFF<FFFFGGC8F<AACEC,@CF7F7@C9<C<@FC8@FD6C@CCEEFD?<<FAEFCGGGFE<?EFEA?FF,EF==9C,4<?DAF<D<EG7FF=FFFGFCBF,A9E<FFGGGCECEACDF7FCGG<DBCFC<FC8>+3>7=+8B:+=FAA7DFGFGGCFG+EFGG7*4DC91;9E28C<EC:CGG59:F694***,;+)2A)1+**)0.?7
@M00200:205:000000000-AKKM3:1:1101:21293:6577 1:N:0:1
ATTGGGCGTAAAGGGAGCGTAGGCGGATAGTTTAGTCAGAGGTGAAAGCCCAGGGCTCAACCTTGGAATTGCCTTTGATACTGGCTATCTTGAGTATGGAAGAGGTATGTGGAACTCCGAGTGTAGAGGTGAAATTCGTAGATATTCGGAAGAACACCAGTGGCGAAGGCGACATACTGGTCCATTACTGACGCTGAGGCTCGAAAGCGTGGGGAGCAAACAGGATTAGATACCCGCGTA
+
GGGGGGGGEGGGGGGGGGGFEGGGGGDFEGGGGGGGGGGFGGGGGGGGGGGGGGGGGGGGGGGGGGGGGGGGGGGGGGGGGGGGGGGGGGGGGGGGGGGGGGGFFGGGGGGGFGGGGGGGGGGGGGGGFFGG9FGGGGGGGGGGGGGGGDFFGGGGGGDGGFFGDEGGGGDGGEGGGGDDFGGGGCFGGGFGEGGE>FCFGGGGFGDGGGGE:8:D>CCFFG*>07F<FA?7?FGDEBD5
@M00200:205:000000000-AKKM3:1:1101:15785:6581 1:N:0:1
ATTGGGCTTAAAGGGAGCGTAGGCGGATAGTTTAGTCAGAGGTGAAAGCCCAGGGCTCAACCTTGGAATTGCCTTTGATACTGGCTATCTTGAGTATGGAAGAGGTATGTGGAACTCCGAGTGTAGAGGTGAAATTCGTAGATATTCGGAAGAACACCAGTGGCGAAGGCGACATACTGGTCCATTACTGACGCTGAGGCTCGAAAGCGTGGGGAGCAAACAGGATTAGATACCCCAGTA
+
GGGGGGGGGGGGGGGGGGGGGGGGGGGGGGGGGGGGGGGGGGGGGGGGGGGGGGGGGGGGGGGGGGGGGGGGGGGGGGGGGGGGGGGGGGGGGGGGGGGGGGGGGGGGGGGGGGGGGGGGGGGGGGGGGGGGGGGGGGGGGGGGGGGGGGGGGGGGGGGGGGGGGGGGGGGGGGGGGFGGGGGGGGGGGGGGGGGGGGGGGGGGGGGGGGGGGGEGFGGGFGGGDGGFFFFGGCFF>:7F
@M00200:205:000000000-AKKM3:1:1101:7125:6582 1:N:0:1
ATTGGGCTTAAAGGGAGCGTAGGCGGACATTTAAGTCAGGGGTGAAATCCCGGGGCTCAACCTCGGAATTGCCTTTGATACTGGGTGTCTTGAGTATGAGAGAGGTGTGTGGAACTCCGAGTGTAGAGGTGAAATTCGTAGATATTCGGAAGAACACCAGTGGCGAAGGCGACACACTGGCTCATTACTGACGCTGAGGCTCGAAAGCGTGGGGAGCAAACAGGATTAGATACCCCTGTA
+
GGGGGGGGGGGGGGGGGGGGGGGGGGGGGGGGGGGGGGGGGGGGGGGGGGGGGGGGGGGGGGGGGGGGGGGGGGGGGGGGGGGGGEGGGGGGGGGGGGGGGGGGGGGGGGGGGGGGGGGGGGGGGGGGGGGGGGGGGGGGGGGGGGGGGGGGGGGGGGGGGGGGGGGGGGGGGGGGGGGGGGGGGFGGGGGGGGGGGGGGGGGGGGDGGGGGGGFGFGGGGGGF:CFDFFFGGGGG557C
@M00200:205:000000000-AKKM3:1:1101:25726:6586 1:N:0:1
ACTGGGTTTAAAGGGAGCGTAGGCGGATAGTTTAGTCAGAGGTGAAAGCCCAGGGCTCAACCTTGGAATTGCCTTTGATACTGGCTATCTTGAGTATGGAAGAGGTATGTGGAACTCCGAGTGTAGAGGTGAAATTCGTAGATATTCGGAAGAACACCAGTGGCGAAGGCGACATACTGGTCCATTACTGACGCTGAGGCTCGAAAGCGTGGGGAGCAAACAGGATTAGATACCCTAGTAAGA
+
GGGGGGGGGGGGGGGGGGGGGGGGGGGGGGGGGGGGGGGGGGGGGGGGGGGGGGGGGGGGGGGGGGGGGGGGGGGGGGGGGGGGGGGGGGGGGGGGGGGGGGGGGGGGGGGGGGGGGGGGGGGGGGGGGGGGGGGGGGGGGGGGGGGGGGGGGGGGGGGGGGGGGGGGGGGGGGGGGFGGGGGGGGGGGCFFGGGGGEFEFGGGGGD6CEGEGGBGFGGGGGGGFGGFFFFGCFFGAFFGGFF
@M00200:205:000000000-AKKM3:1:1101:23919:6598 1:N:0:1
ATTGGGTTTAAAGGGCGCGTAGGCGGCCGATTAAGTCGGGGGTGAAAGCCTGTGGCTCAACCACAGAATTGCCTTCGATACTGGTTGGCTTGAGACCGGAAGAGGACAGCGGAACTGCGAGTGTAGAGGTGAAATTCGTAGATATTCGCAAGAACACCAGTGGCGAAGGCGGCTGTCTGGTCCGGTTCTGACGCTGAGGCGCGAAAGCGTGGGGAGCAAACAGGATTAGATACCCCAGTA
+
GGGGGGGGGGGGGGGGGGGGGGGGGGGGGGGGGGGGGGGGGGGGGGGGGGGGGGGGGGGGGGGGGGGGGGFGGGGGGGGGGGGGGGGGGGGGGGGGGGGGGGGGGGGGGGGGGGGGGGGGGGGGGGGGGGGGGGGGGGGGGGGGGGGGGGGGGGGGGGGGGGGGGGGGGGGGGGGGGGGGFGGGGGGGGGFGGGGGGGGGGGGGG=<FEGGGGGFGFGGGGDDGFGG2?FAFFGGGBFFG
@M00200:205:000000000-AKKM3:1:1101:6475:6603 1:N:0:1
ATTGGGTTTAAAGGGCGTGTAGGCGGTTTGTTAAGTCATGTGTGAAATCCCCCGGCTCAACCGGGGAAGTGCGCATGAAACTGGCAAGCTAGAGTACCGAAGAGGGGGGTGGAATTCCCGGTGTAGCGGTGAAATGCGTAGATATCGGGAGGAACACCTGTGGCGAAGGCGGCTACCTGGTCGGATACTGACGCTGAGACGCGAAAGCGTGGGGAGCAAACAGGATTAGATACCCCCGTA
+
FFGGGGGGGGGGG<FG@FGGGGGGGG@FCEGGGAFGGF9ACFGGGGGGGG<F@FGGGGGGGF:FCGGG=FGGE::BFFDGGGGGGGGGGGGGGGG9EDEFGGGGGG77F11F@EGFGGCEGGGGGGFEDGEFGGF9CG>GGGGGGCCEGCCGGGGGGGEE+<EGGGGGGGGGG**;EGDGGGGG5:C+<DGGGGGGGGFFGCEGGEDGEGGGGCFGFGGGGGGGBGGFFFFC9AFF)7>E
@M00200:205:000000000-AKKM3:1:1101:18176:6629 1:N:0:1
ATTGGGTGTAAAGAGCGCGCAGGCGGTCGTTCAAGTCGAGTGTGAAAGCCCCCGGCTCAACTGGGGAGGGTCATTCGATACTGATCGACTCGAAGGCAGGAGAGGGAAGTGGAATTCCCGGTGTAGTGGTGAAATGCGTAGATATCGGGAGGAACACCAGTGGCGAAGGCGACTTCCTGGCCTGTTCTTGACGCTGAGGCGCGAAAGCTAGGGGAGCAAACGGGATTAGATACCCTCGTA
+
GGGGGGGGGGGGGGGGGGGGGGGGGGGGGGGGGGGGGGGGGGGGGGGGGGGGGGGGGGGGGGGGGGGGGGGGGGGGGFGGGGGGGGGGGGGGGGGGGGGGGGGGEGEGGGGGGGGGGGGGGFFFDFGGGGGGGGGGFGFGGGGFGGGGGGGGGGGGGCGGGGGGGGGGGGGGGGEFGGGGGGGGGGGGGGGG=EGE8CFFGGGG>CDFGGGGGD@DDGGGGDCG6DC<FFAGGGGF7>FG
@M00200:205:000000000-AKKM3:1:1101:13549:6642 1:N:0:1
ATTGGGTGTAAAGGGTGCGTAGGCGGCCTTTTAAGTTTGTCGTGAAATCTCCCGGCTCAACTGGGAGGGTGCGGCGGATACTGAAAGGCTGGAGTGCGGGAGAGGAGAGTGGAATTCCTGGTGTAGCGGTGAAATGCGTAGATATCAGGAGGAACACCGGCGGTGTAGACGGCTCTCTGGACCGTAACTGACGCTGAGGCACGAAAGCGTGGGTAGCAAACAGGATTAGATACCCGGGTA
+
GGGGGGGGGGGGFGGGGGGGGGGGGGGGGDGGGGGFGGGFGGGGGGGGGGGGGGGGGGGGGGGGGGGGGGGGGGGGGGGGGGGGGGGFGGGGDGGGGGGGGGEGGGGFGGGGEFGGGGGGGGFGGDFGGGDEFGCFGCGGGGGGGGGGGGGGGFGGGGGGGGGGGGGGGGGGGDGFGGFEFGGGGCEGF7?@EGGDGFGG=DE>CCDFE:EGDEFGF9@8<CGC?4C<@?AGFGGG>:>G
@M00200:205:000000000-AKKM3:1:1101:22702:6643 1:N:0:1
ATTGGGTATAAAGCGAGCGCAGGTGGTTTAATAAGTCTGATGTAAAAGGCAGTGGCTCAACCATTGTGTGCATTGGAAACTGTTAGACTTGAGTGCAGTAGAGGAGAGTGGAATTCCATGTGTAGCGGTGAAATGCGTAGATATATGGAGGAACACCGGTGGCGAAAGCGGCTCTCTGGACTGTAACTGACACTGAGGCTCGAAAGCGTGGGTAGCCAACAGGATTAGATACCCGGGTA
+
CGGGGGGGGGGGGGGGG7F@FGGFGGFGGGFGGGGGGGFGGGGFF@FGGGGGGGGGGGGGGGGGGGGGFGGGGDGGGFGGGGGGGGGGBFGGGGGGGFEFGGGGGGGGGGGFGGCGGGGGGFFFFCGGGGGGFGGFDGDGCFGGGEFF,4:=FF8FGGGGGGGEGEGGGGGGGGGGGGFFGGGE@CEAF>FGGGGFGGF:F?CFBCFGGGDDFBBD*3=ECF5>3;C@F=CFEGBDA=>
@M00200:205:000000000-AKKM3:1:1101:23560:6659 1:N:0:1
ACTGGGTTTAAAGGGCGCGTAGGCGGCTTGCCAAGTCAGGCGTGAAATTCCCGGGCTCAACCTGGGGGCTGCGCTTGATACTGGCGAGCTTGAATGCGGGAGAGGATAGTGGAATTCCCAGTGTAGAGGTGAAATTCGTAGATATTGGGAAGAACACCGGTGGCGAAGGCGGCTATCTGGCCCGTAATTGACGCTGAGGCGCGAAAGCGTGGGGAGCAAACAGGATTAGATACCCTGGTA
+
GGGGGGGGGGGGGGGGGGGGGGGGGGGGGGGGGGGGGGGGGGGGGGGGGGGGGGGGGGGGGGGGGGGGGGGGGGGGGGGGGGGGGGGGGGGGGGGGGGGGGGGGGGGGGGGGGGGGGGGGGGFFGGGGGGGGGGGGGGGGGGGGGGGGGGGGGGGGGGGGGGGGGEGGCCGEGGDGGCGGGFGGEGGGFFFCEECGGGGDEGGEEGGGGGGGGGEGBFFFGFGGFGDDFFACEFCCFFFG
@M00200:205:000000000-AKKM3:1:1101:11483:6672 1:N:0:1
ATTGGGTTTAAAGGGAGCGTAGGCGGATAGTTTAGTCAGAGGTGAAAGCCCAGGGCTCAACCTTGGAATTGCCTTTGATACTGGCTATCTTGAGTATGGAAGAGGTATGTGGAACTCCGAGTGTAGAGGTGAAATTCGTAGATATTCGGAAGAACACCAGTGGCGAAGGCGACATACTGGTCCATTACTTACGCTGAGGCTCGAAAGCGTGGGGAGCAAACAGGATTAGATACCCCCGTA
+
EFFFGGFGGFEFGFGGGGGGEGGGGDCFEGGGGGGGGGGGGGGGGGGGGGGGGGGGGGGGGGGGGGFGGFGGGGGGGGGGGGGGGFGGGGGGGGGFFFGGFDFFGG@F<FGGGGGGGGGGGFGGFGGGGGGCE,FFGGGCDBFFEEED<CE3DFFGGGGGGFDEG>CCFFGGGGEFGGFGGGGGCFGFG+ECFGD5*>D>FGGD:CGFC58<FE>DBCEFGGGGFGG8A6?>FF7C)).*
@M00200:205:000000000-AKKM3:1:1101:25292:6676 1:N:0:1
ATTGGGCTTAAAGAGCGTGTAGGCGGCCAGGCAGGTCTGTTGTGAAAACTGGAGGCTCAACCTTCAGACGTCGACAGAAACCGCTTGGCTAGAGTCCGGAAGAGGAGAGTGGAATTCCTGGTGTAGCGGTGAAATGCGCAGATATCAGGAGGAACACCGATAGCGAAGGCAGCTCGCTGGGACGGTACTGACGCTGAGGCGCGAAAGCGTGGGGAGCGAACAGGATTAGATACCCGGGTA
+
GGGFGECFFGGGGFGGGGGGGGGGGGGGGGGGGGGGGGGGFGGGFGGGGDGGGGGGGGGGGGGGGGGGGGGGGGGECFGFGGGGGGGGGGGFGGFFGGGGGGGGGGGGGGGGGGGDCGFGGGFGGGGGEBFFGGGGGGGGGGGGGGGGGGGGGGFFFGFGGGGGGGGGGGGGGGGGGGGGGGGGGGGGGGGGGGGGGGCFGGC8?EGCG5CGEG)CDG?CDDGC?4:2@FAGGCFC>:B5
@M00200:205:000000000-AKKM3:1:1101:6104:6677 1:N:0:1
ATTGGGTTTAAAGGGCGCGTAGGCGGCTTGGCAAGTCAGGTGTGAAAGGCCTGGGCTTAACCCAGGAACTGCACTTGAGACTGCCTCGCTTGAGTCCGGGAGAGGATGGCGGAATTCCCAGTGTAGAGGTGAAATTCGTAGATATTGGGAAGAACACCGGTGGCGAAGGCGGCCATCTGGACCGGCACTGACGCTGAGGCGCGAAAGCGTGGGGAGCAAACAGGATTAGATACCCGAGTAAGA
+
FEFGGGGGGGGGGGG7FGGCFGGGGG7F@FF@@<FGGFGCAFGGGGGGAGGFGGGGG,CFFF<=FGGG86CFG<FGGGFGGGGAEAE4@F?FGGG,,?FCEGGGGC8FF8CGGGGGGG@ABGGGGG9=FGGGGGGAAEFGGGGFG9,F<F@FGGGGGGG7FGGGGGGGGG*:CE8+:EFG9F6B:*:3AFGFGGGGGGGG*CGGGGGGGGGGGGFGEG?CCGGGFCF<FFFG7CC37:@GGF>
@M00200:205:000000000-AKKM3:1:1101:12301:6708 1:N:0:1
ACTGGGTATAAAGGGCTCGTAGGCGGTTTGTCGCGTCGGGAGTGAAAACGCCGTGCTTAACACGGCGCTTGCTTCCGATACGGGCAGACTAGAGGTATTCAGGGGAGAACGGAATTCCTGGTGTAGCGGTGAAATGCGCAGATATCAGGAGGAACACCGGTGGCGAAGGCGGTTCTCTGGGAATGACCTGACGCTGAGGAGCGAAAGTGTGGGGAGCGAACAGGATTAGATACCCGTGTA
+
GGGGGGGGGGGGGGGGFFGGGGGGGGGGGGGGGGGGGGGGGGGGGGGGGGGGGGGGGGGGGGGGGGGGGGGFFGFFGGGGGGGEGGGGGGGGGGGGGGGGGGGGGGGGGGGGGGGGGGGGGFGGGGC7F:>CGGGAFCFEGGGGGGGGC@FCGFGGGGGGGEGCEGBFGGCGECEGGGGGGGFFGCFGGGGGGDDGEGGGGGGGGCGDGGGGGGFDDG?CCCC4:FG<FF<FCCCC735:
@M00200:205:000000000-AKKM3:1:1101:8886:6710 1:N:0:1
ATTGGGCGTAAAGGGCGCGTAGGCGGCCTGGTAAGTAGGGGGTGAAATCCTGCGGCTTAACCGCAGGGCTGCCTTCTAAACTGTCAGGCTCGAGCACAGTAGAGGCAGGTGGAATTCCCGGTGTAGCGGTGGAATGCGTAGAGATCGGGAAGAACATCAGTGGCGAAGGCGGCCTGCTGGGCTGTTGCTGACGCTGAGGCGCGACAGCGTGGGGAGCAAACAGGATTAGATACCCGGGTA
+
GGGGGGGGGGGGGGGGGGGGGGGGGGGGGGGGGGGGDGGGGGGGGGGGGGGGGGGGGGGGGGGGGGGGGGGGGGGGGGGGGGGGGGGGGGGGGGGGGGGGGGFGGGGGGGGGGGGGGGGGGGGGGGGGGGGGGGGGGGGGGGGFGGGGGGGGGGGGGGGGGGGGGGGGGGGGGGGGGGGGGGGGGGGGGGGGGGGGGGGGGGGGGGGGGGGGGG>DFCFGGGGGFGG?FFAFCFGGEF3=
@M00200:205:000000000-AKKM3:1:1101:17587:6712 1:N:0:1
ATTGGGCTTAAAGGGAGCGTAGGCGGATAGTTTAGTCAGAGGTGAAAGCCCAGGGCTCAACCTTGGAATTGCCTTTGATACTGGCTATCTTGAGTATGGAAGAGGTATGTGGAACTCCGAGTGTAGAGGTGAAATTCGTAGATATTCGGAAGAACACCAGTGGCGAAGGCGACATACTGGTCCATTACTGACGCTGAGGCTCGAAAGCGTGGGGAGCAAACAGGATTAGATACCCGCGTA
+
GGGGGGGGGGGGGGGGGGGGGGGGGGGGGGGGGGGGGGGGGGGGGGGGGGGGGGGGGGGGGGGGGGGGGGGGGGGGGGGGGGGGGGGGGGGGGGGGGGGGGGGGGGGGGGGGGGGGGGGGGGGGGGGGGGGGGGGGGGGGGGGFGGGGGGGGGGGGGGGGGFGGGGGDGGGGGGGGGGGGGGGGGGGGGGGGDGGGGFGGGGEGGGGGGGGGGGEGEGGGGGFCDGGFFFFGFGGGAED=
@M00200:205:000000000-AKKM3:1:1101:13452:6724 1:N:0:1
ACTGGGCGTAAAGGGAGCGTAGGCGGATAGTTTAGTCAGAGGTGAAAGCCCAGGGCTCAACCTTGGAATTGCCTTTGATACTGGCTATCTTGAGTATGGAAGAGGTATGTGGAACTCCGAGTGTAGAGGTGAAATTCGTAGATATTCGGAAGAACACCAGTGGCGAAGGCGACATACTGGTCCATTACTGACGCTGAGGCTCGAAAGCGTGGGGAGCAAACAGGATTAGATACCCCAGTA
+
GGGGGGGGGGGGGGGGGGGGGGGGGGGGGGGGGGGGGGGGGGGGGGGGGGGGGGGGGGGGGGGGGGGGGGGGGGGGGGGGGGGGGGGGGGGGGGGGGGGGGGGCGGGGGGGGGGGGGGGGGGGGGCGGGGGGGGGGGGGGGGGGGGGGFGGEGGGGGGGGGGGGGGGGGGGGGGGGGGGGGGGGGGCFGGGGGGGGGGGGGGGGGGGGGGGCGEBGFGGGGGGGDFGFFFFGGGGFE>FG
@M00200:205:000000000-AKKM3:1:1101:10264:6731 1:N:0:1
ATTGGGTGTAAAGCGCACGTAGGCGGCTTTGTAAGTTAGAGGTGAAAGCCTGGAGCTCAACTCCAGAACTGCCTTTAAGACTGCATCGCTTGAATCCAGGAGAGGTGAGTGGAATTCCGAGTGTAGAGGTGAAATTCGTAGATATTCGGAAGAACACCAGTGGCGAAGGCGGCTCACTGGACTGGTATTGACGCTGAGGTGCGAAAGCGTGGGGAGCAAACAGGATTAGATACCCCCGTA
+
GGGGGGGGGGGGGGGGGGGGGGGGGGGGGGGGGGGFFGGGGGGGGGGGGGGGGGGGGGGGGGGGGGGGGGGGGGGGGGGGGGGGGGGGGGGGGGGGGGGGGGGGGGGGGGGGGGGGGGGGGGGGGGGGGGGGGGGGGGGGGGGGGGGGFFGCGGGGGGGGGGGGGGGGGGGGDCGFGFGC:89DFEFFGGFFGGGGEFGFGGGGDGGGGGGGDE:CDGGGGFG4:6C76=A>FGCFFFFD
@M00200:205:000000000-AKKM3:1:1101:7239:6733 1:N:0:1
ACTGGGTATAAAGGGAGCGTAGGCGGATAGTTTAGTCAGAGGTGAAAGCCCAGGGCTCAACCTTGGAATTGCCTTTGATACTGGCTATCTTGAGTATGGAAGAGGTATGTGGAACTCCGAGTGTAGAGGTGAAATTCGTAGATATTCGGAAGAACACCAGTGGCGAAGGCGACATACTGGTCCATTACTGACGCTGAGGCTCGAAAGCGTGGGGAGCAAACAGGATTAGATACCCCTGTA
+
DGGGFGGGGGGGEF@FGGGGGGGGGGEGEGGDGGGGGGFGGGGGGGGGGEFFFDCCFGGGGGGGGGGGGFGFFGGGGGGCAEGGGGGGFAFGFGFGGCF?FGGGGGGGGGGGAFFGGGGGG@CF=FFGGGGGGGGGGGGGGGGGGGCFGC7FEGGGFGGGGGGGGGGGGGEGGCGFGGGFGGGEC;EGFGECCEDGECFGGGGGFCDGGE:FF>)>BGFCFGGGFGG@=F<>BF8<FFF7
@M00200:205:000000000-AKKM3:1:1101:7100:6736 1:N:0:1
ATTGGGTTTAAAGGGCGCGTAGGCGGGCGCGTGAGTCGGGGGTGAAATCGTTCGGCCCAACCGGACCAGGGCCCCCGATACCGCGTGCCTGGAGGGAGGTAGGGGCGTGTGGAACTTCCGGTGGAGCGGTGAAATGCGTAGATATCGGAAGGAACGCCGGTGGCGAAAGCGACGCGCTGGACCTCCACTGACGCTGAGGCGCGAAAGCCAGGGGAGCAAACGGGATTAGATACCCTTGTA
+
GGGGGGGGGGGGGGGGGGGGGGGGGGGGGGGGGGGGGGGGGGGGGGGGGGGGGGGGGGGGGGGGGGG7FGGGGGGGGGGGGGGGGGGGGGGGGGGGGGGGGGGGGGGGGGGGGGGGGGGGGGGGGGGGGGGGGGGGGGEGEEGGGGGGDGEGGGGGGCECCGGFGGGGGFGGGGGGCCEEFF8FDGGGCFFFGEC=EGFGDDEEGGDGGGGGGGFGDGGGGGEGF5CBFFADF,<F?FFG
@M00200:205:000000000-AKKM3:1:1101:24540:6746 1:N:0:1
ACTGGGTATAAAGCGCGCGCAGGTGGTTTCTTAAGTCTGATGTGAAAGCCCACGGCTCAACCGTGGAGGGTCATTGGAAACTGGGAGACTTGAGTGCAGAAGAGGAAAGTGGAATTCCATGTGTAGCGGTGAAATGCGTAGAGATATGGAGGAACACCAGTGGCGAAGGCGACTTTCTGGTCTGTAACTGACACTGAGGCGCGAAAGCGTGGGGAGCAAACAGGATTAGATACCCTAGTA
+
GCFGGGGGGGGGGGGGGGGGGGGFGGG8FGGGGGFGGGC<FFGGGGGDG<DFEGGGGGGGGGGFGGD<7CCGGG<<FFGGGGGG887=FGGFGGGGACFGGFGGF8EFGFDFGGGGGGGGFGFGGGGGGGGF<DFGGGGGGG9<F;,FDGGGGGGFGF7AEGGGGGCEGGG7@>ECFGGCFGFGFGFGGGGGCF<FGGGGGGGGG5CG5*=CCGEG@EF6CFFGF4C2774C:<8*)7=C
@M00200:205:000000000-AKKM3:1:1101:17443:6752 1:N:0:1
ATTGGGTATAAAGCGAGCGCAGGTGGTTTATTAAGTCTGGTGTAAAAGGCAGTGGCTCAACCATTGTATGCCTTGGAAACTGGTAGACTTGAGTGCAGGAGAGGAGAGTGGAATTCCATGTGTAGCGGTGAAATGCGTAGATATATGGAGGAACACCGGTTGCGAAAGCCGCTCTCTGGCCTGTAACTGACACTGAGGCTCCAAAACGTGGGGAACAAACAGGGTTAGATACCCCCGTA
+
GGGGGGG9FGGGGGGDGGGGGGG<FFG<C@CFGFFGGGGFGGGAFGGDCF,866EFGGGGG88EE,CFF<A,9C<F@F<C@<,F?,,C6F,6CEF?,,C6:=FGFGF=F<FAEEG,F?FFF,B,AA@7B44CFD??CC+44,,7,,75,=++A,,BFF+>+@@+>=EG,,@:+>+@,3@3:3*33,,32*,,,,*,2>*,,*,?D,33C=DCE:)*)=:/**3*,>*/:;.;FG*:).)
@M00200:205:000000000-AKKM3:1:1101:26853:6763 1:N:0:1
ACTGGGCTTAAAGGGCTCGTAGGCGGTTTGTCGCGTCGGGAGTGAAAACCAGGTGCTTAACACCTGGCTTGCTTTCGATACGGGCAGACTAGAGGTATGCAGGGGAGAACGGAATTCCTGGTGTAGCGGTGAAATGCGCAGATATCAGGAGGAACACCGGTGGCGAAGGCGGTTCTCTGGGCATGACCTGACGCTGAGGAGCGAAAGTGTGGGGAGCGAACAGGATTAGATACCCCAGTA
+
GGGGGGGGGGGGGGGGGGGGGGGGGGGGGGGGGGGGGGGGGGGGGGGGGGGGGGGGGGGGGGFEGGGGGGGGGGGGGGGGEFGGGGGGGGGGGGGGGGGGFGGGGGGGGGGGGGGGGGGGGGGGGGGGGDCGGGGGGDGGGGGGGGGGGGGGCGCGGGGGGGGGGGGGGGEEGGGGGGGFFFGGGGGGGGGGGGGGGGGGGGGGDGGFGGGGGD>DDGEGDDGG:CGFFFAG9CF755@G
@M00200:205:000000000-AKKM3:1:1101:23464:6775 1:N:0:1
ATTGGGTTTAAAGGGAGCGTAGGCGGATAGTTTAGTCAGAGGTGAAAGCCCAGGGCTCAACCTTGGAATTGCCTTTGATACTGGCTATCTTGAGTATGGAAGAGGTATGTGGAACTCCGAGTGTAGAGGTGAAATTCGTAGATATTCGGAAGAACACCAGTGGCGAAGGCGACATACTGGTCCATTACTGACGCTGAGGCTCGAAAGCGTGGGGAGCAAACAGGATTAGATACCCTAGTA
+
GGGGGGGGGGGGGGGGGGGGGGGGGGGGGGGGGGGGGGGGGGGGGGGGGGGGGGGGGGGGGGGGGGGGGGGGGGGGGGGGGGGGGGGGGGGGGGGGGGGGGGGGGGGGGGGGGGGGGGGGGFGGGGGGGGGGGFGGGGGGGGGGGGGGGGGGGGGGGGGGGGGGGGGGGGGGGGGGGGGGGGGGGGGGGGGGGGGGGGGGGGGGFDGGGGGGGGDG:AFGGGGGDGGFFFFGGC8FFFFF
@M00200:205:000000000-AKKM3:1:1101:6415:6782 1:N:0:1
ATTGGGCATAAAGGGAGCGTAGGCGGACATTTAAGTCAGGGGTGAAATCCCGGGGCTCAACCTCGGAATTGCCTTTGATACTGGGTGTCTTGAGTATGAGAGAGGTGTGTGGAACTCCGAGTGTAGAGGTGAAATTCGTAGATATTCGGAAGAACACCAGTGGCGAAGGCGACACACTGGCTCATTACTGACGCTGAGGCTCGAAAGCGTGGGGAGCAAACAGGATTAGATACCCCTGTA
+
GGGGGGGGGGGGFGGGGGEGGGGGGGGGGGGGGGGGGGGGGGGGFGGGGGGGGGGGGGGGGGGGGGGGGGGGGGGGGGGGGGGGGGGGGGGGGGGGGFFCGGGGGGGGGFGGDFGGCGEGGDFFGGGGGGGDFFFGGGGGGGGAFEGGGGGGFGGGGEGGGGGGGD7FFGGGG8CC5FFFGFC:CBFGGG7FGDDD5CCGCFGCF*95:C@FCGEGEGFECFDF<G7<F=<F@CCGF>FG
@M00200:205:000000000-AKKM3:1:1101:14345:6788 1:N:0:1
ACTGGGCATAAAGGGAGCGTAGGCGGATAGTTTAGTCAGAGGTGAAAGCCCAGGGCTCAACCTTGGAATTGCCTTTGATACTGGCTATCTTGAGTATGGAAGAGGTATGTGGAACTCCGAGTGTAGAGGTGAAATTCGTAGATATTCGGAAGAACACCAGTGGCGAAGGCGACATACTGGTCCATTACTGACGCTGAGGCTCGAAAGCGTGGGGAGCAAACAGGATTAGATACCCTAGTA
+
GEGGGGGGGGGGGFGGGGGGGGGGGGGGGGGGGGGGGGGGGGGGGGGFGGGGGGGGGGGGGGGGGGGGGGGGGGGGGGGGGFGGGGGGGGGGFGFGFGGGGGGGGGGFGGGFGGGGGGGDGGFFGGGGGGGGGGGDFCGG?FGGGGGGGGFEE=FFGGGGGGFEGGGGCGGGGGGGGGGFFGGGDGGGGGGG5CDEEFFGFGGGGDGGGDGGF8>DBFG8FGCF,CGEFFEGEFGFFFF9
@M00200:205:000000000-AKKM3:1:1101:11711:6803 1:N:0:1
ATTGGGTTTAAAGGGCGCGTAGGCGGCCGATTAAGTCGGGGGTGAAAGCCTGTGGCTCAACCACAGAATTGCCTTCGATACTGGTTGGCTTGAGACCGGAAGAGGACAGCGGAACTGCGAGTGTAGAGGTGAAATTCGTAGATATTCGCAAGAACACCAGTGGCGAAGGCGGCTGTCTGGTCCGGTTCTGACGCTGAGGCGCGAAAGCGTGGGGAGCAAACAGGATTAGATACCCTGGTA
+
GGGGGGGGGGGGGGGGGGGGGGGGGGGGGGGGGGGGGGGGGGGGGGGGGGGGGGGGGGGGGGGGGGGGGGGGGGGGGGGGGGGGGGGGGGGGGGGGGGGGGGGGGGGGGGGGGGGGGGGGGGGGGGGGGGFGGGGGGGFFGGGGGGGGGGGGGGFGGGGGGGGGGGGGGGGGDGGGGGGGGGGDGGGEGGGGGGGGEGFGGGGGDEGGGEEGGG@GFGGCGGGDBGGFFFFGGG6FFFFF
@M00200:205:000000000-AKKM3:1:1101:23473:6815 1:N:0:1
ATTGGGTGTAAAGAGCTCGTAGGCGGTTTGGCAAGTCGGGTGTGAAAACTCCGGGCTCAACTCGGAGACGCCACTCGATACTGCCATGACTAGAGTCCGGTAGGGGAGTGCGGAATTCCTGGTGTAGCGGTGAAATGCGCAGATATCAGGAGGAACACCGGTGGCGAAGGCGGCACTCTGGGCCGGTACTGACGCTGAGGAGCGAAAGCGTGGGGAGCGAACAGGATTAGATACCCTCGTA
+
GGGGGGEFGGGGGGGGGGGGGGGGGGGGGGCFGGGGGGGGFGGGGGGDGFFGGGGGGGGGGGGGGGGGGGGGGGGFGGGGGGGGGGGG,BFGGGGGGFGGFGGGGGGGGGGGGGGGGGGGGFFFGGGGGGGGGGGGECGGGGGGFGGGGGDEGGGGGGGGGGGGGGGGGEFGE>EGCCFGGGGGGGGGGGGGGG3EC>EGGDFGEECGGGCEGGDCBEGCDGG4157<FFA7:C@F=F;C3
@M00200:205:000000000-AKKM3:1:1101:21288:6858 1:N:0:1
ACTGGGTTTAAAGCGAGCGCAGGTGGTTTAATAAGTCTGATGTAAAAGGCAGTGGCTCAACCATTGTGTGCATTGGAAACTGTTAGACTTGAGTGCAGTAGAGGAGAGTGGAATTCCATGTGTAGCGGTGAAATGCGTAGATATATGGAGGAACACCGGTGGCGAAAGCGGCTCTCTGGACTGTAACTGACACTGAGGCTCGAAAGCGTGGGTAGCAAACAGGATGAGATACCCTAGTA
+
GGGGGGGGGGGGGGGGGGGGGGGGGGGGGFGGGGGGGGGGGGGGGGGGGGGGGGGGGGGGGGGGGGGGGGCGGGGGGGGDAEGGGGGGG9EGGGGEFGGGGGGGGFGGFFGGGGGCEFDFEEFFFFGGEGGGFGGGDGDBFGGGGGCDGCCGGGGGGGDGGG?EEF@CFDDGG+8,3@FFGGGGGGGFGGGGGGFGGG>7C7ED5:D?*=BF*<:<A9CG*7=C8*;=AACF7?9281;
@M00200:205:000000000-AKKM3:1:1101:25367:6876 1:N:0:1
ACTGGGTATAAAGGGAGCGTAGGCGGATAGTTTAGTCAGAGGTGAAAGCCCAGGGCTCAACCTTGGAATTGCCTTTGATACTGGCTATCTTGAGTATGGAAGAGGTATGTGGAACTCCGAGTGTAGAGGTGAAATTCGTAGATATTCGGAAGAACACCAGTGGCGAAGGCGACATACTGGTCCATTACTGACGCTGAGGCTCGAAAGCGTGGGGAGCAAACAGGATTAGATACCCTCGTA
+
GGGGGGGGGFGGGGGGGGGGGGGGGGGGEGGGGGGGGGGGGGGGGGGGGGGGGGGGGGGGGGGGGGGGGGGGGGGGGGGGGGGGGGGGGGGGGGGGGGGGGGGGGGGGGGGGGGGGGGGEGGGGGGGGGGGGGGFGGGGGGGGGGGGFGGGGGGGGGGGGGGFGGGDGDGGGGDGGGGGFGGGGGFGGGGGGCEGDE>CGG4CCFGGFGGGDEGFGFG6FFGGGF4C@FFFGGCC4AEFG
@M00200:205:000000000-AKKM3:1:1101:11791:6889 1:N:0:1
ACTGGGTGTAAAGGGCTCGTAGGCGGCCAACTAAGTCGGATGTGAAATCCCCAGGCTCAACCTGGGAACTGCATCCGATACTGGATGGCTTGAATTCGGGAGAGGGATGCAGAATTCCAGGTGTAGCGGTGAAATGCGTAGATATCTGGAGGAATACCGGTGGCGAAGGCGGCATCCTGGACCGACATTGACGCTGAGGAGCGAAAGCTAGGGGAGCAAACGGGATTAGATACCCCCGTA
+
GGGGGGGGGGGGGGGGGGGGGGGGGGGGGGGGGGGGGGGGGGGGGGGGGGGGGGGGGGGGGGGGGGGGGGGGGGGGGGGGGGGGGGGGGGGGGGGGGGGGGGGGGGGGGGGGGGGGGGGGGGGGGGGGGGGGGGGGGGGGGGGGGGGGGGGEFFGGGGGGGGGGGGGGGGGGGGGGFGGGGGGGGGGGGGGGGGGGGG=C=FEGGGGGGGGGGGFGEGFFGGGDBGGBFFAGGAE<@BFG
@M00200:205:000000000-AKKM3:1:1101:18541:6889 1:N:0:1
ACTGGGCATAAAGGGTGCGTAGGCGGCTTATTAAGTCAGGGGTGAAAGACGGTGGCTCAACCATCGCAGTGCCTTTGATACTGATGAGCTTGAATGAACTAGAGGTAGGCGGAATGTGACAAGTAGCGGTGAAATGCATAGATATGTCACAGAACACCGATTGCGAAGGCAGCTTACTATGGTTTTATTGACGCTGAGGCACGAAAGCGTGGGGATCAAACAGGATTAGATACCCCAGTA
+
GGGGGGGGGGGGGGGGGGGGGGGGGGGGGGGGGGGGGGGGGGGGGGGGGGGGGGGGGGGGGGGGGGGGGGGGGGFGGGGGGGGGGGGGGGGGGFGGGGGGGGGGGGGGGGGGGGGGGGGGGGGGGGGGGGGGGGGGGGGGGGGGGGGGFGGGGGGGGGGGGGGGGEDEGGGGGGGGGGGGGGGGGGGGG7EG>EGGCCFFGFEGGG:FE=C:CE:DFFFGGF6<?GF?@FBFF6E33>@F
@M00200:205:000000000-AKKM3:1:1101:16846:6890 1:N:0:1
ACTGGGCTTAAAGGGCGCGTAGGCGGCTTGATAAGTAGGGGGTGAAATCCTGCGGCTTAACCGCAGGGCTGCCTTCTAAACTGTCAGGCTCGAGCACAGTAGAGGCAGGTGGAATTCCCGGTGTAGCGGTGGAATGCGTAGAGATCGGGAAGAACATCGGTGGCGAAGGCGGCCTGCTGGGCTGTTGCTGACGCTGAGGCGCGACAGCGTGGGGAGCAAACAGGATTAGATACCCGAGTA
+
GGGGGGGGGGGGGGGGGGGGGGGGGGGGGGGGGGGGGGGGGGGGGGGGGGGGGGGGGGGGGGGGGGGGGGGGGGGGGGGGGGGGGGGGGGGGGGGGGGGGGGGGGGGGGGGGG9FGFGGGGGGGGGGGGGGGGGGGGGGGGGGGGGGGGGFGGGGGGGGGGGGGGGGGGGGGGGGGGGGGGGGGGGGGGGGGGDGE?FFGGGDEGGGGGGGGGGFGDGGGFGGG6C*.=BADCGGGFDFG
@M00200:205:000000000-AKKM3:1:1101:18631:6892 1:N:0:1
ATTGGGCTTAAAGAGCTCGTAGGCGGTTTGTCGCGTCTGCCGTGAAAGTCCGGGGCTCAACTCCGGATCTGCGGCGGGTACGGGCAGACTAGAGTGATGTAGGGGAGACTGGAATTCCTGGTGTAGCGGTGAAATGCGCAGATATCAGGAGGAACACCGATGGCGAAGGCAGGTCTCTGGGCATTAACCGACGCTGAGGAGCGAAAGCATGGGGAGCGAAAAGGATTAGATTCCCGCGTAAGA
+
GGGGGDGDGGGGGGGGGGGGGGGGGG@FFG@E@DEFGGFGGGGEGGGG<EFEFGGGEG@GG,EGG:B=FF?EFE+8F:FEGGGECFGCC<=E,=CAE<FFAFGGGEGGFGEGGGGGFE9;FFFF,8F:CCEGCF9DC<FEGGGFA,37<,<7FFG:FE:<*:F9BFGE:CCCCCE+:@7EF50@FGG7+9=5:5*:*:EF=CE>EEC9C++*@5055/?=)1<7(*:)9=)*<:C*).8/C()
@M00200:205:000000000-AKKM3:1:1101:28211:6893 1:N:0:1
ACTGGGCTTAAAGCGCGCGCAGGCGGTTCCGAAAGTCGAATGTGAAAGCTCCCGGCCCAACTGGGAGAGGCCGTTCGAAACTTCGGGACTTGAAGGCGGGAGAGGCAGATGGAATTTCCGGTGTAGCGGTAAAATGCGTAGATACCGGAAGGAACACCAGTGGCGAAAGCGATCTGCTGGCCCGCCCTTGACGCTCAGGCGCGAAAGCTAGGGGAGAGACCGGGATTAGATACCCTAGTA
+
EGGGGGGGGGGGGGGGGGGGGGGGGGGGGGGGGGGGGGGGGGGGGGGGGGGGGGGGGGGGGGGGGGGGGGGGGGGGGFGGEGGGGGGGGGGGGGGGGGGGGGGGGGGGGGGCGAFGGGGEGEGGFGGGGGGGFGGGGDGE7FFGGGGGEGGGGGGGGEFGGGGDGGGGGCFGGGGGGGGGGGGGG5EGGGGGDGDGGGF6>D:EEC35@CCGGG@3):@@DGED6DG<6@)C@CEGFFFG
@M00200:205:000000000-AKKM3:1:1101:6415:6895 1:N:0:1
ACTGGGTTTAAAGGGCGCGTAGGCGGCCTGCTAAGTCACACGTGAAATCCCTCGGCTCAACCGGGGAACTGCGTGTGATACTGGCGGGCTTGAATTCGGGAGAGGGATGTGGAATTCCAGGTGTAGCGGTGAAATGCGTAGATATCTGGAGGAACACCGGTGGCGAAGGCGGCATCCTGGACCGAGATTGACGCTGAGGCGCGAAAGCTAGGGTAGCAAACGGGATTAGATACCCTAGTA
+
GGGGGGGGGGGGGGGGGGGGEGGGGGGGGGGGGGGGGGGGGGGGGGGGGGGGGGGGGGGGGGGGGGGGGGGGGGGGGGGGGGGGGGGGGGGGFGGGGGGGGGGGGGGGGGGGGGGGGGGGGGGGGGGGGGGGGGGGGGGGGGGGFGGGGGGGG,=FGGGGGGGGGGGGGGGGGGGGGGGGGGGGGGEFFCGGGGGGGGGGGGGGGGGGGGGFGFFGFGGGGGGG?DC>FFBCC?CGFFFG
@M00200:205:000000000-AKKM3:1:1101:5733:6903 1:N:0:1
ATTGGGCTTAAAGGGCTCGTAGGCGGTTTGTCGCGTCGGGAGTGAAAACCAGGTGCTTAACACCTGGCTTGCTTTCGATACGGGCAGACTGGAGGTATGCAGGGGAGAACGGAATTCCTGGTGTAGCGGTGAAATGCGCAGATATCAGGAGGAACACCGGTGGCGAAGGCGGTTCTCTGGGCATTACCTGACGCTGAGGAGCGAAAGTGTGGGGAGCGAACAGGATTAGATACCCGGGTAAGA
+
GGGGGGGGGGGGGGGGGGGGGGGGGGGGGGGGGGGGGGGGGGGGGGGGGGGGGGGGGGGGGGGEGGGGGGGGGGGGGGGGGGGGGGGGGGGGGGGGGGFGGGGGGGGGGGGGGGGGGGGGGGGGGGGGGGGGGGGGGGGGGGGGGGGGGGGGGGGGGGGGGGGEGGGGGGGGGGGGGGGGGF=FGGGFGGGGGGGGGGGGGGGGGGGGG?FEGGDGFDGGGGGFFCD<@FB7:C<3>EFGFF>
@M00200:205:000000000-AKKM3:1:1101:10227:6921 1:N:0:1
ACTGGGCTTAAAGGGCGCGTAGGCGGCCTGCTAAGTCGGACGTGAAATCCCCGGGCTCAACCCGGGAACTGCGTCCGAGACTGGTTGGCTCGAATCCGGGAGAGGGATGCGGAATTCCAGGTGTAGCGGTGAAATGCGTAGATATCTGGAGGAACACCGGTGGCGAAGGCGGCATCCTGGACCGGCATTGACGCTGAGGCGCGAAAGCCAGGGGAGCAAACGGGATTAGATACCCCAGTA
+
GGGGGGGGGGGGGGGGGGGGGGGGGGGGGGGGGGGGGGGGGGGGGGGGGGGGGGGGGGGGGGGGGGGGGGGGGGGGGGGGGGGGGGGGGGGGGGGGGGGGGGGGGGGGGGGGGGGGGGGGGGGGGGGGGGGGGGGFGGGGGGGGGGGGGGGGGGGGGGGGGGGGGGGGGGGGGGGGGGGGGGGGGGGG?7FFGGGGCGGGDDEGGGGF:65CCEEDEGFGFDGG6DGF@=AF9CFC>BFG
@M00200:205:000000000-AKKM3:1:1101:6078:6940 1:N:0:1
ATTGGGTTTAAAGGGAGCGTAGGCGGATAGTTTAGTCAGAGGTGAAAGCCCAGGGCTCAACCTTGGAATTGCCTTTGATACTGGCTATCTTGAGTATGGAAGAGGTATGTGGAACTCCGAGTGTAGAGGTGAAATTCGTAGATATTCGGAAGAACACCAGTGGCGAAGGCGACATACTGGTCCATTACTGACGCTGAGGCTCGAAAGCGTGGGGAGCAAACAGGATTAGATACCCCCGTA
+
GGGGGGGGGGGGGGGGGGGGGGGGGGEGGGGGGGGGGGGGGGGGGGGGGGGGGGGGGGGGGGFGGGGGGGCGGGGGGGGGGGGGFGFGGGGGGGGGGGGFGGGGGGFGGGGGGGGGGGGGGGGGGGGGGGGGGGGGFGGGGGGGGGGGGGEGGGGGGFGGGGGGGGGGGGGEGEGGGGGFGGGCCFGGGFGGDGGGGGGCFFGGGGGGGGGGGGFGFGGFFGGGFFFE48?G98B*>E3C
@M00200:205:000000000-AKKM3:1:1101:10171:6955 1:N:0:1
ACTGGGTTTAAAGGGAGCGTAGGCGGACATTTAAGTCAGGGGTGAAATCCCGGGGCTCAACCTCGGAATTGCCTTTGATACTGGGTGTCTTGAGTATGAGAGAGGTGTGTGGAACTCCGAGTGTAGAGGTGAAATTCGTAGATATTCGGAAGAACACCAGTGGCGAAGGCGACACACTGGCTCATTACTGACGCTGAGGCTCGAAAGCGTGGGGAGCAAACAGGATTAGATACCCCCGTA
+
GGGGGGGGGGGGGGGGGGGGGGGGGGGGGGGGGGGGGGGGGGGGGGGGGGGGGGGGGGGGGGGGGGGGGGGGGGGGGGGGGGGGGGGGGGGGGGGGGGGGGGGGGGGGGGGGGGGGGGGGGGGGGGGGGGGGGGGGGGGGGGGGGGGGGG>EFGGGGGGGGGGGGGGGGGGGGGGGGGGGGGGGFGGGGGGGGGGGGFGGGGGGGGGGGD@EGGFGFGCGGGGFBGGFFFFGGGGGFFFC
@M00200:205:000000000-AKKM3:1:1101:6193:6982 1:N:0:1
ATTGGGCTTAAAGGGCGCGTAGGCGGCCGATTAAGTCGGGGGTGAAAGCCTGTGGCTCAACCACAGAATTGCCTTCGATACTGGTTGGCTTGAGACCGGAAGAGGACAGCGGAACTGCGAGTGTAGAGGTGAAATTCGTAGATATTCGCAAGAACACCAGTGGCGAAGGCGGCTGTCTGGTCCGGTTCTGACGCTGAGGCGCGAAAGCGTGGGGAGCAAACAGGATTAGATACCCCAGTC
+
GGGGGGGGGGGGGGGGGGGGGGGGGGGGGGGGGGGGGGGGGGGGGGGGGGGGGGGGGGGGGGGGGGGGGGFGGGGGGGGGGGGGGGGGGGGGGGGGGGGGGGGGGGGGGGGGGGGGGGGGGEGGGGGGGGGGGGGGGGGGGGGGGGGGGGGGGGGGGGGGGGG7:FGGGDGGGDEGGGGFGGGGDEEEFGDGGGGGGGFGGCEGGGGGD5CCEG:D:EF65FFG?FG?FFFGGG6DEFF6
@M00200:205:000000000-AKKM3:1:1101:27672:6984 1:N:0:1
ACTGGGTTTAAAGGGAGCGTAGGCGGATAGTTTAGTCAGAGGTGAAAGCCCAGGGCTCAACCTTGGAATTGCCTTTGATACTGGCTATCTTGAGTATGGAAGAGGTATGTGGAACTCCGAGTGTAGAGGTGAAATTCGTAGATATTCGGAAGAACACCAGTGGCGAAGGCGACATACTGGTCCATTACTGACGCTGAGGCTCGAAAGCGTGGGGAGCAAACAGGATTAGATACCCGAGTA
+
GGGGGGGGGGGGGGGGGGGGGGGGGGGGGGGGGGGGGGGGGGGGGGGGGGGGGGGGGGGGGGGGGGGGGGGGGGGGGGGGGGGGGGGGGGGGGGGGGGGGGGGGGGGGGGGGGGGGGGGGGGGGGGFGGGFGGGGGGGGGGGGGGGGGGGGGGGGGGGGGGGGGGGGGGGGGGGGGGGGGGGGFGGGGGGGGGEGGGGGGGGGGCGDFGEGGGG>GFGGGGGGGDGGFFFFGGGEDBFFG
@M00200:205:000000000-AKKM3:1:1101:10970:7011 1:N:0:1
ATTGGGTTTAAAGCGCGCGCAGGCGGTCCTTTAAGTCTGATGTGAAAGCCCACGGCTCAACCGTGGAGGGTCATTGGAAACTGGGGGACTTGAGTACAGAAGAGGAAAGCGGAATTCCACGTGTAGCGGTGAAATGCGTAGAGATGTGGAGGAACACCAGTGGCGAAGGCGGCTTTCTGGTCTGTAACTGACGCTGAGGCGCGAAAGCGTGGGGAGCAAACAGGATTAGATACCCTTGTA
+
GGGGGGGGGGGGGGGGGGGGGGGGGGGGGGGGGGGGGGGGGGGGGGGGGGGGGGGGGGGGGGGGGGGGGGGGGGGGGGGGGGGGGGGGGGGGGGGGGGGGGGGGGGGGGFGGGGGGGGGGGGGGGGGGGGGGGGGGGGGGGGGFGFGGFGGGGGGGGGGGGGGDGGGGGGGEG5EGGGGGGGGGGGGFFGGGGGGGGGGFGGGGGGGGGGGCEGBDDGGGGF?*(9DDFFAGGGG4FFFG
@M00200:205:000000000-AKKM3:1:1101:3686:7016 1:N:0:1
ATTGGGTTTAAAGCGTCTGTAGGTGGCTTTTCAAGTCCGCCGTCAAATCCCAGGGCTCAACCCTGGACAGGCGGTGGAAACTGCCAAGCTGGAGTACGGTAGGGGCAGAGGGAATTTCCGGTGGAGCGGTGAAATGCGTTGAGATCGGAAAGAACACCAACGGCGAAAGCACTCTGCTGGGCCGACACTGACACTGAGAGACGAAAGCTAGGGGAGCGCATGGGATTAGATACCCTAGTA
+
GGGGGGGGGGGGGGGGGGGGGGGGGGGGGGGGFGGFGGGGGGGFEEGGGGGGGGGGGGGGGGGGGGGGGGGFCGFGGGGGGGGGGGGCFGGGGGFGGGGGGCGCFGEGDFGGEGCFGGGGDGGGCFGGGEGGGGGGGGGGGGGGGGGGGGGFFGGGGCF:FEGGGGGGGGGFFGGGGGGGGGGGEGEGFCGGFGGGGGGFGGEDEGDFG+<CFE>3:E*:93*9:FC7F62CGFE6?:@E
@M00200:205:000000000-AKKM3:1:1101:17790:7021 1:N:0:1
ATTGGGCTTAAAGGGAGCGTAGGCGGATAGTTTAGTCAGAGGTGAAAGCCCAGGGCTCAACCTTGGAATTGCCTTTGATACTGGCTATCTTGAGTATGGAAGAGGTATGTGGAACTCCGAGTGTAGAGGTGAAATTCGTAGATATTCGGAAGAACACCAGTGGCGAAGGCGACATACTGGTCCATTACTGACGCTGAGGCTCGAAAGCGTGGGGAGCAAACAGGATTAGATACCCTAGTA
+
GGGGGGGGGGGGGGGGGGGGGGGGGGGGGGGGGGGGGGGGGGGGGGGGGGGGGGGGGGGGGGGGGGGGGGGGGGGGGGGGGGGGGGGGGGGGGGGGGGGGGGGGGGGGGGGGGGGGGGGGGGGGGGGGGGGGGGGGGGGGGGGGGGGGGGGDGGGGGGGGGGGGGGGGGGGGGGGGGGGGGGGGGGGGGGGGGGGGGGGGGGGGGGGGGGGGGGEGFGGGGGGGDGGFFFFGGGGFFFFG
@M00200:205:000000000-AKKM3:1:1101:17232:7027 1:N:0:1
ACTGGGTTTAAAGGGCGCGTAGGCGGCTTTGCAAGTGACGGGTGAAAGCCCTCGGCTTAACCGAGGAACTGCCTGTCAGACTGTGAGGCTTGAGACCGGGAGAGGTGAGTGGAATTCCCAGTGTAGCGGTGAAATGCGTAGATATTGGGAGGAACACCAGTGGCGAAGGCGGCTCACTGGACCGGAACTGACGCTGAGGCGCGAAAGCGTGGGGAGCAAACAGGATTAGATACCCCTGTA
+
GGGGGGGGGGGGGGGGGGGGGGGGGGGGGGGGGGGGGGGGGGGGGGGGGGGGGGGGGGGGGGGGGGGGGGGGGGGGGGGGGGGGGGGGGGGGGGGGGGGGGGGGGGGGGGGGGGGGGGGGGGGGGGGGGGGGGGGGGGGGGGGGGGFGGFDEGGGGGGGFGGGGGGGGGGGGGGGGGGGGGGGGGGEEGGGGGGGEGGGGDGGDGDDFGCCGGGFGBGF6*5*53>D7F6:F@6@F:5;?
@M00200:205:000000000-AKKM3:1:1101:18064:7047 1:N:0:1
ATTGGGTTTAAAGGGAGCGTAGGCGGATAGTTTAGTCAGAGGTGAAAGCCCAGGGCTCAACCTTGGAATTGCCTTTGATACTGGCTATCTTGAGTATGGAAGAGGTATGTGGAACTCCGAGTGTAGAGGTGAAATTCGTAGATATTCGGAAGAACACCAGTGGCGAAGGCGACATACTGGTCCATTACTGACGCTGAGGCTCGAAAGCGTGGGGAGCAAACAGGATTAGATACCCCAGTAAGA
+
GGGGGGGGGGGGGGGGGGGGGGGGGGGGGGGGGGGGGGGGGGGGGGGGGGGGGGGGGGGGGGGGGGGGGGGGGGGGGGGGGGGGGGGGGGGGGGGFGGGGGGGGGGGGGGGGGGGGGGGGGGGGGGGGGGGGGGGGGGGGGGGGGGGGGGGGGGGGGGGDFGGGGGGGDGGGGGGGGGGGGGGGGGGGGGGGGGGGGGFGGGGGGG48EGGGDGFGFGFFGGGGFCFEFFEGGFFDED@GGB9
@M00200:205:000000000-AKKM3:1:1101:19151:7059 1:N:0:1
ACTGGGTATAAAGGGCGTGTAGGCGGGATGGCAAGTCGGTCGTGAAATCCTTCGGCCCAACCGAAGAAGTGCGTCCGATACTGCTGTCCTTGAGGGTTGGAGAGGAGACTGGAATTCCCGGTGTAGCGGTGAAATGTGTAGAGATCGGGAGGAACACCGGTGGCGAAGGCGGGTCTCTGGCCAATTCCTGACGCTGAGGCGCGAAAGCGTGGGGAGCAAACGGGATTAGATACCCCCGTA
+
GGGGGGGGGGGGGGGGGGGGGGGGGGGGGGGGGGGGGGGGGGGGGGGGGGGGGGGGGDGGGGGGGGGGGGGGGGGGGGGGGGGGGGGGGGGGFGGGGGGGGGGGGGGGGGGGGGGGGGGGGGGGGGGGDGGGCFFGGGFGGGGGGGGGDCFGGGGGGGGGGEGGDEGGGGGGGGGGGGGGGGGGGGGGGGGGGGGGGFGGDGGEGGGGGGGGGGFGFGG?<DGG?DFFFB>FGGGGFFFD
@M00200:205:000000000-AKKM3:1:1101:6158:7097 1:N:0:1
ACTGGGTATAAAGGGAGCGTAGGCGGATAGTTTAGTCAGAGGTGAAAGCCCAGGGCTCAACCTTGGAATTGCCTTTGATACTGGCTATCTTGAGTATGGAAGAGGTATGTGGAACTCCGAGTGTAGAGGTGAAATTCGTAGATATTCGGAAGAACACCAGTGGCGAAGGCGACATACTGGTCCATTACTGACGCTGAGGCTCGAAAGCGTGGGGAGCAAACAGGCTTAGATACCCTAGTA
+
GGGGGGGGGGEGEGGGGGGGEGGGGGGGGGGGGGGGGGGGGGGGGFGGGGGGGGGGGGGCGGGGGGFGGGGGGGGGGGGGGGGGGGGGGGGGGGGGGGGFFGGGGGGGGGGGGGGGGGGGGGGGGGGGGGGGGGGFCFGGGDGGGGGGGGGDGGGGGGGGGGGGGGGGGGGGEGGGGCFGGGGGGGG7A;:FCEGEGGGGGFGGGDDGEGGGGG:GFGG?D49D(;*4=8CGGFFGFFF?
@M00200:205:000000000-AKKM3:1:1101:12362:7108 1:N:0:1
ACTGGGTGTAAAGTGTGCGCAGGTGGCCGCGCAAGTCGAGTGTGAAATCCCCGGGCTTAACTTGGGAATTGCGCTCGAAACTACGTGGCTGGAGTGTGGCAGAGGGAGGTGGAATTCCACGTGTAGCGGTGAAATGCGTAGAGATGTGGCGGAACACCAATGGCGAAGGCAGCCTCCTGGGCCAACACTGACACTTATGCACGAAAGCGTGGGGAGCAAACAGGATTAGATACCCGGGTA
+
GGEFGGGEGFFFGFFEFF@FCFGGGFGFFEFGGGGGGGEGFFGFCGGGGGGGGGEGGE<FGGAEGG@AECGGGGGFE:FCFFGFFEF:CGGGGGGFFEFFFF7<FCEEGFGFFGGGGFEBFFDFGGGGG:FDFFGFGF3@FGGGGGGFG7>@FEGGGG@CC3?D*CEFDGGG588C5C,:7CE8CC8EF77EGD6++?@FCGCE*;70:/C*?C)CDG6845;5:4:)7*)2<<6C55::
@M00200:205:000000000-AKKM3:1:1101:8954:7116 1:N:0:1
ATTGGGTGTAAAGCGCGCGCAGGCGGTTCCGAAAGTCGAATGTGAAAGCTCCCGGCCCAACTGGGAGAGGCCGTTCGAAACTTCGGGACTTGAAGGCGGGAGAGGCAGATGGAATTTCCGGTGTAGCGGTAAAATGCGTAGATACCGGAAGGAACACCAGTGGCGAAAGCGATCTGCTGGCCCGCCCTTGACGCTCAGGCGCGAAAGCTAGGGGAGCGACCGGGATTAGATACCCTGGTA
+
GGGGGGGGGGGGGGGGGGGGGGGGGGGGGGGGGGGGGGGGGGGGGGGGEAGFGGDGE@FGGGGGGGGEFGGGGGGGGGGGGGGGDGGGGGGGGGGGGGGGGGGGGGGGGGGGGGGGGGGGFFGCGGGGGGCCGGGGGGGGGGGGGGGGGCC@FGGGGGGGGGFGE<EEGGGGGGGGGGGGGGGEGGGGD<9CE5CEC?@CCDGC/:>FEGFGGCE337*/7C*79<F<?F9F7@8C>:?:
@M00200:205:000000000-AKKM3:1:1101:20847:7119 1:N:0:1
ACTGGGTTTAAAGGGCTCGTAGGCGGTTTGTCGCGTCGGGAGTGAAAACGCCGTGCTTAACACGGCGCTTGCTTCCGATACGGGCAGACTAGAGGTATTCAGGGGAGAACGGAATTCCTGGTGTAGCGGTGAAATGCGCAGATATCAGGAGGAACACCGGTGGCGAAGGCGGTTCTCTGGGAATGACCTGACGCTGAGGAGCGAAAGTGTGGGGAGCGAACAGGATTAGATACCCCCGTAAGA
+
GGGGGGGGGGGGGGGGGGGGGGGGGGGGGGGGGGGGGGGGGGGGGGGGGGGGGGGGGGGGGGGGGGGGGGGGGGGGGCGGGGGGGGGGGGGGGGGGGGGGGGGGGGGGGGGGGGGGGGGGGGGGGGGGGGGFGGGGGGGGGGGGGGGGFFC7EEGGGGGDGGGGGGDEGGGGEDGFGGFGFGGGGGGEFFGGEEDEGGFGDFGGGGGGGGGGGGEG:EEGGGFGFGGFFFAGGGGD>:>EDFF
@M00200:205:000000000-AKKM3:1:1101:10560:7134 1:N:0:1
ACTGGGTTTAAAGGGCTCGTAGGCGGCCAACTAAGTCAGACGTGAAATCCCTCGGCTTAACCGGGGAACTGCGTCTGAGACTGGATGGCTTGAATCCAAGAGAGGGATGCGGAATTCCAGGTGTAGCGGTGAAATGCGTAGATATCTGGAGGAACACCGGTGGCGAAGGCGGCATCCTGGATTGGTATTGACGCTGAGGAGCGAAAGCCAGGGGAGCAAACGGGATTAGATACCCGAGTA
+
GGGGGGGGGGGGGGGGGGGGGGGGGGGGGGGGGGGGGGGGGGGGEFCGGGGGGEGGGGGGGGGGGGGGGGGGGFGGGGFEGGGGGGGGGGGGGGGGGGGGGGGGGGGGGGGGGGGGGGGGGGGGGGGGGGGGGGGGGGGCEGGGGGCGDCC7FDGGGGGGGGGGGEGGGGGGGGGGFBFGGGGGFCFF7FFFGGGGGCD+5CEEG*><EGFGGD>DEGGGGDCC?GC2?B<FGGGG:3@F
@M00200:205:000000000-AKKM3:1:1101:25242:7141 1:N:0:1
ATTGGGTATAAAGGGAGCGTAGGCGGATAGTTTAGTCAGAGGTGAAAGCCCAGGGCTCAACCTTGGAATTGCCTTTGATACTGGCTATCTTGAGTATGGAAGAGGTATGTGGAACTCCGAGTGTAGAGGTGAAATTCGTAGATATTCGGAAGAACACCAGTGGCGAAGGCGACATACTGGTCCATTACTGACGCTGAGGCTCGAAAGCGTGGGGAGCAAACAGGATTAGATACCCGGGTA
+
GGGGGGGGGGGGGGGGGGGGGGGGGGGGGGGGGGGGGGGGGGGGGGGGGGGGGGGGGGGGGGGGGGGGGGGGGGGGGGGGGGGGGGGGGGGFGGGGGGGFGGGGGGGGGGGGEGGGGGGGGGGGGFGGGGGGGGGGGGGGGGGGGGGGFGGGGGGGGGGGGGGGDEEGGGGGGGGGGGGGGGGGFCFGGDGGGGGEGGGGGGGDGGDGDGDEE539>FCEGFCF?GGF4@C@FFFD>5>G
@M00200:205:000000000-AKKM3:1:1101:14674:7174 1:N:0:1
ACTGGGCATAAAGGGCGCGTAGGCGGTCTTGTAAGTTCCGCGTGAAATCCCCCGGCTCAACCGGGGAATGGCGTGGAAAACTGCGAGGCTTGAGTTCGGGAGAGGGAAGCGGAATTCCGGGTGTAGCGGTGAAATGCGTAGATATCCGGAGGAACACCGGTGGCGAAGGCGGCTTCCTGGACCGACACTGACGCTGAGGCGCGAAAGCTAGGGGAGCAAACGGGATTAGATACCCTAGTA
+
GGGGGGGGGGGGGGGGGGGGGGGGGGGGGGGGGGGGGGGGGGEGGGGGGFGGGGGGGGGGGGGGGGGGGGGGGGGGGGGGGGGGGGGGGGGGGFGGGGGGGGGGGGGGGGGGEGGGGGGGGGGGGGGGGGGGGGGGGGGGGGGGGGGGGGGGGGGGGGGGGGGGGGGGGGGGGG5FGGGGGGGGGGGGGFGGGGGGGGGGGGGGGGGGFGGGGGDG3FFGGGGGFGGFFF9F<CED?FFF
@M00200:205:000000000-AKKM3:1:1101:20912:7178 1:N:0:1
ATTGGGTATAAAGGGAGCGTAGGCGGACATTTAAGTCAGGGGTGAAATCCCGGGGCTCAACCTCGGAATTGCCTTTGATACTGGGTGTCTTGAGTATGAGAGAGGTGTGTGGAACTCCGAGTGTAGAGGTGAAATTCGTAGATATTCGGAAGAACACCAGTGGCGAAGGCGACACACTGGCTCATTACTGACGCTGAGGCTCGAAAGCGTGGGGAGCAAACAGGATTAGATACCCCAGTA
+
GGGGGGGGGGGGGGGGGGGGGGGGGGGGGGGGGGGGGGGGGGGGFGGGGGGGGGGGGGGGGGGGGGGGGGGGGGGGGFGGGGGGGGGGGGGGGGGGGGGGGGGDGGGGGGGGGGGGGGGGGGGGGAGGGGGGFGGGGGGGGGGFGGGGFGGEGGGGGGGGGGGGGGGGGGDEGGGGGGF>EGGGGGGGGGGG=5?CCGCGGGGGGDGGGGGGGCDGBGGGGGGGFGGF4?DFACGG>:9C
@M00200:205:000000000-AKKM3:1:1101:5896:7189 1:N:0:1
ACTGGGCATAAAGGGAGCGTAGGCGGATAGTTTAGTCAGAGGTGAAAGCCCAGGGCTCAACCTTGGAATTGCCTTTGATACTGGCTATCTTGAGTATGGAAGAGGTATGTGGAACTCCGAGTGTAGAGGTGAAATTCGTAGATATTCGGAAGAACACCAGTGGCGAAGGCGACATACTGGTCCATTACTGACGCTGAGGCTCGAAAGCGTGGGGAGCAAACAGGATTAGATACCCCAGTA
+
GGGGGGGGGGGGGGGGGGGGGGGGGGGGGGGGGGGGGGGGGGGGGGGGGGGGGGGGGGGGGGGGGGGGGGGGGGGGGGGGGGGFGGFGCGGGGGFGGGGGGGGFGFFGGGGGGGGGGGGGGFGGGGGGGGFGGGGGFFGFF@AFGGGGGGGGGGGGGGGGGGGGGGGGEFGGGGGGGGGGGGGGGGGGGGGFGGGGDFDFGCEEGGGGGEGEGGFGFF:@FGCDFGGEFFEGF<CCADFE
@M00200:205:000000000-AKKM3:1:1101:16674:7195 1:N:0:1
ATTGGGTATAAAGGGTGCGTAGGCGGGCAGGTAAGTCCGTGGTGAAATCTCCGAGCTTAACTCGGAAACTGCCATGGATACTATTTGTCTTGAATACTGTGAAGGTGAGCGGAATATGTCATGTAGCGGTGAAATGCTTAGAGATGACATAGAACACCAATTGCGAAGGCAGCTCACTGCGCAGTGATTGACGCTGAGGCACGAAAGCGTGGGGATCAAACAGGATTAGATACCCTAGTA
+
GFGGGGGGGGGGGGGGGGGGGGGGGGGGGGGGGGFGGGGGGGGGGGGGGGGGGGGGGGGFGGGGGGGGGGGGGGGFGFFGFGGGGGGGGGGGGGGGGGGGGFGGFGGGGGGGGGGGCFGGGGGGGDGGGGD@FAGGFGGGGGGGGGFGCGGAFFGGGGGGGFGGGGGGFGGGGGGGGFCECCEGGGCFFFGGGGGGGGG5C<C*CEGGC7EFFE>GFFGGGGG5:FC<=?::CCFD?)9C
@M00200:205:000000000-AKKM3:1:1101:26457:7206 1:N:0:1
ATTGGGTTTAAAGGGCTCGTAGGCGGTTTGTCGCGTCGGGAGTGAAAACGCCGTGCTTAACACGGCGCTTGCTTCCGATACGGGCAGACTAGAGGTATTCAGGGGAGAACGGAATTCCTGGTGTAGCGGTGAAATGCGCAGATATCAGGAGGAACACCGGTGGCGAAGGCGGTTCTCTGGGAATGACCTGACGCTGAGGAGCGAAAGTGTGGGGAGCGAACAGGATTAGATACCCCAGTA
+
CGGGGGGGGFFGGGGGGGGGGGGGGGGGGGGGGGGGGGGGGGGGGGGGGGGGGGCGGGFFGFGEGGGGGGGGGGFAFGGGGFGGGGDGGGGFGG8FBFGGGGFGGGCFGGGGEGGGGDFCFFGGFGGGGEGGGCFFG@7EFGGGGGGCFGGGGGGGGGGGG>FFGG8FGGG>?EGGGGGFGGFGGCGGGGFGGGGGGFGCGFDCCGGGF9CEEDD)85?8778<0CCF?FFGGFGGFFFG
@M00200:205:000000000-AKKM3:1:1101:14981:7236 1:N:0:1
ATTGGGTTTAAAGGGCGTGTAGGCGGTTTGTTAAGTCATGTGTGAAATCCCCCGGCTCAACCGGGGAAGTGCGCATGAAACTGGCAAGCTAGAGTACCGAAGAGGGGGGTGGAATTCCCGGTGTAGCGGTGAAATGCGTAGATATCGGGAGGAACACCTGCGGCGAAGGCGGCCCCCTGGTCGGATACTGACGCTGAGACGCGAAAGCGTGGGGAGCAAACAGGATTAGATACCCTCGTAAGA
+
GGGGGGGGGGGGGGGGGGGGGGGGGGGGGGGGGGGGGGGGGGGGGGGGGGGGGGGGGGGGGGGGGGGGGGGGGGGGGGGGGGGGGGGGGGGGGGGGGGGGGGGGGGGGGGGGGGGGGGGGGGGGGGGGGGGGGGGFGGGGGGGGGGGGGGGGGGGGGGGGGGGGGGGGGGGGGGGGGGGGGGGGGGGGGGGGGGGGDGGGGGGCEGGGGGGGGGFGFGGGGFCG:CF>FFACGGGGFFFGGF<
@M00200:205:000000000-AKKM3:1:1101:25078:7238 1:N:0:1
ACTGGGTATAAAGGGAGCGTAGGCGGATAGTTTAGTCGGAGGTGAAAGCCCAGGGCTCAACCTTGGAATTGCCTTTGATACTGGCTATCTTGAGTATGGAAGAGGTATGTGGAACTCCGAGTGTAGAGGTGAAATTCGTAGATATTCGGAAGAACACCAGTGGCGAAGGCGACATACTGGTCCATTACTGACGCTGAGGCTCGAAAGCGTGGGGAGCAAACAGGATTAGATACCCGCGTA
+
GGGGGGGGGGGGGGGGGGGGGGGGGGGGGGGGGGGGGGGGGGGGGGGGGGGGGGGGGGGGGGGGGGGGGGGGGGGGGGGGGGGGGGGGGGGGGGFGGGGGGCFGGGGGGGGGGGGGGGGGGGGGGGGGGGGFGGGGGGGGGGGGGGGGGGGGDGGGGGGGGGGGGGGGCFGGEGGGGGGGGGGGGGGGGGGGGDCCEFGGGGGDEGGGGGEEGGFGFGGGGGGGFF7=4ACDCC<CDBFG
@M00200:205:000000000-AKKM3:1:1101:6135:7248 1:N:0:1
ATTGGGTGTAAAGGGCGCGTAGGCGGCTTGACAAGCGTGCGGTGAAAGCTCGGGGCTCAACCCCGAGTCGGCCGTGCGAACTGTCGAGCTTGAGCACAGTAGAGGCAGATGGAATTCCGGGTGTAGCGGTGGAATGCGTAGAGATCCGGAAGAACACCGGTGGCGAAGGCGGTCTGCTGGGCTGTGGCTGACGCTGAGGCGCGACAGCGTGGGGAGCAAAAAGGATTAGATACCCAGGTA
+
GGGGGGGGFGGGGGGGGGGGGGGGGGGGGGGGGGGGGGGGGGGGGGGGGGGGGGGGGGGGGGGGGGGGGGGGGGGGGGGGGGGGGGGGGGGGGGGGGGGGGGGGGGGGGGGGGGCEGGGGGGGGGGGGGGGGGGGGGGGDGGGGGGGGGFGGGGGGGGGGGGGGGGDCEGGGGDGGGGGGGGGDFGGFFC7@CGCGEGFFGGGGGEDCECEGGG@G5F6<**:C?F*5??2C0,0*75?C
@M00200:205:000000000-AKKM3:1:1101:11180:7252 1:N:0:1
ATTGGGTGTAAAGGGCGCGTAGGCGGCCGATTAAGTCGGGGGTGAAAGCCTGTGGCTCAACCACAGAATTGCCTTCGATACTGGTTGGCTTGAGACCGGAAGAGGACAGCGGAACTGCGAGTGTAGAGGTGAAATTCGTAGATATTCGCAAGAACACCAGTGGCGAAGGCGGCTGTCTGGTCCGGTTCTGACGCTGAGGCGCGAAAGCGTGGGGAGCAAACAGGATTAGATACCCCAGTAAGA
+
GGGGGGGGGGGGGGGGGGGGGGGGGGGGGGGGGGGGGGGGGGGGGGGGGGGGGGGGGGGGGGGGGGGGGGGGGGGGGGGGGGGGGGGGGGGGGGFGFGGGGGGGGGGGGGGGGGGGGGGGGGGGGGGGGGGGGGGGGGGGGGGGGGGGGGGGGGGGGDGGCGGGGGGGGDGGGEGGGGGGGGGGGGDGGCFGGGGDGGGDGDGGGDDFEGDEGC:DEGGGGFFGBGG?FB97FEFFEFFGGAA
@M00200:205:000000000-AKKM3:1:1101:16109:7254 1:N:0:1
ACTGGGTTTAAAGGGCGCGTAGGCGGCCCGCTAAGTCGAACGTGAAATCCCCGAGCTCAACTTGGGAACTGCGTCTGATACTGGATGGCTTGAATTCGGGAGAGGGATGCAGAATTCCAGGTGTAGCGGTGAAATGCGTAGATATCTGGAGGACTACCGGTGGCGAAGGCGGCATCCTGGACCGATATTGACACTGATGAGCGAACGCTAGGGGAGCAAACGGGATTAGATACCCGGTA
+
GGGGGGGGGGGGGGGGGGGGEFGGDGGGGGGGC@FGGEGGGGGGFDFGGGGGGGGGGGFGGFGGGGCEFGGGGGGGG9EF,,CFFFF@FGF@AEGGGGGGGGGGGGCGGGGFDFGGGGGFGGGGGGG7CGDFCFE,F@GEG+=FFFACFCFCF*DDFGECG@FDD*:B7FECECGGGGGGCGECCGDGGDEGGGGG?FFDGFGCG*>C8EC6@E@D@FC<<*/5(7<8F4<?CCCD3@3
@M00200:205:000000000-AKKM3:1:1101:22133:7275 1:N:0:1
ATTGGGTTTAAAGGGCGCGTAGGCGGCTTGACAAGCGTGCGGTGAAAGCTCGGGGCTCAACCCCGAGTCGGCCGTGCGAACTGTCGAGCTTGAGCACAGTAGAGGCAGATGGAATTCCGGGTGTAGCGGTGGAATGCGTAGAGATCCGGAAGAACACCGGTGGCGAAGGCGGTCTGCTGGGCTGTGGCTGACGCTGAGGCGCGACAGCGTGGGGAGCAAACAGGATTAGATACCCGAGTA
+
EGGGGGF;FGGGGGGGGGGGGGGGGGGCEGF@FGG8FGG@FGC:FGG9FGGE=CGGGGGGGG@=FGGEG@:@+>+@FE7FGGGFCFDGGG<FGGFAFFGDGGGGG7>FGG=FGGGGGGCFGGGGGGGGGGGCGGGG@FG7:F;FGGGGGGDEGGC@FGGGGGGGGGGGGGGGGGEGGGGGGG8CGCCGGCGGGGGGGGGGGGEG>EGGGGGGG5>GFGFGGGGF?GG<?FFGGFGG)<FF
@M00200:205:000000000-AKKM3:1:1101:12653:7279 1:N:0:1
ACTGGGCATAAAGCGCGCGCAGGCGGTTTCTTAAGTCTGGTGTCTAAGTGCGGGGCTCAACCCCGTGACGCACTGGAAACTGGGAGACTTGAGTGCAGAAGAGGAGAGCGGAATTCCACGTGTAGCGGTGAAATGCGTAGAGATGTGGAGGAACACCAGTGGCGAAGGCGGCTCTCTGGACTGTAACTGACGCTGAGGCGCGAAAGCGTGGGGAGCAAACAGGATTAGATACCCGGGTA
+
GGGGGGGGGGGGGGGGGGGGGGGGGGGGGGGGGGGGGGGGGGGGGGGGFGGGGGGGGGGGGGGGGGGGFGG:FGGGGGGGGGGGGGGGGGGGGGGGGGGGGGGGGGGGGGGEGGFAFGGGGGGGGGGGGGGGGGGFGGEGGGGGGDDECGGGGGGGGGGGGGDEGEGGGGDEEGGGGDFEGGFGGGGGGGGGG5DGGGGGCDEEEGGD8ECEGG@CFFEEFDCF?DF<BFFGG6?DDFE
@M00200:205:000000000-AKKM3:1:1101:16309:7291 1:N:0:1
ACTGGGCTTAAAGGGAGCGTAGGCGGACATTTAAGTCAGGGGTGAAATCCCGGGGCTCAACCTCGGAATTGCCTTTGATACTGGGTGTCTTGAGTATGAGAGAGGTGTGTGGAACTCCGAGTGTAGAGGTGAAATTCGTAGATATTCGGAAGAACACCAGTGGCGAAGGCGACACACTGGCTCATTACTGACGCTGAGGCTCGAAAGCGTGGGGAGCAAACAGGATTAGATACCCCTGTA
+
GGGGGGGGGGGGGGGGGGGGGGGGGGGGGGGGGGGGGGGGGGGGGGGGGGGGGGGGGGGGGGGGGGGGGGGGGGGGGGGGGGGGGGGGGGGGGGGGGGGGGGGGGGGGGGGGGGGGGGGDEFGGGGGGGGGGGGGGGGGGGGGGGGGG?FGGGGGGGGGGGGGGGGGGDGGGGGGGGGFGGGGFFGGGGGGGGGGGCCCFGGGGGGGGGGGGGG>G@GEGGGFG?GGFFFFGFGGGF@FG
@M00200:205:000000000-AKKM3:1:1101:19938:7330 1:N:0:1
ACTGGGTTTAAAGGGCTCGTAGGCGGTTTGTCGCGTCGGGAGTGAAAACCAGGTGCTTAACACCTGGCTTGCTTTCGATACGGGCAGACTGGAGGTATGCAGGGGAGAACGGAATTCCTGGTGTAGCGGTGAAATGCGCAGATATCAGGAGGAACACCGGTGGCGAAGGCGGTTCTCTGGGCATTACCTGACGCTGAGGAGCGAAAGTGTGGGGAGCGAACAGGATTAGATACCCTAGTA
+
GGGGGGGGGGGGGGGGGGGGGGGGGGGGGGGGGGGGGGGGGGGGGGGGGGGGGGGGGGGGGGGGGGGGGGGGGGGGGGGGGGGGGGGGGGGGGGGGGGGGGGGDGGGGGGGGGGGGGGGGGGGGGGGGGGGGGGGGGGGGGGGGCGFGGFCCEGG8FGGGGGGGDCGG>8FGGEGGGGGGCEGGGGGFGG6CEGGGDGC?57:CGGGFGC7ECGF)7=CCDGGG0<F<FFBGGGF*077<
@M00200:205:000000000-AKKM3:1:1101:9511:7407 1:N:0:1
ACTGGGTTTAAAGCGCGCGTAGGTGGCTTGATAAGCCGGTTGTGAAAGCCCCGGGCTCAACCTGGGAACGGCATCCGGAACTGTCAAGCTAGAGTGCAGGAGAGGAAGGTAGAATTCCCGGTGTAGCGGTGAAATGCGTAGAGATCGGGAGGAATACCAGTGGCGAAGGCGGCCTTCTGGACTGACACTGACACTGAGGTGCGAAAGCGTGGGTAGCAAACAGGATTAGATACCCTAGTA
+
GGGGGGGGGGGGGGGGGGGGGGGGFGGGGGGGGGGGGGGGGGGGGGGGGGGGGGGGGGGGGGGGGGGGGGGGGGGGGGGGGGGGGGGGGGGGFGGGGGGGGGGGGGGGDGGGGGGGGGGGGGGGGGGGGGGGGGGGGGGGGGGGGGG>FEGCFGGGGGGGGFFGGGGGGGGGGGGGGGGGGGGGGGGGGGGGGGGGDFEEFGGGEGGGGGDGGGFGFC+<FGGGFGGF?FFGGGGGFFFF
@M00200:205:000000000-AKKM3:1:1101:14531:7416 1:N:0:1
ACTGGGCTTAAAGGGAGCGTAGGCTGCGTGGTAAGTCAGATGTGAAATCCCGGGGCTCAACCCCGGAACTGCATCCGATACTGCCATGCTTGAGGGTTGGAGAGGTAGCTGGAATTCTCGGTGTAGCAGTGAAATGCGTGGATATCGAGAGGAACACTCGTGGCGAAGGCGAGCTACTGGACAACATCTGACGCTGAGGCTCGAAGGCCAGGGGAGCAAAAGGGATTAGATACCCCAGTA
+
GGGGGGGGGGGGGGGGGGGGGGGGGGGGGGGGGGGGGGGGGGGGGGGGGGGGGGGGGGGGGGGGGGGGGGGGGGGGGGGGGGGGGGGGGGGGGGGGGGGGGGGGGGGGGGGGGGGGGGGGGGGGGGGFGGGGGGGGGGGGGGGGGGGGGGGGGGGGGGGGGGGGGGGGDGCGGGGGGGCFGGGGGGGGGGGGDGGGGGFGGDEGGGGGGGGGDGFDDGG?DF*>(97>FBBGGGGGFFFG
@M00200:205:000000000-AKKM3:1:1101:15684:7441 1:N:0:1
ATTGGGCATAAAGGGCTCGTAGGCGGTTTGTCGCGTCGGGAGTGAAAACCAGGTGCTTAACACCTGGCTTGCTTTCGATACGGGCAGACTGGAGGTATGCAGGGGAGAACGGAATTCCTGGTGTAGCGGTGAAATGCGCAGATATCAGGAGGAACACCGGTGGCGAAGGCGGTTCTCTGGGCATTACCTGACGCTGAGGAGCGAAAGTGTGGGGAGCGAACAGGATTAGATACCCGAGTA
+
GGGGGGGGGGGGGGGGGGGGGGGGGGGGGGGGGGGGGGGGGGGGGGGGGGGGGGGGGGGGGGGGGGFGGGGGGGGGGGGFGGGGGGGGGGGGGGGGGGGGGGGGGGGGGGGDGGGGGGGGFGGGGGGGGGGGGGGGGGGGGDFFGGGGGGGGGFGFGGGGGGGGGGGGGGGGGGGGGGGGGGGGGGGGGGDGGGGGGGGFGGGGGGGGGGGGGGFGBGCEGGGFBGGFFFBGGFGG>:FG
@M00200:205:000000000-AKKM3:1:1101:10290:7454 1:N:0:1
ATTGGGCGTAAAGGGCTCGTAGGCTGCCAACTAAGTCAGACGTGAAATCCCTCGGCTTAACCGGGGAACTGCGTCTGAGACTGGATGGCTTGAATCCAAGAGAGGGATGCGGAATTCCAGGTGTAGCGGTGAAATGCGTAGATATCTGGAGGAACACCGGTGGCGAAGGCGGCATCCTGGATTGGTATTGACGCTGAGGAGCGAAAGCCAGGGGAGCAAACGGGATTAGATACCCGTGTA
+
GGGGGGGGGGGGGGGGGGGGGGGGGGGGGGGGGGGGGGGGGGGGGGGGGGGGGGGGGGGGGGGGGGGGGGGGGGGGGGGGGGGGGGGGGGGGGGGGGGGGGGGGGGGGGGGGGGGGGGGGGGGGGGGGGGGGGGGGGGGGGGGGGGGGGGGGGGGGGGGDGDGGGGGGGGDGGGGGGGGGGGGGDGGGGGGGGGCGGGFC=FGGCEG7EGGGGGEGFGGGFDEG?<4?FFFGGG6<EFFC
@M00200:205:000000000-AKKM3:1:1101:17549:7465 1:N:0:1
ACTGGGTATAAAGGGAGCGTAGGCGGACATTTAAGTCAGGGGTGAAATCCCGGGGCTCAACCTCGGAATTGCCTTTGATACTGGGTGTCTTGAGTATGAGAGAGGTGTGTGGAACTCCGAGTGTAGAGGTGAAATTCGTAGATATTCGGAAGAACACCAGTGGCGAAGGCGACACACTGGCTCATTACTGACGCTGAGGCTCGAAAGCGTGGGGAGCAAACAGGATTAGATACCCCAGTA
+
GGGGGGGGGGGGGGGGGGGGGGGGGGGGGGGGGGGGGGGGGGGGGGFGGGGGGDGGGGGGGGGGGGGGGGGGGGGGGFGCFGGGGGGGGGGDGGGGGGGGFGGDGGGGGGGGGGGGGGGGGGGGGGGGGGGGGGGGGGGFG:DFGGGFCCEECCFGGGGGGGGEGCE@CFGCEEGGGGAFFGGG?FGGGGGGGGG5:CCFGGGE*3>CEECE>>>CDG6FGF6C(4:2?B<GGGGF>EFG
@M00200:205:000000000-AKKM3:1:1101:17513:7476 1:N:0:1
ATTGGGTATAAAGGGAGCGTAGGCGGATAGTTTAGTCAGAGGTGAAAGCCCAGGGCTCAACCTTGGAATTGCCTTTGATACTGGCTATCTTGAGTATGGAAGAGGTATGTGGAACTCCGAGTGTAGAGGTGAAATTCGTAGATATTCGGAAGAACACCAGTGGCGAAGGCGACATACTGGTCCATTACTGACGCTGAGGCTCGAAAGCGTGGGGAGCAAACAGGATTAGATACCCGCGTA
+
GGGGGGGGGGGGGGGGGGGGGGGGGGEG@FGGGGGGGGGGGGGGGGGGGGGGGGGGGGGGGGGGCFFGGGGGGGGGG<FFGGGGGGGGGGGGGGGGGFGGGFGGGGGGFGFFFCFGGGGGGGDGCGGGGGGGGGGGGCEG@FGGGGGGFGGGGCG@GGGAFGGGGGGG7EGGGGGGGGG?EGGGGGGFGD:DGDGG*5DEGGCGGG)?EEEEGGFGDFFCFFGF1*;@A7)+?8?7:@DG
@M00200:205:000000000-AKKM3:1:1101:9626:7491 1:N:0:1
ATTGGGTTTAAAGGGCGCGTAGGCGGCTTGGCAAGTCAGATGTGAAAGCCCCGGGCTCACCCCGGGAACTGCATCTGAAACTGCTTTGCTTGAGTTCTGGAGGGGGTAGTGGAATTCCCAGTGTAGCGGTGAAATGCGTAGATATTGGGAGGAACACCTGCGGCGAAGGCGGCTACCTGGACAGTGACTGACGCTGAGGCGCGAAAGCTAGGGGAGCGAACGGGATTAGGTACCCCAGTA
+
GGGGGGGGGGGGGGGGGGGGGGGGGGGGGGGGGGGGGGGGGGGGGGGGGGGGGGGGGGGGGGGGGGGGGGGGGGGGGGGGGGGGGGGGGGGGGGGGGGGGGGDGGGGGGGGGGGGGGGGGGGGGGGGGGGGGGGGGGGGGGGGGGGGFGGE>GGGGGGGGGDGECGEEGGGGGGGGGGGGGGGGGGCGCFGGGGGGCGGDGGGGGGGGGGGGGGFGDEGGGGGGFGGFFFFC:EFFFFFG
@M00200:205:000000000-AKKM3:1:1101:10694:7512 1:N:0:1
ATTGGGTTTAAAGGGAGCGTAGGCGGACATTTAAGTCAGGGGTGAAATCCCGGGGCTCAACCTCGGAATTGCCTTTGATACTGGGTGTCTTGAGTATGAGAGAGGTGTGTGGAACTCCGAGTGTAGAGGTGAAATTCGTAGATATTCGGAAGAACACCAGTGGCGAAGGCGACACACTGGCTCATTACTGACGCTGAGGCTCGAAAGCGTGGGGAGCAAACAGGATTAGATACCCCAGTA
+
GGGGGGGGGGGGGGGGGGGGGGGGGGGGGGGGGGGGGGGGGGGGGGGGGGGGGGGGGGGGGGGGGGGGGGGGGGGGGGGFGGGGGGGGGGGGGFGGGGGGGGGGGGGGGGGGGGGGGGGGGGGGGGFGGGGGGGGGGFGGGEGCGGGFFGC:FGGGGGGGGGGGGGGGGGGGGGGGGGFGGGGFGGGGGGGGDGGGG5CFGFGGEC<FEGGFDGFGFGGGGGGG(*??FFFFGFGF5:7F
@M00200:205:000000000-AKKM3:1:1101:13414:7556 1:N:0:1
ATTGGGCGTAAAGAGCGTGTAGGCGGCTAGGTAGGTCGGTTGTGAAAACTGGAGGCTCAACCTTCAGAGGTCGACCGAAACCCCCTGGCTAGAGTCCGGGAGAGGAGAGTGGAATTCCTGGTGTAGCGGTGAAATGCGCAGATATCAGGAAGAACACCCGTGGCGAAAGCGGCTCTCTGGAACGGTACTGACGCTGAGACGCGAAAGCGTGGGGCGCGAACCGGATTAGATACCCTGGTA
+
GGGGGGGGGGEGGGGGGGGGGGAFGGGGGGGGGGDGGGGGGGGDFFGGGGGFFFGGGGGGGGGGGFFG<<FGDGEGEGGGGGGGGGGGGGCF<FFGGGGGGDG7FFGFFFFGCFDFGGGGGGGGGGFEGGG@FFGFGDC@FGGFFDFCFGG@FGFFGGGEGGEGDCEFCFG78CEGGG9A;FGGGC5EFFGFCCDECC<CEDDEGC>D*CEECE)9>5:ED):96DD<=6<CEFGG4;?F
@M00200:205:000000000-AKKM3:1:1101:23415:7575 1:N:0:1
ACTGGGCTTAAAGGGCGCGTAGGCGGCTTGATAAGTCAAAGGTGAAATCCCTCGGCTCAACTGAGGAACTGCCTTTGAAACTGTCGAGCTTGAGGCCGGGAGGGGGTAGCGGAATTCCCAGTGTAGCGGTGAAATGCGTAGATATTGGGAGGAACACCGGTGGCGAAGGCGGCTACCTGGACCGGTTCTGACGCTGAGGCGCGAAAGCGTGGGTAGCAAACAGGATTAGATACCCTAGTA
+
GGGGGGGGGGGGGGGGGGGGGGGGGGGGGGGGGGGGGGGGGGGGGGGGGGGGGGGGGGGGGGGGGGGGGGGGGGGGGGGGGGGGGGGGGGGGGGGGGGGGGGGGGGGGGGGGGGGGGGGGGGGGGGGGGGGGGGGGGGGGGGGGGGGGGGGGGGGGGGGGGGGGGGEGGGGGGGGGGGGGGGGGGEGGGGGGGGGGEGGGGGGDGGGFCGGGGGFDFGGGFDGGFGFFFFFGGGGGFFFG
@M00200:205:000000000-AKKM3:1:1101:25389:7582 1:N:0:1
ACTGGGTTTAAAGCGAGCGCAGGTGGTTTAATAAGTCTGATGTAAAAGGCAGTGGCTCAACCATTGTGTGCATTGGAAACTGTTAGACTTGAGTGCAGTAGAGGAGAGTGGAATTCCATGTGTAGCGGTGAAATGCGTAGATATATGGAGGAACACCGGTGGCGAAAGCGGCTCTCTGGACTGTAACTGACACTGAGGCTCGAAAGCGTGGGTAGCAAACAGGATTAGATACCCGGGTA
+
GGGGGGG@EGGGGGGGGGGGGGGGGGGGGGGGGGGFGGGGGGGCEGGGGGGGGGGGGGGGGGGGGGGGGGGGGGGGGGGGGGGGGGGGGGGGGGFGGGGGGFGGGGDFEFFGGGGGGGGGGGGGGGGGGEGFGGGFGE:CCFGFGGGGGGDFGGFGGGGEFGGGGGGGGGGGGGGFGGGFFGGGGGGGGGGGGDF?ECFGGGGGC=DDE=EDFD>C7FBF4C*26+;7FF?C88*7)>>
@M00200:205:000000000-AKKM3:1:1101:20511:7615 1:N:0:1
ATTGGGTATAAAGAGCGCGTAGGCGGCCTGGCAAGTCCGACGTGAAATCTGGAGGCTCAACCTCCAGCGGTCGTTGGAAACTGCTTGGCTAGAGTCCGGAAGAGGAGAGTGGAATTCCTGGTGTAGCGGTGAAATGCGCAGATATCAGGAAGAACACCGATGGCGAAAGCAGCTCTCTGGGACGGTACTGACGCTGAGGCGCGAAAGCGTGGGGAGCGAACAGGATTAGATACCCGAGTA
+
GGGGGGGGGGGGGGGGGGGGGGGGGGGGGGGGGGGGGGGGGGGGGGGGGGGGGGGGGGGGGGGGGGGGGGGGGGGGGGGGGGGGGGGGGGGGGGGGGGGGGGGGGGGGGGGGGGGGGGGGGGGGGGGGGGGGGGGGGGGGGGGGGGGGGGGGGGGGGGGGGGGGGGGGGGGGGGGGGGGGGGGGGGGGGGGGGGGGGGGGGGGGGGGGGCECEGFGFD5EGGGGFGFDFFFCCEGGEBFG
@M00200:205:000000000-AKKM3:1:1101:15377:7621 1:N:0:1
ATTGGGTTTAAAGGGAGCGTAGGCGGATAGTTTAGTCAGAGGTGAAAGCCCAGGGCTCAACCTTGGAATTGCCTTTGATACTGGCTATCTTGAGTATGGAAGAGGTATGTGGAACTCCGAGTGTAGAGGTGAAATTCGTAGATATTCGGAAGAACACCAGTGGCGAAGGCGACATACTGGTCCATTACTGACGCTGAGGCTCGAAAGCGTGGGGAGCAAACAGGATTAGATACCCCCGTA
+
GGGGGGGGGGGGGGGGGGGGGGGGGGGGGGGGGGGGGGGGGFGGGGGGGGGGGGGGGGGGGGGGGGGGGGGGGGGGGGGGGGGGGGGGGGGGGGGGGGGGGGGGFGGGGGA?AFGGGGGGGGGGGFFGGFGGGDGGGGGGGGGGGGGGCECFGGGGGGGGGGGGGDGGGFEEGGGCGGGGGGGGGGGGGFGGGGGGDGGGGGE5C=<DCGCGGDED>FFGGGFC;GGFACEGGGGG5>EG
@M00200:205:000000000-AKKM3:1:1101:4209:7621 1:N:0:1
ACTGGGTTTAAAGAGCTCGTAGGCGGTTTGGCAAGTCGGGTGTGAAAACTCTGGGCTCAACCCAGAGACGCCACTCGATACTGCCATGACTCGAGTCCGGTAGGGGAGTGCGGAATTCCTGGTGTAGCGGTGAAATGCGCAGATATCAGGAGGAACACCGGTGGCGAAGGCGGCACTCTGGGCCGGTACTGACGCTGAGGAGCGAAAGCGTGGGGAGCGAACAGGATTAGATACCCGGGTA
+
GGGGGGGGGGGGGGGGGGGGGGGGGGGGGGGGG<FGGGGGGGGGGGGGGGGGGFFGGGGGGGGEFGGGGGGGGGGGGGGGGGGGGGGGGGGGGGEGGGGGGGGGGGDEGGGGDGGGGGGGDFGGGGGGGGGGGFGGGGGGGGEGGDFGGGGGGGGGGGCEFGGGGGGGGGGGEGCEEGGGGFGDEDCDGGGGGEGGGGGGGGGG>CCCC7CECEDG5=8*958719>2**6C9<607BFGD
@M00200:205:000000000-AKKM3:1:1101:16863:7664 1:N:0:1
ACTGGGTATAAAGGGCTCGTAGGCGGTTTGTCGCGTCGGGAGTGAAAACGCCGTGCTTAACACGGCGCTTGCTTTCGATACGGGCAGACTAGAGGTATTCAGGGGAGAACGGAATTCCTGGTGTAGCGGTGAAATGCGCAGATATCAGGAGGAACACCGGTGGCGAAGGCGGTTCTCTGGGAATGACCTGACGCTGAGGAGCGAAAGTGTGGGGAGCGAACAGGATTAGATACCCTTGTA
+
GCGGGGGGGGGGGGGGGGGGGGGGGGGGGGGGGGGGGGGGFGGGGGGGGGGGGGGGG<EGGAFGGGGDFGGGGDGFEFGGGGGGGGGGGGGGGGGGGGGGGGGGDGGGDFEGGGGGGGFGGGFFGGGGGGGGFGGGFGGGGEFFGGGGGFFCEFGGGGGDFCEGGGGDCGGGGGGFGGGGFFFGGGGGGGCCCGDGGGC6*>C5CED*<3<ECGDDBGGDDGFD6GGFFB)203AC448E
@M00200:205:000000000-AKKM3:1:1101:19348:7675 1:N:0:1
ATTGGGCTTAAAGGGCGCGTAGGCGGCTTTATAAGTCGGGGGTGAAAGCCTGTGGCTCAACCACAGAATTGCCTTCGATACTGTATGGCTTGAGACCGGAAGAGGTTAGTGGAACTGCGAGTGTAGAGGTGAAATTCGTAGATATTCGCAAGAACACCAGTGGCGAAGGCGGCTGACTGGTCCGGTTCTGACGCTGAGGCGCGAAAGCGTGGGGAGCAAACAGGATTAGATACCCCCGTA
+
GGGGGGGGGFFGGGGGGGGGGGGGGGGGGGGGGGGGGGGGGGGGGGGGGGGGGFFGGGGGGGGGGGGGGGCGGGGGGGGFGGGGGGGGGGGGGGGGGGGGGGGGGGGGGGGFGGGGGGGGGGGGGGGGFGGGFGGGGGGGFCGFGGGGGGE@EGGGGGC@FGGG:CEGGGDCEGGCFGFGGGGGGGGGGFGGGGGEEGCFGGGGGGGGCECCGG>DFGCGGG85(>GFFFFCEGGGEFEE
@M00200:205:000000000-AKKM3:1:1101:21002:7699 1:N:0:1
ATTGGGTTTAAAGGGAGCGTAGGCGGATAGTTTAGTCAGAGGTGAAAGCCCAGGGCTCAACCTTGGAATTGCCTTTGATACTGGCTATCTTGAGTATGGAAGAGGTATGTGGAACTCCGAGTGTAGAGGTGAAATTCGTAGATATTCGGAAGAACACCAGTGGCGAAGGCGACATACTGGTCCATTACTGACGCTGAGGCTCGAAAGCGTGGGGAGCAAACAGGATTAGATACCCCCGTA
+
FGGGGGGGGGGGGGGGGGGGGGGGGGGGGGGGGGGGGGGGGGGGGGGGGGGGGGGGGGGGGGGGGGGGGGGGGGGGGGGGGGGGGGGGGGGGGGGDGGGGGGGEGGFGGGGDFGGGGGGGGGGGGGGGGGGGGGGGGGGGGGGGGGGG8CECGGGGGGGGGCCGDEGGGGGGGGGGGGGGFGGGGGGGGGGGGGGGDGFFGGGGGGGGGGGGGD>CDDFGGGFGFFGFACECFGGGFFFG
@M00200:205:000000000-AKKM3:1:1101:3395:7710 1:N:0:1
ATTGGGCTTAAAGCGCGCGCAGGCGGTTCCGAAAGTCGAATGTGAAAGCTCCCGGCCCAACTGGGAGAGGCCGTTCGAAACTTCGGGACTTGAAGGCGGGAGAGGCAGATGGAATTTCCGGTGTAGCGGTAAAATGCGTAGATACCGGAAGGAACACCAGTGGCGAAAGCGATCTGCTGGCCCGCCCTTGACGCTCAGGCGCGAAAGCTAGGGGAGCGACCGGGATTAGATACCCTGGTA
+
GGGFGGGGGGGGGFGGGGDGGGGGGGGGGGGEBFFGGGGGGGGFFGGGDGGFGEGGGGGGGGGFGGGGGDGGGEGFE8FGGGGFGGGGGFEFFGGFGGGGEGGGGGGGGFFGGGGCGFFGGGGGGG9FGGGGGGGGGGG7FGGGG,<CFGGGGGGGGGGGFGG*=:CGFFEGGFFGGGGGGGG8*/:?E7EC559:C?86/CGGGG5>+9CEGEECE5EE53872758F*-:C:CFFF6F
@M00200:205:000000000-AKKM3:1:1101:20249:7712 1:N:0:1
ATTGGGTTTAAAGCGCACGTAGGCGGCTTTGTAAGTTAGAGGTGAAAGCCCGGAGCTCAACTCCGGAACTGCCTTTAAGACTGCATCGCTAGAATTGTGGAGAGGTGAGTGGAATTCCGAGTGTAGAGGTGAAATTCGTAGATATTCGGAAGAACACCAGTGGCGAAGGCGACTCACTGGACACATATTGACGCTGAGGTACGAAAGCGTGGGGAGCAAACAGGATTAGATACCCTTGTA
+
GGGGGGGGGGGGGGGGGGGGGGGGGGGGGGGGGGGGGGGGGGGGGGGGGGGGGGGGGGGGGGGGGGGGGGGGGGGGGGGGGGGGGGGGGGGGGGGGGGGGGGGGGGGGGGGGGGGGGGGGGGGGGGGGGGGGGGGGGGGGGGGGGGGGFGGGGGGGGGGGDFGGGGGGGGGGGGGGGGGGGGGGGGGGGGGGGGGGGGGGGGGGGGGGGGGGGGBCECFGFGFGBGGFFFFGGCFFFFFG
@M00200:205:000000000-AKKM3:1:1101:22150:7715 1:N:0:1
ACTGGGTTTAAAGGGTTTGTAGGCGGCCATGTAAGTCAGGTGTGAAATCCCTCGGCTCAACCGAGGAACGGCGCTTGATACTGCATGGCTTGAGGGAGACAGGGGTAAGCGGAACTGATGGTGGAGCGGTGAAATGCGTTGATATCATCAGGAACACCGGTGGCGAAAGCGGCTTACTGGGTCTCTTCTGACGCTGAGGAACGAAAGCTAGGGTAGCGAACGGGATTAGATACCCGCGTA
+
GGGGGGGGGGGGGGGGGGGGGGGGGGGGGGGGGGGGGGGGGGGGGGGGGGGGGGGGGGGGGGGGGGGGGGGGGGGGGGGGGGGGGGGGGGGGGGGGGGGGGGGGGGGGGGGGGGGGGGGGGGGGGGGGGGGGGGGGGGGGGGGGGGGGGGGC@GGGGGGGGDGGGGGGGGGGGGGGGGGGGGGGGFGGGGGGGGGGCGGGGGGGEGGGGGGCG::C?=ECDDC36<5>FFFGGEFGBDDC
@M00200:205:000000000-AKKM3:1:1101:22206:7722 1:N:0:1
ACTGGGCATAAAGGGAGCGTAGGCGGATAGTTTAGTCAGAGGTGAAAGCCCAGGGCTCAACCTTGGAATTGCCTTTGATACTGGCTATCTTGAGTATGGAAGAGGTATGTGGAACTCCGAGTGTAGAGGTGAAATTCGTAGATATTCGGAAGAACACCAGTGGCGAAGGCGACATACTGGTCCATTACTGACGCTGAGGCTCGAAAGCGTGGGGAGCAAACAGGATTAGATACCCCCGTA
+
GGGGGGGGGGGGGGGGGGGGGGGGGGGGGGGGGGGGGGGGGGGGGGGGGGGGGGGGGGGGGGGGGGGGGGGGGGGGGGGGGGGGGGGGGGGGGGGGGGGGGGGGFGGGGGGGGGGGGGGGGGGGGGGGGGGGGGGGGGGGGGGGGGGGGGGCGGGGGGGGGGGGGGGGGGGGGGGGFGGGGGGGGGGGGGGGGGGGGGGGGGGGGGGGGGGGGGFGFGGGGGGGDGGFFFFGGGGDBEFD
@M00200:205:000000000-AKKM3:1:1101:9282:7726 1:N:0:1
ATTGGGTGTAAAGGGCGCGTAGGCGGCGGCCCAAGTCAGGCGTGAAATTCCTGGGCTCAACCTGGGGACTGCGCTTGATACTGGGTTGCTTGAGGATGGAAGAGGCTCGTGGAATTCCCAGTGTAGAGGTGAAATTCGTAGATATTGGGAATAACACCGGTGGCGAAGGCGGCGAGCTGGTCCATTACTGACGCTGAGGCGCGACAGCGTGGGGAGCAAACAGGATTAGATACCCTAGTA
+
EGGGGGGGGGGGGGGGGGGGGGGGGGGGGGGGGGGGGGCFGGGGGC9EFGGGGDFGGGGGGGGFFFCGGGGGDGGGGGGGFGGGFGGGGGGFCGG@DFGCGGFF8FGGGGGEDFGGGGGEFGFGGGG93FC=@=FGGCFGF:EGGFCC:C,,@<FGFG7@ECEGDDEGGFCGGEGEGGGGFFFGGGGGGGC?EDC==/;F5D55:*7D8E8EC>5CBGG?F<6D1CFF??A7EFFF?@F7
@M00200:205:000000000-AKKM3:1:1101:6995:7733 1:N:0:1
ATTGGGCTTAAAGGGCGCGTAGGCGGCCATTCAAGTCCGGGGTGAAAGCCTCCAGCTCAACTGGAGAAGTGCCTTGGATACTGGATGGCTCGAGGGCGGTAGGGGCAGCTGGAACTTCCGGTGGAGCGGTGAAATGCGTTGATATCGGAAGGAACGCCGGTGGCGAAAGCGGGCTGCTGGACCTCTTCTGACGCTGAGGCGCGAAAGCCAGGGGAGAGAACGGGATTAGATACCCGCAGTA
+
GGGGGGGGGGGGGGGGGGGGGGGGGGGGGGGGGGGGGGGGGGGGGGGGGGGGGGGGGGGGGGGGGGGGGGGGGGGGGGGGGGGGGGGGGGGGGGGGGGGGGGGGGGGGGGGGGGGGGGGGGGGGFFGGGGGGGGGGGGGGGGGGGGGGGGGGGGGGGGGGGGGGGGGGGGGGGGGGGGGGGGGGGGGGGG9CECDEDGGGGGGGGGGGGGGGGC<CBGCGGGGGF3D>F?9CFGGGFFBGG
@M00200:205:000000000-AKKM3:1:1101:4459:7783 1:N:0:1
ATTGGGTTTAAAGCGTACGTAGGCGGATATGCAGGCGTCGTGTGAAATACCTCGGCTCAACCGAGGAATTGCACGGCGAACCGCATGTCTTGAGATCGGTAGGGGCGGTCGGAACGATAGGTGGAGTGGTGAAATGCGTTGATATCTATCGGAACGCCGAAGGTGAAGACAGGCCGCTGGGCCGATTCTGACGCTGAGGTACGAAAGCGTGGGTAGCGAACGGGATTAGATACCCGTGTA
+
CGGGGG@FEGGGGGGGGGGFFGGGGGGGGGFGGGGGGGGGGGFFFGGGFGGGGGGGGDGGGGGGGG7FGGGGGGGGGGGGG7FGCGGGGGFFGGAFGGCGGGGD@7CEFFGGGGEGFGGGGGGGFGGGGGGGGGGGGGGGGGGGFGGGGGGGGEFGGGGGGCDBECGFCFFG5;8EEDG5EGGG5CEEFFGGGGGDCE*CGGGD8EGFGC5?EE6<:EE8755*2C4<=@AFGFG3;5@F
@M00200:205:000000000-AKKM3:1:1101:28338:7788 1:N:0:1
ACTGGGTGTAAAGGGCGCGTAGGCGGCTTGACAAGCGTGCGGTGAAAGCTCGGGGCTCAACCCCGAGTCGGCCGTGCGAACTGTCGAGCTCGAGCACAGTAGAGGCAGATGGAATTCCGGGTGTAGCGGTGGAATGCGTAGAGATCCGGAAGAACACCGGTGGCGAAGGCGGTCTGCTGGGCTGTGGCTGACGCTGAGGCGCGACAGCGTGGGGAGCAAACAGGATTAGATACCCTTGTA
+
GGGGGGGGGGGGGGGGGGGGGGGGGGGGGGGGGGGGGGGGGGGGGGGGGGGGGDGGGGGGGGGGGGGGGGGGGGGGGDGGGGGGGGGGGGFGGGGGGGGGGGGGGGGGGGGGGGGGGGGGGEGGGGGGDGGGGGFGGGGGGGGGGGGGGGGGGGGGGGGGGGGGGGGGGGGGGGGGGGFG>FFCGGGGFGFGGDGGCFGGGGEGC=DGCEGGGGECBCGGGFGFBFGFFFFGGGG45@FG
@M00200:205:000000000-AKKM3:1:1101:15424:7801 1:N:0:1
ATTGGGTATAAAGAGCTCGTAGGCGGCCGTGCAAGTCGGACGTGAAATACCACGGCTCAACCGTGGGGAGTCGTTCGATACTGCTCGGCTAGAGGCAGGTAGGGGAGAGTGGAATTCCTGGTGTAGCGGTGAAATGCGCAGATATCAGGAGGAACACCGGTGGCGAAGGCGGCTCTCTGGGCCTTTCCTGACGCTGAGGAGCGAAAGCTTGGGGAGCGAACAGGATTAGATACCCGAGTA
+
GGGGGGGGGGGGGFGGGGGGGGGFGGGGFGFGGGGGGGGGGGGGGGGGDGGCGGGGGGGGGGDFGGDG,=BFEGGGGGGFEGGGDFGGGGGGGFGGDGGGGGGGGCFEGGFGGGGGGGGGGGGGFEGGGGGGGGGGGGDGG>CFGGCGCFDGGGGFGGGGG:EFGGGGGGGGGEGGGGGGGGGGGF+CGGGG8=GECFG<=CGGCCCF9+CCEEEDEEEEG5FD0DD79FADFFGG)5>G
@M00200:205:000000000-AKKM3:1:1101:15457:7814 1:N:0:1
ATTGGGTTTAAAGGGAGCGTAGGCGGATAGTTTAGTCAGAGGTGAAAGCCCAGGGCTCAACCTTGGAATTGCCTTTGATACTGGCTATCTTGAGTATGGAAGAGGTATGTGGAACTCCGAGTGTAGAGGTGAAATTCGTAGATATTCGGAAGAACACCAGTGGCGAAGGCGACATACTGGTCCATTACTGACGCTGAGGCTCGAAAGCGTGGGGAGCAAACAGGATTAGATACCCCCGTA
+
GGGGGGGGGGGGGGGGGGGGGGGGGGGGGGGGGGGGGGGGGGGGGFGGGGGGGGGGGGGGGGGGGGGGGGGGGGGGGGGEGGGGGGGGGGGGEFFGGGGGGFFGFGGGGGG9FEFGGGGGEGGGFDGGFGGGGAFGGGGF<?FGGGGG?7?>FGGGGGGGGGGGEGGDCG>EGGEAFGG7FGGGGGFGGGGGGGGEEE>FGGGGGGGG57:7:*>DBGFFGDFGFGGFAFEF@CFGA)>G
@M00200:205:000000000-AKKM3:1:1101:13246:7816 1:N:0:1
ACTGGGCTTAAAGGGAGCGTAGGCGGATAGTTTAGTCAGAGGTGAAAGCCCAGGGCTCAACCTTGGAATTGCCTTTGATACTGGCTATCTTGAGTATGGAAGAGGTATGTGGAACTCCGAGTGTAGAGGTGAAATTCGTAGATATTCGGAAGAACACCAGTGGCGAAGGCGACATACTGGTCCATTACTGACGCTGAGGCTCGAAAGCGTGGGGAGCAAACAGGATTAGATACCCTTGTA
+
GGGGGGGGGGGGGGGGGGGGGGGGGGGGGGGGGGGGGGGGGGGGGGGGGGGGGGGGGGGGGGGGGGGGGGGGGGGGGGGGGGGGGGGGGGGGGGGGGGGGGGGGGGGGGGGGCFGGGGGGGGGGGGGDGGGGGGGGGGGGFGGGGFGEFCFEGGGGGGGGGGGGGGGGGGGGGGGGGGGGGFGGGGGGGGGGGGGGDG>FGGGGFEGGGGGCEE3DEGGFCGGF;FGEFAEGGGGGFFFG
@M00200:205:000000000-AKKM3:1:1101:22852:7847 1:N:0:1
ACTGGGTGTAAAGTGAGCGTAGGCGGATAGTTTAGTCAGAGGTGAAAGCCCAGGGCTCAACCTTGGAATTGCCCTTGATACTGGCTATCTTGAGTATGGAAGAGGTATGTGGAACTCCGAGTGTAGAGGTGAAATTCGTAGATATTCGGAAGAACACCAGTGGCGAAGGCGACATACTGGTCCATTACTGACGCTGAGGCTCGAAAGCGTGGGGAGCAAACAGGATTAGATACCCCCGTA
+
GGGGGGGGGGGGGGGGGGGGGGGGGGGGGGGGGGGGGGGGGGGGGGGGGGGGGGGGGGGGGGGGGGGGGGGGGGGGGGGGGGGGGGGGGGGGFGGGGGGGGGGFGGGGGGGGGFGGGGGGEGGGGGGGFGFG?EGGGGGGGGGGGGGFFG@EGGGGGGGGGGCGEGGGGGGGGGGGGGGGGGGGGGGGGGGGGGGECFDFGGGGGDGGGGE:FCDGDGCFGGGC<FGE6FFGGGGGEEFG
@M00200:205:000000000-AKKM3:1:1101:12338:7862 1:N:0:1
ATTGGGTTTAAAGGGAGCGTAGGCGGATAGTTTAGTCAGAGGTGAAAGCCCAGGGCTCAACCTTGGAATTGCCTTTGATACTGGCTATCTTGAGTATGGAAGAGGTATGTGGAACTCCGAGTGTAGAGGTGAAATTCGTAGATATTCGGAAGAACACCAGTGGCGAAGGCGACATACTGGTCCATTACTGACGCTGAGGCTCGAAAGCGTGGGGAGCAAACAGGATTAGATACCCTCGTA
+
GGGGGGGGGGGGGGGGGGGGGGGGGGFGGGGGGGGGGGGGGGGGGGGGGGGGGGGGGGGGGGGGGGGGGGGGGGGGGGGGGGGGGGGGGGGGGGGGGGGGGGGGGGGGFGGFFFGGGGGGGGGGGGGGGGGGGGGGGGGGFGGGGGGGGGDEGGGGGGGGGGGGGGGGGFGGGGGCFGGEGGGGFDGGFFGGGGGE5FFFGGGGGGGG5AEGGGEGEGGGGGCC=GGFFFEFFFGGF:.:
@M00200:205:000000000-AKKM3:1:1101:21581:7865 1:N:0:1
ACTGGGTATAAAGGGCTCGTAGGCGGTTTGTCGCGTCGGGAGTGAAAACGCCGTGCTTAACACGGCGCTTGCTTCCGATACGGGCAGACTAGAGGTATTCAGGGGAGAACGGAATTCCTGGTGTAGCGGTGAAATGCGCAGATATCAGGAGGAACACCGGTGGCGAAGGCGGTTCTCTGGGAATGACCTGACGCTGAGGAGCGAAAGTGTGGGGAGCGAACAGGATTAGATACCCGTGTA
+
GGGGGGGGGGGGGGGGGGGGGGGGGGGGGGGGGGGGGGGGGGGGGGGGGGGGGGGGGGGGGGGGGGGGGGGGGGGGGGGGGGGGGGGGGGGGGGGGGGGGGGGGGGGGGGGGGGGGGGGGGGGGGGGGGEEGGGGGGGGGGGGGGGGGGGGGGGGGGGGDEEGGGGGGGGGGGGGGGGGGGGGGGGGGGGGGGGGGCGGGGGGGGD<FE<CGGGFGFGGGDCCC?GC2=FAF9FGGFE>=
@M00200:205:000000000-AKKM3:1:1101:6480:7902 1:N:0:1
ACTGGGTTTAAAGGGCGCGTAGGCGGCCTGCTAAGTCGAATGTGAAAGCCCTGGGCTCAACCCAGGAATTGCGTCAGATACTGGTTATCTTGAGTCCGGGAGAGGGATGTGGAACTCCAGGTGTAGCGGTGAAATGCGTAGATATCTGGAGGAACACCAGTGGCGAAGGCGGCCCCCTGGTCGGTTACTGACGCTGAGACTCGAAAGCGTGGGGAGCAAACAGGATTAGATACCCTCGTA
+
GEGGGGEEGGGGGCG@F:FBFGGGGG7+,6,CCFGGG,,C,CFGGGG,EG<C@FGGGGGGGG7,6CDG,FGG,C>,BFCGGGGFFF9,CFGGG,E,94C+CGGGG+=<FGGGGG8FGGF,=FGGGGGGGGGFGGGAFGGGGDFCG9FGGG<FGGGGGG:FGGGGGDGGGGGDG*:*=EGFG95B**;CFGEGGEDGDG+?+>FGG=CG:EGGG5>DFDGGFGGGBGGFFFFGGGG*8@FC
@M00200:205:000000000-AKKM3:1:1101:7416:7909 1:N:0:1
ACTGGGTATAAAGCGAGCGCAGGTGGTTTAATAAGTCTGATGTAAAAGGCAGTGGCTCAACCATTGTGTGCATTGGAAACTGTTAGACTTGAGTGCAGTAGAGGAGAGTGGAATTCCATGTGTAGCGGTGAAATGCGTAGATATATGGAGGAACACCGGTGGCGAAAGCGGCTCTCTGGACTGTAACTGACACTGAGGCTCGAAAGCGTGGGTAGCAAACAGGATTAGATACCCTAGTA
+
GGGGGGGGGGGGGGGGGGGGGECEFG@FEFFGF@EFGGGFFGGFFFEGGGGGGFEGGGFGGGEGGGFGGGGGGGGGGGGGGGGGGGGGFGGGGGGFFGGGFFDD@@FGFG<FGFFCFGC9@?FGCF:7CFGGABEEGGGG@FGFGGG9FDEGFFGF7F@F@CFGGGC@FD>EGGFGEFF:EGFGGGGCC>CFGGFD,6:1=;C:5=F<CE7:FG4*81287D5>/;C<+:7FCEG75A@
@M00200:205:000000000-AKKM3:1:1101:11085:7912 1:N:0:1
ACTGGGCGTAAAGGGAGCGTAGGCGGATAGTTTAGTCAGAGGTGAAAGCCCAGGGCTCAACCTTGGAATTGCCTTTGATACTGGCTATCTTGAGTATGGAAGAGGTATGTGGAACTCCGAGTGTAGAGGTGAAATTCGTAGATATTCGGAAGAACACCAGTGGCGAAGGCGACATACTGGTCCATTACTGACGCTGAGGCTCGAAAGCGTGGGGAGCAAACAGGATTAGATACCCCGGTA
+
GGGGGGGGGGGGGGGGGGGGGGGGGGGGGGGGGGGGGGGGGGGGGGGGGGGGGGGGGGGGGGGGGGGGGGGGGGGGGGGGGGGGGGGGGGGGGGGGGGGGGGGGGGGGGGGGGGGGGGGGGGGGGGGGGGGGGGGGGGGGGGGGGGGGCGGGGGGGGGGGGGGGGGGGGGGGDGGGGGFGGGFGGGGFGGGDGGGGDFFFGGGGGGGGDEGGGGFGDGC6/CFGFGGF=:CGGFGG>BEG
@M00200:205:000000000-AKKM3:1:1101:23820:7915 1:N:0:1
ATTGGGCATAAAGGGCTCGTAGGCGGTTTGTCGCGTCGGGAGTGAAAACGCCGTGCTTAACACGGCGCTTGCTTCCGATACGGGCAGACTAGAGGTATTCAGGGGAGAACGGAATTCCTGGTGTAGCGGTGAAATGCGCAGATATCAGGAGGAACACCGGTGGCGAAGGCGGTTCTCTGGGAATATCCTGACGCTGAGGAGCGAAAGTGTGGGGAGCGAACAGGATTAGATACCCCAGTA
+
GGGGGGGGGGGGGGGGGGGGGGGGGGGGGGGGGGGGGGGGEGGGGGGGGGGGGGGGGGGGGGGGGGGGGGGGGGGGGGGGGGGGGGGGGGGGGGGGGGGGGGGGGGGGGGGGGGGGGGGGGGGGGGGGGGGGGGGGGGGGGGGGGGFGGGGGGGGGGGGGGGGGGGGGGGGGGGGGGGGGFGGGGGGGGGGGGGGGGGGGEGGGGEGGGGGGGGFGFGGGGGGGFFGDFFFGGFGF>DFC
@M00200:205:000000000-AKKM3:1:1101:18951:7938 1:N:0:1
ACTGGGTTTAAAGCGAGCGCAGGTGGTTTAATAAGTCTGATGTAAAAGGCAGTGGCTCAACCATTGTGTGCATTGGAAACTGTTAGACTTGAGTGCAGTAGAGGAGAGTGGAATTCCATGTGTAGCGGTGAAATGCGTAGATATATGGAGGAACACCGGTGGCGAAAGCGGCTCTCTGGACTGTAACTGACACTGAGGCTCGAAAGCGTGGGTAGCAAACAGTATTAGATACCCTCGTA
+
GGFEGGG@FGGGGGGGDEGEFFEFEFFGGC9FACEFGFFGGGGGGGFFGGG:FGGGGCFGGGFGGGGFFAFGGGGFDFEGGGGGFCFFEGGF<E,6?FGGGGGGC?4?FCF=FC=FF<EBEEGFGGG>EECDFGG9>FFCCFFGG9EAA?7+?FFGGGGFEEG7E>8=FGGDGGGGE,@=DFGGGG9@FGGDGG>,>8F,A7E6>EC4A7EDFGFGF7?=4C139C7?CFFGGFGF3=:
@M00200:205:000000000-AKKM3:1:1101:18684:7942 1:N:0:1
ACTGGGCATAAAGGGAGCGTAGGCGGATAGTTTAGTCAGAGGTGAAAGCCCAGGGCTCAACCTTGGAATTGCCTTTGATACTGGCTATCTTGAGTATGGAAGAGGTATGTGGAACTCCGAGTGTAGAGGTGAAATTCGTAGATATTCGGAAGAACACCAGTGGCGAAGGCGACATACTGGTCCATTACTGACGCTGAGGCTCGAAAGCGTGGGGAGCAAACAGGATTAGATACCCTAGTA
+
GGGGGGGGGGGGGGGGGGGGGGGGGGGGGGGGGGGGGGGGGGGGGGGGGGGGGGGGGGGGGGGGGGGGGGGGGGGGGGGDFGGGGGGGGGGGGDGGGGGGGGGGFGGGGGGGGGGGGGGCGGGGGGGGGGGGFGGGGCGG<FFEFGFFGDC@FGGFGGG8FG8CEEGGGGGGGGGGGFF?FFGCGGGGGC:DEEGGGGGGFFCGGEDDCCEGDE:D>FFGGG?C?GGFFFFFEFGGFF6?
@M00200:205:000000000-AKKM3:1:1101:26461:7944 1:N:0:1
ATTGGGCATAAAGGGCGCGTAGGCGGGATGGCAAGTCGGTCGTGAAATCCTTCGGCTCAACCGAAGAACGTCGGCCGATACTGCCGTTCTTGAGGGATGCAGAGGAGACTGGAATTCCCGGTGTAGCGGTGAAATGTGTAGAGATCGGGAGGAACACCGGTGGCGAAGGCGGGTCTCTGGGCATTTCCTGACGCTGAGGCGCGAAAGCGTGGGGAGCAAACGGGATTAGATACCCCTGTA
+
GGGGGGGGGGGGGGGGGGGGGGGGGGGGGGGGDFGGGGGGGGGGGDFGGGGGGGGGGGGGGGGGGGGGGGGGGGGGGGGGGGGGGGGGGGGGGGGGGGGGGGGGGGGGGGGGGGGGGGGGGGGGGGGGGGGGCGFGGGGGGGGGGGGGGGGDGFGGGGGDGGGGGGGGGFDGEGGGGGGF6F=CCGGGGGGGDGGGCGGGGGGE8ECCEGGGGG)>>FGGGGGG0CF2=FFCFFGGFFFF
@M00200:205:000000000-AKKM3:1:1101:23390:7952 1:N:0:1
ATTGGGTATAAAGGGAGCGTAGGCGGATAGTTTAGTCAGAGGTGAAAGCCCAGGGCTCAACCTTGGAATTGCCTTTGATACTGGCTATCTTGAGTATGGAAGAGGTATGTGGAACTCCGAGTGTAGAGGTGAAATTCGTAGATATTCGGAAGAACACCAGTGGCGAAGGCGACATACTGGTCCATTACTGACGCTGAGGCTCGAAAGCGTGGGGAGCAAACAGGATTAGATACCCGCGTAAGA
+
GGGGGGGGGGGGGGGGGGGGGGGGGGGGGGGGGGGGGGGGGGGGGGGGGGGGGGGGGGGGGGGGGGGGGGGGGGGGGGGGGGGGGGGGGGGGGGGGGGGGGGGGGGGGGGGGGGGGGGGGGGGGGGGGGGGGGGGGGGGGGGGGGGGDFGGDGGGGGGGGGGGGGCEGGGGGGGGGGGGGGGGGGGGGGGGGGGGGEFGFGGGGGGGGGGGCFCDGEGFGGGFFFG@EFFFGFFFGEFFGC?F
@M00200:205:000000000-AKKM3:1:1101:18421:7958 1:N:0:1
ACTGGGTTTAAAGGGCGCGTAGGCGGCTTATCAAGTCAGGCGTGAAATTCCCGGGCTCAACCTGGGGGCTGCGCTTGATACTGATGAGCTTGAATGCGGGAGAGGATAGTGGAATTCCCAGTGTAGAGGTGAAATTCGTAGATATTGGGAAGAACACCAGTGGCGAAGGCGGCTATCTGGCCCGTAATTGACGCTGAGGCGCGAAAGCGTGGGGAGCAAACAGGATTAGATACCCTAGTA
+
GGGGGGGGGGGGGGGGGGGGGGGGGGGGGGGGGGGGGGGGGGGGGGGGGGGGGGGGGGGGGGGGGGGGGGGGGGGGGGGGGGGGGGGGGGGGGGGGGGGGGGGGGFFGGGGFGGGGGGGFFFGGGGGGGGGGGGGGGCDGGGGGGGGD7FGDGGGGGGGGGGGGDEGGGGGGGGGGGGCGG5FGEGGGGGGGGGGGGFGG5DEGGGDGGGDEEE3DFFGGGGGGFGGFFF2CGGGFFFFC
@M00200:205:000000000-AKKM3:1:1101:25985:7964 1:N:0:1
ATTGGGTTTAAAGGGAGCGTAGGCGGATAGTTTAGTCAGAGGTGAAAGCCCAGGGCTCAACCTTGGAATTGCCTTTGATACTGGCTATCTTGAGTATGGAAGAGGTATGTGGAACTCCGAGTGTAGAGGTGAAATTCGTAGATATTCGGAAGAACACCAGTGGCGAAGGCGACATACTGGTCCATTACTGACGCTGAGGCTCGAAAGCGTGGGGAGCAAACAGGATTAGATACCCTGGTA
+
GGGGGGCGGGGGGGGGGGGGGGGGGGGG@ECFGGGGGGGGCFGGGGGGEGEGGGGGGGGGGGGGDG@FGEFFAFGCGGGGDE<E8EFGDGGC<,C<EFFGFGCGGFFFFGGGGEFGGGD@@DCFEGFGGGFGGEFGFFGCFDF<;FCFE:FGEF>,FFF8FFGEEGEFCDFE:EGCCFGCFC@9@;FCEGEGDCDGDGGG77:EFEGCEGEG7EED)/C@C4@F;GG3*16:FFGGF37<
@M00200:205:000000000-AKKM3:1:1101:5191:7968 1:N:0:1
ATTGGGTTTAAAGGGAGCGTAGGCGGACATTTAAGTCAGGGGTGAAATCCCGGGGCTCAACCTTGGAATTGCCTTTGATACTGGCTATCTTGAGTATGGAAGAGGTATGTGGAACTCCGAGTGTAGAGGTGAAATTCGTAGATATTCGGAAGAACACCAGTGGCGAAGGCGACATACTGGTCCATTACTGACGCTGAGGCTCGAAAGCGTGGGGAGCAAACAGGATTAGATACCCCGGTA
+
EGGGGGGGGGGGGGGFGGGGGGGGGGGGEGFGGGGGGCGGGGGGGGGGGFG@BEGGGGGGGGGGGGADGGGGFGE<FGGGGGGGGGGGGGGGGGGGGFFFGGGGGFGGGGGGGGGGGGGCGDFGGGGGGGGGGFGGGGGGGGGGFAAFGDGGGGGFGGGGGGC8BCGDFGGGGGG9EGFGFGGF,;DFCCCGGGGGDCGGGGGGFEGGEECCF5D535<EGFGGFGF)9B>GGGGC57BD
@M00200:205:000000000-AKKM3:1:1101:18306:7975 1:N:0:1
ATTGGGTTTAAAGGGCGCGTAGGCGGCCTGCTAAGTCGAACGTGAAATCCCCGGGCTCAACCCGGGAACTGCGTTCGAGACTGGCGGGCTTGAATTCGGGAGAGGGATGCGGAATTCCAGGTGTAGCGGTGAAATGCGTAGATATCTGGAGGAACACCGGTGGCGAAGGCGGCATCCTGGACCGACATTGACGCTGAGGCGCGAAAGCCAGGGGAGCAAACGGGATTAGATACCCCTGTAAGA
+
GGGGGGGGGGGGGGGGGGGGGGGGGGGGGGGGGGGGGGGGGGGGGGGGGGGGGGGGGGGGGGGGGGGGGGGGGGGGGGGGDGGGGGGGGGGGGGGGGGGGGGGGGGGGGGGGGGGGGGGGGGGGGGGGGGGGGGGGGGGGCGGGGGGGGGGEGGGGGGGGGGGGEGGGGGGGGGGGGGGGGGGGGGGGGGCCGGDEGGGGGGEEGGGFGGGGGGFG)5CFCDGGFDF?F*473@FFFFFCFDF
@M00200:205:000000000-AKKM3:1:1101:14030:7998 1:N:0:1
ACTGGGTTTAAAGGGAGCGTAGGCGGATAGTTTAGTCAGAGGTGAAAGCCCAGGGCTCAACCTTGGAATTGCCTTTGATACTGGCTATCTTGAGTATGGAAGAGGTATGTGGAACTCCGAGTGTAGAGGTGAAATTCGTAGATATTCGGAAGAACACCAGTGGCGAAGGCGACATACTGGTCCATTACTGACGCTGAGGCTCGAAAGCGTGGGGAGCAAACAGGATTAGATACCCCAGTA
+
GGGGGGGGGGGGGGGFEGGGGGGGGGGGGGGGGGGGGGGFGGGGGGGGGGGGGGGGGGGGGGGGGGGGGGFGGGGGGGGGGGGGGGGGGGGGGGGGEFGDGGFFGG@CFFFGGGGGGGGGGGGGFGEEGGGGGGGGGGGDDFGGGFGCEFDCFFGGGGGGGGGGEGGGGFEGGGGFGGFGGGGGGGGGG9CFCEG>E85CEFEGGGGGDG7CEE:DFGGGGG?7?FGF4CECGGGGBEFG
@M00200:205:000000000-AKKM3:1:1101:16517:7999 1:N:0:1
ATTGGGTATAAAGAGCTCGTAGGCGGCTTGGCAAGTCGGGTGTGAAACCTCCAGGCTCAACCTGGAGCCGCCACTCGATACTGCCATGGCTAGAGTCCGGTAGGGGACCACGGAATTCCTGGTGTAGCGGTGAAATGCGCAGATATCAGGAGGAACACCGGTGGCGAAGGCGGTGGTCTGGGCCGGAACTGACGCTGAGGAGCGAAAGCGTGGGGAGCGAACAGGATTCGATACCCCAGTA
+
GGGGGGGGGGGGGGGGGGGGGGGGGGGGGGGGGGGGGGGGGGGGGGGGGGGGGGGGGGGGGGGGGGGGGGGGGGGGGGGGGGGGGGGGGGGGGGGGGGGGGGGGGGGGGGGGDGGGGGGGCGGGGGGGGGGGGGCGGGGGGGGGCGGCGGCCFEGGGGGEGGGGG7EFGGGGGGGGGGGGGGGGGGGGGGGFGGGGGEGGGGGGGCGGFGGGGGFGFGGCDDEC:576*56CF>CFFBDCG
@M00200:205:000000000-AKKM3:1:1101:21200:8000 1:N:0:1
ATTGGGTGTAAAGGGCGCGTAGGCGGCGGGAGAAGCGCGCGGTGAAAGCCCGGGGCTCAACCCCGGGTCGGCCGTGCGGACTGGCCCGCTCGAGCACCGTAGAGGCGGGCGGAATTCCGGGTGTAGCGGTGGAATGCGTAGAGATCCGGAAGAACACCGGTGGCGAAGGCGGCCCGCTGGGCGGTGAGCCCCTTACGGGTCAACCGTAGGGTCGAGCTGACGCTGAGGCGCGACAGCGTGGGGG
+
GGGGGGGGGGGGGGGGGGGGGGGGGGGGGGGGGGGGGGGGGGGGGGFGGGGGGGGGGGGGGGGGDGGGGGGGGGGGGGGFGGGGGGGGGGGGGGFEGGGGDGGGGGGDGGEGCEGGCEFGGEE8:CF8E*::86<:0://CGF9@0A*C/8:*AF6,A8C:*8C88CEEEEE*:EDD1*:C88E8?**+*2;;E7C5;C577EGGC<58ECFG57<>C<+0*?<()1-8>(1*:5DF3)2791,
@M00200:205:000000000-AKKM3:1:1101:23186:8006 1:N:0:1
ATTGGGCTTAAAGGGAGCGTAGGCGGATAGTTTAGTCAGAGGTGAAAGCCCAGGGCTCAACCTTGGAATTGCCTTTGATACTGGCTATCTTGAGTATGGAAGAGGTATGTGGAACTCCGAGTGTAGAGGTGAAATTCGTAGATATTCGGAAGAACACCAGTGGCGAAGGCGACATACTGGTCCATTACTGACGCTGAGGCTCGAAAGCGTGGGGAGCAAACAGGATTAGATACCCCAGTA
+
GGGGGGGGGGGGGGGGGGGGGGGGGGGGGGGGGGGGGGGGGGGGGGGGGGGGGGGGGGGGGGGGGGGGGGGGGGGGGGGGGGGGGGGGGGGGGGGGGGGGGGGGGGGGGGGGGGGGGGGGGGGGGGGGGGGGGGGGGGGGGGGGGGGGGGGGGGGGGGGGGGGGGCCFGGGGGGGFFGGFGGGGGGGGGGGGGGG>ECFGGGGE:EGDG?@FGGBDA=EFGFFG;*@@FC3FGFFGDFFF
@M00200:205:000000000-AKKM3:1:1101:19291:8009 1:N:0:1
ATTGGGTTTAAAGGGAGCGTAGGCGGATAGTTTAGTCAGAGGTGAAAGCCCAGGGCTCAACCTTGGAATTGCCTTTGATACTGGCTATCTTGAGTATGGAAGAGGTATGTGGAACTCCGAGTGTAGAGGTGAAATTCGTAGATATTCGGAAGAACACCAGTGGCGAAGGCGACATACTGGTCCATTACTGACGCTGAGGCTCGAAAGCGTGGGGAGCAAACAGGATTAGATACCCTAGTA
+
GGGGGGGGGGGGGGGGGGGGGGGGGGGGGGGGGGGGGGGGGGGGGGGGGGGGGGGGGGGGGGGGGGGGGGGGGGGGGGGGGGGGGGGGGGGGGGGGGGGGGGGGGGGGGGGDEGGGGGGGGGGGGGGGGGGFCGGGGGGGGGGGGGGGFGGEGGGGGGGGGGCEEGGGGGGGGGGGGGFGGGGGGGGGGGGGGGGGGGFGGGGGFGGGEGEDFGBDEGGGGGFC?GGFFFEGGFGFFAFF
@M00200:205:000000000-AKKM3:1:1101:19727:8028 1:N:0:1
ATTGGGTATAAAGGGAGCGTAGGCGGATAGTTTAGTCAGAGGTGAAAGCCCAGGGCTCAACCTTGGAATTGCCTTTGATACTGGCTATCTTGAGTATGGAAGAGGTATGTGGAACTCCGAGTGTAGAGGTGAAATTCGTAGATATTCGGAAGAACACCAGTGGCGAAGGCGACATACTGGTCCATTACTGACGCTGAGGCTCGAAAGCGTGGGGAGCAAACAGGATTAGATACCCTTGTA
+
FGGCFGGGGGGGGGGGCCFECGGGGGGGGGGGGGDFGFGGGGGGGGGGGGGGGGGGGGGGGGGGGGFGG?EGGGGGGGGFFGGGGGGGGGG9ECFEGGF<FFG8FFFGGEFDGFGGGGGEF4FEFCEFFGGG9EEGGGGFGGGGFGGGG7?@FEGEGGGCGECECEECGGGEDGGGGGGFFFGGGDFGGGGGDGGGG5:EGGGGCEDGEGG@F8>CDFFCGC9<?4;)86);CFGCFFFF
@M00200:205:000000000-AKKM3:1:1101:11267:8039 1:N:0:1
ACTGGGTGTAAAGGGCGCGTAGGCGGCCTTGTAAGTTGGGGGTGAAAGCCCGTGGCTCAACCACGGAATTGCCTTCGATACTGCTTGGCTTGAGACCGGAAGAGGTGAGTGGAACTGCGAGTGTAGAGGTGAAATTCGTAGATATTCGCAAGAACACCAGTGGCGAAGGCGGCTCACTGGTCCGGATCTGACGCTGAGGCGCGAAAGCGTGGGGAGCAAACAGGATTAGATACCCGCGTA
+
GGGGGGGGGGGGGGGGGGGGGGGGGGGGGGGGGGGGGGGGGGGGGGGGGGGGGGGGGGGGGGGGGGGEDFGGGGGGGGGGGGGGGGGGGGGGGGGGGGGGGGG@EGFFGGGGGGGGGGGGGGGFGGGGGGGGGGGGGGGGGGGGGFEGGGGGGGGGFEGFGGGGGGGDEGGGGGGGFFCFGGGGGGGDGGCFGDGGGGGFEDGGGGGGG*;EGD>DEGGF5DFC16F?@?AGDGFD>B5=
@M00200:205:000000000-AKKM3:1:1101:14962:8040 1:N:0:1
ATTGGGTGTAAAGGGCTCGTAGGCGGTTTGTCGCGTCGGGAGTGAAAACGCCGTGCTTAACACGGCGCTTGCTTTCGATACGGGCAGACTAGAGGTATGCAGGGGAGAACGGAATTCCTGGTGTAGCGGTGAAATGCGCAGATATCAGGAGGAACACCGGTGGCGAAGGCGGTTCTCTGGGCATTACCTGACGCTGAGGAGCGAAAGTGTGGGGAGCGAACAGGATTAGATACCCTTGTA
+
GGGGGGGGGGGGGGGGGGGGGGGGGGGGGGGGGGGGGGGGDGGGGGGGGGGGGGGGGGGGGGGGGGGGGGGGGGGGGGGGDGGGGGGGGGGGGGGGGGGGGGGGGGGGGGGGGGGGGGGGGGGGGGGGGEGGGGGGGGGGGGGGGGGGGGDGGGGGGGGGGGGGGGGGGGGGGGGGGGGGGGGGGGGGGGGGGGGGDGGGGGGGGGDFGFFGGGFGFDGGG7CC?GFBFFBGCFGGFFFG
@M00200:205:000000000-AKKM3:1:1101:8517:8043 1:N:0:1
ATTGGGCATAAAGGGCTCGTAGGCGGTTTGTCGCGTCGGGAGTGAAAACCAGGTGCTTAACACCTGGCTTGCTTTCGATACGGGCAGACTGGAGGTATGCAGGGGAGAACGGAATTCCTGGTGTAGCGGTGAAATGCGCAGATATCAGGAGGAACACCGGTGGCGAAGGCGGTTCTCTGGGCATTACCTGACGCTGAGGAGCGAAAGTGTGGGGAGCGAACAGGATTAGATACCCGTGTA
+
GGGGGGGGGGGGGGGDGGGGGGGGGGGGGEGGGGGGDEGGGGGGGGGGGGGGGGGGGGGGGGGGGGGGFGGGGGGGGGGGGGDGEGGGGGGGGGGGGGGGGFGGGGGFFGGGGGGD,CFGGGGGGGGGGGGGGGGGGCCEGGCGGG9FFFGCGGGGGGGGGGGG7*BFGGEGCEGCFGFGGGGGGCEGGGGFCEDG=5FFEGGG>EGCG?CEGC:)7CEGDGGC?CGF@44CFFGG5)7E
@M00200:205:000000000-AKKM3:1:1101:24067:8068 1:N:0:1
ACTGGGCATAAAGCGAGCGCAGGTGGTTTAATAAGTCTGATGTAAAAGGCAGTGGCTCAACCATTGTGTGCATTGGAAACTGTTAGACTTGAGTGCAGTAGAGGAGAGTGGAATTCCATGTGTAGCGGTGAAATGCGTAGATATCGGGAGGAACACCGGTGGCGAAGGCGGCCCCCTGGTTGGATACTGACGCTGAGACGCGAAAGCGTGGGGAGCAAACAGGATTAGATACCCTAGTAAGATG
+
GGGGGGGGGGGGGGGGGGGGGGGGGGGGGGGGGGGGGGGGGGGFGGGGGGGGGGGGGGGGGGGGGGGGGGGGGGGGGGGGGGGGGGGGGGGGGGGGGGGGGGGGGGGGGGGGGGFGGGGGGGGGGGGGGGGGGGGGGGGGGGGGGGGGFGGGGGGGGGGGGGGGGGGFFCGG>GGGGGFGGGGFCFFCFGFG55?CF96=EGG8BEGGGEGDGGFDFEFD<G;FBFGBFF:C@@CF49*+:44)
@M00200:205:000000000-AKKM3:1:1101:18130:8071 1:N:0:1
ATTGGGTATAAAGGGCGCGTAGGCGGGGAGGCAAGTCGGGTGTGAAATCCCTCGGCTCAACCGAGGAACGGCGCCCGAAACTGCTTCTCTTGAGTCCCGGAGAGGAAGGTGGAATTCCCGGTGTAGCGGTGAAATGTGTAGAGATCGGGAGGAACACCGGTGGCGAAGGCGGCCTTCTGGACGGTGACTGACGCTGAGGCGCGAAAGCGTGGGGAGCAAACGGGATTAGATACCCTAGTA
+
GGGGGGGGGGGGGGGGGGGGGGGGGGGGGGGGGGGGGGGGGGGGGGGGGGGGGGGGGGGGGGGGGGGGGGGGGGGGGGGGCGGGGGGGGGGGGGGGGGGGGGGGGGGGGGGGGGGGGGGGGGGGGGGGGGGGGGGGGGGGGGGGGGGGGGDGGGGGGGGGGGGGGGGGGGGGGGGGGGGGGGGGGGFCCGGGGGGGGGGGGGGGGGGGGGGGGGFGFGGGGGGG?GGF@FBGGFGC?>FG
@M00200:205:000000000-AKKM3:1:1101:28747:8080 1:N:0:1
ACTGGGCTTAAAGTGTGCGCAGGCGGCGGAGCAAGTCGAGTGTGAAAGCCCCGGGCTTAACTTGGGAACTGCGCTCGAAACTACTTTGCTGGAGTGTGGCAGAGGAAGGTGGAATTCCAGGTGTAGCGGTGAAATGCGTAGAGATCTGGAGGAACACCGATGGCGAAGGCAGCCTTCTGGGCCAACACTGACGCTCATGCACGAAAGCGTGGGGAGCAAACAGGATTAGATACCCTTGTA
+
GGGGGGGGGGGGGGGGGGGGGGGGGGGGGGGGGGGGGGGGGGGGGGGGGGGGGGGGGGGGGGFGFGGGGGGGGGGGGGGGGGGGGGGGGGGGFGGGGGGGGGGGGFGGGGGGGGGGGFEFFFGGGGGGGGGGGGGGGGGGGGGGGGGGFGGGGGGGGGDEEGGGCEEEGGGGGGGGGGGGGGGGGFCGGGGGGGGGGEEFGGGGGGGGGGGGGC>CDF8EG:8<?C:8??AGGGGGF479
@M00200:205:000000000-AKKM3:1:1101:14938:8081 1:N:0:1
ATTGGGCGTAAAGGGAGCGTAGGCGGATAGTTTAGTCAGAGGTGAAAGCCCAGGGCTCAACCTTGGAATTGCCTTTGATACTGGCTATCTTGAGTATGGAAGAGGTATGTGGAACTCCGAGTGTAGAGGTGAAATTCGTAGATATTCGGAAGAACACCAGTGGCGAAGGCGACATACTGGTCCATTACTGACGCTGAGGCTCGAAAGCGTGGGGAGCAAACAGGATTAGATACCCTAGTA
+
GGGGGGGGGGGGGGGGGGGGGGGGGGGGGGGGGGGGGGGGGGGGGGGGGGGGGGGGGGGGGGGGGGGGGGGGGGGGGGGGGGGGGGGGGGGGGGGGGGGGGGGGGGGGGGGGGGGGGGGGDGGGGGGGGC@FGGGGGGGGGGGFGGGGGGECGGGGGEGGGGGGGGGGGGGGGGGGGGGGGGGGGGGGFFGGGGGGGGGGGGD>EGDGDGEEGDDGDFFFGGDC;GG@FF?:FFFFF47C
@M00200:205:000000000-AKKM3:1:1101:17209:8100 1:N:0:1
ATTGGGTGTAAAGGGCGCGTAGGCGGCCGATTAAGTCGGGGGTGAAAGCCTGTGGCTCAACCACAGAATTGCCTTCGATACTGGTTGGCTTGAGACCGGAAGAGGACAGCGGAACTGCGAGTGTAGAGGTGAAATTCGTAGATATTCGCAAGAACACCAGTGGCGAAGGCGGCTCACTGGCCCGATACTGACGCTGAGGCACGAAAGCGTGGGGAGCAAACAGGATTAGATACCCCAGTA
+
GGGGGGGGGGGGGGGGGGGGGGGGGGGGGGGGGGGGGGGGGGGGGGGGGGGGGGGGGGGGGGGGGGGGGGGGGGGGGGGFGGGGGGGGGGGGGGGGGGGGGGGGGGGGGGGGDGGGGGGGGGGGGGGGGGGGGGGGGGGGGGGGGGGGGEGDGGGGGGGFGGFGGGGCEGGGGGGGGGGGGGGGGGGGGGGGGGGGEGGGGGGGGDGGGGGGGGDGFGFGGDEGFGG7?FDFGGGG5@FF
@M00200:205:000000000-AKKM3:1:1101:23792:8103 1:N:0:1
ACTGGGCATAAAGGGCTCGTAGGCGGTTTGTCGCGTCGGGAGTGAAAACGCCGTGCTTAACACGGCGCTTGCTTCCGATACGGGCAGACTAGAGGTATTCAGGGGAGAACGGAATTCCTGGTGTAGCGGTGAAATGCGCAGATATCAGGAGGAACACCGGTGGCGAAGGCGGTTCTCTGGGAATGACCTGACGCTGAGGAGCGAAAGTGTGGGGAGCGAACAGGATTAGATACCCGAGTAAGA
+
GGGGGGGGGGGGGGGGGGGGGGGGGGGGGGGGGGGGGGGGGGGGGGGGGGGGGGGGGGGGGGGGGGGGGGGGGGGGGGGDGGGGGGGGGGGGGFGGGGGGGGGGGGGGGGGGGDGGGGGGGGGGGGGGGGGGGGGGGGGGGGGGGGGGGGGGGGGGGGGGGGGGGDGGGGGGGGGGGGGGGGGGGGGGGGGGGGGGGGGGGGGGEGGGGGGGGGFGFGGGGGGC:FC>=F9CCECG@@>6?><
@M00200:205:000000000-AKKM3:1:1101:19954:8114 1:N:0:1
ACTGGGTGTAAAGGGCTCGTAGGCGGCCAACTAAGTCAGACGTGAAATCCCTCGGCTTAACCGGGGAACTGCGTCTGATACTGGATGGCTTGAGATTGGGAGAGGGATGCGGAATTCCAGGTGTAGCGGTGAAATGCGTAGATATCTGGAGGAACACCGGTGGCGAAGGCGGCATCCTGGACCAACACTGACGCTGAGGAGCGAAAGCCAGGGGAGCAAACGGGATTAGATACCCTAGTA
+
GGGGGGGGGGGGGGGGGGGGGGGGGGGGGGGGGGGGGGGGGGGGGGGGGGGGGGGGGGGGGGGGGGGGGGGGGGGGGGGGGGGGGGGGGGGGGGGGGGGGGGGGGGGGGGGGGGGGGGGGGGGGGGGGGGGGGGGGGGGGGGGGGGGGFG@FGGGGGGGGGGGGGGGGGGGGGGGFGGGGGGGGGGGGGGGGGGGGGGGGGGGGGGGGGGGGGGBGFGGGGGGG6DFDFFFGGGGGFFFF
@M00200:205:000000000-AKKM3:1:1101:20360:8118 1:N:0:1
ACTGGGCATAAAGGGCGCGTAGGCGGGATGGCAAGTCAGTCGTGAAATCTCTCGGCTCAACCGAGAAACGTCGGCTGATACTGCCGTTCTTGAGGGATGCAGAGGAGACTGGAATTCCCGGTGTAGCGGTGAAATGTGTAGAGATCGGGAGGAACACCGGTGGCGAAGGCGGGTCTCTGGGCATTTCCTGACGCTGAGGCGCGAAAGCGTGGGGAGCAAACGGGATTAGATACCCTAGTA
+
GGGGGGGGGGGGGGGGGGGGGGGGGGGGGGGGGGGGGGGGGGGGGGGGGGGGGGGGGGGGGGGGGGGGGGGGGGGGGGGGGGGGGGGGGGGGGGGGGGGGGGGGGGGGGGGGGGGGGGGGGGGGGGGGGGGGGGGGGGGGGGGGGGGGDEEGGGGGGGGDGEGGGGGGGGGGGGGGGGGGGGGCCGFFFFFFGGDGGGGGGGGGGGGGGEGGGGFG:FGGGGCGFGF?FFADFGEF:)69
@M00200:205:000000000-AKKM3:1:1101:25657:8168 1:N:0:1
ACTGGGTGTAAAGGGCGCGTAGGCGGCTTGCCAAGTCAGGCGTGAAATTCCCGGGCTCAACCTGGGGGCTGCGCTTGATACTGGCGAGCTTGAATGCGGGAGAGGATAGTGGAATTCCCAGTGTAGAGGTGAAATTCGTAGATATTGGGAAGAACACCGGTGGCGAAGGCGGCTATCTGGCCCGTAATTGACGCTGAGGCGCGAAAGCGTGGGGAGCAAACAGGATTAGATACCCCCGTA
+
GGGGGFEGGGGGGGDGGGGGGGGGGGGGGGGGGGGGGGGGGGGGGGGGGGGGGDGGEGGGGGGGGGGGGGGGGGGGGGGGGGGGGGGGGGGGGGGGGGGGGGGGGFGGGGGGGGGGGGDGGGGGGGGGFFGGGGGGGGGGFGDGGFFCFGGGGGGGGGFGGE@GEGGGGFECEEGGGGGGGGGGC5E5CDCFEGGGEGGGGDEEC=CFGGDCGEFCBF*8*7CF2<C<@FFFGGFD:>BE
@M00200:205:000000000-AKKM3:1:1101:21139:8180 1:N:0:1
ATTGGGTTTAAAGGGCGCGTAGGTGGCTCGGTAAGTGGCTGGTGAAATCCCGGGGCTCAACTCCGGGGCTGCCGGTCAGACTGCCGGGCTCGAGCACGGTAGGGGCAGATGGAATTCCCGGTGTAGCGGCGGAATGCGTAGATATCGGGAAGAACACCAGTGGCGAAGGCGTTCTGCTGGGCCGTTGCTGACACTGAGGCGCGACAGCGTGGGGAGCAAACAGGATTAGATACCCCTGTAAGA
+
FGGGGGEGGGGGGGGGGGGGGGGGGGGGGGEGGGGGGGGGGGGGGGGGGGGGGGGGGGGGGGGGGGGGGGGGGGGGGGGGGGGGGGGGGGGGGGGGGGGGFGGGGGGGGGGGGGGGGGGGGGGGGAFGGGGGGGGGGGGGGGGGGFDGCEGD:FGGGGGGGGGGGGGGGGGGGGGGGGGGDCGGGGCGGGGGGFCGCFFGDGGGGGGGGGEGGGDGEFGGG::F:C><FFFG7FC<@>?+*6-
@M00200:205:000000000-AKKM3:1:1101:14042:8186 1:N:0:1
ATTGGGTTTAAAGGGCGCGTAGGCGGTCTGTTAAGTCGGCGGTGAAATACTTCGGCTCAACCGGAGAATGGCCGCTGAAACTGGCAGGCTCGAGGAAGGTAGAGGTGCGTGGAACTTCCGGTGGAGCGGTGAAATGCGTTGATATCGGAAGGAACGCCGGTGGCGAAAGCGATGCACTGGACCTTTACTGACGCTGAGGCGCGAAAGCTAGGGTAGCGAACGGGATTAGATACCCCGGTA
+
GGGGGGGGGGGGGGGGGGGGGGGGGGGGGGGGGGGGGGGGGGGGGGGGGGGGGGGGGGGGGGGGGGGGGGGGGGGGGGGGGGGGGGGGGGGGGGGGGGGGGGGGGGGGGGGGGGGGGGGGGGGGFGGGGGGGGGGGGGGGGGGGGGGGGGGGGGGGGGGGGGGGGGGGGGGGGGGGGGGGGFFGGGFFFGGGGGGGGGGGGGGGGGGFGGGGGGFCFDEE<7C<:GFFFFFGGGGGBEEG
@M00200:205:000000000-AKKM3:1:1101:23207:8189 1:N:0:1
ATTGGGTTTAAAGGGCGCGTAGGCGGCCTGCTAAGTCGAACGTGAAATCCCCGGGCTCAACCCGGGAACTGCGTTCGAGACTGGCGGGCTTGAATTCGGGAGAGGGATGCGGAATTCCAGGTGTAGCGGTGAAATGCGTAGATATCTGGAGGAACACCGGTGGCGAAGGCGGCATCCTGGACCGACATTGACGCTGAGGCGCGAAAGCCAGGGGAGCAAACGGGATTAGATCCCCTTGTA
+
GGGGGGGGGGGGGGGGGGGFGGGGGGGGGGGGGGGGGGGGGGGGGGGGGGGGGGGGGGFGGGGGGGGEGGGGGGGGGGGGGGGGGGGGGGGGGCFGGGGGFCFGGGGGEGGGGGGGGGGGGFGCFGGGGGGGFFFFGEGGGDGGFGGGGGFEFFFFGGGGGGGGGEGGGGGGGDCFGGGGGGGGGGGCFGGGC:DECEG55CCCEEGF=6FGGG5CEG?+1>=D(>9?6@)*<8;G4?FG
@M00200:205:000000000-AKKM3:1:1101:25829:8194 1:N:0:1
ACTGGGCGTAAAGGGTGCGTAGGCGGTCTTATAAGTCAGTGGTGAAATATCTCGGCTCAACTGAGAGGCTGCCATTGATACTGTAGGACTTGAGTGAAGTCGAGGTAGGCGGAATTGACGGTGTAGCGGTGAAATGCTTAGATATCGTGAGGAACACCGATAGTGTAGACAGCTTACTAGGCGATAACTGACGCTGAGGCACGAAAGTGTGGGGATCAAACAGGATTAGATACCCGCGTA
+
GGGGGG9+@FGGGGGGGGGGGG,,@F++,,,6EFGGC,EG9,CFGGGG9CF<FGGGG@GGG9F,C6,,,:F,,C,:6F<FGG<?,,,6BFGGGGGG,?FC?FGGG:FBF9FGGGGG,C,+@FGGGGGGGGGGGGGGG9DFGGGGG9+:,6+@FGGGGGC+F:F,@3EF,E93:FG;FG9F8,**>:BFGGGGGGGGGGFG*CEGGGG7EGFEEGF<FGGGGGGGFGGEFFAFGGG5)8BE
@M00200:205:000000000-AKKM3:1:1101:18336:8205 1:N:0:1
ATTGGGTTTAAAGGGCTCGTAGGCGGTTTGTCGCGTCGGGAGTGAAAACCAGGTGCTTAACACCTGGCTTGCTTTCGATACGGGCAGACTGGAGGTATGCAGGGGAGAACGGAATTCCTGGTGTAGCGGTGAAATGCGCAGATATCAGGAGGAACACCGGTGGCGAAGGCGGTTCTCTGGGCATTACCTGACGCTGAGGAGCGAAAGTGTGGGGAGCGAACAGGATTAGATACCCTCGTAAG
+
GGGGGGGGGGGGGGGGGGGGGGGGGGGGGGGGGGGFGGGGGGGGGGGGGGGGGGGGGGGGGGGGGGGGGGGGGGFGGGGGEFGGGGGGGGGGGGGGGGGGGGGGGEGGGGGGGGFGGGGGGGGGGFFGGGGGGGGGFGGGFGGGGGGGGGGDEGGGGGGGGGDC@FEFCFGGGGDGGGGGGGGGGGGGGGGGG5CEEGGFEFGEG857<<FGGG@D5C:EGDFG?DG?F=<>+CA47>;C5<
@M00200:205:000000000-AKKM3:1:1101:12474:8210 1:N:0:1
ACTGGGTTTAAAGGGAGCGTAGGCGGATAGTTTAGTCAGAGGTGAAAGCCCAGGGCTCAACCTTGGAATTGCCTTTGATACTGGCTATCTTGAGTATGGAAGAGGTATGTGGAACTCCGAGTGTAGAGGTGAAATTCGTAGATATTCGGAAGAACACCAGTGGCGAAGGCGACATACTGGTCCATTACTGACGCTGAGGCTCGAAAGCGTGGGGAGCAAACAGGATTAGATACCCGGGTA
+
GGGGGGGGGGFGGGGGGGGGGGGGGGGGEGEGGEDGGGGGGGGGGGGGGDFFGFGGGGFGGGGGGGGGGGGGGGGGGGGGGGFGGGGGGGGGGGGGCGGDFGGFGFGGGGGGGGFGGGG>FGGGGG9EFGGGGGGGGDGFFGGGGGGFEBFGFGGGGGGGG9FECFGGDGGDGGGGGGGFFGGDC@FGGGFGDGGE>F*AFGCCCGDFGE7FD>59>GFGGGCC2FG)=7?:EFGGE>BG
@M00200:205:000000000-AKKM3:1:1101:27635:8222 1:N:0:1
ACTGGGTGTAAAGGGAGCGTAGGCGGATAGTTTAGTCAGAGGTGAAAGCCCAGGGCTCAACCTTGGAATTGCCTTTGATACTGGCTATCTTGAGTATGGAAGAGGTATGTGGAACTCCGAGTGTAGAGGTGAAATTCGTAGATATTCGGAAGAACACCAGTGGCGAAGGCGACATACTGGTCCATTACTGACGCTGAGGCTCGAAAGCGTGGGGAGCAAACAGGATTAGATACCCTGGTA
+
GGGGGGGGGGGGGGGGGGGGGGGGGGGGGGGGGGGGGGGGGGGGGGGGGGGGGGGGGGGGGGGGGGGGGGGGGGGGGGGGGGGGGGGGGGGGGGGGGGGGGGGGGFGGGGGGGGGGGGGGGGGGGGGGGGGGGGGGGGGGGGGGGGGGGGGGGGGGGGGGGGGGGGEGEGGGGGGGGGGGGGGFGGGGGGGGGGGGGGGF>FGGGGGGGEGGGGFGEDFGGGGGFGGFFA<FCFFFFFFG
@M00200:205:000000000-AKKM3:1:1101:13677:8262 1:N:0:1
ATTGGGTTTAAAGCGTGCGCAGGCGGCGGCTTGTGTCAGGTGTGAAATCCCCGGGCTTAACCTGGGAATTGCGCTTGAAACTAGGTCGCTCGAGTTCAGTAGAGGGGGGTGGAATTCCACGTGTAGCAGTGAAATGCGTAGAGATGTGGAGGAACACCGATGGCGAAGGCAGCCCCCTGGACTGAAACTGACGCTCAGGCACGAAAGCGTGGGGAGCAAACAGGATTAGATACCCCGGTAAGA
+
GGGGGGGGGGGGGGGGGGGGGGGGGGGGGGGGGGGGGGGGGGGGGGGGGGGGGGGGGGGGGGGGGGGGGGGGGGGGGGGGGGGGGGGGGGGGGGGGGGGGGGGGGGGGGGGGGGGGGGGGGGGGGFGGGGGGGGGGGGGGGGGGGGGGGGGGGGGGGGGGGGGGGGGGGGGGGGGGGGGGGGGGGFGGGGGGGGGGGCFGGGGGGDDGGGEGGG@G@GGFFFFGFGC)6=AGGGGGFEDED<<
@M00200:205:000000000-AKKM3:1:1101:3986:8275 1:N:0:1
ATTGGGTTTAAAGGGAGCGTAGGCGGATAGTTTAGTCAGAGGTGAAAGCCCAGGGCTCAACCTTGGAATTGCCTTTGATACTGGCTATCTTGAGTATGGAAGAGGTATGTGGAACTCCGAGTGTAGAGGTGAAATTCGTAGATATTCGGAAGAACACCAGTGGCGAAGGCGACATACTGGTCCATTACTGACGCTGAGGCTCGAAAGCGTGGGGAGCAAACAGGATTAGATACCCTCGTA
+
GGGGGGGGGGGGGGGGGGGGGGGGGGCGGGGGGGGGGGGGGGGGGGGGGGGGGGGGGGGGGGGGGGGGGGGGGGGGGGGGGGGGGGGGGGGGGGFGGGGGGGGGGGGGGGGGGGGGGGGGGGGGGGGGFGGGGGGGGGGGGGGGGGGGGGCCG?FGGGGDFGGGGGGGGGGGGGGGGFGFGGGGGGGGGGGGG>DGCFCGGGGGGGGFGGGGDG:CFF2CFGGGFGGFFFFFGFFGFFFD
@M00200:205:000000000-AKKM3:1:1101:25563:8291 1:N:0:1
ACTGGGTTTAAAGGGCGCGTAGGCGGGGAGGTAAGTCGGGTGTGAAATCCCTCGGCTCAACCGAGGAACGGCGCCCGAAACTGTCTCTCTTGAGTCCCGGAGAGGAAGGTGGAATTCCCGGTGTAGCGGTGAAATGTGTAGAGATCGGGAGGAACACCGGTGGCGAAGGCGGCCTTCTGGACGGTGACTGACGCTGAGGCGCGAAAGCGTGGGGAGCAAACGGGATTAGATACCCCCGTA
+
GGGGGGFGGGGGGGGGGGGGGGGGGGGGGGGGGGGGGGGGFGGGGGGGGGGGGGGGGGGGGGGGGGGGGGGGGGGGGGGGGGGGGGGGGGGGGGGGGGGGGGGGGGGGG<FGGGGGGGGGGFFGFGGGGGGCGGGGGGGGGGGGGGGCG7FEGGGGGGGGGGDCCDGGGGGGGGGGGGGGGGGGEGCEEGGGGGGGCFFGGGGGCGGGGDGGGGBC3=E6CGEGBDC?FFFGFD+55.7C
@M00200:205:000000000-AKKM3:1:1101:9248:8296 1:N:0:1
ATTGGGTGTAAAGGGCGCGTAGGCGGGTGCTCAAGTCCGTGGTGAAATCCTCCGGCTCAACCGGAGAACTGCCTCGGATACTGGGTGCCTCGAGGGTGGTAGGGGTATGCGGAACTATCGGTGGAGCGGTGAAATGCGTTGATATCGATAGGAACTCCGGTGGCGAAGGCGGCATACTGGACTACTTCTGACGCTGAGGCGCGAAAGCCAGGGGAGCAAACGGGATTAGATACCCTCGTA
+
@FGGGG;FGGGGGGGGGGG+@FGGGGGGGEGGGFGG@EGEDGGGGGGGGGEEDEGGGGGGGGEC:FGFGGGGGGGGCE+FGGG8=B+BFG<BFFEE:BFFGGFGGCFGGGGGGE+D,8@:BFG><CFGGGGFGGGFGGGGGGGGG9<*:FE@FGGFGGD7FGEEC:EEGGGGEEGFFGGGFF++0<0CFFGGGGGGGGF5CDGDCCG4A*;>CG3CDGGGGD=C:DGFFFFGGFF=>>FG
@M00200:205:000000000-AKKM3:1:1101:5872:8302 1:N:0:1
ATTGGGCATAAAGCGGGTGTAGGCGGTTCCTTAAGTCGGTTGTGAAATCCCACGGCTCAACTGTGGAATTGCGTCCGATACTGAGGGACTTGAGGACGGTAGAGGTCGGTGGAATTCCGAGTGTACCGGTGAAATGGGCAGATATTCGGAGGAACACCAGTGGCGAAAGCGGCTCACTGGGTCTCTTCTGACGCTGAGGCACGAAAGCTAGGGGAGCGAACGGGATTAGATACCCTGGTA
+
GGGGGG?@FGGGGFGGGFGGGGGFGGGEEFGGGGGGGGGGGGGGGGGGGGGGGGGGG7FGGGGGGGGGDGGGGG=+@FGGGGGEFFG7FGGGGCDG7=FEDCGFFGGGGGGGGGG>AFFGDFGGGFDFGEGGGGGGGGDFEFGGGGGFGDCCGGGGGGGFFDFGGGGDEGFDGGEGGGGC7BFCGGG+4@FGCEGGGGGGGCGCGG3C<0<CFG@GF5:ED);D?CF>FFFG7,:*0>FG
@M00200:205:000000000-AKKM3:1:1101:5478:8307 1:N:0:1
ACTGGGTGTAAAGGGAGCGTAGGCGGACATTTAAGTCAGGGGTGAAATCCCGGGGCTCAACCTCGGAATTGCCTTTGATACTGGGTGTCTTGAGTATGAGAGAGGTGTGTGGAACTCCGAGTGTAGAGGTGAAATTCGTAGATATTCGGAAGAACACCAGTGGCGAAGGCGACACACTGGCTCATTACTGACGCTGAGGCTCGAAAGCGTGGGGAGCAAACAGGATTAGATACCCCTGTA
+
GGGGGGFGGGGGGGGGGGGGGGGGGGGGGGGGGGGGGGGGGGGGGGGGGGGGGDDGGGGGGGGGGGGEGGGGGGGGGGGGGGGGGGGGGGGGGGGGG<FFFFGGGGGGGGGGGGGGGGGGGGGGGGGGGGGGG9FGGGGGGEGGGGGGGDCCFGGGGFGCCFF7CCGG@FGEGGGGGGGFCEFFGCFGGGGGEG<=8*877FEGGCDFEEEDCEEGEGDFG*;4:4C?FFAFGGGGF>FG
@M00200:205:000000000-AKKM3:1:1101:19768:8310 1:N:0:1
ATTGGGCTTAAAGGGAGCGTAGGCGGATAGTTTAGTCAGAGGTGAAAGCCCAGGGCTCAACCTTGGAATTGCCTTTGATACTGGCTATCTTGAGTATGGAAGAGGTATGTGGAACTCCGAGTGTAGAGGTGAAATTCGTAGATATTCGGAAGAACACCAGTGGCGAAGGCGACATACTGGTCCATTACTGACGCTGAGGCTCGAAAGCGTGGGGAGCAAACAGGATTAGATACCCGGGTA
+
GGGGGGGGGGGGGGGGGGGGGGGGGGGGGGGGGGGGGGGGGGGGGGGGGGGGGGGGGGGGGGGGGGGGGGGGGGGGGGGDGGGGGGGGGGGGDGGGGGGGGGGGGGGGGGGGGGGGGGGGGGGGGGGGGGGGGGFFGGGGGGGGGGGGGGGGGGGGGGGGGGGGDGGGGGGGGGGGGGGGGGGGGGGGGF7FGGGGECCFEGGGGGGGGGGGGGEGEFE?FGCD(9D3A=CGGGGGFDEG
@M00200:205:000000000-AKKM3:1:1101:15964:8326 1:N:0:1
ATTGGGTATAAAGCGCGCGCAGGCGGTTTCTTAAGTCTGGTGTCTAAGTGCGGGGCTCAACCCCGTGACGCACTGGAAACTGGGAGACTTGAGTGCAGAAGAGGAGAGCGGAATTCCACGTGTAGCGGTGAAATGCGTAGAGATGTGGAGGAACACCAGTGGCGAAGGCGGCTCTCTGGACTGTAACTGACGCTGAGGCGCGAAAGCGTGGGGAGCAAACAGGATTAGATACCCGCGTA
+
GGGGGGGGGGGGGGGGGGGGGGGGGGGGGGGGGGGGGGGGGGGGGGGGGGGGGGGGGGGGGGGGGGGGGGGGGGGGGGGGGGGGGGGGGGGGGGGGGGGGGGGGFGGGGGGGGGGGGGGGGGGGGGGGGGGCFGGGGGGGGGGGGGGFFGGGGGGGGGGGGCGGGGGDGCFGGGCEGGGGGGFGGGGFFGGGGGGGGGGGGG5>/CFGGGEGCC3CFGGGFGCD>7C<=6>G@@EGEF3
@M00200:205:000000000-AKKM3:1:1101:3550:8335 1:N:0:1
ATTGGGTATAAAGGGCGCGTAGGCGGCTTTATAAGTCGGGGGTGAAAGCCTGTGGCTCAACCACAGAATTGCCTTCGATACTGTATGGCTTGAGACCGGAAGAGGTTAGTGGAATTGCGAGTGTAGAGGTGAAATTCGTAGATATTCGCAAGAACACCAGTGGCGAAGGCGGCTGACTGGTCCGGATCTGACGCTGAGGAGCGAAAGCGTGGGGAGCAAACAGGATTAGATACCCGCGTAAGA
+
GGGGGGEFGGGGGGGGGGGGEFGGGGE7FFGGGGGFGGEGGGGGGGGGGG8EFGGGG,EFGGGF8?FG<EGGGFFFGFEGGGGFFGGFGGFGGGFBFFG+FBFGGF8BDBFGGG,,>FCEFGDFGGCGGGGGGGG9FB<DF:FCGFFF@@:F<FEEGGGG@FGGGCEGCGCE>EDB?FFGGGFEG5/?C:CGGG:EE5;+2CGGGGGC*1;CGGFDFGGGCFGD:FC<FFB7C,<)07<E*4>
@M00200:205:000000000-AKKM3:1:1101:16988:8348 1:N:0:1
ACTGGGTATAAAGGGAGCGTAGGCGGACATTTAAGTCAGGGGTGAAATCCCGGGGCTCAACCTCGGAATTGCCTTTGATACTGGGTGTCTTGAGTATGAGAGAGGTGTGTGGAACTCCGAGTGTAGAGGTGAAGTTCGTAGATATTCGGAAGAACACCAGTGGCGAAGGCGACACACTGGCTCATTACTGACGCTGAGGCTCGAAAGCGTGGGGAGCAAACAGGATTAGATACCCGTGTA
+
GGGGGGGGGGGGGGGGGGGGGGGGGGGGGGGGGGGGGGGGGGGGGGGGGGGGGGGGGGGGGGGGGGGGGGGGGGGGGGGGGGGGGGGGGGGGGGGGGGGGGGGGGGGGGGGGGGGGGGGGDGGGGGGGGGGDGDFGGGGGGGGFGGGFGGGEGFGGGGGGGGGEEEGEGGGGGGGGGGGGGGGGGGGGGGGGGGGGE>EGGGGGGEGGGGGGGG:DFGGGGGGGBGGBFFFGFGGC>>FG
@M00200:205:000000000-AKKM3:1:1101:11662:8354 1:N:0:1
ACTGGGTGTAAAGGGAGCGTAGGCGGATAGTTTAGTCAGAGGTGAAAGCCCAGGGCTCAACCTTGGAATTGCCTTTGATACTGGCTATCTTGAGTATGGAAGAGGTATGTGGAACTCCGAGTGTAGAGGTGAAATTCGTAGATATTCGGAAGAACACCAGTGGCGAAGGCGACATACTGGTCCATTACTGACGCTGAGGCTCGAAAGCGTGGGGAGCAAACAGGATTAGATACCCGTGTA
+
GCGGGGGGGGGGGGGFGGGG7@FFGGFCC@FGGGGGGGGGGGGGGGGGDGGGGGGGGGGEGGFGFG8@FGGGGGGGGGGDFGGGGGGFGGGGFEGGFGFF<F,EFGGGGGGGGFEFGGEEFGGGGGFGGGCDFGGGGGGFGGGGGDF?F7F7FGGGGEEGGDFGGBECEGGCECEBFGC7FG8>,;DDF7<EEEGG:,1CFFGCEDD4ECGGD>>DFC9+9CF4(7@368?7BF+CBBFF
@M00200:205:000000000-AKKM3:1:1101:20543:8432 1:N:0:1
ACTGGGTTTAAAGGGCTCGTAGGCGGTTTGTCGCGTCGGGAGTGAAAACCAGGTGCTTAACACCTGGCTTGCTTTCGATACGGGCAGACTGGAGGTATGCAGGGGAGAACGGAATTCCTGGTGTAGCGGTGAAATGCGCAGATATCAGGAGGAACACCGGTGGCGAAGGCGGTTCTCTGGGCATTACCTGACGCTGAGGAGCGAAAGTGTGGGGAGCGAACAGGATTAGATACCCCAGTA
+
GGGGGGGGGGGGGGGGGGGGGGGGGGGGGGGGGGGGGGGGGGGGGGGGGGGGGGGGGGGGGGGGGGGGGGGGGGGGGGGGGGGGGGGGGGGGGGGGGGGGGGGGGGGGGGGGGGGGGGGGGGGGGGGGGGGGGGGGGGGGDGGGGGGGGGDEGGGGGGGGGGGGGCEGGGGGGGGGGGGCFGGGGGGGGGGGDGGGGGGGEGGG>EGDGGGGGGBDEGEEDDFGBDC?FFFCFGGGE30<
@M00200:205:000000000-AKKM3:1:1101:26341:8441 1:N:0:1
ACTGGGTTTAAAGGGTGCGTAGGCGGGTCTTTAAGTCAGGGGTGAAATCCTGGAGCTCAACTCCAGAACTGCCTTTGATACTGAAGATCTTGAGTTCGGGAGAGGTGAGTGGAACTGCGAGTGTAGAGGTGAAATTCGTAGATATTCGCAAGAACACCAGTGGCGAAGGCGGCTCACTGGCCCGATACTGACGCTGAGGCACGAAAGCGTGGGGAGCAAACAGGATTAGATACCCTGGTA
+
GGGGGGGGGFFGGGGGGGGGGGGGGGGGGGGGGGGGGGGGGGGGGGGGGGGGGFGGGGGDGGGGGGFGGGGGGGGGGGGGGGGGGFGGGGGGFGGGGGGGCCCFGGGGFGGGGGGGGGGGGGFGGGFFFGGCFGGGGCGGGGGGGGGCFFGDGGGGG7:CFFGGECCGGFGGGGGGFG9<FGGGCE>EGGGGCE7=?CFGGGGEEGG5EECCDED)7=EC7CE41>F?=FAFF6CD@>;C
@M00200:205:000000000-AKKM3:1:1101:5850:8442 1:N:0:1
ATTGGGTTTAAAGGGAGCGTAGGCGGATAGTTTAGTCAGAGGTGAAAGCCCAGGGCTCAACCTTGGAATTGCCTTTGATACTGGCTATCTTGAGTATGGAAGAGGTATGTGGAACTCCGAGTGTAGAGGTGAAATTCGTAGATATTCGGAAGAACACCAGTGGCGAAGGCGACATACTGGTCCATTACTGACGCTGAGGCTCGAAAGCGTGGGGAGCAAACAGGATTAGATACCCCGGTACGAT
+
GGGGGGGGGGGGGGGGGGGGGGGGGGGGGGGGGGGGGGGGGGGGGGGGGGGGGGGGGGGGGGGGGGGGGGGGGGGGGGGGGGGGGGGGGGGGGGGGGGGGGGGGGGGGGGGGGGGGGGGGGGGGGGGGGGGGGGGGGGGGGGGGGGGGGGGGGGGGGFGGGGGGGGGGGGGGGGGGGGGGGFGFGGGGGGGGDEGGGGGGGGGGGGGG5ACFGE>DBGGFFGGC=GGFFFFGF8?7>EFG*(:(
@M00200:205:000000000-AKKM3:1:1101:4551:8470 1:N:0:1
ACTGGGTATAAAGGGCGCGTAGGCGGCCGATTAAGTCGGGGGTGAAAGCCTGTGGCTCAACCACAGAATTGCCTTCGATACTGGTTGGCTTGAGACCGGAAGAGGACAGCGGAACTGCGAGTGTAGAGGTGAAATTCGTAGATATTCGCAAGAACACCAGTGGCGAAGGCGGCTGTCTGGTCCGGTTCTGACGCTGAGGCGCGAAAGCGTGGGGAGCAAACAGGATTAGATACCCCTGTA
+
GGGGGGGGGGGGGGGGGGGGGGGGGGGGGGGFCGGGGGGGGGGGGGGFGGGGGGGGGGGGGGGGGG8FGFGGGGGGGE9FGGGGGGGGGGGGGGDGGGGGGGGGGGGGGGEDFGGGGGGGGGFGGGGGGGGGGGGGGGGDFGFFGGGGDECFGGGFGGGGGGGGGGGGGGGGGGGGGGGFGGGGGEEGGG?FGDG5:FFGGGGGGGGGGGGGGGBC>FG+95CF(9?<F?2>EG?9::F7
@M00200:205:000000000-AKKM3:1:1101:11702:8489 1:N:0:1
ATTGGGTATAAAGGGAGCGTAGGCGGACATTTAAGTCAGGGGTGAAATCCCGGGGCTCAACCTCGGAATTGCCTTTGATACTGGGTGTCTTGAGTATGAGAGAGGTGTGTGGAACTCCGAGTGTAGAGGTGAAATTCGTAGATATTCGGAAGAACACCAGTGGCGAAGGCGACACACTGGCTCATTACTGACGCTGAGGCTCGAAAGCGTGGGGAGCAAACAGGATTAGATACCCTAGTA
+
GGGGGGGGGGGGGGGGGGGGGGGGGGGGGGGGGGGGGGGGGGGGGGGGGGGGGGGGGGGGGGGGGGGGGGGGGGGGGGGGGGGGGGGGGGGGGGGGGGGGGGGGGGGGGGGGGGGGGGGGGGGGGGGGGGGGGGGGGGGGGGGGGGGGGFGGGGGGGGGGGGGGGGGGGGGGGGGGGGGGGGGGGGGGGGGE=*97EGGGGGGGDEGGGGGGGGFGFGE?FGGG?CGFFFFFCCFGFFFG
@M00200:205:000000000-AKKM3:1:1101:27011:8491 1:N:0:1
ACTGGGCTTAAAGGGCGTGTAGGCGGTTTGTTAAGTCATGTGTGAAATCCCCCGGCTCAACCGGGGAAGTGCGCATGAAACTGGCAAGCTAGAGTACCGAAGAGGGGGGTGGAATTCCCGGTGTAGCGGTGAAATGCGTAGATATCGGGAGGAACACCTGCGGCGAAGGCGGCCCCCTGGTCGGATACTGACGCTGAGACGCGAAAGCGTGGGGAGCAAAAAGGATTAGATACCCGAGTAAG
+
GGGGGGGGGFGGGGGGGGGGGGGGGGGGGGGGGGGGGGGGGGFGGGFGGGGGGGGGGGGEFGGGGGCGGGGGGGGGGGGGGGGGGGGGGGGGGDFGGGGGGGGGGGGGGFGGGGGGGGGGGF<EGFCFCGDDBGCFFC8>E>?EGGDGGDEEGGGFFGGGGEGGGGGGEFEGECGEG>>CFFG>8CC6:7CF?EC5**<9=>5:E5<<8*;?CGFG>DG8**29(6*)/*.:+::<BE5FCA
@M00200:205:000000000-AKKM3:1:1101:18779:8522 1:N:0:1
ACTGGGCTTAAAGGGCTCGTAGGCGGTTTGTCGCGTCGGGAGTGAAAACCAGGTGCTTAACACCTGGCTTGCTTCCGATACGGGCAGACTAGAGGTATTCAGGGGAGAACGGAATTCCTGGTGTAGCGGTGAAATGCGCAGATATCAGGAGGAACACCGGTGGCGAAGGCGGTTCTCTGGGAATATCCTGACGCTGAGGAGCGAAAGTGTGGGGAGCGAACAGGATTAGATACCCCGGTA
+
GGGGGGGGGGGGGGGGGGGGGGGGGGGGGGGGGGGGGGGGGGGGGFGGGGGGGGGGGGGGGGGGGGGGGGGGGGFGGGGGGGGGGGGGGGGGGGGGGGGGGGGGDFGGGGGGCGGGGGGGGGGGGGGGGGGGGGGDGGGGGGGGGGGGGGGEGGGGGGGGGGGGGGGGGGGGGGGGGGGGGGGGGGGGGFGGGGGGGGGGCGDGGGGFCFGGDGFDDCCGGDFC?GGBF=.:CFGGDFFG
@M00200:205:000000000-AKKM3:1:1101:23575:8526 1:N:0:1
ACTGGGTGTAAAGGGAGCGTAGGCGGATAGTTTAGTCAGAGGTGAAAGCCCAGGGCTCAACCTTGGAATTGCCTTTGATACTGGCTATCTTGAGTATGGAAGAGGTATGTGGAACTCCGAGTGTAGAGGTGAAATTCGTAGATATTCGGAAGAACACCAGTGGCGAAGGCGACATACTGGTCCATTACTGACGCTGAGGCTCGAAAGCGTGGGGAGCAAACAGGATTAGATACCCTAGTAAGA
+
GGGGGGGGGGGGGGGGGGGGGGGGGGGGGGGGGGGGGGGGGGGGGGGGGGGGGGGGGGGGGGGGGGGGGGGGGGGGGGGGGGGGGGGGGGGGGGGGGGGGGGGGGGGGGGGGGGGGGGGGGGGGGGGGGGGGGGGGGGGGGGGGGGGGGGGGGGGGGGGGGGGGGGGEGGGGGGGGGGDGGGGGGGGGGGGGGGGGGGGGGGGGGGGGGGGGGGFGFGFGGGGGFGD=FFFGGGGGFFFFG2<
@M00200:205:000000000-AKKM3:1:1101:15497:8528 1:N:0:1
ACTGGGCTTAAAGGGCGCGTAGGCGGGGAGGCAAGTCGGGTGTGAAATCCCTCGGCTCAACCGAGGAACAGCGCCCGAAACTGCTTCTCTTGAGTCCCGGAGAGGAAGGTGGAATTCCCGGTGTAGCGGTGAAATGTGTAGAGATCGGGAGGAACACCGGTGGCGAAGGCGGCCTTCTGGACGGTGACTGACGCTGAGGCGCGAAAGCGTGGGGAGCAAACGGGATTAGATACCCTGGTA
+
GGGGGGGGGGGGGGGGGGGGGGGGGGGGGGGGGGGGGGGGGGGGGGGGGGGGGGGGGGGGGGGGGGGGG,EFGGGGGEGGGGGGGGGGGFGGGGGGGGGGGDGGGGGGGGGGGGGGGGGGGGGGGCGGEGGGCGGFGGGGGGGGGGGGECGEGGGGGGGGGGGFDFGGGGGGGGGGGGGGGGGGGFFGGGGGGDGGGF=FDDGEGG:CCE>EGGFGBGFGGDDDBGG?FFAFCFGFFFFG
@M00200:205:000000000-AKKM3:1:1101:22669:8556 1:N:0:1
ACTGGGTGTAAAGGGCGCGTAGGCGGGGAGGTAAGTCGGGTGTGAAATCCCTCGGCTCAACCGAGGAACGGCGCCCGAAACTGTCTCTCTTGAGTCCCGGAGAGGAAGGTGGAATTCCCGGTGTAGCGGTGAAATGTGTAGAGATCGGGAGGAACACCGGTGGCGAAGGCGGCCTTCTGGACGGTGACTGACGCTGAGGCGCGAAAGCGTGGGGAGCAAACGGGATTAGATACCCCAGTAAGA
+
GGGGGGGGGGGGGGGGGGGGGGGGGGGGGGGGGGGGGGGGGGGGGGGGGGGGGGGGGGGGGGGGGGGGGGGGGGGGGGGGGGGGGGGGGGGGGGGGGGGGGGGGGFGGGGGGGGGGGGGGGGGGGGGGGGGGGGGGGGGGGGGGGGGGGGGGGGGGGGGGGGGGGGGGGGGGGGGGGGGGGGGGGGCEGGGGGGCEGGFGGCEGCEDGGGGGGG>DBGDGGDGD?DGFFFAG9@C/7>/<*45
@M00200:205:000000000-AKKM3:1:1101:22065:8559 1:N:0:1
ATTGGGTATAAAGGGCGCGTAGGCGGCTTGACAAGCGTGCGGTGAAAGCTCGGGGCTCAACCCCGAGTCGGCCGTGCGAACTGTCGAGCTTGAGCACAGTAGAGGCAGATGGAATTCCGGGTGTAGCGGTGGAATGCGTAGAGATCCGGAAGAACACCGGTGGCGAAGGCGGTCTGCTGGGCTGTGGCTGACGCTGAGGCGCGACAGCGTGGGGAGCAAACAGGATTAGATACCCGTGTA
+
GGGGGGGGGGGGGGGGGGGGGGGGGGGEGGGGGGGGGGGGGGGGGGGGGGGGGGGGGGGGGGGGGGGGGGGGGGEGGGGGGGGGGGGGGGGGGGGGGGGGGGGGGGGGFGGGGGGGGGGGGGGGGGGGGEGGGGGGGGGGGGGGGGFFGGGGGGGGGGGGGGGGGGGGGGGGGGGGGGGGGGGGG8CGGGFGDGCEGGFFGGGGEGGGGGGGGGFGFCE8DGDGFGGF*8AFGGGGFFFG
@M00200:205:000000000-AKKM3:1:1101:13880:8573 1:N:0:1
ACTGGGCATAAAGGGCTCGTAGGCGGTTTGTTGCGTCGGGAGTGAAAACTCGGAGCTTAACTCCGAGCTTGCTTCCGATACGGGCAGACTAGAGGTAGGCAGGGGAGAGCGGAACTCCTGGTGTAGCGGTGGAATGCGCAGATATCAGGAAGAACACCGGTGGCGAAGGCGGCTCTCTGGGCATGTCCTGACGCTGAGGAGCGAAAGTGTGGGGAGCGAACAGGATTAGATACCCTAGTA
+
GGGGGGGGGGGGGGGGGGGGGGGGGGGGGGGGGGGGGGGGGGGGGGGGGGGGGGGGGGGGGGGGGGGGGGGGGGGGGGGGGGGGGGGGGGGGGGGGGGGGGGGGGGGGGGGGGGGGGGGGGGGGGGGGGGGDGGGGGGGGGGGGGGGGGGFGGGGGGGGDGGGGGGGGGGGGGGGGGGGGGGGGGGGGGGGGGCGGGGGGGGGCGGGFE+<EGG>D>EEGGGGGFGGF?BBGGFFCFFFG
@M00200:205:000000000-AKKM3:1:1101:5034:8575 1:N:0:1
ATTGGGTTTAAAGCGTGCGCAGGCGGTTCGCCGTGTCCTGTGTGAAAGCCCCGGGCTCAACCTGGGAATGGCATGGGAAACTGGCGGGCTGGAGTGTGGCAGAGGGGGGTGGAATTCCGCGTGTAGCAGTGAAATGCGTAGAGATGCGGAGGAACACCGATGGCGAAGGCAGCCCCCTGGGCCAACACTGACGCTCAGGCACGAAAGCGTGGGGAGCAAACAGGATTAGATACCCGCGTAAGA
+
GGGGGGGGGGGGGGGGGGGGGGGGGGGGGGGGGGGGGGGGGGGGGGGGGGGGGGGGGGGGGGGGGGGGGGGGGGGGGGGGEGGGGGGGGGGGGGGGGGGGGGGGGGGGGGGGGGGGGGGGGGGGGGGGGGGGGGGGGGGGGGGGGFGGGGGGGGGCFCEGCEEGGGGGGGGGGGGGGGFGG5EEGGGGGGGGGGGDGGGGGGGDGGGGGEGGEG>CBGEGGGGGFG7?FFFG7<?<ED>G74<
@M00200:205:000000000-AKKM3:1:1101:15746:8589 1:N:0:1
ATTGGGTATAAAGGGCGCGTAGGCGGCCGATTAAGTCGGGGGTGAAAGCCTGTGGCTCAACCACAGAATTGCCTTCGATACTGGTTGGCTTGAGACCGGAAGAGGACAGCGGAACTGCGAGTGTAGAGGTGAAATTCGTAGATATTCGCAAGAACACCAGTGGCGAAGGCGGCTGTCTGGTCCGGTTCTGACGCTGAGGCGCGAAAGCGTGGGGAGCAAACAGGATTAGATACCCCTGTA
+
GGGGGGGGGGGGGGGGGGGGGGGGGGGGGGGGGGGGGGGGGGGGGGGGGGGGGGGGGGGGGGGGGGGGGGGGGGGGGGGGGGGGGGGGGGGGGGGGGGGGGGGGGGGGGGGGGGGGGGGGGGGGGGGGGGGGGGGGGGGGGGGGGGGFGGGGGGGGGGGGGGGGGGGGGGGGGGGGGGGGGGGGGGGGGGFFEGGGEGGGGGGGGGGGGGGGCE>GDGGGFFCC?GGFFFBGFFGGFFFG
@M00200:205:000000000-AKKM3:1:1101:25448:8611 1:N:0:1
ACTGGGTTTAAAGGGAGCGTAGGCGGACATTTAAGTCAGGGGTGAAATCCCGGGGCTCAACCTCGGAATTGCCTTTGATACTGGGTGTCTTGAGTATGAGAGAGGTGTGTGGAACTCCGAGTGTAGAGGTGAAATTCGTAGATATTCGGAAGAACACCAGTGGCGAAGGCGACACACTGGCTCATTACTGACGCTGAGGCTCGAAAGCGTGGGGAGCAAACAGGATTAGATACCCTAGTA
+
GGGGGGGGGGGGGGGGGGGGGGGGGGGGGGGGGGGGGGGGGGGGGGGGGGGGGGGGGGGGGGGGGGGGGGGGGGGGGGGFGGGGGGGGGGGGGGGGGGGGGGGGGGGGGGGGGGGGGGGGGGFFGGGGGGGGGGGGGGGGGGGGGGGGGGGGGGGGGGGGGGGGGGGGG7FGDCEGGGGGGGGGFFGGGGGGGEC5C8FFCGEGGGDGEEEGGGFG3=ECCGGGFCFBFFFCE<CGFFFG
@M00200:205:000000000-AKKM3:1:1101:15697:8627 1:N:0:1
ACTGGGTTTAAAGGGCGCGTAGGCGGCCCGCTTAGTCGGACGTGAAATCCCTCGGCTCAACCGAGGAACTGCGTCCGATACTGGCGGGCTCGAATCCGGGAGAGGGATGTGGAATTCCAGGTGTAGCGGTGAAATGCGTAGATATCTGGAGGAACACCAGTGGCGAAGGCGGCATCCTGGACCGGTATTGACGCTGAGGCGCGAAAGCCAGGGGAGCAAACGGGATTAGATACCCTCGTAAGA
+
GGGGGGGGGGGGGGGGGGGGGGGGGGGGGGGGGGGGGGGGGGGGGGGGGGGGGGGGGGGGGGGGGGGGGGGGGGGGGGGGGGGGGGGGGGGGGGGGGGGGGGGGGGDGGGGGGGGGGGGGGGGGGGGGGGEFGGGGGGGGGGGGGGGGFGFGGGGGGGGGGGGGGGGGGGGGCGGGGGGGGGGGGGGGGGGGGGGG=FGGGGGGGGGGGGGGGGFGFGGCCGGGFDGB@BFFCFGGFDF5C?6
@M00200:205:000000000-AKKM3:1:1101:27885:8655 1:N:0:1
ATTGGGTGTAAAGGGCTCGTAGGCGGTTTGTCGCGTCGGGAGTGAAAACCAGGTGCTTAACACCTGGCTTGCTTTCGATACGGGCAGACTGGAGGTATGCAGGGGAGAACGGAATTCCTGGTGTAGCGGTGAAATGCGCAGATATCAGGAGGAACACCGGTGGCGAAGGCGGTACTCTGGGCCGGAACTGACGCTGAGGAGCGAAAGCGTGGGTAGCGAACAGGATTAGATAACCCTGTA
+
GGGGGGFGGGGGGFGGGGGGGGGGGGGGEGGGGGGGGGGGGGGGGGGGGGGGGGGGGGGGGFGDGGGFFGGGGGGCGFGGGGGGGG>EGFGGFGDEFGFGGGFCGGGGGFGDFFGGGGGGFCFGGGGGGGGGGGGGFGGGGCFGGFGGGGDFGGGGGGGGGGGGGGGGGGGDG>8CFGFGGFGEGGCC?FFGEGGGGGFG=CEE8?<FEGGGGEFC?5::D<FG0<F3*162+3<<5>6C
@M00200:205:000000000-AKKM3:1:1101:19196:8680 1:N:0:1
ACTGGGTTTAAAGGGAGCGTAGGCGGATAGTTTAGTCAGAGGTGAAAGCCCAGGGCTCAACCTTGGAATTGCCTTTGATACTGGCTATCTTGAGTATGGAAGAGGTATGTGGAACTCCGAGTGTAGAGGTGAAATTCGTAGATATTCGGAAGAACACCAGTGGCGAAGGCGACATACTGGTCCATTACTGACGCTGAGGCTCGAAAGCGTGGGGAGCAAACAGGATTAGATACCCTAGTA
+
GGGGGGGGGGGGGGGGGGGGGGGGGGGGGGGGGGGGGGGGGGGGGGGGGGGGGGGGGGGGGGGGGGGGGGGGGGGGGGGGGGGGGGGGGGGGGFGGGGGGGGGGFGGGGGGGGGGGGGGGGGGGGGGGGGGGGGGGGGGGGGGGGGGGFGGGGGGGGEFGGGGGGGGGGGGGGGGGGGGGGGGGGGGGGGGGGGGGGGDGGGGGGGGGGGDGGGBGAFGGGGD:?GGEFFFGGGGGFFFG
@M00200:205:000000000-AKKM3:1:1101:17482:8680 1:N:0:1
ATTGGGTTTAAAGGGAGCGTAGGCGGATAGTTTAGTCAGAGGTGAAAGCCCAGGGCTCAACCTTGGAATTGCCTTTGATACTGGCTATCTTGAGTATGGAAGAGGTATGTGGAACTCCGAGTGTAGAGGTGAAATTCGTAGATATTCGGAAGAACACCAGTGGCGAAGGCGACATACTGGTCCATTACTGACGCTGAGGCTCGAAAGCGTGGGGAGCAAACAGGATTAGATACCCCTGTAAGC
+
GGGGGGGGGGGGGGGGGGGGGGGGGGGGEGFFFGCGGCFGFGGGFGGGGGGGFGDGGGGGGGGGGGGE<GFGGGGGGGGFFGGCFGGGGGFFGGG9FGGGGGFFGFGGGGFGGGGGGGGGGGGGGFFCFG@EFGCEGFGGGGGGGGGG8@FF,AF3CFF8FGGGGG7:@FEEGGEFGGGCFGG,>3EFC97@CE4?*>CDFDC8CEDGC:EEGEFDA5BEGGG41DFE*+?7+>8>55)+24)
@M00200:205:000000000-AKKM3:1:1101:3029:8708 1:N:0:1
ACTGGGTTTAAAGGGAGCGTAGGCGGATAGTTTAGTCAGAGGTGAAAGCCCAGGGCTCAACCTTGGAATTGCCTTTGATACTGGCTATCTTGAGTATGGAAGAGGTATGTGGAACTCCGAGTGTAGAGGTGAAATTCGTAGATATTCGGAAGAACACCAGTGGCGAAGGCGACATACTGGTCCATTACTGACGCTGAGGCTCGAAAGCGTGGGGAGCAAACAGGATTAGATACCCCCGTA
+
GGGGGGGGGGGGGGGGDGGGGGGGGGDGEGGGGGGGGGGGGGGGGGGGGCGGGGGGG?GGGGGGGGGGGGCGGGGGGGGGGGGGGGFGGGGGGGGGCFDGGGGGGGGGGGEFGGFFGGGEGGGGGGGGGGGGGGGGGGEEDFGGGGCEFGGGGGGGGGGDGGGGGGGGGGECED8ECGGGGGGCGGGGGGGGEGGGGDFCEDGGGGDFEGGGGGFGBFGGGGGGDGC@FF3CG8C5>DFG
@M00200:205:000000000-AKKM3:1:1101:4399:8716 1:N:0:1
ATTGGTCTTAAAGGGAGCGTAGGCGGATAGTTTAGTCAGAGGTGAAAGCCCAGGGCTCAACCTTGGAATTGCCTTTGATACTGGCTATCTTGAGTATGGAAGAGGTATGTGGAACTCCGAGTGTAGAGGTGAAATTCGTAGATATTCGGAAGAACACCAGTGGCGAAGGCGACATACTGGTCCATTACTGACGCTGAGGCTCGAAAGCGTGGGGAGCAAACAGGATTAGATACCCCCGTA
+
GGGGGGGGGGGGGGGGGGGGGGGGGGGGGGGGGGGGGGGGGGGGGGGGGGGGGGGGGGGGGGGGGGGGGGGGGGGGGGGGGGGGGGGGGGGGGGFGGGGGGGGGGGGGGGGGGGGGGGGGGGGGGGGGGGGGGGGGGGGGGGGGGFGGGGGGGGGGGGGGGGGGGGGGGGGGGGGGGGGGGCFGGGGGGGGGGDGGGGGGGGGGGED4CGEGGC>GFGGGGGGGFFGFFCFGC?7FBBEG
@M00200:205:000000000-AKKM3:1:1101:13441:8722 1:N:0:1
ACTGGGCATAAAGCGAGCGCAGGTGGTTTAATAAGTCTGATGTAAAAGGCAGTGGCTCAACCATTGTGTGCATTGGAAACTGTTAGACTTGAGTGCAGTAGAGGAGAGTGGAATTCCATGTGTAGCGGTGAAATGCGTAGATATATGGAGGAACACCGGTGGCGAAAGCGGCTCTCTGGACTGTAACTGACACTGAGGCTCGAAAGCGTGGGTAGCAAACAGGATTAGATACCCCAGTA
+
GGGGGGGGGGGGGGGGGGGGGGGGGGGGGGGGGGGFGGGGGGGCCEFGGGGGGGGGGGGGGGGGGGGFGGGCFGGGGGGGGGGGGGGGGGGGGGGGGGGGGGGFGGGGGGGGGFEGGGGGGGGGGGGGGGGGGGGGDGGGGGGGGGFGGGGCGGFFFFGGGEGCEGGGGGGGGGGGGGCBFGGGGGGFGGGGGGGGCCCFFDGFEEGGGGE@FGEDFF8CFG8FEGF<FFFFFFGG:FA
@M00200:205:000000000-AKKM3:1:1101:17625:8726 1:N:0:1
ATTGGGTTTAAAGGGCTCGTAGGCGGTTTGTCGCGTCGGGAGTGAAAACGCCGTGCTTAACACGGCGCTTGCTTTCGATACGGGCAGACTAGAGGTATGCAGGGGAGAACGGAATTCCTGGTGTAGCGGTGAAATGCGCAGATATCAGGAGGAACACCGGTGGCGAAGGCGGTTCTCTGGGCATTACCTGACGCTGAGGAGCGAAGGTGTGGGGAGCGAACAGGATTAGATACCCCCGTA
+
@FGGGGFEFGGGGGGGGGGGGGGFCE@B@6E,:FEFGGCC+CGGGGGFFEB+FFEGG9FGGFG:=CGG+BFG99EDGGGGC<FGGE7FFFCGGGFFGGF,FBFCGC@FGGCEGGGGGGGGGGGGGGGGGGGDGGGGGCCEEGGGGGG@CG@7<FFFGC1FFDGGGDEGGGCE8CE@?<FCFGGGGGGG?FGGGGDEGCF+:CCEE*/9C<?EDEBDDGDE7CGF?DF?FF<:EFG3)5>E
@M00200:205:000000000-AKKM3:1:1101:22442:8728 1:N:0:1
ATTGGGTGTAAAGGGCGCGTAGGCGGCTTACCAAGTCAGGCGTGAAATTCCCGGGCTCAACCTGGGGGCTGCGCTTGATACTGGTGAGCTTGAATGCGGGAGAGGATAGTGGAATTCCCAGTGTAGAGGTGAAATTCGTAGATATTGGGAAGAACACCGGTGGCGAAGGCGGCTATCTGGCCCGTAATTGACGCTGAGGCGCGAAAGCGTGGGGAGCAAACAGGATTAGATACCCCAGTA
+
GGGGGGGGGGGGGGGGGGGGGGGGGGGGGGGGGGGGGGGGGGGGGGGGGGGGGGGGGGGGGGGGGGGGGGGGGGGGGFGGGGGGGGGGGGGGGGGGGGGGGGGGGGGGGGGGGGGGGGGGGGGGGGGGGGGGGGGGGGGGGGGGGGGGGGGGGGGGGGGGGGGGGGGGFGGGGGGGGGGGGGGCEGDGGFGGGGGGCGGGGGGEGGDGGGGGEGFDEGGGGFCG0D7?4BAFFGGGFEFG
@M00200:205:000000000-AKKM3:1:1101:9568:8733 1:N:0:1
ATTGGGCGTAAAGGGCGCGTAGGCGGCCTGCTAAGTCGAACGTGAAATCCCCGGGCTCAACCCGGGAACTGCGTCCGAGACCGGCAGGCTCGAATCCGGGAGAGGGATGTGGAATTCCAGGTGTAGCGGTGAAATGCGTAGATATCTGGAGGAACATCGGTGGCGAAGGCGGCATCCTGGACCGGTATTGACGCTGAGGCGCGAAAGCCAGGGGAGCAAACGGGATTAGATACCCCGGTA
+
GGGGGGGGGGGGGGGGGGGGGGGGGGGGGGGGGGGGGGGGGGGGGGGGGGGGGGGGGGGGGGGGGGGGGGGGGGGGGGGGGGGGGGGGGGGGGGGGGGGGGGGGGGGGGGGGGGGGGGGGGGGGGGGGGEGGGGGGGGGGGGGGGCEFGGFEFEFGGFGCGGGGGGGGGGEGGGGGGGGGGGGGGGGGGGGGGGGDGGGGGGGGGGGGGGGGGG@GFGGGGGE31<GF?=<:9CFGDFFC
@M00200:205:000000000-AKKM3:1:1101:15831:8744 1:N:0:1
ACTGGGCTTAAAGGGTGCGTAGGCGGGTCTTTAAGTCAGGGGTGAAATCCTGGAGCTCAACTCCAGAACTGCCTTTGATACTGAGGATCTTGAGTTCGGGAGAGGTGAGTGGAACTGCGAGTGTAGAGGTGAAATTCGTAGATATTCGCAAGAACACCAGTGGCGAAGGCGGCTCACTGGCCCGATACTGACGCTGAGGCACGAACGCGTGGGGAGCAAACAGGATTACATACCCTAGTA
+
GGGG<EGGGF@@FGGGGG:FFGCGDGGGGGGGGGGGGC@FGGGGGGGGGGGGGGGGG@FGGGGGGGGFGGGGGGGGGCF,EEFCGF=<FFGGGGDFFGGDEEECFFDFCBF?ABFGGGGGGGGFGGGFCGGC,EADFGDEC+=FCFG<F:C+@<CFGGG,@<,@>BE@FG*BEEGFGFBBCFGGGCEGGFCFEDGG*=*==5*8*:CDGCEEG*837*0+9C**,>>?*9):@FD45<8:
@M00200:205:000000000-AKKM3:1:1101:9768:8745 1:N:0:1
ACTGGGTATAAAGGGAGCGTAGGCGGCTAGTTTAGTCAGAGGTGAAAGCCCAGGGCTCAACCTTGGAATTGCCTTTGATACTGGCTATCTTGAGTATGGAAGAGGTATGTGGAACTCCGAGTGTAGAGGTGAAATTCGTAGATATTCGGAAGAACACCAGTGGCGAAGGCGACATACTGGTCCATTACTGACGCTGAGGCTCGAAAGCGTGGGGAGCAAACAGGATTAGATACCCTCGTA
+
GGGGGGGGGGGGGGGGGGGGGGGGGGGGGGGGGGGGGGGGGGGGGGGGGGGGGGGGGGGGGGGGGGGGGGGGGGGGGGGGGGGGGGGGGGGGGGGGGGGGGGGGGGGGGGGGGGGGGGGGGGGGGGGGGGGGGGGGGGGGGGGGGGGGGGGEGGGGGGGGGGGGDEGGGGGGGGGGGGFFGGGGGGGGGGDEEGDEDGGGFFGCGGGFDGGGGGFC:FGGGGGGFGGFFFFGFGGGAEFG
@M00200:205:000000000-AKKM3:1:1101:17311:8746 1:N:0:1
ACTGGGCGTAAAGGGAGCGTAGGCGGATAGTTTAGTCAGAGGTGAAAGCCCAGGGCTCAACCTTGGAATTGCCTTTGATACTGGCTATCTTGAGTATGGAAGAGGTATGTGGAACTCCGAGTGTAGAGGTGAAATTCGTAGATATTCGGAAGAACACCAGTGGCGAAGGCGACATACTGGTCCATTACTGACGCTGAGGCTCGAAAGCGTGGGGAGCAAACAGGATTAGATACCCGTGTA
+
GGGGGGGGGGGGGGGGGGGGGGGGGGGGGGGGGGGGGGGGGGGGGGGGGGGGGGGGGGGGGGGGGGGGGGGGGGGGGGGGGGGGGGGGGGGGGGGGGGGGGGFGGGGGGGGGFGGGGGCFGGGGGD<FFGGGGGGGGFFGGDGFGGGGCFDEGGGGGGGFGGGGGGEGCFFGGGGGGGGGGGGFGGFGGCFG55CCED5CGGGGGGGFEEGCE53>DGGFCGGGFGG3A@<CCFFGFDFG
@M00200:205:000000000-AKKM3:1:1101:17444:8749 1:N:0:1
ACTGGGTTTAAAGCGAGCGCAGGCGGCTTAATAAGTCTGATGTAAAAGGCAGTGGCTCAACCATTGTGTGCATTGGAAACTGTTAGACTTGAGTGCAGTAGAGGAGCGTGGAATTCCATGTGTAGCGGTGAAATGCGTAGATATATGGAGGAACACCGGTGGCGAAAGCGGCTCTCTGGACTGTAATTGACACTGAGGCTCGAAAGCGTGGGTAGCAAACAGGATTAGATACCCTCGTA
+
FCFGGGFGGFGGG<FDGGG@FEG+CF+@CC<FAG<CCCFF9@FDDFEEDF,@FFGFCC<FFGE,CFFG@EA<CF,=FFFCACFEGFE?DFDFCEGD<E?C<FGG8C<FE>E7BEFD,,CEEFEC,?CF+@7FGG95C++++EFGGFC,EF7FDFAFGDGGD:78CCGG7C7>*CD@EF,D@FC>,>,5=7=<C6DCFFCFGDCFGC75CECDC9)7@?GCC45*4@6)7=<7:C+9>FB
@M00200:205:000000000-AKKM3:1:1101:13341:8767 1:N:0:1
ACTGGGTATAAAGGGAGCGTAGGCGGATAGTTTAGTCAGAGGTGAAAGCCCAGGGCTCAACCTTGGAATTGCCTTTGATACTGGCTATCTTGAGTATGGAAGAGGTATGTGGAACTCCGAGTGTAGAGGTGAAATTCGTAGATATTCGGAAGAACACCAGTGGCGAAGGCGACATACTGGTCCATTACTGACGCTGAGGCTCGAAAGCGTGGGGAGCAAACAGGATTAGATACCCGTGTA
+
GGGGGGGGGGGGGGGGGGGGGGGGGGGGGGGGGGGGGGGGGGGGGGGGGGGGGGGGGGGGGGGGGGGGGGGGGGGGGGGFFGGGGGGGGGGGGGGGGGGGGGGFGGGGGGGGGFGGGGGGEGGGGGGGGGGGGFFGGCFGGGGGGGGGGGGCGFGGGGGGGGGGDGGGGGGGGGGGGGGGGGGGGGGGDDGGEGGEEFCCFCEGFC4FGEGGGGEDFGGGGGGG0>7=FCFGGCECBDFG
@M00200:205:000000000-AKKM3:1:1101:14143:8811 1:N:0:1
ATTGGGCTTAAAGGGCTCGTAGGCGGCCAACTAAGTCAGACGTGAAATCCCTCGGCTTAACCGGGGAACTGCGTCTGATACTGGATGGCTTGAGATTGGGAGAGGGATGCGGAATTCCAGGTGTAGCGGTGAAATGCGTAGATATCTGGAGGAACACCGGTGGCGAAGGCGGCATCCTGGACCAACACTGACGCTGAGGAGCGAAAGCCAGGGGAGCAAACGGGATTAGATACCCCTGTA
+
GGGGGGGGGGGGGGGGGGGGGGGGGGGGGGGGGGGGGGGGGGGGGGGGGGGGGGGGGGGGGGGGGGGGGGGGGGGGGGGGGGGGGGGGGGGGGGGGGGGGGGDGGGGGGGGGGGGGGGGGGGFGGGGCEGGGGGGGGGGGGGGGGGGGGDGCGGGGGGGGGGGGGEGDGGGGGGGGGGGFGGGGGGGGGGDGEGGG=FGGGGEGCEGGFGGG>CBDEGGGGGGC1DC?@BAGGFGGFFFG
@M00200:205:000000000-AKKM3:1:1101:22845:8811 1:N:0:1
ATTGGGTTTAAAGGGCTCGTAGGCGGTTTGTCGCGTCGGGAGTGAAAACCAGGTGCTTAACACCTGGCTTGCTTTCGATACGGGCAGACTGGAGGTATGCAGGGGAGAACGGAATTCCTGGTGTAGCGGTGAAATGCGCAGATATCAGGAGGAACACCGGTGGCGAAGGCGGTTCTCTGGGCATTACCTGACGCTGAGGAGCGAAAGTGTGGGGAGCGAACAGGATTAGATACCCCGGTACGAT
+
GGGGGGGGGGGGGGGGGGGGGGGGGGGGGGGGGGGGGGGGEGGGGGGGGGGGGGGGGGGGGGGGGGGGGGGGGGGGGGGGGGGGGGGGGGFGGGGGGGGGGGGGGGGGGGGGGEGGGGGGGGGGGGGGGGG?FFGGGGGEBFGGGGGGGFFGGGGGGGGDFCFGCCC7FGGGEGGGFFFFGFGGGGGGGGGGGGGG=>C?CCEEEEGGGGGGGG>C3EEGDGFC:FG2?9>CFE+95B>C*(-(
@M00200:205:000000000-AKKM3:1:1101:2678:8819 1:N:0:1
ACTGGGTTTAAAGGGAGCGTAGGCGGATAGTTTAGTCAGAGGTGAAAGCCCAGGGCTCAACCTTGGAATTGCCTTTGATACTGGCTATCTTGAGTATGGAAGAGGTATGTGGAACTCCGAGTGTAGAGGTGAAATTCGTAGATATTCGGAAGAACACCAGTGGCGAAGGCGACATACTGGTCCATTACTGACGCTGAGGCTCGAAAGCGTGGGGAGCAAACAGGATTAGATACCCTTGTA
+
GGGGGGGGGGGGGGGGGGGGGGGGGGGGGGGGGGGGGGGGGGGGGGGFGGGGGGGGGGGGGGGGGGGGGGGGGGGGGGGGGGGGGGGGGGGGGGGGGGGGGGGGGGFFGGGGGFGGGGGGGG?FFGFFGGGGGGGGGGGGGGGGGGFGGDEGGGGGGB:FGGGGGGGGGGGGGGGGGGGGGGGGGGGGGGGDEG>EECDGGGGDGGCGGEGGGGFGFGGGGGGGFG>38;5:+:C*=A=G
@M00200:205:000000000-AKKM3:1:1101:19436:8825 1:N:0:1
ATTGGGTATAAAGGGAGCGTAGGCGGATAGTTTAGTCAGAGGTGAAAGCCCAGGGCTCAACCTTGGAATTGCCTTTGATACTGGCTATCTTGAGTATGGAAGAGGTATGTGGAACTCCGAGTGTAGAGGTGAAATTCGTAGATATTCGGAAGAACACCAGTGGCGAAGGCGACATACTGGTCCATTACTGACGCTGAGGCTCGAAAGCGTGGGGAGCAAACAGGATTAGATACCCCTGTA
+
EGGGGGGGGGGGGGGGGGGGGGGGGGGGGGGGGGGGGGGGGGGGGGGGGGGGGGGGGGGFGGGGEGEFFGGGGGGGDGGFCGGGGGGGGGGGGGGFGGGGFGGGGGGGGGGCGFGGGGGGDGGFGGCFGGGDFGGGGGGGFEFDGGGGGGFE8>FFGGGGGGGGDEEGGFGGG8EGFGAGGFGGFGGGGFFF@5DGC>5CC4CGFGDG5EEC7C>DDGG877EF@GF@F=C7FFFCF>F+
@M00200:205:000000000-AKKM3:1:1101:27281:8845 1:N:0:1
ACTGGGCTTAAAGGGCGTGTAGGCGGCCCGTTAAGTCAGGTGTGAAATTCCTGGGCTCAACCCAGGACGTGCGCCTGAGACTGGCGGGCTTGAGTCCGGGAGAGGATGGTGGAACTCCCAGTGTAGAGGTGAAATTCGTAGATATTGGGAAGAAAACCCGTGGCGAAGGCGGCCATCTGGACCGGTACTGACGCTAAGGCGCGACAGCGTGGGGAGCAAACAGGATTAGATACCCTAGTAAGA
+
GGGFGGGGGGGGGGGGECGGGGGGGGEG@F:EFDFFFGGGEFEGDFGGFGGGFGFGGGGG8FGFF@@DFBEGGGDGGGGGGGGGGECEGF?FFFEGGEEGBEFGGFFGG<=7=FFB<<BFD,>:FFFGG<<@<FD;;<5,**7DECEGG7:>:F,?FCFGGGGGECEEEGCGCC*<2+CFCBFCCE5;+::CC5<*8CF67>*:8=378*;EE>)977FEC7:C(97<?64:0<865@0<>-)
@M00200:205:000000000-AKKM3:1:1101:7369:8869 1:N:0:1
ATTGGGCGTAAAGGGAGCGTAGGCGGATAGTTTAGTCAGAGGTGAAAGCCCAGGGCTCAACCTTGGAATTGCCTTTGATACTGGCTATCTTGAGTATGGAAGAGGTATGTGGAACTCCGAGTGTAGAGGTGAAATTCGTAGATATTCGGAAGAACACCAGTGGCGAAGGCGACATACTGGTCCATTACTGACGCTGAGGCTCGAAAGCGTGGGGAGCAAACAGGATTAGATACCCCTGTA
+
GGGGGGGGGGGGGGGGGGGGGGGGGGGGGGGGGGGGGGGGGGGGGGGGGGGGGGGGGGGGGGGGGGGGGGGGGGGGGGGGGGGGGGGGGGGGGGGGGGGGGGGGGGGGGGGGGGGGGGGGGGGGGGGGGGGGGGFGGGGGGGGGFGGGGGGGGGGGGGGFFGGGGGGGGGGGGGGGGGGGGGCFCFGCGGGGGGGGGGGGGGGGGGGGGGGGGGFGFGGFGGGGDGFEFFFG9?6<F@FF
@M00200:205:000000000-AKKM3:1:1101:23070:8872 1:N:0:1
ACTGGGTTTAAAGCGCACGTAGGCGGCTTTGTAAGTTAGAGGTGAAAGCCCGGGGCTCAACTCCGGAATTGCCTTTAAGACTGCATCGCTAGAATTGTGGAGAGGTAAGTGGAATTCCGAGTGTAGAGGTGAAATTCGTAGATATTCGGAAGAACACCAGTGGCGAAGGCGACTTACTGGACACATATTGACGCTGAGGTGCGAAAGCGTGGGGAGCAAACAGGATTAGATACCCTCGTA
+
GGGGGGGGGGGGGGGGGGGGGGGGGGGGGGGGGGGGGGFGGGGGGGGGGGGGGGGGGGGGGGGGGGGGGGGGGGGGGGGGGGGGGGGGGGGGGGGGGGGGGGGDGGGGGGGGGGGGGGGGGGGGGGGGGGGGGGGGGGGGGGGGGGGGGGGEGGGGGGFGGGGGGGGGGGGGGGGGGGGGGGGGGGGGGGGGGGGGGGGGCGGEGGGGGGGGGGEGFGGGGGGGFGG?FFFCFFGG>EFG
@M00200:205:000000000-AKKM3:1:1101:27652:8881 1:N:0:1
ATTGGGTTTAAAGGGCTCGTAGGCGGCCGACTCAGTCAGACGTGAAATCCCTCGGCTTAACCGAGGAACTGCGTCTGATACTAGTTGGCTTGAATCCGGGAGAGGGATGTGGAATTCCAGGTGTAGCGGTGAAATGCGTAGATATCTGGAGGAACACCGGTGGCGAAGGCGGCATCCTGGACCGGTATTGACGCTGCGGAGCGAAAGCCAGGGGAGCAAACGGGATTAGATACCCCGGTA
+
FGGGGGGGGGGGGGGDFGGGGGGGGGEE@@6FFFFGGGGGFGGGGGGFGFFDFGGGG@FGGG77:=FG8FGGGE:CGGFGGGGG,?<?FGGGGFG9EFGDEGGGG:FFGFFGGGGGGFFDGGGG9FGGGGGGGGGGG@FGGECGGGGFGGGGGGG:FGGEGCGGGF@FGGGGG8C8CGGFGGGGG8E*AGGGDEGE*:E57DE*?8DF*6ECEDE3<FFGG5EGFGGFFFF7CCCCEFFD
@M00200:205:000000000-AKKM3:1:1101:23497:8901 1:N:0:1
ATTGGGTTTAAAGGGCGCGTAGGCGGCCGATTAAGTCGGGGGTGAAAGCCTGTGGCTCAACCACAGAATTGCCTTCGATACTGGTTGGCTTGAGACCGGAAGAGGACAGCGGAACTGCGAGTGTAGAGGTGAAATTCGTAGATATTCGCAAGAACACCAGTGGCGAAGGCGGCTGTCTGGTCCGGTTCTGACGCTGAGGCGCGAAAGCGTGGGGAGCAAACAGGATTAGATACCCCGGTA
+
GGGGGGGGGGGGGGGGGGGGGGGGGGGGGEG:FGGGGGGGGGGGGGGGGGGFGGGGGGGGGGGGGGGGGGGGFFGGGGGGGGGGGGGGGGGGGGGGGGGGGGGGGGGGGGGGGGGGGGGGGGGGAFGFGCFEFGGGGGFFFEFCCGGGGGGGGGGGGGGGFGGGGGGGGGEGGGEG9CGGGFGGGGGGGGGGEC3AEGGGEGGGGEDGGGGGGE@DDFECDDFF0<FFFFFGGGCFDFFG
@M00200:205:000000000-AKKM3:1:1101:6010:8906 1:N:0:1
ATTGGGTTTAAAGGGTGCGTAGGCGGGTCTTTAAGTCAGGGGTGAAATCCTGGAGCTCAACTCCAGAACTGCCTTTGATACTGAAGATCTTGAGTTCGGGAGAGGTGAGTGGAACTGCGAGTGTAGAGGTGAAATTCGTAGATATTCGCAAGAACACCAGTGGCGAAGGCGGCTCACTGGCCCGATACTGACGCTGATGCACGAAAGCGTGGGGAGCAAACAGGATTAGATACCCGAGTA
+
GGGGGGGGGGGGGGGGGGGGGGGGGGGG7CFGGGGGGGGGGGGGGGGGEFA@D@FGGCFGGGF:CFGGFGGGGGGGGGGGGGGGGGDEEGFGGGGGFGC@CGGGGFFGGEFFGG@FGGDDFGGGGGGGGGGGGGGGGFDFGGGGGG9B=FEGGGGGGGDAF<FGGGGGGG7>5BB9E9?B,BCGG5E=FGGGGGGGG9CFGGGGGGG4C:CEEGFG3=FGGGGGFGGFFFFGGDF5>EFG
@M00200:205:000000000-AKKM3:1:1101:3824:8914 1:N:0:1
ATTGGGTTTAAAGGGTGCGTAGGAGGGCAGGTAAGTCAGTGGTGAAATCTCCGGGCTTAACCCGGAAACTGCCGTTGATACTATTTGTCTTGAATACCGTGGAGGTGAGCGGAATATGTCATGTAGCGGTGAAATGCTTAGATATGACATAGAACACCAATTGCGAAGGCAGCTCACTACACGGTCATTGACTCTGAGGCACGAAAGCGTGGGGATCAAACAGGATTAGATACCCTAGTA
+
GEGGGGGGGGGGGGGGGGGGGGGCFG@FCGDFGFGG9FGGGGGGGGGGGGGGGGGGGG89FEGEGGFGGGGGGGFFGGGGGGGGGGGGGGGG<CFF<F:FGG:EFGGGGGGGGGGGGGGFFGGGGFGGGGDFBFFGGGGGGGGGGGGGGGGGDFGFGGFGGGDGD<CGEGGGGGFGG9FACFEBF8*>@FGG?,=CFF5EGFCEGEGGD5EFGDFG):8ACDGFDGFFFFC72?BFAFF<
@M00200:205:000000000-AKKM3:1:1101:14800:8931 1:N:0:1
ACTGGGCTTAAAGGGCTCGTAGGCGGTTTGTCGCGTCGGGAGTGAAAACGCCGTGCTTAACACGGCGCTTGCTTCCGATACGGGCAGACTAGAGGTATTCAGGGGAGAACGGAATTCCTGGTGTAGCGGTGAAATGCGCAGATATCAGGAGGAACACCGGTGGCGAAGGCGGTTCTCTGGGAATGACCTGACGCTGAGGAGCGAAAGTGTGGGGCGCGAACAGGATTAGATACCCCCGTA
+
GGGGGGGGGGGGGGGGGGGGGGGGGGGEGGGGGGGEGGGGGGGGGGGGGGGGGGGGGGGGGGGFGGGGGGGGGGGGGGGGGGGGGGGGGGGGGGGGGGGGGGGGEGGGGGGGGGGGGGGFGGGGFGGGGGGGGGGFGEGDEGGGGGCGFFGEGGGGGGGGGGGGGGGGGGGGGDC@FGGFGGGGGGGGGGGGGGGDGGGGCFGEE*/0<+<EDG)>>ED=7>6C1CC7FF2FGFGFDFF5
@M00200:205:000000000-AKKM3:1:1101:10499:8931 1:N:0:1
ATTGGGTTTAAAGGGAGCGTAGGCGGATAGTTTAGTCAGAGGTGAAAGCCCAGGGCTCAACCTTGGAATTGCCTTTGATACTGGCTATCTTGAGTATGGAAGAGGTATGTGGAACTCCGAGTGTAGAGGTGAAATTCGTAGATATTCGGAAGAACACCAGTGGCGAAGGCGACATACTGGTCCATTACTGACGCTGAGGCTCGAAAGCGTGGGGAGCAAACAGGATTAGATACCCTAGTA
+
GGGGGGGGGGGGGGGGGGGGGGGGGGGGGGGGGGGGGGGGGGGGGGGGGGGGGGGGGGGGGGGGGGGGGGGGGGGGGGGGGGGGGGGGGGGGGGGGGGGGGGGGGGGGGGGGGGGGGGGGGGGGGGGGFGGGGGGGGGGGGGGGGGGGFEGGGGGGGEGGGGGGGGGGGGGGGGGGGGGGGGGGGGGGGFGGGGG>EGFDFFGGGGDGGGGGGGBGFGGFGGGGFGGFFFFGGGGGFFFG
@M00200:205:000000000-AKKM3:1:1101:25116:8965 1:N:0:1
ACTGGGCTTAAAGGGCGCGTAGGTGGCCCGTTAAGTGGCTGGTGAAATCCCGGGGCTCAACTCCGGGGCTGCCGGTCAGACTGGCGAGCTAGAGCACGGTAGGGGCAGATGGAATTCCCGGTGTAGCGGTGGAATGCGTAGAGATCGGGAAGAATACCAGTGGCGAAGGCGTTCTGCTGGGCCGTTGCTGACACTGAGGCGCGACAGCGTGGGGAGCAAACAGGATTAGATACCCCCGTA
+
GGGGGGGGGGGGGGGGGGGGGGGGGGGGGGGGGGGGGGGGGGGGGGGGGGGGGGGGGGGGGGGGGGGGGGGGGGGGGGGGGGGGGGGGGGGGGGGGGGGGGGGGGGGGGGGGGGGGGGGGGGGGGGGGGGGGGGGGGGGGGGGGGGGGGGGGGGGGGGGGFGGGGGGGGGGGGGGGGGGGGGGGGGGGGGGGGGGGGGGGDGGGGGGGGGGGGGFDDGGFGGGGFGGFFFFGGDGGE@DG
@M00200:205:000000000-AKKM3:1:1101:17861:8970 1:N:0:1
ATTGGGCATAAAGGGAGCGTAGGCGGATAGTTTAGTCAGAGGTGAAAGCCCAGGGCTCAACCTTGGAATTGCCTTTGATACTGGCTATCTTGAGTATGGAAGAGGTATGTGGAACTCCGAGTGTAGAGGTGAAATTCGTAGATATTCGGAAGAACACCAGTGGCGAAGGCGACATACTGGTCCATTACTGACGCTGAGGCTCGAAAGCGTGGGGAGCAAACAGGATTAGATACCCCAGTA
+
GGGGGGGGGGGGGGGGGGGGGGGGGGGGGGGGGGGGGGGGGGGGGGGGGGGGGGGGGGGGGGGGGGGGGGGGGGGGGGGGGGGGGGGGGGGGGGGGGGGGGGGGGGGGGGGGGGGGGGGGGGGGGGGGGGGGGGGGGGGGGGGGGGGGGGGGFGGGGGGGGGGGGGGGCFGGGGGGGGGGGGGGGGGGGGGGGGGGGGGGGGGGFEDGGGGGGGFGEGFGGGGGFGGFFFFGGGGGFEFF
@M00200:205:000000000-AKKM3:1:1101:17780:8978 1:N:0:1
ATTGGGTGTAAAGCGAGCGCAGGTGGTTTAATAAGTCTGATGTAAAAGGCAGTGGCTCAACCATTGTGTGCATTGGAAACTGTTAGACTTGAGTGCAGTAGAGGAGAGTGGAATTCCATGTGTAGCGGTGAAATGCGTAGATATATGGAGGAACACCGGTGGCGAAAGCGGCTCTCTGGACTGTAACTGACACTGAGGCTCGAAAGCGTGGGTAGCAAACAGGATTAGATACCCTAGTA
+
GGGGGGGGGGGGGGGGGGGGGGGFGGGGGGGGGGGGGGGGGGGGGGGGGGGGGGGGGGGGGGGGGGGGGGGGGGGGGGGGGGGGGGGGGGGGGGGGGGGGGGGGGGGGGGGGGGFGGGGGGGGGGGGDGGGFFFGGGGGGGGGGGGGGGGGGCGGGGGFGGGGEGGGGGEGGGGGGGGFGGGGGGGGGGGGGGGGGFFGGGGGGGGGDGGGEGGFGF+?FGGEGFGG<CFFGGFGGFFF
@M00200:205:000000000-AKKM3:1:1101:15990:8995 1:N:0:1
ACTGGGTTTAAAGGGCGCGTAGGCGGCTTGACAAGTCAGGTGTGAAAGCCCCGGGCTCAACCCGGGAATTGCACTTGATACTGTCTCGCTAGAGTCCGGGAGAGGATGGCGGAATTCCCAGTGTAGAGGTGAAATTCGTAGATATTGGGAAGAACACCGGTGGCGAAGGCGGCCATCTGGACCGGTACTGACGCTGAGGCGCGAAAGCGTGGGGAGCAAACAGGATTAGATACCCCTGTAAGA
+
GGGGGGGGGGGGGGGGGGGGGGGGGGGGGGGGGGGGFGGGGGGGGGGGGGGGGGGGGGGGGGGGGGGGGGGGGGGGGGGGGGGGGGGGGGGGGGGGGGGGGGGGGGGGGGGGGGGGGGGGGGGGGGGGGGGGGGGGGGGGGGGGGGGGFGGDGGGGGGGGGGGGGGGGGGGGGGGGGGGGGGGGGGGGGGGGGGGGDGGGGGGGGGGGGGGGGDEGEGGGGGGGFGGBF4<FFGGGF7;EFDA
@M00200:205:000000000-AKKM3:1:1101:3905:9009 1:N:0:1
ACTGGGTATAAAGGGCGCGTAGGCGGCCTTGTAAGTTGGGGGTGAAAGCCCGTGGCTCAACCACGGAATTGCCTTCGATACTGCTTGGCTTGAGACCGGAAGAGGTGAGTGGAACTGCGAGTGTAGAGGTGAAATTCGTAGATATTCGCAAGAACACCAGTGGCGAAGGCGGCTCACTGGTCCGGATCTGACGCTGAGGCGCGAAAGCGTGGGGAGCAAACAGGATTAGATACCCTGGTA
+
GGGGGGGGGGGGGGGGGGGGGGGGGGGGGGGGGGGGGGGGGGGGGGGGGGGGGGGGGGGGGGGGGGCFGGGGGGGGGGGGGGGGGGGGGGGGGGAFGGCFGGGGGGGGGGGGFGGGGGGGGGGGGGGGGGGFGGGGGGGGGGGCGGGDGGGGGGGGGDFGGGGGGGDDGGCEGGGGGGGGGFGGEGGGFGGGGGGGGCGFCGD:EEDGEEGGGGFGFGC+<FGGF4C?FFFGGGG4>FFE
@M00200:205:000000000-AKKM3:1:1101:7048:9019 1:N:0:1
ATTGGGTTTAAAGGGCGTGTAGGCGGGATGGCAAGTCGGTCGTGAAATCCTTCGGCCCAACCGAAGAAGTGCGTCCGATACTGCTGTCCTTGAGGGTTGGAGAGGAGACAGGAATTCCCGGTGTAGCGGTGAAATGTGTAGAGATCGGGAGGAACACCGGTGGCGAAGGCGGGTCTCTGGCCAATTCCTGACGCTGAGGCGCGAAAGCGTGGGGAGCAAACGGGATTAGATACCCTGGTA
+
GGGGGGGGGGGGGGGGGGGGGGGGGGGGGGGGGGGGGGGGGGGGGGGGGGGGGGGGGGGGGGGGGGGGGGGGGGGGGGGGGGGGGGGGGGGGGGGGGGGGGGGGGGGGGGGGGGGGGGGGGGGGGGGGGGGGGGGGGGGGGGGGGGGGGGGGGGGGGGGGGGGGGGGGGGGGGGGGGGGGGGG@FGGGFFGGGDDECGGGGGGGDGGGGGGEGG>GEGGGGGGG?GG??F<>CFGGFFFG
@M00200:205:000000000-AKKM3:1:1101:24030:9027 1:N:0:1
ATTGGGTATAAAGGGAGCGTAGGCGGATAGTTTAGTCAGAGGTGAAAGCCCAGGGCTCAACCTTGGAATTGCCTTTGATACTGGCTATCTTGAGTATGGAAGAGGTATGTGGAACTCCGAGTGTAGAGGTGAAATTCGTAGATATTCGGAAGAACACCAGTGGCGAAGGCGACATACTGGTCCATTACTGACGCTGAGGCTCGAAAGCGTGGGGAGCAAACAGGATTAGATACCCTCGTA
+
GGGGGGGGGGGGGGGGGGGGGGGGGGGGGGGGGGGGGGGGGGGGGGGGGGGGGGGGGGGGGGGGGGGGGGGGGGGGGGGGGGGGGGGGGGGGGGGGGGGGGGGGGGGGGGGGGGGGGGGGGGGGGGGGGGGGGGGGGGGGGGGGGGGGGGGGGGGGGGGGGGGGGGGGGGGGGGGGGGGGGGGGGGGGGGGGGGGGGGCFFGGGGGGGGGGGGG:DFGGGGGGGFGGFF=CFGGGGFFFE
@M00200:205:000000000-AKKM3:1:1101:17132:9030 1:N:0:1
ATTGGGTTTAAAGGGCTCGTAGGCGGTTTGTCGCGTCGGGAGTGAAAACCAGGTGCTTAACACCTGGCTTGCTTTCGATACGGGCAGACTGGAGGTATGCAGGGGAGAACGGAATTCCTGGTGTAGCGGTGAAATGCGCAGATATCAGGAGGAACACCGGTGGCGAAGGCGGTTCTCTGGGCATTACCTGACGCTGAGGAGCGAAAGTGTGGGGAGCGAACAGGATTAGATACCCGAGTA
+
GGGGGGGGGGGGGGGGGGGGGGGGGGGGGGGGGGGGGGGGGGGGGGGGGGGGGGGGGGGGGCGGGGGGGGGGGGGGGGGGGGGGGGGGGGGGGGGGGGGGGGGGGGGGGGGGGGGGFGGGGGGGGGGGGGGGGGGGGGGGGGGGGGGGGGGGGGGGGGGGGGGGGGGGGGGGGEEGGGGGGGGGGGGGGG6@EGGGGGGGGGGGGGGGGGGGGGEGFGGGGGGG?FGFFFAGGGGDBBFG
@M00200:205:000000000-AKKM3:1:1101:24716:9040 1:N:0:1
ATTGGGCATAAAGGGCTCGTAGGCGGTTTGTCGCGTCGGGAGTGAAAACCAGGTGCTTAACACCTGGCTTGCTTCCGATACGGGCAGACTAGAGGTATTCAGGGGAGAACGGAATTCCTGGTGTAGCGGTGAAATGCGCAGATATCAGGAGGAACACCGGTGGCGAAGGCAGGTCTCTGGGCCGCAACTGACGCTGAGGAGCGAAAGCGTGGGTAGCAAACAGGATTAGATACCCTTGTA
+
GGGGGGGGGGGGGGGGGGGGGGGGGGGGGGGGGGGGGGGGGGGGGGGGGGGGGGGGGGGGGEFFGGFGGGGGGGGGGGGGGGGGGGGGGGGGGGGGGGGGGGGGGGGGGGGGGGGGGGGGGGGGGGGGGGGGGGGGGGGGGGGGGGGGGGGGGGGGGGGGGGGGGGGGGGGGEFGCFGGGGGGGGGGGGGFGGGGEEDGGGGGGGGGGGGGDEGFGFGGF7FGGBGGFF44:FGGGFFFF
@M00200:205:000000000-AKKM3:1:1101:12437:9047 1:N:0:1
ACTGGGTTTAAAGTGCTCGTAGGCGGTTTGTCGCGTCTGCCGTGAAAGTCCGGGGCTCAACTCCGGATCTGCGGTGGGTACGGGCAGACTAGAGTGATGTAGGGGAGAACGGAATTCCTGGTGTAGCGGTGAAATGCGCAGATATCAGGAGGAACACCGGTGGCGAAGGCGGTTCTCTGGGAATGACCTGACGCTGAGGAGCGAAAGTGTGGGGAGCGAACAGGATTAGATACCCTAGTA
+
GGGGGGGGGGGGGGGGGGGGGGGGGG@FGGGGGGGCFGGGGECEFGGGGGGGGGGGGGGGGGGGGGGGGGGGGGFGGGGGGFGGGGGGFGGGFGEFFGFGGGDCGGGGGGGGGDFGGGGGGGF=FDFFGGEGGGGGGGGCFEFGGGGGFFDGGGGGGGGGGCFGGGGGDGGGGDEGF?FGGGGGGGGGGGFFE5CEGGGFEFEE>C5*++:CGCBDFGGEDGGG?DF>FFFD<<FC?F6<
@M00200:205:000000000-AKKM3:1:1101:23645:9072 1:N:0:1
ACTGGGTATAAAGGGCGCGTAGGCGGCCTCCGCAAGTCAATTGTGAAATCTCCGGGCTTAACTCGGAAAGGTCAACTGATACTGCGGGGCTAGAGTGCGGAAGGGGCAACTGGAATTCTCGGTGTAGCGGTGAAATGCGTAGATATCGAGAGGAACACCTGCGGCGAAGGCGGGTTGCTGGGCCGACACTGACGCTGAGGCGCGAAAGCCAGGGGAGCGAACGGGATTAGATACCCCAGTA
+
GGGGGGGGGGGGGGGGGGGGGGGGGGGGGGGGGGGGGGGGGGGGGGGGGGGGGGGGGGGGGGGGGGCFGGGGGGGGGGEFGGGGGGGGGGGGGGGGGGGGGEEGGGGGGGGGGGGGGGGGGGGGGGGGGGGGGGGGGGGGGE7FGGGGGGGGGGGGGGGGGFGEEGGGGGGGGDGGGGGGFGEGGGGGGGGGGGGGGGGFGGGGDEGGGGFFGGFGDGGEGCEC?5)3?FAGGF6DFEF6C
@M00200:205:000000000-AKKM3:1:1101:27111:9074 1:N:0:1
ATTGGGTTTAAAGGGAGCGTAGGCGGATAGTTTAGTCAGAGGTGAAAGCCCAGGGCTCAACCTTGGAATTGCCTTTGATACTGGCTATCTTGAGTATGGAAGAGGTATGTGGAACTCCGAGTGTAGAGGTGAAATTCGTAGATATTCGGAAGAACACCAGTGGCGAAGGCGACATGCTGGTCCATTACTGACGCTGAGGCTCGAAAGCGTGGGGCGCAAACAGGATTAGATACCCTTGTA
+
GGGGGGGGGGGGGGGGGGGGGGGGGGGGGGGGGGGGGGGGGGGGGGGGGGGGGGGGGGGGGGGGGGGGGGGGGGGGGGGGGGGGGGGGGGGGGGGGFGGGGGGGGGGGGGGGGGGGGGGGGGGGGGFFFGGGFGFFFGGGCCFGGGGGFGGGGGGFGGGGGGGECFDEGGGGGGGGGGFGGGGGCFGGGGGGCGGGGGGFGGGGFEGFEEGEGG)5=EGGGFFFBFFFF64CGF+0?FFG
@M00200:205:000000000-AKKM3:1:1101:9089:9075 1:N:0:1
TTGGGTGTAAAGGGCGCGTAGGCGGCCGGATAAGTCGGGGGTGAAATCCTGTGGCTCAACCACAGGGCTGCCTCCGAGACTGTCGGGCTCGAGCACAGTAGAGGCAGGTGGAATTCCCGGTGTAGCGGTGGAATGCGTAGAGATCGGGAAGAACATCGGTGGCGAAGGCGGCCTGCTGGGCTGTTGCTGACGCTGAGGCGCGACAGCGTGGGGAGCAAACAGGATTAGATACCCTAGTA
+
GGGGGGGGFGGGGGGGGGG:FGGGGGGGGGGGGGGGGGGGGGGGGGGGGGGGGGGGGCGGGGGGGGGGGGGGGGGGGGGGGGGGGGGGGGGGGGGGGGGGGGGGGGGGGGGGGGGGGGGGGGGGGGGGGGGGGGGGGGGGGGGGGGGGDGGGGGGGGGGGGGGGGC8EGGGGGGGGGGGGGGGGGGGFGC?EGGG>FFEGGGCC>EFDEGGGGC>G>CE=FGGGBFGBFFFFGEGGFFF
@M00200:205:000000000-AKKM3:1:1101:24459:9091 1:N:0:1
ACTGGGTTTAAAGTGCGCGTAGGCGGCCTCCGCAAGTCAATTGTGAAATCTCCGGGCTTAACTCGGAAAGGTCAACTGATACTGCGGGGCTAGAGTGCGGAAGGGGCAACTGGAATTCTCGGTGTAGCGGTGAAATGCGTAGATATCGAGAGGAACACCTGCGGCGAAGGCGGGTTGCTGGGCCGACACTGACGCTGAGGCGCGAAAGCCAGGGGAGCGAACGGGATTAGATACCCCCGTA
+
GGGGGGGGGGGGGGGGGGGGGGGGGGGGGGGGGGGGGGGGGGGGGGGGGGGGGGGGGGGGGGGGGGGGGGGGGGGGGGGGGGGGGGGGGGGGGGGGGGGGGGGGGGGGGGGGGGGGGGGGGGGGGGGGGGGGGGGGGGGGGGGGGGGGGGGGGGGGGGGGGGGGGGGGGGGGGGGGGGGGGGGGGGGEEFGGGGGGGGGGGGGGGGGGE6FGF>>DFGGGDGGGB<52?FDDFC:C)<<E<
@M00200:205:000000000-AKKM3:1:1101:10365:9097 1:N:0:1
ACTGGGTTTAAAGCGCGCGCAGGTGGTTTCTTAAGTCTGATGTGAAAGCCCACGGCTCAACCGTGGAGGGTCATTGGAAACTGGGAGACTTGAGTGCAGAAGAGGAAAGTGGAATTCCATGTGTAGCGGTGAAATGCGTAGAGATATGGAGGAACACCAGTGGCGAAGGCGACTTTCTGGTCTGTAACTGACACTGAGGCGCGAAAGCGTGGGGAGCAAACAGGATTAGATACCCCAGTAAGA
+
GGGGGGGGGGGGGGGGGGGGGGGGGGGGGGGGGGGGGGGGGGGGGGGGGGGGGGGGGGGGGGGGGGGGGGGGGGGGGGGGGGGGGGGGGGGGGGGGGGGGGGGGGGGGGGGGGGGGGGGGGGGGGGGGGGGGGGGGGGGGGGGGGGGGGGGGGGGGGGGGGGGGGGGGGGGGGGGGGGGFFGGGGGGGGGGGGGGGGGGGGGC>EGDGGEEGGD)9:FGGGGF*(2:7FFAGGGFGFEFGGFB
@M00200:205:000000000-AKKM3:1:1101:8880:9108 1:N:0:1
ATTGGGTTTAAAGTGTGCGCAGGTGGCCGCGCAAGTCGAGTGTGAAATCCCCGGGCTTAACTTGGGAATTGCGCTCGAAACTACGTGGCTGGAGTGTGGCAGAGGAAGGTGGAATTCCACGTGTAGCGGTGAAATGCGTAGAGATGTGGAGGAACACCGATGGCGAAGGCAGCCTTCTGGGCCAACACTGACACTCATGCACGAAAGCGTGGGGAGCAAACAGGATTAGATACCCGGGTA
+
GGGGGGGGGGGGGGGGGGGGGGGGGGGGGGGGGGGGGGGGGGGGGGGGGGGGGGGGGGGGGGGGGGFGFGGGGGGGGGGGGGGGGGGGGGGGGGGGGGGGGGGGGGGGGGGGGGGGGGGGGGGGGGGGGGGGGGGGGGGGGGGGGGG9FGFGGGGGGGGGGGGGGGGGGGGGGGGGGGGGGGGGGGGGGGGGGFGGGGGGGFCEGGGGG=EGGGFCDGGGGFG437>7F*57CCGDFFFG
@M00200:205:000000000-AKKM3:1:1101:10270:9135 1:N:0:1
ATTGGGTTTAAAGGGAGCGTAGGCGGATAGTTTAGTCAGAGGTGAAAGCCCAGGGCTCAACCTTGGAATTGCCTTTGATACTGGCTATCTTGAGTATGGAAGAGGTATGTGGAACTCCGAGTGTAGAGGTGAAATTCGTAGATATTCGGAAGAACACCAGTGGCGAAGGCGACATACTGGTCCATTACTGACGCTGAGGCTCGAAAGCGTGGGGAGCAAACAGGATTAGATACCCCGGTA
+
GGGGGGGGGGGGGGGGGGGGGGGGGGGGGGGGGGGGGGGGGGGGGGGGGGGGGGGGGGGGGGGGGGGGGGGGGGGGGGGGGGGGGGGGGGGGGGGGGGGGGGGGGGGGGGGGGGGGGGGGGGGGGGGGGGGGGGGGGGGGGGGGGGGGGGGGGGGGGGGGGGGGGGGGGGGGGGGGGGGGGGGGGGGGGGGGGGGGGGGGGGGGGGGGGGGEGGFGFGFGGGGF?GGFFFCFGFGCDDFG
@M00200:205:000000000-AKKM3:1:1101:23411:9138 1:N:0:1
ATTGGGTTTAAAGGGCGCGTAGGCGGGCTATCAAGTCCGGGGTGAAATCCTCCAGCTCAACTGGAGAACGGCCTCGGATACTGATGGTCTCGAGGGGGATAGGGGCACACGGAACTGTGGGTGGAGCGGTGAAATGCGTTGATATCCATAGGAACTCCGGTGGCGAAAGCGGTGTGCTGGATCCCTTCTGACGCTGAGGCGCGAAAGCCAGGGGAGCAAACGGGATTAGATACCCGTGTA
+
GGGGGGGGGGGGGGGGGGGGGGGGGGGGGGGGGGGGGGGGGGGGGGGGGGGGGGGGGGGGGGGGGGGGGGGGGGGGGGGGGGGGGGGGGGGGGGGGGGEGGGGGGGGGGGGGGGGGGGGGGGGGGGGGGGGGGGFCGGGEGGGGGGGGGGGGFGGGGGGE@EEGGDGGGFDCEEEGGGCGFGGGCFCFGCCFCGGGDGGGGGCECEGGGGGGCE3DFDFCG3;<07C3*@2:@CF5)5<6
@M00200:205:000000000-AKKM3:1:1101:11714:9177 1:N:0:1
ACTGGGTTTAAAGGGCTCGTAGGCGGTTTGTCGCGTCGGGAGTGAAAACCAGGTGCTTAACACCTGGCTTGCTTCCGATACGGGCAGACTAGAGGTATTCAGGGGAGAACGGAATTCCTGGTGTAGCGGTGAAATGCGCAGATATCAGGAGGAACACCGGTGGCGAAGGCGGTTCTCTGGGAATATCCTGACGCTGAGGAGCGAAAGTGTGGGGAGCGAACAGGCTTAGATACCCGCGTA
+
GGGGGGGGGGGFGGGGGGGGGGGGGGGGGGGGGGGGGGGGGGGGFGGGGGGGGGFGGGGGGGGGGGGGGGGGGGGGGGGGGGGGGGGGGGGGGGGGGGGGGGGGGGGDFGGEEEGGGGGGGGGGGGGGGCFGGGGGFEGGGGGGGGGGGGGG7FFGGGGEGGGGGGGGGGGGGGGCGCBFGGGGGGCFGGGGGGD5CE*?EGGDD*909:CECG@C@ECGCCFF(*24=F)0<@<C@B5C
@M00200:205:000000000-AKKM3:1:1101:10753:9204 1:N:0:1
ATTGGGTTTAAAGGGCTTGTAGGCGGTTTGTTAAGTCCGGTGTGAAATCTCCCGGCTCAACTGGGAGGGGCCATCGGAAACTGGCGAGCTCGAGGTGGGCAGAGGAAAGCGGAATTCCCGGTGTAGCGGTGAAATGCGTAGATATCGGGAGGAACACCAGTGGCGAAGGCGGCTTTCTGGGCCTATCCTGACGCTGAGGAGCGAAAGCGTGGGGAGCAAACCGGATTAGATACCCGAGTA
+
GGGGGGGGGGGGGGGGGGGGGGGGGGGGGGGGGGGGGGGGGGGGGGGGGGGGGGGGGGGGGGGGGGGGGGGGGGGGGGGGGGGGGGGGGGGGGGGGGGGGGGGGGGGGGGGGGGGGGGGGGGGGGGGGGGGGGGGGGGGGGGGGGGGGGGGGGGGGGGGGGGGGGGGGGGGGGGGGGGGGFGGGGGGGGGGGGGDGGGGGGGGGGGGGGGGGGGFGFGGGGGGG0CGFFFFGGGGGFFFC
@M00200:205:000000000-AKKM3:1:1101:6774:9213 1:N:0:1
ACTGGGTTTAAAGGGCGTGTAGGCGGGATGGCAAGTCGGTCGTGAAATCTTTCGGCTCAACCGAAGAAGTGCGTCCGATACTGCTGTCCTTGAGGGCTGGAGAGGAGACTGGAATTCCCGGTGTAGCGGTGAAATGCGCAGATATCAGGAGGAACACCGGTGGCGAAGGCGGTTCTCTGGGAATGACCTGACGCTGAGGAGCGAAAGCGTGGGGAGCGAACAGGATTAGATACCCGAGTA
+
F7FGGEGGGGGGGGGCEGGGGFGFGGGGEFGFEFFGGGGG:FGGGGGGF,6C<CFFGDGDG8++@=FC=FGGC?++:7F:FGGFCFG<FGGGGFGC+BFGGFGEFGGGGGGGFGGGF=DFGGGGGFGGGGEGGGGGG*@CCECFGGG;FFG7:<FGGGGCCFGGCFBC>EEGGGG;FGFGC*>FFFGFGGGGEGG5CFC<:C5:EG5*2:EGGGBGEGCGG78CB47<FFBFFFFDD)7*
@M00200:205:000000000-AKKM3:1:1101:13492:9219 1:N:0:1
ACTGGGTATAAAGGGCGCGTAGGCGGCCTGCTAAGTCGGACGTGAAATCCCCGGGCTCAACCCGGGAACTGCGTCCGAGACTGGTTGGCTCGAATCCGGGAGAGGGATGCGGAATTCCAGGTGTAGCGGTGAAATGCGTAGATATCTGGAGGAACACCGGTGGCGAAGGCGGCATCCTGGACCGGCATTGACGCTGAGGCGCGAAAGCCAGGGGAGCAAACGGGATTAGATACCCTGGTA
+
GGGGGGGGGGGGGGGGGGGGGGGGGGGGGGGGGGGGGGGGGGGDGGGGGGGGGGGGGGGGGGGGGGGGGGGGGGGGGGGGGGGGGGGGGGGGGGGGFGGGEGEGGGGGGGGGGGGGGGGGGGFFGFGGGGGGGGGGGGGGGGGGGGGGGGGGGGGGGGGGGGGGGGGGGGGGGGGFFCFGGGGGGGGGFGFGGD*7EGDGEGGGGGGGGGGGGC@DBEF6F<EGF3CF?FA7@EFFF5?G
@M00200:205:000000000-AKKM3:1:1101:4694:9228 1:N:0:1
ACTGGGCGTAAAGGGCGCGTAGGCGGGGAGGCAAGTCGGGTGTGAAATCCCTCGGCTCAACCGAGGAACGGCGCCCGAAACTGCTTCTCTTGAGTCCCGGAGAGGAAGGTGGAATTCCCGGTGTAGCGGTGAAATGTGTAGAGATCGGGAGGAACACCGGTGGCGAAGGCGGCCTTCTGGACGGTGACTGACGCTGAGGCGCGAACGCGTGGGGAGCAAACGGGATTAGATACCCCCGTAAGCT
+
GGGGGGFGGGGGGDFEFEGGGGGD@GEG+@FGGFCFFC@GFC>CFGFECF8FGCFCEG?CFFGGF7FGG:CFCDECF:BFEGF@FGG9=@FF<DFG8DFE**@@C,:B:<>>CFF>BG9F7FGFCFFG7F**>FFAFGGGG@EBEFB:**<FCFFGGD*:8*1:>CEE58*CEE>FGGGGFC8*;8A8?D+CE*1*?8*AECGG8*)9*CEEEGEDFCGFF**/4)92**4*0<C<)5B5C1).
@M00200:205:000000000-AKKM3:1:1101:2371:9236 1:N:0:1
ATTGGGTGTAAAGGGAGCGTAGGCGGACATTTAAGTCAGGGGTGAAATCCCGGGGCTCAACCTCGGAATTGCCTTTGATACTGGGTGTCTTGAGTATGAGAGAGGTGTGTGGAACTCCGAGTGTAGAGGTGAACTTCGTAGATATTCGGAAGAACACCAGTGGCGAAGGCGACACACTGGCTCATTACTGACTCTGCGGCTCGAAAGCGTGGGGAGCAACAAGGATTAGATACCCTAGTAAGCT
+
GG<CFGGGGGGGFFDGGGGGGEGGGGFGGGGGGFFF<FFFGCGGGGGGGGGGGGGG:FGGGGGFGGGGGGFGGGGDCCCEFC<@CFCFCFGDFDGGGGDFF,<+BFFGGGGGFFGF?FCFBFCFGGFF@F+D<,9BDEGDG7FDGGGGGFCEGFFGFGCGGGGDGEDCCEFBCGEGEF,:CEGG9?=74=C>,4:,,1//7*5E?E<FEE*<*8<).*C**1**4>C?F?27<0+>FF=?F2))
@M00200:205:000000000-AKKM3:1:1101:28455:9254 1:N:0:1
ACTGGGCTTAAAGCGAGCGCAGGTGGTTTATTAAGTCTGGTGTAAAAGGCAGTGGCTCAACCATTGTATGCATTGGAAACTGGTAGACTTGAGTGCAGGAGAGGAGAGTGGAATTCCATGTGTAGCGGTGAAATGCGTAGATATATGGAGGAACACCGGTGGCGAAAGCGGCTCTCTGGCCTGTAACTGACACTGAGGCTCGAAAGCGTGGGGAGCAAACAGGATTAGATACCCTCGTA
+
GGGGFGFGGGGGGGGGGGGGGGGGGGGGGGGGGGEGGGGGGGGGGGGGGGGGGGGGGGGFFGGGGDGGGGGGGGGGGGGGGGGGGGGGGFGGGGGGGGGGGGGCFFFGGGGFFGGGFCCFFFBFGGDCF@FGGGGGGGGGGGFCGGGGGGDGDCFCFCGGG7DGGGGGGGGGGGD@FGCEFGGGGGGGGGGCGGFGGGGGGDGC*:8<=EEG7=BGFFC;C485;7C8FFE+?:BGF@D
@M00200:205:000000000-AKKM3:1:1101:5144:9268 1:N:0:1
ATTGGGTTTAAAGGGTGCGTAGGCGGCTGTGCAAGTCTGGCGTGAAAGCCCCGGGCTCAGCCCGGGAAGTGCGCTCGAAACTGCGCAGCTCGAGTGCCGGAGGGGAGAGTGGAATTCCTGGTGTAGCGGTGAAATGCGTAGATATCAGGAGGAATACCGGTGGCGAAAGCGACTCTCTGGACGGCAACTGACGCTGAGGCACGAAAGCGTGGGGAGCAAACAGGATTAGATACCCTTGTA
+
GGGGGGGGGGGGGGGGGGGGGGGGGGGGGGGGGGGGGGGGGGGGGGGGGGGGGGGGGGGGGGGGGGGGGFGGGGGGGGGGGGGGGGGGGGGGGGGGGGGGGGGGGGGGGGGGGGGGGGGGGGGGGGGGGGGGGGGGGGGGGGGGGGGGGGGGGGGGGGGGGGGGGGGGGGGGGGGGGGGGGGGGGGGGGFGGGGGGGGGGGGGGGGDGGEGGGGFGFGGGG4FFFGGFFFFGGGGGFFFG
@M00200:205:000000000-AKKM3:1:1101:2485:9268 1:N:0:1
ACTGGGTATAAAGGGAGCGTAGGCGGATAGTTTAGTCAGAGGTGAAAGCCCAGGGCTCAACCTTGGAATTGCCTTTGATACTGGCTATCTTGAGTATGGAAGAGGTATGTGGAACTCCGAGTGTAGAGGTGAAATTCGTAGATATTCGGAAGAACACCAGTGGCGAAGGCGACATACTGGTCCATTACTGACGCTGAGGCTCGAAAGCGTGGGGAGCAAACAGGATTAGATACCCCTGTA
+
GGGGGGGGGGGGGGGGGGGGGGGGGGEGGGGGGGFGGGGGGGGGGGGGGGGGGGGGGGGGGGGGGGGGGGFGFGGGGGGGGGGGGGGGGGGGGGGGGGGGGGGGGGGGGGFGGGGFGGGGGGGGGGGGGGGGGGGGGGGGGGGGGGGFDEEGGGGGGGGGGGGGGGGGGGGGGGGGGGF7EEGCFFGGGGGGDED5*88?CF>5BCDFGGGGGGFGFGGGGGGG?GC@FF?+<CC3>5AG
@M00200:205:000000000-AKKM3:1:1101:20109:9288 1:N:0:1
ATTGGGCATAAAGGGAGCGTAGGCGGATAGTTTAGTCAGAGGTGAAAGCCCAGGGCTCAACCTTGGAATTGCCTTTGATACTGGCTATCTTGAGTATGGAAGAGGTATGTGGAACTCCGAGTGTAGAGGTGAAATTCGTAGATATTCGGAAGAACACCAGTGGCGAAGGCGACATACTGGTCCATTACTGACGCTGAGGCTCGAAAGCGTGGGGAGCAAACAGGATTAGATACCCCAGTA
+
GGGGGGGGGGGGGGGGGGGGGGGGGGGGGGGGGGGGGGGGGGGGGGGGGGGGGGGGGGGGGGGGGGGGGGGGGGGGGGGGGGGGGGGGGGGGGGGGGGGGGGGGGGGGGGGGGGGGGGGGGGGGGGGGGGGGGGGGGGGGGGGGGGGGGGGGGGGGGGGGGGGGGGGGGGGGGGGGGGGGGGGGGGGGGGGGGGGGGGGGGGGGGGGGGGDGGGFGEGGFFGGGFGFFFFEGFFFGDAFG
@M00200:205:000000000-AKKM3:1:1101:13066:9293 1:N:0:1
ATTGGGCTTAAAGGGAGCGTAGGCGGATAGTTTAGTCAGAGGTGAAAGCCCAGGGCTCAACCTTGGAATTGCCTTTGATACTGGCTATCTTGAGTATGGAAGAGGTATGTGGAACTCCGAGTGTAGAGGTGAAATTCGTAGATATTCGGAAGAACACCAGTGGCGAAGGCGACATACTGGTCCATTACTGACGCTGAGGCTCGAAAGCGTGGGGAGCAAACAGGCTTAGATACCCTCGTA
+
GGGGGGGGGGGGGGGGGGGGGGGGGGGGGGGGGGGGGGGGGGGGGGGGGGGGGGGGGGGGGGGGGGGGGGGGGGGGGGGGGGGGGGGGGGGGGGGGGGGGGGGGGGGGGGGGGGGGGGGGGGGGGGGFGGGGGGGGGGGGGGGGGGGGGGGGGGGGGGGGGGGGGGDGGGGDGGGFGGGGGGGGGGGGGFGGGGG>EFGGGGDEGGGGGEGGGGFGBGGGGGG4(*;36FCFGGGGFFFG
@M00200:205:000000000-AKKM3:1:1101:5225:9305 1:N:0:1
ACTGGGCATAAAGGGAGCGTAGGCGGATAGTTTAGTCAGAGGTGAAAGCCCAGGGCTCAACCTTGGAATTGCCTTTGATACTGGCTATCTTGAGTATGGAAGAGGTATGTGGAACTCCGAGTGTAGAGGTGAAATTCGTAGATATTCGGAAGAACACCAGTGGCGAAGGCGACATACTGGTCCATTACTGACGCTGAGGCTCGAAAGCGTGGGGAGCAAACAGGATTAGATACCCGCGTA
+
GGGGGGGGGGGGGGGGGGGGGGGGGGGGGGGGGGGGGGGGGGGGGGGGGGGGGGGGGGGGGGGGGGGGGGGGGGGGGGGGGGGGGGGGGGGGGGGGGGGGGGFGGGGGGGGGGGGGGGGGGGGGGGGGGGGGGGGGGGGGGGGGGGGGGGGGGGGGGGGGGGGGGGGGGGGGGGGGGGGGGGGGDGGGGGGGGGGGGGGGGGGGGDGGDEGGGGFGFGGGGGGGFGGFFCCFGGGDFFFG
@M00200:205:000000000-AKKM3:1:1101:15308:9307 1:N:0:1
ACTGGGTTTAAAGGGCGCGTAGGTGGCTCGGTAAGTGGCTGGTGAAATCCCGGGGCTCAACTCCGGGGCTGCCGGTCAGACTGCCGGGCTCGAGCACGGTAGGGGCAGATGGAATTCCCGGTGTAGCGGTGGAATGCGTAGATATCGGGAAGAACACCAGTGGCGAAGGCGTTCTGCTGGGCCGTTGCTGACACTGAGGCGCGACAGCGTGGGGAGCAAACAGGATTAGATACCCTAGTA
+
GGGGGGGGGGGGGGGGGGGGGGGGGGGGGGGGGGGGGGGGGGGGGGGGGGGGGGGGGGGGGGGGGGGGGGGGGGGGGGGGGGGGGGGGGGGGGGGGGGGGGGGGGGGGGGGGGGGGGGGGGGGGGGGGGGGGGGGGGGGGGGGGGGGGGGGGGGGGGGGGGGGGGGGGGGGGGDGGGGGGGGGGGGGGGGGGGGGGGGGGGGGGGGGGGGGGGGFGFGGFC5FG:DG2@46CGGGGFFFG
@M00200:205:000000000-AKKM3:1:1101:6007:9311 1:N:0:1
ATTGGGTTTAAAGCGAGCGCAGGCGGTTCTTTAAGTCTGATGTGAAAGCCCCCGGCTCAACCGGGGAGGGTCATTGGAAACTGGAGAACTTGAGTGCAGAAGAGGAGAGTGGAATTCCACGTGTAGCGGTGAAATGCGTAGATATGTGGAGGAACACCAGTGGCGAAGGCGACTCTCTGGTCTGTAACTGACGCTGAGGCTCGAAAGCGTGGGGAGCAAACAGGATTAGATACCCTCGTA
+
GGGGGGGGGGGGGGGGGGGGGGGGGGGGGGGGGGGGGGGGGGGGGGGGGGGGGGGGGGGGGGGGGGFGGGGGGGGGGGGGGGGGGGGGGGGGGGGGGGCGGGGGGGGGGGGGGGGGFGGGGGGGFFGGGGGFFGGGDGGGGGGGGGGGGGGCGGGGGFGGGGFEECEGGGDGCEDFGGDGGGGGGGGGGGGGGGGGGGCFGGGGGGDCGGGGGGD53FGFGGGF<CFFFFFGGGGG@EFE
@M00200:205:000000000-AKKM3:1:1101:22203:9349 1:N:0:1
ACTGGGTGTAAAGGGAGCGTAGGCGGATAGTTTAGTCAGAGGTGAAAGCCCAGGGCTCAACCTTGGAATTGCCTTTGATACTGGCTATCTTGAGTATGGAAGAGGTATGTGGAACTCCGAGTGTAGAGGTGAAATTCGTAGATATTCGGAAGAACACCAGTGGCGAAGGCGACATACTGGTCCATTACTGACGCTGAGGCTCGAAAGCGTGGGGAGCAAACAGGATTAGATACCCCCGTA
+
GGGGGGGGGGGGGGGGGGGGGGGGGGGGGGGGGGGGGGGGGGGGGGGGGGGGGGGGGGGGGGGGGGGGGGGGGGGGGGGGGGGGGGGGGGGGGGGGGGGGGGGGGGGGGGGGGGGGGGGGGGGGGGGGGGGGGGGGGGGGGGGGGGGGGGGGGGGGGGGGGGGGGGGGGGGGDGGGGGGGGGGGGGGGGGGGGGGGGGGGGGGGGGGGGGCEGGFGAGGGGGGGFFGFFFFGGG@FFFBG
@M00200:205:000000000-AKKM3:1:1101:20229:9354 1:N:0:1
ACTGGGTTTAAAGGGCGCGTAGGCGGCCGATTAAGTCGGGGGTGAAAGCCTGTGGCTCAACCACAGAATTGCCTTCGATACTGGTTGGCTTGAGACCGGAAGAGGACAGCGGAACTGCGAGTGTAGAGGTGAAATTCGTAGATATTCGCAAGAACACCAGTGGCGAAGGCGGCTGTCTGGTCCGGTTCTGACGCTGAGGCGCGAAAGCGTGGGGAGCAAACAGGATTAGATACCCCAGTAAGA
+
GGGGGGGGGGGGGGGGGGGGGGGGGGGGGGGGGGGGGGGGGGGEGGGGGGGDFGGGEEFGFGGGGGGGGGGFGGGGGGGGGGGGAFGGGGGGGGGGGGGGGGGGFFGGDB@FGGGFGGGGDFGGEFGGGGGFDEDFFFGGGGGGD@FFDDFGGGGGGGGGFEEGGEGGGGFED5CCFDFGGGGGG8CEGFCFGGGGGGGFGGGD8EGGGC:CEGFDDFCEGFGGF47<=64C+<F3>>FGCBF
@M00200:205:000000000-AKKM3:1:1101:26531:9358 1:N:0:1
ATTGGGCGTAAAGGGTGCGTAGGTGGGTTGGTAAGTCAGTGGTGAAATCCCCGAGCTTAACTTGGGAACTGCCATTGATACTATCAGTCTTGAATACCGTGGAGGTCAGCGGAATATGTCATGTAGCGGTGAAATGCTTAGATATGACATAGAACATCAATTGCGAAGGCAGCTGGCTACACGAATATTGACACTGAGGCACGAAAGCGTGGGGATCAAACAGGATTAGATACCCCAGTACGAT
+
GGGGGGGGGGGGGGDGGGGGGGGGGGGGGGGGGGGGGGGGGFGFGGGGGGGGGGGGGGDGGGGGGGGGGGGGGGGGGGGGGGGGGGGGGGGGGGGGGGGGGGGFGGGDGGGGD7FGGGGGGGCFCFGECGCCGGGGGGGGGFGGGGGFGGG9FFGFGGGGGGGFG7CDEFGDDGGGEGGCFFGGGGGGGFGGFGGGADFF5@GDG>CFGGGG7*:D>>BCFCFC;FF@AFC=CCFG3:A?+(((
@M00200:205:000000000-AKKM3:1:1101:26891:9364 1:N:0:1
ATTGGGTGTAAAGGGAGCGTAGGCGGATAGTTTAGTCAGAGGTGAAAGCCCAGGGCTCAACCTTGGAATTGCCTTTGATACTGGCTATCTTGAGTATGGAAGAGGTATGTGGAACTCCGAGTGTAGAGGTGAAATTCGTAGATATTCGGAAGAACACCAGTGGCGAAGGCGACATACTGGTCCATTACTGACGCTGAGGCTCGAAAGCGTGGGGAGCAAACAGGATTAGATACCCCGGTA
+
GGGGGGGGGGGGGGGGGGGGGGGGGGGGGGGGGGGGGGGGGGGFGGGGGGGGGGGGGGGGGGGGGGGEFGGGGGGGGGGGGGGGGGGGGGGGGGGGGGGGGGGFCGFFFGGGGFFGGGGGGGGGGGFFCGGGFGGGAFGGGEGGGGGGGDEGCFFFGCFGGGGG@FGGGGGGGEGGGGGGGGGGGGGGGGGGGGDG>FEGFGGGGECCEEEEGDEC>FGGFGFC?CCEFAC>;:<D>@FG
@M00200:205:000000000-AKKM3:1:1101:17239:9379 1:N:0:1
ACTGGGTATAAAGGGAGCGTAGGCGGATAGTTTAGTCAGAGGTGAAAGCCCAGGGCTCAACCTTGGAATTGCCTTTGATACTGGCTATCTTGAGTATGGAAGAGGTATGTGGAACTCCGAGTGTAGAGGTGAAATTCGTAGATATTCGGAAGAACACCAGTGGCGAAGGCGACATACTGGTCCATTACTGACGCTGAGGCTCGAAAGCGTGGGGAGCAAACAGGATTAGATACCCTTGTA
+
GGGGGGGGGGGGGGGGGGGGGGGGGGGGGGGGGFGGGGGGGGGGGGGGGGGGGGGGGGGGGGGGGGGGGGGGGGGGGGGGGGGGGGGGGGGGGGGGGGGGGGGGGGGGGGGGGGGGGGGGGGGGGGGGGGGGGGGGGGGGGGGGGFGGGGGGGGGGGGGGGGGGGGGGGGGGGGGGGGGGGGGGGGGGGGGGCED5>CCGGGGGGEGGGEGGGDFGFGGGGGGGFGGFFFFGGFGFFFFG
@M00200:205:000000000-AKKM3:1:1101:27812:9383 1:N:0:1
ACTGGGTTTAAAGGGCTCGTAGGTGGCCAATTAAGTCAGACGTGAAATCCCCAGGCTCAACTTGGGAACTGCGTCTGATACTGACTGGCTTGAATTCGGGAGAGGGATGCAGAATTCCAGGTGTAGCGGTGAAATGCGTAGATATCTGGAGGAATACCGGTGGCGAAGGCGGCATCCTGGACCGAGATTGACACTGAGGAGCGAAAGCCAGGGGAGCAAACGGGATTAGATACCCCTGTA
+
GGGGGGGGGGGGGGGGGGGGGGGGGGGGGGGGGGGGGGGGGGGGGGGGGGGGGGGGGGGGGGGGGGGGGGGGGGGGGGGGGGGGGGGGGGGGGGGGGGGGGGGGGGGGGGGGGFGGGGGGGGGGGGGGGGGGGGGGGGGGGGGGFGGGGGGGGGGFAFFGGGGGGGGGEEGGGDGCFGGGGGGGGGG59FF7ACFGGGGGDFEGGGGGGGGGGEFGFGGGGGGGFG44@FAGG6@<FFFG
@M00200:205:000000000-AKKM3:1:1101:28792:9410 1:N:0:1
ATTGGGTTTAAAGCGAGCGCAGGTGGTTTAATAAGTCTGATGTAAAAGGCAGTGGCTCAACCATTGTGTGCATTGGAAACTGTTAGACTTGAGTGCAGTAGAGGAGAGTGGAATTCCATGTGTAGCGGTGAAATGCGTAGATATATGGAGGAACACCGGTGGCGAAAGCGGCTCTCTGGACTGTAACTGACACTGAGGCTCGAAAGCGTGGGTAGCAAACAGGATTAGATACCCGGGTA
+
GGGGGGGGGGGGGGGGGGGGGGGGGGGGGGGGGGAFGGGGGGGFGGGGGGGGGGGGGGGGGGGGGGGGGGGGGGGGGGGGGGGGGGGGGGGGGGGGGGGGGGGGGGGGGGGGGGFGGGGGGGGGGGGCGGGGGGGGGGGGGGGGGGGGGG>FEGGGG>CGGGGGGGGGGGGGDECFFFE9DFGGGGGGGGFDGGGFGGGGFCEEE*CDGGDFGGEGFGGGFGGGFCCEFF<DB,=8BEB
@M00200:205:000000000-AKKM3:1:1101:18957:9433 1:N:0:1
ATTGGGTGTAAAGGGAGCGTAGGCGGATAGTTTAGTCAGAGGTGAAAGCCCAGGGCTCAACCTTGGAATTGCCTTTGATACTGGCTATCTTGAGTATGGAAGAGGTATGTGGAACTCCGAGTGTAGAGGTGAAATTCGTAGATATTCGGAAGAACACCAGTGGCGAAGGCGACATACTGGTCCATTACTGACGCTGAGGCTCGAAAGCGTGGGGAGCAAACAGGATTAGATACCCCGGTA
+
GGGGGGGGGGGGGGGGGGGGGGGGGGGGGGGGGGGGGGGGGGGGGGGGGGGGGGGGGGGGGGGGGGGGGGGGGGGGGGGGGGGGGGGGGGGGGGGGGGGGGGGGGGGGGGCGGFGGGGGFGGGGGFFGGGGGGFGGGGGGGGFGGGGFEFGGGGGFFGGGGGGGGDGDFGDGGGDGFFGBGGGGGGCGFFGGGEDCCEFG>?EDGGGGGGGGG5)/;EEF5FCC<GC@FCEGG:BGB577
@M00200:205:000000000-AKKM3:1:1101:5416:9436 1:N:0:1
ATTGGGCATAAAGAGCTCGTAGGCGGCTTGGCAAGTCGGGTGTGAAAACTTCAGGCTCAACCTGGAGCGGCCACTCGATACTGCCATGGCTAGAGTCCGGTAGGGGACCACGGAATTCCTGGTGTAGCGGTGAAATGCGCAGATATCAGGAGGAACACCGGTGGCGAAGGCGGTGGTCTGGGCCGGAACTGACGCTGAGGAGCGAAAGCGTGGGGAGCGAACAGGAGTAGATACCCGAGTA
+
GGGGGGGGGGGGGGGGGGGGGGGGGGGGGDGGGGGGGGGGGGGGDFGGGGGGGGGGGGGGGGGGGGGGGGGGGGGGGGGGGGGGGGGGGGGGGGGFGGGGGGGGGGGGGGGGGGGGGGGGGGGGGGGGGGGGFGGGGGGGGGGGGGGGGGGFC:AEGGGGGGGGGGGGGGGGGGGGGGFFGGGGGGEEG;6CFGDEGEFFGGGGGCDG6E?EEEFDFGGEDD=CBF*.<=>FCF+><B:EG
@M00200:205:000000000-AKKM3:1:1101:13023:9457 1:N:0:1
ATTGGGTGTAAAGGGCGTGTAGGCGGTTTGTTAAGTCATGTGTGAAATCCCCCGGCTCAACCGGGGAAGTGCGCATGAAACTGGCAAGCTAGAGTACCGAAGAGGGGGGTGGAATTCCCGGTGTAGCGGTGAAATGCGTAGATATCGGGAGGAACACCTGCGGCGAAGGCGGCCCCCTGGTCGGATACTGACGCTGAGACGCGAAAGCGTGGGGAGCAAACAGGATTAGATACCCTGGTA
+
EGGGGGGGGGGGGGGGGGGGGGGGGGGGGGGGGGGGGGGGGGGGGGGGGGGGGGGGGGGGGGGGGGGGGGGGGGGGGGGGGGGGGGGGGGGGGGGFGGGGDGGGGGGGGGGGGGGGGGGGGGGGGGGGGGGGGGGGGGGGGGGGGGGGGGGGGGGGGGGGGGGGGGGGGGGGGGGGGGGGGGGGGGCGGGGGGGGGGGGFGGDGGGGGGCEEEEDGFGG+C<EF?GD>F@AFGFFGFFFG
@M00200:205:000000000-AKKM3:1:1101:14062:9461 1:N:0:1
ACTGGGTATAAAGGGCTCGTAGGCGGTTTGTCGCGTCGGGAGTGAAAACGCCGTGCTTAACACGGCGCTTGCTTTCGATACGGGCAGACTAGAGGTATGCAGGGGAGAACGGAATTCCTGGTGTAGCGGTGAAATGCGCAGATATCAGGAGGAACACCGGTGGCGAAGGCGGTTCTCTGGGCATTACCTGACGCTGAGGAGCGAAAGTGTGGGGAGCGAACAGGATTAGATACCCCAGTAAGA
+
GGGGGGGGGGGGGGGGGGGGGGGGGGGGGGGGGGGGGGGGGGGGGGGGGGGGGGGGGGGGGFGFGGGGGGGGGGGGGGGGGGGGGGGGGGGGGGGGGGGGGGGGGGGGGGGGGGGGGGGGGGGGGGGGGFGGGGGGGGGGGGGGGGGGGGGGGGGGGGGGGGGGGGGGGGGGGGGGGGGGGGGGGGGGGGGGGGCGEGGCEGGGGEDFGGGGDGFDFGEGDCGGFCGFF?2C7C+<3;FGGFF
@M00200:205:000000000-AKKM3:1:1101:3124:9462 1:N:0:1
ACTGGGTATAAAGGGAGCGTAGGCGGATAGTTTAGTCAGAGGTGAAAGCCCAGGGCTCAACCTTGGAATTGCCTTTGATACTGGCTATCTTGAGTATGGAAGAGGTATGTGGAACTCCGAGTGTAGAGGTGAAATTCGTAGATATTCGGAAGAACACCAGTGGCGAAGGCGACATACTGGTCCATTACTGACGCTGAGGCTCGAAAGCGTGGGGAGCAAACAGGATTAGATACCCGTGTA
+
GGGGGGGGGGGGGGGGGGGGGGGGGGGGGGGGGGGGGGGGGGGGGGGGGGGGGGGGGGGGGGGGGGGGGGGGGGGGGGGGGGGGFGGGGGGGFGGGGGGGFFGGGGGGGGGGGGGGGGGGGGGGGGGGGGGGFGGGGFCGGGGGGGGGGGGGGGGGGGGGGGGGGGGGGDFGGGEGGGGFGGFGFGGGGGGGGGDGGC>>FFE8?CD*:CGGGGB3:CFFDFGG;FG<=FFGGF@>8:>F
@M00200:205:000000000-AKKM3:1:1101:7955:9485 1:N:0:1
ACTGGGTTTAAAGGGAGCGTAGGCGGATAGTTTAGTCAGAGGTGAAAGCCCAGGGCTCAACCTTGGAATTGCCTTTGATACTGGCTATCTTGAGTATGGAAGAGGTATGTGGAACTCCGAGTGTAGAGGTGAAATTCGTAGATATTCGGAAGAACACCAGTGGCGAAGGCGACATACTGGTCCATTACTGACGCTGAGGCTCGAAAGCGTGGGGAGCAAACAGGATTAGATACCCGCGTA
+
GGGGGGGGGGGGGGGGGGGGGGGGGGGGGGGGGGGGGGGGGGGGGGGGGGGGGGGGGGGGGGGGGGGGGGGGGGGGGGGGGGGGGGGGGGGGGGGGGGGGGGGGGGGGGGGGGGGGGGGGGGFGGGGGGGGGGGGGGGGGGGGGGGGFFGGGGGGGGGGGGGGGGGGGGGGGGGGGGGGFGGGGGGGGG>AFGGGGGGGGGGGGGEGGGGGEGDDGFFGGGFDD?GFFFFF7CCEGDFFG
@M00200:205:000000000-AKKM3:1:1101:12919:9486 1:N:0:1
ATTGGGCTTAAAGGGCTCGTAGGCGGTTTGTCGCGTCGGGAGTGAAAACCAGGTGCTTAACACCTGGCTTGCTTTCGATACGGGCAGACTAGAGGTATGCAGGGGAGAACGGAATTCCTGGTGTAGCGGTGAAATGCGCAGATATCAGGAGGAACACCGGTGGCGAAGGCGGTTCTCTGGGCATGACCTGACGCTGAGGAGCGAAAGTGTGGGAGCGAACAGGATTAGATACCCCTGTA
+
GGGGGGGGGGGGGGGGGGGGGGGGGGGGGGGGGGGGGGGGGGGGGGGGGGGGGGGGGGGGGGGGGGGGGGGGGGGGGGGGGGGGGGGGGGGGGGGGGGGGGGGGGGGGGGGGGGGGGGGGGGGGGGGGGGGGGGGGGGGGGGGGGGGGGGGGGGGGGGGGGGGGGGGGGGGGGGGGGFGGGGGGGGGGGGGGGGGGGGGGGGGGGGDGGGGGGGEGDECEGF=F?GGFFFBGFGGGFFF
@M00200:205:000000000-AKKM3:1:1101:17622:9523 1:N:0:1
ACTGGGCTTAAAGGGAGCGTAGGCGGATAGTTTAGTCAGAGGTGAAAGCCCAGGGCTCAACCTTGGAATTGCCTTTGATACTGGCTATCTTGAGTATGGAAGAGGTATGTGGAACTCCGAGTGTAGAGGTGAAATTCGTAGATATTCGGAAGAACACCAGTGGCGAAGGCGACATACTGGTCCATTACTGACGCTGAGGCTCGAAAGCGTGGGGAGCAAACAGGATTAGATACCCTCGTA
+
GGGGGGGGGGGGGGGGGGGGGGGGGGGGGGGGGGGGGGGGGGGGGGGGGGGGGGGGGGGGGGGGGGGGGGGGGGGGGGGFGGGGGGGGGGGGGGGGGGGGGGGGGGGGGGGGGGGGGGGGGGGGGGGGGGGGGGGGGDGGGGGGGGGGGGGGGGGFGGGGGGGGGDGGGGGGGGGGGGGGFGGGGGGGGGGGGGGGGGGGFGEGGGGGDGGGGGBCBEGGGGF40FF768?7FGGGF>FG
@M00200:205:000000000-AKKM3:1:1101:21273:9553 1:N:0:1
ACTGGGCTTAAAGGGCTCGTAGGCGGTTTGTCGCGTCGGGAGTGAAAACCAGGTGCTTAACACCTGGCTTGCTTTCGATACGGGCAGACTGGAGGTATGCAGGGGAGAACGGAATTCCTGGTGTAGCGGTGAAATGCGCAGATATCAGGAGGAACACCGGTGGCGAAGGCGGTTCTCTGGGCATTACCTGACGCTGAGGAGCGAAAGTGTGGGGAGCGAACAGGATTAGATACCCTCGTA
+
GEGGGFGGGGGFGGCGGGGGCGGCFEGGGCGGCGGFECFEEEFGGGGGGGGGGGGGGGF<FGGGGEGGGGGGGGGGGCFGGGDEGGGGGGDGGCCFGGFGC<CFGGGGGGG>EGFFAFGGGGGGGGA@FG:B<=F,F7FECFCEEF,@77B@EGGFFECEG7FF*<8F7,<EGGEGGGF7CGGGGGC7<76C*:CE*;@+/9C58CDFGGF5EC)>BG5?C):*:F>?=F97AEGGF:>E
@M00200:205:000000000-AKKM3:1:1101:9137:9556 1:N:0:1
ACTGGGCTTAAAGCGAGCGCAGGTGGTTTAATAAGTCTGATGTAAAAGGCAGTGGCTCAACCATTGTGTGCATTGGAAACTGTTAGACTTGAGTGCAGTAGAGGAGAGTGGAATTCCATGTGTAGCGGTGAAATGCGTAGATATATGGAGGAACACCGGTGGCGAAAGCGGCTCTCTGGACTGTAACTGACACTGAGGCTCGAAAGCGTGGGTAGCAAACAGGATTAGATACCCCTGTA
+
GGGGGGGGGGGGGGGGGGGGGGGGGGGGGGGGGGGGGGGGGGGGGGGGGGGGGGGGGGGGGGGGGGGGGGGFGGGGGGGGGGGGGGGGGGGGGGGGGGGGGGGGGGGGGGGGGEFGGGGGGGGGGGGGGGGGGGGGGGGGGGGGGGGGGGGGGGGGGGGGGCGGGGGDGDEGGGGGGGFGGGGGGGGGGGFGGGGGFFF7EGGGEEGDGGGGGGFGFGFGGG=FECFEFFFGCFGGFFF
@M00200:205:000000000-AKKM3:1:1101:4351:9564 1:N:0:1
ACTGGGTGTAAAGGGAGCGTAGGCGGACATTTAAGTCAGGGGTGAAATCCCGGGGCTCAACCTCGGAATTGCCTTTGATACTGGGTGTCTTGAGTATGAGAGAGGTGTGTGGAACTCCGAGTGTAGAGGTGAAATTCGTAGATATTCGGAAGAACACCAGTGGCGAAGGCGACACACTGGCTCATTACTGACGCTGAGGCTCGAAAGCGTGGGGAGCAAACAGGATTAGATACCCTCGTA
+
GGGGGGGGGGGGGGGGGGGGGGGGGGGGGGGGGGGGGGGGGGGGGGGGGGGGGGGGGGGGGGGGGGGGGGGGGGGGGGGFGGGGGGGGGGGGGGGGGGGGGGGGGGGGGGGGGGGGGGGGGGGGGGGGGGGFGGGGGGGGGGGGGGGGGGGGGGGGFGGGGGGGGGGGGGGGGGGGGGFGGFFCGGGGGGGGGGGDGGGFFGGGGDGGGGEGGDDDFGGGGGFG?GGFFFA7:CFCFFF5
@M00200:205:000000000-AKKM3:1:1101:9834:9572 1:N:0:1
ATTGGGTTTAAAGCGAGCGCAGACGGTTAATTAAGTCTGATGTGAAAGCCCGGAGCTCAACTCCGGAAAGGCATTGGAAACTGGTTAACTTGAGTGCAGTAGAGGTAAGTGGAACTCCATGTGTAGCGGTGGAATGCGTAGATATATGGAAGAACACCAGCGGCGAAGGCGGCTTACTGGACTGTAACTGACGTTGAGGCTCGAAAGTGTGGGTAGCAAACAGGATTAGATACCCTGGTA
+
EGGGGGCFGFGFGGGGGGGGGGGGGGGDGAFGGGGGGGGGGGGGGGGF8FFGGGGGGGGGGGGFGGGD:AFGGGFGGGGFGGGFGGG9BFEFDCFGGGG<FFGGGGGGGFFGFGFFGFGGGGCGGFGEGGGDG9EGGDGEFDFDF;FFGFFGGGGGGGG8E@FGGGGGGGCEDCEFGGGFGGGGGGGGGF:,=EGCG?FGGF=BFCDFFG?F7:F*)0<FGG?<6DG?=427<CFFF@FF
@M00200:205:000000000-AKKM3:1:1101:16136:9582 1:N:0:1
ACTGGGTTTAAAGGGAGCGTAGGCGGATAGTTTAGTCAGAGGTGAAAGCCCAGGGCTCAACCTTGGAATTGCCTTTGATACTGGCTATCTTGAGTATGGAAGAGGTATGTGGAACTCCGAGTGTAGAGGTGAAATTCGTAGATATTCGGAAGAACACCAGTGGCGAAGGCGACATACTGGTCCATTACTGACGCTGAGGCTCGAAAGCGTGGGGAGCAAACAGGATTAGATACCCCCGTA
+
GGGGGGGEFFFGGGGGGGGGGGGGGG@FGGGGGGEGFDGGGFGGGGGGGGGGGGGGGGGGGGGGGGGGGGGGGGGGGGGGGGGGGGGGGGGGGGGGGG8FFAFEFGGGGGGGEGGGGGGGGGGGFGGGGGGGCFFFCFGGGGGAFGGGCFGDDGGGGGGFFCDGEEEGDGGGGGEFGGG@CCFFGDCFF>FF*CD5854:1;5CEG5F:EE<75>D>5E8CD*5(;:);:CFCFCDB37C
@M00200:205:000000000-AKKM3:1:1101:24609:9583 1:N:0:1
ATTGGGTATAAAGGGCGCGTAGGCGGTCTTTTAAGTCGGGGGTGAAAGCCTGTGGCTCAACCACAGAATTGCCTTCGATACTGGGAGACTTGAGACCGGAAGAGGACAGCGGAACTGCGAGTGTAGAGGTGAAATTCGTAGATATTCGCAAGAACACCAGTGGCGAAGGCGGCTGTCTGGTCCGGTTCTGACGCTGAGGCGCGAAAGCGTGGGGAGCAAACAGGATTAGTTACCCGTGTA
+
GGGGGGGGGGGGGGGGGGGGGGGGGGGGGGGGGGGGGGGGGGGGGGGGGGGGGGGGGGGFGGGGGGGGGGGGGGGGGGGGGGGGGGGGGGGGGGGGGGGGGGGGGGG?FFGGGGGGGGGFGGGGGGFGGGGGGGCGGGFGGGGGGGGGGGGGGCGGGGGGGGGGGGGGGGGGEGGCFCCFGGGGGGGGGF9@CGGEDFGGECGCCEGGGGGGGGFGBFFEC*0C:FC>?*)03<CG55>6
@M00200:205:000000000-AKKM3:1:1101:28369:9587 1:N:0:1
ACTGGGTTTAAAGGGAGCGTAGGCGGATAGTTTAGTCAGAGGTGAAAGCCCAGGGCTCAACCTTGGAATTGCCTTTGATACTGGCTATCTTGAGTATGGAAGAGGTATGTGGAACTCCGAGTGTAGAGGTGAAATTCGTAGATATTCGGAAGAACACCATGGCCAAAGGCGACTTACGGGTCCATAACTAACGCTGAGGCTCAAAACCTGGGGGGGCAACCAGGATAAAATACCCCAGTAGGAT
+
GGGGGGGGGGGGGGGGGGGGGGGGGGGGGGGGGGGGGGGGGGGGGGGGGGGGGGGGGGGGGGGGGGGGGGGGGGGGGGGGGGGGGGGGGGGGGGGGGGGGGGGGGGGGGGFGGGGGGGDGGGGGGGGGGGGGGGGGGGGGGGGGAFGGGGGGGGGGGE=,56,3,8>FC,+++++,7+++4@D,@,,,,+2,*****4195*,6>9**,,4CF*)/):C**/;/(7*)**):EGG*))/<*)))
@M00200:205:000000000-AKKM3:1:1101:15998:9594 1:N:0:1
ACTGGGTGTAAAGGGTGCGTAGGTGGCTTTGTAAGTCAGTGGTGAAATCTCGGAGCTTAACTCCGAAACTGCCATTGATACTGCTTAGCTTGAATCAAGTAGAGGTGGATGGAATATTACATGTAGCGGTGAAATGCTTAGATATGTAATAGAACACCGATTGCGAAGGCAGTTCACTATGCTTGTATTGACACTGAGGCACGAAAGCGTGGGGATCAAACAGGATTAGATACCCCAGTAAGA
+
GGGGGGGGGGGGGGGGGGGGGGGGGGGGGGGGGGGGGGGGGGGGGGGGGGGGGGGGGGGGGGGGGGGGGGGGGGGGGGGGGGGGGGGGGGGGGGGGGGGGGGGGGGGGGGGGGGGGGGGGGGGGGGGGGGGGGGGGGGGGGGGGGGGGGGGGGGGGGGDGGDGGGGGGDGGGGGGGGGGFGFGGFGGGGGGGGGGGGG?FEGGGGC>GCCEFGGFGFGGGGGGGBGFF=AC:=C8DDEFGGFF
@M00200:205:000000000-AKKM3:1:1101:8322:9595 1:N:0:1
ACTGGGTATAAAGGGCGCGTAGGTGGTTCGATAAGTGTGTGGTGAAAGCCCGGGGCTCAACCCCGGGTCTGCCGTGCAAACTGTCGGACTTGAGGACTGTAGAGGCAGGTGGAATTCCGGGTGTAGCGGTGGAATGCGTAGAGATCCGGAAGAAGACCGGTGGCGAAGGCGACCTGCTGGGCAGTTACTGACACTGAGGCGCGACAGCGTGGGGAGCAAACAGGATTAGATACCCCGGTA
+
GGGGGGGGGGGGGGGGGGGGGGGGGGGGGGGGGGGGGGGGGGGGGGGGGGGGGGGGGGGGGGGGGGGGGGGGGGGGGGGGGGGGGGGGGGGGGGGGGGGGGGGGGGGGGGGGGGGGGGGGGGGGGGGGGGGGGGGGGGGGGGGGGGGGGGGGGGGGGGGGGGGGGGGGGGGGGGGGGGGGGGGGGGGGGGGGGGGGGGGGGGGDGGDFGCGGGGFG>FGGGGGGFGG?FFFCFCFGEDEG
@M00200:205:000000000-AKKM3:1:1101:21326:9595 1:N:0:1
ATTGGGTTTAAAGGGAGCGTAGGCGGACATTTAAGTCAGGGGTGAAATCCCGGGGCTCAACCTCGGAATTGCCTTTGATACTGGGTGTCTTGAGTATGAGAGAGGTGTGTGGAACTCCGAGTGTAGAGGTGAAATTCGTAGATATTCGGAAGAACACCAGTGGCGAAGGCGACACACTGGCTCATTACTGACGCTGAGGCTCGAAAGCGTGGGGAGCAAACAGGATTAGATACCCTAGTA
+
GGGGGGGGGGGGGGGGGGGGGGGGGGGGGGGGGGGGGGGGGGGGGGGGGGGGEGGGGGGGGGGGGGGGGGFGGGGGGGGGGGGCCGEFGGGFFGGGGFDFGGGGGGGGGGGGCFGGGGGGGGGGGGGGGGGDFGGGGFFGGGGGFGGGDGGEGGGGGG:DFGGGGGGGGFFCCCECGGFCGGFCGGGGGD?FGGGG=CFFEGGGGGGG=EC7F>DGBFG?F<?<6F:2=?BGGGGG))/0
@M00200:205:000000000-AKKM3:1:1101:17524:9601 1:N:0:1
ATTGGGTATAAAGGGAGCGTAGGCGGATAGTTTAGTCAGAGGTGAAAGCCCAGGGCTCAACCTTGGAATTGCCTTTGATACTGGCTATCTTGAGTATGGAAGAGGTATGTGGAACTCCGAGTGTAGAGGTGAAATTCGTAGATATTCGGAAGAACACCAGTGGCGAAGGCGACATACTGGTCCATTACTGACGCTGAGGCTCGAAAGCGTGGGGAGCAAACAGGATTAGATACCCCGGTA
+
GGGGGGGGGGGGGGGGGGGGGGGGGGGGGGGGGGGGGGGGGGGGGGGGGGGGGGGGGGGGGGGGGGGGGGFGGGGGGGGGGGGGGGGGGGGGGGGGGGGGGGGGGGGGGGGGGGGGGGGGGGGGGGGGGGGGGFGGGGGGGGGGGGGGGGGGGGGGGGGGGGGGGGGGGGDGGGGGGGGGGGGGGGGGGGGGDGGGEG5CFGGG6CGFGGDGGGEGFGFCFGFGFGGEFFFGCGFGABFG
@M00200:205:000000000-AKKM3:1:1101:22850:9615 1:N:0:1
ATTGGGTTTAAAGAGCTCGTAGGCGGCTCATTGCGTCGTCCGTGAAAACTTGGGGCTCAACCTCAAGCTTGCGGACGATACGGGTGGGCTGGAGTTCGGTAGGGGAGACTGGAATTCCTGGTGTAGCGGTGAAATGCGCAGATATCAGGAGGAACACCGGTGGCGAAGGCGGGTCTCTGGGCCGATACTGACGCTGAGGAGCGAAAGCGTGGGGAGCGAACAGGATTAGATACCCCCGTA
+
FGGGGGGGGGGGGGGGGGGGGGGGGGGGGGGGGGGGGGGGGGGGGGGFGFGGGGGGGGGGGGGGGGGGGGGGDGGGGEGGGGEGGGGGGGGGFFFGGGGGGGGGGGGGGGGGGGGGGGGGGGGGGGGGGGGGGCFGGGGGGDGDDGGGGGGGGGGGGGGGGGGGGGGGGGEGGGGGGGGGGGGGDGGGG=FGGGGG5>FGGGDEGG:FGCEEGG>DEGCCGDGD6<FFF?A:FFGDBF>E
@M00200:205:000000000-AKKM3:1:1101:20075:9628 1:N:0:1
ATTGGGTATAAAGGGCTCGTAGGCGGTTTGTCGCGTCGGGAGTGAAAACCAGGTGCTTAACACCTGGCTTGCTTCCGATACGGGCAGACTAGAGGTATTCAGGGGAGAACGGAATTCCTGGTGTAGCGGTGAAATGCGCAGATATCAGGAGGAACACCGGTGGCGAAGGCGGTTCTCTGGGAATATCCTGACGCTGAGGAGCGAAAGTGTGGGGAGCGAACAGGATTAGATACCCCGGTA
+
GGGGGGGGGGGGGGGGGGGGGGGGGGGGGGGGGGGGGGGGGGGGGGGGGGGGGGGGGGGGGGGGGGGGGGGGGGGGGGGGGGGGGGGGGGGGGGGGGGGGGGGGGGGGGGGGGGGGGGGGGGGGGGGGGGGGGFGGGGGGGGGGGGGGGGGGGGGGGGGGGGGGGGGGGGGGGGGGGGGGGGGGGGGGGGGGGGGGGGGGGGGGGGGGGGGGGGFGFGGDGDGG?GGFFFFGG@FGFFFG
@M00200:205:000000000-AKKM3:1:1101:28019:9643 1:N:0:1
ACTGGGTTTAAAGGGTGCGTAGGCGGCGCGTCAAGTCAGTTGTGAAATCTTAAGGCTTAACCTTAAACGGTCAACTGATACTGTCGTGCTAGAGTGCAGAAGGGGCAATCGGAATTCTTGGTGTAGCGGTGAAATGCGTAGATATCAAGAGGAACACCTGAGGTGAAGACGGGTTGCTGGGCTGACACTGACGCTGAGGCACGAAAGCTAGGGTAGCAAACGGGATTAGATACCCTAGTAAGA
+
GGGFGGFGGGGGGGGGGGGGGGEFGGGGGGGGGGGGGGGGGGGGFGGGGGGGGGFGFGGGGGGGGGGGGGGGGGFGGGGFGEGGGGFDGGGGGGGGGGGGFFGGGCFGGGGDEGGGGGGGFGGGFDFGGGGGGCFFGD:>C>F9FACFGGGGGCFEFBDGGGGGGGGGGGGGGGGGFGGF75FEFCC,<CFGGGDGGGFFE4=CCGGCEFCFFFF5/=CFDDEG<C*5??<C90+7@59CFAF
@M00200:205:000000000-AKKM3:1:1101:11871:9651 1:N:0:1
ATTGGGTGTAAAGGGAGCGTAGGCGGATAGTTTAGTCAGAGGTGAAAGCCCAGGGCTCAACCTTGGAATTGCCTTTGATACTGGCTATCTTGAGTATGGAAGAGGTATGTGGAACTCCGAGTGTAGAGGTGAAATTCGTAGATATTCGGAAGAACACCAGTGGCGAAGGCGACATACTGGTCCATTACTGACGCTGAGGCTCGAAAGCGTGGGGAGCAAACAGGATTAGATACCCTCGTA
+
GGGGGGGGGGGGGFEGGGGGGGGGGGGGGGGGGGGGGGGGGGGGGGGGGGGGGGGGGGGGGGGGGGFGGGGGGGGGGGGGGGFGGGGGGGGGAFFGGGGGGGGGGGGGGGGGFGGGGGGDGGGGGGGGGGGGGGGGGCFFFDGDGGGGGGGGGCDGGGFGFFGGGDGGDGGGEEGGFGGGGGGGGGAGGGGGGCDGG>@FGGDC?=5FDEGFEGFDE5CCFGGD?GG3A=CFGGGGF@7*
@M00200:205:000000000-AKKM3:1:1101:21465:9657 1:N:0:1
ATTGGGCATAAAGCGCGCGCAGGCGGTTTCTTAAGTCTGGTGTCTAAGTGCGGGGCTCAACCCCGTGACGCACTGGAAACTGGGAGACTTGAGTGCAGAAGAGGAGAGCGGAATTCCACGTGTAGCGGTGAAATGCGTAGAGATGTGGAGGAACACCAGTGGCGAAGGCGGCTCTCTGGACTGTAACTGACGCTGAGGCGCGAAAGCGTGGGGAGCAAACAGGATTAGATACCCTGGTA
+
GGGGGGGGGGGGGGGGGGGGGGGGGGGGGGGGGGGGGGGGGGGGGGGGGGGGGGGGGGGGGGGGGGGGGGGGGGGGGGGGGGGGGGGGGGGGGGGGGGGGGGGG8FGGGGGGGGGGGGGGGGGGFGGGGGGGEFCGGGGGGGGGGGGGGGGGGGGGGGGGGGGGDGGGGGGGEGGGGGGFGGGGGFGGGGGGGGG=GGG5EGCCEGGGEGGGGGDGFFCEGG55:FF?FFFGGGCFFF6
@M00200:205:000000000-AKKM3:1:1101:27499:9660 1:N:0:1
ACTGGGTTTAAAGCGCACGTAGGCGGATAGGTAAGTCAGGGGTGAAATCCCAGAGCCCAACTCTGGAACTGCCTTTGATACTGCCGATCTCGAGGATGACAGAGGCAAGTGGAATTCCGAGTGTAGAGGTGAAATTCGTAGATATTCGGAGGAACACCAGTGGCGAAGGCGACTTGCTGGGTCATTTCTGACGCTGAGGTGCGAAAGCGTTGGGAGCAAACAGGATTAGATACCCGAGTA
+
GGGGGGFGGGGGGGGG:FFGGGGGGGGGGGGGFGGGGGGGGGFGGGGGGGGGGGGGGGGGGFGGGGGGGGGGGGGGGGGGFCGGGGGGGFGGGGGFGGGGEGFGGGGGGFCGDFGGFGGGGEFGFFEF8FFFFGGGFDGG7>ADFFDCDEG>FC@8FGFC>FGC8:EGGGCE>CEFC,FFE8DEECD,@F9EC*9C*:FC*45BB8DFE/*C7E47):2>87CF?GGB/7<F:<@C:.<:
@M00200:205:000000000-AKKM3:1:1101:2432:9662 1:N:0:1
ACTGGGTTTAAAGGGAGCGTAGGCGGATAGTTTAGTCAGAGGTGAAAGCCCAGGGCTCAACCTTGGAATTGCCTTTGATACTGGCTATCTTGAGTATGGAAGAGGTATGTGGAACTCCGAGTGTAGAGGTGAAATTCGTAGATATTCGGAAGAACACCAGTGGCGAAGGCGACATACTGGTCCATTACTGACGCTGAGGCTCGAAAGCGTGGGGAGCAAACAGGATTAGATACCCGAGTA
+
GGGGGGGGGGGGGGGGGGGGGGGGGGGGGGGGFFGGGGGGGGGGGGGGGGGGGGGGGGGGGGFGGGGDAGGGGGGGGGGGGGGGGGGGGGGGGGGGGGGGGGDGGGGGGFGFFFGGGGDGGGGGGGGGGGGGGGGGGGGGGGGDGGGGGCFGGGGGGGGGGGGGGGEGGGGGGGGGFEFGFFGGCFGGGGGGGDGGDFDC54CECGDCGGGGGG>D:FGEC80;8FG3*17CFFC<:B5C
@M00200:205:000000000-AKKM3:1:1101:7460:9664 1:N:0:1
ACTGGGCATAAAGGGCGCGTAGGCGGCCGATTAAGTCGGGGGTGAAAGCCTGTGGCTCAACCACAGAATTGCCTTCGATCCTGGTTGGCTTGAGACCGGAAGAGGACAGCGGAACTGCGAGTGTAGAGGTGAAATTCGTAGATATTCGGAAGAACACCAGTGGCGAAGGCGACATACTGGTCCATCACCGACGCTGAGGCGCGAAAGCGTGGGGAGCAAACAGGTTTAGATACCCGAGTA
+
FFGC8CFFEC@FD<CGEGGC@CFGGGGCCGD@CFF,C@F@C=@FDGAF,<CDFGCG<FBFGGGGG?ECFFFGEGFGGDF<BF,EEE::<CF:AA8=@@FE@:8=3=FF@F:>:<C8@DG<F*3@@;B=<F<DDF9,3>::**,@<,@C7BF*C,3FFFFF<<@EG*:F*::=CC8+2C0:<CE@FGGF*9:8**7*:F*:*97C*:C<E/5:C5)17**29*29)**5*62>CF6C:35E
@M00200:205:000000000-AKKM3:1:1101:14072:9677 1:N:0:1
ATTGGGTATAAAGGGCGCGTAGGCGGAATGGCAAGTCGGTCGTGAAATCCTTCGGCTCAACCGAAGAACGTCGATCGAAACTGCCGTTCTTGAGGATTGCAGAGGAGACTGGAATTCCCGGTGTAGCGGTGAAATGTGTAGAGATCGGGAGGAACACCGGTGGCGAAGGCGGGTCTCTGGGCAATTCCTGACGCTGCGGCGCGAAAGCGTGGGGAGCAAACGGGATTAGTTACCCTTGTA
+
GGFGGGGGGGGGGGGGGGGGGGGGGGGGGGGGGGGGGGGGGGGGGGGGGGGGGGGGGGGGGGGGGGF<FGGGGGGGGGFGGGGGGGGGGGGG<EGGGGGGGGGGEGGGGGGFFGGGGGGGGGGGGGGGGGGGDGGGGGGFGGGGGGGGGGGGGFGGGGGDFGGGGEGGGGEDEEGGGGGGFFGCGFGGG>0<EEGG*CEGGGGGCCDCG5EECGFGFFGGCCGG6D*)6*)*ACG6<?FF
@M00200:205:000000000-AKKM3:1:1101:8930:9678 1:N:0:1
ACTGGGTTTAAAGGGCTCGTAGGCGGTTTGTCGCGTCGGGAGTGAAAACGCCGTGCTTAACACGGCGCTTGCTTCCGATACGGGCAGACTAGAGGTATTCAGGGGAGAACGGAATTCCTGGTGTAGCGGTGAAATGCGCAGATATCAGGAGGAACACCGGTGGCGAAGGCGGTTCTCTGGGAATGACCTGACGCTGAGGAGCGAAAGTGTGGGGAGCGAACAGGATTAGATACCCGTGTA
+
GGGGGGGGGGGGGGGGGGGGGGGGGGGGGGGGGGGGGGGGGGGGGGGGGGGGGGGGGFGGGGGGGGGGGGGGGGGGGGGGGGEGGGGGGGGGGGGGGGGFFFGGGGGG?FGGGGGGGGGGFFFGGGGGGGGGGGGGGGGGGGGGGGGGGGGDEFGGGGGGGGGGGGGGGGGGGGGGFGFGGGGGGGGGGGGGGGCEEGGGGDGGGCDCFFGGGG:DEGG8<DGF?FF3FFFFD8FDDDFG
@M00200:205:000000000-AKKM3:1:1101:19793:9695 1:N:0:1
ACTGGGTATAAAGGGCTCGTAGGCGGTTTGTCGCGTCGGGAGTGAAAACGCCGTGCTTAACACGGCGCTTGCTTCCGATACGGGCAGACTAGAGGTATTCAGGGGAGAACGGAATTCCTGGTGTAGCGGTGAAATGCGCAGATATCAGGAGGAACACCGGTGGCGAAGGCGGTTCTCTGGGAATGACCTGACGCTGAGGAGCGAAAGTGTGGGGAGCGAACAGGATTAGATACCCCTGTA
+
GGGGGGGGGGGGGGGGGGGGGGGGGGGGGGGGGGGGGGGGGGGGGGGGGGGGGGGGGGGGGGGGGGGGGGGGGGGGGGGGGGGGGGGGGGGGGFGGGGGGGGGGGGGGGGGGGGGGGGGGGGGGGGGGGGGGGGGFGDEGGGGGGGGGGGGGGGGGGGGGGGGGGGDGGGGGGGGGGGFGGFGGGGGGGGGGGGGGGFFFEFGEGGGGGGGGD8>GFGE8CDG:3CF?@FBFFGGFFFFF
@M00200:205:000000000-AKKM3:1:1101:23823:9710 1:N:0:1
ACTGGGCTTAAAGTGAGCGTAGACGGCATAGCAAGTCTGAAGTGAAATACCCGGGCTCAACCCGGGAGCTGCTTTGGAAACTGTTAGGCTGGAGTGCTGGAGAGGCAAGCGGAATTCCTAGTGTAGCGGTGAAATGCGTAGATATTAGGAGGAACACCAGTGGCGAAGGCGGCTTGCTGGACAGTAACTGACGTTGAGGCTCGAAAGCGTGGGGAGCAAACAGGATTAGATACCCTAGTA
+
GGGGGGGGGGGGGGGGGGGGGGGGGGGGGGGGGGGGGGGGGGGGGGGGGGGGGGGGGGGGGGGGGGGGGGGGGGGGGGGGGGGGGGGGGGGGGGGGGGGGGGGGGGGGGGGGGGGGGGGGGGGGGGGGGGGFFDGGGGGGGDGFGGGGGFGDGGGGGGGGGGGGGGGGGGGGGGGGGGGGGGGGGEEGGGFGGGGGFGGGGGGG8EGGGGGGGGFGFFGCGGFC?GGF@FFFGGGGFFFG
@M00200:205:000000000-AKKM3:1:1101:22179:9726 1:N:0:1
ATGGGCATCAAGGGCGCGTAGGCGGCCGATTAAGTCGGGGGTGAAAGCCTGTGGCTCAACCACAGAATTGCCTTCGATACTGGTTGGCTTGAGACCGGAAGAGGACAGCGGAACTGCGAGTGTAGAGGTGAAATTCGTAGATATTCGCAAGAACACCAGTGGCGAAGGCGGCTGTCTGGTCCGGTTCTGACGCTGAGGCGCGAAAGCGTGGGGAGCAAACAGGATTAGATACCCTAGTA
+
GGGGGGGG;FFGGGGCGFEEGGGGDGFFGGFEGEFGGGDGGEGFFFFGGDGGGFGAFGGGGGGGGGGGGFGGGGGGCFGGGGGGFGGGGGGGGDGGGGGGGGGGGGGGGGGGGGGGGGGGGGGGGGGGGGFFGGGGGFFCEFGGGGGGGGGGGGGCG*FGGDGGGGEEGGGGDGGGGFGGEGGGGG89CFDCGEG5@CFGGD=EGGGGEGGGG>BGFC?GGGG44CG<FFFFGG<7>=4
@M00200:205:000000000-AKKM3:1:1101:11312:9726 1:N:0:1
ACTGGGCTTAAAGGGCTTGTAGGCGGTTCGTTAAGTCCGGTGTGAAATCTCCCGGCTCAACTGGGAGGAGCCATCGGATACTGGCGAGCTAGAGGTGGGCAGAGGAAAGCGGAATTCCCGGTGTAGCGGTGAAATGCGTAGATATCGGGAGGAACACCAGTGGCGAAGGCGGCTTTCTGGGCCTATCCTGACGCTGAGGAGCGAAAGCGTGGGGAGCAAACCGGATTAGATACCCGCGTA
+
GGGGGGGGGGGGGGGGGFGGGGGGGGGGGGGGGGGGGGGGGGGGGGGGGGGGGGGGGGGGGGGGGGGGGGGGFGGGGGGGGGGGGGGGGGGGGGGFGGGGGGGFGGGGFGGGEGGGGGGGGFGGGFGGGGGGGGGGGGGGGGFCBGGGGGGGDEGEFE7FGGGGEEGGGGGGGGGGGGGFGGGGGGGCGGGGGGGDGGGGGCGGGGGGECGGGG@D>>FFFGGG>DG?FFAFGGGGDEFG
@M00200:205:000000000-AKKM3:1:1101:17460:9737 1:N:0:1
ATTGGGTATAAAGGGAGCGTAGGCGGATAGTTTAGTCAGAGGTGAAAGCCCAGGGCTCAACCTTGGAATTGCCTTTGATACTGGCTATCTTGAGTATGGAAGAGGTATGTGGAACTCCGAGTGTAGAGGTGAAATTCGTAGATATTCGGAAGAACACCAGTGGCGAAGGCGACACACTGGCTCATTACTGACGCTGAGGCTCGAAAGCGTGGGGAGCAAACAGGATTAGATACCCGCGTA
+
GGGGGGGGGGGGGGGGGGGGGGGGGGGGGGGGGGGGGGGGGGGGGGGGGGGGGGGGGGGGGGGGGGGGGGGGGGGGGGGGGGGGGGGGGGGGGGGGGGGGGGGGGGGGGGGGGGGGGGGGGGGGGGGGGGGGGGGGGGGGGGGGGGGGGGGGGGGGGGGGGGGGGGGGGGGGGGGGGGG<ECGGGGGGGGGGGDGGGGGGGGGGGGGGGGGFGGE3BFGGGGGG@GGFFFCGGGGGEEFD
@M00200:205:000000000-AKKM3:1:1101:15199:9755 1:N:0:1
ACTGGGCATAAAGGGTGCGTAGGTGGTGACGCCAGTCTGGTGTGAAATCTCGGAGCTCAACTCCGAAATTGCACCGGATACTGCGTGACTCGAGGACTGTAGAGGAGATCGGAATTCACGGTGTAGCCGTGAAATGCGTAGATATCGTGAGGAAGCCCAGTTGCGAAGGCGGATCTCTGGGCCGTTCCTGACACTGAGGCACGAAGGCCAGGGGAGCAAACGGGATTACATACCCCAGTAAGAC
+
GCGGGF9@FCFFGGG@FGDF;FE,CCFCAF,8@@CFFDE8F@FGDFFGCFG89+CF@E9<E,EFGGC+CC6C<9,@F+6C<C<FF:FCFC<CACFGC88<A5,<8,8BBF==+F@EE,E<FGGCCGC,F8+?<A98B@CB7+CDCFGD,3@@<@F,F@,DF<<FB+@:F,*@>>*,D,,2:,*416B?7@9,5,23>>857;*3*;8<;:*C7C)))*287**9()*,*1<*9:+75)99DA<)
@M00200:205:000000000-AKKM3:1:1101:21108:9763 1:N:0:1
ATTGGGCATAAAGGGAGCGTAGGCGGATAGTTTAGTCAGAGGTGAAAGCCCAGGGCTCAACCTTGGAATTGCCTTTGATACTGGCTATCTTGAGTATGGAAGAGGTATGTGGAACTCCGAGTGTAGAGGTGAAATTCGTAGATATTCGGAAGAACACCAGTGGCGAAGGCGACATACTGGTCCATTACTGACGCTGAGGCTCGAAAGCGTGGGGAGCAAACAGGATTAGATACCCCAGTA
+
GGGGGGGGGGGGGGGGGGGGGGGGGGGGGGGGGGGGGGGGGGGGGG9FGGGGGGGGGGGGGGGGGGGGGGGGGGGGGGGGGGGGGGGGGGGGGGGGGGGGGGGGGGGGGGGGGGGGGGGDEGGGGGGGGGGGGGGGGGGGGGGGGGGFGGGGGGGGGEGGGGGGGGGGGGGGGGGGGGGGGGGGGFGGGGGGGGGGGFGFCFGGGGGGDGCGGGFGFGGGGGGGFGGFFFFGGGGD3AFG
@M00200:205:000000000-AKKM3:1:1101:18326:9763 1:N:0:1
ATTGGGCTTAAAGGGCGCGTAGGCGGCCTGCTAAGTCGAACGTGAAATCCCCGGGCTCAACCCGGGAACTGCGTCCGAGACCGGCAGGCTCGAATCCGGGAGAGGGATGTGGAATTCCAGGTGTAGCGGTGAAATGCGTAGATATCTGGAGGAACATCGGTGGCGAAGGCGGCATCCTGGACCGGTATTGACGCTGAGGCGCGAAAGCCAGGGGAGCAAACGGGATTAGATACCCTAGTA
+
GGGGGGGGGGGGGGGGGGGG7FEGGGGGGGGGGGGGGGEGGGGGGGGGGGGGGGEGGGGGGGGGGGGGGGGGGGCGGGGGDGGGGFEGGGGGGGFFGGGGDFFGGGGGGGCFGFGGGGGGGGGGGGGGGGGGGGGGGGG@FGGGGGGGGFGGGGF8FEC@:7<EEGGGGGGGDGGGGGFGGGGGGCCGGFGGGEGGGGGFGDGE88DGGGGGGGB3>GGD7**9277?FFFCGGGC@:@F
@M00200:205:000000000-AKKM3:1:1101:17898:9769 1:N:0:1
ATTGGGTTTAAAGCGCGCGCAGGCGGTTTCTTAAGTCTGGTGTCTAAGTGCGGGGCTCAACCCCGTGACGCACTGGAAACTGGGAGACTTGAGTGCAGAAGAGGAGAGCGGAATTCCACGTGTAGCGGTGAAATGCGTAGAGATGTGGAGGAACACCAGTGGCGAAGGCGGCTCTCTGGACTGTAACTGACGCTGAGGCGCGAAAGCGTGGGGAGCAAACAGGATTAGATACCCGGGTA
+
GGGGGGGGGGGGGGGGGGGGGGGGGGGGGGGGGGGGGGGGGGGGGGGGGGGGGGGGGGGGGGGGGGGGGGGGGGGGGGGGGGGGGGGGGGGGGGGGGGGGGGGGFGGGGGGGGGGGGGGGGGGGGGGFGGGGGGGGGGGGGGGGGGGGGGGGGGGGGGGGGGGGGGGGFEGGGGGGGGGFGGGGGGGGGGGGGGGGGCGGGGDGGGFGGGGEGCBGFFGGFGF42?C?FFFGFCED>DF
@M00200:205:000000000-AKKM3:1:1101:28235:9778 1:N:0:1
ACTGGGCATAAAGTGCGCGTAGGTGGCTTGATAAGCCGGTTGTGAAAGCCCCGGGCTCAACCTGGGAACGGCATCCGGAACTGTCAAGCTAGAGTGCAGGAGAGGAAGGTAGAATTCCCGGTGTAGCGGTGAAATGCGTAGAGATCGGGAGGAATACCAGTGGCGAAGGCGGCCTTCTGGACTGACACTGACACTGAGGTGAGAAAGCGTGGGTAGCAAACAGGATTAGATACCCTAGTA
+
GGGGGGGFGGGGGGGFGGGGGGGFGGGGGGGGGGGGGGGGGGGDGGGGGGGGGGGGGGGGGGGGGGGFFDGGGGGGGGGGGGGGFGGGGGGGGGGGAFGGDGGGGGGFG<FFGGGFGGGGGGGGGF9FGEGGGGGGGDFGGGC9>FGDGEEGGFGGGGGCFFBEGGGGDFDGGED79CGGGGGGGGGGGF7@0+8?FGGG7+79C+9DC588CE*9@G7<FGG5(7:4?*)03<E*5@FG
@M00200:205:000000000-AKKM3:1:1101:24647:9791 1:N:0:1
ATTGGGTATAAAGGGCGCGTAGGCGGTTCACTAAGTCCCGTGTGAAATCCCTCGGCTCAACTGAGGAATGGCACGGAAAACTGGTGGACTTGAGTTTGGGAGAGGGAAGCGGAATTCCGGGTGTAGCGGTGAAATGCGTAGATATCCGGAGGAACACCGGTGGCGAAGGCGGCTTCCTGGACCAAAACTGACGCTGAGGCGCGAAAGCTAGGGGAGCAAACGGGATTAGATACCCCAGTA
+
GGGGGGGGGGGGGGGGGGGGGGGGGGGGGGGGGGGGGGGGGGGGGGGGGGGGGGGGGGGGGGGGGGGGGGGGGGGGGGGGGGGGGGGGGGGGGGGGGGGGGGGGGGGGGGGGGGGGGGGGGGGGGGGGGGGGGGGGGGGGGGGGGGGGGGGGGGGGGGGGGGGGGGGGGGGGGGGGGGGFFGGGGGFGGGGGGGDCEGGGGGGGEGGGGGGGGGFGDGGGGGGGFGGFFFFGGGGGDDFG
@M00200:205:000000000-AKKM3:1:1101:19654:9802 1:N:0:1
ACTGGGTTTAAAGGGAGCGTAGGCGGACATTTAAGTCAGGGGTGAAATCCCGGGGCTCAACCTCGGAATTGCCTTTGATACTGGGTGTCTTGAGTATGAGAGAGGTGTGTGGAACTCCGAGTGTAGAGGTGAAATTCGTAGATATTCGGAAGAACACCAGTGGCGAAGGCGACACACTGGCTCATTACTGACGCTGAGGCTCGAAAGCGTGGGGAGCAAACAGGATTAGATACCCCCGTA
+
GGGGGGGGGGGGGGGGGGGGGGGGGGGGGGGGGGGGGGGGGGGGGGGGGGGGGGGGGGGGGGGGGGGGGGGGGGGGGGGGGGGGGGGGGGGGGGGGGGGGGGGGGGGGGGGGGGGGGGGGGGGGGGGGGGGGGGGGGGGGGGGGGGGGGGGGGGGGGGGGGGGGGGGGGGGGGGGGGGGGGGGGGGGGGGGGGDGGGGGGGGGGGGGGGGGGGGFGFGGGGGGC?GGFF4>GDFGGEFFG
@M00200:205:000000000-AKKM3:1:1101:15371:9808 1:N:0:1
ATTGGGTTTAAAGGGTGCGTAGGCGGCTTATTAAGTCAGGGGTGAAAGACGGTGGCTCAACCATCGCAGTGCCTTTGATACTGATGAGCTTGAATATACTAGAGGTAGGCGGAATGTGACAAGTAGCGGTGAAATGCATAGATATGTCACAGAACACCGATTGCGAAGGCAGCTTACTATGGTATTATTGACGCTGAGGCACGAAAGCGTGGGGATCAAACAGGATTAGATACCCCAGTA
+
GGGGGGGGGGGGGGGGGGGGGGGGGGGGGGGGGGGGGGGGGGGGGGGGGGGGGGGGGGGGGGGGGGGGGGGGGGGGGGGGGGGGGGGGGGGGGGGGGGGGGGGGGGGGGGGGGGGGGGGGGGGGGGGGGGGGGGGGGGGGGFGGGGGGGGGGGGGGGGGGGGGGGDEGGGGGGGGGGGGGG?EGGGGGGFFGDGGGGGGGGGGGGGGGDGGGGGFGFGGFGGG<DGGFFFFFFEGGFFFG
@M00200:205:000000000-AKKM3:1:1101:11700:9809 1:N:0:1
ACTGGGTTTAAAGGGAGCGTAGGCGGATAGTTTAGTCAGAGGTGAAAGCCCAGGGCTCAACCTTGGAATTGCCTTTGATACTGGCTATCTTGAGTATGGAAGAGGTATGTGGAACTCCGAGTGTAGAGGTGAAATTCGTAGATATTCGGAAGAACACCAGTGGCGAAGGCGACATACTGGTCCATTACTGACGCTGAGGCTCGAAAGCGTGGGGAGCAAACAGGATTAGATACCCGTGTA
+
GGGGGGGGGGGGGGGGGGGGGGGGGGGGGGGGGGGGGGGGGGGGGGGGGGGGGGGGGGGGGGGGGGGGGGGGGGGGGGGGGGGGGGGGGGGGFGGGGGGGGGGGGGGGGGGGFGGGGGGGGGGGCFGGFGGGGGGGGGGGGGGGGGGGGGGGGGGGGGGGGGGGGGGGGGGGGGGFGGGGGGGGGGGGGGGGGGGGGGGGGGGGGGGGGGGGGGFGFGGGGGGF@GG<4@CGGGGGFFFG
@M00200:205:000000000-AKKM3:1:1101:14009:9811 1:N:0:1
ATTGGGCTTAAAGGGAGCGTAGGCGGACATTTAAGTCAGGGGTGAAATCCCGGGGCTCAACCTCGGAATTGCCTTTGATACTGGGTGTCTTGAGTATGAGAGAGGTGTGTGGAACTCCGAGTGTAGAGGTGAAATTCGTAGATATTCGGAAGAACACCAGTGGCGAAGGCGACACACTGGCTCATTACTGACGCTGAGGCTCGAAAGCGTGGGGAGCAAACAGGATTAGATACCCCGGTA
+
GGGGGGGGGGGGGGGFGGGGGGGGGGEFGFGGGGGGGFGDFGGGGGGGGGGGGGGGGGGGGGGGGGGGGGGGGGGGGGGFCFEFGGGGGGGGGGGGGGFGGGGGGGGGGGGGGGGGGGGGGGGGGGGGGGGCFGGGGGGGGGGGGGGGGGGGGGGGGGGGGGGGEGGG7DGGGGGFGGGFFEGGCBFGGGGGGGGGEEGGFFDEFEDG8C@FFGFCECFGGFFG:CC?=4>7EFG3@EEC
@M00200:205:000000000-AKKM3:1:1101:23543:9811 1:N:0:1
ATTGGGCTTAAAGGGCGCGTAGGCGGCCGATTAAGTCGGGGGTGAAAGCCTGTGGCTCAACCACAGAATTGCCTTCGATACTGGTTGGCTTGAGACCGGAAGAGGACAGCGGAACTGCGAGTGTAGAGGTGAAATTCGTAGATATTCGCAAGAACACCAGTGGCGAAGGCGGCTGTCTGGTCCGGTTCTGACGCTGAGGCGCGAAAGCGTGGGGAGCAAACAGGATTAGATACCCCAGTA
+
GGGGGGGGGGGGGGGGGGGGGGGGGGGGGGGGGGGGGGGGGGGGGGGGGGGGGGGGGGGGGGGGGGGGGGGGGGGGGGGGGGGGGGGGGGGGGGGGGGGGGGGGGGGGGGGGGGGGGGGGGGGGGGGGGGGGGGGGGGGGGGGGGGGGGGGGGGGGGGGGGGGGGGGGGGGGGGGGGGGGGGGDGGGGGGGGGGGGGGGGGGGGGGGGGGDGGGEGFG@FCGGFFGGBFFADEEGGEBFG
@M00200:205:000000000-AKKM3:1:1101:25436:9813 1:N:0:1
ATTGGGCTTAAAGCGCACGTAGGTGGTTTTATAAGTCGGATGTGAAAGCCCCGGGCTTAACCTGGGAATTGCATCTGATACTGTCTGACTCGAGTATGCTAGAGGGAAGTGGAATTCCAGGTGTAGCGGTGAAATGCGTAGATATCTGGAGGAACACCAATGGCGAAGGCAACTTCCTGGGGCAATACTGACACTGATGTGCGAAAGCGTGGGGAGCAAACAGGATTAGATACCCCCGTA
+
GGGGGGGGGGGGGGGGGGGGGGGGGGGGGGGGGGGGGGGGGGGGGGGGGGGGGGGGGGGGGGGGGGGGGGGGGGGGGGGGGGGGGGGGGGGGGGGGGGGGGGGGGGGGGGGGGGGGGGGGGGGGGGGGGGGGGGGGGGGGGGGGGGGGGGGGGGGGGGGGGGGGCEG@FGGGGGGGGGGGGGGGGCFFFF;DGGGGCCFGFGCECEGGGEEGGGFC):BC<FCDD4@@FF?CBFFFB>DE
@M00200:205:000000000-AKKM3:1:1101:26475:9820 1:N:0:1
ATTGGGCGTAAAGCGCGCGCAGGCGGTTTCTTAAGTCTGGTGTCTAAGTGCGGGGCTCAACCCCGTGACGCACTGGAAACTGGGAGACTTGAGTGCAGAAGAGGAGAGCGGAATTCCACGTGTAGCGGTGAAATGCGTAGAGATGTGGAGGAACACCAGTGGCGAAGGCGGCTCTCTGGACTGTAACTGACGCTGAGGCGCGAAAGCGTGGGGAGCAAACAGGATTAGATACCCTGGTA
+
EFGGF@E@GDFGAEGGEGEC+@EGGGGGGGGGF<@FGGCGFGGGGD@FCFFF@EFGGGGFGGGGDG@DFEDEGGGGFF9FFFGGGCFFGFFFGFAFFG9BFD8BFEDFFEG7>@FFGDGGGFGDACCFE*FF;FGCGGGEGGGGFFDC<C:*<FC:BFEGGGGGGEGGGDEG*BFGGG++;CFFCFGGFDEGGGGGD5C559ECE5CG8E*?>5))8*+;5<;9:*9<FF27F:C<:@*
@M00200:205:000000000-AKKM3:1:1101:22838:9830 1:N:0:1
ATTGGGTTTAAAGGGCGCGTAGGCGGCCTTGTAAGTTGGGGGTGAAAGCCCGTGGCTCAACCACGGAATTGCCTTCGATACTGCTTGGCTTGAGACCGGAAGAGGTGAGTGGAACTGCGAGTGTAGAGGTGAAATTCGTAGATATTCGCAAGAACACCAGTGGCGAAGGCGGCTCACTGGTCCGGATCTGACGCTGAGGCGCGAAAGCGTGGGGAGCAAACAGGATTAGATACCCGTGTA
+
GGGGGGGGGGGGGGGGGGGGGGGGGGGGGGGGGGGGGGGGGGGGGGGGGGGGGGGGGGGGGGGGGGGGGGGGGGGGGGGGGGGGGGGGGGGGGGGGGGGGGGGGGGGGGGGGGGGGGGGGGGGGGGGGGGGGGGGGGGGGGGGGGGGGGGGGGGGGGGGGGGGGGGGGGGGGGGGGGGGGGGGGGGGGGGGGGGGGGGGGGGGGGGDGGGGGGGFGFGFGGGGGBFGFFBFGFGGGFFFG
@M00200:205:000000000-AKKM3:1:1101:22109:9840 1:N:0:1
ACTGGGTGTAAAGTGCGCGCAGGCGGTTTTTCAAGTCGGGTGTGAAAGCCCCGGGCTCAACCTGGGAACTGCACTCGAGACTGAAGAACTAGAGTTCGGGAGAGGATGGCGGAATTCCCAGTGTAGAGGTGAAATTCGTAGATATTGGGAAGAACACCGGTGGCGAAGGCGGCCATCTGGACCGAGACTGACGCTGAGGCGCGAAAGCGTGGGGAGCAAACAGGATTAGATACCCTAGTA
+
GGGGGGGGGGGGGGGGGGGGGGGGGGFGGGGGGGGGGGGGGGGGGGGGGGGGGGGGGGGGGGGGGGGGGGGGGGGGGGGGGGGGGGGGGGGGGGGGGGGGGGGGGGGGGGGGGGGGGGGGGGGGGGGGGGGGGGGGGGFGGGGGGGGGGGGGGGGGGGGGGGGGGGGGGGGGGGGGGGGGGGGGGGGECFGDEGGGGGGGGGGGECDGGEEGGGFGFGGF4>FGFGCBFFFFGFGGFFFG
@M00200:205:000000000-AKKM3:1:1101:28698:9843 1:N:0:1
ACTGGGTTTAAAGGGTGCGTAGGCTGTGCGGAAAGTTGGGTGTGAAATCCCTCGGCTTAACCGAGGAACTGCGCCCAAAACTACCGTGCTGGAGGAAGATAGAGGTGAGCGGAACTTAGGGTGGAGCGGTGAAATGCGTTGATATCCTAAGGAACACCGGTGGCGAAAGCGGCTCACTGGATCTTTTCTGACGCTGAGGCACGAAAGCCAGGGTAGCGAACGGGATTAGATACCCCAGTA
+
GGGGGGGGGGGGGGGGGGGGGGGGGGGGGGGGGGGGGGGGGGGGGGGGGGGGGGGGGGGGGGGGGGGGGGGGGGGGGEGFGGGGGGGGGGGGFFGGGGGGAFGGGGGGGGGGGGGGGDGFDGGGFFGGGGGGGGGGGGGGGGGGGGGGFGGGGGGGGGE:FGGGGFGGGGGGDCECFGGGFGGGGGGGGGGGGGGGEGGGCFDGGGGGGGGGCC:<F=CCCDEDBG484F<FCFFDFFFG
@M00200:205:000000000-AKKM3:1:1101:19675:9847 1:N:0:1
ATTGGGTGTAAAGGGCTCGTAGGCGGTTTGTCGCGTCGGGAGTGAAAACGCCGTGCTTAACACGGCGCTTGCTTTCGATACGGGCAGACTAGAGGTATTCAGGGGAGAACGGAATTCCTGGTGTAGCGGTGAAATGCGCAGATATCAGGAGGAACACCGGTGGCGAAGGCGGTTCTCTGGGCATTCCCTGACGCTGAGGAGCGAAAGTGTGGGGAGCGAACAGGATTAGATACCCCCGTA
+
GGGGGGGGGGGGGGGGGGGGGGGGGGGGGGGGGGGFGGGGGGGGGGGGGGGGGGGGGGGGGGGGGGGGGGGGGGGGGCEGGGGGGGGGGGGGGGGGGGGGGGGGGGGGGFCFGGGGGGGGGGGGGGGGGGGGGGGGGGGGGGGGGGFGGGGGGGGFGGGGGGGGGGGGGGGGGGGGGGGGGGCFCFG6:FFG=EGGGGG+/9EDGE<:+<CGG50>>:E*77E42FD<FF:FGGGFFDEC
@M00200:205:000000000-AKKM3:1:1101:5780:9849 1:N:0:1
ACTGGGCTTAAAGCGTACGTAGGCGGTTACTCAAGTCAGAGGTGAAAGCCCGGGGCTCAACCCCGGAACTGCCTTTGAAACTAGGTAGCTAGAATCTTGGAGAGGTCAGTGGAATTCCGAGTGTAGAGGTGAAATTCGTAGATATTCGGAAGAACACCAGTGGCGAAGGCGACTGACTGGACAAGTATTGACGCTGAGGTACGAAAGCGTGGGGAGCAAACAGGATTAGATACCCGTGTA
+
GGGGGGGGGGGGGGGGGGGGGGGGGGGGGGGGFGGGGGGFGFGGGFGFGGGGGGGGGGGGGGGGGGGGGGGGFGGGGGGGGGGGGGGGGGGGGGAFGGFGFGDFFFGGGGFFGGGGGGGGGGGGGGGFGCGGGGGGCEFGGGFGGGGGGGEGGGGGGGGGGG@C@<EGGGDCGGEGGGDECD8CCFGGFGGG5CDCG54CCF5:FEGC8=*=7BE5AEG6*7CC?GF??BA7:CCD))7C
@M00200:205:000000000-AKKM3:1:1101:12691:9854 1:N:0:1
ATTGGGTTTAAAGGGCGCGTAGGCGGCCGGGTAAGTTTGATGTGAAATCCCACGGCTTAACCGTGGAATGGCATCTTATACTGCCCGGCTAGAGTCTGGGAGAGGGAAGTGGAATTCCCGGTGTAGCGGTGAAATGCGTAGATATCGGGAGGAACACCAGTGGCGAAGGCGGCTTCCTGGACCAGTACTGACGCTGAGGCGCGAAAGCTAGGGGAGCAAACAGGATTAGATACCCCTGTA
+
GGGGGGGGGGGGGGGGGGGGGGGGGGGGGGGGGGGGGGGGGGGGGGGGGGGGGGGGGGGGGGGGGGGGGGGGGGGGGGGGGGGGGGGGGGGGGGGGGGGGGEGGGGGGGGGGGGGGGGGGGGGGGGGGGGGGGGGGGGGGGGGGGGGGGGGGGGGGGGFGGGGGGGGGGGGGGGGGGGGGGGGGGGGFGGGGGGGGGGGGGGGGG*)>GGFG>EBGFGGGGGGGFFGFFFBCGGGGFFFG
@M00200:205:000000000-AKKM3:1:1101:20880:9858 1:N:0:1
ATTGGGTTTAAAGGGCGCGTAGGCGGCCGATTAAGTCGGGGGTGAAAGCCTGTGGCTCAACCACAGAATTGCCTTCGATACTGGTTGGCTTGAGACCGGAAGAGGACAGCGGAACTGCGAGTGTAGAGGTGAAATTCGTAGATATTCGCAAGAACACCAGTGGCGAAGGCGGCTGTCTGGTCCGGTTCTGACGCTGAGGCGCGAAAGCGTGGGGAGCAAACAGGATTAGATACCCCAGTA
+
GGGGGGGGGGGGGGGGGGGGGGGGGGGGGGGGGGGGGGGGGGGGGGGGGGGGGGGGGGGGGGGGGGGGGGGGGGGGGGGGGGGGGGGGGGGGGGGGGGGGGGGGGGGGGGGGGGGGGGGGGGGGGGGGGGGGGGGGGGGGGGGGGGGGGGGGGGGGGGGGGGGGGGGGGGGGGGGGGGCGGGGGGEGGGGGGGGGGGGFGGGGDCEGGGGGGGGFDDGGGGGGFFDDDFFFGGFGCDDFG
@M00200:205:000000000-AKKM3:1:1101:24963:9869 1:N:0:1
ACTGGGCGTAAAGGGAGCGTAGGCGGATAGTTTAGTCAGAGGTGAAAGCCCAGGGCTCAACCTTGGAATTGCCTTTGATACTGGCTATCTTGAGTATGGAAGAGGTATGTGGAACTCCGAGTGTAGAGGTGAAATTCGTAGATATTCGGAAGAACACCAGTGGCGAAGGCGACATACTGGTCCATTACTGACGCTGAGGCTCGAAAGCGTGGGGAGCAAACAGGATTAGATACCCTAGTA
+
GGGGGGGGGGGGGGGGGGGGGGGGGGGGGGGGGGGGGGGGGGGGGGGGGGGGGGGGGGFGGGGGGGGGGGGGGGGGGGGGGGGGGGGGGGGGGGGGGGGGGGGGGGGGGGGGGGGGGGGGGGGGGFFGGGGGGGGGGFGGGGGGGGGDGGGGGGGGGGGGGGGGEGGGGGGGGEGGGGGGGGGGGFFGGGFGGGGGGGGGGGGGGGDFGGGDEEED>GGGGGGF?GGFFAEFCFFC.7FC
@M00200:205:000000000-AKKM3:1:1101:23760:9879 1:N:0:1
ACTGGGCATAAAGGGAGCGTAGGCGGATAGTTTAGTCAGAGGTGAAAGCCCAGGGCTCAACCTTGGAATTGCCTTTGATACTGGCTATCTTGAGTATGGAAGAGGTATGTGGAACTCCGAGTGTAGAGGTGAAATTCGTAGATATTCGGAAGAACACCAGTGGCGAAGGCGACATACTGGTCCATTACTGACGCTGAGGCTCGAAAGCGTGGGGAGCAAACAGGATTAGATACCCTAGTA
+
GGGGGGGGGGGGGGGGGGGGCGGGGGGGGGGGGGGGGGGGGGGGGGGGGFGGGGGGGGGFGGGGGGGGGGGGGGGGGGGFGGGGGGGGGGGGGGGGGGGGGGGGGGGGGGGGGGGGGGGGGFFGGFGGGGGFGGGGGGGGGGGGGGGGFGGGGGFEGGGGGGGGGGCECGGCEEGGGGGGGGGGGGGGGGGGEGGGG>GGGGGCFGCGGGG7FGACEFCFGFFDDGFFFAEFGGGDAF6C
@M00200:205:000000000-AKKM3:1:1101:13144:9888 1:N:0:1
ACTGGGCGTAAAGAGCTCGTAGGCGGTTCGGTAAGTCGGATGTGAAAACTTTGGGCTCAACCCAAAGCGTGCATTCGATACTGCCGTGACTTGAGTTCGGTAGGGGAGTGGGGAATTCCTAGTGTAGCGGTGAAATGCGCAGATATTAGGAGGAACACCGGTGGCGAAGGCGCCACTCTGGGCCGAAACTGACGCTGAGGAGCGAAAGCGTGGGTAGCAAACAGGATTAGATACCCCTGTA
+
GGFGGFGGGGE@EFGFGGG@FG;CFGFFGGDGGEFDFEE7FGGGGGGGGFFGFFGGGEGGF@FGGGGGGGGGGGGGGGC<=9FGGGGGGGGGF<FFFGGG=FFGGG:CFGC<:B=FAFGGGGGGGGFFGGGGG<DFDFGGGGCFFGCFGGGGGDFGGGGGGGGGGCEGGGFGDEGG8EFCCGGGEG>=EGGCGCDECE=FGDGGEGGGGGGGGEFGFGF7CFCG?<0644<D9,<C>>>GG
@M00200:205:000000000-AKKM3:1:1101:9936:9894 1:N:0:1
ATTGGGTGTAAAGGGCTCGTAGGCGGTTTGTCGCGTCGGGAGTGAAAACCAGGTGCTTAACACCTGGCTTGCTTTCGATACGGGCAGACTAGAGGTATGCAGGGGAGAACGGAATTCCTGGTGTAGCGGTGAAATGCGCAGATATCAGGAGGAACACCGGTGGCGAAGGCGGTTCTCTGGGCATGACCTGACGCTGAGGAGCGAAAGTGTGGGGAGCGAACAGGATTAGATACCCTCGTAAGA
+
GGGGGGGGGGGGGGGGGGGGGGGGGGGGGGGGGGGGGGGGGGGGGGGGGGGGGGGGGGGGGGGGGGGGGGGGGGGGGGGGGGGGGGGGGGGGGGGGGGGGGGGGGGGGGGGGGGGGGGGGGGGGGGGGGFGGGGGGGGGGGGGGFGGGGGGGGGGGGGGGGGGGGGGGG>CGGGGGGGGFGCGGGGGGGGGGGGDEEGGGCCEEGGGC@CFGGGDGFGGD<CFGFGGFFFFGG8<C@F>=FFF
@M00200:205:000000000-AKKM3:1:1101:9624:9896 1:N:0:1
ATTGGGCATAAAGCGCGCGCAGGCGGTCCTTAAGTCTGATGTGAAAGCCCACGGCTCAACCGTGGAGGGTCATTGGAAACTGGGGGACTTGAGTGCAGAAGAGGAAAGTGGAATTCCAAGTGTAGCGGTGAAATGCGTAGAGATTTGGAGGAACACCAGTGGCGAAGGCGACTTTCTGGTCTGTAACTGACGCTGAGGCGCGAAAGCGTGGGGAGCAAACAGGATTAGATACCCGCGTA
+
GGGGGGGGGGGFFGGGGGGGGGGGGGGGGGGFFGGGGGGGGGGGGGGGGGGGGGGGG<EFGGGGGGGGGGG,FFFGFGGGGGGGGGGGGGFGFFFGGGGGGGGFCGGGGGGGGGGGFGGGGGGGGGGDGFGFGGGGEG7:@FGGGGGFGGGGGGGFGGGGGGGGGDE7:C:EEGGGGGGGGGGGGGDGGGGGGGD5=FGGGGGE>CD)2*::?E)9@6+/10*54:F<BF)?FCGGFFF
@M00200:205:000000000-AKKM3:1:1101:7732:9901 1:N:0:1
ACTGGGCTTAAAGCGAGCGCAGGTGGTTTAATAAGTCTGATGTAAAAGGCAGTGGCTCAACCATTGTGTGCATTGGAAACTGTTAGACTTGAGTGCAGTAGAGGAGAGTGGAATTCCATGTGTAGCGGTGAAATGCGTAGATATATGGAGGAACACCGGTGGCGAAGGCGCCCACCTGGCCTGCTACTGACGCTGAGGCGCGAAAGCTAGGGGAGCGAACGGGATTAGATACCCTAGTA
+
GGGGGGGGGGGGGGGGGGGGGGGGGGGGGGGGGFGGGGGGGGGGFFGGGGGGGGGGGGGGGGGGGGGGGGGGGGGGGGGGGGGGGGGGGGGGGFGGGGGGGFGGGGGGGGFGGGGGGGGGGGGGGGGGGGGGGGGGGGGGGGGGGGGFGG7FFGGGGGGGGDGGGFGGGGGGGGGGGGFGGGGGGGGGGGGGGGGGGFGGDGGCECGFGGGGGGFGEGCCDGCG;56<?F<FGFGGFFF
@M00200:205:000000000-AKKM3:1:1101:19772:9915 1:N:0:1
ATTGGGTTTAAAGGGTGCGTAGGAGGGCAGGTAAGTCAGTGGTGAAATCTCCGGGCTTAACCCGGAAACTGCCGTTGATACTATTTGTCTTGAATACCGTGGAGGTGAGCGGAATATGTCATGTAGCGGTGAAATGCTTAGATATGACATAGAACACCAATTGCGAAGGCAGCTCACTACACGGTCATTGACTCTGAGGCACGAAAGCGTGGGGATCAAACAGGATTAGATACCCCTGTA
+
GGGGGGGGGGGGGGGGGGGGGGGGGGGGGGGGGGGGGGGGGGGGGGGGGGGGGGGGGGGGGGGGGGGGGGGGGGGGGGGGGGGGGGGGGGGGGGGGGGGGGGGGGGGGGGGGGEGGGGGGGGGGGGGGGGGGGGGGGGGGGGGGGGGGGGGGGGGGGGGGGGGGGGGGGFGGGGGGGGGGGGGGGGGGGGGGGGGGGGCFGGGGGGGGGE:CFCBDFGFGGGGGDFDFFFFGGGGGFFFG
@M00200:205:000000000-AKKM3:1:1101:11247:9923 1:N:0:1
ATTGGGTATAAAGGGAGCGTAGGCGGACATTTAAGTCAGGGGTGAAATCCCGGGGCTCAACCTCGGAATTGCCTTTGATACTGGGTGTCTTGAGTATGAGAGAGGTGTGTGGAACTCCGAGTGTAGAGGTGAAATTCGTAGATATTCGGAAGAACACCAGTGGCGAAGGCGACACACTGGCTCATTACTGACGCTGAGGCTCGAAAGCGTGGGGAGCAAACAGGATTAGATACCCTCGTAAGA
+
GGGGGGGGGGGGGGGGGGGGGGGGGGGGGGGGGGGGGFGGGGGGGGGGGGGGGGGGGGGGGGGGGGGGGGGGGGGGGGGGGGGGGGGGGGGGGGGGGGGGGGGGGGGGGGGGGGGGGGGEGGGGGFGGGGGGGFGDGGGGGGGGGGGGGGGGGGGGGGGGGGGCGGGGGGGGGGGEGGGGGGGGGGGGGGGGGGGE=*=FCGDECGGFGGGEGDDGEGGGGGGG67C?FFFGGGGFFBFGGFF
@M00200:205:000000000-AKKM3:1:1101:18217:9928 1:N:0:1
ATTGGGTTTAAAGGGAGCGTAGGCGGATAGTTTAGTCAGAGGTGAAAGCCCAGGGCTCAACCTTGGAATTGCCTTTGATACTGGCTATCTTGAGTATGGAAGAGGTATGTGGAACTCCGAGTGTAGAGGTGAAATTCGTAGATATTCGGAAGAACACCAGTGGCGAAGGCGACATACTGGTCCATTACTGACGCTGAGGCTCGAAAGCGTGGGGAGCAAACAGGATTAGATACCCGCGTA
+
GGGGGGGGGGGGGGGGGGGGGGGGGGGGGGGGGGGGGGGGGGGGGGGGGGGGGGGGGGGGGGGGGGGGGGGGGGGGGGGGGGGGGGGGGGGGGGGGGGGGGGGGGGGGGGGGGGGGGGGGGGGGGGGGGGGGGGGGGGGGGGGGGGGGGGGGGGGGGGGGGGGGGGGGGGGGGGGGGGGGGEFDFGGGGDGGGGGGEGFGFFGGGGGGGGGGGGFGFGGGGFFGFGFEFFFGGGFGEFFG
@M00200:205:000000000-AKKM3:1:1101:22132:9946 1:N:0:1
ATTGGGTGTAAAGGGAGCGTAGGCGGATAGTTTAGTCAGAGGTGAAAGCCCAGGGCTCAACCTTGGAATTGCCTTTGATACTGGCTATCTTGAGTATGGAAGAGGTATGTGGAACTCCGAGTGTAGAGGTGAAATTCGTAGATATTCGGAAGAACACCAGTGGCGAAGGCGACATACTGGTCCATTACTGACGCTGAGGCTCGAAAGCGTGGGGAGCAAACAGGATTAGATACCCTCGTA
+
GGGGGGGGGGGGGGGGGGGGGGGGGGGGGGGGGGGGGGGGGGGGGGGGGGGGGGGGGGGGGGGGGGGGGGGGGGGGGGGGGGGGGGGGGGGGGGGGGGGGGGGGGGGGGGGGGGGGGGGGGGGGGGGGGGGGGGGGGGGGGGGGGGGGGGGGGGGGGGGGGGGGGGGGGGGGGGGGGGGGGGGGGGGGGGGGGGGGGGGGGGGGGGGGGGGGGGFGFGE@5CGGFGGFFFFGGGGGF>FG
@M00200:205:000000000-AKKM3:1:1101:18791:9947 1:N:0:1
ATTGGGTATAAAGCGCGCGCAGGTGGTTCCTTAAGTCTGATGTGAAAGCCCCCGGCTCAACCGGGGAGGGTCATTGGAAACTGGGGAACTTGAGTGCAGAAGAGGATAGTGGAATTCCAAGTGTAGCGGTGAAATGCGTAGAGATTTGGAGGAACACCAGTGGCGAAGGCGACTGTCTGGTCTGTAACTGACACTGAGGCGCGAACGCGTGGGGAGCAAACAGGATTAGATACCCCAGTA
+
GGGFFGGFFGFFFGGEEGGGGGGGGGGGGGGGGGFGFGDGGGGGGGGGFGGEGGGGGGGGGGGGGGDGGGGGGGGGGGGGGGGGGGDGFGGGGGGGGFGGGGGGGGGGGEGGGDGGGGGGGDFGFGGGGGGCFGCGGGGEFCFAEGGGGGGGGGGGGGGGGGDGEGGGGCC8CEGGGGDGGGGGGGFGGCGGGGGGGFGDECEEE=95=EDCGE@D>FECFCFC?FG<==4CFCGFDE??
@M00200:205:000000000-AKKM3:1:1101:17300:9955 1:N:0:1
ACTGGGTTTAAAGGGCTCGTAGGCGGTTTGTCGCGTCGGGAGTGAAAACCAGGTGCTTAACACCTGGCTTGCTTTCGATACGGGCAGACTGGAGGTATGCAGGGGAGAACGGAATTCCTGGTGTAGCGGTGAAATGCGCAGATATCAGGAGGAACACCGGTGGCGAAGGCGGTTCTCTGGGCATTACCTGACGCTGAGGAGCGAAAGTGTGGGGAGCGAACAGGATTAGATACCCGAGTA
+
GGGGGGGGGGGGGGGGGGGGGGGGGGGGGDGGGGGGGGGGFGGGGGGGGGGGGGFGGGGGGGGGGGFGGGGGGGGGDGGGGGGGGGGGGGGGGDGGGGCFCFFGEGGGGGGGGGGGFGGGEGCFEGGGDGEGGFGGGGDCE*@FGGG9CF7FGGFGGEGGGGGGGGDGGGGDGGCGGGGGGGGGGFGFFGCEEGG=CGGGGCCGGGDGGGGEGG3>BGCG3C8C?4C?FFA7C8CC@@@F
@M00200:205:000000000-AKKM3:1:1101:8894:10002 1:N:0:1
ACTGGGCATAAAGGGCGCGTAGGCGGCCACCGCAAGTCGGTTGTGAAATCTCCGGGCTTAACCCGGAAAGGTCAACCGATACTGCGGGGCTAGAGTGCAGAAGGGGCAACTGGAATTCTCGGTGTAGCGGTGAAATGCGTAGATATCGAGAGGAACACCTGCGGCGAAGGCGGGTTGCTGGGCTGACACTGACGCTGAGGCGCGAAAGCTAGGGGAGCGAACGGGATTAGATACCCGGGTA
+
GGGGGGGGGGGGGGGGGGGGGGGGGGGGGGGGGGEGEGGGGGGGGGGGGGGGGGGGGGGFGGGGGGGGGGGGGGGGGGGGGGGGGGGGGGGGGGGGGGGGGGGGGGGGGFGGGGGGGGGGGGGGGGGGGGGGGGCGGGGGGGGGGGGGGGGGGGGGGGGGGGGGGGGGGGGGGGGCEGGGGGGGGGGEFGGGGGGGGGGGGDGGGEGGFC7FGGFGFGGEGGGGFG)4/9<FGGGGFFFGG
@M00200:205:000000000-AKKM3:1:1101:19308:10011 1:N:0:1
ATTGGGTTTAAAGAGCTCGTAGGCGGTTTGTCGCGTCTGCCGTGAAAGTCCGGGGCTCAACTCCGGATCTGCGGTGGGTACGGGCAGACTAGAGTGATGTAGGGGAGACTGGAATTCCTGGTGTAGCGGTGAAATGCGCAGATATCAGGAGGAACACCGATGGCGAAGGCAGGTCTCTGGGCATTAACTGACGCTGAGGAGCGAAAGCATGGGGAGCGAACAGGATTAGATACCCTGGTA
+
GGGGGGGGGGGGGGGGGGGGGGGGGGGGGGGGGGGGGGGGGGGGGGGGGGGGGGGGGGGGGGGGGGGGGGGGGGGGGGGGGGGGGGGGGGGGGGGGGGGGGGGGGGGGGGGGGGGGGGGGGGGGGGGGGGGGGGGGGGGGGGGGGGGGGGGGGGGGGGGGGGGGGGGGGGGGGGGGGGGGGGGGGGGFCGGGGGGGGGGGDGGGGGGGFGGGGGFGFGECDGGGFGGFFF<CFCFDFFFC
@M00200:205:000000000-AKKM3:1:1101:2551:10012 1:N:0:1
ATTGGGTATAAAGGGCTCGTAGGCGGTTTGTCGCGTCGGGAGTGAAAACCAGGTGCTTAACACCTGGCTTGCTTTCGATACGGGCAGACTGGAGGTATGCAGGGGAGAACGGAATTCCTGGTGTAGCGGTGAAATGCGCAGATATCAGGAGGAACACCGGTGGCGAAGGCGGTTCTCTGGGCATTACCTGACGCTGAGGAGCGAAAGTGTGGGGAGCGAACAGGATTAGATACCCTAGTA
+
GCGFGGGGGGGGGGGGGGGGGGGGGGDGGDGGGGGGGGGGGGGFGGGGGGFGGGGGGGGGGDGGGFGGFEGGFCEFGGGGGGDGGGGFGGGGGFGGGG@FFGGDGGEGFGGGGGGGGGGGGGFGFFGFGGEGGFCFGGGGGGGGGGGF:<BFGGGGGGGGGGGGGGGGEGGGGGCGGGGFFGGGCCGEEGGFGGGGGGGGGFGEE8DGCGGGGDDD@5?EDGGGFGG?FFFGGFG*7FFG
@M00200:205:000000000-AKKM3:1:1101:20596:10032 1:N:0:1
ACTGGGTTTAAAGGGAGCGTAGGCGGATAGTTTAGTCAGAGGTGAAAGCCCAGGGCTCAACCTTGGAATTGCCTTTGATACTGGCTATCTTGAGTATGGAAGAGGTATGTGGAACTCCGAGTGTAGAGGTGAAATTCGTAGATATTCGGAAGAACACCAGTGGCGAAGGCGACATACTGGTCCATTACTGACGCTGAGGCTCGAAAGCGTGGGGAGCAAACAGGATTAGATACCCGTGTA
+
GGGGGGGGGGGGGGGGGGGGGGGGGGGGGGGGGGGGGGGGGGGGGGGGGGGGGGGGGGGGGGGGGGGGGGGGGGGGGGGGGGGGGGGGGGGGGGGGGGGGGGGGGGGGGGGGGGGGGGGGGGGGGGGGGGGGGGGGGGGGGGGGGGGGGGGGGGGGGGGGGGGGGGGGGGGGGGGGGGGGGGGGGGGGGGGGGGGGGGGGGGGGGGGGGCEGGGFGDGGC<DFGFGC8AFFGGCFDED5C
@M00200:205:000000000-AKKM3:1:1101:5604:10045 1:N:0:1
ACTGGGTTTAAAGAGTCCGTAGGCGGCTTGTTAGGTGAGGTGTGAAATCCCTCGGCCCAACCGAGGAATTGCGCTTCAAACCGGCAAGCTAGAGGAGGATAGAGGTGGGCGGAACTGATGGTGGAGCGGTGAAATGCGTTGATATCATCAGGAACACCGGAGGCGAAGGCGGTCCACTGGGTCCTATCTGACGCTGAGGGACGAAAGCTAGGGGAGCGAACGGGATTAGATACCCCTGTA
+
G7FGGGGFFGGGGGGFGGGGGGGGGGGGGGGGGGGGFGGGGGGGGGGGGGGGGGGG7FGGGGGGGGGG@FGGGGEGDGGGGCG:F>FGGGAGGGCBFE:=FGGGG8DDGGGGGG@FC=FGGGG7:FGGGGGGGGGGGGGCEGGGGGGGDGGGGGGGGGGG7FEEGGGGGGGG:11?9CCGFGGFG?@CFGGGGGGGGGG5/CGGGGGGFFFGGE>DF5?EDCGGFGFFFFFGGGEF5>F7
@M00200:205:000000000-AKKM3:1:1101:15401:10066 1:N:0:1
ACTGGGCTTAAAGGGTGCGTAGGCGGTGTAGCAAGTCGGGAGTGAAATACCCCAGCTTAACTGAGGAATTGCTTTCGATACTGCTGCGCTTGAGTGAGACAGAGGTAAGCGGAACTTAGGGTGGAGCGGTGAAATGCGTTGATATCCTAAGGAACACCGGTGGCGAAGGCGGCTTACTGGGTCTCTACTGACGCTGAGGCACGAAAGCCAGGGTAGCAAACGGGATTAGATACCCCGTA
+
GGGGGGGGGGGGGGGGGGGGGGGGGGGGGGGGGGGGGGGGGGGGGGGGGGGGGGGGGGGGGGGGGGGGGGGGGGGGGGGGGGGGGGGGGGGGGGGGGGGGGGGGGGGGGGGGGGGGGGGGGGGGFGGGGGGGGGGGGGGGGGGGGGGGGGGGGGGGGGGGGGGGGGGGGGGGGGGGGGGGGGGGGGGGGGGGGGGGGGGGEGGGGGGGGFGFDC?DFGG6DCEGBGGFFB402<FGEFE
@M00200:205:000000000-AKKM3:1:1101:5422:10070 1:N:0:1
ATTGGGTTTAAAGCGAGCGCAGGCGGTTTCTTAAGTCTGATGTGAAAGCCCCCGGCTCAACCGGGGAGGGTCATTGGAAACTGGGAGACTTGAGTGCAGAAGAGGAGAGTGGAATTCCATGTGTAGCGGTGAAATGCGTAGATATATGGAGGAACACCAGTGGCGAAGGCGGCTCTCTGGTCTGTAACTGACGCTGAGGCTCGAAAGCGTGGGGAGCGAACAGGATTAGATACCCTAGTA
+
EGFFGGGGGGGFGGGGGGGDGGGGEGGGGGGGGGCGGFFAEEECFEFFEEGGGFGEGGGGFFGCCC:>FGCF,EBEED9AFCFFGGG@FEEEFFGFGGF<FEECE=?EEGG=CFGDGFFFGEGGG99BC++3EC7EF+@7FFFGFDFF=@B:FGGFF@7BF97CECGGCFG>GCE+?CF7BFG9CGFDC+=?CEDCECFFGG=>:C<DC**/:?3D;5>E<<?73*?2=*<FGGFGFF*3
@M00200:205:000000000-AKKM3:1:1101:4057:10097 1:N:0:1
ACTGGGTTTAAAGGGCTCGTAGGCGGCCAACTAAGTCAGACGTGAAATCCCTCAGCTTAACTGGGGAACTGCGTCTGATACTGGATGGCTTGGATTCGGGAGAGGGATGCGGAATTCCAGGTGTAGCGGTGAAATGCGTAGATATCTGGAGGAACACCGGTGGCGAAGGCGGCATCCTGGACCGACATTGACGCTGAGGAGCGAAAGCCAGGGGAGCAAACGGGATTAGATACCCGGGTA
+
GGGGGGGGGGGGGGGGGGGGGGGGGGGGGGGGGGGGGFFGGGGGGGGGGGGGGGGGGGFGGGGGGGGGGGGGGGGGGGGGGGGGFFGGGGGGGGGGGGGGGG@FGGDGGGGGGGGGGFGGGGGGGGGGGGGFGGGGGGGCGGGGGGGGGGGGEGGGGGGGGGGGGGGGGGGGGGGGGGGGGGGECEBCGGGGGGGGGFGFGGGGG*>5FEFGGD)>)7ECDGEGFGDDFF2:AEGGF30*
@M00200:205:000000000-AKKM3:1:1101:13040:10104 1:N:0:1
ACTGGGTATAAAGTGCGTGTAGGCGGGATGGCAAGTCGGTCGTGAAATCCTTCGGCCCAACCGAAGAAGTGCGTCCGATACTGCTGTCCTTGAGGGTTGGAGAGGAGACTGGAATTCCCGGTGTAGCGGTGAAATGTGTAGAGATCGGGAGGAACACCGGTGGCGAAGGCGGGTCTCTGGCCAATTCCTGACGCTGAGGCGCGAAAGCGTGGGGAGCAAACGGGATTAGATACCCCAGTA
+
GGGGGGGGGGGGGGGGGGGGGGGGGGGGGGGGGGGGGGGGGGGGGGGGGGGGGGGGGGGGGGGGGGGGGGGGGGGGGGGGGGGGGGGGGGGGGGGGGGGGGGGGGGGGGGGGGGGGGGGGGGGGFGGGGGGGGGGGGGGGGGGGGGGGDEGGGGGGGGGGGGGGEGGDGGGGGGGGFGGGFFGGGGFGGGGGE57EGGGGGGECEC5CEGGGGGFGFGGG55=C4C4<F=<C7@FF>D49
@M00200:205:000000000-AKKM3:1:1101:19276:10111 1:N:0:1
ACTGGGCATAAAGCGAGCGCAGGCGGTTCTTTAAGTCTGATGTGAAAGCCCCCGGCTCAACCGGGGAGGGTCATTGGAAACTGGAGAACTTGAGTGCAGAAGAGGAGAGTGGAATTCCACGTGTAGCGGTGAAATGCGTAGATATGTGGAGGAACACCAGTGGCGAAGGCGACTCTCTGGTCTGTAACTGACGCTGAGGCTCGAAAGCGTGGGGAGCAAACAGGATTAGATACCCCGGTA
+
GGGGGGGGGGGGGGGGGGGGGGGGGGGGGGGGGGGGGGGGGGGGGGGGGGGGGGGGGGGGGGGGGGGGGGGGGGGGGGGGGGGGGGGGGGGGGGGGGGGGGGGGGGGGGGGGGFGGGGGGGGGGGGGGGGGGGGGGGGGGGGGGGGGGGGGGGGGGGGGGGGGGGGGGDGGGGGDGGGGGGGGGGGFGGGGGGDDGGGGFFGGGGGGGGGGGGGBGFGGFGDFGFGC<F=AFGFGGDDFG
@M00200:205:000000000-AKKM3:1:1101:6014:10113 1:N:0:1
ATTGGGCTTAAAGGGCTCGTAGGCGGCTTGGCAAGTCAGGTGTGAAACCTCCAGGCTTAACCTGGAGACGCCACTTGAGACTGCTATGGCTTGAGTGCGGTAGGGGACCATGGAATACCCGGTGTAGCGGTGAAATGCGCAGATATCGGGTGGAACACCAGTGGCGAAGGCGGTGGTCTGGGCCGTAACTGACGCTGAGGAGCGAAAGCGTGGGTAGCAAACAGGATTAGATACCCCCGTA
+
GGGGGGFGGGGGGGGGGGGGGGGGGG7+@CGGGGGGGGGGGGGGGGGFGG,CC<FGGEGGG<F8,@EFF@BFG,EECGFGGGGGFECFFF<,>@FE,AFFF@FGDEGBB?FGCGFGGGFEGEFFGFFDFGEEGGFFGGCC@F:>CC<F@FFECFC<FG>DFGGGE<CGGGFCEEE8=BAC7=E*:C*?51<FFEGGGGG=CDF58C99*7/;EG@FFGGGG51*8DFAFF<7+<CD558:D
@M00200:205:000000000-AKKM3:1:1101:9252:10146 1:N:0:1
ACTGGGTGTAAAGGGCGCGTAGGCGGATAAGCAAGTCCGGGGTGAAATCTTTCGGCTCAACCGGAAAAGTGCCTTGGATACTGCTTGTCTCGAGGGAGATAGGGGCCGTTGGAACTTCCGGTGGAGCGGTGAAATGCGTTGATATCGGAAGGAACGCCGGTGGCGAAAGCGAACGGCTGGACCTCTTCTGACGCTGAGGCGCGAAAGCTAGGGGAGCAAACGGGATTAGATACCCGTGTA
+
GGGGGGFGGGGGGGGGGGGGGGGGGGGGGGGGGGGGGGGGGGEEGGGGGGGGGGGGGGGGGGGGGGGGGGGGGGGGGGGGGGGGGGGGGGGGGGGGGGGGGGGGGGGGGGGGGGGGGGGGGGGGGGGGGGGGGGGGGGGGGGGGGGGGGGGGGGGGGFFGFEGFEGGGGGGGGGGGGGGGGGGGGGGGGGGGGGDGCF@FGGCEGGGFFGGGGGFGFGGFGGED?DCBF=A7<<FDBEFG
@M00200:205:000000000-AKKM3:1:1101:10365:10153 1:N:0:1
ATTGGGTTTAAAGGGAGCGTAGGCGGATAGTTTAGTCAGAGGTGAAAGCCCAGGGCTCAACCTTGGAATTGCCTTTGATACTGGCTATCTTGAGTATGGAAGAGGTATGTGGAACTCCGAGTGTAGAGGTGAAATTCGTAGATATTCGGAAGAACACCAGTGGCGAAGGCGACATACTGGTCCATTACTGACGCTGAGGCTCGAAAGCGTGGGGAGCAAACAGGATTAGATACCCCAGTA
+
GGGGGGGGGGGGGGGGGGGGGGGGGGCGEGGFGGGGGGGGDGGGGGGGFFGGGGGGGGGGGGGGGGGGGGGGGGGGGGGGGGGGGGGGGGGGGGGGGGGGGGFGGGGFGGGGGGGGGGGGGGGGGGGGGGGGGGGGGGGGGGGGGGFGGGDEGGGGGDFGGGGGGGGGGGGGGGGGGGGGGGGGGGGGGGGG>EGGGGGFFGDGFGGGGGDGGGFGFGGGGGGFDGGEFACFGGG*0<FG
@M00200:205:000000000-AKKM3:1:1101:28235:10176 1:N:0:1
ATTGGGTATAAAGGGAGCGTAGGCGGATAGTTTAGTCAGAGGTGAAAGCCCAGGGCTCAACCTTGGAATTGCCTTTGATACTGGCTATCTTGAGTATGGAAGAGGTATGTGGAACTCCGAGTGTAGAGGTGAAATTCGTAGATATTCGGAAGAACACCAGTGGCGAAGGCGACATACTGGTCCATTACTGACGCTGAGGCTCGAAAGCGTGGGGAGCAAACAGGATTAGATACCCCAGTA
+
EGGGGGGGGGGGGGGGGGGGGGGGGGGGGGGGGGGGGGGGGGGGGGGGGGGGGGGGGGGGGGGGGGGGGGGGGGGGGGGGGGGGGGGGGGGGGGGGGGGGGGGGFGGGGGGGGGGGGGGGGGGGGGEEEFGGGCFGGGGGGGGGGGGG?CBFGGGGGGGGGGGGGGGGGGGGE>ECFGGGGGGGGGGFGGGGGGGGDCFFFGGGEGCGGGGGGGF3>FFGGFDGFGGEFFEFEFFD>AFG
@M00200:205:000000000-AKKM3:1:1101:13747:10195 1:N:0:1
ACTGGGCGTAAAGGGCGCGTAGGCGGCCTGGTAAGTAGGGGGTGAAATCCTGCGGCTTAACCGCAGGGCTGCCTTCTAAACTGTCAGGCTCGAGCACAGTAGAGGCAGGTGGAATTCCCGGTGTAGCGGTGGAATGCGTAGAGATCGGGAAGAACATCAGTGGCGAAGGCGGCCTGCTGGGCTGTTGCTGACGCTGAGGCGCGACAGCGTGGGGAGCAAACAGGATTAGATACCCTAGTA
+
EGFCCFCC@C@F<FCFCGDGGCGGCCGGGGDGCGGC@EGGGF@6C=FGGGGGGGD:@:EEGDGGGEGE=EF:=FABFGEEG9AFDFFGCFFFFCCFGGGGGF<FDCGCCDGGGGGFGGG@FE@<DECCCF7FCBFGFFEEEC9FFGFGGGGGFGFGGAEFGFG@8C8BF7<EEEGGFGDFGFGGFEGGGG?EE55E*CGGGGGGGDDCEEEEEG>C3:08C4FF:F7?F=<7CC@C45@<
@M00200:205:000000000-AKKM3:1:1101:25838:10197 1:N:0:1
ACTGGGCTTAAAGGGAGCGTAGGCGGATAGTTTAGTCAGAGGTGAAAGCCCAGGGCTCAACCTTGGAATTGCCTTTGATACTGGCTATCTTGAGTATGGAAGAGGTATGTGGAACTCCGAGTGTAGAGGTGAAATTCGTAGATATTCGGAAGAACACCAGTGGCGAAGGCGACATACTGGTCCATTACTGACGCTGAGGCTCGAAAGCGTGGGGAGCAAACAGGATTAGATACCCGTGTA
+
GGGGGGGGGGGGGGGGGGGGGGGGGGEEGDGGGGGGGGGGGGGGFGGGGGGGGGGGGFGGGGGGGFFGFFFGGGGGGGGFGGGGGGGGGGGGGFFGGGGGGGGGGGFFGGGGGGGGGGEGGGFFGGGGGGGGFGGGGGGGGGGGGGGGGGEGGGGFGGGGFGGGGGGGGGGGGGGCGGGFGDDE;>A7EFCF>EGGGGFDGGD>CEC4EEEGGGDG>5CFGDFG0CFEFFCFCFCD87FF
@M00200:205:000000000-AKKM3:1:1101:9185:10201 1:N:0:1
ACTGGGCATAAAGGGCGTGTAGGCGGGGAGGTAAGTCGGGCGTGAAATCCCTAGGCTCAACCTAGGAACTGCACTCGAAACTACCTTCCTTGAGTGTCGGAGAGGAAAGCGGAATTCCTGGTGTAGAGGTGAAATTCGTAGATATCAGGAGGAACACCAGTGGCGAAGGCGGCTTTCTGGACGATAACTGACGCTGAGACGCGAAAGCGTGGGGAGCAAACAGGATTAGATACCCGAGTA
+
GGGGGGFGGGGEGFDGGFFGFGGGGEGEEGGGGGGGGGGGGGGGGGGGGGGGGGGGGGGGGGGGGGGGGGGFFGCFGGGGGGGGGGGGGGGGGGFFGGGGECFFGGGGGFFEDGGGGGGGGCFFGFGGFGFGGGGEGGFCFC=FDEGGGGEGGGGGGGGGGGGGGGCEGGGGDECFFGGGGGGGG5EFGGFGGGDGGFGFEDEEGEGFDGGGGGE5@GGGGGFG?DG??F9DF<FDFB@G
@M00200:205:000000000-AKKM3:1:1101:19461:10202 1:N:0:1
ATTGGGTTTAAAGGGCGCGTAGGCGGTTCGTTAAGTCCTGTGTGAAATCCCTCGGCTCAACTGAGGAACCGCACGGGAAACTGCCGGGCTTGAGTTCGGGAGAGGGAAGCGGAATTCCGGGTGTAGCGGTGAAATGCGTAGATATCCGGAGGAACACCGGTGGCGAAGGCGGCTTCCTGGACCGACACTGACGCTGAGGCGCGAAAGCTAGGGGAGCAAACGGGATTAGATACCCTAGTA
+
GGGGGGGGGGGGGGGGGGGGGGGGGGGGGGGGGGGGGGGGGGGGGGGGGGGGGGGGGGGGGGGGGGGGGGGGGGGGGGGGGGGGGGGGGGGGGGGGGGGGGGGGGGGGGGGGGGGGGGGGGGGGGGGGGGGGGGGGGGGGGGGGGGGGGGGGGGGGGDGGGGGGGGGGGGGGGGGGGGGGGGGGGGEE6DGGGDGGGGGGGGGGGGGGGCFGGGBDFGGFFGGG?GF??=AFC8E=:FBG
@M00200:205:000000000-AKKM3:1:1101:13208:10206 1:N:0:1
ACTGGGCATAAAGAGCTCGTAGGCGGCTTGGTAAGTCGGATGTGAAATCTCCTGGCTCAACTGGGAGGGGCCATTCGATACTGCCATGGCTTGAGTCCGGTAGAGGGATGTGGAATTCCCGGTGTAGCGGTGAAATGCGCAGATATCGGGAGGAACACCTATAGCGAAGGCAGCATCCTGGGCCGGCACTGACGCTGAGGAGCGAAAGCGTGGGGAGCAAACAGGATTAGATACCCTAGTA
+
GGGGGGGGGGGGGGGGGGGGGGGGGGGGGGGGGGGGGGGGGGGGGGGGGGGGGGGGGGGGGGGGGGGGGGGGGGGGGGGGGGGGGGGGGGGGGGGGGGGGGGGGGGGGGGGGGGGGGGGGGGGGGGGGGGGGGGGGGGGGGGGGGGGGGGGGGGGGGGGGGGGGGGGGGGGGGGGGGGGGGGGGGGGGGCGFGGGGGGGGGGGGGGGGGGGGGGFGFGGGGGGC?C<AFFBFFFGGFFFGF
@M00200:205:000000000-AKKM3:1:1101:24060:10228 1:N:0:1
ATTGGGTTTAAAGGGCGTGTAGGCGGTCTGCTAAGTCATGTGTGAAATCCCTCGGCTTAACCGAGGAACGACGCATGAAACTGGCAAGCTAGAGTACCAAAGAGGGGGGTGGAATTCCCGGTGTAGCGGTGAAATGCGTAGATATCGGGAGGAACACCGGTGGCGAAGGCGGCCCCCTGGTTGGATACTGACGCTGAGACGCGAAAGCGTGGGGAGCAAACAGGATTAGATACCCTAGTA
+
GGGGGGGGGGGGGGGGGGGGGGGGGGGGGGGGGGGGGGGGGGGGGGGGGGGGGGGGGGGGGGGGGGGGGGGGGGGGGGGGGGGGGGGGGGGGGGGGFGGGGGFGGGGGGGGGGGGGGGGGGGGFGGGGGGGGGGGGGGGGGGGGGGGGGGGEEGGGGGGGGGGGGGGGGFGGGGDE8EGGGGGGGCFGGGGGEGDGGFGGGCGEGGGGGGGGGGFDEGFGGGFC?GFBFFFGG?EGFFFG
@M00200:205:000000000-AKKM3:1:1101:15670:10228 1:N:0:1
ATTGGGCTTAAAGGGCGCGTAGGCGGCATGGCGTGTCGGCTTTGTGAAAGCCCGGGGCTCAACCCCGGAGGTGCGGCCGAAACTGCTGTGCTGGAGGCCGGAAGAGGAGGGTGGAATACCCAGTGTAGAGGTGAAATTCGTAGATATTGGGTGGAACACCGGTGGCGAAAGCGGCTCTCTGGTCCGGGCCTGACGCTGAGGCGCGAAAGCGTGGGGAGCAAACAGGATTAGATACCCGGGT
+
GGGGGGGGGGGGGGGGGGGGGGGGGGGGGGGGGGGGGGGGGGGGGGGGGGGGGGGGGGGGGGGGGGGGGGGGGGGGGGGGEGGGGGGGGGGGGGGGGGGGGGGGGGGGGGGGGGGGGGGGGGGCFFGGGGGGGGGFGGGGGGGDFGGGGGGGGGGGGGGGGGGGGGGEEGGGGGGGGGGGGGGGGGGGCGEGFFGGDEGFGGGGG:CDGGGGCEFGFGGGFGGF?GF0@??D+3+9?DBGD
@M00200:205:000000000-AKKM3:1:1101:7906:10237 1:N:0:1
ACTGGGTTTAAAGGGAGCGTAGGCGGATAGTTTAGTCAGAGGTGAAAGCCCAGGGCTCAACCTTGGAATTGCCTTTGATACTGGCTATCTTGAGTATGGAAGAGGTATGTGGAACTCCGAGTGTAGAGGTGAAATTCGTAGATATTCGGAAGAACACCAGTGGCGAAGGCGACATACTGGTCCATTACTGACGCTGAGGCTCGAAAGCGTGGGGAGCAAACAGGATTAGATACCCTTGTA
+
GGGGGGGGGGGGGGGGGGGGGGGGGGGGGGGGGGGGGGGGGGGGGGGGGGGGGGGGGGGGGGGGGGGGGGGGGGGGGGGGGGGGGGGGGGGGGGGGGGGGGFFGGGGGGGGGGGGGGGGGGGGGGGGGGGGGGGGGGGGFGGGGGGGGGGGGGGGGGGGGGGGGGGGGCFFGGGGFGGFGGGGGGFEFEGGGGGGGGGGGFCEG6A);EGGGG>8DEGFCFF6CD;DEFFFGCFGGFFFG
@M00200:205:000000000-AKKM3:1:1101:13934:10239 1:N:0:1
ATTGGGTGTAAAGGGAGCGTAGGCGGATAGTTTAGTCAGAGGTGAAAGCCCAGGGCTCAACCTTGGAATTGCCTTTGATACTGGCTATCTTGAGTATGGAAGAGGTATGTGGAACTCCGAGTGTAGAGGTGAAATTCGTAGATATTCGGAAGAACACCAGTGGCGAAGGCGACATACTGGTCCATTACTGACGCTGAGGCTCGAAAGCGTGGGGAGCAAACAGGATTAGATACCCGCGTA
+
GGGGGGGGGGGGGGGGGGGGGGGGGGGGGGGGGGGGGGGGGGGGGGGGGGGGGGGGGGGGGGGGGGGGGGGGGGGGGGGGGGGGGGGGGGGGGGGGGGGGGGGGGGGGGGGGGGGGGGGGGGGGGGGGGGGGGGGGGGGGGGGGGGGGGGGGGGGGGGGGGGGGGGGGCGGGGGGGGGGGGGGGGGGGGGGGGGGGGGGGGGGGGGGGGGGDEDAGFDGFGGGF?4F368CC+><GBDFG
@M00200:205:000000000-AKKM3:1:1101:13332:10280 1:N:0:1
ACTGGGTATAAAGGGCGCGTAGGCGGGATGGCAAGTCGGTCGTGAAATCCCTGGGCTCAACTCAGGGGGGTCGGCCGATACTGCCGTTCTTGAGGGATGCAGAGGAGACTGGAATTCCCGGTGTAGCGGTGAAATGTGTAGAGATCGGGAGGAACACCGGTGGCGAAGGCGGGTCTCTGGGCATTCCCTGACGCTGAGGCGCGAAAGCGTGGGGAGCAAACGGGATTAGATACCCTAGTA
+
GGGGGGGGGGGGGGGGGGGGGGGGGGGGGGGGGGGGGGGDGGGGGGGGGGGGGDGGGGGGGGGGGGGGGGGGGEGEGGGGGGGGGGGGGGGGGGGGGGGGGFC@FGGGGGGGGDEFCFGGGCEGGGGGGGGGDEFGF@FFGEFFGGGG8CGDECFGFGGGGGGGGGGGCFGCGGDGFFFGGGGGGGGGGGGG5CGGGFCEGGGGG5DFD*2?EGFGFGGGGGGGFGG<?=<C?EF=?56?
@M00200:205:000000000-AKKM3:1:1101:23780:10286 1:N:0:1
ATTGGGTTTAAAGGGCGCGTAGGCGGCCTCCGCAAGTCAGTTGTGAAATCTCCGAGCTTAACTCGGAAAGGTCAACTGATACTGCGGGGCTAGAGTGCGGAAGGGGCAACTGGAATTCTTGGTGTAGCGGTGAAATGCGTAGATATCAAGAGGAACACCTGCGGCGAAGGCGGGTTGCTGGGCCGACACTGACGCTGAGGCGCGAAAGCTAGGGGAGCGAACAGGAATAGATACCCCTGTA
+
FCEEFCGGGE<CFGGGGGGF@FGGGEGGGGGGGF7FFFGEEFFEGGGGGG<AGEFGG@@GGGGGGGECBEGGGGGGGGGGGGGGGGGCFGDEG9EEFGGGCF:FDCGGGGGGGGGGFGFGGGEFGFFGGFGGCFFGGGGEEGGGG@FGGGGGGGGGGGGFGFGD*<8BCGGGGDGGEFGGD5CC85?CGGGGGGGE*8*:=DGG*:CGC?9?>8>3>EC8D9C5?<*3674::AEC5:>F*
@M00200:205:000000000-AKKM3:1:1101:13156:10287 1:N:0:1
ACTGGGTGTAAAGGGCTCGTAGGCGGTTTGTCGCGTCGGGAGTGAAAACCAGGTGCTTAACACCTGGCTTGCTTCCGATACGGGCAGACTAGAGGTATTCAGGGGAGAACGGAATTCCTGGTGTAGCGGTGAAATGCGCAGATATCAGGAGGAACACCGGTGGCGAAGGCGGTTCTCTGGGAATATCCTGACGCTGAGGAGCGAAAGTGTGGGGAGCGAACAGGATTAGATACCCGCGTAAGA
+
GGGGGGGGGGGGGGGGGGGGGGGGGGGGGGGGGGGGGGGGGGGGGGGGGGGGGGGGGGGGGGGGGGGGGGGGGGGGGGGGGGGGGGGGGGGGGGGGGGGGGGGGGGGGGGGGGGGGGGGGGGGGGFGGGGGGGGGGGGGGGGGGGGGGGGGGGGGGGGGGGGGGGGGGGGGGGGGGGGGGGGGGGGGGGFGCEEGGDGGGDGGGGGGCF9EGGGFGFGGEGGGG:CC?FFFFGFGGFEFDD:2
@M00200:205:000000000-AKKM3:1:1101:28595:10314 1:N:0:1
ACTGGGTGTAAAGCGAGCGCAGGTGGTTTAATAAGTCTGATGTAAAAGGCAGTGGCTCAACCATTGTGTGCATTGGAAACTGTTAGACTTGAGTGCAGTAGAGGAGAGTGGAATTCCATGTGTAGCGGTGAAATGCGTAGATATATGGAGGAACACCGGTGGCGAAAGCGGCTCTCTGGACTGTAACTGACACTGAGGCTCGAAAGCGTGGGTAGCAAACAGGATTAGATACCCCTGTA
+
GGGGGGGGGGGGGGGGGGGGGGGFGGGGGGGGGGGGGFGGGGGADAFGGGGGGGGGGGGGGGGGGGGGGGGGGGGGGGGGGGGGGGGGGGGFCGGFGGGGGGGGGGCEFGGGGGGGGGGGGGGFCGDEFGGGGGGGDFFGGCFFGGGGGFGGGGGGGGGE>CFEGGGGGGGGDEFG?FFFGCGFFGGGGGGGGGGGDCG5CDEGGCFGGGEGGC57A?FGGF5C37>47CEGCCCCFFF
@M00200:205:000000000-AKKM3:1:1101:21623:10345 1:N:0:1
ACTGGGCTTAAAGGGCGCGTAGGCGGCCGATTAAGTCGGGGGTGAAAGCCTGTGGCTCAACCACAGAATTGCCTTCGATACTGGTTGGCTTGAGACCGGAAGAGGACAGCGGAACTGCGAGTGTAGAGGTGAAATTCGTAGATATTCGCAAGAACACCAGTGGCGAAGGCGGCTGTCTGGTCCGGTTCTGACGCTGAGGCGCGAAAGCGTGGGGAGCAAACAGGATTAGATACCCCTGTA
+
GGGGGGGGGGGGGGGGGGGGGGGGGGGGGGGGGGGGGGGGGGGGGGGGGGGGGGGGGGGGGGGGGGGGGGGGGGGGGGGGGGGGGGGGGGGGGGGGGGGGGGGGGGGGGGGGGGGGGGGGGGGFFFGGGGGGGGGGGGGGGGGGGGGGGGGGGGGGGGGGGGGGGGGGGGEEEGDGGGGGGFGGGCEEDGGE?5DGECGGGGGGGGGGGGGGGGFGFGFGFFGG?GG?FFAFGGGGFF?C
@M00200:205:000000000-AKKM3:1:1101:25253:10362 1:N:0:1
ATTGGGCTTAAAGGGCTCGTAGGCGGTTTGTCGCGTCGGGAGTGAAAACGCCGTGCTTAACACGGCGCTTGCTTTCGATACGGGCAGACTAGAGGTATGCAGGGGAGAACGGAATTCCTGGTGTAGCGGTGAAATGCGCAGATATCAGGAGGAACACCGGTGGCGAAGGCGGTTCTCTGGGCATTACCTGACGCTGAGGAGCGAAAGTGTGGGGAGCGAACAGGATTAGATACCCTTGTA
+
GGGGGGGGGGGGGGGGGGGGGGGGGGGGGGGGGGGGGGGGGGGGGGGGGGGGGGGGGGGGGFGGGGGDGGGGGGGGGGGGGGGGGGGGGGGFFFGGGGGGGGFGGDEEGGGGGGGGGGGGGGGGGGGGGGG7FFGGGGGEGGGGFFGGGGGGCGGF@FCGGGGFGGEFEGGGEGGGGG+A>ECFGDGFG7FFCEGGDGD+:CGE?597EFG8E5><@GGEGGGGFGGFFF>::@CGFFF7
@M00200:205:000000000-AKKM3:1:1101:23136:10372 1:N:0:1
ATTGGGCTTAAAGGGAGCGTAGGCGGATAGTTTAGTCAGAGGTGAAAGCCCAGGGCTCAACCTTGGAATTGCCTTTGATACTGGCTATCTTGAGTATGGAAGAGGTATGTGGAACTCCGAGTGTAGAGGTGAAATTCGTAGATATTCGGAAGAACACCAGTGGCGAAGGCGACATACTGGTCCATTACTGACGCTGAGGCTCGAAAGCGTGGGGAGCAAACAGGATTAGATACCCCAGTA
+
GGGGGGGGGGGGGGGGGGGGGGGGGGGGGGGGGGGGGGGGGGGGGGGGGGGGGGGGGGGGGGGGGGGGGGGGGGGGGGGGGGGGGGGGGGGGGGGGGGGG9EFGGGGGGGGGGGGGGGGGGGDFGGGGGGGGGGGGGGGGGGGGGGGGGGGGGGGGGGGFFGGGGGGGGGGGGGGGGGGFFFGGGFFGGGGGGGGDGGGGGFCGEE4DEC@FCEFGBGGGGFGD@GFEFFEGGCFDEFFC
@M00200:205:000000000-AKKM3:1:1101:22990:10375 1:N:0:1
ATTGGGTTTAAAGGGCGCGTAGGTGGCTCGGTAAGTGGCTGGTGAAATCCCGGGGCTCAACTCCGGGGCTGCCGGTCAGACTGCCGGGCTCGAGCACGGTAGGGGCAGATGGAATTCCCGGTGTAGCGGTGGAATGCGTAGATATCGGGAAGAACACCAGTGGCGAAGGCGTTCTGCTGGGCCGTTGCTGACACTGAGGCGCGACAGCGTGGGGAGCAAACAGGATTAGATACCCTCGTA
+
GGGGGGGGGGGGGGGGGGGGGGGGGGGGGGGGGGGGGGGGGGGGGGGGGGGGGGGGGGGGGGGGGGGGGGGGGGGGGGGGGGGGGGGGGGGGGGGGGGGGGGGGGGGGGGGGGGGGGGGGGGGGGGGGGGGGGGGGGGGGGGGGGGGGGGGGGGGGGGGGGGGGGGGGGGGGGGGGGGGGGGGGGGGGGGGGGGGGGGGGGGDGGGGGGGGGGGFGFGGGGGGGFGG<FFFGGGGGFFFG
@M00200:205:000000000-AKKM3:1:1101:8012:10376 1:N:0:1
ACTGGGTGTAAAGGGAGCGTAGGCGGATAGTTTAGTCAGAGGTGAAAGCCCAGGGCTCAACCTTGGAATTGCCTTTGATACTGGCTATCTTGAGTATGGAAGAGGTATGTGGAACTCCGAGTGTAGAGGTGAAATTCGTAGATATTCGGAAGAACACCAGTGGCGAAGGCGACATACTGGTCCATTACTGACGCTGAGGCTCGAAAGCGTGGGGAGCAAACAGGATTAGATACCCGAGTA
+
GGGGGGGGGGGGGGGGGGGGGGGGGGGGGGGGGGGGGGGGGGGGGGGGGGGGGGGGGGGGGGGGGGGGGGGGGGGGGGGGGGFFGGGGGGGGGGFGGGGGGGGGGGGGGGGGG9FGGGGGGGGGGGFGFGGFEGGAEFFGGGAFFGGGGGGGFGGGGGGGGG?GGGG>F,CCGGGGGGGFGGFGGGGGEFC,CGCCGGFGEGEEGGGGGGGGGDD<)/3CFCFDDGC@F69CCCFGFFFG
@M00200:205:000000000-AKKM3:1:1101:11203:10384 1:N:0:1
ACTGGGTATAAAGGGAGCGTAGGCGGATAGTTTAGTCAGAGGTGAAAGCCCAGGGCTCAACCTTGGAATTGCCTTTGATACTGGCTATCTTGAGTATGGAAGAGGTATGTGGAACTCCGAGTGTAGAGGTGAAATTCGTAGATATTCGGAAGAACACCAGTGGCGAAGGCGACATACTGGTCCATTACTGACGCTGAGGCTCGAAAGCGTGGGGAGCAAACAGGATTAGATACCCTAGTA
+
GGGGGGGGGGGGGGGGGGGGGGGGGGGGGGGGGGGGGGGGGGGGGGGGGGGGGGGGGGGGGGGGGGGGGGGGGGGGGGGGGGGGGGGGGGGGGGGGGGGGGGGGGGGGGGGGGGGGGGGGGGGGGGGGGGGGGGGGGGGGGGGGGGGGGEGGGGGGGGGGGFGGGGGGGGGGGGGGGGGGGGGGGGEDGGGGGDGEGGFDGGGGGEGGGGGDGGFGFGGGFGGGFGCEFF?F@F@6FFFE
@M00200:205:000000000-AKKM3:1:1101:5215:10406 1:N:0:1
ACTGGGTTTAAAGGGAGCGTAGGCGGATAGTTTAGTCAGAGGTGAAAGCCCAGGGCTCAACCTTGGAATTGCCTTTGATACTGGCTATCTTGAGTATGGAAGAGGTATGTGGAACTCCGAGTGTAGAGGTGAAATTCGTAGATATTCGGAAGAACACCAGTGGCGAAGGCGACATACTGGTCCATTACTGACGCTGAGGCTCGAAAGCGTGGGGAGCAAACAGGATTAGATACCCTTGTA
+
GGGGGGGGGGGGGGGGGGGGGGGGGGGGGGGGGGGGGGGGGGGGGGGGGGGGGGGGGGGGGGGGGGGGGFGGGGGGGGGGGGGGFFFGFGGGGGGGGGGGGGGFFCFGGGGGGGGGGGGGGFGEGGFGGGFGGGGGGGGGGEGGGGGGGGGGGGGGGGGGGGGD>EEFGGGGGGGGGGGGGGGGGGGG7@FGGGD55>FF,;EGGGDD*:CCEG3<:FCFFDFD?GCEA;.2;?CG;A@F
@M00200:205:000000000-AKKM3:1:1101:26894:10424 1:N:0:1
ACTGGTTTAAAGCGAGCGCAGGTGGTTTAATAAGTCTGATGTAAAAGGCAGTGGCTCAACCATTGTGTGCATTGGAAACTGTTAGACTTGAGTGCAGTAGAGGAGAGTGGAATTCCATGTGTAGCGGTGAAATGCGTAGATATATGGAGGAACACCGGTGGCGAAAGCGGCTCTCTGGACTGTAACTGACACTGAGGCTCGAAAGCGTGGGTAGCAAACAGGATTAGATACCCGCGTA
+
GGGGGGGGGGGGGGGGGGGGGGGGGGGGGGGGGGGGGGGGGGG9FFGGGGGGGGGGGGGGGGGGGGGGGGEGGGGGGGGGGGGGGGGGGGGGGGGGGGGGGGGGGGGGGGGFGFGGGGGGGGGGGGGGGGGGGGGGGGGGGGGGGGGGGGGGGGGGGGGGGGGGGGGGGGGGGGGGGGGGFGGGGGGGGGGGGGGGGGFGGGG5CCDGGGGGGGFGF?8*2;@<CGFEFFCCCF*9>:
@M00200:205:000000000-AKKM3:1:1101:5022:10430 1:N:0:1
ACTGGGTGTAAAGGGAGCGTAGGCGGATAGTTTAGTCAGAGGTGAAAGCCCAGGGCTCAACCTTGGAATTGCCTTTGATACTGGCTATCTTGAGTATGGAAGAGGTATGTGGAACTCCGAGTGTAGAGGTGAAATTCGTAGATATTCGGAAGAACACCAGTGGCGAAGGCGACATACTGGTCCATTACTGACGCTGAGGCTCGAAAGCGTGGGGAGCAAACAGGATTAGATACCCCCGT
+
GGGGGGECGGGGGGGGGGGGGGG9FGCFFCEFE<FGGCCF@FGGGGGGGFCFFGGGGGGGGGCGFCDAFFDGEEG<FGFGGGGGGFGFGGGGGG9CFGGFGGGGGGCFGGGGGGCFGGG7CGGGGGGGGGGGGGGFGDGGGGGGGFAEFCEGGGGGG7DFGGGGGGGGGGGGG6>EGGFFEFGG9FFGGGGGGGGGGGGGGGGGF:CGGGGGGDAGFGFG4DGGFGGFFFFGGFGCDEF
@M00200:205:000000000-AKKM3:1:1101:17901:10432 1:N:0:1
ATTGGGTTTAAAGGGCGCGTAGGCGGCCTTGTAAGTTGGGGGTGAAAGCCCGTGGCTCAACCACGGAATTGCCTTCGATACTGCTTGGCTTGAGACCGGAAGAGGTGAGTGGAACTGCGAGTGTAGAGGTGAAATTCGTAGATATTCGCAAGAACACCAGTGGCGAAGGCGGCTCACTGGTCCGGATCTGACGCTGAGGCGCGAAAGCGTGGGGAGCAAACAGGATTAGATACCCTGGTAAGA
+
GGGGGGGGGGGGGGGGGGGGGGGGGGGGGGGGGGGGGGGGGGGGGGGGGGGGGGGGGGGGGGGGGGGGGGGGGGGGGGGGCFGGGGGGGGGGGGGGGGGGGGGGGGGGGGGGGGGGGGGGGGGGGGGGGGGGGGGGGGGFGGGGGGGGGGGGGGGGGGGGGGGGGGGGGGGGGGGGGGGGGEGGGGGEFGFGGDGGGGGGGCEGGGD:ECEGGGFDEGGFCFGGBFGFFF2:E6<=FFFGF?A
@M00200:205:000000000-AKKM3:1:1101:21578:10470 1:N:0:1
ACTGGGTTTAAAGGGAGCGTAGGCGGATAGTTTAGTCAGAGGTGAAAGCCCAGGGCTCAACCTTGGAATTGCCTTTGATACTGGCTATCTTGAGTATGGAAGAGGTATGTGGAACTCCGAGTGTAGAGGTGAAATTCGTAGATATTCGGAAGAACACCAGTGGCGAAGGCGACATACTGGTCCATTACTGACGCTGAGGCTCGAAAGCGTGGGGAGCAAACAGGATTAGATACCCTAGTAAGA
+
GGGGGGGGGGGGGGGGGGGGGGGGGGGGGGGGGGGGGGGGGGGGGGGGGGGGGGGGGGGGGGGGGGGGGGGGGGGGGGGFGGGGGGGGGGGGGGFFGGGGGGGGGGGGGGGGGGGGGGGGGFGFGGGGGGGGGGGGGGGGGEGG9FGGGGG7<FGGGGGGGGGDGGGGGFGGGGGGGGGGGGGGGFGGGGGGGECEEGGGFCGGD5DGGDGGGD:CEGFGGGGGFFGFFA5+2?8DAFFGGFA
@M00200:205:000000000-AKKM3:1:1101:8437:10473 1:N:0:1
ACTGGGTTTAAAGGGAGCGTAGGCGGACATTTAAGTCAGGGGTGAAATCCCGGGGCTCAACCTCGGAATTGCCTTTGATACTGGGTGTCTTGAGTATGAGAGAGGTGTGTGGAACTCCGAGTGTAGAGGTGAAATTCGTAGATATTCGGAAGAACACCAGTGGCGAAGGCGACATACTGGCCCATTACTGACGCTGAGGCTCGAAAGCGTGGGGAGCAAACAGGATTAGATACCCCAGTA
+
GGFGGGGGGGGGFDGGGGEGGGGFGGGGGGGGFFGFAFDGGGGGGGGCF@GGGGGGGGDDDEFGGGEEGGGGGGGGFGGGGGGGGFGFGGGGGGGGGGGGFFGGGGGGGGGGGGGGGGGGGGGGEGGGGGGFGGGGGGF>DBFBFCFFGDFGGGCBDCCFGGFGGEDGDGGGGGGGCGGG,=CEGFGGG:CFCCDGGGC575CEGEGGGEEGGCDD3:E?5<EFFGF?F?BF9,+7<:?F
@M00200:205:000000000-AKKM3:1:1101:17040:10474 1:N:0:1
ATTGGGTTTAAAGGGAGCGTAGGCGGATAGTTTAGTCAGAGGTGAAAGCCCAGGGCTCAACCTTGGAATTGCCTTTGATACTGGCTATCTTGAGTATGGAAGAGGTATGTGGAACTCCGAGTGTAGAGGTGAAATTCGTAGATATTCGGAAGAACACCAGTGGCGAAGGCGACATACTGGTCCATTACTGACGCTGAGGCTCGAAAGCGTGGGGAGCAAACAGGATTAGATACCCGGGTAAGA
+
GGGGGGGGGGGGGGGGGGGGGGGGGGGGGGGGGGGGGGGGGGGGGGGGGGGGGGGGGGGGGGGGGGGGGDGGGGGGGGGGGGGGGGGGGGGGGGGGGGGGGGGGGGGGGGGGGGGGGGGGGGGGGGGGGGGGGGGGGGGGGGGGGGGGGGGGGGGGGGGGGGGGGGGGGGGGGGGGGGGGGGFGFGGGGGGGGGGGGFGCEGGGCEGGGGGDGDBGFF?CFGGGFGG@FFFGGCCDED5CFBF
@M00200:205:000000000-AKKM3:1:1101:2819:10483 1:N:0:1
ACTGGGCATAAAGGGAGCGTAGGCGGATAGTTTAGTCAGAGGTGAAAGCCCAGGGCTCAACCTTGGAATTGCCTTTGATACTGGCTATCTTGAGTATGGAAGAGGTATGTGGAACTCCGAGTGTAGAGGTGAAATTCGTAGATATTCGGAAGAACACCAGTGGCGAAGGCGACATACTGGTCCATTACTGACGCTGAGGCTCGAAAGCGTGGGGAGCAAACAGGATTAGATACCCCCGTA
+
@BFAC@CGFCFF<FBEEGGECFGGCC:FCFFEFFDF<CFGGFECA,FE@FFGCF,C<FF,CFFECDCEF@C9,CEF<?FE?,CC<<CF<CCFGG9DFDGGGGDE8CCEGGGC,BFF<EFGE=FA@ECFCFFC<AFGGGE,4+C<,=,4AEG+D,DEC+AB?FFCE>+F+DC7+>CBEE;,7,5ECFFCCFG,C*?E5,**=775B?5CCEG7E*>5;FFF<DGC?F7)1@)++,4*)08C
@M00200:205:000000000-AKKM3:1:1101:13317:10489 1:N:0:1
ATTGGGTTTAAAGGGCTCGTAGGCGGTTTGTCGCGTCGGGAGTGAAAACCAGGTGCTTAACACCTGGCTTGCTTTCGATACGGGCAGACTAGAGGTATGCAGGGGAGAACGGAATTCCTGGTGTAGCGGTGAAATGCGCAGATATCAGGAGGAACACCGGTGGCGAAGGCGGTTCTCTGGGCATGACCTGACGCTGAGGAGCGAAAGTGTGGGGAGCGAACAGGATTAGATACCCTTGTA
+
GGGGGGGGGGGGGGGGGGGGGGGGGGGGGGGGGGGGGGGGGGGGGGGGGGGGGGGGGGGGGGGDGGGGGGGGGGGGGGGGGGGGGGGGGGGGGGGGGGGGGGGGGGGGGGGGGGGGGGGGGGGGGGGGGEGGGGGGGGGGGGCC=CGGGGGGGGGFFEEGGGGGGGGGGGGGGGGGGGGGGGGGGFG?FGCFECDD5C8CGGGGDGGGGCFEDG<7>GEGCCFGFGGFFF<>FEGGFFFE
@M00200:205:000000000-AKKM3:1:1101:5238:10495 1:N:0:1
ATTGGGTTTAAAGAGCTCGTAGGCGGTTTGTCGCGTCTGCCGTGAAAGTCCGGGGCTCAACTCCGGATCTGCGGTGGGTACGGGCAGACTAGAGTGATGTAGGGGAGACTGGAATTCCTGGTGTAGCGGTGAAATGCGCAGATATCAGGAGGAACACCGATGGCGAAGGCAGGTCTCTGGGCATTAACTGACGCTGAGGAGCGAAAGCATGGGGAGCGAACAGGATTAGATCCCCCAGTA
+
CF<FGGFGGGGGGEGGGGGFGGGGGGGGGGGGGGGGGGEGGGGGGGGGGGGGGGGGGGGGDDFCGEGGGGGGGGCFGGGGGGDGGGGGGDEEEECFGDFGFGD7BFGDGGGGGFGGGGGGGGGGGGGGGGGGGCCFGCEGE>DFCFGCGCFFGDGGG@FE@CCFDE7FGGCEDFGGGFGEFGGGGGGG7+=@GD7EEGGCEFGGGGD7CFFGGGEG:EE:DDGG<<C2/6:208@)8>F7
@M00200:205:000000000-AKKM3:1:1101:27347:10503 1:N:0:1
ATTGGGCTTAAAGGGCTCGTAGGCGGTTTGTCGCGTCGGGAGTGAAAACCAGGTGCTTAACACCTGGCTTGCTTTCGATACGGGCAGACTAGAGGTATGCAGGGGAGAACGGAATTCCTGGTGTAGCGGTGAAATGCGCAGATATCAGGAGGAACACCGGTGGCGAAGGCGGTTCTCTGGGCATGACCTGACGCTGAGGAGCGAAAGTGTGGGGAGCGAACAGGATTAGATACCCGCGTAAGA
+
GGGGGGGGGGGGGGGGGGGGGGGGGGGGGGGGGGGGGGGGGGGGGGGGGGGGGGGGGGGGGGGGGGGGGGGGGGGGGGGGGGGGGGGGGGGCFGGGGGGGGGGGGGGGGGGE@GGGGGGGGG?B=FBFGGGGGGFGGFFGGG?FGGGGGGGGGGFGGGGGEGGGGGGGGGGGGG>FGGGGGGG>EFGGGGGGGGDGGGGGGGEGECDCFEFDGGBGEGGGDDGF0*036@AGG6C<35):C?A
@M00200:205:000000000-AKKM3:1:1101:13286:10513 1:N:0:1
ATTGGGTTTAAAGGGAGCGTAGGCGGATAGTTTAGTCAGAGGTGAAAGCCCAGGGCTCAACCTTGGAATTGCCTTTGATACTGGCTATCTTGAGTATGGAAGAGGTATGTGGAACTCCGAGTGTAGAGGTGAAATTCGTAGATATTCGGAAGAACACCAGTGGCGAAGGCGACATACTGGTCCATTACTGACGCTGAGGCTCGAAAGCGTGGGGAGCAAACAGGATTAGATACCCTTGTA
+
BEGFGG68BFFEFFCFDFEGGDGGGGGGGGGGGGFFFGGGEGE,CEFGGGGFGCCGFGGGGGGGGGGDF@EGGGC<?FFG9<FGFGGGGGGG9EEFFGGGFGGGFGCAEFGAFBFFFGGC>FGGFGF?EEDFFGFC<FFGGGFCGDGFGE@FGGGFFFFFGFCCEGGDEGFECCG,7>F<E9DEFFGGGGGDC9DCE5:?>DEDC:CFE=CGGG>D:FGDF*:*4;;;AFCCFFCG)01<
@M00200:205:000000000-AKKM3:1:1101:23037:10520 1:N:0:1
ATTGGGCTTAAAGGGAGCGTAGGCGGATAGTTTAGTCAGAGGTGAAAGCCCAGGGCTCAACCTTGGAATTGCCTTTGATACTGGCTATCTTGAGTATGGAAGAGGTATGTGGAACTCCGAGTGTAGAGGTGAAATTCGTAGATATTCGGAAGAACACCAGTGGCGAAGGCGACATACTGGTCCATTACTGACGCTGAGGCTCGAAAGCGTGGGGAGCAAACAGGATTAGATACCCTCGGTA
+
GGGGGGGGGGGGGGGGGGGGGGGGGGGGGGGGGGGGGGGGGGGGGGGGGGGGGGGGGGGGGGGGGGGGGGGGGGGGGGGGGGGGGGGGGGGGGGGGGGGGGGGGGGGGGGFGGGGGGGGGGGGGGGGGGGGGGGGGGGGGGGGFGGGGGGGGGGGGGGGGGGGGGGGGGGGGGGGGGGGFGFGGGGGGGGGGCEGG8F59CGGGFEDGEGCBFDEGFEFGFFGG;*;<FFFGGGCFAEEGG
@M00200:205:000000000-AKKM3:1:1101:2964:10522 1:N:0:1
ACTGGGTGTAAAGGGCTCGTAGGCGGTTTGTCGCGTCGGGAGTGAAAACCAGGTGCTTAACACCTGGCTTGCTTCCGATACGGGCAGACTAGAGGTATTCAGGGGAGAACGGAATTCCTGGTGTAGCGGTGAAATGCGCAGATATCAGGAGGAACACCGGTGGCGAAGGCGGTTCTCTGGGAATATCCAGACGATGAGGAGCGAAAGTGTGGGGAGCGAACAGGATTAGATACCCCGGTC
+
GGGGGGGGGGGGGGGGFGGGGGGDGGGGGGGGGGEEGGGGGGGCFGGFCFEFCGG?FFFGGFF7EDEGFGGG9FEFCGFBFGGG77+BFFFGGDGEGFF,B<AFGDEE@8FGGGGGGGGGGCEG:,C@FGGFGGGFG>EGFGGGGGGG?FECE7::FGF7CCEEG*=CECC**14;+?FF:B32CC+><CCFE53EGGGGCCE8?EDGG9@EDD7)5E?895;760*59*)23,31555*
@M00200:205:000000000-AKKM3:1:1101:12048:10525 1:N:0:1
ATTGGGTGTAAAGGGCGCGTAGGCGGTTCGGTAAGTCGGGAGTGAAAGCGCTGGGCTCAACCCAGCAATGGCTCTCGAGACTGCCGTGCTAGAGGATCCTAGGGGATGCTGGAATTCCAGGTGTAGCGGTGAAATGCGTAGATATCTGGGAGAACACCCGTGGCGAAGGCGGGCATCTGGGGGATTCCTGACGCTGAGGCGCGAAAGCTAGGGGAGCGAACGGGATTAGATACCCGTGTAAGA
+
GGGGGGGGGGGGGGGGGGGGGGGGGGGGGGGGGGGGGGGGGGGGGGGGGGGGGGGGGGGGGGGGGGGGGGGGGGGGGGGGGGGGGGGGGGGGGGGGGGGGGGGGGGGGGGGGGGGGGGGGGGGGGGGGGGGGGGGGGGGGGGGGGGGGGGGGGGGGGGGGGGGGGGGGGGGGGGGGGGGGGGGGEGGGGFGGGGGGGGGGGDGGGGGFFGGGGGFG@GGGGGGGBDF<FF<>:@CC@FFG:42
@M00200:205:000000000-AKKM3:1:1101:9367:10526 1:N:0:1
ATTGGGTTTAAAGGGCGCGTAGGCGGCGGCCCAAGTCAGGCGTGAAATTCCTGGGCTCAACCTGGGGACTGCGCTTGATACTGGGTTGCTTGAGGATGGAAGAGGCTCGTGGAATTCCCAGTGTAGAGGTGAAATTCGTAGATATTGGGAAGAACACCGGTGGCGAAGGCGGCGAGCTGGTCCATTACTGACGCTGAGGCGCGACAGCGTGGGGAGCAAACAGGATTAGATACCCTAGTA
+
EGGGGGGGGGGGGGGGGGGEGGGGGGGEGGGGGGGGGGGGGGGGGGGGGGGGDGGGGGGGGGGGGGGFFGGGGGGGGGGGGGGGGGGGGGGGGGGGFGGCDFGGGGGGGEGGGGGGGGFFGGGGGGGGGGGFGGGGGFGGGGGGGFFFFGGGGGG@GGGGGGGGGGGGGGGDGG>EGGGGGG6@FCFGEFFGGCDGGGGGCDGGGGGCGGGGGGFGEGGGGGGG6FGFFFAFG:CCFFF?
@M00200:205:000000000-AKKM3:1:1101:5098:10534 1:N:0:1
ACTGGGCTTAAAGGGAGCGTAGGCGGATAGTTTAGTCAGAGGTGAAAGCCCAGGGCTCAACCTTGGAATTGCCTTTGATACTGGCTATCTTGAGTATGGAAGAGGTATGTGGAACTCCGAGTGTAGAGGTGAAATTCGTAGATATTCGGAAGAACACCAGTGGCGAAGGCGACATACTGGTCCATTACTGACGCTGAGGCTCGAAAGCGTGGGGAGCAAACAGGATTAGATACCCTCGTA
+
GGGGGGGGGGGGGGGGGGGGGGGGGGGGGGGGGGGGGGGGGGGGGGGGGGGGGGGGGGGGGGGGGGGGGGGGGGGGGGGGGGGGGGGGGGGGGGGGGGGGGGGGGGGGGGGGGGGGGGGGGGGGFDFGGGGGGGGGGGGGGGGGGGGGGGGGGGGGGGGGGGGGGGGGGGGGGGGGGGGGG;FGGGGFGGGGDGDGGGGGGGEGGGGGGEGGGGFGFGGGGGGGFG=@F63@CFGCFBFG
@M00200:205:000000000-AKKM3:1:1101:25008:10537 1:N:0:1
ATTGGGTTTAAAGGGCTTGTAGGCGGTTCGTTAAGTCCGGTGTGAAATCTCCCGGCTCAACTGGGAGGGGCCACCGGATACTGGCGAACTAGAGGTGGGCAGAGGAAAGCGGAATTCCCGGTGTAGCGGTGAAATGCGTAGATATCGGGAGGAACACCAGTGGCGAAGGCGGCTTTCTGGGCCTACCCTGACGCTGAGGAGCGAAAGCGTGGGGAGCAAACCGGATTAGATACCCCCGTA
+
GGGGGGGGGGGGGGGGGGGGGGGGGGGGGGGGGGGGGGGGGGGGGGGGGGGGGGGGGGGGGGGGGGGGGGGGGGGGGGGGGGGGGGGGGGGGGGGGGGGGGGGGGGGGGGGGGGGGGGGGGGGEGGGEFGGGGGGFGGGGGCFGGGDGGGGGGFGGGGGGGGGGGGGGEGEDDGGFGGGGFGFEGFDFGGGGGDGEGFGGGGGCGGGGGECGGGDGFGGGGGGC6/*8F6)?C,<CDBDG
@M00200:205:000000000-AKKM3:1:1101:9258:10539 1:N:0:1
ACTGGGCTTAAAGGGCGCGTAGGCGGCTTTATAAGTCGGGGGTGAAAGCCTGTGGCTCAACCACAGAATTGCCTTCGATACTGTATGGCTTGAGACCGGAAGAGGTTAGTGGAACTGCGAGTGTAGAGGTGAAATTCGTAGATATTCGCAAGAACACCAGTGGCGAAGGCGGCTGACTGGTCCGGTTCTGACGCTGAGGCGCGAAAGCGTGGGGAGCAAACAGGATTAGATACCCTGGTA
+
GGGGGGGGGGGGGGGGGGGFGGGGGGGGGGGGGGGGGGGGGGGGGGGGGGGGGGGGGGGGGGGGGGGGGGGGGGGGGGGGGGGGGGGGGFGGGGGGGGGGGGGGGGGGGGGGGGGGGGGGGFGGFGGGGGGGGGGGGGGGGGGGGGGGGGGGGGGGGGGGGGGGGGGGGGGGGGGGGGGGGFGGGGGGGFEFGGDG5FGGGGGGGEGGGGGGGGDDBGECCFGG6CFDFFFGGGGF@F:F
@M00200:205:000000000-AKKM3:1:1101:6602:10555 1:N:0:1
ATTGGGCGTAAAGGGAGCGTAGGCGGATAGTTTAGTCAGAGGTGAAAGCCCAGGGCTCAACCTTGGAATTGCCTTTGATACTGGCTATCTTGAGTATGGAAGAGGTATGTGGAACTCCGAGTGTAGAGGTGAAATTCGTAGATATTCGGAAGAACACCAGTGGCGAAGGCGACATACTGGTCCATTACTGACGCTGAGGCTCGAAAGCGTGGGGAGCAAACAGGATTAGATACCCTAGTA
+
CCFCFGGGGGGDFGGGGGGGGGGDCECFF<FFE@AFGGGFGGG@FFDFGDFGGGEGGGGGGGFGG@@FGEFGGGGGGDEFGGFCGFGGGGFGGGCFGGGGGDEEGEFFGGFFGFGFGFGGGGGGEAFGGFFGFFDFADFFEBFFFGGGFFGGDGGGGGGGGGGGGGDE7EEEGEGGGGGCDGGDFCAFGGAEE>CEDDFGGGDECADGE5CFGGFGB590C4FG@4:3FC<@EFF4?FFG
@M00200:205:000000000-AKKM3:1:1101:15411:10573 1:N:0:1
ATTGGGTTTAAAGGGCGCGTAGGCGGGGAGGCAAGTCGGGTGTGAAATCCCTCGGCTCAACCGAGGAACGGCGCCCGAAACTGCTTCTCTTGAGTCCCGGAGAGGAAGGTGGAATTCCCGGTGTAGCGGTGAAATGTGTAGAGATCGGGAGGAACACCGGTGGCGAAGGCGGCCTTCTGGACGGTGACTGACGCTGAGGCGCGAAAGCGTGGGGAGCAAACGGGATTAGATACCCGGGTA
+
GGGGGGGGGGGGGGGGGGGGGGGGGGGGGGGGGGGGGGGGGGGGGGGGGGGGGGGGGGGGGGGGGGGGGGGGGGGGGGGGCGGGGGGGGGGGGGGGGGGGGGGGGGGGGGGGGGGGGGGGGEFGGGGGGGGGGGGGGGGGGGGGGGGGGGGGGGGGGGGGGGGGGGGGGGGGGGGGGGGGGGGGGGGCFGGGGGGGGGGGGGGGGGGGG=>EGGFGFGGGGDGGBDF<?FBGGCFC>@DG
@M00200:205:000000000-AKKM3:1:1101:5763:10575 1:N:0:1
ATTGGGCTTAAAGGGCTCGTAGGCGGTTTGTCGCGTCGGGAGTGAAAACCAGGTGCTTAACACCTGGCTTGCTTCCGATACGGGCAGACTAGAGGTATTCAGGGGAGAACGGAATTCCTGGTGTAGCGGTGAAATGCGCAGATATCAGGAGGAACACCGGTGGCGAAGGCGGTTCTCTGGGAATATCCTGACGCTGAGGAGCGAAAGTGTGGGGAGCGAACAGGATTAGATACCCCGGTAAGCT
+
GGGGGGGGCEGGGFGGEGGG7FGGGEGGDGGGGGGBFFCEECGF<FCFGGGEGFFEFGGGGGFGGCFGGGEGGGGE?FDGDG7CFBFGGGGFFGGFFGDFFG<ECGEGGGGGGDGFEGGGGGGGDFGDGFCDFGGGGGGEEGFFGGGGDFGEFFGG8FEFGGDGDGGEBF7B::BCGGGFFGGGGGGGCF?FGGGGDFGF=F588=DF?FCEGGEC5*/:C):C:<F7F?2CC8A7>3)*><))
@M00200:205:000000000-AKKM3:1:1101:28555:10583 1:N:0:1
ACTGGGCATAAAGGGAGCGTAGGCGGACATTTAAGTCAGGGGTGAAATCCCGGGGCTCAACCTCGGAATTGCCTTTGATACTGGGTGTCTTGAGTATGAGAGAGGTGTGTGGAACTCCGAGTGTAGAGGTGAAATTCGTAGATATTCGGAAGAACACCAGTGGCGAAGGCGACACACTGGCTCATTACTGACGCTGAGGCTCGAAAGCGTGGGGAGCAAACAGGATTAGATACCCCCGTA
+
DCEEGFGEGGGGGGGGGGGGECFFGGGGGGGFFEEFFGGGFFGGGGGGCE<FFGGGG7FFGGGGGCGGGGGGG9<EAFFFD9?A,ECFGGGFEG9BFGGGGGFCGGGGG,BCEFFGFFGGDFDEAAF<FGGG9FGGDGFGF:DCFFGCFGDFGGG?@F@F9FCGGGB@BFGEG5CFECCFFDF9;CCFE8?F5:DCCE5ECCECF5C5CEEEGGFGBGG65*:*49D<?B50<0<*<B)5
@M00200:205:000000000-AKKM3:1:1101:15305:10588 1:N:0:1
ATTGGGTTTAAAGGGAGCGTAGGCGGATAGTTTAGTCAGAGGTGAAAGCCCAGGGCTCAACCTTGGAATTGCCTTTGATACTGGCTATCTTGAGTATGGAAGAGGTATGTGGAACTCCGAGTGTAGAGGTGAAATTCGTAGATATTCGGAAGAACACCAGTGGCGAAGGCGACATACTGGTCCATTACTGACGCTGAGGCTCGAAAGCGTGGGGAGCAAACAGGATTAGTACCCTTGTA
+
GGGGGGEGGGGGGGGFEGGGGGGGGGGGEEGGGGGGFFGGGGGGGGGGGGGGFFGGGGGGGGGGGFFGGFGGGGGGGGGGEDFGGGGGGGGGGGGGGFGGGGGGGGGGGGGGGGGCCGGGGFFFGGGGGGGGGGGGGGGGFGFGGEGFFED@FGGGGGGFFGGG@FGGGDFGGGGGGGFCGGGGDGGG7CFFDEGCGGGG>>>CCEGGGC@CFGFDECGFC7CC?GGFAFCCGGE*8:F
@M00200:205:000000000-AKKM3:1:1101:2440:10602 1:N:0:1
ATTGGGTATAAAGGGAGCGTAGGCGGATAGTTTAGTCAGAGGTGAAAGCCCAGGGCTCAACCTTGGAATTGCCTTTGATACTGGCTATCTTGAGTATGGAAGAGGTATGTGGAACTCCGAGTGTAGAGGTGAAATTCGTAGATATTCGGAAGAACACCAGTGGCGAAGGCGACATACTGGTCCATTACTGACGCTGAGGCTCGAAAGCGTGGGGAGCAAACAGGATTAGATACCCGAGTA
+
GGGGGGGGGGGGGGGGGGGGGGGGGGGGGGGGGGGGGGGGGGGGGGGGGGGGGGGGGGGGGGGGGGGGGGGGGGGGDGFFGGGGGGGGGGGGGGGGGGGGGGGGGGGGGGGGDGGFFGGGGGGGGGGFGGGGGGCFGGGGGGGGGGFCF:FEFFFGGGGGGGGDDFGDGFCEGEGGDGCGFAFGGFGGA9FGCEDGGFC>FGGGGC<DECEEGEEG>FCF4C?F?FF8AFCDFFDGF55C
@M00200:205:000000000-AKKM3:1:1101:14667:10624 1:N:0:1
ACTGGGTTTAAAGGGAGCGTAGGCGGATAGTTTAGTCAGAGGTGAAAGCCCAGGGCTCAACCTTGGAATTGCCTTTGATACTGGCTATCTTGAGTATGGAAGAGGTATGTGGAACTCCGAGTGTAGAGGTGAAATTCGTAGATATTCGGAAGAACACCAGTGGCGAAGGCGACATACTGGTCCATTACTGACGCTGAGGCTCGAAAGCGTGGGGAGCAAACAGGATTAGATACCCCTGTA
+
GGGGGGGGGGGGGGGGGGGGGGGGGGGGGGGGGGGGGGGGGGGGGGGGGGGGGGGGGGGGGGGGGGGGGGGGGGGGGGGGGGGGGGGGGGGGGGGGGGGGGGGGGGGGGGGGGGGGGGGGGFGDGGGGGGGGGGGGGFGGGGGGGGGGGGGGGGGGGGGGGGGGGGGGGGGGGGGFBCGGGGFGGGGGGGGGGGGGGGFG>FGGGECDGEGGGGFGBC8FGGFGFGG<A8?D+<7C))0C
@M00200:205:000000000-AKKM3:1:1101:4581:10626 1:N:0:1
ACTGGGTTTAAAGGGAGCGTAGGCGGATAGTTTAGTCAGAGGTGAAAGCCCAGGGCTCAACCTTGGAATTGCCTTTGATACTGGCTATCTTGAGTATGGAAGAGGTATGTGGAACTCCGAGTGTAGAGGTGAAATTCGTAGATATTCGGAAGAACACCAGTGGCGAAGGCGACATACTGGTCCATTACTGACGCTGAGGCTCGAAAGCGTGGGGAGCAAACAGGATTAGATACCCTTGTA
+
GGGGGGGGGGGGGGGGGGGGGGGGGGGGGGGGGGGGGGGGGGGGGGGGGGGGGGGGGGGGGGGGGGGGGGGGGGGGGGGGGGGGGGGGGGGGGGGGGGGGGGGGGGGGGGGGGGGGGGGGGGGGGFGGGGGGGGGGGGGGGGGGGGGGGGGGGGGGGGGGGGGGGGGGGGGGGGGFGGGGGGGGGGGGGGGGGGGGGGGGGGGGGGGGGGGGGGADFGGGGGFGFCGEFFFGGGGG;FFC
@M00200:205:000000000-AKKM3:1:1101:10856:10629 1:N:0:1
ATTGGGTGTAAAGGGCTCGTAGGCGGTCTGTCGCGTCGGGAGTGAAAACCAGGTGCTTAACACCCGGCTTGCTTTCGATACGGGCAGACTGGAGGTATGCAGGGGAGAACGGAATTCCCGGTGTAGCGGTGAAATGCGCAGATATCAGGAGGAACACCGGCGGCGAAGGCGGTTCTCTGGGCATTACCTGACGCTGAGGAGCGAAAGTCTGGGGAGCGAACAGGATTAGATACCCCGGTA
+
@C@E8F@FC<<C<FGEGG76@FD@+78+8C@C,<F@C@F@+FGG9<C<68CFGC,6C,C,:<E=+FCG:BFCE<<F+4,EFDCG7=FDB,E<FBC=55F9,E8=4:FB,,@@FE+:>F,BFFGG9FC@EGCGDC,F,@@*@F3@,D;37,>*:>:8:FF>*<::B@EGECED8*2+<<+<C>8CC9<@+**<8=75:F=+:<=88:7*++<6C5)>:5C59)*/4**)**.?92:*730:
@M00200:205:000000000-AKKM3:1:1101:22425:10631 1:N:0:1
ACTGGGCATAAAGGGAGCGTAGGCGGATAGTTTAGTCAGAGGTGAAAGCCCAGGGCTCAACCTTGGAATTGCCTTTGATACTGGCTATCTTGAGTATGGAAGAGGTATGTGGAACTCCGAGTGTAGAGGTGAAATTCGTAGATATTCGGAAGAACACCAGTGGCGAAGGCGACATACTGGTCCATTACTGACGCTGAGGCTCGAAAGCGTGGGGAGCAAACAGGATTAGATACCCTTGTA
+
GGGGGGGGGGGGGGGGGGGGGGGGGGGGGGGGGGGGGGGGGGGGGGGGGGGGGGGGGGGGGGGGGGGGGGGGGGGGGGGGGGGGGGGGGGGGGGGGGGGGGGGGGGGGGGGGGGGGGGGGGGGGGGGGGGGGGGGGGGGGGGGGGGGGGGGGGGGGGGGGGGGGGGGGGGGGGGGGGGGGGGGGGGGGGGGGGGDGCFGGGGGGGGGGGGGGGGFGFGGGGGGGFGC<AFFGGGGGFFFG
@M00200:205:000000000-AKKM3:1:1101:25311:10631 1:N:0:1
ACTGGGTTTAAAGGGCTCGTAGGCGGTTTGTTACGTCGGGAGTGAAAACTCGGGGCTTAACCCCGAGCCTGCTTCCGATACGGGCAGACTAGAGGTATGCAGGGGAGAACGGAATTCCTGGTGTAGCGGTGAAATGCGCAGATATCAGGAGGAACACCGGTGGCGAAGGCGGTTCTCTGGGCATTACCTGACGCTGAGGAGCGAAAGTGTGGGGAGCGAAAAGGATTAGCTACCCTAGTA
+
GGGGGCF;;FGGFCGGGGGC;<FAFGEFGGG8FFGGGGECGG@FFGGFDFGGGGGGGGGGGGGGGGGGGGGGCFEGGGGGCFGGGGGGGGFGGFGGGGGGGFF7:FEFGGGGGGGGGGGGGGGGGGGGEEGGGFEFAF:CF@:DFFGGGD7FCDFFFGGGGCCC@C*118<8C8CFGG:FGGGG?CGGGDCFCG3*:CF6=7EC>8<>GECCED>)7CE5)9CGBGGF?)6CFFCFFFFF
@M00200:205:000000000-AKKM3:1:1101:18875:10637 1:N:0:1
ATTGGGTTTAAAGAGTTCGTAGGCGGTTTGTCGCGTCGTTTGTGAAAACCCGGGGCTCAACTTCGGGCTTGCAGGCGATACGGGCAGACTTGAGTGTTTCAGGGGAGACTGGAATTCCTGGTGTAGCGGTGAAATGCGCAGATATCAGGAGGAACACCGGTGGCGAAGGCGGGTCTCTGGGAAACAACTGACGCTGAGGAACGAAAGCGTGGGTAGCAAACAGGATTAGATACCCCAGTA
+
GGGGGGGGGGGGGGGGGGGGGGGGGGGGGGGGGGGGGGGGGGGGGGGGGGGGGGGGGGGGGGGGGGGGGGGGGGEGGGGGGGGGGGGGGGGGGGGGGGGGGGGGGGGGGGGGGGGGGGGGGGGGGGGGGGGGGGGGGGGGGGGGGGGGGGGGGGGGGGGGGGGGGGGGGGGGGGDGGGGGGGGGGGGGF<FGGEDGGGGGGCGCEGG4CCEGG:@DFGGGFFGGFGF?6BBD7<8<:B4C
@M00200:205:000000000-AKKM3:1:1101:13086:10641 1:N:0:1
ATTGGGTGTAAAGGGCTCGTAGGCGGTTTGTCGCGTCGGGAGTGAAAACGCCGTGCTTAACACGGCGCTTGCTTTCGATACGGGCAGACTAGAGGTATTCAGGGGAGAACGGAATTCCTGGTGTAGCGGTGAAATGCGCAGATATCAGGAGGAACACCGGTGGCGAAGGCGGTTCTCTGGGCATGACCTGACGCTGAGGCGCGAAAGCGTGGGGAGCGAACAGGATTAGATACCCGGGTA
+
GGGGGGEGGGGGGGGGGGGGGGGGGGGCEEGA@FGGG@EG>FGGGGGFGGGGGEGGGGGGGFG@GCCFEGGGGGGGGGGGGFFECCGGGGGGGGGGFFFBFGGGGGGGG8FGGGGGGG<FGGGGGGGGGGGGGGGGGG:CGGGGGGDGGGGGGGGGGGEGGGGGGEGGGGG8B58CFGGFC*;*A+<CGGGGGGGGGGG*CDDCEGG***2CGGFGFEGGG<FC0CGDFFB>FEGD@FFG
@M00200:205:000000000-AKKM3:1:1101:9473:10660 1:N:0:1
ACTGGCATAAAGCGAGCGCAGGTGGTTTAATAAGTCTGATGTAAAAGGCAGTGGCTCAACCATTGTGTGCATTGGAAACTGTTAGACTTGAGTGCAGTAGAGGAGAGTGGAATTCCATGTGTAGCGGTGAAATGCGTAGATATATGGAGGAACACCGGTGGCGAAAGCGGCTCTCTGGACTGTAACTGACACTGAGGCTCGAAAGCGTGGGTAGCAAACAGGATTAGATACCCTAGTA
+
GGGGGGGGGGGGGGGGGGG7CFFGGGGGGGGFGGGGGGGGGGGGGGGGGDGGGGGGGDGGGGGGGGGGGG<FGGGCFGGGGGGGGGGGGGGGGGGGGGGGGGGGGGGGGGGGGGGGGGGGGGGGFGGGGGGFGGFGGGGGGGGFGGGGGGGFGGGGGGGGGGGGGGGGGGDGGGGGGGGGGGFGGGGGGGGGGGGGGGGGGGGGG6DGGDGE:8FGFGFFFGECE=CEFFECGC@FFF
@M00200:205:000000000-AKKM3:1:1101:19470:10674 1:N:0:1
ACTGGGCTTAAAGGGCTCGTAGGCGGCCAACTAAGTCGGATGTGAAATCCCCAGGCTCAACCTGGGAACTGCATCCGATACTGGATGGCTTGAATCCGGGAGAGGGATGCAGAATTCCAGGTGTAGCGGTGAAATGCGTAGATATCTGGAGGAATACCGGTGGCGAAGGCGGCATCCTGGACCGGCATTGACGCTGAGGAGCGAAAGCTAGGGGAGCAAACGGGATTAGATACCCCCGTA
+
GGGGGGGGGGGGGGGGGGGGGGGGGGGGGGGGGGGGGGGGGGGGGGGGGGGGGGGGGGGGGGGGGGGGGGGGGGGGGGGGGGGGGGGGGGGGGGGGGGGGGGGGGGGGGGGGGGGGGGGGGGGGGGGGGGGGGGGGGGGGGGGGGGGGGGGGGFGGGGGGGGGGGGGGGGGGGGGGGGGGGFGEGGGGGGGGGGGGGGGGGFGEGGGGGGGGGGFGFGCGGGGGFGGFFFAGFGGF>E@G
@M00200:205:000000000-AKKM3:1:1101:26083:10675 1:N:0:1
ATTGGGTTTAAAGGGCGCGTAGGCGGGATGGCAAGTCGGTCGTGAAATCCCACGGCTCAACTGTGGGGGGTCGGCCGAAACTGCTGTTCTTGAGGGATGCAGAGGAGACTGGAATTCCCGGTGTAGCGGTGAAATGTGTAGAGATCGGGAGGAACACCGGTGGCGAAGGCGGGTCTCTGGGCATCTCCTGACGCTGAGGCGCGAAAGCGTGGGGAGCAAACGGGATTAGATACCCTAGTA
+
GGGGGGGGGGGGGGGGGGGGGGGGGGGGGGGGGGGGGGGGGGGGGGGGGGGGGGGGGGGGGGGGGGGGGGGGGGGGGGGGGGGGGGGGGGGGGGGGGGGGGGGGGGGGGGGGGGGGGGGGGGGGGGGGGGGGFFGGGGFGGGGGGGGGGGGGGGGGGGEGEGGGGGGEGGEGGGGGFGGGGGFCCGGGGGCGGGDEEFGFGGGGGGGGGCGGGGBDFGG8<DEG?DF??=AGFFGFFFFF
@M00200:205:000000000-AKKM3:1:1101:22710:10676 1:N:0:1
ATTGGGTTTAAAGAGCTCGTAGGCGGTTTGTCGCGTCTGCCGTGAAAGTCCGGGGCTCAACTCCGGATCTGCGGTGGGTACGGGCAGACTAGAGTGATGTAGGGGAGACTGGAATTCCTGGTGTAGCGGTGAAATGCGCAGATATCAGGAGGAACACCGATGGCGAAGGCGGCTCTCTGGGCCTGTCCTGACGCTGAGGAGCGAAAGCTGGGGGAGCGAACAGGATTAGATACCCTGGTA
+
GGGGGGGGGGGGGGGGGGGGGGGGGGFGGGGGGGGGGGGGGGGGGGGGGGGGGGGGGGGGGGGGGGGGGGGGGGGGGGGGGGGGGGGGGGGGFGFGGGGGGGGGGGGGGGGGGGGGGGGGGGGGGGGGGGGGGGGGGGGGGGGGFGGGGGGGGGGGGGGGGGGGGGGGGGGGGGGGGGGGGGGGGGGGGGGGGGGGGGGGGGGGGGGGGGGGGGFGFGGGGDGG:CGFFFAGFAFGFF@G
@M00200:205:000000000-AKKM3:1:1101:11953:10678 1:N:0:1
ACTGGGCTTAAAGGGCTCGTAGGCGGCCAACTAAGTCAGACGTGAAATCCCTCAGCTTAACTGGGGAACTGCGTCTGATACTGGATGGCTTGGATTCGGGAGAGGGATGCGGAATTCCAGGTGTAGCGGTGAAATGCGTAGATATCTGGAGGAACACCGGTGGCGAAGGCGGCATCCTGGACCGACATTGACGCTGAGGAGCGAAAGCCAGGGGAGCAAACGGGATTAGATACCCCAGTAAGA
+
GEGGGGFFGGGGGGGGGGGGGGGGGGDEDFCFGGGGGGGGGGGGGGGGAFFGGGGGGEGGG9EDGG:?CCFGGF+BFGGGGGGGGFGGGGGGD8FFGGGCCFGEGGG@GGFGGGGGG5,CAFFGGGGGGGDGGGGGGDGGCFFGGGCCA,<CGGGEEEGCFCDGGGEEGGD7C*=EGGBC=F8C*:*:CCFFEEGGG5E7=FGCEGGGG6FGG>33;CF?F3C<?DFFFFACFFCC>>FGGAB
@M00200:205:000000000-AKKM3:1:1101:27929:10680 1:N:0:1
ATTGGGTTTAAAGGGAGCGTAGGCGGATAGTTTAGTCAGAGGTGAAAGCCCAGGGCTCAACCTTGGAATTGCCTTTGATACTGGCTATCTTGAGTATGGAAGAGGTATGTGGAACTCCGAGTGTAGAGGTGAAATTCGTAGATATTCGGAAGAACACCAGTGGCGAAGGCGACATACTGGTCCATTACTGACGCTGAGGCTCGAAAGCGTGGGGAGCAAACAGGATTAGATACCCTAGTA
+
GF<FGGGGGGGGGGGGGGGGGGEGGGGGGFGGGGGGGGGGFFGGGGGGCFGGFGGGGGGGGGGGGGGGGGGGGGGGGGGGGGFFGCGGGGGGGGGF9FFGGGFGGEGGGGGGFGFGGGGGGGGFFFCEFFFAFAFCCFGGGGCGGGGGGGGDCG@EBFGGGGGGGGGGGGGGGGGGFGGGGGGFCFGGC9AEGGDEEGG>FFGGGGGFGGGGGGFGDFGGGGGG<FGFFA<F+2?6AFFG
@M00200:205:000000000-AKKM3:1:1101:18671:10694 1:N:0:1
ATTGGGCTTAAAGGGAGCGTAGGCGGATAGTTTAGTCAGAGGTGAAAGCCCAGGGCTCAACCTTGGAATTGCCTTTGATACTGGCTATCTTGAGTATGGAAGAGGTATGTGGAACTCCGAGTGTAGAGGTGAAATTCGTAGATATTCGGAAGAACACCAGTGGCGAAGGCGACATACTGGTCCATTACTGACGCTGAGGCTCGAAAGCGTGGGGAGCAAACAGGATTAGATACCCTTGTA
+
GFDE<EFEFGGGGFGGGFGGGEGGGEFGGGGFGGGGGGGGGCFCEDFG?FFDGGEGGGGGGGGGGGDGGGGFCGGFGGGGGGGGGGEGFGGGGDC?FFGGGGGGEFGGFGGFGGGGGGEGGFEFFDGGGGDEEGGGGGGGGEEE=FFGCC:CFGGGDCFGAFDEGDCDGGGGGG@CFGADBFCFGGFGGGGGEC5C5FFFDGEEGE<<CC8*F8=5=5EFFFFFFFF86+<7F?EC5;6+
@M00200:205:000000000-AKKM3:1:1101:5151:10750 1:N:0:1
ATTGGGTTTAAAGGGAGCGTAGGCGGATAGTTTAGTCAGAGGTGAAAGCCCAGGGCTCAACCTTGGAATTGCCTTTGATACTGGCTATCTTGAGTATGGAAGAGGTATGTGGAACTCCGAGTGTAGAGGTGAAATTCGTAGATATTCGGAAGAACACCAGTGGCGAAGGCGACATACTGGTCCATTACTGACGCTGAGGCTCGAAAGCGTGGGGAGCAAACAGGATTAGATACCCGGGTA
+
FFGGFGGGGEFGGGGGGGGDGEGGGGCGGCFGGGGGGGFGGGGEGGGGGGGGGFEGFGGGGGGGGGGGGGEGGGGGGGFGGGGGGGA<FEGGGGG9FGGCFFGFFGGGGGFFGGGGGGGGGGGGFFEGGGGGCFGGGGGGGGG<FGGGGGGDDGGGGGGGGGGGGGGG@EGGGGGGGGG,@FFF9;BEGGFGCECCCFDFFFG8E=78*/;FEG)>>FBFC<67,>C3A=C7CCCDE@DC
@M00200:205:000000000-AKKM3:1:1101:15901:10781 1:N:0:1
ATTGGGCTTAAAGGGAGCGTAGGCGGATAGTTTAGTCAGAGGTGAAAGCCCAGGGCTCAACCTTGGAATTGCCTTTGATACTGGCTATCTTGAGTATGGAAGAGGTATGTGGAACTCCGAGTGTAGAGGTGAAATTCGTAGATATTCGGAAGAACACCAGTGGCGAAGGCGACATACTGGTCCATTACTGACGCTGAGGCTCGAAAGCGTGGGGAGCAAACAGGATTAGATACCCGTGTA
+
C@CGGCGEF@FGGABCFGECGGFFCCF@FEGGGFAF,C<EGGGFFGFGGGGGGGGGGGFGFGCCFGFGGGGGFGCFEGGGGGECFCGFGGDGDGFGACDCEEF=EC?FEF?EGGGGGGGCGBAEFFFGGGCGFGGGGGEECFGGGGGGCFFEDGGGDEEFD9>7CFCEGGGG8CGFGFGGGGGGG;DF72<@EE>CC>87,*4::C5<C:EEGC:55=F9>5:DDFC@F@<:EFGDDD7E
@M00200:205:000000000-AKKM3:1:1101:8439:10797 1:N:0:1
ATTGGGTTTAAAGGGTGCGTAGGCGGCTTATTAAGTCAGGGGTGAAAGACGGTGGCTCAACCATCGCAGTGCCTTTGATACTGATGAGCTTGAATATACTAGAGGTAGGCGGAATGTGACAAGTAGCGGTGAAATGCATAGATATGTAACAGAACACCGATTGCGAAGGCAGCTTACTATGGTATTATTGACGCTGAGGCACGAAAGCGTGGGGATCAAACAGGATTAGATACCCGCGTAAGA
+
FFGGGGFBFGGGGGGFECGGGGGGGGGGGFCGGGGGGFGGGGGGGGGGGGGDEGGGGGGGGGGGGGCFEGGGFGGGGGFEFGGGGFGGGGGGGFGGFGFFFGGGGGGGGCFGEGGG?CGE<?FEGFBFGGGGGGGG,D<EFFFGGFG,=73FFFFGFGBCGBFEEGGG@7<EGGFGGGFGCFF@C,?@FCFFEDGGGGCC5FGGGGDGG=EGDGF3FFFFFGGFFGG>4@<GAAFD5@EGGFA
@M00200:205:000000000-AKKM3:1:1101:20441:10814 1:N:0:1
ACTGGGTATAAAGGGCTCGTAGGCGGTTTGTCGCGTCGGGAGTGAAAACGCCGTGCTTAACACGGCGCTTGCTTCCGATACGGGCAGACTAGAGGTATTCAGGGGAGAACGGAATTCCTGGTGTAGCGGTGAAATGCGCAGATATCAGGAGGAACACCGGTGGCGAAGGCGGTTCTCTGGGAATGACCTGACGCTGAGGAGCGAAAGTGTGGGGAGCGAACAGGATTAGATACCCTCGTA
+
GGGGFGGGGFGGGGGGGGGGGGGGEGGGGGGGGGGGGGEGGGGGGGDFGGGGGFGGGGGGGGGGGGGGGDGGGGGGGEGGCFEGGGEFFGGGGGGGGGGGGGGGGGGGGGGGEGGGGGGGFGGGGGGEDGGGGGGGGGGGGGGGGGGGFFGGEFGGGDFDGGGFCDGGGGGGGGDGFFGFGGFGFFCFGFGGGGDGGGCGEGEEEEGFFFGGGGEGFGGG3<FG<GGB6BB>+<CGFF3:
@M00200:205:000000000-AKKM3:1:1101:10155:10820 1:N:0:1
ATTGGGCTTAAAGGGAGCGTAGGCGGATAGTTTAGTCAGAGGTGAAAGCCCAGGGCTCAACCTTGGAATTGCCTTTGATACTGGCTATCTTGAGTATGGAAGAGGTATGTGGAACTCCGAGTGTAGAGGTGAAATTCGTAGATATTCGGAAGAACACCAGTGGCGAAGGCGACATACTGGTCCATTACTGACGCTGAGGCTCGAAAGCGTGGGGAGCAAACAGGATTAGATACCCCAGTA
+
GGGGGGGGGGGGGGGGGGGGGGGGGGGGGGGGGGGGGGGGGGGGGGGGGGGGGGGGGGGGGGGGGGGGGGGGGGGGGGGGGGGGGGGGGGGGGGGGGGGGGGGGGGGGGGGGGGGGGGGGGGGGGGGGGGGGGGGGGGGGGGGGGGGGGGGGGGGGGGGGGGGGGGGGGGGGGGGGGGGGGGGGGGGGGGGGGGGGGGGGGGGGGGGGGEGGGGFGEGFGGDG48<DFFA3CFFG*55FG
@M00200:205:000000000-AKKM3:1:1101:27555:10854 1:N:0:1
ACTGGGTGTAAAGTGAGCGTAGGCGGATAGTTTAGTCAGAGGTGAAAGCCCAGGGCTCAACCTTGGAATTGCCTTTGATACTGGCTATCTTGAGTATGGAAGAGGTATGTGGAACTCCGAGTGTAGAGGTGAAATTCGTAGATATTCGGAAGAACACCAGTGGCGAAGGCGACATACTGGTCCATTACTGACGCTGAGGCTCGAAAGCGTGGGGAGCAAACAGGATTAGATACCCCGGTAAGA
+
GGGGFGGGGGGGGGGGGGGGGGGGGGGGGGGFGGGGGGGGGGGGGGGGGGGGGGGGGGGGGFGGGGGGGFGGGGGGGGGGGGGGGGGGGGGGGGFFGGGGGGGGGGGGGFGDGGGGGGGGGDFFEFCFFGGGGGEGGGGGGGFDGGGGGGGGGGGFFEEGGGGGDFGGGGGEGGGGFGGGGGGGGGGGGGGGGGGGGGGGGGGGGGGGGEEGGGEGDGGGGF6>?6@EFFFGGGFFA>>ED>A
@M00200:205:000000000-AKKM3:1:1101:10091:10863 1:N:0:1
ATTGGGTTTAAAGGGCTCGTAGGCGGTTTGTCGCGTCGGGAGTGAAAACGCCGTGCTTAACACGGCGCTTGCTTCCGATACGGGCAGACTAGAGGTATTCAGGGGAGAACGGAATTCCTGGTGTAGCGGTGAAATGCGCAGATATCAGGAGGAACACCGGTGGCGAAGGCGGTTCTCTGGGAATGACCTGACGCTGAGGAGCGAAAGTGTGGGGAGCGAACAGGATTAGATACCCGTGTA
+
GGGGGGGGGGGGGGGGGGGGGGGGGGCFGGFGGGGGGGGGCEGGGGGFG@GGGGGGGGGGGFGGG>FGGGGGGGGGGDGGGGGEGGGGGGGGGGGGGGGGDFDFEFFEGGGGGGGGGGGGGGGGGGGGGGGGGGFFGGEGDGGGGGGG:ECFGGGFGGGGGGGGGGDGDGGGCEGCGGFDG>CGFFGGGGCGGGGGGGF6CFGE5ED:CCGEGD)9@GE57CFG66F?6@ACGGGGEDFF
@M00200:205:000000000-AKKM3:1:1101:4519:10867 1:N:0:1
ACTGGGTGTAAAGGGCTCGTAGGCGGTTTGTCGCGTCGGGAGTGAAAACCAGGTGCTTAACACCTGGCTTGCTTTCGATACGGGCAGACTGGAGGTATGCAGGGGAGAACGGAATTCCTGGTGTAGCGGTGAAATGCGCAGATATCAGGAGGAACACCGGTGGCGAAGGCGGTTCTCTGGGCATTACCTGACGCTGAGGAGCGAAAGTGTGGGGAGCGAACAGGATTAGATACCCCTGTA
+
GGGGGGFEGGGGGGGGGGGGGGGGGGGGGGGGGGGGGGGGGGGGGGGGGGGGGGGGGGGGGGGGGGGGGGGGGGGGGGGGGGGGGGGGGGGGGGGGGGGGGGGGGGGGGGGGGGGGGGGGGGGGGGGGGGGGGGGGGGGGGGGGGGGGGGCGGGGGGGGGGGGGGGGGGFGGGGGGGFGGGGGGGGGGGGGGGD3CEC@<=DEE8CDFCAFGGGBDFGDGDGFG?C7?FBAGF6CFFFFG
@M00200:205:000000000-AKKM3:1:1101:7893:10888 1:N:0:1
ACTGGGCGTAAAGGGAGCGTAGGCGGATAGTTTAGTCAGAGGTGAAAGCCCAGGGCTCAACCTTGGAATTGCCTTTGATACTGGCTATCTTGAGTATGGAAGAGGTATGTGGAACTCCGAGTGTAGAGGTGAAATTCGTAGATATTCGGAAGAACACCAGTGGCGAAGGCGACATACTGGTCCATTACTGACGCTGAGGCTCGAAAGCGTGGGGAGCAAACAGGATTAGATACCCTAGTA
+
GGGGGGGGGGGGGGGGGGGGGGGGGGGGGGGGGGGGGGGGGGGGGGGGGGGGGGGGGGGGGGGGGGGGGGGGGGGGGGGGGGGGGGGGGGGGGGGGGGGGGGGGGGGGGGGGGGGGGGGGGGGGGGGGGGGGGGGGGGGGGGGGGGGGGGGGGGGGGFGGGGGGGGGGGGGGGGGGGGGGGGGGGGGGFGGGGEDGGGGGGGGGFGGGG=GGGGFGFGGE<FGGFCFFFFEGGEGFFFFG
@M00200:205:000000000-AKKM3:1:1101:9024:10905 1:N:0:1
ACTGGGTATAAAGGGCGTGTAGGCGGTTTGTTAAGTCATGTGTGAAATCCCTCGGCTCAACCGGGGAAGGACGCATGAAACTGGCAAGCTAGAGTACCAAAGAGGGGGGTGGAATTCCCGGTGTAGCGGTGAAATGCGTAGATATCGGGAGGAACACCTGTGGCGAAGGCGGCCCCCTGGTTGGATACTGACGCTGATACGCGAAAGCGTGGGGAGCAAACAGGATTAGATACCCTAGTA
+
GGGGGGGGGGGGGGGGGGGFGGGGGGGGGGGGGGGGGGGGGGGGGGGGGGGGGGGGGGGGGGGGGGGGGG?FGGGGGGGGGGGGGGGGGGGGGGGGGGGGGGGGGGGGGGGGGGGGGGGGGGGGGGGGGGGGGGGGGGGGGGFGGGGGGGGGGGGGGGGGGGGGGGGGEGGGGGGGGGGGGFGGGGGGFFFGGGDGGGGGGGGGGGGFGGGGGGFDEGGGGGGGFGF?FFAGG6CCFFFG
@M00200:205:000000000-AKKM3:1:1101:7308:10911 1:N:0:1
ACTGGGTGTAAAGGGAGCGTAGGCGGATAGTTTAGTCAGAGGTGAAAGCCCAGGGCTCAACCTTGGAATTGCCTTTGATACTGGCTATCTTGAGTATGGAAGAGGTATGTGGAACTCCGAGTGTAGAGGTGAAATTCGTAGATATTCGGAAGAACACCAGTGGCGAAGGCGACATACTGGTCCATTACTGACGCTGAGGCTCGAAAGCGTGGGGAGCAAACAGGATTAGATACCCGAGTA
+
GEGGGGFFGGFFFFCFEGGGGGGGGGGGGGGGGGGGGGGGGGGGGGGFGGGGGGGGGGGGGGGGGGGGFGGFGGGGGGGGFGGGGGFGGGGGGGGGGGGFGDEGGGGGGGGGGCGGGGGGEFFGD?FCCFGFGFGGGGGGGGGGGGGGG7F@@FGGGGGGGGFGGGGDFG7EGGGGGGGGCF6:FGDFGGGGCGGG*>CFFF5*?C<F:58FBE:<A58C*789=FCEFFFGG@FD@EFC
@M00200:205:000000000-AKKM3:1:1101:18784:10918 1:N:0:1
ATTGGGTTTAAAGGGAACGCAGGCGGTCTTTTAAGTCTGATGTGAAAGCCTTCGGCTTAACCGGAGTAGTGCATTGGAAACTGGGAGACTTGAGTGCAGAAGAGGAGAGTGGAACTCCATGTGTAGCGGTGAAATGCGTAGATATATGGAAGAACACCAGTGGCGAAAGCGGCTCTCTGGTCTGTAACTGACGCTGAGGTTCGAAAGCGTGGGTAGCAAACAGGATTAGATACCCGTGTA
+
GGGGGGGGGGGGGGGGGGGGGGGGGGGGGGGGGGGGGGGGGGGGGGGGGGGGGGGGGGGGGGGGGGGGGGGGGGGGGGGGGGGGGGGGGGGGGGGGGGGGGGGGGGGGGGGGGGGGGGGGGGGGGGGGGGGGGFGGGGGGGGGGGGGGGGGGGGGGGGGGGGGGDGGFGGGGGGGGGFGGGGGGGGGGGGGGCEGGGGGGGGGGGGGFEGGGEGFGAGGFGFGGFGGEFFFGG:BC>DFG
@M00200:205:000000000-AKKM3:1:1101:9550:10922 1:N:0:1
ATTGGGTGTAAAGGGCGCGTAGGCGGCTTACCAAGTCAGGCGTGAAATTCCCGGGCTCAACCTGGGGGCTGCGCTTGATACTGGAGAGCTTGAATGCGGGAGAGGATAGTGGAATTCCCAGTGTAGAGGTGAAATTCGTAGATATTGGGAAGAACACCGGTGGCGAAGGCGGCTATCTGGCCCGTGATTGACGCTGAGGCGCGAAAGCGTGGGGAGCAAACAGGATTAGATACCCTAGTA
+
GGGGGGGGGGGGGGGGGGGGGGGGGGGGGGGGGGGGGGGGGGGGGGGGGGGGGGGGGGGGGGGGFFGGGGGGGGGGGGGFGFGG8FGGGGGGGGGGGGGGDGGGEGGGGGGGGGGGGGGCGGGGGFFFFGGGGGGGGGFFGGGGGGG9FFGGGGGGGGGGGGGGGCEGGGGC>58EDFGG7CEGEGDCFGGGGGG=8EEGGDGEGD5C=AEEDGEGDGG?FGGG:FGBF4<CFGGF)>FG
@M00200:205:000000000-AKKM3:1:1101:26385:10934 1:N:0:1
ACTGGGTGTAAAGGGAGCGTAGGCGGATAGTTTAGTCAGAGGTGAAAGCCCAGGGCTCAACCTTGGAATTGCCTTTGATACTGGCTATCTTGAGTATGGAAGAGGTATGTGGAACTCCGAGTGTAGAGGTGAAATTCGTAGATATTCGGAAGAACACCAGTGGCGAAGGCGACATACTGGTCCATTACTGACGCTGAGGCTCGAAAGCGTGGGGAGCAAACAGGATTAGATACCCTTGTA
+
GGGGGGGGGGGGGGGGGGGGGGGGGGGGGGGGGGGGGGGGGGGGGGGGGGGGGGGGGGGGGGGGGGGGGGGGGGGGGGGGGGGGGGGGGGGGGGGGGGGGGGGGGGGGGGGGGGGGGGGGGGGGGGGGGGGGGGGGGGGGGGGGGGGGGGGGGGGGGGGGGGGDGGGGGGGGGGGGGGGGGGGGGGGGGGGGGGGGGGGGGGGGGGGGGGGGGGFGEGGGGGGGFGGFFFFGGGC7FFFG
@M00200:205:000000000-AKKM3:1:1101:8921:10939 1:N:0:1
ATTGGGTTTAAAGGGAGCGTAGGCGGACATTTAAGTCAGGGGTGAAATCCCGGGGCTCAACCTCGGAATTGCCTTTGATACTGGGTGTCTTGAGTATGAGAGAGGTGTGTGGAACTCCGAGTGTAGAGGTGAAATTCGTAGATATTCGGAAGAACACCAGTGGCGAAGGCGACACACTGGCTCATTACTGACGCTGAGGCTCGAAAGCGTGGGGAGCAAACAGGATTAGATACCCGAGTA
+
GGGGGG@FGGGGGGGFGGGGGGGGGGGGGGFGGGGGGGGFFGGGGGGG@FEFGGGGEEFGGGGGGGGGGGGGGGFGFFGFGEEGFGGGGGGGGGG?EECGGGGGGGGGGGGGGGGGGGGGGGGFDFGDGGGGGGGGGGGDFFGFGGGGGDFDGGGGGGGGGCGGGEGGGGECEDCECFGGGCFFCCEGGGGGGGGGGGGFCDGG6EDG=CCGGGEGFGCFGGGGFFGB/6:CCGGC>BFC
@M00200:205:000000000-AKKM3:1:1101:8435:10954 1:N:0:1
[truncated: 37,952,829 more chars]
