# Supplementary material for: Responses of rhizosphere soil bacteria to 2-year tillage rotation treatments during fallow period in semiarid southeastern Loess Plateau
Source: PeerJ. 2020 May 5;8:e8853. doi: 10.7717/peerj.8853 (PMC7207221; doi:10.7717/peerj.8853)
Supplement: Supplemental Information 15 [file peerj-08-8853-s015.gz › G1''L3.R1.fastq]

@M00200:207:000000000-ALC1F:1:1102:18435:21868 1:N:0:5
ACTGGGTGTAAAGCGCACGCAGGCGGCTTGTTAAGCTAGAGGTGAAAGCCCCGCGCTCAACGTGGGAACTGCCTTTAGAACTGGCAGGCTAGAGTCTTGGAGAGGGGAGTGGAATTCCAGGTGTAGCGGTGAAATGCGTAGATATCTGGAGGAACATCAGTGGCGAAGGCGGCTCCCTGGCCAAAGACTGACGCTCATGTGCGAAAGTGTGGGTAGCGAACAGGATTAGATACCCCTGTA
+
GGGGGGGGGGGGGGGGGGGGGGGGGGGGGGGGGGGGGGGGGGGGGGGGGGGGGGGGGGGGGGGGGGGGGGGGGGGGGGGGGGGGGGGGGGGGGGGGGGGFFGGGGGGGGGGGGGGGFGGGGFGGGGGGGGGGGGGGGGGGGGGGGGDGGGGGGGGGGFFDFFGDFGGGGGGGGGGGGGGGGGG>EGGGGGGFGGGGGDEFGCE=EEGCGGGGGEFGGGGGGGGD4FFFFBFGGG:55F6D
@M00200:207:000000000-ALC1F:1:1103:11987:3482 1:N:0:5
ACTGGGCTTAAAGGGTGCGTAGGCGGCTTCTTAAGTTTGTAGTCTAAGCCCGGAGCTTAACTCCGGTTCGCTACAAAAACTGAGTTGCTTGAGTATGGTAGAGGCAAGTGGAATTTCTAGTGTAGCGGTTAAATGCGTAGATATTAGAAGGAACACCAGTGGCGAAGGCGACTTGCTGGGCCATTACTGACGCTGAGGCACGAAAGCGTGGGGAGCAAATAGGATTAGATACCCGTGTA
+
GGGGGGGGGGGGGGGGGGGGGGGGGGGGGGGGGGGGGGGGGGGGGGGGGGGGGGGGGGGGGGGGGGGGGGGGGGGGGGGGGGGGGGGGGGGGGGGGGGGGGGGGGGGGGGGGGGGGGGGGGGGGGGGGGGGGGGGGGGGGDGGGGGGGGGGGGGGGGGGGGFDGGEGGGGGGGGGGGGGGGFGGGGGGGGGGGGGGGDFEGGGGGE6EGGGGGGGGGCGGGGFDFFGFGFGGGCDGGGG
@M00200:207:000000000-ALC1F:1:1109:19554:16520 1:N:0:5
ATTGGGTGTAAAGGGTCCGTAGGTGTCTTTGCAAGTCGTTTGTTACATCCACCGGCTTAACCGGTGGCCTGCAATCGAAACTGCAAGGATAGAGTTCGAGAGAGGAAAGTGGAATTCCTGGTGTAGCGGTGACATGCGTAGATATCAGGAGGAACACCAATGGCGAAGGCAGCTTTCTGGCTCGATACTGACACTGAGGGACGAAAGCGTGGGGAGCGAACAGGATTAGATACCCCTGTA
+
GGGGGGGGGGGGGGGGGGGGGGGGGGGGGGGGGGGGGGGGGGGGGGGGGGFGGGGGGGGGGGGGGGGGGGGGGGGGGGGGGGGGGGGGFGGGGGGGGGGGGGGGGGGGGGGGGGGGGGGGGGGGGGGGGGGGGGGGGGGGGGGGGGGGGGGGGGGGGGGGGGFGGGGEGGGGGGGGGGGGGGGGGGGGGGGGGGFGFGGGGGGGGGGGGGGGGGGGGGGGGGGGGGF@<@FGGFGFGGGG
@M00200:207:000000000-ALC1F:1:1111:15124:14307 1:N:0:5
ACTGGGTATAAAGCGTATGTAGGCGGATCTAAAAGTTAGGTGTGAAATCCCTGGGCTTAACCCAGGAACTGCACTAAAAACTAAAGATCTAGAATTTGGTAGAGGATAGTAGAATTTCCAGTGTAGAGGTGAAATTCGTAGATATTGGAAAGAATACCAGTGGCGAAGGCGACTATCTGGGCCATTTTTGACGCTGAGATACGAAAGCGTGGGTAGCAAACAGGATTAGATACCCGTGTA
+
GGGGGGGGGGGGGGGGGGGEGGGGGGGGGGGGGGGGGGGGGGGGGGGGGGGGGGGGGGGGGFGGGGGGGGGGGGGGGGGGGGGGGGEGGGGGGGGGGGDFGGGGGGGGGGGGGGGGFGGGGGGGGGFFFGGGGGGGGGGGGGGGGGGGDGGGGGGGGGGFGGGGGGGGGGDGGGGGGGGGGGGGGGGGGGGGGGGGGGFGGGGGGGDEGGGGGGEGGGGGGGGGGGGFGFGGGGGGFGGG
@M00200:207:000000000-ALC1F:1:1111:6855:22420 1:N:0:5
ATTGGGTTTAAAGCGAGCGTAGGTGGCTTGATAAGTCAGATGTGAAAGCCCCGGGCTTAACCTGGGAACGGCATCTGATACTGTTAGGCTAGAGTAGGTGAGAGGAAGGTAGAATTCCAGGTGTAGCGGTGAAATGCGTAGAGATCTGGAGGAATACCGATGGCGAAGGCAGCCTTCTGGCATCATACTGACACTGAGGTTCGAAAGCGTGGGTAGCAAACAGGATTAATACCCTTGTA
+
GGGGGG@FGGGFGGEGECGFGGGFEFGGDFGGFAFG9EDFGFFGGGGGGGGGGGGGGGGEFFGFGGGGG@FGGGGGFDGGGGGFFGGCEFEGGGGGGFEFFC<FGGGGGGGGGFFEFGGFFFDGGFGGDFEGGGGGGGGDG7DFDGGGGGGCFGFGGGGCFEFGEECGGGGGCGGGGGGGFFGGCFCACG?,?FGFG?@DDGGGGCEGGGGGGF>GGGEGCF6<CG7FGFGG6CGFFGG
@M00200:207:000000000-ALC1F:1:1112:10024:10929 1:N:0:5
ATTGGGCTTAAAGGGCTCGTAGGCGGTTCGGTAAGTCGGGTGTGAAAACTCAAGGCTCAACTCTGAGACGCCACTCGATACTGCCATGACTAGAGTCCGGTAGAGGAGTGCGGAATTCCTGGTGTAGCGGTGAAATGCGCAGATATCAGGAGGAACACCGACAGCGAAGGCAGCACTCTGGGCCGGTACTGACGCTGAGGAGCGAAAGCGTGGGGACTAACAGGATTAGATACCCGGGTA
+
GGGGGGFGGGGGGGGGGGGEGGGGGGGGEGEEGGGGGGGGGGGGGGGCFFGGGGGGGGGGGFGGGGGGGGGGGGFEGGGGGGGGGGGGGFGGGGGCACFGFEG<FFGGGGGGGGDGFGGFGGGGGGGFGGGEGGGGFCEGGGGGGGFCFGFGGGFGGGFGDEGFGEGGGDFGGGGGBE@A<8=FDEBEEFCEGGGCEEGGGGGEGGGEFGEGGGGGCFGGGGGGGG7FGFGGGGGGFGGG
@M00200:207:000000000-ALC1F:1:1114:17927:12459 1:N:0:5
ACTGGGCTTAAAGCGCGCGTAGGTGGCTTGATAAGCCGGTTGTGAAAGCCCCGGGCTCAACCTGGGAACGGCATCCGGAACTGTCAAGCTAGAGTGCAGGAGAGGAAGGTAGAATTCCCGGTGTAGCGGTGAAATGCGTAGAGATCGGGAGGAATACCAGTGGCGAAGGCGGCCTTCTGGACTGACACTGACACTGAGGTGCGAAAGCGTGGGTAGCAAACAGGATTAGATACCCTAGTA
+
GGGFDCFGGGAFGGEGGGG7FECFGFGGGGGGGGGGGGGGGGGEFGGGGFFGEGDGGGFGGDGGGDCFGGGGDGGGGGGGGGGGGFGEFFGGGGFFGFGG@FGE=FFECEFGGGGGFFFGGGGGGGCEEGEDFCFGGGFGCGA<,F7FECGGGCG:FGFGGGFGDEGGGFGGGGGGGFFGGGGGGGG:8ECFGGGGCFCFFGGEGEGGGGGGECCECFC?FGGCFGGFGFFGG4D>FGFG
@M00200:207:000000000-ALC1F:1:1115:15979:4310 1:N:0:5
ACTGGGTTTAAAGCGCACGCAGGCGGTTTGTTAAGCTAGATGTGAAAGCCCCGGGCTCAACCTGGGATAGTCATTTAGAACTGGCAGACTAGAGTCTTGGAGAGGGAGGGGGAATTCAGGGGTAGGCGGTAAAAGGCTTAGATATCTGAGGAAAAATAGTGGCGAAGGCGGACTCCTTGGCCAAAACCTAAGGCCAATGTGCGAAAGTGTGGGTAGGGAAAGGGATAAGATACCCAGTTA
+
GGGGGGGGGGGGGGGGGGGGGGGGGGGGGGGGGGGGGGGGGGGGGGGGGGGGGGGGGGGGGGGGGGGGGGGGGGGGGGGGGGGGGGGGGGGGGGGGGGGGGGGGGG++++@+@+B,C<,E,33+++,8+3+BF@,3,,,,,,,7,3,@,,6,@3,,5,,,,@***>*C2**11*?E+2?+B+AF*****+3+2*/**+3+1+*3?**++0<C*:**/*;/**1//9**+)**<CF**2*:
@M00200:207:000000000-ALC1F:1:1115:12691:10955 1:N:0:5
ATTGGGCTTAAAGGGAACGCAGGCGGTCTTTTAAGTCTGATGTGAAAGCCTTCGGCTTAACCGGAGTAGTGCATTGGAAACTGGGAGACTTGAGTGCAGAAGAGGAGAGTGGAACTCCATGTGTAGCGGTGAAATGCGTAGATATATGGAAGAACACCAGTGGCGAAAGCGGCTCTCTGGACTGTAACTGACACTGAGGCACGAAAGCGTGGGGAGCAAACAGGATTAGATACCCTCGTA
+
GGGGGGGGGGGGGGGGGGGGGGGGGGGGGGGGGGGGGGGGGGGGGGGGGGGGGGGGGGGGGGGGGGGGGGGGGGGGGGGGGGGGGGGGGGGGGGGGGGGGGGGGGGGGGGGGGGGGGGGGGGGGGGGGGGGGGGGGGGGGGGGGGGGGGGGGGGGGGGGGGGGGGGGGGGGGGGGGGGGGGGGGGGGGGGGGGGGGGGGGGGGGGGGGGGGGGGGGGGGGGGGGGGGFGEGGGFGGGGFG
@M00200:207:000000000-ALC1F:1:1117:6642:18318 1:N:0:5
ACTGGGCTTAAAGGGCTCGCAGGCGGTTTCTTAAGTCTGATGTGAAAGCCCCCGGCTCAACCGGGGAGGGTCATTGGAAACTGGGGAACTTGAGTGCAGAAGAGGAGAGTGGAATTCCACGTGTAGCGGTGAAATGCGTAGAGATGTGGAGGAACACCAGTGGCGAAGGCGACTCTCTGGTCTGTAACTGACGCTGAGGAGCGAAAGCGTGGGGAGCGAACAGGATTAGATACCCGTGTA
+
GGGGGGGGGGGGGGGGGGGGGGGGGGGGGGGGGGGGGGGGGGGGGGGGGGGGGGGGGGGGGGGGGGGGGGGGGGGGGGGGGGGGGGGGGGGGGGGGGGGGGGGGFGGGGGGGGGGGGGGGGGGGGGGGGGGGGFGGGGGGGGGGGGGGGGGGGGGGGGGGGGGGGGGGGGGGGEECGGGGGGGGGGGGGGGGGGDECEFFEFEGGGDGGGGGGGGGEGGGGGGGFGGGGFGGGGGGFGF:
@M00200:207:000000000-ALC1F:1:1119:23164:14795 1:N:0:5
ATTGGGTATAAAGGGAGCGCAGGCGGTTCATTTAGTCAGACGTGAAAGCCCCGGGCTCAACCCGGGAGGTGCGTTTGATACTGGTGAGCTAGAAATCAGAAGAGGATAGTGGAATTCCCAGTGTAGAGGTGAAATTCGTAGATATTGGGAAGAACACCGGTGGCGAAAGCGGCTATCTGGTCTGTATTTGACGCTGAGGCTCGAAAGCGTGGGGAGCAAACAGGATTAGATACCCGGGTA
+
GGGGGGGGGGGGGGGGGGGGGGGGGGGGGGGGGGGGGGGGGGGGGGGGGGGGGGGGGGGGGGGGGGGGGFGGGGGGGGGGGGGGGGGGGGGGGGGGGGGGGGGGGGGGGGGGGGGGGGGGGEFFFGGGGGGGGGGGGGGGGGGGGGFGGGGGGGGGGGGGGGGGGGGGGGDGGGGGGGGGGCGGGGGGGGGGGGGGGGGGGGGGGGGGGGGGDGGGGFFFGGCGGGGGGFGGGGGDDGFD
@M00200:207:000000000-ALC1F:1:1119:22756:21871 1:N:0:5
ATTGGGTTTAAAGGGTGCGCAGGCGGCATATCAAGTCTGAAGTGAAAGGTACGGGCTCAACCTGTACAGGCTTTGGAAACTGGTATGCTCGAGGACAGGAGAGGGCGGTGGAACTCCACGTGTAGCGGTAAAATGCGTGGAGATGTGGAAGAACACCAGTGGCGAAGGCGGCCGCCTGGCCTGTAACTGACGCTCAGGCACGAAAGCGTGGGGAGCAAATAGGATTAGATACCCAGTA
+
GGGGGGGGGGGGGGGGGGGGGGGGGGGGGGGGGGGGGGGGGGGGGGGGGGGGGGGGGGGGGGGGGGGGGGGGFFGGGGGGFGGFGGGGGGGGGGGGGGGGGGGGGGGGEGEGGGGGGDFGFFGFFFGGFGGGGGGGGG+CGGEGFGGGEGGGGGGGGGCEGB:FGGGDGGGGGGGGGGCEFGGGGGGGGGGGGGGGGFGGGGGGCGGGEGGGGGGGGGGGGGDCFFGGCFGD<<C>FF
@M00200:207:000000000-ALC1F:1:2111:24240:6692 1:N:0:5
ACTGGGCATAAAGGGTACGTAGGCGTTTTAACAAGTTATGTGTTAAATACTTTAGCTTAACTAAAGAACTGCACATAAAACTGTTAGAATAGAGTTTGAGAGAGGAACGCAGAATTCATGGTGGAGCGGTGACATGCGTAGATATCATGAGGAAAATCAAATGGGAAGGCAGCCTTCTGGCTCAAAACTGACGCTGAGGTACGAAAGCGTGGGGAGCGAACAGGATTAGATACCCGAGTA
+
GGGGGGGGGGGGGGGGGGGGGGGGGFGGGGGGGGGGGGGGGGGGGGGGGGGGGGGGGGGGGGGGGGGGGGGGGGGGGGGGGGGGGGGGGGGGGGGGGGGGGGGGGGGGGGGGGGGGGGGGGGGGGGGGGGGGGGGGGGGGGGGGGGGGG5=EFGG49FEFGGGGGGGGGGGGGGGGGGGGGGGGGGGGGGGGGGGGGGGGGGDGGGGGGGGGGGGGGGGGGGGGGFGG=FFGGFGDGDGG
@M00200:207:000000000-ALC1F:1:2112:10391:22375 1:N:0:5
ATTGGGTTTAAAGCGTGCGCAGGCGGTTTTGTAAGTCTGATGTGAAATCCCCGGGCTCAACCTGGGAATTGCATTGGAGACTGCAAGGCTAGAATCTGGCAGCGGGGGGTAGAATTCCACGTGTAGCAGTGAAATGCGTAGATATGTGGAGGAACCCCGATGGCGAAGGCAGCCCCCTGGGTCAAGATTGACGCTCATGCACGAAAGCGTGGGGAGCAAACAGGATTAGATACCCTCGTA
+
GGFGGFBFEFFEF<@BFGGEEDEEGGGGECFFGGFGC<E<@CFFFFGGGFCCF@@FFFGGGGGGDD=EEF<FCGGG8EEFGGCFFGCFFGCEFFF<@ECFFG+CFDCCEFGGCGB,?FFCEGGGCEGDDFGGGGGFGGGDGCEGGGFGFC@8EGF-:;EE>CEGGEG8EGGGGFG*?E8C8E@5++0.3.<CGEECEGGG9CCCC:5C5;EEG5>C=;C<FFFFGGGGGFGGGGGFGGGG
@M00200:207:000000000-ALC1F:1:2114:17093:23765 1:N:0:5
ACTGGGCTTAAAGGGTCCGCAGGCGGCCTGTTAAGTCAGAGGTGAAAGCCAACAGCTCAACTGTTGAACTGCCTTTGATACTGATAGGCTTGAGTTATTGTGAAGTGGTTAGAATGTGTGGTGTAGCGGTGAAATGCTTAGATATCACACAGAATACCCATTGCGAAGGCAGATCACTAACAATATACTGACGCTCATGGACGAACGCGTGGGGAGCGAACAGGATTAGATACCCGTGTA
+
GGGGGGGGGGGGGGGGGGGGGGGGGGGGGGGGGGGGGGGGGGGGGGGGGGGGGGGGGGGGGGGGGGGGGGGGGGGGGGGGGGGGGGGGGGGGGGGGGGGGGGGGGGGGGGGGGGGGGGGGG:@FGGGGGGGGGGGGGGGGGGGGGGGGGGGGGGGGGFGGGGGGGGGGGGGGGGGFGGGGGGGGGGGGGGGGGGGGGGGGGGGDG*:8EEEEGGGGGGGGGGGGGFFGGGGGG6;0/129
@M00200:207:000000000-ALC1F:1:2115:10578:23158 1:N:0:5
ATTGGGCATAAAGAGCTCGTAGGTGGTTAAAAAAGTTGATGGTGAAATCCCAAGGCTTAACCTTGGAACTGCCATCAAAACTTTTTAGCTAGAGTGTGATAGAGGTAAGTGGAATTTCTAGTGTAGAGGTGAAATTCGTAGATATTAGAAAGAACACCAAATGCGAAGGCAACTTACTGGGTCACTACTGACACTGAGGAGCGAAAGCATGGGTAGCGAACAGGATTAGATACCCCAGTA
+
GGGGGGGGGGGGGGGGGGGGGGGGGGGGGGGGGGGGGGGGGGGGGGGGGGGGGGGGGGGGGGGGGGGGGGGGGGGGGGGGGGGGGGGGGGGGGGGGGGGFFGGGGGGGGGGGGGGGGGGGG<@FGGGGGGGGGGGGGGGGGGFDGGGGGGGGGGCGGGGGGGFGGGGGGGGGGGGGGGGGGGGGGGGGGGGGGGGGGGGGGGGGG7@GGGGGGEECF5EGGGGGGGGGGFDGGG@1=CGG
@M00200:207:000000000-ALC1F:1:2119:11280:9521 1:N:0:5
ACTGGGTGTAAAGAGTTCGTAGGTGGTTGAAAAAGTTGGTGGTGAAATCCCAGAGCTTAACTCTGGAACTGCCATCAAAACTTTTCAGCTAGAGTTTGATAGAGGAAAGCAGAATTTCTAGTGTAGAGGTGAAATTCGTAGATATTAGAAAGAATACCAATTGCGAAGGCAGCTTTCTGGATCATTACTGACACTGAGGAACGAAAGCATGGCTAGCGAACAGGATTAGATACCCGAGTA
+
GGGGGGGGGGGGGGGGGGGGGGGGGGGGGGGGGGGGGGGGGGGGGGGGGGGGGGGGGGGGGCFFGGGGGGGGGGGGGGGGGGGGGGGGGGGGGGFGGGGGGGGGGGGGGGGGGGGGGGGGGFGGFGGGGGGGGGGGFGGGGGGGGGGGGGGGGGFGGGEEFAFGGGGGGGGGGGGGGGGFGGGFGGGGGGGGGGFGGGGGGGGGGGGFGGGG,5@AEEGGGDGGGGGGGGGGGGCEGGGG
@M00200:205:000000000-AKKM3:1:1101:9855:1902 1:N:0:1
ATTGGGTTTAAAGCGCGTGTAGGCGGCCAGGTAGGTCTGCTGTGAAACCTCTCTGCTCACCTTCTTTTTTTCTGCTTCTCCCATCTGGCTTTTTTCCGGTCGATTCCTTTATCATTCCTTTTTTCTCTTTTCCTTTCTCATATCTCTTTCTTACTACCCTTTTCTTCAGCGTCTCTCTTGTTCTTTCCTGACTCTTTTTCTCTCACTCTTTTTTTTCTACCTTTTTTCTATCCCCCTTTCTTTT
+
8FFFC9FEFDAC9E:BCF7FCD9CB+@@788;,,,CEE,EE<F8,,,,,9:,,,,9<C,,:669,,,,:+>C,,,,,,,,9,::4C,,::,,,,84C++++8++,,,,,5,,,,8<,,,,,:,6,,5,,8,,,,7,7,7,,,9,93,,,,3,,,:,::3,63,3,,,,,5++@33834,,3,7,,>,,5+,4,75,,,,4,=,,,,+5,5,,,*))2,,,2*++)21(++1+22*)))0++)).
@M00200:205:000000000-AKKM3:1:1101:19817:1949 1:N:0:1
ATTGGGCTTAAAGCGCACGTAGGCGGATTTCTAAGTCAGGGGTGAAATCCTTTTGCTTAACTCCTTTACTTCCCTTTTTCCTGGCGATCTTTTTTCCGGGAGATTTTTTTGTCACTTCTTTTTTCTTTTTTTCTTTCTTATATTTTCTCTTTAACCCCATTTTCTTAGTCGGCTCTCTTGCCCGGTACTTACTCTTCTTTTCTCAAGCTTTTTTTGCTAACTTTTTTCTCTTCCCCTTTCTTCT
+
8FFA89EGGFFEFGDGEGGGGFDGDG7CFFFGF9<EF9,,,+B@<9,<9:C,,,,6CC,,:<:6,,,,:C,66CCC,,:,99,,9++@FC?,,,84:,++++4,,<,,+8+,,,8<,:,,,<,6,,,,,:++,,7:7,@,,,9,97,,,,,,,,3,,3+,8,,3,,,,73**54*,36,,64,**4**4+,5,44,,,,4,:,,,,*2,4,,,*))/+++2+++)21(3+7*0220))0+*))-
@M00200:205:000000000-AKKM3:1:1101:18656:1950 1:N:0:1
ATTGGGTTTAAAGGGTGCGTAGGCGGGTCTTTAAGTCAGGGGTGAAATCCTCGTGCTCAACTCCTTCCCTTCCTTTTATACTGCAGATCTTTCTTTCGGGAGACTTGTTTGTACCTTCTTTTTTCTATTTTCTTTTCTTATATATTCTCTTTACCACCACTTTCTCAGGCGTCTCACTTGCCCGATCCTGACTCTTCTTCTCTACAGCTTTTTTTGCAAACCTTATTCTATACCCTTTTATTTT
+
8FF98<FFG<9<EDEGDGGGGD>FCE7FCEFG9<,EF9,,6+C7,,,<6:@,,,,8CC,,:9:6,,,,::,9:CEE,,<,<C,,,,,CFCC,,,<9C+++++++,<,,,9:,,,5<,4,,,<,8,,,,,:,,,,9::,A,,,9,97,,,,,,,,:,88,+6,,6,,,,,,++543,77,8,35****37*,4,=:,,,,5,5,,,,*3,4,,,*)21,,,1***)23)+3/+58<6))2++)).
@M00200:205:000000000-AKKM3:1:1101:10018:1961 1:N:0:1
ATTGGGTTTAAAGGGCGCGTAGGCGGGCCGCCGAGTCCGGGGTGAAATCCCCCAGCTCAACTCCTTTCGTGCCCCTGCTCCCGGCGGCCTCCCTTTAGCTAGGTCCTTTTGTCTCTTCCTTTTTTTCTGTTCCTTTTTTTGCTCTCTTCTTTACCGCCATTTCCTTACGCGGCTTTCTTGATCTCAACTGACTCTTTTTCTCTCAAGCTTTTTTTGCGAACTTTTTTCTCTTCCTCCTTCCTCT
+
CFFGCGGGGGFA@DFDGGGGGGEGG7:FFGEGDECFCF7C7@FCD@C,:=AB=++4BE?A95,,,,,,8:+44?A++,,,84++833C>>8,+,,,,8@D,3,,,3,<,83,,,88@,8,,<,,**3,,8,,,,3,7,4:*,2,72,,,,,,,,2*1<**2,,5+,+,***2:*/+00+++3<2<998:*+<+<*++++2+2++++292++++2))0***/*+*)2/(/*.*30+:))1+*.))
@M00200:205:000000000-AKKM3:1:1101:11317:1961 1:N:0:1
ATTGGGTTTAAAGGGCGCGTAGGTGGCCCGTTAAGTGGCTGGTGAAATCCCGTGGCTCAACTCCTTTGCTGCCGGTCCGCCTGGCGAGCTCTTTCTCGGTAGGTTCACCTGTACTTCCCTTTTTATCGTTGTTCTTCTTAGAGATCCTTTTTAATACCATTTTCTTAGGCGTTCTTCTTGGCCGTTGCTGACCCTTTTTCTCGACAGCTTTTTTTGCATACATTTTTTTATCCCCCTTTCTTCT
+
CFGFC9FGGFFGGGGGGGGGGDDG<DFFFDFGDDFFCCFGD:F8,@,<9CC,,,+6:C,,:966,,,,:<,996+8@+++48,,C++8C@,,,,<,<+9B<77,,9,,,:4,,,<<58A,,:,:,,8+,:,+,,5,7,9,,,,,9,,,,,,,,,:,:=,,8,,5,,,,,8+@E3>,35,,3,5*@C*:<+,4,43,,,,1,5*,4*);,0,,,*)2/+++0*++)22())1+28//))0+*)).
@M00200:205:000000000-AKKM3:1:1101:13382:1986 1:N:0:1
ATTGGGCTTAAAGGGTGCGTAGGCGGCCCTGTAAGTCAGTGCTGAAATTTCCCAGCTTAACTTTGTTTGTTGCATTTCTCCTGCGGGGCTTTTGTTCAGATGATTTATTCGTAATTGTCTTTTTAGCGTTTTCCTTCTTATATATCTTCTTTAACACCTTTTTCTTAGGCAGCTTACTTGGCTGTAACTGACGCTTCTTCTCTAAAGTTTTTTTTTCACACATTTTTTTATACCCCTTTATTTT
+
CFGAFGGGGGGGGGGGGGGGGGDGEGGGGGFGGFCGFFAF9EGFDFG<,9999,99CC,@C9,,,,,,6:,,6,<C,,9,:C,C+++4C>,,,,:,<59,CFC,,<,,,9:,,,:<,,:,,<,?,,5++8++,,9,5:C,,,9,97,7,,,,,,8,3@F,8,,3,,,3,3,+@64,47,3,4<@B,>=C+,4*134*,,5,=,,,,*=,=,1**)2/+++**0+)32()07+5><*))2++)).
@M00200:205:000000000-AKKM3:1:1101:18930:2008 1:N:0:1
ATTGGGTTTAAAGCGCGTGTAGGCGGTCCGGTAAGTCGGCTGTGAAACTCCCGTGCTCAACCCTTTTTTGCCGGTCGATACTGCCGGACTTTATTTCGGAAGATTCGATTGGACTTCCCGTTTTCTCGTTTTACTTCTCCTCTATCTTTTTTAACCCCATTTTCTCATGCAGCTCTCTTGGCCGTTACTGACGCTTCTTCTCCACAGCTTTTTTAGCAACCCTTCTTCTATCCCCCTCTCCTTT
+
GGGGGGGGGGGGGGGGGEEFGGGGGGFGEEEG7B<FGDDFGGGFGFF,99:,+,88CF,6:96C,,,,8+9C+48>++8,8A5CFF+>F>,,,,<<C87+::A,,<+,,<+,,,8CA58+,:,8,,:++:++,,9,7,8,,,8,83,,,,,*,,8,@C<,7,,7,,,,,5,5>22,42,,62:8EC*4<+,>*:1**2+2+2++*+1;+2+,,*)*+++*2*0*(22)**.*2<C)))0**)))
@M00200:205:000000000-AKKM3:1:1101:21785:2011 1:N:0:1
ATTGGGTGTAAAGGGTGCGTAGGTGGTCCTATAAGTCAGTGCTGAAATATCCCTGCTTAACCTTTCTTGTTGCATTTCTCCTGCAGGACTTTCTTCAAGTTGATTTCTTCGTACTTGACTTTTTCTCTGTTCCCTTCTTAGATATCTTCTTTAACCCCTCTTTCTCAGGCAGCTTCCTCAGCTTTAACTGACACTTCTTCTCGAAAGTTTTTTTCTCAAACATTCTTCTATACCCTTTTCCTTT
+
DGGGGGGGGGGGGGGGGGGGEGGGGGGGGGGGGCFGGAFFGGGGCFA<,;;,;,;CFFEEC@,,,,,,:C,,<CE@,,9,6C:E@ECBF9@,,,9,CEAEFFG9,C,,,<C,,,:A,,:,,<,9,,5,,:,,,,9,9BC,,,A,A4,:5,,,9,:,:?F+9?,9,,:,9>:=C64,67,9,8@FGDA==8,@9D6,,7,6,61,,+=@,2,6+:*5;,@3:+,2*25*+4;+=;7C0*3,***0
@M00200:205:000000000-AKKM3:1:1101:17465:2012 1:N:0:1
ATTGGGCTTAAAGGGCGCGTAGGTGGCCCGTTAAGTGGCTGGTGAAATCCCCTTGCTCAACTCCGTTTCTGCCGGTCTGTCTGGCGAGCTTTATCCCGGTAGGTGCAGTTGTAATTCCCCTTTTCGCTTTGTTTTTCTTAGATATCTTTTTTAATACCCTTTTCTCAGGCGTTCTTCTTGGCCGTTGCTGACTCTTCTTCTCGCCAGCTTTTTTCGCAAACCTTCTTCTATCCCCGTTTTTTTT
+
DEGGGGGGGGGGGFGGGGGGGGGGE@FFGGGGGGFGFGGGDEG?<FCC9,:,,,::CF@@C66:,,,,:C,9C6+8=,,,<<,,C:+4C>,,,,5,:=>FC:C,,5,,,<9,,,BE??9,,:,:,+4++:,,,,8+:,C,,,,,:3,,,,,+:,3,C3,,8,,8,,33,35@E*6,37,3,,53@E1;:5,<,=5,,,,2,;****):,=,,,*)).*3*/***(23)+11++81)2)9**((-
@M00200:205:000000000-AKKM3:1:1101:15157:2086 1:N:0:1
ATTGGGCTTAAAGGGCGCGTAGGCGGCCTGTTAAGTCGAACGTGAAATCCCTGGGCTCAACCCAGGAACTGCGTCCGATACTGGCAGGCTTGAATCCGGGAGAGGGCTTTGGAATTCCAGGTGTAGCGTTGCAATTCTTATCTATCTTTTTTAACACCGTTTTCTCAGGCGGCTTCCTTGACCGGTATTGACGCTTATTCTCGAAAGCCCTTTGCGCAAACGTGATTCTATACCCCCGTACTAT
+
FGGGGGGGGGGGGDFGGGGGGGGGGGGGGGGGGGGGGGGGGGGGGGGC@CEF,,9CFGGGG=C,,,,,,C<EBGC>@+8+4C<<FFC@E=F7,,<@:@CEFFG++++:,8C,,,BA?A,,,:,C,,8++88+,,9,:,@@,,8,@3@9,,,*6,83FFE,@,*6,,67:8CEG*4?<?,76BCEGGGEC>G98=1**++4+;*C6;CD****++*/7>:=C***(2:)**.*<@@D))0**().
@M00200:205:000000000-AKKM3:1:1101:18111:2087 1:N:0:1
ATTGGGTTTAAAGGGTGCGTAGGCGGCCTTCCAGGTCCGGTGTGAAATCTCTCGGCTCAACCGAGAATTGGCGCTGGAAACCGGAAGGCTTGAGTGTGCTAGGGGTGTGTGGAACTTCCAGTGGAGCGGTGACTTTTTTTGATATTTTTTTTAACGCCGTTTTCTAAAGCGACTCCCTTGGGCATAACTGACGCTGATGCTCGAAAGCTTTTTTAGCGAACGTTATTTGATACCCGTGTCAGTT
+
GGGGGGGGGGGGGGGGGGGGGGGGGGGGGGGGGGGGGGGGGGGGGGGCCEFE<,DCEGGGFE7+++,,<6,E+CC7+,,,9:@FCGGGGAA4,,<,CFGGGGG8+BCF+BF+,,BFDCD,,<,,,,8++8++,,9,:,8B++D,F7,,,***6,>:@FC*63*6,,6@<9FGG*1+33,?BCEGGGGFE7CFGG2**++3+**18EDG@++++2)20:219)/*(1:)*16*2<FG))0**)).
@M00200:205:000000000-AKKM3:1:1101:23636:2128 1:N:0:1
ATTGGGTTTAAAGTGTGCGCAGGTGGCCGCGCAAGTCGAGTGTGAAATCCCCGGGCTTAACTTGGGAATTGCGCTCGAAACTACGTGGCTGGAGTGTGGCAGAGGGAGGTGGAATTCCACGTGTAGCGGTGAAATGCTTAGAGATTTTGATGAACACCATTGGCGAAGGCAGCCTCCTCGGCCAACACTGACACTCATGCACGAAAGCTTTGTGAGCAAACATGATTAGATACCCCTGTAAGCT
+
GGGGGGGGGGGGGGGGGGGGGGGGFGGGGGGGGGGGGGGGGGGGGGGFEEFD@7FGGGGGGFFC8,,,=FCFCGCCB7<:CFGFGGGGGFC7,<BAFGGGGGGC?@+++BFCCFGGCF<?7D,B,:@C7F:+,,9,7,9@,,3FG,3,,+,,:@F@FGG,8,,4**5*CEGE5,62>C,6=CEGGGFGGGC?FC2:9C+=+*2=C5)*+<+,,*+3;FCFGC+*)12)**6:@EGC.090*)))
@M00200:205:000000000-AKKM3:1:1101:22299:2179 1:N:0:1
ATTGGGTTTAAAGGGTGCGTAGGCGGCCTATTAAGTCAGTTCTGAAATATCCCGGCTTAACCGGGAGGGTGGGATTGATACTGATGGGCTTGAGTGGAGTCGAGGTAGGCGGAATTGACTGTGTAGCCGTGAAATGCTTAGATATCTTCAATAACACCGCTAGTGTAGACAGCTTACTAGACTTCAACTGACGCTGAGGCACGAAAGTGTTTGTATCAAACATGATTAGATACCCTTGTAATA
+
GGGGGGGGGGGGGGGGGGGGGGGGGGGGGGG<FGGGGGGGGGGGGGGGEGFDF7CGGGGGGD7:7+++FFGGGFGG?,?EEEEGFGGGGGFEADFCFGGGGGEGGGC,+?F==:FG@C?,,C,C,,B?=C@++,9,,@==<=FAG3,73,,,:>EECEC*3**6,@CFAECFGCE,DF,7>EGCGFGGFDCG5CC5*,*4*2CEG5DC+=+++3+1;FFGGG+*)3;)*+11?C>4)09:*))
@M00200:205:000000000-AKKM3:1:1101:18854:2185 1:N:0:1
ATTGGGTGTAAAGAGCTCGTAGGCGGTTTGTCGCGTCTGCCGTGAAAGTCCGGGGCTCAACTCCGGATCTGCGGTGGGTACGGGCAGACTAGAGTGATGTAGGGGAGACTGGAATTCCTGGTGTAGCGGTGCCATGCTCAGATATCATTCTTAACACCGTTTGCGAAGGCAGGTCTCTTGGCATTAACTGACGCTGAGGAGCGAAAGCATTGGGAGCGAACATTATTATATACCCCCTTA
+
GGGGGGGGGGGGGGGGGGGGGGGGGGGGGGGGGGGGGGGGGGGGGGGAFEFE>7CFGGGGG?EE77,BFGFGGGG@CCC9B:FFGCGGGGA<,,EDF9FGGGGD>C@7DFGCFGGGGGDA,B>DF=A7=F:+,,8,,,7E<DFGF3,,,,,,77FFGGG,@,*2*5BCCFGGG;CFGG9?CF?GGGFGGGGGGGC****2*CEE*?35+=+++*)1):?CDG+*52:)*14DC@G*).)<
@M00200:205:000000000-AKKM3:1:1101:21831:2190 1:N:0:1
ATTGGGTTTAAAGCGTGTGTAGGCGGAGTGCTAAGTACCTTGTGAAATCCCACGGCTCAACCGTTGAACTGCTTGGTATACTGGTTCTCTTGAGCCACTTAGGGGCTACCGGAACAAATGGTTGTGCGGTGACATTCTTAGATATCCTTTGTAACGCCATTGGTGAAAACAGGTAGCTGGGCGTGTGCTGACGCTGATACACGAAAGCCCGGGGAGCGAACGTTATTATATACCCCTGTAAGCT
+
GGGGFGGGGGGGGGGFGGFGGGGGGGGGGGGGGGFGGFAFGGGGFGFCFEF8F@CGGGG<FF7C,8,,,CEFGGGDG,ECFFEEFGGGGFG9,,ED@FFGGGF@7CFCFCC7FFGG8,B,,C,?++:+>C++,,7,:,5,C9FGG,,:AD,5AFFDEGG+@B,83,6@=DGG8@,,4B,8+,@CCEFGGFF6E>99*,><,?781CGG6*****)/8*18<<**(2:)**67CE63))0+*)).
@M00200:205:000000000-AKKM3:1:1101:21498:2209 1:N:0:1
ATTGGGTATAAAGGGAGCGTAGGCGGGTTTGTAAGTCAGTGGTGAAATCTGGTAGCTTAACTATCAAACTGCCATTGATACTGCAGATCTTGAGTACAGTTGCCGTTGGCGGAATATGACATGTAGTGGTGACATACTTAGATATGTCATATAACACCGATTGCGAAGGCAGCTAACGAAGCTGTAACTGACGCTGAGGCTCGAAAGTGCGGGGATCAAACATGATTCGATACCCCTGTAAGA
+
GGGGGGGGGGGGGGGGGGGGGGGGGGGGGGGGGGGGGGGGGGGGGGGGGGGGGFGGGGGGGFFGGFD9FGGGGGGGGCGCEGGGGGGFGGGGFFGGGGGGGGGGGGGGCGD@FGGGGGGGFGFFCEFF8FC9,,C<FFFFGGGGG,C?,D,,CF<FGGG+@@+>@+BGGGGGDD9C?B7FGGFGGGGGGGGGDGGC*,*;?FD>EGDGGC**4*.*:FCEFG7C)::))06<C?C*))0<7).
@M00200:205:000000000-AKKM3:1:1101:13726:2216 1:N:0:1
ACTGGGTTTAAAGGGTATGTAGGCGGCGCTGTTAGTCGGGTGTGAAATCCCTCGGCTCAACCGAGGAATTGCGCCCGAAACTGCAGTGCTTGAGGGAGACAGAGGTAAGCGGAACTGATGGTGGAGCGGTGAAATGCGTTGATATCATCAGTAACACCGGTGGCGAAAGCGGCTTACTGGGTCTCTTCTGACGCTGAGATACGAAAGCTAGGGGAGCGAAGGGGATTATATACCCGTGTACGCT
+
GGGGGGGGGGGGGGGGGGGGGGGGGGGGGGGGGGGGGGGGGGGGGGGGGGGGGDEGFGGGGGGGGG>8FGGGGGGGGDEGGGGGGGGGGGGGGGGGGGGGGGGFGFGGFGGGGGGGGGGGGGGDF@FGGGGC9,F<D7>EGGGGG=,@;,,,7DFGGDG7F@*>CECFFFGGGEG<CBFFGGGGGGGFGGGGGGGEE5+9CF5FGGGDD?+;>*5DFGG=DG*)(>F2*/::<<CC).8:*(((
@M00200:205:000000000-AKKM3:1:1101:11294:2238 1:N:0:1
ATTGGGTTTAAAGGGTGCGTAGGCGGGCAGGTAAGTCAGTGGTGAAATCCCCGAGCTTAACTCGGGAACTGCCATTGATACTATTTGTCTTGAATACCGTGGAGGTGAGCGGAATATGTCATGTAGCGGTGAAATGCTTAGATATGACATACAACACCCATTGCGAAGGCAGCTCACTACGCGGTCATTGACGCTGAGGCACGAAAGCGTGGGGATCAAACATGATTAGATACCTGTGTA
+
GGGGGFEEEFGGGGGGGGGGGGGGGGGGGGGGGGGFGGGGGFGFFFFFD@FFGDGDGGFGGGGGGG7FGGGFGFGGG,CC,CFGGEGGGGGGGGGGGGGGGGG8CFFG8FGGGEGGGGGDAF9FGFFCGGG7=,CFDF9DFGGGA,,@<F,,:<CFCCF?FF,>**><:7FCBEG92D9CGEGE8CE?GD77ACC****=**:3CC/4?C8*4*)*7CCGC*+*)02.**.:+3+:9@=7
@M00200:205:000000000-AKKM3:1:1101:12698:2242 1:N:0:1
ACTGGGCTTAAAGGGTGCGTAGGCGGCTTGATAAGCCGGTTGTGAAAGCCCCGGGCTCAACCTGGGAACGGCATCCGGAACTGTCAAGCTAGAGTGCAGGAGAGGAAGGTAGAATTCCCGGTGTAGCGGTGAAATGCGTAGAGATCGGGAGGAATACCAGTGGCGAAGGCGGCCTTCTGGACTGACACTGACACTGAGGTGCGAAAGCGTGGGTAGCAAACAGGATTAGATACCCGCGTA
+
GGGGGGGCFGGGGGGGGGEFGDGGGGGGGGGGGGGGGGGGGGGGGFGEFDGGGGGGGGGGGGFFGGF,FFGGGGGGGGDGGGGFGGGGGFAFGGGGGGGFGGGGGGGF:FFGGGGGGGGGDG@FEFGGGGC?D,@>EC>EGGGGG3>+**37BFFGFGG,?<7BC*BE:FFEG>*?FCBFGGFGGCCFG6E6FGGGGCC<5*:EGGGGGECD5/@DFGGGF7**(20)*/.7AC6D075>
@M00200:205:000000000-AKKM3:1:1101:15151:2262 1:N:0:1
ATTGGGTTTAAAGGGCGCGTAGGCGGCCGCCTAAGTCAGACGTGAAATCCCTCGGCTCAACCGGGGAACTGCGTCTGATACTGGGTGGCTTGAATCCGGGAGAGGGATGCGGAATTCCAGGTGTAGCGGTGAAATGCGTAGATATCTGGAGGAACACCGGTGGCGAAGGCGGCATCCTGGACCGGCATTGACGCTGAGGCGCGAAAGCCAGGGGAGCAAACGGGATTAGATACCCTCGTA
+
GGGGGGGGGGGGGGGGGGGGGGGGGGGGGGGGGGGGGGGGGGGGGGGGGGGGGGGGGGGGGGGDGGEGFGGGGGGGGGGGGGGGGGGGGGGGGGGGGGGGGGGGGGGGGGGGGGGGGGFGGGFFFGGGGGGGGGG9C:FEEGGGGFF,;,:*FGGFFGGDGGCFDEEFEFGGGGGGGGDFEGDGGGGCFGGFGGGGGGFGGGGG5EDCFGGEGG@DBEGFGGC<0DD?FFAGGGG=75<C
@M00200:205:000000000-AKKM3:1:1101:24400:2269 1:N:0:1
ACTGGGTTTAAAGGGCGCGTAGGTGGCGACCCAAGTCAATGGTGAAAGCTCGATGCTCAACATCGAGTCGGCCACTGATACTGGGTTGCTCGAGCACTGTAGAGGCAGATGGAATTCCGGGTGTAGCGGTGGAATGCGTAGAGATCCGGCAGAACACCGGTGGCGAAGGCGGTCTGCTGGGCAGTTGCTGACACTGAGGCGCGACAGCGTGGGGAGCAAACAGGATTAGATACCCTTGTA
+
FGDDGGGGGFGGFGGGGGGGGGGGGGGGGGGGGGFGGGGGGFFGFCFGGFGGGGGGDGFGGCFFEFFFGEGGGGGGGG9FDDGGGGGEGCGEEGGDG<FFDFF9FGGGGFGFBEBFFGGGGGGG9FGD@:FC+C@B,+CEGGGGG:@7++++@D:FE*@*@>*>>:8F<:FCEGGGDFFFD5CCFGGC9>?@FGFF+CFFDDEEEEGGGGD58*7DFGE8<<E*.>C)*/)0223*78*+
@M00200:205:000000000-AKKM3:1:1101:20886:2273 1:N:0:1
ACTGGGTATAAAGCGTGCGCAGGCGGTGATGTAAGACAGGTGTGAAATCCCCGGGCTTAACCTGGGAACTGCATTTGTGACTGCATCGCTGGAGTGCGGCAGAGGGGGATGGAATTCCGCGTGTAGCAGTGAAATGCGTAGATCTGCGGAGTACCACCGATGGCGAAGGCAATCCCCTGGGCCTGCACTGACGCTCATGCACGAAAGCGTGGGGAGCAAACAGGATTAGATACCCGAGTA
+
GGGGGGGFFGGEFDFB@FGGDGGGD7FFC<EEFFGAFE<F,EFECEEFGGCFEGGGGEFFGGAFG,<EFGGGGGFCE6EFGFGGGGCFGGCEFCG8A+7@FCFFFC@:FFGGG@FGGGGGECFGFFGFGDE99DF,=7FG@FF,E,33@***5,8FCG:*>7<>8BEC<E<CFGFCGG7<EF=*;*BFC<CGCEC=5FCF9CFGGG<FE:CCEG)>@C8CCF*9?G:)1@A*<EGC3<>G
@M00200:205:000000000-AKKM3:1:1101:9085:2277 1:N:0:1
ACTGGGTTTAAAGCGCACGCAGGCGGTTTGTTAAGCTAGATGTGAAAGCCCCGGGCTCAACCTGGGAACTGCACCCGATACTGGCAGACTAGAGTGCGGGAGAGGGAGGTAGAATTCCACGTGTAGCGGTGAAATGCGTAGATATGTGGAGGAATACCAGTGGCGAAGGCGGCCTCCTGGCTCGACACTGACACTGAGGTGCGAAAGCGTGGGGAGCAAACAGGATTAGATACCCTAGTAAGA
+
GGGGGGGGGGGGGGGGGGGGGGGGGGGGGGGGGGGGGGGGGGGGGGGGGGGGGGGGGGGGGGGGGGGGGGGGGGGGGGGGGGGGGGGGGGGGGGGGGGGGGGGGGGGGGGGGGGGGGGGGGGGGGGGGGGGGGBFGGGGGGGGGGDFCECF7FGFGGGGFGGGGGGGGGGGGGGGGGGGGGGGGGGGGFGGGGGFGG6EFG4=EEGGCGGGGGDDGEFGGGFCFBGG7FF>CGDFF:FFCF94
@M00200:205:000000000-AKKM3:1:1101:22427:2282 1:N:0:1
ATTGGGTTTAAAGGGCGTGTAGGCGGTTTGTTAAGTCATGTGTGAAATCCCCCGGCTCAACCGGGGAAGTGCGCATGAAACTGGCAAGCTAGAGTACCGAAGAGGGGGGTGGAATTCCCGGTGTAGCGGTGAAATGCGTAGATATCGGGAGGAACACCTGCGGCGAAGGCGGCCCCCTGGTCGGATACTGACGCTGAGACGCGAAAGCGTGGGGAGCAAACATGATTAGATACCCCTGTA
+
GGGGGGGGGGGGGGGGGFGFGGGGGGGGGDEGGGGGGGGGGGGFGGGGGGGGGGGGGGGFFCF7FGEGEGGGGG>FGGGGGGGGGGGGGGFGGGFFGGGGEGGGGGGEFFGGGGGGGGFGGEGGGGGGGGGGDAFF9?EGGGGGGF******;FGGGGD+:88EEDGG>GGGGE>EGEEGDGGGGGGGGGGGGGGGGD?<ED5EGGG<*2*:C557<FGGGC+26:269=>FGFGF>5@G
@M00200:205:000000000-AKKM3:1:1101:15877:2292 1:N:0:1
ATTGGGTTTAAAGGGCGTGCAGGCGGTCTGTTAAGTCTAGGGTGAAAGCTCCCGGCTCAACTGGGAGAGGTCCTTGGATACTGGCGGACTTGAGGGAGGCAGAGGAGAATAGAATTCCCGGTGTAGTGGTGATATTCGTAGATATCGGGAGGAATACCAGTGGCGAAGGCGGTTCTCTGGGCCTTACCTGACGCTGAGACGCGAAAGCGTGGGGAGCGAACCGGATTAGATACCCCGGTA
+
GGGGGGGDGGGGGGGGGGGGFGGGGGGGGGFGGGGGGEFFGGGGGFFGGCEFGEGGGGGGCFFGGGGEEGFFGGGGGGGGGGGFGGGGGGGGFGGGGGGGEDGF7EEGGGFGGFGF,CEFCCGGGGGGGGF9CGG,DFFGCGGGGCC77F7CCFCFEGGFFF7CGEGEGGG>EGGGGGCFCFGC8CEGGGGGDGGGGCFGGGG5ECC*:EDCGGEGFGG=DCC<;G<?FFFFFGGD35.:
@M00200:205:000000000-AKKM3:1:1101:22325:2314 1:N:0:1
ATTGGGTTTAAAGGGTGCGTAGGCGGCCTTCCAGGTCCGGTGTGAAATCTCACGGCTCAACCGTGAAATGGCGCTGGAAACCGGAAGGCTTGAGTGTGCTAGGGGTGTGTGGAACTTCCAGTGGAGCGGTGAAATGTGTTGATATTGGAAGGAACGCCGGTGGCGAAAGCGACACACTGGGGCACAACTGAAGCTGAGGCACGAAAGCTAGGGTAGCGAACGGGATTAGATACCCGCGTAAGA
+
GGGGGGGGGGGGGGGGGGGGGGGGGGGGGGGGGGGGGGGGGGGGGGGGGGGGGGGGGGGGGGGGGGGGCGGGGGGGGGGGGGGGGGGGGGGGGGGGGGGGGGGGGGGGGGGGGGGGGGDGCFFF:<BFGGCDFFFGGCFC<@<CFF99>FC7DFGFG@FEGGCCEGEFGGGGGGGGEGGCFGGGGGGCCFC+5A<F@5EC=DCEGEDF:9@88;9*)7CG<DGC(9>2*9):CCC57))2>?A
@M00200:205:000000000-AKKM3:1:1101:11771:2327 1:N:0:1
ATTGGGTTTAAAGAGCGCGTAGGCGGCCCGACAAGTCCGCTGTGAAAGTCAGGGGCTCAACCCTTGGATGCCGGTGGATACTGTCGGGCTAGAGTCCGGAAGAGGCGAGTGGAATTCCTGGTGTAGCGGTGAAATGCGCAGATGTCAGGAGGAACACCGATGGCGAAGGCAGCTCGCTGGGACGGTACTGACGCTGAGGCGCGAAAGCGTGGGGAGCAAACAGGATTAGATACCCTCGTA
+
G<FGGGGGGGGGGGGGGGGFGGGCGGCEFGCCGGGGGFGGGGGGGGGG<FEFFGGGGCFFGGCGGGGGGGGGGDGGGGEGGGGGFGGGGGGGGGGGGGGGGGGGGGGGEGGGGGGGGGGFGGFFFGGGGGGGGGGGGGGGGGFGGG,>FCFEGGGGGGG>FEDGGGGGGGGGGGFEGGGGEF8EEECE?7<F=5>GEGCCCGG5?EDFEAC>CG>DEGGF4*85<FG<4@DGGGG0)5@5
@M00200:205:000000000-AKKM3:1:1101:20783:2333 1:N:0:1
ACTGGGTTTAAAGCGCGCGTAGGCGGCCCGGTAAGTCCGCTGTAAAAGTCCAGGGCTCAACCCTGGAAAGCCGGTGGATACTGTCGGGCTCGAGTCCGGAAGAGGCGAGTGGAATTCCTGGTGTAGCGGTGGAATGCGCAGATATCAGGAGGAACACCGATGGCGAAGGCAGCTCGCTGGGACGGTACTGACGCTGAGGCGCGAAAGCGTGGGGAGCGAACAGGATTAGATACCCTCGTA
+
GGGGGGGGGGGGGGGGGGGGGGGGGGGGGGEGGGGGGGGGGGG@FFEGGGGGGGGGGDGGGGGGGGGGGGGGGDGCGGGGGGGFGGGGGGGGGGGGGGGGGGGGGGGGGGGGGGGGGGGCFGGGGGGGGGGGGGGFGEFGGGGGG9,@FFGDGGGGGGGGGGGGGGGGGC7EDG@CGGGGGGFGGEGEGGGF5:7>:FGFGGEEGGGGGGEGGGFGEGGGDGGGBFGFFFFGGGGDFFFG
@M00200:205:000000000-AKKM3:1:1101:8996:2355 1:N:0:1
ATTGGGTTTAAAGGGCGCGTAGGCGGATCAGCAAGTCCGGGGTGAAATCCTTCGGCTTAACCGGAGAAGTGCCTTGGATACTGCTGGTCTCGAGGGAGGTAGGGGTCATTGGAACTTCTGGTGGAGCGGTGAAATGCGTTGATATCAGAAGGAACGCCGGGGGCGAAAGCGACGCACTGGATCTCTTCTGACGCTGAGGCGCGAAAGCTAGGGGAGCAAACGGGATTAGATACCCGTGTA
+
GGGGGGGC;EFFCCE@FGEBFEGFGDEECFEEEEGFEEGGGCFFGFFG@FGDA=FG@==FGDGDGGEFFEGGGGCBE<BF=FGFGGGGC9F<,?:F:FGC<FFG:?FFDDFG9FFGFFGGGGGD+F8FGCFG<3@>,@FEG@FGC=A,3EFFF7DF:*CFEGGGGGGGGD>>E8>C8CCFGGFGE?EG?F7CEC5C*CFGGGG5?5CGGCC6EE)9>7E+9<852CFB499F9?8>@EFG
@M00200:205:000000000-AKKM3:1:1101:20946:2363 1:N:0:1
ACTGGGTGTAAAGGGCGCGTAGGCGGCCGAGCAAGGTCGCGGTGAAAGCCCGGGGCTCAACCCCGGGTCGGCCGTGGCAACTACTTGGCTGGAGCACTGTAGGGGCGGGTGGAATTCCGGGTGTAGCGGTGGAATGCGTAGAGATCCGGAAGAACACCGGTGGCGAAGGCGGCCCGCTGGGCAGGAAGATCCCGCAAGGGATCGGCTGACGCTGAGGCGCGACAGCGTGGGGAGCAAACAGGAT
+
GGGGGGGGGGGGGGGCFGGGGGGGGGDCGGCCGGGGFGGGGGGGGGGGGGGGECEGG7FGGF+?FGC:FCGGGEGCGG?GGGGFADEFGFBFGFFCF==FFGGDGCFGGBFGGGGF@CBC@FGGGGGGGGDCFGGGGCGGGGCFG?98C>GGGGGGGGGEGCGGGDGGGGGGGGGGG*::EF*//8;:=F7CEECEGEF57F5EGD*CCFC**/79FC8:CD5<;4D3))49*:CG?;;F43:)
@M00200:205:000000000-AKKM3:1:1101:23434:2393 1:N:0:1
ATTGGGTATAAAGGGCGCGCAGGCGGCTTGGCAAGTCGAGTGTGAAAGCCCTCAGCTTAACTGAGGAATGGCGCTCGAAACTACCAGGCTTGAGGGCGGGAGAGGGAAGTGGAACTCTCGGTGTAGAGGTGAAATTCGTAGATATCGAGAGGAACATCGGTGGCGAAGGCGGCCTTCTGGACGGTGACTGACGCTGAGACGCGAAAGCGTGGGGAGCAAACAGGATTAGATACCCCCGTA
+
GGGGGGGGGGGGGGGGGGGGGGGGGGGGGGGGGGGGGGDGCDGGGGGGGGGGGGGGGGGGGGGFGGGGGGGGGGGGGGGGGGGGGGGDGGGGGGGGGGGGGGGGGGGFEGGGGGGGGGGGGFGGGGGGGGGCFFGFGGGGGGGGGGGGFGCEEEGGGGGGGGGGGGGGGGGGGCC6@CECFGEGGG>?FGGGGGGGGFFGEGDCCDDGGGGGGGFGFGCEGGGGFGGFFF<FGCF<@:@5
@M00200:205:000000000-AKKM3:1:1101:16286:2395 1:N:0:1
ATTGGGTTTAAAGCGCGCGTAGGCGGCTTTTCAAGCCGATTGTGAAATCCCCGGGCTTAACCTGGGAACTGCAGTCGGGACTGTCTAGCTAGAGTATGGGAGAGGGAAGTGGAATTTCAGGTGTAGCGGTGAAATGCGTAGATATCTGAAGGAACATCAGTGGCGAAAGCGACTTCCTGGACCAATACTGACGCTCATGTGCGAAAGCGTGGGGAGCAAACAGGATTAGATACCCCAGTA
+
GGGGGGGGGGGGGGGGGGGFGGGFGGDEGGGGGGGGGGGGGGGGGGFGGGGGGGGGGGGGGGGGGGGGGGGGGGGGGGGGEGGGGGGGGGGGGGGGGFGGGGGGGGGGGGGGGGGGGGGGGGGGGGGGGGEFGGGGGGGGGGFGCGGGFFF7FFGGGGGGCGGGCGGDGGGGDBCFCGGGGGGGGGGGGFFGGGDECGCGFGEGEEGCEGGFGGEGB=EGGGGG:DFFFFFGFGG35>FC
@M00200:205:000000000-AKKM3:1:1101:19024:2405 1:N:0:1
ATTGGGTGTAAAGGGCTCGTAGGCGGCCAACTAAGTCACACGTGAAATCCCCAGGCTTAACCTGGGAACTGCGTGTGATACTGGATGGCTTGAATTCGGGAGAGGGATGCAGAATTCCAGGTGTAGCGGTGAAATGCGTAGATATCTGGAGGAATACCGGTGGCGAAGGCGGCATCCTGGACCGACATTGACGCTGAGGAGCGAAAGCTAGGGGAGCAAACGGGATTAGATACCCCTGTA
+
GGFFGGGGCGGGGGGGGGCFGGGGGDGEEGGFGGGEFGGGGCGFFGGGGGGGGDDFFGGGGGGGGGGGGEGGGFGFGGGGG9CFF<EFGGGGGFEGGGGGGDCFGGGGGGGGGGGFFGGFGEGGGGGGGGG?GGFGGGEEG@CGGGGFFFEEGGGGGGGGGGGG8CEFGGGGCGGGGFGFEFFEGGGGFGGGGCD==BFGGGGEDEDCFGFGGGFGDGGGGGC*3<F?F?9C0A<*)8?D
@M00200:205:000000000-AKKM3:1:1101:20933:2436 1:N:0:1
ATTGGGCTTAAAGGGTGTGTAGGCGGGCTGTTAAGTCAGTGGTGAAATCTCAAGGCTCAACCTTGAAACTGCCATTGATACTATCAGTCTTGAATCTTGTTGAGGTAGGCGGAATATGTCATGTAGCGGTGAAATGCTTAGATATGACATAGAACACCGATTGCGAAGGCAGCTTACTAAGCAAGCATTGACGCTGAGGCACGAAAGCGTGGGGATCAAACAGGATTAGATACCCCCGTA
+
GGGGGGGGGGGFGGGFGGGGGGGGGGGGGGGGGGGGGGGGGGGGGGGGGGGGGGGGGGGGGGGGGGGGGGGGGGGFGGGGGGGGGGGGGGGDGFGGGGGGGGGGGGGGGGGGGGGGGGGGGGGGGGGGGGGGGGGGGGGGGGGGGGGGGGGFGGFDEFEFE>F9E@:CFGGGEFGGGGGGGGGGGGGGFFFGGGGGG8FGCFGGGDDF5:C7:CDGFGC@CDFFFGD<FCEGCFEF)57C
@M00200:205:000000000-AKKM3:1:1101:18504:2488 1:N:0:1
ACTGGGTGTAAAGGGTGCGTAGGCGGCCTTCCAGGTCCGGTGTGAAATCTCTCGGCTCAACCGAGAAATGGCGCTGGAAACCGGAAGGCTTGAGTGGGCTAGGGGTGTGTGGAACTTCCAGTGGAGCGGTGAAATGTGTTGATATTGGAAGGAACGCCGGTGGCGAAAGCGACACACTGGGGCCTAACTGACGCTGAGGCACGAAAGCTAGGGTAGCGAACGGGATTAGATACCCTGGTAAGA
+
GGGGGGGGGGGGGGGGGGGGGGGGGGGGGGGGGGGGGGGGGGGGGGGGGGGGGGGGGGGGGGGGGGGGGGGGGGGGGGGGGGGGGGGGGGGGGGGGGGGGGGGGGGGGGGGGGGGGGGGGGGGGGGGGGGGGGGGGGGGGGGGGGGGGGGGGGGGGGGGGGGGGGGGGGGGGGGGGGFGGGGGGGGGGGGGGGGGGGGGGGGGGGGGGGGGFGC@D:CGGGGGGF)><@FDCC8EGFFFGGFA
@M00200:205:000000000-AKKM3:1:1101:24277:2513 1:N:0:1
ATTGGGTGTAAAGTGTGCGTAGGCGGTCTTGTAAGACAGATGTGAAATCCCCGGGCTCAACCTGGGACCTGCATTTGTGACTGCAAGGCTGGAGTACGGCAGAGGGGGATGGAATTCCGCGTGTAGCAGTGAAATGCGTAGATATGCGGAGGAACACCGATGGCGAAGGCAATCCCCTGGGCCTGTACTGACGCTCATGCACGAAAGCGTGGGGAGCAAACAGGATTAGATACCCTGGTA
+
CFGGGFG-@FFGG@FFGDE6CFGGEG+@,6;;EGGCGFCC,CEFGGFF@FG8@ECFGGGGGGF,EF,CFFFGE9,CFEAEFFGGF?FGGGGG,,EFEGGDF>FGF>EE:?CFGGE<EFF7EGGGFGF,D?FFGGFFFEFCCFGFGCD:@EFGC:FFFEFE@:CFGGGGGFGECF,6;>CCF8:BFGG79:?GGGDE5+>CGGG>589CEA8EGGBGFGCEGGFF:G7496>GFCE=>FFG
@M00200:205:000000000-AKKM3:1:1101:9616:2526 1:N:0:1
ACTGGGTTTAAAGGGTGCGTAGGAGGGTAGGTAAGTCAGTGGTGAAATCTCCGGGCTCAACTCGGAAACTGCCGTTGATACTATCTATCTTGAATACCGTGGAGGTGAGCGGAATATGTCATGTAGCGGTGAAATGCTTAGATATGACATAGAACACCGATTGCGAAGGCAGCTCACTACACGACTATTGACTCTGAGGCACGAAAGCGTGGGGATCAAACAGGATTAGATACCCTCGTA
+
GGGGGGGGGGGGGGGCFGGFGGGEGGGGGGGGGGGGGGGGGGGGGGGGGGGGGEGGGGGGGGGGGGGGGGGGGGGGGGGGGGGGGGFFGGGGGGGGGFGGGGGGGGFGGGGGGGGGGGGGGGGGGGGDEGD@EGGGGGGGFGGGGGGGGGGGGGGGGGGGGGGGGGECGGGGGG@FGGGC;FE8*@*DEGGGGFFCGFGGGG5ECGGFEGGCCE3<>=FGGFCC<GGEA6CF?FFGFFFG
@M00200:205:000000000-AKKM3:1:1101:20539:2535 1:N:0:1
ACTGGGTTTAAAGGGTGCGTAGGCGGCCTATTAAGTCAGTGGTGAAAGCCCATCGCTCAACGATGGAACTGCCATTGATACTGATAGGCTTGAGTACAGACGAGGTTGGCGGAATTGATGCTGTAGCGGTGAAATGCATAGATAGCATCAAGAACACCGATTGCGTAGGCAGCTAACTAGGCTGTAACTGACGCTGAGGCACGAAAGCGTGGGGAGCGAACAGGATTAGATACCCTGGTAAGA
+
GGGFGGGGGGGGFGGGGGGGGGGGGGGDGGGGGGGGFGGGFFFFFGGGGGFGGGGGFGGGGGGFGGGGGGGFGGGGGGGGGGGGGGFGGGGGGGGGGGGGGGGGGGGGGGGGGGGGGGCFGGGGGDGGGGGGGGGFGFGGFEFFDCGFGFGAGGGGGDGGGGGGGEGGGGFEEGFGFGFFGGF>FGCGGFGGGDCEGGGFGG5BBCGG51;FGGED:GEGGDGF?G>29@BFFFEFFFFGFFB
@M00200:205:000000000-AKKM3:1:1101:16984:2537 1:N:0:1
ACTGGGCGTAAAGCGCGCGCAGGCGGCCCGTTAAGTCGGTTGTGAAAACCCGAGGCTCAACCTCGGGCCTGCATCCGATACTGGCGGGCTTGAGGCAGGTAGGGGAGAGTGGAATTCCCGGTGTAGCGGTGAAATGCGCAGATATCGGGAGGAACACCGGTGGCGAAGGCGGCTCTCTGGGCCTGTCCTGACGCTCAGGCGCGAAAGCTGGGGGAGCGAACAGGATTAGATACCCCCGTA
+
GGGGGGFFGGGGGGGGGGGDGGGGGGGGGGGDGGGGGGGGCGGGGGGGGGCC:FGGGDGGGGGFFEDDFEGGCFGEGGGGGGGGGBFDGGEGFGGFCFGGGGGGG:B*CFGGGGFF@FGGGGG1?FGGGGGGGGGFF<7EFGGGGGGGGGGGGGGGGGGGGDGGGGGGGGGGG*;6CFCGGGGGFG+CFG??EGG5EFGGGGGGGCDF++;>EEEGF=CCDDGGFGGFFFDCGFG75@:E
@M00200:205:000000000-AKKM3:1:1101:23714:2545 1:N:0:1
ATTGGGCTTAAAGGGCAGGTAGGTGGTCTTATTTGTCTGTCGGTGAAATCCCGGGGCTTAACTCCGGAAGTGCCACAGAAACGGTAAGACTTCGAGTACTGGAGAGGTGAGCGGAATTCCCGGTGTAGCGGTGAAATGCGTAGAGATCGGGAGGAACACCAGAGGCGAAGGCGGCTCACTGGACAGTCACTGACACTCAACTGCGAAAGCGTGGGGAGCAAACAGGAGTAGATACCCCCGTA
+
GGGGGGGGGGGGGGGGGGFFGGGGGGGGGGGGGGGGGGGGGGGGGGGGGGGGGGGGGGGGGGGGGGGGFGGGGGGGGGGFGGGGGGGGGGGGGGGGGGGGGGGGGGGGGGGGGGGGGGGGGGEFFGGGGGGEGGGGGGGGGGGGGGGGGGGGGGGGGGGGF@FGCGGGGGCGGDGGGCGGGGGGGGGFGGGGGGGGEGGGGGFGGGGGGGCEEGF:>C>;CGEGFGC(0<AD<A9C)).>>B
@M00200:205:000000000-AKKM3:1:1101:16529:2553 1:N:0:1
ATTGGGTTTAAAGTGTGCGCAGGTGGCCGCGCAAGTCGAGTGTGAAATCCCCGGGCTTAACTTGGGAATTGCGCTCGAAACTACGTGGCTGGAGTGTGGCAGAGGGAGGTGGAATTCCACGTGTAGCGGTGAAATGCGTAGAGATCTGGAGGAACACCGATGGCGAAGGCAGCCTTCTGGGCCAACACTGACGCTCATGCACGAAAGCGTGGGGAGCAAACAGGATTAGATACCCGAGTA
+
GGGGGGGGGGGGGGGGGGGGGGGGGGGGGGGGGGGGGGGGGGGGGGGGGGGGGGGGGGGGGGGGGGGGGGGGGGGGGGGGGGGGGGGGGGGGGGGGGGGGGGGGGGGGGGGGGGGGGGGGGGGGGGGGGGGGGGGGGGGGGGGCFCGGGGGGGGGGFGGGGGGGGGGGGGGGGGGFCGGGGGGGGGGDGGGGG5CEGGGGGGGGGGGGGGEGGGBGEGCGGGGGFCCBFFFGGDCDFFFG
@M00200:205:000000000-AKKM3:1:1101:15971:2560 1:N:0:1
ATTGGGTGTAAAGCGTGTGTAGGCGGACCGTTAAGTGCCCGCGTGAAATCCCCCGGCTCAACCGGGGAACGGCCGGGCATACTGGCGGTCTTGAGCGATCCAGGGGTCATCGGAACAAACGGTGGAGCGGTGAAATGCGTAGATATCGTTTGGAACGCCGACGGTGAAAACAGATGACTGGGGATCCGCTGACGCTGAGACACGAAAGCCAGGGGAGCAAACGGGATTAGATACCCGGGTA
+
GGGGGGGGGGGGGGGGGGGGGGGGGGGGGGGGGGGGGGGGGGGGGGGGGGGGGGGGGGGGEFFGGGGG?BFFGGGGGGGGGGGGGGGGGGGGGGGGGGGGGGGGGGGGGGGGGGGGCFFGGGGGGGGGGGGGGGGGGGGGGGGGGGGGFGFGGGGGGGGGGGGGGGGGFGGEGGGGFGFFGGGGDGGGGGGGGGGGGGGGGGGGGGGGCCFCCEDDFGGGGGGGFD<:6FBFF,39<DDCC
@M00200:205:000000000-AKKM3:1:1101:12955:2575 1:N:0:1
ATTGGGTTTAAAGGGCGCGTAGGCGGCCGATTAAGTCGGGGGTGAAAGCCTGTGGCTCAACCACAGAATTGCCTTCGATACTGGTTGGCTTGAGACCGGAAGAGGACAGCGGAACTGCGAGTGTAGAGGTGAAATTCGTAGATATTCGCAAGAACACCAGTGGCGAAGGCGGCTGTCTGGTCCGGTTCTGACGCTGAGGCGCGAAAGCGTGGGGAGCAAACAGGATTAGATACCCCCGTA
+
GGGGGGGGGGGGGGGGGGGGGGGGGGGGGGGGGGGGGGGGGGGGGGGGGGGGGGGGGGGGGGGGGGGGGGGGGGGGGGGGEFGGGGGGGGGGGGGGGGGGGGGGGGGGGGGGGGGGGGGGGGGGGGGGGGGGGGGGGGGGGGGGGGGGGGGGGGGGGGGGGGGGGGGGGGGGGGGGFFGGGGGGGGGGGGGGGGGGDGFGGGGGGGGFGGGGGGFGFFGGGFGGFGGBFFFC?8EGEEFE
@M00200:205:000000000-AKKM3:1:1101:11266:2575 1:N:0:1
ATTGGGTTTAAAGGGTGCGTAGGTGGCGCTGTAAGTCGGGTGTGAAATTTCGGAGCTTAACTCCGAAACTGCATTCGATACTGCGGTGCTTGAGGACTGGAGAGGAGACTGGAATTCATGGTGTAGCAGTGAAATGCGTAGAGATCATGAGGAAGACCAGTGGCGAAGGCGGGTCTCTGGACAGTTCCTGACACTGAGGCACGAAGGCCAGGGGAGCAAACGGGATTAGATACCCGCGTA
+
GGGGGGGGGGGGGGGGGGGGGGGGGGGGGGGGGGGGGGGGGGGGGGGGGGFGGGGGGGGGGGGGGEGGGGGGGGGGGGGGGGGGGGGGGGGGGGGFFFGGGGGGGGGGGGFGFGGGGGGGGGGGGGGGGGGGGGGGGGGGGGGGGGGGGFGFGGFGGGF?FGGGGGGCGFGGDGGGGGGGGFGGGGGCCFEAFGGFGGGGGFGECEGGG=FFEC>C3CFC4<EC1DC?FFB7FFG3>EDG
@M00200:205:000000000-AKKM3:1:1101:8112:2585 1:N:0:1
ATTGGGTTTAAAGGGTGCGTAGGCGGACTTGTAAGTCAAATGTGAAATTCCAGGGCTCAACCCTGGAGCTGCATTTGAAACTGTGAGTCTAGAGGGATGGCGGAGAAAACGGAATTCCACGTGTAGCGGTGAAATGCGTAGATATGTGGAAGAACACCTGCGGCGAAGGCGGGTTGCTGGGCTGACACTGACGCTGAGGCGCGAAAGCTAGGGGAGCGAACGGGATTAGATACCCTAGTA
+
GGGGGGGGGGGGGGGGGGGGGGGGGGGGGGGGGGGGGGGGGGGGGGGGGGGGFFFGGGGGGGGGGGEFEFGGGGGGFGGGGGGGGGGGGGGDGGGGGGGGGGG+>FGGGGGGG@FGGGGGGGGGFGGGGGGGGAGFCEGGGGGGGGGDAFGGGGGGGGGGGGGGGGGGGGGGGGGGGDGGGCGGGGFFGGGGGDDEE5CFGGGGDGGF9ACDGD))0:EGDGCC6D<>FF4CGGG*7)1A
@M00200:205:000000000-AKKM3:1:1101:22768:2594 1:N:0:1
ATTGGGTTTAAAGCATCCGTAGCCGGTACTGCAAGTCTTCCGTTAAATCCACCTGCTTAACAGTTGGGCTGCGGGGGATACTACAGCGCTAGGAGGCGGGAGAGGCAAGCGGTACTCAATGGGTAGGGGTAAAATCCGCTGATCCATTGAAGACCACCAGTGGCGAAGGCGGCTTGCCAGAACGCGCTCGACGGTGAGGGATGAAAGCTGGGGGAGCAAACCGGATTAGATACCCTAGTA
+
GGGGGGGGGFGGGGGGGGGGGGGGGGGGGGGGGGGGGGGGGGGGGGGGGGGGGGGGGGGGGGGGGFGGGGGGGGGGGGGGGGGGGGGGGGGE?FGGGGGGGGGDEGGGGGGGEGGGGGGGGGGGGGGGGG<>FFGGGGGGGCAF9BGDFFGGGGGG7FGGGGGGGGGEGGGGEGEGGGGGGGGDGGGEEGGGGGDFGFCCE*:EGGGGGG?EEGBGFGC<*58)(CD24@):CCFGFFFG
@M00200:205:000000000-AKKM3:1:1101:22096:2605 1:N:0:1
ATTGGGTGTAAAGGGCGCGTAGGTGGCCACTATAAGGCCGCGGTGAAAGTTCGGGGCTCAACCCTGAATCGGCCGCGGCGACTGTAGGGCTTGGGCACCGTAGAGGCAGATGGAATTCCGGGTGTAGCGGTGGAATGCGTAGAGATCCGGAAGAACACCGGTGGCGAAGGCGGTCTGCTGGGCGGTGGGAGCGCAAGCTCCTCTTAGCCGACACTGAGGCGCGACAGCGTGGGGAGCAAACAGG
+
GGGGGGFGGGGGGGGGGGGGGGGGGGGGGGGGGGGGGGGGGGGFGGGGGGGGGGGGGGGGGGGGGGFFAFGGGGGGGGGGGGGGGGGGGGGGGGGGGGGGGGGGFGGGGGGGGGGGGGGGGGGGGFGGGGGGGFGGGGGGGGGGGFGGGFFFGGGGGGGDEFGGGGDGCEGGGGDGGFFGCEGGGEEGGGGGGGGGGG6?CFFGCEGGGGDGGGFC?GFFDDGGBDC?F5?CECC)5@)<9:BF
@M00200:205:000000000-AKKM3:1:1101:8733:2616 1:N:0:1
ATTGGGTTTAAAGGGCGCGTAGGCGGCCTGATAAGTAGGGGGTGAAATCCTGCGGCTTAACCGCAGGGCTGCCTTCTAAACTGTCGGGCTTGAGCACAGTAGAGGCAGGTGGAATTCCCGGTGTAGCGGTGGAATGCGTAGAGATCGGGAAGAACATCAGTGGCGAAGGCGGCCTGCTGGGCTGTTGCTGACGCTGAGGCGCGACAGCGTGGGGAGCAAACAGGATTAGATACCCGGGTA
+
GGGGGGGGGGGGGGGGGGGGGGGGGGGGGGGGGGGGFGGGGGGGGGGGGGGGGGGGGGGGGGGGGGGGGGGGGGGGGGGGGGGGGGGGGGGGGGGGGGGGGGGGGGGGGGGGGGGGGGGGGGGGGGGGGGGGFGGGGGGGGGGGG?FGGGEGGGGGGGGGGGGGGGGGGGGGGGGDGGGGGGGGGGGGGGGGGGGGGGGGGGGGGGGGGGGGGGFGF=GGGGFG<GC?FFFFE8CC>EFG
@M00200:205:000000000-AKKM3:1:1101:10729:2633 1:N:0:1
ACTGGGTATAAAGGGTGCGTAGGCGGTTCTGAAAGTCTGATGTGAAATCTCCAGGCCCAACCTGGAAACGGCATTAGAAACTACAGGGCTAGAGGCTTGGAGGGGGAACTGGAATGCTCGGTGTAGCAGTGAAATGCGTAGAGATCGAGCGGAACACCAGTGGCGAAGGCGAGTTCCTGGACAAGTCCTGACGCTGAGGCACGAAAGCCAGGGGAGCAACCAGGATTAGATACCCGGGTA
+
GFGGGGGGGGGGGGGFGGGGGGGFGGGGGGGGGGGGGGGGGGGGGGGGGGGGGGGG,FGGGEFGGGGGGGGDGGGGGGGGGGGGGGGGGGGGGGGGGF:FGGGGGGEGGFGGFGGGGGGDEGGGGGGGGGGGGGGGGGGGGGGG9FDEGEEDEGGGGDD@FDGGGGGGDGEGEE@<FFFFGGDFGGGGGGGGEGG5CF5CEFGGECGGECFGGG>DDGG6*1;DFDG>?BACFGGD:3@E
@M00200:205:000000000-AKKM3:1:1101:24385:2669 1:N:0:1
ATTGGGTATAAAGTGCGCGTAGGCGGCTTTGCAAGTGACGGGTGAAATCCCTCGGCTTAACCGAGGAACTGCCTGTCAGACTGCATGGCTTGAGACCAGGAGAGGTGAGTGGAATTCCCAGTGTAGCGGTGAAATGCGTAGATATTGGGAGGAACACCAGTGGCGAAGGCGGCTCACTGGACTGGTACTGACGCTGAGGCGCGAAAGCGTGGGGAGCAAACAGGATTAGATACCCTAGTA
+
GFGGGGGGFGGGGFGGGGGGGGGGGGGGEFGGGGGGGGCEEEFGGGGGGGGCGGGGGGGGGGD+@FGGGGGGGGGGGGCFGF@FGGGFGGGGGGDGGGGCGGGGGFGGGGGGGGGGGG,BFGGGGGG7FEEFGGGAD@C8>>FDFGFFGGDFCGGGGGGGGFGGEGGGGGGC:*6B?FGGFE,:FBE79CC88ECEEGG=EGEGGGGGGGEGEG>DBGGFFFGC(C>209>FGGGDF>?G
@M00200:205:000000000-AKKM3:1:1101:21839:2670 1:N:0:1
ATTGGGTGTAAAGGGCGCGTAGGTGGTTTGATAAGGGTGTGGTGAAAGTCCGGGGCTCAACCCCGGATCTGCCGTGCCGACTGTCAAACTCGAGGACTGTAGAGGCAGACGGAATTCCGGGTGTAGCGGTGGAATGCGTAGAGATCCGGAGGAAGACCGGTGGCGAAGGCGGTCTGCTGGGCAGTTTCTGACTCTGAGGCGCGACAGCGTGGGGAGCAAACAGGATTAGATACCCTTGTAAGA
+
C<FFGGFGGGGGGGGGGGGEEGGGGGC<CFEGGFGGGFGGGGGGGGGGGGGGGGGGGFGGG<CCFGEFGGGGGGGGGGCGGGGGGGGFGGCG<CFCFFGGGGGFGGG=+?@FC@F<?FEGEF@FGGGGGGGGGGGGGGGGGEGFE<F@>@CFECF:FGGGGGGGGCEGDGGGGE7CCCCFGGGGFCGDFC?F+<>9?F5=EGDE8=3CE:C8E>BD>GGGGGCF?G>?FF<GFFGG:F9CFF9
@M00200:205:000000000-AKKM3:1:1101:13198:2688 1:N:0:1
ACTGGGTATAAAGCGCGTGTAGGCGGTCCGGTAAGTCCGCTGTGAAAGTCGGGGGCTCAACCCTCGGATGCCGGTGGATACTGTCGGGCTTGAGTACGGAAGAGGCGAGTGGAATTCCTGGTGTAGCGGTGAAATGCGCAGATATCAGGAGGAACACCAATTGCGAAGGCAGCTCGCTGGGACGTTACTGACGCTGAGACGCGAAAGCGTGGGGAGCAAACAGGATTAGATACCCCGGTAAGA
+
GGGGGGGGGGGGGGGGGGGGGGGGGGGGGGGGGGGGGGGGGGGGGGGGGGGGGGGGGGGGGGGGGGGGGGGGGGGGGGGGGGGGGGGGGGGGGGGGGGGGGGGGGGGGGGGGGFGGGGGGGGGGGGGGGGGGGGGGGGGGGGGGGGGGGGGGGGGGFGGGGGGGGGGGGGGGGGGGGGGGGGGGGGGGGGGGDGGGGGGDGGECGGGGGGGGGGBDFGGGGGGG?:D?=FDGGFD*>EEGGFA
@M00200:205:000000000-AKKM3:1:1101:23990:2718 1:N:0:1
ATTGGGTTTAAAGGGTTTGTAGGCGGCCATGTAAGTCAGGTGTGAAATCCCTCGGCTCAACCGAGGAACGGCGCTTGATACTGCATGGCTTGAGGGAGACAGGGGTAAGCGGAACTGATGGTGGAGCGGTGAAATGCGTTGATATCCACAGGAACTCCGGTGGCGAAGGCGGCACGCTGGACCCTCCCTGACGCTGAGGCGCGAAAGCCAGGGGAGCGAACGGGATTAGATACCCGTGTA
+
GGGGGGGGGGGGGGGGGGGGGGGGGGGGGGGGGGGGGGGGGGGGGGGGGGGGGGGGGGGGGGGGGGGGGGGGGGGGGGGGGGGGGGGGGGGGGFGGGGGGGGGGGGGGGGGGGGGGGGGGGGGGCGGGGGGGCGGGGDGGGGGGGGGGGGGGDFGGGGGGGGGGGGGGGGGDGGGGGCGGGGGGGGEGGGGGGGGGGDCFEC=>CEGGEFC@8EEGF=**1>;D:)9<F6<GG6<DDF56
@M00200:205:000000000-AKKM3:1:1101:7846:2723 1:N:0:1
ATTGGGTTTAAAGGGTGCGCAGGCGGATCCGACAGTGCTTTGTGAAATACCACCGCTCAACGGTGGAACAGCTTGGCATACTACGGATCTTGAGCCCGACAGGGGTCGTCGGAACGCTAGGTGGAGCGGTGAAATGCGTAGATATCTAGCGGAACGCCAATGGTGAAGACAGACGACTGGGTCGGCGCTGACGCTCAGGCACGAAAGCGTGGGGAGCAAACGGGATTAGATACCCGAGTA
+
GGGGGGGGGGGGGGGGGGGGGGGGGGGGGGGGGGGGGGGGGGGGGGGGGGGGGGGGGGGGGGGGGGGGGGGGGGGGGGGGGGGGGGGGGGGGGGGGGGGGGGGGGGGGGGGGGGGGGGGGGGGGGGGGGGGGGGGGGGGGGGFGFGFGGGGGDGEGGGGGGGGGGGGGGGGGGGGGCEGG7CGGGGGGGDEGGGGGGGGGGGGGGGGDGEGGGGFGDGGGGGGGFGG?FFFGC?FDFEFG
@M00200:205:000000000-AKKM3:1:1101:22182:2761 1:N:0:1
ATTGGGTGTAAAGGGTGCGTAGGCCGCGCGGAGGGTGGGATGTGAAATCCCCCGGCTCAACCGGGGAATAGCGTCCCAAACCGCCGTGCTTGAGGGAGACAGAGGTGAGCGGAACTGATGGTGGAGCGGTGAAATGCGTTGATATCATCAGGAACACCAGTGGCGAAAGCGGCTCACTGGGTCTTTCCTAACGCTGAGGCATGAAAGCTAGGGGAGCGAACGGGATTAGATACCCCTGTAAGA
+
<F<@C@68CFCECCFFGGG@FCGFGGD@@@CGEFGGGECDG:CFFGGGFGDD=7FG=B<FE@@7CCFFCGFFGF7@@FFFFFGGGGGGGGGGGGGGGGGGGGGGGGGGG,>BFGGGGGFFFEGG>FFDGFGDFGFGFGEEGGGGGGGGGGF,6<FFCFCACF7BCGGGGGDDGGGGGGGFFG?F7CGGFFGGGGGDGFEG**:CGGGGFFG8@EFG>EGGGGGC?G*)9@2CC,<<F)62:.-
@M00200:205:000000000-AKKM3:1:1101:20959:2788 1:N:0:1
ACTGGGCTTAAAGCGCGCGTAGGCGGCCCGGTAAGTCCGCTGTAAAAGTCCAGGGCTCAACCCTGGAAAGCCGGTGGATACTGTCGGGCTCGAGTCCGGAAGAGGCGAGTGGAATTCCTGGTGTAGCGGTGGAATGCGCAGATATCAGGAGGAACACCGATGGCGAAGGCAGCTCGCTGGGACGGTACTGACGCTGAGGCGCGAAAGCGTGGGGAGCGAACAGGATTAGATACCCTAGTAAGA
+
GGGGGGGGGGGGGGGGGGGGGGGGGGGGGGGGGGGGGGGGGGGCFFGGGGGGGGGGGGGGGGGGGGGGGGGGGGGGGGGGGGGGGGGGGGGGGGGGGGGGGGGGGGGGGGGGGGGGGGGGGGGGGGGGGGGGGGGGGGGGGEGGGGGGGFGGGGGGGGGGGGGGGGGGGFGGGGGGGGGGGGGGDCFEFGGGGEDECFGGG5=EE:CFG*;CGGFGEGC=CDGGFFGFF?AG+<CC:FFFGFA
@M00200:205:000000000-AKKM3:1:1101:12606:2819 1:N:0:1
ATTGGGTTTAAAGCGTGCGTAGGTGGTTCGTTAAGTCTGATGTGAAAGCCCTGGGCTCAACCTGGGAATTGCACTGGATACTGGCGGGCTAGAGTGCGGTAGAGGATGGCGGAATTCCCGGTGTAGCAGTGAAATGCGTAGAGATCGGGAGGAACATCTGTGGCGAAGGCGGCCATCTGGACCAGCACTGACACTGAGGCACGAAAGCGTGGGGAGCAAACAGGATTAGATACCCGCGTAAGA
+
GGGGGGEGGGGGGGGGGGGGGGGFGGGGGGGGGGGGGGGGGGGGGGGGGGGGGGFGGGGGGGGGGGGGGGGGGGGGGGGGGGGGGGGGGGGGGGGGGGGGGGGGGGGGGGGGGGGGGGGGGGGGGGGGGGGGGGGGGGGGGGGGFGGGDGGGGGGGGGGGGGGGGGGGGGGGGGGGGGGGGGGGGGGGG;FGGGGFGGGGGGGGGGGGGGGGGGBGFGGGGGGF6CC?F?9FFGFGFFEEG?2
@M00200:205:000000000-AKKM3:1:1101:9940:2834 1:N:0:1
ACTGGGTTTAAAGCGTGTGTAGGCGGGTCGTTAAGTACCTTGTGAAATCCCACGGCTTAACCGTGGAACCGCTTGGTATACTGGCGATCTTGAGCCACTTAGGGGCTACCGGAACAGATGGTGGAGCGGTGAAATGCGTAGATATCATCTGGAACGCCAATGGTGAAAACAGGTAGCTGGGAGTGTGCTGACGCTGAGACACGAAAGCCAGGGGAGCGAACGGGATTAGATACCCTAGTAAGA
+
GGGGGGGGGGGGGGGGGGGGGGGGGGGGGGGGGGGGGFFGGGGGGGGGF@FGGGGGGGGGGCEFGGGGGGGGGGFGFGGGGGGGGGGFGGGGGGGCGFGGGGGGGGGGGAFGGGGGGGFGGGGGGGGGGFGGGEGGGGGEEGGFGGGGDFGGGGG>EGGEFGGGGGGGGEG@>BCFGFGFGGGECF;>EGGGGGGGGGC?CGGGDCCF@FGGGGBCDGGGGG5C:G<>F8)*<ACF:FFFF>4
@M00200:205:000000000-AKKM3:1:1101:10647:2837 1:N:0:1
ACTGGGTTTAAAGGGCGCGTAGGCGGCTTTGCAAGTCGCGGGTGAAATCCCTCGGCTTAACCGAGGAACTGCCTGCCAGACTGTGAGGCTCGAGTCCGGGAGAGGTGAGTGGAATTCCCAGTGTAGCGGTGAAATGCGTAGATATTGGGAGGAACACCAGTGGCGAAGGCGGCTCACTGGACCGGAACTGACGCTGAGGCGCGAAAGCGTGGGGAGCAAACAGGATTAGATACCCTAGTA
+
F<FGGG6FGGGGGGGEEGGGGGGGGGGGGGG9FGGG,B@CFGGGGGGGG8F,,@FFGEFGGD+8F@FGGGGGGG9=4E<FGGDA,5B,AF@F@C5,,+@+CEGGGGGGGDFGGGGG9C<B<FFGGGGGGGGGGGGGGEF7:CFGG<@:::FFGGGGGGG7F:FGGGGCEFEGGG7FGG?FGGG>8E?EGGGG8CDGDDGG7DGG8EDGGGEDEEEC3CCFFCF*8<FFF7<CGGG7@FFC
@M00200:205:000000000-AKKM3:1:1101:20664:2867 1:N:0:1
ATTGGGTGTAAAGGGTGCGTAGGCGGCCCTGTAAGTCAGTGGTGAAAGCCCATAGCTCAACTATGGAACTGCCATTGATACTGCAGGGCTTGAGTACAGACGAGGTTGGCGGAATTGATGGTGTAGCGGTGAAATGCATAGATACCATCAAGAACACCGATTGCGAAGGCAGCTAACTAGGCTGTAACTGACGCTGAGGCACGAAAGCGTGGGGAGCGAACAGGATTAGATACCCGGGTA
+
GGGGGGGGGGGGGGGGGGGGGGGGGGGGGGGGGGGGGGGGGGGGGGGGGGGGGGGGGGGGGGGGGGGGGGGGGGGGGGGGGGGGGGGGGGGGGGGGGGGGGGGGGGGGGGGGGGGGGGGGGGGGGGGGGGGGGGGGGGGGGGGGGGGGGGGGGGGGGGGGEGGGGGGGGGGGGCEGGGGGGGGGGGGGGGGGGGG5:FGGGGGGGGGGGDGGGG:DEGGGGGGGFGGFFFFDGCGDFFEC
@M00200:205:000000000-AKKM3:1:1101:11005:2880 1:N:0:1
ACTGGGCTTAAAGGGAGCGTAGGCGGATAGTTTAGTCAGAGGTGAAAGCCCAGGGCTCAACCTTGGAATTGCCTTTGATACTGGCTATCTTGAGTATGGAAGAGGTATGTGGAACTCCGAGTGTAGAGGTGAAATTCGTAGATATTCGGAAGAACACCAGTGGCGAAGGCGACATACTGGTCCATTACTGACGCTGAGGCTCGAAAGCGTGGGGAGCAAACAGGATTAGATACCCTTGTAAGA
+
FEFGGGGGGGGGGGGFGGGGGGGGGGDGGFEGDF<FFGGFFGGGGGGFGCGGEDGGG<FGGFFFG8FFGGGCG9FFGGGGGGGGGGG?EFGGGDGF9CE<FFGGGFG9DEFGGG<EABCFBFGFGGCGGGGGGGGAFGGE@FGGGGFEF7FGGGGGGGGCFFGGGGGGGGD8B6EAEEA7,>A,,@B;CDFCCEDGGEFGCGEGGGGGGGGGGGADEFCF5CGGFGGEFF?CC<C*.8AFFFF
@M00200:205:000000000-AKKM3:1:1101:24327:2892 1:N:0:1
ATTGGGTATAAAGGGTGTCAAGGCGGTCATGTTAGTCGTTCGTAAAATCCGTGGGCTCAACCTACGGCTCGCGAGCGAAACGGCATGACTTGAGGGTGGGAGAGGTGCGTGGAACTCACGGTGTAGGGGTGAAATCCGTTGATATCGTGGGGAACACCAAAGGCGAAGGCAGCGCACTGGCCCATTCCTGACGCTCACACACGAAAGCCAGGGTAGCGAACGGGATTAGATACCCTTGTA
+
GGGGGGGGGGGGGGGGGGGGGGGGGGGGGGGGGGGGGGGGGGGFGGGGGGGGGGGGGGGGGGGGGGGGGGGGGGGGGGGGGGGGGGGGGGGGGGGGGGGGGGGGGGGGGGGGGGGGGGGGG@FGGGGGGGGGGGGGGGGGGGGGGGGGFFGGGGGGGGGGFG@CGGEGGGGEGGCEE>FGGDGGGGGGGGGFEGGGGGGGGDCECEGGGGGGGGFD952CCDGGFGGFFFADGGGGF4=F
@M00200:205:000000000-AKKM3:1:1101:17862:2909 1:N:0:1
ATTGGGTTTAAAGGGCGCGTAGGTGGCCCGGTCAGTCCGTGGTGAAAGCGCGGGGCTCAACCCTGCGTCGGCCATGGATACTGCCGCGGCTCGAGCACTGTAGAGGCAGGCGGAATTCCGGGTGTAGCGGTGGAATGCGTAGAGATCCGGAAGAACACCGGTGGCGAAGGCGGCCTGCTGGGCAGTTTGGCTGACACTGAGGCGCGACAGCGGGGGGAGCAAACAGGATTAGATACCCTGGTA
+
GGGGGGGGGGGGGGGGGGGGGGGGGGGGGGGGGGGGGGGGGGGGGGGGGGGGGGGGGGGFEFGGGGGGGGGGGGGGGGGGGGGGGGGGGGEGGGGGGGGGGGGGGGGGGGGGGCFGGGGGGGGGCFGGGGGGGGGGGGEGGGGGGFGGGGGGGGGGFCGGGGGGGGE5?EGGGGDGG>FGGGGFGCDFGGGGGGFGF69CEFGGCEDGGGGG*8<DFGG5CCG76FG2<B?GC,:7?F*:C02
@M00200:205:000000000-AKKM3:1:1101:17776:2909 1:N:0:1
ATTGGGTATAAAGGGCGCGTAGGCGGGCTCGCAAGTCTGTGGTGAAATCCCCCGGCCCAACCGGGGAACTGCCGTGGATACTGCGGGTCTCGAGGGAGGTAGGGGCGTGCGGAACAGATGGTGGAGCGGTGAAATGCGTTGATATCATCTGGAACTCCGGTGGCGAAGGCGGCACGCTGGACCTTTTCTGACGCTGAGGCGCGAAAGCCAGGGGAGCAAACGGGATTAGATACCCCAGTA
+
GGGGGGGGGGGGGGGGGGGGGGGGGGGGGGGGGGGGGGGGGGGGGGGGGGGGGGGGGGGGGGGGGGGGGGGGGGGGGGGGGGGGGGDGE@AFFGGGDGGEEFGGGDGCGFFEGGDCGG@CCFGDFGGEGCFGFFFGGGGGGGGFGGFFFGGGGGGGCCEGEGGGGGGGEFGGGG5CGCGGE>FGGGDCFG?FGGCEGGGFEDEEGDGGF:FGE>>DFGG@4CGC2C7<FFAFCEGGFDFF
@M00200:205:000000000-AKKM3:1:1101:22000:2940 1:N:0:1
ACTGGGTTTAAAGGGCGCGTAGGCGGCTCGATAAGGGGGCGGTGAAAGCCCGGGGCTCAACCCCGGGTCGGCCGTGCCGACTGTCGGGCTGGAGCACGGTAGAGGCAGATGGAATTCCGGGTGTAGCGGTGGAATGCGTAGAGATCCGGAAGAACACCGGTGGCGAAGGCGGTCTGCTGGGCCGTGGCTGACGCTGAGGCGCGACAGCGTGGGGAGCAAACAGGATTAGATACCCTAGTAAGA
+
GGGGGGFGGGGGGGGGGGGGGGGGGGGGGGGGGGGGGGDGGGEGGGGGGFGGGGGGGGGGGGGGGGGGGGGFGGGGGGGGGGGGGGGGGGGEGGGGGGGGGGGGGGGGGGGGGGGGGGGGG=FBFFGGGEGG=FFGGGCEGGGGGGGGGGGGGGGGGGGGGGGGGDCCGFGGEGGGFGGGGGGEEGGCCDFFGG35CGGGGGGGGGGGGEGGGGEGEGGFDFGGFGGFFFACFCCDF7@EF>D
@M00200:205:000000000-AKKM3:1:1101:9186:2943 1:N:0:1
ATTGGGCTTAAAGGGTGCGTAGGTGGGTTGGTAAGTCAGTGGTGAAATCCCCGAGCTTAACTTGGGAACTGCCATTGATACTATCAGTCTTGAATACCGTGGAGGTTAGCGGAATATGTCATGTAGCGGTGAAATGCTTAGATATGACATAGAACACCAATTGCGAAGGCAGCTGGCTACACGAATATTGACACTGAGGCACGAAAGCGTGGGGATCAAACAGGATTAGATACCCGCGTA
+
GGGGGGGGGGGGGGGGGGGGGGGGGGGGGGGGGGGGGGGGGGGGGGGGGGGGGGGGGGGGGGGGGGGGGGGGGGGGGGGGGGGGGGGGGGGGGGGGGGGGGGGGGGGGGGGGGGGGGGGGFGGGGGGGGGGGGGGGGGGGGGGGGGGGGGGGGGGGGGGGGGGGGGGGGGGGGGGGGGGGGGECEDCGFFGGGEGGGG>5CFDGGC7;EGGGGEACFGGGGGGG;<7<AFFGGDFGBEDC
@M00200:205:000000000-AKKM3:1:1101:7212:2944 1:N:0:1
ATTGGGTATAAAGGGCGCGTAGGCGGGCCGACAGGTCCCAGGTGAAAGCCCCCGGCTCAACCGGGGAATGGCCCGGGATACCGCCGGCCTGGAGGCAGGCAGGGGCAGCTGGAACTTCCGGTGGAGCGGTGAAATGCGTTGATATCGGAAGGAACTCCGGTGGCGAAAGCGGGCTGCTGGACCTCGCCTGACGCTGAGGCGCGAAAGCCAGGGGAGCGAACGGGATTAGATACCCGAGTA
+
GGGGGGGGGGGGGGGGGGGGGGGGGGGGGGGGGGGGGGGGGGGGGGGGGGGGGGGGGGGGGGGGGGGGGGGGGGGGGGGGGGGGGGGGGGGGGGGGGGGGGGEGGGGGGGGGGGGGGGGGGGGGGGGGGGGGGGGGGGGGGCFGGGGGGFGGGGGGGGGGGGGGG>EGGGGGGGGDCGGGGGGGGGDGGGG8EGGGGGGGGDCGGEGFGGGGDG>)0/:EDDGGBGFD?@2FGGFG>5<E
@M00200:205:000000000-AKKM3:1:1101:22128:2965 1:N:0:1
ATTGGGTTTAAAGAGCGTGTAGGCGGCCAGACAGGTCCGTTGTGAAAACTCGAGGCTCAACCTCGAGACGTCGATGGAAACCGTCGGGCTAGAGTCCGGAAGAGGAGAGTGGAATTCCTGGTGTAGCGGTGAAATGCGCAGATATCAGGAGGAACACCCGTGGCGAAAGCGGCTCTCTGGGACGGTACTGACGCTGAGACGCGAAAGCGTGGGGAGCGAACAGGATTAGATACCCCTGTAAGA
+
GFGGGGFGGGGFGGGGGGGGGGDGEGGGGC@CEFFFFDFFGGGGGGFCC@9FFCGGFGDGGGCEF@FEFGGGGG>EEGCFFDEGGEGGGGGDG@@FGEGGGGGGGGEGCFAFGFF,5CFDFF8DGFECG76B=FDGGCDC:CFFADA,3,>F>DFFC3FFFFGDBF>C<CFGGEEFFFDA:CFEGEFGCFFFC=C=EC9CEDGGGGGFE58CEGBDFG8E3>8DBGF<*8AF?8<57FFFGAB
@M00200:205:000000000-AKKM3:1:1101:14663:2967 1:N:0:1
ACTGGGTTTAAAGCGCGCGTAGGCGGCCCGGTAAGTCCGTTGTGAAAGTCAAAGGCTCAACCTTTGAATGCCGATGGATACTGCCGGGCTAGAGTCCGGAAGAGGCGAGTGGAATTCCTGGTGTAGCGGTGGAATGCGCAGATATCAGGAGGAACACCGATAGCGAAGGCAGCTCGCTGGGACGGTACTGACGCTAAGGCGCGAAAGCGTGGGGAGCGAACAGGATTAGATACCCTAGTA
+
GGGGGGGGGGGGGGGGGGGGGGGGGGGGGGGGGGGGGGGGGFGGGGGGFFGGGGGGGGGGFGFGGGGGGGGGGGGGGFEFGGFGGGGGGGGGGGGGGGGGGGGGGFFGGGGGGFGGGGGGGFGGGGGGGFFGGGGGGGDGGGGGFEGGGGGGGGGGGEGGGGGGGGGGGGGGDGGGGGGGGGGGGGGGFCCFGGGGCEGGGGGDEGGGGEGGGGFGDGGGGGGGBGFFFF<GGGCF:F=C
@M00200:205:000000000-AKKM3:1:1101:18506:2996 1:N:0:1
ACTGGGTTTAAAGCGTGCGTAGGTGGTGGTTTAAGTCTGATGTGAAAGCCCTGGGCTCAACCTGGGAATGGCATTGGAAACTGGATCACTGGAGTGCGGTAGAGGATGGCGGAATTCCCGGTGTAGCAGTGAAATGCGTAGAGATCGGGAGGAACATCCGTGGCGAAGGCGGCCATCTGGACCAGCACTGACACTGAGGCACGAAAGCGTGGGGAGCAAACAGGATTAGATACCCTCGTA
+
EGGGGGGGGCEFGGG@FGEFGG7FFGBFEFGGFEFGGCGGGGGGGFGG@F<<@<CFGGGGFGFF<FCCEEFFGGF9FFFGGGGGGFFFGGFFGGGGDEGGCEDGGGGGFGECFEGGG,AB>>FCDGGFGGGFGGGGGGGDFGCFFGG7FGFGCFFG<BFEGGGGGGGGGF*>ECECCF9CFG=F,BCGGFGFFGCCFEEGEGGDDCCFGGEGGG5D5CGCFFCCF6C>F=<7C<<9:>FG
@M00200:205:000000000-AKKM3:1:1101:18954:3017 1:N:0:1
ATTGGGTGTAAAGGGCGCGTAGGCGGGCGGTCAAGTCCGGGGTGAAAGCCCCCAGCTCAACTGGGGAAGTGCCTCGGATACTGATCGCCTCGAGGGGGATAGGGGCGTGCGGAACTTCCGGTGGAGCGGTGAAATGCGTAGATATCGGAAGGAACACCGATGGCGAAAGCAGCGCGCTGGATCCCTTCTGACGCTGAGGCGCGAAAGCCAGGGGAGCGAACGGGATTAGATACCCTAGTA
+
GGGGGGGGGGGGGGGGGGGGGGGGGGGGGGGGGGGGGGGGGGGEGGGGGGGGGGGGGGGGGGGGGGGGGGGGGGGGGGGGGGGGGGGGGGGGGGGGGGGGGGGGGGGGGGGGGGGGGGGGGGGGGGGGGGGGGGGGGGGGGGGGGGGGGGGGGGGGGGGGEGGGGGEGGGGGGGGGDEGGGGGGGFFGFGGGGGCEGGGGEGGGGEDGF=CFGEDGDGGGGDEGFGFBFFDFCCFGFFFG
@M00200:205:000000000-AKKM3:1:1101:16585:3032 1:N:0:1
ATTGGGTTTAAAGGGCAGGTAGGTGGTCCGATTTGTCTGGGGTGAAATCCCAGGGCTTAACCCTGGAAGTGCCCCAGAAACGGTCGGACTAGAGTGCTGGAGAGGGTCGTGGAATTCCCGGTGTAGCGGTGAAATGCGTAGAGATCGGGAGGAACACCAGAGGCGAAGGCGGCGACCTGGACAGTGACTGACACTCAACTGCGAAAGCGTGGGGAGCAAACAGGATAAGATACCCCAGTA
+
GGGGGGGGGGGGGGGGGGGFGGGGGGFGGGGGGGGGGGGGGGGGGGGGGFEFGGGGGGGGGGGGGDGGGG@FGCFEEFFFFFFGGGG@:FGGGGFEGGGGFFGFGGGGGCEGGGGCGFGGG>>?,?:FEBBGGFGD,=CC@CFBB@>EFGGGGGFGCEGGGGGEBFDGC7FGDGDECCFGGGCFGFFGCDF?6?7CFGGFFFGGGDDFGDEGGGF7)CFC*9FC?F*6?FAGGGCF>><C
@M00200:205:000000000-AKKM3:1:1101:6724:3039 1:N:0:1
ACTGGGTGTAAAGGGTGCGCAGGCGGACCAGAAAGCATTTTGTGAAAGCCCCCGGCTCAACCGGGGAATTGCAGGGTGAACTACTGGTCTTGAGGCAGGTAGGGGCAGACGGAACTGTCGGTGGAGCGGTGAAATGCATAGATATCGACAGGAACGCCAATGGCGAAGGCAGTCTGCTGGGCCTGTCCTGACGCTCAGGCACGAAAGCGTGGGGAGCAAACAGGATTAGATACCCTAGTAAGA
+
GGGGGGGGGGGGGGGGGGGGGGGGGGGGGGGGGGGGGGGGGGGGGGGGGGGGGGGGGGGGGGFGGGGGGGGFGGGGGGGGGGGGGGGGGGGGGGGGGGGGGGGGGGGGGGGGGGGGGFFGGEGGFEGGGGGGGGGGGGGGGGGGGGGGGGGGGGGGFFGGGGGGGGGDEGGCFFGGDGGGEGGGGGGGGGGGGGGGGGGDGGGGGGGGGGGGGGFG:5CGF48C:*:891):9C?CFFFGGFB
@M00200:205:000000000-AKKM3:1:1101:11347:3058 1:N:0:1
ATTGGGTTTAAAGAGCACGTAGGCGGTTGAGCAAGTCCGTTGTGAAATCCCCCGGCTTAACTGGGGAACTGCATCGGATACTACTTGACTTGAGTACAGGAGGGGAGAGTGGAATTCCAGGTGGAGCGGTGAAATGCGTAGATATCTGGAGGAACGCCGGCGGCGAAAGCGACTCTCTGGTCTGTAACTGACGCTGAGGTGCGAAAGCTAGGGGAGCAAACGGGATTAGATACCCGGGTA
+
GGGGGGGGGGGGGGGGGGGGGGGGGGGGGGGGGGGGGGGGGGGGGGGGGGGGGGGGGGGGGGGGGGGGGGGGGGGGGGGGGGGGGGGGGGGGGGGGGGGGGGGGGGGEGGGGGGGGGGGGGGGGGGGGGGGGGFGGGGGGGGGGGGGGGGGGGGGGGFGGGGGGGGEGGGGGGEGFGFGFFGGGGFDGGGGGGGGGGGGFECEGGDGGGGGGGEEDB*A24>*>4C<??*6DDCEGBBDG
@M00200:205:000000000-AKKM3:1:1101:14071:3097 1:N:0:1
ATTGGGTTTAAAGGGCGCGTAGGTGGCTTGGCAAGCGTGTGGTGAAAGCCCGGGGCTCAACCCCGGGTCTGCCGTGCGAACTGCTATGGCTTGAGCACTGTAGAGGCAGGTAGAATTCCGGGTGTAGCGGTGGAATGCGTAGAGATCCGGAAGAATACCGGTGGCGAAGGCGGCCTGCTGGGCAGTGGCTGACACTGAGGCGCGACAGCGTGGGGAGCAAACAGGATTAGATACCCTGGCA
+
GACFFGCEGAEAEFCFGGGG7CFGGEGFACEGFF@CF,6@D>FGE@@FEFGGG@GGGGFFEE@F:FGGCC=FFEGGGGGGEEBFFFFGF<E=FFGFGG<EFFE95:FFC=D9FFGG<B?FEG:CCFED>C33FGGFCDF+@ECCGGFFEECFFAEF9DFGGEGCCGGE7C>:CGGC8=FFGGFFE8<FGGDGFFC?E7CGGG=EC:7CCE?:E*5*8EC877@F?469@FAFGGG7*>F*0
@M00200:205:000000000-AKKM3:1:1101:20632:3099 1:N:0:1
ATTGGGCATAAAGGGCGCGTAGGTGGTCAGGTAAGGGTGTGGTGAAAGTCCGGGGCTCAACCCCGGATCTGCCGTGCCGACTGCTTGACTGGAGCATTGCAGAGGCAGATGGAATTCCGGGTGTAGCGGTGGAATGCGTAGAGATCCGGAAGAAGACCGGTGGCGAAGGCGATCTGCTGGGCAATGGCTGACACTGAGGCGCGACAGCGTGGGGAGCAAACAGGATTAGATACCCTTGTA
+
GGGGGGGFGGGGGGGGGGGGGGGFGGGGGGGGGGGGGFGGGGGGGGGGGGGGGGGGGGGGGGGGGGGGEGGGGGGGGGGGGGGGGGGGGGGGGGGGGGGGGGGGGGGGGGGGGGGGGGGGGGGGGGGGGGGGGGGGGGGGGGGGGGGGGDFGGGGGGGGGGGGGGGGGGGGGGGGGGGGGGGGGGGGGGGGGGGGGGGGGGGGGGGGGGGGGGGFGFFGGGGGGFGGFFFFGGGGG)7BE
@M00200:205:000000000-AKKM3:1:1101:21855:3101 1:N:0:1
ATTGGGTTTAAAGTGCGCGTAGGTGGCTCGGTAAGTGGCTGGTGAAATCCCGGGGCTCAACTCCGGGGCTGCCGGTCAGACTGCCGGGCTCGAGCACGGTAGGGGCAGATGGAATTCCCGGTGTAGCGGTGGAATGCGTAGATATCGGGAAGAACACCAGTGGCGAAGGCGTTCTGCTGGGCCGTTGCTGACACTGAGGCGCGACAGCGTGGGGAGCAAACAGGATTAGATACCCTAGTA
+
CFGGGGFGGGGGGGGGG7@@FFGGGFGFGGDGGGGGGGCFGGGGFFEFF@CB+@CFGGFGGGGGGGGG@GGGGGGGGGGG8BFFG:EGGEGGGCGGGDGFGGGGGGEGFGGGGGADGGGGGEGGGGGGGGGDF>:AFGEEGGGC9FGC7@:CEGGGGGGC?FCEGGDG7B:CEGGGGGGEGGGEEEEGGGGGGGG9CGGGEGG*:*9CEGGDEGFDDFG+1*;F<4CBFF4CE<<FFF4+
@M00200:205:000000000-AKKM3:1:1101:18878:3112 1:N:0:1
ATTGGGCATAAAGCGTGCGTAGGCGGCCCTTCAAGTGCTTTGTGAAAGCCCTCGGCTCAACCGAGGAATTGCTTGGCATACTGAAGGGCTTGAATCATCTAGGGGCAGCTGGAACTGACGGTGGAGCGGTGAAATGCGTAGATATCGTCAGGAACGCCAACGGCGAAAGCAGGCTGCTGGGGATGCATTGACGCTGAGGCACGAAAGCCAGGGTAGCGAACGGGATTAGATACCCGGGTA
+
GGGGGGGGGGGGGGGGGGGGGGGGGGGGGGGGGGFGGGGGGGGGGGGFGGGGGGGGCGGGGGGGGGGGGGGGGGGGGGGGGGGGGGGGGGGGGGGGGGGGGGGGGGGDGGGGGGGGGGGGGGGGGGGGGGGGGGGGGGGGGEGGGGGCEGGGGGGGGGGGGGEEEGGGGGGGDGFFG6BFGGGGGGGGCFGFGGGGGGGGGGGGGDDG6CGGG>9D?GGGGGGG:GC<674F7FGG3))/
@M00200:205:000000000-AKKM3:1:1101:24665:3146 1:N:0:1
ATTGGGTTTAAAGCGTGTGTAGGCGGACCGTTAAGTACCTTGTGAAATCCCACGGCTCAACCGTGGAACCGCTGGGTATACTGGCGGTCTTGAGGCACCCAGGGGCTGTCGGAACAAGCGGTGGAGCGGTGAAATGCGTAGATATCGCTTGGAACGCCGGCGGTGAAAACGGACAGCTGGGGGTGATCTGACGCTGAGACACGAAAGCCAGGGGAGCGAACGGGATTAGATACCCCAGTACGAT
+
GGGGGGCGGGGFGGGFGGGGGGGGGDGGGGGGGGGGGGGGGGGGGGGGGGGGGGGG:FEGGGEE<FGGGGGGGGGGGGGGGGGFFGGGDC?F9FGGGGFCG<FGGFEGFGGC@FEFFDFFCFCEF<DGGFGGFGCGGE:B@79,DFFECGD@BFGGCGBEFGGGGGGFFFGGCE*;B?FGEGD5CF9CCFCGGCGGG5997CE5C*7D=6:5A5>55=C=D7EG1>C?FF>CFFF*<@FC*(((
@M00200:205:000000000-AKKM3:1:1101:21561:3152 1:N:0:1
ACTGGGTTTAAAGAGTCCGTAGGCGGCTTGTTAGGTGAGGTGTGAAATCCCTCGGCCCAACCGAGGAATTGCGCTTCAAATCGGCAAGCTAGAGGAGGATAGAGGTGGGCGGAACTGATGGGGGAGCGGTGAAATGCGTTGATATCATCAGGAACACCGGAGGCGAAGGCGGTCCACTGGGTCCTTTCTGACGCTGAGGGACGAAAGCTAGGGGAGCGAACGGGATCAGATACCCTCGTA
+
GGGGGGFFGGGGGGGGGGGFGGGGGGGGGDGGGGGGFGGGGGGGGGGG<FFFEFDGCFGGGGGEFGGGGDDG77+8CFFG,CE>CFGGGGFDFEFEFGGGFGFGGDFGEFGDGDGFGDDFF,337<FGGEEGGE;8=CEGGGF,@>,DCBF7FFCFF>FDEG7C8FEG:CGEGGG9<AFGFGGGCF?@77FGGC7785/7*>7?E=7CC?FFFE:C:CGGG3CD6D*,**)*<F@67>75
@M00200:205:000000000-AKKM3:1:1101:13631:3153 1:N:0:1
ATTGGGTTTAAAGGGTGCGTAGGCGGGCTGTTAAGTCAGTGGTGAAATCTCAGAGCTTAACTCTGAAACTGCCATTGATACTATCAGTCTTGAATGTTCTGGAGGTGAGCGGAATATGTCATGTAGCGGTGAAATGCTTAGATATGACATAGAACACCCATTGCGAAGGCAGCTCACTACGGAAATATTGACGCTGAGGCACGAAAGCGTGAGGATCAAACAGGATTAGATACCCCCGTA
+
GGGGGGGGGGGGGGGGGGGGGGGGGGGGGGGGFGGGGGGGGGGGGGGGGGGGGGGGGGGGGGGGGGGGGGGGGGGGGGGGGGGGGGGGGGGGGGGGGGGGGFGGDGGGGGGGGGGGGGGGGGGGGFGGGGGGGGGGGGGGGGGGGGGGGGGFGGFFGGCGGGGGGGGGGGGGGGFGGGCGGGGGGGGCGGGA51/?EGC5CFGGGGCFEGCG:CFFFGGFCGGGFG+7=FC728:D35>E
@M00200:205:000000000-AKKM3:1:1101:17642:3163 1:N:0:1
ATTGGGTATAAAGCGTACGTAGGCGGATATGCAGGCGTCGTGTGAAATCCCCCGGCTCAACCGGGGAACTGCACGGCGAACCGCATGTCTTGAGACAAGTAGGGGCGGTCGGAACGATAGGTGGAGTGGTGAAATGCGTTGATATCTATCGGAACGCCGAAGGTGAAGACAGGCCGCTGGGCTTGTTCTGACGCTGAGGTACGAAAGCGTGGGGAGCGAACGGGATTAGATACCCCGGTA
+
GGGGGGGGGGGGGGGGGGGGGGGGGGGGGGGGGGGGGGGGGGGGGGGGGGGGGGGGGGGGGGGDEGGGGGGGGGGGGGGCBFGGGGGFGGGGGGGGGGGFGGGGGDGG>BFDGGGGFGGGG<EF@CFFGCFGGG@CFGC7@:<BEFGGFGGGGGGFFGF<7:?CC?EG72ACEF>EC*8:;;CFG8<0<FEF827C:EGGGGGGG594C1;EED>5>E1CDDGG:GC<96<CGGF*83):
@M00200:205:000000000-AKKM3:1:1101:20797:3169 1:N:0:1
ATTGGGTTTAAAGAGCGTGTAGGCGGTCCGGTAAGTCGGCTGTGAAAGTCCAGGGCTCAACCCTGGGATGCCGGTCGATACTGCCGGACTAGAGTTCGGAAGAGGCGAGTGGAATTCCCGGTGTAGCGGTGAAATGCGCAGATATCGGGAGGAACACCTATGGCGAAGGCAGCTCGCTGGGACGTTACTGACGCTGAGACGCGAAAGCGTGGGGAGCAAACAGGATTAGATACCCGGGTA
+
GGGGGGGGGGGGGGGGGGGGGGGGGGGGGGGGGGGGGGGGGGGGGGFGGGGGGGGGGGGGGGGGGGGGGGGGGGGGGGGGGGGGGGGGGGGGGGGGGGGGGGGGCGGGGGGGGGGGGGGGGGGCGGGGGGGGGGGGGGGGGGGGGGGGGGGGGGGGGGGGGGGGGGGGGGGGGGGGDGGGGGGGGGGGGGGGGGGGGFGGGGGCEGGFG:CGGGEG@FGGGGGGFGFBFFAGGGGGEFEG
@M00200:205:000000000-AKKM3:1:1101:6903:3172 1:N:0:1
ACTGGGTTTAAAGGGCGCGTAGGCGGGAGGTCAAGTCGGTCGTGAAATCTCCGGGCTCAACCCGGAGGAGTCGGCCGAAACTGGTCTTCTTGAGGGAGGAAGAGGAGTCTGGAATTCCCGGTGTAGCGGTGAAATGCGTAGATATCTGGAGGAACACCGGTGGCGAAGGCGGCATTCTGGACCGAAACTGACGCTGAGGCGCGAAAGCCAGGGGAGCAAACGGGATTAGATACCCCAGTAAGA
+
@FC<<@FGEGGGGGG>FGGGGEGFGGGGGCGEFFFFDFG6CFB:,,6C6,CC>F>EGGGGGGGGCEFEGFGFGGG7CEDCGGAFFGGGGFA9,BFDGEC+D<F<F8FB,@BDBC<<<FCGD>FFC,@C*CF:3>@?<*>*CFGGD@FGFG:FCF8CCC7FF<ECEECE*;*:CEE9EGF7FFG5E*:CCGGEGGGECFGF=DEG>*)9*7225C)7@DCCF3E*1557==)0+30>5>;E*).
@M00200:205:000000000-AKKM3:1:1101:13860:3176 1:N:0:1
ATTGGGTATAAAGCGCGTGTAGGCGGCCCGGTAAGTCCGCTGTGAAAGTCGGGGGCTCAACCCTCGAATGCCGGTGGATACTGTCGGGCTCGAGTACGGAAGAGGCGAGTGGAATTCCTGGTGTAGCGGTGAAATGCGCAGATATCAGGAGGAACACCAATTGCGAAGGCAGCTCGCTGGGACGTTACTGACGCTGAGACGCGAAAGCGTGGGGAGCAAACAGGATTAGATACCCCTGTA
+
GGGGGGGGGGGGGGGGGGGGGGGGGGGGGGGGGGGGGGGGGGGGGGFFFGGGGGGGGGGGGGGGGGGGGGGGGGGGGGGGGGGGGGGGGGGGGGGGGGGGGGGGGGGGGGGGGGGGGGGGGGGGGGGGGGGGGGGGGGGGGGGGGGGGGGGGGGGGGGGGGGFFGDGEGGDGGDFGGGGGGFFGGGGGGGFFGGGD5CGEGGGDGG3>:CECGGEG>=FC4CFG?GGFFFFGGGGCFFFG
@M00200:205:000000000-AKKM3:1:1101:11374:3178 1:N:0:1
ATTGGGTTTAAAGGGCGTGTAGGCGGTCCGCTAAGTCTGATGTGAAAGCCCGGGGCTCACCCCCGGAAGGGCATTGGAAACTGGCGGACTCGAGTCCCGGAGAGGAAGGTGGAATTCCTGGTGTAGCGGTGAAATGCGTAGATATCAGGAGGAATACCGGTGGCGAAGGCGGCCTTCTGGACGGTGACTGACGCTGAGACGCGAAAGCGTGGGGAGCAAACAGGATTAGATACCCCGGTA
+
GGGGGGGGGGGGGGGGGGGGGGGGGGGDGEEGGGGGGGGGGGGGGGGG?FDFGGGGGGGGGGGGGGEGGGGGGGGGGGGGGGGGGGGGGGGGGGGGGGGGGGGEGGGGGGGGGGGGGGGGGGGGGGGGGGGGGGGGGGGGGGGGGGGGF<FGGGGGGGGDGGGGGGGGGGGDGC@CGGFFGFGGGGGGGGCGGGGGGGGGGGGGGGGDEGGGGGFGFFG?F<@FFFCDFFFGGGGGFFFG
@M00200:205:000000000-AKKM3:1:1101:15669:3183 1:N:0:1
ATTGGGTGTAAAGCGCGTGTAGGCGGCCCTGCAAGTCGGGTGTGAAATCCCATGGCTCAACCATGGAAGTGCACTCGAAACTGCAGGGCTAGAGTCCTGGAGAGGAAGGTGGAATGCTTGGTGTAGAGGTGAAATTCGTAGATATCAAGCGGAACACCGGTGGCGAAGGCGGCCTTCTGGACAGTGACTGACGCTGAGACGCGAAAGCGTGGGGAGCAAACAGGATTAGATACCCGGGTAAGA
+
GGGGGGGGGGGGGGGGGGGGGGGGGGGGGGGGGGGGGGGGGGGGGGGGGGGGGGGGGGGGDFGGGGGGGGGGGGGGGGGGGGGGGGGGGGGGGGGGGGGGGGGGGGGGGGGGGGGGGFGGGFGGGGGGGGGGGGFGGGGGGGGGFGGGGGGGGGGGGGFGGGGGGGGGGGGGGGDGGFGGGGGGGGGGFGGGGGGGGGGGGGGGGGCGGGGGGGFDDGGGGDGGFCG26F<FC<CDFFFCFFF
@M00200:205:000000000-AKKM3:1:1101:20054:3187 1:N:0:1
ATTGGGTTTAAAGGGCGCGTAGGTGGCGACCCAAGTCAGTGGTGAAAGCTCGCCGCTTAACGGCGAGTCGGCCACTGATACTGGGTTGCTCGAGCACTGTAGAGGCAGATGGAATTCCGGGTGTAGCGGTGGAATGCGTAGAGATCCGGAAGAACACCGGTGGCGAAGGCGGTCTGCTGGGCAGTAGCTGACACTGAGGCGCGACAGCGTGGGGAGCAAACAGGATTAGATACCCTAGTA
+
GGGGGGGGGGGGGGGGGGGGGGGGGGGGGGGGGGGGGGGGGGGGGGGGGGGGGGGGGGGGGGGGGGGGGGGGGGGGGGGGGGGGGGGGGGGGGGGGGGGGGGGGGGGGGGGGGGGGGGFFGGGGGGGGGGGGGGGGGGGGGGGGGDGGGGGGGGGGGGGGGGGGGGGGGDEEGCEGGGGGGGGGGGGFGFGFFGGGGGGGEGGGGGGDGGGGGGFGFGGGGGGG:CG?FFAFF:8DFFFG
@M00200:205:000000000-AKKM3:1:1101:8210:3188 1:N:0:1
ATTGGGTTTAAAGGGTGTGTAGGCGGTCGCGTTAGTCCTTCGTAAAAGCTCCCGGGCTTAACCCGGGAAATGCGGTGGAAACGGCGCGGCTTGAGGGCGCGAGAGGTACAGGGAACTCATGGTGTAGGGGTGAAATCCGTTGATATCATGGGGAACACCAAATGCGAAGGCACTGTACTGGCGCGTTCCTGACGCTGAGACACGAAAGCGTGGGAATCGAACGGGATTAGATACCCTAGTA
+
GGGGGGGGGGGGGGGGGGGGGGGGGGGGGGGFGGGGGGGGGGGGGGGGGGGGGGGGGGGGGGGGGGGDGGGGGGGGGGGGGGGCCFGGGGGGGGGGGGGGGGGGGGGGGGEEF@FGGGGGGGGGGGGGGGGGGGCGGGGGFGGFGFGGFGGGGGGGGGGGGGGGFGGGD@FGGGGGFGGGGFEGGEGEFGGGFGGGEEGFGGGGGCDGGDEGDEFGFGGFFGGGF3DFFFADEEFFFFF<:
@M00200:205:000000000-AKKM3:1:1101:21752:3192 1:N:0:1
ATTGGGTTTAAAGGGCACGTAGGTGGCCAGGCAATTCGTTCGTGGAATACCGACGCTTACCGTCGGTGCGCCGGGCGAAAATACCTGGCTCGAGGGCGTGAGGGGTCGCTGGAACTCCTGGTGGAGCGGTGAAATGCGTAGATATCAGGAGGAACGCCGGAGGCTAACGCGAGCGACTGGTGCGTCCCTGACACTGAGGTGCGAAAGCTAGGGGAGCAAACAGGATTAGATACCCTCGTA
+
GCGGGGGGGGGGGGGGGGGFGGGGGGGGGGGGGGGGFGGFGGGGGGGGGGGEGGGGGGGGGGGGGGGGGDEGEGGEGGCFGGGGFFGGGGGGEGGGGGGGGGGGGGGGGCFGGDFCC3@FG8FFGGGGGGGGGGGGGGGGGGGGGGFBCCCGGGGGGGGGEEGGCBGGGGGGGDECE5CCCCFGGGDGGDGGGFFCFGGC5C=CEGGFEGGGGGFGFGGGGGGG?GC?FF<G7<E957>G
@M00200:205:000000000-AKKM3:1:1101:9605:3194 1:N:0:1
ATTGGGTTTAAAGGGCGCGTAGGCGGTTGGATAAGTCGGGAGTGAAAGCGCTGGGCTCAACCCAGCAATGGCTCTCGAGACTGTTCAGCTAGAGGATCCTAGGGGATGCTGGAATTCCAGGTGTAGCGGTGAAATGCGTAGATATCTGGGAGAACACCCGTGGCGAAGGCGGGCATCTGGGGGATTCCTGACGCTGAGGCGCGAAAGCTAGGGGAGCGAACGGGATTAGATACCCTAGTA
+
GGGGGGGGGGGGGGGGGGGGGGGGGGGGGGGGGGGGGGGGGGGGGFGGGGGGGGGGGGGGGGGGGGGGGGGGGGGGGGGGGGGGGGGGGGGGGGGGGFGGGGGGGGGGGGGGGGGGGGGG?FGGGGGGGGGGGGGGFGGGGGGGGGFGGGGGGGGGGGGGGGGGGGGFGGGGGGGGGGGGGGGGGGFE7@FGGGGGEFGFGGGGGCDG@CGGGGFGFGGGGDCC(>5?=*:*AECC?FFG
@M00200:205:000000000-AKKM3:1:1101:18631:3198 1:N:0:1
ACTGGGTGTAAAGCGCACGTAGGCGGCATTGCAAGTGTCCGGTGAAATCCCACGGCTCACCCGTGGAACTGCCTGGCAGACTGCAATGCTCGAGTGTGGTAGGGGAGAGCGGAACTCCTGGTGGAGCGGTGAAATGCGTAGATATCAGGAGGAACACCGGTGGCGAAGGCGGCTCTCTGGTCCACAACTGACGCTGAGGTGCGAAAGCTAGGGGAGCAAACGGGATTAGATACCCCTGTA
+
GGGGGGGGGGGGGGGGGGGGGGGGGGGGGGGGGGGGGGGGGGGGGGGGGGGGGGGGGGGGGGGGGGGGGGGGGGGGGGGGFGGGGGGGGGGGGGGGGGGGGGGGGGGGGGGGGGGGGGGGGGGGGGGGGGGGGGGGGGGGGGGGGGGGGGGGGGGGGGGGGGGGGGGGGGGGGDGGGGGGGGGGGGGGGGFFGC3EEGGGGGGEGGDGGGGGGGFGBFGGGGGGFGG>4@<FEEEGF>FG
@M00200:205:000000000-AKKM3:1:1101:15710:3212 1:N:0:1
ATTGGGTTTAAAGGGTGCGTAGGCGGAGACGTAAGTGTCTCGTGAAATCCCACGGCTCAACCGTGGAACCGCGGGGCATACTGCGTCTCTTGAGGCTGGTAGGCGCCGCCGGAACTGTAGGTGTAGCGGTGAAATGCGTAGATATCTACAGGAACGCCGATGGTGAAGACGGGCGGCTAGGCCAGTTCTGACGCTGAGGCACGAAAGCGTGGGGATCAAACAGGATTAGATACCCTTGTA
+
GGGGGGGGGGGGGGGGGGGGGGGGGGGGGGGGGGGGGGGGGGGGGGGGGGGGGGGGGGGGGGGGGGGGGGGGGGGGGGGGGGGGGGGGGGGGGGGGGGGGGGGGGGGGGGGGGGGGGGGGGGGGGGGGGGGGGGGGGGGGGGGGGGGGGGGGGGGGGGGGGGGGFFGGGGGGGGGGGGGGGFGGGCCFGGGGGGGGDEGGGGGGEGGGGGGGGG3<>GGGGGGF?GGFF=AF?CFGFFFF
@M00200:205:000000000-AKKM3:1:1101:16730:3217 1:N:0:1
ATTGGGTTTAAAGCGTGTGTAGGCGGATGGCTAAGTACCTTGTGAAATCCCACGGCTCAACCGTGGAACTGCTTGGTATACTGGTCGTCTTGAGGCACTCAGGGGCGAGCGGAACAGATGGTGGAGCGGTGAAATGCGTAGATATCATCTGGAACGCCAATGGTGAAGACAGCTCGCTGGGGGTGATCTGACGCTGAGACACGAAAGCCAGGGGAGCGAACGGGATTAGATACCCCTGTA
+
GGGGGGGGGGGGGGGGGGGGGGGGGGGGGGGGGGGGGGGGGGGGGGGGGGGGGGGGGGGGGGGGGGGGGGGGGGGGGGGGGGGGGGGGGGGGGGGGGGGGGGGGGGGGGGGGGGGGGGGGGFGGGGGGGFGGGGFFGGGGG7BGGGGGGGGGGGGGCFGG7FGGCGGFGGGGGFDECEGGGGGGGGFGFFGGGDDGGGGGGGGGGGGFGGFFDEE<BGGEDCEGBD43==)?A86DFF@F
@M00200:205:000000000-AKKM3:1:1101:9719:3226 1:N:0:1
ACTGGGTTTAAAGGGTGCGTAGGCGGCCATGTAAGTGAGGTGTGAAATCCCTCGGCTCAACCGAGGAACTGCGCTTCATACTGCATGGCTTGAGGGAGACAGGGGTAAGCGGAACTGATGGTGGAGCGGTGAAATGCGTTGATATCATCAGGAACACCGGTGGCGAAAGCGGCTTACTGGGTCTCTTCTGACGCTGAGGTACGAAAGCTAGGGTAGCGAACGGGATTAGATACCCTCGTAAGA
+
GGGGGGGGGGGGGGGGGGGGGGGGGGGGGGGGGGFGGGGGGGGGGGFGGGGGGGGGGGGGGGGGGGGGGGGGGGGGGGGCFGFGGGGGGGGGGGGGGGGGGGGGGGGFGGGGDGGGGCCGD?FF=FDGGGGGGGGGFFGGGGGGGF<FGGG?AEGGGGGGGGGFGGGGGGDGDGGFGGGGGGGGGGGGGGGGGDCGGGGGGGGGGGGGGGGFGGFGFC*:DGDGFGC?FFA:CCCD3>FGG:6
@M00200:205:000000000-AKKM3:1:1101:11880:3242 1:N:0:1
ATTGGGTTTAAAGTGCGCGTAGGCGGCGCGAGGAGTCGGGGGTGAAAGTCCGGGGCTCAACCCCGGATCGGCCTTCGAGACTCTCGCGCTGGAGCACAGTAGAGGCGGGTGGAATTCCGGGTGTAGCGGTGGAATGCGTAGAGATCCGGAAGAACAACGGTGGCGAAGGCGGCCCGCTGGGCTGTGGCTGACGCTGAGGCGGGACAGGGTGGGGAGCAAACAGGATTAGATAACCCAGTAAGA
+
GGGGGGGGGGGGGGGGGGGGGGGGGGGGGGGGGGGGGGGGGGGGGGGGGGGGGGGGGGGGGGGGGGGGGGGGGGGGGGGGGGGGGGGGGGGGGGGGGGGGGGGGGGGGG7BCBFFGFGGGG<F@ACCEG8?E8CCF9CC58;::7<EGG8C88FGG,CCEEGGCE8CEE5CG*?CGCCGGGC8E@8F8:55CE73=8CF5C):**29***;CEE5D)78FFCFF0*0)6/67+3:F).79>:)
@M00200:205:000000000-AKKM3:1:1101:5962:3242 1:N:0:1
ATTGGGTTTAAAGGGCGCGTAGGCGGTTCGTTGCGTCAGATGTGAAAGCCCCGGGCTCAACCTGGGAACTGCATTTGATACGGGCGGGCTTGAATCCAAGAGAGGGTGGTGGAATTCCCAGTGTAGAGGTGAAATTCGTAGATATTGGGAAGAACACCAGTGGCGAAGGCGGCCACCTGGCTTGGTATTGACGCTGAGGCGCGAAAGCGTGGGGAGCAAACAGGATTAGATACCCCAGTAAGA
+
GGGGGGGGGGGGGGGGGGGGGGGGGGGGGGGGGGGGGGGGGGGGGGGGGGGGGGGGGGGGGGGGGGGGFEGGGGGGGGGDGGGGGGGGGDGGGGGGGGGGGGGEGGFGGGGGGGGGCFFGGCFCFGGGGFGGGGGGGGGFGGGFGGGGGGGGGGCFCCFGFGGGGGGGG7BEGGGGGCFFGFFDGDE?FFCEGGCEEGGGGGGGDCDFEEDEGE@DEGFGFFGC867<F?2CGC?<BDFGFDF
@M00200:205:000000000-AKKM3:1:1101:18220:3251 1:N:0:1
ATTGGGTTTAAAGGGCGCGTAGGCGGCCTGATAAGTAGGGGGTGAAATCCTGCGGCTTAACCGCAGGGCTGCCTTCTAAACTGTCGGGCTCGAGCACAGTAGAGGCAGGTGGAATTCCCGGTGTAGCGGTGGAATGCGTAGAGATCGGGAAGAACATCAGTGGCGAAGGCGGCCTGCTGGGCTGTTGCTGACGCTGAGGCGCGACAGCGTGGGGAGCAAACAGGATTAGATACCCGCGTA
+
GGGFDA@F-CFFCGGGGC@F>6@FFEGG7FGCA6EFGFGGGGGGG@FGEGGCGGEDC=F?EGEGGGGGGFECFFGF9D9EGGAFGGDGGCEGDC@F,>FFGD99FCGEC3,+>DGGAFFFGGCCF<CFC<<FF<FBFC<*CF@,FF@:E:FG:CFFGGGGGA@CE:EGECGGC>:CG8C+CCC8CFGGG03@8E<C=FGGGDEGGCDFEGG5CC55B*;8CDGC1*>2=?2:EGGD>5;E
@M00200:205:000000000-AKKM3:1:1101:21101:3278 1:N:0:1
ATTGGGTATAAAGGGCGCGTAGGCGGCCGGAAAAGTCCGGGGTGAAAGCCCCCAGCTCAACTGGGGAAGTGCCTCGGATACTGCCCGGCTCGAGGGGGGTAGGGGCGGACGGAACTTCCGGTGGAGCGGTGAAATGCGTTGATATCGGAAGGAACGCCGGTGGCGAAAGCGGTCCGCTGGGCCCCATCTGACGCTGAGGCGCGAAAGCCAGGGGAGCGAACGGGATTAGATACCCCAGTA
+
GGGGGGGGGGGGGGGGGGGGGGGGGGGGGGGGGGGGGGGGGGGGGGGGGGGGGGGGGGGGGGGGGGGGGGGGGGGGGGGGGGGGGGGGGGGGEGGGGGGGGGGGGGGGGGGGGGGGGGGGGEGGGGGGGGGGGGGGGGGEGGGGGGGGDGGDFGGGGGGGEGGGGGGGGGGGGCGGGGGGGGGGGGGGGGGFGGGGGGGFCCGGGGGGGGGGDGDGFGGGGGGGF35<FFAGGEEFFEFG
@M00200:205:000000000-AKKM3:1:1101:11353:3279 1:N:0:1
ATTGGGTTTAAAGCGCACGTAGGCGGTCCAGCAAGTCGGGTGTGAAAGCCCTCGGCTTAACCGAGGAAGTGCATTCGAAACTACTGGACTTGAATACTGGAGAGGATCGCGGAATTCCCGGTGTAGAGGTGAAATTCGTAGATATCGGGAGGAACACCAGTGGCGAAGGCGGCGATCTGGACAGATATTGACGCTGAGGTGCGAAAGCGTGGGGAGCAAACAGGATTAGATACCCTGGTA
+
GGGGGGGGGGGGGGGGGGGGGGGGGGGGGGGGGGGGGGGGGGGGGGGGGGGGGGGGGGGGGGGGGGGGGGGGGGGGGGGGGGGGGGGGGGGGGGGGGGGGGFFGGGGGGGGGGGGGGGGGGGGFFGGGGGGGGGFGGGGGGGGGGGGGCFGGGGGGGGGGGGGCGGGGGGGGGGGDGGGGGGGGG?CGGGGGGDGGGGGGGGGGGGGFGEEGDGFD>>CFGGGG?FF??*):<CCD@36?
@M00200:205:000000000-AKKM3:1:1101:10594:3281 1:N:0:1
ATTGGGTTTAAAGGGCGCGTAGGCGGCATCATCAGTCCGATCTTCAAGCGCGGGGCTCACCCCCGCGAAGGGTCGGGGACGGTGGAGCTGGGGGCTGGTCGAGGGACGCGGAATGCCGGGTGTAGTGGTGAAATGCGTAGAGATCCGGCGGAACACCGGTGGTGAAGACGGCGTCCTGGGCCGGGCCCGACGCTGAAGCGCGAGAGCGCGGGGAGCGAACCGGATTAGATACCCCTGTAAGAAC
+
GGGGGGFFFGGGGFGGDFGGGGGGGGGGGGGGGGGGGGGGGGGGGFGGGGGGGGGGGGGGGGGGEGGGGGGGFGDGGGGGGGGGDFFGGGGGGGGGFGGGGGGEGGGEGGGGFGGFGEGGFGGGG<CFCGGFGCEFGGGGGFFFFFFGEGEEGGGGGGG>EGGGGGGGGGGGGEGGGCCGFGCEGGEGGG5CEEGGGFFG=D*2:EC5CCEEG5@C5CEEGGG<(/22*9A:3<C*5?FCF)).
@M00200:205:000000000-AKKM3:1:1101:12243:3298 1:N:0:1
ACTGGGCATAAAGGGCGCGTAGGCGGTGTGCTAAGTCGGTGGTGAAATACTCCAGCTCAACTGGAGAATTGCCGTTGAAACTGGCATGCTGGAGGGAGGTAGAGGTGCATGGAACTTCCGGTGGAGCGGTGAAATGCGTTGATATCGGAAGGAACGCCTGTGGCGAAAGCGATGCACTGGACCTCATCTGACGCTGAGGCGCGAAAGCTAGGGTAGCGAACGGGATTAGATACCCTGGTA
+
GGGGGGGGGGGGGGGGGGGGGGGGGGGGGGGGGGGGGGGGGGGGGGGGGGGGGGGGGGGGGGGGGGGGGGGGGGGGGGGGGGGGGGGGGGGGGGGGGGGGGGGGGGGGGGGGGGGGGGGGGGGGGGGGGGGGGGGGGGGGGGGGGGGGGGGGGGGGGG@FGGGGGGGGGGGGGGGGGGGGGGGGGGGFGFGGGGGGGGGGGGGGGGGGGGGGGFFDFEGGGGGDBDF>7=AFFFGGFFFG
@M00200:205:000000000-AKKM3:1:1101:19407:3306 1:N:0:1
ATTGGGTTTAAAGGGTGCGTAGGCGGTCTATTAAGTCAGTGCTGAAATATCCCGGCTTAACCGGGAGGGTGGCATTGATACTGATGGACTTGAGTTCAGTCGAGGTAGGCGGAATTGACGGTGTAGCGGTGAAATGCTTAGATATCGTCAAGAACACCGATAGTGTAGACAGCTTACTAGGCTGAAACTGACGCTGAGGCACGAAAGTGTGGGGATCAAACAGGATTAGATACCCCCGTA
+
GGGGGGGGGGGGGGGGGGGGGGGGGGGGGGGGGGGGGGGGGGGGGGGGGGGGGGGGGGGGGGGGGGGGGGGGGGGGGGGGGGGGGFGGGGGGGGGGGGGGGGGGGGGGGGGGGGGGGGGGGGGGGGGGGGGGGGGGGGGGGGGGGGGGGGGGGGGGGGGGGGGGGGGGGGGGGGFGGGGGGGGGGFGGGGGGGGGGGGGGGGGGGGGGGFFFGGEGFGGGGGGGFGGFFFAGG<CGEBEG
@M00200:205:000000000-AKKM3:1:1101:10431:3309 1:N:0:1
ACTGGGTTTAAAGCGCGTGTAGGCGGATCGTTAAGTACCTTGTGAAATCCTGCGGCTCAACCGCAGAACCGCTGGGTATACTGGCGATCTTGGGCCACTCAGGGGTCACTGGAACAAGCGGTGGAGCGGTGAAATGCGTAGATATCGCTTGGAACGCCAAAGGTGAAGACAGGTGACTGGGGGTGTGCCGACGCTGAGACGCGAAAGCGTGGGGAGCAAACAGGATTAGATACCCTAGTA
+
GGGGGGGGGGGGGGGGGGGGGGGGGGGGGGGGGGGGDFFGGGGGGGGGGGGGGGGGGGGGGGGGGGGGGGGGGGGGGGGGGGGGGGGGGGGGGGGGGGGGGGGFGGGGGGGGGGGGGGGGGFGGGGGGGGGGGGGGGGGGGGGGGGGGGGGGGGGGGGGGGGGGGGGGGGGGG,,BFGGGGGGGGEGGGGGGGGDEEGGGGGGGGGGGGGDGGGFDFGFGFGFGFGGFF?FFGGGCFFFG
@M00200:205:000000000-AKKM3:1:1101:12520:3332 1:N:0:1
ACTGGGTTTAAAGCGTGCGTAGGCGGACGCGTAGGCGTCCCGTGAAATCCCTCGGCTCAACCGGGGAATCGCGGGGCGAACCGCGTGTCTTGAGGTGACTAGAGGCCGTCGGAACGATAGGTGGAGCGGTGAAATGCGTAGATATCTATCGGAACGCCGAAGGTGAAGACAGGCGGCTGGGGTCATTCTGACGCTGAGGCACGAAAGCGTGGGGAGCGAACGGGATTAGATACCCCTGTA
+
GGGGGGGGGGGGGGGGGGGGGGGGGGGGGGGGGGGGGGGGGGGGGGGGGGGGGGGGGGGGGGGGGGGGGGGGGGGGGGGGGGGGGGGGGGGGGGGGFGGGGGGGGGGGFGGGGGGGGFEGGGGGGGGGGGGGGGGGGGGGGGCFEFGGFGGGGGGEEGGGGGGGGGGGGGGGGFEGG5EGGG8EEGGGGGGGGGGGGGG5EC5;?GGGG*?EGGDDDGGGGDEGBDFFFF2>08@557F7
@M00200:205:000000000-AKKM3:1:1101:16966:3344 1:N:0:1
ATTGGGTATAAAGCGTGTGTAGGTGGATGCCTAAGTGCCTTGTGAAATCCCACGGCTCAACCGTGGAACTGCTTGGCATACTGGGTGTCTTGAGCCACTTAGGGGTTACCGGAACAAACGGTGGAGCGGTGAAATGCGTAGATATCGTTTGGAACGCCAATGGTGAAAACAGGTAACTGGGAGTGTGCTGACACTGAGACACGAAAGCCAGGGGAGCGAACGGGATTAGATACCCCGGTAAGA
+
G9FGGGGGGGGGGGGBFBFGGGGCFG?CGGG<F8FGA@EEEGGGGGGFGGGGGGGGGGGGGGGGGGGGGGGGGGF:<FGGGGGGEF:FDGGFEEG<FGGGFGGGGGGGGCEGGGGD8EE+FFFG@=EEGCEDGGG?EEF@CFGFFFEFCE7CFDFCGGGDDFGECAEGDFFGFCCCF;<FGGEGGGFFFFGGGDDGGGCFGGGGGGGF=CFFGG))8CGGGDGGF:C36ACFCGD3)<7ED?A
@M00200:205:000000000-AKKM3:1:1101:25061:3397 1:N:0:1
ATTGGGCTTAAAGCGTGCGTAGGTGGTTTGTTAAGTCTGATGTGAAAGCCCTGGGCTCAACCTGGGAATGGCATTGGATACTGGCGAGCTAGAGTGCGGTAGAGGGTAGTGGAATTCCCGGTGTAGCAGTGAAATGCGTAGAGATGTGGAGGAACACCAGTGGCGAAGGCGGCTCTCTGGACTGTAACTGACGCTGAGGCGCGAAAGCGTGGGGAGCAAACAGGATTAGATACCCCCGTA
+
GGGGGGGGGGGGGGGGGGGGGGGGGGGGGGGGGGGGGGGGGGGGGGGGGGGGGGGGGGGGGGGGGGGGGGGGGGGGGGGGGGGGGGGGGGGGGGGGGGGGGGGGGGGGGGGGGGGGGGGGGGGGGGGGGGGGGGGGGGGGGGGGGGGGGGGGGGGGGGGGGGGCEGGGGGGG5>EFGGGGDGGGGGGGGGGGGGGGGGGGGGGGGEDGGGGGGG@GFGGGD<FGFGGFFFFFGFF*5>EG
@M00200:205:000000000-AKKM3:1:1101:14305:3424 1:N:0:1
ATTGGGTTTAAAGCGTACGTAGGCGGACTTGCAAGCCTCTTGTGAAATCCCTCGGCTCAACCGAGGAACTGCTTGGTGAACTGCGAGTCTTGAGGCAAGTAGAGGCTGTCGGAACGATAGGTGGAGCGGTGAAATGCGTTGATATCTATAGGAACGCCGAAGGTGAAAACAGGCAGCTGGGCTTGTTCTGACGCTGAGGTACGAAAGCGTGGGGATCAAACAGGATTAGATACCCCCGTAAGA
+
GGGGGGGGGGGGGGGGCGGGGGGGGGGGGGGGFGGG,CEFFGGGGGGGGGGGGGGGGGGGGGGDGGGG8FGG<FFEFG<FGGGGE@FFGGGGGGGGGFGGFGGGGE?A=EFGGGGG>+:FGGGCGGGGGGGGGGG9FGFCBFGGGGFC<,@DFFDEGGDDEEGCDCGFGGFGFFDGGGGC@FFCGGGFGGGGGGGEEFG7CCEGGDGGG=C7CE>GFGGGG*098CF?FF<FCCC*))0C<2<
@M00200:205:000000000-AKKM3:1:1101:23187:3426 1:N:0:1
ATTGGGTTTAAAGGGCGCGCAGGCGGTTACGTAAGTCCGGCGTGAAATACCACGGCTCAACTGTGGAACTGCGTCGGATACTGCGTTGACTTGAGGATGGTAGAGGCCATTAGAACTAGCGGTGTAGCGGTGAAATGCGCAGATATCGCTAGGAATGCCGGTGGCGAAGGCGGATGGCTGGGCCAATCCTGACGCTGAGGCGCGAAAGCTAGGGGAGCGAACCGGATTAGATACCCTCGTA
+
GGGGGGGGGGGGGGGGGGGGGGGGGGGGGGGGGGGGGGGGGGGGGGGGGGGGGGGGGGGGGGGGGGGGGGGGGGGGGGGGGGGGGGGGGGGGGGGGGGGGGGGGGGGGGGGGGGGGGGGGGGGGGGGGGGGGGGGGGGGGGGGGGGGGDCBCFGGGGGGGGGGGGGGGGGGGGGGGGGGGGGGGGGGGFFGGGGDGE5AFFDEEGGGGG7:FGGFDB5CEDG=D953(9@<C???4@>@=D
@M00200:205:000000000-AKKM3:1:1101:7069:3433 1:N:0:1
ACTGGGTTTAAAGGGTGCGTAGGTGGTCGGGTAAGTCTGATGTGAAATCTCCGAGCTCAACTCGGAAATGGCATTGGATACTATTCGGCTAGAGGGTTGGAGGGGAGACTGGAATTCTCGGTGTAGCAGTGAAATGCGTAGATATCGAGAGGAACACCAGTGGCGAAGGCGAGTCTCTGGACAACTCCTGACACTGAGGCACGAAAGCTAGGGGAGCAAACAGGATTAGCTACCCTAGTA
+
GGGGGGGGGGGGGGEFGGGEGGGGGGEGGGGGGGGGCGGGGGGGGG,EFGGGGGGG7CFGGCGGGGGGGGFFFGFGGGGGGFGGGGGGGFGFEFFGEGGCG8CFEGGGGGGGGGGGGGGGGGDGGGGGFGGGG9FFGGBEGGFGGGGGGGGGGEGFGGGGGGGGGGGGGGGGGGGGGGFG9DCFFFFGGCCFGGFCCC**CFGDGGGFCGFDFG:)>7F8<FGG;6CEF)7:FFGC?>@?
@M00200:205:000000000-AKKM3:1:1101:9710:3435 1:N:0:1
ACTGGGTGTAAAGGGCGCGTAGGCGGCTTTGCAAGTGACGGGTGAAATCCCTCGGCTTAACCGAGGAACTGCCTGTCAGACTGTGAGGCTTGAGACCGGGAGAGGTGAGTGGAATTCCCAGTGTAGCGGTGAAATGCGTAGATATTGGGAGGAACACCAGTGGCGAAGGCGGCTCACTGGACCGGAACTGACGCTGAGGCGCGAAAGCGGGGGGAGCAAACAGGATTAGATACCCGTGTA
+
GGGGGGEGGFFGGGGGGGGGGGGGGGGGGGGGGGGGGGGGGGGDGGGGGGGGGGGGFGGCE9CEGGGGGGGGGFGGGGG<F<FGGCFFGGCFEGGGGGGGDGDGGAFFGGGFGGGGGGGGGFGGGGGGGFEEEFGGGGE7FECFG9FFGGGGGCFGFGCCFFFG@EGC7:F7ED79EEFF7CGGGDGG6CC8CC9C=>FGGGEG>CGGC**:CEBDEGF6<7EC?F><6?A*3<<C7>FG
@M00200:205:000000000-AKKM3:1:1101:19168:3450 1:N:0:1
ATTGGGTTTAAAGGGTGCGCAGGCGGCCAAGTGTGTGAGGCGTGAAAGCCCGATGCTTAACATCGGAATTGCACCTCAAACTACATGGCTAGAGCATTGGAGAGGGTAGCAGAATTCATGGTGTAGCAGTGAAATGCGTAGATATCATGAGGAATACCAGAGGCGAAGGCGGCTACCTGGACAATTGCTGACGCTCAGGCACGAAAGCGTGGGGAGCAAAAGGGATTAGATACCCTTGTA
+
GGGGGGGGGGGGGGGGEGGGEGGGGGGGGFGGGGGGGDFFGGFEGGGGGGGGGGGGGGGFCECECFEEGGGGFGGDDG<FFFFFGGGGGFAEGGGEGGGGFGGGGGGGGGGGGGGGGGGGCFGFGGGGGGFFGDFGDCFGEG?<FAFGGGGGC@FGGGGGGGCEGGEFGGGGGC@FEFGGGGFFGGGF9>E6EC*7:BCCGGECCGDF=78<CGFD):CCF<GCFGC7F=AFC66C5?FD
@M00200:205:000000000-AKKM3:1:1101:9771:3458 1:N:0:1
ATTGGGCTTAAAGGGCGCGTAGGCGGACCACAAAGTCCGGGGTGAAATCTTTCGGCTTAACCGGAAAATTGCCTTGGATACTGGTGGTCTCGAGGGAGGTAGGGGCATGTGGAACTTCCGGTGGCGCGGTGAAATGTGTTGATATCGGAAGGAACGCCGGTGGCGAAAGCGACGTGCTGGACCTCTTCTGACGCTGAGGCGCGAAAGCCAGGGGAGCAAACGGGATTAGATACCCTTGTA
+
GGGGGFGGGGGGEGGGGGGGGGGGGGGGGGGGFFGGGGGGGGGGGGGGGGGGGGGGGGGGGGGGGGGGGFGGGGGGGGCAFGGGGGDGGGGGGGGGGCFEGGG7FGGGGGGGGGGGGGGGEGGG,FFGGGGGGGFGFGGGGGGGGGGGGGF7FCFGDGEGGG@E7CCGGGGCECECEFCFGGGGFF?C7*<:5CCEGC85CDG>GEDC*:@8CCDGBGGC5CAC?D*8?F>GGCCF4)*<
@M00200:205:000000000-AKKM3:1:1101:20646:3484 1:N:0:1
ACTGGGTTTAAAGCGCGTGTAGGCGGTCATGCAAGTCGGGTGTGAAAGCCCGGGGCTCAACCCCGGAAGTGCATTCGATACTGCGTGGCTAGAGTACTGGAGAGGATGGTGGAACTCTCGGTGTAGAGGTGAAATTCGTAGATATCGAGAAGAACACCGGTGGCGAAGGCGGCCATCTGGACAGATACTGACGCTGAGACGCGAAAGCGTGGGGAGCAAACAGGATTAGATACCCGGGTA
+
GGGGGGGGGGGGGGGGGGGGGGGGGGGGGGGGGGGGGGGGGGGGGGGGGGGGGGGGGGGGGGGGGGGGGGGGGGGGGGGGGGGGGGGGGGGGGGGGGGGFFGGGGGGGGGGG7FFGGFGGGFGGGGGGGGGGGGGGGGGGGGGGGGFGGGGF@GGGGGGGGGGGGGGGDGGGGCCCDGGGGGFGFE?F7@FGGGGEEGGGGDEGGEGGGGGGGC:DDGCGGGGG?DF?F?<GFEFD::BD
@M00200:205:000000000-AKKM3:1:1101:7205:3490 1:N:0:1
ACTGGGTTTAAAGGGCGCGTAGGCGGCCTTGTCAGTCAGACGTGAAATCCCCAGGCTTAACCTGGGAACTGCGTCTGATACTACAAGGCTGGAGTTCGGGAGAGGAATGTGGAATTCCAGGTGTAGCGGTGAAATGCGTAGATATCTGGAGGAACACCGGTGGCGAAGGCGGCATTCTGGACCGAAACTGACGCTGAGGCGCGAAAGCCAGGGGAGCAAACGGGATTAGATACCCCTGTA
+
GGGGGGGGGGGGGGGEGGGGGGGGGGGGGGGGGGGGGGGGGGGGGGGGGGGGGGGGGGGGGGGGGGGGGGGGGGGGGGGGGGGGGGGGGGGGGGGGGGGGGGGGD<FFDFGGGGGGGGDFGGGGGGGGGGGGGFGGGGGGG7AFGGCCFGGGGFGGGGGGGGGGDGGEEGGGGEDCGGGGGGGGCEG*1?FGGGGGGGGG=GGGGGDGGGGGGDEGFGGGF*;DFGG?F7>GGG6C3<6C
@M00200:205:000000000-AKKM3:1:1101:6180:3508 1:N:0:1
ATTGGGTTTAAAGGGTGCGTAGGTGGTGAGGTAAGTCGGATGTGAAAGCTCCGAGCTCAACTCGGAAATGGCATTGGAAACTACCTTGCTAGAGGGTTTGAGGGGGGACTGGAATACTTGGTGTAGCAGTGAAATGCGTAGATATCAAGTGGAACACCAGTGGCGAAGGCGAGTCCCTGGAAAACTCCTGACACTGAGGCACGAAAGCTCGGGGAGCAAACAGGATTAGATAACCTAGTA
+
GGGGGGGEGGGGGGGGGGGGGGGGGGGGGGGGFFGGGGGGGGGGGGGGGEGGGGGGGGGFGGGGGDGGGGGGGGGGGGGGGGGGGGGGGGDGGGGGGGGG<FFEGGG:CDGGGGGGGGGGGGGFGGGGGGGGGGGGGGGEGGGEFGGGFGGGFGGGFGGGGFGDEGEGDGGGGE>FGGGGFGGFGGCFFG7@<74CF<FFGGGGGGGCG+:CEGFGFGCGGGGGFGG7?*.*+<8:F@BE
@M00200:205:000000000-AKKM3:1:1101:14910:3542 1:N:0:1
ATTGGGTTTAAAGGGCGTGTAGGCGGTTTGTTAAGTCATGTGTGAAATCCCTCGGCTCAACCGGGGAACGACGCATGAAACTGGCAAGCTAGAGTACCAAAGAGGGGGGTGGAATTCCCGGCGTAGCGGTGAAATGCGTAGATATCGGGAGGAACACCTGTGGCGAAGGCGACCCCCTGGTTGGATACTGAAGCTGATACGCGAAAGCGTGGGGAGCAAACAGGATGAGATACCCGTGGA
+
GGFAFDF@EGGGGGD@FFC@6CFECDFEGGFFEDGGGFGGGGGF6@EFEEEEGCFEGGGGGFGC7@=C,BB@>>FFGFA,,,54?EFGG=A<FGFG9BFCFF=<FGGGDE*FG,@?C9CCE**4*1<FGGGGGC79<EEEEC+A72C:?>**8;F>EG6E00;EDECECGCCEEEC5*CGFCEEFFG8?*+++366@+AFC<5/*/9*:**:/8)>55A85/0C(>*.)84:+,<DF))/
@M00200:205:000000000-AKKM3:1:1101:11472:3542 1:N:0:1
ATTGGGTTTAAAGGGCGTGTAGGCGGCCCGTTAAGTCAGGTGTGAAATTCCTGGGCTCAACCCAGGACGTGCGCCTGATACTGGCGGGCTTGAGTCCGGGAGAGGATGGTGGAACTCCCAGTGTAGAGGTGAAATTCGTAGATATTGGGAAGAACACCCGTGGCGAAGGCGGCCATCTGGACCGGTACTGACGCTAAGGCGCGACAGCGTGGGGAGCAAACAGGATTAGATACCCGCGTA
+
GGGGGGGGGGGGGGGGGGGGGGGGGGGGGGGGGGGGGGGGGGGGGGFGGGGGGGGGGGGGGGGGGGGGGGGGGGGGGGGGGGGGGGGGGGGGGGGGGGGGDGGGGGGGGGGGFGGGGGGGGGGGFAAEGGGFGGGGGGGGG7==FFGGGGGEFFGFFF7CGEGGGGGGDGGGGGCGG9FGGGGGDGGECCFGECDEEGGFDD*://7<E78CGDBC>C?GG<EGFGDFFF9*+<ADB@)1
@M00200:205:000000000-AKKM3:1:1101:23613:3557 1:N:0:1
ATTGGGTTTAAAGTGTGCGCAGGTGGCCGCGCAAGTCGAGTGTGAAATCCCCGGGCTTAACTTGGGAATTGCGCTCGAAACTACGTGGCTCGAGTGTGGCAGAGGAAGGTGGAATTCCACGTGTAGCGGTGAAATGCGTAGAGATGTGGAGGAACACCGATGGCGAAGGCAGCCTTCTGGGCCAACACTGACGCTCATGCACGAAAGCGTGGGGAGCAAACAGGATTAGATACCCCGGTA
+
GGGGGGGGGGGGGGGGGGGGGGGGCFFGGGGGGGGGGGGGGGGGGGGGGGGGGGGGGGGGGGGGGGGFGGGGGGGGGGGGGGGGGGGGGGGGGGGGGGGGGGGGGGGGGGGGGGGGGGGGGFGGGGGGGEDDDFGGGGGEGGGGGGGGFGGGGGGGGGGGGGGGGGEGGGGGGFGGGGGFFGGGGGGGGGGGGGGGGGFDFGGG>EGGGGGGGGED@G?CFGGGBFF7=BAGGGGGDB>E
@M00200:205:000000000-AKKM3:1:1101:19036:3571 1:N:0:1
ATTGGGTGTAAAGAGCGCGTAGGCGGCCAGATAAGTCCGGTGTGAAAGTCAAAGGCTCAACCTTTGAATGCCGCTGGAAACTGTCTGGCTAGAGTCCGGGAGGGGCGAGTGGAATTCCTGGTGTAGCGGTGAAATGCGCAGATATCAGGAGGAACACCAATGGCGAAGGCAGCTCGCTGGAACGGTACTGACGCTGAGGCGCGAAAGCGTGGGGAGCAAACAGGATTAGATACCCCAGTA
+
GGGGGGGGGGGGGGGGGGGGGGGGGGGGGGGGGGGGGGGGGGGGGGGGGGGGGGGGGGGGGGGGGGGGGGGGGGGGGGGGGGGGGGGGGGGGGGGGGGGGGGGGGGGGGGGGGGGGGGGGGGGGGGGGGGGGGGGGGGGGGGGGGGGGGGGGGGGGGGGGGGGGGGGGGGGGGGGGGDGGFGGGEGCEGGGGEGCGGEEGGGGGGGDGGGGGGGFGFGGGFGGGFFGFFFAGG6EDDFFG
@M00200:205:000000000-AKKM3:1:1101:21423:3575 1:N:0:1
ATTGGGCTTAAAGTGCGCGCAGGTGGACGAGTATGTGCCGTGTGAAAGCGCCGTCCTTACGATGGTGAGGTCATGGTAGACAGCTTGTCTTGAGGCTCGAAGAGGTTGATGGAATTCCGGGTGGAGCGGTGAAATGCGTAGATATCCGGAGGAACACCAGGGGCGAAGGCGGTCAACTGGTCGAGTTCTGACACTGAGGCGCGACGGCGTGGGGAGCAAACCGGATTAGATACCCGCGTA
+
FGGGGGGGGGGGGGGGGGGGGGGGGGGGGGGGGGGGGGGGGGGGGGGGGGGGGGGGGGGGGGGGGGGGGGGGGGGGGGGGGGGGGGGGGGGGGGGGGGGGGGGGGGGGGGGGGGGGGGGDGGGGGGGGGGGGGGGGGGGGGGGGGGGGGGGGGGGGGGFFGGFGGGGGGGGGGGGGGGGGGGGGGGGFFCFGGGFGCFEGEGGGGGGGDEGGGDFGFFGGG3CG3DD<FF<:FEG:).7E
@M00200:205:000000000-AKKM3:1:1101:24446:3583 1:N:0:1
ATTGGGTTTAAAGGGTTTGTAGGCGGCCTTGTAAGTCAGGTGTGAAATCCCGAGGCTCAACCGAGGAACGGCGCTTGATACTGCAAGGCTTGAGGGAGACAGGGGTAAGCGGAACTGATGGTGGAGCGGTGAAATGCGTTGATATCATCAGGAACACCGGTGGCGAACGCGGCTTACTGGGTCTCTTCTGACGCTGCGGCACGACAGCTAGGGTAGCGACCGGGATTAGATACCCCGGTA
+
GDFEGCCCB@FEFGGFF>EFF<<ECGD:CFGGG<ECF,@FCFGDAFEGD8F,,6@FGFGFG8B+@@FG,BFC7@F,CFGGGFGGF99DFGGGGGGG+CF<=EFCFF:F,,@FFGGCEG,FDD?:FFFGE>F+EF=FCB+@FGGGGG9=BGEFGGG8:F:*5<EGEFE*CEG7EC*<C;<FC2CGCE+<91+>CGGG*CE*:DDG*:518??88*95@=E*)1C129486?5FCFGFFFFC
@M00200:205:000000000-AKKM3:1:1101:8004:3587 1:N:0:1
ACTGGGTTTAAAGCGTCCGCAGGTGGAAATATGCGTCTGCTGTTAAATTCTGGGGCTCAACCCCAGTAACGTTGCAGTGGATACGATATTTCTAGAGGTAGGGAGAGGTGAATGGAACTCATAGTGGAGCAGTGAAATGCGTTGATATTATGGGGAACACCAATTGCGAAGGCAGTTCACTGGCCCTGTCCTGACACTCATGGACGAAAGCGTAGGGAGTGAAGCGGATTAGATACCCCCGTA
+
GGGGGGGGGGGGFGGGGGGGGGGGGGGGGGGGGGGGGGGGGGGGGGGGGGGGGGGGGGGGFGGGGGGGGGGGGGGGFGGGFGGGGGGGGGFGGGGDF8FFGFD,?FEFFGGGGGGGGGFGGGFGGGGGGGGGGGGGGGGGGGGGGFGGGGGGG,>BFGGGGGGGGGGGGEEEGGDDGGGFFEC?F8D6CCDGGGGGGGGGGFEF?:DC=?7>CC//):*A4CC+3C<6>E34;8?CF6:7C<;
@M00200:205:000000000-AKKM3:1:1101:18563:3598 1:N:0:1
ATTGGGTTTAAAGCGCGTGTAGGCGGTCCGGTAAGTCCGCTGTGAAAGTCGGGGGCTCAACCCTCGAAAGCCGGTGGATACTGTCGGGCTAGAGTACGGAAGAGGCGAGTGGAATTCCTGGTGTAGCGGTGAAATGCGCAGATATCAGGAGGAACACCAATTGCGAAGGCAGCTCGCTGGGACGTTACTGACGCTGAGACGCGAAAGCGTGGGGAGCAAACAGGATTAGATACCCGAGTA
+
GGGGGGGGGGGGGGGGGGGGGGGGGGGGGGGGGGGGGGGGGGGGGGGGGGGGGGGGGGGGGGGGGGGGGGGGGGGGGGGGGGGGGGGGGGGGGGGGGGGGGGGGGGGGGGGGGGGGGGGGGGGGGGGGGGGGGGGGGGGGGGGGGGGGGGGEGGGGGGGGGGGGGGGGGGGGGGGGGGGGGGGGGFGGGGGGGGGGGGGGGGGGGGGGGGGGGGFGFGGGGGGGFC>?FFACCGGD>>FG
@M00200:205:000000000-AKKM3:1:1101:11820:3659 1:N:0:1
ATTGGGTTTAAAGGGCGTGCAGGCGGTTTGTTAAGTGCAGGGTGAAAGCTCCCGGCTCAACTGGGAGAGGTCCTTGCATACTGGCAAACTCGAGGGAGGCAGAGGAAAGTGGAATTCCCGGTGTAGTGGTGATATGCGTAGATATCGGGAGGAACACCTGTGGCGAAGGCGGCTTTCTGGGCCTTACCTGACGCTGAGACGCGAAAGCGTGGGGAGCGAACCGGATTAGATCCCCTAGTA
+
GGGGGGGGGGGGGGGGGGGGGGGGGGGGGGGGGGGGGGGGGGGGGGFGGGGGGGGGGGGGGGGGGGGGGGGGGGGGGGGGGGGGGGGGGGGGGGGGGGGGGGGGGGGGGGGGGGGGGGGGGGGGGGGGGGGGGGGGGGFGGEGGGGGGGDGGDGGGGGGGGGGGGGCFGFEGDGGFGGGFGGGGGC?F9CFGGGGGGGGGGGGEGGGGGGGEEGEGEGGGGGGG1<DDFFF7+;FG>F7F
@M00200:205:000000000-AKKM3:1:1101:19176:3664 1:N:0:1
ATTGGGTTTAAAGCGTGCGTAGGTGGTTTGTTAAGTCTGATGTGAAAGCCCTGGGCTCAACCTGGGAACTGCATTGGATACTGGCTTACTAGAGTGCGGTAGAGGGTAGTGGAATTCCCGGTGTAGCAGTGAAATGCGTAGATATAGGAAGGAACACCAGTGGCGAAGGCGACCACCTGGACTGATACTGACACTGAGGTGCGAAAGCGTGGGGAGCAAACAGGATTAGATACCCGCGTA
+
GGGGGGGGGGGGGGGGGGGGGGGGGGGGGGGGGGGGGGGGGGGGGGGGGGGGGGGGGGGGGGGGGGGGGGGGGGGGGGGGGGGGGGGGGGGGGGGGGGGGGGGGGGGGGGGGGGGGGGFGGGGGGGGGGGGGGGGGGGEGGGGGGGGGGGGGGGGGGGGGGGGGEGGGDGGGG6EGGGGGGGGGGGGGGGGGGGGGCFFFFGCEGGGGDGEGGE33ACFGGGG43;@EF8?GFGG355;E
@M00200:205:000000000-AKKM3:1:1101:20982:3669 1:N:0:1
ATTGGGTTTAAAGGGAGCGTAGGTGGCCTTATAAGTCAGTGGTGAAATCTCTGGGCTTAACCCAGAAATTGCCATTGATACTGTAGGGCTTGAGTATAGTTGCCGTTGGCGGAATATGACATGTAGTGGTGAAATACATAGAGATGTCATAGAACACCGATTGCGAAGGCAGCTGACGAAACTATAACTGACACTGAGGCTCGAAAGTGCGGGGATCAAACAGGATTAGATACCCTAGTA
+
GGGGGGGGGGGGGGGGGGGGGGGGGGGGGGGGGGGGGGGGGGGGGGGGGGGGGGGGGGGGGGGGGGGGGGGGGGGGGGGGGGGGGGGGGGGGGGGGGGGGGGGGGGGGGGGGGGGGGGGGGGGGGGGGGGGGGGGGGGGGGGGGGGGGGGGGGGGGGGGGGGGGGGEGGGGGGGGGGGGGDGGGGGGGGGGGGGGGGGC>CFGGFGGGFGGFECDDFGGGFFFFFFFEFAEGG:C6FAFF
@M00200:205:000000000-AKKM3:1:1101:23392:3677 1:N:0:1
ACTGGGTTTAAAGCGTGCGTAGGCGGCCTGCAAAGTTGGGTGTGAAATCCCTCGGCCTAACCGAGGAATTGCGCCCAAAACTAGTGGGCTAGAGGGAGATAGAGGTAAGCGGAACTGATGGTGGAGCGGTGAAATGTGTTGATATCATCAGGAACACCGGTGGCGAAAGCGGCTTACTGGGTCTTTACTGACGCTGAGGCACGAAAGCCAGGGTAGCGAACGGGATTAGATACCCCAGTCAGA
+
GGGGGGGGGGGGGGGGGGGGGGGGGGGGGGGGGGGGGGGGGGGGGGGGGGGGGGGGGGGGGGGGGGGF8FGGGGGGFEGFGGGGGGGGGGGGGGGGGGGGGGGGGGGGGGGGEGGGGGGGGGFGGGGGGFFGGAFFGGGGGGGEDGFGGGGFFGGGGCGDEG7BCEDGGFFGGCECEFGGFFGGCE9@GGFGGGGGECGGGG5CE=CGGGGFEGFG:5CEGGCD?3C2FF):CCGGFF9+:-.
@M00200:205:000000000-AKKM3:1:1101:8351:3695 1:N:0:1
ATTGGGTTTAAAGGGAGCGTAGGTGGGTTAGTAAGTCCGTGGTGAAATCTCTGAGCTTAACTCGGAAACTGCCATGGATACTATTAGTCTTGAATATTGTGGAGGTTAGCGGAATATGTCATGTAGCGGTGAAATGCTTAGATATGACATAGAACACCAATTGCGAAGGCAGCTGGCTACACATATATTGACACTGAGGCTCGAAAGCGTGGGGATCAAACAGGATTAGATACCCCCGTA
+
GGGGGGGGGGGGGGGGGGGGGGGGGGGGGGGGGGGGGGGGGGGGGGGGGGGGGGGGGGGGGGGGGGGGGGGGGGGGGGGGGGGGGGGGGGGGGGGGGGGGGGGGGGGGGGGGGGGGGGGGGCGGGGGGGGEFGGGGGGGFGGGGGGGGFGFGGGFEGEGGGGGGGEGGGGFGGFGGGGGEFGGFGGGGGCGGGGGGGFFCEGCEGGGGGGDGGGFG4CFGGGGF=FFEFFFGCCF<BAEG
@M00200:205:000000000-AKKM3:1:1101:11739:3715 1:N:0:1
ACTGGGCTTAAAGGGCGCGTAGGCGGCTTTGCAAGTGACGGGTGAAATCCCTCGGCTTAACCGAGGAACTGCCTGTCAGACTGCATAGCTTGAGACCGGGAGAGGTGAGTGGAATTCCCAGTGTAGCGGTGAAATGCGTAGATATTGGGAGGAACACCAGTGGCGAAGGCGGCTCACTGGACCGGTACTGACGCTGAGGCGCGAAAGCGTGGGGAGCAAACAGGATTAGATACCCGGGTAAGA
+
GGGGGGGGGGGGGGGGGGGGGGGGGGGGGGGGGGGGGGGGGGGGGGGGGGGGGGGGGGGGGGGGGGGGGGGGGGGGGGGGGGGGGGGGGGGGGGGGGGGGGGGGGCDGGGGGGGGGGGFDGGGGADFGGGGCFGGGGGGGGGGGGFFFGFE@EFGGGGGGGGGGGGGDDFGGGGGGG9ACGCE5BCCEF77ECEC585*A=CGGGGDFD5>5C8>GFGGGGGGGFGGFF4<GGGGGFFFGG7A
@M00200:205:000000000-AKKM3:1:1101:6939:3722 1:N:0:1
ATTGGGTTTAAAGGGTGCGTAGGCGGCTTTTTAAGTCAGTGGTGAAATCCTGCAGCTTAACTGTAGAACAGCCATTGATACTGAAGAGCTTGAGTACAGACGAGGTAGGCGGAATTTATGGTGTAGCGGTGAAATGCATAGATACCATAAAGAACCCCTATTGCGAAGGCAGCTTACTAGGCTGTAACTGACGCTCAGGCACGAAAGCGTGGGGTTCAAACAGGATTAGATACCCTAGTAATGT
+
8FDFDGGEFFAE@DFFEDEGEGCFGGECFFEGCFGFGGG@DGE<;,CECFFA<,CA,EA<FFGG9FGCAEEFGGCE<EFDFFCFGGFFFFGCFGGGGGGGGGG:+C==DACFG7FB<9FGGCG=9F,CF:F?,55?9AA;D9B9=,8C>9<E<F<D+FCFG9C=C++@+,>@>89>:9=F7CFCFCGA:+,,@5**4>87,;?>5*8855CCC>)).05;*C*;(;F)18314?+68A+<@)).
@M00200:205:000000000-AKKM3:1:1101:8798:3735 1:N:0:1
ATTGGGCTTAAAGGGTGCGTAGGTGGGTTGGTAAGTCAGTGGTGAAATCCCCGAGCTTAACTTGGGAACTGCCATTGATACTATCAGTCTTGAATACCGTGGAGGTCAGCGGAATATGTCATGTAGCGGTGAAATGCTTAGATATGACATAGAACACCAATTGCGAAGGCAGCTGGCTACACGAATATTGACACTGAGGCACGAAAGCGTGGGGATCAAACAGGATTAGATACCCGCGTA
+
GGGGGGGGGGGGGGGGGGGGGGGGGGGGGGGGGGGGGGGGGGGGGGGGGGGGGGGGGGGGGGGGGGGGGGGGGGGGGGGGGGGGGGGGGGGGGGGGGGGGGGCGGGGGGGGGGGGGGGGGGGGGGGGGGGGFGGGGGGGGGGGGGGGGGGGGG<DFGGGGGGGGGGCFGGFGGGGGGGGGGGGGGGGGFCC,5@CCGGGGCGGGGGDF5;B<FC>DFGGGGGGG(7DEF76+;C:3>>B*
@M00200:205:000000000-AKKM3:1:1101:10684:3743 1:N:0:1
ACTGGGTATAAAGCGCGTGTAGGCGGCCAGACAGGTCCGTTGTGAAAACTCGAGGCTCAACCTCGAGACGTCGGTGGAAACCGTCTGGCTAGAGTCCGGAAGAGGAGAGTGGAATTCCCGGTGTAGCGGTGAAATGCGCAGATATCGGGAGGAACACCCGTGGCGAAGGCGGCTCTCTGGGACGGTACTGACGCTGAGACGCGAAAGCGTGGGGAGCGAACAGGATTAGATACCCCTGTA
+
GGGGGGGGGGGGGGGGGGGGGGGGGGGGGGGGGGGGGGGGGGGGGGGGGGGGGGGGGGGGGGGGGGGGGGGGGGGGGGGGGGGGGGGGGGGGGGGGGGGGGGGGGGGGGGGGGGFGGGGGGGGGGGGGGGGGGGGGGGGGGGGGGGGGGEGGCFGFGGGGGGGGGGGGGGGGGEGFGGGGGGGGGGGG7FGGGGGGGGGGGGGGDGDGGEGCEG>DFG88DGGFBFGFFF9DEGGG>FFG
@M00200:205:000000000-AKKM3:1:1101:17269:3747 1:N:0:1
ATTGGGTATAAAGGGAGCGTAGGCGGACATTTAAGTCAGGGGTGAAATCCCGGGGCTCAACCTCGGAATTGCCTTTGATACTGGGTGTCTTGAGTATGAGAGAGGTGTGTGGAACTCCGAGTGTAGAGGTGAAATTCGTAGATATTCGGAAGAACACCAGTGGCGAAGGCGACACACTGGCTCATTACTGACGCTGAGGCTCGAAAGCGTGGGGAGCAAACAGGATTAGATACCCTCGTA
+
GGGGGGGFFGGGGGGGGGGGGGGGGGGGGGGGGGGGGGGGGGGGGGGGGGGGDGGGGGGGGGGGGGGGEFGGGGGGGGGEGGCAFFGGGGGGGGGGGGCCGGGGGGGGGGGGGGGGGGGGGGGGGGGGGGGGGGGGGGGGGGGAEAFGGGEGGFGCGGGFGGFDGGGC7BCGGGGGG8D,>>CBFGGGGFGGEGDGGDGGGGGGCEGGGGE:CEAGFG@FGGFF:C7<FFF7<<F65BF5
@M00200:205:000000000-AKKM3:1:1101:23955:3756 1:N:0:1
ATTGGGTATAAAGGGTGCGTAGGAGGGCAGGTAAGTCAGTGGTGAAATCTTCGAGCTTAACTCGGAAACTGCCGTTGATACTATCTGTCTTGAATACCGTGGAGGTGAGCGGAATATGTCATGTAGCGGTGAAATGCTTAGATATGACATAGAACACCAATTGCGAAGGCAGCTCACTACACGAATATTGACTCTGAGGCACGAAAGCGTGGGGATCAAACAGGATTAGATACCCCGGTA
+
GGGGGGGGGGGGGGGGGGGGGGGGGGGGGGGGGGGGGGGGGGGGGGGGGGGGGGGGGGGGGGGGGGGGGGGGGGGGGFGGGGGGGGGGGGGFGGGGGGGGGGGGGGGGGGGGGCFGGGGGGGGGGGGGGGGGGGFGGGGGGGGGGGGGGGGGGFGFGGGGGGGGDGCGGGGGGGGGGGGFGGGGGG5DEGGGGGGFDGC5:>E8C8DCCEE@EEDGFFCFFGGF?GG)*+?FGFG3:>:>
@M00200:205:000000000-AKKM3:1:1101:10861:3757 1:N:0:1
ATTGGGTTTAAAGGGTGCGTAGGCGGCCCCTTAAGTCAGCGGTGAAAGCCCGGGGCTCAACCCCGGAACCGCCGTTGATACTGGGGGGCTTGAGTACGGACGAGGTGGGCGGAATTGAGGGTGTAGCGGTGAAATGCTTAGATACCCTCAAGAACTCCGATTGCGTAGGCAGCTCACTAGGCCGTAACTGACGCTGAGGCACGAAAGCGTGGGGAGCGAACAGGATTAGATACCCTAGTA
+
GFGGGGGGGGGGGGGCFGGEGGGGGGGGGGGCGFGGGGG?FEGGGGGGCGGGCFGGGGGGG8CFGGDGGFCFFGC=FGGGGG,,4F4>FGGGGGGGGDEEGGGGGFCFG:FGGGGGGFFGGGGGGG?EGGGGGGGGGDGGGGCG9FG6FGFGGGG,CC>:C8EGE:EGGGCEE8:CFGCCEGDC>CCGGGGGCEDEGFFGDGGG8?)CGGGGGGFGF=E8D<8C?G>>?FFGGGG65<BF
@M00200:205:000000000-AKKM3:1:1101:24686:3760 1:N:0:1
ACTGGGCTTAAAGGGCGCGTAGGCGGGTGAGCAAGTCCGGGGTGAAATCTTTCGGCTTAACCGGAAAACAGCCTTGGATACTGCTCGTCTGGAGGGAGGTAGGGGTCTGTGGAACTTCCGGTGGAGCGGTGAAATGCGTTGATATCGGAAGGAACGCCGGTGGCGAAAGCGACGGACTGGACCTCTTCTGACGCTGAGGCGCGAAAGCTAGGGGAGAGAACGGGATTAGATACCCCGGTA
+
GGGGGGGGGGGGGGGGGGGGGGGGGGGGGGGGGGGGGGGGEGGGGGGGGGGGGGGGGGGGGGGGGGGGG8BFGGGGGGGGGGGFEFGGGGGGGGGGGGGFGGGGGG7<FFGGGGGGGGFGGGGGGGGGGGGGGFGGGGGEGGGGGCEGCGGGGGGGGGGGGGGGGG*=CFGGGGGGGGGGGGGFGGFGGGGGGGGGEGGGGGGGEGGGG:CGGG3<5=GGGGGG0/73F?A*3<@*8@D=
@M00200:205:000000000-AKKM3:1:1101:9096:3787 1:N:0:1
ACTGGGTTTAAAGGGTGCGTAGGCGGCCTTGTAAGTCAGTTCTGAAATATCCCGGCTTAACCGGGAGGGTGGGATTGATACTGCAGGGCTTGAGTGGAATCGAGGTAGGCGGAATTGACGGTGTAGCGGTGAAATGCTTAGATATCGTCAAGAACACCGATAGTGTAGACAGCTTACTAGACTTCAACTGACGCTGAGGCACGAAAGTGTGGGGATCAAACAGGATTAGATACCCGCGTA
+
GGGGGGGGGGGGGGGGGGGGGGGGGGGGGFG@FGGGGGGCFGGGGGGGFGEFGGEGG@EGGGGGDGGGGGGGGEGFGGGGGGGF9FEFGGGG8FFF?FFGGGGGGGGGGGGGGEGGGGGGGGGGG=FGEFGGFDGGGGGFFGGFGCCDEF>:CEFFGGEGGGGFDFFGGFFFFGG9EDFCGFGGG;>EFGFGD=CCGFCF58ED:CD@C:CCFCBD:*2<=CEF?CC8?FBGG?6D:@DG
@M00200:205:000000000-AKKM3:1:1101:22427:3788 1:N:0:1
ACTGGGTTTAAAGGGTGCGTAGGCGGCTTTATAAGTCCGTGGTGAAAGCCAACAGCTCAACTGTTGAACTGCCATGGATACTGTAAGGCTTGAGTACAGACGAGGTAGGCGGAATGGATGGTGTAGCGGTGAAATGCATAGATACCATCCAGAACACCGATTGTGTAGGCAGCTTACTAGGCTGTAACTGACGCTGAGGCACGAAAGCGTGGGGAGCGAACAGGATTAGATACCCTGGTA
+
GGGGGGGGGGGGGGGGGGGGGGGGGGGGGDFGGGGFGGEEGGGGGGGCGGG8DFGGGGGGGGGGG9FEFFGGGGGFGGEGGGGGGGEEGGGGGGGGGGGCCEECEFGGCFGGGGGGGFGGGGGGGGGGGGGGGGGGGGGGGGGGFGGFFGGGGGGGGGGGDGGDGGGGGGG@CCECGGGAFGGGGGGCFGFGCGGGGCFGGGGGE8DCGEGGGDD:ACE5CCEGFGGFF=A7E?FGFFFG
@M00200:205:000000000-AKKM3:1:1101:16971:3799 1:N:0:1
ATTGGGCTTAAAGCGTGCGTAGGTGGTTCGTTAAGTCTGATGTGAAAGCCCTGGGCTCAACCTGGGAATGGCATTGGAAACTGGCGACCTAGAGTGCGGTAGAGGGTAGTGGAATTCCCGGTGTAGCAGTGAAATGCGTAGAGATCGGGAGGAACATCTGTGGCGAAGGCGACTGCCAGGACCAGCACTGACACTGAGGCACGAAAGCGTGGGGAGCAAACAGGATTAGATACCCGCGTA
+
GGGGGGGGGGGGGGGGGGGGGGGGGGGGGGGGGGGGGGGGGGGGGGGGGGGGGGGGGGGGGGGGGGGGGGGGGGGGGGGGGGGGGGGGGGGGGGGGGGGGGGGGGGGGGGGGGGGGGGGGGGGGGGGGGGGGGGGGGGGGGGGGGGGGGGGGGGGGGGGGGGGGGDGDGGGGGGGGGGGGGGGGGGGGGGGGGGGGGGGGGGGGGGGGGGGGGGFG:*CFGGGF<<C?FBAGGGGGFFFG
@M00200:205:000000000-AKKM3:1:1101:15827:3812 1:N:0:1
ATTGGGTTTAAAGTGTGCGTAGGTGGGCTAGTAAGTCAGTGGTGAAATCTCCAAGCTTAACTTGGAAACTGCCGTTGATACTATTAGTCTTGAATCTCGTGGAGGTAAGCGGAATATGTCATGTAGCGGTGAAATGCTTAGATATGACATAGAACACCGATAGCGAAGGCAGCTTGCTACACGAGTATTGACACTGAGGCACGAAAGCGTGGGGATCAAACAGGATTAGATACCCTGGTA
+
GGGGGGGGGGGGGGGGGGGGGGGGGGGGGGGGGGGGGGGGGGGGGGGGGGGGGGGGGGGGGGGGGGGGGGGGGGGGGGGGGGGGGGGGGGGGGGGGGGGGGGGGGGGGGGGGGGGGGGGGGGGGGGGGGGGGGGGGGGGGGGGGGGGGGGGGGGGGGGGGGGGGGGGGGGGGGGFGGGGGGGGGGGGGCEFFGGGGGGGGGGDEGGGGGEEFGGDD;FGGGFG<=FFFFFEGGAGFFFFG
@M00200:205:000000000-AKKM3:1:1101:19938:3818 1:N:0:1
ACTGGGTTTAAAGAGCGCGTAGGCGGTCCGGTAAGTCCGCTGTGAAAGTCAAGGGCTCAACCCTTGGATGCCGGCGGATACTGTCGGGCTAGAGTCCGGAAGAGGCGAGTGGAATTCCTGGTGTAGCGGTGAAATGCGCAGATATCAGGAGGAACACCAATGGCGAAGGCAGCTCGCTGGGACGGTACTGACGCTGAGGCGCGAAAGCGTGGGGAGCAAACAGGATTAGATACCCTAGTA
+
GGGGGGGGGGGGGGGGGGGGGGGGGGGGGGGGGGGGGGGGGGGGGFGGGGGGGGGGGGGGGGGGGGGGGGGGGGGGGGGGGGGGGGGGGGGGGGGGGGGGGGGGGGGDGGGGGGGGGGGGGGGGGGGGGGGGGGGGGGGGGGGGGGGGGGGGGGGGGGGGGGGGGGGGGGGGGGGGGGGGGGGGCEGGGGGGGGDGGGGGGGGGGGDFGEEGGGFGBCGGGGGG?FF<FFBFFFEG@FFG
@M00200:205:000000000-AKKM3:1:1101:19488:3821 1:N:0:1
ATTGGGTTTAAAGTGCGCGTAGGCGGCTGGCTCAGTCGGGCCTGTAAGTGCGGGGCTCAACCCCGTGATGGGCCCGGGACGGGCTGGCTGGGGCGCGGTCGAGGGAGACGGAATGCCGGGTGTAGTGGTGAAATGCGTAGAGATCCGGCGGAACACCGGTGGTGAAGGCGGTCTCCTGGGCCGAGGGCCGACGCTGAGGCGCGAGAGCGTGGGGGGCGAACCGGATTAGATACCCGCGTA
+
GGGGGGECEDFFGGFGGGGGGEGGGGGGEGGGGGGGGDE7FEGGGFEFG9FEGGGGGGGFGGGEGB:=FFBGGF@CEDFECEG7FGGGGE7FGGGGCE:FGEGGE*:CFGGFGGGGFGGGFEE,>?FF,C?BFCGGE**4<C9CBF7FGCC8?C,AEGG//?CG?FGGGGGEE>@F9CFCCC**:CG*7):8?:CE=E/>5)**2/9/:2?EGD))57:55>GC(9*8?6479,<3>3<5
@M00200:205:000000000-AKKM3:1:1101:20938:3824 1:N:0:1
ATTGGGTTTAAAGCGTGTGTAGGTGGATGTCTAAGTACCTTGTGAAATCCCACGGCTCACCCGTGGAACTGCTTGGTATACTGGATGTCTTGAGCTATCTAGGGGCAGCTGGAACGAACGGTGGAGCGGTGAAATGCGTAGATATCGTTCGGAACGCCAATGGTGAAAACAGGCTGCTGGGGATACGCTGACACTGAGACACGAAAGCCAGGGGAGCAAACGGGATTAGATACCCCTGTA
+
GGGGGGGGGGGGGGGGGGGGGGGGGGGGGGGGGGGGGGGGGGGGGGGGGGGGGGGGGGGGGGGGGGGGGGGGGGGGGGGGGGGGGGGGGGGGGGGGGGGGGGGGGGGGGGGGGGGGGGGGGGGGGGGGGGGGGGGGGGGGGGGGGGGGGGGGGGGGGGGGGGGGGGGGGGGGGGFGDFGGGGGGGGFGGGGGGGGGGFFGGGGGGGGG8EFGGGBGEGGGGGE<;D43=FEDFCECFFFG
@M00200:205:000000000-AKKM3:1:1101:25294:3837 1:N:0:1
ACTGGGTATAAAGGGTCCGTAGGCGGGAGGGCAAGTCTGACGTGAAAGCGCCCGGCTCAACTGGGCGAGTGCGTTGGAAACTGCCTTTCTTGACTCACGCAGAGGTCGGCGGAATTCCCGGTGTAGTGGTGGAATGCGTAGAGATCGGGAGGAACCTCGAAAGCGAAGGCAGCCGACTGGGGGATGAGTGACGCTGAGGGACGAAAGCGTGGGGAGCGAACAGGATTAGATACCCCAGTAAG
+
GGGGGFGGGGGGGGGGGGGGGGGGGGGGGGGGGGGGGGGGGGGGGGGGFGGGGGG@FGGGGGGGGGGGGGGGGCFGGGGGGFGGGGGGGGFAEGGFGGGGGGGGFGGGFDGEGGGGDBEEGGGGGGGGFFFFFGGGGGGGGGFGFGC::CFDGGGGGCC7CEGGGGGGEGGGDGGEG8CFGGD>EGFC9>FGGEGGGGGGGGGG>EDGG5CCE8BCD:?*55C*4*05@FFCGDGG>DFCF2
@M00200:205:000000000-AKKM3:1:1101:14878:3843 1:N:0:1
ACTGGGTATAAAGGGTGCGTAGGCGGCTATTTAAGTCAGCGGTGAAAGACTCCGGCTCAACCGGAGCAGTGCCATTGATACTGGATAGCTTGAGTGTTGGAGGGGTACATGGAATTGATGGTGTAGCGGTGAAATGCATAGATACCATCAGGAACACCGATAGCGAAGGCATTGTACTGGCCAACAACTGACGCTGAGGCACGAAAGCATGGGGAGCGAACAGGATTAGATACCCCCGTA
+
GGGGGGGGGGGGGGGGGGGGGEGGDEGGGGFGGGGGGGGGGGGGGGGGGGGGGGGGGGGGGFGGGGGGGGGGGGGGCCGGGGGGGGGGGGGFFCGGGGFFFGGGGGGGGGGGFFFGGGGGGGGGGGGGGGGGFFGGGGGGGGGGGCG<DGDGFGGGGGGGEGGGGEGGG7FFCEGFFF@FFGGEGGGGGGGGGGDCED5CEGG5EEGGGGFFGGDD>E58D7FF0>C2=F4CFEGGDFBG
@M00200:205:000000000-AKKM3:1:1101:25980:3856 1:N:0:1
ATTGGGTTTAAAGGGCGCGTAGGCGGCCTAGCAAGTGACGGGTGAAATCCCTCGGCTTAACCGAGGAACTGCCTGTCAGACTGCCTGGCTTGAGACCGGGAGAGGTGAGTGGAATTCCCAGTGTAGCGGTGAAATGCGTAGATATTGGGAGGAACACCAGTGGCGAAGGCGGCTCACTGGACCGGTACTGACGCTGAGGCGCGAAAGCGTGGGGAGCAAACAGGATTAGATACCCTAGTA
+
GCGGGGGGGGGGGGG7FGGGGGGGGGDECGGCFGGGGGFEGGGGGGGGGCFGGGGGGGGGGGGDGCECFFFGFGAEDFDGGGGGCFFGGGEFGGGG=CEEFGGGGFFCF<DGGGGFBA,8DFGGGGGGGGGGGGGGGGGGGG,EF,,@CGCGGGGGGG*>FGFGGGGGGGEGGD8CFCECEG6*:1:EFGFGG=>EGGGF*CGGGGGG8EGGGG@D;F?GGCGF0C7>?65CGFF*)78C
@M00200:205:000000000-AKKM3:1:1101:8915:3871 1:N:0:1
ATTGGGTTTAAAGTGCGTGTAGGCGGCGGCGTAAGTGTCGAGTGAAATCCCATCGCTCAACGGTGGAACGGCTCGGCATACTGCGTCGCTTGAGGTCGGTAGAGGCGCCTGGAACTCTAGGTGGAGCGGTGAAATGCGTAGATATCTAGAGGAACGCCTGAGGCGAAAGCGGGGCGCTGGGCCGATTCTGACGCTGAGACACGAAAGCGTGGGGAGCAAACAGGATTAGATACCCCGGTA
+
GGGGGGGGGGGGGGGGGGGGGGGGGGGGGGGGGGGGGGGGGGGGGGGGGGGGGGGGGGGFGGGGGGGGGGGGGGGGGGGGGGGGGGGGGGGGGGGGGGGGGGGGGGGGGGGGGGGFGGGGGGGGGGFGGGGGGGGGGGGGGGGGGGGGGGGGGGGGGGGGGGGGGGGGGGGGGGGGGGGGGGGGGGGGGGGGDGDEGGGGGGGGEEC4CEGGGGFGFGGC<FCC1C>2F?<>7CG3D>>C
@M00200:205:000000000-AKKM3:1:1101:23346:3908 1:N:0:1
ATTGGGTTTAAAGTGTGCGCAGGCGGCGTCGCAAGTCGAGTGTGAAAGCCCCGGGCTTAACTTGGGAATTGCGCTCGAAACTACGGTGCTGGAGTGTGGCAGAGGAAGGTGGAATTCCACGTGTAGCGGTGAAATGCGTAGAGATGTGGAGGAACACCGATGGCGAAGGCAGCCTTCTGGGCCAACACTGACGCTCATGCACGAAAGCGTGGGGAGCAAACAGGATTAGATACCCCGGTA
+
GGGGGGGGGGGGGGGGGGGGGGGGGGGGGGGGGGGGGGGGGGGGGGGGGGGGGGGGGGGGGGGGGGGGGGGGGGGGGGGGGGGGEGGGGGGGGGGGGGGGGGGGGGGGGGGGGGGGGGGGGGGGGGGDEGGGGGGGGGGGGCCFGGGGGGGGGGGGGGGDGGGGGEGGGGGGGDGD:FGGGGGGGGGGGGGGGGDGGGGGGGGGGGGFGGGGGGFGFGFGGGGG:GG>?=AGGCFGFBFG
@M00200:205:000000000-AKKM3:1:1101:16611:3915 1:N:0:1
ACTGGGTGTAAAGCGCGCGTAGGCGGAAGTGTAAGTGTGGCCTGAAAGCCCCCGGCTCAACCGGGGAGGGTGGCTGCAAACTGCGCTTCTTGAGGGCGATAGAGGAGTGTGGAATTCCTGGTGTAGCGGTGAAATGCGTAGAGATCAGGAGGAACACCCGTGGCGAAGGCGGCACTCTGGGTCGGCCCTGACGCTGAGGCGCGAAAGCGTGGGGAGCGAACGGGATTAGATACCCCCGTAAGA
+
GGGGGGGGGGGGGGGGGGGGGGGGGGGGGGGGGGGGGGGGGGGGGGGGGFGGGGGGGGGGGGGGGGGGGGGGGGGGGGGGGGGGGGGGGGGGGGGGGGGGGGGGGGGGGGGGGGGGGGGGGGGGGGGGGGGGGGGGGDECGGGGGGGGGGGGGGGGGGGGGGGGGGGGGGGGGGGGGGGGGGGGDGGGGGGGGGDGGGGGGGGGGGGGGGGGGG>DDEEEGGCCBG7)9*5:FGGG@DD55<A
@M00200:205:000000000-AKKM3:1:1101:15555:3917 1:N:0:1
ATTGGGTTTAAAGCGCGCGCAGGCGGTTCTTCAAGTCAGAGGTGAAAGCCCAGAGCTCAACTCTGGAATGGCCTTTGAGACTAGAGAACTAGGGTACGGGAGAGGTGAGTGGAATTCCGAGTGTAGAGGTGAAATTCGTAGATATTCGGAAGAACACCAGTGGCGAAGGCGGCTCACTGGCCCGTTACCGACGCTCAGGCGCGACAGCGTGGGGAGCAAACAGGATTAGATACCCTAGTA
+
GGGGGGGGGGGGGGGGGGGGGGGGGGFGGGGGGGGGGGGGGGGGGGGGGGGGGGGGGGGGGGGGGGFC?FGGGGGGGGFGGGGGGGGGGGGGGGFGGGGGGGGGGGGGGGGGGGGGGGGGGGGGGGGFGGGGGGGFGGGFFGGGFDFGGGGGGGGGGGGGGGFGGGGDEFD7CCGGGFDGC5;EGGGGGGEGE5*==CGGGGE5*/C<EEGGGGFGBCFFG7CD:GC2@*4FGFC6FFFC
@M00200:205:000000000-AKKM3:1:1101:7370:3917 1:N:0:1
ATTGGGTTTAAAGGGTGCGTAGGTGGGTTGGTAAGTCCGTGGTGAAATCTCCGAGCTTAACTCGGAAACTGCCGTGGATACTATCAATCTTGAATATCGTGGAGGTAAGCGGAATATGTCATGTAGCGGTGAAATGCTTAGATATGACATAGAACACCGATAGCGGAGGCAGCTTGCTACACGATCATTGACACTGAGGCACGAAAGCGTGGGGAGCAAACAGGATTCGATACCCCAGTAAGA
+
GGGGGFGGGGEGFGGGGGGGGGGGGGGGGGGGGGGGGGGGGGFFGDGGGGGGGGGEGGGGGGGGDGGGGGGGGFGGGGGGGGGGGGGGGGGGGGGGGGGGDGGGGGGGGGGGGEGGGGGFAFEFGGGGGGGG?FGGGCFGFFFFFGGGFGFGGFFGGG@F7CEFCFCEDGGGGGGGFGGDFG>CFGCCCDCFFCCF@<E*ACGG>EDGGGEEF5)9BGGGFGGGDG>)86)*:<+1)))+:))
@M00200:205:000000000-AKKM3:1:1101:15451:3933 1:N:0:1
ATTGGGCTTAAAGGGCGCGTAGGCGGTCGGGTAAGTCTGATGTGAAATCCCGCGGCTTAACCGCGGAATTGCATCTTATACTGCCCGGCTAGAGTCTGGGAGAGGGAAGTGGAATTCCCGGTGTAGCGGTGAAATGCGTAGATATCGGGAGGAACACCAGTGGCGAAGGCGGCTTCCTGGACCAGTACTGACGCTGAGGCGCGAAAGCTAGGGGAGCAAACAGGATTAGATACCCTAGTAAGA
+
GGGGGGGGGGGGGGGGGGGGGGGGGGGGGGGGGGGGGGGGGGGGGGGGGGGGGGGGGGGGGGGGGGGGGGGGGGGGGGGGGGFGGGGGGGEGGGGGGGGGGGGGGGGGGGGGGGGGGGGGGGGGGGGGGGGGGGGGGGGGGGGGGGGGGGGGGGFFGGGGGGGGGGGGGGGDCGGGGFGGGGGGGGGEGGGGGD5EGGGGCGGCECDGGGGGGGDGF5@FC<FF?GGFF4-29@FGFFFFD95
@M00200:205:000000000-AKKM3:1:1101:9425:3939 1:N:0:1
ATTGGGTTTAAAGAGCGTGTAGGCGGTCCGGTAAGTCGGCTGTGAAAGTCCAGGGCTCAACCCTGGGATGCCGGTCGATACTGCCGGACTAGAGTTCGGAAGAGGCGAGTGGAATTCCCGGTGTAGCGGTGAAATGCGCAGATATCGGGAGGAACACCAATGGCGAAGGCAGCTCGCTGGGACGTTACTGACGCTGAGACGCGAAAGCGTGGGGAGCAAACAGGATTAGATACCCTTGTA
+
GGGGGGGGGGGGGGGGGGGGGGGGGGGGGGGGGGGGGGGGGGGGGGGGGGGGGGGGGGGGGGGGGGGGGGGGGGGGGGGGGGGGGGGGGGGGGGGGGGGGGGGGGGGGGGGGGGGGGGGGGGGGGGGGGGGGGGGGGGGGGGGGGGGGGGGGGGGGGGGGGGGGGGGGGGGGGGGGGGGGGGGGGGGGGGGGGGGGGGGGGGGGGG35EGGGGGDGFGGGGGGG6FG<6*<CGGGGFFFG
@M00200:205:000000000-AKKM3:1:1101:19773:3951 1:N:0:1
ACTGGGTTTAAAGCGCGCGCAGGCGGATTGATAAGTCAGGTGTGAAATCTCGGGGCTCAACCTCGAAACTGCGCCTGAAACTATTAGTCTAGAATGTCGGAGGGGGCAGGGGAATTTCACGTGTAGGGGTAAAATCCGTAGAGATGTGAAGGAACACCGGGGGCGAAGGCGCCTGCCTGGACGACTATTGACGCTGAGGCGCGAAAGCGTGGGGAGCAAACAGGATTAGATACCCTAGTA
+
GGGGGGGGGGGGGGGGGGGGGGGGGGGGGGGGGGGGGGGGGGGGGGGGGGGGGGGGGGGGGGGGGGGFFFFGGGGGGGGGGGGGGGGGGGGGGGGGGGGGGGGGGGGGGGGGGGGGGGGGGGGGGGGGGGGGGGGGGGGGGGGGGGGGGGGGGGGGGGGGGGGGGGGGGGGGGGGGGGGGGGGEGGGGGGGGGGDGGCFGGDGGGGDGGGGGGGFGFFFGF4C<?GF<F@BGGGGGFFBG
@M00200:205:000000000-AKKM3:1:1101:21222:3962 1:N:0:1
ATTGGGTTTAAAGGGCTCGTAGGCGGCCAACTAAGTCGGACGTGAAATCCCCAGGCTCAACCTGGGAACTGCGTCCGATACTGGATGGCTTGAATTCGGGAGAGGGATGCAGAATTCCAGGTGTAGCGGTGAAATGCGTAGATATCTGGAGGAATACCGGTGGCGAAGGCGGCATCCTGGACCGAAATTGACGCTGAGGAGCGAAAGCTAGGGGAGCAAACGGGATTAGATACCCGTGTA
+
GGGGGGGGGGGGGGGGGGGGGGGGGGGGGGGGGGGGGGGGGGGGGGGGGGGGGGGGGGGGGGGGGGGGGGGGGGGGGGGGGGGGGGGGGGGEFAFGGGCGGGGGGGEGEGFGFFGGGGGGGGGGGFGGGGGGGGGGGGGGDGGGGGGGFGGGGCFFGGGGGGGGGGGGGGGCEGGGGGGFGFGGC*8EGGGGGGDEEGGGGGGGGGGGFFFGGGFGFGG6FDGD69DF??DGGCCCBEFG
@M00200:205:000000000-AKKM3:1:1101:14976:3978 1:N:0:1
ATTGGGCTTAAAGGGTCCGCAGGCGGTCTTATAAGTCAGTGGTGAAAGCCTACAGCTCAACTGTAGAACTGCCATTGATACTGTAAGACTTGAATTCGATCGAAGTGGGCGGAATATGACATGTAGCGGTGAAATGCTTAGATATGTCATAGAACACCGATAGCGAAGGCAGCTCACTAGGTCTGGATTGACGCTCAGGGACGAAAGCGTGGGGAGCAAACAGGATTAGATACCCGAGTA
+
GGGGGGGGGGGGGGGGGGGGGGGGGGGGEGGGGGGGGGGGFGGGGGGGGGGGGGGGGGGGGGGGGGGGGGGGGGGGGGGGGGGGGGGGGGGGGGGGGGGGGGGFGGGGGGGGGGGFGGGGGGGGGGGGGGGGGGGGGGGGGGGGGGGGFGGGGGGGGGGGGGGGGGGGGGGGGFGGGGCEGGGGGGCF94CFGGGGD?FFGGGGG=DFGGGD@8DDBFCCFDGGDGC@FFBFEFGDB37C
@M00200:205:000000000-AKKM3:1:1101:17019:3999 1:N:0:1
ATTGGGTTTAAAGGGTGCGTAGGTGGTGATGTAAGTTTGATGTGAAATCTCCGGGCTTAACCCGGAAATGGCATTGAATACTACATTGCTGGAGGATTGGAGGGGGGACTGGAATTCTCGGTGTAGCAGTGAAATGCGTAGATATCGAGAGGAACACCAGTGGCGAAGGCGAGTCCCTGGACAATACCTGACACTGAGGCACGAAAGCTAGGGGAGCAAACAGGATTAGATACCCGTGTAAGA
+
GGGGGGGGGGGGGGGGGGGGGGGFGGGGGGGGGGGGGGGGGGGGGGGGGGGGGGGGGGGGGGGGGGGGGGGGGGGGGGGGGGGGGGGGGGGGFGGGGGGGGGGGGGGGGGGGGGGGGGGCGGGGGGGGGGGGGGGGGGGGGGGGGGGGGGGGGGGGGGGGGGGGGGGGGGGGGGGGGGGGGGGGGGGGGGGGGGGGGGGGGGGGGDGFFGGCFGFGDGFGGGDF?FG7FF2CEFCD7>FGFFB
@M00200:205:000000000-AKKM3:1:1101:18161:4004 1:N:0:1
ATTGGGTTTAAAGGGCGCGTAGGCGGCTTGCCAAGTCAGGGGTGAAATCCTGCAGCTCAACTGTAGAAGTGCCTTTGATACTGGCGAGCTCGAGGGAGGTAGGGGTGGGTGGAACTTCTGGTGGAGCGGTGAAATGCGTTGATATCAGAAGGAACGCCGGTGGCGAAAGCGACCCACTGGATCTCTACTGACGCTGAGGCGCGAAAGCTAGGGGAGCAAACGGGATTAGATACCCCGGTAAGA
+
GGGGGGGGGGGGGGGGGGGGGGGGGGGGGGGGGGGGGGGGGGGGGGGGGGGGGGGGGGGGGGGGGGGGGGGGGGGGGGGGGGGGGGGGGGGGGGGGGGGGGGGGGGGGGGGGGGGGGGGGGGGGGGGGGGGGGGGGGGGGGGGGGGGGGGGGGGGGGGGGGGGGGGGGGGGGGGGGGGGGGGGGFCFFFGGGGGGGGGGGGGGGGGD7CGGGGGFGFGGGGGGGFGGFFFDF9<EGDEBEC?F
@M00200:205:000000000-AKKM3:1:1101:12846:4076 1:N:0:1
ATTGGGTATAAAGGGCGCGTAGGCGGCGCGAGGAGTCGGGGGTGAAAGTCCGGGGCTCAACCCCGGATCGGCCTTCGAGACTCTCGCGCTGGAGCACAGTAGAGGCGGGTGGAATTCCGGGTGTAGCGGTGGAATGCGTAGAGATCCGGAAGAACACCGGTGGCGAAGGCGGCCCGCTGGGCTGTGGCTGACGCTGAGGCGCGACAGCGGGGGGAGCAAACAGGGTTAGATACCCCAGTAAGA
+
GGGGGGGGGGGGGGGGGGGGGGGGGGGGGGGGGGGGGGGGGGGGGGGGGGGGGGGGGGGGGGGGGGGGGGGGGGGGGGGGGGGGGGGGGGGGGGGGGGGGGGGGGGGGGGGGCFFGGGGGG<FFFF?EG>EG@FCCCEEE8CCCECGGGEE>FGFCCEEG*?E6EEE8>;CG>CGGD8:EGC=E@8C85*/*?775*;CCEC58*877?*:CGG5D>5CF*/0>(998)*)202<F).7<D<)
@M00200:205:000000000-AKKM3:1:1101:21871:4078 1:N:0:1
ATTGGGTATAAAGGGTGCGTAGGCGGATTTGCAAGTCAGTGGTGAAATCTCCGGGCTTAACTCGGAAACTGCCATTGATACTGCAAATCTTGAGTACAGATGATGTTGGCGGAATATGACATGTAGCGGTGAAATGCATAGATATGTCATAGAACACCGATTGCGAAGGCAGCTGACAAAACTGTAACTGACGCTGAGGCACGAAAGTGCGGGGATCAAACAGGATTAGATACCCTAGTA
+
GGGGGGGGGGGGGGGGGGGGGGGGGGGGGGGGGGGGGGGGGGGGGGGGGGGGGGGGGGGGGGGGGGGGGGGGGGGGGGGGGGGGGGGGGGGGGGGGGGGGGGGGGGGGGGGGGGGGGGGGGGGGGGGGGGGGGGGGGGGGFGGGGGGGGGGGGGFGGDGGGGGGGGGGGGGGGFGGGGGGGGGGGGGGGGGGG5>9EFGGGGGGGG4CFFGGDC535=F?FFGGFGC<FFFC+<EFFFFG
@M00200:205:000000000-AKKM3:1:1101:10317:4100 1:N:0:1
ACTGGGTTTAAAGCGTGTGTAGGCGGACGACTAAGTGTCTTGTGAAATCCCATGGCTTAACCATGGAACTGCTCGACATACTGGTCGTCTTGAGCAACCTAGGGGCGAGCGGAACAAACGGTGGAGCGGTGAAATGCGTAGATATCGTTTGGAACGCCAATGGTGAAAACAGCTCGCTGGGGGTTTGCTGACGCTGAGACACGAAAGCCAGGGGAGCAAACGGGATTAGATACCCGAGTA
+
GGGGGGGGGGGGGGGGGGGGGGGGGGGGGGGGGGGGGGGGGGGGGGGGGGGGGGGGGGGGGGGGGGGGGGGGGCFGGGGGGGFGGGGEGGGGGGGGGGGGGGGGGGGGGGGGGGGGGGGGGGGGGGGGGGGGGGGGGGGDGGGGGGGGGFGGFGGGGGGGGGGGCFGFGGGGFGGGGGGC@8?GG85CGGGG=EGGEGDGGFCGGDC<CFDGG>3D@5FGGD5C6DFF*=<FGGG3@3>F
@M00200:205:000000000-AKKM3:1:1101:21372:4101 1:N:0:1
ACTGGGTTTAAAGAGCTCGTAGGCGGCCACTCAAGTCGAACGTGAAAACTCGGGGCTCAACCCCGAGCCCGCGTTCGATACTGGGCGGCTAGAGTCTGGTAGGGGGATCTGGAATTCCTGGTGTAGCGGTGGAATGCGCAGATATCAGGAGGAACACCGGTGGCGAAGGCGGGATCCTGGGCCAGTACTGACGCTGAGGAGCGAAAGCGTGGGGAGCAAACAGGATTAGATACCCCCGTA
+
GGGGGGGGGGGGGGGGGGGGGGGGGGGGGGGGGGGGGGGGGGGGGGGGGGGGGGGGGGGGGGGGGFGGGGGGGGGGGGG8FGGGGGGGGGGGGGGGGGGGGGGEGGGGGGGGGGGGGGGGGGGGGGGGGGGEBFGGGDEGGGGGGGGGG7FFGFFFFGGDCGDGGCGCEGDGG8CCFGGGGGGGGFGGGGGGGGG=EGGGCCGDE=GGGGGCGG>575:EGFGG6G>??FAGGDGGEF>E
@M00200:205:000000000-AKKM3:1:1101:8333:4104 1:N:0:1
ATTGGGTTTAAAGGGCGCGTAGGCGGTGCGTTAAGTCGGTGGTGAAATACTTTGGCTCAACCAGAGAATTGCCGCTGAAACTGGCGTGCTCGAGTGAGGTAGAGGTGCTTGGAACTTCCGGTGGAGCGGTGAAATGCGTTGATATCGGAAGGAACACCTGTGGCGAAAGCGAAGCACTGGACCTCTTCTGACGCTGAGGCGCGAAAGCCAGGGGAGCGAACGGGATTAGATACCCCAGTA
+
F<EFGFFGGGGGGFEECGEFGGGGGGGEFGGGGGFFGGGGGGGGGGGFGGGGGGFGGGFFGGGGGGGDDEGGGGGGGGFFCEFFGGFG@FGGGGGGGGGCGFGF8FFGGGGGEGGGGGGGCBGGFC@FCFE<FFEGFE@BFFFGFGGGGGGGGGGGGGGGGFFGGCEGGGGCCCGG8CFDGGD>6CGGGGGDGGGGGGCEGGGG>CC46=EFGD3DBDEE<D5D?)*46=:CEGFGFEFC
@M00200:205:000000000-AKKM3:1:1101:14283:4107 1:N:0:1
ATTGGGTTTAAAGGGCGCGTAGGCGGGCCAGCACGTCGGAACTGAAATCCCCCGGCTCAACCGGGGAACGGGCTCCGATACGGCTGGCCTCGAGGTGAGAAGGGGGACCTGGAACGTCCGGTGGAGCGGTGAAATGCGTTGAGATCGGACGGAACGCCGACGGCGAAAGCAAGGTCCTGGACTCATTCTGACGCTGAGGCGCGAAAGCCAGGGGAGCGAACGGGATTAGATACCCGCGTA
+
GGFGGGGGDEFGGGGGFGGEECEGGGGGGGGGGGGGGGEGGGFGFGGGGGGGGGEGGGGGGGGGGGGGGGEGGGGGGGGGGGEGGGGGGFFFGGGGGGGGGGGGGGGGGGGG@FDGGGGGGGGGGGGEGGEGGGGGGGGDGGGFGGGDCGGGEGGGGGGGDGGGG5:EGGGGGGFGGGGFGCC?FFCEGGGFGGGGDFGGGGGG5CCCF6EGGGFGBEC*/>EG:D4>4B>79<EDFF)7
@M00200:205:000000000-AKKM3:1:1101:5781:4118 1:N:0:1
ATTGGGCGTAAAGCGAGTGCGGGTGGCTCTTTAAGTCAGGAGTGAAAGCCCAGGGCTCAACCCTGGAAGTGCTTTTGATACTGAAGAGCTTGAATGTGGCAGAGGGTGCTAGAATACCTAGTGTAGTGGTGAAATACGTAGATATTAGGTGGAACACCGGTGGCGAAGGCGGGCACCTGGGCCAACATTGACACTTAGACTCGAAAGCGTGGGGATCAAACAGGATTAGATACCCTTGTA
+
GGGGGCGGGGGGGGGGGGGGGGGGG:FFGGGGGGGGGGGGEFGGGF9EFGGGGGGGGG<FCF@F<FFFFFGGGFGCGGGFGGGF?EGFGGGDFGFGGGGGGBFGGGGGGFFF<FFGFGGGGEFEB<FFGGGGGGGGGFFFGGGGGGGGGFGFGFGFGGGDEEEECFG7FFEEDDEE4DFFGG5C8F8:CFCGGEFFCFGFCCEGCE);=CCEEGEG5*<E4F8><FDB?FFFCEFGF489
@M00200:205:000000000-AKKM3:1:1101:6044:4156 1:N:0:1
ATTGGGTTTAAAGCGCACGCAGGCGGCTTTGGAAGTCCAAGGTGAAAGCCCTCGGCTCAACCGAGGGAGGCCCTCGGAAACTCCAAAGCTTGAAGGCGGGAGAGGCAGATGGAATTTCCGGTGTAGCGGTAAAATGCGTAGATACCGGAAGGAACACCAGTGGCGAAAGCGATCTGCTGGCCCGCTCTTAACGCTCAGGTGCGAAAGCTAGGGGAGCGACCGGGATTAGATACCCCGGGAAGA
+
C@FGGFGGCF<FGGGGGCFGGG7FEDGGGGGGFEFFFFEGGGGFGGFGEDCFAC>FGGGFGGDFEGGGGGG=CDGFCB=@CGGGGG<F8B<FGGGGGG:CGGDGGGGGGFGGGGF<FGGDFBFCFGGGGGGGGGCGGDGEECFGFF:FGF**<CFG<FFFBBFGCFCFC8CEC5B9+?FFGGFEE*:F7:EG=5CGDGCFGFEEDG34+3:@F851>:8C<DD309*,9?4D76:FB3):D60
@M00200:205:000000000-AKKM3:1:1101:22357:4168 1:N:0:1
ATTGGGTTTAAAGAGTCCGTAGGCGGCTTGTTAGGTGAGGTGTGAAATCCCACGGCTCAACCGTGGAATTGCGCTTCAAACCGGCAAGCTTGAGGAGGATAGAGGTGGGCGGAACTGATGGTGGAGCGGTGAAATGCGTTGATATCATCAGGAACACCGGAGGCGAAAGCGGTCCACTGGGTCCTTTCTGACGCTGAGGGACGAAAGCTAGGGGAGCGAACGGGATTAGATACCCGGGTA
+
GGGGGGGGGGGGGGGGGGG-EGGGGGGGGGG,EFFGGGGGGGGGGGGGGGGGGGGGGGGGG<@FGGGGGGFGEEGGGGFGGFG@@C@FGGGGGFFFCGG@FGGGGGGGC<FGGG7FB?5FGGFEDGGGDGGGGGGCGGGGEFGGGF9;9FGDGFGGGGGGEGGGGGGCFGGB3*4:CFGGFFCCCB9>EFFGCCG5E*@CEFGGGGGGC?FGGGFDBCE57CCG6C746@>7EGGD@>FG
@M00200:205:000000000-AKKM3:1:1101:15322:4195 1:N:0:1
ATTGGGCATAAAGTGTGTGTAGGCGGGACGTTAAGTGCCTTGTGAAATCCCCCGGCTCAACCGGGGAACTGCTGGGCATACTGGCGTCCTTGGGCCAATCAGGGGTCGTCGGAACAAACGGTGGAGCGGTGAAATGCGTCGATATCGTTTGGAACGCCGAAGGCGAAAGCAGACGACTGGGATTGTGCCGACGCTGAGACACGAAAGCCAGGGGAGCAAACGGGATTAGATACCCTAGTA
+
GGGGGGGGGFDFGGGGGGGGGGGGGGGGGGGGGGGGGGGGGGGGGGGGGGGGGGGGGGGGGGGGGGGGGGGGGGGGGGGGGGGGGGEGGGGGGGGGGGGGGGFEGGGGGGGGGGGGFDGGGGGGGGGGGGGGGCCGGGG*<FGGGGGGG@FGGGGGGG7@<:FEGGGGGGGGGGGGGGGGFGGFGGGGGGGGGEGGGCFGGGGGGGGFGGGGGGEGBGGFFCEC0DGFFFF70A+754*<
@M00200:205:000000000-AKKM3:1:1101:19555:4228 1:N:0:1
ATTGGGCTTAAAGGGCGCGTAGGCGGCCGGGTAAGTTTGATGTGAAATCCCACGGCTTAACCGTGGAATGGCATCTTATACTGCCCGGCTAGAGTCTGGGAGAGGGAAGTGGAATTCCCGGTGTAGCGGTGAAATGCGTAGATATCGGGAGGAACACCAGTGGCGAAGGCGGCTTCCTGGACCAGTACTGACGCTGAGGCGCGAAAGCTAGGGGAGCAAACAGGATTAGATACCCCTGTAAGA
+
CEGGFGGGFFFGGGGGGGGGGGGGGGGGGGGFGEGGGGGGGGGGFDFGGGGGGGGGGGGGGGGGGGGGGGGGGGGGGGGGGGGGGGGGGDGGDGFFGGGGGGGGGGFGGGGGGGGGGGGGECGGGGGGGGGGGGDFFGGGGGGGGGGGGGGGGGGGGGGGFEDGGGGGCFGGG>EGGGGGGGGGGFFFGGGGGGDG5>FCGDGEEGDGEFFCGGFD<CCFGGCF:D:2@F<:E?ED57<FFDA
@M00200:205:000000000-AKKM3:1:1101:23975:4239 1:N:0:1
ATTGGGTTTAAAGCGCGTGTAGGCGGCCAGATAAGTCCGCTGTGAAAACTCGAGGCTCAACTTCGAGCTGTCGGTGGAAACTATCTGGCTAGAGTCCGGAAGAGGAGAGTGGAATTCCTGGTGTAGCGGTGAAATGCGCAGATATCAGGAAGAACACCCGTGGCGAAGGCGGCTCTCTGGGACGGTACTGACGCTGAGACGCGAAAGCGTGGGGAGCGAACAGGATTAGATACCCCCGTA
+
GGGGGGGGGGGGGGGGGGGGGGGGGGGGGGGGGGGGGGGGGGGGGGGGGGGDGGGGGGGGGGGGGGGGGGGGGGGGDFEGGGGGGGGGGGFGGGGGGGGGGGGGGGGGGFGGGGGGGFGGGGGGGGGGGGGGGGGGGGGEEFGGGGGFGFFFGGGFGGCEGGEEEFCGGGEEGGGGGGFGGFGGC8CCCGFGGGGGGFCGGGDGGGCGDGGGGGFGDEEEGDG40DD7FFFGGGGGFFFD
@M00200:205:000000000-AKKM3:1:1101:9306:4241 1:N:0:1
ATTGGGTATAAAGCGCGCGCAGGCGGAGATGCAAGTCGGAAGTGAAATCCAGCCGCTCAACGGCTGGGCTGCTTCGGATACTACATCTCTAGGGACCGGTAGAGGCTGGTAGAATTGCAGGTGTAGCGGTGGAATGCGTAGAGATCTGCAAGAATACCCGTGGCGAAGGCGGCCAGCTGGGCCGGGTCCGACGCTGAGGCGCGAAAGCGTGGGGAGCAAACAGGATTAGATACCCTAGTAAGA
+
GGGGGGGGGGGGGGGGGGGGGGGGGGGGGGGGGGGGGGGGGGGGGGGGGGGGGGGGGGGGGGGGGGGGGGGGGGGGGGGGGGGGGGGGGGGGGGGGGGGGGGGGGGGGGGFFGFGGGGGGGGGGGGGGGGGGGGGGGGGGGGGGGGGGGGGGGGGGGGGGGDGGGGGGGGGGGGGGGGGGGGGGGGGGGGDGGGGGGGGGGGGGEGGGGGGGGGFDECEGGGGD?GGFFFFGGGGFFFBGD4<
@M00200:205:000000000-AKKM3:1:1101:7900:4265 1:N:0:1
ATTGGGTATAAAGCGCGCGTAGGCGGCCAGATAAGTCCGGTGTGAAAGTCAAAGGCTCAACCTTTGAATGCCGCTGGAAACTGTCTGGCTAGAGTCCGGAAGGGGCGAGTGGAATTCCTGGTGTAGCGGTGAAATGCGCAGATATCAGGAGGAACACCAATGGCGAAGGCAGCTCGCTGGGACGGTACTGACGCTGAGGCGCGAAAGCGTGGGGAGCGAACAGGATTAGATACCCGCGTAAGA
+
GGGGGGGGGGGGGGGGGGGGGGGGGGGGGGGGGGGGGGGGGGGGGGGGGGGGGGGGGGGGGGGGGGGGGGGGGGGGGGGGGGGGGGGGGGGGGGGGGGGGGGGGGGGGGGGGGGGGGGGGGGGGGGGGGGGGGGGGGGGGGGGGGGGGGGGGGGGGGGGGGGGGGGGGEFGGGGCEGGGGGGGGGGGGGGGGGGDGGGGGDDGGGGGGGGGGGGDD@CCEDGGGFG7<FFFCFGE>@@>5D69
@M00200:205:000000000-AKKM3:1:1101:17217:4278 1:N:0:1
ATTGGGTTTAAAGGGTGCGTAGGTGGCGAGGCAAGTCAGGTGTGAAATCCCAGGGCTCAACCCTGGAACTGCACTTGATACTACTTTGCTTGAGTACTGGAGAGGAGATTGGAATTTACGGTGTAGCAGTGAAATGCGTAGATATCGTAAGGAAGACCAGTGGCGAAGGCGAATCTCTGGACAGTTACTGACACTGAGGCACGAAGGCCAGGGGAGCAAACGGGATTAGATACCCCGGTA
+
GGGGGGGGGGGGGGGGGGGGGGGGGGGGGGGGGGGGGGGGGGGGGGGGGGGGGGGGGGGGGGGGGGGGGGGGGGGGGGGGGGGGGGGGGGGGGGGGGGGGFGGGGGGGGGGGGGGGGGGGEGGGFGGGGGGGGGGGGGGGGGGGGGGGGGGGGGGGGGGFGGGGCGCEGDGGGGGGGGGGGGFFFGGGGGF@CCFGGGCDCGGDCEGGEGGGDGBDFGFFGG5D?GFEFF<C>>C*8>EG
@M00200:205:000000000-AKKM3:1:1101:8885:4315 1:N:0:1
ACTGGGTATAAAGGGTGCGTAGGCGGTCTTGTAAGTCAGTTCTGAAATATCCCGGCTTAACCGGGAGGGTGGGATTGATACTGCAGGACTTGAGTGGAGTCGAGGTAGGCGGAATTGACGGTGTAGCGGTGAAATGCTTTGATATCGTCAAGAACACCGATAGTGTAGACAGCTTACTAGTCTCAAACTGACGCTGAGGCACGAAAGTGTGGGGATCAAACAGGATTAGATACCCTAGTAAGA
+
GGGGGGFGGGGGGGGGGGGEGGGGGGGGGGGGGGGGGGGGGGGGGGGGGGGGGGGGGGGGGGGGGGGGGBFGGGGGGGGGGGGGGGGGGGGGGGGGGGGGGGGGGGGGGGGGGGGGGGGGGEGGGGGGGGGGGGGGGGGGGGGGGGGGGGGGGFGGGGGGGGGGGGGGGGGGGFGFGGGGGGGGGGGGGGF857DGCGGGGGGGGGGGGGGGGGFGFGCGGGGC?F74=99*+3<0<>FGGFF
@M00200:205:000000000-AKKM3:1:1101:21780:4323 1:N:0:1
ATTGGGTATAAAGGGTGCGTAGGTGGTCTATTAAGTCAGTGCTGAAATATCCCGGCTTAACCGGGAGGGTGGCATTGATACTGATGGACTTGAGTAAAGTTGAGGTAGGCGGAATTGACGGTGTAGCGGTGAAATGCTTAGATATCGTCAAGAACACCTATTGCGAAGGCAGCTTACTAAGCTTTAACTGACACTGATGCACGAAAGTGTGGGGATCAAACAGGATTAGATACCCTAGTA
+
GGGGGGGGGGGGGGGFFGGGGGGFGGCGGGGGGGGGGGGGGGGGGGGGGGGGGGGGGEGGGGGDGGGGGGGGGGGGGGGGGGGGGGGGGGGGFGGGGGGGGGGGGGGGGGGGGGGGGGGGGGGGGGGGGGGGGGGGGGGGGGGGGGDDBF@DGGGFGGGGGGGGGGGGGGGGGFGGGGGGFGGGGGGGGGGGFFGGGGFGCGGGD=CFFGGGEGDDFGFGGGGG@FGFFFFGGCGGFFFG
@M00200:205:000000000-AKKM3:1:1101:6290:4325 1:N:0:1
ATTGGGTTTAAAGGGTGCGTAGGCGGGCAGTTAAGTCAGTGGTGAAATCTCTGGGCTTAACCCAGAAACTGCCGTTGATACTATCTGTCTTGAATATCATGGAGGTAAGCGGAATATGTCATGTAGCGGTGAAATGCTTAGATATGACATAGAACACCGATAGCGAAGGCAGCTTACTACATGTTCATTGACGCTGAGGCACGAAAGCGTGGGGAGCAAACAGGATTAGATACCCCTGTA
+
GGGGGGGGGGGGGGGGGGGGGEGGGGGGGGGGGGGGGGGGGGGGGGGGGGGGGGGGGGGGGGGDEGEGGGGGGDGGGGGGGGGFGGGGGGGGGGGGDGFCFGGGGCFFGCGCGDGGGFGGGGGF;EE:FGGGAFG9DGGGGGCFDGGGGGGCEGGDFGEGDE@FGGGCCGFDECEGFFFCFFCFGGCFF:<FEEG*?F8=ECCGCEGF*:ED75=DDGGGGGG4=FF@?FFGG8E*.56+
@M00200:205:000000000-AKKM3:1:1101:17317:4340 1:N:0:1
ATTGGGTTTAAAGGGCGCGTAGGCGGGCGACCAAGTCGGGGGTGAAATCTTTCGGCTCAACCGGAAAAGGGCCCCCGATACTGGACGCCTCGAGGGAGGTAGGGGCAGCCGGAACTTCCGGTGGAGCGGTGAAATGCGTAGATATCGGAAGGAACGCCGGTGGCGAAAGCGGGCTGCTGGACCTCTACTGACGCTGAGGCGCGAAAGCCAGGGGAGCAAACGGGATTAGATACCCGGGTA
+
GGGGGGGGGGGGGGGGGGGGGGGGGGGGGGEGGGGGGGGGGGGGGGGGGGGGGGGGGGGGGGGGGGGGGGGGGGGGGGGGGGGGDGGGGGGGGGGGGGGGGGGGGGGGGGGGGGGGGGGGGGGDFGGGGGDGGGGGGGGGGGGGGGGGGEGGFGGGGGGCEEGGGGGGGGDGGGGGGGGGGFGGGGGGGGGGGGGGGGGGGGGEGGCFGGFGGD>G@FF6<CE7<GGFFF<??FGC3BEG
@M00200:205:000000000-AKKM3:1:1101:19351:4344 1:N:0:1
ACTGGGTATAAAGGGTGCGTAGGCGGCCCGTTAAGTCAGCGGTGAAATCCCGGGGCTCAACCCCGGAACTGCCGTTGATACTGGCGGGCTTGAGTTCGGTCGAGGCGGGCGGAACTGGCGGTGTAGCGGTGAAATGCTTAGATACCGCCAAGAACCCCGATTGCGTAGGCAGCTCGCTGGGCCGAAACTGACGCTGAGGCACGAACGGGTGGGGAGGGAACAGGATTAAATACCCGAGTAAGA
+
GGGGGGGGGGGGGGGGGGGGGGGGGGGGGGGGGGGGGGGGGGGGGGGGGGGGGGGGGGGGGGGGGGGGGGGGFGGGGGGGGGGGGGGGGGGGGGGGGFGGGGGGGCGGCCG>CC@F<,<@FF@:CA<EG?EFGFCFGFFG?C0<9FC8EGCCF?FCGGC>EGGGC8ECC@+;>*0/CEGCCGE:8CEG?*+<CG*5CFGF7/*;E*1*/1?EGGFG)*1:D<FG<CC?**-*<EG<))0:7.)
@M00200:205:000000000-AKKM3:1:1101:23070:4364 1:N:0:1
ATTGGGCTTAAAGGGCGCGTAGGTGGCCTGGTAAGTAGGGGGTGAAATCTCGTGGCTCAACCGCGAGGCTGCCTCCTAAACTGTCAGGCTCGAGCAGAGTAGAGGCAGGTGGAATTCCCGGTGTAGCGGTGGAATGCGTAGAGATCGGGAAGAACATCGGTGGCGAAGGCGGCCTGCTGGGCTCTTGCTGACACTGAGGCGCGACAGCGTGGGGAGCAAACAGGATTAGATACCCCAGTA
+
GGGGGGGGGGGGGGGGGGGGGGGGGGGGGGGFGGGGGGGGGGGGGGGGGGGGGGGGGGGGGGGGGGGGGGGGGGGGGGGGGGGGGGGGGGGGGGGGGGGGGGGGGGGGGGGGGDFGGGGGGGGGGGGGGGGGGGGGGGGDGGGFGGGGGGGGEGGGGGGGGGGGGGGGGGGGGGGGGGGGGGGGGGGGGGGGGGGGGGGGGGGEGGGGGGGGGGFGFG8CFDCD07CDFFDGGGFDBE@G
@M00200:205:000000000-AKKM3:1:1101:8090:4366 1:N:0:1
ATTGGGCTTAAAGGGTGCGTAGGCGGACTTGCAAGTCAGTGGTGAAATCTCCGGGCTTAACTCGGAAACTGCCATTGATACTGCAGATCTTGAGTACAGATGATGTTGGCGGAATATGACATGTAGCGGTGAAATGCATAGATATGTCATAGAACACCGATTGCGAAGGCAGCTGACAAAACTGTAACTGACGCTGAGGCACGAAAGTGTGGGGATCAAACAGGATTAGATACCCTAGTA
+
GGGGGGGGGGGGGGGGGGGGGGGGGGGGGGGGGGGGGGGGGGGGGGGGGGGGGGGGGGGGGGGGGGGGGGGGGGGGGGGGGGGGGGGGGGGGGGGGGGGGGGGGGGGGGGGGGGGGGGGGGGGGGGGGGGGGGGGGGGGGGGGGGGGGGGGGGGGGGGGGDGCGGDGGGGGGGGGGGFFGGDCFFGGGGGGGEGGGGGGGGGE*=EDFGCFCEGBGFFGGGGGGDGGFAAEGGAFFFFFG
@M00200:205:000000000-AKKM3:1:1101:16998:4370 1:N:0:1
ACTGGGTTTAAAGAGCGTGTAGGCGGCCGGCTAGGTCTGGTGTGAAAACTCGAGGCTCAACCTCGAGATGTCGCCGGAAACCAGTCGGCTAGAGTCCGGAAGAGGAGAGTGGAATTCCTGGTGTAGCGGTGAAATGCGCAGATATCAGGAAGAACACCTATGGCGAAAGCAGCTCTCTGGGACGGTACTGACGCTGAGACGCGAAAGCGTGGGGAGCGAACAGGATTAGATACCCTAGTA
+
GGGGGGGGGGGGGGGGGGGGGGGGGGGGGGGGGGGGGGGGGGGGGGGGGGGGGGGGGGGGGGGGGGGGGGGGGGGGGGGGGGGGGGGGGGGGGGGGGGGGGGGGGGGGGGGGGGGGGGGGGGGGGGGGGGGGGGGGGGGGGGGGGGGGGGGGGGGGGGGGGGGGGGGGGGGGGGGGGGGGGGGGGGGGGGGGGGGGCFGGGGGGGGGGGEGGGG>GFGGGGGGGFGGFFFADGGGGFFFG
@M00200:205:000000000-AKKM3:1:1101:13234:4425 1:N:0:1
ATTGGGTTTAAAGGGCGCGTAGGCGGCGCGAGGAGTCGGGGGTGAAAGTCCGGGGCTCAACCCCGGATCGGCCTTCGAGACTCTCGCGCTGGAGCACAGTAGAGGCGGGTGGAATTCCGGGTGTAGCGGTGGAATGCGTAGAGATCCGGAAGAACACCGGTGGCGAAGGCGGCCCGGCGGGCTGTGGGTGACGCCGAGGCGCGACAGCGGGGGGAGCAAACAGGATTAGATAACCTAGTAAGA
+
FGGFGGFEGGGGGG;FFFGFEGGGGGGGGCFFGCGGGGGGGGFGGGGGGGGGCGCGGGEFFFFGGGGGGGGGGGGGGGGCFFFFFEGEGDGGGGGGG8DFCGGGG@FC<11C*8,?:<FGG**<:<?8:/:E>?7,3:1**2<7<C:/?8>CCFGG8CEE8>8F8:/*?EEGD5EE**8CG5**02;/*1*<*1)::/?7:/1*2/)9:5EEGG7<5*2CC7CC.2:269>*+2<C4**0;6-
@M00200:205:000000000-AKKM3:1:1101:7029:4427 1:N:0:1
ATTGGGTTTAAAGGGTGCGTAGGAGGGCAGGTAAGTCAGTGGTGAAATCTTCGAGCTTAACTCGGAAACTGCCGTTGATACTATCTGTCTTGAATCCCGTGGAGATGAGCGGAATATGTCATGTAGCGGTGAAATGCTTAGATATGACATAGAACACCAATTGCGAAGGCAGCTCGTTACACGAAGATAGACTCTGAGGCACGAAAGCGGGGGGATCAAACAGGATTAGATACCCTAGTAAGA
+
<@,CFGGEFEA<FFGFF@C@,:F9F@E7<CC@@@EEC@FCDFFFF@FFFG9EGGE7+CF9F9<:CFEEAFG99:B:FEF9EEGGFGGGEE<EA<<F8EFCBFGCA=EFGD=::FG9FF95<FGFGG<>F4=E=AEC9<?EGFE99FF9?8F,EF<FDG:B@9D98+@BC,@CC6,83@FCGC>EDC*D,<=DD,=2@,:C9D5E8CGA=*:FC5>*)7C7*9;C6<776@9*<,0*))/3:4)
@M00200:205:000000000-AKKM3:1:1101:17337:4442 1:N:0:1
ATTGGGTGTAAAGGGTGCGTAGGCGGCCTATTAAGTCAGTGCTGAAATATCCCGGCTTAACCGGGAGGGTGGCATTGATACTGATGGGCTTGAGTAGAGTCGAGGTAGGCGGAATTGACGGTGTAGCGGTGAAATGCTTAGATATCGTCAAGAACACCGATAGTGTAGACAGCTTACTAGACTCAAACTGACGCTGAGGCACGAAAGTGTGGGGATCAAACAGGATTAGATACCCCCGTA
+
GGGGGGGGGGGGGGGGGGGGGGGGGGGGGGGGGGGGGGGGGGGGGGGGGGGGGGGGGGGGGGGGGGGGGGGGGGGGGGGGGGGGGGGGGGGGGGGGGGGGGGGGGGGGGGGGGGGGGGGGGGGGGGGGGGGGGGGGGGGGGGGGGGGGGGGGGGGGGGGGGGGGGGFGGGFFGGGGGGGDGGGGGGGGGGGGDGGDEECCEGGGGGGFGG9C@EDD>FFF=*:5:6756FAGGGGDEF>5
@M00200:205:000000000-AKKM3:1:1101:10572:4444 1:N:0:1
ACTGGGTTTAAAGGGCGCGTAGGCGGCCCGCTAAGTCGAACGTGAAATCCCCGAGCTCAACTCGGGAACTGCGTCCGATACTGGCGGGCTTGAATCCGGGAGAGGGATGCGGAATTCCAGGTGTAGCGGTGAAATGCGTAGATATCTGGAGGAACACCGGTGGCGAAGGCGGCATCCTGGACCGGCATTGACGCTGAGGCGCGAAAGCTAGGGGAGCAAACGGGATTAGATACCCTTGTA
+
GGGGGGGGGGGGGGGGGGGGGGGGGGGGGGGGGGGGGGGGGGGGGGGGGGGGGGGGGGGGGGGGGGGGGGGGGGGGGGGGGGGGGGGGGGGGGGFGGFGGGGGGGGGGGGGGGGGGGGGGGGGGAFFGGGGGGGGGGGGGGGGGGGGGGGGGGGGGGGGGGGDFGGGGGGGGGGGGGGGGGGCEGGDEFGGGGDGGGGGGGGGGGGGGFGGGGGBDDGFGGGGGFGGFFFAGGGGG?@FG
@M00200:205:000000000-AKKM3:1:1101:12663:4445 1:N:0:1
ATTGGGTTTAAAGCGCACGCAGGCGGCTTTGGAAGTCCAAGGTGAAAGCCCTCGGCTCAACCGAGGGAGGCCCTTGGAAACTCTAAAGCTTGAAGGCGGGAGAGGCAGATGGAATTTCCGGTGTAGCGGTAAAATGCGTAGATACCGGAAGGAACACCAGTGGCGAAAGCGATCTGCTGGCCCGCTCTTAACGCTCAGGTGCGAAAGCTAGGGGAGCGACCGGGATTAGATACCCGCGTAAGA
+
GGGGGGGGGGGGGGGGGGGGGGGGGGGGGGGGGGGGGGGGGGGGGGGGGGGGGGGGGGGGGGGGGGGGGGGGGGGGGGGGGGF9EGGGGGGGGGGGGGGGGGGGGGGGGGGGGGGGGGGGGGGGGGGGGGGGGGGGGGGGGGGGGGGGGGGGGGGGGGGGGGGGGGGGGFGGGGGGGGGGGGGGGEGGGGGGGGCEGGGGGGGGGGGGGFFFGD3DFG5EGG=D9CGFFB)*3<CCDFFGG?F
@M00200:205:000000000-AKKM3:1:1101:14719:4457 1:N:0:1
ACTGGGTTTAAAGGGCTCGTAGGCGGCCAACTAAGTCAGACGTGAAATCCCTCGGCTTAACCGGGGAACTGCGTCTGATACTGGATGGCTTGAGTTTGGGAGAGGGATGCGGAATTCCAGGTGTAGCGGTGAAATGCGTAGATATCTGGAGGAACACCGGTGGCGAAGGCGGCATCCTGGACCAACACTGACGCTGAGGAGCGAAAGCCAGGGGAGCAAACGGGATTAGATACCCCCGTA
+
GGGGGGFGEFGGGGGGGGGGGGGGGEGGGGGGGGGGGGGGGGGGGGGGGGGCGGGGGGGGFGGGGGGGGGGGGGGGGGGGGGFGGGGGGFGCEGEFGFGGGGGGGGGGGGGGGGGGCDGGGGGGGGGGGGEGGGGGGGGGGGGGGGGGGGGGGGGGGGGGGGGGGFGGGGGGGGGGFGGGFFGGGGF=FGGGGGCEGDGGGGGGGGGG@FGFDD@GEGGFGGGDFDF?@FAGGD<FFFEG
@M00200:205:000000000-AKKM3:1:1101:15986:4476 1:N:0:1
ATTGGGTTTAAAGCGCACGTAGGCGGACTCTTAAGTCGGTGGTGAAATCCTGGAGCTCAACTCCAGAACTGCCTTCGATACTGGGAGTCTCGAGTTCGGGAGAGGTGAGTGGAACTGCGAGTGTAGAGGTGAAATTCGTAGATATTCGCAAGAACACCAGTGGCGAAGGCGGCTCACTGGCCCGATACTGACGCTGAGGTGCGAAAGCGTGGGGAGCAAACAGGATTAGATACCCGAGTA
+
GGGGGGGGGGGGGGGGBCFFGGGGGGGGGGGGGGGGGGGGGGGGGGGGGGGGGGGGGGGGGGGGGGGGGGGGGGGGGGGGGGGGGGGGGGGGGGGGGGGGGGGGGGGGGGGGGGGGGGGGGGGGGGGGGGGGGGGGGGGGGGGGGGGGGGGGGGGGGGGGDGGGGGGGGGGGGGGGGGGGGGGGGGGGFG?CE59EEFGGGFE>>EGGECEGGGEGBFGG:FFF<FF<FFAFCGGGFBFG
@M00200:205:000000000-AKKM3:1:1101:18068:4488 1:N:0:1
ACTGGGTTTAAAGCGCACGTAGGCGGACTCTTAAGTCAGGGGTGAAATCCCGGAGCTCAACTCCGGAACTGCCTTTGATACTGGGAGTCTCGAGTCCGGGAGAGGTGAGTGGAACTGCGAGTGTAGAGGTGAAATTCGTAGATATTCGCAAGAACACCAGTGGCGAAGGCGGCTCACTGGCCCGGTACTGACGCTGAGGTGCGAAAGCGTGGGGAGCAAACAGGATTAGATACCCCAGTAAGA
+
GGGGGGGGGGGGGGGGGGGGGGGGGGGGGGGGGGGGGGGGGGGGGGGGGGGGGGGGGGGGGGGGGGGGGGGGGGGGGGGGGGGGGGGGGGGGGGGGGGGGGGGGGGGGGGGGGGGGGGGGGGGGGGGGGGGGGGGGGGGGGGGGGGGGGGGGGGGGFGGGGGGGGGGGGFGGGGGGGGGGFC=EGGGGGGGGGDDGEGGGFGGGGGGDGGGGGGDD@CGGCGGGFGGFFFFGFF6DDF?GGBB
@M00200:205:000000000-AKKM3:1:1101:20532:4496 1:N:0:1
ACTGGGTTTAAAGGGTGCGTAGGTGGACTGGTAAGTCCGTGGTGAAATCCCCAAGCTTAACTTGGGAACTGCCGTGGATACTATCAGTCTTGAATATCGCGTAGGTAAGCGGAATATGTCATGTAGCGGTGAAATGCTTAGATATGACATAGAACACCAATTGCGAAGGCAGCTTACTTCACGATTATTGACACTGAGGCACGAAAGCGTGGGGAGCAAACAGGATTAGATACCCTAGTA
+
GGGGGGGGGGGGGGGGGGGGGGGGGGGGGGGGGGGGGGGGGGGGGGGGGG<FGGGGGGGGGGCFGGGGGGGGGDGGGGGGGGGFGGGGGGGGGGGGFGGDGGGGGGGGGGGGGGGGGGFFGGGGGGGGGGGGGGGGGFGGGGGGGGGGFGFFGGGGGGGGGGCFGGGDGGGGGGGGGGGGGGFEGGGGGFGGGGGGGGGGGGGGGGGGGGGGGGDGFGGGC5?CDGFFFFFF9FECFFFG
@M00200:205:000000000-AKKM3:1:1101:8348:4521 1:N:0:1
ACTGGGTTTAAAGAGCGCGTAGGCGGCTCGGAAAGTCGGTCGTGAAATCCGGGGGCTCAACCCCCGAACTGCGTCCGATACTTCCGAGCTGGAGGCAGGTAGGGGAGATCGGAATTCCTGGTGTAGCGGTGAAATGCGCAGATATCAGGAGGAACACCGGTGGCGAAGGCGGATCTCTGGGCCTTGCCTGACGCTGAGGCGCGAAAGCTAGGGGAGCGAACAGGATTAGATACCCTGGTA
+
GGGGGGGGGGGGGGGGGGGGGGGGGGGGGGGGGGGGGGGGGGGGGGGGGGGGGGGGGGGGGGGGGGGGGGGGGGGGGGGGGGGGGGGGGGGGGGGGGGGGGGGGGGGGGGGGGGGGGGGGGGGGGGGGGGGGGGGGGGGGGGGGGGGGGGGGGGGGGGGGGGGGEGGGGGGGGGDGGGGGGGGEGGGGGGGGGGGGGGGGGGGGDGGGGGGGGGEGDGEEDGEFBGGFFFFGG6C4>FFG
@M00200:205:000000000-AKKM3:1:1101:11872:4531 1:N:0:1
ACTGGGTTTAAAGGGAGCGTAGGCGGATAGTTTAGTCAGAGGTGAAAGCCCAGGGCTCAACCTTGGAATTGCCTTTGATACTGGCTATCTTGAGTATGGAAGAGGTATGTGGAACTCCGAGTGTAGAGGTGAAATTCGTAGATATTCGGAAGAACACCAGTGGCGAAGGCGACATACTGGTCCATTACTGACGCTGAGGCTCGAAAGCGTGGGGAGCAAACAGGATTAGATACCCGTGTA
+
GGGGGGGGGGGGGGGGGGGGGGGGGGGGGGGGGGGGGGGGGGGGGGGGGGGGGGGGGGGGGGGGGGGGGGGGGGGGGGGGGGGGGGGGGGGGGGGGGGGGGGGGGGGGGGGGGGGGGGGGGGGGGGGGGGGGGGGGGGGGGGGGGGGGGGGGGGGGGGGGGGGGGEGGGGGGGGGGGGGGGGGGGGGGGGGGGGGGEGGGGGGGGGGGDGGGEGFGEGGGGGGGFGGFFFFGGGC<B>FG
@M00200:205:000000000-AKKM3:1:1101:24493:4532 1:N:0:1
ATTGGGTTTAAAGGGTGCGTAGGCGGCCCGTTAAGTCAGCGGTGAAATCCCGGGGCTCAACCCCGGAACTGCCGTTGATACTGGCGGGCTTGAGTTCGGTCGAGGCGGGCGGAACTGGCGGTGTAGCGGTGAAATGCTTAGATACCGCCAAGAACCCCGATTGCGGAGGCAGCTCGCTGGGCCGAAACTGACGCTGAGGCACGAAAGCGTGGGGAGCGAACAGGATTAGATACCCCCGTA
+
FGGGGGGGGGGGGGGGGGGGGGGGGGGDBCFGGGGGGGGGGGGGGGGGFGFEGDGGGGGGGGGGGGG@FGGGGGGGGGGGGGGGDEGGGGCGFFGGGGDGGGGDGDEFGGGGDGGGGFGGGECFGGGGGGGGGFCGGFFGFGGG+<;CGGGGGGGGGGDGGGGGG*8>?CGGC*<CGGCG5:CEC8CE7CFGEDD5E85CEGCEGECFG5EGGG))7:8CCDFG<GFFFF<GGGG<@B@G
@M00200:205:000000000-AKKM3:1:1101:9150:4555 1:N:0:1
ATTGGGCTTAAAGCGTGTGTAGGCGGATTTGTAAGTACCTTGTGAAATCCCACGGCTCAACCGTGGAACTGCTCGGTATACTGCTTATCTTGAGCCACTTAGGGGCTACCGGAACAAATGGTGGAGCGGTGAAATGCGTAGATATCATTTGGAACGCCAATGGTGAAAACAGGTAGCTGGGAGTGTGCTGACGCTGAGACACGAAAGCCAGGGGAGCGAACGGGATTAGATACCCCCGTAAGA
+
GGGGGGGGGGGGGGG@FBFGGGGGGGCCGEFGGGGGEFFGFGGGGGGGFGGGGGGGGGGGGG@@FGGGGGGGCFGGGEFGGGGGFGAGGGGGFGGGGGGGGGGGGGGGGGGDGGGF@EDGGGGG7FDFGGGGGGGGGGGGGDGGGG,AFGFGGGGGGGGGGGGGGFDFGGGGF;>FDBEGGFEEFEGCFGGFDG>EE>FG6;*1:C<CCG7CC8)/0=885D5C;<7,97>:EC89>58:<:9
@M00200:205:000000000-AKKM3:1:1101:21048:4560 1:N:0:1
ATTGGGCGTAAAGTGTGCGTAGGTGGTCTATTAAGTCAGTGCTGAAATATCCCGGCTTAACCGGGAGGGTGGCATTGATACTGATGGACTTGAGTAAAGTTGAGGTAGGCGGAATTGACGGTGTAGCGGTGAAATGCTTAGATATCGTCAAGAACACCTATTGCGAAGGCAGCTTACTAAGCTTTAACTGACACTGAGGCACGAAAGTGTGGGGATCAAACAGGATTAGATACCCCCGTA
+
GGGGGGGGGGGFFGGGGGGGGGGGGGGGGGGGGGGGGGGGGGGGGGGGGGGCGGGGGDFGGGGGGGGGGGGGGGGGGGGGGGGGGGGGGGGGGGGGGGGGFGGGGGGGGGGGGDGFFGGGGGGGGGGGGGGFGGFGGGGGGGGGGGGEGGGFCEGGG>DFGGFGGGGGGGGGGGGGGGGGGGGGFGGGGGGGGGGGGF>EGFGGGG4=BFCC@CA<>GGGGGG<?4C@FFCGGCGC>).7
@M00200:205:000000000-AKKM3:1:1101:23667:4588 1:N:0:1
ATTGGGTTTAAAGCGTGTGTAGGCGGGTCCGTAAGTACCTTGTGAAATCCCACGGCTCAACCGTGGAACTGCTCGGTATACTGCGGGTCTTGGGCCACCTAGGGGCGACTGGAACAAACGGTGGAGCGGTGAAATGCGTAGATATCGTTTGGAACGCCAATGGTGAAAACAGGTCGCTGGGGGTGTGCCGACGCTGAGACACGAAAGCCAGGGGAGCAAACGGGATTAGATACCCCAGTAAGA
+
FGGGGGGGDGGGGGGFFGGGGGGGGGGGGGGGGGGGGGGGGGGGGGGGGGGGGDGCGGGGCFGCGGEGGGGGCFEEGGGGGGGGGGGGGGGGGGGGGGGFFFGGGGGGGGGGFGGCEGCFFFGGGGGGGGGGF;EFFGFEEEGGGGGGGGGGGGGGGGF:FEG@FG9CFFGGGGGEGEGGDEGEEGGCFGDCE5D=E>CEFFEGGGGGFGGFGG@DDGGC<5;C?<4?FFAGG,<FFEFGG9:
@M00200:205:000000000-AKKM3:1:1101:24375:4611 1:N:0:1
ATTGGGCTTAAAGGGCGCGTAGGCGGCCTTCTAAGTCGAACGTGAAATCCCCGGGCTCAACCCGGGAACTGCGTCCGAGACTGGAAGGCTCGAATCCGGGAGAGGGATGTGGAATTCCAGGTGTAGCGGTGAAATGCGTAGATATCTGGAGGAACATCGGTGGCGAAGGCGGCATCCTGGACCGGTCTTGACGCTGAGGCGCGAAAGCGTGGGGAGCAAACAGGATTAGATACCCCCGTA
+
GGGGGGGGGGGGGGGGGGGGGGGGGGGGGGGAFGGGGGGGFGGGGGGGGGGGEGGGGGGGGGGGGGGGGGGGGGGGGGGGGGDFGDFGGGGGGFFGFEC@FEEEEGEFEGGGGGGGGGFGGGGGGGGGGGGGGGGGGEGGGGGGGG@FGGGDGGGG@FDFCGGGGGGGGGGGGGGGGGGGGGCEGE**<FGGGGDGGGGGGGGGGGCGGEGGGG>DDFGCGGFFFGGFFFAGGGGC57BG
@M00200:205:000000000-AKKM3:1:1101:20246:4631 1:N:0:1
ATTGGGCTTAAAGGGCGCGTAGGCGGGATGGCAAGTCAGTCGTGAAATCTCTCGGCTCAACCGAGAAACGTCGGCTGATACTGCCGTTCTTGAGGGATGCAGAGGAGACTGGAATTCCCGGTGTAGCGGTGAAATGTGTAGAGATCGGGAGGAACACCGGTGGCGAAGGCGGGTCTCTGGGCATTTCCTGACGCTGAGGCGCGAAAGCGTGGGGAGCAAACGGGATTAGATACCCTTGA
+
GGGGGGGGGGGGGGGGGGGGGGGGGGGGGGGGGGGGGGGGGGGGGGGGGGGGGGGGGGGGGGGGGGGGGGGGGGGGGGGGGGGGGFGGGGGGGGGGGGGGGGGGGGGGGGGGGGGGGGGGGGGGGGGGGGGGGGGGGGGGGFGGGGGGGGGGGGGGGGFGEGGGGGGGGGGGGGGGGGGGGGGGGGGGGFFFGGGGGGGGGDGGEEGGG5EGGGFGFGGGGGGG?GC?FFFGGGFGFFF
@M00200:205:000000000-AKKM3:1:1101:10964:4634 1:N:0:1
ATTGGGTTTAAAGCGCGCGTAGGCGGCCAGATAAGTCCGGTGTGAAAGTCACAGGCTCAACCTGTGAATGCCGCTGGAAACTGTCTGGCTAGAGTCCGGAAGGGGCGAGTGGAATTCCTGGTGTAGCGGTGAAATGCGCAGATATCAGGAGGAACACCAATGGCGAAGGCAGCTCGCTGGGACGGTACTGACGCTGAGGCGCGAAAGCGTGGGGAGCGAACAGGATTAGATACCCCGGTA
+
GGGGGGGGGGGGGGGGGGGGGGGGGGGGGGGFGGGGGGGGGGGGGGGGGGGGGGGGGGGGGGGGGGGGGGGGGGGGGGGGGGFGGGGGGGGGGGGGGGGGGGGGGGGGGGGGGGGGGGGGGGGGGGGEGGGGGFGGGGGGGGGGFFGGGGGGGGGGGGGEFGGGGGGGGFEGGGGEEGGGGGGGGEGGEFGGE=/CCFG=CGEGGGDCEGGGGGFGFGGGDCGGFG7?FFFGGGGC>BEG
@M00200:205:000000000-AKKM3:1:1101:23897:4650 1:N:0:1
ATTGGGTTTAAAGCGCGCGCAGGCGGATCAGTAAGTCAGGTGTGAAATCTCGAGGCTCAACCTCGAAATTGCGCCTGAAACTACTAGTCTAGAGTGTCGGAGGGGGCAGGGGAATTTCACGTGTAGGGGTAAAATCCGTAGAGATGTGAAGGAACACCGGAGGCGAAGGCGCCTGCCTGGACGACTACTGACGCTGAGGCGCGAAAGCGTGGGGAGCAAACAGGATTAGATACCCTTGTA
+
GGGGGGGGGGGGGGGGGGGGGGGGGGGGGGGGGGGGGGGGGGGGGGGGGGGGGGGGGGGGGGGGGGGGGGGGGGGGGGGGGGGGGGGGGGGGGGGGGGGGGGGGGGGGGGGGGGGGGGGGGGGGGGGGGGEFGGGGGGGGGGGGGGGGGGGGGGGGGGGDGGGGGGGGGGGGGGGGGGGGGGGGGGGGGGGGGGGG5CGGGGGGGGGGEGGGGGFGFGGGGGGGFGGFF4<FGGFG?@FF
@M00200:205:000000000-AKKM3:1:1101:8940:4660 1:N:0:1
ATTGGGTTTAAAGCGCGTGCAGGTGGCTTGGTAAGTTAGGCGTGAAATCTCCCGGCTCAACTGGGAGAGGTCGTCTAATACTACCGGGCTAGAGAGCAGAAGAGGAAGATGGAATTCCCGGTGTAGTGGTGAAATGCGTAGATATCGGGAGGAACACCAGTGGCGAAGGCGATCTTCTGGTCTGTTTCTGACACTCAGACGCGACAGCTAGGGTAGTAAACGGGATTAGATACCCCGGTA
+
GGGGGGGGGGGGGGGGGGGGGGGEFGGGGGG<FGGGGGGFCGGGGGGGGGGFGGGGGGGGGGFCFFG7ECFGGGFFGGFFGGGFCEEEDGGGGGDEGGGGGGGGGGGGFGGGGFGGGGGCEFEGGGFGGGGFGGGGFGFGGDGDGFEGGDGGGGGGGGGGGGFGGG8FGGGCBFF;FGGGGGFFG9BGFFGGFFFGGDCG=CECEGGGGG?FA?A369+<F:8365F>FFFGGFGFF372
@M00200:205:000000000-AKKM3:1:1101:8080:4675 1:N:0:1
ATTGGGTTTAAAGCGCACGTAGGCGGCCTTGCAAGTCGGATGTGAAATCCCTCGGCTCAACCGAGGACGTGCATCCGAAACTGCTTGGCTCGAGTATGGAAGAGGGTCGCAGAATTCCCGGTGTAGAGGTGAAATTCGTAGATATCGGGAGGAATACCAGTGGCGAAGGCGGCGACCTGGGCCAATACTGACGCTGAGGTGCGAAAGCGTGGGGAGCAAACAGGATTAGATACCCCCGTAAGA
+
GFGGGGGGGGGGGGGGGGGEGGGGGGEGFGGGGGGGGGGGGGGGGGGGGGGCDGGGGGGGGGGEGGGDGGGGGGGGGGGGGGGFFEGGGGGGGGGDGFGGGGGGGGFGGGGGGGGGGGGGGGGGGG<FGGGGGGGGGGGGGGFGGGGGGGGGGGGGGGGGGGGGGGGGGGGGGGGGGGGG*:8EGFGGGGGCGCGEEGGCCFGEGGGGGGGGGG@DDGFGFFFF37D<FF2>FEF<>DFGDF9
@M00200:205:000000000-AKKM3:1:1101:16792:4684 1:N:0:1
ACTGGGTTTAAAGGGTGCGTAGGTGGTGAGGTAAGTCGGATGTGAAAGCTCCGAGCTCAACTCGGAAATGGCATTGGAAACTACCTTGCTCGAGGGTTGGAGGGGGGACTGGAATACTTGGTGTAGCAGTGAAATGCGTAGATATCAAGTGGAACACCAGTGGCGAAGGCGAGTCCCTGGACAACACCTGACACTGAGGCACGAAAGCTAGGGGAGCAAACAGGATTAGATACCCTAGTAAGA
+
GGGGGGGGGGGGGGGGGGGGGGGGGGGGGGGGGGGGGGGGGGGGGGGGGGGGGGGGGGGGGGGGGGGGGGGGGGGGGGGGGGGGGGGGGGGGGGGGGGFGGGGGGGGGGGGGGGGGGGGGGGGGGGGGGGGGGGGGGGGEGGGGGGGGGGGGGGFFFGFGFGGGGGGGGGGGGEGGGGGGGGGGGGGDFCCFFGFGGGGGGGGGGGGGGGGGGGFGDFGGGGGGBGF?FF):<@C*07*CFAA
@M00200:205:000000000-AKKM3:1:1101:25958:4742 1:N:0:1
ATTGGGTTTAAAGGGCGCGTAGGCGGGATGGCGAGTCGGTCGTGAAATCCCTCGGCTCAACCGAGGAGAGTCGGCCGATACTGCCGTTCTTGAGGGATGCAGAGGAGACTGGAATTCCCGGTGTAGCGGTGAAATGTGTAGAGATCGGGAGGAACACCGGTGGCGAAGGCGGGTCTCTGGGCATCTCCTGACGCTGAGGCGCGAAAGCGTGGGGAGCAAACGGGATTAGATACCCTCGTA
+
FFEFFGGGGGCFGGGGGGGGGGGGGGGGGGGGGGGEGGGGGGCFECED<FGGGGGGCGGFFGGGGGCFFGGCGGEFGEEGEGFGGGEGGDGDDFGGGGGGGGGFEGG?C9CGGGGGGGGEEGGEFDCCF:CCCDCG9@FFGFGA9FGGDEFGGGGGGEFGGGG@EFGFGCEDG5?C+AGGG>CFGGGCCCFFCEDCEFGFEDGCEGDFG:;EGD@G:C88<DC3:3*8F=97<:A*75):
@M00200:205:000000000-AKKM3:1:1101:13776:4745 1:N:0:1
ACTGGGTTTAAAGGGCGCGTAGGCGGCCACCGCAAGTCGACTGTGAAATCTCCGGGCTTAACCCGGAAAGGTCAGCCGATACTGCGGGGCTAGAGTGCAGAAGGGGCAACTGGAATTCTCGGTGTAGCGGTGAAATGCGTAGATATCGAGAGGAACACCTGCGGCGAAGGCGGGTTGCTGGGCTGACACTGACGCTGATGCGCGAAAGCTAGGGGAGCGAACGGGATTAGATACCCCCGTA
+
GGGGGGGGGGGGGGGGGDGGGGGGGGGGGGGGGGGGGGDGGGGGGGGGGGGGGGGGGGGGGGFGGGGGGGGGGGGGGGGGGGGGGGGGGGGGGGFGGGGGGGGFG@CFGGGGGGGGGGGGGGEGGGGGGGGGGGGFGGGGGGGFGGFFGFCFGDFFFFFGGGGGGGGGGG5EEGGDE>EFGGGGGGGFFF?FFGGDEEA9FGGGEGGGGCE9:C>DFGGGGGCGBGG:F?4CECCC>EDCC
@M00200:205:000000000-AKKM3:1:1101:24764:4759 1:N:0:1
ACTGGGTTTAAAGTGGGTGTAGGCGGTTCAGTAAGTCGGATGTGAAATCCTACGGCCTAACCGTGGAACTGCATCCGATACTGCTGAACTTGAGTACGGTAGAGGCCGGTGGACTTCCCGGTGTACCGGTGAAATGGGCAGATATCGGGAGGAACACCAGTGGCGAAGGCGGCCGGCTGGGCCGATCCTGACGCTGAGCCCCGAAAGCCAGGGTAGCGAACCGGATTAGATACCCCTGTA
+
FGGGGGGGGGGGGEGDG@FFGGGGGGG@FCCCFGGEGGG@CGGCEGG<EFC@<FGG:,EEGG:BDG76C66C@@?CFCF:>,<C?F9FEE,5?E,,??FEDF,E,?+@44C@F8?5A9F@7==F:F@F73@F<<7A=D<,+@D9,C+>+CF:F3F,D>FCFG<35F@C*7F78*=:8*C7*=;**3B*+;+ACE35CG+0A*7:C*1000@F5:77F5E8<):9(9126*-*<CF*0.9C
@M00200:205:000000000-AKKM3:1:1101:14979:4759 1:N:0:1
ATTGGGTTTAAAGTGCTCGCAGGTGGTCCGTCGCGTCGTGCGTGAAAGGCCCCGGCTCAACTGGGGAGGGTCGTGCGATACGGGCGGACTGGAGGCCAGTAGGGGGATGCGGAATTCCGGGTGTAGTGGTGGAATGCGTAGAGATCCGGAGGAACACCAGCGGCGAAGGCGGCATCCTGGACTGGTCCTGACACTCAGGAGCGAAAGCGTGGGGAGCGATCCGGATTAGATACCCTAGTA
+
GGGGGGGGGGGGGGGGGGGGGGGGGGGGGGGGGGGGGGGGGGFGGGGGGGFGGGGGGGGGGGGGGGGGGGGGGGGGGGGGGGGGGGGGGGGGGGGGGGGFGGGGGGGGDGGGGGGGGGGGGFGCFG@FGFGGGGGGFGEGGGGGGGGGGDGGGGGGGGGGDGGGGEGGGFGGGGGGGGGGGGGFGFGG?FGGGGGGGGGGGGG5EGD7E:EGGGD75CCCGGGG6DD7FF<C7CFFFF4E
@M00200:205:000000000-AKKM3:1:1101:11716:4762 1:N:0:1
ACTGGGCATAAAGGGCGCGTAGGTGGCCCGTTAAGTGGCTGGTGAAATCCCGGGGCTCAACTCCGGGGCTGCCGGTCAGACTGGCGAGCTAGAGCACGGTAGGGGCAGATGGAATTCCCGGTGTAGCGGTGGAATGCGTAGAGATCGGGAAGAATACCAGTGGCGAAGGCGTTCTGCTGGGCCGTTGCTGACACTGAGGCGCGACAGCGTGGGGAGCAAACAGGATTAGATACCCTAGTAAGA
+
GGGGGGGGGGGGGGGGGGGGGGGGGGGGGGGGGGGFGGGGGGFFGGGGGGGGGGGGGGGGGGGGGGGGGDGGGGGGGGG,FGGFGGGGGGGGGGGGGGGEGGECEGGGGGGGGGGGGGGGGEGGGGGGGGGGGGCEGFGGGGGGGGGGGGGEGGGGGGGGEFFGG*CGGGGGGGGGGGGFGGCGGGGGGGGGCFG9CGGGEGGGGGGGGGDGGDEGFGGGFG676C*8=?<FGGGG4@FFGA<
@M00200:205:000000000-AKKM3:1:1101:24413:4769 1:N:0:1
ATTGGGTTTAAAGGGCTCGTAGGCGGTTTGTTGCGTCTGCTGTGAAAGCCCGGGGCTTAACCCCGGGTCTGCAGTGGATACGGGCAGGCTAGAGTCCGGCAGGGGAGACTGGAATTCCTGGTGTAGCGGTGGAATGCGCAGATATCAGGAGGAACACCGGTGGCGAAGGCGGGTCTCTGGGCCGGTACTGACGCTGAGGAGCGAAAGCGGGGGGAGCGAACAGGATTAGATACCCTAGTA
+
GGGGGGGGGGGGGGGGGGGGGGGGGGGGGGGGGGGGGGGGGGGGGGGGGGGGGGGGGGGGGGGGGGGGGGGGGGGGGGGGGGGGGGGGGGGGGGGGGGGGGGGGGGEGGGGGGGGGGGGGGFG@FGGGGEGEGGGGGGGGGGGGGGGGGGGGGGGGGGGEFGGGGEGGGGGGGGG6@9FGGGGGGGEEGGCFEGDGGGGGGG=*?EG:G*8CEGFG>E5=)9FG?*:4FB9CC@CFFF=F
@M00200:205:000000000-AKKM3:1:1101:12255:4770 1:N:0:1
ACTGGGTTTAAAGGGCGCGTAGGCGGCTTTGTAAGTCTTGGGTGAAAGCCCTCGGCTCAACCGAGGAATTGCCTTGGATACTGCGAAGCTCGAGGCTGGAAGAGGGCAGTGGAATTCCCGGTGTAGCGGTGAAATGCGTAGATATCGGGAGGAACACCAGTGGCGAAGGCGGCTGCCTGGGCCAGTTCTGACGCTGAGGCGCGAAAGCGTGGGGAGCAAACAGGATTAGATACCCGAGTAAGA
+
GGGGGGGGGGGGGGGGGGGGGGGGGGGGGGGGGGGGGGGGGGGGGGGGGGGGGGGGGGGGGGGGGGGGGGGGGGGGGGGGGGGGGGGGGGGGGGGGGGGGGGGGGGGGGGGGGGGGGGGGGGGGGGGGGGGGGGGGGGGGGGGGGGGGGGGGGGGGGGGGGGGGGGGGGGGGGGGGGGGGGGGGGCEFDFGGGGGGGGGGGGGGGGGGGGGGGGFGFFGGGGGGFGGFF45CFGGGDFFGGBD
@M00200:205:000000000-AKKM3:1:1101:10503:4811 1:N:0:1
ACTGGGTTTAAAGGGCGCGTAGGTGGTTTGATAAGGGTGTGGTGAAAGCCCGGAGCTCAACTCCGGGTCTGCCGTGCCGACTGTCAAACTCGAGGACTGTAGAGGCAGACGGAATTCCGGGTGTAGCGGTGGAATGCGTAGAGATCCGGAGGAAGACCGGTGGCGAAGGCGGTCTGCTGGGCAGAGGGACCGGAAGGTCCAGAAGCTGACGCTGAGGCGCGACAGCGTGGGGAGCAAACAGGAT
+
GGGGGCEGGGGGGGGGGGGCEGG<F@B<EFFGGGGFFCFGGEC@CFFGGGGGEEG7@FGGGGGGGGDGG<FGGGGEGFGGGFGFGGGGEGFFGGGGGF?FGGGGFEGGFFFGGGG<FGGG:FCCFDF=CF>CFGGGGDCECGGCFFGGDGGECGFGGGGG*><FGDEG*=F8CGDCCFGG@8FDFFEC=CGGCCDGCCFDCCEFCCF7CC;C*;:FFGGGD5:)47D?FB65;8:F4?4EG?B)
@M00200:205:000000000-AKKM3:1:1101:10268:4815 1:N:0:1
ATTGGGCTTAAAGGGCTCGTAGGCGGTTTGTCGCGTCGGGAGTGAAAACACCCAGCTTAACTGGGTGCTTGCTCTCGATACGGGCAGACTCGAGGTATGCAGGGGAGAATGGAATTCCTGGTGTAGCGGTGAAATGCGCAGATATCAGGAGGAACACCGGTGGCGAAGGCGGTTCTCTGGGCATTACCTGACGCTGAGGAGCGAAAGCGTGGGGAGCGAACAGGATTAGATACCCTCGTA
+
FGGGGGFGFGGGGCEGGDEFGGGGDGE@C,EFCDGGGD:C+@FGFGGDGD,FC7FGGGGGGGGFG<F7FFCFC,CEEGGGGCFC+@FGGG,?EG78?@BFGGGGDGEDEFGGGGGGGG<DFGGGGGGGGGGGGGGCGG7CCEBFGGCFGGGDGFFGGGG:FGDGGGEGGG:E*=*2?EGFEF*2?+?CGGGGDGD5E>FGCCGDGGG4C=GGGGEGBGG=DGGC?GGFFFBGGGG*)0>C
@M00200:205:000000000-AKKM3:1:1101:10893:4836 1:N:0:1
ACTGGGTTTAAAGTGTGCGCAGGCGGCCGCGCAAGTCGAGTGTGAAAGCCCCGAGCTTAACTTGGGAACTGCGCTCGAAACTACGTGGCTGGAGTGTGGCAGAGGAAGGTGGAATTCCACGTGTAGCGGTGAAATGCGTAGAGATGTGGAGGAACACCAATGGCGAAGGCAGCCTTCTGGGCTAACACTGACGCTCATGCACGAAAGCGTGGGGAGCAAACAGGATTAGATACCCGTGTAAGA
+
FFGGGGC@FGAFGGGGGGGGGGGGGG>FGGGGGGGGCFF7CF<ECFGCGGGGGGGGG8FGGGGFGGFGGGFCGG:FEEEFGGGEEGGDGGGGGGGGGGCGGGFGGGGCEGGGGGGGGGGGGGGGGGFCEEDFCFFEDECGGGGGFG@FB@FGGGGGGGFFGGFFE7EGCFFEG>G,:EGGFG*=CGGGCGGGDGG58+1<6CFEGGCFEGGEGGEGECFGGGF<?:F2?74*<AC3BBF=CA<
@M00200:205:000000000-AKKM3:1:1101:21212:4839 1:N:0:1
ATTGGGTTTAAAGGGTGCGTAGGCGGCCTATTAAGTCAGTGCTGAAATATCCCGGCTTAACCGGGAGGGTGGCATTGATACTGATGGGCTTGAGTAGAGTCGAGGTAGGCGGAATTGACGGTGTAGCGGTGAAATGCTTAGATATCGTCAAGAACACCGATAGTGTAGACAGCTTACTAGACTCAAACTGACGCTGAGGCACGAAAGTGTGGGGATCAAACAGGATTAGATACCCGAGTAAGA
+
GGGGGGGGGGGGGGGGGGGGGGGGGGGGGGGGGGGGGGGGGGGGGGGGGGGFFGGGGGGGGGGGDGGGGGGGGGGGGGFGGGGGGGGGGGGG@FFGGGGGGGGEGGGGGGGGGGGGGGGGGGGGGGGGGGGGCDDGGGGGDCFGGGEGGGGGGGGGGCFCGGGGGFGFFCFGGGGFFGGCGGFGGFFGGGFGGGGGEFF55*:CEEGGDFGCFGFDFEFCC7FGBFG7?FAFGCFCBD7C><B
@M00200:205:000000000-AKKM3:1:1101:25559:4843 1:N:0:1
ATTGGGCTTAAAGGGTGCGTAGGCGGCCCTGTAAGTCAGTGCTGAAATATCCCAGCTTAACTGGGAGGGTGGCATTGATACTGCGGGGCTAGAGTACAGATGAGGTAGGTGGAATTGACGGTGTAGCGGTGAAATGCTTAGATATCGCTAGGAATGCCGGTGGCGAAGGCGGATGGCTGGGCCACTCCTGACGCTGAGGCGCGAAAGCTAGGGGAGCGAACCGGATTAGATACCCCAGTAAGA
+
GGGGGGGGGGGGGGGGGGGGGGGGGGGGGGGGGGGGGGGGGGGGGGGGGGGGGGGGGGGGFGGGGGGGGGGGGGGGGGGGGGGGGGGGGGGGGGGGGGGGGGFEGFGGGGGGGGGGGGGGGGGGGGGGGCFGGGGGGGFGGGFFAAFGGGGGGFGGGGGGGGGGGGGGGGGGG>GG88FGEFEGGGGGGFFFCEGEDFGEGG=CC=CCEGGGGGBDFGGGGCEGF37)7=AFG8AGB>6?C<>
@M00200:205:000000000-AKKM3:1:1101:13882:4851 1:N:0:1
ACTGGGTTTAAAGCGCACGTAGGCGGCTTCGCAAGTCGGATGTGAAATCCCTCGGCTCAACCGAGGACGTGCATACGAAACTGCGGAGCTTGAGTGCTGAAGAGGATCGCGGAATTCCCGGTGTAGAGGTGAAATTCGTAGATATCGGGAGGAACACCAGTGGCGAAGGCGGCGATCTGGGCAGACACTGACGCTGAGGTGCGAAAGCGTGGGGAGCAAACAGGATTAGATACCCTAGTA
+
GGGGGGGGGGGGGGGGEFGGGGGGGGGGGGGGGGGGGGGGGGGGGGGGGGGGGGGGGGGGGGGGGGGGGGGGGGGGGGGGGGGGGGGGGGGGGGGGGGGGGGGGGGGGGGGGGGGGGGGGGGGGGGGGGGGGGGGGGGGGGDGGGFGGGGGGGGGGGGGGGGGGGGGDGGGGGGG5FFGGGF=CFFGGFGFGGGGDCDGGFFGE>EDGGDGGGGFGFGGFFGGGBGGFF4AGFGG=5>FG
@M00200:205:000000000-AKKM3:1:1101:18816:4870 1:N:0:1
ACTGGGTTTAAAGGGTGTCAAGGCGGTCGTATTAGTCTTCCGTAAAATCCGTGGGCTCAACCTACGGCTCGCGGGAGAAACGGTACGACTTGAGGTTGGAAGAGGTGCGTGGAACTCACGGTGTAGGGGTGAAATCCGTTGATATCGTGGGGAACACCAAAGGCGAAGGCAGCGCACTGGTCCAAATCTGACGCTCACACACGAAAGCCAGGGTAGCGAACGGGATTAGATACCCCTGTAAGA
+
GGGGGGGGGGGGGGGGGGGGGGGGGGGGGGGGGGGGGGGGGGGGGGGGGGGGGGGGGGGGGGGGGGGGGGGGGGGGGGGGGGGGGGGGGGGGGGGGGGGGGGGGGGGGGGGGGGGGGGGGGEFGGGFCGGGGGGGGGDGDEGGGGGGGGGGGGGGGGGGGGGGGGGE7<BFEGGGGGDGGGGFGGGGGFGGGGGDGGGGGGGGGGGGGFGGGGG@DFGGGGG?30CC?FFFGG6CFFFF775-
@M00200:205:000000000-AKKM3:1:1101:18275:4872 1:N:0:1
ACTGGGTGTAAAGCGCGTGTAGGCGGTCCGGTAAGTCGGCTGTGAAAGTCCAGGGCTCAACCCTGGGATGCCGGTCGATACTGCCGGACTAGAGTTCGGAAGAGGCGAGTGGAATTCCCGGTGTAGCGGTGAAATGCGCAGATATCGGGAGGAACACCAATGGCGAAGGCAGCTCGCTGGGACGTTACTGACGCTGAGACGCGAAAGCGTGGGGAGCAAACAGGATTAGATACCCCTGTA
+
GGGDCFFEFFFEEFFCF@@@EFCGGGGGGGGGGGGGGGGGGGFGGFGGGGDFGGDGGGGGGGGGFGFGFGGGGGGGGGGGGFBFGG>7:CFGGGGFFGGCFEGGGGG7C@FDGGGFGGFGC=FGFGGD7><<FGAFF@7:@FEGAFGBFCFECFG8FGFFF:B78FEGGGGGGCGCE87<@CG>C*;EG7CGGGG5?FGGEC5EDED*8A8EECE3BFGGGGCC:CGF?FDFGEFF@>@G
@M00200:205:000000000-AKKM3:1:1101:21264:4898 1:N:0:1
ACTGGGTTTAAAGAGCGCGTAGGCGGTCTGATAAGTCCTGTGTGAAAGCCCCCGGCTTAACCGGGGAATTGCACAGGATACTGTCGGGCTAGAGTACAGGAGGGGAGAGCGGAATTCCTGGTGGAGCGGTGAAATGCGTAGATATCGGGAGGAACACCAGTGGCGAAAGCGGCTACCTGGCCCACTCTTGACGCTGAGGCGCGAAAGCTAGGGGAGCGAACGGGATTAGATACCCCTGTA
+
GGGGGGGGGGGGGGGGGGGGGGGGGGGGGGGGGGGGGGGGGGGGGGGGGGGGGGGGGGGGGGGGGGGGGGGGGGGGGGGGGGGGGGGGGGGGGGGGGGGGGGGGGGGGGGGGGGGGGGGGGGGGGGGGGGGGGGGGGGGGGGGGGGGGGGGGGGGGGGGGGGGGGGGGGGGGGGGGGGGGGGGGGGGGGGGGGGGGGGGGGGGCEEGGGFGGGG5CBEEGGGGG?<CBFF9CFGGGF>FF
@M00200:205:000000000-AKKM3:1:1101:26128:4902 1:N:0:1
ATTGGGCTTAAAGGGTGCGTAGGCGGCCCTTCAAGTCGGGTGTGAAAGTCCCCGGCCTAACCGGGGAATTGCGCCCGAAACTAGAGGGCTTGAGTGCGCTAGGGGTGTGCGGAACTTCCGGTGGAGCGGTGAAATGTGTTGATATCGGAAGGAACGCCGGTGGCGAAAGCGGCACACTGGGGCGTAACTGACGCTGAGGCACGAAAGCCAGGGGAGCGAACGGGATTCGATACCCTAGTAAG
+
FGFGGFGGGGGGGGGGEGCFDDCEEGGGGGGGGGGGGG@FFEFGGGGGGGGGGGGGGGGFFEFEEEEGGGGGGGGGDEGGGGGGGGGGGGGGGGGFFGE=FGGGGGGGDGGGGGGGGGGGGGGGGGGGGDGDFCFFCE@2FFFA,FFFGGD@FEGGCCEGGGCFEEE:<8FGGGG>@8CEFGEECECEGGFGGGGGGCGFGFC*?CG:CE*8;C39>EEGGDED1D<)07<CE6<G@)*<:4
@M00200:205:000000000-AKKM3:1:1101:7643:4945 1:N:0:1
ACTGGGTTTAAAGCGTGTGTAGGCGGATGCCTAAGTGCCTTGTGAAATCCCATGGCTCAACCATGGAACTGCTGGGCATACTGGGCGTCTTGAGCCATCCAGGGGTCGCTGGAACAAACGGTGGAGCGGTGAAATGCGTAGATATCGTTTGGAACGCCAAAGGTGAAGACAGGCGACTGGGGATGTGCTGACGCTGAGACACGAAAGCCAGGGGAGCAAACGGGATTAGATACCCCTGTA
+
GGGGGGGGGGGGGGGGGGGGGGGGGGGGGGGGGGGGGGGGGGGGGGGGGGGGGGGGGGGGGGGGGGGGGGGGGGGGGGGGGGGGGGGGGGGGGGGGGGGGGGGGGGEGGGGGGGGGGGGGGEDGGGGGGGGGGGGGGGGGGGGGFGGGGGGGGGGGFGGGGGGGGGGGGGFGGFGGGEGGGGGGCFGGGGGGEGGCC,CEEGGGGGGGGGGGGGFGFGGGGGGG?D43=FFFCEGGFFFG
@M00200:205:000000000-AKKM3:1:1101:7858:4957 1:N:0:1
ATTGGGTTTAAAGGGCGCGTAGGCGGCCCGTTAAGTGGCTGGTGAAATCCCGGGGCTCAACTCCGGGGCTGCCGGTCAGACTGGCGAGCTAGAGCACGGTAGGGGCAGATGGAATTCCCGGTGTAGCGGTGGAATGCGTAGAGATCGGGAAGAATACCAGTGGCGAAGGCGTTCTGCTGGGCCGTTGCTGACGCTGAGGCGCGACAGCGTGGGGAGCAAACAGGATTAGATACCCCCGTA
+
GGGGGGGGGGGGGGGGGGGGGGGGGGGGGGGGGGGGGGGGGGGGGGGGGGGGGGGGGGGGGGGGGGGGGGGGGGGGGGGGGGGGGGGGGGGGGGGGGGGGGGGGGGGGGGGGGGGGGGGGGGGGGGFGGGGGGGGGGGGGGGGGGGGGGGGGGGDFGGGGGGGGGGGGGGGGGGGGGGGGGGGGGGEGGGFFGGGGGGGGGGG>EGGGGGGGGGFGFGCGGGGG?GGF??AGGGGGFFBG
@M00200:205:000000000-AKKM3:1:1101:12329:4974 1:N:0:1
ATTGGGTATAAAGGGCGCGTAGGTGGTCTGATAAGGGTGTGGTGAAAGCCCGGGGCTCAACCCCGGGTCGGCCGTGCCGACTGTCAGACTCGAGTGCTGTAGGGGCAGGCGGAATTCCGGGTGTAGCGGTGGAATGCGTAGAGATCCGGAGGAAGACCGGTGGCGAAGGCGGCCTGCTGGGCAGTTACTGACACTGATGCGCGACAGCGTGGGGAGCAAACAGGATTAGATACCCTTGTA
+
GGGGGGGGGGGGGGGGGGGGGGGGGGFFGGGGFGGGGGGGCEGGGGGGGGGGGGGGGGGGGGGGGGGGGGGGGGGGGGGGGGGGGGGGGFGGFG@GAFGGGGGGGGGGGGFGEGGGGFGGGGEGGGGGGGGGGGGGGGGGGGGGGGGGGGGEEC<8CFCFFFGGGGGGGGGGGGGGGGGGGFFGCEFGGGGFGCCFGGGGGGGGGGGGGGGDEG)9BGGGGGGG6C7<=*6D@FGF558?
@M00200:205:000000000-AKKM3:1:1101:14607:4975 1:N:0:1
ATTGGGTTTAAAGGGTACGTAGGCGGCGCTGTTAGTCGGGTGTGAAAGCCCTCGGCTCAACCGAGGAATTGCGCCCGATACTGCAGTGCTTGAGGGAGACAGAGGTAAGCGGAACTGATGGTGGAGCGGTGAAATGCGTTGATATCATCAGGAACACCGGTGGCGGAAGCGGCTTACTGGGTCTCTTCTGACGCTGAGGTACGAAAGCTAGGGGAGCGAAGGGGATTAGATACCCTTGTA
+
GGGGGGGEGGGGGGG<<FFFGGGGGGDFGGGGGGGGGGGD9FGGGGGGG<F@F:FGGGGGGEFEGGCF8ECGGG:FGGDEEFGDGGGGGEFDBEFEEEGG88=EGCGFGGGEEGEGDEDFF=FG7@F@F+C<FF9FFGF7:FDC9FFFFCCGGF,DFG@@*<<,:*=FF@<C5*4<C+<>FGGFFFDF9:?FE**:*8=ACFGDGGGD<CFGC>DG)>585C5C(9<?FF27@CC*077C
@M00200:205:000000000-AKKM3:1:1101:25316:4988 1:N:0:1
ATTGGGTTTAAAGCGTGTGTAGGCGGGACGTTAAGTGCCTTGTGAAATCCCCCGGCTCAACCGGGGAACTGCTGGGCATACTGGCGTCCTTGGGCCAATCAGGGGTCGTCGGAACAAACGGTGGAGCGGTGAAATGCGTAGATATCGTTTGGAACGCCGAAGGCGAAAGCAGACGACTGGGATTGTGCCGACGCTGAGACACGAAAGCCAGGGGAGCAAACGGGATTCGCTACCCTAGTA
+
GGGGGGGGGGGGGGGGGGGGGGGGGGGGGGGGGGGGGGGGGGGGGGGGGGGGGGGGGGGGFGGGGGGGGGGGGGGGGGGGGGGGGGGGGDGGGGGGGGGGGGGGGGGEFGGGGGGGGGFGGGGFGFGGEFGGGGGGGCBEGGGGGGGFGGGDFFGGGGEGGCBFEFGEGGCCFFGEGEGGGFFGGGGGFGGGGG3*?FGCF4*8?EC7CGFC>CDGEGGGGD*94)*).)-5C8C45>9+
@M00200:205:000000000-AKKM3:1:1101:21785:5005 1:N:0:1
ATTGGGTTTAAAGGGCGTGTAGGCGGTCAGGTAAGTGGAATGTGAAATCCCTCGGCTCACCCGAGGACCTGCATCCCAAACTGCCTGGCTTGAGTATGGGAGAGGATGAGGGAATTCCTGGTGTAGCGGTGAAATGCGTAGATATCAGGAGGAACACCGGTGGCGAAGGCGCTCATCTGGCCCAATACTGACGCTGAGGCGCGAAAGCTAGGGGAGCAAACGGGATTAGATACCCTGGTA
+
GGGGGGGGGGGGGGGGGGGGGGGGGGGGGGGGGGGGGGGGGGGGGGGGGGGGGGGGGGGGGFGGGEGGGGGGGGGGDGGGGGGGGGGGGGGGGGDFGGGGGGGGGGGGGGGGCGGFFGGGGGGGGGGGGGGGGGGGGGGGGGGGFGGGGGGGGGGGGEGGGG7FGDCEGGGGGGGGGGGGGEGGGGGGFGGGGGDGEGG=EDGGGEGGGGGGGGDGFGGGGGCD:DGBFF9DFACF::?C
@M00200:205:000000000-AKKM3:1:1101:25583:5012 1:N:0:1
ATTGGGTATAAAGGGAGCGTAGGTGGCCTTATAAGTCAGTGGTGAAATCTCTCAGCTTAACTGAGAAATTGCCATTGATACTGTAGGGCTTGAGTACAGTTGCTGTGGGCGGAATATGACATGTAGTGGTGAAATACATAGAGATGTCATAGAACACCGATTGCGAAGGCAGCTCACAAAACTGTAACTGACACTGAGGCTCGAAAGTGCGGGGATCAAACAGGATTAGATACCCTCGTA
+
GGGGGGGGGGGGGGGGGGGGGGGGGGGGGGGGGGGGGGGGGGGGGGGGGGGGGGGGGGGGGGGGGGGGGGGGGGGGGGGGGFGGGGGGGGGGGGGGGGGGGGGGGGGGGGGGGGGGGGGGGGGGGGGGGGGGGGGGGGGGGGGFGGGGGCFGGGGGGGGGGGGFGGGGGGGGCGGGGGGGGGGGCEGGGGGGGGGGGGFGGGGGFECCC7>FGGF4FGGGGGGGFGGFFFCFF:CGFFFG
@M00200:205:000000000-AKKM3:1:1101:15547:5032 1:N:0:1
ACTGGGTTTAAAGGGAGCGTAGGCGGATTTGTAAGTCAGTGGTGAAATCTCTTCGCTTAACGAAGGAACTGCCATTGATACTGCAGATCTTGAGTACAGTTGCCGTTGGCGGAATATGACATGTAGTGGTGAAATACTTAGATATGTCATAGAACACCGATTGCGAAGGCAGCTAACGAAGCTGTAACTGACGCTGAGGCTCGAAAGTGCGGGGATCAAACAGGATTAGATACCCCAGTA
+
GGGGGGGGGGGGGGGGGGGGGGGGGGGGGGGGGGGGGGGGGGGGGGGGGGGGGGGGGGGGFGGGGEGGGGGGGGGGGGGGGGGGGGGGGGGGGGGGGGGGGGGGGGGGGGGGGGGGGGGGGGGGFFGFGGGGGGGGGGGFFGGGGGGGGGGFGGGGGGGGGGGGCGEG7DFGDGGCGCGF@EEFGGGGGGGGDGGEGG5C:FDGGGGGGGGFEGDGFGCFFGGGBFGFFFFGGGGGDDFG
@M00200:205:000000000-AKKM3:1:1101:20037:5039 1:N:0:1
ATTGGGTTTAAAGGGTGCGTAGGAGGGCAGGGAAGTCAGTGGTGAAATCCTAGAGCTTAACTCTAGAACTGCCGTTGATACTCTCTGTCTTGAATCCCGTGGAGATGAGCGGAATATGTCATGTAGCGGTGAAATGCTTAGATATGACATAGAACACCAATTGCGAAGGCAGCTCGTTACACGAAGATTGACTCTGAGGCACGAAAGCGTGGGGATCAAACAGGATTAGATACCCTTGT
+
GGGGGGGGGGGGGGGGGGGGGGGGGGGGGGGGGGGGGGGGGGGGGGGGGGGGGGGGGGGGGGGGGGGGGGGGGGGGEGGGGGGGGGGGGGGGGGGGGGGGGGGGGGGGGGGGGGGGGGGGGGGGGGGGGGGGGGGGGGGGGGGGGGGFGFFGGGGGGGGDGFGFGEGGGGGGGDFGCCFGGGGGGC>EFGGGGGGGGGCFGFGGGGGGECEGDEFGFGGGGGGGDFGFFFFGGGGGFFF
@M00200:205:000000000-AKKM3:1:1101:25418:5053 1:N:0:1
ATTGGGTTTAAAGTGCGCGTAGGTGGTTGGGCATGTCCGCTGTGAAAGTACACAGCTCAACTGTGTCCCGTCGGTGGAAACTGCTCAACTTGAGGCTGGAAGGGGCTGGTGGAATTCCCTGTGTAGCGGTGAAATGCGTAGAGATGGGGGAGAACACTCGTGGCGAAGGCGGCCAGCTGGACCAGTCCTGACACGGAGGCGCGACAGCGTGGGGAGCAAACAGGATTAGATACCCTCGTAGGAT
+
FCEGG@;7BFCEGGGGGCGGEGGGGGGGGGE8FGGGGGGGGGGGFGCFE@FGFFEFGGDFF@FFDFDGDGGGG@FG:C<CA<FF9E<9AEFGGDGDGGEGFECFG7@+8EFGCE,EGGGGGGFGCFGCCG@FA?FFDCFGGGFF9F5FEGGEEGGFGAFGB<FGECBF@CG@C*:14BFFFGGGCF9E?CFGCE*/8BEEEG=EEGGGGGDGGGF:DG*CF4@F:*:267<*<8A*7BF5*-5.
@M00200:205:000000000-AKKM3:1:1101:16620:5059 1:N:0:1
ATTGGGCATAAAGGGCGAGTAGGCGGTGAGACAAGTCCGAGGTGGAATCCTTTGGCTTAACCAGAGAACTGCCTTAGATACTGTTTCACTTGAGTCAGTGAGGGGAGGGCGGAATTCCCGGTGTAGCGGTGAAATGCGTAGATATCGGGAGGAAGGCCAGTGGCGAAGGCGGCCCTCTGGTGCTGAACTGACGCTGAGGCGCGAAAGCGTGGGTAGCAAACAGGATTAGATACCCGGGTA
+
GGGGGGGGGGGGGGGGGGGGGGGGGGGGGGGGGGGGGGGGGGGGGGGGGGGGGGGGGGGGGGGGGGGGGGGGGGGGGGGGGGGGGGGGGGGGGGGGGGGGGGGGGGGGGGGGGGGGGGGGGGGEGGGGGGGGGGGGFGGGGGFGDGGGGGGGGGGGGGGGGGGGGGGGGGGGGGGGFGGGGGGGGGFCFGGGGGDGGGGGGGGGGGGGGGGGGEFGFGGFGGGGFFGBFFFGGGGCDDEG
@M00200:205:000000000-AKKM3:1:1101:6215:5069 1:N:0:1
ATTGGGTGTAAAGGGTGCGTAGGCGGCCTTATAAGTCAGTGGTGAAAGCCCATCGCTCAACGATGGAACTGCCATTGATACTGTAAGGCTTGAGTACAGACGAGGTAGGCGGAATTGATGGTGTAGCGGTGAAATGCATAGATACCATCAAGAACACCGATTGCGTAGGCAGCTTACTAGGCTGTAACTGACGCTGAGGCACGAAAGCGTGGGGAGCGAACAGGATTAGATACCCCTGTA
+
FAGGGGGGGGGGGGGDFCGGGGGGGGGD@EEGGGGGGGGFGGGGGGGFG8@FFFFGGGGGGGFEGDFGGGGGF<FGGGFGGGGGGFC8FGGDGGGGCGGF@FGGGGGD7FGGGGGGF<FDGGGGGGGGGGGGGGGGGFGGGGGG9:FB,E3FFGGGGGG:FEFGGFEEGGCEGGGGGG,>>C:CECFFGGGGG*@GGGGG5DCEGGGFEEGGGGDD31C*)9FG?GGFF=4:FFG3)<FF
@M00200:205:000000000-AKKM3:1:1101:18351:5069 1:N:0:1
ACTGGGTATAAAGGGCGCGTAGGCGGATCAGCAAGTCCGGGGTGAAATCCTCCGGCTTAACCGGAGAAGTGCCTTGGATACTGCTGGTCTCGAGGGAGGTAGGGGTCATTGGAACTTCTGGTGGAGCGGTGAAATGCGTTGATATCAGAAGGAACGCCTGAGGCGAAAGCGAATGACTGGATCTCTTCTGACGCTGAGGCGCGAAAGCTAGGGGAGCGAACGGGATTAGATACCCCAGTA
+
GGGGGGGGGGGGGGGGGGGGGGGGGGGGGGGGGGGGGGGGGGGGGGGGGGGGGGGGGGGGGGGGGGGGGGGGGGGGGGGGGGGGGGGGGGGGGGGGGGGGGGGGGGGGGFGGGGGGGGGGGGGGGGGGGGGGGGGGGGGGGGGGGGGGGGGGGGGGGGGGFGGGGGGEGCFGGGGGGFGGGGGGGGFGGGFFEGGGGGGGGDEEEGGGGFGGGGFGEGGECDGGBD4<FFFGG6@F@>)+
@M00200:205:000000000-AKKM3:1:1101:16425:5081 1:N:0:1
ATTGGGCGTAAAGAGCTCGTAGGCGGTGTGTCGCGTCGGCCGTGAAAACCTGCAGCTCAACTGTGGGCTTGCGGTCGATACGGGCATCACTGGAGTTCGGCAGGGGAGACTGGAATTCCTGGTGTAGCGGTGAAATGCGCAGATATCAGGAGGAACACCGGTGGCGAAGGCGGGTCTCTGGGCCGATACTGACGCTGAGGAGCGAAAGCGTGGGGAGCGAACAGGATTAGATACCCTCGTA
+
GGGGGGGGGGGGGGGGGGGGGGGGGGGGGGGGGGGGGGGGGGGGGGGGGGGGGGGGGGGGGGGGGGGGGGGGGGGGGGGGGEEGGGGGGGGGGGGGGGGGGGGGGGGGGGGGGGGGGGGGGGGGGGGGGGFGGFFGGGGGGGGGGFGGGGGGGGGGGGGGGGGGGGGGGGGGGGGGGGGFGGGGEGGGGFGGGGGEG8CFFGCEEGGGFGCEGEEDEEGEDGGF<F99?FFC?EC*/<5CG
@M00200:205:000000000-AKKM3:1:1101:15270:5086 1:N:0:1
ATTGGGTTTAAAGTGCGCGTAGGCGGCTGATCAAGTCTGGGGTGAAATCCTCCGGCTCAACCGGAGAATTGCCTGGGATACTGGTCGGCTCGAAGAGGGTAGGGGCAGATGGAACTTCCAGTGGAGCGGTGAAATGCGTTGATATTGGAAGGAACGCCGGTGGCGAAAGCGATCTGCTGGATCCTCCTTGACGCTGAGGCGCGAAAGCCAGGGTAGCGAACGGGATTAGATACCCTGGTA
+
GGGGGGGGGGGGGGGGGGGGGGFGGGGGGGGFGGGGGGGGCGGGGGGGGGGGGGGGGGGGGGGDGGGGGGGGGGGGGGGGGGGGFGGGGGGGGGGGGFGGGGFGGGGGGEGGGGGGGGGGGGGGGGGGGGGGGGGGGGGEEGGGGFFFFGGGGFGEGGGGGGGGDGGGGGGGFGFGGGFFFF<CGGGGGGGGGCCGGGGGGGGGGGD:C=FEGGFCFGGGD5CD:DG??FFGGEFG>7??
@M00200:205:000000000-AKKM3:1:1101:8028:5090 1:N:0:1
ATTGGGTTTAAAGGGTGCGTAGGCGGCCTATTAAGTCAGTGGTGAAATATCTCAGCTTAACTGAGAAGGTGCCAATGATACTGATGGGCTTGAGTACAGATGAGGTAGGCGGAATTGACGGTGTAGCGGTGAAATGCTTAGATATCGTCAAGAACACCTATAGCGAAGGCAGCTTACTAGGCTGTAACTGACGCTGAGGCACGAAAGTGTGGGGAGCAAACAGGATTAGATACCCTAGTA
+
GGGGGGGGGGGGGGGGGGGGGGGGGGGGGGGGGGGGGGGGGGGGGGGGGGGGGGGGGGGGGGGGGGGGGGGGGGGGGGGGGGGGGGGGGGGGGGGGGGGGGGGGGGGGGGGGGGGGGGGGGGGGGGGGGGGGGGGGFFGGGGGGGGGGGGGGGGFGGGGGGGDFGGGGGGGGGGFFGGGGGGGFGGGGGGGGGGGGGGGGGGGGGGDGDFGGGGFGFGGGGGGGFGGFFFCGFF7FFFFG
@M00200:205:000000000-AKKM3:1:1101:20914:5101 1:N:0:1
ATTGGGCATAAAGGGTGCGTAGGCGGCGCGGTAAGTTGGGTGTGAAATCCCTCGGCTCAACCGAGGAATTGCGCTTGATACTGCCGTGCTCGAGGGAGACAGAGGTGAGCGGAACTTAGGGTGGAGCGGTGAAATGCGTTGATATCCTAAGGAACACCAGTGGCGAAAGCGGCTCACTGGGTCTCTTCTGACGCTGAGGCACGAAAGCTAGGGGAGCGAACGGGATTAGATACCCCAGTA
+
GGGGGGGGGGGGGGGGGGGGGGGGGGGGGGGGGGGGGGGGGGGGGGGGGGGGGGGGGGGGGGGGGGGGGGGGGGGGGGGGGGGGGGGGGGGGGGGGGGGGGGGGGGGGGGGGGGGGGGGGGGGGGGGGGGGGGGGGGGGGGGGGGGGGGGGGGGGGGGGGGGGGGGGGGGGGGGGGGGGGGGGGGGGGGGGGGGGGGGGGGGGGCEGGGGGGGDFGFDEGGGGGBDGFFFBGEEFD:>FG
@M00200:205:000000000-AKKM3:1:1101:13101:5115 1:N:0:1
ATTGGGTTTAAAGGGTGCGTAGGTGGTCGGGTAAGTCTGATGTGAAATCTCCGAGCTCAACTCGGAAATGGCATTGGATACTATTCGGCTAGAGGGTTGGAGGGGAGACTGGAATTCTCGGTGTAGCAGTGAAATGCGTAGATATCGAGAGGAACACCAGTGGCGAAGGCGAGTCTCTGGACGACTCCTGACACTGAGGCACGAAAGCTAGGGGAGCAAACAGGATTAGATACCCTGGTA
+
GGGGGGGGGGGGGGGFGGGFGGGGGGGGGGGGGGGGGGGGGGGGGGGGGGGGGGGGGGGGGGGGGGGGGGGGGGGGGGGGGGGGGGGGGGGGGGGGGGGGGGGGGGGGGGGGGGGGGGGGGGGGGGGGGGGGGGGGGGGGGGGGGGGGGGGGGGDGGGFGGGGGGGGGGGGGGGGGGGGFFGGGGGGGGG?CFGG?;EFGGGEGGGGGGGGEFGFGBGGGGG?FFGGFFFFGD?F*<>@G
@M00200:205:000000000-AKKM3:1:1101:23259:5126 1:N:0:1
ATTGGGTTTAAAGGGTGCGTAGGCGGGCAGGTAAGTCCGTGGTGAAATCTCTGAGCTTAACTCAGAAACTGCCATGGATACTATTTGTCTTGAATATTGTGGAGGTAAGCGGAATATGTCATGTAGCGGTGAAATGCTTAGATATGACATAGAACACCAATTGCGAAGGCAGCTTACTACACAGTCATTGACGCTGAGGCACGAAAGCGTGGGGATCAAACAGGATTAGATACCCCTGTA
+
GGGGGGGGGGGGGGGGGGGGGGGGGGGGGGGGGGGGGGGGGGGGGGGGGGGGGGGGGGGGGGGGGGGGGGGGGGGGGGGGGGGGGGGGGGGGGGGGGGGGGGGGGGGGGGGGGGGGGGGGGGGGGGGGGGGGGGGGGGGGGFGGGGGGGGGGGGGGGGGGGGGGGGGGGGGGGGGGGGGGFGGGFGGGGGGGGGGGEF@CGGGGGGGGEGC<FEA<>GGFFGGC1CGEFFCFFGG5=A;E
@M00200:205:000000000-AKKM3:1:1101:6514:5133 1:N:0:1
ATTGGGTTTAAAGCGCACGTAGGCGGTCCAGCAAGTGGGGAGTGAAAGCCCTCGGCTCAACCGAGGAAGTGCTTTCCAAACTACTGGACTTGAGTACCGGAGAGGGTCGCGGAATTCCCGGTGTAGAGGTGAAATTCGTAGATATCGGGAGGAACACCAGTGGCGAAGGCGGCGACCTGGACGGATACTGACGCTGAGGTGCGAAAGCGTGGGGAGCAAACAGGATTAGATAACCCAGTA
+
GGGGGGGGGGGGGGGGGGGGGGGGGGGGGGGGGFGGGGGGGGGGGGGGGGGGGGGGGGGGGGGGGGGGGGGGGGGGGGGGGGGGGGGGGGGGGGGGGGGGDGGGGGGGGGGGGGGFGFGGGGGGGGGFGGGGCGGGGGFGGCFG9FGGGGDGGFCGFEGFGGFGGGGGGGGGCEGGGGGCEGDCEEGGGGC+ACCGEFGCFFGGGCCGGEGGGGFDFGFFGGFGB4CBFF<G+<C*8F47
@M00200:205:000000000-AKKM3:1:1101:12450:5157 1:N:0:1
ACTGGGTTTAAAGCGCGTGTAGGCGGCCGAGCAGGTCTGTTGTGAAAACTGGAGGCTCAACCTCCAGACGTCGACAGAAACCGCCCGGCTAGAGTCCGGAAGAGGAGAGTGGAATTCCTGGTGTAGCGGTGAAATGCGCAGATATCAGGAAGAACACCAATGGCGAAGGCAGCTCTCTGGGACGGTACTGACGCTGAGACGCGAAAGCGTGGGGAGCGAACAGGATTAGATACCCCAGTAAGA
+
GGGGGGGGGGGGGGGGGGGGGGGGGGGGGGGGGGGGGGGGGGGGGGGGGGGGGGGGGGGGGGGGGGGGGGGGGGGGGGGGGGGGEGGGGGGGGGGGGGGGGGGGGGGGGFGGGGGGGGGB@FGGGGGGGGGGGGGGGGDEGGGGGGGGGGGGGGGGGDGGGGGGGGGGGGGGGGGEGGGGGGFGGGGGGGFGGGDGGGGGGGGGGGDCGGGEGGFGFEGGGGGGFCD7FF9FC:CFB@FGGFF
@M00200:205:000000000-AKKM3:1:1101:5848:5170 1:N:0:1
ATTGGGTTTAAAGGGTGCGTAGGAGGGCAGGTAAGTCAGTGGTGAAATCTCCGGGCTTAACCCGGAAACTGCCGTTGATACTATTTGTCTTGAATACCGTGGAGGTGAGCGGAATATGTCATGTAGCGGTGAAATGCTTAGATATGACATAGAACACCAATTGCGAAGGCAGCTCACTACACGGTCATTGACTCTGAGGCACGAAAGCGTGGGGATCAAACAGGATTAGATACCCTAGTA
+
GGGGGGFGGGGGGGGGGGGFEGGGGGGGGGEGGGGGGGGGGGGGGGGGGGGGGGGGGGGGGGGFGGGGGGGGFFGGGGGGGGFGGGGGGGGGGGGGGGGGGGGGGEGGGGGGDFGGGGGGGGGGGGGGGGGGFGGGGGGEFGGGGGGGGCGFGGFDFGFGGGFFGGGGGGGDEGGFGDGFGGGGGEEGEFFFCFC9EGFCEFCEGGGFGDGGGGBC>CEFF<F7;FF<4877BFCCA5FG
@M00200:205:000000000-AKKM3:1:1101:13711:5173 1:N:0:1
ATTGGGTTTAAAGGGTGTGTAGGCGGATATTTAAGTCAGTGGTGAAATCTCCAGGCTCAACCTGGAAACTGCCATTGATACTATTTATCTTGAATTCTGTTGAGGTGGGCGGAATACATCATGTAGCGGTGAAATGCTTAGATATGATGTAGAACACCGATTGCGAAGGCAGCTCACTAAACAGATATTGACGCTGAGGCACGAAAGCGTGGGGATCAAACAGGATTAGATACCCGTGTA
+
GGGGGGGGGGGGGGGGGGGGGGGGGGGGGGGGGGGGGGGGGGGGGGGGGGGGGGGGGGGGGGGGGGGGGGGGGGGGGGGGGGGGGGGGGGGGGGGGGGGGGGGGGFCGDGGGGFGGGGGGGGGGGGGGGGGGGGGGGGGGGGGGGGGFFFFFGGGGGGGGEFGGGGGGGFGGDFGFGGGGGGGGFFGAFGGGGGGGGGGGGGD>EEGGD=@FEDBGFGG;FFFGFGGEFFFF9?BG:BFG
@M00200:205:000000000-AKKM3:1:1101:10772:5180 1:N:0:1
ACTGGGTTTAAAGGGTGCGTAGGCGGCCTATTAAGTCAGTGGTGAAATATTTCAGCTTAACTGGAATTGTGCCATTGATACTGATGGGCTTGAGTACAGATGAGGTAGGCGGAATTGACGGTGTAGCGGTGAAATGCTTAGATATCGTCAAGAACACCTATAGCGAAGGCAGCTTACTAGGCTGTAACTGACGCTGAGGCACGAAAGTGTGGGGATCAAACAGGATTAGATACCCGAGTA
+
GGGGGGGGGGGGGGGGEDGGGGGGGGGGGGGGGGGGFGGEGFGGGGGGGGGGGGGDGGGGGGGGGGGGGFFGGGGGGGGGGGGFGGGGFFGGEFGGGFEFDGGGFGGGGGGGEGGGGGGGGGGGDFGGGGGGGGGGGGGGGGGGGGGGGGGGGGGGGGGGGGGGDDEGGGFGGFGGFFGCEFGGGGGGGGGGG>DEGFFGGGGGGGGDC@CFCD45;CFCDGGG@<FFFFEGGF@/=>FG
@M00200:205:000000000-AKKM3:1:1101:19399:5184 1:N:0:1
ACTGGGTTTAAAGGGTGCGCAGGCGGTAAAGTAAGTCAGTGGTGAAATCCTGCAGCTCAACTGCAGAACTGCCATTGATACTGCTATACTTGAATATAGTCGAAGTGGGCGGAATGTGACATGTAGCGGTGAAATGCTTAGATATGTCACAGAACACCGATAGCGAAGGCAGCTCACTAGACTAAAATTGACGCTCATGCACGAAAGCGTGGGGAGCGAACAGGATTAGATACCCCAGTA
+
GGGGGGGGGGGGGGGGGGGGGGGGGGGGGGGGGGGGGGGGGGGGGGGGGGGGGGGGGGGGGGGGGGGGGGGGGGGGGGGFFFGGGGGGGGGGGGGGGGGGGGGGGGGGGGGGGGGGGGGGGGGGGGGGGGGGGGGGGGGGGGGGGGGGGGGGGGGGGGGGGGGGGGEGGFGGGGGGGGGFGGGGGCGGF7C;EGGGGGGFGGGGGGGGDGGGDGFGFGGGGGFF?GCBFFFGGCFC>DFG
@M00200:205:000000000-AKKM3:1:1101:26537:5207 1:N:0:1
ATTGGGCTTAAAGGGTGCGTAGGCGGGTTGAAAAGTCAGTGGTGAAAGCCCAACGCTTAACGTTGGAACTGCCATTGATACTGTCGATCTTGAATGTGTTTGATGTGGGCGGAATATGACATGTAGCGGTGAAATGCTTAGATATGTCATAGAACACCGATTGCGAAGGCAGCTCACAAAGCCACTATTGACGCTCAGGGACGAAAGCGTGGGGAGCAAACAGGATTAGATACCCGCGTA
+
GGGGGGGGGGGGGGGGGGGGGGGGGGGGGGGGGGGGGGGGGGGFFGGGGGGGGGGGGGGGGGGGDGGGGGGGGGGGFGGGGGGGGGGGGGGGGGGGGGGGGGGGGGGDCFGGGGGGGGGGFFGGGGGDDGGGGGFGGGGGDFGGGFGGGGGGGG9<CEEEGGDGEGGGGGDCGEGGGGFGF6FDDE?FGGCFDE5EEGGFGGG5ECC<ECEDEGEGFCCC47EC?FG2?FFF+<ACEFEG
@M00200:205:000000000-AKKM3:1:1101:19973:5210 1:N:0:1
ACTGGGTTTAAAGGGTCCGCAGGCGGAAAAATAAGTCAGTGGTGAAATCTCACAGCTTAACTGTGAAACTGCCATTGATACTGTTTTTCTTGAATTCGATCGAAGTGGGCGGAATATGACATGTAGCGGTGAAATGCTTAGATATGTCATAGAACACCGATAGCGAAGGCAGCTCACTAGGTCTGGATTGACGCTCAGGGACGAAAGCGTGGGGAGCAAACAGGATTAGATACCCTTGTA
+
GGGGGGGGGGGGGGGGGGGGGGGGGGGGGGGGGGGGGGGGGGGGGGGGGGGGGGGGGGGGGGGGGGGGGCGGGGFGGGGGGGGGGGGGGGGGGGGGGGGGGGGGGGGGGGGGGGGGGGGGGGGGGGGDGGGGGGGGGGGGDGGGGGE9FAFFFFGGGGE@FGGDGGGGGGEG58,;EGGGGGFFGGFG7DFFGGDDEGGGGGGGG:5CCEGGGGFGAFFFGGGF<CF?F7-:EGECFFFF
@M00200:205:000000000-AKKM3:1:1101:16928:5216 1:N:0:1
ACTGGGCTTAAAGGGTGCTTAGGCCGCGCGGAGGGTGGGATGTGAAATCCCCCGGCTCAACCGGGGAATAGCGTCCCAAACCGCCGTGCTCGAGGGAGACAGAGGTGAGCGGAACTGATGGTGGAGCGGTGAAATGCGTTGATATCATCAGGAACACCAGTGGCGAAAGCGGCTCACTGGGTCTTTCCTAACGCTGAGGCACGAAAGCTAGGGGAGCGAACGGGATTAGATACCCTCGTA
+
GGGGGGGGGGGGGGGGGGGGGGGGGGGGGGGGGGGGGGGGGGGGGGGGGGGGGGGGGGGGGGGGGGGGGGGGGGGGGGGGGGGGGGGGGGGGGGGGGGGGGGGGGGGGGGGGGGGGGGGGGGGGGGGGGGGGGGGGGGGGGGGGGGGGFGGGGGGGGGGGGGGGGGGGGGGGGEEGGGGGGGGFGFCCFGGGGGGGGGFFGGGGGGGGGGGGGGFDEE8EGGGD:GGFFF2?EFGG:BFG
@M00200:205:000000000-AKKM3:1:1101:24597:5217 1:N:0:1
ATTGGGTTTAAAGCGTACGTAGGCGGGCATGCAGGCGTCGTGTGAAATCCCTCGGCTCAACCGGGGAACTGCACGGCGAACCGCATGTCTTGAGAAAGGTAGGGGCGGTCGGAACGATAGGTGGAGTGGTGAAATGCGTTGATATCTATCGGAACGCCGAAGGTGAAGACAGGCCGCTGGGCCTTTTCTGACGCTGAGGTACGAAAGCGTGGGTAGCGAACGGGATTAGATACCCTAGTA
+
GGGGGGGGGGGGGGGGGGGGGGGGGGGGGGGGGGGGGGGGGGGGGGGGGGGGGGGGGGGGGGGGGGGGGGGGGGGGGGGGGGGGGGGGGGGGFGGGGGGGGGGGGGGGGGGGGGGGGGGGGGGGGGGGGGGGGGGGGGGGGGGGGGGGGGGGGGGGGGGGDGGGGGGGGGGGGGGGGEGGGGGGGGGGGGGGGGGGGGGFGGGGGGGGGGGGGGFD?GGGGGEGBGGFFFFGCCECFFFD
@M00200:205:000000000-AKKM3:1:1101:18931:5228 1:N:0:1
ATTGGGTTTAAAGAGCGCGTAGGCGGCCAGGTAAGTCCGACGTGAAATCTGGAGGCTCAACCTCCAGCGGTCGTTGGAAACTACCTGGCTAGAGTCCGGAAGAGGAGAGTGGAATTCCTGGTGTAGCGGTGAAATGCGCAGATATCAGGAAGAACACCGATGGCGAAAGCAGCTCTCTGGGACGGTACTGACGCTGAGGCGCGAAAGCGTGGGGAGCGAACAGGATTAGATACCCGAGTA
+
GGGGGGGGGGGGGGGGGGGGGGGGGGGGGGGGGGGGGGGGGGGGGGGGGGGGGGGGGGGGGGGGGGGGGGGGGGGGGGGGFGGGGGGGGGGGGGGGGGGGGGGGGGGGGGGGGGGGFGGGGGGGGGGGGGGGGGGGGGG8EGGGGGGGGGGGGGGGGEGGGGDGGGGGGGGGGCFFCFGGFFGGGGGGGGGGGGDGGGGGGGGGG5CFGEDGGGFDDGGDCGGG?C7>FFFGGGFGFE5C
@M00200:205:000000000-AKKM3:1:1101:24679:5248 1:N:0:1
ATTGGGTTTAAAGCGCGTGTAGGCGGTCCGTTAAGTCGGCTGTGAAAGTCCAGGGCTCAACCCTGGGATGCCGGTCGATACTGCCGGACTAGAGTTCGGAAGAGGCGAGTGGAATTCCCGGTGTAGCGGTGAAATGCGCAGATATCGGGAGGAACACCAATGGCGAAGGCAGCTCGCTGGGACGTTACTGACGCTGAGACGCGAAAGCGTGGGGAGCAAACAGGATTAGATACCCCAGTAAGA
+
GGGGGGGGGGGGGGGGGGGGGGGGGGGGGGGGGGGFGGGGGGGGGGGGGGGGGGGGGGGGGGGGGGGGGGGGGGGGGGGGGGGGGGGGGGGGGGGGGGGGGGGGGGGGGGGGGGGGGGGGGGGGGGGGGGGGGGGGGGGDCGGGGFFGGGGEGGGGGGGGGGFGGGGGGGGGGGGGGDGGGGFGEGGGGGFGDEGGEE++:35CEEGGGGDGGGFCFGGFGGGGFGGB?4AG+<<D:B?FGA<
@M00200:205:000000000-AKKM3:1:1101:14013:5260 1:N:0:1
ATTGGGTTTAAAGGGCGCGTAGGCGGTCGGGTAAGCGTGTGGTGAAAGTCCGGGGCTCAACCCCGGATCGGCCGTGCGAACTGCTCGACTTGAGCACTGTAGAGGCAGGTGGAATTCCGGGTGTAGCGGTGGAATGCGTAGAGATCCGGAAGAACACCGGTGGCGAAGGCGGCCTGCTGGGCAGTGGCTGACGCTGAGGCGCGACAGCGTGGGGAGCAAACAGGATTAGATACCCCAGTAAGA
+
GGGGGGGGGGGGGGGGGGGGGGGGGGGGGGGGGGGGGGGGGGGGGGGGGGGGGGGGGGGGFGGGGGGGGGGGGGGGGGGGGGGGGGGGGGGGGGGGGGGGGGGGGGGGGGGGGGGGGGGGGGGGGGGGGGGGGGGGGGGGGGGGGGGGGGGGGGGGGGGGGGGGGGGGGGGGGGGGGGGGGGGGGGGGGGGGGGGGGGGGGGGGGGGGGEGGGGFGFGGCFFFG?DG?FFFGGGGFFEFGGFF
@M00200:205:000000000-AKKM3:1:1101:25923:5277 1:N:0:1
ACTGGGTTTAAAGGGTGCGTAGGCGGCCTATTAAGTCAGTTCTGAAATATCCCGGCTTAACCGGGAGGGTGGGATTGATACTGATGGGCTTGAGTGGAGTCGAGGTAGGCGGAATTGACGGTGTAGCGGTGAAATGCTTAGATATCGTCAAGAACACCGATAGTGTAGACAGCTTACTAGACTTCAACTGACGCTGAGGCACGAAAGTGTGGGGATCAAACAGGATTAGATACCCGCGTA
+
GGGGGGEFFGGGGCFFC@FFGEGGGGFFEAFFGGGGGFF6;,CFFGGG9;CF<BCFE@FFGGEG::FGGGGD+CF<FGFGGFGGGGFDGGEGFGGGCBFGDFFCGCCE@9FEGGFC=F?CFFGCFGGGGFGGGGFGGCGGGAFGGFE@DDGGGFFFGGGGGDF;FBGGGFFGGGF@FGGGGGDF;B>FGFFGGDD7E5A5:<AEGE<C9<<F7CE7>GG9CFFGFGGFFF2CFCED:@5*
@M00200:205:000000000-AKKM3:1:1101:25284:5278 1:N:0:1
ATTGGGTTTAAAGGGCAGGTAGGTGGTCTTATTTGTCTGGGGTGAAATCCTTGAGCTTAACTCAAGAAGTGCCCCAGAAACGGTAAGACTCGAGTGCTGGAGAGGGTCGTGGAATTCCCGGTGTAGCGGTGAAATGCGTAGAGATCGGGAGGAACACCAGAGGCGAAGGCGGCGACCTGGACAGTGACTGACACTCAACTGCGAAAGCGTGGGGAGCAAACAGGATTAGATACCCCCGTA
+
GGGGGGGGGGGGGGGGGGGGDGGGGGGGGGGGGGGGGGGGGGGGGGGGGGGGGGGGGGGGGGGGGGGGGGGGGGG:FGGGGGGGGGGFGGGGFGGFFGGGGGGGGGGGGGGGGGGGGGGGGGGDGGGGDGGGGGGGGGGGDGGGGGGGGGGGGGGGGGGGGGGGGGGGGGGGGGGGGGGGGGGGGGGGGGGGGGGGGGGG6C7BEGGGCEGGGGEDFGGGGDCFBGCBF657CCF3DFFG
@M00200:205:000000000-AKKM3:1:1101:25071:5279 1:N:0:1
ACTGGGCTTAAAGGGTGCGTAGGTGGGTTGGTAAGTCAGTGGTGAAATCTCCGAGCTTAACTCGGAAACTGCCATTGATACTATCAGTCTTGAATACCGTGGAGGTCAGCGGAATATGTCATGTAGCGGTGAAATGCTTAGATATGACATAGAACACCAATTGCGAAGGCAGCTGGCTACACGAATATTGACACTGAGGCACGAAAGCGTGGGGATCAAACAGGATTAGATACCCCTGTAAGA
+
GGGGGGGGGGGGGGGGGGGGGGGGGGGGGGGGGGGGGGGGGGGGGGGGGGGGGGGGGGGGGGGGGGGGGGGGGGGGGGGGGGGGGGGGGGGGGGGGGGGGGGGGGGGGGGGGGGGFGGGGGGGGGCGEGGGGGGGGGGGGGGGGGGGGGGGGGGGGGGGGFGGFGGGG7FGGGGGGGGGGGGGGGGFGFGGGGGGFA88CCCCEGGGFEGGF>GEGFGGFFFFF?FGFFFECCCCC:5AGGFF
@M00200:205:000000000-AKKM3:1:1101:13872:5280 1:N:0:1
ATTGGGTTTAAAGGGCGCGTAGGCGGTTCTGTAAGCAGCGCGTGAAATCCCGCCGCTCAACGGTGGAACTGCGCGCTGGACTGCAGTTCTAGAGGACGGGAGGGGGGTGCGGAACTCTAGGTGTAGCGGTGAAATGCGTAGATATCTAGAGGAACACCGGTGGCGAAAGCGACACCCTGGCCCGTCTCTGACGCTGAGGCGCGAAAGCGTGGGTAGCAAACAGGATTAGATACCCTGGTA
+
GGGGGGGGGGGGGGGGGGGGGGGGGGGGGGGGGGGGGGGGGGGGGGGGGGGGGGGGGGGGGGGGGGGGFGGGGGGGGGGGGGGGGGGGGGGGGGGGGGGGGGGGGGGGGGGGGGGGGGGGGGGGGGGGGGGGGGGGGGGGGGGGGGGGGGGGGGGGGGGGGGGGGGGGGGGGGGGGGGGGFGGGGGGGGGGGGGGGGGGGGGGEGGGGGGGGGGFGFGFGGGGGFFGBFBA>FEFGF36F
@M00200:205:000000000-AKKM3:1:1101:6969:5288 1:N:0:1
ATTGGGTGTAAAGGGCGCGTAGGCGGCCTTCTAAGTCGAACGTGAAATCCCTGGGCTCAACCCAGGAACTGCGTCCGAGACTGAAAGGCTCGAATCCGGGAGAGGGATGTGGAATTCCAGGTGTAGCGGTGAAATGCGTAGATATCTGGAGGAACATCGGTGGCGAAGGCGGCATCCTGGACCGGTATTGACGCTGAGGCGCGAAAGCCAGGGGAGCAAACGGGATTAGATACCCGTGTAAGA
+
GGGGGGGGGGGGGGGGGGGGGGGGGGGGGGGGGGGGGGGGGGGGGGGGGGGGGGGGGGGGGGGGGGGGGGGGGGGGGGGGGGGGGGGGGGGGGGGGGGGGGGGGGGGGGGGGGGGGGGGGGGGGGGGGGGGGGGGGGGGGGEGGGGGGGGGGGGGFFGGGGGGCGGGGGGGGGGGGGGGGGGFEGGGG7FGGDGCEGGG7EDGGGGGFFFGFGGFGFGG6F>CDFG57FFACC<@C@EFCFFF
@M00200:205:000000000-AKKM3:1:1101:11224:5291 1:N:0:1
ATTGGGTGTAAAGGGCGCGTAGGTGGCCCGTTAAGTGGCTGGTGAAATCCCGGGGCTCAACTCCGGGGCTGCCGGTCAGACTGGCGAGCTAGAGCACGGTAGGGGCAGATGGAATTCCCGGTGTAGCGGTGGAATGCGTAGAGATCGGGAAGAATACCAGTGGCGAAGGCGTTCTGCTGGGCCGTTGCTGACACTGAGGCGCGACAGCGTGGGGAGCAAACAGGATTAGATACCCGTGTAAGA
+
GGGGGGGGGGGGGGGGGGGGGGGGGGGGGGGGGGGGGGGGGGGGGGGGGGGGGGGGEGGGGGGGGGGCFF:FGECCFGGGGGGGGGGGGGGGGGGGGGGGGGGGGGFGGGGGGGGGGGGGGEGCFGGGGGGGGGGGGCBEEGGGGGGGGCGGGGGGGGGGGGGGGGGGGGDGGGGFFFGFGGGGGGGGDFAFFGGGGGGDGGDC:CDCEEGGGGBDDGGGGGFF<C>?@FDGGGGGBF:EC29
@M00200:205:000000000-AKKM3:1:1101:10959:5300 1:N:0:1
ACTGGGTATAAAGGGTGCGTAGGCGGTTCTTTAAGTCAGTGCTGAAATACTCCAGCTTAACTGGAGGGGTGGCATTGATACTGGGGAACTTGAATGAAGTCGAGGTAGGCGGAATTGACGGTGTAGCGGTGAAATGCTTAGATATCGTCAAGAACACCGATAGTGAAGACAGCTTACTAGGCTTATATTGACGCTGAGGCACGAAAGTGTGGGGATCAAACGGGATTAGATAACCCCGTAAGA
+
GGGGGGGGGGGGGGGGGGGGGGGGGGFGGGGGGGGGFGGGGGGGGGGGDFFFEDEFGGGGGGFFFGGGGGGGGG9CEGFDGGGGGGDGGDFGFFGGGGGGDCGFGGGGEAF>F@DFFGEEGGGGGGFGGFGGFEFGGGGGGGGGFCF><<FBECDGFGG::FFGFGFCEGGFFG9C6ECEGCGFGGGGCGG7CEDGGGD*=8EEGED:E7CCE587)=EFC<=DFGC3*92D9CEDF50>*(.
@M00200:205:000000000-AKKM3:1:1101:15088:5315 1:N:0:1
ATTGGGTTTAAAGCGTGCGTAGGCTGTCCCATGTGCCGGACGTGAAATCCCGGGGCTCACCCCCGGAAGTGCGTACGGAACTGCGGGACTCGGGTCCGGGATGGGATGTCGGAATGCATGGTGTAGCGGTGAAATGCGTTGATATCATGCAGAACACCGGTGGCGAAGGCGGACATCTGGAACGGCACCGACGCTGAGGCACGAAAGCGTGGGGAGCAAACAGGATTAGATACCCCTGTA
+
GGGGGGGGGGGGGGGGGGGGGGGGGGGGGGGGGGGGGGGGGGGGGGGGGGGGDDGFGGGGGGGGGGGGGGGGGGGGGGDGGGGGGGDGGGGGGGGGGGGGGGGGGFGGGGGGGGGGGGGFGGGGGGGGGFECG9FFGCEEEGGGG;DGDGGGGFGGGGGGGGGFCFGGGGGDEGGGGGGGGGGGGG5EGDCGCEGEECFF5FGGG=<CEGGGG>@GBGCEGGGC(7C<FFFDFGGFFFFG
@M00200:205:000000000-AKKM3:1:1101:18156:5328 1:N:0:1
ACTGGGTTTAAAGGGCGCGTAGGTGGCTCGTTAAGTTGCCGGTGAAATCCCGGGGCTCAACTCCGGGGCTGCCGGTAAGACTGGCGGGCTCGAGCACGGTAGAGGCAGATGGAATTCCCGGTGTAGCGGTGGAATGCGTAGAGATCGGGAAGAACACCAGTGGCGAAGGCGTTCTGCTGGGCCGTTGCTGACACTGAGGCGCGACAGCGTGGGGAGCAAACAGGATTAGATACCCTAGTA
+
GGGGGGGGGGGGGGGGGGGGGGGGGGGDGGGGGGGGGGGGGGGGGGGGGGGGGGGGGGGGGGGGGGGGGGGGGGGGGGGGGGGGGGGGGGGCFGGGGGGGGEFGGGGGGGGGGGGGGBGGGGGGGFGGGGGEGGGGGGEEGGGGGGGGGEGGGGGGGDFBACGGGEGECEGGGGGGGGGGGGGGCEEDGG?8@?6CFFGGD<EGGDGGD=;E8CBD058EDFG417044=<F7<E4?>=+
@M00200:205:000000000-AKKM3:1:1101:15087:5355 1:N:0:1
ATTGGGCTTAAAGGGCGCGTAGGCGGACCTGTAAGTCGGGAGTGAAATCTCGGGGCTCAACCCCGAGCCTGCTTCCGAAACTGCAAGTCTTGAGGACTGGAGAGGAAAGTGGAATTCCCGGTGTAGCGGTGGAATGCGTAGATATCGGGAGGAACATCGGTGGCGAAGGCGACTTTCTGGACAGTTCCTGACGCTGAGGCGCGAAAGCTAGGGGAGCAAACAGGATTAGATACCCCAGTA
+
GGGGGGGGGGGGGGGGGGGGGGGGGGGGGGGGGGGGGGGGGGGGGGGGGGGGGGGGGGGGGGGGGGGGGGGGGGGGGGGGGGGGGGGGGGGGGGGGGGGGGGGGGGGGGGGGGGGGGGGGGGGGGGGGGGGGGGGGGGGGGGGGGGGGGGGGGGGGGGGGGGGGGGGGGGGGGGGGGGGGGGFFGGGGGGGGGGDGGGGGGGGGGGGGFFFFGGBGFGGGGGDC0C>?FFBGGGGF;:<F
@M00200:205:000000000-AKKM3:1:1101:6421:5390 1:N:0:1
ATTGGGTTTAAAGCGCGCGTAGGTGGCCCCGTAAGTCCGCTGTGAAAGTCAAAGGCTCAACCTTTGAAAGCCGGTGGATACTGTGGGGCTAGAGTACGGAAGAGGCGCGTGGAATTCCTGGTGTAGCGGTGGAATGCGCAGATATCAGGAGGAACACCGGTGGCGAAGGCGGGTCTCTGGGCCGATACTGACGCGGAGGAGCGCAAGCGTGGGGTGCGAACAGGATTAGATACCCAAGTACGA
+
G<@EFGGGGGFGGGGFEGGFCEEGGGGGGEGFCF@FGGD@FCBE<@@CFGF9FEFD<FFC@EFGGE<AFGGGEG:FGG9FG9FEA8FGGECE9,EF<?FGG@BF8:F+@CFC+,:=<F,B8F<B,EFGE>CE<<@><C:8CFFGGGCFFFG>*@FE,@F>>F7D8<BFEFEGG5E7BBFCF:/?GG?CGGG6C*)***2:5C***/)*2*/:**)/>ECEGG?7:6>>?6<FGC607@/0:((
@M00200:205:000000000-AKKM3:1:1101:13557:5405 1:N:0:1
ACTGGGTATAAAGGGTGCGTAGGTGGTTAAATAAGTTAGGTGTGAAAGTCCTGGGCTTAACCTGGGGACTGCGCCTAATACTGTGTAACTAGAGTACTGTAGAGGAAAGTGGAATTTCCGGTGTAGCGGTGAAATGCGTAGATATCGGAAGGAACATCAGTGGCGAAGGCGACTTTCTGGACAGATACTGACACTGAGGCACGAAAGCGTGGGGAGCAAACAGGATTAGATACCCTGGTA
+
GGGGGGGGGGGGGGGGGGGGGGGGGGGGGGGGGGGGGGGGGGGGGGGGGGGGGGGGGGGGGGGGGGGFFGGGGGGGGGGGGGGGGGGGGGGGGGGGGGGGGGGGGGGGGGGGGGGGGGGGGGEFGGGGGGGGGGGGGGGEGGGGGGGGGGGGGGGGGGGGFGFGGGGGGGGGGGGGGGGGGGGGFGGGGGGGGGFGGGFGGGGGGGGGGECFGGDG4FGFG<FF6CGFFACFDFGFF:FF
@M00200:205:000000000-AKKM3:1:1101:13340:5410 1:N:0:1
ACTGGGCTTAAAGGGCGCGTAGGCGGGCTGTCAAGTCTGGGGTGAAATCCCACGGCTCAACCGTGGAACTGCCTTAGATACTGACGGCCTCGAGGGAGATAGGGGCGAGCGGAACTGTGAGTGGAGCGGTGAAATGCGTTGATATTCACAGGAACTCCGGTGGCGAAGGCGGCTCGCTGGATCTTTTCTGACGCTGAGGCGCGAAAGCTAGGGGAGCAAACGGGATTAGATACCCTAGTAAGA
+
GGGGGGGGGGGGGGGGGGGGGGGGGGGGGGGGGGGGGGGGGGGGGGGGGGGGGGGGGGGGGGGGGGGGGGGGGGGGGGGGGGGGGGGGGGGGGGGGGEFFGGGGGGGGGGGGGGGGGGGGGGGGGGGGGGGGGGGGGGGGDCGGGGGGGGGGGGGGGGGGEGGGDGGGGGGGGGGGGGGGGCGGGGGGFFGGGG*58>FGGGGGGGGGCEGGGGBGFGGE<GGG?CC3@F27<@F65<@9CA:
@M00200:205:000000000-AKKM3:1:1101:6454:5423 1:N:0:1
ACTGGGTTTAAAGCGTGCGTAGGCGGACATGCAGGCATGGAGTGAAATCCCATGGCTCAACCATGGAACAGCTTCGTGAACCGCATGTCTTGAGGCAGGTAGGGGCGGTCGGAACGATAGGTGGAGCGGTGAAATGCGTAGATATCTATCGGAACGCCGACGGAGAAGTCAGGCCGCTGGGCCTGTCCTGACGCTGAGGCACGAAAGCGTGGGGAGCAAACGGGATTAGATACCCCTGTA
+
GGGGGGGGGGGGGGGGGGGGGGGGGGGGGGGGGGGGGGGGGGGGGGGGGGGGGGGGGGGGGGGGGGGGGGGGGGGGGGGGDGGGGGGGGGGGGGGGGGGGGGGGGGGGGGGGGGGGGGGGGGGGGGGGGGGGGGFGGGGGGGGGGGGGGGGGGGGGGGGGGGGGGDGGGGGGGGGEEGGGG5CEGGGGGGGGGGGGGGGGGGGGDGGGGGGGGD@>:FFGFGCC:CD87@AFGGGG3>FG
@M00200:205:000000000-AKKM3:1:1101:10509:5427 1:N:0:1
ATTGGGTTTAAAGGGTGCGTAGGTGGGTTTGTAAGTCAGTGGTGAAATCCCCGAGCTTAACTTGGGAACTGCCATTGATACTATCAGTCTTGAATACCGTGGAGGTTAGCGGAATATGTCATGTAGCGGTGAAATGCTTAGATATGACATAGAACACCAATTGCGAAGGCAGCTGGCTACACGAATATTGACACTGAGGCACGAAAGCGTGGGGATCAAACAGGATTAGATAACCCCGTA
+
GGGGGGGGGGGGGGGGGGGGGGGGGGGGGGGGGGGGGGGGGGGGGGGGGGGGGGGGGGGGGGGGGGGGGGGGGGGGGGGGGGGGGGGGGGGGGGGGGGGGGGGCGGGGGGGGGGGGGGGGGGGGGGGGGGGGGGGGGGGGGGGGGDGGGGGGGGGGGGGGGGGGGEGGGGGGGGGGGGGGGGGGGGGGGGGGGGGFFGFGGFCEEE4D5EEG7EDGFGGGGF:C<6@EFF<:+8?DFD>=
@M00200:205:000000000-AKKM3:1:1101:4073:5455 1:N:0:1
ACTGGGTTTAAAGGGCGTGTAGGCGGTTTGTTAAGTCATGTGTGAAATCCCTCGGCTCAACCGGGGAACGACGCATGAAACTGGCAAGCTAGAGTACCAAAGAGGGGGGTGGAATTCCCGGTGTAGCGGTGAAATGCGTAGATATCGGGAGGAACACCTGTGGCGAAGGCGACCCCCTGGTTGGATACTGACGCTGATACGCGAAAGCGTGGGGAGCAAACAGGATTAGCTACCCTTGTA
+
GGGGGGGGGGGGGGGGGFGGGGGGGGGGGGGGGGGGGGGGGGGGGEGGGGGGGGGGGGGGGGGGGGGGGCGGGGGGGGGFGGGCFGGGGGGGGGGGGGFG8FGGGEFGGGDGFGGGGGGGGGGGGGGGGGGGGGGGGGGGGGGCFGGGGDCGCGGGGGE6CEEGGG5ECGDGGGGGGGGFFFC>F??FCFGGGGGGGGFGGGGGCEDFG5CEEEEGFG6@DFGGFGGFF42?FGGG?5BF
@M00200:205:000000000-AKKM3:1:1101:14665:5461 1:N:0:1
ATTGGGTATAAAGGGTGCGTAGGAGGGCAGGTAAGTCAGTGGTGAAATCTCCGGGCTTAACTCGGAAACTGCCGTTGATACTATCTGTCTTGAATACCGTGGAGGTGAGCGGAATATGTCATGTAGCGGTGAAATGCTTAGATATGACATAGAACACCGATTGCGAAGGCAGCTCACTACACGAATATTGACTCTGAGGCACGAAAGCGTGGGGATCAAACAGGATTAGATACCCGAGTA
+
GFGGGGGGGGGGGGGGGGGGGGGGGGGGGGEGGGGGGGGGFFGGGGGGGDGGGGGGGGG<EFFFGGGG<FFGGDFGGGGGGGGGGGFEGGGGGGGGG8?FGGGG@FFGAGEGGEGGGGGGGGGGGFGGGGGFFFGGGGFGGGGGGGGDGGGGFGFADGGGGGGGGGGGEGGEEGFFGGFGGGGG5DBFGGGGGGGGG?FC>CGGEECDEC@FFCDGFFFF6CGGFGCEFFFGGFGGEBFG
@M00200:205:000000000-AKKM3:1:1101:4381:5463 1:N:0:1
ATTGGGTTTAAAGGGTACGTAGGCGGCGCTGTTAGTCGGGTGTGAAAGCCCTCGGCTCAACCGAGGAATTGCGCCCGATACTGCAGTGCTTGAGGGAGACAGAGGTAAGCGGAACTGATGGTGGAGCGGTGAAATGCGTTGATATCATCAGGAACACCGGTGGCGAAAGCGGCTTACTGGGTCTCTTCTGACGCTGAGGTACGAAAGCTAGGGGAGCGAAGGGGATTAGATACCCTCGTA
+
G<FGGFGGGGGFEGGFFGGGGGGGGGGGFGFGGGGGGGGGCGGGGGGCGEFGFGGGGEFGGGG@EGFGFEFDDGGGGECEGGGGFFBCFCAFFGDECFGGGGGGGGGC@9FCFGGFGGGGGAEGGGGGD<FGCF=FFEEDDFFFFGGEFGFFGGFGFGCFGGGDGGE@FGG>EGE78CFGGG8CGGFFGGC?E5<CEFGFEGC82ADGCFGFGG>DFDEG33=D07C,6=97FCCG))0:
@M00200:205:000000000-AKKM3:1:1101:25267:5467 1:N:0:1
ATTGGGTTTAAAGGGCGCGTAGGCGGGATGGCGAGTCGGTCGTGAAATCCCTCGGCTCAACCGAGGAGAGTCGGCCGATACTGCCGTTCTTGAGGGATGCAGAGGAGACTGGAATTCCCGGTGTAGCGGTGAAATGTGTAGAGATCGGGAGGAACACCGGTGGCGAAGGCGGGTCTCTGGGCATCTCCTGACGCTGAGGCGCGAAAGCGTGGGGAGCAAACGGGATTAGATACCCGAGTAAGA
+
GGGGGGGGGGGGGGGGGGGGGGGGGGGGGGGGGGGGGGGGGGGGGGGGGGGGGGGGGGGFGGGGGGGGGGGGGGGGGGGGGGGGGGGGGGGGGGGGGGGGGGGGGGGGGGGGGGGGGGGGGGGCGGGGGEFGGGGGGGGGCCGFFGGGGGGGGGGGGGGGGGGGDEGGGGGGGGGGGGGGGGCGGGG7:CC@CG3ECFFC5CG85EDGGGGGGE3)0:*<5CEG?GG<??2>FEF7@DFFF9)
@M00200:205:000000000-AKKM3:1:1101:22800:5481 1:N:0:1
ACTGGGTTTAAAGCGTGCGCAGGCGGTGATGTAAGACAGATGTGAAATCCCCGGGCTCAACCTGGGAACTGCATTTGTGACTGCATCGCTGGAGTGCGGCAGAGGGGGATGGAATTCCGCGTGTAGCAGTGAAATGCGTAGATATGCGGAGGAACACCGATGGCGAAGGCAATCCCCTGGGCCTGCACTGACGCTCATGCACGAAAGCGTGGGGAGCAAACAGGATTAGATACCCGGGTA
+
GGGGGGGGGGGGGGGGGGGGGGGGGGGGGGGGGGG,FGGGGGGGGGGGGGGGGGGGGGGGGGGGGGGGGGGGGGGGGGGGGGGGGGGGGGGGGGGGGGGGGGGGGGGGGGGGGGGGGGGGGGGGGGGGGGGGGGGGGGGGGGGGGGGGGGGGGGGGGGGGGGGGGDGGDFGGGGCFGGGFFGGGGGGGGGGGGGCGGGGFFGGGGGGGGDGGGCEGFF*87DFGFDC??BFGGFGC:BFG
@M00200:205:000000000-AKKM3:1:1101:21229:5481 1:N:0:1
ATTGGGTTTAAAGAGCTCGTAGGCGGTGTGTCGCGTCGGCCGTGAAAACCTGCAGCTTAACTGTGGGCTTGCGGTCGATACGGGCATCACTGGAGTTCGGCAGGGGAGACTGGAATTCCTGGTGTAGCGGTGAAATGCGCAGATATCAGGAGGAACACCGGTGGCGAAGGCGGGTCTCTGGGCCGATACTGACGCTGAGGAGCGAAAGCGTGGGGAGCGAACAGGATTAGATACCCTGGTA
+
GGGGGGGGGGGGGGGGGGGGGGGGGGGGGGGGGGGGGGGGGGGGGGFGGGGGGGGGGGGGGGGGGGGGGGGGGGGGGGGGGGGGGGGGGGGGGGGGGGGGGEEEEGGGGGGGGGGGGGGGGGGGGGGGGGGGFGDFGGGGGGGGCGGGGGGGGGGGGGGGGGGGGDEFDGGGGGGGGGGGGGGGGGGGDGGFFEGGGGFFGGGGGGD<EGEGGGE3BGDC<7EGFGGDF?FGFFFG?>FFG
@M00200:205:000000000-AKKM3:1:1101:8223:5494 1:N:0:1
ATTGGGCTTAAAGGGCGCGTAGGCGGGCCGCACAGTCCGGGGTGAAAGCCCCCAGCTCAACTGGGGAAGTGCCCCGGAGACGTGCGGCCTCGAGGGGGGTAGGGGCGCGCGGAACTTCCGGTGGAGCGGTGAAATGCGTAGATATCGGAAGGAACGCCGGTGGCGAAAGCGGCGCGCTGGACCCCGCCTGACGCTGAGGCGCGAAAGCCAGGGGAGCGAACGGGATTAGATACCCCAGTA
+
GGGGGGGGEGAFFDC@@FGFGGGGGCGGE6FFGGFFGGEGGGFEGGGGGGGEGGEGDFDGGGGGGGGEEGFGGFBFGEGEEGGEGGCEGEFGFG@FGCCCEGFGGGGGGGGGGEGGCGGGGGGGGGGDGGDGGG7@FEG8EEFFCGCCEEC8CGGGGGGGGEDGGEGGGGD>ECEGEE>E>8FGGE>EGDEF8CC5EFFGGDC8:EDGGGFCCE>CB5:EGDEC4>C2@F>:ECCDFBF7
@M00200:205:000000000-AKKM3:1:1101:5585:5533 1:N:0:1
ATTGGGTTTAAAGAGCGTGTAGGCGGCCGGCTAGGTCTGGTGTGAAAACTCGAGGCTCAACCTCGAGATGTCGCCGGAAACCAGTCGGCTAGAGTCCGGAAGAGGCGAGTGGAATTCCTGGTGTAGCGGTGAAATGCGCAGATATCAGGAGGAACACCAATGGCGAAGGCAGCTCGCTGGGACGTGACTGACGCTGAGACGCGAAAGCGTGGGGAGCAAACAGGATTAGATACCCGCGTA
+
GGGGGGGGGGGGGGGGGGGEGGGGGGGGGGGGGGGGGGGGGGGGGGGGGGGGGGGGGGGGGGGGGGGGGFGGGCGGGGGGGGGGGGGGGGGGGGGGGGGGGGGGGGGGGGGGGGGGGGGGGGFGGGGGGGGGGGGGGGGGGGGGGGGGGGEGGGGGGGCFFGGGGGGGGGGGGGGGEGGGGGGDEGGGGGGGGGG5?FGGGGDGGGGGGGGGGG:9@5CFGGGGFGFB?F<DCFD)5BFG
@M00200:205:000000000-AKKM3:1:1101:12918:5546 1:N:0:1
ACTGGGTTTAAAGTGCGCGTAGGCGGGCGGACAAGTCCGGGGTGAAATCCCCCAGCTTAACTGGGGAACTGCCTTGGATACTGGTCGTCTCGAGGGAGGTAGGGGCATGCGGAACTTCCGGTGGAGCGGTGAAATGCGTTGATATCGGAAGGAACTCCGGTGGCGAAAGCGGCGTGCTGGACCTCTTCTGACGCTGAGGCGCGAAAGCCAGGGGAGCAAACGGGATTAGATACCCTAGTA
+
GGGGGGGGGGGGGGGGGGGGGGGGGGGGGGGGGGGGGGGGGGGGGGGGGGGGGGGGGGGGGGGGGGGGGGGGGGGGGFGGGGGGGGGGGGGGGGGGGGGGGGGGGGGGGGGGGGGGGGGGGGGGGGGGGGGGGGGGGGEGGGGGGGGGGDGGGGGFGGGGGGFGGGGGGGGGGGGGGGGGGGGGGGGGGGGGGGGGGGEGEGGEGGGGCFGGGG@CDGGGFGGGFGC?FF<GGGGGFFFG
@M00200:205:000000000-AKKM3:1:1101:4946:5561 1:N:0:1
ATTGGGTTTAAAGGGCGCGTAGGCGGTGCGGTGCGGTTTCGGTGAAATCCCTCGGCCCAACCGAGGAACAGCCGGGGCAACGGCCGCGCTCGACGGCATCAGGGGACAGTGGAACTCCCGGTGGAGCGGTGAAATGCGTAGATATCGGGAGGAACGCCGGTGGCGAAAGCGACTGTCTGGGGTGCCTGTGACGCTGAGGCGCGAAAGCCAGGGGATCAAACGGGATTAGATACCCCCGTA
+
GGGGGGGGGGGGGGGGGGGGGGGGGGGGGGGGGGGGGGGGGGGGGGGGGGGGGGGGGGGGGGGGGGGGG8FGGGGGGGGGGGGGGGGGGGGGGGGGGGGGGGGGGGGGGGGGGGGGGGGGGGGGGGGGGGGGGGGGGGGGGGGGGGGDGGGGGGGGGGGGEEGGGGGGGGGGGGGGGGGGGGGGGGGGGGGGG=DGGGGGGGGEGEGFGGCFGG>G3CECGGGC<GG)=7>FCE?C>DEG
@M00200:205:000000000-AKKM3:1:1101:8949:5567 1:N:0:1
ATTGGGTATAAAGGGTGCGTAGGTGGGTTGGTAAGTCAGTGGTGAAATCTCCGAGCTTAACTTGGAAACTGCCATTGATACTATCAGTCTTGAATATTGTGGAGGTTAGCGGAATATGTCATGTAGCGGTGAAATGCTTAGATATGACATAGAACACCAATTGCGAAGGCAGCTGGCTACGCATATATTGACACTGAGGCACGAAAGCGTGGGGATCAAACAGGATTAGATACCCTCGTA
+
GGGGGGGGGGGGGGGGGGGGGGGGGGGGGGGGGGGGGGGGGGGGGGGGGGGGGGGGGGGGGGGGGGGGGGGGGGGGGGGGGGGGGGGGGGGGGGGGGGGGGGGGGGGGGGGEGGGGGGGGGGGGGGGGGGGGGGGGGGGGGGGGGGFGGGFGGGGGGGGFGGFGGGGGGGGGGGG8EGGGGCEEGGGGGGGGGGGGFGGGGGGGGGGGGGGGGEB4)=E9DGGGFG1*;8CGEFGGFFFG
@M00200:205:000000000-AKKM3:1:1101:16639:5570 1:N:0:1
ATTGGGCTTAAAGGGTGCGTAGGCGGCCCGTTAAGTCAGTGGTGAAAGCCCATAGCTCAACTATGGAACTGCCATTGATACTGACGGGCTTGAGTACAGACGAGGTAGGCGGAATTGAAGATGTAGCGGTGAAATGCATAGATATCTTCAAGAACACCGATTGCGTAGGCAGCTTACTAGGCTGTAACTGACGCTGAGGCACGAAAGCGTGGGGAGCGAACAGGATTAGATACCCGAGTAAGA
+
GGGGGGGGGGGGGGGGGGGGGGGGGGGGGGGGGGGGGGGGGGGGGGGGGGGGGGGGGGGGGGGGGGGGGGGGGGGGGGGGGGGGGGGGGGGGGGGGGGFGGGGGGGGGGGGGGGGGGGGGGGGGGGGGGGGGGGGFGGGGGGGGGGGGGGGGGGGGGEGEGGGFGGGGGGGGGGGGGGGGGGGGGGGGGGGDGGGEGGFGGGGGGGGGGGGGGEDGF=?EGGGGF<FFFFFGGGGGFEFGGFB
@M00200:205:000000000-AKKM3:1:1101:15117:5587 1:N:0:1
ATTGGGTTTAAAGGGCGCGTAGGTGGCCACCATAAGGCCGCGGTGAAAGTCTGGAGCTCAACTCCAGATCGGCCGCGGCGACTGTGGGGCTTGGGCACTGTAGAGGCAGATGGAATTCCGGGTGTAGCGGTGGAATGCGTAGAGATCCGGAAGAACACCAGTGGCGAAGGCGGTCTGCTGGGCAGTGGACCCGCAAGGGTCCAATAGCCGACACTGAGGCGCGACAGCGTGGGGAGCAAACAGG
+
GGGGGGGGGGGGGGGGGGGGGGGGGGGGGGGGGGGGGGGGGGGGGGGGGGGGGGGGGGGEFFGGGGGGGGGGGGGGGGGGGGGGGGGGGGGGGGGGGGGGGGG<FFGGGGGGGGGGGGGGGGGGGGGGGGGGGFGGGGGGGGGGGGGCEGGGGGGGGGGGGGFGGGGGGGGGGGGGGGGGGGGGGGGGGGFGGGGGGFGGGGGDFGGGFGC*8EFGFCEFGGDGFGG?B><DGG;GFFFGGBB:
@M00200:205:000000000-AKKM3:1:1101:8623:5591 1:N:0:1
ATTGGGTTTAAAGCGGGTGTAGGCGGTTCCTTAAGTCAGATGTGAAATCCTGCGGCTCAACCGCGGAACTGCATCTGATACTGGGGAACTTGAGGACGGTAGAGGTCGGTGGAATCCCCTGTGTACCGGTGAAATGGGCAGATATAGGGGGGAACACCAGTGGCGAAGGCGGCCGACTGGGCCGATCCTGACGCTGAGACCCGAAAGCCAGGGTAGCGAACCGGATTAGATACCCTGGTAAGA
+
GGEGFGGGDFFFGGGGGGEFGGGGGGFGGGFGGGGGGGGGGGGGGGGGGGGGGGGGGGGGGGGGGGGGGGGFFCFGFGGGFGGGFGGGFFFFFGGGGGGEGGGGGGGGGGGGGGGGECGFGDGGGGFGDCEFGGFDDGGGGGC=FCAFGGGGGEGD;?8E<FDEDE>EEFGD>*?EGEGC>8EGECEE9>CFGE7EE/CCGFECEGD*:C85:A?<?=*/5):C>DCFFF9CFACF:@:CC<<
@M00200:205:000000000-AKKM3:1:1101:22015:5615 1:N:0:1
ATTGGGTTTAAAGGGTCCGTAGGCGGTCTTATAAGTCAGTGGTGAAATCCGGCAGCTCAACTGTCGAACTGCCATTGATACTGTAAGACTTGAATTACTGTGAAGTAACTAGAATATGTAGTGTAGCGGTGAAATGCTTAGATATTACATGGAATACCAATTGCGAAGGCAGGTTACTAACATTATATTGACGCTGATGGACGAAAGCGTGGGTAGCGAACAGGATTAGATACCCTAGTA
+
GGGGGGGGGGGGGGEGGGGGGGGGGGGGGGGGGGGFFGGGGGGGGGGGGGGGGGGGFGGGGGFGGGGGFGGGGGGGGGGGGGGGGGGGGFGGGGGFGGGGGFFFDFGGGGGGGFGFGGGGGGGGGGFGGEGEFGFFGGGGGGGGGGGGGGGGGGFGGGGGGGGGGGGGGGGGGGGFGGGGDFGEFFGDGG:9CDCGEGC<FFGGGCDFEGGGGGFG4CCCGGG4@FF3F6@FGGGGFFFG
@M00200:205:000000000-AKKM3:1:1101:10641:5629 1:N:0:1
ATTGGGTTTAAAGGGCGCGTAGGCGGCCTGCTAAGTCGGACGTGAAATCCCCCGGCTCAACCGGGGAACTGCGTCCGATACTGGTGGGCTCGAATCCGGGAGAGGGATGTGGAATTCCAGGTGTAGCGGTGAAATGCGTAGATATCTGGAGGAACACCGGTGGCGAAGGCGGCATCCTGGACCGGTATTGACGCTGATGCGCGAAAGCCAGGGGAGCAAACGGGATTAGATACCCGTGTA
+
GGGGGGGGGGGGGGGGGGGGGGGGGGGGGGGGGGGGGGGGGGGGGGGGGGGGGGGGGGGGGGGGGGGGGGGGGGGGGGGGGGGGGGGGGGGGGGGGGGGGGGGGGGGGGGGGGGGGGGGGGGGGGGGGGGGGGGGGGGGGGGGGGGGGGGFGEGF8FGGGGGGGGGGGGGGGGGGGGGGGGGGGGGGGGGGGGGDDGGGGGGGGGGGGGGGGGGDGFGGGGD=5:5FFFFF7FFGG5:F6
@M00200:205:000000000-AKKM3:1:1101:9531:5630 1:N:0:1
ATTGGGTTTAAAGGGTGCGTAGGCGGCTATATAAGTCAGTGGTGAAAGCCCGCAGCTCAACTGCGGAATTGCCATTGAAACTGCATAGCTTGAATCTGGTTGAAGTGGGCGGAATACATCATGTAGCGGTGAAATGCTTAGATATGATGTAGAACACCGATTGCGAAGGCAGCTCACTAAGCCAACATTGACGCTGAGGCACGAAAGCGTGGGTAGCGAACAGGATTAGATACCCCGGTA
+
GGGGGGGGGGGGGGGGGGGGGGGGGGGGGGGGGGGGGGGGGGGGGGGGGGGGGDGGGGGGGGGGGGGGGGGGGGGGGGGGGGGGGGGGGGGGGGGGGGGGGGGGFGFFFGGGGCGGGGGGGGGGGCGEGGGG<FGGGGGFFGGGGGGGGGGGGGGFGGGGGGGGGGGGGGGGCFGGGGGDGFGGFGGGGGGGGGGGGGGGGGDGGGGFCCGGDEADFDGEGGGGFGGF@FFGGFGGFEDG
@M00200:205:000000000-AKKM3:1:1101:24610:5669 1:N:0:1
ACTGGGTTTAAAGGGCGCGTAGGCGGTGCGTTAAGTCGGTGGTGAAATACTTCGGCTCAACCGGAGAATTGCCGCTGAAACTGGCGCGCTAGAGGGAGGTAGAGGTGCGTGGAACTTCCGGTGGAGTGGTGAAATACGTTGATATCGGAAGGAACGCCTGTGGCGAAAGCGATGCACTGGACCTTTTCTGACGCTGAGGCGCGAAAGCTAGGGTAGCGAACGGGATTAGATACCCGCGTA
+
GGGGGGGGGGGGGGGGGGGGGGGGGGGGGGGGGGGGGGGGGGGGGGGGGGGGGGGGGGGGGGGGGGGGGGGGGGGGGGGGGGGGGGGGGGGGGGGGGGGGGGGGGGGGGGGGGGGGGGGGGGGGFGGGGGGGGGGGGGGGGGGGGGGGGGGGGGGGGGGGFGGGEGGGGFGGGGGGGGFCGFGGGGGGGGGGDGGDGGDE=GDGEGGGGGGGFG?CFGGGGGGG0C73?6AGGGGGBDFC
@M00200:205:000000000-AKKM3:1:1101:5583:5677 1:N:0:1
ATTGGGTTTAAAGCGTGTGTAGGCGGATGCCTAAGTACCTTGTGAAATCCCACGGCTCAACCGTGGAACTGCTTGGTATACTGGGCGTCTTGAGCCACTTAGGGGCAAGCGGAACAAATGGTGGAGCGGTGAAATGCGTAGATATCATTTGGAACGCCAATGGTGAAAACAGCTTGCTGGGAGTGTGCTGACGCTGAGACACGAAAGCCAGGGGAGCGAACGGGATTAGATACCCTAGTA
+
GGGGGGGGGGGGGGGGGGGGGGGGGGGGGGGGGGGGGGGGGGGGGGGGGGGGGGGGGGGGGGGGGGDGGGGGGGGGGGGGGGGFFGGGGGGGGGGGGGGGGGGFGGGGGGGGGGGGGGGGGGGGGGGGGGGGGGGGGGGGGGGGGGGFGGFGGGGGGGGGGGGGGGGGGGGGGGGGGGGGDGGGGFFGGGGGEGGDGGGGGGGGGGGGGGGGGGF3:5EGGGGGFGGBF?<FGGGGFFFG
@M00200:205:000000000-AKKM3:1:1101:15701:5720 1:N:0:1
ACTGGGTTTAAAGGGCGCGTAGGTGGCCCGTTAAGTGGCTGGTGAAATCCCGGGGCTCAACTCCGGGGCTGCCGGTCAGACTGGCGAGCTAGAGCACGGTAGGGGCAGATGGAATTCCCGGTGTAGCGGTGGAATGCGTAGAGATCGGGAAGAATACCAGTGGCGAAGGCGTTCTGCTGGGCCGTTGCTGACACTGAGGCGCGACAGCGTGGGGAGCAAACAGGATTAGATACCCGCGTA
+
GGGGGGGGGGGGGGGGGGGGGGGGGGGGGGGGGGGGGGGGGGGGGGGGGGGGGGGGGGGGGGGGGGGGGGGGGGGGGGGGGGGGGGGGGGGGGGGGGGGGGGGGGGGGGGGGGGGGGGGGGGGGGGGGGGGGGGGGGGGGGGGGGGGGGGGGGGDGGGGGGGGGGGGGEFGGGGGGGGGGGGGGGGGGGG7CCGGGGGGGDGDEGDGGGGGGGGFGEGCEGGFGFGGFFFFGGC?GFFFG
@M00200:205:000000000-AKKM3:1:1101:7692:5722 1:N:0:1
ACTGGGTTTAAAGAGCGTGTAGGCGGTCCGGTAAGTCGGTTGTGAAAGTCAGGGGCTCAACCCTTGAATGCCGACCGATACTGCCGGACTAGAGTCCGGAAGAGGCGAGTGGAATTCCTGGTGTAGCGGTGAAATGCGCAGATATCAGGAGGAACACCAATGGCGAAGGCAGCTCGCTGGGACGGTACTGACGCTGAGACGCGAAAGCGTGGGGAGCAAACAGGATTAGATACCCTGGTA
+
GGGGGGGGGGGGGGGGGGGGGGGGGGGGGGGGGGGGGGGGGGGGGGGGGGGGGGGGGGGGGGGGGGGGGGGGGGGGGGGGGGGGGGGGGGGGGGGGGGGGGGGGGGGGGEGGGGFGGGGGGGFFGGGGGGGGFGGGGGGGGGFGGGGGGGGGDGGGGGGGGGGGGGEGGGF>CFGGGGGCGGGGGG>EFGGGDEDEGFFFG:558CDFGGDEEEFGF*;?FGGGFGGFFFFFFGGGFFFG
@M00200:205:000000000-AKKM3:1:1101:23485:5727 1:N:0:1
TTGGGTTTAAAGGGCGCGTAGGCGGCTTTGCAAGTGACGGGTGAAATCCCTCGGCTTAACCGAGGAACTGCCTGTCAGACTGCGAGGCTTGAGACCGGGAGAGGTGAGTGGAATTCCCAGTGTAGCGGTGAAATGCGTAGATATTGGGAGGAACACCAGTGGCGAAGGCGGCTCACTGGACCGGTACTGACGCTGAGGCGCGAAAGCGTGGGGAGCAAACAGGATTAGATACCCCCGTA
+
GGGGGGGGEEFGGGGGGGGGGGGGGGGGGGGGGGGGGGGG@FGFGGGGFGGGGGGGGGGGGGGGGGGGGGGGGGGGGGGGGGGGGGGGGGGGGGGGGGGGGGGGGGGGGGGGGGGGGGGGGGGGGGGGGGGGGFGGGGGGGGGGGGGGGGGGGGGGGGGGGGGGGGCCGGGGGGGGGGGGGGGG::E<CGGGGGGGGGGGGDEGCGGG8EGGE>>D@C@5/9CG7DF368-:<CFGFF>
@M00200:205:000000000-AKKM3:1:1101:4550:5742 1:N:0:1
ATTGGGCATAAAGCGTGTGTAGGCGGATCGTTAAGTGCCTTGTGAAATCCCACGGCTTAACTGTGGAACGGCTGGGCATACTGGCGGTCTTGAGCCATCTAGGGGCGACTGGAACAAACGGTGGAGCGGTGAAATGCGTAGATATCGTTTGGAACGCCAATGGTGAAAACAGGTCGCTGGGGATGAGCTGACGCTGAGACACGAAAGCCAGGGGAGCAAACGGGATTAGATACCCGAGTA
+
GGGGGGGGGGGGGGGGGGGGGGGGGGGGGGGGGGGGGGGGGGGGGGFGGGGGGGGGGFGGGGGGGGGGGGGGGGGGGGGGGGGGGGGGGGGGGGGGGGGGGG@<FGC=FGGEGGGGGGGGGGGGFGGGDGGGGGGGGGGGGGGGGGGGGGGGGGGGGGGGGGGGGDCFCCGC8EGDGGGGGGGGGGGFGFCFEGGGGGGGGGGG5CD4C*;8:EBGFGFFDGDG?D<BFFFFFG+C5:>G
@M00200:205:000000000-AKKM3:1:1101:27323:5753 1:N:0:1
ATTGGGCATAAAGGGTGCGTAGGCGGGCTGTTAAGTCAGTGGTGAAATCTCAGAGCTTAACTCTGAAACTGCCATTGATACTATCAGTCTTGAATGTTCTGAAGGTGAGCGGAATATGTCATGTAGCGGTGAAATGCTTAGATATGACATAGAACACCCATTGCGAAGGCAGCTCACTACGGCAATATTGACGCTGAGGCCCGAAAGCGTGAGGATCAAACAGGATTAGATACCCTATTA
+
FGGGGGG-=CEFGGGGGGG@GGGGGGGGEEGFGGGFFGCCFGG<FFGGCGGGCFGGDEFGGGGFGFGD99CEFFFGGFGGFG9CFCFF?<FFGGFGGFFGG,<CFFEFFGGDGDFFEFBA?<?5C<9F7FEGD<,55EEEFC9,8CB:5BDFF9FCC+@>FFCDCE++>EGB6D,3D9<FGE*@:CCA;+@D3*;>5,::*/:CC*585*6CF:)00A89DGCDDC736+/+<>865)+=
@M00200:205:000000000-AKKM3:1:1101:19339:5754 1:N:0:1
ATTGGGTTTAAAGGGTGCGTAGGTGGGTTGGTAAGTCAGTGGTGAAATCTCCGAGCTTAACTTGGAAACTGCCATTGATACTATCAGTCTTGAATATTGTGGAGGTTAGCGGAATATGTCATGTAGCGGTGAAATGCTTAGATATGACATAGAACACCAATTGCGAAGGCAGCTGGCTACGCATATATTGACACTGAGGCACGAAAGCGTGGGGATCAAACAGGATTAGATACCCCAGTAAGA
+
GGGDGGGGGGGGGGGGGGGGGGGGGGGGGGGGGGGGGGGGGGGGGGGGGGGGGGGGGGGGGGGGGGGGGGGGGGGGGGGGGGFGGGGGGGGGGGGGGGEFGCFGGGGGGGGDGGGGGGGGGGGFFGGGGGGFGGGGGGGGGGGGGGGGGGGGEFGGGGGGGFGCGGGGDGGGGGGGGGGGGGGGGFGGGGGGCFGCFCFFEDEGBEDFCE@GEEFGFGFG=*09=FFEAA?FF,<C):=9C??
@M00200:205:000000000-AKKM3:1:1101:21415:5757 1:N:0:1
ATTGGGTGTAAAGGGTGCGTAGGCGGATTTGCACGTCAGTGGTGAAATCTCCGGGCTTAACTCGGAAACTGCCATTGATACTGCAGATCTTGAGTACAGATGATGTTGGCGGAATATGACATGTAGCGGTGAAATGCATAGATATGTCATAGAACACCGATTGCGAAGGCAGCTGACAAAACTGTAACTGACGCTGAGGCACGAAAGTGCGGGGATCAAACAGGATTAGATACCCGCGTA
+
GEGGGGB@FGGGGGGE7FEGGGGGGGGGGG,FF,CFG7FCCEGFGFEDGGGG>FGGGGGGGGGGGGD:FGGGGGGEGDGFGGGG9CFCFGGGFGGGGGGAFGFGGFFF8=>FEGGGGA9AFFGGGGGGGGGGGGGGGGEGCFGFGGB?EA9DCGGGGGGG+FFFGGDGCFEGGGC9FFEFGFCCFGGGGGGGGGDEEFCC:C=EC5DDF7ECFDEGF6CFGCFGFGFFFFFGFGG):5>7
@M00200:205:000000000-AKKM3:1:1101:13759:5763 1:N:0:1
ATTGGGTTTAAAGGGCGCGTAGGTGGTCTGATAAGGGTGTGGTGAAAGCCCGGGGCTCAACCCCGGGTCGGCCGTGCCGACTGTCAGACTCGAGTGCTGTAGGGGCAGGCGGAATTCCGGGTGTAGCGGTGGAATGCGTAGAGATCCGGAGGAAGACCGGTGGCGAAGGCGGCCTGCTGGGCAGTTACTGACACTGATGCGCGACAGCGTGGGGAGCAAACAGGATTAGATACCCGAGTA
+
GGGGGGGGGGGGGGGGGGGGGGGGGGGGGGGGGGGGGGGGGGGGGGGGGGGGGGGGGGGGGGGGGGGGGGGGGGGGGGGGGGGGGGGGGGGGGGGGGGGGGGGGGGGGGGGGGGGGGGGGGGGGGGGGGGGGGGGGGGGGGGGGGGGGGGGGGGGGGGGGGGGGGGGGGGGGGCGGGGGGGGGGFGFGGFFGGGFGGGGGGGGGGEDGGCEGGGFGFGDFGGGGFGG<?BAD<8CGEF>F
@M00200:205:000000000-AKKM3:1:1101:26407:5769 1:N:0:1
ACTGGGCATAAAGCGCGTGTAGGCGGTTCGATAAGTCTGCTGTGAAAGTCCAGGGCTCAACCCTGGAAAGCCGGTGGATACTGTCGGACTAGAGTGCGGAAGAGGCGAGTGGAATTCCCGGTGTAGCGGTGAAATGCGCAGATATCGGGAGGAACACCAATTGCGAAGGCAGCTCGCTGGGACGTTACTGACGCTGAGACGCGAAAGCGTGGGGAGCAAACAGGATTAGATACCCGAGTA
+
GGGGGGGGGGGGGGGGGGGGGGGGGGGGGGGGGEGGGGGGGGGGGGGGGGGGGGGGGGGGGGGGGGGGGGGGGGGGGGGGGGGGGGGGGGGGGGGGGGGGGGGGGGGGGGGGGGGGGGGGEGGGGGGGGGGGGFGGGGGGGDGGGGGGGGGGGGGGGGGFGFGFEGEGGGFGGGGGGGGGGGGGEGGGGGGGGGGGGGCGDCEC>CDD=CGEGE)>@CDCGGGGFGGFFFADFCFGF3@G
@M00200:205:000000000-AKKM3:1:1101:7183:5772 1:N:0:1
ACTGGGCATAAAGGGTGCGTAGGAGGGCAGGTAAGTCAGTGGTGAAATCCCCGAGCTTAACTTGGGAACTGCCGTTGATACTATCTGTCTTGAATACCGTGGAGGTGAGCGGAATATGTCATGTAGCGGTGAAATGCTTAGATATGACATAGAACACCAATTGCGAAGGCAGCTCGCTACACGAATATTGACTCTGAGGCACGAAAGCGTGGGGATCAAACAGGATTAGATACCCCAGTA
+
GGGGGGGGGGGGGGGGGGGGGGGGGGGGGGGGGGGGGGFFFFGFGGGGGGGGGGGGGGGGGGGGDFGGGGGGGGGGGGGDGGGGGGGGGGGFGGGGGGDDFGGGGFGGGGGEFGGGGGGGFGCFGGGGCFGGGGGGGGGGFFGGBFFFGF9DFGC@FCCDFGGGGGCEGGFDGFDEGGGCFFD*BF5EFC:EGFGEGFDGGGEGGEDFDEEEE>ECFFF?=CGGFGGEF=?FGGCGF)=+
@M00200:205:000000000-AKKM3:1:1101:7815:5773 1:N:0:1
ATTGGGTTTAAAGGGTGCGTAGGCTGTGCGGAAAGTTGGGTGTGAAATCCCCCGGCTCAACCGGGGAATTGCGCTCAAAACTACCGTGCTTGAGGAAGACAGAGGTGAGCGGCACTTCGGGTGGAGCGGTGAAATGCGTTGATATCCGAAGGAACACCGGTGGCGAAAGCGGCTCACTGGGTCTTTTCTGACGCTGATGCACGAAAGCTAGGGGCTCAAACGGGATTAGATACCCGGGTA
+
GGGGGGGGGGGGGGDGEGGGGGDGGGGGGGGGGGGGGGGGGGGGGGGGGGGGGGGGGGGGGGGGGGGGFGGGGGGGGGGGGGGGGGGGGGGGGGFFGGGGGGGGGGGGGGGG+CFGGGGGGGGGGGGDGGGFGGGGGGGGDCGGGGGGGGGGFEGGGGGGGGCFECEGGGGGGGGDF9>CGGGGGGGGGGGGGDDGGGC7FG55:ECC9ECCFE))0CF?FDCC0C5)**6:C8C537BG
@M00200:205:000000000-AKKM3:1:1101:15167:5776 1:N:0:1
ACTGGGTTTAAAGGGCGCGTAGGCGGGCTGTCAAGTCTGGGGTGAAATCCCACGGCCCAACCGTGGAACTGCCTTAGATACTGACGGCCTCGAGGGAGGTAGGGGCGAGCGGAACTGTGAGTGGAGCGGTGAAATGCGTTGATATTCACAGGAACTCCGGTGGCGAAGGCGGCTCGCTGGACCTTTTCTTGCGCTGAGGCGCGAAAGCTAGGGGAGCAAACGGGCTTAGATGCCCCAGTAATAC
+
,@CE8CFFC@CF@CFE+@FFGGGGGCFGEGEFGF@CFE@FE+@+CFC9EGGFG7+++8:44=FC8E?=FFF9FGFF?,CDFFGGGC++++EF+?:=F:CFD>B:+@FC<7*3*@BCCF@9C8?>9BF7:=<:F@93B::;*4<FC<,7?,,**+,,?FGG*C79EC?**8:8**:*28?C@FGG?CC++*+3?5CC?C*C*978*:C*:++:**)1.:*<DC*9()9>F69*+0*7>>0+:).)
@M00200:205:000000000-AKKM3:1:1101:7399:5796 1:N:0:1
ATTGGGTGTAAAGCGTGTGTAGGCGGATGCCTAAGTACCTTGTGAAATCCCACGGCTCAACCGTGGAACTGCTTGGTATACTGGGTGTCTTGAGCCACTTAGGGGCGACCGGAACAAATGGTGGAGCGGTGAAATGCGTAGATATCATTTGGAACGCCAATGGTGAAAACAGGTCGCTGGGAGTGTGCTGACGCTGAGACACGAAAGCCAGGGGAGCGAACGGGATTAGAACCCCTTGTA
+
GGGGGGGGGGGGGGGGGGGGGGFGGGGGGGGGGGGGGGGGGGGGGGGFGGGGGGGGGGGGGGGGGGGGGGGGGGGGGGGGGGDFFGEGGGGFGGGGGGGGFGFFEGGGGGGCFGGGGGFGGGGGGGGGGGG7FFFGGGGDGGGGGGFGGGFGFFGEGGGGGGGGGGGGGGGGDCFGGGEGDGCCGGGGGGGGGGGGGGGGGGGGGEDGGGGGGGEC>CECDGGDFGG?F=)*2/;FFFB?
@M00200:205:000000000-AKKM3:1:1101:20631:5796 1:N:0:1
ATTGGGTTTAAAGGGCGCGTAGGCGGCTTTATAAGTCGGGGGTGAAAGCCTGTGGCTCAACCACAGAATTGCCTTCGATACTGTAGAGCTTGAGACCGGAAGAGGTAAGTGGAACTGCGAGTGTAGAGGTGAAATTCGTAGATATTCGCAAGAACACCAGTGGCGAAGGCGGCTTACTGGTCCGGTTCTGACGCTGAGGCGCGAAAGCGTGGGGAGCAAACAGGATTAGATACCCTTGTA
+
GGGGGGGGGGGGGGGGGGGGGGGGGGGGGGGGGGGGGGGGGGGGGGGGGGGGGGGGGGGGGGGGGGGGGGGGGGGGGGGGGGGGGGGGGGGGGGGGGGGGGGGGGGGGGGGGGGGGGGGGGGGGGGGGGGGGGGGGGGGGDGGGGGGGGGGGFGGGGGGGGGGGGGGGGGGDGGGGGGGDFGGGGGGGGFFGGGGGEGGGGG5CGGGG=7EEGGFDDGDFFGGGFGGFFFAGGFFGFFFG
@M00200:205:000000000-AKKM3:1:1101:25721:5805 1:N:0:1
ACTGGGTTTAAAGTGCTCGTAGGCGGTTTGTCGCGTCGGGAGTGAAAACTCAGGGCTTAACCCTGAGCCTGCTTCCGATACGGGCAGACTAGAGGTATGCAGGGGAGAACGGAATTCCTGGTGTAGCGGTGAAATGCGCAGATATCAGGAGGAACACCGGTGGCGAAGGCGGTTCTCTGGGCATTACCTGACGCTGAGGAGCGAAAGTGTGGGGAGCGAACAGGATTAGATACCCCAGTA
+
GGGGGGGGGGGGGGGGGGGGGGGGGGGGGGGGGGGGGGGGGGGGGGGGGGGGGGGGGGGGGGGFGGGGGGGGGGGGGGGGGGGGGGGGGGGGGGGGGGGFFGGGGGGGGGGGGGGGGGGGGGGGGGGGGGGGGGGGGGGECFGGGGGGGGGGGGGGGGGGGGGGGGGGGGGGGEGGGGGGGGGFGGGGC7EFGGDGGGGEEFGGGGGGGGGGGGDD@GGGGCGGFGGFFFBCFFGC::6A
@M00200:205:000000000-AKKM3:1:1101:10719:5810 1:N:0:1
ACTGGGTTTAAAGGGTCTGTAGGCGGCTATTTAGGTCTGATGTGACACCTCACGGCTTAACTGTGAGAGCGCATTGGAAACCGGATGGCTAGAATCACGTCGAGGTCGGTGGAATTCCCGGTGTAGTGGTGGAATGCGTAGAGATCGGGAGGAACCTCGAAAGCGAAGGCAGCCGGCTAGACGATGATTGACGCTGAGGGACGATAGCGTGGGTAGCAAACAGGATTCGATACCCGCGTAAGA
+
GGGGGGGGGGGGGGGGGGGGGGGGGGGGGGGGGGGGGGGGGGGGGGGGGFGGGGGGGGGGGGGGGGGGGGGGGGGGGGGGGGGGGGGGGGGGGFGGGGGGGGGDGGGGGGGGGGFFGGGGGGGEFGGGGGGGGFGGGGGGGGGGGFGGGGGGGGGGGCEG?EFGGEGGGGGGGGGGG5GGC9EGB;B7+@F?CE3:?GG=E773*ADDDGG>EE?CFEFE4DGG:7:)76<FEGED)57EDB9
@M00200:205:000000000-AKKM3:1:1101:8732:5812 1:N:0:1
ATTGGGTATAAAGCGTGCGTAGGTGGTGGTTTAAGTCTGATGTGAAAGCCCTGGGCTCAACCTGGGAATGGCATTGGAAACTGGATCACTGGAGTGCGGTAGAGGATGGCGGAATTCCCGGTGTAGCAGTGAAATGCGTAGAGATCGGGAGGAACATCCGTGGCGAAGGCGGCCATCTGGACCAGCACTGACACTGAGGCACGAAAGCGTGGGGAGCAAACAGGATTAGATACCCCGGTA
+
GGGGGGGGGGGGGGGGGGGBFGGFGGFGC@DEGFGGGFG<9FGGGGGGFGC<FGGGGGGGGGGGFGGGFGGG<E,CCFAFGGGGD9C8FFFGFGGGFGGGGGGDGDFFGGGGGGGFCEGGGGGFGGFEDGGFGGGGGGGGGGGFGFD:@:7@FGGGCGGCG<FDGGGGGGGGGC>CF;FGGGGFGGFGGGGGGGGFFGGGCCEGEGG4EGGGGD35B7EEGGCGFGGFFFFGGG6G:EDE
@M00200:205:000000000-AKKM3:1:1101:9636:5819 1:N:0:1
ACTGGGTTTAAAGCGTGTGTAGGCGGACCGTTAAGTGCCCGTGTGAAATCCCCCGGCTCAACCGGGGAACGGCCGGGCATACTGGCGGTCTTGGGCCAGCTAGGGGTCATCGGAACAAACGGTGGAGCGGTGAAATGCGTAGATATCGTTTGGAACGCCGACGGTGAAAACAGATGACTGGGGCTGTGCCGACGCTGAGACACGAAAGCCAGGGGAGCAAACGGGATTAGATACCCCGGTA
+
GGGGGGGGGGGGGGGGGGGGGGGGGGGGGGGGGGGGGGGGGGGGGGGGGGGGGGGGGGGG<EFGGGGGDGGGGGGGGGGGFGGFGGGGGGGGGGGGGGGGFGGGGGGGGGGGGGGGGGGGGGGGGGGGGGGGGGGGGGGGGGGFGGGGGGGGGGFGGGGG7FGGGFGFGGGGGCGFCFGFGGEGGGGGGCEGGGGEEEG7CFFEGGGGGGFFCE@3)55ECDGGFDC?@46D+08>>5:EG
@M00200:205:000000000-AKKM3:1:1101:8231:5836 1:N:0:1
ACTGGGCTTAAAGGGCGCGTAGGCGGGCGAGCAAGTCCGGGGTGAAATCTTTCGGCTCAACCGGAAAACTGCCTTGGATACTGCTTGTCTAGAGGGAGGTAGGGGTCTGTGGAACTTCCGGTGGAGCGGTGAAATGCGTTGATATCGGAAGGAACGCCGGTGGCGAAAGCGACGGACTGGACCTCTTCTGACGCTGAGGCGCGAAAGCTAGGGTAGCGAACGGGATTAGATACCCCGGTA
+
GGGGGGGGGGGGGGGGGGGGGGGGGGGGGGGGGGGGGGGGGGGGGGGGGGGGGGGGGGGGGGGGGGGGGGGGGGGGGGGGGGGGGGGGGGGGGGGGGGGGGGGGGGGGGGGGGGGGGGGGGGGGGGGGGGGGGGGGGGGGGGGGGGGGGGGGGGGGGGGGGGGGGGGGGGGGGGGGGGGGGGDGGGGGGFGGGGDGGGGGGGGGGGGGGGGGGF?CFGGCDGGGFGGFFBDGGGGGD@BG
@M00200:205:000000000-AKKM3:1:1101:22309:5852 1:N:0:1
ATTGGGTATAAAGGGTGCGTAGGTGGGCAGGTAAGTCAGTGGTGAAATCTCCGGGCTTAACCCGGAAACTGCCATTGATACTATCTGTCTTGAATACCGTGGAGGTGAGCGGAATATGTCATGTAGCGGTGAAATGCTTAGATATGACATAGAACACCAATTGCGAAGGCAGCTCACTACGCGAATATTGACACTGAGGCACGAAAGCGTGGGGATCAAACAGGATTAGATACCCCAGTA
+
GGGGGGFGGGGGGGGGGGGGGGGGGGGGGGGGGGGGGGGGGGGGGGGGGGGGGGGGGGGGGGGGGGGGGGGGGGGGGGGGGGGGGGGGGGGGGGGGGGGGGGGGGGGGGGGGGGGGGGFGGGGGGGGDGGGGGGGGGGGGGGGGGGGGGGGGGGGGGGGGGFFGDGGGGGGGGDGGGFGGGGDEEEFGGGGGFGFFGG>FGFDEEGGDDCE:FEEDFFCFGG6C;FG<FFCFFGC3;AF?
@M00200:205:000000000-AKKM3:1:1101:25305:5856 1:N:0:1
ATTGGGTATAAAGCGTGTGTAGGCGGACCCCTAAGCGCCATTGTGAAATCCCGCCGCTCAACGGCGGAACCGCGTGGCGGACTGGGGGTCTTGAGGGATTCAGGGGCGAGCGGAACAGGCGGTGGAGCGGTGAAATGCGTAGATATCGCCTGGAACGCCGACGGTGAAAACAGCTCGCTGGGAATCTTCTGACGCTGAGACACGAAAGCCAGGGGAGCGAACGGGATTAGATACCCTCGTA
+
GGGGGGGGGGGGGGGGGGGGGGGGGGGGGGGGGGGGGGGGGGGGGGGGGGGGGGGGGGGGGGGGGGGGGGGGGGFGGEGGCGGGGGGGFFGGGGGDGGGDGGGGGGGGEGGGGGGGGGGGGGDEG@FCFDFDFGGGGFEGGGGFGGFGGDEGGEGGGGGGGCCE>FGG+CFGEFFEGD8EGGECEGGGGCGFFGDCE5AFCFGCEGGGGGEFGEFC)*2*9DGGFD::@F90@<EFF>FC*
@M00200:205:000000000-AKKM3:1:1101:11250:5867 1:N:0:1
ACTGGGTGTAAAGCGTGTGTAGGCGGATTTGTAAGTACCTTGTGAAATCCCACGGCTCAACCGTGGAACTGCTCGGTATACTGCTTATCTTGAGCCACTTAGGGGCTACCGGAACAAATGGTGGAGCGGTGAAATGCGTAGATATCATTTGGAACGCCAATGGTGAAAACAGGTAGCTGGGAGTGTGCTGACGCTGAGACACGAAAGCCAGGGGAGCGAACGGGATTAGATACCCCCGTAAGA
+
GGGGGFFEGGGGGGGGGGGGGGFGGGDGGGGGGGGGEEEFFFGFGFGGGGGGGGGGGGGGGFGFGGGEGGGGG@FCCFFFGGGGGGFGGGGGGGGGGGGFGGGFEGG?FAFGDGGGG@FEEGGGFGGGGGG+FGGGGGGGE=FBFG9FFFGGGGGDGGG@FFGFFGGGGGFFGGGGGGGGDFCCGGFFF>CFEGDEGDDGGGGGGEGG6FGGGEDDDCCEG3CDDGFFFFAGFD?F>FFGGFF
@M00200:205:000000000-AKKM3:1:1101:25878:5870 1:N:0:1
ATTGGGTTTAAAGGGCGCGTAGGCGGTGCGGCACGGTCCGCGTGAAATCCCTCGGCTCAACCGAGGAATTGCGCGGGCGACGACCGCGCTGGACGGCATCAGGGGAAGATGGAACTCCCGGTGGAGCGGTGAAATGCGTAGATATCGGGAGGAACGCCGGTGGCGAAAGCGATCTTCTGGGGTGCCTGTGACGCTGAGGCGCGAAAGCTAGGGGAGCAAACGGGATTAGATACCCTAGTA
+
GGGGGGG@FGGGGGGGGGGGGGGGGGGGGGEGGGGCGGEG7FG:FGGFFGGGGGGGGGGGGGGGGGGGFF<FG7FGG:CGFGGEGEFEGG@FFFD7EEFCEEGGGECEDGGGEF<>FFGGGGGGDGGGGGGGGGGGGGFG@CGGGGGGGGGGGGFEGGGGGGGFEGG5C?EG*1:<EGGGGDE88EGFGGGGGGD5EGFDEDGGCC7<C7<>C5>GDGG<FDGG:GGFF?<FGGGG?5BG
@M00200:205:000000000-AKKM3:1:1101:22868:5873 1:N:0:1
ATTGGGTTTAAAGGGCGCGTAGGCGGGTCAGCAAGTCCGGGGTGAAATCTTTCGGCTCAACCGGAAAAGTGCCTTGGATACTGCTGGTCTCGAGGGAGGTAGGGGTCTGTGGAACTTCTGGTGGAGCGGTGAAATGCGTTGATATCAGAAGGAACGCCGGTGGCGAAAGCGACGGACTGGACCTCTTCTGACGCTGAGGCGCGAAAGCTAGGGGAGCGAACGGGATTAGATACCCTTGTA
+
GGGGGGGGGGGGGGGGGGGGGGGGGGGGGGGGGGGGGGGGGGGGGGGFGGGGGGGGGGGGGGGGGGGGCFGGGGGGGGGGGGGGGGGGGGGGFGGGGGGGGGGGGGGGGGGGGGGGGGGGFGGGGFGGGGGGGGGGGGGGGGGFGGGFFGEF@FFCFECEFEDGGGGGGGGGGGGGGGGGGGGGGGGGGGGGCGGGGGGGEGGGGGGG7FGFGGBC>CCEDC?DFD4<??>7+@E*<4@<
@M00200:205:000000000-AKKM3:1:1101:14237:5879 1:N:0:1
ATTGGGTTTAAAGGGTGCGTAGGCGGCCGATTAAGTCAGCGGTGAAATCCCAGGGCTCAACCCTGGAACTGCCATTGATACTGACGGGCTTGAGTTCGGTTAAGGCGGGCGGAACTGGTGGTGTAGCGGTGAAATGCATAGATACCACCAAGAACCCCGATTGCGTAGGCAGCTCGCTGAGCCGAAACTGACGCTGAGGCACGAAAGCGTGGGGAGCGAACAGGATTAGATACCCCCGTA
+
F<FGGGCGGGGGGGG@FGGGGGGGGGGGGGG7CGGGGGGGGGGGGGGGGEFFGGGGGGGGGGGGGGGGGGGGGGGGGGGGGGGGGGGGGGGGGGGGGGDCEGGFGGGGGGGGGGGGGGGGGGGGGCEFGGDGGGGGGGGGFGGGGFGFGGGGGGGGGGGGD@CFEFGGGFFGGFGGGDG>FGGGDE>EGGGGGGGC8FFFEFECGEDGCCCGGDDDBCGEG3CD:GFD=4ACFFGGFFFG
@M00200:205:000000000-AKKM3:1:1101:18483:5895 1:N:0:1
ATTGGGTGTAAAGAGCGCGTAGGCGGCCGTGCAAGTCGGTTGTGAAATCCCGGGGCTCAACCGCGGGACTGCGTCCGATACTGCACGGCTCGAGGCAGGTAGGGGAGAGTGGAATTCCCGGTGTAGCGGTGAAATGCTCAGATATCGGGAGGAACACCGGTGGCGAAGGCGGCTCTCTGGACCTGTCCTGACGCTGAGGCGCGAAAGCTAGGGGAGCGAACAGGATTAGATACCCCCGTAAGA
+
GGGGGGGEGGGGGGGGGGEFEFGGCGGGGGGGGGGGGGGGGGGGGGGCGFGGGGGGCGGGGGGGGDGGGGGGGCGGGGEGGGGGGGGGGDGGGGGGGGGFGGGGGGEGGGGGGGGGGGGGFFGGGGGGGFGFFGGGGGGGGFG9CGEDFGGGGGGGFFEGGGGGGGEGGGGGGGGGGGGCGGGGGGGGGG+<CEDG5@GGGD5EEGGGGGGDE>DD>E5CGDFG6<:?F4ADGGFFD:5E*2<
@M00200:205:000000000-AKKM3:1:1101:20538:5908 1:N:0:1
ATTGGGTATAAAGGGTGCGTAGGTGGGTTGGTAAGTCAGTGGTGAAATCCCCGAGCTTAACTTGGGAACTGCCATTGATACTATCAGTCTTGAATACCGTGGAGGTTAGCGGAATATGTCATGTAGCGGTGAAATGCTTAGATATGACATAGAACACCAATTGCGAAGGCAGCTGGCTACACGAATATTGACACTGAGGCACGAAAGCGTGGGGATCAAACAGGATTAGATACCCCGGTAAGA
+
GGGGGGGGGGGGGGGGGGGGGGGGGGGGGGGGGGGGGGGGGGGGGGGGGGGG@FGGGGGGGGGGGGGGGGGGGGGGGGGGGGGGGGGGGGGGGGGGGGGGGGGGGGGGGGGGGGGGGGGGGGGGGGGGGGGGGGGGGGGGGGGGGGGGGGGGGGGGGGFCCDGGGGGDGGGGGGGGGGGGGGGGGGGGGFCCFGGGGGFFEFGGGGGGDGC7FEFGFGGGGGGC;FD;*ACGG8CC>3:EGFF
@M00200:205:000000000-AKKM3:1:1101:13508:5918 1:N:0:1
ATTGGGTTTAAAGGGTGCGTAGGTGGCTGGGAAAGTCTGATGTGAAATCTCCGGGCTCAACTCGGAAATGGCATTGGAAACTATCTGGCTCGAGGGTCGGAGGGGAGACTGGAATTCTCGGTGTAGCAGTGAAATGCGTAGATATCGAGAGGAACACCAGTGGCGAAGGCGAGTCTCTGGACGATACCTGACACTGAGGCACGAAAGCTAGGGGAGCAAACAGGATTAGATACCCCAGTA
+
GGGGGGGGGGGGGGGGGGGGGGGGGGGGGDGFGGGGGGGGGGGGGGGGGGGGGGGGGGGGGGGGGGGGGGFGGGGGGGGGGGGGGGGGGGGGGEGGGGGGGGGGGGDGGGGGGGGGGGGDGGGGGGGGGGGGGGGGGGGGGGGGGGGGGGGGGGGGGGGFGGGGEGGGGGDGCEGGGGGGGGDGGGGGGFFGGGGFG?CCGGDGEGGGGCE7FDEDBFGGF4C4,6746=2*<:CCBE?7
@M00200:205:000000000-AKKM3:1:1101:4342:5969 1:N:0:1
ATTGGGTTTAAAGGGCAAGTAGGCGGCCTTGCAAGTTGGGTGTGAAATTCCACGGCTCAACCGTGGAACTGCGCCCAAAACTACAGGGCTCGAGGACGAGAGAGGCGAACGGAATTCCCGGTGTAAGGGTGAAATCTGTAGATATCGGGAGGAACACCAGTGGCGAAGGCGGTTCGCTGGCTCGTCCCTGACGCTGAGAGGCGAAAGCTAGGGGAGCAAACAGGATTAGATACCCGGGTAAGA
+
GGGGGGGGGGGGGGGGGGGGGGGGGGGGGGGGGGGGGGGGGGGGFGGGGGGGGGGGGGGGGGGGGGGGGGGGGGGGGGGGGGGGGGGGGGGGGGGGGGGGGGGGGGGGGGGGGGGGGGGGGFGGFFGGGGGDFGGGGFGGGG9FFCEGGGEGGGGFFFGGFDCCCGGGGGGEGEGGCEGGDFGGEGGGGG?@GGGG5AEEGGGG5:DG7<FGFDEDD:C69CCGFGGF6F2>+2:7737*C<4
@M00200:205:000000000-AKKM3:1:1101:20291:5990 1:N:0:1
ATTGGGCATAAAGGGAGCGTAGGTGGCCTTATAAGTCAGTGGTGAAATCTCGAGGCTTAACCTCGAAATTGCCATTGATACTGTAGGGCTTGAGTATAGTTGCCGTTGGCGGAATATGACATGTAGTGGTGAAATACATAGAGATGTCATAGAACACCGATTGCGAAGGCAGCTGACGAAACTATAACTGACACTGAGGCTCGAAAGTGCGGGGATCAAACAGGATTAGATACCCTGGTAAGA
+
GGGGGGGGGGGGGGGGGGGGGGGGGGGGGGGGGGGGGGGGGGGGGGGGGGGGGGGGGGGGGGGGGGGGGGGGGGGGGGGGGGGGGGGGGGGGGGGGGGGGGGGGGGGGGGGGGGGGGGGGGGGGGGGGGGGGGGGGGGGGGGGGGGGGGGGFGGGGGGGGGGGGGGGGGGGGGGGGGGGGGGGGGGGGGGGGGGGGGGGGGGGGGEGGGGGDFGEGFGGGGFGGFGGFFFFGGFGFF>?GGF<
@M00200:205:000000000-AKKM3:1:1101:10775:5991 1:N:0:1
ATTGGGTGTAAAGGGCGCGTAGGCGGCTCTGGCAGTCGGCTTTGTGAAAGCCCGGGGCTCAACCCCGGAGGTGCGGCCGAAACACCAGGGCTTGAGGCCGGAAGAGGAGGGTGGAATACCCAGTGTAGAGGTGAAATTCGTAGATATTGGGTGGAACACCGGTGGCGAAAGCGGCTCTCTGGTCCGGTTCTGACGCTGAGGCGCGAAAGCGTGGGGAGCAAACAGGATTAGATACCCCCGTA
+
GGGGGGGGGGGGGGGGGGGGGGGGGGGGGGGGGGGGGGGGGGGGGGGGGGGGGGGGGGGGGGGGGGGGGGGGGGGGGGGGGGGGGGGGGGGGGGGGGGGGGEG@CGGGGGGGGGGGGGGGGGGGGGGGGGGGFFGGGDGGFGGGGGGGGGGGGGGGGGGGGGGGGGGGGGGGGGGGGGGGGGGGGGGGGDGGGGGGDEGGGGGGGEGGGGG58EEGFGGGGGEGFGDBFFFGFFGFFFEGD>
@M00200:205:000000000-AKKM3:1:1101:23498:5994 1:N:0:1
ACTGGGTTTAAAGGGAGCGTAGGTGGCCTTATAAGTCAGTGGTGAAATCTCTGGGCTTAACCCAGAAATTGCCATTGATACTGTAGGGCTTGAGTATAGTTGCCGTTGGCGGAATATGACATGTAGTGGTGAAATACATAGAGATGTCATAGAACACCGATTGCGAAGGCAGCTGACGAAACTATAACTGACACTGAGGCTCGAAAGTGCGGGGATCAAACAGGATTAGATACCCCTGTAAGA
+
GGGGGGGGGGGGGGGGGGGGGGGGGGGGGGGGGGGGGGGGGGGGGGDFGGGGGGGGGGFGGGGGGGGGGGGGGGGGGGGGGGGGGGGGGGGGGGGGGGGGGEGGGGGGGGGGGGGGGGGGGGGGGGGGFGGGGGGGGGGFAGGGGGGFGGGCFGF<ACFEGGGGCGGGGFGDEGDCDEGG7EGGGG;AFFGGGG>EFGG5CGECGEGGFFEEDG>55*<9CDG47CFEFFEGGGF3FFFGFCE
@M00200:205:000000000-AKKM3:1:1101:19487:6002 1:N:0:1
ATTGGGTTTAAAGCGCGTGTAGGCGGCTTGGCAAGTCGGGTGTGAAAGCCCCGGGCTCAACCTGGGAAGTGCACTCGAAACTGCTTGGCTTGAGTACTGGAGAGGGAAGCGGAATTCTCGGTGTAGAGGTGAAATTCGTAGATATCGAGAGGAACACCGGTGGCGAAGGCGGCTTCCTGGACAGTTACTGACGCTGAGACGCGAAAGCGTGGGGAGCAAACAGGATTAGATACCCTAGTA
+
GGGGGGGGGGGGGGGGGGGGGGGGGGGGGGGGGGGGGGGGGGGGGGGGGGGGGGGGGGGGGGGGGGGGGGGGGGGGGGGGGGGGGGGGGGGGGGGGGGGGGGGGGGGGGGGGGGGGGGGGGGGGGGGGGGGGGGGGGGGGGGGGGGGGGGGGGGGGGGGGGGGGGGGGEGGGGGGGGGGGGGGGGGGGGGGGGGGGGGGGGGGGGGGGGGGDGGFGFGGFGGGGFGFFFFFGCGCFFFFG
@M00200:205:000000000-AKKM3:1:1101:15583:6010 1:N:0:1
ACTGGGTATAAAGAGTTCGTAGGCGGCTTGGAAAGTGGGGTGTGAAAGCCCTCGGCTCAACCGAGGAATTGCGCTCCAAACTACCGAGCTTGAGGAAGCTAGAGGTGAGCAGAACAGATGGTGGAGCGGTGAAATGCGTTGATATCATCTGGAATACCGGAGGCGAAGGCGGCTCACTGGGACTTTTCTGACGCTGAGGAACGAAAGCCAGGGTAGCGAACGGGATTAGATACCCTAGTA
+
GGGGGGGGGGGGGGGGGGGGGGGGGGGGGGGFEGGGGGGGGGGGGGGFGGGGGGGGGGCEDFGEGGGFGGGGGGGGGGGGGGGGGGGGGGGGGGGGGGGGGGFGGGGGGGGGGGGGGGGGGGGGGGGGGGGGGGGGGGGGGGGGGGGGGGGGGGGGGGGGGCFGGGGGGGGGGCGGGGGGGGGGGFGGGGGGGGGGGGGGGGGECDDGGGECGGF:?EC=DDGDBG4<6*<DFFF457FC
@M00200:205:000000000-AKKM3:1:1101:4696:6010 1:N:0:1
ATTGGGTTTAAAGGGCGCGTAGGCGGCGCGGGAAGGCGGCGGTGAAAGTCCGGGGCTCAACCCCGGATCGGCCGTGGCGACTCCCGCGCTGGAGCACAGTAGAGGCGGGTGGAATTCCGGGTGTAGCGGTGGAATGCGTAGAGATCCGGAAGAACACCGGTGGCGAAGGCGGCCCGCTGGGCTGTGGCTGACGCTGAGGCGCGACAGCGTGGGGAGCAAACAGGATTAGATACCCCAGTAAGA
+
GGGGGGGGGGGGGGGGGGGGGGGGGGGGGGGGGGGGGGGGGGGGGGGGGGGGGGGGGGGGGGGGGGGGGGGGGGGGGGGGGGGGGGGGGGGGGGGGGGGGGGGGGGGGGEGG5CEGFGFGG8E>F@CGG8EE>CGG?E8>>>FC9:FFG>ED8FE88E>E88C@58?CG8CE:CGGC:5EG5*:AFF*:57CEEDE*1C5>DE5EGGCE5EGGG79;5EFDGGG<CF>F?AFC@C<3<63C>9
@M00200:205:000000000-AKKM3:1:1101:15953:6014 1:N:0:1
ATTGGGTTTAAAGCGCGTGTAGGCGGTTCGGAAAGTCGGGCATGAAAGCTCCTGGCTCAACTGGGAGAGGTTGCCCGATACTTCCGAACTCGAGGGCAGGAGAGGAAGGTGGAATTCCGGGTGTAGTGGTGAAATGCGTAGAGATCCGGAGGAACACCAGTGGCGAAAGCGGCCTTCTGGCCTGCTCCTGACGCTCAGACGCGAAAGCCAGGGTAGCGAACGGGATTAGATACCCGTGTA
+
GGGGGGGGGGGGGGGGGGGGGGGGGGGGGGGGGGGGGGGGGGGGGGGGGGGGGGGGGGGGGGGGGGGGGGGGGGGGGGGGGGGGGGEGGGGGGGGGGGGGGGGGGGGGGGGGGGGGGGGGGGGFGGGGGGFGGGGGGGGGGGGGGGGGGDGGGGGGGGGGCGGGGGGGGFGGGGGGGGGGGGGGGGGGFGGGGGGGDGGGGGEGEEDGGGGG8A4>FGEGGGEG:34)992>FGGGE:FG
@M00200:205:000000000-AKKM3:1:1101:16058:6023 1:N:0:1
ATTGGGCTTAAAGGGCGCGTAGGTGGCTCGGTAAGTGGCTGGTGAAATCCCGGGGCTCAACTCCGGGGCTGCCGGTCAGACTGCCGGGCTCGAGCACGGTAGGGGCAGATGGAATTCCCGGTGTAGCGGTGGAATGCGTAGATATCGGGAAGAACACCAGTGGCGAAGGCGTTCTGCTGGGCCGTTGCTGACACTGAGGCGCGACAGCGTGGGGAGCAAACAGGATTAGATACCCGTGTA
+
GGGGGGGGGGGGGGGGGGGGGGGGGGGGGGGGGGGGGGEGGGGGGGGGGGGGGGGGGGGGGGGGGGGGGGGGGGGGGGGGDFGGGGGGGGGGGGGGGGGGGGGGGGGGGGGGGGGGGGGGGGGGGGFGGGGGGGGGGGGGGGGGGGGEGGGGGGGGGGGGGGGDEGEGGGCEEGGGGGGGDFFGGGGGGGGFGGGGGGGFGCE>EGG<EC>EGGFGEF*<FGCF<FFF@F>GGGGGFF)A
@M00200:205:000000000-AKKM3:1:1101:7398:6032 1:N:0:1
ATTGGGCTTAAAGGGTGCGTAGGCGGTTTATTAAGTCAGTGGTGAAAGCCTGTGGCTCAACCATGGAATTGCCATTGAAACTGATAAACTTGAGTATAGTTGAAGTGGGCGGAATACATCATGTAGCGGTGAAATGCTTAGATATGATGTAGAACACCAATTGCGAAGGCAGCTCGCTAAACTATCACTGACGCTGAGGCACGAAAGCGTGGGTAGCGAACAGGATTAGATACCCTCGTA
+
GGGGGGGGGGGGGGGGGGGGGGGGGGGGGGGGGGGGGGGGGGGGGGGGGGGGGGGGGGGGGGGGGGGGGGGGGFGGGGGGGGGGGGGGGGGGGGGGGGGGGGG9<EFGCGGGGGGGGGGGGGGGGGGGGGGGGGGGGGGGGGGGGGGGGGGGGGGGGGGGGFFGGGGEEGGGGGGGGGGBCFGFGGGGGGGGDGGGGGGGGGGGEGGGGGGGGGFGFGG=DDGG6C7=A=CFCFGDF>FE
@M00200:205:000000000-AKKM3:1:1101:9683:6042 1:N:0:1
ATTGGGTGTAAAGGGTGCGTAGGCGGCCTTGTAAGTCAGTGGTGAAATCTTCTCGCTTAACGAGAAAACTGCCATTGATACTGCTAGGCTTGAGTACAGATGCTGTGGGCGGAATATGACATGTAGTGGTGAAATACATAGAGATGTCATAGAACACCGATTGCGAAGGCAGCTCACAAAACTGTAACTGACGCTGAGGCACGAAAGTGCGGGGATCAAACAGGATTAGATACCCTCGTA
+
GGGGGGGGGGGGGGGGGGGGFGGGGGGGGGGGGGGGGFGGGGGGGGGGGGGGGGGGGGGFGEGGGGGGGGGGGFGGGGGGGGGGGGGGGGGGGGGGGGGCFGGGGGGGGGGGGGGGGGGGGGGGGGGGGGGGGGGGGGGGGGGFGFGFFGGGGGGGGGGGGEGGGG+@7DCEEGGGGGGCGGGGGGGGG>9@EGGGEEF5EG=EGEDFGGGG7CADFCC;FGGFBCFFF*6FFCF=FB>=
@M00200:205:000000000-AKKM3:1:1101:10221:6059 1:N:0:1
ATTGGGTTTAAAGCGCACGTAGGCGGCATTGCAAGTGTCCGGTGAAATCCCACGGCTCACCCGTGGAACTGCCTGGCAGACTGCAATGCTCGAGTGTGGTAGGGGAGAGCGGAACTCCTGGTGGAGCGGTGAAATGCGTAGATATCAGGAGGAACACCGGTGGCGAAGGCGGCTCTCTGGTCCACAACTGACGCTGAGGTGCGAAAGCTAGGGGAGCAAACGGGATTAGATACCCGCGTA
+
GGGGGGGGGGGGGGGGGGGGGGGGGGGGGGGGGGGGGGGGGGGGGGGGGGGGGGGGGGGGGGGGGGGGGGGGGGGGGGGGGGGGGGGGGGGGGGGGGGGGGGGGGGGGGGGGGGGGGGGGGGGGGGGGGGGGGGGGGGGGGGGGGGGGGGGGDGGGGGGGEGGGGGGDGGGDGGGGGGGGGGGGGFGGGGGGGGGGGGGGCGGGGGDGGFGGGGFDEGFFGGGGFG4<FBFGGGGGFEFG
@M00200:205:000000000-AKKM3:1:1101:22871:6063 1:N:0:1
ATTGGGTTTAAAGGGAGCGTAGGCGGGTAGGTAAGTCAGTGGTGAAATCCCATCGCTTAACGATGGAACTGCCATTGATACTGCTTATCTAGAGTACAGTTGCCGTTGGCGGAATATGACATGTAGTGGTGAAATACTTAGATATGTCATAGAACACCGATTGCGAAGGCAGCTAACGAAGCTGTAACTGACGCTGAGGCTCGAAAGTGCGGGGATCAAACAGGATTAGATACCCTGGTA
+
GGGGGGGGGFGGGGGGGGGGGGGGGGGGGGGGGGGGGGGGGGGGGGFGGGGGGGGGGGEGGGGGFGGGGGGGGFGGGGGFGGGGGGGGGGGGGGGGGGGGGAGGGGGGGGGGGGGGFGGGGGGGGFGDFGFDGGGGGGGGFFF<FGGGGGGFGCD<FGGGGGGGDFEGGFEEGGGGGGGGGGF?FFGGGGGGEEGGGGGGGGGGGECC798CCCDDFFGGGGFGBGF7FFAFFFFG45?F
@M00200:205:000000000-AKKM3:1:1101:5400:6069 1:N:0:1
ATTGGGCATAAAGCGCGTGTAGGCGGCTTGGCAAGTCGGTTGTGAAAGCCCGGGGCCCAACCCCGGAACTGCATCTGAAACTGCCTGGCTAGAGTCCCGGAGAGGAAGGCAGAATTCCCGGTGTAGGGGTGAAATCCGTAGATATCGGGAGGAATACCAGCGGCGAAGGCGGCCTTCTGGACGGTGACTGACGCTGAGACGCGAAAGCGTGGGGAGCAAACAGGATTAGATACCCGTGTA
+
GGGGGGGFGGGGGGGGGGGGGGGGEGGGGGGGGGGGGGGEGGGGGGGGGGGGGGGGGGGGGGGGGGGGGGGGGGGGGGGGGGGGGGGGGGGGGGGGGGEGGG+CFGCFGGGGGFGFGGGGGGGGGGGGGGGGGGGGGGGFFGGFGGGGG:FGEFGFGGGGGDGGGGGD@FEDEEDGGFFCGGGEGG5CFGGGGGGGGCCEEGG5EG3<EEGEGEFDEFFCFGGGFGGFF*<GGGGDB@FG
@M00200:205:000000000-AKKM3:1:1101:15632:6074 1:N:0:1
ATTGGGTTTAAAGTGCGCGTAGGCGGGCGGCCAGGTCAGGGGTGAAAGCCCCCGGCTCAACCGGGGAAGTGCCCCTGCGACCGGCCGCCTCGAGGGGGGTAGGGGCGCGCGGAACTTCCGGTGGAGCGGTGAAATGCGTAGAGATCGGAAGGAACGCCGGTGGCGAAAGCGGCGCGCTGGGCCCCGCCTGACGCTGAGGCGCGAAAGCCAGGGGAGCGAACGGGATTAGATACACTAGTA
+
GGGGGGGGGGGGGGFGGGGGGGGGGGGGGGGGGGGGGGGGGGGGGGGGGGGGGGGGGGGGGGGGGGGGGGGGGGGGGGGGGGGGGGGGGGGGGGGGGGGGGGGGGGGGGGGGGGGGGGGGGGGGGGGGGGGGGGGGGGGGGGGFGGGGGGGGGGGGGGGGGGGGGGGGGGGGGGGGGGGGGGGGGGGGGFFGEEGDCGGGGGGGCCGGGGGGGGEGEGD=CDGG?GC>FFFGGCFGFFFG
@M00200:205:000000000-AKKM3:1:1101:21105:6087 1:N:0:1
ATTGGGTGTAAAGGGCGCGTAGGCGGGCTGTCAAGTCTGGGGTGAAATCCCACGGCTCAACCGTGGAACTGCCTTAGATACTGACGGCCTCGAGGGAGATAGGGGCGAGCGGAACTGTGAGTGGAGCGGTGAAATGCGTTGATATTCACAGGAACTCCGGTGGCGAAGGCGGCTCGCTGGATCTTTTCTGACGCTGAGGCGCGAAAGCTAGGGGAGCAAACGGGATTAGATACCCTTGTA
+
GGGGGGGGGGGGGGGGGGGGGGGGGGGGGGGGGGGGGGGGGGGGGGGGGGGGGGGGGGGGGGGGGGGGGGGGGGGGGGGGGGGGGGGGGGGGGGGGCGGGGGGGDGGGGGGGGGGGGGGGGGGGGGGGGGGGGGGGGGGGGGGGGGGGGGGGGGGGGGGGGGGGGGGGGGGGGGGGGGGCFFGGGGGGG=FGGGGGGGGGGGGGGGGGGGGGGGFDF=FGGGGGFGGFFFFGGGGGFFFG
@M00200:205:000000000-AKKM3:1:1101:5878:6100 1:N:0:1
ATTGGGTATAAAGCGCGTGTAGGCGGCTCGATAAGTCTGCTGTGAAAGTCCAGGGCTCAACCCTGGGATGCCGGTGGATACTGTCGGGCTCGAGTCCGGAAGAGGCGAGTGGAATTCCTGGTGTAGCGGTGAAATGCGCAGATATCAGGAGGAACACCAATGGCGAAGGCAGCTCGCTGGGACGTGACTGACGCTGAGACGCGAAAGCGTGGGGAGCAAACAGGATTAGATACCCCTGTA
+
GGGGGGGGGGGGGGGGGGGGGGGFGGGGGGGGGGGGGGGGGGGGGGGGGGGGGGGGGGGGGGGGGGGGGGGGGGGGGGGGGGGGGGGGGGGGGGGGGGGGGGGGGGGGGGGGGGGGGGGGGGGGGGGGGGGGGGGGGGGGGDGGGGGGGGGGGGGGGDGGGFG>:FEGEEGEGGGCE8FGGGGEGGGGDFFGEGGGGGGGGDEDEGGGGGGEEG>C>GCCF:CD<GC<F8:FGFGF5<??
@M00200:205:000000000-AKKM3:1:1101:14770:6131 1:N:0:1
ATTGGGTTTAAAGGGCGCGTAGGCGGCTCGCTAAGTTGCCGGTGAAACCCCGGGGCTCAACTCCGGGAAGTCTGGTAAGACTGACGAGCTCGAGCACGGTAGAGGCAGATGGAATTCCCGGTGTAGCGGTGGAATGCGTAGAGATCGGGAAGAACACCAGTGGCGAAGGCGGTCTGCTGGGCCGTTGCTGACGCTGAGGCGCGACAGCGTGGGGAGCAAACAGGATTAGATACCCGAGTA
+
GGGGGGGGGGGGGGGGGGGGGGGGGGGGGGGGGGGGGGGGGGGGGGGGGGGGGGGGGGGGGGGGGGGGGGGGGGGGGGGGGGGGGGGGGGGGGGGGGGGGGGGGGGGGGGGGGGGGGGGGGGGGGGGGGGGGGGGGGGGGGGGGFGGGGGGGGFGGGGGGGGGGGGEGGGGGGGGGGGGGGGGGGGGGGGGGGGGGGGGCEGGGGGG<CEGGGGBGBF8CGGGGF:FFF?BGGGEDEFFG
@M00200:205:000000000-AKKM3:1:1101:19118:6131 1:N:0:1
ATTGGGTTTAAAGGGTGCGTAGGCGGCACTGCAAGTGCCTTGTGAAATCCCACGGCTCAACCGTGGAATTGCTCGGCAGACTGCAGTGCTTGAGGTTGGTAGGGGTCGCTGGAACTCTAGGTGGAGCGGTGAAATGCGTAGATATCTAGAGGAACGCCGAAGGTGAAGACAGGCGACTGGGCCAATTCTGACGCTGAGGCACGAAAGCGTGGGGAGCGAACGGGATTAGATACCCCCGTA
+
GGGGGGGGGGGGGGGGGGGGGGGGGGGGGGGGGGGGGGGGGGGGGGGGGGGGGGGGGGGGGGGGGGGGGGGGGGGGGGGGGGGGGGGGGGFGFGGFGGGGGGGGGGGGGGGGGGGGGGGGGGGGGGGGGGGGGGGGGGGGGDGGGGGGGGGGGGGGGGGGGGGGGGGGGGGGGGGGGGGGGGGBFGGGGFGGGGGD=CCGGGGGGGGGGGGGGG:DFGEEGGGGFG:<?@BGGGGGFFFG
@M00200:205:000000000-AKKM3:1:1101:4329:6153 1:N:0:1
ATTGGGTTTAAAGGGTGCGTAGGCGGCTATATAAGTCAGTGGTGAAAGCCCGCAGCTCAACTGCGGAATTGCCATTGAAACTGCATAGCTTGAATCTGGTTGAAGTGGGCGGAATACATCATGTAGCGGTGAAATGCTTAGATATGATGTAGAACACCGATTGCGAAGGCAGCTCACTAAGCCAACATTGACGCTGAGGCACGAAAGCGTGGGTAGCGAACAGGATTAGATACCCCTGTA
+
GGGGGGGGGGGGGGGGCGGGGGGGGGGGGGGGCFGGGGGGGGGGGGGGGGGGGGGGGGGGGGGGGEFGGGGGGCGFGGGGGGGGGGGGGGGGGGGGGGGFFEGCGGGGGGGGGGFEG<EGGGGGGGGGDGGGGGGGGGGGG=CFFFFGGGGGFGGGGGGGGGGGGGGGGGGGGGGFGGGGGGFDDFGGGGGGGDDGGGGG5FDGCEDFGGGGGGBGF=C*>DGGFGGB=8<:FGFFFFF9
@M00200:205:000000000-AKKM3:1:1101:17634:6154 1:N:0:1
ACTGGGTTTAAAGGGCGTGTAGGCGGGAGCGTGAGTCGGTCGTGAAAGCCTTCGGCTCAACCGAAGAAGGGCGGCCGATACTGCGTTCCTTGAGGGGTGGAGAGGAGACTGGAATTCCCGGTGTAGCGGTGAAATGTGTAGATATCGGGAGGAACCCCGGTGGCGAAGGCGGGTCTCTGGCCACACCCTGACGCTGAGGCGCGAAAGCGTGGGGAGCAAACGGGATTAGATACCCTAGTA
+
GGGGGGGGGGGGGGGGGGGGGGGGGGGGGGGGGGGGGEGGGGGGGFGGGGGGGGGGFGFGGGGGGGGDGGGGGGGGGGGGGGGGGGGGGGGGAFGGDFFGGGGGC@E@FFCG<FGEGGFGGGGGGGGGGGGGGBFGGGGGGGGGGGCFGGGGDGG*CFEGGGGG55CEGGGDGGGGGGGDGC6F6?EGGGGGGGCEGGGFC75:E53CE5;EGGF352A+9DE<:G:2@FFGGGFGFF4C
@M00200:205:000000000-AKKM3:1:1101:6052:6176 1:N:0:1
ATTGGGTTTAAAGGGCGTGTAGGCGGTCTGCTAAGTCATGTGTGAAAGCCCTCGGCTTAACCGAGGAACGACGCATGAAACTGGCAAGCTAGAGTACCAAAGAGGGGGGTGGAATTCCCGGTGTAGCGGTGAAATGCGTAGATATCGGGAGGAACACCGGTGGCGAAGGCGGCCCCCTGGTTGGATACTGACGCTGAGACGCGAAAGCGTGGGGAGCAAACAGGATTAGATACCCGAGTA
+
FGGGGGGGGGGGGGGGGGGGGGGGGGGGFFFCFGGGGGGFGGGFGGGGGGGGGGGGGGGGGGGGGGGGGEGGGGECCGFGGGGGGGFFGGFFGFGGGGDFGGGCEFECCGGGGGGGGGGGCFGGGGGGGGGGFGGG,FGGGGGGGGGEGGGGGGGGGGGGGG8CGGGGGGGGDEEEGGGD<E58+<9CFDGGGGGGGGFGGGCE>ED*5CEEGE>CFGGFCDC4(9C?FFFFGGGG))0*
@M00200:205:000000000-AKKM3:1:1101:12093:6181 1:N:0:1
ATTGGGTTTAAAGGGCGCGTAGGCGGCCGTGTAAGTCACTTGTGAAATCCCGGGGCTCAACTTCGGGGCTGCAGGTGAGACTGCGTGGCTAGAGCACGGTAGAGGCGAGTGGAATTCCCGGTGTAGCGGTGGAATGCGTAGATATCGGGAAGAACACCGGTGGCGAAGGCGGCTCGCTGGGCCGTTGCTGACGCTGAGGCGCGAAAGCGTGGGGAGCAAACAGGATTAGATACCCTCGTA
+
GGGGGGGGGGGGGGGGGGGGGGGGGGGGGGGGGFGGGGGGGGGGGGGGGGGGGGGGGG=CGGFGEGGGGGGGGGGG8FF<FFGGGGGGGGGGGGGDGGGGGG9FGGGGGGGGGGGGGGGGGGGGFGGGGGGGFGGGGGGCEGFCFGGCFFCEBEG:FGGGGGGGGGGGGGFDEEGGGDE>CGGGGGGGGG7CCGGGEGGGGGE5*/>DCEGGGG3).*2AFCGGBG77?*6:FFG*5@FC
@M00200:205:000000000-AKKM3:1:1101:14239:6184 1:N:0:1
ATTGGGCATAAAGGGCGCGTAGGCGGCCTGATAAGTCGGGGGTGAAATCCTGTGGCTCAACCACAGGGCTGCCTCCGAGACTGTCGGGCTCGAGCACAGTAGAGGCAGGTGGAATTCCCGGTGTAGCGGTGGAATGCGTAGAGATCGGGAAGAACATCGGTGGCGAAGGCGGCCTGCTGGGCTGTTGCTGACGCTGAGGCGCGACAGCGTGGGGAGCAAACAGGATTAGATACCCGCGTA
+
GGGGGGGGGGGGGGGGGGGGGGGGGGGGGGGGGGGGGGGGGGGGGGGGGGGGGFGGGGGGGG:FAFFEGGGGGGAF+@FEGGGGGD+FFGGGGGEGGCFGGGGGGGGGE3DFGGGGGGGGGGGGFGGGGGGGGGGGGGGGGCFFGGGGGGEGGFGFCGGGGDGGGDGGGGGG*CGGGGGGGGGGGG9FGGGGCCD=/:FFEGGDGD3FC*;CEEFGFGCFFCFG?<7?FFDGGGDDDE@5
@M00200:205:000000000-AKKM3:1:1101:27153:6189 1:N:0:1
ATTGGGTTTAAAGAGCGCGTAGGCGGCGCGGGAAGGCGGCGGTGAAAGTCCGGGGCTCAACCCCGGATCGGCCGTGGCGACTCCCGCGCTGGAGCACAGTAGAGGCGGGTGGAATTCCGGGTGTAGCGGTGGAATGCGTAGAGATCCGGAAGAACACCGGTGGCGAAGGCGGCCCGCTGGGCTGTGGCTGACGCTGAGGCGCGACAGCGTGGGGAGCAAACAGGATTAGATACCCTAGTAAGA
+
GGGGGGGGGGGGGGGGGGGGGGGGGGGGGGGGGGDGGGGGGGGGGGGGGGGGGGGGGGGGGGGGGGGGGGGGGGGGGGGECFGGGGGGGGGGGGGGGGGGGGGGGGGGGCEGCC7FDGFCGEEGFGGGGEEG>FFGG5/88?CEFCE>E*?CEF66CEGG>CGCE888>FEEC8E8:*:8E8EGEFC*:D5ACCDC/;F5=DEEGGGGD*?5CC:C>F*<>FFG(0:2?F2:CEGC@:*02-6
@M00200:205:000000000-AKKM3:1:1101:8577:6218 1:N:0:1
ACTGGGCTTAAAGTGTGTGTAGGCGGGTCGTTAAGTGCCTTGTGAAATCCCACGGCTCAACCGTGGAACTGCTGGGCATACTGGCGATCTTGGGCCACCTAGGGGTCACCGGAACAAGCGGTGGAGCGGTGAAATGCGTAGATATCGCTTGGAACGCCGGCGGCGAAAGCGGGTGACTGGAGGTGTGCCGACGCTGAGACCCGAAAGCCAGGGGAGCGAACGGGATTAGCTACCCCAGTAAGA
+
F@FFGGGFGGGGGEFCFFGGFGCFGGEFEGEGCCDGGFG@CFEGFGGGGCFFGGGGGGGGGGGGGD7<9CCEFF?CFGCFFGGFFEGGGFFGCEFGGBFEGGDGE?=F?<CEEEGBFDGE@FC@FEGGE@F@CFGGGDGGGG<FFCEC7>FGFFGG7CFB:FGGC<8<<C?C5E8*<9C8*28:CGGG?DC5*:<C=8<?5*>C*//7*:@C;E7<3CE5)9CD05F?6))0<@C5:D7?:<<
@M00200:205:000000000-AKKM3:1:1101:22390:6238 1:N:0:1
ATTGGGTTTAAAGGGTGCGTAGGCGGCCCGTTAAGTCAGCGGTGAAATCCCAGGGCTCAACCCTGGAACTGCCGTTGATACTGGCGGGCTTGAGTTCGGTCGAGGCGGGCGGAACTGGTGGTGTAGCGGTGAAATGCATAGATACCACCAAGAACCCCGATTGCGTAGGCAGCTCGCTAGGCCGAAACTGACGCTGAGGCACGAAAGCGTGGGGAGCGAACAGGATTAGATACCCCGGTA
+
GGGGGGGGGGGGGGGGGGGGGGGGGGGGGGGGGGGGGGGGGGGGGGGGGGGGGGGGGGGGGGGGGGGGGGGGGGGGGGGGGGGGGGGGGGGGGGGGGGGGGGGGGGGGGGGGGGGEFFGBFGGGGGGGGGEFGGGFGFGGFEGGGGGGGGGGGGGGGGGGDGEGGG>EGFGGGGGGGGEGGGGDGEGGGFGGGGGGGGGFEGGGGDDFEGGDGGFGFGDEDGGG?GC)964>EGGGFFEG
@M00200:205:000000000-AKKM3:1:1101:8288:6271 1:N:0:1
ACTGGGTTTAAAGGGTGCGTAGGTGGTCTATTAAGTCAGTGCTGAAATATCCCGGCTTAACCGGGAGGGTGGCATTGATACTGATGGACTTGAGTAAAGTTGAGGTAGGCGGAATTGACGGTGTAGCGGTGAAATGCTTAGATATCGTCAAGAACACCGATAGCGAAGGCAGCTTACTAAGCTTTAACTGACGCTGAGGCACGAAAGTGTGGGGATCAAACAGGATTAGATACCCGTGTA
+
GGGGGGGDGGGGGFGGGGGEGGGFGGGFGEEGGGGFFFGGGGGGGGGG9EFGGGGGGFGGGGEGGEFGGGGEFFGAACEGGGGGGGGGGGCEGGGEGGGCCEGGGGGFFGGGDGGGCFFEEGFGGFGGGGG?G<FGGGGGGGGGGGGGGGGFCFFGGGDBFGEFEGGDEGGDGGG;BFFFFGG9DDGGGDGGGGGCC8EFEGGGCCDGGF9CFGDGFF+ADCCGFGGEFA?CFFF38).*
@M00200:205:000000000-AKKM3:1:1101:24614:6284 1:N:0:1
ACTGGGTTTAAAGGGCGCGTAGGCGGCCGGGTAAGTTTGATGTGAAATCCCACGGCTTAACCGTGGAATGGCATCTTATACTGCCCGGCTAGAGTCTGGGAGAGGGAAGTGGAATTCCCGGTGTAGCGGTGAAATGCGTAGATATCGGGAGGAACACCAGTGGCGAAGGCGGCTTCCTGGACCAGTACTGACGCTGAGGCGCGAAAGCTAGGGGAGCAAACAGGATTAGATACCCTAGTA
+
GGFGGFFECGGGFGGGGGGGGGEFGGGGGGGFEGGGGGGGGGGGGGGGGFGGGGGGGGGGGGGEGGGGGGEGGGGGGFGFCFGFGGGGGG7FFGGCFGGGGGGGGGFGGGGGGGDGGGGCGGGGGGGDEGEFGGGGGDEG@GGCFGGGGGGGGGGCGGFGFGGGEEEGGFGGGGGGGGG?EGGGGGGGG@CGGGGGG>8CGGD>:EG4A9CGGG)755;CFFGGBFG?FBB77<C654@+
@M00200:205:000000000-AKKM3:1:1101:13302:6291 1:N:0:1
ATTGGGTATAAAGGGCGCGTAGGCGGCGCGGGAAGGCGGCGGTGAAAGTCCGGGGCTCAACCCCGGATCGGCCGTGGCGACTCCCGGGCTTGAGCACAGTAGAGGCGGGTGGAATTCCGGGTTTAGCGGTGGAATGCGTAGAGATCCGGAAGAACCCCGGTGGCGAAGGCGGCCCCCTGGGCCGTGGCTGCCCCTGGGGCCCGACAGCGTGGGGAGCAACACGGATTGACACCCCTTTAAGACT
+
GGGGGGGDGGGGGFGGEGGGGGGGGGDBGGGGGGGGGGGGGGGGGGADBFEFECFFGGGGGGGGEGF:FFCEGGGEGGE*@FFGGGGEGGGCGGG?CFFGGGG@ACFD<*18*90<CF:CEC*82<:C>::E5::,<**288++30AAC*:::+:/;E5?E5C88*:5::>8*1:*2:*88;**1**2*****/***2***)**1*)**1*85?5)7/8***;)-17(*1)9;?:55)*+*)))
@M00200:205:000000000-AKKM3:1:1101:17144:6308 1:N:0:1
ATTGGGTTTAAAGGGCGCGTAGGCGGTGTGCTAAGTCGGTGGTGAAATACTCCAGCTCAACTGGAGAATTGCCGTTGAAACTGGCATGCTGGAGGGAGGTAGAGGTGCATGGAACTTCCGGTGGAGCGGTGAAATGCGTTGATATCATCAGGAACACCGGAGGCGAAGGCGGCCCACTGGGTCTTTTCTGACGCTGAGGGACGAAAGCTAGGGGAGCGAACGGGATTAGATACCCCCGTA
+
GGGGGGGGGGGGGGGGGGGGGGGGGGGEFGGGGGCFGGGGGGGGGGGGGGGGGGGGCA@FGGGFGGG8FGGGGGC::FGFF?FGGFGGF<EFEFGCEGGGGGFGGGFGGDEGGGGGGGGGGGGG7?FGGGGGGCGAGCGGGGGGGGAFGFGGGGGFFGGCF<FGDGGGGG@EG:8BBEGFGGGGGGGGGGGFCE<EGCEE=7CEGGGGFGGGGGFGFGCCCDDGBGG?FF4CFFFFD>5*
@M00200:205:000000000-AKKM3:1:1101:25212:6319 1:N:0:1
ACTGGGTGTAAAGGGTGCGTAGGCGGCCGTATAAGTCAGTGCTGAAATATCCCGGCTTAACCGGGAGGGTGGCATTGATACTGTATGGCTTGAGTGTAGTCGAGGTAGGCGGAATTGACGGTGTAGCGGTGAAATGCTTAGATATCGTCAAGAACACCGATAGTGAAGACAGCTTACTAGGCTACAACTGACGCTGAGGCACGAAAGTGTGGGGATCAAACAGGATTAGATACCCCCGTA
+
GGGGGGGGGGGGGGGGGGGGGGGGGGGGGGGGGGGGGGGFGGGGGGGFDGGGGGGGGGGGGGGGGCEEEGGGGFGGGGGFGGGGGFFGGGGGGGGGGGGGGGCEGGGGGGGGGEFGGFC7CFGGGGGFCF+<FFGGGGGGG;FBGGGGGG@9F:FFGGGGG@CDFD@EGFFGGGGGGGGFFGGGGDECFGGGEEDGD>FG*;C8>;DFEFC:FEFG>FCGG4E9,9D>F4>7FE6GEFB5
@M00200:205:000000000-AKKM3:1:1101:13560:6326 1:N:0:1
ATTGGGTATAAAGGGCGCGTAGGCGGACCACCAAGTCCGGGGTGAAAGCCCCCAGCTTAACTGGGGAAGTGCCTTAGATACTGGTGGTCTGGAGGAGGGTAGGGGCATCTGGAACGCTGGGTGGAGCGGTGAAATGCGTTGATATCCAGCGGAACTCCGGTGGCGAAGGCGAGGTGCTGGACCCTTTCTGACGCTGAGGCGCGAAAGCCAGGGGAGCAAACGGGATTAGATACCCTAGTA
+
GGGGGGGGGGGGGGGGGGGGGGGGGGGGGGGGGGGGGGGGGGGGGGGGGGGGGGGGGGGGGGGGGGGGGGGGGGG9FFGGGGGGGGGGGGGGGGGGGGGGGGGGGGGGGGGGGGGGGGGGGGGGGGGGGGGGGGFFGEGGGGGGGGGGGGGGGGGGGGGGGGGGGGGGGGGGGGGGGGGGGGGGGGGGGGGGGCDGGGGGGGGGGEGDFCFGGGD<BGGGCDGG?DGBFFFGGGGGFFFG
@M00200:205:000000000-AKKM3:1:1101:4764:6335 1:N:0:1
ATTGGGTATAAAGGGTGCGTAGGCGGTGTAGCAAGTCGGGAGTGAAATACCCCAGCTTAACTGAGGAATTGCTTTCGATACTGCTGCGCTTGAGTGAGACAGAGGTAAGCGGAACTTAGGGTGGAGCGGTGAAATGCGTTGATATCCTAAGGAACACCGGTGGCGAAGGCGGCTTACTGGGTCTCTACTGACGCTGAGGCACGAAAGCCAGGGTAGCAAACGGGATTAGATACCCCTGTA
+
GGGGGGGGGGGGGGGGGGGGGGGGGGGGGGGGGGGGGGGGGGGGGGGGGGGGGGGGGGGGGFFFGGG@FGGGGGGGGGGGGGGGGGGGGGGGGGGGGGCFFGGGGGGFGGGGGCCFGGGGGGGGGGGGGGGGGGGGGGGGGGGFGGGGGGFGGGGFGGGGGDGGDGEGGGG7CCGGGGGFF2:FFGGGGFGGGGGGGCGGDGGG*;CCFGCFGGFGFGGGGGGGFGD?FFF=ACFGFFFG
@M00200:205:000000000-AKKM3:1:1101:14986:6357 1:N:0:1
ATTGGGTTTAAAGGGCGCGTAGGCTGTTCGCTAAGTCGTGGGTGAAATCTTTCGGCTCAACCGGAAAATTGCCTGCGATACTGGCGAGCTCGAGGGTGGTAGGGGCGATCGGAACTGCCAGTGGAGCGGTGAAATGCGTTGATATTGGCAGGAACGCCGGTGGCGAAAGCGGATCGCTGGATCACTCCTGACGCTGAGGCGCGAAAGCTAGGGGAGCGAACAGGATTAGATACCCTAGTA
+
GGGGGGGGGGGGGGGGGGGGGGGGGGGGGGGGGGGGGGGGGGGGGGGGGGGGGGGGGGGGGGGGGGGGGGGGGGGGGGGGGGGGGGGGGGGGFGGGGGGGGGGGGGGGGGGGGGGGGGGGGGGGGGGGGGGGGGGGGGGGGGGGGGGGGGGGGGGGGGGGGGGGGGGGGGGGGGGGGGGGGGGGGGGGGGGGGGGGEFGGGGGGGGGGGFGGGGEDEGGGGGGDBGGFFFFGFFGFFFFC
@M00200:205:000000000-AKKM3:1:1101:13439:6363 1:N:0:1
ACTGGGTTTAAAGGGCGCGCAGGCGGTTACGTAAGTCCGGCGTGAAATACCACGGCTCAACTGTGGAACTGCGTCGGATACTGCGTTGACTTGAGGATGGTAGAGGCCATTAGAACTAGCGGTGTAGCGGTGAAATGCGCAGATATCGCTAGGAATGCCGGTGGCGAAGGCGGATGGCTGGGCCAATCCTGACGCTGAGGCGCGAAAGCTAGGGGAGCGAACCGGATTAGATACCCTAGTA
+
GGGGGGGGGGGGGGDGGDGGGEGGGGGGGGGGGFFGGGGGGGEEGGFFGGGGGGGGGGGGGGGFGGGGGGGGGEGEGGGDGGGCCGGGGGGFGGGGGGGGGGFEAFGGGGF<DBFGGGGGGDCFGGGGGGGGGFFCGGGGGGGGGGGDGC<FGGGFGFGG*><EGGECCGGGGCECGGGGDGGGE5CGFFFGGED:?58AFGCEGG)58<9FGG>CB=E*/9159CCBF=);FFF4??F:F
@M00200:205:000000000-AKKM3:1:1101:8746:6373 1:N:0:1
ACTGGGTATAAAGGGTGCGTAGGTGGACTGGTAAGTCCGTGGTGAAATCCCCAAGCTTAACTTGGGAACTGCCGTGGATACTATCAATCTTGAATATCGTGGAGGTAAGCGGAATATGTCATGTAGCGGTGAAATGCTTAGATATGACATAGAACACCAATTGCGTAGGCAGCTTACTACACGATCATTGACGCTGAGGCACGAAAGCGTGGGGAGCAAACAGGATTAGATACCCCCGTA
+
GGGGGGGGGGGGGGGGGGGGGGGGGGGGGGGGGGGGGGGGGGGGGGGGGGGGGGGGGGGGGGGGGGGGGGGGGGGGGGGGGGGGGGGGGGGGGGGGGGGGGGCDGGGEGGGGGGFGGGFGGGGGGGFGGGGGGGFGGGGGGGGGGCFGGGGGGGGEGDGGGG?DEFGGGGGGGGGGGGG9FGGGFGGGGGGGGCDGGCCCCCGG>C>4CGGGGG4??=C:**<9;FGFFF?FGGFFBFFG
@M00200:205:000000000-AKKM3:1:1101:26377:6390 1:N:0:1
ACTGGGTATAAAGGGTGCGTAGGCGGGCAGGTAAGTCCGTGGTGAAATCTCCGAGCTTAACTCGGAAACTGCCATGGATACTATTTGTCTTGAATACTGTGAAGGTGAGCGGAATATGTCATGTAGCGGTGAAATGCTTAGATATGACATAGAACACCAATTGCGAAGGCAGCTCACTGCGCAGTGATTGACGCTGAGGCACGAAAGCGTGGGGATCAAACCGGATTAGATACCCCAGTA
+
GGGGGGGGGGGGGGGGGGGGGGGGGGGGGGGGGGGGGGGGGGGGGGGFGGGGGGGGGGCGGGGGGDG7FGGGGGGGGGGEGGGFGGCGGGGGDGGFGGFGGGGGGFGFFGGGGEFGGGGGGGGGGGFGGGGGGCFGGGGGGFGCGFGGGFGGGGGGGGGGGGGGDG@FGGGGGGGFGGFGGECEEG,>FGGGGGDEDD;5EGGCEEDG=EEDDC>DFGE+*/:C(<C3FF<CCCECDFFF
@M00200:205:000000000-AKKM3:1:1101:27954:6393 1:N:0:1
ACTGGGTTTAAAGAGCGCGCAGGCGGCCCGGCAAGTCGGTTGTGAAATCCCGGGGCTCAACCCCGGGACTGCATCCGATACTGTCGGGCTAGAGGTAGGTAGGGGAGATCGGAATTCCTGGTGTAGCGGTGAAATGCGCAGATATCAGGAGGAACACCGGTGGCGAAGGCAGCCTTCTGGGCCAACACTGACGCTCATGCACGAAAGCGTGGGGAGCAAACAGGATTAGATACCCCTGTAAGA
+
GGGGGGGGGGGGGGGGGGGGGGGGGGGGGGGGGGGGGGGGGGGGGGGGGGGGGGGGGGGGGGGGGGGGGGGGGGGGGGGGGGGGGGGGGGGGGGGGGGGGGGGGGGGGGGGGGGGGGGGGGGGGGGGGGGGGGGGGGGGGGGGGCGGGG7FGGGGGGGGGGGGGGGGGGGGGGGGGGGGGGGGGGGGGGGGGGGGGGGGGGGGGGGDGGGGGGGDC>FGDFFFG0CF?FFFGGGGGF)9FC<A
@M00200:205:000000000-AKKM3:1:1101:12400:6399 1:N:0:1
ATTGGGTATAAAGGGAGCGTAGGCGGGCTCTTAAGTTAGGTGTTTAATCCCGGGGCCCAACCCCGGACAGGCACCTAAAACTGGGAGTCTTGAATAGTGGAGAGGACGGCGGAATTGGGGGTGTAGCGGTGGAATGCGTAGAGATCCCCAAGAACACCAGTTGCGAAGGCGGCCGTCTGGACACATATTGACGCTGAGGCTCGAAAGCATGGGGAGCAAACAGGATTAGATACCCTGGTA
+
GGGGGGGGGGGGGGGGGGGGGGGGGGGGGGGGGGGGGGGGGGGGGGGGGGGGGGGGGGGGGGGGGGGGGGGGGGGGGGGGGGGGGGGGGGGGGGGFGGGGGGGGDGGGGGGGCFGGGGGGGGGGGGGGGGGGGGGGGGGGGGG=FGGGGGGGGGGGGGCGGGGGGGGGDGGGGGGGGGFGGGGGGGFGGGGGGGGGGGFFGGDECEDGGGGGGGEGFGGGGG?DFGGFFFBGGGGFFFFG
@M00200:205:000000000-AKKM3:1:1101:24296:6414 1:N:0:1
ATTGGGTTTAAAGGGCGCGTAGGTGGCGACATAAGGCTGTGGTGAAAGTCTGGGGCTCAACTCCAGATCGGCCGTGGCAACTGTGTCGCTTGGGCACTGTAGAGGCAGATGGAATTCCGGGTGTAGCGGTGGAATGCGTAGAGATCCGGAAGAACACCAGTGGCGAAGGCGGTCTGCTGGGCTGTGTCTGACGCTGATGCGCGACAGCGTGGGGAGCAAACAGGATTAGATACCCTCGTA
+
GGGDFGGGGGGGGGGGGEEGGGGDGFEEGGGGF,F@FEGGGG,6FGFAGFGGGF@FEFF@CFFGGACFGF@FGGEECEEEFGDGFEGEGGGFCGGEEGEEFGCDFGGGGGGGGC9,88B:7F4@=DGCG=FGGGDFFGGGDDG<9FFDFCGGGGGGCF>:FGGGGGGGGFGGEGGGGGCFGGFC*CFGCD9>CGGECC?FC358:E<5?:C>?:B<)/*<99C5:67<4FFGCC6*7@FD
@M00200:205:000000000-AKKM3:1:1101:21212:6416 1:N:0:1
ATTGGGTTTAAAGCGTGTGTAGGCGGGCCGTTAAGTACCTTGTGAAATCCCCCGGCTCAACCGGGGAACGGCTGGGTATACTGGCGGCCTTGAGAGACCTAGGGGCGAGCGGAACAAGCGGTGGAGCGGTGAAATGCGTAGATATCGCTTGGAACGCCGACGGTGAAAACAGCTCGCTGGGGGTCTTCTGACGCTGAGACACGAAAGCCAGGGGAGCGAACGGGATTAGATACCCTAGTACGAT
+
GGGGGGGGGGGGGGGGGGGGGGGGGGGGGGGGGGGGGGGGGGGGFGGGGGGGGGGGGGGGGGGGGGDGGGGGGGGGGGGGGGGGGGGGGGGGFFGGGGGGGGGFGGGGGGGGGEGGGGGGDE:FFEGFGGGGGGGGGGGG7CFGGGEGGGECGGGDGGGCEGGGFGGGGGGGGGGCEGEECGGGGGFGGGGGGGGD8A9<*9E5ECGGFCC>E>:)8588<)*13<F2689>FFGGF4F7*,4-
@M00200:205:000000000-AKKM3:1:1101:22460:6421 1:N:0:1
ATTGGGTATAAAGCGCACGTAGGCTGCCAGAGAAGTCGGGTGTGAAAGCCCTCGGCTCAACCGAGGAACTGCGCCCGAAACCTGCTGGCTTGAGGACCGGAGGGGAGAGTGGAATTCCCGGTGGAGCGGTGAAATGCGTAGAGATCGGGAAGAACGCCGGCGGCGAAAGCGGGTCTCTGGGCATTTCCTGACGCTGAGGCGCGAAAGCGTGGGGAGCAAACGGGATTAGATACCCGGGTA
+
GGGGGGGGGGGGGGGGGGGGGGGGGGGGGGGGGGGGGGGGGGGGGGGGGGGGGG7CGGGGGGGGGGGGGGGGGGGGGGGGGGGGGGGGGGGEGGGGGGGGGGGGGGGGGGGGGGGGGGGGGGGGGGGGGGGGGGGGGGGGGGGGEGGGGGGGGGGGGGGGGGGGGGGGGGGGGGGGGGGGGGGGGGGGGGGGGGGGDGGGGGGGC/CDCCGGGGFGFGGFGGGG?GGF4?<DGF6<>EFD
@M00200:205:000000000-AKKM3:1:1101:19041:6425 1:N:0:1
ATTGGGTTTAAAGGGTGCGTAGGCGGTGCAGCAAGTCGGGAGTGAAATACCTCAGCTTAACTGAGGAACTGCTTTCGATACTGCTGTGCTTGAGTGAGACAGAGGTAAGCGGAACTTAGGGTGGAGCGGTGAAATGCGTTGATATCCTAAGGAACACCGGTGGCGAAGGCGGCTTACTGGGTCTCTACTGACGCTGAGGCACGAAAGCTAGGGTAGCAAACGGGATTAGATACCCCAGTA
+
GGGGGGGGGGGGGGGGGGGGGGGGGGGGGGGGGGGGGGGGCGGGGGGGGGGGGGGGGGGGGGGGGGGGGGGGGGGGGGGGGGGGGGGGGGGGGGGGFGGGGGGGGGFFGGGGEGEGGGGGGGGGEGGGGEGGGGFGGGGGCGGFGGGG9<B@FGGGGGGDGGDGGGGGGGGGGGGGGGF?CFGGGGGCCFGGGGGGDCGGGGGGGGGDGGG@EEACFCA?CGCC:5FFF?BGGG87>@FG
@M00200:205:000000000-AKKM3:1:1101:24712:6434 1:N:0:1
ATTGGGTATAAAGGGTGCGTAGGCGGATCCGCAAGCGTCTTGTGAAAGCCCTCGGCTCAACCGAGGAACAGCGGGGCGAACTGCGGGTCTTGAGGCAGGTATGGGTCGCCGGAACAGTAGGTGGAGCGGTGAAATGCGTAGATATCTACTGGAACGCCGATGGTGAAGACGGGCGACTGGGCCTGTCCTGACGCTGAGGCACGAAAGCGTGGGGAGCAAACAGGATTAGATACCCTTGTA
+
GGGGGGGGGGGGGGGGGGGGGGGGGGGGGGGGGGGGGGGGGGGGGGGGGGGGGGGGGGGGGGGGGGGGGFGGGGGGGGGGGGGGGGGGGGGGGGGGGGGGGGGGGGGGGGGGGGGGFGGGGGGGGGGGGGGGGGGGGGGGGGGGGGGGGGGGGGGGFGCFFGGGG?GGGGGGGGGGGGGGGGGGGGGGGGGGGGGGGGGG59CCGGGFGGGGGGFGFGGFDFF::GGB=F<FGGGFFFFG
@M00200:205:000000000-AKKM3:1:1101:6157:6467 1:N:0:1
ATTGGGTTTAAAGGGTGTGTAGGCGGCATGCTAAGTCAACTGTTAAATTCTCCGGCCTAACCGGAGGCCAGCAGTAGATACTGGTGTGCTGGAGTGTGGAAGAGAGAAGCGGAATTCTCGGAGTAGCGGTAAAATGCGTAGATCTCGAGAGGAACACCAATGGCGAAGGCAGCTTCTTGGTCCATTACTGACGCTGAGACACGAAAGCGTGGGGAGCAAACAGGATTCGATACCCTCGTA
+
GGGGGGGGGGGGGGGGGGGGGGGGGGGGGGGGGGGGGGGGGGGGGGGGGGGGGGGGGGGGGGGGGGGGGGGGGGGGGGGGGGGGGGGGGGGGDFGGGGGGGGGGCFGGGGGGGGGGGGGGGGGGGGGGGGGGGGFGGGGGGGGGGGGEGGGGGGGGGGGCFGGGGGGGGGGGGGGGGGGGGGGGGGGGGGGGGGGGGGGGGGGGGCDGGGGGGGFGEGGGGGGGBGG2)9<F?FFF:>57
@M00200:205:000000000-AKKM3:1:1101:9204:6469 1:N:0:1
ATTGGGTATAAAGGGTGCGCAGGCGGCTCTCCAAGCCCGTGGTGAAAGGCTCCGGCCCAACCGGGGACGGTCTTCGGGGACTGGAGAGCTCGGGCGAGCTAGGGGTCTGTGGAACTCCCGGTGGAGCGGTGAAATGTGTTGAGATCGGGAGGAACGCCGGTGGCGAAAGCGACAGACTGGGGCTTGGCCGACGCTCAGGCCCGAAAGCCAGGGGAGCGAACGGGATTAGATACCCCTGTA
+
GGGGGGGGGGGGGGGGGGGGGGGGGGGGGGGGGGGGGGGGGGGGGGGGGGGGGGGGGGGGGGGGGGGGGGGGGGGGGGGFFFGGGGGGGGGGGGGGGGGGGGGGGGGGGGGGGGGGGGGGEGGGGGGGGGGGGGFGGGGGGFGFDGGGGGGGGGGGGGCE:FDF>CGEGFGGEEEFGGFGGGGGGGGFGGGGEGGGGGGG*>=EGGGGGGGGGGDGDECEGGGG?GG2=*4:FGGFFFFG
@M00200:205:000000000-AKKM3:1:1101:15790:6490 1:N:0:1
ACTGGGTGTAAAGGGCGCGTAGGTGGCCCGTTAAGTGGCTGGTGAAATCCCGGGGCTCAACTCCGGGGCTGCCGGTCAGACTGGCGAGCTAGAGCACGGTAGGGGCAGATGGAATTCCCGGTGTAGCGGTGGAATGCGTAGAGATCGGGAAGAATACCAGTGGCGAAGGCGTTCTGCTGGGCCGTTGCTGACACTGAGGCGCGACAGCGTGGGGAGCAAACAGGATTAGATACCCGGGTA
+
GGGGGGGGGGGGGGGGGGGGGGGGGGGGGGGGGGGGGGGGGGGGGGGGGGGGGGGGGGGGGGGGGGGGGGGGGGGGGGGGGGGGGGGGGGGGGGGGGGGGGGGGGGGGGGGGGGGGGGGGGGGGGGGGGGGGGGGGGGGGDFGGFGGGGEGGGGGGGGGGGGGEGGGGGGGGGGGGGGGGGGGGGGGGGGGFGGGGGGGGGGGEE59FGGDGGG>DECFGGF8<06FFFB2FEFG35>BE
@M00200:205:000000000-AKKM3:1:1101:8301:6515 1:N:0:1
ATTGGGTATAAAGGGTGCGTAGGCGGACAGGTAAGTCAGTGGTGAAATCTCCAAGCTTAACTTGGAAACTGCCGTTGATACTATCTGTCTTGAATGTTGTGGAGGTGAGCGGAATATGTCATGTAGCGGTGAAATGCTTAGATATGACATAGAACACCAATTGCGAAGGCAGCTCACTACACAATTATTGACGCTGAGGCACGAAAGCGTGGGGATCAAACAGGATTAGATACCCCAGTA
+
GGGGGGGGGGGGGGGGGGGGGGGGGGGGGGGGGGGGGGGGGGGGGGGGGGGGGGGGGGGGGGGGGGGGGGGGGGGGGGGGGGGGGGGGGGGGGGGGGGGGGGGGGGGGGGGGGGGGGGGGGGGGGGGGGGGGGGGGGGGGGGGGGGGGGGGGGGGGGGGGGGGGGGGGGGGGGGGGGGGGGGG>CFFGGGGGGDGGGGGGGGGGGGGGGGGGGDFGFG8FDFGGFGGEFFEGFEEFBFFG
@M00200:205:000000000-AKKM3:1:1101:16210:6520 1:N:0:1
ATTGGGTGTAAAGGGCGCGTAGGTGGCCCGTTAAGTGGCTGGTGAAATCCCGGGGCTCAACTCCGGGGCTGCCGGTCAGACTGGCGAGCTAGAGCACGGTAGGGGCAGATGGAATTCCCGGTGTAGCGGTGGAATGCGTAGAGATCGGGAAGAATACCAGTGGCGAAGGCGTTCTGCTGGGCCGTTGCTGACACTGAGGCGCGACAGCGTGGGGAGCAAACAGGATTAGATACCCGTGTA
+
GGGGGGGGGGGGGGGGGGGGGGGGGGGGGGGGGGGGGGGGGGGGGGGGGGGGGGGGGGGGGGGGGGGGGGGGGGGGGGGGGGGGGGGGGGGGGGGGGGGFGGGGGGGGGGGGGGGGGGGGGGGGGGGGGFEDGGGGGGGGGGGGCFFGGEGGGGGGGGGGGGFEGGGGGGGGGGGGGFGGGGFGGGGGGGGGGGGGFGGGGGGGGGGGGC8EED:DFGGGC<C4:GD2=F<FGGGGB:;C
@M00200:205:000000000-AKKM3:1:1101:27569:6523 1:N:0:1
ATTGGGTTTAAAGGGTGCGTAGGCGGCCCTGTAAGTCAGTGCTGAAATATCCCAGCTTAACTGGGAGGGTGGCATTGATACTGCGGGGCTAGAGTACAGATGAGGTAGGCGGAATTGACGGTGTAGCGGTGAAATGCTTAGATATCGTCAAGAACACCTATAGCGAAGGCAGCTTACTAGGCTGTAACTGACGCTGAGGCACGAAAGTGTGGGGATCAAACAGGATTAGATACCCCAGTA
+
GGGGGGGGGGGGGGGGGGGGGGGGGGGGGGGGGGGGGGGGGGGGGGGGGGGGGGGGGGGGGGGGGGGGGGGGGGGGGGGGGGGGGGGGGGGGFGGGGFGGGGGGGGGGGGGGGGGGGGGGGEGGGGGGGGGGGGGGGGGGGGGGGGGGGGGFGGGGFFGGGGGGGGGGGGGGGGCGGGGGDGGGGGGGGGGGGCDGGDGFDGGGGGGCFGFGDGF3>CGGGGGGFGC<?@>FF<@C>EFG
@M00200:205:000000000-AKKM3:1:1101:20583:6539 1:N:0:1
ATTGGGTATAAAGGGAGCGTAGGCGGATAGTTTAGTCAGAGGTGAAAGCCCAGGGCTCAACCTTGGAATTGCCTTTGATACTGGCTATCTTGAGTATGGAAGAGGTATGTGGAACTCCGAGTGTAGAGGTGAAATTCGTAGATATTCGGAAGAACACCAGTGGCGAAGGCGGCGATCTGGGCAGATACTGACGCTGAGGTGCGAAAGCGTGGGGAGCAAACAGGATTAGATACCCGCGTA
+
GGGGGGGGGGGGGGGGGGGGGGGGGGGGGGGGGGGGGGGGGGGGGGGGGGGGGGGGGGGGGGGGGGGGGGGGGGGGGFGGGGGGGGGGGGGGFGGGGGGGGGGGGGGGGGGFGGGGGGGGGGGGGGGGDGGGFGGGGGGGGGGGGGCGG7FEGGGGGGGGGFGCEGGCEGGGGGGGFGGGGGGGFFGFFGGGGGGGGFFGGFEEEGGGGCEGGGBGFGG+95E<66?26F>GFFCD>D@C
@M00200:205:000000000-AKKM3:1:1101:23911:6546 1:N:0:1
ATTGGGTATAAAGTGTGCGCAGGCGGCAGAGCAAGTCGAGTGTGAAAGCCCCGGGCTTAACTTGGGAATTGCGCTCGAAACTACTTTGCTGGAGTGTGGCAGAGGAAGGTGGAATTCCAGGTGTAGCGGTGAAATGCGTAGAGATCTGGAGGAACACCGATGGCGAAGGCAGCCTTCTGGGCCAACACTGACGCTCATGCACGAAAGCGTGGGGAGCAAACAGGATTAGATACCCTTGTA
+
GGGGGGGGGGGGGGGGGGGGGGGGGGGGGGGGGGGGGGGGGGGGGGGGGGGGGGGGGGGGGGFGGGGFGGGGGGGGGDGGGGGGGGGGGGGGGGGGGGGGGGGGGGGGGGGGGGGGGGGGGGGGGGGGGGGGFGGGGGGGGGGGGGGGFGGGGGGGGGGGGGGGGGGGGGDGGGGGGGGFFGFGDGGGGGFGGGGDCCFGCCFGG=DG55BEFG3C5EECC>F50C7477<7CGGG4)9<
@M00200:205:000000000-AKKM3:1:1101:23110:6570 1:N:0:1
ACTGGGTATAAAGGGTGCGTAGGTGGGCAGGTAAGTCAGTGGTGAAATCTCCGGGCTTAACCCGGAAACTGCCATTGATACTATCTGTCTTGAATACCGTGGAGGTGAGCGGAATATGTCATGTAGCGGTGAAATGCTTAGATATGACATAGAACACCAATTGCGAAGGCAGCTCACTACGCGAATATTGACACTGAGGCACGAAAGCGTGGGGATCAAACAGGATTAGATACCCTCGTA
+
GGGGGGGGGGGGGGGGGGGGGGGGGGGGGGGGGGGGGGGGGGFGGGGFGGGGGGGGGGFGGGGGGGGFGGGGGGGGGGGGGGGGGGGGGGGGG8FGGGGGGGGGGGGGGGGGGGGGGGGGGGGGCGGGGGGGGGGGGFFFG;FFGGGGGGGGF9FFFFGGGGGGDFDGGGGGGGGGGGGGGGGC8E*>:@FGGGGGGFFFEFCE5?CGEGGGEDAD57FFGGGG0*;7AFFF9:CGADF*
@M00200:205:000000000-AKKM3:1:1101:4140:6583 1:N:0:1
ATTGGGTTTAAAGCGCGTGTAGGCTGTCGTGCAAGTCGGGTGTGAAAGCCCGGGGCTCAACCCCGGAAGTGCACTCGAAACTGCATGACTGGAGTCCCGGAGAGGGAGGCGGAATTCTGGGTGTAGAGGTGAAATTCGTAGATATCCAGAGGAACACCGGTGGCGAAGGCGGCCTCCTGGACGGTGACTGACGCTGAGACGCGAAAGCGTGGGGAGCAAACAGGATTAGATACCCCAGTA
+
GGGGGGGGGGGGGGGGGGGGGGGGGGGGGGGGGGGGGGGGGGGGGGGGGGGGGGGGGGGGGGGGGGGCCFGGGGGGGGGGGGGGFGCGGGFFGGGGGGGCEGGGGDGGGGGGGE@EFGGGGGGFGGGFGGGFGGGGGGGGGGGGGGGGGGGGGCFFGGGGGGCFG7CFGGGGGGGGGGGGGGGC8CFGGGGGDGGEGFGGGGG5CCGFGEGGGGED35C?>CFG?FCB?FFGGGGG@5FC
@M00200:205:000000000-AKKM3:1:1101:15207:6625 1:N:0:1
ACTGGGTTTAAAGGGCGCGTAGGCGGCCGATTAAGTCGGGGGTGAAAGCCTGTGGCTCAACCACAGAATTGCCTTCGATACTGGTTGGCTTGAGACCGGAAGAGGACAGCGGTACTGCGAGTGTAGAGGTGAAATTCGTAGATATTCGCAAGAACACCAGTGGCGAACGCGGCTGTCTGGTCCGGTTCTGACGCTGAGGCGCGAAAGCGTGGGGAGCAAACAGGATTAGATACCCTCGTA
+
GGGGGGGGGGGGGGGGGGGGGGGGGGGGGGGGGGGGGGGGGGGGGGGGGGGGGGGGGGGGGGGGGGGGGGGGGGGGGGGGGGGGGGGGGGGGGGGGGGGGGGGGGGGGGGGGGGGGGGGGGGGGGGGGGGGGGGGGGGGGGGFGGGGFGGGCFGGGGGGGGGGGCCGGGGGGGGGGGGGGGGGGGGGGGGGGGGGGGGGGGGGGGGGGGGGGGGFDDGGGGGCF?GGFFFFFFGGGFBFE
@M00200:205:000000000-AKKM3:1:1101:10233:6637 1:N:0:1
ATTGGGCTTAAAGGGCGCGTAGGCGGTGCGGCACGGTCCGGGTGAAAGCCCTCGGCTCAACCGAGGAATTGCCTGGGCAACGACCGCGCTGGACGGCATCAGGGGAAGATGGAACTCCCGGTGGAGCGGTGAAATGCGTAGATATCGGGAGGAACGCCGGTGGCGAAAGCGATCTTCTGGGGTGCACGTGACGCTGAGGCGCGAAAGCTAGGGGAGCAAACGGGATTAGATACCCTAGTA
+
GGGGGGGGGGGGGGGGGGGGGGGGGGGGGGGGGGGGGGGGGGGGGGGGGGGGGGGGGGGGGGGGGGGGGGGGGGGGGGGGGGGGGGGGGGGGGGGGGGGGGGGGGGGGGGGGGGGGGGGGGGGGGGGGGGGGGGGGGGGGGGGGGGGGGGDEGGGGGGGGGGGGGDEGGGGGGGGGGGGGGGGGGGGGGGGGGGGGGGGGGGGGGGGGGGGFGGFGFDCGGDCGFGG?FFFGGGGGFFFG
@M00200:205:000000000-AKKM3:1:1101:18732:6650 1:N:0:1
ATTGGGTTTAAAGGGTGCGTAGGCGGCCTATTAAGTCAGTGCTGAAATATCCCGGCTTAACCGGGAGGGTGGCATTGATACTGATGGGCTTGAGTAGAGTCGAGGTAGGCGGAATTGACGGTGTAGCGGTGAAATGCTTAGATATCGTCAAGAACACCGATAGTGTAGACAGCTTACTAGACTCAAACTGACGCTGAGGCACGAAAGTGTGGGGATCAAACAGGATTAGATACCCTTGTA
+
GGGGGGGGGGGGGGGGGGGGGGGGGGGGGGGGGGGGGGGGGGGGGGGGGGGGGGGGGGGGGGGGGGGGGGGGGGGGGGGGGGGGGGGGGGGGGGGFGGGGGGGGGGGGGGGGGGGGGGGGGGGGGGGGGGGGGGGGGGGGGGGGGGGGGGGGGGGFGGGGG*:DEFFGGGGGGGGGGGGCFGGGGGGGGGGFGGGGGGGGDGGGGGGGGGGGGGFGFGGGGGGGBGF?FFFGGGGGFFFG
@M00200:205:000000000-AKKM3:1:1101:19045:6651 1:N:0:1
ATTGGGTTTAAAGAGCGTGTAGGCGGCCAAGTAAGTCCGGTGTGAAAACTCGAGGCTTAACCTCGAGATGTCATCGGAAACTATTTGGCTAGAGTCCGGAAGAGGAGAGTGGAATTCCTGGTGTAGCGGTGAAATGCGCAGATATCAGGAAGAACACCTATGGCGAAAGCAGCTCTCTGGGACGGTACTGACGCTGAGACGCGAAAGCGTGGGGAGCGAACAGGATTAGATACCCGCGTA
+
GGGGGGGGGGGGGGGGGGGGGGGGGGGGGGGGGGGGGGGGGGGGGGGGGGGGGGGGGGGGGGGGGGGGGGGGGGGGGGGGGGGGGGGGGGGGGGGGGGGGGGGGGGGGGGGGGGGGGGGGGGGGGGGGGGGGGGGGGGGGGGGGGGGG@FGGGFGGGGGGGGGGGGEFGGGGGGGGGGGGGGGGGGFGGGGGGGGGGGGGGGGEGGGGGGGGGGBDDD8?DGDF0CGFFF>*0<FGBFDC
@M00200:205:000000000-AKKM3:1:1101:14207:6651 1:N:0:1
ACTGGGTTTAAAGCGTACGTAGGCGGATCTGCAGGCGTCGTGTGAAATCCCCCGGCTCAACCGGGGAATGGCACGGCGAACCGCAGGTCTTGAGATCGGTAGGGGCGGTCGGAACGATAGGTGGAGTGGTGAAATGCGTTGATATCTATCGGAACGCCGAAGGTGAAAACAGGCCGCTGGGCCGATTCTGACGCTGAGGTACGAAAGCGTGGGGAGCGAACGGGATTAGATACCCTAGTA
+
GGGGGGGGGGGGGGGGGGGGGGGGGGGGGGGGGGGGGGGGGGGGGGGGGGGGGGGGGGGGGGGGGGGGGGGGGGGGGGGGGGGGGGGGGGGGGGGGGGGGGGGGGGGGGGGGGGGGGGGGGGGGGGGGGGGGGGGFGGGGGGGGGGGGGGGGGGGGGGDGEGGGGGGGFFFGGGGGGGGGGFGGGGGGGGGGGGGGGGGGGGGGGGCCGEGEEGBDDGGGGG5D8DGFFFFGGEFGFFFG
@M00200:205:000000000-AKKM3:1:1101:5975:6671 1:N:0:1
ATTGGGTTTAAAGGGCGCGTAGGCGGTGCGTTAAGTCGGTGGTGAAATACTTCGGCTCAACCGGAGAATTGCCGCTGAAACTGGCGTGCTTGAGGGAGGTAGAGGTGCGTGGAACTTCCGGTGGAGCGGTGAAATGCGTTGATATCGGAAGGAACACCCGTGGCGAAAGCGACGCACTGGACCTCTTCTGACGCTGAGGCGCGAAAGCCAGGGTAGCGAACGGGATTAGATACCCGAGTA
+
GGGGGGGGGGGGGGGGGGGGGGGGGGGGGGGGGGGGGGGGGGGGGGGGGGGGGGGGGGGGGGFGGGGGGGGGGGGGGGGGFFGGCFGGGGGGGGEGGGGGGGGGGGGGGFGGGGGGGGF>GGGGGGGGGGGGGGGGGGGGGFGGFGGGGGGGGGCGGGEGGGGGGEGGGGGGGGEEE8<FFGGGGCEFC>FGGGCCGFF5=GG?:CC*;7ECEFFGFECEDDCD:CC>6FAG<CCC5:>C
@M00200:205:000000000-AKKM3:1:1101:24922:6673 1:N:0:1
ATTGGGTTTAAAGGGCGCGTAGGCGGGCGGCCAAGTCAGGGGTGAAATCGTTCGGCCCAACCGGACAAGGGCCCCTGATACTGGCCGCCTCGAGGGAGGTAGGGGTCGATGGAACTTCCGGTGGAGCGGTGAAATGCGTAGATATCGGAAGGAACGCCGGTGGCGAAAGCGATCGACTGGACCTCTTCTGACGCTGAGGCGCGAAAGCCAGGGGAGCAAACGGGATTAGATACCCCCGTA
+
GGGGGGGGGGGGGGGGGGGGGGGGGGGGGGGGGGGGGGGGGGGGGGGGGGGGGGGGGGGGGGGGGGGGGGGGGGGGGGGGGGGGGGGGGGGGGGGGGGGGGGGGGGGGGGGGGGGGGGGGGGGGFGGGGGGGGGGGGGGGGGGGGGGGGGGGGGGGGGGGGGGGGGGGGGGGGGGGGGGGGGGGGGGGGGGGEGGGGGGGGGGGGGGGGGGGGGEGFGGFFDGG?DGFFFFGGFFD;BEG
@M00200:205:000000000-AKKM3:1:1101:19399:6686 1:N:0:1
ATTGGGCTTAAAGGGTGCGTAGGCGGGCATATAAGTCAGTGGTGAAATCCCCGAGCTTAACTTGGGAACTGCCGTTGATACTATGTGTCTTGAATATCGCGGAGGTAAGCGGAATATGTCATGTAGCGGTGAAATGCATAGATATGACATAGAACACCGATTGCGAAGGCAGCTTACTACACGATCATTGACGCTGAGGCACGAAAGCGTGGGGAGCAAACAGGATTAGATACCCCAGTA
+
GGGGGGGGGGGGGGGGGGGGGGGGGGGGGGGGGGGGGGGGGGGGGGGGGGGGGGGGGGGGGGGGGGGGGGGGGGGGGGGGGGGGGGGGGGGGGGGGGGGGGGGGGGGGGGGGGGGGGGGGGGGGGGGGDGGFGGGGGGGGGGGGGGGGGGGCGGGGGGGGGGGGGGGGGGGGEGGGGGGGGGGGGGGGGFGGGGGGGGGGDGGGGGDGGGGGDGEDEGGGFGDGBDFF??2:C8FFFFFG
@M00200:205:000000000-AKKM3:1:1101:28073:6688 1:N:0:1
ATTGGGTTTAAAGTGCGCGTAGGCGGGTCGCTTGGTCAGGGGTGAAAGCCTCCGGCTCAACCGGAGAAGCGCCTTTGATACCGGCGGCCTCGAGGGAGGTAGGGGCCTGCGGAACTTCCGGTGGAGCGGTGAAATGCGTAGATATCGGAAGGAACGCCGGTGGCGAAAGCGGCGGGCTGGACCTCTTCTGACGCTGAGGCGCGAAAGCCAGGGGAGCAAACGGGATTAGATACCCTTGTACGAT
+
GGGGGGGGGGGGGGGGGGGGGGGFGGGGGGGGGGGGGGGGGGGGGGGGGGGGGGGGGGGGFGEGGGGGGGGGGGGGGGGGGGGEGGGGGGGGGCGG>FGGGGGGGGGGGGGGGGGGGGGGGGEEGGGGGGGGGGFGGGGGGGGGGGGGGGGGGGGGGGG>CEGGDDCEEGGEGGGGGGGGGGGCFGF:EGGG=55CEGGGGGGEECCFGGGGGGDGFGGF<<E3(9C)6?2:CFFC:5@F*(1-
@M00200:205:000000000-AKKM3:1:1101:14212:6695 1:N:0:1
ATTGGGTTTAAAGGGCGCGTAGGCGGGCTGCCGAGTCGGGGGTGAAATCTTTCGGCCCAACCGGAAAAGGGCCTCCGATACTGGCAGCCTCGAGTGGGGTAGGGGTCGATGGAACTTCCGGTGGAGCGGTGAAATGCGTAGATATCGGAAGGAACGCCGGTGGCGAAAGCGATCGACTGGACCTCTTCTGACGCTGAGGCGCGAAAGCCAGGGGAGCGAACGGGATTAGATACCCCAGTA
+
GGGGGGGGGGGGGGGGGDGGGGGGGGGGGGGGGFEGFGGGGGGGGGGGGGGGGGGGGGGGGGGGEGGGGGGDGGGGGGGGEFGGGGGGGGGGGGGGGGGGGGGGGGGGEFFDGGGGGGGGGGGGCFGFGGGGGGGGGEBCGG@GFFGGCGGGGDFGGGGGGGGGGEGEGGGGGGGGGGGGGGGGGDCGGFCFGGGGGCGFGGGGGGGGGGGGGGFGFDGGG3?D?CGF@F9:+<<<BF:F
@M00200:205:000000000-AKKM3:1:1101:10831:6702 1:N:0:1
ATTGGGTATAAAGCGTCTGTAGGTGGTTTAAAAAGTCCAATGTCAAATACGATGGCTCAACCAACGGCAGGCATTGGAGTACTATTAAACTAGAGTTTGGTAGAGGTAGAGGGAATCCCTAGCGTAACAGTGAAATGTGTAGATTTTAGGGAGAACACCAGCGGCGAAGGCGCTCTACTGGGCCAATACTGACACTGAGAGACGAAAGCTAAGGGAGCGAAAAGGATTAGATACCCTTGTA
+
GGGGGGGGGGGGGGG@FFGGGGGGGGCF<FGGGGGGGDFGGGGGGGGGGGGFGGGGGGGGGGGGGGGGEGGGGGGGGGGGCFGEFGGCGFGGGGGGGGGGFGGGGFFGGCEGGGFGGGFGGGGGGGGGGGGGGGGGGGGGGGE<FGAFFCFDEGFFGGGGCGGCEGGGGGGGGGGG;;BCFGGG:DCFFG@CG?DFFFGFCCFCEGGGGGGFGG44?7CG):371CFCAF3;EGGGF45EF
@M00200:205:000000000-AKKM3:1:1101:20547:6726 1:N:0:1
ATTGGGTTTAAAGAGTTCGTAGGCGGCCTGGAGGGTGGGGTGTGAAATCCCTCGGCTCAACCGAGGAATTGCGCTCAAAACTACTTGGCTTGAGGGAGTTAGAGGTGAGCGGAACTAATGGTGGAGCGGTGAAATGCGTTGATATCCTAAGGAACACCGGTGGCGAAAGCGGCTCACTGGGTCTCAACTGACGCTGAGGCACGAAAGCTAGGGTAGCGAACGGGATTAGATACCCTAGTA
+
GGGGGGGGGGGGGGGGGGGGGGGGGGGGGGGGGGGFGGGGGGGGGGGGGGGGGGGGGGGGGGGGGGGGGGGGGGGGGGGGGGGGGGGGGGGGGGGGGGGGGGGGGGGGGGGGGGGGGGGGGGGGGGGGGGGGFGGGGGGEFGGGGGGGGGGGGGGGGGGGGGEGGGGGGGGGGGGGGGCFGGGGCFFGGGGGGGGGGGGGGGGGGGGGGGGGGGFGFGGGDGGGBGGFFFFGFC6=FF=F
@M00200:205:000000000-AKKM3:1:1101:4402:6731 1:N:0:1
ATTGGGCTTAAAGGGTGCGTAGGCGGCCGCGTAAGTCGGGTGTGAAATCCCTCGGCTCAACCGAGGAATTGCGCCCGATACTGCGTGGCTAGAGGGAGACAGAGGCGAGCGGAACTGATGGTGGAGCGGTGAAATGCGTTGATATCATCAGGAACACCGGTGGCGAAGGCGGCTCGCTGGGTCTCTTCTGACGCTGAGGCACGAAAGCTAGGGTAGCGAACAGGATTAGATACCCGTGTA
+
GGGGGGGGGGGGGGGGGGGGGGGGGGGGGGGGGGGFGGGGGGGGGGGGGGGGGGGGGGGGGGGEGGGGGGGGGGGGGGGGEGGGGGGGGGGGGGGGGGFGGGGGGGGGGGGGFEGGGFGGGFGGGGGGGGGGGGGGFGGGGGGGGGGF@FFGGGGGGGGGGGGFGGDCGCGGGCGGEEEGGGGFGFFG?F7EEEDC:CGFGGGGGCC5CEGGG@?>FEEGDCFG?GFBF8>FG?EGFFFF
@M00200:205:000000000-AKKM3:1:1101:7490:6740 1:N:0:1
ATTGGGTTTAAAGGGTGCGTAGGCGGAATGATAAGTCAGTGGTGAAATCCTGCAGCTTAACTGCAGAACTGCCATTGATACTGTCAATCTTGAGTACATTTGATGTGGGCGGAATGTGTCATGTAGCGGTGAAATGCTTAGATATGACACAGAACACCGATTGCGAAGGCAGCTCACAAAACTGTAACTGACGCTGAGGCACGAAAGCGTGGGTATCAAACAGGATTAGATACCCTAGTA
+
GGGGGGGGGGGGGGGGGGGGGGGGGGGGGGGGGGGGGGGGGGGGGGGGGGGGGGGGGGGGGGGGGGGGGGGGGGGGGGGGGGGGGGGGGGGGGGGGGGGGGGGGGGGGGGGGGEGGGGGGGGGGGFGGDGGGGGGGGGGGGGGGGGGGGGGGGGGGGGGGGGGGGGGGGGGGGGGGGGGGGGGGGFGGGFF:EEGEGCFGGGCEGGGGDGGGDGFGFGGGGGFGDGCEFFFDGGGGFFF7
@M00200:205:000000000-AKKM3:1:1101:23352:6758 1:N:0:1
ATTGGGTTTAAAGCGCGCGTAGGCGGCCCGGTAAGTCCGTTGTGAAAGTCGAAGGCTCAACCTTCGAATGCCGATGGATACTGCCGGGCTCGAGTCCGGAAGAGGCGAGTGGAATTCCTGGTGTAGCGGTGGAATGCGCAGATATCAGGAGGAACACCAATAGCGAAGGCAGCTCGCTGGGACGGTACTGACGCTAAGGCGCGAAAGCGTGGGGAGCGACCAGGATTAGATACCCGCGTA
+
GGGGGCGGFFFGFFCGGGGFFEGGGGGGGGDGGGGGCGGGGGGGACEFEFGGGGFGGGGGGGGDGGGGFGGDFEGGGFGGGGGGGGGEG:FECGGGGGDCCGGDGGGDGGGGGGGEGGGCGGGGA<<3FCCFECDGGEGGD*@>FGCFFFGDGGGFFGF:FFFGE7EEGGGGGGGGEC:<:B<*:CGGGG78EDGG*<?F5DGGGG)9:/;*?85<DGD*9D5C0C7>6F2CGFGG@ED5
@M00200:205:000000000-AKKM3:1:1101:19457:6760 1:N:0:1
ACTGGGTTTAAAGGGCGCGTAGGCGGGCCGCCAGGCCCGCGGTGAAATCCCCCGGCTCAACCGGGGAAGTGCCGCGGGGACCGGCGGTCTGGAGTGAGGTAGGGGCGTGCGGAACTGTGGGTGGAGCGGTGAAATGCGTTGATATCCACAGGAACTCCGGTGGCGAAGGCGGCACGCTGGACCTCCACTGACGCTGAGGCGCGAAAGCCAGGGGAGCGAACGGGATTAGATACCCCAGTAAGC
+
GGGGGGGGGGGGGGGGGGGGGGGGGGGGGGGGGGGGGGGGDGFFGGGGFGGGGGEGCFGFFGGGGGGGGFGGGGGGGGGG:FCFGGEEGEFGFGGFGGGGGGGGEGGGGGGGGGGCGGGCGGGE5C>CE8CGGGGGGDGE88CFGGGGG?FCCGCFGGGG5CEFGGGGGF>EGEGGGGECGGGGGGGGGGGFE5*:88EEC/25EGGGGFEC>>)9>EEEDGDG<<<>FFFFFGFD>3)+:>)
@M00200:205:000000000-AKKM3:1:1101:21384:6761 1:N:0:1
ACTGGGTTTAAAGAGCGTGTAGGCGGTCCGGTAAGTCGGCTGTGAAAGTCCAGGGCTCAACCCTGGGATGCCGGTCGATACTGCCGGACTAGAGTCCGGAAGAGGCGAGTGGAATTCCCGGTGTAGCGGTGAAATGCGCAGATATCGGGAGGAACACCAACGGCGAAGGCAGCTCGCTGGGACGGTACTGACGCTGAGACGCGAAAGCGTGGGGAGCAAACAGGATTAGATACCCTTGTA
+
FEFGGGGGGGGGGFECGGGGGGGGGGGGGGDGGGGGGEGGCFGGGGGEFGG,@FGGGGFFFGEGGFFGGGGFGGGEFGGGGGGAGG=:FFFGCGFFFCE7FEGFGD@:CGGFGGGGGGGGEGGGCAGDECBF9FCGGG7>FECCDGGGGGGGDFFG@FF>EDGGGGEGGG7;C*?*8CFDGGG>8EGG7>CGGE7>58+<1CGGDGGGCEC>ED3C3*0<75**(9C3FFFGGEG6)8@7
@M00200:205:000000000-AKKM3:1:1101:3471:6781 1:N:0:1
ATTGGGTATAAAGAGCGTGTAGGCGGTTCGGTAAGTCTGCCGTGAAAACCTGAGGCTCAACCTCGGGCGTGCGGTGGATACTGCCGGGCTAGAGGACGGTAGAGGCGAGTGGAATTCCCGGTGTAGCGGTGAAATGCGCAGATATCGGGAGGAACACCAGTAGCGAAGGCGGCTCGCTGGGCCGTTCCTGACGCTGAGACGCGAAAGCTAGGGGAGCGAACAGGATTAGATACCCTAGTA
+
GGGGGGGGGGGGGGGGGGGGGGGGGGGGGGGFGGGGGGGAFGGGGGGGFGGGGGGGGGGGGGGGGGGGGCGGGGGGGGGGGGGGGGGGGGGGGGGGGGGFGGGGGCFGGFGGGGGCFGGGGGGGGFGGGGGGGGGGGGFEGGGGGGGFGEGGGGGGGGGGGGGGGGD:FGGEEGECEEEGDFGEGDGGGCEF=CDGGGGGCDEGEEGCFFGGGGF33>EGDD?72<>47=47+0AGFFFG
@M00200:205:000000000-AKKM3:1:1101:6508:6806 1:N:0:1
ACTGGGTGTAAAGGGTGCGTAGGCGGACCGACACGCGTCCCGTGAAAGCCCCCGGCTCAACCGGGGAACTGCGGGGCGAACGAGCGGTCTCGAGGCAGGTATGGGCGGGCGGAACCGTAGGTGGAGCGGTGAAATGCGTAGATATCTACGGGAACGCCGATGGTGAAGACGGCCCGCTGGGCCTGTCCTGACGCTGAGGCACGAAAGCGTGGGGAGCAAACAGGATTAGATACCCGAGTA
+
GGGGGGGGGGGGGGGGGGGGGGGGGGGEGGGGGGGGGGGGDGGGGGGGGGGGGGGGGGGGGGEGGGGGGGGGGGGGGGGGGGGGGGGGGGGGGGGGGGGGGGGGGGEDGGGGGGEGE*:EGGGGGGEEGGGCFGGGDEE5EGGGGGGGCCEGGGGGGGGGGGGFGFGGGGGGG>EGGCEGEGGEEFGGGGGGGGGGGGGGGGG>ECDGGCGEGGFGEG*<FGGC6FGFFFBGFFG5>EFG
@M00200:205:000000000-AKKM3:1:1101:8852:6821 1:N:0:1
ATTGGGTTTAAAGGGTCCGTAGGCGGTTTTATAAGTCAGTGGTGAAATCCGGCAGCTCAACTGTCGAACTGCCATTGATACTGTAGGACTTGAATTATTATGAAGTAACTAGAATATGTAGTGTAGCGGTGAAATGCTTAGATATTACATGGAATACCAATTGCGAAGGCAGGTTACTAATAATACATTGACGCTGATGGACGAAAGCGTGGGGAGCGAACAGGATTAGATACCCCTGTA
+
GGGGGGGGGGGGGGGGGGGGGGGGGGCFGGGGGGGGGGGGGGGGGGGGGGGGGGGGGGGGGGGGGGGGGGGGGGGGGDGGGGGGGGGGGGGGGGGGGGGGGGGGGGGGGGCFFGGGGGGGGGGGGGGGGGGGFFGGGGGGGGGGGGGGGGGFDGFDFFGFGGGGGEEGEFECGFGECFGFGGGGFEFGGGGGGDGGCAC6FFEGE>DGDGGGGD>CBCG54784=CF<F=C;2><<>>AG
@M00200:205:000000000-AKKM3:1:1101:13641:6828 1:N:0:1
ACTGGGTTTAAAGGGTGCGTAGGCGGCCCGTTAAGTCAGCGGTGAAATCCCAGGGCTCAACCCTGGAACTGCCGTTGATACTGGCGGGCTTGAGTTCGGTCGAGGCGGGCGGAACTGGTGGTGTAGCGGTGAAATGCATAGATACCACCAAGAACCCCGATTGCGTAGGCAGCTCGCTAGGCCGAAACTGACGCTGAGGCACGAAAGCGTGGGGAGCGAACAGGATTAGATACCCGAGTAAGA
+
GGGGGGGGGGGGGGGGGGGGGGGGGGGGGGGGGGGGGGGGGGGGGGGGGGGGGGGGDFGGGGGGGGGGGGGGGGGGGGGGGGGGGGGGGGGGGGGGGGDGGGGGGGGGC@<F@FF:FGG8BFGCB9CCGGD@FGGGGFACGGGF@GCAFCF<FAFFGGEEGGFGGGGGGGGGG8FG58C5FFGCEGGEC>FGGG5:?EEGE<=EGGCGGGDEEGFGBGG*)5:5<GC7*6.7:A855))0:<B
@M00200:205:000000000-AKKM3:1:1101:18147:6858 1:N:0:1
ATTGGGTTTAAAGCGTGTGTAGGCGGGTCGTTAAGTACCTTGTGAAATCCCACGGCTTAACCGTGGAATGGCTTGGTATACTGGCGATCTTGAGCCACTTAGGGGCGAGCGGAACAGATGGTGGAGCGGTGAAATGCGTAGATATCATCTGGAACGCCTATGGTGAAAACAGCTCGCTGGGAGTGTGCTGACGCTGAGACACGAAAGCCAGGGGAGCGAACGGGATTAGATACCCCTGTA
+
GGGGGGGGGGGGGGGGGGGGGGGGGGGGGGGGGGGGGGGGGGGGGGGGGGGGGGGGGGGGGGGGGGGGGGGGGGGGGGGGGGGGGGGGGGGGGGGGGGGGGGGGGGGGGGGGGGGGGGGGGGGGGGGGGGGGGGGGGGGGGGGGGGGGGGGGGGGGGFFGGGGGGGGGGFGGGGGGDGGGGGGGGGCFGGGF=EDGGGGGGGGGGGD<EGGGGGFGEGEG)CCDBDG<FFFGA,@FFFFG
@M00200:205:000000000-AKKM3:1:1101:26183:6872 1:N:0:1
ACTGGGTTTAAAGGGCGCGCAGGCGGCTACGTAAGTCCGGCGTGAAATCCCACGGCTCAACTGTGGAATTGCGTCGGATACTGCGTTGGCTTGAGGGCGGTAGAGGCTTCTGGAACTAGCGGTGTAGCGGTGAAATGCGCAGATATCGCTAGGAACGCCGGTGGCGAAGGCGGGAGGCTGGGCCGATCCTGACGCTGAGTCGCGAAAGCTAGGGGAGCGAACCGGAGTAGATACCCGCGTA
+
GGGGGGGGGGGGGGGGGGGGGGGGGGGGGGGGGGGGGGGGGGGGGGGFGEGGGGGGGGGGGGGGGGGGFFGDFGGGGGGGGGGGGFGGGGGFGGGGGGGGGGGGGGGGGGGGGGGGGGGGGGGGGGGGGGCGGGGGGGGGGECFGGGGGFGGGGGGGGGGGGGGGGEGGGGGGGGGGGGGECFGGEGGGGFGGDDG=GFGGGGGGGGD67CFGGFGF=ECGC*/35/4?FFGGG:6:3;C<
@M00200:205:000000000-AKKM3:1:1101:25932:6893 1:N:0:1
ATTGGGTTTAAAGGGCGCGTAGGCGGCGCGAGGAGTCGGGGGTGAAAGTCCGGGGCTCAACCCCGGATCGGCCTTCGAGACTCTCGCGCTGGAGCACAGTAGAGGCGGGTGGAATTCCGGGTGTAGCGGTGGAATGCGGAGAGATCCGGAAGAACACCGGTGGCGAAGGCGGCCCGCTGGGCTGTGGGTGACGCTGAGGCGCGACAGCGGGGGGAGCAAACAGGATTAGATACCCGCGTAAGA
+
GGGGGGGGGGGGGGGGGGGGGGGGGGGGGGGGGGGGGGGGGGGGGGGGGGGGGGGGGGGGGGGGGGGGGGGGGGGGGGGGGGGGGGGGGGGGGGGGGGGGGGGGGGGGGEGGFFFFFGGGG:FCCCCEGCEGEFCG7C*:C>EC9?CFG8>?FF8FCEGGCCE*:8EEG>EG5EEGCEGGG5:EF6F*/91<=C<E=GECE3=**?D4?*?EEG5C55C6**:C(*:)**)::@C/05.:DB>
@M00200:205:000000000-AKKM3:1:1101:3896:6899 1:N:0:1
ATTGGGTATAAAGGGTGCGTAGGCGGTTTGTTAAGTCAGGTGTGAAATCCCCCGGCTCAACCGGGGAACAGCGCTTGAAACTAGCAGACTGGAGTGAGGCAGGGGTGTGCGGAACTTCCAGTGGAGCGGTGAAATGTGTAGATATTGGAAGGAACGCCGGCGGCGAAAGCGGCACACTGGGCCTTGTCTGACGCTGAGGCACGAAAGCTAGGGGAGTGAACGGGATTAGATACCATCGTA
+
FGGGGGG<FGGGGGGEECGGBFGGGGBFCEFFGDFGGFGFGGGG<FFCF<F<FGGGGGGGGG>:F@7CGFFGGGG7CFGGGED?<9EAGGFFGGGGDFGCFG7CG:F>FAFGGGDGCFG9FGGFGGGGGGGGGGGGFF,@CCFFGAEF<F77>FGFGD7F>GGGGDB:CGEGGDGFFFGGG5C5?C<@9CGGCGGGCFFG5CEGEEDG++<C88><)*<E75?<:378444?FG@*)8>C
@M00200:205:000000000-AKKM3:1:1101:13699:6899 1:N:0:1
ACTGGGTTTAAAGCGTGTGTAGGTGGATGCCTAAGTACCTTGTGAAATCCCACGGCTTAACCGTGGAACTGCTTGGTATACTGGGTGTCTTGAGCCAACTAGGGGCAGTCGGAACAAACGGTGGAGCGGTGAAATGCGTAGATATCGTTTGGAACGCCAATGGTGAAAACAGACTGCTGGGGTTGTGCTGACACTGAGACACGAAAGCCAGGGGAGCGAACGGGATTAGATACCCTAGTA
+
GGGGGGGGGGGGGGGGGGGGGGGFGGGGGGGGGGGGGGGGGGGGGGGGGGGGGGGGGGGGGGGGGGGGGGGGGGGGGGGGGGGGGGGGGGGGGGGGGGGGGGGGGGGGGGGGGGGGGGGGGGGGFGGGGGGGGGGGGGGGGGGGGGGGGGGGGGGGGFGGGGGGGGGGGGGGGGGGGGGGGGGGGGGGFFGFFFGGGGGGGGGGGGGGFFFGGGEGFGGGGDEGDGDEFFFFF8CGFF=C
@M00200:205:000000000-AKKM3:1:1101:8608:6901 1:N:0:1
ATTGGGTTTAAAGGGCGCGTAGGCGGTTACGTAAGTCCGGCGTGAAATCTCACGGCTCAACCGTGGAACTGCGTCGGATACTGCGTTGACTAGAGGGCGGTAGAGGTCTGTGGAACTAGCGGTGTAGCGGTGAAATGCGCAGATATCGCTAGGAACGCCGGTGGCGAAGGCGACAGACTGGGCCGTTCCTGACGCTGAGGCGCGAAAGCTAGGGGAGCGAACAGGATTAGATACCCTCGTA
+
GGGGGGGGGGGGGGGGGGGGGGGGGGGGGGGGGGGGGGGGGGGGGGGGGGGGGGGGGGGGGGGGGGGGGGGGGGGGGGGGGGGGGGGGGGGGGGGGGGGGGGGGGGGGGGGGGGGCGGGGGGGGGGGGGGGGGGGGGGGGGGGGGGGDGGGGGGGFGGGGGGGGGGGGGGGGGGGGGGGGGGGGGGCCGGGGGGGGEGGGGGEGGGGGFCFGGGFGFCGGGG:C<FF9@FFGGEF4=@@GG
@M00200:205:000000000-AKKM3:1:1101:15301:6935 1:N:0:1
ATTGGGTTTAAAGCGTGTGTAGGCGGACCGTTAAGTGCCCGCGTGAAATCCCCCGGCTCAACCGGGGAACGGCCGGGCATACTGGCGGTCTTGAGCGATCCAGGGGTCATCGGAACAAACGGTGGAGCGGTGAAATGCGTAGATATCGTTTGGAACGCCGACGGTGAAAACAGATGACTGGGGATCCGCTGACGCTGAGACACGAAAGCCAGGGGAGCAAACGGGATTAGATACCCCTGTA
+
GFGGGGGGGGGGGGGGEGGGGGGFGGGGGDFGGGGGGFGGGGGGGGGGGGFGGGGDGCGCFGGGGGGEDGGGDEGGDGGFDFGGGGGDGCGGGGGGGGGGGGGGGD:FFFFGGGGGGGFGGCGGGFGGEGGGGGGGGGFGGGGG;;FGGFFFEFGGGG>7FF:EGGGGFE6E?8FGGGC?@F8C>>CGECEDGGGGGE57CF655CG5860;@EBDE5CFF<EG?C5:??):<FFD@FFF*
@M00200:205:000000000-AKKM3:1:1101:11889:6937 1:N:0:1
ATTGGGCATAAAGGGCTCGTAGGCGGTTTGTCGCGTCGGGAGTGAAAACCAGGTGCTTAACACCTGGCTTGCTTTCGATACGGGCAGACTAGAGGTATGCAGGGGAGAACGGAATTCCTGGTGTAGCGGTGAAATGCGCAGATATCAGGAGGAACACCGGTGGCGAAGGCGGTTCTCTGGGCATGACCTGACGCTGAGGAGCGAAAGTGTGGGGAGCGAACAGGATTAGATACCCGCGTA
+
GGGGGGGGGGGGGGGGGGGGGGGGGGGGGGGGGGGGGGGGGGGGGGGGGGGGGGGGGGGGGGGGGGGGGGGGGGGGGGGGGGGGGGGGGGGGGGGGGGGGGGGDGGGGGGGDDGGGGGGGFGGG9FGGGGGGFGGGGDGGGGGGFFGGGGDEGFGGGGGGGGEGGCGGEGGGGGEFGGDGGGGGGGGGGGGGGGGG5EFGGG=CC*>:CCFGGEDGBC>EGGGG?GGBFFAGGFFGD>.>
@M00200:205:000000000-AKKM3:1:1101:28069:6938 1:N:0:1
ATTGGGTTTAAAGGGTGCGTAGGCGGCGCGGAAAGTTGGGTGTGAAATCCCTCGGCTCAACCGAGGAACTGCGCCCAAAACTACCGTGCTCGAGGAAGATAGAGGTGAGCGGAACTTACGGTGGAGCGGTGAAATGCGTTGATATCGTAAGGAACACCCGTGGCGAAAGCGGCTCACTGGGTCTTTTCTGACGCTGATGCACGAAAGCTAGGGGAGCAAACGGGATTAGCTACCCCTGTA
+
GGGGGGGGGGGGGGGEGGGGGGGGGGGGGGGGGGDGGGGGGGGGAGGGAFFEGGGGFEFG8FFGGGGFFFFF=FC7BFGCFGGGG=FFFFGEFGFFFFGAFGGGGGGGGGCGGGGGGGGGG,DC:F8*CFGGGGDF9B*>@>FGGGDGCFGDCFGFGGEG@FCE@CECEGEGGEE:C9CEFGFFGGGGGGGGGGDECFGGGGF>GEGGFE6FGCE3)A6@CD*>?D*)9))*02;<>:)0
@M00200:205:000000000-AKKM3:1:1101:25996:6938 1:N:0:1
ATTGGGTATAAAGCGCACGTAGGCGGATTGTTAAGTGAGGGGTGAAATCCCAGGGCTCAACCCTGGAACTGCCTTTCATACTGGCAATCTCGAGTCCGAGAGAGGTGAGTGGAATTCCGAGTGTAGAGGTGAAATTCGTAGATATTCGGAGGAACACCAGTGGCGAAGGCGGCTCACTGGCTCGGTACTGACGCTGAGGTGCGAAAGCGTGGGGAGCAAACAGGATTAGATACCCTAGTA
+
GGGGGGGGGGGGGGGGGGGGGGGGGGGGGGGGGGGGGGGGGGGGGGGGGGGGGGGGGGGGGGGGGGGGGGGGGGGGGGGGGGGGGGGGGGGGGGGGGGEGGGGGGGGGGGGGGGGGGGGGGGGGGGGGEGGGGGCFGFGGGGGGGGGGGGGGGGGGGGGGGG?EEGGGGGGGGGGGGGFFGGGGGGGGFGFGGGGGGGGGGGGGGGGGGGGDGGFGFGGFFFCF?FGFFF<FE:AFFFFD
@M00200:205:000000000-AKKM3:1:1101:16341:6949 1:N:0:1
ACTGGGTTTAAAGGGCGCGTAGGCGGCTTTGTAAGTCGGGGGTGAAAGCCTGTGGCTCAACCACAGAATTGCCTTCGATACTGCATGGCTTGAGACCGGAAGAGGTTAGTGGAACTGCGAGTGTAGAGGTGAAATTCGTAGATATTCGCAAGAACACCAGTGGCGAAGGCGGCTGACTGGTCCGGTTCTGACGCTGAGGCGCGAAAGTGTGGGGAGCAAACAGGATTAGATACCCTTGTA
+
FGGGGGFGGGGGGGGGGGG@FE@FGGGGCFCGGGGGGGG@@FGGGGGGCAFGGGGGGGGGGGGFGCFGGGFGFFGCGGGGGGGFAECDFGGEFG@FGGG>=FGGGGGCC?DGGG>F,DBCFGGGGF3FFGFCFFGCG7FGGGFAGCCBCGGDGFG8DCCCE9,;:CEGGGEEGCECGGDCCFG>*1:;EGGFCED5?8EG55C>EGD*0A+;C5>)87FFGCC:?GGBFFF>FFF4)09E
@M00200:205:000000000-AKKM3:1:1101:17273:6961 1:N:0:1
ATTGGGTTTAAAGGGTGCGTAGGTGGGCAGGTAAGTCAGTGGTGAAATCCCCGAGCTTAACTTGGGAACTGCCGTTGATACTATCTGTCTTGAATATCGCGTAGGTAAGCGGAATATGTCATGTAGCGGTGAAATGCTTAGAGATGACATAGAACACCAATTGCGAAGGCAGCTTACTTCACGATCATTGACACTGAGGCACGAAAGCGTGGGGAGCAAACAGGATTAGATACCCCTGTA
+
GGGEFGGGGGGGGGGGGGGGGGGGGGGGGGGGGGGGGGGGGGGGFGGGGFGGGGGGGGGGGGGGDGGGGGGGGGGGGGGGGGGGGGGGGGGGGFFFFGGGGGEC,EGFEFGDGEGFGGGGGGGGGGF7CFGGGGFGGGEG?FGGFGFGGGGDFFGGGGGGGGGGEGGGCFGGGGGFGGGGGGGGGGGGGG7FGFGGCFF>EGDGGG>DEEG@FC?DBGBFFFFG?G+7/A)@F:ED=:FG
@M00200:205:000000000-AKKM3:1:1101:27709:6971 1:N:0:1
ATTGGGTATAAAGGGTGCGCAGGCGGATTTGTAAGTCAGTGGTGAAAGCCCCGGGCTCAACCTGGGAATTGCCGTTGATACTGCAAGTCTTGAGTATAGTTGAGGTGGGCGGAATACATCATGTAGCGGTGAAATGCTTAGATATGATGTAGAACACCGATTGCGAAGGCAGCTCACTAAACTATAACTGACGCTCAGGCACGAAAGCGTGGGTATCAAACAGGATTAGATACCCCTGTAAGA
+
GGGGGGGGGGGGGGGGGGGGGGGGGGGGGGGGGGGGGGGGGGGGGGGGGGGGGGGGGGGGGGGGGFGGGGGGGGGGGGGGGGGGGGGGGGGGGGGGGGGGGGGGGGGGGGGGGGGGGFGGGGGGGGGGGGGGGGGGGGGGGGGGGGGGGGGGGGGGGGGGGGGGGGDEFGGGGGGGGGGGGGGGGGGGGGGGGGGGGGGGGGGGGGGGGGGGGGFGFGGFGGGGFGFFFFBGGGGCFF:9DBD
@M00200:205:000000000-AKKM3:1:1101:7040:6975 1:N:0:1
ATTGGGTTTAAAGGGCGCGTAGGAGGTTTGAATCGTCGGATGTGAAAGGCCTGGGCTCAACCTGGGAACGGCATCCGATACGGTCAGACTTGAGTGTGGGAGAGGTTGGTGGAATTCCCAGTGTAGAGGTGAAATTCGTAGATATTGGGAAGAACACCGGTGGCGAAGGCGGCCAACTGGACCACAACTGACGCTGAGGCGCGAAAGCGTGGGGAGCAAACCGGATTAGATACCCTCGTACGA
+
FGGGFGGEEGGGGGGGGGGGGGGFFGGGGDGEEGGGGGGGGGGGGGGGGGGGFGGGGGGGGGGGGGCFGGDGGGFFGGGGGFEGEGGGGGGGGG<A,ACFFEFGDGGGEFFGGGGGGGCFGFGFFDFFFFFADFCGGGCDEGFF;FEGCEGGCFGG8CGGCCDDECEE7BFGGCEE5CEEFFFCFGGE?FGF8*9:EFFFCGC88:<CEC>:CE@<:F?F**:C><DD?B<>E6@FFB<:1(,
@M00200:205:000000000-AKKM3:1:1101:24755:6977 1:N:0:1
ACTGGGTATAAAGGGTGCGTAGGCGGGCAGGTAAGTCAGTGGTGAAATCCCCGAGCTTAACTCGGGAACTGCCATTGATACTATTTGTCTTGAATACCGTGGAGGTGAGCGGAATATGTCATGTAGCGGTGAAATGCTTAGATATGACATAGAACACCCATTGCGAAGGCAGCTCACTACGCGGTCATTGACGCTGAGGCACGAAAGCGTGGGGATCAAACAGGATTAGATACCCTAGTA
+
GGGGGGGGGGGGGGGGGGGGGGGGGGGGGGGGGGGGGGGGGGGGGGGGGGGGGGGGGGGGGGGGGGGGGGGGGFGGGGGGGGGGGGGGGGGGGGGGFGGGGGGGDGGGGGGGGFGGGGGFGGGGGAFFDFCGGGGGGGGGGGGGGGGGGGG<DFFGGGGGGGGDEGGGGFGGDGGGGGGGG5EGEGGGGGCGEEGGDFFF5D58CCGFEGGFFDBGFFGCFGCFBGFFF44>C6CGFFFG
@M00200:205:000000000-AKKM3:1:1101:17618:6984 1:N:0:1
ACTGGGTATAAAGGGTGCGTAGGCGGCGCGGAAAGTTGGGTGTGAAATCCCTTGGCTTAACCAAGGAATGGCGCTCAAAACTACCGTGCTCGAGGAAGACAGAGGTGAGCGGAACTTAGGGTGGAGCGGTGAAATGCGTTGATATCCTAAGGAACACCGGTGGCGAAAGCGGCTCACTGGGTCTTTTCCGACGCTGAGGCACGAAAGCCAGGGTAGCGAACGGGATTAGATACCCCTGTA
+
GGGCFGFCE<AFFF;FCFCCCGGFG@FEEG@G:CFEC<E+@BFFDEDFGCFGGGGGGGGGGGGFGFCFFGGGGGEGGEGFGGGGGGGFGFGGECGGGGGGGGGG?FFDEFGG>FGF9DFGGB@FFGFCEG:D<FFG9FGECEGCBCFGGFGGG,>CGGGGGDFDG*:CGFGGG5CCFFCFFFFGGF9@<*:8*CDE8*;FGGGD>5<F@CFG5;?7?GE=758C(/7<4=)233<CF>FF
@M00200:205:000000000-AKKM3:1:1101:12914:6987 1:N:0:1
ATTGGGTTTAAAGGGCGTGTAGGCGGTCTGCTAAGTCATGTGTGAAAGCCCTCGGCTTAACCGAGGAACGACGCATGAAACTGGCAAGCTAGAGTACCAAAGAGGGGGGTGGAATTCCCGGTGTAGCGGTGAAATGCGTAGATATCGGGAGGAACACCGGTGGCGAAGGCGGCCCCCTGGTTGGATACTGACGCTGAGACGCGAAAGCGTGGGGAGCAAACAGGATTAGATACCCTCGTA
+
GGGGGGGGGGGGGGGDEFGGGGGGGGGGGGGGGGGGGGGGGGGGGGGGFGGFGGGGGGGGGGGGGGGGGGGGGGCGGGGGGGGGGGGGGGGGGGGGGGGGGGGEGGGGGGDFGGGGGGGGGGGGGGGGGGGGFGGGGGGGGGGGGGGGGGGDGGCGGGEGGGGGGGGGGGGGDGGGGGFGGGGEGGGGGGGGGGGGGF?FEDCEGCGGGGGGDG>C@GGGGGGF(C:<?FFGGGGGFFFG
@M00200:205:000000000-AKKM3:1:1101:27751:6991 1:N:0:1
ACTGGGTTTAAAGGGCGCGTAGGTGGCCCGTTAAGTGGCTGGTGAAATCCCGGGGCTCAACTCCGGGGCTGCCGGTCAGACTGGCGAGCTAGAGCACGGTAGGGGCAGATGGAATTCCCGGTGTAGCGGTGGAATGCGTAGAGATCGGGAAGAATACCAGTGGCGAAGGCGTTCTGCTGGGCCGTTGCTGACACTGAGGCGCGACAGCGTGGGGAGCAAACAGGATTAGATACCCTAGTAAGA
+
GGCFGGGGGGGGGGGGGGGGGGGGGGGGGGGGGGGFGGGGGGGGGGGGGGGGGGGGGGGGGCGGGGGGGGGGGGGCFGGGECFFGGGGGGGGGGGGGGGGGEGGGGGFGGGGGGGGGGGGGGG@FGCGGGGGGFFGGGFEGGGGDFGGGCFCFGGGFGGGGGGG*CEGGGGGGGGGGGGGGGGGGGEG9DCCFGGGGGGGGCEGGGGGGGDGGDBC3C8<DF?D6DG?FF4F0<CD5>7CFFB
@M00200:205:000000000-AKKM3:1:1101:28127:6992 1:N:0:1
ATTGGGTTTAAAGGGTGCGTAGGCGGCCGCGTAAGTCGGGTGTGAAATCCCTCGGCTCAACCGAGGAATTGCGCCCGATACTGCGTGGCTAGAGGGAGACAGAGGCGAGCGGAACTGATGGTGGAGCGGTGAAATGCGTTGATATCATCAGGAACACCGGTGGCGAAGGCGGCTCGCTGGGTCTCTTCTGACGCTGAGGCACGAAAGCTAGGGTAGCGAACCGGATTAGATACCCCTGTAAGA
+
G<FFGGGGGGGGGGGFGEGGGGGGGGGGGGGGEEGGGGGGEGGGGGGGGGGG<@FCFGFGCGGGGGGGGFGGGDCF:F7>CFFFFGGGGGGGGGGG7CECFFGGGGDGGGGGGGGGF,@AFFGCGGFGG*FFGGFFFGGGGF9,C,;FFFGFCEGDCBFEFEGC8:EGGGEE*8*8?CEGG8FDGCEF?FCGGG:CEFGG5C*2:?<7@CEFF89CFDE*))/9(7D7FFFGFFG<).97C<)
@M00200:205:000000000-AKKM3:1:1101:13182:6996 1:N:0:1
ACTGGGTTTAAAGCGCGTGTAGGCGGCCTTGTATGTCTGGTGTGAAAGCCCCGGGCTCACCCCGGGAAGTGCACTGGAAACTGCAAGGCTAGAGTCCCGGAGAGGGAGGTGGAATTCCAGGTGTAGCGGTGAAATGCGTAGATATCTGGAAGAACACCGGTGGCGAAGGCGGCCTCCTGGACGGTGTCTGACGCTGAGACGCGAAAGCGTGGGGAGCAAACAGGATTAGATACCCCGGTA
+
GGGGGGGGGGGGGGGGGGGGGGGGGGGGGGGGGGGGGGGGGGGGGGGGGGGGGGGGGGGGGGGGGGGGGGGGGGGGGGGGGGGGGGGGGGGGGGGGGGGGGGGGGGGGGGGGGGGGGGGGGGGGGGGGGGGGGGGGGGGGGGGGGGGGGGGCFGGGGGGGGGGGGEGGGGGDGGGGGGGGGGGGEGGGGGGGEGGGDGCFGGGGGEGGEGGDGG:D@GFGGGGGBGGFFF>GGFGCBDDG
@M00200:205:000000000-AKKM3:1:1101:19380:7008 1:N:0:1
ATTGGGCGTAAAGGGCGCGTAGGCGGCCGAGCAAGGTCGCGGTGAAAGCCCGGGGCTCAACCCCGGGTCGGCCGTGGCAACTACTCGGCTCGAGCACTGTAGGGGCGGGTGGAATTCCGGGTGTAGCGGTGGAATGCGTAGAGATCCGGAAGAACACCGGTGGCGAAGGCGGCCCGCTGGGCAGGAAGACCCCTCACGGGGTCGGCTGACGCTGAGGCGCGACAGCGTGGGGAGCAAACGGG
+
GGGGGGGGGGGGGGGGGGGGGGGGGGGGGGGGGGGGGGGGGGGGGGGGGGGGGGGGGGGGGGGGGGGGGGGGGGGGGGGGGGGGGGGGGGGGGGGGGGGGGGGGGGGGGGGGGGGGGGGGGGGGGGGGGGGGGGGGGGGGGGGGGGGGGEGGGGGGGGGGGGGG>>GGGGGGGGGGGGGGGGGGGGGGGGGGGGGCGG5CGGGGGGGGCFCCCGEGFGGCCCE7;CDBEFBGCEED56>EGF
@M00200:205:000000000-AKKM3:1:1101:11403:7010 1:N:0:1
ATTGGGCTTAAAGGGCGCGTAGGTGGCGACATAAGGCTGTGGTGAAAGTCTGGGGCTCAACTCCAGATCGGCCGTGGCAACTGTGTTGCTTGGGCACCGTAGAGGCAGATGGAATTCCGGGTGTAGCGGTGGAATGCGTAGAGATCCGGAAGAACACCAGTGGCGAAGGCGGTCTGCTGGGCAGTGAGCTCGCAAGAGCTCAATAGCCGACACTGAGGCGCGACAGCGTGGGGAGCAAACAGG
+
GGGGGGGGGGGGGGGGGGGGGGGGGGGGGGGGGGGGGGGGGGGGGGGGGGGGGGGGGGGGGGGGGGGGGGGGGGGGGGGGGGGGGGGGGGGGGGGGGGGGGGGGGGGGGGGGGGGGGGGGGGGGGGGGGGGGGGGGGGGGGGGGGGGGGGGGGGGGGGGGGGGGGGGGGGGGGGGGGGGGGGGGGGCEGGGGGGDGGGGGGGGGGFGGGDE8EGFGFGGGGGGG;GGFFFFGG8CDFFFGGFF
@M00200:205:000000000-AKKM3:1:1101:7747:7014 1:N:0:1
ACTGGGTATAAAGAGCTCGTAGGCGGTTTGTCGCGTCTGCCGTGAAAGTCCGGGGCTCAACTCCGGATCTGCGGTGGGTACGGGCAGACTAGAGTGATGTAGGGGAGACTGGAATTCCTGGTGTAGCGGTGAAATGCGCAGATATCAGGAGGAACACCGATGGCGAAGGCAGGTCTCTGGGCATTAACTGACGCTGAGGAGCGAAAGCATGGGGAGCGAACAGGATTAGATACCCGAGTA
+
GGGGGGGGGGGGGGGGGGGGGGGGGGGGGGGGGGGGGGGGGGGGGGGGGGGGGGGGGGGGGGGGGGGGGGGGGGGGGGGGGGGGGGGGGGGGGGGGGGGGGGGGGGGGGGGGDGGGGGGGGGGGFGGGGGGGGGGGGGGGGEGFGGGGGGGGGGGGGGGGGGGGGGGGGGGGGGGGGGGGGFGFGFCFGGGGGGGC=FGGGGGCEGDGGGGGGGF3@EGGGGGF6CF>??FGGGFDE@FG
@M00200:205:000000000-AKKM3:1:1101:7255:7018 1:N:0:1
ATTGGGTTTAAAGAGCTCGTAGGCGGCCACTCAAGTCGAATGTGAAACCTCGAGGCTCAACCTCGAGCCTGCATTCGATACTGGGCGGCTAGAGTCTGGTAGGGGGATCTGGAATTCCTGGTGTAGCGGTGGAATGCGCAGATATCAGGAGGAACACCGGTGGCGAAGGCGGGATCCTGGGCCAGTACTGACGCTGAGGAGCGAAAGCGTGGGGAGCAAACAGGATTAGATACCCCGGTAAGA
+
GGGGGGGGGGG<FFGGGGGEGGGGGGGGGGGGGFGGGGGGGGGGDGGGGGGGGGGGGGGGGGGGGGEGGGGGGGGGGGGGGGGGFGEGGGDFGFGGGGGGGGGGGGGGGAFGGGGGGG,?FFFGGGGGGGGGGGGGGGGD:CFGGFCCFGGGGD:8>FEGGGGGEEGGGGGGGGEFC;FGFGCCFE?9CDGGGGDGGFCFGDGGGGCDE5CEGGBDDF@CFGFFFGGFF4<GFFF373>=3?)
@M00200:205:000000000-AKKM3:1:1101:8532:7018 1:N:0:1
ACTGGGTTTAAAGGGTGCGTAGGCGGGTTGAAAAGTCAGTGGTGAAAGCCCAACGCTTAACGTTGGAACTGCCATTGATACTGTCGATCTTGAATGTGTTTGATGTGGGCGGAATATGACATGTAGCGGTGAAATGCTTAGATATGTCATAGAACACCGATTGCGAAGGCAGCTCACAAAGCCACTATTGACGCTGAGGCACGAAAGCGTGGGGATCAAACAGGATTAGATACCCCCGTA
+
GGGGGGGGGGGGGGGEFGGGGGGGGGGEGGGGGGGGGCFFGGGFGGGCGGGDF:CGG@FDGCCEFFGGGGGGGGG<FGGFEGGGFFFGGCFGGCFFGGFCFGGGGGGGEDGGGGFCADGGGGGGGCDEEGGFFFGG9DFGGGGGGGC,=DFFFFGCFFCEFGGGEGGGGF:E*2>BD89FGG,:,?<7=DGFCEGGGCDG5>CCEDDGCEE7FC5C>GGF*/;F?CC<?=AG<8C7;>>G
@M00200:205:000000000-AKKM3:1:1101:13113:7026 1:N:0:1
ATTGGGTATAAAGGGCGCGTAGGCGGGCTGTCAAGTCTGGGGTGAAATGCCGCGGCTCAACCGTGGAACTGCCTTAGATACTGACGGCCTCGAGGGAGGTAGGGGCGTGCGGAACTGTAGGTGGAGCGGTGAAATGCGTTGATATCTACAGGAACTCCGGTGGCGAAAGCGGCGCGCTGGACCTCTTCTGACGCTGAGGCGCGAAAGCTAGGGGAGCAAACGGGATTAGATACCCCGGTA
+
GGGGGGGGGGGDFGGGGGGGGGGGGGGGGGFGGGGGGGGGGGGGGGGGGGGGGGGGDFGGGGGEGGGGGGGGGGGGGGGGGGGDGGDGEGGGGC@F7FCGGGGCFGGGGGG7EGGG@@CGGGGGFFGGGEDFGGFFGGG7CCFCGGFAFFE?FGGGGGGGGGGF@CGEGFEGGEGEG5CEFGCECFFGCFFGCE*::C5=7DEG5C7C7?FFCE>DE5ACF58C(77)9FA*:ACD5B>E
@M00200:205:000000000-AKKM3:1:1101:13036:7028 1:N:0:1
ATTGGGTTTAAAGGGCGCGTAGGCGGCGCGAGGAGTCGGGGGTGAAAGTCCGGGGCTCAACCCCGGATCGGCCTTCGATACTCTCGCGCTGGAGCACAGTAGAGGCGGGTGGAATTCCGGGTGTAGCGGTGGAATGCGTAGAGATCCGGAAGAACACCGGTGGCGAAGGCGGCCCGCTGGGCTGTGGCTGACGCTGAGGCGCGACAGCGGGGGGGGCAAAAAGGATTAGATACCCCAGTAAGA
+
GGGGGGGGGGGGGGGGGGGGGGGGGGGGGGGGGFEGGGGGGGGGGGGGGGGGGGGGGGGGGGGGGGGGGGGGGGGGGGGGGGGGGGGGGGGGGGGGGGGGGGGCFGGGEEEGFGDGCGFGGGGGG?FGGCEECGG??>*;>C<ACFGFG>EECGFCCE*CC>88>8C5:**:8EGCE?CEGC*;;<E8:<5EGGDE5CFEE75?8CG4**15CC))7*A@**;D?FC)17<70<6C5>/2:44
@M00200:205:000000000-AKKM3:1:1101:19309:7035 1:N:0:1
ATTGGGTTTAAAGCGTGTGTAGGCGGATCGTTAAGTGCCTTGTGAAATCCCACGGCTTAACTGTGGAACGGCTGGGCATACTGGCGGTCTTGAGCCATCTAGGGGCGACTGGAACAAACGGTGGAGCGGTGAAATGCGTAGATATCGTTTGGAACGCCAATGGTGAAAACAGGTCGCTGGGGATGAGCTGACGCTGAGACACGAAAGCCAGGGGAGCAAACGGGATTAGATACCCGCGTA
+
GGGGGGGGGGGGGGGFGGGGGGGGGGGGGGGGGGGGGGGGGGGGGGGGGGGGGGGGGGGGGGGGGGGGGGGGGGGGGGGGGGGGGGGGGGGGGGGGGGGGGGGGGGGGGGGGGGGGGGGGGGGGGGGGGGGGGGGGGGGGEGGGGGEGFGGEGGGGGGGGGGGGGGGGGGGGGGGGGG7FEEGGGGGGGGGGGGGGGGGGGGGGGGGGFCCFGGFGFGGGGGGD?GGF?4>FGFGCBFBC
@M00200:205:000000000-AKKM3:1:1101:24299:7037 1:N:0:1
ATTGGGTTTAAAGAGCGCGTAGGTGGCCCGTTAAGTGGCTGGTGAAATCCCGGGGCTCAACTCCGGGGCTGCCGGTCAGACTGGCGAGCTAGAGCACGGTAGGGGCAGATGGAATTCCCGGTGTAGCGGTGGAATGCGTAGAGATCGGGAAGAATACCAGTGGCGAAGGCGTTCTGCTGGGCCGTTGCTGACACTGAGGCGCGACAGCGTGGGGAGCAAACAGGATTAGATACCCTAGTAAGA
+
GGGGGGGGGGGGGGGGGGGGGGGGGGGGGGGGGGGGGGGGGGGGGGGGGGGGGGGGGGGGGGGGGGGGGGGGGGGGGGGGGGGGGGGGGGGGGGGGGGGGGGGGGGGGGGGGGFGGGFGGGGGGGFGGGGGGFGGGGGGGGGGFFGGEE:FFFGGGGGGGC<FEGDGGGGGGGGGGGGGFCGGGGGGGGFGGFGGFGFGGEGECGGDGECCEGGDGDF*<CCGGFGGFF=)>FFC4FFFGG<)
@M00200:205:000000000-AKKM3:1:1101:15012:7038 1:N:0:1
ATTGGGTGTAAAGCGCACGTAGGCGGCTTCGCAAGTCGGATGTGAAATCCCGTGGCTCAACCATGGACGTGCATTCGAAACTGCGAAGCTTGAGTATGGAAGAGGGTCGCGGAATTCCCGGTGTAGAGGTGAAATTCGTAGATATCGGGAGGAACACCAGTGGCGAAGGCGGCGACCTGGGCCAATACTGACGCTGAGGTGCGAAAGCGTGGGGAGCAAACAGGATTAGATACCCTTGTA
+
GFGGGGEGGGGGFGGGGGGGGGGGGGGGGGGGGGGGGGGGGGGGGGGGGGGGFGGGGGGGGGGGGGGGGGGGGGGGGGFGFFFGGGCGGGGGGGFBFGGGGGGGGGGGGGGDFFGGGFGFGCFGFGGGGGGGEAADFGGFGGGGGGGDEGGGCFGGGGGGGGGGGGGGGGGGGGGGGGGGGGGGCGGGGGGGGGGGGGGGFGEEG=DGDGGGGGFGDFFCFC@4:C7<?FAFFFFCFFFG
@M00200:205:000000000-AKKM3:1:1101:14734:7038 1:N:0:1
ATTGGGTGTAAAGCGTGTGTAGGCGGATGCCTAAGTACCTTGTGAAATCCCACGGCTCAACCGTGGAACTGCTTGGTATACTGGGTGTCTTGAGCCACTTAGGGGCAAGCGGAACAAATGGTGGAGCGGTGAAATGCGTAGATATCATTTGGAACGCCAATGGTGAAAACAGCTTGCTGGGAGTGTGCTGACGCTGAGACACGAAAGCCAGGGGAGCGAACGGGATTAGATACCCTGGTAAGA
+
GGGGGGGGGGGGGGGFGGGGGGGGGGGGGGGGGGGGEFFFGGGFGGGGGGGGGGGGGGGGGGGGGGGGGGGGGGGGGGGGGGGGGGGGGGGGGGGGGGGGGGGGGGGGGGGGGGGGGGGGGGGGGGGGGGGGGGGGGGGGGGGGGGGGGGGGGGGGGGGGGGGGGGGGEGGGGC98DFGGGFDGGGGGFGGGGGGGGFGCGGGGGGGGGGGGGGF8>GGD5CEGBDC?FFAG+<@>>@FEF><
@M00200:205:000000000-AKKM3:1:1101:8037:7045 1:N:0:1
ATTGGGCGTAAAGGGTGCGTAGGCGGGCAGGGAAGTCCGTGGTGAAATCTCCGAGCTTAACTCGGAAACTGCCGTGGATACTCTCTGTCTTGAATACTGTGAAGGTGAGCGGAATATGTCATGTAGCGGTGAAATGCTTAGAGATGACATAGAACACCAATTGCGAAGGCAGCTCACTGCGCAGCGATTGACGCTGAGGCACGAACGCGTGGGGATCAAACAGGATTAGATACCCTGGTA
+
GGGDEFGGG@FGFGGGEGGEGGGGGDEGGGEGGDGFFGGGFGGGGGGGGGGGGGGEG@FFFFGCGGGGGGGGGECGGEGBE?FGGGFFFGGGCFGGGGGGGCGFBF@F@FGGG@FGGFFGFGGGFFFGGEEGDFFBDFGGFFGFE:FGGGGGGFFFG7F@FF99>7CCBFGGG6DFFCCGGGG8CG>85DGFGGDGGCD5=DGEG5<DG=?EGG)/7A:FGG6*(9737FDGGGGF:@6+
@M00200:205:000000000-AKKM3:1:1101:9939:7056 1:N:0:1
ATTGGGTTTAAAGCGCGTGTAGGCGGCTTGGCAAGTCAGTTGTGAAAGCCCGGGGCCCAACCCCGGAACTGCATCTGAAACTGCCTGGCTAGAGTCCCGGAGAGGAAGGCAGAATTCCCGGTGTAGGGGTGAAATCCGTAGATGTCGGGAGGAATACCAGCGGCGAAGGCGGCCTTCTGGACGGTGACTGACGCTGAGACGCGAAAGCGTGGGGAGCAAACAGGATTAGATACCCCTGTA
+
FFGGFCFGGGGGGGEGDFGGDFDFEGGFGE7FFGGFGEGFGGGGFFGGGGGGGECEGGGEGG@GEGG:FGGGGGGGGC@FG9FDGCFGGGGGGGGGGGGDFGGGGGFGEGG7EBFGFGGG@CF@DF,B+CFBEF<CFEFDGGG9FF7*3F77FCFGGGGDFCEGDC7*CFFGGGGGGGFG78=8E>EC?C6CCCDE5>+<EG5EE55>*:AEG*7DBG8EGDCC(9C??BA7FFGD)7)+
@M00200:205:000000000-AKKM3:1:1101:16444:7057 1:N:0:1
ATTGGGTTTAAAGAGCTCGTAGGCGGCTTGTCGCGTCGGATGTGAAAGCCCGGGGCTTAACCCCGGGTCTGCATTCGATACGGGCAGGCTAGAGTGTGGTAGGGGAGAACGGAATTCCTGGTGTAGCGGTGAAATGCGCAGATATCAGGAGGAACACCGGTGGCGAAGGCGGTTCTCTGGGAATATCCTGACGCTGAGGAGCGAAAGTGTGGGGAGCGAACAGGATTAGATACCCTAGTA
+
GGGGGGGGGGGGGGGGGGGGGGGGGGGGGGGGGGGGGGGGGGGGGGGGGGGGGGGGGGGGGGGGGGGGGGGGGGGGGGGGGGGGGGGGGGGGGGGGGGGGGGGGGGGGGGGGGGGGGGGGGGGGGGGGGGGGGGGGGGGGGGGGGGGGGGGG:FGGGGGGGGGGGGGGGGGGGGGGGGGGGGGGGGGGGFGGGGGGGGGFGGGGGGGGGGGGGGFGFGGGGGGFBGGFFFFGGGGGFFFG
@M00200:205:000000000-AKKM3:1:1101:4046:7058 1:N:0:1
ACTGGGTTTAAAGGGCGCGTAGGCGGCCACCGCAAGTCAATTGTGAAATCTCCGGGCTTAACTCGGAAAGGTCAACTGATACTGCGGGGCTAGAGTGCGGAAGGGGCAACTGGAATTCTCGGTGTAGCGGTGAAATGCGTAGATATCGAGAGGAACACCTGCGGCGAAGGCGGGTTGCTGGGCCGACACTGACGCTGAGGCGCGAAAGCTAGGGGAGCGAACGGGATTAGATACCCTTGTA
+
GGGGGGGGGGGGGGGGGGGGGGGGGGGGGGGGGGGGGGGGGGGGGGGGGGGGGGGGGGGGGGGGGGG@FGGGGGGGGGGFGGGFGGGGGGGGGDGGGGGGEGEGGGGGGGGGGGGGGGGGGGGGGGGGGGD<FGGGFGGGGGGGGGGGGEGGDFGGGGDGGGGCEEGGGGGGGEGGGGGGCGGGEGGGGGGFGGGGEEGGGGGCEED<;C@<EGFGF=8CDDDG?C<(6?AGC@6<6@;FC
@M00200:205:000000000-AKKM3:1:1101:14937:7062 1:N:0:1
ACTGGGCTTAAAGGGTGCGTAGGCGGGCCTTTAAGTCAGTGGTGAAAGCTCCGAGCTTAACTCGGAAACTGCCATTGATACTATTGGTCTTGAATTCGGTCGAGGTTGGCGGAATGTGTCGTGTAGCGGTGAAATGCTTAGATATGACACAGAACACCGATTGCGAAGGCAGCTAGCTAGACCGACATTGACGCTGAGGCACGAAAGCGTGGGGATCAAACAGGATTAGATACCCGAGTA
+
GGGGGGGGGGGGGGGGGGGGGGGGGGGGGGGGGGGGGGGGGGGGGGGGGGGGGGGGGGGGGGGGGGGGGGGGGGGGGGGGGGGGGGGGGGGGGGGGGGGGGGGGGGGGGGGGGGGGGGGGGGGGGGGGGGGGGGGGGGGGGGGGGGGGGGGGGGGGGGGGGGGGGGGGGGGGGGGGGGGGGGGGGGGDGGGGCCGGGGGGGGGGGGDGEGEGGGFDFG<FGGGGFGGFFFFGGFFGFFFG
@M00200:205:000000000-AKKM3:1:1101:11732:7088 1:N:0:1
ACTGGGTTTAAAGGGTGCGTAGGCGGGCAGGTAAGTCAGTGGTGAAATCCCCGAGCTTAACTCGGGAACTGCCATTGATACTATTTGTCTTGAATACCGTGGAGGTGAGCGGAATATGTCATGTAGCGGTGAAATGCTTAGATATGACATAGAACACCCATTGCGAAGGCAGCTCACTACGCGGTCATTGACGCTGAGGCACGAAAGCGTGGGGATCAAACAGGATTAGATACCCCTGTA
+
GGGGGGGGGGGGGGGGGGGGGGGGGGGGGGGGGGGGGGGGGGGGGGGGGGGGGGGGGGGGGGGGGGGGGGGGGGGGGGGGGGGGGGGGGGGGGGGGGGGGGGGGEGGGGGGGGGGGGGGGGGGGGGGGGGGGGGGGGGGGGGGFGGGGGGGGGGGGGGGGGGGGGGGGDGGGDGGFGGGGDGGEEECGGGFG5EDC8BFGGGGGGGGFGGEFDE@DFGGGGGG:<GFD=FBGFAFGFFFF
@M00200:205:000000000-AKKM3:1:1101:19088:7096 1:N:0:1
ATTGGGTTTAAAGCGCGCGTAGGCGGCTCGGAAAGTCGGTCGTGAAATCCTGGGGCTCAACCCCGGAACTGCGTCCGATACTTCCGAGCTGGAGGCAGGTAGGGGAGATCGGAATTCCTGGTGTAGCGGTGAAATGCGCAGATATCAGGAGGAACACCGGTGGCGAAGGCGGATCTCTGGGCCTTGCCTGACGCTGAGGCGCGAAAGCTAGGGGAGCGAACAGGATTAGATACCCCAGTA
+
GGGGFGGGGGGGGGGGGGGGGGGGGGGGGGGGGGGGGGGGGGGGGGGGGGGGGGGGGGEGGGGGGEGGGGGGGGGGGGGGGGGGGGGGGGGGFGGGGGGGGGGGGDGGGDGGGCFGGGGGFGGGGGGGGCFGCGGDGGGGEFGGGGGGGGG7CFGGGGGGGGGGGGGGGGGDEGCC@FCFFGGGGGFGGGFG?59ECFCFDDGCGGGC?FFGGG37@GDGGDGF0>FDFFB7+@FGFBFF
@M00200:205:000000000-AKKM3:1:1101:26994:7097 1:N:0:1
ATTGGGTTTAAAGGGTGCGTAGGTGGTGAGGTAAGTCGGATGTGAAAGCTCCGAGCTCAACTCGGAAATGGCATTGGAAACTACCTTGCTCGAGGGTTTGAGGGGGGACTGGAATACTTGGTGTAGCAGTGAAATGCGTAGATATCAAGTAGAACACCAGTGGCGAAGGCGAGTCCCTGGAAAACTCCTGACACTGAGGCACGAAAGCTAGGGGAGCAAACAGGATTAGATACCCTAGTA
+
GGGGGGGGGGGGGGGEFEGGGGGGGGGGGFGGGGGGGGGGGGGGGGGGGEG<EGGGGGGCGCDFGGGGFGGGGGGGGGGGGGGGGGGDGGFGGGGGGGGGGGGGGGGGGGGGGGGGGGGGGGGGGGGFGGGGGGGGGGGGGGGGGGGGGGCFGFGGGGGGGGGGG7EGGGGGGGF7CFGGGCFGFG?CFGGFGFGGGCCFGGGGGEDFGGGGGC5C@GG8<FGG6GCBFFA7EFF4)7@D
@M00200:205:000000000-AKKM3:1:1101:6230:7106 1:N:0:1
ACTGGGCTTAAAGCGTGTGTAGGCGGACTGGTAAGTACCTTGTGAAATCCCACGGCTCAACCGTGGAACTGCTTGGTATACTGCTTGTCTTGAGCCACTTAGGGGCTGTCGGAACAAACGGTGGAGCGGTGAAATGCGTAGATATCGTTTGGAACGCCAAAGGTGAAAACAGACAGCTGGGAGTGTGCTGACGCTGAGACACGAAAGCCAGGGGAGCGAACGGGATTAGATACCCCCGTA
+
GGGGGGGGGGGGGGGFGGGGGGGGGGGGGGGGGGGGGFGGGGGGGGGGGGGGGGGGGGGGGGGGGGGGGGGGGGGGGGGGGGGGGGGGGGGGGGGGGGGGGGGGGGGGGGGGGGGGGGGGGGGGDE8FGGGGGGGG9FFGGEGGGGGGGGGGGGGGGEG7EGGGGGGGGGGGGGGGEEGGGGEGGFGC7CF??CDE=ECFFCCEGGG4C6CFGGEDDG8C)9=<1C*8?62*0<CG>:@E
@M00200:205:000000000-AKKM3:1:1101:15566:7115 1:N:0:1
ACTGGGTTTAAAGCGCGTGTAGGCGGGGCGGTGCGTCGGTCGCTGAAATCCCCCGGCTCAACCGGGGAAGGGGCGCCGAAACGACCCCCCTGGAGCGACGTAGGGGGAACTGGAACTTCCGGTGGAGCGGTGAAATGCGTTGAGATCGGAAGGAACGCCCGTGGCGAAAGCGAGTTCCTGGACGTCGGCTGACGCTGAGACGCGAAAGCCAGGGGAGCGAACGGGATTAGTTACCCCAGTA
+
GDGGGGGGGGGGGAGGGFFFGDEFEGG+:FEG7BFGGDGGCE@C7FGFGG=FF@FGG7BE9F8CCFFF:=F+>CCECFCCGGG>BCEFG:FFCFFB<:F:FCFGG@E*CCEF8CCFGG<9E*:?E58CED*:CFFC9C>8E>8:8+2*8;CC8C,,*;::8CEECCGGE*8E5:8;EFFEFCFG;EE=7*:805<5?EGCCCCCGED76A8CFC)55=8E57:*3*9.67-02<CGFFEF7
@M00200:205:000000000-AKKM3:1:1101:8116:7116 1:N:0:1
ATTGGGTGTAAAGGGCGCGTAGGCGGGCAAGCAAGTCCGGGGTGAAATCTTTCGGCTCAACCGGAAAAGTGCCTTGGATACTGCTTGTCTAGAGGGAGCTAGGGGCCGTTGGAACTTCCGGTGGAGCGGTGAAATGCGTTGATATCGGAAGGAACGCCGGTGGCGAAAGCGAACGGCTGGATCTCTTCTGACGCTGAGGCGCGAAAGCTAGGGGAGCAAACGGGATTAGATACCCCGGTA
+
GGGGGGGGGGFGGGGGGGGGGGGGGGGGGGGGGGGGGGGGGGGGGGGGGGGGGGGGGGGGGGGGDGGGGGGGGGGFGGFGGGGGGGGGGGGGGGGGGEGGGGGGGGGGGD7FGGGGGGGGGGGGGGGGGGGGGGGFGGGGGDEAFGGGCGGDGFGGDFGGGGGGGGGGEGGEGGCGGGDGGGCGGGFFFFGGGDGG=FGGGGDEGGCD7<FFG5@3>F?8CC=D6DG246>FFGFGD>BG
@M00200:205:000000000-AKKM3:1:1101:26120:7124 1:N:0:1
ACTGGGCTTAAAGCGCGTGTAGGCGGCTCGGTAAGTCCGCTCTGAAAGCCCGGGGCTCAACCCCGGGAGGCGGGTGGATACTGTCGAGCTCGAGTCCGGAAGAGGCAAGTGGAATTCCCGGTGTAGCGGTGAAATGCGCAGATATCGGGAGGAACACCAATGGCGAAGGCAGCTTGCTGGGACGGTACTGACGCTGAGACGCGAAAGCGTGGGGAGCAAACAGGATTAGATACCCGAGTA
+
GGGGGGGGGGGGGGGGGGGGGGGGGGGGGGGGGGGGGGDGEGGGGGGGGGGGGGGGGGGGGGGGGGGGGGGGGGFGGGGGGGGGGGGGGGGGEGGGGGGGEGGGGGGGGFGGFFFGG9FGEFGGGGGGGGGGGGGGGGGGGGGGGGGDGGGGGGGGGGGGGGFGGGDEGGGGGGGGGGGGGGDECCFEGGGFCEDE=FGGGGGGECDGG58EEGFG3:C05DEG?FC?FFFGFFFGFBFC
@M00200:205:000000000-AKKM3:1:1101:21379:7131 1:N:0:1
ATTGGGTTTAAAGCGTGTGTAGGCGGATTGGTAAGTACCTTGTGAAATCCCACGGCTCAACCGTGGAACTGCTCGGTATACTGCTTATCTTGAGCCACTTAGGGGCTGTCGGAACAAACGGTGGAGCGGTGAAATGCGTAGATATCGTTTGGAACGCCAAAGGTGAAAACAGACAGCTGGGAGTGTGCTGACGCTGAGACACGAAAGCCAGGGGAGCGAACGGGATTAGATACCCCCGTA
+
GGGGGGGGGGGGGGGGGGGGGGGGGGGG;FFGGGGGGDGGGGGGGGGGGGGGGGGGGGF,FGGGGGGFGGGGGGGGGGGGGGGGCGGGGGGFFFGGGGGGGCFFDGGFFCFE7FGGGGGGGGGEFGGDDFCEEGFFGGGGGGGFGGGGGGE>FAFFGGGG<>CFFDGFFGFFF>@CGGGGGGGGGGGGGGGGGDGE=EFGGFCEE5)CFF7CFGD<AC8EG)*76DGFFFF>FEF35@E=
@M00200:205:000000000-AKKM3:1:1101:11085:7139 1:N:0:1
ATTGGGTTTAAAGGGTGCGTAGGCGGCCTATTAAGTCAGTTCTGAAATATCCCGGCTTAACCGGGAGGGTGGGATTGATACTGATGGGCTTGAGTGGACTCGAGGTAGGCGGAATTGACGGTGTAGCGGTGAAATGCTTAGATATCGTCAAGAACACCGATAGTGTAGACAGCTTACTAGATTTCAACTGACGCTGAGGCACGAAAGTGTGGGGATCAAACAGGATTAGATACCCCGTA
+
GGGGGGGGGGGGGGGGGGGGGGGGGGGGGGGGGGGGGGGGGGGGGGGGGGGGGGGGGGGGGGGGGGGGGFGGGGGGGGGGGGGGFGGGGGGGGGGGGGGGGGGGGGGGGGGGGGGGGGGGGGGGGGGGGGDGGGGGGGGGGGGGGGGGGGGGGGGGGGGGGGGFFGGGGGGGGGGGGGGGGGGGGGFFGGGCEEGGGGGGGFGGGGDFGGGGGGDGFGGFGGGFBGG?FFFGDFDC:>>
@M00200:205:000000000-AKKM3:1:1101:21329:7146 1:N:0:1
ATTGGGTTTAAAGCGCACGTAGGCGGCTGGGTCCGTCCGATGTGAAAGCCCCCGGCTCAACCGGGGAATTGCATCGGATACAGCCCGGCTCGAGGACGGTTGGGGTGAGTGGAACTCCTGGTGGAGCGGTGAAATGCGTAGATATCAGGAGGAACACCGGTGGCGAAAGCGGCTCACTGGACCGTTACTGACGCTGCGGTGCGAAAGCTAGGGGAGCAAAAGGGATTAGATACCCCTGTACGAT
+
FGGFFGGEFGGGGGFGDGGGGGGGEGGGGGGGGFGGGGGGGGGFGGGGGGGGGGGGGGGG<F:FGGGGGGCGGGGD7BEGGC?FFFE=F+CFF?F=A+FGGDGGDGDGGGF<B>FFGGGFGGFD:BFCFFC@AF<AF7>*><<;FGCF?E7**@FGGGG<F7FFCC8CFCFEE*;+<9@C*0C*;CEE9F+<*:C**28E5CEDE5)>E++;**0/5C66*2*/4F5)*9-033<>F)99*(((
@M00200:205:000000000-AKKM3:1:1101:26327:7151 1:N:0:1
ACTGGGTGTAAAGGGCGTGTAGGCGGCTGGATAAGTGGGATGTTAAATCCCCCGGCTCAACCGGGGAACTGCATCTCATACTGTTCAGCTCGAGCACATCAGAGGAGACTGGAATTCCCGGTGTAGCGGTGAAATGCGTAGATATCGGGAGGAACACCAGTGGCGAAGGCGAGTCTCTGGGATGATGCTGACGCTGAGGCGCGAAAGCCAGGGGAGCAAACGGGATTAGATACCCGGTA
+
GGGGGGGGGGGGGGGGGGGGGGGGGGGGGGGGGGGGGGGGGGGGGGGGGGGGGGGGGGGGGGGGGGGGGGGGGGGGGGGGGGGGGGGGGFGGGGGGGGGGGGGGGGGGGGGGGGGGGGGGGGGGGGGGGGGGFGGGGGGEGDGGGGGGGCEC7FGGGGGGGGGGGGEEGFGGGGGGGCFGFGGGFGGGGGGGGGGGGGGGGGGGGGGGGGGGGD:D>FC8FDEGBGGFFFF7<CFD>EF
@M00200:205:000000000-AKKM3:1:1101:26537:7165 1:N:0:1
ACTGGGTTTAAAGGGTGCGTAGGCGGAATGATAAGTCAGTGGTGAAATCCTGCAGCTTAACTGCAGAACTGCCATTGATACTGTCAATCTTGAGTACATTTGATGTGGGCGGAATGTGTCATGTAGCGGTGAAATGCTTAGATATGACACAGAACACCGATTGCGAAGGCAGCTCACAAAACTGTAACTGACGCTGAGGCACGAAAGCGTGGGTATCAAACAGGATTAGATACCCGCGTA
+
GGGGGGGGGGGGGGGGGGGGGGGGGGGGGGGGGGGGGGGGGGGGGGGGGGGGGGGGGGGGGGGGGGGGGGGGGGGGGGGGGGGGGGGGGGGGGGGGGGGGGGGGGGGGGGGGGCGGGGGGGGGGGGGGGGGGGGGGGGGGGAFCFFGGC?D<FGGFFGGGGCFDC@EGGGGGDFFGGGFFFGGFGGGFCFGFE>9**DF>CFGGGGDC5CEEFGFDFGDFGFFGFG><AFEF@<?3;EDE
@M00200:205:000000000-AKKM3:1:1101:15880:7189 1:N:0:1
ATTGGGTTTAAAGAGCACGTAGGCGGTTGAGAAAGTCTGATGTGAAAGCCCCCGGCCCAACCGGGGAATTGCATCAGAAACTACTTGTCTAGAGTGCAGGAGGGGAGAGTGGAATTCCTGGTGGAGCGGTGAAATGCGTAGATATCAGGAGGAACGCCGGTGGCGAAAGCGACTCTCTGGCCTGTTACTGACGCTGCGGTGCGAAAGCTAGGGGAGCAAACGGGATTAGATACCCCAGTA
+
GGGGGGGGGGGGGGGGGGGGGGGGGGGGGGGGGGGGGGGGGGGGGGGGGGGGGGGGGGGGGGGGGGGGGGGGGGGFFGGGGGGGGGGGGGGGGGGGGGGGGGGGGEGGEGGGGGGGGGGGGGGGGGGGGFGGGGGGGGGGGGGGGGGGGCGDGGGGGGGGGGGGDGGGCFCCCEGGGGGGGGGGGGGGGGGGGGGG5CDECGGGGGGGGGGGGDFGFGGGGGGGFGG?FFFGGGGGFFFF
@M00200:205:000000000-AKKM3:1:1101:11001:7201 1:N:0:1
ACTGGGTGTAAAGGGCGCGTAGGCGGCTTTTCAAGCGTGCGGTGAAAGCTCGGGGCTTAACTCCGAGTCTGCCGTGCGAACTGGGAGGCTTGAGTCTGGTAGAGGTCGATGGAATTCCGGGTGTAGCGGTGGAATGCGTAGAGATCCGGAAGAACACCGGTGGCGAAGGCGGTCGACTGGGCCAGTACTGACGCTGAGGCGCGACAGCGTGGGGAGCAAACAGGATTAGATACCCCGGTA
+
GGGGGGGGGGGGGGGGGGGGGGGGGGGGGGGGGGGGGGGGGGGGGGGGGGGGGGGGGGGGGGGGGGGGGGGGGGGGGGGGGGGGGGGGGGGGGGGGGGGGGGGGGGGGGGGGGGFGGGGGGGGGGGGGGGGGGGGGGGGGGGGGGGGGGGGGGGGGGGGGGGGGGGGGGGGGEGGGGGGGGGGGGGGGGCFGGGGGGGGGGGGGGGGGGGGGGGBGFGGGGGGC:GGFFFAFCEEG>>BG
@M00200:205:000000000-AKKM3:1:1101:4453:7217 1:N:0:1
ACTGGGTTTAAAGGGCGCGTAGGCGGCTACCCAAGTCGGGGGTGAAATCTTTCGGCCCAACCGGAAAACAGCCTCCGATACTGTGTAGCTCGAGGGAGACAGGGGCACGCGGAACTTCCGGTGGAGCGGTGAAATGCGTAGATATCGGAAGGAACGCCGGTGGCGAAAGCGGCGTGCTGGATCTCTTCTGACGCTGAGGCGCGAAAGCCAGGGGAGCGAACGGGATTAGATACCCTAGTA
+
GGGGGGGGGGGGGGGGGGGGGGGGGGGGGGGGGGGGGGGGGGGGGGGGGGGGGGGGGGGGGGGGGGGGGGGGGGGGGGGGGGGGGGGGGGGGGGGGGGGGGGGGGGGGGGGGGDGGGGGGGEGGGGGGGGGGGGGGGGGGGGGGGGGGGGEGGGGGGGGGGGGGGGGGGGGGGGGGGGGGGGGGGFGGGGGGEEGGGGGGGGGG5CGGGGGGGGFG>GEGGGGGFGG?F=AGGC?FFFFG
@M00200:205:000000000-AKKM3:1:1101:25321:7222 1:N:0:1
ATTGGGTTTAAAGCGCGCGCAGGCGGTTGGCAGAGCCCGGCGTGAAAGCCCCCAGCTCAACTGGGGGAGGCCGTCGGAGACCTGTCGACTGGAGGCCGGTAGGGGAGAGCGGAATTCCCGGTGTAGTGGTGGAATGCGTAGATATCGGGAGGAACACCAGTGGCGAAGGCGGCTCTCTGGACCGGTGCTGACGCTCAGGCGCGAAAGCGTGGGGAGCGATCCGGATTAGATACCCGCGTAAGA
+
GGGGGGGGGGGGGGGGGGGGGGGGGGGGGGGGGGGGGGGGGGGGGGGGGGGGGGGGGGGGGGGGGGGGGGGGGGGGGGGGGGGGGGGGGGGDDGGGGGGGGGGGGGGGGGGGGGGGGGGGGGGGGGGGGGGGGGGGGGGGGGGGGGGGGGGGGGGGGGGGGGGGGGGGGGGGGGGGGGGGGGGGGGGDGGGGGGGGGFGG=DGG5:DFGCEGGE@<BE?CCDGGB355FF<>FGGDEFECD24
@M00200:205:000000000-AKKM3:1:1101:19063:7224 1:N:0:1
ATTGGGTTTAAAGGGCGCGTAGGCGGCTGACCAAGTCTGGGGTGAAATCCTGCAGCTTAACTGTAGAAGTGCCTGGGATACTGGTCGGCTCGAGGGAGGTAGGGGTCTGTGGAACTGCTGGTGGAGCGGTGAAATGCGTTGATATCAGCAGGAACGCCGGTGGCGAAAGCGACGGACTGGATCTCTTCTGACGCTGAGGCGCGAAAGCTAGGGGAGCAAACGGGATTAGATACCCCGGAA
+
CGAFGGGGEGCCCFFGEFGFGGDGGGGGDGCFGGG@CAFGCEEGGFGGFFGGGFGGDDGFGFFFGGGGGFFAEFFDFGGFGGGDGGGGGGGGB:FGFEEB=E@:@CCGGGGG9<CF9=CD?<BF7F8FEF:F9CFFF7FEEGGGF,@AFGGGGGF*8CF7<*CFGGEGGDEDEGEE5ECGCFCGFFGFDFCFEGD**2;FED*8*:C4++08C8)17582>DCC()92*6)CFCFC;35:
@M00200:205:000000000-AKKM3:1:1101:11927:7228 1:N:0:1
ATTGGGTTTAAAGGGCGCGTAGGTGGTCCTGTATGTCTACCGTGAAAGCGTACGGCTCAACCGTATTTTGTCGGTAGAAACTGCAGGACTTGAGGCTGGGAGGGGCTGGTGGAATTCCCTGTGTAGCGGTGAAATGCGTAGAGATGGGGGAGAACACTCGTGGCGAAGGCGGCCAGCTAGACCAGTTCTGACACTGAGGCGCGACAGCGTGGGGAGCAAACAGGATTAGATACCCTCGTA
+
GGGGGGGGGGGGGGGGGGGGGGGGGGGGGGGGGGGGGGGGGGGGGGGGGGGGGGGGGGGGGGGGGGGGGGGGGGGGGGGGGGGGGGGGGGGGGGGGGGGGGGGGGGGGGGGGGGGGGGGGGGGGGGGGGGGGGGGGGGGGGGGGGGGGGGEGGGGGGGGGGGGGGGGGGGGGGGGGGGFC9CGFFFGFGGGGGGFFCFGG5CEEGGGCGEGGGGFDDFFGGGGG<GF29?ADFFFCFBFD
@M00200:205:000000000-AKKM3:1:1101:12386:7231 1:N:0:1
ATTGGGTTTAAAGGGCTCGTAGGTGGCCAACTAAGTCGGACGTGAAATCCCTCGGCTTAACCGGGGAACTGCGTCCGATACTGGTTGGCTTGAGTTTGGGAGAGGGATGCGGAATTCCAGGTGTAGCGGTGAAATGCGTAGATATCTGGAGGAACACCGGTGGCGAAGGCGGCATCCTGGACCAACACTGACGCTGAGGAGCGAAAGCCAGGGGAGCAAACGGGATTAGATACCCCTGTA
+
GGGGGGGGGGGGGGGGGGGGGGGFGGGGGGGGGGGGGGGGGGGGGGGGGGGGGGGGGGGGGGGGGGGGGGGGGGGGGGGGGGGGGGGGGGGGGGGGGGGGGGGGGGGGGGGGGGGGGGGGGGFFGFGGGGGGGGGGGGEGGGGGGGGGFGFGGGGGGGGGGGGGEEGGGGGGGGGGGGGGGGGGGGGEGGFGGGGGDGCCCFGGGGGGGGGGGD>DBGGGDDGGFGGFFFFGGCCDFFFG
@M00200:205:000000000-AKKM3:1:1101:9490:7231 1:N:0:1
ACTGGGTGTAAAGCGAGCGCAGGTGGTTTAATAAGTCTGATGTAAAAGGCAGTGGCTCAACCATTGTGTGCATTGGAAACTGTTAGACTTGAGTGCAGTAGAGGAGAGTGGAATTCCATGTGTAGCGGTGAAATGCGTAGATATATGGAGGAACACCGGTGGCGAAAGCGGCTCTCTGGACTGTAACTGACACTGAGGCTCGAAAGCGTGGGTAGCAAACAGGATTAGATACCCCGGTA
+
GGGGGGGGGGGGGGGGGGGGGGGGGGGGGGGGFFGGGGGGGGGFFFGGGGGFGGGGGGGGGGGGGGGGGGGFGGGGGGGGGGGGGGGGGGGGGGFC?FGGGGGGCECGGGGGFFGGGGGGGGGGGGGGGGGGGGGGGGGGGGGG9FF9FC+CFGEGGGGGGGGDGGGGGGGGGGGGGGFEFFGGFGGGGGGGGGGGCDFGGGGGEEFDEEG>FF>;+BEGFGCC;FC<::);FGGD>8>
@M00200:205:000000000-AKKM3:1:1101:24070:7253 1:N:0:1
ATTGGGCTTAAAGTGCGCGTAGGTGGCTGTGCAAGTAAGGTGTGAAAGCCCTCGGCTTACCCGGGGAATTGCGCCTTAAACTGCATGGCTTGAGGGTCTCAGGGGATAGGGGAACTCCAGGTGTAGCGGTGAAATGCGCAGATATCTGGGGGAAGGCCGGCGGCGAAGGCGCCTATCTGGGAGATACCTGACACTGAGGCGCGAAAGCTAGGGGAGCGAACGGGATTAGATACCCGCGTA
+
GGGGGGGGGGGGGGGGGGGGGGGGGGGGGGGGGGGGGGGGGGGGGGGGGGGGGGGGGGGGGGGGGGGGGGGGGGGGGGGGGGGGGGGGGGGGGGGGGGGGGGGGGGGGGGGGGGGGGGGGGGGGGGGGGGGGGGGGGGGGGGGGGGGGGGGGGGGGGGGGGGGGGGGGGGGGGGGGGGGGGGGGGGGGGGGFGGCFGGGGGGGGGGGG?FGGGGFGFGGGDGGGFDC?FF2DFFGGFFEG
@M00200:205:000000000-AKKM3:1:1101:20795:7253 1:N:0:1
ACTGGGTTTAAAGGGTGCGTAGGCGGATCCGCAAGCGTCTTGTGAAAGCCCCCGGCTCAACCGGGGAACAGCGGGGCGAACTGCGGGTCTTGAGGCAGGTATGGGTCGCCGGAACAGTAGGTGGAGCGGTGAAATGCGTAGATATCTACTGGAACGCCGATGGTGAAGACGGGCGACTGGGCCTGTCCTGACGCTGAGGCACGAAAGCGTGGGGAGCAAACAGGATTAGATACCCTGGTA
+
GGGGGGGGGGGGGGGGGGGGGGGGGGGGGGGGGGGGGGGGGGGGGGGGGGGGGGGGGGGGGGGGGGGGG,EFGGGGGGGGGGGGGGGGGGGGGGGGGGGGGGGGGGGGGGGGGGGGGGGGGGGGGGGGGGGGGGGGGGGGGGGGGGGGGGGGGGGGGGGGGGCCFGFGGGGGGGGGGGGGGGGGGFFGGGGGGGGGGGGGGGGGGDDFGGECGGFGECFFGFGF:DFFFFFGEFFGFFFG
@M00200:205:000000000-AKKM3:1:1101:23822:7254 1:N:0:1
ATTGGGTTTAAAGGGAGCGTAGGTGGCCTTATAAGTCAGTGGTGAAATCTCTGGGCTTAACCCAGAAATTGCCATTGATACTGTAGGGCTTGAGTATAGATGCCGTTGGCGGAATATGACATGTAGTGGTGAAATACATAGAGATGTCATAGAACACCGATTGCGAAGGCAGCTAACGAAACTATAACTGACACTGAGGCTCGAACGTGTGGGGATCAAACAGGATTAGATACCCGAGTA
+
GGGGGGGGGGGGGGGGGGGGGGGGFGGGGGGGGGGGGGGGGGGGGFGGGGGGGGGGGGGGGGGGGGGGGGGGGGGGGGGGGGGGGGGGGGGGGGGGGGCEFFGGGGGGGGGGGGGGGGGGGGGGGGGGGGGGGGGGGGGGGCFFGGGGGGGGGFGGGGGCGGGGDCEGGFGGGGGGGGGG8EGGGFGGGFCGFGGEFGFGGGGCD,9?CFGGGGFGFGGFGFFCBGGEAFFGG8CDFFFF
@M00200:205:000000000-AKKM3:1:1101:18141:7254 1:N:0:1
ATTGGGTTTAAAGGGCGCGTAGGCGGGATGGCAAGTCGGTCGTGAAATCCTTCGGCTCAACCGAAGAACGTCGATCGATCCTGCTGTTCTAGAGGATTGCAGAGGAGACTGGAATTCCCGGTGTAGCGGTGAAATGTGTAGAGATCGGGAGGAACACCGGTGGCGAAGGCGGGTCTCTGGGCAATTCCTGACGCTGAGGCGCGAAAGCGTGGGGAGCAAACGGGATTAGATACCCGCGTAAGCT
+
GFGGGGGGGGGGGFGGGGGEGGGGGGGGGGGGGGGGGGEGEGGGGFDFGGGGGGGGGGGGFGGD:B:FGGGGGGGGGEF,BFFGFG?BEGGGGGFCFGGGGGFD7>FGGGGG8,EFGGGEEFCGGAFFCGGG?FFGFFCFG9EFGGGDF>F>FFGGGEGGE@@FDDGGDGEEE?ECCFF?FGG>C9CGGFEGCC9E*8CFEC=?EGCC5A*?E>3)57@?D<**,><)9@4*CFF<3;<*13))
@M00200:205:000000000-AKKM3:1:1101:5886:7258 1:N:0:1
ACTGGGTGTAAAGGGCGTGTAGGCGGTCTGCTAAGTCATGTGTGAAAGCCCTCGGCTTAACCGAGGAACGACGCATGAAACTGGCAAGCTAGAGTACCAAAGAGGGGGGTGGAATTCCCGGTGTAGCGGTGAAATGCGTAGATATCGGGAGGAACACCGGTGGCGAAGGCGGCCCCCTGGTTGGATACTGACGCTGAGACGCGAAAGCGTGGGGAGCAAACAGGATTAGATACCCCGGTA
+
GGGGGGGGGGGGGGGGGGGGGGGGGGGGGGGGGGGGGGGGGGGGGGGGGGGGGGGGGGGGGFGGGGGGGGGGGGCFGGGGGGGGFFFEDFGGGGGGGE@=FGGGGGDGDGGDGGGGGGCFGEGGGGFGGGGGGGGGGGGGGGGGGGGGGGEGGFGGGGGGGGGGGGGGGGCE>*?EGGGDFFDD67ECGGGFDEDG*/<CEGGGGGGGGGGGGGFGFGGGGFGGFGG2=FFGGFFD@EBG
@M00200:205:000000000-AKKM3:1:1101:10947:7272 1:N:0:1
ATTGGGCTTAAAGGGCGCGTAGGTGGCGGCATAAGGCCGTGGTGAAAGTCTGGGGCTCAACCCCAGATCGGCCATGGCAACTGTGTCGCTAGGGCACCGTAGAGGCGGATGGAATTCCGGGTGTAGCGGTGGAATGCGTAGAGATCCGGAAGAACACCAGGGGCGAAGGCGGTCTGCTGGGCGGTGAGCTCGCCAGGTCTCAATAGCCGACACTGAGGCGCGACAGCGTGGGGAGCAAACAGG
+
ECECFFDDGFFFFGDEGEGGG@FGGGCECFGEGAGGGGCFFCEFDGCEFFGG<FGEEGGDGG:FF:EFDGEEGGGFDDGGGGGCGFE:FDDE88F<+BCE<:FFCFEG7F7=DFGFDB<:F>CBFGFG7FG>:FFCCGEEBCGCF9CCGCG>FGFGGGFCEE@GE@EGGGGGD5:EF7C?E5?G/**2+:6***9**+32<:C+2@DCG7:E5C=>?=C55)*9(970577DC5//<FF55(4
@M00200:205:000000000-AKKM3:1:1101:25785:7279 1:N:0:1
ATTGGGCTTAAAGGGTGCGTAGGCGGGGCAATAAGTCAGTGGTGAAATCCTGCGGCTTAACCGTAGAATTGCCATTGATACTGTTGCTCTTGAGTAGGCTCGACGTGGGCGGAATGTGCCGTGTAGCGGTGAAATGCTTAGATATGGCACAGAACACCGATAGTGAAGACAGCTCACGAGGGCCAAACTGACGCTGAGGCACGAAAGCGTGGGGATCGAACAGGATTAGATACCCGAGTA
+
GGGGGGGGGGGGGGGGGGGGGGGGGGGGGGGGGGGGGGGGGGGGGGGGGGGGGGGGGGGGGGGGGGGGGGGGGGGGGGGGGGGGGGGGGGGGGGGGGGGGGGGGGGGGDGGGGGGGGGGGGGGGGGGGGGGGGGGGGGGGGGGGGGGGGGGGGFGGGGGGGGGGGGGGGGGGGGGGGGGCGGGGGGGFGGGGGGGGGGGGGGGGGGGGGGGGGGEGFGDGGGGGFGGDFFBGGFGGFB>F
@M00200:205:000000000-AKKM3:1:1101:11703:7279 1:N:0:1
ATTGGGTTTAAAGGGTGCGTAGGCTGTGCGGAAAGTTGGGTGTGAAATCCCTCGGCTCAACCGAGGAACCGCGCCCAAAACTACCGTGCTGGAGGAAGACAGAGGTGAGCGGAACTTAGGGTGGAGCGGTGAAATGCGTTGATATCCTAAGGAACACCGGTGGCGAAAGCGGCTCACTGGGTCTTTTCTGACGCTGATGCACGAAAGCTAGGGTAGCGAACGGGATTAGATACCCCCGTA
+
GGGGGGGGGGGGGGGGGGGGGGGGGGGGGGGGEGGGGGGGGGGGGGGGGGGGGGGGGGGGGGGGGGGGGGGGGGGGGGGFGGGGGGGGGGGGGGGGGGGGGGGFGGFFGGGGGGGGGGGGFGGGGGGGGGGFGGGGGGGGGGGGGGGGGGFGEDGGGGDFGGGGGGGCFFCEGEGGGGFGGGFGGGGFGGFGGEGGEGGGGGGGGGDGG?EE8FFGFEGGDGG<?GC8F6<FFGGGF)0*
@M00200:205:000000000-AKKM3:1:1101:27698:7284 1:N:0:1
ACTGGGCTTAAAGGGTACGTAGGCGGGCGTGCAGGCGTCGTGTGAAATCCCCCGGCTCAACCGGGGAATTGCACGGCGAACCGCACGTCTTGAGACAAGTAGGGGCGGTCGGAACGATAGGTGGAGCGGTGAAATGCGTTGATATCTATCGGAACGCCGAAGGTGAAAACAGGCCGCTGGGCTTGGTCTGACGCTGAGGTACGAAAGCGTGGGGAGCAAACGGGATTAGATACCCCAGTA
+
GGGGGGGGGGGGGGGGEFGGGGGGGGGGGGGGGGGGGGGGGGGGGGGGGGGGGGGGGGGGGGGGGGGGGGGGGGGGGGGGGGGGGGGGGGGGGGGGGGGGGGGDEGGGGGGGGEGGGFGGGGGG@FFGGEGGGGGGGGGGDFFGGGGGFGGGDGGGGGGDGEGGGG6CGGFCGGGGGDGGGGGGGGGGGGGGGGGGGGF6AFD5CGGGGGGDED5<BGGCCGGG6CF?FBBGGGGC;:FC
@M00200:205:000000000-AKKM3:1:1101:9102:7284 1:N:0:1
ATTGGGTTTAAAGGGCGAGTAGGCGGCTTCGTAAGTCACGTGTGAAAGCCCTCGGCTCAACCGGGGAACTGCACCTGAAACTGCGAGGCTTGAGTCCGGGAGAGGGAAGCGGAATTCCCAGTGTAGCGGTGAAATGCGTAGATATTGGGAGGAACACCGGTGGCGAAGGCGGCTTCCTGGACCGGTACTGACGCTCAGGAGCGAAAGCTAGGGGAGCGAATGGGATTAGATACCCGGGTA
+
FGGGFFGGGGFGGGGCGGGGGGGGGG@FGGGGGGFGGFGGFEGGGFEEGGGGGGCGDEGFGGD@6=>FFFFFFF<CF<5?FFGGGGDDFG@E=BFFFGGGDGGDBFGGDGGGFEGFFGG<DGGGGEGE7<F7F=FGGGGG@7FCFAD<,,5>FGGFGGD:FEEGEC8FGGC7EE@FFFC7*;CEECGGGGCEEGGGE?FCDGG>8EDGGFFGCCB5@C55C<@F?7C2749FFEFDEBD=
@M00200:205:000000000-AKKM3:1:1101:15659:7308 1:N:0:1
ACTGGGCTTAAAGCGTGTGTAGGCGGAGGCGTAAGTGTCTTGTGAAATCCCACGGCTCAACCGTGGAACTGCTGGGCATACTGCGTCTCTTGAGCCGGCCAGGGGTCACCGGAACAAGCGGTGGAGCGGTGAAATGCGTAGATATCGCTTGGAACGCCAACGGTGAAAACAGGTGACTGGGGCCGCGCTGACGCTGAGACACGAAAGCCAGGGGAGCGAACGGGATTAGATACCCTAGTA
+
GGGGGGGGGGGGGGGGGGGGGGGGGGGGGGGGGGGGGGGGGGGGGGGGGGGGGGGGGGGGGGGGGGGGGGGGGGGGGGGGGGGGGGGGGGGFGGGGGGGGGGGGGGGGGGGGGGGGGGGGGGGGGGGGGGGGGGGGGGGGGGGGGGGGGGGGGGGGGGGGGGGGGGGGGGGGGGFGGGGGGGGGGGGDGGGGGGGGGGFGGGGG>EGGGGGGGGBGFGG*)9CDBDFFFFBGGGGGFFFF
@M00200:205:000000000-AKKM3:1:1101:14883:7308 1:N:0:1
ATTGGGTATAAAGGGCGTGTAGGCGGTCTGCTAAGTCATGTGTGAAATCCCTCGGCTTAACCGAGGAACGACGCATGAAACTGGCAAGCTAGAGTACCAAAGAGGGGGGTGGAATTCCCGGTGTAGCGGTGAAATGCGTAGATATCGGGAGGAACACCGGTGGCGAAGGCGGCCCCCTGGTTGGATACTGACGCTGAGACGCGAAAGCGTGGGGAGCAAACAGGATTAGATACCCCCGTA
+
GGGGGGGGGGGGGGGGGGGGGGGGGGGGGGGGGGGGGGGGGGGGGGGGGGGGGGGGGGGGGGGGGGEGGGGGGGGGGGGGGGGGGGGGGGGGGGGGGGGGGGGGGGGGGGGGGGGGGGGGGGGGFFGGGGGGGGGGGGGGGGGGGGEEDEECGGGGGGGGGGGGGGEE>FGGGGGGGGGGGGDEGGFGGGGGGGCEEGGGDGDGE53CEEEEGCDGFGGGGFGGFGG?4@<7EFFGFFEE
@M00200:205:000000000-AKKM3:1:1101:14703:7315 1:N:0:1
ATTGGGTTTAAAGGGTGCGTAGGCGGCCCTGTAAGTCAGTGGTGAAATATTTCAGCTCAACTGGAATTGTGCCATTGATACTGCGGGGCTTGAGTACAGATGAGGTAGGCGGAATTGACGGTGTAGCGGTGAAATGCTTAGATATCGTCAAGAACACCTATAGCGAAGGCAGCTTACTAGGCTGTAACTGACGCTGAGGCACGAAAGTGTGGGGATCAAACAGGATTAGATACCCCTGTA
+
GGGGGGGGGGGGGGGGGGGGGGGGGGGGGGGGGGGGGGGGGGGGGGGGGGGGGGGGGGGGGGGGGGGGGGGGGGGGGGGGGGGGGGGGGGGGGGGGGGGGGGGGGGGGGGGGGGGGGGGGGGGGGGGGGGGGGGGGGGGGGGGGGGGGGGGGGGGGGGGGGGGGGGGGGGGGGGGFGGGGGGGGGGGGGGGGGGGGEGGGGGGGGGGGGGGEGGEGFGGGGGGF<FG?FFAFFGGGFFFF
@M00200:205:000000000-AKKM3:1:1101:15973:7319 1:N:0:1
ATTGGGTATAAAGAGCTCGTAGGCGGCTCAGTAAGTCGGGTGTGAAACCCTCAGGCTCAACCTGGGGACGCCACTCGATACTGCTGTGGCTAGAGTCCAGTAGAGGAGTGTGGAATTCCCGGTGTAGCGGTGAAATGCGCAGATATCGGGAGGAACACCAACGGCGAAGGCAGCACTCTGGGCTGGAACTGACGCTGAGGAGCGAAAGCGTGGGTAGCAAACAGGATTAGATACCCCTGTA
+
GGGGGGGGGGGGGGGGGGGGGGGGGGGGGGGFGGGGGGGGGGGGGGGGGGGGGGGGGGGGGGGGGGGGGGGGGGGGGGGGGGGGGGGGGGGGGGGGGGGGGGGGGGGGGGGGGGGGGGGGGGGGGGGGGGGGGGGGFGGGGGGGGGGGGGGGGGGGGGGGGGGDGGGGDGGGGGGGGGGFFGGGGGGGGGGGGGGGD>FGGGGGGGGGGEGEEGFGEGGGGGGGFFGA?=27CFFFFFFGG
@M00200:205:000000000-AKKM3:1:1101:11519:7321 1:N:0:1
ATTGGGTTTAAAGCGCACGTAGGCGGCAATGTAAGTCAGGTGTGAAATCCCCCGGCCCAACCGGGGAATTGCGCTTGATACTGTGTTGCTTGAGGGCAGGAGGGGACCGTGGAATTCCTGGTGGAGCGGTGAAATGCGTTGATATCAGGAGGAACACCGGCGGCGAAGGCGACGGTCTGGCCTGCTTCTGACGCTGAGGTGCGAAAGCCAGGGGAGCAAACGGGATTAGATACCCGAGTA
+
GGGGGGGGGGGGGGGGGGGGGGGGGGGGGGGGGGGGGGGGGGGGGGGGGGGGGGGGGGGGGGGGGGGGGGGGGGGGGGGGGGGGGGGGGGGGGGGDGGGGGGGGGGGGGGGDGGFGFGGGGGFG7FGGGGGGFGGGGGGGGGGFGGDGCCC@FCFGGGGDGDDGGGDGDGEEGEGGEGGFGGGGGGGGGG?@ED3EEG5?=CGGGGGGGGFF58>3)*;@FG*C:DG?F=ACFFGC5)<E
@M00200:205:000000000-AKKM3:1:1101:3974:7323 1:N:0:1
ATTGGGTATAAAGCGTGCGTAGGTGGTGAGTTAAGTCTGTCGTGAAAGCCCCGGGCTCAACCTGGGAATGGCGATGGATACTGGCTCGCTAGAGTGCGGTAGAGGAGAGTGGAATTCCCGGTGTAGCAGTGAAATGCGTAGAGATCGGGAGGAACATCAGTTGCGAAGGCGGCTCTCTGGACCAGCCCTGACACTGAGGCACGAAAGCGTGGGGAGCAAACAGGATTAGATACCCCAGTA
+
GGGGGGGGGGGGGGGGGGGEGGGGGGGGGGGGGGGGGGGGGGGGGGFGGEFGGD@FGGGFGGGGGGGGFGGGGGEFCFGGGGA,EFFCFGGEFFGCF=FG>BFBF8:EEFFCGFGGFGGGGGGGGFGGGGGGCDFGFDFGGGFGGGGGG7FGGGGGCFFGGGGGGECE>FC@EGEGGGG7CGEF8,*4=C6CCFF?CCCGGGE*1/9CEC@FGCDGB*0<D*;4:*:3F=<FGGGG@@7C
@M00200:205:000000000-AKKM3:1:1101:22771:7369 1:N:0:1
ATTGGGTATAAAGGGTGTGTAGGTGGTTTTGTAAGTCATTTGTTAAATCTTCAGGCTCAACCTGGAGGCTGCAGGTGATACTACAAGGCTTGAGTGCGGGAGAGGTAAGCGGAATGCCCGGTGTAGCGGTAAAATGCGTTAATATCGGGTAGAACACCAAAGGCGAAAGCAGCTTACTGGAACGCAACTGACACTGAAACACGAAAGCGTGGGTAGCGAAAGGGATTAGATACCCCCGTA
+
GGGGGGGGGGGGGGGGGGGGGGGGGGGGGGGGGGGGGGGGGGGGGGGGGGGGGGGGGGGGGGGGGGGGGGGGGGGGGGGGGGGGGGGGGGGGGGGGGGGGGGGGGGGGGGGGGGGGGFFGGGGGGGGGGGGGGGGGGGGGGFGFFGGGDGGGGGGGGGGGGGGGGGGGGGGGGGGGGGGGGGFGE>EGGGGGGGGGGGFCGGGGGGGGGGGEEGFGFGGGGGGG?CGFFF<CFF8C5>EG
@M00200:205:000000000-AKKM3:1:1101:5592:7380 1:N:0:1
ATTGGGCATAAAGGGCGCGTAGGCGGCTTGCCAAGTCAGGGGTGAAATCCTGCAGCTCAACTGTAGAAGTGCCTTTGATACTGGCGAGCTCGAGGGAGGTAGGGGTGGGTGGAACTTCTGGTGGAGCGGTGAAATGCGTTGATATCAGAAGGAACGCCGGTGGCGAAAGCGACCCACTGGATCTCTACTGACGCTGAGGCGCGAAAGCTAGGGGAGCAAACGGGATTAGATACCCTTGTA
+
GGGGGGGGGGGGGGGGGGGGGGGGGGGGGGGGGGGGGGGGGGGGGGGGGGGGGGGGGGGGGGGGGGGGGGGGGGGGGGGGGGGGGGGGGGGGGGGGGGGGGGGGGGGGGGGGGGGGGGGGGGGGGGEGGGGGGGGGGGGEGGGFGGGGGGGGGGGGEGGGGGGGGGGGGGGGGGGGGGGGGFGGGGGGGGGGGGGEEGGGGGGGGGGGFGGGGGFGFGGGGDGGFDG2FFFG?C?FF:@G
@M00200:205:000000000-AKKM3:1:1101:20660:7391 1:N:0:1
ATTGGGTTTAAAGGGCGCGTAGGTGGGTTGGTAAGTCCGTGGTGAAATCCCCAAGCTTAACTTGGGAACTGCCGTGGATACTATCAATCTTGAATATCGTTGAGGTAAGCGGAATATGTCATGTAGCGGTGAAATGCTTAGATATGACATAGAACACCGATAGCGGAGGCAGCTTGCTAAGCGATTATTGACACTGAGGCACGAAAGCGTGGGGAGCAAACAGGATTAGATACCCGTGTA
+
GGGGGGGGGGGGGGGGGGGGGGGGGGGGGGGGGGGGGGGGGGGGGGGGGGGGGGGGGGGGGGGGGGGGGGGGGGGEGGGGGGGGGFGGGGGGGGGGGGGGGGGGGGGGGGGGGGGGGGGGGGGGGGGGGGEGGGGGGGGGGGGFGGGGGFGCGFGGGGGGG>CGGCEDGGGGGGGGGGGGGGGGGGGGGFGGGGGEFFCCE<5C8CDGCA7FFEEGFGGGGGGF;GF<FFFGGFGC@E>E
@M00200:205:000000000-AKKM3:1:1101:18198:7396 1:N:0:1
ATTGGGTTTAAAGGGCGCGTAGGTGGCCACTATAAGGCCGCGGTGAAAGTTCGGGGCTCAACCCTGAATCGGCCGCGGCGACTGTAGGGCTTGGGCACCGTAGAGGCAGATGGAATTCCGGGTGTAGCGGTGGAATGCGTAGAGATCCGGAAGAACACCAGTGGCGAAGGCGGTCTGCTGGGCGGTGGACTCGTAAGAGTCCAATAGCCGACACTGAGGCGCGACAGCGTGGGGAGCAAACAGG
+
GGGGGGGGGGGGGGGGGGGGGGGGGGGGGGGGGGFFFGGGGGGGGGGGGGGGGGGCGGGGGGGGGGGGGGGGGGGGGGGGGGGGGGGGGGGGGGGGGGGGGGDGDGGGGGGGGGGGGGGGGGGGGGGGGGGGGGGGGGGGGGGGFGGGGGGGGGGGGGGGGGGGGGEEEGGGGGGGGGGGGGGGGDGGGGGGGGGGGFGCGGGGG?DFGGGCEEFG4+AFGGGGBGGF>B<3EG85@5:27:?6
@M00200:205:000000000-AKKM3:1:1101:19991:7445 1:N:0:1
ACTGGGTTTAAAGGGTGCGTAGGCGGGGCAATAAGTCAGTGGTGAAATCCTGCGGCTTAACCGTAGAATTGCCATTGATACTGTTGCTCTTGAGTAGGCTCGACGTGGGCGGAATGTGCCGTGTAGCGGTGAAATGCTTAGATATGGCACAGAACACCGATAGTGAAGACAGCTCACGAGGGCCAAACTGACGCTGAGGCACGAAAGCGTGGGGATCGAACAGGATTAGATACCCCAGTA
+
GGGGGGGGGGGGGGGGGGGGGGGGGGGGGGGGGGGGFGFFGGGGGGGGGGGGGGEGEGGGGGGGGGGGFECGGGGGFFDBFEEEFGGGGGGGGGGGGEGGGGGGGEGGGGCGGCGFGGGGGG7FFGFGGGGFFGGGG;FFCGCFG;FGFGFFFGGGGFBFE*C@@BFCGGGGF88CFEG@CEGGGFCCFFGGGGGGGG5FGCEGDGDGC5A:8C><:EEGGGG:(7>?4@<FG?C<3>FG
@M00200:205:000000000-AKKM3:1:1101:3716:7447 1:N:0:1
ATTGGGTGTAAAGCGCGTGTAGGCGGCTCGGCAAGTCCGCTCTGAAAGTCCAGGGCTCAACCCGGGGATGCGGCTGGATACTGTCGGGCTCGAGTCCGGCAGAGGCGAGTGGAATTCCCCGTGTAGCGGTGAAATGCGCAGATATCGGGAGGAACACCCGCGGTGTAGACGGCCTGCTGGTCCACGACTGACGCTCAGGCACGAACGCGTGGGGAGCAAACAGGATTAGATACCCGAGTA
+
FGGGGGGCGGGGGFG7F@F-EFGFGGGGDCF,FFGGGC7CFGFCFCGFEFG,@ECGGCFGGFC+@EEGGDGGG+7+?FFFGF??A+@CEGGFGGCF,BE7CEDDGC7+>F<CFFGGGG:,@CFG:FFCCGGGDEFGFE**CFFGGGDEDDCCFCFGGGB<F7CCEEGG7C?C:8>*/CCG*<@F68*::<++*29*/*;6E<5:**)987*8?EDDF=CFC*;D(CF?FF2:F@:757>F
@M00200:205:000000000-AKKM3:1:1101:24376:7462 1:N:0:1
ATTGGGTTTAAAGGGCGCGTAGGCGGCCTGGTAAGTAGGAGGTGAAATCCTGCGGCTTAACCGCAGGGCTGCCTTCTAAACTGTCAGGCTCGAGCACAGTAGAGGCAGGTGGAATTCCCGGTGTAGCGGTGGAATGCGTAGAGATCGGGAAGAACATCAGTGGCGAAGGCGGCCTGCTGGGCTGTTGCTGACGCTGAGGCGCGACAGCGTGGGGAGCAAACAGGATTAGATACCCTAGTA
+
GGGGGGGGGGGGGGGGGGGGGGGGGGGGGGGGGGGGGGGGGGGGGGGGGGGGGGGGGGGGGGGGGGGGGGGGGGGGGGGGGGGGGGGGGFGGGGGGGGGGGGGGGGGGGGGGGGGGGGGGGGGGGGGGGGGGGGGGGGEEGEFGGGGGGGEGGGGGCGGGGGGGGGGEGGGGGGGGGGDGGGGGGGGGGGFGGGGGGGGGGGGGE8<DCGGGGGEGECFGFGGGFCGFFFFGFF6C:FFC
@M00200:205:000000000-AKKM3:1:1101:21512:7467 1:N:0:1
ACTGGGTTTAAAGAGCGTGTAGGCGGCCAGGTAGGTCCGTTGTGAAAACTCGAGGCTCAACCTCGAGACGTCGATGGAAACCATCTGGCTAGAGTCCGGAAGAGGAGAGTGGAATTCCTGGTGTAGCGGTGAAATGCGCAGATATCAGGAAGAACACCTATGGCGAAGGCAGCTCTCTGGGACGGTACTGACGCTGAGACGCGAAAGCGTGGGGAGCGAACAGGATTAGATACCCCAGTA
+
GGGGGGGGGGGGGGGGGGGGGGGGGGGGGGGGGGGGGGGGGGGGGGGGGGGGGGGGGGGGGGGGGGGGGGGGGGGGGGGGGGGGGGGGGGGGGGGGGGGGGGGGGGGGGGGGFGGGGGGGGGGGGGGDDGGGGGGGGGGGGGGGGGGGGGGFGGGGGGGGGGGGGDGGGGGGGGGGGGGGGGFGDEGGGGGGCEGGGGGGDGGGGGGG=EGDGG>GFDEEGGFG?GGFFF<CFFFFEEFF
@M00200:205:000000000-AKKM3:1:1101:26967:7471 1:N:0:1
ATTGGGTTTAAAGGGTGCGTAGGCTGCGCTGTAAGTCAGGTGTGAAATCCCTCAGCTTAACTGAGGAATTGCGCTTGATACTGCAGTGCTCGAGGGAGATAGGGGTTAGCGGAACTGATGGTGGAGCGGTGAAATGCGTTGATATCATCAGGAACACCGGTGGCGAAAGCGGCTAACTGGATCTCTTCTGACGCTGAGGCACGAAAGCTAGGGTAGCGAACGGGATTAGATACCCGAGTAAGA
+
GGGGGGGGGGGGGGGGGGGGGGGGGGGGGEGGGGDGGGGGGGGGGGGGGGGGFGGGGGGGGGGGGGGGGGGGGGGGGGGGGGGGGGGGGGGGGGGGGGGGGGFFGGGGGGGDGGGGGGGGGGGDGGGGGGGGFGGGGGGEGGG9FGGCFGG?CGFBFGGGGEFDGGGEGGE7CEGCFGGGGGGGGGGGGFGGGEGGGGGGCF5CGEGGGCEGGGF3FCCEGGGCBGG<F?<DDFFD@3FFG2>
@M00200:205:000000000-AKKM3:1:1101:7759:7481 1:N:0:1
ACTGGGTGTAAAGGGTGCGCAGGCGGCCCTTCAAGCCGGCGGTCAAAGACCGGGGCTCAACCCCGGTTCGCCGCCGGGACTGAGGGGCTGGCGTTGTCGCGGTGCATGCGGAACGCGTCATGTAGCGGTGAAATGCATAGATATGACGCAGAACGCCGATCGCGGAGGCAGCATGCAAGCGGCATACGGACGCTGAGGCACGAAAGCGCGGGGATCGAACAGTATTAGCTACCCGGGTAAGAC
+
FGFC<<EFCFDFG9@F;C:C:@7FG7@FEGGGFCEGFEEGFDFGE<FC<=FEEGGD7FG@8FEGDGGDEDCEGGGCFG:FFFGFC::CECC:CCCB3@:FC@FCGGF,B>7CCF@C:FFGFGGGCFEECFFFC:FC9<F9<A2FGC?:EC*:E8:CG5:?***?>*?*;CC?FG9@FC+A8EC58<+;5DCEEGGC58AEF7*??EGCC*:?8E)>5=*175+:4>74)/)0A85C)))+*4)
@M00200:205:000000000-AKKM3:1:1101:21910:7494 1:N:0:1
ATTGGGTTTAAAGCGTGTGTAGGCGGGTCGTTAAGTGCCTTGTGAAATCCCACAGCTCACCTGTGGAACTGCTTGGCATACTGGCGGTCTTGAGCCACTTAGGGGCAACCGGAACAAACGGTGGAGCGGTGAAATGCGTAGATATCGTTTGTAACGCCAATGGTGAAAACAGGTTGCTGGGAGTGCGCTGACGCTGAGACACGAAAGCCAGGGGAGCAAACGGGCTTAGATACCCTAGTAAGCT
+
FGGGGGGGGGGGGGGFCGGGGGGGEEGGGGGGFGGGGGGGGGGGGGGGGGGGGGGFEFFFFGGGGGFGGGCFFFGEGFFFGGFGGGGGGCFFGGGFGGGGGGGCEGGGFFGEFFGGGGGGGGFGGGGGGGGF=DF<FFF:FFFGF93DFGG:F;FGG@EEGFGF@FGGGGGGCCEFF9FCGGGGCCECEGG8CGDGCFFFGG:EGC<F8FF>?C>CBG?FGDD3(9>)*/:FGGC7?F6C?5)-
@M00200:205:000000000-AKKM3:1:1101:15775:7502 1:N:0:1
ACTGGGTTTAAAGGGTGCGTAGGTGGATTGGTAAGTCCGTGGTGAAATCCCCGAGCTTAACTCGGGAACTGCCGTGGATACTATCAATCTTGAATACTGTGGAGGTAAGCGGAATATGTCATGTAGCGGTGAAATGCTTAGATATGACATAGAACACCGATAGCGAAGGCAGCTTACTACACAGTCATTGACACTGAGGCACGAAAGCGTGGGGAGCAAACAGGATTAGATACCCTAGTA
+
GGGGGGGGGGGGGGGGGGGGGGGGGGGGGGGGGGGGFGGGGGGGGGGGGGGGGGGGGGGGGGGGGGGGGGGGGGGGGGGGGGGGGGGGGGGGGGGGGGGGGGGGGGGGGGGGGGGGGGGGGGGGGGGGGGGGGGGGGGGGGGGGGGGGGGGGGGGGGGGGGGGGGGDGGGGGGGGGGGGGGGGGGGFGGGGGGGGGGGGGGGGGGGGFCEGCGGF:BFFG5CEF@GGFF6CGGGGGFFFG
@M00200:205:000000000-AKKM3:1:1101:28369:7509 1:N:0:1
ATTGGGTTTAAAGGGTGCGTAGGCGGCCTATTAAGTCAGTGGTGAAAGCCCATAGCTCAACTATGGAACTGCCATTGATACTGATAGGCTTGAGTACAGACGAGGTTGGCGGAATTGATGCTGTAGCGGTGAAATGCATAGATAGCATCAAGAACACCGATTGCGTAGGCAGCTAACTAGGCTGTAACTGACGCTGAGGCACGAAAGCGTGGGGAGCGAACAGGATTAGATACCCTCGTA
+
GGGGGGCFGGGGGGGGGGGGGGGGGGGGGFGGGGGGGGGGGGGGGEGGGGGGGGFGGGGGGGGGFGGGGGGGGGGGGGGGGDGGGGGGGGGGGGGGGGGGGGGGGGGGCGGGGB<FGFGFGDGGGGGGGGGGFGCFGGCFGGGGGGGGGGGFFGGFFDGGGG?CCFGGGG9ECEDE:;;FGGGGGGFGGGGGGGGGGGGGGGGGGGGD=EGFEGBDEGGGGGGF1*72?4)*+036).<C
@M00200:205:000000000-AKKM3:1:1101:18421:7528 1:N:0:1
ACTGGGTATAAAGCGTGCGTAGGCGGGCAGGAAAGTCAGAAGTGAAAGCCCCGGGCTTAACCCGGGAACTGCTTTTGAAACTTCCTGTCTAGAAACCGGAAGAGGTTAGCGGAATACCCAGTGTAGAGGTGAAATTCGCAGATATTGGGTGGAACACCAGTGGCGAAGGCGGCTAACTGGTCCGGTATTGACGCTGAGGCACGAAAGCGTGGGTAGCAAACAGGATTAGATACCCGTGTA
+
GGGGGGGGGGGGGGGGGGGGGGGGGGGGGGGGFGFGGGGGGGGGGGGGGGGGGGGGGGGGGGGEGGGGGGGGGGGGGGGC5BFFGGGGGGGGGGGGGGGGGGGGGGFGGGGGGGGGGGGGGGGGGGGGGGFGGGGGGGG7CFGFGGFFGGGDGGGGGGGGGC@EGEGGGGGGGGGGGGGGGFGGD=BFFGGGCGGEGFGGEFGGGGGGGGEGGGFGFFGFFC?F6FF>F?AGGFG3)8FF
@M00200:205:000000000-AKKM3:1:1101:11245:7536 1:N:0:1
ATTGGGTTTAAAGCGTGCCGATAGGTGGTTTTGAAAGTTTTGGGTAAAAGCCAGAAGCTCAACTTCTGAGTTTGCTCAAAATACTGCAAAACTAGAGGGGCAAAGAGGTGCTTGGAACGAACGGTGTAGTAGTGAAATGCGTTGATATCGTTCGGAACACCGAAAGCGAAGGCAGAGCACTGGGTGCCACCTGACACTGCTAGGACGAGAGCGTGGGGAGCGAATGGGATTAGATACCCGCGT
+
GGGGGGGGGGGGGGGGGGGGGGGGGGGGGGGGGGGAFGGGGCFGGGGGGGGGGGGGFGFGGGGGGGGGGGGGGGGGGGGGFFGGGGGGGGGGGGGGFGGGGGGGGGGGGGGGGGGGFGGGGGGGGGGGGGGGGGGGGGGGDGGGGGGGGGGGGGGGGGGGGGGEGGDEG@FGGGGGGGGGGGGCBEGDFGGGF?FFFFE9FGGGGGGGGDEGGEFGF5BEGGGGFGG;?FBDFE9CF4?ED;>
@M00200:205:000000000-AKKM3:1:1101:21594:7537 1:N:0:1
ATTGGGCATAAAGCGTGTGTAGGCGGATCGTTAAGTACCTTGTGAAATCCCACGGCTCAACCGTGGAACTGCTGGGTATACTGGCGATCTTGAGCCACCTAGGGGCGAGCGGAACAAGCGGTGGAGCGGTGAAATGCGTAGATATCGCTTGGAACGCCGACGGTGAAAACAGCTCGCTGGGGGTGTGCTGACGCTGAGACACGAAAGCCAGGGGAGCGAACGGGATTAGATACCCGAGTAAGA
+
GGGGGGGGGGGGGGGGGGGGGGGGGGGGGGGGGGGGGGGGGGGGGGGGGGGGGGGGGGGGGGGGGGGGGGGGGGGGGGGGGGGGGGGGGGGGGGGGGGGGGGGGGGGGGGGGDGGGGGGGGGGGGGGGGGGGGGGGGGGGGGGGGGGGGGFCGGFGGGGGGGGCGGGGGGGGGGGGG5CEGGGEGGGGGFGFGGGGGGGGFGGEGD)CF6@*AEDGEG*:<D=9(9C26=ACG?FGBF@F7<F
@M00200:205:000000000-AKKM3:1:1101:24855:7562 1:N:0:1
ATTGGGTTTAAAGGGTACGTAGGCGGCGCTGTTAGTCGGGTGTGAAAGCCCTCGGCTCAACCGAGGAATTGCGCCCGATACTGCAGTGCTTGAGGGAGACAGAGGTAAGCGGAACTGATGGTGGAGCGGTGAAATGCGTTGATATCATCAGGAACACCGGTGGCGAAAGCGGCTTACTGGGTCTCTTCTGACGCTGAGGTACGAAAGCTAGGGGAGCGAAGGGGATTAGATACCCGCGTA
+
GGGGGGGGGGGGGGGGGGGGGGGGGGGGGGGGGGGGGGGGGGGGGGGGGGGGGGGGGGGGGGGGGGGGGGGGGGGGGGGGGGGGGGGGGGGGGGGGGGGGGGGGGGGGGGGGGGGGGCFGGGGGGGGGGGGGGGGGGGGGGGGGGGGGGGGGGGGGGGGCGGGGGGGGGGGGGGGGGGGGGGGGGGGGGGGGGGGG5CFGCD=CFGGGGGFGGG>GFGDGGGGCBGGFFFFGGFGDFF;E
@M00200:205:000000000-AKKM3:1:1101:10114:7585 1:N:0:1
ATTGGGCTTAAAGGGTCCGCAGGCGGTTTTATAAGTCAGTGGTGAAAGCCTACAGCTCAACTGTAGAACTGCCATTGATACTGTAAGACTTGAATTCGATCGAAGTGGGCGGAATATGACATGTAGCGGTGAAATGCTTAGATATGTCATAGAACACCGATAGCGAAGGCAGCTCACTAGGTCTGGATTGACGCTCAGGGACGAAAGCGTGGGGAGCAAACAGGATTAGATACCCCCGTA
+
GGGFF@FGGGAFFGGGGGGGG@GGGGGGGGFGGGGGGGECE8FGEGFGGGGEGDEDGGGGGGGGGGGGGGGGGDGGGEFFGGGGDFF?FFFDFFFFFFGGGGDECFDAEFCEGGGGGCCEDF<FFFDCFGFFAFGGGGGGCAFFFD@FDFD<FFFFGG>:C=CGC:::F7CBEGFFGGFGFE9B86EG?>FC5CDGDF6,7FGGGE<65C@CB5B5BG9FG5CF?GD4*/<79<EF777*
@M00200:205:000000000-AKKM3:1:1101:12294:7585 1:N:0:1
ACTGGGTTTAAAGGGTGCGTAGGCGGCCTTGTAAGTCAGTGGTGAAATCTTCTCGCTTAACGAGAAAACTGCCATTGATACTGCTAGGCTTGAGTACAGATGCTGTGGGCGGAATATGACATGTAGTGGTGAAATACATAGAGATGTCATAGAACACCGATTGCGAAGGCAGCTCACAAAACTGTAACTGACGCTGAGGCACGAAAGTGCGGGGATCAAACAGGATTAGATACCCTCGTAAGA
+
GGGGGGGGGGGGGGGGGGGGGGGGGGGGGGGGGGGGGGGGGGGGGGGGGGGGGGGGGGGGGGDGGGGGGGGGGGGGGGGGGGGGGGGGGGGGGGGGGGGGGGGGGGGGGGGGGGGGGGGGGGGGGGGGGGGGGGGGGGGGGGGGGGGGGGGGGGGGGGGGGGGGGGGGGGGGGGGGGGGGGGGGFGGGGGFFGGGGCFFGGGGGGGGFCFDGGGFGFGGGGFDFFFFBFFBG7AFGF:>CF?)
@M00200:205:000000000-AKKM3:1:1101:6534:7592 1:N:0:1
ATTGGGTTTAAAGGGCGCGTAGGCGGGAGGCCAAGTCGGTCGTGAAATCCTCGGGCTCAACCCGAGGGGGTCGGCCGAAACTGGTTTTCTTGAGGGGCGCAGAGGAGCCTGGAATTCCCGGTGTAGCGGTGAAATGTGTAGAGATCGGGAGGAACACCGGTGGCGAAGGCGGGGCTCTGGGCGCACCCTGACGCTGAGGCGCGAAGGCGTGGGGAGCAAACGGGATTAGATACCCCAGTA
+
F9EFGFGCGGFGGCFGGGGGGGGCGGC:FCEFFGGGGGGDBFGGGDGGGGFGDEFGGGGGGG:CCCEG@FGGGGGGGGEFFGGGFGGGGGGG<FFGGGCGEEGGGGDCED:FGFGGGGGGGGGGAEGGGECGCGGC<FGCFFFFFGGGGEGGGG,;FGEGGGGGGGGGGGGGG5CEGGGGEGGGGGDGGGGGGGGG*;CGGGGD*:)CGGGGG>5DBFGFF*:7:3C?FFAGFFGF)8FG
@M00200:205:000000000-AKKM3:1:1101:23729:7613 1:N:0:1
ACTGGGTGTAAAGCGTACGTAGGCGGGCATGCAGGCGTCGTGTGAAATCCCTCGGCTCAACCGGGGAACTGCACGGCGAACCGCATGTCTTGAGAAAGGTAGGGGCGGTCGGAACGATAGGTGGAGTGGTGAAATGCGTTGATATCTATCGGAACGCCGAAGGTGAAGACAGGCCGCTGGGCCTTTTCTGACGCTGAGGTACGAAAGCGTGGGTAGCGAACGGGATTAGATACCCTGGTA
+
GGGGGGGGGGGGGGGGGGGFGGGGGGGGGGGGGGGGGGGGGGGGGGGGGGGFGGGGGGGGGGGGGGGGGGGGGGGGGGGGGGGGGGGGGGGGGGGGGGGGGGGGGDGGGGGGGGGGFGGGGGGGGGGGGGGGGGGGGGGGDGCGGGGDGGGGGGGFGGGCCGGGGGGGGGGGGGGGGGGGGGGGGGGGGFGGGGGGGGGFDGGGFEGGGGGGGGFGFG>CG3EGFDF2?FAFC<@D@:67
@M00200:205:000000000-AKKM3:1:1101:15795:7613 1:N:0:1
ATTGGGTTTAAAGGGTGCGTAGGCGGCCCGTTAAGTCAGCGGTGAAATCCCGGGGCTCAACCCCGGAACTGCCGTTGATACTGGCGGGCTTGAGTTCGGTCGAGGCGGGCGGAACTGGCGGTGTAGCGGTGAAATGCTTAGATACCGCCAAGAACCCCGATTGCGTAGGCAGCTCGCTGGGCCGAAACTGACGCTGAGGCACGAAAGCGTGGGGAGCGAACAGGATTAGATACCCCAGTAAGA
+
GGGGGGGGGGGGGGGGGGGGGGGGGGGGGGGGGGGGGGGGGGGGGGGGGGGGGGGGGGGGGGGGGGGGGGGGGGGGGGGGGGGGGGGGGGGGGGGGGGGGGGGGGGGGGGEEEGGFFGGGG@CECFGGGCC8EFGCGEGG?7CCGGCEGCECFCFDEEE8EGDG8ECEGGFDGGGGG>8CGFF>8CCCF7?6*:55?FCC=<5;CEGCEEEGGD))<C8ED7CFBGG>FFAGGGGGFEFFG)6
@M00200:205:000000000-AKKM3:1:1101:28038:7621 1:N:0:1
ATTGGGTTTAAAGGGTGCGCAGGCGGTCTGTTAAGCAGGGTGTGAAAGCCCCCGGCTCAACCGGGGAATTGCGCCCTGAACTGGCAGGCTTGAGTGAGATAGAGTTGTGCGGAACTTCCGGTGGAGCGGTGAAATGTGTTGATATCGGAAGGAACGCCAGAGGCGAAAGCGGCACACTGGGTCTCAACTGACGCTGAGGCACGAAAGCCAGGGGAGCAAACGGGATTAGATACCCGTGTA
+
GGGGGGGGGGGGGGGGGGGGGGGGGGGGGGGGGGGGGGGGGGGGGGGGGGGGGGGGGGGGGGGGGGGGGGGGGGGGGGGGGGGGGGGGGGGGGGGGGGGGGGGGGGGGGGGGGGGGGGGGGGGFFGGGGGGGGGGGGGFFG9BFGGGGGGGGGGGGGGGEGGGGGGGGGGGGGEGGGGGGGGFGGGGGGGGGGGGGGGGGGGDGGGGGGGGGGGDGFGGGGGEGFGG<=FBGGDF7;>FG
@M00200:205:000000000-AKKM3:1:1101:28167:7627 1:N:0:1
ATTGGGTTTAAAGGGTGCGTAGGCGGCCTATTAAGTCAGGGGTGAAAGACTGCAGCTTAACTGTAGCAGTGCCTTTGATACTGATGGGCTTGAGTACAGATGAGGCCGGCGGAATGTGTGGTGTAGCGGTGAAATGCGTAGATATCGGGAGGAACACCGGTGGCGAAGGCGGCCCCCTGGGTGGATACTGACGCTGAGACGCGAAAGCGTGGGGAGCAAACAGGATTAGATACCCCTGTA
+
GGGGGGGGGGGGGCGGGGGGGGGG7FG:@@FFGGGGGGGFGGGGGGG,ED,CE<FGG,EGG,6C,CEE,FFGGCGGGGGGGGG9F<FDGGAGGGF<,CF,CFEEFFGGG7BGGGFC,B5FCGGGGGGGGGGGGGGGGGGGG7FGGGD73+CCGGGFGGG*5*CFDGE:F@CEG*1BEGCC*5=*32?AGGGGGGGG8E+<:DGGEGGGG58EECED3=*8C4:C?CFFFFBCFF<9)0?C
@M00200:205:000000000-AKKM3:1:1101:26173:7643 1:N:0:1
ATTGGGTGTAAAGCGTGTGTAGGCGGGCCGTTAAGTGTCTTGTGAAATCCCCCGGCTCAACCGGGGAACTGCTGGGCATACTGGCGGCCTTGAGAGACCTAGGGGCGAGCGGAACAAGCGGTGGAGCGGTGAAATGCGTAGATATCGCTTGGAACGCCGACGGTGAAAACAGCTCGCTGGGGGTGTGCTGACGCTGAGACACGAAAGCCAGGGGAGCAAACGGGATTAGATACCCGCGTA
+
GGGGGGGGGGGGGGGGGGFGGGGGGGGGGGGGGGGGGGGGGGGGGGGGGGGGGGGGGGGGGGGGGGGGGGGGGGGGGGGGGGGGGGGGGGGGGGGGGGGGGFGGGGGGGGGGGGGGGGGGGGGGCFGGGGGGGGGGGGGGGGGGGGGGGGGGGGGGGGCE5EGGGGGGGG>CGFCC*;EGGGDGGGGGG>F8CEGGGFGGGCCEGEGFGGFGECEGFCFGGGCD6DGBFF<FGGCDFEEE
@M00200:205:000000000-AKKM3:1:1101:27085:7651 1:N:0:1
ACTGGGTATAAAGGGTGCGTAGGCGGCCCTGTAAGTCAGTGCTGAAATATCCCAGCTTAACTGGGAGGGTGGCATTGATACTGCGGGGCTAGAGTACAGATGAGGTAGGCGGAATTGACGGTGTAGCGGTGAAATGCTTAGATATCGTCAAGAACACCTATAGCGAAGGCAGCTTACTAGGCTGTAACTGACGCTGAGGCACGAAAGTGTGGGGATCAAACAGGATTAGATACCCGTGTA
+
GGGGGGGGGGGGGGGGGGEFGGGGGGGGGGGGGGCFGGGGGGGGGGGGGGGGGGGGGGGGGGGGDFGGGGGGGGGGGGGGDCCDGGGGDGGGGGGGGGGGGGGGGGGGGGGDGGGGGGGGGEGGGGGGGGGGGGGFGGGGGGEGFGGGGGG?FFCFGGGGGGGGGG7*:>FGGFEGGGGFCFGFC;CCGGDGGDGCEGFGEGED8EGGGFGEEDEGFGFFGFGF?DFFFF27<ACCE)7=
@M00200:205:000000000-AKKM3:1:1101:10691:7661 1:N:0:1
ACTGGGTGTAAAGGGCGCGTAGGCGGCCGTTCAAGTCTGGGGTGAAATCCCCCGGCTCAACCGGGGAATTGCCTGGGATACTGGACGGCTCGAGGGAGGTAGGGGCACGCGGAACGGCCAGTGGAGCGGTGAAATGCGTTGATATTGGCAGGAACGCCGGTGGCGAAAGCGGCGTGCTGGATCTCTCCTGACGCTGAGGCGCGAAAGCTAGGGGAGCAAACGGGATTAGATACCCTAGTA
+
FGFFGCFEGFGGGGGGGGGGGFGGGEGGGCGGGGGGGGGGGGGGGGGGGGGGGGDGDGGGGGGGGDFGGEFGGGGGGGGFGGGGGGGGGDGGGGGGGGGGGFGGGGEFEGGGGGGGGGGEFFFDGGGGGGGGGGEGGGFEGGGGGFFAFGDCGGGGGGGGEEGGGGE5EEEEGGCEC8CGGGGGGGGG+9FGGGGGGGCFGGGD5EDG79CFCG)>>FGGGGG:<GG<FFF=?CFG@:=F
@M00200:205:000000000-AKKM3:1:1101:20987:7670 1:N:0:1
ACTGGGTTTAAAGTGCGTGTAGGCGGTTTGTTAAGTCATGTGTGAAATCCCTCGGCTCAACCGGGGAAGGACGCATGAAACTGGCAAGCTAGAGTACCAAAGAGGGGGGTGGAATTCCCGGTGTAGCGGTGAAATGCGTAGATATCGGGAGGAACACCTGTGGCGAAGGCGGCCCCCTGGTTGGATACTGACGCTGATACGCGAAAGCGTGGGGAGCAAACAGGATTAGATACCCCGGTA
+
GGGGGGGGGGGFGGGGGGGGGGGGGGGGGGGGGGGGGGGGGGGGGGGGGGGGGGGGGGGGGGGGGGGGGGGGGGGGEGGGGGGGGGGGGGGGGGGGGGGGCFFGGGGGGGGGGFGGGGGGGGDFGGGGGGGGGGGGGGGGGGGGGGGGEGGDEGGGGGGGGFGGCGGD>FEGGGGGGGGGGGGGGGGGGGFGGGGDGGDFCGDED/CGGGGGDGFGFG8CGGDC<CGF4@AFFGGG@EFG
@M00200:205:000000000-AKKM3:1:1101:17767:7697 1:N:0:1
ATTGGGTTTAAAGGGTGCGTAGGCGGGCAGGTAAGTCCGTGGTGAAATCTCCGAGCTTAACTCGGAAACTGCCATGGATACTATTTGTCTTGAATACTGTGAAGGTGAGCGGAATATGTCATGTAGCGGTGAAATGCTTAGATATGACATAGAACACCAATTGCGAAGGCAGCTCACTGCGCAGTGATTGACGCTGAGGCACGAAAGCGTGGGGATCAAACAGGATTAGATACCCTCGTA
+
GGGGGGGGGGGGGGGGGGGGGGGGGGGGGGGGGGGGGGGGGGGGGGGGGGGGGGGGGGGGGGGGGGGGGGGGGGGGGGGGGGGGGGGGGGGGGGGGGGGGGGGGDGGGGGGGGGGGGGGGFGGGGAFEGGGGGGGGGGGGGGGGGGGGGGGGGGGGGGGGGGDGDDGGGGGGGGGFEGFGGGGGGGGGGGGGGGGGGG5EEFGGGECGGGGGED>DFGGG=CCCBG><7F>DGFGGFFFE
@M00200:205:000000000-AKKM3:1:1101:22632:7707 1:N:0:1
ATTGGGTTTAAAGGGCGCGTAGGCGGTCAGCACAAGTCAGTTGTGAAATCTCCGAGCTTAACTCGGAAAGGTCAACTGATACTGTGCGACTAGAGTGCAGAAGGGGCAACTGGAATTCTCGGTGTAGCGGTGAAATGCGTAGATATCGAGAGGAACACCTGCGGCGAAGGCGGGTTGCTGGGCTGACACTGACGCTGAGGCGCGAAAGCTAGGGGAGCGAACGGGATTAGATACCCCAGTA
+
GGGGGGGGGGGAFGGG@FEFGDGGGGGGGCGGGDGGGGGGGGEGDFGFGGGGGGGGGGGGGGGGGGEDCGDGGGGGGGGGGGGGFFFE7FFEGA@FGFGCGAEEFGGEDFGGGFGGCFGGDFG@FFEGGGG>@FEFGGGGGGCCCGFFF<FEGFFFFDFDFGG7CE8<FGGGDGGGGGGGGGFGGGG6CFFFGGGGG*/5:>EGEGD<GGG?F8>D3>CEDD=<6D<:F=AGFF6CF>BG7
@M00200:205:000000000-AKKM3:1:1101:19327:7720 1:N:0:1
ATTGGGTTTAAAGGGTGCGTAGGCGGAATTGTAAGTCAGTGGTGAAAGCCTGCAGCTTAACTGCAGAATTGCCATTGATACTGCAAATCTTGAGTACGTTTGATGTGGGCGGAATGTGTCATGTAGCGGTGAAATGCTTAGATATGACACAGAACACCGATTGCGAAGGCAGCTCACAAAGCCGTAACTGACGCTGAGGCACGAAAGCGTGGGGATCGAACAGGATTAGATACCCTAGTA
+
GGGGGGGGGGGGGGGGGGGGGGGGGGGGGGGGGGGGGGGGGGGGGGGGGGGGGGGGGGGGGGGGGGGCFGCGGGGGGGGGGGGGGGGGGGGGGFGGGGGGGGGGGGEGCFEFGGFGGGGGGGGGGGGGGGCFFGGGGGGGGGGDGGGGGGGGGGGGGGGGGG@GEEGGGGGGGGGGFFGGGGDGGGGGGGFGCGDG5DCGEF=EG=DGCEE@E55DFD8E<<EG?GG847?FGGGGFFFG
@M00200:205:000000000-AKKM3:1:1101:7690:7729 1:N:0:1
ATTGGGTTTAAAGGGCGCGTAGGCGGGCTGTCAAGTCTGGGGTGAAATCCCGCGGCTCAACCGTGGAACTGCCTTAGATACTGACGGCCTCGAGGGAGGTAGGGGCGTGCGGAACTGTGAGTGGAGCGGTGAAATGCGTTGATATTCACAGGAACTCCGGTGGCGAAAGCGGCGCGCTGGACCTCTTCTGACGCTGAGGCGCGAAAGCTAGGGGAGCAAACGGGATTAGATACCCTAGTA
+
GGGGGGGGGGGGGGGGGGGGDEGGGGGGGGGGGGGGGGGGGGGGGGGGGGGGGGGGGGGGGGGGGG7FGGGGGGGGFGGGDGGGGGGGGG?FFGGGEGEGGGGDGGGGGGGGGGGGGGGFGGFGGGF@@FCCFFFGGGGEG7FFDGGGGFFGGGGGGGGDGCFFGC>CGGCDGEGGGGGGGCFFDF??FDC?55DGEFC5*CECEE:DFCFFCE>DEGGGGC=3(>D?@4):CFFGFF??
@M00200:205:000000000-AKKM3:1:1101:22584:7731 1:N:0:1
ACTGGGTTTAAAGGGTCCGCAGGCGGTCTTATAAGTCAGTGGTGAAAGCCTACAGCTCAACTGTAGAACTGCCATTGATACTGTAAGACTTGAATTCGATCGAAGTGGGCGGAATATGACATGTAGCGGTGAAATGCTTAGATATGTCATAGAACACCGATAGCGAAGGCAGCTCACTAGGTCTGGATTGACGCTCAGGGACGAAAGCGTGGGGAGCAAACAGGATTAGATACCCGCGTA
+
GGGGGGGGGGGGGGGGGGGGGGGGGGGGGGGGGGGGGGGGGGFGGGGGGGGGGGGGGFGGGGGGGFGGGGGGGGGGGGGGGGGGGGGGGFGGGGGGGGGGGGGGGGGGGGGGG:FGGGGG9FGGFGGDGFFCFGFFGGGGDGGGGGGGGFEFFGGGGG@EGCGGGGGGGGGGGGGGGGFGGGGGGGGGFF9FEGGGGGEDFF5ECEGFDEEGDG>GFGGGFGGF;6F?@FAGGAF<57BG
@M00200:205:000000000-AKKM3:1:1101:23961:7738 1:N:0:1
ATTGGGTTTAAAGGGTGCGTAGGCGGCAGGGTAAGTCTGGTGTGAAATCCCGGGGCTCAACCCCGGAACTGCACTGGATACTGCTTTGCTAGAGTACTGGAGAGGGAACTGGAATTTACGGTGTAGCAGTGAAATGCGTAGATATCGTAAGGAAGACCAGTGGCGAAGGCGAGTTCCTGGACAGTTACTGACGCTGAGGCACGAAGGCCAGGGGAGCAAACGGGATTAGATACCCTGGTA
+
GGGGGGGGGGGGGGGGGGGGGGGGGGGGGGGGGGGGGGGGGGGGGGGGGGGGGGGGGGGGGGGGGGGGGGGGGGGGGGGGGGGGGGGGGGGGGGGGGGGGGGGGGGGGGGGGFGGGGGGGEGGGGGGGGGGGGGGGGGGGGDEGGGGGGGGGGGFGGGGFGGGGGGDGGGGGGGGGGGGGGGGGFGGGGGGGGGGGGGGGGGG>EDCFEGFGGGFGFFFGGGGGFGGBFF<7C<@GF>9C
@M00200:205:000000000-AKKM3:1:1101:20768:7758 1:N:0:1
ATTGGGCTTAAAGGGCGTGTAGGCGGTTTGTTAAGTCATGTGTGAAATCCCTCGGCTCAACCGGGGAAGGACGCATGAAACTGGCAAGCTAGAGTACCAAAGAGGGGGGTGGAATTCCCGGTGTAGCGGTGAAATGCGTAGATATCGGGAGGAACACCTGTGGCGAAGGCGGCCCCCTGGTTGGATACTGACGCTGATACGCGAAAGCGTGGGGAGCAAACAGGATTAGATACCCCGGTA
+
GGGGGGGGGGGGGGGGGGGGGGGGGGGGGGGGGGGGGGGGGGGGGGGGGGGGGGGGGGGGGGGGGGEGGGGGGGGGGGGGGGGGGGGGGGGGGGGGGGGGGGGGGGGGGGGGGGGGGGGGGGGGGGGGGGGGGGGGGGGGGGGGGGGGGGGGDGGGGGGFGFFGGGGGDGGGGGGGGGGGGGGGGGGGGGGGGGGGGGGGGDGGGGDGGGGGGGFGFGGGGGGGFGG?FB<FGFGGFBBG
@M00200:205:000000000-AKKM3:1:1101:17735:7764 1:N:0:1
ATTGGGTTTAAAGGGCGCGTAGGTGGCCATCATAAGGCCGCGGTGAAAGTTTGGAGCTCAACTCCAGATCGGCCGCGGCGACTGTGAGGCTTGGGCACTGTAGAGGCAGATGGAATTCCGGGTGTAGCGGTGGAATGCGTAGAGATCCGGAAGAACACCAGTGGCGAAGGCGGTCTGCTGGGCAGTGGGAGTGCAAACTCCTTATAGCCGACACTGAGGCGCGACAGCGTGGGGAGCAAACAGG
+
GGGGGGGGGGGGGGGGGGGGGGGGGGGGGGGGGGFFEFGGGGGGGGGGGGGGGGGGGGGGGGGGGGGGGGGGGGGGGGGGEGGGGGGGGGGGGGGGGGGGGGGDGGGGCGGGGGGGGGGGGGGGGGGGGGGGGCEGGGGGGDGGGGGGGGEGGGGGGGGGGGGFGEGGGGGGGGGGGGGGGGGGGGGGGGGGGGGGGGGGGGGGGF*CFGEGEGFGFFGGGGCDBDGFDEBCEC?DEF?6C???
@M00200:205:000000000-AKKM3:1:1101:19367:7776 1:N:0:1
ATTGGGCTTAAAGCGCGTGTAGGCGGTCCGTTAAGTCGGATGTGAAAGCTCTGGGCTTAACCCAGAAATCGCATCCGATACTGGCGGACTTGAGGACGGTAGAGGTCGGTGGAATTCCCGGTGTACCGGTGAAATGGACAGATATCGGGAGGAACACCAGTGGCGAAGGCGGCCGACTGGGCCGATCCTGACGCTGAGACGCGAAAGCCAGGGGAGCGAACCGGATTAGATCCCCCCGTA
+
GGGGGGGGGGGGGGGGGGGGGGGGGGGGGGGGGGGGGGGGGGGGGGGGGGGGDFFGGGGGGGGGGGFGGGGGGGGGEGGCGGGGGGGGGGGFFGGGGGGGGGGGGGGGGGGGGGGGGGGGGGGGGGGDDGGGFGGGGGGGGFGFGGGGGEGDDGGGGGFCGGGGEFGFEGGGGGGGGGGG5FGGGGGGGGGGGGGGCGGGGGGGDCGGGFFGGC@D@GGG3D=D>GGFF?A*<FGDB>>C
@M00200:205:000000000-AKKM3:1:1101:15149:7778 1:N:0:1
ACTGGGTATAAAGGGCGCGTAGGTGGCCATCATAAGGCCGCGGTGAAAGTTTGGAGCTCAACTCCAGATCGGCCGCGGCGACTGTGAGGCTCGGGCACTGTAGAGGCAGATGGAATTCCGGGTGTAGCGGTGGAATGCGTAGAGATCCGGAAGAACACCAGTGGCGAAGGCGGTCTGCTGGGCAGTGGGAGTGCAAACTCCTTATAGCCGACACTGAGGCGCGACAGCGTGGGGAGCAAACAGG
+
GGGGGGGGGGGGGGGGGGGGGGGGGGGGGGGGGGGGGGGGGGGGGGGGGFGGGDGGGGGGFGGGGFGFGGGDFGGGGGGGGGGGGGGGGGGGGEEGGGGGGDFGFGGGGGGGGGCGGGGGDGGGGGCGGGGDEG@FFGGGGG7FFFGFGGG>FCGGGGGGGGGGGGDCGGGGCEGGGGGGGGGGGGGGG5CEGGGCFGGGGFGEFC:CCCEG8EF7B?EFGGG<9DDFFF?C>E*CBF4<CB?:
@M00200:205:000000000-AKKM3:1:1101:4727:7799 1:N:0:1
ATTGGGTTTAAAGGGTGCGTAGGTGGGTTGGTAAGTCAGTGGTGAAATCTCCGAGCTTAACTTGGAAACTGCCATTGATACTATCAGTCTTGAATATTGTGGAGGTTAGCGGAATATGTCATGTAGCGGTGAAATGCTTAGATATGACATAGAACACCAATTGCGAAGGCAGCTGGCTACGCATATATTGACACTGAGGCACGAAAGCGTGGGGATCAAACAGGATTAGATACCCCAGTA
+
GGGGGGGGGGGGGGGGGGGGGGGGGGGGGGGGGGGGGGGGGGGGGGGGGGGGGGGGGGGGGGGGGGGGGGGGGGGGGFFFGGGGGGGGGGGGGGGGGGGGGGGGGGGGGGGGGGGGGGGGGGGGGGGGGGGGGGGGGGGGGGGGGGGGGFFGGGGGGGFFGGGGEGGGGGGGGGGGGGGGGGGGGGGFCGFGGGGGGGFCEGGGEGGGCEGGGGFGFGGGGGGGFGGEFFFFGFG*));C
@M00200:205:000000000-AKKM3:1:1101:25667:7803 1:N:0:1
ACTGGGTTTAAAGTGTGCGCAGGCGGCGCCGCAAGTCGAGTGTGAAAGCCCCGGGCTTAACTTGGGAATTGCGCTCGAAACTATGGTGCTGGAGTGTGGCAGAGGAAGGTGGAATTCCACGTGTAGCGGTGAAATGCGTAGAGATGTGGAGGAACACCGATGGCGAAGGCAGCCTTCTGGGCCAACACTGACGCTCATGCACGAAAGCGTGGGGAGCAAACAGGATTAGATACCCTTGTA
+
GGGGGGGGGGGGGGGGGGGGGGGGGGGGGGGGGGGGGGGGGGGGGGGGGGGGGGGGGFGAGGGGGGGGGGGGGGGGGGGGGGGGGGGGGGGGGGGGGGGGGGGGGGGGGGGGGGGGGGGGGGGGGFGGGGGGGGGGGGGGGGGGGGGFGGGGGGGGGGGGGGGGEGDDEGGGGGGFFGGFFFGGGGGGGGDGEGGGGGGGC>CEGGDGDGGGGGFGFGGGGGGF?CCBFFFCFE6DFFFF
@M00200:205:000000000-AKKM3:1:1101:14361:7812 1:N:0:1
ACTGGGTTTAAAGGGTGCGTAGGTGGTCGGGTAAGTCTGATGTGAAATCTCTGGGCTCAACCCAGAAATGGCATTGGATACTATCCGGCTCGAGGAGTGGAGGGGGAACTGGAATACTTGGTGTAGCAGTGAAATGCGTAGATATCAAGTGGAACACCAGTGGCGAAGGCGAGTTCCTGGACACTTCCTGACACTGAGGCACGAAAGCTAGGGGAGCAAACAGGATTAGATACCCCGGTA
+
GGGGGGGGGGGGGGGGGGGGGGGGGGGGGGGGGGGGGGGGGGGGGGGGGGGGGGGGGGGGGGGGGGGGGGGGGGGGGGGGGGGGGGGGGGGGGGGGGGGGGGGGGGGGGGGGGGGGGGGGGGGGGGGGGGGGGGGGGGGGGGGGGGGGGGGGGFGGGGGGGGGGGGGGGGGGGGGGGGGGGGGGGGGGGGGGGGGGGG=FGGGGGGGGGGGFFGFGFGGFGGGF?GGFFFEGGGGFDFFG
@M00200:205:000000000-AKKM3:1:1101:19482:7814 1:N:0:1
ATTGGGTTTAAAGGGTGCGTAGGCGGTGCAGCAAGTCGGGAGTGAAATACCTCAGCTTAACTGAGGAACTGCTTTCGATACTGCTGTGCTTGAGTGAGACAGAGGTAAGCGGAACTTAGGGTGGAGCGGTGAAATGCGTTGATATCCTAAGGAACACCGGTGGCGAAGGCGGCTTACTGGGTCTCTACTGACGCTGAGGCACGAAAGCTAGGGTAGCAAACGGGATTAGATACCCTAGTA
+
GGGGGGGGGGGGGGGGGGGGGGGGGGGGGGGGGGGGGGGGEGEGGGGGGGGGGGGGGGGGGGGGGGGGGGGGGGGGGGGGGGGGGGGGGGGGGGGGDGGGGGGFGGGGGGGGCCGGGGGGCGGGDFGGGFEFGGGGGGGEEGGGGGGGGG<F=DFGGEGDFGCGEEEEDFGD5CEGFGFG>EFGGGGFGGFGGGGGDGFG:CCEEGGGGGF77BFGFG7?DD5D:DGFFFFFGGGGFFFF
@M00200:205:000000000-AKKM3:1:1101:15113:7814 1:N:0:1
ATTGGGTTTAAAGTGTGCGCAGGTGGCCGCGCAAGTCGAGTGTGAAATCCCCGGGCTTAACTTGGGAATTGCGCTCGAAACTACGTGGCTCGAGTGTGGCAGAGGGAGGTGGAATTCCACGTGTAGCGGTGAAATGCGTAGAGATGTGGAGTAACACCAATGGCGAAGGCAGCCTCCTGGGCCAACACTGACGCTCATGCACGAAAGCGTGGGGAGCAAACAGGATTAGATACCCTAGTA
+
GGGGGGGGGGGGGGGGGGGGGGGGGGGGGGGGGGGGGGGGGGGGGGGGGGGGGGGGGGGGGGGGGGGGGGGGEGGGGGGGGGGGGGGGGGGGGGGGGGGGGGGGGGGGGGGGGGGGGGGGGGGGGGGEDGGGGGGDGGGGGGGGGGGCFFG,@FGGGGGGGGGGGGGGGGGGGGGGGGGGGGGGGGGGGG?FGGDECGGGGGGGG=<FGGDGEDEGFGGGGGGG:FG<6?2FFFGF:>FG
@M00200:205:000000000-AKKM3:1:1101:26957:7817 1:N:0:1
ACTGGGTTTAAAGGGCGCGTAGGTGGCCATCATAAGGCCGCGGTGAAAGTTTGGAGCTCAACTCCAGATCGGCCGCGGCGACTGTGAGGCTTGGGCACTGTAGAGGCAGATGGAATTCCGGGTGTAGCGGTGGAATGCGTAGAGATCCGGAAGAACACCAGTGGCGAAGGCGGTCTGCTGGGCAGTGGGAGTGCAAACTCCTTATAGCCGACACTGAGGCGCGACAGCGTGGGGAGCAAACAGG
+
GGGGGGGGGGGGGGGGGGGGGGGGGGGGGGGGGGE<FGGGGGGGGGGGGGGGGGGGGGGGGGGGGGGGGGGGGGGGDGGGEGGGGGGGGGGGGGGGGGGGGGGGGGGGGGGGGGGGGGGGGGGGGGGGGGGGDGFFGGGGGGGGGGGGGGGGGCGGGGGGGGGGGDEGGGGGGGGGDGGFGGGGGGGGGGGGGGGGFGGCCFGGGGGFFCEGGGFGFGCGGCEGFGGFFD?CGGCGFF?FF:BB
@M00200:205:000000000-AKKM3:1:1101:4469:7822 1:N:0:1
ACTGGGTATAAAGGGCGCGTAGGCGGCTCGCCAAGTCTGGGGTGAAATCTTTCGGCTCAACCGGAAAATTGCCTGGGATACTGGCGGGCTCGAGGGAGGTAGGGGTCATGGGAACGACCAGTGGAGCGGTGAAATGCGTTGATATTGGTCGGAACGCCGGTGGCGAAAGCGCATGACTGGATCTCTTCTGACGCTGAGGCGCGAAAGCCAGGGGAGCAAACGGGATTAGATACCCTAGTA
+
GGGGGGGGGGGGGGGGGGGGGGGGGGGGGGGGGGGGGGGGGGGEFGGGGGGGGGEECFGGGGGGGGGGGGGGGGGGGGFGGFGGGGGGGGGGGGGGFF@BEGGCGGGGGGGGGGGEFEGGC?<DFGGGGEGGGGGGGGFE@CCGGGG9FFGGDFCGEGGE:CEFEGGGGGGGGGGGGGGFGGG7EGEEGD?FGE7C=FFGGGCECGGGGFGGCEFGFGGGGC8CBCC<66>FCEC7)7@:
@M00200:205:000000000-AKKM3:1:1101:8914:7833 1:N:0:1
ACTGGGTTTAAAGTGCTTGTAGGCGGTTCGCTAAGTCCGGTGTGAAATCTCCCGGCTCAACTGGGAGGGGCCATCGGATACTGGCGAGCTGGAGGTGGGCAGAGGACGGCAGAATTCCCGGTGTAGCGGTGAAATGCGTAGATATCGGGAGGAATACCAGTGGCGAAGGCGGCCTTCTGGGCCTATCCTGACGCTGAGGAGCGAAAGCGTGGGGCGCAAACCGGATTAGATACCCCCGTAATCT
+
GGGFGFGEGCGDGEFGGFFG<FDGGGGDGGGEGGGGGGECCFFGG<EFGDGE@FEC:FDEF<<FEFGEGGGGEGGGGGGGGGADE:FGGECF,BCFG<:C,B=FFG++@F+@BFFGGGGGGGDC:DGG:FEG99@<FFF:CCFCGGDFF><CEFGCGGF7?F7B1*:BCECECEEF?;:ECEF5C9<CGG+<:GGGG5CC*5>>8*70*2*285))75*:53?<0C72/*6DGGC5>B>E*(.)
@M00200:205:000000000-AKKM3:1:1101:16264:7837 1:N:0:1
ATTGGGCATAAAGGGCGCGTAGGTGGCCCGTTAAGTGGCTGGTGAAATCCCGGGGCTCAACTCCGGGGCTGCCGGTCAGACTGGCGAGCTAGAGCACGGTAGGGGCAGATGGAATTCCCGGTGTAGCGGTGGAATGCGTAGAGATCGGGAAGAATACCAGTGGCGAAGGCGTTCTGCTGGGCCGTTGCTGACACTGAGGCGCGACAGCGTGGGGAGCAAACAGGATTAGATACCCTCGTA
+
GGGGGGGGGGGGGGGGGGGGGGGGGGGGGGGGGGGGGGGGGGGGGGGGGFGGGGGGGGGGGGGGGGGGGGGGGGGGGGGGGGGGGGGGGGGGGGGGGEGGGGGGGGGGGGGGGGGGGFGDGGGGGGGGGGGGGGGGFGGGGGGGGGGGECFEGFGGGGGFGGGGGGGGGGGGGGGGGCFGGGGGGGGGGGGGGFGGG?CGEGGGGG3FDG>5ECB3BGGGGGCF:GGF@FFFGGGGFEFC
@M00200:205:000000000-AKKM3:1:1101:23423:7843 1:N:0:1
ATTGGGTTTAAAGTGTGTGTAGGCGGCGGCGTAAGTGTCGAGTGAAATGCCAGTGCTCAACGCTGGAACGGCTCGGCATACTGCGTCGCTTGAGGTCGGTAGAGGCGCCTGGAACTCTAGGTGGAGCGGTGAAATGCGTAGATATCTAGAGGAACGCCTGAGGCGAAAGCGGGGCGCTGGGCCGATTCTGACGCTGAGACACGAAAGCGTGGGGAGCAAACAGGATTAGATACCCGTGTA
+
GGGGGGGGGGGGGGGGGGGGGGGGGGGGGGGGGGGGGGGGGGGGGGGFGGGGGGGGGGGGGGGGGGGGGGGGGGGGGGGGGGGGGGGGGGGGGGGGGGGGGGGFGGGGGGGFGGGGGGGFGGGGGGGGGGGGGDFGGGGGGGGGGGGDFFGGGFGGGGGGGGGGGGGGGGGGGDEEGGGGGGGGGGGGFDFDGGGGEGGG6CEGGGGGDGGGGGFGFGFFGGGGBFG>6=<FEF<)0.<F
@M00200:205:000000000-AKKM3:1:1101:25788:7865 1:N:0:1
ATTGGGCATAAAGGGCGCGTAGGCGGCTTGCCAAGTCAGGGGTGAAATCCTGCAGCTCAACTGTAGAAGTGCCTTTGATACTGGCGAGCTCGAGGGAGGTAGGGGTGCGCGGAACTTCTGGTGGAGCGGTGAAATGCGTTGATATCAGAAGGAACGCCGGTGGCGAAAGCGGCGCACTGGATCTCTTCTGACGCTGAGGCGCGAAAGCTAGGGGAGCAAACGGGATTAGATACCCCAGTA
+
GGGGGGGGGGGGGGGGGGGGGGGGGGGGGGGGGGGGGGGGGGGGGGFGGGGGGGGGGGGGGGGGGGCFGGGGGGGGGGGGGGGFGGGGGGGGGGGGEGGGGGGGGGGGDGGGCFGGGGFGGGGGGFGGGGGCFFGGGGGGGGGGGDFGFGGG>DFFEGGGEGFFGGGEEGGGGGGGGGFFCGGGFGGGGGEFGGGGEG5EGDEGGGDFGCDGGDEDEGE?FCDG0C*5??9CGFF>@D6C
@M00200:205:000000000-AKKM3:1:1101:17225:7870 1:N:0:1
ATTGGGCATAAAGGGTGTGTAGGTGGTTTTGTTAGTCTCCTGTTAAATTCTTCGGCTCAACCGGGGGCGTGCAGGGGAAACGGCAAAACTAGAGGATGCGAGGGGTTAGCGGAACTCATGGTGTAGCGGTGAAATGCGTTGATATCATGGGGAACACCAAAAGCGAAGGCAGCTAACTGGAGCACTCCTGACACTGAAACACGAAAGCGTGGGTAGCGAATGGGATTAGATACCCCCGTA
+
GGGGGGGGGGGGGGGGGGGGGGGGGGGGGGGGGGGGGGGGGGGGGGGGGGGGGFGGGGGGGGGGGGDGGGGGGGGGGEEGGGGGGGGGGGGGGGGGGGGGGGGGGGGFGGGGGGGGGGGGGGGGGGGGGGGGGGGGGEGEGGGGGGGGE@77FFGGGGGCF,,CECGGCGGGGGG@FGFGGGGGGGGGGGGGGGGCECFGFGEGGGGGEGEEGEFGFGGGDG8C(9C??BA=FGCFFBEG
@M00200:205:000000000-AKKM3:1:1101:28407:7877 1:N:0:1
ATTGGGTTTAAAGCGCACGCAGGCGGCTCCGCAAGCCTATGGTGAAAGCCCTCGGCCCAACCGAGGGAGGCCCATGGGAACTACGGGGCTCAGAAGACGGGAGAGGCGGATGGAATTTCCGGTGTAGCGGTAAAATGCGTAGATACCGGAAGGAACACCAGTGGCGAAAGCGATCCGCTGGCCCGCTCTTGACGCTCAGGTGCGAAAGCTAGGGTCGCGACCGGGATTAGATACCCCTGTA
+
GGGGGGGGGGGGGGGGEFGGGGGGGGGGGFEGGGGGGGGGGGGGGGGGFGGGGGGGGGGGGGGGDGDGGGGGGEGGGGGCBFEGEGG@@FGGGCEEGGGGGGGGCGGGGGFEF8FF8FFE@FGGGFGGEEGGG9,@FGGEGEGGGGFGG<C<FFGGGGGF:FFGGGEEGGGE>FG*/8A8:CFCEEEDGGF7CC55;:*:?4FC>8)76+9<C*?*):*/>)?D()/(9@DG7<6F357F7
@M00200:205:000000000-AKKM3:1:1101:24933:7913 1:N:0:1
ATTGGGTTTAAAGTGTGCGCAGGCGGCCTCGCAAGTCGAGTGTGAAATCCCCGGGCTTAACTTGGGAATTGCGCTCGAAACTACGGGGCTGGAGTGTGGCAGAGGGGGGTGGAATTCCACGTGTAGCGGTGAAATGCGTAGAGATGTGGAGGAACACCAATGGCGAAGGCAGCCCCCTGGGCCAACACTGACGCTCATGCACGAAAGCGTGGAGCAAACAGGATTAGATACCCGTGTA
+
GGGGGGGGGGGGGGGGGGGGGGGGGGGGGGGGGGGGGGGGGGGGGGGGGGGGGGGGGGGGGGGGGGGGGGGGGGGGGGGGGGGGGGGGGGGGGGGGGGGGGGGGGGGGGGGGGGGGGGGGGGGGGGGDGGGGGGGGGGGDCEGGGGGGGFDGGGGGGGGGGGDFGDGGGGGGGGGGGGFGGFGEGGGGGGGGGGGGGGGGGGGCGGGGECCEC585?+2:CG5CA4CA@B9FC?8*8;
@M00200:205:000000000-AKKM3:1:1101:28442:7927 1:N:0:1
ATTGGGTTTAAAGGGCGCGTAGGCGGCTTGACAAGCGTGCGGTGAAAGCTCGGGGCTCAACCCCGAGTCGGCCGTGCGAACTGTCGAGCTTGAGCACAGTAGAGGCAGATGGAATTCCGGGTGTAGCGGTGGAATGCGTAGAGATCCGGAAGAACACCGGTGGCGAAGGCGGTCTGCTGGGCTGTGGCTGACGCTGAGGCGCGACAGCGTGGGGAGCAAACAGGATTAGATACCCGCGTAAGA
+
GGGGGGGGGGGGGGGGGGGGGGGGGGGGGGGGGG8FGGGGGGGCGGGGGGGGGGGGGGGGGGGGGGGGGGGGGGGGGGGGGGGGGGGGGGGGGGGGGGGGGGGGGGGGGGGFFGGGGGGGGGDCEGGGGGGDGGGGGGGGGGFGGGGDEDGGGGGGGGEEGGGGGGGEGGGGGGGGGGGGGGGGGGGGGGGFEGGGGG5CEDDCG8)9?EGGGGFGFGGGFGGGFGC<46<FGGGGFFFGGBF
@M00200:205:000000000-AKKM3:1:1101:11571:7927 1:N:0:1
ATTGGGCTTAAAGGGCGTGTAGGCGGGAGCGTGAGTCGGTCGTGAAAGCCTTCGGCTCAACCGAAGAAGGGCGGCCGATACTGCGTTCCTTGAGGGGTGGAGAGGAGACTGGAATTCCCGGTGTAGCGGTGAAATGTGTAGATATCGGGAGGAACACCGGTGGCGAAGGCGGGTCTCTGGCCACACCCTGACGCTGAGGCGCGAAAGCGTGGGGAGCAAACGGGATTAGATACCCCGGTA
+
GGGGGGGGGGGGGGGGGGGFFGGGGGGGGGGGGCGGGGGGGGGGGGGGGGGGGGGGGGGGGG>C:CBFGGDGGCGGGGGGGGGGGGGGGGGFGGF:FCGGGCGCGGGGGGGGGGGGGGGGGGGGGGGGGGGCC9FFGGGGGCFFGF@::FC@C@FGGGGDEEGGD>GE>FEGGECGGGFGGGCFGGGGGG7ACGCCEFGGGGE>C8DGGG5CE>:DDGFGFDC<0D<)9@AGGGGG>DFE
@M00200:205:000000000-AKKM3:1:1101:21275:7937 1:N:0:1
ATTGGGTTTAAAGGGTGCGTAGGTGGCTGTTTAAGTCAGTGGTGAAATACGGTTGCTCAACAATCGAGGTGCCATTGATACTGAATAGCTTGAAATAATTGGAGGCTGCCGGAATGGATGGTGTAGCGGTGAAATGCATAGATATCATCCAGAACACCGATTGCGAAGGCAGGTGGCTACGATTTGTTTGACACTGAGGCACGAAAGCATGGGGCGCAAACAGGATTAGATACCCCGGTA
+
EFGFEEGGGFFFGDGEFEEGGG@FGGGGGEFFGGGGFGGGFGGEDCEEFFF7FEEGGFFGGFGGE@6CEFDGGFFEG<<CFGG9EF<FFDFF<8?CC?CCCEFGGEGGGG@EFCFGFEGF@FDFGFD+@B+9C5?,E9FDFADFGGACEF<,CAFDGGG7FG7AECEGCCCEEG@FFFGGGGFGCFCF?77EGFF,,@8CEFD:*4@4,=;>C5)):>3:7>8527@3*1<+?AFFB)>*
@M00200:205:000000000-AKKM3:1:1101:23731:7977 1:N:0:1
ATTGGGTATAAAGGGCGCGTAGGCGGTGCGTTAAGTCGGTGGTGAAATACTTCGGCTCAACCGGAGAATTGCCGCTGAAACTGGCGTGCTGGAGGGAGGTAGAGGTGCATGGAACTTCCGGTGGAGCGGTGAAATGCGTTGATATCGGAAGGAACGCCTGTGGCGAAAGCGATGCACTGGACCTTCTCTGACGCTGAGGCGCGAAAGCTAGGGTAGCGCACGGGATTAGATACCCGAGTA
+
GGGGGGGGGGGGGGGGGGGGGGGGGGGGGGGGGGGGGGGEGGGGGGGGGGGGGGGGGGGGGGGGGGGGGGGGGGGGGGGGGGGGGGGGGGGGFGGGDGGGGGGGGGGGGGGGGGGGGGGGGGDGGFGGGGGGGGGGGGGGGGGGGGGGGGGGGGGGGGGFGFGGGEGECGGGGGGGGGGGGGGGGFEGGGGGGGDGGGGFDGEGGGGGGGGGGGFGFG*:<5EDBD5849AC?@@<>3@6
@M00200:205:000000000-AKKM3:1:1101:13921:7988 1:N:0:1
ACTGGGTGTAAAGGGTGCGCAGGCGGATCCGACAGTGCTTTGTGAAATACCACCGCTCAACGGTGGAACAGCTTGGCATACTACGGATCTTGAGCCCGACAGGGGTCGTCGGAACGCTAGGTGGAGCGGTGAAATGCGTAGATATCTAGCGGAACGCCAATGGTGAAGACAGACGACTGGGTCGGCGCTGACGCTCAGGCACGAAAGCGTGGGGAGCAAACGGGATTAGATACCCCTGTA
+
GGGGGGGGGGGGGGGGGGGGGGGGGGGGGGGGGGGGGGGGGGGGGGGGGGGGGGGGGGGGGGGGGGGGGGGGGGGGGGGGGGGGGGGGGGGGGGGGGGGGGGGGGGGGGGGGGGGGGGGGGGGGGGGGGGGGGGGGGGGGGGGGGGGGFGGDGGGGGGGGGGGG9FGFGGGGGGGGGGDGGGGGGGGGGGGGGGGGGGGFDDEGGC5FGECGGGFGFGGGFDCD?GGFFFFGGGGGFFFF
@M00200:205:000000000-AKKM3:1:1101:26569:8003 1:N:0:1
ATTGGGTTTAAAGGGCGCGTAGGTGGCGGCATAAGGCCGTGGTGAAAGTCTGGGGCTCAACCCCAGATCGGCCATGGCAACTGTGTCGCTAGGGCACCGTAGAGGCAGATGGAATTCCGGGTGTAGCGGTGGAATGCGTAGAGATCCGGAAGAACACCAGGGGCGAAGGCGGTCTGCTGGGCGGTGAGCTCGCAAGGGCTCAATAGCCGACACTGAGGCGCGACAGCGTGGGGAGCAAACAGG
+
GGGGGGGGGGGGGGGGGGGGGGGGGGGGGGGGGGGGGGGGGGGGGGGGGGGGGGGGGGGGGGGGGGGGGGGGGGGGGGGGGGGGGGGGGGGGGGGGGGGGGGGGGGGGGGGGFGGGGGGGDGGGGGGDEGGGCGGGGGGGGGGGGGGGGGGDFGGGGGGGGGGGG@EFGGGGGGGGGGGGGGGGGGGGGDFEGGGG5:CFGFGGGGGFE=E*:CFGFGGGGG5DFDFFBFFGG5CD@@?EC:?
@M00200:205:000000000-AKKM3:1:1101:24222:8012 1:N:0:1
ATTGGGTGTAAAGGGTGCGTAGGTGGTGAGGTAAGTTTGATGTGAAATCTCCGGGCTTAACCCGGAAATGGCATTGAATACTACTTTGCTGGAGGATTGGAGGGGGGACTGGAATTCTCGGTGTAGCAGTGAAATGCGTAGATATCGAGAGGAACACCAGTGGCGAAGGCGAGTCCCTGGACAATACCTGACACTGAGGCACGAAAGCTAGGGGAGCAAACAGGATTAGATACCCGAGTAAGA
+
GGGGGGGGGGGGGGGGGGGGGGGGGGGGGGGGGGGGGGGGGGGGGGGGGGGGGGGGGGGGGGGGGGGGGGGGGGGGGGGGGGGGGGGDGGGGGGGGGGGGGGGGGGGGGGGGGGGGGGGGGGGGGGGGGGGGGGGGGGGGGGGGGGGGGGGGGGGGGGGGGGFGGGGGGGGGGGGGGGGGGGD;CFFGGGGGGGGGGGGGGGGG>EDDGGGFFCDGDF6@DFFC0DGFFFDGE@ED3@FFFDA
@M00200:205:000000000-AKKM3:1:1101:27536:8015 1:N:0:1
ATTGGGCATAAAGGGTGCGTAGGCGGCCTTATAAGTCAGTGGTGAAAGCCCATCGCTCAACGATGGAACTGCCATTGATACTGTAAGGCTTGAGTACAGACGAGGTAGGCGGAATTGATGGTGTAGCGGTGAAATGCATAGATACCATCAAGAACACCGATTGCGTAGGCAGCTTACTAGGCTGTAACTGACGCTGAGGCACGAAAGCGTGGGGAGCGAACAGGATTAGATACCCCAGTA
+
GGGGGGGGGGGGGGGGGGGGGGGGGGGGGGGGGGGGGGGGGGGGGGGGGGGGGGGGGGGGGGGGGGGGGGGGGGGGFGGGGGGGGGGGGGGEGGGGGGGGGGGGGGGGGGGGGGGGGGFFGFGGGGGCEGEGGGGGGGGFFGGGFGGGGGGFGGGG<FDGGGGAEEGGGGFDEGGGGGGFGGDFFFFGGGFGGGGG=EFFCFGGGGGGGGGCCC>GDGGEGGGF?GGF?4):CF?C@3FG
@M00200:205:000000000-AKKM3:1:1101:25256:8016 1:N:0:1
ATTGGGTTTAAAGGGCGCGTAGGCGGCCTGCTAAGTCGAACGTGAAATCCCTGGGCTCAACCCAGGAACTGCGTCCGATACTGGTTGGCTTGAATCCGGGAGAGGGATGCGGAATTCCAGGTGTAGCGGTGAAATGCGTAGATATCTGGAGGAACACCGGTGGCGAAGGCGGCATCCTGGACCGGCATTGACGCTGAGGCGCGAAAGCCAGGGGAGCAAACGGGATTAGATACCCGAGTA
+
GGGGGGGGGGGGGGGGGGGGGGGGGGGGGGGGGGGGGGGGGGGGGGGGGGGGGGGGGGGGGGGGGGGGGGGGGGGGGFGGGGGGGGGGGGGGGGGGGGGGGGGGGGGGGGGGGGGGGGGGGGGGGGGGGGGGGGGGGEGGGGGGGGGGGGGGGGGGGGGGGGGGGGGGGGGGGGGGGGGGGGGGGGGGGGGGGGGGGGGGGGGGGGGGGGGGGG>CECFDCDGD0C47?F9:FCCDBDF6
@M00200:205:000000000-AKKM3:1:1101:21612:8016 1:N:0:1
ACTGGGTTTAAAGGGTGCGTAGGCGGGCAGGTAAGTCCGTGGTGAAATCTCCGAGCTTAACTCGGAAACTGCCATGGATACTATTTGTCTTGAATACTGTGAAGGTGAGCGGAATATGTCATGTAGCGGTGAAATGCTTAGATATGACATAGAACACCAATTGCGAAGGCAGCTCACTGCGCAGTGATTGACGCTGAGGCACGAAAGCGTGGGGATCAAACAGGATTAGATACCCTAGTA
+
GGGGGGGGGGGGGGGGGGGGGGGGGGGGGGGGGGGGGGGGGGGGGGGGGGGGGGGGGGGGGGGGGGGGGGGGGGGGGGGFGGGGGGGGGGGGGGGGGGGGGGGGGGGGGGGGDGFFGGGGFGFGFFGDCGGGGGGGGGGGGGGGGFGGGGGGCGGGGGGFGGGGDG:*CFGGGGGFGGGGGGGGGGGGGGGGEGGE8,:5?FCCCEGGGEDCEG3CFGGGFG67:GG?FFBGFCCFFF??
@M00200:205:000000000-AKKM3:1:1101:4257:8032 1:N:0:1
ATTGGGTTTAAAGGGCGTGTAGGCGGTTCGGTAAGTGGAATGTGAAATGCCCCGGCTCACCCGGGGACCTGCATCCCAAACTGCCGAGCTTGAGTATGGGAGAGGATGAGGGAATTCCTGGTGTAGCGGTGAAATGCGTAGATATCAGGAGGAACACCGGTGGCGAAGGCGCTCATCTGGCCCAATACTGACGCTGAGGCGCGAAAGCTAGGGGAGCAAACGGGATTAGATACCCTCGTA
+
GGGGGGGGGGGGGGGGGGGGGGGGGGGGGGGEGGGGGGGGGGGGGGGGGGGGGGGGGGGGGGGGGGGGGGGGGGGGGGGGGGGGGGGGGEGGGGGGFGGGGGGGGGGGGGGGGFGGGGGGGGGGGGGGGGGGGGGGGGGGGGGGGGGGGGGGGGGGGGFEGGGGGGGGGGGGGGGGGGGGGGGGFFF?FFGGGGGGGGGGGGGGGGGGGGGGGEBG35CFGGGGFGGFF@BGF0<C>BFC
@M00200:205:000000000-AKKM3:1:1101:20906:8034 1:N:0:1
ATTGGGTTTAAAGCGTGTGTAGGCGGAAGCGTAAGTGCCTTGTGAAATCCCACGGCTTAACCGTGGAACGGCTGGGCATACTGCGTTTCTTGAGCCATTCAGGGGTCGCTGGAACAAACGGTGGAGCGGTGAAATGCGTAGATATCGTTTGGAACGCCAAAGGTGAAAACAGGCGACTGGGGATGAGCTGACGCTGAGACACGAAAGCCAGGGGAGCAAACGGGATTAGATACCCCTGTA
+
GGGGGGGGGGGGGGGGGGGGGGGGGGGGGGGGGGGGGGGGGGGGGGGGGGGGGGGGGGGFGGGGGGGGGGGGGGGGGGGGGGGGGGGGGGGGGGGGGGGGGGGDGGGGGGGGG?FGGGGGGGGGFGGGDGGGGGGGGGGGDCGGGGGGGGGCGAFGGEGGGFDFGGGFGGGGGGG>EEGGGGGGGGFGGGGGGGGGGGGGGGGGGGCFFCFCECDGFGGGGG5C1<FFFFBGFGGF>5?E
@M00200:205:000000000-AKKM3:1:1101:17350:8037 1:N:0:1
ATTGGGTTTAAAGTGTGCGCAGGCGGCCGAGCATGTCGAGTGTGAAAGCCCCGGGCTTAACCTGGGAACTGCGCTCGAAACTACTTGGCTGGAGTGTGGCAGAGGAAGGTGGAATTCCACGTGTAGCGGTGAAATGCGTAGAGATGTGGAGGAACACCGATGGCGAAGGCAGCCTTCTGGGCCAACACTGACGCTCATGCACGAAAGCGTGGGGAGCAAACAGGATTAGATACCCCGGTA
+
FFGFFFFGGGGFFGGGGGDGGGDEGGGGGDGGCF9FF@FCFGGGGGGGGGGGGGGGGGAFGGGFFCFFFGGGGG>FGGDEEEFGGGGGFFFFFFFCGGGGGGGGFGFGGGGGGGGGGGGGCFCFGCDFG>+33ECFCFGECCFFGEG<AB77CCCGEG><FECGE*CGGF7:EFGGGGG9EFGGFGBEGC?F*/7CEF?FGGGG58DFGEEC5?:<>FC@7C?C:G>)**-:C0<CBD7=
@M00200:205:000000000-AKKM3:1:1101:22778:8050 1:N:0:1
ATTGGGCTTAAAGCGCGTGCAGGTGGCGCGGTAAGTTGGGCGTGAAATCTCCCGGCTCAACTGGGAGAGGTCGTCCAATACTACCGTGCTTGAGAGCAGAAGAGGAAGATGGAATTCCCGGTGTAGTGGTGAAATGCGTAGATATCGGGAGGAACACCAGTGGCGAAGGCGATCTTCTGGTCTGTTTCTGACACTCAGACGCGACAGCTAGGGTAGTAAACGGGATTAGATACCCGGGTA
+
GGGGGGGGGGGGGGGGGGGGGGGGGGGGGGGGGGGGGGGGGGGGEGGGGGGGGGGGGGGGGGGGGGGGGGGGGGGGGGGGGGGGGGGGGGGGGGFGGGGGGGGGGGGGGGGGGGGGGGGGGGGGGGGGGGGGGGGGGGEGGGGGGGGGGGDGGGGGGGGCFGFGGGGGDGEGGGGGGGGGGGGGGGGGGGGFGGGGGFGGGGGGGGGGGGGGGG:CFGFGGGGD?GG?4BAFGGGDDDFG
@M00200:205:000000000-AKKM3:1:1101:3893:8052 1:N:0:1
ATTGGGTATAAAGGGCGTGTAGGCGGTTTGTTAAGTCATGTGTGAAATCCCTCGGCTCAACCGGGGAAGGACGCATGAAACTGACAAGCTAGAGTACCAAAGAGGGGGGTGGAATTCCCGGTGTAGCGGTGAAATGCGTAGATATCGGGAGGAACACCTGTGGCGAAGGCGGCCCCCTGGACAAAGACTGACGCTCAGGTGCGAAAGCGTGGGGAGCAAACAGGATTCGATACCCCTGTAAGA
+
GGGGGGGGGEFGGGGGGGGGGGGGGDGGGGGGGGGGGFGGGFGGGGGGGGGGGGGGGGGGGGGDDE>FF@FFDGGGGGG<FFGGGGGGGGGGGG,FFGGFFGGGGGGGGGGGGFGFGGGGGCFGGGGGGGGGGGFFFGGGGGCCGGGEGGGGG*,@CEFCFGFC8ECEGGGGGCGG5:FGG;6F6CEFGFFGGGGG*80<CFDCEEGGGGGEGDE3)>001>CD?FC)07<FG?C<>5)3:AA
@M00200:205:000000000-AKKM3:1:1101:8653:8100 1:N:0:1
ATTGGGCTTAAAGGGTGCGTAGGCGGGTCTTTAAGTCAGGGGTGAAATCCTGGAGCTCAACTCCAGAACTGCCTTTGATACTGAAGATCTTGAGTTCGGGAGAGGTGAGTGGAACTGCGAGTGTAGAGGTGAAATTCGTAGATATTCGCAAGAACACCAGTGGCGAAGGCGGCTCACTGGCCCGATACTGACGCTGAGGCACGAAAGCGTGGGGAGCAAACAGGATTAGATACCCCTGTA
+
GGGGGGGGGGGGGGGGGGGGGGGGGGGFGGGGGGGGGGGGFGGGGGGGGGGGGGGGGGGGGGGGGGGGGGGGGGGGGGGGGGGGGGGGGGGGGGGGGCEGDGGGGFGGGGGGGGFGGGGGGGGGGGFCDG7FGGGGGGGGGEFGGGGGGEGGGGGGGGGGGGGGDGGGGGGDGGGBDGEGFFFEGGG5EFGGGDGGGFGGGF5EGGGFGGCCD>><:CGG*76DFGGF4@2:<C@7F)/+
@M00200:205:000000000-AKKM3:1:1101:24554:8101 1:N:0:1
ATTGTGTATAAAGCGTGTGTAGGCGGAAGCGTAAGTACCTTGTGAAATCCCACGGCTCAACCGTGGAACTGCTGGGTATACTGCGTTTCTTGAGCAATCTAGGGGCGAGTGGAACGGATGGTGGAGCGGTGAAATGCATAGATATCATCCGGAACGCCTGTGGTGAAGACGACTCGCTGGGGATTTGCTGACGCTGAGACACGAAAGCCAGGGGAGCAAACGGGATTAGATACCCTAGTA
+
GGGGGGGGGGGGGGGGGGGGGGGGGGGGGGGGGGGGGGGGGGGGGGGGGGGGGGGGGGGGGGGGGGGGGGGGGGGGGGGGGGGGGGGGGGGGGGGGGGGGGGGGGDGGGGGGGFGGGGGGGGGGGGGGGGGGGGGGGGGGGGGGGGGFGCFGGGGGGGGGGGGGGGGGGFGGGGGGGGGGGGCGGGGGF>FGEEGGGGGGGGGGGGG<9*2CFGE<3FGGFG=5?DFB?FDGCFF755FG
@M00200:205:000000000-AKKM3:1:1101:22072:8111 1:N:0:1
ACTGGGTTTAAAGGGTGCGTAGGCGGACCGACACGCGTCCCGTGAAAGCCCCCGGCTCAACCGGGGAACTGCGGGGCGAACGAGCGGTCTCGAGGCAGGTATGGGCGGGCGGAACCGTAGGTGGAGCGGTGAAATGCGTAGATATCTACGGGAACGCCGATGGTGAAGACGGCCCGCTGGGCCTGTCCTGACGCTGAGGCACGAAAGCGTGGGGGGCAAACAGGATTAGATACCCCAGTAAGA
+
GGGGGGFGGGGGGGGGGGGGGGGGGGGGGGGGGGGGGGGGGGGGGGGGGGGGGGGGGGGGGGGGGGGGGGGGGGGGGGGGGGGGGGGGGGGGGGGGGGGGGGGFGGGGGGGGGGGGGGGGGGGGGGGGGGGGGGGGGGGGGGGGGGGGGGGGGGGGGGGGGGGGGGGGFFGGG>EEGGGGGCGGGGGGGDGF=C5CCGGCCFCEGGGGGGGGGGEGB=GGFFGG?GFFFFBGGGGGFFFGCA<
@M00200:205:000000000-AKKM3:1:1101:4403:8117 1:N:0:1
ATTGGGTTTAAAGCGTGTGTAGGCGGATCGTTAAGTGCCTTGTGAAATCCCACGGCTTAACTGTGGAACGGCTGGGCATACTGGCGGTCTTGAGCCATCTAGGGGCTACTGGACCAAACGGTGGAGCGGTGAAATGCGTAGATATCGTTTGGAACGCCAATGGTGAAAACAGGTAGCTGGGGATGAGCTGACGCTGAGACACGAACGCCAGGGGAGCAAACGGGATTAGATACCCCTGTAAGA
+
GGF,C<CF;EFAFEGGCFGGFGGGGG@CGEGGG<<F@FGGGGFFGGGGA<EEE@E76@CCFGEFFGGGGGCGGD=FGGGFGGFGGEC@F:9<5EDFGGE<FAFF>FGAGGGGG8FEGEG:EC<>:<A:EFEF<=B=A>F+>=F9@FCDCCFDBE,3@@C77BBE,FFFD8DF5DF@6?BEGEECEGGGF6,CCCCCEGGC?DCGD*9*/2:CCE>))/8+1957?324==AGG6+157/<:9<
@M00200:205:000000000-AKKM3:1:1101:9874:8133 1:N:0:1
ATTGGGTTTAAAGCGCACGTAGGCGGCCAAGTCAGTCGGTTGTGAAAGCCCTCGGCTCAACCGAGGAAGTGCTACCGATACTGCTTGGCTTGAGGTCCGGAGGGGAGAGTGGAATTCCCGGTGGAGCGGTGAAATGCGTAGAGATCGGGAAGAACGCCGGCGGCGAAAGCGACTCTCTGGTCGGATCCTGACGCTGAGGTGCGAAAGCTAGGGGAGCAAACGGGATTAGATACCCGGGTA
+
GGGGGGGGGGGGGGGGGGGGGGGGGGGGGGGGGGGGGGGGGGGGGGGGGGGGGGGGGGGGGGGGGGGGGGGGGGGGGGGGGGGGGGGGGGGGGGGGGGGGGGGGGGGCFGGGFGGGGGGGGGGGFGGGGGGGGGGGGGGGGGGGGGGGDGGCGFGGGGGGGGGGCEGGGGGGGGGGGGGGGGGGGGGGGGGGGGGGGGGG=GGGGGGGGGGGGDFGFFGFGGDC(>F?F*4?FGGGEEFD
@M00200:205:000000000-AKKM3:1:1101:23279:8139 1:N:0:1
ACTGGGTGTAAAGCGCGTGTAGGCGGTCCGGTAAGTCGGCTGTGAAAGTCCAGGGCTCAACTCTGGGATGCCGGTCGATACTGCCGGACTAGAGTTCGGAAGAGGCGAGTGGAATTCCCGGTGTAGCGGTGAAATGCGCAGATATCGGGAGGAACACCAATGGCGAAGGCAGCTCGCTGGGACGTTACTGACGCTGAGACGCGAAAGCGTGGGGAGCAAACAGGATTAGATACCCCCGTA
+
GGGGGGGGGGGGGGGGGGGGGGGGGGGGGGGGGGFGGGCEFGGGGGGGGGGGGDGGGGGGGGGGGGGGGGGGCGGGEEDGGGCGGGDEGEFFFGFGGGGGGGGGGGGGGGFGGGADFGGGGGGGGGGGGGG7D=FGGEEEGGGAFFFGGGGGEGGGGGGGFGDEEE@FGFGDEFGGGGGGGGGDEF>EGGDGCGGDCC7CGGGG5CG4=>8:>EEGFDCF4FC<<CC3=F):<<C9B:5C
@M00200:205:000000000-AKKM3:1:1101:16378:8147 1:N:0:1
ATTGGGTGTAAAGGGCGCGTAGGTGGCCCGTTAAGTGGCTGGTGAAATCCCGGGGCTCAACTCCGGGGCTGCCGGTCAGACTGGCGAGCTAGAGCACGGTAGGGGCAGATGGAATTCCCGGTGTAGCGGTGGAATGCGTAGAGATCGGGAAGAATACCAGTGGCGAAGGCGTTCTGCTGGGCCGTTGCTGACACTGAGGCGCGACAGCGTGGGGAGCAAACAGGATTAGATACCCTAGTAAGA
+
GGGGGGGGGGGGGGGGGGGGEFGGGGGGGGGGGGGGGGGGGGGGGGGGGGGGGGGGGGGGGGGGGGGGGGGGGGGGGGGGCFFGGGGGGGGGGGGGGGGGGGGGGGGGFGGGGGFGGGGGGFGGGGGDGGGGGFGGGGGCECFFFFGGGGGEGGGGGGGGGGGGGGGGGGGGGGGGGGEGGGGGGGGGGGGD?FGFFEFGGGGGGGDGDCGDGG3DECEGFGGG?CFF?=A>FGGGFFFFF>2
@M00200:205:000000000-AKKM3:1:1101:20199:8154 1:N:0:1
ATTGGGTTTAAAGGGTGCGTAGGCGGAAGAGTAAGTCAGTGGTGAAAGCCTGCAGCTTAACTGCAGAACTGCCATTGATACTGCTCATCTTGAGTACGTTTGATGTGGGCGGAATGTGTCATGTAGCGGTGAAATGCATAGATATGACACAGAACACCGATTGCGAAGGCAGCTCACAAAGCCGTAACTGACGCTGAGGCACGAAAGCGTGGGGATCGAACAGGATTAGATACCCCAGTA
+
GGGGGGGGGGGGGGGGGGGGGGGGGGGGGGGGGGGGGGGGGGGGGGGGGGGGGGGGGGGGGGGGGGGGGGGGGGGGGGGGGGGGGGGGGGGGGGGGGGGGGGGGGGGGGGGGGGGGGGGGGGGGGGGGGGGDFGGGGGGGGGGGGGGGGGGGGGGGGGGGGGGGGGGGGGGGGGGGGGGGGGGGGGGGGGGGGGGGGFGGGGGGGGGGGGGGGGBDFGGFFDGFFGG@FFAF9F8D@EFC
@M00200:205:000000000-AKKM3:1:1101:27291:8159 1:N:0:1
ATTGGGTTTAAAGAGCTCGTAGGCGGCTTGGCAAGTCGGGTGTGAAAACTTCAGGCTCAACCTGGAGCGGCCACTCGATACTGCCATGGCTAGAGTCCGGTAGGGGACCACGGAATTCCTGGTGTAGCGGTGAAATGCGCAGATATCAGGAGGAACACCGGTGGCGAAGGCGGTGGTCTGGGCCGGAACTGACGCTGAGGAGCGAAAGCGTGGGGAGCGAACAGGATTAGATACCCGGGTA
+
GGGGGGGGGGGGGGGGGGGGGGGGGGGGGGGGGGGGGGGGGGGGGGGGGGGGGGGGGGGGGGGGGGGGGGGGGGGGGGGGGGGGGGGGGGGGGGGGGGGGGGGGGGGGGGGGGGGGFGGGGGGGGDFGGGGGGGGGGGGGGGGFFGFGGGGGFEEFFGDGGGEGGGEEEEGGGGGGGGGGFGGCEGE=EGFGGGGGGGGGGGGGGGGGGGGDEC5DFGGGDGCGFF4:F@FGC7:C@EFG)
@M00200:205:000000000-AKKM3:1:1101:21752:8169 1:N:0:1
ACTGGGTTTAAAGGGTGCGTAGGCTGCGCGGCAAGTTGGGTGTGAAATCCCTCGGCTCAACCGAGGAACTGCGCCCAAAACTGCCGTGCTCGAGGAAGATAGAGGTAAGCGGAACTTACGGTGGAGCGGTGAAATGCGTTGATATCGTAAGGAACACCTGTGGCGAAAGCGGCTTACTGGGTCTTTTCTGACGCTGATGCACGAAAGCTAGGGGAGCAAACGGGATTAGATACCCCCGTA
+
GGGGGGGGGGGGGGGGGGGGGGGGGGGGGGGGGGGGGGGGGGGGGGGGGGGGGGGGGGGGGGGGGGGGGGGGGGGGGGGGGGGGGGGGGGGGGGGGFGGGGGGGGGGGGGGGGGGGGGGGGGGGGGGGGGGGGGGGGGGGGGGGGGGGGGGFGGGGGGGGGGFGGGGGGGGEGGGFGGGGGGGGGGGGGFGGGDGGDGGGGGGGEECCEGGFCGFGFGGFFGGC?GFB?FFGGGGG>BED
@M00200:205:000000000-AKKM3:1:1101:12439:8187 1:N:0:1
ATTGGGTTTAAAGCGTGTGTAGGCGGGCCGTTAAGTACCTTGTGAAATCCCCCGGCTCAACCGGGGAACGGCTGGGTATACTGGCGGTCTTGAGAGGCCTAGGGGCGGACGGAACAAGCGGTGGAGCGGTGAAATGCGTAGATATCGCTTGGAACGCCGACGGCGAAAGCAGTCCGCTGGGGGTGTGCCGACGCTGAGACACGAAAGCCAGGGGAGCGAACGGGATTCAATACCCCAGTA
+
GGGGGGGGGGGGGGGFGGGGGGGGGGGGGGGGGFFGFGGGGGGGGFGGGGGGGGGGGGGGGGGGGGCFGGGGGGGGGGGGGGGGGGGGGGGGGGGGGGGGGGGGGGEEGEGGGGGFFFGGGGGGCEEGGGDGGGGGGGGDEFGGGGGGGGGGGFGGGGGCEEDGDEGGGGGGEGC5C>EGGGEEEGGGGGGGDEGGGGGGGF5CEECFGFCCCGF5.:CEGGGG:DG<**.C8@FF5))0
@M00200:205:000000000-AKKM3:1:1101:7323:8203 1:N:0:1
ATTGGGTTTAAAGGGTGCGTAGGCGGCCTATTAAGTCAGGGGTGAAAGACGGTGGCTCAACCATCGCAGTGCCTTTGATACTGATGGGCTTGAATGCAGCTGAGGTAGGCGGAATGTGACAAGTAGCGGTGAAATGCATAGATATGTCACAGAACACCGATTGCGAAGGCAGCTTACTAAAGTGCAATTGACGCTGAGGCACGAAAGCGTGGGGATCAAACAGGATTAGATACCCCAGTA
+
GDGGGGGGGGGGGGGFGCGGGGGGGGGGGGGGGGGGGGGGGGGGGGGGFGGGGGGGGGGDGGGGGGGGGGGGGGGGGGGGGGGGGGGGGGGGGGGGGFGGGGGGGGGGGFGGGGGGGGGGGGGGGGGGGGGGGFGGGDGGFGGGGGGGGGGGGGGGGGDGFGGGCFGGGGFDGGGGGGGGDCFGFF9DFFGGGGGGEFEGDFDEGGGGGGGGGGFDFGGGGGFC6GC?F44CFEFFFFFC
@M00200:205:000000000-AKKM3:1:1101:9707:8215 1:N:0:1
ATTGGGTTTAAAGGGTGCGTAGGAGGGCAGGTAAGTCCGTGGTGAAATCCCCAAGCTTAACTTGGAAACTGCCGTTGATACTATCTGTCTTGAATATTGTGGAGGTGAGCGGAATATGTCATGTAGCGGTGAAATGCTTAGCTATGCCATAGAACACCAATTCCTAAGGCAGCTCACTACACAATCATTGACTCTGAGGCACGAAAGCGTCCGGATCAAACAGGATTAGATACCCTAGTACAAT
+
EE6F<-8@@E@FCFC<@F@6,+8,,6+8CFGF<C<EF,8,C:FGG<@<E,;FFECFGD,6CFF,EF,CF@<FG7FCFDFACF??EDGGGGG9E=EAEAGA<FCEE?99C,C+8FE<5CBBFAB?,,5=FC7=E5A,,@?;F,5,8?,CFGG,C,A,F:E,=<,8,,3,AD8+@,@9DF,,3==+@CG,@C;73@C@<;+9CF*4*5*03;***4*/8C,,;*5*(2=>88@FF:,C4)12+)11
@M00200:205:000000000-AKKM3:1:1101:24583:8217 1:N:0:1
ATTGGGTTTAAAGGGCGCGTAGGCGGCGCGACAAGGCGGCGGTGAAAGTCCGGGGCTCAACCCCGGATCGGCCGTGGCGACTGTCGTGCTTGAGCACAGTAGAGGCGGGTGGAATTCCGGGTGTAGCGGTGGAATGCGTAGAGATCCGGAAGAACACCGGTGGCGAAGGCGGCCCGCTGGGCTGTGGCTGACGCTGAGGCGCGACAGCGTGGGGAGCAAACAGGATTTGATACCCCAGTAAGA
+
GGGGGGGGGGGGGGGGGGGGGGGGGGGGGGGGGGGGGGGGGEGGGGGGGGGGGGGGGGGGGGGGGGGGGGGGGGGGGGGGGGGGGGGGGGGGGGGGGGGGGGGGGGGGDFGGCFFGFGFEGEGGGGGGECEG>CEGGG5;CCFFCEGFGEGDCGFFDC8C**?EEECEGCGGEEECC88CC*;C8CGCC37CC=*:?>F=E<EC5C7>:5EGGG:5):8C*1;C1<D)/16C+3<1)86<*).
@M00200:205:000000000-AKKM3:1:1101:25277:8244 1:N:0:1
ATTGGGCTTAAAGCGTGTGTAGGCGGACTTCTAAGTGCCTTGTGAAATCCCACGGCTCAACCGTGGAACTGCTGGGCATACTGGGAGTCTTGGGCCATTCAGGGGCAACTGGAACAAGCGGTGGAGCGGTGAAATGCGTAGATATCGCTTGGAACGCCGAAGGTGAAAACAGGTTGCTGGGGATGTGCCGACGCTGAGACACGAAAGCCTGGGGAGCAAACGGGATTAGATACCCCCGTA
+
G<FGGGFGGGGGGEFGGFGGGGGGGGGGGGGGGGGGGGFGGGGGGGGGGGGDFGGGGCFGG,@FFGGGGGGGFCFCGGGGGGGG8FGGGGGCFFFGGA9CFGGGGDDGF=FG@FFG<FDFCFECFEGGGGGGGGGGGGGDEGGGGGGEFFCGGGGDEGGGDEGDFCFC:FGGFG9:CF:CEGECEGG,=D=CCEGGGF1?FGGEGGGF*+4=CGEDBGCGG**73D<?FF2C7AFGFFFD
@M00200:205:000000000-AKKM3:1:1101:7575:8245 1:N:0:1
ACTGGGTTTAAAGGGCGTGTAGGCGGGCGTGCAAGTCAGGCGTGAAATCCCTGGGCTCAACCCAGGAATTGCACTTGAAACTGCACGTCTTGAGTATCGGAGAGGAAAGTGGAATTCCTGGTGTAGAGGTGAAATTCGTAGATATCAGGAGGAACACCGGTGGCGAAGGCGGCTTTCTGGACGATAACTGACGCTGAGACGCGAAAGCGTGGGGAGCAAACAGGATTAGATACCCGGGTA
+
GGGGGGGGGGGGGGGGGGGGGGGGGGGGGGGGGGGGGGGGGGGGGGGGGGGGGGGGGGGGGGGGGGGFGGGGGGGGGGGGGGGGGGGGGGGGCGGGGGGGGGGGGGGGGGGDGGGGGGGGFGGGGGGGGGFFGGGGGGGFCCFGGGGGGCGGGGGGGGGGGGDBGEGGGGGGGGDGGGGGGGGGGGGFGGGGDGGGDFFGE)*:EEDGGGGCGG3CEG;FGFGGBGC)*8<FGGGGBBE5
@M00200:205:000000000-AKKM3:1:1101:13040:8250 1:N:0:1
ATTGGGTTTAAAGGGTGCGTAGGCGGCCTATTAAGTCAGTTCTGAAATATCCCGGCTTAACCGGGAGGGTGGGATTGATACTGATGGGCTTGAGTGGACTCGTGGTAGGCGGAATTGACGGTGTAGCGGTGAAATGCTTAGATATCGTCAAGAACACCGATAGTGTAGACAGCTTACTAGATTTCAACTGACGCTGAGGCACGAAAGTGTGGGGATCAAACAGGATTAGATACCCCAGTA
+
FGGGGFFGGGGGFGGGGGGGGGGGGEGGGGGGGFGFGFAGGGG9FGGEGGGGGDGDGGGGGGGGGFGEEFGGGGGGDFFGGGAEFFEFFEAFGFFGFGFEFCFC:BFECGGGEGGGGGGGGGGGGDG7CECD9FFDGGGGGGCFGBCF@+@,>,@:<C:FGCGGCFECFGFGGGGGGFFGGGCFGGFGGGFGGEDD588EGFECC*)3+CB*<*:DFFC99<8*(*?2F4<F7CCGFBFF
@M00200:205:000000000-AKKM3:1:1101:5641:8254 1:N:0:1
ATTGGGCTTAAAGGGTGTGTAGGCGGGCTGTTAAGTCAGTGGTGAAATCTCAAGGCTCAACCTTGAAACTGCCATTGATACTATCTGTCTTGAATACCGTGGAGGTGAGCGGAATATGTCATGTAGCGGTGAAATGCTTAGATATGACATAGAACACCAATTGCGAAGGCAGCTCACTACGCGAATATTGACACTGAGGCACGAAAGCGTGGGGATCAAACAGGATTAGATACCCTCGTA
+
GGGGGGGGGGGGGGGGGGGGGGGGGGGGGGGGGGGGGGGGGGGGGGGGGGGGGGGGGGGGGGGGGGGGGGGGGGGGGGGGGGGGGGGGGGGGGGGGFGGGGGGGGGCEEFGDEGGGGGGGGGGGGDGGEGGGGGGGGGGFGGGGGGGGGGGGGGGFGGGGGGGGGGGGDGGGGGCBFGGGGGGGGGGFEFG?FGGGFF5FGCEGGGGGGGGFGDEGFGGGGGGGDFGFFF)+5<:FF3>:
@M00200:205:000000000-AKKM3:1:1101:4938:8262 1:N:0:1
ACTGGGTTTAAAGGGTGCGTAGGCGGCCTATTAAGTCAGTGCTGAAATATCCCGGCTTAACCGGGAGGGTGGCATTGATACTGATGGGCTTGAGTAGAGTCGAGGTAGGCGGAATTGACGGTGTAGCGGTGAAATGCTTAGATATCGTCAAGAACACCGATAGTGTAGACAGCTTACTAGACTCAAACTGACGCTGAGGCACGAAAGTGTGGGGATCAAACAGGATTAGCTACCCGAGTA
+
GGGGGGGGGGGGGGGGGGGGGGGGGGGGGGGGGFGGGGGGGGGGGGGGGGGGGGGGGGGGGGGGGGGGGGGGGGGGGGGGGGGGGGGGGGGGGGGGGGGGGGGGGGGGFGGGGGGGGGGGGGGGGGGGGGGGGGGGGGGGGGGGFGGGGGGGGGGGFG7<>FGGGGGGGGGGGGFGGGFCFFGGGGGGGFFGEGGEECCEG4ECEGG+>E@CFDEGFGGFGGGG0>F?=)):<,1CE376
@M00200:205:000000000-AKKM3:1:1101:23638:8277 1:N:0:1
ATTGGGTGTAAAGGGCGCGTAGGCGGGATGGCAAGTCAGTCGTGAAATCTCTCGGCTCAACCGAGAAACGTCGGCTGATACTGCCGTTCTTGAGGGATGCAGAGGAGACTGGAATTCCCGGTGTAGCGGTGAAATGTGTAGAGATCGGGAGGAACACCGGTGGCGAAGGCGGGTCTCTGGGCATTTCCTGACGCTGAGGCGCGAAAGCGTGGGGAGCAAACGGGATTAGATACCCTAGTA
+
GGGGGGFGGGGGGGGGGGGGGGGGGGGGGGGGGGGGGGGGGGGGGGGGGGGGGGGGGGGGGGGGGGGGGGGGGGGGGGGGGGGGGGFGGGGGGGGGGGGGGGGGGGGGGGGGGGGGGGGGGGGGGGGGGGGGGGGGGGGGGGGGGGGGGGGGGGGGGGGGGGGGGGEGGGGGGGGGGGCGGGGGFFGGGGGGGGGEEGGFGDGGGGGGGEEGGGEG:FFGGGGGFGGFFFAGFF6=;>FG
@M00200:205:000000000-AKKM3:1:1101:3642:8299 1:N:0:1
ACTGGGTTTAAAGGGCGCGTAGGCGGCTTGCCAAGTCAGGGGTGAAATCCAGCAGCTTAACTGTTGAAGTGCCTTTGATACTGGCGAGCTCGAGGGAGGTAGGGGTATGTGGAACTTCTGGTGGAGCGGTGAAATGCGTTGATATCAGAAGGAACGCCGGTGGCGAAAGCGACGTACTGGACCTCTTCTGACGCTGAGGCGCGAAAGCTAGGGGAGCAAACGGGATTAGATACCCGAGTA
+
FFGGGGFEGGGGGGGGGGGGGGGDGGG+@CFFGGGGGGGGGGGGGGGGGAFAFGGGGGGGGGGFFEGGGGGGGGGGGGGGGGG<,@@CFF,FFG77+4CFEGFGGGGFF5BFGF8F,FGFGGG7+FGGGGGGFGGFGGGGGGGGGGGCFFFFGGGDGGGGGEGGGGG@:EECEC:8ECF<CF6CF+<CEGGGCGDGDCGFEGGGGGDGG7EFGG.C>FC093?<:GG?FFFDGGG)).80
@M00200:205:000000000-AKKM3:1:1101:15061:8302 1:N:0:1
ATTGGGTGTAAAGCGTGTGTAGGCGGATCGTTAAGTGCCTTGTGAAATCCCACGGCTTAACTGTGGAACGGCTGGGCATACTGGCGGTCTTGAGCCATCTAGGGGCTACTGGAACAAACGGTGGAGCGGTGAAATGCGTAGATATCGTTTGGAACGCCAATGGTGAAAACAGGTAGCTGGGGATGAGCTGACGCTGAGACACGAAAGCCAGGGGAGCAAACGGGATTAGATACCCGAGTAAGA
+
GGGGGGGGGGGGGGGGGGGGGGGGGGGGGGGGGGGGGGGGGGGGGGGGGGGGGGGGGGGGGGGGGGGGGGGGGGGGGGGGGGGGGGGGGGGGGGGGGGGGGGGGGGGGGGGGGGGG?FGGGGGGGGGGGGGGGGGGGGGGGGGGGGGGGGGGGGGGGGGGGGGGGGFGGGGGGGGGGFGGGGGDGGGFGGGFGGGGGGGGGGGGGGGGDGGGGGFGF5CFFD5D?DF?FFFGG@CGEBFGGFF
@M00200:205:000000000-AKKM3:1:1101:27180:8325 1:N:0:1
ATTGGGTATAAAGCGTGTGTAGGCGGATCGTTAAGTGCCTTGTGAAATCCCACGGCTTAACTGTGGAACGGCTGGGCATACTGGCGGTCTTGAGCCATCTAGGGGCGACTGGAACAAACGGTGGAGCGGTGAAATGCGTAGATATCGTTTGGAACGCCAATGGTGAAAACAGGTCGCTGGGGATGAGCTGACGCTGAGACACGAAAGCCCGGGGAGCAAACGGGATTAGATACCCTTGTA
+
DFGG?FGFGGGEFGECFGGFFFGGGGFGGGGGCGGGGGGGGGGGGGGGGGGGGGGGGGGGGGA<EEFFGCCFE@:@EGGGGGF?F=FGGGGGGDCFGAFGFAECGGDEGGG8FFGGGGDCGFCC:<,+3++D,3@@FCGGGDGGGGD@F7F:CGFGGGG7FFFGFFG<CGG78BC*==*C*888C:FGF*ACGGDEEFCC***?E5DFC*8*/*)9<FCF59551DC<4*6FFFCC)879
@M00200:205:000000000-AKKM3:1:1101:26673:8336 1:N:0:1
ATTGGGTGTAAAGAGCTCGTAGGCGGCCACTCAAGTCGAACGTGAAAACTCGGGGCTCAACCCCGAGCCCGCGTTCGATACTGGGCGGCTAGAGTCTGGTAGGGGGATCTGGAATTCCTGGTGTAGCGGTGGAATGCGCAGATATCAGGAGGAACACCGGTGGCGAAGGCGGGATCCTGGGCCAGTACTGACGCTGAGGAGCGAAAGCGTGGGGAGCAAACAGGATTAGATACCCTTGTA
+
GGGGGGGGGGGGGGGGGGGGGGGGGGGGGGGGGGGGGGGGGGGGGGGGGGGGGGGGGGGGGGGGGGGGGGGGGGGGGGGGGGGGGGGGGGGGGGGGGGGGGGGGGGGGGGGGGGGGGGGGGGGGGGGGGGGGGGGGGGGGGGGGGGGGGGGGGGGGGGGGGGGGGGGGGGGGGGGG6CDGGGGGGGGGGGGGGGGGEFFGGGGGGGGGGGGGGCEGEG?FCFGGFGGFFFFGGGGGFFFG
@M00200:205:000000000-AKKM3:1:1101:18363:8345 1:N:0:1
ACTGGGTGTAAAGCGTGTGTAGGCGGAGGCGTAAGTGTCTTGTGAAATCCCACGGCTCAACCGTGGAACTGCTGGGCATACTGCGTCTCTTGAGCCGGCCAGGGGTCACCGGAACAAGCGGTGGAGCGGTGAAATGCGTAGATATCGCTTGGAACGCCAACGGTGAAAACAGGTGACTGGGGCCGCGCTGACGCTGAGACACGAAAGCCAGGGGAGCGAACGGGATTAGATACCCTAGTA
+
GGGGGGGGGGGGGGGCGCGGGGGGGGGGGGGGGGGGGCCFGGGGGGGGGGGGGGGGGGGFGGGGGGGGGGGGGFGGGGGGFGGGGGGEGGGGGGGGGGGEGGGGGGGGGGGGGGGFGGGGGGGGGGGGGGGFGGFGGGGGGGGGGGGGFFGEBFGEGGGGGGGGGFFGFGGGF;B9FGGFFGDCGGGGGGGGGGGGGF?FGGGC?8DFCCGGGGF<@GGDGGC<(55<4857FGG=FFB?
@M00200:205:000000000-AKKM3:1:1101:4906:8360 1:N:0:1
ATTGGGTGTAAAGGGAGCGTAGGTGGCCTTATAAGTCAGTGGTGAAATCTCGCAGCTTAACTGCGAAATTGCCATTGATACTGTAGGGCTTGAGTATAGATGCCGTTGGCGGAATATGACATGTAGTGGTGAAATACATAGAGATGTCATAGAACACCGATTGCGAAGGCAGCTAACGAAACTATAACTGACACTGAGGCTCGAAAGTGCGGGGATCAAACAGGATTAGATACCCTGGTAAGA
+
GGGGGGGGFGGGGGGGGGGGGGGGGGGGGGGGGGGGGGGGGGGGGGGGGGGGGGGGGGGGGGGGGGGGGGGGGGGGGGGGGGGGGGGGGGDGGGGGGGCFGGGCFEGGGGGGGGGGGGGGGGGGFGGGGGGGGGGGGGGGGGGGGGGGGGGGFGGFGGGGGGGGGGE@EFCEEGGGGGGEGGGGGGGGGGGGGGGGGFDGGGGGGG>FFGEFGGFDFGG?F4<7?;CEFFFD<CFCFFFGG2)
@M00200:205:000000000-AKKM3:1:1101:10188:8360 1:N:0:1
ACTGGGTTTAAAGCGCGTGTAGGCGGACGGCCGCGTCGAGTGCTGAAAGCCCCCGGCTCAACCGGGGGACCGGCCTCGAAACGGGCCGTCTGGAGGGGCGTAGGGGGAGCTGGAACTCACGGTGGAGCGGTGAAATGCGTTGAGATCGTGAGGAACGCCCGCGGCGCAAGCGAGCTCCTGGACGCCTGCTGACGCTGAGACGCGAAAGCCAGGGGAGCGCACGGGAATAGATACCCCGGTA
+
GGGGCDFGGGGGGGGGG@:CDFFGG7@FC@GGGGFCF@FGFDGGFFG<E<EEGGGGDEE@EFGEGEGGGGGG:BF=FCG<=F=:@CFEGGG:FC:**CFGEEEE*=CBGGG8FCBFBFFGCGEF*=FGEC?58<@CE?E;EC>C5CGFFCCEC:,@CE>E5?5EG>*:EGF8?CEEGGFAF8F/1?FGGGF7CGG*8?*99D7C*:D3;C8888)/>GD8DD891*/.*72*3<<*>35:)
@M00200:205:000000000-AKKM3:1:1101:23486:8361 1:N:0:1
ATTGGGCTTAAAGGGTGCGTAGGTGGGCAGGTAAGTCAGTGGTGAAATCTCCGGGCTTAACCCGGAAACTGCCATTGATACTATCTGTCTTGAATACCGTGGAGGTGAGCGGAATATGTCATGTAGCGGTGAAATGCTTAGATATGACATAGAACACCAATTGCGAAGGCAGCTCACTACGCGAATATTGACACTGAGGCACGAAAGCGTGGGGATCAAACAGGATTAGATACCCTCGTA
+
GGGGGGGGGGGGGGGGGGGFGGGGGGGGGGGGGGGGGGGGGGGGGGGGGGGGGGGGGGGGGGGGGGGGGGGGGGGGGGGGGGGGGGGGGGGGGGGGGGGGGGGGGGGGGGGGGGGGGGGGGGGGGGGGGGGGGGGGGGGGGGGGGGGGGGGGGGGGGGFFGGGGGGGGGGGGGGGGGGGGGGGGGGGGGGGGFGGGGGGGGGGGGGGGGGGEGGFGFGGGGGGGFGGEFFFGFGG4ADFG
@M00200:205:000000000-AKKM3:1:1101:25403:8426 1:N:0:1
ATTGGGCTTAAAGCGTACGTAGGCGGATATGCAGGCGTCGTGTGAAATCCCTCGGCTCAACCGGGGAACTGCACGGCGAACCGCATATCTTGAGAAAGGTAGGGGCGGTCGGAACGATAGGTGGAGTGGTGAAATGCGTTGATATCTATCGGAACGCCGAAGGTGAAGACAGGCCGCTGGGCCTTTTCTGACGCTGAGGTACGAAAGCGTGGGTAGCGAACGGGATTAGATACCCCAGTAAGA
+
GGGGGGGGGGGGGGGGGGGGGGGGGGGGGGGGGGGGGGGGGGGGGGGGGGGGGGGGGGGGGGGGGGGGGGGGGGGGGGGGGGGGGGGGGGGGGGGGGGGGGGGGGGGGGGGGGGGGGGGGGGGGFGGGGGGGGGGGCFGGGGGGGGGGGGGGGGGGGGGGGGGGFGGGGGGCFGGGGCEGGGFGGGGGGFGGGGGGGGGGGGGGGGGGGGGDGCFG@EEGGGGGFGC<FFFGG6<C@DFG7AF
@M00200:205:000000000-AKKM3:1:1101:6109:8432 1:N:0:1
ACTGGGTTTAAAGGGCGCGTAGGCGGCTCTAGGAAGGCGGCGGTGAAAGCCCGGGGCTCAACCCCGGGTCGGCCGTGGCGACTCCTGAGCTCGAGCACAGTAGAGGCGGGTGGAATTCCGGGTGTAGCGGTGGAATGCGTAGAGATCCGGAAGAACACCGGTGGCGAAGGCGGCCCGCCGGGCTGTGGTTGAAGCTGAGGCGCGACAGCGTGGGGAGCAAACAGGATTAGAGACCCCTGTA
+
FEGGGGGGGGGGGGGDGGGFFGGGGGEGGGFFGGFFEFGGCGGGGGGFG8<DFFGGE7FFGGF=FFEGGCGEGFEGGGEGGFEFGGGGGGGFFEGGGG:BF;ACFGEGGC<<CC:FC:2CFG<CC9:<FE/CEC9,<,://85<9<EGGEED5A8;CCC5*:CE68::**8C8*2?88*2?8*8;0C82*:++34+<+;7*911**7D/:1;EGFC@EGGGC8C<4*)192*0;C*>@7+C
@M00200:205:000000000-AKKM3:1:1101:24996:8442 1:N:0:1
ATTGGGCATAAAGAGTTCGTAGGCGGTCTGGTAGGTGAGGTGTGAAATCCCCCGGCTCAACCGGGGAACTGCGCTTCAAACCGCCGGACTTGAGGGAGACAGAGGTGGGCGGAACAGATGGTGGAGCGGTGAAATGCGTTGATATCATCTGGAACACCGGTGGCGAAAGCGGCCCACTGGGTCTCATCTGACGCTGAGGAACGAAAGCTAGGGTAGCGAACGGGATTAGATACCCCTGTA
+
F<FGGGE9F<FGGEGEEFGCFGEGGGCE7FAFGGGGGGGEGGGGGGGFFF@8FFGGGGGGGG@7:BFGGGGGDCGGCGCGGEG:FG@4CGFGGGCGFGCBEFGGGGGGGGGGGGDE>>FFGGG7FGGGGGG@EFGGG:FCGGGGGGF9,@;FECC,=FG7F@FEEGEEGG@CG>EGGGC8@CE8EGFGGGFGGCG*/8C6CFG8CE5*++<;CEF5F5>EG7;<?CFFFFFGGGF30<6F
@M00200:205:000000000-AKKM3:1:1101:17817:8445 1:N:0:1
ATTGGGTATAAAGTGTGCGCAGGCGGCGTCGCAAGTCGAGTGTGAAAGCCCCGGGCTTAACTTGGGAATTGCGCTCGAAACTACGGTGCTGGAGTGTGGCAGAGGAAGGTGGAATTCCACGTGTAGCGGTGAAATGCGTAGAGATGTGGAGGAACACCGATGGCGAAGGCAGCCTTCTGGGCCAACACTGACGCTCATGCACGAAAGCGTGGGGAGCAAACAGGATTCGATACCCGCGTAAGA
+
GFGGGGFGGGFGGGGGGGGEGGDGEGGGEGGGEGGGGGGGGGGGGGGGGGGGGGGGGF@EGCGGGGFGGGGFGGEGGGGDEGGGGGGGGGGGGGGGGGGGGGDF?BFGDGGGFFGEFGGGGGGGGGCCGEGFCFFGGGGGGGGC,:DFFGGCFGGGGDFEFG7,**=@EFGCGFGGGGGFGCCGGGGGF4C?=*CEEGGGGFFEGEDCCEGEECBGD5@<CDC42C7)5@A5EEGD3<DEG02
@M00200:205:000000000-AKKM3:1:1101:16737:8476 1:N:0:1
ATTGGGTTTAAAGGGCGCGTAGGCGGCGCGGGAAGGCGGCGGTGAAAGTCCGGGGCTCAACCCCGGATCGGCCGTGGCGACTCCCGCGCTGGAGCACAGTAGAGGCGGGTGGAATTCCGGGTGTAGCGGTGGAATGCGTAGAGATCCGGAAGAACTCCGGTGGCGAAGGCGGCCCGCTGGGCTGTGGCTGACGCTGAGGCGCGACAGCGTGGGGAGCAAACAGGATTAGATACCCTTGTA
+
GGGGGGGGGGGGGGGGGGGFGGGGGGGGGGGGGGGGGGGGGGFFGGGGGGGGGGGGGGGGFGGGGGGGGGGGGGGGGGGGGGGGGGGGDEGGGGGGGGGFFGGGGGGGE8CE>FGGGCFEE*:CECCGGCEG;FFFCE>EGDEECCFG5;EEGGGGFGC5CECFCGEDDCEGCGGGC?5EGC=CEEF=*95:57*:5@EC7>*1:ED4CCE>CE:C:*8E<*;F0CG)9*:FC6C07)/3
@M00200:205:000000000-AKKM3:1:1101:16316:8495 1:N:0:1
ACTGGGTTTAAAGGGCGCGTAGGTGGCCCGTTAAGTGGCTGGTGAAATCCCGGGGCTCAACTCCGGGGCTGCCGGTCAGACTGGCGAGCTAGAGCACGGTAGGGGCAGATGGAATTCCCGGTGTAGCGGTGGAATGCGTAGAGATCGGGAAGAATACCAGTGGCGAAGGCGGCCCGCTGGGCTGTGGCTGACGCTGAGGCGCGACAGCGTGGGGAGCAAACAGGATTAGATACCCGTGTA
+
GGGGGGGGGGGGGGGGGGGGGGGGGGGGGGGGGGGGGGGGGGGGGGGGGGGGGGGGGGGGGGGGGGGGGGGGGGGGGGGGGGGGGGGGGGGGGGGGGGGGGGGGGGGGGGGGGGGGGGGGGGGGGGGGGGGGGGGGGGGGGGGGGGGGGGGGGGGGGGGGGGGGGGGGGGGGGGGGGGGGGGGGGGGGGGGGGGGGGGGGGGDGGGGGGGDGEGFGFGGGGGGGFGGFFF<GFEGGEFFG
@M00200:205:000000000-AKKM3:1:1101:16126:8495 1:N:0:1
ATTGGGCTTAAAGCGCGTGTAGGCGGTTCGGTAAGTCCGCTGTGAAAGTCGGGGGCTCAACCCTCGAAAGCCGGTGGATACTGTCGGGCTAGAGTACGGAAGAGGCGAGTGGAATTCCTGGTGTAGCGGTGAAATGCGCAGATATCAGGAGGAACACCAATTGCGAAGGCAGCTCGCTGGGACGTAACTGACGCTGAGACGCGAAAGCGTGGGGAGCAAACAGGATTAGATACCCTTGTA
+
GGGGGGGGGGGGGGGGGGGGGGGGGGGGGGEGGGGGGGGGGGGGGGGGGGGDEGGGGGGGGGGGGGGGCGFGGDCFGGFGGGGGGGGGGGGGGGGGGGGGGGGGGGGGGGGGGGGGGGGGGGGGGFGGGGGGGGGGGGGGGGGGFGGGGGGGGGGGGGGFGGGGGGGG>FCEE*B8CEEDE88EEGGGGGGGDGGGEGGGGGD>EEDFEGGGGGFGFGGGGGGGFDFFFFFCFGFC?4@G
@M00200:205:000000000-AKKM3:1:1101:14906:8499 1:N:0:1
ATTGGGTTTAAAGCGTGTGTAGGCGGACCCCTAAGCGCCATTGTGAAATACCGCCGCTCAACGGCGGAACTGCGTGGCGGACTGGGGGTCTTGAGGGACCCAGGGGCGAGCGGAACAGGCGGTGGAGCGGTGAAATGCGTAGATATCGCCTGGAACGCCGACGGTGAAAACAGCTCGCTGGGGGTTTTCTGACGCTGAGACACGAAAGCCAGGGGAGCGAACGGGATTAGATACCCCAGTA
+
GGGGGGGGGGGGGGGGGGGGGGGGGGGGGGGGGGGGGGGGGGGGGGGGGGGGGGGGGGGGGGGGGGGGGGGGGGGGGGGGGGGGGGGGGGGGGGGGGGGGGGGGGGGGGGGGGGGGGGGGGGGGGGGGGGGGGGGGGGGGGGGGGGGGGGGGGGGGGGGGGGGGGGGGGFGGGGGGGGGGGGGG?EEGGGGGGEGGGGGGGGGGGGGDCFFGGGEDEDGGDGDGFGCBFFFGGGFDF>EG7
@M00200:205:000000000-AKKM3:1:1101:15204:8499 1:N:0:1
ACTGGGTTTAAAGTGCGCGTAGGCGGTTCCGTAAGCAGCGTGTGAAATCCCCCAGCTCAACTGAGGAATTGCGCGCTGGACTGCGGTTCTAGAGAACGGGAGGGGGGTGCGGAACTCCAGGTGTAGCGGTGAAATGCGTAGATATCTGGAGGAACACCGGTGGCGAAAGCGACACCCTGGCCCGTCACTGACGCTGAGGCGCGAAAGCGTGGGTAGCAAACAGGATTAGATACCCGAGTA
+
GGGGGGFGGGGGGGGGGGGGGGGGGGGGGGGGGGGGFFGGGGGGGGGGGFFGGGGGGGGGGFGGGGGGGGGGGGGGGGGGGGGGGGGGGGGGGFCGGGGGEGGFGGGGGGGGGGGFFGGGGGGGGFGGGGGGGGGGGGGGGGFGGGGFFCFCGGCFGGGGGGGGGGG>EGGGGGGFGGDF5/AEGGECGGGGGGGGGGGGEDGGGEGGGGGEGGFDFCFFCGFD?GG<7?>7CCFG@>>6
@M00200:205:000000000-AKKM3:1:1101:19254:8499 1:N:0:1
ATTGGGTTTAAAGGGTGCGTAGGCGGATTTGTAAGTCAGAGGTGAAAGCCCACGGCTTAACCGTGGAACTGCCTTTGATACTGCAAGTCTTGAGTCCTGGAGGGGCTGGCGGAATTCGTGGTGTAGCGGTGAAATGCGTAGATATCACGAGGAACACCGGAGGTGTAGACGGCCAGCTGGACAGGTACTGACGCTGAGGCACGAAAGCGTGGGGAGCGAACAGGATTAGATACCCCAGTA
+
EEFEFFGDFFCEEDCGGGGGGGEGGGGGEFGGDFCEFGGFGGGGGGGGGGGGGGGEEFEFGGGEECEGGGGGGGFEGGGGGGGGFGGEFGGGFGGGGGGGGFCFGGGE7FFF:FFDGGGGGBFFGFGCEGEC@FFGGE=@FFFGCGFGG7CFCFFGGGG7>C>C:FFFGGDEGGGGFEFFGGGGGGGGGGEGGGGC5>EG7558BCDC85CCG5>D5EGE558C(**.6/-*3<+75>6+
@M00200:205:000000000-AKKM3:1:1101:23841:8525 1:N:0:1
ACTGGGTTTAAAGCGTGTGTAGGCGGATTTGTAAGTACCTTGTGAAATCCCACGGCTTAACTGTGGAACGGCTGGGCATACTGGCGGTCTTGAGCCATCTAGGGGCGACTGGAACAAACGGTGGAGCGGTGAAATGCGTAGATATCGTTTGGAACGCCAATGGTGAAAACAGGTCGCTGGGGATGAGCTGACGCTGAGACACGAAAGCCAGGGGAGCAAACGGGATTAGATACCCCAGTA
+
GGGGGGGGGGGFGGGGGGGGGGFGGGGGGGGGFGGGGGGGGGGGGGGGGGFGGGGGGGGGGCGGGGGGGGGGGGGGGGDFGGGGGGGGGGGGAECFGGGGGFGGGGGGGEGGGGGGDFFGGGGGGGGGGGGGGGGGGGGGGGGGGGEGFGGGGGGGGGEGGFGCGDGFEGGG5BBEGEFEGCGEGFGGGGGGGDGGGEFFGGGGDGGGGGGGGG)9>*@<//8DBGGBF*<:FGG55>FG
@M00200:205:000000000-AKKM3:1:1101:26384:8526 1:N:0:1
ATTGGGTTTAAAGGGTGCGTAGGCTGATAAGAAAGTCCGTGGTGAAATCTCCGAGCTTAACTCGGAAACTGCCGTGGATACTATTTATCTTGAATGTTGTGGAGGTTAGCGGAATATGTCATGTAGCGGTGAAATGCATAGATATGACATAGAACACCGATTGCGAAGGCAGCTGGCTACACAACTATTGACGCTGAGGCACGAAAGCGTGGGGATCAAACAGGATTAGATACCCGAGTA
+
GGGGGGGGGGGGGGGGGGGGGGGGGGGGGGGGGGGGGGGGGGGGGGGGGGGGGGGGGGGGGGGGGGGGGGGGGGGGGGGGGGGGGGGGGGGGGGGGGGGGGGGGGGGGFGGGGGGFGGGGGGGGGGGGGGGGGGGGGGGFGGGGGGGGGGGGGGGGGGGGGGGGGGGGGGGGGGGGGGGGGGGGGGGGGGGGGGGDDFCGGGGDGGDGGGDFFG:DFGFGFGGF<GGFF8?@CFGGFE56
@M00200:205:000000000-AKKM3:1:1101:28678:8528 1:N:0:1
ATTGGGTTTAAAGCGCGCGCAGGCGGCCCGTTAAGTCGGTTGTGAAAACCCGAGGCTCAACCTCGGGCCTGCATCCGATACTGGCGGGCTTGAGGCAGGTAGGGGAGAGTGGAATTCCCGGTGTAGCGGTGAAATGCGCAGATATCGGGAGGAACACCGGTGGCGAAGGCGGCTCTCTGGGCCTGTCCTGACGCTCAGGCGCGAAAGCTGGGGGAGCGAACCGGATTAGATACCCTCGTAAGGT
+
GGGGGGGGGGGGGGGGGGGGGGGGGGGGGGGGGGGGGGGGGGGGGGGGGGGGGGGGGGGGGGGFFGGGGGFGGGGGGGEGEGGGGGGGGGGGFGGGGGGGGGGGGGGGGFGGEFFGGGGGGGG@BFFGDBFGGGGGFGGDGGCBCFGGGCCGGEGGGGDC?EGGCECGEGGGGGDGGF78>CFGGGGGGGGFEE3=ECCF5)*8CEDGGG8CCG>D3>CGDGGG>DC<@@AGGGGFFB5/*()-
@M00200:205:000000000-AKKM3:1:1101:20582:8585 1:N:0:1
ACTGGGTTTAAAGGGCGTGTAGGCGGCTGAATAAGTGGGATGTTAAATCCCCCGGCTCAACCGGGGAACTGCATCTCATACTGTTCAGCTTGGGTACAGCAGAGGAGACTGGAATTCCCGGTGTAGCGGTGAAATGCGTAGATATCGGGAGGAACACCAGTGGCGAAGGCGAGTCTCTGGGCTGATACCGACGCTGATGCGCGAAAGCCAGGGGAGCAAACGGGATTAGATACCCTGGTAAGA
+
GGGGGGGGGGGGGGGGGGGGGGGGGGGGGGGGGGGGGGGGGGGGGGGGGGGGGGGGGGGGGGGGGGGGGGGGGGGGGGGGGGGGGGGGGGGGGGGGGGGGGGGGGGGGGGGGGGGGGGGGGGGGGGGGGGGGGGGGGGGGGGGGGGGGGGGGGGGGGGGGGGGGGGGGGGGGGGGCFGGGGGGGGGGGGGGGGGDGGGGGGGGGGGDGFFGGGGFGFGGG4DGG?GG?FFFGGGGGFFFFC2A
@M00200:205:000000000-AKKM3:1:1101:2710:8607 1:N:0:1
ATTGGGTGTAAAGGGCGCGTAGGCGGCGCGGGAAGGCGGCGGTGAAAGTCCGGGGCTCAACCCCGGATCGGCCGTGGCGACTCCCGCGCTGGAGCACAGTAGAGGCGGGTGGAATTCCGGGTGTAGCGGTGGAATGCGTAGAGATCCGGAAGAACACCGGTGGCGAAGGCGGCCCGCTGGGCTGTGGCTGACGCTGAGGCGCGAAAGCGTGGGGAGCAAACAGGCTTAGATACCCTCGTA
+
GGGGGGGGGGGGGGGGGGGEGGGGGGGGGGGGEEGGGGGGGGFEFFFGGGFGGGGGGGGGCFGGGGGDGGGGGGGGGGGGGGGGGGGGGEFGGGGGGGGGGGGGGDGGE*CGCGGFCGFGGEGEGFGGG5CE5C<E?C5;8*<<<<C5ECCEFGFGFGDG5?E6*/?8>CEEEEGGD8EGG*8CCF?*:5*;CCDGD@55C3C?**9*:*:?CE><):CGFC89(258F*)*30<7)5)*
@M00200:205:000000000-AKKM3:1:1101:13733:8613 1:N:0:1
ATTGGGTTTAAAGGGTGCGTAGGCGGAATAGTAAGTCAGTGGTGAAAGCCCGTAGCTTAACTGCGGAACTGCCATTGATACTGCTAATCTTGAGTACATTTGATGTGGGCGGAATGTGTCGTGTAGCGGTGAAATGCTTAGATATGACACAGAACACCGATTGCGAAGGCAGCTCACAAAACTGTTACTGACGCTGAGGCACGAAAGCGTGGGGATCGAACAGGATTAGATACCCGCGTA
+
GGGGGGGGGGGGGGGGGGGGGGGGGGGGGGGGGGGGGGGGGGGGGGGGGGGGGGGGGGGGGGGGGGGGGGGGGGGGGGGGGGGGGGGGGGGGGGGGGGGGGGGGGGGGGGGGGGGGGGGGGGGGGGGGGGGGGGGGGGGGFGGGGGGGGGGGGGGGGGGGGGGGDFGGGGGGGGGGGGFFGGGGGFGGGGGGGGGGGGGGGGGGGEDCGGGGFGBGFDGGGGG46GG?=FBGGGGGF>:G
@M00200:205:000000000-AKKM3:1:1101:9687:8621 1:N:0:1
ATTGGGTTTAAAGAGCACGTAGGCGGTCGAGTAAGTCTGATGTGAAATCCCTCGGCTCAACCGAGGAATGGCATCCGAAACTGCTTGGCTTGAGTGTAGGAGGGGAGAGTGGAATTCCTGGTGGAGCGGTGAAATGCGTAGATATCAGGCGTAACGCCGGTGGCGAAAGCGACTCTCTGGCCTACAACTGACGCTGAGGTGCGAAAGCTAGGGGAGCAAACGGGATTAGATACCCTCGTA
+
FFFGFFGGGGD<<FFFEFEFC,;FGEFGGGGGCFGEFGGGGGGFF<@FDFGFGGGGGGCFGFGGEGGFGGGGGGF<FCFGGGFGGFG,8EE+CFEFFGG<<EF77FF7CBFG9CFFGG9,BFCFFCECGGGBDFFGFEG7FDFFGA@D<,@3@FGCGGGGGGGGC*>CGGGGD>@CFGD:@FFEGCEFFGC?5C<5=*80295BE*9FF::*A5)1770+955*3<94=6)*<@+>FEF5
@M00200:205:000000000-AKKM3:1:1101:8217:8628 1:N:0:1
ATTGGGTGTAAAGGGCGCGTAGGCGGTCCGCTAAGTGTGTGGTGAAAGCTCGGGGCTCAACCCCGAGTCGGCCGTGCAAACTGGTGGACTTGAGCATGTCAGAGGCAGGCGGAATTCCGGGTGTAGCGGTGAAATGCGCAGATATCGCTAGGAACGCCGGTGGCGAAGGCGACTTGCTGGGCCGTACCTGACGCTGATGCGCGAAAGCTAGGGGAGCGAACCGGATTAGATACCCGAGTAAGA
+
GGGGGGGGGGGGGGGGGGGGGGGGGGGGGGGGGGGGGFGGGGGGGGGGGGGGGGGGGGGGGGGGGGGGGGGGGGGGGGGFFGGGGGGGGGGGGGGGGGGGGGGGGGGGGGGGGGGGGGGGDGGGGGGGGGGFEGGGGGGGGGGGGGGGGGGFGGGGGGGGGGGGGGGGGGGGGGGGFGGCEGGGGGDGGGGGGGGGDGGGGGGGGGGFGGGGGGFGFGCEGGG:9CG?6=<FEFFGFF:*:A2
@M00200:205:000000000-AKKM3:1:1101:4661:8629 1:N:0:1
ATTGGGCTTAAAGGGAGCGTAGGTGGCCTTATAAGTCAGTGGTGAAATCTCTGGGCTTAACCCAGAAATTGCCATTGATACTGTAGGGCTTGAGTATAGATGCCGTTGGCGGAATATGACATGTAGTGGTGAAATACATAGAGATGTCATAGAACACCGATTGCGAAGGCAGCTAACGAAACTATAACTGACACTGAGGCTCGAAAGTGTGGGGATCAAACAGGATTAGATACCCCTGTA
+
GGGGGGGGGGGGGGGGGGGGGGGGGGGGGGGGGGGGGGGGGGGGGGGGGGGGGGGGGGGGGGGGGGGGGGGGGGGGGGGGGGGGGGGGGGGGGGGGGGFGGGGGGGGGGGGGGGGGGGGGGGGGGGGGGGGGGGGGGGGGGGGGGGGGGGGGGGGGGGGGGGGGGGGGGGGGGGGGGEFGGGGGGGGFGGGGGFDGGGGGGGGGGGG>GFGGGDDDFGECGG?CBGGFFFF7?>CFFFFG
@M00200:205:000000000-AKKM3:1:1101:5033:8654 1:N:0:1
ATTGGGTTTAAAGGGAGCGTAGGCGGATAGTTTAGTCAGAGGTGAAAGCCCAGGGCTCAACCTTGGAATTGCCTTTGATACTGGCTATCTTGAGTATGGAAGAGGTATGTGGAACTCCGAGTGTAGAGGTGAAATTCGTAGATATTCGGACGAACACCAGTGGCGAAGGCGACATACTGGTCCATTACTGACGCTGAGGCTCGAAAGCGTGGGGAGCAAACAGGATTAGATACCCCAGTA
+
GGEEGGGGGGGGGGGCGGGGGGEGGGD@EGF9FGFGGGG9FGGGGGGGGGGGGGGGGGGGGECFFGGGGFEGGGGGGGGFGGGFGGFGGGGG9FGDFGGGDGG=FGGGGGGGGGGFGFGGGGGGGGGGGGGGGFGGGGGG?FFFGFGFGE7F:FGGGGFGGFGDGEGGCFGGDEGGGFFFGGGGCFGGGFGGGGGGGGGFCFGDFCD4CGDFF8>DD5FCFGC<(;7;*@C:<<@CBE:E
@M00200:205:000000000-AKKM3:1:1101:13575:8668 1:N:0:1
ATTGGGTTTAAAGCGGGTGTAGGCGGTTCCTTAAGTCAGATGTGAAATCCTACGGCTCAACCGTGGAATTGCATCTGATACTGGGGAACTTGAGGACGGTAGAGGTCGGTGGAATTCCCGGTGTACCGGTGAAATGGGCAGATATCGGGAGGAACACCAGTGGCGAAGGCGGCCGACTGGGCCGATCCTGACGCTGAGACCCGAAAGCCAGGGTAGCGAACCGGATTAGATACCCCAGTA
+
GGGGGGGGGGGGGGGGGGGGGGGGGGGGGGGGGGGGGGGGGGGGGGGGGGGGGGGGGGGGGGGGGGGGGGGGGGGGGGGGGGGGGDGGGGGGGGGGGGGGGGGGGGGGGGGGGGGGGGGGGGGGGGBFGGGGFGGGGFGGGGGGGGGCEGGGGGGGGGGGGGCGEGGGGGGGGGG@EGGGGGGEGGGGDGGGGGGG88@EFFGGGGGGCCGGGFFDFGGECGGGBGG7FFFGEFGGF:FG
@M00200:205:000000000-AKKM3:1:1101:12424:8671 1:N:0:1
ACTGGGTTTAAAGCGTGTGTAGGCGGACCGTTAAGTGCCCGCGTGAAATCCCCCGGCTCAACCGGGGAACGGCCGGGCATACTGGCGGTCTTGAGCGATCCAGGGGTCATCGGAACAAACGGTGGAGCGGTGAAATGCGTAGATATCGTTTGGAACGCCGACGGTGAAAACAGATGACTGGGGATCCGCTGACGCTGAGACACGAAAGCCAGGGGAGCAAACGGGATTAGATACCCCGGTA
+
GGGGGGGGGGGGGGGGGGGGGGGGGGGGGGGGGGGGGGGGGGGGGGGGGGGGGGGGGGGGGGGGGGGGCFGGGGGGGGGGGGGGGGGGGGGGGGGGGGGGGGGGGGGGGGGGGGGGGGGGGGGGGGGGGGG>CGGGGGGGGCFGCFFEGFGGDGGGGGGGGGGGGFFGGGGFGGGGCGGGGFGGCGEFGDGEFCG5C8CFGGGDGGGGGFGGD8)9>=EF9DGD<DD:=FDFFCC7>>EG3
@M00200:205:000000000-AKKM3:1:1101:23389:8671 1:N:0:1
ACTGGGTGTAAAGGGCGCGTAGGCGGCGTGCTAAGTCGAACGTGAAATCCCCGGGCTCAACCCGGGAACTGCGTCCGAGACTGGCATGCTTGAATCCGGGAGAGGGATGTGGAATTCCAGGTGTAGCGGTGAAATGCGTAGATATCTGGAGGAACATCGGTGGCGAAGGCGGCATCCTGGACCGGTATTGACGCTGAGGCGCGAAAGCCAGGGGAGCAAACGGGATTAGATACCCCGGTA
+
GGGGGGGGGGGGGGGGGGGGGGGGGGGGGGGGGGGGGGGGGGGGGGGGGGGGGGGGGGGGGGGGGGGGGGGGGGGGGGGGGGGGGGGGGGGGGGGGGGGGGGGGGGGGGGGGGGGGGGGGGGGGGGGGGGGGGGGGGGGGGGGGGGGGGGGGGGGGGGGGGGGGGFGGGGGGGGGGGGGGGGGGGGGGFFGGGGGGGGGGEGGGG5CGGGGGGGFGFGGGGDDDBGC?FFFGGFFGEBDG
@M00200:205:000000000-AKKM3:1:1101:24590:8689 1:N:0:1
ATTGGGTTTAAAGGGCGCGTAGGCGGGGGACCAAGTCCGGGGTGAAATCTTTCGGCTCAACCGGAAAACTGCCTTGGATACTGGTCTTCTTGAGGGAGGTAGGGGCAGGTGGAACTTCCGGTGGAGCGGTGAAATGCGTTGATATCGGAAGGACCGCCGGTGGCGAAAGCGGCCTGCTGGATCTCTTCTGACGCTGAGGCGCGAAAGCTAGGGGAGCGAACGGGATTAGATACCCGCGTA
+
GGGGGGGGGGGGGGGGGGGGGGGGGGGGGGGGGGGGGGGGGGGGGGGGGGGGGGGGGGGGGGGGGGGGGGGGGGGGGGGGGGGGGGGGGGGGGGGGGGGGGGGGGGGGGGGGGGGGGGGGGGGGGGGGGGGGGGGGGGGGGGGGGGGGGGGGGGGGGGGGGGGGGGGGGGGGGGGGGGGGGGGGGGGGGGGGGGDEGGGFGGGGGGGFGGGGGGFD>GGGGGGGFDGFFFF7<<EC:EFC
@M00200:205:000000000-AKKM3:1:1101:6861:8691 1:N:0:1
ATTGGGCTTAAAGCGTGTGTAGGCGGGGCGTTAAGTGCTTTGTGAAATCCCACGGCTCACCCGTGGAACTGCTTGGCATACTGGCGCTCTTGAGCCACTTAGGGGCAACTGGAACAAACGGTGGAGCGGTGAAATGCGTAGATATCGTTTGGAACGCCAATGGTGAAAACAGGTTGCTGGGAGTGTGCTGACGCTGAGACACGAAAGCCAGGGGAGCGAACGGGATTAGATACCCCGGTA
+
GGGGGGGGGGGGGGGGGGGGGGGGGGGGGGGGGGGGGGGGGGGGGGGGGGGGGGGGGGGGGGGGGGGGGGGGGGGGGGGGGGGGGGGGGGGGGGGGGGGGGGGGGGGGGGGGGGGGFGGGGGGGGGGGGGGGFGGGGGGGGGGGGGGGGGGDGGGGGGGGGGGGGGGGGGGGGGGGGGGGGGGGGGGCGGFGGGGGGGGDGGGGGGGG=FGGGGFGFGGDGDGGB5DBFFFGGFGGDEFG
@M00200:205:000000000-AKKM3:1:1101:6040:8700 1:N:0:1
ATTGGGTTTAAAGTGTGCGCAGGCGGCCGAGCAAGTCGAGTGTGAAATCCCCGGGCTTAACTTGGGAATTGCGCTCGAAACTACTTGGCTGGAGTGTGGCAGAGGGGGGTGGAATTCCACGTGTAGCGGTGAAATGCGTAGAGATGTGGAGGAACACCAATGGCGAAGGCAGCCCCCTGGGCCAACACTGACGCTCATGCACGAAAGCGTGGGGAGCAAACAGGATTAGATACCCCAGTAAGA
+
GGGGGGGGGGGGGGGGGGGGGGGGGGGGGGGGGGGGGGGGGGGGGGGGGGGGGGGGGGGGGGGGGGGGGGGGGFGGGGGGFGGFGGGGGGGGGGFGGGGGGGGGGGGGGGGGGGGGGGGGGGGGGGGGGGGGGGGGGGGGDGGGGGGGGGGGGGGFFEGGGDGGGGGGGGCEEE8EGGGGGGGEFFGGGGGCED<CEGGGGFFCCEDDEC>EGGFGFGGGGGGF?GGBFF9D<CE57>6CCAD
@M00200:205:000000000-AKKM3:1:1101:18911:8709 1:N:0:1
ATTGGGTTTAAAGGGCGCGCAGGCGGCTACGTAAGTCCGGCGTGAAATCCCACGGCTCAACTGTGGAATTGCGTCGGATACTGCGTTGGCTTGAGGGCGGTAGAGGCTTCTGGAACTAGCGGTGTAGCGGTGAAATGCGCAGATATCGCTAGGAACGCCGGTGGCGAAGGCGGGAGGCTGGGCCGATCCTGACGCTGAGGCGCGAAAGCTAGGGGAGCGAACCGGATTAGATACCCCAGTA
+
GGGGGGGGGGGGGGGGGGGGGGGGGGGGG<FGGGGGGGGGGGGGGGGGGGGGGGGGGGGGGGGGGGGGGGGGGGGGGGGGGGGGGGGGGGGGGGGGGGGGGGGFFGGGGGGGGGGGGGGGGGGGGGGGGGGGGGFFGGGGGGGGGGGGGGGGGGGGGGGGGGGGGGGGGGGGGGGGGGGGGGGGEEGEED9EGGGGGGGGGGGGCEGGGGFGGDBGDGGEDGGGFGD:?FFGGGEC>B>FF
@M00200:205:000000000-AKKM3:1:1101:19517:8721 1:N:0:1
ATTGGGTTTAAAGGGTGCGTAGGTGGCCCGTTAAGTCCGGGGTGAAAGCCCACAGCTCAACTGTGGAACTGCCCTGGATACTGGCGGGCTTGAGAGTAGTCGAGGGTGGCGGAATGGACGGTGTAGCGGTGAAATGCATAGATACCGTCCAGAACCCCAATTGCGTAGGCAGCTGCCTAGGCTACATCTGACACTGAGGCACGAAAGCGTGGGGAGCGAACAGGATTAGATACCCGCGGAAGA
+
GGGGGGGGGGGGGGGGGGGGGGGGGGGGGGGGGGGGGGGGGGGGGGGGGGGGGGGGGGGGGFGGGGGGGGGGGGGGGGGGGGGGGGGGGGGGGGGGGFGGGGEGGGGCFFGDGGGGGGGGGCFGFFGGGC<:FCGCCFFAFC;;<FGGFGE@:FGGGGGGGE9BEF**CF:CGF7FCE<AEDFCGGGGGCFGGFFG<C@EEF=EG=D4==*CEGE35/*87>CC0DF<**.2+<8)5;)*1(4
@M00200:205:000000000-AKKM3:1:1101:21247:8723 1:N:0:1
ACTGGGTTTAAAGGGTGCGTAGGCGGGTAGGTAAGTCAGTGGTGAAATCTCCGAGCTTAACTCGGACACTGCCATTGATACTATCTATCTTGAATGTTCTGGAGGTGAGCGGAATATGTCATGTAGCGGTGAAATGCTTAGATATGACCTATAACACCACTTTCTTAGGCAGCTCACTACGGAAATATTGACGCTGATGCACGAAAGCGTTCTGATCAAACATTATTATATACCCGTGTACTAT
+
GGGGGGGGGGGGGGGGGGGGGGGGGGGGGGGGGGGGGGGGGGGGGGGGGGGGGEGGGGGGGGGG77++CFDGGGGGE,E<FGGGGGGGGGGF<FGAFGGGGFG@:FD?,BCFEGGGGGGGGGGGGGGGGGGF@AF,EFGGFGGGG,,C,C,,:=FGGGGCFG<F,FDFFGGGGGGFGG,>CEGGGFGGGGGGCEC9*2,=<FCEGGDG*=***,+1:@CGGG7+)3:)+1<DF<CG>)=0+/.1
@M00200:205:000000000-AKKM3:1:1101:3808:8725 1:N:0:1
ATTGGGCTTAAAGTGCGCGCAGGCGGGACTAGCAAGTCGGGAGTGAAATCTCGGGGCTCAACTCCGAGGCTGCTTCCGAAACTGCGGACCTGGAGACCGGTAGAGGTGGGTGGAATTCCCGGTGTAGCGGTGGAATGCGTAGAGATCGGGAAGAACACCTGTGGCGAAGGCGGCCCACTGGGCCGGTTCTGACGCTGAGGCGCGAAAGCGTGGGGAGCAAACAGGATTAGATACCCGGGTA
+
GGGGGGGGGGGGGGGGGGGGGGGGEGGGGGGGGGGGGGGGGGGGGGGGGGGGGGGGGGGGGGGGGGGGGGGGGGGGGEGGGGGGGGGGGGGGGCBFFGGGGGGGGGGGGGGGGGGGGGGGGGGGGGGGGGGGGCFGGGGGGGGGGGGGGG7FGG,2<FFGGGGGGGGFGGGEGGGGGGGFFGF*8CEEGGGGGEDGGGC=FGGG8*9)0:EEGGF*8CC?DFFG?4<)*9<FCC<>)75:<
@M00200:205:000000000-AKKM3:1:1101:11336:8734 1:N:0:1
ACTGGGCTTAAAGGGCGCGTAGGCGGGTATTCAAGTCTGTGGTGAAATCCGGCAGCTTAACTGTCGAATTGCCATGGATACTGGGTATCTCGAGGGAGGTAGGGGTGCGCGGAACTGATGGTGGAGCGGTGAAATGCGTTGATATCATCAGGAACTCCGGTGGCGAAGGCGGCGCACTGGACCTCTTCTGACGCTGAGGCGCGAAAGCCAGGGGAGCAAACGGGATTAGATACCCGCGTA
+
GGGGGGGGGGGGGGGGGGGGGGGGGGGGGGGGGGGGGGGGGGGGGGGGGGGGGGGGGGGGGGGGGGGFEGGGGFGGGCGGGGGGGGGGGGGGF:FFGGGGGGGGGGGGGGGGGGGGGGGGCGGGDGGGGGGGGFGFFEGGGGGGGGCGGGF7DF8FGGEDGGGGGEGGGGGGGGDDEGGGGGGFGGGGGGCGGGGGG>CCCGGGCE5CFECGGGBGFGGGGGGG0DG??FA7EF85>:@E
@M00200:205:000000000-AKKM3:1:1101:24532:8736 1:N:0:1
ATTGGGTTTAAAGGGTGCGTAGGCGGGCCAGTCAGTGCTTTGTGAAATCCCACGGCTCAACCGTGGAACCGCAGGGCATACTGCTGGTCTTGAGGAAAGTAGAGGCGGGCGGAACGATAGGTGGAGCGGTGGAATGCGTAGAGATCTATCGGAACGCCAAAAGTGAAGACAGCCCGCTGGGCTTTTCCTGACGCTGAGGCACGAAAGCGTGGGTAGCAAACCGGATTAGATAACCTGGTAAGG
+
GGGGGGGGGGGGGGGGGGGGGGGGGGGGGGGGGGGGGGGGGGGGGGGGGGGGGGGGGGGGGGGGGGGGGGGGGGGGGGGGGGGGGGGGGGGGGGGGGGGGGGGGGGGGGGGGGGCGGGGGGFFGGGFGGEGGGGGGFFCEGFFGGFGGGGGGGGGGGGGGGGFC<<C9C:FFGD>CE>EEG*88CCEFC770;CDCGF55C*:EGGD58:CGG*954<CF49=D7552*0.2+30C4>?CG))
@M00200:205:000000000-AKKM3:1:1101:5311:8740 1:N:0:1
ATTGGGTTTAAAGGGAGCGTAGGTGGCCTTATAAGTCAGTGGTGAAATCTCTCGGCTTAACCGAGAAATTGCCATTGATACTGTAGGGCTTGAGTACAGTTGCTGTGGGCGGAATATGACATGTAGTGGTGAAATACATAGAGATGTCATAGAACACCGATTGCGAAGGCAGCTCACAAAACTGTAACTGATACTGAGGCTCGAAAGTGCGGGGATCAAACAGGATTAGATACCCTCGTA
+
GGGFFEFGGGGFGGGGGGGGGGGGGFGGGDGGFGGGGFGGGGGFEFFFGGGGGGGGDGGGGGEDGGGGGGGGGGGEFGGGGGGGGGCCCFAFGGGGGGFEGGFAAFDFC<C=FGGGAFGGGGGGFFGGFFFGGGGGFGGGGGGGGFGGGGGAAFGGGGGGGFFGDGDGG@@E>>E9EGC,DGGFEC;EFGC,DFG7:E@GGFEEGGGGGCCFGGFDFGFGGCFG@GGFFFCGGF748:FE
@M00200:205:000000000-AKKM3:1:1101:13921:8743 1:N:0:1
ATTGGGTATAAAGGGCGCGTAGGCGGTGCGGCACGGTCCGCGTGAAATCCCTCGGCTCAACCGAGGAATTGCGCGGGCGACGACCGCGCTGGACGGCATCAGGGGAAGATGGAACTCCCGGTGGAGCGGTGAAATGCGTAGATATCGGGAGGAACGCCGGTGGCGAAAGCGATCTTCTGGGGTGCCTGTGACGCTGAGGCGCGAAAGCTAGGGGAGCAAACGGGATTAGATACCCCAGTGGGA
+
GGGGGGGGGGGGGGGGGGGGGGGGGGGGGGGGGGGGGGGGGGGGGGGGGGGGGGGGGGGGGGGGGGGGGGEGGGGGGGGGGGGGGGGGGGGGGGGGGGGGGGGGGGGGGGGGGGGGGGGGGGGGGGGGGGGGGGGGGGGGGGGGGGG>EGGEEGGGGGGGGGCGGGGGGGGGGGGGGGGGGDGGGC0CGG:+;CCEEGEC5CEGG*9CECGGGG:<3CC8<DGC054366:7CFGGFE?+>12
@M00200:205:000000000-AKKM3:1:1101:16820:8743 1:N:0:1
ATTGGGTTTAAAGGGCGCGTAGGCGGATAGTTTAGTCAGAGGTAAAAGCCCAGGGCTCAACCTTGGAACTGCCTTTGATACTGGCTATCTTGAGTTCGGGAGAGGTGAGTGGAATGCCGAGTGTAGAGGTGAAATTCGTAGATATTCGGCGGAACACCAGTGGCGAAGGCGACTCACTGGCCCGATACTGACGCTGAGGCGCGAAAGCGTGGGGAGCAAACAGGATTAGATACCCGTGTA
+
FGGGGGGGGGGGGGGGGGGGGGGGGGGGGGGGGGGGGGGGGGGGGGGGGGGGGGGGGGGGGGGGGGGGGGGGGGGGGAFGGGGGGGGGGGGGGGGGGGGGGGGGGGGGGGGGGGGGGGGGGGGGGGGGGGGGGGGGGGGGGDGGGGGGGGEEGGGGGGGGGGGGEEEGGGGGGGGFGGGGGCGGGGGGGGGGCGGGGGGGDGGGGGDGC/8?GGFGFGFFFGGG1FFBFFFFGGGGFFFG
@M00200:205:000000000-AKKM3:1:1101:27598:8746 1:N:0:1
ATTGGGTATAAAGGGTGCGTAGGCGGATTTGCAAGTCAGTGGTGAAATCTCCGGGCTTAACTCGGAAACTGCCATTGATACTGCAGATCTTGAGTACAGATGATGTTGGCGGAATATGACATGTAGCGGTGAAATGCATAGATATGTCATAGAACACCGATTGCGAAGGCAGCTGACAAAACTGTAACTGACGCTGAGGCACGAAAGTGCGGGGATCAAACAGGATTAGATACCCGTGTA
+
@CFEGGGGGEGGGGGDFGGFCFCGGGGGFFGGGGGEFFGEFGGDGCGFFEFGC@FCE8FE<DEFDGGEGFFF<FCAFGFFGGGG,,CEFCEFEFFDGGGCFFFGGGGCGGGGGEGG9AE9EFCFCE9FFGDFAAACF<9@FFFG;;?<@<<FGAFFGCF>E7FAECC:EF7ECCFE>,@3DF6EGGGGFGGGD*;E>G8*1;C8E:DGC7EGCC5CAEGGGDC<06*5/6:FFF6C087=
@M00200:205:000000000-AKKM3:1:1101:9662:8749 1:N:0:1
ATTGGGTATAAAGGGCGCGTAGGTGGCGGCATAAGGCCGTGGTGAAAGTCCGGGGCTCAACTCCGGATCGGCCATGGCGACTGTGTCGCTGGGGCACCGTAGAGGCAGATGGAATTCCGGGTGTAGCGGTGGAATGCGTAGAGATCCGGAAGAACACCAGTGGCGAAGGCGGTCTGCTGGGCGGTGAGTCCGTGAGGACTCAATAGCCGACACTGAGGCGCGACAGCGTGGGGAGCAAACAGG
+
GGGGGGGGGGGGGGGGGGGGGGGGGGGGGGGGGGGGGGGGGGGGGGGGGGGGGGGGGGGGGGGGGGGGGGGGGGGGGGGGGGGGGGGGGGGGGGGGGGGGGGGGGGGGGGGGGFGGGGGGGGGGGGGGEFGDFGGGGGGGGDGGGGGGGGEGGGGGGDFGGGGGGGGGGGGGGGGGCFGGGGGGGGFGGGGGGF*AF6EFFFFFGGGGGGGGGGFGFF5CGGEGBDF1@DFGG8E3)<?FF<?
@M00200:205:000000000-AKKM3:1:1101:16762:8751 1:N:0:1
ACTGGGTGTAAAGGGCGCGTAGGCGGTGCGTTAAGTCGGCGGTGAAATACTTCGGCTCAACCGGAGAATTGCCGCTGAAACTGGCGTGCTCGAGGGAGGTAGAGGTGCGTGGAACTTCCGGTGGAGCGGTGAAATGCGTTGATATCGGAAGGAACACCTGTGGCGAAAGCGATGCACTGGACCTCTTCTGACGCTGAGGCGCGAAAGCCAGGGGAGCGAACGGGATTAGATACCCCCTGTA
+
GGGGGGGGGGGGGGGGGGGGGGGGGGGGGGGGGGGGGGGGGGGGGGGGGGGGGGGGGGGGGGGGGGGGGGGGGGEGGGGG<FGGGGGGGGGGGGGGGGGGGGGGGGGGGGGGGGGGGGGGGGGGGGGGGGGDGGGGFGGGGGFGGGGGGGGGGGFGCCGFFFGGGGGGGGGGGGGGCFFFG6CGGGGGGC?<EEDGGFGGCCGGGGGGGFGGGGFD>CEGGDGG?GGBF?>DF6CDEF>GC
@M00200:205:000000000-AKKM3:1:1101:4832:8760 1:N:0:1
ACTGGGTTTAAAGCGCGTGTAGGCGGTCCGGTAAGTCCGCTGTGAAAGTCGGGGGCTCAACCCTCGAAAGCCGGTGGATACTGTCGGGCTAGAGTACGGTAGAGGTGAGTGGAATTTCTGGTGTAGCGGTGAAATGCGCAGATATCAGGAGGAACACCAATTGCGAAGGCAGCTCGCTGGGACGTTACTGACGCTGAGACGCGAAAGCGTGGGGAGCAAACAGGATTAGATACCCCGGTA
+
ECFGGGGGGGGGGAF@F@FGCFGGGGFFG::@FGGGGFG+@@GGGGGF<EF7@:FGGGGEG,?CFEGGG:FG7C=CFGGGGGGGGG:+CE,BFGC9,BF3BFGCF,8=FFGGGFCF,C<FDGGFFGGEGEEGGFGGGG73@CFGGGCFD7CEGFGGGGGGGFFGGGGGGGFGGGFEEGD@7BFG8C9CGFFGEGGGGG?FEDEEE5CDGEDEE>73BFGG57CD3C7>FFDGGGGF@>@C
@M00200:205:000000000-AKKM3:1:1101:24453:8789 1:N:0:1
ATTGGGTTTAAAGCGTGTGTAGGCGGAGGCGTAAGTGTCTTGTGAAATCCCACGGCTCAACCGTGGAACTGCTGGGCATACTGCGTCTCTTGAGCCGGCCAGGGGTCACCGGAACAAGCGGTGGAGCGGTGAAATGCGTAGATATCGCTTGGAACGCCGACGGTGAAAACAGGTGACTGGGGCCGCGCTGACGCTGAGACACGAAAGCCAGGGGAGCGAACGGGATTAGATACCCTAGTAAGA
+
GGGGGGGGGGGGGGGGGGGGGGGGGGGGGGGGGGGGGGGGGGGGGGGGGGGGGGGGGGGGGGGGGGGGGGGGGGGGGGGGGGFGGGGGGGGGGGGGGGGGGGGGGGGGGGGGGGGGGGGGGGGGGGGGGGGGGGGGGGGGGGGGGGGGGGGGGGGGGGGGGGDGGGGGFFGGGGGGGGGGGGGGGGGGGGGGGGGGGFFFGGGGGGGGGGGFGG3CEGGGGGGG<GCBFF>F7:CC@@@9CDA
@M00200:205:000000000-AKKM3:1:1101:15115:8795 1:N:0:1
ATTGGGTATAAAGGGCGCGTAGGCGGCCATGCGTGTCTTCCGTGAAATCCCTCGGCTCAACCGAGGACGTGCGGAAGAAACTGCAAGGCTCGAGTCCAGAAGAGGGGGGCGGAATTCCCAGTGTAGCGGTGAAATGCGTAGATATTGGGAGGAACACCGGTGGCGAAGGCGGTCCCCTGGGCTGGTACTGACGCTGAGGCGCGAAAGCGTGGGTAGCAAACGGGATTAGATACCCTTGTA
+
GGGGGGGGGGGGGGGGGGGGGGGGGGGGGGGGGGGGGGGGGGGGGGGGGGGGGGGGGGGGGGGGGGGGGGGGGGGGGGGGGGGGGGGGGGGGGGGGGGGGGGGGGGGGGGGGGGGGGGGGGGGGGGGGGGGGGGGGGGGGGGFGGGGGGGGGGGGGGGGGGGGGGGGGGGGGGGGGGGGGGGGGGFEED>FGGGGGGGGGGGGGGGDGGGGGGGFGFGGGGGGGFGGFFFFGGGGGFFFG
@M00200:205:000000000-AKKM3:1:1101:6243:8833 1:N:0:1
ACTGGGTGTAAAGGGTGCGTAGGAGGGCAGGTAAGTCAGTGGTGAAATCCCCGAGCTTAACTTGGGAACTGCCGTTGATACTATCTGTCTTGAATATCGTTGAGGTGAGCGGAATATGTCATGTAGCGGTGAAATGCTTAGATATGACATAGAACACCAATTGCGAAGGCAGCTCGCTAAACGAATATTGACTCTGAGGCACGAAAGCGTGGGGATCAAACAGGATTAGATACCCTAGTA
+
GGGGGGGGGGGGGGGGGGGGGGGGGGGGGGGGGGGGGGGGGGGGGGGGGGGGGGGGGGGGGGGGGGGGGGGGGGGGGGGGGGGGGGGGGGGGGGGGFGGGGGGGGGGGGGGGGGGGGGGGGGGGGGGGGGGGGGGGGGGGGGGGGGGGGGGGGGGGGGGGGGGGGGGGGGGGGGGEDEGGGGGGGCFGG@FCFGGCFFCFGGGGGGGGGGGGGEB:FFGGGGGGDF74AFFFFCCFAAFF
@M00200:205:000000000-AKKM3:1:1101:2870:8836 1:N:0:1
ATTGGGTTTAAAGCGCACGTAGGCGGTGCTGTAAGTGTCAGGTGAAATCCCACGGCTCACCCGTGGAACTGCCTGGCAGACTGCGGTACTAGAGTGTGGTAGGGGAGAGCGGAACTCCTGGTGGAGCGGTGAAATGCGTAGATATCAGGAGGAACACCGGTGGCGAAGGCGGCTCTCTGGTCCACAACTGACGCTGAGGTGCGAAAGCCAGGGGAGCAAACGGGATTAGATACCCCAGTA
+
GCGGGGGGGGGGGGGGGGGGGGGGGGG@CFGGGGGGGGGGGGGGGGGGGGGGGGGGGGGGGGGGGGEGGGGGGGGGGGGGGGGGGGGGGGGGGGGFFGGDFGGGGGGGGGGGGGG8FGGGGGGGFGGGGGGGGGGGGGGGGGGGGGGGGGGGGGGGGGGGGGGGGGGGGGGGGGGGGGGGGGGGGCGCFGG?EGGGDGG?5CEGGGGGGGGGGG@GFGGGFD=D?GG?FFFGGGD<@EFG
@M00200:205:000000000-AKKM3:1:1101:14866:8843 1:N:0:1
ATTGGGTTTAAAGCGCGTGTAGGCGGGCCGTTAAGTGCCCCGTGAAATCCCACGGCTCAACCGTGGAACCGCGGGGCATACTGGCGGCCTTGAGCGACCCAGGGGCGAGCGGAACAAGTGGTGGAGCGGTGAAATGCGTAGATATCACTTGGAACGCCGACGGTGAAAACAGCTCGCTGGGGGTCTGCTGACGCTGAGACGCGAAAGCCAGGGGAGCGAACGGGATTAGATACCCTCGTAAGA
+
GGGGGGGGGGGGGGGGGGGGGGGGGGGGGGGGGGGGGGGGGGGGGGGGGGGGGGGGGGGGGGGGGGGGGGGGGGGGGGGGGGGGGGGGGGGGGGGGGGGGGGGGGGEGGGGGGGGGGGFGGGGGGGGGGGGGGFGGGGGGGGGGGGGGGGFGGGGGGGGGGGGGGGGGGGGGGGGEGEGGGGGGGGGGC<FFGGGGGGGGGGGGGD5CCFA@CGDG3CGECDED?C4>=BFGGGGD>DF=D6A
@M00200:205:000000000-AKKM3:1:1101:12719:8843 1:N:0:1
ATTGGGCATAAAGAGCACGTAGGCGGTTGAGCAAGTCCGTTGTGAAATCCCCCGGCTTAACTGGGGAACTGCATCGGATACTACTTGACTTGAGTACAGGAGGGGAGAGTGGAATTCCAGGTGGAGCGGTGAAATGCGTAGATATCTGGAGGAACGCCGGCGGCGAAAGCGACTCTCTGGTCTGTAACTGACGCTGAGGTGCGAAAGCATGGGGAGCGAACAGGATTAGATACCCTAGTA
+
GGGGGGGGGGGGGGGGGGGGGGGGGGGGGGGGGGGGGGGFFGGGGGGGGGGGGGGDCGGGGGGGGGGGGGGGGFGFCGFGGGGGGGGFDGGGFCGGGGFGGEGGGGGGGGGGFGGGGGGFGGGGGGCEGGGGGGGGCCGGECDFCGFFGGGGGGGGGGGGGGGGGGGGGGGEEGGGGGGGGGGGGGGGGDGFGGDGGFFFFGGGGGGGGGGGFD>CBCCEC7FC:CFFF?<GGDCC);@G
@M00200:205:000000000-AKKM3:1:1101:19629:8852 1:N:0:1
ATTGGGCTTAAAGGGCGCGTAGGCGGCGGCGCAAGCGTGGGGTGAAAGTCCGGGGCTCAACCCCGGATCGGCCTCGCGGACTGCGTCGCTCGAGCACTGTAGAGGCGGGTGGAATTCCGGGTGTAGCGGTGGAATGCGTAGAGATCCGGAAGAACACCGGTGGCGAAGGCGGCCCGCTGGGCAGTGGCTGACGCTGAGGCGCGACAGCGTGGGGAGCAAACAGGATTAAATAACCGAGTAAGA
+
GGGGGGGGGGGGGGGGGGGGGGGGGGGGGGGGGGGGGGGGGGGGGGGGGGGGGGGGGFGGGGGGGGGGGGGGGGGGGGGGGGGGGGGGGGGGGGGGGGGGGGGGGGGGDCF:7BCG?F@GG>>:C79CE?8C:FGCDG>C5CFGGG:5E5>EEG8EGGDGEGG>E*C5EC>E*:ECE5CCEFFGFFFECC56*/97:CG=*7C5:574*1;:EG>GF5;C4<?F(97)**)0+<A3)<7*:<)
@M00200:205:000000000-AKKM3:1:1101:12047:8879 1:N:0:1
ATTGGGTTTAAAGCGTCCGTAGCCGGGCCCGTAAGTCCCTGGCGAAATCCCACGGCTCAACCGTGGGGCTTGCTGGGGATACTGCGGGCCTTGGGACCGGGAGAGGCCGGGGGTACCCCTGGGGTAGGGGTGAAATCCTATAATCCCAGGGGGACCGCCAGTGGCGAAGGCGCCCGGCTGGAACGGGTCCGACGGTGAGGGACGAAGGCCAGGGGAGCGAACCGGATTAGATACCCTGGTA
+
GGGGGGGGGGGGGGGGGGGGGGGGGGGGGGGGGGGGGGGGGGGGGGGGGGGGGGGGGGGGGGGGGGGGGGGGGGGGGGGGGGGGGGGGGGGGGGGGGGGGGGGDFGGGGGFGGGGGGGGGGGGGGGGGGGGGGGGGGGGGGGGGGGGGGGGGGGGGGGGGGGGGGGGGGGGGGGGGGGGGGGGGGGGGGGGGGGGGGFGGGCGGGEDD5FFFFGFGFGGCDDEG>GD:FFFGCCFFFFFFC
@M00200:205:000000000-AKKM3:1:1101:24067:8880 1:N:0:1
ATTGGGCATAAAGGGCGTGTAGGCGGGAAGGAAAGTCAGATGTGAAATCCCTGGGCTCAACCCAGGAACTGCATTTGACACTCCCTTTCTTGAGTGTCGGCGAGGAAAGTGGAATTCCTGGTGTAGAGGTGAAATTCGTAGATATCAGGAGGAACACCGGTGGCGAAGGCGGCTTTCTGGACGACAACTGACGCTGAGACGCGAAAGCGTGGGGAGCAAACAGGATTAGATACCCCCGTA
+
@C@FGGFFFGGGGGGDE@CFEFGFGGDGCCG,CEDGGGE,<FGG9FFDFFG<FGGGGGFGG@FCGGGGGFFGC<9FFG,FFE<F,4<=FGCEFCF<?@C7+@CFCF,,<<FEGGD<C5,CEFEBFGCFGGGGGGG<EGGFFGGGGGFGC,++@>FFGGGFGCGGGGGFGCCCEC*6BFFFG6C8*8:*<C9?EGGGEGCEGGGGGGGGGGGGGGEDF=*+*7CF?FC?6FF7<A+CDDBE
@M00200:205:000000000-AKKM3:1:1101:27478:8880 1:N:0:1
ATTGGGTTTAAAGCGTTACGTAGGCGGTTTGTTAAGTGATATGCGAAACCGCAGGGCTCAACCCTGCGCTGGTATGTCAAACTGGCAGACTTGAGGATGGTAGAGGTGAGTGGAATTGCTGGTGTAGGGGTGAAATCCGTAGATATCAGCAGGAACACCAATGGCGAAGGCAGCTCACTGGGCCATTCCTGCCGCTAAGGTACGAAAGAGTGGGGAGCGAACCGGATTAGATACCCGAGTA
+
GGGGGGGGGGGGGCGFEFEC@@D;CFGEEEFGFG<@CC9CFECFEGGEFGGG@GGC,CFGGGEBCCFC+CF:=FGFGFDGGFGGCG8C<,B@EAFFAFGGGFA,?EFFD<EE<F,E<F<?F<EAE?<FG7@=FF9,E,>8<@+C=3,@C=AGCEGGGG+:>CF88+C:FEGC>3,,6,@F828*1>>:2=9,4=5*:5C?CD7:EG48*22?CC:355*:C7/91)/(06)2<CF9><)17
@M00200:205:000000000-AKKM3:1:1101:17129:8884 1:N:0:1
ATTGGGTGTAAAGGGTGTGTAGGCGGCTATATTAGTCTTGTGTTAAAGCCTCTGGCCTAACCAGAGATATGCATAGGAAACGGTATAGCTGAGAGGGTGCGAGAGGTGTACGGAACTCATGGTGTAGGGGTGAAATCCGTTGATATCATGGGGAACGCCAAATGCGAAGGCAGTACACTGGCGCATACCTGACGCTGAAACACGAAAGCCAGGGTAGCGAATGGGATTAGATACCCCAGTA
+
FGGGGGGGGGGGGGGGGGGGGGGGGGGGGGGGGFCGGGGGGGGGGGGGGGGGGGGGGGFGGGGGGGGGGGGGGG@6:CEFEFGEGGGGGGGGGAFGGGGGGGGD7FGDFFGGGGGGGGGGFGGGGGGGGGGGGDGGGGGGGGGGGGGGGGC7C:FGGGGGG@FGGDGGDGFFGGGGGGGGGGDGGG>DGCFGGDGGGECFGGGGEGGGG=F:=EFGFGDEGGF484<=AFEF@>7CF>@F7
@M00200:205:000000000-AKKM3:1:1101:3348:8892 1:N:0:1
ACTGGGCTTAAAGGGCGCGTAGGTGGTTTGATAAGGGTGTGGTGAAAGCCCGGAGCTCAACTCCGGGCCTGCCGTGCCGACTGTCAAACTCGAGGACTGTAGAGGCAGACGGAATTCCGGGTGTAGCGGTGGAATGCGTAGAGATCCGGAGGAAGACCGGTGGCGAAGGCGGTACGCTGGGCAGTTTCTGACACTGAGGCGCGACAGCGTGGGGAGCGAACAGGATTAGATACCCGCGTA
+
G8EFEFGGGGGGGGGGGGG:FEG<CDFFEFC,EFFC8;@@FEGGFFGGDGGGGGGGGFGGGEFE7FG+CEGGCFGECFCEG>GGGFECFF<FFCF>BEFFGGGGGDDGGGGEEGGCFFGGGGFGGGGDCGCCFGGGGGCEFGFG9F@FGGGGGC:FFEBE1<CFGGGGGGGDE:*=BCGGGGGD*903ACCF6CGCFEFF=DGGEE7*::?CEEED<*2*>9EGFGG?F?2:<AFG@EEG
@M00200:205:000000000-AKKM3:1:1101:27071:8898 1:N:0:1
ATTGGGTGTAAAGAGCGTGTAGGCGGTCCGGTAAGTCGGTTGTGAAAGTCAAGGGCTCAACCCTTGAATGCCGACCGATACTGCCGGGCTAGAGTCCGGAAGAGGTGAGTGGAATTCCTGGTGTAGCGGTGAAATGCGCAGATATCAGGAGGAACACCAATGGCGAAGGCAGCTCACTGGGACGGTACTGACGCTGAGACGCGAAAGCGTGGGGAGCAAACAGGATTAGATACCCCAGTA
+
GGGGGGGGGGGGGGGGGGGGGGGGGGGGGGGGGGGGGGGGGGGGGGGGGGGGGGGGGGGGGGGGGGGGGGGGGGGGGGGGGGGGGGGGGGGGGGGGGGGGGGGGGGFGGGGGGGGGGGGGGGGGGGGGGCFGGGGGGGGGGGGGGGGGGGGGGGGGGGGGGGGGGGGGGGGGGGGGGGGGGGGDEGGGGGGGGGGGGGGGGGGCEC5CCEEGGGFG:FGGGGG52>77==AGGD6<BDFG
@M00200:205:000000000-AKKM3:1:1101:28860:8902 1:N:0:1
ATTGGGTTTAAAGCGTGCGTAGGTGGTTTGTTAAGTCTGATGTGAAAGCCCTGGGCTCAACCTGGGAATGGCATTGGATACTGGCAGTCTAGAGTGCGGTAGAGGGGTGTGGAATTCCCGGTGTAGCAGTGAAATGCGTAGATATCGGGAGGAACATCTGTGGCGAAGGCGACACCCTGGACCAGCACTGACACTGAGGCACGAAAGCGTGGGGAGCAAACAGGATTAGATACCCGTGTA
+
GGGGGGGGGGGGGGDCCEGGGGGGGGGFGFGGGGGGGGGGGGGGGGGGGFGGFGGGGGGGGGGFFGDFFCFGDGGGGFGGGGGGGGGGGGGGGCFGGGGGGGGGGGGGGGGGGGGGGGGGG@FGGC,<FFGGGFGGGGEGGBFGGGDGGFGGDFFFFGGG9F87CCE7F@FEEECFDFFG:>CFG,>DGGFFECGGFGGGEGGD8?CFGGCEDE>DD=<C4*<4:C72@4):<?<C53>G
@M00200:205:000000000-AKKM3:1:1101:23467:8905 1:N:0:1
ACTGGGTTTAAAGTGTGCGCAGGCGGCAGAGCAAGTCGAGTGTGAAAGCCCCGGGCTTAACTTGGGAATTGCGCTCGAAACTACTTTGCTGGAGTGTGGCAGAGGAAGGTGGAATTCCAGGTGTAGCGGTGAAATGCGTAGAGATCTGGAGGAACACCGATGGCGAAGGCAGCCTTCTGGGCCAACACTGACGCTCATGCACGAAAGCGTGGGGAGCAAACAGGATTAGATACCCGGGTA
+
GGGGGGGGGGGGGGGGGGGGGGGGGGGGGGGGGGGGGGGGGGGGGGGGGGGGGGGGGGGGGGGGGGGGGGGGGGGGGGGGGGGGGGGGGGGGGGFGGGGGGGGGGGGGGGGGGGGGGGGGGGGGGGGGGGGGGGGGGGGGGGGGGGGGGGGGGGGGGGGGGGGGGGGGGGGGGGGGGGGGGGGGGGGGGGGGGGGGGGGGGGGGGGGGGGGGGGFGFGGGGGGGFGG??FFGGEGD53<C
@M00200:205:000000000-AKKM3:1:1101:16549:8907 1:N:0:1
ACTGGGTTTAAAGCGTGTGTAGGCGGACCGTTAAGTGCCCGTGTGAAATCCCCCGGCTCAACCGGGGAACGGCCGGGCATACTGGCGGTCTTGGGCCAGCTAGGGGTCATCGGAACAAACGGTGGAGCGGTGAAATGCGTAGATATCGTTTGGAACGCCGACGGTGAAAACAGATGACTGGGGCTGTGCCGACGCTGAGACACGAAAGCCAGGGGAGCAAACGGGATTAGATACCCTGGTA
+
GGGGGGGGGGGGGGGGGGGGGGGGGGGGGGGGGGGGGGGGGGGGGGGGGGGGGGGGGGGGGGGGGGGGGGGGGGGGGGGGGGGGGGGGGGGGGGGGGGGGGGGGGGGGGGGGGGGGGGGGGGGGGGGGGGGGGGGGGGGGGGGGGGGGGGGGGGGGGGGGGGGGGFGGGGGGGGGGGGGGGFGGGGGGGGGGGGGGGEFCFGGGGEDGGGFEFGEGFGGGGFEG<DC?FFFGD7AFFFFCD
@M00200:205:000000000-AKKM3:1:1101:15708:8909 1:N:0:1
ATTGGGCTTAAAGGGTGCGCAGGCGGCCGAGTGTGTGAGGCGTGAAAGCCCGGGGCTTAACCCCGGAATTGCACCTCAAACTACACGGCTAGAGCATTGGAGAGGGTAGCAGAATTCATGGTGTAGCAGTGAAATGCGTAGATATCATGAGGAATACCAGAGGCGAAGGCGGCTACCTGGACAATTGCTGACGCTCAGGCACGAAAGCGTGGGGAGCAAAAGGGATTAGATACCCTCGTA
+
GGGGGGGGGGGGGGGGGGGGGGGGGGGGGGGGGGGGGGGGGGGGGGGGGGGGGGGGGGGGGGGGGGGGGGGGGGGGGGGGGGGGGGGGGGGGGGGGGGGGGGGGGGGGGGGGGGGGGGGGGGGGGGGGGGGGGGGGGGGGGGGGGGGGGGGGGGGGGGGGGGGGGGGGGGGGGGGGGGGGGGGGGGGGGGGGGGGGGGGGGGGGGGGGGEGGGDEGFGGGGGGG?DFB?FFGGGGG>FFG
@M00200:205:000000000-AKKM3:1:1101:21890:8935 1:N:0:1
ATTGGGTTTAAAGTGTGCGCAGGTGGCCGCGCAAGTCGAGTGTGAAATCCCCGAGCTTAACTTGGGAATTGCGCTCGAAACTACGTGGCTCGAGTGTGGCAGAGGAAGGTGGAATTCCACGTGTAGCGGTGAAATGCGTAGAGATGTGGAGGAACACCGATGGCGAAGGCAGCCTTCTGGGCCAACACTGACGCTCATGCACGAAAGCGTGGGGAGCAAACAGGATTAGATACCCTTGTA
+
GGGGGGGGGGGGGGGGGGGGGGGGGGGGGGGGGGGGGGGGGGGGGGGGGGGGEFGGGGGGGFGGGGGGGGGGGGGGGGGGGGGGGGGGGGFGGGCFBFGGGGGGGGGGGGFGGGGGGGGGGGGGGGGGGGGGGGGGGGGGGGGGGGGGGGG7BFGGGGGGGGGGEGGGGGGGGFBFGGGGGGGGFCFGF=CEGGGDGGFGGGGGGGGGEGGDGGFG>GFGGGC4:CFFFFBGGGGGFFFG
@M00200:205:000000000-AKKM3:1:1101:7849:8946 1:N:0:1
ACTGGGCTTAAAGAGCGCGTAGGCGGCTTGGAAAGCGTGCGGTGAAAGCTCGGGGCTCAACCCCGAGTCTGCCGTGCGAACTGCCGGGCTTGAGCACAGTAGAGGCAGATGGAATTCCGGGTGTAGCGGTGGAATGCGTAGAGATCCGGAAGAACACCGGTGGCGAAGGCGGTCTGCTGGGCTGTGTCTGACGCTGATGCGCGACAGCGTGGGGAGCAAACAGGATTAGATACCCGTGTA
+
GGGGGGGGGGGGGGGGGGGGGGGGGGGGGGGGGGGGGGGGGGGGGGGGGGGGEGGGGGFGGGGGGGGGGGGGGGGGGGGGGGGGGGGGGGGGGGGGGGGGGGGGGGGGGGGGGGGGGGGGGGGGGGGGGGGGFGGGGGGGGGGGGGGGGGGGGGGGGGGGGGGGGGGGDFGGGGGGGGGGGGGGGGGGGGGGGGGGGFCGGGGGG=DGGGGGGGFGFGGGF48C0<FFFF<DGGFGFEFG
@M00200:205:000000000-AKKM3:1:1101:11248:8954 1:N:0:1
ATTGGGTGTAAAGGGTGCGCAGGCGGCCGGGTGTGTCGGGTGTGAAAGCTCAAGGCTTAACCTTGAAACTGCGCCCGAAACTATCCGGCTAGAGTACTGGAGAGGGAAGCGGAATTCACGGTGTAGCAGTGAAATGCGTAGATATCGTGAGGAACACCAATGGCGAAGGCAGCTTCCTGGACAGTTACTGACGCTCAGGCACGAAAGCGTGGGGAGCAAAAGGGATTAGATACCCCAGTA
+
GGGGGGGGGGGGGGGGGGGGGGGGGGGGGGGGGGGGGGGGGGGGGGGGGGGGGGGGGGGGGGGGGGGGGGGGGGGGGGGGGGGGGGGGGGGGGGGGGGGGGGGGGGGGGGGGGGGGGGGGGGGGGGGGGGGGGFGGGGGGDEGGGGGFDGCCGDGGGGGGGGGGECDGGGGGGGFGGGGGGGGGGGGGGGGGGGGGGCFFGGGE>EG5C5*CDGEGFGGFGG5<1FGFFFFFGDFGFFFG
@M00200:205:000000000-AKKM3:1:1101:14197:8960 1:N:0:1
ATTGGGTTTAAAGGGTGCGTAGGCGGGCTGTTAAGTCAGTGGTGAAATCTCAGAGCTTAACTCTGAAACTGCCATTGATACTATCAGTCTTGAATGTTCTGGAGGTGAGCGGAATATGTCATGTAGCGGTGAAATGCTTAGATATGACATAGAACACCCATTGCGAAGGCAGCTCACTACGGAAATATTGACGCTGAGGCACGAAAGCGTGAGGATCAAACAGGATTAGATACCCTTGTA
+
GGGGGGGGGGGGGGGGGGGGGGGGGGGGGGGGGGGGGGGGGGGGGGGGGGGGGCGGGGGGGGGGGGGGGGGGGGGGGGGGGGGGGGGGGGGGGGGGGGGGGGGCEGGGFGGGGGGGGGGGGGGGGFGDDFGG9FGFGGGGFGGGGGGGGGGGGGGGGFEGGGGGGDGGDGGGGGGGGGCFGGGGGGGGGGGGGGGGGF>F>DGGGGGGGGCGGC;8=6CC7CCC@GGF476@FFGGFFFG
@M00200:205:000000000-AKKM3:1:1101:25909:8985 1:N:0:1
ATTGGGTGTAAAGGGCGCGTAGGTGGCCCGCTAAGTCAGACGTGAAATCCCTCGGCTTAACCGGGGAACTGCGTCTGATACTGGCAGGCTTGAATCCGGGAGAGGGACGTGGAATTCCAGGTGTAGCGGTGAAATGCGTAGATATCTGGAGGAACACCGGTGGCGAAGGCGGCGTCCTGGACCGGTATTGACGCTGAGGAGCGAAAGCCAGGGGAGCAAACGGGATTAGATACCCTTGTA
+
<@F<CFCEFFFGACEF+B@+@@C<E<6EFFCFFF<FGGGECF@FC@<,C,,:CFFDG:DFGGDGGG+FG<,5F?>4CF,BFGGGGGGGEG<CFFFGGE>7=CFCEFCFCC@FFFFGGFFF8F=83EFGGGGFFE=A=<+8B+@FFG,D9FGDCCFG8BCF7*:,=FEGFCC88E4*1*7<C6@E>8**0:+0:EGE8;@6:FE8>=DG*6CFGC>D5:EC5*:98D*5FFBG+<<C?79:
@M00200:205:000000000-AKKM3:1:1101:3461:8990 1:N:0:1
ATTGGGTTTAAAGGGCGCGTAGGCGGATCAGCAAGTCCGGGGTGAAATCCTCCGGCTTAACCGGAGAAGTGCCTTGGAAACTGCTGGTCCCGAGGGAGGTAGGGGACATGGGAACATCTGGTGGAGCGGTGAAATGCGTTGATATCAGAAGGAACGCCGGTGGCGAAAGCGCATGACTGGATCTCTTCTGACGCTGAGGCGCGAAAGCTAGGGGAGCGAACGGGATAAGATACCCAAGTA
+
E@EFFG@FFEA<FEC-@+@8+@;@FD7+@8C,CFEFFCFDGC@CDEA,66,C,=+=6+CE,,@=FGG<<F<A9F?FCC,C,5B9?FF=<,4:BFF7+CCFGGGGG+@7FFG7FFC8,BCCFGFC7,:CE@CDF9F,3@:>E7;D,;FGF9F,DFC7<>CCGG::CF8C7BFEDG@B5+?:8<FGG9B+++=+;79**;**:3=EEGGG7?9EF:>D35C1938<2C*-*/.?C0+*0<*0
@M00200:205:000000000-AKKM3:1:1101:9199:8991 1:N:0:1
ATTGGGTTTAAAGCGCGTGTAGGCGGATCGTTAAGTGCCTTGTGAAATCCCGCGGCTCAACCGCGGAACTGCTGGGCATACTGGCGATCTTGGGCCACTCAGGGGTCACTGGAACAAGCGGTGGAGCGGTGAAATGCGTAGATATCGCTTGGAACGCCAAAGGTGAAGACAGGTGACTGGGGGTGTGCCGACGCTGAGACGCGAAAGCCAGGGGAGCAAACGGGATTAGATACCCCGGTA
+
GGGGGGGGGGGGGGGGGGGGGGGGGGGGGGGGGGGGGGGGGGGGGGGGGGGGGGGGGGGGGGGGGGGGGGGGGGGGGGGGGGGGGGGGGGGGGGGGGGGGGGGGGGGGGGGGGFGGFGGGGGGGGGGGGGGGGGGGGGFGGGGEGGGGGGFEFGGGGGGGGGFG@FGGGGGGFEGEFFGGGDGE>EEGF<>EG5<>CFFGG:EEGCD<C=FC>E:5>G?EFDED:C*3?BDGGGGGFB7*
@M00200:205:000000000-AKKM3:1:1101:7489:8998 1:N:0:1
ACTGGGTTTAAAGGGCGTGTAGGCGGTCAGGTAAGTGGGACGTGAAATCCCTCGGCTCACCCGAGGACCTGCGTCCCATACTGCTTGGCTTGAGTATGGGAGAGGATGAGGGAATTCCTGGTGTAGCGGTGAAATGCGTAGATATCAGGAGGAACACCGGTGGCGAAGGCGCTCATCTGGCCCAATACTGACGCTGAGGCGCGAAAGCTAGGGGAGCAAACGGGATTAGATACCCTAGTA
+
GGGGGGGGGGGGGGGGGGGGGGGGGGGGGGGGGGGGGGFGGGGGGGGGGGGGGGGGGGFGGGGGGGGGGGGGGGGGGGGGGGGGGGGDGFGGGGGGGGGGGGGGGFGGFGGGGGGGGGGGGGGGGGGGGGGGGGGGGGGGGGGFGGGGGFGGGGGGDGGECFG7EGDEEFGGGGGGGEC;CEFGG6EGGGGGGGGGDGGGGGGG8EGC99FC>GFG>GGGFGGD(CD>FFFGGGGGF>7+
@M00200:205:000000000-AKKM3:1:1101:18193:9005 1:N:0:1
ACTGGGTTTAAAGGGTCCGTAGGCGGTTTTATAAGTCAGTGGTGAAATCCGGTAGCTCAACTATCGAACTGCCATTGATACTGTAGAACTTGAATTATTGTGAAGTAACTAGAATATGTAGTGTAGCGGTGAAATGCTTAGATATTACATGGAATACCAATTGCGAAGGCAGGTTACTAACAATACATTGACGCTGATGGACGAAAGCGTGGGGAGCGAACAGGATTAGATACCCCCGTAAGA
+
GGGGGGGGGGGGGGGGGGGGGGGGGGGGGGCFGGGGGGGGGGGGGGGGGGGGGGGGGGGGGGGGGGGFGGGGGGGGGGGGGGGGGGGGGGGGGGGGGGGFGGGGDGGGGGGGGGGGGGGGGGGGGGGGGGGGGGGGGGGGGGGGGGGGGGGCGGGGGGFGGGFGGGGGGGGGGGGGGGGGGGGGGGGGGFGGGDDGGGGGDGCEGGDGDGGGGDBDEGGGGGGGDGFE46CFGGGCEBBG506
@M00200:205:000000000-AKKM3:1:1101:23245:9016 1:N:0:1
ATTGGGTTTAAAGGGTCCGCAGGCGGTCTTATAAGTCAGTGGTGAAAGCCTACAGCTCAACTGTAGAACTGCCATTGATACTGTAAGACTTGAATTCGATCGAAGTGGGCGGAATATGACATGTAGCGGTGAAATGCTTAGATATGTCATAGAACACCGATAGCGAAGGCAGCTCACTAGGTCTGGATTGACGCTCAGGGACGAAAGCGTGGGGAGCAAACAGGATTAGATACCCCAGTA
+
GGGGGGGGGGGGGGGGGGGGGGGGGCGGGGGGGGGGGGGGGGGFGGGGGGGGGGGGGGGGGGGGGGGGGGGGGGGGGGGGGGGGGGGGGGGGGGGGGGFGGGGFGGGGGGGGGGGGGGGGGGGGGGFGGGGGGGGFGGGGFGGGGGFGGGGFGGGGGGGGGGGGGGGGCFFEDCEFDCGFE>FE?CA7<><?ECDGGC?=CFEGCGGCCEGEGCADB5FF:5CF1CD3?44FFC6<DE?E
@M00200:205:000000000-AKKM3:1:1101:6363:9025 1:N:0:1
ACTGGGCATAAAGGGCGCGTAGGCGGCCTGATAAGTAGGGGGTGAAATCCTGCGGCTTAACCGCAGGGCTGCCTTCTAAACTGTCGGGCTTGAGCACAGTAGAGGCAGGTGGAATTCCCGGTGTAGCGGTGGAATGCGTAGAGATCGGGAAGAACATCAGTGGCGAAGGCGGCCTGCTGGGCTGTTGCTGACGCTGAGGCGCGACAGCGTGGGGAGCAAACAGGATTAGATACCCGTGTA
+
GGGGGGGGGGGGGGGGGGGGGGGGGGGGGGGGGGGFFGGGGGGGGGGGGGGGGGGGGGGGGGGGGGGGGGGGGGGGGGGGGGGGGGGGGGGGGGGGGGGGGGGGGGGGGGGGGGGGGGGGGGGGGGGGGGGGGGGGGGGGGGGFGGGGGGGGDGGGGGGGGGGGGGGGGGGGGGGFGGGGGGGGGGGGGGGGGGDGGGGGGGGGGGGGGCGGGGFGFG6@FFGGFDGFFFDFFECDDFFG
@M00200:205:000000000-AKKM3:1:1101:26952:9031 1:N:0:1
ATTGGGTTTAAAGGGTGCGTAGGAGGGCAGGTAAGTCAGTGGTGAAATCTCCGAGCTTAACTTGGAAACTGCCGTTGATACTATCTGTCTTGAATATTGTGGAGGTGAGCGGAATATGTCATGTAGCGGTGAAATGCTTAGATATGACATAGAACACCAATTGCGAAGGCAGCTCGCTACACATATATTGACTCTGAGGCACGAAAGCGTGGGGATCAAACAGGATTAGATACCCTAGTA
+
GGGGGGGGGGGGGGGGGGGGGGGGGGGGGGDGGGGGGGGGGGGGGGGGFGGGGGGGGGFGGFGGGGGGGGGGGGGGGGGFFGGGGGGGGGGGGGGGGGGGCGGGGGGGGGGGGGGGAFGCFFGGAGGGGGGGGGGGGGGGGGGGGGFF<FGGCGGGGGGGGDFCCGGGEGGGGGGEGGCEGGGGGFDFDFFGGGGGDFCGGGGGE5C>EEECC>AG>FFCCDGF?GF@=FFCFEEFFFFG
@M00200:205:000000000-AKKM3:1:1101:21427:9039 1:N:0:1
ATTGGGTTTAAAGCGTACGTAGGCGGATATGCAGGCGTCGTGTGAAAGCCCTCGGCTCAACCGAGGAATTGCACGGCGAACCGCATGTCTTGAGATCGGTAGGGGCGGTCGGAACGATAGGTGGAGTGGTGAAATGCGTTGATATCTATCGGAACGCCGAAGGTGAAAACAGGCCGCTGGGCCGATTCTGACGCTGAGGTACGAAAGCGTGGGGAGCAAACGGGATTAGATACCCCTGTA
+
GGGGGGGGGGGGGGGGGGGGGGGGGGGGGGGGGGGGGGGGGGGGGGGGGGGGGGGGGGGGGGGGGGGGGGGGGGGGGGGGGGGGGGGGGGGGFGFGGGGGGGGGGGGGGGGGGGGFGGGGGGGGCGGGGGGGGGGGGGGGGGGGGGGGGGGDGGGGGGGCEEGGGGGGGGGFGGGGGGEDGGGEC5EGGGGG5=DDGFFFFGDGGGDGCE5EEGDGFGGGFG5D:GGFF?AGGGGF3>FC
@M00200:205:000000000-AKKM3:1:1101:27771:9041 1:N:0:1
ATTGGGTATAAAGCGTGTGTAGGCGGGCCCGTAAGTGTCTTGTGAAATCCCACGGCTCAACCGTGGAACTGCTGGGCATACTGCGGGTCTTGGGCCAACTAGGGGCAGCCGGAACAAGCGGTGGAGCGGTGAAATGCGTAGATATCGCTTGGAACGCCGAAGGTGAAAACAGGCTGCTGGGGTTGCGCCGACGCTGAGACACGAAAGCCAGGGGAGCAAACGGGATTAGATAACCCAGTAAGA
+
GGGGGGGGGGGGGGGGGGGGGGGGGGGGGGGGGGGGGGGGGGGGGGGGGGGGGGGGGGGGFGGGGGGGGFGGGGGGGGGGEGGGGGGGGGGGGGGGGGGGGGGGGGGGGGGGGGGGGGGGGFGGGGGGGGGGGGGGGGGEFEEGEFGGGGGGGGGGEGGGGGGFGGDGGGGCG5FFGGGGGGGGGGGEEGGGGG:EGGFEGGGGGGGGF=8FEE<<3FGCCGGG?DG?=6)2+33CBF?CC<<
@M00200:205:000000000-AKKM3:1:1101:22419:9041 1:N:0:1
ACTGGGTATAAAGCGTGTGTAGGCGGGCCGTTAAGTACCTTGTGAAATCCCCCGGCTCAACCGGGGAACGGCTGGGTATACTGGCGGCCTTGAGAGGCCTAGGGGCGAGCGGAACAAGCGGTGGAGCGGTGAAATGCGTAGATATCGCTTGGAACGCCGACGGTGAAAACAGCTCGCTGGGGGCCATCTGACGCTGAGACACGAAAGCCAGGGGAGCGAACGGGATTAGATACCCTAGTA
+
GGGEDFFGFFFFDFGGGGGGFFGGEGGGGGGGDGDGGGGAFFFGGGGGGGGGGGGEGDGGGFGGGGGFGGGGGEEGGGCFGGFGGGGGFFGGGGGGGGGGGGGGDGGGEGGGGCFGGGGGGEGEFFGGGEG@FFCFGGGGGGBGGGEGGGGDGGGGGGG>EEEGFGFFGGGGGGGGGDGGGGGDEECGGGGGGE*:E>GGGGGGGGGGFGC8C*75>EGD<DE*4C5,9@<CFFFG;>7<
@M00200:205:000000000-AKKM3:1:1101:18129:9045 1:N:0:1
ACTGGGCTTAAAGCGTGTGTAGGCGGACTTGTAAGTACCTTGTGAAATCCCACGGCTCAACCGTGGAACTGCTCGGTATACTGCTTGTCTTGAGCCACTTAGGGGCTGTCGGAACAAACGGTGGAGCGGTGAAATGCGTAGATATCGTTTGGAACGCCAAAGGTGAAAACAGACAGCTGGGAGTGTGCTGACGCTGAGACACGAAAGCCAGGGGAGCGAACGGGATTAGATACCCTCGTAAGA
+
GGGGGGGGGGGGGGGGGGGGGGGGGGGGGGGGGGFGGGGGGGGGGGGGGGGGGGGGGGGGGGGGGGGGGGGGGGGGGGGGGGGGGGGGGGGGGGGGGGGGGGGGGGGGGGGGGGGGGGGGGGGGGGGGGGGGGGGGGGDEEFFGGGGGGGGGGGGGDGGGGGGGGGGGGGGGGGGGCGGGGGGGGGGGGGGFGGGGGGGGGGGGDG<FFCC@FGEGFGGE5CE<6DF?=*5FEFGCFF3C<:<
@M00200:205:000000000-AKKM3:1:1101:26755:9051 1:N:0:1
ATTGGGTTTAAAGGGCGCGTAGGCGGCCCGATAAGTCTGCTGTGAAAGTCCAGGGCTCAACCCTGGAATGCCAGTGGATACTGTCGGGCTAGAGTACGGAAGAGGCGAGTGGAATTCCTGGTGTAGCGGTGGAATGCGCAGATATCAGGAGGAACACCAATAGCGAAGGCAGCTCGCTGGGACGTTACTGACGCTGAGGCGCGAAAGCGTGGGGAGCAAACAGGATTAGATACCCCTGTA
+
GGGGGGGGGGGGGGGGGGGGGGGGGGGGGGGGGGGGGGGGGGGGGGGGGGGGGGGGGGGGGGGGGGGGGGGGGGGGGGGGGGGGGGGGGGGGGGGGGGGGGGGGDGGGGGGGGGGGGGGGGGGGGGGGGGGGGGGGGGGGGGGGGGGGGGGGGGGGGGGGGGGGGGGGGGGGGGGGGGGGGGGGGGFGGGGGGGDEGGGGGGGGGGGGGGGGGGFGFGGGFGGG0FG<?FFGGGGGFFFG
@M00200:205:000000000-AKKM3:1:1101:7400:9053 1:N:0:1
ATTGGGTTTAAAGGGCGCGTAGGTGGTTGTGGAAGTAAGGTGTGAAATCCCCCGGCTTACCCGGGGAATGGTGCCTTAAACTCCATGACTTGAGGATCTCAGGGGAAGGGGGAACTCCAGGTGTAGCGGTGCAATGCGCAGATATCTGGGGGAAGGCCGGCGGCGAAGGCGCCCTTCTGGGAGATTCCTGACACTGAGGCGCGAAAGCGTGGGGAGCAAACAGGATTAGATACCCCAGTA
+
GGGGGGGGGGGGGGGGGGGGGGGGGGBFGGGGGGGGGGEFFGGGGGGGGFGGGEGGGGGGGGGGDGGGGGFFGCGFGCDGGCEGGGEGGGGDFGDGGGGGGGGGEC@FG@EDDFGGCGGFDGGFGGGCEGG+D<FBF7F7>+EFGFGGGGEDDGFEGGDCGEEDGGEEGGC>?EG?CFGFF8?CFD?FEGGG6C6CGGGGGDCC88CCC7CEG>37>*A@<*;D09D?=*5CFCG5)0/<
@M00200:205:000000000-AKKM3:1:1101:16407:9060 1:N:0:1
ACTGGGTTTAAAGCGTGTGTAGGCGGATGCCTAAGTACCTTGTGAAATCCCACGGCTCACCCGTGGAACTGCTTGGTATACTGGGTGTCTTGAGCCACTTAGGGGCTACCGGAACAAATGGTGGAGCGGTGAAATGCGTAGATATCATTTGGAACGCCAATGGTGAAAACAGGTAGCTGGGAGTGTGCTGACGCTGAGACACGAAAGCCAGGGGAGCAAACGGGATTAGATACCCTTGTA
+
GGGGGGGGGGGGGGGGGGGGGGGGGGGGGGGGGGGGGGGGGGGGGGGGGGGGGGGGGGGGGGGGGGGGGGGGGGGGGGGGGGGGGGGGGGGGGGGGGGGGGGGGEGGGGGGGGGGGGGGGGGGGGGGGGGGGGGGGGGEEEGGGGGGGGGGGGGGGGGGGGGGGGGGGGGGGGGGGGGGGGGGEGGGGFGGGGGGGGGFCGGGGGGGG8EFF@5;CBCGFGGGGFGGFFFFGECG4FFFG
@M00200:205:000000000-AKKM3:1:1101:14475:9076 1:N:0:1
ATTGGGTTTAAAGTGTGTGTAGGCGGGTCGTTAAGTGCCTTGTGAAATCCCACAGCTCACCTGTGGAACTGCTTGGCATACTGGCGATCTTGAGCCACTTAGGGGCAACCGGAACAAACGGTGGAGCGGTGAAATGCGTAGATATCGTTTGGAACGCCAATGGTGAAAACAGGTTGCTGGGAGTGCGCTGACGCTGAGACACGAAAGCCAGGGGAGCAAACGGGATTAGATACCCCCGTAAGA
+
GGFFCDGGGGGFG@EFEEDFAEGGGDGGGGGGGGF<FFGGG?FEFAFGGGGFGEFDFFFFGFGG@EDFGGFGGFFEGGGG9AEFGGGGGDGFGGGGGFDF9E<=7=FFGGGGD7FE=FGDCCG=7CFGDCGDCECEDCF=FEGG,F+F<FE7><CCEGEEGCFFGF;3FGFGD,?FGGGGGC:ECGGGGGGGGGGGDE?<?FEG>ED*<::<FE3>>5CGF35D07F?=F<7CFCG>;D=C62
@M00200:205:000000000-AKKM3:1:1101:8391:9077 1:N:0:1
ATTGGGTTTAAAGGGCTCGTAGGCTGCCAATTAAGTAAGACGTGAAATCCCTCGGCTCAACCGGGGAACTGCGCCTGAGACTGGCTGGCTTGAATCTAAGAGAGGGATGCGGAATTCCAGGTGTAGCGGTGAAATGCGTAGATATCTGGAGGAACACCGGTGGCGAAGGCGGCATCCTGGATTGGTACTGACGCTGAGGAGCGAAAGCCAGGGGAGCAAACGGGATTAGATACCCTCGTA
+
F<FGGGEGGGGGGGG7EGGEGGGGFG,CE8,EFGGC,6E<6CFEGGGCGGG8CCGGG,FGGGGDGGGGGGGGG+B,6C8FGGGG8,FEGGGGG8F9,<C,EFFGG7BEEGGGGGBFFGDGGGGCFGGGGGGGGGGGDGGCCFGGGGFFCFGGGGGGGGGG:CFGGDGDGGGGGGE@CGGF7?>CF;C+=FGGEGGGGGGC=FGGGGGG2CCEGC>C@FEFFG=C?GGF@FFFGGGFFBFG
@M00200:205:000000000-AKKM3:1:1101:23293:9080 1:N:0:1
ATTGGGTGTAAAGGGCGTGTAGGCGGTCTGCTAAGTCATGTGTGAAATCCCTCGGCTTAACCGAGGAACGACGCATGAAACTGGCAAGCTAGAGTACCAAAGAGGGGGGTGGAATTCCCGGTGTAGCGGTGAAATGCGTAGATATCGGGAGGAACACCGGTGGCGAAGGCGGCCCCCTGGTTGGATACTGACGCTGAGACGCGAAAGCGTGGGGAGCAAACAGGATTAGATACCCGCGTA
+
GGGGGGGGGGGGGGGGGGGGGGGGGGGGGGGGGGFGGGGGGGGGFCGGGGGGGGGGGGGGGGGGGGGGGGGGGGGGGGFGGGGGGFGGGGGGFGGGGGGGGGGGGGGGGGGGFFFFGGGGGGCFGGGGGGGGGGGGGG**1:FFGGDGGEGGGGG>GGGGGGGGGEEGGGGGGGGGGGGFFF8:CFFGGGGGGGDE5C??EGGE>CDFGEE5?559:78F5C?5(0:2?F>7FF8>)5B*
@M00200:205:000000000-AKKM3:1:1101:6973:9091 1:N:0:1
ACTGGGTATAAAGCGTGTGTAGGCGGGTCGTTAAGTGCCTTGTGAAATCCCACAGCTCACCTGTGGAACTGCTTGGCATACTGGCGATCTTGAGCCACTTAGGGGCAACCGGAACAAACGGTGGAGCGGTGAAATGCGTAGATATCGTTTGGAACGCCAATGGTGAAAACAGGTTGCTGGGAGTGCGCTGACGCTGAGACACGAAAGCCAGGGGAGCAAACGGGATTAGATACCCATGTA
+
GGGGGGGGGGGGGGGGGFFGGGGGGGGGGGGGGGGGGGFGFGGGGGGGGGGGEEGGGGGGGFGGGGGGGGGGCFFGGGGGGGGCGGGGGGGGGGGEFGGFFGGGGEGGEGGGGGCCFGCGGGGGFGGGGGGGGGGGGGGGGGGG9=FFGFEGGGGDGGDGGGGCGCEFFFGGDFFFGGGG7,:E>CEGGGEGGGGGGGFGEGGGEEGG@FFGGGFGFGFGGGGGFGGFF*6CF@F*8??C
@M00200:205:000000000-AKKM3:1:1101:16875:9093 1:N:0:1
ATTGGGTATAAAGCGTGTGTAGGCGGATGCCTAAGTACCTTGTGAAATCCCACGGCTCAACCGTGGAACTGCTGGGTATACTGGGTGTCTTGAGCCACCTAGGGGCGAGCGGAACAGACGGTGGAGCGGTGAAATGCGTAGATATCGTCTGGAACGCCAATGGTGAAGACAGCTCGCTGGGGGTGCGCTGACGCTGAGACACGAAAGCCAGGGGAGCGAACGGGATTAGATACCCTGGTAAGA
+
GGGGGGGGGGGGGGGGGGGGGGGGGGGGGGGGGGGGGGGGGGGGGGGGGGGGGGGGGGGGGGGGGGGGGGGGGGGGGGGGGGGGGGGGGGGGGGGGGGGGGGGGGGGGGGGGGGGGGGGGGGGGGGGGGGGGGGGGGGGGGGGGGGGGGGGGGGGGGGGGGFGGGGGGGGGGGGGGGGGGDGGGGGGGGGGGGGGGGGGGGGGGGGGGGGGGGG:DFGGGGGGDBCDFF?>GGGGCFFFGD<<
@M00200:205:000000000-AKKM3:1:1101:13378:9116 1:N:0:1
ATTGGGTGTAAAGGGCGCGTAGGCGGTCTTGTCAGTCCCTTGTGAAATCCCCCGGCTCAACTGGGGAACTGCAAGGGAAACAGCAGGGCTTGAGTTCGGGAGAGGGAAGCGGAATTCCAGGTGTAGCGGTGAAATGCGTAGATATCTGGAGGAATACCGGTGGCGAAGGCGGCATCCTGGACCGGCATTGACGCTGATGAGCGAAAGCTAGGGGAGCGAACGGGATTAGATACCCCTGTA
+
GGGGGGGGGGGGGGGGGGGGGGGGGGGGGGGGGGGGGGGGGFGGGGGGGGGGGGGGGGGGGGGGGEGGGGGGGGGGGGGGGGGGGGGGGGGGCFFGGGGGGGGGGGGGGGGGDGGGGGGGGGGGFGGGGGGFGGGGGGGGGEF=EGGGGCFEGGGGGGGGGGGGGGGGGGGGGGGGGGGGGGGGGGGCGGGGGGGGDGG?EG=EDC<FGD<FFEBC>E>EGDGDBGGFFFFFGGGGFFF?
@M00200:205:000000000-AKKM3:1:1101:9324:9125 1:N:0:1
ATTGGGTGTAAAGGGTGCGTAGGCGGCCCTGTAAGTCAGTGCTGAAATATTCCAGCTTAACTGGGAGGGTGGCATTGATACTGTGGGGCTAGAGTACAGATGAGGTAGGCGGAATTGACGGTGTAGCGGTGAAATGCTTAGATATCGTCAAGAACACCTATAGCGAAGGCAGCTTACTAGGCTGTAACTGACGCTGAGGCACGAAAGTGTGGGGATCAAACAGGATTAGATACCCTAGTA
+
GGGGGGGGGGGGGGGGGGGGGGGGGGGGGGGGGGGGGGGGGGGGGGGGGGGGGGGGGGGGGGGGGGGGGGGGGGGGGGGGGGGGGGGGGGGGGGGGGGGGGGGGGGGGGGGGGGGGGGGGGGGGGGGGGGGGGGGGGGGGGGGGGGGGGGGGCGGGGGGGGCFFGGDGGGGGGGGGGGGGGGGGGGGGGGGGDGGEEDGGEGGGGGGGGGGGGDFGFGGGGGGG?GFFFFFGGGGFFFF?
@M00200:205:000000000-AKKM3:1:1101:6794:9132 1:N:0:1
ACTGGGTATAAAGGGCGCGTAGGTGGCGACATAAGGCTGTGGTGAAAGTCTGGGGCTCAACTCCAGATCGGCCGTGGCAACTGTGTCGCTTGGGCACTGTAGAGGCAGATGGAATTCCGGGTGTAGCGGTGGAATGCGTAGAGATCCGGAAGAACACCAGTGGCGAAGGCGGTCTGCTGGGCAGTGAACCCGCGAGGGTTCAATAGCCGACACTGAGGCGCGACAGCGTGGGGAGCAAACAGG
+
GGGGGGGGGGGGGGGGGGGGGGGGGGGGGGGGGGGGGGGGGGGFGGGGGGGGGGGGGGGGGGGGGGGGGGGGGGGGGGGGGGGGGGGGGGGGGGGGGGGGGGGGGGGGGGGGGGGGGGGGGGGGGGGGGGGG<FFFGGGGGGGGGGGGGGGGGGGGGGGGEGGGGGGGGGGGGGGGGGGGGGGGFGFGCF58/=DGGE8CGGCFEFF>E7:CEGFCF=EGGGG)(9<>>EFGE*:CFF?=*4:
@M00200:205:000000000-AKKM3:1:1101:9183:9151 1:N:0:1
ATTGGGCTTAAAGCGTGCGCAGGCGGTTTTGTAAGCCAGATGTGAAATCCCCGGGCTTAACCTGGGAATGGCATTTGGGACTGCAAGGCTTGAGTGCGGCAGAGGAGACTGGAATTCCTGGTGTAGCAGTGAAATGCGTAGATATCAGGAGGAATACCGATGGCGAAGGCAGGTCTCTGGGCTGACACTGACGCTCATGCACGAAAGCGTGGGGAGCAAACAGGATTAGATACCCCGGTA
+
GGGGGGGGGGGGGGGCGGGGGGGGGGFGGGGGGGGGGGGGGGGGGGGGGGGGGGGGGGGGGGGGGGGGFGGGGGGGGGGGGGGGGGGGGGGGGGGGGGGGGGGGGGGGGGGGGGGGGGGGGGGGGGGGGGGGGGGGGGGGGGGGGGGGGGGGGGGGGGGGGGGGGGGGGGGGEGGGGGGGGGGGGGGGGGGGCGGGGGGGGGGGGGGGGGGFCCACEGECGGGGFGGFFFFGGGGGF>:E
@M00200:205:000000000-AKKM3:1:1101:11356:9161 1:N:0:1
ATTGGGTTTAAAGGGTGCGCAGGCGGTCTGTTAAGCAGGGTGTGAAAGCCCCCGGCCCAACCGGGGAATTGCGCCCTGAACTGACAGGCTTGAGTGGGATAGAGGTGTGGGGAACTTCCGGTGGAGCGGTGAAATGTGTTGATATCGGAAGGAACGCCAGAGGCGAAAGCGCCACACTGGGTCTCAACTGACGCTGAGGCACGAAAGCCAGGGGAGCAAACGGGATTAGATACCCTGGTA
+
GGGGGGGGGGGGGGGGGGGGGGGGGGGGGGGGGGGGGGGGGGGGGGGGGGGGGGGGGGGGGGGGGGGGGGGGGGGGGGGGGGGGGGGGGGGGGGGGGGGGGGGGGGGGGGGGGGGGGGGGGGGGFGGGGGGGGGGFGGGGGGGGGGGGGGGGGGGGGGGGGGGGGGGGGFGGGGGGGGGGGGGGGGGGGGGGGGGDCFFGGGGGGGGGGGGGEGEGEFGGCDGG?GGFFBFGCEGGFFFG
@M00200:205:000000000-AKKM3:1:1101:10688:9171 1:N:0:1
ACTGGGTTTAAAGCGCGTGTAGGCGGGGTGGCAAGTACCTTGTGAAATCCCTGGGCTCAACCCGGGAATGGCTCGGTATACTGTCACTCTTGAGGCAGGTAGGGGTCGCTGGAACCTTAGGTGGAGCGGTGAAATGCGTAGATATCTAAGGGAACGCCTGTGGCGAAAGCGGGTGACTGGGCCTGTCCTGACGCTAAGACGCGAAAGCGTAGGGAGCAAACGGGATTAGATACCCCAGTA
+
GGGGGGGGGGGGGGGGGGGGGGGGGGGGGGGGGGGGGGGGGGGGGGGGGGGGGGGGGGGGGGGGGGGGGGGGGGGGGGGGGGGGGGGGGGGGGGGGGGGGGGGGGGGGGGGGGGGGGGGGGGGFGGGGGGGGGGGGGGGGGEFGGGGGGGGGGGGGGGGGGGGGGEEFGGGGDGGGGGFGGFGGGGGGGGGGGGGGGGGGGGGGGGGGGEGGGGFGFGGGGGGGFGD?F?<FGGGF>@FD
@M00200:205:000000000-AKKM3:1:1101:7391:9175 1:N:0:1
ATTGGGTTTAAAGTGCGCGTAGGCGGGAGGCCAAGTCGGTCGTGAAATCCGCGGGCTCAACTCGCGGGGGTCGGCCGAAACTGGTTTTCTTGAGGGGCGCAGAGGAGCCTGGAATTCCCGGTGTAGCGGTGAAATGTGTAGAGATCGGGAGGAACACCGGTGGCGAAGGCGGGGCTCTGGGCGCACCCTGACGCTGAGGCGCGAAGGCGTGGGGAGCAAACGGGATTAGATACCCTAGTA
+
GGGGGGGGGGGGGGGGGGGGGGGGGGGGGGGGGGGGGGGGGGGGGGGGGGGGGGGGGGGGGGGGGGGGGGGGGGGGGGGGGGGGGGGGGGGGDGGGGGGGGGGGGGGGGGGGGGGGGGGGGGGGFGGGGGGGGGGGGGGGC:FGGGGGGGGGGGGGGGGGGGGGGGEGGGGGGGGGGGGGGFGGGGGGCDGGGGGGGGGGGGGCEGDGDCGGGGFGDFGC>CEG:CF<@?27CFGGFFFG
@M00200:205:000000000-AKKM3:1:1101:12534:9176 1:N:0:1
ACTGGGTTTAAAGCGTGCGTAGGCGGCCTGCAAAGTTGGGTGTGAAATCCCTCGGCTCAACCGAGGAATTGCGCCCAAAACTAGTGGGCTTGAGGGAGATAGAGGTGAGCGGAACTAATGGTGGAGCGGTGAAATGCGTTGATATCATTAGGAACACCGGTGGCGAAAGCGGCTCACTGGGTCTCTTCTGACGCTGAGGCACGAAAGCTAGGGGAGCGAACGGGATTAGATACCCCAGTA
+
GGGGGGGGGGGGGGGGGGGGGGGGGGGGGGGGFFFFFGGGGGGGGGGGGGGGGGGGGGGGGGGFGGGGGGGGGGFGGGGFGGGGGGGGGGGGGGGGGGGGGDGGGGGGGGGGGGGGGGGGGGGGFGFEE@CDGBDEFEFEBFFCFGGGGGGGFGGGGEFEEGGGGGGECCEGGDGGGGFGGGF>FFGGFF7FGCDEEFFFEGGGECGC9CFFFD575EECDDCC?GG)9/6FGGGGDBF9
@M00200:205:000000000-AKKM3:1:1101:4531:9186 1:N:0:1
ATTGGGCTTAAAGGGTGCGTAGGCGGCTTATTAAGTCAGGGGTGAAAGACGGTGGCTCAACCATCGCAGTGCCTTTGATACTGATGAGCTTGAATATACTAGAGGTAGGCGGAATGTGACAAGTAGCGGTGAAATGCATAGATATGTCACAGAACACCGATTGCGAAGGCAGCTCACAAAACTGTAACTGACGCTGAGGCACGAAAGCGTGGGGATCGAACAGGATTAGATACCCTAGTA
+
GGGGGGGGGGGGGGGGGGGGGGGGGGGGGGGGGGGGGGGGGGGGGGGGGGGGGGGGGGGGGGGGGGGGGGGGGGGGGGGGGGGGGGGGGGGGGGGGGGGGGGGGGGGGGGGGGGGGGGGGGGEGGFGFEGGGGGGGGGGGGGGGGGFFGGGGGFGGGGGGGGGGGGGGGGGGGGGGGGGGGGGG?FFFGGGGGDGGGGGGGGGEGGGGGEGGGEFGFDECGDCC?FG>FFFGG@CF?FFG
@M00200:205:000000000-AKKM3:1:1101:17408:9191 1:N:0:1
ATTGGGCTTAAAGTGTGCGCAGGTGGCCTCGCAAGTCGAGTGTGAAATCCCCGGGCTTAACTTGGGAATTGCGCTCGAAACTACGGGGCTTGAGTGTGGCAGAGGGAGGTGGAATTCCACGTGTAGCGGTGAAATGCGTAGAGATGTGGAGGAACACCAATGGCGAAGGCAGCTTCCTGGGTCAACACTGACACTCATGCACGAAAGCGTGGGGAGCAACCAGGATTAGATACCCTCGTA
+
FGGGC@FFGDFFDGFGFGFEGGGG<FEGG<@@@FCFG@;7@FFGFGGEFGGG@+@FGE@<FFGG?FC<FCFC@+F7:+F,FFGC,C++4@F=A,CF@<B@<=FGG7BFD=F<FEFA,AFE+:EF8?FE7B=DCDF,D=F++=<,EBF<@><>@EG?FGEFDF@8>*@CCEFCC,D@FF;,*?@BF9CCCC9EFGGG?FFD?F*33=)*:C1<*1):8*;**1;C1DC>?4:7AFG*7>FC
@M00200:205:000000000-AKKM3:1:1101:23795:9199 1:N:0:1
ATTGGGTTTAAAGGGCGCGTAGGTGGCCAGCATAAGGCCGTGGTGAAAGTCCGGAGCTCAACTCCGGATCTGCCGCGGCGACTGTGCGGCTTGGGCACTGTAGAGGCAGATGGAATTCCGGGTGTAGCGGTGGAATGCGTAGAGATCCGGAAGAACACCGGTGGCGAAGGCGATCTGCTGGGCAGTGGACCGCAAGGTCCAATAGCCGACACTGAGGCGCGACAGCGTGGGGAGCAAACAGGAT
+
FGGGGGGGGGGGGGGGGGGGGGGGGGGGGGGFGFAFGGGGGGGGGGGGGGGGGGGGGGGGGGGGGGGGGGGGGGGGGGGGGGGGGGGGGGGGGGGGGGGGGGGGGGGGGGGGGGGGGGGGGGGGGGGGGGGGGGFGGGGGGGGGGGGGGGGGGGGGGGGGGGGGGGGGGGGGGGGGGGGGGGGGGGGGGGGGGGGGGGGGGGGCGGGGGGDEFFBF3=CGGGGD>FGFFFFD8??38<>EGFF:
@M00200:205:000000000-AKKM3:1:1101:20684:9213 1:N:0:1
ATTGGGCTTAAAGTGCGCGTAGGTGGCCCGTTAAGTGGCTGGTGAAATCCCGGGGCTCAACTCCGGGGCTGCCGGTCAGACTGGCGAGCTAGAGCACGGTAGGGGCAGATGGAATTCCCGGTGTAGCGGTGGAATGCGTAGAGATCGGGAAGAATACCAGTGGCGAAGGCGTTCTGCTGGGCCGTTGCTGACACTGAGGCGCGACAGCGTGGGGAGCAAACAGGATTAGATACCCCCGTA
+
GGGGGGGGGGGGGGGGGGGGGGGGGGGGGGGGGGGGGGGGGGGGGGGGGGGGGGGGGGGGGGGGGGGGGGGGGGGGGGGGGGGGGGGGGGGGGGGGGGGFGGFGGGGGGGGGGGGGGGGGGGGGGGGGGGDGGGGGGGGGGGGFEGGGGDEGGGGGGGGGGGGGGGGGGGGEGGGGGGGGE>CGGGGGFCEFFGCCGGGGCCGGEGGFGGGGGGFGFGGGGFGG0<C7@FBG?E+/7>E=
@M00200:205:000000000-AKKM3:1:1101:27117:9219 1:N:0:1
ACTGGGTTTAAAGGGCGTGTAGGCGGTTTGTTAAGTCATGTGTGAAATCCCTCGGCTCAACCGGGGAAGGACGCATGAAACTGACAAGCTAGAGTACCAAAGAGGGGGGTGGAATTCCCGGTGTAGCGGTGAAATGCGTAGATATCGGGAGGAACACCTGTGGCGAAGGCGGCCCCCTGGTTGGATACTGACGCTGATACGCGAAAGCGTGGGGAGCAAACAGGATTAGATACCCTCGTA
+
GGGGGGGGGGGGGGGGGGGGGGGGGGGGGGGGGGGGGGGFGGGGGGGGGFGGGGGGGGGGGGGGGGGGGGFGGGGGGGGGGGGGGGGGGGGGGGGGGGGGGGGGGGGGGGG7CFGGGGCGGGGG?@FGGGGGGGGGGEGGGGGFGFEGGGGGGGGEGEGGGFFFGG>CCGGGDEGGGGGGGGCGGFGGGGGGGGDEEFCFFG=EECDFGGEGGGBDFDGGGGGG:GG)766CE2<6>EFG
@M00200:205:000000000-AKKM3:1:1101:24317:9259 1:N:0:1
ATTGGGCATAAAGCGCGCGTAGGCGGGCATTCAAGTCGGTTGTGAAATCCCCCAGCTCAACTGGGGAACTGCATCCGATACTGTTTGTCTTGAGGACGAGAGGGGAGAGTGGAACTTCTGGTGGAGCGGTGAAATGCGTAGATATCAGAAGGAACGCCGGTGGCGAAAGCGACTCTCTGGCTCGTATCTGACGCTGAGGCGCGAAAGCTTGGGTAGCAAACGGGATTAGATACCCTTGTA
+
GGGGGGGGGGGGGGGGGGGGGGGGGGGGGGGGGGGGGGGGGGGGGGGGGGGGGGGGGGGGGFGGGGGGGGGGGGGGGGGGGGGGGGGGGGGGGGGGGGGGGGGGGGGGGFGGGGGGGGGGGGGGGGGGGGGGGGGGFGGGGGGGGGGGGGGGGGGDCFGGGGGGGGGGGGGGGGGGFGGGGGG>CGGGFGGGGG3EEGGGGGGGGGGGGGGDGGFGFFGGGGGGFDGFFFBGF?CFFFFG
@M00200:205:000000000-AKKM3:1:1101:28500:9268 1:N:0:1
ATTGGGCATAAAGCGTCCGTAGCTGGCCTGTTAGATGCCTGGGTAAATCGATGCGCTCAACGTATCGAACTCCGGGTAGACCGGCAGGCTTGGGACCGGGAGAGGCGTGAGCTACTCGAGGGGTAGGGGTAAAATCCTGTAATCCTTCGGGGAGGACCAGTGGCGAAGGCGTCACGCTAGAACGCTCCGACAGTGAGGGACGAAGCCCTGGGGCGCAAACCGGATTAGATACCCCCGTA
+
GGGGGGGGGGGGGGGGGGGGGGGGGGGGGGGGGGGGGGGGGGGGGGFGGGGGGGGGGGGGGGGGGG>FGGGGGGGGGGGGGGGGGGGGGGGGGGGGGGGGGGGGGGGGGGGGGGGFGGDFGGGGGGGGEEGGFFFCFGGGGGGGGGGGGGDGGGGGGGGGGGGG7FGFDD<CGG7@ECGEFGGGGGDECGGGD9FGFEGEFG=>>EF5AF>FGG3CBEGGGGEC6**8=*)0<CC<BFE
@M00200:205:000000000-AKKM3:1:1101:12777:9284 1:N:0:1
ATTGGGTTTAAAGCGCGTGTAGGCGGTCCGGTAAGTCCGCTGTGAAAGTCGGGGGCTCAACCCTCGAAAGCCGGTGGATACTGTCGGGCTAGAGTACGGAAGAGGCGAGTGGAATTCCTGGTGTAGCGGTGAAATGCGCAGATATCAGGAGGAACACCAATTGCGAAGGCAGCTCGCTGGGACGTTACTGACGCTGAGACGCGAAAGCGTGGGGAGCAAACAGGATTAGATACCCTAGTA
+
GGGGGGGGGGGGGGGGGGGGGGGGGGGGGGGGGGGGGGGGGGGGGGGGGGGGGGGGGGGGGGGGGGGGGGGGGGGGGGGGGGGGGGGGGGGGGGGGGGGGGGG?FGGGGGGGGGGGGGGGGGGGGGGGGGGGGGGGGGGGGGGGGGGGGGGGGGGGGGGGGFGGGGDEGGGGGGGGGGGGGGGGGGGGGGGGGGGD:@FGGGGGGGGGGGEGGGF:>GGGGGFD?GFFFFFFGGGGFFFG
@M00200:205:000000000-AKKM3:1:1101:13951:9285 1:N:0:1
ATTGGGCTTAAAGGGCGCGTAGGTGGCCACTATAAGGCCGCGGTGAAAGTTCGGGGCTCAACCCCGAATCTGCCGCGGCGACTGTAGGGCTTGGGCACTGTAGAGGCAGATGGAATTCCGGGTGTAGCGGTGGAATGCGTAGAGATCCGGAAGAACACCGGTGGCGAAGGCGGTCTGCTGGGCAGTGGGAGCGCAAGCTCCTCTTAGCCGACACTGAGGCGCGACAGCGTGGGGAGCAAACAGG
+
GGGGGGGGGGGGGGGGGGGGGGGGGGGGGGGGGGGGGGGGGGGGGGGGGGGGGGGGGGGGGGGGGGGGGGGGGGGGGGGGGGGGGGGGGGGGGGGGGGGGGGGGGGGGGGGGGGGGGGGGGGGGGGGGGGGGGGGGGGGGGGGGFGGGGGGGGGGGGGGGGGGGGGEGGGGGGGGGGGGFGGGGGGGGGFGGGEGGGG?FGGGGGGGGGGGGEEFGFGGGGGG:29DFFFFGGG*75>FCFFFF
@M00200:205:000000000-AKKM3:1:1101:9080:9289 1:N:0:1
ATTGGGTTTAAAGCGCGTGTAGGCGGCTCGGTAAGTCCGCTCTGAAAGCCCGGGGCTCAACCCCGGGAGGCGGGTGGATACTGTCGAGCTCGAGTCCGGAAGAGGCAAGTGGAATTCCCGGTGTAGCGGTGAAATGCGCAGATATCGGGAGGAACACCGGTGGCGAAGGCGGCTTCCTGGACCGACACTGACGCTGAGGCGCGAAAGCTAGGGGAGCAAACGGGATTAGATACCCGCGTA
+
GGGGGGGGGGGGGGGGGGGGGGGGGGGGGGGGGGGGGGGGGGGGGGGGGGGGGGGGGGGGGGGGGGG:FGGGGGGGGGGGGGGGGGGGGGGGGGGGGGGGGGGGGGGGGGGGGGGGGGGGGGGGGGGGGGGGGGGGGGGGGGGGGGGGGGGCFFGGGGGGGGGGGGGGGGGGGGGGGDFFFGGGGGGGCFFGGGGGE>FGGGGGGGGGGGGGGGFD>*CFGGGG?3CDFF<GGGGGDEFE
@M00200:205:000000000-AKKM3:1:1101:4558:9296 1:N:0:1
ACTGGGTTTAAAGGGCGCGTAGGCGGTTTCGTAAGTCAAGGTTGAAATCCGGCGGCTCACCCGTCGAAGTGGCCTCGATACTGCGGAACTAGAATCATGGAGGGGTGCGCGGAACTTGTGGTGGAGCGGTGAAATGCTCAGATATCACAGGGAACACCGGAGGCGAAGGCGGCGCACTGGCCATGTATTGACGCTGAGGCGCGAAAGCCAGGGGAGCGAACGGGATTAGATACCCTAGTA
+
FEGGGGGGGFFFEFGGGGEGGGGGGGEGGFGFGGGGGGEFCFGGG<CFGGGGGGGGGGGGFGCGGGGGGGGGG<FGGGGGGGGGGGCCFGGGGFGGGGGGGGGGEFEGGGGE<FCFFFGFEGGGGGGGGGGGGGFCFGFGG:FCGFFF@GEFGGDGGGGGCFGGGGGCEEGGGGG*:EEFGFGGGGFGGG?GGGGD=FGFGGCEGGGF*7:8C/0CBC*19)AD1CC)9?A>G8@CFFF+
@M00200:205:000000000-AKKM3:1:1101:11051:9306 1:N:0:1
ACTGGGTGTAAAGGGCGTGTAGGCGGTCTGCTAAGTCATGTGTGAAAGCCCTCGGCTTAACCGAGGAACGACGCATGAAACTGGCAAGCTAGAGTACCAAAGAGGGGGGTGGAATTCCCGGTGTAGCGGTGAAATGCGTAGATATCGGGAGGAACACCGGTGGCGAAGGCGGCCCCCTGGTTGGATACTGACGCTGAGACGCGAAAGCGTGGGGAGCAAACAGGATTAGATACCCGAGTA
+
GGGGGGGGGGGGGGGGGGGGGGGGGGGGGGGGGGGGGGGGFGGGGGGGGFGGGGGGGGGGGGGEGGGGGG7FGGGGGGGGGGGGGGGGGGGGGGGGGGGGGGGGGGGCFFGEGFGGGGGGGGGGFGGGDEGGGGGGDGGGGGGGGGGDGGGGGGGGGGGEGEGCEEGGGGGGDCEEGGGFGGGG8FGGGCFGGCDGEG?ACDGEEEDFGGE>CGEGFGGGGGG:(>D<FFBGCCFD:3>*
@M00200:205:000000000-AKKM3:1:1101:5512:9310 1:N:0:1
ATTGGGTTTAAAGTGCGTGTAGGCGGTCCGGTAAGTCCGCTGTGAAAGTCGGGGGCTCAACCCTCGGATGCCGGTGGATACTGTTGGGCTTGAGTACGGAAGAGGCGAGTGGAATTCCTGGTGTAGCGGTGAAATGCGCAGATATCAGGAGGAACACCAATTGCGAAGGCAGCTCGCTGGGACGTTACTGACGCTGAGACGCGAAAGCGTGGGGAGCAAACAGGATTAGATACCCCGGTAAGA
+
GGGGGFGGGGGGFGGGGGGGFGGGGGGGGGGGGCFGGGFGGGGGGFGGGGGGGGEEEGGGGGGCGGCGGGDGGGFGGGGGGFFGGFGCGG8FEEGCFGGGGGGFGGECGFGGFGFGGGGGGFDGGGGGGGGGEGGGGGGGDEGGGGGGGGCGGGGGGG*<CFCFGE7FCFGECFG*CEGGGFGGGGFGGGFFDEDGEEGFGGGG*:/9EGGGG>>77F*<*9CF:CF?FFFGGCF*)77:7<2
@M00200:205:000000000-AKKM3:1:1101:19957:9313 1:N:0:1
ATTGGGTTTAAAGGGTGCGTAGGCTGTGCGGAAAGTTGGGTGTGAAATCCCTCGGCTCAACCGAGGAACCGCGCCCAAAACTACCGTGCTGGAGGAAGACAGAGGTGAGCGGAACTTAGGGTGGAGCGGTGAAATGCGTTGATATCCTAAGGAACACCGGTGGCGAAAGCGGCTCACTGGGTCTTTTCTGACGCTGATGCACGAAAGCTAGGGTAGCGAACGGGATTAGATACCCGTGTA
+
GGGGGGGGGGGGGGGGGGGGGGGGGGGGGGGGGGGGGGGGGGGGGGGGGGGGGGGGGGGGGGGGGGGGGGGGGGGGGGGGGGGGGGGGGGGGGGGGGGGGGGGGGGGGGGGGGGGGGGGGGGGGGGGGGGGGGGGGGGGGGGGGGGGGGGGGGGGGGGGGGGGGGGGGGGGGGGGGGFGGGGGGGGGGGGGGGGGGGGCFGGGGGGCGGGGFGGFDFGGDDGGG?D<84=AGGGGDDEFG
@M00200:205:000000000-AKKM3:1:1101:9702:9327 1:N:0:1
ATTGGGCATAAAGGGTGTGTAGGCGGGCTGTTAAGTCAGTGGTGAAATCTCAAGGCTCAACCTTGAAACTGCCATTGATACTATCAGTCTTGAATCTTGTTGAGGTAGGCGGAATATGTCATGTAGCGGTGAAATGCTTAGATATGACATAGAACACCGATTGCGAAGGCAGCTTACTAAGCAAGCATTGACGCTGAGGCACGAAAGCGTGGGGATCAAACAGGATTAGATACCCGCGTA
+
GGGGGGGGGGGGGGGGGGGGGGGGGGGGGGGGGGGGGGGGGGGGGGGGGGGGGGGGGGGGGGGGGGGGGGGGGGGGGGGGGGGFGGGGGGGGCGGGGGGGGGGGGGGGGGGGGGGGGGGGGGGGGGGGGGGGGGGGGGGGGGGGGGFGGGGGGGGGGGGGGGGGGGGGGGGECFGGGGGE7FGGCGFGGFGGCGGECG>FE<CCEGGGGGGDEGEGFGG?FGFGDGG@FFC+58<C@EEE
@M00200:205:000000000-AKKM3:1:1101:26797:9338 1:N:0:1
ATTGGGTTTAAAGAGCGCGTAGGCGGCCGTGCAAGTCGGTTGTGAAATCCCGGGGCTCAACCGCGGGACTGCGTCCGATACTGCACGGCTCGAGGCAGGTAGGGGAGAGTGGAATTCCCGGTGTAGCGGTGAAATGCGCAGATATCGGGAGGAACACCGGTGGCGAAGGCGGCTCTCTGGACCTGTCCTGACGCTGAGGCGCGAAAGCTAGGGGAGCAAACGGGATTAGATACCCTGGTA
+
GGGGGGGGGGGGGGGGGGGGGGGGGGGGGGGGGGGGGGGGGGGGGGGGGGGGGGGGGGGGGGGGGGGGGGGGGGGGGGGGGGGGGGGGGGGGGGGGGGGGGGGGGGGGGGGGGGGGGGGGGGGGGGGGGGGGGGGGGGGGGGGGGGGGGGGGGGGGGGEGGGGGGGGGGGGGGGGFFGGGGGGFGGGGGGGGGG:CEFGGGGCEGGGGGGGGGGFGFGGGGGGGFGGFFFADGGG4:>FG
@M00200:205:000000000-AKKM3:1:1101:10465:9358 1:N:0:1
ATTGGGCTTAAAGGGCGCGTAGGCGGATCAGCAAGTCCGGGGTGAAATCCTCCGGCTTAACCGGAGAAGTGCCTTGGATACTGCTGGTCTCGAGGGAGGTAGGGGTCATGGGAACTTCTGGTGGAGCGGTGAAATGCGTTGATATCAGAAGGAACGCCGGTGGCGAAAGCGCATGACTGGATCTCTTCTGACGCTGAGGCGCGAAAGCTAGGGGAGCGAACGGGATTAGATACCCCCGTA
+
GGGGGGGGGGGGGGGGGGGGGGGGGGGGGGGGGGGGGGGGGGGGGGGGGGGGGGGGGGGGGGGGGGGGGGGGGGGGGGGGGGGGGGGGGGGGGGGGGGGDGGGGGGGGGGGFGGGGGGGGGGGGGGGGGGGGGGGGGGGGGGGGGFGGGGGFGGGGGGGGGGGGGGGGGGGGGGGGGGGGGDFGGGGGGFGGGGGGGGGGGGGGGGGGF?EGGGFGDEGGGGGG6CGFFF<FFFG*8>>G
@M00200:205:000000000-AKKM3:1:1101:7789:9365 1:N:0:1
ATTGGGTTTAAAGGGCGCGTAGGTGGCCCGTTAAGTGGCTGGTGAAATCCCGGGGCTCAACTCCGGGGCTGCCGGTCAGACTGGCGAGCTAGAGCACAGTAGGGGCAGATGGAATTCCCGGTGTAGCGGTGGAATGCGTAGAGATCGGGAAGAATACCAGTGGCGAAGGCGTTCTGCTGGGCCGTTGCTGACACTGAGGCGCGACAGCGTGGGGAGCAAACAGGATTAGATACCCGAGTA
+
GGGGGGGGGGGGGGGGGGGGGGGGGGGGGGGGGGGGGGGGGGGGGGGGGGGGGGGGGGGGGGGGGGGGGGGGGGGGGGGGGGGGGGGGGGGGGGGGGGGGGGGGGGGGGGGGGGGGGGGGGGGGGGGGGGGGGFFGGGGGGDGGGGGEGGGGGGGGGGGGGGGGGDCFGGGGGGGGGGGGGGGGGGGGGGGGGGGGFFFGGGGEG*7CGEGGGGFDEFFGGGGG?4FBFFBGG<FDFFFG
@M00200:205:000000000-AKKM3:1:1101:7530:9369 1:N:0:1
ACTGGGTTTAAAGCGCACGCAGGCGGCTTTGGAAGTCCAAGGTGAAAGCCCTCGGCTCAACCGAGGGAGGCCCTTGGAAACTCCAGAGCTCGAAGGCGGGAGAGGCAGATGGAATTTCCGGTGTAGCGGTAAAATGCGTAGATACCGGAAGGAACACCAGTGGCGAAAGCGATCTGCTGGCCCGCTCTTGACGCTCATGTGCGAAAGCTAGGGGAGCGACCGGGATTAGATACCCCAGTA
+
GGGGGGGGGGGGGGGGGFGGEGDGGGGGGGGGEGGGGGGGGGGGGDGGGGGGGGGGGGFGGGGGDGGFGGGGGGGGGGGGGGGGFGEFGGGGGGGGGGGGGGECFFGGGGGGGFGGGGGGGFGGFGGGGGEECFGGGGGGGDGGGGGGGGGGGGGFGG><B9ACCE7FGGGCFDGGGGGGGFGGG5CFF*:<CE<C5EGGCFEGG*9DFEFFFGEGFGCGGGGD9GCB@@AFGG69:59+
@M00200:205:000000000-AKKM3:1:1101:13595:9372 1:N:0:1
ACTGGGCTTAAAGGGCGCGTAGGCGGTGGCTTAAGCGTGCGGTGAAAGCCCGGGGCTCAACCCCGGGTCGGCCGTGCGGACTGGGTCACTCGAGCACTGTAGGGGCGGGTGGAATTCCGGGTGTAGCGGTGGAATGCGTAGAGATCCGGAAGAACACCGGTGGCGAAGGCGGCCCGCTGGGCAGTGGCTGACGCTGAGGCGCGACAGCGTGGGGAGCAAACAGGATTAGATAACCTAGTA
+
GGGGGGGGGGGGGGGGGGGGGGGGGGGGGGGGGGGGGGGGGGGGGGGGGGGGGGGGGGGGGGGGGGGGGGGGGGGGGGGGGGGGGGGGGGGGGGGGGGGGGGGGGGGGGGGGGGGGGGGGGGGCGGGGGFGGGGGGGGGGGGGGGGGGGGGGGGGGGGGGGGGGGGGGGGGGGGGGGGGGGGGGGGGDFGGDEGDGCGFEEDCEGGG5:7?EGG><57FE*78D(9>?F7<*+3AFFFFG
@M00200:205:000000000-AKKM3:1:1101:22007:9376 1:N:0:1
ATTGGGTGTAAAGCGCGTGTAGGCGGTTCGGTAAGTCGGCTGTGAAAGTCCAGGGCTCAACCCTGGGATGCCGGTCGATACTGCCGGACTAGAGTTCGGAAGAGGCGAGTGGAATTCCCGGTGTAGCGGTGAAATGCGCAGATATCGGGAGGAACACCAATGGCGAAGGCAGCTCGCTGGGACGTTACTGACGCTGAGACGCGAAAGCGTGGGGAGCAAACAGGATTAGATACCCTCGTAAGA
+
GGGGGGGGGGGGGGGGGGGGGGGGGGGGGGGGGGGGGGGGGGGGGGGGGGGGGGGGGGGGGGGGGGGGGGGGGGGGGGGGGGGGGGGGGGGGGGGGGGGGGGGGGGGGGGGGGGGGGGGGGGGGGGGGGGGGGGGGGGGGGGGGGGGGGGGGGGGGGGFGGGGGGGGGGGGGGGGGEGGGGGGGGGGGFGGGGGGGGGGGGGGGGGGGGGGGGGFGEFGGCGGGFGG?FFBFFFFGFEFGGFF
@M00200:205:000000000-AKKM3:1:1101:20022:9385 1:N:0:1
ATTGGGTTTAAAGTGCGCGTAGGCGGGCCATCAAGTCTGTGGTGAAATCCTCCAGCTCAACTGGAGAACGGCCGCGGATACTGGTGGTCTCGAGGAAGGTAGGGGCATCTGGAACTGGTGGTGGAGCGGTGAAATGCGTTGATATCATCAGGAACTCCGGTGGCGAAGGCGAGATGCTGGACCTTTTCTGACGCTGAGGCGCGAAAGCCAGGGGAGCGAACGGGATTAGATACCCTTGTA
+
GGGGGGGGGGGGGGGGGGGGGGGGGGGGGGGGGGGGGGGGGGGGGGGGGGGGGGGGGGGGGGGGGGGGGGGGGGGGGGGGGGGGGGGGGGGGGGGGGGGGGGGGGGGGGGGGGGGGGGGGGGGGGGGGGGGGGGGGGGGGGGGGGGGGGGGGGGGGGGGGGGGGGGGGGGGGGGGGGGGGGGGGGGGGFGGGGC7=EGGGGGGGGGGGFGGGGGFGFGGEGGGGFGGFFFFGGGGGFFFG
@M00200:205:000000000-AKKM3:1:1101:19104:9393 1:N:0:1
ATTGGGTTTAAAGGGCGCGTAGGCGGGCCTGATAGTCAGGGGTGAAAGCCCCCAGCTCAACTGGGGAAGTGCCTTTGATACTTCAGGTCTCGAGGGAGGTAGGGGCGTGCGGAACTTCCGGTGGAGCGGTGAAATGCGTAGATATCGGAAGGAACGTCGGTGGCGAAAGCGGCGCGCTGGACCTCTTCTGACGCTGAGGCGCGAAAGCCAGGGGAGCAAACGGGATTAGATACCCGCGTA
+
GGGGGGGGGGGGGGGGGGGGGGGGGGGGGGGGGGGGGGGGGGGGGGGGGGGGGGGGGGGGGGGGGGGGGGGGGGGGGGGGGGGGGGGGGGGGGGGGGGGGGGGGGGGGGGGGGGGGGGGGGGGGGGGGGGGGGGGGGGGGGGGGGGGGGGGGGGGGGGGGGGGGGGGGGGGGGGGGGGGGGGGGGGGGGGGGGGGGGGGFEGGGEGGGCFGGGGFGFGG+>CED?GGFFFFGGGGGF@BG
@M00200:205:000000000-AKKM3:1:1101:19556:9397 1:N:0:1
ACTGGGCTTAAAGGGCGCGTAGGCGGTTCTCCAAGTCAGGGGTGAAATCCTGCGGCTTAACCGTAGAAGTGCCTTTGATACTGGAGATCTTGAGGGAGGTAGGGGTCCGTGGAACTTCTGGTGGAGCGGTGAAATGCGTTGATATCAGAAGGAACGCCGGTGGCGAAAGCGACGGACTGGATCTCTTCTGACGCTGAGGCGCGAAAGCTAGGGGAGCAAACGGGATTAGATACCCCGGTA
+
GGGGGGGGGGGGGGGGGGGGGGGGGGGGGGGGGGGGGGGGGGGGGGGGGGGGGGGGGGGGGGGGGGGGGGGGGGGGGGGGGGGGFGGGGGGGGGGGGGGGGGGGGGGGGGGGEGGGGGGGGGGGGGGGGGGGGGGGGGGGGGGGGGGGGGGGGGGGGGGGGGGGGGGGGGGGGGGGEGGGGGGGGGGGGGGGGGGGGGGGGGGGGEGGFGGGGGFGFGG6DGGGFGDBFFFDA<@5:DFE
@M00200:205:000000000-AKKM3:1:1101:8562:9401 1:N:0:1
ATTGGGTTTAAAGAGTCCGTAGGCGGCATGTTAGGTGAGGTGTGAAATCCCCCGGCTCAACCGAGGAATTGCGCTTCAAACCGGCGTGCTTGAGGAAGATAGAGGTGGGCGGAACTGATGGTGGAGCGGTGAAATGCGTTGATATCATCAGGAACACCGGAGGCGAAGGCGGCCCACTGGGTCTTTTCTGACGCTGAGGGACGAAAGCTAGGGGAGCGAACGGGATTAGATACCCCTGTA
+
GGGGGGGGGGGGGGGGGGGGGGGGGGGGGGGGGGGGGGGGGGGGGGGGGGGGGGGGGGGGGGGGGGGGGGGGGGGGGGGGGGGGGGGGGGGGGGGGGGGGGGGGGGGGGGGGGGGGGGGGGGGGGGGGGGGGGGGGGGGGGGGGGGGGGGGGGGGGGGGGGGGGGGGGGGGGGEGGGGGGGGFCFGGGGFGGGGGGGGGGGGGGGGGGGFGGGGFGBGGDGGDDFDD>F?2CCECCFFFF
@M00200:205:000000000-AKKM3:1:1101:4952:9403 1:N:0:1
ATTGGGTGTAAAGGGCGCGTAGGCGGGCTGTCAAGTCTGGGGTGAAATCCCACGGCTCAACCGTGGAACTGCCTTAGATACTGACGGCCTCGAGGGAGATAGGGGCGAGCGGAACTGTGAGTGGAGCGGTGAAATGCGTTGATATTCACAGGAACTCCGGTGGCGAAGGCGGCTCGCTGGATCTTTTCTGACGCTGAGGCGCGACAGCGTGGGGAGCAAACAGGATTAGATACCCGTGTA
+
GGGGGGGGGGGGGGGGGGGGGGGGGGGGGGGGGGGGGGGGGGGGGGGGGGGGGGGGEGGGGGGGGGGGGGGGGGGGGGGGGGGGGGGGGGGGGCGGGGGGGGGGGGGGGGGGGGDGGGGGGGGGGGGGGFGGGGGCFEFGGGGGGGGGGGGGGGGGGGFGEEGGD7EGGGGGGGGEEGGGFGGFGGGGG>CDEGGGGGGCEDC:>EDCE7EGGGFGFCG697E4(2:>FF4CF80>@BF6
@M00200:205:000000000-AKKM3:1:1101:5491:9413 1:N:0:1
ATTGGGTGTAAAGTGTGCGCAGGTGGCCTCGCAAGTCGAGTGTGAAATCCCCGGGCTTAACTTGGGAATTGCGCTCGAAACTACGGGGCTCGAGTGTGGCAGAGGGAGGTGGAATTCCACGTGTAGCGGTGAAATGCGTAGAGATGTGGAGGAACACCGGTGGCGAAGGCGGCCACCTGGACGGTGACTGACGCTGAGACGCGAAAGCGTGGGGAGCAAACAGGATTAGATACCCGGGTA
+
GGGGGGGGGGGGGGGGGGGGGGGGGGGGGGGGGGGGGGGGGGGGGGGGGGGGGGGGGGGGGGGGGGGGGGGGGGGGGGGGGGGGGGGGGGGGGGGGGGGGGGFGGGGGGGGFGGGGGGGGGGGGGGGGGGGGGGGGFGGGGGGGGGGGGGGGGGGGGGGGGGGGGGGGGGGGGGGGGGGGGFDEGGDFFGGGDECEEFFGGGG>EGGGGGGGGGFGBGGCGGGFBGFBFFBCGGFDFE5E
@M00200:205:000000000-AKKM3:1:1101:5228:9413 1:N:0:1
ATTGGGCGTAAAGGGTGCGTAGGAGGGCAGGTAAGTCAGTGGTGAAATCCTCAAGCTTAACTTGAGAACTGCCGTTGATACTATCTGTCTTGAATACCGTGGAGGTGAGCGGAATATGTCATGTAGCGGTGAAATGCTTAGATATGACATAGAACACCCATTGCGAAGGCAGCTCGCTACACGAATATTGACTCTGAGGCACGAAAGCGTGGGGATCAAACAGGATTAGATACCCCGGTA
+
GGGGGGGGGGGGGDEECGGEFGGFGG@CF@FGFGGGGGGGGGGGGGGGGGGGGGGGGFGGGGGGGFGGFGCFFGG:FFGGGGDGGGGGCGGGGGFFGGGGGGGGGGFFFGGGGGGGGF?FGGFGGGGDGGGGGFGGGGFFGGGFGDAFGGGFFGGGBC+DFGGECGGGGFGGG?F:CEFGGGGGGGGGG7;AEGFGFEGF>GGGG5CGGGECCE:4>7CEC4@C00@<4+.2BFGD.>=G
@M00200:205:000000000-AKKM3:1:1101:9921:9418 1:N:0:1
ACTGGGTTTAAAGTGTGCGCAGGCGGCGTCGCAAGTCGAGTGTGAAAGCCCCGGGCTTAACTTGGGAATTGCGCTCGAAACTACGGTGCTGGAGTATGGCAGAGGAAGGTGGAATTCCACGTGTAGCGGTGAAATGCGTAGAGATGTGGAGGAACACCGATGGCGAAGGCAGCCTTCTGGGCCAATACTGACGCTCATGCACGAAAGCGTGGGGAGCAAACAGGATTAGATACCCTAGTA
+
GGGGGGGGGGGGGGGGGGGGGGGGGGGGGGGGGGGGGGGGGGGGGGGGGGGGGGGGGGGFGGGGGGGGGGGGGGGGGGGGGGGGGGGGGGGGFGFGGFGGGGGGGGGGGGGGFGGGGGGGGGGGGGGGGGGGGGGGGGGGGGG,DFFGGGGGGGGGGGGGGGGFGDEGDGGGGGGGGGGGGGGGDFGGGFGFGGGGGGGGGGGGGGGGGGGCEDDD>:C+9F*9?GFFFFDGGGGG?FF?
@M00200:205:000000000-AKKM3:1:1101:27154:9422 1:N:0:1
ATTGGGTTTAAAGGGCGCGTAGGCGGGATGGCAAGTCAGTCGTGAAATCTCTCGGCTCAACCGAGAAACGTCGGCTGATACTGCCGTTCTTGAGGGATGCAGAGGAGACTGGAATTCCCGGTGTAGCGGTGAAATGTGTAGAGATCGGGAGGAACACCGGTGGCGAAGGCGGGTCTCTGGGCATTTCCTGACGCTGAGGCGCGAAAGCGTGGGGAGCAAACGGGATTAGATACCCCCGTAAGA
+
GGGGGGGGGGGGGGGGGGGGGGGGGGGGGGGGGGGGGGGFGGGGGGGGGGGGGGGGGGGGGGGGGGGGGGGGGGGGGGGGFGGGGGFGGCGGGGGGGGGGGGGFFGCEFGGFFFGGGGGGGGGGGGGGGGGGGGGGGGFGACGGGGCGGGGEGGCCGDEGGGGGGGGGGGGGDGDGFGGGGGGFF7:CCC788*9C5CGGGGGEEGGGD*/?EG>77CFFGDC33CC?*14:FAC<DD>E<06
@M00200:205:000000000-AKKM3:1:1101:15527:9428 1:N:0:1
ATTGGGTTTAAAGAGTCCGTAGGCGGCGCGTTAGGTGGGGTGTGAAATCCCTCGGCTTAACCGAGGAATTGCGCTCCAAACCGGCGTGCTTGAGGAAGGTAGAGGTGAGCGGAACTGATGGTGTAGCGGTGAAATGCGCAGATATCAGGAGGAACACCGGTGGCGAAGGCGGTTCTCTGGGAATGACCTGACGCTGAGGAGCGAAAGTGTGGGGAGCGAACAGGATTAGATACCCGCGTA
+
GGGGGGGGGGFFGGGGGGGGGGGGGGGGGGEGGGGGGGGGGGGGGGGGGGGGGGGGGGGGGGGGGGGGGGGGGGGGGFGEGGGGGGGGGGGGGGGFGGGGGFGGGGGGFGGGGGGGGFGFGGGGGFGGGGGGGGGGGGGGGGGGGFGGGGEGGGGGGGGGEGGDB<EGGGGGGCEGGGGFFGDGGGGGFGGGGGDEDFGGEDEEEGG:ECGD>EEGBGEGD5;9(6>?4F>FCCCDFFFG
@M00200:205:000000000-AKKM3:1:1101:12318:9434 1:N:0:1
ACTGGGTTTAAAGAGCGCGTAGGTGGCCCGTTAAGTGGCTGGTGAAATCCCGGGGCTCAACTCCGGGGCTGCCGGTCAGACTGGCGAGCTAGAGCACGGTAGGGGCAGATGGAATTCCCGGTGTAGCGGTGGAATGCGTAGAGATCGGGAAGAATACCAGTGGCGAAGGCGTTCTGCTGGGCCGTTGCTGACACTGAGGCGCGACAGCGTGGGGAGCAAACAGGATTAGATACCCCGGTA
+
GGGGGGGGGGGGGGGGGGGGGGGGGGGGGGGGGGGGGGGGGGGGGGGGGGGGGGGGGGGGGGGGGGGGGGGGGGGGGGGGGGGGGGGGGGGGGGGGGGGGGGGGGGGGGGGGGGGGGGGGGGGEGGGGGGGGGGGGGGGGGGGGGGGGGGGGGGGGGGGFGGGGGGGGGGGGGGGGGFGGDGFGEGGGGGFGGGGGGGFDGGG*:CDGGGGGGGFGFGGGGGGGF6D?=6<GGEGC>EFG
@M00200:205:000000000-AKKM3:1:1101:16573:9437 1:N:0:1
ATTGGGTGTAAAGCGTGTGTAGGCGGGTCGTTAAGTACCTTGTGAAATCCCACGGCTCAACCGTGGAACTGCTTGGTATACTGGCGATCTTGAGCCACTTAGGGGTTACCGGAACAAACGGTGGAGCGGTGAAATGCGTAGATATCGTTTGGAACGCCAATGGTGAAAACAGGTAACTGGGAGTGCGCTGACGCTGAGACACGAAAGCCAGGGGAGCGAACGGGATTAGATACCCTTGTA
+
GFGGGGGGGGGGGGG@FFGGGGGGGGDGEGGGFGGGGGGFGGGGGGGGGGGGGGGGGDGGGGDCFGGGEFGGFGFGGGFGGGFFGGDFGGFGGGFBFCGGGGGGGEFFFGGGGGEE@DFGGGGGGGGGGGGGGGGGGGGGGGCGGGGDF*FFGGGGCGCFFGD,DFCEFFGGFGC;EFGGGF564,4CEGEFDGGGGGFG67EGGGCG*:CFGGFGF=EEG5EDFGG<FF<*<@?4?FFG
@M00200:205:000000000-AKKM3:1:1101:16926:9450 1:N:0:1
ATTGGGTTTAAAGAGCGCGTAGGCGGCTCGGAAAGTCGGTCGTGAAATCCGGGGGCTCAACCCCCGAACTGCGTCCGATACTTCCGAGCTGGAGGCAGGTAGGGGAGATCGGAATTCCTGGTGTAGCGGTGAAATGCGCAGATATCAGGAGGAACACCGGTGGCGAAGGCGGATCTCTGGGCCTTGCCTGACGCTGAGGCGCGAAAGCTAGGGGAGCGAACAGGATTAGATACCCCAGTA
+
GGGGGGFCFFGGGGGGGGGGGGGFGDEDFGDGGGGGFGCFGGFGG@DEGGGGGGGGGGFFGGGGGGGGEGGGGG+FGDGG7FDFGGGEGEFFCFGGGGEFGGGEGGGGGGGGEGGGGGGGFFGGGGGGGGGGFGGGG7F:F*27>F@FGFFDD@F8FGGDGGGG*:CEGGG5EEGFFGGGFCFEGGGCFC=FGGGGD5EFGC5EGECFF7C8@537@ED553E48FG<F4::?EG3)8<9
@M00200:205:000000000-AKKM3:1:1101:27952:9475 1:N:0:1
ATTGGGTTTAAAGGGCGCGTAGGCGGCCAGCGCAAGTCAGTTGTGAAATCTCCGAGCTTAACTCGGAAAGGTCAACTGATACTGCGCGGCTAGAGTGCAGAAGGGGCAACTGGAATTCTCGGTGTAGCGGTGAAATGCGTAGATATCGAGAGGAACACCTGCGGCGAAGGCGGGTTGCTGGGCTGACACTGACGCTGAGGCGCGAAAGCTAGGGGAGCGAACGGGATTAGATACCCCAGTA
+
GGGGGGFGGGGGGGGGGGGGGGGGGGGGGGGGGGEFCFGGGGGGGGGGGGGGGGGFEGGGGGFGGGGGGGGGGGGGGGGGGGGGGGGGGGGGGGGGGGGGGGGGEGGGGGGGGGGGGGGGGGGGGGGGDGGGGGGGGGGEGGGGGGGEGGGGGGAFGGGGGGGGGGGGDEGGGGGGGGGGGGGGEGGC6CFFGGG=EGFEFDGGGGDDFFGFFGFGFGC89>CD0DC:FFBGGGGGF3>C7
@M00200:205:000000000-AKKM3:1:1101:11863:9486 1:N:0:1
ATTGGGCTTAAAGGGCGCGTAGGCGGTCGGCCAAGTCCGGAGTGAAATCTTTCGGCTCAACCGGAAAAGTGCTTTGGATACTGGCCGGCTCGAAGGGGGTAGGGGTTGCGGGAACAGCCAGTGGAGCGGTGAAATGCGTTGATATTGGCTGGAACGCCGGTGGCGAAAGCGCGCAACTGGACCTCTCTTGACGCTGAGGCGCCAAAGCTAGGGTAGCGAACGGGATTAGATACCCGTGTA
+
GGGGGGGGGGGGGGGGGGGGGGGGGGGGGGGGGGGGGGGGGGGGGGGGGGGGGGGGGGGGGGGGGGGGGGGGGGGGGGGGGGGGGGGGGGGGGGGGGGGGGGGGGGGGGGGGGGGGGGGGGGGGGGGGGGGGGGGGGGGEGGGGGGGGGGGGFGGGGGGGGGGGGDGGGGGDGGGGGGGGGGGFFGGGGGGGGGGEGGG5EDCGGGGFGFGGGGFGFGED3DGGFGGFFFFGGGFGFFFG
@M00200:205:000000000-AKKM3:1:1101:27884:9493 1:N:0:1
ATTGGGCTTAAAGGGTGCGTAGGCGGTCTTGTAAGTCAGTTCTGAAATATCCCGGCTTAACCGGGAGGGTGGGATTGATACTGCAGGACTTGAGTGGAGTCGAGGTAGGCGGAATTGACGGTGTAGCGGTGAAATGCTTAGATATCGTCAAGAACACCGATAGTGTAGACAGCTTACTAGTCTCAAACTGACGCTGAGGCACGAAAGTGTGGGGATCAAACAGGATTAGATACCCGAGTA
+
GGGGGGGGGGGGGGGGGGGGGGGGGGGGGGGGGGGGGGGGGGGGGGGGGGGGGGGGGGGGGGGGGFGGG@FGGGGGGGGGGGGGGGFGGGGGGGGGGGGGGGGGGGGGGGGGGGGGGGGGDGGGGGEGGEGGFGGGGGGGGGGGFGGGGGGGGGFFGGGGGGGGGGF9FFGGCGGFGGGGGGGGGFGGGGFGCCG5CFGGEDDGGEGGGGGEGG3*=FGGGFGGFGGFFFFGFEFCEDFF
@M00200:205:000000000-AKKM3:1:1101:8476:9500 1:N:0:1
ACTGGGTTTAAAGGGCGCGTAGGTGGCTTGGCAAGCGTGTGGTGAAAGCCCGGGGCTCAACCCCGGGTCTGCCGTGCGAACTGCTATGGCTTGAGCACTGTAGAGGCAGGTAGAATTCCGGGTGTAGCGGTGGAATGCGTAGAGATCCGGAGGAAGACCGGTGGCGAAGGCGGTCTGCTGGGCAGTTTCTGACACTGATGCGCGACAGCGTGGGGAGCAAACAGGATTAGATACCCTGGTA
+
GGGGGGGGGGGGGGGGGGGGGGGGGGGGGGGGGGGGGFGGGGGGGGGGGGGGGGGGGGGGGGGGGGGGGGGGGGGGGGGGEGGGGGGGGGGGGGGGGGGGGGGGGGGGGGGGGGGGGGGGGGGGGGGGGGGGGGFGGGGGGGGGGGGGGGGGGGGGGGGGGGGGGGEGGEGGGGGGGFGGGGGGGGDGGFGGGGFGGGGFGGGDGGDDFGCEGGEGEGFCFFCGBGGA?@BGC<<<4@FGF
@M00200:205:000000000-AKKM3:1:1101:2504:9514 1:N:0:1
ATTGGGTGTAAAGCGTGTGTAGGCGGAGTGCTAAGTACCTTGTGAAATCCCACAGCTCAACTGTGGAACTGCTTGGTATACTGGTTCTCTTGAGCCACTTAGGGGCAATCGGAACAAACGGTGGAGCGGTGAAATGCGTAGATATCGTTTGGAACGCCAATGGTGAAAACAGATTGCTGGGAGTGTGCTGACGCTGAGACACGAAAGCCAGGGGAGCGAACGGGATTAGATAACCGGGTAAGA
+
GGGFF@GFGGGGGGGCFGFGGGGGGG:FFGGGGGGG<CCDEFGGGGGGFGGFGDGEEGGGGGGFGGFGGGFGGGGFFFFGGGGAFGFFGGGFGGCF?EDGGD9FGEC@FACFEGE=AFFGGCEEGGCEEEGFGGFGGGGGGGGFCFDGGFGD@FCFGFC:FFGFB,>@F8DCF,DFFG97+>*66E,:C>FFEE>EDC;A6F>>5?D<CFFB7CDCBEEEG3ED?GGFFF71+?+93)7C<<2
@M00200:205:000000000-AKKM3:1:1101:10944:9515 1:N:0:1
ACTGGGTATAAAGGGCGCGTAGGCGGGTGCTCAAGTCCGGGGTGAAATCCTCCAGCTCAACTGGAGAACTGCCTTGGATACTGGGTGCCTCGAGGGTGGTAGGGGTATGCGGAACTATCGGTGGAGCGGTGAAATGCGTTGATATCGATAGGAACTCCGGTGGCGAAGGCGGCATACTGGACCACATCTGACGCTGAGGCGCGAAAGCCAGGGGAGCAAACGGGATTAGATACCCGCGTA
+
GGGGGGGGGGGGGGGGGGGGGGGGGGGGGGGGGGGGGGGGGGGGGGGGGGGGGGGGGGGGGGGGGGGGGGGGGGGGGGGGGGGGGGGGGGGGGGGGGGGGGGGGGGGGGGGGGGGGGGGGGGGGGGGGGGGGGGGGGGGGGGGGGGGGGGGGGGGGGGGGGGGGGGGGGGGGGGGGGGGGGGGGGGGGGGGGGGGGGGGGGGGGGGGGFGGGGGFGFGGGFDEGFGGFFFFGGGGGDFFG
@M00200:205:000000000-AKKM3:1:1101:18347:9517 1:N:0:1
ATTGGGTATAAAGGGTGCGTAGGCGGCTCGGAAAGTGTCCTGTGAAATCCCACGGCTCAACCGTGGAATTGCGGGGCAAACTCCCGAGCTTGAGGAAGGTAGAGGCGGGTGGAACGATAGGTGGAGCGGTGGAATGCGTAGAGATCTATCGGAACGCCGAAGGTGAAGACAGCCCGCTGGGCCTTTCCTGACGCTCAGGCACGAAAGCGTGGGGAGCAAACCGGATTAGATACCCTAGTA
+
GGGGGGGGGGGGGGGGGGGGGGGGGGGGGGGGGGGGGGGGGGGGGGGGGGGGGGGGGGGGGGGGGGGGGGGGGGGGGGGGGGGGGGGGGGGGGGGGGGGGGGGGGGGGGFGGFGFGFFGEGGGGGFFGG<FGCG9FFFEGGGGGGGGGDFGGGGGGEGCCGGGFFEEF98FGGCGEEE>EGGGEGGGGGGGGG=DE=:F6*C:8?CD<?2CGEG@G3FCF47ED9GD<=9<*:CGGFF47
@M00200:205:000000000-AKKM3:1:1101:14322:9523 1:N:0:1
ATTGGGTATAAAGCGCGTGTAGGCGGCCCGGCACGTCCGTCGCTGAAAGCCCCCGGCTCAACCGGGGAAGGGGCGCGGATACGACCGGGCTGGAGCGAGGTAGGGGGCGCCGGAACTGCCGGTGGAGCGGTGAAATGCGTTGAGATCGGCAGGAACGCCCGTGGCGAAAGCGGGGCCCGGAACCCCGGCGACCGCGAGGCGCCGAAAGCCGGGGGACCAAACGGGTTAGATACCCCTTGAAGA
+
GGGGGGGGGGGGGGGGGGGGGGGGGGGGGGGGGGGGGGGGGGGGGGGGGGGGGGGGGGGGGGGGGGGGGGGGGGGGGGGGFFGGGGGGGGGGGGGGGGGGGGGGGGGGGGGGGGGGGGGGGGGGGGGGGG8EGGGGGGGGGGGGGGGGGGGGGGGGG>EGGGGGGGEE***:::**:*1:**:;*;***)**/*)*/****)**21))20*:?E)))1*1**;C(/915*)*0<EG).)2*))
@M00200:205:000000000-AKKM3:1:1101:2543:9523 1:N:0:1
ATTGGGTGTAAAGGGTGCGTAGGCGGCCGGGTAAGTCTGACGTGAAATCCCGCAGCTCAACTGCGGAACGGCGTCGGATACTCTCCGGCTAGAGGAATGGAGGGGAGACTGGAATTCTCGGTGTAGCAGTGAAATGCGTAGATATCGAGAGGAACACCAGTGGCGAAGGCGAGTCTCTGGACATTTCCTGACGCTCAGGCACGAAAGCCAGGGGAGCAAACGGGATTAGATACCCCCGTA
+
GGGGGGGGGGGGGGGGGGGGGGGGGGGGGGGGGGGGGGGGGGGGGGGGGGGGGGGGGGGGGGGGGGGGGGGGGGGGGGGGGGGGGGGGGGGGGGGGGGGGGGGGGGGGGGGGFGGGGFGGGGGGGGGGGGGGGGGGGGGDGGGGCGEFCGGGGGGGGGGGGGGGGGGGGGGGC=CGGGGGDGGGCFGFGGGF=EGGEGGGGGGD>EGGGGGGGGFGFGGGGCED?GF<6FDGGGGF>@37
@M00200:205:000000000-AKKM3:1:1101:22646:9536 1:N:0:1
ATTGGGTTTAAAGGGCGCGTAGGTGGCCCGTTAAGTGGTTGGTGAAATCCCGGGGCTCAACTCCGGGGCTGCCGATCAGACTGGCGGGCTAGAGCACGGTAGGGGCAGATGGAATTCCCGGTGTAGCGGTGGAATGCGTAGAGATCGGGAAGAATACCAGTGGCGAAGGCGTTCTGCTGGGCCGTTGCTGACACTGAGGCGCGACAGCGTGGGGAGCAAACAGGATTAGATACCCGTGTA
+
GGGGGGGGGGGGGGGGGGGGGGGGGGGGGGGGGGGGGGGGGGGGGGGGGGGGGGGGGGGGGGGGGGGGGGGGGGGGGGGGGGGGGGGGGGGGGGGGGGGGGGGGGGGGGGGGGGGGGGGGGGGGGGGGGGGGGGGGGGGGGGGGGGGGGGGGGGGGGGFGGGGGGGGGGGGGGGGGGGGGGGGGGGGG7CFFGGGGFGFGGGGGGGG:=EGGGGEGFGGGGGGGFGGFFFFGGGGGF>5:
@M00200:205:000000000-AKKM3:1:1101:12848:9546 1:N:0:1
ATTGGGCTTAAAGAGCACGTAGGCGGTCGAGCAAGTCCGTTGTGAAATCCCCCGGCTTAACTGGGGAACTGCATCGGATACTACTTGACTTGAGTACAGGAGGGGAGAGTGGAATTCCAGGTGGAGCGGTGAAATGCGTAGATATCTGGAGGAACGCCGGCGGCGAAAGCGACTCTCTGGTCTGTAACTGACGCTGAGGTGCGAAAGCTAGGGGAGCAAACGGGATTAGATACCCCAGTA
+
GGGGGGGGGGGGGGGGGGGGGGGGGGGGGGGGGGGGGGGGGGGGGGGGGGGGGGGGGGGGGGGGGGGGGGGGGGGGGGGGGGGGGGGGGGGGGGGGGGGGGGGGGGGGGGGGGGGGGGGGGGGGGGGGGGGGGGGGGGGGGGGGGGGGGGGGGGGGDGGGGGGGGGGGGGEEGGGGCFGGGGGGGGGGGGGGGGGCDGGC5<EGGGGGGGGGGGFGFGFGGGGD?GDBFF<FGGEFEFFG
@M00200:205:000000000-AKKM3:1:1101:7501:9551 1:N:0:1
ATTGGGTTTAAAGGGCGCGTAGGTGGCTCGGTAAGTGGCTGGTGAAATCCCGGGGCTCAACTCCGGGGCTGCCGGTCAGACTGCCGGGCTCGAGCACGGTAGGGGCAGATGGAATTCCCGGTGTAGCGGTGGAATGCGTAGATATCGGGAAGAACACCAGTGGCGAAGGCGTTCTGCTGGGCCGTTGCTGACACTGAGGCGCGACAGCGTGGGGAGCAAACAGGATTAGATACCCGTGTA
+
GGGGGGFGGGGGGGGGGGGGGGGGGGGGGGGGGGGGGGGGGGGGGGGGGGGGGGGGGGGGGGGGGGGGGGGGGGGGGGGGGGGGGEGGGGGGGGGGGGGGGGGGEGGGFCGGGGGGGGGGGGGEFGGGGGGGGGGGGGGGGCGFFGGBFGEGGGGFFGGGGGGGGGGGGGGGGGGGGGGGGGGGGGGGG7CCEEFFGGDFGGGEEGGGD7EGDE>D@F6EGGGF?FGFFF>C@<CG))8*
@M00200:205:000000000-AKKM3:1:1101:12251:9557 1:N:0:1
ACTGGGTGTAAAGGGCGCGTAGGCGGCCGATTAAGTCGGGGGTGAAAGCCTGTGGCTCAACCACAGAATTGCCTTCGATACTGGTTGGCTTGAGACCGGAAGAGGACAGCGGAACTGCGAGTGTAGAGGTGAAATTCGTAGATATTCGCAAGAACACCAGTGGCGAAGGCGGCTGTCTGGTCCGGTTCTGACGCTGAGGCGCGAAAGCGTGGGGAGCAAACAGGATTAGATACCCCTGTA
+
GGGGGGGGGGGGGGGGGGGGGGGGGGGGGGGECFEGGGGGGGGGGGGGFGGCGFFFEFFGGGGGGGGGGGGGGGGGFFFGGDFGEFGGGEGGGGGAFEGGGGGGGGGGFGGGGGGGGGGCGGFGGFGEDFEGGGGGGCGGGGGGGFGGGGGGFGGGGG>FGFGG7CE:FG:EEG>FFE:FEAA8E2:AFF7?CEC*:8CEECEC8CDF=EEGGGFGFGGFGGGG07D)*/-?GGGG5@FF
@M00200:205:000000000-AKKM3:1:1101:27398:9558 1:N:0:1
ATTGGGTTTAAAGAGCGTGTAGGCGGTCAGGTAGGTCGGTTGTGAAAACTGGAGGCTCAACCTTCAGAGGTCGATCGAAACCCCCTGGCTAGAGTCCGGGAGAGGAGAGTGGAATTCCTGGTGTAGCGGTGAAATGCGCAGATATCAGGAAGAACACCCGTGGCGAAAGCGGCTCTCTGGAACGGTACTGACGCTGAGACGCGAAAGCGTGGGGAGCGAACAGGATTAGATACCCTTGTAAGA
+
GGGGGGGGGGGGGGGGGGGGGGGGGGGGGFCGGGGGGGGGGGGGGGGGGGGGGGGGGGGGGGGGGGGGGGGGGEGGGGFGGGGGGGGGGGGGGGGGGGGGGGGGGGGGGGGGGGGGGGFFGGGGGGGGGGGGGGFGGGGGGGGGGGGGGCFFFGGGGGGGGGGGGGGGGGGGGGG@BCGGGFGGGGGGGGGGGGGD*CA9:CEGG534CEGGGGDG>ECGG3*96F74?4:*<:8*)8FGGFF
@M00200:205:000000000-AKKM3:1:1101:21203:9565 1:N:0:1
ATTGGGTTTAAAGGGTGCGTAGGTGGCGAGGTAAGTTTGATGTGAAATCTCTGAGCTCAACTCAGAAATGGCCTTGAATACTCTCTCGCTAGAGGGTCGGAGGGGAGACTGGCATTCTCGGTGTAGCAGTGAAATGCGTAGATATCGAGAGGAACACCAGTGGCGCAGGCGAGTCTCTGGACGACTCCTGACACTGAGGCACGAAAGCTAGGGGAGCAAACAGGATTAGATACCCTAGTC
+
G9FEFDFCGFACFCCFCBFGEGGG<FFGG@FEGGGGGFGGGGGFGFAFGGGFGGFGDFFCFFGGGGG,C<AF,9FFG@F6CEF<CFGGGGCF=FGGFGCC==+++C=@F?,E,BF?FFGDFCCB=DFEFFFF,,AEC:F7F:5CD9C=+DFFG=FGGGFGG<8C8+@C>@*>EGGGBF,>DDCC>EECF*9>CFG,>,5?=C:>C59CC:>7*35<B*?85*A*,7C)6*6*<<CC)00+
@M00200:205:000000000-AKKM3:1:1101:21336:9569 1:N:0:1
ATTGGGTTTAAAGAGCGTGTAGGCGGTCCGGTAAGTCGGTTGTGAAAGTCAGGGGCTCAACCCTTGAATGCCGACCGATACTGCCGGACTAGAGTCCGGAAGAGGCGAGTGGAATTCCTGGTGTAGCGGTGAAATGCGCAGATATCAGGAGGAACACCAATGGCGAAGGCAGCTCGCTGGGACGGTACTGACGCTGAGACGCGAAAGCGTGGGGAGCAAACGGGATTAGATACCCGTGTA
+
GGGGGGGGGGGFGGGGGGGGGGGGGGGGGGGGDGEFGGGGGGGGGGFEFGEDEDFFGGGFGGGGGCFFGGGGGGGGGCGEGGGGGGCEGGGGG9FGECFEEFGGCCFBCFCEFGGGGGGGGGGGGGGCFG7FFGFGGDGGGGGFGGGGGGGDECGGGGGDFCEF7FE>FFFGCGGGGGCC76AEDGGGGG?F8ED7*8CFDGGG*:CGCG*C5C:CBFCCFGD3<D<3?FBCFCC375FF
@M00200:205:000000000-AKKM3:1:1101:17157:9571 1:N:0:1
ATTGGGTTTAAAGCGGGCGTAGGTGGCCATGTAAGTCAGGAGTGAAAGCCCTGGGCTCAACCCAGGAAGTGCTCTTGATACTGCATGGCTTGAATGTGGGAGAGGGTAGTAGAATTCCAGGTGTAGTGGTGAAATACGTAGATATCTGGAGGAATACCGGTGGCGAAGGCGGCTACCTGGCCCAACATTGACACTGAGGCCCGAAAGCGTGGGGATCAAACAGGATTAGATACCCTAGTA
+
GGGGGGGGGGGGGGGGGGGGGGGGGGGGGGGGGGGGGGGGGGGGGGGGGGGGGGGGGGGGGGGGGGGGGGGGGGGGGGGGGGGGGGGGGFGGGGGGGGGGGGGGGGGGGGGGGGGGGGGGGGGGGGGGGGGGGGGGGGGGGGGGGGGGGGGGGGGGGGG:FGGGGGGGDGDGGGGGGG9FGCGGGGGGGDGGGGGFCF=ECDECB*<CE=*FF*)9>>FECCGFFG729@97@CFC)78<
@M00200:205:000000000-AKKM3:1:1101:5616:9591 1:N:0:1
ACTGGGTTTAAAGGGCGCGTAGGCGGCTCGATAAGGCTTGCGTGAAAGTCCGGGGCTCAACCCCGGATCGGCGCGGGCGACTGTTGGGCTGGAGCACGGTAGGGGCAGACGGAATTCCGGGTGTAGCGGTGGAATGCGTAGAGATCCGGAAGAACACCGGTGGCGAAGGCGGTCTGCTGGGCCGGAATGGGGGAGAGCAATCTCTCCCAGTGCTGACGCTGAGGCGCGACAGCGTGGGGAGCA
+
GGGGGGGGGGGGGGGGGGGGGGGGGGGGGGGGGGGGGGGGGGGGGGGGGGGGGGGGGGGGGGGGGGGGGGGGGGGGGGGCEEGGGGGGGGGDGGGGGGGGGGGGGGGGGGGGGGGGGGGGGGGGGGGGGEGCGGGGGGGGGGGFGFGGGGDGGGGGGGGDGGGGGGDGGGEGECEFFFFGGGFEG>C5CCGGGGGGG>8CCF9<9+94@FGGFGFGFGG559EG1CC1:;0DC>*<>EF753:
@M00200:205:000000000-AKKM3:1:1101:10911:9641 1:N:0:1
ACTGGGTTTAAAGCGCGTGTAGGCGGCTTGGCAAGTCAGTTGTGAAAGCCCGGGGCCCAACCCCGGAACTGCATCTGAAACTGCTTGGCTAGAGTCCCGGAGAGGAAGGCAGAATTCCCGGTGTAGGGGTGAAATCCGTAGATATCGGGAGGAATACCAGCGGCGAAGGCGGCCTTCTGGACGGTGACTGACGCTGAGACGCGAAAGCGTGGGGAGCAAACAGGATTAGATACCCGTGTA
+
GCGGGGGGGGGGGGGGGFGGGGGGGGGGGGGGGGGFFFGFGGGGGGGGGGGGGGGGCFGGGGGGGGGGGGGGGGGGGGGGGGGGGCGGGGGFGGGGGGGGGGGGGGGGGGGGGGGGGGGGGGGGGGGGGGG@FGGCGGGGGGGGGGGGGGGGGGGGGGFCFGGGGGGGGGGGDGGGGGGGGFC>EGDFGGGGGGGGC5@EEGGGGCCFGGG>E5)7>E@FGFG446>>FF<*+<ED535E
@M00200:205:000000000-AKKM3:1:1101:28462:9650 1:N:0:1
ATTGGGTTTAAAGGGTGCGTAGGTGGCGCCGTAAGTCGGGTGTGAAATTTCGGAGCTTAACTCCGAAACTGCATTCGATACTGCGGTGCTTGAGGACTGGAGAGGAGACTGGAATTCATGGTGTAGCAGTGAAATGCGTAGAGATCATGAGGAAGACCAGTGGCGAAGGCGGGTCTCTGGACAGTTCCTGACACTGAGGCACGAAGGCCAGGGGAGCAAACGGGATTAGATACCCTAGTA
+
GGGGGGGGGGGGGGGGGGGGGGGGGGGGGGGGGGGGGGGGGGGGGGGGGGGGGGGGGGGGGGGGGGGGGGGGGGGGGGGGGGGGGGGGGGGGGGGGGGGGGGGGGGGGGGGGGGGGGGGGGGGGGGGGGGGGGGGGGGGGDGGGGGGGGGGGGGGGGGGGGGGGGGGGGGGGGGGGFGG?FGGGEFGCCGCAFGGGC8CFEGGDG5DFGGGGGGFGFGGGGGGGFC42?FFGFEGD?FFG
@M00200:205:000000000-AKKM3:1:1101:23229:9650 1:N:0:1
ATTGGGTTTAAAGCGCGTGTAGGCGGCATGGTAAGTCGGGTGTGAAATCCCTCGGCCTAACCGAGGAATTGCGCCCGAAACTACCTTGCTTGAGGACCAGAGGGGAGCCTGGAATTCCTGGTGGAGCGGTGAAATGCGTTGATATCAGGAGGAACACCGGCGGCGAAGGCGAGGCTCTGGCTGGTTACTGACGCTGAGACGCGAAAGCTAGGGGAGCAAACGGGATTAGATACCCTAGTA
+
GGGGGGGEGGGGGGGGGGGGGGGGGGGGGCFGGGGGGG@CEGGGGGGFGGGGGCGGGGGGGGGGCGGCFGGGGGGEEGFGGGFGFFFGGGGGGGGGGGGGGGGGGGGCGGGGGGGGGGGGGGGGGGGGDGGGGGGGGGFEEGCGGGGGGGGGGGGGGGGGCFGGGGGGGGGGGGGGGGGF?FEGEFGGGGGGGGDGGGGGGGGGGCCGC<:FFCBGFFFGGGGGFGG2FF<:CCFFFFFC
@M00200:205:000000000-AKKM3:1:1101:8075:9660 1:N:0:1
ACTGGGTTTAAAGGGTGCGTAGGTGGCATGTTAAGTTTGATGTGAAAGCTCAGGGCTTAACCCTGAAATGGCATTGAATACTAGCGTGCTGGAGGTTTGGAGGGGGGACTGGAATTCTCGGTGTAGCAGTGAAATGCGTAGATATCGAGAGGAACACCAGTGGCGAAGGCGAGTCCCTGGACAACACCTGACACTGAGGCACGAAAGCCGGGGGAGCAAACAGGATTCGATACCCTAGTA
+
GGGGGGGGGGGEEGGGGGGGGGGGGGGGGGEGCFGGGGGGGGGGFGEFGGGGGGFGGGGGGGGGGGGGGGGGGGGDGFGFGGGGGGGGGGGG@FGGGFGGGGDG7FD@FFFGGGGGGGGGCGGGGGGGGGGGCFGGGGGGGCGGGFGGFFB@@FGGGGGGGGGGGGGGGGGGGGGGGGGG*AFGGGGEEFFGGGGGG8EGGGGGGGGGGE::8*.>:E8FGGCF,9F)5*6/?FFG459C
@M00200:205:000000000-AKKM3:1:1101:11254:9666 1:N:0:1
ATTGGGTTTAAAGGGTGCGTAGGCTGTGCGGAAAGTTGGGTGTGAAATACCTCAGCTTAACTGAGGAACTGCATTCAAAACTACCGTGCTAGAGGAAGATAGAGGTGAGCGGAACTTAGGGTGGAGCGGTGAAATGCGTTGATATCCTAAGGAACACCGGTGGCGAAAGCGGCTCACTGGATCTTTTCTGACGCTGAGGCACGAAAGCTAGGGTAGCGAACGGGATTAGATACCCGTGTA
+
GGGGGGGGGGGGGGGGGGGGGGGGGGGGGGGGGGGGGGGGGGGGGGGGGGGGGGGGGGGGGGGGGGGGGGGGGGGGGGGGGGGGGGGGGGGGGGGFGGGGGGGGGGGGGGGEGDGGGGGGGGGGGGGGGGGGGGGGGGGGGGGGGGGGGGGGGFGGGGDGGGGGGGGGGGG75CEGGGGGGGGGGGFFGGFECGGGGGGGGGGGGG3<FGGGGGFD;EEECDGG<DG?FB::+<EC)).0
@M00200:205:000000000-AKKM3:1:1101:20431:9667 1:N:0:1
ATTGGGTTTAAAGGGTGCGTAGGTGGGTTGGTAAGTCCGTGGTGAAATCTCCGAGCTTAACTCGGAAACTGCCGTGGATACTATCAATCTTGAATATCGCGGAGGTAAGCGGAATATGTCATGTAGCGGTGAAATGCTTAGATATGACATAGAACACCGATAGCGGAGGCAGCTTGCTACACGATCATTGACACTGAGGCACGAAAGCGTGGGGAGCAAACAGGATTAGATACCCTAGTA
+
GGGGGGGGGGGGGGGGGGGGGGGGGGGGGGGGGGGGGGGGGGGGGGGGGGGGGGGGGGGGGGGGGGGGGGGGGGGGGGGGGGGGGGGGGGGGGGGGFGGDGGGGGGGGGGGGGGGGGGGGGGGGGGGGGGGGGGGGGGGGGGGGGGGGGGGFGGGGGGGGGGGGGCE>FECDEDGGGDFGGFGGGFEGGGGGGGGGGGGGGGDEEGGGGGGGGGFGFDFGGGFFBFGFFFAFC:CFFFFF
@M00200:205:000000000-AKKM3:1:1101:9896:9693 1:N:0:1
ACTGGGCTTAAAGGGCGCGTAGGCGGCGCGAGGAGTCGGGGGTGAAAGTCCGGGGCTCAACCCCGGATCGGCCTTCGAGACTCTCGCGCTGGAGCACAGTAGAGGCGGGTGGAATTCCGGGTGTAGCGGTGGAATGCGTAGAGATCCGGAAGAACACCGGTGGCGAAGGCGGCCCGCTGGGCTGTGGCTGGCGCTGAGGCGCGACAGCGTGGGGAGCAAAAAGGATTAGATACCCTAGTGAGA
+
GGGGGGGGGGGGGGGGGGGGGGGGGGGGGGGGGFGGGGGGGGGGGGGGGGGGGGGGGGGGGGGGGGGGGGGGGGGGGGGGGGGGGGGGGGGGGGGGGGGGGGGGGGGGGECF*C,FCGFGG:<<<:9EG*:C*<<,98/;:8<<:<E8ECEGFGCC>CD>*1:8?:ECE*:C8CECC**:E*0*2<C*/*****1**2C*/)*/:837878>EE3C3/8C*/17,9C)77)002C=77*+2).
@M00200:205:000000000-AKKM3:1:1101:19416:9696 1:N:0:1
ACTGGGTTTAAAGGGCGCGTAGGCGGGCAAGCAAGTCCGGGGTGAAATCTTTCGGCTCAACCGGAAAAGTGCCTTGGATACTGCTTGTCTAGAGGGAGCTAGGGGCCGTTGGAACTTCCGGTGGAGCGGTGAAATGCGTTGATATCGGAAGGAACGCCGGTGGCGAAAGCGAACGGCTGGATCTCTTCTGACGCTGAGGCGCGAAAGCTAGGGGAGCAAACGGGATTAGATACCCGTGTA
+
GGGGGGGGGGGGGGGGGGGGGGGGGGGGGGGGGGGGGGGGGGGGGGGGGGGGGGGGGGGGGGGGGGGGGGGGGGGGGGGGGGGGGGGGGGGGGGGGGGGGGGGGGGGGGGGGGGGGGGGGGGGGGGGGGGGGGGGGGGGGGGGGGGGGGGGGGGGGGGGGGGGGGDGGGGGGGGGGGGGGGGGCCGGGF79FGGGGGGGGECEEGGDFC<F>FGFGDGGGGG=D?GG?FFFGGGGGFFF6
@M00200:205:000000000-AKKM3:1:1101:28192:9704 1:N:0:1
ATTGGGTTTAAAGGGCGCGTAGGCGGGATGGCAAGTCGGTCGTGAAATCCTTCGGCTCAACCGAAGAACGTCGGCCGATACTGCCGTTCTTGAGGGATGCAGAGGAGATTGGAATTCCCGGTGTAGCGGTGAAATGTGTAGAGATCGGGAGGAACACCGGTGGCGAAGGCGGGTCTCTGGGCATTCCCTGACGCGGAGGCGCGAAAGCGTGGGGAGCAAACGGGATTAGATACCCTGGTAAG
+
GGGGGGGGGGGFGGGGGGGGGGGGGGGGGGGGGGFGGGGGGGGGGGCCCFGFFGGGGGGGGGGGGGGFFGGGGGGGGDDGGGGGGFGGG<D?DGGGEGGGGGGGGFDF8AEC@3BFF9@7C:F:F,,@<3@@,=3@FGC;?FFGFFGGCCEFE:BC<=C<CFDFC@B7CEFECCGGGF+<@:8CCFFGFG?855358C:CE:EC?ECDCCE5C*)1<EC6**:9<)05=*)*+309<3)2:2
@M00200:205:000000000-AKKM3:1:1101:21754:9711 1:N:0:1
ATTGGGTATAAAGGGCGCGTAGGCGGGCGGGTCAGCCCGGGGTGAAATCTTTCGGCTTAACCGGAAAAGGGCCTCGGGAACAACCCGCCTCGAGGGAGGTAGGGGCGCGCGGAACTTCGGGTGGAGCGGTGAAATGCGTTGATATCCGAAGGAACGCCGGTGGCGAAAGCGGCGCGCTGGACCTTGTCTGACGCTGAGGCGCGAAAGCCAGGGGAGCGAACGGGATTAGATACCCTAGTA
+
GGGGGGGGGGGGGGGGGGGGGGGGGGGGGGGGGGGGGGGGGGGGGGGGGGGGGGGGGGGGGGGGGGGGGGGGGGGGGGGGGGGGGGGGGGGGGGGGEGGGGGGGGGGGGGGGGGGGGGGGGGGGGGGGGGGGGGGGGGGGGGGGGGGGGGGGGGGGGGGGGGGGGGGGGGGGGGGGGGGGGGGGGGGGGGGGGGGGGGGGGGGGEGDFGGGGGGFGFGGGGGGGFGFBFF<FFFFFFFFD
@M00200:205:000000000-AKKM3:1:1101:20435:9726 1:N:0:1
ATTGGGTTTAAAGGGCGCGTAGGTGGCTTGGTAAGCGTGTGGTGAAAGCCTGGGGCTCAACCCCGGGTCGGCCATGCGAACTGCCGAGCTTGAGCACTGTAGAGGCAGACGGAATTCCGGGTGTAGCGGTGGAATGCGTAGAGATCCGGAAGAACACCGGTGGCGAAGGCGGTCTGCTGGGCAGTTGCTGACACTGAGGCGCGACAGCGTGGGGAGCAAACAGGATTAGATACCCTGGTA
+
FFGGGGGGGGGGGGGGGGGGGGGFGGGGGGGGGGGFCGGGDGGGGGGGGGFGGGGGGGGGGGGGGGGGEGGGGEEFFEEGGGGGGCFGGGGGGGGGCFGGGGGGGGGGGGGGGGGGGGGDGGGGGGGGGGGGGGGGGGGGGC9FGGG7FCEDGGGGGGGGGGGGGGGGGGGCCEGGGGGGGGGGGGFGGGCCCFGGGGGGGGGGEEDG*2AEGGFGFGFGGGGG:GG<FF<GGFGD>FFG
@M00200:205:000000000-AKKM3:1:1101:27570:9727 1:N:0:1
ATTGGGTTTAAAGGGTGCGTAGGCGGAATAGTAAGTCAGTGGTGAAAGCCTGCAGCTTAACTGTAGAATTGCCATTGATACTGCTAATCTTGAGTACATATGAAGTGGGCGGAATGTGTCATGTAGCGGTGAAATGCTTAGATATGACACAGAACACCGATTGCGAAGGCAGCTCACTAAACTGTAACTGACGCTGAGGCACGAAAGCATGGGGAGCAAACAGGATTAGATACCCGTGTA
+
GGGGGGGGGGGGGGGGGGGGGGGGGGGGGGGGGGGGGGGGGGGGGGGGGGGGGGGGGGGGGGGGGGGGGGGGFGGGGGGGGGGGGGGGGGGGGGGGGGGGGGGGGGGFGGEGGGGGGGGGGGGGGGGGGGGFFGCGGGGGGFGGGGGGGGGGGGG8FGGCBFGGGGGECGGGGGGGGFAFGFGFGGGGGGF@EEGGGFGGGG9EGGGC8CFCFEDGDCFFGFG417;<FFE7C?CDFFFF
@M00200:205:000000000-AKKM3:1:1101:18371:9734 1:N:0:1
ACTGGGTTTAAAGCGCGTGTAGGCGGCCAGATAGGTCTGCTGTGAAAACTCGAGGCTCAACCTCGAGCTGTCGGCGGAAACCATCCGGCTAGAGTCCGGAAGAGGAGAGTGGAATTCCCGGTGTAGCGGTGAAATGCGCAGATATCGGGAAGAACACCTGTGGCGAAGGCGGCTCTCTGGGACGGTACTGACGCTGAGACGCGAAAGCGTGGGGAGCAAACAGGATTAGATCCCCGAGTA
+
GGGGGGGGGGGGGFGGG@EFFGGGGG@FDGGFFFGGGGGGGGGGGGGGGCGGGGGGGGGGGGGGGGGGGGGGGGDGGGGGGGGGGGG@EGGGGGGGFFGDEGGGGGGGGGGGGGGGGGGGGGGGGGGGGGGGGGGGGGDEGGGGGGGGGGGGFGGGGGFFFGGGGGGGGGGGGGG8FGGGGGGGDEEGGGGGGGGGGFCFDG=**:CCC*AEGGFGFCCFGGFF?CG?F?4*0;FGFBFF
@M00200:205:000000000-AKKM3:1:1101:19379:9748 1:N:0:1
ATTGGGTTTAAAGAGCGTGTAGGCGGTCCGGTAAGTCGGCTGTGAAAGTCCAGGGCTCAACCCTGGGATGCCGGTCGATACTGCCGGACTAGAGTTCGGAAGAGGCGAGTGGAACTCCCGGTGTAGCGGTGAAATGCGCAGATATCGGGAGGAACACCTATGGCGAAGGCAGCTCGCTGGGACGTTACTGACGCTGAGACGCGAAAGCGTGGGGAGCAAACAGGATTAGATACCCTTGTA
+
GGGGGGGGGGGGGGGGGGGGGGGGGGGGGGGGGGGGGGGGGGGGGGGGGGGGGGGGGGGGGGGGGGGGGGGGGGGGGGGGGGGGGGGGGGGGGGGGGGGGGGGGGGGGGGGGGGGGGGGGGGGGGGGGGGGGGGGGGGGGGGGGGGGGGGGGGGGGGGGGGGGGGGGGGGGGGGGGGGGGGGGGGGGGGGGGGGGGGGGGGGDGGGGGGGGGGGEGEFGGGGGGFGG?F?AGGGGFFFFG
@M00200:205:000000000-AKKM3:1:1101:25399:9755 1:N:0:1
ACTGGGCATAAAGGGCGCGTAGGCGGGATGGCAAGTCGGTCGTGAAATCCTTCGGCTCAACCGAAGAACGTCGGCCGATACTGCCGTTCTTGAGGGATGCAGAGGAGACTGGAATTCCCGGTGTAGCGGTGAAATGTGTAGAGATCGGGAGGAACACCGGTGGCGAAGGCGGGTCTCTGGGCATTTCCTGACGCTGAGGCGCGAAAGCGTGGGGAGCAAACGGGATTAGATACCCACGTA
+
GGGGGGGGGGGFGGGGGGGGGGGGGGGGGGGGGGGGGGGGGGGGFGGGGGGGGGGGGGGGGGGGGGGGGGGGGGGGGGGGGGGGGGGGGGGGGGGGGGGGGGGGGGGGGGGGGGGGGGGGGGGGGGGGGGGGGGGGGGGGGGFGFGGGGEDGGGGGGGEGGGGGGGGGGGGGGGGGGGGGGGFGFGGGGGGGGG:5?FFGGGEE*?DFGGGDEG>GFGGGGGGG?DC>FF>FDFG*)7@G
@M00200:205:000000000-AKKM3:1:1101:17269:9774 1:N:0:1
ATTGGGTTTAAAGCGTGTGTAGGCGGATGCCTAAGTACCTTGTGAAATCCCACGGCTCACCCGTGGAACTGCTTGGTATACTGGGTGTCTTGAGCCACTTAGGGGCTACCGGAACAAATGGTGGAGCGGTGAAATGCGTAGATATCATTTGGAACGCCAATGGTGAAAACAGGTAGCTGGGAGTGTGCTGACGCTGAGACACGAAAGCCAGGGGAGCAAACGGGATTAGATACCCGTGTA
+
GGGGGGGGGGGGGGGFGGGGGGGGGGFFFGGGFFGFGGGGGGGGGGGGGGGGGGGGGGGGGGGEGFGGGGGGGGGGGGGFFGEGGGGGGGGGGGGGGGGGFGGGDGGFGGGDEGGGG<FGGGGGGGGGGGGGGCGFFGGEGGGGGGGGGGGGGFGGGGGGGGGGGGGGGGGGFGGFGGGGGGGGGGGGFGGGGGGGGFFGGGGGCEDCEFGGGC>D:=FDGGGG<CG3=6CCGGG3>B@F
@M00200:205:000000000-AKKM3:1:1101:9441:9778 1:N:0:1
ACTGGGTTTAAAGGGCGCGTAGGTGGCCCGTTAAGTGGCTGGTGAAATCCCGGGGCTCAACTCCGGGGCTGCCGGTCAGACTGGCGAGCTAGAGCACGGTAGGGGCAGATGGAATTCCCGGTGTAGCGGTGGAATGCGTAGAGATCGGGAAGAATACCAGTGGCGAAGGCGTTCTGCTGGGCCGTTGCTGACACTGAGGCGCGACAGCGTGGGGAGCAAACAGGCTTAGATACCCGAGTA
+
GGGGGGGGGGGGGGGGGGGGGGGGGGGGGGGGGGGGGGGGGGGGGGGGGGGGGGGGGGGGGGGGGGGGGGGGGGGGGGGGGGGGGGGGGGGGGGGGFGGGGGGEGGGGGGGGGGGGGGGGGGGGGGGGGGGGGGGGGGGGGGGGGGGGEEGGGGGGGGGGFDGGGGGGGGGGGGGGGGGGGGGGCEEGGGGGDFGGGDGGGGGGGE37/CCEGGFD@E88FGGF(9FFFFF>CFG<>:>F
@M00200:205:000000000-AKKM3:1:1101:8751:9801 1:N:0:1
ATTGGGTTTAAAGGGTGCGTAGGCGGATTTGCAAGTCAGTGGTGAAATCTCCGGGCTTAACTCGGAAACTGCCATTGATACTGCAGATCTTGAGTACAGATGATGTTGGCGGAATATGACATGTAGCGGTGAAATGCATAGATATGTCATAGAACACCGATTGCGAAGGCAGCTGACAAAACTGTAACTGACGCTGAGGCACGAAAGTGCGGGGATCAAACAGGATTAGATACCCCCGTA
+
GGGGGGGGGGGGGGGGGGGGGGGGGGGGGGGGGGGGGGGGGGGGGGGGGGGGGGGGGGGGGGGGGGGGGGGGGGGGGGGGGGGGGGGGGGGGGGGGGGGGGGGGGGGGGGGGGGGGGGGGGGGGGGGGGGGGGGGGGGGGGGGGGGGGGGGGGGGGGGGGGGGGGGGGGGGGGGGGGGGGGGGGGGGGGGGGGDGGGGGFGGGGGGGFECEGCEEDFGGE7CGG:4>?FFFGGAC3>EEG
@M00200:205:000000000-AKKM3:1:1101:22317:9829 1:N:0:1
ATTGGGTTTAAAGCGCGTGTAGGCGGCATAGTAAGTCGGGTGTGAAATCCCTCGGCCTAACCGAGGAATTGCGCTCGAAACTACCTTGCTTGAGGATCAGAGGGGAGCCTGGAATTCCTGGTGGAGCGGTGAAATGCGTTGATATCAGGAGGAACACCGGCGGCGAAGGCGAGGCTCTGGCTGATTTCTGACGCTGAGACGCGAAAGCTAGGGGAGCAAACGGGATTAGATACCCTGGTA
+
GGGGGGGGGGGGGGGGGGGGGGGGGGGGGGGGGGGGGGGGGGGGGGGGGGGGGGGGGGGGGGGGGGGGGGGFGGGGGGGGGGGGGGGGGGGGGGGGGGGGGGGGGGGGGGGGGGGGGGGGGGGGGGGGGGGGGGGGGGGGGGGGGGGGGGGGGGGGGGGGGGGGGGGGGGGGGGGGGGGGGGG8CCGGGGGGGGGGGGGGGGGGGGGGGGGGGGEGEGGGCDGG1DGB?FFFGDGFF:@G
@M00200:205:000000000-AKKM3:1:1101:13821:9834 1:N:0:1
ACTGGGTTTAAAGGGCGCGTAGGCGGATCGACAAGTCCGGGGTGAAATCTTTCGGCTTAACCGGAAAAGTGCCTTGGATACTGTCGGTCTCGAGGGAGGTAGGGGTTATCGGAACTTCTGGTGGAGCGGTGAAATGCGTTGATATCAGAAGGAACGCCGGTGGCGAAAGCGGATAACTGGACCTCTTCTAACGCTGAGGCGCGAAAGCCAGGGGAGCGAACGGGATTAGATACCCTTGTA
+
GEGGGGEGGGGGGFGEGGGCGGGGGGGGGGDFGGGGCFGC@FGGGGGGGGFDEGGGGGGGGGDGE:FG@GGGGEGGGGGGGGGGGGGGGGGGGGDC+FG:FGFGGCC<??FGFGEGFGC9FGGCFGGEGGGGGGGGGGGDGG9FGA@FBFGGFGGFGGGDGGGGGDG7FGEGEE*<EGFG@FF>:FEGGGGGGGGEGGGGGGGGGCDGC:@EEGFDE=EGD)CDFGG<FBAGGGGD54=F
@M00200:205:000000000-AKKM3:1:1101:3270:9835 1:N:0:1
ATTGGGTTTAAAGGGAGCGTAGGCGGACATTTAAGTCAGGGGTGAAATCCCGGGGCTCAACCTCGGAATTGCCTTTGATACTGGGTGTCTTGAGTATGAGAGAGGTGTGTGGAACTCCGAGTGTAGAGGTGAAATTCGTAGATATTCGGAAGAACACCAGTGGCGAAGGCGACACACTGGCTCATTACTGACGCTGAGGCTCGACAGCGTGGGGAGCAAACAGGATTAGATACCCTAGTA
+
GGGEFFFFGFCFGGGGGGGDGGGGGGGGGGGGGFGGDGGGCGGGGGFCGFFGEEGGGFGGGGGGGGGGGGGGGG9F<FFGFGG=CFGGGGGGGGFGGGFGEGGGGGGEGGGEGGGFGAFEFBFFFEGFFGFGFGGGGFGGFGGGGFFGCEFFGGGGGGGGGGGGGEEGGGDGGEEGGGGCFDGGFGGGD7CFGDCC:>CGEGGG5CDGGGGGGGED@F86>CFCBFGFFFACC<C65:FF
@M00200:205:000000000-AKKM3:1:1101:5503:9836 1:N:0:1
ATTGGGTATAAAGGGTGCGTAGGCTGTGCAGAAAGTTGGGTGTGAAATCCCTCGGCTTAACCGAGGAACTGCGCCCAAAACTACTGTGCTTGAGTGAGATAGAGGTGAGCGGAACTTAGGGTGGAGCGGTGAAATGCGTTGATATCCTAAGGAACACCGGTGGCGAAAGCGGCTCACTGGGTCTCAACTGACGCTGATGCACGAAAGCTAGGGTAGCGAACGGGATTAGATACCCCGGTA
+
GGGGGGGGGGGGGGGGGGGGGGGGGGGGGGGGGGGGGGGGGGGGGGGGGGGGGGGGGDGGGGGGGGGGGGGGGGGGGGGGGGFGGGGGGGGGGGGGDGGGGGGGGGGGGGGGGGGGDGGGGGGGGGGGDGGGGFGGGGGGGGGGDGGGGGGGGGGGGGDGGGGGGDEDGCGGGGGGGGFGCGF>?FCGFGGGGGGGGGGGGGCEGCDFGFGGGG;CAGGGGGGDFGG26FFGGFGF::@=
@M00200:205:000000000-AKKM3:1:1101:4315:9842 1:N:0:1
ATTGGGCTTAAAGGGTACGTAGGCGGCGCTGTTAGTCGGGTGTGAAAGCCCTCGGCTCAACCGAGGAATTGCGCCCGAAACTGCAGTGCTTGAGGGAGACAGAGGTAAGCGGAACTGATGGTGGAGCGGTGAAATGCGTTGATATCATCAGGAACACCGGTGGCGAAAGCGGCTTACTGGGTCTCTTCTGACGCTGAGGTACGAAAGCTAGGGTAGCGAAGGGGATTAGATACCCTAGTA
+
GGGGGGGGGGGGGGGGGGGGGGGGGGGGGGGGGDFGGGGGGGGGGGGGGGGGGGGGGGGGGGGGGGGGGGGGGGGGGGGGGGGGGGGFGGFGGGGGEGCFGG@GGGDFGGGGGGGGGFGGGGGDFGGGGGGGGGGFGGGGGGGGGGGGFGFGGGGGGGDGGGGGGGGGGFGGGGGGGGGGCEGGGGGGGGGGGGGGGGFFGGGGGGGGCC6:FEFGFGGGGCE:6DC??4:DCFCDFFFG
@M00200:205:000000000-AKKM3:1:1101:3616:9883 1:N:0:1
ATTGGGTGTAAAGGGCTTGTAGGCGGTTCGTTAAGTCCGGTGTGAAATCTCCCGGCTCAACTGGGAGGGGCCATCGGAAACTGGCGAGCTAGAGGTGGGCAGAGGAAAGCGGAATTCCCGGTGTAGCGGTGAAATGCGTAGATATCGGGAGGAACACCAGTGGCGAAGGCGGCATCCTGGACCGGTATTGACGCTGAGGCGCGAAAGCCAGGGGAGCAAACGGGATTAGATACCCCCGTA
+
GGGGGGGGGGGGGGGGGGGGGGGGGGGGGGGGGGGGGGGGGGGGGGGGGGGGGGGGGGGGGGGGGGGGGGGGGGGGGGGGGGGGGGGGGGGGGGGGGGGGGGGGGGGGGGGGGGGGGGGGGGGGFGGGGGGGGGGGGGGCGGGGGGGGGGGGDGGGGGGGFGGEEE7FCGGGGEGGFGGGFGGGGG>FGGG7EDCGGEFGDGGGGGGFFGGGGGFG@=F65DGD?DGFFFFGGCCF@@:E
@M00200:205:000000000-AKKM3:1:1101:3779:9891 1:N:0:1
ATTGGGTTTAAAGCGTGTGTAGGCGGATCGTTAAGTGCCTTGTGAAATCCCACGGCTCAACCGTGGAACTGCTTGGCATACTGGCGGTCTTGAGCCATCTAGGGGTCGCTGGAACAAACGGTGGAGCGGTGAAATGCGTAGATATCGTTTGGAACGCCTATGGTGAAAACAGGCGACTGGGGATGTGCTGACGCTGAGACACGAAAGCCAGGGGAGCAAACGGGATTAGATACCCTAGTAAGA
+
GGGGGGGGGGGGGGGGGGGGGGGGGGGGGGGGGGGGGGGGGGGGGFFFGGGGGGGGGGGGGGGGGGGGGGGGGGGGGGGGGGGGGGGGGGGG?FGGGGGGGGGGGGGGGGGGGGGGGGGGGGGGGGGGGGGGGGGGGGGGGGGGGFGGGGGGCFGGGGGDGGGGGGGFGGGGGGGGGGGGGEGGGGGGGGC8CECEEFCFGGGDBEGGFFFDGGDDEFGG7<8DFGFF??)?20<607@7C2>
@M00200:205:000000000-AKKM3:1:1101:21561:9901 1:N:0:1
ACTGGGCTTAAAGGGTGCGCAGGCGGCCAAGTGTGTGAGGCGTGAAAGCCCGGGGCTTAACCCCGGAATTGCACCTCAAACTACATGGCTAGAGCATTGGAGAGGGTAGCAGAATTCATGGTGTAGCAGTGAAATGCGTAGATATCATGAGGAATACCAGAGGCGAAGGCGGCTACCTGGACAATAGCTGACGCTCAGGCACGAAAGCGTGGGGAGCAAAAGGGATTAGATCCCCGCGTAAGA
+
GFGGGGFGGGGGGCGC@;FCFGGGGGGGGGFFEEGGGGGGGGGGGGGFEFGGGGGGG<FGGGGGGGGGGEEE<FGFCEGGGFEFFFGFCFAFCDEFFDFC@ECGEEFEFFEDF@EFFF9F@FGGDAFGDGFGGFGDBC3=@7CDF9FE<CD<FGGGECF,@F<*4@:FDFFEEGCGGGGF@F8C9FE++;CFEED5CGDE=8:EDED*87CGG*095=F+9FCC<G429?)*0;*/)8<E<12
@M00200:205:000000000-AKKM3:1:1101:24233:9912 1:N:0:1
ATTGGGTTTAAAGGGCGCGTAGGCGGCTTGACAAGCGTGCGGTGAAAGCTCGGGGCTCAACCCCGAGTCGGCCGTGCGAACTGTCGAGCTCGAGCACAGTAGAGGCAGATGGAATTCCGGGTGTAGCGGTGGAATGCGTAGAGATCCGGAAGAACACCGGTGGCGAAGGCGGTCTGCTGGGCTGTGGCTGACGCTGAGGCGCGACAGCGTGGGGAGCAAACAGGATTAGATACCCCTGTA
+
[truncated: 42,722,135 more chars]
