# Supplementary material for: Responses of rhizosphere soil bacteria to 2-year tillage rotation treatments during fallow period in semiarid southeastern Loess Plateau
Source: PeerJ. 2020 May 5;8:e8853. doi: 10.7717/peerj.8853 (PMC7207221; doi:10.7717/peerj.8853)
Supplement: Supplemental Information 16 [file peerj-08-8853-s016.gz › G1L3.R2.fastq]

@M00200:207:000000000-ALC1F:1:1101:13860:2399 2:N:0:5
TACGGGGGTATCTAATCCTATTTGCTCCCCACGCTTTCGTGCCTCAGCGTCAGTAATGGCCCAGCAAGTCGCCTTCGCCACTGGTGTTCCTTCTAATATCTACGCATTTAACCGCTACACTAGAAATTCCACTTGCCTCTACCATACTCAAGCAACTCAGTTTTTGTAGCGAACCGGAGTTAAGCTCCGGGCTTAGACTACAAACTTAAGAAGCCGCCTACGCACCCTTTAAGCCCAGTACTCAAG
+
CCCCCGGGGGGGGGGGGGGGGGGGGGGGGGGGGGGGGGGGGGGGGGGGGGGGGGGGGGGGGGGGGGGGGGGGGGGGGGGGGGGGGGFGGGGGGGGGGGGGGGGGGGGGGGGGGGGGGECFGGGGGGGGGGGGGGFGFGGFGGGGGFGFGFGGGGGGGAFGGGFGFFFGFGEFFBBFADEDGGFFFGFFFFCBFFFECBCE=EEFFFFFFFC=3=41(7;DD6(169DF@;EFFFF3?<:<442<??
@M00200:207:000000000-ALC1F:1:1103:14787:8473 2:N:0:5
TACAAGGGTATCTAATCCTGTTTGCTCCCCACGCTTTCGTGCCTCAGTGTCAGTTACAGTCCAGAGAGCCGCCTTCGCCACTGGTGTTCTTCCACATCTCTACGCATTTTACCGCTACACGTGGAGTTCCACCGCCCTCTCCTGTCCTCGAGCATACCAGTTTCCAAAGCCTGTACAGGTTGAGCCCGTACCTTTCACTTCAGACTTGATATGCCGCCTGCGCACCCTTTATGCCCAATACTAAAG
+
CCBCCEFGFFFFFF<CFCGGCGFFEFFGGGGGGGGCCFGGFCDFGFFFGFGGGFGGGGGGGFFGGG@CFGGGGGG9<C:FGFAFFGFEGGAFFGCEGGCGGG<FECC@CFGGFGGGG@9<6EEFCDGDGCFGGGG>E6D==DFGGGFFGGGEEGF9DGFCEFFCAGC9FGGGGDCGDGGGGFF7F?5CD>DDF6<6+;CC=F>EFC5CC@A<EE**75>>BF>>@8@9@3CC?C62)(3@E3)))7
@M00200:207:000000000-ALC1F:1:1105:11706:3984 2:N:0:5
TACACGGGTATCTAATCCTGTTTGCTCCCCACGCTTTCGTGCCTCAGCGTCAGTATCGGGCCAGTGAGCCGCCTTCGCCACTGGTGTTCTTGCGAATATCTACGAATTTCACCTCTACACTCGCAGTTCCACTCACCTCTCCCGAACTCAAGATCCTCAGTATCAAAGGCAGTTCTGGAGTTGAGCTCCAGGATTTCACCCCTGACTTAAAGACCCGCCTACGCACCCTTTACACCCAATACTCAAG
+
CCCCCGGGGGGGGGGGGGGGGGGGGGGGGGGGGGGGGGGGGGGFGGGGGGGGGGGGGGGGGGGGGGGGGGGGGGGGGGGGGGGGGGGGGGGGGGGGGGGGGGGGGFCGFGGGGGGGGFFFGGGGGGFFGFGGGGGGGGGGG8FGGGGGGGGGGGGFGGGGGGGGGGGGGFGGCFGGGCCCFGFGGFFGGGGGFFFFFFGED?FFDEFFFFFECB>A@D9>@FF=2A@FDFEE;CA;:DF@EFFE<EE
@M00200:207:000000000-ALC1F:1:1107:13694:7394 2:N:0:5
TACTGGGGTATCTAATCCGGTTCGCTCCCCACGCTTTCGCGCCTCAGCGTCAGTTACAGGCCAGGCGGCCGCCTTCGCCACTGGTGTTCCTCCCGATATCTACGCATTTCACCGCTACACCGGGAATTCCGCCGCCCTCTCCTGCACTCGAGCCAGGCCAGTTCGCGGTGCAGTTTCCGGGTTGAGCCCGGAGATTTCACACCACGCTTGACCAGCCGCCTACGCGCTCTTTAAACCCAGTACTCAAG
+
CCCCCDGGGGGGGGGGGGGGGGGGGGGGGGGGGGGGGGGGCGGGGGGGGGGGGGGGGGGGGGGGGGGEGGGGGGGGGGGGGGGGGGGGGGGGGGGGGGGGGGGGGGGGGGGGGGGGGGGGGGGGGGGGGGGGGGGGGGGGGGGGGGGGGGGGGGGGGGGGGGFGGDGGGGGGGFGGGGGGGGGGGGGFGB75@5<@BAGFFBDFF:>BBFFFFFFF?FFF??BFFFEFFFFFFFFF0::FB49>FFF2
@M00200:207:000000000-ALC1F:1:1107:18930:17583 2:N:0:5
TACGCGGGTATCTAATCCTGTTCGCTCCCCACGCTTTCGCGTCTCAGCGTCAGTACCGTCCCAGAGAACCGCCTTCGCCACGGGTGTTCTTCCTGATATCTGCGCATTTCACCGCTACACCAGGAATTCCATTCTCCTCTTCCGGACTCTAGCCAGAAAGTTTCCACCGACAGCTCGAAGTTGAGCCTCGAGTTTTCACAGCGGACGTGACAAACCGCCTACGAGCTCTTTACACCCAGTACTCAAG
+
CCCCCEGGGGGGGGGGGGGGGGGGGGGGGGGGGGGGGGGGGGGGGGGGGGGGGGGGGGGGGGGGGGGGGGGGGGGGGGGGGGGGGGGGGGGGGGGGGGGGGGGGGGGGGGGGGGGGGGGGGGGGGGGGGGGGGGGGGGGGGGGGGGGGGGGFGGGGGGGGGGGGGGG>DGGGDFGGGDCDFGGGGGGFGAGDFDGFFEGFFFFF>F@DFFFFFFFFFFFFFFF:?6>?FFAFBFFFF<BF<BAFFFF
@M00200:207:000000000-ALC1F:1:1107:11659:21353 2:N:0:5
TACTAGGGTATCTAATCCCGTTCGCTCCCCACGCCTTCGCGCCTCAGCGTCAGATGTGGACCAGCTGGCCGCCTTCGCCACGGGTGTTCCCCCCGATCTCTACGCATTTCACCACTACACCGGGGATTCCACCAGCCCCTGCCACCCTCAAGTCAGTCAGTGTACGACGACCCGCTCCGGTTGAGCCGGAGGCTTTCACGCCAGGCTTAGCAGACCGCCTGCGCGCCCTTTAAGCCCAGTACTCAAGAGA
+
BCC,,CCFEEFG9FFCEDGFEF,BF:6FDFGGGD,CFEGC+@@:CCFGGBFGGC@,6,F,6:CF,6C@,9FEE@C<FFFGGGGGFF@CG,,9+7:=F@E,4=BF+4@6@9FEF?+=EFGA,+CE==+,CDEB,@DF++@++4,,6,;DC9DE,@,<,7@E@,+,5*/:CEDC))))2*:C*C*+;<;.*)2957*7?4:204)0(4087))*.8@39(12:(4-77)(-1):448)42?0-)6)54<3:2
@M00200:207:000000000-ALC1F:1:1108:13030:2489 2:N:0:5
TACTCGGGTATCTAATCCTGTTTGCTCCCCACGCTGTCGCGCCTCAGCGTCAGCAACGGCCCAGCAGACCGCCTTCGCCACTGATGTTCTTCCCGATCTCTACGCATTCCACCGCTACACCGGGAATTCCATCTGCCTCTACCGTGCTCGAGCCTGACAGTTTAGAAGGCAGCCCTGCGGTTAAGCCGCAGGATTTCACCCCCTACTTACCAGGCCGCCTACGCGCCCTTTACGCCCAGTACTCAAG
+
CCCCCGGGGGGGGGGGGGGGFGGGGGGGGGGFGGGGGGGGGCFGGGGGGGGGGGGFFGEEGCFGGGGGGGEGGGGFGGGGECFGGGGGGGGGGGGGGGFGGGGGGGGGGGGGGGGGDEGGGGGFGGGGGEDEGGGGGGGGGGGGFCEGGGGGGGGGCFGGGCFCCFCG5FFGGFGG>5D>C7D9FF6CGC>EEGGFFEGF055:?FFEFF1A;6F)6D96?F?>179:>:7A<?F>><F?)4)5A2)
@M00200:207:000000000-ALC1F:1:1108:9484:22271 2:N:0:5
TACGGGGGTATCTAATCCTGTTTGCTCCCCACGCTTTCGTGCATGAGCGTCAGTGTTATCCCAGGGGGCTGCCTTCGCCATCGGTATTCCTCCACATATCTACGCATTTCACTGCTACACGTGGAATTCTACCCCCCTCTGACACACTCTAGCCGTGCAGTCACAAATGCAATTCCCAGGTTGAGCCCGGGGATTTCACATCTGTCTTGCACAACCGCCTGCGCACGCTCTAAACCCAGTACTCAAG
+
CCCCCGGGGGFGGGGGGGDF9FGFC9EFGG@FFGGGFGFDFGGGGFFGEEGDCEFGGGGFFGFEFGGGGCFFDFCGGGGDGGGGGGGGGGDFFFGFCFEAAEEFCE7CFGGGGGCFGGDFGDFDBEGGG=EFGDF=C>DGGGGG8FEFCCFCEGGGGGFC;EFFGEGGGG>FGFGGGGFF2<7F>F4C>E>BBC8A85@@CAAEFC<)7A@F<@C>>C((,23>BFF)4(4)66F4<:2))6<>54)
@M00200:207:000000000-ALC1F:1:1109:4929:13108 2:N:0:5
TACCCGGGTATCTAATCCCGTTTGCTCCCCTAGCTTTCGCGCCTCAGCGTCAGTAGAGATCCAGTGGGTCGCTTTCGCCACCGGCGTTCCTTCTGATATCAACGCATTTCACCGCTCCACCAGAAGTTCCACCCACCCCTACCTCCCTCGAGCTCGCCAGTATCAAAGGCACTTCTACAGTTGAGCTGCAGGTTTTCACCCCTGACTTGGCAAGCCGCCTACGCGCCCTTTAAACCCAATACTCACG
+
CCCCCEGGGDGGGGGFGCECEFGEFDEGGGGFGGGGGGGGGBFGGFEF:CC@CFGGGGGGFGGFGFGGGGGGGGGGGGDGGGC7>F>F@FCFFC9CF9FGFCEGGGDGFGGAFGECEGGFE@E8<EFFGFFFFGFGG6CFGGGGGGGGGGE6>EGGGGGE8FGGGFFGCGGG5CGGFFCCC7=C*==CFCA>)9C;>4:A)8?FB3BEEGEAE;53,13<70160>949F).6)/7364(.3<?F4(
@M00200:207:000000000-ALC1F:1:1111:25427:5677 2:N:0:5
TACTGGGGTATCTAATCCTGTTTGCTCCCCACGCTTTCGAGCCTCAACGTCAGTTACCGTCCAGTAAGCCGCCTTCGCCACTGGTGTTCCTCCTAATATCTACGCATTTCACCGCTACACTAGGAATTCCGCTTACCCCTCCGGCACTCAAGCCTGGCAGTTTCCAATGCAGTCCAGGAGTTGAGCCCCTGCCTTTCACATCAGACTTGCCATGCCGTCTACGCTCCCTTTATACCCAATACTCAAGAGA
+
CCCCCGGGFGGEFGGGGGGGGGGGGFGFGGGGGGGGFGGGGGGGGFGGGG?ECFGGGGGGGDGGGGGGGGGGGGGGGGGGGGGGCEECGGGGGGGGGGGGDGGGGEGEFGGGGGGGG=EGGGGGGGGGGGGGGGGGFFFGGGGCEGGGCF=EFFGD=DF6DFDFFC@E68@FGGGFGG6CGGGGGGGDCGEFGG>A9;CAEBFF=;AAB=F6;BGFA?=2=E>==>9@@<;CC<7A181=)/?@FF3=@;
@M00200:207:000000000-ALC1F:1:1111:15121:9518 2:N:0:5
TACGAGGGTATCTAATCCTGTTTGCTCCCCACGCTTTCGCCCCTCAGCGTCAGTACTGGCCCAGAGTGCCGCCTTCGCCACCGGTGTTCCTCCTGATATCTATGCATTTCACCGCTACACCAGGAATTCCGCACTCCCCTACCAGACTCAAGCCATGACAGTATCGGGTGGCGCCTCCAGGTTGAGCCTGGAGTTTTCACACTCGACTTATCAAGCCGCCTCCGGGCCCTTTAAACCCAGTACTCAAG
+
CCCCCGGGGGGGGGGGGGGGGGGGGGGGGGGGGGGGGGGG@FGGGGGGGGGGGGGGGGGGGGGGGGGGGGGGGGGGGGGGGGGGGGGGGGGGGGCFGGGGGGGGGGGGGGGGGGGGGGGGGGGGGGGGGGGDGGGGGGGF?GCGFGGGGGGFGGGGGGF9ADDGGC?CGDGGGGGGDDGGGGFGGF4CGGG>7>DFFEFAE5)25>D@?*=CE*?A?>B13(,.:3@>(:8:F<*9(4?04AA>DAB?
@M00200:207:000000000-ALC1F:1:1111:18275:10782 2:N:0:5
TACGAGGGTATCTAATCCTGTTTGCTCCCCACGCTTTCGTGCCTCAGCGTCAGTATCGGGCCAGTGAGCCGCCTTCGCCACTGGTGTTCTTGCGAATATCTACGAATTTCACCTCTACACTCGCAGTTCCACTCACCTCTCCCGAACTCAAGATCCTCAGTATCAAAGGCAGTTCTGGAGTTGAGCTCCAGGATTTCACCTCTGACTTAAAGAACCGCCTACGCACCCTTTAAACCCAGTACTCAAG
+
CCCCCGGGGGGGGGGGGGGGGGGGGGGGGGGGGGGEGGGGGFGGGGGGGGGGGGGGGGGGGGGGGGGGGGGGGGGGGGGGGGGGFGFGGGGGGGGGGGGGGGGGGGGGGGGGGGGGGGGGGGGGEFGGFG9BEGGGGGGGGGGG7D=DGG?EFFGGGGF8DFGGGGCFFGGGGGGGGGGFFFFFFGGFGGGFCF>C6AFFFFFFFFFFFFAE;)9?=B@9=BFF2(6?<;@E7;AF;;@;4>E3>E<
@M00200:207:000000000-ALC1F:1:1116:12667:14108 2:N:0:5
TACTGGGGTATCTAATCCTGTTTGCTCCCCACGCTTTCGTGCCTCAGCGTCAGTATCGGGCCAGTGAGCCGCCTTCGCCACTGGTGTTCTTGCGAATATCTACGAATTTCACCTCTACACTCGCAGTTCCACTCACCTCTCCCGAACTCAAGATCCTCAGTATCAAAGGCAGTTCTGGAGTTGAGCTCCAGGATTTCACCTCTGACTTAAAGACCCGCCTACGCACCCTTTACACCCAGTACTCAAG
+
CCCCCGGGGGGGGGGGGGGGGGGGGGGGGGGGGGGGGGGFGGGGGGGGGGGGGGF<F@F:FGGGFGGA8EEGGGGGGGGGGGGGGGGGGGGDG+CFGDGGGGGG7EGGGGGGGFGGGGGGGDGCGEGGGGG9DF8EGGGGGG,C+=EFG,A,;==,6@FGGAGFG,D,=EGG6;CD2,<?FGGC6D<FC99*@FFFFFGF5CC=EFFFF4A8A);FAAFFFFD@(:>DFFFAEEFFFF6@>EFFCEF
@M00200:207:000000000-ALC1F:1:1117:16216:3898 2:N:0:5
TACTAGGGTATCTCATCCCGTTTGCTCCCCACGCTTTCGCGCCTCAGCGTCAGGAGATGCCCAGAGACCCGCCTTCGCCACCGGTGTTCCTCCCGATCTCTACACATTTCACCGCTACACCGGGAATTCCAGTCTCCTCTGCATCCCTCAAGAACGGCAGTATCGGCCGACGCTCCTCGGTTGAGCCGAGGGATTTCACGACCGACTTGCCATCCCGCCTACGCGCCCTTTAAACCCAATACTCAAG
+
CCCCCGGGGGGGG-CFGGGGGGGGGGGGGGGGGGGGGGGGGGGGGGGGGGGGGFGEFGGGGGGGGGGGGGGGGGGGFGGEFGEEGEGGGGGGFGEFGGGGFGGGGFGGGGAGGFGGEEGGGGEE+>FFGGGCDFGGGGGGFGDFCDCFGGGGCEFCEGGGGGCFCDGAG>>DGEGDGGDDEDD<CFGGGGGEEGF@FFGF059B69;<7<FAF?FFFFFF?FFF>B>;FF6<4AFFF:<608<DA7<
@M00200:207:000000000-ALC1F:1:1117:23887:9557 2:N:0:5
TACAGGGGTATCTAATCCCGTTTGCTCCCCTGGCCTTCGTGCCTCAGTGTCAGGAACTGTCCAGAGACCCGCCTTCGCCACTGGTCTTCCTCATGATCTCTACGCATTTCACTGCTACACCATGAATTCCAGTCTCCTCTCCAGTCCTCAAGCACCGCAGTATCGACTGCAGTTTCGGAGTTAAGCTCCGAAATTTCACACCCGACTTACGGCGCCACCTACGCACCCTTTCCGCCCAGCACTCAAGTGCT
+
CCCCCFGCGGGGGGGGGGFGGEGFGGGGGGG8@FGGGGGG?GGFGFGGGGGFFDG8FFFGGGDFCEFGGGC@GGGGEGG7FG<8CFGGGGGG<<<,CFGGGFGFF8FGGG9EF99EDF,AFGG9A;FGGF9E;DGGFGGGGGGFGF@EF8=,@D=D6EC>@,CG66+=CE76+1+?CC6DGC7C78=DG=+3*=A*=CC*1@5@BFFF;;>)55352?BD(8(6>?9??8,)/3>>@;0*(6@E(67)1))
@M00200:207:000000000-ALC1F:1:1119:13103:6624 2:N:0:5
TACACGGGTATCTAATCCCGTTCGCTCCCCTGGCTTTCGCACCTCAGCGTCAGTACAACCTCCCAGGACACTGCCTTCGCCTTTGGTATTCCTCCGGATATCTACGCATTTCACCACTCCACCCGGAATTCTATGTCCCTCTGAGGCCCTCAAGTCCCACCGTCTTCCCGGCACTCCCCTCGTTAAGCAAGGAGCTGGCACCGGAAACGCGCAGGACCGCCTACTTGCCCTTTATGCCCAGTACTCAAG
+
CCCCCGGGGGGGGGGGGGGGGGGGGGGGGGGGGGGGGGGGGGGGGGGGGGGGGGGGGGGGGGGGGGGGGGGGGGGGGGGGGGGGEFGGGGGGGGGGGGGGGGGGGGGGGGGGGGGGGGGGGGGGGGGGFGGGGGGGGGGGGGGGGGGGGGGGGGGGGGGGGGGGGGGGGGGGGFGGGGGGGGGGCFGGGFGFFFF>F9DAFFE>BFFFFFFFFFF38AB@FF08<<9A7:FFFBFFABFF23ABD)).5
@M00200:207:000000000-ALC1F:1:2103:10263:9895 2:N:0:5
TACCAGGGTATCTAATCCTGTTTGCTCCCCACGCTTTCGAGCCTCAACGTCAGTTACCGTCCAGTAAGCCGCCTTCGCCACTGGTGTTCTTCCATATATCTACGCATTCCACCGCTACACATGGAGTTCCACTGTCCTCTTCTGCACTCAAGTCGCCCGGTTTCCGATGCACTTCTTCGGTTAAGCCGAAGGCTTTCACATCAGACCTAAGCAACCGCCTGCGCTCGCTTTACACCCAATACTCAAG
+
CCCCCGGGGGGGGGGGGGGGGGGGGGGGGGGGGGGGGGGGGGGGGGGGGGGGGGGGGGGGGGGGGGGGGGGGGGGGGGGGGGGGGGGGGGGGGGGGGGGGGGGGGGGGGGGGGGGGGGGGGGGGGGGGGGGGGGGGGGGGGGGGGGGGGGGCFGEGGGGGGGGGGGGGGGGGGFGGGGGGGGGF?GGGGDGGFGGFFFGFFFFFFFDFFFFFFEGFFFFFFFFFFFFFFFF3>EFGBFFFFFEFE3;
@M00200:207:000000000-ALC1F:1:2103:22309:15649 2:N:0:5
TACGAGGGTATCTAATCCTGTTTGCTCCCCACGCTTTCGTGCCTCAGTGTCAGTTACAGTCCAGAGAGCCGCCTTCGCAACTGGTGTTCCTCCTAATATCTACGCATTTCACCGCTACACTAGGAATTCCACTCTCCTCTCCTGCACTCAAGTTCCCCAGTTTCAAAGGCTTACTACGGTTGAGCCGTAGCCTTTCACCTCTGACTTAAGAAACCACCTACGCACCCTTTATACCCAGTACTCAAG
+
CCCCCGGGGGGGGGGGGGGGGGGGGGGGGGGGGGGGGGGFFGGEFGGGGGGGGGGGGGGGGFGGFGFFGGGGGGGGGGGGGGGGFFFEGGGGGGGGGFGGGGGGCEEGFGGGDGGGGGGF9FGGGGFGGFFGD@FGG8DFGGGFCFGGGGFGGGGGGGGGGGGGFGDFFGGCGFGDGGGGDDFFG8CDDDFAFFFAFFG*8@F@AACFEF+0:CFF=EF2=>@?AAFB3>E75@C45564>**165
@M00200:207:000000000-ALC1F:1:2107:28600:12853 2:N:0:5
TACGAGGGTATCTAATCCTGTTCGCTACCCATGCTTTCGAGCCTCAGCGTCAGTTGCAGACCAGAGAGCCGCCTTCGCCACTGGTGTTCTTCCATATATCTACGCATTCCACCGCTACACATGGAGTTCCACTCTCCTCTTCTGCACTCAAGTTCAACAGTTTCTGATGCAATTCTCCGGTTGAGCCGAAGGCTTTCACATCAGACTTATTGAACCGCCTGCACTCGCTTTATACCCAATACTCAAG
+
CCCCCGGGGGGGGGGGFFGGGGGGGGGGFGGGGGGGGGEGFFGGGGFF@GGGGGGGGGGGFFGGGGGGGGGGGGGGGGGGGGGGGGGGGGGGGGGGGGGEFGGGGGGGFGGCGGGGGGGGGFGGGFEFC@@FGFGGGGGGGGGGGGGFFGGFDCGFGGFFGFFGFGDCGGGGGFCFFGDDGGDCGCF6DGGGFGG5AEGCFFFFFFFFFFFFFFF75::A=47@BFFF=DFECEC,7=?@FFE@EEF
@M00200:207:000000000-ALC1F:1:2108:4191:18753 2:N:0:5
TACAAGGGTATCTAATCCTGTTTGCTCCCCACGCTTTCGTGCCTCAGTGTCAGTTACAGTCCAGAGAGCCGCCTTCGCAACTGGTGTTCCTCCTAATATCTACGCATTTCACCGCTACACTAGGAATTCCACTCTCCTCTCCTGCACTCAAGTTCCCCAGTTTCCAAGGCTTACTACGGTTGAGCCGTAGCCTTTCACCTCTGACTTAAGAAACCACCTACGCACCCTTTAAACCCAATACTCAAG
+
CCCCCGGGGGGGGGGGGGGGGGGGGGGGGGGGGGGGGGGGGGGGGGGGGGGGGGGGGGGGGGFGGGFGGGGGGGGGGGGFGGFGGGGGGGGGGGGGGGGGGGGGGGGGGGGGGGGGGGGGGGGGFGGGGGGGG8DGGG?DGCGGGFGGGGGGGGGGGGGGGGGF*5@88DGGGGGFG>EFGG6DFCGGGGFGFGGFFEGFFFFFE@@C@FFFA@;>CEFFBFFFFFFFF@E?C=8;@B763CEEB:
@M00200:207:000000000-ALC1F:1:2110:9564:12858 2:N:0:5
TACTAGGGTATCTAATCCTGTTTGCTCCCCACGCTTTCGCGTCTCAGCGTCAGCAACGATCCAGAGGGCCGCCTTCGCCGCCGGTGTTCCTCCTGATATCTACGCATTTCACCGCTACACCAGGAATTCCACCCTCCTCTATCGCGCTCTAGCTGGCTAGTTTCGGATGCACTTCCGGGGCTGAGCCCCGGGCTTTCACAACCGACTTGACCAACCGCCTACCCGTCCTTTAAGCCCAATCCTCAAGAGAC
+
CCCCCGFFFGGGGGGA6FGCFDGGGGGG,CFEED@FGGEEGGGFGGFGGGGGGGGGGGGFGGFDGGGDFGEGGGGGGDGGGC7CGGCFGGAFGFGGGCEFGCGGGDG@EGFFCCE=CFDGGCGCGGF?EFGGGGGFEGGGFDF+@?E>9;D7EEC?EGC><FGGGCEGD:ACCFGGDDE4CB=>FFG4DGDEGB<4A.@AFD))3>9:<<F?)17<007:27((----,.6)54=??B0(,..840?A(1(
@M00200:207:000000000-ALC1F:1:2110:8534:13801 2:N:0:5
TACTAGGGTATCTAATCCCGTTTGCTCCCCTGGCTTTCGCGCCTCAGCGTCAGAAGAGGACCAGTTGTGCGCTTTCGCCACCGGCGTTCCTTCCGATATCAACGCATTTCACCGCTCCACCGGAAGTTCCCACAACCCCTGCCTCGCTCAAGTCCGCCAGTATCCAAGGCACTTCTCCAGTTAAGCTGGAGGATTTCACCCCGGACTTGGCAGACCGCCTACGCGACCTTTAAACCCAGTACTCAAG
+
CCCCCGGGGGGGGGGGF<FGFF<FGGFG,BFFGGGFGCFEEFCC:EECGGGGGGGGGGGGGGCGGGGGGGGGFEGFFEFEEFG@GGFGGGFGGGCFCGEAEGFGGCEGDFGFFGDGE:DFGGFEEGFGGGFGGGGGG>EGGFCF8EGDGGGFF9EG6CGGFFG,<EDG;FFGC6DFGEFGGFFCGGG4FGGFGFGFF7C*;8?3;;>)));;B?759A08;@F(,(-(-).<26?46?B>FFA<AB?
@M00200:207:000000000-ALC1F:1:2112:24328:13486 2:N:0:5
TACAAGGGTATCTAATCCTGTTTGCTCCCCACGCTTTCGTACCTCAGCGTCAGTACAGGCCCAGGTGGTTGCCTTCGCCATCGGTGTTCTTCCGGATATCTACGCATTTCACCGCTACACCCGGAGTTCCGCCACCCTCTACCGTACTCTAGCCCGCCAGTATCGACTGCAGTTCCCAGGTTAAGCCCAGGGATTTCACAACCGACTTAGCGAGCCGCCTACGCACGCTTTACACCCAGTACTCAAT
+
CCCCCFGGGGGGGGGGGGGGGGAFGGGGGGGGGGGGGGGGGGGGGGGGGGGGGGGGGGGGGGGGGGGGGGGGGGGGGGGGGGGGGGGGGGGGGGGGGGGGGGGGGGGGGGGGGGGGGGGGGGGGEGFGGGGEEGGGGGGGGGGGGGGGGGGDGGGDGGGGGFGGGGGGGGGGGFGGGGGGFGGGGG5DGD495CFFFCDFEFF4@FFFFFF>>@GFFFFFFFFFFFFF??B)46?79?:?DFFFF?)
@M00200:207:000000000-ALC1F:1:2113:21261:20215 2:N:0:5
TACTAGGGTATCTAATCCCTTTTGCTCCCCATGCTTTCGTGCCTGAGCGTCAGCAATTGTCCAGGAAGTCGCCTTCGCCTCTGGTGTTCCTCATGATATCTACGCATTTCACTGCTACACCATGAATTCCACTTCCCTCTCCAATGCTCTAGTCATGTAGTTTCAGGCGCAGTTCCGGAGTTAAGCTCCGGGATTTCACACCTGACACACACGACCGCCTGCGCACCCTTTAAGCCCAGTACTCACG
+
CCCCCFGGGGGGGGGGGGGGGG@FGGGGGGFGGGGGGGGGGGGGGGGGGGGGGGGGGGGGGGGGGGGGGGGGGGGGGGGGGGGGGGFGGGGGGGGGGGGGGGGGGGGGGGGGGGGGGGGGGGGGGGGGGGGGGGGGGFGGGGGFGGGGGGFGGGGGFGFCEGGGGGGFGGGGGGGGGC+CEGGGGGFGGCED>DFFFFGFFF@CBFEFFB9A5AGFFFFFDFB@@FFFFFFC?BFFFFFECEFFF3;
@M00200:207:000000000-ALC1F:1:2115:5795:9079 2:N:0:5
TACAAGGGTATCTAATCCCGTTTGCTCCCCTGGCTTTCGCGCCTCAGCGTCAGAAAGGGTCCAGCACCTCGCCTTCGCCACCGGTGTTCCTCCCGATCTCTACACATTTCACCGCTACACCGGGAATTCCAGTCTCCTCTGCATCCCTCAAGAACGGCAGTATCAGCCGACGTTTCTCGGTTGAGCCGAGAGATTTCACGACTGACTTGCCATCCCGCCTACGCGCCCTTTACACCCAGTACTCAAG
+
CCCCCGGGGGGGGGGG6CFGGGGGGGGGGGGGGGGGGGGGGGGGGGGGGGGGGGGGGGGGGGGGGGGGGGGGGGGGGFGGGGGGGGGGGGGGCGGGGGGGFGGFGGGGGGGGGGGGGGGGGGG+@CGGGGGFFGGGGGGGGCGGGGGGGGGGGGGEEGGGGGGGGGGFGGGGGFGGGGGCEGDGFGCDDGDGFGGFFFFF@E;@EFFFGFFFFFGF@FFFFFDFFEF06<8655=.3(14:AFBF0<
@M00200:207:000000000-ALC1F:1:2115:28799:11178 2:N:0:5
TACTGGGGTATCTAATCCTGTTTGCTCCCCATGCTTTCGTGCCTCAGTGTCAGTATTAGGCCAGATGGCTGCCTTCGCCATCGGTATTCCTCCAGATCTCTACGCATTTCACCGCTACACCTGAAATTCTACCATCCTCTCCCATACTCTAGTCTCCCAGTATCGAATGCAATTCCTAAGTTAAGCTCAGGGATTTCACATCCGACTTAAAAGACCACCTACGCACGCTTTAAGCCCAGTACTCAAGCGAT
+
CCCCCGGDGGGGGCFGCFGGGGFGGGGGGGGGGGGGGGGGFGGGGGGFGGGGGGGGGGGGGGGGGGFGGGGGGG;E@FG@FGEGGGGGGGGFG<<FGGGGGGGGGGGGGGGGGGGG+@FFGGG,9CFGGGGGGGGGGGFGGGG?DEEGGGEAEE=DCCE=D,?DC??D8EF?FFFGGGGGGG:D9FFGGFFC?FGFFBFFEBDAFBB@=8CE@5FFFFFB5A)==D=AAABFFFFFD>DB;AC=E=E*06(
@M00200:207:000000000-ALC1F:1:2115:4231:13712 2:N:0:5
TACTGGGGTATCTAATCCTGTTTGCTCCCCACGCTGTCGCGCCTCAGCGTCAGCAACAGCCCAGCAGGCCGCCTTCGCCACTGATGTTCTTCCCGATCTCTACGCATTCCACCGCTACACCGGTAATTCCACCTGCCTCTACTGTGCTCGAGCCTGACAGTTTAGAAGGCAGCCCTGCGGTTAAGCCGCAGGATTTCACCCCCTACTTACCAGGCCGCCTACGCGCCCTTTATGCCCAGTACTCAAG
+
CCCCCGGGGGGGGGGG,EFEFGGGGGGGGGGGGGGGGGGGDGGGGFGGGGGGGGGGGGGGGGGGGGGGGGGGGGGGGGGGGFGFFGGGGGGGGGDGGGGGGGGGGGGGGGGGGGGGGGGGGGG8@CGGGGGGGGGFEFGFGGGGGAFGGGGGGGGGCFGFGGGGCCCGGGGGGFCGGFGDGGGGGGGGGGDGFGF?87FFFFBFFFFF7@)6@0*:9:9<2A;9>3149BF)<BFF??072<DFAB<
@M00200:207:000000000-ALC1F:1:2116:20245:4484 2:N:0:5
TACGCGGGTATCTAATCCCGTTTGCTCCCCTAGCTTTCGCTCCTCAGCGTCAATGTCGGTCCAGGATGCCGCCTTCGCCACCGGTATTCCTCCAGATATCTACGCATTTCACCGCTACACCTGAAATTCTGCATCCCTCTCCCGAATTCAAGCCATCCAGTATCCGACGCAGTTCCAAAGTTAAGCTCTGGGATTTCACGTCGGACTTAGTTGGCCGCCTACGAGCCCTTTACGCCCAGTACTCAAG
+
CCCCCGGGGGGGGGGGGGGGGGGGGGGGGGGGGGGGGGGGGGGGGGGGGGGGGGGGGGGEGGGGGGGGGGGGGGCGGGGGGGGGGGGGGGGGGGGFGGGGGGGGGGGGGGGGGGGGGGGGGGG,6EEFGGGGGGGFGGGGGGGGGGGGGFGGGGGGGGGGGGGGGGGGGGGGGFGGFB8FFGGGFG;014;FFFFFFFGFFF>25>@FFEFFE@FA>FBF?DFFFFB<??BBFFD79?F>DFFA<0)
@M00200:207:000000000-ALC1F:1:2116:21053:16864 2:N:0:5
TACTAGGGTATCTAATCCTGTTTGCTCCCCACGCTTTCGAGCCTCAGCGTCAGTTACAGTCCAGAGAATCGCCTTCGCCACTGGTGTTCTTCCTAATCTCTACGCATTTCACCGCTACACTAGCAATTCCATTCTCCTCTCCTGCACTCTAGACTTCCAGTTTGAAATGCAGCACCCAAGTTGAGCCCGGGTATTTCACATCTCACTTAAAAGTCCGCCTACGCTCCCTTTACGCCCAGTACTCAAG
+
CCCCCGGGGGGGGGGGGGGGGGGGGGGGGGGGGGGGGGGFGGGGGGGGGGGGGGGGGGGGGGGFGGGGFGGGGGEFGDCFEFGGGGGGGGGGGGGGGGGGGGGGEGGCGGGGGEGGGGGGGGG,=EEFFGFFGGGFAGGFGGGGGFFFGGGGGGGFGGGGGFFGGGGGGGGC=??DBF+=FDGGGFD)166@AGFFFFGFFFFEFFFFF7F>E6CB=E5=A@F>FFBFFFBFFAF42>2.>BC4>(.
@M00200:207:000000000-ALC1F:1:2117:20314:8523 2:N:0:5
TACCGGGGTATCTAATCCCGTTCGCTCCCCTAGCTTTCGCACCTCAGCGTCAGTCACTCGCCAGGACACTGCCTTCGCCTTCGGTGTTCCTCCGGATCTCTACGCATTTCACCACTCCACCCGGAATTCCGTGTCCCTCTCGAGCCCTCAAGTCAAACCGTCTTTCCAATACTCGGGTAGGTAAGCCACCCGCTGTCACTGTAAACGCGTCCGACCGCCTGCATGCCCTTTATGCCCAATACTCCAG
+
CCCCCGGGGGGGGGGGGGGGGGFEE;FGGGFFGGGGGGGGGGGGGGGGGFFGCGGGGGGGDGGGGGGGGGGGCFGGGGGGGGGGGGGGGGGGGGGGDGGGGGGGGGGGFGGGDEFFD@FGGGGCEG?DFGGDFGGFF8D?FDGGDEFFGGCEGGGDFGCCEEFD7CCFFGGG>ACC5CDGFFGFCFFCBGD>A)25*0=@C18*9C>2;@FBF@GFF5;??<<AFF2:?(5<<>??0:(()8>)(5,
@M00200:205:000000000-AKKM3:1:1101:16315:1974 2:N:0:1
TACTGGGCTATCTAATCCTGTTTTCTCCCCACTCTTTCTCTCATGTGCTTCCTTCTCGTACCATCCCTCCGCTTTCTCCCCCTCTTTTCCTCCCTTTTTCTACTACTTTCCCCTCTACACTCTTTCTTCCACACACCTCTCTCATACTCTCTCCACCCAGTTTCTCATGCAATTCCTTTTTTGAGCCCCTTTCTTTCACCCCTTCCTTTTATGTCCGCCTACTCTCCCTTTCCTCCCCGTCCTCATTCTCT
+
-,88A,,,6,;;C,,<CCE,C;;,;666C@,+,;6;;5,;,;,;,,,6,,;,,<,;;,,,9@,,,,,,;8+8@:,9,99,,6+,:,<95CD598,,,,99A,A,,,9A99,::>@D,A,994,,,,994@,9=1,81390;D?8D9D0=+,+,6333++*9+06*++,+7+*5151++++436+*660*+1*+22653,:)1:))01;**55;;>31+30))**35*;9+8***31*)07))-*1***1/*
@M00200:205:000000000-AKKM3:1:1101:19158:1975 2:N:0:1
TACCGGGGTCTCTAATCCTGTTTTCTCCCCACGCTTTCTCTCCTCAGCGTCATTACTGAGCCATTTTCTCGCCTTCGCCACTTTTTTTCTTCCCTCTATCTACGCCTTTCCCCTCTACACTCTTCTTTCCACACTCCTCTCTCATACTCTATTCACCCAGTCTCACTTGCAATTCCTTTTTTGATCCCCTTTCTTTCACCCCTTCCTTCCATCTCCGCCTCCTCTCCCTTTCCTCCCTATACTCATTCCCT
+
6,8A667+8,;<C6,<CE@,CCC,;<@@C@,8+@C@@E,,,;BFE,6@+8@,,;,,<,,,;C,,6,6,9:,8>FCE,88,89,,<,8@FFF?9,,,9,99=8?,++94=?,::DCF8<,:44,,,,49CD,=66+493@3;=D5=+D0=+,+,6643>+*@+;=*++,5@+*3:D3++++766++72;:+,*+255?3@*8=C5)80;*)30*3520*3>25)*/5/92:3***1-4(..*0/.***))))
@M00200:205:000000000-AKKM3:1:1101:14779:2009 2:N:0:1
TACGGGGGTCTCTCATCCCGTTTGCTCCCCTAGCTTTCTCTCCTCAGCGTCCCTACAGATCCATCTCTCCGCCTTCTCCACCTTATTTCCTCCCACTCTCTACGCCTTTCACCGCTACACTCCTCCTTCCGCTCTCCTCTCCCGGACTCTCTCCTGGTAGTTTCCCCTGCCGTTCCCCTCTTGCGCCCATTTCTTTCACTGAGTCCTCCCCGGCCCGCCTCCTCGCCCTTTCCTCCCCGTACTCATTCCCT
+
6,86,+@+8,;CE,,<CCC,E;6,6<;CDCC-,;CCEA,<,;;5C,,;+88+,,,,,,,:BF9,:,,,:4+6@CBE,::,99,,,,<AFBF?A:,,4,9AD,C,>+4@9?,::+6*+89:9,,,,,99EE+@=66C=8@05==*1*@1=+,+606**6+5E+32;603*4*)30;00***674+05:*/*,+4<:54*5*/*)**.**(-0(/(33.)24(/(01:;D5*5).)-./(48(-34.))))))
@M00200:205:000000000-AKKM3:1:1101:23288:2024 2:N:0:1
TACCAGGGTATCTAATCCTGTTTTCTCCCCACGCTTTCGATCCTCAGCGTCAGTACTGGACCATTCTCTCGCCTTCGCCACTTTTGTTCTTCCGTCTCTCTACGACTTTCTCCTCTACACTCTTCCTTCCACATACCTCTTCCATACTCACTCTAGCCAGTTTCACCTGCAATTCCCATTTTGCGCCCTTTTCTTTCACCTCTTACTCTCCTATCCGCCTCCTCTCCCTTTCCCCCCTATACTCATTCTCT
+
6,8A<@,,;,;CC,,;CCECF@@,;@CCCCCC+@C:C@,,,;BEF9,<+88,,<,,<,,,;;,,6,;,<548@CEA,8@,89,,<,9AFGG@?,,,9,9CD8?:,+46;C,9:@@=8?D=94,,,,9=E=,=?9+981@05@=9FFG06+,+,36598+3@+5=*++,58**5DF1++++366+36=9@+,+27==522:DCF**3;**)0:*;9:8+:=)0)**53;*2.***-)4((.0*85C******
@M00200:205:000000000-AKKM3:1:1101:13912:2080 2:N:0:1
TACGCGGGTATCTAATCCTGTTTGCTCCCCACGCTTTCGAGCCTCAGCGTCAGTAATGGACCAGTATGTCGCCTTCGCCACTGTTGTTCTTCCGAATATCTACGACTTTCACCTCTACACTCGGCGTTCCACATACCTCTTCCATACTCACGCTAGCCAGTTTCACAGGCAATTCCAAGTTTGAGCCCTTTGCTTTCACCTCTTACTAAACTATCCGCCTACTCTCCCTTTCATCCCTATACTCATTCTCT
+
88ACCGG>F+CEFFCFFGGGGEE,CFEEDCEFEGGEFF7,,8CFG<EEEBB,,<,,C<<FFFF,C,<,<@:BFGGF@??,8A,,<,CFGFG@=7,,@,@CDEGF7+?@DF,::DEFCF=?>D++++6@FGFGG6+@==FDFFDFGFG9=+,+,663*DADD+26*++,0@:<FEF;++++8;253@?5A5,+4<B93;=6>DF**:/**)01*/255*:5-5*//1?D8C@**)./2))/.)1.)))))))
@M00200:205:000000000-AKKM3:1:1101:7531:2102 2:N:0:1
TACTAGGTTATCTAATCCGGTTTGCTCCCCACGCTTTCGCTCCTCAGCGTCAGTTTAGGCCCATTCCTCCGCCTTCGCCACTGTTGTTCCTCCCTCTCTCTACGCCTTTCCCCGCTACACCTTTTCTTCCGCTTTCCTCTGCCCACCTCTAGCTCGCCAGTTTCCGCTGGCTGCTCCCTTTTGAGCCCGTCCTTTTAACACCGCCCTTTCAGACCCGCCTCCCCGCCCTTTCACCCCCATACTACTCTTAC
+
68AACGG,C,;CFC,CEE@FG@8,;C<CFF<F+FFCCF,,8C@FFE<C@8B,,6,6,6;,FFC,,,,,<98CBFEG7@@,84,,<,:FGGGE=C,,9,@EGGG@G+:?DB,:A+=?+C=:,,,,,,9@EF@E6+683<D90@65,3=06+,+,+6*3@0>F2*+5*+633<59)*0*3++83233:C50****552+.51:@2)((/()**11)=:3)240(()(3::79;))).,*((4((.-)).))))
@M00200:205:000000000-AKKM3:1:1101:10135:2153 2:N:0:1
TACTCGGGTATCTAATCCTGTTTGCTCCCCACGCTTTCGAGCCTCAGCGTCAGTAATGGACCAGTCTGTCGCCTTCGCCACTGTTGTTCTTCCGAATCTCTACGACTTTCACCTCTACACTCCGCTTTCCACATACCTCTTCCATACTCACTATAGCCAGTTTCAATGGCAATTCCACTTTTGAGCCCTTTGCTTTAACCTCTTACTTCTCTATCCGCCTACGCTCCCTTTCCCCCCCATACTCATTACCT
+
8ACCCGG7E+CFGFFFGGGGGEE,<C@CFFGGGGGCDE7,,8@FGGGGGBF,,C,,CEFFEDC,:,<,<::BFGGGE@@,44,,<?FGGGC,?,,,8,,CEEGGG+6?EFAFFGGFGGG448,+++4@FFGGG,+C=DF8+@8DEFC1=+,+,6=++@D5=+53*++,0@D5DE7+++++8=+63==:6+,41@D++07*38***5;****53C;DA308)))3-4:90;4***0-*(-7536))))))))
@M00200:205:000000000-AKKM3:1:1101:9199:2154 2:N:0:1
TACCAGGGTATCTAATCCTGTTTGCTCCCCACGCTTTCGAGCCTCAGCGTCAGTAATGAGCCATTGTGTCGCCTTCGCCCCTGTTGTTCTTCCGAATATCTACGACTTTCACCTCTACACTCGTATTTCCACACACCTCTCTCATACTCAAGACACCCAGTTTCAAACGCAATTCCTATCTTGAGCCCCGTGATTTCACCCCTTCCTTACATGTCCGCCTCCGCTCCCTTTCCACCCCGTACTCATCCTAT
+
A8ACCGG,E,CCFGAFGGGGGFE,6CFEDBFGEGGFFE,,,6@FFFGGGFC7,C,,CFFGGGG,;,<,:BBB=FGFF@@,4?,,:FFGGGGEE7,,8,,CFFGGG6F=EE9ACECFGGG<;=+,+,,9CEDFD66>=;?D*=FFGF+0?+,+,6=;DEGF8+060+=,3@BADE+4++++836+3D??>++**4=++573@9C))33;*):@@EEC299:)-)/(42:CD)****01(,/6<143))/.))
@M00200:205:000000000-AKKM3:1:1101:19802:2157 2:N:0:1
TACGGGGGTATCTAATCCTGTTTGCTCCCCACGCTTTCGCTCCTCAGCGTCAGTCATGGACCATTTTGTCGCCTTCGCCACTGTTGTTCTTCCGTATATCTACGCCTTTCACCTCTACACTCGGACTTCCACATACCTCTGCCATACTCTCTCTAGCCAGTTTCACCTGCAATTCCATTTTTGAGCCCTCGGCTTTCACCTCTCACTTCCCTATCCGCCTTCTCTCCCTTTCATCCCAATACTCATTCGAT
+
88B@@FG7C7CEEFEFGG<AFCC,CEEEDFGGDGGEEE:,,;8ACEFGGBC,,<,,<<,,EFG,:,9,6:4BFGGG7BC,:4,,<:EBEC;59,5,9,,AEFGD++9=AE,C:9=FGGGE,9++++@@FD=DF@+CABFD*62*@++3?+,+,261=8AD,+39*++,3@D@CF?4+++48503<DFF6***01:3+3=:65=)*16***)16)?C(/:@(8*;<,AFFC5*))1/8),()6C4)))))1)
@M00200:205:000000000-AKKM3:1:1101:11005:2160 2:N:0:1
TACCAGGGTATCTAATCCTGTTTGCTACCCACGCTTTCGAGCCTCAGTGTCAGTTCCAGTCCATAGATCCGCTTTCGCCACCGGTGTTCCTCCATATATCTACGCATTTCACCGCTACACATGGAATTCCACTCTCCTCTACTGCACTCTAGTCTAACAGTTTCCAATGCACACATTGTTTTAGCCACTTCCTTTTACATCAGTCTTATTAAACCACCTGCCTTAGCTTTACTCCCCCAACTCAATTGATT
+
AABBCGG7E<@EFFGGGGGGGFD8EF9CFFGGGGGEFG7,,8CFCFGGGEC,,CC,<FFFGFG9,,,,<CBFFEGG>@@7:,++@:FCFGG,A8F,E,9CFGGFG,8@CE9E?B>BGGF<,4,,59DDFGGG89=E?FF=D=EFDF+06+3+63+59>?D,6;=;++@;DF*9=D*3+34A,6+5,,36+63B=:++:@;968*1002*;;;=*>:)+0)3)*+*50+?@7***31*))/0<>E:******
@M00200:205:000000000-AKKM3:1:1101:23455:2200 2:N:0:1
TACAGGGGTATCTAATCCTGTTTGCTCCCCACGCTTTCGAGCCTTAGCGTCAGTAATGGACCAGTCTGTCGCCTTCGCCACTGGTGTTCTTCCGAATATCTACGACTTTCACCTCTACACTCGGAGTTCCACATACCTCTTCCATACTCAAGCTAGCCAGTCTCAAAGGCAATTCCAACTTTGAGCCCTTTGCTTTCACCTCTGCCTAACCTATCCGCCTACGCTCCCTTTCATCCCAATACTCATTCGAT
+
BCCCCGGGGDFGGGGGGGGGGGF8EFGFFGGGGGGGGFE?8@CGCFGGGCFCDG99FFGGGGGDE,<,CFDFCGGGG@FDFF,,CFFGGGGAEE,,@,;CAFGGG+@FDF,BCFGFGDFBFD+++++94@FGG=AF8DGD<EFFFFF=?+,+,6BD5EGFF+3?CC7,0@F5FBFD+?+*97==?F8D?+,++7<5+375>C@)*38*)))3):EF=0<A>5)5)4/C784***/88)-735?:4**/***
@M00200:205:000000000-AKKM3:1:1101:11276:2280 2:N:0:1
TACTGGGGTATCTAATCCTGTTTGCTCCCCACGCTTTCGAGCCTCAGCGTCAGTAATGGACCAGTATGTCGCCTTCGCCACTGGTGTTCTTCCGAATATCTACGAATTTCACCTCTACACTCGGAGTTCCACATACCTCTTCCATACTCAAGATAGCCAGTATCACAGGCAATTCCAAGGTTGAGCCCTGGGCTTTCACCTCTGACTAAACTATCCGCCTACGCTCCCTTTATGCCCAGTACTCAAGCGAT
+
A<B<CFGGGGGCFFDCFGCFGGGGAGGGGGGGGGGGGGG<,,C<FFEGDEGDCFGC9FC<EFD@FFFGEFFGCFG=FEGGGGGCFGFGGGGG9F,@F<DGGFGGGC:AFGGGGGF5AFAF;@CE7@8DFCGGF?+EFFG6D8E7=DF7FFEC9=D?77+;=+;C*+==D=?);8+3;D6*C8??DFG**++5DGFD+CF@@@65E<C;<):;6*@,:CBD=C2@9A>F>C=*9*9386(0**9@;E**/5-
@M00200:205:000000000-AKKM3:1:1101:14870:2308 2:N:0:1
TACGGGGGTATCTAATCCTGTTTGCTCCCCACGCTTTCGCGCCTCAGCGTCAGTTACAGTCCAGAGAGCCGCCTTCGCCACTGGTGTTCCTCCACATCTCTACGCATTTCACCGCTACACGTGGAATTCCGCTCTCCTCTTCTGCACTCAAGTCTCCCAGTTTCCAGTGCGTCACGGGGTTGAGCCCCGCACTTAGACACCAGACTTAAGAAACCGCCTGCGCGCGCTTTATACCCATTACTCAAGAGCTC
+
CCCCCGGGGGGGGGGGGGGGGGGGGGGGGGGGGGGGGGGGGGGGGGGGGGGGGGGGGGGGGGGGGGFGGGGGGGGGGGGGGGFGGGGGGGGGGGGGGGGGGGFGGGGGGGGFGGGEGGGGGGGGGGGCFGFGGGGGGFGEFGGFGFGFGFGGGGGFFGGFDFFGEFGGFGFFFFEFBDG?CEGGFGFFBGGF>FGFFFGFF?@(1.<EC?E3=@FE0:)60,(8(/<9DCA)64:?+(-).))6(,40(<)
@M00200:205:000000000-AKKM3:1:1101:14579:2350 2:N:0:1
TACTGGGGTATCTAATCCCGTTCGCTCCCCCAGCTTTCGCGCCTGAGCGTCAGGACAGGCCCAGAGATCCGCCTTCGCCACCGGTGTTCCTCCCGATATCTGCGCATTTCACCGCTACACCGGGAATTCCAATCTCCCCTACCTGCCTCGAGCCACGCAGTATCGAATGACGGCCCGGGGTTGAGCCCCGGGTTTTCACATCCGACTTGCGTGGCCGCCTGCGCGCGCTTTATACCCAGTACTCAAGGAAT
+
CCCCCGGGGGGGGGGGGGGGGGGGGGGGGGGGGGGGGGGGGGGGGGGGGGGGGGGGGGGGGGGGGGFGGGGGGGGGGGGGGGDGGGGGGGGGGGGGEGGGGGGGGGGGGFFGGGG>DGGGGGGGFGGGGGGGDGGGGFGDFGGFGFGFGFGGGGGFFGGFE+*5:CGG6EF@DB@AABDFFEDFFGG>BDGDEEGD1)=)64:??B>?)4;FF9CC>D:2:39<75@D)*-)6569C)4(-424<4<)(,.
@M00200:205:000000000-AKKM3:1:1101:7178:2363 2:N:0:1
TACAAGGGTATCTAATCCCGTTCGCTACCCTAGCTTTCGTTCCTCAGCGTCAGAAGAGACCCAGTAAGCCGCTTTCGCCACCGGTGTTCCTGATGATATCAACGCATTTCACCGCTCCACCATCAGTTCCGCTTACCCCTGTCTCCCTCAAGCCTTGCAGTATCAAGCGCCATTCCTCGCTTGAGCCGAGGGCTTTCACACCTGACTTACAAGGCCGCCTACAAACCCTTTACACCCAATACTCAAGATCT
+
CCCCCFDGGDGGGFFGGFFGGGGEGGGGGGGGGGGGGGGEFG@FGGGGGGGGGGGGFFFFGFFFGGFGGGGGGDFGGGGGGGGGGGGGGFFGGGEG9CDGFFFGGGFGGGGGGGGDGFCGGG9FGGFGGGGGGGDFDFGFFFC<;DFDGFG6FFF8?F+;E+*=C+=?>EE5*:CC+<C*+@?6:AC>>>*9*=>DA4=AEF=:=>;@6@*07(1=24=7,5(*7@:D8*/7>E@@E7(()/<@)/).)))
@M00200:205:000000000-AKKM3:1:1101:14200:2382 2:N:0:1
TACGAGGGTATCTAATCCTGTTTGCTACCCACGCTTTCGAGCCTCAGTGTCAGTTACAGTCCAGAGAGCCGCTTTCGCCACCGGTGTTCCTCCATATATCTACGCATTTCACCGCTACACATGGAATTCCACTCTCCTCTACTGCACTCAAGTCTAACAGTTTCCAATGCACACAATGGTTGAGCCACTGCCTTTTACATCAGACTTATTAAACCACCTGCGCTCGCTTTAAGCCCAGTACTCAAG
+
CCCCCGGGGGGGGGGGGGGGGGGGGGGGGGFGDGGGGGGGGGGGGGGGGGGGGGGGGGGGGGGGGGGGGGGGGEDGGGGGGGGGGGGGGGGGGGGGGGGGGGGGGC7FFFFGGEDBGGGGGCFGGGGGGGGGGGGGGFGFFGGFGFGFGFGGFGGFFFGFGFEGDFFGFFFFFFFFFFDFFEGGFFGFFGGFFGFGFFD7EE@*:8;AEEEAEE?C8D>CC:9*:=D9DCFEFFF2;5;CEE*8==
@M00200:205:000000000-AKKM3:1:1101:8609:2382 2:N:0:1
TACTCGGGTATCTAATCCTGTTTGCTCCCCACGCTTTCGAGCCTCAGCGTCAGTAATGGACCAGTATGTCGCCTTCGCCACTGGTGTTCTTCCGAATATCTACGAATTTCACCTCTACACTCGGAGTTCCACATACCTCTTCCATACTCAAGATAGCCAGTATCAAAGGCAATTCCAAGGTTGAGACCTGGGCTTTCACATCTGACTAAACTATCCGCCTACGCTCCCTTTATACCCAGTACTCAAG
+
CCCCCEGGGGGGDEFDGGGFGGGGGGFGGGGGGGGGGGGGGGGGGGGGGFGGGCGGGGGGGGGGGGGGGGGGGGGGGGGGGGF?<FFGGGGGGFGGGGGGGGFGGCFGGAFEG9CFFCFGGGFGGGGGGGEDFGGEG79DFGFDFF+0+=A=EGGFD8D5@DEG9?D8DDFDFE7@FFG?B=FF6,=?6DEFFFCC+*E7*)*1;C5E@@5C8A>@)<@))0:@)4:7CF=1*>7*6355>8*9473
@M00200:205:000000000-AKKM3:1:1101:15658:2420 2:N:0:1
TACACGGGTATCTAATCCGGTTCGCTACCCTGGCTTTCGGGTCTCAGCGTCAGGATCGGCCCAGTCGGCCGCCTTCGCCACTGGTGTTCCTCCCGATATCTGCCCATTTCACCGGTACACCGGGAATTCCACCGACCTCTACCGTCCTCAAGTTCCCCAGTATCAGATGCAATTCAGCGGTTGGGCCGCTGGATTTCACACCTGACTTAAGGAACCGCCTACCCCCGCTTTATACCCAGTCCTAAAGATAT
+
C,@BCGGGGGGGGGGGGGGDGGGGGGDGGGFFEGGGGGGGF<FFGFGGGGGGEFDFGEEGGGDFFFGEGGDGGGGGFGEEEGGFGFGEGGFGGEGG@FEGFDEF<DGGF;,FGEG>8FFFGC>EFEGGGEEAFCDGGBGEFGGFGBC=DFGG><BB5DGDGGC9E=2>+,46E*:E+=9>FECD4@F;>DGFFGGGF)<)(/3(5(7546)))3CEFG><B?(041.9393::)44@)(.))))).5))).
@M00200:205:000000000-AKKM3:1:1101:19602:2423 2:N:0:1
TACCGGGGTATCTAATCCCGTTTGCTCCCCTAGCTTTCGCGCCTCAACGTCAGTATCCGTCCAGAAGATCGCCTTCGCCACTGGTGTTCCTCCCGATATCTACGCATTTCACCGCTACACCGGGAATTCCATCTTCCTCTCCGGAACTCAAATTAAACAGTATCTCGTGCACTTCCAGAGTTAAGCTCTGGGCTTTCACACGAGACTTATTCAATCGCCTACGCGCCCTTTAAACCCAGTACTCAAG
+
CCCCCGGGGGGGGGGGGEGGGGGGGGGGGGGGGGGGGGGGGCGGGGGGGGGGGGGGGGGGGGGGGGGGGGGGGGGGGGGGGGGGGGGGGGGGGGGGGGGGGGGGGGGGGGGGGGGFGGGGGGGGGGGGGGGGGGGGFFGFFGGDGFGFGFGGFFGFFGGFGFEGEFGEAE5@FFFFFF79EDGGFGCFFFGAFGGGFE?4>AABBFFFE?E?<5,;5?B506;:2CEG75).64=8EFD?FA>BA?4
@M00200:205:000000000-AKKM3:1:1101:14118:2482 2:N:0:1
TACGGGGGTATCTAATCCTGTTTGCTACCCACGCTTTCGAGCCTCAGTGTCAGTTACAGTCCAGAGAGCCGCTTTCGCCACCGGTGTTCCTCCATATATCTACGCATTTCACCGCTACACATGGAATTCCACTCTCCTCTACTGCACTCAAGTCTAACAGTTTCCAATGCACACAATGGTTGAGCCACTGCCTTTTACATCAGACTTATTAAACAACCTGCGACCGCTTTAACCCCAATACTCAAG
+
CCCCCGGGGGGGGGGGGGGGGGGGGGGGGGGGGGGGGGGGGGGGGFGGGGGGGGGGGGGGGGGGGGGGGGGGGGGGGGGGGGGGGGGGGGFGGGGEGGCFGGGGGGGGGGGGGGGEGGGGGGGGGGGGGGGGGGGGGFCEFGGFGFGEGF88DDGFFGGF=FEGFFGGFGFFFFFF5?=BCC7FFGGFF?EAFFFGFBDCEEFB339CCEFF<@,1>DA@(/()/:3)>FCE)731;(/))9;E1)
@M00200:205:000000000-AKKM3:1:1101:24404:2500 2:N:0:1
TACGCGGGTATCTAATCCTGTTTGCTCCCCACGCTGTCGCGCCTCAGCGTCAGCAACGGCCCAGCAGAACGCCTTCGCCACTGGTATTCTTCCCGATCTCTACGCATTCCACCGCTACACCGGGAATTCCATCTGCCCCTACCGTGCTCTAGCTCGCCAGTCTGATCGGCAGCCCCGGGGTTGAGCCCCGGGATTTCACCAACCACTTAACGAGCCGCCTACGCGCCCTTTATGCCCAGTACTCAAGAGA
+
CCCCCGGGGGGGGGGGGGGGGGGGGGGGGGGGGGGGGGGGGGGGGGGGGGGGGGGGGGGGGGGGGGGGGGGGGGGGGGGGGGGGGFFGGGGGGGGGGGGGGGGGGEGGGFGGGGGFGGGGGDGGDGGGGGGGGGGGFCGDFGGFGFGFGFGDGGGFFGGEGGEGFFGGFGF9B95?)8C>FCGDFGGFFGD:3C?FFBG<<??B?FFFFAFFF0EEFDDFFFF36EED30)64<<);)((6<<><7>7:7
@M00200:205:000000000-AKKM3:1:1101:20105:2502 2:N:0:1
TACACGGGTATCTAATCCTGTTTGCTCCCCACGCTTTCGCGCCTCAGCGTCAGAACCGGACCAGACAGCCGCCTTCGCCACTGGTGTTCTTGCGAATATCTACGAATTTCACCTCTACACTCGCAGTTCCGCTGTCCTCTTCCGGTCTCAAGCCAACCAGTATCGAAGGCAATTCTGTGGTTGAGCCACAGGCTTTCACCCCCGACTTAATCGGCCGCCTACGCGCCCTTTACACCCAGTACTCAAGAGA
+
CCCCCGGGGGGGGGGGGGGGGGGGGGGGGGGGGGGGGGGGGGGGGGGGGFGGGGGGGGGGGGGGGGGGGGGGGGGGGGGGGGGGGGGGGGGGGGGGGGGGGGGGGGDGGGGGGGGFGGGFGGGGGGGGGGGGGGGGFFGFFGGBEDGDGFGGGGGFFEGFFGFGFFGGFGFFA@FFFFGFGGGG4A:>FCEFFGFFFEG=D2=>@BF?)9CE1?G?>GBF;<?B0:5D7*>BF>AFGBBFFF<9>72AF<
@M00200:205:000000000-AKKM3:1:1101:20270:2516 2:N:0:1
TACAAGGGTATCTAATCCTGTTTGCTCCCCACGCTTTCGAGCCTCAGCGTCAGTAATGGACCAGTATGTCGCCTTCGCCACTGGTGTTCTTCCGAATATCTACGAATTTCACCTCTACACTCGGAGTTCCACATACCTCTTCCATACTCAAGATAGCCAGTATCAAAGGCAATTCCAAGGTTGAGCCCTGGGATTTCACCTCTGACTAAACTATCCGCCTACGCTCCCTTTAAGCACAGTACTCAAGAGA
+
CCCCCGGGGGGGGGGGGGGGDGDFGGGGGGGFGGGGEGFGGGGGCFGGGFGGGGGGGFAFFFGGGGGGFFGGGGGGGGGEGGGGFFGGGGAFGFGGGGGGGGGDE8FFGGGGGGFFGEDEDFFGFGE?,EFFDCFGGFD5DGGFFC?EFFGGGDD5+@D?DFDDDFGGFFF)?DF77CFFGGGGF8,::=@F*8=?;7@@B<@@E*:=5>CEFFGG)<?==5A?2=BFFC:C?==*>0(01846*0.8@5
@M00200:205:000000000-AKKM3:1:1101:24666:2534 2:N:0:1
TACTAGGGTATCTAATCCTGTTTGCTCCCCACGCTTTCGAGCCTCAGCGTCAGTAATGGACCAGTATGTCGCCTTCGCCACTGGTGTTCTTCCGAATATCTACGAATTTCACCTCTACACTCGGAGTTCCACATACCTCTTCCATACTCAAGATAGCCAGTATCAAAGGCAATTCCACGGTTGAGCCCTGGGCTTTCACCTCTGACTAAAATCTCCGCCTACGCTCCCTTTAAACCCAATCCTCAAGAGA
+
CCCCCGGGGGGGGGGGGGGGGGGGGGGGGGGGGGGGGGGGGCGGGGGGGGGGGGGGGGGGGGGGGGGGGGGGGGGGGGEGGGGGGGFGFGGGGGGGGGGFGGGGGGGGGGGGGEDFDEFGGGGGGGEGGGGFGFGCEFFFFGGFGFC9=D,DFFGFFGDB8DECEDFG?FFD?D7FD+=5A>CFFGGFFG??:EFFFEG@=D@@00*;C)*0)*@@59@D5>DBAGEG?CE6A4EFC=5:((>=4;@3(5
@M00200:205:000000000-AKKM3:1:1101:9425:2567 2:N:0:1
TACTGGGGTATCTAATCCCGTTTGCTCCCCACGCTTTCGCGCCTCAGCGTCAGGAAATGCCCAGAGACCCGCCTTCGCCACCGGTGTTCCTCCCGATCTCTACACATTTCACCGCTACACCGGGAATTCCAGTCTCCTCTGCATCCCTCAAGAACGGCAGTATCAGCCGACGTTTCTCGGTTGAGCCGAGAGATTTCACGACTGACTTGCCATCCCGCCTACGCGCCCTTTAAACCCAATACTCAATCAAT
+
CCCCCGGGGGGGGGGGGGGGGGGGGGGGGDGGGGGGGGGGGGGGGGGGGGGGGGGGGGGGGGGFGGGGGGGGGGGGGGGGGGGGGGGGGGGGGGDGEGGGG,5AFFCFGGGGGGGFGGGFGGGGG7DDFGFFDFFFGFGEFGGFGBFFGFG8EDG?EGGB?FEFEFGGA>?A?DFF6BCFEEGF;FC>B5CE49FGF)<?FFD>@;EC3)5>E88*(9=1,30<>EEC9>)).-).A03(.4-4A0)))))
@M00200:205:000000000-AKKM3:1:1101:13696:2592 2:N:0:1
TACAGGGGTATCTAATCCTGTTTGCTCCCCACGCTTTCGCGCCTCAGCGTCAGTTACAGACCAGAAAGCCGCCTTCGCCACTGGTGTTCCTCCACATCTCTACGCATTTCACCGCTACACGTGGAATTCCGCTTTCCTCTTCTGTACTCAAGTCCCCCAGTTTCCAATGACCCTCCACGGTTGAGCCGTGGGCTTTCACATCAGACTTAAAGGACCGCCTGCGCGCGCTTTATGCCCAGTACTCAAGAGA
+
CCCCCGGGGGGGGGGGGGGGGGGGGGGGGGGGGGGGGGGGGGGGGGGGGGGGGGGGGGGGGGGGGGGGGGGGGGGGGGGGGGGGGGGGGGGG8FFGGFGEFGFFFGGGGGGGGGGBGGFFGGGGGGGGGGGGGGGGGFGFFFGFGFFEGFGGGGFF6CGB?DEGEFGGFGFF?DF59CGFGGGGFGFFFDGEFGGGFECECEFB@:@8;CEFFBCF=C;9@BBF9:>C)*3;<?<<C,(.<9AA<727?F
@M00200:205:000000000-AKKM3:1:1101:18829:2594 2:N:0:1
TACTGGGGTATCTAATCCTGTTCGCTCCCCACACTTTCGCTCCTCAGCGTCAGGTCATTCCCAGAGAACCGCCTTCGCCACCGGTGTTCCTCCTGATATCTGCGCATTTCACCGCTACACCAGGAATTCCGTTCTCCCCTGACTACCTCTAGTCTGCCCGTATCGGAAGCAAGCGCCGTGTTAAGCACGGCGTTTTCACTCCCGACGCGACAAACCGCCTACGATCCCGTTAAACCCAGTACTCAAGAGA
+
CCCCCGGGGGGGGGGGGGGGGGGGGGGGGGGGGGGGGGGGGGGGGGGGGGGGGGGGGGGGGGGGGGGGGGGGGGGGGGGGGGGGGGGGGGGGGGGGGGGGGGGGGGGGGGGGGGGFGGGGGFGGGGGGGGGGGGFGGFGFFG,DFBF5DBFGFGGFFGGFGCDGFEDGFGFFFDFFFFG><FFGFGGFA4EBF==?FFE48B>@FBFFBFF6>8CC4DB??F05(2.>*902(4<?E???F4).),4)(.
@M00200:205:000000000-AKKM3:1:1101:15158:2598 2:N:0:1
TACGGGGGTATCTAATCCTGTTTGCTCCCCACGCTTTCGAGCCTCAGCGTCAGTAATGGACCAGTATGTCGCCTTCGCCACTGGTGTTCTTCCGAATATCTACGAATTTCACCTCTACACTCGGAGTTCCACATACCTCTTCCATACTCAAGATAGCCAGTATCAAAGGCAATTCCAAGGTTGAGCCCTGGGCTTTCACCTCTGACTAAACTATCCGCCTACGCTCCCTTTAAGCCCAGTACTCAAG
+
CCCCCGG7FGGGGGGGGGGGGGGGGGGGGGGGGGGGGGGGGGGGGGGGGGGGGGGGGGGGGGGGGGGGGGFGGGGGGGGGGGGGGGGGGGGGGGGCGGGGGGGGGGGGGEGGGGGFGGGDGCFGGGEDFGGGGGGGGFFFFGGFGFD7FFGFGGFFF,=FFFDGEFGGFGFDFE+BFFD?FFGGFGG5FCFAFFGGFCCEEDFE=EBFFFB?A69E2FED25(05C6CFFEF))7/==?ECEFE4;E
@M00200:205:000000000-AKKM3:1:1101:17446:2630 2:N:0:1
TACTCGGGTATCTAATCCTGTTCGCTCCCCACACTTTCGCTCCTCAGCGTCAGGTAATGCCCAGAGAACCGCCTTCGCCACCGGTGTTCCTCCTGATATCTGCGCATTTCACCGCTACACCAGGAATTCCGTTCTCCCCTGCATACCTCCAGTCTGCCCGTATCGAAAGCAAGCCAGGTGTTAAGCACCTGGTTTTCACTCCCGACGCGCAAAACCGCCTACGAGCCCTTTACACCCAGTACTCCACAGA
+
CCCCCGGGGGGGGGGGGGFGGGGGGGGGGG@FEGGGGFGGDGGGGGGGGGGGGGCEGFGGGGGCFGGFFEGGGGGGGGGGEFGGGGEGGCFFGGGGGGGGGGGGGGDCCEFFACCBCEGGGGGGG8E?EGCDGGGGEDC=FGGFGFGBDFGGDDDFBF??==8=556:>CF5C55*3*2*75@++723;DCFFGF?6<FEF=<>A)(-6-(.1,<*(2:@(6(),/8509).)687C62?F<24(5((.(
@M00200:205:000000000-AKKM3:1:1101:7829:2647 2:N:0:1
TACGCGGGTATCTAATCCTGTTTGCTCCCCACGCTTTCGAGCCTCAGCGTCAGTAATGGACCAGTATGTCGCCTTCGCCACTGGTGTTCTTCCGAATCTCTACGAATTTCACCTCTACACTCGGAGTTCCACATACCTCTTCCATACTCAAGATAGCCAGTATCAAAGGCAATTCCAAGGTTGAGCCCTGGGCTTTCACCTCTGTCTAAACTATCCGCCTACGCTCCCTTTAACCCCACACATCAAGATAT
+
@CCCCGG7@CEGGGGGGGGFFFFFGGGECFC@FG:CFFCFFGGCGG@FGFBF@FGGGFGGGGFDFGGDEFE@F7=F<F:FF<A8FDFCF4=E;C,6:,@FFADDC,:+,;E?FGGFGGDFDFCG+BCDFFGGFCC@,+6>FGGFGFGD+=129?D+4@6*6=;CFB=,;FF5?59+3<C5,,9C?F6?C+4*9:CD5AF96CB:*AEE6*64;6BF>F4DD:>)5*87C836?*7/8<(((()//)74)1)
@M00200:205:000000000-AKKM3:1:1101:14778:2672 2:N:0:1
TACAGGGGTATCTAATCCTGTTTGCTCCCCACGCTTTCGCGTCTCAGCGTCAGTAACGTCCCAGCGAGCTGCCTTCGCAATTGGTGTTCCTCCTGATATCTGCGCATTTCACCGCTACACCAGGAATTCCACTCGCCTCTTCCGTACTCTAGCCCGACAGTATCCACCGGCTTTCGAGGGTTGAGCCCCCGACTTTCACAGCGGACTTACCGGACCGCCTACACGCGCTTTAAGCCCAATACTCAAGAGA
+
CCCCCGGGFGGGGGGGFGGGGGGGGGGGGGGFGGGGFGGGGGG@EFGGGGGGGGGGGGGGFGDGGGEGGGGGGFGGGGGGGGGGFG<FFG8FGGGGGGGEFDEFGGGEDGFGGGGBGGGGGGGGGFFFEFE9==FEGFG)DDFDFFD=FBGGG+DBB689EF@GFFGGFGFA>CFFFF>9C>DFFGG>ADEEEC=:A8:/7;>;BF0)7>EDFFEG9>:?:2??0?DD1>(4>423;?((47>))4?>::
@M00200:205:000000000-AKKM3:1:1101:24393:2690 2:N:0:1
TACTGGGGTATCTAATCCTGTTTGCTCCCCACGCTTTCGAGCCTCAGCGTCAGTAATGGACCAGTATGTCGCCTTCGCCACTGGTGTTCTTCCGAATATCTACGAATTTCACCTCTACACTCGGAGTTCCACATACCTCTTCCATACTCAAGATAGCCAGTATCAAAGGCAATTCCAAGGTTGAGCCCTGGGCTTTCACCTCTGACTAAACTATCCGCCTACGCTCCCTTTAAACCCAGTACTCAATCGAC
+
CCCCCGGGGGGGGGGGGGGGGGGGGGGGGGGGGGGGGGGGGDGGGGGGGGGGGGGC@CGFGGGGFFFGGGGGGGGGGGGGGFGGGGGGG;FGGGGGGGGGGGGGGGGEFGGGGGGFGGFGFFE>FGGGGGFC8DFGGDFFFGDFDFGE6D8D,6=<<FGFFFDFDBDF5EF5DBFFF+?DD=+6DF,DFGGFBEGG8*798C687CFF5)3;6=FFDDBAAC4?2=?F9+.6**.:C57(**1>4(**/5(
@M00200:205:000000000-AKKM3:1:1101:16225:2719 2:N:0:1
TACCAGGGTATCTAATCCTGTTTGCTCCCCACGCTTTCGAGCCTCAGCGTCAGTAATGGACCAGTATGTCGCCTTCGCCACTGGTGTTCTTCCGAATATCTACGAATTTCACCTCTACACTCGGAGTTCCACATACCTCTTCCATACTCAAGATAGCCAGTATCAAAGGCAATTCCAAGGTTGAGCCCTGGGCTTTCACCTCTGACTAAACTATCCGCCTACGCTCCCTTTAAACCCAATACTCAAG
+
CCCCCGGGFGGGGGGGGGGGGGGGGGGGGGGGGGGGGGGGGGGGGGGGGGGGGGGGGGGGGGFGGGGGGGGGGGGGGGGGGGGGFGFGGGGGGGGGDGGGGGGGGG8B;9;FGGGFGGGGGGGG>EEDFGFGGGGGF?FEFGGFGFGFGDFCFFGBBBFFDFEGFFGGFFFDFFFDFFG9FD8DD?F**=@F5D87CEGFFFE@=*8>=8@EFFGGAGB01:=D=EBGGGBEECEDG>B2BEFFE2*
@M00200:205:000000000-AKKM3:1:1101:10213:2734 2:N:0:1
TACTGGGGTATCTAATCCTGTTTGCTCCCCACGCTTTCGAGCCTCAGCGTCAGTAATGGACCAGTATGTCGCCTTCGCCACTGGTGTTCTTCCGAATATCTACGAATTTCACCTCTACACTCGGAGTTCCACATACCTCTTCCATACTCAAGATAGCCAGTATCAAAGGCAATTCCAAGGTTGAGCCCTGGGCTTTCACCTCTGACTAAACTATCCGCCTACGCTCCCTTTAACCCCAATACTCAAGATAC
+
CCCCCGGGFGGGGGGGGGGGGGGGGGGGGGGGGGGGGGGGGGGGGGGGGGGGGGGGGGGGFGGGGGGGGGFGEEGGGGGGGGGGFGCFDFGGAFDFGGGGGGGFGFF:;DFGGGGFGGGGGFGEFEGGFFGGGDCEFFFDFFGFGFGEGF@DD6F?FDDFFF>FE7FGFGFDFFFFFFD5C3==6=D56=6:D,,=+0;38):=*:*;:557607<)<98):9>2CD>?:0:A*1-15(-8;53*6*7*1*
@M00200:205:000000000-AKKM3:1:1101:20429:2744 2:N:0:1
TACGGGGGTATCTAATCCTGTTCGCTCCCCACACTTTCGCTCCTCAGCGTCAGGTCATGCCCAGAGAACCGCCTTCGCCACCGGTGTTCCTCCTGATATCTGCGCATTTCACCGCTACACCAGGAATTCCGTTCTCCCCTGCATACCTCTAGTCTGCCCGTATCGAAAGCAAGCCAGGTGTTAAGCACCTGGTTTTCACTCCCGACGCGACAAACCGCCTACGAGCCCTTTCAACCCAGTACTCAAGAGA
+
CCCCCGGGFGFFGGGGGGGGGGGGGGGGGGGGGGGGGGGGGGGGGGGGGGGGGGGGGGGGGGGGGGGGFGGDGGGGGGEE7EFGFGGGGGGGGGGGGGA9=DGGGGGEGGFGGGGFG@8FGFGGGGGGGFFE=FFGGFGBFGGFGFGBFFGGFGFAFDFDEDBFDFGDAFA@AC>FF?CAC8C@FCFFA*?A;?67+5<**05@@1609FFF>=C*4CD?146DFDEG*22)6-44;1(52)6<BFF<,.
@M00200:205:000000000-AKKM3:1:1101:7114:2749 2:N:0:1
TACACGGGTATCTAATCCTGTTCGCTCCCCACACTTTCGCTCCTCAGCGTCAGGTCATTCCCAGAGAACCGCCTTCGCCACCGGTGTTCCTCCTGATATCTGCGCATTTCACCGCTACACCAGGAATTCCGTTCTCCCCTGAATACCTCTAGTCTGCCCGTATCGGAAGCAAGCGCCGTGTTAAGCACGGCGTTTTCACTCCCGACGCGACAAACCGCCTACGAGCCCTTTACGCCCACTACTCACTAGCC
+
CCCCCGGGGGGGGDFGGGGGGGGGGGGGGGGGCFGGGGGGGGGGGGGGGGGGDFGGGGGFGGGGGGGGGGGGGGGGGGGEEFEGGGGGGGGGGGG9F,=FFGGGGGGGGGGGGGGFGGGGGGGG+EFGGGGGGDGGFF6DFFGFADDBD6=86=FFFFFFGGDDAAD8BG?@:C5?EFG5DCF+8D:AE4CE>ECDF?G4;(52(6412(,713;E6CBF??(0458C*04<4619E<<:?:4,6()-5((
@M00200:205:000000000-AKKM3:1:1101:13556:2752 2:N:0:1
TACGGGGGTATCTAATCCCGTTCGCTACCCTGGCTTTCGCGCCTCAGCGTCAGAAGAGGTCCAGTGCGTCGCCTTCGCCACAGGTGTTCCTTCCGATATCAACGCATTTCACCGCTCCACCGGAAGTTCCACGCACCTCTCCCTCCCTCGAGCCTGCCAGTTTCAGCGGCAATTCTCCGGTTGAGCCGAAGTATTTCACCACCGACTTAACAGACCGCCTACGCGCCCTTTATACCCAGTACTCAAG
+
CCCCCGGGGGGGGGGGGGGGGGGGGGGGGGGGGGGGGGGGGGGGGGGGGGGGGGGGGGGGGGGGGGGGGGGGGGGGGGGGGGFGGGGGGGGGGDEGGGGGGGCEFEE7DFGGGGGDGGGGGGG>FGDFGGGGGGGGGFG@AEFAFFGFGFEGGGGAAFGFGGCC?FGG>:B=FFFFFFDEGEDFFGFBF3=FFGCD=5C<=D?FFFF8><BDAFFC;D3,(4(51?DG7>0<BFAAGF??D2269(3
@M00200:205:000000000-AKKM3:1:1101:20968:2754 2:N:0:1
TACTGGGGTATCTAATCCCGTTTGCTACCCACGCTTTCGTGCCTTAGTGTCAGAAACGAGCCAGTAGACTGCCTACGCCATCGGTGTTCCTTCCAATATCTACGGATTTCACTCCTACACTGGAAATTCAATCTACCTCTCTCGTTCTCAAGCTTAGCAGTTCAAATAATGTATATGGGGTGGAGCCCCACGCTTTCACTACCTGCTTACTATGCCACCTACGCAACTCTTCATGCCAAGTACTCAAG
+
CCCCCGGDFG8@EFFGGGCCEE,CEGDFGFGEE+FF@<FFGCFGGGFFGFFFGAFEFGGEEC<FFGGGFEAFGGFFCGGEFFCGGGCGFGF,F<FF<F,CC,CFFGBFDEEFF9FFC,@EDFGF<9,3E,3EFAD,9D9*;EGFGFDDC+@DE=AFF9=DF8;DC+==DDFEFFFBDDD>F3==FFCFDDCAB+:;AE77;58@BDCEEFFFF5E,*2?:47=>>5:**4**/95*6*)/>?CFCC07
@M00200:205:000000000-AKKM3:1:1101:21552:2756 2:N:0:1
TACTAGGGTATCTAATCCTGTTTGCTCCCCACGCTTTCGAGCCTCAGCGTCAGTAATGGACCAGTATGTCGCCTTCGCCACTGGTGTTCTTCCGAATATCTACGAATTTCACCTCTACACTCGGAGTTCCACATACCTCTTCCATACTCAAGATAGCCAGTATCAAAGGCAATTCCAAGGTTGAGCCCTGGGCTTTCACCTCTGACTAAACTATCCGCCTACGCTCCCTTTAAGCCCAGTACTCAAG
+
CCCCCGGGGGGGFGGGGGGGGGGGGGGGGGEFGGEFGGGGGGGGGGGGDFGGGGGGGGGFGGGGGGGGGGGGGGGGGGGGGGGGFFFGGGGFGGGGGGGGGGGGGCDFDEGGGGGFFBFGDGGGGGGGFFFFFGGGGFGBFFGFGFFFGFGGGGDBF8?D?DFFEFGGFC6DF5BFF785D,6ADFD??6?FFFGGA@A*8)*87>C=@5:=CCCFFGF=A@55/*@D0;56*6606<2;E4*@C(0
@M00200:205:000000000-AKKM3:1:1101:14137:2769 2:N:0:1
TACGAGGGTATCTAATCCTGTTTGCTCCCCACGCTTTCGAGCCTCAGCGTCAGTAATGGACCAGTATGTCGCCTTCGCCACTGGTGTTCTTCCGAATATCTACGAATTTCACCTCTACACTCGGAGTTCCACATACCTCTTCCATACTCAAGATAGCCAGTATCAAAGGCAATTCCAAGGTTGAGCCCTGGGCTTTCACCTCTGACTAAACTATCCGCCTACGCTCCCTTTATACCCAGTACCTAAGAGA
+
CCCCCGGGGGGGGGGGGGGGGGGGGGGGGGGGGGGGGGGGGGGGGGGGGGGGGGGGGGGGGFGGFGGGGGGGGGGGGGGGGGGGGGGGGGGGGGGCGGGGGGGGGGGGGGGGGGGFGGGGGG7CFEG8FFGGGGGGGFCDFGGFGFGEGB?DGGDDF8DDF?;DEDFGFG?D**=++;FFGG8?BC8FF6E5CGFGFEGFFC5=8A6A5CF**3E,8>B99>4A2C?F7?BF?CC?FF>:4****)(0>B
@M00200:205:000000000-AKKM3:1:1101:22521:2789 2:N:0:1
TACAGGGGTATCTAATCCCGTTTGCTCCCCTAGCTTTCGCGCCTCAGCGTCAGAAGAGATCCAGTCCGCCGCTTTCGCCACCGGCGTTCCTTCTGATATCAACGCATTTCACCGCTCCACCAGAAGTTCCGCAGACCCCTACCTCCCTCAAGACAGCCAGTATCCAAGGCACTTCCCCGGTTGAGCCGGGGGCTTTCACCCCGGACTTGGCTGCCCGCCTACGCGCCCTTTAAGCCCAATACTCAAG
+
CCCCCGGGGGGGGGGGGGGGGGGGGGGGGGFGGGGGGGGGDGGGGGGGGGGGGGGGGGGGGGGGGGGGGGGGGDGGGGGGGGCGGGGGGGGGGGGGGGFGGGGGGGGGGGCFGGGFGFGGGGGGGGGGGGGGGGGGGFEDFFGFFFGFGFGFFFFFFDDAGGFGEFGG>FFFFFFFFFGDFGGGFGGFFGGEE557A?C<DB;>F>;?<>B???GGFDF6B0:B9CFDDG):>A9:F<61::AB):<
@M00200:205:000000000-AKKM3:1:1101:6801:2858 2:N:0:1
TACGAGGGTATCTAATCCTGTTTGCTCCCCACGCTTTCGTGCCTCAGTGTCAATGATCGTGTAGTTAGCTGCCTTCGCAATGGGTGTTCTATGTCATATCTAAGCATTTCACCGCTACATGACATATTCCGCTAACCTCCACGATATTCAAGACAGATAGTATCAACGGCAGTTTCCGAGTTCAGCCCGGAGATTTCACCACTGACTTACCTGCCCACCTACGCACCCTTTATACCCAATCCTCCAG
+
CCCCCGGGGGGGGGGGGGGGGGGGGGGGGGGGGGGGGGGGGGGGGGGGGGGGGGGGFFGGGGGGGGGGGGGGGGGGGGG@CF<FGGGGGGGGGGGGGGFGGGGGGGGGGGGGGGGEGGGGGGGGGGGGGGGGGEGGDFGFFGDFFEGEDFEFFGGF*@DFGGEGEFGG5EEB?;DBFEGFGG+C7DDB>DGEFCECFEGFFFFFFEEFA65*1>C:=C?D=@):9CFG5;3;<EFFF92@((7@(5(
@M00200:205:000000000-AKKM3:1:1101:24331:2913 2:N:0:1
TACACGGGTATCTAATCCTGTTTGCTCCCCACGCTTTCGAGCCTCAGCGTCAGTAATGGACCAGTATGTCGCCTTCGCCACTGGTGTTCTTCCGAATATCTACGAATTTCACCTCTACACTCGGAGTTCCACATACCTCTTCCATACTCAAGATAGCCAGTATCAAAGGCAATTCCAAGGTTGAGCCCTGGGCTTTCACCTCTGACTAAACTATCCGCCTACGCTCCCTTTAAACCCAGTAATCCAGAGA
+
CCCCCGGGGGGGGGGGGGGGGGGGCFFGGGGGGGGGGGGGGGDEGGGGGGGGGGGG9FGFGFGGAFEGG<FGGGGGGGGGEGGGFFGGGGGGFFCEGGGGFGDGCFFGCGGGGGGFGGGGFFDGGD>FFG;ECGFGGFGBFEGFFFGFGFGFGG8FFFFFG9CFEFGGFGFDBD9;DDGDEGFGBD=566=?AEEGFEG*8@@@EFF5CEFC5*5<8*<8@==>4CDF;C=4?C>BED(7***1*8**8@
@M00200:205:000000000-AKKM3:1:1101:21600:2941 2:N:0:1
TACGAGGGTATCTAATCCTGTTTGCTCCCCACGCTTTCGAGCCTCAGCGTCAGTAATGGACCAGTATGTCGCCTTCGCCACTGGTGTTCTTCCGAATATCTACGAATTTCACCTCTACACTCGGAGTTCCACATACCTCTTCCATACTCAAGATAGCCAGTATCAAAGGCAATTCCAAGGTTGAGCCCTGGGCTTTCACCTCTGACTAAACTATCCGCCTACGCTCCCTTTAAGACCAATACTCAAGCGAT
+
CCCCCGGGGGGGGGGGGGGGGGGGGGGGGGGGGGGGGGGGGGGGGGGGGGEGGGGGGGGGGGGGGGGGGGGGGGGGGGGGGGGGGGGGGGGGGGGGGGGGGGGGGDFGGGGGGGGDFFGGGGGGGGGGGGGGGGGGGFGBFFGFGFGEGFGGGGGFFGFFEGEGEEGGFGFDFF77FFFFGFFDFGGFFG65FFGFFEFEFFEEFC@E@C@EF5EED>?)::)/:?5C9;=EE=*;=@D3@ECF463*(6(
@M00200:205:000000000-AKKM3:1:1101:20136:2949 2:N:0:1
TACCAGGGTATCTAATCCTGTTTGCTCCCCACGCTTTCGAGCCTCAGCGTCAGTAATGGACCAGTATGTCGCCTTCGCCACTGGTGTTCTTCCGAATATCTACGAATTTCACCTCTACACTCGGAGTTCCACATACCTCTTCCATACTCAAGATAGCCAGTATCAAAGGCAATTCCAAGGTTGAGCCTTGGGCTTTCACCTCTGACTAAACTATCCGCCTACGCTCCCTTTACGCCCAATACTCAAG
+
CCCCCGGGGGGGGGGGGGGGGGGGGGGGGGGGGGGGGGGGGGGGGGGGGGGGGGGGGGGGGFGGGGGGGGFGGGGGGGGGGGGGGGGGGGGGGGGFGGGGGGGGDGGGFGGGGGGBDFGGGGGEEEGGGGGGGGGGGFGFFFGFGFGCGFGGGGGDFFFFFGEGFF8,0@DD?8D9D7=0C88DFGF*4+A6D,@DFA:6*5>EEF5@C5@76*@DAFEDFF5*7=>D*;5A*)5:E>=(7B?=C5*
@M00200:205:000000000-AKKM3:1:1101:19809:2988 2:N:0:1
TACAGGGGTATCTAATCCTGTTTGCTCCCCACGCTTTCGCGCCTCAGCGTCAGAACCGGACCAGACAGCCGCCTTCGCCACTGGTGTTCTTGCGAATATCTACGAATTTCACCTCTACACTCGCAGTTCCGCTGTCCTCTTCCGGTCTCAAGCCAACCAGTATCGAAGGCAATTCTGTGGTTGAGCCACAGGCTTTCACCCCCGACTTAATCGGCCGCCGACGCGCCCTTTACGCCCAGTCCTCAAGAGA
+
CCCCCGGGGGGGGGGGGGGGGGGGGGGGGGGGGGGGGGGGGGGGGGGGGGGGGGGGGGGGGGGGGGGGGGGGGGGFGGGGGGGGGGGGGGGGGGGGGGGGFGGGGFGGGGGGGGGFGGGGGGGGGGGGGGGGGGGEGFGFFGGEGFGAGFADFDDFFGGFFGFGFFGGFGFFFFFFFFFFG5C>FGGFFGGFFGDCFFGFFFFFFF>@EC<?;8BE>GD(37>BFG5C>7:<)-86E6(5),-5>?<)(:
@M00200:205:000000000-AKKM3:1:1101:13038:3001 2:N:0:1
TACCCGGGTATCTAATCCTGTTTGCTCCCCACGCTGTCGCGCCTCAGCGTCAGCAACAGCCCAGCAGGCCGCCTTCGCCACCGATGTTCTTCCCGATCTCTACGCATTCCACCGCTACACCGGGAATTCCACCTGCCTCTACTGTGCTCGAGCCCGACAGTCTCGGAGGCAGCCCTGTGGTTGAGCCACAGGATTTCACCCCCGACTTATCCGGCCGCCTACGCGCCCTTTACACCCACTACTCAAGAGA
+
CCCCCGGGGGGGGGGGGGGGGGGGGGGGGGGGGGGGGGGGGGGGGGGGGGGGGGGGGGGGGGGGGGGGGGGGGGGGGGGGGGGGGGGGGGGGGGGGGGGGGGGGGGCEFFCFGGGFGGGGFGGGGGGGG@FGGGGGGFGBFGGFGFGCCEG+BCGFFGGBAC>C@FDGEGDDEFFFFFGFGGCGFGGFFGFFFFCDAEGA<69@01>13<A<?FGG6<>??4386E5C>5?FF<7<E,(((.<:48<2::
@M00200:205:000000000-AKKM3:1:1101:16535:3027 2:N:0:1
TACCGGGGTATCTAATCCTGTTTGCTCCCCACGCTTTCGAGCCTCAGCGTCAGTAATGGACCAGTATGTCGCCTTCGCCACTGGTGTTCTTCCGAATATCTACGAATTTCACCTCTACACTCGGAGTTCCACATACCTCTCTCATACTCAAGACACCCAGTATCAAAGGCAATTCCGAGGTTGAGCCCCGGGATTTCACCCCTGACTTACATGTCCGCCTACGCTCCCTTTATGCCCAGTACTCACGAGA
+
CCCCCGGGGGGGGGGGGGGGGGGGGGGGGGGGGGGGGGGGGGGGFGGGGFEGGGGGGGGGFGGGGFFFGGGGGGGGGGGGGGGGGGGGGGGGGGGGGGGFGGGGGGGFGGFGGGGFGGGGGGGGGGCGGGDFGGGGDFGFFGGFGFGEDFGGGGDFFGGFGGFGFDFGFEFFFB9DFFGFGGDFFGG??DEEBCE5FF,>B4BBD2478.94@CC>@D:@@2@B(30<;;)656>8C;3/7@.64((/16
@M00200:205:000000000-AKKM3:1:1101:14228:3034 2:N:0:1
TACGAGGGTATCTAATCCTGTTCGCTCCCCACACTTTCGCTCCTCAGCGTCAGGTCATTCCCAGAGAACCGCCTTCGCCACCGGTGTTCCTCCTGATATCTGCGCATTTCACCGCTACACCAGGAATTCCGTTCTCCCCTGAATACCTCTAGTCTGCCCGTATCGGAAGCACGCGCCGTGTTAAGCACGGCGTTTTCACTCCCGACGCGACAAACCGCCTACGAGCCCCTTATGCCCAGTACTCAAGAGA
+
CCCCCGGGGGGGGGGGGGGFGGGGGGGGGGGGDGGGGGGGGGGGGGGGGFGGGGE@FAEGGGGGGGGGGGGEGGGGGGGGGGEGFFBCFFGGG?FGGGGGGEGGGGGGGGGGGGGFDGGGGGGGGFGGGAEEGGDF=6EDFE89DF6D?FFFBCFFFEF?>D<FABG6@CF5@5BFFFDBFCFGFGF>9C*88*4216A?<(/:DFF9>9>104EG9D:(-33)4C)9*1,2-9A<?:(4:<<<4>724:
@M00200:205:000000000-AKKM3:1:1101:25348:3038 2:N:0:1
TACTGGGGTATCTAATCCTGTTTGCTCCCCACGCTTTCGAGCCTCAGCGTCAGTAATGGACCAGTATGTCGCCTTCGCCACTGGTGTTCTTCCGAATATCTACGAATTTCACCTCTACACTCGGAGTTCCACATACCTCTTCCATACTCAAGATAGCCAGTATCAAACGCAATTCCAAGGTTGAGCCCTGGGCTTTCACCTCTGACTAAACTATCCGCCTACGCTCCCTTTATGCCCAATACTCAAGAGA
+
CCCCCGGGGGGGGGGGGGGGGGFGGGGGGGGEGGGGGGGGAFGGGGGGGGGGGGGGGGGGGGGGGGGE,CFGGGGGFEEGCFGGGGFDGGGGGGGGGGGGGFGGEGGGGGDGGGGFGFEGFGGGGGGGGGFAFFF@F7FEFCF7FFG<FB=FF?9FFDGF,DED7+D,3=B90:1BBDD*7=??*@FFFFD?CFGCFE,88=C@AEAE8CFEF*@@=C955794)49C;73/*1>3?3(336**1(**07
@M00200:205:000000000-AKKM3:1:1101:13095:3052 2:N:0:1
TACAGGGGTATCTAATCCCGTTTGCTACCCACGCTCTCGCGCCTCAGCGTCAGTACCAGCCCAGGGGACCGCCTTCGCCACCGGTGTTCCTCCCAATATCTACGCATTTCACCGCTACACTGGGAATTCCACTATCCTCTCCCGCATTCAAGCTCATCAGTATCAAGCGCAGCCCCCAGGTTGAGCCCGGGAATTTCACGCCTGACTTGATAAGCCGCCTACGCGCCCCTTATGCCCAATACTCAAGAGA
+
CCCCCGGGGGGGGGGGGFFGGGGGGGGFFFFGGGGGFFGGGGGGGGGGGEGGCFEGGGGGGGGGGGGGGGGGGGGGGGGGGGGGFFGDGGFGGGGGFGGGFGGGEGGGGGGGGGGEGGGGG?FGFGGGGGGGGGGGGFGFFFEBGFG=GFFFGFGFF99CGFEGFFGGFGDFFFDAEDGF:DFFFFGFFGGFFGE7@4=2@25;DFA<<ECECE?CBGB00(156E<D)9044>A2CB6::?9)6>?2<(
@M00200:205:000000000-AKKM3:1:1101:18522:3052 2:N:0:1
TACCAGGGTATCTAATCCTGTTTGCTCCCCACGCTTTCGAGCCTCAGCGTCAGTAATGGACCAGTATGTCGCCTTCGCCACTGGTGTTCTTCCGAATATCTACGAATTTCACCTCTACACTCGGAGTTCCACATACCTCTTCCATACTCAAGATAGCCAGTATCAAAGGCAATTCCAAGGTTGAGCCCTGGGCTTTCACCTCTGACTAAACTATCCGCCTACGCTCCCTTTAAACCCAGTACTCAAGAAA
+
CCCCCGGGGGGGGGGGGGGGGGGGGGGGGGGGGGGGGGGGFEGGGGGGGFGGGGGGGGGGGGGGGGGGGGGGGGGGGGGGGGFGGGFEGGGGGGGGGGGGGGGGGGGGGGFGGGFFGFGGFGGGGGBEFGDFGFGGDFG5DFGFGFGEFFECFGFFFEFBCFEDEFGGB=DD98FFDFG5=@DDFGG5DDFFFGFGFFGE*)85A:AA*:8=@CF,8CD=0:83)4:FFF4C:;@=8=((*85@4353(8
@M00200:205:000000000-AKKM3:1:1101:13091:3104 2:N:0:1
TACTGGGGTATCTAATCCTGTTTGCTCCCCACGCTTTCGCGCCTCAGCGTCAGAACCGGACCAGACAGCCGCCTTCGCCACTGGTGTTCTTGCGAATATCTACGAATTTCACCTCTACACTCGCAGTTCCGCTGTCCTCTTCCGGTCTCAAGCCAACCAGTATCGAAGGCAATTCTGTGGTTGAGCCACAGGCTTTCACCCCCGACTTAATCGGCCGCCTACGCGCCCTTTAAGCCCAATACTCAAGACA
+
BCCCCGGGGGGGGGGGGGGGGGGGGGGGGGGGGGGGGGGGGGGGGGGGGGGGGGGGGGGGGGGGGGGGGGGGGGGGGGGGGGGGGGGGGGGGGGGGGGGGGGGGGGGGGGGGGGGFGGGGGGGGGGGGGGGGGGGGGBGFFGGFGFGFGFGGCGGFFGGFFD7FAFGGFGFFFFFFFFGFG>C4AFGA>DGAFDFFFFGFD>BFFFF<3CEE;(==;DF;?D?)(2:3<C?AAA)(24<B22:>B033(.
@M00200:205:000000000-AKKM3:1:1101:10829:3124 2:N:0:1
TACTGGGGTATCTAATCCTGTTTGCTCCCCACGCTTTCGAGCCTCAGCGTCAGTAATGAGCCAGTGTGTCGCCTTCGCCACTGGTGTTCTTCCGAATATCTACGAATTTCACCTCTACACTCGGAGTTCCACACACCTCTCTCATACTCAAGACACCCAGTATCAAAGGCAATTCCGAGGTTGAGCCCCGGGATTTCACCCCTGACTTAAATGTCCGCCTACGCTCCCTTTAAACCCAGTACTCAAGAGA
+
CCCCCGGGGGGGGGGGGGGGGGGGGGGGGGFGGGGGGGGGGGGGGGGGGGGEFGGGGGGGGGGGGGGGGGGGGGGGGGGGGG?FFGFGGG8FFFFGGGGGGGFDCDFFGGFGGGGBFGGFGGFCFGGFEGGGGGGGGFGEFGGFF@=EDFCDGFFFFEGFEGCFEBFFFGFFFFFFFFD*8,=F?CGFFGGE>EFGF*@5<=49=@E?AAA?EFGCDCB>929?2=BGC+4>EC4(*;,/9@<);())3(
@M00200:205:000000000-AKKM3:1:1101:11142:3127 2:N:0:1
TACTCGGGTATCTAATCCCGTTTGCTCCCCTGGCTTTCGCGCCTCAGCGTCAGAAGAGGTCCAGTCCGCCGCTTTCGCCACCGGCGTTCCTTCCGATATCTACGCATTTCACCGCTCCACCGGAAGTTCCGCGGACCCCTACCTCCCTCGAGGCCGCCAGTATCAGGGGCACTTTCCCGGTTGGGCCGGGAGCTGTCACGCCTGACTGGGCGGCCCGCCTACGCGCCCTTTAAACCCAATACTCAAGAGA
+
CCCCCGGGGGGGGGGGGGFGGGGGGGGGGGGGGGGCCGGGGGGGGGGGGGGGGDGFGGGGGGGGCFF@@FFGG7DBFGGGEC=F:FFEBEFFGGDEFG6FCFFF+@@FFGGGGEGDGG8AFGGGEEFFFGEGDGDG9BEF>>CA79CCF9C98*;BFGGAC=<C*=<@BC)())*+0;D:<?DD>DE)7CC>EC+215C(,1((.4)6:?:>>(:C2<:(44?>0*8519))6>3.:3?:0?><A()4:?
@M00200:205:000000000-AKKM3:1:1101:18537:3138 2:N:0:1
TACTGGGGTATCTAATCCTGTTTGCTCCCCACGCTTTCGAGCCTCAGCGTCAGTAATGGACCAGTATGTCGCCTTCGCCACTGGTGTTCTTCCGAATATCTACGAATTTCACCTCTACACTCGGAGTTCCACATACCTCTTCCATACTCAAGATAGCCAGTATCAAAGGCAATTCCAAGGTTGAGCCCTGGGCTTTCACCTCTGACTAAACTATCCGCCTACGCTCCCTTTAAACCCAGTACTCAAGCAA
+
CCCCCGGGGGGGGGGGGGGGGGGGGGGGGGGGGGGGGGGGGCGGGGGGGGGGGGGGGGGGGGGGGGGCEGF@FEGGFGFGGGGGGGGGGGGGGGGGGGGGGGGGGGGGGGGGGGGFGF=EAFFCF7+=EFGGCFGGGFGFFGGBDD?DFFGGGG9DB>DD8B*=FFGD*@D5FEFFFFC9==8D:D??FFGFFGGG?@GFFFFFEC<A1:@EEAEC8?A))3:?AEBG>:=;E4>@G@(08@CCCFF*(0
@M00200:205:000000000-AKKM3:1:1101:18932:3142 2:N:0:1
TACAGGGGTATCTAATCCTGTTTGCTCCCCACGCTTTCGAGCCTCAGCGTCAGTAATGGACCAGTATGTCGCCTTCGCCACTGGTGTTCTTCCGAATATCTACGAATTTCACCTCTACACTCGGAGTTCCACATACCTCTTCCATACTCAAGATAGCCAGTATCAAAGGCAATTCCAAGGTTGAGCCCTGGGCTTTCACCTCTGACTAACCTATCCGCCTACGCTCCCTTTATGCCCAATACTCAAG
+
CCCCCGGGGGGGGGGGGGGGGGGGFCGFGGGGGGGGGGGGGDGGGGGGGFGGGGGGGGGGGGGGGGGGGGGGGGGGGGGGGGGGGGGGGGGGGGGGGGFGGGGGGG8FGGGGGGE?GGGFGGGGEGGGEFGGGGGGGFGFFFGFGFGEGFGD=DFFFGGFGGFGFFDG?FFDF5@@FFGFGCDFFGG?B+?*D,9+<<F@@FFF@==E<):=EFGG=GB5@C=*)*9C>CEFEA*0?:B2>B?3;33
@M00200:205:000000000-AKKM3:1:1101:25109:3146 2:N:0:1
TACGAGGGTATCTAATCCTGTTTGCTCCCCACGCTTTCGCGTCTCAGCGTCAGTCACCGTCCAGAGGGCCGCCTTCGCCACCGGTGTTCCTCCTGATATCTACGCATTTCACCGCTACACCAGGAATTCCACCCTCCTCTCCGGGACTCGAGTCCGCCAGTTTCCAATGCCCTTCCGGGGGTGAGCCCCGGGCTTTCACATCAGACTTAGCGGACCGCCTCCACGCCCTTTCTGCCCAATACTCAAGAGC
+
CCCCCGGGGGGGGGGGGGGGGGGGGGGGGGGGGGGGGGGGGGGGGGGGGGGGGGGGGGGGGGGGGGGGGGGGGGGGGGGGGFD7@FGGGGGGGGGGGGGGGGGGGGGGGGGGGGGFGGGGGGGGGGGGGDGGGGGDGFGFFDEDGDGFGFGGGGGA>GGFF>=FCFFGFGFFFFFFFFD4*:CFFGGFDGGBDGGC=4F9B?A><?BBB9A>FBGGFGFF01:F3:>CD4:4<<48;???24-4<0<),(
@M00200:205:000000000-AKKM3:1:1101:19213:3183 2:N:0:1
TACGGGGGTATCTAATCCTGTTTGCTCCCCACGCTTTCGAGCCTCAGCGTCAGTAATGGACCAGTATGTCGCCTTCGCCACTGGTGTTCTTCCGAATATCTACGAATTTCACCTCTACACTCGGAGTTCCACATACCTCTTCCGTACTCAAGATAGCCAGTATCAAAGGCAATTCCAAGGTTGAGCCCTGGGCTTTCACCTCTGACTAAACTATCCGCCTACGCTCCCTTTATACCCAGTACTACAG
+
CCCCCGGGCFGGGGGGGFEFGGGGGGGGGGGGGGCEGGGFF7FFGGGGGFGGGGGGGFGGFGCFFGGGFGGGGGGGGGFGGGGGFFGGGGGGGGGDEGGGGGGGGGGGFG9FFGDFGFFFFGGG@CCFGAFGGFGF?@FEF8D5=9=5=DFFCFGFFDD?DBEFE98EFGA5?<FFF+CFEE?DFGGFAGC?5,4;9EG=EFB):C4/:=@EFCFF2C?92728=E>C9>EFC?C5<@;5473/)./
@M00200:205:000000000-AKKM3:1:1101:11841:3190 2:N:0:1
TACCAGGGTATCTAATCCTGTTCGCTCCCCATGCTTTCGCTCCTCAGCGTCAGTTAATGCCCAGAGACCTGCCTTCGCCATCGGTGTTCCTCCTGATATCTGCGCATTTCACCGCTACACCAGGAATTCCAGTCTCCCCTACATCACTCTAGTCTGCCCGTACCCACCGCAGATCCGGAGTTGAGCCCCGGACTTTCACGGCAGACGCGCCAAACCGCCTCCGAGCTCTTTATGCCCACTACCCAAGAAA
+
CCCCCGGGGGGGGGGGGGGGGGGGGGGGGGGGGGGGGGGGGGGGGGGGGGGGGGGGGGGGGGGG?FGGGGGGGFGGGGGGGGGGCFGGGGGGGGGGGDFFDFGGGGGGGGGGGGGFGGGGGGGGGGGGGGFFGGCF8?C=DGFFGFGFDFFFFGGFFDGFGGFDDBDC569=>DFFFFG>F?+2:DGFAG*5@ECDF?FF92>BB=(92(.6:;FF>DB2(6(8(*)2*26-4<27F:,(,((()-2(((
@M00200:205:000000000-AKKM3:1:1101:11218:3226 2:N:0:1
TACACGGGTATCTAATCCCGTTCGCTCCCCTGGCTTTCGCGCCTCAGCGTCAGAAGAGGTCCAGTCGATCGCTTTCGCCACCGGCGTTCCTTCTGATATCAACGCATTTCACCGCTCCACCAGAAGTTCCATCGACCCCTACCTCCCTCGAGACAAGCAGTATCCAAGGCACTTTTCCGGTTAAGCCGAAAGATTTCACCCCGGACTTGACCGACCGCCTACGCGCCCTTTAAACCCAGTACTCAAGAGA
+
CCCCCGGGGGGGGGGGGGGGGG8ECGGGGGGGGGGGGGGGGGGGEGFGGGGGGCA<CFGEEAFGGGEGGGGGGGGGGGGGBFGGGGGGGGF9AFGGGGGGFG=FGGGGCEGGGDGFGEFGGG8DFFFGGGGG?=DCE>G5?E?BG6C5DBGDCGGF9:DACCAC7BFC?GF9FCFF98?BFGGGFGGF)CEBFFDGFFG;BB0:;B0=E)).((3:;5>00:276EBD<*3>)68:G?F?AA)6<228:?
@M00200:205:000000000-AKKM3:1:1101:9606:3246 2:N:0:1
TACCAGGGTATCTAATCCGGTTCGCTCCCCTAGCTTTCGCGCCTCAGCGTCAGGATCGGCCCAGCCTCCCGCCTTCGCCACCGGCGTTCCTAGCGATATCTGCGCATTTCACCGCTACACCGCTAGTTCCAGAAGCCTCTACCGTCCTCAAGCCAACGCAGTATCCGACGCAATTCCACAGTTGAGCCGTGGGATTTCACGCCGGACTTACGTAGCCGCCTGCGCGCCCTTTACACCCAGTACTCAAG
+
CCCCCGGGGGGGGGGGGGGGGGGGGGGGGGGGGGGGGFGGGGGGGGGGGGGGGGGFGGGGGGGGGGGGGGGGGGGGGGGGGCGGGGGGGFGGFGGCFGGGGGGGGGGDFAFGGGGDDFGGGCEGEGGGGGGF?FDFFFFEFGGFCDDAGF6CFGGFFGCBGGFGEFGD??DFFDFAFFGFFFGGAF6;BDGFFFFC65A??DFB>;9;?DF?<<88)/7(--3B(:3<G)8.)443*7?<3<BDAA:2
@M00200:205:000000000-AKKM3:1:1101:22247:3263 2:N:0:1
TACTCGGGTATCTAATCCTGTTCGCTCCCCACACTTTCGCTCCTCAGCGTCAGGTCATGCCCAGAGAACCGCCTTCGCCACCGGTGTTCCTCCTGATATCTGCGCATTTCACCGCTACACCAGGAATTCCGTTCTCCCCTGCATACCTCTAGTCTGCCCGTATCGAAAGCAAGCCAGGTGTTAAGCACCTGGTTTTCACTCCCGACGCGACAAACCGCCTACGAGCCCTTTAAGCCCAGTACTCAAG
+
CCCCCGGGGGGGGGGGGGGGGGGGGGGGGGGGGGGGGGGGGGGGGGGGGGGGGGGGGGGGGGGGGGGGGGGGGGGGGGGGGGGGGFFGGGGFGGGGGGFGGGGGGEGGGGGGGGGFGFGEFGGGGGGGGGGFGGGGEFGBFGGFGFGFGFGGGGFFFGCEEGFGFFGGFGFFFFFFF?CFFGGGFGGFFFGFFGGG68EFFFFFFBBF>@BBFFGGFGB6?@@D<C:F<<?ABFF0F:BBF4ABD74
@M00200:205:000000000-AKKM3:1:1101:16464:3280 2:N:0:1
TACAGGGGTATCTAATCCTGTTTGCTCCCCACGCTTTCGAGCCTCAGCGTCAGTAATGGACCAGTATGTCGCCTTCGCCACTGGTGTTCTTCCGAATATCTACGAATTTCACCTCTACACTCGGAGTTCCACATACCTCTTCCATACTCAAGATAGCCAGTATCAAAGGCAATTCCAAGGTTGAGCCCTGGGCTTTCACCTCTGACTAAACTATCCGCCTACGCTCCCTTTAAGCCCAGTACTCAAGCGAT
+
CCCCCGGGGGGGGGGGGGGGFGGGGGGGGGGGGGGGGGFGGDGGGGGGGF@FGGGGGGGGGGGGGGGGGGGGGGGGGGGGGGGGGGFGGGGGGGGGGGGGGGGFGFGCEGGGGGFFGFGFGGGGGGGGGGGGGGGGFFGBFFGFGFF<FFGDGGGFFDFFFFEFFFG8?FFBFEDFFFGFF=8FFFGFFGG5DF?DACACC@CFFEBF5=)>8CG@=CEDFF2@DGFGDG6C<;A3C2=5CB4*17>3(/(
@M00200:205:000000000-AKKM3:1:1101:10375:3323 2:N:0:1
TACAAGGGTATCTAATCCTGTTTGATCCCCACGCTTTCGTGCCTCAGCGTCAATAATACCATAGTAAGCTGCCTTCGCAATCGGTGTTCTGTGACATATCTATGCATTTCACCGCTACTTGTCACATTCCGCCTACCTCTAGTATATTCAAGCTCATCAGTATCAAAGGCACTGCGATGGTTGAGCCACCGTCTTTCACCCCTGACTTAATAAGCCGCCTACGCACCCTTTAAGCCCAATACTCAAG
+
CCCCCFGGGGGGGGGGGGGGGGGGGGGGGGGGGGDGGGGGGGGGGGGGGGGGGGGGGGGGGGGGGGGGGGGGGGGGCFGGGGGGGGGGGGGGGGGGGGGGGGGGGGGGGCFGFGGFGGGFGGGGGGGGGGGGDEDGGFFDFGGFGFGEGFGGGGGFFFGFGFFGEFFGFGFFFFFAB?G>FGGGFGDFFDEFF8DGFFGFCBFBDFFEC8;AECGGFGFFF==>4EFGCFE4AA@@CB>B33?BE=7
@M00200:205:000000000-AKKM3:1:1101:10982:3336 2:N:0:1
TACGAGGGTATCTAATCCTGTTTGCTCCCCACGCTTTCGAGCCTCAGCGTCAGTAATGAGCCAGTGTGTCGCCTTCGCCACTGGTGTTCTTCCGAATATCTACGAATTTCACCTCTACACTCGGAGTTCCACACACCTCTCTCATACTCAAGACACCCAGTATCAAAGGCAATTCCGAGGTTGAGCCCCGGGATTTCACCCCTGACTTAAATGTCCGCCTACGCTCCCTTTACACCCAATACTCAAGAGA
+
CCCCCFGGGGGGGGGGGGGGGGFGGGGGGGGGGGGEGGGGGGGGGGGGGGEFGGGGGGFGFGGGGGGGGGGDGGGGGGEGGGGFGGECFGGGGGGGDFGFFGGGGGCDF9EFGGGFGGGGFDGGGG>DFA=FGGGGGFGEFGGFGFGFGFFGGGDFD>F58DEGEFGGBGF=;5+=;>@>EFGGFFGFFD7>BCGD6AFE=AD9BEAECA:7<8BFFDA2@@=/(*8:8C33>?4682((64?@E3=31=
@M00200:205:000000000-AKKM3:1:1101:11398:3342 2:N:0:1
TACACGGGTATCTAATCCTGTTTGCTCCCCACGCTTTCGAGCCTCAGCGTCAGTAATGAGCCAGTGTGTCGCCTTCGCCACTGGTGTTCTTCCGAATATCTACGAATTTCACCTCTACACTCGGAGTTCCACACACCTCTCTCATACTCAAGACACCCAGTATCAAAGGCACTTCCGAGGTTGAGCCACGGGATTTCACCCCTGACTTAAATGTCCGCCTACGCTCCCTTTAAACCCAGTACTCAAGAGA
+
CCCCCGGGGGGGGGGGGGGGGGGGGGGGGGGGGGGGGGGGGGGGGGGGGGGGGGGGGGGGGGGGGGGGGGGGGGGGGGGGGGGGGGGGGGGGGGCFGGGGGGGGGGGGGGGGGGGFGGGGFGGGGGGGGGGGGGGGCFGBFGGFGFGEGDGGGGGF:>??=DEGCFF8DGF)@EDDEBGFGGGCFGG*:CCDBGGGFCGEFFFFFFFFAAEEFEGDADE@=:@;2CDG4CEF5>3381(/.4?3)/)=;@
@M00200:205:000000000-AKKM3:1:1101:16580:3344 2:N:0:1
TACTGGGGTATCTAATCCCGTTTGCTCCCCTAGCTTTCGCGCCTCAGCGTCAGAAGAGGTCCAGCACGTCGCTTTCGCCACCGGAGTTCCTTCCGATATCAACGCATTTCACCGCTCCACCGGAAGTTCCACATGCCCCTACCTCGCTCAAGACAATCAGTATCAGGGGCTGTTTTCCGGTTGAGCCGAAAGATTTAACCCCTGACTTGATCGCCCGCCTACGCGCCCTTTAAACCCAGTACTCAAG
+
CCCCCGGGGGGGGGGGGGGGCFGGGGGGGGGGGGGGGGGGGGGGGGGGGGDGGGGGGGGGGGGGGGGGDDFFCGGGGGGGGFFGGGGGGGGGGFGGGGGGGFGGGGGCGGGGGEDFGGFGGGGGGGGFFGFGG,=FFFGB?FG+=:DAGEGFFGGFFFGFGGECEFGF?8*:A@A6E8CDGEGG>FCB>D5)2?F=+*=>B@B2(5;?)=473<8:6CA;03(:(*.957)6<<27E:(54)-6<72
@M00200:205:000000000-AKKM3:1:1101:6938:3346 2:N:0:1
TACAAGGGTATCTAATCCTGTTTGCTCCCCACGCTTTCGAGCCTCAGCGTCAGTAATGGACCAGTATGTCGCCTTCGCCACTGGTGTTCTTCCGAATATCTACGAATTTCACCTCTACACTCGGAGTTCCACATACCTCTTCCATACTCAAGATAGCCAGTATCAAAGGCAATTCCAAGGTTGAGCCCTGGGCTTTCACCTCTGACTAAACTATCCGCCTACGCTCCCTTTACGCCCAGTACTCAAGAGA
+
CCCCCGGGGGGGGGGGGGGGGGGGGGGGGGGGGGGGGGGGGGGGGGGGGGGGGGGGGGGFGGGGGGGGGGGGGGGGGGGGGGGGGGGGGGGGGGGGGGGGGGGGG?FGGGGGGGGFGGDFCCFGFEEFGGGGGGGGGDGBFGGF8=DFGF,AD8+<DC?FFG7DEFFGFF?DFEFFFFDFFGF66EGFFFFFFGFF80@CE)8:=:AEC<579;;@ADD0)3:*)4/;*5)1:52(4-(.109015537>
@M00200:205:000000000-AKKM3:1:1101:9517:3350 2:N:0:1
TACTGGGGTATCTAATCCCGTTCGCTCCCCTAGCTTTCGCGCCTCAGCGTCAGTGTCGGCCCAGCAACCCGCCTTCGCCGCAGGTGTTCCTCTCGATATCTACGCATTTCACCGCTACACCGAGAATTCCAGTTGCCCCTTCCGCACTCTAGCCCCGCAGTATCAGTTGACCTTTCCGAGTTAAGCCCGGAGATTTCACAATTGACTTGCGGTGGCCGCCTACGCGCCCTTTAAGCCCAATACTCAAG
+
@6CCCCGGGGGGGGGGGAFGGGGGGGGGGGGFFFCGGGEGGGGGDFDGEFG:FEFGGGGGGGGGGGGGGGGFEFCEGGGGEGGGFCGEFACEFFE=FE>FGFGGGGEECEDFGEGDGGFGGEEGC8BAAEFGG8B;6D6);@@AEED=FFFGG=CDFGGDGGAC;@FFFEA@FBFFFFD>FEGF=C,:?2*8B*+:F<:?733/)9?C)99(215*85)4::0<0:7)/14)4)6408<??:)).622
@M00200:205:000000000-AKKM3:1:1101:22687:3379 2:N:0:1
TACACGGGTATCTAATCCTGTTTGCTCCCCACGCTGTCGCGCCTCAGTGTCAGCAACGGCCCAGCAGAACGCCTTCGCCACTGGTATTCTTCCCGATCTCTACGCATTCCACCGCTACACCGGGAATTCCATCTGCCCCTACCGTGCTCTAGCTCGCCAGTCTGACCGGCAGCTCCGGAGTTGAGCCCCGGGATTTCACCAGCCGATTAACGGGCCACCTACGCGCCCTTTAAACCCAGTACACACGAGA
+
CCCCCGGGGGGGGGGGGGGGGGGGGGGGGGGGGGG>FGGGGGGGGGG<FGGGG8EEFGGFGGGGGGGGGGGGGGGGGGGGGGGGGFGGGGGFGAGGGGGGGGGGGGGGDFGGGDG>DGCFGG@8FGGGGGGFG8?DFFGDDGEFG5DDFFG7EDD5A8CDEG=?C8CCBGDA44A?BEDDG8CDAF8?BC=53>6>+6:3)/(3((.30))((1?E3D5??F6)4C>D3*3:)448;84:))).24614(
@M00200:205:000000000-AKKM3:1:1101:7157:3396 2:N:0:1
TACAAGGGTATCTAATCCTGTTCGCTCCCCACACTTTCGCTCCTCAGCGTCAGGTAATGCCCAGAGAACCGCCTTCGCCACCGGTGTTCCTCCTGATATCTGCGCATTTCACCGCTACACCAGGAATTCCGCTCTCCCCTGCATACCTCCAGTCTGCCCGTATCGAAAGCAAGCCAGGTGTTAAGCACCTGGTTTTCACTCCCGACGCACCAAGCCGCCTACGAGCCCTTTAAACCCAGTCCTCACGAGCC
+
CCCCCGGGGGGGGGGGGGGGGG9FGGGGGGGGCFGGGGGGGAFGGGGGGGGGGFGG9E,FGGGG,EFEFDDGGGGGGG:FC<FGGGGGGGGGGGGGGGGGGGGGGGGGGGGGGCEEGGCFGGGGGGGGGG8+0CDFG?EBDG8;:0DEDDFG=D?@+E+<EDFGFFF6>@FEA)<?9F;9FC9FFGGFFFC59<EF>/=/*:2>=B2(((5-7(831):8;;3)3:5C8C)>.:2:E?0,).6><:(32-(
@M00200:205:000000000-AKKM3:1:1101:14305:3407 2:N:0:1
TACGGGGGTATCTAATCCTGTTTGCTCCCCACGCTTTCGAGCCTCAGCGTCAGTAATGGACCAGTATGTCGCCTTCGCCACTGGTGTTCTTCCGAATATCTACGAATTTCACCTCTACACTCGGAGTTCCACATACCTCTTCCATACTCAAGATAGCCAGTATCAAAGGCAATTCCAAGGTTGAGCCCTGGGCTTTCCCCTCTGACTAAACTATCCGCCTACGCTCCCTTTAAACCCAATACTCAAGCAAT
+
CCCCCGGGGGGGGGGGGGDGGGGGGGGGGGGGGGGGGGGC<FGGGGGGGGDGGFFAFGGGGGGGEFGAFEFC?FGGFFG:F<DFEFGGGGFGFCFGGGGGGGGF4DGGGGGGGGGFGGGGFGFD@EGGGGDG+D?F?DGBFFGBGFGFGFG?FF8?FC6*@?>GF+AE5DD5A8C8C;CFFGFF5DG5607*39>FF*9=C>5)/>4**.4>BEGF):A9((2)5A?F6C83)173*6(53;).94<)(.)
@M00200:205:000000000-AKKM3:1:1101:23818:3435 2:N:0:1
TACCGGGGTATCTAATCCTGTTTGCTCCCCACGCTTTCGAGCCTCAGCGTCAGTAATGGACCAGTATGTCGCCTTCGCCACTGGTGTTCTTCCGAATATCTACGAATTTCACCTCTACACTCGGAGTTCCACATACCTCTTCCATACTCAAGATAGCCAGTATCAAAGGCAATTCCAAGGTTGAGCCCTGGGCTTTCACCTCTGACTAAACTATCCGCCTACGCTCCCTTTAAGCCCAGTACTCAAG
+
CCCCCEGGGGGGGGGGGGGGGGGGGGGGGGGGGGGGGGGGGGGGGGGGGGGGGGGGGGGGGGGGGGGGGGGGGGGGGGGGGGGGGGGGGGFGGGGGGGGGGGGGGGGGGGGGGGGFGGGGGGGD7EEGGGGGGGGGGFGFFGGFGFGFGFD=FGGFFGGFGGEFFFCFBFFDFEFCDF?:DAF+*@8@FG6?FGFGFFGEFFFECFBCE:CEFFGG=GFA))-55A?GCC:C*>EEG29ECEFFF(5
@M00200:205:000000000-AKKM3:1:1101:7611:3460 2:N:0:1
TACTGGGGTATGTAATCCCGTTTGCTCCCCTAGCTTTCGCGCCTCAGCGTCAGTGTCGGTCCAGGAAGCCGCCTTCGCCACCGGTGTTCCTCCGGATATCTACGCATTTCACCGCTACCCCCGGAATTCCGCTCCCCTCTCCCGCACTCAAGCCGGGCAGTTTCCCGTGCAGTTCCTCAGTTGCGCCGAGGGATTTCACACGGGACTTACCCCGCCCGCCTAGGCGCCCTTCAAGCCCAGTCCTCAAC
+
CCCCCFGGGGG8EFFGGGGGGGFGGGGGGGGGFGFGFFGG>FGG7AFFEGGCFGGGCEEGGGGG8CCEFGEG7FEGGGGGGGGCC:FCFEFGG:@ECEFEFFAFG6:FGG=FC6@E6F,EFGGGDCFGGFGGG+CFGFEDFGGD63?AG597EF75>CGAGFFGEFDF*:>AFFCFFF7)7>C+/:E>./7).266=CGE(,((49:?AF(44(*24/>3:(()./89D37()).5;620?<:<A)4(
@M00200:205:000000000-AKKM3:1:1101:11481:3463 2:N:0:1
TACGCGGGTATCTAATCCTGTTTGCTCCCCACGCTTTCGAGCCTCAGCGTCAGTAATGAGCCAGTGTGTCGCCTTCGCCACTGGTGTTCTTCCGAATATCTACGAATTTCACCTCTACACTCGGAGTTCCACACACCTCTCTCATACTCAAGACACCCAGTATCAAAGGCAATTCCGAGGTTGAGCCCCGGGATTTCACCCCTGACTTAAATGTCCGCCTACGCTCCCTTTATACCCAGTACTACAG
+
CCCCCGGGGGGGGGGGGGGGGGGGGGGGGGGGGGGGGGGGGGGGGGGGGGGGGGGGGGGGGGGGGGGGGGGGGGGGGGGGGGGGGGGGGGGGGGGGGGGGGGGGGGGGGGGGGGGFGGGFGFFGEGEGGGCGGGGGGFG5DFGDGFGFGFFGGGCDFEGFGGFGEFGGFGFDFFFFFFGEFF*;AFGFFGGE>GGCF?FFF>B>FFFFCCCFEFGFDDB025@E?GEGFG@<C)1.?3;;CE3)).3
@M00200:205:000000000-AKKM3:1:1101:19456:3487 2:N:0:1
TACTGGGGTATCTAATCCTGTTTGCTACCCACGCTTTCGAGCCTCAGTGTCAGTTACAGTCCAGAGAGCCGCTTTCGCCACCGGTGTTCCTCCATATATCTACGCATTTCACCGCTACACATGGAATTCCACTCTCCTCTACTGCACTCAAGTCTAACAGTTTCCAATGCACACAATGGTTGAGCCACTGCCTTTTACATCAGACTTATTAAACAACCTGCGCTCGCTTTATACCCAGTACTCAAG
+
CCCCCGGGGGGGGGGGGGGGFFAEFGGGGGFGGGGGGGGGGGGGGGGGGGGGGGGGGGGGGGGGGGGGGGGGGDGGGGGGGGGGGGGGGGGGGGGGGGFFFGGGGDFFDGFGGGGEGGGGGGGGGGEGGGGGGGGGGFGFFGGFGFDBFFGGGGGFFGGDECFGFFGGBFFFDDFFFFDFGGFCF=DFFDCFFFGGFEGCEEEBE=*:C0CCE=,@=33=@==:<=>9DG;*95<BFB>=@CEF7>
@M00200:205:000000000-AKKM3:1:1101:14252:3516 2:N:0:1
TACGCGGGTATCTAATCCTGTTTGCTCCCCACGCTTTCGAGCCTCAGCGTCAGTAATGGACCAGTATGTCGCCTTCGCCACTGGTGTTCTTCCGAATATCTACGAATTTCACCTCTACACTCGGAGTTCCACATACCTCTTCCATACTCAAGATAGCCAGTATCAAAGGCAATTCCAAGGTTGAGCCCTGGGCTTTCACCTCTGACTACACTATCCGCCTACGCTCCCTTTAAACCCAATACTCAAG
+
CCCCCGGGGGGGGGFGGGGGGGGGGGGGGGGGGGGGGGGGGGGGGGGGGGGGGGGGGFGGGGGGGGGGGGGGGGGGGGGGGGGGGGGGGGGGGGGGGGDGGGGGGGFGGGGGGG?DDGGGAE@EC7CFGGGGGGGGF9ADFGFFF9@EGFG+EFGFFGGFGGEDEFGGFGF8FEBFFFCFFGG?9D6@FF?FACFC>@F6C)*0:>AC2>BEEFGF4??AFFF52AAFCF3*8/7>C@FF3))/;@)
@M00200:205:000000000-AKKM3:1:1101:18358:3535 2:N:0:1
TACGAGGGTATCTAATCCCGTTCACTCCCCTAGCTTTCGTGCCTCAGCGTCAGACAAGGCCCAGTGTGCCGCTTTCGCCGCCGGCGTTCCTTCCAATATCTACACATTTCACCGCTCCACTGGAAGTTCCGCACACCCCTGCCTCACTCCAGTCCGCGAGTTTCAAGCGCTGTTCCCCGGTTGAGCCGGGGGATTTCACACCTGACTTAGCAGACCGCCTACGCACCCTTTACACCCAGTACTCAAG
+
CCCCCGGGGGGGGGGGGGGGGGGGGGGGGGGGGGGGGGGGGGGGGGGGGGGEGGGGGGGGFGGGGGGFGGGGGGGGGGGGGGGGGGGGGGGGGGGGGGGGGGGGGGGGGGGGGGGFGGGGGFCGFGGGGGGGGGGGGFGFFGGFGFGFGFGDFGFEEEDBEGFGEFGGFGFFDFFFFFGDFEGDAFGF>DGFFEGFFDF<?B:38BAFFFFFF:FFFGFB?B:>?GED5C:AFFFFE1<:AFFF9BF
@M00200:205:000000000-AKKM3:1:1101:6298:3547 2:N:0:1
TACTCGGGTATCTAATCCCGTTTGCTCCCCACGCCTTCGCGCCTCAGCGTCAGGGTGCGCCCAGAGCCCCGCCTTCGCCACCGGTGTTCCTCCCGATCTCTACACATTTCACCGCTACACCGGGAATTCCAGGCTCCTCTGCGCCCCTCAAGAAAACCAGTTTCGGCCGACCCCCTCGGGTTGAGCCCGAGGATTTCACGACCGACTTGGCCTCCCGCCTACGCGCCCTTTAAGCCCAATACTCAAGGGAC
+
CCCCCGGGGGGGFGGGGEFGGGGGGGGGGGGGGGGGGGGGGGGGGGGGGGGGGGGGGGGGGGGGGGGGGGGGGGGGGGGGGGGGEGGGEEGGFGGEDGGFG;EGGGFGGGGGGDGDDDFGGGGGGECGFGGGDGDGGBGFFGGDEBDDDF7CFFGFFGGA@C79=*@E>EFFF2?ABED:FEGFFFGFDGGFFGGFFEF00-41,71:<7???BEE29;-23?598)9)*).6>>0;:11:8)8<0))(3(
@M00200:205:000000000-AKKM3:1:1101:25524:3554 2:N:0:1
TACTGGGGTATCTAATCCCGTTCGCTCCCCTGGCTTTCGCGCCTCAGCGTCAGTGTCGGCCCAGCAACCCGCCTTCGCCGCAGGTGTTCCTCTCGATATCTACGCATTTCACCGCTACACCGAGAATTCCAGTTGCCCCTTCCGCACTCTAGCCCCGCAGTATCAGTTGACCTTTCCGAGTTAAGCCCGGAGATTTCACAATTGACTTGCGGAGGCCGCCTACGCGCCCTTTATACCCAGTACTAAAGCG
+
CCCCCGGGGGGGGGGGGGGGGGGGGGGGGGGGGGGGGGGGGGGGGGGGGGGGGGGGGGGGGGGGGGGGGGGGGGGGGGGGGGGGGGFGGGGGGGGGFGGGGFFGGGGDGGGGGGGFGGGGGGGGGGGGGGGGGEGCDFGDBFEEGBGFGFGCECFFDGGEEFCCEFGGFGFEFFFFFFG4F:CFCCEFFDEFFGEGFEGE<<E8C<<5<<@B>>CD(976?:?>7107752:-):<@?D0(66)...-)2
@M00200:205:000000000-AKKM3:1:1101:14573:3554 2:N:0:1
TACACGGGTATCTAATCCTGTTTGCTCCCCACGCTTTCGAGCCTCAGCGTCAGTAATGAGCCAGTGTGTCGCCTTCGCCACTGGTGTTCTTCCGAATATCTACGAATTTCACCTCTACACTCGGAGTTCCACACACCTCTCTCATACTCAAGACACCCAGTATCAAAGGCAATTCCGAGGTTGAGCCCCGGGATTTCACCCCTGACATAAATGTCCGCCTACGCTCCCTTTACGCCCAGTACTCAGAAGA
+
CCCCCGGGFGGGGGGGGGGGGGGGGGGGGGGGGGGGGGGGGGGGGGGGGGGGGGGGGGAEGGGGGGGGGGGGGGGGGGGGGGGGGGGGGGGGGGGGGGGGGGGGGGGGGFGGGGGFGGGGGFGGGGEFGGGGGDGGGF8DF98DFFFEFFGGGDFFFGGF=?*DE+A99EF56DDFBEGBGGGGAGGFB>C>AECGFEFE):B4=B*2*1649C@CDGF?9=>B?GBGC+=49079B7333;3.;)))((
@M00200:205:000000000-AKKM3:1:1101:21654:3586 2:N:0:1
TACACGGGTATCTAATCCCGTTTGCTACCCACGCTTTCGCGCCTCAGCGTCAGGAGATGCCCAGAGACCCGCCTTCGCCACCGGTGTTCCTCCCGATCTCTACACATTTCACCGCTACACCGGGAATTCCAGTCTCCTCTGCATCCCTCAAGAACGGCAGTATCGGCCGACGTTTCTCGGTTGAGCCGAGAGATTTCACGACCGACTTGCCATCCCGCCTACGCGCCCTTTACCCCCAGTACTCAAGAGAC
+
CCCCCGGGGGGGGGGGGGGGGGGGGGGGGGGGGGGGGGGGGGGGGGGGGGGGGGGGGGGGGGGGGGGGGGGGGGGGGGGGGGGGGGGGGGGGGGGGDGGGGGGGGGGCFFGGGGGFGGGGFDGGGGGGGGGGGGGGGFGEFGGFGFGFGFGDGGGEEGG>CC7EFFGGBEFFFFFFABGFGGDGFFG>>DGEFCEDFCF;019>2976><BD2:AEFGFB<?6@>GEGC0))4)(4E>(()62)-()-.:(
@M00200:205:000000000-AKKM3:1:1101:24068:3612 2:N:0:1
TACTAGGGTATCTAATCCTGTTTGCTCCCCACGCTTTCGAGCCTCAGCGTCAGTAATGGACCAGTATGTCGCCTTCGCCACTGGTGTTCTTCCGAATATCTACGAATTTCACCTCTACACTCGGAGTTCCACATACCTCTTCCATACTCAAGATAGCCAGTATCAAAGGCAATTCCAAGGTTGAGCCCTGGGCTTTCACCTCTGGCTAAACTATCCGCCTACGCTCCCTTTAAGCCCAGTACTCAAGATAT
+
CCCCCGGGGGGGGGGGGGGGGGGGGGGGGGGGGGGGGGGGGGGGGGGGGEGGGGGGGGFGGGGGGGGGGGGGGDGGGGGD>FGGFGFGGGGGGGGCGGGGGGGGGGGFCFDFGGGFGGFFGGGGFEEGGGEGGGGGC9EDFGFFFCF=F?,?BFGBDDFBDF*=DDD8D8DDFDFFF72DFFD69DFF5DCD5EFFF@F98CE<)8)95A<7EEFF=FD5))1?7C9DCF>4*:A2D=@ECBF4*8B3*4*
@M00200:205:000000000-AKKM3:1:1101:5520:3659 2:N:0:1
TACGAGGGTATCTAATCCTGTTTGCTCCCCACGCTTTCGAGCCTCAGCGTCAGTAATGGACCAGTATGTCGCCTTCGCCACTGGTGTTCTTCCGTATATCTACGAATTTCACCTCTACACTCGGAGTTCCACATACCTCTTCCATACTCAAGATAGCCAGTATCAAAGGCAATTCCAAGGTTGAGCCCTGGGCTTTCACCTCTGACTAAACTATCCGCCTACGCTCCCTTTACACCCAGTCTTCACGACA
+
CCCC8FGGGGGGGGGGGGGGGGGGGGGGGGGGGGGGGGGCGGGGGGGGGGGGGGGF,C@9<CEGEA,69:FGGGGGGF:F7,BEFGGGGGGG?B,AFGGFFGCDEGGGFGGGG=D5?FGG,,98F+@=FFCF62+E,;F6+@F+,CDDD?GF92+31@DFG8DDDFFGBGF5**+53+2DFG?+0==?FFE5*@EF?7,6>58)*39;*8@*8*@8=><=>C4*)4:CCF@**:>B75>:;/0/**--(,
@M00200:205:000000000-AKKM3:1:1101:9908:3663 2:N:0:1
TACCCGGGTATCTAATCCTGTTTGCTCCCCACGCTTTCGCGCCTCAGCGTCAGAACCGGACCAGTAAGCCGCCTTCGCCACTGGTGTTCTTGCGAATATCTACGAATTTCACCTCTACACTCGCAGTTCCACTTACCTCTTCCGGTCTCGAGATCTTCAGTATCAAAGGCAATTCCAAGGTTGAGCCCTGGGCTTTCACCTCTGACTAAACTATCCGCCTACGCTCCCTTTAAACCCAGTACTCAAGCGA
+
CCCCCGGGGGGGGGGGGGGGGGGGGGGGGGGGGGGGGGGGGGGGGGGGGGGGGGGGGGGGGGGGGGGGGGGGGGGGGGG>FGGGGGGGGGGGGGGGGGGGGGGGGGGGDFGGGGFFGGG<EGGGFEGGGGGGGGGFGFGFFFFFDEGFGFGGGGGFFFGFGGFGFF7EFCFCFFFFFFG5@DF>FGGFFGGFFFGDFCFFFFFEECEEFEE?EFFCFCEF2(3>?8>D*2=<?;83:<(.;96CF(3)(,
@M00200:205:000000000-AKKM3:1:1101:7259:3665 2:N:0:1
TACTGGGGTATCTAATCCTGTTCGCTCCCCACACTTTCGCTCCTCAGCGTCAGGTCATGCCCAGAGAACCGCCTTCGCCACCGGTGTTCCTCCTGATATCTGCGCATTTCACCGCTACACCAGGAATTCCGTTCTCCCCTGCATACCTCTAGTCTGCCCGTATCGAAAGCAAGCCAGGTGTTAAGCACCTGGTTTTCACTCCCGACGCGACAAACCGCCTACGAGCCCTTTAAACCCAATACTCAAGAGA
+
CCCCCGGGGGGGFFGGGGGGGGGGGGGGGGGGGGGGGGGGGGGGGGGGGGGDGGGGGGFGFFGGGGGGGGGGGGGGGGGGGGGGGGGGGGGFGGGGGGGGGGGGGGGGGFGGGGDEGGGGGDGGGDFFGGFG8DFG@DCDFGGFCFFCGFGGGGFFFGFFGGBG):DEBCF@A=9FFFG5@CFBFGGFFGGFFGGFC6CEB)79ABB@9>B@F1CC9<=@<@(:;E5C*28>ADA08:??FFB2)873??
@M00200:205:000000000-AKKM3:1:1101:13403:3665 2:N:0:1
TACTAGGGTATCTAATCCTGTTTGCTCCCCACGCTTTCGTGCATGAGCGTCAGTGTTGGCCCAGAAGGCTGCCTTCGCCATCGGTGTTCCTCCACATCTCTACGCATTTCACCGCTACACGTGGAATTCCACCTTCCTCTGCCACCCTCGAGCCACGTAGTTTCGAGCGCAATTCCCAAGTTAAGCTCGGGGATTTCACACTCGACATGCGCGGCCACCTGCGCACACTTTATGCCCAGTACTCAAGAGA
+
CCCCCGGGGGGGGGGGGGGGGGGGGGGGGGGGGGGGGGGGGGGGGGGGGGGGGGGGGGGGGGGGGGGGGGGGGGGGGGGGGGGGGCGDGGGGGGGGGGGGGGGGGGGGGGGGGGGFGGGGDGGGGGGGGFGGGGGGGFGFFGGFG5@DFEG>EGGFEB86@FEG9DDE*=*:?EFFFFCAC:@GFG,ABC7@4CF>>*=EEDF92559*6252.:E6FF1;3(..38C7:8AF9)423444>).42<81(
@M00200:205:000000000-AKKM3:1:1101:8637:3668 2:N:0:1
TACCGGGGTATCTAATCCTGTTCGCTCCCCTAGCTTTCGCTCCTCAGTGTCAGGTTAGGCCCAGGATCCCGCCTTCGCCACCGGTGTTCCACCTGATATCTGCGCATTTCACCGCTACACCAGGTATTCCAGATCCACCTACATACCTCAAGCTCGGCAGTATCGAATGGCGTCCCGGGGTTGAGCCCCGGGTTTTCACATCCGACTTACCGTGCCACCTACGAGCTCTTTAAACCCAATACTCAAG
+
CCCCCEGGGEGFFFGGFGGFGG9CFECGGGGGGFFGGGDCEFFGGFFGFGFGGGGFGAF8FGGG?FEF@FCFGGGGGGGDE=FGGGGGAFFEFGGE,A@F8D?@@EGCDFGFGGE5CFGFFGGGFFGGGGFCCDDE,0=DFC@FG5?D8@DFEFFFAE=?D+;+1*63;@*8A=@*:ADAC8DGFGCF>*75)=CF6*,/9;@?@F08<7@?3;58<FF@(5(228)*0:4<A<8<>:?<B)))65)
@M00200:205:000000000-AKKM3:1:1101:18520:3670 2:N:0:1
TACTAGGGTATCTAATCCCGTTTGCTCCCCACGCTTTCGCGCCTCAGCGTCAGGAGATGCCCAGAGACCCGCCTTCGCCACCGGTGTTCCTCCCGATCTCTACACATTTCACCGCTACACCGGGAATTCCAGTCTCCTCTGCATCCCTCAAGAACGGCAGTATCGGCCGACGCTCCCCGGTTGAGCCGAGGGATTTCACGACCGACTTGCCATCCCGCCTACGCTCCCTTTAAGCCCAATACTCAAG
+
CCCCCGGGGGGGGGGGGGGGGGGGGGGGGGGGGGGGGGGGGGGGGGGGGGGGGGGGGGGGGGGGGGGGGGGGGGGGGGGGGGGGGGGGGGGGGGGGGGGGGGGGGGGGGGGGGGGADGGGGGGGGGGGGGFGFGGGGFGFFGFFGFFEGF8DFCFFFGG>,=0C=?GGDE?=E)@D*2:5C?C6;1C>5DGFFGG4A)=300(22;9<248<ABGGBDB::?:B(2>F4:344-)5@???:)).)48
@M00200:205:000000000-AKKM3:1:1101:8691:3690 2:N:0:1
TACTCGGGTATCTAATCCTGTTTGCTCCCCACGCTTTCGCGCCTCAGCGTCAGAACCGGACCAGTCAGCCGCCTTCGCCACCGGTGTTCTTGCGAATATCTACGAATTTCACCTCTACACTCGCAGTTCCACTAACCTCTTCCGGTCTCAAGCCATACAGTATCGAAGGCAATTCTGTGGTTGAGCCACAGGCTTTCACCCCCGACTTATAAAGCCGCCTACGCGCCCTTTAAACCCAATACTCAAGAGA
+
CCCCCGGGGGGGGFGGGGGGGGGGDGGGGGGGGGGGGGGDGGDGGGGGGGGGGCGGGGG7FB<<CCFEF<FGGGGGGG7C7,@FFGGGGGGF=FCFCGGGGGFDFGGGGGGGGGGFGGGG;F=7>8EFGG89===F@D=53@=BG*+)6CF?FF88CGGAEGFC9*9EDCFF*01<ACC5FG5*6DE6A7;A5CCGF<=>5==@>@(3;6CEEEGF9GE<738;(/7DCCDA2<A?G<31:>47A?2)(4
@M00200:205:000000000-AKKM3:1:1101:23890:3696 2:N:0:1
TACGGGGGTATCTAATCCTGTTCGCTCCCCACACTTTCGCTCCTCAGCGTCAGGTAATGCCCAGAGAACCGCCTTCGCCACCGGTGTTCCTCCTGATATCTGCGCATTTCACCGCTACACCAGGAATTCCGTTCTCCCCTGCATACCTCCAGTCTGCCCGTATCGAAAGCAAGCAAGGTGTTAAGCACCTGGTTTTCACTCCCGACGCGCCACACCGCCTACGAGCCCTTTACGCCCAGTACTCACTAGCT
+
CCCCCGGGGGGGGGGGGGGGGGFGGGGGGGFGGGGGGGGGGGGGGGGGGGGGGGF<<FGFBEFGGGGGGFGGGGGGGGGGFGEGGGGGGGGGGGGGGGGGGAEGGGGGGGGGGGGFGG8EGGFE+DFGGGC86DDF,0@DFGC7:+=DGFGF;CFA89DEGD)*:97*@FFCFB*@*94;FEGDAC<A9*=8AEFFFEF*8:@@@;@B;92:(6EE9DD<(448-57>25).)(((2(3:29429()-)()
@M00200:205:000000000-AKKM3:1:1101:11108:3706 2:N:0:1
TACTCGGGTATCTAATCCTGTTCGCTCCCCATGCTTTCGCTCCTCAGCGTCAGTTAATGCCCAGAGACCTGCCTTCGCCATCGGTGTTCCTCCTGATATCTGCGCATTTCACCGCTACACCAGGAATTCCAGTCTCCCCTACATCACTCTAGTCTGCCCGTACCCACCGCAGATCCGGAGTTGAGCCCCGGACTTTCACGGCAGAAGCGACAAACCGCCTACGAGCCCTTTAAACCCACTACCAAAGCGA
+
CCCCCGGGGGGGGGGGGGGGGGGGGGGGGGFGFGGGGGGGGGGGGGGGGGGGGGFGGGGGGGGGGGGGGGGGGGGGGGGGGGGGGGGGGGGFGGGGGGGGGGGDGGGDGGGGGGGFGGGGGGGGGGGGGFGFGGGGG6CDFGGFGFGFF+@=7BDFFGGEGGAGFF8=AGDAFBBFFBGAGGFGFFC5BGEFFGGGF??BAF((5((0((:@1(=C;DF0,(()(:)*0;?A2:2?G<:(..()).,(4<
@M00200:205:000000000-AKKM3:1:1101:19927:3719 2:N:0:1
TACGCGGGTATCTAATCCCGTTTGCTCCCCTAGCTTTCGCGCCTCAGCGTCAGTGTCGGTCCAGGAAGCCGCCTTCGCCACCGGTGTTCCTCCGGATATCTACGCATTTCACCGCTACACCCGGAATTCCGCTTCCCTCTCCCGAACTCAAGCCCGGCAGTTTCCCGTTCGGTTCCTCAGTTGAGCCGAGGGATTTCACACGGGACTTATCGGACCGCCTACGCGCCCTTTAAACCCAGTACTCAAGACA
+
CCCCCGGGGGGGGGGGGGGGGGGGGGGGGGGGGGGGGGGGGGGGGGGGGGGGGGGGGGGGGGGGGGGGGGGGGGGGGGGGGGGGGGGGGGGGGGGGGGGGGGGGGGDGGGGGGGGFGGGGGGGGGGGGGGGGGGGGGF?@5D?9CADFFFFDFGGBEEGFGGCGFFD@)AA@B2)?8BGF99::FEFEFGC>AGCFF?GE@1;9:6(89.4:BFGGB<BFF7:30:BD/936<>B:E:?BFF2<F:24((
@M00200:205:000000000-AKKM3:1:1101:16873:3721 2:N:0:1
TACCCGGGTATCTAATCCCGTTTGCTCCCCTGGCTTTCGCGCCTCAGCGTCAGAAGAGATCCAGTCTGTCGCTTTCGCCACCGGCGTTCCTTCTGATATCAACGCATTTCACCGCTCCACCAGAAGTTCCACAGACCCCTATCTCCCTCGAGCCGATCAGTATCCCAGGCACTTCTACAGTTGAGCTGCAGGATTTCACCCCGGACTTGATCGACCGCCTACGCGCCCTTTAAACCCAATACTCAAG
+
CCCCCGGGGGGGGGGGGGGGGGGGGGGGGGGGFGGGGGGGGGGGGGGGGGGGGGGGGGGGGGGGGGGGGGGGGGGGGGGGGGGGGGGGGGGFFGGGGGGGGGGGGGGGGGGGGGGFGGGGGFGDEFGCAEGGFDFGFFGFF=DFEBFDGBGCEDDFFGGFGGFGFFFGFGFFFFFFFFDFFGGGFGGFFGCFEGF@ACGFF>@>=9@EEE)43<GG0CB<D@?DFGFD)7:FF<ABEB?00:<?B07
@M00200:205:000000000-AKKM3:1:1101:9431:3752 2:N:0:1
TACTAGGGTATCTAATCCTGTTTGCTCCCCACGCTTTCGCGCCTCAGCGTCAGTTGCGGGCCAGTGAGCCGCCTTCGCCACTGGTGTTCTTCCCAATATCTACGAATTTCACCTCTACACTGGGAATTCCACTCACCTCTCCCGCACTCAAGCAATCCAGTCTTAAGCGCAATTCCCAGGTTAAGCCCGGGGCTTTCACGCCTAACTTGGATCGCCGCCTACGCGCCCTTTACACCCAGTACTCCAG
+
CCCCCGGGGGGGGGGGGGGGGGGGGGGGGGGGGGGGGGGGGGGGGGGGGGGGGGGGGGGGGGGGGGGGGGGGGGGGGGGGGGGGGGGGGGGGGGGGGGGGGGGGGGGGGGGGGGGFGGGGGGGGFFFFGGGGGGFGGFGFFGGFGBGFGFGFGGGBDFG?EFEGF9CF>CDFD5C+AA7>FE7CCFFFB>>45CFFFFGBBFB9EFFFFE8EE0B?0>A((/6E(?BD9<?<A<23:(,8>AB9(4:
@M00200:205:000000000-AKKM3:1:1101:21269:3771 2:N:0:1
TACGCGGGTATCTAATCCCGTTTGCTCCCCTGGCTTTCGCTCCTCAGCGTCAATACCGATCCAGGATGCCGCCTTCGCCACCGGTGTTCCTCCAGATATCTACGCATTTCACCGCTACACCTGGAATTCCGCATCCCTCTCTCAGATTCAAGCCATCCAGTATCCGACGCAGTTCCCCGGTTAAGCCCAGGGATTTCACGTCCGACTTCGTTTGCCGCCTACGAGCCCTTTATGCCCACTACCTAAGACAT
+
CCC8CBFEFGDFGFGDGGFGEFGGGFGGGGC@FGG@FGEGEGGGGGGFGGGG>6CFGGG7FFGF@7@@FFEFGGEGGGGGGFCCFGFCFDEFG<FFFBCGGGGGGGG+,AEGGGGFDEDFGGFF8FFGGG?E6E?FG5D)03@+=8D*=3@7EFCAFF7CF+0;*99?DG>5B49B99*:FG5C+>C)6*78;68C=):23@;>;@;(),,((6BF09B018()-:@G>*)).).2;3(3>:()))5)),)
@M00200:205:000000000-AKKM3:1:1101:17283:3773 2:N:0:1
TACTGGGGTATCTAATCCTGTTTGCTCCCCACGCTTTCGAGCCTCAGCGTCAGTAATGGACCAGTATGTCGCCTTCGCCACTGGTGTTCTTCCGAATATCTACGAATTTCACCTCTACACTCGGAGTTCCACATACCTCTTCCATACTCAAGATAGCCAGTATCAAAGGCAATTCCAAGGTTGAGCCCTGGGCTTTCACCTCTGACTAAACTATCCGCCTACTCTCCCTTTATACCCAATACTCAAGAGA
+
CCCCCGGGGGGGGGGGGGGGGGGGGGGGGGGGGGGGGGGGGGGGGGGGGGGGGGGGGGGGGGGGGGGGGGGGGGGGGGGGGGGGGGGGGGGGGGGGGGGGGGGFGGGGGFGGGGGFGGGGGGCEBEGGGGGFGGGFGFGEFFGFGFGEGFFGGGGFFFFBFGFGFFGGFGFFFDB;FFFFGC60DFGFFGG5D89A?A:CCDFFEEBE*@EEFEF@=FFF=C59EGFGC:66A<ECE=):>@4BE=53(7
@M00200:205:000000000-AKKM3:1:1101:14742:3804 2:N:0:1
TACCCGGGTATCTAATCCTGTTCGCTCCCCACGCTTTCGCGTCTCAGCGTCAGTACCGTCCCAGAGAGCTGCCTTCGCCATTGGTGTTCTTCCTGATATCTGCGCATTTCACCGCTACACCAGGAATTCCACTCTCCTCTTCCGGACTCTAGCCAGACGGTTTCTGTCGACGTCTGGAGGTTAAGCCTCCAGTTTTCACAACAGACCTGTCTGGCCGCCTACACGCCCTTTACACCCAATACTCAAGAGC
+
CCCCCGGGGGGGGGGGGGGGGGGGGGGGGGGGGGGGGGGGGGGGGGGGGGGGGGGGGGGGEGGGGGGGGGGGGGGGGGGGGGGGGGGGGGGGGGGGGGGGGGGGGGEGGGGGGGGBGGGGGGGEGGGGGGGGGGGGGFGFFGGFG0=8DD@DDGGFFEGEEDAGC75@?F>=5@AF*<CDGGGGCFFFF4;AFG@FFAEFB=)0>B=3(1>C?=FCBGE@0=EFDG):58337)7=C?;D?BF?B>BB?(
@M00200:205:000000000-AKKM3:1:1101:8749:3812 2:N:0:1
TACGGGGGTATCTAATCCTGTTCGCTCCCCACACTTTCGCTCCTCAGCGTCAGGTAATGCCCAGAGAACCGCCTTCGCCACCGGTGTTCCTCCTGATATCTGCGCATTTCACCGCTACACCAGGAATTCCGTTCTCCCCTGCATACCTCCAGTCTGCCCGTATCGAAAGCAAGCCAGGTGTTAAGCACCTGGTTTTCACTCCCGACGCGACAAACCGCCTACGAGCCCTTTATCCCCAGTACTCAAGAG
+
CCCCCGGGGGGGGGGGGGGGGGGGGEGFFEEGGGGGGGGGGEGGGFGGGCGGEGGGGGGGFGGGGFFGGGGFEGGGGGGGGGGGF=FGGGGGFGGGGGGGGGGGGGGGGGGGGCEAGECFGGGGFGG8FGFDDEFFDF8=FDFDGFFBGFGCFGGFCG??C?CGAAFGBEAEFBFFFF>9FEFD6DFFF<?F?0,:A?FCFBF2>@FF@06(:@GG0>70::634/7D40,).)-.;31(6))64(.23
@M00200:205:000000000-AKKM3:1:1101:18742:3834 2:N:0:1
TACTAGGGTATCTAATCCTGTTTGCTCCCCACGCTTTCGAGCCTCAGCGTCAGTAATGGACCAGTATGTCGCCTTCGCCACTGGTGTTCTTCCGAATATCTACGAATTTCACCTCTACACTCGGAGTTCCACATACCTCTTCCATACTCAAGATAGCCAGTATCAAAGGCAATTCCAAGGTTGAGCCCTGGGCTTTCACCTCTGACTAAACTATCCGCCTACGCTCCCTTTATGCCCAATACTCAAGAGA
+
CCCCCGGGGGGGGGGGGGGGGGGGGGGGGGGGGGGGGGGGGGGGGGGGGGGGGGGGGGGGGGGGGGGGGGGGGGGGGGGGGGGGGGGGGGGGGGGFEBFGFFGGGGGGDCDEGFFFFFGGGGGDCEEGFGGGGG?=FFGDFEFFGFGFGFDGGGGFFGGFGGFGFBDF686DBDFFF96:DF?GFGGFFGGFBFGGF@E@@DFFEFFFFFFFFEFF>>>DACDD=C?F4>4CEFFFGFDBFFEFFFBE=(
@M00200:205:000000000-AKKM3:1:1101:24358:3840 2:N:0:1
TACTGGGGTATCTAATCCTGTTTGATCCCCACGCTTTCGTGCCTCAGCGTCAATAATACCATAGTAAGCTGCCTTCGCAATCGGTGTTCTGTGACATATCTATGCATTTCACCGCTACTTGTCACATTCCGCCTACCTCTAGTATATTCAAGCTCATCAGTATCAAAGGCACTGCGATGGTTGAGCCACCGTCTTTCACCCCTGACTTAATAAGCCGCCTACGCACCCCTTAAACCCAGTACTCAAGAGA
+
CCCCCGGGGGGGGGGGGGGGGGGGGGGGGGGGGGGGGGGGGGGGGGGGGGGGGGGGGGGGGGGGGGGGGGGGGGGGGGGGGGGGGGGGGGGGGGGGGGGGGGGGGGFFGGGGGGGFGGFGGGEFFFGFFFGGDEGGDFGFFGGFGBGEGFFFGC?FFGGFGGFGCFFGF?FDFFFBFFDBGFGGFFGFFGGFEGFGFE:CFFDCDBFFE@CFCFGGFGFADB=9=E*;*;>=4>3(B=BF==CEFFB>>;
@M00200:205:000000000-AKKM3:1:1101:14346:3885 2:N:0:1
TACGGGGGTATCTAATCCTGTTTGCTCCCCACGCTTTCGAGCCTCAGCGTCAGTAATGGACCAGTATGTCGCCTTCGCCACTGGTGTTCTTCCGAATATCTACGAATTTCACCTCTACACTCGGAGTTCCACATACCTCTTCCATACTCAAGATAGCCAGTATCAAAGGCAATTCCAAGGTTGAGCCCTGGGCTTTCACCTCTGACTAAACTATCCGCCTACGCTCACTTTAAGCCCAGTACTCAAG
+
<BCCCGGGGGGGGGGGGGGGGGGGGGGGGGGGGGGGGGGGGGGFGGGGGFGGGGGGGGGGGGGGGGGGGGGGGGGGGGGGGGGGGGGGGGGGGGGCGGDGGFGGC?FF,EFGGGGFGGGGGGGDCECFFEFGGGGGGFCDFGFFG7FEGFGGGGGFFFGFGFBFEFGGF?FFFFFFF7CFFGGDFGG>FGFFF6,9A;;>@CFB48B67:BEFEGC@D>@@B(8>CDC>C;??))/1/(.>EC);58
@M00200:205:000000000-AKKM3:1:1101:26014:3903 2:N:0:1
TACTCGGGTATCTAATCCTGTTTGCTCCCCATGCTTTCGTACCTCAGCGTCAGTATTAGGCCAGATGGCTGCCTTCGCCATCGGTATTCCTCCAGATCTCTACGCATTTCACCGCTACACCTGGAATTCTACCATCCTCTCCCATACTCTAGCTTCCCAGTATCGAATGCAATTCCTAAGTTAAGCTCAGGGATTTCACATCCGACTTAAAAAGCCGCCTACGCACGCTTTACGCCCAATACTCCAGAGA
+
CCCCCGGGGGGGGGGGGGGGGGGGGGGGGGGGGGGGGGGGGGGGGGGGGGGGGGGGGGGGGGGGGGGGGGGGGGGGGGGGGGGGGFFGGGGGGGGGGGGGGGGGGGDEGGGGGGGFCCEFFFGGGGGGGGGGGGG@GFGFFGGFGFCFGFGGGGGFDGGFGGFGDFGGFGFFFBFFFBDBFF9EFFFFFGFFFDEDFFGFFFFADFFDFC**:)@F=>>@FFF>)4***1584@?5ED@DBE4<(463(,
@M00200:205:000000000-AKKM3:1:1101:20716:3920 2:N:0:1
TACCGGGGTATCTAATCCCGTTTGCTCCCCTAGCTTTCGCGCCTCAGCGTCAAGAACAGGCCAGGTAGTCGCCTTCGCCACTGGTGTTCCTCCCGATATCTACGCATTTCACCACTACACCGGGAATTCCACTACCCTCTCCTGCCTTCGAGTCGATCAGTATCGCGTGACCCTCCCCAGTTGAGCCGGGGGCTTTCACACGCGACTTGAACGACCGCCTGCGCGCTCTTTAAACCCAGTACTCAAGAGA
+
CCCCCGGGGGGGGGGGGFFGGGGGGGGGGGGGGGGGGGGGGGGGGGGGGGGGGGGGGGGGGGGGGGGGGGGGGGGGGGGGGGGGGGGGGGGGDFGGGGGGGGGGGGGGGGGGGGGFGGGGGGGGGGGGCFGGGGGGGF6DFEGFGFGFGFGFBFGFFGGFFGFGFFGG5EFFFFFEFFGAFC:=9DFFFGGEFGFFFFGFFFFBFF9:A78?FFGG9D3?B?B89E>C*:<><<<?G??><4>AB2>F1<
@M00200:205:000000000-AKKM3:1:1101:11839:3951 2:N:0:1
TACAAGGGTATCTAATCCTGTTTGCTCCCCACGCTTTCGCGCCTCAGCGTCAGAACCGGACCAGACAGCCGCCTTCGCCACTGGTGTTCTTGCGAATATCTACGAATTTCACCTCTACACTCGCAGTTCCGCTGTCCTCTTCCGGTCTCAAGCCAACCAGTATCGAAGGCAATTCTGTGGTTGAGCCACAGGCTTTCACCCCCGACTTAATCGGCCGCCTACGCGCCCTTTATGCCCAATACTCAAG
+
CCCCCGGGGGGGGGGGGGGGGGGGGGGGGGGGGGGGGGGGGGGGGGGGGGGGGGGGGGGGGGGGGGGGGGGGGGGGGGGGGGGGGGGGGGGGGGGGGFGGGGGGGGFGGGGGGGGFGGGGGGGGGGGFGEGGGGDEGFGFFGG>EEDFGFGGGGGFFEGF9CEGFFFGEGFBF9FFFFGFGFCCAGGFFGGFFFG>FFGF2>=@FFBDEEF?7?GCBGF02=;5(:@DDD44AFAAGF:08:4?4??
@M00200:205:000000000-AKKM3:1:1101:9586:3958 2:N:0:1
TACTAGGGTATCTAATCCTGTTTGCTCCCCACGCTTTCGAGCCTCAGCGTCAGTAATGGACCAGTATGTCGCCTTCGCCACTGGTGTTCATCCGAATATCTACGAATTTCACCTCTACACTCGGAGTTCCACATACCTCTTCCATACTCAAGATAGCCAGTATCAAAGGCAATTCCAAGGTTGAGCCCTGGGCTTTCACCTCTGACTAAACTATCCGCCTACGCTCCCTTTATGCCCAATACTCAAG
+
CCCCCGGGGGGGGGGGGGGGGGGGGGGGGGGGGGGGGGGGGGGGGGGGGGGGGGGGGGGGGGGGGGGGGGGGGGGGGGGGGGFGGGGGGGGGGGGGGGGGGGGFFFGGFGGGGGGFGGGGGG7EFGGGGGGFGGGGGFGFFFGFGFGFGFGCFGGFFGGFFDEGFFGGBGFD6DFFFFG?FGGGFGGFFFEAFGFGFFGE@DBE=E@E5>EFB<EDFGFDFFFFDGEGFG4A4E=;FEF==EEEF65
@M00200:205:000000000-AKKM3:1:1101:25652:4002 2:N:0:1
TACGAGGGTATCTAATCCTGTTTGCTCCCCACGCTTTCGAGCCTCAGCGTCAGTAATGGACCAGTATGTCGCCTTCGCCACTGGTGTTCTTCCGAATATCTACGAATTTCACCTCTACACTCGGAGTTCCACATACCTCTTCCATACTCAAGATAGCCAGTATCAAAGGCAATTCCAAGGTTGATCCCTGGGCTTTCACTTCTGACTAAACTATCCGCCTACGCTCCCTTTAACCCCAATACTCAAG
+
CCCCCGGGGGGGGGGGGGGGGGGGGGGFGGGGGGGGGGGGGGGGGGGGGEGGGGGGGGGGGGGGGGGGGGGGGGDGGGGGGGGGFGFGGGGGGGGGGFFGGGGGGGGGGGGFGGGFGFGGGGGGGGGGGFFGGGGFGFGEFDFFCFDEGFGGG8D?DBDFEC7DD;FF68DD689DFDCDFGCG+@2::=6D?FFGFCG*;CEE7>*10:87A=;E)3<==CD>AGFC?C46***(6/(06>CE*67
@M00200:205:000000000-AKKM3:1:1101:9891:4009 2:N:0:1
TACCGGGGTATCTAATCCCGTTCGCTACCCTAGCTTTCGTGCATCAGCGTCAGAAAAGACCCAGTGAGCCGCTTTCGCCACCGGTGTTCCTTAGGATATCAACGCATTTCACCGCTCCACCCTAAGTTCCGCTCACCTCTGTCTTCCTCCAGCACGGTAGTTTTGGGCGCGGTTCCTCGGTTGAGCCGAGGGATTTCACACCCAACTTTCCGCACAGCCTACGCACCCTTTACACCCAGTCCTCAAG
+
CCCCCGGGGGGGGGGGGFGGFGGGGGGGGGGGGGGGGGGGGGGGGGGGGGGGDGGGGGGGGGGGGGGGGGGGGFGGGGGGGGGGGGGGGGGGGGGGGGGGGGGGGGGGGGGGGGGBDGEGGGGFFGGGGGGGGGGGFF8BFGGFGFGFGFFGGGDEFG6@@F;DDFCCDG5=AAFFFFGFGGG4*>CA><E):ECCFEFEE;@=DFFFFFFDD;EC1CFFF?0@<CDGFFF2<B>:8484)5<<2)5
@M00200:205:000000000-AKKM3:1:1101:18840:4031 2:N:0:1
TACTAGGGTATCTAATCCTGTTCGCTCCCCACGCTTTCGCTCCTCAGCGTCAGTAACGGCCCAGAGACCCGCCTTCGCCACCGGTGTTCTTCCTGATATCTGCGCATTCCACCGCTACACCAGGAGTTCCAGTCTCCCCTACCGCACTCAAGCCGGCCCGTACCCACCCCAAGCCCCCAGTTAAGCCAGAGGATTTCACACCAGACGCGCCCAGCCGCCTACGACCTCTTTAAACCCCGTACTCAAGAGAC
+
CCCCCGGGGGGGGGGGGGGGGGGGEGGGGGGGGGGGGGGEEFGGGGGGGGGGGGGGDGGGGGGGCEGFGGGGGGGGGG=CFGGGGGFGGGG9FFEGGGCGGGAFGGGGCFGGGGGFGGFGG687==DFGGC,366C=9C)0==*8?DFFF88FF+*58>5*98DEFC8*=?4*:@*9AC)64=8ACC4/?55)?CCC)2)(6(/6?(,,((,66C=9G:2(4:5(*)02*))-).(;(,8(42).(.)4.(
@M00200:205:000000000-AKKM3:1:1101:11855:4033 2:N:0:1
TACTGGGGTATCTAATCCTGTTTGCTCCCCACGCTTTCGCGCCTCAGCGTCAGATCCGGACCAGTGAGCCGCCTTCGCCACTGGTGTTCTTGCGAATATCTACGAATTTCACCTCTACACTCCCAGTTCCACTCACCTCGTCCGGTCTCAAGCCAAGCAGTATCGACGGCACTTCCGTGGTTGAGCCACGGGCTTTCACACCCAACTTACAAGGCCGCCTACGCCCCCTTGAAACCCAGTACTATAGAGAC
+
CCC<CGGGGGGGGGGGGGGGGGGGGGGGGG8F7F:FFGGDEGGEGGGGGGGGGFA@@6+BFGCG<,6EF?@FFFGGCC,:FEEF:AEFFF,?9@>FGGFFFC9FBDGGGFGGGCEFFG8E;8,@EFCFGCED81=EG5,)36+*60@>F9F?,=?D*D8DFC;D5C+39EE)*:FF5AFEGGGGFFGAFC54?ECFB*:*6/(/6;()7.)1/(133:>(3,0)(:>C12())-.4E1(5)4))))-)))(
@M00200:205:000000000-AKKM3:1:1101:17232:4044 2:N:0:1
TACGCGGGTATCTAATCCTGTTTGCTCCCCACGCTTTCGAGCCTCAGTGTCAGTTACAGGCCAGAGAGCCGCTTTCGCCACCGGTGTTCCTCCATATATCTACGCATTTCACCGCTACACATGGAATTCCACTCTCCTCTCCTGCACTCAAGTCTACCAGTTTCCAATGCATACAATGGTTGCGCCACTGCCTTTTACACCAGACTTAATAAACCACCTGCGCCCCCTTTAAGCCCCGTACTCAAGAGAAC
+
CCCCCGGGGGGGGGGGGGGGGGGGGGGGGGGGGGGGGGGGGGGGGGGGGGGGGGGGGGGGGGGGFFGGGGGGDGGGGGFEGGD=FFGGGGGGGFGGGGGGFGGGGEDFFGFFGGGFGGGGEFGFD,@EFGFGGGGGGFGCFGGFG?FFGFGD=DFFFFGB9=CDEFFGD8=EF@:*BA7=DE0@>GEFFF6AFAFFAEEEF45>@::9E<E4=5?EB4)8-5()(*218F>C9<=1*./3:(;<@341((.
@M00200:205:000000000-AKKM3:1:1101:14248:4051 2:N:0:1
TACAAGGGTATCTAATCCTGTTTGCTCCCCACGCTTTCGAGCCTCAGCGTCAGTAATGAGCCAGTGTGTCGCCTTCGCCACTGGTGTTCTTCCGAATATCTACGAATTTCACCTCTACACTCGGAGTTCCACACACCTCTCTCATACTCAAGACACCCAGTATCAAAGTCAATTCCGAGGTTGAGCCCCGGGATTTCACCCCTGACTTAAATGTCCGCCTACGCTCCCTTTAAGCCCAGTACTCAAG
+
CCCCCGGCFGGGGGGGGGGGGGGGGGGGGGGGGGGGGGGGGGGGGGGGDFGGGGGGGGGGDGGGGGGGGGGGGGGGGGGGGGGGGGGGGGGGGGGGGGGGGGGGGGGGGGGGGGGFGGGFGGGGGGEDFGGGGGGCEFGDFGGFF<?EGFF?GGFFFGGFGCDGEFGG78=EFEFFFFDBGCFGFD6?EDEBEEFDFFG@CAFBFFBC6AEFFFFGDGE2@D@EDG)?;:>4).46=?0433?EFE;
@M00200:205:000000000-AKKM3:1:1101:17870:4062 2:N:0:1
TACACGGGTATCTAATCCGGTTCGCTCCCCTGGCTTTCGCGCCTCAGCGTCAGGAGTGGCCCAGCCCGTCGCCTTCGCCACCGGCGTTCCTAGCGATATCTGCGCATTTCACCGCTACACCGCTAGTTCCACGAGCCTCTACCATCCTCAAGTCAATGCAGTATCCGACGCAGTTCCAGAGTTGAGCCCTGGGATTTCACGCCGGACTTACATAACCGCCTACGCGCCCCTTAAACCCAGTACTCAAG
+
CCCCCGGGGGGGGGGGGGGEFGGGGGGGGGGGGGGGGGGGGGGGGGGGGGGGGGGGGGGGGGGFGGGGGGGGGGGGGGGGGGEFGGGGGGGGGGGGFGGGGGGGGGGGFGEGGGGFGGGDFEGGEEGGGGFGGGGGGFGFFGGFGFGFG8@CFGDA=EGAEFECEADE4EEBFFFFFFGFGCFGFGGFFGGFFA?4=C?E@FF;9>FFF>B9ABGG7C>4:2(.3:)9C)83)6));:<14A9<A404
@M00200:205:000000000-AKKM3:1:1101:8172:4069 2:N:0:1
TACTAGGGTATCTAATCCTGTTCGCTCCCCACACTTTCGCTCCTCAGCGTCAGGTCATTCCCAGAGAACCGCCTTCGCCACCGGTGTTCCTCCTGATATCTGCGCATTTCACCGCTACACCAGGAATTCCGTTCTCCCCTGAATACCTCTAGTCTGCCCGTATCGGAAGCAAGCGCCGTGTTAAGCACGGCGTTTTCACTCCCGACGCGCCAAACCGCCTAAGAGCCCCTTTCGCCCAGTACTCAAG
+
CCCCCGGCFGFGFGGGE@,CFFFGGEGGGGECFGGGE<@FGGGFCFDGGGGGGGFGGFGGGFFFFGGFGGGGGGGGFDGGGDGCF@CGGGGFFFGGGGGCFCFE@E@FG9EGGGGFGGGGFGGGGGGFG@8@CGCFF6C=988FGF?DGBFCBF977E8??>8+85D398?5A50@AEGBF,@<BCGFBD7>AEE<101953>92>09>((,6(=C1D:14)(*);7C*1,)-3?:E(42<)).)()
@M00200:205:000000000-AKKM3:1:1101:23787:4075 2:N:0:1
TACGAGGGTATCTAATCCTGTTCGCTCCCCACACTTTCGCTCCTCAGCGTCAGGTAATGCCCAGAGAACCGCCTTCGCCACCGGTGTTCCTCCTGATATCTGCGCATTTCACCGCTACACCAGGAATTCCGTTCTCCCCTGCATACCTCCAGTCTGCCCGTATCGAAAGCAAGCCAGGTGTTAAGCACCTGGTTTTCACTCCCGACGCGACAAACCGCCTACGAGCCCTTTATACCCAGTACTCAAGATAT
+
CCCCCGGGGGGGGGGGGGGGGGGGGGGGGGFFGGGGGGGGGGGGGGGGGGGGGGGGGGGGGGGGGGGGGGGGGGGGGGGGGGGGGGGGGGGGGGGGGGGGGGGGGGGGGGGGGGGAGEGGGGGGGGGGGGGFGGGDFBGDFGFFGFGFGFGFGGGFFGGFEGFG=FGGFGFF5)@CFFGFGGGFFFGFADGFFGGGF6DEB499>=2@29B>93CG2DE?68;87CEG7C2)4:><6),46AB2522-)))
@M00200:205:000000000-AKKM3:1:1101:17500:4093 2:N:0:1
TACTGGGGTATCTAATCCCGTTTGCTCCCCTGGCTTTCGCGCCTCAGCGTCAGTGTTGGCCCAGCTACCCGCCTTCGCCGCCGGTGTTCCTCCAGATATCTACGCATTTCACCGCTACACCTGGAATTCCGCATCCCTCTCCCAAACTCCAGCCATCCAGTATCAGACGCAGTTCCCCGGTTAAGCCGAGGGATTTCACGTCTGACTTAGTTGGCCGCCTACGAGCCCTTTAAACCCAGTACTCAAGACA
+
CCCCCGGGGGGGGGGGGGGGGGGGGGGGGGGGGGGGGGGGGGGGGGGGGGGGGGGGGGGGGGGGGGGGGGGGGGEGGGGDGGGGGGGGGGGGGGGGGGGGGGGGGGGGGGGGGGGDDFGGGGGGCGGFGDGGDGGGCFGFFGGFEDGFGFGDFGGFFGGFGGEF@?FGDGFAFEFFFFGFGGDGFGGB4CGFFGFFF*+3;<D;<E)9>EE?31CC>GEDFFFF?EFGCFB9A<A(;18()6<<)4423(
@M00200:205:000000000-AKKM3:1:1101:7408:4101 2:N:0:1
TACTGGGGTATCTAATCCCGTTCGCTCCCCCAGCTTTCGCGAATCAGTGTTAGGGATGGCCCAGGTGACCGCCTTCGCCACTGGCGTTCCTCCCGATATCTACGCATTTCACCGCTACACCGGGAATTCCATCACCCTCTGCCACCCTCAAGCCCGCCAGTCTGGCGCGACCTCTCACAGTTGAGCTGTGAGCTTTCACACGCCACTTAACAGGCCACCTACTCGCCCTTTAAACCCAGTACTCAAGCGAT
+
CCCCCGGGGGGGGGGGGGGGGGGGGGGGGGGGGGGGGGGGECFGGGGGGGGGGGGGGGGGGGGGGGGGGGGGGGGGGGGGGGGGGDFGGGGGG=FGGGGGGGFEGGCGGGGGGGGFGGGGGC@CF@FGGGGGGGFDGFGFFGCFG?DDGA??FCFDEGD>@CEFBFGE>8A=67*?*88AFFCG48,;CFCFFGGFF<7?39019FEECE<7)3EE0>FDB?)9(2)19>:2-))4?22:449622<),((
@M00200:205:000000000-AKKM3:1:1101:8275:4105 2:N:0:1
TACTGGGGTATCTAATCCTGTTTGCTCCCCTGGCTTTCGTGCCTCAGCGTCAGGTCTTGTCCAGGAACTCGCCTTCGCCACTGGTGTTCCTCTCGATCTCTACGCATTTCACTGCTACACCGAGAATTCCAGTTCCCTCTCCAAGCCTCCAGCTCCGCAGTTTCTAATGCCATTTCCAGGTTGGGCCTGGAGATTTCACATCAGACTTGCAAAGCCGCCTCCGCACCCTTTAAACCCAATACTATAGAGA
+
CCCCCGGGGGGGGGGGGGGGGGGGGGGGGGGDGGGGGGGEFGGGGGGGGGGGGGGGG9FFGGGGG8EFFGGGGGGGGGGGGGGGGGGGGGGGEFGGGGGGGGGGGGGGGGGGFFGFGGGGG>CGGGGGGGGG93?EG+ADFGGFGFGFGFGFGFGFFD8EEGFGE+DDFFFEFF9D+2+*@@=85F9@FDCF?CFGFFG*CEEEEFCE@CC;8CFG)CBF)))3/?>G*;74EEF2C@13@F5))1)76>
@M00200:205:000000000-AKKM3:1:1101:20587:4105 2:N:0:1
TACTGGGGTATCTAATCCTGTTCGCTCCCCACACTTTCGCTCCTCAGCGTCAGGTCATTCCCAGAGAACCGCCTTCGCCACCGGTGTTCCTCCTGATATCTGCGCATTTCACCGCTACACCAGGAATTCCGTTCTCCCCTGAATACCTCTAGTCTGCCCGTATCGGAAGCAAGCGCCGTGTTAAGCACGGCGTTTTCACTCCCGACGCGACAAACCGCCTACGAGCCCTTTAAACCCAATACTCAAG
+
CCCCCGGGGGGGGGGGGGGGGGGGGGGGGGGGGGGGGGGGGGGGGGGGGGGGGGGGGGGGGGGGGGGGGGGGGGGGGGFGGGGGGGGGGGGGGGGGGGGGGGGGGGGGGGGGGGGFGGGGGGGGGGGGGGGGGGFGDFGFFGFFGFGBFFFDEGGFFGGFGGFGD>DEFGF@A=>BFAGEGCGFFGGFFDGFEGGCF<EF;BF>DBBFFFFF;1BF>GF?BB?>:CEGDFBAFAA:;:?FF7AFF:<
@M00200:205:000000000-AKKM3:1:1101:6977:4112 2:N:0:1
TACCGGGGTATCTAATCCTGTTTGCTCCCCACGCTTTCGAGCCTCAGCGTCAGTAATGGACCAGTATGTCGCCTTCGCCACTGGTGTTCTTCCGAATATCTACGAATTTCACCTCTACACTCGGAGTTCCACATACCTCTTCCATACTCAAGATAGTCAGTATCAAAGGCAATTCCAAGGTTGAGCCCTGGGCTTTCACCTCTGACTAAACTATCCGCCTCTGCTCCCTTTAAACCCAGCACTCAAGACAC
+
C@@BCGGGGGGGGG9FEGGD6EFGFGFC<FFGGGCGGCCFFGGFCFGGGEGGGGCFGFFGGFDGGFGEGD@D?CFFFGCGG?=?FGEFFEFGGEGCFFGGG=<=FGG7ECFFGFGFFGFEG,DG@ECFGGGGGGGF,<2*5@EFGFGF?DGGGGGF+==@:=9DEBG8586);DFDF7F?BF=D:AD5D6??5@CF?7EEC):C5*3A*)3AC@93);@)-)038>AF>?)8*A5>E((((-053(70(6(
@M00200:205:000000000-AKKM3:1:1101:13205:4211 2:N:0:1
TACTAGGGTATCTAATCCTGTTCGCTCCCCACACTTTCGCTCCTCAGCGTCAGGTAATGCCCAGAGAACCGCCTTCGCCACCGGTGTTCCTCCTGATATCTGCGCATTTCACCGCTACACCAGGAATTCCGTTCTCCCCTGCATACCTCCAGTCTGCCCGTATCGAAAGCAAGCCAGGTGTTAAGCACCTGGTTTTCACTCCCGACGCGACAAACCGCCTACGAGCCCTTTAAACCCATTACTCAAGAGA
+
CCCCCGGGGGGGGGGGGGGGGGGGGGGGGGGGGGGGGGGGGGGGGGGGGGGGGGGGGGGGGGGGGGGGGGGGGGGGGGGGGGGGGGGGGGGGGGGGGGGGGGGGGGGGGGGGGGGFDGGGGGGGGGGGGGGGGGCGAFGDFGFFFFF7DFGCDFGFFGGFGGFGFFGGDGFFFFFFFFDAF8+<BFFFFFGFFGGGFEG96@FAFBBF>=@09DGFBGFFFF182CB9**89>AA7C,(-).).<?)-.3
@M00200:205:000000000-AKKM3:1:1101:11661:4213 2:N:0:1
TACAGGGGTATCTAATCCTGTTTGCTCCCCACGCTTTCGAGCCTCAGCGTCAGTAATGGACCCGTATGTCGCCTTCGCCACTGGTGTTCTTCCGAATATCTACGAATTTCACCTCTACACCCGGAGTTCCACATACCTCTTCCATACTCCAGATAGCCAGTATCAAAGGCAGTCCCCAGGTTGAGCCCTGGGCTTTCACCTCTGACTAAACTATCCGCCTACGCTCCCTTTAAACCCAGTACTACAGAGCC
+
CCCCCGGGGGGGGGGGGGGGGGGGGGGGGGGGGGGGGGGGGGGGGGGGGGGGGGF,,EEGGF,:F7EFFFFGGGGGGG:FFFFCE<EFGG;EF::FGFGFGCEF7DGFFGGGGGGFGGGF,+6++4BEEG;D6FFG,=E*DFF7FBD*=*6DF?F++6+0@=E=*<3@?8D);0;?**=DFFFGFGFFF7+**,@CFCGE8DFE7A**308E*:DDAGF45))?2C5C8C)*90554((()/<)9;))(,(
@M00200:205:000000000-AKKM3:1:1101:12089:4219 2:N:0:1
TACTGGGGTATCTAATCCTGTTTGCTCCCCACGCTGTCGCGCCTCAGTGTCAGCAACGGCCCAGCAGAACGCCTTCGCCACTGGTATTCTTCCCGATCTCTACGCATTCCACCGCTACACCGGGAATTCCATCTGCCCCTACCGTGCTCTAGCTCGCCAGTCTGACCGGCAGCCCCGGCGTTGAGCCCCGGGATTTCACCAGCCACTTAACCGGCCACCTACGCGCCCTTTAAACCCAATCCCAAAGAGT
+
CCCCCGGGGGGGGGGGGGGGGGGGGGGGGGGGGGGGGGGGGGGGGGGGGGGGGGGGGGGGGGGGGGGGGGGGGGEGGGGGEGGGGFFFFGGGFGGEGEGGGGGFEGDGGGGGGGGFGG8AFGGGC@EDEGGD8,=EEFGFFCF5+;DDGCFDFGGBDGGFGC*?CF?>>CAADBBFFF)8=8CG69E):<E5:CC0@CF@E?;?DFF2:AF)-(2:>DF(5>159E55)0.--6<7E3(((,)),.(.(.
@M00200:205:000000000-AKKM3:1:1101:13914:4221 2:N:0:1
TACGAGGGTATCTAATCCTGTTTGCTCCCCACGCTTTCGAGCCTCAGCGTCAGTAATGAGCCAGTGTGTCGCCTTCGCCACTGGTGTTCTTCCGAATATCTACGAATTTCACCTCTACACTCGGAGTTCCACACACCTCTCTCATACTCAAGACACCCAGTATCAAAGGCAATTCCGAGGTTGAGCCCCGGGATTTCACCCCTGACTTAAATGTCCGCCTACGCTCCCTTTAAACCCAGTACTCAAG
+
CCCCCGGGGGGGGGGGGGGGGGGGGGGGGGGGGGGGGGGGCGGGGGGGGG@FGGGGGGGGGGGGGGGGGGDGGGGGGGGGGGGGGGGGGGGGGGGGGGGGGGGGGFGGFFGGGGGFFGGGGGGGGGGGGGGGGGGGG5@DFGGFGFGFGFGGGGGFFGFFFFCFEDGGFGFFFEFFFEDDGGGGFGGFFDEFFGFDFEFFFFFFDFFCCACEF?CF2:?>DDF;@GFG<D)>CEE@C?<EEFFFC(.
@M00200:205:000000000-AKKM3:1:1101:16325:4249 2:N:0:1
TACGCGGGTATCTAATCCTGTTTGCTCCCCACGCTTTCGAGCCTCAGCGTCAGTAATGAGCCAGTGTGTCGCCTTCGCCACTGGTGTTCTTCCGAATATCTACGAATTTCACCTCTACACTCGGAGTTCCACACACCTCTCTCATACTCAAGACACCCAGTATCAAAGGCAATTCCGAGGTTGAGCCCCGGGATTTCACCCCTGACTTAAATGTCCGCCTACGCTCCCTTTATACCCAGTACTCAAG
+
CCCCCGGGGGGGGGGGGGGGGGGGGGGGGGGGGGGGGGGGGGGGGGGGGGGGGGGGGGGGFGGGGGGGGGGGGGGGFGGGGGGGGGGGGGGGGGGGGGGFGGGGGGGGGGGGGGGFGGGGGGGGGGGGGGGGC6DGGFGFFGGFGFGFGFG?DFGFFDCFGGEGC<FGFGFFAFF@FEGEGGGFFGGFFGDFFGCCAEG3>BFBF=BECE4@EFGGFGF?;;6B@G:D5>;3CECFF@?EEEECAF?
@M00200:205:000000000-AKKM3:1:1101:21844:4291 2:N:0:1
TACTAGGGTATCTAATCCTGTTCGCTCCCCATGCTTTCGCTCCTCAGCGTCAGTTAATGCCCAGAGACCTGCCTTCGCCACCGGTGTTCCTCCTGATATCTGCGCATTTCACCGCTACACCAGGAATTCCGTTCTCCCCTGAATACCTCTAGTCTGCCCGTATCGGAAGCAAGCCAGGTGTTAAGCACCTGGTTTTCACTCCCGACGCGACAAACCGCCTACGAGCCCTTTAAACCCAGTACTCAAGACA
+
CCCCCGGGGGGGGGGGGGGGGGGGGGFFGGGGGGGGGGGGGGGGGGGGGGGGGGGGGGGGGGGGFGGGGGGFGGGGGGGGGGGGEEEGGGGGGGGGGGGGDFGGGGGDGFFGGDG5CFCEGGGEGGG?FFGGC8FFFFGB?FFDGFGEGFGGGGFFF9?>CDBG5?DGEGB5DDFFF?FFGGGGFGGFFFGFFFGGFEGFECCAA:AFF@>BB2BC1DD;((/.(33700.6?EFDG???F944)3))(,
@M00200:205:000000000-AKKM3:1:1101:14621:4342 2:N:0:1
TACTGGGGTATCTAATCCTGTTTGCTCCCCACGCTTTCGAGCCTCAGCGTCAGTAATGGACCAGTATGTCGCCTTCGCCACTGGTGTTCTTCCGAATATCTACAAATTTCACCTCTACACTCGGAGTTCCACATACCTCTTCCATACTCAAGATAGCCAGTATCAAAGGCAATTCCAAGGTTGAGCCATGGGCTTTCACCTCTGACTAAACTATCCGCCTACGCTCCCTTTAAGCCCAATACTCAAGAGAC
+
CCCCCGGGGGGGGGGGGGGGGGGGGGGGGGGGGGGGGGGGGGGGGGGGGGGGGGGGGGGGGGGGGGGGGGGGGGGGGGGGGGGGGGGGGCGGGGGGGGGGGGFAF,AADEGGGGFFGGGGGGD@CCE8FGFGGGGFGFGBFFGFGFGFGFGFGFGFFDFFFGEFEDFGFGFFFBFFFDFFG8FFBGF*<?ED5DF8?DFE@CBCC7*A=@@CEEFG9FD5)3098C4C*;5CAB==D@45B=?3C:37B=(
@M00200:205:000000000-AKKM3:1:1101:25047:4361 2:N:0:1
TACTCGGGTATCTAATCCTGTTTGCTCCCCACGCTGTCGCGCCTCAGTGTCGGCTATAAGGAGGGGTTAACCTCCCACTGCCCAGCAGACCGCCTTCGCCACTGGTTTTCTTCCGGACCTCTACGCATTCCACCGCTACACCCGGAATTCCATCTGCCTCTACAGTGCCCGATCCTCACATTCGCCGCGGCCGATCTGGAGTTGAGCTCCAAACTTTCACCGCGGCCCTATGATGGCCATCTACGCGCCCT
+
CCCC@GGGGEGGGGGGGGGGGGGGGGGGGGGEGGGEGGGGCGGGGGG9EFGEC+,6C,@,,CEEGEGC<59E<E,CCGE8FA=A,,,4,@,@FE7@,9+@4844B,,ADFFAFA4*=++4=E,8B>+@:DD=8,0B69E5DFGFG5C=6B7?,+588FG6F7120=7,<@*)*09+;FG6,D85*:5)0)*.2*=/8)+)(/(1)/);..((.(++6C4)5,,5(58)/*.8:)))04,(54<4-7((44(
@M00200:205:000000000-AKKM3:1:1101:9933:4362 2:N:0:1
TACGGGGGTATCTAATCCTGTTTGCTCCCCACGCTTTCGAGCCTCAGCGTCAGTAATGAGCCAGTGTGTCGCCTTCGCCACTGGTGTTCTTCCGAATATCTACGAATTTCACCTCTACACTCGGAGTTCCACACACCTCTCTCATACTCAAGACACCCAGTATCAAAGGCAATTCCGAGGTTGAGCCCCGGGATTTCACCCCTGACTTAAATGTCCGCCTACGCTCCCTTTAAACCCAATCCTCAAGAGA
+
CCCCCGGGGGGGGGGGGGGGGGGGGGGGGGGGGGGGGGGGGGGGGGGGGGGGGGGGGGGGGGGGGGGGGGGGGGGGGGGGGGGGGGFGGGGGGGGCFFFGGGFGGGGFGGGGGGG5CFGGGGGGGCGGFFGGFEDGGFGFF8=DGFCEGFG=9=FFFGGFFCDGCFGGAGFFFFFFCE5?FGGGFGGF47;4AC?CFFGFBFB9B=E?*>4CCEGG;DF@FD?8;E8F4+4)<))(44:B135<A72<:<
@M00200:205:000000000-AKKM3:1:1101:18489:4369 2:N:0:1
TACAAGGGTATCTAATCCTGTTTGCTCCCCACGCTTTCGAGCCTCAGCGTCAGTAATGGACCAGTATGTCGCCTTCGCCACTGGTGTTCTTCCGAATATCTACGAATTTCACCTCTACACTCGGAGTTCCACATACCTCTTCCATACTCAAGATAGCCAGTATCAAAGGCAATTCCAAGGTTGAGCCCTGGGCTTTCACCTCTGACTAAACTATCCGCCTACGCTCCCTTTATGCCCAATACTCAAG
+
CCCCCGGGGGGGGGGGGGGGGGGGGGGGGGGGGGGGGGGGGGGGGGGGGGGGGGGGGGGGGGGGGGGGGGGGGGGGGGGGGGGGGGGGGGGGGGGFGGGGGGFGGGGGGGGGGGGFGGFGGGFGGGEGGGGGGGGGGFFEFFGFGFFEGF8FGGGF7DFF@?9EE;FCFDFFFFFFFFGFFGF6DG,@FGGFF8EGAAGEFDFE@8A758CFFFGGFCBDFFAEDEDG4:B4EEC>DB2:@E<>E=*
@M00200:205:000000000-AKKM3:1:1101:14070:4380 2:N:0:1
TACGCGGGTATCTAATCCCGTTTGCTCCCCTGGCTTTCGCGCCTCAGCGTCAATGCCGGTCCAGGATGCCGCCTTCGCCACCGGTGTTCCTCCAGATATCTACGCATTTCACCGCTACACCTGGAATTCCGCATCCCTCTCCCGGATTCAAGCCAACCAGTCTCGAACGCAGTTCCCGGGTTGAGCCCGGGGATTTCACGTTCGACTGCGCAGGCCGCCTACGCGCCCTTTAAACCCAATACTCAAGAGAC
+
CCCCCGGGGGGGGGGGGGC;EGGGGGGGGGGGGGGGGGG@F+CG:FGGGGGGGCECFC+@FGGG8CEGGGGGGGGGGGGGGAFGGGGGGGGGGGAFGGGGGGGGGGGGGGGGGGGFGGGG8DFGFGGGGGGGG8DGGFFD?,6<4<9>F@ECF5;FFGDAFGCG@FGCEG>>9AF>>8D8F8<466;FBGG:3C?6+7=?3(3((61((-(414CCFGF?11:F;EEGGF0:A2848:(3?:)3<7?7(((
@M00200:205:000000000-AKKM3:1:1101:15212:4388 2:N:0:1
TACCCGGGTATCTAATCCTGTTTGCTCCCCACGCTTTCGAGCCTCAGCGTCAGTAATGGACCAGTATGTCGCCTTCGCCACTGGTGTTCTTCCGAATATCTACGAATTTCACCTCTACACTCGGAGTTCCACATACCTCTTCCATACTCAAGATAGCCAGTATCAAAGGCACTTCCAAGGTTGAGCCCTGGGCTTTCACCTCTGACTAAACTATCCGCCTACGCTCCCTTTAAACCCAGTACTCAAGAGA
+
CCCCCGGGGGGGGGGGGGGGGGGGGGGGGGGGGGGGGGGGGGGGGGGGGGGGGGGGGGGGGGGGGGGGGGGGGGGGGGGGGGGGGGGGGGGGGGGGGGCGGGGGDFCEFFFGGGGFGGGGGGGGDGGGGGGGGGGGGFGEFGGFGFGFGF?FGGFFFGGFGFFGFFGGFFF);8?DFF?FFFFGFGFFFC7@FFFGFEF<*@EC7AAEC@ECFFGGDFF2224:4C4D*;>=C**7=@2>CBF==EE*(/
@M00200:205:000000000-AKKM3:1:1101:19072:4399 2:N:0:1
TACGCGGGTATCTAATCCTGTTCGCTCCCCACACTTTCGCTCCTCAGCGTCAGGTCATTCCCAGAGAACCGCCTTCGCCACCGGTGTTCCTCCTGATATCTGCGCATTTCACCGCTACACCAGGAATTCCGTTCTCCCCTGAATACCTCTAGTCTGCCCGTATCGGAAGCAAGCGCCGTGTTAAGCACGGCGTTTTCACTCCCGACGCGACAAACCGCCTACGAGCCCTTTACGCCCACTACGCAAGACA
+
CCCCCGGGGGGGGGGGGGGGGGGGGGGGGGGDGGGGGGGGGGGGGGGGGGGGGGGGGGGGGGGGGDGGGGGGGGGGGGGGGGGGGGGGGGGGGGGGFGGGGGGGGGGGGGGGGGGFGGC=DFFDGGGGCCDFGGFGGFGFFGGFGFGEFFFDEDFDFFFBEGFG=?DCDGFFFDDD>9;AF62=8DFFF5E42:5:FFF?33?F?@91>0(218F=()0(8??E?G@C793<A341C3,(.,(4(0-(.5
@M00200:205:000000000-AKKM3:1:1101:21852:4434 2:N:0:1
TACAAGGGTATCTAATCCTGTTTGCTACCCACGCTTTCGAGCCTCAGTGTCAGTTACAGTCCAGAGAGCCGCTTTCGCCACCGGTGTTCCTCCATATATCTACGCATTTCACCGCTACACATGGAATTCCACTCTCCTCTACTGCACTCAAGTCTAACAGTTTCCAATGCACACAATGCTTGAGCCACTGCCTTTTACATCAGACTTATTAAACCACCTGCGCTCGCTTTCACCCACGTACTCAATCGATC
+
CCCCCDEGGGGGGCGGGGGGGEGGGGGGGGGGGGGGGGGGGGGGGFGGGFGGGGGGGGGFGFGFGGFEGGGGGCFFGGGGGGGDGGECCGFGGGGGGGGGGGGGGGGGCGGGGGGEGGGGGC9ED,@FFFFGGGGGGFGEDGG?FBF=DFGGGGFCFG+9C?;CDFDE6,19F5*:DF+=E,8=;DFFFDFF5=DF7@E7C5@BC8*8C0;*;@?5C**)50)*/*977@*/*15(6/8(:B*4(**/(//
@M00200:205:000000000-AKKM3:1:1101:11998:4439 2:N:0:1
TACACGGGTATCTAATCCTGTTTGCTCCCCACGCTTTCGAGCCTCAGCGTCAGTAATGGACCAGTATGTCGCCTTCGCCACTGGTGTTCTTCCGAATATCTACGAATTTCACCTCTACACTCGGAGTTCCACATACCTCTTCCATACTCAAGATAGCCAGTATCAAAGGCAATTCCAAGGTTGAGCCCTGGGCTTTCACCTCTGACTAACCTCTCCGCCTACGCTCCCTTTAAGCCCAGTACTCACTCGA
+
<@CACEGGGGGGFFEEGGGGGGGGGGGEGDGGGGGGCFGFGGGGGGGGGFGGGFFFGGGGGFFGGGFGGFGGGGGGGGEGGCGGGGGGGGGGGGGGGFCGGGGGGGD@;;;EEFFFGGDFFGG8FCGGGGFFCFGGFFF8FFFFFDGBF?@F9?85+62@FCDG;;A,*@FDDDFF;2A5E86?BDDF6DGFF?79FEF5*5@@EE5E=):5)3@D=>50-)5/<E5;*5768>45EB=BEE?49(**(/
@M00200:205:000000000-AKKM3:1:1101:18038:4446 2:N:0:1
TACGAGGGTATCTAATCCTGTTTGCTACCCACGCTTTCGAGCCTCAGTGTCAGTTACAGTCCAGAGAGCCGCTTTCGCCACCGGTGTTCCTCCATATATCTACGCATTTCACCGCTACACATGGAATTCCACTCTCCTCTACTGCACTCAAGTCTAACAGTTTCCAATGCACACAATGGTTGAGCCACTGCCTTTTACATCAGACTTATTAAACCACCTGCGCTCGCTTTAAACCCAGTACTCAAG
+
CCCCCGGGGGGGGGGGGGGGGGGGGGGGGGGGGGGGGGGGGGGGGGGGGGGGGGGGGGGGGGGGGGGGGGGGGGGGGGGGGGGGGGGGGGGGGGGGGGGGGGGGGGGGGGGGGGGFGGGGGGGCFGGGGFFGFGGGGD?EFGGFGFGBGFGGGGGFFGFFFFFG7FGGFGFFFFFFFFFFGGGGFGGFFGGFFGGGFFGFFFEC=07AAEFFFFGF=7>@5:99<=BDD5C9=B5>EBBEEFFCEF
@M00200:205:000000000-AKKM3:1:1101:18333:4521 2:N:0:1
TACGAGGGTATCTAATCCTGTTTGCTCCCCACGCTTTCGCGCCTCAGCGTCAGAACCGGACCAGACAGCCGCCTTCGCCACTGGTGTTCTTGCGAATATCTACGAATTTCACCTCTACACTCGCAGTTCCGCTGTCCTCTTCCGGTCTCAAGCCAACCAGTATCGAAGGCAATTCTGTGGTTGAGCCACAGGCTTTCACCACCGACTTAATCGGCCGCCTACGAGCCCTTTAAACCCAGTACTCAAGAGAC
+
CCCCCGGGGGGGGGGGGGGGGGGGGGGGGGGGGGGGGGGGGGGGGGGGGGGGGGGGGGGGGGGGGGGGGGGGGGGGGGGGGGGGGGGGGFFGGGGFEGGGGGGGG?FGGGFGGGGFCFGGGGGGFEGGGGEGGGGFFFGFFGGEEFG=F9EFGGGFFGGFGF7@8?CEFC>=CEFFFF@FGGGGFGGFFDCAF>CFFCGF3>9@2>=?37572?EG>CB??@2)(20>*2:<ABA:GFF7A>AFF0<7:?(
@M00200:205:000000000-AKKM3:1:1101:26624:4529 2:N:0:1
TACTGGGGTATCTAATCCTGTTCGCTCCCCACACTTTCGCTCCTCAGCGTCAGGTCATTCCCAGAGAACCGCCTTCGCCACCGGTGTTCCTCCTGATATCTGCGCATTTCACCGCTACACCAGGAATTCCGTTCTCCCCTGAATACCTCTAGTCTGCCCGTATCGGAAGCAAGCGCCGTGTTAAGCACGGCGTTTTCACTCCTGACGCGACAAACCGCCTACGAGCCCTTTAAGCCCAGTCCACAAGCGCT
+
CCCCCGGGEECF9@F<FGDFEGGGGDGGGGGGGGGFGGGGGGGGGDGGGGGGGGGGGGGFGGGGGD8@EFFGGEGFFGGGGFGGGGGGGGGGGGG,C<=A;FDGDCCFGGGGGCCDGGGGG?FEF,DFGGFFDFDFGFGFDC,CFFGDFFGFFG+@?GG*=C<D)3=@5:A@5=@5@*;9FF+<<AFF4DGF)/7CA5CC.:*.83/16((,:8CF05>??F(.,:<FC57)66),2(84,4).,(1((((
@M00200:205:000000000-AKKM3:1:1101:19249:4550 2:N:0:1
TACAAGGGTATCTAATCCTGTTTGCTCCCCACGCTTTCGAGCCTCAGCGTCAGTTACAGACCAGAGAGCCGCTTTCGCCACCGGTGTTCCTCCATATATCTACGCATTTCACCGCTACACATGGAATTCCACTCTCCCCTTCTGCACTCAAGTCCTCCAGTTTCCAAAGCGTACAATGGTTAAGCCACTGCCTTTAACTTCAGACTTAAAGAACCGCCTGCGCACGCTTTAAACCCAGTAATCAAG
+
CCCCCGGGGGGGGCFGGGGGGGGGGGGGGGGGGGGGGGGGGGGGGGGGGGGGGFGGGGGGGGGGGGGGGGGGDEGGGGGGGGGGGGGGGF;CFGGGGFGGGGGGGGGGGGGG,+8?C=DFGFGGDEDFFGGGGGGG8?EDFGFFGFGBDFGFGGGFFGGFFGEGFFGGFGAAEFFFFFGFBCFGF6FFFFGFFG72=>E@EC@*)8*:*>EE@CD>=DA=>=220/)2:589;A@;B?;6))17)7
@M00200:205:000000000-AKKM3:1:1101:23426:4560 2:N:0:1
TACTGGGGTATCTAATCCTGTTTGCTCCCCACGCTTTCGCGCCTCAGCGTCAGAACCGGACCAGTCAGCCGCCTTCGCCACTGGTGTTCTTGCGAATATCTACGAATTTCACCTCTACACTCGCAGTTCCGCTGTCCTCTTCTGGTCTCAAGTCTCCCAGTATCGAAGGCAATTCTGTGGTTGAGCCACAGGCTTTCACCCCCGACTTAAAAGACCGCCTACGCGCCCTTTACACCCAATACTCAAGAGA
+
CCCCCGGGGGGGGGGGGGGGGGGGGGGGGGGGGGGGGGGGGGGGGGGFGGGGGGGGGGGGDGGGGGGGDFGGGGGGGGGGEEFGFGGGGGGGGEGGGGGGGGFGFFGGGGGGGDGFGFGGEGGGGGGFGGGGGEGGEFGFFFDFFFGEGFGGGGGF9DF?=DFGAF7EDFFFFFFFFFFFGGDCFGGFFGGFFGGGBAC=>2:@@@>DC;>@=BFG6DD025@A@GED<FF2AFF0?BF<0>A?F>7),4
@M00200:205:000000000-AKKM3:1:1101:15466:4569 2:N:0:1
TACTGGGGTATCTAATCCTGTTCGCTCCCCACACTTTCGCTCCTCAGCGTCAGGTAATGCCCAGAGAACCGCCTTCGCCACCGGTGTTCCTCCTGATATCTGCGCATTTCACCGCTACACCAGGAATTCCGTTCTCCCCTGCATACCTCTAGTCTGCCCGTATCGAAAGCAAGCGCCGTGTTAAGCACGGCGTTTTCACTCCCGACGCGACAAACCGCCTACGAGCCCTTTAAGCCCAATACTCAAGAGAC
+
CCCCCGGGGGGGGGGGGGGGGGGGGGGGGGGGGGGGGGGGGGGGGGGGGGGGGGGGGGGGGGGGGGGGGGGGGGGGGGGGGGGGGGFGGGGGGGGGGGGGGGGGGGGGGGGGGGGFGGGGGGGGGGGGGGGFGGGGGFGDFGFFGFDBDDGDFGGFFFCAEGFGFFGGFGFFFFFFFE>BGG>@FGGFFDD>5CEDA<FEFFFFF@B>@:@;@FGG>DF6???30C>F590:6A>7C?<??B>>A4<2?2(
@M00200:205:000000000-AKKM3:1:1101:8035:4570 2:N:0:1
TACGGGGGTATCTAATCCTGTTTGCTCCCCACGCTTTCGCGCCTCAGCGTCAGTACCGGTCCAGTGAGCCGCCTTCGCCACTGGTGTTCCTTCCTATATCTACGCATTTCACCGCTACACAGGAAATTCCACCACCCTCTACCGTACTCTAGCTCGCCAGTTTTGGATGCAGTTCCCAGGTTGAGCCCGGGGCTTTCACATCCAACTTAACGAACCACCTACGCGCGCTTTACACCCAATACTCAAGAGA
+
CCCCCGGGGGGGGGGGGGGGGGGGGGGGGGGGGGGGGGGG>FGGGGGGGGGGGGGGGGGGGGGGGGGGGGGGGGGGGGGGGGCE<EFGGGGGCFFGGGGGGGGGGGGGGGGGGCGEDGGGGGGGGGGGGGGFGGGGGFGFFGGFGFDFGA,+>9FAEGGFGF;FD>>CFEF;BCFF4BFFGGGGFGGFFGGDFGFGF?FCEFFFEF@>379;;7E:@DEB:0:B1C@3)14A)6)3C??03?93)58)((
@M00200:205:000000000-AKKM3:1:1101:26664:4571 2:N:0:1
TACTGGGGTATCTAATCCTGTTTGCTCCCCACGCTGTCGCGCCTCAGTGTCAGCAACGGCCCAGCAGAACGCCTTCGCCACTGGTATTCTTCCCGATCTCTACGCATTCCACCGCTACACCGGGAATTCCATCTGCCCCTACCGTGCTCTAGCTCGCCAGTCTGACCGGCAGCCCCGGAGTTGAGCCCCGGGATTTCACCAGCCACTTAACGGGCCACCTACGCGCCCTTTCCACCCAATACTCAAGAGCT
+
CCCCCGGGGGGF<FGFGDEFEFGGGGGGGGGGGGGEFFEGGGGGGCF<FFFFGGGGGGGGGGGGGGGGGGFFE8FF?FGGGGGGGGGGGGGGGGGGGG8C8@FFGGDGGEGGGD=5=C?FGGGGCCCFG,@ADDFGDDFDFDDBGFG>D9A2EDGFFGGFGG;8CFFG>E5):59DF?CBFF712>FFFCE3:EEFACFE@?07D@E3)).66(1::CFBB??)4=>C/*:94))3?((4:?<B9542(()
@M00200:205:000000000-AKKM3:1:1101:23260:4575 2:N:0:1
TACGAGGGTATCTAATCCTGTTTGCTCCCCACGCTTTCGAGCCTCAGCGTCAGTAATGGACCAGTATGTCGCCTTCGCCACTGGTGTTCTTCCGAATATCTACGAATTTCACCTCTACACTCGGAGTTCCACATACCTCTTCCATACTCAAGATAGCCAGTATCAAAGGCAATTCCAAGGTTGAGCCCTGGGCTTTCACCTCTGACTAAACTATCCGCCTACGCTCCCTTTATACCCAGTACTCAAG
+
CCCCCGGGGGGGGGGGGGGGGGGGGGGGGGGGGGGGGGGGGGGGGGGGGGGGGGGGGGGGGGGGGGGGGGGGGGGGGGGGGGGGGGGGGGGGGGGGGGGGGGGGGGGGGGGGGGGFGEGGGFGGDGGGAFGGG8FECFFDFFGFGFGFDDCFGGGFFGGB,?EGBFGC?FFFFDFFFFGFGGG=*@?DDG+:5CGGF*E6CFEBFEBE58@FE7EE5C>8A@=EAEEG4CB;?EEFC*(745?CEFE
@M00200:205:000000000-AKKM3:1:1101:7606:4598 2:N:0:1
TACAGGGGTATCTAATCCTGTTTGCTCCCCACGCTTTCGAGCCTCAGCGTCAGTAATGAGCCAGTGTGTCGCCTTCGCCACTGGTGTTCTTCCGAATATCTACGAATTTCACCTCTACACTCGGAGTTCCACACACCTCTCTCATACTCAAGACACCCAGTATCAAAGGCAATTCCGAGGTTGAGCTCCGGGATTTCACCCCTGACTTAAATGTCCGCCTACGCACCCTTTAAACCCAGTACCCAAGACAT
+
CCCCCGGGGGGGGGGGGGGGGGGGGGGGGGGGGGGGGGGCFGGGGGGFGGGGCGGA@EFF9,FFGGFGF<FGGGGGGGGGDDFGGGGGGG;,4@FFEGGGGGGGGCEFAFGGGGGFGGGE=D8C+@@?FG;FDGGGGFGDBFFB3C+9DFGD=+=*<3D5@=CDF9+E*DFDFF7DD?=?FF?DFD,3;++*9@?CB7<6===D@EFF=;*>EAFG)3:@>>FF(=?DD<3<5;;@E;7@E4)74;(3(6)
@M00200:205:000000000-AKKM3:1:1101:6885:4635 2:N:0:1
TACGAGGGTATCTAATCCTGTTTGCTCCCCACGCTTTCGAGCCTCAGCGTCAGTAATGGACCAGTATGTCGCCTTCGCCACTGGTGTTCTTCCGAATATCTACGAATTTCACCTCTACACTCGGAGTTCCACATACCTCTTCCATACTCAAGATAGCCAGTATCAAAGGCAATTCCAAGGTTGAGCCCTGGGCTTTCACCTCTGACTAAACTATCCGCCTACGCTCCCTTTAAACCCAGTACTCAAGAGA
+
CCCCCEGGFGGGGGGGFGGFGGEGGGGGGGGGGGGGGGGGGDEGGGGGGGGDFEFGGGGGGGGGGGGFGGGGGGGGGGGDGGGGGGGGGGGGGGGGGGGGGGFFGGFFGGGGGFGFGGGGF?FEFGGGGGFGGGGGFFFFFFGFGFGEFFGGGGGFFGGB8=9DF7DG9DD5DEFFFFGFGFFG?E=DFD+::799AE7CE@@EECCFFE@EACC8=>B>55>4)=9F;:34>=:5C@5(*8C@C3B*8-
@M00200:205:000000000-AKKM3:1:1101:10916:4672 2:N:0:1
TACTGGGGTATCTAATCCCGTTCGCTCCCCCAGCTTTCGCGTCTCAGCGTCAGGGATGGCCCAGATGACCGCCTTCGCCACTGGCGTTCCTCCCGATATCTACGCATTTCACCGCTACACCGGGAATTCCATCACCCTCTGCCACCCTCAAGCCCATCAGTTTGGCGCGGCCTCTCACCGTTGAGCGGTGAGCTTTCACACGCCACTTAATAGGCCGCCTACACGCGCTTTAAGCCCAATACTCAAGAGA
+
CCCCCGGGGGGGGGGGGGGGGGGGGGGGGGGGGGGGGGGGGEDGGGGGGGGGGGGFGGFGGGGGGGGGGGGGGGEGGGGGGGGGGGGGGGGGGGGGGGGGGGGGGGGGGFGGGGGFGGGFGGGGGGGGGGGGGGGGGF?DFGGFGFGFGFGFFFCFFFGFAC*=)99E>C>@EDAAFFGFFGGGFFGBA7FFFGGFAEGFFF6?9;@<77)95@FF(7@?02?F0?)1)9(.<>>BF68:>?)))5,),.
@M00200:205:000000000-AKKM3:1:1101:9821:4686 2:N:0:1
TACACGGGTATCTAATCCTGTTCGCTCCCCACACTTTCGCTCCTCAGCGTCAGGTCATTCCCAGAGAACCGCCTTCGCCACCGGTGTTCCTCCTGATATCTGCGCATTTCACCGCTACACCAGGAATTCCGTTCTCCCCTGAATACCTCTAGTCTGCCCGTATCGGAAGCAAGCGCCGTGTTAAGCACGGCGTTTTCACTCCCGACGCGACAAACCGCCTACGAGCCCCTTACGCCCAATACTCAAGAGA
+
CCCCCGBCCFGGCFCFEGG9FGGGGGGEG7FFFGGGGGGGGGGGGGGGGGGGGGGGGGGGGGGGGGGGGGGCFFGGGGGGGFDC@F:?FFFGGGGFFCGGFGFGGDD=@EEFG+@BDEEFFGGGEGDGGGGGDFGGDFEDFGEDGFG7DBFDFGGFFG=B+8=FDFG6A?ACA=EEFFGFGGGC=E:A*/@AB5=DFCCEFBF@@;69(6:B00@C>CD2:?0<(:>C**.8((-48?B<:?))5(.)13
@M00200:205:000000000-AKKM3:1:1101:23506:4714 2:N:0:1
TACACGGGTATCTAATCCCGTTTGCTCCCCTAGCTTTCGCGCCTCAGCGTCAGTATTGGGCCAGATGAGCGCTTTCGCCACCGATGTTCCTCCTGATATCTACGCATTTCACCGCTACACCAGGAATTCCCTCATCCTCTCCCATACTCAAGCTCAGCAGTTTGGGATGCAGGTCCCCGGGTGAGCCGGGGCATTTCACATTCCACTTACTGAACCGCCTACACGCCCTTTAAACCCAATACTCAAGAGC
+
CCCCCGGGGGGGFGGGGGGGGGGGGGGGGGGGGFGGGGGGGGGGGGGGGGGGGFGGGGGGGGGGEEFGGGGGGGGGGEGGFGGGDGGGGGGGGGFGGGGGGGGFEGGGFGGGGGGE>CEGGGGEGGDFGGGGGGCECFFEFGGFFFGEGDGGGCDDFGGFD=D6)9DDBGFEFBFAFFC>7C*CFFGBB4EFBGGGF?GCFCEC7>E=4>E5*.?C(>B7(5;FD=3>:*4C)643C??1??A2<?2<B(
@M00200:205:000000000-AKKM3:1:1101:12002:4721 2:N:0:1
TACTAGGGTACCTAATCCTGTTTGCTCCCCACGCTTTCGCGTCTCAGCGTCAGTACCGTCCCAGAGAGCTGCTTTCGCCATAGGTGTTCTTCCTGATATCTGCGCATTTCACCGCTACACCAGGAATTCCACTCTCCTCTTCCGGACTCTAGCCAGATGGTTTCCGATGACATCTCGAGGTTGCGCCTCGAGTCCTCACACCGGACCTACCTGGCCGCCTACACGCTCTTTATACCCAATACTCAAGAGA
+
CCCCCGGGGGGGGGGGGGGGGGGGGGGGGGGGGGGGGGGEGFGGGGGGGGGGGGGGGGFGGGGGGGGGGGGGGGGGGGGGDFGGFGFGGGGGGGGGGGGGGGGGGCEGGGFGGGGFGGGGGGGGG8DFGGGGGGDFGFGEFGGBEFG5DFFFFFDFFDDBED5FFECG>FFBDDDFFFG>FEC+0@95?CCD9,7=B59>B2/9A=27==B**-=E@GFFD@4ADE5C<C75?<5?F@?3@E5<<?)544
@M00200:205:000000000-AKKM3:1:1101:6122:4761 2:N:0:1
TACGCGGGTATCTAATCCTGTTTGCTCCCCACGCTTTCGAGCCTCAGCGTCAGTAATGGACCAGTATGTCGCCTTCGCCACTGGTGTTCTTCCGAATATCTACGAATTTCACCTCTACACTCGGAGTTCTACATACCTCTTCCATACTCAAGATAGCCAGTATCAAAGGCAATTCCAAGGTTGAGCCCTGGGCTTTCACCTCTGAACTAACTATCCGCCTACGCTCCCTTTTAACCCAGTACTCAAGCGA
+
CCCC8FGGGGGGFGFGGGGGGG,EFGGGGGGGGGGGFGGGFGGGGGGGE@EGGGGGGGAFGGGGEEGFFGGGGGGGGGGGGGFGGG@FGFGGGGEGGGFFC8EFEFFFGGGGEFFBGGGGC?FGGGGFGGGCFFF9E9EDBFGFFFGFFB=DCFG89EFF,=0?DFF868::FEFFFBC*,@0;AFC59??**@C>97,=*)0)1*)**.:9ECF,);?<)7(2(;?5*:.*/)*.;6(6).))13))(6
@M00200:205:000000000-AKKM3:1:1101:23162:4784 2:N:0:1
TACTAGGGTATCTAATCCTGTTTGCTCCCCACGCTTTCGAGCCTCAGCGTCAGTAATGGACCAGTATGTCGCCTTCGCCACTGGTGTTCTTCCGAATATCTACGAATTTCACCTCTACACTCGGAGTTCCACATACCTCTTCCATACTCAAGATAGCCAGTATCAAAGGCAATTCCAAGGTTGAGCCCTGGGCTTTCACCTCTGACTAAACTATCCGCCTACGCTCCCTTTAAGCCCAATACTCAAGAGA
+
CCCCCGGGGGGGGGGGGGGGGGGGGFGGGGGGGGGGGGGGGGGGGGGGGGGGGGGGGGGGGGGGGGGGGGGGDGGGGGGGGGGGGGEGFGGGGGGGGGG;8CBFGGGGGGGGGGGBDFEFDFGGGGEFDGGGGGGFDFGFFGG?CEFFDFGGGGGDBFGFGGE9DCGC6DD5BEFFFFGFF8=GFGGFFGGFFGFGFF,>C@@@EE*;8C5E6*@@59AAA@@@2C>D98)8A8B)>B5(0)**177*->
@M00200:205:000000000-AKKM3:1:1101:26176:4786 2:N:0:1
TACTGGGGTATCTAATCCTGTTTGCTCCCCACGCTTTCGAGCCTCAGCGTCAGTAATGGACCAGTATGTCGCCTTCGCCACTGGTGTTCTTCCGAATATCTACGAATTTCACCTCTACACTCGGAGTTCCACATACCTCTTCCATACTCAAGATAGCCAGTATCAAAGGCAATTCCAAGGTTGAGCCCTGGGCTTTCACCTCTGACTAAACTATCCGCCTACGCTCCCTTTAAACCCAATACTCAAG
+
CCCCCGGGGGGGGGGGGGGGGGGFGGGGGGGGGGGGGGGG@FGGGGGGGGGGGGGGGGGFGGGGGGGGGGGGGGGGGGGGEEGFGFCFGGGGGGG7FF8FGFEGGFGCFGGB9EFFGGGGGGGGGEEGGDDFGFGFFDFEF8BFGFGFFFC?FFD59DCDDFEDEBFFBGFB6=DFFF8?FCGGFGC?FG=DFEFDFC:@EFBFC:=EEEECCEFG>59ADBA4<EEGCF5E6;*(=>(7=BCEE(0
@M00200:205:000000000-AKKM3:1:1101:22243:4788 2:N:0:1
TACTAGGGTATCTAATCCTGTTTGCTCCCCACGCTTTCGAGCCTCAGCGTCAGTAATGAGCCAGTGTGTCGCCTTCGCCACTGGTGTTCTTCCGAATATCTACGAATTTCACCTCTACACTCGGAGTTCCACACACCTCTCTCATACTCAAGACACCCAGTATCAAAGGCAATTCCGAGGTTGAGCCCCGGGATTTCACCCCTGACTTAAATGTCCGCCTACGCTCCCTTTATGCCCAATACTCAAGCGAT
+
CCCCCGGGGGGGGGGGGGGGGGGGGGGGGGGGGGGGGGGGGGGGFGGGGEGGGGGGGGGGGGGGGGGGGGGGGGGGGGGGGGGGGGGGGGFGGGGGGGDGGGGGGFGG8FGGGGFFGGGGGGGGEGEGGGGGGGGGGFGEFFFFGFGFGFGCFGGFDEGFGGFFE9FFFGF<?8DBF5CDEGGGFGGFFGGFFGGDFEEECF29>@ECEFEFCEEFDGFD@=DFFG4?6>8)?CE=G82364C@C@3)3;(
@M00200:205:000000000-AKKM3:1:1101:23421:4814 2:N:0:1
TACTAGGGTATCTAATCCTGTTTGCTCCCCACGCTTTCGCGCCTCAGCGTCAGAACCGGACCAGACAGCCGCCTTCGCCACTGGTGTTCTTGCGAATATCTACGAATTTCACCTCTACACTCGCAGTTCCGCTGTCCTCTTCCGGTCTCAAGTCTCCCAGTATCGAAGGCAATTCTGTGGTTGAGCCACAGGCTTTCACCCCCGACTTAAAAGACCGCCTCCGCGCCCTTTAAGCCCAGTACTCACG
+
CCCCCGGGGGGGGGGGGGGGGGGGGGGGGGGGGGGGGGGGGGGGGGGGGGGEGGGGDGGGGGGGFDGGGGGDGGGGGGGGGGFDG<CFFGGGFGDGDGFCDFGGGEFF8FGGGGGFGF=FGGGGGGEGDCCGDDDFGFF:DAE@GFGFGF:8>DFFFD=*3CEFD?CE*DF59CFF>EDFGGGG5CG5AC7>FGGGACFE9@9==B>?E=*93(?C6D36,6(:@GEG5232-)67F<:3)))).(.
@M00200:205:000000000-AKKM3:1:1101:20842:4816 2:N:0:1
TACGAGGGTATCTAATCCTGTTCGCTCCCCATGCTTTCGCTCCTCAGCGTCAGTTAATGCCCAGAGACCTGCCTTCGCCATCGGTGTTCCTCCTGATATCTGCGCATTTCACCGCTACACCAGGAATTCCAGTCTCCCCTACATCACTCTAGTCTGCCCGTACCCACCGCAGATCCGGAGTTGAGCCCCGGACTTTCCCGGCAGACGCGACAAACCGCCTACGAGCTCTTTAAGCCCAATACTCAAGAGAC
+
CCCCCGGGGGGGGGGGGGGGGGGGGGGGGGGGGGGGGGGGGGGGGGGGGGGGDGGGGGGGFFFFGGGGGGGGGGGGGGGGGGGGGGGGGGGGFGGGGGGGGGGGGGEGGGGGGGGFGGGGGGGDGGGGGGCE9FGG=DCDFFGFGFGFGFGDDDGFFGGFGGDCEFGEEGD>58AAFEGFEFFD*DA@AD>BEGGFC*,::==9=B9(4((.3@GF9DE6?@67(:)7:7<<29<:C??:02-8<?7B00(
@M00200:205:000000000-AKKM3:1:1101:8832:4835 2:N:0:1
TACGCGGGTATCTAATCCTGTTTGCTCCCCACGCTTTCGAGCCTCAGCGTCAGTAATGGACCAGTATGTCGCCTTCGCCACTGGTGTTCTTCCGAATATCTACGAATTTCACCTCTACACTCGGAGTTCCACATACCTCTTCCATACTCAAGATAGCCAGTATCAAAGGCAATTCCAAGGTTGAGCCCTGGGCTTTCACCTCTGACTAAACTATCCGCCTACGCTCCCTTTATACCCAGTACTCAAG
+
CCCCCGGGGGGGGGGGGGGGGGGGGGGGGGGGGGGGGGGGGGGGGGGGGGGGGGGGGGGGGGGGGGGGGGGGGGGGGGGGGGGGGGGGGGGGGGGGGGGGGGGGGGGGGGGGGGGFGGGGGGGD=CEFGGFFFGGGGFGFFGFFFFGFGFGCEGGFF86*69*?E7FGFGFF5DF?DFF5EEFFAF,56C9CFC5CFFGFF@BEFFBCE36EAEF6)75>DB=25;>FFGEFF5@C7;(4<ECFFE3
@M00200:205:000000000-AKKM3:1:1101:24820:4837 2:N:0:1
TACGCGGGTATCTAATCCTGTTTGCTCCCCACGCTTTCGCGCCTCAGCGTCAGTTACAGTCCAGAGAGCCGCCTTCGCCACTGGTGTTCCTCCACATCTCTACGCATTTCACCGCTACACGTGGAATTCCGCTCTCCTCTTCTGCACTCAAGTCTCCCAGTTTCCAGTGCGTCACGGGGTTGAGCCCCGCACTTAGACACCAGACTTAAGAAACCGCCTGCGCGCGCTTTAAGCCCAATACTCAAG
+
?CCCCGGGGGFGGFGGGGGGFAFGGGGGGGGGGGGGGGGGGGGGGGGGGGEGGGGFGGGGFGGFGGFGGGEGEDGGGGGGGGGDF?FFFGDGGGGGGGGGFGGGGGGGGGGFGGGDDGGGGGFDE,EFGGFEDGGGGFGFFFGFGFGFGFE+@DGFFGGFEGCFEFGG5C5>B>FFB5*?<8*CA:CEDD:AFC98C@F@?67?147CE4>3;D:/(:):02;@(1<397.52974@0()).89(4
@M00200:205:000000000-AKKM3:1:1101:23712:4853 2:N:0:1
TACCAGGGTATCTAATCCTGTTTGCTCCCCACGCTTTCGAGCCTCAGCGTCAGTAATGGACCAGTATGTCGCCTTCGCCACTGGTGTTCTTCCGAATATCTACGAATTTCACCTCTACACTCGGAGTTCCACATACCTCTTCCATACTCAAGATAGCCAGTATCAAAGGCAATTCCAAGGTTGAGCCCTGGGCTTTCACCTCTGACTAAACTATCCGCCTACGCTCCCTTTAAACCCAGTACTCAAG
+
CCCCCGGGGGGGGGGGGGGGGGGGGGGGGGGGGGGGGGGGGGGGGGGGGGGGGGGGGGGGGGGGGGGGGGGGGGGGGGGGGGGGGGGGGGGGGGGGGGGGGGGGGGDGGGGGGGGFGFGGGGGD+@EFFGGGGGGEEFGFFGGFGFGFGFGGGDGFFFGFFGCFFFGGFGFBFEFFFFGFFFFDFGG?BDCFFCFC8CFB8)@@C=6C6@ECEEGF);@=A@)3/;*@4?=6<4:>7>BEC@CEE(8
@M00200:205:000000000-AKKM3:1:1101:16541:4935 2:N:0:1
TACTGGGGTATCTAATCCTGTTTGCTCCCCACGCTTTCGAGCCTCAGCGTCAGTAATGAGCCAGTGTGTCGCCTTCGCCACTGGTGTTCTTCCGAATATCTACGAATTTCACCTCTACACTCGGAGTTCCACACACCTCTCTCATACTCAAGACACCCAGTATCAAAGGCAATTCCGAGGTTGAGCCCCGGGATTTCACCCCTGACTTAAATGTCCGCCTACGCTCCCTTTAAACCCAATACTCAAG
+
CCCCCGGGGGGGGGGGGGGGGGGGGGGGGGGGGGGGGGFGGGGGGGGGGGGFGGGGGGGDFGGGGGGGGGGGGGGGGGGGGGGGFGFGGGGGGGGGGGGGGFGGGGGGGGGGGGGFGGGFFGGGGEGGGGGGFEGGGFGEDDGFGFGFGFD2@D?FFGGFGGEGEFGGFFFFF<FFF?DFGFGFFG6?AC@>5EEGF=CC2=BBBBFFFEFEEFGGFDD@FFFF==BG4+.7<EE@EF@DFE3@E(7
@M00200:205:000000000-AKKM3:1:1101:12445:4935 2:N:0:1
TACTAGGGTATCTAATCCTGTTTGCTCCCCACGCTTTCGAGCCTCAGCGTCAGTAATGAGCCAGTGTGTCGCCTTCGCCACTGGTGTTCTTCCGAATATCTACGAATTTCACCTCTACACTCGGAGTTCCACACACCTCTCTCATACTCAAGACACCCAGTATCAAAGGCAATTCCGAGGTTGAGCCCCGGGATTTCACCCCTGACTTAAATGTCCGCCTACGCTCCCTTTATACCCAATACTCAAG
+
CCCCCGGGDGGGGGGGGGGGGGGGGGGGGGGGGGGGGGGGGGGGGGGGGGGGGGGGGGGGGGGGGGGGGGGGGGGGGGGGGGGGGGGFFGGGGEEEGGGGGGGGG?FGG9FGGGGFGGGGGGGGGEEFGFGGGGGGGB=D?GGFGFGFGFGFGGGFFGGFGGFGFFGGFGF<FBF+@>GFGFGFAFGFFDEDDE,9BEDCC=2<)6A7CE467AF,79?@FDDEFGFGDF3CC?C?EE0(333;<87
@M00200:205:000000000-AKKM3:1:1101:21268:4953 2:N:0:1
TACTGGGGTATCTAATCCTGTTCGCTCCCCACACTTTCGCTCCTCAGCGTCAGGTAATGCCCAGAGAACCGCCTTCGCCACCGGTGTTCCTCCTGATATCTGCGCATTTCACCGCTACACCAGGAATTCCGTTCTCCCCTGCATACCTCCAGTCTGCCCGTATCGAAAGCAAGCCAGGTGTTAAGCACCTGGTTTTCACTCCCGACGCGCCAAACCGCCTACGAGCCCTTTATACCCAATACTCAAGAGAC
+
CCC@@EGGGGGGGGGGGGGGGGFGGGGGGGGGGGGGGGGGGGGGGGGGGGGGEGGFDGGGGGFGGDFGGG7FGGGGGGGGEGGGGGGGGGGGGGGGGFGGDEFGGGGGGGCFGGGFGGGGG?FCCGGGGGGCFFGGGFGDFGGF8+@EGFG6@DF7<F?DG8DGA*+ADGFCFFF6*:DFFE7E6EFA*;AA*:FCFEGEE:=)<AB29(:>(6FG9DE17;@):CDF*28)6AAAG78<?>A>4(,5:1(
@M00200:205:000000000-AKKM3:1:1101:21323:4954 2:N:0:1
TACCCGGGTATCTAATCCTGTTTGCTCCCCACGCTGTCGCGCCTCAGCGTCAGCAACAGCCCAGCAGGCCGCCTTCGCCACTGATGTTCTTCCCGATCTCTACGCATTCCACCGCTACACCGGGAATTCCACCTGCCTCTACTGTGCTCGAGCCCGACAGTTTAGAAGGCAGCCCTGCGGTTGAGCCGCAGGATTTCACCCCCTACTTATCAGGCCGCCTACGCGCCCCTTACACCCAATACTCAAG
+
CCCCCGGGGGGGGGGGGGGGGGGGGGGGGGGGGGGGGGGGGGGGGGGGGGGGGGGGGGGGGGGGGGGGGGGGGGGGGGGGGGGGGGGGGGGGFGEGGGGGGGGGGGGGGGEGGGGFGGFGGGG@FEGGGGGGGGGGGFGFFGGFGCFDGBG7CDGFEGCEECEGC9D7>:A=EBDFFFG>GCCDFF?BEDCE>EGGFEGFFFF@?7<CECCFFFG5(9@1<B?E>EFG)1(.54<:EB,4??<>4(.
@M00200:205:000000000-AKKM3:1:1101:16405:4965 2:N:0:1
TACCAGGGTATCTAATCCTGTTTGCTCCCCACGCTTTCGAGCCTCAGCGTCAGTAATGAGCCAGTGTGTCGCCTTCGCCACTGGTGTTCTTCCGAATATCTACGAATTTCACCTCTACACTCGGAGTTCCACACACCTCTCTCATACTCAAGACACCCAGTATCAAAGGCAATTCCGAGGTTGAGCCCCGGGATTTCACCCCTGACTTAAATGTCCGCCTACGCTCCCTTTACACCCAGTACTCAAG
+
CCCCCGGGGGGGGGGGGGGGGGGGGGGGGGGGGGGGGGGGGGGGGGGGGGGGGGGGGGGGGGGGGGGGGGGGGGGGGGGGGGGGGGGDGGGGGEGGGGGGGGGGGGGGGGGGGGGBFFGGGGGGGGGGGGGGGGGGDFDFFGGFFFGFGFGFFGGFDGGFGGEGFFGCFGFFFFFFFFGFGGGFFGGFFGGFFGGGFF7CDF=>FFFFFFCFFEDFDGF2>:965C5D4:;4;EE;G<;4>EC<C(7
@M00200:205:000000000-AKKM3:1:1101:23379:4971 2:N:0:1
TACACGGGTATCTAATCCTGTTTGCTACCCACGCTTTCGAGCCTCAGTGTCAGTTACAGTCCAGAGAGCCGCTTTCGCCACCGGTGTTCCTCCATATATCTACGCATTTCACCGCTACACATGGAATTCCACTCTCCTCTACTGCACTCAAGTCTAACAGTTTCCAATGCACACAATGGTTGAGCCACTGCCTTTTACATCAGACTTATTAAACCACCTGCGCTCGCTTTAAACCCAGTACTCAAG
+
CCCCCGGGGGGGGGGGGGGGGGGFGGGGGGGGGGGGGGGGGGGGGGGGGGGGGGGGGGGGGGGGGGGGGGGGGGGGGGGGGGGGGGGGGGFFGGGGGGFGFGGGGGGDGGGGGGGBCCFGGGGGFFFGGGGGGGGGFF8DFCFFGFGFGFF=FFF9DFGFDFFD>7DGFGFFFF>FFFGFGCDDFGGFFDFFFGGFFFF@@68C=)*:EE5AACEEC5?C@:A:<*:99?=F=3:@7@>:=EC4>E
@M00200:205:000000000-AKKM3:1:1101:10349:4992 2:N:0:1
TACGGGGGTATCTAATCCTGTTTGCTCCCCACGCTTTCGAGCCTCAGCGTCAGTAATGGACCAGTATGTCGCCTTCGCCACTGGTGTTCTTTCGAATATCTACGAATTTCACCTCTACACTCGGAGTTCCACATACCTCTTCCATACTCAAGATAGCCAGTATCAAAGGCAATTCCAAGGTTTAGCCCTGGGCTTTCACCTCTGCCTACACTACCCGCCTACGCTCCCTTTAAACCCAATACTCAAGAGAC
+
CCCCCFGGGGGGGGGGGGGGGGGGGGGGGGGGGGGGGGGCFFFGGGDFGGGGDGGFG<EFFDGGGGAF,5AFGGGGGGGG:AFGGGGGGGG,EC7FGGGGGGGF:FFGGGGGGEFF8EEDB@++6>CFGGFGC=DFGFGEDG8FGDGFGFGGGCF5DB8DDGEGEFG8@FF<FEAB7C9*8E+0BEFF5C*5A,4*8*@C*@650666)>B;5)2D=GF=53(8(4?F*24;3;<;ED(()/)76;@@;((
@M00200:205:000000000-AKKM3:1:1101:9096:5008 2:N:0:1
TACAAGGGTATCTAATCCTGTTTGCTCCCCACGCTTTCGAGCCTCAGCGTCAGTAATGGACCAGTATGTCGCCTTCGCCACTGGTGTTCTTCCGAATATCTACGAATTTCACCTCTACACTCGGAGTTCCACATACCTATTCCATACTCAAGATAGCCAGTATCAAAGGCAATTCAAAGGTTGAGCCCTGGGCTTTCACCTCTGACTAACCTATCCGCCTACGCTCCCCTTATGCCCAGTACTCAAGAGA
+
C<CBCGGGCG<9,<FFG9F,=C@@,CCEGEDFEF7FGGGG<B:FGCGG@@FE6<<BEAC<FCCFGGF,FF<BFECF9CCC@@E=CF<CGF;FGFECG?AGGGGGGGGDCED@FGGBGEEGGFGGEG+A;DEDGC?EF@,09EF9=D8:A9@DB=FF7=6D43;9DB==FFFFFBF+9<F5A=F6F8=DD=DFDE=680,>=C5577*;C))0:9,::C?=D@@>):5***:46A;38)0(18/445=>>7
@M00200:205:000000000-AKKM3:1:1101:18370:5016 2:N:0:1
TACCAGGGTATCTAATCCTGTTCGCTCCCCACGCTTTCGCTCCTCAGCGTCAGTAATGGCCCAGGGGACCGCCTTCGCCACCGGTGTTCCTCCCAATATCTACGCATTTCACCGCTACACTGGGAATTCCGCCCCCCTCTTCCGGACTCGAGCCTTGCAGTTTCTTCCGCACGTCCTCGGTTGAGCCGAGGGATTTCACGGAAGACACGCATGGCCGCCTACGCGCCCTTTACACCCAGTACTCAAGAGA
+
CCCCCGGGGGGGGGGGGGGGGGGGGGGGGGGGGGGGGGGGGGGGGGGGGGGGGGGGGGGGGGGGGGGGGGGGGGGGGGGGGGGGGGGGGGGGGGGGGGGGGGGGGGGGGGGGGDGFGGGGGGGFGGGGGGGGGGGGGFGFDAGFGFGBGFG?GGGFAFGFGGFGFFGGFGFFFFFFFFGBCGGDFGGEFGGFDCC=6<F(11?BFFFDFF;BFBG6BG3?F:6)9EBD5>)5)624/(,4<AA<A:DA,3
@M00200:205:000000000-AKKM3:1:1101:11499:5050 2:N:0:1
TACTGGGGTATCTAATCCCGTTTGCTCCCCTGGCTTTCGCGCCTCAGCGTCAATGCCGGTCCAGGATGTCGCCTTCGCCACCGGTGTTCCTCCAGATATCTACGCATTTCACCGCTACACCTGGAATTCCACATCCCTCTCCCGGATTCAAGCCAACCAGTATCGGACGCAGTTCCTGGGTTGAGCCCAGGGATTTCACGTTCGACTTAGCAGGCCGCCTACGCGCCCTTTATGCCCAGTACTCAAG
+
CCCCCGGGGGGGGGGGGGGGGGGGGGGGGGGGGGGGGGGGGGGGGGGGGGGGGGGGFGGGGGGGGGGGGGGGGGGGGGGGGGGGGGGGGGGGGGGGG?EFGGGGGGGGDGGGGGGFGGFGGCGFE8EGCGGGGGGGGFGFD,A>E@8=GFFF?F8FFGGFDCDF>A+CDE*:0;<BAF55@CGF4>FFADFF):;CF5E9B===(9>><CEFFFGG>CED@@6:9?@GD<?AAFFFG:1>9<9B9:3
@M00200:205:000000000-AKKM3:1:1101:10815:5053 2:N:0:1
TACCGGGGTATCTAATCCTGTTCGCTCCCCACACTTTCGCTCCTCAGCGTCAGGTCATTCCCAGAGAACCGCCTTCGCCACCGGTGTTCCTCCTGATATCTGCGCATTTCACCGCTACACCAGGAATTCCGTTCTCCCCTGAATACCTCTAGTCTGCCCGTATCGGAAGCAAGCGCCGTGTTAAGCACGGCGTTTTCACTCCCGACGCGACAAACCGCCTACGAGCCCTTTAAGCCCAGTACTCAAGAGA
+
CCCCCEGGGDGGGEGCFGCGGGGGGGGGGGGGEGGGGGEGEFGGGGGGGGGGGGGGGGGGGGGGGFFGGGGGGGGGGGGGGGGEFGGGGGGFFFFGGGGGGGGGGGGDGGGGGGD>CGGGCDGCCF?FGGGFFGFGGFGD?FEFGF83A?FFEFGF?EFAGGFGFBGG5CF@?CBEFEDFG6@98EGFFCDBAGEC+>EEED;6DF6(362(32EF3<>6:765(:;F5<?A2<A4*.(,.6)4<(5)(4
@M00200:205:000000000-AKKM3:1:1101:18938:5065 2:N:0:1
TACTAGGGTATCTAATCCTGTTCGCTCCCCACACTTTCGCTCCTCAGCGTCAGGTCATTCCCAGAGAACCGCCTTCGCCACCGGTGTTCCTCCTGATATCTGCGCATTTCACCGCTACACCAGGAATTCCGTTCTCCCCTGAATACCTCTAGTCTGCCCGTATCGGAAGCAAGCGCCGTGTTAAGCACGGCGTTTTCACTCCCGACGCGACAAACCGCCTACGAGCCCTTTAAGCCCAAGACTCAAGAGA
+
CCCCCGGGGGGGGGGGGGGGGGGGGGGGGGGGGGGGGGGGGGGGGGGGGGGGGGGGGGGGGGGGGGGGGGGGGGGGGGGGGGGGFGGGGGGGGGGFGGGGGGGGGGGGGGGGGGGFGGGGGGGEGGGGGGGGGGGGGFGFFGGFGFCDFBFFDGGFFGG>EGFGFDD>?FFEF=EEBFGFG6ECBFGFE>CBEEGCFCC<EF>=@F;@06;FF@GGFGFF<B0>6CFGCF?>)-6:C31(.24?F:<27(
@M00200:205:000000000-AKKM3:1:1101:9362:5077 2:N:0:1
TACAAGGGTATCTAATCCTGTTCGCTCCCCACACTTTCGCTCCTCAGCGTCAAGTCATTCCCAGAGAACCGCCTTCGCCACCGGTGTTCCTCCTGATATCTGCGCATTTCACCGCTACACCAGGAATTCCGTTCTCCCCTGAATACCTCTAGTCTGCCCGTATCGGAAGCAAGCGCCGTGTTAAGCACGGCGTTTTCACTCCCGACGCGACAAACCGCCTACGAGCCCTTTAACCCCAGTACTCAAGAGAC
+
CCCCCGGGGGGGGGGGGGGGGGGGGGGGGGGGGGGGGGGGGGGGGGGGGGGGGGGGGGGGGGGGGGGGGGGGGGGGGGGGGGGGGGGGGGGGGGGEGGGGGGGCEGEGGGGGGGGDDGGGGGGDGGGFGGGFFGGG8DCDFGGBGF=DGFFGFGGB9FD>GGFCAEGGEGF)A=EFFFGDGGGFFGGFFGGFFEGDFFGFF=DF==661>>F1;FEFGF6?<?F?G@C7C7A<)48E11,:>2<<:?)20(
@M00200:205:000000000-AKKM3:1:1101:6890:5088 2:N:0:1
TACACGGGTATCTAATCCTGTTTGCTCCCCACGCTTTCGAGCCTCAGCGTCAGTAATGGACCAGTATGTCGCCTTCGCCACTGGTGTTCTTCCGAATATCTACGAATTTCACCTCTACACTCGGAGTTCCACATACCTCTTCCATACTCAAGATAGCCAGTATCAAAGGCAATTCCAAGGTTGAGCCCTGGGCTTTCACCTCTGACTAAACTATCCGCCTACGCTCCCTTTATACCCAATACTCAAGAGA
+
CCCCCGGGGGGGFGGGGGGGGGGGGGGGGGGGGGGGGGGGGEFGGGGGGGGGGGGGGGGDFGGGGFGGFGGFGGGGGGGGD<FGGGGGGGGGGFGCFFGGGGGGFGG7FGFGGGGFGGGGGGGDGG8EGFCEDFGGC?FBDFGFCFGBFDE6@D@FFFGFF8DGFF88*@D=FDFFFFFFAD?F6FE56?6:?FFGFFG@EFFEF<CAFEEC55@,=5?DDBF4:E4CCCE=45<*?36:BEE=E(07=3
@M00200:205:000000000-AKKM3:1:1101:22199:5088 2:N:0:1
TACGGGGGTATCTAATCCGGTTTGCTCCCCACGCTTTCGCTCCTCAGCGTCAGGATAGGCCCAGAAAGCCGCCTTCGCCACTGGTGTTCCTCCCGATATCTACGCATTTCACCGCTACACCGGGAATTCCGCTTTCCTCTGCCCACCTCTAGCTCGCCAGTTTCCGATGGCCCCTCCCAGTTGAGCCGGGAGATTTCACACCGGACTTAACGAACCGCCTACAAGCCCTTTAAGCCCAGTACTCAAG
+
CCCCCGGGGGGGGGGGGGFFGGGGGGGGGGGGGGGGGGGGGGGGGGGGGDGGDGGGGFGGGGGGGGGGGGGGGGGGGGGGGGGGGFFGGGGGGGGGGGGFGGGGGGDGGGGGGGGFGGGGGGGCCGGGGGFGGGGGGFGEF6CFGFGFGFGFGCF>?EGFFDED??DC?CAEFFFFFFGFGGGGFGG>>DGEEGGFFFGFF?((49()6>A??3?CF3>:?<?F<F>C95:)6))4C62(.-46<43
@M00200:205:000000000-AKKM3:1:1101:4546:5102 2:N:0:1
TACTGGGGTATCTAATCCCGTTTGCTCCCCTGGCTTTCGCGCCTCAGCGTCAGAACCGATCCAGCAAGCCGCCTTCGCCACCGGTGTTCCTCCTGATATCTACGCATTTCACCGCTCCACCAGGAGTTCCGCTTGCCCCTCTCGGCCTCAAGCCCCGCAGTATCGGATGCCATTCCTTGGTTGAGCCAAGGTCTTTCACATCCGACTTACAGAACCGCCTACGCGCCCTTTCTACCCAGTACTCAAG
+
CCCCCGGGGGGGGGGGGGGGGGGGGGGGGGGGGGGGGGGGGGGGGGGGGGGGGGGGGGGEGGGGGGGGGGGGGGGGGGGGGGGGGGFCGGGGDFAFG,EE8,EDC6F@EGFFE=E>CFGGFGEGFE?EFGC>++0@F?FDD=DB8:CA+:A6DF7A?E6*@+*585*4?FF3FEF+938AFDDGACGF);*2?C:CF5C*96((69><)/)7)6B=95>;(62B187D792).<>-;7349<4).,3
@M00200:205:000000000-AKKM3:1:1101:26797:5111 2:N:0:1
TACTGGGGTATCTAAGCCTGTTTGCTCCCCACGCTTTCGCGCCTCAGCGTCAGATCCGGACCAGTGAGCCGCCTTCGCCACTGGTGTTCTTGCGAATATCTACGAATTTCACCTCTACACTCGCAGTTCCACTCACCTCTTCCGGTCTCAAGCCAAGCAGTATCGAAGGCAATTCCGTGGTTGAGCCACGGGCTTTCACCCACAACTTACAAGGCCGCCTACGCGCCCTTTACACCCCATCCTCAAG
+
<CCCCGGGEGFG,CF<FGEF<<EGGCEFFGGGGGGGGGGGGGGGGFG8FCGCGFGGGGGEGGGGGFGDFGCFECFGCFFEGGGGGGF:EGDFFFEGD7;FFFGGE8?FCFEFDF?FDFDDFEGGCEEGF,=EDFGEFFGFFGFBEDD=DFAFDGGFFGG?@DEGFFFGE6*058<BFFGFGEGD5DFA?C7?DGGGFE9:>(8=52>55@=6328=():0633>BD3/)2.6)).(:(-4.(.3>52
@M00200:205:000000000-AKKM3:1:1101:17604:5113 2:N:0:1
TACGGGGGTATCTAATCCTGTTTGCTCCCCACGCTTTCGAGCCTCAGCGTCAGTAATGGACCAGTATGTCGCCTTCGCCACTGGTGTTCTTCCGAATATCTACGAATTTCACCTCTACACTCGGAGTTCCACATACCTCTTCCATACTCAAGATAGCCAGTATCAAAGGCAATTCCAAGGTTGAGCCCTGGGCTTTCACCTCTGACTAAACTATCCGCCTACGCTCCCTTTACACCCAGTACTCAAG
+
CCCCCGGGGGGGGGGGGGGGGGGGGGGGGGFGGGGGGGGGGGGGGGGGGGGGDFGGGGGGGGGGGGGGGGGGGGGGGGEGGGGGGGGGGGGGGGGGGGGGGFEDFGGGFGGGGGGFGGGGGGGGGGGGGGGGGGGGGFGFFGFFGBDFGDGFF6DF?GGFGGFGFFDFFGFFFB7BF77@FGDGFGGFFGGFFGD9A@F8*:=@EEFE=B=<A7DFDGFFFF@A5:BGGCFC35/5ED(4;4)7;33
@M00200:205:000000000-AKKM3:1:1101:18891:5119 2:N:0:1
TACTCGGGTATCTAATCCTGTTCGCTCCCCACACTTTCGCTCCTCAGCGTCAGGTAATGCCCAGAGAACCGCCTTCGCCACCGGTGTTCCTCCTGATATCTGCGCATTTCACCGCTACACCAGGAATTCCGTTCTCCCCTGCATACCTCCAGTCTGCCCGTATCGAAAGCAAGCCAGGTGTTAAGCACCTGGTTTTCACTCCCGACGCGACACACCGCCTACGAGCCCTTTACACCCAGTACTCCAGAGA
+
CCCCCGGGGGGGGFGGGGGGGGGGGGGGGGGGGGGGGGGGGGGGGGGGGGGGGGGGGGGGGGGGGFGGGGGGGGGGGGGGGGGGGGGGGGGGGGGGGGGGGGFGGDGGGGGGGGGF6CCFGDGGGGGGGGGG?DGGGFGDDGGFGFG7DDG8,+6?DGC*@CDFDAD>?FFFFF?FF5C9E>F9<EFFFCEFFGGD>4C6:BFF2)5@B>;@(=EG>GF;15(26EFF*5,4<2)(?20().6A:0(5(,
@M00200:205:000000000-AKKM3:1:1101:9754:5120 2:N:0:1
TACTCGGGTATCTAATCCTGTTTGCTCCCCACGCTTTCGCGCCTCAGCGTCAGTTACAGTCCAGAGAGCCGCCTTCGCCACTGGTGTTCCTCCACATCTCTACGCATTTCACCGCTACACGTGGAATTCCGCTCTCCTCTTCTGCACTCAAGTCTCCCAGTTTCCAGTGCGTCACGGGGTTGAGCCCCGCACTTAGACACCAGACTTAAGAAACCGCCTGCGCGCGCTTTAAACCCAATACTCAAG
+
CCCCCGGGGGGGGGGGGGGGGGFFGGDFGGFGGGGGGGGGGGDGGGGCGGGGGGGGGGGGGGGGGGGGGGGGGGGGGGGGGGGGGGGGGGGFFGGGGFCAAFFGGEGGFGGGGGGFGGFGEGGCCFGFFCDGGGGFGFGFFGGFGFGFGFGGGGGFFDFFDD>FFFGGFG>DFF>ED>DEGGFCFGFEFD>DFA9F6=CDF>BFF3*>CFF4>DFEBGB4021=@*7995>>>2(3;4(586>DFF
@M00200:205:000000000-AKKM3:1:1101:22086:5121 2:N:0:1
TACTGGGGTATCTAATCCCGTTTGCTCCCCACGCTTTCGCGCCTCAGCGTCAGTCACCGTCCAGAAGGCCGCCTTCGCCACCGGTGTTCCTCCCGATCTCTACACATTTCACCGCTACACCGGGAATTCCACCTTCCTCTCCGGGACTCAAGAGAAGCAGTTTCGGGCGCCGTTCCTCGGTTGAGCCGAGGGATTTCACACCCGACTTGCCTCCCCGCCTACGCGCCCTTTACACCCAGTACTCAAGAGA
+
CCCCCGGGCGGGGGGGGGGGGGGGGGGGGGGGGGGGGGGGGGGGGGGGGGGGGGGGGGGGGGGGGGGGGGGGGGGGGGGGGGGGGGGGGGGGGGGGFGGGGGGGFGGFGGGGFGGFGGGFGGGGGGGGGGGGGGGGGFGFFCG?EDGFGFGGGGGFFGGFEGFFD?DG>EEF>@;AFFGEGGG<AGGBFDGEEGGF7CFEFF>BFFBB>AB>BFGGFGD08:?BBGFG)9,4AA23EFB?AAA44>7<78
@M00200:205:000000000-AKKM3:1:1101:20029:5130 2:N:0:1
TACGAGGGTATCTAATCCTGTTTGCTCCCCACGCTTTCGAGCCTCAGCGTCAGTAATGGACCAGTATGTCGCCTTCGCCACTGGTGTTCTTCCGAATATCTACGAATTTCACCTCTACACTCGGAGTTCCACATACCTCTTCCATACTCAAGATAGCCAGTATCAAAGGCAATTCCAAGGTTGAGCCCTGGGCTTTCACCTCTGACTAAACTATCCGCCTACGCTCCCTTTATACCCAATACTCAAG
+
CCCCCGGGGGGGGGGGGGGGGGGGGGGGGGGGGGGGFGGGGGGGGGGGGGGGGGGGGGGGGGGGGGGGGGGGGGGGGGGEGGGGGGFEGGGGGGGGGGGFGGGGGGGGDGFGGGGFGGGFGGGGGGCFGGGGGGGG8DDEFGGFGFGCCFDFGFCFF?FFFGFGDFDGFDBDFE9D@9=FFFGGFGFFFG8*?7:CFEFCEFFEFE<C5@CEF@9@DFE8<>D>AE9@*5:A<**1B75@33CEEE=
@M00200:205:000000000-AKKM3:1:1101:17092:5156 2:N:0:1
TACGAGGGTATCTAATCCTGTTTGCTCCCCACGCTTTCGTGCCTCAGCGTCAGTCATGGTCCAGTAAGCCGTCTACACCACAGGTGTTCCTCCTGATATCTACGCATTTCACCGCTACACCAGGAATTCCGCCTACCTCTCCCACACTCCAGCACCCCAGTTTTCGGCGCACCCTCCCAGTTGAGCCGGGAGATTTCACACCAAACTTAGAACACCGCCTACGCACGCTTTAAGCCCAATACTCAAGAGA
+
CCCCCGGGGGGGGGGGGGGGGGGGGGGGGGGGGGGGGGGGGGGGGGGGGGGGGGGFFFGGGGGGGGGGGGGGGGGDFGFFGGGGGGGGGGGGGFFGGGGGGGGGGGGGCGGGGGGFGGGGGGGGGGGGGGGGGGGFGFGBFGDBGFGFGFGGGGGFDGGFGFCFEFGG>EBFFFFFFFGFF7DGFFGFF>**97CE6*BA>>@=(8=C*6*97(=EBGB2150>@GDG9*8C3@)5*44,)4)4::))40
@M00200:205:000000000-AKKM3:1:1101:24695:5157 2:N:0:1
TACCAGGGTATCTAATCCTGTTTGCTCCCCACGCTTTCGAGCCTCAGCGTCAGTAATGGACCAGTATGTCGCCTTCGCCACTGGTGTTCTTCCGAATATCTACGAATTTCACCTCTACACTCGGAGTTCCACATACCTCTTCCATACTCAAGATAGCCAGTATCAAAGGCAATTCCAAGGTTGAGCCCTGGGCTTTCACCTCTGACTAAACTATCCGCCTACGCTCCCTTTATACCCAATACTCAAG
+
CCCCCGGGGGGGGGGGGGCFGGGGGGGGGGDFGGGGGGGGGGGGGGGGGGGGGGGFGGGDGGGGGGGDFGGGGGGGGGGGGGGGGGGDGGGGGCEGGGGGGDGGGGGGGGGGFGGFGGGGAFGECEGGGGGFDGAEFFGFBFFFD7?EGFFCEDFFFGFFGF*6CFFGFGFBFEFF9=DDFFG?5@FFFGGFB8?F87FE@58@=EFC>C@CEEGFDGEA=@AEFGFG4>=6*6ACGEB(.7EEFEB
@M00200:205:000000000-AKKM3:1:1101:19776:5162 2:N:0:1
TACTCGGGTATCTAATCCTGTTTGCTACCCACGCTTTCGAGCCTCAGTGTCAGTTACAGTCCAGAGAGCCGCTTTCGCCACCGGTGTTCCTCCATATATCTACGCATTTCACCGCTACACATGGAATTCCACTCTCCTCTACTGCACTCAAGTCTAACAGTTTCCAATGCACACAATGGTTGAGCCACTGCCTTTTACATCAGACTTATTAAACAACCTGCGCTCGCTTTAAACCCAGTACTCAAG
+
CCCCCGGGGGGGGGGGGGGGGFGFGGGGGGFGGGGDGGGGDCGGGGGGGGGGGGGGGGGGGGGGGGGGGGGGGGGGCEFEFGGGGFGGGGGGGGGGGGFGFGGGGGGGGGGGGGGFGDGGGCFGG,>=AFGGGGGGGFGFFGGFGFFDFFGGCFGFFGGFFFBGDFGGF?FEFFFFFFG9@E+=DGGFFGEFFF9:F6F@EFEFF5;=E7A;7C,:C*31@==4<;B4;7AEEEFDC@66@EFF==
@M00200:205:000000000-AKKM3:1:1101:19321:5165 2:N:0:1
TACTGGGGTATCTAATCCGGTTTGCTCCCCACGCTTTCGCTCCTCAGCGTCAGGGTAGGCCCAGAAAGCCGCCTTCGCCACTGGTGTTCCTCCCGATATCTACGCATTTCACCGCTACACCGGGAATTCCGCTTTCCTCTGCCCACCTCTAGCTCGCCAGTATCCGAGGGCCGCTCCCAGTTGAGCCGGGAGATTTCACACCGGACTTAACGACCCGCCTACAAGCCCTTTAAACCCAATACTCAAGAGA
+
CCCCCGGGGGGGGGGGGGCFFEGGGGGGGGGGCGGGGGGGGFGGGGGGGGGGGGFGGGGFGGGGGGEGGGDGGGGGGGGGGFGGGGGGGGGGGGGGGGGGGGGDGEDFCEGGGGDEDGDFGDDGEEGGGADEGGFGGFCEFGGFGF6DFBDDFF8:BEGFGGEGFFG*9;?=BFFFF49FF9C+6CEFBGGFFGG>FFG3;02:007E2A418(:?9371142/);>F294<2AB?EF<02:)8<B?F<F
@M00200:205:000000000-AKKM3:1:1101:9338:5202 2:N:0:1
TACTCGGGTATCTAATCCTGTTTGCTCCCCACGCTTTCGAGCCTCAGCGTCAGTAATGGACCAGTATGTCGCCTTCGCCACTGGTGTTCTTCCGAATATCTACGAATTTCACCTCTACACTCGGAGTTCCACATACCTCTTCCATACTCAAGATAGCCGGTATCAAGGGCAATTCCAAGTTTGAACCCTGGGTTTTAACCCCTAACAAAACACTCCGCCAAGCCTCCCTTTCTCCCCAACATTCAAGGAA
+
CCCCCGGGGGGGGGGDGGGGGGGGGGGGGGGGGGGGGGEGGGGGGGGGGGGGGGGGGGFGGGGGGGGGGGGGGGGGGGGGGGGGGFEDGFGGGGGGGGGGGGGGGGGGGGGDGGFFGGGDDFGGGDGDGGGGGGGGGFGFFGGFAFF9=DDDGGGFF,+*6+5+;D+=*=:090B9D+A+36=++6@9*=E5;:C7+1@615=)10):8))))*61);5)-)))04A<CC)****8B=(((()).6.)((
@M00200:205:000000000-AKKM3:1:1101:25997:5207 2:N:0:1
TACAGGGGTATCTAATCCTGTTTGCTCCCCACGCTTTCGAGCCTCAGCGTCAGTAATGGACCAGTATGTCGCCTTCGCCACTGGTGTTCTTCCGAATATCTACGAATTTCACCTCTACACTCGGAGTTCCACATACCTCTTCCATACTCACGATAGCCAGTATCAAAGGCAATTCCAAGGTTGAGCCCCGGGATTTCACCCATGACTTAAATGTCCTCCTACGCTCCCTTTAAACCCAGTACTCCAGAGC
+
CCCCCGGGGGGGGGGGGGGGGGGGGGGGGGGGGGGGGGGDFGGGGCCGGGGGGGGFGGGGGFGGGFFFEGBGGEEFFGGGGGGFGFDFGGGGGEG:CBFDGGGFEFGCD;9FFGGFGFGGGFFGGGGFF;DGGGGGGFGFFG89;+=7=@88B=C>7DFFDDDGCF8=5DDD9D9;DD?@F=DCDF?5*=@A*4@?F5:6@)))3)*28*1*2/5<*=>56>9>4;?C?0;6<*.:E@((18>=(6.71(
@M00200:205:000000000-AKKM3:1:1101:18158:5212 2:N:0:1
TACAGGGGTATCTAATCCTGTTCGCTCCCCACACTTTCGCTCCTCAGCGTCAGGTCATTCCCAGAGAACCGCCTTCGCCACCGGTGTTCCTCCTGATATCTGCGCATTTCACCGCTACACCAGGAATTCCGTTCTCCCCTGAATACCGCTAGTCTGCCCGTATCGGAAGCAAGCGCCGTGTTAAGCACGGCGTTTTCACTCCCGACGCGACAAACCGCCTACGATCCCTTTATAACCAGTACTCAAGAGA
+
CCCCCGGGGGGGGGGGGGGGGGGGGGGGGGGGEGGGGGGGGGGGGGGGGGCGGGGGGGGGGGGGGGGGGGGGGGGGGGGGGGGGGDGGGGGGGGGGFGGGGGGGGDCFGGGGGDGFDFG<FFGEFGDFGGGGGFFFDF6):DGFGFG)03==@?EFFFGFGDD+:?GE>FFBABA5?BD>F,5BFFG4>9EB6:**+*<58;(676;9>@F>0(2;;)<6?(,3(27>>>3694)-<.(6594)4:<4(:
@M00200:205:000000000-AKKM3:1:1101:7283:5239 2:N:0:1
TACTAGGGTATCTAATCCTGTTTGCTCCCCACGCTTTCGCGTCTCAGCGTCAGTACCGTCCCAGAGAGCCGCTTTCGCCACGGGTATTCCTCCTGATATCTGCGCATTTCACCGCTACACCAGGAATTCTACTCTCCTCTTCCGGACTCTAGCCAGATGGTTTCCGCCGACATCTCGAAGTTGAGCCTCGAGTTTTCACAGCAGACCTACCTGGCCGCCTACACGCGCTTTATACCCAATACTACAG
+
CCCCCGGGGGGGGGEGGGGGGGGGGGGGGGGGGGEFFFGGGGGGFGGGGGGGEGGGGGGGGGGGGGGGGGGGGGGGGGGGGGGGGGGDFGAFGGGGGGGGCDGGGGEEGDGGF>EDGGFGGGGDCEFFGGGGGGGGFBGFFGGFGDDFGFGGGGGFFCDDFCDFFDDGFGF>9CFFFF;5DD<E98EAFC1@AC?F=EF?BB=B=D9EEE2>725=0DD0;@@FFEDG)91<4:440)8??DB))4.
@M00200:205:000000000-AKKM3:1:1101:18084:5242 2:N:0:1
TACAGGGGTATCTAATCCTGTTTGCTCCCCACGCTTTCGAGCCTCAGCGTCAGTAATGGACCAGTATGTCGCCTTCGCCACTGGTGTTCTTCCGAATATCTACGAATTTCACCTCTACACTCGGAGTTCCACATACCTCTTCCATACTCAAGATAGCCAGTATCAAAGGCAATTCCAAGGAGGAGCCCTGGGCGGTCACCTCTGACAAAACTATCCGACTACGCTCCCTTTAAACACACTACTCAAGAGA
+
9CCCCGGGBC8CEDCFEGGGGGGGGGFEF@FFGGG7FC@FFCFGGGGGG@,@BFFFGGGGFECFFGFGGGFGGGGGGGFEGFCGGGGGGGGFGFEEF=DFGGGFECBD=,9:AFGFG9F,>DDBEEEGGD=FD,=4A+2*59;DF76*?DCDDD+DFFGFGF*6C?DEDD5=FEF+=C=5,,+0368:?C1@*+**01@@BBE=C6*:)7>=B<;D)*:(:25)/;8CG7;<C;7)=/((/;<)7;;3;@
@M00200:205:000000000-AKKM3:1:1101:27123:5272 2:N:0:1
TACTCGGGTATCTAATCCTGTTTGCTCCCCACGCTTTCGAGCCTCAGCGTCAGTAATGGACCAGTATGTCGCCTTCGCCACTGGTGTTCTTCCGAATATCTACGAATTTCACCTCTACACTCGGAGTTCCACATACCTCTTCCATACTCAAGATAGCCAGTATCAAAGGCAATTCCAAGGTTGAGCCCTGGGCTTTCACCTCTGACTAAACTATCCGCCTACTCTCCCTTTCTGCCCAATACTCAAGATAT
+
@CCCCGGGGGGGGGG9FFGG6CFGGGGGGGGGGGGGGGGGGGGGGFDFGFGGGGGGGGGGGGFGGGGGGGGGGGDGGDGGGFFGFGFGCGGGAFEEGF,ECGGGGGCGEFFGGGGFG9EDFGGGGGCDFGFFCCCEGFCDFAFFGFGFGFG6FGGFFGGFFG*?EF?EBFFD?E7DFFG5>,?=*6@?DC=*;@C+@EGFEFFBAC8*6)8EC5>D5CE=A@5*989CF7>*AEFFGFB=)7*56BF:***
@M00200:205:000000000-AKKM3:1:1101:13443:5273 2:N:0:1
TACCGGGGTATCTAATCCTGTTTGCTCCCCACGCTTTCGCGTCTCAGCGTCAGTACCGTCCCAGCGAGCTGCCTTCGCCATAGGTGTTCCTCCTGATATCTGCGCATTTCACCGCTACACCAGGAATTCCACTCGCCTCTTCCGGACTCCAGCCCGACAGTATCCACCGGCTTTCCAGGGTTGCGCCCTGGACTTTCACGGCGGACTTACAGGGCCGCCTACACGCTCTTTATACCCAGTACTCAAGAGA
+
CCCCCGGGGGGGDFGGGGFGCFGAGGFFGGFGGGGGFGGGGGGGGGGGGEEGEGFGGGGFGGGGGGGGGGGGGGGGGGGEFF@FFGGDGGGGGGGGGGGGGGGGGGGCFGGGGDGDDEGGGGGGGGG?FGGGFGGGGFGFDAF?C5=>DBFFFGGFFDGD9C7EEA>FEEAAEFFFFFFDF6D*6CEBEGF)0<,;FEF11693>B0,:>2)3:C89D)304::0/)1**-6)6)-<)2?AA<2<>?A7(
@M00200:205:000000000-AKKM3:1:1101:24326:5296 2:N:0:1
TACTGGGGTATCTAATCCTGTTTGCTCCCCACGCTTTCGCGCCTCAGCGTCAGAACCGGACCAGTCAGCCGCCTTCGCCACTGGTGTTCTTGCGAATATCTACGAATTTCACCTCTACACTCGCAGTTCCACTAACCTCTTCCGGTCTCAAGCCATACAGTATCGAAGGCAATTCTGTGGTTGAGCCACAGGCTTTCACCCCCGACTTATAAAGCCGCCTACGCGCCCTTTAAACCCAAAACTCAAGAGA
+
CCCCCGGGGGGGGGGGGGGGGGGGGGGGGGGGGGGGGGGGEGGGGGGGGGGGGGGGGGGGGGGGGGGFGGGGGGGCDECEGFGGGGGEFGGGGGGGGGGGFGFGG?FGGGGGGGGFGGGGCFGG@EEGGGGGGGDFGFGFFGGFEEGDFF,DGDGFFGGFGGEFFFGDEGFFFFFFFFGAFG5DAFGFA5:FFGGGFFG@>ABBF>>DCFFC?EGGFGF((//)18>D7*,2:AF7EF(((..58:<FB7
@M00200:205:000000000-AKKM3:1:1101:11429:5307 2:N:0:1
TACTGGGGTATCTAATCCTGTTTGCTCCCCACGCTGTCGCGCCTCAGTGTCAGCAACGGCCCAGCAGAACGCCTTCGCCACTGGTATTCTTCCCGATCTCTACGCATTCCACCGCTACACCGGGAATTCCATCTGCCCCTACCGTGCTCGAGCTCGCCAGTCTGACCGGCAGCCCCGGAGTTGAGCCCCGGGATTTCACCAGCCACTTAACAAGCCACCTACGCGCCCTTTACACCCACTCACACAGCGA
+
CCCCCGGGGGGGGGGFGGGGGGGGGGGGGGGGGGGGGGGGGGGGGGGGGGGGGGGGGGGGGGGGGGGGGGGGGGGGGGGGGGGGGGGGGGGGGGGGEGFGGGGGGGGGGFGGGGGFGGGGGGGGGGGGGDFGGGGGDFFFFGGFGFGFGD=?EDFEEED>8DCGFFGGFG>=BFFFADC?CFDDAFFFFGGE3EF6CCGFFFFF0@1);46<2:FE?GF0(43>9EFG3D74>FB<E1((,((),((((4
@M00200:205:000000000-AKKM3:1:1101:12832:5311 2:N:0:1
TACGAGGGTATCTAATCCCGTTTGCTCCCCACGCTTTCGCTCCTCAGCGTCAGTGTCGGCCCAGAGACCCGCCTTCGCCACCGGTGTTCCTCCTGATATCTGCGCATTTCACCGCTACACCAGGAATTCCAGTCTCCCCTGCCGAACTCAAGTGATGCCCGTATCGACCGCACGCCCAGGGTTAAGCCCCAAGTTTTCACGACCGACGTGACACCCCGCCTACGAGCTCTTCACACCCAGTACTCCAG
+
CCCCCGGGGGGGGGGGGGGGGGGGGGGGGGGGDGGGGGGGGGGGGGGGGGGGGGGGGGGGGGGGGGGGGGGGGGGGGGGGDFGGGGGGGGGGGGGGGGGGGGGGGGGGGGGGGGGFGGDGFGGGGGCFGFGGDGFGFFGFFGGDEFGFGFDDEFGFFGGFGGA?CDFGFGD8B=D*999@GGGGFCFFFDG>FCEFFEFEFFFB;(26>F(().*/7))4?::)48;7FCB2<BFFG0:?(6<452)2
@M00200:205:000000000-AKKM3:1:1101:14122:5314 2:N:0:1
TACACGGGTATCTAATCCTGTTTGCTCCCCACGCTTTCGCACCTCAGCGTCAGTATTGGCCCAGGTCGCCGCCTTCGCCACTGGTGTTCCTCCCGATATCTACGAATTTCACCTCTACACCGGGAATTCCGCGACCCTCTTCCATACTCAAGCTCCGCAGTTTCGAATGCACGTCCATGGTTGAGCCGTGGGATTTCACATCCGACTTGCGAAGCCGCCTACGTGCGCTTTAAGCCCAGTACTCAAGAGA
+
CCCCCGGGGGGGGGGGGGGGGGGGGGGGGGGGGGGGFGGGCFFGGGGGGGGGGGGGGGGGGGGGGGGGGGGGGGGGGGGGGGGGGGGGGGGGGGGGGGGGGGFGG,E@DGGGGGGFGGGFGGGGGGGGGGFGGGGCE*@<FFGFG7A=FFF6@ADFFEGFC8EG=FGFFGFFF=F>EFFFCC?DAFGFFGGFFC?CF?EEF@@@?;>F<C3>BFGE;D:(4:?<?CED)964.96>:<<86AF9)5?<71
@M00200:205:000000000-AKKM3:1:1101:6639:5341 2:N:0:1
TACTAGGGTATCTAATCCTGTTTGCTCCCCACGCTTTCGCGCCTCAGCGTCAGAACCGGACCAGACAGCCGCCTTCGCCACTGGTGTTCTTGCGAATATCTACGAATTTCACCTCTACACTCGCAGTTCCGCTGTCCTCTTCCGGTCTCAAGCCAACCAGTATCGAAGGCAATTCTGTGGTTGAGCCACAGGCTTTCACCCCCGACTTAATCGGCCGCCTACGCGCCCTTTAAAGCCAATACTCAAGAGA
+
CCCCCGGGGGGGFGGGGCFFFGDEEGGFFGFGGGGGGGGGGGEGGGGGGFGGGGGGGEGGGGGGGGGGGGGDGGDFGECGGCFGGGGCFEDFGGGFEFFGGGGGGGCD,9=<FGFFDEFGGGGDGE>=FDCGDECBAFGBFAFBEFD5==:FEDFFFGD?@?7+:*+:5:58>@FAAFD*3@D**,A?AC7F4A?4?CCB(6@@=(63;EEC27>:():(//:)(:7<77B24)).;1?04><?>?2<03
@M00200:205:000000000-AKKM3:1:1101:8762:5349 2:N:0:1
TACAAGGGTATCTAATCCTGTTTGCTCCCCACGCTGTCGCGCCTCAGCGTCAGCCACAGCCCAGCGGGCCGCCTTCGCCACCGGTGTTCTTCCGGATCTCTACGCATTCCACCGCTACACCCGGAATTCCACCCGCCTCTACTGTGCTCCAGCGCGGGAGTCGCCACGGCCGATCCGGGGTTGAGCCCCGGACTTTCACCGCCGCCTTCCCGCGCCGCCTACGCGCCCCTTAAACCCAGTACTCAAGAGAC
+
CCCCCGGGGDFGGGGGGGGGD<FGGFGFGGGGGCCCFFGGGCGGGGGFEGGGFGGGGGGGGF@EFFGGGGEGGGGGFGGGGGEDGGGGGGGGGBCEFGGGGGGFGG:FFEEFGGGFCCEFFEECGC?DEFFGGGGGGFGFFGGFGFGECFFFFDGDFGCEGG@4=8CG>GD@FFF:ADC@8*96??AF>C*)75EFBBF<?FBBFFF0<???>BGG1<>:<:65(:BC)/3)6:2.2-(,.6)<),3443(
@M00200:205:000000000-AKKM3:1:1101:22736:5353 2:N:0:1
TACTAGGGTATCTAATCCTGTTTGCTCCCCACGCTTTCGAGCCTCAGCGTCAGTAATGGACCAGTATGTCGCCTTCGCCACTGGTGTTCTTCCGAATATCTACGAATTTCACCTCTACACTCGGAGTTCCACATACCTCTTCCATACTCAAGATAGCCAGTATCAAAGGCAATTCCAAGGTTGAGCCCTGGGCTTTCACCTCTGACTAAACTATCCGCCTACGCTCCCTTTACACCCAATACTCAAGAGAC
+
CCCCCGGGGGGGGGGGGGGGGGGGGGGGGGGGGGGGGGGGFFGGGGGGGGGGGGGGGGGGGGGGGGGGGGGGGGGGGGGGGGGGGFFGGGGGGGGGDGGGGGGGGGGFGGGGGGGFFGGGGGGGGGGGGGGGGFDGFFGEFGGFGFGFGFFGGGGFFGGFEDEFBD?C*=FDFDFFFDG?FE6D58FFFDE?BGG8ACFEEB@<EE5760)CE;E?8DFA=C):5ABGD::464*0>B2-0>E5*6**(0(
@M00200:205:000000000-AKKM3:1:1101:15353:5355 2:N:0:1
TACTCGGGTATCTAATCCTGTTCGCTCCCCACACTTTCGCTCCTCAGCGTCAGGTAATGCCCAGAGAACCGCCTTCGCCACCGGTGTTCCTCCTGATATCTGCGCATTTCACCGCTACACCAGGAATTCCGTTCTCCCCTGCATACCTCTAGTCTGCCCGTATCGAAAGCAAGCGCCGTGTTAAGCACGGCGTTTTCACTCCCGACGCGACAAACCGCCTACGAGCCCTTGATACCCAGTACTCAAGAGAC
+
CCCCCGGGGGGGGGGFCFFGFFFEC@FBFGFGGGGGGGEGGGGFGGCFGEGGGGGGGGFGGFGGGF8FFGC7=:FGGGGGDGFGCFFFGFFCGGFFGGFGGGGDGGDFGGGGDGGFGGCGGGGGGGGCF8DDFFGG9D@DFCG7EFFDGF8DEDFCFFGBCD<FDFGGFGFEADE>>5C5DFFGFGGAFC75?/:DA?FE@BFFF0(,:;>F088;(17:1:::487<2*(.)265+).(6<B9):)5(,.
@M00200:205:000000000-AKKM3:1:1101:26297:5365 2:N:0:1
TACTGGGGTATCTAATCCTGTTTGCTCCCCACGCTGTCGCGCCTCAGTGTCGGCTATTCGAGTCTTGCGACTCCACTGCCCAGCAGATCGCCTCCGCCACTGGTGTTCTTCCGGCTCTCTACGCCTTCCATCGCTCCACCCGGATTTCCATCCGCCTCTACAGTGCCCAAGCCCCCCAGTCGCCGCCGCCGACCTGGAGCTGAGCTCCAGACTTTCACCGCCGCCTCCTTGTGGCCCCCTACGCAGCCTTT
+
CCCC8FFGGGGGGGGGGGGGGG9FAFGGGGGGGGGGGGG8BEGGGGGCFGGG::6BC,,69,666CC<++@6@=,AE,6?,,BE,4,9<46,6,4+,C=?F?,C,9@@D;;F+B8?69,,,,+446@9F;3E=@?8C6D5*6+91*=DFFC?,0=*9EC;9?CC*+=F;D5)<C>*?*@;,*3**:*0?4:8)1=8)(2((()/6))(((//5)29<F??0(7>0*)*2*).)(,85(-7(3(3((4(.)-
@M00200:205:000000000-AKKM3:1:1101:23323:5407 2:N:0:1
TACTCGGGTATCTAATCCTGTTTGCTCCCCACGCTTTCGAGCCTCAGCGTCAGTAATGGACCAGTATGTCGCCTTCGCCACTGGTGTTCTTCCGAATATCTACGAATTTCACCTCTACACTCGGAGTTCCACATACCTCTTCCATACTCAAGATAGCCAGTATCAAAGGCAATTCCAAGGTTGCGCCCTGGGCTTTCCCCTCTGACTAACCTACCCGCCTACGCTCCCTTTACACCCAGTACTCGAGCGCC
+
CCCCCGGGGGGGGGEGCGGFGGDGFGGGGGDGGGGGGGGEFGGGGGGGGGGGGGFFFGGGFGDCFGFGAFCFGGGGGGGGGCFFFFGCGGGGGDEGG@DFGFGG7EGGFGFGFGGFGGGGGGGGC8BFCGDGCGDE?7DEDAFFFFGFGFGG98DFDD?6899DD9+3:D*5D8<?D+=DFF=+*6=??C650@CFF*,:8A585AEE@)8*:)6:2@BD)0)9@EEGGCE*9*57C=BE3<3)((((.,(
@M00200:205:000000000-AKKM3:1:1101:6673:5422 2:N:0:1
TACTGGGGTATCTAATCCCGTTTGCTCCCCTAGCTTTCGCGCCTCAGCGTCAGTGTCGGTCCAGGAAGCCGCCTTCGCCACCGGTGTTCCTCCGGATATCTACGCATTTCACCGCTACACCCGGAATTCCGCTTCCCTCTCCCGAACTCAAGCCCCGCAGTCTTCCGCGCCATTCCCCGGTTGAGCCGGGGGATTTCACGCGGAACTTACGGGACCGCCTACGCGCCCTTTAAGCCCAATACTCAAGAGAC
+
CCCCCGGGGGGGGGGGGFGGGGGGGGGGGGGGGGGGGGGGGGGGGGGGGGGGGGGGGGGGGGGGGGGGGGGGGGGGGGGGGGGGEGGGGGGGGGGGGGGGGGGGGGEGFFGGGGGFDGGGGGGGGGGGGGGGGCGGGFGFFGGE6@DD7FGGGDF?5CG?CGCFEFD>>GFFFFFFA?C>FCGD;FGFBGEBEDFGFFG6?>9BBF:BFA<FFFGGFGF0<:?<(:>D3<:<<A<0A3(.5>28422811(
@M00200:205:000000000-AKKM3:1:1101:23707:5448 2:N:0:1
TACGGGGGTATCTAATCCTGTTTGCTCCCCACGCTTTCGAGCCTCAGCGTCAGTAATGAGCCAGTGTGTCGCCTTCGCCACTGGTGTTCTTCCGAATATCTACGAATTTCACCTCTACACTCGGAGTTCCACACACCTCTCTCATACTCAAGACACCCAGTATCAAAGGCAATTCCGAGGTTGAGCCCCGGGATTTCACCCCTGACTTACATGTCCGCCTACGCTCCCTTTACACCCAGTACTCAAG
+
CCCCCGGGGGGGGFGGGGGGGGGGGGGGGGGGDGGGGGGGGGGGGGGGGGGGGGGGFGGFGGGGGGGGGGGGGGGGGGGGGGGGGGCGGGGGGGGGGGGGGGGGCFGGGGGGGGGFGGGGAEGGFGGGGGAEC6>BCFDEDDFFCFGBFFFGGGFFFGG?F7DGEEDGFGFFF@FACBC>FEGGFGF@49EFFGGGFE?:92@=DEE<>*8CCEC9;C:1;@(01;5<47@)667(=3(.64:<9:<
@M00200:205:000000000-AKKM3:1:1101:5249:5454 2:N:0:1
TACACGGGTATCTAATCCTGTTCGCTCCCCATGCTTTCGTACCTCAGCGTCAGTATTAGGCCAGATGGCTGCCTTCGCCATCGGTATTCCTCCAGATCTCTACGCATTTCACCGCTACACCTGGAATTCTACCATCCTCTCCCATACTCTAGCTTCCCAGTATCGAATGCAATTCCTAAGTTAAGCTCAGGGATTTCACATCCGACTTAAACAGCCGCCTACGCACGCTTTAAGCCCAATACTCAAG
+
CCCCCGGGGEGGGGCFGGGGGG,BFCCGGGCGGGGGGFFGFDFAGGGGGGG@:C<E<CFBEGGG@FFGGGGGGGGGGE@EGGEDGCFGFGA,8==FGDFGGFCGGGGGFGGGG6EEDGGCFD8@E898F8@EGG?FGFGE?GG9DFCEGFGF9C@B:EDFGGFCAFDDFGFFFFF7DFGFFCFGBA,;++6*<@?FFEC77C@A==AAE5>*9@CEFGD=AD9:9E6C*:(@7>4BE=2B38)))/)
@M00200:205:000000000-AKKM3:1:1101:23807:5512 2:N:0:1
TACTGGGGTATCTAATCCTGTTCGCTCCCCATGCTTTCGCTCCTCAGCGTCAGTTAATGCCCAGAGACCTGCCTTCGCCATCGGTGTTCCTCCTGATATCTGCGCATTTCACCGCTACACCAGGAATTCCAGTCTCCCCTACATCACTCTAGTCTGCCCGTACCCACCGCAGATCCGGAGTTGAGCCCCGGACTTTCACGGCAGACGCGCCAAACCGCCTACGAGCTCTTTAAACCCAGTACTCAAGAGA
+
CCCCCGGGGGGGGGGGGGGGGGGGGGGGGGGGGGGGGGGGGGGGGGGGGGGGGGGGGGGGGGGGGGGGGGGGGGGGGGGGGGGGGGGGGGGGGGGGGGGGGGGGGGGGGGGGGGGDGGGGGGGGGGGGGGGGGGGGGFGFFGGFGFGFGFGGGGGFFFGEGGFGFFGGAGFAFFFFFAGBFFFGFGFFEGEBFEFFFFGD9=AB9=@@>1137@GGFGF;<@;5(3.>:06>ABF:E(4:94AF2:72:(
@M00200:205:000000000-AKKM3:1:1101:11294:5515 2:N:0:1
TACCGGGGTATCTAATCCTGTTTGCTCCCCACGCTGTCGCGCCTCAGCGTCAGCCACAGCCCAGCGGGCCGCCTTCGCCACCGGTGTTCTTCCGGATCTCTACGCATTCCACCGCTACACCCGGAATTCCACCCGCCTCTACTGTGCTCCAGCGCGAGAGTCTCGAAGGCCGATCCGGGGTTGAGCCCCGGACTTTCACCCCCGACTCCTCGCGCCGCCTACGCGCCCTTTAAGCCCAGTACTCAAGAGAC
+
CCCCCGGGGGGGGGGGGGGGGGGGGGGGGGGGGGGGGGGGGGGGGGGGGGGGGGGGGGGGGGGGGGGGGGGGGGGGGGGGGGGGFFGGGGGGGGGGGGGGGGGGGGGGGFFGGGGFGGGGFGGGGDGFGGGGGGGGEFGFFGGFGFGFGFGFGGGFFG4?8CCFFFGGEGF@B>FFFFGFGDDGFGGFDGGFFGFGF9?48>99B>06?<BF>2CC>GEF6::0(/8>)2)-6924E:6:AB<AF?<BF?(
@M00200:205:000000000-AKKM3:1:1101:23769:5528 2:N:0:1
TACTAGGGTATCTAATCCTGTTTGCTCCCCACGCTTTCGAGCCTCAGCGTCAGTAATGGACCAGTATGTCGCCTTCGCCACTGGTGTTCTTCCGAATATCTACGAATTTCACCTCTACACTCGGAGTTCCACATACCTCTTCCATACTCAAGATAGCCAGTATCAAAGGCAATTCCAAGGTTGAGCCCTGGGCTTTCACCTCTGACTAAACTATCCGCCTACGCTCCCTTTAAGCCCAGTACTCAAGAGAC
+
CCCCCGGGGGGGGGGGGGGGGGGGGGGGGGGGGGGGGGGGGGGGGGGGGGGGGGGGGGGGGGGGGGGGGGGGGGGGGGGGGGGGGGGGGGGGGGGDGGGGGGGGGDEFGGGGGGGFGFFGGFFE7>EGGGGGGGFFFFGEFGGFGFGFGFGGGDFFFE?DFGDGFFGGFGF566FFD+?DDDFGFGGA5D?:DFGGFFGFFB<5:7CEB@EE@CE:=CBD):ADFGFGFGF;A46>@49@8@<EE:>*7=(
@M00200:205:000000000-AKKM3:1:1101:24111:5533 2:N:0:1
TACGAGGGTATCTAATCCTGTTTGCTCCCCACGCTTTCGAGCCTCAGCGTCAGTAATGGACCAGTATGTCGCCTTCGCCACTGGTGTTCTTCCGAATATCTACGAATTTCACCTCTACACTCGGAGTTCCACATACCTCTTCCATACTCAAGATAGCCAGTATCAAAGGCAATTCCAAGGTTGAGCCCTGGGCTTTCACCTCTGACTAAACTATCCGCCTACGCTCCCTTTATACCCAGTACTCAAGATA
+
CCCCCGGGGGGGGGGGGGGGGGGGGGGGGGGGGGGGGGGGGGGGGGGGGGGGGGGGGGGGGGGGGGGGGGGGGGGGGGGGGGGGGGGGGGGGGGGGGGFGGGGGGGGGFGGFGGGFGGGGGGGGGGGGGGGGGGCEGFGFFFGFFFFFGFGGGGGFFEFFGGBCEFGGDFFDFE7FDFFFGGFGFGEFFGEFFFGGFEE@68=@EE5=E@);CEGC=CBA@>=95>?G9;7*@?<?F*5@E@ECEB37**
@M00200:205:000000000-AKKM3:1:1101:7091:5533 2:N:0:1
TACTGGGGTATCTAATCCTGTTTGCTCCCCACGCTTTCGCGCCTCAGCGTCAGAACCGGACCAGACAGCCGCCTTCGCCACTGGTGTTCTTGCGAATATCTACGAATTTCACCTCTACACTCGCAGTTCCGCTGTCCTCTTCCGGTCTCAAGCCAACCAGTATCGAAGGCAATTCTGTGGTTGAGCCACAGGCTTTCACCCCCGACTTAATCGGCCGCCTACGCGCCCTTTAAACCCAGTACTCCAGAGC
+
CCCCCGGGGGGGGGGGGGGGGGGGGGGGGGGGGGGGGGGGGGGGGGGGGGGGGGGGGGGGGGGGGGGGGGGGGGGGGGGGGGGGGGGGGGGGGGGGGGGGGGGGGGGGGGGGGGGFGGGGCFGGGGGDFGEGGGGGGFFEFGGBGFGFGFFGGGGFFGGFGGEGF?FGFGFBFEFFFFFFFGGGFGGFAFFFFGGGFFGBB2@>@>B0;;EFFFGG>DFFF1:>>GFG)24AFA7?GFF?DFF).7:-,(
@M00200:205:000000000-AKKM3:1:1101:24436:5539 2:N:0:1
TACCAGGGTATCTAATCCTGTTCGCTCCCCACACTTTCGCTCCTCAGCGTCAGGTAATGCCCAGAGAACCGCCTTCGCCACCGGTGTTCCTCCTGATATCTGCGCATTTCACCGCTACACCAGGAATTCCGTTCTCCCCTGCATACCTCCAGTCTGCCCGTATCGAAAGCAAGCCAGGTGTTAAGCACCTGGTTTTCACTCCCGACGCGACAAACCGCCTACGAGCCCCTTAAACCCACTACTCAAG
+
CCCCCGGGGGGGGGGGGGGGGGGGGGGGGGGGEGGGGGGGGGGGGGGGGGGGDGGGGGGGFG8FGGGGGGGGGGGFGGGGGCFGGEFGFFFGGGGFGGGG;F?CFGGEGGGGGCEFGGGGGGGGFFGGGGGFFGGDAFEB?GGFGFGF?FFFCCFFFGF5+?<D9FF8@FC=FF?FF*=?:CF@@FGFF>FFFFFFF8:A*)/))-6295((:@GC>G:(:88>05;<*1.4).)4A?(,4220<>)
@M00200:205:000000000-AKKM3:1:1101:24491:5543 2:N:0:1
TACCAGGGTATCTAATCCTGTTTGCTCCCCACGCTTTCGCGCCTCAGCGTCAGAACCGGACCAGACAGCCGCCTTCGCCACTGGTGTTCTTGCGAATATCTACGAATTTCACCTCTACACTCGCAGTTCCGCTGTCCTCTTCCGGTCTCAAGCCAACCAGTATCGCAGGCAATTCTGTGGTTGAGCCACAGGCTTTCACCCCCGACTTAATCGGCCGCCTACGCGCCCTTTAAACCCAGTACTCAAGCGAT
+
CCCCCGGGGGGGGGGGGGGGGGGGGGGGGGGGGGGGGGDGEGGGGGGGGEGGGGGGCEGEEGGFGGGGGGGGFGGGCGGGG8EEAEFEGGGEFFFGGGFGGCFFG8FG8FFFGGGFDFFGGGFG@EE8EFGGCEGFGFG788@*@BGFGC=FFGGF5EDFD<;C>*?+08F5FEFC9BEFGG7*;CEAFGFF>EFGAEG3@@FF969?)9)?D@E89CBF@;1<>EBG3*:946<:E61:<>><<0))(4(
@M00200:205:000000000-AKKM3:1:1101:14081:5571 2:N:0:1
TACTAGGGTATCTAATCCTGTTCGCTCCCCACACTTTCGCTCCTCAGCGTCAGGATATTCCCAGAGAACCGCCTTCGCCACCGGTGTTCCTCCTGATATCTGCGCATTTCACCGCTACACCAGGAATTCCGTTCTCCCCTGAATACCTCTAGTCTGCCCGTATCGGAAGCAAGCGCCGTGTTAAGCACGGCGTTTTCACTCCCGACGCGACAAACCGCCTACGAGCCCTTTATACCCAGTACTCAAG
+
CCCCCGGGGGGGGGGGGGGGGGGGGGGGGGGGGGGGGGGGGGGGGGGGGGGGGGGGGGGGGGGGGGGGGGGGGGGGGGGGGGEGGGGGGGGGGGGGGGGGGGGGGGGGGGGGGEGFGGGGGGGGGGGGGGGGGGGGGFGFFGFFGFGFGFGFFGGFFGGDEGBGFFGGFGFFFFDEFFGFGGGGFGGFBCCEEGGDFFGFE5B2@@F@FB@@>FGG0CBFBBBF?C>DCF?AFFF<FD?>BBAFF?F
@M00200:205:000000000-AKKM3:1:1101:27248:5580 2:N:0:1
TACTAGGGTATCTAATCCTGTTTGCTCCCCACGCTTTCGAGCCTCAGCGTCAGTAATGGACCAGTATGTCGCCTTCGCCACTGGTGTTCTTCCGAATATCTACGAATTTCACCTCTACACTCGGAGTTCCACATACCGCGTCCATACTCAAGATAGCCAGTATCAAAGGCAATTCCAGGGTTGAGCCCTGGGCTTTCACCTCTGACTAACCTATCCGCCTACGCCCCCTTTCAACCCAGTTCTAAAGAGA
+
CCCC@FGG<FGDGGG9FCFGCFGGGCGGFG8BFGGGGGG8EG+FFGGGGGGGGGGDFD<,B@FGGGGFEFFGGDEGFGGDF8EGGGF@GGGGDECFEGCGGGGG,=FGGGDGFC8DFFGG,@477>CDGEEADGFGG*@)3@8?EFDEF+AFE+=0+@DFF+;D;F+3*,38:5939+=:DFDDBCF?0=C59CFC<EGF*:@B;EC>*0)1)13<)3@=))-*)48C)*.*/*0(6(/54)5))).)/,
@M00200:205:000000000-AKKM3:1:1101:16088:5581 2:N:0:1
TACGGGGGTATCTAATCCCGTTTGCTCCCCTAGCTTTCGCGCCTCAGCGTCAGGATCGGCCCAGTCGGCCGCCTTCGCCACTGGTGTTCCACCGAATATCTGTCCATTTCACCGGTACACTCGGTATTCCACCGACCTCTACCGTCCTCAAGTCCGCCAGTTTCGGATGCAGTTTCCAGGTTGAGCCTGGAGATTTCACACCCGACTTAACGGACCGCCTACACCCGCTTTATACCCAGTACTCAAGAGA
+
CCCCCGGGGGGGGGGGGGGGGFGGGGGGGGGGGFGGGGGGGGGGGGGGGGGGGGGFGGGEGGGGGGGGGGGGGGGGGGGFFFGGDEGGGGGGGGGGGGGGGGEDFGGGGGGGGGGAGGGCFFGGCFGFFGGGGGGGGFGFFGFBGFGFGFG>F>F>EGGFGGEFDFDE4DFBFEFFFFCFFFG*;CGAAFFFFFEFFEFEF;11>F;6))77(;EE(>>?FF??7EEG37?4246)<7((.))644<<08
@M00200:205:000000000-AKKM3:1:1101:16124:5582 2:N:0:1
TACTCGGGTATCTAATCCTGTTTGCTCCCCACGCTTTCGTGCATGAGCGTCAGTGCAGGCCCAGGGGATTGCCTTCGCCATCGGTGTTCCTCCGCATATCTACGCATTTCACTGCTACACGCGGAATTCCATCCCCCTCTGCCGCACTCCAGCCGTGCAGTCACAAATGCAGTTCCCAGGTTAAGCCCGGGGATTTCACACCTGTCTTGCACGACCGCCTGCGCACGCTTTACACCCAGTACTAAAGAAA
+
CCCCCGGGGGGGGGGGGGGGGGGGGGGGGGGGGGGGGGGGGGGGGGGGGCGGGGGGGGGGGGGGGGGGGGGGGGGGGGGGGGGGGGGGGGGGGGGDGGGAFGGGGGGGGGGGGFFFGGGGGGGGGGGFGGGGGGGGGFGFFGGFGFGFGFGDCFGE>EGFGGFGF5FCFG65ACFCFFGFGFFFFGGFFGCEFGGCACGEFFB98>)59A<E;;EE255;01()(17>*91)6>A3E??>94))).56(.
@M00200:205:000000000-AKKM3:1:1101:10661:5586 2:N:0:1
TACGGGGGTATCTAATCCTGTTTGCTCCCCACGCTTTCGTGCATGAGCGTCAGTACAGGCCCAGGGGATTGCCTTCGCCATTGGTGTTCCTCCGCATATCTACGCATTTCACTGCTACACGCGGAATTCCATCCCCCTCTGCCGTACTCTAGCCTTGCAGTCACAAAGGCAGTTCCCAGGTTGAGCCCGGGGATTTCACCTCTGTCTTGCAAAGCCGCCTGCGCACGCTTTATACCCAGTACTCAAG
+
CCCCCGGGGGGGGGGGGGGGGGGGGGGGGGGGGGGGGGGGGGGGGGGGGGGGGGGGGGGGGGGGGGGGGGGGGGGGGGGCGFEGGGGGGGGGGDGGGGAFFGGGGGGGGGGGGFGFGGFGEEEGEGGGGGGGGEGGGB8DBDE5E>GDGFFDFGFFFGGFGGEFCA5:>EFFFFFFFFGFGG47>EGFFDEF4?CGFEGF.3<;C?EEF@E?7@GG>DD((32:>EDG5*-:4666<4435<A<A?>
@M00200:205:000000000-AKKM3:1:1101:22662:5599 2:N:0:1
TACTCGGGTATCTAATCCTGTTTGCTCCCCACGCTTTCGAGCCTCAGCGTCAGTAATGGACCAGTATGTCGCCTTCGCCACTGGTGTTCTTCCGAATATCTACGAATTTCACCTCTACACTCGGAGTTCCACATACCTCTTCCATACTCAAGATAGCCAGTATCAAAGGCAATTCCAAGGTTGAGCCCTGGGCTTTCACCTCTGGCTAAACTATCCGCCTACGCTCCCTTTACCACCAATCCTCCAGAGA
+
CCCCCGGGGGGGFGGGGGGGGGGGGGGGGGGGGGGGGGGGGGGGGGGGGGGGGGGGGGGGGGFGGGGGGGFGGGGGGGEGGGGGFGGGGDFFFFFGGGGGGAFGEGFFCGFGGGGBFEFGDFGGEEGGGGGGGGCC?FF85@DFGDFFGFCCEF?+BDD56=*=DFGGFF68?<FDFFG?CE8D5DFFFG=5D6@C+;7*6=0))))*58@CB5;@8>B588>B=GDC7;E*:**7:>()(-9*(75723
@M00200:205:000000000-AKKM3:1:1101:12562:5600 2:N:0:1
TACTAGGGTATCTAATCCTGTTTGCTCCCCACGCTTTCGAGCCTCAGCGTCAGTAATGAGCCAGTGTGTCGCCTTCGCCACTGGTGTTCTTCCGAATATCTACGAATTTCACCTCTACACTCGGAGTTCCACACACCTCTCTCATACTCAAGACACCCAGTATCAAAGGCAATTCCGAGGTTGAGCCCCGGGATTTCACCCCTGACTTAAATGTCCGCCTACGCTCCCTTTATGCCCAGTACTCAAGAGA
+
@CCCCGGGGGGGGGGGGGGGGGGGGGGGGGGGGGGGGGGGGGGGGGGGGGGGGGGGGGGGGGGGGGGGGGGGGGGGGGGGGGGGGGGGGGGGGGGGGGGGGGGGGGGGGGGGGGGFGGGGGGGGGGGGGGGGGGGGGFGFFGGFGFGFGFGGGGGFFGGFFGFGFFGCFFFFFFF+@ADAFFGCFGGFFGGFD59>ECFF5ADFFFEEEAEEE8D,:??@FBF;@CEGDF@CCE4;C8?/;@EEC8<@3@
@M00200:205:000000000-AKKM3:1:1101:5662:5607 2:N:0:1
TACCGGGGTATCTAATCCTGTTTGCTCCCCACGCCGTCGCGCCTCAGCGTCAGCAACGGCCCAGCAGACCGCCTTCGCCACTGGTGTTCTTCCCGATCTCTACGCATTCCACCGCTACACCGGGAATTCCATCTGCCTCTACCGTGCTCGAGCCCCTCAGTCTCACCAGACTTCCCGGAGTTGAGCCCCGGCGTTTCACCGGCACCTTAGCTAGCCGCCTCCGCGCCCTTTCTGCCCAGTACTCCAGAGAC
+
CCCCCDDEG@GGGGCGFGFFGGCFGGGGGGCFEF,@FFCC@GGGGGCDFGGGGFGGGDDCGCFFFDGFGGDGGEGGGGGGGCEGFEFGGGGG;,@BFFGGGGGGGEGGAFGGEEGFDGGGG6+=FEGCFGGAFCCGG?FFFGG5+*<8<9>D>*9*9C96=DC76CCD4,8)19*;>BD>=<+7)5=AB<*)0=E79AG7(,-((-3)-.)).4<8(9>B(31)1?>G<<744):<F)1:2-<9()5).(,
@M00200:205:000000000-AKKM3:1:1101:14587:5608 2:N:0:1
TACTGGGGTATCTAATCCTGTTTGCTCCCCACGCTGTCGCGCCTCAGTGTCAGCAACGGCCCAGCAGAACGCCTTCGCCACTGGTATTCTTCCCGATCTCTACGCATTCCACCGCTACACCGGGAATTCCACCAGCCTCTGCCCGCCTCCAGTCCCCCAGTCTCCAGTGCCCTCTCCCAGTTGGGCCGGGAGCTTTCACACCGAACTTAACGGACCGCCTGCGCCCGCTTTAAACCCAATACTCAAGAGA
+
CCCCCGGGGGGGGGGGGGGGGGGGGGGGGGGGGGGGGGGGGGGGGGGGGGGGGGGGGGGGGGGGGGGGFGGGGGGGGGGGGGGG6EDFGGGGGGGGDEGGGGGGGGGGGGGGGGGFGGFGGGGGGGGGGGGGGGGGGFGBFGGFGFGFGFF6@CGFFGDFFGFGFFFG5EFCFF>FFFGFGEC*9@E4DDCDDGDDF?FFFF@0(1;4<FFF@@GG65>0<?1:(*09)18<AD3:?<?07BAB)24410
@M00200:205:000000000-AKKM3:1:1101:12021:5621 2:N:0:1
TACGAGGGTATCTAATCCTGTTTGCTCCCCACGCTTTCGAGCCTCAGCGTCAGTAATGGACCAGTATGTCGCCTTCGCCACTGGTGTTCTTCCGAATATCTACGAATTTCACCTCTACACTCGGAGTTCCACATACCTCTTCCATACTCAAGATAGCCAGTATCAAAGGCAATTCCAAGGTTGCGCCCTGGGCTTTCACCTCTGACTAAACTATCCGCCTACGCTCCCTTTACGCCCAATCCTCCAGCGA
+
CCCCCGGGGGFGGGGGGGGGGGGGGGGGGGGGGGGGGGGGFGGGGGGGGCFEGGGGGGGGGGGGGGGGGGGGGGGFGGGGGGGDEGGGGGGGGCFFGGGGGGGGG8FGGGGGGGGFGGGGGGGCF@EGGGGGGGGGFFDEFGGFGFGEGFGGCAFFFGGB??7FEFDG??DDFFF+C9FDF8++*6+<BD?56FFFFEGF@@E5CCCA>==;*;E@@GFA=BDFFGFD2;E4625/=@DD13?3(5((.(
@M00200:205:000000000-AKKM3:1:1101:23662:5627 2:N:0:1
TACAGGGGTATCTAATCCCGTTTGCTCCCCACGCTTTCGCGCCTCAGCGTCAGGGAATGCCCAGAGACCCGCCTTCGCCACCGGTGTTCCTCCCGATCTCTACACATTTCACCGCTACACCGGGAATTCCAGTCTCCTCTGCATCCCTCAAGAACGGCAGTATCGGCCGACCCCCCTGAGTTGAGCCCAGGGATTTCACGACCGACTTGCCATCCCGCCTACGCGCCCTTTATACCCAATACTCAAGACAC
+
CCCCCGGGGGGGGGGGGGGGGGGGGGGGGGGGGGGGGGGGGGGGGGGGGGGGGGGGGGGGGGGGGGGGGGGGGGGGGGGGGGGGGGGGGGGGGGGGCGFGGGGGGGGGGGGGGGGDDEGFGGGGGGGGGGGGGGGCGFFFFGGFGF8DFFGGGGGFFGDFGGFGFEGGDGFFFAFFFFGFCG=CAF6>FGGFFGGGFFGF@@99((38<BBFFFGG(9>82:::6EDG)9394AAAGF?0822)).)4(,(
@M00200:205:000000000-AKKM3:1:1101:23318:5637 2:N:0:1
TACGGGGGTATCTAATCCTGTTTGCTCCCCACGCTTTCGCGCCTCAGCGTCAGTTACAGTCCAGAGAGCCGCCTTCGCCACTGGTGTTCCTCCACATCTCTACGCATTTCACCGCTACACGTGGAATTCCGCTCTCCTCTTCTGCACTCAAGTCTCCCAGTTTCCAGTGCGTCACGGGGTTGAGCCCCGCACTTAGACACCAGACTTAAGAAACCGCCTGCGCGCGCTTTAAACCCAATACTCAAG
+
CCCCCGGGGGGGGGGGGGGGGGGGGGGGGGFGGGGGGGGGGGGGDGGGGGGGGGGGGGGGGGGGGGGGGGGGGGGGGGGGGGGGGGGGGGGGGGGGGGGGGFFGGGGGGGGGGGGFGGGGCFFGGBDF;FGGGDGCFFFDFGGFGFGEGFGGGGGFFGGF8CCGFFGG5EEFFDFBA>9BCGGCFGGAB4:BAFGGAEGFFFFFF6<C<E<E@DFG0>5:<96>>C>D39><)4:0A12:BFFFFB
@M00200:205:000000000-AKKM3:1:1101:22637:5639 2:N:0:1
TACTAGGGTATCTAATCCTGTTTGCTCCCCTAGCTTTCGCGCCTCAGCGTCAGTTGTGGTCCAGTGCGCCGCTTTCGCCACAGGTGTTCCTCCCGATATCTACGCATTTCACCGCTACACCGGGAATTCCACGCACCTCTCCCACACTCCAGCACGGCAGTTTCCCCTGACCGCTCCAGGTTGAGCCTGGAGATTTCACAGAAGACTTACCGCACCGCCTACGCGCCCTTTAAACACAGTACTCAAG
+
CCCCCGGGGGGGGGGGGGGGGGGGGGGGGGGGGGGGGGGGDGGGGGFGGGGGGGGGGGGGGGGGGGGGGGGGGGGGGGGGGGGFFGGGGGGGGGGGGEGGGGGGGGGGFGGGGGGFGGGGGGGGGGFGGGGGDGGGGFGFFGGFGFGFGFGGGGGFFGGFGGEGFFGGFGFFFFEEFF>FCEF4AFFFF:FFFFFDFEGEFB3=EBE?.;@FF@GGFDB@0873(:>G378):)4.;?BA2625)4)
@M00200:205:000000000-AKKM3:1:1101:15826:5649 2:N:0:1
TACAGGGGTATCTAATCCTGTTTGCTCCCCACGCTTTCGAGCCTCAGCGTCAGTAATGGACCAGTATGTCGCCTTCGCCACTGGTGTTCTTCCGAATATCTACGAATTTCACCTCTACACTCGGAGTTCCACATACCTCTTCCATACTCAAGATAGCCAGTATCAAAGGCAATTCCAAGGTTGAGCCCTGGGCTTTCACCTCTGACTAAACTATCCGCCTACGCTCCCTTTAAACCCAATACTCAAGAGAC
+
CCCCCGGGGGGGGGGGGGGGGGGGGGGGGGGGGGGGGGGGAFGGGGGGGDGGGGGGGGGGGGGGGGGGGGGGGGGGGGGGGGGGGGGGGGGGGGGFGFCGFFGGGFGGFGGGG?FFGGGGCFGGGGCGGGGGGGGGFF88?EGFGFGFGFGGGGFBFFGFD+*C>BGDFGFFFEF7FCGF===DBDFFFFDDFFGDF7<=@C<8*0*;:CFEFEGF5;@A8=094AAFCC)*:66:*(82>3*083**(((
@M00200:205:000000000-AKKM3:1:1101:13775:5651 2:N:0:1
TACACGGGTATCTAATCCTGTTCGCTCCCCACACTTTCGCTCCTCAGCGTCAGGTCATTCCCAGAGAACCGCCTTCGCCACCGGTGTTCCTCCTGATATCTGCGCATTTCACCGCTACACCAGGAATTCCGTTCTCCCCTGAATACCTCTAGTCTGCCCGTATCGGAAGCAAGCGCCGTGTTAAGCACGGCGTTTTCACTCCCGACGCGACAAACCGCCTACGAGCCCTTTAAACCCAGTACTCAAGAGA
+
CCCCCGGGGGGGGGGGGGGGGGGGGGGGGGGGGGGGGGGGGGGGGGGGGGGGGGGGGGGGGGGGGGGGGGGGGGGGGGGGGGGGGGGGGGGGGGGGGEGGGGGGGGGGFGGGGGGEGGGGFGGGGGGGGGGGGGGGFFGFFGGFGFG7FFGFFGGFFGG>EGFGFFGGFGFFFFFFFFGFGFC?CFGFB7CAAGGGFEGEF=B=@BBFF@;B(8FFFGF?:<?EBDEGGG?FBBA:C(83))).-44-3,
@M00200:205:000000000-AKKM3:1:1101:19783:5690 2:N:0:1
TACTAGGGTATCTAATCCTGTTTGCTCCCCACGCTTTCGCGCCTCAGCGTCAATAACGGGCCAGATAGCCGCCTTCGCCACCGGTGTTCTTCCCAATATCTACGAATTTCACCTATACACTGGGAATTCCACTATCCTCTCCCGCATTCAAGCTCACCAGTATCAAGCGCAGCCCCCAGGTTGAGCCCGGGAATTTCACGCCTGACTTGGTAAGCCGCCTACGCGCCCTTTACACCCAGTACTCAAGAGA
+
CCCCCGGGGGGGGGGGGGGGGGGGGGGGGGGGGGGGGGGGGGGGGGGGGGGGGGGGGGGGGGGGGGGGGGGGGGGGGGGGGGGGGGGGGGGGGGGGGGGGGGGGGFGGGGFGGGGFGGFFGGCGGGGGGDCGGGGGGFEEF?FEGFGFGFG9DDGFFGGBFGCGFFGGBGFAB@EDDFDFFD7FFFGFFGGF4FGGFFGFFFDFF28?@BFFCFGG6CA?FFF318):7*3<ABBFG1(5AF)4AB2)41
@M00200:205:000000000-AKKM3:1:1101:19194:5703 2:N:0:1
TACTAGGGTATCTAATCCTGTTCGCTCCCCACACTTTCGCTCCTCAGCGTCAGGTCATTCCCAGAGAACCGCCTTCGCCACCGGTGTTCCTCCTGATATCTGCGCATTTCACCGCTACACCAGGAATTCCGTTCTCCCCTGAATACCTCTAGTCTGCCCGTATCGGAAGCAAGCGCCGTGTTAAGCACGGCGTTTTCACTCCCGACGCGACAAACCGCCTACGAGCCCTTTAAACCCAATACTCAAGAGA
+
CCCCCGGGGGGGGCGGGGGGGGGGGGGGGGGGGGGGGGDGGGFGGGGGGGGGGGGGGGGGGGEGGGGGGGGGGGEGGGGGGGGGGGGGGGGGGGGGGGGGGGGDGGGGFGGGFGGFGF9FEDFGCFGGCDGFGGGFFFDBFCDFGFDEGFFDG?FFFFDAGG5D=?GD>GFFFFFFFFGFGG@FFFGFFGGE955:@*CC9@B@=>>>>@@9.=FCB35-24?54E>GFF?25481C::042)4<72)37
@M00200:205:000000000-AKKM3:1:1101:23085:5705 2:N:0:1
TACGAGGGTATCTAATCCTGTTTGCTCCCCACGCTTTCGCGCCTCAGCGTCAGAACCGGACCAGACAGCCGCCTTCGCCACTGGTGTTCTTGCGAATATCTACGAATTTCACCTCTACACTCGCAGTTCCGCTGTCCTCTTCCGGTCTCAAGCCAACCAGTATCGAAGGCAATTCTGTGGTTGAGCCACAGGCTTTCACCCCCGACTTAATCGGCCGCCTACGCGCCCTTTCCACCCAGTACTCAAG
+
CCCCCGGGGGGGDGGGGGGGGGGGGGGGGGGGGGGGGGGGGGGCFGGGGGGGDFGGGGGGGGGGGGFFGGGGGGGGGGGGEFGGDEGGGGGGGGG>FGCAF=FGGGFGGGGGGGGFFEFDFGFGFCCFGGGGGGGFGFGFFADBGFGAGF:FGGGFFGGFGGFGFFGGFGF@A@FFFFFFG5*AACGFAFFFFGGGFCGFB@>==BFFF<6?D6C=9GD??B?>(/>DCFF)<AF1E:(,:9<9).2
@M00200:205:000000000-AKKM3:1:1101:6305:5732 2:N:0:1
TACAGGGGTATCTAATCCTGTTTGCTCCCCACGCTTTCGAGCCTCAGCGTCAGTTACAGTCCAGAGAGCCGCTTTCGCCACCGGTGTTCCTCCATATATCTACGCATTTCACCGCTACACATGGAATTCCACTCTCCTCTACTGCACTCAAGTCTAACAGTTTCCAATGCACACACTGGTTGAGCCACTGCCTTTTACATCACACTTATTAAACCCCCTGCGCTCGCTTTACACCCAGTACTCAAG
+
CCC?CGGGGGGGGGDFGFFGGGGGGGGFGGFEEGGGGGGGGGEGGGGDEFGEEGCEFFFGGEFGFGGEGGCGC@GGGGGGG8FGGGGGGGGGGGF?EEFFDGGFGGGGFGFF9EEEDG?F@EFFF9EGGGGGGG8E8DGC5A,@FB6*=D=A3DDFFEFFG8C@*??F*=+*08:*;DFFGEGD?:CFCCCFAE9D+8=E<:*00)3>E<A**:B5>>/):4)*)42**2****72*//67C645)
@M00200:205:000000000-AKKM3:1:1101:13789:5739 2:N:0:1
TACCGGGGTATCTAATCCTGTTTGCTCCCCACGCTTTCGCGTCTCAGCGTCAGTACCGTCCCAGCGAGCTGCCTTCGCCGTTGGTGTTCCTCCCGATATCTGCGCATTTCACCGCTACACCGGGAATTCCACTCGCCTCTTCCGGACTCTAGTCCGGCAGTATCGACCGGCATCCCAGGGTTGAGCCCTGGACTTTCACAGCCGACTTACCGGACCGCCTACACGCTCTTTAAAACCAATACTCAAGAGA
+
CCCCCGGGGGGGGGGGGGGGGGGGGGGGGGGGGGGGGGGGGGGGGGGGGGGGGGGGGGGGGGGGGGGGGGGGGGGGGGGEFGEFEGGGGGGGGGGGGGGGGGGGGGGGGGGGGGGFGGGGGGGGGGGGGGGGGGGGGFGEFGGFGEGFGFGCEGGEDEGEFGEGDFCGFGEBFFFFFFGEG6)66@FAFGGFFGD>19CEEF<>B>F:A<B<>FGE0)7((.4735)1/2)4A<48*(-4:D4))53431
@M00200:205:000000000-AKKM3:1:1101:21568:5751 2:N:0:1
TACTCGGGTATCTAATCCTGTTTGCTCCCCACGCTTTCGAGCCTCAGCGTCAGTAATGAGCCAGTGTGTCGCCTTCGCCACTGGTGTTCTTCCGAATATCTACGAATTTCACCTCTACACTCGGAGTTCCACACACCTCTCTCATACTCAAGACACCCAGTATCAAAGGCAATTCCGAGGTTGAGCCCCGGGATTTCACCCCTGACTTAAATGTCCGCCTACGCTCCCTTTATACCCAGTACTCAAGAGCT
+
CCCCCGGGGGGGGGGGGGGGGGGGGGGGGGGGGGGGGGGGGGGGGGGGGGGGGGGGGGGGGGGGGGGGGGGGGGGGGGGGDGGGGGFGGGGGGGGGGGGGFCFFGGGGGGGGGGGFFGCFFGGGFEEGGGGGGGGGEFG5DFGFGFGFGFFFFFFF?GGFF?EFEDCD@FBDFFF;5>6?FFGDCFGFFG>5?>F5FFGE=BF2BFEF*:CAEEF<(:59@>@D@GEG0:;CC??38@(/9>C<7537@()
@M00200:205:000000000-AKKM3:1:1101:17812:5758 2:N:0:1
TACTGGGGTATCTAATCCTGTTTGCTCCCCACGCTTTCGAGCCTCAGCGTCAGTAATGGACCAGTATGTCGCCTTCGCCACTGGTGTTCTTCCGAATATCTACGAATTTCACCTCTACACTCGGAGTTCCACATACCTCTTCCATACTCAAGATAGCCAGTATCAAAGGCAATTCCAAGGTTGAGCCCTGGGCTTTCACCTCTGACTAAACTATCCGCCTACGCTCCCTTTAAACCCAATACTAAAGAGA
+
CCCCCGGGGGGGGGGGGGGGGGGGGGGGGGGGGGGGGGDGGGGGGGGGGGGGGGGGGGGGGGGGGGGGGGGGGGGGGGGGGFGGGGGGGGGGGGGEGGGGGGGGGDG?FFGGGGGBCF=8@FFCCEGFGD=EGFDFDFGFFGGFGEGEGFGFFGFFFGGFGGFGEFGGFGFFFFFFFFF5F9DCFFGFFGF?DFGDFFGECDFEEEEF@@=@CFGDACB))35:48?C7:5A4;=>C@(>=@***0095(
@M00200:205:000000000-AKKM3:1:1101:19681:5777 2:N:0:1
TACCAGGGTATCTAATCCTGTTTGCTCCCCACGCTTTCGCGCCTCAGCGTCAGAACCGGACCAGACAGCCGCCTTCGCCACTGGTGTTCTTGCGAATATCTACGAATTTCACCTCTACACTCGCAGTTCCGCTGTCCTCTTCCGGTCTCAAGCCAACCAGTATCGAAGGCAATTCTGTGGTTGAGCCACAGGCTTTCACCCCCGACTTAATCGGCCGCCTACGCGCACTTTAAACCCAATACTCAAG
+
CCCCCGGGGGGGGGGGGGGGGGGGGGGGGGGG@FGGGGGFGGGGGGGGGGGGEFFFGGGDEEGG@FGGGGGGGGGGGGCGG,FFGGGGGGGFEGGGGG8FGGGGGCGGGGDFGGGFDFFF,,4=FCEGGD>EDEDGGFF79F=D80CAFFGGGGCDFEDFE@@GFFFE>FFDF:FF>1=5@FGGFGE>AF94?CGGBCFE=@@>=BFFF4?CDFDE;<><@DFFFG)7)9)-6>D?GFFF)5<))(.
@M00200:205:000000000-AKKM3:1:1101:21792:5792 2:N:0:1
TACTCGGGTATCTAATCCTGTTTGCTACCCACGCTTTCGAGCCTCAGTGTCAGTTACAGTCCAGAGAGCCGCTTTCGCCACCGGTGTTCCTCCATATATCTACGCATTTCACCGCTACACATGGAATTCCACTCTCCTCTACTGCACTCAAGTCTAACAGTTTCCAATGCACACAATGGTTGAGCCACTGCCTTTTACATCAGACTTATTAAACCACCTGCGCCCGCTTTATACCCAGTACTCAAG
+
CCCCCGGGGGGGGGGGGGGGGGGGGGGGGGGGGGGGGGGGGGGGGGGGGGGGGGFGGGGGGGGGGFGGGGGGGGGGEFGDFGGGGGGGGGGGGGGGGGGGGGGGGGGGGGFFGGGFGGGGGGGGGGGGGCEGGFGGGFGFFGGFGFGBGFFFCFDFFGGFFDDGEFGDFGFFFDED?D=DGEGFBFFFFGFFFAFGFCF<7C@85)7ACCE@CE6:=59CB=2*:1@47C*>?<5>C=>EFFFF63
@M00200:205:000000000-AKKM3:1:1101:19477:5809 2:N:0:1
TACAAGGGTATCTAATCCTGTTTGCTCCCCACGCTTTCGCACCTCAGCGTCAATACATGTCCAGTTAGTCGCCTTCGCAACTGGTGTTCTTCCGAATATCTACGAATTTCACCTCTACACTCGGAATTCCACTAACCTCTCCATGATTCAAGCGATGCAGTCTTAAGGGCAGTTCCAGAGTTGAGCTCTGGGCTTTCACCCCTAACTTACACCGCCGCCTCCGTGCGCTTTAAGCCCAGTACTCAAG
+
CCCCCGGGGGGGGGGGGGGGGGGGGGGGGGGGGGGGGGGGGGGGGGGGGGGGGGCEGGGGGGCFGGGGGGGGGGGGGG,CEE@FFGGGGGGGFGGCGGGGGGGGCDDFGGFFGGFFGGGFGGGDGG?FFA=FGFGGG+DDFGGFG5EDGFGGDGGBDGFFFCD9EFFFFGF8FEBFBF=DFGG7DFGFFDFFFCFFFCE@CAD=85CEFFF*)1BCAGB))052-A89/9-8*7;(411;44<C<()
@M00200:205:000000000-AKKM3:1:1101:18198:5825 2:N:0:1
TACTGGGGTATCTAATCCCGTTCGCTACCCTAGCTTTCGTGTCTCAGCGTCAGAGCAGCCCCAGTGACCCGCTTTCGCCACGGGTGTTCCAGACGATATCAACGCATTTCACCGCTCCACCATCTGTTCCACTCACCCCTATCTTCCTCGAGCACGCCGGTTTGGCCAGCCATTCCCCGGTTAAGCCGTGGGATTTCACAACCCACCTTACGATCCGCCTACACACGCTTTAAACCCAGTACTCAAGAGA
+
CCCC,CFGGGGGGGGGGGGGGG8FGG:FGGG-FFGGGGGGG<FGGGGGGGGGG9C<E,,BFGGG6EF,F,@+@FFG,BFG,8@F7CGGGGG9F,:FGGGG;FGDGGGGGGGGGGGFGGGGG8E,FFGGDG,,?E+@F*CDF,,C,+?DG*@C++=90@7@E+8D)**,3D5)<AFF5@*@FG*=>EGA/:EE)66;CFGC)(,6;?(/))630,=E@FB3@@(;?E)9*9<<<AA0C?F?DFBDF02).(
@M00200:205:000000000-AKKM3:1:1101:9060:5826 2:N:0:1
TACTAGGGTATCTAATCCCGTTCGCTCCCCTGGCTTTCGCGCCTCAGCGTCAGTATCGGCCCAGTAGCCCGCCTTCGCCTCAGGTGTTCCTCCCGATATCTACGCATTTCACCGCTACACCGGGAATTCCAGCTACCTCTTCCGTACTCTAGCTCGCCAGTATCGGCCGACCCTCCGGGGTTGAGCCCCGGGCTTTCACAGCCGACTTAACGAGCCGCCTACGCGCCCTTTAAGCCCAATCCTCAAGAGC
+
CCCCCGGGGGGGGGGGGGGGGGGGGGGGGGGGGGGGGGGGGGGEEGGGGGGGGGGGGGDG:FGFGGGGGGGGGGGGGGGGGGGGGGFGGFFGFEGGGDEGGGGGGGGGGGGGGGGFGGGGGGGEEEGCGGGCGGGGGFG5@GG>E?CDFFF=F92:AGGBFGFD5>D:AEFAABFBD><AFGGGAF68AD=AEGFC4)47@;;;>9B:<4<BFFE5,9@6310548>D3*:)564:FF0(((.<48<)((
@M00200:205:000000000-AKKM3:1:1101:4721:5828 2:N:0:1
TACGAGGGTATCTAATCCTGTTTGCTCCCCACGCTTTCGCGCCTCAGCGTCAGAACCGGACCAGACAGCCGCCTTCGCCACTGGTGTTCTTGCGAATATCTACGAATTTCACCTCTACACTCGCAGTTCCGCTGTCCTCTTCCGGTCTCAAGCCAACCAGTCTCGAAGGCAATTCTGTGGTTGAGCCACAGGCTTTCACCCCCGACTTAACCGGCCGCCTCCGCGCCCTTTAAACCCAGTACTCACG
+
CCCCCGGGGGGGGGGGGG<FGGAFGGGGGGCBFGGGGDF7F7FGGGGGGGGGGDGGGGGGGGGGC@FEG7FCFGGGGGGGGGGGFFFGGGFF9FGDGGGGGDGGG8FGGGGFGGGFGGGGD8==4CEFGGGGG6=DFFGCDEG>65=@DFGFFCFAFGGFC+;C@*3;>GFDFEF@>BFFGGGGA?EFFFFFFCFGF5C355/-86:1CE);(18=1CB:(.4B;EFG35?2<))4EB04<<2.)((
@M00200:205:000000000-AKKM3:1:1101:22503:5852 2:N:0:1
TACACGGGTATCTAATCCTGTTTGCTCCCCACGCTTTCGAGCCTCAGCGTCAGTAATGGACCAGTATGTCGCCTTCGCCACTGGTGTTCTTCCGAATATCTACGAATTTCACCTCTACACTCGGAGTTCCACATACCTCTTCCATACTCAAGATAGCCAGTATCAAAGGCAATTCCAAGGTTGATCCCTGGGCTTTCACCCCTGACTAAACTATCCGCCTCCGCTCCCTTTAACCCCAGTCCTCAAGAGA
+
CCCCCGGGGGGGAFFGGD9FFDFGFGGGGG,@FGGCFGGGFGFFGGGGGEGGEFGGFGGGGG7EDGGFGFFFGGGGGGGGGGD?FGGGFGFGGGCFEGCAF;FFEGGGFGDEF9D5+B,A9@DEFGGGGCAEDCCFGDFFFGFFGDDFGFFFF6=8BFD*=9*?9E8D6@F5?D9+92+3FADD+@EF?6+5:,,0<7<*)))558CE*):**0@@8D?))05>)4/*3+0**83(;-6(*0@;4.*/6(
@M00200:205:000000000-AKKM3:1:1101:14733:5852 2:N:0:1
TACTGGGGTATCTAATCCGGTTTGCTCCCCACGCTTTCGCTCCTCAGCGTCAGGGTAGGCCCAGAAAGCCGCCTTCGCCACTGGTGTTCCTCCCGATATCTACGCATTTCACCGCTACACCGGGAATTCCGCTTTCCTCTGCCCACCTCTAGCTCGCCAGTATCCGATGGCCGCTCCCAGTTGAGCCGGGAGATTTCACACCGGACTTAACAAACCGCCTACAAGCCCTTTAAGCCCACTACTCACGACAC
+
CCCCCGGGGGGGGGGGGGGGGGDGGGGGGGGDGGGGGGGGGGGGGGGGGGGGGGGFAFGGGGGFGGGFGGGGGGGGGGGGGGGGGGGGGGGGEGGEEGGGGGGGGDGGGGGGGGGFGGGGGGDC:EGGGGGGGEGGEFFFFGDDGEGFGFGGGGGFFGGEGG*DEFG>AEFFF=BDEFFFGCD:)>FA45:4)=CCF?F?E1(63223;99C77CFBGFF?F062E5C75?A<9AFG?(1:7)..((((,(
@M00200:205:000000000-AKKM3:1:1101:20770:5854 2:N:0:1
TACCAGGGTATCTAATCCGGTTCGCTCCCCACGCTTTCGCGCCTCAGCGTCAGACACGGCCCAGAGCGGCGCCTTCGCCACCGGTGTTCCCCCCGATCTCTACGCATTTCACCACTACACCGGGGATTCCCCGCTCCTCTACCGCACTCCAAGCTCCGCCGTCCCCGCCGACCACCCCGGGTTGAGCCCGGGGCTTTCACGACGGACTGACGAGGCCACCTGCGCGCCCTTTACACCCAATACTCAAG
+
CCCCCGGGGGGGGGGGGGGGGGGGGGGGGGGGGGGGGGGGGGGGGGGGGGGGGGGGGGGGGGGGGGGGGGGGGGGGGGGGGGEGGGGGGGGGGGGGEGGGGGGGGDEGGGGGGGGFGGGGGGGGGCEGGGGGGGDGGFGCFGGFGEGFGFGGGG*?FGGFEDFGFFDGFGFFFFFFDFD@EGDDFFGFFGGFFG*9?AFD?1>>B?>9?,51:>*:<FFB(33578>CG3:B)6><C006?0:-5>()
@M00200:205:000000000-AKKM3:1:1101:10517:5863 2:N:0:1
TACTGGGGTATCTAATCCCGTTTGCTCCCCTAGCTTTCGCGCCTCAACGTCAGTATCCGTCCAGAAGATCGCCTTCGCCACTGGTGTTCCTCCCGATATCTACGCATTTCACCGCTACACCGGGAATTCCATCTTCCTCTCCGGAACTCAAATTAAACAGTTTCTCGTGCACTTCCAGAGTTAAGCTCTGGGCTTTCACACGAGACTTATTCAATCGCCTACGCGCCCTTTACGCCCAGTACTCAAGCGAT
+
CCCCCGGGGGGGGGGGGGGGGGGGGGGGGGGGGGGGGGGGGGGGGGGGGGGGGGGGGGGGGGEGGGGGGGGGGGGGGGGGGGGGGGGGGGGGGGGGGGGGGFGGGGGGGGGGGGGFGGGGGGDGGGGGGGGGFGGGGFGFFGGEGFGFGFGGGGGBFGGFFGFGFFGFAGFCACFFFA7ACFC96@CFA7@*;6@>FAFFFF=AFFF*:<CEF?@46<?(-7561::DDG;CC@?FE<(5>>C<98>2((,
@M00200:205:000000000-AKKM3:1:1101:11736:5912 2:N:0:1
TACAAGGGGTATCTAATCCTGTTTGCTCCCCACGCTTTCGCGCCTCAGCGTCAGAACCGGACCAGACAGCCGCCTTCGCCACTGGTGTTCTTGCGAATATCTACGAATTTCACCTCTACACTCGCAGTTCCGCTGTCCTCTTCCGGTCTCAAGTCTCCCAGTATCGAAGGCAATTCTGTGGTTGAGCCACAGGCTTTCACCCCGACTTAAAAAGCCGGCTTACGTCCCCTTCACCCCCCCCCCCCCCCCCC
+
CCCCCGGGGGGGGGGGGGGGGGGGGGGGGGGGGGGGGGGGGGGGGGGGGGGGGGFGGGGGGGGFGGGGGGGGGGGGGGGGGGGGGGGGGGGGGGGGGGGGGGFGGDGGGGGGGGGFGFGGGGGGGGECFGGEGEDCFFGFFGGFGED=CFFGGFGFFGGFGGFCEFFFFGFDFEFFFFGFGGGGFGGFFGGFFDEFFBEE3BB5-((8*8*>)(*:():(()))(32>5;(/))-.:>(1(,,-(,-(329
@M00200:205:000000000-AKKM3:1:1101:17492:5924 2:N:0:1
TACAGGGGTATCTAATCCTGTTCGCTCCCCACACTTTCGCTCCTCAGCGTCAGGTAATGCCCAGAGAACCGCCTTCGCCACCGGTGTTCCTCCTGATATCTGCGCATTTCACCGCTACACCAGGAATTCCGTTCTCCCCTGCATACCTCTAGTCTGCCCGTATCGAAAGCAAGCGCCGTGTTAAGCACGGCGTTTTCACTCCCGACGCGACAAACCGCCTACTAGCCCTTTACACCCAATACTCAAGAGA
+
CCCCCGGGGGGGGGGGGGGGGGGGGGGGGGGGGGGGGGGGGGGGGGGGGGGGGGGGGGGGGGGGGGGGGGGGGGGGFGGGGGEDGCGFGGDFGGGGGGGGGGDFGGGGGGFGGGDFGGGGGGGGGGGGGGGCFGGG=DEBFGCFDFG9FF9DDFGFFGG>E68FFFGG>C?@5=>ABFG5FFG7BF7?B7C?:CE:FCG?:BF99;@>9@B>@@GG;GF6:?)*);75<57)..5:E(80:)))6(.3.3
@M00200:205:000000000-AKKM3:1:1101:26519:5933 2:N:0:1
TACAAGGGTATCTAATCCTGTTCGCTCCCCATGCTTTCGCTCCTCAGCGTCAGTTAATGCCCAGAGACCTGCCTTCGCCATCGGTGTTCCTCCTGATATCTGCGCATTTCACCGCTACACCAGGAATTCCAGTCTCCCCTACATCACTCTCGTCTGCCCGTACCCACCGCAGATCCGGAGTTGAGCCCCGGACTTTCACGGCAGACGCGACAAACCGCCTACGAGCTCCTTAAAGCCAGTACCCAAGAGCT
+
CCCCCGGEFGFG<CFFAFF6CEGGG@EFGGGGGGGGGGGGGFGGGGGGGEECFFEFGFGGAFG?D@<FGGFGGGF9FGGGGGGCBF6@FGGGGGGG<FCG8EGE78B?DFFGDGGDGDGGGGGGG8C8FDFGFFD@=@ADDFFCFD6:3D,=D8FDD?F538==DDGGADF59:FF5*+*8,=C*,CAFC**::<CB:F4<4=@22>BB0:123:F6D3,,6;)4?DD*24).)))2.4,4))).201(.)
@M00200:205:000000000-AKKM3:1:1101:14451:5954 2:N:0:1
TACGGGGGTATCTAATCCTGTTTGCTCCCCACGCTTTCGAGCCTCAGCGTCAGTAATGGACCAGTATGTCGCCTTCGCCACTGGTGTTCTTCCGAATATCTACGAATTTCACCTCTACACTCGGAGTTCCACATACCTCTTCCATACTCAAGATAGCCAGTATCAAAGGCAATTCCAAGGTTGAGCCCTGGGCTTTCACCTCTGACTAAACTATCCGCCTACGCTCCCTTTATACCCAATACTCAAG
+
CCCCCGGGGGGGGGGGGGGGGGGGGGGGGGGGGGGGGGGGGGGGGGGGGGGGGGGGGGGGGGGGGGGGGGGGGGGGGGGGGGGGGGGGGGGGGGGGGGDGGGGGGGGGGGGGGGGFGGGGGGGGGGGGGGG8DFGGGFGFFGGFGFGFGBGCGGGFCFGFFFFGFFGGFGFFF<F?FFF?FGGGFGGF>CCFFGGGFEFFECE:6A**1.:A6AFGDGE=27=EDGFGGG@E?5?3F@;(4=E<)43
@M00200:205:000000000-AKKM3:1:1101:20963:5957 2:N:0:1
TACTCGGGTATCTAATCCTGTTTGCTCCCCACGCTTTCGAGCCTCAGCGTCAGTAATGGACCAGTATGTCGCCTTCGCCACTGGTGTTCTTCCGAATATCTACGAATTTCACCTCTACACTCGGAGTTCCACATACCTCTTCCATACTCAAGATAGCCAGTATCAAAGGCAATTCCAAGGTTGAGCCCTGGGCTTTCACCTCTGACTAAACTATCCGCCTACGCTCCCTTTAAACCCAGTACTCCAG
+
CCCCCGGGGGGGGGGGGGGGGGGGGGGGGGGGGGGGGGGGGGGGGGGGGGGGGGGGGGGGGGGGGGGGGGGGGGGGGGGGGGGGGGGGGGGGGGGGGGFGFGGGGFFGGGGGGGGFGGGGGGGGGGGGG8FFGGGFFFGFFGGFGFGFGFGGGGGBFFFFGGEF>FFDDEFFFBFDFFGFGA6??EFFFFFD5FGGF;C8*8@@EC@@CEB7=EFG=GFFA@-*0=AGGGB=E6*5899BFFE4(7.
@M00200:205:000000000-AKKM3:1:1101:23051:5964 2:N:0:1
TACTGGGGTATCTAATCCTGTTTGCTCCCCACGCTTTCGAGCCTCAGCGTCAGTAATGAGCCAGTGTGTCGCCTTCGCCACTGGTGTTCTTCCGAATATCTACGAATTTCACCTCTACACTCGGAGTTCCACACACCTCTCTCATACTCAAGACACCCAGTATCAAAGGCAATTCCGAGGTTGAGCCCCGGGATTTCACCCCTGACTTAAATGTCCGCCTACGCTCCCTTTATACCCAGTACTCAAG
+
CCCCCGGGGGGGGGGGGGGGGGGGGGGGGGGGGGGGGGGGGGGGGGGGGGGGGGGFGGGGGGGGGGGGGGGGGGGGGGGGGGGGGGGGGGGGGD=FGFGGGGGGGGGFGGGGGGGFGFGGGGDGBCEGFGFGGGGGEFGFFGGFGFGFGFGGGGCFAB6?FFFGFFGA?FFFFFFFFFGFGGGFFFE?A675@EEC;EGF=BF==4A<A4*64AFF=DB@=:9D=EDGFGE<<)).?;7;9<<;)64
@M00200:205:000000000-AKKM3:1:1101:27242:5964 2:N:0:1
TACTCGGGTATCTAATCCCGTTTGCTCCCCTGGCTTTCGCGCCTCAGCGTCAGTATCGGCCCAGCAACCCGCCTTCGCCTCAGGTGTTCTTCCCAATATCTACGCATTTCACCGCTACACTGGGAATTCCGGTTGCCCCTTCCGTACTCTAGCTCAGCAGTTTCGAAAGACGTTCCGGGGTTGAGCCCCGGGCTTTCACTCCCGACTGGCTTGTCCGCCTACGCGCACTTTAAAGCCACTACTCAATAGCT
+
CC<CCGGDGGGAFGGAG<FGCE@FGFFGGGFGGGGCCFGGEGEGGGGGGFGEGGGGGGDEGGEGGDFGGEGGGGF,4,BBCECDFGG@FGGGGGGGGGG;D=<FEECCFGGGFC89DFGGCDFGFG?FEFGGDGGF=FCDFGGDGF>)?DFFGGGFFGGF9FDGD5CG>,;AFCFA?BCBFEGC96EAB>C6BEGG+*4*08=9(69(((5((/>A?CA17@?3985C<*))6))6*,((.8<,:())-))
@M00200:205:000000000-AKKM3:1:1101:23801:5970 2:N:0:1
TACCAGGGTATCTAATCCTGTTCGCTCCCCACACTTTCGCTCCTCAGCGTCAGGTAATGCCCAGAGAACCGCCTTCGCCACCGGTGTTCCTCCTGATATCTGCGCATTTCACCGCTACACCAGGAATTCCGTTCTCCCCTGCATACCTCTAGTCTGCCCGTATCGAAAGCAAGCGCCGTGTTAAGCACGGCGTTTTCACTCCCGACGCGACAAACCGCCTACGAGCCCTTTAAGCCCAATACTCAAGAGA
+
CCCCCGGGGGGGGGGGGGGGGGGGGGGGGGGGGGGGGFGGGGGGGGGGGGGGGGGGGGFGGGGGGGGGGGGGGGGGGGGGGGGGGGGGGGGGGGGFFGGGGGGGGGGGGGGGGGGFGGGGGGGG<EECGGFDFFFG9FEDFGGFGFDEF5=DFDGCFGGFG6DFDFGEDGFEA>EEFFGEGCG7BFFFECEBECEGFFGFFDFF2>9BF>FF>DGGFGFB(4-51CEG*9:45<4>;6(4?BB?9B7)((
@M00200:205:000000000-AKKM3:1:1101:11115:5974 2:N:0:1
TACCGGGGTATCTAATCCTGTTTGCTCCCCACGCTTTCGAGCCTCAGCGTCAGTAATGAGCCAGTGTGTCGCCTTCGCCACTGGTGTTCTTCCGAATATCTACGAATTTCACCTCTACACTCGGAGTTCCACACACCTCTCTCATACTCAAGACACCCAGTATCAAAGGCAATTCCGAGGTTGAGCCCCGGGATTTCACCCCTGACTTAAATGTCCGACTACGCTCCCTTTATACCCAGTACTCAAGAGA
+
CCCCCGGGGGGGGGGGGGGGGGGGGGGGGGGGGGGGGGGGGGGGGGGGGGGGGGGGGGGGGGGGGGGGGGGGGGGGGGGGGGGGGGGGGGGGGGGGGGGGGGGGGGGG;FFGGGGFFGFGFFGGGGGGGGGGGGGGGFFFFFGFFFGEGDFGGGFFFGFBFGEGFFFE5DFFFFFFFDDDGFG+;EGFFCCBFGGGFAFFFFFFFFB8>8:C?CCC(/:252(80ADG;:37)?CEG<044))17=<.68
@M00200:205:000000000-AKKM3:1:1101:11416:6003 2:N:0:1
TACAAGGGTATCTAATCCTGTTTGCTACCCACGCTTTCGAGCCTCAGTGTCAGTGACAGTCCAGAGAGCCGCTCTCGCCACCGGTGTTCCTCCATATATCTACGCATTTCACCGCTACACATGGAATTCCACTCTCCTCTACTGCACTCCAGTCTACCAGTTTCCAATGCATACAACGGTTGCGCCACTGCCTTTTACACCAGACCTAATCAACCACCTGCGCCCGCTTTAAGCCCATTACTCAAG
+
CCCC8FCGGGGGGGFGGGGFGGGFGGFGGGGGGGGGGGGEEGFGGGGGGGGGG9ECFGFFGGGGCEGDGF+CF:C:BFDFGGGGGG=@<EDFFGDFFF,EFFFF+46:=FFGGDG>>F=FDF,=E@ADFGCF9FFGFFGCFGC+,;=*0*6+6==DBA8DAF>@C+?@0=+03DFD*:+<:@+=<8@:3=CF67E876:6@580=50*1:*3*)6*7;94)))///?4418@*5(32().;EC)./
@M00200:205:000000000-AKKM3:1:1101:16881:6012 2:N:0:1
TACTAGGGTATCTAATCCTGTTTGCTCCCCACGCTTTCGAGCCTCAGCGTCAGTAATGGACCAGTATGTCGCCTTCGCCACTGGTGTTCTTCCGAATATCTACGAATTTCACCTCTACACTCGGAGTTCCACATACCTCTTCCATACTCAAGATAGCCAGTATCAAAGGCAATTCCAAGGTTGAGCCCTGGGCTTTCACCTCTGACTAAACTATCCGCCTACGCTCCCTTTAAACCCAGTACTCAAGAGAC
+
CCCCCGGGGGGGGGGGGGGGGGGGGGGGGGGGGGGGGGGGGGGGGGGGGGGGGGGGGGFGGGGGGGGGGGGGGGGGGGGGGGGGGGGGGGGGGDGGGGGGGGGGGGGGGGGGGGGFGGGGGGGGGGGGGGGGGGGGGFGEFGGFGFGFGFGGGGG?BFCFGGFGFFGGFFFFF5DFFEGFGGG?*@FFFG?FFFGDFECCEFFFFFEFFFFF@EGGFGFAACFF=C@FCCEECEE@E@DF45594>EB(:(
@M00200:205:000000000-AKKM3:1:1101:9634:6017 2:N:0:1
TACACGGGTATCTAATCCTGTTCGCTCCCCATGCTTTCGCTCCTCAGCGTCAGTTAATACCCAGAGACCTGCCTTCGCCATCGGTGTTCCTCCTGATATCTGCGCATTTCACCGCTACACCAGGAATTCCAGTCTCCCCTACATCACTCTAGTCTGCCCGTACCCACCGCAGATCCGGAGTTGAGCCCCGGACTTTCACGGCAGACGCGACAAACCGCCTACGAGCTCTTTATACCCAATACTCCAGCTA
+
CCCCCFFCFGGGGGGGGGGGGGGGGGGGGGFGGGGGGGDGGGGGGFGGGGGGGGGGAFGGGGFCGGGGGG8FGGGGGGGGGGGCFGFFGFDGGGGGCEDFFFFCGGGEGGAFFDG5CF,AFGFGFFGFGGGCDFFGGFGFFFGFG5?EGFG=FD@BFEF>EGFDEBCEEGB>5>FFF5D5@8C7;D6?AGEDFDECA6=)4>528=559(39(6CF@3D(,6(7(:5<*:6)6>5)<>?1:?A?(820)-
@M00200:205:000000000-AKKM3:1:1101:16938:6019 2:N:0:1
TACTAGGGTATCTAATCCTGTTTGCTCCCCACGCTTTCGCGCCTCAGCGTCAGAACCGGACCAGACAGCCGCCTTCGCCACTGGTGTTCTTGCGAATATCTACGAATTTCACCTCTACACTCGCAGTTCCGCTGTCCTCTTCCGGTCTCAAGCCAACCAGTATCGAAGGCAATTCTGTGGTTGAGCCACAGGCTTTCACCCCCGACTTAATCGGCCGCCTACGCGCCCTTTAAACCCACTACTCAAGAGAC
+
CCCCCGGGGGGGGGGGGGGGGGGGGGGGGGGGGGGGGGGGGGGGGGGGGGGGGGGGGGGGGGGGGGDFGGGGGGGGGGDFGGGGGGGGGGGGGGGFGGGGGGGGGGGGGGGGGGGFCEGGGGGGGGGGGGGGGGGGGFGCFGGFGFGDGFFD?FGFFGDADFEGDF7E>FFCFFFFFAFFFG>7>EGFFFFFFGGGFCGFFFFFFFFF<E?EF?GG@GFF@D<BFGFG79):):):EF(1,5<?A(2308(
@M00200:205:000000000-AKKM3:1:1101:8231:6047 2:N:0:1
TACCGGGGTATCTAATCCTGTTCGCTCCCCACGCTTTCGCTCCTCAGCGTCAGTTACTGCCCAGAGACCCGCCTTCGCCACCGGTGTTCCTCCTGATATCTGCGCATTCCACCGCTACACCAGGAATTCCAGTCTCCCCTGCAGTACTCCAGTCTGCCCGTATCGCCCGCACGCCCACAGTTACGCTGTGAGTTTTCACGAACAACGCGACAAACCACCTACGAGCTCTTTAAACCCACTCCTCTATAGA
+
CCCCCGGGGGGGGGGGGGGGGGGGGGGGGGDFEGGGGGGGGGGGGDGGGGGGGGDFGGGGGGGGFGGGGGGGGGGGGGGGGGGGGGGGGGGGGFFFGGGGGGGGGGGGGFGEFEEEGGGGGGGGGGGGGGGC8EFGGFGFFGG?EFGDG5D?EFD9DFFEGGFGFFDGBGFFE=5A>D>FGEF+9=EDBFGF8CFC8*=@25>>@@B(276;>1CC@CDBFF:5<E3C*:<266)1A6013(-8).)6-5
@M00200:205:000000000-AKKM3:1:1101:20788:6047 2:N:0:1
TACAGGGGTATCTAATCCTGTTTGCTCCCCACGCTTTCGTGCATGAGCGTCAGTGCAGGCCCAGGGGATTGCCTTCGCCATCGGTGTTCCTCCGCATATCTACGCATTTCACTGCTACACGCGGAATTCCATCCCCCTCTGCCGCACTCCAGCCGTGCAGTCACAAATGCAGTTCCCAGGTTAAGCCAGGGGATTTCACACCTGTCTTGCACGACCGCCTGCGCACGCTTTATGCGCACTACTCAAG
+
CCCCCEGCGGGGGGGGGGGCFGGGGGGGGGGGGGGGGGGGGGGFFC<FGGGGGGGGGGFGEGDGGDGGGFGGGGGGGGGGGGDGGGGGGFGCFGGGGGFGGAEGGGGGGGGGGGGFGFEEE6CEE>FCGGCEFGFGEBGBDFGEGF>AGFG6DGGF9EG<EDAFE*03+<BA?EFFFFGFGG8>AC,*3@EFDGGFA?FEED=29E4<44>BF=CC>DF<229)(3.7*13>2).(23197:AFA?2
@M00200:205:000000000-AKKM3:1:1101:17569:6051 2:N:0:1
TACACGGGTATCTAATCCTGTTTGATCCCCACACTTTCGTGCCTCAGCGTCAGTTGAAGTCTAGTAAGCTGTCTACACTATCGGTGTTCTTGACGATATCTAAGCATTTCACCGCTACACCGTCAATTCCGCCTACCTCGACTCCACTCAAGCCCATCAGTATCAATCCCACCCTCCCGGTTAAGCCGGGATATTTCAGAACTGACTTAATAGGCCGCCTACGCACCCTTTAAACCCAGTACTCCAG
+
CCCCCGGGGGGGGFGGGGGGGGGGGGGGGGGGGGGGGGGGGGGGGGGGGGGGGGGGGGGGGGGGGGGGGGGGGGFFFGGGGG>FGGGGGGGGGGDECGGGGGGFGGGFGFGGG6EFGGGGGGGGGGGGGGEGGGDFGFGF>EGFGFGFGFGGGGGFFGFFDGFGFF+EDGFFFFFFFEGDFE7=FE?D5CEEFGCFFFGE=C@*9=AECFF4A4DFADD?5B()-=AGG*3;.;;=E1(..;C<(;8
@M00200:205:000000000-AKKM3:1:1101:24299:6069 2:N:0:1
TACTCGGGTATCTAATCCTGTTTGCTCCCCACGCTTTCGAGCCTCAGCGTCAGTAATGGACCAGTATGTCGCCTTCGCCACTGGTGTTCTTCCGAATATCTACGAATTTCACCTCTACACTCGGAGTTCCACATACCTCTTCCATACTCAAGATAGCCAGTATCAAAGGCAATTCCAAGGTTGAGCCCTGGGCTTTCACCTCTTACTAAACTATCCGCCTACGCTCCCTTTAAGCCCAATACTCACGAGAC
+
CCCCCGGGGGGGGGDGGGGGGGGGGGGGGGGGGGEFGGGGFGGGGGGGDEEGGGGFGGGGGFFGGGGGGFFGDGGGGGGGGGGGGFGGGGGGGGGGGGGGGFGGDFGGGGFFGGGFDFGGGGFEEECFAGGGGGGGGFGFFGFFGFGCFFEGGGG++6?DDGDGDFGGFGFDFE+?DCDDDA+=68FDFG?*5@@FB7,:1=C***53*8@EBEF?D5A5)))3<??FF?:A<A*0*(5:))/7C((((((
@M00200:205:000000000-AKKM3:1:1101:12509:6079 2:N:0:1
TACGGGGGTATCTAATCCCGTTTGCTCCCCTAGCTTTCGCGCCTCAGCGTCAAGAATGGGCCAGGTAGCCGCCTTCGCCACTGGTGTTCCTCCCGATATCTACGCATTTCACCACTACACCGGGAATTCCGCTACCCTCTCCCACCTTCAAGCCGATCAGTTTCCGATGCCGTTTTCCAGTTGAGCCGGAAGCTTTCACATCGGACTTGGCCGGCCGCCTGCGCGCTCTTTAAACCCAATACTCAAGAGA
+
CCCCCGGGGGGGGGGGGGGGGGGGGGGGGGGGGGGGGGGGGGGGGGGGGGGGGGGGGGGGGGGGGGGGGGGGGGGGGGGGGGGGGGGGGGGGGGGGDGGGGGGGGGGGGGGGGFGFGGGFGGGGFGGGGFGGGGGGFFGFFGFFGFGFGFGGGGGDFGGFGGEGEDGDEGFFFFABFFCAFFFFFFE;):EFFFGGFEGFFFFFFF>EEFFFFFGEFG5BFB>BBC)9C7A<9><?EFFB??226:7ABB
@M00200:205:000000000-AKKM3:1:1101:8336:6086 2:N:0:1
TACACGGGTATCTAATCCTGTTTGCTCCCCACGCTTTCGAGCCTCAGCGTCAGTAATGGACCAGTATGTCGCCTTCGCCACTGGTGTTCTTCCGAATATCTACGAATTTCACCTCTACACCAGGAGTTCCACACACCCCTTCCATACTCAAGATAGCCAGTATCAAAGGCAATTCCAAGGTTCAGCCCTGGGCTTTCCCCTCTGACTAAACTATCCGCCTACGCTCCCTTTATGCCCACTACTCCAGAGC
+
C@C<CFGGGGGGFGGGGGGGGGGGGGGGGGGGGGGGGGGCGGGGGGGCGGGGEF<E,CE@DEGGDA9@FFGGEGGGGG,FE,BFFGGGGGFC9=7FGGGGFGGGFGGGGGGGG,=:FG,E,49=7+@EGGFG?+=C=*@DDGE?,+=DGFGGG+6+5@D5@DEGBD?,*8*:0>FDF2=*89+=+@=AFFC5:97CF6E50=@8CFEA*000*0@D);:4)0/9)49?627C*1@3CE(:66*>(6(<((
@M00200:205:000000000-AKKM3:1:1101:4155:6116 2:N:0:1
TACGGGGGTATCTAATCCTGTTTGCTCCCCACGCTTTCGCGTCTCAGCGTCAGTAACGTCCCCGCGAGCTGCCTTCGCCATTGGTGTTCCTCCCGATATCTGCGCATTTCACCGCTACACCGGGACTTCCACTCGCCTCTTCCGCACTCTAGTCCGGCAGTATCGATCGGCATCCCAGGGTTGAGCCCTGGACTTTCCCAGCCGCCTTACCGGACCGCCTACCCGCGCTTTAAACCCAGTCCTCAAGAGAC
+
CCC8CGGDCGFGDE<FGGGFFGC@ADGGGGGGCGGGGGCCFGGGGGFGDGGGEAEFGCG7FC,@FCGGGCEFGAFF7CBEEGEFGFGGGGFDFG@+FFEGGCFEGEGEGFGGF6CEDF,,@E=E7+3ECEFGFG?E*5CCFGG>*3;5>BF+,2B>AED8:C7D2F*:0556>@)=F6C)=A5*/>EFFGF)<CEFF2<24?F>(4818?F617CC;DB6,4(09=5<572)5).4;(4?)5)6).4).8(
@M00200:205:000000000-AKKM3:1:1101:5176:6134 2:N:0:1
TACGGGGGTATCTAATCCTGTTTGCTCCCCACGCTTTCGAGCCTCAGCGTCAGTAATGGACCAGTATGTCTCCTTCGCCACTGGTGTTCTTCCGAATATCTACGAATTTCACCTCTACACTCGGAGTTCCACATACCTCTTCCATACTCAAGATAGCCCGTATCAAAGGCCATTCCAAGGTTGAGCCCTGGGCTTTCACCTCTGACTAAACTATCCGCTTACGCTCCCTTTAAGCTTACTACTCAATATAC
+
CCCCC7C>@FE9F9E<FCFAFFEF,CCEGGGEEEFCECEG,@FFGFFG>CCEEGF<DFGGGCFC@EFCFGGF?E9=FG:,?FFFEAEE?FGFFG@CC+@@EGG7F,9+;4DF9EDD7FFGBF+48>CFGAFGFGGG8DDDFGGBFFDDD962,=D+9,+*@=06;C7A6,08C:C+=C+*373+03,@9**<AFGF+=BC:4>0*/6*6>B?**65)*)/6;(25:57<C.9))))59)9?3))9()/)))
@M00200:205:000000000-AKKM3:1:1101:8566:6146 2:N:0:1
TACTGGGGTATCTAATCCTGTTTGCTCCCCACGCTTTCGAGCCTCAGCGTCAGTAATGAGCCAGTGTGTCGCCTTCGCCACTGGTGTTCTTCCGAATATCTACGAATTTCACCTCTACACTCGGAGTTCCACACACCTCTCTCATACTCAAGACACCCAGTATCAAAGGCAATTCCGAGGTTGAGCCCCGGGATTTCACCCCTGACTTAAATGTCCGCATACGCTCCCTTTACACCCACTCCTCAAG
+
CCCCCGFGFGGGGGGGGGGG@AE<FGGGGGGGGGGDGGGGGGGGGGFGGGGFGFGGFGGGGGGGGGGGGGGGGGGGCGF:FDCEFCFCFCFGGGG@@FFGGGGGGD=?DFFCCGGFCFCF;DFGGGGFGGGFFE=BC6EBFGGFGFGFGFGFGGFFFGG5DFFGFFGG6DDDB6FFFFG9>FF+;8@CBGGDFDGFFCCCB@DDFFE*A68EAFGC>4)/6;32(=8C<C@FEE<@G?(3(,;@E3<
@M00200:205:000000000-AKKM3:1:1101:15039:6160 2:N:0:1
TACGAGGGTATCTAATCCTGTTTGCTCCCCACGCTGTCGCGCCTCAGCGTCAGCAACGGCCCAGCAGACCGCCTTCGCCACTGGTGTTCTTCCCGATCTCTACGCATTCCACCGCTACACCGGGAATTCCATCTGCCTCTACCGTGCTCGAGCTCGTCAGTCTTACCAGACTTCCCGGAGTTGAGCCCCGGGGTTTCACCGGCAACTTAGCGAGCCGCCTACGCGCCCTTTAAACCCACTACTCAAGCGA
+
CCCCCGGGGGGGGGGGGGGGGGGGGGGGGGGGGGGGGGGGGGGGGGGGGGGGGGGGGGGGGGGGGGGGGGGGGGGGGGGGGGGGGGGGGGGGGGGGGGGGGCGGGGGGGGGGGEE?6FDFGGGGGGGGGGGGGGGGGFGBFGGDGFGFGFGDGDFFFGFFGG@FCFGGA8>BFFFFF>C;FGGG4AFFFGE>BCED=3C@@90(3:><))4491:?>GFF6:<5(:>D)946::ABG?1:8B>?B:))-(
@M00200:205:000000000-AKKM3:1:1101:8097:6187 2:N:0:1
TACTGGGGTATCTAATCCCGTTTGCTCCCCTGGCTTTCGCGCCTCAGCGTCAGAAGGGGTCCAGCAGGCCGCTTTCGCCACCGGCGTTCCTTCCGATATCTACGCATTTCACCGCTCCACCGGAAGTTCCGCCTGCCCCTACCCCCCTCGAGGCCGCCGGTATCGGGGGCACTTGTCCGGTTAAGCCGAACGATTTCACCCCCGACCTGGTGGCCCGCCTACGCGCCCTTTAAACCCAATACTCAAGAGA
+
CCCCCGGGGGGGGFGGGFGGGGGGGGGGGGGGGGGGGGDGDGGGGGGGGGGGGDGGGGGGGGGGGGGGGGGGGGGGGGGGGGGGGGGGGGGGGGG+=CGGGGGGGGGGGGGGG6EDGGGGGGGGGGGGGGEGGEFGGFGDFGGFFEGBDDGCCDGFFGG;E<BGFFGGDGFBFBFFFF:@CG*:6FGF:):B@GFGFAGFFB>>>>>6?BBB:BGGFGF??F?>;EDGD*444<<BGF(1)49<634)(4
@M00200:205:000000000-AKKM3:1:1101:4595:6212 2:N:0:1
TACTGGGGTATCTAATCCTGTTTGCTCCCCACGCTTTCGAGCCTCAGCGTCAGTAATGGACCAGTATGTCGCCTTCGCCACTGGTGTTCTTCCGAATATCTACGAATTTCACCTCTACACTCGGAGTTCCACATACCTCTTCCATACTCAAGATCGCCAGTATCAAAGGCAATTCCACGGTTGAGCCCTGGGCTTTCACCTCTGACTAAACTATCCGCCTCCGCTCCCTTTAAGCCCACTACTACAG
+
CCCCCGDGGGGGGGGGGGGGGGGGGGGGGGGGGGGGGGGFGGGGGGGGGGGGGGFGFGGGGGFGGGGGGGGGCFGGGGGGGGGGGGGGGGDFGGGGGDFGGGGGEGGGGGGGGGGFGGEGGDCE:ECDFCADD8FFGFGFFFFF8EDBF7DD,+3@5B=>G9;DE+=A:8*=FFFFB+6@DEC=FCGAFD6?5CFGFFG568C=EFE;8):C8*3@@4B@2:2*:EDF8:>*8>*689(0;6**.)/
@M00200:205:000000000-AKKM3:1:1101:6146:6213 2:N:0:1
TACGAGGGTATCTAATCCTGTTTGCTCCCCACGCTTTCGAGCCTCAGCGTCAGTAATGAGCCAGTGTGTCGCCTTCGCCACTGGTGTTCTTCCGAATCTCTACGAATTTCACCTCTACACTCGGAGTTCCACACCCCTCTCTCATACTCAAGACACCCAGTATCAAAGGCAATTCCGAGGTTGCGCCCCGGGATTTCACCCCTGACTTACATGTCCGCCTACGCCCCCTTTCCACCCATTCCTCCCGAGCC
+
CCCC@CGDGFGGG<CFFGGGGGFGGGGGGGGGGGGFFG7<FGGGGEEGGGGCEF,B@CFDGGGFCFEEFGFGGEGGEGGGGCF@EEFGGGGGGG:FF,EFF;FE,9EFCGDGGGGFGG8F4DD87+6=FG;F6E+@EFGFFCF?DCFDF?8DFF+;DC8FF8>@*++7*DD)@8BF5>CDFC7+*5CDF>E/5797@8EEDB2=5BE******1?<57?D?D@5(:29705))9<(=((/).))(,(((((
@M00200:205:000000000-AKKM3:1:1101:11302:6229 2:N:0:1
TACAGGGGTATCTAATCCTGTTCGCTCCCCACACTTTCGCTCCTCAGCGTCAGGTCATTCCCAGAGAACCGCCTTCGCCACCGGTGTTCCTCCTGATATCTGCGCATTTCACCGCTACACCAGGAATTCCGTTCTCCCCTGAATACCTCTAGTCTGCCCGTATCGGAAGCAAGCGCCGTGTTAAGCACGGCGTTTTCACTCCCGACGCGACAAACCGCCTACGAGCCCTTTAAACCCACTCCTCAAGCGCT
+
CCCCCGGGGGGGGGGGGGGGGGGGGGGGGGGGGGGFGGGGGGGGGEFGEGGGGGGGGGGGGFFGGGGGGGGGGGGGDGG:FGGGF7=FFGGGGFGBD<EGGGG>FEEEGGGGGGGF6F,AEFGGCCFGGGGGGGGG=DCBDGGFGFGBGFGFG?DBDGGE>DDG=5D>>F?):CEFBEDEGFD7CCEFD;CB?/?5BECEFFF9>0>6@9>>@8FGF:@F?B::8EFG4C3):438E611,:2()5<)(((
@M00200:205:000000000-AKKM3:1:1101:16551:6232 2:N:0:1
TACTGGGGTATCTAATCCTGTTTGCTACCCACGCTTTCGAGCCTCAGTGTCAGTTACAGTCCAGAGAGCCGCTTTCGCCTCCGGTGTTCCTCCATATATCTACGCATTTCACCGCTACACATGGAATTCCACTCTCCTCTACTGCACTCAAGTCTAACAGTTTCCAATGCACACACTGGTTGAGCCACTGCCTTTTACATCAGACTTATTAAACCACCTGCGCTCGCTTTAAGCCCAGTCCTCAAG
+
C<CCCGGGGGGGGGGGGGGGGGGGGGGGGGGGGGGGGGGGFGGGGGGGGGGGGGGGGGGGGGGGGGGGGGGGGGGGGGGGEGEGGGGGGGGGGGGFGGGGGGGFGGGGGGGGGGGAGGGGFGGGGGGGGGGGGGGGGFGFFGGFGFGBGFG8DDGFBGFFFGFGFFGGFGFFFDF*:D+<EECDDGGFFFFFFFGGFEFEFFF*::;CCEEC@EDC5@98@8)3::@4?;C*5;;BF9E*.9>=).
@M00200:205:000000000-AKKM3:1:1101:13515:6235 2:N:0:1
TACTAGGGTATCTAATCCTGTTTGCTCCCCACGCTTTCGAGCCTCAGCGTCAGTAATGGACCAGTATGTCGCCTTCGCCACTGGTGTTCTTCCGAATATCTACGAATTTCACCTCTACACTCGGAGTTCCACATACCTCTTCCATACTCAAGATAGCCAGTATCAAAGGCAATTCCAAGGTTGAGCCCTGGGCTTTCACCTCTGACTAAACTATCCGCCTACGCTCCCTTTCAGCCCAATACTACAGACA
+
CCCCCGGGGGGGGGGGGGGGGGGGGGGGGGGGGGGGGGGGFGGGGGGGGGGGGGGGGGGGGFGGGGGGGGGGGGGGCFGGGGGGGGGGGGGGGGGGGFGGGGGGGFGGGGGGGGGF8FGFDFGD7=ECF,,,+A8EGFFFFFGBA+01ADGFFGGDFECF8=CFFFFFBFFBDE7DFCGAFF6DBFF?5DFF?FGGF*2::)*)0*8*8):CE7CF)9:51:A:)*?C9?4*:692CBD(.)*19).*(0
@M00200:205:000000000-AKKM3:1:1101:16026:6259 2:N:0:1
TACACGGGTATCTAATCCTGTTCGCTCCCCACGCTTTCGAGCCTCAGCGTCAGTAATGGACCAGTATGTCGCCTTCGCCACTGGTGTTCTTCCGAATATCTACGAATTTCACCTCTACACTCGGAGTTCCACATACCTCTTCCATACTCAAGATAGCCAGTATCAAAGGCAATTCCAAGGTTGAGCCCTGGGCTTTCACCTCTGACTAAACTATCCGCCTACGCTCCCTTTACACCCAGTACTCAAG
+
CCCCCGGGGGGGGFFGGGGGGGGGGGGGGGGGGGGGGGGGGGF8FGGGGGGGGGEGGGGGGGFGGEGGGGFGGGGGGGGGGGFFGGGGGGGGGGDFGEGGGGGGG,?FGGGGGGGFGGGGDFFBFBEGGGAFFGGGGBFEBFCFGFGEGFGGGGF5DGGFDFFGFF8DDFFDFB9D?DGDFFFGFFG?A;7CC?7=FFGEEFFECF@=*3=ACEGG)@BFFFFEFGEG<CB=>5==EBD5CEEFF9@
@M00200:205:000000000-AKKM3:1:1101:26976:6264 2:N:0:1
TACACGGGTATCTAATCCCGTTTGCTCCCCTGGCTTTCGCGCATCAGCGTCGGTATCATCCCAGAGACTCGCCTTCGCCACTGGTGTTCCTCCCGATATCTACGCATTTCACCGCTACACCGGGAATTCCAGTCTCCTCTGATGTACCCAAGCTGAACAGTATGAAGTGCAGTTCCCGGGTTGAGCCCGGGGATTTAACACCCCACTCATTCAGCCGCCTACACGCCCTTTATGTCCAGTACTCAATAGA
+
CCCCCGGGGGGGGGGGGGGGGGGGGGGGGGGGGGGGGGGGGGGGGGGGGGGGGGGGGGGGGGGGGGGGGGGGGGGGGGGGGGGGGGGGGGGGGGGGGGGGGGGGGGGGGGGGGGGDGGGGGGDEDEDDGGGGGGGGGFGFFGGFGFGFGFGDGGGFFGGFGG;CCFFGFGFEFFFFFF5@FED4>,;@BDDF:=ECFCGCE=BFDF(38CEFFEDF1D>@7@188C>C)2):4<-.2-,-.4).6:)))-
@M00200:205:000000000-AKKM3:1:1101:16297:6270 2:N:0:1
TACAGGGGTATCTAATCCCGTTTGCTCCCCACGCTTTCGCGCCTCAGCGTCAGGAGATGCCCAGAGACCCGCCTTCGCCACCGGTGTTCCTCCCGATCTCTACACATTTCACCGCTACACCGGGAATTCCAGTCTCCTCTGCATCCCTCACGAACGGCAGTATCGGCCGACGCTCCCCGGTTGAGCCGCGGGCTTTCCCGACCGCCTTGCCATCCCGCCTACGCCCCCTTTACACCCAGTACTCAAGAGAC
+
CCC8CEEGECEEFGCFDDEECCFEGGGGGDF@+CFGGGGGGGGGEEFGGGG@FFFEFDEEGGGFCCFBDFEGDEGGFGF=CFC7FFBFGGGGEFCCFGFFGFGGGGGGGGGGAEEFCEDFE>EDCGGGGGGGGGGG=DGB?CFFEFDBGF8F>8C9>>=@D23@@AGGFCDAF=;)):7?<5>96>C35CC>)/5CF)3(8>26(43(4:>B24AC(9>?6?0),:5CC4,6):<2C(((.4624,5)(.(
@M00200:205:000000000-AKKM3:1:1101:17314:6271 2:N:0:1
TACAAGGGTATCTAATCCGGTTCGCTCCCCTAGCTTTCGCGCCTCAGCGTCAGGATCGGCCCAGCCAGTCGCCTTCGCCACCGGCGTTCCTAGCGATATCTGCGCATTTCACCGCTACACCGCTAGTTCCACTAGCCTCTACCGTCCTCTAGCCAACGCAGTATCCGACGCAGTTCCACAGTTAAGCCGTGGGATTTCACGCCGGACTTACGTAGCCGCCTACGCGCCCTTTAAGCCCAGTACTCACG
+
CCCCCGGGGGGGGGGGGGGEGGGGGGGGGGGGGGGGGGGGDGGGGGGGGGGGGG<FGFGGGGGFGGDFGGGGGGGGGGG@CFFGGGGGGGGGGGGGGGGGGGGGGGGGGGGGGGGFGG8FFDGGEGC8FGGGG8DFGFGFFGG>FEGFGFGCEDGFFGGFGG*58FGEEDEBF@FFF8FAFCG76>FFED5>>GGGFFGFF;;0;070?AF0378@<DB914?>;?>CG31:99<<GF0:>DFFFF0:
@M00200:205:000000000-AKKM3:1:1101:20606:6278 2:N:0:1
TACAGGGGTATCTAATCCTGTTTGCTCCCCACGCTTTCGAGCCTCAGCGTCAGTAATGGACCAGTATGTCGCCTTCGCCACTGGTGTTCTTCCGAATATCTACGAATTTCACCTCTACACTCGGAGTTCCACATACCTCTTCCATACTCAAGATAGCCAGTATCAAAGCCAATTCCAAGGTTGAGCCCTGGGCTTTCACCTCTGACTACACTATCCGCCTACGCTCCCTTTAAGCCCAGTACTCACG
+
CCCCCFEGEGGGGGGGGGGGGGGGGGGGGGGGGGCGGGEGGGGGGFGFGFGGGEGGGGFGGGGGGGGFGGGGGGEF@FFFFGGFGFEGGGGGGGEFEFGGGEGCEGGFGGFGGDGF8E;FGGCE@EEFFAAFFGDEFD96D;FBGF?9DFG?CFG594?DDFFGFF?D*=D8DDDDBFG5>DCC5@8DD88*9FGFAEGFEBE5AEF7):8A)*@8=CF588>@>5?>9?56*680B@(08>?*8(/
@M00200:205:000000000-AKKM3:1:1101:5008:6287 2:N:0:1
TACCCGGGTATCTAATCCTGTTTGCTCCCCACGCTTTCGCGCCTCAGCGTCAGAACCGGACCAGACAGCCGCCTTCGCCACTGGTGTTCTTGCGAATATCTACGACTTTCACCTCTACACTCGCAGTTCCGCTGTCCTCTTCCGGTCTCAAGCCAACCAGTATCGAAGGCAATTCTGTGGTTGAGCCACAGGCTTTCACCCCCGACTTCATCGGCCGCCTACGCCCCCTTTAAGCCCAATATTCACGAGCC
+
CCCCCGGGGGGGGGGGGCGDF9@FFGGFGGGGGGCEFFGGGGGGGGGGGGDGGGGGGGGGGECE?FCEFGDEGGGGGGDGGGGGGGGECGGGGGGFGDDGGGGGG+?:A;EFGGGFGGFGGGCG@CEFGGGC+@DG=FF7<AF>ED8=F9@D@@CF*@:*,5;CAF555@6598=F>9+9FD>**2;*;?968;EDF>C=99@6;:30)<?CEFDG03>61<?)(20)19)<))4:F18?))).64(((((
@M00200:205:000000000-AKKM3:1:1101:5898:6299 2:N:0:1
TACTGGGGTATCTAATCCTGTTTGCTCCCCACGCTTTCGCACCTCAGCGTCAGTACCGGACCAGTGAGCCGCCTTCGCCACTGGTGTTCTTGCGAATATCTACGACTTTCACCTCTACACTCGCAGTTCCACTCACCTCTTCCGGTCTCAAGCCAAGCAGTATCGACGGCAATTCCGTGGTTGAGCCACGGGCTTTCACCCCCAACTTACAAGGCCGCCTACGCGCCCTTTATGCCCAGTACTCAACAGAC
+
@@CCCGGGGGEFE<EFGF<FEFCFCA,CFGFEDEEGD<FC@FCF@C8EFGGGGGGGGGGDCFECF<A<FD:FGEGGCFEGGF<=69C,9==EGGC7=FFF;=CFC+@F=E9FFCEFFCCD,8++@8@FFF8=@?6=?FCD0,@>850:=D,=DF?6?EDFDDDF8?+39C55;C6;99>5F8C466E9F9>)8E,9?*1*-5537@D4473;3=5;0<5/(,(5(179/0)6)-)502??<)))-((..((
@M00200:205:000000000-AKKM3:1:1101:20473:6305 2:N:0:1
TACTAGGGTATCTAATCCCGTTTGCTCCCCACGCTTTCGCGCCTCAGCGTCAGGAGATGCCCAGAGACCCGCCTTCGCCACCGGTGTTCCTCCCGATCTCTACACATTTCACCGCTACACCGGGAATTCCAGTCTCCTCTGCAACCCTCAAGAACGGCAGTTTCGGCCGACCCCCCACAGTTGAGCCGTGGGATTTCACGACCGACTTGCCATCCCGCCTACGCTCCCTTTAAACCCAGTACTCAAG
+
CCCCCGGGGGGGFGGGGGFGGGFGGGGGGGGGGGGGGGGGGGGGGGGGGGGGGGDFFGGGGGGGGGGGGGGGGGGGGGFGGGGGGGGGGGGGGGGE:CFGFGGGGGGGFGEGFEEEGGGGGGGGGGDGGFGFFGGGGFGEFEG52DGDFD8DBDFF>67B?DEGFBGE5EEF?=9?DDDFFFGGFD?DDD==5EECFFGD?(621;>649?<4:FG0D5<BFFD(:8C>CB2)-5<GB24<<).6(3
@M00200:205:000000000-AKKM3:1:1101:25155:6307 2:N:0:1
TACAGGGGTATCTAATCCTGTTTGCTCCCCACGCTTTCGAGCCTCAGCGTCAGTAATGGACCAGTATGTCGCCTTCGCCACTGGTGTTCTTCCGAATATCTACGAATTTCACCTCTACACTCGGAGTTCCACATACCTCTTCCATACTCAAGATAGCCAGTATCAAAGGCAATTCCAAGGTTGAGCCCTGGGCTTTCACCTCTGACTAAACTATCCGCCTACGCTCCCTTTATGCCCAGTGCTCAAGCGAT
+
CCCCCGGGGGGGGFGGGGGGGGGGGGGGGGGGGGGGGGGFEGGGGGGGGGGGGGGGGGGFGGGGGGGGGGGGGGGGGGGGGGGGGGGGGGGGGEGDGGGGGGGGG8FGGGGGGGGFGGGGFFGCC8BFGGGGGGGGGFGFFDDFGFGFGFG64=+<D>??D=;F7D8D*@;=FDFFF7D*CAD=5DF??DCFFFFGC@FFEBE5CCFE555;>AFGFG5))::?>E>GFDF*7763<5(6.194<**05((
@M00200:205:000000000-AKKM3:1:1101:26704:6314 2:N:0:1
TACAAGGGTATCTAATCCTGTTTGCTCCCCTAGCTTTCGCGCCTCAGCGTCAGTACTGGTCCAGGAAGCCGCCTTCGCCACTGGTGTTCCTCCCGATATCTACGCATTTCACCGCTACACCGGGAATTCCACTTCCCTCTCCCAGACTCTAGCCGGGCAGTATAAGATGCCATTCCACGGTTAAGCCGTGGGATTTCACATCAAACTTACCTGGCCGCCTACGCGCTCTTTAAGCCCAATACTCAAGAGA
+
C@CCCGGGGGGGGGGGGGGGGGGGGGGGGGFGGGGGGGGGDGGGGGGGGGGGGGGGGGGGGGGGGGGGGGGGGDGG7FFGGGGGGGGGGGGGGGGGGGGGGGGGGGGGGGGGGGGFGGGGGGGGGGGGGGGGFGGGGFGFFEGFGFGFFFGGGGGFFGGFFG7CEFGGF9CECA9FFFGFBECGAFGFDGEDFEGGFF,8*7B=EE@C=4>EB(:@=DF<D@?F>E:*9D<?E@<780,2:?2.<:)2((
@M00200:205:000000000-AKKM3:1:1101:15732:6327 2:N:0:1
TACAAGGGTATCTAATCCCGTTTGCTCCCCTGGCTTTCGCTCCTCAGCGTCAGGGATGGCCCAGATGACCGCCTTCGCCACTGGCGTTCCTCCCGATATCTACGCATTTCACCGCTACACCGGGAATTCCATCACCCTCTGCCACCCTCAAGCCCATCAGTTTGGCGCGGCCTCTCACCGTTGAGCGGTGAGCTTTCACACGCCACTTAATAGGCCGCCTACACGCGCTTTAAACCCAGTACTCAAG
+
CCCCCGGGGGGGGGGGGGGGGGGGGGGGGGGGGGGGGGGGGGGGGGGGGGGGGGGGGGGGGGGGGGGGGGGGGGGGGGGGGGGGGGGGGGGGGGGGGGGGGGGGGGGGGGGGGGGFGGGGGGDGGGGGGGGGGGGGGFGFFGFFGFGFGFGFGGGFFGGFFFEG=A>GFGFFFFAFFFGFGGGG6CGE?<:AFGGGFEGFFFFFFFFFC3<?C8CFFGFF(4?F:EECDD:)<A<2E?B?ADFFF0,
@M00200:205:000000000-AKKM3:1:1101:8125:6330 2:N:0:1
TACCCGGGTATCTAATCCTGTTTGCTCCCCACGCTTTCGAGCCTCAGCGTCAGTAATGGACCAGTATGTCGCCTTCGCCACTGGTGTTCTTCCGAATATCTACGAATTTCACCTCTACACTCGGAGTTCCACATACCTCTTCCATACTCAAGATAGCCAGTATCAAAGGCAATTCCAAGGTTGAGCCCTGGGCTTTCACCTCTGACTACACTATCCGCCTACGCTCCCTTTCTGACCAGTACTCAAG
+
CCCCCGGGG7FGGGAFGGGGGGGGGGGGGGGGGGGGGGGFFGGGGGFGDGGGCGC9EGGCGGGFGDFGGGFGGGGGFGGGGGGFGGGGGGGGGGD:FGGGG;EFGGGGGGGGGGGFCGGGGG7E+@EFGGGG6D8EGFGFFGGFGF69DFFD@DGFFFFDG+;DD76EDFF5DFFFF9DFFFDF5EG*DD6FFGGF?CEE6@C5:CCC55885*3@)3:99BAB4:?C9?.8795>E:(0;=C4*(*
@M00200:205:000000000-AKKM3:1:1101:9948:6340 2:N:0:1
TACCGGGGTATCTAATCCTGTTTGCTCCCCACGCTTTCGCGCCTCAGTGTCAGTTACAGACCAGAAAGTCGCCTTCGCCACTGGTGTTCCTCCATATCTCTACGCATTTCACCGCTACACCTGGAATTCCACTTTCCTCTTCTGCACTCAAGTCTCCCAGTTTCCAGTGCGTCACGGGGTTGAGCCCCGCCCTTAGACACCAGACTTAAGAAACCGCCTGCGCCCGCTTTACACCCAATACTCAAGACACC
+
CCCCCGGGGGGGGGEGGGGGGGGGGGGGGGGGGGGGGGGGGGGGGGGGGGGGGGGGGGGGGGGGGDCFFGFGEGGGGGGGGGGGGGGGGGGGGFGCEGGGGGGGGGGGGG9FCEGFGGGG,@EEGFGGGGGGGFGGGFGFBEFFGFGFG51?FGGFFEGDDF>FEF8D6=*:BDB>?>+<BEGFFGGF>D7AB?,;+>9@BDF9@57884>*8@FC@G):((6)(*))*27>?ADF7(534.<>()5(5,3
@M00200:205:000000000-AKKM3:1:1101:26498:6354 2:N:0:1
TACCAGGGTATCTAATCCTGTTCGCTCCCCACACTTTCGCTCCTCAGCGTCAGGTCATGCCCAGAGAACCGCCTTCGCCACCGGTGTTCCTCCTGATATCTGCGCATTTCACCGCTACACCAGGAATTCCGTTCTCCCCTGCATACCTCTAGTCTGCCCGTATCGAAAGCAAGCCAGTTGTTAAGCACCTGGTTTTCACTCCCGACGCGACAAACCGCCTACGAGCCCTTTAAACCCAATACTCCACAGAC
+
CCCCCGGGGGGGGGGGGGGDGGGGGGGGGGGGGGGGGGEGGGGGGGGGGGGGGGGGGGGGGGGF@FCFGGGGGGGF=FGGGGGCFGGGGGGGGGCGFFFGGGGEGEGG,==FGGGFGGGGGGGECEDGGGGGGGGCFDEDDGGFGFGDGF99FFGFFGG>CDFGFFG+9FFFFFFFA*54@:+<@FCFFGF>9CFGFFGFFFBAFAA2>9@>03CC1CE?;@05(=8FF57>4<2?:(8(4:>2(5(,(.,
@M00200:205:000000000-AKKM3:1:1101:26379:6362 2:N:0:1
TACTCGGGTATCTAATCCTGTTTGCTCCCCACGCTTTCGAGCCTCAGCGTCAGTAATGGACCAGTATGTCGCCTTCGCCACTGGTGTTCTTCCGAATATCTACGAATTTCACCTCTACACTCGGCGTTCCACATACCTCTTCCATACTCAACATAGCCAGTATCAAAGGCAATTCCAAGGTTGAGCCCTGGGCTTTCACCTCTGACTAAACTATCCGCCTACGCTCCCTTTAAACCCAGTACTCAAGATAC
+
CCCCCGGGGGGGGFGGGGGGGGGGGGGGGGGGGGGGGGGEGGGGGGGGGGEBBFFAFFGFGGEGG9F@FGFFDGGDFGGEGGFGG,CFCFGGGCFFGGGFDAF=F,AFG;DFFFEFCFGGGGGG+>@C7DEFCGCFGFGFFFGFGFF*++6+6=8D5EGB=+;FE9D=5FF56*9;+;69CD?FBDF5;7+<ACFG<CFFFB@)3>>@*)=EACFFFGFF-:=>>EEG9>=C*83>C2@=CB***(/7).)
@M00200:205:000000000-AKKM3:1:1101:27505:6366 2:N:0:1
TACTGGGGTATCTAATCCCGTTTGCTCCCCTAGCTTTCGCGTCTCAGCGTCAGTAACCAGCCAGAGCCTCGCCTTCGCCGCCGGTGTTCCTCCTGATATCAACGCATTTCACCGCTCCACCAGGAATTCCAGGCTCCCCTCTGGTCCTCAAGCAAGGTAGTTTCGGGCGCAATTCCTCGGTTAGGCCGAGGGATTTCACACCCGACTTACGATGCCGCCTACACGCGCTTTATACCCAGTACTCAAG
+
CCCCCGGGGGGGGGGGGGGGGGGGGFFGFGGGGGGGGGGEFEGGGGGGG:CFEEGGGGGGGGGGGGGGGGGGGGGGGCFCF=FCGGGDGGGGGGGGFFFGFFFEGG7FCFGGGGGFGGGGGGGGGGGDGFGGFGGEEFGDEGGFGFGEGFGCEGFFFGGFGGFGDFGGFGDBFBAFF@DBFGDFFFGDBGGFFFGGFECCE;69>B@07>@;@?EGFGF????FBG:CCD:4<6>2C2(..94<2(4
@M00200:205:000000000-AKKM3:1:1101:18323:6418 2:N:0:1
TACGCGGGTATCTAATCCTGTTTGCTCCCCACGCTGTCGCGCCTCAGCGTCAGTACCGGCCCAGAGAACCGCCTTCGCTACGGGTGTTCCTCCCGATATCTGCGCATTCCACCGCTACACCGGGAATTCCGTTCCCCTCTACCAGACTCTAGCCATAGCAGCATCGACGGCAGTGCCGAGGTTGAGCCTCGGTATTTCACCGCCGCCTTCCCAACCGCCCTACGCCCCCTTCATACCCAGTACCCACG
+
CCCCCGGGGCFGGGEGGGFGFGFFGGGFFBEGGGGGGGGDFGGGGGGEGGGG@FCEGEEGGGGGGGFFGGGGGGGGGGCFCECFFE4=<;DGEEGCF>=FCFGGGGGGFGAFGGGEDGGGGGCD<B6@EF6D2@+@>6E50EC;?CGBCAE+?C*;A,*9>*)+:*;C45?6B@4AFB)5=G*;FE=A28C3>EGG/.+6.((-2(4:(),,).*1().-4.()(*8)))((,).4C:2((-)).5((
@M00200:205:000000000-AKKM3:1:1101:18856:6439 2:N:0:1
TACTAGGGTATCTAATCCTGTTTGCTCCCCACGCTTTCGCGTCTCAGCGTCAGTATCCAACCAGGGGGCCGCCTTCGCCACCGGTGTTCCTCCCGATATCTACGCATTTCACCGCTACACCGGGAATTCCACCCCCCTCTTTGGTACTCTAGCTTGCCAGTTTCATGCGTCGTTCCTCGGTTAAGCCGAGGGATTTCACACATGACTTAGCAGACCGCCTACACGCCCTTTATGCCCAGTACTCAAG
+
CCCCCGGGGGGGGGGGGGGGGGGGGGGGGGGGGGGGGGGGGGGGGGGGGGGGGGGGGGGGGGGGGGGGGGGGGGGGGGGGGGGGGGGGGGGGGGGGGGGGFGFGGGGGGGGGGGGFGGGGGGDGGGGGFGGGGGGGGFGFFGGFGFGFGFGGGGGFFCFFGG?FFFGGFGEFEFFFFFDFGGC>ACFADGEFFGGGFFGE@@EFFF?<AA<A7:FCBGFFB?BFBE07>DBA2<93A?6,645).8?
@M00200:205:000000000-AKKM3:1:1101:23527:6492 2:N:0:1
TACACGGGTATCTAATCCTGTTTGCTCCCCACGCTTTCGAGCCTCAGCGTCAGTAATGGACCAGTATGTCGCCTTCGCCACTGGTGTTCTTCCGAATATCTACGAATTTCACCTCTACACTCGGAGTTCCACATACCTCTTCCATACTCAAGATAGCCAGTATCAAAGGCAATTCCAAGGTTGAGCCCTGGGCTTTCACCTCTGACTAAACTATCCGCCTACGCTCCCTTTATACCCAGTACTCAAG
+
CCCCCGGGGGGGGGGGGGGGGGGGGGGGGGGGGGGGGGGGGGGGGGGGGGGGGGGGGGGGGGGGGGGGGFGGGGGGGGGGGFGGGGGGGGGFGFGGGGGGGGGGGGGGGGGGGGGFGGGGCFGG:CEGFGFGFGDFGFGFFGGFGFGFGD?FGGGFFEGBGDCGECFDFGBDFBFFF?DDFDG+D?8?FG6*?FFGB7;C@DBF@E6A5@@AEECF>CAA0<=A9A?FC?EF*99<@720*08=E@=
@M00200:205:000000000-AKKM3:1:1101:8425:6492 2:N:0:1
TACACGGGTATCTAATCCTGTTTGCTACCCACGCTCTCGCACCTCAGTGTCAGTGTCAGTCCAGAAGGCCGCCTTCGCCACTGGTATTCCTCCCGATCTCTACGCATTTCACCGCTACACCGGGAATTCTACCTTCCTCTCCTGCACTCTAGCTTGACAGTTCCGGATGCCGTTCCCAGGTTGAGCCCGGGGCTTTCACAACCGGCTTATCAAGCCACCTACGCGCGCTTTATGCCCAGTACTCAAGACAT
+
CCCCCGGGGGGGGGGGGGGGGGGGGGGGGGFGGGGGGGGGGGGGGGGGGGGGGGGGGGGGGGGGGGGGGGGGGGGGGGGGGGGGGGGGGGFGFGGGGGGGGFGGGGGGGGGGGGGFGGGFGCEDGGGGGGGGGGGGGFGFF88DDFFBGFG@DEDDDDBFGFEDA9DE>EF=DFFAFFGCCGGGFGGFF5@?>5>FFEFE;29@@F9;;ECCF<FG1F)(6./23:)9D3:)6)-)23,,.-).<7?F(()
@M00200:205:000000000-AKKM3:1:1101:21036:6519 2:N:0:1
TACAGGGGTATCTAATCCCGTTTGCTCCCCTGGCTTTCGTGTCTCAGCGTCAGCACACTTCCAGTCGCCTGTTTTCACCTTTGGCGTTCCAAACGATATCTACGCATTTCACCGCTCCACCGTTTGTTCCAGCGACCCCTAAGTGGCTCAAGACCGCCAGTATGCCCAGCCGTTCCACGGTTAAGCCGTGGGATTTCACAAGGCACTTAACGATCCGCCTACACACGCTTTAAACCCAGTACTCAAGAAAC
+
CCCCCGGGGGGGGGGGGGGGGGGGGGGGGGGGGGGGGGGGGGGGGGGGGGGGGGGGGGGGGGGGGGGGGGGGGFGGFGAFGGGGGGGGGGG?DGGEFGGGGGGGGDCEGGGGGGGFDGCFFEGGGDDGGGGGGDGGGFGFFGFFGFGDGFGGGGGFB>D?FDE7DFFF9@?AFDFFFA>AC>7?FFGAADG>FF7CFE?7>B=@35=3@60:29F=(/>(,6()/*095C@49C<3=70:>>DFF8<)(,(
@M00200:205:000000000-AKKM3:1:1101:15684:6550 2:N:0:1
TACTCGGGTATCTAATCCTGTTCGCTCCCCACACTTTCGCTCCTCAGCGTCAGGTAATGCCCAGAGAACCGCCTTCGCCACCGGTGTTCCTCCTGATATCTGCGCATTTCACCGCTACACCAGGAATTCCGTTCTCCCCTGCATACCTCCAGTCTGCCCGTATCGAAAGCAAGCCAGGTGTTAAGCACCTGGTTTTCACTCCCGACGCGACAAACCGCCTACGAGCCCTTTACACCCAATACTCAAG
+
CCCCCGGGGGGGGGGGGGGGGGGGGGGGGGGGGGGGGGGGGGGGGGGGGGGGGGGGGGGGGGGGGFFGGGGGGGGGGGGGGGGGGGGGGGGGGGGGGGGGGGGGGGGGGGGGGGGFGGGGGGGGGGGGGGGGGGGGFFCB5EGFGFGFGFGGGGGFFFF>GDDD=FGGFGFFFFFFFFGFFGGFFGGFFGGFAEGGFFGFF:=)<A>=>>BFB(=5:DFFFF6><C.>7>5AAAABE?:7?DFBD0)
@M00200:205:000000000-AKKM3:1:1101:6560:6564 2:N:0:1
TACTGGGGTATCTAATCCTGTTCGCTCCCCACGCTTTCGCGTCTCAGCGTCAGTACCGTCCCAGAGAGCTGCCTTCGCCATGGGTGTTCTTCCCGATATCTGCGCATTTCACCGCTACACCGGGAATTCCACTCTCCTCTTCCGGACTCTAGCCACGCGGTTTCCACCGACATCTCGAGGTTGAGCCTCGAGTTTTCACAGCGGACCTGCGTGGCCGCCTACACGCGCTTTATGCCCAGTACTCAAG
+
CCCCCGGGGGGGGGGGGGGGGGGGGGGGGGGGGGGGGGGGGGGGGGGGGGGGGGGGGGGGGGGGGGGGGGGGGGGGGGGGGFFGGGGGGGGGGGGGEEGGGGFGGGDGGGGGGGGFGGGGGGGGGGGGGGGGGGGGGFGFFGGFGFDBGFGGFGGFFDDFGGFGEFGGE>DBFEFFFFD)=CG8AFGFFCCFFGGCA6C?@DFF>B68=@FFFFGGFGF??:7?0:7777-6)-.5@><?9A<>A:)
@M00200:205:000000000-AKKM3:1:1101:27771:6576 2:N:0:1
TACGCGGGTATCTAATCCTGTTTGCTCCCCACGCTGTCGCGCCTCAGTGTCAGCAACGGCCCAGCAGAACGCCTTCGCCACTGGTATTCTTCCCGATCTCTACGCATTCCACCGCTACACCGGGAATTCCATCTGCCCCTACCGTGCTCTAGCTCGCCAGTCTGACCGGCAGCCCCGGAGTTGAGCCCCGGGATTTCACCAGCCACTTCACGGGCCACCTACGCGCCCTTTATACCCAATTACTAAAG
+
CCCCCGGGGGGGGGGGGGGGGGGGGGGGGGGGGGGGGGGGGGGDGFGGGGGGGGGGGGGBFGGGGGFGGGGGGGGGGGGGGGGGGGGGGGGGGGGGDGGGGGGGGGGGGGGGG>EBGF8FGGGD+B8=DFFGGGGGFFGDFDFBGFDDGFGFGGGFFEGEFGFGCFGGFGD2BB4BDF))4=7C4@FFFGGF:CFFC2+4>B?F?:74)484:9EE0/)7:?1:>555)2)6)6A)<?B24AF9)6)4
@M00200:205:000000000-AKKM3:1:1101:9782:6604 2:N:0:1
TACCCGGGTATCTAATCCCGTTTGCTCCCCTGGCTTTCGCGCCTCAGCGTCAATGCCGGTCCAGGATGCCGCCTTCGCCACCGGTATTCCTCCAGATATCTACGCATTTCACCGCTACACCTGGAATTCTGCATCCCTCTCCCGGATTCAAGCCATCCAGTATCGGACGCAGTTCCAAGGTTGAGCCTGGGGCTTTCACGTCCGACTTAGTTGGCCGCCTACGAGCCCTTTAAGCCCAGTACTCAAG
+
CCCCCGGGGGGGGGGGGGGGGGGGGGGGGGGFGGGGGGGGDGGGGGGGGGGGGGFG@FEEGGGG8FFCEFGGGGGGGGGGGGDCFCGGGGGGGGGGGGGGGGGGGEFGGGGGGCEEDGGGG@FG<8F?FFFGGGDFGFGFFFF5C*=>GFGGGGFFFECAF7CC=*3@AGF>EFFF+?CACFGGFGGFFGF4;EGGFFGFDDF2(6;074.94=FG@<8;0=?8(:>FD<B>).4::804AA<))(8
@M00200:205:000000000-AKKM3:1:1101:18757:6627 2:N:0:1
TACTGGGGTATCTAATCCTGTTTGCTCCCCACGCTTTCGAGCCTCAGCGTCAGTAATGAGCCAGTGTGTCGCCTTCGCCACTGGTGTTCTTCCGAATATCTACGAATTTCACCTCTACACTCGGAGTTCCACACACCTCTCTCATACTCAAGACACCCAGTATCAAAGGCAATTCCGAGGTTGAGCCCCGGGATTTCACCCCTGACTTAAATGTCCGCCTTCGCTCCCTTTATGCCCAATCATCAAG
+
CCCCCGGGGGGGGGGGGGGGGGGGGGGGGGGGGGGGGGGGGGGGGGGGGGGGGGGGGGGFFGGGGFGGGGGGGGGGGGGGGGGGGFGGGGGGGG@FGGGGGGGGGDGGGGFFGGGFGGGGGGG7>CEGGGGGGGDGGFGFFGFFGD=DF+A=BC6DFGFFGGCDEFFAFG?5D<DF?A8*@D?+;CEF?DEDD7CCE*:@B=5)076>*;*><A9:@DF2(05E54?F*:);EF3;B38@@41)))/
@M00200:205:000000000-AKKM3:1:1101:24829:6631 2:N:0:1
ACTTGTGGGTGTCATATTCTGTCTTCTTCCCCCACACCTCCTCCCCCCGCATGGTCGTTTTCAACCCACACCCCCTCCCTCCCCGGTGTCCTCTTTCTCTCTGCGCTCTTCTCATACCAACAGCGACCTCCTTGCTCCCCTATCTTTACACCCTTTCTCCATCAGTACCGAGACAACCGGGTTACACACTACTTTTTCTCCTCCGAGCCACACCAACCGCTCCACCCCCCCTAGCGTCACAACACACA
+
-,,,,;6,,+,8,,,<;,,,,<,,,,6;6,CFE:@,,,,,;,,,,,+++++6,,,,68,:,@,,<,,BF,4,+6++,,,,:@C,++++4,,,,,:,5,494,<,8++++9,,59,2+,,,66,@+++6+6,6+,+6,*+10+,0,++*++,++0+31,54,+*+15=,5+*)*)***3//*4;**,4382,/+,14*(,***(0/(((((((/(**(*)3((.)(*)1/)39?(((*,(-))-.(.3(
@M00200:205:000000000-AKKM3:1:1101:16684:6637 2:N:0:1
TACTGGGGTATCTAATCCTGTTTGCTCCCCACGCTTTCGAGCCTCAGCGTCAGTAATGGACCAGTATGTCGCCTTCGCCACTGGTGTTCTTCCGAATATCTACGAATTTCACCTCTACACTCGGAGTTCCACATACCTCTTCCATACTCAAGATAGCCAGTATCAAAGGCAATTACAAGGTTGAGCCCTGGGCTTTCACCTCTGACTAAACTATCCGCCTACGCTCCCTTTAAACCCAATACTCAAGAGAC
+
CCCCCGGGGGGGGGGGGGGGGGGGGGGGGGGGGGGGGGGGGGGGGGGGGGGGGGGGGGGGGGGGGGGGGGGGGGGGGGGGGGGGGGGGGGGGGGDFGFGGGGGFGDGGGGGGGGGFGGGGGGFEFGGGGGGGGGGGGFGEFGGFGFGFGFF8D?@FBFGFGGFGFFGCBFFFBB+9DFG5FECFFG8DF685DC7CF7E66CE5=*0>=)8;EFEEAGBDFFDBAGEFCC=6E=>7EDB55)556;*7>D(
@M00200:205:000000000-AKKM3:1:1101:18635:6648 2:N:0:1
TACGAGGGTATCTAATCCTGTTTGCTCCCCACGCTTTCGAGCCTCAGCGTCAGTAATGAGCCAGTGTGTCGCCTTCGCCACTGGTGTTCTTCCGAATATCTACGAATTTCACCTCTACACTCGGAGTTCCACACACCTCTCTCATACTCAAGACACCCAGTATCAAAGGCAATTACGAGGTTGAGCCCCGGGATTTCACCCCTGACTTAAATGTCCGCCTACGCTCCCTTTACACCCAGTACTCAAGAGA
+
CCCCCGGCFGGGFGFGGGGGGGGGGGGGGGGEGDFDGGCGDGGGGGGGGGGGCGFGGFDGGGFGGGGGGGGGEGGGFFGGGGGGFGGDGGGGGGCFGGGGDGGGG?FGGCEGGG868FGGGGGDFE>EEC,@DEGGG5189@FDFFGED+=+6=?DFC8?,=>D*?=E5DD5**+=:D=9FEG7*@CFE6C>EEGFFFEBFBFF4<EFE4>E4A?=(:?D@5@:(;>F*;36CFA@E7D;E4C<;@@7((
@M00200:205:000000000-AKKM3:1:1101:21785:6685 2:N:0:1
TACTGGGGTATCTAATCCCGTTTGCTCCCCTGGCTTTCGCGCCTCAGCGTCAGAAGAGGTCCAGCGCGCCGCTTTCGCCACCGGTGTTCCTTCCGATATCTACGCATTTCACCGCTACACATGGAATTCCACTCTCCTCTACTGCACTCAAGTCTAACAGTTTCCAATGCACACAATGGTTGAGCCACTGCCTTTTACATCAGACTTATTAAACCACCTGCGCTCGCTTTATACCCAGTACTCAAG
+
CCCCCGGGGGGGGGGGGGGGGGGGGGGGGGGGGGGGGGGGDGGGGGGGGGGGGGGGGGGGGGGGGGGGGGGGGGGGGGGGGGGGGGGGGGGGGGGGGGGGGGGGGGGGGGGGGGGFGGGGGGGGGGGGGGGGGGGGGFGFFGGFGFGDGFFDGGGFCFFFAFCFFFCGFGFFFFFFFF5FFGGGFFGFFCFFFCCCFEGFFFF=EE4>EF4C*76ABCAE@@6.2838>5CCCE?1+3/.>CFFFF
@M00200:205:000000000-AKKM3:1:1101:15351:6708 2:N:0:1
TACAGGGGTATCTAATCCTGTTTGCTCCCCACGCTTTCGAGCCTCAGCGTCAGTAATGAGCCAGTGTGTCGCCTTCGCCACTGGTGTTCTTCCGAATATCTACGAATTTCACCTCTACACTCGGAGTTCCACACACCTCTCTCATACTCAAGACACCCAGTATCAAAGGCAATTCCGAGGTTGAGCCCCGGGATTTCACCCCTGACTTAAATGTCCGCCTACGCTCCCTTTAAGCCCAATACTCACG
+
CCCCCGGGGGGGGGGGGGGGGGGGGGGGGGFG7FGGGGGEEGGGGGGGGGGGEGGGGGCFGFFGGDG<FGCFGGGGGGGGGGFCGGGGGDDFGGGGGGFGGGGGGCFFGGGGGGGFGGGGCFF7CB>EFGGGGEGGDFGFFGGFFFGEGCDFFFGFFGGFGGCFEFFDFGF=FEFFFFGFFGGG5@7C@GD>BCFCFEGFF>DF@EEEF*86<EGF?GFFFF(85C592:.9E34@C;08EECEC13
@M00200:205:000000000-AKKM3:1:1101:16849:6734 2:N:0:1
TACTGGGGTATCTAATCCCGTTTGCTCCCCTAGCTTTCGCGCCTCAGCGTCAGTATCGGGCCAGATGAGCGCTCTCGCCACCGGTGTTCCTCCTGATATCTACGCATTTCACCGCTACACCAGGAATTCCCTCATCCTCTCCCGTACTCTAGCCAAGCAGTTTGAGATGCCGGTCCCCGGGTGAGCCGGGGCATTTCACATCCCACTTACTTGACCGCCTACACGCCCTTTAAACCCAGTACTCAAG
+
CCCCCGGGGGGGGGGGG9FGFGGGGGGGGDGGGGGGGGGGGGGGGGGGGGGGGGGGGGGGGFGGGGFGGGGGG,AFGGFEEGD7CFEGDFGGGFFDFGGGGGGGE=FFCCGGFGGFGEGGGGGGGDGDGGEGGGGFFFCDF@EFGFGFGFGCDGGFFGFFGGEGFFGGFGF=?BDAFFG*@@>CFFDEEC*85C9:=@CEE313=@@ECEFEEFG917A;;;EF@G:D34)5)68:C?04>BA<A:<
@M00200:205:000000000-AKKM3:1:1101:11125:6760 2:N:0:1
TACCCGGGTATCTAATCCTGTTTGCTCCCCACGCTTTCGTGCATGAGCGTCAGTGTTGGCCCAGAAGGCTGCCTTCGCCACCGGTGTTCCTCCTGATATCTGCGCATTTCACCGCTACACCAGGAATTCCGTTCTCCCCTGCATACCTCCAGTCTGCCCGTATCGAAAGCAAGCCAGGTGTTAAGCACCTGGTTTTCACTCCCGACGCGACAAACCGCCTACGAGCCCTTTAAACCCAATACTCAAGAGCC
+
CCCCCGGGGGGGGGGGGGGGGGGGGGGGGGGGGGGGGFGFCGGGFGGGGGGGGFDFGGGGAFGGGGGGGGGGGGGGGGGGGGGGGGGGGGGGGFGGGGFGFGGGGCFGDFFGGGGADGGGGGFGFDGFGFG@DGGGG5CDFGGFFDCBFFGCGGG;FGFBED)6:FFEBGF@*=:;F?CAF82B6;2?FGGFAFFDF@FCEFB94AB>@BB9B1;C6CDFF@0>7?5DC0))66>:><0<))).6>)8?((
@M00200:205:000000000-AKKM3:1:1101:4512:6781 2:N:0:1
TACTAGGGTATCTAATCCTGTTTGCTCCCCACGCTTTCGCACCTCAGCGTCAGTTATGGACCAGTAAGCCGCCTTCGCCACTGGTGTTCCTGCGAATATCTACGAATTTCACCTCTACACTCGCAATTCCACTTACCTCTTCCATACTCAAGATACCCAGTATCAAAGGCAGTTCCAGAGTTGAGCTCTGGGATTTCACCCCTGACTTAAATATCCGCCTACGTGCGCTTTATACTCAATACTCAAGACA
+
CCCCCGGGGGGGGEEFGGGGGGGGGGGFGG<FGGGGGGGGEFGGGGGGGCFFGGGGFFGFGGGGGFGG9EGGGGGGGGFGGGGGGGGGGGGGGG@CGEFGGGGGGGGGGGFGGGGFGGGGGFGGGGDDF;=FGGGGFFGBFFGFGFFFGD,6EC=@?D8DD3;=*;DFD89:@=FFBC+:CA2C9DEFFCGA?FGGF7ECDFBFFFE@9CEFF5;E@FB5):994:?CC<BFFFF*?8;CEB<BC(0*(/
@M00200:205:000000000-AKKM3:1:1101:24990:6795 2:N:0:1
TACTGGGGTATCTAATCCTGTTTGCTCCCCACGCTTTCGCGCCTCAGCGTCAGTTACAGTCCAGAGAGCCGCCTACGCCACCGGTGTTCCTCCACATCTCTACGCATTTCACCGCTACACGTGGAATTCCGCTCTCCTCTTCTGCACTCAAGTCTCCCAGTTTCCAGTGCGTCACCGGGTTTAGCCCCGCACTTTTACACCATACTTAAGAAACCGCCTGCCCGCGCTTTACACCCCGTACTCACG
+
@<C8,C@CFGGGGGFGGGGGGF,FFGGGGGGGGGECGGGCGGGEGGGGGEGGCEFFGGEBD@EDA@FEG8@FF=,9=@>>,,@:FCFGG,E<F@D8FFFGC,,9=CECGFFGGGGFCC?FD,,+?EEFGGGG>++8AFG7DFFC9=FFG6=DBDFD0@8DG+CGE?C@9E5:50@*3*3*6*4B=<4**/**/=,118@@35**(*/1**0/(03*.C)(,(().*:/1*4)-.41*(47?144((
@M00200:205:000000000-AKKM3:1:1101:3671:6817 2:N:0:1
TACTCGGGTATCTAATCCTGTTTGCTACCCACGCTTTCGCACCTCAGTGTCAGTGTCAGTCCAGAAGGCCGCCTTCGCCACTGGTATTCCTCCCGATCTCTACGCATTTCACCGCTACACCGGGAATTCTACCTTCCTCTCCTGCACTCTAGCTTGACAGTTCCGGATGCAGTTCCCAGGTTGAGCCCGGGGCTTTCACAACCGGCTTATCAAGCCACCTACGCGCGCTTTAAACCCAATACTCAAGAGA
+
CCCCCGGGGGGGGFGGGGFFGGFGGFGGFGEFGGGGGGGGDGEGGGGFGGGGGGGFGGGGGGGGCCFGGGGGDGGGGGG@FFGFFGGGFGGFGGGGGGGGGFGGGGGGGGGGGCGDGGGGDCGGGGGGGGGGFG8FGFCDF=8DGFGF??@9DD=DFFGFFGF75ADCDG+8<CFFFFFFGGFG5D,<9*9@>CCFFE7<6=AF2==(;4;5?3:@@GF;@;0)(3.2193:9AB<E?(,5:)).4)-4(
@M00200:205:000000000-AKKM3:1:1101:9656:6825 2:N:0:1
TACCCGGGTATCTAATCCTGTTTGCTCCCCACGCTTTCGTGCATGAGCGTCAGTGCAGGCCCAGGGGATTGCCTTCGCCATCGGTGTTCCTCCGCATATCTACGCATTTCACTGCTACACGCGGAATTCCATCCCCCTCTGCCGCACTCCAGTCATGCAGTCACAAATGCAGTTCCCAGGTTGAGCCCGGGGATTTCACATCTGTCTTACATAACCGCCTGCGCACCCTTTCCCCCCCGTACTACACAGCC
+
CCCCCGGGGCFGGGGGGGGGGGGGGGGGGGDGGGGGGGGG<FFEEFFCFGGGGGFGGFFGGGGGFEG:CDFGGGGGGGGG7F7CFDGGGFGGGGGGEEGF8EGGGGGGGGGGFGF<BFDFEECEFEGDFGGGG=FGGFGFFFGFG*+:FFG83=+?BDFFGG*<A5+;AGFBAEFFFFC*7EC56?9@DGGF4CFFFFG<?E;>588@*4775;EC0<A(6:(8(=)*125))).,2-1-481)-5().((
@M00200:205:000000000-AKKM3:1:1101:3851:6827 2:N:0:1
TACCGGGGTATCTAATCCTGTTTGCTACCCACGCTTTCGAGCCTCAGTGTCAGTTACAGTCCAGAGAGCCGCTTTCGCCACCGGTGTTCCTCCATATATCTACGCATTTCACCGCTACACATGGAATTCCACTCTCCTCTACTGCACTCAAGTCTAACAGTTTCCAATGCACACAATGGTTGAGCCACTGCCTTTTACATCAGACTTATTAAACCACCTGCGCTCACTTTCCGCCCAGTACTCAAGAGCTC
+
CCCCCDGGGGGGGGGGGGGGGGGGGGGGGGGGGGGDFFGGFFFGGGGGEFGGGGGGGGGGGGGCGGFGGGGGG,FGGGGEGGGEGGGGGGFGGGGFGF8EGGGFGGGGGGGGGCDFDGFGFGFFG9EEF8=FGG?F?FGEFFGFGFFFGFCFGG@FFGGFF+;?EF?FF8DDFDD5?D8DB=?GFGGFFCEFFGGGF@CEA5@65@;AAEF@*0@8CDA>29=/)49=CC*062>(6584BC:E=E33(./
@M00200:205:000000000-AKKM3:1:1101:6499:6831 2:N:0:1
TACTCGGGTATCTAATCCTGTTTGCTCCCCACGCTTTCGAGCCTCAGCGTCAGTAATGGACCAGTATGTCGCCTTCGCCACTGGTGTTCTTCCGAATATCTACGAATTTCACCTCTACACTCGGAGTTCCACATACCTCTTCCATACTCAAGATAGCCAGTATCAAAGGCAATTCCAAGCTTGAGCCCTGGGCTTTCACCTCGGACTAAACTATCCGCCTACGCTCCCTTTAAGCCCACTACTCAAGAGCT
+
9CCCCEE@CBFGGCFGGGGF@@FGGFGGGDGGGGGFFGGGGGGGFFDFE@FB:E<FFAFFGFFGGGGGGGFFGDEFGDGGGGFDFFE7EFFFG=BGGGGFD,C?FCDFDGGGFFEF?FCEGGGGFGBFGFFGGGGFGFCDFGGFGFGFGF,A,=DDFG606+23*4=EFG?<?E+=<;6*3@D=FF8:F8ADFGCC97<@*))1):>@C5);A7,<)95A=:A5)*3;*4>4<>:;F>((.0/.*;E45()
@M00200:205:000000000-AKKM3:1:1101:22210:6833 2:N:0:1
TACTGGGGTATCTAATCCTGTTTGCTACCCACGCTTTCGCACCTCAGTGTCAGTGTCAGTCCAGAAGGCCGCCTTCGCCACTGGTATTCCTCCCGATCTCTACGCATTTCACCGCTACACCGGGAATTCTACCTTCCTCTCCTGCACTCTAGCTTGACAGTTCCGGATGCCGTTCCCAGGTTGAGCCCGGGGCTTTCACAACCGGCTTATCAAGCCACCTACGCGCGCTTTATGCCCAGTACTCAAGAGAC
+
CCCCCFFCCCEEGGGGGGFDFEGFECEDEEFGGGEGDF:@CFEEEFCFEFAFCFFFFG<FFGF<EG<@EGGDG@FGBFF:FC@,CC@EFEE9ECG,6C8@DGGDGGGDFGGF<>EB6BEFGGEE+4DED==EDE?FFFG*;=9:=DF<FFG?EG9??FG53C9D=5=EED58:=?AAC+:@,;0:<139*@5**,*+/=A6(6>>=(5;C49).+/3D5((.(.4?)))*(-.5)-;:?3)-6<48.)4((
@M00200:205:000000000-AKKM3:1:1101:16114:6852 2:N:0:1
TACGAGGGTATCTAATCCTGTTTGCTCCCCACGCTTTCGCGCCTCAGCGTCAGATCCGGACCAGTGAGCCGCCTTCGCCACTGGTGTTCTTGCGAATATCTACGAATTTCACCTCTACACTCGCAGTTCCACTCACCTCTTCCGGTCTCAAGCCAAGCAGTATCGCAGGCAATTCCGTGGTTGAGCCACGGGCTTTCACCCCCAACTTACAAGGCCGCCTACGCGCCCTTTACACCCAGTACTCAAGAGAC
+
CCCCCGGGGGGGGGFGGGGGGGGGGGGGGGGGGGGGGGGGGGGGGGGGGGGDCFEGGGGGGGGGG?FGGGGGGGGGGGG@FGFGGGGGGGC?FGDGDCFGGGGGGGFC;EFGGGGFCGGGGGGGF7BEGGGGGGFGGFGFFGG5@?DAGF88ECGBFFGDE8CFA*C8@GFBF5+<AFD9@FGFFCEFFG5?BCCDA?EBDF@>F=@<<EF3<?F5>DFFD=@A:C8D)5,:<<<7E:3:AFFF2>))(4(
@M00200:205:000000000-AKKM3:1:1101:7391:6853 2:N:0:1
TACTAGGGTATCTATCCTGTTTGCTCCCCACGCTTTCGAGCCTCAGCGTCAGTAATGGACCAGTATGTCGCCTTCGCCACTGGTGTTCTTCCGAATATCTACGAATTTCACCTCTACACTCGGAGTTCCACATACCTCTTCCATACTCAAGATAGCCAGTATCAAAGGCAATTCCAAGGTTGAGCCCTGGGCTTTCACCTCTGACTAAACTATCCGCCTACGCTCCCTTTAAGCCCAATACTCAAG
+
BCCCCGGGGGGGFFFFFFGGGEGGGGFGGGEGGGCFGGFGGGGGGGGGGGGGGFCCGGGGGFGGGGGGGGGGGGGGGFGGGGDFEGEGGGGDGGGGFGGGGGG7EGDEGGGGGGFFCCD?DFGGGCEFGCGFGGGFFFGEFFGFGF8DDF8DEDFFBFDFFFEGDF?DFGFEFF7C96??C,8+;=@6*+8DDC,6CEGEFE5=AEE@B@7>=ED5C50>55)0:1:9;9AA*:.:,55;@4;C;7
@M00200:205:000000000-AKKM3:1:1101:22542:6861 2:N:0:1
TACTCGGGTATCTAATCCTGTTTGCTCCCCACGCTTTCGAGCCTCAGCGTCAGTAATGGACCAGTATGTCGCCTTCGCCACTGGTGTTCTTCCGAATATCTACGAATTTCACCTCTACACTCGGAGTTCCACATACCTCTTCCATACTCAAGATAGCCAGTATCAAAGGCAATTCCAAGGTTGAGCCCTGGGCTTTCACCTCTGACTAAACTATCCGCCTACGCTCCCTTTATGCCCAGTACTCAAG
+
CCCCCGGGGGGGGGGGGGGGGGGGGGGGGGGGGGGGGGGGGGGGGGGGGGGGGGGGGGGGGGGGGGGGGGGGGGGGGGGGGGGGGFGGGGGGGGGGGGGGGGGGGGGGGGGGFGGFFGGGGGGGGGGGGGGGGGGGGFGBDFGFGFGFGF?FGGDFFGGFEFFGFFGGD?FFFECFFF?FFGGG?EGFFG+<?EGFFFGFFFEFFF@EBEFEEEGF5<?>@CF?AGEGFGFCEFC7:=9EFFFFE@3
@M00200:205:000000000-AKKM3:1:1101:22316:6863 2:N:0:1
TACTCGGGTATCTAATCCTGTTTGCTACCCACGCTTTCGAGCCTCAGTGTCAGTGACAGTCCAGAGAGCCGCTTTCGCCACCGGTGTTCCTCCATATATCTACGCATTTCACCGCTACACATGGAATTCCACTCTCCTCTACTGCACTCAAGTCTAACAGTTTCCAATGCACACAATGGTTGAGCCACTGCCTTTTACATCAGACTTATTAAACCACCTGCGCTCGCTTTATACCCAGTACTCAAG
+
CCCCCGGGGGGGGGGGGGGGGGGGGGGGGGGGGGGGGGGGGGGGGGGGGGGGGGGGGGGGGGGGGGGGGGGGGDGGGGGGGGGGGGGGGGGGGGGGGGGGGGGGGGGGGGGGGGGFGGGGGGGFGFGGGGGGGGGGGFGFFGGFGFGFGFGGGGGFFGGFGGFGFFGGFGFFFFFFFFGFGGFGFFGFFGGFFFFDFCFAECC=@B;*CEEE@@FF=D?E@=2/>CB>FFC<EEC@C9@*>ECFFE
@M00200:205:000000000-AKKM3:1:1101:3370:6875 2:N:0:1
TACAAGGGTATCTAATCCTGTTTGCTCCCCACGCTTTCGAGCCTCAGCGTCAGTAATGAGCCAGTGTGTCGCCTTCGCCCCTGGTGTTCTTCCGAATATCTACGACTTTCACCTCTACACTCGGAGTTCCACACACCTCTCTCATAATCAAGACACCCAGTATCAAAGGCAATTCCGAGGTTGAGCCCCGGGATTTCACCCCTGACTTAAATGTCCGCCTACGCTCCCTTTAAACCCAATACTCAAGAGA
+
-BCCCGGEGF8FFGFFFGCEE<EFGCGGGGGGGG@FGFGGGEGCEFGDGFGFCFCFGFGGGFGCEF<F@FCDF@FDCEF,@<FFFFFEG98FAFGD?B,EDFEDD+,8DGEFADF+?ECE=8EGGC+,CFFGGGDB=?GEDFGFFC+*3?2?BGFFFC0*6B>F9?==?=9D9*+=D5?><DFGFDCF>CE>>*:7=@7>=4)5-):*AEFEFEGF9D:9@=2?DCBG*+/)9C36*(,(5@3)4.))6;
@M00200:205:000000000-AKKM3:1:1101:25863:6900 2:N:0:1
TACAGGGGTATCTAATCCTGTTCGCTCCCCACACTTTCGCTCCTCAGCGTCAGGTCATTCCCAGAGAACCGCCTTCGCCACCGGTGTTCCTCCTGATATCTGCGCATTTCACCGCTACACCAGGAATTCCGTTCTCCCCTGAATACCTCTAGTCTGCCCGTATCGGAAGCAAGCGCCGTGTTAAGCACGGCGTTTTCACTCCCGACGCGACAAACCGCCTACGAGCCCTTTACACCCAGTACTTAAGAGA
+
CCCCCGGGGGGGGGGGGGACGGFGGGGGGGGFDGGGGGGGCFGGAGGGGGGGGGFGGGFFGGGGGGGDF<FGGGGGGEGECFFGGGGGGGGGGGGGGGGGGCFEGGGGGGGGFEEADGGFGCFGFGGFGGGEFF?EGFG55DFBEFDDFFGGFGDFF90@CDDFFFGEFGFBF)@>9>CAFFGF+@EFFC5:??CCA<<?4B2>2:;69>@96@CC17;60:<BFGDF970:42408(.444))-.).,2
@M00200:205:000000000-AKKM3:1:1101:11755:6902 2:N:0:1
TACACGGGTATCTAATCCTGTTTGCTCCCCACGCTTTCGCACCTCAGCGTCAGTATCGAGCCAGTGAGCCGCCTTCGCCACTGGTGTTCCTCCGAATATCTACGAATTTCACCTCTACACTCGGAATTCCACTCACCTCTCTCGAACTCGAGATTGCCAGTATGAGAGGCGGTTCCAGGGTTGAGCCCTGGGATTTCACCCCTCACTTACCAATCCGCCTACGTGCGCTTTCTACCCAGTACTCAAG
+
CCCCCGGGGGGGGGGGGGGGGGGGGGGGGGGGGGGGGFGGGGGGGGGGGGGGGGGGGGGGGGGGGGGGGGGGGGGGGGGGGGGGGGGGGGGGGGGGGGFFGGGGG,FGFFGGGF89FGGGGGGGEEFGGGGGGGGGGBGBFGGFGFGFGFGCDFGFFFGBFGDFEFGGFGFFFAEFFCF5@D99*5;9**496CFGF4,>BFD22:EE4*.9;BFF@FD028(2,/))1:?)5.777)6;CEFB>,)
@M00200:205:000000000-AKKM3:1:1101:6221:6925 2:N:0:1
TACAAGGGTATCTAATCCTGTTTGCTCCCCACGCTTTCGAGCCTCAGCGTCAGTAATGGACCAGTATGTCGCCTTCGCCACTGGTGTTCTTCCGAATATCTACGACTTTCACCTCTACACTCGCAGTTCCACATACCTCTTCCATACTCAAGATAGCCAGTATCAAAGGCAATTCCAAGGTTGAGCCCTGGGCTTTCACCTCTGACTAAACTATCCGCCTACGCTCCCTTTCAACCCAGTACTCAAGAGCT
+
CCCCCGGGGGGGGGEFGGGGGGGGGGGGGGGGGGGGGGG@FGGFGGGGGGGGGGGG9FGEFGGGGGGGBFFGGGGGGGGGGGFGGGGGGGGGGGGGGFGGF;F@G+FFGGGGGGGF8FEGFGF+8@CGGGGGGGDFGFGFBGG98DGFGFFFG6D++7DDGFFFBFCCDGF8FFFFFDD5CDF=DF8DD?G5DFGGFFG@*=CE*:A78):EEFGFFGFFADFFAE>F>8@*28ABE=(84***96**7(*
@M00200:205:000000000-AKKM3:1:1101:5670:6927 2:N:0:1
TACTAGGGTATCTAATCCTGTTTGCTCCCCACGCTTTCGAGCCTCAGCGTCAGTAATGGACCAGTATGTCGCCTTCGCCACTGGTGTTCTTCCGAATATCTACGAATTTCACCTCTACACTCGGAGTTCCACATACCTCTTCCATACTCAAGATAGCCAGTATCAAAGGCAATTCCAAGGTTGAGCCCTGGGCTTTCACCTCTGACTAAACTATCCGCCTACGCTCCCTTTAAACCCAATACTCACG
+
CCCCCGGGGGGGGGCGGGGGGGGGGGGGGGFGGGGGGGGDGGGGGGGGGGGGGFGGGGGFGFFGGGGGGGGGGGGGGGGDGFGGGGGGFGGFCCGGGFGGGGGGEDFGFFGGGGGFGGG?,,++8BEEGFCGGGGGGFGEFGGCGFGFGCGGGFG57@FFGGFGEBFFFFFD*8DFFBF?DFFDFGCDBG809EGDAE:==BFFFF@A@)3;CCGCAC9A=8A>=EBGDCEFFCBDE@9:5EE3@(2
@M00200:205:000000000-AKKM3:1:1101:22145:6944 2:N:0:1
TACACGGGTATCTAATCCTGTTTGCTCCCCACGCTTTCGAGCCTCAGCGTCAGTAATGGACCAGTATGTCGCCTTCGCCACTGGTGTTCTTCCGAATATCTACGAATTTCACCTCTACACTCGGCGTTCCACATACCTCTTCCATACTCAAGATAGCCAGTATCCATGGCAATTCCAAGGTTGAGCCCTGGGCTTTCACCTCTGACTAATCTATCCGCCTACGCTCCCTTTATCCCCAGTCCTCAAC
+
CCCCCGGGGEFGGGFGGGGGGGDEFGGGGGGGGGGGGGGFGGGGGGGGGGGDCFCDFGEFBFFGFEEGFGGGGGGDFEGGD@FGG,CFGFGFG7,CFFGGG8FGD8AGFGAFGGFD?GGGC@FG+BEGGF8F+8DFG?CDDEGC8++3ADCD,=+<+@+@FCDF;D+@DDF6@D+B?FCD=,6+6=C?56A?6CFCA7:@086=*3*0***;;*@D54@9)<2*)42:*4./8?*)=:26*)/185(
@M00200:205:000000000-AKKM3:1:1101:7253:6946 2:N:0:1
TACAAGGGTACTAATCCTGTTTGCTCCCCACGCTTTCGAGCCTCAGCGTCAGTAATGGACCAGTATGTCGCCTTCGCCACTGGTGTTCTCCCGAATATCTACGAATTTCACCTCTACACCCGGAGTTCCCCATACCTCTTCCATACTCAAGATAGCCAGTATCAAAGGCAATTCCAAGGTTTAGCCCTGGGCTTTTCCCTCTGACTAAACTATCCGCCCAACATACCCTTAAACCCCATACTCCATAAACC
+
CCCCCGGGGGD@,E6;F@DGGGCD@,EDFGF@EBFG,,9CCF@<CEF@FCFGGFGFFCDGGGFGGGGGGGGG,C:AFG,C85EF@EFFF,9F::@B<?===DB@F,DFA,EFEFDFGFC,BEEGG=DDF,=8D,+@,3=DDGGFCDC8D6E7E@C+:,+*6=;@*5==6F*:90+3+++09,+2+@DD*076?EE++*5*80)***0*08**3AF*)3*))))**530;9>44*7(8>3((/.(5***1.(
@M00200:205:000000000-AKKM3:1:1101:11744:6968 2:N:0:1
TACTCGGGTATCTAATCCTGTTTGCTCCCCACGCTTTCGAGCCTCAGCGTCAGTAATGAGCCAGTGTGTCGCCTTCGCCACTGGTGTTCTTCCGAATATCTACGAATTTCACCTCTACACTCGGAGTTCCACACACCTCTCTCATACTCAAGACACCCAGTATCAAAGGCAATTCCGAGGTTGAGCCCCGGGATTTCACCCCTGACTTAAATGTCCGCCTACGCTCCCTTTATACCCAGTACTCAAG
+
CCCCCGGGGGGGGGGGGGGGGGGGGGGGGGGGGGGGGGGFAGGGGGFGGGGGGGGGGGGGGGGGGGGGGGEGGGGGGGGGGGGFGGGGFFGGGGECC7DFGGGGG8:FFGFGGGGFGGFGGGGD>>EGGGGGGGGGGFGFFGGFG799DD=FGGGFFEC5D9>DEFGGFGF5?DFFB>CDGGGGAGGFFGGBEDCGFEFEBA=4>BBE;6CAEEGC@GFD=8>>@DFGDF@)<??CF<6;EFFFF1)
@M00200:205:000000000-AKKM3:1:1101:17182:6968 2:N:0:1
TACCAGGGTATCTAATCCTGTTTGCTCCCCACGCTTTCGAGCCTCAGCGTCAGTAATGGACCAGTATGTCGCCTTCGCCACTGGTGTTCTTCCGAATATCTATGAATTTCACCTCTACACTCGGAGTTCCACATACCTCTTCCATACTCAAGATAGCCAGTATCAAAGGCAATTCCAAGGTTGAGCCCTGGGCTTTCACCTCTGACTAAACTATCCGCCTACGCTCCCTTTATACCCAGTACTCCAG
+
CCCCCGGGGGGGGGGGGGGGGGGGGGGGGGGGGGGGGGGGEGGGGGGGGGGGGGGGGGGGGGGGGGGGGGGGGGGGGGGGGGGFGFGGGGGGGGGCCGGGFEGGGGGGGGGGGGGFGGGGGGGDCEEFGGGGGGGGGFGFFGGFGFGCGFGDFD@FFEF5=FDGFFGFFGFDFBFFFFC5A=6F*@DFFF+:*=E?<EGFF@<58==CC5=<6ACF5?>==@@>0@BGDF41A*1/875@;9*/(7>
@M00200:205:000000000-AKKM3:1:1101:5174:6987 2:N:0:1
TACAAGGGTATCTAATCCTGTTTGCTCCCCACGCTTTCGCGCCTCAGCGTCAGTTACGGGCCAGTGTGTCGCCTTCGCCACTGGTGTTCTTCCGAATATCTACGAATTTCACCTCTACACTCGGAGTTCCACATACCTCTTCCATACTCAAGATAGCCAGTATCAAAGGCAATTCCAGGGTTGCGCCCTGGGCTTTCACCTCTGACTAAACTATCCGCCTACGCTCCCTTTAAGCCCAGTACTCATGATAT
+
CCCCCGGGGGGGGFGGGGGGGGGGGGGGGGGGGGG7FFGGGGGGGGGGGGGGE,C@FF@C@FGGFGGC@FEGGGGGGGGGG@FGGGGGGGGGFGCGGGGGGGGGEGGGDGGGGGGFGGGG;@@=FEGGGGGD?DAFFFG6@=EFG?FFG7F6BFCF7DGB8=9C*C+=9=5DFE?DB++<D@++<8E59?;CFGGGFFGF*:@;*9>6>:BC66>>=CB@==9?@DAGF>:C69<;C<@;CA3>E)16)))
@M00200:205:000000000-AKKM3:1:1101:12743:6999 2:N:0:1
TACTGGGGTATCTAATCCTGTTTGCTCCCCACGCTTTCGAGCCTCAGCGTCAGTAATGGACCAGTATGTCGCCTTCGCCACTGGCGTTCCTCCGAATATCTACGAATTTCACCTCTACACTCGGAGTTCCACATACCTCTTCCATACTCAAGATAGCCAGTTTCAAAGGCAATTCCCAGGTTGAGCCCTGGGCTTTCACCTCCCACTAATCTTACCGCCTACGCTCCCTTTACGCCCAGTACTCAAGAGAC
+
CCCCCGGGGGGGGGGGGGGGGGGGGGGGGGGGGGGGGGGCFGGGGGGGGGGGGGGDFG<FFGGGGDGG@5EFGGGGFGGE,AFE,@FCG,E?E@CFG7EFCGGG=?FGDFFGGGGF7FGG,,D=BEGGGGFGD88EFFG6+@;9EFGEGF?6DA989DDBD+;+;7C99??BFD9D+3A?FGFG*@DFACC?*@FGFEF*88))=@)))*1;**7,);5<ADAD28ADD8>CE(55C(=@4<)9)())35(
@M00200:205:000000000-AKKM3:1:1101:10780:7006 2:N:0:1
TACTGGGGTATCTAATCCTGTTTGCTCCCCACGCTTTCGAGCCTCAGCGTCAGTAATGAGCCAGTGTGTCGCCTTCGCCACTGGTGTTCTTCCGAATATCTACGAATTTCACCTCTACACTCGGAGTTCCACACACCTCTCTCATACTCACGACACCCCGTATCAAAGGCAATTCCGAGGTTGAGCCCCGGGATTTCACCCCTGACTTAACTGTCCGCCTACGCTCCCTTTAAGCCCAATACTCAAGCGAC
+
CCCCCGGGGGFGGGGGGGGGGGFGGGGGGGGGGGGGGGGFFGGGGGGGGEGDEGFFGGDDGGGG@<FFFGDFGGGGGGCFGC88@EFGGGDGCGFCCGGGDEGFEG8@=FGFFGGFFGEG,DFD4+@=FFGGGGGGG?FDF9=DFFGFGF?8B66?D6+98+18;<2@68BDF*+?FD65>@7::D:?DD*9A77*=AF@DF2(86*18C*?=7;C@DF2<;(:<E)9*2))7)7;C0=(.47@<())(((
@M00200:205:000000000-AKKM3:1:1101:4263:7027 2:N:0:1
TACGGGGGTATCTAATCCTGTTTGCTCCCCACGCTTTCGAGCCTCAGCGTCAGTAATGGACCAGTATGTCGCCTTCGCCACTGGTGTTCTTCCGAATATCTACGAATTTCACCTCTACACTCGGAGTTCCACATACCTCTTCCATACTCAAGATAGCCAGTATCAAAGGCAATTCCAAGGTTGAGCCCTGGGCTTTCACCTCTGACTAAACTATCCGCCTACTCTCCCTTTAAACCCAGTACTCAAGAGAC
+
CCCCCGFGGEGGGFGGGFGGGCFFGGGGGGGGDGDDFGEGGGGGG8FGGGGEDGGGGGGGGGGFGGGGGGGGGGGGFGGGGFGC<FFCGGD?FFGGGGGGGGGGGGGGGGGGGG8DGGCGCFGG7EGGG,3DFC?EFDFB<9ECEBD*6+=DBDCFFF+;8FDF*?=D*=9D5CFF7C6C:;9F5<,<?CC5AGF5ACFEEC;=AEAA77><BE;@<?45>=*)*5/;8:)9<*.8E1044A<CC(/4(6(
@M00200:205:000000000-AKKM3:1:1101:9679:7032 2:N:0:1
TACGAGGGTATCTAATCCTGTTTGCTCCCCACGCTTTCGCGCCTCAGTGTCAGTTACAGACCAGACAGTCGCCTTCGCCACTGGTGTTCCTCCAAATCTCTACGCATTTCACCGCTACACTTGGAATTCCACTATCCTCTTCTGCACTCAAGTTCCCCAGTTTCCAATGACCCTCCCCGGTTGCGCCGGGGGCTTTCACATCCGACTTAAGGAACCACCTGCGCGCGCTTTATGCCCAGTACTCAAG
+
CCCCCEFCGGGGGEGGGGGGGGGGGGGGGGGGEGGGGGGGGGGGGGGGGGGGGGGGGGGGGGGFCFEFGGGGGGGGEGG7CFFFGGGGGGGGGGFGGGGGGGGGGGGGGGGGGGGFGG@FGGGCEAGGGGDFDFGGGFGBFGGFGFGEGFD6EFGFFGGBFDEFBFFFF8FEFFFFFFD5FED+3CGFBDE:DGFGF*=5C@-769;<6>3<33CC@GFFF@1ABGFGD5:5:)6-;7082<A>2:)
@M00200:205:000000000-AKKM3:1:1101:15699:7040 2:N:0:1
TACAAGGGTATCTAATCCTGTTTGCTCCCCACGCTTTCGCGCCTCAGCGTCAGAACCGGACCAGACAGCCGCCTTCGCCACTGGTGTTCTTGCGAATATCTACGAATTTCACCTCTACACTCGCAGTTCCGCTGTCCTCTTCCGGTCTCAAGCCAACCAGTATCGAAGGCAATTCTGTGGTTGAGCCACAGGCTTTCACCCCCGACTTAATCGGCCGCCTACGCGCCCTTTATACCCAGTACTCAAG
+
CCCCCGGGGGGGGFGGGGGGGGGGGGGGGGGGGGGGGGGGGGGGGGGGGGGGGGGGGGGGGGGGGGDFGGGGGGGGGGGGGGGGGGGEGGDFGGGGGGGGGEFGGGGGGGGGGGGFGGGGGFCE=BEGGGGGGGGGGFGFFFGFGFGFGFGGGGGFFCDFGGEGFFDEAGF5F:FFFF7AFFDFFGFFFGFFFGCGFEGE=2@====@3CFF16CG(9>0/3(07C)9)942<<2-<8?:56A<24,
@M00200:205:000000000-AKKM3:1:1101:14466:7048 2:N:0:1
TACTGGGGTATCTAATCCCGTTTGCTCCCCTGGCTTTCGCTCCTCAGCGTCAATACCAATCCAGGATGCCGCCTTCGCCACCGGTGTTCCTCCAGATATCTACGCATTTCACCGCTACACCTGGAATTCCGCATCCCTCTCTTGGATTCAAGCCATCCAGTCTCAGACGCAGTTCCCCGGTTAAGCCGAGGGATTTCACGTCTGACTTAGTTGGCCGCCTACGAGCCCTTTACACCCAATACTCAAG
+
C<CCCGGGGEGGGGGGGGGGGGGGGGGCGGGGGGGGGGGGGGGGGGGGGGGEGGFGGGFGGGGGF7<FFGGGGGGFGGGGGGFEEGGGGGGGGGGG?FGGGFGFGGGGGGGGGGDFGGGGGGGFFFGFGGGGGGGFFB,):DDFGB?=FFGFCCFFFFGFGGFGEFFGFGDFFEFFF5C>>:C>FFCDECE4?F?>FACDFFB(6>E>4>8C:BFF@DE;?;7B@EAF*;@EFE8(=?F(47:2-(5
@M00200:205:000000000-AKKM3:1:1101:21340:7070 2:N:0:1
TACGAGGGTATCTAATCCTGTTTGCTCCCCACGCTTTCGAGCCTCAGTGTCAGTTACAGGCCAGAGAGCCGCTTTCGCCACCGGTGTTCCTCCATATCTCTACGCATTTCACCGCTACACATGGAATTCCACTCTCCTCTCCTGCACTCAAGTCTACCAGTTTCCAATGCATACAATGGTTGAGCCACTGCCTTTTACACCAGCCTTAATACACCACCTGCGCTCGCTTTAAACCCACTACTCAAG
+
CCCCCGGGGGGGGGGGGGDGGGGGGGGGGGGGGGEFFGGFEGGGGGGGGGGGGFGGGFCCFGGGG@FCGGGG7FGGGGGGGFGGG@FGGGGF=,CAA,@FGGGGGGGGGGGGFGGFGGGG9=,@FEGGGGGFFGGGGFGFFGGFG68:FFGFCDF<9FGFD8DC9;EGFGFDFFF+DD8DFGGCFGGCA?FFFFFC7@GEC=C5)86@E*;**3>@CDA==:@*5*?5<5C?**7>8(7EF<3;(/
@M00200:205:000000000-AKKM3:1:1101:12130:7078 2:N:0:1
TACGAGGGTATCTAATCCTGTTTGCTCCCCACGCTTTCGCGCCTCAGCGTCAATTACGGGCCAGATAGCCGCCTTCGCCACCGGTGTTCTTCCCAATATCTACGAATTTCACCTCTACACTGGGAATTCCACTATCCTCTCCCGCATTCAAGCTCATCAGTATCAAGCGCAGCCCCCAGGTTGAGCCCGGGAATTTCACGCCTGACTTGATAAGCCGCCTACGCGCCCTTTAAACCCAATACTCAAGAGC
+
CCCCCGGGGGGGGGGGGGGGGGGGGGGGGGGGGGGGGGEGGGGGGGGGGGGGGGGGGGDGGGGGGGGFGGGGGGGGGGGGGGGGGGEEGGGGGGGGGGDGGGGGGGGGGGGGGGGFGGFGGGGGFGFDGFGGGGGGGFGDFEGEGBGFGFG?GGGFFGGFGGFGFF?FEGFAE@EFFFGFGGGGFGGFFGGFFGGGFFGFFFF>33*>B*8<EFGGBGF;;30.2CAG94?)-6<:GF<::)),6.2273
@M00200:205:000000000-AKKM3:1:1101:15724:7093 2:N:0:1
TACAAGGGTATCTAATCCTGTTTGCTACCCACGCTTTCGAGCCTCAGTGTCAGTTACAGTCCAGAGAGCCGCTTTCGCCACCGGTGTTCCTCCATATATCTACGCATTTCACCGCTACACATGGAATTCCACTCTCCTCTACTGCACTCAAGTCTAACAGTTTCCAATGCACACAATGGTTGAGCCACTGCCTTTTACATCAGACTAATTAAACCACCTGCGCTCGCTTTAAACCCAGTACTAAAG
+
CCCCCGGGGGGGGGGGGGGGGGGGGGGGGGGGGGGGGGGGGGGFGFGGGGGGGGGGGGGGGGGFGGGGGGGGGEGGGGGGGGGGGGGGGGGGGGGGGGGGGGGGGGGGFFFGGGGDGGFGGGGGGGGGFGGGGGGGGFGFFCGBGFGFGF8DGGGFFFGFDD>DFFGGFGF=FDBDFF=FFGG?5DGFFGGFFFGFFEF@C*8@@E**;;@@C@FGC56:)18/>*?D>?686B@/626>8>*96;
@M00200:205:000000000-AKKM3:1:1101:28094:7093 2:N:0:1
TACGGGGGTATCTAATCCTGTTCGCTCCCCACACTTTCGCTCCTCAGCGTCAGGTCATGCCCAGAGAACCGCCTTCGCCACCGGTGTTCCTCCTGATATCTGCGCATTTCACCGCTACACCAGGAATTCCGTTCTCCCCTGCATACCTCTAGTCTGCCCGTATCGAAAGCAAGCGCCGTGTTAAGCACGGCGTTTTCACTCCCGACGCGACAAACCGCCTACGAGCCCTTTCAACCCAGTACTCAAGAGA
+
CCCCCGGGGGGGGGGGGGGGGGGGGGGGGGGFGGGGGGGGGGGGGGGGGGGGGGGGGGGGGGGGGGGGGGGGGGGGGGGGGGGGGGGGGGGGGGGGGGGGGGFCGGGGGGGGGGGFGGGGGFGGGGGFFGGFGGGGG?E=FGGFGFGFGFGGGGGFFGGFGGFGFFGGA?AEFFFFFFDFGGCF6FGFFGC5A==CFEGFF1=>DFFF>FFBB?GF>GFFFF<B:EBG*7))6>FFG?<4)9A24:<),4
@M00200:205:000000000-AKKM3:1:1101:14446:7093 2:N:0:1
TACTAGGGTATCTAATCCCGTTTGCTCCCCTGGCTTTCGCTCCTCAGCGTCAATGCCGGTCCAGGATGCCGCCTTCGCCACCGGTATTCCTCCAGATATCTACGCATTTCACCGCTACACCTGGAATTCTGCATCCCTCTCCCGGATTCAAGCCAACCAGTATCAGACGCAGTTCCCAGGTTGAGCCTGGGGATTTCACGTCTGACTTAGTTGGCCGCCTACGAGCCCTTTAAGCCCAGTACTCAAG
+
CCCCCGGGGGGGGGGGGGGGGGGGGGGGGGGGGGGGGGGGGGGGGGGGGGGGGGGGGGG@FFGGGFGGGGGGGGGGGGGGGGGGGGGGGGGGGGGGGGGGGGGGGGGGGGGGGGGFDGGGGFGFA@FGGGGGGGGGGFGFFGGEEFGFGFGGGGGFFGGF8DEGFFGGFGFFFFFFFFGFFFGGFGGFFGF>DGGGFFGDFFDFFFEFFCCEE=F<@GB=<;DD?EFGCC@E?<A@F@?4C>37;.3
@M00200:205:000000000-AKKM3:1:1101:4796:7106 2:N:0:1
TACCGGGGTATCTAATCCCGTTTGCTCCCCTGGCTTTCGTTCCTCAGTGTCAGTTACAGTCCAGGATGCCGCCTTCGCCACCGGTGTTCCTCCACATCTCTACGCATTTCACCGCTACACGTGGAATTCCGCTCTCCTCTTCTGCACTCAAGTCTCCCAGTTTCCAGTGCGTCACGGGGTTGAGCCCCGCACTTAGACACCAGACTTACGAAACCGCCTGCGCGCGCTTTACACCCCGTACTCAAG
+
CCCCCGGGGGGGGGGGGGGGFGFGGGGGGGGGGGGGGGGEGGGGGGGGGGGFG@FCGGGGGGGFC@FFGGGGGGGGGGGGGEG=FCFGGGGGGCCGGGGGGGGGGGGGFGGGGGG?DGGGGFGDFD9@F=@EDEFG=DFEBFGBFFDDGB=D@DFFFGGBDF9D9DFF+79@FFFA*97?B>G*;DG9?CC?D6:@:>EFFF2:=B48.9BD8@G8(5)6;195(/7)*96>A22(1-8(4:6-5)
@M00200:205:000000000-AKKM3:1:1101:22801:7108 2:N:0:1
TACCAGGGTATCTAATCCTGTTTGCTCCCCACGCTTTCGAGCCTCAGCGTCAGTAATGGACCAGTATGTCGCCTTCGCCACTGGTGTTCTTCCGAATATCTACGAATTTCACCTCTACACTCGGAGTTCCACATACCTCTTCCATACTCAAGATAGCCAGTATCAAAGGCAATTCCAAGGTTGAGCCCTGGGCTTTCACCTCTGACTAAACTATCCGCCTACGCTCCCTCTCCGCCCAGTACTCAAGAGA
+
CCCCCGGGGGGGGGGGGGGGGGFGGGGGGGGGGGGGGFGGGGGGGGGGGGGGGGGGGGGGGGGGGGGGFGGGGGGGGGGGGGGGGGGDGGGGAFCFGGGGGGGGEGGG;C9FGFGFFF=FEDC7C7@DF;DF888E?9DEFGGF8D?9=FFGFD++=,=?FCBF9?=,9E?D?D9+<@+5C88=?DD?F+?5DEF;FEGFE5*0::**3>8*0>F6)09):=:5>E9CF4@))7:2C(-844>4C33*-(
@M00200:205:000000000-AKKM3:1:1101:13840:7118 2:N:0:1
TACTAGGGTATCTAATCCTGTTTGCTCCCCACGCTTTCGAGCCTCAGCGTCAGTAATGAGCCAGTGTGTCGCCTTCGCCACTGGTGTTCTTCCGAATATCTACGAATTTCACCTCTACACTCGGAGTTCCACACACCTCTCTCATACTCAATACACCCAGTATCAAAGGCAATTCCGAGGTTGAGCCCCGGGATTTCACCCCTGACTTAAATGTCCGCCTCCGCTCCCTTTATGCCCAATACTCAAG
+
CCCCCGGGGGGGGGGGGGGGGGGGGGGGGGGGGGGGGGGFFGGGGGGGGGGGGGGGGGGGGGGGGGGFGGGGGGGGGGGGGGFFFFGGGGGGGGGDGGGGGGGGGGGGGGGGGGGFFGFGCGDEGEEGGGGGGGGGGFGFFGGFG?9>FFG+@DFFFGCD8FEGFFCAFFFBFEFFFF+9F=D85@FFFGCDBEFFF@CEFBFB)66A46AAEEGG7;BF(0(/-=6C*;4)5744C;18)6<@;17
@M00200:205:000000000-AKKM3:1:1101:7047:7135 2:N:0:1
TACCCGGGTATCTAATCCTGTTTGCTACCCACGCTTTCGAGCCTCAGTGTCAGTTACAGTCCAGAGAGCCGCTTTCGCCACCGGTGTTCCTCCATATATCTACGCATTTCACCGCTACACATGGAATTCCACTCTCCTCTACTGCACTCAAGTCTAACAGTTTCCAATGCACACAATGGTTGAGCCACTGCATTTTACATCAGACTTATTAAACCACCTGCGCTCGCTTTAAACAAATACTCAAGCGATCG
+
<C@CCGGDGE,6,CCE<FEC;C<FGDGGGCFG:CCF@GGGGDGBEEEGFFGGGAFDFFFFGCF@CEDEGGCGDGGGGGGDCFGGCF?@,@;AFBFC<@AFGFGG:E7:,,@EFG>DGGGGFCDFGFC8?FGG?FD8GFFE?FGFGFGFDD,=EBFBDDGFFGD=D99@DED*<DBFBBDDDC?+*6=*:7?*1<@C9=EEE*:8:)095>EF@@,:876@)-)9<19****>>7*(,*/58*9(0*(,,/(
@M00200:205:000000000-AKKM3:1:1101:22626:7143 2:N:0:1
TACCAGGGTATCTAATCCCGTTCGCTCCCCTGGCTTTCGTGTCTCAGCGTCAGCACACTCCCAGCTACCTGTTTTCACCATTGGCGTTCCAAATGATATCTACGCATTTCACCGCTCCACCATTTGTTCCGGTAGCCCCTAAGTGGCTCAAGACACCCAGTATACCAAGCAGTTCCACGGTTAAGCCGTGGGATTTCACAAGGTACTTAGGCATCCGCCTACACACGCTTTAAGCCCAGTAATCAAG
+
CCCCCGGGGGGGGGGGGGGGGGGGGGGGGGGGGGGGGGGGGGGGGGGGGGGGDGGGGGGGGGGGGGFGGGGGGFGGGGGGFGGGGGGGGGFAFGGGGGGGGGGGGGGFGFGGGDEBGGGGGGGGGGGGGGGDDGGGEFEFFGFFGBDDGFGGFGGF?CC?EFFGFFFG5DFDDEF+?FG*@CGC?9?5ACEFAC6AFA7*:850*:>E===46=FG4>@=AF;;;E>D*?547445=/2())17?/4
@M00200:205:000000000-AKKM3:1:1101:18493:7146 2:N:0:1
TACGAGGGTATCTAATCCCGTTCGCTCCCCTGGCTTTCGTGCCTCAGCGTCAGTTAAGCCCCAGTGTGTCGCTTTCGCCACCGGTCTTCCTTCCGATCTCAACACATTTCACCGCTCCACCGGAAGTTCCACACACCCCTAGCTCACTCAAGCCCGCCAGTTCAGGGCGCCATGCCAAGGTTGAGCCCTGGCATTTCACACCCTGCTTAACAGGCCGCCTACGCACCCTTTAAACCCAGTACTCTCGAGAC
+
C,ACCFGEGFGGGFGFGGGCFG<FGGGGGGGGGG8FFGEG@FGGGGGFGGGGGGFG,,;:BFFCCFE<EFEGEGFG>EGGGEBFC+BFGGGGFCC@7F?GGDEGGFECEGGG<ED5DF?FGG76:+DFGDF=?E=CEFGF5,6?DFGDGF?+D+DDFG+9D8C77*0+<C5=B);F5*;57D7DAEGA*;EFAEGDF4:?29@DDFFFE4><)(:A0CEFFF(:<EDD373>)64,A2((-)-)))()-4-
@M00200:205:000000000-AKKM3:1:1101:6019:7156 2:N:0:1
TACGAGGGTATCTAATCCTGTTCGCTCCCCACGCTTTCGCGTCTCAGCGTCAGTACCGTCCCAGAGAGCCGCCTTCGCCACGGGTGTTCTTCCCGATATCTGCGCATTTCACCGCTACACCGGGAATTCCACTCTCCTCTTCCGGACTCTAGCCAGACGGTTACCACCGACATCCCGAGGTTGAGCCTCGAGTTTTTACAGCGGACCTGCCTGGCCGCCTTCAGGCTCCTTACACCCAATACTCAAGAGAC
+
CCCCCGGGGGGGGGGGGGGGGGDGGGGGGGGGGGGGGGGGGFFGGFGFGGGEEGGGEFGGGGGGGGGEG8@CFGGGGGGGDFGGGGGGGGGGE<FC7FGGFGGGGGGGG;FFGGGFGGGGGGGGGGGGGG899AFGC9ED0E<?EFGBGFEFFCFFFCD55@)368;8>CE=?>)/88CBC:4*)0*);5*);CFC)6=C=81.(-22((.4408;9573(,)*)*)**2648448862(524))34),((
@M00200:205:000000000-AKKM3:1:1101:7053:7175 2:N:0:1
TACAGGGGTATCTAATCCTGTTTGCTCCCCACGCTTTCGAGCCTCAGCGTCAGTAATGGACCAGTATGTCGCCTTCGCCACTGGTGTTCTTCCGAATATCTACGAATTTCACCTCTACACTCGGAGTTCCACATACCTCTTCCATACTCAAGATAGCCAGTATCAAAGGCAATTCCAAGGTTGAGCCCTGGGCTTTCACCTCTGACTAAACTATCCGCCTACGCTCCCTTTACACCCAGTACTCAAG
+
CCCCCGGGGGGGGGGGGGGGGGGGGGGGGGGGGGGGGGGGGGGGGGGGGGGGGGGGGGGGGGGGGGGGGGGGGGGGGGGGGGGGGGGGGGGGGGGGGGGGGGGGGGGGGGGGGGGFGGGGGGGGGGGGGGGGGGGGGFGFFGGB8EGFGFGCGFFFFGGFGGFGEFGGFGFB*>FFFFFFGGFC5@?5DDG?F67CCEG*8CE@AACEFFFF@7D8AGFFFF>E>EEGCC=*6A=(:62.98784@*
@M00200:205:000000000-AKKM3:1:1101:26729:7199 2:N:0:1
TACGAGGGTATCTAATCCTGTTTGCTCCCCACGCTTTCGAGCCTCAGCGTCAGTAATGGACCAGTATGTCGCCTTCGCCACTGGTGTTCTTCCGAATATCTACGAATTTCACCTCTACACTCGGAGTTCCACATACCTCTTCCATACTCAAGATAGCCAGTATCAAAGGCAATTCCAAGGTTGAGCCCTGGGCTTTCACCTCTGACTACACTATCCGCCTACGCTCCCTTTCACCCCAATACTCAAG
+
CCCCCGGGGGGGGGGGGGGGGGGGGGGGGGGGGGGGGGGDE>FGGGGGGGGGGGGFFG,CFFFGG9CEGGGGGGGGGGGGGGGGGGGGGCFFEFECD,,CE8FC,DFFDFGGGG?FGGCF,@B@=7CFGFFFC8+4@DGFBFGFF+=EGFD89=DFFG6D,+3CE++@93*:DDFFF7+:CD?6:D8?DC+?ACCFAFGB5@5)*:0*0)==@;DF5CD=5:)*)49C9?0*9832B@>23)***.*
@M00200:205:000000000-AKKM3:1:1101:6124:7208 2:N:0:1
TACGGGGGTATCTAATCCTGTTTGCTCCCCACGCTTTCGAGCCTCAGCGTCAGTAATGGACCAGTATGTCGCCTTCGCCACTGGTGTTCTTCCGAATATCTACGAATTTCACCTCTACACTCGGAGTTCCACATACCTCTTCCATACTCAAGATAGCCAGTATCAAAGGCAATTCCAAGGTTGAGCCCTGGGCTTTCACACCTGACTAAACTATCCGCCTTCGCCCCCTTTACTCCCAGAACTCATACAC
+
CCCC@GGGGEGGGGFGGG,CEG<FEGGGGG<+@FFGGGGGGGDFFGGEGEFGGGGG,,EFFGGG@F<9FGGGGGGGGGECGGGGGFDFG;EAF?@FGFDFGGGG:FDFFFGGFFGFGGGG,=DEGECFGGF4=88EEF8DFGFBFFGFGFGGGGGD7DDBFG7DE4==;?DDFE+3+CGFDFCGFF756*40;AEG5AC*)055-74*6)0/.*,5)1:((*(/(*29)0/)))./23)(/,9).)))).
@M00200:205:000000000-AKKM3:1:1101:7836:7219 2:N:0:1
TACGGGGGTATCTAATCCTGTTTGCTCCCCACGCTTTCGAGCCTCAGCGTCAGTAATGGACCAGTATGTCGCCTTCGCCACTGGTGTTCTTCCGAATATCTACGAATTTCACCTCTACACTCGGAGTTCCACATACCTCTTCCATACTCAAGATAGCCAGTATCAAAGGCAATTCCAAGGTTGAGCCCTGGGCTTTCACCTCTGACTAACCTATCCGCCTACGCTCCCTTTATGCCCCGTACTCAAGCGAT
+
CCCCCGGGGGGGFFFGGGGGGGGGGGGGGGGGGGGGGGGGGGGGGGGGGGGGGGGGGGGGGGGGGGGGGGGGGGGGGGGGGGGGFFGGGGGGGGGGGGGGGGGGGGGCGGFFGGGFGG,ADFEGFEEGGGGGCFFGGFGFFGGFA@FDGFFGGDF?FGGFFFF7*CFGFC*=FFFFECF5DFFGFGGFFG??5CF90;7CFFFEEC*/:)/A@BGC4FE=?5=>>EBG*0@9EEE<8((::<74).))(/(
@M00200:205:000000000-AKKM3:1:1101:14196:7223 2:N:0:1
TACAAGGGTATCTAATCCTGTTCGCTCCCCATGCTTTCGCTCCTCAGCGTCAGTTAATGCCCAGAGACCTGCCTTCGCCATCGGTGTTCCTCCTGATATCTGCGCATTTCACCGCTACACCAGGAATTCCAGTCTCCCCTACATCACTCTAGTCTGCCCGTACCCACCGCAGATCCGGAGTTGAGCCCCGGACTTTCCCGGCAGACGCGACAAACCGCCTACGAGCCCTTTACACCCAGTTCTCAAGATC
+
CCCCCGGGGGGGGGGGGGGGGGCFGGGGGGGGGGGGGGGGGGGGGGGGGGGGGFGGGGGGGGGGFFFFGGFGGGDFGEGGEGGCBFCGGGCGDGGGGGGGGGGGGGGCGGGGFGGDDFFGGGFEF8EFGGGG9FDFGFEDDFGFGD+*6<A=EFGFFGCDGG>6DFGGEGFF5=FF6*+*@@:EFE??BCEFFGFFF*=92)--(((/5:@B(6BF1CD1(6(),8)**2,5<<ABE0(,))).))))))
@M00200:205:000000000-AKKM3:1:1101:10471:7229 2:N:0:1
TACAGGGGTATCTAATCCTGTTTGCTCCCCACGCTTTCGAGCCTCAGCGTCAGTAATGGACCAGTATGTCGCCTTCGCCACTGGTGTTCTTCCGAATATCTACGAATTTCACCTCTACACTCGGAGTTCCACATACCTCTTCCATACTCAAGATAGCCAGTATCAAAGGCAATTCCAAGGTTGAGCCCTGGGCTTTCACCTCTGACTACACTATCCGCCTACGCTCCCTTTATGCCCAGTACTCAAG
+
CCCCCGGGGGGGGFEFGGGGGGGGGGGGGGGGGGGGGGEG<FFGGGGGGGGGGGGGFGGFGGGGGGFGGGFGGGGGCFGGGGGCGGGGGGGGGGEGGGGGGGGFGFGGGGGGGGGFFG;EEGFGGCEFGGGGGFGGGFGFFFGFF?FDFF8=,=9<FF???8DEDFGAFGFFFFFFFF?5FD?D*@?FFF@?5FGGFEGE*)::AC@C)@CFFCDF);A)=C):>EEGC>44EEF:@3>@*8<E*;*
@M00200:205:000000000-AKKM3:1:1101:15910:7239 2:N:0:1
TACTAGGGTATCTAATCCTGTTTGCTCCCCACGCTTTCGAGCCTCAGCGTCAGTAATGGACCAGTATGTCGCCTTCGCCACTGGTGTTCTTCCGAATATCTACGAATTTCACCTCTCCACTCGGAGTTCCACATACCTCTTCCATACTCAAGATAGCCAGTATCAAAGGCAATTCCCCGGTTGAGCCATGGGCTTTCACCTCTGCCTACACTATCCCCCTACGCTCCCTTTAAACCCAGTACTCAAGAGA
+
CCCCCFGCGFGGGGFGGGGGGGFFGGGGGGFCFGCFGGC,BFGCFFGGGEGGG<9FGFG9FGGGGC6B9,BFGG,EFFGCF,BFFGGGGFGGGGFGGCFEFGGG,=FGGGFFG?F6,BDF,@FEGGGFEFGFD,+CEFFEFE,B,;DBDFGA,?@++@DFD?7+;+3@*3D500+=+*+9CEC?D8F*<C,9*:9=FEEFFF5:0**1)@8=535<57:-)5:*)1?G*+0*/670;2(.*8*9*>3*/,
@M00200:205:000000000-AKKM3:1:1101:15048:7253 2:N:0:1
TACAGGGGTATCTAATCCTGTTTGCTCCCCACGCTGTCGCGCCTCAGCGTCAGCAACGGCCCAGCAGACCGCCTTCGCCACTGATGTTCTTCCCGATCTCTACGCATTCCACCGCTACACCGGGAATTCCATCTGCCTCTACCGTGCTCGAGCCTGACAGTTTAGAAGGCAGCCCTGCGGTTGAGCCGCAGGATTTCACCCCCTACTTACCAGGCCGCCTACGCGCCCTTTATACCCAGTACTCAAGAGAC
+
CCCCCGGGGGGGGGGGGGGGGGGGGGGGGGGGGGGGGGGGCFGGGGGGGGGGGGGGGGGGGGGGGGGGGGGGGGGGGGGGGGG9FGGGGDFGGGGGGGGGGGGGGGGGGFGGGGGFGGGGGGGGG8FGGGGGGGGGGFGFFGGEGFDDFFGCGGFFFDFFFGCDE>F75DFDFBAFAFGFGGC6)>ADFGGBBGGGFFGFFFFBFFFFEFE3=FGGBGBF?<?>9CED3C046A9:C222)))6)..2(((
@M00200:205:000000000-AKKM3:1:1101:24434:7257 2:N:0:1
TACGAGGGTATCTAATCCCGTTCGCTACCCACGCTTTCGTGTTTCAGTGTCAGAAATGCGCCAGTGAATTGCCTTCGCTTTTGGTGTTCCCCATGATATCAACGGATTTCACCCCTACTCCATGAGTTCCATTCACCCCTCGCATCCTCGAGCATTGCCGTTTCCTCCGCGAGCCCCCGGTTGAGCCGAAGAATTTGACAGAAGACTAACAACGCCACCTACACACCCTTTAAACCCAGTACTACAGAGA
+
CCCCCGGGGGGGGGGGGFGDFEFGGGGGGGGGGGGGGGGGGGGGGGGGGGGGGGGGGGGGGCEGGGGGGFFGGGFGF7FGGGGGGGGGGGFFFGGFE?;DEFGGGGGCDEEFGEEFGGGEGCFGFFDFFFFGFA8>E668>EGFCEDDCACDGD6DBFFACD5+;FDEDG>=AAA:9DGECCC*3<?BFCC;AFDDF?CC:BEB2=8>3;;8@08CBDF8@E;;3;)>*2.7CFF0;?02:))))5)62(
@M00200:205:000000000-AKKM3:1:1101:27838:7264 2:N:0:1
TACCCGGGTATCTAATCCTGTTCGCTACCCACGCTTTCGCTCCTCAGCGTCAGGTAAGGCCCAGAGAGCCGCCTTCGCCACCGGTGTTCTTCCTGATATCTGCGCATTCCACCGCTACACCAGGAGTTCCGCTCTCCCCTGCCTACCTCCAGTCTGCCCGTCTCGGAAGCAGGCCCGGGGTTAAGCCCCGAGTTTTCACTCCCGACGTGCCGAACCGCCTACGAGCCCTTTAAGCCCCATACTCACG
+
CCCCCGGGGGGGGGGGGGGGGGGGGGGGGGGGGGGGGGGGCFGGGGGGGGGGEGFGGCGGGGEGGGFGG@FGGGGGGGGF,EEGCCCGGFG9EGFGGEGGGDFGGDFF8EGGGGGFGGGFGGGD7EFGGGGG6EFGGBGFF8AFGFGFG*DD=F??DFFFG7)0:5+@EGF:>A59/@>BC?2:BFFFFD468A1:CEG<9;?9(:(.2(6(618C9DEF?B<),:)9953<5)-3;((3<:)54(4
@M00200:205:000000000-AKKM3:1:1101:9154:7270 2:N:0:1
TACAGGGGTATCTAATCCTGTTTGCTCCCCACGCTTTCGCGCCTCAGCGTCAGAACCGGACCAGACAGCCGCCTTCGCCACTGGTGTTCTTGCGAATATCTACGAATTTCACCTCTACACTCGCAGTTCCGCTGTCCTCTTCCGGTCTCAAGCCAACCAGTATCGAAGGCAATTCTGTGGTTGAGCCACAGGCTTTCACCCCCGACTTAATCGGCCGCCTACGCGCCCTTTAAGCCCACTACTCAAG
+
CCCCCGGGGGGGGGGGGGGGGGGGGGGGGGGGGGGGGGGGGGGGGGGGGGGGGGGGGGGGGGGGGGGGGGGGGGGGGGGGGGGGGGGGGGGGGGGGGGGGGGGGGGGGGGGGGGCFFGD@FFGGGEGGGFGGGGGGGFGFFGGDDADDFFGFGGGFFGDACFEFDFGGDGFB5@FFFFGFGGGGFGGFFFGFFGFGF7CB2=@=@FFFFC3C<1EEBGB8:=?:BGFGC7:AD4<2C2(237))).8
@M00200:205:000000000-AKKM3:1:1101:5358:7320 2:N:0:1
TACCAGGGTATCTAATCCTGTTTGCTCCCCACGCTTTCGAGCCTCAGCGTTAGTAATGAGCCAGTGTGTCGCCTTCGCCACTGGTGTTCTTCTGAATATCTACGAATTTCACCTCTACACTCGGAGTTCCACACACCTCTCTTATAATCAAGACACCCAGTATCAAAGGCAATTCCGAGGTTGAGCCCCGGGATTTAACCCCTGACTTAAATGACCGCCTACGCTCCCTTTAAACACAGTACTCAAGAGA
+
C<CCCFGEF<F<C9FGGD<@FFC<FCFGE76C@FG@FFCGG@CCFFGGG:,@BFCEFFF9FG8<EFG9FFD748CBD,@7FFGDF?C@,C=5,9,,95E9CF9FGCC,=,@,5>@9D<4=,@DE@8E8FDFFGGDC=B,:6EGFGF+*+1@+BD8D58+*6+*+;EDCD8D568+BDB85@FD?*,,<@7799;,4+*2*=>D5)39*1>C<**65:488-(/)-*/**+))173)2/(/9.)1)/)=(=
@M00200:205:000000000-AKKM3:1:1101:10021:7328 2:N:0:1
TACGTGGGTATCTAATCCTGTTTGCTCCCCACGCTTTCGAGCCTCAGCGTCAGTAATGAGCCAGTGTGTCGCCTTCGCCACTGGTGTTCTTCCGAATATCTACGAATTTCACCTCTACACTCGGAGTTCCACACACCTCTCTCATACTCAAGACACCCAGTATCAAAGGCAATTCCGAGGTTGAGCCCCGGGATTTCACCCCTGACTTAAATGTCCGCCTACGCTCCCTTTATGCCCAATACTCAAG
+
CCCCCGGGGGGGGGGGGGGGGGGGGGGGGGGGDGGGGGEGDGGGGGGGGGGGGGGGGGGGGGGFGGGGGGFGGGGGGGGGGGGGGGGGGGGGGGGGGGGGGGGGGCGGGGGGGGGFFGDGGGFD7CCGGG,EFEDGGFGFFGGFGFGFGFFFDDFBDCFFDF*=;E=AFGFFFFFFFFC5CFFGACF5?>@>?GGGFEGE9AD=@EFEEF4ECCED(:B==B?>@EFGG754?ECAF@(5.3)7)/7
@M00200:205:000000000-AKKM3:1:1101:13227:7364 2:N:0:1
TACGAGGGTATCTAATCCCGGTCGCTACCCTAGCTTTCGCACCTGAGCGTCAAGAGCGGGCCAGCGGATCGCTTTCGCCACTGGTGTTCCTTCCGGTATCTACGCATTTTACCGCTACACCGGAAATTCCATCCGCCTCTCCCGTCTTCTGAGCCCCGGAGTTCCCATGGGCATCCCTCGGTTGGGCCGAGGGCTTTCACCATGGGCTTTCGAGCCCGCCTGCGTGCGCTTTACACCCAGTCCTCACG
+
CCCCCGGGGGGGGGGGGGGGGGGGGGEGGGGGGGGGGGGGGGGGGGGGDGGGGGGGGGEGGGGGGGGGGGGGGGGGGGGGEGGGGGGGGGFEFFEFGGGGGGGGGGGGFGGGFEDD=FFGGGECECDDGGGGDF=F95C@CFGFGD5CGC,=,?DFEGD5EGFGFFGG6CFB6=FFFFF4BEG:5CCAF:*5=ED<6<7<>7)4(11:(84010*249;>FBB),*89)/,()5));-46:),).-((
@M00200:205:000000000-AKKM3:1:1101:12818:7365 2:N:0:1
TACAAGGGTATCTAATCCTGTTTGCTCCCCACGCTTTCGTGCATGAGCGTCAGTGTTGGCCCAGGGGGCTGCCTTCGCCATTGGTGTTCCTCCACATCTCTACGCATTTCACCGCTACACGTGGAATTCCACCCCCCTCTGCCACACTCTAGCCACGTAGTTTCGAGCGCAATTCCCAAGTTAAGCCCGGGGATTTCACACTCGACTTGCGCGGCCACCTGCGCACACTTTAAACCCAATACTCAAGAGAC
+
CCCCCGGGGCFGGGFCFGGGFDEFDFFGFGGGCGGGG9CEDGGGCF@GGGGE@FGG9@<E@CFFGGGGGGEEFGGGGGGGGC9,CDFGGGGG=FGG<EEF=85?FC:FGGGGGDGD>F?@>FGGEGG?FGGGGGGGC5+);DFFG5=8DFG9D++;?8F5CE@+)50:?8?5@EFFFF0AF:9989G4:7>A>EGFF4CCE2=F;>23;E>9>>ECBGF((.1:>EDG4>)-))5(;8?32?9<A(22<<(
@M00200:205:000000000-AKKM3:1:1101:5318:7375 2:N:0:1
TACAAGGGTATCTAATCCTGTTTGCTCCCCACGCTTTCGAGCCTCAGCGTCAGTAATGGACCAGTATGTCGCCTTCGCCACTGGTGTTCTTCCGAATATCTACGAATTTCACCTCTACACTCGGAGTTCCACATACCTCTTCCATACTCAAGATAGCCAGTATCAAAGGCAATTCCAAGGTTGAGCCCTGGGCTTTCACCTCTGACTAAACTATCCGCCTACGCTCCCTTTATACCCAGTACTCAAG
+
CCCCCGGGGGGGGGGGGGGGGGGGGGGFGGGGGGGGGGGGGGGGGGGGGEEGGGGGGGGGGGGGGGGGGGGGGGGGGGGGGGGGGGGGGGGGGGGGGGGGGGGDFGGGGGFFGGGFGGGGGGGGGEEGG,@FGGGFGFGBFGGFFFGFGFFFGFGFBEGFGGBGEFFGFGFFFFBDDCFDFGGDFDGFFGF5FGGG5ECE@CFBEACFEEEFF@F8>>B>8@=*7>AGCF@66AE4D=23;4?4@=3
@M00200:205:000000000-AKKM3:1:1101:16121:7389 2:N:0:1
TACGGGGGTATCTAATCCTGTTTGCTCCCCACGCTGTCGCGCCTCAGCGTCAGCAACGGCCCAGCAGACCGCCTTCGCCACTGATGTTCTTCCCGATCTCTACGCATTCCACCGCTACACCGGGAATTCCATCTGCCTCTACCGTGCTCGAGCCTGACAGTTTAGAAGGCAGCCCTGCGGTTAAGCCGCAGGATTTCACCCCCTACTTACCAGGCCGCCTACGCGCCCTTTAAGCCCAGTACTCAAGAGAC
+
CCCCCGGGGGGGGGFGGGGGGFGFGGGGGGGGGGGGGGGGDGGGGGGGGGGGGGGGGGGGGGGGGGGGGGGGGGGGGGGGGGGEGGGGGGGGGGGGGGGGGFGGGGGGGGFGGGGFDGGGGDGGEGGFGGGGGGGGGFGFFGGFGFGBGFGDGGGFFGGFGFADEFGGFFFDFFFFAFDEGGGG69GBBCEEF?GGFFGADFFF0()))67<>BGGFD>-82(79E:DC7:)499>GB6349AA),.-88(
@M00200:205:000000000-AKKM3:1:1101:8886:7393 2:N:0:1
TACAAGGGTATCTAATCCCGTTTGCTCCCCTAGCTTTCGCGCCTCAGCGTCAGTATTGGGCCAGATGAGCGCCTTCGCCACCGGTGTTCCTCCTGATATCTACGCATTTCACCGCTACACCAGGAATTCCCTCATCCTCTCCCATACTCAAGCCAAGCAGTATGGGACGCAGGTCCTCGGGTGAGCCGAGGGATTTCACGTCCCACTTACCTGACCGCCTACACGCCCTTTACACCCAATACTCAAG
+
CCCCCGGGGGGGGGGGGGGGGGGGGGGGGGGGGGGGGGGGGGGGGGGGGGGGGGGGGGGGGGGGGGGGGGEGGGGGGGFGGGGGGGGGGGGGGGGGGGGGGFG@CGGGGGGGGGGFGGGGGGGGGGGGGGGGG?DGGFGFFGGFGFGFGFGGGGGFFGDFGGFGFFGGEGB>>@FFFFGFCFDFFGFE5DGA>FGGFFGDBFD@EFFFFFF=;@GGFGFF?@EF;CFDC;4)...388?BDF4<A0?
@M00200:205:000000000-AKKM3:1:1101:6168:7397 2:N:0:1
TACAAGGGTATCTAATCCTGTTTGCTCCCCACGCTTTCGAGCCTCAGCGTCAGTAATGGACCAGTATGTCGCCTTCGCCACTGGTGTTCTTCCGAATATCTACGAATTTCACCTCTACACTCGGAGTTCCACATACCTCTTCCATACTCAAGATAGCCAGTATCAAAGGCAATTCCAAGGTTGAGCCCTGGGCTTTCACCTCTGACTAAACTATCCGCCTACGCTCCCTTTAAACCCCGTCCTCCAGAGCT
+
CCCCCGGGGGGGGGGGGGGGGGFGGGGGGGGGEGGGGGGGGGGGGEGGGGGGGGGGGGGGGGGGGGGGGGGGGGGGGGGGGGGGGGGGGGGGGGCCFFGGFGGGGFGGGGGGGGGFGFDGGGGECEEGGGGGGGGGGFGFFFGFGFGFGF=FFFFBFGC:EFEGDFFGFFFBFDDFFBDFGFCD??D?DCDFFDGFCEGEEB*)8=8A@)8C==DF)*<=DD=@2;@C?8>C*1.>76=@((-*(0.*(()
@M00200:205:000000000-AKKM3:1:1101:13285:7427 2:N:0:1
TACTAGGGTATCTAATCCCGTTTGCTCCCCACGCTTTCGCGCCTCAGCGTCAGGAGATGCCCAGAGACCCGCCTTCGCCACCGGTGTTCCTCCCGATCTCTACACATTTCACCGCTACACCGGGAATTCCAGTCTCCTCTGCATCCCTCAAGAACGGCAGTATCGGCCGACGCTCCTCGGTTGAGCCGAGGGATTTCACGACCGACTTGCCATCCCGCCTACGCGCCCTTTACACCCAATACTCACG
+
CCCCCGGGGGGGGGGGGGGGGGGGGGGGGGGGEGGGGGGGGGGGGGGGGGGGGGGGGGGGGGGGGGGGGGGGGGGGGGGGGGGGGGGGGGGGGGGGGGGGGGGGFFGGGGGGGGGFGGGGGGGGGGGGGGGGGGGGGFGFFGGFGFGFGFG6FGGABEC>FFFGDEGGFGFFFAEBFFGEFGGGFGGF:DGEAFGGFFG@?>;9BFFFBFFBFFGFFGFF<?B>>G:<957)6AB:E<<:)5-4A(3
@M00200:205:000000000-AKKM3:1:1101:18556:7451 2:N:0:1
TACGGGGGTATCTAATCCCGTTTGCTCCCCTGGCTTTCGCGCCTCAGCGTCAATACCGGTCCAGGATGCCGCCTTCGCCACCGATGTTCCTCCAGATATCTACGCATTTCACCGCTACACCTGGAATTCCACATCCCTCTCCCGGATTCGAGCCTGCCAGTCTCGGACGCAGTTCCCGGGTTGAGCCTGGGGATTTCACGTCCGACTTAGTTGGCCGCCTACGAGCCCTTTAAACCCAATACTCAAG
+
CCCCCGGGGGGGGGGGGGGGGGGGGGGGGGG<FGGGGGGGGGGGGGGGGGGGGGGGGGGEGGGGGGGCGGGGGGGGCFGGGGGGEGGFFGFGGGCFGGGGGGGGGGGGGGGGGGGDGGGGGGGFGGGGGGGGG??FG?FDFGGFGEGAGEF7:DGFFFGFGGEGFAGEFGF=6@>>FEDFGGDGFGGFFFGBAEGGFCE?@D<90123AF4)6:FF6<>FBB:50:>DCC>A<>D:GFF?0?48.74
@M00200:205:000000000-AKKM3:1:1101:22033:7453 2:N:0:1
TACACGGGTATCTAATCCTGTTTGCTACCCACGCTTTCGAGCCTCAGTGTCAGTTACAGTCCAGAGAGCCGCTTTCGCCACCGGTGTTCCTCCATATATCTACGCATTTCACCGCTACACATGGAATTCCACTCTCCTCTACTGCACTCTAGTCTAACAGTTTCCAATGCACACAATGGTTGAGCCACCGCCTTTTACATCAGACTCATTAAACCACCTGCGCTCCCTTTAACCCCCAATCTGAAT
+
CCC,AFGGGGGGGGGGGGGGGG,EFGFGGGGGGGGGGGGCF:FGGGG@FGGGDG<6E@,BFGGFFGGCFFFD::FGGGGGG<BCEDFFG,EGG?<EFDGGGCFGGGGGGGGGGDG>CFGGCEGGGCGGGGGAFFGGGFGF?F;DFFGFG+ED4D8??6=:@DFGE++3*,=D8D5*?58?FCF=*6,**3:*<@EC78=C7*8*:8));**;;88,)33))/:*-*)*4;856*00*/((0)111)
@M00200:205:000000000-AKKM3:1:1101:3998:7459 2:N:0:1
TACTGGGGTATCTAATCCGGATCGCTCCCCACGCTTTCGCTCCTGAGTGTCAGGACCAGTCCAGGATGCCGCCTTCGCCGCTGGTGTTCCTCCGGATCTCTACGCATTCCACCACTACACCCGGAATTCCGCATCCCCCTACTGGCCTCCAGCCCGCCCGTATCGCCCGACCTCCCCCAGTTGAGCCGGGGTCTTTCACGCCCGACGCGACGGGCCACCTGCGAGCGCTTTAAACCCAGTACTCACGGCAC
+
CCCCCGGGGGGGGFFGGGGGGGGGGFFGGGGGGGGGGGGGGGGGGFGGGGGGFD,CF?GGGGDGFFGGGGGGGGGGCCFGGGGGGGGGGGGGGGGGGGGGGGFGGGGGGGGGGGGFGG8EFEEGCEFGGGGGGGGGFF>=DFCDEFGFGFF+>9CDFGG>@D@FAE*=>*:AEFFFFFDFFCG+;CF45D5:=FFGF6C1=(.:(611((449>GD(971?B054=:)*13AA)38E?:B)6)64(,((-(
@M00200:205:000000000-AKKM3:1:1101:6939:7470 2:N:0:1
TACTAGGGTATCTAATCCTGTTTGCTCCCCACGCTTTCGCGCCTCAGCGTCAGATCCGGACCAGTGAGCCGCCTTCGCCACTGGTGTTCTTGCGAATATCTACGAATTTCACCTCTACACTCGCAGTTCCACTCACCTCTTCCGGTCTCAAGCCAAGCAGTATCGAAGGCAATTCCGTGGTTGAGCCACGCGCTTTCACCCCCAACTTACAAGGCCGCCTACGCGCCCTTTAAACCCACTACCCAAGAGAC
+
<@CCCEEGFDFFGF,CCDFGF9F<CCG@FECEGGGGGGGECC@FFEGGGGGG@<FFGGEGG7FAF@FGGGGGGGGGGGGGGGGFCEGGGGGGGGGGGGGGGFGCFCGGGGFGFGGFDEFGGFFECEEDGGD8=FGGGFGFFGGEGDGFGFFCDFG5B6+;D=>7)?8:*DF5CEFCFAC9FECFFCG>FG*35:CC+*=>(:@29DF>*>E633:CBDD<(5,5(:<D5*4:928<5:0:.,((4((((((
@M00200:205:000000000-AKKM3:1:1101:12705:7482 2:N:0:1
ACAAGGGTATCTAATCCTGTTCGCTCCCCATGCTTTCGCTCCTCAGCGTCAGTTAATGCCCAGAGACCTGCCTTCGCCATCGGTGTTCCTCCTGATATCTGCGCATTTCACCGCTACCCCAGGAATTCCAGTCTCCCCTACATCACTCTAGTCTGCCCGTACCCACCGCAGATCCGGAGTTGAGCCCCGGCCTTTCACGGCAGACGCGACAAACCGCCCACGCGCTCTTTAAGCCCCGTACTCAGGGAACC
+
CCC8AFGG@FFGG,CEFFCFGD6@FFGGGGCDFGAF9FF,B@FGFG8CGCFFGGDEGFGGFGGF@@FDFE8FCDAC@F@=F::F:FEFC,9AEFCFGF,ADAFE>>FGC,>?F>8AD,D?+=8=AEGGGG8EG=DFGAC59,,4@DDEGF8CF+?DFFG?==8+**==?8?5+5+***33@,++;6C>>**<?7CF6:;)>49(5(5((,(:38;*3C)(,(()-*0/*2464404812-4<9A)((-.((
@M00200:205:000000000-AKKM3:1:1101:13445:7490 2:N:0:1
TACGCGGGTATCTAATCCCGTTTGCTCCCCTAGCTTTCGCTCATCAGCGTCAATGTCGGTCCAGGATGCCGCCTTCGCCACCGGTATTCCTCCAGATATCTACGCATTTCACCGCTACACCTGGAATTCTGCATCCCTCTCCCGAATTCAAGCCATCCAGTATCAGACGCAGTTCCCAGGTTGAGCCTGGGGATTTCACGTCTGACTTAGTTGGCCGCCTACGAGCCCTTTACACCCAGTACTACAT
+
CCC<ACECFEFGGGGGGGGGGGGEGGGGGGGGGGGGGGGGGGGFGGGGGGDEEGGGGGGGGGGGGGFFFFEGGGGFFGGCFGGGGDGGGGGGGGGGEFGGGEGGG6:FGA,BF>E?=FFGGFEEFGGFGGGGFFGG8?DDFG@?+9+:D+@+,=D5DDFAFFCD7++@5@D=E;EFFF5<DF5*3DG6?*;A>EFGFFG=B=((/95?645>6:CF2CE1;8?)(:):;;)7)94;E?8BFBA))))
@M00200:205:000000000-AKKM3:1:1101:21989:7500 2:N:0:1
TACTCGGGTATCTAATCCTGTTTGCTCCCCACGCTTTCGCGCCTCAGCGTCAGAACCGGACCAGTCAGCCGCCTTCGCCACTGGTGTTCTTGCGAATATCTACGAATTTCACCTCTACACTCGCAGTTCCACTAACCTCTTCCGGTCTCAAGCCATACAGTATCGAAGGCAATTCTGTGGTTGAGCCACAGGCTTTCACCCCCGACTTATAAAGCCGCCTACGCGCCCTTTATGCCCAATACTCAAGCGAT
+
CCCCCGGGGGGGGGGGGGGGGGGGGGGGGGGGGGGGGGGGDGGGGGGGGGGGGGGGGGGGGGGGGGCFGGGGGGGGGGGGGGGGGGGGGGGGGGGGGGGGGGGGGFGGGGGGGGGFFFGGGGGEFGGDFGGGGGGGGFGBFGGDEDGFGF8??8?FFFG?CDEG5*=@BGF@FFFFFFF9FFGCFGGFFFGFFGGGFECB27=@@FFFFFECCCFGFGFF@@@B@E:DCC?9AA<AFFFF2:68AFF)3:(
@M00200:205:000000000-AKKM3:1:1101:24166:7509 2:N:0:1
TACTGGGGTATCTAATCCCGTTTGCTCCCCACGCTTTCGCGCCTCAGCGTCAGTCTCCGTCCAGCGGGCCGCCTGCGCCACCGGTGTTCCTCCTGATCTCTACACATTTCACCGCTACACCAGGAATTCCACCCGCCTCTCCGGGACTCAAGAGCCGGAGTCTCGAGCGCCGTTCCCGAGTTGAGCTCGGGGCTTTCACACCCGACTTCCGACCCCGCCTACGCGCCCTTTAAACCCAGTACTCAAGAGAC
+
CCCCCGGGGGGGGGGGGGGGGGGGGGGGGGGGGGGGGGGGGGGGGGGGGGGGGGGGGGGGGGGGGGGGGDGGGGGGGGGGGGGGGGGGGGGGGFDEEGGGGGGGFGFGGGGGGGGFGGGGGGFEGGFDGGGGDGGEGFGEFGGFGFGFGFCCEDCA5>C?CFEGB>DDEGDFD=;FFFGBCCGGF?+;87CEFDGGFAGFFB9>9306>B?:;(:=6CB6,42748BG)7.)).8?C(4>))))..,.1((
@M00200:205:000000000-AKKM3:1:1101:11112:7526 2:N:0:1
TACTAGGGTATCTAATCCTGTTTGCTCCCCACGCTGTCGCGCCTCAGTGTCAGCAACGGCCCAGCAGAACGCCTTCGCCACTGGTGTTCTTCCCGATCTCTACGCATTCCACCGCTACACCGGGAATTCCATCTGCCCCTACCGTGCTCTAGCCCGCCAGTCTGACCGGCAGCCCCGGAGTTGAGCCCCGGGATTTCACCGACCACTTAACGAGCCACCTACGCGCCCTTTAAGCCCAGTACTCAAGAGA
+
CCCCCGGGGGGGGGGGGGGGGGGGGGGGGGGGCGGGGGGGDFGGGGGGGGGGGGGGGGDGEGGGGGGGGGGGGGGGGGGGGGGGGFGFGGGGGGGGFGGGGGGGGGGGGFGGGGGEGGDGGGGGGGGFGGGFGG?FFFFDFGGFGFGFGFGFGGGBECD>FFF7@FFGFGFFFFFFE4<?BFDCAGGFF:5;;CGGFEFFDFFFFFF95AF<66EGBGFBFF079E@D725>)9<?G<,5)4)).:).(4
@M00200:205:000000000-AKKM3:1:1101:15216:7530 2:N:0:1
TACGAGGGTATCTAATCCCGTTTGCTCCCCTGGCTTTCGCGCCTCAGCGTCAGAAGAGGTCCAGCCCGCCGCTTTCGCCACCGGCGTTCCTTCTGATATCAACGCATTTCACCGCTCCACCAGAAGTTCCACAGGCCCCTACCTCCCTCGAGATCATCAGTATCAGGGGCACTTTTCCGGTTGAGCCGAAAGATTTCACCCCTGACTTGATGAACCGCCTCCGCGCCCTCTCTACCCAATACTCACGAGAC
+
6,ACCBFCCFGGGGAFGGFEGC@@EFGGGGGG?FCCEF@FGGGEGCGGG:CFF@FGAFEF<FEEFFCCGGCEFDGD7?FGEGE7F74>CFGGGAFD<@8FGFGGGGD4;FFGFED>CF,EFC@8,=,6CEFGDD8DCBGDFGGFFFGDGFD+,3;9FDCF@@EF<97:>GD>F>FCFFDB<?CF4CFD)2*0),,+;6<@DFDF@@/<A<E?57C@9C5(,.3>1?3>C*((592);7((,:<>A,30(-(
@M00200:205:000000000-AKKM3:1:1101:13817:7531 2:N:0:1
TACTAGGGTATCTAATCCTGTTTGCTCCCCACGCTTTCGCGCCTCAGCGTCAGAACCGGACCAGTCAGCCGCCTTCGCCACTGGTGTTCTTGCGAATATCTACGAATTTCACCTCTACACTCGCAGTTCCACTAACCTCTTCCGGTCTCAAGCCATACAGTATCGAAGGCAATTCTGTGGTTGAGCCACAGGCTTTCACCCCCGACTTATAAAGCCGCCTACGCGCCCTTTATGCCCAGTACTCAAGAGA
+
CCCCCGGGGGGGGGGGGGGGGGGGGGGGGGGGGGGGGGGGGGGGGGGGGGGGGGGGGGGGGGGGGGGGGGGGGGGGGGGGGGGGGGGGGGFGGGGGGGGGGGGGGGGGGGGGGGGFGGGGGGGGGGGGGGGGGFGFGFGFFGGFGFGFGFGGGGFDFFG7@DEG=5CE>GFFFFFFFFC*@DGGFGGFFFD5CCFCFEFEFBF@@F@@EFEF<69C@DEDDD@5>GDG5;:A4>D28824<)-:6?2.,(
@M00200:205:000000000-AKKM3:1:1101:15046:7543 2:N:0:1
TACCGGGGTATCTAATCCTGTTTGCTCCCCACGCTTTCGAGCCTCAGCGTCAGTAATGAGCCAGTGTGTCGCCTTCGCCACTGGTGTTCTTCCGAATATCTACGAATTTCACCTCTACACTCGGAGTTCCACACACCTCCCTCATACTCAAGACACCCAGTATCAAAGGCAATTCCGAGGTTGAGCCCCGGGATTTCACCCCTGACTTAAATGTCCGCCTACGCTCCCTTTATACCCACTACTCAAG
+
CCCCCGGGGGGGGGFGGGGGGGGGGGGGGGGGGGGGGGGEEGGGGGGGGGGGGGGGGGGGGGGGGFGGGGGGGGGGGGGGGGGGGGGEFCFGGGEGGFGGGGGGG8FFGGGGGGGFDFDGGGCECEGGGGGGGGGGGFGBBCD6EFGFGFE+,=FFFGFFFFFFFBCA5FBDF5DFFDD9FEC6*<FFFC595EC>FEGFFFD2>EFCC:;?CFGC@CA59B;>;C2:F+;7C3<)B<(663EEE@7
@M00200:205:000000000-AKKM3:1:1101:13558:7556 2:N:0:1
TACGAGGGTATCTAATCCTGTTTGCTCCCCACGCTTTCGAGCCTCAGCGTCAGTAATGGACCAGTATGTCGCCTTCGCCACTGGTGTTCTTCCGAATATCTACGAATTTCACCTCTACACTCGGAGTTCCACATACCTCTTCCATACTCAAGATAGCCAGTATCAAAGGCAATTCCAAGGTTGAGCCCTGGGCTTTCACCTCTGACTAAACTATCCGCCTACGCTCCCTTTATACCCAGTACTCAAG
+
CCCCCGGGGGGGGGGGGGGGGGGGGGGGGGGGGGGGGGGGCGGGGGGGGGGGGGGGGGGGGEFGGGGGGGFGGGGGGGGGEGGGGGFGGGGGGGGGGGGDGGGGGCFGGGGGGGGFGGGGGGGDC+BFFDFFGGDGGFFFFGFFGFGF?7DCFFFFFGGFFGDGB?8@FCBDF6DFFF?:FFGG?DFF9++<CFCFFEF<ECE)>CAEE@CCAEGGAGE>A2@EFGFGG8=;??C5<>5;/5@C=3*
@M00200:205:000000000-AKKM3:1:1101:25807:7558 2:N:0:1
TACTGGGGTATCTAATCCTGTTTGCTCCCCACGCTTTCGCGTCTCAGCGTCAGTCACGTCCCAGCGAGCTGCCTTCGCCATTGGTGTTCCTCCTGATATCTGCGCATTTCACCGCTACACCAGGAATTCCACTCGCCTCTTCCGGACTCGAGCTCGACAGTATCCACCGGCATCCCAGGGTTGAGCCCTGGACTTTCACAGCAGACTTATCGAGCCGCCTACACGAGCATTCAACCCAGTACGCAAG
+
CCCCCFGGGGGGGGFGGGGGDGGGGGGGGGFGGGGGGGGGGGGGFFGGGGGGGGGGGGGDEFGGGGGGGGGGGGGGGGGDGGGGGGGGFGFGGGGGFGEGDEFCFGGGFGGGAGEEGGFGGGGGGG8DDGCFFFCGGFGEF8FFGFDAGFGDC8?EFDG?,<CFEFGG>EEA?5@AC?C>>FD4AFC**/:FFFFG8C9CE2:(3>349<6?D?E=67:7(/5483)1)0)).<ABE:2:54(((4(
@M00200:205:000000000-AKKM3:1:1101:19249:7569 2:N:0:1
TACTGGGGTATCTAATCCTGTTTGCTCCCCACGCTTTCGAGCCTCAGCGTCAGTAATGGACCAGTATGTCGCCTTCGCCACTGGTGTTCTTCCGAATATCTACGAATTTCACCTCTACACTCGGAGTTCCACATACCTCTTCCATACTCAAGATAGCCAGTATCAAAGGCAATTCCAAGGTTGAGCCCTGGGCTTTCACCTCTGACTAAACTATCCGCCTACTCTCCCTTTAAGCCCAGTACTCCAG
+
CCCCCGGGGGGGGGGGGGGGGGGGGGGGGGGGGGGGGGGGFGGGGGGGGGGGGGGGGGGGGGGGGGGGGGGGGGGGFGFGGGGFGGGGGGGGGGGDEFGGGGGCGGGGGGGGGGGFGGGGGGGD=BEFFFGGGGCEGFGEFGGFGFGFGBG6,=DDFC6DFGFGBFGCFGFDBEFFFFGFDGGGBFEFD6=5FEEFFCGFFFFBEFFCEFE=BEAF5CDA=@*;><>FD8@*9.*2>))01>4*(8(
@M00200:205:000000000-AKKM3:1:1101:9717:7587 2:N:0:1
TACACGGGTATCTAATCCTGTTTGCTACCCACGCTTTCGAGCCTCAGTGTCAGTTACAGTCCAGAGAGCCGCTTTCGCCACCGGTGTTCCTCCATATATCTACGCATTTCACCGCTACACATGGAATTCCACTCTCCTCTACTGCACTCAAGTCTAACAGTTTCCAATGCACACAATGGTTGAGCCACTGCCTTTTACATCAGACTTATTAAACCACCTGCGCTCGCTTTATACCCATTCCTCAAGAGCTC
+
CCCCCGGGGGGGGGGGGGGGGGGGGGGGGGGGGGGGGGGGDGGGGGGGGGGGFGGGGGGGGGGFGFGGGGGGGGGGGGGGGGGGGGGGGGGGGGGAFFGGGGGGGGDGGGGGGGGFGGGFGGGGGGGGGGGGGGGGGFGFFGGDFBFEGFF8EGGFFG6?FFFGCFFGBGFFFFF5FB8BF8DGFGGFFGFCFGF?FEAA<6C*:=78;EE@5@:8>>AEC>A55:ACCF=E*993?(**9?=*083B(8)
@M00200:205:000000000-AKKM3:1:1101:17234:7587 2:N:0:1
TACAAGGGTATCTAATCCTGTTTGCTCCCCACGCTTTCGAGCCTCAGCGTCAGTAATGGACCAGTATGTCGCCTTCGCCACTGGTGTTCTTCCGAATATCTACGAATTTCACCTCTACACTCGGAGTTCCACATACCTCTTCCATACTCAAGATAGCCAGTATCAAAGGCAATTCCAAGGTTGAGCCCTGGGCTTTCACCTCTGACTAAACTATCCGCCTACGCTCCCTTTATGCCCAGTACTCAAGACAC
+
CCCCCGGGGGGGGGGGGGGGGGGGGGGGGGGGGGGGGGCGFGGGGGGGGGGGGGADFGGGGGGGGAFFGGGGGGGGFGGGGGFGGDEGGGGGGGFGGGGDG8EDGE?FFADFGGGFCFAFGGGG7CGGGGGFGFGFGBD6D=FBFFG9D7,+,?++DE+0@=;?09+=DF*)0>BFFF85FD+=6D,9DDF5?,@DFEE665>)0:A@@)@CBEDC5CBD9@ABDG?F*;.6AE*:>79./8CC:3*7(0(
@M00200:205:000000000-AKKM3:1:1101:3013:7616 2:N:0:1
TACCGGGGTATCTAATCCTGTTTGCTCCCCACGCTTTCGCGCCTCAGCGTCAGAACCGGACCAGACAGCCGCCTTCGCCACTGGTGTTCTTGCGAATATCTACGAATTTCACCTCTACACTCGCAGTTCCGCTGTCCTCTTCCGGTCTCAAGCCAACCAGTATCGAAGGCAATTCTGTGGTTGAGCCACAGGCTTTCACCCCCGACTTAATCGGCCGCCTACGCGCCCTTTACACCCAATACTCAAG
+
CCCCCGGGGGGGGGGGGGGGGGGGGGGGGGGGGGGGGGCG@GGGGGGGGGGGGGGGGGGGEGGFCFGGGGDGGGGGGGGGGGGGGGGGGGGGGGGGGGGGGGGGCCFGGGGGGGGFGGGGGGFDCCCEGGDGCCDGGFGFFDF>C9DFGF,=CGGAFEGFG77=>F5CBFF@F6BEFFDFGCCC*>?A4;,;;EF<0>C*((((,690>39E<0CCFDF118<)-87D9539<671:1?7)5>)),)
@M00200:205:000000000-AKKM3:1:1101:21805:7618 2:N:0:1
TACTGGGGTATCTAATCCCGTTCGCTCCCCTAGCTTTCGCGCCTCAGCGTCAAGAGTGGGCCAGGTAGCCGCTTTCGCCACTGGTGTTCCTCCCGATATCTACGCATTTCACCACTACACCGGGAATTCCGCTACCCTCTCCCACCTTCCAGCCGACCAGTATCCGATGCCGTTTTCCAGTTAAGCCGGCAGCTTTCACATCGGACTTGGCCAGCCGCCTGCGCGCGCTTTAAACCCAGTACTCAAGAGCT
+
-<CCCE<C@;FFFA<FGCFFCFF@@FGEGGGGDFGGGGGGGGDE@CEF:B@FGFCF@EGGGGGGCG9CFFGGC,FFEGGGGGG,CEE:FGCBDB+4::CE;DE@CE=FFFCFGGFFD<FFDE8B@CFGFGFGG6=BD+ADBFGFGFGEFFGFG68B53@AFC<CCDC35@A90=4BA*+=@9::BDG>D)=))4<BFEG<C;?1(.2;@3@E;(;E2384(395>GEGG3,5:)-4;3(()64<B04)(()
@M00200:205:000000000-AKKM3:1:1101:13939:7621 2:N:0:1
TACAAGGGTATCTAATCCTGTTTGCTCCCCACGCTTTCGAGCCTCAGCGTCAGTAATAGACCAGTAAGTCGCCTTCGCCACTGGTGTTCTTCCGAATATCTACGAATTTCACCTCTACACTCGGAGTTCCACTTACCTCTTCTATCCTCTAGGTTATCAGTTTTGAAGGCAATTCCAAGGTTGAGCCCTGGGCTTTCACCTCCAACTTGATAACCCGCCTACGCTCCCTTTAAACCCAATACTCAAG
+
CCCCCGGGGGGGGGGGGGGGGGGGGGGGGGGGGGGGGGGGGGGGGGGGGGGCFGGGGCFGGGGGGGGGGGEGGGGGGGGGGGGGGGGGGGGGGGGGGFGGGGGGEGGGGGGGGGGFGGGGGGGG7EGGGGGGFAFFGFGFFGGFGFGFGFGDEFGFFFFFFGEFDBGA5FFDFEFFFD=:FGGGFFGFFFC*DFGGFFGFFFFF<EFEE5EE5CFC9DEFFFFE=E@DD8>6/9>3;=BD=BEEEE*
@M00200:205:000000000-AKKM3:1:1101:10763:7654 2:N:0:1
TACTGGGGTATCTAATCCTGTTTGCTCCCCACGCTTTCGAGCCTCAGCGTCAGTAATGGACCAGTATGTCGCCTTCGCCACTGGTGTTCTTCCCGATCTCTACGCATTCCACCGCTACACCGGGAATTCCATCTGCCCCTACCGTGCTCTAGCTCGCCAGTCTGACCGGCAGCCCCGGAGTTGAGCCCCGGGATTTCACCAGCCACTTAACGGGCCACCTACGCGCCCTTTAAACTCAGTACTCAAGAGA
+
CCCCCGGGGGGGGGGGGGGGGGGGGGGGGGGGDGGGGGGGGGGGGGFGGGGGGGGGGGGGGGGGGGGGGGEFGGGGGGGGGGGCGFGGGGGGGGG>FGGGGGGGGGGGGFGGGGGBGGGGGDGGGGGGGGGGGGGGFFFFFGGFGBCDGFFGGGGEFEGAFGCGEFGC585)@C?EFDD4>F799?FFEGGD>EF4A)AAFFFFFFFAC3@126CE?GF@(.,09E:C)289A9<)<7:><A2<424.(3
@M00200:205:000000000-AKKM3:1:1101:21995:7662 2:N:0:1
TACAGGGGTATCTAATCCTGTTTGCTACCCACGCTTTCGAGCCTCAGTGTCAGTTACAGTCCAGAGAGCCGCTTTCGCCACCGGTGTTCCTCCATATATCTACGCATTTCACCGCTACACATGGAATTCCACTCTCCTCTACTGCACTCAAGTCTAACAGTTTCCAATGCACACAATGGTTGAGCCACTGCCTTTTACATCAGACTTATTCAACCAACTGCGCTCGCTTTAAACCCCGTACTCAAG
+
CCCCCGGGGFGGGGGGGGGGGGGGGGGGGGGGGGGGGGGGFGGGGGGGGGGGGAFDEFGGGGGGEFGGGGGGGEGGGGGGGG>FGGGGGGGD:<EFGGGGFCEGGEGGGGFGGCEE6F@GGFDEF9EFFGCFGGGGGFGFF;EBCDFEGFG6@B9DE9?8DFF8*;=,?FBEF8?5D96DF+==DFF:;DD?AAF;;:CEEB<@EE;=CE*;*3:*)3*=68>@:4:7C467*789*66>5BC6;*
@M00200:205:000000000-AKKM3:1:1101:25933:7674 2:N:0:1
TACAGGGGTATCTAATCCCGTTTGCTACCCTGGCTTTCGTGCATCAGCGTCAGTAGAGACCCAGTAAGCCGCCTTCGCCACCGGTGTTCCTTAGGATATCAACGCATTTCACCGCTCCACCCTAAGTTCCGCTTACCTCTGTCTCACTCGAGCGCAGCAGTATCGAAAGCAATTCCTCAGTTAAGCTGGGGTATTTCACTCCCGACTTGCTACCCCCCCTACGCACCCTTTAAACCCAATACTCAAC
+
CCCCCGGGGGGGGGGGGGGGGGGGGGDGGGGGGGGGGGGGGGGGGCGGGGGGGGGCCFGGG?GFGGGGG@FGGG7FFFEGFGGGBFGGGEGFGFECCGGGGGFGDGGGGGFGGGGFDGGGGGGG,>FFGGEGDEGGGFCEFGGFGFGEGFGDEGGEF8DDFGFGFFGEFGF8:6CCFFG:CF79BGCA>75@B?C9C<FE4>D=7@BFFFEC/7CD(2.(,3;:7EEG<5437>@@G16:??).),(
@M00200:205:000000000-AKKM3:1:1101:10789:7676 2:N:0:1
TACGCGGGTATCTAATCCTGTTTGCTCCCCACGCTTTCGAGCCTCAGCGTCAGTAATGGACCAGTATGTCGCCTTCGCCACTGGTGTTCTTCCGAATATCTACGAATTTCACCTCTACACTCGGAGTTCCACATACCTCTTCCATACTCAAGATAGCCAGTATCAAAGGCAATTCCAAGGTTGAGCCCTGGGCTTTCCCCTCTGACTAAACTATCCGCCTACGCTCCCTTTAAACCCAATCCTCACG
+
C<CCCGGGGGGGGGGGGGGGGGGCGGGGGGGGGGGGGGGGGGGGGGGGGGGGGGGGGGFGGGGGGGGFGGCGGGGGGGECGGGCFGGEFGGGGGGDGGGGGGGGGGGFGGGGGGGFGGGGFGFCF7CDGGFGGGGGGFGFFFFFGFGEGFC89AFBFGGFGGFGFF7AFGFFFFFFFDC5FE?F5D9CFFC>*AE5A*,858:5>A.9===E;<DE>GFFFF=;@GDGGGFE**75B;@@(63=E0(
@M00200:205:000000000-AKKM3:1:1101:19563:7680 2:N:0:1
TACTGGGGTATCTAATCCTGTTCGCTCCCCACACTTTCGCTCCTCAGCGTCAGGTCATTCCCAGAGAACCGCCTTCGCCACCGGTGTTCCTCCTGATATCTGCGCATTTCACCGCTACACCAGGAATTCCGTTCTCCCCTGAATACCTCTAGTCTGCCCGTATCGGAAGCAAGCGCCGTGTTAAGCACGGCGTTTTCACTCCCGACGCGACAAACCGCCTACGAGCCCTTTACCCCAGTACTCAAG
+
CCCCCGGGGGGGGGGGGGGGGGGGGGGGGGGGGGGGGGGGGGGGGGGGGGGGGGGGGGGGGGGGGGFGGGGGGGGGGGGGGGGGGGGGGGGGGGGGGGFGGGGGGGGGGGGGGGGFGGGGGGGGFG?FFGGGFGFGEF8DFG8DGFGFGFGFGGGFFEGEGGFGDFDGFGF@FD>EFFD>FGGFFGGFDDEFFGGGFFGFBF92>6>9BFFB:DGGFGFF???BBGEF4<>FFA??*:?4AA<A??
@M00200:205:000000000-AKKM3:1:1101:13746:7690 2:N:0:1
TACTGGGGTATCTAATCCTGTTCGCTCCCCATGCTTTCGTGCCTCAGCGTCAGTTGTTGGCCAGTACAATGCCTTCGCTATCGGTGTTCCTGATGGTATCTATGCATTTCACCGCTACACCATCACTTCCATGTACCCCTCCAACACTCAAGCTATCCAGTGTCAATGGCACTGCTCCGGTTGAGCCGGCGTCTTTCACCGCTGACTTAAATAGCCGCCTACGCACCCTTTACGCCCAGTCCTCAAGAGA
+
CCCCCGGGGGGGGGGGGGGGGGGGGGGGGGGGDGGDGGGGGGGGGGGGGGGGDGGGGGFGGGGGGGGGGGFGGGGGGGGFGGCEFDGGGGGGGGGFGEGGGGFGGGGGGFGGGDEDDGGGGGGGG,=EGGGGGGGF;FDDDGFFGFGEGBF8FGFFF8=:FDEFBEGADGFDBDB;DFC*@C>?DFG>*+@?>EGGFFGFFF>547*A8AE<<ADCAGB@(0(:9E;D*254C(61:<@;./6))))),(
@M00200:205:000000000-AKKM3:1:1101:18700:7712 2:N:0:1
TACGAGGGTATCTAATCCTGTTTGCTCCCCACGCTTTCGAGCCTCAGCGTCAGTAATGGACCAGTATGTCGCCTTCGCCACTGGTGTTCTTCCGAATATCTACGAATTTCACCTCTACACTCGGAGTTCCACATACCTCTTCCATACTCAAGATAGCCAGTCTCAAAGGCAATTCCAAGGTTGAGCCCTGGGCTTTCACCTCTGACTAAACTATCCGCCTACGCTCCCTTTACACCCAATACTCAAGAGAC
+
CCCCCGGGGGGGGGGGGGGGGGGGGGGGGGGGCGGGGGGGGGGGGGGGGGGGGGGGGGGGGGGGGGGGGGGGGGGGGGGGGGGGGGGGGGGGGGGGGGGGGGGFFGGGGGGGGGGFGGGGGGFEFDGGEGGGGGGGGFGFFGGFGFGEGF8DFDDDFGGFG+0?DFGGFGFDFF7DFFGFGGGGBCGFFD?5AFFFFFFCEFFFCE@A5:@EECFG5DEFADF>AG5;D:B*@?3>8>233@EF6@*7(8(
@M00200:205:000000000-AKKM3:1:1101:7845:7733 2:N:0:1
TACTAGGGTATCTAATCCTGTTTGCTCCCCACGCTTTCGAGCCTCAGCGTCAGTAATGGACCAGTATGTCGCCTTCGCCACTGGTGTTCTTCCGAATATCTACGAATTTCACCTCTACACTCGGAGTTCCACATACCTCTTCCATACTCAAGATAGCCCGTATCAAAGGCAATTCCAAGGTTGAGCCCTGGGCTTTCACCTCTGACTCAACTCTCCGCCTACGCTCCCTTTCACCCCACTACTCAAG
+
CCCCCGFGGGGGGFGGFGGCGGFGGGGGGGGGGGGGGGGF<FEFGEGFGGGGGGFGGGGDG?@DGFC9FFGGGGGGGGGGD8FFGFGEGGGFGEEGEFGGAFEFCCFFCC9FGGGFGGFG9DB@:>EGGGGGGCDGGDGBBGG9=7=:8B8AA==<FG+0==DD*?+=DE*)DDFFF+6*>@=03@FD?6+@AFEFFCFEECE5:EE*11)*01@D@DDDD9455=9/42>4?**5B5((76>B*(0
@M00200:205:000000000-AKKM3:1:1101:23199:7736 2:N:0:1
TACCAGGGTATCTAATCCCGTTTGCTCCCCTGGCTTTCGCTCCTCAGCGTCAGTGTTGGTCCAGGATGCCGCCTTCGCCACCGGTGTTCCTCCAGATATCTACGCATTTCACCGCTACACCTGGAATTCCGCATCCCTCTCCCAATCTCAAGCCATCCAGTATCAGACGCAGTTCCCCGGTTAAGCCGAGGGATTTCACGTCTGACTTAGTTGGCCGCCTACGAGCCCTTTACACCCAATACTCAAG
+
CCCCCGGGGGGGGGGGGGGGGGGGGGGGGGGGGGGGGGGGGGGGGGGGGDGGGGGGGGGGGGGGGGGGGGGGGGGGGGGDGGDGGGGGGGGGGGFFGGGGGGGGGGGCGGGGGGGEDGGGGGGF<EFGGGFGGGG@FFGFFDGFGFGFGFGFGFFFFGFFGFDGFFGFDGD=?AFFFAD>F8DGFGGFDGDE5CFGFCGFF=B9EC:EFECEE@C<5D>7@@FAFE8F*;3)>EF;C711>?F?<?D
@M00200:205:000000000-AKKM3:1:1101:12135:7762 2:N:0:1
TACTCGGGTATCTAATCCTGTTTGCTCCCCACGCTTTCGAGCCTCAGCGTCAGTAATGGACCAGTATGTCGCCTTCGCCACTGGTGTTCTTCCGAATATCTACGAATTTCACCTCTACACTCGGAGTTCCACATACCTCTTCCATACTCAAGATAGCCAGTATCAAAGGCAATTCCAAGGTTGAGCCCTGGGCTTTCACCTCTGACTAAACTATCCGCCTTCGCTCCCTTTAAACCCAATACTAAAGCAAC
+
CCCCCGGGGGGGGGGGGGGGGGGGGGGGGGGGGGGGGGGGGDGGGGGGGGGGGGGGGGGGGFGGGGGGGGGGGGGGGGGGGGFFGGGGGGGGGGGGGEGGCCFFCEGGGFGGFEGFGGGFGGDCFCEGFGGGGGGGGBGFFGGFGFGFGF?DFFGBCGFFGGEF>F?C?8:DFECFFFD5FFGGFCDFBD@FFGGGF;<C@@ECFEE*8):E;EGDAGEF)0054;AC7?=C?C=BD2>BFE*/*00*(.(
@M00200:205:000000000-AKKM3:1:1101:6364:7765 2:N:0:1
TACGAGGGTATCTAATCCTGTTCGCTCCCCATGCTTTCGCTCCTCAGCGTCAGTTAATGCCCAGAGACCTGCCTTCGCCATCGGTGTTCCTCCTGATATCTGCGCATTTCACCGCTACACCAGGAATTCCAGTCTCCCCTACATCACTCTAGTCTGCCCGTACCCACCGCAGATCCGGAGTTGCGCCCCGGACTTTCACGGCAGACGCGACAAACCGCCTACGAGCTCTTTACACCCAGTACTCAAGAGAC
+
CCCCCGGGGGGGGGGGGGGGGGGGGGGGGGGGGGGGGGGGGGGGGGGGGGGGGGGGGGFGFFGGGGGGGGDGGGGGGGGGGGGGGGGGGGGGGGFGGGGGGGGGDEGGGGGGGGGFGGDFGGGGGCGGGGGGGGGGGFGFFGGBFBFFGFDFGGGFFGGFGDA8D6DG>EDFFFFFFAG>CCG+?EGADG;??EGGFCFD@B999BB90399>(=FFGF13??>?C:FFFB)64)4C<?FFBF2)52-,.(
@M00200:205:000000000-AKKM3:1:1101:27136:7777 2:N:0:1
TACCGGGGTATCTAATCCTGTTTGCTCCCCACGCTTTCGAGCCTCAGCGTCAGTAATGGACCAGTATGTCGCCTTCGCCACTGGTGTTCTTCCGAATATCTACGAATTTCACCTCTACACTCGGAGTTCCACATACCTCTTCCATACTCAAGATAGCCAGTATCAAAGGCAATTCCAAGGTTGAGCCCTGGGCTTTCACCTCTGGCTAACCTATCCGCCTCCGATCCCTTGAAACCCAATACTCAAG
+
CCCCCGGGGGGGGGGGGGGGGGGGGGGGGGGGGGGGGGGGGGGGGGGGGGGGGGGGGGGGGGGGGGGGGGDFGGGGFEGGGGGGGGGGGGGGGGGGGGGGGFFGGGGGGGGGGGGFGGGGGGGDCGEDEGGGGGGF?DFDFGDFGFGE6DC+DGFFBFD?=D7D9DFGBFFBFFBFF?F?FF+=*@=?F67*;FFGF@EE@FBE))018)0AB5:,59>9)))*0:?FC:(*887>C2-()0><7@<
@M00200:205:000000000-AKKM3:1:1101:23639:7779 2:N:0:1
TACTGGGGTATCTAATCCCGTTCGCTCCCCACGCTTTCGCGCCTCAGCGTCAGGGCCGACCCAGTCGGCCGCCTTCGCCACGGGTGTTCCTCCTGATCTCTACGCATTTCACCGCTACACCAGGAATTCCACCGACCTCTATCGCCCTCAAGACGCCCAGTATAGGACCGCCCTCCCCGGTTGAGCCGGGGGCTTTCAGGCCCCACTTAAGCGTCCGCCTACGCGCGCTTTACACCCAGTACTCAAGAGCT
+
CCCCCGGGGGGGGGGGGGGGGGGGGGGGGGGGDGGGGGGGGGGGGGGGGGGGGGGGGGGGGGGFGGGGGGGGGGGGGGGGGGFGGGGGGGGGGGGGGGGGGGGGGGGGGGGGGGGFGGGGGGGGGGGGGGGGGGGGDDGFFGGBGFG=;CGGGGGFFGGFGC*C<>7AFEFFF@FFFEGFGCC;=CFBB)CEFGGGFFGFF?B0(3(92<222?GGFGDBFFF5,*79)>624><7E63(6<AA4:3).()
@M00200:205:000000000-AKKM3:1:1101:20387:7792 2:N:0:1
TACTGGGGTATCTAATCCTGTTTGCTCCCCACGCTTTCGAGCCTCAGCGTCAGTAATGAGCCAGTGTGTCGCCTTCGCCACTGGTGTTCTTCCGAATATCTACGAATTTCACCTCTACACTCGGAGTTCCACACACCTCTCTCATACTCAAGACACCCAGTATCAAAGGCAATTCCGAGGTTGAGCCCCGGGATTTCACCCCTGACTTAAATGTCCGCCTACGCTCCCTTTAAACCCAATACTCAAG
+
CCCCCGGGGGGGGGGGGGGGGGGGGGGGGGGGFGGGGGGG@FGGGGGGGGGGGGGGGGGGGGGGGGGGGGGGGGGGGGGGGGGGGGGGGGGGGGGGGGGGGGGGGFGFGFGGGGGFGGGGFGFGGGGFGGFGGDGGGFGFFFGFGFFFGFGDFFDF?BF*6=EGFFGC?FFBD<FFB?GDGGFFFFCFFDEBEC?CFFF@=):2)):E*686AAD;=D>-2>=:(=DF*73)197=77(/34))1()
@M00200:205:000000000-AKKM3:1:1101:10936:7848 2:N:0:1
TACAAGGGTATCTAATCCTGTTCGCTCCCCACACTTTCGCTCCTCAGCGTCAGGATATTCCCAGAGAACCGCCTTCGCCACCGGTGTTCCTCCTGATATCTGCGCATTTCACCGCTACACCAGGAATTCCGTTCTCCCCTGAATACCTCTAGTCTGCCCGTATCGGAAGCAAGCCAGGTGTTAAGCACCTGGTTTTCACTCCCGACGCGACAAACCGCCTACGAGCCCTTTAAACCCAGTACTCAAGCTAC
+
CCCCCGGGGGGGGGGGGGGGGGGGGGGGGGGGGGGGGGGGGGGGGGGGGGGGEGGGGGGGGGGGGGGGGGGGGGGGGGGGGGGGEGGGGGGGGGGGGGGGGGFGGGGGGGGGGGGFGGGGGGGGGGGGGGGGGGGGDFGDFGGFGFFEFFGDGGFFFFG>EGDDABDG5CFEFF?FF?CAFGD@AGGFFDGFFGGGFFGFFFBAAA2259@@6(;A.>;??@<B<EFF22.)6)-38:1,:A9<4:)))-)
@M00200:205:000000000-AKKM3:1:1101:7390:7863 2:N:0:1
TACCGGGGTATCTAATCCGGTTCGCTCCCCTGGCTTTCGCGCCTCAGCGTCAGGAGTGGCCCAGCCCGTCGCCTTCGCCACCGGCGTTCCTAGCGATATCTGCGCATTTCACCGCTACACCGCTAGTTCCACGAGCCTCTACCATCCTCAAGTCAATGCAGTATCCGACGCAGTTCCAGAGTTGAGCCCTGGGATTTCACGCCGGACTTACATAACCGCCTACGCGCCCTTTACACCCAATACTCAAG
+
CCCCCGGGGGGGGGGGGGGGGGGGGGGGGGGGGGGGGGEGGFGGGGGGGFGGGGGGGGGGGGGGGGGGGGGGGGGGGGGGGGGGGGGGGFGGGGGEGGGGGGGGGEEGGGGGGGGFGGGGGGGGGGGGGFCGGGGGGFGFFGGFGFGFGFGGGGGFFGGFCD6CAFDGFGA9B5FFFCGFFCFG=EGFFGC:=6CFFEGF?D6;92968)69A69E7DE;::F3;?5C<5424544;6238>?)8A22
@M00200:205:000000000-AKKM3:1:1101:25357:7886 2:N:0:1
TACAAGGGTATCTAATCCTGTTCGCTCCCCACACTTTCGCTCCTCAGCGTCAGGTAATGCCCAGAGAACCGCCTTCGCCACCGGTGTTCCTCCTGATATCTGCGCATTTCACCGCTACACCAGGAATTCCGTTCTCCCCTGCATACCTCTAGTCTGCCCGTATCGAAAGCAAGCCAGGTGTTAAGCACCTGGTTTTCACTCCCGACGCGACAAACCGCCTACGAGCCCTTTCAACCCAATACCCAAGAGCC
+
CCCCCGGGGGGGGGGGGGGGGGGGGGGGGGGGGGGGGGGGGFGGGGGGGGGGGGGGGGFGGGGFGGGGGGGGGGGGGGGGGGGGGGEGGGDGGGGGGGFGGGGGGGGGGGGGGGGFGGFGGGGGGGGGGGGFGGGGGFGFFGGFGFGDGFFDGDCFFGGFGGBGFFFG586=FFFFA5CAFC?CFGGFFFFA>ECCFEG?@:>BFBF@B@FF11BC0DD;;@(.;EE375?-62:?>(414)).482,(((
@M00200:205:000000000-AKKM3:1:1101:8776:7892 2:N:0:1
TACTAGGGTATCTAATCCTGTTTGCTCCCCACGCTTTCGCGCCTCAGCGTCAGAACCGGACCAGACAGCCGCCTTCGCCACTGGTGTTCTTGCGAATATCTACGAATTTCACCTCTACACTCGCAGTTCCGCTGTCCTCTTCCGGTCTCAAGCCAACCAGTATCGAAGGCAATTCTGTGGTTGAGCCACAGGCTTTCACCCCCGACTTAATCGGCCGCCTACGCGCCCTTTATGCCCAATCTCACAGAGGT
+
CCCCCGGGGGGGGGGGGGGGGGGGGGGGGGGGGGGGGGGGDGGGGGGGGGGGGGGGGGGGGGGGGFGGGGGGGGGGGGGGGGGGGGGGGGGGGGGGGEGGGGGGG8FGGGGGGGGFGGGGGG8E:EBFGGGGGGGGGFGFFGGFGEGFGFFFGFCFFGGFGC@GAFCGFGFFFFFFFFF5DGGFFGC697CF4CFC8<EBB(-5-5@@)73<D0EE@G>(,5()(/5577))-)62C?14,)))),6((()
@M00200:205:000000000-AKKM3:1:1101:4182:7902 2:N:0:1
TACTCGGGTATCTAATCCTGTTTGCTCCCCACGCTTTCGCGCCTCAGCGTCAGAACCGGACCAGACAGCCGCCTTCGCCACTGGTGTTCTTGCGAATATCTACGAATTTCACCTCTACACTCGCAGTTCCGCTGTCCTCTTCCGGTCTCAAGCCACCCAGTATCGATGGCAATCCTGTGGTTGAGCCCCAGGCTTTCACCCCCGACTTAATCGGCCGCCTACGCGCCCTTTACACCCAATACTCATG
+
CCCCCGDGGGGGGGGGGGGGGGGGGGGGGGGGGGGGGGGDGGGGGGGGGGGGG9,,EFGGCFGGGCGGGGGGGGGGGGGGGFGGGGGGGGGGF7CEGGGGGGGGEFGGGGGG?FGFGGCF=,DEGGBFGGDGGDDGGFGFFG89+*=>FFF?C=D**6+*DFEG5C+=*DF*9)3+01;*@D44AGC*3/C*??EC88==955>BB779C).22EE0>B?D??FBDEG)7:>9AA?G:03)5.,5))
@M00200:205:000000000-AKKM3:1:1101:21623:7905 2:N:0:1
TACTCGGGTATCTAATCCTGTTTGCTCCCCACGCTTTCGAGCCTCAGCGTCAGTAATGGACCAGTATGTCGCCTTCGCCACTGGTGTTCTTCCGAATATCTACGAATTTCACCTCTACACTCGGAGTTCCACATACCTCTTCCATACTCAAGATAGCCAGTATCAAAGGCAATTCCAAGGTTGAGCCCTGGGCTTTCACCTCTGACTAAACTATCCGCCTACGCTCCCTTTAAGCCCAATACTCAAG
+
CCCCCGGGGGGGGGGGGGGGGGGGGGGGGGGGGGGGGGGGDGGGGGGGGGGGGGGGGGFGGGGGGGGGGGGGGGGGGGGGGGGGGFGGGGGGGG@FGGGGGGGGGCGGGGGGGGGFGGFGGGGDGEGGGGGGGGGGGFGFDGGFGFGFGFGGGF?DBFGFGGEGEFGGFGFFFFFFFFGFFGGC*@DFFDD?5EGFFEGEFFFF7AE*8)8AEEFCDCEADBAEFG>FA?BE?;*78@=BFFFFFFE
@M00200:205:000000000-AKKM3:1:1101:16447:7907 2:N:0:1
TACGCGGGTATCTAATCCTGTTTGCTCCCCACGCTTTCGAGCCTCAGCGTCAGTAATGGACCAGTATGTCGCCTTCGCCACTGGTGTTCTTCCGAATATCTACGAATTTCACCTCTACACTCGGAGTTCCACATACCTCTTCCATACTCAAGATAGCCAGTATCAAAGGCAATTCCAAGGTTGAGCCCTGGGCTTTCACCTCTGACTAAACTATCCGCCTACGCTCCCTTTACACCCAATACTCAAG
+
CCCCCGGGGGGGGGGGGGGGGGGGGGGGGGGGGGGGGGGD4CFGGGGGGGGGGGGGGGGDGGGGGGGGGGGGGGGGGGGGGFGGGGGGGGGGGGGDGGGFGGGGEGGGGGGGGGGFGGGGGFGGEEGGGGGEF?FGGBC=FGCFF7DEG9FFF=DFFG??DFEGEFGGFGFFFFFFFFF?FGCGFGGFF?FFAGGF>7EE5=@@EF@EE:EEFFGDAGFA=B=?@GFGCF@CECB:E;<DEE7@E87
@M00200:205:000000000-AKKM3:1:1101:4625:7907 2:N:0:1
TACACGGGTATCTAATCCTGTTTGCTCCCCACGCTTTCGAGCCTCAGCGTCAGTAATGGACCAGTATGTCGCCTTCGCCACTGGTGTTCTTCCGAATATCTACGAATTTCACCTCTACACTCGGAGTTCCACATACCTCTTCCATACTCAAGATAGCCAGTATCAAAGGCAATTCCAAGGTTGAGCCCTGGGCTTTCACCTCTGACTAAACTATCCGCCTACGCTCCCTTTAAACCCAGTACTCAAG
+
CCCCCGGGGGGGGEFGGGGGGGGGGGGGGGGGGGGGGGGGGGGGGGGGGGGDGGGGGGGGGGGGGGGGGGGGGGGGGGGGGGFEGFGGGGGGGGDGGGGFGFGGFGGGGGGGGGGFGGGGGGGGGCC?FGGGGGGGGFGFFGGFGFGFGF=FGFGBFED5F3;FD<AF?CFFFFFFD7DDFCD?BFDFFFGFFFFGFCGEFFF5AEEFE):CAEF@5*9>52>A9CAGFFFE447=B?D5CEFFEEE
@M00200:205:000000000-AKKM3:1:1101:23627:7918 2:N:0:1
TACCAGGGTATCTAATCCTGTTTGCTCCCCACGCTTTCGAGCCTCAGCGTCAGTAATGGACCAGTATGTCGCCTTCGCCACTGGTGTTCTTCCGAATATCTACGAATTTCACCTCTACACTCGGAGTTCCACATACCTCTTCCATACTCAAGATAGCCAGTATCAAAGGCAATTCCAAGGTTGAGCCCTGGGCTTTCACCTCTGACTAAACTATCCGCCTACGCTCCCTTTAAGCACAGTACTCAAG
+
CCCCCGGGGGGGGGGGGGGGGGGGGGGGGGGGGGGGGGGGGGGGGGGGGGGGGGGGGGGGGGGGGGGGGGGGGGGGGGGGGGGFFFGGGDGGGGG7FEGGGGGFGGGGGGGGGGFFGGGGGGGGGGEGGGGGGGFEGFGFFGGFGFGE=F1AFDDBD>8DFFEGF@FGFGF5DE7DD+=@FG0@*@DFFF+DFFFF+;EB5:6@=7***:=ECFGG5CDA>88?)=@DC:4EE4B*>33354*6;@:
@M00200:205:000000000-AKKM3:1:1101:3125:7932 2:N:0:1
TACACGGGTATCTAATCCTGTTTGCTACCCACACTTTCGAGCCTCAACGTCAGTTACAGTCCAGTAAGCCGCCTTCGCCACTGGTGTTCTTCCATATATCTACGCATTCCACCGCTACACATGGAGTTCCACTTACCTCTACTGCACTCAAGTTAACCAGTTTCCAATGCCATTCCGGAGTTGAGCTCCGGGCTTTCACATCAGACTTAATCAACCGTCTGCGCTCGCTTTACACCCACTACTCAAGCGCT
+
CCCCCGGGGGGGGGGGGGGGGGFGGGGGGGGGGGGGGGGFGGEFGGGGGGGGGGGGGGGGGGFCGGGGGGGGGGGGGGGDGGFGGGGGGGCEGGGGGFFGGGFGGGGGGGGGFGGDCGGGCD9ECEFFGGGGGGGG?FGFFG8FGFFFGF8DEGGFBFGFD@DFDEFFFCDEFFFF?BD5CEFF*@EFFCE*3;:D0*71*0:@588787*0ACFEFD>)<=2?288/*1(0*/*5:2(,;;EFF@3),7(
@M00200:205:000000000-AKKM3:1:1101:22684:7945 2:N:0:1
TACAGGGGTATCTAATCCTGTTTGCTCCCCACGCTTTCGAGCCTCAGCGTCAGTAATGGACCAGTATGTCGCCTTCGCCACTGGTGTTCTTCCGAATATCTACGAATTTCACCTCTACACTCGGAGTTCCACATACCTCTTCCATACTCAAGATAGCCAGTATCAAAGGCAATTCCAAGGTTGAGCCCTGGGCTTTCACCTCTGACTAAACTATCCGCCTACGCTCCCTTTATGCCCAATACTCAAGCGAT
+
CCCCCGGGGGGGGGGGGGGGGGGFGGFGGGGGGGGGGGGGGGGGGGGGGGGGGGGGGGGGGGGGGGGGGGGGGGGDGGGGGGGGGGFGGGGGGGGGGGGGGGGGGGGGGGFGGGGFFGGGGDD7>BEGGGGGGGGGGFGFFGGFGF8:D+@AAD3?DGGFD?E9*9DC:FFFFFFF7DDFFDGGFG1:?FC5DFGFFCFF<5C@EF@FE5CEEFGFDCB):@DB>?BGCCE4AA*7?@@(6>EEE33*--(
@M00200:205:000000000-AKKM3:1:1101:9459:7946 2:N:0:1
TACTGGGGTATCTAATCCCGTTTGCTCCCCTGGCTTTCGCGCCTCAGCGTCAATGCCGGTCCAGGATGTCGCCTTCGCCACCGGTGTTCCTCCAGATATCTACGCATTTCACCGCTACACCTGGAATTCCACATCCCTCTCCCGGATTCAAGCCAACCAGTATCGGACGCAGTTCCTGGGTTGAGCCCAGGGATTTCACGTTCGACTTAGCAGGCCGCCTACGCGCCCTTTATGCCCAATACTCCAG
+
CCCCCGGGGGGGGGGGGGGGGGGGGGGGGGGGGGGGGGGGDGGGGGGGGGGGGGGGGGGGGGGGFGGGGGGGGGGGGGGGGGGGGGGGGGGGGGGCFGGGGGGGGGGGGGGGGGGEDGGGGGGGGGGGGGGGGGGGGFGFFFGEG>G@GBGDGGGFFEGFGFEGF>CE>CEFFFFFFF5?FGGFAGCFFGGE6CFGFFG>=BDDFFFFECA?3?GEBDD1?@;;9EFGGF>)<4:AFB:1?>F2(5(
@M00200:205:000000000-AKKM3:1:1101:8487:7949 2:N:0:1
TACGAGGGTATCTAATCCTGTTTGCTCCCCTAGCTTTCGCGCCTCAGCGTCAGTACTGGTCCAGGAAGCCGCCTTCGCCACTGGTGTTCCTCCCGATATCTACGCATTTCACCGCTACACCGGGAATTCCACTTCCCTCTCCCAGACTCTAGCCGGGCAGTATAAGATGCCATTCCACGGTTAAGCCGTGGGATTTCACATCAAACTTACCTGGCCGCCTACGCACCCTTTAAACCCAATACTCAAGAGA
+
CCCCCGGGGGGGGGGGGGGGGGGGFGGGGGGGGGGGGGGGGGGGGGGGGGGGGGGGGGGGGFGGFGGFGGGDEGGGGGGGGGGGGGGGGGGG@FGGGGGGGGGGGGGGGGGGGGGFGGGGGDDDFCCGGGGGGGGGGFGFFGGFGFGFGFFDDCG>DGDFEG@G=CGA8E9@6AF6BAC5DCCCCA7?AGGFFEGGFFG??35>>BE=7@5@B>CF@CD<D@;;3C=D7CF366;0C6614><?<?448:
@M00200:205:000000000-AKKM3:1:1101:5517:7960 2:N:0:1
TACAAGGGTATCTAATCCTGTTTGCTACCCACGCTTTCGAGCCTCAGTGTCAGTTACAGTCCAGAGAGCCGCTTTCGCCACCGGTGTTCCTCCATATATCTACGCATTTCACCGCTACACATGGAATTCCACTCTCCTCTACTGCACTCACGTCTAACAGTTTCCAATGCACACAATGGTTGAGCCACTGCCTTTTACATCAGACTTATTAAACCACCTGCGCTCGCTTTAAGCCCAATACTCAAG
+
CCCCCGGGGGGGGGGGGGGGGGFGGGGGFGGGGGGGGGGGGGGGGGGGGGGGGGGGGGGGGGGGGGGGFFGGGEGGGGFGGGGGGGGGGGCGGGGGGGGGFFGGGGGGGGGGGGGEGGGGGGGFGFFGGGGGGGGGGFGEFGGFGFGFGF,=FGGFFGGB@DE@DFFGB@DDFFFFBD8<E@DFBFGFF?FDFGGG9CFFFFE@@E*>CEF@AEC3)308@54/)4937?E4>B397(8)7CEC3=
@M00200:205:000000000-AKKM3:1:1101:15450:7966 2:N:0:1
TACTAGGGTATCTAATCCTGTTCGCTACCCACGCTTTCGCTCCTCAGCGTCAGAATAGGCCCAGAGAGCCGCCTTCGCCACCGGTGTTCTTCCTGATATCTGCGCATTCCACCGCTACACCAGGAGTTCCGCTCTCCCCTGCCTACCTCTAGTCTGCCCGTATCGGAAGCAAGCTCGGAGTTAAGCTCCGAGTTTTCACTCCCGACGCAACAAACCGCCTACGAGCCCTTTAAACCCAGTACTCAAG
+
CCCCCGGGGGGGGGGGGGGGGGGGGGGGGFFGGGGGGGGGGGGGGGGGGGGGGGGFGGGGFGGGGGGGGGGGGGGGGGGGGGCGGGGGGGGGGGGGGGGGGGGGGGGGGGGGGGGFGGGGGGGDGDGGGDEGGGGGDFEDFCGFGFGDFFGFGGGFFGGEGGFGDDGGFGFFFF@FFF59CDFFFGDAAGGBFEFFACF5>BBB2>9@9@B@@0FF1CA@<@(),:7CF4>99>>?GF382>A<B27
@M00200:205:000000000-AKKM3:1:1101:26010:7980 2:N:0:1
TACTAGGGTATCTAATCCTGTTCGCTCCCCACACTTTCGCTCCTCAGCGTCAGGATATTCCCAGAGAACCGCCTTCGCCACCGGTGTTCCTCCTGATATCTGCGCATTTCACCGCTACACCAGGAATTCCGTTCTCCCCTGACTACCTCTAGTCTGCCCGTATCGGAAGCAAGCCAGGTGTTAAGCACCTGGTTTTCACTCCCGACGCGACAAACCGCCTACGCGCCCTTTAAACCCAATACTCAAGAGCT
+
CCCCCGGGGGGGGGGGGGAEGGGGGGGGGGGEDGGGGGGCGGGGGGGGGGGGGGGGGGGFGGGGGGGFGGGGGGGGGGGGGGGDGGGGGGGFDFGGGFGGGFFGGGGGFGGGFDEFGGGGGG88DFFGGGGEFFFFFB8D?F,@FFFFGFGGFGGDB,=?GDD?80==5DFF?555;*+;EECFFGA9CFGF5AFFF<C4BB=A))-5(65026CF>DE76@D).:;DG4B)69>?G?F18:><B7)521)
@M00200:205:000000000-AKKM3:1:1101:23725:8009 2:N:0:1
TACTCGGGTATCTAATCCCGTTTGCTCCCCTAGCTTTCGCGCCTCAACGTCAGTATCCGTCCAGAAGATCGCCTTCGCCACTGGTGTTCCTCCCGATATCTACGCATTTCACCGCTACACCGGGAATTCCATCTTCCTCTCCGGAACTCAAATCCTACAGTATCTCGTGCACTTCCAGAGTTAAGCTCTGGGCTTTCACACGAGACTTATAGAATCGCCTACGCGCCCTTTAAACCCAGTACTCAAG
+
CCCCCGGGGGGGGGGGGGGGGGGGGGGGGGGGGGGGGGGGGGGGGGGGGGGGGGGGGGGGGGGGGGGGGGGGGGGGGGGGGGGGGGGGGGGGGGG7F7?FGGGGGGGGGGGGGGGFGGGGGGGCGGFGGGGGGGG@FFD=DGGFGFGFGFGGGGGFFGGFGGFGFFGGFGFFFFFFFFG?FCC7FEFFFG@?CCGGFEDEEFF>95=?AE475>CABFB@DD>:9CDDCFFEF93@E@(6.;CC;38
@M00200:205:000000000-AKKM3:1:1101:7934:8013 2:N:0:1
TACGGGGGTATCTAATCCTGTTTGCTCCCCACGCTTTCGTGCATGAGCGTCAGTGTTGGCCCAGGGGGCTGCCTTCGCCATTGGTGTTCCTCCACATCTCTACGCATTTCACCGCTACACGTGGAATTCCACCCCCCTCTGCCACACTCCAGCCAAGTAGTTTCGAGCGCAATTCCCAAGTTAAGCCCGGGGATTTCACACTCGACTTGCTCGGCCGCCTGCGCACACTTTAAACCCAATACTCACG
+
CCCCCGGGGGGGGFGGGGGGGGGGGGGGGGGGGGGGGGGGGGGGGGGGGGGGGGGGGGFGGGGGGGGGGGGGGGGGGGGGGGGGGGGGGGGGGGGGGGGGGGGGGGGGGGGGGGGFGGGGGGGGGFGGGGGGGGGGGFGFFGGFGFGFGF7FFCGFFG7EFGC@85*A:EA=EFFFFFF)?<D8=FG65<E:ACFCC?ECFFF<268<EFCF?BGGBDB(-8>E9E57C7)6>240A<6<3:A<A(3
@M00200:205:000000000-AKKM3:1:1101:10842:8022 2:N:0:1
TACTCGGGTATCTAATCCTGTTCGCTCCCCACACTTTCGCTCCTCAGCGTCAGGTCATTCCCAGAGAACCGCCTTCGCCACCGGTGTTCCTCCTGATATCTGCGCATTTCACCGCTACACCAGGAATTCCGTTCTCCCCTGAATACCTCTAGTCTGCCCGTATCGGAAGCAAGCGCCGTGTTAAGCACGGCGTTTTCACTCCCGACGCGACAAACCGCCTACGAGCCCTTTAAGCCCAGTACTCAAGAGAC
+
CCCCCGGGGGGGGGGGGGGGGGGGGGGGGGGGGGGGGGGGGGGGGGGGGGGGGGGGGGGGGGGGGCGGGGGGGGGGGGGGGGGGGGGGGGGGGGGGGGGGGGGGGGGGGGGGGGGFGGFGGGGD@FFFGGGFFGGGAFCFFG?FGF?DGFGBFGFFFGGFGGFGDFDEDC58ABB>?5C5FFC2BFFFA7EAACGGFFG?BB>>DB0>FFFF@FGG0DFBFB0.3E37948)4-64*(4?AA)).,521((
@M00200:205:000000000-AKKM3:1:1101:13455:8035 2:N:0:1
TACGGGGGTATCTAATCCTGTTCGCTCCCCACACTTTCGCTCCTCAGCGTCAGGATATTCCCAGAGAACCGCCTTCGCCACCGGTGTTCCTCCTGATATCTGCGCATTTCACCGCTACACCAGGAATTCCGCTCTCCCCTGAATACCTCTAGTCTGCCCGTATCGGAAGCAAGCCAGGTGTTAAGCACCTGGTTTTCACTCCCGACGCGACACACCCCCTACGAGCCCCTTAAACCCAGTACTCCCG
+
CCCC?CFGG;@FEGGG<FGGFEFCFGGGGGFCCGGGG9FGG,CGGGGGGGE@@FFF,FGFG<FFFE?@FGDGGGGGGGGGGD7+@=+@<BFGGG8<A?;F,4?74CC?,9EDGGE5=FFGGGG+<>E?FGD++@FGDFEF5==C8+;1?FF8E+;?BGG>C75;5?D3*@>);29A**3*7;++15,86;F4AC0*=>E?>(((/4(6(,6:2<EE>C3(41()(27C*1,5)).(211())-)((-
@M00200:205:000000000-AKKM3:1:1101:26637:8051 2:N:0:1
TACCGGGGTATCTAATCCTGTTTGCTCCCCACGCTTTCGAGCCTCAGCGTCAGTAATGGACCAGTATGTCGCCTTCGCCACTGGTGTTCTTCCGAATATCTACGAATTTCACCTCTACACTCGGAGTTCCACATACCTCTTCCATACTCAAGATAGCCAGTATCAAAGGCAATTCCAAGGTTGAGCCCTGGGCTTTCACCTCTGACTAAACTATCCGCCTACGCTCCCTTTATACCCAGTACTCAAGAGA
+
CCCCCGGGGGGGGGGGGGGGGGGGGGGGGGGGGGGDGGGGGGGGGGGGGEFEGGGGGGGGGFFGGGGGGGGFGGGGGGGGGGGGGGCGGGGGGFFGGGFGGGGGGGFFGGGGGEDFGF=FGGGGD7@DF=DFGGFFF+@6DGGFGFGF?D,6B=F5+@DFFGCFDFGG?8FDF<FFFFCFFF=DDFG56C+5AFCDCEEEFFFEFEAE55);AEGGAGD-)0)*/;/9;;ECF?7@EE2;CFFFF=3>;(
@M00200:205:000000000-AKKM3:1:1101:6961:8053 2:N:0:1
TACAGGGGTATCTAATCCGGTTCGCTCCCCACGCTTTCGCGCCTCAGTGTCAGTAACTGCCCAGCAGGTCGCCTTCGCCACCGGTCTTCTTCCGGATCTCTACGCATTCCACCGCTACACCCGGAATTCCACCTGCCTCTACAGTCATCAAGTCCGACAGTTTGCACGGCAGACCCGGGGTTGAGCCCCGGGCTTTCACCACACACTTATCGAACCACCTACGCGCCCTTTAAGCCCAGTCCTCAAG
+
CCCCCGGGGGGGGGGGGGGGGGGGGGGGGGGGGGGGGGGGGGGGGGGGGGGGGGGGGGGGGGGGGGGGGGGGGGGGGGGGGGGGGGGGGGGGGGFCFGGGFGGGGGGGGFGGGGGFGGGGGGGGBECFGGGGGGGGGFGFFGGFFF+9?EDDAFFFEGGFE9C?7?CGEGFBFDFFFFGFFECFFGGFFGGFFGCFFCGEF???@;8EEC4:<0CEFGF0?F?>BE@G19)6><9(;2:().4<<?2
@M00200:205:000000000-AKKM3:1:1101:19545:8119 2:N:0:1
TACTGGGGTATCTAATCCGGTTCGCTCCCCTAGCTTTCGCGCCTCAGCGTCAGGAGTGGCCCAGCCATCCGCCTTCGCCACCGGCATTCCTAGCGATATCTGCGCATTTCACCGCTACACCGCTAGTTCTAATGGCCTCTACCATCCTCTAGCCAACGTAGTATCCGACGCAGTTCCCCAGTTGAGCCGTGGGATTTCACGCCGGACTTACGTAGCCGCCTGCGCGCCCTTTAACCCCAGTACTCAAGAT
+
CCCCCFGCFGFFGGDDGGGFCGGEEFGGGGGGGGGGGGGGEGGGGGGGEEGEEGGGGGCFEC@FGFEFEF7DFGGG<?FGGGEE=CFFGGGDFGGED@E==;FCGEG@FFEGGG8*+4EFFDEE+>3=CE,DFGFGFDDEFGGFFFGFGFG9>D6A?GCFDCCFEFGGFGF5?78:+*;4:>B+:<F66C5>4C?4ACF<60;2117649@<;@58AC5-:(402*57D3(8)6))1,,82<<AF)4)-)
@M00200:205:000000000-AKKM3:1:1101:4296:8126 2:N:0:1
TACCGGGGTATCTAATCCTGTTCGCTCCCCACACTTTCGCTCCTCAGCGTCAGGTCATTCCCAGCGAACCGCCTTCGCCACCGGTGTTCCTCCTGATATCTGCGCATTTCACCGCTACACCCGGAATTCCGTTCTCCCCTGAATATCTCTAGTCTGCCCGTATCGGAAGCCAGCGCCGCGTTAAGCACGGCGTTTTCACATCCGACTCGCCACACCGCCGACGCGCCCCTTACAACCAGTCCTACATACAC
+
@BCBCGGGGGGGGGDEEFFGGG,8C@ECFGGG7@FEFFEG7F:EFFGGGGEGG8@FFGFFFG9F,@@@C@CFGGGGGGGG:FDDFCFCGFDDG8,CFFDCE8AFGC7F,EFG<EDEGGDFF+@8:@DGGGFC+,+CA*@:*=,4=+6;9=E8,5+14>C9:65?50**<,6)3)*:?**:=C:C+1,;=)7>5>EDFEF))/,6096,3226((227>>((-(),1.1)147:))4;(3<)46)).).).)
@M00200:205:000000000-AKKM3:1:1101:24925:8141 2:N:0:1
TACGAGGGTATCTAATCCTGTTTGCTCCCCACGCTTTCGAGCCTCAGCGTCAGTAATGAGCCAGTGTGTCGCCTTCGCCACTGGTGTTCTTCCGAATATCTACGAATTTCACCTCTACACTCGGAGTTCCACACACCTCTCTCATACTCAAGACACCCAGTATCAAAGGCAATTCCGAGGTTGAGCCCCGGGATTTCACCCCTGACTTAAATGTCCGCCTACGCTCCCTTTACGCCCAGTACTCAAG
+
CCCCCGGGGGGGGGGGGGGGGGGGGGGGGGFGGGGGGGGGGGGGGGGGGGGGGGGGGGGGGGGGGGGGGGGGGGGFGGGGGGGGGGGGGGGGGGGGGGGGGGGGGGGGGGGGGGGFGFGGGGGGDGEFFFGFGGGGGFGFFGGFGFGFG786EDDFDEGDGFEGF+D8;FDDFFFFB>DEGGFGAFFFFGEBEGFGFFGFB9D==BAE6:6ACECF2CDDFFF8@EBG<FE)9(/.=10477.17@8
@M00200:205:000000000-AKKM3:1:1101:21286:8164 2:N:0:1
TACAAGGGTATCTAATCCTGTTTGCTCCCCACGCTTTCGAGCCTCAGCGTCAGTAATGGACCAGTATGTCGCCTTCGCCACTGGTGTTCTTCCGAATATCTACGAATTTCACCTCTACACTCGGAGTTCCACATACCTCTTCCATACTCAAGATAGCCAGTATCAAAGGCAATTCCAAGGTTGAGCCCTGGGCTTTCACCTCTGACTAAACTATCCGCCTACGCTCCCTTTATGCCCAGTACTCACGATAT
+
CCCCCGGGGGGGGGGGGGGGGGGGGGGGGGGGGGGGGGGGGGGGGGGGGGGGGGGFGGCFGGGGGGGGGGGGGGGGGGGGGGGGGGGGGGGGGGGGGFGGGGGGGFGGGGGGGGGFGGGGGG@E7CCFGGGGGGGGFFGEFGGFGFDEGFFD9??DFEDFEDEGCF8DFGFBFEFFFFGFGGGGFFGFFF?*6EF;<=E@BF5)*:5>C):C@EGFAFF>8@)55CFG7C./:AE=D)7@EFEFF2(-(((
@M00200:205:000000000-AKKM3:1:1101:16562:8173 2:N:0:1
TACGAGGGTATCTAATCCTGTTCGCTCCCCACGCTTTCGCTCCTCAGCGTCAGTAATGGCCCAGAGATCCGCCTTCGCCACCGGTGTTCCTCCTGATATCTGCGCATTTCACCGCTACACCAGGAATTCCGATCTCCCCTACCACACTCTAGCCTGCCCGTATCGAATGCAGACCCGGGGTTAAGCCCCGGGCTTTCACATCCGACGTGACAAGCCGCCTACGAGCTCTTTCAGCCCAATACTCAAG
+
CCCCCGGGGGGGGGGGGGGGGGGGGGGGGGGGGGGGGGGGGGGGGGGGGGGEGGGCGFFGGGGGGGDFGGGGGGGGGGGGGFGGGGGGGGGGGGFGGGGGGGGGGGDGGGGGGGGBDEGGGGFGDGGGFFFGGEFGFFGDFGGFGFCDGFG@FGGFFGFBEC8+1?+@:EFFF@?ADD9>FGGGFGGFEDC>??GGFCGCFFFF?@@9?;DFC@FGFDF0(4(7?E@F*:4)-).8EB1(8?FFF?)
@M00200:205:000000000-AKKM3:1:1101:23961:8184 2:N:0:1
TACGCGGGTATCTAATCCTGTTTGCTCCCCACGCTTTCGAGCCTCAGCGTCAGTAATGGACCAGTATGTCGCCTTCGCCACTGGTGTTCTTCCGAATATCTACGAATTTCACCTCTACACTCGGAGTTCCACATACCTCTTCCATACTCAAGATAGCCAGTATCAAAGGCAATTCCACGGTTGAGCCCTGGGCTTTCACCCCTGACTAAACTATCCGCCTCCGCTCCCTTTAAACCCAATACTCACG
+
CCC<@FGGGEFGGGGGGG<EFGDFGGGGGGFGGGEGGGGEFFGGGGGGGGGGEGFEDF<EFGGFCFEFGGGG7CFG<:CGD<=F<FFGGGG<E@,@FFGF;DGG+4A=EGCGGGGF?GCGGGD@@@@=FDFAD8=E89,*4@FFDBDEGF8=F??5+>?DF9FF>+==DG*:?DF+2+=>CE69ADG?>3?*@999+*5:5)):>BA43).>4825)9;-(/(2(48>47)))938B(/:;@)./((
@M00200:205:000000000-AKKM3:1:1101:18644:8199 2:N:0:1
TACTCGGGTATCTAATCCTGTTTGCTCCCCACGCTTTCGCGTCTCAGCGTCAGTAACGTCCCAGCGAGCTGCCTTCGCAATTGGTGTTCCTCCTGATATCTGCGCATTTCACCGCTACACCGGAAGTTCCATGCACCTCTACCTCCCTCCAGCATGCCAGTTTCAGCGGCAATTCTCCGGTTGAGCCGGAGTATTTCACCACCGACTTCGCACCCCGCCTACGCGCCCTTTATACCCACTACTCAAGAGAC
+
CCCCCGGGGGGGGGGGGGGGGGGGGGGGGGGGGGGGGGGGGGGGGGGGGGGGGGGGGGGGGGGGGGGGGGGGGGGGGGGGGGFGGGGGGGGGGGGGGGGGGGGGGGGGGGGGGDGFDGGGGGE@CEGFGGGGGGDFGFEDFDGDCFDDGFGFGG?DFEGF?F79D@F>DGFFFFF;FFGBGCD7*<:*3/*:;EC:=?CE3252>9(,)/;(((3=35BD1(3>0EBG35))64<>F7(.:?47>())..(
@M00200:205:000000000-AKKM3:1:1101:5468:8229 2:N:0:1
TACGGGGGTATCTAATCCTGTTCGCTCCCCACGCTTTCGCTCCTCAGCGTCAGTATCGGCCCAGAGACCCGCCTTCGCCACCGGTGTTCCTCCTGATATCTGCGCATTTCACCGCTACACCAGGAATTCCGTTCTCCCCTGCATACCTCCAGTCTGCCCGTATCGAAAGCAAGCCAGGTGTTAAGCACCTGGTTTTCACTCCCGCCGCGACAAACCGCCTACGAGCCCTTTAAACCCAGTACTCAAGAGA
+
CCCCCGGGGGGGGGGGGFGGGGGGGGGGGGGGGGGGGGGGGGGGGGGGGGGGGGFFGGGGGGGGGGGGGGGGGGGGEGGG7FDDGGG>FGGGGGGGFGGGGGGDGGGGFGGGGEGDDGFGGGGCDGDFG,1==,+8EDGFFGGFGFG@DFGGFGGFFFGBED:F5F>CAFF=FB4?>FCFGGG@FGFF)0CFFGF?B3:3)=(7127B((-43:FF,)7?34653E)/20.)4)4(;4:4AA>FAB?7((
@M00200:205:000000000-AKKM3:1:1101:20156:8232 2:N:0:1
TACGCGGGTATCTAATCCTGTTTGCTCCCCACGCTTTCGCGCCTCAGCGTCAGAACCGGACCAGACAGCCGCCTTCGCCACTGGTGTTCTTGCGAATATCTACGAATTTCACCTCTACACTCGCAGTTCCGCTGTCCTCTTCCGGTCTCAAGCCAACCAGTATCGAAGGCAATTCTGTGGTTGAGCCACAGGCTTTCACCCCCGACTTAATCGGCCGCCTACGCGCCCTTTATGCCCAATACTCAAG
+
CCCCCGGGGGGGGGGGGGGGGGGGGGGGGGGGGGGGGGGGGGGGGGGGGGGGGGGGGGGGGGGGGGGGGGGGGGGGGGGGGGGGGGGGGGGGGGGGGFGGGGGGGGGGGGGGGGFFGFGGGGGGFGEFGGGGGGGFFFGFFFGFGFGFGFGGGGGFFGGFGGFGFFDE?EADAEFFFFGAFGGD4CGFAFGFFGGG=CGFF099@FFFFFFC;;CEBD>?F:?B>EBDD449AD258:F0:?FFF?B
@M00200:205:000000000-AKKM3:1:1101:13063:8234 2:N:0:1
TACCAGGGTATCTAATCCTGTTTGCTACCCACGCTTTCGCGCATCAGCGTCAGAACCGGTCCAGGTGGCCGCCTTCGCCACTGGTGTTCCTCCCAATATCTACGCATTTCACCGCTACACCTGGAATTCCGCATTCCTCTCCCAAACTCAAGCCATCCAGTCTCACACGCAGTTCCCCGGTTGAGCCGAGGGATTTCACGTTTGACTTAGTTGGCCGCCTACGAGCCCTTTAAGCCCAATACTCAAGCGAT
+
CCCCCGGGGGGGGGGGGGGGGGGGGGGGGGGGGGGGGGGGGGGGGGGGGGGGGGGGGGGGGGGGGGGGGGGGGGGGGGGGGGGGGGGGGGGGGGGGGGGGGGGGGGGGGGGGGGGFGGCFFGGG@FGGGGGGGDGGFFAEFFGF?FGFFFGDGGGFFGGFGGFGFFGGBGFABFFFCFGFCEDFFGGFEGDBEGCGFFGFF(((/88EECECCEGFFGF?;8;BFGFG5C:A>)-,2(3:??AFD?F21:(
@M00200:205:000000000-AKKM3:1:1101:6890:8242 2:N:0:1
TACGGGGGTATCTAATCCTGTTTGCTCCCCACGCTTTCGAGCCTCAGCGTCAGTAATGGACCAGTATGTCGCCTTCGCCACTGGTGTTCTTCCGAATATCTACGAATTTCACCTCTACACTCGGAGTTCCACATACCTCTTCCATACTCAAGATAGCCAGTATCAAAGGCAATTCCAAGGTTGAGCCCTGGGCTTTCACCTCTGACTAAACTATCCGCCTACGCTCCCTTTAAGCCCAGTACTCAAG
+
CCCCCGGGGGGFGGGGGFGGGGEGGGGGGEGGGGGGGGGGGGGGGGGFGGGGGGGGGGGGGGDGGGGGGGGGGGGFFGGCFGGGCFFGGGGGGGGGGGDEDAFGGGGGGGDGGGGFGGGGGGGG:C8DGDGFGGGGGFCEFGGFGFG9=1,?DDFFF?F?DFBGFFGGFGF<A@88C??FDGGG5DD>AFFF>FFG5*@CEFEFFFFF=BF4:6;:4CDF==?4>C4C4:3433>5=;14CA?EF;<
@M00200:205:000000000-AKKM3:1:1101:17040:8270 2:N:0:1
TACAGGGGTATCTAATCCTGTTTGCTCCCCACGCTTTCGCGCCTCAGCGTCAGAACCGGACCAGACAGCCGCCTTCGCCACTGGTGTTCTTGCGAATATCTACGAATTTCACCTCTACACTCGCAGTTCCGCTGTCCTCTTCCGGTCTCAAGCCAACCAGTATCGAAGGCAATTCTGTGGTTGAGCCACAGGCTTTCACCCCCGACTTAATCGGCCGCCTACGCGCCCTTTATGCCCAGTACTCAAGAGA
+
CCCCCGGGGGGGGFGGGGGGGGGGGGGGGGGGGGGGGGGGGGGGGGGGGGGGGGGGGGGGGGGGFGGFGGGGGGGGGGGGGGFGCFAFGGCFGGGEGCFGGGGGGGGFGGGGGGGFGGGGGGFGFGCFGGGEGGGGGFGFFGDDGFGAFFFDGGGFFGDFE7CCA5CG>DCCF58BFFG5FGGCFGA6A4F>FEF91@9:B=@B@;1@3>6?DFDE9DA@0(8D08>D9*)).6<8?7144))).()-..
@M00200:205:000000000-AKKM3:1:1101:10098:8271 2:N:0:1
TACTCGGGTATCTAATCCTGTTTGCTCCCCACGCTTTCGAGCCTCAGCGTCAGTAATGGACCAGTATGTCGCCTTCGCCACTGGTGTTCTTCCGAATATCTACGAATTTCACCTCTACACTCGCAGTTCCACTCACCTCTTCCGGTCTCAAGCCAAGCAGTATCGAAGGCAATTCCGTGGTTGAGCCACGGGCTTTCACCCCCAACTTACCAGGCCGCCTACGAGCCCCTTCAACCCAATACTCCAGAGCC
+
CCCCCGGGGGGGGGGGGGGGGGGGGGGGGGGGGGGGGGGGFGGGGEGGECEGGGGFGGCFGGFGGGGGGGEGGGGGGGFGGGGFGGGGGGGGGGG@GFFGFGGGG?FGGGGGGGGFGGFGGGDEF8CGFGGGGGGGGBGFFGGBGFGDDFFCDDGFBGGFFFCCDFGC5DFDBDFFFFF5FGGGACFFA>6?ECGC55=5@BAA):46>4):4(=C9<A@25()/3>F*/((7)98E08;EFE3(44)(((
@M00200:205:000000000-AKKM3:1:1101:21845:8272 2:N:0:1
TACTGGGGTATCTAATCCCGTTCGCTCCCCTAGCTTTCGCGCCTCAGCGTCAGTGTCAGCCCAGCAACCCGCCTTCGCCGCAGGTGTTCCTCTCGATATCTACGCATTTCACCGCTACACCGAGAATTCCAGTTGCCCCTTCTGCACTCTAGCCCCGCAGTATCGGTTGACCTTTCCGAGTTAAGCCCGGAGATTTCACAATCGACTTGCGGTGGCCGCCTACGCCCCCTTTAATCCCAATACTCAAGAA
+
CCCCCGGDGGGGGGGGGGGGGGGGGGGGGGGFFGGGGGGGEGGGGGGGGGGGGGFFFCFGGGGGGGGGGGGGGGGGGGGGGGEGFFECDGGGGFEFFGGGGFGGGGGGGGGGGGGFGGGGGGGGGGGGGGGGG8FFFFGFDGF7FFGFGFFC,==>BGDBEFFGFFGE?FFBCFAFFFDBE>DFFGG4BCC5?FDCFEGEE@@03961;91;3;8@@D:>:-876*)11).).)).<42(().-4)5))(
@M00200:205:000000000-AKKM3:1:1101:9302:8278 2:N:0:1
TACCGGGGTATCTAATCCTGTTTGCTACCCACGCTTTCGAGCCTCAGTGTCAGTGACAGTCCAGAGAGCCGCTTTCGCCACCGGTGTTCCTCCATATATCTACGCATTTCACCGCTACACATGGAATTCCACTCTCCTCTACTGCACTCAAGTCTAACAGTTTCCAATGCACACAATGGTTGAGCCACTGCCTTTTACATCAGCCTTATTAAACCACCTGCGCTCGCTTTAAACCCAATACTCAAG
+
C<CCCFGGGGGGGGGGGGGGGGGFGGGGGGGGGGGGGGGGCGGGGGGGGGGGGGGGGGGGGGGGGGGGGGGGGGGGGGGGGGGEGGGGGGGGGGGGGGGGGFGGGGGGGGGGGDGDGGGGGG9@FFGGGGGGGGGGGFGFFGFFGFGFGFGFGGGFFGDFGGE@7CFGFGFEFFF*??=DFCDDFFGFFFCFFFFGFFF<C5@):@8@CFFC@C6DCCAFF)94>:?7F<C84@:9B(:@@?E4=3
@M00200:205:000000000-AKKM3:1:1101:24402:8284 2:N:0:1
TACTGGGGTATCTAATCCTGTTTGCTACCCACGCTTTCGAGCCTCAGTGTCAGTTACAGTCCAGAGAGCCGCTTTCGCCACCGGTGTTCCTCCATATATCTACGCATTTCACCGCTACACATGGAATTCCACTCTCCTCTACTGCACTCAAGTCTAACAGTTTCCAATGCACACAATGGTTGAGCCACTGCCTTTTACATCAGACTAATTAAACAACCTGCGCTCCATTTACGCCAAGTACTCAAGAGCTC
+
<<CCCGFCFEFEFFDF9EFCFEFFGGACC,CFEGDGECCGC7@BFG@E9<FEG6CEGGGGFGGCE8CCFFDDG:F:FEFGGGGGFB?BCCGFGFGFFF;;CEGG>EGDDFFCCBCED7D=?FD@F,,94=EEGC888<,:?F85ED8EG6,8@3D<+4+DF+;D*3+D?DDD?)9*+06DA++=;,@**+@FFA7;FFCCF@C5:=*:7;77;8,589A8C:=9>*359=?*<5-(4(*959=>7>*((*.
@M00200:205:000000000-AKKM3:1:1101:10030:8303 2:N:0:1
TACAAGGGTATCTAATCCTGTTTGCTCCCCACGCTTTCGAGCCTCAGCGTCAGTAATGGACCAGTATGTCGCCTTCGCCACTGGTGTTCTTCCGAATATCTACGAATTTCACCTCTACACTCGGAGTTCCACATACCTCTTCCATACTCAAGATAGCCAGTATCAAAGGCAATTCCAAGGTTGAGCCCTGGGCTTTCACCTCTGACTAAACTATCCGCCTACGCTCCCTTTATGCCCAGTACTCAAG
+
CCCCCGGGGGFGGGGGGGGGGGGGGGGGGGGGGGGGGGGGGGGGGGGGGGGGGGGGGGGGGGGGGGGGGGGFGGGGGGGGGGGGGGGGGGGGGGGGGGGGGGGGGGGGGGGGGGFFGGFGGGGEBEECFGGGGFFGGFGDFFGFFFGFDFFFGFFFFCDFG8CFEFGFBFF5DEFFFFF5CFGGFG?FFF85?CDGFFGFFFE@EFEE*8@EFC@:5*9>=@AFFGFGCCB=<64>@=@3CEFCE2;
@M00200:205:000000000-AKKM3:1:1101:23265:8324 2:N:0:1
TACGAGGGTATCTAATCCTGTTCGCTCCCCACGCTTTCGCGTCTCAGCGTCAGTACCGTACTAGAGAGCCGCCTTAGCCACGGGTGTTCTTCCTGATATCTGCGCATTTCACCGCTACACCAGGAATTCCACTCTCCTCTTCCGGACTCTAGCCAAACGGTTTCCATCGACGTCTAGAGGTTGAGCCTCTAGTTTTCACAACGGACCTGCCTGGCCGCCTACACGCTCTTTAAACCCAGTACTCAAG
+
CCCCCGGGGGGGGGGGGGGGGGGGGGGGGGGGGGGGGGGGGGGGGGGGGGGGGGGGGGGGGGGGGGGGGGGGGGGGGGGGGEFGGGGGGGGGGGGGGGGGGGGGGGGEGGGGFGGFGGGGGGGGGGGGGGGGGGGGGFGFFGGFGFGFGFGGGGGFFGGFGGDGFFGGFFFADDFF>FFAFFG4FGGFFGGFFGGGFFGFF?FF255@FFFFF;>E19;DDD;FDGED3:6<46<:C0<.6)))64?
@M00200:205:000000000-AKKM3:1:1101:16365:8325 2:N:0:1
TACTGGGGTATCTAATCCCGTTTACTACCCTGGCTGTCGCGTCTGAGCGTCAGAAATATACCAGCAGATCGCCTTCGCCACTGGCGTTCCTCCTGATATCTACGCATTTCACCACTCCACCGTGTCTTCCATCTTCCCCTTCTAGTCTCTAGTTTGGTAGTATTGAACGCCCTCTCCCAGTTGAGCCGTGAGCTTTCACGACCTACTTACAAATCCGCCTGCACGCGCTTTAAACCCAGTACTCATGAGCT
+
CCC,,CFCGGFGGGGGGAFGGG8,CF9FGGG-CFGDGGG?CFGE<CFFEECFF<F,6,,,CEGG,,:,6,B,,8CF<FGG7FFF,@CFGG8E,,A,CEFFGGGGDGFEGDFGFFED+:DGGG4,4,==FGFA?,6@A*@D*=8+6+6;DFG94?++3,==ADE=D++6;+*)9)3;*:=DFEGGFCFF5++3A<?CCFA@5)0)3=CC6*****6<5C>A4>:F(4)8/1:E367/B?<@);<4;).).))
@M00200:205:000000000-AKKM3:1:1101:16450:8348 2:N:0:1
TACTGGGGTATCTAATCCTGTTTGATCCCCACGCTTTCGCGCCTCAGCGTCAGTATCCGTCCAGAGGGCCGCCTTCGCCACCGGTGTTCCTCTCGATATCTACGCATTTCACTGCTACACCGAGAATTCCAGTCTCCCCTCCGACCCTCGAGCCGGATAGTATCCAATGCCATTTCCGAGTTGAGCCCGGAGATTTCACATCAGACTTACCCCACCACCTACGCACCCTTTCAGCCCAATACTCAAGAGAC
+
CCCCCGGGGGGGGGGGGGGGGGGGGGGGGGGGGGGGGGGGGGGGGGGGGGGGGGGGGGGGGGGGGGGGGGGGGGGGGGGGGGGGGGEGGGGGGGGGCFGGGGGGGGGGGGGGGGGFGGGGGGDEEGGGGGGGGGGGFFEDFGGFGFGDGFDGGGGEFGDFGGEGCFGGFGFBFEFFFA49FEGFF?FAEDGFFGGCFFFFEEF3<EEC<@@@?DGG;FF1(/8><E395*:):9).;:?<08<DBB>2(4(
@M00200:205:000000000-AKKM3:1:1101:14725:8361 2:N:0:1
TACCGGGGTATCTAATCCTGTTTGCTCCCCACGCTTTCGAGCCTCAGCGTCAGTAATGGACCAGTATGTCGCCTTCGCCACTGGTGTTCTTCCGAATATCTACGAATTTCACCTCTACACTCGGAGTTCCACATACCTCTTCCATACTCAAGATAGCCAGTATCAAAGGCAATTCCAAGGTTGAGCCCTGGGCTTTCACCTCTGACTAAACTATCCGCCTACGCTCCCTTTAAACCCAGTACTAAAGAGA
+
CCCCCGGGGGGGGGGGGGGGGGGGGGGGGGGGGGGGGGGGGGGGGGGGGGGGGGGGGGGGGGGGGGGGGGGGGGGGGGGGGGGFGGGGGGGGGGGEGGGGGGGGECFGGGGGGGGFGGGGGGGGGDGGGGGGGGFGGFGFFGGFGFGFGFGDGFGFF=D6@9EFEFFEFGFDFFFFFFGFGGG6*@DFFFGAAF?AF7C@<@BEE@EE@=CEEFGF)<@ADB5?DGBFCFFEEE=@C@F=CB4*/.)7=D
@M00200:205:000000000-AKKM3:1:1101:16374:8366 2:N:0:1
TACGAGGGTATCTAATCCTGTTTGCTCCCCACGCTTTCGAGCCTCAGCGTCAGTAATGAGCCAGTGTGTCGCCTTCGCCACTGGTGTTCTTCCGAATATCTACGAATTTCACCTCTACACTCGGAGTTCCACACACCTCTCTCATACTCAAGACACCCAGTATCAAAGGCAATTCCGAGGTTGAGCCCCGGGATTTCACCCCTGACTTAAATGTCCGCCTACGCTCCCTTTAAACCCAATACTCAAG
+
CCCCCGGGGGGGGGGGGGGGGGGGGGGGGGGGGGGGGGDGGDGGGGGGGGGGGGGGGGGGGGGGGGGGGGGGGGGGGGGGGGGGGGGGGGGGGGGCEGGGFGGGGGGGGFGGGGGFGFGGGGGGGGEGGGGGGGGGGFGEDFGFGFGFGFGFGGGFFCGFFFEGEFGGFGFDFFFFF>DAFFFFFDCF>D*@BCCDFEGFFFB4@=68C4<6EEGC=DD59>@B@EEGGG;C3633:?=1=EC<3@E
@M00200:205:000000000-AKKM3:1:1101:9429:8370 2:N:0:1
TACTCGGGTATCTAATCCTGTTTGCTCCCCACGCTTTCGAGCCTCAGCGTCAGTAATGGACCAGTATGTCGCCTTCGCCACTGGTGTTCTTCCGAATATCTATGAATTTCACCTCTACATTCGGAGTTCCACATACCTCTTCTATACTCATGATAGTCAGTATCAAAGGCAATTCCAAGGTTGAGCCTTGGGCTTTCACCTCTGACTAAACAATCCTCCCACGCCCCCTTTCTACCCAGTACTCAAGAGA
+
CCCCCGDGGGGGGGEGGCGGGGGG9FGFGGGGGGGGGGGGGECFGGDGE@FCBFGGGCFG8EDEFGGGG,@@BCFGGC,:FFF?F<FEGGD@4@7?:=CEFD,4C;CFF,>FCD8;8BF9,@;8+4@@;;@EFFGC1;EB?=,?ED+*6=,3EF?22499;9DD9+3,;D5)0839++6*CA??5=?*;=D**68+<7=>EDDF7**0*))*)*6,*4*))))9)*<7;9)***2*6>)0**846(**((
@M00200:205:000000000-AKKM3:1:1101:17831:8377 2:N:0:1
TACGCGGGTATCTAATCCTGTTTGCTCCCCACGCTTTCGAGCCTCAGCGTCAGTAATGGACCAGTATGTCGCCTTCGCCACTGGTGTTCTTCCGAATATCTACGAATTTCACCTCTACACTCGGAGTTCCACATACCTCTTCCATACTCAAGATAGCCAGTATCAAAGGCAATTCCAAGGTTGAGCCCTGGGCTTTCACCTCTGACTAAACTATCCGCCTACGCTCCCTTTACACCCAATACTCAAGAGA
+
CCCCCGGGGGGGGGGGGGGGGGGGGGGGGGGGGGGGGGGGGGGGGGGGGGGGGGGGGGGGGGGGGGGGGGGGGGGGGGGGGGGGGG@FGGGGGGGGGGGGGGGGGGGGGGFGGGGFGGGGGGF7FEEGGGGGGGFGGFCDFGGFGFGFGFGGGGDFFGGFGGFGFFGGBDFFFFFFFFC?FGFGFFF?FG+*3,ADFEFFFFEEF;A6>)>AEFGFAF>A279>DGDGGC>>E*7:C@(()6C;<@E<(8
@M00200:205:000000000-AKKM3:1:1101:18133:8381 2:N:0:1
TACTGGGGTATCTAATCCGGTTCGCTCCCCTAGCTTTCGCGCCTCAGCGTCAGGAACGGCCCAGCCAGTCGCCTTCGCCACCGGCGTTCCTAGCGATATCTGCGCATTTCACCGCTACACCGCTAGTTCCACTAGCCTCTACCGTCCTCTAGCCAACGCAGTATCCGACGCAGTTCCACAGTTAAGCCGTGGGATTTCACGCCGGACTTACGTAGCCGCCTACGCGCCCTTTACACCCAGTACTCACG
+
CCCCCGGGGGGGGGGGGGGGGGGEGGGGGGFGGGGGGGGGGGGGGGGGGGGGGGGCFEEGGGGGGGGGFGGGGGGGGGGGGGGGGGGGGGGGDGF:FGGGGGGGGGGGFGGGGDGFDGGGGGGG7EFFGGGGGG?FGFGF57CBGFGFGFGFGFFFFGGDCD*=AFDCBEA@:@FFFFGAF;CFF?GFEGC5>5FF*/9<@D@>;;>9<A<344*82)09:(1)(*7DD)334<AAG04(34<4<<0(
@M00200:205:000000000-AKKM3:1:1101:15461:8390 2:N:0:1
TACTGGGGTATCTAATCCTGTTTGCTCCCCACGCTTTCGAGCCTCAGCGTCAGTAATGGACCAGTATGTCGCCTTCGCCACTGGTGTTCTTCCGAATATCTACGAATTTCACCTCTACACTCGGAGTTCCACATACCTCTTCCATACTCAAGATAGCCAGTATCAAAGGCAATTCCAAGGTTGAGCCCTGGGCTTTCACCTCTGACTAAACTATCCGCCTACGCTCCCTTTATCCCCAGTACTCAAG
+
CCCCCGGGGGGGGGGGGGGGGGGGGGGGGGGGGGGGGGGGFGGGGGGGGGGGGGGGGGGGGGGGGGGGGGFGGGGGGGGGGGGGGGGGGGGGGGGGGGGGGGGGGGGGGGGGGGGFGGGGGGG8CEGGGFGGGGGGFFGEFGGFGFGFGFFGCA@BBFFFGGED7DGGFGFDFEFFFFD*CDFG5DCFFGGFFDGFFFFFFDE@AC57*13AEFGG5DF503:A>CBGD?4*:*/6BB2BE>*496B
@M00200:205:000000000-AKKM3:1:1101:2664:8390 2:N:0:1
TACAGGGGTATCTAATCCTGTTTGCTCCCCACGCTTTCGAGCCTCAGCGTCAGTAATGAGCAAGTGTGTCGCTTTCGCCACTGGTGTTCTTCCGAATAACTACGAATTTCACCTCTACACTCGGAGTTCCACACACCTCTCTCATACTCAAGACACCCAGTATCACAGGCAATTCCGAGGTTGAGCACCGGGATTTCACCCCTGAATTAAATGTCCGCCTACGCTCCCTTTAAGCCCAGTCCTCAACAGAC
+
CCCCCG;@6C,6CFFGG<F<CC9FFFGGDC,@FCCF@DGGGGGGFDGFEG@76<C@E@FGF,C@FEFFGGDG,,B=ECF:C8<D@<6,@F;<EFGD=<,999EFEGGFFFFEFFCB2EECFFFD>74,9@DG8@D>>F?*:9EFCC9DFB8D,+=**6+*,+03;+A9;89):*=96>D5><9DFC,;*@C>AE?C1;,:C25=2)*26*1*/26,-75>9(-)-;?C024).).(4(,.))96@)(/,6(
@M00200:205:000000000-AKKM3:1:1101:25518:8398 2:N:0:1
TACGGGGGTATCTAATCCTGTTTGCTCCCCACGCTTTCGAGCCTCAGTGTCAGTTACAGGCCAGAGAGCCGCTTTCGCCACCGGTGTTCCTCCATATATCTACGCATTTCACCGCTACACATGGAATTCCACTCTCCTCTCCTGCACTCAAGTCTACCAGTTTCCAATGCATACAATGGTTGAGCCACTGCCTTTTACACCAGACTTAATAAACAACCTGCGCTCGCTTTAAACCCATTACTCAAG
+
CCCCCDGGGGGGGGGGGGGGFDFGGGGGFEEGGGGGCFEGDFGFGGGGGGCFGGFGGFGGGCEDFF@FGGDFF:DFDEGGGGGG7FGGGGDGGGFFFCFFFFFEFGEGFG;FCCE5CFFDGGGGGGGGDFGG9,AFGBFDFFFDEDD6=F?=>=DDDDDF,=DGFFFFFGAEF@F68?+?=5C7FGFFFDFFAD7:BECBBB=9@E*/**:A=E,,/7?:@298@83CFF<36;3(4(..9574(4
@M00200:205:000000000-AKKM3:1:1101:24926:8402 2:N:0:1
TACAAGGGTATCTAATCCTGTTCGCTCCCCACGCTTTCGTACCTCAGCGTCAATAATGGTTTAGTGATCTGCCTTCGCAATTGGTGTTCTATAACATATCTATGCATTTCACCGCTACATGTTATATTCCAACCACCTCATCCATATTCAAGAACTTCAGTTTCAATGGCAATTCTCCAGTTGAGCTGGAGGCTTTCACCACTGACTTAAAGTCCCGCCTACGTACCCTTTAAGCCCAGTACTCAAGAGA
+
CCCCCGGGGGGGGGGGGGGGGGGGGGGGGGGGGGGGGGGGGGGGGGGGGGGGGGGGGGGFGGGGGGGGGGGGGGGGGGGDGGGGGGGGGGFGGGGGGGEGFGGGGGGGGGGGGGGFGGGGGGGGGGGGGFFFGGGGDFGDFGGFG7=EFF;DDDGFFFGFFGFGFFGGFGFDFEFFFFG?FFFGFFGF?DFDFGGG?7EEEFF5*:DFFEE*;CFG5>?95@8FFGBGGGECF**)6547CFFFFF*145
@M00200:205:000000000-AKKM3:1:1101:26823:8474 2:N:0:1
TACGAGGGTATCTAATCCCGTTTGCTCCCCTAGCTTTCGCGCCTCAGCGTCAAGAACAGGCCAGGTAGTCGCCTTCGCCACTGGTGTTCCTCCCGATATCTACGCATTTCACCACTACACCGGGAATTCCACTACCCTCTCCTGCCTTCGAGTCGCTCAGTATCGCGTGACCCTCCCCAGTTGAGCCGGGGGCTTTCACACGCGACTTGACCGACCGCCTGCGCGCTCTTTAAACCCAGGACTCCAGAGA
+
CCCCCGGGGGGGGGGGGGGGGGGGGGGGGGGGGGGGGGGGDGGGGGDGGGGGGGGGGFGGGGGGGGGGGGEGGCFGDGGGGGGGGGGGGGGGGGGFGGGGG;FDGCCCFFGGGGGFGGGGGGGGGGGCGD,EFFG8DD?DFGGDE?+*=DGFGGD**@+5E7;+8?DE?D>CFDFBF5*9>EF+9<?*59EEFGGFFCF3@F9((6(().)51(:81DFFFBFB1C39*0):)524:1((4(,((50-(.
@M00200:205:000000000-AKKM3:1:1101:24702:8526 2:N:0:1
TACAGGGGTATCTAATCCTGTTTGCTCCCCACGCTTTCGAGCCTCAGCGTCAGTAATGAGCCAGTGTGTCGCCTTCGCCACTGGTGTTCTTCCGAATATCTACGAATTTCACCTCTACACTCGGAGTTCCACACACCTCTCTCATACTCAAGACACCCAGTATCAAAGGCAATTCCGAGGTTGAGCCCCGGGATTTCACCCCTGACTTAAATGTCCGCCTACGCTCCCTTTAAGCCCAGTACTCACG
+
CCCCCGGGGGGGGGGGGGGGGGGFGGGFGGGGGGGGFGGGDFGGGGGGGGGGGGGGGGFGGFFGGGGFGGGFGGGGGGGGGGGGFFGGGGFGGGGGGGGGGGGGGCGGGGFGGGFFGGGGFGGGCE=EFGGGGGGECDGDFGGFGFGFGFGGADGFFGGFFFCGFFDGFGFFFFFFBE6A:8DCAFFFFGGDEGGGFEFF@A9)-<A94*69EA;CDGD@@=>52?8DF7;).7<(=71.)7CCE((
@M00200:205:000000000-AKKM3:1:1101:24737:8528 2:N:0:1
TACGGGGGTATCTAATCCTGTTTGCTACCCACGCTTTCGAGCCTCAGTGTCAGTTACAGTCCAGAGAGCCGCTTTCGCCACCGGTGTTCCTCCATATATCTACGCATTTCACCGCTACACATGGAATTCCACTCTCCTCTACTGCACTCAAGTCTAACAGTTTCCAATGCACACAATGGTTGAGCCACTGCCTTTTACATCAGACTTATTAAACCACCTGCGCTCGCTTTAAACCACTTACTCAAGAGAT
+
C@CCCGGGGGGGGGGGGGGGGGGGGGGGGGGGGGGGGGGGGEGGGGGGGGGGGGGGGFGGGGGGGGGGGGGGGGGGGGGFGGGGGGGGGGGGGGGCGFGGGGG?FGGCFGGFGEGFGGFGGGGGGFGGGGGGGGGFGFGEFGGFFFGFGF,ADFFFFGGFF=FFFFFFFCFCFFE?FF+?FE7CFGGFFGFFAFFGFFG558=B>=>ACCEE4B?EDDAF@>=:>:5*:>7))7;(*(/9;)694=<((9
@M00200:205:000000000-AKKM3:1:1101:16479:8536 2:N:0:1
TACTGGGGTTTCTAATCCTGTTCGCTCCCCACACTTTCGCTCCTCAGCGTCAGGATATTCCCAGAGAACCGCCTTCGCCACCGGTGTCTCTCCTGATACCTGCGCATTTCACCGCTACACCCGGAATTCCGTTCTCCCCTGAATACCTCTAGTCTGCCCGTATCGGAAGCAAGCCAGGCGTTAAGCACCCGGTCCTCACTCCCGACGCGACAAACCGCCTACGAGCCCCTTAAGCCCCGTACTCAACCAGC
+
C@C8<@FGG+B,,,=,@FF9;EEBF,,@FFDB,BA,CECF7FC8FA8C@F:@:,<EEGFCBCA8C888EFG+CBF,46CCGGG=6@,,,C@<F,?,,,,,,9,+8466@4,:A6@*=FDDF8B@C+4,,@86+@=EGFGD0@=+=DF9DFF=DDF7+@+*6+53)0+@*,*:*8<5***35**/4>99>*4*:**218768(79((:>((,21(=8()<3(.(.(/5***,))).28((,33,6)((((.(
@M00200:205:000000000-AKKM3:1:1101:15561:8553 2:N:0:1
TACGAGGGTATCTAATCCTGTTTGCTCCCCACGCTTTCGCGTCTCAGCGTCAGTACCGTCCCAGAGAGCTGCCTTCGCCATTGGTGTTCTTCCTGATATCTGCGCATTTCACCGCTACACCAGGAATTCCACTCTCCTCTTCCGGACTCTAGCCAGACGGTTTCTGTCGACGTCTGGAGGTTAAGCCTCCCGTTTTCACAACAGACCTGCCTGGCCGCCTACACGCTCTTTATACCCAATAATCAAGAGCT
+
CCCCCGGGCEFGGGGGGGGGGGGGGGGDGGGGDGGGGG:FFGGGFAFGGGGGGGGGGGGGGGGGGFFGGGGGGGGGGGGGGGGGG7FGFGFGGGGF9BGGFGFFGGE7DFGGGGGFGGFGCFGCGFGGGGGFFGGG8<@DFGGECBGAFFD?FGFFFGGDC6>DEFFFF+@95>6?69C**5B7AE7AF>**;,A>A6CE:)5>)>B>5@==E=FF(1.(;83FDD):*:1)<39?84<;)/.?C)337()
@M00200:205:000000000-AKKM3:1:1101:19148:8558 2:N:0:1
TACCGGGGTATCTAATCCTGTTTGCTCCCCACGCTTTCGCGCCTCAGCGTCAGTTATAGGCCAGAAAGTCGCCTTCGCCACTGGTGTTCCTCCACATCTCTACGCATTTCACCGCTACACGTGGAATTCCACTTTCCTCTCCTACACTCAAGTCAACCAGTTTTGGATGCGAACCGGGGTTGAGCCCCGGGCTTAAACACCCAACTTAATTAACCGCCTGCGCGCGCCTTAAACCCAATACTCAAG
+
CCCCCGGGGGGGGGGGGGGGGGGGGGGGGGGGGGGGGGGGGGGGGGGGGGGGGGGGGGGGGGGGGGGGGGGGGGGGGGEGGGGGGGGGGGGGGGGGGFGGGGFGGGGGGGGGGGGFGGGGGGDDGFGGGGGGGGGGGFGFFFGFGFGFGFGGGGGFFGGFFGEGD*8EFGFAA8?59>>>EEDGFGGDED*8;FGGFEG>DFDD@D4<CFFFFFGC07.:?(6.9*))CD7<5)(-*4:?F)362)
@M00200:205:000000000-AKKM3:1:1101:21787:8583 2:N:0:1
TACTCGGGTATCTAATCCTGTTCGCTCCCCTAGCTTTCGCGCCTCAGCGTCAGGACAGGTCCAGAGAGCCGCCTTCGCCACCGGTGTTCCTCCCGATATCTGCGCATTTCACCGCTACACCGGGAATTCCACTCTCCCCTACCTGCCTCGAGCCGTGCAGTATCGGACGCAGTCCCGCCGTTGAGCCCCGGGATTTCACAACCGACTTGCACGGCCGCCTACGCCCTCTTTAAACCCAGTACTCACG
+
CCCCCGGGGGGGGGGGGGGGGGGGGGGGGGGGGGGGGGGGGGGGGGGGGGGGGGGGGGGGGGGGGGGGGGGGGGGGGGGGGGGGCGGGGGFGGGGGGGGGGGGGGDGGFGGGGGGFGGGGGGEGGCF?FFFGGGGGGFGDFGGFGFGFGFG?EGGEDEGFGFAGDFGEEGE>FFFA5A):FCGFFGC;BDEE:GCFFFGFEFFFBF>?AB)407C=;DBB:?F>(1)1*04<).47C::>92..:7(
@M00200:205:000000000-AKKM3:1:1101:24447:8592 2:N:0:1
TACTGGGGTATCTAATCCTGTTTGCTCCCCACGCTTTCGAGCCTCAGCGTCAGTAATGAGCCAGTGTGTCGCCTTCGCTACTGGTGTTCTTCCGAATATCTACGAATTTCACCTCTACACTCGGAGTTCCACATACCTCTCTTATACTCAAGACACCCAGTATCAAAGGCAATTCCGAGGTTGAGCCCCGCGATTTCACCCCTGACTTAAATGTCCGCCTACGCTCCCTTTACTCCCAGTGCGCAAT
+
BCC,,CFGCCFFD@C@EGGGAAFE,CCCFDGGDCC:FFC,,B@=FCFGD:FFGF9<E@@FGC<EGDFF,,B,87BFFG,?F<FGGCAFGGA,?@@=CCDCCGE=:DEFAF;AD9,0?5=FFC++7BEGB8,9=,?FG9FDF,,+@+6*69,=@++*<EF*3=9F7F+=:?F):>?90*69C=+69D6*<D+*<1434*70>B>2:)**6*1*>8D59DB(50>42C>38:;))))(4//6.6(396(
@M00200:205:000000000-AKKM3:1:1101:9661:8621 2:N:0:1
TACCAGGGTATCTAATCCCGTTCGCTCCCCCAGCTTTCGCGTCTCAGCGTCAGGGATGGCCCAGATGACCGCCTTCGCCACTGGCGTTCCTCCCGATATCTACGCATTTCACCGCTACACCGGGAATTCCATCACCCTCTGCCACCCTCAAGCCCGTCAGTATGGCGCGGCCTCTCACCGTTGAGCGGTGAGCTTTCACACGCCACTTAACAGGCCGCCTACACGCGCTTTAAACCCAATACTCAAGAGA
+
CCCCCGGGGGGGGGGGGGGGGGGGGGGGGGGGGGGGGGGGGGGGGGGGGGGGGGGGGGGGGGGFFGFGGGGGGGGGGGGGGGFGGGGGGGGGGGGGGGGGGGGGGDGGGGGGGGGFCFFGGGGGGGGGGGGGGDGGGFGFFGGFGFGFGFGGGFGEEGGFGGFF@ADGFGFFFFFFFFGFFGGGFGGFFG5AA?CFFFGFFFFFFFFA<EAFEBGGFGFFB?2<1:DG17:B)<ABGF:::><?B34>?:
@M00200:205:000000000-AKKM3:1:1101:25908:8622 2:N:0:1
TACTGGGGTATCTAATCCCGTTTGCTCCCCACGCTTTCGCGCCTCAGCGTCAGTCACCGTCCAGAAGGCCGCCTTCGCCACCGGTGTTCCTCCCGATCTCTACACATTTCACCGCTACACCGGGAATTCCACCTTCCTCTCCGGGACTCAAGAGAAGCAGTTTCGGGCGCCGTTCCTCGGTTGAGCCGAGGGCTTTCACACCCGACTTGCCTCCCCGCCTACGCGCCCTTTAAACACAGTACTCAAG
+
CCCCCGGGGGGGGGGGGGGGGGGGGGGGGGGGGGGGGGGGGGGGGGGGGGGGGGGGGGGGGGGGGGGGGGGGGGGGGGGGGGGGGGGGGGGFGGGGGGGGGGGGGGGGGGGGGGGEGGGGGGGGGGGGGGGCDGGGGFGFFGGEG59CGFGFGGD69DGAGFEFAFDGDCBFEDFFFFGFGGGGFGFE>DCABFFGFFGC@FFBBFFFAFFFF?GG25>0:<?EFGFG)0:2):3-;6<<))44A27
@M00200:205:000000000-AKKM3:1:1101:15320:8623 2:N:0:1
TACGGGGGTATCTAATCCTGTTTGCTCCCCACGCTTTCGCGCCTCAGCGTCAGAACCGGACCAGACAGCCGCCTTCGCCACTGGTGTTCTTGCGAATATCTACGAATTTCACCTCTACACTCGCAGTTCCGCTGTCCTCTTCCGGTCTCAAGCCAACCAGTATCGAAGGCAATTCTGTGGTTGAGCCACAGGCTTTCACCCCCGACTTAATCGGCCGCCTACGCGCCCTTTACGCCCAGTACTCAAGCGAT
+
CCCCCGGGGGGGGGGGGGGGGGGGGGGGGGGGGGGGGGGGDGGGGGGGGGGGGGGGGGGGGGGGGGG@FGGGGGGGGGGCEGGGGGDGGGGGGGGGGGGGGGGGGFCGGGGGGGGFGGGGGGGGC8BDGGGGGGGGGFGFFEGFGFGFFFGGGGGFFGGFFDAGDFGC>FF>AEFFFFF4FFGFFFGFFFGFFFGCBEGF@9@96>FFF)5?0?>E>DB?BB007EFG3C?FF<?7C<64)-)69:23(((
@M00200:205:000000000-AKKM3:1:1101:28639:8624 2:N:0:1
TACTGGGGTATCTAATCCTGTTTGCTACCCACGCTTTCGAGCCTCAGTGTCAGTTACAGTCCAGAGAGCCGCTTTCGCCACCGGTGTTCCTCCATATATCTACGCATTTCACCGCTACACATGGAATTCCACTCTCCTCTACTGCACTCAAGTCTAACAGTTTCCAATGCACACAATGGTTGAGCCACTGCCTTTTACATCAGACTTATTAAACCACCTGCGCTCGCTTTATACCCAGTACTCAAG
+
CCCCCGGGGGGGGGGGGGGGGGGGGGGGFGGGGGGGGGGGGGGGGGGGGGGGGGGGGGGGGGGGGGGGGGGGGGGGGGGEGGGGGGGGGFGGGGGGGGGGCFGGGGGDF;FGGGGFGGGGGGG?FFG??FFGGCFGGF=9FF;@8?DDGF?CEFCFCGFFD=*=DFFGBGFFFDF?DB?;CE=6DE=DFGG65ECFFFFC;5@<@B;>CEA77>CEBDA)80=4@C>43;*:*7?(>2@FFF4*67
@M00200:205:000000000-AKKM3:1:1101:25095:8625 2:N:0:1
TACTCGGGTATCTAATCCTGTTTGATCCCCACGCTTTCGTGCCTCAGCGTCAATGACCGCGTAGTGAGCTGCCTTCGCAATGGGTGTTCTATGTCATATCTAAGCATTTCACCGCTACATGACATATTCCGCTCACCTCCACGGTATTCAAGACAAATAGTATCAATGGCAGTTCCCGAGTTAAGCTCGGGGATTTCACCACTGACTTACCTGCCCGCCTACGCACCCTTTAAGACCAATACTCAAG
+
CCCCCGGGGGGGGGGGGGGGGGGGGGGGGGGGGGGGGGGGGGGGGGGGGGGEGGGGGGGGGGGGGGGGGGGGGFGGGGGGGG?FFGGGGGGGGGGGGGGGDGGGFGGGGGGGGGGFGGEGGFFEGGFGGGGGGGGFFFGFFGGDG5FFFFFCDFFFFGGB,?C@EFGG?FF@FEF7DBDEFGGCB7<F>GEEFE6C3AEEFDE@F=E?CEBEEBB@DDD=(-(25C?C*;5>E9)7:3(5;@C).64
@M00200:205:000000000-AKKM3:1:1101:24359:8680 2:N:0:1
TACTCGGGTATCTAATCCTGTTTGCTCCCCACGCTTTCGAGCCTCAGCGTCAGTAATGGACCAGTATGTCGCCTTCGCCACTGGTGTTCTTCCGAATATCTACGAATTTCACCTCTACACTCGGAGTTCCACATACCTCTTCCATACTCAAGATAGCCAGTATCAAAGGCAATTCCAAGGTTGAGCCCTGGGCTTTCACCTCTGACTAAACTATCCGCCTACGATCCCTTTAAACCCAGTACTAAAG
+
CCCCCGGGGGGGGGGGGGGGGGGGGGGGGGGGGGGGGGGGGDGGGGGGGGGGGGGGGGGGGGGGGGGGGGGGGGGGGDGGGGGGGGGGGGGGGGGGDGGGGGGGGGGGFDGFGGGFCEFGGGG7@CEFGGGGGGGGGFGEFFDFCFGF?FFFFCF?DFGFGGCGEF8D53?D?=FFFFF5FGFFDFFFFGFFFGGG?EFCEFBFF8>EE=@>EFGGFG>>)84*)4:77DB***.)60(08***07*
@M00200:205:000000000-AKKM3:1:1101:14275:8687 2:N:0:1
TACAGGGGTATCTAATCCCGTTCGCTCCCCTAGCTTTCGCGCCTCAGCGTCAGTGTCGGCCCAGCAACCCGCCTTCGCCGCAGGTGTTCCTCTCGATATCTACGCATTTCACCGCTACACCGAGAATTCCAGTTGCCCCTTCCGCACTCTAGCCCCGCAGTATCAGTTGACCTTTCCGAGTTAAGCCCGGAGATTTCACAATTGACTTGCGGAGGCCGCCTACGCCCCCTTTATGCCCAATACTCAAGCG
+
CCCCCGGDGGGGGGGGGGGGGGGDGGGGGGGGGGGGGGGGGFGGGGGGGGGGCFGGGGGGGGGGGGGGGGGGGGGGGGGGGGGGFFGGGGGGGGG8EGGGCFGGGGGEGGGGG6EFGGFGGGGDCGGFFGGGGGGG9DDDBFGFG5?BGFF8>?ABFGGBG+;FEFGGFEFEFFFFFDD4FGCDCFFFED=)8?@GFEGFFEE3>EC<AE69>6>CDGFF<48>(*)1D)34<46<E<BB0).-4<0<)-
@M00200:205:000000000-AKKM3:1:1101:14636:8712 2:N:0:1
TACTGGGGTATCTAATCCTGTTTGCTCCCCACGCTTTCGCGCCTCAGCGTCAGAACCGGACCAGACAGCCGCCTTCGCCACTGGTGTTCTTGCGAATATCTACGAATTTCACCTCTACACTCGCAGTTCCGCTGTCCTCTTCCGGTCTCAAGCCAACCAGTATCGAAGGCAATTCTGTGGTTGAGCCACAGGCTTTCACCCCCGACTTAATCGGCCGCCTACGCGCCCTTTACACCCAGTACTCAAGAGAC
+
CCCCCGGGGGGGGGGGGGGGGGGGGGGGGGGGGGGGGGGGGGGGGGGGGGGGGGGGGGGGGGGGGFFFGGGGGGGGGGGGGGGF<EGGGGGGGEDFGFFGGFFFGFGGGGGGGGGFGGGFGGGEFGEGGGGGGGGGGFGFFFGEGFGFGFGGGGGF?EGFFFEFDFFEFGFDACFFFFD>FGGC>ECAFGCFFCFGFFGFF9>B>>B@C;EC@DGD>GF<D@?FFGDG:C0).4<7EBFBFA<A97))3?(
@M00200:205:000000000-AKKM3:1:1101:23150:8714 2:N:0:1
TACAGGGGTATCTAATCCTGTTCGCTCCCCACGCTTTCGCTCCTCAGCGTCAGTATCGGCCCAGAGACCCGCCTTCGCCACCGGTGTTCCTCCTGATATCTGCGCATTTCACCGCTACACCAGGAATTCCAGTCTCCCCTACCGAACTCTAGCCCGCCCGTATCAACCGCAAGCTCAGAGTTAAGCCCTGAGTTTTCACGATTGACGCAACGAGCCGCCTACGAGCTCTTTATACCCAGTACTCAAGAGAC
+
CCCCCGGGGGGGGGGGGGGGGGGGGGGGGGGGGGGGGGGGGGGGGGGGGGGGGGGGGGGGGGGGGGGGGGGGGGGGGGGGGGGGGGGGGGGGGGGGGGGGGGGGGGGGGGGGGGGBGGGGGGGGGFGFGGGFFGGGGFGDFDGFEFGFGFGGGDFADGG5@DFGFFGGFGFFFFFFFF8AD@GFFE,?FFCAFFGGFFGF=@BDF9@D1:>F;6EE@GE??F?>:EB<2:))6)6<C>?FFFA)).).20(
@M00200:205:000000000-AKKM3:1:1101:16882:8750 2:N:0:1
TACTAGGGTATCTAATCCTGTTTGCTCCCCACGCTTTCGTGCCTCAGTGTCAGTGCTGGTCCAGGTGGCCGCCTTCGCCACCGATGTTCCTCCTGATATCTACGCATTTCACCGCTACACCAGGAATTCCACGCTCCCCTACCGGACTCAAGCCATGGCAGTATCAGGTGGCGTTCCCGGGTTGAGCCCGAGCATTTCACACCTGACTAACCAAGCCGCCTACGAGCTCTTTATACCCAATACTCAAG
+
CCCCCGGGGGGGGGGGGGGGGGGGGGGGGGGGGGGGGGGGGGGGGGGGGGGGGGGGGGGGGGGGGGGGGGGGGEGGGGGGGGGGGGGGGGGGGGGFGGGGGGGGGEGGGGGGGGGFGGGGGGGGGGGGGGGGGGGGGFGDFFGFGFGFGFGFGGFFFGFFGGBFFFF?=DFDFDFFFFG>FGDGFGGFFGGFFGFFFFGFEEFFFBBFFEF>EFC8@DF>?;@:7C>DG+7<C)665=;1=7?A?<>)
@M00200:205:000000000-AKKM3:1:1101:7046:8769 2:N:0:1
TACAAGGGTATCTAATCCTGTTTGCTCCCCACGCTTTCGAGCCTCAGCGTCAGTAATGAGCCAGTGTGTCGCCTTCGCCACTGGTGTTCTTCCGAATATCTACGAATTTCACCTCTACACTCGGAGTTCCACACACCTCTCTCATACTCAAGACACCCAGTATCAAAGGCAATTCCGAGGTTGAGCCCCGGGATTTCACCCCTGACTTAAATGTCCGCCTACGCTCCCTTTATGCCCAATACTCAAG
+
CCCCCGGGGGGGGGGGGGGGGGGGGGGGGGGGGGGGGGGGGGGGGGGGGGGGGGGGGGGGGGGGGGGGGGGGGGGGGGGGGGGGGGGGGGGGGGGGGGGGGGGGGGGGGGGGGGGFGGGGGGGGEGGGGFFGGGGGGFGFFGGFGBDEGFG8FGGFFGGFGGFGFFFGFGFFFFF7FFGFGGFFFGDFADEEFGGC10<@CFF=4@EA:;446AE<ADEDDBFB2CBGCFE)?C<;@;03@@C@EF@
@M00200:205:000000000-AKKM3:1:1101:8983:8796 2:N:0:1
TACTCGGGTACCTAATCCTGTTTGTTCCCCACGCTTTCTAGCCTCAGCGTCAGTAATGGACCAGTATGTCCCCTTCGCCACTGGCGTTCTTCTGAATATTTCCGAATTTCACCTCTACACTCGGAGTTCCACATACCTCTTCCATACTCAAGATAGCCAGTTTCAAAGGCAATCCTAAGGTTGAGCCCTGGGTTTTCACCTCTGACTAAACTATCCGCCTCCGCTCCCTTTCACCCCACTTCTCTACAGAC
+
CCCCCGGGC+,6<C,6E,<;FFF<6,CFG,,8@:CF<B,6,C4,CF,CF:@B,CFBFGAEGGFGFFGFFG,CEF@E,BB4B8F8,4BCFGFG,C,,C,4,9,9,B,@C=BDFF9,06,;444DCC4@,9E,9?D+C,+,0+,@9=+60?@8+@DGFFFC*@+;D9++=9EFDF):+C1A*CEDC9FF?56A?*==6<*,8*)*518CC@));60>8)9000))*)4@73=38E*1/15(-*7?E*1*1)/(
@M00200:205:000000000-AKKM3:1:1101:17793:8796 2:N:0:1
TACTGGGGTATCTAATCCTGTTTGCTCCCCACGCTTTCGAGCCTCAGCGTCAGTAATGGACCAGTATGTCGCCTTCGCCACTGGTGTTCTTCCGAATATCTACGAATTTCACCTCTACACTCGGAGTTCCACATACCTCTTCCATACTCAAGATAGCCAGTATCAAAGGCAATTCCAAGGTTGAGCCCTGGGCTTTCACCTCTGACTAAACTATCCGCCTACGCTCCCTTTACACCCAATACTCAAGAGA
+
CCCCCGGGGGGGGGGGGGGGGGGGGGGGGGGGGGGGGGDGFGGGGGGGGGGGGGGGGGGGGGGGGGFFFGGGGGGFGGGGGGFGG?CEGGGGGGGCFGGGGGGGGFGGGFFGGDEFGFFGGGGG:EGGFDAFFGGGGFDEFCFFGFCDFBF6=D@DFEDFGGBF>DFGFGF5DEDFFCD?FGGC5=GFF6D55DFFF@GEED@57A<E@)80:;9@)7585:9*5?DD7@>6A*:58(/(0>C567;*0(
@M00200:205:000000000-AKKM3:1:1101:11062:8800 2:N:0:1
TACAAGGGTATCTAATCCTGTTTGCTCCCCACGCTTTCGCACCTCAGTGTCAGTATCAGTCCAGGTGGTCGCCTTCGCCACTGGTGTTCCTTCCTATATCTACGCATTTCACCGCTACACAGGAAATTCCACCACCCTCTACCATACTCTAGTCAGTCAGTTTTGAATGCAGTTCCCAGGTTGAGCCCGGGGATTTCACATCCAACTTAACTAACCACCTACGCGCGCTTTAAGACCAATACTCAAG
+
CCCCCGGGGGGGGGGGGGGGGGGGGGGGGGFGGGGGGGGGGGGGGGGGGGGGGGGGGGGGGGGGGGGGGGGGGGGGGGGGGGGGGGGGGGGGGGGGGGGGFFGFGGGGGGGGGGGDGGGGGGGGGGGGGGGADGGGGFGFFFGFGFFFGFFBGGGFFGGFGGEGDFGGFGFBFFFFBD??DE?=?FG?ACCDFGCFFEFFEFDFEFFFFFFFEEF;@FBDF2<*-*/:/:;EF<E7=@@@FFFFFFE
@M00200:205:000000000-AKKM3:1:1101:14453:8833 2:N:0:1
TACCGGGGTATCTAATCCTGTTTGCTCCCCACGCTTTCGAGCCTCAGCGTCAGTAATGGACCAGTATGTCGCCTTCGCCACTGGTGTTCTTCCGAATATCTACGAATTTCACCTCTACACTCGGAGTTCCACATACCTCTTCCATACTCAAGATAGCCAGTATCAAAGGCAATTCCAAGGTTGAGCCCTGGGCTTTCACCTCTGACTAAACTATCCGCCTACGCTCCCTTTATACCCAGTACTCAAG
+
CCCCCGGGGGGGGGGGGGGGGGGGGGGGGGGGGGGGGGGGFGGGGGGGGGGGGGGGGGGGGGGGGGGGGGGGGGGGGGGGGGGGFFGGGGGGGGEGGGGGGGGGGFGGGGGGGGGFGGGGFGFDFGGGGGGGGGGGGFGFFGGFGFGFGFGGGGGFFGGFGGFG9FFCFGFBFFFFFFGFGF6DFD8@FFGFFGGGFFGFEF@9AA5E*):;*3@DDC5)/-9EAGFGC>3*??<?FBFFCFEFC35
@M00200:205:000000000-AKKM3:1:1101:22251:8835 2:N:0:1
TACGAGGGTATCTAATCCTGTTTGCTCCCCACGCTTTCGAGCCTCAGCGTCAGTAATGGACCAGTATGTCGCCTTCGCCACTGGTGTTCTTCCGAATATCTACGAATTTCACCTCTACACTCGGAGTTCCACATACCTCTTCCATACTCAAGATAGCCAGTATCACAGGCAATTCCAAGGTTGAGCCCTGGGCTTTCACCTCTGACTAAACTATCCGCCTACGCTCCCTTTAAGCTCAATACTCAAGCGA
+
CCCCCGGGGGGGGGFFGGGGGGGGGGFDGGGGGGGDFGGGDFGGGGGGGGGEGGGGGGGGGGGGGGGGGGGFFGGGGDFEGGGGGGGGFGGGFFEGGGFGGGGGGGGGGGFFGGGFGFFGGFCCFGGFGGGGGGGGGFFBFGGFGF+:DFFGGFFFFE8D=B*=C+=EBFFDFDF7@DF5FADD?81DFFG5?66A?CEEC8C@7:>@:@@7EC98>59=A=DBAE4C7A=64;5*?;E?CEE;=(3*(5
@M00200:205:000000000-AKKM3:1:1101:11003:8839 2:N:0:1
TACTGGGGTATCTAATCCTGTTCGCTCCCCACACTTTCGCTCCTCAGCGTCAGGTAATGCCCAGAGAACCGCCTTCGCCACCGGTGTTCCTCCTGATATCTGCGCATTTCACCGCTACACCAGGAATTCCGTTCTCCCCTGCATACCTCTAGTCTGCCCGTATCGAAAGCAAGCGCCGTGTTAAGCACGGCGTTTTCACTCCCGACGCGACAAACCGCCTACGAGCACTTTATACCCAATACTCAAGAGA
+
CCCCCGGGGGGGGGGGGGGGGGGGGGGGGGGGGGGGGGGGGGGGGGGGGGGGGGGGGGGGGGGGGGGFGGGGGGGGGGGGGGGGGGGGGGGGGGGGGGGGGGGGGGGGGGGGGGGFGGGGGGGGGGGGGGGGGGGGGFGFFGGFGFGFGFGGGGGFFFGEGGFGFFGEFGFEFBFFBDGFGGGGFFCFDDGDFEEGFED4=5BB@@>@6>@>35E51D>FFF1D<E>D29<<A))-<<6<F744<2<)30
@M00200:205:000000000-AKKM3:1:1101:26967:8865 2:N:0:1
TACCGGGGTATCTAATCCTGTTTGCTCCCCACGCTTTCGAGCCTCAGCGTCAGTAATGAGCCAGTGTGTCGCCTTCGCCACTGGTGTTCTTCCGAATATCTACGAATTTCACCTCTACACTCGGAGTTCCACACACCTCTCTCATACTCAAGACACCCAGTATCAAAGGCAATTCCGAGGTTGAGCCCCGGGATTTCACCCCTGACTTAAATGTCCGCCTACGCTCCCTTTAAACCCAGTACTCACGCGA
+
CCCCCGGGGGGGGGGGGGGGGGGGGGGGGGGGGGGGGGGGGGGGGGGGGGGGGGGGGGGGGGGGGGGGGGGGGGGGGGGGGGGGGGGGGGFGGGGGGFGGGGGGGFGGGGGGGGGFGGGGGFGGCEEDFECFGEGGCFGBFGGFGFGF69D?FGFFFGGFDGBGDF?EFDFFFBFFBDDBFECF6DGFACEDFGC4BAGFF49BBEFFECFFEFGG=DA55@2><EBC5C@3?><@G?(/3;?;>((((-
@M00200:205:000000000-AKKM3:1:1101:13598:8882 2:N:0:1
TACTCGGGTATCTAATCCTGTTTGCTCCCCACGCTTTCGAGCCTCAGCGTCAGTAATGGACCAGTATGTCGCCTTCGCCACTGGTGTTCTTCCGAATATCTACGAATTTCACCTCTACACTCGGAGTTCCACATACCTCTTCCATACTCAAGATAGCCAGTATCAAAGGCAATTCCAAGGTTGAGCCCTGGGCTTTCACCTCTGACTAACCTATCCGCCTACGCTCCCTTTATACCCAATACTCAAG
+
CCCCCGGGGGGGGGGGGGGGGGGGGGGGGGGGGGGGGGGGFGGGGGGGGGGGGGGGGGGGGGGGGGGGGGGGGGGGGGGGDFGGGGGGGGGGGGGCGGGGGGGGCFGGGAFFGGGFGGGGFGGC@ECGGGGGGGGGGBDEFFFFGFGCGF8=B=FFFGGB8DECFFGGFG?DF>FFFFGFGFFGBFFFF?DFFGCGFEGF@B@57AEEF50:CEGGFGD85=A55A>FCF34EFEFG@B==E<=E2B
@M00200:205:000000000-AKKM3:1:1101:16249:8899 2:N:0:1
TACTGGGGTATCTAATCCTGTTTGCTCCCCACGCTTTCGAGCCTCAGCGTCAGTAATGAGCCAGTGTGTCGCCTTCGCCACTGGTGTTCTTCCGAATATCTACGAATTTCACCTCTACACTCGGAGTTCCACACACCTCTCTCATACTCAAGACACCCAGTATCAAAGGCAATTCCGAGGTTGAGCCCCGGGATTTCACCCCTGACTTAAATGTCCGCCTACGCTCCCTTTCCACCCAATACTCAAG
+
CCCCCGGGGGGGGGGGGGGGGGGGGGGGGGGGGGGGGGGGGGGGGGGGGGGGGGGGGGGGCFGGGGGGGGGGGGGGGGEGGGGDGGFEGFGGGGGCGGGGGGGGEFGGGGGGGGGFGGGGFGF++6BFEGFGGG=EGBC*:=F?F?D=FDF6@DDFFC?FGGFGFFGGFGF596?F?BCDGFFFAEFF>6*<AEGFFEGFF>9):B=*:*/**;D@(:?@2:5?(=BGF:.)47>(B;0354.;<(/
@M00200:205:000000000-AKKM3:1:1101:24162:8932 2:N:0:1
TACTGGGGTATCTAATCCTGTTCGCTCCCCATGCTTTCGCTCCTCAGCGTCAGTTGCGGCCCAGAGACCTGCCTTCGCCATCGGTGTTCCTCCTGATATCTGCGCATTCCACCGCTACACCAGGAATTCCAGTCTCCCCTACCGCACTCTAGTCTGCCCGTACCCACTGCAGGCCCGAGGTTGAGCCTCGGGTTTTCACAGCAGACGCGACAGACCGCCTACGAGCCCTTTAAACCCAGTACTCAAGAAA
+
CCCCCGGGGGGGGGGGGGGGGGGGGGGGGGGGGGGGGGGGGGGGGGGGGGGGGGGGGGDGGGGGFGGGGGGGGGGGGGGGGGGGGGFEGGGGGGGGGGGGGGGGGGGGGFGGGGE5CFDFFFGGGGGGGGGGGGGGGFGFFGGFGFGBGFGGGFGFFGGFGD=CEFGFFDFEFFEEFDD5@,3*6<FAFDDBF5CFFCF4:B=BDF>BFFF@B@GF9GFB(.2.(:099*).5<B1C::7A>)545))(,
@M00200:205:000000000-AKKM3:1:1101:27215:8951 2:N:0:1
TACTAGGGTATCTAATCCCGTTCGCTCCCCTAGCTTTCGCGCCTCAGCGTCAGGAGAGGTCCAGTGCATCGCTTTCGCCACAGGCGTTCCTTCCGATATCAACGCATTTCACCGCTCCACCGGAAGTTCCATGCACCTCTACCTCCCTCCAGCATGCCAGTTTCAGCGGCAATTCTCCGGTTGAGCCGGAGTATTTCACCACCGACTTAGCACACCGCCTACGCGCCCTTTAAACCCACTACTCACGAGAC
+
CCCCCGGGGGGGGGGGGGGGGGGGGGGGGGFGGGGGGGGGGGGGGGGGGGGGGGACGDGFGGGGGGGGFGGGGGGGGGGGGGFGFDGGGGFDFGGGGGGGGDGGGGGGGGGGGGGFGG?FGGGG7CFGDFEFGFCGGFGFFGGFGFG<FFGFG87DDGFB?F>G@FGG9EDAF*=69?DBFC4*;8F>?GE4;CFCFEF;3@?9>FFDE9>CA8:;6DD@(62>BGFG/2,4<<ABGF(434:)6(.(,,(
@M00200:205:000000000-AKKM3:1:1101:5223:8952 2:N:0:1
TACAAGGGTATCTAATCCTGTTTGCTCCCCACGCTGTCGCGCCTCAGCGTCAGCAACAGCCCAGCAGGCCGCCTTCGCCACCGATGTTCTTCCCGATCTCTACGCATTCCACCGCTACACCGGGAATTCCACCTGCCTCTACTGTGCTCGAGCCCGGCAGTCTCGGAGGCAGCCCTGTGGTTGAGCCACAGGATTTCACCCCCGACTTATCAGGCCGCCTACGCGCCCTTTACACCCACTACTCACG
+
CCCCCGGGGGGGGGGGGGGGGGGGGGGGGGGGGGGGGGGGGGGGGGGGGGGGGGGGGGGGGGGFGGGGGGGGGGGGGGGGGGGGGGGGGGGGGGGGGGGGGGGGGGGGGGGGGGGFGGGGGGGDGEGGGGGGGGDGGFGB5EG?FFGEGFGGDDG>AD*<DFCG@??E>E*-97BF6ACFFGDF):A9ADGFFGDF@):AD>B>>FB(75>C<;F:0CDF04(0(87C9*4<A>FFGF(3>F<DF:B
@M00200:205:000000000-AKKM3:1:1101:6790:8965 2:N:0:1
TACAAGGGTATCTAATCCTGTTTGCTCCCCACGCTTTCGAGCCTCAGCGTCAGTAATGGACCAGTATGTCGCCTTCGCCACTGGTGTTCTTCCGAATATCTACGAATTTCACCTCTACACTCGGAGTTCCACATACCTCTTCCATACTCAAGATAGCCAGTATCAAAGGCAATTCCAAGGTTGAGCCCTGGGCTTTCACCTCTGACTAAACTATCCGCCTACGCTCCCTTTATGCCCAGTACTCAAGAGA
+
CCCCCGGGDGGFGGGGGGGGFFAFGFGFGGGGGGGGGGEGGEGGGGGGEFGGGFGGAFGFGDGGGGGEGGGGGGGGGEGCFGFGEEFFGGGGGGGGGGGGGGGGGGFGGGGGGGGBFGGFFFGGGGCFGGGGGGGEGBFDFFGFGFGFGFDGGGGFFCGFCDEFBFGDFGFFFF?FFFGFFFGGDC8DFFC9FGFGFFCCBDFFEEEFBEBEFE9?87A)888*/89F9;;AE?A6B=25>4448=350(
@M00200:205:000000000-AKKM3:1:1101:24670:8966 2:N:0:1
TACAAGGGTATCTAATCCGGTTCGCTCCCCCAGCTTTCGCGCCTGAGCGTCAGGACAGGCCCAGAGAGCCGCCTTCGCCACCGGTGTTCCTCCCGATATCTGCGCATTTCACCGCTACACCGGGAATTCCACTCTCCCCTACCTGCCTCAAGCCCGCCAGTATCGGATGCAGGCCCGAGGTTGAGCCTCGGGTTTTCACAACCGACTTAACGGGCCGCCTGCGCGCGCTTTACGCCCAGTAACCAAGAGA
+
CCCCCGGGGGGGGGGGGGGGGGGGGGGGGGGGGGGGGGGGGGGGGFGGGGGGGGGGGGGGGGGGGGGGGGGGGGGGGGGGGGGGGGEGGGGGGGGGGGGGGGGGGGGGGGGGGGGFGGGFGGGGF>DGGDGG?FFFGFGFAGGFGFFEGFGDG>F>BGGFFGFGF>DEFFFB*:DFF>CDFFCFA@?FFGGFFEEGF?GF<;;BF9F?AA916:EEFGFF<?9>;E57/13.:((4?(3:<))))-..,(
@M00200:205:000000000-AKKM3:1:1101:20025:8996 2:N:0:1
TACACGGGTATCTAATCCTGTTCGCTCCCCACACTTTCGCTCCTCAGCGTCAGGATATTCCCAGAGAACCGCCTTCGCCACCGGTGTTCCTCCTGATATCTGCGCATTTCACCGCTACACCAGGAATTCCGTTCTCCCCTGAATACCTCTAGTCTGCCCGTATCGGAAGCAAGCCAGGTGTTAAGCACCTGGTTTTCACTCCCGACGCGACAAACCGCCTACGAGCCCTTTACACCCAGTACTCAAGAGC
+
CCCCCGGGGGGGGGGGGGGGGGFEGGGGGGGGGGGGGGGGGGGGGGGGGGGGGGGGGGGGGCGGGGGGGGGGGGGGGGGGGGGGGGGGGGGGGGGGGGGGGFFGGGGGGGGGGGGFGGGGGGGGDGGFFGGEGGFGGFEF5F=@FFGFGFGFGGCFFFG>EGFGF>GGAFFFA=FF6*;FGG7FCGGA97EFFCFCF?FFF=>A>F=BB@B(:@GF@CEFF;303:.9*0><<<A(:3:24<<<A()),(
@M00200:205:000000000-AKKM3:1:1101:11634:9005 2:N:0:1
TACAAGGGTATCTAATCCTGTTTGCTCCCCACGCTTTCGAGCCTCAGCGTCAGTAATGGACCAGTATGTCGCCTTCGCCACTGGTGTTCTTCCGAATATCTACGAATTTCACCTCTACACTCGGAGTTCCACATACCTCTTCCATACTCAAGATAGCCAGTATCAAAGGCAATTCCAAGGTTGAGCCCTGGGCTTTCACCTCTGACTAAACTATCCGCCTACGCTCCCTTTCCACCCAGTACTCACG
+
CCCCCGGGGGGGGGGGGGGGGGFFFGGGGGGGGGGGGGD8@FGGGGGGEGGGEGGFFG<<B,6CF,CF@AFGGGGGGGGG7AF@GGGGGGGFEFCGGGGGGF,=,@FGGGGGGGGFCFFFC848+6CGGF8F6?FG?DEDB@FF;DGEGFGG9?=9DFGFGFFGFFF,*DDBDECD?9+:AD+=:D,:?+=06DDGF7:>CDFE<=8*3)=7*>CF=FFFFFFA4;:CDFB*:/94B=>0*8?*9((
@M00200:205:000000000-AKKM3:1:1101:27583:9015 2:N:0:1
TACTCGGGTATCTAATCCCGTTCGCTCCCCTAGCTTTCGCGCCTCAGCGTCAAGAATGGGCCAGGTAGCCGCCTTCGCCACTGGTGTTCCTCCCGATATCTACGCATTTCACCACTACACCGGGAATTCCGCTACCCTCTCCCACCTTCAAGCCGAGCAGTTTCCGATGCCGTTTTCCAGTTAAGCCGGAAGCTTTCACATCGGACTTACCCAGCCGCCTGCGCGCTCTTTAAACCCAGTACTCAAG
+
CCCCCGGGGGGGGGGGGGGGGGGGGGGGGGGGGGGGGGGGGGGGGGGGGGGGGGGGGGGGDGGGGGGGGGGGGGEGGGGGGGGGFGGGGGGGGGGEFGGGGGGGGGGGFGGGGGF*=EFFGGGGGGGGGGGGGGG8?DGFFFGFGFGEGFGGGGG>BGGFFGEGFFDG?C619)*:+9DFFCGG8CE>>DC>FFCFFEFFCE@0899EF<EEE;FF9DB08;>81?7DFCA9:A>:E025<<<>A?F
@M00200:205:000000000-AKKM3:1:1101:16356:9017 2:N:0:1
TACGAGGGTATCTAATCCTGTTCGCTCCCCACACTTTCGCTCCTCAGCGTCAGGTCATGCCCAGAGAACCGCCTTCGCCACCGGTGTTCCTCCTGATATCTGCGCATTTCACCGCTACACCAGGAATTCCGTTCTCCCCTGCATACCTCTAGTCTGCCCGTATCGAAAGCAAGCCAGGTGTTAAGCACCTGGCTTTCACTCCCGACGCGACAACCCGCCTACGAGCCCTTTACACCCAATACTCACG
+
CCCCCCEDGGGGGGGGGGGGGGGGGGGGGGGGEGFGFFCGGGGGGFGGGGGGGGGFFGGGGGGGGCFFFGGEDGGGGGGGGFCE>>F@FGGCGGGFG9CGGGGGGCCGGGDGGDEFDG9<FGFC7EFGGFG8=FGGGFEFFGGFGFC9DDF+@F@FFGGDG6=FDAFGFGFBA=AFF5C67*2?=A2AF>EA*C>?8<C6AB2>=2@==(460(;?@DE1(:3.6C)9203)..)4>6(32:A24(,
@M00200:205:000000000-AKKM3:1:1101:20373:9019 2:N:0:1
TACCGGGGTATCTAATCCTGTTTGCTCCCCACGCTTTCGCGCCTCAGCGTCAGAACCGGACCAGACAGCCGCCTTCGCCACTGGTGTTCTTGCGAATATCTACGACTTTCACCTCTACACTCGCAGTTCCGCTGTCCTCTTCCGGTCTCAAGTCTCCCAGTATCGAAGGCAATTCTGTGGTTGAGCCACAGGCTTTCACCCCCGACTTCAAAGACCGCCTACGCGCCCCTTATACCCAATACTCAAGAGAC
+
-ACCCECFG@FGGCFEGEFGFCGGGGGGGG<FGGGGGGGGGGG:EGFGFGEGGFEFGGGGEGGCGGFGGGDGGGGGECGGGGGGGCFGFFAGGGGGCEFGGGGGG+@@FGFGGGGFGGFFGGGG@B@DAGEDDEGGGFGFFFGFGFGFFC@CEFFFFDFF?FEFAF5E>@FDFFFF9CBAFGG4@CGFFFGAFDGGFFGF9(:03123)7>?EEGFFGF?1@6718>D)/.06-.4<86:?F<<)82<(1(
@M00200:205:000000000-AKKM3:1:1101:26936:9020 2:N:0:1
TACTCGGGTATCTAATCCTGTTTGCTCCCCACGCTTTCGAGCCTCAGCGTCAGTAATGGACCAGTATGTCGCCTTCGCCACTGGTGTTCTTCCGAATATCTACGAATTTCACCTCTACACTCGGAGTTCCACATACCTCTTCCATACTCAAGATAGCCAGTATCAAAGGCAATTCCAAGGTTGAGCCCTGGGCTTTCACCTCTGACTAAACTATCCGCCTACGCTCCCTTTATACCCAATACTCAAG
+
CCCCCGGGGGGGGGGGGGGGGGGGGGGGGGGGGGGGGGGGGGGGGGGGGGGGGGGGGGGGGGGGGGGGGGGGGGGGGGGGGGGGGFGGGGGGGGGGGGGGGGGGGGG?FGGGGFGFGGGGGGGEEGGGGGGGGFGGDFGBFGGFGFGFGFGGGFGBF?6*@FFGFFGGB?FDFFFFFFG5FFFGFGGFFGFFBDCFAEGFFFFFFF5;@EBEFFGGACAAACF>DDDGF>:CEFCCFEBB:3538=*
@M00200:205:000000000-AKKM3:1:1101:2515:9034 2:N:0:1
TACCGGGGTATCTAATCCTGTTTGCTCCCCACGCTTTCGAGCCTCAGCGTCAGTAATGGACCAGTATGTCGCCTTCGCCACTGGTGTTCTTCCGAATATCTACGAATTTCACCTCTACACTCGGAGTTCCACATACCTCTTCCATACTCACGATAGACAGTATCAAAGGCAATTCCAAGGTTGAGCCCTGGGCTTTCACCTCTGACTAAACTATCCGCCTACGCTCCCTTTATACCCAGTACTCAAG
+
CCCCCGGGGGGGGGGGGGGGGGGGGGGGGGGGGGGGGGGGDGGGGGGGGGGGGGGGGGGGGGGGFGGGEGFGGGGGGGGEGGGGGCFGGGGGGGGGGGGGGGGGGF8?DGFFGGFFFGGGEFFGDGEGGGGFGGGEGFGFBGGFGC+DFF8?E?85+@96DC*C*+=,;8FDFBF7?+=5>E8D5,C?FFFFFFGGBEEBFFEFFC5*>CEFE*7,<7DFF:55@EFGGGB/@E??73(7485/@(7
@M00200:205:000000000-AKKM3:1:1101:11167:9051 2:N:0:1
TACCGGGGTATCTAATCCTGTTTGCTCCCCACGCTTTCGAGCCTCAGCGTCAGTAATGGACCAGTATGTCGCCTTCGCCACTGGTGTTCTTCCGAATATCTACGAATTTCACCTCTACACTCGGAGTTCCACATACCTCTTCCATACTCAAGATAGCCAGTATCAAAGGCAATTCCAAGGTTGAGCCCTGGGCTTTCACCTCTGACTAAACTATCCGCCTACGCTCCCTTTACAACCAGTACTCAAG
+
CCCCCGGGGGGGGGGGGGGGGGGGGGGGGGGGGGGGGGGGFGGGGGGGGGGGGGGGGGGGGGGGGGGGGGGGGGGGGGGGGGGGGGGGGGGGGGGGGGGGGGGGGGGGGGGGGGGFGGGGGGGDFD@FGFGFFGGFDFFEFCEFGFDEGFGGGGGFFFFBDGDGEFGGB?D5FFFFFFG?FFG?FGGFFFF5ACFGACGFFFFFF@@EFBFC@AE6>D4A4)-*0;BCC?3/1**.45(08**9C>3
@M00200:205:000000000-AKKM3:1:1101:19112:9052 2:N:0:1
TACTGGGGTATCTAATCCCGTTTGCTCCCCTAGCTTTCGAGCATCAGCGTCAGTATCAGCCCAGAGACTCGCCTTCGCCACTGGTGTTCCTCCCGATATCTACGCATTTCACCGCTACACCGGGAATTCCAGTCTCCTCTGCTGTACTCAAGCTTGACAGTATGAGGTGCAGGTTCCCGGTTGAGCCGGGAGATTTAACACCCCACTTATCTAGCCGCCTACGCTCCCTTTACGCCCAGTACTCAAGAGAC
+
CCCCCGGGGGGGGGGGGGFGGGGGGGGGGGDDGGGGGGGGGCFGGGGGGGGGGGGFGG<FGGGG8EGFEE@GGGGGGGGGGGGGGGGGGGFGG@E:FGGGGGGGGGGGGGCFGGGEGGGGGGGDGGGGGGGGGGGGGFGFFEFFGFGFGFGGGG?D?DDDGGD@D96DDDFF50DD?AD5F6DGFG6>?**:@C@=A9CA6AFAF@D=E7@?C:;FBGFF@D0;7=;DFF@E9((3:(=EE9A4:()-(((
@M00200:205:000000000-AKKM3:1:1101:21644:9079 2:N:0:1
TACCGGGGTATCTAATCCTGTTTGCTCCCCACGCTTTCGCGCCTCAGCGTCAGAACCGGACCAGACAGCCGCCTTCGCCACTGGTGTTCTTGCGAATATCTACGAATTTCACCTCTACACTCGCAGTTCCGCTGTCCTCTTCCGGTCTCAAGCCAACCAGTATCGAAGGCAATTCTGTGGTTGAGCCACAGGCTTTCACCCCCGACTTAATCGGCCGCCTACGCGCCCTTTACACCCAGTACTCAAG
+
CCCCCGGGGGGGGGGGGGGGGGGGGGFGGGFGGGGGGGGGGGGGGGGGGGGGGGGGGGGGGGGGGGGGGGGGGGGGGGGGGGGGGGGGGGGGGGGGGGGGDGGGGGGGGGGGGGGFGGGGGGGGGGEFFFGGCCDFGFGFFFFEG>DDGFGCDDFF?ECF;C<C=F5EFFFFFB>BFFGFGGDFF?FFF466AFGFFF=>9(5(6;9;EF<C0?DC67>6<?F>>85<D5?:>A24C:34AF<)672
@M00200:205:000000000-AKKM3:1:1101:8380:9093 2:N:0:1
TACTAGGGTATCTAATCCTGTTTGCTCCCCACGCTTTCGAGCCTCAGCGTCAGTAATGGACCAGTATGTCGCCTTCGCCACTGGTGTTCTTCCGAATATCTACGAATTTCACCTCTACACTCGGAGTTCCACATACCTCTTCCATACTCAAGATAGCCAGTATCAAAGGCAATTCCAAGGTTGAGCCCTGGGCTTTCACCCCTGACTAAACTATCCGACTACGCTCCCTTTAAACCCAGTACTCAAGATA
+
CCCCCGGGGGGGGGGGGGGGGGGGGGGGGGGGGGGGGGGGFGGGGGGGGGGGGGGFGGGGGGGGGGGGGGFGGGGG?FFEGGGGFDGGGGGGGGCGGGGGGGGGGGGGGGGGGGGFGGGGAGDC@CEEFGDGGGGGGFGFFGGFGFGFGB?=@FG8BGGFGGEGEFGE*DDDFEFFFFFDFGGD?FF*;D?5DFGGFCCC))))1:*;*::=8*,55*9=8@9A9CBD;:=<E*7775254>CE=:7>34
@M00200:205:000000000-AKKM3:1:1101:23876:9107 2:N:0:1
TACTAGGGTATCTAATCCCGTTCGCTCCCCTAGCTTTCGTGCCTCAGCGTCAGAAGAGACCCAGTGAGCCGCCTTCGCCACCGGTGTTCCTGATGATATCAACGCATTTCACCGCTCCACCATCAGTTCCGCTCACCCCTATCTCCCTCCAGCCTAGCGGTTTTGAGCGCAATTCCTCGGTTGAGCCGAGGGATTTCACACCCAACCTACCAGGCCGCCTACGCACTCTTTAAACCCAATACTCAAG
+
CCCCCGGGGGGGGGGGGGGGGGGGGGGGGGGGGGGGGGGGGGGGGGGGGGGGGGGGGGGGGGGGGGGGGGGGGGGGGGGGGGGCFGGGGGGGGGGGGGGGGFGGGGGGGGGFGGGFGFGGGGGGGGGGGGGGGGGGGFGDFGGFGFGFGFGGGGGFDGDDED=GD*=FDGFAFFFFFFGECCDFFFFEECGB?CCCCEGEE=B=22;EEFDFEFGEFDEFFF@EFGDG?:))647<E?B:)84258?
@M00200:205:000000000-AKKM3:1:1101:18914:9120 2:N:0:1
TACGGGGGTATCTAATCCTGTTTGCTCCCCACGCTGTCGCGCCTCAGTGTCAGCAACGGCCCAGCAGAACGCCTTCGCCACTGGTATTCTTCCCGATCTCTACGCATTCCACCGCTACACCGGGAATTCCATCTGCCCCTACCGTGCTCTAGCTCGCCAGTCTGACCGGCAGCCCCGGAGTTGAGCCCCGGGATGTCACCAGCCACTTAACGGGCCACCTACGCGCCCTTTAAACCCAGTACTCAAGAGAC
+
CCCCCGGGGEGGGGGGGGGGGGGGFGGGGGFGCGDGGGCD7FFGEFGGGGG9@EG<FGDGGGDAFCF8FG7FCGDGGFGGGEF<FDGFFFGGGGE>>C=FGGGGGDGGFFDFFEEFCE?CC>@CG+DFG8,EFDFGFFCCFGC5?5>>FFF+@CDDFGG42;;7*4@E*:5(8>BA;>)018:C)>0>A3C>)>*2@9F?DFFBB?2<)6>FF6CC(9>?(3()(:@D)0))-.5<E(..)-66).))(((
@M00200:205:000000000-AKKM3:1:1101:21619:9121 2:N:0:1
TACGAGGGTATCTAATCCTGTTTGCTCCCCACGCTTTCGAGCCTCAGCGTCAGTAATGGACCAGTATGTCGCCTTCGCCACTGGTGTTCTTCCGAATATCTACGAATTTCACCTCTACACTCGGAGTTCCACATACCTCTTCCATACTCAAGATAGCAAGTATCAAAGGCAATTCCAAGGTTGAGCCCTGGGCTTTCACCTCTGACTAAACTATCCGCCTACGCTCCCTTTAAACCCAGTACTCAAGAGA
+
CCCCCGGGGGGGGGGGGGCFAFGGGGGGFFGGGGGGGGGGGGGFGGGGGGGGGGGGGGGGGGGGGGGGGGGGDGGGGGGGGGFGGGGGGGFFGGGGGGDFGDEFFGGGGGGG<ECFGGGFGGDEFE8DFGFDFFGGGFCDB=DD=FC9FFGCG?DFF,?D,=DFEFFF6@DFBD+=CD?DFGFDF?,:?8EFACDD8;@*:)00*09;C5)00;E<@5AAF@FF)15;AD@46C;@@@B>C=C;;(*05:
@M00200:205:000000000-AKKM3:1:1101:7328:9137 2:N:0:1
TACTAGGGTATCTAATCCTGTTTGCTCCCCACGCTTTCGAGCCTCAGCGTCAGTAATGGACCAGTATGTCGCCTTCGCCACTGGTGTTCTTCCGAATATCTACGAATTTCACCTCTACACTCGGAGTTCCACATACCTCTTCCATACTCAAGATAGCCAGTATCAAAGGCAATTCCAAGGTTGAGCCCTGGGCTTTCACCTCTGACTACACTATCCGCCTACGCTCCCTTTATCCCCAGCACTCAAGAGA
+
-@CCCGCGCFEGGGFGGGGFGGGGGGG8F;FGGGG7<5@FFCFFCGF@C@@FGFFGGGGGG8FFGGFGFGGCCFGEFEEGGGGFEGEFFF,9E??FEGGGDFFGDFFFGGGGE?FFGFGFDGGGGCCDF,@A@8D>DFFDFGGFFFGD698?EFFB<>DD@DB=;9AFFGFFFEF7D2DFD,+=:?D??DG?BFG=0;;>@C5C778A):=7:CGD559)8:1*7:9D*:3****044((5:EB2>3*5(
@M00200:205:000000000-AKKM3:1:1101:26697:9146 2:N:0:1
TACGCGGGTATCTAATCCTGTTTGCTCCCCACGCTTTCGAGCCTCAGCGTCAGTAATGGACCAGTATGTCGCCTTCGCCACTGGTGTTCTTCCGAATATCTACGAATTTCACCTCTACACTCGGAGTTCCACATACCTCTTCCATACTCAAGATAGCCAGTATCAAAGGCAATTCCAAGGTTGAGCCCTGGGCTTTCACCTCTGACTAAACTATCCGCCTACGCTCCCTTTAAGCCCAATACTCAAG
+
CCCCCGGGGGGGGGGGGGGGGGGGGGGGGGGGGGGGGGGGGGGGGGGGGGDGFGGGGGGGGEGGGGGGGGGGGGGGGGFGGGGGGGGGGGGGGGGGGGGGGGGGGGGGGGGGGGGFGGGGGGGGGDEGGGFFGGGGGFGFFGGFGFCD?FGGGGGFFFGFGGCGFFCGFGFDB=FFD+=:FG7CA6FFFGC55CCCFFCCCF:EFFEF=3>ABFGGAGE4@BDEFG>GC8==54>6CD?@F;CFCF@
@M00200:205:000000000-AKKM3:1:1101:2632:9159 2:N:0:1
TACGCGGGTATCTAATCCTGTTTGCTCCCCACGCTTTCGAGCCTCAGCGTCAGTAATGGACCAGTATGTCGCCTTCGCCACTGGTGTTCTTCCGAATATCTACGAATTTCACCTCTACACTCGGAGTTCCACATACCTCTTCCATACTCAAGATAGCCAGTATCAAAGGCAATTCAACGGTTGAGCCCTGGGCTTTCCCCTCTGACTAAACTATCCGCCTACGCTCCCTTTAAACCCAGTACTCAAGAGA
+
CCCCCGGGFGGGGGGGGGGGGGGGGGGGGEG7@FEGGGCFFGGCFDFGGGGGGGE9FGGFGGGFGFGGGGFGEGGFFEGGGGGGGFG@FGAGECFGGGGG=EGGGGGCFFGEFDEFDFGGGGGGDE4@FGGGGCG@8+EEB4=9FFGDFFED@=D8D8D5@9DGF9FDFGF)DDF9D+=5CCCDAF79FFF5FFGGF;,@B=BEECEFB::A./><2?55=D=A5C;7*+/9CE@1E0,(9;<E3;)/((
@M00200:205:000000000-AKKM3:1:1101:5309:9166 2:N:0:1
TACGCGGGTATCTAATCCTGTTTGCTCCCCACGCTTTCGAGCCTCAGCGTCAGTAATGGACCAGTATGTCGCCTTCGCCACTGGTGTTCTTCCGAATATCTACGAATTTCACCTCTACACTCGGAGTTCCACATACCTCTTCCATACTCAAGATAGCCAGTAGCAAAGGCCATTCCAAGGTTGAGCCCTGGGCTTTCACCTCTGACTACACTATCCGCCTACGCTCCCCTTAAACCCAGTACTCAAGAGA
+
-ACCCGCFBFFE<EGGGGGGGGGGGGGGGGGGGGG:FFDGFCFCFFFGGF:FFGGGF<FFGGGCGGGCGGFEGFEFGG@FGFG=FG=FFF=F,@CFE<EGGGGGGF,ADEDEEG?0??E@D8FE7ECGGFFGGGGFD7EBFGDFAFFFGFGGFFFBBDDBDF*+;BFC5D*=6DBF?9?@FEFD5:FFFFCFFGGGF@CEEFFE*98C0:>EFEGF-75)((-26CBG*0(08C<(;6(.9>)1)6.;3(
@M00200:205:000000000-AKKM3:1:1101:14090:9187 2:N:0:1
TACACGGGTATCTAATCCGGTTCGCTCCCCCAGCTTTCGCGCCTGAGCGTCAGGACAGGCCCAGAGAGCCGCCCTCGCCACCGGTGTTCCTCCCGATATCTGCGCATTTCACCGCTACACCGGGAATTCCACTCTCCCCTACCTGCCTCAAGCCCGCCAGTACCGGATGCAGGCACGAGGTTGAGCCTCGGGTTTTCCCAACCGACTTAACGGGCCGCCTGCGCGCGCCCTCAACCCAACACTCAAGAGA
+
-@<@BF7CCFGGGCC6CFC7@FFGGGGGGEFCGGFE<@FDFFGGGGG<FFGEGGGFCFFGFGGGGGF,BFDFF+6E+@FFEFGC@FB+C,=E,CFF=>EA,9,@FE7+@C9FECGDC:=,@=36:+,,CAEE87<8AA6)<8CFGF>:?6F7E>FEFGC9<+*+0)/;8@B5AB);55)24*;C4+=5;C:5)*/5+)3)68?F(7;1)6A2;<EC095(-.,8987/)).(4584;:0(28)3(.,)..
@M00200:205:000000000-AKKM3:1:1101:8667:9204 2:N:0:1
TACACGGGTATCTAATCCTGTTTGCTCCCCACGCTTTCGCGCCTCAGCGTCAGTACCGGTCCAGATGGCCGCCTTCGCCACCGGTGTTCTTCCCAATATCTACGAATTTCACCTCTACACTGGGAATTCCGCCATCCTCTCCCGGACTCTAGCGAGACAGTATCAAGTGCAATTCCCGGGTTGAGCCCGGGGCTTTCACACCTGACTTGTCAAGCCGCCTACGCGCCCTTTAAACCCAATACTCAAGAGA
+
CCCCCGGGGGGGGGGGGGGGGGGGGGGGGGGGGGGGGGGGDGGGGGGGGGGGGGEFFEGGGGGGGGGGGGGGGGGGGGGEFGGGGGG>FGG9FGDFGEGGGGFGFEBFFGDFGGGFGGGGFEGFGFGGGGG6==CD?FDEFGG>C>DBDFGFGGGEFGGAFCECEFGFFGFFFEFF55CEGGGCFGGFFGCDFDGFFFG<@FFFFFA67>AFFEGG>DF;33;)(27952)65)5,;3(().44<.)-(.
@M00200:205:000000000-AKKM3:1:1101:22146:9213 2:N:0:1
TACTTGGGTATCTAATCCGGTTCGCTCCCCTAGCTTTCGCGCCTCAGCGTCAGGAGTGGCCCAGCCTTCCGCCTTCGCCACCGGCGTTCCTAGCGATATCTGCGCATTTCACCGCTACACCGCTAGTTCCAAAGGCCTCTACCATCCTCAAGCCAACGCAGTATCCGACGCAGTTCCACAGTTGAGCCGTGGGATTTCACGCCGGACTTACGTAGCCGCCTGCGCGCCCTTTACACCCAATACTCAAG
+
CCCC,FGGGGGGGGGGGGGGGGGGGGGGGGGGGGGGGGGGGGGGGGGGGGGGGGGGGGGGGGGGGGGGGGGGGGGGGGGGGGGGGGGGGGGGGGGGGGGGGGGGGGGGGGGGGGGFGGGGGGGGEGFGGGGGFGGGGFGFFGGFGFFFGFGCGGGFFGGFGGFFFFGGFGFFF>FFFFGFGEFCFFGFEDGFFGGF=5CCDDF@;@61744177;FFGF61:?:>CDGGD(8ADA>G>?027?2?):?
@M00200:205:000000000-AKKM3:1:1101:4406:9230 2:N:0:1
TACGAGGGTATCTAATCCCATTCGCTCCCCTAGCTTTCGTCTCTCAGTGTCAGTGTCGGCCCAGCAGAGTGCTTTCGCCGTTGGTGTTCTTTCCGATCTCTACGCATTTCACCGCTCCACCGGAACTTCCCTCTGCCCCTACCGTACTCCAGCTTGCTAGTTTCCACCGCCTGTCCAGGGTTGAGCCCTGGGATTTGACGGCGGACTTAAAAAGCCACCTACAGACGCTTTAACCCCCGTACTCAAG
+
CCCCCGGGGGGGGGFGGGGGGGGGGGGGGGGGGGGGGGGGGGGGGFGGGGGGGGGGGGGGGGGGGGGGGGFGFFFGGGGGGGGGGFGDFGGGGGGGGGGGFDGCGGGGGGDGFEGFGGFGGGGGG+>FGGFFGGGGFFGFFGGFGFG=DFGGGGFBFG+BEDEGFFGG>C@AFFFFFFF5FCG5C@?FFGEFAF6DFFGDB2@2111/44C)7<FFFGFFF@FF3=59>9?2<)5:C(((,((4)(5
@M00200:205:000000000-AKKM3:1:1101:3261:9234 2:N:0:1
TACAGGGGTATCTAATCCTGTTTGCTACCCACGCTTTCGCGCATCAGCGTCAGTACCGGCCCAGAGAACCGCCTTCGCCACCGGTGTTCCTCCTGATATCTGCGCATTTCACCGCTACACCAGGAATTCCGTTCTCCCCTGCATACCTCTAGTCTGCCCGTATCGAACGCAAGCGCCGTGTTAAGCACGGCGTTTTCACTACCGACGCGACAAACCGCCTACGAGCCCGTTAAACCCAATACTAAAGAGA
+
CCCCCGGGFGGGGGGGGGGGGGGGGGGGGGGEGGGGGGGGGGGGGGGGGFGGGGGGGGGGGGGGGGGGBFGGGGGGGGCFGFFGFGGGGG8FFGGFFGGGGGFGGGDGGGGFGG>5DGGGFGFGGGGGGGFDFG+D,:ADFGGFGFGEG+6=FGGFFGG>EGDCAAF,9C>AEDEBFFGFGGGFF9:8?:E>)/*9;<+)163(/:6(-76>30CF2<@0(38BBGFG)1.(2528C::(339).526:?
@M00200:205:000000000-AKKM3:1:1101:22395:9251 2:N:0:1
TACGGGGGTATCTAATCCTGTTTGCTCCCCACGCTTTCGAGCCTCAGCGTCAGTAATGGACCAGTATGTCGCCTTCGCCACTGGTGTTCTTCCGAATATCTACGAATTTCACCTCTACACTCGGAGTTCCACATACCTCTTCCATACTCAAGATAGCCAGTATCAAAGGCAATTCCAAGGTTGAGCCCTGGGCTTTCACCTCTGACTAAACTATCCGCCTACGCCCCCTTTACACCCAGTACTCAAGAGA
+
CCCCCGGGGGGGGGGGGGGGGGGGGFGGGGGGGGGGGGE?FGGFGGGDGGGGGGFGFAD95,CFGGGGFFGGGGGGGGGC,9BFGFGDGFFFGGGGGGGGGGGGCFGGGGGFGGGFDFGCDFFD+>@CFGCCGCFE,<E8DDCFFF6<?DFFFG?DFEGFGGFDDF89DDFB5CFFFFFFFGFGAF?**@FFACFFFFGF*@EFF4>6*.:E;AFGFGFF@BFA(=;CDC;EFFF;C?(6.77;>(/)((
@M00200:205:000000000-AKKM3:1:1101:13981:9262 2:N:0:1
TACGCGGGTATCTAATCCTGTTTGCTCCCCACGCTTTCGTGCATGAGCGTCAGTGTTGGCCCAGAAGGCTGCCTTCGCCATCGGTGTTCCTCCACATCTCTACGCATTTCACCGCTACACGTGGAATTCCACCTTCCTCTGCCACACTCCAGCCAAGTAGTTTCGAGCGCAATTCCCAAGTTAAGCCCGGGGATTTCACACTCGACTTGCTCGGCCGCCTGCGCACACTTTACGCCCAATACTCAAGCGAT
+
CCCCCGGGGGGGGGGGGGGGGGGGGGGGGGGGGGGGGGGGGGGGGGGGGGGGGFGGGGGGGGGGGGGGGGGGGGGGGGGGGGGGGGFGGGGGGGGGGGGGGGGGGE7:EFDFFGGEGEGFGGFGGGGGGGGGGGDEGFGCFGGFGFDDGFFFGGGFFGGFGGFGAFGDEEBA>EFFAA76@CGGFG?@EGGBFGGGFF:@BBD(259;E44><:C89CB@@F0>>:5C*:2<B?B(::?(84A?FFB)4(.
@M00200:205:000000000-AKKM3:1:1101:10384:9274 2:N:0:1
TACGGGGGTATCTAATCCTGTTTGCTCCCCTAGCTTTCGCGCATCAGCGTCAGTGTCAGTCCAGAAGGCCGCCTTCGCCACTGGTGTTCTTCCAGATATCTACGCATTCCACCGCTACACCTGGAATTCCGCCTTCCTCTCCTGCACTCTAGAACGGCAGTTTCAAAGGCAGTCCCGGAGTTGAGCCCCGGGATTTCACCCCTGACTTACCGTTCCGCCTACGCGCCCTTTATACCCAATACTCAAG
+
CCCCCGGGGGGGGGGGGGGGGGGGGGGGGGGGGGGGGGGGGGGGGGGGGGGGGGGGGGGGGGGGGGGGGGGGGGGGGGGGGGGGGGGGGFGGGFFEFGGGGGGGEGGGGGFFGGGFGGGGGGGGGGGGGGCGGGGGGFGFFGGFGFGEGFG@ADGEFGGFGF@GEFGGFGFFFEFFFFGEGC+:9FGFEGED?G?F8CGAFFD?@F@<3>@0=?GGDGFDF8650:>C3C7AF9)-<>?B04<<<??
@M00200:205:000000000-AKKM3:1:1101:6025:9296 2:N:0:1
TACTAGGGTATCTAATCCTGTTCGCTCCCCACACTTTCGCTCCTCAGCGTCAGGATATTCCCAGAGAACCGCCTTCGCCACCGGTGTTCCTCCTGATATCTGCGCATTTCACCGCTACACCAGGAATTCCGTTCTCCCCTGAATACCTCTAGTCTGCCCGTATCGGAAGCAAGCCAGGTGTTAAGCACCTGGTTTTCACTACCGACGCGACAAACCGCCTACGAGCCCTTTAAGCCCAGTACTCAAGAGA
+
CCCCCGGGGFGGGGGGGGGGGFGGDGGFGGEFCGGGGGGGGGGGGGGGGFGGDGGGGGGGGGGGGGGGGGGGGGGGGGGFGGGGFGGGGDGGGGGGGGGCFGGGGGGGGGGGGGGFGGGGGDFGGGDEGFFFGFGE=6=DDGGFGFGFGFGGGGGFFFFDEGBFABDGAGABA9??A?+0@+CCFFFAF5CAFGGF9;@6*:=AA=AFF>=@0@G@@G>3;@1A?:AG9579<>A(2.,,69>F<(35:2
@M00200:205:000000000-AKKM3:1:1101:8295:9315 2:N:0:1
TACTGGGGTATCTAATCCTGTTTGCTCCCCACGCTTTCGAGCCTCAGCGTCAGTAATGGACCAGTATGTCGCCTTCGCCACTGGTGTTCTTCCGAATATCTACGAATTTCACCTCTACACTCGGAGTTCCACATACCTCTTCCATACTCAAGATAGCCAGTATCAAAGGCAATTCCAAGGTTGAGCCCTGGGCTCTCACCTCTGACTAAACTATCCGCCTACGCTCCCTTTATACCCAGTACTCAAA
+
CCCCCGGGGGGGGGGGGGGGGGGGGGGGGGGGGGGGGGGGGGGGGGGGGGGGGGGGGGGGGGGGGGGGGGFGGGGGGGGGGGGGGGGGGGGFGGGGGGGGGGGFGGGGGGGGGDGFGGGGCCFGGGGGGGFGGFCFFFGFFGGFF+=EGFGGGGGFFFGFGGFGFF?9DGFDDEFCFFGFGG??*DFFFDF*D?4:FCFDB5CBFFFF5@CFF*351;A5AD>*-;?D;C3AE877735;=@?EF(*
@M00200:205:000000000-AKKM3:1:1101:7433:9327 2:N:0:1
TACTGGGGTATCTAATCCCGTTCGCTCCCCTGGCTTTCGCGTCTCAGCGTCAGTAGGCGTCCAGGACCTCGCTTTCGCCACGGGCGTTCCTTCCGATCTCAACGCATTTCACCGCTCCACCGGAAGTTCCAGGTCCCCCTACGCCCCTCAAGGACGGTCGTATCCGCGCCCGTTCCCCGGTTGAGCCGGGGGATTTCAGCGACGGACGTGCCATCCCGCCTACACGCGCTTTAAACCCAGTACTCAAG
+
CCCCCGGGGGGGGGGGGGGGGGGGGGGGGGGGGGGGGGGGGGGGGGGGGGGGGGGGGGGGGGGGGGGGGGGGGFGGGGGGGGCFGGGGGGGGGGGEGGGGGGGGGGGGGGGGGGGEGGGGGGGGGGGGGGGFGGGEFFGFFGGFGDGDGFGGGGGBDEGFE>:FEBGGFDFFFFFA=AGACEGFFFF>5DGFFEG4*5?>962102,9?<BFFAFF?3)46-4).*0)770:BD<7F?:B?BFB9>(8
@M00200:205:000000000-AKKM3:1:1101:25075:9344 2:N:0:1
TACTAGGGTATCTAATCCCGTTCGCTCCCCACGCCTTCGCGCCTCAGCGTCAGATTCGGCCCAGCCGGCCGCCTTCGCCACGGGTGTTCCGCCCGATCTCTACGCATTTCACCACTACACCGGGCATTCCACCGGCCCCTGCCGACCTCAAGCGGCGCGGTCCCCGACGACTCTCCCCGGTTGAGCCGGGGGCTTTCACGCCGGACCCACGCCGCCGCCTGCGCCCGCCTTACACCCAATACTCAAGCGCC
+
CCCCCGGGGGGGGGGGGGGGGGGGGGGGGGGGGGGGFGGGGGGGGGGGGGGGGGGGGGGGGGEFGGGGGGGGGGGGGGGGGGDEFGGFGGGGFGGGGGGGGGGGGCFGGGFGGGGFGGGFGGGGGGGGGGGGDGDCEFGCFGGFGFC=FFG7CDDE>E7:=C:26):E>*74B4?FFF:BC5)9@FFE>7EDD*:7=<?0349;169<:<>0:1CE;DE<:8()(2.))*3)8431:861)5:><:??((,
@M00200:205:000000000-AKKM3:1:1101:23030:9373 2:N:0:1
TACTCGGGTATCTAATCCTGTTTGCTCCCCACGCTTTCGAGCCTCAGCGTCAGTAATGGACCAGTATGTCGCCTTCGCCACTGGTGTTCTTCCGAATATCTACGAATTTCACCTCTACACTCGGAGTTCCACATACCTCTTCCATACTCAAGATAGCCAGTATCAAAGGCAATTCCAAGGTTGAGCCCTGGGCTTTCACCTCTGACTAAACTATCCGCCTACGCCCCCTTTATGCCCAATACTCAAGAGCT
+
CCCCCGGGGGGGGGGGGGGGGGGGGGGGGGGGGGGGGGGGFGGGGGGGGGGGGGGGGGFGGGGGGGGGGGGGGGGGFGCFGGGGGFGGGGGGGGGFGGGGGGGGGGFGGFFGGGGFGGGGGFGE>EEGGGDFGEFGGFGEFGGFGFGFGF=FEGGFFF66EFEGFD8DDGF5DBFFFFC*CA?FFG,9?685DFE7+;G@@5@8<E***));:*5509@9))/?-*?DDF@C54*.?35-73/0/8.7(,)
@M00200:205:000000000-AKKM3:1:1101:18087:9383 2:N:0:1
TACACGGGTATCTAATCCCGTTTGCTCCCCTGGCCTTCGTGCCTCAGTGTCAGTAACTGTCCAGAGATTCGCCTTCGCCACTGGTCTTCCTTACGATATCTACGCATTTCACTGCTACACCGTAAATTCCAATCTCCTCTCCAGTACTCCAGCAGGGCAGTATCCAGTGCAGTTCCGGGGTTGAGCCCCGGGATTTCACACCATACTTACCTCGCCACCTACGCACCCTTTACACCCAATACTCAAG
+
CCCCCGGGGGGGGGGGGGGGDCFGGGGGGGGGGDFGGGGGFGFGGGGGGGGFGGGGFGGGGGGGGGGGCGEGGGEGGGGEGGEGGGGGGGDGGGGBEGEGGFGGGGGG8FCFGDC7DFFGGGGGFGGGGGGGGGGGGFFFFGFFGF?BFFGGGGFAFGGFGDDGE?FF57+9<9+C?@DDE80=?8=?DD699@6A9*@;5>=*:5AEF@7A@D>EDCA=58555=5?5*)993=(467=8;C3)./
@M00200:205:000000000-AKKM3:1:1101:24602:9383 2:N:0:1
TACCGGGGTATCTAATCCTGTTTGCTCCCCACGCTTTCGCGCCTCAGCGTCAGAACCGGACCAGTCAGCCGCCTTCGCCACTGGTGTTCTTGCGAATATCTACGAATTTCACCTCTACACTCGCAGTTCCACTAACCTCTTCCGGTCTCAAGCCATACAGTATCGAAGGCAATTCTGTGGTTGAGCCACAGGCTTTCACCCCCGACTTATAAAGCCGCCTACGCGCCCTTTAAGCCCAGTACTCAAG
+
CCCCCGGGGGGGGGGGGGGGGGGGGGGGGGGGGGGGGGGGGGGGGGGGGGGGGGGGGGGGGGGGGFFEGFGGGGGGGGGGGGGGGGGGGFGGGGGEGGGGGGGGGGGGGGGGGGGFDGGFFGGGGGGGGGGGGGFGGFGBFFGFGFDDGFGFFFFFFGGFGGFGF5DGBE>9>6F>>F>FFFDGFGG*AF>FFFGGAEGFF@9(((6<EF<7CECF1D:(65;B2=ED)58)6998@?F>A46:<:7
@M00200:205:000000000-AKKM3:1:1101:26519:9385 2:N:0:1
TACGGGGGTATCTAATCCTGTTTGCTCCCCACGCTTTCGAGCCTCAGCGTCAGTAATGGACCAGTATGTCGTCTTCGCCACTGGTGTTCTTCCGAATATCTACGAATTTCACCTCTACACTCGGAGTTCCACATACCTCTTCCATACTCAAGATAGCCAGTATCAAAGGCAATTCCAAGGTTGAGCCCTGGGCTTTCACCTCTGACTAAACTATCCGCCTACGCTCCCTTTCAACCCAGTACTCAAGAGCT
+
CCCCCGEGGGGGGGGGGGGGGGGGGGGGGGCGEGGGGGGGGGGGGGGGGGGGGGGAFFGGGFFGGGGGGGGGGGGGGGGGGGGGGGGGGGGGGGDEGFGFGCGC7DGGGEFGGGGFFGGG9DCCF@EGGGAFGG?FGFGF5EGFGC89DFEGFDDFFGGDD+;=*+==DFF5D@88+??5@EF+0@FFFF595@EC+2@@@@>4CFEF;.)*9A;<79B=@=2?(=?FFC=*)1?@E0(=9>?4)(/3,()
@M00200:205:000000000-AKKM3:1:1101:24305:9391 2:N:0:1
TACTGGGGTATCTAATCCCGTTCGCTCCCCTGGCTTTCGTGTCTCAGCGTCGGCACATCCCCAGCTACCTGTTTTCACCATTGGCGTTCCAAACGATATCTACGCATTTCACCGCTCCACCGTTTGTTCCGGTAGCCCCTAGATGGCCCAAGATAAGCAGTCTACCAAGCAGTTCCACGGTTAAGCCGTGGGATTTCACAAGGTACTTACAAATCCGCCTACACCCGCTTTATGCCCAATACTCAAG
+
CCCCCGGGGGGGGGGGGGGDGGGGGGGGGGGGGGGGGGGGGGGGGGGGGGGGGGGGGGGGGGGGGGGGGGGGGGGGGGGGGGGGGGGGGGGGGGGGGGGGGGGGGGEGFGGGGGGF6FGFGCFGFGGGGGGDCEDCFFED5D?FGF6:FEGG88DDFGGFF+;EDDDGFF5@FECFA+@:BECGFF7@BGG>FGGG66:A*57>?=E*>EEE==9F>CE2574)(3>D)18<<)17EF01)4?<C13
@M00200:205:000000000-AKKM3:1:1101:20931:9416 2:N:0:1
TACCGGGGTATCTAATCCTGTTTGCTCCCCACGCTGTCGCACCTGAGTGTCAGTATTGGGCCAGGCAGCCGCCTTCGCCACTGATGTTCCTCCCGATATCTACGCATTTCACCGCTACACCGGGAATTCCACTGCCCTCTCCCATACTCTAGCTAAGTAGTTTCGACTGCAATTCCCAGGTTAAGCCCAGGGCTTTCACAATCGACTTTCTCAGCCACCTGCGTGCGCTTTAAACCCAGTACTCAAG
+
CCCCCGGGGGGGGGGGGGGGGGGGGGGGGGGGGGGGGGGGGGGGGFGGGGGGGGGGGDFFFGGFGFGGGGGGGGGGGGGGGGGGGGGGGGGGGGGGGGGGGGGGGGGGGGGGGGGFGGGGGGDGGGGGGGGGGGGDFFGFFGGFGFGFGFCFFCGFFGFFEDFCAFGGFFFECEFFFFFFFGFGAFFFFGGEED>FF<CAEFFDBF?9??>CE<EF=?FFE2(:(8>DC73>)9<1C0:;CAC;C;@
@M00200:205:000000000-AKKM3:1:1101:13677:9432 2:N:0:1
TACGCGGGTATCTAATCCTGTTTGCTCCCCACGCTTTCGAGCCTCAGCGTCAGTAATGGACCAGTATGTCGCCTTCGCCACTGGTGTTCTTCCGAATATCTACGAATTTCACCTCTACACTCGGAGTTCCCCATACCTCTTCCATACTCAAGATAGCCAGTATCAAAGGCAATTCCAAGGTTGAGCCCTGGGCTTTCACCTCTGAGTAAACTATCCGCCTACGCTCCCTTTAAACCCAATCATCAAGAGA
+
CCCCCGGDCGGGGGGGGGGGGGFEFGGGGGGGGGGGGGGGGGGFGFGDDGGGGGGGGGGFGGGGGGGGGGGGGGGGGDGGGDF?FEC@?EDFGGGGGCFGGF<@FGGGFGGGGGGFGGGFFGGGGGG8F;,,==D8=1@DFGFFA<=*+1=6FF@FFFF?A9EGEB?AD?DBBDFBFF65@FFG?EF0::EFF6@C5*2:88@E0*18AE48**6>9FB==8/89EF4*476C4*08@((()19?)/4(,
@M00200:205:000000000-AKKM3:1:1101:28288:9458 2:N:0:1
TACAGGGGTATCTAATCCTGTTTGCTCCCCACGCTGTCGCGCCTCAGCGTCAGCAACGGCCCAGCAGACCGCCTTCGCCACTGGTGTTCTTCCCGATCTCTACGCATTCCACCGCTACACCGGGAATTCCATCTGCCTCTACCGTGCTCGAGCTCGTCAGTCTTACCAGACTTCCCGGAGTTGAGCCCCGGGGTTTCACCGGCAACTTAGCGAGCCGCCTACGCGCCCTTTAAACCCAGTACTCAAG
+
CCCCCGGGGGGGGGGGGGGGGGGGGGGGGGGGGGGGGGGGGGGGGGGGGGGGGGGGGGGGGGGGGGGGGGGGGDGGFFGGGGGGFFGGGGDFFGGD7FFGGGGGGGGGGGGGD=EDGGFGGGGGE=DEGFGGGCFGGFGFFFGEFFGFFEDGGGGFFGGFGG;FEFGGFGFBFEFF>A4><CFCAF6?DGGDFE=CFCGE@BF>;;0<>AB>1;GE935::??BFGDCC*.:<ABFE?((6<2<>7B
@M00200:205:000000000-AKKM3:1:1101:11830:9466 2:N:0:1
TACTAGGGTATCTAATCCTGTTTGCTCCCCACGCTTTCGAGCCTCAGCGTCAGTAATGGACCAGTATGTCGCCTTCGCCACTGGTGTTCTTCCGAATATCTACGAATTTCACCTCTACACTCGGAGTTCCACATACCTCTTCCATACTCAAGATAGCCAGTATCAAAGGCAATTCCAAGGTTGAGCCCTGGGCTTTCACCTCTGACTAAACTATCCGCCTACGCTCCCTTTAAGCCCACTACTCAAGACAT
+
CCCCCGGGGGGGG,CFGGGGGGGGGGGGGGGGGGGGGGGGGGGGGGGGGGGGGGGGGGGGGGGGGGGGGGGGGGGGGGGGGGGGGGGGGGGGGGGGGGGFGGGGGGGGGGGGGGGFGGGGGGGGEGGGGGGGGGGGGFGFFGGFGFGFGFFGGGGFBEGD8FEGFCGG?FFFFEF?DFGFFGGGFGGFFF6?BDDGFEGFFF@EFFB<@>CECFGGFGFAFBFEDEEGCC:*:8A:>D(5>BEBF(7>(7*
@M00200:205:000000000-AKKM3:1:1101:18759:9480 2:N:0:1
TACTAGGGTATCTAATCCTGTTTGCTCCCCACGCTTTCGCGTCTCAGCGTCAGTAACCATCCAGGTCGCCGCCTTCGCCACCGGTGTTCCTCCTGATATCTACGAATTTCACCTCTACACCAGGAATTCCACGACCCTCTCTGGCACTCAAGACGTGCAGTTTCAAATGCAGTTCCTGGGTTGAGCCCAGGGCTTTCACATCTGACTTGCATGTCGGCCTACGCGCGCTTTAAACCCAGTACTCAAG
+
CCCCCGGGGGGGGGGGGGGGGGGGGGGGGGGGGGGGGGGGGGGGGGGGGGGGDGG<FGGGGGGGGFGGGGGGGGGGGGGGGGGGGGGGGGGGGFFGGGGGGGGGGGGGGGGGGGGFGG=FEGFGGGGFGFEEDG=CGFGBFDDFFFGFGFGGFGD5*@?7E?DGFFGGFFFEFC?FAAC@FG>GFGFFFGGFAGFGFCFFF:;;E;AEE4:9E6;/9DA@(:()(8)199,95);@C<=;>AA2.2,
@M00200:205:000000000-AKKM3:1:1101:21656:9480 2:N:0:1
TACTAGGGTATCTAATCCTGTTCGCTCCCCACACTTTCGCTCCTCAGCGTCAGGATATTCCCAGAGAACCGCCTTCGCCACCGGTGTTCCTCCTGATATCTGCGCATTTCACCGCTACACCAGGAATTCCGTTCTCCCCTGAATACCTCTAGTCTGCCCGTATCGGAAGCAAGCCAGGTGTTAAGCACCTGGTTTTCACTCCCGACGCGACAAACCGCCTACGAGCCCTTTAAACCCAATACTCAAG
+
CCCCCGGGGGGGGGGGGGGGGGGGGGGGGGGGGGGGGGGGGGGGGGGGGGGGGGGGGGGGGGGGFGGGGGGGGGGGGGGGGGGGFGFGGGGGGGGGGGGGGFGGGGGGGGGGGGGFGGGGGGGDGFGGGGGGGGCFFFGDFG8DFFGFGFGGGGGFF?DEEGFGABDCBFFFFCFFACCFFEGGFGGF>FCAAEGFFEGFF:B2>@F2>=>9;;GGFGE708;:?==FDF?F<AD?EB:?BFFBFBB
@M00200:205:000000000-AKKM3:1:1101:4146:9488 2:N:0:1
TACGCGGGTATCTAATCCTGTTTGCTCCCCACGCTTTCGCGCCTCAGTGTCAGTTACAGACCAGACAGTCGCCTTCGCCACTGGTGTTCCTCCAAATCTCTACGCATTTCACCGCTACACTTGGAATTCCACTATCCTCTTCTGCACTCAAGTTCCCCAGTTTCCAATGACCCTCCCCGGTTGAGCCGGGGGCTTTCACATCAGACTTAAGGAACCACCTGCGCGCACTTTCACCCCAGTACTCAAG
+
CCCCCGGGGGGGGGGGGGGGGGGGGGGGGGGGGGGGGGGGGGGGGGGGGGGGGGGGGGGGGGGGGGGGGGFGGGGGCEGGGGGGCFGGGGEGGGGCGGGGGGGFGGGGGGGGGGGADG?FFFGGFFDDBFGGFDFGGFG<FGGFGFGEGFGGA9FFFFC5DGFGFFFGF8D=D=AADBD5@@D>FGGDD*7>EGGGF)1)..734EEFFCE@)8EC;CBFE;05>G><)*5)-)51C01.).4<4>2
@M00200:205:000000000-AKKM3:1:1101:8704:9493 2:N:0:1
TACTAGGGTATCTAATCCTGTTTGCTCCCCACGCTTTCGAGCCTCAGCGTCAGTAATGGACCAGTATGTCGCCTTCGCCACTGGTGTTCTTCCGAATATCTACGAATTTCACCTCTACACTCGGAGTTCCACATACCTCTTCCATACTCAAGATAGCCAGTATCAAAGGCAATTCCAAGGTTGAGCCCTGGGCTTTCACCTCTGACTAAACTATCCGCCTACGCTCCCTTTAAACCCAATACTCAAGAGA
+
CCCCCGGGGGGGGGGGGGGGGGGGGGGGGGGGGGGGGGGGGGGGGGGGGGGGGGGGGGGGGGGGGGGGGGGGGGGGGGGGGGGGGGGGGGGGGGGGGGGGGGGGG8FFFFGGGFGFGFGGGGGGGGEFGGGGGGGGGFCDDFGFGFGFFB=DGG?FFGGFGFFGFFGDDFFFFFFFFCG5FDGFFFFFFFFFFGGF8CGEFD<C7A<E*8C*0;BD=59>A809<EAFC87AE6B=E>D:;:C=4=BEB(
@M00200:205:000000000-AKKM3:1:1101:14067:9496 2:N:0:1
TACTAGGGTATCTAATCCTGTTTGCTCCCCACGCTTTCGAGCCTCAGCGTCAGTAATGAGCCAGTGTGTCGCCTTCGCCACTGGTGTTCTTCCGAATATCTACGAATTTCACCTCTACACTCGGAGTTCCACACACCTCTCTCATACTCAAGACACCCAGTATCAAAGGCAATTCCGAGGTTGAGCCCCGGGATTTCACCCCTGAATTAAATGTCCGCCTACGCTCCCTTTAAACCCAATACTCAAGAGA
+
CCCCCGGGGGGGGGGGGGGGGGGGGGGGGGGGGGGCGGGGGGGGFGGGGGGGGGGGGGGGGGGGGGGGGGGGGGGGGGGGGGGGGGFGGGGGGGGGGGGGGGGGGGFGGGGGGGGFGGFEFF8@>CGGGGGGFGGGGFGFFGGFGFGEGF??FGGFFEGFGGFFFFGGFGFFF6DDBBGAFFFGFF?FDGGF57@FFFGFFFFF2):A4A8AEFFF9>B@@3>D?=?F8?;4<4;@C@1@@EE3)5;A13
@M00200:205:000000000-AKKM3:1:1101:5268:9502 2:N:0:1
TACTAGGGTATCTAATCCTGTTTGCTACCCACGCTTTCGAGCCTCAGTGTCAGTTACAGTCCAGAGAGCCGCTTTCGCCACCGGTGTTCCTCCATATATCTACGCATTTCACCGCTACACATGGAATTCCACTCTCCTCTACTGCACTCAAGTCTAACAGTTTCCAATGCACACAATGGTTGAGCCACTGCCTTTTCCATCAGACTTATTAACCCCCCTCCGCTCGCTTTAAACACCATACTCAAT
+
CCCCCEFFFDFGGGA@FGGGGFGGGGGGGGCGGGGGGGGG<FFGGADGGGGGGGGEGG?FGGCGDCFBBFECCECGCGGGGG7CGDCEFFGGGGGEG<;FFDGCGGD@=;,EEGGFGGGGGC,EGCDGGGGG+,=FDFGE?FG?FFGFGFFD,3=DFGGFFGFGCD+D6F@B5DDF+0+43+==6=@DDFFF6E,=+325C***88C7C<E7**,*:55))-5*7*?C229*98*/4(73>>B689
@M00200:205:000000000-AKKM3:1:1101:21206:9508 2:N:0:1
TACTGGGGTATCTAATCCTGTTTGCTCCCCACGCTTTCGAGCCTCAGCGTCAGTAATGGACCAGTATGTCGCCTTCGCCACTGGTGTTCTTCCGAATATCTACGAATTTCACCTCTACACTCGGAGTTCCACATACCTCTTCCATACTCAAGATAGCCAGTATCAAAGGCAATTCCAAGGTTGAGCCCTGGGCTTTCACCTCTGACTAACCTATCCGCCTACGCTCCCTTTAAGCCCAGTACTCAAG
+
CCCCCGGGGGGGGGGGGGGGGGGGGGGGGGGGGGGGGGGGFGGGGGGGGGGGGGGGGGGGGGGGGGGGGGGGGGGGGGGGGGGGGGGGGGGGGGGGGGGGGGGGGGGGGGGGGGGFGGGGGGGGEEGGGDFDFGGGGFGEFAFFGFGFGFFFGGC8D>=:=8DFEDFD*D98DDBFFF6DEFD?FFG5F=DFFGGF?EGFFFF<@00*3):A@CEGAFFF5)>DDEFGF8>;EAAED9>;64*94>3
@M00200:205:000000000-AKKM3:1:1101:9916:9517 2:N:0:1
TACAGGGGTATCTAATCCTGTTTGCTCCCCACGCTTTCGCGCCTCAGCGTCAGATCCGGACCAGTGAGCCGCCTTCGCCACTGGTGTTCTTGCGAATATCTACGAATTTCACCTCTACACTCGCAGTTCCACTCACCTCTTCCGGTCTCAAGCCAAGCAGTATCGAAGGCAATTCCGTGGTTGAGCCACGGGCTTTCACCCCCAACTTACAAGGCCGCCTACGCGCCCTTTATGCCCAGTACTCCAGACAC
+
CCCCCGGGGGGGGGGGGGGGGGGGGGGGGGGGGGGGGGGGGGGGG@FGGGGGGGGGGGGGGGGGGGDGGGGGGGGGGGGGGFFGGGGGGGFGGGGDEGGGGGGGGGGGGGFGGGGFGG8FGGGG7CEGGGGGGGGGG5D6DCFDGFGFGFC?E8DFFF+0,=DG>F+A*::8FCFF?ACAFFDC5D?AFC*@?EFDFCGB=B@BFFFFFE4)/2CE65>6;@DB@GFG)93<A))2;.4?24A2(:0>(.(
@M00200:205:000000000-AKKM3:1:1101:21128:9523 2:N:0:1
TACTGGGGTATCTAATCCTGTTTGCTCCCCACGCTTTCGAGCCTCAGCGTCAGTAATGGACCAGTATGTCGCCTTCGCCACTGGTGTTCTTCCGAATATCTACGAATTTCACCTCTACACTCGGAGTTCCACATACCTCTTCCATACTCAAGATAGCCAGTATCAAAGGCAATTCCAAGGTTGAGCCCTGGGCTTTCACCTCTGACTAAACTATCCGCCTACGCTCCCTTTATACCCAATACTCAAG
+
CCCCCGGGGGGGGGGGGGGGGGGGGGGGGGGGGGGGGGGGFGGGGGGGGGGGGGGGGGGGGGGGGGGGGGFGGGGGGGGGGGGGGGGGGGDGGGGGGEGGGGGGGGGGGGGGGGGFGFGGGGDE:CEGGGGGGGFEFDFFFFGFGFGFGFDG9==?F?DFGCEGFFGGBGFFFBDFFFFFFFGGFGADDDFFFCFGFFFEFDEFC@=A*58;8EFC5>?A55)@AG/@F84*26<7:7>B))7>C@=
@M00200:205:000000000-AKKM3:1:1101:13368:9539 2:N:0:1
TACTGGGGTATCTAATCCTGTTTGCTCCCCACGCTGTCGCGCCTCAGCGTCAGTACTGGCCCAGTCGACCGCCTTCGCCACCGGTGTTCTTCCGGATCTCTACGCATTCCACCGCTACACCCGGAATTCCATCGACCTCTACCAGACTCAAGCCTCACAGTTCGCACGGCAGACTCGGAGTTAAGCCCCGAGCTTTCACCGCACGCTTGCAAAGCCGCCTACGCGCCCTTTAAGCCCAATACTCAAG
+
CCCCCGGGGGGGGGGGGGGGGGGGGGGGGGGGGGGGGGGGGGGGGGGGGGGGGGGGGGGGGGGGGGGGGGGGGGGGGGGGGGGGGGGGGGGGGGFGGGGGGGFCGGGGGGGGGGGFGGGGGGGGGGGGGGGGGEGEGFGFFGGFGFGFGFGGGGGFFGGFGGFGFFGGFGFFFFFFFF75<C>CFG6ADDE:DGFGFCGFFFFFFFFFBFFAA(;C0CEFFFFEFGFGC*:AB<4?GFBBDFB?):2
@M00200:205:000000000-AKKM3:1:1101:14660:9548 2:N:0:1
TACAGGGGTATCGAATCCTGTTTGCTCCCCACGCTGTCGCGCCTCAGTGTCAGCAACGGCCCAGCAGAACGCCTTCGCCACTGGTATTCTTCCCGATCTCTACGCATTCCACCGCTACACCGGGAATTCCATCTGCCCCTACCGTGCTCTAGCTCGCCAGTCTGACCGGCAGCCCCGGAGTTGAGCCCCGGGATTTCACCAGCCACTTAACGGGCCACCTACGCGCCCTTTAAGCACAGTACTCCAGACAT
+
6A,,AFC@,B,C,,C,8;F@6;6CCF9@<C@@:@,F6BC6@@:@@6CE<E6E<FFG8@@+C7F@FFEDFFEGGGG?FGGGEGGFFGF<EGFFDFG:=F=CF=CECE7:ECF9FGGFGFFCFEGGGGCF>EDGFEDFDFC5DGF>F5D59;==,?C@EEDECFEGFCGGFC?ABBBBFB)8:@C7)168?DCD3>CFAC@;@?@;0849C3;?>?ED694(.88)(25<)9)-622)2.(.))))().)(()
@M00200:205:000000000-AKKM3:1:1101:9269:9549 2:N:0:1
TACCCGGGTATCTAATCCTGTTTGCTACCCACGCTTTCGAGCCTCAGTGTCAGTTACAGTCCAGAGAGCCGCTTTCGCCACCGGTGTTCCTCCATATATCTACGCATTTCACCGCTACACATGGAATTCCACTCTCCTCTACTGCACTCACGTCTAACAGTTTCCAATGCACACAATGGTTGAGCCACTGCCTTTTACATCAGACTTATTAAACCACCTGCGCTCGCTTTAAACCCAGTACTCAAG
+
CCCCCGGGGGGGGGGGGGGGGGGGGGGGGGGGGGGGGGGGGGGGGGGGGGGGGGGGGGGGGGGGGGGGGEGGGCFFGGGGGGGGGGGGGGGGGGGGGGGGGGGGGGGGGGGGGGGBCFGGGGGGGGGGGGGGGGFEGFGF?FGFGFGFGF,@FDGFFGFFEGFGFF8E5=FFFF>FFFGFFECFFFGFFFFFFFFFFFGEFAEBE@*=E7AAAC6C>D>4:>23:4885C=<*7(98B>=4EC7@@
@M00200:205:000000000-AKKM3:1:1101:16506:9553 2:N:0:1
TACAAGGGTATCTAATCCCGTTTGCTCCCCTGGCCTTCGTGCCTCAGCGTCAGGAACTGTCCAGAGTCTCGCCTTCGCCACTAGTGTTCCTCACAATATCTACGCATTTCACTGCTCCACTGTGAATTCCAGACTCCTCTTCAGCCCTCGAGCACGGCAGTATCGGATGCCATTCCGGAGTTGAGCTCCGGGCTTTCACATCTGACTTACCGTGCAGCCTACGCACCCTTTAAGCCCAGTACTCAAG
+
CCCCCGGGGGGGGGGGGGGGGGGGGGGGGGGGGGGGGGGGGGGGGGGGGGGGGGGGGGGGGGGGGGDGFGGGGGGGGGGGGGGGGGGGGGGGGGGGFEGGGGGFFCEEGGGGGGDDFEFGGGGFA=FGGGDCFFGGGFGFFGGFGFDFGFEGGGFAEG85=DEFD5DEFGF<70C?9A>EGGGGFGGFFGGBEGFCAEGFFE7A<E5AEFFFDFGDEGF=:B282?:C58)8?B=2=<?EE<CEE8@
@M00200:205:000000000-AKKM3:1:1101:5448:9577 2:N:0:1
TACCAGGGTATCTAATCCTGTTTGCTCCCCACGCTTTCGAGCCTCAGCGTCAGTAATGGACCAGTATGTCGCCTTCGCCACTGGTGTTCTTCCGAATATCTACGAATTTCACCTCTACACTCGGAGTTCCACATACCTCTTCCATACTCAAGATAGCCAGTATCAAAGGCAATTCCAAGGTTGAGCCCTGGGCTTTCACTTCTGACTAAACTATCCGCCTACGCTCCCTTTATGCACAGTACTCAAGAGAC
+
CCCCCGGGGGGGGGGGGGGGGGGGGGGGGGGGGGGGGGGGGGGGGGGGGGGGGGGGGGGGGGGGGGGGGGGGGGGGGGGGGGGGGGGGGGFGGGGGGGGGGGGGGFGGGGGGGGGFGGGGFGGEGDEGGGGGGGGGGFGFFGGFGFGFGFGGGGFFFGGFGGFGFFGGBGF5FFFF?CFFGGGGFGGFF?F5BFFGFFG*087:<@EF*:@EFFGG)<B=ACAB=C@DCD3EC<E*?6=778?@=;3.-((
@M00200:205:000000000-AKKM3:1:1101:27006:9584 2:N:0:1
TACGGGGGTATCTAATCCTGTTTGCTCCCCACGCTTTCGAGCCTCAGCGTCAGTAATGGACCAGTATGTCGCCTTCGCCACTGGTGTTCTTCCGAATATCTACGAATTTCACCTCTACACTCGGAGTTCCACATACCTCTTCCATACTCAAGATAGCCAGTATCAAAGGCAATTCCAAGGTTGAGCCCTGGGCTTTCACCTCTGACTAAACTATCCGCCTACGCTCCCTTTATGCCCAATACTCAAGCGAT
+
CCCCCGGGGGGGGGGGGGGGGGGGGGGGGGGGGGGGGGGGGGGGF,EFGGGGGGGGGGGGGGGGGGGFGGGGGGGGGGGGGGGGFFGGGGGGGGGGGGGDDGFFGFG?DGGGGGCDGGGGGGGGGDEFFGGGGGGGCFFFB8EFDFGFGFFGGGD?FGFFGGFDEFG8DFBDFB9FFFC5@,;CFGGFA5>>FFGCFFG9@@F@=EEFEFF***?D2@B((--55:)?C8=7C344CE(3335/)64.67(
@M00200:205:000000000-AKKM3:1:1101:23115:9609 2:N:0:1
TACTGGGGTATCTAATCCTGTTTGCTCCCCACGCTTTCGAGCCTCAGCGTCAGTAATGGACCAGTATGTCGCCTTCGCCACTGGTGTTCTTCCGAATATCTACGAATTTCACCTCTACACTCGGAGTTCCACATACCTCTTCCATACTCAAGATAGCCAGTATCAAAGGCAATTCCAAGGTTGAGCCCTGGGCTTTCACCTCTGACTAAACTATCCGCCTACGCTCCCTTTAAACCCAATACTCAAGAGAC
+
CCCCCGGGGGGGGGGGGGGGGGGGGGGFGGGGGGGGGGGGGGGGGGGGGGGGDGGGGGGGGGGGGGGGGGGFGGGGECFGGGGGGGGGGGGGGFFGGGGGGGGG:FGGGCFGGGGF?EFGGGBCFCEDGD;=FDFGCFGFFEE9FDCEFF8AFGGFFCC5=9DCDFGF?@?DFFFFFFG?F=DD*@?FF?D?DFGG?CA*=8@@7=CC50);*;EF)0@5>C2A2C9998>EFEE(6>B9>3@>E(0.5((
@M00200:205:000000000-AKKM3:1:1101:9313:9634 2:N:0:1
TACCAGGGTATCTAATCCTGTTTGCTCCCCACGCTTTCGAGCCTCAGCGTCAGTAATGGACCAGTATGTCGCCTTCGCCACTGGTGTTCTTCCGAATATCTACGAATTTCACCTCTACACTCGGAGTTCCACATACCTCTTCCATACTCAAGATAGCCAGTATCAAAGGCAATTCCAAGGTTGAGCCCTGGGCTTTCACCTCTGACTAAACTATCCGCCTACGCTCCCTTTAAACCCAATACTCAAGAGAC
+
CCCCCGGGGGGGGGGGGGGGGGGGGGGGGGGGGGGGGGGGFGGGGGGGGGGGGGGGGGGGGGGGGGGGGGGGGGGGGGGGGGGGGGGGGGGGGGCFGGGGGGGGGCGGGGGGGGGFDFGGGGGGFGGFGGGGGGGGGFGFFFGCGFGF?78AFGGFFGFFGGFGEFG8FGFDFBFBFDGFGGGGFGCDFCCDFCFGFFGFCCEFE<57CC@ACCFDAG>@>@59)4:DGCB668>>C2((0.18C3**7((
@M00200:205:000000000-AKKM3:1:1101:26041:9642 2:N:0:1
TACGGGGGTATCTAATCCTGTTCGCTCCCCACACTTTCGCTCCTCAGCGTCAGGTCATTCCCAGAGAACCGCCTTCGCCACCGGTGTTCCTCCTGATATCTGCGCATTTCACCGCTACACCAGGAATTCCGTTCTCCCCTGAATACCTCTAGTCTGCCCGTATCGGAAGCAAGCGCCGTGTTAAGCACGGCGTTTTCTCTCCCGACGCGACAAACCGCCTGCGAGCCCTCTCTACCCAACACTCAAGACAT
+
<8CCCDCC@@8FFEFGGGFAFGGGGEGGGGFCCFEGFGCF@CFFGC<C@FBCFGGGDFGGAFG8CCA@FFEGGGDFCECFFA>CC@CE9EDFFFDGAF@A==CFEGGC;ECFFGCBCFCFF?FGGGG8>3=@=EGGGFD=5FEFFFC*A?CCFFGAFE?>3+895BDG>CA@FD?4:9@4=<D7:7,)2/=:D7=D;)1).(/100(:>96B>?GF(171-(,36E)9**(.))6.;<(--:2(1,2)(,)
@M00200:205:000000000-AKKM3:1:1101:27839:9644 2:N:0:1
TACTAGGGTATCTAATCCTGTTCGCTCCCCACACTTTCGCTCCTCAGCGTCAGGTCATTCCCAGAGAACCGCCTTCGCCACCGGTGTTCCTCCTGATATCTGCGCATTTCACCGCTACACCAGGAATTCCGTTCTCCCCTGAATACCTCTAGTCTGCCCGTATCGGAAGCAAGCGCCGTGTTAAGCACGGCGTTTTCACTCCCGACGCGACAAACCGCCTACGAGCCCTTTAAACCCAATACTCAAG
+
CCCCCGGGGGGGGGGGGGGGGGGGGGGGGGGGGGGGGGGGGGGGGGGGGGGGDGGGGGGGGGGGGGGGGGEGGGGGGGGEGGGGFGFGGGGGGGGGGGGGGGGGGGGGGGGGGGEEDGEFGGGGGGFGGGGGGGGFAFGFFG??FF?DADFGGGGFFGGDGGFGAEGGDGFFABFF5BGBFGGG6DGFFDGFDDD785E?E(7=D@FFFBFF1@FGFGE12::;1C@GDFDA4428:?::):97B08
@M00200:205:000000000-AKKM3:1:1101:3414:9683 2:N:0:1
TACGCGGGTATCTAATCCTGTTTGCTACCCACGCTTTCGAGCCTCAGTGTCAGTTACAGTCCAGAGAGCCGCTTTCGCCACCGGTGTTCCTCCATATATCTACGCATTTCACCGCTACACATGGAATTCCACTCTCCTCTACTGCACTCAAGTCTAACAGTTTCCAATGCACACAATGGTTGAGACACTGCCTTTTAACTCAGACTTATTAACCCACCTTCGCTCGCTTTAAACCCAGTACTTAAG
+
CCCCCGGGGGGGGGGGGGGGGGGGGGGGGGGGGG7CFGGGDGGGGGGGGGGGGGGGGCGFGGGGCGC,9<FG::FGCGGCFFGGGEFGFFFF,?FA@<4=CA5AFCEGGGGG948@DG9A4,9==9DGGFGDF83BDFGEBC@6AFGDFFD+33=9=>88D?BDE7=EDGF6D5:5?9+4E+?:3@FA*C?FCF:C+),**3)*)3;*1**;*1,4-;*)0/()-/:*5?4583;;*6397))1))
@M00200:205:000000000-AKKM3:1:1101:6981:9684 2:N:0:1
TACCAGGGTATCTAATCCTGTTTGCTCCCCACGCTTTCGAGCCTCAGCGTCAGTAATGGACCAGTATGTCGCCTTCGCCACTGGTGTTCTTCCGAATATCTACGAATTTCACCTCTACACTCGGAGTTCCACATACCTCTTCCATACTCAAGATAGCCAGTATCAAAGGCAATTCCAAGGTTGAGCCCTGGGCTTTCACCTCTGACTAAACTACCCGCCTACGCTCCCTTTAAACCCAATACTCACGACCT
+
CCCCCGGGGGGGGGGGGGGGGGGGGGGGGD@FEFGGGGGGGGGGGGFFGGGGGGGGGGGGG8CFGGGGGGGGGGGGGGGGGGGFGFGGGGCFFGCFGGGGGGGGG8FGGGFFGFFFGGGGGFFC@CEGFEDFGGGGGFG*?D=1=+6:?BD89=+@F?AFG?>FD7=9;DF<DEFFF;=5DD+=:D8FFDD5DFGCFFGFBFF@7=AEC58C@)338*9)189@AD>>7;.*/6*7B@2-))**9(05(,(
@M00200:205:000000000-AKKM3:1:1101:23224:9695 2:N:0:1
TACTGGGGTATCTAATCCTGTTCGCTCCCCATGCTTTCGCTCCTCAGCGTCAGTTAATGCCCAGAGACCTGCCTTCGCCATCGGTGTTCCTCCTGATATCTGCGCATTTCACCGCTACACCAGGAATTCCAGTCTCCCCTACATCACTCTAGTCTGCCCGTACCCACCGCAGATCCGGAGTTGAGCCCCGGACTTTCACGGCCGACGCGACAAACCGCCTACGAGCTCTTTAAGCCCAATACTCAAGCGAT
+
CCCCCGGGGGGGGGGGGGGGGGGGGGGGGGGGGGGGGGGGGGGGGGGGEFGGGGGGGGGGFGGGGGGGGGGGGGGGGGGDGGGGGGGGGGGGGGGGGGGGGGGGGGGGGGGGGGGFGGGGGGGGGGGGGGFGGGGGFFDBDFGFFBGEGF8=@FGFFG8?EGFDBFGGFGFFFEFFFFGEGFFFFGGFFDC*9:FCB?GFF2)/(/5>@FFFFFGGFGF:1:?BBG5DF7<29AF0A?17?><?<:B)(((
@M00200:205:000000000-AKKM3:1:1101:26890:9699 2:N:0:1
TACTGGGGTATCTAATCCTGTTTGCTCCCCTAGCTTTCGCGCCTCAGCGTCAGTTTCTGTCCAGAAAGCCGCCTTCGCCACCGGTGTTCCTCCTGATATCTACGCATTTCACCGCTACACCAGGAATTCCGCTTTCCCCTCCAGAACTCCAGCTCGTCAGTTTCGAATGCAGGCTCTGGGTTGAGCCCAGAGTTTTCACATCCGACTTAGCGAGCCGCCTACGCGCCCTTTAAGCCCAGTACTCAAG
+
CCCCCGGGGGGGGGGGGGGGGGGGGGGGGGGGGGGGGGGGGFGGGGGGGGGGGFGGGGGGGGGGGGGGGGGGGGGGGGGGGGGGGGGGGGGGGGGGG9DFFGFDGGGGGGGGGGGEGGGGGGGGGGGCFGFGGGGGC?FD>GGFCBGFGFD6FCDAAGGFFGFGDFGGFGF@FBFFFFCFGED**@@?F5CF>CA?60BAEF@AAAA2C6AB=(:8><;<D8<B>E5CC<3)644(:(3:ABD>232
@M00200:205:000000000-AKKM3:1:1101:9757:9712 2:N:0:1
TACGGGGGTATCTAATCCTGTTTGCTCCCCACGCTTTCGCACCTCAGCGTCAGTATCGGCCCAGGTCTCCGCCTTCGCCACTGGTGTTCCTCCCGATATCTACGAATTTCACCTCTACACCGGGAATTCCGAGACCCTCTTCCGTACTCTCGCACGCCAGTTTCGGCTGCCCTTCCTCGGTTAAGCCGAGGGCTTTCACAGCCGACTTAACGCACCGCCTACGTGCGCTTTCTGCCCAGTACTCAAGCGAC
+
C@CC@:FGGG<EGCFDFGGGFGGEFGCGGGGGGGDGGGGEFCGGFGGGGGGCFFFGGGGG@FGGGFGGFGC:FGGDFEGDGGF8EFFGGFEEFFE+=CEGGGGGGCGGGD=FGGGFGGGGGGCE=CF?>E,==ED3@;?CFGEDGFG5C?2?EGDD>FGDG77E29CD>EFFF:AFFFDEECD+=9E3>)5>37:9;5@?@F<>6>6?F2A?((:C()7::71805>D/*44)648/)4(6<>4<.)21((
@M00200:205:000000000-AKKM3:1:1101:14871:9737 2:N:0:1
TACCAGGGTATCTAATCCCGTTTGCTCCCCTAGCTTTCGCGCCTCAGCGTCAGTGTCGGTCCAGGAAGCCGCCTTCGCCACCGGTGTTCCTCCGGATATCTACGCATTTCACCGCTACACCCGGAATTCCGCTTCCCTCTCCCGAACTCAAGCCCTCCAGTTTCCCGTGCCGTTCCCCAGTTGAGCCGAGGGATTTCACACGGAACTTAAAAGACCGCCTACGCGCCCTTTACGCCCAATACTCAAG
+
CCCCCGGGGGGGGGGGGGGGGGGGGGGGGGGGGGGGGGGGGGGGGGGGGGGGGGGGGGGGGGGGGGGGGGGGGGGGGGGGGGDGGGGGGGGGGGGGGGGGGGGGGGGGGGFGGDGFGGGGGGGGGGGGGGGGGGGFGFGFFGGFGDGFGF,9EFFFFGGFEC@FFFGGFGFFFFFFFFC>BE7FFGGFFGGEFGEFFFGFFFF>?BFFF3>CE@GF@DF?08?>BGFDCC3:AB:BGFB18?4)-4)
@M00200:205:000000000-AKKM3:1:1101:6977:9749 2:N:0:1
TACGCGGGTATCTAATCCCGTTTGCTCCCCTGGCTTTCGCTCCTCAGCGTCAATACCAATCCAGGATGCCGCCTTCGCCACCGGTGTTCCTCCAGATATCTACGCATTTCACCGCTACACCTGGAATTCCGCATCCCTCTCTTGGATTCAAGCCATCCAGTCTCAGACGCAGTTCCCCGGTTAAGCCGAGGGATTTCACGTCTGACTTAGTTGGCCGCCTACGAGCCCTTTAAACCCAGTACTCAAG
+
CCCCCGGGGGGGGGGGGFFGGGGGGGGGGGGGGGGGGGGGGGGGGGGGGGGGGGGGGGGGGGGGGDGGGGGGGGCGGGGGGGGGGGGGGGGGGGGGGGGGGGGGCEGGGGGGGGGFGGGGGGGGGGGGGGFGGGG>EFGBFGGFFFGEGFGCGFGFFEGAFCAFEFGGFGFFEFAFA57?CEGGFGFFFGEDFGFGFEGFD?@29CAC9EFF9@GF@DD13;0)4=;FFC3A242(;<,3))))6()
@M00200:205:000000000-AKKM3:1:1101:11103:9764 2:N:0:1
TACTCGGGTATCTAATCCTGTTCGCTCCCCACACTTTCGCTCCTCAGCGTCAGGTAATGCCCAGAGAACCGCCTTCGCCACCGGTGTTCCTCCTGATATCTGCGCATTTCACCGCTACACCAGGAATTCCGTTCTCCCCTGCATACCTCTAGTCTGACCGTATCGAAAGCAAGCGCCGTGTTAAGCACGGCGTTTTCACTCCCGACGCGACAACCCGCCTACGAGCCCTTTAAACCCAATACTCAAGCGA
+
CCCCCGGGGGGGGGGGGGGGGGGGGGGGGGGGGGGGGGGGGFGGGGGGGGGGGGGGGGGGGGGFGGGGGGEGGGGGGGGGGGGGGGGGGFFGGGGGGGGGGGGEGGEFGGGFFGGFGGGGGGGGGGGGDGGG?DFGCDCDFGFFGFG7A?E+@F@F+@D>CD5DAFF69CCE55<BFFGFGF@@;;FFBC?>??CDFCFCEDFF9((.(:@FF(*23D@BF<F:1C>D**:<24>1;?2(2::<A?2),8
@M00200:205:000000000-AKKM3:1:1101:19653:9779 2:N:0:1
TACGAGGGTATCTAATCCTGTTTGCTCCCCACGCTGTCGCGCCTCAGCGTCAGCAACGGCCCAGCAGACCGCCTTCGCCACTGGTGTTCTTCCCGATCTCTACGCATTCCACCGCTACACCGGGAATTCCATCTGCCTCTACCGTGCTCGAGCTCGTCAGTCTTACCAGACTTCCCGGAGTTGAGCCCCGGCGTTTCACCGGCAACTTAGCGAGCCGCCTACGCGCCCTTTAACCCCAGTCCTCAAGAGAC
+
CCCCCGGGGGGGGGGGGGGGGGGGGGGGGGGGGGGGGGGGGGGGGGGGGGGGGGGGGGGGGGGGGGGGGGGGGCEGGGGGGGGGGGGGGGGGGGGGGGGFGGGFGEGGGGGGGGG>==,EFEDGGGGGGGGGGGGGGFGBFGGFEAGCGFGGGGGFEGGFFCAFCFGGFFFEFEFFFE>?CEFF)>E4AGG)=77:AECA?@B9>BF2-)99B>EGFDEFBFF)(2>DC44<9)).;<:?))6:<)..41(
@M00200:205:000000000-AKKM3:1:1101:11976:9791 2:N:0:1
TACGAGGGTATCTAATCCTGTTTGCTACCCACGCTTTCGAGCCTCAGTGTCAGTTACAGTCCAGAGAGCCGCCTTCGCCACTGGTGTTCCTCCACATCTCTACGCATTTCACCGCTACACGTGGAATTCCGCTCTCCTCTTCTGCACTCAAGTCTCCCAGTTTCCAGTGCGTCACGGGGTTGAGCCCCGCACTTAGACACCAGCCTTAAGAACCCGCCTGCGCGCGCTTTACACCCAGTACTCAAG
+
CCCCCGGGGGGGGGGGGGGGGGGGGGGGGGGGGGGGGGGGGGGGGGGGGGGGGGGGGGGGGGGGGGGGGGGGGGGGGGGGGGGGGGGGGGGGGGGGGGGGGGGGGEGGFGGGGGDFDGGGGGGGGGGGGFGGGGGGGFGFFGGFGFGFGFDFGGCFFGGFDGFGFFC=DGFAEDFD>A69FGCGFFG55>7?BFCGF>CBBBD)4>7>>:/9(/*4:DA/16;DB857CG9A47<9*144>ABA?<
@M00200:205:000000000-AKKM3:1:1101:14410:9792 2:N:0:1
TACTAGGGTATCTAATCCTGTTTGCTCCCCACGCTTTCGAGCCTCAGCGTCAGTAATGGACCAGTATGTCGCCTTCGCCACTGGTGTTCTTCCGAATATCTACGAATTTCACCTCTACACTCGGAGTTCCACATACCTCTTCCATACTCAAGATAGCCAGTATCAAAGGCAATTCCAAGGTTGAGCCCTGGGCTTTCACCTCTGACTAAACTATCCGCCTACGCTCCCTTTACACTCAATACTCAAGAGA
+
CCCCCGGGGGGGGGGGGGGGGGGGGGGGGGGGGGGGGGGGFGGGGGGGGFGGGGGGGGGGGGGGGGGGGG?FGGGGGGGGGFGFGGGGGGGGGGGEGGGGGGFGGGEGGFGGGGGFGGGGAEEGC@>?FGGGGFGGFFGEFCEFGF?DFF=DFGGFFFGFDDDF;7?AFGFFBDBFF7D5CFFD5@D9DG6<FGGCA<CCE@E@E<8;*0:780@D8C@5:8@A2*@F?F46<<@*?)888:E*/687>B
@M00200:205:000000000-AKKM3:1:1101:19053:9821 2:N:0:1
TACAAGGGTATCTAATCCTGTTTGCTCCCCACGCTGTCGCGCCTCAGCGTCAGCCACTGCCCAGCGGGCCGCCTTCGCCACCGGTGTTCTTCCGGATCTCTACGCATTCCACCGCTACACCCGGAATTCCACCCGCCTCTACAGTGCTCAAGCCTGCCAGTCGCCCGTGCCGACCCGGAGTTGAGCCCCGGGCTTTCACACGAGCCTTGGCAACCCGCCTACGCGCCCTTTATACCCAGTACGCAAGAGCT
+
CCCCCGGGGGGGGGGGGGGGGGGGGGGGGGGGGGGGGGGGGGGGGGGGGGGGGGGGGGGGGGGGGDGCEGGGGGGGGGGGGGGGFCGGGGDFGGGGCGGGGGGGGCGGGGGGGEGFGGGGCEEDFDDGGGGGGGDGGBEBFGGFGFG@FFG>FFGFFGFAFFFGFFCE>GF>D25B>83>C?>DFGFFB<E:BC*9B<GB:93(-32>B(572(*;9<@3?:(),8)9/*5)5).6<2.:A>068((((()
@M00200:205:000000000-AKKM3:1:1101:25341:9828 2:N:0:1
TACGCGGGTATCTAATCCTGTTCGCTCCCCACGCTTTCGCGTCTCAGCGTCAGTACCGTCCCAGAGAGCTGCCTTCGCCATCGGTGTTCTTCCTGATATCTGCGCATTTCACCGCTACACCAGGAATTCCACTCTCCTCTTCCGGACTCTAGCCAGATGGTTTCCAATGACAGCTGGAGGTTGAGCCTCCAGATTTCACATCGGACCTACCTGGCCGCCTACACGCGCTTTAAACCCAGTACTCAAG
+
CCCCCGGGGGGGGGGGGGGGGGGGGGFGGGGGGGGGGGGGGGGDGGGGGGGGGGGGGGGGGGGGGGGGGGGGGGGGGGGGGGGGGGGGGGGGGGGGGDCFGGGGGGGGGGGGFDEFGGGGGGGGGGGGGGFFGGGGGFGEFGFEG965DCF<FGGF?E?AAD@FFFFCFFFEFFFFFFG>FFGGFGGFFGGFFFGDFECEC35>=55>@F5@E=>8(2.20632/309CC:):-51C06:<A).6(.
@M00200:205:000000000-AKKM3:1:1101:18047:9836 2:N:0:1
TACCCGGGTATCTAATCCTGTTTGCTACCCACGCTTTCGAGCCTCAGTGTCAGTATTATGCCAGAAGGCTGCCTTCGCCATCGGTATTCCTCCAGATCTCTACGCATTTCACCGCTACACCTGGAATTCTACCTTCCTCTCACATACTCTAGCTCTACAGTTTCAGATGCAGTTCCCAGGTTAAGCCCGGGGATTTCACATCTGACTTATAGAGCCACCTACGCTCCCTTTAAACCCAGTACTCAAGAGCT
+
CCCCCGGGGGGGGGGGGGGGGGGGGGGGGGGGGGGGGGGGGGGGGGGFGGGGGGGGGGGGGGGGGGGGGGGGGGGGGGGGGGGGGGGGGGGGGGGGGGGGGGGGGGGGGGGGGGGEDEGGGGGGGGGGGGGGGGGGGFGFFGGFGFFEGFGGGGGFFGGFGGFGFFGGFGFFF<EFFFGFGGGGFGGFFGDD*@FFFFGEEEFCF5*A@@A;>*>D);CC@<)3-;ADCF=A7CE3E62>*8///83*5(*
@M00200:205:000000000-AKKM3:1:1101:15426:9845 2:N:0:1
TACCCGGGTATCTAATCCTGTTTGCTCCCCACGCTTTCGCGCCTCAGCGTCAGAACCGGACCAGACAGCCGCCTTCGCCACTGGTGTTCTTGCGAATATCTACGAATTTCACCTCTACACTCGCAGTTCCGCTGTCCTCTTCCGGTCTCAAGCCAACCAGTATCGAAGGCAATTCTGTGGTTGAGCCACAGGCTTTCACCCCCGACTTAATCGGCCGCCTACGCGCCCTTTAAACCCAATACTCAAGAGCT
+
CCCCCGGGGGGGGGGGGGGGGGGGGGGGGGGGGGGGGGGDCFGGGGGGGGGGGGGGGGGGGGGGGGGGGGGGGGGGGGGGGGGGGGGDGGGGGGEGGGGGGGGGCDFFGGGGGGGFGGGGGGGDFGGGGGGGGGGFFFGFFGGEGFGFF9@=FFGFFDGFDFFGAFGGFGFFFE>CAB;6DC?7A?AAA71*@C6CB*=EF@F=>9@1CCCEFDGG25>;3:?>6C>D5<74:)2.;:(8))67A:?71,)
@M00200:205:000000000-AKKM3:1:1101:23753:9865 2:N:0:1
TACGCGGGTATCTAATCCTGTTTGCTCCCCACGCTTTCGAGCCTCAGCGTCAGTAATGGACCAGTATGTCGCCTTCGCCACTGGTGTTCTTCCGAATATCTACGAATTTCACCTCTACACTCGGAGTTCCACATACCTCTTCCATACTCAAGATAGCCAGTATCAAAGGCACTTCCAAGGTTGAGCCCTGGGCTTTCACCTCTGACTAAACTATCCGCCTACGCTCCCTTTATACCCAATACTCACGAGAC
+
CCCCCGGGGGGGGGGGGGGGGGGGGGGGGGGGGGGGGGGGGGGGGGGGGGGGGGGGGGFGGGGGGGGGGGGGGGGGGGGGGGGGGGGGGGGGGGGGGGGGGGGGDFGGGGGGGGGFGGGGGGGDEGGGGGGGGGDGGFGEFFGFGFGFGFFGFDCFFGGFGGFGFF+D5DD5:DFFFFGFGFC?6DF?FCCF9CFGA7C6*:@8AA*9*0<484>>);A=(>(62CEG<C5*>CEFG<@D;5?8C(6701(
@M00200:205:000000000-AKKM3:1:1101:20976:9867 2:N:0:1
TACTCGGGTATCTAATCCTGTTTGCTCCCCACGCTTTCGAGCCTCAGCGTCAGTAATGGACCAGTATGTCGCCTTCGCCACTGGTGTTCTTCCGAATATCTACGAATTTCACCTCTACACTCGGAGTTCCACATACCTCTTCCATACTCAAGATAGCCAGTATCAAAGGCACTTCCAAGGTTGAGCCCTGGGCTTTCACCTCTGAATAAACTATCCGCCTACGCTCCCTTTATACCCAGTACTCAAGAGTT
+
CCCCCGGGGGCEFEGGGGGGGGGGGGGGGGGCFGGGGGGGGGGGGGGFGEECGFFFFGGGGC<FGGGGGFGF@FEFFFCCFFGD<FGFGGGGGGGGGGGDCDFDFDFCCFFGFGDFGGFGGGGEFECFDADF?FGGEFFB?;=DGF89=9===DG?74+6DD93;;A8*=?);=?FFB85C=@+58E5DFCDA?CC+0@@B):@**2C*56AEFF,>F*:>=D>48AFFCE4A4*8<*75;***16**(1*
@M00200:205:000000000-AKKM3:1:1101:22710:9887 2:N:0:1
TACCAGGGTATCTAATCCTGTTTGCTCCCCACGCTTTCGAGCCTCAGCGTCAGTAATGGACCAGTATGTCGCCTTCGCCACTGGTGTTCTTCCGAATATCTACGAATTTCACCTCTACACTCGGAGTTCCACATACCTCTTCCATACTCAAGATAGCCAGTATCAAAGGCAATTCCAAGGTTGAGCCCTGGGCTTTCACCTCTGCCTAAACTAACCGCCTACGCTCCCTTTAAGCCCAGTACTCTAG
+
CCCCCGGGGGGGGGGGGGGGGGGGGGGGGGGGGGGGGGGGGGGGGGGGGGGGGGGG9FF9FGGGGGGGGGGGGGGGGGGGGGGFGGGGGGGGGDFGGGGGGGGG7DGGGGGGGGFF=FFG9@FGCCGGGGGG?FFGGFGEFDFFD;D:DFGGF?FD7ECFGFFG>9DDFGFDFFFFF7??FCDFFFE?6?@DBEFGF7CCFF55*0>=EE@*:5DFFGF5)07?)4@FFC=4@=F2:5>@**10**/
@M00200:205:000000000-AKKM3:1:1101:6593:9890 2:N:0:1
TACCGGGGTATCTAATCCTGTTTGCTCCCCACGCTTTCGCGCATCAGCGTCAGAACCGGTCCAGGTAGCCGCCTTCGCCACTGGTGTTCCTCCCAGTATCTACGCATTTCACCGCTACACTGGGAATTCCACTACCCCCTCCCGGCCTCGAGCCCTGCAGTTTCAAAGGCAATTCCTCAGTTGAGCCGAGGGATTTCACCTTTGACTTCCCGGGCCGCCTACGCGCCCTTTACGCCCAGTACTCAAGAGAC
+
CCCCCGGGGGGGGGGGGGGGGGGGGGGGGGGGGGGGGGGGGGDGGCFGGGGGG,FFEGGGGGGGGGDFGGGD:CFGGG@FGGGGE?CFFGGFGGGG=EGG8AFFDE@:EFGFDEEFDG?FFGF8?4>@FFGGGGG,=DEA>GGFCDGFGFGDBDGFAG7AA+;FCFCFACF);:CA9CC4<>+DFDG>4)/8)6,;C8EE=@3>C9<5)/6<76EE7C><:<?F>EED)2494:(4::6,6)6>>?)-(.(
@M00200:205:000000000-AKKM3:1:1101:3319:9930 2:N:0:1
TACTAGGGTATCTAATCCTGTTTGCTCCCCACGCTTTCGCGTCTCAGCGTCAGTCACCGTCCAGAAGGCCGCCTTCGCCGCTGGTATTCCTCCCGATATCTACGGATTTCACCCCTACACCGGGAATTCTGCCTTCCTCTCCGGGACTCTAGCGAGGCAGTTTCAGATGCAATTCCGGGGTTGGGCCCCGGGCTTTCACAACCGACTTGCCAAGCAGCCTACACGCACTTTACACCCAATACTACAGAGA
+
CCCCCGGGGGGGGGGGGGGGGGGGGGGGGGGGGGGGGGGGEGGGGGGGGGGGGGGGGGGGGGGGGGGGGGGGGGGGGGGFGGDGGFGGGGCFDFGDGGGGGGGGGGDGGGGFDEEFGGGFEGGEFGGGFD=,?FCGGBGFFDEFGFDBDAGGGGG5?GGB@CECEFFCAFF*=>FFFDG4FEGGFFFD)CE:>CF48?FFFFF@9>F?BA:AFFG6455:270)-*0957<>A4)8E?23:BFB23?48<
@M00200:205:000000000-AKKM3:1:1101:28613:9965 2:N:0:1
TACTAGGGTATCTAATCCCGTTTGCTCCCCTAGCTTTCGCGCCTCAGCGTCAGTGTCGGTCCAGGAAGCCGCCTTCGCCACCGGTGTTCCTCCGGATATCTACGCATTTCACCGCTACACCCGGAATTCCGCTTCCCTCTCCCGAACTCAAGCCCCGCAGTCTTCCGCGCCATTCCCCGGTTGAGCCGGGGGATTTGACGCGGAACTTACGGGACCGCCTACGCGCCCTTTAAGCCCAATACTCAAG
+
CCCCCGGGGGGGGGGGGGGGFGGGGGGGGGGGGGGGGGGGGDGGGGGGGGGGGGGGFGGGGGGGGGGGGGGGGGGGGGGGGGGGGGGGGGGGGGGGGGGGGGGGGGGGGGGGGGGF>BFGGGGGG>FGGGGGDCC@?FCDFGGDCEGFFFGGGGGF5EDDEF5CEFDGEGFFBCFFFFD)4:CGFGGB5<E>>:C7*)<8?B01>BF<AF?:91CC1CD?:12>6?ECD4?A<BFFG:<1:BDB9:?
@M00200:205:000000000-AKKM3:1:1101:10598:9966 2:N:0:1
TACTGGGGTATCTAATCCTGTTTGCTCCCCACGCTTTCGAGCCTCAGCGTCAGTAATGGACCAGTATGTCGCCTTCGCCACTGGTGTTCTTCCGAATATCTACGAATTTCACCTCTACACTCGGAGTTCCACATACCTCTTCCATACTCAAGATAGCCAGTATCAAAGGCAATTCCAAGGTTGAGCCCTGGGCTTTCACCTCTGACTAAACTATCCGCCTACGCTCCCTTTAAACCCAGTACTCAAG
+
CCCCCGGGGGGGGGGGGGGGGGGGGGGGGGGGGGGGGGGGGGGGGGGGGGGGGGGGGGGGGGGGGGGGGGGGGGGGGGGGGGGGGGGGGGGGGGGGGGGGGGGGGGGGGGGGGGGFGGGGGGGGGGCGGGGGGGGGGFGFFGGFGFGF?DFCGF??F8=DEFECEFFG5FFDD<FFFFGFGGGGFGGFFDCFFCCDA7@=CDEEEEFFFFFFFFGFADEFACDEAGFGFCEAEF*7@@@6@BEEC(*
@M00200:205:000000000-AKKM3:1:1101:10860:9972 2:N:0:1
TACGCGGGTATCTAATCCTGTTTGCTCCCCACGCTTTCGCATCTCAGCGTCAGTATCCGTCCAGGTCGCCGCCTTCGCCACCGGTGTTCCTCCCCATATCTACGAATTTCACCTCTACTTGGGGAATTCCGCGACCCTCTCCGGTACTCAAGCCATGCAGTTTCGGGCGCACTTCCTCAGTTAAGCTGAGGGCTTTCACACCCGACTTGCAAAGCCGCCTACACGCGCTTTAAACCCAGTACTCAAGAGA
+
CCCCCGGGGGGGGGGGGGGGGGGGGGGGGGGGGGGGGGGGGGGFGGGGGGGGGGGGGGGGGGGGGGGGGGGGGGGGGGGGGGGGGGGGGGGGGGGGGGFGGGGGGDCFGFCGGGGFGGGGGGGGGGGGGGGGGGGGGFFCAGGEGFGFFFG5FDGFFGFAGFEGFDDC>EA@AFFFFFGFGGGFFFGFFGGDEGGG=EEC@;9BFFFFFFF<ABGF>GE0:7052C>GC7::<)):C:0,-6:)42)2:0
@M00200:205:000000000-AKKM3:1:1101:10984:9973 2:N:0:1
TACGCGGGTATCTAATCCTGTTTGCTCCCCACGCTTTCGAGCCTCAGCGTCAGTAATGGACCAGTATGTCGCCTTCGCCACTGGTGTTCTTCCGAATATCTACGAATTTCACCTCTACACTCGGAGTTCCACATACCTCTTCCATACTCAAGATAGCCAGTATCAAAGGCAATTCCAAGGTTGAGCCCTGGGCTTTCACCTCTGACTAAACTATCCGCCTACGCTCCCTTTATACCCAATACTCAAG
+
CCCCCGGGGGGGGGGGGGGGGGGGGGGGGGGGGGGGGGGGGGGGGGGGGGGGGGGGGGGGGGGGGGGGGGGGGGGGGGGGGGGGFGGGGGGGGGGGGGGGGGGGGGGGGGGGGGGFGGGGGGGGGDCFGGDGGDGGGFGFFGGFGFGFGFGFGGGFFGCFEFEGEFGGFGFDFEFDDFGCGGGGFGDFFG?F5CFGFF7@@@CBEECE6BEEFFFGFGDFFFF4(48*0?3>EFF?732=@E<7C@E
@M00200:205:000000000-AKKM3:1:1101:19503:9994 2:N:0:1
TACAAGGGTATCTAATCCCGTTTGCTCCCCTAGCTTTCGCGCCTCAGCGTCAGTGTCGGTCCAGGAAGCCGCCTTCGCCACCGGTGTTCCTCCGGATATCTACGCATTTCACCGCTACACCCGGAATTCCGCTTCCCTCTCCCGAACTCAAGCCTCGCAGTTTTCCACGCCATTCCCCGGTTGAGCCGGGGGATTTCACGCGGAACTTACAAGACCGCCTACGCGCCCTTTAAACCCACTACTCAAGAGA
+
CCCCCGGGGGGGGGGGGGGGGGGGGGGFGGGGGGGGGGGGGGGGGGGGGGGGGGGGGGGGGGGGGGGFGGGGGGGGGGGGGGGGFGGGGGGGGGG=FGGGGGGGGGGEGGGGGGGFGGGGGGGGGGGFGGGGDEGGGFGDFFGFGFGFGFGFGGGFFGGE:+7CEFGGDGFBFFFFFFD>CE<48FCB67EA>CFFF?E<?BFFFFB<AFB<78C6(>>BFFFF18BGC*3-:A23CB00>:A:2:)4(:
@M00200:205:000000000-AKKM3:1:1101:23119:10013 2:N:0:1
TACGCGGGTATCTAATCCTGTTTGCTCCCCTAGCTTTCGTGCCTCAGCGTCAGGAGTTGTCCAGGGACTCGCCTTCGCCACTGGTGTTCCTCTCGATATCTACGCATTTCACTTCTACACCGAGAATTCCAGTCCCCCCTCCCACCCTCTAGCCGAATAGTATCCAATGCCATTCCGCAGTTAAGCCCCGGGCTTTCACATCAGACTAACCCGACCACCTGCGCACCCTTTACACCCAATACTCACGAGAC
+
CCC<@FGGGGGGGGGGGGGGGGGGGGGGGGG-FFGGGGG<FGGGGGGGGGGGG8F7FGGCGGGG@:,6EFFGGGGGGGGGGGGGGGGGGCGGC<,AFAEGGGGG>EEFGGGG,,@EFGGGF8=CFCEFGG,66,+@F*685C+@8*@DG?FGG6+**+3AFDEF*3;9?FFFFFFFF**0@;+;6D,**;555CCDFCG*@B*7*65*0.,/(.3=(9=@((6>:85DF5345>7(221(..6>92((-,(
@M00200:205:000000000-AKKM3:1:1101:15165:10040 2:N:0:1
TACTGGGGTATCTAATCCTGTTTGCTCCCCACGCTTTCGAGCCTCAGCGTCAGTAATGGACCAGTATGTCGCCTTCGCCACTGGTGTTCTTCCGAATATCTACGAATTTCACCTCTACACTCGGAGTTCCACATACCTCTTCCATACTCAAGATAGCCAGTATCAAAGGCAATTCCAAGGTTGAGCCCTGGGCTTTCACCTCTGACTAAACTATCCGCCTACGCTCCCTTTAAGCCCAATACTCAAG
+
CCCCCGGGGGGGGGGGGGGGGGGGGGGGGGGGGGGGGGGGGGGGGGGGGGGGGGGGGGGGGGGGGGGGGGGGGGGGGGGGGGGGGGGGGGFFGGGGGGGGGGGGGGGGGGGGGGFFGGGGGGGGFGEGGGGGGGGGGFGFFGGFGFGFGFFGGFFFFGGFGG>EEFGGFGFFFDF9DFFFG8?85DGFFGGFFCFGFFGFFFFFEEEE<0@EFECC5CD5@CA>AGBGGFEFEBE@FFBFF5@EFE3
@M00200:205:000000000-AKKM3:1:1101:29011:10041 2:N:0:1
TACCGGGGTATCTAATCCTGTTTGCTCCCCACGCTTTCGAGCCTCAGCGTCAGTAATGAGCCAGTGTGTCGCCTTCGCCACTGGTGTTCTTCCGAATATCTACGAATTTCACCTCTACACTCGGAGTTCCACACACCTCTCTCATACTCAAGACACCCAGTATCAAAGGCAATTCCAAGGTTGAGCCCTGGGCTTTCACCTCTGACTAAACTATCCGCCTACGCTCCCCTTAAACCCAATACTCAAG
+
CCCCCGDGGGGGGGGGGGGGGGGGGGGGGGGGGGGGGGGGGGGGGGGGGGGGGGGGGGGGGGGGGGGGGGGGGGGGGGGGGGFGGGGGGGGGGGG@FGGGGGGGGFGGGGGGGGGFGGAD;CFD=7C?EDGGGGGGGFCDFFGFGFG<FD?DCDFF5EFFGGCD9FC=DEF5DFFFFFGFDGGC@EFFFFE?FGGG80EEBFFFE5A@85@EBC9D);?=ADFF9EFD*2>:>*57C2(,)/<@C;8
@M00200:205:000000000-AKKM3:1:1101:11980:10058 2:N:0:1
TACGAGGGTATCTAATCCTGTTTGCTCCCCACGCTTTCGAGCCTCAGCGTCAGTAATGGACCAGTATGTCGCCTTCGCCACTGGTGTTCTTCCGAATATCTACGAATTTCACCTCTACACTCGGAGTTCCACATACCTCTTCCATACTCAAGATAGCCAGTATCAAAGGCAATTCCAAGGTTGAGCCCTGGGCTTTCACCTCTGACTAAACTATCCGCCTACGCTCCCTTTAAACCCAGTACTCAAGAGC
+
CCCCCGGGGGGGGGGGGGGGGGGGGGGGGGGGGGGGGGGGGGGGGGGGGGGGGGGGGGGGGGGGGGGGGGGFGGGGGGGGGGGFFGFGGGGGGDGGGGGGGGGGGGGGGGGGGGGFFGGFGGGGFEEFGGCFFGGEFFGEFGGFGF?EGFDCGGFB+DFFGGCGFCGA6DFDFFFFFFGFGFFCBFCFFGFFFCEC8C;CE5@<A7*;5@@EAEAF)?B9A)5*:?AG>8;A*830=(76@=**/737((
@M00200:205:000000000-AKKM3:1:1101:20678:10062 2:N:0:1
TACTCGGGTATCTAATCCTGTTTGCTCCCCACGCTTTCGAGCCTCAGCGTCAGTAATGGACCAGTATGTCGCCTTCGCCACTGGTGTTCTTCCGAATATCTACGAATTTCACCTCTACACTCGGAGTTCCACATACCTCTTCCATACTCAAGATAGCCAGTATCAAAGGCAATTCCAAGGTTGAGCCCTGGGCTTTCACCTCTGACTAAACTATCCGCCTACGCTCCCTTTATACCCAATACTCAAG
+
CCCCCGGGGGGGGGGGGGGGGGGGGGGGGGGGGGGGGGGGGGGGGGGGGGGGGGGGGGGGGGGGGGGGGGGGGGGGGGGGGGGGGGGGGGGGGGGGGFGGGGGGGGGGGGGGGGGFGGGGGGGGGGGGGGGGGFGEFFGFFGGFGFGFGFG69DGFFFFFGGFGFFGGFGFFFFCFFFGFGG8C9FFFFD+<DFGFFFGEEBE@CEFFFFECEEDFDFEAFBDE>EEG7;7AEFCE,*5@3BCEEEE
@M00200:205:000000000-AKKM3:1:1101:8336:10066 2:N:0:1
TACGCGGGTATCTAATCCTGTTTGCTCCCCACGCTTTCGCGCCTCAGCGTCAGAACCGGACCAGACAGCCGCCTTCGCCACTGGTGTTCTTGCGAATATCTACGAATTTCACCTCTACACTCGCAGTTCCGCTGTCCTCTTCCGGTCTCAAGCCAACCAGTATCGAAGGCAATTCTGTGGTTGAGCCACAGGCTTTCACCCCCGACTTACTCGGCCGCCTACGCGCCCTTTACACCCCGTACTCAAG
+
CCCCCGGGGGGGGGFAFFGGGGGGGGGGGCFGGGCGGGGGGGGGGGGGGGGGGGFGGGGEG@FFGGGGFGGDGGGGG>EGGGGGGGGGFGGC9C@CFGGGGGGGGGGDGGGGGFFFDGGGGGGDGGEFFFEEDGGGGFFEFDFAGFDDDF,+@CFA?EDFCFCGD5;C>EF9>BCFFF+6@:8*;6EAF<C4FFFGFEF=816;FFB6;).9/(8=(17,(4(<(:5C7*:25)3<E96,1?0<4?)
@M00200:205:000000000-AKKM3:1:1101:12505:10073 2:N:0:1
TACTAGGGTATCTAATCCTGTTTGCTCCCCACGCTTTCGAGCCTCAGCGTCAGTAATGGACCAGTATGTCGCCTTCGCCACTGGTGTTCTTCCGAATATCTACGAATTTCACCTCTACACTCGGAGTTCCACATACCTCTTCCATACTCAAGATAGCCAGTATCAAAGGCAATTCCAAGGTTGAGCCCTGGGCTTTCACCTCTGACTAACCTATCCGCCTACGCTCCCTTTAAACCCAATACTCACG
+
CCCCCGGGGGGGGGGGGGGGGGGGGGGGGGGGGGGGGGGGGGGGGGGGGGGGGGGGGGGGGGGGGGGGGGGGGGGGGGGGGGGGFGGGGGGGGGGGGGFGGGGGGFGFGGGGGGGFGGGGGGGGGGGGGGGGGGGGGFGFFFFFGFGFGF8DFDG?FGGFGGFGEFGGFGFFFFFBFF8@DEGGFGGFFGGFFFFGFFGFFFFFFFF<@)8CFAFF5CF5=@=A)4@FDGFEEFFBGF2>EBCBF25
@M00200:205:000000000-AKKM3:1:1101:3905:10112 2:N:0:1
TACCGGGGTATCTAATCCCGTTTGCTCCCCACGCTTTCGCGCCTCAGCGTCAGTCACCGTCCAGAAGGCCGCCTTCGCCACCGGTGTTCCTCCCGATCTCTACACATTTCACCGCTACACCGGGAATTCCACCTTCCTCTCCGGGACTCAAGAGAAGCAGTCTCGGGCGCAGTTCCTCGGTTGGGCCGAGGGATTTCACACCCGACTTACCTCCCCGCCTACGCGCCCTTTAAGCCCAATACTCAAGAGAC
+
CCCCCGGGGGGGGGGFGCFGGGGGGGGGGGGGGGGGGGGGEGGGGGGGGGGGEGGGGGGGGGGGGGGGGGGGGGGGGGGGGGGGGGGGGGGGGGGEFFGGGGGFFGGGGGGGGGGDDGGFGEEGGDGFGGGGGGG8@FGEFGGEG*9@GFEGGFDFFG>FFFCGFFGGFD4>?4F=@AD?:;G3>FEEFCGDDGGF;:F:::>>,-46>A?AFFGE>G>???F8;EEGGFF2<<A5C?(().67)5<),4(
@M00200:205:000000000-AKKM3:1:1101:23974:10117 2:N:0:1
TACCGGGGTATCTAATCCTGTTTGCTCCCCACGCTTTCGAGCCTCAGCGTCAGTAATGGACCAGTATGTCGCCTTCGCCACTGGTGTTCTTCCGAATATCTACGAATTTCACCTCTACACTCGGAGTTCCACATACCTCTTCCATACTCAAGATAGCCAGTATCAAAGGCAATTCCAAGGTTGAGCCCTGGGCTTTCACCTCTGACTAAACTATCCGCCTACGCTCCCTTTAAACCCAGTACTCACGACAT
+
CCCCCGGGGGGGGGGGGGGGGGGGGGGGGGGGGGGGGGGGGGGGGGGGGGGGGGGGGGGGGGGGGGGGGGFGGGGGGGGGGGGGGGGGGGGGGGGGGGGGGGGGGGGGGGGGGGGFGGGGGGFE7EGGGGGGGGGFGFGEFGGFGFGFGFGDGFFFFGGFGGFGFFGABFBDFEFFFFGFGGGFBCGFFFFFFGGGFFGFFBFEEF;7:CC76AFF>F>DAB=>DEFGDF3=CEFBE@B:4>EFE((6(,(
@M00200:205:000000000-AKKM3:1:1101:10401:10124 2:N:0:1
TACCAGGGTATCTAATCCCGTTTGCTCCCCTAGCTTTCGCGCCTCAGCGTCAGTGTCGGTCCAGGAAGCCGCCTTCGCCACCGGTGTTCCTCCGGATATCTACGCATTTCACCGCTACACCCGGAATTCCGCTTCCCTCTCCCGAACTCAAGCCTCGCAGTTTTCCACGCCATTCCCCGGTTGAGCCGGGGGATTTCACGCGGAACTTACAACACCGCCTACGCGCCCTTTACACCCAGTACTAAAGCGC
+
CCCCCGGGGGGGGFGGGGGGGGFGGGGGGGGCFGGGGGG7CEGGGGGGGGGGGGGGFGGE,FFCC7@EFFGGGGGGGGGGGGDGGGGGGGGGGGGEFGGGGGGGGGGGGFGGGCE>CGGGGGGEFEGGFGGG6E>@DFFBD@FEGFGFGF9;F79:AGDFECCFEBFFFGF>EEAFFADAFED*;<,6)?E:>GGG+)C;?6>(4906).6<:FGE97><8:(86EFG190)6<28>:1?A<).)4))((
@M00200:205:000000000-AKKM3:1:1101:16624:10132 2:N:0:1
TACAGGGGTATCTAATCCTGTTTGCTCCCCACGCTTTCGAGCCTCAGCGTCAGTAATGGACCAGTATGTCGCCTTCGCCACTGGTGTTCTTCCGAGTATCTACGAATTTCACCTCTACACTCGGAGTTCCACATACCTCTTCCATACTCAAGATAGCCAGTATCAAAGGCAATTCCAAGGTTGAGCCCTGGGCTTTCACCTCTGACTACACTATCCGCCTACGCTCCCTTTAAGCCCAATACTCAAG
+
CCCCCGGGGGGGGGGGGGGGGGGGGGGGGGGGGGGGGGGGGDGGGGGGGGGGGGGGGGGGGGGGGGGGGGGGGGGGGGGGGGGGFGEFGGGGGGFGGGGGGGGGGCGGGGGGGGGFGFGGGGGGFGEGGGGGGGGFFFGFFGGFDFCEGF@?CDCDFGGF?+;DDEGGFGFFFF7FFFGFGCFGFGGFFGGFFFFFAEFFF5C@EC5A):@EFEGCDFF>A5<>DGFG98@EE;E(==2BFEEFFFE
@M00200:205:000000000-AKKM3:1:1101:15480:10157 2:N:0:1
TACAAGGGTATCTAATCCTGTTTGCTCCCCACGCTTTCGAGCCTCAGCGTCAGTAATGGACCAGTATGTCGCCTTCGCCACTGGTGTTCTTCCGAATATCTACGAATTTCACCTCTACACTCGGAGTTCCACATACCTCTTCCATACTCAAGATAGCCAGTATCAAAGGCAATTCCAAGGTTGAGCCCTGGGCTTTCACCTCTGACTAAACTATCCGCCTACGCTCCCTTTAAACCCAGTACTCAAG
+
CCCCCGGGGGGGGGGGGGGGGGGGGGGGGGGGGGGGGGGGGGGGGGGGGGGGGGGGGGGGGGGGGGGGGGGGGGGGGGGGGGGGGGGGGGGGGGCGDGGGGGGGGGGGGGGGGGGFGGGGGGGGGGGGFGGGGGGGGFGFFGGFGFGFGF8DGFDFFGGFFFDFEDGGFCFDFEFFFFFDDFGGFGGFFGGFFCFGFFGFFFFFFFFFEEFEFFGGFFEA=:=EFDFGDDEC4:9BD@=EFBEEE>3
@M00200:205:000000000-AKKM3:1:1101:2923:10162 2:N:0:1
TACTGGGGTATCTAATCCTGTTTGCTCCCCACGCTTTCGAGCCTCAGCGTCAGTAATGGACCAGTATGTCGCCTTCGCCACTGGTGTTCTTCCGAATATCTACGAATTTCACCTCTACACCCGGAGTTCCACATACCTCTTCCATACTCAAGATAGCCAGTATCAAAGGCACTTCCATGGTTGAGCCCTGGGCTTTCACCTCTGACTAAACTAACCGCCTACGCTCCCTTTAACCCCAATACTCAAGATAT
+
CCCCCGGGGGGGGGFFGGGGGD<FGGGGGGGGGECFGGEFDEFGGGGGGGGGGG9AF9FD56CFFGFFGFFFEGGGFG,CCAFGGBECFG8F9CEEGFGGGGGGGGGCGFFGGG8?FFGG,+6++@BFGGDG+=AF?FE5DG;DF7DEF9=D,?D?DFC9=D9CD+=DFFD);=FFF+=:FA6DDGGFFGC5699?4;@C6080*88*:5)**)45>D99=)55/:?DDD548*>=@55BF5)33=)).))
@M00200:205:000000000-AKKM3:1:1101:11661:10165 2:N:0:1
TACTCGGGTATCTAATCCTGTTCGCTCCCCACACTTTCGCTCCTCAGCGTCAGGTAATGCCCAGAGAACCGCCTTCGCCACCGGTGTTCCTCCTGATATCTGCGCATTTCACCGCTACACCAGGAATTCCGTTCTCCCCTGCATACCTCCAGTCTGCCCGTATCGAAAGCAAGCCAGGTGTTAAGCACCTGGTTTTCACTCCCGACGCGACAAACCGCCTACGAGCCCTTTATGCCCAATACTAAAG
+
CCCCCGGGGGGGGGGGGGGGGGGGGGGGGGGGGGGGGGGGGGGGGGGGGGGGGGGGGGGGGGGGGGGGGGGGGGEGGGGGGGGGGGGGGGGGGGGGGGGGGGGGGEGGGGGGGGDEGGGGGGGGGGFGGGGGGGGFGFGFFGGFGFGFGFGGGGFDFEGEGGFGFFGGBFFFFFFFFFGFFEDFFGGFFGGFFFFGFFGFF>B99:@@2:>BBFGG>GF??DFD(:>CGG:A<<24*46:?D)-.5<
@M00200:205:000000000-AKKM3:1:1101:6798:10207 2:N:0:1
TACAAGGGTATCTAATCCTGTTTGCTCCCCACGCTTTCGCGCCTCAGCGTCAGATCCGGACCAGTGAGCCGCCTTCGCCACTGGTGTTCTTGCGAATATCTACGAATTTCACCTCTACACTCGCAGTTCCACTCACCTCTTCCGGTCTCAAGCCAAGCAGTATCGAAGGCAATTCCGTGGTTGAGCCACGGGCTTTCACCCCCAACTTACAAGGCCGCCTACGCGCCCTTTATACCCAGTACTCAAG
+
CCCCCGGGGGGGGGGGGGGGGGGGGGGGGGGGGGGGGGGGGGGGGGGGGGGGGGGGGGGGGGGGGGGGGGGGGGGGGGGGGGGGGGGGGGGGGGGGGGGFGGGGGGGGGGGAFGGFGGGGGGGGGGEGGGGGGGGFGFGFFDGFGFGAGFCGG8DFFGGDADEGAFGGFGFBFEFAAC?DGGG5AFFFFGGFFGGGBEFFFBFB>23*78B4@2EGBGFF03@>@EEG)08AA4A<C<:B<ABFFFF
@M00200:205:000000000-AKKM3:1:1101:26738:10216 2:N:0:1
TACTCGGGTATCTAATCCTGTTTGCTCCCCTAGCTTTCGTGCCTCAGCGTCAGAAATCGTCCAGGGACTCGCCTTCGCCACTGGTGTTCCACTTGATATCTACGCATTTCACTGCTACACCAAGTATTCCAGTCCCCCCTCCGACTCTCTAGCCGAATAGTATTCAATGCCATTTCCGAGTTAAGCTCGGAGATTTCACATCAAACTTACCAGACCGCCTACGCACCCTTTAAGCCCAATACTCACG
+
CCCCCGGGGGGGGGGGGGGGGGGGGGGGGGD<CFFFGGGGGGGGGGGGGGGGCAFFGGGGG,,CCCDG@FGGGGGGGGCGCFGFGGGGGCAEBFGGGGAFGGFDGGGGGGGGGGGFGGFGGG8EE9DGGF,9?9=E1<EF5EEAG50:D5@DEGCEBC6?FCF80D=87DDDDDFFF>C5@GC+3@,9A++00@EC9EF*2:8:**:A=1<6)<ECBDB9@5@B@G:<*;/;3)74:0=;3=<<>(,
@M00200:205:000000000-AKKM3:1:1101:8574:10232 2:N:0:1
TACGAGGGTATCTAATCCTGTTTGCTCCCCACGCTGTCGCGCCTCAGCGTCAGCCACAGCCCAGCGGGCCGCCTTCGCCACCGGTGTTCTTCCGGATCTCTACGCATTCCACCGCTACACCCGGAATTCCACCCGCCTCTACTGTGCTCCAGCGCGGGAGTCGCCACGGCCGATCCGGGGTTGAGCCCCGGACTTTCACCGCCGCCTCCCCGCGCCGCCTACGCGCCCTTTAAACCCAGTAGTCAAG
+
CCCCCGGGGGGGGGGGGGGGGGGGGGGGGGGGGGGGGGGFGGGGGGGGGGGGGGGFGGGGFEEFFGGGGGGGGGGGGGGGGGGGGGGDFFGGFCBFFECGFDFFFGGDF;FFGGGFDCFGGEEEGE?DFCFGGG=C>5;@FGGFCFFCC>FGFGGEEGGFGGBD7BGGEEB>B9>>>BCBE*96@D::BDC>>EFGFDGDF>B>>9?(48439BGE0CB<<<:)-809)*)46971:11,6)-.5))
@M00200:205:000000000-AKKM3:1:1101:8613:10261 2:N:0:1
TACGAGGGTATCTAATCCTGTTCGCTCCCCACACTTTCGCTCCTCAGCGTCAGGTCATTCCCAGAGAACCGCCTTCGCCACTGGTGTTCCTCCTGATATCTGCGCATTTCACCGCTACACCAGGAATTCCGTTCTCCCCTGAATACCTCTAGTCTGCCCGTATCGGAAGCAAGCGCCGTGTTAAGCACGGCGTTTTCACTCCCGACGAGACAAACCGCCTACGAGCCCTTTAAACCCAGTACTCAAG
+
CCCCCGGGGGGGGGGGGGGGGGGGGGGGGGGGCGGFFGGGGGGGGGGFFGGGGGGGGGGGGGGGGGGGGGGGGGGGGGGGG8FGGDFFGGGCFGGGGGGGGGGGEGGGGGGGGGGFGGGGGGGGGGGGGGGGFGGCCFGDFGGFFFF7A5AFF8FFBF=@GGFGFECEACF@FFFFFAGFGGG9CFG6?7??::CC@7CC==79D=6(6(1=@18@1>D1;;(80?7<><>4:9ABC?1(54)6:0<
@M00200:205:000000000-AKKM3:1:1101:23379:10266 2:N:0:1
TACAGGGGTATCTAATCCTGTTTGCTCCCCACGCTTTCGAGCCTCAGCGTCAGTAATGGACCAGTATGTCGCCTTCGCCACTGGTGTTCTTCCGAATATCTACGAATTTCACCTCTACACTCGGAGTTCCACATACCTCTTCCATACTCACGATAGCCAGTATCAAAGGCAATTCCAAGGTTGAGCCCTGGGCTTTCACCTCTGACTAAACTATCCGCCTACGCTCCCTTTCAACCCAGTACTCAAGATAC
+
CCCCCGGGGGGGGGGGGGGGGGGGGGGGGGGGGGGGGGGGGGGGGGGGGGGEGGGFGGCFGGGGGFFGGGFGGGGGCGEGGGGGFFGGGGGGGGGGG7DGGFFGE8FEGGGFGGGFGGGGGFEC7@EFGGFGGGGGGFGEFGGFGFGEGF86+=0:=DFFGFFD79=DFGF=FEFF7;=:CD?F*@,@FGF56CFFFCGF@CEECFFE58)*A=EG9CDF===95CFG*;5*9@C2C(27=E<EE=.**1*
@M00200:205:000000000-AKKM3:1:1101:9143:10272 2:N:0:1
TACTGGGGTATCTAATCCCGTTCGCTCCCCTAGCTTTCGCGCCTCAGCGTCAGTGTCAGCCCAGCAACCCGCCTTCGCCGCAGGTGTTCCTCTCGATATCTACGCATTTCACCGCTACACCGAGAATTCCAGTTGCCCCTTCTGCACTCTAGCCCTGCAGTATCGGCTGACCGTTCCGGGTTATGCCCGGAGATTTCACAGTCGACTTGCAGAGGCCGCCTACGCGCCCTTTACACCCAGTACTCACG
+
CCCCCGGGGGGGGGGGGFGGGGGGGGGGGGGGGGGGGGGGGGGGGGGGGGGGGGGGGGGGGGGGGGGGGGGGGGGGGGGGGGGGGGGGGGGGGGGGGFGGGGGGGGGGGGGGGGGFGGGGGGGGGGGFFGGGGGGGEFFDFGF?FFGFGFGFGGGFFGFFGGCGDFGGFCFFE=DC*5;BGGGGFGGFEDED;FFFF4=EEFFFFFDFE<;@<?>E05;>;;()41;CGCFFFBFFG(4(8922A<(4
@M00200:205:000000000-AKKM3:1:1101:20342:10300 2:N:0:1
TACGCGGGTATCTAATCCTGTTTGCTCCCCACGCTTTCGAGCCTCAGCGTCAGTAATGAGCCAGTGTGTCGCCTTCGCCACTGGTGTTCTTCCGAATATCTACGAATTTCACCTCTACACTCGGAGTTCCACACACCTCTCTCATACTCAAGACACCCAGTATCAAAGGCAATTCCGAGGTTGAGCCCCGGGATTTCACCCCTGACTTAAATGTCCGCCTACGCTCCCTTTACACCCAATACTCAAGAGAC
+
CCCCCGGGGGGGGGGGGGGGGGGGGGGGGGGGGGGGGGGGGGGGGGGGGGGGGGGGGGGGGGGGGGGGGGGGGGGGGGGGGGGGGGGGGFGGGGGGGGGGGGGGGGGGGGGGGGGFGGGGGGGGGEGGGGGGFG68EBGDFFGFGFGEGFF+EFGFFGGFGGEFE7A=DF?CF@FF6@?5@DFG5:,?9C?DF>EGFFGFF@25(65ECCF*1@CE2CD;6=(51CFG<7@3>E81=@(5@>)))5)-(4(
@M00200:205:000000000-AKKM3:1:1101:25950:10311 2:N:0:1
TACTCGGGTATCTAATCCTGTTTGCTACCCACGCTTTCGAGCCTCAGTGTCAGTGACAGTCCAGAGAGCCGCTTTCGCCACCGGTGTTCCTCCATATATCTACGCATTTCACCGCTACACATGGAATTCCACTCTCCTCTACTGCACTCAAGTCTAACAGTTTCCAATGCACACAATGGTTGAGCCACTGCCTTTTACATCAGACTTATTAAACCACCTGCGCTCGCTTTAAGCCCAGTACTCACG
+
CCCCCGGGGGGGGGGGGGGGGFGGGGGFGGGGGGGGGGGGGGGGGGGGGGGGGGGGGGGGGGGGGGGGGGGGGGGGGGGBFGGGGGGGGGGGGGGGGGGGGGGGGGGGGFGGGGGFGGGGFGGGGCGGGGFFGGGFGFDEFGGFGFGFGB,=EFFFDFFFDDE@EDFGFGFFFFF5DDDFGGGGFGGFB=?FAFGGFEGFFFEFEF7CCFFFFE6@C59C5>2/>C?DGGFFBE(/=2>;@CC=(7
@M00200:205:000000000-AKKM3:1:1101:9109:10318 2:N:0:1
TACTAGGGTATCTAATCCCGTTCGCTCCCCCAGCTTTCGCGCCTCAGCGTCAGTCACTGTCCAGGTAGCCGCCTTCGCCGCAGGTGTTCCTCCCAATATCTACGCATTTCACCGCTACACTGGGAATTCCACTACCCCCTCCAGAACTCAAGCAAAACAGTTTCAGATGCAATTCCCAAGTTAAGCCCGGGGCTTTCACATCTGACTTGCCTTGCCGCCTACGCGCCCTTTACCACCAGTACTCAAGCGAC
+
CCCCCGGGGGGGGGGGGGGGGGGGGGGGGGGGGGGGGGGGGGGGGGGGGGGGGGGGGGGGGGGGGGGGGGGGGGGGGGGGGGGGGGGGGGGGGGGGGGGGGGGGDEGGGGGGGGGFGGGGGGGGBFGGGGFGGFGG8DE5BGFFGF?DGFGGGGFFDEFFGGFGFFGGFGFCFFFFFF7AFEFFFGGFFGGFDGGFF4CEEF?CEEEF@4>C?>CG>GB;(,6A;EDGC<8CE))6;0:9ADDDF?B24?(
@M00200:205:000000000-AKKM3:1:1101:15177:10344 2:N:0:1
TACTAGGGTATCTAATCCTGTTCGCTCCCCACACTTTCGCTCCTCAGCGTCAGGTCATGCCCAGAGAACCGCCTTCGCCACCGGTGTTCCTCCTGATATCTGCGCATTTCACCGCTACACCAGGAATTCCGTTCTCCCCTGCATACCTCTAGTCTGCCCGTATCGAAAGCAAGCCAGGTGTTAAGCACCTGGTTTTCACTCCCGACGCGACAAACCGCCTACGAGCCCTTTAAGCCCAGTACTCAAG
+
CCCCCGGGGGGGGGGGGGGGGGGGGGGGGGGGGGGGGGGGGGGGCGGGGGGGGGGGGGGGGGGGGGGGGGGGGGGGGGGGGGGGGGGGGGGGGGGGGGGGGGGGGGGGGGGGGGGFGGGGGGGGGGGFGGGFFGFC9FGDFGGFGFGFGFGGGGGFFCGFGDDG>FGGFGFFF=FFFFCAFEGGFGGFFGFFFGFFFEGFFFFFFFF=B>@B@DG5:D:??@FB<E)949:DA44,2,.4<DA<B>7
@M00200:205:000000000-AKKM3:1:1101:17769:10348 2:N:0:1
TACCCGGGTATCTAATCCTGTTTGCTCCCCACGCTTTCGCGCCTCAGCGTCAGAACCGGACCAGACAGCCGCCTTCGCCACTGGTGTTCTTGCGAATATCTACGAATTTCACCTCTACACTCGCAGTTCCGCTGTCCTCTTCCGGTCTCAAGCCAACCAGTATCGAAGGCAATTCTGTGGTTGAGCCACAGGCTTTCACCCCCGACTTAATCGGCCGCCTACGCGCCCTTTAAGCCCAATACTCAAGAGAC
+
CCCCCGGGGGGGGGGGGGGGGGGGGGGGGGGGGGGGGGGGGGGGGGGGGGGGGGGGGGGGGGGGGGGGGGGGGGGGGGDGGGGGFGGGGGGGGGGGGGGGGGGGGGGGGGGGGGGFGGGGGGGGGGGGGGGGGGGGGFGFFGGFGEGFGFFGGFDFFGGFAFCG=FFGEGFFFFFFFFGFGGGGFGGFFGGFFFGFAFGFFFF@FFFD;9?EF;E:1CE;BBBE>EFGCF2><>4?GB?BDB<<A0<423(
@M00200:205:000000000-AKKM3:1:1101:20551:10350 2:N:0:1
TACCGGGGTATCTAATCCTGTTTGCTCCCCACGCTTTCGCGCCTCAGCGTCAGTTACAGTCCAGAGAGCCGCCTTCGCCACTGGTGTTCCTCCACATCTCTACGCATTTCACCGCTACACATGGAATTCCGCTCTCCTCTTCTGCACTCAAGTCTCCCAGTTTCCAGTGCGTCACGGGGTTGAGCCCCGCACTTCGACACCAGACTTAAGAAACCGCCTGCGCGCGCTTTACACCCAATACTCAAG
+
CCCCCGGGGGGGGGGGGGGGGGGGGGGGGGGGGGGGGGGGGGGGGGGGGGGGGFFFGGGGGGGGGGGGGGGGGGGGGGGGGFGGFGGGGGGGGGGGGGGGGGGGGGGGGGGGGGDFGGGGGGGGGFCGGFF>DEGGGFGFBFGFGFGFGFF?FGGFFGGF=DDGBFGFFGEFFFEF>BGDDGGGAFCEEDGFF?,:F@GBFFDBF@56;EECDFCE>:>?;128;?5)39A)6>?>504:?A?AF<
@M00200:205:000000000-AKKM3:1:1101:17322:10353 2:N:0:1
TACAGGGGTATCTAATCCTGTTCGCTCCCCACACTTTCGCTCCTCAGCGTCAGGTCATTCCCAGAGAACCGCCTTCGCCACCGGTGTTCCTCCTGATATCTGCGCATTTCACCGCTACACCAGGAATTCCGTTCTCCCCTGAATACCTCTAGTCTGCCCGTATCGGAAGCAAGCGCCGTGTTAAGCACGGCGTTTTCACTCCCGACGCGACAAACCGCCTACGAGCCCTTTAAGCCCAATACTCAAGAGAC
+
CCCCCGGGGGGGGGGGGGGGGGGGGGGGGGGGGGGGGGGGGGGGGGGGGGGGGGGGGGGGGGGGGGGGGGGGGGGGGGGGGGGGGGGGGGGGGGGGGGGGGGGGGGGGGGGGGGGFGGGGGGGGGGGGGGGGGGGFFFDDFGFFDFGFGFCFFGGFFGGFGGFFF5DG5EFEFFFEFFGFGGFEFFGFF4>BEGGDFFGFFFFB=9@FF(39;DGGFGF?(48:0CDGC<)>)4<:FBBFBF4?<?>2<?(
@M00200:205:000000000-AKKM3:1:1101:26524:10357 2:N:0:1
TACGCGGGTATCTAATCCTGTTTGCTCCCCACGCTTTCGAGCCTCAGCGTCAGTAATGAGCCAGTGTGTCGCCTTCGCCACTGGTGTTCTTCCGAATATCTACGAATTTCACCTCTACACTCGGAGTTCCACACACCTCTCTCATACTCAAGACACCCAGTATCAAAGGCAATTCCGAGGTTGAGCCCCGGGATTTCACCCCTGACTTAAATGTCCGCCTACGCTCCCTTTACACCCACTACTCAAG
+
CCCCCGGGGGGGGGGGGGGGGGGGGGGGGGGGGGGGGGGGGGGGGGGGGGGGGGGGGGGGGGGGGGGGGGDGGGGGGGGGGGFGGGGGGGGGGGGEGGGGGGGGG8FEGGGGGGGFCFGGGGGEFEEFGFGGGGGGGFGBFGGBDDFDFFGGCFGFFEDFF9EGEFGGBGFFFF?CFAG>>87DAFGFFDGBEGCFFEGFFFFFFFFFF4@EEEFGDGFDFF;B<EFGC76>)))6C7(34:BFA(4
@M00200:205:000000000-AKKM3:1:1101:22632:10419 2:N:0:1
TACTAGGGTATCTAATCCTGTTTGCTCCCCACGCTTTCGCGTCTCAGCGTCAGTACCGTCCCAGCGAGCTGCCTTCGCCATTGGTGTTCCTCCTGATATCTGCGCATTTCACCGCTACACCAGGAATTCCACTCGCCTCTTCCGGACTCTAGCCCGACAGTTTCCACCGGCATCCCAGGGTTGAGCCCTGGACTTTCACGGCGGACTTACCGGGCCGCCTACACGCTCTTTATACCCAATACTCAAG
+
CCCCCGGGGGGGGGGGGGGGGGGGGGGGGGGGGGGGGGGGGGGGGGGGGGGGGGGGGGGGGGGGGGGGGGGGGGGGGGGGGGGGGGGGGGGGGGGGGGGGGGGGGGGGGGGGGGGFGGGGGGGGGGGGGGGGGGGGGFDEFGGFGEGFGFGGGGGFFGGFGGFGEFFGFGFFFFFFFFGDGGGGFGGFFGGFFGGFFCGDFFFFF@9EEFFFFBEE>GF??1:F??7C5CFFF926C<:BFFFFFFF
@M00200:205:000000000-AKKM3:1:1101:8098:10424 2:N:0:1
TACAGGGGTATCTAATCCTGTTTGCTACCCACGCTTTCGCACCTCAGTGTCAGTGTCAGTCCAGAAGGCCGCCTTCGCCACTGGTATTCCTCCCGATCTCTACGCATTTCACCGCTACACCGGGAATTCTACCTTCCTCTCCTGCACTCTAGCTTGACAGTTCCGGATGCCGTTCCCAGGTTGAGCCCGGGGCTTTCACAACCGGCTTATCAAGCCACCTACGCGCGCTTTACACCCAGTACTCAAGAGAC
+
CCCCCGGGGGGGGGGGGGGGGGGGGGGGGGGGGGGGGGGGGGGGGGGGGGGGGGGGGGGGGGGGGGGGGGGGGGGGGGGGGGGGGGGGGGGGGGGGGGGGGGGGGGGGGGGGGGGFGGGGGGGGGGGGGGGGGGGGGFGFFGGFGFGFGBGGGGGFFGGFGGFGDFGGFGFFFFFFFF??FGGGFFGFFGGFFGGG>4B6EF@F=@@=>CEF3)?83CFDFF6>9C5DDC?FFDF<G?87)-54)(4)4((
@M00200:205:000000000-AKKM3:1:1101:10901:10426 2:N:0:1
TACTAGGGTATCTAATCCTGTTTGCTCCCCACGCTTTCGCGTCTCAGCGTCAGTCACCGTCCAGAGGGCCGCCTTCGCCACCGGTGTTCCTCCTGATATCTACGCATTTCACCGCTACACCAGGAATTCCACCCTCCTCTCCGGGACTCGAGTCCGCCAGTTTCCAATGCCCTTCCGGCGGTGAGCCCCGGGCTTTCACATCAGACTTAGCGGACCGCCTCCACGCCCTTTACACCCAGTACTCACGCGAC
+
CCCCCGGGGGGGGGGGGGGGGGGGGGGGGGGGGGGGGGGGGGGGFGGGGGGGGGGFGGGGGGGGGGGGGGGGGGGGGGGGGGGGGGGGGGFGGGGGFGGGGGGGGGGGGGFGGGGFGGFFGGGGGGGGGGGGGGGFGFGFFGGDEDGFGFGD9CCDECD><F@FEFGGFGACA5?A>**3*49<AFGFAGCA>CCFFFGF)4.73E@ECCEF9(:89C>80((51C>7/>:AF48:E1?29<:AA(((,(,
@M00200:205:000000000-AKKM3:1:1101:8432:10429 2:N:0:1
TACGGGGGTATCTAATCCTGTTTGCTCCCCACGCTTTCGAGCCTCAGCGTCAGTAATGGACCAGTATGTCGCCTTCGCCACTGGTGTTCTTCCGAATATCTACGAATTTCACCTCTACACTCGGAATTCTACATACCTCTTCCATACTCAAGATATCCAGTATCAAAGGCAATTCCAAGGTTGAGCCCTGGGCTTTCACCTCTGACTAAACTATCCGCCTACGCACCCTTTATACCCAGTCCTCAAG
+
CCCC8FGGGGGGGGGGGGGGGGGGGGGGGGGGDGGGGGG@EG:F8FGGGGGGGGF9,F,:@@CC6EEF<@FFGGGGGGGG>,EFGGGGG9EGGCFFGGGGGGGGGGGGGGGGC,@DGFGGD8DEE+@FGAFFGDDGGFGFBGG9AFGDD?F6,+?+1@C5F9*C;DD9DFFBFFFF9A65FF7CFCF56CFF*@CFFEC*:@6@AE6*17=6AAFF>FFF?@@5(4/:9F@F4)7CC<<()/)17.)
@M00200:205:000000000-AKKM3:1:1101:9304:10433 2:N:0:1
TACGAGGGTATCTAATCCTGTTCGCTACCCACGCTTTCGCTCCTCAGCGTCAGGTAAGGCCCAGAGAGCCGCCTTCGCCACCGGTGTTCTTCCTGATATCTGCGCATTCCACCGCTACACCAGGAGTTCCGCTCTCCCCTGCCTACCTCTAGTCTGCCCGTATCGGCTGCAGGCCCGGAGTTAAGCTCCGAGTTTTCACTCCCGACGCGACATACCGCCTACGAGCCCTTTAAACCCAGTCCTCAAG
+
CCCCCGGGGGGGGGGGGGGGGGCGEGGGGGGGGGGGGGGECG:EFGDGGGGGG?@@6EGGG:BF@DCFG8FGGGGGGGGG,EGG=FFGGGFG?FGGGGFGGGEGGCFGFGGGGGGFGGGGGGDEGGGGGGGG61+EF5@8*DEFGFGFGBDFDC9FFDCEGCCG55++3CC5?5*09*;@GFD7AF<AFC*)2CFCFCGC53:;<B0(69BFF2CE?376::1)(2<FC*8A>640;4(().-)-).
@M00200:205:000000000-AKKM3:1:1101:4257:10440 2:N:0:1
TACTAGGGTATCTAATCCCGTTTACTACCCTAGCTGTCGCGTCTGAGTGTCAGAAACAGACCAGAAGATCGCCTTCGCCACTGGTGTTCCTCCCGATATCTACGCATTTCACCACTACACCGGGAATTCCATCTTCCTCTTCTGCTCTCTAGCCCGGTAGTATTAGACGACCTCTCCCAGTTGAGCCGGGTGATTTCACGCCTAACTTACCAAGCCACCTGCACGCGCTTTAAACCCAATACTCAAGCGAC
+
9CCCCGGGGGGGGGGCFGGGGGGGGGGGAFGFFFDFGGGGGFGGFFEG<FFGCGFGGGGGGCFGGFGGGGGDGGGGGDGGGGGGGGCEGGDDEFE7>@EG;A9BC>FGGGGGGGGFGGFGFGDGGGGGGFFGGFGFFFGFFGGCDFGFGFGG,?6A>CCBDD>FBD7D9CAA>5AAF696DC+<?CFBAD*9*@5=;;C52-)):51*1::;:BCC2F6B.(52(/)2)216?CF@E;(()654C1))/2-
@M00200:205:000000000-AKKM3:1:1101:25959:10440 2:N:0:1
TACGGGGGTATCTAATCCTGTTTGCTCCCCACGCTTTCATGCCTCAGCGTCAGTTGCCGTCCAGAGAGTCGCTTTCGCCACCGGTATTCCTCCCGATATCTACGCATTTCACCGCTACACCGGGAATTCCACTCTCCCCTCCGGCACTCTAGCCTCCCAGTTTCTAGCGCCCTTCCAGGGCTGAGCCCTGGGCTTTCACGTCAGACTTAAGAGGCCGCCTACGCACCCTTTATGCCCAGTACTCAAG
+
CCCCCGGGGGGGGGGGGGGGGGGGGGGGGGGGGGGGGGGGGGGGGGGGGGGGGGGGGGGGGGGGGGGGGGGGGGGGGGGEGGGGGGGGGGGGGGGGGGGGGGGGGGGGFFGGGGGEDEGFGGGGFEFGGGGGGGGGGFGFFGGFGFGFGACFFGGFFGGFEGFGFFGGFGFAFDFFFFGEGFGGFGFFFGGFFGFF8EFDFFFFFFFEFEFEEFGGFGF:::BDBGEDC576>AA<F?:3<BF<A?D
@M00200:205:000000000-AKKM3:1:1101:5424:10456 2:N:0:1
TACGGGGGTATCTAATCCTGTTCGCTCCCCACACTTTCGCTCCTCAGCGTCAGGTAATGCCCAGAGAACCGCCTTCGCCACCGGTGTTCCTCCTGATATCTGCGCATTTCACCGCTACACCAGGAATTCCGTTCTCCCCTGCATACCTCCAGTCTGCCCGTATCGAAAGCAAGCCAGGTGTTAAGCACCTGGTTTTCACTCCCGACGCGACAAACCGCCTACGAGCCCTTTAAGCCCAATACTCAAGAGAC
+
CCCCCGGGGGGGGGGGGGGGGGGGGEGGGGGGGGGGGGGGGGGGGGGGGGGGGGGGGGGGGGGGGGGGGGGGGEGGGGGGGGGGGGGGGGGGGGGGGGGGGGFGGGGGGGGGGEGFGGGGGFGGG@FGGGGFFGGGGFGFFGGFGFGEGFGGGGGFFFFFGGFGFFGGEFABFFFFFAGFGCGFFGGF;FGFFCFGFCGFE:>>591>FFFBFFGG9DF?:?0.4?DF*05-:>2:CB?7)34<<B?A?((
@M00200:205:000000000-AKKM3:1:1101:24970:10470 2:N:0:1
TACTGGGGTATCTAATCCTGTTTGCTCCCCACGCTTTCGCGCCTCAGCGTCAGATCCGGACCAGTGAGCCGCCTTCGCCACTGGTGTTCTTGCGAATATCTACGAATTTCACCTCTACACTCGCAGTTCCACTCACCTCTTCCGGTCTCAAGCCAAGCAGTATCGAAGGCAATTCCGTGGTTGAGCCACAGGCTTTCACCCCCGACTTAATCGGCCGCCTACGCGCCCTTTATGCCCAGTACTCAAG
+
CCCCCGGGGGGGGGGGGGGGGGGGGGGGGGGGGGGGGGGGGGGGGGGGGGGGGGGGGGGGGGGGGGGGGGGGGGGGGGGGGGGGGGGGGGFGGGGGGGGGGGGGGGGGGGGGGGGFGGGGGGGGGGGGGGDGGGGGGFGFFFGAEFGDGFFFGGGFFGGFGGFGFFGGFGFFFFFF?99@EGDGFGGFFCCFFGGGFEGBDBFF@F>=:>EFD;EE9DD7?@FF;DEG3>3A><9A;)14<BFA222
@M00200:205:000000000-AKKM3:1:1101:24042:10479 2:N:0:1
TACTCGGGTATCTAATCCTGTTTGCTCCCCACGCTTTCGCGCCTCAGCGTCAGAACCGGACCAGACAGCCGCCTTCGCCACTGGTGTTCTTGCGAATATCTACGAATTTCACCTCTACACTCGCAGTTCCGCTGTCCTCTTCCGGTCTCAAGCCAACCAGTATCGAAGGCAATTCTGTGGTTGAGCCACAGGCTTTCACCCCCGACTTAATCGGCCGCCTACGCGCCCTTTATGCCCAGTACTCAAGCGAT
+
CCCCCGGGGGGGGGGGGGGGGGGGGGGGGGGGGGGGGGGGGGGGGGGGGGGGGGGGGGGGGGGGGGGGGGGGGGGGGGGGGGGGFGGGGGGGGGGGGGGGGGGGGFGGGGGGGGGFGGGGGGCGCGEGGFGGGGGDGFGEFGGFGF65@FFGGFFFFGGFGGCC=?CEFGFBFFFFFFGFGGGGFGGFFGGFFGGGFCCBFFFF(36?EEFFF;E=1CEFDFFF>GFG)2))6<>2A)3?ABBF<??)2:(
@M00200:205:000000000-AKKM3:1:1101:3642:10501 2:N:0:1
TACTAGGGTATCTAATCCTGTTTGCTCCCCACGCTGTCGCGCCTCAGCGTCAGCACGGGGACAGATTGCTCTGCCCCCTTCCGGCCCAGCAGACCGCCTTCGCCACCGGTGTTCTTCCGGATCTCTACGCATTCCACCGCTACACCCGGAATTCCGTCTGCCCCTACCGTGCTCCAGCCCAACAGTCGCCCACGCCGATCCGGGGTTGCGCCCCGGACTTTCACGCGAGCCTTATCGAGCCGCCTACGCGC
+
CCCCCGGGGGGGGGGGGGGGGGGGGGGGGGGGGGGGGGGGGGGGGGGGGGGGGGGGGGGGGGGGGGGGGGGGFGGFFGGGGGGGDGGEGGGFFGGGDGEGCGFFFEGGGGGGGGGFGGGGGGGGGGGGGGGGGGGGGFGFFGGFFFGAG5@7FGGFFGG>F;CD@FGGEDFFFEFFFFCD<CG4AFGDEGGDF5CFB(=9DFFF62(3(4>B;>GG>GD):))93CD3DDB:A)4>;46:>>012<((((-
@M00200:205:000000000-AKKM3:1:1101:19337:10502 2:N:0:1
TACTGGGGTATCTAATCCTGTTCGCTCCCCTAGCTTTCGCGCCTGAGCGTCAGGACAGGCCCAGAGAGCCGCCTTCGCCACCGGTGTTCCTCCCGATATCTGCGCATTTCACCGCTACACCGGGAATTCCGCTCTCCCCTACCTGCCTCTAGCCACGCAGTATCGGATGCAGGCCCGGGGTTGAGCCCCGGGTTTTCACATCCGACTTGCGTGGCCGCCTACGCGCGCTTTACACCCAATACTCAAG
+
CCCCCGGGGGGGGGGGGGGGGGGGGGGGGGGGGGGGGGGGGGGGGGGGGGGGGGGGGGGGGGGGGGGGGGGGGGGGGGGGGGGGGGGGGGGGGGGCGGGGGGGGGGGGGGGGGGGFGGGGGGGGGGFGGGFGGGGGGFGFFFGFGFGFGFGGGGGFAEGFEDCFDDDEFGFFFFDFFFDDGGDGFGGFFGGBEEGGFFF?E@;:?>FF<B>BB>CCBD>1?:?>2:)1)136A)<?E1::>0)8>?5
@M00200:205:000000000-AKKM3:1:1101:24874:10540 2:N:0:1
TACCAGGGTATCTAATCCTGTTTGCTCCCCACGCTTTCGAGCCTCAGCGTCAGTAATGGACCAGTATGTCGCCTTCGCCACTGGTGTTCTTCCGAATATCTACGAATTTCACCTCTACACTCGGAGTTCCACATACCTCTTCCATACTCAAGATAGCCAGTATCAAAGGCAATTCCAAGGTTGAGCCCTGGGCTTTCACCTCTGACTAAACTATCCGCCTACGCTCCCTTTAAACCCAGTACTCAAGAGA
+
CCCCCGGGGGGGGGGGGGGGGGGGGGGGGGGGGGGGGGGGGGGGGGGGGGGGGGGGGGGGGGGGGGGGGGGGGGGGGGGGGGGGFFGGGGGGGGGGGGGGGGGGGGG?FADGGFGFGGGGGGGGGGGEFCGGGGGGGFGEFAFFGFGFGFFFGGGFFFFFDFFGFFGGDGFD?EFFFBG?F8DDFFGAF?CFB?FF8CG@EFEFE<5;88CFF7>DFGD98:::)=?D4CB4EEFDG@2;*4*9C:>82:
@M00200:205:000000000-AKKM3:1:1101:21695:10551 2:N:0:1
TACAGGGGTATCTAATCCTGTTTGCTCCCCACGCTTTCGCGCCTCAGCGTCAGAACCGGACCAGACAGCCGCCTTCGCCACTGGTGTTCTTGCGAATATCTACGAATTTCACCTCTACACTCGCAGTTCCGCTGTCCTCTTCCGGTCTCAAGCCAACCAGTATCGAAGGCAATTCTGTGGTTGAGCCACAGGCTTTCACACCCGACTTAATCGGCCGCCTACGCGCCCCTTAAACCCAATACTCAAG
+
CCCCCGGGGGGGGGGGGGGGGGGGGGGGGGGGGGGGDGGGGGGGGGGGGGGGGGGGGGGGGGGGGGGGGGGGGGGGGGGEGGGGGGGGGGGGGGGGGGGGGGGGGCG+@FGFGGGFGFGGGGGGGGGGGGGGGGGFDFGFFGGFGFGFGF,ADDFFFGCAFGEGFFGGFGFFFFFFFFFFGGGGAFGFFF>>>>CDFEG*;2@@2@@DEFFFF<EE@GF18;@>>E>G)/4?BB3(;22133<?9>4
@M00200:205:000000000-AKKM3:1:1101:18695:10557 2:N:0:1
TACTGGGGTATCTAATCCTGTTTGCTCCCCACGCTTTCGAGCCTCAGCGTCAGTAATGAGCCAGTGTGTCGCCTTCGCCACTGGTGTTCTTCCGAATATCTACGAATTTCACCTCTACACTCGGAGTTCCACACACCTCTCTCATACTCAAGACACCCAGTATCAAAGGCAATTCCGAGGTTGAGCCCCGGGATTTCACCCCTGACTTACATGTCCGCCTACGCTCCCTTTAAACCCAATACTCAAGAGA
+
CCCCCGGGGGGGGGGGGGGGGGGGGGGGGGGGGGGGGGGGGGGGGGGGGGGGGGGGGGGGGGGGGGGGGGGGGGGGGGGGGGGGGGFGGGGGGGEGGGGGGGGGEGGGGGGGGGGFGFGGGGGGGGEFGFGGGGGGGFGFFGGFGFFFGFGFGGGFAGGFGGCGFFGF5DFBD8BFFBGBFDFFFFGFFGGFAEGDFFGFDFF=BEAFF*>4/AFF?GEFDF?E2:BG97=<)6@8C(2=)6?EE@E358
@M00200:205:000000000-AKKM3:1:1101:5890:10576 2:N:0:1
TACGGGGGTATCTAATCCTGTTTGCTCCCCACGCTTTCGAGCCTCAGCGTCAGTAATGGACCAGTATGTCGCCTTCGCCACTGGTGTTCTTCCGAATATCTACGAATTTCACCTCTACACTCGGAGTTCCACATACCTCTTCCATACTCAAGATAGCCAGTATCAAAGGCAATTCCAAGGTTGAGCCCTGGGCTTTCACCTCTGACTAAACTATCCGCCTACGCTCCCTTTACACCCAATACTCAAGAGA
+
CCCCCGGGEGGGGGGGGGGGGGGGGGGGGGGGGGGGGGGGGGGGGGGGGFGEGCGGGGGGGGGGGGGGGGGG>GGGGGGGGGGGGFFGGGGGGEGGGGGGGGEFECCFGGFFFFGFGGGGGGGGGGGGGFGGGGF=DDEDF9FFGFDDGFG?FGGFDFGFGFE99DFG5EDDFFABFAGFGGFGAEGF*97CF>FG+;A@C@==*/16:BFC=EE84CA297=>@G><8?EFFFE8C4;8E;?ECE3@@8
@M00200:205:000000000-AKKM3:1:1101:23718:10620 2:N:0:1
TACCAGGGTATCTAATCCTGTTCGCCCCCCCTGCTTTCGCTCCCCAGCGTCAGTTAATGCCCAGAGACCTGCCTTTGCCATCGGTGTTCCTCCTGATTTCCGCGCATTTCACCGCGTCACCAGGAATGTCAGTCTCCCCTACATCACTCTAGTTTGCCCGTACCCACCCCACATCCGGAGTTGAGCCCCGGCCTTTCCCGGCATAACCGACAAACCGCCCACGAGCCCCTTCAGCCCCATACTCAATACAC
+
@B8ACF;CF<,,CC<EE9A,;C,6@6,CFG6@,CCFGG,BC@C,@<CG7,,8@F<@EFGF,E,,9@FFG8,BA=,,,,CC9E4?FGC7?E,5AA:,,,,4,68+7@C+=,,,A++3++@+@8>CDF8,,873?=9CEDE5D?=<,++06@,+,+249=?5++:CCFGD*@?)0)*03**36:+9*8F4DD5):7A:4*,/((((.)(.((.3((3*(15(4(303*)***,())),2(,..3)464-6)5)
@M00200:205:000000000-AKKM3:1:1101:23175:10624 2:N:0:1
TACAAGGGTATCTAATCCTGTTCGCTCCCCACACTTTCGCTCCTCAGCGTCAGGATATTCCCAGAGAACCGCCTTCGCCACCGGTGTTCCTCCTGATATCTGCGCATTTCACCGCTACACCAGGAATTCCGTTCTCCCCTGAATACCTCTAGTCTGCCCGTATCGGAAGCAAGCCAGGTGTTAAGCACCTGGTTTTCACTCCCGACGCGACAAACCGCCTACGAGCCCTTTCCACCCTGTACTCAAGAGCC
+
C8CCCFGEGGFFGAGGGGCGGGGGGEGGGGGF@FGCGGEGG@CEFGGG::FEDGGGGGGFGFGFGGFFEFGDFGGGGCFGGCEGGGE:FFFFGGGEGGFFGGEG@CE@8FGFGEGBGGF8DDFC+>DFFGGFGFGE9@+8D=DFGFD9FDGCFGGFFGGEGGFGF5>+0@?CAC<FA?2:@C+219CFFFGFFCCF6;C4A29A)-/9==9,2@FFFDD;(/()6=BF59))-))3*((..6)..(5).((
@M00200:205:000000000-AKKM3:1:1101:16481:10659 2:N:0:1
TACTCGGGTATCTAATCCTGTTTGCTCCCCACGCTTTCGAGCCTCAGCGTCAGTAATGAGCCAGTGTGTCGCCTTCGCCACTGGTGTTCTTCCGAATATCTACGAATTTCACCTCTACACTCGGAGTTCCACACACCTCTCTCATACTCAAGACACCCAGTATCAAAGGCAATTCCGAGGTTGAGCCCCGGGATTTCACCCCTGACTTAAATGTCCGCCTACGCTCCCTTTAAGCCCAATACTCAAG
+
CCCCCGGGGGGGGFGGGGGGGGGGGGGGGGGGGGGGGGGGGGGGGGGGGGGGGGGGGGGGGGGGGGGGGGGGGGGGGGGGGGGGGGGDFGGGGGGGGGGGGGGGGGFGGGGGGGGFGGGGGGGGGGGGGGGGGGGGGFGFFGGFCFGBFFGGGGGFFEGFGCDDFFFFFGFDFBBBFFGDGGCFFFFFFGCBEGGCFCG954>>@EFC;EF4ECFDDGD2=@@BDGBGFF;9E33(4=D@))9<7=E
@M00200:205:000000000-AKKM3:1:1101:21286:10662 2:N:0:1
TACCAGGGTATCTAATCCTGTTTGCTCCCCACGCTTTCGAGCCTCAGCGTCAGTAATGGACCAGTATGTCGCCTTCGCCACTGGTGTTCTTCCGAATATCTACGAATTTCACCTCTACACTCGGAGTTCCACATACCTCTTCCATACTCAAGATAGCCAGTATCAAAGGCAATTCCAAGGTTGAGCCCTGGGCTTTCACCTCTGACTACACTATCCGCCTACGCTCCCTTTATGCCCAATACTCAAG
+
CCCCCGGGGGGGGGGGGGGGGGGGGGGGGGGGGGGGGGGGGGGGGGGGGGGGGGGGGGGGGGGGGFGGGGGGGGGGGGGGGGGGGGGGGGGGGGGGGFDGGGGGGGGGGGGGGGGFFGGGGGGGE@EGGGGGGGGGGFGFFGGFGFGFGFGFGFGFFGGFGGDGFFGGFGFFFFFFF+=DFGFFFFGFFGF5FGGGFFGFFFFBCEBE):CCEEGC);@AFD=>DGFG7C5AEC;.?@FDFFCFCB@
@M00200:205:000000000-AKKM3:1:1101:21777:10667 2:N:0:1
TACAGGGGTATCTAATCCTGTTCGCTCCCCATGCTTTCGCTCCTCAGCGTCAGTTAATGCCCAGAGACCTGCCTTCGCCATCGGTGTTCCTCCTGATATCTGCGCATTTCACCGCTACACCAGGAATTCCAGTCTCCCCTACATCACTCTAGTCTGCCCGTACCCACCGCAGATCCGGAGTTGAGCCCCGGACTTTCACGGCAGACGCGACAAACCGCCTACGAGCTCTTTATACCCAGTACTCAAGAGA
+
CCCCCGGGCGGGGGGGGGGGGGGGGGGGGGGGGGGGGGGGGGGGGFGGGFGGGGFGGGGGFGGGGGGGGGGGGGGGGGGGGGGGGGFGGGGGGGGGGGGGGGG>FGGGGGGFGGGFGGGFGGGGFDEGGGFFGGGGFDEBFEGFGFGFFFGFFGGFFFFEGGA6DDDGFGFBFFFFFD>BC::FFGFFEDEFFEGDCAGDA=@FF3-9>>;9>FGGBGE@?;@EFGEGC*:>4A)6CB?:<<A6A7>A,,
@M00200:205:000000000-AKKM3:1:1101:11059:10669 2:N:0:1
TACGCGGGTATCTAATCCTGTTTGCTCCCCACGCTTTCGAGCCTCAGCGTCAGTAATGGACCAGTATGTCGCCTTCGCCACTGGTGTTCTTCCGAATATCTACGAATTTCACCTCTACACTCGGAGTTCCACATACCTCTTCCATACTCAAGATAGCCAGTATCAAAGGCAATTCCAAGGTTGAGCCCTGGGCTTTCACCTCTGACTAAACTATCCGCCTACGCTCCCTTTAAACCCAGTACTCAAG
+
CCCCCGGGGGGGGGGGGGGGGGGGGGGGGGGGGGGGGGGGGGGGGGGGGGGGGGGGGGGGGGGGGGGGGGGGGGGGGGGGGGGGGGGGGGGGGGGGGGGGGEFGGGGGGGFFGGGFGFGGGGGGGGGF;FGGFCFFGFGFFGGB:FDEDDDGGFGFFDFFGGFGCFGCBFFBFE9DD?FFGGGGFGG?FGFFA69FF=E@ECEEEEEEEB@CACFD<CBAA7@4@G6CFFBCCCE5E7=1;4?<E@<
@M00200:205:000000000-AKKM3:1:1101:18169:10680 2:N:0:1
TACAGGGGTATCTAATCCTGTTTGCTACCCACGCTTTCGAGCCTCAGTGTCAGTTACAGTCCAGAGAGCCGCTTTCGCCACCGGTGTTCCTCCATATATCTACGCATTTCACCGCTACACATGGAATTCCACTCTCCTCTACTGCACTCAAGTCTAACAGTTTCCAATGCACACAATGGTTGAGCCACTGCCTTTTACATCAGACTTATTAAACCACCTGCGCTCGCTTTAAACCCAATACTCAAG
+
CCCCCGGGGGGGGGGGGGGGGGGGGGGGGGGGGGGGGGGGGGGGGGGGGGGGGGGGGGGGGGGGGGGGGGGGGGGGGGGGGGGGGGGGGGGGGGGFC9AGGGGGGGGGGGGGGGGFGGGGGGGGGGGGGCDFFGGGGFGFFGGFGFGFGFGGGGGFFGDFGGBGFFGGFGFEFD?FFFCFFCGDDEFFFGEFF<CFFEGFFFBECE7AEF<A75@8>C90=:=5>;@*CD**1*7(*(8)6<:C.*
@M00200:205:000000000-AKKM3:1:1101:4363:10692 2:N:0:1
TACTGGGGTATCTAATCCTGTTTGCTCCCCACGCTTTCGCGCCTCAGCGTCAGAACCGGACCAGACAGCCGCCTTCGCCACTGGTGTTCTTGCGAATATCTACGAATTTCACCTCTACACTCGCAGTTCCGCTGTCCTCTTCCGGTCTCAAGCCAACCAGTATCGAAGGCAATTCTGTGGTTGAGCCACAGGCTTTCACCCCCGACTTAATCGGCCGCCTACGCGCCCTTTATGCCCAATACTCAAGCGCT
+
CCCCCGGGGGGGGGDFGGGGGGGFDFGGGGGGGGGGGGGGGGGGGGGGGGGGGGFFGGDGGGGGGFGFDGGGGEEFGGGGEFGGFGGGGGGGGGGGDFFGGGGGG8ECDGEFFGGFGGGGGGGGFGCDFEEC=EGFGBE>FGGFGFGFGF:DDFFFFGGFE+CFAF9C0DA5A@FFFFGAFEG*6AFAFGEF>:?FFEG=2>@2>BF6CCCE;;C59DED11376CFGDC44<AAAFD6:FF9))(522((
@M00200:205:000000000-AKKM3:1:1101:7768:10703 2:N:0:1
TACAGGGGTATCTAATCCTGTTTGCTCCCCACGCTTTCGCGTCTCAGCGTCAGTAACGTCCCAGCGAGCTGCCTTCGCCATTGGTGTTCCTCCCGATATCTGCGCATTTCACCGCTACACCGGGAATTCCACTCGCCTCTTCCGAACTCTAGTCCGGCAGTATCGACCGGCATCCCAGGATTGAGCCCTGGACTTTCACAGCCGACTTACCGGACCGCCTACACGCGCTTTATGCCCAGTACTCAAGAGAC
+
CCCCCGGGGGGGGGGGGGGGGGGGGGGGGGGGGGGGGGEGGGGDGGGGGGGGGGGGGGGGGGGGGGGGGEGGGGGGGGGGGGDGGGGGGGGGGGGGGCEGGGGGGGGGGGGGGGGFGGGG8CE>FGGGGGGGFGGGGFGFFCGDGAGFGFGGGFG5AGGAEFFG=FGGBDB45>FAAFC)?9C*;CGFFFGAAEGF+/:?EDFFFFF?9E@D:;CC>GE0??2?:E5C3C?<<AFA62(().-64())32(
@M00200:205:000000000-AKKM3:1:1101:28260:10719 2:N:0:1
TACGGGGGTATCTAATCCTGTTTGCTCCCCACGCTTTCGCGCCTCAGCGTCAGAACCGGACCAGACAGCCGCCTTCGCCACTGGTGTTCTTGCGAATATCTACGAATTTCACCTCTACACTCGCAGTTCCGCTGTCCTCTTCCGGTCTCAAGCCAACCAGTATCGAAGGAAATTCTGTGGTTGAGCCACAGGCTTTCACCCCCGACTTAATCGGCCGCCTACGCGCCCTTTAAACCCAGTACTCAAG
+
CCCCCGGGGGGGGGGGGGGGGGGGGGGGGGGGGGGGGGGGGGGGGGGGGGGGGGGGGGGGGGGGGGGGGGGGGGGGGGGGGGGGGGGGGFGGGGGGGGGGGGGGGGGGGEGGGGGFGGGGGGGGE8CFGFEEGEGEFFCCCDGDGFGFGFG>FFFAF>CFGGFGFFGGE,9@FEFFFFGFGGGFAFFFAD5AFGFF6?FE7>B@B;((996<@DGEFGD::43<0CDG)72)642<E?47)4<<<:)
@M00200:205:000000000-AKKM3:1:1101:15205:10722 2:N:0:1
TACAGGGGTATCTAATCCTGTTTGCTCCCCACGCTTTCGAGCCTCAGCGTCAGTAATGGACCAGTATGTCGCCTTCGCCACTGGTGTTCTTCCGAATATCTACGAATTTCACCTCTACACTCGGAGTTCCACATACCTCTTCCATACTCAAGATAGCCAGTATCAAAGGCAATTCCAAGGTTGAGCCCTGGGCTTTCACCTCTGACTAACCTATCCGCCTACGCTCCCTTTACACCCAGTACTCAAG
+
CCCCCGGGGGGGGGGGGGGGGGGGGGGGGGGGGGGGGGGGGGGGGGGGGGGGGGGGGGGGGGGGGGGGGGGGGGGGGGGGGGGGGGGGGGGGGGGGGGGGGGGGGGGGGGGGGGGFGGGGGGGGEEGGGGCGGGGGGFGFFGGFDFGFCF8?FGGB@DDFGGFGFFGGFGF5?<9;FBGFE9FGFDFFFG?*:EEFFECC@DFFFEEF=58:CEGFFGEADD>AACBGCDE6CE55BB(74@?446;
@M00200:205:000000000-AKKM3:1:1101:29055:10726 2:N:0:1
TACAGGGGTATCTAATCCTGTTTGCTCCCCACGCTTTCGAGCCTCAGCGTCAGTAATGAGCCAGTGTGTCGCCTTCGCCACTGGTGTTCTTCCGAATATCTACGACTTTCACCTCTACACTCGGAGTTCCACACACCTCTCTCATACTCAAGACACCCAGTATCAAATGCCATTCCGAGGTTGAGCCCCGGGATTTCACCCCTGACTTAAATGTCCGCCTAAGATCCCCTTAAACCCAATACTCTAG
+
CCCCCGGGGGFFGGGGFGGFGGGGGGGGGG8FGEEGGGFFFGGGGFGFGFGEEE,6CFCEFGCGGCFFGGGGFGGFEEGEG@FGFFF7FE@CFGGGGGCDDCFGC+CGFFCEG,=?DFGGGGGDCEEFFGCG6+6CE58>?,@:E2=DF9EDB??9*=6;89EFCF+,?E*89DF7*0C*6DFCCFFF?DG*51@?@5,>@7554;EFEA**//>C25692)(*/5;C59>@)9)6;(2()/)7.))
@M00200:205:000000000-AKKM3:1:1101:2907:10728 2:N:0:1
TACCGGGGTATCTAATCCTGTTTGCTCCCCACGCTTTCGAGCCTCAGCGTCAGTAATGAGCCAGTGTGTCGCCTTCGCCACTGGTGTTCTTCCGAATATCTACGAATTTCACCTCTACACTCGGAGTTCCACACACCTCTCTCATACTCAAGACACCCAGTATCAAAGGCAATTCCGAGGTTGAGCCCCGGGATTTCACCCCTGACTTAAATGTCCGCCTACGCTCCCTTTATGCCCAATACTCAAG
+
CCCCCGGGGGFGGGGGGGGGGGGGGGGGGGGGGGGGGGGGGGGGGGGGGGGGEFGGGGGGGGGGGGGFGGGFGGGGFGGGGGGGF?CFFGGGGGGGGGGFDFFGGGGFGGGGGGG5=FEGGGGGG@CDFGGDFEDGGFGEFFGFGFGFGFFDFFGF?EGFGFDEFFGGBFFDDEFFFED>ECCFFGGF5@7?EEFF=AGEDF55BE8/@EEFFFGG?CD9@==5,3:F*;4;<CE<F8((6EE))57
@M00200:205:000000000-AKKM3:1:1101:14070:10742 2:N:0:1
TACCCGGGTATCTAATCCTGTTTGCTCCCCACGCTTTCGCTCCTCAGCGTCAGTACCGGCCCAGAGTGCCGCCTTCGCTACGGGTGTTCCTCCCGATCTCTGCGCATTTCACCGCTACACCGGGAATTCCACACTCCCCTACCGGACTCTAGTCAGGGCAGTCTCACGTGACCCCTCCACGTTAAGCGTGGAGATTTCACACGTGACTTGCCCAACCGCCTACGAGCTCTTTAAACCCAATACTCAAG
+
CCCCCGGGGGGGGGGGGGGGGGGGGGGGGGGGGGGGGGGGGGGGGGGGGFGGGGGGGGGGGGGGGGGGGGGGGGGGGGGGGGGGGGGGGGGGGGGGGGGGGFGGGGGGGGGGGGGFGGGFGGGGGGGGGGGGGGGGEFDDFEFFG?9@GFGGGGGFFGDFGGFGFFGGFGFFFDFAEFGFGCGGFGGFEGGFFFGGFCC5CF@DFFFFFFFFFFFC@GE;?,(0:A5/>DDA<BA2@3400:?AFF?<
@M00200:205:000000000-AKKM3:1:1101:14517:10767 2:N:0:1
TACGCGGGTATCTAATCCCGTTCGCTCCCCTGGCTTTCGTGTCTCAGCGTCAGCAGGTCCCCAGCGAGCTGTTTTCACCATGGGCGTTCCAGACGATATCTACGCATTTCACCGCTCCACCGTCTGTTCCGCTCGCCCCTAGACCGCTCAAGACGTCCAGTATGCCAAGCCGTTCCACGGTTGAGCCGTGGGATTTCACGAGGCACTTAGACATCCGCCTACACACGCTTTAAGCACAGTACTCAAG
+
CCCCCGGGGGGGGGGGGGGGGGGGGGGGGGGGGGGGGGGGGGGGGGGGGGGGGGGGGGGGGGGGGGGGGGGGGGGGGGGGGGFGGGGGGGGGGGGGGGGGGGGGGGGGGGGFGGGFGGGGGGGGGGGGGGGGGGGGGFGFFGCFGFGBGEGCGGGFFGGFFGFGFFGGFGF=6@AFFFDFFEGGFGGFFGGFFGGFFFGFDFFB;;BFDF><<AG8<GB20:>:2877*>?<ABF)A7()66)4)(4
@M00200:205:000000000-AKKM3:1:1101:14922:10798 2:N:0:1
TACGGGGGTATCTAATCCTGTTTGCTACCCACGCTTTCGCTCCTCAGCGTCAGTACCGGCCCAGAGTGCCGCCTTCGCCGCCGGTGTTCCTCCTGATATCTGCGCATTTCACCGCTACACCAGGAATTCCACACTCCCCTACCGGACTCAAGTCATCGCAGTATCGAATGGCGTCTCCAAGTTGAGCCTGGAGTTTTCACATCCGACTTACGAAACCGCCTACGAGCTCTTTAAGCCCAGTACTCAAGAC
+
CCCCCGGGGGGGGGGGGGGGGGGGGGGGGGGGGGGGGGGGGGGGGGGGGEGGEGGGGGGGGGGGGGGGGGGGGGGGGGGGGGGG@FFEFGGGGGGGGGGGGGGGGGGGGGGGGGDFDFGGGGGGGGGFGGGGFE9EF?EBFCGAGFGBGFDCEGGFB>CEGDEFA4@FAFFFF=B)AFFFG+;CA@GFFGFFF?6@FFGFFFEF6@>6@E>126>EF)79??:70;73FC<<F269A3?B:A)).:2<)(
@M00200:205:000000000-AKKM3:1:1101:17512:10804 2:N:0:1
TACAGGGGTATCTAATCCTGTTTGCTCCCCACGCTTTCGAGCCTCAGCGTCAGTAATGGGCCAGTGTGTCGCCTTCGCCACTGGTGTTCTTCCGAATATCTACGAATTTCACCTCTACACTCGGAGTTCCACACACCTCTCTCATACTCAAGACACCCAGTATCAAAGGCAATTCCGAGGTTGAGCCCCGGGCTTTCACCCCTGACTTAAATGTCCGCCTACGCTCCCTTTACACCCACTACTCAAGACAT
+
CCCCCGGGGGGGGGGGGGGGGGGGGGGGGGGGGGGDGGGGGDGDGGFGGGGGGGGGGGGGGGGGGGGGGGGGGGGGGGGGGGG?FDGGGGGFGGGGG7DFGGGFGGFG8EDCFGGFGDGFFGCE+>@DF;;DFDGGGFGEFGG8DF+:=DDDGDC:F8FDGGFGEFFF?F6DBB??FD+5CFD6CGG?BCC**4@;FCG=B2BD4@AE*1/6/>CA@?B@DB(8(3:>;04).).(:3(6=;3))./)(6)
@M00200:205:000000000-AKKM3:1:1101:4090:10805 2:N:0:1
TACTAGGGTATCTAATCCCGTTTGCTCCCCACGCTTTCGCGCCTCAGCGTCAGGAGATGCCCAGAGACCCGCCTTCGCCACCGGTGTTCCTCCCGATCTCTACACATTTCACCGCTACACCGGGAATTCCAGTCTCCTCTGCATCCCTCAAGAACAGCAGTCTCGGCCGCCCCCCCTCAGTTGAGCCCAGGGATTTCACGACCGACTTGCCATCCCGCCTACGCGCCCTTTATGGCCAGTACTCAAG
+
CCCCCGGGGFGGGGGGGGGGGGGGGGGGGGGGGGGGGGGGGGGGGGFGGGGGGGGGGGGGGGGGGGGGGGGGGGGGGGGDGGGGGGGGGGFGGGGGGGGGGGGGGGGGGGDGGGGFGGGGGGGGGGCFGGGGGGGGGFGEFGGFGFGEG5ED=?FFFGGFGGFG@?GGF*<>?=?B4?9A@C+=?C:);*>::=CFFEG;<@6;99:1<A4)67FFFDF6:B:>(:;D)24).))(3((.:A29482
@M00200:205:000000000-AKKM3:1:1101:15385:10810 2:N:0:1
TACTGGGGTATCTAATCCCGTTTGCTCCCCTGGCTTTCGCGCCTCAGCGTCAATGCCGGTCCAGGATGCCGCCTTCGCCACCGGTGTTCCTCCAGATATCTACGCATTTCACCGCTACACCTGGAATTCCGCATCCCTCTCCCGGATTCAAGCCAACCAGTATCGGACGCAGTTCCCGGGTTGAGCCCGGGGATTTCACGTCCGACTTAGCAGGCCGCCTACGCGCCCTTTAAGCCCAGTACTCAAGAGAC
+
CCCCCFGGGGGGGGGGGGGGFGGGGGGGGGGFGGGGGGGGGGGGGGGGGGGGGGGGGGGGGGGGGGGGGGGGGGGGGGGGGGGGGGGGGGGGGGDGFGGGGGGGGGGGFGGGGGG>GFFGGGGGGGGGGGGGGGGFGFGFFGFFGAGAGFGGGG?CFGGFEF=FFE6C>EDBB?F>FBG>C*CFFFC>BGEE3E?FFFGFFFFF@B@0>EACAFGE9C:(47<D>G3C)*,)64)8F??44A<A2(,),((
@M00200:205:000000000-AKKM3:1:1101:11028:10817 2:N:0:1
TACAGGGGTATCTAATCCTGTTTGCTCCCCACGCTTTCGCGTCTCAGCGTCAGTCATCGTCCAGAAGGCCGCCTTCGCCGCAGGTGTTCTGCTTGATATCTACGAATTTCACCTCTACACCAAGCATTCCACCTTCCTCTCCGAGACTCGAGCGAAGCAGTTTCGGATGCGCTTCCACGGTTGAGCAGTGGGATTTCACATCCGACTTGACACGCCGCCTATACGCGCTTTAAACCCAGTACTCAATAGA
+
C@CCCGCDCFFGGGA<F6<@<CFFFC<@FCGEGDGFGFGD::@FGFGFEBFGGGFFFAEFF@FGGGG<F@CE@FCFFGG>:E7CGGD:?;=A;EEGGGGGFGGGGGFGGGADAFGDDF;=DEFC78ECAFAEF?D@89E<D=EDGDDDDFG6>88@?8FA@;7;>BGGDCA8BDFF1+;?FE?*;D,/106666CF6@@?E@2>@F;@7)5>3(5=1)81().+(17)9*89))3(2:6:ABAAA,)))-
@M00200:205:000000000-AKKM3:1:1101:5351:10831 2:N:0:1
TACTGGGGTATCTAATCCTGTTTGCTCCCCACGCTTTCGAGCCTCAGCGTCAGTAATGGACCAGTATGTCGCCTTCGCCACTGGTGTTCTTCCGAATATCTACGAATTTCACCTCTACACTCGGAGTTCCACATACCTCTTCCATACTCAAGATAGCCAGTATCAAAGGCAATTCCAAGGTTGAGCCCTGGGCTTTCACCTCTGACTAAACTATCCGCCTACGCTCCCTTTAAGCCCAGTACTCCAGAGA
+
CCCCCGGGGGGGGGGGGGGGGGGGGGGGGGGGGGGGGGGGGGGGGGGGGGGGGGGGGGGGGGGGGGGGGGGGGGGGGGGGGGGGGGGGGGGGGGGGGGGGGGGGG8FGGGGGGGGFDFGGGGGGEEEGGGGGGGGGGFGFFGGFGFGFGFDFGGGFFGG6DFFGF7DGFGFFFFFFFFGFGF6F?EFFFGGFFGGGFFGEFFFFCC*;6@@F@7D8)300=CADFGFG7C@6E=A=C=DEEF?4.>2*7(
@M00200:205:000000000-AKKM3:1:1101:14217:10844 2:N:0:1
TACTGGGGTATCTAATCCTGTTTGCTACCCACGCTTTCGAGCCTCAGTGTCAGTTACAGTCCAGAGAGCCGCTTTCGCCACCGGTGTTCCTCCATATATCTACGCATTTCACCGCTACACATGGAATTCCACTCTCCTCTACTGCACTCAAGTCTAACAGTTTCCAATGCACACAATGGTTGAGCCACTGCCTTTTACATCAGCCTTATTAAACCACCTGCGCTCACTTTAAACCCAGTACTCAAG
+
CCCCCGGGGGGGGGGGGGGGGGGGGGGGGGGGGGGGGGGGGGGGGGGGGGGGGFGGGGGGGGGGGGGGGGGGGGGGGGGGGGGGGGGGGGGGGGGGGGGGGGGGGGDGGGGGGGGFGGGGGGGGGGGGGGGGGGGGGFGFFGGFGFGFGFGGGGGFFGGFGGFFFFGCFGFFFFFFFFFDFGGGFGGFFFEDFAFGA<F<EFF)8=**;EFCECCF>CA=C:2/:;ACFGF496@)1(84@FE45;
@M00200:205:000000000-AKKM3:1:1101:18141:10855 2:N:0:1
TACTGGGGTATCTAATCCTGTTTGCTCCCCACGCTTTCGAGCCTCAGCGTCAGTAATGAGCCAGTGTGTCGCCTTCGCCACTGGTGTTCTTCCGAATATCTACGAATTTCACCTCTACACTCGGAGTTCCACACACCTCTCTCATACTCAAGACACCCAGTATCAAAGGCAATTCCGAGGTTGAGCCCCGGGATTTCACCCCTGACTTAAATGTCCGCCTACGCTCCCTTTAAGCCCAGTACTCAAG
+
CCCCCGGGGGGGGGGGGGFGGGGGGGGGGGGGGGGGGGGGGGGGGGGGGEGGGGGGGGGGGGGGGGGGGGGGGGGGGGGGGGGGGGDGGGGGGGGGGGGGGGGGGGGGGGGGGGGFGGGGFDFGGGGGGGGGFGGGGFGFFGGFGFGFGFFGGFGFDEGF=FEFF?FCF8DFFFFFFBDFGGGGFGGFFGGF>EFFFEFFBAF44B=AE4C4EFCC29B?25(5-=?F<+/7CEF(=30.97)961)
@M00200:205:000000000-AKKM3:1:1101:15323:10909 2:N:0:1
TACAGGGGTATCTAATCCTGTTCGCTCCCCACACTTTCGCTCCTCAGCGTCAGGTCATTCCCAGAGAACCGCCTTCGCCACCGGTGTTCCTCCTGATATCTGCGCATTTCACCGCTACACCAGGAATTCCGTTCTCCCCTGAATACCTCTAGTCTGCCCGTATCGGAAGCAAGCGCCGTGTTAAGCACGGCGTTTTCACTCCCGACGCGACAAACCGCCTACGAGCCCTTTATACCCAATACTCAAG
+
C@CCCGGGGGGGGGGGGGFGFGGGGGGGGGGGGGGGGGGGGGGGFFGGGGGGGGGGGGGGGGGGGGGGGGGGGCGFGGGGGGGG@EFEGFFGGGGFAFGGGFGGED7FFGFCGDG5CFFGGFGEGGGGGGFFFFGGFF>DFGEDFFFFGFC@DFFFFGG>EG5?>AD>EDFFFBBBFFGFGGC=@ECF>DEEEEGCFEFFEFBBD;66(36(31BF(90(8?:<1=5757:4A:ADF2,(4:<<6>2
@M00200:205:000000000-AKKM3:1:1101:23096:10928 2:N:0:1
TACGGGGGTATCTAATCCTGTTTGCTCCCCACGCTTTCGAGCCTCAGCGTCAGTAATGGACCAGTATGTCGCCTTCGCCACTGGTGTTCTTCCGAATATCTACGAATTTCACCTCTACACTCGCAGTTCCGCTGTCCTCTTCCGGTCTCAAGCCAACCAGTATCGAAGGCAATTCTGTGGTTGAGCCACAGGCTTTCACCCCCGACTTAATCGGCCGCCTACGCGCCCTTTAAACCCAGTACTCAAG
+
CCCCCGGGGGGGGGGGGGGGGGGGGGGGGGGGGGGGGGGGGGGGGGGGGGGGGGGGGGGGGGGGGGGGGGGGGGGGGGGGGGGGGGGGGGGGGGGGGGGGGGGFGFGGGGGGGFGFGGGGFGGGCGGGGGDGGGGGGFGEFDG>GFGFGFFFGFGFFEDFGFEGDFFGFFFF56FFFFGFGGDGFGGFFGGFFGGGFEFFF>=@2>=D<EFEFFGCBGE@?=;B9:BDD5?>.:2:EB<7ABFF4?>
@M00200:205:000000000-AKKM3:1:1101:13133:10937 2:N:0:1
TACGAGGGTATCTAATCCCGTTCGCTCCCCCAGCTTTCGCGTCTCAGCGTTAGGGATGGCCCAGGTGACCGCCTTCGCCACTGGCGTTCCTCCCGATATCTACGCATTTCACCGCTACACCGGGAATTCCATCACCCTCTGCCACCCTCAAGCCCGTCAGTATGGCGCGGCCTCTCACCGTTGAGCGGTGAGCTTTCACACGCCACTTAGCAGGCCGCCTACACGCGCTTTAAACCCAGTACTCAAGAGAC
+
CCCCCGGGGGGGGGGGGGGGGGGGGGGGGGGGGGGGGGGGGGGGGGGGGGGGFGGGGGGGGGGGGGGGGGGGGGGGGGGGGGGGGGGGGGGGGGGEGGGGGGGGGGGGGGGGGGGFGGFGGGGGGGGGGGGGGGGFGFGFFGGFGFC=DFGDGGGFFGDBEGFGFFCGFGFFFFFFFFGFGGGGFGGFEGGAFFGGF5CCEFBFBF@<)6>AFFGG9D@:???FBG>D7*2<AAAFG:<744).6?)528(
@M00200:205:000000000-AKKM3:1:1101:20185:10944 2:N:0:1
TACGCGGGTATCTAATCCTGTTTGCTCCCCACGCTTTCGCGTATCAGCGTCAGTATCCGTCCAGAAGGCCGCCTTCGCCACCGGTGTTCCTCCCGATATCTACGCATTTCACCGCTACACCGGGAATTCCACCTTCCTCTCCGGTACTCGAGTCTGCCAGTTTCCGGCGCCATTCCCTCGTTGAGCGAGGGGATTTCACACCAGACTTAACAGACCGCCTACACGCCCTTTAAACCCAATACTCAAGAGA
+
CCCCCGGGGGGGGGGGGGGGGGGGGGGGGGGGGGGGGGGGGGGGGGGGGGGGGGGGGGGGGGGGGGGGGGGGGGGGGGGGGGCCFEGGGGGGGGGCFEGGGGGGGGGGGGGGGGGDGGGGGGGGGGGGGGFFGGGGGFGFFGGFGFGFGFGGGFGFFGFFGGFG<DGG>EBFECFFFFGFFG<FACE5B:EDACFFFAGBFF?B:?D<9>A<7:EFFGE6<:?F:CFGCD?).681?BFF:3.2:>)3(.
@M00200:205:000000000-AKKM3:1:1101:13784:10969 2:N:0:1
TACGAGGGTATCTAATCCTGTTTGCTACCCACGCTTTCGAGCCTCAGTGTCAGTTACAGTCCAGAGAGCCGCTTTCGCCACCGGTGTTCCTCCATATATCTACGCATTTCACCGCTACACATGGAATTCCACTCTCCTCTACTGCACTCAAGTCTAACAGTTTCCAATGCACACAATGGTTGAGCCACTGCCTTTTACATCAGACTTATTAAACCACCTGCGCTCGCTTTACACCCCATACTCAAG
+
CCCCCGGGGGGGGGGGGGGGGGGGGGGGGGGGGGGGGGGGGGGGGGGGGGGGGGGGGGGGGGGFGGGGGGGGGGGGGGGGGGGGGGGGGGGGGGGGGGGGGGGGGGGGGGGGGGGFGGG@DFEEFGGGGGGGFGGGGFGFFGGDGFFEFFGGFGGFFG=5@F>FBB@A5DFDFDE?DD+=C=DFFFCFF?FAAGFFCEECCE68857:;0;AECF5)338:04*:**/;CCECEF>*9553;:*64
@M00200:205:000000000-AKKM3:1:1101:23973:10979 2:N:0:1
TACGCGGGTATCTAATCCTGTTTGCTCCCCACGCTTTCGAGCCTCAGCGTCAGTAATGGACCAGTATGTCGCCTTCGCCACTGGTGTTCTTCCGAATATCTACGAATTTCACCTCTACACTCGGAGTTCCACATACCTCTTCCATACTCAAGATAGCCAGTATCAAAGGCAATTCCAAGGTTGAGCCCTGCGCTTTCACCTCTGACTAAACTATCCGCCTACGCTCCCTTTACACTCAATACTCACGCGAC
+
CCCCCGGGGGGGGFFGGGFGGGGGGGGGGGGGGGGGGGGGGGGGGGGGGGGEFGGGFGGGGGGGGGGGGGGGGGGGGGGGGGGGGCFGGGGGGGGEGCGGDGGG>FGGGGFFGGGFGGGGFF@E+CEFFGGG8DGGFBEDFGGFGFGEGFG+@DFDFGFFFFEGFF+D?89)96DFB7=5@<7FA@CFFG,*9@9CFCCCEFFB*:>?=EFF4*6>)9922:5B@GFG*;64634)4(5.7;EEE(6(.2(
@M00200:205:000000000-AKKM3:1:1101:3049:11003 2:N:0:1
TACTAGGGTATCTAATCCTGTTTGCTCCCCACGCTTTCGCGCCTCAGCGTCAGAACCGGACCAGACAGCCGCCTTCGCCACTGGTGTTCTTGCGAATATCTACGAATTTCACCTCTACACTCGCAGTTCCGCTGTCCTCTTCCGGTCTCAAGCCAACCAGTATCGAAGGCAATTCTGTGGTTGAGCCACAGGCTTTCACCCCCGACTTAATCGGCCGCCTACGCGCCCTTTAAACCCAGTACTCAAGAGA
+
CCCCCGGGGGGGGGGGGGGGGGGGGGGGGGGGGGGGGGGGGGGGGGGGGGGGGGGGGGGGGGGGGGGGFGGGGGGGGGGEGGGGGGGGGG8FFGGGGGGGFFFFGCE7=FGFGGGFGGGGFGGGFE>FGGGGGEGFGFFEFGGFGFG9@F@DDFGD?BGFCGFG=*AEAGFDFFFFFFFFGGGC5EGFFGFFFGFD9>=EF92>9@B;9;<E<@D*,):;FFD>BDBG57?<9<A.;128AFA)-5,5?0
@M00200:205:000000000-AKKM3:1:1101:2269:11008 2:N:0:1
TACACGGGTATCTAATCCTGTTTGCTCCCCACGCTTTCGAGCCTCAGCGTCAGTAATGGACCAGTATGTCGCCTTCGCCACTGGTGTTCTTCCGAATATCTACGAATTTCACCTCTACACTCGGAGTTCCACATACCTCTTCCATACTCAAGATAGCCAGTATCAAAGGCAATTCCAAGGTTGAGCCCTGGGCTTTCACCTCTGACTAAACTATCCGCCTACGCTCCCTTTAAACCCAGTACTCAAG
+
CCCCCGGGGGGGGGGGGGGGGGGGGGGGGGGGGGGGGGGGFGGFGGGGGEGDGGGGGGGGGFGGGGGGGGGGGGGGCGEEGGGFFGGGGGCGGGGGGGGGGGGGGGGGGGGFFDFFGFGGGGGGF@EGGF;FGGGF?FGFFGGFFFGFGF@FDGGFFFGFGGD=D<FGFF*::EFFFFD5FA+??D?DFGGF6F?F?EC@E)*@EE@=EEFEFEG,0@B=DDFF@8?;*;4AC>E=C@(0/459*70
@M00200:205:000000000-AKKM3:1:1101:28017:11031 2:N:0:1
TACTAGGGTATCTAATCCCGTTTGCTCCCCTGGCTTTCGTGTCTCAGCGTCGGCACATCCCCAGCAACCTGTTTTCACCTTCGGCGTTCCAAGCGATATCTACGCATTTCACCGCTCCACCGCTTGTTCCAGTTGCCCCTGAATGGCCCAAGACTCCCAGTATGCCCAGCAGTTCCACGGTTGAGCCGTGGGATTTCACAAGGCACTTAGAAGTCCGCCTACACACGCTTTACACCCAGTACTCAAGAGAC
+
CCCCCGGGGGGGGGGGGGGGGGFGGGGGGGGGGGGGGGGGGGGGGGGGGGGGGGGGGGGGGGGGGGGGGGGGGAEGGGGFGGGGGGGGGGGGGGDGGGGGGGGGGGGGGGGGGGGFDFGGGGGGGG=EGGGGGGGG9DGDFF2CEFGEFBDDGGGFFF69DFCFCFGGFGFF7=FFFFGFGEDGFGGAD9>DFGGGF?7A>BDBFDFB;=9?EFG,9CB(6>;;483>CDD7)77(43=@E9)6);<3/:(
@M00200:205:000000000-AKKM3:1:1101:22107:11035 2:N:0:1
TACACGGGTATCTAATCCTGTTCGCTCCCCATGCTTTCGCTCCTCAGCGTCAGTTAATGCCCAGAGACCTGCCTTCGCCATCGGTGTTCCTCCTGATATCTGCGCATTTCACCGCTACACCAGGAATTCCAGTCTCCCCTACATCACTCTAGTCTGCCCGTACCCACCGCAGATCCGGAGTTGAGCCCCGGACTTTCACGGCAGACGCGACAAACCGCCTACGAGCTCTTTACACCCAGTACTCAAG
+
<CCCCGGFCF<9EGGCGFGGGGGGG><FFGGGGGGF<D@@FFGFCFGGGGEGECFGGGGFFGFGFGFGGGFGFFGGDDEGGGGGCFFGGDGGDCFFGGGGA;BFF878@FE@FGGBGE?ADDFGCF8DGEEFDCDEA?EDFFF?;<=DGB=9EDFFFG?BEDA=*;C?EGDAD55AF>GFC6:99D,55D99BECCAEGDF=@>2:@2:BFF(/886<>@1=0)4509::)6><>?E612<AABFF<
@M00200:205:000000000-AKKM3:1:1101:25599:11045 2:N:0:1
TACAAGGGTATCTAATCCCGTTCGCTCCCCTAGCTTTCGCGCCTCAGCGTCAGTGTCAGCCCAGCAACCCGCCTTCGCCGCAGGTGTTCCTCTCGATATCTACGCATTTCACCGCTACACCGAGAATTCCAGTTGCCCCTTCTGCACTCTAGCCCTGCAGTATCGGCTGACCTTTCCGGGTTAAGCCCGGAGATTTCACAGTCGACTTGCAGAGGCCGCCTACGCGCCCTTTATACCCAGTACTCAAG
+
CCCCCGFGGGGGGGGGGFGGGGGGGGGGGGGGGGGGGGGGGGGGEGGGGGGGGGGGGGGGGGGGGGGGGGGGGGGGGGGGGGGGGGFGGGGGGGGGGGEGGFGGGGGGFGGGGGGF>GGGGGGGDCGGGGGGGFGGGFGDFGGFGFGFGFGFGFFFFGGFGGFGA5D8>FA@FFFFFFD>F?CFFFFAEGCBEGGGC*:*8>B=6@@DFC<E41;32C>B;;@B>CD)CC(4>><<@B?07AFFF<?2
@M00200:205:000000000-AKKM3:1:1101:18273:11060 2:N:0:1
TACGCGGGTATCTAATCCTGTTCGCTCCCCACACTTTCGCTCCTCAGCGTCAGGATATTCCCAGAGAACCGCCTTCGCCACCGGTGTTCCTCCTGATATCTGCGCATTTCACCGCTACACCAGGAATTCCGTTCTCCCCTGAATACCTCTAGTCTGCCCGTATCGGAAGCAAGCCAGGTGTTAAGCACCTGGTTTTCACTCCCGACGCGACAAACCGCCTACGAGCCCTTTACACCCAATACTCACG
+
CCCCCGGGGGGGGGGGGGGGGGGGGGGGGGGGGGGGGGGEGGGGFGGGGGGGGGFGGCEGGGGGGGGGGFGGGGGGGGGGDGGGGGGGFFGGGGGGGGGGGGGGGGGDFGGGAGGBDEGGGGGGGGGGGGFFGFGGG5EDFG,;@F=EGBFFDFG7BGCDGD<FAED>5D>EA=@F*3;AC8:CFG?FF>FF><FDBCFE=BBBFF6113>BF;FFBGE2(4<36E599*4<B<<F54:(54)54((
@M00200:205:000000000-AKKM3:1:1101:28467:11063 2:N:0:1
TACTCGGGTATCTAATCCTGTTCGCTACCCACGCTTTCGCTCCTCAGCGTCAGGTAAGGCCCAGAGAGCCGCCTTCGCCACCGGTGTTCTTCCTGATATCTGCGCATTCCACCGCTACACCAGGAGTTCCGCTCTCCCCTGCCTACCTCTAGTCTGCCCGTATCGGAAGCAGGCTCGGAGTTAAGCTCCGAGTTTTCACTCCCGACGTGACGAACCGCCTACGAGCCCTTTAAACCCAGTACTCAAG
+
CCCCCGGGGGFGGGGGGGGGGGGGGGGFGGGGGGGGGFGGEFGGGGFGGGGGGGGGGGGGGGDCGGGGGGGGGGE:@FDGGGDEGGEGGGGGGGGGFGGGGFGCFCCFGCDGFGC*@FGGGGGEGGGGFGGGGGGGGFGF5FFFGFFFGFGFFGDFFGGFGGFGFE@CEGFDF=*;A>>AFFF71<CFADG>6=CDFEGEF5=@>@@>?<FD;>EEFDBB0(8B<E>G*75444)3??<?).<923?
@M00200:205:000000000-AKKM3:1:1101:7244:11076 2:N:0:1
TACTCGGGTATCTAATCCCGTTTGCTCCCCTGGCTTTCGCGCCTCAGCGTCAATGCCGGTCCAGGATGCCGCCTTCGCCACCGGTGTTCCTCCAGATATCTACGCATTTCACCGCTACACCTGGAATTCCGCATCCCTCTCCCGGATTCAAGCCACCCAGTATCAGACGCAGTTCCCCGGTTACGCCGAGGGATTTCACGTCTGACTTAGTTGGCAGCCTACGAGCCCTTTAAACCCAGTACTCAAG
+
CCCCCGGGGGGGGGGGGGGGGGGGGGGGGGGGGGGGGGGGGGGGGGGGGGGGGGGGGGGGGGGGGGGGGGGGGGGGGGGGGGGGGEGGGGGGGGGGGGCEGGGGGGGGGGF<FECDCGGGGGGGEFGGGFGGGGDEGFGFF8DEG>D>GF=?FDGFAEGF@@EGEC=DBEF=?EFFFFGFG>G*@EGFEGGFFGGGF?CFFD1?FEAF3><?<;ECDGF3@:0),/<FC7).6<<0;:8?BA29>?3
@M00200:205:000000000-AKKM3:1:1101:6522:11093 2:N:0:1
TACAGGGGTATCTAATCCTGTTTGCTCCCCACGCTTTCGAGCCTCAGCGTCAGTAATGGACCAGTATGTCGCCTTCGCCACTGGTGTTCTTCCGAATATCTACGAATTTCACCTCTACACTCGGAGTTCCACATACCTCTTCCATACTCAAGATAGCCAGTATCAAAGGCAATTCCAAGGTTGAGCCCTGGGCTTTCACCTCTGACTAAACTATCCGCCTACGCTCCCTTTAAACCCAGTACTCAAG
+
CCCCCGGGGGGGGGGGGGGGGGGGGGGGGGGGGGGGGGGGFGGGGGGGGGGGGGGGGGGFFFGGGGGGGGGGGGGGGGGGGGGGGGGGGGGGGGGGGGGGGGGGG?FGGGGGGGGFGGGFGGFG@EEGGGFGGGG>FFGFFFGFG?6DGFGGGFGFFGGFGDBGFFFGFGFFFBFFF+ADFGGGBFGFBGFDFGGGFECCE5@CCEBEFFEEAFGF=DEFF@DA4=9DFGF=?EFDE=(008@EFBF
@M00200:205:000000000-AKKM3:1:1101:23549:11094 2:N:0:1
TACTAGGGTATCTAATCCCGTTTGCTCCCCTGGCTTTCGCGCATCAGCGTCAATGCCGGTCCAGGATGCCGCCTTCGCCACCGGTGTTCCTCCAGATATCTACGCATTTCACCGCTACACCTGGAATTCCGCATCCCTCTCCCGGATTCAAGCCAACCAGTATCGGACGCAGTTCCCGGGTTGAGCCCGGGGATTTCACGTCCGACTTAGAAGGCCGCCTACGCGCCCCTTAAAACCAGTACTCAAGAGCT
+
CCCCCGGGGGGGGGGGGGGGGGGGGGGGGGGGGGGGGGGGGGGGGGGGGGGGGGGGGGGGGGGGGGGGGGGGGGGGGGGFFGGGGGGGGGGGGGGFGGGGGGFGGCGGGGGGGGGDG@=<FGGEGGGGGGGGGGGFGFGBFGGFGEGFGFFGGGGFFGGFGGEGABDGEC58@EAFFFGFEEGG;FGFD4C3>EGGF?G;;;DFF;0(.1)6;1CFBDDB??:)285D)11744)45,142<>FDB7201)
@M00200:205:000000000-AKKM3:1:1101:15207:11121 2:N:0:1
TACTAGGGTATCTAATCCCGTTTGCTCCCCTGGCTTTCGCGCATCAGCGTCAGTTTCGGTCCAGGATGCCGCCTTCGCCACCGGTGTTCCTCCAGATATCTACGCATTTCACCGCTACACCTGGAATTCCACATCCCTCTCCCGAACTCCAGCCTTCCAGTATCAGACGCAGTTCCCAGGTTAAGCCGGGGGATTTCACGTCTGACTAAGAAGGCCGCCTACGCGCCCTTTAAACCCAGTACTCAAGACAT
+
CCCCCGGGGGGGGGGGGGGGGGGGGGGGGGGGGGGGGGGGGGGGEGGGGGGGGGGGGGGGGGGGGGGGGGGGGGGGGGGGGGGGGGGGGGGGGGGGGGGGGGGGGGDEGGGGGGGFGGGGGGGGGGGGGGGGGFGFGFGFFGGFGFGFGFGGGGGFFGGFGGFGEB8FDGFAFFFFFFGFGCDGCFGDBDGFFG6DB<B<D71=CCEFFFAC@@FE>DEDFDBFFGEG9C?FFFFB>2:>>9)))4))..)
@M00200:205:000000000-AKKM3:1:1101:13107:11126 2:N:0:1
TACTGGGGTATCTAATCCTGTTTGCTACCCACGCTTTCGCACCTCAGTGTCAGTGTCAGTCCAGAAGGCCGCCTTCGCCACTGGTATTCCTCCCGATCTCTACGCATTTCACCGCTACACCGGGAATTCTACCTTCCTCTCCTGCACTCTAGCTTGACAGTTCCGGATGCCGTTCCCAGGTTGAGCCCGGGGCTTTCACAACCGGCTTATCAAGCCACCTACGCGCGCTTTATACCAATACTCAAG
+
CCCCCFGGGGGGGGGGGGGGGGGGGGGGGGGGGGGGGGGGGFGGGGGGGGGGGGGGGGGGGGGGGGGGGGGGGGGGGGGGGGGGGGGGGGGGGGGGGGDGGGGGGGGGGGGGGEGFGGGGGGGGGGGGGGDGGGGGGFGEFFGFGFGFGFGGGGGFFGGFGGFDA?GEFDFFFFFFFFG?F,?6AGGFFDGFFGGGFFGFFFFFFFF>ECEE)4BF@GFFFFFD9EFGCD(.69<>C743>AB27<
@M00200:205:000000000-AKKM3:1:1101:11543:11132 2:N:0:1
TACGGGGGTATCTAATCCTGTTTGATCCCCACGCTTTCGTGCCTCAGCGTCAATAATACCATAGTAAGCTGCCTTCGCAATCGGTGTTCTGTGACATATCTATGCATTTCACCGCTACTTGTCACATTCCGCCTACCTCTAGTATATTCAAGCTCATCAGTATCAAAGGCACTGCGATGGTTGAGCCACCGTCTTTCACCCCTGACTTAATAAGCCGCCTACGCACCCTTTATACCCAATACTCAAG
+
CCCCCGGGGGGGGGGGGGGGGGGGGGGGGGGGEGGGGGGGGGGGGGGGGGGGDGGGGGGGGGGGGGGGGGGGGGGGGGGGGGGGGGGGGGGGGGGGGGGGGGGGGGGGGEFGGGGFGGGGGGGGGGFGGGGGGGGGGFGEFGGDF;FFGFFFGGGFFGGFFDEGFBDFFGFFFFFEB?DDFGGG9CGFFGGFFGGGFFGFFAC>4BEFFEFA*6?DAD?9@B@EDGDGC<;EF<C<C)3@@@EFFF)
@M00200:205:000000000-AKKM3:1:1101:14651:11145 2:N:0:1
TACTCGGGTATCTAATCCTGTTTGCTCCCCACGCTGTCGCGCCTCAGTGTCAGCAACGGCCCAGCAGAACGCCTTCGCCACTGGTATTCTTCCCGATCTCTACGCATTCCACCGCTACACCGGGAATTCCATCTGCCCCTACCGTGCTCTAGCTCGCCAGTCTGACCGGCAGCCCCGGAGTTGAGCCCCGGGATTTCACCAGCCACTTAACGGGCCACCTACGCGCCCCTTAAACCCAGTACTCAAGAGAC
+
CCCCCGGGGGGGGGGGGGGGGGGGGGGGGGGGGGGGGGGGGGGGGGGGGGGGGGGGGGGGGGGGGGGGFGGGGGGGGGGGGGGGGGGGFFFGGGGGDGGGGGGGGGGGGFGGGGGFGD?FGGGGGGGGGGGGGGGGGFFFFGGFGFGFGDGGGGGF>EGBGGFGFFGGFGFFFFFEFFDBGFFG6EFFEGG::CD775CAEFF<D@;)7>E<B?EEBGF:??65(2<D)7:?ABA?G:?B92<F>7)).3(
@M00200:205:000000000-AKKM3:1:1101:10325:11146 2:N:0:1
TACAGGGGTATCTAATCCTGTTTGCTCCCCACGCTTTCGAGCCTCAGCGTCAGTAATGGACCAGTATGTCGCCTTCGCCACTGGTGTTCTTCCGAATATCTACGAATTTCACCTCTACACTCGGAGTTCCACATACCTCTTCCATACTCAAGATAGCCAGTATCAAAGGCAATTCCAAGGTTGAGCCCTGGGCTTTCACCTCTGACTAAACTATCCGCCTACGCTCCCTTTACACCCAATACTCAAGAGAC
+
CCCCCGGGGGGGGGGGGGGGGGGGGGGGGGGGGGGGGGGGGGGGGGGGGGGGGGGGGGGGGGGGGGGGGGGGGGGGGGGGGGGGGGGGGGGGGGGGGGGGGGGGGGGGGGGGFGGFGCFGGGGGGGGGGGGGGGGGFFGEFFGFGFFFGFD89?DFFDFFFGEGFFFGFGFFFFFFD+DDFGGGFFGFFFF5D,@C<EG@EFFFFF<EB@E5A@E@AF?5=C@5=C>C*?7CC4=@CB>D955>=3@>7@(
@M00200:205:000000000-AKKM3:1:1101:9663:11155 2:N:0:1
TAAGGGGTATCTAATCCTGTTCGCTCCCCACGCTTTCGCGTCTCAGCGTCAGTACCGTCCCAGAGAGCTGCCTTCGCCATTGGTGTTCTTCCTGATATCTGCGCATTTCACCGCTACACCAGGAATTCCACTCTCCTCTTCCGGACTCTAGCCGGGCGGTTTCTGTCGACGTCTGGAGGTTGAGCCTCCAGTTTTCACAACAGACCTGCTCGGCCGCCTACACGCGCTTTCCACCCACTACTCAAGCGATC
+
CCCCCGGGGGGGGGGGGGGGGGGGGGGGGGGEGGGGGGGGGGGGGGGGGGGGGGGGGGGGGGGFGGGFGGGGGGGGGGGGGGFGGGGGGGGGGGFGGFGGGGGGG6CGGGGGGECDGFGGGDEGGGGGCFFFGGGFGFG:DFEEDEGFGFCFGG>DFG6AG5CFFCGF>CFABDFFF*;@FFG;?C?F6C64+,=>F?C37=311;83:=FF11CE9D33::B32*@37<)66AB<>(..:<>2(3)412-
@M00200:205:000000000-AKKM3:1:1101:7515:11175 2:N:0:1
TACTAGGGTATCTAATCCTGTTTGCTCCCCACGCTTTCGCACCTCAGCGTCAATACATGTCCAGTTAGTCGCCTTCGCCACTGGTGTTCTTCCGAATATCTACGAATTTCACCTCTACACTCGGAATTCCACTAACCTCTCCATGATTCAAGCGATGCAGTCTTAAGGGCAGTTCCAGAGTTGAGCTCTGGGCTTTCACCCCTAACTTACAAAGCCGCCTACGTGCGCTTTACGCCCAATACTCAAG
+
CCCCCGGGGGGGGGGGGGGGGGGGGGGGGGGGGGGGGGGGGGGGGGGGGGGGGGGGGGGGGGGGGGGGGGGGGGGGGGGGGGGGGGGGGGGGGGGGGFGGGGGGGGGGGGGGFFEFGGGGGGGGGGGGGGGGG?GFGCGFFGGFGFGFGF8CFC>FFGFBDFFGEFGGFDFFFFFFDB?DFFGFFGGFFG8?FGGGFFC*:>C=50:C=A5E8@FG=>B>97AF=FEGGCB4C22@B>(-)568CEE
@M00200:205:000000000-AKKM3:1:1101:2298:11186 2:N:0:1
TACTGGGGTATCTAATCCTGTTTGCTCCCCACGCTTTCGCGCCTCAGCGTCAGAACCGGACCAGACAGCCGCCTTCGCCACTGGTGTTCTTGCGAATATCTACGAATTTCACCTCTACACTCGCAGTTCCGCTGTCCTCTTCCGGTCTCAAGCCAACCAGTATCGAAGGCAATTCTGTGGTTGAGCCACAGGCTTTCACCACCGACTTACTCGGCCGCCTCCGCGCCCTTTAAGCCCAGTACTCACGCGA
+
CCCCCGGGGGGGGGGGGGGGGGGGGGGGGGGGGGGGGGGGGGGGGGGGGGGGGGFFGGGDGGGFFGFGGGGGGGGGFGGGGGGGGGGGGGGGGGGGGGGGGGGGGGGGGGGGGGGFFGGGEGFGDE>EGGGGGD=9DFGEFFFBCBGFGFA6DDGFFGGA9?7C5:DGFGFFFFF>9B76FFG4ACEAF>G>5EGGFFFE*8@(5=@=E>?;23B=;DA044(),2)>C<?4)-)3;1(4>A)).(((,(
@M00200:205:000000000-AKKM3:1:1101:22425:11187 2:N:0:1
TACAGGGGTATCTAATCCTGTTTGCTCCCCACGCTTTCGAGCCTCAGCGTCAGTAATGGACCAGTATGTCGCCTTCGCCACTGGTGTTCTTCCGAATATCTACGAATTTCACCTCTACACTCGGAGTTCCACATACCTCTTCCATACTCAAGATAGCCAGTATCAAAGGCAATTCCAAGGTTGAGCCCTGGGCTTTCACCTCTGACTAAACTATCCGCCTACGCTCCCTTTAACCCCAGTACTCAAGAGA
+
CCCCCGGGGGGGGGGGGGGGGGGGGGGGGGGGGGGGGGGGGGGGGGGGGDGGGGGGGGGGGGGGGGGGGGGGGGGGGGGGGFFGGGGGGGGGFFFGGGGGGGGG@EGGGGGGGGGFGGCFAFFGGGGGGGGGGGDEFFGEF=FFGFGFGF8DFGGFFDDFFGFGFFGGFGFFFFFFFFFFDCFCBD=?FFGFFCCCF@GFEF*:ECE<=)=E6AFF=DDFFB4A@E>F7=B=?*:5C(((*85C*7*07-
@M00200:205:000000000-AKKM3:1:1101:24179:11204 2:N:0:1
TACTAGGGTATCTAATCCTGTTTGCTCCCCACGCTTTCGAGCCTCAGCGTCAGTAATGAGCCAGTGTGTCGCCTTCGCCACTGGTGTTCTTCCGAATATCTACGAATTTCACCTCTACACTCGGAGTTCCACACACCTCTCTCATACTCAAGACACCCAGTATCAAAGGCAATTCCGAGGTTGAGCCCCGGGATTTCACCCCTGACTTAAATGTCCGCCTACGCTCCCTTTATGCCCAGTACTCACG
+
CCC@CGGGGGGGGFCFGGGGGGGGGGGGGGGGGGGGGGGGG@FGGGGGGGGGGGGGGGFGGGGGFGGGGGGGGGGGCFGCEFFGGGGGGGGGGGGGGF=FFGGGGFGGGGGGGFGB?DGGGGGD+@>EFGAFGGGGGFGFFGGFGFGFFDCFGFGF5@8DFGEGFFGFFGFFFEFFFFDAFFGFFGGF>GGEBEGGFEGCC=DFFF;66*1AEFG7<CBFFFDD@E>FD:;3<?7.?8(..43.7(6
@M00200:205:000000000-AKKM3:1:1101:12163:11220 2:N:0:1
TACAGGGGTATCTAATCCTGTTTGCTCCCCACGCTTTCGAGCCTCAGCGTCAGGAACGTTCCAGAGCGCCGCCTTCGCCACCGGCCTTCCTCCCGATCTCTACGCATTTCACCGCTACACCGGGAATTCCGCGCTCCTCTCCCGTCCTCTAGCCAGACAGTCCCCTCCGACCTTTCCCGGTTAAGCCGGGAGATTTCCCGAAGGGCTTACCCGACCGCCTACGCTCCCTTTACACCCAATACTCAAGCGAC
+
CCCCCGGGGGGGGGGGGGGGGGGGGGGGGGGGGGGGGGGGGGGGGGGGGGGGGGGGGGGGGGGGGGGGGGGGGGGGGGGGGGGGGGGGGGGGGGGGDGGGGGGGGDEGGGGGGGGFDGDFGGGGCEGGGGGGGGGGGFGEFGGFGFGDGFCFGG5>6DCFGGFGCFGGDEDFEEFFFFDFGG*;+>F:DD5>DGGGFEGF7;@BDFFF>?FF93?E>GFF248D:EFG4F:AFFB?GF012:><B0)),3(
@M00200:205:000000000-AKKM3:1:1101:22895:11228 2:N:0:1
TACTAGGGTATCTAATCCTGTTTGCTCCCCACGCTTTCGAGCCTCAGCGTCAGTAATGGACCAGTATGTCGCCTTCGCCACTGGTGTTCTTCCGAATATCTACGAATTTCACCTCTACACTCGGAGTTCCACATACCTCTTCCATACTCAAGATAGCCAGTATCAAAGGCAATTCCAAGGTTGAGCCCTGGGCTTTCACCTCTGACTAAACTATCCGCCTACGCTCCCTTTATACCCAATACTCAATAGCT
+
CCCCCGGGGGGGGGGGGGGGGGGGGGGGGGGGGGGGGGGGFGGGGGGGGGGGGGGGGGGGGGGGGGGGGGGGGGGGGGGGGGGGGGGGGGGGGGGGGGGGGGGGGFGGGGGGGGGBDFGGGGGGGGGGGGGGFGGGGFGBFGGFGFGEGFDCFFGBFDGFC8>DEFGGFGFFFFFFFFDFGFGGFGGFDFDFFG8DFF<CEFFFCECC@<EFFFGG5CBFA5835AAGCCEFF<49F:)>BFFF43*0/**
@M00200:205:000000000-AKKM3:1:1101:6622:11232 2:N:0:1
TACCCGGGTATCTAATCCTGTTTGCTCCCCACGCTTTCGAGCCTCAGCGTCAGTAATGAGCCAGTGTGTCGCCTTCGCCACTGGTGTTCTTCCGAATATCTACGAATTTCACCTCTACACTCGGAGTTCCACACACCTCTCTCATCCTCAAGACACCCAGTATCAAAGGCAATTCCGAGGTTGAGCCCCGGGATTTCACCCCTGACTTAAATGTCCGCCTACGCTCCCTTTATGCCCAGTACTCCAGAGCT
+
CCCCCGGGGGGGGGGGGGGGGGGGGGGGGGGGGGGGGGGGFGGGGCFGGGGGGGGGGGGGGGGGGGGGGGGGGGGGGGGGGGGGGGGGGGGGGGGGGGGGGGGGEGGGGGGGGGGFGGGGFGGGGEEGGGGGGGC>EFGFFGGFG+DFGBFGGGCDFEG*69EFFBD8@,9=DFFFFB6AFFG?6EFFFGGFFGFFFFGEBBB=BEB?C;*@EFGG2?B@@@DB@EBG*2=)??3)95;;EFF)(//)/()
@M00200:205:000000000-AKKM3:1:1101:11540:11258 2:N:0:1
TACTGGGGTATCTAATCCCGTTCGCTCCCCCAGCTTTCGCGCCTGAGCGTCAGGACAGGCCCAGAGATCCGCCTTCGCCACCGGTGTTCCTCCCGATATCTGCGCATTTCACCGCTACACCGGGAATTCCAATCTCCCCTACCTGCCTCGAGCCACGCAGTATCGAATGACGGCCCGGGGTTGAGCCCCGGGTTTTCACATCCGACTTGCGTGGCCGCCTGCCCGCGCCTTATACCCAATACTCAAGCTAC
+
CCCCCGGGGGGGGGGGGGGGGGGGGGGGGGGGGGGGGGGGGGGGGGFGGGGGGGGGGGGGGGGGGGGGGGGGGGGGGGGGGGGGGGGGGGGGGGGGGGGGGGGGGGGGGGGGGCEEDGGGGEEGGGGGGGGGFGGCFFGB*DFFFFGFGFGGGG?FEGGFGGFGFFGGAFFFFFEEFFDE<?5F;CGFFGGF>GG98)2152:<69>BFB(,11>F(7<2(,()45)))*43446:C70.5?))-5)))))
@M00200:205:000000000-AKKM3:1:1101:2605:11273 2:N:0:1
TACTCGGGTATCTAATCCTGTTCGCTCCCCACACTTTCGCTCCTCAGCGTCAGGTCATTCCCAGAGAACCGCCTTCGCCACCGGTGTTCCTCCTGATATCTGCGCATTTCACCGCTACACCAGGAATTCCGTTCTCCCCTGAATACCTCTAGTCTGCCCGTATCGGAAGCAAGCGCCGTGTTAAGCCCGGCGTTTTCACTCCCGACGAGACAAACCGCCTACGAGCCCTTTACACCCAGTACTCAAGAGAC
+
CCCCCGGGGGGGGGGGGGGGGGGGGGGGGGGGDGGGGGGGG<FGGGGGGGGGGDCFGGGGGGGGGGGGGGGGGGGGGGGGG8FGGGGGGGGGGGGGGGGGGCG@GGGGGGGGGGGFGGGGFGGGGGGGGGEDDFFGGFGDFD,2E?FEGFGGGGGFDDD5=DDF>9C6@GF@*5<AEFG>FGG7=D,:A39/?EEGFFG*07BF@64206;13(3:7DA:(:6B,*7759)49).4E0(4544))5248(.
@M00200:205:000000000-AKKM3:1:1101:14383:11284 2:N:0:1
TACGGGGGTATCTAATCCTGTTTGCTCCCCACGCTTTCGAGCCTCAGCGTCAGTAATGGACCAGTATGTCGCCTTCGCCACTGGTGTTCTTCCGAATATCTACGAATTTCACCTCTACACTCGGAGTTCCACATACCTCTTCCATACTCAAGATAGCCAGTATCAAAGGCAATTCCAAGGTTGAGCCCTGGGCTTTCACCTCTGACTAAACTATCCGCCTACGCTCCCTTTACACCCAATACTCAAG
+
CCCCCGGGGGGGGGGGGGGGGGGGGGGGGGGGGGGGGGGGGGGGGGGGGGGGGGGGGGGGGGGGGGGGGGGGGGGGGGGGGGGGGGGGFGGGGGGGGGFFGGGGGCFGGGGGGGGFGGGGGGGDGGGGGGGFGFFFCFGEDCFFGFGCCFEGGD@FBD??D@DGE+D8FGF)A@FFFFGFGGF+;@9?FC59*9CGF;F@*=EFFFF;6@EEAEGFFGFF@B2?2CAF8C@)7<3(11((/66.)53
@M00200:205:000000000-AKKM3:1:1101:1929:11297 2:N:0:1
TACACGGGTATCTAATCCTGTTCGCTCCCCACACTTTCGCTCCTCAGCGTCAGGTAATGCCCAGAGAACCGCCTTCGCCACCGGTGTTCCTCCTGATATCTGCGCATTTCACCGCTACACCAGGAATTCCGTTCTCCCCTGCATACCTCCAGTCTGCCCGTATCGAAAGCAAGCCAGGTGTTAAGCACCTGGTTTTCACTCCCGACGCGACAAACCGCCTACGAGCCCTTTATACCCAGTACTCAAGCGA
+
C@CCCGGGGGGGFGGGGGGGGGGGGGGGGGGGGGGGFGGGGGGGGGGGGGGGGGGGGGGGGGFGGGGGGGGGGGGGGGGEGGDDGGEDFGGGGGGGGGGGGGGGGGGCAFGGGEDBGGGGGGGDGFDFGGGG6?CFG*@D9DFFGFGBGFFFGGGFFFDFGGFFDFGD5@ACFFFF5<;AFCFGFGDFFGGA32=DAACEAD4AF>FB==46;;FF@DF;3=0>;EEG*>:9B<46E73><>AFD7))46
@M00200:205:000000000-AKKM3:1:1101:15168:11300 2:N:0:1
TACGCGGGTATCTAATCCTGTTTGCTCCCCACGCTTTCGCGCCTCAGCGTCAGATCCGGACCAGTGAGCCGCCTTCGCCACTGGTGTTCTTGCGAATATCTACGAATTTCACCTCTACACTCGCAGTTCCACTCACCTCTTCCGGTCTCAAGCCAAGCAGTATCGAAGGCAATTCCGTGGTTGAGCCACGGGCTTTCACCCCCAACTTACAAGGCCGCCTACGCGCCCTTTAAACCCAATACTCAAGAGA
+
CCCCCGGGGGGGGGGGGGGGGGGGGGGGGGGGGGGGGGGGGGGGGGGGGGGGGGGGGGGGGGGGGGGGGGGGGGGGGGGGGGGGGGGGGGGGGGGGGGGGGGGGGFFGGGGGGGGFGGGGGGGGCGEGGGGGGGGGGFGFFGGFGFGFGFGGGGGFFGGFGGFGFFGGFGFFFFFFFFFEGFDFFGGFFGEEFEFFFCFAF@F><?3@@EF9@0CF>DD:??:)(:3919?99AA?EFB?04.24:<5(2
@M00200:205:000000000-AKKM3:1:1101:28047:11308 2:N:0:1
TACCGGGGTATCTAATCCTGTTCGCTCCCCACACTTTCGCTCCTCAGCGTCAGGATATTCCCAGAGAACCGCCTTCGCCACCGGTGTTCCTCCTGATATCTGCGCATTTCACCGCTACACCAGGAATTCCGTTCTCCCCTGAATACCTCTAGTCTGCCCGTATCGGAAGCAAGCCAGGTGTTAAGCACCTGGTTTTCACTCCCGACGCGACAAACCGCCTACGAGCCCTTTAAGCCCAATACTCAAGAGCC
+
CCCCCGGGGGGGGFGGGGGGGGGGGGGGGEGGGGGGGGDGGGGDFGFGGGGGGGGGGGGGFGGGGGGFGFGGGDGGGGGGGGGGGGEGGFFGGGGGGGGGGGGGFG7BDGGGGGGFGGGGGGFGGCDC;DFGGGGGGFGBFGGFGFF<FFGFGGGF?EG>EG=FDFGCEGFEFF5FFCFFFEG;AGGFFGGFF7;CFACCF>D9@B>269@FB;FGBGF@<D(718BDG<>)6)6.;1::?0))).3).((
@M00200:205:000000000-AKKM3:1:1101:13421:11309 2:N:0:1
TACTGGGGTATCTAATCCTGTTTGCTCCCCTAGCTTTCGTGCCTGAGCGTCAGGTATTGTCCAGGGACTCGCCTTCGCCACTGGTGTTCCTCCAGATATCTACGCATTTCACTGCTACACCTGGAATTCCAGTCCCCCTTCCAATCCTCTAGCCGAATAGTATTCCATGCCGTTCCGCTGTTGAGCTGCGGGATTTCACATGAAACTTACCCGACCGCCTACGCCCCCTTTAAACCCGTTACTCAAGAGCC
+
BCCACCFGGGGGGGGGGGGGGGGGGGGGGGGFGGFGGGEGFGGGGC<FCGGGGGGGFGFFGGG@F7DGGGFGGGGF7FGGGF@,C,FFGGFGGGGGGGGGG8FFGEGGGGDBFCD9DF9FGDEEE8FFGG88DGGEGFE<D4;+BFGFFFE3@8C>9B=?DGF8FFGF+,31@5DFB>+9@3+2*,=0@DG*9E,;AEG@>@@*01:E*888A)>5)98((72;(4>322).94<@@((/(/94)/)/(((
@M00200:205:000000000-AKKM3:1:1101:27517:11315 2:N:0:1
TACGGGGGTATCTAATCCCGTTCGCTCCCCCAGCTTTCGCGTCTCAGCGTCAGGGATGGCCCAGATGACCGCCTTCGCCACTGGCGTTCCTCCCGATATCTACGCTTTTCACCGCTACACCGGGAATTCCATCACCCTCTGCCACCCTCAAGCCCGTCAGTATGGCGCGGCCTCTCACCGTTGAGCGGTGAGCTTTCACACGCCACTTAACAGGCCGCCTACACGCGCTTTATGCCCAGTACTCAAG
+
CCCCCGGGGGGGGGGGGGGGGGDGGGGGGGGGGGGGGGGGGGGGGGGGGGGGGGFGGGGGGGGGFEGGGGGGGGGGFEGGGGGGFFGGGGGGGGGGGGGGFAFFGGGGGGGGGGGFGGGGGGGGGG6CFGFGGGGDDFGFFGGFGFGFFFGGGGCBBGDDFGF7>FGG>EDFFFA8BFGFGE<DFFG3.1:5FC?FFAGA:>B?>BB9A<BB7?GGFDB62??FBG>D/*3<2)43@2((.4))-4<
@M00200:205:000000000-AKKM3:1:1101:26102:11327 2:N:0:1
TACGCGGGTATCTAATCCTGTTTGATCCCCACGCTTTCGTGCTTCAGTGTCAGTTATGGTTTAGTAAGCTGCCTTCGCAATCGGAGTTCTGCGTGATATCTATGCATTTCACCGCTACACCACGCATTCCGCCTACCTCAAACACACTCAAGCAACCCAGTTTCAACGGCAATTTTATGGTTGAGCCACAAACTTTCACCGCTGACTTAAATCACCACCTACGCACCCTTTAAACCCAATACTCAAGAGA
+
CCCCCGGGGGGGGEGGGGGGGGGGGGGGGGGGGG@FGFEFCGGGGGGGGGGGFFGGGGGFGFEDGGFGGFCFGGF@FGGGGGF7FDGFGFEFGGGG8F=EFGGGGFGGGGFCFG>5?>=F8DGGGEGGGGFGGGGGGFFDFEFFGFDBGF8DGFGFFGGF8?*CEFGCBG5@FEFFFCFAFFGGFFGFFF>FFGECFFGF>AB=A=E/9*9CE*?8>CB@379DDG:C/059CC<3B;?6)6)7C(.),(
@M00200:205:000000000-AKKM3:1:1101:23822:11329 2:N:0:1
TCCGAGGGTATCTCATCCTGTTCGCTACCCACGCTTTCGTTCCTCAGCGTCAGTTACTGCCCAGAGACCCGCCTTCGCCCCCGGTGTTCCTCCTGATATCTGCGCATTTCACCGCTACACCAGGAATTCCAGTCTCCCCTGCAGTACTCCAGTCTACCCGTATCGCCTGCAAGCCAGCAGTTGAGCTGCTGGTTTTCACAAACGCCGCGACACACCGCCTACGCACTCTTTATGCCCAATACTCAAGAGCC
+
C,AACF+78CEFG,CCCFF<;;C7F:FFGGGGGGG7@E7EEFFFGFCFGGGG:FGGFGGGGGGG8,CFFC+CFEGG,CE,4C+@C>?7EEEGFF@?F,@EGFGGGGE:;@=FDCE5DC9BDGFC+,,@FGCFGG=FAFGB5DFFF7DEC*6+@DFCF9DE8689AEDG?G?*9=>C*9**7,+53:EAAG?9*4,;>AG<B28((-/2:(6>(5;CFGF:113)(:792*)-4.43:)((.,.<B())(.,
@M00200:205:000000000-AKKM3:1:1101:28483:11338 2:N:0:1
TACTGGGGTATCTAATCCTGTTCGCTCCCCACACTTTCGCTCCTCAGCGTCAGGTCATTCCCAGAGAACCGCCTTCGCCACCGGTGTTCCTCCTGATATCTGCGCATTTCACCGCTACACCAGGAATTCCGTTCTCCCCTGAATACCTCTAGTCTGCCCGTATCGGAAGCAAGCGCCGTGTTAAGCACGGCGTTTTCACTCCCGACGCGACAAACCGCCTACGAGCCCTTTAAACCCAATACTCAAGAGA
+
CCCCCGGGGGGFGGGGGGGGGGGGGGGGGGFGGGGGGGGGGGGGGGGGGGGGGGGGGGGGGCFGGG<FFGGGGGEFFGGGGGG7FFFEGGGGGGGGGEGFGCFFGGDF=FCFFCEECFFGGGFEGCFFFGGGFFGG=DCDFG8FDFF<CFGDFGGB?>FDCCDG5*=@>FFE5=EF>EGBFCGF6CFFBDCADGE<8EGF=BF2>9@F999(6@FG0C>B6?0)-:;FG4?)647(*801:325-4)-,(
@M00200:205:000000000-AKKM3:1:1101:5824:11351 2:N:0:1
TACTAGGGTATCTAATCCTGTTCGCTCCCCACGCTTTCGCGTCTCAGCGTCAGTACCGTCCCAGAGAGCCGCCTTCGCCACGGGTGTTCTTCCTGATATCTGCGCATTTCACCGCTACACCAGGAATTCCACTCTCCTCTTCCGGACTCTAGCCAGACAGTTTCCACCGACAGCTCGAAGTTGAGCCTCGAGATTTCACAGCGGACTAATCTGGCCGCTTCCACGCCCTTTCAACCCAATACTCAAG
+
CCCCCFFGFGGGGGGGGGGCFFAE@FGEDFFGGGGGGDFDEGGGGGGGGDGGGGGG<FGGGGGGGFGGGGGGGEGGGGGGGEGE@FFFG,E?;FAFGFGGGFCFCEECGGGGGGGEGGGGGF@8DFGGGGFFFACFGFGFBAFE6?DAG5EF9?D*0@DFFG79*??D>E>@>C59**0*@>+:*,C4**49)4=C+*,08=((-(3(/44./.?345)(()9+(*015>2)6:A2;4(()).26:>
@M00200:205:000000000-AKKM3:1:1101:13366:11361 2:N:0:1
TACCGGGGTATCTAATCCTGTTTGCTACCCACGCTTTCGAGCCTCAGTGTCAGTTACAGTCCAGAGAGCCGCTTTCGCCACCGGTGTTCCTCCATATATCTACGCATTTCACCGCTACACATGGAATTCCACTCTCCTCTACTGCACTCAAGTCTAACAGTTTCCAATGCACACAATGGTTGAGCCACTGCCTTTTACATCAGACTTATTAAACCACCTGCGCTCGCTTTATACCCAATACTCAAG
+
CCCCCGGGGGGGGGGGGGGGGGGGGGGGGGGGGGGGGGGFFGGGGGGGGGGGGGGGGGGGGGGGGGGGGGGGGGFGGGGGGGGGGGGGGGGGGGGGGGGGGGGGGGGGGGGGGGGFGGGGGGGGGGGGGGGGGGGGGFGFFGGFGFGFGFGGGGGFCGFBFGEFFFGFFGFFFFFF8;=FGCFFFFC*AFGFFFGG?CGFC5EEC5;C;AEE56D,10*4:4)*:4?<FG=C5<EFD(76=<3>83
@M00200:205:000000000-AKKM3:1:1101:15451:11367 2:N:0:1
TACAGGGGTATCTAATCCTGTTCGCTCCCCACACTTTCGCTCCTCAGCGTCAGGATATTCCCAGAGAACCGCCTTCGCCACCGGTGTTCCTCCTGATATCTGCGCATTTCACCGCTACACCAGGAATTCCGTTCTCCCCTGAATACCTCTAGTCTGCCCGTATCGGAAGCAAGCCAGGTGTTAAGCACCTGGTTTTCACTCCCGACGCGACAAACCGCCTACGCGCCCTTTAAACCCAATACTCAAG
+
CCCCCGDGGGGGGGGGGGGGGGGGGGGGGGGGGGGGGGGEGGGGGGGGGGGGGFFGDGFFGGGG?EGFFGEGGGGGGGGGGGGGGGGGGGGGFGGGGGGGGDFGGDGGFGGGGGGFDGGGGGEE<EDFGGGF2@FGGFGFF8,D8+69DFGFBFFF?EFBG8DF=AC:?GFE*)3:?*2;FGC++7,;;FF60<CGF?EC6>=AFAB2559(.6=@><><0=;).87C)7:):9<<CF(304.442)
@M00200:205:000000000-AKKM3:1:1101:9058:11380 2:N:0:1
TACCAGGGTATCTAATCCTGTTTGCTCCCCTAGCTTTCGTGCCTCAGTGTCAGGAGTTGTCCAGGGACTCGCCTTCGCCACTGGTGTTCCACTTGATATCTACGCATTTCACTGCTACACCAAGTATTCCAGTCCCCCCTCCAACCCTCTAGCAAGGTAGTTTCCAATGCCATTTCCGAGTTGAGCTCGGAGCTTTCACATCCGACTTACCTCACCACCTACGCCCCCTTTAAACCCAATACTCAAGAGA
+
CCCCCGGGGGGGGGGGGGGGGGGGGGGGGGGCGGGFGGGGGGGGGFFGFGGGGGGGGGGGGGGGGGGGGGGGGGGGGGCEGGDGGGGGGGGGGDGGGGGGGGGGGGCFG9FFGC?FGFGFFGGGEGFGGGFADG68E5==BEGFGEDDGFGGCFGFFGDDGGFGDFGGFC9DFBFFFFG5D++C98,;BC8@DG7??*@;@58A=>=)*:89@:CDEG>24>A*)4)9845**8>(*528)))7;@@3(6
@M00200:205:000000000-AKKM3:1:1101:12079:11390 2:N:0:1
TACTAGGGTATCTAATCCTGTTTGCTCCCCACGCTTTCGCGCCTCAGCGTCAGTTACAGTCCAGAGAGCCGCCTTCGCCACTGGTGTTCCTCCATATATCTACGCATTTCACCGCTACACATGGAATTCCACTCTCCTCTACTGCACTCAAGTCTAACAGTTTCCAATGCACACAATGGTTGAGCCACTGCCTTTTACATCAGACTTATTAAACCACCTGCGCTCGCTTTATACCCAATACTCAAG
+
CCCCCGGGGGGGGGGGGGGGGGGGGGGGGGGGGGGGGGGGGGGGGGGGGGGGGGGGGGFGGGGGGGGGGGGGGGGGGGGEGGGGGGGGGGGGGGGGGGGGGGGGGGGGGGGGGGGEGFGGGGGGGGGGGGGGGGGGGFGFFGGFGFGFGFDFFDGBDGGFGGFFEFGGFGFFFFF5DFFDFEGFDFEFFC?FFGEDC@CEC6@C@8;CA@F700>,>*38=>559**/CF=C4<?(,-8;BFEFB3
@M00200:205:000000000-AKKM3:1:1101:14646:11392 2:N:0:1
TACTCGGGTATCTAATCCTGTTTGCTCCCCACGCTTTCGAGCCTCAGCGTCAGTAATGAGCCAGTGTGTCGCCTTCGCCACTGGTGTTCTTCCGAATATCTACGAATTTCACCTCTACACTCGGAGTTCCACACACCTCTCTCATACTCAAGACACCCAGTATCAAAGGCAATTCCGAGGTTGAGCCCCGGGATTTCACCCCTGACTTAAATGTCCGCCTACGCTCCCTTTACGCCCAATACTCAAG
+
CCCCCGGGGGGGGGGGGGGGGGGGGGGGGGGGGGGGGGGFGGGGGGGGGGGGGGGGGGGGGGGGGGGGCGGGGGGGGGGGGGGGFGGGGGGGGEGGGGGGGGGGG8FGGGGGGGGFGGGGGGGEDGGGGGGGGGGEGFGFFFGFFFGFGFFFGGGFDGFBF@DGFFGG5CFDFFBFFBDEGGGG*:FF>D5>?EFFFFGBFFF4<BBC=;/AEFGGFDF@FF?FFGFGDF;EF?;9E;(,)/.7C4=
@M00200:205:000000000-AKKM3:1:1101:15374:11428 2:N:0:1
TACGAGGGTATCTAATCCTGTTTGCTCCCCACGCTTTCGAGCCTCAGCGTCAGTAATGGACCAGTATGTCGCCTTCGCCACTGGTGTTCTTCCGAATATCTACGAATTTCACCTCTACACTCGGAGTTCCACATACCTCTTCCATACTCAAGATAGCCAGTATCAAAGGCAATTCCAAGGTTGAGCCCTGGGCTTTCACCTCTGACTAAACTATCCGCCTACGCTCCCTTTAAACCCAATACTCAAGCGAT
+
CCCCCGGGGGGGGGGGGGGGGGGGGGGGGGGGDGGGGGGGGGGGGGGGGGGGGGGGGGGGGGGGGGGGGGGGGGGGGGGGGGGGGGGGGGGGGGGGGGGGGGGGGGGGGGGGGGFFGGGGGGGDFGGGGGGGGGGGGFGEFGGFGFGFGFFGGFFFFGGBEGEGFF8FFGFFFFCFFFD?FGGG5=EFFGGFFGGGFEGFFFFE7CCE@EBEFFGGFGFA9<>E>CEGCF@E44@BE?B(7BEEF=E*6((
@M00200:205:000000000-AKKM3:1:1101:18619:11503 2:N:0:1
TACCAGGGTATCTAATCCTGTTTGCTCCCCACGCTTTCGAGCCTCAGCGTCAGTAATGGACCAGTATGTCGCCTTCGCCACTGGTGTTCTTCCGCATCTCTACGAATTTCACCTCTACACTCGGAGTTCCACATACCTCTTCCATACTCAAGATAGCCAGTCTCAAATGCAATTCCACGGTTGAGCCCTGGGCTTTCACCTCTGACTACACTAACCGCCTACGCTCCCTTTCTGCCCAATACTCCAC
+
CCCCCGGGGGGGGGGGGGGGGGGGGGGGGGGGGGGGGGG8EFGGGGGGGGGGGGCFCEEGGGG8CFFGGGGGGGGGGGGGGGGGGGGGGGGGGG7FG+EFEFGGDCGGFGGGGGGFGGGG98FGCEGGGGGFFG84DFGFFGFFFFGFGBDF,=8++DDFG+;D7DD,?,=*2:FCF5C53ACF5DFFFD+*;7AFFFGE=@=<E@AA)8=C5)65039>A=2B5?9C?0@*/@4=@>23)7**(7(
@M00200:205:000000000-AKKM3:1:1101:18720:11503 2:N:0:1
TACTCGGGTATCTAATCCTGTTTGCTCCCCACGCTTTCGCGCCTCAGCGTCAGTTACAGTCCAGAGAGCCGCCTTCGCCACTGGTGTTCCTCCACATCTCTACGCATTTCACCGCTACACGTGGAATTCCGCTCTCCTCTTCTGCACTCAAGTCTCCCAGTTTCCAGTGCGTCACGGGGTTGAGCCCCGCACTTAGACACCAGCCTTAAGAAACCGCCTGCGCGCGCTTTATACCCAGTACTCAAG
+
CCCCCGGGGGGGGFGGGGGGGFGGGGGGGGGGGGGGGGGGGGGGGGGGGGGGGGGGGGGGGGGCGGAEGGDGGGGGGFGGGGGFGGGGGGGGFFFGGGGGGGGGGGGGGGDFGGGD>FDGGFFGGGGGGGGGGGGGGFGEFGGBGFGEDD@FGGGFFE6F3DDGFFGDFGDDEA>E>A6@FDCFAFGFFGGFE<,:+>FFFFF(8>3>*9*/3>GEFG53=(25:85)*7)::4)4+,(64<<<:<
@M00200:205:000000000-AKKM3:1:1101:18756:11516 2:N:0:1
TACTCGGGTATCTAATCCTGTTTGCTCCCCACGCTTTCGAGCCTCAGCGTCAGTAATGGACCAGTATGTCGCCTTCGCCACTGGTGTTCTTCCGAATATCTACGAATTTCACCTCTACACTCGGAGTTCCACATACCTCTTCCATACTCAAGATAGCCAGTATCAAAGGCAATTCCAAGGTTGAGCCCTGGGCTTTCACCTCTGACTAAACTATCCGCCTCCGCTCCCTTTCCGCCCAATACTCAAGACAT
+
CCCCCGGGGGGGGGGGGGGGGGGGGGGGGGGGGGGGGGGGGGGGGGEGGGGGGGGFGGGGGGGGGGGGGGFFGGGGGGGGGGGGGGGGGGGGGGGGGGGGGGGFGCFGFGGGGGGFFFFGGGGGCCEGGFFGFGGGGFGFFGGFGCGFGFGCFFGFFGGFGG7@EFCGFGFFFFFF9CFDFE8DFFGFFDFFFGGFF@C@CBE)>EBFEB@EAAEE);A5015?<?>GGCE*>D(5852:@)/7*85)(6)
@M00200:205:000000000-AKKM3:1:1101:11327:11521 2:N:0:1
TACTGGGGTATCTAATCCTGTTTGCTCCCCACGCTTTCGAGCCTCAGCGTCAGTAATGGACCAGTATGTCGCCTTCGCCACTGGTGTTCTTCCGAATATCTACGAATTTCACCTCTACACTCGGAGTTCCACATACCTCTTCCATACTCAAGATAGCCAGTATCAAAGGCAATTCCAAGGTTGAGCCCTGGGCTTTCACCTCTGACTAAACTATCCGCCTACGCTCCCTTTAAACCCAGTACTCAAG
+
CCCCCGGGGGGGGGGGGGGGGGGGGGGGGGGGGGGGGGGG<FCGGGGGGGGGGGGGGGGGGGGGGGGGGGGGGGGGGGGGGGGGGGGGGGGGGGGCFGGGGGGGGGGGGGGGGGGFDGFGCFGGEGGGGGFGGGFGGFGFFGGFGFDEGF?+,?FFFCGFGDDG7CFFF?FFFFFFFD6DFGGG9CGFFGCDFDFGFFGEFFFF7:9E@)0;:;ECDGEFFF947CBG>F;C*6>BCD2>==<4>3*
@M00200:205:000000000-AKKM3:1:1101:14880:11524 2:N:0:1
TACTCGGGTATCTAATCCCGTTTGCTCCCCTGGCTTTCGCTCATCAGCGTCAATGCCGGTCCAGGATGCCGCCTTCGCCACCGGTATTCCTCCAGATATCTACGCATTTCACCGCTACACCTGGAATTCTGCATCCCTCTCCCGGATTCAAGCCATCCAGTATCAGACGCAGTTCCCAGGTTGAGCCTGGGGATTTCACGTCTGACTTAGTTGGCCGCCTACGAGCCCTTTACGCCCAATACTCAAG
+
CCCCCGGGGGGGGGGGGGGGGGGGGGGGGGGGGGGGGGGGGGGGGGGGGGGGGGGGAFGGGGGGGFGGGGGGGGGGGGGGGGGGGGGGGGGGGCGFF,4FGGFGDGGGGGGGGGGBGDGDFDGDFGGGGFGGCDDGGFGDFGGED>DFGFGGGGGFFGGFGFEF9D685CBAFEFCFFFFGGFDAGGFFGGD5EEG@*=>@B4=EFEFFF?EC(<>=D85?@?3;=>FD<@>;0;>E068)5A2<7)
@M00200:205:000000000-AKKM3:1:1101:17440:11530 2:N:0:1
TACTCGGGTATCTAATCCTGTTTGCTCCCCACGCTGTCGCGCCTCAGCGTCAGCACGGGGCCAGATTGCTCTGCCCCCTACCGGCCCAGCAGACCGCCTTCGCCACCGTTGTTCTTCCGGATCTCTACGCATTCCCCCCCTACACCCGGACTTCCGGCTGCCCCTCCCGTGCCCCCCCCCAACCGTCGCCCGCCCCGATCCGGGGTTGCGCCCCGGTCCTTCACGCAACCCTCATCCAGCCTCTTACGCGC
+
CCC,BFDGG@FGGGGGGGCFGGGFGGGGGGF@GGGGGGGGCGGGGFGGGGGEEDEFDDGG@FF,CFGGG@EF9A:A<FF:FCG7@C:7,E,9,9A4:FEFFFGD+@6>4+64A=;@CFC:+3@9FFFAEC+=?=9,@5+1*4@*,;;899**DD>4*8//?C@70)9///06),:)):C@/297.1:377C7.**1)(*-30-(--(((-9?(,/*(1)).),=?F3))0((,,.)+..(2((().40:(2
@M00200:205:000000000-AKKM3:1:1101:12755:11542 2:N:0:1
TACGCGGGTATCTAATCCCGTTCGCTCCCCTGGCTTTCGCGCCTCAGCGTCAGAAACGGGCCAGAAAGTCGCCTTCGCCATTGGTGTTCTTCCCGATATCTACGCATTTCACTGCTACACCGGGAATTCCACTTTCCTCTCCCGTCCTCCAAGCCCCACAGTCTCGGTCGCACTGCTTCGGTTGAGCCGACGCCTTTCACGACCGACTTGTGGAACCGCCTACACGCCCTTTCAACCCAATACTCAAGCG
+
CCCCCGGGGGGGGGGGGGGGGGGGGGGGGGGGGGGGGGGGGGGGGGFGGGGGGGGGGGGGGGGGGGGGGGGGGGGGGGGGGGG@FGGGGGGGGGGGGFEGGGGGGGGGGGGGGGGFGGFGGGGGGGGGGGGGFDGGGFGFFGGFGFGFGFFC?FDFEGGFFGFFCCCEDDFFF=AFFFGB7EGGFFGFB<>3>CF<FCCEF;>@>31>FF2)-59E,9<>B<?6:/7CG)4:)56);(32:0:AF<8)),
@M00200:205:000000000-AKKM3:1:1101:10993:11544 2:N:0:1
TACTCGGGTATCTAATCCTGTTTGCTCCCCACGCTTTCGAGCCTCAGCGTCAGTAATGGACCAGTATGTCGCCTTCGCCACTGGTGTTCTTCCGAATATCTACGAATTTCACCTCTACACTCGGAGTTCCACATACCTCTTCCATACTCAAGATAGCCAGTATCAAAGGCAATTCCAAGGTTGAGCCCTGGGCTTTCATCTCTGACTAACCTATCCGCCTACGCTCCCTTTAAACTCAATACTCAAGAGA
+
CCCCCGGGGGGGGGGGGGGGGGGGGGGGGGGGGGGGGGGGGGGGGGGGGGGGGGGGGGGGGGGGGGGGGGGGGGGGGGGGGGGGGGGGGGGGGGGGGGGGGGGGGFGFGGGGGGFFGGGGGGGGGGGGGGGGGGGGGFGEFGGFGFGFGFFGGGGBDFGFEGFGFFGGFGFFFEFFFBCFFAFGFG8FFCD5*@FFAEGFFFFFF@0;6))7=5E85CE=DFF>5=?D3C=6**:*?>B4/>8*16*723
@M00200:205:000000000-AKKM3:1:1101:25575:11562 2:N:0:1
TACCAGGGTATCTAATCCTGTTTGCTCCCCACGCTTTCGAGCCTCAGCGTCAGTAATGGACCAGTATGTCGCCTTCGCCACTGGTGTTCTTCCGAATATCTACGAATTTCACCTCTACACTCGGAGTTCCACATACCTCTTCCATACTCAAGATAGCCAGTATCAAAGGCAATTCCAAGGTTGAGCCCTGGGCTTTCACCTCTGACTAAACTATCCGCCTACGCTCCCTTTACACCCAATACTCAAGAGAC
+
[truncated: 34,999,174 more chars]
