# Supplementary material for: Responses of rhizosphere soil bacteria to 2-year tillage rotation treatments during fallow period in semiarid southeastern Loess Plateau
Source: PeerJ. 2020 May 5;8:e8853. doi: 10.7717/peerj.8853 (PMC7207221; doi:10.7717/peerj.8853)
Supplement: Supplemental Information 17 [file peerj-08-8853-s017.gz › G1'L3.R2.fastq]

@M00200:207:000000000-ALC1F:1:1101:10757:20728 2:N:0:5
TACAGGGGTATCTAATCCCGTTTGCTCCCCTAGCTTTCGCGCCTCAGCGTCAAGAGTGGGCCAGGTAGCCGCCTTCGCCACCGGTGTTCCTCCCAGTATCTACGCATTTCACCGCTACACTGGGAATTCCGCTACCCCCTCCCGGCCTCAAGCCAGGCAGTTTCAAAGGCAATTCCTCGGTTGAGCCGAGGGATTTCACCTTTGACTTACCAAGCCGCCTACGCGCCCTTTATACCCAGTTCGTGAG
+
CCCCCGGGGGGGGGGGGGGGGGGGGGGGGGGGGGGGGGGGGGGGGGGGGGGGGGGGGGGGGGGGGGGGGGGGGGGGGGGGGGGDGEGGGGGGGGGGGGGGGGGGGGGGGGGGGDGGGGGGGGFFGDFGGGGGGGGGFFDFGGGGGFGEGFGGGGGGFGF6CFFGFFFGAGFFFBCFFFFGGGAAAGF>:ADD@FFFF?BBEBEEC:C<CEE<@DFDBFFFDFFBF>F>B1?BF9?B:?<()636?B:
@M00200:207:000000000-ALC1F:1:1103:14247:15460 2:N:0:5
TACGAGGGTATCTAATCCCGTTCGCTCCCCTAGCTTTCGCACCTCAGCGTCAGAAATCAGCCAGGACACTGCCTTCGCCTTTGGTATTCCTCCGGATATCTACGCATTTCACCACTACACCCGGAATTCTGTGTCCCTCTCTGGCTCTCAAGTCCCACCGTCTTCGAGGCGCTCTCCCAGTTGAGCCGGGAGCTGTAACCCCAAACTGATCGGACCGCCTACATGCCCTTTACACCCAGTTCGTGAG
+
CCCCCGGGGGGGGGGGGFGGGGGGGGGGGGGGGGGGGGGGGGGGGGGGGGGGGGGGGGGGGGGGGGGGGGGGGGGGGGGGGGGGGGGGGGGGGGDGGGGGFGGGGGGGGGGGGGGGGGGGGGGGGGGGGGGGGGGGGGGGGGGFGGGGGGFGFEGFGGGGGGGDGGGFDGGGGFGGGGGGFFD>FGFGGGGGFFFFF4EEFFFFFBFFFFFB@FFFFD>FFFFFFFE;EFFE>?F59:B7>D<3<(:
@M00200:207:000000000-ALC1F:1:1104:18776:15719 2:N:0:5
TACAGGGGTATCTAATCCTATTTGCTCCCCACGCTTTCGTGCCTGAGCGTCAGTTACAGGCCAGGCGGCCGCCTTCGCCACTGGTGTTCTTCCACATCTCTACGCATTTTACCGCTACACGTGGAGTTCCACCGCCCTCTCCTGTCCTCGAGCATACCAGTTTCCAAAGCCTGTACAGGTTGAGCCCGTACCTTTCACTTCAGACTTGATATGCCGCCTGCGCACCCTTTAAACCCAGTTCGTGAG
+
CCCCCGGGGGGGGGGGGGGGGGGGGGGGGGGGGGGGGGGGGGGGGGGGGGGGGGGGGGGGGGGGGGGGGGGGGGGGFGGGGGGGGGGGGGGGGGGGGGGGGGGGGGGGGGGGGGGGGGGGGGGGGGGGGGGGGGGGGGGGGGGGGGGGGDECGGGGGGGGGGGGGGGGGGGFGFGGGGDGGGGFGGGGGGGGFGFFFFGFFFC5>EEDBFFFF?;:>EDDF06D>8;D@EEC3=F:(3>A<??BF?
@M00200:207:000000000-ALC1F:1:1107:4131:18158 2:N:0:5
TACACGGGTATCTAATCCTGTTTGCTCCCCACGCTGTCGCGCCTCAGTGTCAGCTAAACTGCCCAGCAGGCCGCCTTCGCCACCGGTGTTCTTCCGGATCTCTACGCATTCCACCGCTACACCCGGAATTCCGCCTGCCTCTACAGTGCTCGAGCCGCGGCAGTATCCCTGGCCGACGCAGGGTTGAGCCCCGCGCTTTCACCAAAGACTGACCGGGCCACCTACGCGCCCTTTACACCCAATTCGTG
+
CCCCCGGGGGGGGGGGGGGGGGGGGGGGGGGGGGGGGGGGGGGGGGGGGGGGGGGGGGGGGGFGGGGGFGGGGGGGFGGGGGGGGGGGGGFGGGGGGEGGGGGGGGGGGGGGFG8CEEGGGFGGGGGGGGGGCDGGGGGGGGGGGGGGCFGGGGGGGGGGGGDGCGG:FGGGGFGGGGGGEGGCFGGFGFGCFGGFE:FFFFFFFF77?AB68:E>9BFBB??BBFB>FBFFFBF?)285(:1>AF42
@M00200:207:000000000-ALC1F:1:1107:13827:19301 2:N:0:5
TACGGGGGTATCTAATCCTGTTTGCTCCCCACGCTTTCGAGCCTCAGCGTCAGTAATGAGCCAGTATGTCGCCTTCGCCACTGGTGTTCTTCCGAATATCTACGAATTTCACCTCTACACTCGGAGTTCCACATACCTCTCTCACACTCAAGACACCCAGTATCAAAGGCAGTTCCGAAGTTAAGCTCCGGGATTTCACCTCTGACTTAAATGTCCGCCTACGCTCCCTTTACACCCAATTCGTGAG
+
CCCCCGGGGGGGGGGGGGGGGGGGGGGGGGGGGGGGGGGGGGGGGGGGGFGGGGGGGGGGCGGGGGGGGGGGGGGGGGGGGGGGFGGGGGGGGGGGGGGGGGGGGGFFFGGGGGGGGGGFFGGG=CFGGGGGGGGGGGGGGGGGGGGGGGGFGGGGGDFGGGGGGGGGFGGGFFFFGEEGGGGGFA<AEBGGFGGFFFGFFFFFFEE<6=EFFF=C=BFFDFFFF?ED@FE>CCFAFF6;;<?@1(3
@M00200:207:000000000-ALC1F:1:1109:3463:11235 2:N:0:5
TACTAGGGTATCTAATCCTGTTTGCTCCCCACGCTTTCGCGTCTCAGCGTCAGTCACGTCCCAGCGAGCTGCCTTCGCCATTGGTGTTCCTCCTGATATCTGCGCATTTCACCGCTACACCAGGAATTCCACTCGCCCCTTCCGGACTCTAGCCCGACAGTATCCACCGGCATTCCAGGGTTGAGCCCTGGACTTTCACAGCGGACTAATCGGGCCGCCTACACGCTCTTTAAACCCAGTTCGTGAG
+
CCCCCGGGGGGGGGGGGGGGGGGGGGGGGGGGGGGGGGGGGEGGGGGGGGGGGGGCFGGGFGGGGGGGGGGGGGGGGFGGGGGGGGFGGGGGGGGGFGGGGGGGGGGGGGGGEEGGCGEFGGGGGGGCGGGGGGGECEGGFGGGGGGGGGGGGEGGGGGGGGDFCGGGGGGGDFGGFGGGGGGGGGFFADFAFGGFFFGFFFED29@F4F@F?>D>:52?FFB:B@<?:A<>A27F6?FBBABFFF?
@M00200:207:000000000-ALC1F:1:1109:27885:15866 2:N:0:5
TACTAGGGTATCTAATCCTGTTTGCTCCCCACGCTTTCGCACCTCAGTGTCAGTATCAGTCCAGGTAGTCGCCTTCGCCACTGGTGTTCCTTCCTATATCTACGCATTTCACCGCTACACAGGAAATTCCACTACCCTCTACCATACTCTAGCTTGCCAGTTTTGGATGCAGTTCCCAGGTTGAGCCCGGGGATTTCACATTCAACTTAACAAACCACCTACGCGCGCTTTATGCCCAGTTCGTGAG
+
CCCCCGGGGGGGGGGGGGGGGGGGGGGGGGGGGDGGGGGGGGEDGGGGGGGGGGFFAEGGGGGGGG9FFGGGGGGGGGGGGGGCFGGGGGFGGGGGGGGGGGGGGGDGGGGG9F>EEGGGGGGFFGGGGDGGGG@@EFGGFCGCFGGGGGGGGG8@D,@FDDFFD8?8FGGGGFGG?DFC8DGGGGDFE6?>>DFFFEGF?EFFFFFFF+>49@CF@FFF4644>:@FB21;<3;F@FF@E52/()(
@M00200:207:000000000-ALC1F:1:1112:27820:13034 2:N:0:5
TACTGGGGTATCTAATCCTGTTTGCTCCCCACGCTGTCGCGCATCAGTGTCAGAAACTGCCCAGCAGACCGCCTTCGCCACCGGTCTTCCTCCGGATCTCTACGCATTCCACCGCTACACCCGGAATTCCGTCTGCCTCTACAGTCCTCGAGTTTGACAGTCGGCACGGCAGATCCGGGGTTGAGCCCCGGACTTTCACCACACCCTTATCAAACCACCTACGCGCCCTTTATGCCCACTTCGTGAG
+
CCCCCGGGGGGGGGGGGGGGGGGGGGGGGGGGGGGGGGGGGGGGGGGGGGGGGGGGGGGGGGGGGGGGGGGGGGGGGGGGGGGGGGGGGGGGGGGGGGGGGGGGGGGGFGGGDGGGGGGGGGGGGGGGGGGGGGGGGGGGGGCFGGCGGGEGGG9FGGGCFFGGGGGGCGGEGFGGGGGGGDGGGGCGCDEEFGGFFFGFF0)8;@DFFFFCFFGF<@:BF?:>FC9>BB>AADFF?F(8B?FFBBB
@M00200:207:000000000-ALC1F:1:1113:28738:10173 2:N:0:5
CCATGCACCACCTCTCTGAAAATCTGATAAGCTCATTACGCTGATCTTCATCTAACAGTCGGCCTTGGTGAGTTTTCCGGCGTTGAATCCAATTAAACCGCACGCTCCTCCCGTTGCAGTGCTCCCCCGCCAATTCCTTTCAGTTTCAGCATTGTGACCGTACTCCCCAGTCAGTGATCTTAACATCTTCACTCCGGCACCGGGAACCCCTTGCGGATCCCCGACACCAAGTTCACAGCGTTTCAACGT
+
CCCCCGGFGFF6FEFEECCFF@@F,CCF<E9CCC@FGAEDGCCFGCFGGDCFG,CFFCF,@+@C:EG,CBCFG99C@9::F:4@B@EFG8,EFGG9@FF7C8FFGGGGGF8C@?@EGECGGFAFGGGC886>?FFGA=DC,,=CEFGFCG3,6@,6=,=8+@>DGGGE0@+=DFGDG,+5;9EG7:;8+579>FF=58*7=A*5)59BDF*(-7)6().(,/.1:D90=(6>?C67<4:4:(-))6:(,
@M00200:207:000000000-ALC1F:1:1113:23067:16075 2:N:0:5
TACACGGGTATCTAATCCCGTTTGCTCCCCTGGCTTTCGTTCCTCAGCGTCAATGCCGGCCCAGGATGCCGCCTTCGCCACCGGTGTTCCTCCAGATATCTACGCATTTCACCGCTACACCTGGAATTCCGCATCCCTCTCCCGGATTCAAGCCAACCAGTCTCAGACGCAGTTCCCCGGTTGAGCCGAGGGATTTCACGTCTGACTTAGTTGGCCGCCTACGAACCCTTTACACCCAGTTCGTGAG
+
CCCCCGGGGGGGGGGGGGGGGGGGGGGGGGG,CFGAGGGGFGGGGGGCFGGGGF,EGGE+@FFFFFECDFGGGGGGGGGEF<FGGGGGGCEGGEFCEGGFDFGGDDGGFGGGGGCGCCFGGFEFGGGGFG884C8DE=DD,@DEE++=DCFBDFGGGEGFG,8;E++,;CDG*?CG*@>C?DG4DE*9)1CB4CFFFEC,/2;);E<CC>E545AFBF;DFFF015>?7<?>2)/<>?<B2)(-(.4
@M00200:207:000000000-ALC1F:1:1116:11449:5132 2:N:0:5
TACTAGGGTATCTAATCCTGTTTGCTCCCCACGCTTTCGCGTCTCAGCGTCAGTATCCAACCAGGTGGCCGCCTTCGCCACAGGTGTTCCTCCCGATATCTACGCATTTCACCGCTACACCGGGAATTCCACCACCCTCTTTGGTACTCTAGCTTGCCAGTTTCATGCGTCGTTCCCCGGTTGAGCCGAGGGATTTCACACATGACTTAACATACCGCCTACACGCCCTTTCCACCCAGTTCGTGAG
+
CCCCCGGGGGGGGGGGGGGGGGGGGGGGGGGGGGGGGGGGGGGGGGGGGGGGGGGGGGGGGGGGGGGGGGGGGGGGGGGGGGGGGGGGGGGGGGGGGGGGGGGGGGGGGGGGGGGGGGGGGGGGGGGGGGGGGGGGGGGGGGGGGGGFGGF=<FGGGGGGGGGGGGGFDGGGDAGGGGGGGGGGCFDGGGGFFGFEFEGFFFFFFFFFFFFFFFG43:;FFFFDF@F;1?)*6<F@BFFB>D:?FF?
@M00200:207:000000000-ALC1F:1:1116:19085:22902 2:N:0:5
TACCAGGGTATCTAATCCTGTTCGCTCCCCACACTTTCGCTCCTCAGCGTCAGGATATTCCCAGAGAACCGCCTTCGCCACCGGTGTTCCTCCTGATATCTGCGCATTTCACCGCTACACCAGGAATTCCGTTCTCCCCTGAATACCTCTAGTCTGCCCGTATCGGAAGCAAGCCAGGTGTTAAGCACCTGGTTTTCACTCCCGACGCGACAAACCGCCTACGAGCCCTTTAAGCCCAGTTCGCGAG
+
CCCCCGGGGGGGGGGGGGGGGGFGGGGGGDGGGGGGGGGEDGEGGGGGGGGGGDGGGGAGGGGGGGGGGGGGDGGGGGGGEGGGGGGGGGGGGGGGGGGGGGGGGGGEGGGGGGGGGCG?ECFDGGFGFGGGFGG9DFGDG=AGF?FFGDFC=ACDF,@CGG?=C==EGGFC6CG6+@5AFCGCGCCFF>EFFGABFEFFB6>BDB===(2.3=F)3BFF?F01;;6????FFBF@08644.2((,,
@M00200:207:000000000-ALC1F:1:1118:28810:13971 2:N:0:5
TACAGGGGTATCTAATCCTGTTCGCTCCCCCAGCTTTCGCGCCTCAGCGTCGGTCTCGGCCCAGAGGGCCGCCTTCGCCACCGGTGTTCCTCCCGATATCTGCGCATTCCACCGCTACACCGGGAATTCCACCCTCCCCTACCGGACCCGAGCCGGGCGGTTCCGGGGGCGGGACGGGGTTGAGCCCCGCCATTTGACCCCCGGCCTGCCCGGCCGCCTACGCGCGCTTTACACCCAATTCGTGAG
+
CCCCCGGGGGGGGGGGGGGGGGGGGGGGGGGGGGGGGGGGDGGDGGGGGGGGGGGGGGGGGGGGGGGGGGGGGGGGFGGGGGGGGGGGGGGGGGGEEGCGGGGGGGGDGFFGGGGGGGGGGEGGF8CFGGGGGGGGGGGGGFGGGDGGCDEGGGDEGGGEGEDGD3=EDGGGGFGGFGCGGDFGGGGGFGGDFG?>4<C?F@>BFF?@??:6(7@D6B:24<>(()(-21*.-587<21)6?.((8
@M00200:207:000000000-ALC1F:1:1119:11390:23295 2:N:0:5
TACTAGGGTATCTAATCCCGTTCGCTCCCCACGCTTTCGCGCTACAGCGTCAGTTGCGAGCCAGAAGGCCGCCTTCGCCACTGGTGTTCCTCCCGATATCTACGCATTTCACTACTACACCGGGAATTCCACCTTCCTCTCTCGCACTCAAGTTGACCAGTATTGGAGGCAGTTTCAGGGTTGAGCCCTGAAATTTCACCACCAACTTTGCCAACCGCCTTAACGCGCTTTATGCCCAGTTCGTGAG
+
CCCCCGGGGGGGGGGGGGGGGGGGGGGGGGGGGGGGGGGGGGGGGGFGGGGGGGGGGGGGGGGGGGGGGGGGGGGGGGGGGGGGGGGGGGGGGGGGGGGGGGGGGGGGGGGGGGGGGGGGGGGGGGGGGGGGGGGGGGGGGGGGGGGGGGGGGGGGGGGGGGGGGGGGGGGGGFGGGGGGGGGGGGGGGG7FFFGFFEGFFFFFFF=BFFFEFFFF@F@FFFFE<9>BFBBFDFFB7???FAFFF7?
@M00200:207:000000000-ALC1F:1:2106:20229:15952 2:N:0:5
TACGGGGGTATCTAATCCTGTTTGCTCCCCTAGCTTTCGTTCCTCAGCGTCAGTAGTGGTCCAGCGCGCCGCTTTCGCCACGGGTGTTCCTGCAGATATCTACGCATTTCACCGCTACACCTGCAATTCCACGCGCCTCTCCCACACTCCAGCACAGCAGTTTTGGAAGCAGCCTCTGGGTTGAGCCCAGAGATTTCACTCCCAACTTGCCACACCGCCTACGAACCCTTTAAACCCAATTCGTGAG
+
CCCCCGGGGGGGGGGGGGGGGGGGGGGGGGGGGGGGGGGGGGGGGGGGGFGGGGGGGGGGGGGGGGGGGGGGGEGGGGGGGGGGGGGGGGGGGGGGGGFGGGGGGGGGGGGGGGGGGGGGGGGGGGGGGGGGGGGGGGGGGGGGGGGGGGGFFDFGGGGGFGCFGGGFGGGGGFGGGG4?FECFFFGGGDGGFGFFF<FFF8A;@F@6CFFFFFF(.266:@?FFF>B7(4:A>F:BBF?FF:76:<
@M00200:207:000000000-ALC1F:1:2108:7574:18087 2:N:0:5
TACGGGGGTATCTAATCCTGTTTGATCCCCACGCTTTCGTGCCTCAGTGTCAATATTTGTGTAGCCAGCTGCCTTCGCAATTGGTGTTCTATGTCATATCTAAGCATTTCACCGCTACATGACATATTCCGCTGACCTCCACAGTATTCAAGACCTATAGTATCGATGGCAGTTTCCGAGTTAAGCTCGGAGATTTCACCACGGACTTACAGACCCACCTACGCACCCTTTAAGCCCAATCGTGAG
+
CCCCCGGGGGGGGGGGGGGGGGGGGGGGGGGGGGGGGGGGGGGGGGGGGGGGGGGGGGGGFGGGGGGGGGGGGGGGGGGCGGGGGGGGGGGGGGGGGGGGGGGGGGGGGGGGGDGGGGGGG9FDGGGGGGGGGGGGGGGGGGGGGGGGGGGGGGGGDGFFFGGE00@E6DGGGGGGGGGGGGFFGGGGCDDDFGGFFFCC@F>>FFFFFFFFCDFGBFFFFFFFFFBFB@@EFEF4=D@F@FFFFF
@M00200:207:000000000-ALC1F:1:2112:23263:13515 2:N:0:5
TACAGGGGTATCTAATCCTGTTCGCTCCCCACGCTTTCGCTCCTCAGCGTCAGTAATGGCCCAGAGACCCGCCTTCGCCACCGGTGTTCCTCCTGATATCTGCGCATTCCACCGCTACACCAGGAATTCCAGTCTCCCCTGCCACACTCCAGCCTGCCCGTACCGGAAGCCAACCCGCCGTTAAGCAGCGGGCTTTCACTCCCGACGCGACAAGCCGCCTACGAGCCCTTTAAGCCCAGTTCGTGAC
+
CCCCCGGGGGGGGGGGGGGGGG6CFGGGGGGGGGGGGGGGGGGGGGGGGGGGGGGGGGGGGGGGGGGGGGGGGGGGGGGGGGGGGGGGGGGGGGGGGGGGGGGGGGGGGGGGGGGGGEGGGGGGGGGGGGGGGGGGGGGGGGGGGGGGGGGGGGGGGGGGGDDEG>ECGGGGFFGGDC>CCG*@FGGFGGGGFDFFFFGFFFFFFFFEFFFFFFGFFFFF:?FFFF9BBB?A)-@9::::><6:??(
@M00200:207:000000000-ALC1F:1:2117:20607:4040 2:N:0:5
TACGCGGGTATCTAATCCTGTTTGCTCCCCACGCTTTCGTGTATCAGCGTCAGTGCTAGCCCAGGGGGCTGCCTTCGCCATCGGTGTTCCTCCAGATCTCTACGCATTTCACTGCTACACCTGGAATTCCACCCCCCTCTGCCGCACTCTAGTCTCGTAGTTTCCAACGCAGTTCCCAGGTTAAGCCCGGGGATTTCACATCGGACTTGCGAGACCGCCTACGCACGCTTTACACCCAATTCGTGAG
+
CCCCCGGGGGGGGGGGGGGGGGGGGAFGGGGGGGGGGGGGGGGGGGGGGGGGGGGGGGFGGGGGGGGGGGGGGGGGGGGGGGGGGGGGGGGGGGGGGGGGGGGGGGGGGGGGGGGGGGGGGGGGGGCFGGGGGGGGGGGGGGGGGGGGGGGGCCCFGFGGGGGGCGGGGGGGGFGGGCGDGGG>CFFFBDGFBGDEFFGFFF;0;>BEFFBFF>GFFFFF?FFFBD9B::?4ABFFB?FFAFFFB(3
@M00200:207:000000000-ALC1F:1:2117:9810:8675 2:N:0:5
TACTGGGGTATCTAATCCTGTTTGCTCCCCTAGCTTTCGCGCCTCAGCGTCAGTAGTGGTCCAGTGCGCCGCTTTCGCCACAGGTGTTCCTCCCGATATCTACGCATTTCACCGCTACACCGGGAATTCCACGCACCTCTCCCACCCTCCAGCATTGCAGTTTCGCCTGCAGGCTCTGAGTTAAGCCCAGAGGTTTCACAGGTGACTTACAATACCGCCTACGCGCCCTTTATGCCCAGTTCGTGAG
+
CCCCCFFCFGGGGGGGGGGGGGGGGFGGGGG<CGGGGGGGGGGGGGFGGCFGGGGFGGDFGGGGGGGGGGDGGGGGGGGGGGFGGGGGGGGGGGGGGGGGGGGFGGGGGGGFEEGDEFGGGD@77CGGGGDFGGDGGGGGGFGGGGGGGGGGGFGGGG,<DGGGD>DGGG>FFDGGF97BFCC7@FFC=4DAF>>CFFGFFA>>@BEFE@EEA59FDEBF132>@BF>BFE354FB:?:,<>111>0
@M00200:207:000000000-ALC1F:1:2118:13512:17057 2:N:0:5
TACGAGGGTATCTAATCCTGTTTGCTCCCCACGCTTTCGAGCCTCAGCGTCAGTTACAGTCCAGAGAATCGCCTTCGCCACTGCTGTTCCTCCTAATCTCTACGCATTTCACCGCTACACTAGGAATTCCATTCTCCTCTCCTGCACTCTAGACTTCCAGTATTAAATGCAGCACCCACGTCAAGCCCGGGTATTTCACATCTCACTTAAAAGTCCGCCTACGCTCCCTTTAAGCCCAGTTCGTAAG
+
CCCCC;FCFFDGD<FG<FCA<<AFDFGFG,<+@FCFGG:CEG@<CD<C:6CFEF<,CFGGGCFFE8@,:FAGCFGGFGFCC:E,CFFFF,9CF<<FE,EFFFBFGGD:EFGGGGCEE:EGADGCCF8DDE>;;A=E,,@+1=DEF?FFCDC8,7,3@A=8@,=,EF,@=E6+A0AF?D+==++6=DGG>DC00*15+*?9;AC5AE@CE5**:0?+1*:=>:A>ABF5>*>65>=FD2-.9?(/(((
@M00200:205:000000000-AKKM3:1:1101:21481:1912 2:N:0:1
TCCTCGGTTCTCTCCTCCTGTTTTCTCCCCACTCTTTCTCTCCTCAGCTTCCTTCCCATTCCCTTCCTCCGCCTTCTCCCCTTTTTTTCTTCCTTCTCTCTCCTTCTTTCTCCTCTACCCTCTTCCTTCCACTCTCCTCTCCTGGATTCCCTCTATGCTGTCTTCCCTGCTTTTCTTCTTTTGCTCTCCTTTCTTTCACCTCTTCCTTCCACATCCGCCTCCTTGCTCTTTCTCCCCCATTCTTGTTCTCT
+
-,88A,,,6,6;C,,;;CC,;6;,;66;C@,8,;C;@;,6,;AAC,,;,6;,,6,6;,,;;C,,;,,,6;+8@?C=,:9,89,,6,76:@D?4,,,9,9A9,9,,,4949,::@=9,5,949,,,,9999,9=9+913905@=5,*606+,+4++3+9++9206*++,*6**48=1++++733++3733+,+13365*7388D**110*03*))34)+31)1)+*3+2231***103)13:**9*******
@M00200:205:000000000-AKKM3:1:1101:15579:1924 2:N:0:1
TCCAGGGTTCTCTCATCCTGTTTTCTCCCCACTCTTTCTTTCCTCATCGTCATTCCTGAGCCATTTTTTCTCCTTCTCCACTTTTTTTCTTCCTTCTCTCTACTCCTTTCTCCTCTACACTCTTCCTTCCTCACTCCTCTCTCATACTCTCTCCACCCAGTCTCCTCTGCCCTTCCTTTTTTGTTCCCCTTTCTTTCACCCCTTCCTTCTATGTCCGCCTTCTCTCCCTTTCTCTCCCGTTCTTGTTCTCT
+
6,8,,,,,;,;C@,,;;@C,C;;,<@@CC@,8,C@C@A,,,;;FE,,;,9;,,<,,;,,,;6,,6,6,7;,<AABB,:6,49,,<,8>AED<4,,,9,999,6,,,99=?,::ED@,<,499,,,,99C8,9,9+91:=9:DF?D+?:=+,+,6+054+*9+36*++,*6+)58?3++++766+*763*0,*+22+5*7:858))301**05*;3,)+3>)3*0;:09958****3,))/0))1/******
@M00200:205:000000000-AKKM3:1:1101:9291:1958 2:N:0:1
TACGCGGTTCTCTACTCCCGGTCTCTCCCCTCTCTTTCTCTCCTCAGCTTCCTTCTCTGGCCATCTTTTCGCTTTCGCCCCTTTTTTTCCTTCCTCTCTCTCCTCCTTTTCCCGCTCCACCTTCCCTTCCATCTTCCTCTCCCGCCTTCCCTTCCCGCAGTTTCCTCCGCCCTCTCCCTTTTGCTCCCGTTTCTTTCACATTCCTCTTTCGGTTCCGCCTCCCCGCCCTTTCCCCCCTATTCGTGTCCTCT
+
6,8,86++7,6<C,,<C6C++86,;;C;CBC-,;CCC5,<,;AF,,,;,;;,,,,,;,,,;C,,6,,,69+849?A,88,74,,:,7=AEF,9<,,9,9A=,B,9,9444,::+69+8,49,,,,,99A=,463+83<=9;==5@@=0=*,+,660*++*6+36*++,3+0000*3*0*+332*+74***,*35524*5*/:6**11*12)(((64(*05(-()./)1/7=))),.1(-..)(.((()..)
@M00200:205:000000000-AKKM3:1:1101:18471:2025 2:N:0:1
TACGAGGTTCTCTAATCCTGTTTTCTACCCACGCTTTCTATCCTCAGTGTCCTTTACAGTCCATTTTTCCGCTTTCGCCACCTTTGTTCCTCCATCTATCTACGCCTTTCACCGCTACACCTGTACTTCCACTCTCCTCTACTGCACTCACTTCTAACAGTTTCCTTTGCCCACACTTTTTTAGCCACTCCCTTTTACATCATTCTTCTTAAACCACCTTCCCCCCCTTTTTCCCCCTTTCGTGATTTTCT
+
6,8,<B@,;,;CE,,<CEEFFCC,6<,<CCAC+@C@@@,,,;;FF9<C,<6,,;<,;,,CBE,,,,,,;58BC=FF,86,44,,:,<AAEG?A,:,9,9CD8B@7+9@9A,9:@8A+@=4,9,,,,99===DD,6@=?D:;@E5D5D06*,+92+4+@=+@+3=9++64,+568**3++48+6+16,05+,0068=+5,;90**52**313**5,,1+*)0))*0*/*;9**)..-1(()9(/0((**1**
@M00200:205:000000000-AKKM3:1:1101:17756:2031 2:N:0:1
TACTAGGGTATCTAATCCTGTTTTCTCCCCACGCTTTCGCTCCTCAGCGTCATGTACGTGCCATTTCTCCGCCTTCGCCACCTTTGTTCCTCTCTCTCTCTACAGCTTTCACCCCTACACCGTTTGTTCCACTTCCCTCTCCCGCCCTCCCTCTAGGTAGTTTCGTGCGCCCTTCCTCTTTTAAGCCAATTCCTTTCACACTCTTCTTGCCAGGCCGCCTTCTCGCCCTTTCTTCCCTATTCGTGTTTCTT
+
-68CBCC,;,;CC<,CEEFDFC@,<CECCF8F:BFCC@,8,;@EF@<F+8@,,,<,<,,B@D,,,,,,<:7BCFEB7@@,84,,:,CFGFG5?A,,9,9EFCF98,99==,::@CD6E@99+,+,+9@CDCFF3=E=<=054@?EAG06:++6+6++@=DG62=)*++3=@)<DF01+++7352+7@**+,++5251023:=@**331**0*0)64-**))1*06;8C58>*/*//4*./7.,;D((()))
@M00200:205:000000000-AKKM3:1:1101:21899:2037 2:N:0:1
TACGAGGTTATCTAATCCTGTTTTCTCCCCACGCTTTCTCTCCTCAGTGTCCTTTTCAGTCCATTTCTCCGCTTTCGCCACCTTTGTTCCTCCCTCTCTCTACGCCTTTCACCGCTACACCTTTCCTTCCACTCTCCTCTACTGCACTCCCTTCTACCAGTTTCCCCTGCATTCATTCTTTTAGCCACTTCCTTTTACACCAGTCTTTCTAAACCCCCCTCCCTCCCTTTACTCCCCCTTCGTGATCTTTC
+
-68AABC,;,;<C,,CCE@<F6;,<C,;;B,:+6B@@@,,,;BFE9,C,<;,,<<,<,,CFE9,,,,,<57@4=D=,88,89,,:,<AEEG9,,:,9,9AEDF77+469A,::4=@6==9,9,,,,9=48,@F,6@=?D1;@@:95D06*,+,06+5@+;A3060++45@*;+*3+3++37,661@,3;+,0+==6317:5:5*5*****5*5)3+)3*01)0*)*3*591**/.-*))00(-/.(***/*
@M00200:205:000000000-AKKM3:1:1101:7601:2043 2:N:0:1
TACCGGGTTCTCTAATCCTGTTTTCTCCCCACGCTTTCTCTCCTCAGTGTCCTTTCCAGTCCACCCCTCCGCTTTCGCCTCCTTTGTTCCTCCATCTCTCTACGCCTTTCACCGCTACACCTTGCTTTCCACTCTCCTCTACTGCACTCCCTTCTAACCGTTTCCCCTGCACTCACTTTTTTAGCCCCTCCCTTTTCCATCAGCCTTTTTAAACCCCCCTCTCTCTCTTTACTCCCCTTTCTTGATCTCTC
+
8,8AA@7+8,;CC,,=CEF@F@,,<C96C@,@+@CBCB,,,;BFFA8;<<<,,6C,C,,CEF9,,,+,887B7=AF,6@,8,,,<,<EFDG??,,,9,9CD,??>+96=A,:C,@A6@@9,4,,,,99AD,@9969@??:4@E+@+D00*,+40+++7+0@+123++603*5+:**4++27+66+6,35++3359:10,0:@*)300*1*1)*3,*:**/:0(**,2212***/(0*((.993)))))).)
@M00200:205:000000000-AKKM3:1:1101:8675:2063 2:N:0:1
TACCCGGGTATCTAATCCTGTTTTCTCCCCACGCTTTCGCTCCTCAGCGTCAGTTACAGTCCATAGATCCGCCTTCGCCACTGTTGTTCCTCCACATCTCTACGCCTTTCACCGCTACACGTTGCATTCCGCTCTCCTCTTCTGCACTCACGTCTCCCAGTTTCCAGTGCGTCACTGGTTTTAGCCCCGCTCTTTTACACCAGTCTTATGAAACCGCCTGCCCTGGCTTTTCTCCCCTTTCGTGATTCTTC
+
888ABGG+@+;@EFDEEFFGGE@,;CCC;BACCFGCC@,B,68EEFCF@8@,,<<,C@<FFGG,,,,,9:ADFGGCE@@,8A,,<:EEFGG?E,9,9AEGGGGGD+9?=A,::@ED6FF=+9,,+,9=EEGGC16C@DFD<@EFFFC1=*,+66+5:DFFF35?;++6;@*=9>>++*+48+2+1<E*@+*33<,+4:CE==D*1*/***2*:9B*5)/(-(-)(/)02;*/).//*(())(//4()))))
@M00200:205:000000000-AKKM3:1:1101:9249:2070 2:N:0:1
TACTAGGTTATCTAATCCCGTTTTCTCCCCTGGCTTTCTCTCCTCAGCGTCATCACAGATCCATTCATGCGCTTTCGCCCCCTTCGTTCCGACCCATCTCAACGCCTTTCCCCGCTCCACTCTTCCTTCCCATCACCCCTACCTCCCTCCATCCCGCCAGTTTCCCATGCAATTTTCCTTTTGAGCCGATCTCTTTCACCCCATCCTTTCCGAGCCGCCTACTCGCCCTTTCCACCCCATTCGTGTTCTAT
+
6,ACCFF,<,;CFC,CFEGEGEC,CCECCFF98FGCEE,<,;BFCEFF@8@,,,,,,,CFGGF,<;,<,5884?FB,88,48+,9,CFFFG,8>+,9,99@,E7B+96=A,::+@9=F@44,,9:,9@F=DFG,+81;=156@D=;8)6*,+60+3<C+?D+260;+,0606=9C+13++83<00@@*****+222+*70/9=))07*/*.0)-44>/8>3/)033:C5;=)))//4((/)/1//(()).-
@M00200:205:000000000-AKKM3:1:1101:12669:2101 2:N:0:1
TACTAGGGTATCTAATCCTGTTTGCTCCCCACGCTTTCTCTCCTCAGTGTCATTCTCAGTCCATCTCGCCGCCTTCGCCACTTGTATTCCTCCCTCTCTCTACGCCTTTCACCGCTACACCTTCCTTTCTACCTTCCTCTCCTGCACTCTATCTTGACAGTTCCGCTTGCCGTTCCCATCTTGAGCCCGTTGCTTTCACAACCTGCTTCTCAGGCCACCTCCGCGCGCTTTCTGCCCTATTCGTGTTACAT
+
88BCCFG8C,CEFC<FFGGGGCE,6C,CCFGG@FGFFG,,,;BFFGGE<<@,,<,<E<CF@,C,,,,,847@FGGG<@@,,4,,:,EFFE=5,6,,94EFGGFCF+9@EE,:C8CA?FDA>,,,,,9=FD=DC2+@?DD7:DEF?FC1=88+;36+4=DDA+*60*++3@6>EF;30++*9726;@8DD8=*::B2+37;@=0))319*3*2*14*1308)-)*/4)28:>***/.4(/.9C1(/(())/.
@M00200:205:000000000-AKKM3:1:1101:24107:2111 2:N:0:1
TACAAGGTTATCTAATCCCGTTTTCTCCCCTGGCTTTCTCTCCTCAGCGTCACTGTTGGTCCATCTTTCCGCCTTCGCCACCTTTGTTCCTCCATCTTTCTACGCTTTTCCCCGCTACACCTGTCTTTCCGCATCCCTCTCCCAAACTCAATCCATCCAGTCTCACACGCAGTTCCCCTTTTAAGCCGACCCTTTTCACGTCTCCCTTACTTGGCCACCTCCTCGCCCTTTCAACCCCATTCGTGTTCTCT
+
-88ABFG,;,;CCC,CE,FFG@@,;6<6=BF<8@E;;5,<;CBFFFFFC8@,,6,<C,6CFDE,,,;,658@@?CF7,8,44,,:,CEFFA54,,,5,99DEGFE,44=A,9:+89+7@:9=,,,,4,9@1=D+6913=8;=?DGF+*6+,+66==FDFBG+1?*++6369)3>94+*+*33260@D*<++**422+371:=8)*110))*18)2,)*37)))*/421)8)***/01(/(/.5/6(().))
@M00200:205:000000000-AKKM3:1:1101:16011:2119 2:N:0:1
TACGCGGTTATCTAATCCTGTTCTCTCCCCACGCTTTCGCTCCTCAGCGTCAGTACCGGCCCAGAGTGCCGCCTTCGCCACCGTTGTTCCTCCTGATCTCTGCGCATTTCACCGCTACACCAGTCCTTCCGCACTCCCCTACCGGACTCGCGTCATGGCAGTATCTCTTGGCGTCTCTTTGTTGAGCCCCGTGTTTTCACACCCGACTTGCCAAACCCCCTCCCAGCTCTTTCAACCCAATTCGTTATACT
+
88ACCGG+C7EEEFCFGGGFGEC,CCECFCFG7FGCDE7@CEFGGGGGGCC,,C<BCC7FGGG8,,<,9C@FEGGGF?=,4A+,8@CFGGGEAB,,9,,CFGGGG+8FAA,BCCGFDGC=@+,,,,7@FGGGG=@D=DC8D@EBGFD1=9++5=9?BEFFE3*?A;5,;AA=>=E/;@++,548B?FFF**)/::0)9=CC4((((,.3))/75*=1*.69(8)(3009:7.)))-2(341:>6(((()))
@M00200:205:000000000-AKKM3:1:1101:8905:2135 2:N:0:1
TACTGGGGTATCTAATCCTGTTTTCTCCCCACGCTTTCGATCCTCCGCGTCATTCCTGGACCAGTTTCTCGCCTTCGCCACTGCTGTTCTTCCGTCTCTCTACGACTTTCTCCTCTACACTCGTCCTTCCACATCCCTCTTCCATACTCACCCTAGCCAGTTTCACCCGCCATTCCCCTTTTGAGCCCTCTTCTTTAACCTCTTCCTAACATATCCGCCTACTCACCCTTTCCCCCCTATTCGTGCTCCCT
+
-,8ACFG+7,C;<@,CCFGFF@<,<CCC;@CF@GC@C5,,,68;,,@B@86,,<,,CCF@FC7,9,6,<98@=@C:=8@,8A,,6,C=AE;,9,,,9,44@,CFF+44,9,95991=ED4,4+,++49A@DF+9+91;@=99@DG7+06+,+,66356=D,+06*++,3+300:+2+0+5836=<,75*+,+4=<++*75:)3**3:**))*3753)*/7))*/*53**2)*0*-(1(/)))((/(,)//(
@M00200:205:000000000-AKKM3:1:1101:12539:2144 2:N:0:1
TACTAAGGGTATCTAATCCTGTTTGCTACCCACGCTTTCGAGCCTCAGCGTCAGTAATGGACCAGTATGTCGCCTTCGCCACTGGTGTTCTTCCGAATATCTACGCATTTCACCTCTACACTCGGCGTTCCACATACCTCTTCCATACTCAAGCTAGCCAGTATCAAAGGCAATTCCAATTTTGAGCCCTGGGCTTTCACCTCTGACTATACTATCCCCCTACGCTCCCTTTAAACCCAGTTCGTTTTAGT
+
@ACCC<F88F8FGGAEGFGGGGFG8FG<CCFGGGGGEGG7,,8FGGGGGDCF,,C,FEFFGGG,,;,C6BCEFGGGG,@C,8F,:EEFFGGEEF:,,8DFGGGGG+,@=EE9CFEFGFG9DDE+++6@FEGGG,=,=6==6D;DGFG8=?,+,+6=D8FFG6*=C+6,38DDFFF+;+6+,3+6:+A5:6,**,5+*07C68@3)**3**01A;CDF*01>))*)4:?F7*)***04(-/0856/(((*()
@M00200:205:000000000-AKKM3:1:1101:8704:2171 2:N:0:1
TACTCGGGTCTCTAATCCTGTTTGCTCCCCACGCTTTCGATCCTCAGCGTCAGTCCTGGACCAGTATGTCGCCTTCGCCACTCTTGTTCTTCCGCATCTCTACGACTTTCACCTCTACACTCTCCCTTCCACATACCTCTTCCATACTCCCGATAGCCAGTTTCAAACGCAATTCCCAGTTTGAGCCCTCGTCTTTAACCTCTTACTCCCCTATCCGCCTACGCTCCCTTTCCACCCCACTCGTGCTCCAT
+
A@CCCGG+C+;;EAFGGGGFFC@,6C6CCC@FGGGCF@,,,;8<CEFDFB@,,<,,CCAEGFF,:,<,B@<DEGGFG@C,4A,,<EFFC9;,9,,+8+49DCFGC64C;C,::>EFFGF=>@,,,,99ADADD93@=DD>09EDFFC1?*,+++6:+@+66+3?*++,3+*090=3+++*36=9DD695++*31@++25:>5>**3;*)))):>9D=799)-)/(/)2;:7**00(*(((,,(67(/.)/)
@M00200:205:000000000-AKKM3:1:1101:20379:2174 2:N:0:1
TACCGGGGTATCTAATCCTGTTCGCTCCCCACACTTTCGCTCCTCAGCGTCAGGTCATTCCCAGAGAACCGCCTTCGCCACCGGTGTTCCTCCTGATATCTGCGCATTTCACCGCTACACCAGGAATTCCGTTCTCCCCTGAATACCTCTAGTCTGCCCGTTTCGGAAGCAAGCGCCGTGTTAAGCACGTCGTTTTCACTCCCTACGCGCCAAACCGCCTACGAGCACTTTCTGCCCTGTTCGTGTTCTCT
+
68ACCGGDF7EFGGGGGGGGGFE7@CFCFFGGGGGFCE:BCEFFFGGGGCF7,,C@EFGGGGG?,,,,B@F@FGGCG?:7=?++8CFGGGGDFG8,?<EFDGGGE+8?CFAECEGFGGGB=8,++,6@FFFGF=@A=6A=DFFFGFF9DFG7@=+=D9DBC+0=)0++9;FFFFB9@5C*6<CCFFGFF44/:CF9+14/4:>3*7(-4((6;DGFF7>@;;()-2)9094)))-)2(..6903<(())-)
@M00200:205:000000000-AKKM3:1:1101:15274:2194 2:N:0:1
TACGAGGGTATCTAATCCTGTTTGCTCCCCACGCTTTCGAGCCTCAGCGTCAGTAATGGACCAGTATGTCGCCTTCGCCACTGGTGTTCTTCCGAATATCTACGAATTTCACCTCTACACTCGGAGTTCCACATACCTCTTCCATACTCAAGATAGCCAGTTTCAAAGGCAATTCCAAGGTTGAGCCCTTGGCTTTCACCTCTTACTACACTATCCGCCTACGCTCCCTTTCCACCCAATTCGTGTT
+
CCCCCGGDG8FFGFGGGGGGGGG<FFGGFFGGGGGGGG7C,@FGGGGGGGEGCFA,FGGGGGGCF9C,EFAFGGEGG@B7CFE8FGGGGGGEFE7,@<=FGGGGG,AFFFDFEGGFGGGFGC=+++=@EGGGGFDFGDA38@FFGFFDFD,+46=@9@DD@+3?F+==BEFFFFF997+*8EDG5DDFD+,*5CG?+CC@CDE**5;7=)0>ECG,=095)8)9);*@CDB*1*80;((-*/5;B((
@M00200:205:000000000-AKKM3:1:1101:8247:2234 2:N:0:1
TACTAGGGTATCTAATCCTGTTTGCTCCCCACGCTTTCGAGCCTCAGCGTCAGTAATGGACCAGTATGTCGCCTTCGCCACTGGTGTTCTTCCGAATATCTACGAATTTCACCTCTACACTCGGAGTTCCACATACCTCTTCCATACTCACGATAGCCAGTCTCAAAGGCAATTCCAAGGTTGAGCCCTGGGCTTTCACCCATTACTAAACTATCCGCTTACCCTCCCTTTTTACCCAGTTCGTACCTGAT
+
CCCCCGGFGGGGGGGGGGGGGGD,CEFFFGGGGGGGGG@F8B:FGGGGGCFCFCGFGGGGGGGFG96,EFFGGGGGGEGCFFAECFCCGACFFGE,=7,FFFFFG,9DGGC,CFGF?FCE4@78:++@AFGFDFGGGDGFF,EFGFGDFF8=+6+3=DFF,+3?DFG8DFF5D6DDE<+*83069D,:?++*6@CC+CF1)))*01;0*)3;0*3887*:5))**43;;?4*.)1>,*/58E9/(0(*0:.
@M00200:205:000000000-AKKM3:1:1101:8204:2237 2:N:0:1
TACGAGGGTATCTAATCCTGTTCGCTACCCACGCTTTCGCTCCTCAGCGTCAGGTAAGGCCCAGAGAGCCGCCTTCGCCACCGGTGTTCCTCCTGATATCTGCGCATTTCACCGCTACACCAGGAATTCCGTTCTCCCCTGAATACCTCTAGTCTGCCCGTATCGGAAGCAAGCGCCGTTTTAAGCACGTCGTTTTCACTCCCGTCCCGACAAACCGCCTACTAGCCCTTTCAGCCCAGTTCGTGCTCTAC
+
@CCCCGG>F<EGGGFGFGGGGGE;FFGEFGGGGGGGGGFGFFFGFGGGGEEEEGGGGFFGGGG8@8,8@F@CGEGGGEGGEF===FFGGGGGGGC,AA,EECGGG+@=EGFGGECDDGFEFG87+4>DGGGGGGCCF6E=DEFFFFGDFFABDD7BF9FFG+5=A*9+*5@)08@?59;*>:B>FEFAE*;*:?79+1=?EB5=(((/((629@CF>:5;?3)1<C7C*9.)-)6:8((())((-(-6)4)
@M00200:205:000000000-AKKM3:1:1101:18449:2259 2:N:0:1
TACGGGGGTATCTAATCCTGTTTGCTCCCCACGCTTTCGCGTCTCAGCGTCAGTATCCGACCAGGGGGCCGCCTTCGCCGCAGGTGTTCCTCCCGATATCTACGCATTTCACCGCTACACCGGTAATTCCACCCCCCTCTTCGGTACTCTAGCTTGCCAGTTTCATGCGCACTTCCCCGTTTGAGCCGGCTCATTTCACACATGCCTTAACAAACCGCCTACTCGCCCTTTCAACCCAATTCGTGAC
+
CCCCCGECFCF9E@FFGGGGGG<,<AEFFGGGGGGGFFFE78FFEGGGGGGG@FCCCFGGE@F,,,++@>@CGGGGG?CC7+4+:AFGGEAE==7=>BEFFF9AF6CGGGCFGGGFGGGF8>++**5@;FFEF13@EFC=4DC>:FGFGFG8C8=AA?CFC:?FCF;;>CEBFFF*0)/)48C>3AFDE)*)1<E:*6?93(5)),6:22<AA(;;BCD((.)038775*))))).2(4149:42((
@M00200:205:000000000-AKKM3:1:1101:22530:2282 2:N:0:1
TACTCGGGTATCTAATCCTGTTTGCTCCCCACGCTTTCGCGTCTCAGCGTCAGTATCCGACCAGGGGGCCGCCTTCGCCGCAGGTGTTCCTCCCGATATCTACGCATTTCACCGCTACACCGGGAATTCCACCCCCCTCTTCGGTACTCTAGCTTGCCAGTTTCATGCGCACTTCCCCGGTTGAGCCGGGGGATTTCACACATGACTTAACAAACCGCCTACACGCCCCTTATGCCCAATTCGAGAG
+
CCCCCGGGGGGGGGGGGGGGGGGFFGFGGGGGGGGGGGGGDFDEFGGGGFFGDGFFCGGEGFF8CC7CFGGGGGGGGFGGE@>FF8FGGGGGFFC7F7EGGGGGGGGGGFGGGGGFGGGGGGECFCFEFFGGG9DGGE5:AF7>9AGFGFG8EFFF>CFFGG/:*==9?EE>BFFFFF))=:36;FGE>3*5)::90:CABB?244<<426AFFGG0>BF:77@FGFD)1()69<4:)(.44()(((
@M00200:205:000000000-AKKM3:1:1101:20407:2290 2:N:0:1
TACGCGGGTATCTAATCCTGTTTGCTCCCCACGCTGTCGCGCCTCAGCGTCAGCCACTGCCCAGCAGGCCGCCTTCGCCACCGGTGTTCTTCCGGATCTCTACGCATTCCACCGCTACACCCGGAATTCCACCTGCCTCTACAGTGCTCGAGCCACTCAGTTCGCACGGCCGATCCGGGGTTGAGCCCCGGACTTTCACCACACGCTTAAGTAGCCGCCTACGCGCCCTTTATACCCCATTCGTGCT
+
CCCCCGGGGGGGGGGGGGGGGGGGGGGGGGGGGGGGGGGGCFGGGGGGGGGGGGGGGGFGGGGGGFFDGGGGGGGGGGFGGEEGGGGGGGGGGGD:CGGGGGGGGDGCGFFGGGGFGGGGGGG>F@GGGGGGGGGGGFGEFGGFGFGEGF5C5CGFFGGFFB6>AFGGACB>E>FFFE3><E7CAFGFFDGE>CFC?9FFFFFFFF???AA><BGGFGFFFFFEFEBG7C)6)6458(4(9463(((
@M00200:205:000000000-AKKM3:1:1101:10949:2307 2:N:0:1
TACGAGGGTATCTAATCCTGTTTGCTCCCCACGCTTTCGAGCCTCAGCGTCAGTAATGAGCCAGTGTGTCGCCTTCGCCACTGGTGTTCTTCCGAATATCTACGAATTTCACCTCTACACTCGGAGTTCCACACACCTCTCTCATACTCAAGACACCCAGTATCAAAGGCAATTCCGAGGTTGAGCCCCGGGATTTCACCCCTGACTTAAATGTCCGCCTACGCTCCCTTTACACCCAATTCGTGAG
+
CCCCCGGGGGGGGGGGGGGGGGGGGGGGGGFGGGGGGGGGGGGGGGGGGGGGGGGGGGFGGGGGGGGGGGGGGGGGGGGGGGGGGGGGGGGGGGGGGGGGGGFGGGGFGGEFFGGFGGGGGGGDGEEFGEGGFEDGGFGFBFGFGFGFGFGGFGGFFGGFG?CDFFGFF86DDD<DFFG>FGGGFGG?5>5?9C67;ABEDFFFFEE<=6;EEFGGDCB=@B=?DC>F;C;C)6<(4(431;?;7E(
@M00200:205:000000000-AKKM3:1:1101:11494:2308 2:N:0:1
TACGAGGGTATCTAATCCTGTTTGCTCCCCACGCTTTCGAGCCTCAGCGTCAGTAATGAGCCAGTGTGTCGCCTTCGCCACTGGTGTTCTTCCGAATATCTACGAATTTCACCTCTACACTCGGAGTTCCACACACCTCTCTCATACTCAAGACACCCAGTATCAAAGGCAATTCCGAGGTTGAGCCCCGGGATTTCACCCCTGACTTAAATGTCCGCCTACGCTCCCTTTAAACCCAATTCGTGAGCGAT
+
CCCCCFGEGGGGGGGGGGGGGGGGGGGCFGGGGGGGGGGGCGGFGGGGGGGGGGFGGGGGGGGGGDGCFGGBGDGGFGGGGGCGGGGGGGFDFG>EEGGGGGGGG8FFEEEGGGGFGGGGGGDG:CEFG;FFFGGGEFGFFGGFGFGFGFG+>DGBFGFDF80=9=D9DGF8BD+DFEC5@GGG??C55C5?9EC>F*<*:A9BBEECE4AC4<FC9??@@3(0(*=FFCFE3743C173>FF@@11(60/
@M00200:205:000000000-AKKM3:1:1101:19076:2310 2:N:0:1
TACCCGGGTATCTAATCCTGTTTGCTCCCCACGCTTTCGAGCCTCAGCGTCAGTAATGGACCAGTATGTCGCCTTCGCCACTGGTGTTCTTCCGAATATCTACGAATTTCACCTCTACACTCGGAGTTCCACATACCTCTTCCATACTCAAGATAGCCAGTATCAAATGCACTTCCACGGTTGAGCCCTGGGCTTTCACCTCTGACTACACTATCCGCCTACGCTCCCTTTAAACCCAGTTCGTTAT
+
CCCCCGGGGGGGGGGGGGCGGGGGGGGGGGG@FGGGGGGGCFGGGGGGGGGGGGGF@EGFGGGGDCGGEFGGGGGGGGGFGGGGGGGGGGGGGG@BFGGGGGGGGFGGGGGGGGGFGGGGFFGDF7EGGGGGC?8FGBFFDFDDGFFEGFGG9=?++@DFF+;D99F,9DF*?=FD++6?FG+=;DF09+@FFCG??EG==C5CEFF7)::*=5>68CBDFFFF>EAF*;B=4@B=E(>;455-((,
@M00200:205:000000000-AKKM3:1:1101:20883:2312 2:N:0:1
TACAAGGGTATCTAATCCTGTTTGCTCCCCACGCTTTCGAGCCTCAGCGTCAGTAATGGACCAGTATGTCGCCTTCGCCACTGGTGTTCTTCCGAATATCTACGAATTTCACCTCTACACTCGGAGTTCCACATACCTCTTCCATACTCAAGATAGCCAGTATCAAAGGCAATTCCAAGGTTGAGCCCTGGGCTTTCACCTCTGACTAAACTATCCGCCTACGCTCCCTTTACACCCAATTCGTGAG
+
CCCCCGGGGGGGGGGGGGGGGGFGGGGGGGGGGGGGGGGG?FGGGGGGGGGGGGGGFGFGFEFGGGGFFFGGGGGFGGFGEGGGGGGGGGGGGGGCGGGGGG9FFGGGGGGGGFGFFFGGGGF>EEGGGGDFGFFFGFGFFDGBDDGFGFGFDFGFFGG5DDD9DF8DFGF)?>7DD+=?DDGGFGGFFG85*=DD9CF<@C@@EFFEEF@A*;E6@GBFFDF>2CFGDD>4*<>)>29@/8:;=@(
@M00200:205:000000000-AKKM3:1:1101:9220:2315 2:N:0:1
TACTAGGGTATCTAATCCTGTTCGCTCCCCATGCTTTCGCTCCTCAGCGTCAGTTAATGCCCAGAGACCTGCCTTCGCCATCGGTGTTCCTCCTGATATCTGCGCATTTCACCGCTACACCAGGAATTCCAGTCTCCCCTACATCACTCTAGTCTGCCCGTACCCACCGCAGATCCGGAGTTGAGCCCCGGACTTTCACGGCAGACGCGACAAACCGCCTACGAGCTCTTTAAGCCCAGTTCGTGAGAGCT
+
CCCCCGGGGGGGGGGGGGGGGGGGGGGGGGGGGGGGGGGGGGGGGGGGGGGGGGGGGGGGGGGGGG8FFGGGGDGGFFEGGGGGGGGGGGGGGGGGGFGFGGGGGGD@FGGGGGGFGGG@GGGGGGGGGGGD=EFGGFG5DGCBGDFEGF;DGGGFFGFDE68=DFGGFGFA**;D?0=5>@CF?AFFFGGFFGGGFFE22=A95:((551(.(3A6DB?160),:.22:)52-6,;2435<?B67:).4)
@M00200:205:000000000-AKKM3:1:1101:11746:2317 2:N:0:1
TACTGGGGTATCTAATCCTGTTTGCTCCCCACGCTGTCGCGCCTCAGCGTCAGCAACGGCCCAGCAGACCGCCTTCGCCACTGGTGTTCTTCCCGATCTCTACGCATTCCACCGCTACACCGGGAGTTCCATCTGCCTCTCCCGCCTCCAAGTCCCGAAGTTTCCACCGGCCTCTCCCAGTTGAGCCGGGAGCTTTCACGAAGGCCTTTCGGGACCGCCTGCGCGCGCTTTACGCCCAGTTCGTGAG
+
CCCCCGGGGGGGGGGGGGGGGGGGGGGGGGGGGGGEGGGG@FGGGGGGGGGGGGDFEGGEGGGGFGGGCFGGGGGGGGGGGGGEGGGGGGGGGGGFEGGGGGGGGGGGGEGGGGGECFFGGGGGD@EGGFGGGF9ECFGDFDFFGE>>GFGFGGGF>*;?FC0?;EC6?>?2>@4?A62A<F:FFEE;?<EEFFCGFFGF01;@(6@;<C?020?2->>BFF9D38579C?F2129E6B:)4::1((
@M00200:205:000000000-AKKM3:1:1101:17976:2319 2:N:0:1
TACAGGGGTATCTAATCCTGTTTGCTACCCACGCTTTCGAGCCTCAGTGTCAGTTACAGTCCAGAGAGCCGCTTTCGCCACCGGTGTTCCTCCATATATCTACGCATTTCACCGCTACACATGGAATTCCACTCTCCTCTCCTGCACTCAAGTCTACCAGTTTCCAATGCATACACTGTTTGAGCCACTGCCTTTTACACCAGACTTAATAAACCCCCTGCGCTCCCTTTACACCCCGTTCGTGAG
+
CCCCCGGGGGGGGGGGGGGGGGGGGGGGGGFGGGGGGGGG8FGGGGGGGGGGGGGGGGGGGGGCF,,BFDGGGGGGGGGGGGGDEGGGGGGGGGGCFGGGGGGGGGGDGGGGGGGFDFGGGGGGG?9FGEGFGGGGGFGFFGGFGF?EGFGGFGGFFGG5,6;@EDFCDFFFFEF*=++4@@B=6DF9D?FFFFGCFF78@>5@:8*8*;>*8>6*=5*895)*-*/*:;48*075*58375@0;6
@M00200:205:000000000-AKKM3:1:1101:8715:2324 2:N:0:1
TACTCGGGTATCTAATCCTGTTTGCTCCCCACGCTTTCGAGCCTCAGCGTCAGTAATGAGCCAGTGTGTCGCCTTCGCCACTGGTGTTCTTCCGAATATCTACGAATTTCACCTCTACACTCGGAGTTCCACACACCTCTCTCATACTCAAGACACCCAGTATCAAAGGCAATTCCGAGGTTGAGCCCCGGGATTTCACCCCTGACTTAAATGTCCGCCTACGCTCCCTTTAAGCCCAATTCGTGAGAGCT
+
CCCCCGGGGGGGFGGGGGGGGGGGGGGGGGGGGGGGGGGGFFGGGGGGGGGGGGGGGGGGGGGGGGGGGGGGGGGGGGFGGGG?FCFGGGGGGGGGGGGFGGGGG?A=FGGGGGGFGGFFGFGGFEGGG@EGGGGGGFFDFGGFGFGFF@1A9DDF?CDFGD>8;+6=06DDFEFFF5D>FC9CFFFF>DE5BGFC67EEFFD24<4>CEEFFFF;@DD?>:>A2;>*;+)197)6;<D1174;?@(16(/
@M00200:205:000000000-AKKM3:1:1101:7801:2335 2:N:0:1
TACTAGGGTATCTAATCCTGTTCGCTCCCCACACTTTCGCTCCTCAGCGTCAGGTCATTCCCAGAGAACCGCCTTCGCCACCGGTGTTCCTCCTGATATCTGCGCATTTCACCGCTACACCAGGAATTCCGTTCTCCCCTGAATACCTCTAGTCTGACCGTATCGGAAGCAAGCGCCGTGTTAAGCACGGCGTTTTCACTCCCGATGCGACAACCCGCCTACGAGCCCTTTCAACCCAATTCGTGAC
+
CCCCCGGGGGGGGGGGGGGGGG9FGGGGGGGGEGGGGGGGGGGGGGGGGGGGGGCFGGGGGGGGGCG?<FGGDEGFGGGCFFGGFFGGGGCGGGGCFGGGGGGGGEGGCEDGF>EDCGGGFGC++4@FGGGGGCFGGFGFFFFBAFGFGBFGGGG++6+<CDDG5BCCBGD5:85@D5DDF:E9;EFF*91994?<=CF<4@B2((((,/3,6(3=9DF((/(2(/850*).44A7:(,..51(,5(
@M00200:205:000000000-AKKM3:1:1101:18946:2362 2:N:0:1
TACGCGGGTATCTAATCCTGTTTGCTCCCCACGCTTTCGAGCCTCAGCGTCAGTAATGGACCAGTATGTCGCCTTCGCCACTGGTGTTCTTCCGAATATCTACGAATTTCACCTCTACACTCGGAGTTCCACATACCTCTTCCATACTCAAGATAGCCAGTATCAAAGGCAATTCCAAGGTTGAGCCCTGGGCTTTCACCTCTGACTAAACTATCCGCCTACGCTCCCTTTAAACCCAATTCGTGAGAGA
+
CCCCCGGGGGGGGGGGGGGGGGGGGGGGGGGGGGGGGGGGGGGGGGGGGGGGGGGGGGGGGGGGGGGGGGGGGGGGGGGGGGGGGGGGGGGGGGGEEGGGGGGGGDGGGGGGGGGFFFGGGGGGGGGDFGGGGGGFFDADFGGFGFG7DFGGGGGFFGG5@F>+;DGGFGFFFEFFCDG@FFCGFG?FFD?FFFCCFEEEB):CAE5ABEFCEFGGAFFFA=2?@ABD*;7=?;>3C?;DFFFFF137;=
@M00200:205:000000000-AKKM3:1:1101:15738:2364 2:N:0:1
TACGGGGGTATCTAATCCTGTTTGCTCCCCACGCTTTCGAGCCTCAGCGTCAGTAATGGACCAGTATGTCGCCTTCGCCACTGGTGTTCTTCCGAATATCTACGAATTTCACCTCTACACTCGGAGTTCCACATACCTCTTCCATACTCAAGATAGCCAGTATCAAAGGCAATTCCAAGGTTGAGCCCTGGGCTTTCACCTCTGACTAAACTATCCGCCTACGCTCCCTTTACACCCAATTCGTGAG
+
CCCCCGGGGGGGGGGGGGGGGFGGGGGGGGGGGGGGGGGGGGGGGGGGGGGGGGGGGGGGGGGGGGGGGGGGGGGGGGGGGGGGGGGGGGGGGFGGGGGGGGGGGGGGGGGGGGGFGEGFGGGGGGGGGGGGGFGGCFGFFCFFFFGFGFGGGGGBF?F?AFEGFFFGFGFDFFACFFD?FAFGFGGA6?C>C6CC<EG@C@==EFBE=3>C=CDDAFF=>=@)5:?FFF)7>?@@7==(1>7@?(3
@M00200:205:000000000-AKKM3:1:1101:17564:2414 2:N:0:1
TACAAGGGTATCTAATCCTGTTTGCTCCCCACGCTGTCGCGCCTCAGTGTCAGCCATGGCCCAGCAGGCCGCCTTCGCCACCGGTGTTCTTCCGGATCTCTACGCATTCCACCGCTACACCCGGAATTCCACCTGCCTCTACCATGCTCGAGCACGCCAGTTCGCACGGCCGACCCGGAGTTGAGCCCCGGGCTTTCACCGCACGCTTGACGTGCCACCTACGCGCCCCTTAAGCCCAGGTCGTGAGAGCT
+
CCCCCGGGGGGGGGGGGGGGGGGGGGGGGGGGGGGGGGGGGGGGGGGGGGGGGGGGGFFGGGGGGGGGGGGGGGGGGGGGGGGGGGGGGGGGGGGGGGGGGGGGGGGGGFGGGGGFGGGGGGGGFDGGGGGGGGGGGFGFFGFFFFDEGFGDGGGFFD+:3DEGFFGGFEB=EF9BED<BFGGFFGGFFGGFDC5CA)@A;>(7>(((-446?2@F26F:?B:)4=BD)1,3-:90@<,,4504:?0))()
@M00200:205:000000000-AKKM3:1:1101:12735:2448 2:N:0:1
TACCCGGGTATCTAATCCTGTTTGCTCCCCACGCTTTCGAGCCTCAGTGTCAGTTACAGGCCAGAGAGCCGCTTTCGCCACCGGTGTTCCTCCATATATCTACGCATTTCACCGCTACACATGGAATTCCACTCTCCTCTCCTGCACTCAAGTCTACCAGTTTCCAATGCATACAATGGTTGAGCCACTGCCTTTTACACCAGACTTAATAAACCACCTGCGCTCGCTTTAAACCCAGTTCGTGAG
+
CCCCCGGGGGGGGGGGGGGGGGGGGGGGGGGGGGGGGGGGGGGGGGGGGEGGGGGGGGGGGFFGGGGGGGGGGGGGGGGGGGGGGECEEFGGGGGGGGGGGGGGGGGGGGGGGGGFGGGGGGGGGGGGGGGGGGGGFFGFFGGFGFGFGFCFFGGFFADDDDDG>FGGFGFFFFFFFFDFGEFGFCFFFGDFAFFFFFFEBDFF=)2>EEFFFF6C<;;>B:=*)4)1:C>CCFF9EB3?71(6@F
@M00200:205:000000000-AKKM3:1:1101:7836:2474 2:N:0:1
TACAGGGGTATCTAATCCTGTTTGCTCCCCACGCTTTCGAGCCTCAGCGTCAGTAATGGACCAGTATGTCGCCTTCGCCACTGGTGTTCTTCCGAATATCTACGAATTTCACCTCTACACTCGGAGTTCCACATACCTCTTCCATACTCCAGCTAGCCAGTCGCAAAGTCAATTCCAAGGTTGAGCCCTGGGCTTTCACCTCTCACTAACATATCCGCCTACGCTCCCTTTACGCCCAATTCCTGAGAGC
+
CCCCCGGGGGGGGGGGGGGGGGGGGGGGGGGGGGG7FFGDDGGGGGG8@FGGGCACFCFGGGGGEFD9FGGGDEEGGGGGG8FFGFGGGGGGGGFGEFFFGGGGFCFG,CEGGFF?FG=F,@ECF=EFGGGA6A=FGFGFBFDDFD69A*66,2?6*6=?D+)+)*==+749=EFF7++@FFF+*6A?*+10*@CF<*@@*@8)*:A*5@@*9*@E=?A54>DFAGFG4:3**-65E2(7/8*)))/9;(
@M00200:205:000000000-AKKM3:1:1101:11619:2491 2:N:0:1
TACTGGGGTATCTAATCCTGTTTGCTCCCCACGCTTTCGTGCATGAGTGTCAGTGTTGGCCCAGGAGGCTGCCTTCGCCATTGGTGTTCCTCCACATCTCTACGCATTTCACCGCTACACGTGGAATTCCACCTCCCTCTGCCACACTCCAGCCACGTAGTTTCGAGCGCAATTCCCAAGTTAAGCCCGGGGATTTCACACTCGCCTTGCGCGGCCACCTGCGCACACTTTACACCCAATTCGTGAGAGCT
+
CCCCCGGGGGGGGGGGGGGGGGGGGGGGGGGGGGGGGGGGGGGGGEGGGGGGFGGGGGGGGGGGGFC7FGFGGGGGGGGDGGFGGCF@FGGGGGFFGGFGGGGGGDGGGGGGGGGFCGGGGFEGGCFGGDFDFGFFDDFFFGGFGDGDGDGDGGGFDD8?EGFGDFGGFGF8B=F?DFG?FGGDFCGFD>EA5C,;BEF>25=B)-:5)692>@EC2DF1=8(.2?>GGG<<ADF?D?<?2)-50864::)
@M00200:205:000000000-AKKM3:1:1101:14040:2499 2:N:0:1
TACCAGGGTATCTAATCCTGTTCGCTCCCCCAGCTTTCGCTCCTCAGCGTCAGGGACAGGCCCAGAGAGCCGCCTTCGCCACCGGTGTTCCTCCTGATATCTGCGCATTTCACCGCTACACCAGGAATTCCACTCTCCCCTACCTGCCTCTAGCCGAGCAGTATCGAACGACTCCCCACGGTTGAGCCGTGGTATTTCACGTCCGACTTGCACGGCCGCCTACGAGCTCTTTATACCCAATTCGTGCG
+
CCCCCGGGGGGGGGGGGGGGGGGGGGGGGGGGGGGGGGGGGGGGGGGGGGGGGGGGGGGGGFGGGGGGGGGGGGGGGGGGGGGGGEGFEGGFFGGGGFFFGGGGGGGGEGGGGEE>GCGGCFFGGD>==DFGGGF9FFG>FGGFGFFDCF=ABDG>AEGFGG@7C?FGFGFAEAFFFFGFGCD4>6?FA*:;ACCFFCC5(8(5>;>9()73<DDD>C50(11>:C5)>CAA2>44<248(-68(-(3
@M00200:205:000000000-AKKM3:1:1101:16333:2522 2:N:0:1
TACTGGGGTATCTAATCCTGTTTGCTCCCCACGCTTTCGAGCCTCAGCGTCAGTAATGGACCAGTATGTCGCCTTCGCCACTGGTGTTCTTCCGAATATCTACGAATTTCACCTCTACACTCGGAGTTCCACATACCTCTTCCATACTCAAGATAGCCAGTATCAAAGGCAATTCCAAGGTTGAGCCCTGGGCTTTCACCTCTGACTAAACTATCCGCCTACGCTCCCTTTAAGCCCAATTCGTGAG
+
CCCCCGGGGGGGGGGGGGGGGGGGGGGGGGGGEGGGGGGGGGGGGGGGGGGGGGGGGGGGGGGGGGGGGGGGGGGGGGGGGGGGGGFGGGGGGGGGGGGGGGGGGGGGGGGGGCFFGGG8EFGGGGGGGFFGGGGGGFGFFGGFGFGFGFGGFF+99DGFGGFGFFGGFGFDFEFCFDFFGGGGFGGFFFGFFFFFFFFCC<E@EF@C*=EFFCFDAFEDFDF>AGEG>FEF*>*6C>2(@;@E2;@
@M00200:205:000000000-AKKM3:1:1101:23154:2538 2:N:0:1
TACTCGGGTATCTAATCCTGTTTGCTCCCCACGCTTTCGAGCCTCAGCGTCAGTAATGGACCAGTATGTCGCCTTCGCCACTGGTGTTCTTCCGAATATCTACGAATTTCACCTCTACACTCGGAGTTCCACATACCTCTTCCATACTCAAGATAGCCAGTATCAAAGGCAATTCCAAGGTTGAGCCCTGGGCTTTCACCTCTGACTAAACTATCCGCCTACGCCCCCTTTAAACCCAGTTCGTGAGAGAC
+
CCCCCGGGGGGGGGGGGGGGGGGGGGGGGGGGGGGGGGGGGGGGGGGGGGGGGGGGGGGFGGGGGGGGFGGGGGGGGGGGGGEFFFGGGGGGGDCGGFGGGGGGGGGGGC;FGDGFGGGGFGFG7BEGGGGGDD8E8<F<DFGFGFGBFF=D,++<D?FFF+CFECGG*@FDFFFFF7F?DFC6*=1*068?9FGG+*70>C@5CF5*108;8=AD8CB58@)9):@D*2665*3(=5/.*1:/-6;9;0(
@M00200:205:000000000-AKKM3:1:1101:7141:2541 2:N:0:1
TACAAGGGTATCTAATCCTGTTTGCTCCCCACGCTTTCGAGCCTCAGCGTCAGTAATGGACCAGTATGTCGCCTTCGCCACTGGTGTTCTTCCGAATATCTACGAATTTCACCTCTACACTCGGAGTTCCACACACCTCTCTCATACTCAAGACACCCAGTATCACAGGCAATTCCGAGGTTGAGCCCCGGGATTTCACCCCTGACTTAAATGTCCGCCTACGCTCCCTTTAAGCCCAATTCGTGAGAGCT
+
CCCCCGGGGGGGGGGGGGGGGGGGGGGGGGGGGGGGGGGGGGGGGGGGGGGGGGGGGGGFGGGGGG9FGGGGGGGGGGGGGGGGGGGGGGGGGGGGGGGGGGGGGGGGGGGGGGGFGGGGGGGC7EEDFGGFFDDEGBFDFEE8DFGDGFFFFGFF5BFF8DE8F?DF5?*=55@?D>>DEF6DA?EFEDC5?EGGFCGF@B@><EEAC;A<8<F=9DEFFBFB=GDGGDF4)>>@F;43)7=;6(;C@(.
@M00200:205:000000000-AKKM3:1:1101:18937:2542 2:N:0:1
TACAAGGGTATCTAATCCTGTTTGCTCCCCACGCTTTCGCGTCTCAGCGTCAGTATCCGACCAGGGGGCCGCCTTCGCCGCAGGTGTTCCTCCCGATATCTACGCATTTCACCGCTACACCGGGAATTCCACCCCCCTCTTCGGTACTCTAGCTTGCCAGTTTCATGCGCACTTCCCCGGTTGAGCCGGGGGATTTCACACATGACTTAACAAACCGCCTACACGCCCTTTACACCCAGTTCGTGAG
+
CCCCCGGGGGGGGGGGGGGGGGGGGGGGGGGGGGGGGGGGGGGGGGGGGGGGGGGGGGGGGGGGGGGGGGGGGGGGGGGGGGGGGGGGGGGGFFGGGGGFGGGGGGGEFGGGGGGFGGGGGGGGGGGGGGFGGGG@EEGFFGGFGFGFGFGB?EFFFGGFGG<GCFCFAEE>FFFFFFGFDGDFFGGFFDGF:E7CBBCBB??76>5<A>AF):CFFDEFFFFF:5>C7C?A<2)3E?2(6<B03?B
@M00200:205:000000000-AKKM3:1:1101:16498:2562 2:N:0:1
TACTAGGGTATCTAATCCTGTTTGCTCCCCACGCTTTCGCGCCTCAGCGTCAGAACCGGACCAGTCAGCCGCCTTCGCCACTGGTGTTCTTGCGAATATCTACGAATTTCACCTCTACACTCGCAGTTCCACTAACCTCTTCCGGTCTCAAGCCATACAGTATCGAAGGCAATTCTGTGGTTGAGCCACAGGCTTTCACCCCCGACTTATAAAGCCGCCTACGCGCCCTTTATACCCAATTCGTGAG
+
CCCCCGGGGGGGGGGGGGGGGGGGGGGGGGGGGGGGGGGGGGGGGGGGGGGGGGGGGGGGGGGGGGGGGGGGGGGGGGGGGGGGGGGGGGDGGGGGGGGGGGGGGFFGGGFGGGGFGGGGGGGGGG8=AEGGGGGGGFGFFGGFGFGFGF,8EFGFFFGFEDFD9??CDG?CFFFFCFGFFGGGFGGFFGGFFFFC><C695@@2(-6CE<CFEGG1>527;1=:?>D<<7AA>><E?40).82:7?
@M00200:205:000000000-AKKM3:1:1101:24363:2582 2:N:0:1
TACCAGGGTATCTAATCCCGTTCGCTACCCTAGCTTTCGTGCCTCAGCGTCAGAAGAGACCCAGTGAGCCGCTTTCGCCCCTGGCGTTCCTTAGGATATCAACGCATTTCACCGCTCCACCCTAAGTTCCGCTCACCTCTATCTCCCTCAAGCACTGCAGTTTTGGGCGCAGTTCCTCGGTTAAGCCGAGGGATTTCACACCCAACTTGCAGCGCCGCCTACGCACCCTTTAAACCCAATTCGTGAGAGA
+
CCCCCGGGGGGGGGGGGGGGGGGGGGGGGGGGGGGGGGGGGGGGGGGGGGGGGGGGGGGGGGGGGGGGGGDGGGGGGGGGGGGFGGGGGGGGGGEFGFGGGDFGGGGGGGGGGGGAGGGGGGGGFGGGGGGGCGGGFFFFFGGFGFGBGFGGGGGFFGGFGDDG8BGDBGFFFFAFFFG*@*?:FFGFFDG5DFFDFFGFE>B=9>F=>CEE@>EE0DE<F@@E@E@C5C:<ABFFE??(641:???)5<
@M00200:205:000000000-AKKM3:1:1101:11261:2595 2:N:0:1
TACCAGGGTATCTAATCCTGTTTGCTCCCCACGCTTTCGCGCCTCAGCGTCAGAACCGGACCAGACAGCCGCCTTCGCCACTGGTGTTCTTGCGAATATCTACGAATTTCACCTCTACACTCGCAGTTCCGCTGTCCTCTTCCGGTCTCAAGCCAACCAGTATCGAAGGCAATTCTGTGGTTGAGCCACAGGCTTTCACCCCCGACTTAATCGGCCGCCTACGCGCCCTTTACGCCCAGTTCGTGGG
+
CCCCCGGGGGGGGGGGGGGGGGGGGGGGGGGGGGGGGGGGGGGGGGGGGGGGGGGGFGGGGGGGGGGGGGGGGGGGGGGGGGGGGGGGGGGGGGGGGGGGGGGCGGGGGGGGGGGFGGGGGGFG>EGGGFEGGGGGFBFD<=FBGFGFGFF?FDFFFGGF9DEC=?DG>FFCACFFFFFFGFC>FGGFF>CAFGGG>*,75>(-:@B7>>5<;2CE2CB066?71:<D753)611;C((5<4<(((-
@M00200:205:000000000-AKKM3:1:1101:20311:2611 2:N:0:1
TACCGGGGTATCTAATCCTGTTTGCTCCCCACGCTTTCGCGCCTCAGTGTCAGTCTGGACCCAGGTGGCCGCCTTCGCCACGGGTGTTCTTTCCGATCTCTACGCATTTCACTGCTACACCGGAAATTCCACCACCCTCTGTCCGACTCCAGTCGAGCCGTTTTCAACGCCATTCCCAGGTTAAGCCCAGGGCTTTCACATCAAACGTTCTCAACCACCTACACGCGCTTTACACCCAATTCGTGAGAG
+
BCCCCGGGFGGGGFGFGGAF<FCEFGFFGGFGGDGGGDGEE7@:FGFCDG<BF<FGGFFGFCFFCFFFGGGGGDGGDEGCFF:C=4@CFCC?FGF:+=DG;=EFGGFGCCAFFF8=DFFFCCED7=EE=AE@?ECEGF6DFGFFGFGBGFFDD6;BFGG*3*30;E>F5895?CFFFFF>CC>GFF?FFG=DAC=6AEG?4>B<3E05(86?<5FFDGFF1=@F0=5C/91ADFF:C<0().,(-48>:
@M00200:205:000000000-AKKM3:1:1101:24550:2621 2:N:0:1
TACTCGGGTATCTAATCCTGTTTGCTCCCCACGCTTTCGAGCCTCAGCGTCAGTAATGGACCAGTATGTCGCCTTCGCCACTGGTGTTCTTCCGAATATCTACGAATTTCACCTCTACACTCGGAGTTCCACATACCTCTTCCATACTCAAGATAGCCAGTATCAAAGGCAATTCCAAGGTTGAGCCCTGGGCTTTCACCTCTGACTAAACTATCCGCCTACGCTCCCTTTAAGCCCAATTCGTGAG
+
CCCCCGGGGGGGGFGGGGGGFGGGGGGGGGFGGGGGGGGGGGGGGGGGGGGGGGGGGGGGGGGGGGGFGGGFGGGGGGGGGGGGGGDGDGGGGGGGGGGGGGFGDGGGCFFGGFGFGGGGA88EGGGGGFEEGCDEE9D1<DEDGFGFGFGGGGGFFGGFGGEGFFGGBFFDDEDFF7=*@@DFBCGA*+@5BFFG?=ACF5@@7767=CEFFFGGAFFA8=A?DG>GFC;CEF*.=>5(*166(;2
@M00200:205:000000000-AKKM3:1:1101:15541:2629 2:N:0:1
TACACGGGTATCTAATCCTGTTTGATCCCCACGCTTTCGTGCCTCAGTGTCAATATATGCGTAGCCAGCTGCCTTCGCAATTGGTGTTCTATGTCATATCTAAGCATTTCACCGCTACATGACATATTCCGCTAACCTCCACAATATTCAAGACTGATAGTATCAATGGCAGTTTCCAAGTTAAGCTCGGAGATTTCACCACTGACTTACCAACCCACCTACGCACCCTTTAAACCCAGTTCGTGAGCGAT
+
CCCCCGGGGGGGGGGGGGGGGGGGGGGGGGGGGGGGGGGGGGGGGGGGGGGGGGGGGGGGGGGDGGGGGGGGGGGGGGGGGGGGGGGGGGGGGGGGGGGGGGGGGGGGGGFGGGGFGGGGGGGGGGGGGGG>=EGGEFFFFGGFGFGFGFGGGGGFFGGFEDFGFFGGF8D=FEFFFFGFGGD97=ADE+@BFG8D<>EEFD@8CEEEFE5ACDE>:@D555)@>E?G4;=6EF3:1-(8@*>223(((6(
@M00200:205:000000000-AKKM3:1:1101:13218:2686 2:N:0:1
TACCAGGGTATCTAATCCTGTTTGCTACCCACGCTTTCGAGCCTCAGTGTCAGTTACAGTCCAGAGAGCCGCTTTCGCCACCGGTGTTCCTCCATATATCTACGCATTTCACCGCTACACATGGAATTCCACTCTCCTCTACTGCACTCAAGTCTAACAGTTTCCAATGCACACAATGGTTGAGCCACTGCCTTTTACATCAGACTTATTAAACCACCTGCGCTCGCTTTAAGCCCAGTTCGTGAG
+
CCCCCGGGGGGGGGGGGGGGGGGGGGGGGGGGGGGGGGGGGGGGGGGGGGGGGGGGGGGGGGGGGGGGGGGGGGGGGGGGGGGGGGGGGGGGGGGGGGGFGGGGGGGGGGGGGGGFGGGGGGGGGFFFGGGGGGGGGFGFFGGFGFGFGFGGGGGFFGGFGGFGEFFGFGFEFFFFFFDFGDGG*@GFFFFFFFFGF@F@E@E8C8;AEECECEEFBG>CC=93)*97?CE>EF9=C(6?CD@=((
@M00200:205:000000000-AKKM3:1:1101:18822:2691 2:N:0:1
TACAGGGGTATCTAATCCCGTTTGCTCCCCTGGCTTTCGCGCCTCAGCGTCAGAAGAGGTCCAGTCGATCGCTTTCGCCACCGGCGTTCCTTCCGATATCTACGCATTTCACCGCTCCACCGGAAGTTCCATCGACCCCTACCTCCCTCGAGACCGCCAGTATCAGGGGCCCTTGTCCGGTTGGGCCGAACGATTTCACCCCTGACTTGGCAGCCCGCCTACGCGCCCTCTACACCCAACTCGTGAGAGAC
+
CCCCCGGGGGGGGGGGGGGGGGGGGGGGGGGGGGGGGGGGGGGGGGGGGGGGGGGGGGFFGGGGGGGDGGGGGGFGCFFEEGGGGGGGGGGAFGGGGGGGGGGGGGGGGEGGGGEFGC=FGGCEGGDGGGGGGGGGGEEDFGGFDAD@FFE+@9CEDGGAFFCGEFG8BGFBFFFFFFGFGGGGBFDE3DGB3CCCFE7ADB?FFB><A70404CE;GFFFF671:>D7*,-.42(::4(,5,4:((632(
@M00200:205:000000000-AKKM3:1:1101:22844:2692 2:N:0:1
TACTGGGGTATCTAATCCCGTTTGCTCCCCACGCTTTCGCGCCTCAGCGTCAGGAATTGGCCAGAGACCCGCCTTCGCCACCGGTGTTCCTCCCGATCTCTACACATTTCACCGCTACACCGGGAATTCCAGTCTCCTCTCCAACCCTCAAGGACAGCAGTATCGGACGCACTTCTTCGGTTGGGCCGAAGGATTTCACGACCGACTTGCCATCCCGCCTACACGCCCTTTATGCCCAATTCGTGAG
+
CCCCCGGGGGGGGGGGGGGGGGGGGGGGGGGGGGGGGGDGGGGGEGGGGGGGGGGGGGGGGGGGGGGGGGGGGGGGGGGGGGGGGGGGGGGGGGGGGGGGGGGGGGGGGFGGGGGFGGGGGGGGGGGGGGGGGGGGGFGEFGGFGFGFGFG6EFGAFGGFGGEGFFGGFGFF4>FFFFFEFGGDBGGDFCEDAEEDFE?(,,:BBBFFAAFB<?FF?CE?22:?:8)95949<A9.;)47.)(,,.4
@M00200:205:000000000-AKKM3:1:1101:24225:2705 2:N:0:1
TACTGGGGTATCTAATCCTGTTTGCTCCCCACGCTTTCGAGCCTCAGCGTCAGTAATGGACCAGTATGTCGCCTTCGCCACTGGTGTTCTTCCGAATATCTACGAATTTCACCTCTACACTCGGAGTTCCACATACCTCTTCCATACTCAAGATAGCCAGTATCAAAGGCAATTACAAGGTTGAGCCCTGGGCTTTCACCTCTGACTAAACTATCCGCCTACGCTCCCTTTATACCCACTTCGTGAG
+
CCCCCGGGGGGGGGGGGGGGGGGGGGGGGGGGGGGGGGGGGGGGGGGGGGGGGGGGGGGGGGGGGGGGGGGGGGDGGGGGGGGGGGFGGGGGGGFGGD=FC=FGGG?FGGGGGGGFGFGFGGGGEGGFGGGGGGGGGBGFFCFFFFFEGFGGGGGDDFFFFFFGFFFGBGFBFF9<D9DBDFGG5D8DDFFF5CCD<CA>6C@CE=6;@@@*>EGC=FFF=::>5CE4*;6A/964BE9-4*(-(.2
@M00200:205:000000000-AKKM3:1:1101:24439:2706 2:N:0:1
TACTGGGGTATCTAATCCTGTTTGCTCCCCACGCTTTCGAGCCTCAGCGTCAGTAATGAGCCAGTGTGTCGCCTTCGCCACTGGTGTTCTTCCGAATATCTACGAATTTCACCTCTACACTCGGAGTTCCACACACCTCTCTCATACTCAAGACACCCAGTATCAAAGGCACTTCCGAGGTTGAGCCCCGGGATTTCACCCCTGACTTAAATGTCCGCCTACGCTCCCTTTACACCCAGTTCGTGAGCGAT
+
CCCCCGGGGGGGGGGGGGGGGGFGGGGGGGGGGGGGGGG8FGGGGGGGGGGGGGGGFGGFGGGGF<EGGGEGGGGGGGGGGGGGFFGGGGFGGGGGGGGGGGGGEFFGGGGFGGGFGGGGGFGGG@EGGGGGD6>ECFGEFDGFGDFEGFF?DFDFFGG5EDFGFF=EFGF)6>BF@>=9FEGGFGGFED55BGFFFFG6<>BF9BEECCAC?E9:>DEF>BFFFGBF5066CFA3CDFFFF;?;@0(.:,
@M00200:205:000000000-AKKM3:1:1101:15913:2720 2:N:0:1
TACGGGGGTATCTAATCCTGTTTGCTCCCCACGCTTTCGCGCCTCAGCGTCAGTTACAGTCCAGAGAGCCGCCTTCGCCACTGGTGTTCCTCCACATCTCTACGCATTTCACCGCTACACGTGGAATTCCGCTCTCCTCTTCTGCACTCAAGTCTCCCAGTTTCCAGTTCGTCACGGGGTTGAGCCCCGCACTTAGACACCAGACTTAAGAAACCGCCTGCGCGCGCTTTAAACCCAGTTCGTGAG
+
CCCCCGGGGGGGGGGGGGGGGGGGGGGGGGGGGGGGGGGGGGGGGGGGGGGGGGGGGGGGGGGGGGGGGGGGGGGGGGGGGGGGGGGGGGGGGGGGGGFGGGGGGGGGGGGGGGGFGGGGEGGDCEG8FGGGGGGGGFGFFGGFGFGFGF8?DFGFFFGFFGFGFFGF+<98ADBEFFGFGGGGFGGDBDGFFFGFFEGFFD?03;CC);C3@@6:1C)2=12>0:>)*9<>2<:6;8:4<?2((-
@M00200:205:000000000-AKKM3:1:1101:21533:2727 2:N:0:1
TACTGGGGTATCTAATCCTGTTTGCTCCCCACGCTTTCGCGCCTCAGCGTCAGTTACAGTCCAGAGAGCCGCCTTCGCCACTGGTGTTCCTCCACATCTCTACGCATTTCACCGCTACACGTGGAATTCCGCTCTCCTCTTCTGCACTCAAGTCTCCCAGTTTCCAGTGCGTCACGGTGTTGAGCCCCGCACTCAGACACCAGACTCAAGAAACCGCCTGCGCGCGCTTTAAGCCCAATTCGTGAG
+
CCCCCGGGGGGGEGEGGGGGGGGGGGGGGGGGGGGGGGDGGGGGGGGGGGGGGGGGGGGGGFGFGGGGGGGGGGGFDFFEGGEGEGGGGGGG@FFFCGFFGGGGGCCFAFDFGGGFCFFGCDFCCFGGGGGGGCFGDDDEFGGFGFG6DFDFGFDFFFDDD70=F?DD5EA@A55:?*=@7E7;FF>99*1:5,=?FEGFFFFBFE)5(87(7:=:(9),6((21*))*1).)6:?8(8AAB((.,
@M00200:205:000000000-AKKM3:1:1101:14139:2742 2:N:0:1
TACAAGGGTATCTAATCCTGTTTGCTCCCCACGCTGTCGCACCTGAGTGTCAGTATTGGGCCAGGTAGCCGCCTTCGCCACTGATGTTCCTCCCGATATCTACGCATTTCACCGCTACACCAGGAATTCCACCCTCCTCTCCGGTACTCGAGTCTGCCAGTATCCGGCGCCCTTCCCCGGGTGAGCCGGGGGATTTCACACCGAACTTAACAGACCGCCTACGCGCCCTTTAAGCCCAATTCGTCAGAGA
+
CCCCCGGGGGGGGGGGGGGGGGGGGGGGGGGGGGGGGGGGEFFGGGGGGGGGGGGGGGGGGGGGGGGGGGGGGGGGGGGGGGGGGGGGGGGGGGGGGGGGGGGGGGGGGGGGGGGFGGGGGFFEGGGGGGGGGGGGGFGFFGGBGFGFGBFD=DFFFFGFFGFDDAD>9E5=55A9?;DFDE9;FGCDFGGFFGGGFFGFFFBB>BFE<AD9>?GCBGFF??B)3C:D198A4AABGF??F228(-824,
@M00200:205:000000000-AKKM3:1:1101:9815:2744 2:N:0:1
TACAGGGGTATCTAATCCTGTTCGCTCCCCACACTTTCGCTCCTCAGCGTCAGGTAATGCCCAGAGAACCGCCTTCGCCACCGGTGTTCCTCCTGATATCTGCGCATTTCACCGCTACACCAGGAATTCCGTTCTCCCCTGCATACCTCCAGTCTGCCCGTATCGAAAGCAAGCCAGGTGTTAAGCACCTGGTTTTCACTCCCGACGCGACAAACCGCCTACGAGCCCTTTATGCCCACTTCGTAAG
+
CCCCCFGGGDFGGFEGGGGGGGFEE7FF@@FGGGGFE<FEGGGGFEEFEGGGDGGGGFGGFEGGGGGGEFC@7C:FEGGEEFEGGGF:FFGFFGGGFBDFFGGDFGCFCGAFE>=>>BDECFF7CF>ECFG@DGFFEF68DFGFGF6DDBDDEFG?FFGACDDGADCE5E6@FB*3@?F?FCFG8DFFFGGF67,;+*=/:5>95>5@BF2943CCBGFF<@D3:8>F554<<BA7C31(686(((,
@M00200:205:000000000-AKKM3:1:1101:17796:2754 2:N:0:1
TACACGGGTATCTAATCCTGTTTGCTCCCCACGCTTTTGCGTATCAGCGTCAGTTACGAGCCAGGTGGCCGCCTTCGCCGCTGGTGTTCCTCCTAGTATCTACGAATTTCACCTCTACACTAGGAATTCCGCCACCCTCTTTCGCACTCTAGTGAAGTAGTTTCCCATGCACTTCCCCAGTTAAGCCGAGGGATTTAACACAGGACACACTCCACCGCCTACACGCGCTTTAAACCCAATTCGTGAG
+
CCCCCGGGGGGGGGGGGGGGGGGGGGGGGGGGGGGGGGGGGGGGGGGGGGGGGGGGGGGGGEGGGGGGGGGDGGGGGGGGGGGGGGGGGGGGGFGGGGFEGGFGG@EEDGGGGGGFDEGFGGGGGGFGGGFDGGGGGFGFFGFFEBGFGFGFFGGFFEGDFGFGFFGGF:FEF@FFFFGFGGGGFGGEFGGBEGCC+25AEFD>29B>2(::3@F,0:B6;=@=@CDG):1;6CEFEFFFAF3:1:B
@M00200:205:000000000-AKKM3:1:1101:15965:2779 2:N:0:1
TACCCGGGTATCTAATCCTGTTTGCTCCCCACGCTTTCGAGCCTCAGCGTCAGTAATGGACCAGTATGTCGCCTTCGCCACTGGTGTTCTTCCGAATATCTACGAATTTCACCTCTACACTCGGAGTTCCACATACCTCTTCCATACTCAAGATAGCCAGTATCAAAGGCAATTCCAAGGTTGAGCCCTGGGCTTTCCCCCCTGACTAAACAATCCGCCTACGCTCCCTTTACGCCCAATTCGTGAAAGGT
+
CCC@CFGGFGGGGGGGGGGGGGFGGGGGGGFCGGGGGGGGFGGFGGGGGFGCEFEEFGGGGGGGFFE@@FFGGGEF@FGGC,EFGGGGGFGGGGGGGFFGG;FGDEG7C;FGGFGFGGGGFGGGGGGGGGGGF,8ED+@=BGDFCFGEG9DD,=+9DB?F?=*=DF8=5CDBD*BFB?DFGEFGFGFF5=F??CE++*5)))1:8C**3>8*/*6:5D45@B?)(4?D9?>4/(-,=?D@);=./((.)()
@M00200:205:000000000-AKKM3:1:1101:19849:2785 2:N:0:1
TACGAGGGTATCTAATCCTGTTTGCTCCCCACGCTTTCGCGTATCAGCGTCAGTATCCGACCAGGGGGCCGCCTTCGCCACCGGTGTTCCTCCCGATATCTACGCATTTCACCGCTACACCGGGAATTCCACCCCCCTCTTCAGTACTCTAGCTTGTCAGTTTCATGCGCACTTCCTCGGTTGAGCCGAGGGATTTCACACATGACTTAACAGACCGCCTACACGCCCTTTATACCCAATTCGTGAG
+
CCCCCGGGGGGGGGGGGGGGGGGGGGGGGGFGGGGGGGGGGGGGGGGGGGGGGGGGGGGGGFGGGGGGGGGGGGGGGGGGGGGGGGGGGGGGGGGGGGGGGGGGGGGGGGGGGGGFGGGGGGGGGGGGGGFGGGGDEDGFFGGFGFGFGFGGEGFFFFGFFGCGEFGCECEFFFFFFFGFGGGGFGGAAD5B>CFDACFB?FF<>:A>BBAFFFGC6DEB<??F?C>D<*>F<AA<G<014>??B::
@M00200:205:000000000-AKKM3:1:1101:13775:2801 2:N:0:1
TACACGGGTATCTAATCCTGTTTGCTCCCCACGCTTTCGAGCCTCAGCGTCAGTAATGGACCAGTATGTCGCCTTCGCCACTGGTGTTCTTCCGAATATCTACGAATTTCACCTCTACACTCGGAGTTCCACATACCTCTTCCATACTCAAGATAGCCAGTATCAAAGGCACTTCCAAGGTTGAGCCCTGGGCTTTCACATCTGACTAAACTATCCGCCTAAGCTCCCTTTATACCCAGTTCGTGAGAGA
+
CCCCCGGGEGGGGGGGGGGGGGGGGGGGGGGGGGGGGGGGGGGGGGGGGGGGGGGGGGGGGGGGGGGGGGGGGGGGGGGGGGGGGGGGGFGGGGGGGGGGGFGGGGGGGGGGGGFFGGGGGGGGFCGFGAEGGGGGGFGEFGFFGFGEGFGGGGGFB>FDEDC=DFFFFFD)3:+0=@DFCG?FBF8DBG6AF6,A?<F**8;A<E*;CCFFF*@<=CD98):;CF>F*;)1A?<68.564@D@BF9?:2
@M00200:205:000000000-AKKM3:1:1101:10999:2813 2:N:0:1
TACCGGGGTATCTAATCCTGTTTGCTCCCCACGCTTTCGCGCCTCAGCGTCAGAACCGGACCAGACAGCCGCCTTCGCCACTGGTGTTCTTGCGAATATCTACGAATTTCACCTCTACACTCGCAGTTCCGCTGTCCTCTTCCGGTCTCAAGCCAACCAGTATCGAAGGCAATTCTGTGGTTGAGCCACAGGCTTTCACCCCCGACTTAATCGGCCGCCTACGCGCCCTTTAAACCCAGTTCGTGAG
+
CCCCCGGGGGGGGGGGGGGGGGGGGGGGGGGGGGGGGGGGGGGGGGGGDGGGGGGGGDGGGGGGGGGGGGGGGGGGGGGGGGGGGGFGGGGGGGGGGGFDGGGGGGGGGGFFFGGFGFFGGGGDGGCGFGEGGGGDFFFEBF9?EEDAGFGG?F?F:@DFEFEFAFGGFGFCF@FFFFGFGGGFF??AFFGF>6?DF<=7@B=9BF>6EFEE?@CE>C@??:B>0:)919?-)573;((..)-4???
@M00200:205:000000000-AKKM3:1:1101:19716:2829 2:N:0:1
TACCGGGGTATCTAATCCTGTTTGCTCCCCACGCTTTCGAGCCTCAGCGTCAGTAATGGACCAGTATGTCGCCTTCGCCACTGGTGTTCTTCCGAATATCTACGAATTTCACCTCTACACTCGGAGTTCCACATACCTCTTCCATACTCAAGATAGCCAGTATCAAAGGCAATTCCAAGGTTGAGCCCTGGGCTTTCACCTCTGACTAAACTATCCGCCTACGCTCCCTTTACACCCAATTCCTGAG
+
CCCCCGGGGGGGGGGGGGGGGGGGGGGGGGGGGGGGGGGGGGGGGGGGGGGGGGFGGGGGGGGGGGGGGGGGGGGGGGGGGGGGGFGGGGGGGGGGGGGGGGGGGGGGGFGGGGGBGFGGFGGGGGG?FGGGGGGGEFG<FCFFGFGEGF88=DGBBFDFFF>FEFGG6DFFFE?DFFGFG8DCDFGFFFFFFFGDFFGFFFBCEE6;*>EFFFGGADA45@FA-=AGGFECEFB>EBB29**/*93
@M00200:205:000000000-AKKM3:1:1101:15953:2883 2:N:0:1
TACCGGGGTATCTAATCCCGTTTGCTCCCCACGCTTTCGCGCCTCAGCGTCAGGAGATGCCCAGAGACCCGCCTTCGCCACCGGTGTTCCTCCCGATCTCTACACATTTCACCGCTACACCGGGAATTCCAGTCTCCTCTGCATCCCTCAAGAACGGCAGTATCGGCCGACTCTCCTCGGTTGAGCCGAGGGATTTCACGACCGACTCGCCATCCCGCCTACGCGCCCTTTCAACCCAGTTCGTTAGAG
+
@CCCCGGGGGGGGGGGFCFGGGGGGGGGGGGGGGGGGGGGGDGGGGGGGGGGGGGGGGGGGGFGFGGGGGGGGGGGGGGGGGGGGGG7EFEGGGGEGGGGGGGFFGFFFGGGGGGFGGGGGGGGEEG?GGGDFGGGGFFEFFGFCFFEFFFFACCDF>C5DFEF>9>EEGDBB=FF8?CAFC?8AFGEDGGFEGDFA.<,6>9>>943,42?<?88(9<?F?654=EG<92).)67E1:(:9?41(4<2
@M00200:205:000000000-AKKM3:1:1101:13839:2900 2:N:0:1
TACGCGGGTATCTAATCCTGTTTGCTACCCACGCTTTCGAGCCTCAGTGTCAGTTACAGTCCAGAGAGCCGCTTTCGCCACCGGTGTTCCTCCATATATCTACGCATTTCACCGCTACACATGGAATTCCACTCTCCTCTACTGCACTCAAGTCTAACAGTTTCCAATGCACACAATGGTTGAGCCACTGCCTTTTACATCAGACTTATTAAACCACCTGCGACCGATTTACACCCACTTCGCGAG
+
CCCCCEFGGGGGGGGFGGGGE9FFFGGFFGGGGGGGGGGCGCCCFDCFFGCGGGGGGGGGGFFGGFGGG8FGEE7FFGGEGECFGGEGE9DGGGGDFGCGFGFGDEGFDGGGFECEGCGGGFGGGGG8EFGA9D+EGFGDFFGFD?D5DFGG;=9@FGDFF9>DFFDGFGDEFDFF?FCFGGCF?ECAF7,@;FFGFEG<=*8615*:EE?A9=,=546:49-)-:))2:<5745,B2(;3((.:0
@M00200:205:000000000-AKKM3:1:1101:18442:2905 2:N:0:1
TACCAGGGTATCTAATCCTGTTTGCTCCCCACGCTTTCGAGCCTCAGCGTCAGTAATGAGCCAGTGTGTCGCCTTCGCCACTGGTGTTCTTCCGAATATCTACGAATTTCACCTCTACACTCGGAGTTCCACACACCTCTCTCATACTCAAGACACCCAGTATCAAAGGCAATTCCGAGGTTGAGCCCCGGGATTTCACCCCTGACTTAAATGTCCGCCTACGCTCCCTTTAAACCCAATTCGTGAG
+
CCCCCGGDEFGGGGGGGGGGFEGGFGGGGGFDFGGGGGEGGG>8FGFFGCFFEGGGGGGGCFFGGGGGGGGGGGGGGG@CFGCFF=CFFFGGGGGGGFGGGGFCEGFFGGEFGC89DEGGGGGGGGGGGFDF?EDEEFF6FFCFGFGFGFGDAFGFFDDF?F7DE7DFFGBDF87D:ADDEFFGFGG@BC>AFE@CFE7@=@>=BE4*>6ACEE>>>)6>@3@D@EDG4:);3C8=E7@DE<?@?E;
@M00200:205:000000000-AKKM3:1:1101:20213:2914 2:N:0:1
TACCGGGGTATCTAATCCTGTTTGCTCCCCACGCTTTCGAGCCTCAGCGTCAGTAATGGACCAGTATGTCGCCTTCGCCACTGGTGTTCTTCCGAATATCTACGAATTTCACCTCTACACTCGGAGTTCCACATACCTCTTCCATACTCAAGATAGCCAGTATCAAAGGCAATTCCAAGGTTGAGCCCTGGGCTTTCACCTCTGACTAAACTATCCGCCTACGCTCCCTTTAAACCCAGTTCGTGAG
+
CCCCCGGGGGGGGGGGGGGGGGGGGGGGGGGGGGGGGGGGGGGGGGGGGGGGGGGGGGGGGGGGGGGGGGGGGGGGGGGGGGGGGGGGGGGGGGGGGGGFGGGGGGGGGGGGGGGFGGGGGGGD7EGGGGGGGGGGGCFEFFGFAFFEGFGDGDGFFFFFDF7DFFGGF8?DB*9DFFGFD=D+:?FFFDEFA6CFAECEF@CFAECFEFFFFFCFFGFAFF245=5CC:;EECEDC5>345>D<E?
@M00200:205:000000000-AKKM3:1:1101:12803:2933 2:N:0:1
ACCCGGGTATCTAATCCTGTTTGCTCCCCACGCTTTCGAGCCTCAGCGTCAGTAATGGACCAGTATGTCGCCTTCGCCACTGGTGTTCTTCCGAATATCTACGAATTTCACCTCTACACCCGGAGTTCCACATACCTCTTCCATACTCAAGATAGCCAGTATCAAAGGCAATTCCAAGGTTGAGCCCTGGGCTTTCACCTCTGACTAAACTATCCCCCCACGCTCCCTTTAACACCAGTTAGTGAG
+
<CCCCGGGGGGGGGGGGGGGGGFGGGGGGGGEGG:FCG<FGFFFFGGGGGGGFFGGGFGFFFGGGGCFFFFCGFEFEGGGEG@E8FFGGGGGGGBFGGFGGGGCFGGGGGGG9EEDGGF4>@E7@=FFFGGGGGGG@+,:<EGFGF9DFF,AEFFCFC?6E9BFE+=DFGFFFC7C++=;FFGFFFE*9DDA6E,+C;7>@EB8**18=5;CEEF,)3*/:-()-48*;?8<*/0(=34))11))/
@M00200:205:000000000-AKKM3:1:1101:6281:2939 2:N:0:1
TACTAGGGTATCTAATCCGGTTCGCTACCCTAGCTTTCGGGTCTCAGCGTCAGGATCGGCCCAGTCGGCCGCCTTCGCCACTGGTGTTCCTCCAGATATCTGCCCATTTCACCGGTACACCTGGAATTCCACCGACCTCTACCGTCCTCAAGTTCCCCAGTATCGGATGCAGTTCCGCGGTTGGGCCGCAGGATTTCACATTCGACTTAAGGAACCGCCTACACCCGCTTTAAGCCCAATTCGTGAGAGA
+
CCCCCGGGGGGGGGGGGGGGGGGGGGGGGGGGGGGGGGGGGGGGGGGGGGGGGGFFFGGGFGGGGGGGGGGGGGGGGGGGGGGGGGGGGGGGGGGDFF8FFGGGGGGGGGGGGGGFGGGGFGGGFCFGGGGGGGGGGFGF:A=DGFGFGFGG;9FFFGGFC?CF=B++<DFEFEFFBBGFGGDCDGGFFGGBDC9F7?DECE3CCD17>CFFFDGG0<)3:<:)127C)*1><>24861<DB6((,()5(
@M00200:205:000000000-AKKM3:1:1101:6610:2943 2:N:0:1
TACGCGGGTATCTAATCCCGTTCGCTCCCCTAGCTTTCGCGCCTCAGCGTCAGTGTCAGCCCAGCAACCCGCCTTCGCCGCAGGTGTTCCTCTCGATATCTACGCATTTCACCGCTACACTCGCCGTTCCACTCACCTCTTCCGGTCTCAAGCCAAGCAGTATCGAAGGCAATTTCGTGGTTGAGCCACGGGCTTTCACCCCCAACTTACAAGGCCGCCTACGCGCCCTTTAAACCCAATTCGCTAGAGAC
+
CCC@@CGGGGGGGGGGGG<FFGFGGGGGGGGGGGGGGGG7FGGGGGG8FEGGGA<<,CF8FFGGEFFG<FGGGGGGGGGGG+@FGGGGGGGGGGDFGGDGDGGFGGFGGGEG<EGFGGGG;38B+3CCGGGFDG6DF*AC8E,:+3@@GFFGG5?098CFFFCG9@95>F*:F3+=66*;FCGF4:,)0?=>;=EFFFGF?(402;D4=<3)/.;C0C@3???36=BD77:9<4),:421):(((-,52<(
@M00200:205:000000000-AKKM3:1:1101:8604:2955 2:N:0:1
TACAGGGGTATCTAATCCTGTTTGCTCCCCACGCTTTCGAGCCTCAGCGTCAGTAATGGACCAGTATGTCGCCTTCGCCACTGGTGTTCTTCCGAATATCTACGAATTTCACCTCTACACTCGGAGTTCCACATACCTCTTCCATACTCAAGATAGCCAGTATCAAAGGCAATTCCAAGGTTGAGCCCTGGGCTTTCACCTCTGACTAAACTATACGCCTACGATCCCTTTAAGCCAAGTTCGTGAG
+
CCCCCGGGEEFGGGGGGGGGGGGGGGGGGGFEGGGGGGGGGGGGFGGGGGGGGGGFGFFGGGGGGGGGGGGGGGGGGG:FCAFGFCGGGGGCEFGFFGGGGGEGGGGGGGGGGE8+AEFFECFGEGEFFDFGFGGGFBGBF=ADFFGCD<DFFGGFBGGFGGFG;?FG?DDDF<F99;A5>=?8*@8?DDF5DC7CFCF080*58=6=6@=@=A,=@CBCA@A*)499*57=<;AE,(7.@552>B9
@M00200:205:000000000-AKKM3:1:1101:18725:2960 2:N:0:1
TACGAGGGTATCTAATCCTGTTTGCTACCCACGCTTTCGAGCCTCAGTGTCAGTTACAGTCCAGAGAGCCGCTTTCGCCACCGGTGTTCCTCCATATATCTACGCATTTCACCGCTACACATGGAATTCCACTCTCCTCTACTGCACTCAAGTCTAACAGTTTCCAATGCACACAATGGTTGAGCCACTGCCTTTTACATCCGACTTATTAAACCACCTGCGCTCGCTTTACGCCCAGTTCGTGAG
+
CCCCCGGGGGGGGGGGGGGGGGGGGGGGGGGGGGGGGGGGGGGGGGGGGGGGGGGGFGGGGFFGGGGGGGGGGGGGGGGEFFGGGGGGGGGGGGGGGGGGGGCGGGGDGGGGGDEDDFGGGGGGGGGGGGFGGGGGGFFFFGGFGFGFGFGGGFGFFGGFFFFG>FGGFGFFFFFDFFDFFGDDDGGFBC9FFFFFFFGFE)8>A=@CA75AEE?>CG4:559*:4/*7?CED@@F8=EE?7;6;0
@M00200:205:000000000-AKKM3:1:1101:12574:2972 2:N:0:1
TACTGGGGTATCTAATCCCGTTTGCTCCCCTAGCTTTCGCGCCTCAGCGTCAGTGTCGGTCCAGGAAGCCGCCTTCGCCACCGGTGTTCCTCCGGATATCTACGCATTTCACCGCTACACCCGGAATTCCGCTTCCCTCTCCCGAACTCAAGCCTCGCAGTTTTCCACGCCATTCCCCGGTTGAGCCGGGGGATTTCACGCGGAACTTACAAGACCGCCTACGCGCCCTTTATACCCAGTTCGTGAGACAT
+
CCCCCGGGGGGGGGGGGGGGGGGGGGGGGGGGGGGGGGGGGGGGGGGGGGGGGGGGGGGGGGGGGGGFGGGGGGGGGGGGGGGGGGGGGGGGGGGGGGGGGFGGGGGGGGGGGGGEGG8<FGGGFCFGGGGGDGGGGBGFFGGFEEGFGFGFFG6F>EGBCFAFEAFA?CFA>EFFFFDFE5C0;CGBB7C=AEGGFCF@DBFB>>:42<4<DFGGBGD??FB>(:>G39,<)644@),4-6:3(824),)
@M00200:205:000000000-AKKM3:1:1101:21819:2981 2:N:0:1
TACAGGGGTATCTAATCCTGTTTGCTCCCCACGCTTTCGCGTCTCAGCGTCAGTATCCGACCAGGGGGCCGCCTTCGCCGCAGGTGTTCCTCCCGATATCTACGCATTTCACCGCTACACCGGGAATTCCACCCCCCTCTTCGGTACTCTAGCTTGCCAGTTTCATGCGCACTTCCCCGGTTGAGCCGGGGGATTTCACACATGACTTAACAAACCGCCTACACGCCCTTTAAACCCAGTTCGTGAGAGA
+
CCCCCGGGGGGGFGGGGGGGGGGGGGGGGGGGGGGGGGGGGGGGGGGGGGGGGGGGFGGGFGGGGGGGGGGGGGGGGGGFFFFFFGFGGGGGDGFGGGDFGGGGGC77EFGGGGGFGGGGDEGGGGGGFFGGGGGGDFEB?FGEEFGFGFGGGGGFFCGFFG?FCFGGBEEFFFFF;FGFGEDGFFFEF7=D>*29*6F6>037ADBFFFFFF:EEFGE(,3:??E:C<CBBD9>BE?<3-<??FFF<:B
@M00200:205:000000000-AKKM3:1:1101:8167:3008 2:N:0:1
TACTAGGGTATCTAATCCTGTTTGCTCCCCACGCTTTCGAGCCTCAGCGTCAGTAATGGACCAGTATGTCGCCTTCGCCACTGGTGTTCTTCCGAATATCTACGAATTTCACCTCTACACTCGGAGTTCCACATACCTCTTCCATACTCAAGATAGCCAGTATCAAAGGCAATTCCAAGGTTGAGCCCTGGGCTTTCACCTCTGACTAAACTATCCGCCTACGCTCCCTTTAAACACAGTTCGAGAG
+
CCCCCGGGGGGGGGGGGGGGGGGGGGGGFGGGGGGGGGGGGGGGGFGGGGGGGFF<<FGFGFFGGFGGGGGFCGGGGGGGGFGGGGGGGGGGGGGE@DFFGGFGGGGGGGFFFGGFGGGGGGG7FEEGG8EGF8DFGFGFFGG7EFFFFFDGGGG5+@FFDC7FDFGF5=?0;D719<6DFFDF5E8@F?GFFGGGFEFE@5@@EEEAEB5;AEGC=FFD>D5*)4/?;C>;EE3*6:20*0(((/6
@M00200:205:000000000-AKKM3:1:1101:21204:3010 2:N:0:1
TACACGGGTATCTAATCCTGTTTGCTCCCCACGCTTTCGCGTCTCAGCGTCAGTATCCGACCAGGGGGCCGCCTTCGCCGCAGGTGTTCCTCCCGATATCTACGCATTTCACCGCTACACCGGGAATTCCACCCCCCTCTTCGGTACTCTAGCTTGCCAGTTTCATGCGCACTTCCCCGGTTGAGCCGGGGGATTTCACACATGACTTAACAAACCGCCTACACGCCCTTTAAACCCACTTCGTGAG
+
CCCCCGGGGGGGGGGGGGGGGGGGGGGGGGGGGGGGGGGGGGGGGGGGGGGGGGGGGGGGGGGGGGGGGGGGGGGGGGGGGGGGGGGGGGGGFGGGGGGGGGGGGGGGGGGGGGGFGGGGGGGGGGGGGGGGGGGGCBCDFGGFGFGFGFGGGGGFFCFFFGFGFFGGFGFFFFFFFFGFGGD6AGGFECEEEGGFFFGFF<??<:B>AADAA08E95@F?BBFFG:D9*44<AFFEF(32<0230<
@M00200:205:000000000-AKKM3:1:1101:14413:3017 2:N:0:1
TACGCGGGTATCTAATCCTGTTTGCTCCCCACGCTTTCGAGCCTCAGCGTCAGTAATGGACCAGTATGTCGCCTTCGCCACTGGTGTTCTTCCGAATATCTACGAATTTCACCTCTACACTCGGAGTTCCACATACCTCTTCCATACTCAAGATAGCCAGTATCAAAGGCAATTCCAAGGTTGAGCCCTGGGCTTTCACCTCTGACTAAACTATCCGCCTACGCTCCCTTTATGCCCAGTTCGTGAG
+
CCCCCGGGGGGGGGGGGGGGGGGGGGGGGGGGGGGGGGGGGGGGGGGGGGGGGGGGGGGGGGGGGGGGGGGGGGGGGGGGGGGGGGGGGGGGGGGGGGGGGGGGGGGFGGGGGGGFGGGGGEGGFDGGGGGGGGGGGFFDFGGFGFFFGFGCGGC5FGGFGGBFEFGGFFFFFBF;FEFFGGGG?FF5AGGFAGFFF<F@=@EEEE*>>@2AEFGG2>E9==@DFGFGGF=>CEF;F8(/9<;<1;<
@M00200:205:000000000-AKKM3:1:1101:6507:3083 2:N:0:1
TACGCGGGTATCTAATCCTGTTTGCTCCCCACGCTTTCGAGCCTCAGCGTCAGTAATGGACCAGTATGTCGCCTTCGCCACTGGTGTTCTTCCGAATATCTACGAATTTCACCTCTACACTCGGAGTTCCACATACCTCTTCCATACTCAAGATAGCCAGTATCAAAGGCAATTCCAAGGTTGAGCCCTGGGCTTTCACCTCTGACTAAACTATCCGCCTACGCTCCCTTTATACCCAGTTCGTGAGAGA
+
CCCCCGGGGGGGGGGGGGGGGGGGGGGGGGGGGGGGGGEGCFGFGGGGGGGGGGGGGGGGGGGGGGGFGGGGGGGGGGGGGGGGGGGGGGGGGEGC@FGGGGGGGGFDGG9AFGF?DEGGGGGGGGGGGC8FG8DE=+=DFFGFGFGCFF8D9DFFFGGDDDEGFDGC?86D6DFBFFGFFCGGFGGFF?C>CGG5+;<8:=@5**89>EEEEABE9CA4)5242;BCCF3><**1?7056??761()6(
@M00200:205:000000000-AKKM3:1:1101:24381:3096 2:N:0:1
TACGCGGGTATCTAATCCTGTTCGCTCCCCACACTTTCGCTCCTCAGCGTCAGGTCATTCCCAGAGAACCGCCTTCGCCACCGGTGTTCCTCCTGATATCTGCGCATTTCACCGCTACACCAGGAATTCCGTTCTCCCCTGAATACCTCTAGTCTGCCCGTATCGGAAGCAAGCGCCGTGTTAAGCACGGCGTTTTCACTCCCGACGCGACAAACCGCCTACGAGCCCTTTACACCCAGTTCGTGAG
+
CCCCCGGGGGGGGFFFGGGGGGGGCFGGGGDFGEGFCGGGGFGGGGGFGGGGGGGGGGGGGGGGGDFGGGGGGGGGGEGGGGGEFBFCFGGGGGGGFGFGGGFCCEE@,4=FFEDDDEGGGGGGGDGGBFGGGGGGGFCBDCFFGFG<?DGDEFFFFD+@EG@FAEG?AGFCFBDFBEGBFCC@+>:6ADG:577DFECE<@FFD(:06>FB>BFG>CD:((45:EEG7*39).43:(,5463:BFF
@M00200:205:000000000-AKKM3:1:1101:6152:3097 2:N:0:1
TACAGGGGTATCTAATCCTGTTTGCTCCCCACGCTTTCGAGCCTCAGCGTCAGTAATGGACCAGTATGTCGCCTTCGCCACTGGTGTTCTTCCGAATATCTACGAATTTCACCTCTACACTCGGAGTTCCACATACCTCTTCCATACTCAAGATAGCCAGTATCAAAGGCAATTCCAAGGTTGAGCCCTGGGCTTTCACCTCTGACTAAAATATCCGCCTACGCTCCCTTTAACCCCAATTCGTGAG
+
CCCCCGGGGGGGGDFGGGGGGGGGGGGGGGGGGGGGGGGGGGGGGGGGGGGGGGGGGGGGGGGGGGGGDFGGGGGGGGGGGGGFGGGGGGGGGGGGGGGGGGGFGGGGGGGGGGD?FGGGGGGC7EGGGGGGGGDGGDDEFGGFGFGFGFGGGGGFFD+*@DEGCFG86DFBBDFFFFG5FEFGFGGFFGE?FGD?C*@6CBCEFFEE@)*30@BDACBDAC4B>CEF*50A***0=>9(4;=>D9=
@M00200:205:000000000-AKKM3:1:1101:8013:3127 2:N:0:1
TACGGGGGTATCTAATCCCGTTTGCTCCCCTAGCTTTCGCGCCTCAGCGTCAGTGTCGGTCCAGGAAGCCGCCTTCGCCACCGGTGTTCCTCCGGATATCTACGCATTTCACCGCTACACCCGGAATTCCGCTTCCCTCTCCCGAACTCAAGCCTCGCAGTTTTCCACGCCATTCCCCGGTTGAGCCGGGGGATTTCACGCGGAACTTACAAAACCGCCTACGCGCCCCTTCAGCACAATTCGTGAGGTAC
+
CACCCGGGGEFGEFGGGCFGGGFEGGGGGGGGGGGFGGGGGGGGGGGGGGGGGFCFGGFC:FGGGGGFGGGGGGGGGGGEGGGGGGGGGGGGGEEGGGGGGGGGGGGGCGGGGGGD6FGGGGGDEGGGGGGGGEGGGFGFFGGDC?D5FF?FGGFFDGDD>C4=A>FGFGFFACFFFFGFEGGGFGGFFC558EGF=4<::BB(,42ADABA7(:?6DFF083>1EEG)12(.)))2422)43.-(-(())
@M00200:205:000000000-AKKM3:1:1101:17435:3131 2:N:0:1
TACTGGGGTATCTAATCCTGTTCGCTCCCCACACTTTCGCTCCTCAGCGTCAGGTCATTCCCAGAGAACCGCCTTCGCCACCGGTGTTCCTCCTGATATCTGCGCATTTCACCGCTACACCAGGAATTCCGTTCTCCCCTGAATACCTCTAGTCTGCCCGTATCGGAAGCAAGCGCCGTGTTAAGCACGGCGTTTTCACTCCCGACGCGACAAACCGCCTACGAGCCCTTTATACCCAATTCGTGAG
+
CCCCCGGGGGGGGGGGGGGGGGGGGGGGGGGGGGGGGGGGGGGGGGGGGGGGGGGGGGGGGGGGGGGGGGGGGGCGGGGGGGGGFGGGGGGGGGGGGGGGGGGGGGGGGGGGGGGFGGGGGGGGGGGGGGGGGGGGGFGFFGFFGFFDFBGDGGGFFGGFGGFGF>DEDGF@FCF>EFGFGGGGFGGFE4>?E?CDFCGFFFFF@>FFFFFF(=FFFGF<<:?><CDGGGFF>>29F728AAB:0:?
@M00200:205:000000000-AKKM3:1:1101:21690:3145 2:N:0:1
TACTGGGGTATCTAATCCTGTTCGCTCCCCACGCTTTCGTGCCTGAGCGTCAGTACCTGTCCAGCTGTCCGCTTACGCGTCCGGTGTTCCTCGTGATATCTACGCATTTCACCGCTACACCACGAATTCCGACAGCCTCTCCAGGACTCAAGACTTGCAGTATCAAGGGCAATTCACCGGTTGAGCCGGTGGCTTTCACCCCTGACTTACAAGCCCGCCTGCGCACCCTTTAAACCCAATTCGTGCGAGA
+
CCCCCGGGGGGGGGGGGGGGGGGGGGGGGGGGGGGGGGGGGGGGGFGGGGGGGGGGGGGGGGGGGGGGGGGGGGCBFGGGGGGGFGGGGGGGGGGGGGGGGGGFGGGGGGGGGGGFGGGGGGGGGGGGGGGGGGGGFFGED?DFGFGFGFGFFFGFFDFFGGEFE7FFDEFDFFFFFFGBEEC>?FGFFGDBACGGFF,7BF(-7>>?C@EC33EG6DA;76@3:G:D*97):AA?GB6:AAF2(,-,((
@M00200:205:000000000-AKKM3:1:1101:18246:3148 2:N:0:1
TACGAGGGTATCTAATCCTGTTTGCTACCCACGCTTTCGAGCCTCAGTGTCAGTTACAGTCCAGAGAGCCGCTTTCGCCACCGGTGTTCCTCCATATATCTACGCATTTCACCGCTACACATGGAATTCCACTCTCCTCTACTGCACTCAAGTCTAACAGTTTCCAATGCACACAATGGTTGAGCCACTGCCTTTTACATCAGACTTATTAAACAACCTGCGATCGCCTTAAACCCAGTTCGTGAG
+
@CCCCGGGGGGGGGGGGGGGGGGGGGGGGGGGGGGGGGGGGGGGGGGFGGGGGGGGGGGGGGGGEEFGGGGGCFGGGGGEFGGGGEEGCGGFGGGGGGGGGGGGGEGGGGGGGGGFGGGGGGGGGGGGGGGGFGGGGFGFFGGFGFGFGFGGFGFFFGGFEDDGFFGCF89DDDDFFFFBDGFGFGGFFCGFFGGFFEE@ECFB<)*>5>AEFCF>@*08C=)*:;>*;;>==*001/(019@2>2
@M00200:205:000000000-AKKM3:1:1101:14074:3213 2:N:0:1
TACGAGGGTATCTAATCCCGTTTGCTCCCCTGGCTTTCGCTCCTCAGCGTCAATACCGATCCAGGATGCCGCCTTCGCCACCGGTGTTCCTCCAGATATCTACGCATTTCACCGCTACACCTGGAATTCCGCATCCCTCTCTCGGCTTCAAGCCATCCAGTCTCACACGCAGTTCCCCGGTTAAGCCGAGGGATTTCACGTGTGACTTAGTTGGCCGCCTACGAGCCCTTTAAGCCCAGTTCGTGAG
+
CCCCCGGGGGGGGGGGGGGGGGGGGGGGGGGGGGGGGGGGGGGGGGGGGGGGGGGGGGGGGGGGGGGGGGGGGGGGGGGGGGGGGGGGGGGGGGGGGGGGGGGGGGGGGGGGGGGFGGGGGGGGGGGGGGGGGDGGGFGFFGGFGFG5DFGFGGGFFFGFGGFGFFGGFGFADFFAFFGDFGGGFGGFEGGFEGG=CEFFFFFFFFCCEFFFF8FC6D=(,/35;EDF7C?))924C<<?>2<?64:
@M00200:205:000000000-AKKM3:1:1101:17519:3224 2:N:0:1
ACAGGGGTATCTAATCCTGTTTGCTCCCCACGCTTTCGCGCCTCAGCGTCAGTACCGGTCCAGATGGCCGCCTTCGCCACCGGTGTTCTTCCCAATATCTACGAATTTCACCTCTACACTGGGAATTCCGCCATCCTCTCCCGGACTCAAGCGAGGCAGTCTCAAGTGCAGTTCCTGGGTTGAGCCCAGGCCTTTCACACCTGACTTGCCAAGCCGCCTACGCGCCCTTTATGCCCCATTCGTGAG
+
CCCCCGGGGGGGGFGGGGGGGGGGGGGGGGGGGGCFGGGGGGGGGGGGGGGGGGGGGGGGGFGFGGGGGGGGEGGGGGGGGGGGGGGGGGGFFFDGGGGGGGGGGGGGGGGGGGGFGGGEFGGCGC?FFGGGGGGGGFGFFGGEGFGFFFGGEGCEFGGFGDEGFFD7AACEFFFCFFGFGCFGAGGFFFGD>FC79?DFFFFD28/>C6@35BFE9C53@:9A9EEC7*:):A<?*3(.5:76(4
@M00200:205:000000000-AKKM3:1:1101:11870:3225 2:N:0:1
TACTAGGGTATCTAATCCCGTTCGCTCCCCTGGCTTTCGCGCCTCAGCGTCAGTAGAGATCCAGCGTGCCGCCTTCGCCACCGGAGTTCCTGTGGATATCAACGCATTTCACCGCTCCACCCACAGTTCCGCACGCCCCTATCTCACTCCAGACTCCCGGTCCCCGCGGCCCTTCCCCGGTTGAGCCGGGGGCTTTCACCGCCGGCCTGAGAGCCCGCCTACGCGCCCTTTAAACCCAATTCGTGAGCGAC
+
CCCCCGGGGGGGGGGGGGGGGGGGGGGGGGGGGGGGGGGGGGGGGGGGGGGGGFGGAFGGGGGGGGGGGGGGGGGGGGGGGGGGDGGGGGGGGGGGGGGGGGGGGGGG8EFGGGGFGGGGGGGGG8DFGGGGGGDGEDGDF8=+@?GDFFGF9=2;FFD*@D:CCEGE>CF>4:4AAFG>BC5DFGG>B7:5:CGFFDGF6>((-4>((.())-AC(9>(8:F56EFG)*54447?E?((-)3:0,-(41-
@M00200:205:000000000-AKKM3:1:1101:25203:3273 2:N:0:1
TACTAGGGTATCTAATCCTGTTTGCTCCCCACGCTTTCGCGCCTCAGCGTCAGTTGTGGTCCAGTTGGCCGCCTTCGCCACCGGTGTTCTTCCCAATATCTACGAATTTCACCTCTACACTGGGAATTCCACCAACCTCTCCCACACTCCAGTCCCGCCGTATCGGATGCAGTTCCCAGGTTGAGCCCAGGCCTTTCACATCCGACGATCAGGACCGCCTACGCGCCCTTTACACCCACGTCGTGAG
+
CCCCCGGGGGGGGGGGGGGGGGGGGGGGGGGGGGGGGGGGGGGGGGGGGGGGGGGGGGGGGGGGGGGGGGGGGGGGGGGGGGGDEGGGGGGGGGGDGGGGCFGGGGGGGGGGGFGFGGGGGGGGGGGGF;E9?DDGGFGFFGGFGFGDGFG6@=FFFEGBEDFGFFGGFGFF?CFFFFFFGG5>*<E?F7:9??CGFFGFA=DA))(-8B?B33EF0DB?73(8(:.990)5<AD0?1((-4,-(:0
@M00200:205:000000000-AKKM3:1:1101:12694:3306 2:N:0:1
TACGGGGGTATCTAATCCTGTTTGCTCCCCACGCTTTCGAGCCTCAGCGTCAGTAATGGACCAGTATGTCGCCTTCGCCACTGGTGTTCTTCCGAATATCTACGAATTTCACCTCTACACCCGGAGTTCCACATACCTCTTCCATACTCAAGATAGCCAGTATCAAAGGCAATTCCAAGGTTGAGCCCTCGGCTTTCACCTCTGACTAAACTATCCGCCTACGCTCCCTTTCCGCCCAATTCGTGGG
+
CCCCCGGGGGGGGGGGGGGGGGGGGGGGGGGGGGGGGGGGGGGGGGGFGGGG>FFFGCF9@@FECCFGFFGGGGGGGGGGG8FGGGGGGGFEAEEFGGGGGGFG7DGFFGFGFFGFGGGG8=CCGEEDDF,EFGGG,=D*3D@FDF+:DDGG,+=DFGFFGFDGCB?CAEA56@F8E9C5E9?79DG***4*3:C*+:EB*774AE;93>=*88C85<BDFF@A1CAF8;3))(3;C;03)/(.(/(
@M00200:205:000000000-AKKM3:1:1101:23297:3312 2:N:0:1
TACTCGGGTATCTAATCCTGTTCGCTCCCCACACTTTCGCTCCTCAGCGTCAGGTCATTCCCAGAGAACCGCCTTCGCCACCGGTGTTCCTCCTGATATCTGCGCATTTCACCGCTACACCAGGAATTCCGTTCTCCCCTGACTACCTCTAGTCTGCCCGTATCGAAAGCAAGCGCCGTGTTAAGCACGGCGTTTTCACTCCCGACGCGACAAACCGCCTACGAGCCCTTTCAGCCCACTTCGTGAGAGA
+
CCCCCGGGGGGGGGGGGGGGGGGGGGGGGGGGGGGGGGGGGGGGGGGGGGGGGGGGGGGGGGGGGGGGGGGGGGGGGGGGGGGGGGGGGGGGGGGGGGFGGGGGGGGGGGGGGGGFGGGGGGFGGGGGGGG@FFCAABGD?G,9DFFBDFGGGGGFFGGFGG5DDFGGFFFFA=EDBFGFGGGG6C:?E*9>5CCDFE7CEDBFFF6;069@F(8C(973821>(2>F*9:46<A:E?(8A<0,2(3)):
@M00200:205:000000000-AKKM3:1:1101:18289:3351 2:N:0:1
TACAAGGGTATCTAATCCTGTTTGCTCCCCACGCTTTCGAGCCTCAGCGTCAGTAATGGACCAGTATGTCGCCTTCGCCACTGGTGTTCTTCCGAATATCTACGAATTTCACCTCTACACTCGGAGTTCCACATACCTCTTCCATACTCAAGATAGCCAGTATCAAAGGCCATTCCAAGGTTGAGCCCTGGGCTTTCACCTCTGACTAAACTATCCGCCTACGCTCCCTTTACACCCAGCTCGTGAGAGAC
+
9CC<BGGGFFFGGGGGFGGGFG9FGGGGCFFGEGGDEGGGBFFFEFFGGGEEGGGGGGGGGGFGFGGCFGFGGGEFGGBEFFCFFFC4EEGFGFGGGGGGGGGGGGG7DAEGGFFFDFEA,@BEGGC?FFDGG88@D7DE?DG@FF?DFB86=DDF+@8?8@7=CEDFFD*:F9DFFFFAGE6DB?E*;DDFBF==9=A8@@E@EA6A58ECEFG6)*3)=8030C?CG8=EFE@>E9B(6;(((.2@)6(
@M00200:205:000000000-AKKM3:1:1101:23767:3360 2:N:0:1
TACTGGGGTATCTAATCCCGTTTGCTCCCCTAGCTTTCGCGCCTCAGCGTCAGTGTCTGTCCAGGAAGCCGCCTTCGCCGCCGATGTTCCTCCCGATTTCTACGCATTTCACCGCTACACCGGGCATTCCGCTCCCCTCTCCAGCACTCCAGCCCAGCGGTCTCTCAGGCCCTTCCCCGGTTCAGCCGAGGACTTTCACCCGAGACTGCCCCGTCCGCCTACGCCCCCTTTATACCCAATTCCGCAGCGCC
+
CCCC@AEEGGGGGGGGGGGGGGFGGGGGGGGFGGGGGGGDEEFGGCFDFGGEGG<FGF<,EGGG8@FGGCCEGGGGGGDF+@FGDFGGGGGFCGGC@=FGAFGFGGGCDFGGGGE?=B,?DE77+@?FGGCD866DE6C89FEB?*?CGFCF6CDAA,3*5*>+*;DEAG42?4FFFFD><:*;A7E)))/)8?FGFCGA;;(.6>F8(51;(-;=37B?0::E0:>D)2))))64A2:2)))((-4(,((
@M00200:205:000000000-AKKM3:1:1101:25294:3391 2:N:0:1
TACCAGGGTATCTAATCCTGTTTGCTCCCCACGCTTTCGCGCCTCAGCGTCAGAACCGGACCAGACAGCCGCCTTCGCCACTGGTGTTCTTGCGAATATCTACGAATTTCACCTCTACACTCGCAGTTCCGCTGTCCTCTTCCGGTCTCACGTCTCCCAGTATCGAAGGCAATTCTGTGGTTGAGCCACCGGCTTTCACCCCCGACTTAAAAGACCGCCTACGCTCCCTTTATGCCCAGTTCGTGAG
+
CCCCCGGGGGGGGGGGGGGGGGGGGGGGGGGGGGGGGGGGGGGGGGGGGGGGGGGGGGGGGGGGGGGGGGGGGGGGGGGGGGGGGGGGGGGGGGGGGFG9EGEFGGGGFGGFGGGFGGGGGEFGEEEAFFGGGGGGGFGFFCGFGFG>DF,=>DDD:DCC@CEGA<CC>FFFFFFFFFCFGGGGFGGA6*1@EGEGFCGFD>==9B((7773CDGGB3B;<D;3(;5C*24).)6)0,856:26306
@M00200:205:000000000-AKKM3:1:1101:23144:3396 2:N:0:1
TACGCGGGTATCTAATCCCGTTCGCTCCCCTGGCTTTCGTTCCTCAGCGTCAGAAGACCCCCAGTAAGCCGCCTTCGCCTCCGGTGTTCCTGATGATATCAACGCATTTCACCGCTCCACCATCAGTTCCGCTTACCTCTAGGTCCCTCGAGCACAGTAGTTTAGAGCGCAATTCCTCGGTTGAGCCGAGGGATTTCACACCCTACTTTCTGCGCCGCCTCCGAACTCTTTATGCCCAGTTCGTGAG
+
CCCCCGGGGGGGGGGGGGGGGGGGGGGGGGGFFGGGGGGGGGGGGGGGGGGGGGGGGGGGGGGGGGGGGGGGGGGGGGGGGGGGGGGGGGGGGGGGFGDGGGG>FGGFGGGGGGGFGFCGGGGGFGGGGGGEGGDFGFCEFGFDFFGFGE7CEDGFF9C+897C76FFFG5)379CFFGBFGC>FGGFDDGFFGGF7CFFFFF;((7)?3/57;EE@D@0(4652?5DF7A).4:>C)(54<?1::?
@M00200:205:000000000-AKKM3:1:1101:14282:3402 2:N:0:1
TACTAGGGTATCTAATCCTGTTTGCTCCCCACGCTTTCGAGCCTCAGCGTCAGTAATGGACCAGTATGTCGCCTTCGCCACTGGTGTTCTTCCGAATATCTACGAATTTCACCTCTACACTCGGAGTTCCACATACCTCTTCCATACTCAAGATAGCCAGTATCAAAGGCAATTCCAAGGTTGAGCCCTGGGCTTTCACCTCTGACTAAACTATCCGCCTACGCTCCCTTTAAACCCACTTCGTGAG
+
CCCCCGGGGGGGGGGGGGGGGGGGGGGGGGGGGGGGGGGGGGGGGGGGGGGGGGGGGGGGGGGGGGGGGGDGGGGGGGGGGGGGGGGGGGGGGGD7FFFGGGGGGGGGGGGGGGGFGGGEGGF>=EGGGGGGGGGGGFGFFGGFGFGFGFGGGGGFFGF*DFCFEDGF*DD56DFFFFG?FDGDFDGFFGGFFGFFFEGFFBFF*:AA*:@AE7>D@FFFACAB);@FDC:E4A:BE?(507@@=29
@M00200:205:000000000-AKKM3:1:1101:25232:3406 2:N:0:1
TACCAGGGTATCTAATCCTGTTTGCTCCCCACGCTTTCGCACCTCAGCGTCAGTTTTGGGCCAGTGAGCCGCCTTCGCCACTGGTGTTCCTCCGAATATCTACGACTTTCACCTCTACACTCGGAATTCCACTCACCTCTCCCAAACTCGAGATTGCCAGTATGAGAGGCAGTTCCAGGGTTGAGCCCTGGGATTTCACTCCTCACTAAACAATCCGCCTACGTGCGCTTTAAACCCAATTCGTGAGAGA
+
CCCCCGGGGGGGGGGGGGGGGGGGGGGGGGGGGGGGGGGGEGGGGFGGGGGGGFGFCGGDGGGGGCFGGGGGGGGGGGGGGGFGGGGGGFGGGGGGGGGG8FFGG6=FGGGGFDGFDFFGGGFGDGGGGGFA9AFFGFFEF8=DDFFFG*88,@DFFGFFGGD9CFGGFGDFD*?CFFGEGGGGFGG?AG5>FGCD>*@*:@@5=D@<BB295@GG=DFD=D(/7@4<):2)7<3;EDFFE<(.(((.)(
@M00200:205:000000000-AKKM3:1:1101:12470:3411 2:N:0:1
TACTGGGGTATCTAATCCTGTTTGCTCCCCACGCTGTCGCGCCTCAGTGTCAGCCATTGCCCAGCAGATCGCCTTCGCCACCGGTCTTCTTCCGGATCTCTACGCATTCCACCGCTACACCCGGAATTCCATCTGCCTCTGCAATGCTCCAGTCAAGCAGTCGGCCCGGCAGATCCGGGGTTGAGCCCCGGACTTTCACCACACCCTTACCTGACCACCTACGCGCCCTTTCAGCCCAATTCGTGCGAGAC
+
CCCCCGGGGGGGGGGGGGGGGGGGGGGGGGGGGGGGGGGGGGGGGGGGGGGGGGGGGGGGGGGGGGGGFGGGGGGGGGGGGGGGGGGGGGGGGGGGGGGGGFGGGDGGGGGGGGEEGGGGGGEGGGGGGGGGGGGGGFGEFGGFGB69DDDFFFF7:EFFFFFD=*;EEE>@>*9;A>DEC5C49DGFFG=BE5CFF?FEF@FD24(:;@FC@(<C):B1(;?;6C:D)2:)64)(;20:9<1>?01:(((
@M00200:205:000000000-AKKM3:1:1101:10305:3442 2:N:0:1
TACTGGGGTATCTAATCCCGTTTGCTCCCCTGGCTTTCGCGCCTCAGCGTCAGTTTCGGTCCAGGATGCCGCCTTCGCCACCGGTGTTCCTCCAGATATCTACGCATTTCACCGCTACACCTGGAATTCCACATCCCTCTCCCGAACTCCAGCCTTCCAGTATCAGACGCAGTTCCCAGGTTAAGCCGGGGGATTTCACGTCTGACTAAGAAGGCCGCCTACGCGCCCTTTAAGCCCACTTCGTGAGAGA
+
CCCCCGGGGGGGGGGGGGGGGGGGGGGGGGGGGGGGGGGGGGGGGGGGGGGGGGGFGGGGGGGGGGGGGGGGGGGGGGGGGGGGGGGGGGGGGGGGGGGGGGGGDGGGGFGGGGGFGGGFGGGGGGGGGGGGGGGGGFFDFGGAGE>DGFGFGGGFFFGFGGCFBD6D>6*:BCCFACGFGGGC>EGF>>CE5=FCAEG;F;DFFFFF38E<@@FF9CB?F01)-?5C<7?<<422:12:B?F??:6-4(
@M00200:205:000000000-AKKM3:1:1101:11707:3449 2:N:0:1
TACTCGGGTATCTAATCCTGTTTGCTCCCCACGCTGTCGCGCCTCAGCGTCAGCAACAGCCCAGCAGGCCGCCTTCGCCACTGATGTTCTTCCCGATCTCTACGCATTCCACCGCTACACCGGGAATTCCACCTGCCTCTACTGTGCTCGAGCCTGACAGTTTAGAAGGCAGCCCTGCGGTTAAGCCGCAGGATTTCACCCCCTACTTACCAGGCCGCCTACGCGCCCTTTATACCCATTTCGTGAG
+
CCCCCGGGGGGGGGGGGGGGGGGGGGGGGGGGGGGGGGGGGGGGGGGGGGGGGFGGGGGGGGGGGGGGDGDGGGGGGGGGGGFGGGGGGGGGGGGGGGGGGGGGGGGGFFFGGGGEDGGGGGGGG7FFGGFGGGCFGFGFFGC5E7DEG5?+=DDAFFD5@ECCC5CEFGFAF=?AF599CEDDFF?9ADEF4<FGF4=@BB@001@CFFF);@GCBGF1<;BB>G>C50,.5<44<7(.....-.(
@M00200:205:000000000-AKKM3:1:1101:14856:3453 2:N:0:1
TACGAGGGTATCTAATCCTGTTTGCTCCCCACGCTTTCGAGCCTCAGCGTCAGTAATGAGCCAGTGTGTCGCCTTCGCCACTGGTGTTCTTCCGAATATCTACGAATTTCACCTCTACACTCGGAGTTCCACACACCTCTCTCATACTCAAGACACCCAGTATCAAAGGCAATTCCGAGGTTGAGCCCCGGGATTTCACCCCTGACTTAAATGTCCGCCTACGCTCCCTTTAAACCCAATTCGTGAG
+
CCCCCGGGGGGGGGGGGGGGGGGGGGGGGGGGGGGGGGGGGGGGGGGGGGGGGGGGGGGGGGGGGGGGGGGGGGGGGGEGGGGGGGGGGGGGGGGGGGGGGGGGGGGFFGGGGGGFGGGGGGFGGGGGGGGGGGGGGFGEFGGFGFGFGDGDFGGFFGGFFGFGEBDCFFFF5*D=DEG>FFC?FGGFAGGFBGGGFFGFFFBBBEEECA6*>ECF?DE=DD@FDEFGFFECCFEDC0164.632;;
@M00200:205:000000000-AKKM3:1:1101:21845:3460 2:N:0:1
TACTGGGGTATCTAATCCTGTTTGCTCCCCACGCTTTCGCGCCTCAGCGTCAGATCCGGACCAGTGAGCCGCCTTCGCCACTGGTGTTCTTGCGAATATCTACGAATTTCACCTCTACACTCGCAGTTCCACTCACCTCTTCCGGTCTCAAGCCAAGCAGTATCGAAGGCAATTCCGTGGTTGAGCCACGGGCTTTCACCCCCAACTTACAAGGCCGCCTACGCGCCCTTTAAACCCAATTCGTGAGAGAC
+
CCCCCGGGGGGGGGGGGGGGGGGGGGGFGG?FGGGGGGGGEGGGGGGGGGGGCEAEFGGEEEGGGGAFGGGGGGGGFGGGGCE8?FGCFGFEGGGDGGGGGGGGG=:DFGGGGGFFGGGGF?FGGEGGGGGGGF8@GFGE8,ED8:8@FFFGGG8D6FGFG7FD9*;:?DADFEFFAFFBFG*7AFGFFG59@>5CF6CEDBF(2>9>BE*4=DGFFGE?6@;>6E:D7082)67<>:1:5A:.(.(67:(
@M00200:205:000000000-AKKM3:1:1101:8623:3488 2:N:0:1
TACGCGGGTATCTAATCCTGTTTGCTCCCCACGCTTTCGAGCCTCAGTGTCAGTTACAGGCCAGAGAGCCGCTTTCGCCACCGGTGTTCCTCCATATATCTACGCATTTCACCGCTACACATGGAATTCCACTCTCCTCTCCTGCACTCAAGTCTACCAGTTTCAAATGCATACAATGGTTGAGCCACTGCCTTTTACACCAGACTAAATAAACCACCTGCGCTCGCTTTAAACCCAATTCGTAAGAGAT
+
-CCCCEGEFGGGFGFGGGGGGGGGGGFGG7C@FGGGGGGGGCFGFGGGGFFFGFGCGGFGFGGGGGGGGGGGGGGGGGGGGGGEFCGGGCFGFFGGGGGGGGGF7>FFGGGGGGGEGGGCFGGGDBBFF8,=DGGFGFGEFGGF8FFD???FAFGFFFDFF9DG*?FFC98*CBFFF9+BFEFGF6FFF*EFFGGGFEFEFFFD2)*7>EE4A@,8=C0;@52)/4)1CFFFFF(3;/37;63(6()//)
@M00200:205:000000000-AKKM3:1:1101:17351:3492 2:N:0:1
TACGGGGGTATCTAATCCTGTTTGCTCCCCACGCTGTCGCGCCTCAGCGTCAGTACTGGCCCAGTCGACCGCCTTCGCCACCGGTGTTCTTCCGGATCTCTACGCATTCCACCGCTACACCCGGAATTCCATCGACCTCTACCAGACTCAAGCCTCCCAGTTCGCACGGCAGACTCGGAGTTAAGCCCCGAGCTTTCACCGCACGCTTGAAAAGCCGCCTACGCGCCCCTTACACCCAATTCGTGAG
+
CCCCCGGGFGGGGGGGGGGGGGGGGGGGGGGGGGGGGGGGGGGGGGGGGGGGGGGGGGGGGGGGGGGGGGGGGGGGGGGGGGGGGGGGGGGGGGGGEGGGGGGGGGGGGGFGGGGFGGGGFGGGGGGFGGGGGGGGGFGFFGGFGFGFGFG>DDFFFGGFGGFGFFGG:C>243AF:><BGGDFFG6AE7E:BEFGFFGF:919>961:<)6ABGGBGFFFFB31:.>)9838.)2C?04:<6,(.,
@M00200:205:000000000-AKKM3:1:1101:25399:3528 2:N:0:1
TACTAGGGTATCTAATCCTGTTTGCTCCCCACGCTTTCGCGTCTCAGCGTCAGTATCCGACCAGGGGGCCGCCTTCGCCGCAGGTGTTCCTCCCGATATCTACGCATTTCACCGCTACACCGGGAATTCCACCCCCCTCTTCGGTACTCTAGCTTGCCAGTTTCATGCGCACTTCCCCGGTTTAGCCGGGGGATTTCACACATGACTTAACAAACCGCCTACACGCCCTTTATACCCAATTCGTGAGCGAC
+
CCCCCGGGGGFGGFGGGGGGGGGGGGGGGGGGGGGGGGGGGGGGGGGGGGGGGEFFGGGGGGD@F7FFFGGGGGGG7CF@FEFEGEGGGGGG8FFB=@=FGFDFGGEGGGDFEEGFGGGGGDC@C8DFGGC9CEDGGFGFBGGFGAD;D6FCFG74@GGAFGFGEFFG2:A@B3AAFFDBCC*2AEFFB5C)77FGFA7:?<:>A?D9<AFA21CC9DFFFF053C>D>9B2)-:<F>(3<<?F?(((-3(
@M00200:205:000000000-AKKM3:1:1101:9682:3568 2:N:0:1
TACGAGGGTATCTAATCCTGTTTGCTCCCCACGCTTTCGAGCCTCAGCGTCAGTAATGGACCAGTATGTCGCCTTCGCCACTGGTGTTCTTCCGAATATCTACGAATTTCACCTCTACACTCGGAGTTCCACATACCTCTTCCATACTCAAGATAGCCAGTATCAAAGGCAATTCCAAGGTTGAGCCCTGGGCTTTCACCTCTGACTAAACTATCCGCCTACGCTCCCTTTACACCCAGTTCGTGAG
+
CCCCCGGGGGGGGGGGGGGGGGGGGGGGGGGGGGGGGGGGGGGGGGGGGGGGGGGGGGGGGGGGGFGGGGGGGGGGGGGGGGGGGGGGGFGGGGGGGGGFG;EGGGGGGGGGGGGFGGGGGGGGFGGGGGAFGGGGFFFFFFGFGFGFGF8+4DFFFEGBFFBGEF+@BFFBFEFFFFGAFFF+*6D5?=E5FC??FEE5C5CEEE@EE8C59E@65?>5<>)@AEEF78:*8*.8C57;*15((((
@M00200:205:000000000-AKKM3:1:1101:21330:3571 2:N:0:1
TACACGGGTATCTAATCCCGTTCGCTACCCTAGCTTTCGCGCCTCAGCGTCAGAAGAGGTCCAGTCCGTCGCTTTCGCCACCGGCGTTCCTTCCGATATCAACGCATTTCACCGCTCCACCGGAAGTTCCACAGACCCCTACCTCCCTCTAGACGAGCAGTATCCAAGGCAGTTTTCCGGTTAAGCCGAAAGATTTCACCCCGGACTTGCTCGCCCGCCTACGCGCCCCTTAAGCCCCATTCGCGAGCGAC
+
CCCCCGGGGGGGGGGGGGGGGGGGGGGGGGGGGGGGGGGGGGGGGGGGGGGGGGGGGGGGGGGGGGGGGGGGGGGGGGGGGGEDFGFGGGGGGGGGFGGEFCGGGGGGGGFGGDGFDF8DFEGCGEGGGGGGGGCGFFGFFGGFFFGFGAGDGGG>@EGFG7@FEFGG4FF=*:FFFFD?FGDF6CG4A5C>AE7CFEGE@F99(3:F@ECE@FEEFGFF041D9E59)122<A4(;(,(<DA-((,((-(
@M00200:205:000000000-AKKM3:1:1101:7040:3581 2:N:0:1
TACCGGGGTATCTAATCCTGTTTGCTCCCCACGCTTTCGCGCCTCAGCGTCAGAACCGGACCAGACAGCCGCCTTCGCCACTGGTGTTCTTGCGAATATCTACGAATTTCACCTCTACACTCGCAGTTCCGCTGTCCTCTTCCGGTCTCAAGTCCCCCAGTATCGAAGGCAATTCTGTGGTTGAGCCACAGGCTTTCACCCCCGACTTAAAAGACCGCCTACGCGCCCTTTACACCCAATTCGTGAGAGCT
+
CCCCCGGGGGGGGGGGGGGGGGGGGGGGGGGGGGGGGGGGFGGGGGGGGGGGGGEGGGGCGGGGGGGG<FEEGGGFCGGGGGGGGGGGGGGGGGGGGGGGGGGGGGGGGFGGGGGFGGFGFFF7C8EFFE6EDEDGCBA98E8BGFGFGF,AED+*5BDFGD@C=95CBGF@FCF>CACFGFD*6DGFA0,08:?FFFGF==59>FFFFC))4(?9(/:((.1>0:>G)2:B)631C:?0:43(-5(4)()
@M00200:205:000000000-AKKM3:1:1101:21979:3602 2:N:0:1
TACAGGGGTATCTAATCCTGTTTGCTCCCCACGCTTTCGAGCCTCAGCGTCAGTAATGGACCAGTATGTCGCCTTCGCCACTGGTGTTCTTCCGAATATCTACGAATTTCACCTCTACACTCGGAGTTCCACATACCTCTTCCATACTCAAGATAGCCAGTATCAAAGGCAATTCCAAGGTTGAGCCCTGGGCTTTCACCTCTGACTAAACTATCCGCCTACGCTCCCTTTAAACCCAATTAGTGAGAGA
+
CCCCCGGGGGGGGGGGGGGGFGFGGGGGGGGGGGGGDGGGGGGGGGGGGFGGGGGGGGGGGGGGGGGGGGGGGGGGGG@EGGGGFGGGGGGGGGGGGGFGFGGGGGGFGDFGGGGFGGGGFGDEGG8?BFGGG?DE,?9DFGGFGFGF8FF?FCDFFC+D8B>FEFGGBFDD5DB@BDF5F9+DF?GFFFGFBF?C+0CC6@EBEE==88@===FF);95>@9/)45?*;56<4*58>=3@*.@4956>>
@M00200:205:000000000-AKKM3:1:1101:9291:3612 2:N:0:1
TACTAGGGTATCTAATCCTGTTTGCTCCCCACGCTTTCGAGCCTCAGCGTCAGTAATGGACCAGTATGTCGCCTTCGCCACTGGTGTTCTTCCGAATATCTACGAATTTCACCTCTACACTCGGAGTTCCACATACCTCTTCCATACTCAAGATAGCCAGTATCAAAGGCAATTCCAAGGTTGAGCCCTGGGCTTTCACCTCTGACTAAACTATCCGCCTACGCTCCCTTTAAACCCAGTTCGTGAGCGAT
+
CCCCCGGGGGGGGGGGGGGGGGGGGGGGGGGGGGGGGGGGGGGGGGGGGEGGGGGGFGGGGGGGGGGGGGGGGGGGGGGGGGGGGGGGGGFFFGGGGGGFGFGGGGGGGGGGGGGFGGDFGGG77EGGGGGGFFGGFFGFFGGFGFGFGF,=EFFFFFGB8=*CEDGGFGFDFFFFFFGFGG++0@D5DD?FFGGGF@CEFFF@EEA@CCE7*;;@=CEFD9=BAEFGGGF*A4>5>55=6?((-(/(69(
@M00200:205:000000000-AKKM3:1:1101:20187:3614 2:N:0:1
TACCCGGGTATCTAATCCTGTTCGCTCCCCCAGCTTTCGCTCCTCAGCGTCAGGACAGGCCCAGAGAGCCGCCTTCGCCACCGGTGTTCCTCCTGATATCTGCGCATTTCACCGCTACACCAGGAATTCCACTCTCCCCTACCTGCCTATAGCCGAGCAGTATCGAACGACTCCCCACGGTTGAGCCGTGGTATTTCACGTCCGACTTGCACGGCCGCCTACGAGCTCTTTACGCCCAGTTCGTGAG
+
CCCCCGGGFGGGGFGGGGGGGGGGGGGGGGGGGFGGFGGGGCC8FDFGGEGCFGGFGGGGGGGGGGGDGGGGGGGGGGGGGGCC@>FFGCFGGFFFFGGG8CFGCGCFFGFGGGGFGGGGGCGGF@DDEADFCGGGGB8DFGGD=DDDGFFD;DDE9>69AD*=@?CCAEDD>EAFF>C5FCCCADFEFGGAA@::CCE5:==9>26@<3..36C53CB:6:65(879::<AFF<9E?8(-46?<8?
@M00200:205:000000000-AKKM3:1:1101:17935:3624 2:N:0:1
TACCCGGGTATCTAATCCTGTTTGCTACCCACACTTTCGAGCCTCAACGTCAGTTACAGTCCAGTAAGCCGCCTTCGCCGCTGGTGTTCTTCCATATATCTACGCATTCCACCGCTACACATGGAGTTCCACTTACCTCTACTGCACTCAAGTTAACCAGTTTCCAATGCCTTTCCGGAGTTGAGCTCCGGGCTTTCACATCAGACTTAATTAACCGTCTGCGCTCGCTTTAAACCCAATTCGTGAGAGCT
+
CCC8BCFGGGGGGGGGGGGGGGGGGGGGGGGGDGGGGGGGGGGGGGGGGGGGGGGGGCGGGGGGGGGGGGGGGGGGGGGGGGGGGGGGGGGGGFFGGGGGGGGGGGGGCGGGGGGFGGGGGFGGG@FGGGFGFAFGGFGFFGGFGFGFGFGGFFF?F,AFGGFGDFFGFGFDDDFFDDDFGGF79E,@F79?B5FDFEGFFF@C@EBE=;?E6/D,97@2-62?=:27CDB;34=@GF?FF6==14,))()
@M00200:205:000000000-AKKM3:1:1101:15360:3638 2:N:0:1
TACGAGGGTATCTAATCCTGTTTGCTCCCCACGCTGTCGCGCCTCAGCGTCAGCCACAGCCCAGCAGACCGCCTTCGCCACCGGTGTTCTTCCGGATCTCTACGCATTCCACCGCTACACCCGGAATTCCATCTGCCTCTACTGTGCTCAAGCTCGACAGTTCGCACGGCCGACTCGGGGTTGAGCCCCGAGCTTTCACCGCACGCTTGTCAATCCGCCTACGCGCCCTTTAAGCACAATTCGTGAGAGC
+
CCCCCGGGGGGGGGGGGGGGGGFGGGGGGGGGEGGGGGFGGGGGGGGGGGGGDGGFGGGGGGGGGFGGGGGGGGGGGGGGGGGGGGEGGGGGFGGEGGGGGGFGGGGGGGGGGGGFGGGGGCCGGCFFFGFGGGGGGFGEFGGFGFGFGFGCF+A?EGGF,?EDBBGGFGF)9@4AFE7BFEC<AGF3=:E35CFGF?F<;9(27>34<1<<2)2;6<:18:?FFGFG)*4)49<);18AF<???(44),
@M00200:205:000000000-AKKM3:1:1101:13251:3654 2:N:0:1
TACCAGGGTATCTAATCCTGTTTGCTCCCCACGCTTTCGAGCCTCAGCGTCAGTAATGGACCAGTATGTCGCCTTCGCCACTGGTGTTCTTCCGAATATCTACGAATTTCACCTCTACACTCGGAGTTCCACATACCTCTTCCATACTCAAGATAGCCAGTATCAAAGGCAATTCCAAGGTTGAGCCCTGGGCTTTCACCTCTGACTAAACTATCCGCCTACGCTCCCTTTCCGACCAGTTCGTGAG
+
CCCCCGGGGGGGGGGGGGGGGGGGGGGGGGGGGGGGGGGGFGGGGGGGGGGGGDD9FGGGGGGGGGGGGGGGGGGGGGGGGFGGGGGGGGGGGGGGGGGGGGGGGFGFGGGGGGGFGGGFFGFGGGGFGEFFGGGGFFGEFGGFGFDEGFGGGGGFB8+0@FEFDDDFFGFF?DF9E+=*C=+=9@DFDD8@DDEC+*@6>C58AE**@):;CCFG@GF=>DFFFDFG4;)*1:)8=5>>?5:=262
@M00200:205:000000000-AKKM3:1:1101:10212:3669 2:N:0:1
TACAAGGGTATCTAATCCTGTTTGCTCCCCACGCTTTCGCGCCTCAGCGTCAGATCCGGACCAGTGAGCCGCCTTCGCCACTGGTGTTCTTGCGAATATCTACGAATTTCACCTCTACACTCGCAGTTCCACTCACCTCTTCCGGTCTCAAGCCAAGCAGTATCGAAGGCAATTCCGTGGTTGAGCCACGGGCTTTCACCCCCAACTTACAAGGCCGCCTACGCGCCCTTTACGCCCAATTCGTGAGCGA
+
CCCCCGGGGGGGGGGGGGGGGGGGGGGGGGGGGGGGGGGGGGGGGGGGGGGGGGGGGGGGGGGGGGGGGGGGGGGGGGGGGGGGGGGGGGGGGGGDGFGGGGGGGGGFGGGGGGFFGGGEFFFEFGGDFGGGFFGGF+@EFGGFEBD>GFDFFF=FFFFF9DDDAFGGFGFFFE@CFFF>FGGGAF6ACG5>B>7DFFF=B59@>@BE;44@32C/(:ADDFFF@GBGC<:):0:9EB1()6(,-832((
@M00200:205:000000000-AKKM3:1:1101:17945:3688 2:N:0:1
TACGGGGGTATCTAATCCTGTTTGCTCCCCACGCTTTCGAGCCTCAGCGTCAGTAATGGACCAGTATGTCGCCTTCGCCACTGGTGTTCTTCCGAATATCTACGAATTTCACCTCTACACTCGGAGTTCCACATACCTCTTCCATACTCAAGATAGCCAGTATCAAAGGCAATTCCAAGGTTGAGCCCTGGGCTTTCACCTCTGACTAAACTATCCGCCTACGCTCCCTTTATGCCCAATTCGTGAGAGCT
+
CCC<CGEGFGGGFGGGGGGGGFGGGGGGGGGFEGGGGDGDFGGDGGGFEFFGGGGDFGGGGCFGGGGGGGCEGDFGGGGDGGFFGFGEGFGGGGGGGDFGGGGGDDFFGCFFFGGFGF,E;DGGGGGGGGFFFGGGGFGFFFGFG7=EFFGF>=8<D8=*@DE@EFFG5FF5C@FFFA?:EGFDACFFCDC>F7CFFCGF@=BBEEEFFB=C6*?E@GA@27@F?GEF6:7>?)9;73=544,6(6())()
@M00200:205:000000000-AKKM3:1:1101:12294:3703 2:N:0:1
TACCGGGGTATCTAATCCTGTTTGCTCCCCACGCTTTCGCACATGAGCGTCAGTATTGGTCCAGGAAGTCGCTTTCGCCACTGATGTTCCTTCCGATATCTACGCATTTCACCGCTACACCGGAAATTCCACTTCCCTCTCCCATACTCTAGCAATGCAGTCTCGAATGCAGTTCCCAGGTTAAGCCTGGGGATTTCACACCCGACTTGCAAAGCCGCCTACGCGCGCTTTATACCCAGTTCGTGAG
+
CCCCCGGGGGGGGGGGGGGGGGGGGGGGGGGGGGGGGGGGGGGGGDGGEFFGGGGGGGGGGGGGGGGEFGGGGGGGGGGGGGGEFGGFGGGGGGGGGGGGGGGGGGGGGGGGGGGFGGGGGDG7F=FFGGGGG,DFFFFFFGGFG*AEGFGGGGFFD>FFAFFFDFD8FGFEFEFCFF6CFF@7ACGFFGG>*@CCFEGFFFFBFB=<EFFFF2F66D>D@B?>>CBG<<?3<596C>?2):<B<::
@M00200:205:000000000-AKKM3:1:1101:11402:3703 2:N:0:1
TACTCGGGTATCTAATCCTGTTTGCTCCCCACGCTTTCGTGCATGAGCGTCAGTGTTGGCCCAGAAGGCTGCCTTCGCCATCGGTGTTCCTCCACATCTCTACGCATTTCACCGCTACACGTGGAATTCCACCTTCCTCTGCCACACTCCAGCACCGTAGTTTCGAGCGCAATTCCCAAGTTAAGCCCGGGGCTTTCACACTCGACTTGCGACGCCGCCTGCGCACACTTTATACCCAGTTCGTTAG
+
CCCCCGGGGGGGGGGGGGGGGGGGGGGGGGGGGGGGGGGGGGGGGFFGGGGGGGGGGGGGGGGGGGGGGGGGGGGGFGGGGGGGGGGGGGGGGGGGGGGGGGGGGGGGGGGGGGGFGGFGDFGEGGGGGCGGDCGG=FGFFGGFGFGFFFFFGGGFFG+:CFEGA:DEFGFAFFFFFFD?FGC2=;FFFDGAEEGFFEFABBB(>BF2*92:@9EG1CEFF@>E>G@G*?AA42:4F>?7>>6:((4
@M00200:205:000000000-AKKM3:1:1101:23921:3708 2:N:0:1
TACTGGGGTATCTAATCCTGTTTGCTCCCCACGCTTTCGAGCCTCAGCGTCAGTAATGGACCAGTATGTCGCCTTCGCCACTGGTGTTCTTCCGAATATCTACGAATTTCACCTCTACACTCGGAGTTCCACATACCTCTTCCATACTCAAGATAGCCAGTATCAAAGGCAATTCCAAGGTTGAGCCCTGGGCTTTCACCTCTGACTAAACTATCCGCCTACGCTCCCTTTAAACCCACTTCGTGCG
+
CCCCCGGGGGGGGGGGGGGGGGGGGGGGGGGGGGGGGGGGGGGGGGGGGGGGGGGGGGGGGGGGGGGGGGGGGGGGGGGGGGFGGGEEGFGGGGGGGGFGGGGGEGGFFGGGGGGFDFGGGGGGGGGGGGFGGGGGGFGFFGGFGFGFGFFCF?FFF8=5@FEFEFGGFD5DFEFFDFGFGGGDDF,:DFFFFGFGFFG<*58@A7AEEFEEFCCC@*@=DD2@AEFGF86;6A=@D((0.>=39-5
@M00200:205:000000000-AKKM3:1:1101:8538:3742 2:N:0:1
TACCGGGGTATCTAATCCTGTTTGCTCCCCACGCTTTCGCGCCTCAGCGTCAGATCCGGACCAGTGAGCCGCCTTCGCCACTGGTGTTCTTGCGAATATCTACGAATTTCACCTCTACACTCGCAGTTCCACTCACCTCTTCCGGTCTCAAGCCAAGCAGTATCGAAGGCAATTCCGTGGTTGAGCCACGGGCTTTAACCCCCAACTTACAAGGCCGCCTACGCGCCCTTTAAGCCCAGTTAGTGAG
+
CCCCCGGGGGGGGGGGGFGGFFGGGFGGGGFFGGGGGGGGGGGGCFGFGGGEEGFCGGGGGGGGGGGGGGGFGDGGGGGGGDFGGGGGGFGGFGGGGGGGFGGGGGGCG9FDFGGFGGFGGGGGGG6@F,EFFFGFFFDEF8BEG>D5??DDG?DFF?7?9F<C55FGFF9@FFAFFFG*@*@DFGFFF4E>A*;?69@*52>@;78AE@A37@F8>DE(234:4*7C)934292,;:(.5))).62
@M00200:205:000000000-AKKM3:1:1101:20228:3784 2:N:0:1
TACCAGGGTATCTAATCCTGTTTGCTCCCCACGCTTTCGCGCCTCAGCGTCAGAACCGGACCAGACAGCCGCCTTCGCCACTGGTGTTCTTGCGAATATCTACGAATTTCACCTCTACACTCGCAGTTCCGCTGTCCTCTTCCGGTCTCAAGCCAACCAGTATCGAAGGCAATTCTGTGGTTGAGCCACAGGCTTTCACCCCCGACTTAATCGGCCGCCTACGCGCCCTTTAAACCCAATTCGTGAG
+
CCCCCGGGGGGGGGGGGGGGGGGGGGGGGGGGGGGGGGGGGGGGGGGGGGGGGGGGGGGGGGGGGGGGGGGGGGGGGGGGGGFFGGGGGGCGGGGGGGGGGGGGGCGGFGGFGGGFGGGGGGGGGGGGGGGGGGCDFF8DFGGEGFG>GFGGFGGFFGDFEGFGF?FEFGFFFE+<FFD5FFD7AC?FFGGFFGGGFC:>=@F2->@<EF3CFFGG9CED?@?3(25D)28ABBF?G?63:>(4:01
@M00200:205:000000000-AKKM3:1:1101:11423:3792 2:N:0:1
TACTGGGGTATCTAATCCTGTTTGCTCCCCACGCTTTCGAGCCTCAGCGTCAGTAATGGACCAGTATGTCGCCTTCGCCACTGGTGTTCTTCCGAATATCTACGAATTTCACCTCTACACTCGGAGTTCCACATACCTCTTCCATACTCAAGATAGCCAGTATCAAAGGCAATTCCAAGGTTGAGCCCTGGGCTTTCACCTCTGACTAAACTATCCGCCTACGCTCCCTTTAAGCCCAATTCGTGAG
+
CCCCCGGGGGGGGGGGGGGGGGGGGGGGGGGGGGGGGGGGGGGGGGGGGGGGGGGGGGGGGGGGGFGGGGGGGGGGGGGGGGGGGGGGGGGGGGGGGG;FGGGGGGGGGGGGGGGFGGGGGGFGBEGGFFGGGGGGGFGFFGGFGFGFGFEGGGC?FFCFGGFGFBD9DCFFFEFFFFDFFFGDFGCFFGDFBFGGFFGFFFFFFEAA6=EFBFGGDGBAFBA@>CDGDFECCB64=>2>4@B@=@9
@M00200:205:000000000-AKKM3:1:1101:21031:3799 2:N:0:1
TACGGGGGTATCTAATCCCGTTTGCTCCCCTGGCTTTCGCTCCTCAGCGTCAATGTCGGTCCAGGATGCCGCCTTCGCCACCGGTGTTCCTCCTGATATCTGCGCATTTCACCGCTACACCAGGAATTCCGTTCTCCCCTGAATACCTCTAGTCTGCCCGTATCGGAAGCAAGCGCCGTGTTAAGCACGGCGTTTTCACTCCCGACGCGACAAACCGCCTACGAGCCCTTTAAGCCCAATTCGTTAGAGA
+
CCCCCDEDFE?CEGGGGFFGGGGDGGFFDEFGFFGGGGGGG8FFFGGGGGGGEGGGGGGGGGGGFGCGGGGDDGGG@FGEGGCFGEFGGGGGGGGGGGGGGGGGGGG7DFDEFGGEGGF8EEFEGGGFGGF=DFGGEF6=DFGDFF?EGFGGGGGF7:C5CDFGA5CEBGFEFF4BEBDAFGGGCGEF44:>AE=5C69<E@196;0((-7BF:C=BC@1(.::?DFG*25-)924FB0().(,(-()))
@M00200:205:000000000-AKKM3:1:1101:8321:3827 2:N:0:1
TACCCGGGTATCTAATCCTGTTTGCTCCCCACGCTTTCGAGCCTCAGCGTCAGTAATGGACCAGTATGTCGCCTTCGCCACTGGTGTTCTTCCGAATATCTACGAATTTCACCTCTACACTCGGAGTTCCACATACCTCTTCCATACTCAAGATAGCCAGTATCAAAGGCAATTCCAAGGTTGAGCCCTGGGCTTTCACCTCTGACTAAACTATCCGCCTACGCTCCCTTTACACCCAATTCGTGAG
+
CCCCCGGGGGGGGGGGGGGGGGGGGGGEFGGGGGGGGGGGGGGGGGGGGGGGGGGGGGGGGGGGGGGGGGGGGGGGGGGGGGGGGGGGGGGGGGGGGG8FGGFGGGFCFGGFFGGFGGGGGGGGFGGGGGGGGFGGGFDEFCFFGFGFFF?FGGFFFG66FFEGFFGGF=:DBEFFFFFDFC6F?EGFFGG?FFGG<EF6@5CFAC6E=@CE@EGG5C@14:2@>CDGGG34CEE-:55(8426532
@M00200:205:000000000-AKKM3:1:1101:6747:3862 2:N:0:1
TACAGGGGTATCTAATCCTGTTTGCTCCCCACGCTTTCGCGCCTCAGCGTCAGAACCGGGCCAGAGAGCCGCTTTCGCCACCGGTGTTCCAGCCAATATCTACGAATTTCACCTCTACACTGGCTATTCCACCCTCCTCTCCCGGTCTCCAGCCTGGCCGTCTCGGGTGCCGTTCCGGGGTTGAGCCCCGGGCTTTCACACCCGACTGTCCAGGCCGCCTACGCGCCCTTTAAACCCAACTCGTGAG
+
CCCCCGGGGGGGGGFGGGFGGGGGGGGGGGFFFGEEGGGGGGGGGGGGGGGGGGGGGGGGGGGGCCFGGGGGGCGGGEGGGGGGGEGGGGGGGGGGGEEF8DFG+===FGEFADEFGGCFGGFGGGGGGGGFDEGGGFGDBDFFGAC=FFGFEDF5FFFAGGF60@5DBGFFFFFF4479F8DG4C8??GGF:CCFFEFEF?F>6>@F)7;A?0884CE11:BFBGDG)9).6--4E<0(2)43::?
@M00200:205:000000000-AKKM3:1:1101:11535:3866 2:N:0:1
TACGCGGGTATCTAATCCCGTTTGCTCCCCACGCTTTCGCGCCTCAGCGTCAGGAATTGCCCAGAGACCCGCCTTCGCCACCGGTGTTCCTCCCGATCTCTACACATTTCACCGCTACACCGGGAATTCCAGTCTCCTCTGCAATCCTCAAGAACGGCAGTTTCGATCGACGTTCTTCGGTTGAGCCGAAGGATTTCACGACCGACTTGCCATTCCGCCTCCGCGCCCTTTAAACCCAGTTCGTGAG
+
CCCCCGGGGGGGGGGGGGGGGGGGGGGGGGGGGGGGGGGGDGGGGGGGGGGGGGGGGGGGGGGGGGGGGGGGGGGGGGGGGGGGGGGGGGGGGGGGGGGGGGGGGGGGGGGGGGGFGGGGGGGGGGGGGGGGGGGGGFGFFGGFGFGFGFF6@:D>AGDAEGCG=*B=48*7?DAFFFGBFGD4;FGDEDGFFFGGFFGFFF9;;0>?<232<AGGFGFF(31>BGFGG5:AFA2,;4(55:3((,(
@M00200:205:000000000-AKKM3:1:1101:20487:3868 2:N:0:1
TACCGGGGTATCTAATCCTGTTCGCTCCCCACACTTTCGCTCCTCAGCGTCAGGTAATGCCCAGAGAACCGCCTTCGCCACCGGTGTTCCTCCTGATATCTGCGCATTTCACCGCTACACCAGGAATTCCGTTCTCCCCTGCATACCTCTAGTCTGCCCGTATCGAAAGCAAGCGCCGTGTTAAGCACGGCGTTTTCACTCCCGACGCGACAAACCGCCTACGAGCCCTTTAAACCCAATTCGTGAG
+
CCCCCGGGGGGGGGGGGGGGGGGGGGGGGGGGDGGGGGGGGGGGGGGGGGGGGGGGGGGGGGGGGGGGFGGGGGGGGGGGGGGFGGGGGGGGGGGGGGGGGGGGGGGGGGGGGGGFGGGGGGGCFCGGGCG8DGGGG5@DFGGFGFDEGFE=EFGFFGGFGDFGFADE>:AEFFFFF>?BGGGGFGFFEDEE?*79FFGEE31>@BB>69@F><F=;CD?B?:3:E@GC44)44<?GF(2441>?FF
@M00200:205:000000000-AKKM3:1:1101:8468:3873 2:N:0:1
TACCCGGGTATCTAATCCTGTTTGCTCCCCACGCTTTCGAGCCTCAACGTCAGTTACTGTCCAGTAAGCCGCCTTCGCCACTGGTGTTCCTCCTAATATCTACGCATTTCACCGCTACACTAGGAATTCCACTTACCTCTCCAGCACTCTAGCAGTACAGTTTCCAAAGCAGCACCAGGGTTGAGCCCCGGGATTTCACTTCAGACTTGCACCGCCGTCACCGCCCCCTTTCAACCCAATCAGTTAGAAAT
+
CCCCCGGGGGGGGGGGGGGGGGAF<ECGGGFFGGGGGGGFGGGGGGGGGGGGGGFG9AFG<EFFGGEFG?FGGGGGGGGGGFGGFFGGGGFGFGEFGGGG8FFFEGGGGGGGGGGFGGGGDF9@FEFFGGGFFGGGGF@DF,@6?6F5D8A84AF+==DFG9797DF9?F?86DFF?D6*@,+0;C;95>E*01,9+;;AEF5=E::*9*>3>2:1(/2(00-)(/8858))1)7(16/((/)))).))))
@M00200:205:000000000-AKKM3:1:1101:20785:3890 2:N:0:1
TACTGGGGTATCTAATCCTGTTTGCTCCCCACGCTTTCGAGCCTCAGCGTCAGTAATGGACCAGTATGTCGCCTTCGCCACTGGTGTTCTTCCGAATATCTACGAATTTCACCTCTACACTCGGAGTTCCACATACCTCTTCCATACTCAAGATAGCCAGTATCAAAGGCAATTCCAAGGTTGAGCCCTGGGCTTTCACCTCTGACTAAACTATCCGCCTACGCTCCCTTTATACCCAGTTCGTGAG
+
CCCCCGGGGGGGGGGGGGGGGGGGGGGGGGGGGGGGGGGGGGGGGGGGGGGGGGGGGGGGGGGGGGGGGGGGGGDGGGGGGGGGGGGGGGGGGGGEFGGGGGGGGGFFGFGGGFGFFE;<=DFGFGGFGGGGGGGGG+E=FDA7=9?EGF8+>DGFFC6?=DBDFFFAFF9DDDFFFFFFGGFG6=DFB?C?DGGCF@:CE):@EE5C8CEFB5,@)<BA=CFFFGEGG>E**>4>6./;C4(-008
@M00200:205:000000000-AKKM3:1:1101:14402:3897 2:N:0:1
TACCAGGGTATCTAATCCTGTTTGCTACCCACGCTTTCGCACCTCAGTGTCAGTGTCAGTCCAGAAGGCCGCCTTCGCCACTGGTATTCCTCCCGATCTCTACGCATTTCACCGCTACACCGGGAATTCTACCTTCCTCTCCTGCACTCTAGCTTGACAGTTCCGGATGCCGTTCCCAGGTTGAGCCCGGGGCTTTCACAACCGGCTTATCAAGCCACCTACGCGCGCTTTAAACCCAATTCGTGAG
+
CCCCCGGGGGGGGGGGGGGGGGGGGFGGFGGGGGGGGGGGGGGGGGGGGGGGGGGGGGGGGGGGGGGGGGGGGGGGGGGGGGGGGGGGGGGFGGGGDGGGGGGGGGGGFFGGGGGFGGGGGGGDGGGGGGGGGGGGGFGFFGGFGFGFGFF?EFGFFGGFGGFGD>DGFGF5ADF5@B+:FFGGFGFFFGGFF5ECFEFFFFF=>@@23CEFC<FC@DFFE@D59EDG<91469>4/((3.<BFF0<
@M00200:205:000000000-AKKM3:1:1101:10059:3911 2:N:0:1
TACAGGGGTATCTAATCCTGTTCGCTACCCTAGCTTTCGTGCCTCAGCGTCAGAAAAGACCCAGTAAGCCGCTTTCGCCACCGGTGTTCCTGATGATATCAACACATTTCACCGCTCCACCATCAGTTCCGCTTACCTCTATCTCCCTCTAGCCCACTAGTTTTGGGCGCAATTCCTCGGTTGAGCCGAGGGATTTCACACCCAACTTTGCAGGCCGCCTACGCACGCTTTAAACCCAATTCGTGAG
+
CCCCCGGGGGGGGGGGGGGGGGGGGGGGGGGGGGGGGGGGGGGGGGGGGGGGGGGGGGGGGGGGGGGGGGGGGGFGDGEGGGDGGGGGGGFGGGGGGGGGFFFFGGGGGFGGGGGFGGGGGFGGGGGGGGGGGGGGGFGFFGGFFFGBGFGGGGGFFGGFFFEGFEGCAGFFFFFFFFDAFGGGFGGF>CEBFGGGFFGEFA@DDDFEE=CEE@ED@GF??@1>;EDG35;C?;@7;3:0A9?B:2?
@M00200:205:000000000-AKKM3:1:1101:15724:3930 2:N:0:1
TACCGGGGTATCTAATCCCGTTTGCTCCCCTGGCTTTCGCTCCTCAGCGTCAATATTGGTCCAGGATGCCGCCTTCGCCACCGGTGTTCCTCCAGATATCTACGCATTTCACCGCTACACCTGGAATTCCGCATCCCTCTCCCAAATCCAAGCCATCCAGTATCACACGCAGTTCCCCAGTTAAGCTGAGGGATTTCACGTATGACTTAGTTGGCCGCCTACGAGCCCTTTATACCCAGTTCGTGAG
+
CCCCCGGGGGGGGGGGGGGGGGGGGGGGGGGGGGGGGGGGGGGGGGGGGGGGGGGGGGFGGGGGGGFGGGGGGGGGFGGGEGGGGGGGGGGGGGGGGGGGGGGGGGGG8FFGGGGFGGGGGGGGFGGFGGFGGGGGGFGBFGGFDDGEGFG?FFFFFGGBGGEFFFGGFGDFFEFFFFGFFGCFFDGAFFGFECFDFFGFFFFFFFE/:CEEFEGFFGFFFFFF?E>F;D3C???9C<?5CEDF?(4
@M00200:205:000000000-AKKM3:1:1101:5633:3952 2:N:0:1
TACACGGGTATCTAATCCTGTTTGCTCCCCACGCTTTCGCGCATCAGCGTCAGTACCGGTCCAGTGAGCCGCCTTCGCCACTGGTGTTCCCCCCAATATCTACGCATTTCACCGCTACACCAGGCATTCCACTCTCCTCTCCCACACTCAAGCCAGACAGTCTCAACTGCAGGCCACGAGTTAAGCCCGTGGTTTTCACAGCTGACTTATCCAACCGCCTACGAGCCCTTTAAGACCTATTCGAGACAGAC
+
-BCCCDGEGGGGFGGDFDFGGGDDE<FGGGFCFGGGFGGGGGGGGCFGGGGG@FGGGGGGGGGFGG9FGG7@FGCGGGGCGG8FGGGDGGFDFGGGFGGG8EFD76?F;=EFFEDDGGGFGG@E+@DDFGFGGGFDGD,*036@FEDB?*=6DFGDFGGA7?EE<FG:CGF8?A?*@D9?BC9E8C7957966/0947CE923>*(0*85>))4B;>C>31(()(32*09)-))));)5)).:)(.(.32,
@M00200:205:000000000-AKKM3:1:1101:22189:3956 2:N:0:1
TACGAGGGTATCTAATCCCGTTTGCTCCCCTAGCTTTCGCGCCTCAGCGTCAGTGTCTGTCCAGACAGCCGCCTTCGCCGCAGATGTTCCTCCCGATCTCTACGCATTTCACCGCTACACCGGGAATTCCGCTGTCCTCTCCAGCACTCCAGACCCGTGGTTTCCCAAGCCCTTCCCCGGTTAAGCCGAGGGCTTTCACTTGAGACTGCCGGATCCGCCTACGCGCCCTTTAAGCCCAATTCGTGAG
+
CCCCCGGGGGGGGGGGGGGGGGGGGGGGGGGGGGGGGGGGGGDGEGGGGGGGGGGGGGGGGGGGGGGGGGGGGGGGGGGGGGGGFGFFGGGGFGGGGGGGGGGGGGGDFFAFGGGDGGGGFGDE>EEGGGGGGGGG?DFEDD9DGFFFGFGCFGGFD>C5:;@CEFGGFGFFFFAAFFGFGGGGFGGFFCGFEF=CFCFCEFAF08);@FFF0;EGFGF6??BDFGEGC47>F9<?F?<B).483??
@M00200:205:000000000-AKKM3:1:1101:7017:3963 2:N:0:1
TACCGGGGTATCTAATCCCGTTTGCTCCCCACGCTTTCGCGCCTCAGCGTCAGGAATTGCCCAGAGACCCGCCTTCGCCACCGGTGTTCCTCCCGATCTCTACACATTTCACCGCTACACCGGGAATTCCAGTCTCCTCTGCAATCCTCAAGAACGGCAGTTTCGATCGACGTTCTTCGGTTGAGCCGAAGGATTTCACGACCGACTTGCCATTCCGCCTACGCGCCCTTTATACCCAATTCGTGAG
+
CCCCCGGGGGGGGGGGGFGGGGGGGGGGGGGGGGGGGGGGGGGGGGGGGGGGGGFGGGGGGGGGGGGGGGGGGGGGGGGGGGGGGFGGGGGGGGGEEGFGGGGGGD@FFFGGGGGFGGGGGGEGGGG8DFFGGGGGGFGEFGGFF6DEGFG7@DFDEGGFGFEFAFGFFEDADFFFFCGAFGGGFGGDF5EFACCDFFGF<@99016?AABFFFGC7C5213:)(:>D<*7<<AFAG78:>F:::>?
@M00200:205:000000000-AKKM3:1:1101:7278:3965 2:N:0:1
TACTGGGGTATCTAATCCCGTTTGCTCCCCACGCTTTCGCGCCTCAGCGTCAGGAGATGCCCAGAGACCCGCCTTCGCCACCGGTGTTCCTCCCGATCTCTACACATTTCACCGCTACACCGGGAATTCCAATCTCCTCTGCATCCCTCAAGAACGGCAGTATCGGCCGACGTTCTTCGGTTGAGCCGAAGGATTTCACGACCGACTTGCCATCCCGCCTACGCGCCCTTTAAGCCCCGTTCGTGAGAGCT
+
CCCCCGGGGGGGGGGGGGGGGGGGGGGGGGGGGGGGGGGGGGGGGGGGGGGGGGGGGGGGGGGGGGGGGGGGGGGGGGGGGGGGGGGGGGGGGGGGGGGGGGGGGGGGGGGGGGGFGGGGGGGGGGFGGGGGGGGGGFGFFGGFGFGFGFGDGGGEAEGFGG7CAFGGFGE=BFF?AAF4*=DGFFDB45EEFGGGFC<(/621049125>AB2@@?DFBFF6.(*077C:A)44(2(4<12186:1))()
@M00200:205:000000000-AKKM3:1:1101:21041:3966 2:N:0:1
TACTGGGTATCTAATCCTGTTTGCTCCCCACGCTTTCGAGCCTCAGCGTCAGTAATGGACCAGTATGTCGCCTTCGCCACTGGTGTTCTTCCGAATATCTACGAATTTCACCTCTACACTCGGAGTTCCACATACCTCTTCCATACTCAAGATAGCCAGTATCAAAGGCAATTCCAAGGTTGAGCCCTGGGCTTTCACCTCTGACTAAACTATCCGCCTACGCTCCCTTTAAGCCCAGTTCGTGAG
+
CCCCCGGGGGGGG<FGFGGGGCFGGGFFGGFGGGDFGGGGGGGGFGGGGGGGGGGGGGFGGGFGGGGGGGGGGGGGGGGGGG@?FGGGDFGFEGGGGGGGGGF?FFDGGGGGFGGFGGGFGGG+CGGGFGGGFGFB=?EDFFF;@FFEGFGGGGDFFGFF8?DGEFG8:D5DDDFFDF6DBGGC*@@FFDDFF?DFFC@CFF5CEAE5)876;ACC5;*>C0)0);5*?766*:):,80*16//7>
@M00200:205:000000000-AKKM3:1:1101:22874:3975 2:N:0:1
TACCAGGGTATCTAATCCTGTTCGCTCCCCACACTTTCGCTCCTCAGCGTCAGGTCATTCCCAGAGAACCGCCTTCGCCACCGGTGTTCCTCCTGATATCTGCGCATTTCACCGCTACACCAGGAATTCCGTTCTCCCCTGAATACCTCTAGTCTGCCCGTATCGGAAGCAAGCGCCGTGTTAAGCACGGCGTTTTCACTCCCGACGCGACAACCCGCCTACGAGCCCTTTACACCCCGTTCGTGAGAGC
+
CCCCCGGGGGGGGGGGGGGGGGGGGGGGGGGGGGGGGGGGGGGGGGGGGGGGGGGGGGGGGGGGGDFGGGGGGGGGGGGGGGGG@CEGGGGGFGGGGGGGGGGGGGGGGGFGGGGFGG?FGGFEFGFFFFGGGGGFF5EDFF8BDFGCGFGFGGGFFFDEGGBFA56=?FFBFBFFF>CDGGGGAC9F54C?9:EDFFGCBD>2=(:1(,71((3;(/81(,(0-:@GG7244).3:(-471<:08(6:B
@M00200:205:000000000-AKKM3:1:1101:5460:3983 2:N:0:1
TACGGGGGTATCTAATCCTGTTTGCTCCCCACGCTTTCGCACCTCAGCGTCAGATCTGGACCAGTTAGCCGCCTTCGCAACTGGTGTTCTTCCCAATATCTACGAATTTCACCTCTACACTGGGAATTCCACTAACCTCTTCCAGCCTCTAGAAAGCCAGTATCGAAGGCACTTCTGGAGTTGAGCTCCAGGATTTCACCCCCGACTTAACAATCCGCCTACGTGCGCTTTACACCCAGTTCGGGAGCGAT
+
CCCCCEGDFEFFFGGGGGGGGGGGDGGGFGFGGGGGGGCC@:@<FEGFGGGGGG9FFFGFECCEGGGFECFCFGEGFG:=F8DGGGGEGFF?F<9FG==FFFEFG8FGGFEF?,DF7F8=>DE8,>BFGGGG?FGG89,:86E7@*=DD9AC;=D09,=DEGFG)90:5DF)689C95:AFC>C58,0;*@6>@AFFCFE>22:)6@F4>@@E3C,5CD6,:1A(/.5):797).6=;1446(((((-,2(
@M00200:205:000000000-AKKM3:1:1101:16303:3984 2:N:0:1
TACACGGGTATCTAATCCTGTTCGCTCCCCACGCTTTCGTGCATGAGCGTCAGTGCAGGCCCAGGGGATTGCCTTCGCCATCGGTGTTCCTCCGCATATCTACGCATTTCACTGCTACACGCGGAATTCCATCCCCCTCTGCCGCACTCCAGCCGTGCAGTCACAAATGCAGTTCCCAGGTTAAGCCCGGGGATTTCACACCTGTCTTGCACGACCGCCTGCGCACGCTTTACACCCAGTTCGTGAGCGAT
+
CCCCCGGGGGGGGGGGGGGGGGGGGGGGGGGGGGGGGGGGGGGGGGGGGGGGDGGGGGGGGGGGGGGGGGGGGGGGGGGGDGGEGGDGGGGGGGGFGGGGFGGGGGDG8FFGGGGFGGFGGGCCGEDFGGGGGGGGGFGFFFGFG>DFGFGFFGGFBEGFEFEFE6CGFGFBF@C9AFGFGGGGFG?A>9ED4EGF+/C<(:34CEEEAA@<;(=E6C>:<?BEFC59*18)6274C:B,<AFB6??399.
@M00200:205:000000000-AKKM3:1:1101:13573:4010 2:N:0:1
TACTGGGGTATCTAATCCTGTTTGCTCCCCACGCTTTCGCGCCTCAGCGTCAGTACCGGTCCAGATGGCCGCCTTCGCCACCGGTGTTCTTCCCAATATCTACGAATTTCACCTCTACACTGGGAATTCCGCCATCCTCTCCCGGACTCAAGCGAGGCAGTCTCAAGTGCAGTTCCTGGGTTGAGCCCAGGCCTTTCACACCTGACTTGCCAAGCCGCCTACGCGCCCCTTAAACCCAGTTCGTGAGGGCT
+
CCCCCGGGGGGGGGGGGGGGGGGGGGGFGGGGGGGGGGGGGGGGGGGGGGGGGGGGGGGGGGGGGGGGGGGGGGGGGGGGGGGGGGGGGGGFGGGGGGGGGGGGGGGGGGGGGGGFGGFGGGDGGGDFEGFGGGGFGFFFF@FEGFDBGFGGGGDFFG69FCEGFFGCFFACFFFF>A?>FEDGFFG@FGGFFGFGF?CEE9BE@==?EEFBEFGFFDF@@DF)(:>D)1:2<AAFG?<:<B:<:::(((,
@M00200:205:000000000-AKKM3:1:1101:12755:4020 2:N:0:1
TACAGGGGTATCTAATCCTGTTTGCTCCCCACGCTTTCGAGCCTCAGCGTCAGTAATGGACCAGTATGTCGCCTTCGCCACCGGTGTTCCTCCTGATATCTGCGCATTTCACCGCTACACCAGGAATTCCGTTCTCCCCTGAATACCTCTAGTCTGCCCGTATCGGAAGCAAGCGCCGTGTTAAGCACGGCGTTTTCACTCCCGACGCGACAAACCGCCTACGACCCCTTTAAACCCAGTTCGTGAG
+
CCCCCGGGGGGGGGGGGGGGGGGGGGGGGGGGGGGGGGGGGGGGGGGGGGGGGGGGGGGGGGGGGGGGGGGGGGGGGGGGGGGGGGGGGGGGGGGGGGGGGGGGGGGGGGGGGGGFDGGGGGGGGGGGGGGFGGGGGFEDFGGFGFGFGFGFDFGFFFFFGGFF55CCBDFEFFEEFFGFGGGFFCFFFGGFFGGDFED<@DDFFF>B@;@BFFDGFG>FFB0.(27C*244<A7:833(.)(-4(,
@M00200:205:000000000-AKKM3:1:1101:10886:4030 2:N:0:1
TACTCGGGTATCTAATCCTGTTTGCTCCCCACGCTTTCGAGCCTCAGCGTCAGTAATGAGCCAGTGTGTCGCCTTCGCCACTGGTGTTCTTCCGAATATCTACGAATTTCACCTCTACACTCGGAGTTCCACACACCTCTCTCATACTCAAGACACCCAGTATCAAAGGCGATTCCGAGGTTGAGCCCCGGGATTTCACCCCTGACTTAAATGTCCGCCTACGCTCCCTTTAAGCCCAATTCGTGAG
+
CCCCCGGGGGGGGGGGGGGGGGGGGGGGGGGGGGGGGGGGGGGGGGGGGGGGGGGGGGGGGGGGGGGGGGGGGGGGGGGGGGGGGGGGGGGEGGEGGGCEGGGCG=FGGGGGGGGFGGGGGG?ECEEGGGGGGGDEGFGFFGGFGFGFGFGFGGGFFGGBDGFGFFGGFG5=BDFFF>DECGGGFGGFFGGEFGGGFEGFF=D=BB=AEEFECCG,>DFF>=950A>FG>@C<3>@G@13)97@21<
@M00200:205:000000000-AKKM3:1:1101:16395:4030 2:N:0:1
TACACGGGTATCTAATCCCGTTTGCTCCCCTGGCTTTCGCTCCTCAGCGTCAGTGTTGGTCCAGGATGCCGCCTTCGCCACCGGTGTTCCTCCAGATATCTACGCATTTCACCGCTACACCTGGAATTCCGCATCCCTCTCCCAAACTCAAGCCAACCAGTATCGGACGCAGTTCCCCGGTTAAGCCGAGGGATTTCACGTCCGACTTAGTTGGCCACCTACGAGCCCTTTACACCCAGTCCGTGAG
+
CCCCCGGGGGGGGGGGGGGGGGGGGGGGGGGGGGGGGGGGGGGGGGGGGGGGGGGGGGGGGGGGGGGGGGGGGGGGGGGGGGGGGGGGGGGGGGGGGGGGGGGGGGGGGGGGGGGFDGFFGGGGGFGGG;FEDEGFGFGFFGGFGFGFGFGAEGGFFGGFGGFGFFGGEGD>FFFFFFGEFGGGFG7B*CEF>DFFCFGBDB<;61(8<>C3C@FGEFF@86?A7CBG*0:AFFB?E(,4.)43:<B
@M00200:205:000000000-AKKM3:1:1101:16183:4067 2:N:0:1
TACTGGGGTATCTAATCCTGTTTGCTCCCCACGCTTTCGAGCCTCAGCGTCAGTAATGGACCAGTATGTCGCCTTCGCCACTGGTGTTCTTCCGAATATCTACGAATTTCACCTCTACACTCGGAGTTCCACATACCTCTTCCATACTCAAGATAGCCAGTATCAAAGGCAATTCCAAGGTTGAGCCCTGGGCTTTCACCTCTGACTAAACTATCCGCCTACGCACCCTTTAAACCCAATACGTGAG
+
CBCC?ECEGGGEGGGCGGFGGGGGGGGGGGGGGGGGGGGFDGGGGGGCGGGGGGF,EDGFFGGGGFEFFE@FDEFGFGGGGGFCGGGGGGGGGGCCG,@FGGGG>FGGGGGGGGGFGGGGGF8BFCEGGGGC+@DFGFGEDGGF8CFBD9A=4D+<?@69DDEFED+6;FF569DFFFF5AF?+;DFFFCD5DFFFFCF<8C*87A***3=E*07@);@@):A>);*3;*56665=G=(()8(.8>(
@M00200:205:000000000-AKKM3:1:1101:22321:4069 2:N:0:1
TACCGGGGTATCTAATCCTGTTCGCTCCCCACACTTTCGCTCCTCAGCGTCAGGTAATGCCCAGAGAACCGCCTTCGCCACCGGTGTTCCTCCTGATATCTGCGCATTTCACCGCTACACCAGGAATTCCGTTCTCCCCTGCATACCTCCAGTCTGCCCGTATCGAAAGCAAGCCAGGTGTTAAGCACCTGGTTTTCACTCCCGACGCGACAAACCGCCTACGAGCCCTTTAAACCCAGTTCGTGAG
+
CCCCCGGGGGGGGGGGGGGGGGGGGGGGGGGGGGGGGGGGGGGGGGGGGGGGGGGGGFGCGGGGGGGGGGGGGGGGGGGGGCGGGGGGGGGGGGGGGGGCFFGGGGGGGGFGGGGFGGGGF@GGEGGGFFG=DFGGFFGFFGCFF6FEGDGGGGCFBG+5@+@G>FG+0DF5FBFFACFFFGGGFF,0A4EA/9ACFFGE4>25@F2>(((.:1CF>CA((665:8DGFF:A)-..8-(8AFF?62(
@M00200:205:000000000-AKKM3:1:1101:22060:4076 2:N:0:1
TACTGGGGTATCTAATCCGGTTCGCTCCCCTAGCTTTCGCGCCTCAGCGTCAGGATCGGCCCAGCCTCCCGCCTTCGCCACCGGCGTTCCTAGCGATATCTGCGCATTTCACCGCTACACCGCTAGTTCCAGAAGCCTCTACCGCCCTCAAGCCAACGCAGTATCCGACGCAATTCCACAGTTGAGCCGTGGGATTTCACGCCGGACTTACGTAGCCGCCTGCGCGCCCTTTAAACCCAGTTCGTGAG
+
CCCCCGGGGGGGGGGGGGFFFCGGGEFGGGGGGGGGFGGGGGGGGGGGGGGGGGGDGGGGGGGGGGGGFGGGGGGGGGGGGGGGGGCBGEGGGGGGGGGFGGGEGGD+@FGGGEC?GGGGFGEGFEFGGGGGFGGFFFGEFGGFGFGAGFCGGGGFFGG>G?ACEFGGECD@E>FFFFGFF>C>ACGFFGGFDGCFF?@CDF033769?<BFF<CE25<0?6:8>?E55)43>)..;1,474<<62:?
@M00200:205:000000000-AKKM3:1:1101:14405:4106 2:N:0:1
TACCAGGGTATCTAATCCTGTTTGCTCCCCACGCTTTCGCGCCTCAGCGTCAGAACCGGACCAGTCAGCCGCCTTCGCCACTGGTGTTCTTGCGAATATCTACGAATTTCACCTCTACACTCGCAGTTCCACTAACCTCTTCCGGTCTCAAGCCAAACAGTATCGAAGGCAATTCTGTGGTTGAGCCACAGGCTTTCACCCCCGACTTGAATGGCCGCCTACGCGCCCTTTACCCCCAGTTCGTGAGGGAC
+
CCCCCGGGGGGGGGGGGGGGGGGGGGGGGGGGGGGGGGGGGGGGGGGGGGGGGGGGGGGGGGGGGGGGGGGGGGGGGGGGGGGGGGGGGGGGFGGGGGGGDFGGGGGGGGGGGGGFGGFGGGGGEECEGGGGFG6EFFGFFGFDGFGAGFGDFGGFFC=FEGFGFFCEBC?CF@FFFFGFFFDGFFGFF>FF5>=CFAFFB@A@=9-83>;C4@G?9CE@D@0)(3>G)25))),,:(454>6(,.8(4((
@M00200:205:000000000-AKKM3:1:1101:6703:4107 2:N:0:1
TACTGGGGTATCTAATCCCGTTCGCTACCCTAGCTTTCGCGCCTCAGCGTCAAGAAGAGTCCAGCTGCGCCCTTTCGGCTCTGGCGTTCCTGCCAATATCAACGCATTTCACCGCTCCACTGGCCGTTCCCGCAGCCCCTACCCTCTTCGAGCCGATCAGTATCCAAGGCAATTTTCCGGTTGAGCCGAAAGCTTTCACCCCGGACTTGTTCGACCGCCTACGCCCCCTTCATACCCAGTTAGACAG
+
CCCC@FFGGE@GGGGGG<FEGG8FFGDGGCFCEGGGFFGGGGGGGGGGGGGG><EFGF8@EFFFGCDA++:CEDFGGCGGD,5=,>CBFGEDG85AFFGGGCFCFGGDGGGGGDDFDGFFCFGE,+6@FG8CDCDG@@CD?F,:2:=DDFGDGD0**@@AF+AF@B2,*:?)66<6E>DDG8D>?8C)))*2)4<D=59*8219@F>)))))6(336<>6-,:7(2)/)9())-)4<2:24))))).
@M00200:205:000000000-AKKM3:1:1101:24724:4121 2:N:0:1
TACAAGGGTATCTAATCCTGTTTGCTCCCCACGCTTTCGCGCCTCAGCGTCAGAACCGGACCAGACAGCCGCCTTCGCCACTGGTGTTCTTGCGAATATCTACGAATTTCACCTCTACACTCGCAGTTCCGCTGTCCTCTTCCGGTCTCACGCCAACCAGTATCGAAGGCAACTCTGTGGTTGAGCCACCGGCTTTCACCACCGACTTAATCGGCCTCCTACGCGCCCTTTCAACCCAGTTCGTGAG
+
CCCCCGGGGGGGGGGGGGGGGGGGGGGGGGGGGGGGGGGGGGGGGGGGGGG@FGGGGGGGGGGFCFFEFGGGGGGGGGGGGGCFFCFFGGGGGGGGGGCFFGGCE=FGGGGGGGFF7EAF9DCE+@EDFGGGD6CBFFGEFGGFE>CAFF,+==?@?:7:@F;F555C>>CC*:FF+=95DD949D=9A**9??CGA*=3*99>(,66)).9?0:*(0;=)//),8>CC9:9A2)4C((,)-2::4:
@M00200:205:000000000-AKKM3:1:1101:10325:4122 2:N:0:1
TACTAGGGTATCTAATCCTGTTCGCTCCCCATGCTTTCGCTCCTCAGCGTCAGGTAATGCCCAGAGAACCGCCTTCGCCACCGGTGTTCCTCCTGATATCTGCGCATTCCACCGCTACACCAGGAATTCCGTTCTCCCCTGCATACCTCTAGTCTGCCCGTATCGGAAGCACGCTCAGGGTTGAGCCCTGAGTTTTCACTCCCGACGCGACAAACCGCCTACGCGCCCTTTAAACCCAATTCGTGAG
+
CCCCCGGGGGGGGGGGGGGGGGGGGGGGGGGGGGGGGGGGGGGGGGGGGGGGGGGGGGGGGGGFGGGGGGGGGGGGGGGGGGGGGGGGGGGGGGGGGGGGGGGGGGGGGGGGGGGFGGGGGGGEGGGGGGGEGGGGGFGBFGGFGFGFGFGDEGGFCGFAEGFGFFGGFGFFFFFFFFCFGGGG587?FGGFFC7FF?FEFFF9=AF2@2:9((=C9<B;@F7),809)*44>FF7EB(25<?(((-
@M00200:205:000000000-AKKM3:1:1101:10485:4140 2:N:0:1
TACACGGGTATCTAATCCTGTTTGCTCCCCACGCTTTCGCGCCTCAGCGTCAGTTACAGTCCAGAGAGCCGCCTTCGCCACTGGTGTTCCTCCACATCTCTACGCATTTCACCGCTACACGTGGAATTCCGCTCTCCTCTTCTGCACTCAAGTCTCCCAGTTTCCAGTGCGTCACGGGGTTGAGCCCCGCACTTAGACACCAGACCTAAGCAACCGCCTGCGCGACCTTTAAACCCAGCTCGCGAGCGATC
+
CCCCCGGEFDFFFGGGGGGGGGEEGFGGGGFF:EG@FGGGGEGGGGEGGCGGEFFFGGGGGGGFE8FCG?::CCGGGGGGGGGGF8FCFGGFGGGG,FDEGGGGGGGGGGFGGGGEGGGGG=ECEGCFFGGGGG?EFFGF5DDDE?FEG?DDDDCE@FGF=DDG9FFE+E@8BAFFB?>97;79FFE?>4>AE,5BF>:@@DB25(0*.7(86=**:))626()(*81**-.)388*,().8(-23(,(.4
@M00200:205:000000000-AKKM3:1:1101:24997:4142 2:N:0:1
TACTAGGGTATCTAATCCTGTTTGCTCCCCACGCTTTCGAGCCTCAGCGTCAGTAATGGACCAGTATGTCGCCTTCGCCACTGGTGTTCTTCCGAATATCTACGAATTTCACCTCTACACTCGGAGTTCCACATACCTCTTCCATACTCAAGATAGCCAGTATCAAAGGCAATTCCAAGGTTGAGCCCTGGGCTTTCACCTCTGACTACACTATCCTCCTACGCTCACTTTACACCCAGTTCGTGAG
+
CCCCCGGGGGGGGGGGGGGGGGGGGGGGGGGGGGEGGFEGGGGGGGGGGCFFGGGGGGGGGGGGGGGGGG8FECFGGGCEGGGGGFFFGGGGGGGGGGGGAFFGGFEGGGGGGFGFGGGFCFGG7EBFGECGGF+CDDGFFGGFGFGECDFD9DGFFCD?D=DGBFGA*@;DFFFBF;+:ED6+*AD5?D?FFGFFA=<@EBEFF<6A)08A8EFG*3*):>AD5A/+:=BECE@289>@8E@D2>(
@M00200:205:000000000-AKKM3:1:1101:25150:4157 2:N:0:1
TACGCGGGTATCTAATCCTGTTTGCTCCCCACGCTGTCGCGCCTCAGTGTCAGTAACTGCCCAGCAGGTCGCCTTCGCCACCGGTCTTCTTCCGGATCTCTACGCATTCCACCGCTACACCCGGAATTCCACCTGCCTCTACAGTCCTCGAGTCCGACAGTTTGCACGGCAGACCCGGGGTTGAGCCCCGGGCTTTCACCACACACTTATCGAACCACCTACGCGCCCCTTACTCCCAATTCGTGCGCGCT
+
CCCCCGGGGGGGGGGGGGGGGGGGGGGGGGGGGGGGGGGGDGGGGGGGGGGGGGGGGGGGGDGGGGGGGGGGGGGGGGGGBFFGGGGGGGGGGG>B@FEGGGGGGGGGGFFGGGGFDF?EGGEEG7DCFGFGFGGEGFG<FGGFGFGEGDGGGGGF9ECDGGCGFCDGDE*7@B:AAF4ACEDFFGGFF7*0>CFGBEFFED???<:A<4<?<0@E?5>3(3:>3?>D)1102)-0:((.6:2,(-(,(,(
@M00200:205:000000000-AKKM3:1:1101:21221:4158 2:N:0:1
TACTGGGGTATCTAATCCTGTTTGCTCCCCACGCTTTCGCGTATCAGCGTCAGTATCCGACCAGGGGGCCGCCTTCGCCACCGGTGTTCCTCCCGATATCTACGCATTTCACCGCTACACCGGGAATTCCACCCCCCTCTTCAGTACTCTAGCTTGTCAGTTTCATGCGCACTTCCTCGGTTGAGCCGAGGGATTTCACACATGACTTAACAGACCGCCTACACGCCCTTTAAGCCCAGTTCGTGAG
+
CCCCCGGGGGGGGGGGGGGGGGGGGGGGGGGGGGGGGGGGGGGGGGGGGGGGGGGGGGGGGGGGGGGGGGGGGGGGGGGGGGGDGGGGGGGGGGGGGGGGGGGGGGGGGGFGGGGFGGGGGGGGGGGGGGGGGGGGGFCCFGGFGFGFGFG7FGGFFGGFGGFGFF7E>EFFFFFFFFGFGEGGFFDFFGGEE6EFFFGEF?F<<BFF2<BFFFGG6DDF?:(7:?FG5C:4:>27C014AD???(4
@M00200:205:000000000-AKKM3:1:1101:15910:4160 2:N:0:1
TACAGGGGTATCTAATCCTGTTTGCTCCCCACGCTGTCGCGCATCAGCGTCAGACACAGCCCAGCAGACCGCCTTCGCCACCGGTGTTCTTCCGGATCTCTACGCATTCCACCGCTACACCCGGAATTCCATCTGCCTCTACTGTGCTCAAGCCCAGCAGTTCGCACGGCCGACTCGGGGTTGAGCCCCGAGCTTTCGCCGCACGCTTGCCAAGCCGCCTCCGCGCCCCTTACACCCAATTCGTGAGAGAC
+
CCCCCGGGGGGGGGGGGGGGGGGGGGGGGGGGGGGGGGGGGGGGGGGGGGGGGGGGGGGGGGGGGGGGFFGGGGGGGGGGGGGGGGGGGDGGGGCGGGFGGGGGGDDGGGGGGGGFGGGGGEEGGGGGGGGGGGCGGBGDFGGFF7FEGFGGGGGFFGFFGGFDFEDGFDBBFB5@F?C4<CCCAFGFFGC)>EGGF(58;>>BBFFFFFBA31CC(>71(.4<(8BG)9:??<>:EF:?5<???(4))4(
@M00200:205:000000000-AKKM3:1:1101:15117:4180 2:N:0:1
TACGGGGGTATCTAATCCTGTTTGCTCCCCACACTTTCGTGCCTCAGCGTCAGTCGCGCCCCAGTCACCTGCCTTCGCAATCGGTGTTCTGCGTGATATCTATGCATTTCACCGCTACACCACGCATTCCAGCGACCTCGGGCGAACTCAAGCCCCGCAGTATCAACGGCAGTTCCACGGTTGAGCCGTGGGATTTCACCGCTGACTTACAGGGCCGCCTACGCACCCCTTACACCCAATTCGTGAG
+
CCCCCGGGGGGGGGGGGGGGGGGGGGGGGGGGGGGGGGGGGGGGGGGGGGGGGGGGGGGGGGGGGGGGGGGGGGGGGGG:CFFGGGGGGGGGGGGGGGGGGGGGGGGGGGGGGGGFGGGGGGGGGGCEGGGDGECGGFGF>EED>>DFGFG5EGGEFCD*4=/=?FGE>GFBFEF7AFD>FGCCFCGFFGGF)+AFF4C<?FFF(3<))64?F?GEFGD62::>?GFG)/,3(6.(281(.)-,420
@M00200:205:000000000-AKKM3:1:1101:24952:4181 2:N:0:1
TACGCGGGTATCTAATCCTGTTCGCTCCCCACACTTTCGCTCCTCAGCGTCAGGTCATGCCCAGAGAACCGCCTTCGCCACCGGTGTTCCTCCTGATATCTGCGCATTTCACCGCTACACCAGGAATTCCGTTCTCCCCTGCATACCTCTAGTCTGCCCGTATCGGAAGCAAGCGCCGTGTTAAGCACGGCGTTTTCACTCCCGACGCGACAAACCGCCTACGAGCCCTTTATGACCAATTCGTGAG
+
CCCCCGGGGGGGGGGGGGGGGGGGGGGGGGGGGGGGGGGGGGGGGGGGGGGGGGGGGGGGGGGGGGGGGGGGGGGGGGGGGGGGGGGGGGGGGGGGGGGGGGG@FGGGGGGGGGGFGGGGGGGGGGGGGGGGGGGGGFGDDGGFGFFFGFGGGGGFFFGFGGFFFFGGED58C9EFEFGFGGF@=9FF>DGFFGGDFEFEA8?@<>9B>>>B(8FEBGF?FB?E?E>G42.):4)-<22))6440(3
@M00200:205:000000000-AKKM3:1:1101:25719:4218 2:N:0:1
TACTGGGGTATCTAATCCTGTTCGCTCCCCATGCTTTCGCTCCTCAGCGTCAGTTAATGCCCAGAGACCTGCCTTCGCCATCGGTGTTCCTCCTGATATCTGCGCATTTCACCGCTACACCAGGAATTCCAGTCTCCCCTACATCACTCTAGTCTGCCCGTACCCACCGCAGATCCGGAGTTGAGCCCCGGACTTTCACGGCAGACGCGACAAACCGCCTACGAGCTCTTTAAACCCAATTAGTGAGAGA
+
CCCCCFGGGGGGGGGGGGGGGGGGGGGGGGGGGGGGGGGGGGGGGGGGGGGGGGGGGGGGGGGGGFGGGGFGGGGGGGGGGGGEGGFGGGGGGGGGGGGGGGGGGGGGGGGGGGGFGGGGFGGGFBCEGGGGGGFGDFGFFGFFGFGFGF89DFGFFGGFGG=?DFGGDGFFFBDFFE69@DBFFGC@BGEDEGFFFEG==BA92:@>=>B0:3EE@GF0(6;)3:)>7>2<<4>?C4(()),6.).),-
@M00200:205:000000000-AKKM3:1:1101:18272:4225 2:N:0:1
TACGGGGGTATCTAATCCTGTTCGCTCCCCACACTTTCGCTCCTCAGCGTCAGGATATTCCCAGAGAACCGCCTTCGCCACCGGTGTTCCTCCTGATATCTGCGCATTTCACCGCTACACCAGGAATTCCGTTCTCCCCTGAATACCTCTAGTCTGCCCGTATCGGAAGCAAGCCAGGTGTTAAGCACCTGGTTTTCACTCCCGACGCGACAAACCGCCTACGAGCCCTTTATACCCAGTTCGTGAG
+
CCCCCGGGGGGGGGGGGGGGGGGGGGGGGGGGGGGGGGGGGGGGGGGGGGGGGGGGGGGGGGGGGGGGGGGGGGGGGGEGEGGGFGGEEFGGGGGGGGGGGGGEGGGGGGGGGGGFGGGGGG8EGGGGGGGGFFGGGFDFFGGFFFGEGFEDDFGFFGG5CDDGFFGCDGFEFD4994AFFC>FFGGFFGFF6CGFFFG5=-72>007@FFFFFG:9CB?03676EEG<CDA2<>BC2:?<AFF0((
@M00200:205:000000000-AKKM3:1:1101:17116:4230 2:N:0:1
TACGGGGGTATCTAATCCTGTTTGCTCCCCACGCTTTCGCGCCTCAGCGTCAGTTGTGGTCCAGTTGGCCGCCTTCGCCACCGGTGTTCTTCCCAATATCTACGAATTTCACCTCTACACTGGGAATTCCACCAACCTCTCCCACACTCAAGCCCCGCCGTATCGGATGCCGTTCCCAGGTTGAGCCCAGGCCTTTCACATCCGACGATCAGAGCCGCCTACGCGCCCTTTATACCCACTTCGTGAG
+
CCCCCGGGFGGGGGGGGGGGGGGGGGGGGGGGGGGGGGGGGGGGGGGGGGGGGGGGGGGGGGGGGGGGGGGGGGGGGGGGGGGGGGGGGGGGGGGGGGGGGGGGGCG@AFGGGGGFGGFGGFGGFGGGGGGGFEFGGFGFFFFFGFGFGFG=F?FEDGG>>CCGA>9EEGFFEAFFFFD8FFCGFGGFFGGFFGGGFFGCC@@@FFF9<DFF<3CC9CB:1,:BBGED)*494)66E?119??(,4:
@M00200:205:000000000-AKKM3:1:1101:16375:4245 2:N:0:1
TACTAGGGTATCTAATCCTGTTTGCTCCCCACGCTTTCGCGCCTCAGCGTCAGAACCGGACCAGACAGCCGCCTTCGCCACTGGTGTTCTTGCGAATATCTACGAATTTCACCTCTACACTCGCAGTTCCGCTGTCCTCTTCCGGTCTCAAGCCAACCAGTATCGAAGGCAATTCTGTGGTTGAGCCACAGGCTTTCACCCCCGACTTAATCGGCCGCCTACGCGCCCTTTAAACCCAATTCGTGAGAGA
+
CCCCCGGGGGGGGGGGGGFGGGGGGGGGGGGGGGGGGGGGGGGGGGGGGGGGGGGGGGGGGGGGGGGGGGGGEGGGGGGGGGGGFGGGGGGGGGGGGGGGGGGGGGGFGFFGGGGFGGFGGGGGGGGGGGGGGGDGGFGFFFFFE9=8DDEGGFFFDGDFGGFGD5769D6=6@FFFFGFGFGFFGGFFGGFFFGFFFG@=(9@BF=2)9?EDFGGFGFFF5(59C5DD5?F>AFFGFFBA94,(.,)4:
@M00200:205:000000000-AKKM3:1:1101:16925:4251 2:N:0:1
TACACGGGTATCTAATCCTGTTTGCTCCCCACGCTTTCGCGCCTCAGCGTCAGAACCGGACCAGTCAGCCGCCTTCGCCACTGGTGTTCTTGCGAATATCTACGAATTTCACCTCTACACTCGCAGTTCCACTAACCTCTTCCGGTCTCAAGCCATACAGTATCGAAGGCAATTCTGTGGTTGAGCCACAGGCTTTCACCCCCGACTTATAAAGCCGCCTACGCGCCCTTTATGCCCAATTCGTGAG
+
CCCCCGGGGGGGGGGGGGGGGGGGGGGGGGGGGGGGGGGGGGGGGGGGGGGGGGGGGGGGGGGGEFGGGFEGGGGGGGCGGGGDFGGGGGGGGDGFFGGGGGGGCFGGGGGGGGGFGGGGD@=B+>CFGGGGGGGGGFGFFGGEEDGFGFGGGGFFFGGFGFEGAF7@DCFBFFFFFFGFGGGGFGCFFFC>>CFGF<,:):5>9=BD:C<E6)?C05>??;(8(:5C59?5462<@.((:92,(.,
@M00200:205:000000000-AKKM3:1:1101:6191:4265 2:N:0:1
TACGGGGGTATCTAATCCTGTTTGCTCCCCTAGCTTTCGTGCCTCAGTGTCAGGAGTCGTCCAGAGAGCCGCCTTCGCCACCGGTGTTCTTCCTGATATCTGCGCATTCCACCGCTACACCAGGAGTTCCGCTCTCCCCTGCCTACCTCTAGTCTGCCCGTATCGGAAGCAGGCTCGGAGTTAAGCTCCGAGTTTTCACTTCAGACGTGACGGACCGCCTACGAGCCCTTTAAACCCAATTCGTGAG
+
CCCCCGGGCFGGGGGGGGFGFGGGGGGGDGFDGGGFGGGGG7FGGGGGEFFGFFGGGGGGGGGGGF@FFGGGGGGGGEGFGFEEGGGGG,EGFFFFDEGGGGGGGGGFFGGGGGGFGGGGF6FG?EGFGGDGGGFFGFGFFG8DFFGFG52=;DCAFGD?G65FFA*@ADF5A>AF55@?F6::+>=?FGC>AECDFEG?)/))94740,=@6(=:(/7<072)(/5>*2)4))3:>2:B<A6(1((
@M00200:205:000000000-AKKM3:1:1101:15399:4301 2:N:0:1
TACTAGGGTATCTAATCCTGTTTGCTCCCCACGCTTTCGAGCCTCAGCGTCAGTAATGGACCAGTATGTCGCCTTCGCCACTGGTGTTCTTCCGAATATCTACGAATTTCACCTCTACACTCGGAGTTCCACATACCTCTTCCATACTCAAGATAGCCAGTATCAAAGGCAATTCCAAGGTTGAGCCCTGGGCTTTCACCTCTGACTAAACTATCCGCCTACGCTCCCTTTAAACCCAATTCGTGAG
+
CCCCCGGGGGGGGGGGGGGGGGGGGGGGGGGGGGGGGGGGGGGGGGGGGGGGGGGGGGGGGGGGGGGGGGGGGGGGGGGGGGGGGGGGGGGGGGDEGGGGGGGGCGGGGGGGGGGFGGGGGGGGGEEFGFGGGGGGGFGFFGGFGFGFGFGGFGGFFGGFC+CFFFGGFGFFFFFFFF6DFDF6?F89FFF??DFFFFG@=CF@AEEFF@@EBEGGAFBAFCA*5?4C>FEE4A=DE>B=EFF32>=
@M00200:205:000000000-AKKM3:1:1101:22057:4304 2:N:0:1
TACGGGGGTATCTAATCCCGTTTGCTCCCCTGGCTTTCGCGCCTCAGCGTCAGAAGAGGTCCAGCGAGCCGCCTTCGCCACCGGAGTTCCTGTGAATATCAACGCATTTCACCGCTCCACTCACAGTTCCGCTCGCCCCTACCTCCCTCGAGGCCGTCAGTATCTAAGGCAGTTCCACGGTTGAGCCGCGGGATTTCACCCCAGACTTGACAGCCCGCCTACGCGCCCTTTAAGCCCAATTCGTGAG
+
CCCCCGGGGGGGGGGGGGGGGGGGGGGGGGGGGGGGGGGGGGGGGGGGGEGGGGGGGGGGGGGGGGGGGGGGGGGGGGGGGGGGGGGGGGGGGGGGGGGGGGGGGGGGGGGGGGGFGFGGGGGGGCFGFGGGDEGGEDGFFGGFGFGFGFG*BDGA?EG>EFCFFFCGFGFF646BFF4>FEGFFFG>BGGEDCFDFFGA?2<<???A<<02<0CEFDF<BBF:0C>G)92<69>?A(14<::7150
@M00200:205:000000000-AKKM3:1:1101:16414:4312 2:N:0:1
TACTCGGGTATCTAATCCTGTTTGCTCCCCACGCTTTCGAGCCTCAGCGTCAGTAATGGACCAGTATGTCGCCTTCGCCACTGGTGTTCTTCCGAATATCTACGAATTTCACCTCTACACTCGGAGTTCCACATACCTCTTCCATACTCAAGATAGCCAGTATCAAAGGTAATTCCAAGGTTGAGCCCTGGGCTTTCACCTCTGACACAACTATCCGCCTACGCTCCCTTTACACCCAGCTCGTGAGAGA
+
CCCCCGGEFGGGGCFFGGGGGEFGGGGGGGGGGGGGGGGGGGGGGGGGGFEGGGGDGCEGGGGGGGGGGGGFGGCGGGGGGFGGEGGGGGGGGDEFGGGGGGGFGGGGGGGGGGGFGFGGGFGGGGGGGGCFGGCFFFGFFGGFGFGBFF,DGGDFFFFFD@9@B9?D?3?=7;<FFF+0C8+=;EFFFGF?*@DFFFGEF@@@E@*)0:=@EFGFAG>>5825>EFG4:;*:EE2C>D(0022(6(16(
@M00200:205:000000000-AKKM3:1:1101:12251:4325 2:N:0:1
TACAGGGGTATCTAATCCTGTTTGCTCCCCACGCTTTCGCGCCTCAGCGTCAGAACCGGACCAGACAGCCGCCTTCGCCACTGGTGTTCTTGCGAATATCTACGAATTTCACCTCTACACTCGCAGTTCCGCTGTCCTCTTCCGGTCTCAAGCCAACCAGTATCGAAGGCAATTCTGTGGTTGAGCCACAGGCTTTCACCCCCGACTTAATCGGCCGCCTACGCGCCCTTTAAGCCCAGTTCGTGAG
+
CCCCCGGGGGGGGGGGGGFGGGGGGGGGGGFGGGGGGGGGGGGGGGGGGGGGGGGGGGGGGGGGGGFGGGGGGGGGGGGGGGGGGGGGGFGFGGGGGGGGGFGGGG?FGGGGGGGFFGGF=DGGGGGGGFGGDGGGGFGFFFG>G?8>GFGGDGDFFEGFGGFGFFG6AFFFF@FFFFGFGFGGFGFFFGGF*=74B?FF=@>B>>@2C<?3(:EGBGF;DF?<>G:C)9?2444(;1?,-6122:<
@M00200:205:000000000-AKKM3:1:1101:26450:4329 2:N:0:1
TACTGGGGTATCTAATCCTGTTTGCTCCCCACGCTTTCGAGCCTCAGCGTCAGTAATGGACCAGTATGTCGCCTTCGCCACTGGTGTTCTTCCGAATATCTACGAATTTCACCTCTACACTCGGAGTTCCACATACCTCTTCCATACTCAAGATAGCCAGTATCAAAGGCAATTCCAAGGTTGAGCCCTGGGCTTTCACCTCTGACTAAACTATCCGCCTACGCTCCCTTTCAGCCCAATTCGTGAG
+
CCCCCGGGGGGGGGGGGGGGGGGGGGGGGGGGGGGGGGGGGGGGGGGGGGGGGGGGGGGGGGGGGGGGGGGGGGEGGGGGGGGCFFGGGGGGGGGGGGGGGGGGDGGGGGGGGGGFGGGGGGGDGGGGGGGG+AFGF?ADFGGFGFGFGFED9AFFFGGFCFF@99=D?GFFFF?FF@DDEF?FBEDFFF6D?EGGFCG@@C@>*8:C*181ACGE=DFF55-95CEGC>76<*:)=59(9@BEF(0
@M00200:205:000000000-AKKM3:1:1101:15249:4356 2:N:0:1
TACGAGGGTATCTAATCCTGTTTGCTCCCCACGCTTTCGCGCCTCAGCGTCAGGACCGGACCAGAGAGCCGCTTTCGCCACCGGTGTTCCACCCAATATCTACGAATTTCACCTCTACACTGGGTATTCCACCCTCCTCTTCCGGCCTCCAGCCAAAGAGTATCGGCCGCACCTCCGGGGTTGAGCCCCGGGCTTTCACGCGCCGACTGCCTTGGCCGCCTACGCGCCCTTTATCCCCAATTCGTCAG
+
CCCCCGGGGGGGGGGGGGGGGGGGGGGGGGGGGGGGGGGGGGGGGGGGGGGGEGGGGGGGGGGGEE<FGGGG+@=FGGCF7FEGGEGDGFEFEGG=EGGGGGEFC@:FGFFGGFGFGGGG;EEC=EGGGGFGGGGGEFGFFEGEGEDAGFGFGGFFFB9FFGCGA5DEDG>AD<AA/@>ABCCF)AF>EGGFBG5DFFFD(7929B6;B??2:0+<:7>6<-2)(*8>DC().-)5F4,(3)-(.(-4
@M00200:205:000000000-AKKM3:1:1101:11100:4371 2:N:0:1
TACTCGGGTATCTAATCCTGTTTGCTCCCCACGCTTTCGAGCCTCAGCGTCAGTAATGGACCAGTATGTCGCCTTCGCCACTGGTGTTCTTCCGAATATCTACGAATTTCACCTCTACACTCGGAGTTCCACATACCTCTTCCATACTCAAGATAGCCAGTATCAAAGGCAATTCCAAGGTTGAGCCCTGGGCTTTCACCTCTGACTAAACTATCCGCCTACGCTCCCTTTAAACCCAATTCGTGAGAGA
+
CCCCCGGGGGGGGGGGGGGGGGGGGGGGGGGGGGGGGGGGGGGGGGGGGGGGGGGGGGGGGGGGGGGGGGGGGGGGGGGGGGGGGGGGGGGGGGGGGGGFGGDGGGGGGGGGGGGFCGGDAEGGGGGFFGGGGGGGGFGEFFGBDFGFGFGGGGGFFGFFGF7FFFFGFFFFBEFFFDFFFGCD5FCFFF?FB:9FFEGFBCFFFFEFEE@AAAFE=>DAFCFF=EAFGGFE6;>=*6:54EDFBFF?3>
@M00200:205:000000000-AKKM3:1:1101:13698:4373 2:N:0:1
TACCCGGGTATCTAATCCTGTTTGATCCCCACACTTTCGTGCCTCAGCGTCAGTTGAAGTCTAGTAAGCTGTCTACACTATCGGTGTTCTTGACGATATCTAAGCATTTCACCGCTACACCGTCAATTCCGCCTACCTCGACTCCACTCAAGCCCATCAGTATCAATCCCACCCTCCCGGTTAAGCCGGGATATTTCAGAACTGACTTAATAGGCCGCCTACGCACCCTTTAAGCCCAATTCGTGAGAGA
+
CCCCCGGGGGGGGGGGGGGGGGGGGGGGGGGGGGGGGGGGGGGGGGGGGGGGGGGGGGGGGGGGGGGGGGGGGGGGGGGGGGGGGGGGGGGGGGEGGGGGFGGGGGGGGGGGGGGEGGGGGEGGGGGGGGGGGGGGCFE>DEGFGFGFGFGGGGGFFGGFGGEGFFGG?FFFFFFFFFGFGGGGFFG>BDEDFGGGFEG<CBE9EFFCE6AEC3D>:>DFDD=B9E?G7CEFFFEFF<;(931=311)42
@M00200:205:000000000-AKKM3:1:1101:13534:4382 2:N:0:1
TACTCGGGTATCTAATCCCGTTTGCTCCCCTAGCTTTCGCGCCTCAGCGTCAGAAAAGGTCCAGCACGCCGCTTTCGCCACCGGAGTTCCTGTAGATATCAACGCATTTCACCGCTCCACCTACAGTTCCGCATGCCCCTACCTTCCTCGAGGCCGTCAGTATCTAAGGCAGTTCCACGGTTGAGCCGTGGGATTTCACCACAGACTTGACAGCCCGCCTACGCGCCCTTTCCACCCCGTTCGTTAGAGA
+
CCCCCGGGGGGGGGGGGGGGGGGGGGGGGGGGGGGGGGGGGGGGGGGGGGGGGGGGGGGGGGGGGGGGGGGGGGGGGGGGGGGGGGGGGGGGGGGGGGGGFFGGGDGGGGGGGGGAGGGGGGGGGGGGGGGGGGGGGFGDFGGFGFGFGFGGGGGFEGDDGFFGEFGG>89>F5FA69C?F549*>;BFGG:;FFFFFG=BDFDEFEE3<;E@@GE0<>0231),C7D3C:).46:>6(-.3?0(-1)))
@M00200:205:000000000-AKKM3:1:1101:18071:4402 2:N:0:1
TACAAGGGTATCTAATCCTGTTTGCTACCCACGCTTTCGAGCCTCAGTGTCAGTTACAGTCCAGAGAGCCGCTTTCGCCACCGGTGTTCCTCCATATATCTACGCATTTCACCGCTACACATGGAATTCCACTCTCCTCTACTGCACTCAAGTCTAACAGTTTCCAATGCACACAATGGTTGAGCCACTGCCTTTTACATCAGACTTATTAAACCACCTGCGCTCGCTTTAAACCCAGTTCGTGAG
+
CCCCCGGGGGGGGGGGGGGGGGGGGGGGGGGGGGGGGGGGGGGGGGGGGGGGGGGGGGGGGGGGGGGGGGGGGGGGGGGGGGGGGGGGGGGGGGGGGGGGGGGGGGGGGGGGGGGFGGGGGGGGGGGGGGGGGGGGGFGFFGGFGFGFGBGGGGGFFGGFGGFFEFGGFDFFFFFFFFDFGGFGFEGFFGGFFFDFFFGCC=@=@ECCCE@ECC6DCC9CD>)3-;@CG>E6CF2==2=9<@DF@D
@M00200:205:000000000-AKKM3:1:1101:5059:4407 2:N:0:1
TACGAGGGTATCTAATCCTGTTTGCTCCCCACGCTTTCGAGCCTCAGCGTCAGTAATGAGCCAGTGTGTCGCCTTCGCCACTGGTGTTCTTCCGAATATCTACGAATTTCACCTCTACACTCGGAGTTCCACACACCTCTCTCATACTCAAGACACCCAGTATCAAAGGCAATTCCGAGGTTGAGCCCCGGGATTTCACCCCTGACTCAACTGTCCGCCTACGATCCCTTTACACACAATTCGTCAGAGAC
+
ACCCCFFEGGGGGEGGGGGGGGFGGGGGGGGGGGGGGGGGGGGGGGGGGFGGGGGGGGCFGGGGEGG9AFGGGGGGGGGGGGGGGGGGGGGGGGEGGFGGGFGFGGFGGGGGFGGFGG8FGGGGGEEGGGF=8C8EC*=0*=A?@9DEGFF?DGFFFC8?GGCFEFGG5EFDDFFBFE6>FGCFAD6?5DCAEEECFEFFD2)4:>=*.:4A30?CDCE@FF2)(=8C*;)47CA);(3)7)//(383;((
@M00200:205:000000000-AKKM3:1:1101:11550:4426 2:N:0:1
TACCAGGGTATCTAATCCTGTTCGCTCCCCACGCTTTCGCGTCTCAGCGTCAGTACCGTCCCAGCGAGCTGCCTTCGCCATTGGTGTTCCTCCTGATATCTGCGCATTTCACCGCTACACCAGGAATTCCACTCGCCTCTTCCGGACTCGAGCCGAACAGTATCCACCCGCCTCCCGGCGTTGAGCCCCGGGCTTTCAGAGCGGACTTACTAGGCCGCCTCCACGCGCTTTACGCCCAGTTCGTGAGCGAT
+
CCCCCGGCGGGGGGGGGGGGGGGGGGGGGGGGGGGGGGGGGGGGGGGGGGGGGGFGGGGGGGGFGE@FGGFGGGGDDGGEEFGGGGGGGGGGGGGCFGGGGGGGGDGGGGGGGEE>DEGGGGCGGFGGGFGFGG?EEEGFBDFDGBGFG?FDGD0:?EGFGCEGEFGDE**=EAABB>*2=:C*6ACFFG5BB5=9=)2);@>9(((.6A:)).AF>D>0(.,04C)/)/(-4166G,(56),860((-4.
@M00200:205:000000000-AKKM3:1:1101:22363:4428 2:N:0:1
TACGAGGGTATCTAATCCTGTTTGCTCCCCACGCTTTCGAGCCTCAGCGTCAGTAATGGACCAGTATGTCGCCTTCGCCACTGGTGTTCTTCCGAATATCTACGAATTTCACCTCTACACTCGGAGTTCCACATACCTCTTCCATACTCAAGATAGCCAGTATCAAAGGCAATTCCAAGGTTGAGCCCTGGGCTTTCACCTTTGACTAAACTCTCCGCCTACGCTCCCTTTCAACCCAGTTCGTGAG
+
CCCCCGGGGGGGGGGGGGGGGGGGGGGGGGGGGGGGGGG<BFCFGGGGGGGGGGGDFGGGGGGGEGGGGGGGGGGGGGFGGGGGGGGGGGGGGGFFGGFGGGGGGGGGGGGGGCFFGGGG9,@E@CGGFF8A8DCFFFGFFGGFFFFFGFFCED=<===9D@D@*+A8DGFDFB?9;+=9CFGC*6DDDCG?F6CCFF:@@)*1;CE@653***75>5@@==9*5;D4*5B6>@:(;6B(6?@5-3(
@M00200:205:000000000-AKKM3:1:1101:7768:4436 2:N:0:1
TACAGGGGTATCTAATCCTGTTTGCTCCCCACGCTTTCGCGTCTCAGCGTCAGTGTCGTCCCAGCGAGCTGCCTTCGCCATTGGTGTTCCTCCCGATCTCTACACATTTCACCGCTACACCGGGAATTCCAGTCTCCTCTCCACCCCTCCAGACCGGCAGTTTCGGAGGCCCTTCTGCGGTTGAGCCGCAGGCTTTCACCACCGACTTGCCGCTCCGCCTACACGCCCTTTAAACCCCGTCCGTGAGACC
+
CCCCCGGGGGGGGGFGGGGGFGGGGGGGGGGGGGGGGGGGGGGGGGGGGGGGGGGGGGGGGGGGGGGGDGGGGGGGFFGGGGGGFGGGGGFGGGGGDGGGGGGGGGGCGGGGGGGFGGGGGGGGGEFGGGGGGGGGDFGFFFGFG>DFGFGFGGGFFGCAFGFG=?>85EF2FFFFCFG><>:66FEBEGGEFFFDFFGF322>@(6<AC126,:8:DF?:10?:EFD)*.<)--2;21(((48:(1-)(
@M00200:205:000000000-AKKM3:1:1101:14791:4450 2:N:0:1
TACTAGGGTATCTAATCCTGTTTGCTCCCCACGCTTTCGAGCCTCAGCGTCAGTAATGGACCAGTATGTCGCCTTCGCCACTGGTGTTCTTCCGAATATCTACGAATTTCACCTCTACACTCGGAGTTCCACATACCTCTTCCATACTCAAGATAGCCAGTATCAAAGGCAATTCCAAGGTTGAGCCCTGGGCTTTCACCTCTGACTAAACTATCCGCCTACGCTCCCTTTAAGCCCAGTTCGTGAGAGAC
+
CCCCCGGGGGGGGGGGGGGGGFGGGGGGGGGGGGGGGGGGGGGGGGGGGGEDGGCCFGFGFGGGGGGGGGGGCGGGGGGGGGGGFGGEGGGGGGGFGGFGGGGFGGFGGGGGGGGFGGGGGGGEFGGFGGGFGGGGGBFEFGGFGFGEGFGFG6DFF@8DFGFGDC?FFGF8DDDFD2AFF9?FFG?DFG6DF88DFCFE5CE@AE5A*5@ACEF6AGE=DC5B2:@CC849AEBBGF-0**/(/;=C@B(
@M00200:205:000000000-AKKM3:1:1101:10667:4451 2:N:0:1
TACAAGGGTATCTAATCCTGTTTGATCCCCACGCTTTCGTGCCTCAGCGTCAATCGCTGCGCAGTGAGCTGCCTTCGCAATTGGTGTTCTATGTCATCTCTAAGCATTTCACCGCTACATGACATATTCCGCTCACCTTCACAGTATTCAAGACAGAGAGTATCCACGGCAGTTTCCGAGTTAAGCTCGGAGATTTCACCACGGACTTCCCTGCCCGCCTACGCACCCTTTCAACCCAGTTCGTGCG
+
CCCCC9EGGGGGGGFGGGGGGGGGGEGFGGGGGGGGGGGGCFFGDFGGGFGGGFFDFGCGGGEFCGGGGGGFFAFGGGC@@FFGF<FGGG;FFGGFGGGGGGFCFFGGGGFGGGGFGGCFEFGCFFG8FGCCDGCFC5@DFGGBG7DEG9DGFFDFFE65A8BCEBFGDG58:*?=FEGBFGGGFFGFB>EBEFGFFFGEF955>AAEE*:*07DFADB2(78E2:85C*;)79?@8074/97;0(.
@M00200:205:000000000-AKKM3:1:1101:19086:4469 2:N:0:1
TACTGGGGTATCTAATCCTGTTTGCTCCCCACGCTTTCGAGCCTCAGCGTCAGTAATGGACCAGTATGTCGCCTTCGCCACTGGTGTTCTTCCGAATATCTACGAATTTCACCTCTACACTCGGAGTTCCACATACCTCTTCCATACTCAAGATAGCCAGTATCAAAGGCAATTCCAAGGTTGAGCCCTGGGCTTTCACCTATGACTAAACTATCCGCCTACGCTCCCTTTAAGCCCAGTTCGTGAGAG
+
CCCCCGGGGGGGGGGGGGGGGGGGGGGGGGGGGGGGGGGGGGGGGGGGGGGGGGGGGGGGGGGGGGGGGGGGGGGGGGGGGGGGGGGGGGGGGGGGGGGGGGGGGCEGGGGGGGGFGGGGGGGCFGGGGAGGGGGGGFGFFF8DCD8EFFGFDGGFBDFFGGBGEFGGFGFDFFFFFFG?FFGGBECFFGGFBC79C=CEB)3>EEEE5CEFFFGG=FE9AC=DAEBGGGFEE4*)=>9BFFF>FEFE=
@M00200:205:000000000-AKKM3:1:1101:5446:4477 2:N:0:1
TACCCGGGTATCTAATCCCGTTCGCTCCCCTAGCTTTCGCGCCTCAGCGTCAGTCACTGTCCAGGTAGCCGCCTTCGCCGCAGGTGTTCCTCCCAATATCTACGCATTTCACCGCTACACTGGGAATTCCACTACCCCCTCCAGGCCTCAAGCAAAACAGTTTCAGATGCAATTCCCGAGTTAAGCCCGGGGCTTTCACATCTGACTTGTCAAGCCGCCTACGCGCCCTTTATACCCCAGTCCGTGAGAGC
+
CCCCCGGGGGGGFGGGGGGGGGFGGGGGGGGGGGGFFEGGGGGGGGGGGGGGGGDCGGFFGGGGGGCCFFGCFGGGGGGGGGEG=FGGGGGGGGGGCFGGGGFGGGGGGGFGFGGE8FFGGGGGGGGGGGGE9DGG?DC5@>DFF*=D8DGGFGGFD=6*727CECF:+;C59C8B95DFFCGFAEFFF45>BEFFFFGCCE>**/88=67?3=F86)=@((3)6C5>><?4<B49@64::)46(-1<),-
@M00200:205:000000000-AKKM3:1:1101:18415:4497 2:N:0:1
TACAGGGGTATCTAATCCTGTTTGCTCCCCACGCTTTCGAGCCTCAGCGTCAGTAATGGACCAGTATGTCGCCTTCGCCACTGGTGTTCTTCCGAATATCTACGAATTTCACCTCTACACTCGGAGTTCCACATACCTCTTCCATACTCAAGATAGCCAGTATCAAAGGCAATTCCAAGGTTGAGCCCTGGGCTTTCACCTCTGACTAAACTATCCGCCTACGCTCCCTTTACGCCCAATTCGTGCGAGA
+
CCCCCGGGGGGGGGGGGGCGGGGGGGGGGGFFFGGGGGGGGGGGGGGGGGGGGGGGGGGGGGGGGGGFFGGGGGGGGGGGGGGGGGGGGGGGGEGGGGGGGGGGGGGGGGGGFGGFGGGGFFECGCEGGGGFGFGGGFGEDGGFEDGFGFGGAFFDDGDDFGEGEFGGBFFDFFFFFFG?FFFDBFEFFFD5:FGGFCGFEDFFFF5;6));CEGGAGF55=>A4CBGG8)**/2>EF=@>>9.6(((.:
@M00200:205:000000000-AKKM3:1:1101:15610:4522 2:N:0:1
TACCAGGGTATCTAATCCTGTTTGCTCCCCACGCTTTCGCACATGAGCGTCAGTATTGGTCCAGGAAGTCGCTTTCGCCACTGATGTTCCTTCCGATATCTACGCATTTCACCGCTACACCGGAAATTCCACTTCCCTCTCCCATACTCTAGCAATGCAGTCTCGAATGCAGTTCCCAGGTTAAGCCTGGGGATTTCACACCCGACTTGCAAAGCCGCCTACGCGCGCTTTAAGCCCAGTTCGTGAG
+
CCCCCGGGGGGGGGGGGGGGGGGGGGGGGGGGGGGGGGGGEFGGGGGGGGGGGGGGGGGGGGGGGGGGGGGGGGGGGGGGGGGGGGGGGGGGGGGGGGGGGGGGGGGGGGGGGGGFGGGGGGEGFGGGGGGGGGGGGFGFFGGFGFGFGFGFGGDDFGGFGGEGEFG??EFFFFBFDFFFGG8DAFFFFFGFFGCGFFGFFF=AF5=>=E@ECBFFAGFD2>=B2CBD2*3C<EF@G;,.9CF?((8
@M00200:205:000000000-AKKM3:1:1101:14967:4550 2:N:0:1
TACCAGGGTATCTAATCCCGTTTGCTCCCCACGCTTTCGCGCCTCAGCGTCAGGGAATGCCCAGAGACCCGCCTTCGCCACCGGTGTTCCTCCCGATCTCTACACATTTCACCGCTACACCGGGAATTCCAATCTCCTCTGCATCCCTCAAGAACGGCAGTATCGGCCGACGTTCTTCGGTTGAGCCGAAGGATTTCACGACCGACTTGCCATCCCGCCTACGCGCCCTTTAAGCCCAATCCGTGAGAGC
+
CCCCCGGGGGGGGGGGGGGGGGGGGGGGGGGGGGGGGGGGGGGFGGGGGFEFGGGFGGGGGGGFGGGGGGGGGGGGGGGGGGGGGGGGGGGGGGGDBFCCGA?EFGGGGGDFGGGFGGGGGEGGGGGGGFDFFGGGGFFCDGGFGFGEGFGCCDFDEG>5:C*<>DGGFGDABBF>AFGEFEGCFGGFFGGDFFFGFEF@F9FF@02(-226ABCCFGE66::;(8BGCC)5)62,:?:.((43:(2))(
@M00200:205:000000000-AKKM3:1:1101:13454:4565 2:N:0:1
TACTGGGGTATCTAATCCTGTTTGCTCCCCACGCTTTCGCGTCTCAGCGTCAGTATCCGACCAGGGGGCCGCCTTCGCCGCAGGTGTTCCTCCCGATATCTACGCATTTCACCGCTACACCGGGAATTCCACCCCCCTCTTCGGTACTCTAGCTTGCCAGTTTCATGCGCACTTCCCCGGTTGAGCCGGGGGATTTCACACATGACTTAACAAACCGCCTACACGCCCTTTACACCCAATTCGTGAG
+
CCCCCGGGGGGGGGGGGGGGGGGGGGGGGGGGGGGGGGGGGGGGGGGGGGGGGGGGGGGGGGGGGGGGGGGGGGGGGGGGGGGGGGGGGGGGGGGGGGGGGGGGGGGGFGGGGGGFGGGGGGGGGGGGGGGGGGGGGFG@FGGFG>CEFFGFGGGFFGGFGG?FFFFG>CBFFFFAFFGFGGGC;FGBFDGFFGCFFFGF?FFFAD<<<DFBFFGG>G@6:???<G7C17:BAAB:G?(.<<:>6?6
@M00200:205:000000000-AKKM3:1:1101:23365:4566 2:N:0:1
TACTGGGGTATCTAATCCCGTTTGCTCCCCTGGCTTTCGCTCCTCAGCGTCAGTGTTGGTCCAGGATGCCGCCTTCGCCACCGGTGTTCCTCCAGATATCTACGCATTTCACCGCTACACCTGGAATTCCGCATCCCTCTCCCAAACTCAAGCCATCCAGTATCAGACGCAGTTCCCCGGTTAAGCCGAGGGATTTCACGTCTGACTTAGTTGGCCACCTACGAGCCCTTTATACCCAATTCGTGAG
+
CCCCCGGGGGGGGGGGGGGGGGGGGGGGGGGGGGGGGGGGGGGGFFFGGGGGGGGGGGGGGGGGGGGGGGGGGGGGGGGGGGGGGGGGGGFGGGFGGCFGGGGGGEGGGCGGFGGFGGGGGGGGGGGGGGGGGCDCGFGFFGGFGFGBFFFFGGFFFGGFGGFDEFGGFGFFFFFF??DDEG>7BGGFFGGFFGGFFEGFFFF@ECEE:>C*0>FFEGF;E@?DFGFGF7@<5))<EE;@EF@8:(:
@M00200:205:000000000-AKKM3:1:1101:24405:4575 2:N:0:1
TACTGGGGTATCTAATCCTGTTTGCTCCCCACGCTTTCGAGCCTCAGCGTCAGTAATGGACCAGTATGTCGCCTTCGCCACTGGTGTTCTTCCGAATATCTACGAATTTCACCTCTACACTCGGAGTTCCACATACCTCTTCCATACTCAAGATAGCCAGTATCAAAGGCAATTCCAAGGTTTAGCCATGGGCTTTCCCCTCTGACTAAACTATCCGCCTACGCTCCCTTTACACCCCATTCGTGAG
+
CCCCCGGGGGGGGGGGGGGGGGGGGGGGGGGGGGGGGGGGGGGGGGGGGGGGGGGGGGGGGGGGGGGGGGGGGGGGGGGGGGGGGGGGGGFGGFFGGGFGGGGGGGGGGGGFGGCDFFGGGGGEFEGCFGGGFGGGGFGFFGGFGFGFGFC6@=DFCGF?@=E9DFGGBGFBFB?<C96*@E+++@A+0==*9ADG5*@@5>@EEF@AEFFF@*@D5C*):8=BFEED0:>=E?:BD(6=***05(/
@M00200:205:000000000-AKKM3:1:1101:19949:4582 2:N:0:1
TACGAGGGTATCTAATCCCGTTTGCTCCCCTGGCTTTCGCGCCTCAGCGTCAGTGTCAGCCCAGCAACCCGTCTTCACCTCAGGTGTTCCTCTTGATATCTACGCATTTCACCGCTACACCAAGAATTCCGATTGCCCCTTCTGCACTCTAGCACATCAGTATCAGCTGGCCGTTCCAAGTTGAGCTTGGAGATTTCACAGCTGACTTAACACGCCGCCTACGCGCCCTTTACACCCAATTCGTGAGAGA
+
CCCCCGGGGGGGGGGGGGGGGGGGGGGGGGGGGGGGGGGGGGGGGGGGGGGGGGGGGGGGGGGGGGGGGGGGGGGGGGGGGGGGGGFGGGGGGGGGGGFGGGGGGGGGGGGGGGGFGGGGGGGGGGGGGGGGGGCGFFGFFGGFGFGBFFGGGGGFFGGFGGFGFFGGFGFDFFFFFFGFGE7+;AGFFGGFFGFECAECEFFFFD@EFFFFFFGGFGFDFFFBBGFGDCFFCE<@G?@F348485?;@;
@M00200:205:000000000-AKKM3:1:1101:11802:4583 2:N:0:1
GACACGGGTATCTAATCCTGTTTGCTCCCCACGCTTTCGAGCCTCAGCGTCAGTAATGGACCAGTATGTCGCCTTCGCCACTGGTGTTCTTCCGAATATCTACGAATTTCACCTCTACACTCGGAGTTCCACATACCTCTTCCATACTCAAGATAGCCAGTCTCAAAGGCAATTCCACGGTGGAGCCATGGGCTTTCACCTCTGACTACACTACCCGCCTACGCTCCCTTTCAACCCAATCCGTGAGAGA
+
-@CCCGEEEEFGDE6FFGGGD,@FFGGFFF,C@E,@,E,FBFGGGFGGGEGGGFGGF,C<EF,CFFF<FGGGGGGGGGEGCEEGGFGEG9DEECFG@FDCFCEFE=FGGG9EFFG5=FCFFFCE==E8FG8D6=?FG+,18DFFG+=D?+@FG89+=>F5=+*6*C+3*895?D?FD88*@++6*8C*<;C*0:FFFEGF@B85*:*;85C58)7:8;>D24:@<EAFF73**9*56((3((,32((.64
@M00200:205:000000000-AKKM3:1:1101:11333:4589 2:N:0:1
TACAAGGGTATCTAATCCTGTTTGCTCCCCACGCTTTCGAGCCTCAGCGTCAGTAATGGACCAGTATGTCGCCTTCGCCACTGGTGTTCTTCCGAATATCTACGAATTTCACCTCTACACTCGGAGTTCCACATACCTCTTCCATACTCAAGATAGCCAGTATCAAAGGCAATTCCAAGGTTGAGCCCTGGGCTTTCCCCTCTGACTAAACTATCCGCCTACGCTCCCTTTAAACCCAATTCGTGAG
+
CCCCCGGGGGGGGGGGGGGGGGGGGGGGGGGGGGGGGGGGGGGGGGGGGGGGGGGGGGGGGFGGGGGGGGGGGGGGGGEGGGGGGGGGGFGGGGGGGGGGGGGGG=FCGGGGGGGFGGGGGGGCFGGGGGGGGGGGGFGFFGGFFFGFGFGGGGGFF8+9DG>GFFFGBFF5DE+DF96DFGC?5DF5:D65:@?F8*58=AFFFFF;*30>A=E8=CBFFD5A2=?F>C4*//>:ED936/:>6(5
@M00200:205:000000000-AKKM3:1:1101:21233:4591 2:N:0:1
TACGAGGGTATCTAATCCTGTTCGCTCCCCACACTTTCGCTCCTCAGCGTCAGGTAATGCCCAGAGAACCGCCTTCGCCACCGGTGTTCCTCCTGATATCTGCGCATTTCACCGCTACACCAGGAATTCCGTTCTCCCCTGCATACCTCCAGTCTGCCCGTATCGAAAGCAAGCCAGGTGTTAAGCACCTGGTTTTCACTCCCGACGCGACAAACCGCCTACGAGCCCTTTACACCCAGTTCGTGAGAGAC
+
CCCCCGGGGGGGGGGGGGGGGGGGGGGGGGGGGGGGGGGGGGGGGGGGGGGGGGGGGGGGGGGGGGGGGGGGGGGGGGGGGGGGGGGGGGGGGGGGGGGGGGGGGGGGGGGGGGGEDGGGGGGGGGGGGGGGGGGGGFGFFGGFFFGEDFGDGGGFFGG5=?DGAFFEFGFFFB?FF5DFGGGGCFGFFGGFFGFDFFECFFF99:=@=@FF1@FGFGFF68DB@G399>?A>BB:GB?2A2618::4>6(
@M00200:205:000000000-AKKM3:1:1101:10117:4591 2:N:0:1
TACAAGGGTATCTAATCCTGTTTGCTCCCCACGCTTTCGAGCCTCAGCGTCAGTAATGGACCAGTATGTCGCCTTCGCCACTGGTGTTCTTCCGAATATCTACGAATTTCACCTCTACACTCGGAGTTCCACATACCTCTTCCATACTCAAGATAGCCAGTATCAAAGGCAATTCCAAGGTTGAGCCCTGGGCTTTCACCTCTGACTAAACTATCCGCCTACGCTCCCTTTACGCCCAGTTCGTGAGAGAC
+
CCCCCGGGGGGGGGGGGGGGGGGGGGFGGGGGGGGGGGGGGGGGGGGGGGGGDGFGFFGFGGGGGGGGGGGGGGGGGGGGGGFGFGGGGGG9=FGCEGFGFGAFGGGGDGGGGGGFGGGGGFFGGEEFCGFFFFFGGFGBFGGFGFGEDFGDED=DDCFFGGEGFF8D5EFDFB+=F9DD>9F+*@E<DG6FFEC687C*88@EEFA*:58C5EDGDCDA=58@4*@F9::*9>A2E@B;?FD92B2*.,(
@M00200:205:000000000-AKKM3:1:1101:15490:4611 2:N:0:1
TACGAGGGTATCTAATCCTGTTTGCTCCCCACGCTTTCGAGCCTCAGCGTCAGTAATGGACCAGTATGTCGCCTTCGCCACTGGTGTTCTTCCGAATATCTACGAAGTTCACCTCTACACTCGGAGTTCCACATACCTCTTCCATACTCAAGATAGCCAGTAACAAAGGCAATTCCAAGGTTGAGCCCTGGGCTTTCACCTCTGACTAAACTATCCGCCTACGCTCCCTTTCAGCCCAGTTCGTGAGCCAC
+
<,BAB6:@6,CEDFF9<F9FGGGCGC<EGGGGBFED<FGFGGG?CF@@+8B6FC,CFFDGGF@ADFGDGGGGFEGGGEG7:FDE,AC?A;D9?FG:@DFFD=<AC,,9,9,CB==+=E=A=EFD+@BDFGFGGGFGG+@88EGFGFGFGFFGGGDDF4=;DC*?DFFG*6:5*0+BDDDFA,=?FGFDFGF??66CFEF@==@E7;9*8:CA;*>D5;@=)-<A9EFF4+)*1**065(09>=2((-((/(
@M00200:205:000000000-AKKM3:1:1101:24772:4619 2:N:0:1
TACTCGGGTATCTAATCCTGTTTGCTCCCCACGCTTTCGAGCCTCAGCGTCAGTAATGGACCAGTATGTCGCCTTCGCCACTGGTGTTCTTCCGAATATCTACGAATTTCACCTCTACACTCGGAGTTCCACATACCTCTTCCATACTCAAGATAGCCAGTATCAAAGGCAATTCCAAGGTTGAGCCCTGGGCTTTCACCTCTGACTAAACTATCCGCCTACGCTCCCTTTACACCCACTTCGTGAG
+
CCCCCGGGCGGGGGFFGGGGGGFGFGGGGGGGGGGGGGEGF7FFGGGGGGGGGGGGGGFGGEDGGGFFGGGGGGGFGGGGGGGFGGGGGGGGGGG:EF=;CEF7F8ECGGGGGGGFFGCF9DGEFECGGGDDF8DE8+EEFGGFG7?DDFD6@D9?FFFFEC7FCFGF5FFDFDFFFFGFGC?6*@D5D6=DFF7DFFFECF@@EEC=@8C=*>FFDGFA5@A>):?F?C>=EFFBGB(-07@:@ED
@M00200:205:000000000-AKKM3:1:1101:20073:4620 2:N:0:1
TACTCGGGTATCTAATCCCGTTTGCTCCCCTGGCTTTCGCTCCTCAGTGTCAATGCCGGTCCAGGATGCCGCCTTCGCCACCGGTATTCCTCCAGATATCTACGCATTTCACCGCTACACCTGGAATTCTGCATCCCTCTCCCGGATTCAAGCCATCCAGTATCGGATGCAGTTCCCAAGTTGAGCCTGGGGCTTTCACACCCGACTTAGTTGGCCACCTACGAGCCCTTTACTCCCAATTCGTGAGAGAC
+
CCCCCEGGGGGGGGGGGGGGGGGGGGGGGGGGGGGGGGD7FFGGGGGGGGGGGGGFCEGGGGGGGGD8EFE7FGEFGGGGGFGGGGGGGGE?AF,EFGGFGGGFCEEEEFFGGDC>CEDFDG,8A8DGGGF8DCF8EFGFFC@>CADDGFF?FGGBF,=+E@FGD>8E58?AF@9CFF?ACEEDACE9***3*@CFFAFF)-:=2=A9C4C?*8:CEGF35==>=E37*26;.)1/=3(()1(/6(,/6;(
@M00200:205:000000000-AKKM3:1:1101:20620:4646 2:N:0:1
TACTGGGGTATCTAATCCTGTTTGCTCCCCACGCTTTCGAGCCTCAGCGTCAGTAATGGACCAGTATGTCGCCTTCGCCACTGGTGTTCTTCCGAATATCTACGAATTTCACCTCTACACTCGGAGTTCCACATACCTCTTCCATACTCAAGATAGCCAGTATCAAAGGCAATTCCAAGGTTGAGCCCTGGGCTTTCACATCTGACTAAACTATCCGCCTACGCTCCCTTTAAACCCAATTCGTGTGAGA
+
CCCCCGGGGGGGGGGGGGGGGGGGGGGGGGGGGGGGGGGGGGDGCGGGGGGGGGC@<9FDGGGGAA<B<<FGGGGGGGGGGGGGGGFGGFGGGG@FGGGGFGGGC8FGGFGG<FFFGGGGA8EGGDEGFGGA+9=EGFGFFFGF,D?=F9FG=?D5=BDDECEFFFF,?=?DFDFFFFGFGGFFFFGFFGFFFGEFFFG77@EECE<*:8C;C*@<=FED=C=B@EDFFCB=4997EDFDECB0/(/8?4
@M00200:205:000000000-AKKM3:1:1101:8648:4656 2:N:0:1
TACGGGGGTATCTAATCCTGTTTGCTACCCACGCTTTCGAGCCTCAGTGTCAGTTACAGTCCAGAGAGCCGCTTTCGCCACCGGTGTTCCTCCATATATCTACGCATTTCACCGCTACACATGGAATTCCACTCTCCTCTACTGCACTCAAGTCTAACAGTTTCCAATGCACACAATGGTTGAGCCACTGCCTTTTACATCAGACTTATTAAACAACCAGCGCTCGCTTTAAACCCAATCCGTGAGAGAT
+
CCCCCGGGGGGGGGGGGGGGGGGGGGGFFGGFGGGGGGGGGGGGFFGGGGGGGFGFGGGGGGGGGGGGFGGGGGGGGGGGGGGGGEGGGGGGGFGGGGGGGGGGDEEEGFDFFEE>CFGGGGGGFGGGGFGGGG?DGFFEFFGFGFGFGFGDEFGFFGGFEGFDEFF8*=BCF=BFFFFFGGGGFGGFAD9FFCFGFFG5AEE67)*11:E<EF9D);*-(/-88:)**7>EC43;E2((/28(1(9624
@M00200:205:000000000-AKKM3:1:1101:10291:4674 2:N:0:1
TACACGGGTATCTAATCCTGTTTGCTCCCCACGCTTTCGAGCCTCAGCGTCAGTAATGGACCAGTATGTCGCCTTCGCCACTGGTGTTCTTCCGAATATCTACGAATTTCACCTCTACACTCGGAGTTCCACATACCTCTTCCATACTCAAGATAGCCAGTATCAAAGGCAATTCCAAGGTTGAGCACTGGGATTTCACCTCTGACTAAACTATCCGCCTACGCTCCCTTTACACCCAATTCGTGAGGGA
+
CCCCCGGGFGGGGGGGGGGGGGGGGGGGGGGGGGGGGGGGFEGGGGGGGDGGGGGGGGGGGGGGFGGGGGGGGGGGGGFGGGFGCEEFFCFFGGGDG@CFFGGGE?EEGCFFGGGFGGGGGFFEFGGEFGGGGGGGEFFEFFFDFFGFGFFFFGFFCFFF,B>FFFGGFDFD55+=E;D5CAD=*@,:6D@:*9EF7=FE<5==*:*;8)8AAAFFACEFABFE=GEGCF@4;**5B@B(>4585(((/,
@M00200:205:000000000-AKKM3:1:1101:23825:4681 2:N:0:1
TACTCGGGTATCTAATCCTGTTCGCTCCCCACACTTTCGCTCCTCAGCGTCAGGTCATTCCCAGAGAACCGCCTTCGCCACCGGTGTTCCTCCTGATATCTGCGCATTTCACCGCTACACCAGGAATTCCGTTCTCCCCTGAATACCTCTAGTCTGCCCGTATCGGAAGCAAGCGCCGTGTTAAGCACGGCGTTTTCACTCCCGACGCGACAAACCGCCTACGAGCCCTTTATACCCAGTTCGTGAG
+
CCCCCGGGGGGGGGGGGGGGGGGGGGGGGGGGGGGGGGGGGGDGGGGGGGGGGGGGGGGGGGFGGFGGGFGGGGC:<FFGGDG>@EEEGGGGGFCF<FGFGGGGGGGGGGCFGGEDGGGGGGGCDFG8FGFGGGGGCF>BFG8DGFGF=BDGGFF@?FF*@?D?=AG:?FF5ACFFEEGEGFG@+EGFF*1:?CGG67E?B(7-9>9@>0:>0(=;05<627,03CEGGG2A>)62A?(..-4((((
@M00200:205:000000000-AKKM3:1:1101:15503:4724 2:N:0:1
TACAGGGGTATCTAATCCTGTTTGCTCCCCACGCTTTCGCGCCTCAGCGTCAGTATCGGGCCAGTGAGTCGCCTTCGCCACTGGTGTTCCGCCGAATATCTACGAATTTCACCTCTACACTCGGAGTTCCACATACCTCTTCCATACTCAAGACACCCAGTATCAAAGGCAATTCCGAGGTTGAGCCCCGGGATTTCACCCCTGACTTCACTGTCCGCCTACGCTCCCCTTAAACCCAATTCGTCAGAGA
+
CCCCCGGGGGGGGGGGGGGGGGGGGGFGGGGGGGG7FGGGGGGGGGGFGGGGGDFGA:+@FGGG<E:<FFGGGGGGGGGGG8FGGGGGGG6FGGFBGGGGGGGGDGDD=FGGGGGFGGGG9DFGEGGGGGGA+@AFGF868,==C7DDFDDFFGG?568:@DDGFFGGFG5@58BFFFCDGDF>FF6?@DEB5CEGFEGF5@B9:B=<*>**/?BF(:B7261)(387*2;8E34=EB?(6>:((-36),
@M00200:205:000000000-AKKM3:1:1101:19694:4728 2:N:0:1
TACACGGGTATCTAATCCTGTTTGCTCCCCACGCTTTCGAGCCTCAGCGTCAGTAATGGACCAGTATGTCGCCTTCGCCACTGGTGTTCTTCCGAATATCTACGAATTTCACCTCTACACTCGGAGTTCCACATACCTCTTCCATACTCAAGATAGCCAGTATCAAAGGCAATTCCAAGGTTGAGCCCTGGGCTTTCACCTCTGACTAAACTATCCGCCTACGCTCCCTTTACACCCAATTCGTGAG
+
@CCCCGGGGGGGGGGGGGGGGGGGGGGGGGGGGGGGGGGGGGGGGGGGGGGGGGGGGGGGGGGGGGGGGGGGGGGGGGGGGGGGGGGGGGGGGGGGGGGGGGGGGGGGGEGGGGGFGGGFGGGGGGGGGGGGGGGGF?FEF;CC8EGFGFGGGGFB+8?FF9*=D?DGF?BBB6FFCDFDFAFGFGFFF6D966?7FCE@@@CB@7>A8CC7ACFGAFFFABA*-43?CC39=EFF*(8:;;/(5=D
@M00200:205:000000000-AKKM3:1:1101:7036:4733 2:N:0:1
TACGAGGGTATCTAATCCTGTTTGCTCCCCACGCTTTCGAGCCTCAGCGTCAGTAATGGACCAGTATGTCGCCTTCGCCACTGGTGTTCTTCCGAATATCTACGAATTTCACCTCTACACTCGGAGTTCCACATACCTCTTCCATACTCAAGATAGCCAGTATCAAAGGCAATTCCAAGGTTGAGCCCTGGGCTTTCACCTCTGACTACACTATCCGCCTACGCTCCCTTTATGCCCAATTCGTGAG
+
BCCCCEGGFFGFEFGGGGGGGGGGGGGGGGGGGGGEFFGGGGGGFGGGGGG@EGGGGGGGGGGGGGGFGGGGGGGGGGGGGGGGFGGGGGGGGGGFGGGGGFGGG8FFGGFGEFGFGGGGGGGGGD8DFFGGGCGG8?DEFGGFGFF<?FAFGGGF7DGFFG>+;FGD5FFDDDFFFFDFFF=?FG8DDC=?FGGGFFG@CCFFECEC):CFFFFF9DD=>=F>DC?C*=>E*94>C3BF=49E(7(
@M00200:205:000000000-AKKM3:1:1101:20318:4751 2:N:0:1
TACCCGGGTATCTAATCCTGTTTGCTCCCCTAGCTTTCGCGCCTCAGCGTCAGTACCCGTCCAGGTGGCCGCCTTCGCCACCAGTGTTCCTCCCGGTATCTACGCATTTCACCGCTACACCGGGAATTCCACCACCCTCTCCGGGACTCGAGCCGCACAGTATCGGAGGCCGTTCCTCGGTTAAGCCGAGGGATTTCACCTCCGACTCGTGCGGCCGCCTACGCGCCCTTTATGCCCAGTTCGTGAGAG
+
CCCCCGGGGGGGGGGGGGGGGGGGGGGGGGGGGGGGGGGGGGGGGGGGGGGGGGGGGGGGGGGGGFFGDGGGGGGGGGGGGGGGGGGGGGGGGDGGGGGGGGGGGGGGGGGGGGGFGGGGGGGGGGFFFGGGGGGEGFGFFGC>CADFGFGDBDGF>EGAGDEG=ADGFGF=?9)6+=<DEE5DFGG5:DC:>FCFF):@E;?@>29?6:B:>4C=>D3:??::6EEG752:)6:7F??7AA231(4))
@M00200:205:000000000-AKKM3:1:1101:12654:4777 2:N:0:1
TACTCGGGTATCTAATCCTGTTCGCTCCCCACGCTTTCGCTCCTCAGCGTCAGTAATGGCCCAGAGATCCGCCTTCGCCACCGGTGTTCCTCCTGATATCTGCGCATTTCACCGCTACACCAGGAATTCCGATCTCCCCTACCACACTCTAGTCTGCCCGTATCGAATGCAGACCCGGGGTTAACCCCCGGGCTTGCACATCCGACGCGACAGACCGCCTACGAGCCCCTTAAACCCAATTCGTGAGAGAC
+
CCCCCGGG@C8F<FGFGFGGF<F;C:FCGGGCFGC,CF:CFEFCGEAFEFF,CFFGDFFGG?@FEF@EGG?FE@,CFGF@FECD:F64AECGCCFFFG,,@EECGCC+,,@FG>4*@FGGGGF+B88EFFFGGGGGFFGFFGFFGFDDF8D8ED+BDFGF=CDD=?FE5;88@CF0@>7AFGD8+2=/97E?EGC))0=7)6@((.6690:;;7EF9CB(4::3(:>C3*.89))(22,().1,(,3)31.
@M00200:205:000000000-AKKM3:1:1101:25099:4779 2:N:0:1
TACACGGGTATCTAATCCTGTTTGCTCCCCACGCTTTCGAGCCTCAGCGTCAGTAATGGACCAGTATGTCGCCTTCGCCACTGGTGTTCTTCCGAATATCTACGAATTTCACCTCTACACTCGGAGTTCCACATACCTCTTCCATACTCACGATAGCCAGTATCACAGGCAATTCCAAGGTTGAGCCCTGGGCTTTCACCTCTGACTAAACTATCCGCCTACGCTCCCTTTAAGCCCACTTCGTGAGTGAC
+
CCCCCGGGGGGGGGEGGGGGGGGGGGGGGGFGGGGGGGGCEEGGGGGGGGGGGGEGCGGFGGGFFDFFFGGGGGGFGGGGGFGGGFFCFGGGGGCFGGGGGGGGGFGGGCDFGGGFFGFGGFCEFBEFGGGGDGFGG+=>FGGFCFGE?D,=BDDFFD=DFCD89+?A5DDBDEFFF+=DDD=65DFFFGC?FFGGFAC**8C5ACBE*:CE;=CF5?AAADDFDE*;;::4*857CB(5*.6:>E6)7))
@M00200:205:000000000-AKKM3:1:1101:20419:4800 2:N:0:1
TACGCGGGTATCTAATCCCGTTTGCTCCCCACGCTTTCGCGCCTCAGCGTCAGGAGATGCCCAGAGACCCGCCTTCGCCACCGGTGTTCCTCCCGATCTCTACACATTTCACCGCTACACCGGGAATTCCAGTCTCCTCTGCATCCCTCAAGAACGGCAGTATCGGCCGACTCTCCTCGGTTGAGCCGAGGGATTTCACGACCGACTCGCCATCCCGCCTACGCGCCCTTTAAACCCAATTCGTGAGAGA
+
CCCCCGGGGGGGGGGGGEFGFGGGGGGGGGGGGEGGGGGGGGGGGGGGGGGGGGGGGGGGGGGGGGGGGGGGGGGDGGGGGGGGGGEGGGGGGGGGGG8E8EFGGGGGGGGGGGDDGGGGGGGGGGFGFDCEGGGGGFGEFFGFGFGFGFGGGGGFFGGDGG4EDEGGBGF@E4AFAFGFGDGFAFEEFGGFFFFF@CGDFFFB>0(44216??FG6D5644204:5C1524<))1:2((4),.((-)5?
@M00200:205:000000000-AKKM3:1:1101:17778:4806 2:N:0:1
TACGAGGGTATCTAATCCCGTTTGCTCCCCTAGCTTTCGCGCCTCAGCGTCAGAAGAGATCCAGCGAGCCGCCTTCGCCACCGGAGTTCCTAATGATATCAACGCATTTCACCGCTCCACCATTAGTTCCGCTCGCCCCTATCTCCCTCGAGGCCGCCAGTATCTGAGGCAGTTCCACGGTTGAGCCGCGGGATTTCACCCCAGACTTGGCAGCCCGCCTACGCGCCCTTTATGCCCAGTTCGTGAG
+
CCCCCGGGGGGGGGGGGGGGGGGGGGGGGGGGGGGGGGGGGGGGGGGGGGGGGGGGGGGGGGGGGGGGGGGGGGGGGGGGGGGGGGFGGGGGGGGGDFGGGGGGGGGGGGGGGEGFGCFFGGGGGGGGGGGGGGGG=:EFFGGFGFGFGAG=CCFBEGDEGGFGFFFGFCB9>EF>>FDFGDGGFGGEFGGEDDEFA?FAFB:1<??<ADF7?:FE>GF08?8>>E>DG*:A<25>F:(,).3:<21
@M00200:205:000000000-AKKM3:1:1101:9935:4812 2:N:0:1
TACTAGGGTATCTAATCCCGTTTGCTCCCCTAGCTTTCGCGCCTCAGCGTCAGTGTCGGTCCAGGAAGCCGCCTTCGCCACCGGTGTTCCTCCGGATATCTACGCATTTCACCGCTACACCCGGAATTCCGCTTCCCTCTCCCGAACTCAAGCCTCGCAGTTTTCCACGCCATTCCCCGGTTGAGCCGGGGGATTTCACGCGGAACTTACAAAACCGCCTACGCGCCCTTTACACCCAATTCGTGAGAGA
+
CCCCCGGG@FGGGGGGGGGGGGGGGGGGGGGGGGGGGGGGGGGGGGGGGGGGGGGGGGGGGGGGGGGGGGGGGGGGGGGGGGGGGGGGGGGGGGGGGGGGGGGGGGGGDFGGGGGFGGGGGGGGGGGGGGGGGGGGDFFDFFGBGDGFGFGGGGGFFEGFGGECEFGGEGF=>CA=9;>?C>CCFGGEB<CDFDFFFFF;;F1919:<A>B9<08C;GE<<??<6E5C9CB4><72E?1344:3((4<:(
@M00200:205:000000000-AKKM3:1:1101:10285:4823 2:N:0:1
TACTAGGGTATCTAATCCTGTTCGCTCCCCATGCTTTCGCTCCTCAGCGTCAGTAACAGCCCAGAGACCTGCCTTCGCCATCGGTGTTCCTCCTGATATCTGCGCATTTCACCGCTACACCAGGAATTCCAGTCTCCCCTACTGCACTCTAGTCTGCCCGTACCCACTGCACACCCGGGGTTAAGCCCCGGGCTTTCACAGCAGACGCGACAAACCGCCTACAAGCTCTTTATGCCCAGCTCGTGCG
+
CCCCCGGGGGGGGDEGGGGGGGGGGEGGGGGGGGGGGGGGGGGGFGGDGGGGGGFGFFFGGGGFGGGGGGGFGGDFGGGGGGGEGEGGGGFCFGGFAFFGGGGGDEFGGGGGGGG98CFFFCGCDFGGGGGGGGGG8FGDFGGFFFGFGBFGFGDFF9FFGGAD6DDFFFFED=A>>599@E6CFDC5?C*@B>>9>*B664>BD:((6@@6;@GG():@DF@F)=);+26)-))4A?B().-1((-
@M00200:205:000000000-AKKM3:1:1101:19884:4847 2:N:0:1
TACGAGGGTATCTAATCCTGTTTGCTCCCCACGCTTTCGAGCCTCAGCGTCAGTAATGGACCAGTATGTCGCCTTCGCCACTGGTGTTCTTCCGAATATCTACGAATTTCACCTCTACACTCGGAGTTCCACATACCTCTTCCATACTCAAGATAGCCAGTATCAAAGGCAATTCCAAGGTTGAGCCCTGGGCTTTCACCTCTGACTAAACTATCCGCCTACGCTCCCTTTAAACCCAATTCGTGAGAGA
+
CCCCCGGGGGGGGGGGGGGGGGGGGGGGGGGGGGGGGGGGGGGGGGGGGGGGGGGGGGGGGGGGGGGGGGGGGGGGGGGGGGGGGGGGGGGGGGGGGGGGGGGGGGGGGGGGGGGFGGGD;DFEFGGGGGGGGGGGGFGFFGGFGFGEGFGGGGGFFGGFFC>FFFGGFC?DFEFBFDFFGFGGFGEFFDFFAFCDFCGF@@@@EFEEF5@EFFGF57DFFBFFFG>D?C)674>=B==BEFBEB((/>?
@M00200:205:000000000-AKKM3:1:1101:24154:4847 2:N:0:1
TACCAGGGTATCTAATCCTGTTCGCTCCCCACACTTTCGCTCCTCAGCGTCAGGTCATTCCCAGAGAACCGCCTTCGCCACCGGTGTTCCTCCTGATATCTGCGCATTTCACCGCTACACCAGGAATTCCGTTCTCCCCTGAATACCTCGAGTCTGCCCGTATCGGAAGCACGCGCCGTGTTAAGCACGGCGTTTTCACTCCCGACGCGACAAACCGCCTACGAGCCCTTTATACCCACTTCGTGAGAGA
+
CCCCCGGGGGGGGGGGGGGGCCGGGGFGGEFFGGGGGGGGGGGGGGGGDFFFFGFGGGGGFFGGGGGGGGGGDGGGFEEEEFEDFE:FGGGGGFFGGGGGGDEGGCF:DFGFGGGEGFGCFDFCGGCGFGGFCFCEEFGDFGGBG?D*?*@89DCFFEFACD)0=DGEBG6)9>DFFFD>FFFC>FGFD@EAB?=DFC=C@D@B39@99B>FFFCC7DF::??DFGDC7*46AF4)<4(4)8?:B:BA?(
@M00200:205:000000000-AKKM3:1:1101:7615:4869 2:N:0:1
TACTGGGGTATCTAATCCCGTTTGCTCCCCTGGCCTTCGTGCCTCAGTGTCAGGAACTGTCCAGAGACCCGCCTTCGCCACTGGTGTTCTTCCGAATATCTACGAATTTCACCTCTACACTCGGAGTTCCACATACCTCTTCCATACTCAAGATAGCCAGTATCAAAGGCAATTCCAAGGTTGAGCCCTGGGCTTTCACCTCTGACTAACCTATCCGCCTACGCTCCCTTTAAACACAATTCGTGAG
+
CCCCCGGGGGGGGGGGGDFGGGGGGGGGGGGGGGGGGGGGGGGGGGGGGGGGGGGGGGGGGGGGGGGGGGGGGGGGGGGGGGGGGGGGGGGGGGGEGGGGGGGGG8:FEGFGGGGFGGFGGGFG@EGGGGGGGGGGGFGFFGGFGFGFGFDFGFG5@EGFGGFGFFFCFGFF?6<DFFG*CD?DFGCFFGCFFGGGFCFBEDF@EEFFF))085@,>CE>9CFAFGBGC+4AAA@6D@D>CE2>-.5
@M00200:205:000000000-AKKM3:1:1101:25860:4875 2:N:0:1
TACGAGGGTATCTAATCCTGTTTGCTCCCCACGCTTTCGTGCATGAGCGTCAGTTTTGACCCAGGGGGCTGCCTTCGCCATCGGTGTTCCTCCACATCTCTACGCATTTCACTGCTACACGTGGAATTCTACCCCCCTCTGCCAAACTCTAGCCTTGCAGTCTCCATTGCCATTCCCAGGTTAAGCCCGGGGATTTCACACCCGACTTCCCGCCCCGCCTACGCGCCCTTTATACCCAGTTCGTGGGCGCT
+
CCCCCGGGGGGGGGGGGGGGFGGGGGGGGGGGGGGGGGGGGGGGGGGGGGGGGGGGGGGGGGFEFGGGGGGGGGGGGGGGGGGGDGGDGGGGGGGGFGGGGGGGGGGGGGGGGGGFGFGGGGGGGGGGFF;EGGGGGFGDFGGFGFGBFFFFGGGFBCDFGGFGFFG77EACFFFFFF6@FAFFFGGFFGG49:CFFEG?B@@@FFFFFE=9>1CC(>B?630>BC>C)2444)66CF:>5>F??((((-,
@M00200:205:000000000-AKKM3:1:1101:9798:4889 2:N:0:1
TACTGGGGTATCTAATCCGGTTCGCTCCCCTAGCTTTCGCGCCTCAGCGTCAGGAGTGGCCCAGCCATCCGCCTTCGCCACCGGCATTCCTAGCGATATCTGCGCATTTCACCGCTACACCGCTAGTTCTAATGGCCTCTACCATCCTCAAGCCAACGAAGTATCCGACGCAGTTCCACAGTTGAGCCGTGGGATTTCACGCCGGACTTTCGTAGCCGCCTGCGCGCCCTTTAAGCCCAATTCGTGAGCGG
+
CCCCCGGGGGGGGGGGGGGFFGGGGGGGGGGGGGGGGGGGCGGGGGGGGGGGGGGGGGGGGGGGGGGGGGGGGGDGGGGGGGGGGGGGGGCGGGG:DFEGGDGGGGGGGGGGGGGFGGGGGGGEGGGGGGFGGGFFGFGEFGFFFFFEGFGFGGGFFD6>EFCFFFGGFE>ADAFFFFFAFFGG>CFFFG=>BGEFA@@C@FF>BFF>36?2,(38@D;6<?BE085CGC079A46<::F:4)8265:(7(
@M00200:205:000000000-AKKM3:1:1101:7331:4893 2:N:0:1
TACTCGGGTATCTAATCCTGTTTGCTCCCCACGCTGTCGCGCCTCAGCGTCAGCAACGGCCCAGCAGACCGCCTTCGCCACTGATGTTCTTCCCGATCTCTACGCATTCCACCGCTACACCGGGAATTCCATCTGCCTCTACCGTGCTCTAGCCCGACAGTTTAGAGGGCAGCCCTGCGGTTAAGCCGCAGGATTTCACCCCCTACTTATCAGGCCGCCTACGCGCCCTTTAAACCCAGTTCGTGAG
+
CCCCCGGGGGGGGGGGGGGGGGGGGGGGGGGGGGGGGGGGGGGGGGGGGGGGGGGGGGGGCGGGGGGGGGGGGGGGGGGGGGGGGGGGGGGGGGGG>GGGGGGGGGGGGFGGGGGFGGGGGGGGGDGGGGGGGGGGGFGEFFGFGFGDFFGGGGGFFGGFFG<FEFGGAE>=?DDFFFGFGEGDFFGE>CEDAGGF=6C@DF>@FFFFEEFFFFGGBGFFF??708:5)2:ABAA<C38:5)8:(52
@M00200:205:000000000-AKKM3:1:1101:7571:4920 2:N:0:1
TACGCGGGTATCTAATCCTGTTCGCTCCCCACGCTTTCGCGTCTCAGCGTCAGTACCGTCCCAGAGAGCTGCCTTCGCCATTGGTGTTCTTCCTGATATCTGCGCATTTCACCGCTACACCAGGAATTCCACTCTCCTCTTCCGGACTCTAGCCGTGCGGTTTCTGTCGACGTCTGGAGGTTGAGCCTCCAGTTTTCACAACCGACCTGCTCGGCCGCCTACACGCCCTTTCCACCCAATTCGTGAG
+
CCCCCGGGGGGGGFFGGDFFGGEGGGGGGGGGGGGGGGGGGGGFGGFGGGEEEEEGECFGGGGFGF=FFFGGGGGGGGGGGGCFFFFGGGGGGGGF<<CFGGGGDCGGGGFFCEG5CGFGDFGGGGDFGGFGGGFGGFCDFFGFGFDFGFF7EFGB>EG5@C==;B@A?@EBF>>F6+75><DCF6FA;FGAA<9CCC:C*((66>03384>79EC19:2,,(0-8)))04)9)).;(-4444.-,3
@M00200:205:000000000-AKKM3:1:1101:23272:4970 2:N:0:1
TACGAGGGTATCTAATCCTGTTTGCTCCCCACGCTTTCGAGCCTCAGCGTCAGTAATGGACCAGTATGTCGCCTTCGCCACTGGTGTTCTTCCGAATATCTACGAATTTCACCTCTACACTCGGAGTTCCACATACCTCTTCCATACTCAAGATAGCCAGTATCAAAGGCAATTCCAAGGTTGAGCCCTGGGCTTTCACCTCTGACTAAACTATCCGCCTACGCTCCCTTTATACCCAGTTCGTGAG
+
CCCCCGGGGGGGGGGGGGGGGGGGGGGGGGGGGGGGGGGGGGGGGGGGGGGGGGGGGGGGGGGGGGGGGGGGGGGGGGGGGGGGGGGGGGGGGGGGGGGGGGGGGG8DGFGGGGGFGGGGGFGGFGEGGGGGGGGDCDDDDFGFGFFFGFFGGGGFF8=5@=EFFF88D,::DDF?FFGFGFGG?EC?FGFFACFCAEGEFFFFFEFE5@EEEFGFFFFDFDAFAGFG>CB4?<?/<>2@CC2-5>2
@M00200:205:000000000-AKKM3:1:1101:20524:4992 2:N:0:1
TACAAGGGTATCTAATCCTGTTTGCTCCCCACGCTTTCGAGCCTCAGCGTCAGTAATGGACCAGTATGTCGCCTTCGCCACTGGTGTTCTTCCGAATATCTACGAATTTCACCTCTACACTCGGAGTTCCACATACCTCTTCCATACTCAAGATAGCCAGTATCAAAGGCAATTCCAAGGTTGAGCCCTGGGCTTTCACCTCTGACTAAACTATCCGCCTACGCTCCCTTTATGCCCAGTTCGTGAG
+
CCCCCGGGGGGGGGGGGGGGGGGGGGGGGGGGGGGGGGGGGGGGGGGGGGGGGGGGGGGGGGGGGGGGGGGGGGGGGGGGGGGGGGGGGGGGGGGGGGGGGGGGGGGGFGGGGGGFGGGGGFF>+@EGGGGGGGGGGFFFFGGFGFGEDDGF=D?D7DDFEFBGFFFF?CFFFDC+=FGFG8?FFGGFBDCFFGC?FEFFFF5@EF*;8@@C=A98=75))1:BDGDGCFB6**1>FF258826>B(
@M00200:205:000000000-AKKM3:1:1101:8954:4998 2:N:0:1
TACAGGGGTATCTAATCCTGTTTGCTCCCCACGCTTTCGCGTCTCAGCGTCAGTATCCGACCAGGGGGCCGCCTTCGCCGCAGGTGTTCCTCCCGATATCTACGCATTTCACCGCTACACCGGGAATTCCACCCCCCTCTTCGGTACTCTAGCTTGCCAGTTTCATGCGCACTTCCCCGGTTGAGCCGGGGGATTTCACACATGCCTTACCAACCCGCCTACACGCCCTTTAAACCCGGTTCGTGAG
+
CCCCCGGGGGGGGGGGGGGGGGGGGGGGGGFGGGGGGGGGGGGGGGGGGGGEGGGGGGGGGGGGGEGEEGGGGGGGGGGGGGGGGGGGGGGGGGGGGEEGGGGGGDCGG9BFFCEBDGFCFEGGCE6CGFFCFEDEGFED+7@?7AD6CFGFG9DFFGFAFGC8*8:@BGF@;3?BFFGBFED>FF6>)):.<5:FFFFAFFB3)46<B((64(;:,97113252CF)5>)..).(1((,(-24:04
@M00200:205:000000000-AKKM3:1:1101:7568:5003 2:N:0:1
TACCCGGGTATCTAATCCTGTTTGCTCCCCACGCTTTCGCGCCTCAGCGTCAGAACCGGACCAGACAGCCGCCTTCGCCACTGGTGTTCTTGCGAATATCTACGAATTTCACCTCTACACTCGCAGTTCCGCTGTCCTCTTCCGGACTCAAGTCTCCCAGTATCGAAGGCAATTCTGTGGTTGAGCCACAGGCTTTCACCCCCGACTTAAAAGACCGCCTACGCGCCCTTTCAACCCAATTCGTGAGAGA
+
CCCCCGGGGGGGGECFFGGGGGGGGGGGGGGGGGDGGGGGGGGGGGGGGGGDGGCFGCE@FGFFCGGCGGGGGGGGGGGGEGFFFFFGGFGDFG@7C7=FFGGCF8FGGG;DFGGFGGGG9EFCGC>DGGGGGDDGGDGFDD8A>:DFD*AF,+2?FGFFCDCG>FGG>G6=C@BA9;9>FEDG*>C4*0969CEFFFGE(5>>(6;@))19C(?CBGDFFF65;GFG)7)))6)3C<:BA<(.(5323(
@M00200:205:000000000-AKKM3:1:1101:6210:5010 2:N:0:1
TACAAGGGTATCTAATCCTGTTTGCTCCCCACGCTTTCGAGCCTCAGCGTCAGTAATGGACCAGTATGTCGCCTTCGCCACTGGTGTTCCTCCGAATATCTACGAATTTCACCTCTACACCCGGAGTTCCACATACCTCTTCCATACTCTAGATCGCCAGTATCGAAGGCAATTCCAAGGTTGAGCCCTGGGCTTTCACACCTGACTATACTATCCGCCTACGCTCCCTTTATACCCAGTTCGTGAG
+
CCCCCGGGGGGGGGGGGGFGGG,EGGGGGGGGGGGGGGG8,FFGGGGGGGGGGEAF<CFBFGGGGCAEEFGGGGGGGGGCG,FGGGGGG,EF:+4FGGGGAAGG7DGGGGGGGDGFFGGG88B=FGGGGG8=0,?EFFFED=F+,+6=F+6=98+:@B+9D=ED)*6+5DDDFEFFFB??>DFD?FG?9CG?FEGGFCF*):0)8CEE**9AE7;D=DE@ABF*7C8D*:76>84>FEDB48=20(6
@M00200:205:000000000-AKKM3:1:1101:19449:5041 2:N:0:1
TACGCGGGTATCTAATCCTGTTCGCTCCCCACACTTTCGCTCCTCAGCGTCAGGTCATTCCCAGAGAACCGCCTTCGCCACCGGTGTTCCTCCTGATATCTGCGCATTTCACCGCTACACCAGGAATTCCGTTCTCCCCTGAATACCTCTAGTCTGCCCGTATCGGAAGCAAGCGCCGTGTTAAGCACGGCGTTTTCACTCCCGACGCGACAAACCGCCTACGAGCCCTTTAAGCCCAATTCGTGAGAGA
+
CCCCCGGGGGGGGGGGGGGGGGGGGGGGGGGGGGGGGGGGGGGGGGGGGGGDGGGGGGGFFFGGGGGGGGGGGGGGGGGGGGGGGGGGGGGGGGGGGGGGGGGGGGGGGGGGGGGFGFGGGFGGGGGGGDFDGGGGEFGDFFFFGF?<DBFGGGGFFGGDGGFG>>G??FFFFF>5@BDDG>F@8DFFFDG4=5CC6?E<;381<>96>060>?GE0DDB028:?EFGDF0-<4<7;<189A?>(52632
@M00200:205:000000000-AKKM3:1:1101:20615:5093 2:N:0:1
TACTAGGGTATCTAATCCCGTTTGCTCCCCTGGCTTTCGCTCCTCAGCGTCAGTGTTGGTCCAGAATGCCGCCTTCGCCACCGGTGTTCCTCCAGATATCTACGCATTTCACCGCTACACCCGGAATTCCGCTTCCCTCTCCCGAACTCAAGCCTTCCAGTTTTCCGTGCAGTTCCCCAGTTGAGCCGAGGGATTTCACACGGAACTTAGAAGACCGCCTACGCGCCCTTTAAACCCAGTTCGTGAG
+
CCCCCGGGGGGGGGGGGGGGGGGGGGGGGGGGGGGGGGGGGFGGGGGGGGGGGGGGGGGGGGGGGGGGGGGGGGGGGGGGEGGGGGGGGGGGGGGGGGGGGGFGGGGGDGGFGGGFGGGGGGGGGGGGGGFGGGGGGFGBF?F>EADDFFGGGGGFFGGFGG7DEFGGFGFFFEFAFFDAFCC+?CFB>CCBEGFGFEFCBBB@@FFFFFEFF2403C>6;:1..8BGCC74)6<4A6?>4<:3:?B
@M00200:205:000000000-AKKM3:1:1101:7570:5106 2:N:0:1
TACTGGGGTATCTAATCCTGTTTGCTCCCCACGCTTTCGAGCCTCAGCGTCAGTAATGGACCAGTATGTCGCCTTCGCCACTGGTGTTCTTCCGAATATCTACGAATTTCACCTCTACACTCGGAGTTCCACATACCTCTTCCATACTCAAGATAGCCAGTATCAAAGGCAATTCCAAGGTTGAGCCCTGGGCTTTCACCTCTGACTAAACTATCCGCCTCCGCCCCCTTTACACACACTTCGTGTGAGAC
+
CCCCCGGGGGGGGGGGGGGGGGGGGGGGGGGGGGGGGGGGGGGGGGGGGGGGGGGGGGGGGGGGGGGGGGGGGGGGGGGGGGGGGGGGGGGGGGGGGGGGGFDFGGGGGGGGGGGFGGGGGGGC=CE?FGGGGGGGGFGFFGDFGFGFGFGGG8FDFDGBDGFGFFGGF8FDF8FDC?D*8===:EGFF6=??8E7<C<@8)01*8:A@@EEEEGC5C>@):4:)*:CD<@;4C>*=5(7>;(-(,(.)/)
@M00200:205:000000000-AKKM3:1:1101:21651:5108 2:N:0:1
TACGAGGGTATCTAATCCCGTTTGCTACCCTAGCTTTCGCACCTCAGTGTCAGATCGGGTCCAGTGAGCCGCTTTCGCCACCGGTGTTCCTCCAGATATCTACGCATTTCACCGCTCCACCTGGAGTTCCGCTCACCCCTACCCGCCTCGAGCACGCCAGTATCACGCGCAATTCCCCCGTTCAGCCGGGGGATTTCACACGTGACTTAGCGCGCCACCTACGCGCCCTTTCGGCCCAGTTCGTGAG
+
CCCC<FGGGGGGGGGGGGGGGGGGEGCGGGG<EFGGGGG,:F:FGGG<FFGFG9,BD,CFGEDFGFGFGFEC+CFGGGC=:ACFGGGGGGFGGGGGGGFGGG<F7?FFFGDGCCEAGGGGG?E8,,@DGGGGCEGGD*@D?GGF@>D=D?E6E8?*0+99E7CC*5=,9CBAA@FC6;*:FG*9BCF4))7>3:FDAFG<@,6(66<).6<BB;GCBGF?:7?)(:)7C5>4((,3?6((.63:(((
@M00200:205:000000000-AKKM3:1:1101:18696:5122 2:N:0:1
TACAGGGGTATCTAATCCCGTTTGCTCCCCTAGCTTTCGCTCCTCAGCGTCAGTTCAGGCCCAGGTCGCCGCCTTCGCCACTGGCGTTCCTCCCGATATCTACGCATTTCACCGCTCCACCGGGAATTCCATCACCCTCTACCGCCCTCAAGCCCGCCAGTATCCCGCGGCGTTCTCCGGTTGGGCCGGAGGATTTCACACGAGACTTAACGGACCGCCTGCACGCGCTTTAAGCCCAATTCGTGAGAGA
+
CCCCCGGGGGGGGGGGGGGGGGGGGGGGGGGGGGGGGGGGGGGGGGGGGGGGGGGGGGGGGGGGGGGGGGGGGGGGGGGGGGFGGGGGGGGGDFEGGGGGGGGGGGGGGGGGGGGFGGGGGGGGGGGGGGGGGGGDGFGFFGCEGFGFGFGFGGGEFGCEGGFFEFGG>CD>A=DAAFDAGE3C>CFBEGGFE6C=FFGFFFF>(-42<A<:;0CEFGF((.872:)))11<<>27E0(2AA02(8<)52
@M00200:205:000000000-AKKM3:1:1101:21099:5132 2:N:0:1
TACGAGGGTATCTAATCCTGTTTGCTCCCCACGCTTTCGCGTCTCAGCGTCAGTATCCGACCAGGGGGCCGCCTTCGCCGCAGGTGTTCCTCCCGATATCTACGCATTTCACCGCTACACCGGGAATTCCACCCCCCTCTTCGGTACTCTAGCTTGCCAGTTTCATGCGCACTTCCCCGGTTGAGCCGGGGGATTTCACACATGACTTAACAAACCGCCTCAACGCCCTTTAAACCCAGTTCGTGAG
+
CCCCCGGGGGGGGGGGGGGGGGGGGGGGGGGGGGGGGGGGGGGGGGGGGGGGGGGGFGGGGGGGGGGGGGGGGGGGGGGGGGGGGGGGGGGGGGGDGGEGGGGGGGGGGGGGGGGFGGFGGGGG7EGGGGGGGGGGGFGDFGEBGFGCGFG8FDFFFGGFGGFGFFFF4:>>A3AFFFGD@:CCAFGFFGDFBGCCFA:270042:AFFA<AFBGGFGFF((5;?GFGGGD>4>A:C??B4<<1(54
@M00200:205:000000000-AKKM3:1:1101:16853:5136 2:N:0:1
TACTCGGGTATCTAATCCCGTTTGCTCCCCTAGCTTTCGCGCCTCAACGTCAGTATCCGTCCAGAAGATCGCCTTCGCCACTGGTGTTCCTCTCGATATCTACGCATTTCACCGCTACACCGGGAATTCCATCTTCCTCTCCGGCACTCAAATCTGACAGTATCCTCTGCACTTCCAGAGTTAAGCTCTGGGCTTTCACAAAAGACTTAGCAGATCGCCTACGCGCCCTTTATACCCAGTTCGTGAGAGA
+
CCCCCGGGGGGGGGGGGGGGFGDCFDFGGGGFGGGGAEECFDGGGGGGGGGGGGFGGGGDFEDFGGGF,BFCFGEGGGGDGDDFEGFGGAFE,AFFCFEGGGFGGGGGGGGGGGGD>CGGGGCEGGCFGGGGGFFGG7AD6DC>8@C5D6FGDDG9DF86FFCGEF7DFFFCF@?FFFFAFF+?+@EFFFGA5EC?+;CE*)079<E?CE@A62,>7DFD5528@EEG);=4)<5<F<1;C)(/(/63)(
@M00200:205:000000000-AKKM3:1:1101:26285:5199 2:N:0:1
TACTAGGGTATCTAATCCTGTTTGCTCCCCACGCTTTCGCGCCTCAGCGTCAGAACCGGACCAGTCAGCCGCCTTCGCCACTGGTGTTCTTGCGAATATCTACGAATTTCACCTCTACACTCGCAGTTCCACTAACCTCTTCCGGTCTCAAGCCATACAGTATCGAAGGCAATTCTGTGGTTGAGCCACAGGCTTTCACCCCCGACTTATAAAGCCGCCTACGCGCCCTTTACACCCAGTTCGTGAG
+
CCCCCGGGGGGGGGGGGGGGGGGGGGGGGGGGGGGGGGGGGGGGGGGGGGGGGGGGGGGGGGGGGGGGGGGGGGGGGGGGGGGGGGGGGGGGGGGGGGGGGGGGGGGGFGGGGGGFGGGGGGGG:7BFGCGGGGF8DFGFF=F>EAGFGFFGGGGFFGGFGGFGFFGGFGFDAEFFFFGFGFGD>,@FFGCFFFGGBAEE9ABFF>B?CFE4?CF=9D:?@3@B>:5DCF:A9))4>(,.:A063:?
@M00200:205:000000000-AKKM3:1:1101:19627:5232 2:N:0:1
TACAAGGGTATCTAATCCCGTTTGCTCCCCACGCTTTCGCGCCTCAGCGTCAGGAATTGCCCAGAGACCCGCCTTCGCCACCGGTGTTCCTCCCGATCTCTACACATTTCACCGCTACACCGGGAATTCCAGTCTCCTCTGCAATCCTCAAGAACGGCAGTTTCGATCGACGTTCTTCGGTTGAGCCGAAGGATTTCACGACCGACTTGCCATTCCGCCTACGCGCCCTTTAAACCCAATTCGGTAG
+
CCCCCGGGGGGGGGGGGGGGGGEGGGGGGGGGGGGGGGGGGGGGGGGGGGGGGGFGFGGGGGGGGGGGGGGGGGGGGGGGGGGGGGGCGGGGGCGGGGGGGGGGGGGGGGGGGGGFGGGGGCEGCEGGGGDGGGGGGFGFFGG?:FFFGFGFDD?D5C>55?7FFFFGFDBA55;*1:CBEGDFFGGFFD*:6CCCFEG91670910;7<3)/6BEEGFB?:2@0C5>992<)6<::::<9A0(,(4
@M00200:205:000000000-AKKM3:1:1101:8016:5251 2:N:0:1
TACGGGGGTATCTAATCCTGTTTGCTACCCACGCTTTCGAGCCTCAGTGTCAGTTACAGTCCAGAGAGCCGCTTTCGCCACCGGTGTTCCTCCATATATCTACGCATTTCACCGCTACACATGGAATTCCACTCTCCTCTACTGCACTCAAGTCTAACAGTTTCCAATGCACACAATGGTTGAGCCACTGCCTTTTACATCAGACTTATTAACCCACCTGCGCTCGCTTTAAACCCAATTCGTGAG
+
CCCCCGGGGGGGGGGGGGGGGGGFGGGGFEGGGGGGGGGGGGGGGGGGGGGGGFGGGGGGGGGGGGGGGGGGD=DFGGGECGGGGGGGGGGGGGGGGFAFGGG@FEGGEGGGGDGFGGGGGGGGGGGGGGGGFGGGGFGFFEFFFFFEDFDCEFFFFGGFEF;7;FDFFGFEFDF55*+5>8+3?DFAF>CFFDF7F6E=E@BBBB*CFFFF6958>>63>/-0544>F<.?6<3/*(/;);E7/3
@M00200:205:000000000-AKKM3:1:1101:17877:5252 2:N:0:1
TACACGGGTATCTAATCCTGTTTGCTCCCCACGCTTTCGTGCCTGAGCGTCAGTTTCAGTCCAGGGGGCTGCCTTCGCCATCGGTGTTCCTCCACATCTCTACGCATTTCACTGCTACACGTGGAATTCCACCCCCCTCTACTGAACTCGAGCGACCTAGTTTCAAGCGCAATTCCCAGGTTAAGCCCGGGGATTTCACACCTGACACAAGCCGCCGCCTGCGCACGCTTTAAACCCAATTCGTGAGAGC
+
CCCCCGGGGGGGGGGGGGGGGGGGGGGGGGGGGGGGGGGGGGGGGFEGGGGGGGGGGGGGGGGGGGGGGGGGGGGGGGGGGGGGGGGGGGGGGGGGGGGGGGGGGEEGGGGGGGGFGGFGGGGGGGGGGGGGGGGEGFDDFGGFGFGFGEGD>CDFFGFFGGEGFFGGEGFFFFFF58C@FCFGFGGFFGGF>C6FFEGFED;@@1@EF;02=>CG>GB<389E9E7)17:<A)31C3(,--:,(:644(
@M00200:205:000000000-AKKM3:1:1101:12979:5267 2:N:0:1
TACTAGGGTATCTAATCCTGTTTGCTCCCCTAGCTTTCGTGCCTCAGTGTCAGGAGTCGTCCAGAGACTCGCCTTCGCCACTGGTGTTCCTCTCGATATCTACGCATTTCACTGCTACACCGAGAATTCCGCTTCCCTCTCCCGAACTCAAGCCTTCCATTTTCCCGTGCCGTTCACTAGTTGCGCCAAGGGATTTCACCCGGAACTTAAAAGACCGCCTACCCGCCCTTTCCACCCAATCCCTTCAGTAC
+
CCCCCGGGGGGGGGGGGGGGGGGGGGGGGGG@FFGGGGGEGGGGGGG<EFGGA@<FGGGEGGGGGF<F<FGGGGGGFGDG@FGGEGGGGCFGGGGGGC6EFGGGECGGGGGG<=FFGGGGGDEGCEDGGGGG+@CFGFGBBFGF>?GDGFG67@DFFGG+=DDFB5+30@DFA550=+++93=+05>*3+1*3CE7+0,*)))):>FFF;;6*/6A55:2((().:>D);4)))7=E(38(())/())/))
@M00200:205:000000000-AKKM3:1:1101:24722:5272 2:N:0:1
TACAAGGGTATCTAATCCTGTTTGCTCCCCACGCTTTCGCGTATCAGCGTCAGTATCCGACCAGGGGGCCGCCTTCGCCACCGGTGTTCCTCCCGATATCTACGCATTTCACCGCTACACCGGGAATTCCACCCCCCTCTTCAGTACTCTAGCTTGTCAGTTTCATGCGCACTTCCTCGGTTGAGCCGAGGGATTTCACACATGACTTAACAGACCGCCTACACGCCCTTTAAACCCCGTTCGGGAG
+
CCCCCGGGGGGGGGGGGGGGGGGGGGGGGGGGGGGGGGGGGGGGGGGGGGGGGGGGGGGGGGGGGGGEGGGGGGGGGGGGGGGGGGGGGGGGGGGGGGECCFDFGGGGGGGGGDG>DGGGGGGGGGFGGGFGGGGGGEGDFGGFGFGFGFGGGGFAF?9FGDEGFFGGEC6@EFFF8=DAF879F6;;EGGFFGGG@<=<12;?A:A2:A<>31EDFGB<:?3@?8FG79?49>BFC((-(.-(,3(
@M00200:205:000000000-AKKM3:1:1101:25571:5279 2:N:0:1
TACAAGGGTATCTAATCCCGTTTGCTCCCCTGGCTTTCGCGCCTCAGCGTCAATGTCGGTCCAGGATGCCGCCTTCGCCACCGGTGTTCCTCCAGATATCTACGCATTTCACCGCTACACCTGGAATTCCGCATCCCTCTCCCGAATTCAAGCCCGCCAGTCTCGAACGCAGTTCCCGGGTTGAGCCCGGGGATTTCACGTTCGACTTAGCAGGCCGCCTACGCGCCCTTTATGCCCAGTTCGTGAG
+
CCCCCGGGGGGGGFFGGGGGGGGGGGGGGGGGGGGGGGGGGCFGGGGGGGGGGGGGGGGGGGGGGGGGGGGGGGGGFFGGGGGGGGGGGGGGGGGFGGGGGGGGEGGG,ADFGEGEGF=EEFGGGGGGGGGGGGG8D??5DFGEG*==FFFCFGCBFCDBGGEFBFGGFEFFFFFFFBCDGGDGFGFFFGGFDECGF?C;DFFFF;(2>CEEF@D=>GFFF?<>;EDG)94:AFB-;)484:<?<FF
@M00200:205:000000000-AKKM3:1:1101:23552:5281 2:N:0:1
TACACGGGTATCTAATCCTGTTTGCTCCCCACGCTTTCGAGCCTCAGCGTCAGTAATGGACCAGTATGTCGCCTTCGCCACTGGTGTTCTTCCGAATATCTACGAATTTCACCTCTACACTCGGAGTTCCACATACCTCTTCCATACTCAAGATAGCCAGTATCAAAGGCAATTCCAAGGTTGAGCCCTGGGCTTTCACCTCTGACTAAACTATCCGCCTACGCTCCCTTTAAGCCCAGTTCGTGAG
+
CCCCCGGGGGGGGGGGGGGGGGGGGGGGGGGGGGGGGGGGGGGGGGGGGGGGGGGGGGGGGGGGGGGGGGGGGGGGGGGGGGGGFGGGGGGGGGGGGGGGGGGGGGFGGGGGGGGFGCGGGGGGGGGFCGGGGGGGGFGFFGGFGFGFGFGGGFGFFFCFGG>FFFGGFGBDFFF7DFGFGG68DFGFBGGFAFFGAEGEE@EB**0;6@CEFEGGA>BF>>A>4:AGGGFFE@=2===(9CD@FE=
@M00200:205:000000000-AKKM3:1:1101:20774:5294 2:N:0:1
TACAGGGGTATCTAATCCTGTTTGCTCCCCACGCTTTCGAGCCTCAGCGTCAGTAATGGACCAGTATGTCGCCTTCGCCACTGGTGTTCTTCCGAATATCTACGAATTTCACCTCTACACTCGGAGTTCCACATACCTCTTCCATACTCAAGATAGCCAGTATCAAAGGCAATTCCAAGGTTGAGCCCTGGGCTTTCACCTCTGACTAAACTATCCGCCTACGCTCCCTTTAAACCCAGTTCGTGAG
+
CCCCCGGGGGGGGGGGGGGGGGGGGGFGGGGGGGGEGGGGGGGGGGGGGGGGGGGGGGGGGGGGGGGGGGGGGGGGGGGEGGGGGGGGGGGGGGGGGGGGGGGGGGGGFGGGGGGFGFGFGGGGFGG8F=;EGGGG,DGFFFFFGFGBFFGGGGGFFDDBFF*=FFGG5DFFFFFFFFCFFFF8F885DFCFFGDDFFG<6@C@***38@EE5>E:@G>=A==:@EFGGGB;7*:5=528?CFDD@=
@M00200:205:000000000-AKKM3:1:1101:23660:5300 2:N:0:1
TACTGGGGTATCTAATCCTGTTTGCTCCCCACGCTTTCGAGCCTCAGCGTCAGTAATGGACCAGTATGTCGCCTTCGCCACTGGTGTTCTTCCGAATATCTACGAATTTCACCTCTACACTCGGAGTTCCACATACCTCTTCCATACTCAAGATAGCCAGTATCAAAGGCAATTCCAAGGTTGAGCCCTGGGCTTTCACCTCTGACTAAACTATCCGCCTACGCTCCCTTTACGCCCAATTAGGTCGAGA
+
CCCCCGGGGGGGGGGGFGGGGGGGGGGGGGGGGGGGGGGGGGGGGGGGGGGGGGGGGGGGGGGGGGGGGGGGGGGGGGGGGGGGFGGEGGFGGGGGGGGGGCFFGGGGGFGGGGGFGGGFGGEG@EGGGGGGGGGEFFGBFGGFGFGEGFGGGGGFF?FFF8DCEFGGFFFDFBFBFFCFFFGGFFGA68D5D=CGFFEEFFFFE<AAE@5;A5;D=F>D>@9*-:@F4C.6C>=9E(6(**)***/((,
@M00200:205:000000000-AKKM3:1:1101:14914:5304 2:N:0:1
TACTGGGGTATCTAATCCTGTTTGATTCCCGCACTTTCGAGCCTCAGCGTCAGTAACACCCCAGAAGGCTGCCTTCGCAATCGGAGTTCTTCGTCATATCTAAGCATTTCACCGCTACACGACGAATTCCACCTTCCTTGTGTGAACTCAAGGCCGCCAGTATCAACGGCATGCCAAGGTTGGGCCCTGACATTTGACCGCTGACTTAACAGCCCGCCTACGCCCCCTTTACACCCAATTCGTGAG
+
CCCCCGGGGGGGGGGGGGGGFGGGGGGGGGCGGGGGGGGGGGGGGGGGGGGGGGGGGGGGGGGGGGGGGGGGGGGGGGEGGGGGGGGFFFGGGGGGGGGGFGGGGGGGGGGGGGGDGGGGGDGGF>@DGGGGGGGGGFFEFGGFGFGFGFGFFGGEFEGEF=>7FFGGFDF>AEFFAFGFA,99FGEFFGCFFGDFFECAB=@@B07>CF?E@B5:0:5<343)6?E3*;C)93<>5(().8>0(4
@M00200:205:000000000-AKKM3:1:1101:8230:5309 2:N:0:1
TACTAGGGTATCTAATCCCGTTTGCTCCCCTAGCTTTCGCGCCTCAGCGTCAGTGTCGGTCCAGGAAGCCGCCTTCGCCACCGGTGTTCCTCCGGATATCTACGCATTTCACCGCTACACCCAGAATTCCGCTTCCCTCTCCCGAACTCAAGCCTCGCAGTTTTCCACGCCATTCCCCGGTTGAGCCGGGGGATTTCACGCGGAACTTACAAGACCGCCTACGCCCCCTTTAAGCCCAGTTCGTGAG
+
CCCCCGGGGGGGGGGGGGGGGGFGGGGGGGGGGGGGGGGGGGGGGGGGGGGGGGGGGGGGGGGGGGGGGGGGGGGGGGGGGGGGGGGGGGGGFGGGGGGGGGFGGGEGCGGGGGGFGGFGGG7@F>DGGGGGGGGGGFGDBFGFD>C5DDGGGGFFEC75CDECCFGFBE?=BCAFFFGDGC4>4DGF4D=ABEGGFCF7@@FF61:<AF4><:FCFGF?FFF)(20>/445).<(;2(.4<?13?:
@M00200:205:000000000-AKKM3:1:1101:13304:5316 2:N:0:1
TACTAGGGTATCTAATCCTGTTTGCTCCCCACGCTTTCGAGCCTCAGCGTCAGTAATGGACCAGTATGTCGCCTTCGCCACTGGTGTTCTTCCGAATATCTACGAATTTCACCTCTACACTCGGAGTTCAACATACCTCTTCCATACTCAAGATAGCCAGTATCAAAGGCAATTCCAAGGTTGAGCCCTGGGCTTTCACCTCTGACTAAACTATCCGCCTACGCTCCCTTTAAACCCACTTCGTGAGAGAC
+
CCCCCGGGGGGGGGGGGGGGGGGGGGGGGGGGGGGGGGGGGGFGGGGGGGGGGGGGGGGGGGGGGGGGGGGGGGGGGGGGGGGGGGGGGGGGGGGGGGGGGGGGGGGGGFFGGGGFGGGGFGGGFGEDF,;DDGFEGFG<DFGFGFGFGFGGGGGFFGFBFGFFEFGGFGF<6DF7C?DDD,=??C?FFF65:?G6FFGE@DEEFF*;@5@7CAFC5C@>A8:B>E5CC:>;EEFFG?(>4=9@-7/1)>(
@M00200:205:000000000-AKKM3:1:1101:5627:5321 2:N:0:1
TACTAGGGTATCTAATCCTGTTTGCTACCCACGCTTTCGAGCCTCAGTGTCAGTTACAGTCCAGAGAGCCGCTTTCGCCACCGGTGTTCCTCCATATATCTACGCATTTCACCGCTACACATGGAATTCCACTCTCCTCTACTGCACTCAAGTCTAACAGTTTCCAATGCACACAATGGTTGAGCCACTGCCTTTTACATCAGACTTATTACACCACCTGCGCTCGCTTTATACCCCATTCGTGAG
+
CCCCCGGGGGGGGGGGGGGGGGGGGGGGGGGGGGGGGGGGGGGGGGGGGGGGGGGFGGGGGGGGGGGGGGGGGFFGGGGGEGGGGGGGGGGGGGGGGGGGGGGGGGGGGGCGFGGFGGGGGGGGGGGGGGGGGGGGGFGEFFFFGFGFGFGGGGGFFGGFEFCGDDFFDGFEFD?FFD+?FCGFBFGFFGCFFGGGCCGE=CE5>8;77;E*:@FC=C6C5:89:=@9@;CFFE4>*/54?<:53=
@M00200:205:000000000-AKKM3:1:1101:7641:5324 2:N:0:1
TACAGGGGTATCTAATCCTGTTTGCTCCCCACGCTTTCGAGCCTCAGTGTCAGTTACAGGCCAGAGAGCCGCTTTCGCCACCGGTGTTCCTCCATATATCTACGCATTTCACCGCTACACATGGAATTCCACTCTCCTCTCCTGCACTCAAGTCTACCAGTTTCCAATGCATACAATGGTTGAGACACTGCCTTTTACACCAGACTTAATAAACCACCTGCGCTCGCTTTATACCCAGTTCGTGAGAGCTC
+
CCCCCGGGGGGGFGGGGGFGGG<EFFGFGGGGGGGGGGGGGGGGGGFGGFGEFGGGGGGGGGGGCEGGGGGGG,?FEGGGGGGDFGGGGGGGGGGGGGGE=FGGGGGGCFFGGG>*=C,A=EGG8EFGDFFGGGGGGBEBFCGDFFFE6:D8EGGFFGFFCF*=DEGGFGFEFFF6FFD@@CG6*@=DFCFA5BCF?ECEDD5=>8;*:=A;8CCF>95>@):95=51:2/>554>C(0*9>DF;;?;(7)
@M00200:205:000000000-AKKM3:1:1101:16493:5347 2:N:0:1
TACTAGGGTATCTAATCCTGTTTGCTACCCACGCTTTCGCACCTCAGTGTCAGTGTCAGTCCAGAAGGCCGCCTTCGCCACTGGTATTCCTCCCGATCTCTACGCATTTCACCGCTACACCGGGAATTCTACCTTCCTCTCCTGCACTCTAGCTTGACAGTTCCGGATGCCGTTCCCAGGTTGAGCCCGGGGCTTTCACAACCGGCTTATCAAGCCACCTACGCGCGCTTTACACCCAGTTCGTGAGAGAC
+
CCCCCFGFFGFGFGFGFGCFFFFGGGGEGDEGGGECCFGGEFGGGGFFCFGFGFGGGGGGDGGGGGGFDGGEFEEGDGCEGG?FGFGGGGGFGGGE:FGGGAFF@?FGGGGGGGDB>@EGGGGGG8B,CDFGGF9FFFGFFGGFGFGEGFF?FG?DFFFFF87D5?=>?FF>?AFFAFDFFGDC?C7@EGGEB*?FFFGCB>A@BF>@68@EF@GE(*234;;DBEB355<)697:E?<?DA:224:4::(
@M00200:205:000000000-AKKM3:1:1101:14650:5352 2:N:0:1
TACTGGGGTATCTAATCCCGTTCGCTCCCCTGGCTTTCGTGCCTCAGCGTCAGTTAAGACCCAGTGTCCCGCTTTCGCCACCGGCGTTCCTGCCGATATCAACACATTTCACCGCTCCACCGGCAGTTCCGGACACCCCTATCTCACTCTAGCCCGCCAGTATAGAATGCCATTCCCTGGTTGAGCCAGGGGCTTTCACACCCTACTTAACGAACCGCCTACGCACCCTTTAAGCCCAATTCGTGAGAGAC
+
CCCCCGGGGGGGGGGGGGGGGGGGGGGGGGGGGGGGGGGGGGGGGGGGGGGGGGGGGGGGGGGGGGGGGGGGGGGGGGGGGGGGGGGGGGGGGGGGGGGGFEFGGGGGGGGGGGGBDGGGGGGGGGEGGGGGGGGGGFGFFGGCGFGCGFGGFGGFFGGF?CEGE6FGFGFFFFFFFFGAFGCDAECFAGGFF5:CF4C?;(63=D)/9>E;;@GGFC>F031>(:>D3>)<<A>7C:((-6?(20:4)((
@M00200:205:000000000-AKKM3:1:1101:5456:5377 2:N:0:1
TACTGGGGTATCTAATCCTGTTTGCTCCCCACGCTTTCGAGCCTCAGCGTCAGTAATGGACCAGTATGTCGCCTTCGCCACTGGTGTTCTTCCGAATATCTACGACTTTCACCTCTACACTCGGAGTTCCACATACCTCTTCCATACTCCAGATAGCCAGTATCAAAGGCAATTCCAAGGTTGAGCCCTGGGCTTTCACCTCTGACTCAACTATCCGCCTACGCTCCCTTTATGCCCACTTCGTGAG
+
CCCCCGGGGGGGGGGFGGGGGGAFGGGGGGGGGGEGGGG8EGGGGGGGGGGEGFGGGGC@FEGGEFGFGGGGGGGGGGCGE,@CEEFCFGDGFGGG7FGGGGFFF=F@FGGGF=EFGGGGFGF@+4@EFC=EFF?EFFFEBFGFGFGEF*=8,?D8?8+?FDEG>78DDFF5*3DFF+?FDAF+;ADF6+=**4,=@7C5>CF@FCE85)038;ECDCDDFBA>5C?@35)89/87B=(5;=2((((
@M00200:205:000000000-AKKM3:1:1101:8697:5385 2:N:0:1
TACTGGGGTATCTAATCCCGTTTGCTCCCCACGCTTTCGCGCCTCAGCGTCAGGAAATGCCCAGAGACCCGCCTTCGCCACCGGTGTTCCTCCCGATCTCTACACATTTCACCGCTACACCGGGAATTCCAGTCTCCTCTGCATCCCTCAAGAACGGCAGTATCAGCTGACGTTTCCCGGTTGAGCCGAGAGATTTCACGCCTGACTTGCCATCCCGCCTACGCGCCCTTTAAACCCAGTTCGGGAGAGA
+
CCCCCGGGGGGGGGGGGGGGGGGGGGGGGGCFGGGGGGGCFGGGGGGGGGGGGFG@@EFFGGGGGFGGGGGGGGGGGGGGGEGGGGGGGGGEGGGGGGGGGGGGFGGGGGGGGGGFGGGGGGGGGGGGGGGGGGCGGFGEBCFFG6DEG6@=D?FBDGGFGFCFEFG,;3*8@C6F+;*?FGDFAGGA;D:?FGGGF5BB(((63;ECEFEFEFGE1<>?@=<),:DGGGFA<BDBG66>)6(((,(-31
@M00200:205:000000000-AKKM3:1:1101:9375:5393 2:N:0:1
TACTGGGGTATCTAATCCTGTTTGCTCCCCACGCTTTCGCACCTCAGCGTCAGTACCGGACCAGTGAGCCGCCTTCGCCACTGGTGTTCCTCCGAATATCTACGAATTTCACCTCTACACTCGGAATTCCACTCACCTCTTCCGGACTCGAGACCATCAGTATCAAAGGCAGTTCTGGAGTTGAGCTCCAGGATTTCACCCCTGACTTACTAGTCCGCCTACGTGCGCTTTACACCCAATTCGTGAG
+
CCCCCGGGGGGGGGGGGGGGGGGGGGGGGGGGGGGGGGGGGGGGGGGGGGGDGGGGGGGGGGGGGGGGGGGGGGGGGGGGGGGGGGGDGGGGGGGGGGGGGGGFF?FGGGGGGGGFGGGGFGGGGGGGGGFGFGGGGFGEFDF>EFGFGFGCBDGD?FFFGGEGFBGGFGFFFC<F<88FGC+<AEFFFGCA5EGGA*<@@BB9DFFEF4AE=EGG9C;@2==;(:DDDDFFE)75161@EC;4(4@
@M00200:205:000000000-AKKM3:1:1101:23417:5416 2:N:0:1
TACACGGGTATCTAATCCTGTTTGCTCCCCACGCTTTCGAGCCTCAGCGTCAGTAATGGACCAGTATGTCGCCTTCGCCACTGGTGTTCTTCCGAATATCTACGAATTTCACCTCTACACTCGGAGTTCCACATACCTCTTCCATACTCAAGATAGCCAGTATCAAAGGCAATTCCAAGGTTGAGCCCTGGGCTTTCACCTCTGACTAAACTATCCGCCTACGCTCCCTTTAAACCCAGTTCGTGAGAGCT
+
CCCCCGGGGGGGGGGGGGGGGGGGGGGGGGGGGGGGGGGGGGGGGGGGGGGGGGGGGGGGGGGGGGGGGGGGGGGGGGGGGGGGGGGGGGGGGGEEGGGGGGGGGGGGGGGGGGGFGFFGGGGEFGGGFGGGGGGFGFGEFGGFGFGEGFD8AFGFFFFFGGEGFFGFBFFBFBF7DFG*CDF8*=F?FGGFFGGG+;EB6=C)*=AEF));87EC8CD=DFAE2CEG*;BC5*85B5>B*12((0-*)()
@M00200:205:000000000-AKKM3:1:1101:16559:5435 2:N:0:1
TACTCGGGTATCTAATCCTGTTCGATCCCCACGCTTTCGTGCCTCAGCGTCAATCTTACTTTGGTAAGCTGCCTTCGCAATCGGTGTTCTGTGGCATATCTATGCATTTCACCGCTACTTGCCACATTCCGCCTACCTCAGGTATATTCAAGGAATCCAGTATCAAAGGCACTGCGATGGTTGAGCCACCGTCTTTCACCCCTGACTTAGATCCCCGCCTGCGCACCCTTTAAACCCAATTCGTGAG
+
CCCCCGGGGGGGGGGGGGGGGGGGGGGGGGGGGGGGGGGGGGGGGFFDGGGGGFGGGFGGGGGGGGGGGFGGGGGGGGEFGGGGGGGGGGGGGGGGGGGGGGGGGGGGGGFGGGGFGGCFGFFGFFFGGGGGGGGGFFGFFGGFGFGFGF;F?DDBDFC?@DEGEFFGDFF5FFFFBFGEGFGGFGGFFFEFB??EFED@CF98@EBEEEEFFF,@AGF=BF=A@EBGD8.>EF33=@D33)6=;@<
@M00200:205:000000000-AKKM3:1:1101:24580:5441 2:N:0:1
TACACGGGTATCTAATCCTGTTTGCTCCCCACGCTTTCGCACATGAGCGTCAGTATTGGTCCAGGAAGTCGCTTTCGCCACTGATGTTCCTTCAGATATCTACGCATTTCACCGCTACACCTGAAATTCCACTTCCCTCTCCCATACTCTAGCAATGCAGTCTCGAATGCAGTTCCCAGGTTAAGCCTGGGGATTTCACACCCGACTTGCAAAGCCGCCTACGCGCGCTTCAAACCCAATTCGTGACAGC
+
@CCCCGGGGGGGGGGGGGFGGGGGGGGGFGGGGGGFFFGGFFGGGFFGGGGGDFGGFGGGGGGGG?GDGGGGG<FFGGGGGGGFGFFD9FGGGGGGGGDFGCFDFGGGGGGGGGG>CGGGGGFCEGGGGFEFCDF>EFCDF@F*BDFFGFFGCCGFFGG8DFEG<*A?DEBED;DFFF?FG9D=?EDFB=E?>E67?CFEEAA58==A5;@*9=FCBGB)7<9DFD8D)8(/77<?GF?8>C((,4(1/(
@M00200:205:000000000-AKKM3:1:1101:25738:5442 2:N:0:1
TACTGGGGTATCTAATCCTGTTCGCTCCCCACACTTTCGCTCCTCAGCGTCAGGTCATTCCCAGAGAACCGCCTTCGCCACCGGTGTTCCTCCTGATATCTGCGCATTTCACCGCTACACCAGGAATTCCGTTCTCCCCTGAATACCTCTAGTCTGCCCGTATCGGAAGCAAGCGCCGTGTTAAGCACGGCGTTTTCACTCCCGACGCGACAAACCGCCTACGAGCCCTTTAAACCCAATTCGGTAG
+
CCCCCGGGGGGGGGGGGGGGFFGGGGGGGDGGDGGFGGGGGGGGGGGGGGGGGGGGFGGGGGGGGGGGGFGGGGGGGGGGGGGGGGGGGGGGGGFGGGGGGGGGGGGGGGGGGGG5CCGGGGGGFGGGFGGFGGGGGFGFFGCFGFFEGFGGGGCDFFCDG88DADDE>EFBFFBBBA7:F:FCFFFFAD59)44?FCGFF2@FD0(,.:@B;:CFFG@61408(:<C>0,65<A?EF1(.6(((3:
@M00200:205:000000000-AKKM3:1:1101:6740:5447 2:N:0:1
TACCGGGGTATCTAATCCTGTTTGCTCCCCACGCTGTCGCGCCTTAGCGTCAGTACCGGTCCAGATGGCCGCCTTCGCCACGGGTGTTCTTCCCAATATCTACGAATTTCACCTCTACACTGGGAGTTCCACCATCCTCTCCCGGACTCAAGCCCGCCAGTATCAGGCGCACGTCCTGGGTTGAGCCCAGGAATTTCACACCTGACTTAACGGGCCGCCTACAAGCCCTTTAAACCCAATTCGAGAGAGA
+
CCCCCGGGGGGGGCGGGGGGGGGGGGGGGGGGGGGGGGGGGGGGGGGGDGGGGGGGGGGGGGGGGGGGGGGGGGGGGGGGGGCEFFGGGFGGGGGGGGGGGGGGGGGGFGGGFFGFGGGGGGFGGGGGGGGFGGGFGFCEFGGFG5C=FFGG?FFFDGGFGGFFEFGGFGE@F<FE>A;>BED4AFGFFGGFFGGGFCG<5?8;;@E?EF409DGGBDD6?B2*);<F**).)).(2((4.6()(.9:16
@M00200:205:000000000-AKKM3:1:1101:21534:5484 2:N:0:1
TACTAGGGTATCTAATCCCGTTCGCTCCCCTAGCTTTCGCGCCTCAGCGTCAGTCACTGTCCAGGTAGCCGCCTTCGCCGCAGGTGTTCCTCCCAATATCTACGCATTTCACCGCTACACTGGGAATTCCACTACCCCCTCCAGGACTCAAGCAAAGCAGTTTCAGATGCAATTCCCGAGTTAAGCCCGGGGCTTTCACATATGACTTGCCAAGCCGCCTACGCGCCCTTTAAACACAGTTCGTGAGAGA
+
C<CCCEF@FCDFGGGGGEFEFEFGGCFFGGGEFGFFGGEGCEGGGGGGCCEFEGFEGGGGGGGGGGGDFGEFGGGGGGGEGGEGFEFGGGGGFGFFGGGGGGGGGGGDFFAFGGGEDF@FG@=EFGGGGGFGGGGG?FEAEGGFG568DFGGGFFFBF6DFGCGFFG8<EFEF61;?BG5FE9FFGGFD57@BCCC4*=47*19/8547=2BBBGFBGA@0/(53CEG)26)-<26C,43-)3814:9)3
@M00200:205:000000000-AKKM3:1:1101:6636:5498 2:N:0:1
TACAAGGGTATCTAATCCTGTTCGCTCCCCAAACTTTCGCTCCTCAGCGTCAGGTAATGCCCAGAGAACCGCCTTCGCCACCGGTGTTCCTCCTGATATCTGCGCATTTCACCGCTACACCAGGAATTCCGTTCTCCCCTGCATACCTCTAGTCTGCCCGTATCGAAAGCAAGCGCCGTGTTAAGCACGGCGTTTTCACTCCCGACGCGACAAACCGCCTACGAGCCCTTTAAACCCAATTCGTGAG
+
CCCCCGGGFFGFEGGGGGGGGGGGGGGGGGFGGGGGGGGGGGGGGGGGGGGGGGGGGGGG8FGFGGGGGGGGGGGGDFGGFGGGFGGGGGGGGGGGGGGGGGGGEGGGCFGGGE>>DGGFGGGGGGGGGGG??FGF,@EFFGGFD5DEDFGGGGFFFGG>EGBFAFGGFGFFFFEFFFGFGGFGCFGFFGGFAEGGFCCEF(7=286@BFFF@@G*6CE:18BD65>FC5:AAA8:E:(,5A43:2:
@M00200:205:000000000-AKKM3:1:1101:11331:5505 2:N:0:1
TACGAGGGTATCTAATCCTGTTCGCTCCCCACGCTTTCGTGCCTCAGCGTCAGTTACAGCCTAGTAAGCTGCCTACGCAATCGGTGTTCTGGATGGTATCTATGCATTTCACCGCTACACCATCCATTCCGCCTACCTCGTCTGTACTCAAGCCTTACAGTATCCATGGCAGTTCAACAGTTGAGCTGTTGGCTTTCACCACGGACTTATAAAGCCGCCTACGCACCCTTTAAGCCCAGTTCGTGAGAGA
+
CCCCCGGGGGGGGGGGGGGGGGGGGGGGGGGGGGGGGGGGGGGGGGGGGGGGGGGGGGGGGGGGGGGGGGGGGGGGGGGGGGGGGGGGGGGGFGGGGGGGGGGGGGGGGFGGGGGDGGGFGGGGGGGGGFFGGGGGGFGAFGGFGFGFGFGDCGGFFGGFGGCG99EGBGF=FCCFFFDFFGD7DEGFFGGFFGGDFFGEFF==AF=@CE>CE;DF59><A5)5(4?D??5:E==@F623CC;,817)),
@M00200:205:000000000-AKKM3:1:1101:20039:5525 2:N:0:1
TACCGGGGTATCTAATCCCGTTCGCTCCCCTGGCTTTCGCGCCTCAGCGTCAGGGGGGGTCCAGCGGCCCGCTTTCGCCACCGGCGTTCCTTCCGATATCTACGCATTTCACCGCTCCACCGGAAGTTCAGGCCGCCCCTACCCCCCTCGAGGCGCCCAGAATCGGGGGCGGCTCCCCAGCTGAGCTGGGGGAGTTCACCGCCGACTTGGGTGCCCGCCTACGCGCCCTTGAATCCCAGTACGCGAGGG
+
CCCCCDFGC@E<EFFCFCFG@FECG7EFEEGGGFG86;68FC@=CEFECCEEG<FFDGGGGGGCGGCGG*4CEB*2<CBFEGD5?>88EFDFGGGC*CCD+:C@8E5C:E?FG*1)98<0;C?ECG+AC+3CC5D:>:58FFGFCEDBGBGCEGGFFEG>EGAC?FGG3*5(),).)5D3*+2*.AF7FDDFB*/*16+5:71214,(.,3888;8?<:(3?<)(1091*.)))),3).()-2(419(0
@M00200:205:000000000-AKKM3:1:1101:25826:5530 2:N:0:1
TACAAGGGTATCTAATCCTGTTTGCTCCCCACGCTTTCGAGCCTCAGCGTCAGTAATGGACCAGTATGTCGCCTTCGCCACTGGTGTTCTTCCGAATATCTACGAATTTCACCTCTACACTCGGAGTTCCACATACCTCTTCCATACTCAAGATAGCCAGTATCAAAGGCAATTCCAAGGTTGAGCCCTGGGCTTTCACCTCTGACTAAACTATCCGCCTACGCCCCCCTTAAGCCCAACTCGTGAGACAC
+
CCCCCGGGFGGGGGGGGGGGGGGGGGGGGGGGGGG:DFGFDFGGGGG<CFGGGEFGDGGGGGCF@FCFAFGGGGGGGGGGGGFGGFGGGGGGGGGGDFDFFGGGFGGGEGGGGGGDFFGG,@FE@@EFGC,E+9?FFFGFBDADG7DEFFFD9=899,8;=+*?E<D,93:DD6D9++=9:E+=68FF*++*066;33@5*5*):7*3>=C***,5)*<A5))*)4:*)/5)84:EGDB9=E633@1)),(
@M00200:205:000000000-AKKM3:1:1101:6859:5538 2:N:0:1
TACCGGGGTATCTAATCCTGTTTGCTCCCCACGCTTTCGCGTCTCAGCGTCAGTATCCGACCAGGGGGCCGCCTTCGCCGCAGGTGTTCCTCCCGATATCTACGCATTTCACCGCTACACCGGGAATTCCACCCCCCTCTTCGGTACTCTAGCTTGCCAGTTTCATGCGCACTTCCCCGGTTGAGCCGGGGGATTTCACACATGACTTAACAAACCGCCTACACGCCCTTTACGCACAATTCGTGAG
+
CCCCCGGGGGGGGAGGGGGGGGGGGGGGGGGGGGGGGGGGGGGGGGGGGGGGGGGGGGGGGGGGGGGGGGGGGGGGGGGFGGGGGGGGGGGGGGGGEGGGGGGGGGGGGGGGEGGD>FFGGGGGGGGGGGGGGGDCCDGFFGGEGFGFGFGGGGGFFGGFGGFGFFGGFGFFFFFFFFGEGGD*ACFFFG=D@EFFF<FFFFBDABFAF<<<FFGF93>?:::FFGFGD<?FF::(:7:A)-45((4
@M00200:205:000000000-AKKM3:1:1101:17662:5553 2:N:0:1
TACAGGGGTATCTAATCCTGTTTGCTACCCACGCTTTCGAGCCTCAGTGTCAGTGACAGTCCAGAGAGCCGCTTTCGCCACCGGTGTTCCTCCATATATCTACGCATTTCACCGCTACACATGGAATTCCACTCTCCTCTACTGCACTCAAGTCTAACAGTTTCCAATGCACACAATGGTTGAGCCACTGCCTTTTACCTCAGACTTATTAAACCACCTGCGCTCCCTTTAAGACCAATTCGTGCGCGACT
+
CCCCCGDCGGGFGFAFGGGGGFGGGGGGFGGGGGGECFGGGGGGGGFGGGCFGGGGGGGGGGG8FGGGFGGGGGGGGGGGGG7:FCGGGGGGGGGFGDCEGGGF>8@@FGGGGGGFGGCFDDFGGG,@FFGGCFFGGFGEFGGFG+=DDFF=DFGFFGGBFDE8DDGFB8@DFD50;?C<;==6DC8**+,;?FG?CB,85))95878*A***@C>CD*)))-*)*3*2399**.847)*82.((((.,((
@M00200:205:000000000-AKKM3:1:1101:12430:5554 2:N:0:1
TACTAGGGTATCTAATCCTGTTTGCTCCCCACGCTTTCGAGCCTCAGCGTCAGTAATGGACCAGTATGTCGCCTTCGCCACTGGTGTTCTTCCGAATATCTACGAATTTCACCTCTACACTCGGAGTTCCACATACCTCTTCCATACTCAAGATAGCCAGTATCAAAGGCAATTCCAAGGTTGAGCCCTGGGCTTTCACCTCTGACTAAACTATCCGCCTACGCTCCCTTCAAACCCAGTTCGTGAGCGA
+
9BC8CFGGGGGGFGGGGGGGFGGFGGGGGGGGGGGGGGGGGGGGFFGGGFGGGFGGGGGGGGGGEGGGGGGFGGGGDGEGGGGGGEEEGGGGGGECFGFGGGGGGFGGGCGGEFDDGFGFEFFCFEE8FDEFFGGGG?FEFGGFA=DEGFFDCGGFBDFFFFD+*23@0,;59DC?C;D?F308;D?5DDD5618?+*,:=CB@EFEF=5)*:;@D>GF5=):*):9908)66/.4*5(6C?D?55(0-5
@M00200:205:000000000-AKKM3:1:1101:7254:5566 2:N:0:1
TACGGGGGTATCTAATCCTGTTTGCTCCCCACGCTTTCGCGCCTCAGCGTCAATCACGGGCCAGATAGCCGCCTTCGCCACCGGTGTTCCTCCGGATATCTACGCATTTCACCGCTACACCCGGAATTCCGCTTCCCTCTCCCGAACTCAAGCCAAGCAGTTTCCCGTGCAGTTCCTCAGTTGAGCCGAGGGATTTCACACGGGACTCGCAAGACCGCCTACGCGCCCTTTATACCCAGCTCGTGAGAGGT
+
C@CCCGGGGGGGGGGFGGGGGGFFGGGGGGGGGGGGGGGGGGGGGGGGGGGGGFGGGGGGGGGGGGGGGGGGGGGGGGGGGGFGGGGGGGGGGGGGGGGGDGGGGEGDGGAFGGG>DGGGGGGGEEGGGGCEDCDGEBGFFDFF5ADC7?F>FFGFFGGFG7<FFAD@4?5CFFFFFFFFGFF7AFGF)CCEDE6=F)+5=B6>?9:((-(,9:FG>DD1(.4.7CDC)*444>).A3(().43((,),(.
@M00200:205:000000000-AKKM3:1:1101:8296:5567 2:N:0:1
TACTGGGGTATCTAATCCTGTTCGCTCCCCACACTTTCGCTCCTCAGCGTCAGGTCATTCCCAGAGAACCGCCTTCGCCACCGGTGTTCCTCCTGATATCTGCGCATTTCACCGCTACACCAGGAATTCCGTTCTCCCCTGAATACCTCTAGTCTGCCCGTATCGGAAGCAAGCGCCGTGTTAAGCACGGCGTTTTCACTCCCGACGCGACAAACCGCCTACGAGCCCTTTAAACCCAATTCGTGAGAGC
+
CCCCCGGGGGGGGGGGGGGGGGGGGGGGGGGGGGGGGGGGGGGGGGGGGGGGGGGGGGGGGGGGGGGGGGGGGGGGGGGFEGGGGGGGGGGGGFGGGGGGGAFGGGGGGFGGGGGEGGGGGGGGGGGGGGGGFGCEFFGFFG8EFFG7DFDBEGFFFFGFGGFGAEDGFGFFFDEFAFGEGGGGFGGFF7;??EGGF?@5@=:=@@0@>FF>0;C;(7@<B7(8:CDC*23<)64:E?1?5A1:0?:))(
@M00200:205:000000000-AKKM3:1:1101:22388:5587 2:N:0:1
TACAGGGGTATCTAATCCTGTTCGCTCCCCACGCTTTCGCGTCTCAGCGTCAGTACCGTCCCAGAGAGCTGCCTTCGCCATTGGTGTTCTTCCTGATATCTGCGCATTTCACCGCTACACCAGGAATTCCACTCTCCTCTTCCGGACTCTAGCCGTGCGGTTTCTGTCGACGTCTGGAGGTTGAGCCTCCAGTTTTCACAACAGACCTGCTCGGCCGCCTACACGCGCTTTACACCCAATTCGTGAG
+
CCCCCGGGGGFGGGGGGFGGGGGGGDGGGGGGGDFCGGGGGGGGGGGFGEGGGGGGFFGGGGGGGGGGGGGGCDEGGGGGDGFGGGGGGGGGGGGDCGGDFFGGGGGCFGGFAEE>CCGFCGGGGGCEFAFGGFCFGFGEFDEECEG>GFGDFDDEEED5A68BCCFG9CAAFF>C55?B<CGFF6CFA7CFA:@EF<7*79-((727(77EF2:=15>(;;3F6=895532).4(*(48))(.3:,
@M00200:205:000000000-AKKM3:1:1101:9668:5622 2:N:0:1
TACAAGGGTATCTAATCCCGTTCGCTCCCCTGGCTTTCGCGCCTCAGCGTCAGTGTCGGCCCAGCAACCCGCCTTCGCCGCAGGTGTTCCTCTCGATATCTACGCATTTCACCGCTACACCGAGAATTCCAGTCGCCCCTTCCGCCCTCTAGCCCCGCAGTATCCATTGCCCTTTCCGAGTTAAGCCCGGAGATTTCACAACTGACTCGCGAAACCCGCCTCCGCCGCCCTTAACCCCAGCTCGTGTGAGC
+
CCCCCGGGGGGGGGCGGGGGFGGGGGGGGGGGGGGGGDFF7CGFGFGGECFECFFGGGGGGGEGGGGGGGGGGGGGGGGGGGGGGGGGFGADEGGG8FGGGDF?GEEF;=4CEEGBGG,AE>7C@CFGGG,3?,+8=<=8DFC>E5DBF*@5,:CB@E75E7*+*++,+,3.@2*8;9*6CED++;CFD)*25E7;AFF))(/(7@@)((,(((*2(/033((0(/)1/)-(5)).;<46(57?0((()).
@M00200:205:000000000-AKKM3:1:1101:8203:5628 2:N:0:1
TACAGGGGTATCTAATCCCGTTTGCTCCCCTAGCTTTCGCGCCTCAGCGTCAGTGTCGGTCCAGGAAGCCGCCTTCGCCACCGGTGTTCCTCCGGATATCTACGCATTTCACCGCTACACCCGGAATTCCGCTTCCCTCTCCCGAACTCAAGCCTTCCAGTTTCCCGTGCAGTTCCCCAGTTGAGCCGAGGGATTTCACACGGAACTTAAAAGACCGCCTACGCGCCCTTTAAACCCAATTCGTGAGAGA
+
CCCCCGGGGGGGGGGGGGGGGGGGGGGGGGGGGGGGGGGGGGGGGGGGGGGGGGGGGGGGGGGGGGGGGGGGCFGGGGGGGGGGGGGGGGGGGGGGGDCFGGGGGGCEGGGGGEGFGGGGGGGGGGGGGGGGGGGGGFGFFGGFEEGFGFGGGGGFFGGA@FEGFFGG>CFEFFFFFFGEFFGFFFGBFDEFFGGGFFGFFFB@<BF3;)97C;FG;DFFFF?:>E:C19>BA>>?G?:()6:?:2()48
@M00200:205:000000000-AKKM3:1:1101:13403:5634 2:N:0:1
TACGGGGGTATCTAATCCTGTTTGCTCCCCACGCTTTCGCGCCTCAGCGTCAGAACCGGACCAGACAGCCGCCTTCGCCACTGGTGTTCTTGCGAATATCTACGAATTTCACCTCTACACTCGCAGTTCCGCTGTCCTCTTCCGGTCTCAAGCCAACCAGTATCGAAGGCAATTCTGTGGTTGAGCCACAGGCTTTCACCCCCGACTTAATCGGCCGCCTACGCGCCCTTTATGCCCACTTCGTGAG
+
CCCCCGGGGGGGGGGGGGGGGGGGGGGGGGGGGGGGGGGGGGGGGGGGGGGGGGGGGGGGGGGGGGGGGGGGGGGGGGGEGGGGGGGGGGFGGGGEGGGGFDGGGGGGGGGGGGGFGFFFGGGGGGCCFEEGGGGGGFGFFGCEGFDAGACDFGCAFGCFAFE74FG55CF)6>CFFFG;FFDGFGGA?97AFFFC/7<;?;629997<>EF?38;4D>104::0?;C7>?F<A<<F?((-58<04(
@M00200:205:000000000-AKKM3:1:1101:15772:5640 2:N:0:1
TACGGGGGTATCTAATCCTGTTTGCTCCCCACGCTTTCGAGCCTCAGCGTCAGTAATGGACCAGTATGTCGCCTTCGCCACTGGTGTTCTTCCGAATATCTACGAATTTCACCTCTACACTCGGAGTTCCACATACCTCTTCCATACTCAAGATAGCCAGTATCAAAGGCAATTCCAAGGTTGAGCCCTGGGCTTTCACCTCTGACTAAACTATCCGCCTACGCTCCCTTTAAGCCCACTTCGTGAGAGA
+
CCCCCGGGGGGGGGGGGGGGGGGGGGGGGGGGGGGGGGGGGGGGGGGGGG@CFFGGGGGGGGGGGGGGGGGGGGGGGGGGGGGGGFGGGGGGGGGGGGGGGGGGGGGGGGGGGGGFGGGGGGGGCEGGGGGGGGGGGFGBFGGFGFGFGFFCFGGFF88?=FEGF7FGFGFFFEFFFFGFG76D58FFFDC5FCGFF@GECC@E46;A34=?EEFF);:@@@@4(48<<CE6<9<;F?(,)=63(4(6@;
@M00200:205:000000000-AKKM3:1:1101:16582:5649 2:N:0:1
TACGAGGGTATCTAATCCCGTTTGCTCCCCACGCTTTCGCGCCTCAGCGTCAGTTCCGGTCCAGTGAGCCGCCTTCGCCACTGGTGTTCCTTCCAATATCTACGCATTTCACCGCTACACTGGGAATTCCACTCACCTCTCCCGGACTCAAGCAACGCAGTTTGGAGGGCAGTTCCTCGGTTAAGCCGAGGGATTTCACCCACCACTTGCGAAGCCGCCTACGCGCCCTTTAAACCCAATTCGTGAG
+
CCCCCGGGGGGGGGGGGGGGGGGGGGGGGGGGGGGGGGGGGGGGGGGGGGGGGGGGGGGGGGGGGGFGGGGGGGGGGGGGGGGGFGGGGGGGGGGGGGGGGGEGGEGCGGGGGGGFGGGGGGGGGGGGGGGGGFGGG5?DFGGFGFGFGFGGGGGFEGGFGGEFFFFD>EFFFEFFFFGFGGGGFGGFEGGFEGGGF4CEFFFDFFF3>EFF@FE=7DEFBBF@>GDG59:A49<?EF<?AAB?((1
@M00200:205:000000000-AKKM3:1:1101:25703:5654 2:N:0:1
TACTCGGGTATCTAATCCTGTTTGCTCCCCACGCTTTCGAGCCTCAGCGTCAGTAATGGACCAGTATGTCGCCTTCGCCACTGGTGTTCTTCCGAATATCTACGAATTTCACCTCTACACTCGGAGTTCCACATACCTCTTCCATACTCAAGATAGCCAGTATCAAAGGCAATTCCAAGGTTGAGCCCTGGGCTTTCACCTCTGACTAAACTATCCTCCTACGCTCCCTTTACAACCCGTTCGTGAG
+
CCCCCGGGGGGGGGGGGGGGGGGGGGGGGGFGGGGGGGDGGGGGGGGGGGGGGGFGGGGGGGGGGGGGGGGGGGGGGGGGGGGGGG<FFGGGGGGEGCFGD=,AFGGFGGGGC?=6?FFGGFFCFEGGGAAFGGGGGFGFFGDDAFGEGFFGCFGFFDFFGFE@D+DFFGBDFFF9F?D5CA=F5DF?F6=:DF7??EE=CD@5>8*A*:C5CAB<*=F@5@A55C>CCC46;**)*(/-0>=>==(
@M00200:205:000000000-AKKM3:1:1101:16957:5698 2:N:0:1
TACGGGGGTATCTAATCCTGTTTGCTCCCCACGCTTTCGAGCCTCAGCGTCAGTAATGGACCAGTATGTCGCCTTCGCCACTGGTGTTCTTCCGAATATCTACGAATTTCACCTCTACACTCGGAGTTCCACATACCTCTTCCATACTCAAGATAGCCAGTATCAAAGGCAATTCCAAGGTTGAGCCCTGGGCTTTCACCTCTGACTAAACTATCCGCCTACGCTCCCTTTACGCCCAATTCGTGAG
+
CCCCCGGGGGGGGGGGGGGGGGGGGGGGGGGGGGGGGGGGGGGGGGGGGGGGGGGGGGGGGGGGGGGGGGGGGGGGGGGGGGGGGGGGGGGGGGGGGGGGGGGGGDFGGGFGFGGFDFGGGGGGGGGGGGGGGGGGGFFDFGGFGBFD?FGFGGC8B?D6EGEGEFGGDGFDFBCCFFC:D<++;CEFFGFFFGGFFEFEFFB=EEACBEFFEEFF)9?@?@FFDGFGCF:3><@9=0=;>EFF@E?
@M00200:205:000000000-AKKM3:1:1101:12316:5714 2:N:0:1
TACCAGGGTATCTAATCCTGTTTGCTCCCCACGCTTTCGCGCCTCAGCGTCAGTTGCGGGCCAGTGAGCCGCCTTCGCCACTGGTGTTCTTCCCAATATCTACGAATTTCACCTCTACACCGGGAATTCCACCCCCCTCTTCAGTACTCTAGCTTGCCAGTTTCATGCGTCGTTCCCCGGTTGAGCCGGGGGATTTCACACATGACTTAACAAACCGCCTACACGCCCTTTATACCCAGTTCGTGAG
+
CCCCCGGGGGGGGGGGGGGGGGGGGGGGGGGGGGGGGGGGGGGGGGGGGGGGGGGGGGGGGGGGGGGGGGGGGGGGGGGGGGGGGGGGGGGGGGGGGGGGGGGGGGGGGGGGGGGFGGGGGGGGFGGGG8FGGGGGGFGFFGGFGFCDG?FFGGGFFGGFGG@FEFFGFGFFEAFFFFGEGGDGFFGFFGGFFDEFFCGFFFFFFFAFBFFAABGG09BF:0:7<GFGGFF>AFFAE<8:243:003
@M00200:205:000000000-AKKM3:1:1101:26135:5722 2:N:0:1
TACGGGGTATCTCATCCTGTTTGCTCCCCACGCTTTCGCGCCTCAGCGTCAGATCCGGACCAGTGAGCCGCCTTCGCCACTGGTGTTCTTGCGAATATCTACGAATTTCACCTCTACACTCGCAGTTCCACTCACCTCTTCCGGTCTCAAGCCAAGCAGTATCGAAGGCAATTCCGTGGTTGAGCCACGGGCTTTCACCCCCAACTTACAAGCCCGCCTACGCGCCCTTTACGCCCATTTCGTGTG
+
CCCCCGGGGGGG9EGGFGGGGGGGGGFGGGGGGGGGGGGGGGGGGGGGGGGGGFGGGGGGGGGGFGGGGGGGGCFGGF?FFF?FGGGGGGGGGGGGGGGGGGGGGGGGGGGGGGGFGGGEFGGGEGGG9FGFFGGFGFGEFGG>CDGDG79FDDFFFGFFEFEGDFGGFGFEF=FFCFC?FE>FFGGFFDCBEFFGAEE>@B@@==>@BEEF(,;862):@;(:9E>97CA)-81>8(64>:1,(-
@M00200:205:000000000-AKKM3:1:1101:4668:5760 2:N:0:1
TACGAGGGTATCTAATCCTGTTTGCTCCCCACGCTTTCGCGCCTCAGCGTCAGAACCGGACCAGACAGCCGCCTTCGCCACTGGTGTTCTTGCGAATATCTACGAATTTCACCTCTACACTCGCAGTTCCGCTGTCCTCTTCCGGTCTCAAGCCAACCAGTATCGAAGGCCATTCTGTGGTTGAGCCACAGGCTTTCACCCCCGACTTAATCGGCCGCCTACGCGCCCTTTAAACCCAATTCGTGAGAGA
+
CCCCCGGGGGGGGGGGGGGGGGGGGGGGGGGGGGGGGGGGGGGGGGGGGGGGGGGGGGGGGGGGGFGGGGGGGGGGGGGFGGGGGGGGGGGGGGGFGGGGGGGGGGGGGFFFFFGFFGGGGGFG:CCFGAGGGGDFCFGBFGGFGED=?9EGFFGFFGD*@@7CAFGGFG58A7BFFFGFGGG7AFGFFFGFFGGF=EG:>>@@216;CFCE07EC9DB8(.:7>G>D5<2.:AAFG?80)602471:),
@M00200:205:000000000-AKKM3:1:1101:4261:5762 2:N:0:1
TACAAGGGTATCTAATCCTGTTTGCTCCCCACGCTTTCGAGCCTCAGCGTCAGTAATGGACCAGTATGTCGCCTTCGCCACTGGTGTTCTTCCGAATATCTACGAATTTCACCTCTACACTCGGAGTTCCACATACCTCTTCCATACTCAAGATAGCCAGTATCAACGGCAATTCCACGGTTGAGCCCTGGGCTTTCACCTCTGACTAAACTATCCGCCTCCGCTCCCTTTTTACCCAGTTCGTGAGAGAC
+
BCCCCD<FF@CFFFFFGGGEFGAA<FGECEGGGGGEGC7FC:@EFGGGGGGEGFAFGGA@FFFGGGGDFFFGGGGG<@FEGGAFEGFGGGGGFEDCEDFGGEGGG8F@C=;BEFGB8A;F,DF7:+@9?8EF8=DFGFG5DD,+32=*DB,?,?=F@8?*@B;D;D+3>G58DD7D@+=?>6+6;8:@AC75*9:7A7=1:=8)879*8)=E*;;CA7B9))-:>EDFF>.**8>:8;-.6596(/(7)((
@M00200:205:000000000-AKKM3:1:1101:25122:5768 2:N:0:1
TACTGGGGTATCTAATCCTGTTCGCTCCCCATGCTTTCGCTCCTCAGCGTCAGTTAATGCCCAGAGACCTGCCTTCGCCATCGGTGTTCCTCCTGATATCTGCGCATTTCACCGCTACACCAGGAATTCCAGTCTCCCCTACATCACTCTAGTCTGCCCGTACCCACCGCAGATCCGGAGTTGAGCCCCGGACTTTCACGGCAGACGCGACAAACCGCCTACGAGCTCTTTAAACCCAACTCGTGAG
+
CCCCCGGGFGGGGGGGGGGGGGGGGGGGFGGGGGGGGGFGGGGGGGGGGGGGGGGGGGFFGGGGGGGGGGGGGGGGGGGGGGGGGGGGGFGGFGFGGE8FGGGGGGGEGGGGGGEFGGFGGGGGGGGGFGGFGGGGADEDFFGFGFGFFFG?FG@9F?DBGGFGFFGGBGFBFFFFFEDEFF@GFFG?>CE5?EFGF*=BABF2(-52(66;6@FF0>D68@FB(5.9:*-5<<A?G0(,131:(4-
@M00200:205:000000000-AKKM3:1:1101:16415:5771 2:N:0:1
TACGAGGGTATCTAATCCTGTTTGCTCCCCACGCTTTCGAGCCTCAGCGTCAGTAATGGACCAGTATGTCGCCTTCGCCACTGGTGTTCTTCCGAATATCTACGAATTTCACCTCTACACTCGGAGTTCCACATACCTCTTCCATACTCAAGATAGCCAGTATCAAAGGCAATTCCAAGGTTGAGCCCTGGGCTTTCACCTCTGACTAAACTATCCGCCTACGCTCCCTTTATACCCAATTCGTGAGAGA
+
CCCCCGGGGGGGGGGGGGGGGGGGGGGGGGGGGGGGGGGGGGGGGGGGGGGGGGGGGGGGGGGGGGGGGGGGGGGGGGGGGGGGGGGGGGGGGGGGGGGGGGGGGGGGGGGGGGGFGGGGGGGGGGGGGGGGGGGGGFGEFGGFGFGFGFGGGGGFFF66DF;DFFGGFGFFFFFFFFGFGGGGFGGFFGFFFCCC?;C@EFFFEC6A8@EFE@F@AFEDAFADFG?FCC=;EEEEGEB51>BB26(/.(
@M00200:205:000000000-AKKM3:1:1101:25775:5790 2:N:0:1
TACGAGGGTATCTAATCCTGTTTGCTCCCCACGCTTTCGTGCATGAGTGTCAGTGTTTGCCCAGGAGGCTGCCTTCGCCATTGGTGTTCCTCCACATCTCTACGCATTTCACCGCTACACGTGGAATTCCACCTCCCTCTGCCATACTCCAGCCACGCAGTTTCGAGCGCAATTCCCAAGTTAAGCCCGGGGATTTCACACTCGACTTGCGCGGCCCCCTCCGCACACTTTAAACCCACTCAGTGAG
+
CCC<@FGGGGGGGGGGGGGGGGGGGGGGGGG@:FCGGGGGGGGGCFFEFGGGG6,;,,CEGGGGC,7:C4EGGGGGGGGG,ABFG@EGGGF,AF<FFGGGG;CFGGGGGGGGGGGECFGGC,,+8@DGGG8,=,6EEFGD?F9*73==F5,=FD8;>++0C3CEAF6+<E?)@EFFF5CFGF7CAFF5?C*:9CEGFCC*<)<BBAFD*/(/:(=C(/8(/((8>G5>*0.)6)51C:67702:2<<
@M00200:205:000000000-AKKM3:1:1101:24726:5795 2:N:0:1
TACTAGGGTATCTAATCCTGTTCGCTCCCCACGCTTTCGCTCCTCAGCGTCAGTGTCGGCCCAGAGACCCGCCTTCGCCATCGGTGTTCCTCCTGATATCTGCGCATTTCACCGCTACACCAGGAATTCCAGTCTCCCCTACATCACTCTAGTCTGCCCGTACCCACCGCAGATCCGGAGTTGAGCCCCGGACTTTCACGGCAGACGCGACAAACCGCCTACGAGCCCTTTAAACTCAGTTCGTGAGAGAC
+
CCCCCGGGGGGGGGGGGGGGGGGGGGGGGGGGGGGGGGGGGAFGGGGGGGGGGGGGGGDGEGGGGGGGGGGGGGGGGGGGGGGGGGEGGGDFGGGGGGFFGGGGGGGDFGGGGGGDDFGGGGGGGGGGGGGGGG?E9DEFFGGFGFGFFFFDFGGFFFFEED>D*;DGFGEABB5FFAG5@DCCFGGFFGC??CCFF<FBF22(661:B6;6@@GGF37388:BBE39*2))-6>)345>AF02(2(-.,.
@M00200:205:000000000-AKKM3:1:1101:27189:5807 2:N:0:1
TACTAGGGTATCTAATCCTGTTCGCTCCCCTAGCTTTCGCGCCTCAGCGTCAGGACAGGTCCAGAGAGCCGCTTTCGCCACCGGTGTTCCTCCATATATCTACGCATTTCACCGCTACACATGGAATTCCACTCTCCTCTACTGCACTCAAGTCTAACAGTTTCCAATGCACACAATGGTTGAGCCACTGCCTTTTACATCAGACTTATTAAACCACCTGCGCTCGCTTTAAACCCAATTCGTGAG
+
CCCCCGGGGGGGGGGFGGGFGGGGGEFGGGFFFFFGGGGGGGGGGGGCGEGGGGGGGGGGGGGGGGGGFGGGGCF:FGGEC,CFFGGGGGGGGGGFCA=FCDFFEGGGGGGFF>>ADEFGGGGGGFFGFFEC??GFGFGEFGCDGFGFGFFFFGGFFEDF@FEFCDGGFFFEFFF?BF=?FCFGF,?AF+E@FGGGFFGFE@B9C)*8EEF*A9D,5C4=>2:9=:?DFG4?C;=(=(6CE6./6(
@M00200:205:000000000-AKKM3:1:1101:27154:5820 2:N:0:1
TACGCGGGTATCTAATCCTGTTTGCTCCCCACGCTTTCGAGCCTCAGCGTCAGTAATGAGCCAGTGTGTCGCCTTCGCCACTGGTGTTCTTCCGAATATCTACGAATTTCACCTCTACACTCGGAGTTCCACACACCTCTCTCATACTCAAGACACCCAGTATCAAAGGCAATTCCGAGGTTGAGCCCCGGGATTTCCCCACTGACTTACATGTCCGCCTACGCTCCCTTTACACCCAATTCGTGACAGA
+
CCCCCGGGGGGGGGGAEGGGEFGGGGGGGGFFEGGGGGGGCGGFGGGFDCFGGAEFGG6CFFFGGFGCGGGGGGG9AFGGGGGGGGGGGGGGGGCGGCFGGFGGECGGGGGGGGGDDGGGFGGGGGGGGFGGFE>=E?DBDFGD8+=DGFCD9DGF?EGFG=DGEBF=?EACAC7BA>C>>@D03DF5<CCB>CEC+*4:(6(.*6B</*8?<<<;5C)(6@;A0=:CC749>?=@E8D3CE(.-((.).
@M00200:205:000000000-AKKM3:1:1101:26174:5822 2:N:0:1
TACAGGGGTATCTAATCCCGTTTGCTCCCCTGGCTTTCGTGTCTCAGCGTCAGCGAGCCCCCAGCGAGCTGTTTTCACCATTGGCGTTCCAAACGATATCTACGCATTTCACCGCTCCACCGTTTGTTCCGCTCGCCCCTAGGCTGCTCCAGACGACCAGTATGTCAAGCAGTTCCACGGTTGAGCCGTGGGATTTCACAAGACACTTAGCCGTCCGCCTACACACGCTTTAAACCCCGTTCGTGAG
+
CCCCCGGGGGGGGGGGGCFGGGGGGGGGGGGGGGGGGGGGGFGDGGGGGGGGEFGEGGGGFGGGGGGGGGGGGGFGGGGGGGFFGGGGGGGGGFG7FGGGFGGGGG>FGGGGFEGBDGGGGGGECEG?,=C6CGGEE?E=FGGFGFD<6*=+@CDB?8DF7:AF=FFG5,;==;@6@FGFDEDDFGGFFDGFFCFCFEFFF9(6=8E36CEE>?CE1<A(43(078:D77:A<A87;,(((.433(-
@M00200:205:000000000-AKKM3:1:1101:8314:5846 2:N:0:1
TACAAGGGTATCTAATCCTGTTTGCTCCCCACGCTTTCGAGCCTCAGCGTCAGTAATGGACCAGTATGTCGCCTTCGCCACTGGTGTTCTTCCGAATATCTACGAATTTCACCTCTACACTCGGAGTTCCACATACCTCTTCCATACTCAAGATAGCCAGTATCAAAGGCAATTCCAAGGTTGAGCCCTGGGCTTTCACCTCTGACTAAACTATCCGCCTACGCTCCCTTTATGCCCCGTTCGTGAGCGAT
+
CCCCCFDCGGGFGGGGFGGGFGGEADFGF@FCEGFEGGGGGGDCFDFGGGE:CFEGFFGGGDFGFEFAFFCCFE:4<FFCFE8FCEF7<ECG;FGGGGFFCDGFG8EEEA=FG4,0=F8FFF@EEGGGG8EF?GGG?7@DD8FFGDGEDB8+,=FD9@8DF=;8*==AF,3::8+122+*C==6*36:D6=90@8C022:608):7*;>5C7AEG6A*00:855>C>4*=EC*/9:,(65(82>(8(((((
@M00200:205:000000000-AKKM3:1:1101:10059:5880 2:N:0:1
TACAGGGGTATCTAATCCCGTTCGCTCCCCTGGCTTTCGCGCCTCAGCGTCAGAAAGGGTCCAGCACGCCGCTTTCGCCGCCGGCGTTCCTTCCGATATCTACGCATTTCACCGCTCCACCGGAAGTTCCGCGTGCCCCTACCCTCCTCGAGACGTCCGGTATCGGAGGCCCTGCCACAGTTGCGCTGTGGGCTTTCACCCCCGACCACGACGCCCCCCTACGCGCACTTGAACCCCAGTTCGTGAGACGC
+
CCCCCFGGGGGGGGGGGGGGFGGGGEGGGGGGGGGGGGEGGGGGGGGGGGGGEGGCFGCFGGGGGGGGGGGGG7DF@FGGGGGGGGGEGGGGDFF7BEEFGGGED8>@EDGGGGGFGGGGGGG8@EFFGG6CD>DGFAF=FGGFGF>>FBE9CDG6;CGB879DD35*5C56ADAFFFGFFE7+2*>)8<6<>FF4B)0302;1;9F(-41629::(97,(.4@;GED)9)).)(4C((.).((-(44,((
@M00200:205:000000000-AKKM3:1:1101:24981:5902 2:N:0:1
TACCGGGGTATCTAATCCTGTTTGCTCCCCACGCTTTCGAGCCTCAGCGTCAGTAATGGACCAGTATGTCGCCTTCGCCACTGGTGTTCTTCCGAATATCTACGAATTTCACCTCTACACTCGGAGTTCCACATACCTCTTCCATACTCAAGATAGCCAGTATCAAAGGCAATTCCAAGGTTGAGCCCTGGGCTTTCACCTCTGACTAAACTATCCGCCTACGCTCCCTTTCTACCCAGTTCGTGAG
+
CCCCCGGGGGGGGGGGGGGGGGGGGGGGGDGGGGGGGGGG<FGGGGGGEGGGGGGGGFGGGGGGGGGGGGGGGGGGGGGGGGGGGGGGGGGGGGGGGGGGGGGGGC@EFGF9E@=DCFGGGGDGGDEGGGGGGGFEGFGFFCFFF78=8DFG9DDFDGGFGFEGF9DDDGFFBEFFFFGFGD+?5=FFF6CFFCFCF@F@CDB@*AEEBEEC5;C<ACE447=@/4@FCFF*957>FE(>:?5@>;,
@M00200:205:000000000-AKKM3:1:1101:15579:5906 2:N:0:1
TACCGGGGTATCTAATCCTGTTTGCTCCCCACGCTTTCGAGCCTCAGCGTCAGTAATGAGCCAGTGTGTCGCCTTCGCCACTGGTGTTCTTCCGAATATCTACGAATTTCACCTCTACACTCGGAGTTCCACACACCTCTCTCATACTCAAGACACCCAGTATCAAAGGCAATTCCGAGGTTGAGCCCCGGGATTTCACCCCTGACTTAAATGTCCGCCTACGCTCCCTTTAAGCCCAGTTCGTGAG
+
CCCCCGGGGGGGGGGGGGGGGGGGGGGGGGGGGGGGGGGGGGGGGGGGGCGGGGGGGGCFGGGGGGGGGGGGGGGGGGGGGGGGGGGGGGGGGGGEGGGGGGGGGGGFFGGGGGGFGGGFFGGGGGGGGGGGGGGGGFGFFGGFGFGCGF?FGGGFAEF?DDCGFFGGFGFDFEFFF579FEF66?FFDGCBEGGGFABBFFD9>EA?C=CECEGG2CDF@DFE@EFG<C@45;@@F??FF<?1?46
@M00200:205:000000000-AKKM3:1:1101:14355:5920 2:N:0:1
TACTAGGGTATCTAATCCTGTTTGCTCCCCACGCTTTCGAGCCTCAGCGTCAGTAATGGACCAGTATGTCGCCTTCGCCACTGGTGTTCTTCCGAATATCTACGAATTTCACCTCTACACTCGGAGTTCCACATACCTCTTCCATACTCAAGATAGCCAGTATCAAAGGCAATTCCAAGGTTGAGCCCTGGGCTTTCACCTCTGACTAACCTATCCGCCTACGCTCCCTTTAAACCCAATTCGTGAGACAT
+
CCCCCGGGGGGGGGGGGGGGGGGGGGGGGGGGGGGGGGGGFGGGGGGGGGGGGGGGGGGGGGGGGGGGGGGGDGEGGGGGGGGFGGFGGGGGGGGGGGGGGGGGGGGGGGGGGGGFFGGGCFGGGGGGGGGGGGFFGFGBFDGFGFGFGFGDGDDFFGGBDD>FEFCFFGFD9DB7=FGFGGGCDFDF?D69D8F?FEFEE@6=7*1A@5@*8AE6);@AADFE4*AC*:@EF;==E?9@445>>((**7*
@M00200:205:000000000-AKKM3:1:1101:14849:5935 2:N:0:1
TACCAGGGTATCTAATCCTGTTTGCTCCCCACGCTTTCGCGCCTCAGCGTCAGAACCGGACCAGACAGCCGCCTTCGCCACTGGTGTTCTTGCGAATATCTACGAATTTCACCTCTACACTCGCAGTTCCGCTGTCCTCTTCCGGTCTCAAGCCAACCAGTATCGAAGGCAATTCTGTGGTTGAGCCACAGGCTTTCACCCCCGACTTAATCGGCCGCCTACGCGCCCCTTACGCCCACTTCGTGAG
+
CCCCCGGGGGFGGGGGGGGGGFGGGGGGGGGGGGGGGGCGGGGGGGGGGGGGGGGGGGGGGGGGGGGGGGGGGGGGFGFGGGGGCEGGGGGGGGGGGGGGGGGGGCEF8=FGGGGFFGAFGGGGGECFFGGGGGGGGFGFFGGFGFGDGFFCFGGFFGGFEF<FAFGDEGFDFFFFFFGAFCGGFGGFFGGF>GFFFEFEFFBBB>(()16<?FDEFGF@FFDB>GFG)98?FF:>E:(34<0.42<
@M00200:205:000000000-AKKM3:1:1101:14874:6002 2:N:0:1
TACTGGGGTATCTAATCCTGTTTGCTCCCCACGCTTTCGCGTATCAGCGTCAGTATCCAACCAGGGGGCCGCCTTCGCCACAGGTGTTCCTCCCGATATCTACGCATTTCACCGCTACACCGGGAATTCCACCCCCCTCTTTGGTACTCTAGCTTGCCAGTTTCATGCGTCCTTCCCCGGTTGAGCCGAGGGATTTCACACATGACTTAACAAACCGCCTACACGCCCTTTAAACCCAATTCGTGAG
+
CCCCCGGGGGGGGGGGGGGGGGGGGGGGGGGGGGGGGGGGGGGGGGGGGGDGGGGGGGGGGGGGGGGGGGGGGGGGGGGGGGFGGGGGGGGGGGGGGGGGFGGGGGGGGGGGGGGFGGGGGGGGGGGGGGFGGEGGGFGFFGGFGFGFGFGCEGGFFFFFGGFGFFGGFGFFFEFFFFGDCGGGFGGDEGGFFGGGFEFFE@FE9@CFFFB<AFGG9DBB?B>FFG@D39:>>FF?GB:4AA6(-:0
@M00200:205:000000000-AKKM3:1:1101:18045:6010 2:N:0:1
TACCCGGGTATCTAATCCTGTTTGCTCCCCACGCTTTCGAGCCTCAGCGTCAGTAATGGACCAGTATGTCGCCTTCGCCACTGGTGTTCTTCCGAATATCTACGAATTTCACCTCTACACTCGGAGTTCCACATACCTCTTCCATACTCAAGATAGCCAGTATCAAAGGCAATTCCAAGGTTGAGCCCTGGGCTTTCACCTCTGACTAAACTATCCGCCTACGCTCCCTTTACACCCAGTTCGTGAG
+
CCCCCGGGGGGGGGGGGGGGGGGGGGGGGGGGGGGGGGGGGGGGGGGGGGGGGGGGGGGGGGGGGGGGGGGGGGGGFGGGGGGGFFGGGGGGGGGDGGGGGGGGGFGGGDDFGGGFGGGGGGCGGGGGGGGGGGGGGFD=FGGFGFGFGFGGGGGFFFDFGGFGFFGGB8FDFBFFFFFFGGGGFGGFFGG?F?FF?EGFEFF@EEF@EBFFFFGF>59=ABAFFG?FC>>CEE:(B=B:C*:5>2>
@M00200:205:000000000-AKKM3:1:1101:19192:6011 2:N:0:1
TACTGGGGTATCTAATCCTGTTTGCTCCCCACGCTTTCGAGCCTCAGCGTCAGTAATGGACCAGTATGTCGCCTTCGCCACTGGTGTTCTTCCGAATATCTACGAATTTCACCTCTACACTCGGAGTTCCACATACCTCTTCCATACTCAAGATAGCCAGTATCAAAGGCAATTCCAAGGTTGAGCCCTGGGCTTTCACCTCTGACTAAACTATCCGCCTACGCTCCCTTTAAACCCAATTCGTGAGAGA
+
CCCCCGGGGGGGGGGGGGGGGGGGGGGGGGGGGGGGGGGGGGGGGGGGGGGGGGGGGGGGGGGGGGGGGGGGGGGGGGGGGGGGGGGGGGGGGGGGGGGGGDGGGGGGGGGGGGGFGDFEDFG>CGGGGGGGGGGG?BGBFGGFGFGFGCFGGGGDFGGFG?7DEEFFBCFFFFFFFFGFGE+DFGGFFD?F?FCDFEGEF<=CE*9EBFFFFEGC>>?D8@9:<AEGD:3646>DGFFFEEF3(((*0>
@M00200:205:000000000-AKKM3:1:1101:11636:6014 2:N:0:1
TACTCGGGTATCTAATCCCGTTTGCTCCCCACGCTTTCGCGCCTCAGCGTCAGTCACCGTCCAGAAGGCCGCCTTCGCCACCGGTGTTCCTCCCGATCTCTACACATTTCACCGCTACACCGGGAATTCCACCTTCCTCTCCGGGACTCAAGAGACGCAGTTTCGGGCGCCGTTCCTCGGTTGAGCCGAGGGATTTCACACCCGACTTGCCTCCCCGCCTACGCGCCCTTTACACCCAATCCGTGAG
+
CCCCCGGGGGGGGGGGGGGGGGGGGGGGGGGGGGGGGGGGGGGGGGGGGGGGGGGGGGGGGGGGGGGGGGGGGGGGGGGGGGGGGGGGGGGGGGGEEGGGGGGGGGGGGGGGGGGFGGGGGGGGEEFGGGDGFGGGGFGEFEGFGFGFGFCGGGG*?EDFCF@@5BDGDEF@>DFFFFG>FCD*6EFFFGGEEFGDF)4)4:6>F>F:<>:AFFEGFGF6,3:)-:BDDF,6AB>:C:0<0(,8:(4
@M00200:205:000000000-AKKM3:1:1101:18572:6018 2:N:0:1
TACGCGGGTATCTAATCCTGTTTGCTACCCACGCTTTCGAGCCTCAGTGTCAGTTACAGTCCAGAGAGCCGCTTTCGCCACCGGTGTTCCTCCATATATCTACGCATTTCACCGCTACACATGGAATTCCACTCTCCTCTACTGCACTCAAGTCTAACAGTTTCCAATGCACACAATGGTTGAGCCACTGCCTTTTACATCAGACTTATTAAACCACCTGCGCTCGCTTTAAGCCCAATTCGTGAGAGATT
+
CCCCCGGGGGGGGGGGGGGGGGGGGGGGGGGGGGGGGGGGGGGGGGGGGGGGGGGGGGGGGGGGGGGGGGGGGGGGGGGGGGDGGGGGGGGGGGGGGGGGGGCFGGGGGGGGGGGEGGGFFGGGGGGGGGGGFGCF8FGEFGFFGFGEGFGGGGG?EGFFGGBGBBGGFGFEFD5:FF6BE>+=ADGFFF?CAEFCACGEEF@BCC*:4A?EEEGF=767:9>2(4?558C?AFF?@1(4;@E<4<))(/)
@M00200:205:000000000-AKKM3:1:1101:27551:6027 2:N:0:1
TACTGGGGTATCTAATCCTGTTTGCTCCCCACGCTTTCGCGCCTCAGCGTCAGAACCGGACCAGACAGCCGCCTTCGCCACTGGTGTTCTTGCGAATATCTACGAATTTCACCTCTACACTCGCAGTTCCGCTGTCCTCTTCCGGTCTCAAGCCAACCAGTATCGAAGGCAATTCTGTGGTTGAGCCACAGGCTTTCACCCCCGACTTAATCGGCCGCCTACGCGCCCTTTACACCCAGTTCGTGAGCGAT
+
CCCCCFGGGGGGGGGFGGGGGGGGGFGGGGGGGGGGGGGGGGGGGGGGGGGEGGGGGG7FGEFGGFGGFGGGGGGFFGGDGGGGGGGGGGGGGGGDEFGGGFGGGFG?DGGGGGGFGGGGGGGGDEEGGGGCGEGDDDGDFGGFEE>=DF=DC??5?6+:D+*C@*=E>,*:658>FFGFG>;DA?EAFD,99A?@>CG:=(>==99(647?@1B=33>?@@:@0:5375>AFAB0:36()62((8:(,(.
@M00200:205:000000000-AKKM3:1:1101:12673:6030 2:N:0:1
TACAGGGGTATCTAATCCCGTTTGCTCCCCACGCTTTCGCGCCTCAGCGTCAGTCACCGTCCAGAAGGCCGCCTTCGCCACCGGTGTTCCTCCCGATCTCTACACATTTCACCGCTACACCGGGAATTCCACCTTCCTCTCCGGGACTCAAGAGAAGCAGTTTCGGGCGCCGTTCCTCGGTTGAGCCGAGGGATTTCACACCCGACTTGCCTCCCCGCCTACGCGCCCTTTAAACCCACTTCGTGAGCTAC
+
CCC<CFDGGGGGGGGGGGGGGGGGGGGGGG8FEGCGGGGCEGGGG@FGGGGGEGGGGGGGGGEGGC<@FFGGGGGGGGGGGGGGG+FFGGFAFCGEGGGGGAGGGGGGGGGGGGGFGGGGGGC>FCGGGGGD=DDFGFGFFGGBC*=CGFGG9:+;CGGFGCEGF57*:EEFEFFFFFGFGGGCFFG5BCCD>FGDF3A<;?1;96;:7ABFFFGGBGF:BB6DFGFGDG))-:7:EB(,.8(4:4(()))
@M00200:205:000000000-AKKM3:1:1101:8274:6035 2:N:0:1
TACAGGGGTATCTAATCCTGTTTGCTCCCCACGCTTTCGAGCCTCAGCGTCAGTAATGGACCAGTATGTCGCCTTCGCCACTGGTGTTCTTCCGAATATCTACGAATTTCACCTCTACACTCGGAGTTCCACATACCTCTTCCATACTCAAGATAGCCAGTATCAAAGGCAATTCCAAGGTTGAGCCCTGGGCTTTCACCTCTGACTAAACTATCCGCCTACGCTCCCTTTAAGCCCAGTTCGTGAG
+
CCCCCGGGGGGGGGGGGGGGGGGGGGGFGGGGGGGGGGGGGGGGGGGGGGGGGGGGGGGGGGGGGGGGGFFGGGDGGGGGGGGGFGGGGGGGGGGGGGGGGGGGGFFGGGGGGGGFGGGGGGGG=EEFGGFGGGGGFFGBFFFFFFGBGFFGGGFDFFG?=D7DE7?A:EFDFBDFF3=DFFCFDFG5F+A:DGFDFEG@*)0:E7AA585*1;DFA5A=5@=/-49@9CEE4;E3C2/09?D@D25
@M00200:205:000000000-AKKM3:1:1101:21197:6056 2:N:0:1
TACTGGGGTATCTAATCCCGGTCGCTCCCCTAGCTTTCGCGCCTGAGCGTCAAGGGCGGGCCAGCAGATCGCTTTCGCCACTGGTGTTCCTTCCGGTATCTACGCATTTTACCGCTACACCGGAAATTCCATCTGCCTCTCCCGCCTTCAAGTCCCGAAGTTTCGAACGGCCTCTCCCAGTTGGGCCGGGAGCTTTCACATTCGACTTTCGGAACCGCCTGCGCGCGCTTTAAACCCAGTTCGTGAGCGCT
+
C@CCCGGGGGGGGGGGGGGGGGGGGGGGGGGFFGGGGGGGGGGGGFGGGGGGGGGCGGGDGGGGGGGFGGGGGFGGGGGGGGGGGGGGGGGGGGCGGGGGG8FFGGGGGGGGGGGEDFGGGGGCECGGGGGGGGGGGFGFFFFAGDGFGFG9FGGFEE9AGGFGFFGG>=ABFFFFFFFFFF7DEFGFFCEBFGGFFAGFAFF<4:63>B63?FGF>GFF(41;>E5C3C<2)4<<E6:B>A:2:30(4((
@M00200:205:000000000-AKKM3:1:1101:19552:6066 2:N:0:1
TACTGGGGTATCTAATCCTGTTTGCTCCCCACGCTTTCGAGCCTCAGCGTCAGTAATGGACCAGTATGTCGCCTTCGCCACTGGTGTTCTTCCGAATATCTACGAATTTCACCTCTACACTCGGAGTTCCACATACCTCTTCCATACTCAAGATAGCCAGTATCAAAGGCAATTCCAAGGTTGAGCCCTGGGCTTTCACCTCTGACTAAACTATCCGCCTACGCTCCCTTTATACCCACTTCGTGAGCGAT
+
CCCCCGGGGGGGGGGGGGGGGGGGGGGGGGGGGGGGGGGGGGGGGGGGGGGGGGGGGGGGGGGGGGGGGGGGGGGGGGGGGGGGGGGGGGGGGFGGGGFCGGGGGFGGGGEGGGGFGGFGGGGGCEGGGGGGFGGFGFGFFGGFGFGFGFGGGGGFFFGFFGFGFFGGFGFFFFFCBFGFGGCFFGGAFDDFFCGCFFGFFDEFCE5AE@C@>A><AFFFDDFB9ABF>?@*9>EEFE(54@FFBFD2=@(
@M00200:205:000000000-AKKM3:1:1101:10282:6069 2:N:0:1
TACTGGGGTATCTAATCCTGTTTGCTCCCCACGCTTTCGAGCCTCAGCGTCAGTAATGAGCCAGTGTGTCGCCTTCGCCACTGGTGTTCTTCCGAATATCTACGAATTTCACCTCTACACTCGGAGTTCCACACACCTCTTCCATACTCAAGATAGCCAGTATCAAAGGCAATTCCAAGGTTGAGCCCTGGGCTTTCACCTCTGACTAAACTATCCGCCTACGCTCCCTTTAAGCCCAGTTCGTGAGAGAC
+
CCCCCGGGGGGGGGGFGGGGGGGGGGGGGGGGGGGGGGGGGGGGGGFGGGGGGGGGGGFGGGGGGGGGGGEGGGGGGGGGGGGGGGGGGGGGGGGFGGGGGGGGGGCGGGGGGGGFGGGGGGGGGGGGGGFGGGGGGFGFFGGFGFGDFFFCGG9?DGGFCGEFFFGGFGFDFEFFFFGFGG6D9FCFFGEFFFFDFCGEFFFCEFFE@CEFEFGGFGFD>B@>AGFGCDE=E4>=FDB3CED@(.0837(
@M00200:205:000000000-AKKM3:1:1101:16021:6091 2:N:0:1
TACGCGGGTATCTAATCCCGTTTGCTCCCCTGGCTTTCGCTCCTCAGCGTCAATGCCGGTCCAGGATGCCGCCTTCGCCACCGGTGTTCCTCCAGATATCTACGCATTTCACCGCTACACCTGGAATTCCGCATCCCTCTCCCGGATTCCAGCCACCCAGTCTCAGACGCAGTTCCTCGGTTAAGCCGAGGGATTTCACGTCTGACTTAGTTGGCCGCCTACGAGCCCTTTATGCCCAGTTCGTGAG
+
CCCCCGGGGGGGGGGGGGGGGGGGGGGGGGGGGGGGGGGGGFGGGGGGGGGGGGGGGGGGGGGGGGGGGGGGGGGGGGGGGGGGGGGGGGGGGGGGGGGGGFGGGE+@EFFGGGGFGGGGGGGGGGGGGGGGGGGGGFGFFGGFDFGDGFCCDFCFFGGFGG;CEFFGFGFB>AFFFFGEFGCGFGFE4DGFFGGFFFG@@FFDFF<)9CEEF;FGFGBBFFFF6C7D97?26A4<C>?FAB?<:?F
@M00200:205:000000000-AKKM3:1:1101:8425:6102 2:N:0:1
TACTAGGGTATCTAATCCTGTTTGCTCCCCACGCTTTCGAGCCTCAGCGTCAGTAATGGACCAGTTTGTCGCCTTCGCCACTGGTGTTCTTCCGAATATCTACGAATTTCACCTCTACACTCGGAGTTCCACATACCTCTTCCATACTCAAGATAGCCAGTATCAAAGGCAATTCCAAGGTTGAGCCCTGGGCTTTCACCTATGACTAAACTATCCGCCTACGCTCCCTTTAAACCCACTTCGTGAGAGA
+
CCCCCGGGGGGGGGGGGGGGGGGGGGGGGGGGGGGGGGGGGGGGGGGGGGGGGCGGGGGGGGGGG<FFFGEGGGGGGGGEGFGGGGGGGGGGGFGGGGGGGFFCEFFFFGGGGGGFGGGFFGGGFBEEGGFEGFGGF9950=EFGFGFGFGGGGCDFCGFGDEF9?=D5FFFBD9DFCD5A9?DFGCDFCD?FG8+AEGC*)*13*5>>E=C=7AD)*<))3>@2:?C?+>C**.565((**(0-7(1)(
@M00200:205:000000000-AKKM3:1:1101:17292:6116 2:N:0:1
TACAGGGGTATCTAATCCCGTTTGCTCCCCACGCTTTCGCGCCTCAGCGTCAGGAATTGCCCAGAGACCCGCCTTCGCCACCGGTGTTCCTCCCGATCTCTACACATTTCACCGCTACACCGGGAATTCCAGTCTCCTCTGCCATCCTCAAGAACGGCAGTTTCGACCGACGTTCTTCGGTTGAGCCGAAGGATTTCACGACTGACTTGCCATTCCGCCTACGCGCCCTTTACCCCCAATTGTCGCAAGAC
+
CCCCCFEEGGGGGGGGGGGGGGGGGGGGGGFGGGGGGGGGGG7FFGFGGGGGGFGCEDFGGE@GD@E<BFGGGGCF7CCFCGGEC=FGGGGGGGGGGEGGGFEFGGGGGGGGGGGA+@EGGE7+>+DFGD8=+66DGFGFFG,6=DFEGFG==?D**@C5F7CF=F*@>:AADFF?=894C?4?AEG)29*))?FDF?F(/2(6)5>))16)><CF13>?0,3>(:BC10:2)).8E9(,))))(((,(((
@M00200:205:000000000-AKKM3:1:1101:5433:6124 2:N:0:1
TACCCGGGTATCTAATCCTGTTTGCTCCCCACGCTTTCGAGCCTCAGCGTCAGTAATGGACCAGTATGTCGCCTTCGCCACTGGTGTTCTTCCGAATATCTACGAATTTCACCTCTACACTCGGAGTTCCACATACCTCTTCCATACTCAAGATAGCCAGTATCAAAGGCAATTCCAAGGTTGAGCCCTGGGCTTTCACCTCTGACTAAACTATCCGCCTACGCTCCCTTTAAGCCCAGTTCGTGAG
+
CCCCCGGGGGGGGGGGGGGGGGGGGGGGGGGGGGGGGGGGGGGGGGGGGGGGGGGGGGGGGGGGGGGGGGFGGGGGGGGDGGGGGGGGGGGGGGGGGGGGGGGGGGGGDFGGGGGFGGGGGFGDFGG?FDFFGGGGGFGBFGGFGFFFGF8AGFGFFGGFGGFGEF?C9FFBDDFFFFGFGG6FFGFFFCGFFGGGFFGEFBE):7>C5@EFF=EEAC*8A7>5>EFGGF;EEEF@GBF54@99=((
@M00200:205:000000000-AKKM3:1:1101:4557:6128 2:N:0:1
TACGCGGGTATCTAATCCCGTTCGCTACCCTAGCTTTCGCGCCTCAGCGTCAGTAAAGGTCCAGTGCATCGCTTTCGCCACCGGCGTTCCTTCCGATATCAACGCATTTCACCGCTCCACCGGAAGTTCCCCGCACCTCTACCTTCCTCGACCCTGCCAGTTTCAGCGGCCATTCCCCGGTTGAGCCTCAGTATTTCACCGCCGTCTTCACAGCCCGCCTACCCGCCCCTTCTGCCCACTACGTGAGTGAT
+
CCCCC7@7FGAGF9CFGGGFGF@FGG,@EEC-@ECFGGCFDGG>FGFGCGGGGGG,,C<BEGGFF<@<@A:F@EGGGGGGGF>:+:>FGGGAA<:=++6CE;F=C+CCFGGGF8?ADF=F8@CGE+=DDD,6=E+@EFF5;FGFGFGFG5?*@97*3>7*558CEADC6::5;*1+2.1>C*10)3A).;<1;:+;@?9;<>F>(41052<490AA9CD(-4()(/0>)14(84<<8388(.-(.(().).
@M00200:205:000000000-AKKM3:1:1101:4825:6145 2:N:0:1
TACGAGGGTATCTAATCCTGTTTGCTCCCCACGCTTTCGAGCCTCAGCGTCAGTAATGGACCAGTATGTCGCCTTCGCCACTGGTGTTCTTCCGAATATCTACGAATTTCACCTCTACACTCGGAGTTCCACATACCTCTTCCATACTCAAGATAGCCAGTATCAAAGGCAATTCCAAGGTTGAGCCCTGGGCTTTCACCTCTGACTACACTATCCGCCTACGCTCCCTTTAAACCCAGTTCGTGAG
+
CCCCCGGGGGGGGFFGGGGGGG<FGGGGGGGGEGGGGGGGGGGGGGGGGGGGGGGGGGGGGG<FGGGGGGGGGGGGGGGGGGGGGGGGGGGGGGGGGGGGGFFG@FCEAEFGGGGFGGFGEEGGG7CGGGAF6EFG19EEFGGFGBDD??F8,?=DFFDFFGDGE@8D?FFDFFFFFFGFGA8DBEGFF68FFGGGFFG@5C58:>6A):CE);E:>5AD):>>9EBGF>EF<4>DE=26C5(-079
@M00200:205:000000000-AKKM3:1:1101:8073:6156 2:N:0:1
TACCAGGGTATCTAATCCTGTTTGCTCCCCACGCTTTCGAGCCTCAGTGTCAGTTACAGGCCAGAGAGCCGCTTTCGCCACCGGTGTTCCTCCATATATCTACGCATTTCACCGCTACACATGGATTTCCCCTCTCCTCTCCTGCACTCACGTCTACCAGTTTCAAATGCCTACAATGGTTGCGCCACTGCCTTTTACCCCAGACTTAATAAACCACCTGCCCTCGCTTTAACCCCAGTTCGTGCG
+
C,A@BFD;CA8EE<,CEE,,CEFCE<F<FGDGEGDF@F7DGGGDFFCF<C@@F@EEGG@DFFFGGGGGGG+7C,?E?FGGFGGDBCCGGG;DFGFF@<==;DFEEC,4=CDDEEE?GF?FG,=E?,49E=,@DEGG8D@EF=AFG5A6FF8+6=FFFFCF@30C*;CC9D*51:D?+0D9C++60++<?+@FFGF+?6,::)1:8309*0*2/.6,:>*B2))*:/51*/*>*87(*-5)9(612(
@M00200:205:000000000-AKKM3:1:1101:18472:6179 2:N:0:1
TACTAGGGTATCTAATCCTGTTTGCTCCCCACGCTTTCGAGCCTCAGCGTCAGTAATGGACCAGTATGTCGCCTTCGCCACTGGTGTTCTTCCGAATATCTACGAATTTCACCTCTACACTCGGAGTTCCACATACCTCTTCCATACTCAAGATAGCCAGTATCAAAGGCAATTCCAAGGTTGAGCCCTGGGATTTCACCTCTGACTAAACTATCCGCCTACGCTCCCTTTACACCCAATTCGTGAG
+
CCCCCGGGGGGGGGFGGGGGGGGGGGGGGGGGGGGGGGGGGGGGGFGGGGGGGGGGGGGGGGGGGGGGGGGGGGGGGGGGGGGGGGGGGGGGGGGFGGGGGGGGGFGGGGGGGGGFGGGGGGGGGGGGGGFGGGCFGFGEFGGFGFGFGFGFFG9DFGGFFFEDEFGGBFF59DFB?DCFFGGGFFGFFGFF*6,A?EFEF@E@EFEEBEFFE@GCDGBDFBFBAE>FGG4ACC@)><>5@EFFF2>
@M00200:205:000000000-AKKM3:1:1101:19035:6185 2:N:0:1
TACTGGGGTATCTAATCCTGTTTGCTCCCCACGCTTTCGAGCCTCAGCGTCAGTAATGGACCAGTATGTCGCCTTCGCCACTGGTGTTCTTCCGAATATCTACGAATTTCACCTCTACACTCGGAGTTCCACATACCTCTTCCATACTCAAGATAGCCAGTATCAAAGGCAATTCCAAGGTTGAGCCCTGGGCTTTCACCTCTGACTAAACTATCCGCCTACGCTCCCTTTACACCCAATTCGTGAG
+
B6CCCGGGGGGGGGFGGGGGGGGFGGGGGGGGGGGGGGGGGGGGGGGGGGGCEGFEFGGGGGDFGGGGGGGGGGGGGGGGGGGFGGGGGGGGGGGGGGDAE8FGGGGGGGEGGFGFGGGGGDFGEGGGGGCF8FFFGFGEFFGFGBFFGFGGGGDBFFD5D3*?97DFFGFDFD7@D+=DEDFGFGGFFC6DFFGDFEGEEFF<AE5*80:EACFF5FFFD@ADAGBG4:7A;AE(=@(5CE268@2
@M00200:205:000000000-AKKM3:1:1101:8520:6207 2:N:0:1
TACTCGGGTATCTAATCCCGTTTGCTCCCCTGGCCTTCGTGCCTCAGCGTCAGTTGCTGCCCAGAGATTCGCTTTCGCCACTGGCGTTCCTTACGATATCTACGCATTTCACTGCTACACCGTAAATTCCAATCTCCTCTACAGAACTCGAGCGGAGCAGTATTGAATGCAATTTTGAGGTTAAGCCTCAAGATTTCACATCCACCTTCCCCCACCGCCTACGCCCCCTTTAAGCCCATCTGCGAGAGCT
+
CCCCCGGGGGGGGGGGGGCFGGGGGGGGGGCFEGD@FFGEFGGGGGGFGGGGGFFFGGGGGGGGFFGEFFGGG@FGGGGGGEGGCGGGGDFDCEGFF=>FGFGGCEEEGGGGCFCFGGGGG>FFGGGGGGGAFCCFCFGFFGGFFBGFGFD=@C=?D>?FGG*?1C23+EFFFE79D:FFFFCF+,CAFFCF*AEF6AFCCFF51=888=:>AAEEFGFD2:>6(=):);)9<)7(*,3()1).:.2(,/
@M00200:205:000000000-AKKM3:1:1101:26657:6213 2:N:0:1
ACTGGGGTATCTAATCCTGTTCGCTCCCCTAGCTTTCGCGCCTCAGCGTCAGGCAAGGCCCAGAGATCCGCCTTCGCCACCGGTGTTCCTCCTGATATCTGCGCATTTCACCGCTACACCAGGAATTCCGATCTCCCCTACCTGCCTCCAGCCCGGAAGTATCGGATGCAGGCCCGGGGTTGAGCCCCGGGTTTTCACAACCGACTTTCCGGGCCGCCTACGCGCGCTTTAAGCCCAGTTCGGGAG
+
CCCCCGGGGGGGGFGGGGGGGGGGGGEGGGFGGGDFGGGGGGGGGGGGGGGGFGGGGGGGGGGGGGGGGGGGGEFFGBFFGGGGGGGGFGGGGGGGGGGGGGGGGGCFGGGGGGGFGGGGGFGGFGGGG@EGDGGEF>FDFDFFFFGFFDFGBDG>EGDFGGEGF>DGF9<C>D*94?D>F*CGACCBFGC>AE5@FEG)8;BF99:?C7709B>C;D:B?0,;955975).)4348(55<B((-9
@M00200:205:000000000-AKKM3:1:1101:10755:6216 2:N:0:1
TACTAGGGTATCTAATCCTGTTTGCTCCCCACGCTTTCGAGCCTCAGCGTCAGTAATGGACCAGTATGTCGCCTTCGCCACTGGTGTTCTTCCGAATATCTACGAATTTCACCTCTACACTCGGAGTTCCACATACCTCTTCCATACTCAAGATAGCCAGTATCAAAGGCAATTCCAAGGTTGAGCCCTGGGCTTTCACCTCTGACTACACTATCCGCCTCAGCTCCCTTTAAGCCCAGTTCGTGAG
+
CBCCCGGGGGGGGGDGGGGGGGGGGGGGGGGGGGGGGGGGFGFGGGGGGGGGGGGGGGGGGGGGGGGGGGFGGGGGGGGGGGFFGGGGGGGGGG@FGGGGGGGGGGGGGGGGGGGFGGGGGGG=>BBFGFFFGGGFGFGFFAFFGFG7DD=?GGFFFGFFDGFGEFGGFGFBB=9FFFG?FE6FFEFFFD=FFFGFFFGFBBE5=A*=5=CFEFGF9FF=)))9AFFG984A<BB=F>/6*>@DF3=
@M00200:205:000000000-AKKM3:1:1101:9488:6254 2:N:0:1
TACAAGGGTATCTAATCCCGTTTGCTCCCCACGCTTTCGCGCCTCAGCGTCAGGAGATGCCCAGAGACCCGCCTTCGCCACCGGTGTTCCTCCCGATCTCTACACATTTCACCGCTACACCGGGAATTCCAGTCTCCTCTGCATCCCTCAAGAACGGCAGTATCGGCCGACTCTCCTCGGTTGAGCCGAGGGATTTCACGACCGACTCGCCATCCCGCCTACGCGCCCTTTAAGCCCAGTTCGTGAG
+
C@CCCEGGGGGGGGDGGGGGGGGGGGGGGGGGGGGGGGGGGGGGGGGGGGGGGGGGCGGGFGFFCFGGGGGGGGGGGGGGGGGGGGGGGGGGGGGDGGGGGGGGGGGGGGGGGDGF8FDGGGGDEEGGGGGDDGGGGFGCFGGFGFGFGB8D9DDD>ED5D?EGFDGGE*@AF=FFFF49FEC*?ACAB<55DFGGFEFFFFF;BB,::BB6?FGG(9>B:?F@>GFG7C)).<9.;6(..:<?((4
@M00200:205:000000000-AKKM3:1:1101:13465:6266 2:N:0:1
TACAGGGGTATCTAATCCTGTTTGCTCCCCACGCTTTCGAGCCTCAGCGTCAGTAATGGACCAGTATGTCGCCTTCGCCACTGGTGTTCTTCCGAATATCTACGAATTTCACCTCTACACTCGGAGTTCCACACACCTCTCTCATACTCAAGACACCCAGTATCAAAGGCCATTCCGAGGTTGAGCCCCGGGATTTCACCCCTGACTTAAATGTCCGCCTACGCTCCCTTTACACCCAATTCGTGAG
+
CCCCCGGGGGGGGGGGGGGGGGGGGGGGGGGGGGGGGGGGGGGGGGGGGGGGGGGGGGGGGGGGGGGGGGFGGGGGGGGEGGGGGGGGGGGGGGGGEFGGGGGGEFGGGGGGGGGFGG;EFF@BFCEGFGCFDEGGGBFBFGGB=?D9D1@+EFGFFG?FC?EGEFFFFG*=DDFFFFC?FFF?6DCFFCC>@EDFFEGEFAB2>@ACC467AEGFFGFF?@9EDCDG*;64653(=((6)7;E=(2
@M00200:205:000000000-AKKM3:1:1101:5934:6268 2:N:0:1
TACTGGGGTATCTAATCCCGTTTGCTCCCCACGCTTTCGCGCCTCAGCGTCAGGGAATGCCCAGAGACCCGCCTTCGCCACCGGTGTTCCTCCCGATCTCTACACATTTCACCGCTACACCGGGAATTCCAATCTCCTCTGCATCCCTCAAGAACGGCAGTATCGGCCGACGTTCTTCGGTTGAGCCGAAGGATTTCACGACCGACTTGCCATCCCGCCTACGCGCCATTTCAACCCACTTCGTCCGCGAT
+
CCCCCGAC@FEFDGGGEFEFGGFBDFFACGFGGGGGFGGGDGGGGFGG76FG@AEFGGFGEFF@<FFGGGGGEGGGGGGCGGEFEGCGGGCFFGGEFGGFFGGGFFF98FFGGGDBGEGGGG+B>BFCFFFDDFGGGFG<FGFFE3+3=?DGEFGFDGG55C7F>EDG>5@=ABFFFFF?FEG;),:??)*)AECG16==0:9@F9>(>A:9).:;(17:?7(795>)*2-)6-.(21(,)52<(,(((-,
@M00200:205:000000000-AKKM3:1:1101:14072:6274 2:N:0:1
TACTGGGGTATCTAATCCTGTTTGCTCCCCACGCTTTCGCGCCTCAGTGTCAGTTACAGACCAGACAGTCGCCTTCGCCACTGGTGTTCCTCCAAATCTCTACGCATTTCACCGCTACACTTGGAATTCCACTATCCTCTTCTGCACTCAAGTTCCCCAGTTTCCAATGACCCTCCCCGGTTGAGCCGGGGGCTTTCACATCAGACTTAAGGAACCACCTGCGCGCGCTTTACACCCAATTCGTGAGAGCT
+
C<CCCGGGGGGGGGGGGGGGGGGGGGGGGGGGGGGGGGGGGGGGGGGGGGGGGGGGGGGGGGGFFFFGGGGGGGGGGGGGGGFAF@F:@FGGGGGFGGGGGGGGGGGGGGGGGGGFGGEGFGGG,EFGGGFGGFGGGFGFFA;BGFFFGFGGFGGFFGGFGGCGEDDDFFF<FFFFFBD>FGG7*:ED>DG>?EFGFEGF47435>=EF*>=3(6C3CE(6;>>985CD33A)644CF00<AFF(,14:()
@M00200:205:000000000-AKKM3:1:1101:4424:6275 2:N:0:1
TACTAGGGTATCTAATCCTGTTTGCCCCCCACGCTTTCGTGCCTGAGCGTCCGTGTCCGCCCAGGGGGCTGCCTTCGCCATCGGTGTTCCTCCGCATCCATACGCATTTCACTGCTCCCCGCGGAATTCCACCCCCCTCTGCCGCACTCACGCCCGCCAGTTTCCCATGCAATTCCCAGGTTGAGCCCGGGCCTTTCCCACGGGACCCAGCGGACCGCCTCCGCACGCCTCAACCCCCCTTCGTGCGAGCC
+
68ACC<DF@C,C6C,;@F<,C6CFC,;D@::6++,8CF:C@,BFG,C@++B++;CBF,8@@F:<@,7@CC:?FFECCFG,CFG,CBFCF9,CFCE>?F,,,,:,=8++=FCE,>CF+?+++68>=++6@F,,=8@C@540;3<955*0C??CE>CEBEDBFFEG4A*,;C*5+*=;A**),5*209EFFGG)0/2>+)0)3>>08,(41(4(3(:C>D@F(4(0(/.1**(..(.35(((,.(4:23((,-
@M00200:205:000000000-AKKM3:1:1101:25952:6306 2:N:0:1
TACAAGGGTATCTAATCCCGTTTGCTCCCCTGGCTTTCGCGCCTCAGCGTCAGAAATGGTCCAGCGTGCCGCCTTCGCCACCGGGGTTCCGGTTGATATCAACGCATTTCACCGCTCCACCAACCGTTCCGCACGCCCCTACCATCCTCGAGGCCACCAGTATCCACGGCAGCTCCCCGGCTGAGCCGCGGGCTTTCACCACAGACTTGATGACCCGCCTACGCGCCCTTTCCGCCCCGTTCCTGAGAGCT
+
-AA6@F,@FE,C@FGG<CFGG<,BD9F<C76C8E8,EACECEFGCE<F@B:7:FDGFFGGGGGFGFF,FD7@C@C:BFEGGGGE>FG:FGE:C+CE,,,CC8FCGE+4,9=<FGG>=C8ADC@CGGBCFGCCGGGCFE6=5:F;2A=8FE+*5;C?FG55,5*2:+C8>@*-)7665B44*3)*)>C5)9:>5C54@):47?BB?324-.64-)0;0<>(:?(7(*))79)))4:01(,-,,())..-3:)
@M00200:205:000000000-AKKM3:1:1101:26931:6311 2:N:0:1
TACTCGGGTATCTAATCCTGTTTGCTACCCACGCTTTCGAGCCTCAGTGTCAGTTACAGTCCAGAGAGCCGCTTTCGCCACCGGTGTTCCTCCATATATCTACGCATTTCACCGCTACACATGGAATTCCACTCTCCTCTACTGCACTCAAGTCTAACAGTTTCCAATGCACACAATGGCTGAGCCACTGCCTTTTACATCAGACTTATTACACCACCTGCGCTCGCTTTCTGACCAGTTCGTGAG
+
6,CCC,;CFGGGGGGGGGGGEGGGGGGFGGGGGGGGGG7FGEGGGFGGAEEBFFGFFFGGGEF<FF,FGGCFGC::FC7C:FCCG7BFGGGA,<FE,C@FGGFGEEFGFG;FGGG5CCFGGC9E8EF,C=DG?DGFGFGFFGGFGFGFGFD+DFF?FGGFAED@D7FDFDF6+:?*;D+*66=0D8=D9=DAF9<C78;*5*38:5*1;AA*30,@=G68)00*:*3*3:*9**/02(0*/65-3(
@M00200:205:000000000-AKKM3:1:1101:21378:6312 2:N:0:1
TACTAGGGTATCTAATCCCGTTTGCTCCCCTGGCTTTCGCGCCTCAGCGTCAGATGTGGTCCAGTATGCCGCCTTCGCCACTGGTGTTCTTCCCAATATCTACGAATTTCACCTCTACACTGGGAATTCCACTATCCTCTCCCGCATTCAAGCTCATCAGTATCAAGCGCAGCCCCCAGGTTGAGCCCGGGAATTTCACGCCTGACTTGATAAGCCGCCTACGCGCCCTTTACACCCAATTCGTGAG
+
CCCCCGGGGGGGGGGGGGGGGGGGGGGGGGGGGGGGGGGGGGGGGGGGGGGGEGGGGGGGGGGGGGGGGGGGGGGGGGGDEGGGGGGGGGGGGGGGG<EGGAFGGFGGGGAFGGGFGGFGGGGGGGGGGGGGGGGGGFGFFDFEGFG=CDF3DGGFFGFFGCEGDDGFFGDAB5?DFFGFGGF+:D?CAG*9@GGGFFF@CFF=D@EEFFEF46EEFGF>25@E>EED)25>)9<1C;<FC;7;@1(
@M00200:205:000000000-AKKM3:1:1101:15340:6319 2:N:0:1
TACTGGGGTATCTAATCCCGTTCGCTCCCCTAGCTTTCGCGCCTCAGCGTCAGTGTCAGCCCAGCAACCCGCCTTCGCCGCAGGTGTTCCTCTCGATATCTACGCATTTCACCGCTACACCGAGAATTCCAGTTGCCCCTTCTGCACTCTAGCCCCGCAGTATCGGTTGATCTTTCCGGGTTAAGCCCGGAGATTTCACAACCGACTTGCGGTGGCCGCCTACGCGCCCTTTAAACCCAATTCGTGAG
+
CCCCCGGDGGGGGGFGGGGGGGGGGGGGGGGGGGGGGGGGEGGGGGGGDGGEGGGGGGGGGGGFGDFGGGGGGGGGGGGGGCF@FCCFGGFGGGGGGGGGGGGDGGGGGGGGGEGEDG?FDC@CCEGGGGFGGGGGGFGFF@FFGFGEGFC7EG=AFGGFGCEGFBGGECEEAEFFFD>@FGGGFGF@D):8?FGGFECC@DF0((4;3<@0;(::@<>9<,8>(*<DG:<7<)..;<?F(6413((3
@M00200:205:000000000-AKKM3:1:1101:3885:6337 2:N:0:1
TACTAGGGTATCTAATCCTGTTTGCTCCCCACGCTGTCGCGCCTCAGTGTCGGCTATAAGGAGTTTGCACTCCCACTGCCCAGCAGACCGCCTTCGCCACTGGTGTTCTTCCGGATCTCTACGCATTCCACCGCTACACCCGGAATTCCATCTGCCTCTACAGTGCCCAAGCCTCACAGTCGCCGCGGCCGATCTGGAGTTGAGCTCCAAACTTTCACCGCGACCTTATGATGGCCCCCTACGCGCCCTTT
+
CCC8CFE@F<EEGGGGGGF<CCEF<<EG<F<@@FGGEGCG@FDEEFCFGGGGGG8:FA<FEFFGGGFA@@FFGGGFGGGG8=@=FFFFFCE@FFFCCGEGGGFE@FEFFGGF@>EFGDGADFBE?B@DFGGGGDGGGFFDBEGB+:?EFFCFGF+DFGCFFGFC>FFGFGFFFEFFFA+033CDDGGEBD?BFGG7@)25()/(4))/.()/7);@CGF;91(81*9*7*).6)(4:99911:96>>F>?3
@M00200:205:000000000-AKKM3:1:1101:22418:6339 2:N:0:1
TACAGGGGTATCTAATCCTGTTTGCTCCCCACGCTTTCGCGCCTCAGCGTCAGTACCGGTCCAGATGGCCGCCTTCGCCACCGGTGTTCTTCCCAATATCTACGAATTTCACCTCTACACTGGGAATTCCGCCATCCTCTCCCGGACTCTAGCGAGACAGTCTCAAGTGCAATTCCCGGGTTGAGCCCGGGGCTTTCACACCTGACTTGTCAAGCCGCCTACGCGCCCTTTAAGCCCAATTCGTGAG
+
CCCCCGGGGGGGGGGGGGGGGGGGGGGGGGGGGGGGGGGGGGGGGGGGGGGGGGGGGGGGGGGGGGGGGGGGGGGGGGGGGGGGGGGGGGGGGGGFGGGGGFGGGCFGGGGGGGGFFGFGGGGGGCGGGGGEGGGGGFGFFGGFGFGFGFGFFGGFFGF6@+;CEFGG7EFA9EFFF?>DFEGGFGGF>CEEFGGGFEGEE<@;1=EEEEAFCECC1>A7@FDF9E;C<<:2>-6,;:((46?8122
@M00200:205:000000000-AKKM3:1:1101:6824:6340 2:N:0:1
TACAAGGGTATCTAATCCGGTTTGCTCCCCACGCTTTCGCTCCTCAGCGTCAGGATAGGCCCAGAAAGCCGCCTTCGCCACTGGTGTTCCTCCCGATATCTACGCATTTCACCGCTACACCGGGAATTCCGCTCTCCTCTGCCCACCTCTAGCTCGCCAGTCTCCGATGGCCCCTCCCAGTTGAGCCGGGCGATTTCACACCGGACTTACCGACCCGCCTACAAGCCCTTTAAGCCCAGCTCACTCGTGCT
+
CCC8CFG@FGGGGGGFECCGGGFGGAFFFCGGB@FBDFG,:FF@GFCFF@BFCF<FCEFCF,B96CFGF,CFEDCFGDF4CEFGGGGGG,,F,=F@FCEFFGAAB8CFEFDEGEDDGDFFGG>7+@==D@EGC+6@,@C*DCFBGF+0069DC=F>BGC5@+;CEB7*@*309)399@4AD,52;?7;8)*:)=/*+)17;D0(,,,;<3=7;(:23750(.(/5@F3*0.24)47F(((.)))))((,,(
@M00200:205:000000000-AKKM3:1:1101:24615:6348 2:N:0:1
TACGGGGGTATCTAATCCTGTTTGCTCCCCACGCTTTCGCGCCTCAGCGTCAGAACCGGACCAGACAGCCGCCTTCGCCACTGGTGTTCTTGCGAATATCTACGAATTTCACCTCTACACTCGCAGTTCCGCTGTCCTCTTCCGGTCTCAAGTCTCCCAGTATCGAAGGCAATTCTGTGGTTGAGCCACAGGCTTTCACCCCCGACTTAAAAGACCGCCTACGCGCCCTTTAAACCCAGTTCGTGAG
+
CCCCCGGGGGGGGGFGGGGGGGGGGGGGGGGGGGGGGGGGGGGGGGGGGGGGDGGGGGGGGFGGCFGGGGGGGGGGGGGGGGGGGGGGGGFGGGGDGGGGGGGGGGGGGGGGGGGFGGGGGGFGGGCDFGCEGGD@GFGEFFGFDACDGFGFGFGFFFFFE8;CAA*:>FFFFFFFBB+/CCDCF?FFFC5AFGGGFFG<60((:B>D3;><E?DC65@0271>;CDGD4?4><A0C:?4))43603
@M00200:205:000000000-AKKM3:1:1101:12637:6371 2:N:0:1
TACAAGGGTATCTAATCCTGTTTGCTCCCCACGCTTTCGAGCCTCAGCGTCAGTAATGGACCAGTATGTCGCCTTCGCCACTGGTGTTCTTCCGAATATCTACGAATTTCACCTCTACACTCGGAGTTCCACATACCTCTTCCATACTCCAGATAGCCAGTATCAAAGGCAATTCCAAGGTTGAGCCCTGGGCTTTCACCTCTGACTAACCTATCCGCCTACGCTCCCTTTACACCCAATTCGTGCGAGAC
+
CCCCCGGGGGGGGGGGGGGGGGFGGGGGGGGGGGGGGGGCFGGGGGGGGGGGGEFGGGGGA,,CC@EFFGGGGGGGGG:FD<FGGGGGGGGFFCFGGGGGGG<F?@FGGGGGGGGFGGGCGGGC>EEFGGAGGFGGD?FE5FGCGF?EG6DD9+BDFEGFF+;EDFFADGF)*0BFF7D?FGFGFGGFF6=59FGFFFGFBDCB<EFF585:=5@@AGFFDF5*)4@DCC366A@BGF(0/82;2(-(.:(
@M00200:205:000000000-AKKM3:1:1101:4608:6383 2:N:0:1
TACACGGGTATCTAATCCTGTTTGCTCCCCACGCTTTCGAGCCTCAGCGTCAGTAATGGACCAGTATGTCGCCTTCGCCACTGGTGTTCTTCCGAATATCTACGAATTTCACCTCTACACTCGGAGTTCCACATACCTCTTCCACACTCCAGATAGCCAGTATCAAAGGCAATTCCAAGGTTGAGCCCTGGGCTTTCACCTCTGACTACACTATCCGCCTACGCTCCCTTTCAACCCAGTTCGTGAG
+
CCCCCGGGGGGGGFFGGGGGGGGGGGGGGGGGGGGGGGGGGGGGGGGFGGGGGGGGGGGGGGGGGGGCFGFGGGGGGGGGGGGGGGFGGGGGGGGGGGGGGGG7B=FFGGGGDCFFGGGGFGGGEGGGGGGGGFFGGFGFFEGB,;?8?*6=CAFF?EDBDC*3*?FEFFFBFBDFFF85C@D6?EDFFDCAFGGGFFGF5=@C7CA;):5=CEFFDDEF=:AFFDA4;?E*5?E=C@(0*18>=((
@M00200:205:000000000-AKKM3:1:1101:11648:6396 2:N:0:1
TACCGGGGTATCTAATCCCGTTTGCTCCCCTAGCTTTCGCGCCTCAGCGTCAGTATTGGGCCAGATGAGCGCTTTCGCCACCGGTGTTCCTCCTGATATCTACGCATTTCACCGCTACACCAGGAATTCCCTCATCCTCTCCCATACTCAAGCCAGACAGTTTGGGATGCAGGTCCTCGGGTGAGCCGAGGGATTTCACATCCCACTTACCTGACCGCCTACACGCCCTTTAAACCCAATTCGTGAG
+
CCCCCGGGGGGGGGGGGGGGGGGGGGGGGGGGGGGGGGGGGGGGGGGGGGGGGGGGGGGGGGGGGGGGGGGGGGGGGGGGGGGGGGGGGGGGGGGGGGGGGGGGGGGGGGGGGGGFGGGGGGGGDFGFGGGGGGGGGFGFFGFFGFGFGFFGGGGFFGGFGDEF9>CF5EFFFFFFFFCECGGFFGGFFGG>BFFGFFGFFFBD@FFB4>=C@DFC9DF?;@1A(=8DDF8E);3(B?<FFFFFF:6
@M00200:205:000000000-AKKM3:1:1101:20588:6417 2:N:0:1
TACGGGGGTATCTAATCCTGTTTGCTCCCCACGCTTTCGAGCCTCAGCGTCAGTAATGAGCCAGTGTGTCGCCTTCGCCACTGGTGTTCTTCCGAATATCTACGAATTTCACCTCTACACTCGGAGTTCCACACACCTCTCTCATACTCAAGACACCCAGTATCAAAGGCAATTCCGAGGTTGAGCCCCGGGATTTCACCCCTGACTTAAATGTCCGCCTACGCTCACTTTAAACCCAGTTCGTGAG
+
CCCCCGGGGGGGGFGGGGGGGGGGGGGGGGGGGGGGFGGGFGGGGGFGGGGGGGGGGGGGGFGGGGGGGGGGGGGGGGGGGGFCFGGGGGGGGGGGGGGGGGFFGCGGGGGGGGGFGGGGGGGGGGGGGGGFGGGGEF8DFGGFGFGFGFGGGGGF?EFFFFFGFFGGAGFDFFFF?BD5FGGGFGGFFGGBAGGGFFGBD2@2:=@E:CFFFFGF<GB1;;DF@EEGFFEC39<3C38?<A??B02
@M00200:205:000000000-AKKM3:1:1101:27738:6423 2:N:0:1
TACGAGGGTATCTAATCCTGTTCGCTCCCCACGCTTTCGCGTCTCAGCGTCAGTACCGTCCCAGCGAGCTGCCTTCGCCATTGGTGTTCCTCCTGATATCTGCGCATTTCACCGCTACACCAGGAATTCCACTCGCCTCTTCCGGACTCGAGCCGAACAGTATCCACCCGCCTCCCGGGGTTGAGCCCCGGGCTTTCAGAGCGGACTTACTCGGCCGCCTACACGCGCCTTATGCCCACTTAGTGAGAGCT
+
CCCCCEGGGGGGGGGGGGGGGGGGGGGGGGGGGGGGGGGGGGFGFGDFEGGGGFGGGGGGGGGGGGCFGGGGGEGGGGGGCDGGFGFGGGGGFFGGCEAFFEEGEE@E;FCFGGGFGEEGFGGEBFCGGGGGGGFDGFEFFFGFGDDAGFFCEGGFEDG*,2@+;;>@BEEFBAFEFBD5F5:*2>FF:CCBFGG<+9C<;@00(363:<)6::EE9CDB??08?C)9)1(,-4..A0(,))).)))),()
@M00200:205:000000000-AKKM3:1:1101:14504:6427 2:N:0:1
TACGCGGGTATCTAATCCTGTTTGCTCCCCACGCTTTCGAGCCTCAGCGTCTGTAATGAGCCAGTGTGTCGCCTTCGCCACTGGTGTTCTTCCGAATATCTACGAATTTCACCTCTACACTCGGAGTTCCACACACCTCTCTCATACTCAAGACACCCAGTATCAAAGGCAATTCCGAGGTTGAGCCCCGGGATTTCACCCCTGACTTAAATGTCCGCCTACGCTCCCTTTAAACCCAGTTCGTGAG
+
CCCCCGGGGGGGGGGGGGGGGGGGGGGGGGGGGGGGGGGCGGGGGGGGGGG,CFFGDGGGD8EGGGGEFGGGGGGGGGECEEGGGGGGGGFGGEFFGGGGGG9FE?FEGGGGGGGFGGGGCFD7+@EGGGDFFEDGGFGDF9FFAFDEGDFCGFGFDE?FGFCGEF+EFGF5598FFF6*CCFGAF6F>DGF*?CFFFGFB>FFFFFF=E4@?CFCDGF<FFFF?CBGDC@CFC<8ED?;E524:21
@M00200:205:000000000-AKKM3:1:1101:26486:6457 2:N:0:1
TACGCGGGTATCTAATCCCGTTTGCTCCCCTAGCTTTCGCACCTCAGCGTCAGTTGCAGACCAGAGAGTCGCTTTCGCCACCGGCGTTCCTCCAGATAACTACGCATTTCACCGCTCCACCTGGACTTCCACTCTCCCCTCCTGCACTCACGTCACGTAGTATCCAATGCAGTTCCCCAGTTACGCCGGGGGATTTCACACCGCACTTGCTCACCCGCCTACGTGCTCTTTAAACCCCATTCGTGAGAGCT
+
CCCCCFEGGGGGGGGGGGGGGGGGGGGGGGGGGGGGGGGGGGGGGGGGGGGGGGFGGFFGGGGGDEDGGFGGGDGG7FGEGGCFEECFGGFGAF,EC?4EE8<FC+@EFFGFGCE5CG8FGF?8F,7=FEFGGGGFG5CBDGGFGFC3=9,=@C@*:>A:8+;CE6C,*@+9A*B>AFC>?9B29?C*64*2)=:CA3<?;7@((7>:B9.6>)/;9DD20.,<(*)7::6))))(2(-346-5(.(4)()
@M00200:205:000000000-AKKM3:1:1101:13693:6476 2:N:0:1
TACGAGGGTATCTAATCCTGTTTGCTCCCCACGCTTTCGCGCCTCAGCGTCAGTACCGGTCCAGATGGCCGCCTTCGCCACCGGTGTTCTTCCCAATATCTACGAATTTCACCTCTACACTGGGAATTCCGCCATCCTCTCCCGGACTCAAGCGAGGCAGTCTCAAGTGCAGTTCCTGGGTTGAGCCCAGGCCTTTCACACCTGACTTGCCAAGCCGCCTACGCGCCCTTTAAGCCCAATTCGTGAG
+
CCCCCGGGGGGGGGGGGGGGGGGGGGGGGGGGGGGGGGGGCGGGEGGGGGGGDGGGGGGGGGGFFGGGGGGGGGGGGGGGGGGGGGGGGGGGFGGGGGGGGGGCCFGGGGGGGGGFFGFGGGGGGGGGGGGGGCDFGFGFFDFEGFGFGFGGGGGFFGGFGGFF7FFCAGFEFC<EAA>FGGGGFGGFFGFF>EGGFFGFEFF2>BE?FEEFFDGF1DA@FFFF>CDG<C099ADFGB814<B?:(8
@M00200:205:000000000-AKKM3:1:1101:5258:6482 2:N:0:1
TACCGGGGTATCTAATCCTGTTTGCTCCCCACGCTTTCGAGCCTCAGCGTCAGTAATGGACCAGTATGTCGCCTTCGCCACTGGTGTTCTTCCGAATATCTACGAATTTCACCTCTACACTCGGAGTTCCACATACCTCTTCCATCCTCAAGATAGCCAGTATCAAAGGCAATTCCAAGGTTGAGCCCTGGGCTTTCACCTCTGACTAGACTATCCGCCTACGCTCCCTTTACAACCAGTTCGTGAT
+
CCCCCGGGGGGGGGGGGGGGGGFGGGGGGGGGGGEGGGGGGGGGGGGGGGGGGGFGGGGGGGGGGGGGFGGGGGGGGGGGGGGDGGGBFGGGGEFEGGFGGGGGFFGGGFGGFFGFGGGFFDCE+@B8FGGGGGGGG79DFFGFG+6:FF?DCDFFFGAFGD7C9<F,;39D**BD?DDFFF=FFGGAFF6?FFGGFFD@CBBF5ACF)*:=**@D8CB99BDD9;@F4:);C4*7;>9;*9@@F8(
@M00200:205:000000000-AKKM3:1:1101:19543:6491 2:N:0:1
TACCGGGGTATCTAATCCTGTTTGCTCCCCTAGCTTTCGCACCTCAGCGTCAGGAACGCGCCAGTCACTCGCTTTCGCCTCCGGCGTTCCTCCCGATATCTACGCATTTCACCGCTCCACCGTTTGTTCCAGCGACCCCTAAGTGGCTCAAGACCGCCAGTATGCCCAGCCGTTCCACGGTTAAGCCGTGGGATTTCACAAGGCACTTAACGATCCGCCTTCACACGCTTTACACCCAGTTCGTGAG
+
CCCCCGGGGGGGGGGGGGGGGGGGGGGGGGGGGGGGGGGGGGGGGGGGGGGGCGGGGGGGGGGGGGGGGGGGGFGGGGGGGGGGGGGGGGGGGGGCFGGGGFGGGDGGGGGGGGGEGEDFGEGGGGGGGGGGGGGG>DGFFGCFGFGFGFGDGGGEFCGFGGEFEFCCAFFFFFFFFFG>F:DGFGGFEGGDFGGCA?C?@(/48=@;>EF@?6FE:<7((,,648>717()66<1EBF2>BBF?01
@M00200:205:000000000-AKKM3:1:1101:20926:6504 2:N:0:1
TACCAGGGTATCTAATCCTGTTTGCTCCCCACGCTTTCGAGCCTCAGCGTCAGTAATGGACCAGTATGTCGCCTTCGCCACTGGTGTTCTTCCGAATATCTACGAATTTCACCTCTACACTCGGAGTTCCACATACCTCTTCCATACTCAAGATAGCCAGTATCAAAGGCAATTCCAAGGTTGAGCCCTGGGCTTTCACCTCTGACTAAACTATCCGCCTACGCTCCCTTTAACCCCATTCCGTCGCGATC
+
CCCCCGGGGGGGGGGGGGGGGGGGGGGGGGGGGGGGGGGGGGGGGGGGGGGGGGGGGGGGGGGGGGGGGGGGGG@FGGGGGGGGGGGDGFFGGGGEGGGGGGGGGCFFGGGGGGGFGGGFGGGECGGFFGGGGGGGGFGFFGGFGFGFGFG?GF8<9>DFGGEFEF+=6@DDFFFFFFG5DF+A5DCFFDC5:?FFFEC@@C@@7:8*85=<EEGGFCBDAD559EAFFFFFE**:C@(**0()0(0((((
@M00200:205:000000000-AKKM3:1:1101:22300:6505 2:N:0:1
TACCGGGGTATCTAATCCGGTTTGCTCCCCACGCTTTCGCGCCTCAGCGTCAGTTCCGGTCCAGTGAGCCGCCTTCGCCACTGGTGTTCCTCCCAATATCTACGCATTTCACCGCTACACTGGGAATTCCACTCACCCCTCCCGGTCTCGAGCCATGCAGTCTGGCAGGCAGTTCCTGGGTTAAGCCGAGGGATTTCACCCGCCCCTTGCACGGCCGCCTACGCCCCCTTTCCCCCCAATTCGGACCATAT
+
CCCCCGGC68C6;E<,C,++@FC;9;FGGD8+@:FFEC::+CFC:,6968,6,CCF<C:CFE<,<CC6B<=F7@4,9C,4B=F<58F,EDDFGGF8<,94@D5+4+@FFDCF,6+00@9,,6@,B,=8E,,,+6+@=*1)0A+@+06)+*43@7++*32+@5;88**:*5*0;;F9++3*>1@29?79)1/))=;C=)==((62(,3384E313B8,7766:(0(27<594))).4:(1,.-((,(-(,.)
@M00200:205:000000000-AKKM3:1:1101:19217:6506 2:N:0:1
TACGAGGGTATCTAATCCTGTTTGCTCCCCACGCTTTCGTGCATGAGCGTCAGTGCTAGCCCAGGAGGCTGCCTTCGCCATCGGTGTTCCTCCACATCTCTACGCATTTCACTGCTACACGTGGAATTCCACCTCCCTCTGCCGCACTCCAGCCTCGCAGTCACAAGCGCAGTTCCCAGGTTAAGCCCGGGGATTTCACACCTGTCTTACGAAACCGCCCGCGCACGCTTTAAGCCCAGTTCGTGAGACAT
+
CCCCCGGGEGGGDGGGGGGGGGGGGGGGGGGGGGGGGGGGGGGGGFFGGGGGGGGGGGEGFGGGGGGGGGGDGGGFGGFGGGGGGGGGGGFFGGGGFF;EF,FFGEEFCFGGGGGFGGGGD@>CG,EDGGGG?8DEGFGDFGGDGEGFGFGGGGGFFGGFGGFGFFGGBGB@EEFFA5:@FG7<8E6?AG5@BGGFFC@<@(536:CE<?BD2=EDBGA(,69)(/.)*13<)4)48(1525<:0:(4)(.
@M00200:205:000000000-AKKM3:1:1101:24378:6520 2:N:0:1
TACGCGGGTATCTAATCCTGTTTGCTCCCCACGCTTTCGCGCCTCAGCGTCAGAACCGGACCAGACAGCCGCCTTCGCCACTGGTGTTCTTGCGAATATCTACGAATTTCACCTCTACACTCGCAGTTCCGCTGTCCTCTTCCGGTCTCAAGTCTCCCAGTATCGAAGGCAATTCTGTGGTTGAGCCACAGGCTTTCACCCCCGACTTAAAAGACCGCCCACGCGCCCTTTAAACCCAGCTCGTGCG
+
CCCCCGGGGGGGGGGGGGGGGGGFGFGGGGGGGGEGGGGGGGGGGGGGGGGGGGGGGGGGGGGGGFEGCFGGGGGGGGGGGGE@EDFFGGF<FGGGGFGGGAD7FC8FFGGGGGGFGGGGC8FGGGGGGGGGGGGGGFGFFFGBGEGDFC:@EFGFFGG>D+;F=@CCDG4=FBFAA9=;F5;;68C;F86):CC?;*:=B@69(32/)9>CEDEF>C<(-445957C7406)..4E?:(,58;1(,
@M00200:205:000000000-AKKM3:1:1101:25374:6559 2:N:0:1
TACGAGGGTATCTAATCCCGTTTGCTCCCCTGGCTTTCGCTCCTCAGCGTCAGTGTTGGTCCAGGATGCCGCCTTCGCCACCGGTGTTCCTCCAGATATCTACGCATTTCACCGCTACACCTGGAATTCCGCATCCCTCTCCCAATCTCAAGCCATCCAGTATCAGACGCAGTTCCCCGGTTAAGCCGAGGGATTTCACGTCTGACTTAGTTGGCCGCCTACGAGCCCTTTACACCCCATTCGTGAG
+
CCCCCGGGGGGGGFGGGGGGGGGGGGGGGGGGGGGGGGGGGGGGGGGGGGGGGEFFGGGGGGGGGGGGGGGGGGGGGGGGGGEGEFGGGGGGGGGGGGGGGGGGGGGCFGGGGGGDGGGGGGGGGGGGGGGGGDDFGFFDFGGFGBFEGFG6@DGFFGFDGGFGD;DEDGFF>EFCA5DBCE7DFGGFE4EB4=6?FFGD=B52/95CEEFCEEGGFGFF;@F3<DA<*;=36?315(4(6><:3:?
@M00200:205:000000000-AKKM3:1:1101:7040:6572 2:N:0:1
TACTGGGGTATCTAATCCTGTTTGCTCCCCACGCTTTCGAGCCTCAGCGTCAGTAATGGACCAGTATGTCGCCTTCGCCACTGGTGTTCTTCCGAATATCTACGAATTTCACCTCTACACTCGGAGTTCCCCATACCTCTTCCATACTCACGATAGCCAGTATCAAAGGCAATTCCAAGGTTGAGCCCTGGGCTTTCACCTCTGACTAAACTATCCGCCTACGCTCCCTTCAAGCCCAATTCGGGAGAGAC
+
CCCCCGGGCG<FFE@,FEEFGGFG,FFFGCDGGGGGGG7DEGEGGG<CCC@@FF9,EFCCEFFGGGGDGGFGEGEEFGGGG8FGFGGGGGGGGGGEGEFGF;BFGGFEFGGGGGGFFF,E,D@EFE=@4@9DFF?DGFGBFAFCDFC98<,?EGGFFCDDD9*=EF+@DC6DFBFFEDC5EEGF6D8?F8?*5;AC+0:@6@=587*;6CE5C*,@>FD5459BAGFG*;(86772:(:B9>2(--,11((
@M00200:205:000000000-AKKM3:1:1101:21293:6577 2:N:0:1
TACGCGGGTATCTAATCCTGTTTGCTCCCCACGCTTTCGAGCCTCAGCGTCAGTAATGGACCAGTATGTCGCCTTCGCCACTGGTGTTCTTCCGAATATCTACGAATTTCACCTCTACACTCGGAGTTCCACATACCTCTTCCATACTCAAGATAGCCAGTATCAAAGGCAATTCCAAGGTTGAGCCCTGGGCTTTCACCTCTGACTAAACTCTCCGCCTACGCTCCCTTTACGCCCAATTCGTGCG
+
CCCCCGGGGGGGGGGGGGGGGGGGGGGGGGGGGGGGGGGGFGGGGGGGGGGGGGGAFGDDGGGGGGGGGGGGGGGGGGGGGGGGGGGGGGGGGGFGGCFGGAFF7FGGGGFGGGGFDGDF=FF@@CEGGGGFGGFGGFGFFGGF8DFEGFGF9ACDFD8*DFCDBD+6*DFDFFFF+=C5@ECCFFGFFF6FFGGGFEFE8C5)*98AB@B***6D);9>@@2D@EBGFCF*>=07842;>C@E0((
@M00200:205:000000000-AKKM3:1:1101:15785:6581 2:N:0:1
TACTGGGGTATCTAATCCTGTTTGCTCCCCACGCTTTCGAGCCTCAGCGTCAGTAATGGACCAGTATGTCGCCTTCGCCACTGGTGTTCTTCCGAATATCTACGAATTTCACCTCTACACTCGGAGTTCCACATACCTCTTCCATACTCAAGATAGCCAGTATCAAAGGCAATTCCAAGGTTGAGCCCTGGGCTTTCACCTCTGACTACACTATCCGCCTACGCTCCCTTTAAGCCCAATTCGTGAG
+
CCCCCGGGGGGGGGGGGGGGGGGGGGGGGGGGGGGGGGGGFGGGGGGGGGGGGGGGGGGGGGGGGGGGGGGGGGGGGGGGGGGGGGGGGGGGGGGGGGFGGGGGFGGGGGGGGGGFFGGGGGDGED8EFGGGGGGGGFGFFGGFGFGFGBGFCDGFFGGFGGFGF?FGFGFFFFFFCEGFGGCCDFGFFDCFFGGGFFA@CBFF@E=@):8A:5@DFGFFFF>BFGFGC?@;/*:3;BB@EC2B22(
@M00200:205:000000000-AKKM3:1:1101:7125:6582 2:N:0:1
TACAGGGGTATCTAATCCTGTTTGCTCCCCACGCTTTCGAGCCTCAGCGTCAGTAATGAGCCAGTGTGTCGCCTTCGCCACTGGTGTTCTTCCGAATATCTACGAATTTCACCTCTACACTCGGAGTTCCACACACCTCTCTCATACTCAAGACACCCAGTATCAAAGGCAATTCCGAGGTTGAGCCCCGGGATTTCACCCCTGACTTAAATGTCCGCCTACGCTCCCTTTAAGCCCAATTCGTGCG
+
CCCCCGGGGGGGGGGGGGGGGGGGGGGGGGGGGGGGGGGGGEGGGGGGGGGGGGGGGGGGGGGGGGGGGGGGGGGGGGGGGGGGGGGGGGGGGGGGGGGGGGGGGGGGGGGGGGGFGGGGGGGGGGGGGGGGGGGGGFGFFGFFGFGFGFFG9+6;FGGFFFEGFFGGFGF59EFC:?D?>CG7*@@F>D7BFGGF>EGBD=>9BFFFCCCEEFCFDCB?=29B=EBGFDF)5;9@F(6;;C;30,6
@M00200:205:000000000-AKKM3:1:1101:25726:6586 2:N:0:1
TACTAGGGTATCTAATCCTGTTTGCTCCCCACGCTTTCGAGCCTCAGCGTCAGTAATGGACCAGTATGTCGCCTTCGCCACTGGTGTTCTTCCGAATATCTACGAATTTCACCTCTACACTCGGAGTTCCACATACCTCTTCCATACTCAAGATAGCCAGTATCAAAGGCAATTCCAAGGTTGAGCCCTGGGCTTTCACCTCTGACTAAACTATCCGCCTACGCTCCCTTTCAAACCAGTTCGTGAG
+
CCCCCGGGGGGGGGGGGGGGGGGGGGGGGGGGGGGGGGGGGEGGGGGGGEGGGGGGGGGGGFGFGGGGGGGGGGGGGGGGGGGGGGFGGGGGGGGGGGGGGGFGGGCDFGGGGGFFGGGGGGFGFGGGGGGGF?FCD?DDFGGFGFFEFFCFGGGFBGCB=DFGFFGFBFFDFBFBDF6FGFGGFGGFFGGFFFGG<*,@=@EEFF@E*>EFFFGFFGFADDFFFGFDFD3*:7*78-:;4<>DD;2
@M00200:205:000000000-AKKM3:1:1101:23919:6598 2:N:0:1
TACTGGGGTATCTAATCCTGTTTGCTCCCCACGCTTTCGCGCCTCAGCGTCAGAACCGGACCAGACAGCCGCCTTCGCCACTGGTGTTCTTGCGAATATCTACGAATTTCACCTCTACACTCGCAGTTCCGCTGTCCTCTTCCGGTCTCAAGCCAACCAGTATCGAAGGCAATTCTGTGGTTGAGCCACAGGCTTTCACCCCCGCCTTAATCGGCCGCCTACGCGCCCTTTAAACCCAATTCGTGAG
+
CCCCCGGGGGGGGFGGGGGGGGGGGGGGGGGGGGGGGGGGGGGGGGGGGGGGGDGGGGGGGGGGGGGGGGGGGGGGGGGEGGGGGGGGGGGGGGGGGGGGGGGGG8FFEGGGGGGFGFFGGGGG@CEGGGGGGGGEGFFCFGGFGFG>FFF+@F?FFE6AA+;C=F6CDGFFFEFFFF7?FFD?*4CFFDGFFGGGB4CEFFF@(,/:84?E;<EEFGF;@@:0,::D353<).4?G633<A??6(1
@M00200:205:000000000-AKKM3:1:1101:6475:6603 2:N:0:1
TACGGGGGTATCTAATCCTGTTTGCTCCCCACGCTTTCGCGTCTCAGCGTCAGTATCCGACCAGGGGGCCGCCTTCGCCGCAGGTGTTCCTCCCGATATCTACGCATTTCACCTCTACACCGGGAATTCCACCCCCCTCTTCGGTACTCTAGCTTGCCAGTTTCATGCGCACTTCCCCGGTTGAGCCGGGGGATTTCACACATGACTTAACAAACCGCCTACACGCCCTTTTAACCCCATTCGTGAT
+
CCCC,FGGGGGGGGGGGGGGGGGFGGGGGGGGGGGGGGGCGCGGGGGGGGGGEGG<FGGCGGGG7,+8FGDGGGGGGGGDG7@EGGGGGGGGGGEDFGGGFFGG=CFGGGGGG,DFGGFGGGGG7>CGGGA7*1;BGDGFFGGFDADEGFGG?=+;?FGFFFEGC7++:C83=;A8.)9AFEGGFG*.73E@3CEC@9?>?2)5<:95))64)28C0>@8?:4)387C/9:)),5)A(,34<<(4:(
@M00200:205:000000000-AKKM3:1:1101:18176:6629 2:N:0:1
TACGAGGGTATCTAATCCCGTTTGCTCCCCTAGCTTTCGCGCCTCAGCGTCAAGAACAGGCCAGGAAGTCGCCTTCGCCACTGGTGTTCCTCCCGATATCTACGCATTTCACCACTACACCGGGAATTCCACTTCCCTCTCCTGCCTTCGAGTCGATCAGTATCGAATGACCCTCCCCAGTTGAGCCGGGGGCTTTCACACTCGACTTGAACGACCGCCTGCGCGCTCTTTACACCCAATTCGTGAG
+
CCCCCGGGGGGGGGGGGGGGGFGGGGGGGGGGGGGGGGGGGGGGGGGGGGGGGGGGGGFGGGGGGGGGGGGGGGGGGGGGGGGGGGGGGGFF?FGGGGGGGGGFEGGGGGGGGGGFGGGGGGGGGGGGGGGGGGGGGFGDFGGFGFFEGFGGFFG5BGG5=9DG>?DFFGFE5@F5BDG5F@8F6FGDE4CAEGGGFFC?E;;6?6?6;;@40<EEBGF:1(,04C)7>C<BB<A2C???2>B4:7?
@M00200:205:000000000-AKKM3:1:1101:13549:6642 2:N:0:1
TACCCGGGTATCTAATCCTGTTTGCTACCCACGCTTTCGTGCCTCAGCGTCAGTTACGGTCCAGAGAGCCGTCTACACCGCCGGTGTTCCTCCTGATATCTACGCATTTCACCGCTACACCAGGAATTCCACTCTCCTCTCCCGCACTCCAGCCTTTCAGTATCCGCCGCACCCTCCCAGTTGAGCCGGGAGATTTCACGACAAACTTAAAAGGCCGCCTACGCACCCTTTCCACCCAATTCGTGAG
+
CCCCCGGDFGGGGGGGGGGGGGGGGGGGGGGGGGGGGGGGGGGGGGGGGGGGGGGGGGGGGGGGGGGCFGGGGGF9FFEC@FGGEGGGFGGGGGGCGGFCGGGGGGGGGGFFGCGDDG,EFEGEFCDDGGGGGGGGFFGFF8DDGFGBGFGCFGGFFFF7EDC@AEGGFGFBEA>FB5**?DC7FGGFFG=;4FGGFFGB=BF;@DE3ECCC3(B:3CD6?@0<?GFG523)44)8E:6:><:7204
@M00200:205:000000000-AKKM3:1:1101:22702:6643 2:N:0:1
TACCCGGGTATCTAATCCTGTTTGCTACCCACGCTTTCGAGCCTCAGTGTCAGTTACAGTCCAGAGAGCCGCTTTCGCCACCGGTGTTCCTCCATATATCTACGCATTTCACCGCTACACATGGAATTCCACTCTCCTCTACTGCACTCAAGTCTAACAGTTTCCAATGCACACAATGGTTGAGCCACTGCCTTTTACATCAGACTTATTAAACCACCTGCGCTCGCTTTATACCCAATTCGTGAG
+
CCCCCGGGGGGGGGGGGGGGGGGGGGFGGGGGGGGGGGGGGDGGGGFFFFGGGGGGGGGFGGGGGGGGGFDFGGGGEGGG:FCGGGGGGG8FFGGFGFGGGFGGGGGGGGGGGGGFGGGGGFGGFDGGGGFGGGGGGFGFFGGFDDGEGF8=4BDF7FGFC=0?EFF9DGFEDD>5;?D<F@8D68DFFCGFFGGCF@AEF@6@8:;**;*;=@@,1*011-4*:*94CC:5EECE,(8>4=;661
@M00200:205:000000000-AKKM3:1:1101:23560:6659 2:N:0:1
TACCAGGGTATCTAATCCTGTTTGCTCCCCACGCTTTCGCGCCTCAGCGTCAATTACGGGCCAGATAGCCGCCTTCGCCACCGGTGTTCTTCCCAATATCTACGAATTTCACCTCTACACTGGGAATTCCACTATCCTCTCCCGCATTCAAGCTCGCCAGTATCAAGCGCAGCCCCCAGGTTGAGCCCGGGAATTTCACGCCTGACTTGGCAAGCCGCCTACGCGCCCTTTAAACCCAGTTCGTGAG
+
CCCCCGGGGGGGGGGGGGGGGGGGGGGGGGFGGGGGGGGGGGGGGGGGGGGGGGGGGGGGGGGGGGGGGFGGGGGGGGGGEGGGFGGGGGGGGGGGGGGGGGGGGGGFFGGGGGGFFFGGGGGGGGGGGFGG?DFFDFGCFGGFGFGFGFGGGGGAAEGBFGFGFFGGFGEFFD5?BF>>@EFGFGGFFGGF>FDGFE?9@>=D=B4>34E3;DCC@GA@F;0:(:77/9:<248(1,8:>A?BB:<
@M00200:205:000000000-AKKM3:1:1101:11483:6672 2:N:0:1
TACTGGGGTATCTAATCCTGTTTGCTCCCCACGCTTTCGAGCCTCAGCGTCAGTAATGGACCAGTATGTCGCCTTCGCCACTGGTGTTCTTCCGAATATCTACGAATTTCACCTCTACACTCGGAGTTCCACATACCTCTTCCCTACTCAAGATAGCCAGTATCAAAGGCAATTCCAAGGTTGAGCCCTGGGCTTTCACCTCTGACTAAACTATCCGCCTACGCTCCCTTTAAACCCAATTCGTGAG
+
CCCCCGGDFG<EFFFFGGGGGGGDGGGGFGGGGDGGGGGGCEDCEADCCFGD:FFFFGGGGEDCFFFGGFCFDGC@@FFGGGGGFGG79EGGGGE:C,DEF,CFE,FFDF;E<DEF8?9AD8+=84C1AEFGGFDFGFEDFG;5=+=8DFE2>=BFF==68+0?D9+D5,;56DFFF??DF9D+*,E?FG?F6F?FF7CBE@EFF=5A>@@EBEGG=>>>55457E>CF>E4>*:@E2(:@EDE2;(
@M00200:205:000000000-AKKM3:1:1101:25292:6676 2:N:0:1
TACCCGGGTATCTAATCCTGTTCGCTCCCCACGCTTTCGCGCCTCAGCGTCAGTACCGTCCCAGCGAGCTGCCTTCGCTATCGGTGTTCCTCCTGATATCTGCGCATTTCACCGCTACACCAGGAATTCCACTCTCCTCTTCCGGACTCTAGCCAAGCGGTTTCTGTCGACGTCTGAAGGTTGAGCCTCCAGTTTTCACAACAGACCTGCCTGGCCGCCTACACGCTCTTTAAGCCCAATTCGTGAG
+
CCCCCGGGGGGGGGGGGFFFGGGGGGGGGGGGGGGGGGGGFFG:CEFGGGDDGGGGGGGFGFGGGGGGGGGGGGGGGGGGGGGGFEFFFGGGGGGGCGGGGGGEGGGDGGFEFDCDDFCGGFGEFGGGGGGG?FGGGFGFFGGFGDGFGFGDGFFFFFDBEC=<EFGGFGDBF=FFAE99FFGGFGFFFG6F=CFFFC,*39B=F99==DDFF;FF@GEFFFFFFC>D3:<A449?FB?7<<6:128
@M00200:205:000000000-AKKM3:1:1101:6104:6677 2:N:0:1
TACTCGGGTATCTAATCCTGTTTGCTCCCCACGCTTTCGTGCCTCAGCGTCAGTACCGGTCCAGATGGCTGCCTTCGCCATCGGTGTTCTTCCCAATATCTACGAATTTCACCTCTACACTCGGAATTCCGCCATCCTCTGCCGGACTCAAGCGAGGCAGTTTCAAGTGCAGTTCCTGGGTTGAGCCCAGGCCTTTCACACCTGACTTGCCAAGCCGCCTACGCACCCTTTAAACCCAATTCGTGAGAGA
+
CCCC6FEGGGGGGGGGGGGGGGGGGGGGGGGGGGGGGGG,AEFG<FFGGGGGEG9,CBF@FGFG9<F@F4FGGGGGGGGE,EFGGGGGGCFDG8FGGDFFGF?FFGGGGGGG,=DFGGGG,,@@EGFGGGFGGD6E@FGE*@=A+<CAFDEFD++<?E>BE+02CF+,+@F89AFFF?FFFE+;>F,@5?C5@FFG99=<4>).>EF*.*>4B=D5>GFFFBFE(389:*;>C)73C;0()714341;31
@M00200:205:000000000-AKKM3:1:1101:12301:6708 2:N:0:1
TACACGGGTATCTAATCCTGTTCGCTCCCCACACTTTCGCTCCTCAGCGTCAGGTCATTCCCAGAGAACCGCCTTCGCCACCGGTGTTCCTCCTGATATCTGCGCATTTCACCGCTACACCAGGAATTCCGTTCTCCCCTGAATACCTCTAGTCTGCCCGTATCGGAAGCAAGCGCCGTGTTAAGCACGGCGTTTTCACTCCCGACGCGACAAACCGCCTACGAGCCCTTTATACCCAGTTCGTGAG
+
CCCCCGGGGGGGGGGGGGGGGGGGGGGGGGGGGGGGGGGGGGGGGGGGGGGGGGGGGGGGGGGGGFFFFGGCGGGGGGEGGGGGFGGGGGGGGFGGGGGGGGGGGGGDCFGGGGGFGGGGGGFGGFFEGGGGDGGGEFGFFGGFGFFFFFGCGGGFFFF>G>DGFD>CEFA=FBFEFFG>FFCFFGGFFDE>E5:DFFGFF2B@@;96>9@@B:FF9DEF:?051:)9*9)6<A:4<4.2)-88:(3
@M00200:205:000000000-AKKM3:1:1101:8886:6710 2:N:0:1
TACCCGGGTATCTAATCCTGTTTGCTCCCCACGCTGTCGCGCCTCAGCGTCAGCAACAGCCCAGCAGGCCGCCTTCGCCACTGATGTTCTTCCCGATCTCTACGCATTCCACCGCTACACCGGGAATTCCACCTGCCTCTACTGTGCTCGAGCCTGACAGTTTAGAAGGCAGCCCTGCGGTTAAGCCGCAGGATTTCACCCCCTACTTACCAGGCCGCCTACGCGCCCTTTCCGCCCAATGCGTGAG
+
CCCCCGGGGGGGGGGGGGGGGGGGGGGGGGGGGGGGGGGGDGGGGGGGGGGGGGGGGGGGGGGGGGGGGGGGGGGGGGGGGGGCGGGGGGGGGGGGGGGGGGGGGGGGGGGGGGGFDGGGGGGGGGGGGGGGGGGGGFGEFDFFGFGFG>ECEDCF6DGFGGFGFFGGFGFAE@EF>AGAGGGGFGGFFGEB>FFGFFGA6@>@@;)?CA;<@FGG0CA2:<<79C5>><?)61:2143:(303822
@M00200:205:000000000-AKKM3:1:1101:17587:6712 2:N:0:1
TACGCGGGTATCTAATCCTGTTTGCTCCCCACGCTTTCGAGCCTCAGCGTCAGTAATGGACCAGTATGTCGCCTTCGCCACTGGTGTTCTTCCGAATATCTACGAATTTCACCTCTACACTCGGAGTTCCACATACCTCTTCCATACTCAAGATAGCCAGTATCAAAGGCAATTCCAAGTTTGAGCCCTGGGCTTTCACCTCTGACTAAACTATCCGCCTACGCTCCCTTTAAGCCCAATTCGTGAG
+
CCCCCGGGGGGGGGGGGGGGGGGGGGGGGGGGGGGGGGGGGGGGGGGGGGGGGGGGGGGGGGGGGGGFGGCFGGGGGGGGGGGGGGGGGGGGGGFFGGGGGGGGGGGGGGFGGGGFFGGGGGGCFEGGFGGGFFDEGFFFFDGFGFGFGF8F=DDFFEFFG7ECFFCF?FFFFFFFFFC+@;FGFGFFF+4*0@CCFCFEFFF@FEEF*6@E49D?AFB5):(8-:BF*;3**.8(:608<E@F0@1
@M00200:205:000000000-AKKM3:1:1101:13452:6724 2:N:0:1
TACTGGGGTATCTAATCCTGTTTGCTCCCCACGCTTTCGAGCCTCAGCGTCAGTAATGGACCAGTATGTCGCCTTCGCCACTGGTGTTCTTCCGAATATCTACGAATTTCACCTCTACACTCGGAGTTCCACATACCTCTTCCATACTCAAGATAGCCAGTATCAAAGGCAATTCCAAGGTTGAGCCCTGGGCTTTCACCTCTGACTAAACTATCCGCCTACGCTCCCTTTACGCCCAGTTCGTGAG
+
CCCCCGGGGGGGGGGGGGGGGGGGGGGGGGGGDGGGGGDGGGGGGGGGGGGGGGGGGGGGGFFFGGGGGGGGGGGGGGCGGGGGGGGGGGGGGGCFGGGEGGGGGDFGGGGGGGGFGGGGGGFEFDGGGGGGGGGGGFGFFGGFGDGDGFG=FFGFFGGFFDFGFFGF5DF<5DDDFFGFGG?DDCGFF6=?6FGGFEGF5CFBFF8E@5CCB@AFFCD9=89>AE4DDGBCE=?(:>BBFE@@B(9
@M00200:205:000000000-AKKM3:1:1101:10264:6731 2:N:0:1
TACGGGGGTATCTAATCCTGTTTGCTCCCCACGCTTTCGCACCTCAGCGTCAATACCAGTCCAGTGAGCCGCCTTCGCCACTGGTGTTCTTCCGAATATCTACGAATTTCACCTCTACACTCGGAATTCCACTCACCTCTCCTGGATTCAAGCGATGCAGTCTTAAAGGCAGTTCTGGAGTTGAGCTCCAGGCTTTCACCTCTAACTTACAAAGCCGCCTACGTGCGCTTTACACCCAATTCGTGAGATAT
+
CCCCCGGGGGGGGGGGGGGGGGGGGGGGGGGGGGGGGGGGGGGGGGGGGGGGGGGGGGGGGGGGGGGGGGGGGGGGGGGGGGGGGGGGGGGGGGGFGFGGGGGGGFGGGGGGGGGFGGFF;DGGGGFGGGGGFGGGGFGFFGGFG5@DGFGGGGGFFGGFGGFFFCFG5FFAFEFFFFG5FGGGFG79FGGFFGGGFCGE=>6:EFEEE=A>BBGG25B?>><=(;5<)/()17;3E;7/)9;(((46)..
@M00200:205:000000000-AKKM3:1:1101:7239:6733 2:N:0:1
TACAGGGGTATCTAATCCTGTTTGCTCCCCACGCTTTCGAGCCTCAGCGTCAGTAATGGACCAGTATGTCGCCTTCGCCACTGGTGTTCTTCCGAATATCTACGAATTTCACCTCTACACTCGGAGTTCCACATACCTCTTCCATACTCAAGATAGCCAGTATCAAAGGCAATTCCAAGGTTGAGCCCTGGGCTTTCACCTCTGACTAAACTATCCGCCTACGCTCCCTTTATACTCAGTTCGTGCG
+
CCCCCFGEFGGGAFFGGCFEFGEGGGGGFCFGFGGGGGGGGDGGGGGGGGGEGGGAFGGGGGGFFFGGGGGFGGGGGGGGGGGGGCFGGGGDFG>FGFFFFFFDEGE:FG9BF,@DFFGGGGGGFGCGGFGGGG?@FFF6DFGFDFGFGF=?DD?5BDG?DCBFDFGGFFFDFE?73;D5>,==@FD5??DFDFC??EFBFFBFC7*>*:5*:AEDAGEF=@@AFG5C?76**;A*,*8?**/55(-
@M00200:205:000000000-AKKM3:1:1101:7100:6736 2:N:0:1
TACAAGGGTATCTAATCCCGTTTGCTCCCCTGGCTTTCGCGCCTCAGCGTCAGTGGAGGTCCAGCGCGTCGCTTTCGCCACCGGCGTTCCTTCCGATATCTACGCATTTCACCGCTCCACCGGAAGTTCCACACGCCCCTACCTCCCTCCAGGCACGCGGTATCGGGGGCCCTGGTCCGGTTGGGCCGAACGATTTCACCCCCGACTCACGCGCCCGCCTACGCGCCCTTTACACCCAATTCGTGAGAGAC
+
CCCCCGGGGGGGGGGGGGGGFGGGGGGGGGGGGGGGGGGGGGGGGGGGGGGGGGGGGGGGGFGGGGGGGGGGGGGGGGGGGGGEGGGGDGGGGGGGG>EGGGGGGGDGFGGGFGGFGGGGGGGDFGFGGGGGGGGGG>GFFEFFEFGFGFGGGGGFFGGD8CBGFFGGBD>>F?FFFACBG=DGEGGF3<EEEFF<6AGFFBFBFF9BFFFFFFGGFGF0246>>EDG)2..6<AFG?(46A<?:B6)82(
@M00200:205:000000000-AKKM3:1:1101:24540:6746 2:N:0:1
TACTAGGGTATCTAATCCTGTTTGCTCCCCACGCTTTCGCGCCTCAGTGTCAGTTACAGACCAGAAAGTCGCCTTCGCCACTGGTGTTCCTCCATATCTCTACGCATTTCACCGCTACACATGGAATTCCACTTTCCTCTTCTGCACTCAAGTCTCTCAGTTTCCAATGACCCTCCACGGTTGAGCCGTGGGCTTTCACATCAGACTTAAGAAACCACCTGCGCGCGCTTTATACCCAGCTCGTGAG
+
CCCCCGGGGGGGGGGGGGFFFGEGGGGGGGGGGGGGGGGGGGGGGGGGGGGGGGGFGGGDGGGGCG@FFFGGGGGGGGGGGGFGGGGGGGGGGGGGGGGCFGGFGGCFCFGGGGGBDFCGGFFFGGGC9EAGFGDEFFGF5EDDGBFDCF867=+4+>DFFDFG79=4*,08:8:5*:C5D@C+D?D0:6+95@EGFCFCCF:0@C5;AC@5:@CF95@B@B2BBG4:9*9<.??CG7;()/3201/
@M00200:205:000000000-AKKM3:1:1101:17443:6752 2:N:0:1
TACGCGGGTATCTAATCCTGTTTGCTCCCCACGCTTTCGAGCCTCAGTGTCAGTTACAGGCCAGAGAGCCGCTTTCGCCACTGGTGTTCCTCCATATATCTACGCATTTCACCGCTACACATGGAATTCCACTCTCCTCTCCTGCACTCAAGTCTACCAGTTTCCAATGCATACAATCATTGAGCCACTGCCTTTTACACCAGACTTAATAAACCACCCGCGCCCCCTTTATACCCCATTCCTGAGCGATC
+
CCCCCGGGGGGGGGGGGGFGGGGGGGGGGGFEGGGGGGG?FGGGGGG<FGGGGEC@FAFFGGGG,EF:<EFG:FGGEGGGG,EFGGGGGGGGFAFGGGGGGGGFGDGGGGGGECEFGGGG9DE89EFGGGGFGG8EF?FEFGA*A9DEGFFC@F9C+@8?E9FGFFGCDFF7D6++1*+3@,?+*@4*;CF55FGC+3,*0018=5A=5***/*6,);*):(5)(/8)*;).7<7=*,(/9))))(.6,/(
@M00200:205:000000000-AKKM3:1:1101:26853:6763 2:N:0:1
TACTGGGGTATCTAATCCTGTTCGCTCCCCACACTTTCGCTCCTCAGCGTCAGGTCATGCCCAGAGAACCGCCTTCGCCACCGGTGTTCCTCCTGATATCTGCGCATTTCACCGCTACACCAGGAATTCCGTTCTCCCCTGCATACCTCTAGTCTGCCCGTATCGAAAGCAAGCCAGGTGTTAAGCACCTGGTTTTCACTCCCGACGCGACAAACCGCCTACGAGCCCTTTAAGCCCAGTTCGTGAG
+
CCCCCGGGGGGGGGGGGGGGGGGGGGGGGGGGGGGGGGGGGGGGGGGGGGGGGFFGGGGGGGGGGGFGGGGGGGGGGGGGGGGGGGGGGGGGGGGGGGGGGGGGGGGGGGGGGGGFGGGGGGGGGGGGGFGGGGGGFFGDFGG?FFGFGFGGGGGFFGGFGGBFDFGCBGFFFF?FF?CFGGCFFGGFFGGFFGFFBACEFFFFFFF=F@FFFDGGFGFFFFFF@E:F5>?A44):F<83A2:<::1
@M00200:205:000000000-AKKM3:1:1101:23464:6775 2:N:0:1
TACTAGGGTATCTAATCCTGTTTGCTCCCCACGCTTTCGAGCCTCAGCGTCAGTAATGGACCAGTATGTCGCCTTCGCCACTGGTGTTCTTCCGAATATCTACGAATTTCACCTCTACACTCGGAGTTCCACATACCTCTTCCATACTCAAGATAGCCAGTATCAAAGGCAATTCCAAGGTTGAGCCCTGGGCTTTCACCTCTGACTAAACTATCCGCCTACGCTCCCTTTAAACCCAATTCGTGAG
+
CCCCCGGGGGGGGGGGGGGGGGGGGGGGGGGGGGGGGGGGGGGGGGGGGGGGGGGGGGGGGGGGGGGGGGGGGGGGGGGGGGGGGGGGGGGGGGGGGGGGGGGGGGGGGGGGGGGFGGGGGGGGGGEFFFFGGFGEFFGFFFGFGFFFGFGGGFDBFBDFGGCGFFGGFGFFFFFFFFGFDDGGBFGDFG6?FGGGFFEEEFFFFEBFFFFEEFADDGFDA@D>AEEGC:>EF=*7C=2:>C@EFB@
@M00200:205:000000000-AKKM3:1:1101:6415:6782 2:N:0:1
TACAGGGGTATCTAATCCTGTTTGCTCCCCACGCTTTCGAGCCTCAGCGTCAGTAATGAGCCAGTGTGTCGCCTTCGCCACTGGTGTTCTTCCGAATATCTACGAATTTCACCTCTACACTCGGAGTTCCACACACCTCTCTCATACTCAAGACACCCAGTATCAAAGGCAATTCCGAGGTTGAGCCCCGGGATTTCACCCCTGACTTAAATGTCCGCCTACGCTCCCTTTCTGCCCAATTCGTGAG
+
CCCCCGGGFGGGGGGGGFGEGGFGGGGGGGFGGGDGFGGGGGGGGGGGGGGGGFFCGGGGGGGGGGGGGGGGGGCGGGC:FGFGGGGGGGGGGGGFCDGGGGGGGFFGGGGFEGGFGGGGGGGEFCEDGFGGGGDE@;FDFGGFGFGFGFGGGDFFFGGFGCEGFFGFFGFDFFFFD5=5@:CF5,A95DCE5:?D+;=9>A7@B=6A6E88AE9<9<A?==@)5;?8*;;)<5C3:3((9)35(//
@M00200:205:000000000-AKKM3:1:1101:14345:6788 2:N:0:1
TACTAGGGTATCTAATCCTGTTTGCTCCCCACGCTTTCGAGCCTCAGCGTCAGTAATGGACCAGTATGTCGCCTTCGCCACTGGTGTTCTTCCGAATATCTACGAATTTCACCTCTACACTCGGAGTTCCACATACCTCTTCCATACTCAAGATAGCCAGTATCAAAGGCAATTCCAAGGTTGAGCCCTGGGCTTTCACCTCTGACTAAACTATCCGCCTACGCTCCCTTTATGCCCAGTTCGTGAG
+
CCCCCGGGGGGGGGGGGGGGGGFFFGGGGGGGGGGGGGGGGCGGFGGGGGGGGGGGGGGGGGGGGGGGGGGGGGGGGGGGGGGGGFE>FGFGGGCGGGGGGFGGGCCFGFFGGGGFGGGC;EFGDEEFFFGGGGGGFFFBFGFFGFGCGFGFADFFFDDFDGF97<FGFGFDFFFBFFGFF,8?FCF*;?8F5ADFFEGE@DB@C:*;65CCEEDDFGE=@C=BAGBF7A=;AEF3D)2;4C2((7>
@M00200:205:000000000-AKKM3:1:1101:11711:6803 2:N:0:1
TACCAGGGTATCTAATCCTGTTTGCTCCCCACGCTTTCGCGCCTCAGCGTCAGAACCGGACCAGACAGCCGCCTTCGCCACTGGTGTTCTTGCGAATATCTACGAATTTCACCTCTACACTCGCAGTTCCGCTGTCCTCTTCCGGTCTCAAGCCAACCAGTATCGAAGGCAATTCTGTGGTTGAGCCACAGGCTTTCACCCCCGACTTAATCGGCCGCCTACGCGCCCTTTAAACCCAATTCGTGAG
+
CCCCCGGGGGGGGGGGGGGGGGGGGGGGGGGGGGGGGGGGDGGGGGGGGGGGGGGGGGGGGGGGGGGFGGGGGGGGGGGGEFGGGGGGGGGGGGGEGGGGDGGGGCGGGFDGGGGFDGGGGGDE@CCCGGDGGGGFGFGFFFGEGFGFGF8CFGGFFGGFGGFG5@FG>FFDFFFFFFGAGGDFFFDFAFE4>F9>FEGEF=BFFFF?99EFF;>=;GFF;;FE1:5<)24<BAF1A::?FD:((,(
@M00200:205:000000000-AKKM3:1:1101:23473:6815 2:N:0:1
TACGAGGGTATCTAATCCTGTTCGCTCCCCACGCTTTCGCTCCTCAGCGTCAGTACCGGCCCAGAGTGCCGCCTTCGCCACCGGTGTTCCTCCTGATATCTGCGCATTTCACCGCTACACCAGGAATTCCGCACTCCCCTACCGGACTCTAGTCATGGCAGTATCGAGTGGCGTCTCCGAGTTGAGCCCGGCGTTTTCACACCCGACTTGCCAAACCCCCTCCGACCCCTTTACACCCAATTCGTGAT
+
CCCCCGGGGGGGGGGGGGGGGGGGGGGGGGGGGGGGGGGCGGGGGGGGGGGGGGGGGGGGGGGGCGFGGGGGGGGGGGGGG?GGGGGGGEGGGFFGGGGGGGGGGEGGGGGGGGGFGGGGEDG8F@8?GGGGGGGGGFGDDFGEGFGFGFGFGG@C@?6A8D>7A9DFF5>ABFE>*995>CDDF,46?DG5)=CG3?7<5(2(6((,6<A0<:*;(*0,,(-07*5)1*.84<52;>6(,).3::2.
@M00200:205:000000000-AKKM3:1:1101:21288:6858 2:N:0:1
TACTAGGGTATCTAATCCTGTTTGCTACCCACGCTTTCGAGCCTCAGTGTCAGTTACAGTCCAGAGAGCCGCTTTCGCCACCGGTGTTCCTCCATATATCTACGCATTTCACCGCTACACATGGAATTCCACTCTCCTCTACTGCACTCAAGTCTAACAGTTTCCAATGCACACAATGGTTGAGCCACTGCCTTTTACATCAGACTTATGAAACCACCTGCGCACGCTTTAAACACAGTTCGTGAG
+
CCCCCGGDDF@ECFGGGGGGGGGGGGGFGGGGGGGGGGGGGGGGGGGGGFGGGGGEGGGGGGGGGGGGGGGGGCFFDEGEGGGGGGGGGGGCFFGGGGGGGGGFGEC7E9D<FEGFGGGGDGGGGGGGGFFGG8=EDB,>5EGFGFG58?DD@+6DFGFFDFE89FGF?FFFFFD9?D?FFE6=BGGFF8@??,2=9>EFFFBFFE;:A*****78>**3885*043;9@*69=*7C5>8C25-.5
@M00200:205:000000000-AKKM3:1:1101:25367:6876 2:N:0:1
TACGAGGGTATCTAATCCTGTTTGCTCCCCACGCTTTCGAGCCTCAGCGTCAGTAATGGACCAGTATGTCGCCTTCGCCACTGGTGTTCTTCCGAATATCTACGAATTTCACCTCTACACTCGGAGTTCCACATACCTCTTCCATACTCAAGATAGCCAGTATCAAAGGCAATTCCAAGGTTGAGCCCTGGGCTTTCACCTCTGACTAACCTATCCGCCTACGCTCCCTTTACACCCAGTTCGTGATCGAT
+
CCCCCGGGGGGGGFGGGGGGGGGGGGGGGGGGGGGGGGGGGGGGGGCGGGGGGGGFGGGGGGFGGGFGGGGGGGGGGGGGDCFFGGGGGGGGGGCFGCFGGGGGDGGGGGGGGGFBGFGGGEFDFEGCDFFFFFGFGFGFFGGFGFFECD=8BF9D+6=DDFEDCD+@5DFDFFFF?DD*8@=?DCFDFGFFFGGGFEE=88@)*5018159)8EF5C>AFFFB)*/?*55>*/7-*((018>@26(/6,,
@M00200:205:000000000-AKKM3:1:1101:11791:6889 2:N:0:1
TACGGGGGTATCTAATCCCGTTTGCTCCCCTAGCTTTCGCTCCTCAGCGTCAATGTCGGTCCAGGATGCCGCCTTCGCCACCGGTATTCCTCCAGATATCTACGCATTTCACCGCTACACCTGGAATTCTGCATCCCTCTCCCGAATTCAAGCCATCCAGTATCGGATGCAGTTCCCAGGTTGAGCCTGGGGATTTCACATCCGACTTAGTTGGCCGCCTACGAGCCCTTTACACCCAGTTCGTGAG
+
CCCCCGGGGGGGGGGGGFGGGGGGGGGGGGGGGGGGGGGGGGGGGGGGGGGGGGGGGGGGGGGFGDGGGGDGGGGGGGGGGGGDGGGGGGGGGGFGGGGGGGG7FGGGGGGGGGG>DGGGGGDCFGGGGGGGGGGGGFGFFCFDG>D=FFGCDGGFFGGFGGFC8BGGFGFFFFFFFFGFGGGG>FGFFGC>>EGGFFG<?3=D>BFFFEEEEFFCFGEFFDFD0/8C4>?AA><(?:B?FA:3,((
@M00200:205:000000000-AKKM3:1:1101:18541:6889 2:N:0:1
TACTGGGGTATCTAATCCTGTTTGATCCCCACGCTTTCGTGCCTCAGCGTCAATAAAACCATAGTAAGCTGCCTTCGCAATCGGTGTTCTGTGACATATCTATGCATTTCACCGCTACTTGTCACATTCCGCCTACCTCTAGTTCATTCAAGCTCATCAGTATCAAAGGCACTGCGATGGTTGAGCCACCGTCTTTCACCCCTGACTTAATAAGCCGCCTACGCACCCTTTATGCCCAGTTCGTGAG
+
CCCCCGGGGGGGGGGGGGGGGGGGGGGGGGGGGGGGGGGGGGGGGGGGGFGGGGCFGGGGGGGGGGGGGGGGGGGGGGGGGGGGGGGGGGGGGGGGGGGGGGGGGGGGGGGGGGGFGGGGGFDGGGGGGGGEGGGGGFGEFGGFGFGFGFGGGGGFFFGFGGFGFFFG5FFDFEFFFFDDFFGDFF8DFGDF>DF@FEGEFBFF@@EEEEF*AEDDFGFDADF><?@CC87CE*93C3>7;C25(7(
@M00200:205:000000000-AKKM3:1:1101:16846:6890 2:N:0:1
TACTCGGGTATCTAATCCTGTTTGCTCCCCACGCTGTCGCGCCTCAGCGTCAGCAACAGCCCAGCAGGCCGCCTTCGCCACCGATGTTCTTCCCGATCTCTACGCATTCCACCGCTACACCGGGAATTCCACCTGCCTCTACTGTGCTCGAGCCTGACAGTTTAGAAGGCAGCCCTGCGGTTAAGCCGCAGGATTTCACCCCCTACTTATCAAGCCGCCTACGCGCCCTTTAAGCCCAGTTCGTGAG
+
CCCCCGGGGGGGGGGGGGGGGGGGGGGGGGGGGGGGGGGGGGGGGGGGGGGGGGGGGGGGGGGGGGGGGDGGGGGGGGGGGGGDGGGGGGGGGGGGGGGGGGGGGGGGGGGGGGGFGGGGGG7BFGGGGGGGFFFGGFGFFGFFCDGFG>GDEGGFFGCFFFEFAACGFFFFFB9A;AGDGEGGFGGF44C?4<CFFFGF@BBFD?EE3<EF68EE>GB:0:?>(?>G3774<).3E:8:<>?B(40
@M00200:205:000000000-AKKM3:1:1101:18631:6892 2:N:0:1
TACGCGGGTATCTAATCCTGTTCGCTCCCCATGCTTTCGCTCCTCAGCGTCAGTTAATGCCCAGAGACCTGCCTTCGCCATCGGTGTTCCTCCTGATATCTGCGCATTTCACCGCTACACCAGGAATTCCAGTCTCCCCTACATCACTCTAGTCTGCCCGTACTCACCGCAGATCCGGAGTTGAGCCCCGGACTTTCACGGCAGACCCGACAAACCGCCTACGAGCTCCTTAAGCCCAATTCGTGACAGAC
+
CCCCCGGECFGGGGGGGGGGGFGGGEFEGGFGGGGGGFEGGGGGGGGGGGGGGFGFGGFF@FG@FFGGFC<,FEFAFGDDGF@CFFC@<EFFGGGFCFGG8DGGGC+?D=FFGGD>CG@AGGGGDGGCCGFF+EFG9?+::D?+EFF*=@F8FFCFDFF*60:+:DFGEG5)95;:A5*3@@FG>6CABDCBDG?=+*=5-(-,(((/37BFB(=8(8;21:(7(1)2*2))642:E62().84::().,.
@M00200:205:000000000-AKKM3:1:1101:28211:6893 2:N:0:1
TACTAGGGTATCTAATCCCGGTCGCTCCCCTAGCTTTCGCGCCTGAGCGTCAAGGGCGGGCCAGCAGATCGCTTTCGCCACTGGTGTTCCTTCCGGTATCTACGCATTTTACCGCTACACCGGAAATTCCATCTGCCTCTCCCGCCTTCAAGTCCCGAAGTTTCGAACGGCCTCTCCCAGTTGGGCCGGGAGCTTTCACATTCGACTTTCGGAACCGCCTGCGCGCGCTTTAAGCCCCGTTCGTGAGAG
+
CCCCCGGGGGGGGGFFFFFGEFGGGGGGGGGGGGGGGGGGGGGGGGGGGGGGGGGGEGGDGGGGGE@D<FGGGCFGGGGGGGGGFGFE9EGGFGGGECGGFGGGGGGGGGGFGCEBDGCFGGEGG7BFFFCC8EGFGFGFFG,@E>DFGFECFCGFE5DDFGFF=4;E8C)23=;FFAFFFCF4AFFFFCEBDG6FFDGBFF42::B6>2(21(1:>G@1,.7>9:)7)*44).902(4(4:(,(3-.)
@M00200:205:000000000-AKKM3:1:1101:6415:6895 2:N:0:1
TACTAGGGTATCTAATCCCGTTTGCTACCCTAGCTTTCGCGCCTCAGCGTCAATCTCGGTCCAGGATGCCGCCTTCGCCACCGGTGTTCCTCCAGATATCTACGCATTTCACCGCTACACCTGGAATTCCACATCCCTCTCCCGAATTCAAGCCCGCCAGTATCACACGCAGTTCCCCGGTTGAGCCGAGGGATTTCACGTGTGACTTAGCAGGCCGCCTACGCGCCCTTTAAACCCAGTTCGTGAGAGCT
+
CCCCCGGGGGGGGGGGGGGGGGGGGGGGGGGGGGGGGGGGGGGGGGGGGGGGGGGGGGGGG@FGGCGGGGGGGGGGGGGGGGGGGGGGGGGGGGFGG9EGGGGGGGGGGGGGGGGFGGGGGGGGGFGFGGGGGGGGGFGFFGC?EBD8FFFGFGGADGGFGGFGFFDGFG>BB;EFFFG5<>DCFGGF4>5?AFGGF/=@DDEB5?E?EFFFF<EE6DEFFF?A6C>DGDBF24<0C:::)4:::::43(.
@M00200:205:000000000-AKKM3:1:1101:5733:6903 2:N:0:1
TACCCGGGTATCTAATCCTGTTCGCTCCCCACACTTTCGCTCCTCAGCGTCAGGTAATGCCCAGAGAACCGCCTTCGCCACCGGTGTTCCTCCTGATATCTGCGCATTTCACCGCTACACCAGGAATTCCGTTCTCCCCTGCATACCTCCAGTCTGCCCGTATCGAAAGCAAGCCAGGTGTTAAGCACCTGGTTTTCACTCCCGACGCGACAAACCGCCTACGAGCCCTTTAAGCCCAATTCGTTAG
+
CCCCCGGGGGGGGGGGGGGGGGGGGGGGGGGGGGGGGGGGGGGGGGGGGGGGGGGGGGGGFFGGGGGFGFEGGGGGGGGGGGGGGGGGGGGGGGGGFGGGGFGDGGGGGGFGGDGFGGGGGGFG?FGFFGGGGGFGAFGFFGGFGFF7FFGGGGGFFGGBGGFGFAGG>:A8?CFFA*@>DCGGFGGFAFGFFFGGAEGFFFDA>=92=>BF>@GFBGFFFD<E28@G*9:AB>A?FF1?A)4((4:
@M00200:205:000000000-AKKM3:1:1101:10227:6921 2:N:0:1
TACTGGGGTATCTAATCCCGTTTGCTCCCCTGGCTTTCGCGCCTCAGCGTCAATGCCGGTCCAGGATGCCGCCTTCGCCACCGGTGTTCCTCCAGATATCTACGCATTTCACCGCTACACCTGGAATTCCGCATCCCTCTCCCGGATTCGAGCCAACCAGTCTCGGACGCAGTTCCCGGGTTGAGCCCGGGGATTTCACGTCCGACTTAGCAGGCCGCCTACGCGCCCTTTAAGCCCAGTTCGTGAGCGAT
+
CCCCCGGGGGGGGGGGGGGGGGGGGGGGGGGGGGGGGGGGDGGGGGGGGGGGGGGGGGGGGGGGGGGGGGGGGGGGGGGGGGGGGGGGGGGGGGFGGGGGGGGGGGGGGGGGGGGFGGGGGGGGGGGGGGGGGGGGGFGFFGGFGFGAGFGCEGGFFCGFFGCGCFGGEGFFFFFFAE4:F=CFFGGFF:C>;7CGFCFDF@FBBBBFFAAF20>CBG>3:7:>9EDG35?4)9>7F??:<AB1:42,,(.
@M00200:205:000000000-AKKM3:1:1101:6078:6940 2:N:0:1
TACGGGGGTATCTAATCCTGTTTGCTCCCCACGCTTTCGAGCCTCAGCGTCAGTAATGGACCAGTATGTCGCCTTCGCCACTGGTGTTCTTCCGAATATCTACGAATTTCACCTCTACACTCGGAGTTCCACATACCTCTTCCATACTCAAGATAGCCAGTATCAAAGGCAATTCCAAGGTTGAGCCCTGGGCTTTCACCTCTGACTAAACTATCCGCCTACGCTCCCTTTAAACCCAATTCGTCATAAA
+
CCCCCGGGGGGGGGGGGGGGGGGGGGGGGGFGGGGGGGGGGGGGGGGGGGGGEGGGGGGFGGGGGGGGGGGGGGGGGGGDGGGGGGGGGGGGGGGGGGGGGGFCFGGGGGGGGGGFGGGGGGGGGGGGGGFGGGGGGFGFFCE?=C=D??E?BFF?7DDFGDEGEFCDFGFDFBF+CFF5FGFF5DC?AFC*AFGGFEG56=36AEEEEFE?B4D<-9AD=8()0=;C9;3CE675C/71)71((/())1
@M00200:205:000000000-AKKM3:1:1101:10171:6955 2:N:0:1
TACGGGGGTATCTAATCCTGTTTGCTCCCCACGCTTTCGAGCCTCAGCGTCAGTAATGAGCCAGTGTGTCGCCTTCGCCACTGGTGTTCTTCCGAATATCTACGAATTTCACCTCTACACTCGGAGTTCCACACACCTCTCTCATACTCAAGACACCCAGTATCACAGGCAATTCCGAGGTTGAGCCCCGGGATTTCACCCCTGACTTAAATGTCCGCCTACGCTCCCTTTAAACCCAGTTCGTGAG
+
CCCCCGGGGGGGGGGGGGGGGGGGGGGGGGGGGGGGGGFGDGGGGGGGGGGGGGGGGGGGGGGGGGGGGGCGGGGGGGGGGGG8FFGGGGGGGGGGGGGGGGGGGGGGGGGGGGGFGGFGGGGGCEGGGGGGGEGGGFGFFGGFGFGFGFDFGGGFFEGFGFDGE7CFFGFBFFFFABCDGGGGFGGFFGGFECGGFFGFF=DFDEEFF4CE?CGG(:BF@;6DFGDGF>3;CCA1;2?FFFB62??
@M00200:205:000000000-AKKM3:1:1101:6193:6982 2:N:0:1
TACTGGGGTATCTAATCCTGTTTGCTCCCCACGCTTTCGCGCCTCAGCGTCAGAACCGGACCAGACAGCCGCCTTCGCCACTGGTGTTCTTGCGAATATCTACGAATTTCACCTCTACACTCGCAGTTCCGCTGTCCTCTTCCGGTCTCAAGCCAACCAGTATCGAAGGCAATTCTGTGGTTGAGCCACAGGCTTTCACCCCCGACTTAATCGGCCGCCTACGTGCCCTTTAAGCCCAATTCGTGAG
+
CCCCCGGGGGGGGGGGGGGGGGGGGGGGGGGGGGGGGGGGGEGGGGGGGGGGGGGGGGGGGGGGGGGFGGGGGGGGGFEFGGGGGGGGGGFGGGGGGGGGFGGGGDGGGGGGEGGFGGGGGGGGFGEGGGGCDGGGGFGFFFGFGFDFGFFFEDGFFGDFG+;DD5=?5DAFFFFFFFGFGGG;9@GFFGGFFCGGFFG=DF=((/3;4;CE@?DEBGF;D@4).809*7:>)440;?2.))-50(4
@M00200:205:000000000-AKKM3:1:1101:27672:6984 2:N:0:1
TACTCGGGTATCTAATCCTGTTTGCTCCCCACGCTTTCGAGCCTCAGCGTCAGTAATGGACCAGTATGTCGCCTTCGCCACTGGTGTTCTTCCGAATATCTACGAATTTCACCTCTACACTCGGAGTTCCACATACCTCTTCCATACTCAAGATAGCCAGTATCAAAGGCAATTCCAAGGTTGAGCCCTGGGCTTTCACCTCTGACTACACTATCCGCCTACGCTCCCTTTAAACCCAGTTCGTGAG
+
CCCCCGGGGGGGGGGGGGGGGGGGGGGGGGGGGGGGGGEGGGGGGGGGGGGGGGGGGGGGGGGGGGGGGGGGGGGGGGGGGGGGGGFEGGFGGGEGGGGGGGGFGFGGGGGGGGGBGFGGGGGGECEGGGGFFFGGGFFEFGGFGFGFGFGGGGGFFGGF=?BDD9DFFGFFFDDFFFGFGGGGBFCFFFDFB?EFFE760):CFFFF):=7CEG?=C5>DBF>=EFG*;)*6;=DG2038?29>B2
@M00200:205:000000000-AKKM3:1:1101:10970:7011 2:N:0:1
TACAAGGGTATCTAATCCTGTTTGCTCCCCACGCTTTCGCGCCTCAGCGTCAGTTACAGACCAGAAAGCCGCCTTCGCCACTGGTGTTCCTCCACATCTCTACGCATTTCACCGCTACACGTGGAATTCCGCTTTCCTCTTCTGTACTCAAGTCCCCCAGTTTCCAATGACCCTCCACGGTTGAGCCGTGGGCTTTCACATCAGACTTAAAGGACCGCCTGCGCGCGCTTTAAACCCAATTCGTGAG
+
CCCCCGGGGGGGGGGGGGGGGGGGGGGGGGGGGGGGGGGGCFGGGGGGGGGGGGGGGGGGGGGGGGFFFGGGGGGGGGGGGGGGGGGGGGGGGGGGGGGFGGGGGGGGGGGGGGGEGGGGGGGGG@EGGGGGGGGGGFGEFGFFGFGFGFDGGGGFFGGFF7;DEFGGFGFEFFFFFFDDFCGC6EGAEDC5?6CFFECEEEEBEEFACA66;4CC5DEDDD>EFE>C<<23644(A:?FA<?>0>1
@M00200:205:000000000-AKKM3:1:1101:3686:7016 2:N:0:1
TACTAGGGTATCTAATCCCATTCGCTCCCCTAGCTTTCGTCTCTCAGTGTCAGTGTCGGCCCAGCAGAGTGCTTTCGCCGTTGGTGTTCTTTCCGATCTCAACGCATTTCACCGCTCCACCGGAAATTCCCTCTGCCCCTACCGTACTCCAGCTTGGCAGTTTCCACCGCCTGTCCAGGGTTGCGCCCTGGGATTTGACGGCGGACTTGAAAAGCCACCTACCGACGCTTTAAACCCAATTCGTGAG
+
CCCC@FGGGGGGGFFGGGGFGGGGGGGGGGGGGGGGGGDFGGGGGGGGGGGGGGGGGGGGGGGGGGGEGGFGGFGGGDGG:BFFEGGGGGGFGGG:FGGGFGGGGGGGGGCFEEGFGGGGGGD+4@AFGG?GFFGG9DGFFGGFGFDDDDFF?FDDDGD>,=9FBDGD5CDA?6:FF?D5@ED>*3ABDGFA6<CCFFGDA>(1((6;@<))7@GGDGF@FE(.(2)/9C?2A2),;::?24:7(.4
@M00200:205:000000000-AKKM3:1:1101:17790:7021 2:N:0:1
TACTAGGGTATCTAATCCTGTTTGCTCCCCACGCTTTCGAGCCTCAGCGTCAGTAATGGACCAGTATGTCGCCTTCGCCACTGGTGTTCTTCCGAATATCTACGAATTTCACCTCTACACTCGGAGTTCCACATACCTCTTCCATACTCAAGATAGCCAGTATCAAAGGCAATTCCAAGGTTGAGCCCTGGGCTTTCACCTCTGACTAAACTATCCGCCTACGCTCCCTTTAAGCCCAATTCGTGAG
+
CCCCCGGGGGGGGGGGGGGGGGGGGGGGGGGGGGGGGGGGGGGGGGGGGGGGGGGGGGGGGGGGGFFEGGFGGGGGGGGGGGGGGGGGGGGGGGGGGGGGGGGFGGGGGGGGGGGFGGGGGGF8@CEGGFGGGGGGGFGEFFGFGB?EGFGGGD@FFDGFFFEGFFGFFGFD5D9FFF??FFDGFGDFFFFFFFGGFFGFFFFFFFFE8@CEFFGF=CD5A==>4?EF??<=E*9)>>BFC=2>BE2
@M00200:205:000000000-AKKM3:1:1101:17232:7027 2:N:0:1
TACAGGGGTATCTAATCCTGTTTGCTCCCCACGCTTTCGCGCCTCAGCGTCAGTTCCGGTCCAGTGAGCCGCCTTCGCCACTGGTGTTCCTCCCAATATCTACGCATTTCACCGCTACACTGGGAATTCCACTCACCTCTCCCGGTCTCAAGCCTCACAGTCTGACAGGCAGTTCCTCGGTTAAGCCGAGGGCTTTCACCCGTCACTTGCAAAGCCGCCTACGCGCCCTTTAAACCCAGTTCGTGAG
+
CCCCCGGGGGGGGGGGGGGGGGGGGGGGGGGGGGGGGGGGGGGGGGGGGGGGGGGGGGGGGGGGGGGGGGGGGGGGGGGGGGGGGGGGGGGGGGGGGGFGGGFFGGGGGGGGGGGECGGGGGDGGGGGGGFGFGGGGD?DFGG>GDGDGFGGGGGFFGGFGFCGEFFFFGFFFFFFFFGFGGDGFGGFEGG4A>EFFEGFFFFD?@EFFFFFEFGGFGFFD=052?BGC<D))6<2C:2:AA6((.:
@M00200:205:000000000-AKKM3:1:1101:18064:7047 2:N:0:1
TACTGGGGTATCTAATCCTGTTTGCTCCCCACGCTTTCGAGCCTCAGCGTCAGTAATGGACCAGTATGTCGCCTTCGCCACTGGTGTTCTTCCGAATATCTACGAATTTCACCTCTACACTCGGAGTTCCACATACCTCTTCCATACTCAAGATAGCCAGTATCAAAGGCAATTCCAAGGTTGAGCCCTGGGCTTTCACCTCTGACTAAACTATCCGCCTACGCTCCCTTTAAACCCAATTCGTGCGCAAT
+
CCCCCGGGGGGGGGGGGGGGGGGGGGGGGGGGGGGGGGGGGGGGGGGGGGGGGGGGGGGGGGGGGGGGGGGGGGGGGGGGGGGGGGGGGGGGGGGFGGGGGFFGGGGGGGGGGGGFFFGGGGGDFCEGGGGGGGGGC98DFGGFGFGFGFF?FDDFFFGFGFEFDFGDDFF=5D+DFFF?F88D5DFFF6EFBEFGFEGEFFE@C79EFEFEECFG)5@=@CDD>EFGGDEC69>-=(5B4>(5(((((.(
@M00200:205:000000000-AKKM3:1:1101:19151:7059 2:N:0:1
TACGGGGGTATCTAATCCCGTTTGCTCCCCACGCTTTCGCGCCTCAGCGTCAGGAATTGGCCAGAGACCCGCCTTCGCCACCGGTGTTCCTCCCGATCTCTACACATTTCACCGCTACACCGGGAATTCCAGTCTCCTCTCCAACCCTCAAGGACAGCAGTATCGGACGCACTTCTTCGGTTGGGCCGAAGGATTTCACGACCGACTTGCCATCCCGCCTACACGCCCTTTATACCCAGTTCGTGAG
+
CCCCCGGGGGGGGGGGGGGGGGGDGGGGGGGGGGGGGGGGGGGGGGGGGGGGGFFFGGGGGGGGGGGGGGGGGGGGFGGGGGGGEGGDGGGGGFGDFGGGGGGGGGGGGGGGGGGFGGGGGG@G@EGGGGGGGGGFGFF@CCGFGFGFGFG>67FAFDGFGGFG=?7>BGFBEEFFFFG>CEGGFF>DBGCBFGGGFEGD:>99363:AF06:?FG:DD:(4(8:C>D79896)6AC?0.5>??0(4
@M00200:205:000000000-AKKM3:1:1101:6158:7097 2:N:0:1
TACTAGGGTATCTAATCCTGTTTGCTCCCCACGCTTTCGAGCCTCAGCGTCAGTAATGGACCAGTATGTCGCCTTCGCCACTGGTGTTCTTCCGAATATCTACGAATTTCACCTCTACACTCGGAGTTCCACATACCTCTTCCATACTCAAGATAGCCAGTATCAAAGGCAATTCCAAGGTTGAGCCCTGGGCTTTCACCTCTGACTAAACTATCCGCCTACGCTCCCTTTATACCCTGTTCGTGAG
+
CCCCCGGGGGGGGGGGGGGGGGGGGGGGGGGGDGGDFGEDFGGGGCEGGGGEGGGFGGGGGGGGGGGCGGGGGGGGGGGGGGGGGGGGGGGFGGGDGDFGGGGGEFGDGGGGGGGFGGGGGGGGEGGGGGGGGG?9@FGEFGGFGFGFGF8DFFGFFCDDDFEGBF?FFGBDFFFFFFGFFFF6*=DFDCE*:DFG?EGEEF@EAEEE*8CEFFGE=FFFFC5378@C9;098A<C@*:38@@=9=(
@M00200:205:000000000-AKKM3:1:1101:12362:7108 2:N:0:1
TACCCGGGTATCTAATCCTGTTTGCTCCCCACGCTTTCGTGCATGAGTGTCAGTGTTGGCCCAGGAGGCTGCCTTCGCCATTGGTGTTCCTCCACATCTCTACGCATTTCACCGCTACACGTGGAATTCCACCTCCCTCTGCCACACTCCAGCCACGTAGTTTCGAGCGCAATTCCCAAGTTAAGCCCGGGGATTTCACACTCGACTCGCGCGGCCAACTGCGCACACCTTACACCCAGTTCGTGAGATAT
+
CCCCCGGGGCFGGGGGGGGFF@<CEGGGGGGGGGGGGGEFFGGGCFGGFAFFGGGGCFGGCGGFGGGDG@FGGCFFGGGDB?<=FFGGGGGGGGFFGFGGGGDFGGGDFGGGFEG>8FGGGGECGFEFEGGFG=FGGFGFFGGFGBD)89FF8FGFBGC?C=DFADC?DG>)<88893?F=AD9@CCCEGG547;CAEFFB=D)5>5(/92-:98EF*8(37(04C@F*92)8<2:G(.()618?:0)).)
@M00200:205:000000000-AKKM3:1:1101:8954:7116 2:N:0:1
TACCAGGGTATCTAATCCCGGTCGCTCCCCTAGCTTTCGCGCCTGAGCGTCAAGGGCGGGCCAGCAGATCGCTTTCGCCACTGGTGTTCCTTCCGGTATCTACGCATTTTACCGCTACACCGGAAATTCCATCTGCCTCTCCCGCCTTCAAGTCCCGAAGTTTCGAACGGCCTCTCCCAGTTGGGCCGGGAGCTTTCACATTCGACTTTCGGCACCGCCTGCGCGCGCTTTACACTCAATTCGTGCG
+
CCCCCGGGGGGGGGGGGGGGGGGDEGGGGGFFCGGGGGGGEGGGGCAGGGGGGGG7FGGGGGGGGG?FFGFGGGGGGGGGGGGDFGGGGCFGGGG>FFCGFGAEFGGGGF9BFDGFDGCCFGG8CEFGFGGGGGGG66@8ADCDGFGFGFC+5=F6?B7>EF?F>40A?EE9BFFFAFF/5C+C>FFFB5:5BCFFFFGFDDB2564?29?9(4CFBDF((.4<9=.9)11:A<>);<(.-<?0((2
@M00200:205:000000000-AKKM3:1:1101:20847:7119 2:N:0:1
TACGGGGGTATCTAATCCTGTTCGCTCCCCACACTTTCGCTCCTCAGCGTCAGGTCATTCCCAGAGAACCGCCTTCGCCACCGGTGTTCCTCCTGATATCTGCGCATTTCACCGCTACACCAGGAATTCCGTTCTCCCCTGAATACCTCTAGTCTGCCCGTATCGGAAGCAAGCGCCGTGTTAAGCACGGCGTTTTCACTCCCGACGCGACAAACCGCCTACGAGCCCTTTAAACCCAGTTCGTGAG
+
CCCCCGGGGGGGGGGGGGGGGGGGGGGGGGGGFGGGGGGGGFGGGGGGGGGGGGGGGGGGGGGGGGGGGGGGGGGGGGGGGGGGGGGGGGGGGGGGG<DFGGGGGGGGGGGGGGGFGGGGGGGGG8FGGGGGGGGGCFCDFGGFGFFDGFGDGGGFFGG>EGFGFDGGBDFEFDBDEFGFGGGG6CFFACEFFEGDFEC5E1?>;;BB>>FB>BGGFGFB??BEFGFGGG7<>283;344<AB?<2(
@M00200:205:000000000-AKKM3:1:1101:10560:7134 2:N:0:1
TACTCGGGTATCTAATCCCGTTTGCTCCCCTGGCTTTCGCTCCTCAGCGTCAATACCAATCCAGGATGCCGCCTTCGCCACCGGTGTTCCTCCAGATATCTACGCATTTCACCGCTACACCTGGAATTCCGCATCCCTCTCTTGGATTCAAGCCATCCAGTCTCAGACGCAGTTCCCCGGTTAAGCCGAGGGATTTCACGTCTGACTTAGTTGGCCGCCTACGAGCCCTTTAAACCCAGTTCGTGAG
+
CCCCCGGGGGGGGGGGGGGGGGGGGGGGGGGGGGGGGGGGGGGGGGGGGGGGGGGGGGGGGGGGGGGGGGGGGGGGGGGGGGGGGEGGGGGGGGGGGFGGGGGGGDGGGGGGGGGFGGGGGGG@F=FGGGGGGDGGGFGFFGGFFFGDGFG?FGDDFGGFGGEG99FFAGF=>=CFFFD5FCDCAFGFAC744E:4=EGFDFDFFF>5;4@?43:C25>@D@FD;E5>CF3CE)73C?136<:6:01
@M00200:205:000000000-AKKM3:1:1101:25242:7141 2:N:0:1
TACCCGGGTATCTAATCCTGTTTGCTCCCCACGCTTTCGAGCCTCAGCGTCAGTAATGGACCAGTATGTCGCCTTCGCCACTGGTGTTCTTCCGAATATCTACGAATTTCACCTCTACACTCGGAGTTCCACATACCTCTTCCATACTCAAGATAGCCAGTATCAAAGGCAATTCCAAGGTTGAGCCCTGGGCTTTCACCTCTGACTAAACTATCCGCCTACGCTCCCTTTATACCCAATTCGTGAG
+
CCCCCGGGGGGGGGGGGGGGGGGGGGGGGGGGGGGGGGGGGGGGGGGGGGGGGGGGGGGGGGGGGFGGGGDFGGGGGGGGGGGGGFGGGGGGGGGGGGGGGFGFGFGGGGGGGGGFGGGFFFFGGGGGGGGGGGGGGF9DFGGFGFGEGDFFFFGFFGGFGCDFEFGC6EDDFFFCFFF?FD8FF8EFFCCFFGFGBEGEEDFFCCFF5@CFFEF?57BA=BFF=C?G4;B*@487<B==4;B:=E?
@M00200:205:000000000-AKKM3:1:1101:14674:7174 2:N:0:1
TACTAGGGTATCTAATCCCGTTTGCTCCCCTAGCTTTCGCGCCTCAGCGTCAGTGTCGGTCCAGGAAGCCGCCTTCGCCACCGGTGTTCCTCCGGATATCTACGCATTTCACCGCTACACCCGGAATTCCGCTTCCCTCTCCCGAACTCAAGCCTCGCAGTTTTCCACGCCATTCCCCGGTTGAGCCGGGGGATTTCACGCGGAACTTACAAGACCGCCTACGCGCCCTTTATGCCCAGTTCGTGAGAGAC
+
CCCCCGGGGGGGGGGGGGGGGGGGGGGGGDGGGGGGGGGGGGGGGGGGGGGGGGGGGGGGGGGFGGGGGGGGGGGGGGGGGGDGGGGGGGGGGGGGGGGGGGGGGGEGGGFGGEGFGGGGFGGGGGGGGGGGGEDGFDD59@FFGAD5DFGGGGGFEGGBGG7CEFGGFGFA>CAFFFGBC?<FFFGEFGGFAGGGFFF@@BBFBFBBDBF<7?FF>GF?(,472E:C57).4A<7F28:<2236B0546(
@M00200:205:000000000-AKKM3:1:1101:20912:7178 2:N:0:1
TACTGGGGTATCTAATCCTGTTTGCTCCCCACGCTTTCGAGCCTCAGCGTCAGTAATGAGCCAGTGTGTCGCCTTCGCCACTGGTGTTCTTCCGAATATCTACGAATTTCACCTCTACACTCGGAGTTCCACACACCTCTCTCATACTCAAGACACCCAGTATCAAAGGCAATTCCGAGGTTGAGCCCCGGGATTTCACCCCTGCCTTAAATGTCCGCCTACGCTCCCTTTATACCCAATTCGTGAG
+
CBCCCGGGGGGGGGGGGGGGGGGGGGGGGGGGGGGGGGGGGGGGGGGGGGGGGGGGGGGGGGFFGGGGGGFGGGGGGGGGGGGGGGGGGGGGGGGEGGFGGGGGG,AFGGDGGGGFGGGGGGG8C@CFFGGGGGGGGFGFDGGFGFGFGFGGFGGDDEGFGFFGFCFDFGFDBFFFF?GBFGGCA67997C5>1@AEFGEBFFB4>666>4EACCD2/?22>@D?C5C*0@3<CC6B<@1>C7=0=(
@M00200:205:000000000-AKKM3:1:1101:5896:7189 2:N:0:1
TACTGGGGTATCTAATCCTGTTTGCTCCCCACGCTTTCGAGCCTCAGCGTCAGTAATGGACCAGTATGTCGCCTTCGCCACTGGTGTTCTTCCGAATATCTACGAATTTCACCTCTACACTCGGAGTTCCACATACCTCTTCCATACTCAAGATAGCCAGTATCAAAGGCAATTCCAAGGTTGAGCACTGGGCTTTCACCTCTGACTAAACTATCAGCCTACGCTCCCTTTATGCCCAGTTCGTGAG
+
CCCCCGGGGGGGGGGFFGGGGGGFGGGGGGEFGGGGGCGFFGGGGGGGGGCFFGGGGGGGGGGGGGFGGGGGGGGGGGEEDGGGGGGGGDGGGGGGGGFBFFGGGGCFD9;FFFFFGGGGGGGGFGCGGG=DGGG>EFC*9EFFGFGCGF@DEGGFFGDDGGBGBFCD5@DDFEBFD2?5EA?=DF,;?F,?*@D?0C7CBCE5A:CE@EF78*@,*;9585)*1*:CFFF*7A4*64-.**5:=:@
@M00200:205:000000000-AKKM3:1:1101:16674:7195 2:N:0:1
TACTAGGGTATCTAATCCTGTTTGATCCCCACGCTTTCGTGCCTCAGCGTCAATCACTGCGCAGTGAGCTGCCTTCGCAATTGGTGTTCTATGTCATCTCTAAGCATTTCACCGCTACATGACATATTCCGCTCACCTTCACAGTATTCAAGACAAATAGTATCCATGGCAGTTTCCGAGTTAAGCTCGGAGATTTCACCACGGACTTACCTGCCCGCCTACGCACCCTTTATACCCAATTCGTGAG
+
CCCCCGGGGGGGGGGGGGGGGGGGGGGGGGGGGGGGGGGGGGGGGGGGGGGGGFGGGGFGGGGGGGFGGGGGGGGGGGGGGFGGGGGGGFFGFGGGGGGGGGGGGGGGGGFGGGGFDFGGGFGGGFGFFGGGDGGGGFGEFFGFDDDEGFGGFGGFFGGFGCEGDDGGBGFFFFFFF>+@FE+=DA=DBGG5?CCDF@FB@BA@AAAFCEFFFFCFADFFF@=*)=8DCFF48>547>(7=41@<10
@M00200:205:000000000-AKKM3:1:1101:26457:7206 2:N:0:1
TACTGGGGTATCTAATCCTGTTCGCTCCCCACACTTTCGCTCCTCAGCGTCAGGTCATTCCCAGAGAACCGCCTTCGCCACCGGTGTTCCTCCTGATATCTGCGCATTTCACCGCTACACCAGGAATTCCGTTCTCCCCTGAATACCTCTAGTCTGCCCGTATCGGAAGCAAGCGCCGTGTTACGCACGGCGTTTTCACTCCCGACGTGACAAACCCCCTACGAGCCCCTTAAACCCACTTCGTCAC
+
CCCCCGGGGGGGGGGGGGGGGGGGGGGGGGFGGGGGGGGGEGGGGD@GGGGGG8EFGGGGGGGGDFFDE@FGGGGGGGGGCFFGFGGGGGGGFGG<FGGGGGDGGGGGFGGGGGGFGGGFGGDC@EGGGGCGDFGGA?ED?E,=3?FEGFGFEC9DFGG>E6DGA>GC>F5@5=9@?5*9@CG7<CCED4C6)4:D@*=?5-22:2((/,69CFGE(2:1(4()(:)9*91525)4A11:A?:1(((
@M00200:205:000000000-AKKM3:1:1101:14981:7236 2:N:0:1
TACGAGGGTATCTAATCCTGTTTGCTCCCCACGCTTTCGCGTCTCAGCGTCAGTATCCGACCAGGGGGCCGCCTTCGCCGCAGGTGTTCCTCCCGATATCTACGCATTTCACCGCTACACCGGGAATTCCACCCCCCTCTTCGGTACTCTAGCTTGCCAGTTTCATGCGCACTTCCCCGGTTGAGCCGGGGGATTTCACACATGACTTAACAAACCGCCTACACGCCCTTTCAACCCAATTCGTGAG
+
CCCCCGGGGGGGGGGGGGGGGGGGGGGGGGGGGGGGGGGGGGGGGGGGGGGGGGFGGGGGGGGGGDGEGGGGGGGGGGGGGGC:FGGGGGGGGGGCGGEGFGGGGGGGGGGGGGGFGGGGGGDGC8:FGGGGGGGGGEGBAFGFGFGFGFGDGGFFFGGFGFEG?C@GEG>>EFFFFFD:FGGCAFGEFC=@DGGFFBGFFBF<AFFAF<A<>1EG;GFF::BF6CFG552)<<4:E0:72)3,(4(
@M00200:205:000000000-AKKM3:1:1101:25078:7238 2:N:0:1
TACGCGGGTATCTAATCCTGTTTGCTCCCCACGCTTTCGAGCCTCAGCGTCAGTAATGGACCAGTATGTCGCCTTCGCCACTGGTGTTCTTCCGAATATCTACGAATTTCACCTCTACACTCGGAGTTCCACATACCTCTTCCATACTCAAGATAGCCAGTATCAAAGGCAATTCCAAGGTTGAGCCCTGGGCTTTCACCTCCGACTAACCTATCCGCCTACGCTCCCTTTATACCCTGTTCGTGAG
+
CCCCCGGGGGGGGGGGGGGGGGGGGGGGGGGGGGGGGGGGGGGGGGGGGGGGGGGGGGGGGGFGGGGGGGGGGGGGGGGGGGGGGGGGGGGFGGGGGGFGGGGFGGGGGGGGGGGFGF8EFGGGGGGGGGGGGGGGCDEDFEGFGFGFGFGGDFGFFECFGFFGFFGGFGF<DEFFFFGAFFG+*@C9AF+3@EFGFFGFFC@AF9:AB45A=EFFDGF==BFFFGFGF:)6?EC)<)63;??3187
@M00200:205:000000000-AKKM3:1:1101:6135:7248 2:N:0:1
TACCGGGGTATCTAATCCTGTTTGCTCCCCACGCTGTCGCGCCTCAGCGTCAGCCACAGCCCAGCAGACCGCCTTCGCCACCGGTGTTCTTCCGGATCTCTACGCATTCCACCGCTACACCCGGAATTCCATCTGCCTCTACTGTGCTCAAGCTCGACAGTTCGCACGGCCGACTCGGGGTTGAGCCCCGAGCTTTCACCGCACGCTTGTCAAACCGCCTAAGCGCCCTTTACACACAATTCGTGAG
+
CCCCCGGGGGGGGFFFGGGGGGGGGGGGGGFFGGDGGGGGGGGGGGGGGGGDDGGGGGEFFG@FGGGGGGGGGGGGGGGGGGGGGGGGGGGGGGEGFGFGGFFGGGGGGFGGGGGFGGGGGGGGGGGGGGGGGGDFFFC5DFCDFBCECCC=9?F>BGC><FCDAEGDE>DBFFBEFEG61CD4AFFFEG*=3:CFB)1=16>FF(3<?:BB4)026<>?()()4=59)08)6>A)A2())6((,.2
@M00200:205:000000000-AKKM3:1:1101:11180:7252 2:N:0:1
TACTGGGGTATCTAATCCTGTTTGCTCCCCACGCTTTCGCGCCTCAGCGTCAGAACCGGACCAGACAGCCGCCTTCGCCACTGGTGTTCTTGCGAATATCTACGAATTTCACCTCTACACTCGCAGTTCCGCTGTCCTCTTCCGGTCTCAAGCCAACCAGTATCGAAGGCAATTCTGTGGTTGAGCCACAGGCTTTCACCCCCGACTTAATCGGCCGCCTACGCGCCCTTTACACCCAATTCGTGAG
+
CCCCCGGGGGGGGGGGGGGGGGGGGGGGGGGGGGGGGGGGGDGGGGGGGGCGGGGGGGGGGGGGGGGGGGGGGGGFFGGGGGGGGGGGGGGGFGGGGGGGFGGGGGCFGGGGGGGFGFGGGGGDEGEFGGEGGGGGGFGFFFGFGD+)?DFFGGFFFGGFGGFG>FGDDFFFFFFFFFCFGGGGFCCFFF5AFGGG>?FFB==2==6@EEEC3;EG9D5;(/88(/>CDC>):2)(24<?<A0((58
@M00200:205:000000000-AKKM3:1:1101:16109:7254 2:N:0:1
TACCGGGTATCTAATCCCGTTTGCTCCCCTAGCTTTCGCTCATCAGTGTCAATATCGGTCCAGGATGCCGCCTTCGCCACCGGTATTCCTCCAGATATCTACGCATTTCACCGCTACACCTGGAATTCTGCATCCCTCTCCCGAATTCAAGCCATCCAGTATCAGACGCAGTTCCCACGTTGAGCTCGGGGATTTCACGTTCGACTTAGCGGGCCGCCTACGCGCCCTTTAAACCCAGTTCGTGAG
+
CCCCCFGFGGGGGCFGCFFFFFEGGGFGGG8FGG<FF7CCFGGGGGGGGGGEFEGGG@GGGGGEFGGGGGGGGGGDGCEEGG7@FFDG9EDFFGDFGGGGGGGGGGEGGGGFGDGFGFGGGGFDCFFFGGGGGEGGGFGF6@E5CA=DD+=?>FFFFGGFFGED*+6=*6<8BFF?F*+:@C?DFFGFACGA>9,=B<C=)04>AF)9C@F(60:535513395;?BC7792A24:*12)6838?(
@M00200:205:000000000-AKKM3:1:1101:22133:7275 2:N:0:1
TACTCGGGTATCTAATCCTGTTTGCTCCCCACGCTGTCGCGCCTCAGCGTCAGCCACAGCCCAGCAGACCGCCTTCGCCACCGGTGTTCTTCCGGATCTCTACGCATTCCACCGCTACACCCGGAATTCCATCTGCCTCTACTGTGCTCAAGCTCGACAGTTCGCACGGCCGACTCGGGGTTGAGCCCCGAGCTTTCACCGCACGCTTGTCAAGCCGCCTACGCGCCCTTTAAACCCACTTCGTGCG
+
CCCCCGGGGGGGGGGGGGGGGGGGGGGGGGGGGGGGGGFGEGGGGGGGGGGGGD8EF<EFGGGGCEEGGGGGGGGGGGGGGGEGG+FGG,EGGEGGGDFGGGGGGGGGDGGGGGGFGGGGGEGGGGGGGCGFFD@FGFGFFDCB:=FEGFGGGGGD>CCBE?EGA@*4?3:AB5:?A47?FGGCFGG)57C>3EGF4)C)669BBF?FB<39>?FEBGE?B:?DBG<D5>F9>45,;<(4.41(3(4
@M00200:205:000000000-AKKM3:1:1101:12653:7279 2:N:0:1
TACCCGGGTATCTAATCCTGTTTGCTCCCCACGCTTTCGCGCCTCAGCGTCAGTTACAGTCCAGAGAGCCGCCTTCGCCACTGGTGTTCCTCCACATCTCTACGCATTTCACCGCTACACGTGGAATTCCGCTCTCCTCTTCTGCACTCAAGTCTCCCAGTTTCCAGTGCGTCACGGGGTTGAGCCCCGCACTTAGACACCAGACTTAAGAAACCGCCTGCGCGCGCCTTATGCCCAGTTCGTGAG
+
CCCCCGGGGGGGGGGGGGGGGGGGGGGGGGGGGGGGGGEG>FGGGGGGGGGDGGGGGGGGGGGGGGGGGGGGGGGGFGGGGGFGGGGGGGGGGGGGGGGGGFGFGGGGGGGGGGGFGGGGGGGGGFGGGGGGGGGGGFGFFGFFGFGFGFFGGGGFFGGFG9EGCFGGFGFFFFFFFB6AFGGGFGGFFDEDB<B8F=95>@B9-)76>CCEF@FG@G5;;138:87)99)<ABA?86()-(-(,(
@M00200:205:000000000-AKKM3:1:1101:16309:7291 2:N:0:1
TACAGGGGTATCTAATCCTGTTTGCTCCCCACGCTTTCGAGCCTCAGCGTCAGTAATGAGCCAGTGTGTCGCCTTCGCCACTGGTGTTCTTCCGAATATCTACGAATTTCACCTCTACACTCGGAGTTCCACACACCTCTCTCATACTCAAGACACCCAGTATCAAAGGCAATTCCGAGGTTGAGCCCCGGGATTTCACCCCTGACTTAAATGTCCGCCTACGCTCCCTTTAAGCCCAGTTCGTGAG
+
CCCCCGGGGGGGGGGGGGGGGGGGGGGGGGGGGGGGGGGGGGGGGGGGGGGGGGGGGGGGGGGGGGGGGGEGGGGGGGGGGGGGGGGGGGGGGGGFDBFGGFFGGGGGGGGGGGGFGGGGGGGD>@>FGGGGGGGGGBFEFGGFGFGFGFGGGGGFFEGFGGFGFFGGFGFBFEFFFDDDGGGGFGCAD6C>EGGDFEFFF=DDBFFCEFECEFG@=CB@FFFD=CEFDF;C)4;4=7336CDDF87
@M00200:205:000000000-AKKM3:1:1101:19938:7330 2:N:0:1
TACTAGGGTATCTAATCCTGTTCGCTCCCCACACTTTCGCTCCTCAGCGTCAGGTAATGCCCAGAGAACCGCCTTCGCCACCGGTGTTCCTCCTGATATCTGCGCATTTCACCGCTACACCAGGAATTCCGTTCTCCCCTGCATACCTCCAGTCTGCCCGTATCGAAAGCAAGCCAGGTGTTAAGCACCTGGTTTTCACTCCCGACGCGACAAACCGCCTACGAGCCCTTTAAACCCAGTTCGTGAG
+
CCCCCGGGGGGGGGGGGGGGGGGGGGGGGGGGGGGGGGGGGGGGGGGGGGGGGGGGGGGGGGGGFGFGGGGGGGGGGGGGGGGGGGGGGFGGGGGGGGGGGGGDGGGGGGGGGGGBGGGGGGG@DFGGGGGGGGFGFDCDFGGFGFGFGFGGGGGFFBD5@=DFF?FG5DFFFFFFFFF?F>;C6DGFFDFFFEFGAEFEFFF>>>AB=BFF(,=@@GDFFFDF;GEGGF?A44)2?:(,).8:1:0
@M00200:205:000000000-AKKM3:1:1101:9511:7407 2:N:0:1
TACTAGGGTATCTAATCCTGTTTGCTACCCACGCTTTCGCACCTCAGTGTCAGTGTCAGTCCAGAAGGCCGCCTTCGCCACTGGTATTCCTCCCGATCTCTACGCATTTCACCGCTACACCGGGAATTCTACCTTCCTCTCCTGCACTCTAGCTTGACAGTTCCGGATGCCGTTCCCAGGTTGAGCCCGGGGCTTTCACAACCGGCTTATCAAGCCACCTACGCGCGCTTTAAACCCAGTTCGTGAG
+
CCCCCGGGGGGGGGGGGGGGGGGGGGGGGGGGGGGGGGGGGGGGGGGGGGGGGGGGGGFGGGGGGGGGGGGGGGGGGGGGGGGGGGGGGGEGEEGEDEGGGCCFGEGGGGGGGGGFGGGGGGDGFGG,4EFFFGGGGFGEFDFFGFGFGFGDFFGFBFGFGGFFA>8CAFFFFFFFFFD?FC?;AFG?55EFBCFFAEF*>DDB=B@F9EFF<<CEDFF@3(,228)1)9(4>2<0C:(4.4(-(.(
@M00200:205:000000000-AKKM3:1:1101:14531:7416 2:N:0:1
TACTGGGGTATCTAATCCCTTTTGCTCCCCTGGCCTTCGAGCCTCAGCGTCAGATGTTGTCCAGTAGCTCGCCTTCGCCACGAGTGTTCCTCTCGATATCCACGCATTTCACTGCTACACCGAGAATTCCAGCTACCTCTCCAACCCTCAAGCATGGCAGTATCGGATGCAGTTCCGGGGTTGAGCCCCGGGATTTCACATCTGACTTACCACGCAGCCTACGCTCCCTTTAAGCCCAGTTCGTGAG
+
CCCCCGGGGGGGGGGGGGGGGGGGGGGGGGGGGGGGGGGGGGGGGGGGGGGGGGGGGGGGGGGCGGGGGGGGGGGGGGGGGGGGGGGGGGGGGGEGGGGFGGGGGGDGGGGGGGGFGGGGFDGECGGGGGGGGGGGGFFEFCFDFFGDGFGFGGGFFCDDGGFF5BDEFGFDFFFBBAG5FCDGFGCC?DCDDGFFFFGACE?C5>85>:EFFDGG2<F@;@DD;C>G*;8<CE@3B(:@C?DF?;0
@M00200:205:000000000-AKKM3:1:1101:15684:7441 2:N:0:1
TACTCGGGTATCTAATCCTGTTCGCTCCCCACACTTTCGCTCCTCAGCGTCAGGTAATGCCCAGAGAACCGCCTTCGCCACCGGTGTTCCTCCTGATATCTGCGCATTTCACCGCTACACCAGGAATTCCGTTCTCCCCTGCATACCTCCAGTCTGCCCGTATCGAAAGCAAGCCAGGTGTTAAGCACCTGGTTTTCACTCCCGACGCGACAAACCGCCTACGCGCCCTTTATGCCCAATTCGTGAG
+
CCCCCGGGGGGGGGGGGGGGGGGGGGGGGGGGGGGGGGGGGGGGGGGGGGGGGGGGFGGGGGGGGFGGGGGGGGGGGGGGGGGGGGGGGGGGGGGGGGGGGGGGGGGGGGGGGGGFGGGGGGGGFGGGGGG8DGGGGFGFFGFFGFFEGFGFGGGFFG6DG8DFAFFGEGFFFCFFFFGFGGFFFFGFFFGFFGFGA*=E@2BAF>@F>@B93@GE9DFF;DD)(/>D)952))-5A:<3.)2:60(
@M00200:205:000000000-AKKM3:1:1101:10290:7454 2:N:0:1
TACACGGGTATCTAATCCCGTTTGCTCCCCTGGCTTTCGCTCCTCAGCGTCAATACCAATCCAGGATGCCGCCTTCGCCACCGGTGTTCCTCCAGATATCTACGCATTTCACCGCTACACCTGGAATTCCGCATCCCTCTCTTGGATTCAAGCCATCCAGTCTCAGACGCAGTTCCCCGGTTAAGCCGAGGGATTTCACGTCTGACTTAGTTGGCAGCCTACGAGCCCTTTACGCCCAATTCGTGAG
+
CCCCCGGGGGGGGGGGGGGGGGGGGGGGGGGGGGGGGGGGGGGGGGGGGGGGGGGGGGGGGGGGGGGFGGGGGGGGGGGGGGGGGGGGGGGGGGGGGGGGGGGGGGGGGGGGGGGFGGGGGGGGGGGGGGGGGGGEGFGFFGGFG?FDGF,DGGGFFGGFGGFGFFGGFGFFFFFFFFGDGGDDFGGFFGGB*CGGFEFDD2:B4@EFFCEFEEGG;DFFFDF8;C:C*;@C<;06C;B(:A:?38:
@M00200:205:000000000-AKKM3:1:1101:17549:7465 2:N:0:1
TACTGGGGTATCTAATCCTGTTTGCTCCCCACGCTTTCGAGCCTCAGCGTCAGTAATGAGCCAGTGTGTCGCCTTCGCCACTGGTGTTCTTCCGAATATCTACGAATTTCACCTCTACACTCGGAGTTCCACACACCTCTCTCATACTCAAGACACCCAGTATCAAAGGCAATTCCGAGGTTGAGCCCCGGGATTTCACCCCTGACTTAAATGTCCGCCTACGCTCCCTTTATACCCAGTTCGTGAG
+
CCCCCGGGGGGGGGFGGFGGGGGGGGGGGGGGGGGGGGGGGGGGGGGGGFGGGGGGGGFGGGGGGGGGGGEGGGGGGGGGGGGGFGGEGGGGGGGGG,EFGGGGGFFGGGGGGGGFFGFGGGGG7EEGAFFGGGGGGFGFFGGFGFGEGF8?BDFFFGCFG8;@E@FGBFFBBDDFF589@GG79CGFFGE5AEC?F@GFBBDBFFBEFACCEEGC2DF2@5=BDGDF2+)).<C<C73(./6;7((
@M00200:205:000000000-AKKM3:1:1101:17513:7476 2:N:0:1
TACGCGGGTATCTAATCCTGTTTGCTCCCCACGCTTTCGAGCCTCAGCGTCAGTAATGGACCAGTATGTCGCCTTCGCCACTGGTGTTCTTCCGAATATCTACGAATTTCACCTCTACACTCGGAGTTCCACATACCTCTTCCATACTCAAGATAGCCAGTATCAAAGGCAATTCCAAGGTTGAGCCCTGTGCTTTCACCTCTGACTAAACTATCCGCCTACGCTCCCTTTATACACAATTCGTGAGCGAT
+
CCCCCEGGGGGGGGGGGGGGGGGGGGGGGGGGGGGGGGGGGGGGGGGGGGGDGGCGGGGGGGGGGGGFGGFGGGGGGGECFFFFFGD7FGGGGGGGGGGGGGGGG,EFGGGGGGGFDGGGGGGGCCCCFGGGFGGGGFGFFFGFGFFFFFD+9==?F@?DGGFGF7D95DDDFE9DC=C5FGC+;:C?FG2;ACACBFGFFFF57880:)6ABEGFFGB2>B2DFE590::4@><*?>9.63353;?(31(
@M00200:205:000000000-AKKM3:1:1101:9626:7491 2:N:0:1
TACTGGGGTACCTAATCCCGTTCGCTCCCCTAGCTTTCGCGCCTCAGCGTCAGTCACTGTCCAGGTAGCCGCCTTCGCCGCAGGTGTTCCTCCCAATATCTACGCATTTCACCGCTACACTGGGAATTCCACTACCCCCTCCAGAACTCAAGCAAAGCAGTTTCAGATGCAGTTCCCGGGGTGAGCCCGGGGCTTTCACATCTGACTTGCCAAGCCGCCTCCGCGCCCTTTACACCCAATTCTTGAG
+
CCCCCGGGGGGGGGGGGGGGGGGGGGGGGGGGGGGGGGGGGGGGGGGGGGGGGGGGGGGGGGGFGGFFGGGGGGGGGGGBFGGGGFGGGGGGGGGGGFFFGGGGGGGGGGGGGGGFGGGGGF,>EFGGGGGGGFGG8FC>BGGFCFG9DFGDGGFDFFGFFGFGFFGGFG5=FCFF5*05CGGFFGGFEDCEFGGGFFGFFFFCFFFE34@E@<GFFDB7129EBG3CC742-621?21<>2)-6.)
@M00200:205:000000000-AKKM3:1:1101:10694:7512 2:N:0:1
TACTGGGGTATCTAATCCTGTTTGCTCCCCACGCTTTCGAGCCTCAGCGTCAGTAATGAGCCAGTGTGTCGCCTTCGCCACTGGTGTTCTTCCGAATATCTACGAATTTCACCTCTACACTCGGAGTTCCACACACCTCTCTCATACTCAAGACACCCAGTATCAAAGGCAATTCCGAGGTTGAGCCCCGGGATTTCACCCCTGACTTAAATGTCCGCCTACGCTCCCCTTAAACCCAATTCGTGAG
+
CCCCCGGGGGGGGGGGGGGGGGGFGGGGGGGGGGGGGGGGFGGGGGFGGGGGGGGGGGGGGGGFGGGFGGGGGGGGGGGGGGGGGGGGGGGGGGGGGGGGGGGGG=FGGF9FFGFFGGGGFGF7@BCGGGGGGGGGG?FEFGGFGFGCGFGFFFGFFEGFGFFGFFDCDGFD?BFFFF+9FFFGFGCFFDD5*@FGFEGFFFFFDE4*>C6E4AF7>DED@=9DDGBF*2,496)5;(68EF;4;1;
@M00200:205:000000000-AKKM3:1:1101:13414:7556 2:N:0:1
TACCAGGGTATCTAATCCTGTTCGCTCCCCACGCTTTCGCGTCTCAGCGTCAGTACCGTTCCAGAGAGCCGCTTTCGCCACGGGTGTTCTTCCTGATATCTGCGCATTTCACCGCTACACCAGGAATTCCACTCTCCTCTCCCGGACTCTAGCCCGGGGGTTTCGGTCGACTTCTGAAGGTTGAGCCTCCAGTTTTACCAACCGATCTACCTAGCCGCCTACACGCTCTTTACGCTCAATTCGTGAG
+
CCCCCGGGGGGGGGGGGGGGGGG7F:FFGGGGDGEGGGGG7FGGGGGFGGGGGFGGGGGGGGF9C@8@DFGGEGGGDGGGG77CFEFFGGAFFFCFGGG4,@CC:CCGGCGGGGGDGGGGGFF7FGGFF=,DFGFFGFGFFGGFGDG5??FDFD+958;>8//+>?DE?5)(2>888=*/?CF46C?55;7;A@GG+.=).8;(3(4(-<A25?EG>GFFFF57,:>D*:))61:(;(,4AB63(,4
@M00200:205:000000000-AKKM3:1:1101:23415:7575 2:N:0:1
TACTAGGGTATCTAATCCTGTTTGCTACCCACGCTTTCGCGCCTCAGCGTCAGAACCGGTCCAGGTAGCCGCCTTCGCCACCGGTGTTCCTCCCAATATCTACGCATTTCACCGCTACACTGGGAATTCCGCTACCCCCTCCCGGCCTCAAGCTCGACAGTTTCAAAGGCAGTTCCTCAGTTGAGCCGAGGGATTTCACCTTTGACTTATCAAGCCGCCTACGCGCCCTTTAAGCCCCGTTCGTGAG
+
CCCCCGGGGGGGGGGGGGGGGGGGGGGGGGGGGGGGGGGGGGGGGGGGGGGGDGGGGGGGGGGGGGGGGGGGGGGGGGGGGGGGGGGGGGGGGGGGGGGGGGGGGGGGFGGGGGGFGGFGGGGGGGGGGADGGGGD?FEAFCGF6AGFDFGGGGGFFGGEFGEGFFGGFGFFFFFFFFDFG@CFAEGEFGG>?CFGFEFB=B>=<C<7>EEC<3CF1CA@F;FE(2<DD<BA49<BF(428((4:(2
@M00200:205:000000000-AKKM3:1:1101:25389:7582 2:N:0:1
TACCCGGGTATCTAATCCTGTTTGCTACCCACGCTTTCGAGCCTCAGTGTCAGTTACAGTCCAGAGAGCCGCTTTCGCCACCGGTGTTCCTCCATATATCTACGCATTTCACCGCTACACATGGAATTCCACTCTCCTCTACTGCACTCAAGTCTAACAGTTTCCAATGCACACAATGGTTGAGCCACTGCCTTTTACATCAGACTTATTAAACCACCTGCGCTCGCTTTAAACCCAGTTCGTGAG
+
CCCCCGGGGGGGGGGGGGGGGGGGGGGGGGGEEGGGGGGGGGGGGGGGGGGGGGGGGGGGGGGGGGGGGGGGGDFGGGGGDGGGGFGGCFGGGGGGGGGGGFGGGGDEFGGGGGGFGGFGGGGGGGGGGGGG8FGGGFGFFFFFGFGFFF?8DFGFFGFFGDEGFFGGFGFEFFF*;F+?F>FGFFF55A9AFGGFFEFFF@E5@E;C@E5E@EFG5C>E54=4ACDDFC418===*55/8=>B11
@M00200:205:000000000-AKKM3:1:1101:20511:7615 2:N:0:1
TACTCGGGTATCTAATCCTGTTCGCTCCCCACGCTTTCGCGCCTCAGCGTCAGTACCGTCCCAGAGAGCTGCTTTCGCCATCGGTGTTCTTCCTGATATCTGCGCATTTCACCGCTACACCAGGAATTCCACTCTCCTCTTCCGGACTCTAGCCAAGCAGTTTCCAACGACCGCTGGAGGTTGAGCCTCCAGATTTCACGTCGGACTTGCCAGGCCGCCTACGCGCTCTTTATACCCAATTCGTGAG
+
CCCCCGGGGGGGGGGGGGGGGGGGGGGGGGGGEGGGGGGGGGGGGGGGGGGGGGGGGGGGGGGGGGGGGGGGGGGGGGGGGGGGGGGGGGGGGGGGGGGGGGGGGEGFGGFGGGGFGFFGGGGGCFGGGGGGGGGGGFGFFGGFGFGFGFGDGGGFFGGFFGFGFF9D>GFFFFFD>AG>FFFFFGGFFGFFFFGGFFGD@DF@((/>AC@<;<FDBGFF0535(:)9>:<><925:?FBBB?F680
@M00200:205:000000000-AKKM3:1:1101:15377:7621 2:N:0:1
TACGGGGGTATCTAATCCTGTTTGCTCCCCACGCTTTCGAGCCTCAGCGTCAGTAATGGACCAGTATGTCGCCTTCGCCACTGGTGTTCTTCCGAATATCTACGAATTTCACCTCTACACTCGGAGTTCCACATACCTCTTCCATACTCAAGATAGCCAGTATCAAAGGCAATTCCAAGGTTGAGCCCTGGGCTTTCACCTCTGACTAAACTATCCGCCTACGCTCCCTTTAAACCCAATTCGTGAG
+
CCCCCGGGGGGGGGGGGGGGGGGGGGGGGGGGGGGGGGGGGGGGGGGGGGGGGGGGGGGGGGGGGGGFGGGGGGGGFFGGGGGGGGGGGGGGGGGEEGGGGGGGCFGGGGGGGGGFGGFGGGCGFGGGGGGGGGGFGFGEFGGFGFGFGFGC=DDFFF6DFFDGEFG8DFFDFFFFFFDFGGGGFFFFF@@*@FCGF<C@@=E=6C6A>)4ABEGC2CB56>=52A8F<CF3C3=3B?;@661;6=0
@M00200:205:000000000-AKKM3:1:1101:4209:7621 2:N:0:1
TACCCGGGTATCTAATCCTGTTCGCTCCCCACGCTTTCGCTCCTCAGCGTCAGTACCGGCCCAGAGTGCCGCCTTCGCCACCGGTGTTCCTCCTGATATCTGCGCATTTCACCGCTACACCAGGAATTCCGCACTCCCCTACCGGACTCGAGTCATGGCAGTATCGAGTGGCGTCTCTGGGTTGAGCCCAGCGTTTTCACACCCGACTTGCCAAACCGCCTCCGAGCTCTTTCAACCCAGTTCGTGAG
+
CCCCCGGGGGGGGGGGGGGGGGGGGGGGGGGGGGGGGGGGGGGGGGGGGGGGGGGGGDDGGGGGGGGGGGGGGGGGGGGGGGGGGGGDGGGGGGGGGFAGCGGGG+BFGGGGGGGFGGGGD+@EFFGFGFGGGDDGGFGFFGGDGAGFFFGGGFGFAFFFGG;@A?*3;C>9AADFFFFAFFDGFFFFF4,):CEG)7@534;>;(6;?.9.)69883@96(852:B5D:7<-<2AFF11:>AB<03:
@M00200:205:000000000-AKKM3:1:1101:16863:7664 2:N:0:1
TACAAGGGTATCTAATCCTGTTCGCTCCCCACACTTTCGCTCCTCAGCGTCAGGTCATTCCCAGAGAACCGCCTTCGCCACCGGTGTTCCTCCTGATATCTGCGCATTTCACCGCTACACCAGGAATTCCGTTCTCCCCTGAATACCTCTAGTCTGCCCGTATCGAACGCAAGCGCCGTGTTAAGCACGGCGTTTTCACTCCCGACGCGACAAACCGCCTCCGAGCCCTTTATACCCACTTCGTGAT
+
CCCCCGGGGGGGGGGGGGGGGGGGGGGGGGGGEGGGGGGGGGGGGGDGGGGGECFGGGGGGGFFGGFDGGGGGGGGDGEGGGGGFFGGGGGGGGGGGGGGGGGGGGGGGGGGGDGFGGGGGGFEG@FGGFDGGGGGGFGDF8A?CF?EGFGDGGGFFF?BG6DG5DF,9C>8B)<BBFG>FGGGFGGFA*=B5CECFEGFEFB@09>FBBB99;FG>GF0(49)(/8C59?44944A4(.))-435(
@M00200:205:000000000-AKKM3:1:1101:19348:7675 2:N:0:1
TACGGGGGTATCTAATCCTGTTTGCTCCCCACGCTTTCGCGCCTCAGCGTCAGAACCGGACCAGTCAGCCGCCTTCGCCACTGGTGTTCTTGCGAATATCTACGAATTTCACCTCTACACTCGCAGTTCCACTAACCTCTTCCGGTCTCAAGCCATACAGTATCGAAGGCAATTCTGTGGTTGAGCCACAGGCTTTCACCCCCGACTTATAAAGCCGCCTACGCGCCCTTTAAGCCCAATTCGTGAG
+
CCCCCGGGGGGGGGFGGGGGGGGGGGGGGGGGGGGGGGGGDGGGGGGGGGGGGGGGGDCGGGGGGGGGGGGGGGGGGGGGGGGDFGGGGGGGGGGGGFFGFGGGGGGGGGGGGGGFGGGGGGFG=CEGGFGGGGCEGFGFFGGDGFDAGFGGGGGAAFCCGCEGAF5*:FF=A@FFBFFAFGGGFGGFFD5;FFGFFFFEBFF;>9;D<?CCEFFA0>B?64(04CBDDC?9))..;::(6<1:,.(
@M00200:205:000000000-AKKM3:1:1101:21002:7699 2:N:0:1
TACGGGGGTATCTAATCCTGTTTGCTCCCCACGCTTTCGAGCCTCAGCGTCAGTAATGGACCAGTATGTCGCCTTCGCCACTGGTGTTCTTCCGAATATCTACGAATTTCACCTCTACACTCGGAGTTCCACATACCTCTTCCATACTCAAGATAGCCAGTATCAAAGGCAATTCCAAGGTTGAGCCCTGGGCTTTCACCTCTTACTAAACTATCCGCCTACGCTCCCTTTAAAACCAATTCGTGAGAGTT
+
CCCCCGGGGGGGGGGGGGGGGGGGGGGGGGGGCGGGGGGG8FGGGGGGGGGGGGGGGGGGGGGGGFGGGGFFCFGGGGGGGGGGGGDFGGGGGGGEGGGGGGGGGCGGGGGGGGGFGGGGGGFE:7CFGGGFGGGDEFGB?CFFGFGFGFECGGGFFDFBFGCCF+DGFGFDF<FFFF?*@EG6?DFFFD>5AGC;8;C@5=7**:6E4)06AAEFAGB-55=BFGDFFC=C5))/:??8>4(/3;()/))
@M00200:205:000000000-AKKM3:1:1101:3395:7710 2:N:0:1
TACCAGGGTATCTAATCCCGGTCGCTCCCCTAGCTTTCGCGCCTGAGCGTCAAGGGCGGGCCAGCAGATCGCTTTCGCCACTGGTGTTCCTTCCGGTATCTACGCATTTTACCGCTACACCGGAAATTCCATCTGCCTCTCCCGCCTTCAAGTCCCGAAGTTTCGAACGGCCTCTCCCAGTTGGGCCGGGAGCTTTCACATTCGACTTTCGGAACCGCCTCCGCGCGCTTTAAGCCCACTTCGTGAGCGCT
+
CCCCCGGGGGGGGGGGGGGGGGEGGGGGGGGGGGGGGGGGGGGGGGGGGFGGGCGGGGGGGGGFGCEB@FGGG@FFGGGGGGFFGGGGGGGEFGGGGGFGGDF@=CFGGGG9ACE>DGFFGCCEG@CGFGGGGFGGFFGE5CCDDBCAGF7CEFFFF59>:@?CDF4,)4)(:8);;8FF4;78)8==335@EDFGFFCAF29A<1(--),46(:89CD((.-04=)7)/454))4;23?FF?::0:(((,
@M00200:205:000000000-AKKM3:1:1101:20249:7712 2:N:0:1
TACAAGGGTATCTAATCCTGTTTGCTCCCCACGCTTTCGTACCTCAGCGTCAATATGTGTCCAGTGAGTCGCCTTCGCCACTGGTGTTCTTCCGAATATCTACGAATTTCACCTCTACACTCGGAATTCCACTCACCTCTCCACAATTCTAGCGATGCAGTCTTAAAGGCAGTTCCGGAGTTGAGCTCCGGGCTTTCACCTCTAACTTACAAAGCCGCCTACGTGCGCTTTAAACCCAATTCGTGAGAGA
+
CCCCCGGGGGGGGGGGGGGGGGGGGGGGGGGGGGGGGGGGGGGGGGGGGGGGGGGGGGGGGGGGGGGGGGGGGGGGGGGGGGGGFGGGGGGGGGGGGGGGGGGGGGGGFGGGGGGFGGGGGGGGGGGGGGGGGGGGGFGFFCGFFFGFGFGGGGGFFGGFGGFGEFDGFGFAFF?FBBC>FFGGFGGFFGGF>6FFFEGFFF@EEFFEEEFFFBGGBGFADDFF2=EGCD==4>EFC<D@EE0=0=1/6;
@M00200:205:000000000-AKKM3:1:1101:22150:7715 2:N:0:1
TACGCGGGTATCTAATCCCGTTCGCTACCCTAGCTTTCGTTCCTCAGCGTCAGAAGAGACCCAGTAAGCCGCTTTCGCCACCGGTGTTCCTGATGATATCAACGCATTTCACCGCTCCACCATCAGTTCCGCTTACCCCTGTCTCCCTCAAGCCATGCAGTATCAAGCGCCGTTCCTCGGTTGAGCCGAGGGATTTCACACCTGACTTACATGGCCGCCTACAAACCCTTTAAACCCAGTTCGTGAGAGA
+
CCCCCGGGGGGGGGGGGGGGGGGGGGGGGGGGGGGGGGGGGFGGGGGGGGGGGGGGGGGGGGGGGGGGGGGGGGGGGGGGGGGGGGGGGGGGGGGGFGGGGGGGGGGGGGGGGGGFGGGFFGGGCFDGFGGGGGGGFFGFFGGFGFGFGFGGGGGFFGGBEDCFF9FGFGFBFDFFFFDFCEC*9CFBE:=A/,=CFEGFEF@;,;E33>A<<@GF0DE;D@8=7F)1024)6A>?G?(4:<((2((4)-
@M00200:205:000000000-AKKM3:1:1101:22206:7722 2:N:0:1
TACGGGGGTATCTAATCCTGTTTGCTCCCCACGCTTTCGAGCCTCAGCGTCAGTAATGGACCAGTATGTCGCCTTCGCCACTGGTGTTCTTCCGAATATCTACGAATTTCACCTCTACACTCGGAGTTCCACATACCTCTTCCATACTCAAGATAGCCAGTATCAAAGGCAATTCCAAGGTTGAGCCCTGGGCTTTCACCTCTGACTAAACTATCCGCCTACGCTCCCTTTATGCCCAGTTCGTGAG
+
CCCCCGGGGGGGGGGGGGGGGGGGGGGGGGGGGGGGGGGGGGGGGGGGGGGGGGGGGGGGGGGGGGGGGGGGGGGGGGGGGGGGGGGGGFGGGGCFGGGGGGGGGGGGGGGGGGGFFGGGGGGEFGGGGGGGGGCEFFGFFGGFGFGEGFGGGFGFFEGFGGFGFFGGFGFDFFFFFFGAGGGG?FAFFFFFFGGGFFGFFDBFEEEFBFEEA?FDAGF=9>DB@GBGFGFFEFE<CE;=?EDDF1;
@M00200:205:000000000-AKKM3:1:1101:9282:7726 2:N:0:1
TACTAGGGTATCTAATCCTGTTTGCTCCCCACGCTGTCGCGCCTCAGCGTCAGTAATGGACCAGCTCGCCGCCTTCGCCACCGGTGTTCTTCCCAATATCTACGAATTTCACCTCTACACTGGGAATTCCACGAGCCTCTTCCATCCTCAAGCAACCCAGTATCAAGCGCAGTCCCCAGGTTGAGCCCAGGAATTTCACGCCTGACTTGGGCCGCCGCCTACGCGCCCTTTACACCCAATTCGTGAGACAT
+
CCCCCGGFGGGGGGGGGGGGGGGCGGGGGGGG@FGGGG8F+FFGGGGGGGGGGGGGGGGGGGGGGFGGGGEDGGGGCFGGGGGEGGGGGGGGFGGGGGFGGGGGD8EFGF;FFGGFGGFGF9EF8FGFFGG8DCCGGFGFFGGFGF+0?FF=FFGFFGDFGGEGF+8E*@A5A8FF56C>>EFCAEGFFG5*@EC:16B==2:B9EEC=@((89EEFDE?@@0=95)99744)))(:?((5<?.((-.)(.
@M00200:205:000000000-AKKM3:1:1101:6995:7733 2:N:0:1
TACTGCGGGTATCTAATCCCGTTCTCTCCCCTGGCTTTCGCGCCTCAGCGTCAGAAGAGGTCCAGCAGCCCGCTTTCGCCACCGGCGTTCCTTCCGATATCAACGCATTTCACCGCTCCACCGGAAGTTCCAGCTGCCCCTACCGCCCTCGAGCCATCCAGTATCCAAGGCACTTCTCCAGTTGAGCTGGAGGCTTTCACCCCGGACTTGAATGGCCGCCTACGCGCCCTTTAAGCCCAATTCGTGAG
+
CCCCCGGGGGGGGGGGGGGGGGGGGGGGGGGGGGGGGGGGGEGEGGGGGGGGGGGGGGFGGGGGGGGGGGGGGG7FGEGGGGGGGGGCGEGGGGGGC@>CFGGGGGFEEGGGGFGFGGGGGF@EGGGGFDFGFGFGGFFCFEECGFGBGFEDEGGFFGGFGFFGFFGGFGFFFFFFFFGFFGCFFCFFFDC;>E58A<CEFF>26099@3<;A<CC?DE><?B>(*0>C33:A2<)341(44>::<8:
@M00200:205:000000000-AKKM3:1:1101:4459:7783 2:N:0:1
TACACGGGTATCTAATCCCGTTCGCTACCCACGCTTTCGTACCTCAGCGTCAGAATCGGCCCAGCGGCCTGTCTTCACCTTCGGCGTTCCGATAGATATCAACGCATTTCACCACTCCACCTATCGTTCCGACCGCCCCTACCGCTCTCAAGACATGCGGTTCGCCGTGCACTTCCTCGGTTGAGCCGAGGTATTTCACACGACGCTTGCATATCCGCCTACGTACGCTTTAAACCCAATTCGTGAG
+
CCCCCGGGGGGGGGGGGGFGGG8FGGGGGGGGGGGGGGGGGGGGGGFGGGGGDC9FDEGGGGFGGGGGGGGEFGGGGGGGDGFCEGFGGGD7+@FGFAFGAEGGGGGGGAFGFEGFGG8FFGGGGGGGGGDCC>DEE5ED5EGB+:DCGFGFGFGF669?8CAGAECGFGFBAEFFFFD>F;9CAFGEFDC>FGGG=7A<@90909(3??7<<<CG6CB????F2;3D7C6:)583??1(-)-5:((
@M00200:205:000000000-AKKM3:1:1101:28338:7788 2:N:0:1
TACAAGGGTATCTAATCCTGTTTGCTCCCCACGCTGTCGCGCCTCAGCGTCAGCCACAGCCCAGCAGACCGCCTTCGCCACCGGTGTTCTTCCGGATCTCTACGCATTCCACCGCTACACCCGGAATTCCATCTGCCTCTACTGTGCTCGAGCTCGACAGTTCGCACGGCCGACTCGGGGTTGAGCCCCGAGCTTTCACCGCACGCTTGTCAAGCCGCCTACGCGCCCTTTACACCCAGTTCGTGAG
+
CCCCCGGGGGGGGGGGGGGGGGGGGGGGGGGGGGGGGGGGDGGGGGGGGGGGGGGGGGGGGGGFGGFGGGEGGGGGFGGGGGGEGEGGGFFFFGGGGGGGGGGGGEGGGGFGGGGFGGGGFEGGGCFGGGGGGGGGGFGFFGGFGFFE?BGCGGGFFG7?DFEGBFGGEGBBFBEFFB)?F=)*)>AFFGGFFGGGFCGF06>FFF??:?DDBFGG9GEFFF0<>EDG57>4<>AFE(454<:((.,
@M00200:205:000000000-AKKM3:1:1101:15424:7801 2:N:0:1
TACTCGGGTATCTAATCCTGTTCGCTCCCCCAGCTTTCGCTCCTCAGCGTCAGGAAAGGCCCAGAGAGCCGCCTTCGCCACCGGTGTTCCTCCTGATATCTGCGCATTTCACCGCTACACCAGGAATTCCACTCTCCCCTACCTGCCTCTAGCCGAGCAGTATCGAACGACTCCCCACGGTTGAGCCGTGGTATTTCACGTCCGACTTGCACGGCCGCCTACTAGCTCCTTATACCCAATTCGTGAG
+
CCCCCGGGGGGGGGGGGGGGGGGGGGGGGGGCEGGGGGGGGGGGGGGGGGGG@DFD<FGGGGGGGGGGGGGGGGGGGGGGGFGGGDGGGGGGGGGGGFFGGGGGGGGGGGGGGGGFGGGGGDGCD4DFGFGGGGGGFFCDFGGFD5?DGFGDF?0<?EGFG8CE55?GD>DAEEFB>>>46;DGFGGB>8CF>FGFFFG>559(6;@;AEFE;@GGFGFFF?)*)0*2*295<2<6C24(.<(,(.(
@M00200:205:000000000-AKKM3:1:1101:15457:7814 2:N:0:1
TACGGGGGTATCTAATCCTGTTTGCTCCCCACGCTTTCGAGCCTCAGCGTCAGTAATGGACCAGTATGTCGCCTTCGCCACTGGTGTTCTTCCGAATATCTACGAATTTCACCTCTACACTCGGAGTTCCACATACCTCTTCCATACTCAAGATAGCCAGTATCACAGGCAATTCCAAGGTTGAGCCCTGGGCTTTCACCTCTGACTAACCTATCCGCCTACGCTCCCTTTAAACCCAATTCGTGAG
+
CCCCCGGGGGGGGGGGGGGGGGGGGGGGGGGGEGGGGGGDFGGGGGGGDGGGGGGEGGGGGGGGGCFGGGGGGGGGGGGGGGGGGGGGGGGGGGGGGGGGGGGGGGGGGGCFGGGFFGGGGGDEF8BDFGGGGGGGGFFDFGGFGFGFGFF6B=D8D?DFGDEGF+ADBFF5AEFFF979@CF+;DF>FCC*@EFCFEGEBFFFFF=CF)<9)6DE>DA@D=@E2;2CDDFC7.43:<1@4><;161
@M00200:205:000000000-AKKM3:1:1101:13246:7816 2:N:0:1
TACAAGGGTATCTAATCCTGTTTGCTCCCCACGCTTTCGAGCCTCAGCGTCAGTAATGGACCAGTATGTCGCCTTCGCCACTGGTGTTCTTCCGAATATCTACGAATTTCACCTCTACACTCGGAGTTCCACATACCTCTTCCATACTCAAGATAGCCAGTATCAAAGGCAATTCCAAGGTTGAGCCCTGGGCTTTCACCTCTGACTAAACTATCCGCCTACGCTCCCTTTAATCCCAGTTCGTGAG
+
CCCCCGGGGGGGGGGGGGGGGGGGGGGGGGGGGGGGGGGGGGGGGGGGDGGGDGGGGGGGGGGCGGGGGGFFGGGFGGGGGGFGGGGGGGGGGGCFGFGFGGGFGDGGGGGGGGGFGGFGGGGECCGGGGGGGGFEGFGFFGGFGC=*+9A?DFG5FDCDF=EGFFFDDGFDFFFFFFG?FFGGFFGF?68F5@FGFFGEFBFE@EA@E)8EEFGF5DD>=@D4>EFG?;;4>**247=(9C=((0-
@M00200:205:000000000-AKKM3:1:1101:22852:7847 2:N:0:1
TACGGGGGTATCTAATCCTGTTTGCTCCCCACGCTTTCGAGCCTCAGCGTCAGTAATGGACCAGTATGTCGCCTTCGCCACTGGTGTTCTTCCGAATATCTACGAATTTCACCTCTACACTCGGAGTTCCACATACCTCTTCCATACTCAAGATAGCCAGTATCAAGGGCAATTCCAAGGTTGAGCCCTGGGCTTTCACCTCTGACTAAACTATCCGCCTACGCTCACTTTCCACCCAGTTCGTGAG
+
CCCCCGGDGGGGGGGGGGGGGGGGGGGGGGGGGGGGGGEG<FGGGGGGGGGGGGGGGGDFGGGGGGGFGGFGGGGGGGGGGGG@FDGGGGGGGGCFGGGGGFGGGGGGGGGFGGGFGFFGGGGECEGGGCFGGGGGGFGFFGGFGFGFGFGD9D85DDFFGGDF7?DF>EFBFEFFF+;<FFG?AF1@FGFAAFGC8;EFBB==4EB;36@CFFFG):>D>3@>@GFGGD3)/5;3://47C0(((/
@M00200:205:000000000-AKKM3:1:1101:12338:7862 2:N:0:1
TACGAGGGTATCTAATCCTGTTTGCTCCCCACGCTTTCGAGCCTCAGCGTCAGTAATGGACCAGTATGTCGCCTTCGCCACTGGTGTTCTTCCGAATATCTACGAATTTCACCTCTACACTCGGAGTTCCACATACCTCTTCCATACTCAAGATAGCCAGTATCAAAGGCAATTCCAAGGTTGAGCCCTGGGCTTTCACCTCTGACTAAACTATCCGCCTACGCTCCCTTTAAACCCAATTCGTGAGACAT
+
CCCCCGGGGGGGGGGGGGGGGGGGGGGGGGGGGGGGGGDGFGGGGGGGGGGGGGGGGGGGGGGGGGGGGGGGGGGGGGGGGGGDGGGGGGGGGGGBFB8FGGGF7DGGGGGGGGGFGGGGGGCCFEEGFGGGGGGGCD9=FGGFGFGB6D@DGDD9DFGFGGFGFFG85D?<FF7FFFFFGGGGBD,?D6DFFFFGFCFFFFE@778785@EAAEFFC?))74A)*9C;86*>4@5B=@=84@BD(9**()
@M00200:205:000000000-AKKM3:1:1101:21581:7865 2:N:0:1
TACACGGGTATCTAATCCTGTTCGCTCCCCACACTTTCGCTCCTCAGCGTCAGGTCATTCCCAGAGAACCGCCTTCGCCACCGGTGTTCCTCCTGATATCTGCGCATTTCACCGCTACACCAGGAATTCCGTTCTCCCCTGAATACCTCTAGTCTGCCCGTATCGGAAGCAAGCGCCGTGTTAAGCACGGCGTTTTCACTCCCGACGCGACAAACCGCCTACGAGCCCTTTATACCCAGTTCGTGAGAGAC
+
CCCCCGGGGGGGGGGGGGGGGGGGGGGGGGGGGGGGGGGGGGGGGGGGGGGGGGGGGGGGGGGGGGEGGGGGGGGGGGGGGGDGGCGGGGGGGGGGGGGGGGGGGGGGFGGGGGGFGGGGGGGGGGGGGGGGFGGGGFGFFGCFGFDDFFFDFGGFFGGEGDDG=DDEFGFFFFFFFFGDFGGGFGGFFCGDDCGDB?EEFB>9<6(:@9>FB<FF0>@:<F?><EBFCD,-:A<>F??F))4?B((.4,(
@M00200:205:000000000-AKKM3:1:1101:6480:7902 2:N:0:1
TACGAGGGTATCTAATCCTGTTTGCTCCCCACGCTTTCGAGTCTCAGCGTCAGTATCCAACCAGGGGGCCGCCTTCGCCACTGGTGTTCTTCCATATATCTACGCATTTCACCGCTACACCTGGAGTTCCACATCCCTCTTCCGGACTCAAGCTCACCAGTATCTGACGCAGTTCCACGGTTGAGCCCAGGGCTTTCACCTCAGACTTAGCAAGCCGCCTACGCTCCCTTTACACCCAGTTCGTGAGAGCT
+
CCCC,CGGGGGGGGGGGGGGGG<FGGAFGGG+FGGGGGG,F;FGGGGGGGGGGGG9F<,BFECG7@+@:FEGGGGGGGGGG<FGGGGGGFFGGF,EFEFGGGGFGGGGFFGGG>GFGG?F8@FGGEGGGGFG88+@FFGFFG=5+98>FFCD9++5+6ADD+CG*?F,@GD)@CF+++30@CG>A@F5ACG>>FGGFFG3@((07B@7:*.**(1;0CD;25(5(=8CCG39>)4=@;1?>>01-.,6)()
@M00200:205:000000000-AKKM3:1:1101:7416:7909 2:N:0:1
TACTAGGGTATCTAATCCTGTTTGCTACCCACGCTTTCGAGCCTCAGTGTCAGTTACAGTCCAGAGAGCCGCTTTCGCCACCGGTGTTCCTCCATATATCTACGCATTTCACCGCTACACATGGAATTCCACTCTCCTCTACTGCACTCAAGTCTAACAGTTTCCAATGCACACAATGGTTGAGCCACTGCCTTTTACATCAGACTTATTAAACAACCTGCGCTCGCTTTATACTCAGTTCGTGAG
+
@CCCCDFFGGFGGGGFFFGGEFFFGGGFEGGGGGGGGGGGGGGFFGGGGGGFCGGFGFGGFAGGGFGGGGCDGDGGCFGEGAEGGGGGFGGGGFFCFGGCACFGEEGGGGGGGGGFGGDGFGCF8EEFFGGFFGGG8DDEDDGFGBGEGB?DGG8F7E?+4?*=DFGGFGBDDDEFFF+5C8F?*=EDDGGFFFCGFCGFFBE*::=CEFC<C@,D539@)889<:**/;EA6<*:,.19559235
@M00200:205:000000000-AKKM3:1:1101:11085:7912 2:N:0:1
TACCGGGGTATCTAATCCTGTTTGCTCCCCACGCTTTCGAGCCTCAGCGTCAGTAATGGACCAGTATGTCGCCTTCGCCACTGGTGTTCTTCCGAATATCTACGAATTTCACCTCTACACTCGGAGTTCCACATACCTCTTCCATACTCAAGATAGCCAGTATCAAAGGCAATTCCAAGGTTGAGCCCTGGGCTTTCACCTCTGACTAAACTATCCGCCTACGCTCCCTTTACGCCCAGTTCGTGAG
+
CCCCCGGGGGGGGGGGGGGGGGGGGGGGGGGGGGGGGGGGGGGGGGGGGGGGGGGGGGGGGGGGGGGGGGGGGGGGGGGGGGGGGGGGGGGGGGEGGGGGFFGGGFGGGGGGGGGFGGGGGGGGGGGGGGFGGFGFDFCBFGGFGFFFGFGFGGGFFGFFFFFGFFGGFGFFFBDFFBFDFEGGFDDFA?@AFGGG?EGF5CFFFECE*@@FFFGF=*@@F<A4>E4CFCBFF9@(45578@D((33
@M00200:205:000000000-AKKM3:1:1101:23820:7915 2:N:0:1
TACTGGGGTATCTAATCCTGTTCGCTCCCCACACTTTCGCTCCTCAGCGTCAGGATATTCCCAGAGAACCGCCTTCGCCACCGGTGTTCCTCCTGATATCTGCGCATTTCACCGCTACACCAGGAATTCCGTTCTCCCCTGAATACCTCTAGTCTGCCCGTATCGGAAGCAAGCGCCGTGTTAAGCACGGCGTTTTCACTCCCGACGCGACAAACCGCCTACGAGCCCTTTATGCCCAATTCGTGCG
+
CCCCCGGGGGGGGGGGGGGGGGGGGGGGGGGGGGGGGGGGGGGGGGGGGGGGGGGGGGGGGGGGGGGEGGGGGGGGGGGGGGGGGGGGGGGGGGGGGGGGGGGGGGGGGGGGGGGDGGGGGGGEGDGGGGGGGGGGGFGF?FCFGFGFGFGGGGGFFGFFGGFGFDDE>FFEFF5?EFGEEF9=AFEFFGEEFGEGFFGFFDF@D99>B>FF;8FGFGB:6?(.1CBG4<)4>9238B:?>B02((7
@M00200:205:000000000-AKKM3:1:1101:18951:7938 2:N:0:1
TACGAGGGTATCTAATCCTGTTTGCTACCCACGCTTTCGAGCCTCAGTGTCAGTTACAGTCCAGAGAGCCGCTTTCGCCACCGGTGTTCCTCCATATATCTACGCATTTCACCGCTACACATGGAATTCCACTCTCCTCTACTGCACTCAAGTCTAACAGTTTCCAATGCACACACTGGTTGCGCCACTGCCTTTTACATCAGACTTATTAAACCACCTGCGCTCGCTTTAAACCCAGTTCGTGCACGATC
+
C@CCCGGGGFGEGGGGGGGGFFGGGGGGFDFCFFEFFGGGGGGGGGGGGFGGFGGFGGFAEGGDC@FGGGGGG:FFEGGGGGGGFEGDDFEFGGGGGGD=DFFDGGGGGGGFGGGDGCCFFG9F@E9DGGGGGGGGGFGFFGFBGDFEGF8=FDFF?FGFDFDGEFCGFFFFB=D*@6+4C@++@E>EF6E?FECCFEFFF@B@CE595;A;7@BC5@6E25@?>557F9;56>36*(0670,6((//3((
@M00200:205:000000000-AKKM3:1:1101:18684:7942 2:N:0:1
TACTAGGGTATCTAATCCTGTTTGCTCCCCACGCTTTCGAGCCTCAGCGTCAGTAATGGACCAGTATGTCGCCTTCGCCACTGGTGTTCTTCCGAATATCTACGAATTTCACCTCTACACTCGGAGTTCCACATACCTCTTCCATACTCAAGATAGCCAGTATCAAAGGCAATTCCAAGGTTGAGCCCTGGGCTTTCACCTCTGACTAAACTATCCGCCTACGCTCCCTTTATGCCCCGTTCGTGAGATAT
+
C8CCCGGGGGGGGGGGGGGGGGFFGGGGGGGGGGGGGGGG?GGGGGGGGGGGGGGGGGGGGGGGGGFFGGGGGGGGGGGGGGGGGGGGGGGGGGEGGGGGGGGGGGGGFGGGGGGFGGGGGGGGGEGGGGGGGGGGGFGFFGGFGFGEGFGDD?99DDFFGCC@FFFCBGFDFFFFDF6DFDF6??GFF6@5?8FF90@>@@E@EC6A0:=7>=CE5@BA>C5@DGDFFGE=7*:9>)5::>29@(26***
@M00200:205:000000000-AKKM3:1:1101:26461:7944 2:N:0:1
TACAGGGGTATCTAATCCCGTTTGCTCCCCACGCTTTCGCGCCTCAGCGTCAGGAAATGCCCAGAGACCCGCCTTCGCCACCGGTGTTCCTCCCGATCTCTACACATTTCACCGCTACACCGGGAATTCCAGTCTCCTCTGCATCCCTCAAGACCGGCAGTATCGGCCGACGTTCTTCGGTTGAGCCGACGGATTTCACGACCGACTTGCCATCCCGCCTACGCGCCCTTTCTGCCCAATTCGTGAGAGAC
+
CCCCCGGGGGGGGGGGGFGGGGGGGGGGGGGGGGGGGGGGGGGGGGGGGGGGGGGGGGGGGGGGGGGGGGGGGGGGGGGGGGGGGGGGGGGGFGGGGGGGGGGGGGGGGGGGGGGFGGGGGGGECED?FGGGFFGFFFGEB8EFGFGFGFF+@+=@EGGFG>EGFB*ADEBBFFFFFFGDF8C<6AFDE)5>5:7DFC92;6@692;:B>:)68CF<C:0(.2@6EFG3*)-:>F?G?B0:408:.45),(
@M00200:205:000000000-AKKM3:1:1101:23390:7952 2:N:0:1
TACGCGGGTATCTAATCCTGTTTGCTCCCCACGCTTTCGAGCCTCAGCGTCAGTAATGGACCAGTATGTCGCCTTCGCCACTGGTGTTCTTCCGAATATCTACGAATTTCACCTCTACACTCGGAGTTCCACATACCTCTTCCATACTCAAGATAGCCAGTATCAAAGGCAATTCCAAGGTTGAGCCCTGGGCTTTCACCTCTGACTAAACTATCCGCCTACGCTCCCTTTATACCCAATTCGTGAGATAT
+
CCCCCGGGGGGGGGGGGGGGGGGGGGGGGGGGGGGGGGGGFGGFGGGGGGGGGGGGGGGGGGGGGGGGGGGGGGGGGGDGEGGGGGGGGGGGGGGDGGGGGGGGGGGGGGGGGGFFGGGGGGGGGGEGGGGGGGGFGFGFFGGFGFGFGF??9DDF?DFFFGFGFFF8DGFFFEFFFFGFGGGGFGFFFGGFAFGFAECEFBB@EF@C6:4?A<;@4DD=DB=EFGFGGC)*9CCC@)6349@E?803)).
@M00200:205:000000000-AKKM3:1:1101:18421:7958 2:N:0:1
TACTAGGGTATCTAATCCTGTTTGCTCCCCACGCTTTCGCGCCTCAGCGTCAATTACGGGCCAGATAGCCGCCTTCGCCACTGGTGTTCTTCCCAATATCTACGAATTTCACCTCTACACTGGGAATTCCACTATCCTCTCCCGCATTCAAGCTCATCAGTATCAAGCGCAGCCCCCAGGTTGAGCCCGGGAATTTCACGCCTGACTTGATAAGCCGCCTACGCGCCCTTTAAACCCAGTTCGTGAG
+
CCCCCGGGGGGGGGGGGGGGGGGGGGGGGGGGGGGGGGGGGGGGGGGGGGGGGGGGGGCGGGGGFFFAGGGGGGGGGGGGGGGGGGGGGGGGGGGGGGGGGGGGGGGGGGGGFGGFGGGGGGGGGGGGGGGGGCGGGFGFFFGBGDGFGFGFGGGFFGGFGGFGFFFGFGFFFF5BBBGFDCGFFGGFBDG4?GGGA4EDFB==23@CE3:*98CE@GF37=;=3C5C);37)936C?:22:6602(
@M00200:205:000000000-AKKM3:1:1101:25985:7964 2:N:0:1
TACCAGGGTATCTAATCCTGTTTGCTCCCCACGCTTTCGAGCCTCAGCGTCAGTAATGGACCAGTATGTCGCCTTCGCCACTGGTGTTCTTCCGAATATCTACGAATTTCACCTCTACACTCGGAGTTCCACATACCTCTTCCATACTCAAGATAGCCAGTATCAAAGGCACTTACAAGGTTGAGCCCTGGGCTTTCACCTCTGACTATACTATCCGCCGAACCTCCCTTTAAACCCAATTCGTGAGAGAC
+
CCCCCGGGGGGGGGGGGGGGGGGGGGGGGGGGGGGGGGGGFGGGGGGGGGGGGGFG9FGFGGGGGGGFFGGGEGGGGGGGGFGGGGGGGDGGGG@FFGGGGGGGGGGGGGCGC9DFGGGGCDFDGGGGGGGGFFFEGFGDFG89;DFDGFE6>6+5+DDFG?DGFFFCFFF):D+<81=*CD8=9E,?F6+<*6=D<;C**:=)::9@*27EE=B<8C5))/)*04;79274>;EDD257C42;50/1),(
@M00200:205:000000000-AKKM3:1:1101:5191:7968 2:N:0:1
TACCGGGGTATCTAATCCTGTTTGCTCCCCACGCTTTCGAGCCTCAGCGTCAGTAATGGACCAGTATGTCGCCTTCGCCACTGGTGTTCTTCCGAATATCTACGAATTTCACCTCTACACTCGGAGTTCCACATACCTCTTCCATACTCAAGATAGCCAGTATCAAAGGCAATTCCACGGTTGAGCCCCGGGATTTCACCCCTGACTTAACTGTCCGCCTACGCTCCCTTTCAACCCCATTCGTGCGAAAC
+
CCCCCGGGGGGGGGGGGGCGGGGGGGGGGGGGGGGGGGGGFGGGGGGGGGGGGG9F9FFFGGGFGGGGGGGGGGGGDFCFE,,AFEGGGF=FGGEGGGGGGFGF@FGGGGAFFGGFGGGGFGGGG7EGGFGGG?FGGFGB?FGFG;DDDB,+,+B+13ADA?>D92=E5FFFFFB?F5=5FC=9CC;@>DD?5@CFF<76CAB==6:76C**/92<5DA>=BDF@C>C;>3)./;1827=EEEE6(,,(,(
@M00200:205:000000000-AKKM3:1:1101:18306:7975 2:N:0:1
TACAGGGGTATCTAATCCCGTTTGCTCCCCTGGCTTTCGCGCCTCAGCGTCAATGTCGGTCCAGGATGCCGCCTTCGCCACCGGTGTTCCTCCAGATATCTACGCATTTCACCGCTACACCTGGAATTCCGCATCCCTCTCCCGAATTCAAGCCCGCCAGTCTCGAACGCAGTTCCCGGGTTGAGCCCGGGGATTTCACGTTCGACTTAGCAGGCCGCCTACGCGCCCTTTAAACCCAATTCGTGAG
+
CCCCCGGGGGGGGGGGGGGGGGGGGGGGGGGGGGGGGGGGGGGGGGGGGGGGGGGGGGGGGGGGGGGFGGGGGGGGGGGGGGGGGGGGGGGGGGGGGGGGGGGFGGGGGGGGGGDEGGGFGGGGGGGGGGGGGGGGGFGFFGGDGFGDGFGFGGGFFGGFGGEGFFGGFGFFFFFFFBDEFGGGFGGFBDG>:EGGF?F?DFFFFFFFFEEFF;GEBGFFFFFFFDBGC52<<43:><<FA4:FFFF
@M00200:205:000000000-AKKM3:1:1101:14030:7998 2:N:0:1
TACTGGGGTATCTAATCCTGTTTGCTCCCCACGCTTTCGAGCCTCAGCGTCAGTAATGGACCAGTATGTCGCCTTCGCCACTGGTGTTCTTCCGAATATCTACGAATTTCACCTCTACACTCGGAGTTCCACATACCTCTTCCATACTCAAGATAGCCAGTATCAAAGGCAATTCCACGGTTGAGCCCTGGGCTTTCACCTCTGACTAACCTATCCGCCTACGCTCCCTTTAAACCCAGTTCGTGAGAGAC
+
CCCCCGGGGDGGGGGGGGGGGGGGGGGGGGGGGGGGGGGC<FGGGFGGGGGDEFGGEGFFGGGGGGGGGGFGGGGGGGGGGGGDFGGDFGGGGGEGGGGGGFGGG8FDFGFFFGGF?FGG,@B7=EEFGDFGGFFGGFFEFGGCGFGEDFF64=D?FGGFGD9DBDDFFGFBFBF;D+6?@@6+3@=?68+**9CCAEFB@@E58=5**))0:AF80999=5594;9;7+5*9/3-482647=2/>(/)/(
@M00200:205:000000000-AKKM3:1:1101:16517:7999 2:N:0:1
TACTGGGGTATCTAATCCTGTTCGCTCCCCACGCTTTCGCTCCTCAGCGTCAGTTCCGGCCCAGACCACCGCCTTCGCCACCGGTGTTCCTCCTGATATCTGCGCATTTCACCGCTACACCAGGAATTCCGTGGTCCCCTACCGGACTCTAGCCATGGCAGTATCGAGTGGCGGCTCCAGGTTGAGCCTGGAGGTTTCACACCCGACTTTCCAACCCGCCTACGAGCCCTTTATACCCACATCGTGAGCGC
+
CCCCCGGGGGGGGGFGGGGGGGGDGGGGGGGGGGGGGGGGGGGGGGFGGGGGGGGGGGEGGGGGGGGGGGGGGGGGGGGGGGGDFCFGGGGGGGG99?CFGGGGGDGGGGFFGGGFDGGGGGC8+,DDGGGF=EGGFFD<FGGFG?68DFG8FGGFAGGAE7*?C?75@EFAAAFBAA*2?A=4AFCFA<C4;5/>=4CCEFFF>:96;)79?)+3:3<3<08.1*))12,8<)4<C:B((,.(4(40(3,
@M00200:205:000000000-AKKM3:1:1101:21200:8000 2:N:0:1
TACTAGGGTATCTAATCCTGTTTGCTCCCCACGCTGTCGCGCCTCAGCGTCAGCTCGACCCTACGGTTGACCCGTAAGGTGCTCACCGCCCAGCGGGCCGCCTTCGCCACCGGTGTTCTTCCGGATCTCTACGCATTCCACCGCTACACCCGGAATTCCGCCCGCCTCTACGGTGCTCGAGCGGGCCAGTCCGCCCGGCCGACCCGGGGTTGAGCCCCGGGCTTTCACCGCGCGCTTCTCCCGCCGCCTCC
+
CCCCCGFGGGGGGCFGGGGGGGGGGGGGGGGGEGGGGGFGGGGGGGGGDFGGEFGGGCGGGG<FCCFGGGGFGGGGGGCFEGGGGGGGGGGGGG@CFGGGGGGEF+CFEFF7FEGADDFGGG7B+>EEFF8EFG6EGFGFFFD@EAD@FFGCD9>FF?FAGGF7@FGGF7A;>@>EFF*:1=<3=CG>FCGFBG*9>0C>69>>>3,39199??GG:C596>>58@FF7*49BBB;52AAB?69>B>>F(4
@M00200:205:000000000-AKKM3:1:1101:23186:8006 2:N:0:1
TACTGGGGTATCTAATCCTGTTTGCTCCCCACGCTTTCGAGCCTCAGCGTCAGTAATGGACCAGTATGTCGCCTTCGCCACTGGTGTTCTTCCGAATATCTACGAATTTCACCTCTACACTCGGAGTTCCACATACCTCTTCCATACTCAAGATAGCCAGTATCAAAGGCAATTCCAAGGTTGAGCCCTGGGCTTTCACCTCTGACTAAACTATCCGCCTACGCTCCCTTTAAGCCCAATGCGTGAG
+
CCCCCGGGGGGGGGGGGGGGGGGGGGGGGGGGGGGGGGGGGGGGGGGGGGGGGGGGGGGGGGGGGGGGGGFEGGGGGGGGGGGGGFGGGGGGGGGGGGGGGGGGGGDGGGGGGGGFGGGGGFEGGECGGGGGGGGGGFGFFFGFGFGFG?FDGG?FBCDBFGFGF?GGFGFDFBFFFFF?EGFGFGGFDDE?FDFGFCGEFFEF77=E*));CFFF5>>D8C9BDC>GD8BEEFE2:(9@((8>2@=
@M00200:205:000000000-AKKM3:1:1101:19291:8009 2:N:0:1
TACTAGGGTATCTAATCCTGTTTGCTCCCCACGCTTTCGAGCCTCAGCGTCAGTAATGGACCAGTATGTCGCCTTCGCCACTGGTGTTCTTCCGAATATCTACGAATTTCACCTCTACACTCGGAGTTCCACATACCTCTTCCATACTCAAGATAGCCAGTATCAAAGGCAATTCCAAGGTTGAGCCCTGGGCTTTCACCTCTGACTAAACTATCCGCCTACGCTCCCTTTAACACCAATTCGTCAGAGA
+
CCCCCGGGGGGGGGGGGGGGGGGGGGGFGGGGEGGGGGGG8FGGGGGGGGGGGGGGGGGGGGGGGGGGGGFGGGGGGGGGGGGGGGGGGGGGGGGGGGGGGGGGGGFGGGCGGGGFGGGGGGFC@CEGGGGGGGGGGFGFFGGFGFCDFFD8ADCBFGGFFCEGFFGGFGFFFEFFFF+:DFFFFGCFD?+**DGFFCFEEFFBFFF=>EEFB@D,5C>>DDDF>E>FFC=*:**0>@=E94>@(6(*0(
@M00200:205:000000000-AKKM3:1:1101:19727:8028 2:N:0:1
TACAAGGGTATCTAATCCTGTTTGCTCCCCACGCTTTCGAGCCTCAGCGTCAGTAATGGACCAGTATGTCGCCTTCGCCACTGGTGTTCTTCCGAATATCTACGAATTTCACCTCTACACTCGGAGTTCCACATACCTCTTCCATACTCAAGATAGCCAGTATCAAAGGCAATTCCAAGGTTGAGCCCTGGGCTTTCACCTCTGACTAAACTATCCGCCTACGCTCCCTTTATACCCAATTCGTGAG
+
CCCCCGGGGGGGGGGFFEFGGGGGGGFEFBFGGGGGGGGGGGGGGGGGGGGGGFFFGGGGCGDFFGGFGGGGGGGG7FE@EGGGGGGGGGGGGGEGGGG9EFGFG8E7EFFGFFFFFGGGFGFGFEGGFGGGGGFGC?FFBDGFGFGFFFD8EGGFBGDFEDDFFFCF5=?DFFCFF9F?FC?=@EFFFFFD58D?F@CEED5)>A5765CCFEFG=7>=AC5*:?AFFFEE<E?C7@B:*920/>@
@M00200:205:000000000-AKKM3:1:1101:11267:8039 2:N:0:1
TACGCGGGTATCTAATCCTGTTTGCTCCCCACGCTTTCGCGCCTCAGCGTCAGATCCGGACCAGTGAGCCGCCTTCGCCACTGGTGTTCTTGCGAATATCTACGAATTTCACCTCTACACTCGCAGTTCCACTCACCTCTTCCGGTCTCAAGCCAAGCAGTATCGAAGGCAATTCCGTGGTTGAGCCACGGGCTTTCACCCCCAACTTACAAGGCCGCCTACGCGCCCTTTACACCCAGTTCGTGAG
+
CCCCCGGGGGGGGGFFGGGGGGGGGGGGGGGGGGGGGGGGGGGGGGGGGGGGGGGGGGGGGGGGGGDGGGGGGGGGGGGGGGGGGGGGGGGGGGGGGGGCGGGGGGGGGGGGGGGFGGGGGGGGFECGGGGGGGGGDFGBFGGBEFDDGF7DFGGFFGGFF7AFA5;5?FFFFEFFFFG4@:DFFGGFFCCDEGFC=8EA116>(:8@<<E<E;E8(:>B???7487<75?4<AA(2432)6<:?20
@M00200:205:000000000-AKKM3:1:1101:14962:8040 2:N:0:1
TACAAGGGTATCTAATCCTGTTCGCTCCCCACACTTTCGCTCCTCAGCGTCAGGTAATGCCCAGAGAACCGCCTTCGCCACCGGTGTTCCTCCTGATATCTGCGCATTTCACCGCTACACCAGGAATTCCGTTCTCCCCTGCATACCTCTAGTCTGCCCGTATCGAAAGCAAGCGCCGTGTTAAGCACGGCGTTTTCACTCCCGACGCGACAAACCGCCTACGAGCCCTTTACACCCAATTCGTGAG
+
CCCCCGGGGGGGGGGGGGGGGGGGGGGGGGGGGGGGGGGGGGGGGGGGGGGGGGGGGGGGGGGGGGGGGGGGGGGGEFEFGGGGGGGGGGGGGGGGGGGGGGGGGGGGGGGGGGGFGGGGGGGGGGGGGGGGGGGGGFGFFGGFGFFEGFGGGGGFFGGFGGFGAFGGFGFFFFFFFBGFGGFGCGGFFGGFFGD4BEGCEFB=@FBF9BFFF;FG>GF:::F56E<F4>B9AFA(::?BB<04231
@M00200:205:000000000-AKKM3:1:1101:8517:8043 2:N:0:1
TACACGGGTATCTAATCCTGTTCGCTCCCCACACTTTCGCTCCTCAGCGTCAGGTAATGCCCAGAGAACCGCCTTCGCCACCGGTGTTCCTCCTGATATCTGCGCATTTCACCGCTACACCAGGAATTCCGTTCTCCCCTGCATACCTCCAGTCTGCCCGTATCGAAAGCAAGCCAGGTGTTAAGCACCTGGTTTTCACTCCCGACGCGACAAACCGCCTACGAGCCCTTTATGCCCAATTCGTTAG
+
CCCCCGGGGGGGGGGGGGGGGGGGGGGGGGGGGGGGGGGGGGGGGGGGGGDGGGFGGGGGGGGGGGGGGFGGGGGGGG7=BFGDGGGGCCGG@FFGGGCFFEACEEGGGGGGGDGFGGGFGGGEGGGCGG842AFG,;CBDGFFGFFEGFED>=B9D,@*6@)0:@FGFGF@F>*;A>;5EC@FFGGFFDG>6<CDFEDE*774A=@F2=:;6(B=9D>@D808;C:F*97A2997C><(-.1,((,
@M00200:205:000000000-AKKM3:1:1101:24067:8068 2:N:0:1
TACTAGGGTATCTAATCCTGTTTGCTCCCCACGCTTTCGCGTCTCAGCGTCAGTATCCAACCAGGGGGCCGCCTTCGCCACCGGTGTTCCTCCCGATATCTACGCATTTCACCGCTACACATGGAATTCCACTCTCCTCTACTGCACTCAAGTCTAACAGTTTCCAATGCACACAATGGTTGAGCCACTGCCTTTTACATCAGACTTATTAAACCACCTGCGCTCGCTTTATGCCCAGTTCGTGAG
+
CCCCCGGGGGGGGGGGGGGGGGGGGGGGGGGGGGGGGGGGGGGGGGGGGGGGGGGGGGGGGGGGGGGGGGGGGGGGGGGGGGGGGGGGGGGGGGDEFGGFFGGGGGGGGGGGGGGFGGGGGGGGGGGGGGGGGGGGGFGFBFGFGFGFGFFGGGGFFGGFFGEGFF7EFGFEFFF?FFDBCCFGFGGFFGE9FGEFAEGEFEFBEE**9??EFEC,09A=2.38(*8::5>33>7;C(66578?;?
@M00200:205:000000000-AKKM3:1:1101:18130:8071 2:N:0:1
TACTAGGGTATCTAATCCCGTTTGCTCCCCACGCTTTCGCGCCTCAGCGTCAGTCACCGTCCAGAAGGCCGCCTTCGCCACCGGTGTTCCTCCCGATCTCTACACATTTCACCGCTACACCGGGAATTCCACCTTCCTCTCCGGGACTCAAGAGAAGCAGTTTCGGGCGCCGTTCCTCGGTTGAGCCGAGGGATTTCACACCCGACTTGCCTCCCCGCCTACGCGCCCTTTATACCCAATTCGTGAG
+
CCCCCGGGGGGGGGGGGGGGGGGGGGGGGGGGGGGGGGGGDGGGGGGGGGGGGGGGGGGGGGGGGGGGGGGGGGGGGGGGGGGGGGGGGGGGGGGGGGGGGGGGGGGGGGGGGGC?DFGGGGGEGGGGGGGGFFGGGFGFFCEFGFGFGFGGGDCF5FGFGGFG=@CEFDD9?=FFFFGBGGGGFGGFFGGAEFGFFCGEF?9>;60:BBBFFFGGBDD<BF?>>E>D7>)-<6<AC?0?<ABF?>F
@M00200:205:000000000-AKKM3:1:1101:28747:8080 2:N:0:1
TACAAGGGTATCTAATCCTGTTTGCTCCCCACGCTTTCGTGCATGAGCGTCAGTGTTGGCCCAGAAGGCTGCCTTCGCCATCGGTGTTCCTCCAGATCTCTACGCATTTCACCGCTACACCTGGAATTCCACCTTCCTCTGCCACACTCCAGCAAAGTAGTTTCGAGCGCAGTTCCCAAGTTAAGCCCGGGGCTTTCACACTCGACTTGCTCCGCCGCCTGCTCACCCTTTAACCCCAGTTCGTGAG
+
CCCCCFGGGGGGGGGGGGGGEGGGGGGGGGGGGGGGFGGGGGGGGGGGGGGGGGGGGFGGGGGGGDGGGGGGGGGCFGEEDFGGGGGGGGCFEFFGGGGGDFFGGGGGGGGGFGG>DGFGGGGGGFGGGGGGGGG@DFGFFGGFGFCB8D?DDD=9DGFDFCBCA5DGFGF=>9FFFFFFG;@C7E90*0@5@>CD;4E6BBF574>AFF:BE=EC=DB?8;(;9+;**2)99))(=;(/;??;D14
@M00200:205:000000000-AKKM3:1:1101:14938:8081 2:N:0:1
TACTAGGGTATCTAATCCTGTTTGCTCCCCACGCTTTCGAGCCTCAGCGTCAGTAATGGACCAGTATGTCGCCTTCGCCACTGGTGTTCTTCCGAATATCTACGAATTTCACCTCTACACTCGGAGTTCCACATACCTCTTCCATACTCAAGATAGCCAGTATCAAAGGCAATTCCAAGGTTGAGCCCTGGGCTTTCACCTCTGACTAAACTATCCGCCTACGCTCCCTTTACGCCCAATTCGTGCG
+
CCCCCGGGGGGGGGFGGGGGGGGGGGGGGGGGGGGGGGGGFGGGGGGGGGGGGGGGGGGGGGGGGGGGGGGGGGGGGGGGGGGGGGGGGGGGGGGGGGGGGGGFGFGGGGGGGGGFGGGFFGGCFDCFGGGGGGGGF?CEFGGFGFFDG9DDGDGFFGD?=+0?DDFGFGBDFFFFFFFFFGGGFG8DD@DAFFGGFFGFFFF@<=6ACFFEEFGGFGFFD:)97;9C*=;=A25>C@9=;@B=5(5
@M00200:205:000000000-AKKM3:1:1101:17209:8100 2:N:0:1
TACTGGGGTATCTAATCCTGTTTGCTCCCCACGCTTTCGTGCCTCAGCGTCAGTATCGGGCCAGTGAGCCGCCTTCGCCACTGGTGTTCTTGCGAATATCTACGAATTTCACCTCTACACTCGCAGTTCCGCTGTCCTCTTCCGGTCTCAAGCCAACCAGTATCGAAGGCAATTCTGTGGTTGAGCCACAGGCTTTCACCCCCGACTTAATCGGCCGCCTACGCGCCCTTTACACCCAATTCGTGAT
+
CCCCCGGGGGGGGGGGGGGGGGGDFGGGGGGGGGGGGGGGGGGGGGGGGGGGGGGGGGGGGGGGGGGFGGGGGGGGGGGGGGGGGGGGGGGGGGGCGGGGGGGGGGGGGGFGGGGFFFGFGGGGCCEGGGEGGGDFGFGFFGGFGFD8FFG?FDFBFGGFGGFFAFDGFGFBF@FFFFC*@DDF6DG*A5F5?CGCFFGFF@A>(5==4ECFFFDE0<A;;60>;EFGCC>4<2)8E6B7BFFB1:(
@M00200:205:000000000-AKKM3:1:1101:23792:8103 2:N:0:1
TACTCGGGTATCTAATCCTGTTCGCTCCCCACACTTTCGCTCCTCAGCGTCAGGTCATTCCCAGAGAACCGCCTTCGCCACCGGTGTTCCTCCTGATATCTGCGCATTTCACCGCTACACCAGGAATTCCGTTCTCCCCTGAATACCTCTAGTCTGCCCGTATCGGAAGCAAGCGCCGTGTTAAGCACGGCGTTTTCACTCCCGACGCGACAAACCGCCTACGAGCCCTTTATGCCCAGTTCGTGAG
+
CCCCCGGGGGGGGGGGGGGGGGGGGGGGGGGGGGGGGGGGGGGGGGGGGGGGGGGGGGGGGGGGGGGGGGGGGGGGGGGGEGGGGGGGGGFGGGGGGGGGGGGGGGGGGGGGGGGFGGGGGGFEGGFFGGGGGGGGGFGDFGGFGFDEGFGGGGGCFGGEGDFGFFDCFGFFFFFEFFGFGGCFFGGFFDEEFGGGFEGFFBFFFF@FF@BFF@FGFGFF?BF>:CBFC424<BA8?)4:AFFFF0:
@M00200:205:000000000-AKKM3:1:1101:19954:8114 2:N:0:1
TACTAGGGTATCTAATCCCGTTTGCTCCCCTGGCTTTCGCTCCTCAGCGTCAGTGTTGGTCCAGGATGCCGCCTTCGCCACCGGTGTTCCTCCAGATATCTACGCATTTCACCGCTACACCTGGAATTCCGCATCCCTCTCCCAATCTCAAGCCATCCAGTATCAGACGCAGTTCCCCGGTTAAGCCGAGGGATTTCACGTCTGACTTAGTTGGCCGCCTACGAGCCCTTTACACCCAGTTCGTGAGAGCT
+
CCCCCGGGGGGGGGGGGGGGGGGGGGGGGGGGGGGGGGGGGGGGGGGGGGGGGGGGGGGGGGGGGGGGGGGGGGGGGGGGGGGGGGGGGGGGGGGGGGGGGGGGGGGGGGGGGGGFGGGGGGGGGEGGGGGGGGGGGFGFFGGFGFGEGFGDFGGFFFFFG8DGCFGGFGFFFFF@FFDDFGGGFGFFFGDFFGGF9*<<=(5>EEFEFFFFFECC8<A?DD?BDEEGCD3);3=8E134>A::?016)(.
@M00200:205:000000000-AKKM3:1:1101:20360:8118 2:N:0:1
TACTAGGGTATCTAATCCCGTTTGCTCCCCACGCTTTCGCGCCTCAGCGTCAGGAAATGCCCAGAGACCCGCCTTCGCCACCGGTGTTCCTCCCGATCTCTACACATTTCACCGCTACACCGGGAATTCCAGTCTCCTCTGCATCCCTCAAGAACGGCAGTATCAGCCGACGTTTCTCGGTTGAGCCGAGAGATTTCACGACTGACTTGCCATCCCGCCTACGCGCCCTTTATGCCCAGTTCGTGAG
+
CCCCCGGGGGGGGGGGGGGGGGGGGGGGGGGGGGGGGGGGGGGGGGGGGGGGEGGGGGGGGGGGGGGGGGGGGGGGGGGGGGGGCGGGGGGGGGGGCGGGGGGFGGGGGGGGGGGFGGGGG6EGEGGGGGFFFGGGGFGFFGGFGFGFGFF69DGFFGGFGGFGEFFC?GFFFFFFFFGFCEGGFGGEE4*58CFFFCG@FFD9@E9C)9;AC@FFDDB?DD:5;C@GCC2542)2:).,.::11(-
@M00200:205:000000000-AKKM3:1:1101:25657:8168 2:N:0:1
TACGGGGGTATCTAATCCTGTTTGCTCCCCACGCTTTCGCGCCTCAGCGTCAATTACGGGCCAGATAGCCGCCTTCGCCACCGGTGTTCTTCCCAATATCTACGAATTTCACCTCTACACTGGGAATTCCACTATCCTCTCCCGCATTCAAGCTCGCCAGTATCAAGCGCAGCCCCCAGGTTGAGCCCGGGAATTTCACGCCTGACTTGGCAAGCCGCCTACTCGCCCCTTCCACCCAGGTCGTGAGTGAT
+
CCCCCGGGGGGGGGGGGGGGGGFGGGGGGGGGGGEEGGGGGGGGGGGGGGGGGGGGGGFGGGGGGGEGFEGGGGGGGEGGGGEEEGG7FGGGGGGFFF8FGGGGGGGGGGGGGGGFGGGGGGGGG,>EG9ED?FGGGFD9FFG>EFGDD7A+ECGFFEC>GG5C7F>FED>BFDEFEFGFFC4DFFCFF5C>5;CCF?91(=@D@FFF431<7;CG2551??)),*8C)14(8AF?E:2(..39::2))))
@M00200:205:000000000-AKKM3:1:1101:21139:8180 2:N:0:1
TACAGGGGTATCTAATCCTGTTTGCTCCCCACGCTGTCGCGCCTCAGTGTCAGCAACGGCCCAGCAGAACGCCTTCGCCACTGGTGTTCTTCCCGATATCTACGCATTCCGCCGCTACACCGGGAATTCCATCTGCCCCTACCGTGCTCGAGCCCGGCAGTCTGCCCGGCAGCCCCGGAGTTGAGCCCCGGGATTTCACCAGCCCCTTACCGAACCACCTACGCGCCCCTTAAACCCAATTCGTGAGAG
+
CCCCCGGGGGGGGFGGGGGGGGGGGGGGGGFGGGGGGGGGGGGGGGGGGGGFAFGGGGDGGGGFGGGD<FGGGGGGFGGEGGGCFFGGGGGGGGGDGGGGGFGFGGGGGGCFCCC>8FGGGGGDG+@FGGCFGFFGDFGDFGGFG?68CEGDBDD>?BC>:C68*/;:5:>>6-?>)6))40;:4CF>555>::6CFDF<3404(,((.(41((2:155??:(.,:DD)97B247(/-(4)-(,4(44,
@M00200:205:000000000-AKKM3:1:1101:14042:8186 2:N:0:1
TACCGGGGTATCTAATCCCGTTCGCTACCCTAGCTTTCGCGCCTCAGCGTCAGTAAAGGTCCAGTGCATCGCTTTCGCCACCGGCGTTCCTTCCGATATCAACGCATTTCACCGCTCCACCGGAAGTTCCACGCACCTCTACCTTCCTCGAGCCTGCCAGTTTCAGCGGCCATTCTCCGGTTGAGCCGAAGTATTTCACCGCCGACTTAACAGACCGCCTACGCGCCCTTTAAACCCAATTCGTGAG
+
CCCCCGGGGGGGGGGGGGGGGGGGGGGGGGGGGGGGGGGGGGGGGGGGGGGGGGGGGGGGGGGGGGGGGGGGGFGGGGGGGGGGGGGGGGGGGGGGGGGGGGGGGEFGGGGGGDGEGGGGGGGGFEGGFFFGGGGGGFGFFGGFEFFFGFGDGGGFFGF6@FFFEFFE>EA9F=FFFAG>FGGCAGGEEDCFFFGGFEGFFFFFBFFF2<BAD7FF>GE6?F6B>GEG<7,6AAF?EFF?AB68?7<
@M00200:205:000000000-AKKM3:1:1101:23207:8189 2:N:0:1
TACAAGGGTATCTAATCCCGTTTGCTCCCCTGGCTTTCGCGCCTCAGCGTCAATGTCGGTCCAGGATGCCGCCTTCGCCACCGGTGTTCCTCCAGATATCTACGCATTTCACCGCTACACCTGGAATTCCGCATCCCTCTCCCGAATTCAAGCCCGCCAGTCTCGAACGCAGTTCCCGGGTTGAGCCCGGGGATTTCACGTTCGCCTTAGCAGGCCGCCTACGCGCCCTTTAAACCCAATTCGTGAG
+
CCCCCGGGGGGGGGGGGGGGGGGGGGGGGGGGGGGGGGGGGGGGGGGGGGGGEGGGGGGGGGGGGGF@FFGGGGGGGGGGGGGEGEGDGGGGGGFGGGFGFFGGGGGGGGGAFE60@GGGGGGGFGGCEGFDGGGGF58DFDF>>ECDFFGCE?C9AE>*DC7?0ACFFG58@AFFFAC@>8C*@F,3?DEA6:F6+1A?FDFF0;?7<3))7=EE@GDB:?F36CFD)2)-.<<:E0(:46<(203
@M00200:205:000000000-AKKM3:1:1101:25829:8194 2:N:0:1
TACTCGGGTATCTAATCCTGTTTGCTCCCCACACTTTCGTGCCTCAGCGTCAGTTAAAGCCTAGTAAGCTGTCTACACTATCGGTGTTCTTGATGATATCTAAGCATTTCACCGCTACACCATCAATTCCGCCTACCTCGACGACACTCAAGTGCTACAGTATCAATTGCAGTCTCTCGGTTGAGCCGGGAGATTTCACCACTAACTTATACGACCGTCTACGCACCCTTTATACCCAGTTCGTGAG
+
CCC,,BFGGGGGGGGGGGGGGGGG,FGGGGGG7FFGGGG6DFGGGGGGGGGGGGGG9,EEEEFE6EGF9FF,FF,E,C@A<?FGGGGGGGG9E,,CEEAFGGFFGGGGGGGGGEGFGGGG,,,4CFGGGGCEDG+EFFF8BG+*6<CEGFGC6+6++,?FF+;+*2?,+@D*0)1?+;0:@C+=FF?D*;@*:AC;EC,*3>5)1:AEE***3)4:4*3>DFDEFGFGCFBF*.7)?=0;CCFF(;;
@M00200:205:000000000-AKKM3:1:1101:18336:8205 2:N:0:1
TACGAGGGTATCTAATCCTGTTCGCTCCCCACACTTTCGCTCCTCAGCGTCAGGTAATGCCCAGAGAACCGCCTTCGCCACCGGTGTTCCTCCTGATATCTGCGCATTTCACCGCTACACCAGGAATTCCGTTCTCCCCTGCATACCTCCAGTCTGCCCGTATCGAAAGCAAGCCAGGTGTTAAGCACCTGGTTTTCACTCCCGACGCGACAAACCGCCTACGAGCCCTTTAACACCAATTCGTGAG
+
CCCCCGGGGGGGGGGGGGGGGGGGGGGGGGGGGGGGGGGGGFGGGGGGGGGGGGGGGGGGGGGGGGGGGGGGGGGGGGGGGGGGGEFGGGGGGGGGGGGGGGGGGGGGGGGGGGGFGEGEGGFGGEDGGGGDFGGGFFEDFCFFGFG9DDFGGGGFFGGFGGFGFFGGA<FEFFFFA599EE7@BFGFFGGFFGGD+2=>:5B2)525-64>B8CG;DF?;=1=<EEG*9744)).;<?FFF<7?:<
@M00200:205:000000000-AKKM3:1:1101:12474:8210 2:N:0:1
TACCCGGGTATCTAATCCTGTTTGCTCCCCACGCTTTCGAGCCTCAGCGTCAGTAATGGACCAGTATGTCGCCTTCGCCACTGGTGTTCTTCCGAATATCTACGAATTTCACCTCTACACTCGGAGTTCCACATACCTCTTCCATACTCAAGATAGCCAGTATCAAAGGCAATTCCAAGGTTGAGCCCTGGGCTTTCACCTCTGACTAAACTATCCGCCTACGCTCCCTTTAAACCCCGTTCGTGAGCGAC
+
CCC<CGGGGGGGGGGGGGGGGGGGGGGGGGGGDFGGGGGGGGGGGGGGGGG:CGAF9FG@GGGGGGGGGGGGGGGGGGGF>AEDFGGGGGGGGGEGGGGGGGA:8=FGFGDFGGGFGGGGFGCEBEGGGGGGGGGGGFGFFGGFFCGFGF,24=9FFGFFGGEGCF+33DFBBD9@<D=*CEGF5@EFB?+*@FGGA*@CBCE57AEE55C7A7E?5FEDA:455CEG4:6=*/.0=(5573>22;8(,2,
@M00200:205:000000000-AKKM3:1:1101:27635:8222 2:N:0:1
TACCAGGGTATCTAATCCTGTTTGCTCCCCACGCTTTCGAGCCTCAGCGTCAGTAATGGACCAGTATGTCGCCTTCGCCACTGGTGTTCTTCCGAATATCTACGAATTTCACCTCTACACTCGGAGTTCCACATACCTCTTCCATACTCAAGATAGCCAGTATCAAAGGCAATTCCAAGGTTGAGCCCTGGGCTTTCACCTCTGACTAAACTATCCGCCTACGCTCCCTTTACACCCAGTTCGTGAG
+
CCCCCGGGGGGGGGGGGGGGGGGGGGGGGGGGGGGGGGGGGGGGGGGGGGGGGGGGGGGFFGGGGGGGGGGGGGGGGGGGGGGGGGGGGGGGGGGGGGGGGGGGGFCFGGGGGFGFGGGGGGGECEEGGGGGFGGGGFGFFGGFFFGFGFGFGGG?D8FFDDDFCFGF5EBDD<?FFDGFGGGGBDFFFGCAFGGGFFGBEFFFCEEEE58CBEEC5CD8)08A@EDGGDEEC?>:8/766*(/((0
@M00200:205:000000000-AKKM3:1:1101:13677:8262 2:N:0:1
TACCGGGGTATCTAATCCTGTTTGCTCCCCACGCTTTCGTGCCTGAGCGTCAGTTTCAGTCCAGGGGGCTGCCTTCGCCATCGGTGTTCCTCCACATCTCTACGCATTTCACTGCTACACGTGGAATTCCACCCCCCTCTACTGAACTCGAGCGACCTAGTTTCAAGCGCAATTCCCAGGTTAAGCCCGGGGATTTCACACCTGACACAAGCCGCCGCCTGCGCACGCTTTAAACCCAATTCGTGAGAGA
+
CCCCCGGGGGGGGGGGGGGGGGGGGGGGGCGGGGGGGGGGGGGGGGGGGGGGGGGGGGGGGGGDGDCCEGGGGGGGGFFGGGDEGGGGGGGGGGGGGGDGCFGGGGGGGGGGGGGFGGGGDFG>CFFFGGGGGGGEGFGFFGGFFDFDGBF0CCGBEGGFFGFGFFFGEGEFFFFFFFFFGCFGFFGFFG5BFD?DFEFC;;@@@FFFF=@DDFG52C@FFF>31:BD*1(-4-53;?616>?>(824><
@M00200:205:000000000-AKKM3:1:1101:3986:8275 2:N:0:1
TACGAGGGTATCTAATCCTGTTTGCTCCCCACGCTTTCGAGCCTCAGCGTCAGTAATGGACCAGTATGTCGCCTTCGCCACTGGTGTTCTTCCGAATATCTACGAATTTCACCTCTACACTCGGAGTTCCACATACCTCTTCCATACTCAAGATAGCCAGTATCAAAGGCAATTCCAAGGTTGAGCCCTGGGCTTTCACCTCTGACTAAACTATCCGCCTACGCTCCCTTTAAACCCAATTCGTGAGAGCT
+
CCCCCGGGGGGGGCFFGGGGGGGGGGGGGGGGGGGGGGGGGGGGGGGGGGGGGGGGGGGGGGGGGGFGGGGGGGGGGGGGGGGGGGGGGGGGGGGGGGGGGGGGGGGGGGGGGGGFGGGGGGGGFEEGGGGGGGCEGFGFFGGFGFGFGFADGFGFBFFFGGCGFF+,@FDDFEDFF2=:FFFFFGGFFGGAF??FF7:=@C@5EEEFF@EFF@FF=F>5<55948:C*;;85@:=7(-->EDE55546(.
@M00200:205:000000000-AKKM3:1:1101:25563:8291 2:N:0:1
TACGGGGGTATCTAATCCCGTTTGCTCCCCACGCTTTCGCGCCTCAGCGTCAGTCACCGTCCAGAAGGCCGCCTTCGCCACCGGTGTTCCTCCCGATCTCTACACATTTCACCGCTACACCGGGAATTCCACCTTCCTCTCCGGGACTCAAGAGAGACAGTTTCGGGCGCCGTTCCTCGGTTGAGCCGAGGGATTTCACACCCGACTTACCTCCCCGCCTACGCGCCCTTTAAACCCAGTTCGTGAG
+
CCCCCGGGGGGGGGGGGGGGGGGGGGGGGGGGGGGGGGGGGGGGGGGGGGEGGGGGGGGGGGGGGGGGGFGGGGGGGGGGGGGGGGFCFGGGGGGGGGGGGGGGGGGGGGGGGCEEGGGGGGGGGGGGGGGGFGGGFFG7CGGEG>DFGF6DGCGFFGGFDGAGDDD=;EB6>?FFFFGEGCGGAC6ADGCDEFFGFFC<?:>BF>6(5<:9<1?EBGFFFFB:9CEG3<8)6:ABG63.44:,88<
@M00200:205:000000000-AKKM3:1:1101:9248:8296 2:N:0:1
TACGAGGGTATCTAATCCCGTTTGCTCCCCTGGCTTTCGCGCCTCAGCGTCAGAAGTGGTCCAGTATGCCGCCTTCGCCACCGGAGTTCCTATCGATATCAACGCATTTCACCGCTCCACCGATAGTTCCGCATACCCCTACTACCCTCGAGGCCCCCAGTATCCGATGCAGCTCTCCGGTTGAGCCGGAGGATTTCACCACGGACTTGAGCACCCGCCTACGCGCCCTTTCCACCCAATTCGTGAG
+
CCCC@FGGGGGGGGGGGGCFGGGGGGGGGGGFEFGGGGGGGGGGGGGGGGGGGCEDF<F@FGGGCFFFFGGGGGGGGGG:F<FC:FGGGGGC9F:FFEGG,@FGGGGGGEFGFEGF8CDG88++>+@EGGEEDE>FE*@=FG8CGFGFG5>?C>+3*@CAG+;+;59*9C>A*:ABFAD4>:DCFFG4))::5C7FFCFE32;,276EF3;836EG0CDF04:B>GBGDCF)-)6(2(:?4)(,((4
@M00200:205:000000000-AKKM3:1:1101:5872:8302 2:N:0:1
TACCGGGGTATCTAATCCCGTTCGCTCCCCTAGCTTTCGTGCCTCAGCGTCAGAAGAGACCCAGTGAGCCGCTTTCGCCACTGGTGTTCTTCCGAATATCTGCCCATTTCACCGGTACACTCGGAATTCCACCGACCTCTACCGTCCTCAAGTCCATCAGTATCGGACGCAATTCCACAGTTGAGCCGTGGGATTTCACAACCGACTTAAGGAACCGCCTACACCCGCTTTATGCACAATTCGTGAG
+
CCC<BEGGGGGGGGGGGGEFGG?FGGGGGG8DFGGGGGGGGGGGGGGCFGGGECFFGGG8FFGGGGGGGFGG:FFGGGFFFGGGGGGGG,4CFCEEE?AFDC<CFGGG8FGGGGC:6?D<=EFC7CFGGGGGFGGGGB8*?AFDGF+=DFGF>9D+<;DDF7>FA5C8*::=>CCFFF7AGCCCFG=@BGGAFFFD8?ECEF=25(56<)7)7(*=(:>D7@15(==<991<<AF<CA1B9212241
@M00200:205:000000000-AKKM3:1:1101:5478:8307 2:N:0:1
TACAGGGGTATCTAATCCTGTTTGCTCCCCACGCTTTCGAGCCTCAGCGTCAGTAATGAGCCAGTGTGTCGCCTTCGCCACTGGTGTTCTTCCGAATATCTACGAATTTCACCTCTACACTCGGAGTTCCACACACCTCTCCCATACTCAAGACACCCAGTCTCCAAGGCAATTCCGACGTTGAGCCCCGGGATTTCACCCCTGACTTAAATGTCCGCCTCAGCTCCCTTTCCACCCAGTTCGTGAGAGAC
+
CCCCCGGGGGGGGGGGGGGGGGFGGGGGGGGGGGGGGGGGGDGGGFGGGGGGDGFGGGFFGGGFGGGGGGCGGGGGGGG7:AB<@FF:FCFFGGEEGGFGGGGGGFGFDFGGGGGF7ECG9DFG+@CGFA=EGEGGD;?DF,69D:DDGFD?FFFFFDG56+*6*5@=*@?DFEF??B+*8@9@FFFFE5?5@?9D9<C:B))542>A/*6858CA(/:>(((2/58CC+4)7548C0;;?66<(;<4)6(
@M00200:205:000000000-AKKM3:1:1101:19768:8310 2:N:0:1
TACCCGGGTATCTAATCCTGTTTGCTCCCCACGCTTTCGAGCCTCAGCGTCAGTAATGGACCAGTATGTCGCCTTCGCCACTGGTGTTCTTCCGAATATCTACGAATTTCACCTCTACACTCGGAGTTCCACATACCTCTTCCATACTCAAGATAGCCAGTATCAAAGGCAATTCCAAGGTTGAGCCCTGGGCTTTCACCTCTGACTAAACTATCCGCCTACGCTCCCTTTAAGCCCAATTCGTGAG
+
CCCCCGGGEGGGGGGGGGGGGGGGGGGGGGGGGGGGGGGGGGGGGGGGGGGGGGCGGGGGGGDGGGGGGGFFCGGGGGGGGGGG<EGGGGGGGGGFEGGGGGGFGGGGGGGGGGGFGGGGGGGECEEGFGGGGGGGGFGFFGGFGFGFGFDDFFGBFC8DFFFD>BCF5?6DFFFFFFG5FF?DFFGFFGC*;EC=AEGBFFFEC>A@:CBCCEGG=FDFFF=>5A?FGG=4@**0:>5@*82>2:=
@M00200:205:000000000-AKKM3:1:1101:15964:8326 2:N:0:1
TACGCGGGTATCTAATCCTGTTTGCTCCCCACGCTTTCGCGCCTCAGCGTCAGTTACAGTCCAGAGAGCCGCCTTCGCCACTGGTGTTCCTCCACATCTCTACGCATTTCACCGCTACACGTGGAATTCCGCTCTCCTCTTCTGCACTCAAGTCTCCCAGTTTCCAGTGCGTCACGGGGTTGAGCCCCGCACTTAGACACCAGACTTAAGAAACCGCCTGCGCGCGCTTTATACCCAATTCGTGAG
+
CCCCCGGGGGGGGGGGGGGGGGGGGGGGGGGGGGGGGGGGGGGGGGGGGGGGGGGGGGGGGGGGFF@FGGGGGGGGGGGGGGFGGGGGGGGGGGFFGFGGEFGFGEEFGGGGGGGFGGGGGG@E:EGGGGGGGGGGGFGFFGGDGFGFGFGFGGGFFGGFDCEGFFGGAGEFEAEDAB*@FGFGFCGFBC55)<9BA5E@DFF(6;)763>68@FE6DB=020<(:8)*94<DAB?61().8(-(4
@M00200:205:000000000-AKKM3:1:1101:3550:8335 2:N:0:1
TACGGGGGTATCTAATCCTGTTTGCTCCCCACGCTTTCGCGCCTCAGCGTCAGAACCGGACCAGTCAGCCGCCTTCGCCACTGGTGTTCTTGCGAATATCTACGAATTTCACCTCTACACTCGCAGTTCCACTAACCTCTTCCGGTCTCAAGCCATACAGTATCGACGGCAGTTCTGTGGTTGAGCCACAGGCTTTCACCCCCGACTTCTCAAGCCGCCTACGCGCCCTTTATACACAATTCGTGTGAGAC
+
CCC@8FGGGGGGGGGGGGCGGGADGGGGGGGGGGGGGGGGGGGGGGGGGGGGGF<FDFG@FGCFFGFAFFGGGGDGGGGEGCFGG@FGG;;<FGGEGGGGGGFG+DFGFAFGG,DDGGGGE,633+69F=EFDDFGGBG=+@,*13;=GFGGGGF<6EF9,+*+8@5C>CE);*8+=@CFG@*CFGFAA*=4)=?<AEGE137>(12(.))1)5CC>CD:B<?:;EE<)24).4:.<70)..,,(,-66>)
@M00200:205:000000000-AKKM3:1:1101:16988:8348 2:N:0:1
TACACGGGTATCTAATCCTGTTTGCTCCCCACGCTTTCGAGCCTCAGCGTCAGTAATGAGCCAGTGTGTCGCCTTCGCCACTGGTGTTCTTCCGAATATCTACGAACTTCACCTCTACACTCGGAGTTCCACACACCTCTCTCATACTCAAGACACCCAGTATCAAAGGCAATTCCGAGGTTGAGCCCCGGGATTTCACCCCTGACTTAAATGTCCGCCTACGCTCCCTTTATACCCCGTCCGTGAGATAT
+
CCCCCGGGGGGGGGGGGGGGGGGGGGGGGGGGGGGGGGGGGGGGGGGGGGGGGGGGGGGGGGGGGGGGGGEGGGGGGGGGGGGGGGGGGGGGGGGGG@EGGGGGGG:FGEFGGGGFGGGGGFGC>EEFFGGGGEGGGFGFFGGFFFGFGFGGGGGFFEGFGGFGFFGFFGFFFFFFFDC5CGFGFGGFEDEFFGGFFEGBD>B2BFF?=AE4?ECF2CE(559DDGFG5:=<E<7<+((,(.67:;(7)1/
@M00200:205:000000000-AKKM3:1:1101:11662:8354 2:N:0:1
TACACGGGTATCTAATCCTGTTTGCTCCCCACGCTTTCGAGCCTCAGCGTCAGTAATGGACCAGTATGTCGCCTTCGCCACTGGTGTTCTTCCGAATATCTACGAATTTCACCTCTACACTCGGAGTTCCACATACCTCTTCCATACTCAAGATAGCCAGTATCAAAGGCAATTCCAAGGTTGAGCCCTGGGCTTTCCCCTCTGACTAAACTATCCGCCTACGCTCCCTTTACACCCAGTTCGTGAG
+
CCCCCGGGGGGGGGGGGGGGGGGGGGGGGGGGGGGGGGGFCGGGGGGGGGGGGGGAFCFGGGFGGGGGGGGGGGFGGGGGGGFDGGGGGGGFGGEEGFGGFF9F7DGGFGGGGGGFGGGG;?8C+8>=FF;DFG+EFFGFF8=DFF=:FF,6BA=?FGGBFCC+*?+@5D5)0*<FF?=*CDDC*@FD6++3AEF:+*5=)>D57:9A*85=**5:)*95)-)3-=:C9?@***75:5(>482(-7(
@M00200:205:000000000-AKKM3:1:1101:20543:8432 2:N:0:1
TACTGGGGTATCTAATCCTGTTCGCTCCCCACACTTTCGCTCCTCAGCGTCAGGTAATGCCCAGAGAACCGCCTTCGCCACCGGTGTTCCTCCTGATATCTGCGCATTTCACCGCTACACCAGGAATTCCGTTCTCCCCTGCATACCTCCAGTCTGCCCGTATCGAAAGCAAGCCAGGTGTTAAGCACCTGGTTTTCACTCCCGACGCGACAAACCGCCTACGAGCCCTTTAAACCCAGTTCGTGAG
+
CCCCCGGGGGGGGGGFGGGGGGGGGGGGGGGGGGGGGGGGGGGGGGGGGGGGGGGGGGGGGGGGGGGGGGGGGGGGGGGDGGGDFGEGGGGGGCFGDFGGGGGGGDGGGGFGGGGDCCGGGGFEBFGFFFF6=FGG=DCDFFGFGFGFGFGDFGGFF>F5=C5DAFFC>CFFFFFFFFFFGGGFFGGFFFGFFGFDFEECEFBA2:@BFBFB(8FF6<BFFF?B6E7CF<3A9>A:C:<?44,-4:1
@M00200:205:000000000-AKKM3:1:1101:26341:8441 2:N:0:1
TACCAGGGTATCTAATCCTGTTTGCTCCCCACGCTTTCGTGCCTCAGCGTCAGTATCGGGCCAGTGAGCCGCCTTCGCCACTGGTGTTCTTGCGAATATCTACGAATTTCACCTCTACACTCGCAGTTCCACTCACCTCTCCCGAACTCAAGATCTTCAGTATCAAAGGCAGTTCTGGAGTTGAGCTCCAGGATTTCACCCCTGCCTTAAAGACCCGCCTACGCACCCTTTAAACCCAGTTCGTGAGACAC
+
CCCCCFGEEFGGGGFGGGGGGGGGGGGGGGGGDGGGGGGGFGGGGGGGGGGDGGGGGGGGGG@FFGGGGGGGGGGGGGGGGGGGFGGGGGGGGGGECGGGFFG@FFGGGGFGGGGFGGGGGGFE4@CFGGGGGGGGGBGFFFGFGBGFGF==9DFFFGGFGCDGFBFGFGFFFEFFFA?FDF:?5<@FF67599A9BCFCC>55)-6A@AE=62D@=DDF?B2>@EB<**6)7))/=;156?11(6,;)6(
@M00200:205:000000000-AKKM3:1:1101:5850:8442 2:N:0:1
TACCGGGGTATCTAATCCTGTTTGCTCCCCACGCTTTCGAGCCTCAGCGTCAGTAATGGACCAGTATGTCGCCTTCGCCACTGGTGTTCTTCCGAATATCTACGAATTTCACCTCTACACTCGGAGTTCCACATACCTCTTCCATACTCAAGATAGCCAGTATCAAAGGCAATTCCAAGGTTGAGCCCTGGGCTTTCACCTCTGACTAAACTATCCGCCTACGCTCCCTTTAAACCAAATTCGTGAG
+
CCCCCGGGGGGGGGGGGGGGGGGGGGGGGGGGGGGGGGGGGGGGGGGGGGGGGGGGGGGGGGGGGGGGGGGGGGGGGGGGGGGGGGGGGAFGFFGGGGAF=FF@FGGFGGGFFGGFGGGGGGGGFGEGG8EGFFGFGBFEFGC@DFCD8D@DGGGFFFFF?FEGFFGGFGFDFFF9FDF?FGDFFC8@CGCF5AFG?CF66@5@E=AFEFF@EEFF=FF4ABA@>EDGFG>CC4>3,-5*/>=>DE?
@M00200:205:000000000-AKKM3:1:1101:4551:8470 2:N:0:1
TACAGGGGTATCTAATCCTGTTTGCTCCCCACGCTTTCGCGCCTCAGCGTCAGAACCGGACCAGACAGCCGCCTTCGCCACTGGTGTTCTTGCGAATATCTACGAATTTCACCTCTACACTCGCAGTTCCGCTGTCCTCTTCCGGTCTCAAGCCAACCAGTATCGAAGGCAATTCTGTGGTTGAGCCACAGGCTTTCACCCCCGACTTAATCGGCCGCCTACGCGCCCTTTATACCCAGTTCGTGAGTGAT
+
CCCCCGGGGGGGGGGFGGGGGGFGGGGGGGGGGGGGGGGGGGGGGGGGGGGGEGFGGGGGGGFGGGGGGGGGGGGGGDEGGFGGGGGDGGGGFGGDGGGGGGGGGG8+DFGGEFGFGGDEGFFE@EGGGGGGGGGEGFGEFCFBEEGFGF8FCFGAFEGA;8*9>:CEFGFDF5FAAFC5<DGCAFGFFFF4?CFGFCC:2>=9=;;D4>358?EE6CB(,5851:>D7556)642<)(().48?76))..
@M00200:205:000000000-AKKM3:1:1101:11702:8489 2:N:0:1
TACTAGGGTATCTAATCCTGTTTGCTCCCCACGCTTTCGAGCCTCAGCGTCAGTAATGAGCCAGTGTGTCGCCTTCGCCACTGGTGTTCTTCCGAATATCTACGAATTTCACCTCTACACTCGGAGTTCCACACACCTCTCTCATACTCAAGACACCCAGTATCAAAGGCAATTCCGAGGTTGAGCCCCGGGATTTCACCCCTGACTTAAATGTCCGCCTACGCTCCCTTTATACCCAATTCGTGAG
+
CCCCCGGGGGGGGGGGGGGGGGGGGGGGGGGGGGGGGFGGFGGGGGGGGGGGGGGGGGGGGGGGGGGGGGGGGGGGGGGGGGGGGGGGGFGGGGGEGGGGGGGGGGCFGGGGGGGFGGGGGGGCCCC8FDGGGGGGGFGFFGGFGFGFGFF?DFGFFGGFFGBEDDGGBGFBFFFFFFC9FGGGFGGFEG>*9CFGFEGE9ABBBFEEF*9A<EGC>D;((3@;@GFG*;.)977)+)(/6)(.(.,
@M00200:205:000000000-AKKM3:1:1101:27011:8491 2:N:0:1
TACTCGGGTATCTAATCCTGTTTGCTCCCCACGCTTTCGCGTCTCAGCGTCAGTATCCGACCAGGGGGCCGCCTTCGCCGCAGGTGTTCCTCCCGATATCTACGCATTTCACCGCTACACCGGGAATTCCACCCCCCTCTTCGGTACTCTAGCTTGCCAGTTTCATGCGCACTTCCCCGGTTGAGCCGGGGGATTTCACACATGACTTAACAAACCGCCTCCACGCCCGTTAAGCCCAGTTCGTGAGCGAT
+
CCCCCGGGGGGFGGGGGGGGFGGGGGGGGGDGGGGGGGGGGGGGGGGGGGGDDGGGGGGGGGGGGGGCFF@FFGEGGGGFGGCC=FECGGGGGGGD:>EFCFGFEG7B,AEEEEE5CFCFCEGEECGGGGGGGGGE:5@DFFG>EFD4=@C8DFC4>DF>CF?D*B>F>EE=?;FAA4C:F*9D)AEBAGG>55AC4)0)4405A8<AAFBFFFGG6DE6((.>0CFD)14?6<A7E:326<:?0:0(41(
@M00200:205:000000000-AKKM3:1:1101:18779:8522 2:N:0:1
TACCGGGGTATCTAATCCTGTTCGCTCCCCACACTTTCGCTCCTCAGCGTCAGGATATTCCCAGAGAACCGCCTTCGCCACCGGTGTTCCTCCTGATATCTGCGCATTTCACCGCTACACCAGGAATTCCGTTCTCCCCTGAATACCTCTAGTCTGCCCGTATCGGAAGCAAGCCAGGTGTTAAGCACCTGGTTTTCACTCCCGACGCGACAAACCGCCTACGAGCCCTTTACGCCCAGTTCGTGAG
+
CCCCCGGGGGGGGGGGGGGGGGGGGGGGGGGGGGGGGGGGGGGGGGGGGGGGGGGGGGGGGGGFGFFGGGGGGGGFGGGGGGGCGGGGGGGGGGGGGGGGGGGGGGGGGGGGGGGFGGGGGGGG@FGGGGFGGGGGGFCDFG?FAFFFGFGGGGGFFGGFGDFG5>DCBGF@FDFFAA>CGCDDCGGFADFAAGGFFEGEFFF@?@B=9BFFF3FF@CD<<@:D2=@FC<>A)31(1444).4:?0<
@M00200:205:000000000-AKKM3:1:1101:23575:8526 2:N:0:1
TACTAGGGTATCTAATCCTGTTTGCTCCCCACGCTTTCGAGCCTCAGCGTCAGTAATGGACCAGTATGTCGCCTTCGCCACTGGTGTTCTTCCGAATATCTACGAATTTCACCTCTACACTCGGAGTTCCACATACCTCTTCCATACTCAAGATAGCCAGTATCAAAGGCAATTCCAAGGTTGAGCCCTGGGCTTTCACCTCTGACTAAACTATCCGCCTACGCTCCCTTTACACCCAGTTCGTGAG
+
CCCCCGGGGGGGGGGGGGGGGGGGGGGGGGGGGGGGGGGGGGGGGGGGGGGGGGGGGGGGGGGGGGGGGGGGGGGGGGGGEGGGGGGGGGGGGGGGGGGGFGGGGGGGGGGGGGGFGGGGGGGGGGGGGGGGGGGGGFEBFFGFGFGFG?EAFGGFFGGFGCEGEFFGBF586>DFFFGFGF=D5DF?FGGFFGFF+;EEFDEE8CAEECE**5@@AF>)038B>E4C>:>/*/>)>25585>287=
@M00200:205:000000000-AKKM3:1:1101:15497:8528 2:N:0:1
TACCAGGGTATCTAATCCCGTTTGCTCCCCACGCTTTCGCGCCTCAGCGTCAGTCACCGTCCAGAAGGCCGCCTTCGCCACCGGTGTTCCTCCCGATCTCTACACATTTCACCGCTACACCGGGAATTCCACCTTCCTCTCCGGGACTCAAGAGAAGCAGTTTCGGGCGCCGTTCCTCGGTTGAGCCGAGGGATTTCACACCCGACTTGCCTCCCCGCCTACGCGCCCTTTACGCCCAGTTCGTGAT
+
CCCCCGGGGGGGGGGGGGGGGGGGGGGGGGGGGGGGGGGGGGGGGGGGGGGGGGGGGGGGGGGFFCGGGGGGGGGGGGGGGGG>BFGGGGGGFGGGGGGGGGGGGFFGGGGGGGGFGGCGGGGCGEGGGGGGGGGGFFGFFGGFGFGFGFG=CFG5FGGFGGFGFDGGFG*>EFFFFF4BFGGFFCFBDDCBFGGGFFGFE;>96>B6<B?FF:EG9CBFFF:>15<D3CFF26:0C:??AD??B7(
@M00200:205:000000000-AKKM3:1:1101:22669:8556 2:N:0:1
TACTGGGGTATCTAATCCCGTTTGCTCCCCACGCTTTCGCGCCTCAGCGTCAGTCACCGTCCAGAAGGCCGCCTTCGCCACCGGTGTTCCTCCCGATCTCTACACATTTCACCGCTACACCGGGAATTCCACCTTCCTCTCCGGGACTCAAGAGAGACAGTTTCGGGCGCCGTTCCTCGGTTGAGCCGAGGGATTTCACACCCGACTTACCTCCCCGCCTACGCGCCCTTTACACCCAGTTCGTGACAGAC
+
CCCCCGGGGGGGGGGGGGGGGGGGGGGGGGGGGGGGGGGGGGGGGGGGGGGGGGGGGGGGGGGGGGGGGGGGGGGGGGGGGGGGGGGGGGGGGGGGGGGGFFGGGGGGGGDGGGGFCCFGGEGGGGGGGGGGGGGGGFGDFGGEGBGFGFGDGC9AFGF5<CCGDFDD>EFBF@AFFFGBGGDFFC=>DG5>:=?CA6:<@<@>06>6AF:4<<EE0CB?B?059E><7C2<AADBG((..),432()5((
@M00200:205:000000000-AKKM3:1:1101:22065:8559 2:N:0:1
TACACGGGTATCTAATCCTGTTTGCTCCCCACGCTGTCGCGCCTCAGCGTCAGCCACAGCCCAGCAGACCGCCTTCGCCACCGGTGTTCTTCCGGATCTCTACGCATTCCACCGCTACACCCGGAATTCCATCTGCCTCTACTGTGCTCAAGCTCGACAGTTCGCACGGCCGACTCGGGGTTGAGCCCCGAGCTTTCACCGCACGCTTGTCAAGCCGCCTACGCGCCCTTTATACCCAATTCGTGAG
+
CCCCCGGGGGGGGGGGGGGGGGFGGGGGGGGGGGGGGGGGGGGGGGGGGGGGGGGGGGGGGGGGGGGFGGGGGGGGGGGGGGGGGGGGGGGGGEGGGDGGGGGGGGGGGDFGGGGFGGFGGGGGGGGCFGGGGGGFGFGFFGGFGFGFGFGGGGGFFGGFFFFGFFDGFGFFFF>EFDDEECCFFGFFFGGFFGGFFFGFFF;B>>(:::AABFGGFGF???F>BG@D)05664>BGFB:<B?>?>6
@M00200:205:000000000-AKKM3:1:1101:13880:8573 2:N:0:1
TACTAGGGTATCTAATCCTGTTCGCTCCCCACACTTTCGCTCCTCAGCGTCAGGACATGCCCAGAGAGCCGCCTTCGCCACCGGTGTTCTTCCTGATATCTGCGCATTCCACCGCTACACCAGGAGTTCCGCTCTCCCCTGCCTACCTCTAGTCTGCCCGTATCGGAAGCAAGCTCGGAGTTAAGCTCCGAGTTTTCACTCCCGACGCAACAAACCGCCTACGAGCCCTTTATGCCCAGTTCGTGAGAGA
+
CCCCCGGGGGGGGGGGGGGGGGGDGGGGGGGGGGGGGGGGGGGGGGGGGGGGGGGGGGGGGGGGGFGGGGGGGGGGGGGGGGGGGGGGGGGGGGGGGGGGGGGGGGGGGFGGGGGFGGGGGGGGGCGGGGGGGGGG??CDFGGBEFGFGFG?EGGFFGGFGGFGFBGGDGFBFFAFFDGFGGFFFGGFFDCDFEGGF6CEFBFF@@FFBFFFFDGGFGFFFF0)(:3>278>4:<<A0(().1407:>7?
@M00200:205:000000000-AKKM3:1:1101:5034:8575 2:N:0:1
TACGCGGGTATCTAATCCTGTTTGCTCCCCACGCTTTCGTGCCTGAGCGTCAGTGTTGGCCCAGGGGGCTGCCTTCGCCATCGGTGTTCCTCCGCATCTCTACGCATTTCACTGCTACACGCGGAATTCCACCCCCCTCTGCCACACTCCAGCCCGCCAGTTTCCCATGCCATTCCCAGGTTGAGCCCGGGGCTTTCACACAGGACACGGCGAACCGCCTGCGCACGCTTTCAACCCAATTCGTGAGAG
+
CCCCCGGGGGGGGGGGGGGGGGGGGGGGGGGGGGGGGGGGGGGGGGFGGGGGGGGGGGGGGGGGGGGGGGGGGGGGGGGGGGGGGGGGGGGGGGGGGGEGGGGGGGGGGGGGGGGFGGGGGG@GC@DFGGFFGGGGGBGBFGGFGFGFFF6DGGGFFGGFE7*=<FGGF?FEFFFFFA<>C9FF)>CFFDEE>EFGFFDEEDF:::?FFFF1(2::1C)(466;0:>7/*:)6<<7;1:(69??021))
@M00200:205:000000000-AKKM3:1:1101:15746:8589 2:N:0:1
TACAGGGGTATCTAATCCTGTTTGCTCCCCACGCTTTCGCGCCTCAGCGTCAGAACCGGACCAGACAGCCGCCTTCGCCACTGGTGTTCTTGCGAATATCTACGAATTTCACCTCTACACTCGCAGTTCCGCTGTCCTCTTCCGGTCTCAAGCCAACCAGTATCGAAGGCAATTCTGTGGTTGAGCCACAGGCTTTCACCCCCGACTTAATCGGCCGCCTACGCGCCCTTTATACCCAATTCGTGAG
+
CCCCCGGGGGGGGGGGGCGGGGGGGGGGGGGGGGGGGGGGGGGGGGGGGGGGGGGGGGGGGGGGGGGGGGGGGGGGGGGGGGGGGGGGGGGGGGGGGGGGGGGGGGGGGG9?FGGFFGGGGGFGFCEGGGGGGGGGGFGFFGGFGFGFGFGGGFF*@EGFGGEFF5CEBGF@FFFFFFDFGF49FFGFFGGFFGGFFEE@9>BBFFF;EFFFFFGE9DE;,5(72C@D39:)-49<F?(2<FF:(.4
@M00200:205:000000000-AKKM3:1:1101:25448:8611 2:N:0:1
TACTAGGGTATCTAATCCTGTTTGCTCCCCACGCTTTCGAGCCTCAGCGTCAGTAATGAGCCAGTGTGTCGCCTTCGCCACTGGTGTTCTTCCGAATATCTACGAATTTCACCTCTACACTCGGAGTTCCACACACCTCTCTCATACTCAAGACACCCAGTCTCAAAGGCAATTCCGAGGTTGAGCCCCGGGATTTCACCCCTGACTTAAATGTCCGCCTACGCTCCCTTTAAACCCAGTTCGTGAG
+
CCCCCGGGGGGGGGGGGGGGGGGGGGGGGGGGGGGGGGGGG@FGGGGGGGGGGGGGGGGGGGGGGGGGGGGGGGGGF@GGGGGGGGFGGGFGGGGGGFGFCC?FGGGG;DGFGGGFGGGGGGGGGEEGGGGFGGGEGDGBFGGFGFGCDFFGGGGFF>D6D6;8DDGGFGF<F5?FFFGEGGGGFGG5AG>>ED?C?ECCC559=)A?6ACEFEDC)/?99:@>=:5<?>3;C<AFD(/66),,:E(
@M00200:205:000000000-AKKM3:1:1101:15697:8627 2:N:0:1
TACGAGGGTATCTAATCCCGTTTGCTCCCCTGGCTTTCGCGCCTCAGCGTCAATACCGGTCCAGGATGCCGCCTTCGCCACTGGTGTTCCTCCAGATATCTACGCATTTCACCGCTACACCTGGAATTCCACATCCCTCTCCCGGATTCGAGCCCGCCAGTATCGGACGCAGTTCCTCGGTTGAGCCGAGGGATTTCACGTCCGACTAAGCGGGCCGCCTACGCGCCCTTTAAACCCAGTTCGTGAGAGA
+
CCCCCGGGGGGGGGGGGGGGGGGGGGGGGGGGGGGGGGGGGGGGGGGGGGGGGGGGGGGGGGGGGFGFGGGGGGGGGGGGGGGGGGGGGGGGGGGAGGGGGGGGGGGGGGGGGGGFGGGGGGGGG@FFGGFGGGGEFBGDFGGEGFGFGFG=EDFFFGGFGFFGFFDGEGF>EEFFFFGFFGDGFGGF555?EGCGFFG?F;@B99(,;;@@99EG9C>F61(0(:5<)9:44).4?:::FAFF6?0<?(
@M00200:205:000000000-AKKM3:1:1101:27885:8655 2:N:0:1
TACAGGGGTATCTAATCCTGTTCGCTACCCACGCTTTCGCTCCTCAGCGTCAGTTCCGGCCCAGAGTACCGCCTTCGCCACCGGTGTTCCTCCTGATATCTGCGCATTTCACCGCTACACCAGGAATTCCGTTCTCCCCTGCATACCTCCAGTCTGCCCGTATCGAAAGCAAGCCAGGTGTTAAGCACCTGGTTTTCACTCCCGACGCGACAAACCGCCTACGAGCCCTTTACACCCAATTCGTGAG
+
CCCCCGGGGGGGGGGGGGGGGFFGGGGGGGGGGGGGGGGCFGGGGFGGGGGGDGGGCDGFGGGGGFGFGGGGGGGGDGGEGGGGGGGGGGGGGGGGGGGGGGGGGGGEFGGGGGGEGGGEDDFEGFGFGGG==DDFDB8DDGFFGFGFCFGGFCFCFFF>8D5CA59?*5AEFD>FFFFFFGGFFG7FFFF**4ADA*=AEFB@@@=BB;F7(6=@9<><<::B:E>F90,-662(:??,)6(.3:(
@M00200:205:000000000-AKKM3:1:1101:19196:8680 2:N:0:1
TACTAGGGTATCTAATCCTGTTTGCTCCCCACGCTTTCGAGCCTCAGCGTCAGTAATGGACCAGTATGTCGCCTTCGCCACTGGTGTTCTTCCGAATATCTACGAATTTCACCTCTACACTCGGAGTTCCACATACCTCTTCCATACTCAAGATAGCCAGTATCAAAGGCAATTCCAAGGTTGAGCCCTGGGCTTTCACCTCTGACTAAACTATCCGCCTACGCTCCCTTTAAACCCAGTTCGTGAG
+
CCCCCGGGGGGGGGGGGGGGGGGGGGGGGGGGGGGGGGGGGGGGGGGGGGGGGGGGGGGGGGGGGGFFGGGGGGGGGGGGGGGGGGGGGGGGGGDEGGGGGGGGGCFGGGGGGGGFGGGGGGGEFEGGGGGGGGGGGFGFFGGFGFGDFFF8963<DDDFD=EGEBF8D8DB?DFFFF6*ADF65DGFFGGFFCDF57EC@5@C7:C;:@EEFFGC=FEFFF)*4;>FFF:C<C:=@5=54?@@BE(
@M00200:205:000000000-AKKM3:1:1101:17482:8680 2:N:0:1
TACAGGGGTATCTAATCCTGTTTGCTCCCCACGCTTTCGAGCCTCAGCGTCAGTAATGGACCAGTATGTCGCCTTCGCCACTGGTGTTCTTCCGAATATCTACGAATTTCACCTCTACACTCGGAGTTCCACATACCTCTTCCATACTCAAGATAGCCAGTATCAAAGGCAATTCCAAGGTTGAGCCCTGGGCTTTCACCTCTGACTAAACTATCCGCCTACGCTCCCTTTACACCCACTTCGTGAG
+
CCCCCFGGGGGGGGGGGGGGGGGGFGGGGGGCEGGGGGGGEEEFGGGGGGGGGGGFGFFFGGGGGGGGGGGGGGGGGGGGGGGGGGGGGGGGGGEGGGFFGGGGGGGGGFGGGGGFFGGGDFCEGGGGGGGGGGGGGFF<BFG?EDDEGFGFFD+<BFFFF=DGCFGADGF<6=DFFFF?FF?+:DF?FDD?FFFFFFGBFFF57:5;6>CEC@FG55>ADB4*:8*99+68*9:0=9(5**:55;(
@M00200:205:000000000-AKKM3:1:1101:3029:8708 2:N:0:1
TACGGGGGTATCTAATCCTGTTTGCTCCCCACGCTTTCGAGCCTCAGCGTCAGTAATGGACCAGTATGTCGCCTTCGCCACTGGTGTTCTTCCGAATATCTACGAATTTCACCTCTACACTCGGAGTTCCACATACCTCTTCCATACTCAAGATAGCCAGTATCAAAGGCAATTCCAAGGTTGAGCCCTGGGCTTTCACCTCTGACTAAACTATCCGCCTACGCTCCCTTTAAACCCAGTTCGTGAGCAAT
+
CCCCCGGGGGGGGGGGGGGGGGFGGGGGGGGGGGGGGGGG<EGGGGGGGGGGEG<FFGGGGGGGGGFFGGGGGGGGDEFEGGFGGGGGGGCFGEEGGGGGGGGGGGGGGGGGAGGFGGFGGGGGGGEGGGFFDCDFGFGBFCFBDFGDFFFDDFDFFEGFGFE9EFGFBGFDA@FFFF75@@0CFG,9>79F99?G+02:85>B46AFBEEEE6C::CD5-85/6C?GF8>C)6;38;65?E;<75(()/)
@M00200:205:000000000-AKKM3:1:1101:4399:8716 2:N:0:1
TACGGGGGTATCTAATCCTGTTTGCTCCCCACGCTTTCGAGCCTCAGCGTCAGTAATGGACCAGTATGTCGCCTTCGCCACTGGTGTTCTTCCGAATATCTACGAATTTCACCTCTACACTCGGAGTTCCACATACCTCTTCCATACTCAAGATAGCCAGTATCAAAGGCAATTCCAAGGTTGAGCCCTGGGCTTTCACCTCTGACTAAACTATCCGCCTACGCTCCCTTTAAGACCAATTCGTGAG
+
CCCCCGGGGGGGFGGGGGGGGGGGGGFGGGGGGGGGGGGGGGGGGGGGGFGGGGGGGGGGGGGGGGGGGGGGGGGGGGGEFFGGGGGGGGGGGFGGGGCGGGGFEFEFGGGGGGGFGFGGFFGGDGGGGDGGGFGGG?9EFDGFGFGFGD8DDDGFFGG5,=99DFFGFGFFF@FFFFGFGFGGF?C?FGGFF>FGBCFEED@E=*:6.>EFFFG@A>BF9B@55=:<F7@7C9>7==734>@FF;<
@M00200:205:000000000-AKKM3:1:1101:13441:8722 2:N:0:1
TACTGGGGTATCTAATCCTGTTTGCTACCCACGCTTTCGAGCCTCAGTGTCAGTTACAGTCCAGAGAGCCGCTTTCGCCACCGGTGTTCCTCCATATATCTACGCATTTCACCGCTACACATGGAATTCCACTCTCCTCTACTGCACTCAAGTCTAACAGTTTCCAATGCACACAATGGTTGAGCCACTGCCTTTTACATCAGACTTATTAAACCACCTGCGCTCGCTTTATGCCCAGTTCGTGAG
+
CCCCCGGGGGGGGGGGGGGGGGGGGGGGGGGGEGGGGGGGGGGGGGGGGGGGGGGGGGGGGGFFGFGGGGGGGCFGDGGEGGGGGGGGGGGGGGGGGFFEGGGGGGGGGGDGAEEDGGGGGGGGGGF?FFGGGGGGFFGEFFFFGFGFGFGCGGGFFGGFGGFFFFDGFFFFFFFFFF=DFCFCD=8**2@FFCEFFFFCFFF6CE*:CEFF@@FFB9A5C==:4**/@C*8@=B(,76*9@@F=5
@M00200:205:000000000-AKKM3:1:1101:17625:8726 2:N:0:1
TACTGGGGTATCTAATCCTGTTCGCTCCCCACACTTTCGCTCCTCAGCGTCAGGTAATGCCCAGAGAACCGCCTTCGCCACCGGTCTTCCTCCTGATATCTGCGCATTTCACCGCTACACCAGGAATTCCGTTCTCCCCTGCATACCTCTAGTATGCCCGTATCGCAAGCAAGCGCCGTGTTAAGCACGGCGTTTTCACTCCCGACCCGACAAACCGCCTACGTGCCCTTTAAACCCAATTCGTACGAGAC
+
CCCC@GGGGGGGGGGGGGCEFGGGGGGGGGGEGGFGGGGCCGGGGGGFGGGGGGGFGGGAGGGG?CEDGGGGGGGGGGGGGDFGG+?EC=EGGGGGGGGGGGGGGGGG8=FGFGGFGGGGGFFGFGGGGGG?D=DFGFGF?GGFFDGFG5@F>+3++70:+8)==*0+<E5C5>*5*5*9F:;9;E7F4*@*2?5?=<F<>(72>>((,(6313=C9CE:?0,),;3C6*4)64418((,)-(.((,(-,(
@M00200:205:000000000-AKKM3:1:1101:22442:8728 2:N:0:1
TACTGGGGTATCTAATCCTGTTTGCTCCCCACGCTTTCGCGCCTCAGCGTCAATTACGGGCCAGATAGCCGCCTTCGCCACCGGTGTTCTTCCCAATATCTACGAATTTCACCTCTACACTGGGAATTCCACTATCCTCTCCCGCATTCAAGCTCACCAGTATCAAGCGCAGCCCCCAGGTTGAGCCCGGGAATTTCACGCCTGACTTGGTAAGCCGCCTACGCGCCCTTTACACCCAATTCGTGAG
+
CCCCCGGGGGGGGGGGGGGGGGGGGGGGGGGGGGGGGGGGGEGEGGGGGGGGGGGGGGGGGGGGGGGGGGGGGGGGGGGGDGGGGGGGGGGGGGGGGGGGFGGGGGGGFGGGGGGFGGGG;FG?FGGGGGGG?FGGGFGEFEG>GFGDGFG8EFGFFEGFGGDGF?FGBGFBF):A??DFGCFGFFGFFGGDECCFFCCDFFFF9BFFFEEEE@FF9CE@F@0:>G5<)70<BA<<E??7).1.(8(
@M00200:205:000000000-AKKM3:1:1101:9568:8733 2:N:0:1
TACCGGGGTATCTAATCCCGTTTGCTCCCCTGGCTTTCGCGCCTCAGCGTCAATACCGGTCCAGGATGCCGCCTTCGCCACCGATGTTCCTCCAGATATCTACGCATTTCACCGCTACACCTGGAATTCCACATCCCTCTCCCGGATTCGAGCCTGCCGGTCTCGGACGCAGTTCCCGGGTTGAGCCCGGGGATTTCACGTTCGACTTAGCAGGCCGCCTACGCGCCCTTTACGCCCAATTCGTGAG
+
CCCCCGGDGGGGGGGGGGGGGGGEGGGGGGGGGGGGGGGGGGGGGGGGGGGGGGGGGGGGGGGFG?FGFGGGGGGGGGGGGGGCGGGGGGGGGGFGGGGGGGGGGGGGGGGGGGGEGGGGGGGGF8BDFGGGGGGGGFGFFGGEGDGDFFG?EGGFFGG>EGFGF>>EEG>AFFFFF>D;FGGFFFGFDDEBEGGG6)==D@DF@D;:A<A23<EEFGB:<?F>9=@D5C?9AB12:(124<?:((-
@M00200:205:000000000-AKKM3:1:1101:15831:8744 2:N:0:1
TACTAGGGTATCTAATCCTGTTTGCTCCCCACGCTTTCGTGCCTCAGCGTCAGTATCGGGCCAGTGAGCCGCCTTCGCCACTGGTGTTCTTGCGAATATCTACGAATTTCACCTCTACCCTCGCAGTTCCACTCACCTCTCCCGAACTCAAGATCCTCAGTATCACAGGCAGTTCTGGAGTTGAGCTCCCGGATTTCACCCCTGACTTAAAGACCCGCCTACGCACCCTTTCAGCCCAGTTCGTGAGCGAT
+
CCCCCGGGGGFGGGGGGGGGGGGGGGGGGGGGGGGGGGCGGGGGGGGGGFEGCGEFGDCEGGGGG<CAFGDGGGGGFEGGGGGGFCGDCFFGGGGDGGGGGGGGG8FGGGGGGFGFDG,FGF7C7+6@EGCFFGDGGBFEFGGDG?68@FD89?FF<FG?DF>DE@FG5?DDFECFF5+:DF@7AF9?9*49?EEFF*@=4>944>B<=EC4AD>A(:D@@:@>2:8C**))9<C(=1;3)768;16(:6(
@M00200:205:000000000-AKKM3:1:1101:9768:8745 2:N:0:1
TACGAGGGTATCTAATCCTGTTTGCTCCCCACGCTTTCGAGCCTCAGCGTCAGTAATGGACCAGTATGTCGCCTTCGCCACTGGTGTTCTTCCGAATATCTACGAATTTCACCTCTACACTCGGAGTTCCACATACCTCTTCCATACTCAAGATAGCCAGTATCAAAGGCAATTCCAAGGTTGAGCCCTGGGCTTTCACCTCTGACTAAACTAGCCGCCTACGCTCCCTTTATACCCAGTTCGTGAG
+
CCCCCGGGGGGGGGGGGGGGGGGGGGGGGGFGGGGGGGGGGGGGGGGGGGGGGGGGGGGGGGGGGGGGGGGGGGGGGGEGGGGGGGGGGGGGGGEFGGGGGGGGGGGGGGGGGGGFGGGGGGFGGEEGGGGGGGGGFFFFFGGFGF?EGFDGGGGFFGGFGGEGCF=FDGFDFFFD7985CECFFGGFBDCFFFGFAEGFFFF87A6CCBFEBCGFBCDFDBAADG>DCFE*>4@*?375849>B51
@M00200:205:000000000-AKKM3:1:1101:17311:8746 2:N:0:1
TACACGGGTATCTAATCCTGTTTGCTCCCCACGCTTTCGAGCCTCAGCGTCAGTAATGGACCAGTATGTCGCCTTCGCCACTGGTGTTCTTCCGAATATCTACGAATTTCACCTCTACACTCGGAGTTCCACATACCTCTTCCATACTCAAGATAGCCAGTATCAAAGGCAATTCCAAGGTTGAGCCCTGGGCTTTCACCTCTGACTAAACTATCCGCCTACGCTCCCTTTACGCCCAGTTCGTGAG
+
CCCCCGGGGGGGGGGGGGGGGGGGGGGGGGGGDGGGGGEGDGGGGGGGGGGGGGGGFGCFGGGGGGGGGGGGGGGGFGGGGGGCGGGGGGGGGGEGGGFGGFGFCDGGGGFGGGGFGGGGGGGGEGGDGGGGFGGGFDGFFGGFGFGFGFGD9A8<BF69DGFGF??GBFFFFFFFFFGAFC6D?CFFFG+@AFGCFCGFF@@<77AE8)1AEEG6AFBAFBADDGFGGFE*9(55B2BB:C2@(3;
@M00200:205:000000000-AKKM3:1:1101:17444:8749 2:N:0:1
TACGAGGGTATCTAATCCTGTTTGCTACCCACGCTTTCGAGCCTCAGTGTCAGTTACAGTCCAGAGAGCCGCTTTCGCCACCGGTGTTCCTCCATATATCTACGCATTTCACCGCTACACATGGAATTCCACTCTCCTCTACTGCACTCAAGTCTAACAGTTTCCAATGCACACAATGGTTGAGCCACTGCCTTTTACATCAGACTTATTAAACCACCTGCGCTCGCTTTATACCCCGCTCGTGAG
+
CCCC<FGGGGGGGGGGGGGGGGGGGGEGGGGGGGGGGGGGGGGGGGGGGGGGG;,CFCF@FFFG<EGGFFGGCCFGGGGGDGGGGGGGG9ACACEGGGGFGGGFGGGGGGGGGGGFGGGGGG9EGGGGFGGGGGFGD?FEDGGFGFGFGFDF4?8D+@8DGFDFEF8AFGBEFD>59D+BF+=DB@?F59FFFGGCFE;;C5@5@=;5=CE=7*,,1301)-5/<=>9///*1*9;:((-,6(((/
@M00200:205:000000000-AKKM3:1:1101:13341:8767 2:N:0:1
TACACGGGTATCTAATCCTGTTTGCTCCCCACGCTTTCGAGCCTCAGCGTCAGTAATGGACCAGTATGTCGCCTTCGCCACTGGTGTTCTTCCGAATATCTACGAATTTCACCTCTACACTCGGAGTTCCACATACCTCTTCCATACTCAAGATAGCCAGTATCAAAGGCAATTCCAAGGTTGAGCCCTGGGCTTTCACCTCTGACTAAACTATCCGCCTACGCTCCCTTTATCCCCAGTTCGTGCGAGA
+
CCCCCGGGGGGGGGGGGGGGGGGGGGGGGGGGGGGGGGGGGGGGGGGGGGGGGGGGGGGGGFGGGGGDFGGGGGGGGGGGGGGGGGGGGGGGGGGGGGFGGGGGEFGGGGGGGGGFGGGGGGFEEEEEFGCGGFGGGFGFFGGFGFGDGFFCGFGFFG??D9CFEFGGFGFDFB9;FFD5>DFGFFGFBG85??C0+;C6*@CE@C<C=@8AAEC@=FA8=BD*);?DDG44@*8)4-(0/856=(/(,1
@M00200:205:000000000-AKKM3:1:1101:14143:8811 2:N:0:1
TACAGGGGTATCTAATCCCGTTTGCTCCCCTGGCTTTCGCTCCTCAGCGTCAGTGTTGGTCCAGGATGCCGCCTTCGCCACCGGTGTTCCTCCAGATATCTACGCATTTCACCGCTACACCTGGAATTCCGCATCCCTCTCCCAATCTCAATCCATCCAGTATCAGACGCAGTTCCCCGGTTAAGCCGAGGGATTTCACGTCTGACTTAGTTGGCCGCCTACGAGCCCTTTAAGCCCAATTCGTGAGCGAT
+
CCCCCGGGGGGGGGGGGGGGGGGGGGGGGGGGDGGGGGGGGGGGGGGGGGGGGGGGGGGGGGGGGGGFGGGGGGGGGGGGGGGDGDGGGGGGGGGGGGGGGGGGGGGGGGGGGGGFDG8FGGGCEGFFGGGGGGGGGFGFFGGFFFGFGFG+EDFF@FFFFGBFEB?F>GA5:EFFFFG>FEDFFCFD*;CABGGGFFGFFFFF=EFE*9@CEEGF@G>1362>1?AF2>@C<AE8C:1(4<??F>((-(,
@M00200:205:000000000-AKKM3:1:1101:22845:8811 2:N:0:1
TACCGGGGTATCTAATCCTGTTCGCTCCCCACACTTTCGCTCCTCAGCGTCAGGTAATGCCCAGAGAACCGCCTTCGCCACCGGTGTTCCTCCTGATATCTGCGCATTTCACCGCTACACCAGGAATTCCGTTCTCCCCTGCATACCTCCAGTCTGCCCGTATCGAAAGCAAGCCAGGTGTTAAGCACCTGGTTTTCACTCCCGACGCGACAAACCGCCTACGAGCCCTTTAAACCCACTTCGTGAGAGA
+
CCCCCGGGGGGGGGGGGGGGGGGGGDGGGGGGGGGGGGGGGGGGGGGGGGGGDGGGGGGGFGGFDGGGGGGGGGGGGGGGGGGGG:CCDFGGGGGGGGGGGGGGGGEEFGGGGCGFGGGGGGFGGGGCFFGFDFGGGFGDFFGFFBFEGFG6@FDFFGG>>DFGA?F6@FF5C=F9FACFECFGFFGFFGFF/,19FEFEADFB@2==0:B@9@G83>DFFDF:3CBG5*2<2<2:8?((-81:-((),,
@M00200:205:000000000-AKKM3:1:1101:2678:8819 2:N:0:1
TACAAGGGTATCTAATCCTGTTTGCTCCCCACGCTTTCGAGCCTCAGCGTCAGTAATGGACCAGTATGTCGCCTTCGCCACTGGTGTTCTTCCGAATATCTACGAATTTCACCTCTACACTCGGAGTTCCACATACCTCTTCCATACTCAAGATAGCCAGTATCAAAGGCCATTCCAAGGTTGAGCCCTGGGCTTTCACCTCTGACTAAACTATCCGCCTACGCTCCCTTTCAACCCAGTTCGTGAG
+
CCCCCGGGGGGGGGGGGGGGGGGGGGGGGGDGEGGGGGGGFGGGGGGGFGGGGGGGFGGGGGGGGGGGGGGGGGGGFGGGGGGGGCFGGGGGGGDGGGGGGGFG:DGGGGGGGGGF7FFGGGGGGGGGGGDGGGFGGFF=DD,+@ECBDFED===DFED?FGFG>FGDD8*8DEB?DCD*8D?F5DEFD88?*6@DFFFEEF5):>AE*)=C*>A89C@5=C)37:?C@DB46*:)>-(0/8>@229
@M00200:205:000000000-AKKM3:1:1101:19436:8825 2:N:0:1
TACAGGGGTATCTAATCCTGTTTGCTCCCCACGCTTTCGAGCCTCAGCGTCAGTAATGGACCAGTATGTCGCCTTCGCCACTGGTGTTCTTCCGAATATCTACGAATTTCACCTCTACACTCGGAGTTCCACATACCTCTTCCATACTCAAGATAGCCAGTATCAAAGGCAATTCCAAGGTTGAGCCCTGGGCTTTCACCTCTGACTAAACTATCCGCCTACGCTCCCTTTATACCCAATTAGTGAG
+
CCCCCGGGFGGGGGGGGGGGFGGGGGGGGGGGGGGGGGGGGGGGGGGGGGGDGGGGGGDFFGGGFGGGGGGGGGGGGGGGGGGGEFGGGGGGGGEEGGGGGGGGGCCFFFGGGGGFGFGGGFFGCEGGGGGGGGGGGFGEFGGFGFGDFFDDDD99D8=DC9;FE7DGFG6DFF7D7DF:FFG?6E8?D6=5D66CFEGEEDF@8EEE@55>*0@D)<@D=C2A4=BD7:)6>AA<8@=D**05@*7
@M00200:205:000000000-AKKM3:1:1101:27281:8845 2:N:0:1
TACTAGGGTATCTAATCCTGTTTGCTCCCCACGCTGTCGCGCCTTAGCGTCAGTACCGGTCCAGATGGCCGCCTTCGCCACGGGTGTTCTTCCCAATATCTACGAATTTCACCTCTACACTGGGAGTTCCACCATCCTCTCCCGGACTCAAGCCCGCCAGTCTCAGGCGCACGTCCTGGGTTGAGCCCAGGAATTTCACACCTGACTTAACGGGCCGCCTACACGCCCTTTAAGCCCAGTCCGGGAGACG
+
9CC8CFGGGGGGGFFGGGGGFFACFGGGGGGGGGGGGGGGGFGGGCGGGGGGGFG<FFGGEGGG<FFGGFDGGG7FGGFEGGCEFEFFGGGGG<AFGGGGAFGGGCF+,FDFGGGBGFGFGFCCFGGFGGGGGFCDFFFDF8DBG>0:FFGFFGD5?GGFF9*+;;9?9:9A?1959;*9>C93??CAFFCFFECCFFGFFFFBBEF)46>@F;EE1>D?08>F?G>9)25<:9<0;3(())-((--(,(
@M00200:205:000000000-AKKM3:1:1101:7369:8869 2:N:0:1
TACAGGGGTATCTAATCCTGTTTGCTCCCCACGCTTTCGAGCCTCAGCGTCAGTAATGGACCAGTATGTCGCCTTCGCCACTGGTGTTCTTCCGAATATCTACGAATTTCACCTCTACACTCGGAGTTCCACATACCTCTTCCATACTCAAGATAGCCAGTATCAAAGGCAATTCCAAGGTTGAGCCCTGGGCTTTCACCTCTGACTAAACTATCCGCCTACGCTCCCTTTACGCCCAATTCGTGAG
+
CCCCCGGGGGGGGGGGGGGGGGGGGGGGGGGGGGGGGGGGGGGGGGGGGGGGGGGGGGGGGGGGGGGGGGGGGGGGGGGGGFGGGGGGGGGGGGGFGGGGFFGGGGGGGGGGGGGFGGGGGGGEGGGGGGGGGGGGGFFFFGGFGFGFGF?FGGFFFGGFGGEGFCFGFGF:6DCFFFGFGGGGF8D??D8:BEEF+;CEFFFBFFFFEEEEEEGG=G*=AB2?>:AFGF=6C=@2:@2:*8>3(72
@M00200:205:000000000-AKKM3:1:1101:23070:8872 2:N:0:1
TACGAGGGTATCTAATCCTGTTTGCTCCCCACGCTTTCGCACCTCAGCGTCAATATGTGTCCAGTAAGTCGCCTTCGCCACTGGTGTTCTTCCGAATATCTACGAATTTCACCTCTACACTCGGAATTCCACTTACCTCTCCACAATTCTAGCGATGCAGTCTTAAAGGCAATTCCGGAGTTGAGCCCCGGGCTTTCACCTCTAACTTACAAAGCCGCCTACGTGCGCTTTAAACCCAGTTCGTGAG
+
CCCCCGGGGGGGGGGGGGGGGGGGGGGGGGGGGGGGGGGGGGGGGGGGGGGGGGGGGGGGGGGGGGGGGGGGGGGGGGDGGGGGGGGCFGGFFFGGGGGGGGGGGGDCFGGGGGGFGGGGCFGDGGGFGGGGGAFGGFGFFGFFFBFDGFGCGD>FFGFFGFBFEF8DFGFFBE?FD9DFGGFFFFG?EDC?D>:CF@FCEDFFEBFFFFFFBDCFADAFFBFA=CDD8*3C74</=13E?C;?D@?
@M00200:205:000000000-AKKM3:1:1101:27652:8881 2:N:0:1
TACCGGGGTATCTAATCCCGTTTGCTCCCCTGGCTTTCGCTCCTCAGCGTCAATACCGGTCCAGGATGCCGCCTTCGCCACCGGTGTTCCTCCAGATATCTACGCATTTCACCGCTACACCTGGAATTCCACATCCCTCTCCCGGATTCAAGCCAACCAGTATCAGACGCAATTCCTCGGTTAAGCCGAGGGATTTCACGTCTGACTGAGTCGCCCGCCTACGCGCCCTTTACACCCAATTCGCGAGCGAC
+
CCCCCGGGGGGGGGGGGG<FGGGGGGGGGG89CFGGGGGG@GGGGGFGGGGGEG<FGGGGGGGGFEFGGFGGGGGGGGGG@FCGC:FGGGGGGGG<E<ECFGGGGGGGGGAFGGGFDGGGGG?EGGGGGGGGGGCDFFGBFFGFE*6>FFFDFFFFF+=AA8<FEAC,<CB)9==8+BC*@@7CFGG5@9=5?0;FF?FB3>==CEE)=)))((3*65A6(,;3-?:D5*4A)6)(2::?<<0((--(9>(
@M00200:205:000000000-AKKM3:1:1101:23497:8901 2:N:0:1
TACCGGGGTATCTAATCCTGTTTGCTCCCCACGCTTTCGCGCCTCAGCGTCAGAACCGGACCAGACAGCCGCCTTCGCCACTGGTGTTCTTGCGAATATCTACGAATTTCACCTCTACACTCGCAGTTCCGCTGTCCTCTTCCGGTCTCAAGCCAACCAGTATCGAAGGCAATTCTGTGGTTGAGCCACAGGCTTTCACCCCCGACTTAATCGGCCGCCTACGCGCCCTTTAAACCCAATTCGTGAG
+
CCCCCGGGGGGGGGGGGGGGGGFGGGGGGGGGGGGGGGGGGGGGGGGGGGGGGGGGGGGGGGGGGGGGGGGGGGGGGGGGGGGFFGGGGGGGGGGGGGGGGGGGGGGGGGFGGGGFGGGGGGGGGGCGGGGGGGGGGFGCFGGFGFGFGFF?@CGFFGGFGGFGF*;:A@F@FEFFF@DAFFDFAFFFFDFFFGGGF?:>22>;@>@FCC<<02CC;CEFFBBEFG>D>0:<26-4C?FF<B?7?:2
@M00200:205:000000000-AKKM3:1:1101:6010:8906 2:N:0:1
TACTCGGGTATCTAATCCTGTTTGCTCCCCACGCTTTCGTGCATCAGCGTCAGTATCGGGCCAGTGAGCCGCCTTCGCCACTGGTGTTCTTGCGAATATCTACGAATTTCACCTCTACACTCGCAGTTCCACTCACCTCTCCCGAACTCAAGATCTTCAGTATCAAAGGCAGTTCTGGAGTTGAGCTCCAGGATTTCACCCCTGACTTAAAGACCCGCCTACGAACCCTTTAAACCCAATTCGGGAGAGA
+
CCCC,CFGGGGGGGGGGGGGGGGGFGGGGGFG+@FGGGGGFGGGGGGGGGGG@FG9C:FGGEGG<EFFCEEDEGGGGGDGG@FGGGGGGGFGG=:FEFGGGF?@CD:FFGFGGFGFGGGG,,@+4=EAFGAFGG6ED:D*;=D>EB6D?8@DF+=7FGFDFFEGFFGGFFFA6;A71*:ACDF?5D,;*+@>FGGGFFG55@CFB;BECE649:FFFG45>5=)7*8C79=EEEF(8;/,)1((.2(((6
@M00200:205:000000000-AKKM3:1:1101:3824:8914 2:N:0:1
TACTAGGGTATCTAATCCTGTTTGATCCCCACGCTTTCGTGCCTCAGAGTCAATGACCGTGTAGTGAGCTGCCTTCGCAATTGGTGTTCTATGTCATATCTAAGCATTTCACCGCTACATGACATATTCCGCTCACCTCCACGGTATTCTAGACAAATAGTATCAACGGCAGTTTCCGGGTTAAGCCCGGAGATTTCACCACTGACTTACCTGCCCTCCTACGCACCCTTTAAACCCAATTCGTGAG
+
CCCCCGGGGGGGGGGGGGGGGGGGGGGGGGGGGGGGGGGGGGGGGGGGGGFFEFEG@FEGCGFGGGEFGGGGGGGGGGGGGEFGGGGGGGGGFGGGGFGGGGGGGFGGGFDFE,=BGGGFGGCEGGGGGGGGD@=EFBGBFGEA+9+0++9C;=BFBFD8=EDDB?FE>E>AFEDDF>>>BE061=D?>G>5*@7?FAEE5CE:CFFEE@@*91>D@>B@3:54<EBC/93>@*5(=6>BE4:3(6;
@M00200:205:000000000-AKKM3:1:1101:14800:8931 2:N:0:1
TACGGGGGTATCTAATCCTGTTCGCTCCCCACACTTTCGCTCCTCAGCGTCAGGTCATTCCCAGAGAACCGCCTTCGCCACCGGTGTTCCTCCTGATATCTGCGCATTTCACCGCTACACCAGGAATTCCGTTCTCCCCTGAATACCTCTAGTCTGCCCGTATCGGAAGCAAGCGCCGTGTTAAGCACGGCGTTTTCACTCCCGACGCGACAAACCGCCTACGAGCCCTTTAAGCCCAGTTCGTGAG
+
CCCCCGGGGEGGGGGGGGGGGGGGGGGGGGGGGGGGGGGGGGGGGGGGGGGGDGGGGGGGGGGGGG@FGGGGGGGGGGGGGGGGFCFGGGGGGGGGGGGGGGGGGGGDFGGGGGGFGGGGGGGGGGCFGGGGGGGGEFGFFGGFGFGFGFGFGGGFFGGFGG@GFBGGFGFFFDFEDFG4=C@8BFGFF4?>D5CCFCFCEDF;@@FFFFFF9?G=9DF?FB(8(:7C97).64<,;.63<>:6:32
@M00200:205:000000000-AKKM3:1:1101:10499:8931 2:N:0:1
TACTAGGGTATCTAATCCTGTTTGCTCCCCACGCTTTCGAGCCTCAGCGTCAGTAATGGACCAGTATGTCGCCTTCGCCACTGGTGTTCTTCCGAATATCTACGAATTTCACCTCTACACTCGGAGTTCCACATACCTCTTCCATACTCAAGATAGCCAGTATCAAAGGCAATTCCAAGGTTGAGCCCTGGGCTTTCACCTCTGACTAAACTATCCGCCTACGCTCCCTTTAAACCCAATTCGTGAG
+
CCCCCGGGGGGGGGGGGGGGGGGGGGGGGGGGGGGGGGGGGGGGGGGGGGGGGGGGGGGGGGGGGGGGGGGGGGGGGGGGGGGGGGGGGGGGGGGGGGGGGGGFGFGGGGAFGGGFGGGGGGF7=CEGGGGGGGGGGCGFFGGFGFGFGF8D=DGFBDFFGF>FFFGGFGFDFDFFFEF5FFFDFGFFFGGFFFGGFFGFFDEEEFBA6CEFFFGGFFB=A@A>=E@FFC46E*97@@2:9C=E232
@M00200:205:000000000-AKKM3:1:1101:25116:8965 2:N:0:1
TACGGGGGTATCTAATCCTGTTTGCTCCCCACGCTGTCGCGCCTCAGTGTCAGCAACGGCCCAGCAGAACGCCTTCGCCACTGGTATTCTTCCCGATCTCTACGCATTCCACCGCTACACCGGGAATTCCATCTGCCCCTACCGTGCTCTAGCTCGCCAGTCTGACCGGCAGCCCCGGAGTTGAGCCCCGGGATTTCACCAGCCACTTAACGGGCCACCTACGCGCCCTTTAAGCCCAGTTCGTGAG
+
CCCCCGGGGGGGGGGGGGGGGGGGGGGGGGGGGGGGGGGGGGGGGGGGGGGGGGGGGGGGFGGGGGGGGGGGGGGGGGGGGGGGGFGGGGGGGGGGGGGGFGGGGGGEGFGGGGGFGGGGGGGGGEFGGGGGGGGGGFGFFGGFGFGDGFGGGGGFFGG>@FFGFFGGEGFBEFFFFFDDGFGGFEG>AGGABEFGF4EA?FB??7?FF>B<(3?EFGFF?::31EBG7<:4-6<2A(4?2)-4(,3
@M00200:205:000000000-AKKM3:1:1101:17861:8970 2:N:0:1
TACTGGGGTATCTAATCCTGTTTGCTCCCCACGCTTTCGAGCCTCAGCGTCAGTAATGGACCAGTATGTCGCCTTCGCCACTGGTGTTCTTCCGAATATCTACGAATTTCACCTCTACACTCGGAGTTCCACATACCTCTTCCATACTCAAGATAGCCAGTATCAAAGGCAATTCCAAGGTTGAGCCCTGGGCTTTCACCTCTGACTAAACTATCCGCCTACGCTCCCTTTATGCCCAATTCGTGAG
+
CCCCCGGGGGGGGGGGGGGGGGGGGGGGGGGGGGGGGGGGGGGGGGGGGGGGGGGGGGGGGGGGGGFGGGGGGGGGGGGGGGGGGGGGGGGGGGFEEDFGGGFGGGGGGGGGGGGFFFFGGGGGCEGGGGFGGFGGGFFDFDGFFFGFFFGGFDDFFEGFGFEGFBFGBGFFFEFFFFGFGFFGFGDFFDFFFCFDFFGFFFFFFFFFB8CFFFGG5>BAADADFGEG7?:C4<A3<@(8CE2>@25
@M00200:205:000000000-AKKM3:1:1101:17780:8978 2:N:0:1
TACTAGGGTATCTAATCCTGTTTGCTACCCACGCTTTCGAGCCTCAGTGTCAGTTACAGTCCAGAGAGCCGCTTTCGCCACCGGTGTTCCTCCATATATCTACGCATTTCACCGCTACACATGGAATTCCACTCTCCTCTACTGCACTCAAGTCTAACAGTTTCCAATGCACACAATGGTTGAGCCACTGCCTTTTACATCAGACTTATTAAACCACCTGCGCTCGCTTTACACCCAATTCGTGAG
+
CCCCCGGGGGGGGGGGGGGGGGGGGGGGGGGGGGGGGGGGGGGGGGGGGGGGGGGGGGGGGGGGGGGGGGGGGEGGGGGGGGGGGGGGGGGGGGGFGGFGGGGGGGGGGGGGGGGFGGGGGGGGGDFGGFGGGGGGGFGFFGGFGFGFGFGGGGGFFDGFFGFGFFFFFFFBFFFAFF6BF>DGFDGFF?DFFFGGF@C@EEB<C@7CCCFECC88=DF@C==?AC>DGCEFC=:@C2>:@@EBE>
@M00200:205:000000000-AKKM3:1:1101:15990:8995 2:N:0:1
TACAGGGGTATCTAATCCTGTTTGCTCCCCACGCTTTCGCGCCTCAGCGTCAGTACCGGTCCAGATGGCCGCCTTCGCCACCGGTGTTCTTCCCAATATCTACGAATTTCACCTCTACACTGGGAATTCCGCCATCCTCTCCCGGACTCTAGCGAGACAGTATCAAGTGCAATTCCCGGGTTGAGCCCGGGGCTTTCACACCTGACTTGTCAAGCCGCCTACGCGCCCTTTAAACCCAGTTCGTGAG
+
CCCCCGGGGGGGGGGGGGGGGGGGGGGGGGGGGGGGGGGGGGGGGGGGGGGGGGGGGGGGGGGGFFGGGGGGGGGGGGGGGGGGGGGGGGGFGGGGGGGGGGGGGGGGGGGGGGGFGGGGGGGGGGGGGGGGGGGGGFGFFFGFG>D=GFG=FGGBFGGFGCEGEFGGFGFEFFFFAEDFGGGFFGGFFCEDFGGFFCGFFDD(6@FF<CEFFFGGBGFF1=DB>GFG55?A):28E:::24<8?(2
@M00200:205:000000000-AKKM3:1:1101:3905:9009 2:N:0:1
TACCAGGGTATCTAATCCTGTTTGCTCCCCACGCTTTCGCGCCTCAGCGTCAGATCCGGACCAGTGAGCCGCCTTCGCCACTGGTGTTCTTGCGAATATCTACGACTTTCACCTCTACACTCGCAGTTCCACTCACCTCTTCCGGTCTCAAGCCAAGCAGTATCGAAGGCAATTCCGTGGTTGAGCCACGGGCTTTCACCCCCACCTTACACGGCCGCCTACGCGCCCTTTATACCCAGTTCGTGAG
+
CCCCCGGGGGGGGGGGGGGGGGGGGGGGGGGGGGGGGGGGGGGGGGGGGGGGGGGGGGGGGGGGGGGGGGGGDGGGGGGGGGGGGGGGGGGGGGGGGFGGGGGGG+BFGGGGGGGF?FEGGFFGGGGCFF;EGGGGGFGEFGGFGBGFGFCFBDCD9>?FFCDGFF6CBGF@F@?FFFGFGFDFFFGFC9CEFGFGF<CB92@@(((>;;@)20:C;GD??F?BFGFG)9).<))6<2:F)63::7:
@M00200:205:000000000-AKKM3:1:1101:7048:9019 2:N:0:1
TACCAGGGTATCTAATCCCGTTTGCTCCCCACGCTTTCGCGCCTCAGCGTCAGGAATTGGCCAGAGACCCGCCTTCGCCACCGGTGTTCCTCCCGATCTCTACACATTTCACCGCTACACCGGGAATTCCTGTCTCCTCTCCAACCCTCAAGGACAGCAGTATCGGACGCACTTCTTCGGTTGGGCCGAAGGATTTCACGACCGACTTGCCATCCCGCCTACACGCCCTTTAAACCCAATTCGTGAG
+
CCCCCGGGGGGGGGGGGGGGGGGGGGGGGGGGGGGGGGGGGGGGGGGGGGGGGGGGGGGGGGGGGGGGGGGGGGGGGGGGGGGGGGGGGGGGGGGDGGGGGGGGGGGGGGGGGGGFGGGGGGGGFDGGGGGGGGGGGFGFFFFFGFGFGFGFFFGFFGGADGFG>?DGFD*894FFAFDDFDGGFGGF:CEFFFGG7?GDFFFF;FF0<BBF2:EGBDE61::@0C>C)*,42<>7E?13)<BB<?0
@M00200:205:000000000-AKKM3:1:1101:24030:9027 2:N:0:1
TACGAGGGTATCTAATCCTGTTTGCTCCCCACGCTTTCGAGCCTCAGCGTCAGTAATGGACCAGTATGTCGCCTTCGCCACTGGTGTTCTTCCGAATATCTACGAATTTCACCTCTACACTCGGAGTTCCACATACCTCTTCCATACTCAAGATAGCCAGTATCAAAGGCAATTCCAAGGTTGAGCCCTGGGCTTTCACCTCTGACTAAACTATCCGCCTACGCTCCCTTTATACCCAATTCGTGAG
+
CCCCCGGGGGGGGGGGGGGGGGGGGGGGGGGGGGGGGGGGGGGGGGGGGGGGGGGGGGGGGGGGGGGGGGGGGGGGGGGGGGGGGGGGGGGGGGGEGGGGFGGGG?FGGGGGGGGFGGFGGGGDFGGGGGGGGGGGGFGFFGGFGBFDD9DFEGGFFFG?83CFFFGGFGFFFFFFFFG?FFFFFDG55=F*AFGGFCFCFFFFEEFEBEFFFFGGDDEAF=A>=CBGFF:;EC?EF:2=EE9>922
@M00200:205:000000000-AKKM3:1:1101:17132:9030 2:N:0:1
TACTCGGGTATCTAATCCTGTTCGCTCCCCACACTTTCGCTCCTCAGCGTCAGGTAATGCCCAGAGAACCGCCTTCGCCACCGGTGTTCCTCCTGATATCTGCGCATTTCACCGCTACACCAGGAATTCCGTTCTCCCCTGCATACCTCCAGTCTGCCCGTATCGAAAGCAAGCCAGGTGTTAAGCACCTGGTTTTCACTCCCGACGCGACAAACCGCCTACGAGCCCTTTAAACCCAATTCGTGAG
+
CCCCCGGGGGGGGGGGGGGGGGGGGGGGGGGGGGGGGGGGGGGGGGGGGGGDGGGGGGGGGGGGGGGGGGGGGGGGGGGGEGGGGGGGGGGGGGGGGGFFGGGGGGGGGGGGGGGFGGGGGGGGGGGGFCFGFGGGDFGFFGGFGFFEGFGFGGGFFGGFGGFGFFGGEGFFAFFFFFGFGGFGFFGFCFFA9EGFFFGF;:BB==@F@FFF>DGFFGF?05838E5DC<2><<2<EF6:AA?:?B?
@M00200:205:000000000-AKKM3:1:1101:24716:9040 2:N:0:1
TACAAGGGTATCTAATCCTGTTTGCTACCCACGCTTTCGCTCCTCAGCGTCAGTTGCGGCCCAGAGACCTGCCTTCGCCACCGGTGTTCCTCCTGATATCTGCGCATTTCACCGCTACACCAGGAATTCCGTTCTCCCCTGAATACCTCTAGTCTGCCCGTATCGGAAGCAAGCCAGGTGTTAAGCACCTGGTTTTCACTCCCGACGCGACAAACCGCCTACGAGCCCTTTATGCCCAATTCGTGAG
+
CCCCCGGGGGGGGGGGGGGGGGGGGGGGGGGGGGGGGGGGGGGGGGGGGGGGGGGGGGGGGGGGGGGGGGGGGGGGGGGGGGGGGGGGGGGGGGGDFGGGGGGGGGGGDGGGGGGFGGGGGGGGGGGGGGGGGGGGEFGFFCDFGFFFGFFFFGGFFGGFGDDGA>CE>GFFFCFFF?C>FGGDFFGFFGGFFGGG>EFCEBFFF29>@>FBF@F=1DFF@F;B7EBG72,):4>>?)272::(270
@M00200:205:000000000-AKKM3:1:1101:12437:9047 2:N:0:1
TACTAGGGTATCTAATCCTGTTCGCTCCCCACACTTTCGCTCCTCAGCGTCAGGTCATTCCCAGAGAACCGCCTTCGCCACCGGTGTTCCTCCTGATATCTGCGCATTTCACCGCTACACCAGGAATTCCGTTCTCCCCTACATCACTCTAGTCTGCCCGTACCCACCGCAGATCCGGAGTTGAGCCCCGGACTTTCACGGCAGACGCGACAAACCGCCTACGAGCACTTTAAACCCAGCTCGTGAGAGA
+
CCCCCGGGGGGGGGGGGGFGGGGGGGFGGGGGGGGGGGGGGGGGGGGGDFGGGGGGGGGGGGGGGGGGGGGGGGGGGGGGGGGGGGGGGGGGGGGGGGGGGGGGGGGGGGGGGGGEGGGGGGGGGGFGGGGGGGGGAD8DFGF?FFGFGFFFGGGFFGG>CGACFFGGFGFFFEF5C>C>CFDFCFGFFGGFECF>FEGD@FFFFFFFB99@F8CC>DF1:1(708@D**<<A24:G?6(42496:0)53
@M00200:205:000000000-AKKM3:1:1101:23645:9072 2:N:0:1
TACTGGGGTATCTAATCCCGTTCGCTCCCCTGGCTTTCGCGCCTCAGCGTCAGTGTCGGCCCAGCAACCCGCCTTCGCCGCAGGTGTTCCTCTCGATATCTACGCATTTCACCGCTACACCGAGAATTCCAGTTGCCCCTTCCGCACTCTAGCCCCGCAGTATCAGTTGACCTTTCCGAGTTAAGCCCGGAGATTTCACAATTGACTTGCGGAGGCCGCCTACGCGCCCTTTCTACCCAGTTCGTGAGAGG
+
CCCCCFGGGGGGGFGGGGGDFGGGGGGGGGGGGGGGGGGGGGGGGGGGGGGGGGGGGGGGGGGGGGGGGGGGGGGGGGGGGGDFGGGGGGFGGGGFGGGGGFGGGGGGGGGGGGGFGGGGGGGGGGGGGGGGGGGFDFCDFGGAEEDBC<FGGF+<AC5?CGEGFFGGFGFFFFFF4?*9FEGCFGF4))*)8ACGA)=537)73).93>70(23;:D;3<-8@F5:7D)()).45<(4344)3((.(6)(
@M00200:205:000000000-AKKM3:1:1101:27111:9074 2:N:0:1
TACAAGGGTATCTAATCCTGTTTGCTCCCCACGCTTTCGAGCCTCAGCGTCAGTAATGGACCAGCATGTCGCCTTCGCCACTGGTGTTCTTCCGAATATCTACGAATTTCACCTCTACACTCGGAGTTCCACATACCTCTTCCATACTCAAGATAGCCAGTATCAAAGGCAATTCCAAGGTTGAGCCCTGGGCTTTCACCTCTGACTAAACTATCCGCCTACGCTCCCTTTAAACCCAATTCGTGAG
+
@CCCCGGGGGGGGGGGGGGGGGGGGGGGGGGGGGGGGGGGGDGFGGGGGGGGGGGGGGGGGGGGGGGGGGFGGGGGGEGGGGGGGGGGGGGGGGGGGGGGGFGGG8EFGGGGGGGFGGGGGGGGEGEGGGGGGDGB@DEEFFGFCFGFDFEGGGGFFFFFFGEGB9D8:EDDFDFFDED:FF+DFCFFFGC5DFGCFE;@FBFCEC5;6@CA;5E?5?AA=@9?9E5;*5.>CEE7:==D:CBED((
@M00200:205:000000000-AKKM3:1:1101:9089:9075 2:N:0:1
TACTAGGGTATCTAATCCTGTTTGCTCCCCACGCTGTCGCGCCTCAGCGTCAGCAACAGCCCAGCAGGCCGCCTTCGCCACCGATGTTCTTCCCGATCTCTACGCATTCCACCGCTACACCGGGAATTCCACCTGCCTCTACTGTGCTCGAGCCCGACAGTCTCGGAGGCAGCCCTGTGGTTGAGCCACAGGATTTCACCCCCGACTTATCCGGCCGCCTACGCGCCCTTTACACCCAATCGTGAG
+
CCCCCGGGGGGGGGGGGGGGGGGGGGGGGGGGGGGGGGGGGGGGGGGGGGGGGGGGGGGGGGGGGGGGGGGGGGGGGGGGGGGGGGGGGGGGGGGGCFGGGGGGGGGGGGGGGGGFGGFGGGGGGGGFGGGGGGGGGFGFFGGFFFGFGFGGGGGFFGGFGGFGFFGE>EFFFFFFFFGFFGGGFGGFFGGF)<CGFFGEF@FF9>9<3CEFFFGGFGFFFF?B>EDG)9)4<<A3C::(4:?<01
@M00200:205:000000000-AKKM3:1:1101:24459:9091 2:N:0:1
TACGGGGGTATCTAATCCCGTTCGCTCCCCTGGCTTTCGCGCCTCAGCGTCAGTGTCGGCCCAGCAACCCGCCTTCGCCGCAGGTGTTCCTCTCGATATCTACGCATTTCACCGCTACACCGAGAATTCCAGTTGCCCCTTCCGCACTCTAGCCCCGCAGTATCAGTTGACCTTTCCGAGTTAAGCCCGGAGATTTCACAATTGACTTGCGGAGGCCGCCTACGCGCACTTTAAATCCAGTTCGTGAG
+
CCCCCGGGGGGGGGGGGGGGGGGGGGGGGGGGGGGGGGGGGGGGGGGGGGGGGGGGGGDGGGGGGGGGGGGGGGGGGGGFGGGGFGGGGGGGGGGGGGGGFFGGGGGGGGGGGGGFGGGFGGEGFGGGGGGGGGGGGFGFFFGDGFGAGFGGGFGFFGGDCF4:?FGG=FFFFFFFFFC><?GFFGGFBGCBAFGGA6@EFFFBDFAFF9>;B2CE6C04?40>BCBCGD?)6)4)33<>)64:?F((
@M00200:205:000000000-AKKM3:1:1101:10365:9097 2:N:0:1
TACTGGGGTATCTAATCCTGTTTGCTCCCCACGCTTTCGCGCCTCAGTGTCAGTTACAGACCAGAAAGTCGCCTTCGCCACTGGTGTTCCTCCATATCTCTACGCATTTCACCGCTACACATGGAATTCCACTTTCCTCTTCTGCACTCAAGTCTCCCAGTTTCCAATGACCCTCCACGGTTGAGCCGTGGGCTTTCACATCAGACTTAAGAAACCACCTGCGCGCGCTTTAAACCCAGTTCGTGAG
+
CCCCCGGGGGGGGGGGGGGGGGGGGGGGGGGGGGGGGGGGGGGGGGGGGGGGGGGGGGGGGGGGGGGGGGGGGGGGGGGGGGGGGGGGGGGGGGGGFGGGGGGFGGGGGGGGGGGFGGGGGGGGGGAFGGGGDGGGGFGFFGGFGFGFGFG6FGGFFGGF=FFGDFGGFGFFFFF>FFC9F>DGBFF?BD6@FGGGFFGFFBBB:C@AEEC*=:FEDGAFFF>5@?6CDG;4)9;580=E9E<1((/
@M00200:205:000000000-AKKM3:1:1101:8880:9108 2:N:0:1
TACCCGGGTATCTAATCCTGTTTGCTCCCCACGCTTTCGTGCATGAGTGTCAGTGTTGGCCCAGAAGGCTGCCTTCGCCATCGGTGTTCCTCCACATCTCTACGCATTTCACCGCTACACGTGGAATTCCACCTTCCTCTGCCACACTCCAGCCACGTAGTTTCGAGCGCAATTCCCAAGTTAAGCCCGGGGATTTCACACTCGACTTGCGCGGCCACCTGCGCACACTTTAAACCCACTTCGTGAGAG
+
CCCCCGGGGGGGGGGGGGGGGGGGGGGGGGGGGGGGGGGGGGGFGGGGGGGGGGGGGGFGGGGGGGGGGGGGGGGGGGGGGGGGGGGGGGGGGGGGGGGGGGGGGGGGGGGGGGGFGGFGCG8CGGGGGGGGGGGGGFGBFGFFGFGFGFGGGGGFA>FFGGFD=5?E>EFAEFFFAF6?FACFFFCFEGG>9EG4F?F<@>B5<AFFFE@@BFGG>GFFF@;B(=5C;:2<<47(88((.3:7??:9)
@M00200:205:000000000-AKKM3:1:1101:10270:9135 2:N:0:1
TACCGGGGTATCTAATCCTGTTTGCTCCCCACGCTTTCGAGCCTCAGCGTCAGTAATGGACCAGTATGTCGCCTTCGCCACTGGTGTTCTTCCGAATATCTACGAATTTCACCTCTACACTCGGAGTTCCACATACCTCTTCCATACTCAAGATAGCCAGTATCAAAGGCAATTCCAAGGTTGAGCCCTGGGCTTTCACCTCTGACTAAACTATCCGCCTACGCTCCCTTTAAACCCAATTCGTGAG
+
CCCCCGGGGGGGGGGGGGGGGGGGGGGGGGGGGGGGGGGGGGGGGGGGGGGGGGGGGGGGGGGGGGGGGGGGGGGGGGGGGGGGGGGGGGGGGGGGGGGGGGGGGGGGFGGGGGGFGGGGGGGGGGGGGGGGGGFGGFGFFGGFGFGFGFGGAD@BFDDFGDFGFFGFFGFFFFFFFFGFFGGGBGGFFCG5??EFFFGFFFFFFEBA@=@EEEGGFGFA=>5@AG>F*C@CE=*>EFB26@=EF;6
@M00200:205:000000000-AKKM3:1:1101:23411:9138 2:N:0:1
TACACGGGTATCTAATCCCGTTTGCTCCCCTGGCTTTCGCGCCTCAGCGTCAGAAGGGATCCAGCACACCGCTTTCGCCACCGGAGTTCCTATGGATATCAACGCATTTCACCGCTCCACCCACAGTTCCGTGTGCCCCTATCCCCCTCGAGACCATCAGTATCCGAGGCCGTTCTCCAGTTGAGCTGGAGGATTTCACCCCGGACTTGATAGCCCGCCTACGCGCCCTTTAAACCCACTTCGTGAGCGA
+
CCCCCGGGGGGGGGGGGGGGGGGGGGGGGGGGGGGGGGGGGGGGGGGGGGGGGGGGFGGGGGGGGGGGGGGGGDGGGGGGGGGGGGGGGGGGGGGGGGGGGGGGGGGGGGGGGGGFGGGGGEGGCFDGGGGDG?FFFFGFF8FFFFGFGF>8DGGFFGGFGCECEA:EEGFF>DFF>FGFF;C26DFA9C>ADCEGF?F=(>9>BBBE<<)9?EEF9CA?F;6E6E5D1035<<<BEB(,))(43?B(41
@M00200:205:000000000-AKKM3:1:1101:11714:9177 2:N:0:1
TACGCGGGTATCTAATCCTGTTCGCTCCCCACACTTTCGCTCCTCAGCGTCAGGATATTCCCAGAGAACCGCCTTCGCCACCGGTGTTCCTCCTGATATCTGCGCATTTCACCGCTACACCAGGAATTCCGTTCTCCCCTGAATACCTCTAGTCTGCCCGTATCGGAAGCAAGCCAGGTGTTAAGCACCTGGTTTTCACTCCCGACGCGACAAACCGCCTACGAGCCCGTTAAACCCAGTTCGTGAG
+
CCCCCGGGGGGGGGGGGGGGGGGGGGGGGGGGGGGGGGGGGGGGFGGGGGGGGGGGGGGGGGGGGGCFGGGGGGGGGGGGGGGGGGGGGGGGGGGGGCFGGGGGGGGGGGGGGGGFCFGGGGGGGGGGGGGGGGGG8D8DFGFFGF=;?DCDGGGFFFG>GGFGFFGGFGFFFDFFFFGFGEFGFFGFF>FFF9AFFEFE=BB=>>FF;99@(:>C>GFF011>?GFG)9?:1<2(2((5-4::2(-
@M00200:205:000000000-AKKM3:1:1101:10753:9204 2:N:0:1
TACTCGGGTATCTAATCCGGTTTGCTCCCCACGCTTTCGCTCCTCAGCGTCAGGATAGGCCCAGAAAGCCGCCTTCGCCACTGGTGTTCCTCCCGATATCTACGCATTTCACCGCTACACCGGGAATTCCGCTTTCCTCTGCCCACCTCGAGCTCGCCAGTTTCCGATGGCCCCTCCCAGTTGAGCCGGGAGATTTCACACCGGACTTAACAAACCGCCTACAAGCCCTTTAAACCCAATTCGTGAG
+
CCCCCGGGGGGGGGGGGGGGGGGGGGGGGGGGGGGGGGGGGGGGGGGGGGGGGGGGGGGGGGGGGGGGGGGGGGGGGGGGGGGGGGGGGGGGFGGGGGGGGGGGGGGGGGGGGGGFGGGGGGGGGGGGGGGGGGGGGFGEFGCDGFGFG>@DGGGFFGGFGGEGFFGGFGFBFBFFFFGFGC:8;EGDF<*?DF9D=32<EFF@0(:@<EFFF@FG9CEBF?FFFF5<94::6>A(;::<26(.4(4
@M00200:205:000000000-AKKM3:1:1101:6774:9213 2:N:0:1
TACTCGGGTATCTAATCCTGTTCGCTCCCCACACTTTCGCTCCTCAGCGTCAGGTCATTTCCAGAGAACCGCCTTCGCCACCGGTGTTCCTCCTGATATCTGCGCATTTCACCGCTACACCGGGAATTCCAGTCTCCTCTCCAACCCTCAAGGACAGCAGTATCGGACGCACTTCCTCGGTTGAGCCGAAGGATTTCACGACCGACTTGCCATCCCGCCTACACGCCCTTTAAACACAGTTCGTGAGCGAT
+
CCCCCGGGGGGGGGGGGGFGGG<FGGGGGGCEFF<FGGG,F8FFGGG8FGGGGGDGGFF,CFGGGGFGGFFGGGGG@GGGG8FGGEGGGGGG,<FFGDFGGDGGGGGDGGGGCGGFDFGF@=+>C+@EFDFGDFGGGFGDFFG*,:?:FFDF,=FDDFDB9D>GA*=+*@?>FF**33;5>?9*?@A4945))4=CF?G2=B>BF@;0./63)/=E2C>?FFFF?EFG3939).4);1:)6-(-303,10(
@M00200:205:000000000-AKKM3:1:1101:13492:9219 2:N:0:1
TACCAGGGTATCTAATCCCGTTTGCTCCCCTGGCTTTCGCGCCTCAGCGTCAATGCCGGTCCAGGATGCCGCCTTCGCCACCGGTGTTCCTCCAGATATCTACGCATTTCACCGCTACACCTGGAATTCCGCATCCCTCTCCCGGATTCGAGCCAACCAGTCTCGGACGCAGTTCCCGGGTTGAGCCCGGGGATTTCACGTCCGACTTAGCAGGCCGCCTACCGTCCCGTTATACCCAGTTCGTGAGAGAC
+
CCCCCGGGGGGGGGGGGGGGGGGGGGGGGGGGGGGGGGGGGGGDEGGGGGGGGGGGGGGGGGGGGGGGGGGGFDGGGGGGGGGGGGGGGGGGGGGGGG8,DDFGGCFCGGGGGGGEDFFGFGGGG8EDGGGGGGGFGFEDFFGFGFGADEGGDDFFFDDFGF=FEFGDFD52?>6B9?49FGGGFGGFFGGFF5CGFFG;DD(29(609CE3<0?507;((.()-28C)9230))6<2((-.41(4:<70(
@M00200:205:000000000-AKKM3:1:1101:4694:9228 2:N:0:1
TACGGGGGTATCTAATCCCGTTTGCTCCCCACGCTTTCGCGCCTCAGCGTCAGTCACCGTCCAGAAGGCCGCCTTCGCCACCGGTGTTCCTCCCGATCTCTACACATTTCACCGCTACACCGGGAATTCCACCTTCCTCTTCGGGACTCAAGAGAAGCAGTTTCGGGCGCCGTTCCTCGGTTGAGCCGAGGGATTTCACACCCGACTTGCCTCCCCGCCTACGCGCCCTTTCCGCCCAGTTCGTGAGGGAC
+
CCCCCEGCFC@FGCGGGGGGDG@EGAFGGDEGG@,B8F:BC:FFG<FF@F:6:FGCGGEFGGC<EFFGGGGEGGGFEGC??FC::48?FG=FGGGGGGDFCAEFGGGEAFGDFD=>CGFFGGGGGGGGGGA;CCFGGFG=+@F*95D0?AC5DD7>AF>AF76=@BDG>=B9B?F)@CD><;CFFGGF>):)76AF=AG>:<13>6;?<A8)4(;C(7>?1:1)4=B>)08)41:BG(:8<>B:((((-((
@M00200:205:000000000-AKKM3:1:1101:2371:9236 2:N:0:1
TACTAGGGTATCTAATCCTGTTTGCTCCCCACGCTTTCGAGCCTCAGCGTCAGTAATGAGCCAGTGTGTCGCCTTCGCCACTGGTGTTCTTCCGAATATCTACGAATTTCACCTCTACACTCGGAGTTCCACACACCTCTCTCATACTCAAGACACCCCGTATCAAAGGCAATTCCGAGGTTGAGCCCCGGGATTTCACCCCTGACTTAAATGTCCGCCTACGCTCCCTTTACACCCAATTCGTGAG
+
CCCCCGG?FC,C@FFGGF@<6CFFCFGG@FDECGG:FGDGGGGGGGCCFCF@FGCAFGFGGFGGGGFFGGGFCGGFB@@C@AECFFFEFDFFGGGEGFFGGGA,,,?9==EDFF?6DFFFFF7>78C8F===?8=6@9?DBGDB=;FDD+18EDFD*@+9@8=?E??A06;0*5B<?50?FF++059@595BEGGC;;C344<>)7*:686<*;?C(:A=2@2)(4:/*;3/9.)(=0,:74786@(
@M00200:205:000000000-AKKM3:1:1101:28455:9254 2:N:0:1
TACGAGGGTATCTAATCCTGTTTGCTCCCCACGCTTTCGAGCCTCAGTGTCAGTTACAGGCCAGAGAGCCGCTTTCGCCACCGGTGTTCCTCCATATATCTACGCATTTCACCGCTACACATGGAATTCCACTCTCCTCTCCTGCACTCAAGTCTACCAGTTTCCAATGCATACAATGGTTGAGCCACTGCCTTTTACAACAGACTTACTAAACCACCTGCGCTCGCTTTAAGCCCCGTTCGTGCG
+
CCCCCEGGGGGGFGGGGGGGGGGGGAFGGGGGGGGGGGGGGGG8FGGGGFGGGGGGGGGGGGGGGGGGGGEGGGGFGDGCFGGGGGGGGGGGGGGGGGGDFGGGGG7FFGGGDECACECFGFGGGGGGCFGGGGGFGFGCFGGFGFGFGFG8EFGFFGGFAD;DDFFGFGFEFFFFFFFFGGGGFGGFFGFFFGEGFFC*8)@5CF*8*3*;8@:DC9AED=2/-88:FCFE44.9*(/(6;?0(,
@M00200:205:000000000-AKKM3:1:1101:5144:9268 2:N:0:1
TACAAGGGTATCTAATCCTGTTTGCTCCCCACGCTTTCGTGCCTCAGCGTCAGTTGCCGTCCAGAGAGTCGCTTTCGCCACCGGTATTCCTCCTGATATCTACGCATTTCACCGCTACACCAGGAATTCCACTCTCCCCTCCGGCACTCGAGCTGCGCAGTTTCGAGCGCACTTCCCGGGCTGAGCCCGGGGCTTTCACGCCAGACTTGCACAGCCGCCTACGCACCCTTTAAACCCAATTCGTGAG
+
CCCCCGGGGGGGGGGGGGGGGGGGGGGGGGGGGGGGGGGGGGGGGGGGGGGGGGGGGGGGGGGGGGGGGGGGGCFGGGGGGGGGGGGGGGGGGGGGGGGGGGGGGGGGGGGGGGGFGGGGGGGGD=@DGFFGGGGEFBEDF8=@GFGFGFGD6CGFFGCDCGFGFFGGFGFFFFFFFFDFGGGFFGFFDDCBEGGGFFGFF@09DFFC<E@FF;FC9DBBFFFF6C>C/*84<24(A?:BABF70(3
@M00200:205:000000000-AKKM3:1:1101:2485:9268 2:N:0:1
TACAGGGGTATCTAATCCTGTTTGCTCCCCACGCTTTCGAGCCTCAGCGTCAGTAATGGACCAGTATGTCGCCTTCGCCACTGGTGTTCTTCCGAATATCTACGAATTTCACCTCTACACTCGGAGTTCCACATACCTCTTCCATACTCAAGATAGCCAGTATCAAAGGCAATTCCACGGTTGAGCCCTGGGCTTTCACCTCTGACTAAACTATCCGCCTACGCTCCCTTTCTACCCAGTTCGTGCGCGAT
+
CCCCCGGGGGGGGGGGGGGGGGGGGGGGGGGGGGGGGGGGFGGGGGGGGGGGGGGGGGGGGGGGGGGGGGFGGGGGGGGGGGCEGGGGGGGGGGGGGGGGGGGGGGGGGGGGFGGFGGGGGGFGECEEGGGFGGG@F?FF8EGFGDGFGFG?=DFF?DD?EFFGE7=9DFFFFEFDF5C*8A=DDFFFFFC:AC?DA@F@@C@CEFF**88;;5;8)<BDFD=>=A@F9+3*745>B>(7**-/((.(2((
@M00200:205:000000000-AKKM3:1:1101:20109:9288 2:N:0:1
TACTGGGGTATCTAATCCTGTTTGCTCCCCACGCTTTCGAGCCTCAGCGTCAGTAATGGACCAGTATGTCGCCTTCGCCACTGGTGTTCTTCCGAATATCTACGAATTTCACCTCTACACTCGGAGTTCCACATACCTCTTCCATACTCAAGATAGCCAGTATCAAAGGCAATTCCAAGGTTGAGCCCTGGGCTTTCACCTCTGACTAAACTATCCGCCTACGCTCCCTTTATGCCCAATTCGTGAG
+
CCCCCGGGGGGGGGGGGGGGGGGGGGGGGGGGGGGGGGGGGGGGGGGGGGGGGGGGGGGGGGGGGGGGGGGGGGGGFFGEGGGGGGGGGGGGGGGGGGGGGGGGGGGGGGGGGGGFGGGGGGGGFGEEGGGGD?FE@DFEFFGFGFGFFFGGGFF?FEF?=?DGEFDGFGF5589DFFGFGGGGFGF?DDDFFCFGFFG5*8@EFF<;@@EFFEGFFDEA8==B=E9D9>=;EFFEF@(>4;BEB(6
@M00200:205:000000000-AKKM3:1:1101:13066:9293 2:N:0:1
TACGAGGGTATCTAATCCTGTTTGCTCCCCACGCTTTCGAGCCTCAGCGTCAGTAATGGACCAGTATGTCGCCTTCGCCACTGGTGTTCTTCCGAATATCTACGAATTTCACCTCTACACTCGGAGTTCCACATACCTCTTCCATACTCAAGATAGCCAGTATCAAAGGCAATTCCAAGGTTGAGCCCTGGGCTTTCACCTCTGACTAAACTATCCGCCTACGCTCCCTTTAAGCCCAATTCGTGAG
+
CCCCCGGGGGGGGGGGGGGGGGGGGGGGGGGGGGGGGGGGGGGGGGGGGGGGGGGGGGGGGGGGGGGGGGGGGGGGGGGGGGGGGGGGGGGGGGGGGGGGGGGGGGGGGGGGGGGFGGGGGGGGFGGGGGGGGGGGGFGFFGGFGFGFGF88,=?8+DFDGGFGFFGGFGFDFFF79D6?FGFGFGGFFG+:FGGGAEG@CD5=EEEFF:5ECEEFAFF@FBAB>E>F7:6*08B(B=>BFF>BD9@
@M00200:205:000000000-AKKM3:1:1101:5225:9305 2:N:0:1
TACGCGGGTATCTAATCCTGTTTGCTCCCCACGCTTTCGAGCCTCAGCGTCAGTAATGGACCAGTATGTCGCCTTCGCCACTGGTGTTCTTCCGAATATCTACGAATTTCACCTCTACACTCGGAGTTCCACATACCTCTTCCATACTCAAGATAGCCAGTATCAAAGGCAATTCCAAGGTTGAGCCCTGGGCTTTCACCTCTGACTAAACTATCCGCCTACGCTCCCTTTATGCCCAGTTCGTGAG
+
CCCCCGGGGGGGFGGGGGGGGGGGGGGGGGGGGGGGGGDGGGGGGGGGGDGGGGGGGGGGGGGGGGGGGGGGGGGGGGGGGGGGGGGGGFFGGGGGGGGGGGGGGGGGGGGGGGGFGGGGGGGEGE>FGGGGGGGGF9EEFCEFFFFCGFCDFCFBBFFFFGFGFFGFFGFFFFFBFFFFFECF5CGFFGGFFD7FFEGFFDEFE7CA;BBCEFGF);?D)75)-=?D8C5>8?C@C8(//7;?@;D
@M00200:205:000000000-AKKM3:1:1101:15308:9307 2:N:0:1
TACTAGGGTATCTAATCCTGTTTGCTCCCCACGCTGTCGCGCCTCAGTGTCAGCAACGGCCCAGCAGAACGCCTTCGCCACTGGTGTTCTTCCCGATATCTACGCATTCCACCGCTACACCGGGAATTCCATCTGCCCCTACCGTGCTCGAGCCCGGCAGTCTGACCGGCAGCCCCGGAGTTGAGCCCCGGGATTTCACCAGCCACTTACCGAGCCACCTACGCGCCCTTTAAACCCAGTTCGTGAGCGCC
+
CCCCCGGGGGGGGGGGGGGGGGGGGGGGGGGGGGGGGGGGGGGGGGGGGGGGFGGGGGGGGGGGGGGGGGGGGGGGGGGGGGGGGGGGGGGGGGGGGGGGGDGGGEEGGFGGGEG>GGGGGGGG+BEGGF:FGGGGGBFFFFGEF?GFGE>>ED?BEGGDGCCF;CGEB8*):95B??5;CC@+0>FFEGD:)5:CFEG3)63=<??9<AB?00:C2>>17BBF08)9/*)).6<BG01,)6:?:41(2((
@M00200:205:000000000-AKKM3:1:1101:6007:9311 2:N:0:1
TACGAGGGTATCTAATCCTGTTTGCTCCCCACGCTTTCGAGCCTCAGCGTCAGTTACAGACCAGAGAGTCGCCTTCGCCACTGGTGTTCCTCCACATATCTACGCATTTCACCGCTACACGTGGAATTCCACTCTCCTCTTCTGCACTCAAGTTCTCCAGTTTCCAATGACCCTCCCCGGTTGAGCCGGGGGCTTTCACATCAGACTTAAAGAACCGCCTGCGCTCGCTTTAAACACAATTCGTGAG
+
CCCCCGGGGGGGGGGGGGGGGGGGGGGGGGFGGGGGGGGGGGGGGGGGGGGGGGGGGGGGGGGGGGGGGGGGGGGGGGGGGGGGGGGGGGGGGGGGGGGGGGGGGG>FGGGFGGGFGGGGGGGGDGFFGGF=?DD8FFGFFGGFGFGEDFFGGGGF7EDFGGFGEFFGFGFBFDFEEEG>FGGGFFFDFGGFDGGFF?CECB@FB:>@6@:=3;BCBGF7,3()78>D19:<A<<);:2)6A<:?26
@M00200:205:000000000-AKKM3:1:1101:22203:9349 2:N:0:1
TACGGGGGTATCTAATCCTGTTTGCTCCCCACGCTTTCGAGCCTCAGCGTCAGTAATGGACCAGTATGTCGCCTTCGCCACTGGTGTTCTTCCGAATATCTACGAATTTCACCTCTACACTCGGAGTTCCACATACCTCTTCCATACTCAAGATAGCCAGTATCAAAGGCAATTCCAAGGTTGAGCCCTGGGCTTTCACCTCTGACTAAACTATCCGCCTACGCTCCCTTTACACCCAGTTCGTGAGAGA
+
CCCCCGGGGGGGGGGGGGGGGGGGGGGGGGGGGGGGGGGGGGGGGGGGGFGGGGGGGGGGGGGGGGGGGGGGGGGGGGGGGFGGGFGDGGGGGGGGGGGGGGGGGGGGGGGGGGGFGGGDFFGGGGGFFFFFGGGGGFGFFGGFGFGFGFGGGGGFFFGFGGFGFFGGFGFDFEAAFFGFGAFGFGGFFFGFFGGGFEG@E9;BECBEF=@E@6DF9FFFFB=A@GFG<F3<C)/383846?<D<E;?3?
@M00200:205:000000000-AKKM3:1:1101:20229:9354 2:N:0:1
TACTGGGGTATCTAATCCTGTTTGCTCCCCACGCTTTCGCGCCTCAGCGTCAGAACCGGACCAGACAGCCGCCTTCGCCACTGGTGTTCTTGCGAATATCTACGAATTTCACCTCTACACTCGCAGTTCCGCTGTCCTCTTCCGGTCTCAAGCCAACCAGTATCGAAGGCAATTCTGTGGTTGAGCCACAGGCTTTCACCCCCGACTTAATCGGCCGCCTACGCGCCCTTTAAACCCAGTTCGTGAG
+
CCCCCGGGGGFGGGGGGGDGGGGEFGGEGGFFGGGGGGGGGGGGFEGGGGGGGGGGGGGGGGGGGGGFGGGGGGGGGGGGGGGGCDFGGGGGGGGFGGFGGGGGGGG:DEGGG?FD+AA=DGGG7C4BFGGGGGG,A9DBD=FB>BG9=EEGFGGFFGGADDEGFFFGEGFFFBFFCEFFG>?F4,CFAGFA9=?CFFGF2=BFFF6;4)19775C9CA@((4:;?:DDC3:)6.8E,(5)-82?:?
@M00200:205:000000000-AKKM3:1:1101:26531:9358 2:N:0:1
TACTGGGGTATCTAATCCTGTTTGATCCCCACGCTTTCGTGCCTCAGTGTCAATATTCGTGTAGCCAGCTGCCTTCGCAATTGATGTTCTATGTCATATCTAAGCATTTCACCGCTACATGACATATTCCGCTGACCTCCACGGTATTCAAGACTGATAGTATCAATGGCAGTTCCCAAGTTAAGCTCGGGGATTTCACCACTGACTTACCAACCCACCTACGCACCCTTTACGCCCAATTCGTGAG
+
CCCCCGGGGGGGGGGGGGGGGGGGGGGGGGGGGGGGGGGGGGGGGGGGGGGGGGGGGGGGGGGGGGGGGGGGGGGGGGGGEFA9FEGGGGGGGGGGGFGEFGGGGGGGFGGGFGD*=FEGGCGAFGGGG8DEGG>BFFGBFCEBG?GFGFC9>@GF?G@9DFEGD9CADFFAFDBFFF+6DCF8;DGFBDC>DGGFFFC@CB5:@E@CCE):8=B@>5B:@@)@9:B7/;B4A2)/885(>C9@=B(
@M00200:205:000000000-AKKM3:1:1101:26891:9364 2:N:0:1
TACCGGGGTATCTAATCCTGTTTGCTCCCCACGCTTTCGAGCCTCAGCGTCAGTAATGGACCAGTATGTCGCCTTCGCCACTGGTGTTCTTCCGAATATCTACGAATTTCACCTCTACACTCGGAGTTCCACATACCTCTTCCATACTCAAGATAGCCAGTATCAAAGGCAATTCCAAGGTTGAGCCCTGGGCTTTCACCTCTGACTAAACTATCCGCCTACGCTCCCTTTACACCCAATTCGTGAGAGAC
+
CCCCCGGGGGGGGGGGGGGGGGGGGGGGGGFGGGGGGGGGGEGGGGGGGGGGGGGGGGGGGGGGGGGGGGGGGGGGGGGGGGGGFGGGGGGGGGGGGGGFGGGGGGGGGGGGGGGBGGGGFFGG>EEGGGGGFGGGC@FEDGGFGFGBDF8DGFGF?FFFGF7DDD?EFGF)6DFB92=0C=D?*3=9AFGFACDGFFG@C)8)*:8C@:CE5ACEAGFFFBD?=EB?6:7;E453B9>(94=E;@?)/1(
@M00200:205:000000000-AKKM3:1:1101:17239:9379 2:N:0:1
TACAAGGGTATCTAATCCTGTTTGCTCCCCACGCTTTCGAGCCTCAGCGTCAGTAATGGACCAGTATGTCGCCTTCGCCACTGGTGTTCTTCCGAATATCTACGAATTTCACCTCTACACTCGGAGTTCCACATACCTCTTCCATACTCAAGATAGCCAGTATCAAAGGCAATTCCAAGGTTGAGCCCTGGGCTTTCACCTCTGACTAAACTATCCGCCTACGCTCCCTTTATACCCAGCTCGTGAG
+
CCCCCGGGGGGGGGGGGGGGGGGGGGGGGGGGGGGGGGGGFGGGGGGGGGGGGGFGGGGGGGGGGGGGGGGGGGGGGGGGGGGGGGGGGGGGGGGGGGGGGGGGG?8DEGGGGGGFGGGGGGGCFE>FGGGGGGDEGFGEFGGFGFGFGFFGFD9?DDCFG?7=9DFGBGFFFFFFFFFFGGGGFGGFFF@FFGGGFFFECCEE78:E@EFFEFGG9FDA=@DF2?9;>>=;AEFFF6(()65((76
@M00200:205:000000000-AKKM3:1:1101:27812:9383 2:N:0:1
TACAGGGGTATCTAATCCCGTTTGCTCCCCTGGCTTTCGCTCCTCAGTGTCAATCTCGGTCCAGGATGCCGCCTTCGCCACCGGTATTCCTCCAGATATCTACGCATTTCACCGCTACACCTGGAATTCTGCATCCCTCTCCCGAATTCAAGCCAGTCAGTATCAGACGCAGTTCCCAAGTTGAGCCTGGGGATTTCACGTCTGACTTAATTGGCCACCTACGAGCCCTTTCAACCCAGTTCGTGAG
+
CCCCCGGGGGGGFGGGGGGGGGGGGGGGGGGGGGGGGGGGGFGGGGGGGGGGGGGGGGGGGEGGGDGGGGGGGGGGGGGGGGGGGGGGGGFGGGCFGGFGGGGGGGGGFGGGGGGEGFGGGFGGGGGFEFFGFEGEFBGDF8DDD>D5DFGCFFGFFFGBFFCGFFGGFDDFB7@FFADFFCFCFCFFFCGF>CF>10E=CDBFECE<AEFEE@FF=CF)0)84@58:DC=/?E?8C?0.7?(/16(
@M00200:205:000000000-AKKM3:1:1101:28792:9410 2:N:0:1
TACCCGGGTATCTAATCCTGTTTGCTACCCACGCTTTCGAGCCTCAGTGTCAGTTACAGTCCAGAGAGCCGCTTTCGCCACCGGTGTTCCTCCATATATCTACGCATTTCACCGCTACACATGGAATTCCACTCTCCTCTACTGCACTCAAGTCTAACAGTTTCCAATGCACACAATGGTTGAGCCACTGCCTTTTACATCAGACTTATTAAACAACCTGCGCTCGCTTTAAACCCAATTCGTGAG
+
CCCCCGGGGGGGGGGGGGGGGGGGGGGGGGGGGGGGGGGGGGGGGGGGGGGGGGGGGGGFGGGGGGGGGGGGG@FGDGGGGGGEGGEGGGGGGGGGGGGFGGGGGGCGFGGGGEGFGGGGGGGGGFCGGGGGCGGDFFF=FFGFGFGFGFGGGGGFFGG5EFEGEFGGDEFF?DF?FF+?>=FFD=FFFFGFFGGFFCGEE@E@EE7A**;AEF,,:39=@2>:>=595C=5>=85*>@==(622;
@M00200:205:000000000-AKKM3:1:1101:18957:9433 2:N:0:1
TACCGGGGTATCTAATCCTGTTTGCTCCCCACGCTTTCGAGCCTCAGCGTCAGTAATGGACCAGTATGTCGCCTTCGCCACTGGTGTTCTTCCGAATATCTACGAATTTCACCTCTACACTCGGAGTTCCACATACCTCTTCCATACTCAAGATAGCCAGTATCAAAGGCAATTCCAAGGTTGAGCCCTGGGATTTCACCTCTGACTAAACTATCCGCCTACGCTCCCTTTACACCCAATTCGTGAG
+
CCCCCGGGGGGGGGGGGGGGGGGGGGGGGGGGGGGGGGGGGGGGGGGGGGGGGGGGGGGGGGFFEGGFGGGGGGGGGGGGGGGGGGGGGGGGGGGCFFFGCGGGGGGGGGCGGGGFGGFFEFFG@GEFGGGGGGDBDFGFFGGFGFGFGFGGFGGF?DG?=B>DD??F5DD=FBFFF?DDG88DBCGF6CE?*@,;E*7:<@@CFEFE6CFFFFGC=>BAD2244CEF6838@CE5:22=:=@F2(3
@M00200:205:000000000-AKKM3:1:1101:5416:9436 2:N:0:1
TACTCGGGTATCTAATCCTGTTCGCTCCCCACGCTTTCGCTCCTCAGCGTCAGTTCCGGCCCAGACCACCGCCTTCGCCACCGGTGTTCCTCCTGATATCTGCGCATTTCACCGCTACACCAGGAATTCCGTGGTCCCCTACCGGACTCTAGCCATGGCAGTATCGAGTGGCCGCTCCAGGTTGAGCCTGAAGTTTTCACACCCGACTTGCCAAGCCGCCTACGAGCTCCTTATGCCCAATTCGTGAG
+
CCCCCGGGGGGGGGGGGGGGGGGGGGGGGGGGGGGGGGGGGGGGGFGGGGGGGGGGGGEGGGGGGGGGGGGGGGGGGGGGGGGGFGGDFEGGGGGGGGGGCGGGGGGGGGGGGDGBDGGGGGGGGGGGFGGGGGGDFFGDFGEFGFDFGFGGBCFFF6CFEGF7CFG>AFFFFFFF>AFFDDFFAFG;6<FFFCGGFE@EC=@@B@;>;EF@EFFC7<BFF1(.3*>70*:)):4)02)(,)43310:
@M00200:205:000000000-AKKM3:1:1101:13023:9457 2:N:0:1
TACCAGGGTATCTAATCCTGTTTGCTCCCCACGCTTTCGCGTCTCAGCGTCAGTATCCGACCAGGGGGCCGCCTTCGCCGCAGGTGTTCCTCCCGATATCTACGCATTTCACCGCTACACCGGGAATTCCACCCCCCTCTTCGGTACTCTAGCTTGCCAGTTTCATGCGCACTTCCCCGGTTGAGCCGGGGGATTTCACACATGACTTAACAAACCGCCTACACGCCCTTTACACCCACTTCGTGAG
+
CCCCCGGGGGGGGGGGGGGGGGGGGGGGGGGGGGGGGGGGGGGGGGGGGGGGGGGGGGGGGGGGGGGGGGGGGGGGGGGGGGGGGGGGGGGGGGGGGGGFGGGGGGGGGGGGGGGFGGGGGGGGGDGGGGGGGGGCGFGFFGGDGFGFGFGGGGGFFGGFGGCCCBFGAGFFFFFFFFGFEGDFFGGFBDE:B5:DFFGF?FF?ABFADFFFBBGGFGFBFBFF?E>C7C?44><1??2892??B7:
@M00200:205:000000000-AKKM3:1:1101:14062:9461 2:N:0:1
TACTGGGGTATCTAATCCTGTTCGCTCCCCACACTTTCGCTCCTCAGCGTCAGGTAATGCCCAGAGAACCGCCTTCGCCACCGGTGTTCCTCCTGATATCTGCGCATTTCACCGCTACACCAGGAATTCCGTTCTCCCCTGCATACCTCTAGTCTGCCCGTATCGAAAGCAAGCGCCGTGTTAAGCACGGCGTTTTCACTCCCGACGCGACAAACCGCCTACGAGCCCTTTATACCCAGTTCGTGAGGGAT
+
CCCCCGGGGGGGGGGGGGGGGGGGGGGGGGGGGGGGGGGGGGGGGGGGGGGGGGGGGGGGGGGGGGGGGGGGGGGGGGGGGGGGFGGDGGGGGGGGGGGGGGFGGGGGGGGGGGGFGFGGGGGGGGGGGGGF?FGFGFGFFFGFGF?EGFGGGGFFFFG>EGFGDFGGEGFFFDF5BFGEEFGGFGGFFDEDD:CGF?CFFBB@>>BBFFF>@@GG>GFFFFF@0E>FCFDAFAAFF23:)44:?:((-8,
@M00200:205:000000000-AKKM3:1:1101:3124:9462 2:N:0:1
TACACGGGTATCTAATCCTGTTTGCTCCCCACGCTTTCGAGCCTCAGCGTCAGTAATGGACCAGTATGTCGCCTTCGCCACTGGTGTTCTTCCGAATATCTACGAATTTCACCTCTACACTCGGAGTTCCACATACCTCTTCCATACTCAAGATAGCCAGTATCAAAGGCAATTCCAAGGTTGAGCCCTGGGCTTTCACCTCTGACTAAACTATCCGCCTACGCTCCCTTTATACCCAGTTCGTGAGCGAT
+
CCCCCGGGGGGGGGGGGGGGGGGGGGGGGGGGGGGGGGGGFGGGGGGGGGGGGGGGGGGGGGGGGGGGGGGGGGGGGG7FGGGGGGGGGGAEFFGGGGGGGGFFF?FFGGGGGGGFDFGFGGGGCEGGGGGGGGGGGFG*9@,=;+=DGFDFBACD9DDFGGFGFFFG5FFFFFFBFD??DFFG?EC56+8:*@CF<0C8@DBCAE*7:)@7*>EEFFFFDBAA/13@C7:475*/<5276*(/(7>((.,
@M00200:205:000000000-AKKM3:1:1101:7955:9485 2:N:0:1
TACGCGGGTATCTAATCCTGTTTGCTCCCCACGCTTTCGAGCCTCAGCGTCAGTAATGGACCAGTATGTCGCCTTCGCCACTGGTGTTCTTCCGAATATCTACGAATTTCACCTCTACACTCGGAGTTCCACATACCTCTTCCATACTCAAGATAGCCAGTATCAAAGGCAATTCCAAGGTTGAGCCCTGGGCTTTCACCTCTGACTAAACTATCCGCCTACGCTCCCTTTAAACCCAGTTCGTTAGAAAC
+
CCCCCGGGGGGGGGGGGGGGGGGGGGGGGGGGGGGGGGEGFGGGGGGGGGGGGGGGGGFGGGGGGGGGGGCFGGGGGGGGGGGGGGGGGGGGGGGGGGGGGGGGGGGGGGGGFFGFGGFGFGFG>+@FGGFFFGC>@BFFFGGFFFGB?+@6=DG59EGFF=D9DFG89F?DFE?FF+35>FFG*<F?FF+5;@EGFEFE5@=5E5>?:BFFE*?:);5)/5/:5CAC*:B6/**0=1<(.7(,((()))(
@M00200:205:000000000-AKKM3:1:1101:12919:9486 2:N:0:1
TACAGGGGTATCTAATCCTGTTCGCTCCCACACTTTCGCTCCTCAGCGTCAGGTCATGCCCAGAGAACCGCCTTCGCCACCGGTGTTCCTCCTGATATCTGCGCATTTCACCGCTACACCAGGAATTCCGTTCTCCCCTGCATACCTCTAGTCTGCCCGTATCGAAAGCAAGCCAGGTGTTAAGCACCTGGTTTTCACTCCCGACGCGACAAACCGCCTACGAGCCCTTTACGCCCAATTCGTGAGCGATC
+
CCCCCGGGGGGGGGGGGGGGGGGGGGGGGGGGGGGGGGGGGGGGGGGGGGGGFGGGGGGGGGGGGGGGGGGGGGGFGFFFGG>FGGGGGGFGGGGGGGGGGGGGFGCFGGGGGGGEGBFFGGEGCFEDCDDFGGGGGFGFFGG?EFGEGFCGFGGFFGD?EGFGDFDGFF?C?DFFFFFFCCDDFFGFFGEFFGGFFF7A=BBFF9@B@FB18?GE>D:<=72>0E>5>C<)46(78116<:8?F?(4((-
@M00200:205:000000000-AKKM3:1:1101:17622:9523 2:N:0:1
TACGAGGGTATCTAATCCTGTTTGCTCCCCACGCTTTCGAGCCTCAGCGTCAGTAATGGACCAGTATGTCGCCTTCGCCACTGGTGTTCTTCCGAATATCTACGAATTTCACCTCTACACTCGGAGTTCCACATACCTCTTCCATACTCAAGATAGCCAGTATCAAAGGCAATTCCAAGGTTGAGCCCTGGGCTTTCACCTCTGACTAAACTATCCGCCTCCGCTCCCTTTAAGCCCAGTTCGTGAG
+
CCCCCGGGGGGGGGGGGGGGGGGGGGGGGGGGGGGGGGGGGGGGGGGGGGGGGGGGGGGGGGGGGGFGGGGGGGGGGGGGGGGGGGGGGGGGGGCFEFGGGGGGGGGGFGGGGGGFGDGFFGGGGGEFGGGGGGFFFDFEFFGFGBGFGFC?GDFBFGGFFGFGFFGGFGFFFFF?F7=DFGGDBFGFFG?56FGGFEGFC@E)78=A==B7AEGCAGA5))0?>CDFD:=4*.8;B7(6*92@=(5
@M00200:205:000000000-AKKM3:1:1101:21273:9553 2:N:0:1
TACGAGGGTATCTAATCCTGTTCGCTCCCCACACTTTCGCTCCTCAGCGTCAGGTAATGCCCAGAGAACCGCCTTCGCCACCGGTGTTCCTCCTGATATCTGCGCATTTCACCGCTACACCAGGAATTCCGTTCTCCCCTGCATACCTCCAGTCTGCCCGTATCGAAAGCAAGCCAGGTGTTAAGCACCTGGTTTTCACTCCCGACGCGACAAACCGCCTACGAGCCCTTTAAGCTCAGTCCGTGCGCGAT
+
CCCCCGGGGGGGGFGGGGGGGGGGGGGGGGGGGGGGGGGGGGGGGGGGGGG>FGGFGGGGGGFAGD@EF@FGGGGGGGGGGGDGFFFGGGGGGGG9FEFGGGGGGGEGGGGGGGGFGD9FGGF7+EFGGGGGGFFGFFEFFGGDFFGFGFD=EGGFFEGFECDFFFC>BGFFABFF?5;ACGF@AFGFFGGFFFF;B*=8A0::A@FB2(3(6(;86DA(1305;G)9>7><)9A)<<(4)52(-(((-,(
@M00200:205:000000000-AKKM3:1:1101:9137:9556 2:N:0:1
TACAGGGGTATCTAATCCTGTTTGCTACCCACGCTTTCGAGCCTCAGTGTCAGTTACAGTCCAGAGAGCCGCTTTCGCCACCGGTGTTCCTCCATATATCTACGCATTTCACCGCTACACATGGAATTCCACTCTCCTCTACTGCACTCAAGTCTAACAGTTTCCAATGCACACAATGGTTGAGCCACTGCCTTTTACATCAGACTAATTAAACCACCTGCGCTCGCTTTAAGCCAAGTTCGTGAG
+
CCCCCGGGGGGGGGGGGGGGGGGGGGGGGGGGGGGGGGGGGGGGGGGGGGGGGGGGGGGGGGGGGGGGGGGGGEGGGGGGGGGGGGGGGGGGGGGGGGGGGGGGGGGGGGGGGGGFGGGGGDFFGFGGGGGGGGG8EFFFFGGFGFGBD9==ED8DDFGBDFFGEFFGFGFFFFF5DFFDEE6DFFGFFDEFFEFGFEFFEFFF@<*1;CCE*:8D=7@CC>935*:*@G:<84;(,(07@>@2B>
@M00200:205:000000000-AKKM3:1:1101:4351:9564 2:N:0:1
TACGAGGGTATCTAATCCTGTTTGCTCCCCACGCTTTCGAGCCTCAGCGTCAGTAATGAGCCAGTGTGTCGCCTTCGCCACTGGTGTTCTTCCGAATATCTACGAATTTCACCTCTACACTCGGAGTTCCACACACCTCTCTCATACTCAAGACACCCAGTATCAAAGGCAATTCCGAGGTTGAGCCCCGGGATTTCACCCCTGACTTAAATGTCCGCCTACGCTCCCTTTCCACCCAGTTCGTGAG
+
CCCCCGGGGGGGGGGGGGGGGGGGGGGGGGGGGGGGGGDGFGGGGGGGGGGGGGGGGGGGGGGGGGGGGGGGGGGGGGGGGGGGGGGGGFGGGGGEGGGGGGGGGGGGGGGGFGGFGGGGGGGG@GGFGGGGGGDGDFGFFGGFGFGBDF,?B=DFFGGFG8D9;DGDFGF<DFFF6>C5FDFDCFGFFDEB@>FGFEFFDABDFFF4A4A<ECCE@CBFFFFA5=>FDGF)7?E@@;?3C<?FD@;
@M00200:205:000000000-AKKM3:1:1101:9834:9572 2:N:0:1
TACCAGGGTATCTAATCCTGTTTGCTACCCACACTTTCGAGCCTCAACGTCAGTTACAGTCCAGTAAGCCGCCTTCGCCGCTGGTGTTCTTCCATATATCTACGCATTCCACCGCTACACATGGAGTTCCACTTACCTCTACTGCACTCAAGTTAACCAGTTTCCAATGCCTTTCCGGAGTTGAGCTCCGGTCTTTCACATCAGACTTACTTAACCGTCTGCGCTCGCTTTATACCCAATTCGTGAGAGTT
+
CCCCCCDGGGGGGGFGGGGFGGGGGGGGGGGGDEGGGGG8FGGGGGGGGGGGGGGGGGGGGGFGFEF@FGGGGGGG?GGGGGGGGGGGGC=FFGGGGGCAFDGFGGGGGGGGGGGADEEG9AB85,>@FFGGGGFFGFGFFFGFGFFDGBFFGGGBFG?DDGBFEFFG?F?DFFFFF*+3@=+=DF,:DDG55@FFFFGFFFF**0:>E**;;*,55;5):6):7885*C=**155B3(56C0/1(/)3))
@M00200:205:000000000-AKKM3:1:1101:16136:9582 2:N:0:1
TACGGGGGTATCTAATCCTGTTTGCTCCCCACGCTTTCGAGCCTCAGCGTCAGTAATGGACCAGTATGTCGCCTTCGCCACTGGTGTTCTTCCGAATATCTACGAATTTCACCTCTACACTCGGAGTTCCACATACCTCTTCCATACTCAAGATAGCCAGTATCAAAGGCAATTCCAAGGTTGAGCCCTGGGCTTTCACCTCTGACTAACCTATCCGCCTACGCTCCCTTTAACCCCAGTTCGTGAGATAT
+
CCCCCGGGGGGGGGGGGGGGGGGGGGGGGGGGGGGGGGGGGGGGGGGGGEGGGGGGGGGGGGGGGGGGGGGGGGGGGGGGGGGGGGGGGGGFFGCGGGGFFGGGDCFFFFGGGGG9FFGGGGGDFECDFCEFGFGFGFGFFFGFGFFEGDCDDD+<DGGFGGEGFCGGFGFBAEFFF?FFBE60@A7?9C5C57EF>=@@C5==4;6:@4)>=69D>CADFB>A2?)92:)9?)7?C(,./<???114///
@M00200:205:000000000-AKKM3:1:1101:24609:9583 2:N:0:1
TACACGGGTATCTAATCCTGTTTGCTCCCCACGCTTTCGCGCCTCAGCGTCAGAACCGGACCAGACAGCCGCCTTCGCCACTGGTGTTCTTGCGAATATCTACGAATTTCACCTCTACACTCGCAGTTCCGCTGTCCTCTTCCGGTCTCAAGTCTCCCAGTATCGAAGGCAATTCTGTGGTTGAGCCACAGGCTTTCACCCCCGACTTAAAAGACCGCCTACGCGCCCCTTATACCCAATTCGTGAT
+
CCCCCGGGGGGGGGGGGGGGGGGGGGGGGGGGGGGGGGGGGGGGGGGGGGGGGGGGGGGGGGGGGGGGGGGGGGGGGGGGGGGGGGGGGGGGGGGGGGGGGGGGGFGGGGGGGGFFGGGGFGGGGGGGGGGGGGGDF9ADFDFBGFGFGFDFFGCFFGGAFGC7>?F6?FF9FFFFFFGFFGCGFGGAFFCFFGGCACDE25559@@DF<CE<1C=15>@FDD:6EFD)1:))4)6<<<?4<?F??0
@M00200:205:000000000-AKKM3:1:1101:28369:9587 2:N:0:1
TACTGGGGTATCTAATCCTGTTTGCTCCCCACGCTTTCGAGCCTCAGCGTCAGTAATGGACCAGTATGTCGCCTTCGCCACTGTGTTTCTTCGGAATATCACCGATTTTCCCCTTTAAACTCGAGGTTCACCATACCCTTCCCTTCCTCAGATTAGCCGTATTCAAAGCAATTTCAAAGTTGAGCCCCTGGGCTTTCCCTCCTACCAAAACTATCCACTAACGCTCCCTTAAATCCAGTTCCGTAGAGAAC
+
CCCCCGGGGGGGGGGGGGGGGGGGGGGGGGGGGGGGGGGGFGGGGGGGGEGGGGGGGGGGGGGGGGGGGGGGGGGGGDGEEGGAA@F8,@4E,,@,4,,,,4,,8+4=;,4E49,*3,,9;=C,++@8F,,92,+@,*,0*4,+,*+*+5,+4+++5,+3++)6C;+6*@**5*5+?+65C@90*@D**+9*0;@78*<01))**)):5)0)0*7,*4+))))*-49;F?)8**9>,*0*/*/0((6**/.
@M00200:205:000000000-AKKM3:1:1101:15998:9594 2:N:0:1
TACTGGGGTATCTAATCCTGTTTGATCCCCACGCTTTCGTGCCTCAGTGTCAATACAAGCATAGTGAACTGCCTTCGCAATCGGTGTTCTATTACATATCTAAGCATTTCACCGCTACATGTAATATTCCATCCACCTCTACTTGATTCAAGCTAAGCAGTATCAATGGCAGTTTCGGAGTTAAGCTCCGAGATTTCACCACTGACTTACAAAGCCACCTACGCACCCTTTACACCCAGTTCGTGAG
+
CCCCCGGGGGGGFGFGGGGGGGGGGGGGGGGGGGGGGGGGGGGGGGGGGGGGGGGGGFGGGGGGGGGGGGGGGGGGGGGGGFGFGGGGGGAFGGGGGGGGGGGGFGFGGGGGFGGEDGGGGFGEGGGGADGGFGGGFFGFFGGFGFGFGF88ECFFFGFFGFFGE?F8DFFADE?FD>D5CGG=DDDDFG+03@A?DEGBDDEBEFBEEFBE:0>68:A)85@>DG5;CC@EFEF2CDD7*:4<5((
@M00200:205:000000000-AKKM3:1:1101:8322:9595 2:N:0:1
TACCGGGGTATCTAATCCTGTTTGCTCCCCACGCTGTCGCGCCTCAGTGTCAGTAACTGCCCAGCAGGTCGCCTTCGCCACCGGTCTTCTTCCGGATCTCTACGCATTCCACCGCTACACCCGGAATTCCACCTGCCTCTACAGTCCTCAAGTCCGACAGTTTGCACGGCAGACCCGGGGTTGAGCCCCGGGCTTTCACCACACACTTATCGAACCACCTACGCGCCCTTTATACCCAGTTCGTCATAGCT
+
CCCCCGGGGGGGGGGGGGGGGGGGGGGGGGGGGGGGGGGGGGGGGGGGGGGGGGGGGGGGGGGGGGGGGGGGGGGGGGGGGGGGGGGGGGGGGGEGGGGGGGGGGGDGGGGFF+@BDGGGGGGGGGGGGCFGGGGGGFGFFGGF,;FDGFFFFGGFFGGFGGCD@FGGAGFFFFFFFFDEGGGGFGGFF4CEEGGGFFG<@D@F(88@CCE6DBGGFGFF3:059EEG)97<))-68,.:)6:6(,()),)
@M00200:205:000000000-AKKM3:1:1101:21326:9595 2:N:0:1
TACTAGGGTATCTAATCCTGTTTGCTCCCCACGCTTTCGAGCCTCAGCGTCAGTAATGAGCCAGTGTGTCGCCTTCGCCACTGGTGTTCTTCCGAATATCTACGAATTTCACCTCTACACTCGGAGTTCCACACACCTCTCTCATACTCAAGACACCCAGTATCAAAGGCCATTCCGAGGTTGAGCCCCGGGATTTCACCCCTGACTTAAATGTCCGCCTACGCTCCCTTTAAACCCAATTCGTGAGAGAC
+
CCCCCGGGGGGGGGGGGGGGGGFGGGGGGGGGGGGGGGGGGGGGGGGGGGGGGGFGGGGGGGGGGGGGGGEGGGGGGGGGGGGGGGGGGGGGGGGGGGGGGGGFGGGGGGFGGGGFGGGGGGG7+@EGGGGFGGCGGFGFFGGFGFGFGFFDFDFFDEFFG8DGFBDDB=*:FEFF?>D*CEGFFGG?>DGEBEGC+*@@CFFFFFEE;*:E4AFGFDBDD3(/6?EGG7))167@@3@FFF(/2((134(
@M00200:205:000000000-AKKM3:1:1101:17524:9601 2:N:0:1
TACCGGGGTATCTAATCCTGTTTGCTCCCCACGCTTTCGAGCCTCAGCGTCAGTAATGGACCAGTATGTCGCCTTCGCCACTGGTGTTCTTCCGAATATCTACGAATTTCACCTCTACACTCGGAGTTCCACATACCTCTTCCATACTCAAGATAGCCAGTATCAAAGGCAATTCCAAGGTTGAGCCCTGGGCTTTCACCTCTGACTAAACTATCCGCCTACGCTCCCTTTATACCCAATTCGTGAGCGAT
+
CCCCCGGGGGGGGGGGGGGGGGGGGGGGGGGGGGGGGGGGGGGGGGGGGGGGGGGGGGGGGGGGGGGGGGGGGGGGGGGGGGGGGGGGGGGGGGGGGGFGGGGGGFGGGFGGGGGFGFGGGGGGCGEGGCFGGFGGGFGEFGGFGFGEGFFGGDF5DFFBFG7=F7FG686DFFFFFFCDFDG?*@E<ACF?FCFDFEGEFFFF@ECE555=CEFG5F>=)-<B2ADG9:>*8@?CFE=B44@>262(.3(
@M00200:205:000000000-AKKM3:1:1101:22850:9615 2:N:0:1
TACGGGGGTATCTAATCCTGTTCGCTCCCCACGCTTTCGCTCCTCAGCGTCAGTATCGGCCCAGAGACCCGCCTTCGCCACCGGTGTTCCTCCTGATATCTGCGCATTTCACCGCTACACCAGGAATTCCAGTCTCCCCTACCGAACTCCAGCCCACCCGTATCGTCCGCAAGCTTGAGGTTGAGCCCCAAGTTTTCACGGACGACGCCATGAGCCGCCTACGAGCTCTTTAAACCCCATTCGTGAGCGAT
+
CCCCCGGGGGGGGGGGGGGGGGGGGGGGGGGFGGGGGGGGGFGGGDGGDFGGGGFGGGGGCFGGGGGGGGGGGGGGGGGGGGGGGGEGGGFFFG8FGGGGGGGGEEGGFGGGFGDBGG8FFFGGGDCCFFGGGGGG8DEDFDGDGFGFFFFCGFGFEGGAE*4?AFFEDE)9DDFFFF<ACF8FFGGFDGDFF7@CFEGF;;901(-7(482)8EF(1;6<?151:@FD7>A)57?*(4<DFFFFFF((((
@M00200:205:000000000-AKKM3:1:1101:20075:9628 2:N:0:1
TACCGGGGTATCTAATCCTGTTCGCTCCCCACACTTTCGCTCCTCAGCGTCAGGATATTCCCAGAGAACCGCCTTCGCCACCGGTGTTCCTCCTGATATCTGCGCATTTCACCGCTACACCAGGAATTCCGTTCTCCCCTGAATACCTCTAGTCTGCCCGTATCGGAAGCAAGCCAGGTGTTAAGCACCTGGTTTTCACTCCCGACGCGACAAACCGCCTACGAGCCCTTTATACCCAATTCGTGAG
+
CCCCCGGGGGGGGGGGGGGGGGGGGGGGGGGGGGGGGGGGGGGGGGGGGGGGGGGGGGGGGGGGGGFFGGGGGGGGGGGGGGGGGGGGGGGGGGGGGGGGGGGGGGGGGGGGGGGFGGGGGGGGGGGGGGFGDGGFFFGDFGCFGFFEGFGGGGGFFFFEGGFGFAGEFGFEFCFFF>CFGGGFFGGFACGF;:CC9CGEEF>=>@@BFFF>9@FC95>?(5<B8EBGGFB2>AB)<>BF5)8::B0
@M00200:205:000000000-AKKM3:1:1101:28019:9643 2:N:0:1
TACTAGGGTATCTAATCCCGTTTGCTACCCTAGCTTTCGTGCCTCAGCGTCAGTGTCAGCCCAGCAACCCGTCTTCACCTCAGGTGTTCCTCTTGATATCTACGCATTTCACCGCTACACCAAGAATTCCGATTGCCCCTTCTGCACTCTAGCACGACAGTATCAGTTGACCGTTTAAGGTTAAGCCTTAAGATTTCAAAAGTGACTTGACGCGCCGCCTACGCACCCTTTAAACCCAGTTCGGAAGACAT
+
C<CCCFFCC@EGFFFF<<ECFE@FGGG<FFFFGGGFGCFFG7FDFGG@FCFGGFEFGGGGGG88FEGGGGGGGGGGG9EF<F@?ECCCGGGGEGGFGGGGGCFF@E@C8FCEECC9DFGGGF,>AFCGGGFGGCGGADEFFGGFDFFDF+BFGGFBB6?5=FB@EFGG7=FFFA>FDFG5D9@F+=F6;D=D7DEG@;,1*)3*;0CACE5==)@C)*/))05/(*0***.49837821.7<0(((.8(.)
@M00200:205:000000000-AKKM3:1:1101:11871:9651 2:N:0:1
TACGAGGGTATCTAATCCTGTTTGCTCCCCACGCTTTCGAGCCTCAGCGTCAGTAATGGACCAGTATGTCGCCTTCGCCACTGGTGTTCTTCCGAATATCTACGAATTTCACCTCTACACTCGGAGTTCCACATACCTCTTCCATACTCAAGATAGCCAGTATCAAAGGCAATTCCAAGGTTGAGCCCTGGGCTTTCACCTCTGACTAAACTATCCGCCTACGCTCCCTTTACACCCAATTCGTGCG
+
CCCCCGGGGGGGGGFGGGGGGGGGGGGGGGGGGGGGGGGGGGGGGGGGGGGGGGGGGGGGGGGGGGGGGGGGGGEFGGGGGGGFGGGGGGGGGGGGGGGGGGGGGGFFFGGGGGGBGGGGGGGEGCEGGGGGGGGGGFC8?FGFGFGFDDD?DFDFDGGFEGFGFFGGBGF<BEF7CFD5CEFGFFD?FGGFAGGGFFGEEFFEEF5*6):76;E8ACBA2)/*-:BFC8;*45*(*-((14>5((.
@M00200:205:000000000-AKKM3:1:1101:21465:9657 2:N:0:1
TACCAGGGTATCTAATCCTGTTTGCTCCCCACGCTTTCGCGCCTCAGCGTCAGTTACAGTCCAGAGAGCCGCCTTCGCCACTGGTGTTCCTCCACATCTCTACGCATTTCACCGCTACACGTGGAATTCCGCTCTCCTCTTCTGCACTCAAGTCTCCCAGTTTCCAGTGCGTCACGGGGTTGAGCCCCGCACTTACACACCAGACTTAAGAAACCGCCTGCGCGCGCTTTATGCCCACTTCGTGATCGATC
+
CCCCCGGGGGGGFGGGGGGGGGGGGGGGGGGGGGGGGGGGGGGDFGGGGGGGGGGGGGGGGGGGGGGGGGGGGGGGGGGGGGGGGGGGGGGGGGGGGGGGGFFFGGGGGGGGGC=ADGDGGGGGCEFGGGGGGGGGFDFFFGGFGFGFGFDFGGGFFGGF?FFGEFFGDFFFE@E>55+@EDDGFGGFBG*@EGF+099>DDBB>><ECE*6>DGG@D>(,,(8;87/C3<A<AABF(().8?10(),(4.
@M00200:205:000000000-AKKM3:1:1101:27499:9660 2:N:0:1
TACTCGGGTATCTAATCCTGTTTGCTCCCCACGCTTTCGCACCTCAGCGTCAGAAATGACCCAGCAAGTCGCCTTCGCCACTGGTGTTCCTCCGAATATCTACGAATTTCACCTCTACACTCGGAATTCCACTTGCCTCTGTCATCCTCGAGATCGGCAGTATCAAAGGCAGTTCCAGAGTTGGGCTCTGGGATTTCACCCCTGACTTACCTATCCGCCTACGTGCGCTTTAATCCCAGTTCGTGAG
+
<CCCCGDGGGGGGGGGGGFGGGGGGGGGGGFGGGGGGGGGEEGGGGGGGGGGGGGGGGGGGGGGGGGGGGGGGGGGGGGGG?FGEGGDGGGGGGGGGGGGGFGGEFGGGGGFGGGFGGGGGGGGGGFGGGGGGGGGGFG<DFGFFFGFGFEGGGGFFGG?FDDGFFFGFGF9*;DFBF?DFCG75?6?FC96ACFGA5;60:8=CCCC48@EEFGGFGF2<59A(=5:D*2/>*..5;4;EED<;E0
@M00200:205:000000000-AKKM3:1:1101:2432:9662 2:N:0:1
TACTCGGGTATCTAATCCTGTTTGCTCCCCACGCTTTCGAGCCTCAGCGTCAGTAATGGACCAGTATGTCGCCTTCGCCACTGGTGTTCTTCCGAATATCTACGAATTTCACCTCTACACTCGGAGTTCCACATACCTCTTCCATACTCAAGCTAGCCAGTATCAAAGGCAATTCCAAGGTTGAGCCCTGGGCTTTCACCTCTGACTAAACTATCCGCCTACGCTCCCTTTAAACCCGATTAGTGCGATAT
+
CCCCCGGGGGGGGGGGGGGGGGGGGGGGGGGGGGGGGGGGGGGGGGGGDEGGGGGGGGFGGGGGGGFFGFFGGGGGGGGGGGGGGCEGGGFAFGFGGFGGGGCGGGC7ED;DFGGFGGGGGGGEECCEGG;EGGGFFFGFFGG7E@DEDDFF,=FFFGGFD9DD>DFFFGDB*>9;;;60CAFF*6=@:D6*97@DF@C8@@*:E7C=CFBC*3@:=FB88@2AA;*;9;>EC4;:E((/-(774*-((((
@M00200:205:000000000-AKKM3:1:1101:7460:9664 2:N:0:1
TACTCGGGTATCTAATCCTGTTTGCTCCCCACGCTTTCGCGCCTCAGCGTCAGTGATGGACCAGTATGTCGCCTCCGCCACTGGTGTTCTTCCGAATATCTACGAATTTCACCTCTACACTCGCAGTTCCGCTGTCCTCTTCCGGTCTCAAGCCAACCAGTATCGAAGGCAATTCTGTGGTTGCGCCACCGGCTTTCACCCCCGACTTAATCGGCCGCCTACGCGCCCTTTCTGCACAGTTCGTGAGAGCC
+
CCCCCGGGGGGFGGGGGGGGGGFGGGGGGGDGGGFGGGGGGGGGGGGGGGGGGAC<CFCFGGGGCF9A@@@BEG,FEEEEGGC8CEGEFGEGGGGG:D;FGGFGEEFF;;DGFGC??FFGACFG=EG=A=8EGGD9EBF9D4=5>?>=D9,+6=D6D86:==>ED?6C5D6=A6BFFFC*@D>+3@:BE*@B4EED4*=6=A8((0-5**197(:86D>D(/6B>EED77424:94:4()-)-,:>())((
@M00200:205:000000000-AKKM3:1:1101:14072:9677 2:N:0:1
TACAAGGGTATCTAATCCCGTTTGCTCCCCACGCTTTCGCGCCTCAGCGTCAGGAATTGCCCAGAGACCCGCCTTCGCCACCGGTGTTCCTCCCGATCTCTACACATTTCACCGCTACACCGGGAATTCCAGTCTCCTCTGCAATCCTCAAGAACGGCAGTTTCGATCGACGTTCTTCGGTTGAGCCGAAGGATTTCACGACCGCCTTGCCATTCCGCCTACGCGCCCTTTATACCCTATTCGTGAGTGAT
+
CCCCCGGGGFGGGGGGGGGGFGGGGGGFGGGGGGE7FGGGGGGGGGFCFCFGGGFGGGGGGGGGGGGG@FEGEFCEFGGGGGGGGGGGGG8FGGGEEGGFGGGGGGGGGGEGGCGBDGCEDGGGC=EFGGGG@CFGGFGFFGDDFFFEGFGGFDGF54?5D8;F=*5893903=FFFFGFGEGFAF9?4CC>FFGGF?C=?B12(((33464C;<;83)((.3>9=BD)5449-468)436:<?146)-.)
@M00200:205:000000000-AKKM3:1:1101:8930:9678 2:N:0:1
TACACGGGTATCTAATCCTGTTCGCTCCCCACACTTTCGCTCCTCAGCGTCAGGTCATTCCCAGAGAACCGCCTTCGCCACCGGTGTTCCTCCTGATATCTGCGCATTTCACCGCTACACCAGGAATTCCGTTCTCCCCTGAATACCTCTAGTCTGCCCGTATCGGAAGCAAGCGCCGTGTTAAGCACGGCGTTTTCACTCCCGACGCGACAAACCGCCTACGAGCCCTTTAAACCCAGTTCGTGAGCGCT
+
CCCCCGGGGGGGGGGGGGGGGGGGGGGGGGGGGGGGGGGGGFGGGGGGGGGGGGFGGGGGGGGGGGGGGGGGGGGGGDGGGGGGGGGGGGGGGGGGFGGGGGGGGGEGGGGGGGGFGGGGGGGGFFGGGGGGGGGEFFCDFGFFGFFFGFFGGGGFFGGBGGDGFFGEEGACFFEFFFGFGGGG>CFFFCGFFGGGFFGFF(-526@FB>FFFFGCBCB:::173E@G97445)),;,87<9?<:(3((((
@M00200:205:000000000-AKKM3:1:1101:19793:9695 2:N:0:1
TACAGGGGTATCTAATCCTGTTCGCTCCCCACACTTTCGCTCCTCAGCGTCAGGTCATTCCCAGAGAACCGCCTTCGCCACCGGTGTTCCTCCTGATATCTGCGCATTTCACCGCTACACCAGGAATTCCGTTCTCCCCTGAATACCTCTAGTCTGCCCGTATCGGAAGCAAGCGCCGTGTTAAGCACGGCGTTTTCACTCCCGACGCGACAAACCGCCTACGAGCCCTTTATACCCAGTTCGTGAG
+
CCCCCGGGGGGGGGGGGGGGGGGGGGGGGGGGGGGGGGGGGFGGGGGGGGGGDGGGGGGGGGGGGGGGGGGEGCFGGGGGGGGGGGGGGGGGGGGFGGGGGGGEFEGGGGGGGGGADGGGGGGGGGGGGGGGGGGGGFGDFGDFGFGEGFGGGGGFBFGBE68F=AC?>GFEFDFFDEGFEEGD6DGFF7E?E=C?85CCFFFFD@BF@FFF@DGGBGD2(11>08>CD94>29-6C?((.4:-023
@M00200:205:000000000-AKKM3:1:1101:23823:9710 2:N:0:1
TACTAGGGTATCTAATCCTGTTTGCTCCCCACGCTTTCGAGCCTCAACGTCAGTTACTGTCCAGCAAGCCGCCTTCGCCACTGGTGTTCCTCCTAATATCTACGCATTTCACCGCTACACTAGGAATTCCGCTTGCCTCTCCAGCACTCCAGCCTAACAGTTTCCAAAGCAGCTCCCGGGTTGAGCCCGGGTATTTCACTTCAGACTTGCTATGCCGTCTACGCTCACTTTAAGCCCAGTTCGTGAG
+
CCCCCGGGGGGGGGGGGGGGGGGGGGGGGGGGGGGGGGGGGGGGGGGGGGGGGGGGGGGGGGGGGGGGGGGGGGGGGGGGGGFGGGGGGGGGGGGGGGGGGGGGGGGGGGGGGGGFGGGGGD@FF;FGGGGGGGGGGFGFFGGFGFGBFFEGGGGFFGGFFF9EFFGA?FFFFFFFFF>BEED7??FFDGGF*ACEEEGFFFFECB=EFFFECAEE>DB=2CD>@G;FG:B?E4@;F;D;437;;16
@M00200:205:000000000-AKKM3:1:1101:22179:9726 2:N:0:1
TACTAGGGTATCTAATCCTGTTTGCTCCCCACGCTTTCGCGCCTCAGCGTCAGAACCGGACCAGACAGCCGCCTTCGCCACTGGTGTTCTTGCGAATATCTACGAATTTCACCTCTACACTCGCAGTTCCGCTGTCCTCTTCCGGTCTCAAGCCAACCAGTATCGAAGGCAATTCTGTGGTTGAGCCACAGGCTTTCACCCCCGACTTAATCGGCCGCCTACGCGCCCTTTATGCCCATTCGTGAG
+
CCCCCGGGGGGGGGGGGGGGGGCGGGGGGGGGGGGGGGGGDGGGGGGGGGGGGGGGGGGGGGGGGGGGGGGGGGGGGGG:FEFGGGFFGGA?FGGGGGGGGGGFGGGGFGFGGGFFGGFGGFGGGGEGGGGGGEGFGFGFFCFAEAGFGFFG9???DEDADFEGF*AE?GFFAECFFFFFGFDGFGGFFGGFFCFGFCCB==@>@B@1CE?CD@GC;DB?7=DEFG7C304A2<A);3<2<A?:03
@M00200:205:000000000-AKKM3:1:1101:11312:9726 2:N:0:1
TACGCGGGTATCTAATCCGGTTTGCTCCCCACGCTTTCGCTCCTCAGCGTCAGGATAGGCCCAGAAAGCCGCCTTCGCCACTGGTGTTCCTCCCGATATCTACGCATTTCACCGCTACACCGGGAATTCCGCTTTCCTCTGCCCACCTCTAGCTCGCCAGTATCCGATGGCTCCTCCCAGTTGAGCCGGGAGATTTCACACCGGACTTAACGAACCGCCTACAAGCCCTTTAAGACCAGTTCGTGAG
+
CCCCCGGGGGGGGGGGGGGGGGGGGGGGGGGGGGGGGGGGGGGGGGGGGGGGGGGGGGGGGGGGGGGGGGGGGGGGGGGGGGGGGGGGGGGGGGGGGGGGGGGFG6BEFGCFGGGFGGGGGGEGFGGGGGGGDCFGGFGFFGFFGFGFGF,=F;FFFGGEGCEGFFGGBEFDFFFFFBGFGFGGFGGBA)5):6<@;)<?@@F@1>;)4)66(4EGBGFF(346<FFF>C7<A))5A319)6:?2(4
@M00200:205:000000000-AKKM3:1:1101:17460:9737 2:N:0:1
TACGCGGGTATCTAATCCTGTTTGCTCCCCACGCTTTCGAGCCTCAGCGTCAGTAATGAGCCAGTGTGTCGCCTTCGCCACTGGTGTTCTTCCGAATATCTACGAATTTCACCTCTACACTCGGAGTTCCACATACCTCTTCCATACTCAAGATAGCCAGTATCAAAGGCAATTCCAAGGTTGAGCCCTGGGCTTTCACCTCTGACTAAACTATCCGCCTACGCTCCCTTTATACCCAATTCGTGAG
+
CCCCCGGGGGGGGGGGGGGGGGGGGGGGGGGGGGGGGGGGGGGGGGGGGGGGGGGGGGGGGGGGGGGGGGGGGGGGGGGGGGGGGGFGGGGGGGDGGGGGGGGGGGGGGGGGGGGFGGGGGGGGDDGGGGGGGGGGGFGEFGGFGFGFGFGDFFFFFGFFGDEGFFGFFGFFFFFBFFG?FGG66CG??6795CCFF5;C@DFFFC4**)7AEFGG>C@ADB@F?EEGFFBEF<?CFEF8CFFFFE@
@M00200:205:000000000-AKKM3:1:1101:15199:9755 2:N:0:1
TACTGGGGTATCTAATCCCGTTTGCTCCCCTGGCCTTCGTGCCTCAGTGTCAGGAACTGCCCAGAGATCCGCCTTCGCAACTGGTCTTCCTCACGATATCTACGCATTTCACCGCTACACCGTGAATTCCGATCTCCTCTTCAGTCCTCGAGTCACGCAGTATCCGGTTCAATTTCGGGGTTGAGCTCCGAGATTTCACACCAGACTGGCCTCTCCACCTTCGCCCCCTCTATCACCAGTTCGTCAGACAC
+
C8CCCGFEF@EEF<FGGGGEFG8@<FGFFGG-<C<FGFGF8FGGGGGFDFGGGD6,EEFGGFGG8<,E<DCGGGGGFG7CECFGGFFFGGGG:F8==FGDGFFDGGGEGG,,,,@3=FGCGDE@CBFFGGG+CEGG89D7+,7<=9?;9:+=@D39:8=*=+CDDB>C*68*?;+DF*+3@EG76F,;?77B*@ECFEGEB=)-/<E359-1((6:68A@.056(485)*676.))5)/)).,(((())6(
@M00200:205:000000000-AKKM3:1:1101:21108:9763 2:N:0:1
TACTGGGGTATCTAATCCTGTTTGCTCCCCACGCTTTCGAGCCTCAGCGTCAGTAATGGACCAGTATGTCGCCTTCGCCACTGGTGTTCTTCCGAATATCTACGAATTTCACCTCTACACTCGGAGTTCCACATACCTCTTCCATACTCAAGATAGCCAGTATCAAAGGCAATTCCAAGGTTGAGCCCTGGGCTTTCACCTCTGACTAAACTATCCGCCTACGCTCCCTTTATGCCCAATTCGTGAGCGAT
+
CCCCCGGGGGGGGGGGGGGGGGGGGGGGGGGGGGGGGGGGGGGGGGGGGGGEGGGGGGGGGGGGGGGGGGGGGGGGGGGGGGGGGGGGGGGGGGFGGGGGGGGGGGGGGGGGGGGFGGGGGGFGF@EFFGGGGGGGGFGBFCGFGFGFGFE?=DFFBGFBFFFGEFGGFGFDFEFFFFFFFFGGFF@DBFDD9,;C?EFEB@EBEEAEE<CFFFGGFGF=AFA*<E5DDDBFA>C:CFFBEEFFF2(0/5(
@M00200:205:000000000-AKKM3:1:1101:18326:9763 2:N:0:1
TACTAGGGTATCTAATCCCGTTTGCTCCCCTGGCTTTCGCGCCTCAGCGTCAATACCGGTCCAGGATGCCGCCTTCGCCACCGATGTTCCTCCAGATATCTACGCATTTCACCGCTACACCTGGAATTCCACATCCCTCTCCCGGATTCGAGCCTGCCGGTCTCGGACGCAGTTCCCGGGTTGAGCCCGGGGATTTCACGTTCGACTTAGCAGGCCGCCTACGCGCCCTTTAAGCCCAATTCGTGAG
+
CCCCCGGGGGGGGGGGGGGGGGGGGGGGGGGGGGGGGGGGGGGGGGGGGGGGGGGGGGGGGGGGGGGGGGDGGGGGGGGGGGGGGGGCFGGGGGGGGCGGGGGGGGGGGGGGGGGFGGDFGFGGGFFGGCFFGGGGGFG5DEFFGFGFGFGGGDGFFDD*:?AGFFDGFG>BFEFFF>*:CEDFFCC>>GGFDGFDAEG@F@D3(:7?)>A9)(=C95>068?B>EDD)7)-)6458.:(.-37206
@M00200:205:000000000-AKKM3:1:1101:17898:9769 2:N:0:1
TACCCGGGTATCTAATCCTGTTTGCTCCCCACGCTTTCGCGCCTCAGCGTCAGTTACAGTCCAGAGAGCCGCCTTCGCCACTGGTGTTCCTCCACATCTCTACGCATTTCACCGCTACACGTGGAATTCCGCTCTCCTCTTCTGCACTCAAGTCTCCCAGTTTCCAGTGCGTCACGGGGTTGAGCCCCGCACTTAGACACCAGACTTAAGAAACCGCCTGCGCGCGCTTTAAACCCAATTCGTGAG
+
CCCCCGGGGGGGGGGGGGGGGGGGGGGGGGGGGGGGGGGGGGGGGGGGGGGGGGGGGGGGGGGFGGGGGGGGGGGGGGGGGGGGGGGGGGGGGGGGGGGGGGGGGGGGGGGGGGGFGGGGGGGGEFGGGGGGGGGGGFGFFGGFGFGFGFFGGGGFFGGFGGFGFFFGFGEFEAEEFFDEDGGGFFGFFGEFFG7CFBGFFFFFBF7CEFFCDFGG;DFDF9>>;859DD>)<7832(,)6::?:B
@M00200:205:000000000-AKKM3:1:1101:28235:9778 2:N:0:1
TACTAGGGTATCTAATCCTGTTTGCTACCCACGCTTTCGCACCTCAGTGTCAGTGTCAGTCCAGAAGGCCGCCTTCGCCACTGGTATTCCTCCCGATCTCTACGCATTTCACCGCTACACCGGGAATTCTACCTTCCTCTCCTGCACTCTAGCTTGACAGTTCCGGATGCCGTTCCCAGGTTGAGCCCGGGGCTTTCCCAACCGGCTTATCAAGCCACCTACGCGCACTTTATGCCCAGTTCGTGAG
+
CCCCCGGGGGGGGGGGGGGGGGGGGGGGGGGGGGGGGGGGFGGGGGGGGGGGGGGFGGGGGGGGGGGGGGGGGGGGGGGGDGGGGGGGGGGDGEGGGGGGCAAGGGGGGGGGGGGEGG8<DC8EDEFGF,=EGGGFD?FFFGC6FFDDFDGGGGFFBGGBGFEC5AG6DGBAB=FFAFF*@C+;AEGFDGGFFEGG+*41)7/9=B>2;EF*7<F5(253336B(:BDDF4:AFA7E>6:9<:((((
@M00200:205:000000000-AKKM3:1:1101:24647:9791 2:N:0:1
TACTGGGGTATCTAATCCCGTTTGCTCCCCTAGCTTTCGCGCCTCAGCGTCAGTTTTGGTCCAGGAAGCCGCCTTCGCCACCGGTGTTCCTCCGGATATCTACGCATTTCACCGCTACACCCGGAATTCCGCTTCCCTCTCCCAAACTCAAGTCCACCAGTTTTCCGTGCCATTCCTCAGTTGAGCCGAGGGATTTCACACGGGACTTAGTGAACCGCCTACGCGCCCTTTATACCCAATTCGTGAG
+
CCCCCGFGGGGGGGGGGGGGGGGGGGGGGGGGGGGGGGGGGGGGGGGGGGGGGGGGGGGGGGGGGGGGGGGGGGGGGGGGGGDGGGGGGGGGGGD=FGGGGGGGGGGDGGGGFCGFGGGGGGGGGGGGGGGGGGGGGFGFFGGFGFGFGFFCFGGFFCFFEFCGEFGG?E>AFFFBFFFFGGGGACG>>GEFFGFGF?CFEFF9(2=EECEEFEGCBGFF@,6>0?@G97)4<<<AF?B<<<::B>6
@M00200:205:000000000-AKKM3:1:1101:19654:9802 2:N:0:1
TACGGGGGTATCTAATCCTGTTTGCTCCCCACGCTTTCGAGCCTCAGCGTCAGTAATGAGCCAGTGTGTCGCCTTCGCCACTGGTGTTCTTCCGAATATCTACGAATTTCACCTCTACACTCGGAGTTCCACACACCTCTCTCATACTCAAGACACCCAGTATCAAAGGCAATTCCGAGGTTGAGCCCCGGGATTTCACCCCTGACTTAAATGTCCGCCTACGCTCCCTTTAAACACAGTTCGTGAG
+
CCCCCGGGGGGGGGGGGGGGGGGGGGGGGGGGGGGGGGGGGGGGGGGGGGGGGGGGGGGGGGGGGGGGGGGGGGGGGGGGGGGGGGGGGGGGGGGGGGGGGGGGGGGGGGGGGGGFGGGGGGGGGGGGGGGGGGDGGFGFFGGFGFGFGFGDFGGFFDGD@DE9AFGGFGFFFFFFFDGFGGGGFGC5>9EBBEFGFFGBB@DFFFFFF9CECEDF@DD?F@FD7?AF<>;EEEE382644>F<0:B
@M00200:205:000000000-AKKM3:1:1101:15371:9808 2:N:0:1
TACTGGGGTATCTAATCCTGTTTGATCCCCACGCTTTCGTGCCTCAGCGTCAATAATACCATAGTAAGCTGCCTTCGCAATCGGTGTTCTGTGACATATCTATGCATTTCACCGCTACTTGTCACATTCCGCCTACCTCTAGTATATTCAAGCTCATCAGTATCAAAGGCACTGCGATGGTTGAGCCACCGTCTTTCACCCCTGACTTACTAAGCCGCCTACGCACCCTTTAAACCCAATTCGTGAG
+
CCCCCGGGGGGGGGGGGGGGGGGGGGGGGGGGGGGGGGGGGGGGGGGGGGGGGGGGGGGGGGGGGGGGGGFGGGGGGGGGGGEGGGGGGGGGGGGGGGGGGGGGFGGGGFGGGCGFGGGGGFFFGGGGGFDGGGGGGFGFFGGFGFGFGFEFGGGFFGGFGGFGFFGGFGFDFFFE>FD>FED6DFFDDDDFFGGGF*@CDFFBBFEEF0;;C=ECBDF=559?ACEGGC:4C=E:EDB2==BBFE=
@M00200:205:000000000-AKKM3:1:1101:11700:9809 2:N:0:1
TACACGGGTATCTAATCCTGTTTGCTCCCCACGCTTTCGAGCCTCAGCGTCAGTAATGGACCAGTATGTCGCCTTCGCCACTGGTGTTCTTCCGAATATCTACGAATTTCACCTCTACACTCGGAGTTCCACATACCTCTTCCATACTCAAGATAGCCAGTATCAAAGGCAATTCCAAGGTTGAGCCCTGGGCTTTCACCTCTGACTAAACTATCCGCCTACGCTCCCTTTAAACCCAGTTCGTGAG
+
CCCCCGGGGGGGGGGGGGGGGGGGGGGGGGGGGGGGGGGGGGGGGGGGGGGGGGGGGGGGGGGGGGGGGGGGGGGGGGGGGGGGGGGGGGGGGGGGGGGGGGGGGGGGGGGGGGGFGGGGGGGGFEGGGGGGGGGGGFGFFGGFGFDEGDDCFDFFBGGF?DDFFBGGFCDDFEFFFFGAFGGD5DGFFGGF5C?FFFGFEFFF7A6E958EFEGGFGB5)-79=EFGFFFEEE>5C95>*8655(5
@M00200:205:000000000-AKKM3:1:1101:14009:9811 2:N:0:1
TACCGGGGTATCTAATCCTGTTTGCTCCCCACGCTTTCGAGCCTCAGCGTCAGTAATGAGCCAGTGTGTCGCCTTCGCCACTGGTGTTCTTCCGAATATCTACGAATTTCACCTCTACACTCGGAGTTCCACACACCTCTCTCATACTCAATACACCCAGTATCAAAGGCAATTCCGAGGTTGAGCCCCGGGATTTCACCCCTGACTTAAATGTCCGCCTACGCTCCCTTTAAGCCCCATTCGTGAGAGAC
+
CCCCCGGGGGGGGGGGGGGGGGGGGGGGGGGGGGGGGGGD<FGGGCGGGGGGGGFFGECCEGGGGGGGGGGGGGGGGGGGGGGGGGGGGFGGCG@EEGGGGGGG7DGGGGGGGGGFGG8?BEEEG>EGFC,==C>CEFGEFDGFFFDDFFG+,=?*D=DFFFEGF7DA*@F<FEFFF589CGC?FFFAFGG>>GFGFFG39AD=BEEEF4;7@CGG=DF?@F@B0:5C;0;)1)4@F(6,7EE@3;7931(
@M00200:205:000000000-AKKM3:1:1101:23543:9811 2:N:0:1
TACTGGGGTATCTAATCCTGTTTGCTCCCCACGCTTTCGCGCCTCAGCGTCAGAACCGGACCAGACAGCCGCCTTCGCCACTGGTGTTCTTGCGAATATCTACGAATTTCACCTCTACACTCGCAGTTCCGCTGTCCTCTTCCGGTCTCAAGCCAACCAGTATCGAAGGCAATTCTGTGGTTGAGCCACAGGCTTTCACCCCCGACTTAATCGGCCGCCTACGCGCCCTTTAAGCCCAATTCGTGAG
+
CCCCCGGGGGGGGGGGGGGGGGGGGGGGGGGGGGGGGGGGGGGGGGGGGGGGGGGGGGGGGGGGGGGGGGGGGGGGGGGGGGGGGGGGGGGGGGGGGGGGGGGGG,AFGGGGGGGFGGGGGGGGFGGGGGGGGGGGGFGFFGGFGFGA?FGGGGGFFGGFGFFGFFCEFGFBFEFFFFGFGGGGFGGFFG5AFGGGFFG=@(62>BFFEFFCDFGGFGFFF@?BBGFGD0,65AABGF:8<A??(.4
@M00200:205:000000000-AKKM3:1:1101:25436:9813 2:N:0:1
TACGGGGGTATCTAATCCTGTTTGCTCCCCACGCTTTCGCACATCAGTGTCAGTATTGCCCCAGGAAGTTGCCTTCGCCATTGGTGTTCCTCCAGATATCTACGCATTTCACCGCTACACCTGGAATTCCACTTCCCTCTAGCATACTCGAGTCAGACAGTATCAGATGCAATTCCCAGGTTAAGCCCGGGGCTTTCACATCCGACTTATAAAACCACCTACGTGCGCTTTAAGCCCAATTCGTGAG
+
CCCCCGGGGGGGGGGGGGGGGGGGGGGGGGGGGGGGGGGGGGGGGGGGGGGGGGGGGGGGGGGDGGGGGGGGGGGGGGGGGGGGGGGGGGGGGGGGGGGGFGFGGGGGFFGGGGGFGGGFGFGGGGGGGGGGGGGGCFGFFGGFGFGFGEEGGGGFFGGFGCBGFFFFFGFBFFFFFFGFGGGGFGF?A5EFFEFGFFFEEFFAFF99EEEFFFGDDGFB;>2A(/8D>87<FE@1C33(9;@F0.,
@M00200:205:000000000-AKKM3:1:1101:26475:9820 2:N:0:1
TACCAGGGTATCTAATCCTGTTTGCTCCCCACGCTTTCGCGCCTCAGCGTCAGTTACAGTCCAGAGAGCCGCCTTCGCCACTGGTGTTCCTCCACATCTCTACGCATTTCACCGCTACACCTGGAATTCCGCTCTCCTCTTCTGCACTCACGTCTCCCAGTTTCCAGTGCGTCACGCGGTTGAGCCCCGCACTTATACACCAGCCTTAAGCAACCGCCTGCGCGCGCTTTACGCCCCCTTCGTGCG
+
CCCCCGEGGFFGGGGGGGEFGGGGGGFGGGCEGGGGGGGGDGGGGFGGGGGEFECEFGGFGGGGF,FFFGGGGGGGGCEDFGBEE8CEGGGGG8FGEFGGGGGGGCF@FG9,FCGE6F,?,9>8B,DFEGGGCCFGGFFE5EEFF9+8DF?0DFCF+@D9@D0?*+6E;DD=D):**00<@***3@C>*;1:BC,2=9CB58/((7***8*8=:B*:C)=(.:51*71<F<)(,-4*(-:2?1-,(
@M00200:205:000000000-AKKM3:1:1101:22838:9830 2:N:0:1
TACACGGGTATCTAATCCTGTTTGCTCCCCACGCTTTCGCGCCTCAGCGTCAGATCCGGACCAGTGAGCCGCCTTCGCCACTGGTGTTCTTGCGAATATCTACGAATTTCACCTCTACACTCGCAGTTCCACTCACCTCTTCCGGTCTCAAGCCAAGCAGTATCGAAGGCAATTCCGTGGTTGAGCCACGGGCTTTCACCCCCAACTTACAAGGCCGCCTACGCGCCCCTTAAACCCAATTCGTGAGAGA
+
CCCCCGGGGGGGGGGGGGGGGGGGGGGGGGGGGGGGGGGGGGGGGGGGGGGGGGGGGGGGGGGGGGGGGGGGGGGGGGGGGGGGGGGGGGGGGGGGGGFGGGGGEDGCFGGGGGGFGGGGGGGGFGGGGGGGGGGGGFGFFGGFGFGFGFGCFGGFFGGFGGCGAFGGFGFFFF>FFFGFGGGGFGGFFGGFFEGC4@@=@@F=@@=EEFEF<DGG29ADFFFD@G>G/9.54>2:E?FFBF:8:>B6)4
@M00200:205:000000000-AKKM3:1:1101:22109:9840 2:N:0:1
TACTAGGGTATCTAATCCTGTTTGCTCCCCACGCTTTCGCGCCTCAGCGTCAGTCTCGGTCCAGATGGCCGCCTTCGCCACCGGTGTTCTTCCCAATATCTACGAATTTCACCTCTACACTGGGAATTCCGCCATCCTCTCCCGAACTCTAGTTCTTCAGTCTCGAGTGCAGTTCCCAGGTTGAGCCCGGGGCTTTCACACCCGACTTGAAAAACCGCCTGCGCGCACTTTACACCCAGTTCGTGAG
+
CCCCCGGGGGGGGGGGGGGGGGGGGGGGGGGGGGGGGGGGGGGGGGGGGGGGGGGGGGGGGGGGGGGGGGGGGGGGGGGGGGGGGGGGGGGGGGGFGGGGGGGGGGGGGGGGGGGFGGGGGGGGGEFGGGGGGGGDGFGEFFGEGFGDGFGGFGGFFGGCGGEGFDGFFFDBDAFFFFGFF9FDFGGFFCEFFGGGAEGFE<ABFF@FEE:EBFGCFGFFFFFEFGFD9<-5>BF,:36:<<:,:0:
@M00200:205:000000000-AKKM3:1:1101:28698:9843 2:N:0:1
TACTGGGGTATCTAATCCCGTTCGCTACCCTGGCTTTCGTGCCTCAGCGTCAGAAAAGATCCAGTGAGCCGCTTTCGCCACCGGTGTTCCTTAGGATATCAACGCATTTCACCGCTCCACCCTAAGTTCCGCTCACCTCTATCTTCCTCCAGCACGGTAGTTTTGGGCGCAGTTCCTCGGTTAAGCCGAGGGATTTCACACCCAACTTTCCGCACAGCCTACGCACCCTTTAAACCCAGTTCGTGAG
+
CCCCCGGGGGGGGFGGGFGGGGGGGGGGGGGGGGGGGGGGGGGGGGGGGEFGGGGDGGGGGGGGGGGGGFGGGGGGGGGGGGGGGGGGGGGGGGFGGGGGGGGGGGGGGGFGGGGBGGGGGGGDCFFGFGGEDGGGGFFD5EFFF7FDFF@?DFFDFF?BECFGD5=FBG>>EFFFFFGEGGG>BAFBFGGB4=CFF<C<@-5(:@FFC*7@FFG8=C>8)5(:2C59FC@<)444;132:643:3(
@M00200:205:000000000-AKKM3:1:1101:19675:9847 2:N:0:1
TACGGGGGTATCTAATCCTGTTCGCTCCCCACACTTTCGCTCCTCAGCGTCAGGGAATGCCCAGAGAACCGCCTTCGCCACCGGTGTTCCTCCTGATATCTGCGCATTTCACCGCTACACCAGGAATTCCGTTCTCCCCTGAATACCTCTAGTCTGCCCGTATCGAAAGCAAGCGCCGTGTTAAGCACGGCGTTTTCACTCCCGACGCGACAAACCGCCTACGAGCCCTTTACACCCAATTCGTGAG
+
CCCCCGGGGGGGGGGGGGGGGGGGGGGGGGGGGGGGGGGGGGGGGGGGGGGGGGGCFGGGFGGGGGGGGGGGGGGGGGGGGGGGGGGGGGGGGGGGGGFGGGGGGGGGGGGGGGGFGGGGGGGGGGGGGGG@DEGGGBEBDFDFGFGFGA7CC8CFFGFEG55DDFFE5DF555@BEBDDGCFF+59AE:=>5EEDFFGFFFF;FF@FFFFFF7CFBGF:6:03:E>F4C7<B<D(:1?<<AB3140
@M00200:205:000000000-AKKM3:1:1101:5780:9849 2:N:0:1
TACACGGGTATCTAATCCTGTTTGCTCCCCACGCTTTCGTACCTCAGCGTCAATACTTGTCCAGTCAGTCGCCTTCGCCACTGGTGTTCTTCCGAATATCTACGAATTTCACCTCTACACTCGGAATTCCACTGACCTCTCCAAGATTCTAGCTACCTAGTTTCAAAGGCAGTTCCGGGGTTGAGCCCCGGGCTTTCACCTCTGACTTGAGTAACCGCCTACGTACGCTTTCAGCCCAGTTCGTGTG
+
CCCCCGGGGGGGGGGGGGGGGGGGGGGGGGGGGGGGGGGFFFGCFGGGGGGGGCFGGGGGFGFGGFFGG<FEGGEFFGGG7EFFFCFEGGGGGGEFGGGGFGGFGCECFGGFGGGFDG8FFFFGEEFGGG=FG?FGFFFEFGGFGFFFGFC?>D?5DEG+46DCEF?9*@FAF7=4:?GBFE+=F?FFBC+9BDFDAEF6@>E348AE66>CC<B<>5?((056BFBG*2:))93(823@35;;=(6
@M00200:205:000000000-AKKM3:1:1101:12691:9854 2:N:0:1
TACAGGGGTATCTAATCCTGTTTGCTCCCCTAGCTTTCGCGCCTCAGCGTCAGTACTGGTCCAGGAAGCCGCCTTCGCCACTGGTGTTCCTCCCGATATCTACGCATTTCACCGCTACACCGGGAATTCCACTTCCCTCTCCCAGACTCTAGCCGGGCAGTATAAGATGCCATTCCACGGTTAAGCCGTGGGATTTCACATCAAACTTACCCGGCCGCCTACGCGCCCTTTAAACCCAATTCGTGAGAGCT
+
CCCCCGGGGGGGGGGGGGGGGGGGGGGGGGGGGGGGGGGGGGGGGGGGGGGGGGGGGGGGGGGGGGGFGGGGGGGGGGGGGGGGGGGGGGGGGGGGGGGGGGGGGGGGGGGGGGGFGGGGGGGG@EGGGGGGGGGGGFGFFGGFGFGFGDGGGGGFFGGFGGFGF7CFFGFFFFFFFFGFFEDGFGGFE7>E>7CFFEFFFFB@>:7>=EEF=>EGFGFF?32:9EFGDG:2)-4(;341<AF(-(8))()
@M00200:205:000000000-AKKM3:1:1101:20880:9858 2:N:0:1
TACTGGGGTATCTAATCCTGTTTGCTCCCCACGCTTTCGCGCCTCAGCGTCAGAACCGGACCAGACAGCCGCCTTCGCCACTGGTGTTCTTGCGAATATCTACGAATTTCACCTCTACACTCGCAGTTCCGCTGTCCTCTTCCGGTCTCAAGCCAACCAGTATCGAAGGCAATTCTGTGGTTGAGCCACAGGCTTTCACCCCCGACTTAATCGGCCGCCTACGCGCCCTTTCAACCCAATTCCGTGATGAC
+
CCCCCGGGGGGGGGGGGGGGGGGGGGGGGGGGGGGGGGGGGGGGGGGGGGGGGGGGGGGGGGGGGGGGGGGGGGGGGGGGGGGGGGGGGGFGGGGEGGGGGGGGGGGGGGFGGGGFGGGGFGGGCEEFGGGGGGGFGFGFFAGFDFGFGFCFGGGFFGGFDCEGFFDG5FFBFFFFFFGAFGCFFGGFFGG4>CGGAEFEF2@@>@><9CEE@@EG;CBF03()(209)2))-).(:317-))()(((.-)
@M00200:205:000000000-AKKM3:1:1101:24963:9869 2:N:0:1
TACTAGGGTATCTAATCCTGTTTGCTCCCCACGCTTTCGAGCCTCAGCGTCAGTAATGGACCAGTATGTCGCCTTCGCCACTGGTGTTCTTCCGAATATCTACGAATTTCACCTCTACACTCGGAGTTCCACATACCTCTTCCATACTCAAGATAGCCAGTATCAAAGGCAATTCCAAGGTTGAGCCCTGGGCTTTCACCTCTGACTAACCTATCCGCCTACGCTCCCTTTACGCCCAGTTCGTGAC
+
CCCCCGGGGGGGGGGGGGGGGGGGGGGGGGFGGGGGGGGGGGGGGEFGGGGGGGGGGGFGGCFGGGGGGGFGGGGGGGGGGGGGFFGGGAEGGGEGGGGGGAFGG8DGGGGFFGGFGGGGGGGEFGGGGGDGD8DGGFGFFGGFGFGFFFGGF?DBFFFD@DDGEF?E?FD5FDFFF;?FF98??D???GGFFGFFFFFF5C55****8)8:C6@E5>DFDC=?DGEGD:>EED=(:(9B;8@@=B(
@M00200:205:000000000-AKKM3:1:1101:23760:9879 2:N:0:1
TACTAGGGTATCTAATCCTGTTTGCTCCCCACGCTTTCGAGCCTCAGCGTCAGTAATGGACCAGTATGTCGCCTTCGCCACTGGTGTTCTTCCGAATATCTACGAATTTCACCTCTACACTCGGAGTTCCACATACCTCTTCCATACTCAAGATAGCCAGTATCAAAGGCAATTCCAAGGTTGAGCCCTGGGCTTTCACCTCTGACTAAACTATCCGCCTACGCTCCCTTTATGCCCAGTTCGTGAG
+
C8CCCFGGGGGGGGGGGGGGGGGGGGGGGGGGGGGGGGGGGGGGGGGGGGGGGGGGGFGGGGGGGGGGGGFGGGGGGGGGGGGGGGGGGGGGGGGGGGFGGGGGGGCDEGFFGGGFGGDGGGGG7CEGGGGGGGGGGFGEFGGFGFDEGFCCGFCBFE66E9;EED?G5FFFFEFFFFGFGFGFBEFFFD8DFFGGFECCEB<57AC*8));67E<5995>=AA);?C;+49E<C*>:-89*(85(6
@M00200:205:000000000-AKKM3:1:1101:13144:9888 2:N:0:1
TACAGGGGTATCTAATCCTGTTTGCTACCCACGCTTTCGCTCCTCAGCGTCAGTTTCGGCCCAGAGTGGCGCCTTCGCCACCGGTGTTCCTCCTAATATCTGCGCATTTCACCGCTACACTAGGAATTCCCCACTCCCCTACCGAACTCAAGTCACGGCAGTATCGAATGCACGCTTTGGGTTGAGCCCAAAGTTTTCACATCCGACTTACCGAACCGCCTACGAGCTCTTTACGCCCCGTTCGTGCG
+
CCCCCFGGFEEGGGGGGGGGGGGFGGGGD<FGGGGGGGGGGGEGGGGGGGGGGGGGGGGGGGGGGGGGGGE:FFGGGCFGEGGGCCBFFFGGGGGGFFGGGGGDG>FFCGEDGEEEDFGFG?EGFGFDGGGGGGGGGFDDFFGFG>D<=FFFA=DFEGDD>DAFEB??FGFCFCFEDF*;>@C>F6FFFGGFA:=C67E?EEBD=DFBDC=8(/*:(78:D2@D087)C72:<>?FG0(7:(8BB((-
@M00200:205:000000000-AKKM3:1:1101:9936:9894 2:N:0:1
TACGAGGGTATCTAATCCTGTTCGCTCCCCACACTTTCGCTCCTCAGCGTCAGGTCATGCCCAGAGAACCGCCTTCGCCACCGGTGTTCCTCCTGATATCTGCGCATTTCACCGCTACACCAGGAATTCCGTTCTCCCCTGCATACCTCTAGTCTGCCCGTATCGAAAGCAAGCCAGGTGTTAAGCACCTGGTTTTCACTCCCGACGCGACAAACCGCCTACGAGCCCTTTACACCCAATTCGTGCG
+
CCCCCGGGGGGGGGGGGGGGGGGGGGGGGDFGFGGGGGGGGGGDGGGGGGGGGGGGGFGGGGGGGGGGGGGDGGGGGGGGGGGGGGGGGGGGGGFBFGGGGFFFGDGGGGGGGGGFGGGGGGGGGGGGGGGFFFG;=FGBFFGFGFDEGFFGGGGFFEFEGGFG>FGEBGFFFFFFFFGFDGFFFFGFFGFFFFFFFEFEFFF9>@>==BF;9;FFFGF@;3;AFG:DFGF<BFB<E??0<5<?1((
@M00200:205:000000000-AKKM3:1:1101:9624:9896 2:N:0:1
TACGCGGGTATCTAATCCTGTTTGCTCCCCACGCTTTCGCGCCTCAGCGTCAGTTACAGACCAGAAAGTCGCCTTCGCCACTGGTGTTCCTCCAAATCTCTACGCATTTCACCGCTACACTTGGAATTCCACTTTCCTCTTCTGCACTCAAGTCCCCCAGTTTCCAATGACCCTCCACGGTTGAGCCGTGGGCTTTCACATCAGACTTAAGGACCGCCTGCGCGCGCTTTATGCCCAATTCGTGAG
+
CCCCCGGGGGGGGGCFGGGGGGGGGGGGGGGGGGGGGGGGGGGGGGGGGGGGGGGGGGGGGGGGGGGGGGGGGGGGGGGGGGGGGGGGGGGGGGGGGGGGFFFGGGGGGGGGGGGFGGDGFGGGGAFFFGGGGGGGGFGFFGGFGFGFGFFGGGGFFGDE=FDFEFGGFC8@FCFEFFG>>EGG>CFA?GD>FGEFF?@EEFFF*73/88E=EDFG@<A<D29>6=397F>9<>2,2(..414340
@M00200:205:000000000-AKKM3:1:1101:7732:9901 2:N:0:1
TACTAGGGTATCTAATCCCGTTCGCTCCCCTAGCTTTCGCGCCTCAGCGTCAGTAGCAGGCCAGGTGGGCGCCTTCGCCACCGGTGTTCCTCCATATATCTACGCATTTCACCGCTACACATGGAATTCCACTCTCCTCTACTGCACTCAAGTCTAACAGTTTCCAATGCACACAATGGTTGAGCCACTGCCTTTTACATCAGACTTATTAAACCACCTGCGCTCGCTTTAAGCCCAGTTCGTGAG
+
CCCCCGGGGGGGGGGGGGGGGGGGGGGGGGGGGGGGGGGGGGGGGGGGGGGGGGGGGFGGGGFFGGGGGGGGGGGGCFGGGGGGGGGGGGGGGGGGGGGGGGGGGGDFFGGGGGGEDGGGGGGGGGGGGGGGGGGGGFGFFGGFGFGFGFGFGGGFFGGFFDEDEFGFFEFFFFFFFF9BFE+0?FGFFFEFFGGFFEGEFFE@CE<AEF<E*:?>@GF=D4(0:=>5FG*@))6;78@6?DD;EF
@M00200:205:000000000-AKKM3:1:1101:19772:9915 2:N:0:1
TACAGGGGTATCTAATCCTGTTTGATCCCCACGCTTTCGTGCCTCAGAGTCAATGACCGTGTAGTGAGCTGCCTTCGCAATTGGTGTTCTATGTCATATCTAAGCATTTCACCGCTACATGACATATTCCGCTCACCTCCACGGTATTCAAGACAAATAGTATCAACGGCAGTTTCCGGGTTAAGCCCGGAGATTTCACCACTGACTTACCTGCCCTCCTACGCACCCTTTAAACCCAATTCGTGAG
+
CCCCCGGGGGGGGGGGGGGGGGGGGGGGGGGGGGGGGGGGGGGGGGGFGGGFFGGGGGGGGGGGGGGGGGGGGGGGGGGGGGGGGGGGGGGGGGGGGGGGGGGGGGGGGGGGGGGFGGGGGGGGGGGGGGFGGGGGGFGDFGGFGFGFGFFFGGGBDGGFGGFGCFGGFGFFFFCFFBDBFGGGFGGFFGGEFGGFFECEBFFFFFFFFFFFB=BE@CA@E>FE@DBG8C=E7CE:B?@()><@?12
@M00200:205:000000000-AKKM3:1:1101:11247:9923 2:N:0:1
TACGAGGGTATCTAATCCTGTTTGCTCCCCACGCTTTCGAGCCTCAGCGTCAGTAATGAGCCAGTGTGTCGCCTTCGCCACTGGTGTTCTTCCGAATATCTACGAATTTCACCTCTACACTCGGAGTTCCACACACCTCTCTCATACTCAAGACACCCAGTATCAAAGGCAATTCCGAGGTTGAGCCCCGGGATTTCACCCCTGACTTAAATGTCCGCCTACGCTCCCTTTATACCCAATTCGTGAG
+
CCCCCGGGGGGGGGGGGGGGGGGGGGGGGGGGGGGGGGGGGEGGGGGGGGGGGGGGGGGGGGGGGGGGGGFGGGGGGGGGGGGGGGGGGGGGGGGGGGGGGGGFEDFGGGGGGGGFGGGGGGGGGGGGGGFGGGGEGBFFBFGFGFFFGDFCGGGFFEGDEGEGDFGG5FFDFFCFFB+0@DFGFGGFE7CEFDFGFFFE2=BBBB@EFCA<*/,>9CBF98>>2A5C7:=)<?CFC@?@<>D;@;<
@M00200:205:000000000-AKKM3:1:1101:18217:9928 2:N:0:1
TACGCGGGTATCTAATCCTGTTTGCTCCCCACGCTTTCGAGCCTCAGCGTCAGTAATGGACCAGTATGTCGCCTTCGCCACTGGTGTTCTTCCGAATATCTACGAATTTCACCTCTACACTCGGAGTTCCACATACCTCTTCCATACTCAAGATAGCCAGTATCAAAGGCAATTCCAAGGTTGAGCCCTGGGCTTTCACCTCTGACTAAACTATCCGCCTACGCTCCCTTTAAACCCAATTCGTGAGAGA
+
CCCCCGGGGGGGGGGGGGGGGGGGGGGGGGGGGGGGGGGGGGGGGGGGGGGGGGGGGGGGGGGGGGGGGGGGGGGGGGGGGGGGGGGGGGGGGGGGGGGGGGGGGGGGGGGGGGGFGGGGGGFGGGGGGGGGGGGFGFGEFFGFFFGFGFGGCFFFFFGFF99DFFGGFGFDFECFFFGFGFGGFGGFFGGFFG5@>AA8>CFF@5863>EFFECF9FFFF==?=EFGCC.*9>@=E;;;;9?E2@1)/1
@M00200:205:000000000-AKKM3:1:1101:22132:9946 2:N:0:1
TACGAGGGTATCTAATCCTGTTTGCTCCCCACGCTTTCGAGCCTCAGCGTCAGTAATGGACCAGTATGTCGCCTTCGCCACTGGTGTTCTTCCGAATATCTACGAATTTCACCTCTACACTCGGAGTTCCACATACCTCTTCCATACTCAAGATAGCCAGTATCAAAGGCAATTCCAAGGTTGAGCCCTGGGCTTTCACCTCTGACTAAACTATCCGCCTACGCTCCCTTTACACCCAATTCGTGAG
+
CCCCCGGGGGGGGGGGGGGGGGGGGGGGGGGGGGGGGGGGGGGGGGGGGGGGGGGGGGGGGGGGGGGGGGGGGGGGGGGGGGGGGGGGGGGGGGGGGGGGGGGGGGGGGGGGGGGFGGGGGGGGGGGGGGGGGGGGGCGEFGGFGFGEFFGGGFFFFFGFGGFGFFGGFGFFFFFFFBFFGGFGFFFFFG6?FGGGFEGBFFFFEEEEFFB@EFGGFGFAF=ADFCAF7;748CE:E9=DFE2>B=@
@M00200:205:000000000-AKKM3:1:1101:18791:9947 2:N:0:1
TACTGGGGTATCTAATCCTGTTTGCTCCCCACGCTTTCGCGCCTCAGTGTCAGTTACAGACCAGACAGTCGCCTTCGCCACTGGTGTTCCTCCAAATCTCTACGCATTTCACCGCTACACTTGGAATTCCACTATCCTCTTCTGCACTCAAGTTCCCCAGTTTCCAATGACCCTCCCCGGTTGAGCCGGGGGCTTTCACATCAGACTTAAGGAACCACCTGCGCGCGCTTGATACCCACTTCGTGAGAGTT
+
CCCCCGGGGGGGG,FGGGGGGGGGGGGGGGGGGDGGGGGGECGGGGFGGGGGGGGFGGEFFCDFGFEGGGDGGGDFGGGGGGFFGGGGGGGGGGCCFG;=;;<?@CEFFGGGGGGFCF9DFFFGFFGGF8CFGFGFGFGFFFGFGFGFGFG?DFFFBGD93?FGCFDFFFDB9DFEB@C5@>D+ADGBB6EB?EFGFCFCCE4=*8@EF9C*00<:@<B@;805,/)>51((.:A)<2(()52::((),))
@M00200:205:000000000-AKKM3:1:1101:17300:9955 2:N:0:1
TACTCGGGTATCTAATCCTGTTCGCTCCCCACACTTTCGCTCCTCAGCGTCAGGTAATGCCCAGAGAACCGCCTTCGCCACCGGTGTTCCTCCTGATATCTGCGCATTTCACCGCTACACCAGGAATTCCGTTCTCCCCTGCATACCTCCAGTCTGCCCGTATCGAAAGCAAGCCAGGTGTTAAGCACCTGGTTTTCACTCCCGACGCGACAAACCGCCTACTAGCCCTTTAAACCCAGTTCGTGAGAACT
+
CCCCCGGGGEGGGGGGGGGGGGGGGGGGGGGGGGGGGGGGGGGGGGGGGGGGGGGGGGGGGGGGGGGGGGGGGDGGFGGGDGGGGGGGGGGGGGGGGGGGGFFGGGGGGGFGGGGFGGGGGGFEC8DFGGGFGGGGGFDDFGGF8@ADDDDFGGGFFFDEGD8?>D8C>FA@AFFFFFGFEGFDAFGFFF<AFCCC6>CEEF=>922>>FBFF@GF@DB?DD)8/=F<*0592:<?D13.-634:026)))
@M00200:205:000000000-AKKM3:1:1101:8894:10002 2:N:0:1
TACCCGGGTATCTAATCCCGTTCGCTCCCCTAGCTTTCGCGCCTCAGCGTCAGTGTCAGCCCAGCAACCCGCCTTCGCCGCAGGTGTTCCTCTCGATATCTACGCATTTCACCGCTACACCGAGAATTCCAGTTGCCCCTTCTGCACTCTAGCCCCGCAGTATCGGTTGACCTTTCCGGGTTAAGCCCGGAGATTTCACAACCGACTTGCGGTGGCCGCCTACGCGCCCTTTATGCCCAGTTCGTGCG
+
CCCCCGGGGGGGGGGGGGGGGGGGGGGGGGGGFFFEFGGGGGGGGGGGGGGGGGGGGGGGGGGGGGGGGGGGGGGGGGGGGGGGGGFGGGFGGGGGFGGGGFGGG6FGGGGGGGGDGEGGGGGGEGGGGGGGFFGGGFGD?8EDADGBDFGFGGGDEGDA>CEFDADDBDFCFF4=ADDEEEFFFCGF?DG):7@FFFGFFDD1>@F;E9;BF@>=39@F?6(7(251C)(8:A29::>B?A6:?2(4
@M00200:205:000000000-AKKM3:1:1101:19308:10011 2:N:0:1
TACCAGGGTATCTAATCCTGTTCGCTCCCCATGCTTTCGCTCCTCAGCGTCAGTTAATGCCCAGAGACCTGCCTTCGCCATCGGTGTTCCTCCTGATATCTGCGCATTTCACCGCTACACCAGGAATTCCAGTCTCCCCTACATCACTCTAGTCTGCCCGTACCCACCGCAGATCCGGAGTTGAGCCCCGGACTTTCACGGCAGACGCGACAAACCGCCTACGAGCTCTTTAAACCCAATTCGTGAG
+
CCCCCGGGGGGGGGGGGGGGGGGGGGGGGGGGGGGGGGGGGGGGGGGGGGGGGGGGGGGGFGGGGGGGGGGGGGGGGGGGGGGGGGGGGGFGGGGGGGGGGGGGGGGDFGGGGGGFGGGGGGGGGGGGGGGGGFGGFFEDFGFFGFGFGFGGGFF?FFCEGGDDEFGGFGFFFFFFFE6>>DCC?CCF>D79?EGGFEFBDFFF9@BFFFFF(38E9DF013(=;5<F:><<>DD:C1,,.:64((-
@M00200:205:000000000-AKKM3:1:1101:2551:10012 2:N:0:1
TACTAGGGTATCTAATCCTGTTCGCTCCCCACACTTTCGCTCCTCAGCGTCAGGTAATGCCCAGAGAACCGCCTTCGCCACCGGTGTTCCTCCTGATATCTGCGCATTTCACCGCTACACCAGGAATTCCGTTCTCCCCTGCATACCTCCAGTCTGCCCGTATCGAAAGCAAGCCAGGTGTTAAGCACCTGGTTTTCACTCCCGACGCGCCAAACCGCCTACGAGCCCGTTATACCCACTTCTTGAG
+
CCCCCGGGGGGGGFGGGGGGGGGEFGGGGGGGGGGGGGGGGGGGGGGGGGGGGDFEFGGGGCGCGGGGGGGGGGEG7FGGGGGGGEGGGGFGGGGGGGGGGFCFGGGGGGGGGGD5CEFGGGG8DEEGFGF4AFGGGFEDFFGBFFGCGF?FCFGFFG6:EDFGDFGG*DF8AC5A:?::DCF;FGFFF5AFFFGGFCG6*):=929>F((/,6CF@GF;0=1:@GDG)1:0:24)<3(4).)))))
@M00200:205:000000000-AKKM3:1:1101:20596:10032 2:N:0:1
TACACGGGTATCTAATCCTGTTTGCTCCCCACGCTTTCGAGCCTCAGCGTCAGTAATGGACCAGTATGTCGCCTTCGCCACTGGTGTTCTTCCGAATATCTACGAATTTCACCTCTACACTCGGAGTTCCACATACCTCTTCCATACTCAAGATAGCCAGTATCAAAGGCAATTCCAAGGTTGAGCCCTGGGCTTTCACCTCTGACTAAACTATCCGCCTACGCTCCCTTTAAACCCAGTTCGTGAG
+
CCCCCGGGGGGGGGGGGGGGGGGGGGGGGGGGGGGGGGGGDGGGGGGGGEGGGGGGGGGGGGGGGGGGGGGGGGGGGGGGGGGGGGGGGGGGGGGGGGGGGGGGGGGGGGGGGGGFGGGGGGGGGGEFGGFGFGGGGFGFFFGFGFFEGFCDGGGFFGFD8DBGC?FCFGFD56F?DFGFGDFF*=EDF=FFFCCDFEFF*):8=EEF5@CC;*@@5C>A>@=BDGEGGC;C<>5>E@>;64@F=>@
@M00200:205:000000000-AKKM3:1:1101:5604:10045 2:N:0:1
TACAGGGGTATCTAATCCCGTTCGCTCCCCTAGCTTTCGTCCCTCAGCGTCAGATAGGACCCAGTGGACCGCCTTCGCCTCCGGTGTTCCTGCTGATATCAACGCATTTCACCGCTCCACCATCAGTTCCGCCCACCTCTATCCTCCTCTAGCTTGCCGGTTTGAAGCGCACTTCCTCGGTTGGGCCGAGGGATTTCACACCTCACTTAACAAGCCGCCTACGGACTCTTTAAACCCAGTTCGTGAACGAC
+
CCCCCGGGGGGGGGGGGGGGGGGGGGGGGGGGGFGGGGGEEGGGGGGGGGGGGCCFFGDFGGGGFF<EFGGGGGGGGGGGGGGGGGGGGGGG,9FFGFFG;=F@GGGGGGGGGGG>DGFFGGGFFFFGGGGGD8DGGBFEBAFDADGFGFGGGF=6DGD?EGAC*5+,5:A59CFFFFCBG>*;5DG>ADGF4ACFCEGF3;@?@@)7CCEC)(3=;DEF1@070CBG:>26<524A1149<6::((.30(
@M00200:205:000000000-AKKM3:1:1101:15401:10066 2:N:0:1
TACGGGGTATCTAATCCCGTTTGCTACCCTGGCTTTCGTGCCTCAGCGTCAGTAGAGACCCAGTAAGCCGCCTTCGCCACCGGTGTTCCTTAGGATATCAACGCATTTCACCGCTCCACCCTAAGTTCCGCTTACCTCTGTCTCACTCAAGCGCAGCAGTATCGAAAGCAATTCCTCAGTTAAGCTGGGGTATTTCACTCCCGACTTGCTACACCGCCTACGCACCCTTTAAGCCCAGTCCGTGAA
+
CCCCCGGGGGGGGFGGCFFGFGGGGGECFGGGGGFGGGGGGFGGGGGGGGGGGGGGGGGGGGGGGGGGGGGGGGFFGCFEFGCEGGGGGFGGGGGGGGGGEGGGGGEGFFGEEEGADFGFGGGEFGDCACEGGGGEFFGFFEGFDFGEGBF6EGGFFGGFFFFGFF6:CFF=5:FFFFFAE7+=CFGAEGEEFCECFEGA):A9>B4BEECEEFGC><BD>660(:)*;F9CE@;6*6;)68??((
@M00200:205:000000000-AKKM3:1:1101:5422:10070 2:N:0:1
TACTAGGGTATCTAATCCTGTTCGCTCCCCACGCTTTCGAGCCTCAGCGTCAGTTACAGACCAGAGAGCCGCCTTCGCCACTGGTGTTCCTCCATATATCTACGCATTTCACCGCTACACATGGAATTCCACTCTCCTCTTCTGCACTCAAGTCTCCCAGTTTCCAATGACCCTCCCCGGTTGAGCCGGGGGCTTTCACATCAGACTTAAGAAACCGCCTGCGCTCGCTTTAAACCCAATTCGTGCGAGAC
+
CCCCCGGGFGGGGGFGGGGFGGGGGGGFGGGGGGGGGGDFFGGGGGGGGGGGGGGGGGGFGGGGGGGEGFDGGGGGFGGEGCBFGGGGGGCGFFGDGGGGADG:FGGGGGFFFGGDGGDGD8>EE9EGGE=D=FGGGFCFFGGFGFFBFF8D=@C?DD+;D+*=9;EFBGFE*8FBFEGAC8+=@@FFBC7?DGFGFC9C458@=BEF=FFE91BC9CD?;?1>:E>D29:44:A?EB:<<)2,((4(((-
@M00200:205:000000000-AKKM3:1:1101:4057:10097 2:N:0:1
TACCCGGGTATCTAATCCCGTTTGCTCCCCTGGCTTTCGCTCCTCAGCGTCAATGTCGGTCCAGGATGCCGCCTTCGCCACCGGTGTTCCTCCAGATATCTACGCATTTCACCGCTACACCTGGAATTCCGCATCCCTCTCCCGAATCCAAGCCATCCAGTATCAGACGCAGTTCCCCAGTTAAGCTGAGGGATTTCACGTCTGACTTAGTTGGCCGCCTACGAGCCCTTTAAACCCAGTTCGTGAG
+
CCCCCGGGGGGGGGGGGCFGGGGGGGGGGGGGGGGGGGGGGGGGGDDCGGGGGGGGGGGGDGGFGCFGGCGGGGGGGGGGGGGGGGGGGGDFFGGGGGFFGGGGGGGGGGGGGGDFGGDGGGGGGGGGGGGGGGG8FFGFFGFFG9DFFFGFFGGFFGDF@DEGFFGGFGFBFFFFFFGFFG97BC96AD>?BGGF68CBBB=>*085CEE*6(??2DB?6@(.6C:FFD)9<>E8E;(49<386(3
@M00200:205:000000000-AKKM3:1:1101:13040:10104 2:N:0:1
TACTGGGGTATCTAATCCCGTTTGCTCCCCACGCTTTCGCGCCTCAGCGTCAGGAATTGGCCAGAGACCCGCCTTCGCCACCGGTGTTCCTCCCGATCTCTACACATTTCACCGCTACACCGGGAATTCCAGTCTCCTCTCCAACCCTCAAGGACAGCAGTATCGGACGCACTTCTTCGGTTGGGCCGAAGGATTTCACGACCGACTTGCCATCCCGCCTACACGCACTTTATACCCAGTTCGTGAG
+
CCCCCGGGGGGGGGGGGGGGGGGGGGGGGGGGGGGGGGGGGGGGGGGGGGGGGGGGGGGGGGGGGGGGGGGGGGGGGGGGGGGGGGGGGGGGGGGGGGGGGGGEBEFGFGGGGGGFGGGGGGGGGGGGGGGGGGGFGFGFFGFFGECDGFGGFGGFFGGFGGCGFFGGFGFFE@FFFFGFGEDGFGGFFGGFFGCG7CC=<1(:0>F0)404<?EE:DE0837.38><5*))6>A2:),46)4-((4
@M00200:205:000000000-AKKM3:1:1101:19276:10111 2:N:0:1
TACCGGGGTATCTAATCCTGTTTGCTCCCCACGCTTTCGAGCCTCAGCGTCAGTTACAGACCAGAGAGTCGCCTTCGCCACTGGTGTTCCTCCACATATCTACGCATTTCACCGCTACACGTGGAATTCCACTCTCCTCTTCTGCACTCAAGTTCTCCAGTTTCCAATGACCCTCCCCGGTTGAGCCGGGGGCTTTCACATCAGACTTAAAGAACCGCCTGCGCTCGCTTTATGCCCAGTTCGTGAGTGTC
+
CCCCCGGGGGGGGGGGGGGGGGGGGGGGGGGGGGGGGGGC<FGGGGGGGGGGGGGGGGGGGGGGGGGGGGEFDCFGGGGGGGGGGFGGGGGGGGGGGGGGGGGGGGGDDGGGGEGFGGGGGGGG@,DFGGGGGFFFGFGFFGGFGFDB??DDGGGFFGGB:FEGFF=E5FFEFFFDDEC5@E>CFFGFFGEFFGGFFFC*?@4B3>@366)14@C@>GFFD60)(=79*1(-))))*)(5448((.(.).-
@M00200:205:000000000-AKKM3:1:1101:6014:10113 2:N:0:1
TACGGGGGTATCTAATCCTGTTTGCTACCCACGCTTTCGCTCCTCAGCGTCAGTTACGGCCCAGACCACCGCCTTCGCCACTGGTGTTCCACCCGATATCTGCGCATTTCACCGCTACACCGGGTATTCCATGGTCCCCTACCGCACTCAAGCCATAGCAGTCTCAAGTGGCGTCTCCAGGTTAAGCCTGGAGGTTTCACACCTGATTTGCCAACCCGCCTACGAGCCCTTTAAGCCCAATTCGTGAGCG
+
CCCCCGGGGGGGGGGGGGCFGGGGGGGFGG@@FFGGGGGGEGGGGGGGGG:FE@F@@FECGGGGDG7F<FGG7FCCFGGGG8BFCFGGGGCEDEGGGGGGGGGDGGGGGGGGGGGDDGGGF>E@38,@FGGD?F=;=CFDFGG5E5DBGAE>CDFFF6D>25)+9@FCA7*:948?4=FF,ADCFCC;6**.2*=C:)+<3@//6())94C446*:7)596(()(*0917,5254<E:<(1)),5:((((
@M00200:205:000000000-AKKM3:1:1101:9252:10146 2:N:0:1
TACACGGGTATCTAATCCCGTTTGCTCCCCTAGCTTTCGCGCCTCAGCGTCAGAAGAGGTCCAGCCGTTCGCTTTCGCCACCGGCGTTCCTTCCGATATCAACGCATTTCACCGCTCCACCGGAAGTTCCAACGGCCCCTATCTCCCTCGAGACAAGCAGTATCCAAGGCACTTTTCCGGTTGAGCCGAAAGATTTCACCCCGGACTTGCTTATCCGCCTACGCGCCCTTTACACCCAGTTCGTGAG
+
CCCCCGGGGGGGGGGGGGGGGGGGGGGGGGGGGGGGGGGGGDGGGGGGGGGGGGGGGGGGGGGGGGGGGGGGEFGGGDG@FDFGGGGGGGGGGGGGGGGGGFGGCEEGGGGGGGGFGGGFGGGGFE=EFGGGGGCCCA7>?FFFGFG<FEGGCDGAA5C6@C7FEFCEFGFFFFF69ADBFEGGFG6>5<*>FFGFFECE<9@>B(,;=>DA<AG9:CE02(4>9C>D<<?D223.80(5.5:B?F(
@M00200:205:000000000-AKKM3:1:1101:10365:10153 2:N:0:1
TACTGGGGTATCTAATCCTGTTTGCTCCCCACGCTTTCGAGCCTCAGCGTCAGTAATGGACCAGTATGTCGCCTTCGCCACTGGTGTTCTTCCGAATATCTACGAATTTCACCTCTACACTCGGAGTTCCACATACCTCTTCCATACTCAAGATAGCCAGTATCAAAGTCAATTCCAAGGTTGAGCCCTGGGCTTTCACCTCTGACTAAACTATCCGCCTACGCTCCCTTTAAACCCACTTCGTGAG
+
CCCCCGGGGGGGGGGGGGGGGGGGGGGGGGGDGGGGGGGGF7FGGGGGGGGGGGGGGGGGGGGGGGGCFGGGGGGGGGGGGGGGGGGGGGGGGGGGGGGGGGGGG?FGFGGGGGGFGFGGFGGGGEEGGGGGGFFGGFGFFFGFGFGEGFEGGFGFFGGFDFCFFB8E+6D*9DFCD?F?FGD6DGGFFG?*;FDFA;F@@@@@EE5;6@E75;DCD5?A9::?=C*;7+0:7;==CD5:E@(823(
@M00200:205:000000000-AKKM3:1:1101:28235:10176 2:N:0:1
TACTGGGGTATCTAATCCTGTTTGCTCCCCACGCTTTCGAGCCTCAGCGTCAGTAATGGACCAGTATGTCGCCTTCGCCACTGGTGTTCTTCCGAATATCTACGAATTTCACCTCTACACTCGGAGTTCCACATACCTCTTCCATACTCAAGATAGCCAGTATCAAAGGCAATTCCAAGGTTGAGCCCTGGGCTTTCACCTCTGACTAAACTATCCGCCTACGCTCCCTTTATACCCAATTCGTGAG
+
CCCCCGGGGGGGFGGGGGGGGGGGGGGGGGGGGGGGGGGGGGGGGGGGGGGGGGGGGGGGGGGGGGGGGGGGGGGGGGGGGGGGGGGEC=FGGGGGGGGGGFGGGFGGDGGGGGGFGGGGGGGGGGGGGGFGGGGGGFGFBDFFGFGEGFGFFCFDBDDFCCEFDDFA6DFD6D7DFBFFFFF8*,=D5FC?58CGFECB<)087>AEEFFFFFGC)3?=FFF>);?FCD)8497>C*528CD6>:@
@M00200:205:000000000-AKKM3:1:1101:13747:10195 2:N:0:1
TACTAGGGTATCTAATCCTGTTTGCTCCCCACGCTGTCGCGCCTCAGCGTCAGCAACAGCCCAGCAGGCCGCCTTCGCCACTGATGTTCTTCCCGATCTCTACGCATTCCACCGCTACACCGGGAATTCCACCTGCCTCTACTGTGCTCGAGCCTGACAGTTTAGAAGGCAGCCCTGCGGTTAAGCCGCAGGATTTCACCCCCTACTTACCAGGCCGCCTACGCGCCCTTTACGCCCCGTTCGTGAGACAT
+
CCCCCFGGGGGGGGGGGGGGGGAFGGGGGGGGGGGGGGGGDGGGGGGGEGGGGGGGGGGGDFGGGGGGGGGEGGGGGGGDGGGGGGGFFCFFGGGGCGFGFGGGGGGGGGGGGGGFDEGGGGGGGGGGGGFFFGGGGFGFFGGFGFGFGFGDGGC??6;CEC;CEFFFFG0:@5*@FFDBFDCFFGGF44:B6?CDFCCE=@BFFFFFFFFCE?GGBGFFFF<>(1;C<*44<?B1C(4(,484,50-)()
@M00200:205:000000000-AKKM3:1:1101:25838:10197 2:N:0:1
TACACGGGTATCTAATCCTGTTTGCTCCCCACGCTTTCGAGCCTCAGCGTCAGTAATGGACCAGTATGTCGCCTTCGCCACTGGTGTTCTTCCGAATATCTACGAATTTCACCTCTACACTCGGAGTTCCACATACCTCTTCCATACTCAAGATAGCCAGTATCAAAGGCAATTCCAAGGTTGAGCCCTGGGCTTTCACCTCTGACTAAACTATCCGCCTACGCTCCCTTTAAGCCCAGTTCGTGAG
+
CCCCCGGGGGGGGFGGGGGGGGGGGGGGGCGGGGGGGGGGGDGGFGFFGFGGGGGF9FFCGGGGFFGGGGGGGEGGGGGGFGGGGGGGGGFEGGGEFGDFEGGGGGGGGGGGGFFFGGGFGGGGGGEGGGCFFFG@=DGFFFGFFFFEGFCF9D@FCFFD@9>FDFGGBGFDF5<DFFC?DDF=F?8?FFGFADEGFFFFE5=C@CBC6EEF5EA@=5?)00-*)4:79:46C4*(6(0./*(05(5
@M00200:205:000000000-AKKM3:1:1101:9185:10201 2:N:0:1
TACTCGGGTATCTAATCCTGTTTGCTCCCCACGCTTTCGCGTCTCAGCGTCAGTTATCGTCCAGAAAGCCGCCTTCGCCACTGGTGTTCCTCCTGATATCTACGAATTTCACCTCTACACCAGGAATTCCGCTTTCCTCTCCGACACTCAAGGAAGGTAGTTTCGAGTGCAGTTCCTAGGTTGAGCCTAGGGATTTCACGCCCGACTTACCTCCCCGCCTACACGCCCTTTATGCCCAGTTCGTGCGCGAT
+
CCCCCGGGGGGGGGGGGGGGGGGGGGGGGGGGGGGGGGGGGGGGGGGGGGGGGGGGGGGGGGGGGGGGGGGGGGDGGGGGGGGGFGFGGGGGGGGGGGGFGGGGGGGGGGGGGGGFGGGGGGGGGGGGGFFECGCG9DFFFGGEGFGFGFGGFGGFD@9DDD7F=FGEFGFFFFFFFF7AFAGGFGFFAGGFFFGGFFGD@55AFFFDEA48@DGEFGF@FB5A1:ADDDEEF?3;C6((9??F?((-,,-
@M00200:205:000000000-AKKM3:1:1101:19461:10202 2:N:0:1
TACTAGGGTATCTAATCCCGTTTGCTCCCCTAGCTTTCGCGCCTCAGCGTCAGTGTCGGTCCAGGAAGCCGCCTTCGCCACCGGTGTTCCTCCGGATATCTACGCATTTCACCGCTACACCCGGAATTCCGCTTCCCTCTCCCGAACTCAAGCCCGGCAGTTTCCCGTGCGGTTCCTCAGTTGAGCCGAGGGATTTCACACAGGACTTAACGAACCGCCTACGCGCCCTTTAAACCCAATTCGTGAGCGAT
+
CCCCCGGGGGGGGGGGGGGGGGGGGGGGGGGGGGGGGGGGGGGGGGGGGGGGGGGGGGGGDFFGGGGGGGGGGGGGGGGGGGGGGGGGGGGGGGGGGGGGGGGGGGGGGFGGGGGFGGGGGGGGGGGGGGGGGGGFFFF):FGFGFGFGFE7EDGEDEGEF7@CCFGGFGDAEFFFFFGFFFGFFGGFFGGFFDFFFEC?@?;6=<8<)777?DGC>GFF??F:1EEGC5:>99A(;::145??6::(46(
@M00200:205:000000000-AKKM3:1:1101:13208:10206 2:N:0:1
TACTAGGGTATCTAATCCTGTTTGCTCCCCACGCTTTCGCTCCTCAGCGTCAGTGCCGGCCCAGGATGCTGCCTTCGCTATAGGTGTTCCTCCCGATATCTGCGCATTTCACCGCTACACCGGGAATTCCACATCCCTCTACCGGACTCAAGCCATGGCAGTATCGAATGGCCCCTCCCAGTTGAGCCAGGAGATTTCACATCCGACTTACCAAGCCGCCTACGAGCTCTTTATGCCCAGTTCGTGAG
+
CCCCCGGGGGGGGGGGGGGGGGGGGGGGGGFFGGGGGGGGGGGGGGGGGGGGGGGGGGGGGGGGGGGGGGGGGGGGGGGGGGGGGGGGGGGGGGGGGGGGGGGGGGGGGGGGGGGFGGGGGGGGGGGGGGGGGGGFGFFDFGFFGFGFGFGGGGGFFGGFGGEGFFGGFGFDFDFFFFGFFGFFF6CFFGGFE>FGFFGFFFEFFF=@>EFEFFFD?CE08:@=?8><<:3?6)6)03?<?FBBF?08
@M00200:205:000000000-AKKM3:1:1101:24060:10228 2:N:0:1
TACTAGGGTATCTAATCCTGTTTGCTCCCCACGCTTTCGCGTCTCAGCGTCAGTATCCAACCAGGGGGCCGCCTTCGCCACCGGTGTTCCTCCCGATATCTACGCATTTCACCGCTACACCGGGAATTCCACCCCCCTCTTTGGTACTCTAGCTTGCCAGTTTCATGCGTCGTTCCTCGGTTAAGCCGAGGGATTTCACACATGACTTAGCAGACCGCCTACACGCCCTTTAAACCCAATTCGTGAGAGA
+
CCCCCGGGGGGGGGGGGGGGGGGGGGGGGGGGGGGGGGGGGGGGGGGGGGGGGGGGGGGGGGGGGGGGGGGGGGGGGGGGGGGGGGGGGGGGGGGGGGGG;DGGGGGGEGGGGEGFGGFGGGGGFEGGGGGFGGGGGFGFFGGFFFFE7AEGGGGFFFFFDG4C<9@CDGEFD@FFFFDFEGGFFGGEFGGDED6DACEFEF3@;;?<BAFFF7EF>D@023>F?C@D)725<<D:EF??25<8?B?202
@M00200:205:000000000-AKKM3:1:1101:15670:10228 2:N:0:1
ACCCGGGTATCTAATCCTGTTTGCTCCCCACGCTTTCGCGCCTCAGCGTCAGGCCCGGACCAGAGAGCCGCTTTCGCCACCGGTGTTCCACCCAATATCTACGAATTTCACCTCTACACTGGGTATTCCACCCTCCTCTTCCGGCCTCCAGCACAGCAGTTTCGGCCGCACCTCCGGGGTTGAGCCCCGGGCTTTCACAAAGCCGACACGCCATGCCGCCTACGCGCCCTTTAAGCCCAATTCGTGAG
+
CCCCCGGGGGGGGFGGGGGGGGGGGGGGGGGGGGGGGGGGGGGGGGGGGGGGDGGGGGGGGGGGGGGGGGGGGGGGGFGGGGFGGGGGGGGFGGGGGGGGGGGGGGFGGGGGGGGFGGGGGGGGGGFGFGGGGGGGGFGEFGDFGFGFGFGG:FGFFGGFGFEG5@DGBEDFFFFD4>D?FGGGFGGFF:CDFF6CCEGE0;;@@FB;;36BFBCE?DE;B::56:BDD9(8A))<E?FF0A2<FFFB
@M00200:205:000000000-AKKM3:1:1101:7906:10237 2:N:0:1
TACAAGGGTATCTAATCCTGTTTGCTCCCCACGCTTTCGAGCCTCAGCGTCAGTAATGGACCAGTATGTCGCCTTCGCCACTGGTGTTCTTCCGAATATCTACGAATTTCACCTCTACACTCGGAGTTCCACATACCTCTTCCATACTCAAGATAGCCAGTATCAAAGGCAATTCCAAGGTTGAGCCCTGGGCTTTCACCTCTGACTAAACTATCCGCCTACGCTCCCTTTAAACCCAGTTCGTGACAATT
+
CCCCCGGGGGGGGGGGGGGGGGGGGGGGGGGGGGGGGGGGFGGGGGGGGGGGGGGGGGGGGGGGGGGGGGGGGGGGGGGGGGGGGGGGGGGGGGGGGGGGGGGGGGGGGGGGGGGFGGGGGGGGGGGGGGGGGGGFGBDDFGGFGFGFGF8=FCFFFGGFDFFGCFGF5FFDFF?FFFCFFGG65DFFFGDFFGGGFFGFFFFFF@CF5C@C@EEF>GF>ACFEAGEC7:.;**1:C9(0/9@F2>(****
@M00200:205:000000000-AKKM3:1:1101:13934:10239 2:N:0:1
TACGCGGGTATCTAATCCTGTTTGCTCCCCACGCTTTCGAGCCTCAGCGTCAGTAATGGACCAGTATGTCGCCTTCGCCACTGGTGTTCTTCCGAATATCTACGAATTTCACCTCTACACTCGGAGTTCCACATACCTCTTCCATACTCAAGATAGCCAGTATCAAAGGCAATTCCAAGGTTGAGCCCTGGGCTTTCACCTCTGACTACACTATCCGCCTACGCTCCCTTTACACCCACTTCGTGAG
+
CCCCCGGGGGGGGGGGGGGGGGGGGGGGGGGGGGGGGGGGGGGGGGGGGGGGGGGGGGGGGGGGGGGGGGGGGGGGGGGGGGGGGGGGGGGGGGGGGGGGGGGGGGGGGGGGGGGFGGGGDGGGFGGGGGGGGGGGGFGFFGGFGFFEGFCGGGGF+DFFGGBDFFGFFGFBBEFFFFGFGGGGFGGFFGGFAFFFFFGEEFFFFEFE)5=EEFGFAGFFFD=B?EFG;C==C5*7C6(/7<?;732
@M00200:205:000000000-AKKM3:1:1101:13332:10280 2:N:0:1
TACTAGGGTATCTAATCCCGTTTGCTCCCCACGCTTTCGCGCCTCAGCGTCAGGGAATGCCCAGAGACCCGCCTTCGCCACCGGTGTTCCTCCCGATCTCTACACATTTCACCGCTACACCGGGAATTCCAGTCTCCTCTGCATCCCTCAAGAACGGCAGTATCGGCCGACCCCCCTGAGTTGAGCCCAGGGATTTCACGACCGACTTGCCATCCCGCCTACGCGCCCTTTATCCCCAGTTCGTGAGTG
+
CCCCCGGGGGGGGGGGGGGGGGGGGGGGGGGGGGEGGGGGGGGGGGGGGGGGGGGGGGGFGGGGGGGGFGCFGGGGGGGGGGEGGGGGGGGGGGGGGGGGGGGGFGFGGG9EGGGFGEGFFGGGGGGGGGGFDFGGFFGFFGGFFFGFGFGGFCFFFDD??F77=*<C?>?5AADD>FCFCFD@ACGFFFC:3=AC@<C?FBBFF1(4>ABA<2CF(1>??305,87C19344)).;:(4.4632(,).
@M00200:205:000000000-AKKM3:1:1101:23780:10286 2:N:0:1
TACAGGGGTATCTAATCCTGTTCGCTCCCCTAGCTTTCGCGCCTCAGCGTCAGTGTCGGCCCAGCAACCCGCCTTCGCCGCAGGTGTTCCTCTTGATATCTACGCATTTCACCGCTACACCAAGAATTCCAGTTGCCCCTTCCGCACTCTAGCCCCGCAGTATCAGTTGACCTTTCCGAGTTAAGCTCGGAGATTTCACAACTGACTTGCGGAGTCCGCCTACGCGCCCTTTAAACCCAATTCGTGAG
+
CCCCCGGGEGGGGGGGGGGGGGFGGGGGGGGGGGGGGGEGFGGGGGGGGFEEGEFFGGGGGGGGG8FGGGGGGCEGFGGGDG7F<FEFGGGFFDGFFGGGGGGGGGGGGGGGGGGFGGGGGGGG8EFGGGGCF9DEEBGFFGCDGFDAGFF?FGDD98D5:8;<7<F:8CA=F65B>B7*64+9=C99*;EED8=DF8CE*07;:=EE3<;079*>>*5??;@36/.7C7.,--)-0,4(().843?0
@M00200:205:000000000-AKKM3:1:1101:13156:10287 2:N:0:1
TACGCGGGTATCTAATCCTGTTCGCTCCCCACACTTTCGCTCCTCAGCGTCAGGATATTCCCAGAGAACCGCCTTCGCCACCGGTGTTCCTCCTGATATCTGCGCATTTCACCGCTACACCAGGAATTCCGTTCTCCCCTGAATACCTCTAGTCTGCCCGTATCGGAAGCAAGCCAGGTGTTAAGCACCTGGTTTTCACTCCCGACGCGACAAACCGCCTACGAGCCCTTTACACCCAGTTCGTGAG
+
CCCCCGGGGGGGGGGGGGGGGGGGGGGGGGGGGGGGGGGGGGGGGGGGGGGGGGGGGGGGGGGGGGGGGGGGGGGGGGGGGGGDFFGGGGGGGGGGGGGGGGGGGGGGGGGGGGGFGGGFGGGGGFGGGGGGCFGGGFGFFGGFGFDEGFGGGGGFFEF>GGFGFFGGFGFEFFFFFFGFGGGGFFFFFGGFFGGGFCCCE=BB@BFF@BFFF;FC;DE<BFB><EEG<D?4<<D(:2<?FA<?B7:
@M00200:205:000000000-AKKM3:1:1101:28595:10314 2:N:0:1
TACAGGGGTATCTAATCCTGTTTGCTACCCACGCTTTCGAGCCTCAGTGTCAGTTACAGTCCAGAGAGCCGCTTTCGCCACCGGTGTTCCTCCATATATCTACGCATTTCACCGCTACACATGGAATTCCACTCTCCTCTACTGCACTCAAGTCTAACAGTTTCCAATGCACACAATGGTTGAGCCACTGCCTTTTACATCAGACTTATTAAACCACCTGCGCTCGCTTTACACCCCATTCGTGAG
+
CCCCCGGGGGGGGGGGGGGGGGGGGGGGGGGGGGGGGGGGGGGGGGGGGGGGGGGGGGGFFFGGGGGGGGDGGDGGDDGGEGGGGGGGGGGGGFGGGGGFGFG7FCFGGGGGGGGBGGGGGGGGGGFGFGGGGGF8DFGDFGFFGFGECFDFGFGFFCGFD?DGFDFA9EFFFDF58D8@F=6=68DF5=DBA9EG7@CEFF5@@@*7;CE@EFG5=7*)=82*)***3;6>4*06*((0>?E=5(
@M00200:205:000000000-AKKM3:1:1101:21623:10345 2:N:0:1
TACAGGGGTATCTAATCCTGTTTGCTCCCCACGCTTTCGCGCCTCAGCGTCAGAACCGGACCAGACAGCCGCCTTCGCCACTGGTGTTCTTGCGAATATCTACGAATTTCACCTCTACACTCGCAGTTCCGCTGTCCTCTTCCGGTCTCAAGCCAACCAGTATCGAAGGCAATTCTGTGGTTGAGCCACAGGCTTTCACCCCCGACTTAATCGGCCGCCTACGCGCCCTTTAAGCCCAGTTCGTGAGCGAT
+
CCCCCGGGGGGGGGGGGGGGGGGGGGGGGGGGGGGGGGGGGGGGGGGGGGGGGGGGGGGGGGGGGGGGGGGGGGGGGGGGGGGGGGGGGGGGGGGGGGGGGGGGGGGGGGGGGGGFGGGGGGFGGGCGGGGGGGGGGFGFFCGEGFGFGFFGGGGFFGGFG7CFDFGGBFFFFBFFFFGFGGGFFGGFFGGFFGGGFFFFFFFFFB@DFFFF0;EEBDEF<@BB1=>D5559ABF:FF::448::::(39(
@M00200:205:000000000-AKKM3:1:1101:25253:10362 2:N:0:1
TACAAGGGTATCTAATCCTGTTCGCTCCCCACACTTTCGCTCCTCAGCGTCAGGTAATGCCCAGAGAACCGCCTTCGCCACCGGTGTTCCTCCTGATATCTGCGCATTTCACCGCTACACCAGGAATTCCGTTCTCCCCTGCATACCTCTAGTCTGCCCGTATCGAAAGCAAGCGCCGTGTTAAGCACGGCGTTTTCACTCCCGACGCGACAAACCGCCTACGACCCCTTTAAGCACAATTCGTGAG
+
CCCCCGGGGGGGGGGDGGGGGGGGGGGGGGGGGGGGGGGGGGGGFGGGGGGGGFGGFGGGDGGGGGFEGGGGGGGGGGGGGGGGGCFGGGGGGGFFFDCGG8FGGCGGFGGGGGGFGGFGGGGCGGGGGGGFGGGGGFGDFGGFGFGFFFGGGGCFFGGFGGDGF?F>AF685)<?9?GFGGGFAF7A9>>B>C=DC?E?45((-(,1:691@;FG0CDF?:6B(209>C2<2)6)2214<BFB0?:
@M00200:205:000000000-AKKM3:1:1101:23136:10372 2:N:0:1
TACTGGGGTATCTAATCCTGTTTGCTCCCCACGCTTTCGAGCCTCAGCGTCAGTAATGGACCAGTATGTCGCCTTCGCCACTGGTGTTCTTCCGAATATCTACGAATTTCACCTCTACACTCGGAGTTCCACATACCTCTTCCATACTCAAGATAGCCAGTATCAAAGGCAATTCCAAGGTTGAGCCCTGGGCTTTCACCTCTGACTAAACTATCCGCCTACGCTCCCTTTAAGCCCAATTCGTGAG
+
CCCCCGGGGGGGGGGGGGGGGGGGGGGGGGGGGGGGGGGGGGGGGGGGGGGGGGGGGGGGGGGGGGGGGGGGGGGGGGGGGGGGGGGGGGGGGGGFGGGGGGGFGGGGGGGGGGGFGGGGGGGGGECGGGGFGGGGGFGEFGFFGFG<FF=FFFFFFGFFGDF9EFGGFGFFFFFFFDGFFCGGFFGFFGC?DFGGACF=@DEBFFFFBEFE5AF?@CB55:>5>EDFFCB=4AB)1>(>C=9@D3>
@M00200:205:000000000-AKKM3:1:1101:22990:10375 2:N:0:1
TACGAGGGTATCTAATCCTGTTTGCTCCCCACGCTGTCGCGCCTCAGTGTCAGCAACGGCCCAGCAGAACGCCTTCGCCACTGGTGTTCTTCCCGATATCTACGCATTCCACCGCTACACCGGGAATTCCATCTGCCCCTACCGTGCTCGAGCCCGGCAGTCTGACCGGCAGCCCCGGAGTTGAGCCCCGGGATTTCACCAGCCACTTACCGAGCCACCTACGCGCCCTTTAAACCCAATTCGTGAG
+
CCCCCGGGGGGGGGGGGGGGGGGGGGGGGGGGGGGGGGGGGGGGGGGGGGGGGGGGGGGGGGGGGGGGGGGGGGGGGGGGGGGGGGGGGGGGGGGGGGGGGGGGGGGGGFGGGGGFGGGGGGGGGGGGGGGGGGCFGFGFFGGFGFGFGFGDEGGFFGGFGGAGCFGGFGFFFFFEED5DF8@CFGGFFGDEFDCCAEGF72?FF?FBBF::09EGFGF?2(1>9EBG)9):5))4;??FFDBB?:0
@M00200:205:000000000-AKKM3:1:1101:8012:10376 2:N:0:1
TACTCGGGTATCTAATCCTGTTTGCTCCCCACGCTTTCGAGCCTCAGCGTCAGTAATGGACCAGTATGTCGCCTTCGCCACTGGTGTTCTTCCGAATATCTACGAATTTCACCTCTACACTCGGAGTTCCACATACCTCTTCCATACTCAAGATAGCCAGTATCAAAGGCAATTCCAAGGTTGAGCCCTGGGCTTTCACCTCTGACTAAACTATCCGCCTACGCTCCCTTTACACCCAGTTCGTAAG
+
CCCCCGGGGGGGGGGFGGGGGGGGGGGFGGGGGGGGGGGGGDGGGGGGGGGGGFGGGGGGGGGGGGGGGGGGGGGGGDG@FGGFFGGGGGGGGG:FCGGGGGGGGGGGGGGDFGGFGGGGGGDCCECCFGGGGGGFFFGFFGGFGFFEGFFGGDGF7FGFGDBFCFGADFFDFBDFFFG5>,DCFFGF5DE?B??CFCF@=06)::8E*>);8*,<>C?9=C9>ACEGF::***1(4(5>*85((08
@M00200:205:000000000-AKKM3:1:1101:11203:10384 2:N:0:1
TACTAGGGTATCTAATCCTGTTTGCTCCCCACGCTTTCGAGCCTCAGCGTCAGTAATGGACCAGTATGTCGCCTTCGCCACTGGTGTTCTTCCGAATATCTACGAATTTCACCTCTACACTCGGAGTTCCACATACCTCTTCCATACTCAAGATAGCCAGTATCAAAGGCAATTCCAAGGTTGAGCCCTGGGCTTTCACCTCTGACTAAACTATCCGCCTACGCTCCCTTTATACCCAGTTCGTGAGATAT
+
CCCCCGGGGGGGGGGGGGGGGGGGGGGGGGGGGGGGGGGGGGGGGGGGGGGGGGGGGGGGGGGGGGGGGGGGEGGGGGGGGGGGGGGGGGGGGGGGGGGGGGGGGGGGGGGFGGGFGGGGGGFGC@EGGFGGGGGGGFGEFFGFGFG<FFFGGGGFFGGFGGFGFFGGFFBDFFFFFF??FGGGBGGFFGFFF?D6FFG@EFFEEEEE*18EFFGDAGF5ADAD=EFGGGFEEEECF:BBCEDDFFDE*0*
@M00200:205:000000000-AKKM3:1:1101:5215:10406 2:N:0:1
TACAAGGGTATCTAATCCTGTTTGCTCCCCACGCTTTCGAGCCTCAGCGTCAGTAATGGACCAGTATGTCGCCTTCGCCACTGGTGTTCTTCCGAATATCTACGAATTTCACCTCTACACTCGGAGTTCCACATACCTCTTCCATACTCAAGATAGCCAGTATCAAAGGCAATTCCAAGGTTGAGCCCTGGGCTTTCACCTCTGACTAAACTATCCGCCTACGCTCCCTTTACACCCAGTTCGTGAG
+
CCCCCGGGGGGGGGGGGGGGGGGGGGGGGGFGGGGGGGGGGGGGGGGGGGGGGGGGGGGGGGGFGGFGGGGGGGGGGGGGGGGGGGGGGGGGGGCGGGGGGGGGGGFFFF;FFGGFGGFFGGGC@EEGGGGGGGGFFBFFF8FFGFGFGFGGGGGFFFGFGFBD7<DFBFFDFFFFF+=*CDDF?DD?D?F?FFGFF<FEF5@5*5:EF58CA;3D8>BFF@)9)=:D?D4*11::>25>/8925(>
@M00200:205:000000000-AKKM3:1:1101:26894:10424 2:N:0:1
TACGCGGGTATCTAATCCTGTTTGCTACCCACGCTTTCGAGCCTCAGTGTCAGTTACAGTCCAGAGAGCCGCTTTCGCCACCGGTGTTCCTCCATATATCTACGCATTTCACCGCTACACATGGAATTCCACTCTCCTCTACTGCACTCAAGTCTAACAGTTTCCAATGCACACAATGGTTGAGCCACTGCCTTTTACATCAGACTTATTAAACCACCTGCGCTCGCTTTAAACCAGTTCGTGAGCGATCG
+
CCCCCGGGGGGGGGGGGGGGGGGGGGGGGGGGGGGGGGGGGGGGGGGGGGGGGGGGGGGGGGGGGGGGGGCGGGGGGGGGGGGGGGGGFGGGGGGGGGGGGGGGGGDGGGGGFGGFGDGGGGGGGGGGGGCFGGGGGFCEFGGFFFFEGFCGGGGFFGGFED*=*CFFF?DEDDDFFFFFFGGGFGGFFGGFFGGGFEFEF=@:=C7ACEEFAE8C5;?<BB>B94??5?E49):2*7??<DD(((((60.
@M00200:205:000000000-AKKM3:1:1101:5022:10430 2:N:0:1
ACGGGGGTATCTAATCCTGTTTGCTCCCCACGCTTTCGAGCCTCAGCGTCAGTAATGGACCAGTATGTCGCCTTCGCCACTGGTGTTCTTCCGACTATCTACGAATTTCACCTCTACACTCGGAGTTCCACATACCTCTTCCATACTCAAGATAGCCAGTATCCAAGGCAACTCCAAGGTTTAGCCATGGGCTTTTACCTCTGACCAAACTATCCGCCTACGCCCCCTTTACACCCCGTTAGTGAA
+
<A@CCFGFC<C@<C<<F<FEFGFF@<FGGFE:F,@@EFFFFG@F<FG:C@6BCFF,EFFEF@CEAFFGGFFD@B:4=F,=EE4:CEFGEEFG@=8C=<;;DFCC<8FF=@CG,9,;D,=,@?EBCCG8EGGF6DGE8D9DFGFFGF869DCDF8ADF,6DEG9+*3++<D5)030*0*0;C,++4@,+30*;ACC2+:E=5>36>)0-)-:4>AF*59)(8(2)5==30;6CC7311(6(((.)))
@M00200:205:000000000-AKKM3:1:1101:17901:10432 2:N:0:1
TACCAGGGTATCTAATCCTGTTTGCTCCCCACGCTTTCGCGCCTCAGCGTCAGATCCGGACCAGTGAGCCGCCTTCGCCACTGGTGTTCTTGCGAATATCTACGAATTTCACCTCTACACTCGCAGTTCCACTCACCTCTTCCGGTCTCAAGCCAAGCAGTATCGAAGGCAATTCCGTGGTTGAGCCACGGGCTTTCACCCCCAACTTACAAGGCCGCCTACGCGCCCTTTAAACCCAATTCGTGAGAGA
+
CCCCCGGGGGGGGGGGGGGGGGGGGGGGGGGGGGGGGGGGGGGGGGGGGGGGGGGGGGGGGGGGGGGGGGGGGGGGGGGGGGGGGGGGGGGGGGGGGGGGFGFGGGGGGGGGGFFFGGGGGGGGGGGGGGFGGGGGG?E<FEGBGEGFFFFGFFGFFGGFFGFGFFGGDCFBFEFFFFFBFFGFFGGFFGGBFEGCFFCE2@99@DFFFFFFB0BE9GFD@8@:3=AG)90>ADAFG0014<?4??F>)(
@M00200:205:000000000-AKKM3:1:1101:21578:10470 2:N:0:1
TACTAGGGTATCTAATCCTGTTTGCTCCCCACGCTTTCGAGCCTCAGCGTCAGTAATGGACCAGTATGTCGCCTTCGCCACTGGTGTTCTTCCGAATATCTACGAATTTCACCTCTACACTCGGAGTTCCACATACCTCTTCCATACTCACGATAGCCAGTATCAAAGGCAATTCCAAGATTGAGCCCTGGGCTTTCACCTCTGACTAAACTATCCGCCTACGCTCCCTTTAAACCCAGTTCGTGAGAGCT
+
CCCCCGGGGGGGGGGGGGGGGGGGGGGGGGGGGGGGGGGGGGGGGGGGGGGGGGGGGGGGGGGGGGGGGGFFGGGGGGGGGGGGGGGEDGGGGGGCEEGGGGGGGGGGGGGGGGGFGGGFFGGGGGGFEFFGGFG>ECGBFGGBDFGFGF,=CFDFFFFFGGCDBDFFDGFFFB+=DFC*@6DD?DA?@?EABDF6CEG585@)*30;8@E@@EFG=GD9A50*5C?F0868A*751(>B**>9B32*)(*
@M00200:205:000000000-AKKM3:1:1101:8437:10473 2:N:0:1
TACTGGGGTATCTAATCCTGTTTGCTCCCCACGCTTTCGAGCCTCAGCGTCAGTAATGGACCAGTATGTCGCCTTCGCCACTGGTGTTCTTCCGAATATCTACGAATTTCACCTCTACACTCGGAGTTCCACACACCTCCCTCATACTCAAGACACCCAGTATCAAAGGCAATTCCGAGGTTGAGCCCCGGGATTTCACCCCTGACACAAATGTCCGCCTACGCTCCCTTTAAACCCAGTTCGTGAG
+
CCCCCGGGFCFFGGGGGDFEGGGFGGGGGGFGGGGGGGGGGGGGGGGGGFFCEEFGGGG,E8FFGGGFGGGGEGGGGGGGGGACC?FFFGGFGEGGGGFFFGGFGGEDEG=EFE,+2CDEDDFEFG>@FFGGDGGCGF?)3DCDGFGCDFF8EDD??EFD==;CDBDADCFDDEFF9?C5@8@FFF6??DEEFGFGFEE@):=2<=*)0<946ECF>C4(/5(068;<*0695;@(;6((1<724;3
@M00200:205:000000000-AKKM3:1:1101:17040:10474 2:N:0:1
TACCCGGGTATCTAATCCTGTTTGCTCCCCACGCTTTCGAGCCTCAGCGTCAGTAATGGACCAGTATGTCGCCTTCGCCACTGGTGTTCTTCCGAATATCTACGAATTTCACCTCTACACTCGGAGTTCCACATACCTCTTCCATACTCAAGATAGCCAGTATCAAAGGCAATTCCAAGGTTGAGCCCTGGGCTTTCACCTCTGACTAAACTATCCGCCTACGCTCCCTTTAAACCCAATTCGTGAGAGA
+
CCCCCGGGGGGGGGGGGGGGGGGGGGGGGGGGGGGGGGGGFGGGGGGGGGGGGGGGGGGGGGGGGGGGGGGGGDGGGGGGGGGGFGFDGGGGGFGGGGGGGGFDFGGGGGGFGGGBFFGGGGGGGGGGGGGGGGGFFFGFFGFFGFGCGFGFGFGFFGGFDG7FEFGGFGFFFFFFFFGFGFGGFGGFFFF?A?,=FEFCBBFFFFFF@CEFF@BEAFE82:5*:CEGFF@EC8>BE92:**875;@CE0
@M00200:205:000000000-AKKM3:1:1101:2819:10483 2:N:0:1
TACGGGGGTATCTAATCCTGTTTGCTCCCCACGCTTTCGAGCCTCAGCGTCAGTAATGGACCAGTATGTCGCCTTCGCCACTGGTGTTCTTCCGAATATCTACGAATTTCACCTCTACACTCGGAGTTCCACATACCTCTTCCATACTCAAGATAGCCAGTATCAAAGGCAATTCCAAGGTTGAGCCCTGGGCTTTCACCTCTGACTAAACTATCCGCCTACGCTCCCTTTCTGCCCACTTCACGAGACAT
+
CCCC?FGGGGGGGGGGGGGGGGGGGGGGGGGGGGGGGGGGGGGGGGGGGGGGGGGGGGGGGGGGGFFFFGFGGGGGGGGGGGFGGGGGGGCGGGGGDGGGGGGGGGGGGGGGGGGFCFGGGGGGGGEGE8=EFGGGGFGFFGFFGFGFGFGGGG?FBFFFF+0D>92A6DFBAEFAFF+*8<3CFFGFFFFF>F?F>EG@58.):AB66=@CA9FF2?D2@D242E/?C+6)9/;3:3(())))((((.()
@M00200:205:000000000-AKKM3:1:1101:13317:10489 2:N:0:1
TACAAGGGTATCTAATCCTGTTCGCTCCCCACACTTTCGCTCCTCAGCGTCAGGTCATGCCCAGAGAACCGCCTTCGCCACCGGTGTTCCTCCTGATATCTGCGCATTTCACCGCTACACCAGGAATTCCGTTCTCCCCTGCATACCTCTAGTCTGCCCGTATCGAAAGCAAGCCAGGTGTTAAGCACCTGGTTTTCACTCCCGACGCGACAAACCGCCTACGAGCCCTTTAAACCCAATTCGTGAG
+
CCCCCGGGGGGGGGGGGGGGGGGGGGGGGGGGGGGGGGGGGGGGGGGGGGGGGGGGGGGGGGGGGGGGFGGGGGGGGGGGGGGGGGGGGGGGGGGGGGGGGGFGGGGGGGGGGGGFGGGGGGGGGGGGGGGGFGGFGFGDFGGFGFFFGFGGGGGFFGGFGGFFAFFGFGFEAD?FFFFFGGDFFGGFA5EFFFCFFEGEFF>BFFFF>95:08FC:GE6236>?CAFDG?>)62(;?F?AA<?FB?
@M00200:205:000000000-AKKM3:1:1101:5238:10495 2:N:0:1
TACTGGGGTATCTAATCCTGTTCGCTCCCCATGCTTTCGCTCCTCAGCGTCAGTTAATGCCCAGAGACCTGCCTTCGCCATCGGTGTTCCTCCTGATATCTGCGCATTTCACCGCTACACCAGGAATTCCAGTCTCCCCTACATCACTCTAGTCTGCCCGTACCCACCGCAGATCCGGAGTTGAGCCCCGGACTTTCACGGCAGACGCGACAAACCGCCTACGAGCCCTTTAAACCCAAGTCGTGAGAGA
+
BCCCCGGG@CGGGGGFGGGGGFFGGGGGGEGGFGEGE9FGGGGGGFGGGC@@CGGGGGGGGGGGGGGGFGFGGGGGFGGGGGGGFGCEFGCGGGDFFEFGDFFFE>C,@FGGGGGFGGGG8=EGFDDFG,@FFDDE=FGBFFGFGFGFG?E9DFGFFGGF>DA=>DDGEC9>E=FFFB6ACE@7?CGA>D@B>*=D6AEB929@(((//:>01;FE(8:@0;(2,*)1**454677E:?(4<B<,23))(
@M00200:205:000000000-AKKM3:1:1101:27347:10503 2:N:0:1
TACGCGGGTATCTAATCCTGTTCGCTCCCCACACTTTCGCTCCTCAGCGTCAGGTCATGCCCAGAGAACCGCCTTCGCCACCGGTGTTCCTCCTGATATCTGCGCATTTCACCGCTACACCAGGAATTCCGTTCTCCCCTGCATACCTCTAGTCTGCCCGTATCGAAAGCAAGCCAGGTGTTAAGCACCTGGTTTTCACTCCCGACGCGACAAACCGCCTACGAGCCCTTTAAGCACAATTCGTGAG
+
CCCCCGGGGGGGGGGGGGGGGGGGGGGGGGGGGGGGGGGGGFGGGGGGGGGGGGGGGGGGGGGGGGGGGGGGGEEGGGGEGGGGGGGGGFGGGGGGGGGGGGGGGGGGGGGGGGD5?FGGGGGGGGGGFGGFGGGGGFGFFGGFGFCDF6DGFGGFFGCE>DFGAFGG>DFFA=CFFFFFGC9CFGGFFCFFFCCFFF=48@=@@@F;@>1;:8CE@GFF0:(5-5)9*2,)6A9);.,.):6?6:(
@M00200:205:000000000-AKKM3:1:1101:13286:10513 2:N:0:1
TACAAGGGTATCTAATCCTGTTTGCTCCCCACGCTTTCGAGCCTCAGCGTCAGTAATGGACCAGTATGTCGCCTTCGCCACTGGTGTTCTTCCGAATATCTACGAATTTCACCTCTACACTCGGAGTTCCACATACCTCTTCCATACTCAAGATAGCCAGTATCAAAGGCAATTCAAAGGTTGAGCCCTGGGCTTTCACCTCTGACTAAACTATCCGCCTACGCTCCCTTTACACCCAATTCGTGAC
+
CCCCCGGGFGGGGGGFGGGGGGGGFGGGGGGGGGGGGGGFCEGGGGGGGB:FFGGGGCGGGGGGGGGFGGGGGGGEGGDGGGGCFFEFFGAFGGGGEGDGGGADCFCCFCAEG?,;DGDFEFGGGGG?FCFGGGC>EFCDDFGFGBDE+3@8,?D59DCBDF*6;9DGB8DDDDF9@DG?A38DFFFFFF69D,1+<;C=@CEB7>=;5)10*;B8);08)=AD>EFGC+)****)4-5B*9==B3(
@M00200:205:000000000-AKKM3:1:1101:23037:10520 2:N:0:1
TACCGAGGGTATCTAATCCTGTTTGCTCCCCACGCTTTCGAGCCTCAGCGTCAGTAATGGACCAGTATGTCGCCTTCGCCACTGGTGTTCTTCCGAATATCTACGAATTTCACCTCTACACTCGGAGTTCCACATACCTCTTCCATACTCAAGATAGCCAGTATCAAAGGCAATTCCAAGGTTGAGCCCTGGGCTTTCACCTCTGACTAAACTATCAGCCTACGCTCCCTTTAAGCCCAATTCGTGAG
+
CCCCCGGGGGGGGGGGGGGGGGGGGGGGGGGGGGGGFGGGGGGGGGGGGGGGGGGGGGGGGGCGGGGGGGGGGGGGGGGGGGGGGGGGGGGFEGCEEGGGGGGGGGGGGGGGGGGFGEFGGGGGGGGGGGGGG?FGGFGDFGGFFBGFGFFGGGGFBDFFGGDGEFE9FEDDFE?FFFGFC9ADF?8FFGGF?D??FCEC558CCECE*00@78AF*9A@CB23:*:>FF=.>4:BB2BDDCF2=@=9
@M00200:205:000000000-AKKM3:1:1101:2964:10522 2:N:0:1
TACCGGGGTATCTAATCCTGTTCGCTCCCCACACTTTCGCTCCTCAGCGTCTGGATATTCCCAGAGAACCGCCTTCGCCACCGGTGTTCCTCCTGATATCTGCGCATTTCACCGCTACACCAGGAATTCCGTTCTCCCCTGAATACCTCTAGTCTGCCCGTATCGGAAGCAAGCCAGGTGTTAAGCACCTGGTTTTCACTCCCGACGAGACAAACCGCCTACGAGCCCTTTACACCCAGTCCGAGCGAGA
+
CCCCCFFGGGGGGGGGGGGGGGGGGGGGGEGGFGGGGGGGGFGGGGFFGGGGG?<FGECF<,CFFF@FD<CG=FGGGGCFBFGEFEFFF;EGF@FFFG8;;A5FF>:CDEFFGE>*8@,ADFFDG88FGEGC=8+3@*@D:=29EF+;FFGCF9DFCGGEG>5D>BD8??A55:@AF5;6FCFCA7EFFG?>AE7C:*B?*)5)((((5>;D13B835:1(/;A1:.5852)6A)3*((,))4(((-4((
@M00200:205:000000000-AKKM3:1:1101:12048:10525 2:N:0:1
TACACGGGTATCTAATCCCGTTCGCTCCCCTAGCTTTCGCGCCTCAGCGTCAGGAATCCCCCAGATGCCCGCCTTCGCCACGGGTGTTCTCCCAGATATCTACGCATTTCACCGCTACACCTGGAATTCCAGCATCCCCTAGGATCCTCTAGCACGGCAGTCTCGAGAGCCATTGCTGGGTTGAGCCCAGCGCTTTCACTCCCGACTTACCGAACCGCCTACGCGCCCTTTACACCCAATTCGTGAG
+
CCCCCGGGGGGGGGGGGGGGGGGGGGGGGGGGGGGGGGGGGGGGGGGGGGGGGGGGGGGGGGGGGGGGGGGGGGGGGGGGGGGGGGGGGGGGGGGGGGGGGGGGGGGGGGGGGGGA>F9FGGFGGGCFGFGGFGGF?FFDFGGFGFGBGFDGGGGEFGGFGGF?EFGGFGFFA8FFFFFDGGGG>CGFFFGFFGGGFEFEF3>=>@9DCE@DFFGG6CEFD1?BBEDDCFF>AFF0:?FB2<?4:(4
@M00200:205:000000000-AKKM3:1:1101:9367:10526 2:N:0:1
TACTAGGGTATCTAATCCTGTTTGCTCCCCACGCTGTCGCGCCTCAGCGTCAGTAATGGACCAGCTCGCCGCCTTCGCCACCGGTGTTCTTCCCAATATCTACGAATTTCACCTCTACACTGGGAATTCCACGAGCCTCTTCCATCCTCAAGCAACCCAGTATCAAGCGCAGTCCCCAGGTTGAGCCCAGGAATTTCACGCCTGACTTGGGCCCCCGCCTACGCGCCCTTTAAACCCAATTCGTGAG
+
CCCCCGGGGGGGGGGGGGGGGGGGGGGGGGGGEGGGGGGFDGGGGGGGGGGGGGGGEEGFE@FGFAFGGEGGGGGGGGGD7FFGGEGGGGGGGFGGGGGGGF?FE,AFGGGGGGGFGGGG9D8E=FFDFFFGC6CEGFG58DFBCD6DGFF?=D+*;CCFGCFGEF89*@BBFEAFFFG>@EFGFFGAFF7@AFGGFFGB=D25BFFE9B2>((44;3A@781>(=BD<*)-)--8>(41)6:56,3
@M00200:205:000000000-AKKM3:1:1101:5098:10534 2:N:0:1
TACGAGGGTATCTAATCCTGTTTGCTCCCCACGCTTTCGAGCCTCAGCGTCAGTAATGGACCAGTATGTCGCCTTCGCCACTGGTGTTCTTCCGAATATCTACGAATTTCACCTCTACACTCGGAGTTCCACATACCTCTTCCATACTCAAGATAGCCAGTATCAAAGGCAATTCCAAGGTTGAGCCCTGGGCTTTCACCTCTGACTAAACTATCCGCCTACGCTCCCTTTAAGCACAGTTCGTGAGCGAT
+
CCCCCGGGGGGGGGGFGGGGGGGGGGGGGGGGGGGGGGGGGGGGGGGGGGEGGGGGGGGGGGGGGGGGGGGGGGGGGGGGGGGGGGGGGGGGGGGGGGGGGGGGGDFGGGGGGGGFGGGGGGGGGGEFGGGGGGGFEFGFFGGFGFGFGF88EFGFFGGFGGFGFBGFFEFBFEFFFD?5CDFGFGGF?8EF5CFFFCFFBFFFFE5E6C5;A=DDDFFAA<DB=EAG*:@EC4>4B:(>*>=@275(63,
@M00200:205:000000000-AKKM3:1:1101:25008:10537 2:N:0:1
TACGGGGGTATCTAATCCGGTTTGCTCCCCACGCTTTCGCTCCTCAGCGTCAGGGTAGGCCCAGAAAGCCGCCTTCGCCACTGGTGTTCCTCCCGATATCTACGCATTTAACCGCTACACCGGGAATTCCGCTTTCCTCTGCCCACCTCTAGTTCGCCAGTATCCGGTGGCCCCTCCCAGTTGAGCCGGGAGATTTCACACCGGACTTAACGAACCGCCTACAAGCCCTTTAAACCCAATTCGTGAGAGA
+
CCCCCGGGGGGGGGGGGFFEFGGGGGGGGGGGGGEGFCFGGGGGFGGGGGGCGGGGGGFGECFGGGGGGGGGGGGFGGEEGGFGGGGGGGGEGGGGGGGGGGGGGGGC=,,CFEE>CGGGGGGGGDGGFFGGGEGGCAEEFGGFGFD53;A+@72@DCD4DG*5>>DEAGFFFFFFFFFFCGG=AFG>):5>>CFGC<FEF?>9>4(,6<B?FBEG;GEF04>92@)9*2.-::>?E?(46<6743?)50
@M00200:205:000000000-AKKM3:1:1101:9258:10539 2:N:0:1
TACCAGGGTATCTAATCCTGTTTGCTCCCCACGCTTTCGCGCCTCAGCGTCAGAACCGGACCAGTCAGCCGCCTTCGCCACTGGTGTTCTTGCGAATATCTACGAATTTCACCTCTACACTCGCAGTTCCACTAACCTCTTCCGGTCTCAAGCCATACAGTATCGAAGGCAATTCTGTGGTTGAGCCACAGGCTTTCACCCCCGACTTATAAAGCCGCCTACGCGCCCTTTAAGCCCAGTTCGTGAG
+
CCCCCGGGGGGGGGGGGGGGGGGGGGGGGGGGGGGGGGGGGGGGGGGGGGGGGGGGGGGGGGGGGGGGGGGGGGGGGGGGGGGGGGGGGGGGGGGGGGGGGGGGGGGCFGGGGGGFGGGGGGGGEGEFCDFGGGGGGFGFFFGFGFGFGFEGGGGFFGGFGFEGDFFG>EFCAEFFFFGFGGGCACFFFGGFFGGGACGFFFF2-9=@CCEEFEGD9D:D63(063>G8D>B429:F:<B))-803:
@M00200:205:000000000-AKKM3:1:1101:6602:10555 2:N:0:1
TACTAGGGTATCTAATCCTGTTTGCTCCCCACGCTTTCGAGCCTCAGCGTCAGTAATGGACCAGTATGTCGCCTTCGCCACTGGTGTTCTTCCGAATATCTACGAATTTCACCTCTACACTCGGAGTTCCACATACCTCTTCCATACTCAAGATAGCCAGTATCAAAGGCAATTCCAAGGTTGAGCCCTGGGCTTTCACCTCTGACTAAACTATCCGCCTACGCTCCCTTTCCGCCCAATTCGTGCGAGCT
+
CCCCCFGGFGGGGGGFGGGFGGGDGFGGGGGGGGEFGGGDFGGGGEGGGGGGGFFDGF9EEFCEGFGGFGGGGGGGGGGGGGGGGGGGFF;@EFC:FFGGGGFFCF::DFAFFDFFDFEFFFGCB8=?DFD9?8D>?DGDFCF+@;DEGFGDGD?5+@+:@+*=DFCC:E98DEB7;EFDCD+83@=DFFFD5D?D8;FE0)*:ECCEEFFFE@C88??>D:)*-4:90=;*:5>9C?(-84556((((((
@M00200:205:000000000-AKKM3:1:1101:15411:10573 2:N:0:1
TACCCGGGTATCTAATCCCGTTTGCTCCCCACGCTTTCGCGCCTCAGCGTCAGTCACCGTCCAGAAGGCCGCCTTCGCCACCGGTGTTCCTCCCGATCTCTACACATTTCACCGCTACACCGGGAATTCCACCTTCCTCTCCGGGACTCAAGAGAAGCAGTTTCGGGCGCCGTTCCTCGGTTGAGCCGAGGGATTTCACACCCGACTTGCCTCCCCGCCTACGCGCCCTTTAAACCCAATTCGTGAG
+
CCCCCGGGGGGGGGGGGGGGGGGGGGGGGGGGGGGGGGGGGGGGGGGGGGGGGGGGGGGGGGGGGGGGGGGGGGGGGGGGGGGGGGGGGGGGGGGGEGGGGGGGFFGGGGGGGDGFGGGGGGGGGGFGGGGGGGGGGFGFFGGFGBGBGFGGGCFFFFGFFGFGAEGGFD>@BDFFFFGEFGGGFGGFFDGFFGGGFCGFEBB>9B>:B929?<EDBGFFFBBD0C7C95824A>:C:?(6<??:(4
@M00200:205:000000000-AKKM3:1:1101:5763:10575 2:N:0:1
TACCGGGGTATCTAATCCTGTTCGCTCCCCACACTTTCGCTCCTCAGCGTCAGGATATTCCCAGAGAACCGCCTTCGCCACCGGTGTTCCTCCTGATATCTGCGCATTTCACCGCTACACCAGGAATTCCGTTCTCCCCTGAATACCTCTAGTCTGCCCGTATCGGAAGCAAGCCAGGTGTTAAGCACCTGGTTTTCACTCCCGACGCCACAAACCGCCTACGAGCCCTTTAAGCCCAATTCGTCAGCGCT
+
CCCCCCFGGGGGGGGGGGGFGGGGGGGGGGGGCFGFGGGGGGGGGGGGGGGGGGFCFFGGFFGGGDGFG,FEEEEGGCFG7FGG=FFGGGGGGGFGGGGGGFDGGGEFGGFCFGGFGGGFGFFEGGGGGFGGFG8DA6EF*@,CEFGDG?FDA7CBBEF>C=DG@DGCBCA@CCF>F5;53@D9=7<FF47AAGEFB*5/>:=29=25((,,6=GF9D)(/,(.68>F**3)649(24:1:<:?(,(),-,
@M00200:205:000000000-AKKM3:1:1101:28555:10583 2:N:0:1
TACGGGGGTATCTAATCCTGTTTGCTCCCCACGCTTTCGAGCCTCAGCGTCAGTAATGAGCCAGTGTGTCGCCTTCGCCACTGGTGTTCTTCCGAATATCTACGAATTTCACCTCTACACTCGGAGTTCCACACACCTCTCTCATACTCAAGACACCCAGTATCAAAGGCAATTCCGAGGTTGAGCCCCGGGATTTCACCCATCACTTACATGTCCGCCTACGCTCCCTTTATGCCCTGTTCGTCAGATAC
+
CCCC@CEGEBFGGGGGFF<EFACFGGGGFGGGGGGGGGGGFFGGFGGFGGGGG<F@FGG9FFGGGGG<EFEGGGGGCCECFE@<FFGGGGGGF>FGGGAFGEEEFFC7EECF99DDGGCG9DFD+CC?FFGF+@=CGBCEFDF?,4DEC9F6FG60*==?F+;C*CF,9;?@A*=B?>>AFC5@*,7@9C*:>5CFF5=792:(**0/0*.//99>7)58;;0=1889*+6)953)?(6;<4(2((-))))
@M00200:205:000000000-AKKM3:1:1101:15305:10588 2:N:0:1
TACAAGGGTACTAATCCTGTTTGCTCCCCACGCTTTCGAGCCTCAGCGTCAGTAATGGACCAGTATGTCGCCTTCGCCACTGGTGTTCTTCCGAATATCTACGAATTTCACCTCTACACTCGGAGTTCCACATACCTCTTCCATACTCACGATAGCCAGTATCAAAGGCAATTCCAAGGTTGAGCCCTGGGCTTTCACCTCTGACTAAACTATCCGCCTACGCTCCCTTTAAACCCCATCCGTGAG
+
CCCCCGGGGGGGGGGGGGGGGGGGGGGGGGGGGG7FFGGGGGGGGGGGGGGGGGGGGGGCGFGFFGFGFGGGGEFGGGCGCFCFFGDGGFFFEGGGDGFGFGGGGGGGFGGGGGEDFFG9DFGCFEGCEFDEFEC8ADGEFGGFFFGEG*AGG>CFDGGFGCFG*99DFGBEFC+=+DD;>FD=FGGF?C+;A7<C<CC*:@C@:>E*5=78AEGD:<A):54*5?FC8*67/>(>*-757>592(
@M00200:205:000000000-AKKM3:1:1101:2440:10602 2:N:0:1
TACTCGGGTATCTAATCCTGTTTGCTCCCCACGCTTTCGAGCCTCAGCGTCAGTAATGGACCAGTATGTCGCCTTCGCCACTGGTGTTCTTCCGAATATCTACGAATTTCACCTCTACACTCGGAGTTCCACATACCTCTTCCATACTCAAGATAGCCAGTATCAAAGGCAATTCCAAGGTTGAGCCCTGGGCTTTCACCTCTGACTAAACTCTCCGCCTACGCTCCCTTTATACCCAATTCGTGCG
+
CCCCCGGGGGGGGGGGGGGGGGGGGGGGGGGGGGGGGGGGGGGGGGGGGGGGGGGGGGGGGGGGGGG<FGFFGGGGGGGGGGGGGGEGGGGGGGGGGGFGGFGFGCGFGGGGGGF?FFFF=FGGCEGGGFGGGGGEG9CEFGGFGFG<6FGGGGGFFGGFFFFFFFFA5=:DD<+B?FGFFGD??DCFFD6?FCEFFEAE<C<EEFFFFFB7*7@@);95579*)4:C>@E6AE*>C35:=49E2-(
@M00200:205:000000000-AKKM3:1:1101:14667:10624 2:N:0:1
TACAGGGGTATCTAATCCTGTTTGCTCCCCACGCTTTCGAGCCTCAGCGTCAGTAATGGACCAGTATGTCGCCTTCGCCACTGGTGTTCTTCCGAATATCTACGAATTTCACCTCTACACTCGGAGTTCCACATACCTCTTCCATACTCAAGATAGCCAGTATCAAAGGCAATTCCAAGGTTGAGCCCTGGGCTTTCACCTCTGACTAAACTATCCGCCTACGCTCCCTTTAAACCCAGTTCGTGAG
+
CCCCCGGGGGGGGGGGGGGGGGGGGGGGGGGGGGGGGGGGGGGGFGGGGGGGGGGGGGGGGGGGGGGGGGGGGGGGGGGGGGGGGGGEGEGGGGGGGGGGGGGGGFCDFFFGGGGFGGGCGGGGEGECFFFDFDGFFFGEFGGFGFGFGBFGGGGFFCGFFGEGE??FFGFFFFFFFFG?>DGFFD?DB=EFFFFGFFGB@@B<AC*;85@EFFFE0;>A>@<>=EFGFGB*:A=2B>739>@F522
@M00200:205:000000000-AKKM3:1:1101:4581:10626 2:N:0:1
TACAAGGGTATCTAATCCTGTTTGCTCCCCACGCTTTCGAGCCTCAGCGTCAGTAATGGACCAGTATGTCGCCTTCGCCACTGGTGTTCTTCCGAATATCTACGAATTTCACCTCTACACTCGGAGTTCCACATACCTCTTCCATACTCAAGATAGCCAGTATCAAAGGCAATTCCAAGGTTGAGCCCTGGGCTTTCACCTCTGACTAAACTATCCGCCTACGCTCCCTTTAAACCCAGTTCGTGAGAGAC
+
CCCCCGGGGGGGGGGGGGGGGGGGGGGGGGGGGGGGGGGGGGGGGGGGGGGGGGGGGGGGGGGGGGGGGGGFGGGGGGGGGGGGGGGGGGGGGGGGGGGGGGGGG?FGGGGGGGGFGGGGGGGGDGGGGGGGGGGFGDFFFGGFGFF9DFGFGGFDFFD5@FBFFFGGFGFBFFFBFFFFGEDF6E?DFCDD5AEDBEFE@C55=7AEE58CCAB6>>?F=@DB@EBGCDE*:;B)>8(0885@275?@:(
@M00200:205:000000000-AKKM3:1:1101:10856:10629 2:N:0:1
TACCAGGGTATCTAATCCTGTTCGCTCCCCACACTTTCGCTCCTCAGCGTCAGGTAATGCCCAGAGAACCGCCTTCGCCACCGGTGTTCCTCCTGATATCTGCGCATTTCACCGCTACACCAGGAATTCCGTTCTCCCCTGCATACCTCCAGTCTGCCCGTATCGAAAGCAAGCCAGGTGTTAAGCACCTGGTTTTCACTCCCGACGCGACAAACCGCCTACGAGCCCTTTACACCCGATTCGCGAC
+
CCCCCGGDFGGGGGGFGGCGGGGGGGEEGEFGGCCFFFGGGGD<CEEFDGEEGGGFFFGGGAFCCCECFFGEGFDFFDGECFGGEGGGGAFE=FFDFECGDDG::C@FFGGGGEG5=@F<DFFGG8DFGFF=DGGGF?EDFGG7EFDEGBF+76B+@3=A>>DCA*0@?EFEFDF?A?29E5CC+,29CC1;*4@99ECA6BBAABF((-7663;C9DFF?@()/:5>4*,:<<<BG(4>0<0((-(
@M00200:205:000000000-AKKM3:1:1101:22425:10631 2:N:0:1
TACAAGGGTATCTAATCCTGTTTGCTCCCCACGCTTTCGAGCCTCAGCGTCAGTAATGGACCAGTATGTCGCCTTCGCCACTGGTGTTCTTCCGAATATCTACGAATTTCACCTCTACACTCGGAGTTCCACATACCTCTTCCATACTCAAGATAGCCAGTATCAAAGGCAATTCCAAGGTTGAGCCCTGGGCTTTCACCTCTGACTAAACTATCCGCCTACGCTCCCTTTATGCCCAGTTCGTGAG
+
CCCCCGGGGGGGGGGGGGGGGGGGGGGGGGGGGGGGGGGGGGGGGGGGGGGGGGGGGGGGGGGGGGGGGGGGGGGGGGGGGGGGGGGGGGGGGFGGGGGGGGGGGGGGGGGGGGGFGGGGGGGEFEEGGGGGGGGEGF9DFEGFGFGFGFGGFDDFF?D5D?9FEFGGFGFFFFFFFF6DFGGGFGCDFFDFFGGF<*@@E@CFEC6ECFEFFFGG5FDFFFDEAGFG9CEFF*:*?;(06C@2:3>
@M00200:205:000000000-AKKM3:1:1101:25311:10631 2:N:0:1
TACTAGGGTATCTAATCCTGTTCGCTCCCCACACTTTCGCTCCTCAGCGTCAGGTAATGCCCAGAGAACCGCCTTCGCCACCGGTGTTCCTCCTGATATCTGCGCATTTCACCGCTACACCAGGACTTCCGTTCTCCCCTGCATACCTCTAGTCTGCCCGTCTCGGAAGCCGGCTCGGGGTTAAGCCCCGAGTTTTAACTCCCGCCGTAACAAACCGCCTACGAGCCCCTTAAACCCACTTCGTGAGAGAC
+
CCCCCGGGGGFFFFGGGGGG<EFEDEFCGGGG7FFGD9@CFGCFGGGF@BFGDFGGFGGDGFGCGGGGFGEDGBFDCCGGGGG:@@=6EC;FGB@GFGGGGGGGGDFG8,@FCCEAGGGGGGGGG+,9FGEGCFGEEF+:FGFD::898FGG=@FDFFGFG+08=?++9,*13>0@BD5?*4*5+51:ACEE?*,11)4*0)85(.6(,((9)(=*(15(3,(045>C/*().4).;2(()3(((.(.2,(
@M00200:205:000000000-AKKM3:1:1101:18875:10637 2:N:0:1
TACTGGGGTATCTAATCCTGTTTGCTACCCACGCTTTCGTTCCTCAGCGTCAGTTGTTTCCCAGAGACCCGCCTTCGCCACCGGTGTTCCTCCTGATATCTGCGCATTTCACCGCTACACCAGGAATTCCAGTCTCCCCTGAAACACTCAAGTCTGCCCGTATCGCCTGCAAGCCCGAAGTTGAGCCCCGGGTTTTCACAAACGACGCGACAAACCGCCTCCGAACTCTTTAAAACCAATTCGTGAGCGAC
+
CCCCCGGGGGGGGGGGGGGGGGGGGGGGGGGGGGGGGGGGGFGGGGGGGGGGGGGGGGGFGGGGGGGGGGGGGGGGGGGGGGGGFGEDGGGGGGGGGGGGGGGGGCF7DF;FGGD5DFGGGGGGGGGGGGGGGGFFGF8D5E?DGFF=FFEGGGDFFGGFGGD68BDGFFFFFFFFA>6<FEG+*@FFFGGFFE5CA*:<*:9852>@2,((38E=3:B;(((.(*8CGF<92)),;1?B2A183,2.--(
@M00200:205:000000000-AKKM3:1:1101:13086:10641 2:N:0:1
TACCCGGGTATCTAATCCTGTTCGCTCCCCACACTTTCGCTCCTCAGCGTCAGGTCATTCCCAGAGAACCGCCTTCGCCACCGGTGTTCCTCCTGATATCTGCGCATTTCACCGCTACACCAGGAATTCCGTTCTCCCCTGAATACCTCTAGTCTGCCCGTATCGAAAGCAAGCGCCGTGTTAAGCACGGCGTTTTCACTCCCGACGCGACAAACCGCCTACGAGCCCTTTACCCCCAATTCGTGAG
+
CCCCCGGGGGGGGGGGGGFGGGAFGGGGGGDE@GGGGGGGGGGGGGGGGGGGGGGGGCFDGGGGGGGGFGGGGGGGGGGGG8FGGGGGGGGGGCEGGGGGGGGGGGGGGGGGGGGFGGGGGGGGGGGGGGGGGGGGGBGF5DD+AFFEGFD?FFGF7EGEGGFGFFGE>F?)00:AEFDAFGDG+D5?*;5?)=CCFFGCF3@B6>:041,648EFBGF<?:6@6EDG9D2>D)3<E3:B<A<,(5(
@M00200:205:000000000-AKKM3:1:1101:9473:10660 2:N:0:1
TACTAGGGTATCTAATCCTGTTTGCTACCCACGCTTTCGAGCCTCAGTGTCAGTTACAGTCCAGAGAGCCGCTTTCGCCACCGGTGTTCCTCCATATATCTACGCATTTCACCGCTACACATGGAATTCCACTCTCCTCTACTGCACTCAAGTCTAACAGTTTCCAATGCAAACAATGGTTGAGCCACTGCCTTTTACATCAGACTTATTAAACCACCTGCGCTCCCTTTATGCCCGTTCGTGAG
+
CCCCCGGGGGGGGGGGGGGGGGGGGGGGGGGGGGGGGGGGFGGGGGGGGGGGGGGGGGGGGGGGGGGGGGGGEEGGGGGGGGGGGGGGGGGGGGGGGGGGGGGGGGGGGGGGGGGFGGGGCFGFGGGGGGGGGGGGGFGEFFGFGFGBCFFGFGFDDFGFFDEGFFGGDF7*+:?BFFDDF6==DFDFF+?DFGDFBC:;CEF<@8*0;;;C7CC,5**):0)*)*3*5;6A*:7)1/7>(6(((
@M00200:205:000000000-AKKM3:1:1101:19470:10674 2:N:0:1
[truncated: 39,066,551 more chars]
