# Supplementary material for: Responses of rhizosphere soil bacteria to 2-year tillage rotation treatments during fallow period in semiarid southeastern Loess Plateau
Source: PeerJ. 2020 May 5;8:e8853. doi: 10.7717/peerj.8853 (PMC7207221; doi:10.7717/peerj.8853)
Supplement: Supplemental Information 18 [file peerj-08-8853-s018.gz › G1''L3.R2.fastq]

@M00200:207:000000000-ALC1F:1:1102:18435:21868 2:N:0:5
TACAGGGGTATCTAATCCTGTTCGCTACCCACACTTTCGCACATGAGCGTCAGTCTTTGGCCAGGGAGCCGCCTTCGCCACTGATGTTCCTCCAGATATCTACGCATTTCACCGCTACACCTGGAATTCCACTCCCCTCTCCAAGACTCTAGCCTGCCAGTTCTAAAGGCAGTTCCCACGTTGAGCGCGGGGCTTTCACCTCTAGCTTAACAAGCCGCCTGCGTGCGCTTTACACCCAGTGTCTGAG
+
CCCCCGGGGGGGGGGGGGGGGGGGGGGGGGGGGGGGGGGGGGGGGGGGGGGGGGGGGGGGGFGGGGGGGGGGGGGGGGGGGGGGGGGGGGGGGGGGGGGGGGGGGGDGGGGGGGGGGGGGGGGGGGGGGEFGGGGCEGEGGGGGGG?FGGGEGGDFFGGGGGGGGGDEGGGDGFGGFGGGGGGFFCDDFDGFBFFFFFGFFFFFFFFFECEFF@:>1>>@D19<0011;F<BFFFFF::?2<>):A<
@M00200:207:000000000-ALC1F:1:1103:11987:3482 2:N:0:5
TACACGGGTATCTAATCCTATTTGCTCCCCACGCTTTCGTGCCTCAGCGTCAGTAATGGCCCAGCAAGTCGCCTTCGCCACTGGTGTTCCTTCTAATATCTACGCATTTAACCGCTACACTAGAAATTCCACTTGCCTCTACCATACTCAAGCAACTCAGTTTTTGTAGCGAACCGGAGTTAAGCTCCGGGCTTAGACTACAAACTTAAGAAGCCGCCTACGCACCCTTTAAGCCCAGTGTCTGAG
+
CCCCCGGGGGGGGGGGGGGGGGGGGGGGGGGGGGGGGGGGGGGGGGGGGGGGGGGGGGFGGGGGGGGCGGGGGGGGGGGGGGGGGGGGGGGGGGGEGGFGGGGGGGGGGGGGGGGGGGGGGGGGGGGGGGGGGFGGGGGGFGGGGGGGGGGFGFFFGGGGGGGEGGGF8DGGGFGCCDGDGGFGCGFGGD5DFFFF>ECEFFFF=BEFCEF4>B*:>8=22(69BD(/33C5><):;<.756CEEE
@M00200:207:000000000-ALC1F:1:1109:19554:16520 2:N:0:5
TACAGGGGTATCTAATCCTGTTCGCTCCCCACGCTTTCGTCCCTCAGTGTCAGTATCGAGCCAGAAAGCTGCCTTCGCCATTGGTGTTCCTCCTGATATCTACGCATGTCACCGCTACACCAGGAATTCCACTTTCCTCTCTCGAACTCTATCCTTGCAGTTTCGATTGCAGGCCACCGGTTAAGCCGGTGGATGTAACAAACGACTTGCAAAGACACCTACGGACCCTTTACACCCAATGTCTGAG
+
CCCCCGGGGGGGGGGGGGGGGGGGGGGGGGGGGGGGGGGGGGGGGGGGGGGGGGGGGGGGGGGGGGGGGGDGFGGGGGGEGGGGGGGGGGGGGGGFFGGGGGGGGGGGGGGGFEGGGGGGGGGGGGGGGGGGGGGGGGGGGGGGGGGGGGGGGGGGGGGDGGGGGGGGGGGGGFDGFFGDEGGGGGGGFGFFFFCFFFGFFFFBFFFFFGBCCEFFFFFBEF@?FD@?DFFFFFFF9?FF;67CC6C
@M00200:207:000000000-ALC1F:1:1111:15124:14307 2:N:0:5
TACACGGGTATCTAATCCTGTTTGCTACCCACGCTTTCGTATCTCAGCGTCAAAAATGGCCCAGATAGTCGCCTTCGCCACTGGTATTCTTTCCAATATCTACGAATTTCACCTCTACACTGGAAATTCTACTATCCTCTACCAAATTCTAGATCTTTAGTTTTTAGTGCAGTTCCTGGGTTAAGCCCAGGGATTTCACACCTAACTTTTAGATCCGCCTACATACGCTTTATACCCAGTGTCTGAG
+
CCCCCGGGGGGGGGGGGGGGGGGGGGGGGGGGGGGGGGGGGGGGGGGGGGGGGGGGGGCGGGGGFFFGGGGGGGGGGGGGDGGGGGGGGGGGGGGGFFGGGGGGGGGGGGGGGGGGGGGGFFGGGGGGGGFGGGFGGGGGGGGGGGGGGDEAEFGGGG7,DF8EFGGGGGGFFGGGGG8DGGGFGGDFFGGBCGGFFEC9D=FF5CFFFEC@5ECFDFFFAC5E*8==>>FCCEFBE@D==CE?F4*
@M00200:207:000000000-ALC1F:1:1111:6855:22420 2:N:0:5
TACAAGGGTATTAATCCTGTTTGCTACCCACGCTTTCGAACCTCAGTGTCAGTATGATGCCAGAAGGCTGCCTTCGCCATCGGTATTCCTCCAGATCTCTACGCATTTCACCGCTACACCTGGAATTCTACCTTCCTCTCACCTACTCTAGCCTAACAGTATCAGATGCCGTTCCCAGGTTAAGCCCGGGGCTTTCACATCTGACTTATCAAGCCACCTACGCTCGCTTTAAACCCAATGTCTGAG
+
CCCCCFGGGGGFG<FFEFGGGFGGGFCEFEGGDGCFFG<FFGF@CFFGGGCFFGGGGGGGGFGGFGGGGGGGGGEGGFGG@FECFGGGGGG8=F<E?FFFGGGGCEECFFAFGGGGGGFGGGGFFGFGDGEFC=@EECFGGGGGGGGFGGADFFGGGGB;DFFAFFCDFFDCDFG67D@F?FD?8,=CDDGEGG?ACE;CEFFFFFFFC7>CB@CFDCCE@4>DFFFD((9*17):9@BE/7*9/9
@M00200:207:000000000-ALC1F:1:1112:10024:10929 2:N:0:5
TACCCGGGTATCTAATCCTGTTAGTCCCCACGCTTTCGCTCCTCAGCGTCAGTACCGGCCCAGAGTGCTGCCTTCGCTGTCGGTGTTCCTCCTGATATCTGCGCATTTCACCGCTACACCAGGAATTCCGCACTCCTCTACCGGACTCTAGTCATGGCAGTATCGAGTGGCGTCTCAGAGTTGAGCCTTGAGTTTTCACACCCGACTTACCGAACCGCCTACGAGCCCTTTAAGCCCAATGTCTGAG
+
BCC,@FGGGGGGGGGGGGGGGGGGG,FGGGGEF,FGAFGEFG<<FGF@C:CFFAG,C@C@CFGFGFFD,@EFAFCFF:C4C=FCGEGDGGEFGGFGCA9,@=B@FEFGCFGGB@8CGFFGGGGGGEGCFEGEGGGGGGCDFGGGEGCD?EFFGGGGCGGEGGGGGGFGGGDGDE7F@EACFGGGGGGGDGFFFGGFFFGF=>*?B@@DFBGDFFGF>B(,13;;DGF<D?BAFFFFF?<7:69>9)6
@M00200:207:000000000-ALC1F:1:1114:17927:12459 2:N:0:5
TACTAGGGTATCTAATCCTGTTTGCTACCCACGCTTTCGCACCTCAGTGTCAGTGTCAGTCCAGAAGGCCGCCTTCGCCACTGGTATTCCTCCCGATCTCTACGCATTTCACCGCTACACCGGGAATTCTACCTTCCTCTCCTGCACTCTAGCTTGACAGTTCCGGATGCCGTTCCCAGGTTGAGCCCGGGGCTTTCACAACCGGCTTATCAAGCCACCTACGCGCGCTTTAAGCCCAGTGTCTGCGAGAC
+
CCCCCGDGGGGGFGGGGGGGGAFFGGGGFGGGGGGGGGGGGGGGGGGF@FFFGGFFGGGGGFBFGEEGFFGGEGGGGGG@FGGGFFGGGGGFGGGGEGGGGGGGGGGGGGCFGGGDEGGGGGGDF@EFGDGGGGGGGGGGGGGGGF?CFFA9EFGFGGGGGGGGG@D>=DFG8@FGGFGCF67CFGF97**0?D>988C4>>5A9(8(7>FEC<C>@F(53A09@D;91::>26B::94.56<*.).-3((
@M00200:207:000000000-ALC1F:1:1115:15979:4310 2:N:0:5
TACTGGGGTATCTAATCCTGTTCGCTACCCACACTTTCGCACATGAGCGTCAGTCTTTGGCCAGGGAGTCGCCTTCGCCACTGATGTTCCTCCAGATATCTACGCATTTCACCGCTACACCTGGAATTCCACTCCCCTCTCAAGACCTCAGGTCGCCCAGTTCAAATTGACTATCCCAGTTTGACCCGGGGCCTTTCACACCAGGCTAACCAAACGGCTGCCTTGCGCTTAAACCCAGTGTTCTAAAGAAT
+
CCCCCGGGGGGGGGGGGGGGGGGGGGGGGGGGGGGGGGGGGGGGGGGGGGGGGGGGGGGGGGGGGGGGGGGGGGGGGGGGGGGGGGGGGGGGGGGGGGGGGGGGGGGGGGGGGGGGGGGGGGGGGGGGGGGGGGGG+,@+@,E,4+6+2+,462+1@++,@,+,7?,,+,+26+=F8+==D+++5<D+3@E00?5*=/2/)***)-:)>.)7>-8)(:(/((.)/(((.2(;>8=:(//./)9))))))()
@M00200:207:000000000-ALC1F:1:1115:12691:10955 2:N:0:5
TACGAGGGTATCTAATCCTGTTTGCTCCCCACGCTTTCGTGCCTCAGTGTCAGTTACAGTCCAGAGAGCCGCTTTCGCCACTGGTGTTCTTCCATATATCTACGCATTTCACCGCTACACATGGAGTTCCACTCTCCTCTTCTGCACTCAAGTCTCCCAGTTTCCAATGCACTACTCCGGTTAAGCCGAAGGCTTTCACATCAGACTTAAAAGACCGCCTGCGTTCCCTTTAAGCCCAATGTCTGAG
+
CCCCCGGGGGGGGGGGGGGGGGGGGGGGGGGGGGGGGGGGGGGGGGGGGGGGGGGGGGGGGGGGGGGGGGGGGGGGGGGGGGGGGGGGGGGGGGGGGGGGGGGGGGGGGGGGGGGGGEFGGGGGGGGGGGGGGGFFGGGGGGGGFGGGGGGGGGGGGGGGGGGGGGGFGGGGGFGGGGGGGGGGGGGDCDGFFGGFFEGFFFFFFFFFEFE7EBFFBBA9>>BD>=BEEEFF?=FAFB2:B??EEEC
@M00200:207:000000000-ALC1F:1:1117:6642:18318 2:N:0:5
TACACGGGTATCTAATCCTGTTCGCTCCCCACGCTTTCGCTCCTCAGCGTCAGTTACAGACCAGAGAGTCGCCTTCGCCACTGGTGTTCCTCCACATCTCTACGCATTTCACCGCTACACGTGGAATTCCACTCTCCTCTTCTGCACTCAAGTTCCCCAGTTTCCAATGACCCTCCCCGGTTGAGCCGGGGGCTTTCACATCAGACTTAAGAAACCGCCTGCGAGCCCTTTAAGCCCAGTGTCTGAG
+
CCCCCEGGGGGGGGGGGGGGGGGGGGGGGGGGGGGGGGGGGGGGGGGGGGGGGGGGGFFGGGGGGGGGGGGGGGGGGGGGGGGGGGGGGGGGGGGGGGGGGGGGGGGGGGGGGGGGGGGGGGDGGFFGGGGGGGGGGGGGGGGGGGGFGGGGFGGGGGGGGEFGGGCGGGGDFFGCGGCGGGGGGGGGGGGEFGFFF?GFFF=4>EFCCFF<C@FFBFFFFF@6@F3<BFC).6F?BF:??44<A9>
@M00200:207:000000000-ALC1F:1:1119:23164:14795 2:N:0:5
TACCCGGGTATCTAATCCTGTTTGCTCCCCACGCTTTCGAGCCTCAGCGTCAAATACAGACCAGATAGCCGCTTTCGCCACCGGTGTTCTTCCCAATATCTACGAATTTCACCTCTACACTGGGAATTCCACTATCCTCTTCTGATTTCTAGCTCACCAGTATCAAACGCACCTCCCGGGTTGAGCCCGGGGCTTTCACGTCTGACTAAATGAACCGCCTGCGCTCCCTTTATACCCAATGTCTGAG
+
CCCCCGGGGGGGGGGGGGGGGGGGGGGGGGGGGGGGGGGGGGGGGGGGGGGGGGGGGGGGGGGGGGGGGGGGGGGGGGGGGGGGGGGGGGGGGGGGGGGGGGFGGGGGGGGGGGGGGGGGGGGGDGGFGGGGGGGGGGGGGGGGGGGGGGGFGGGGGGGGGGGGGGGGCGGGGFGGGGGGGGGGGFGGGGGGFF4FFFGFFFFFE4BFFFFFFFFFFB@?@@99>FF2@E;+77;:@FF;ECEFFEE
@M00200:207:000000000-ALC1F:1:1119:22756:21871 2:N:0:5
TACTGGGTATCTAATCCTATTTGCTCCCCACGCTTTCGTGCCTGAGCGTCAGTTACAGGCCAGGCGGCCGCCTTCGCCACTGGTGTTCTTCCACATCTCTACGCATTTTACCGCTACACGTGGAGTTCCACCGCCCTCTCCTGTCCTCGAGCATACCAGTTTCCAAAGCCTGTACAGGTTGAGCCCGTACCTTTCACTTCAGACTTGATATGCCGCCTTCGCACCCTTTAACCCCAATGTCTGAG
+
@CCCCGGGGGFGFFGFCFGGGGGGGGGFGFEEGGFGGGGGGGGGGGGGGGGGFFGGGGFGGFGFCCGGGGGFGCFFGCFGFFCGEFGGGGGGGGGGGGG,CEGGGGFGGGGGGGGGGGFGGFFGGGFGGGGGDGGGGGGGGGGGGEFFCDGGEEGFGGGEGGGGGGGGGDGFGFCFFGDGFF99CCDCCGDGF8=ABE8AFFFFFFFFFFF5?EFF>3()/67,7;@;4>C671)>;=376<AD)
@M00200:207:000000000-ALC1F:1:2111:24240:6692 2:N:0:5
TACTCGGGTATCTAATCCTGTTCGCTCCCCACGCTTTCGTACCTCAGCGTCAGTTTTGAGCCAGAAGGCTGCCTTCCCATTTGACTTTCCTCATGATATCTACGCATGTCACCGCTCCACCATGAATTCTGCGTTCCTCTCTCAAACTCTATTCTAACAGTTTTATGTGCAGTTCTTTAGTTAAGCTAAAGTATTTAACACATAACTTGTTAAAACGCCTACGTACCCTTTATGCCCAGTGTCTGAG
+
CCCCCGGGGGGGGGGGGGGGGGCFFGGG:BFGGGGGGGGGGGGGGGGGGGGGGGGGGFGGGGGGGGGGGGGGGGGGGGFFGGGGFFGGGGGGGGGGGEGGGGGGGGEGGGGGGGGGGGGGGFGGFGGGGGFGGGGGGGGGGGGGFGGFGGGGGGGGFFGGGGGGFAFFGGGGGFGGGGGGGGGGGGFDDF8DFFGFFFGFFBFFFEEFFEAFFEGA>5>)):898?=E:C@CF<DF@EBFBCCC466
@M00200:207:000000000-ALC1F:1:2112:10391:22375 2:N:0:5
TACGAGGGTATCTAATCCTGTTTGCTCCCCACGCTTTCGTGCATGAGCGTCAATCTTGACCCAGGGGGCTGCCTTCGCCATCGGTGTTCCTCCACATATCTACGCATTTCACTGCTACACGTGGACTTCTACCCCCCTCTGCCAGATTCTAGCCTTGCAGTCTCCAATGCAATTCCCAGGTTGAGCCCAGGGATTTCACCTCAGCCTTACAAAACCGCCTGCGCGCGCTTTCACCCCAATTTCTGTC
+
CCC@C7C+CECGGGFGDFC<FC,CFGFG8F,+@FFCDE:6@@,EFEF,FGG:@CEFF<FGDGG,,8++@@CFDECD@:ECGC@CBF:FFF,:?48FEGGGGGGGGG@FG;CF9;>E;FD<@9A++,E=EEC;E=EGGCC?8=F,,+,?@?FFGFD8,===A?FG8=FC?FFG+A+5527+5:@F7,;7**049*A*;5+/.9AF3<-?*3A+*/;5()-507(2()393(=)75=5;::())).6:-
@M00200:207:000000000-ALC1F:1:2114:17093:23765 2:N:0:5
TACAGGGGTATCTAATCCTGTTCGCTCCCCACGCTTTCGTCCATGAGCGTCAGTATATTGTTAGTGATCTGCCTTCGCAATGGGTATTCTGTGTGATATCTAAGCATTTCACCGCTACACCACACATTCTAACCACTTCACAATAACTCAAGCCTATCAGTATCAAAGGCAGTTCAACAGTTGAGCTGTTGGCTTTCACCTCTGACTTAACAGGCCGCCTGCGGACCCTTTAAGCCCAGTGTCTGAG
+
CCCCCGGGGGGGGGGGGGGGGGGGGGGGGGGGGGGGGGGGGGGFGFGGGGGGGGGGGGGGGGGGGGGGGGGGFGGGGGGGGGFGGFGGGGGGGGGGGGGGGGGGEGGCEFGGGEGGGGGGGGG8@FGGGGGGGGGGGGGFFGGGGFFGGGGGGFGGGGGGGGGGGGDGG?FGGFGGGGGGFD88DFFFGGFFFGGBF;DFBBFEFFEEFFFEEFG5=D=DFF927?):BB@EEEAFBFDF=C?FF9E
@M00200:207:000000000-ALC1F:1:2115:10578:23158 2:N:0:5
TACTGGGGTATCTAATACTGTTCGCTACCCATGCTTTCGCTCCTCAGTGTCAGTAGTGACCCAGTAAGTTGCCTTCGCATTTGGTGTTCTTTCTAATATCTACGAATTTCACCTCTACACTAGCAATTCCACTTACCTCTATCACACTCTAGCTAAAAAGTTTTGATGGCAGTTCCAAGGTTAAGCCTTGGGATTTCACCATCAACTTTTTTAACCACCTACGAGCTCTTTATGCCCAATGTCTGAG
+
CCCCCFGGGGGGGGGG,CFDFGGGGGGGGGFGGGGGGGGGGGGGGGGGGGGGGGGGGGGGGFGGGGGGGGGGGG,@FCEGGGGGGGGGGGGGGGGGGGGGGGGGGGGGGGGGGGGGGGGFGGG,@EFGGGGGGGGGGGGGGGGGGGGGFGGGGGGGGG?EFGDGFGGGFGFGGF=DD=DDFDDFGGGF?DFFFGGFDFFFFFFE5D?59DFFFEF5@F=58A5==>@EFB@EAE8AC@CDEEEF?FC
@M00200:207:000000000-ALC1F:1:2119:11280:9521 2:N:0:5
TACTCGGGTATCTAATCCTGTTCGCTACCCATGCTTTCGTTCCTCAGTGTCAGTAATGATCCAGAAAGCTGCCTTCGCAATTGGTATTCTTTCTAATATCTACGAATTTCACCTCTACACTAGAAATTCTGCTTTCCTCTATCAAACTCTAGCTGAAAAGTTTTGATGGCAGTTCCAGAGTTAAGCTCTGGGATTTCACCACCAACTTTTTCAACCACCTACGAACTCTTTACACCCAGTGTCTGAG
+
CCCCCGGGGGGGGGGGGGGGGGGGGGGGGGGGGGGGGGGGGFGGGGGGGGGGGGGGGGGGGGGGGGGGGGGGFCFGGGGGGGGGGGGGGGGGGFGGGGGGGGGGGGGGGGGGGGGGGGGGFGGGGGGGGGGGFGGGGGGGGGGGGGGGGFGGGGGGGGGF:?EGGGGGGGFGGFGF@B7DGGGGGGGGGGFFFGFFFFGFFFDFBADFFFFFCDDFAFA<=@=A<?BEFF77:E;A9=5=5;E<EFE
@M00200:205:000000000-AKKM3:1:1101:9855:1902 2:N:0:1
TCCTGGGTTCTCTCCTCCTGTTTTCTCCCCACGCTTTCTCTTCTCATCTTCCTTCCCTTCCCATCCCTCCGCTTTCTCCCCCTTTTTTCCTCCTTCTCTCTGCGCCTTTCCCCGCTACACCTCTCCTTCTCCTCTCCTCTTCCGTCCTCTCTCCAGATCGTTTCCTCCGCCCTCTCTTTTTTGAGCCTCTTTTTTTCCCATCTTCCTTCCCTTGCCGCCTCCCCGCCCTTTCTCCCCCATGTCTGTTCTCT
+
6,86,,,,8,;<@,,;;CC,C;,,;;C@C@,@+7889;,6,,;;C,,;,;<,,;,,;,;6A6,,,,,,,,+84649,<6,,++,9,68A,4,4,,,5,9?=,,++,489?,:9+6<+8449,,,,,9=A=,9=13@=<=039=*,*6)61,+46+*+,+*6+3=*+=,*+0)33:3++++733+*440;+,++24*3*4**0*/*/*1*-0*1),1()0/(-(/(*)2106)))),*(.6(117))))--)
@M00200:205:000000000-AKKM3:1:1101:19817:1949 2:N:0:1
TACCGGGTTATCTAATCCTGTTTTCTCCCCACTCTTTCTCTCCTCAGCTTCTTTACCGGGCCATTCCTCCGCCTTCGCCCCTTTTGTTCTTTCTTCTCTCTACGCCTTTCTCCTCTACACTCTCCTTTCCCCTCTCCTCTCCCGGACTCCCTTTCGCCAGTTTCCCTTGCCGTTCTTCTTTTAAGCTCCTTCTTTTCACCCCTTCCTTCTACTTCCGCCTACTTGCGCTTTCTCCCCCATGTCTGTTCTAT
+
6,88,+++8,;<C,,<;@C,C;;,<<C6;@,7,;CC<@,6,;B;C,,C,6;,,;,6;,++8@,,6,,,<4+@4?B?,88,49,,:,:?CED,4,,,9,9?D,6,++4==A,:9DDD,9,:9@,4,,999@,9=1+913@154@*1*=0=*,+,26*33+0@+36*++,36*)3800++++765++353*+,+*25550@0=8>))37;*****334)*3:)061*2)2/99***0(1(-661.76))).))
@M00200:205:000000000-AKKM3:1:1101:18656:1950 2:N:0:1
TACTAGGTTCTCTCCTCCTGTTTTCTCCCCACTCTTTCTTTCCTCAGCGTCCTTTTCTTGCCCTTTCTCCTCCTTCTCCCCTTTTTTTCTTTCTTCTCTCTACTTCTTTCCCCTCTCCACTCCCCCTTCCCCTCCCCTCTCCCTACCTCCCTTTCTTCCGTTTCCTCTTCCGTTCTCTTTTTGAGCTCCTTTCTTTCACCCCTTCCTTCCATACCCGCCTCCTCACCCTTTCTCCCCCATCTCTGTTCTCT
+
6,8A,,,,<,;<C,,;;CC,CC@,;;C6C@,7,;CCC@,;,<CAC,,;+88+,;,;C,,,5;,,6,,,;5,;;AE?,:6,44,,:,8><>@,9,,,9,99=,6,,,49=A,:ADCF,9,49@,4,+699=,961+863=00@D*,*616*++,+63==+*@+32*++,+7+)5:D0++++73++*620:+,++2265*71)1>))1:1*)1**1,30*38)1)034*;975***1)1)-0(0198******
@M00200:205:000000000-AKKM3:1:1101:10018:1961 2:N:0:1
TACGGTGTTCTCTAATCCCGTTCTCTCCCCTAGCTTTCTCTCCTCAGCGTCCTTTTATATCCATCCTTCCGCTTTCTCCTCTCTCTTTCCCTCCTCTCTCAACACCTTTCCCCGCTCCACCTCCCCTTCCACATTCCCCTAGCTCCCTCCATCCCGCCGGTCTCCTCTGCCCTTCCCCTTTTGAGCTGCTTTCTTTCCCCCCGCACTCTTCGGCCCGCCTACTCGCCCTTTCCTCCCCATGTCTGCTCTCT
+
6,8,,C,,8,6<C,,<C6C,;C6,;6,;;BF-,;CCC@,;,;AEC,,,+86+,66,,,,<CE,,6,;,64,B@=FE,<6,49,,:,99@EF<=4,,5,99,,:,8,,494,:,4@>?>,99,,,++49A=,4A2+93091*,9C;DD0=*,+,0603==*@+169++,56+1;05030+*365+*37**+,+322+5*5:084))/-.**1((-4:(/./(,)06/.9505)))1/1(/6(173)))))))
@M00200:205:000000000-AKKM3:1:1101:11317:1961 2:N:0:1
TACTGGGTTCTCTACTCCTGTTTTCTCCCCACGCTTTCTCTCCTCAGTGTCTTCCCCGGCCCATCTTTACGCCTTCTCCCCTTTTCTTCTTCCCTCTCTCTACGCCTTCCTCCTCTCCACCCTTACTTCCATCTTCCCCTACCGTGCTCTCTCTCGCCAGTCTGTCCTGCATCCCCCTTTTTGAGCCCCTCTTTTTCACCAGCCCCTTCCCGGTCCACCTACTCGCCCTTTCTCCCCTATCTCTGTTCTCT
+
-,8A,,,,8,;;C,,<;CC,;;6,;6;6=@,8+7B,95,;,;BEE,,<,<<,,6,,;++87@,,6,,,,:,8@=C?,:C,89,,:,<A?@F?49,,949ED,B,8+9699,::,9=,:,44++,,,99A=,@D3+9,3913=@<D*@0?=,+,+2*3>+*@21+*36,56**5)3***+*736+*,433++*+2725*7:*)5))11)))3)))44:33:)..2(4/:/;>***0-4(/))1<<6).))))
@M00200:205:000000000-AKKM3:1:1101:13382:1986 2:N:0:1
TACTGGGTTATCTAATCCTGTTTGCTCCCCACACTTTCGTTCCTCAGCGTCCTTTTCAGCCTATTCCTCTGCCTTCGCTATCTTTGTTCTTCTCTCTATCTAAGCCTTTCCCCGCTACACCGTCTCTTCCGCCTACCTCTTCTGTACTCTATCCCCGCAGTTTCACTTCCCCCCTCCCTTTTACTCTTGTTTATTTCAGCACTTACTTCCAGTGCCGCCTACTCACCCTTTCTCCCCTATGTCTGCTCCCT
+
6,8B,,6,8,;CE@,<CEE,ECC,,<CCCB,@,BEEEF,;,;BFF9,@+8@+,<<,<,,;BE,,;,,,<;;@AFFF,88,8,,,<,CE?EG,,5,,9,9CD,,9C,9A=A,9:+@@6@49,+98,,9=FA1@C=+9=62*5@D7E9F2B;,+4+6:3>60@+3=*+6,;=*038@303++766++75+*+,3+7=2?2,;08C)*:;;**3*0*53)0/:)0./14;C?;=***0-6(0079878*/*)((
@M00200:205:000000000-AKKM3:1:1101:18930:2008 2:N:0:1
TACGCGGTTCTCTCATCCTGTTTTCTCCCCACGCTTTCTCTTCTCAGCGTCCTTCTCGTCCCATCTTTCTGCCTTCGCCCTTTTTGTTCCTCCCTCTCTCTGCGCCTTTCCCCGCTACACCCTTTCTTCCACTCTCCTCTTCCGAACTCTCTTCCGGCAGTCTCCTCCGGCATCCCCCTCTTGATCCCTTTTCTTTCCCAGCCCCCTTTCCGCACCGCCTTCTCGCCCTTTCTCCCCCATCTCTGTTCTCT
+
6,88A+6+8,;<C,,;CEE,E@6,<CC@CC8@+@BB@E,6,,;CC,,C+88+,<,,;,:@@F,,9,,,<55<CAEE,88,+9,,:+:AFFF?:6,,4,9A=,B+7,869A,::+4:+499,++,,,@B=D8DD9+863@057=*+3C1=;,+336**6+*6+16*+6,3+0)30:0**3*534++7:9;+,*3=:54*4*)0-))0/0)/0(((44.)26(.)//*)1/26))).,4(-.(.64)))))))
@M00200:205:000000000-AKKM3:1:1101:21785:2011 2:N:0:1
TACAAGGTTCTCTAATCCTGTTTTCTCCCCACACTTTCTTTCCTCAGTGTCCTTTCAAGCTTATTCCTCTGCCTTCGCCCTCTTTGTTCTTTCCTCTCTCTAAGCCTTTCACCGCTACACCTTCCCTTCCGCCTCCCTCTACTTTACTCCCTTCCTGCAGTCTCTCTCCCACCCTCCCTTTTACGCCGGTTTCTTTCAGCACTTCCTTCTAGTACCACCTCCTCACCCTTTCCCCCCCATGTCTGTTCTCT
+
6,88,6@6;,@CC,,CCFF9CC;,,<6;C@,7,BE@@@,;,;CEF<,C,<<,,66,,,,;BE,,6,,,<;,;?FFF,8,,7,4,C,CEFGD,,9,,5,@=F,,,,,94=?,:5,=9+>=44,99,,@@ED6=66,96:=)4@FFDFG0=*,+406<+,+5E+13*+6,36*3:8D3*30+736+*+6**0+3+2=6535;:CE)*110*00**357033:)))035;*0;.***-)4((07859@*****)
@M00200:205:000000000-AKKM3:1:1101:17465:2012 2:N:0:1
TACCCGGTTCTCTAATCCTGTTTTCTCCCCACGCTTTCTCTCCTCAGTGTCATCCCCGGCCCATCTTCCCGCCTTCGCCACTTTTCTTCTTCCCTCTCTCTACGCCTTCCCCCGCTCCACCTCTTCTTCCATCTTCCCCTACCGTGCTCTATCTCGCCAGTCTCTCCTGCAGCCCCTTCTTTGAGCCCCCTTCTTTCACCACCCCCTTTCCGGGCCACCTCCTCGCCCTTTCTGCCCTATCTCCGTTCTCT
+
688ABC7+8,;;C6,CEDCCF@@,<C@@CB,@+@@,6A,;,;@FF,6<,<;,,,,,:++7@F7,9,,,,:8@@?C?,88,89,,<,<AA=F?49,,99@EE,B,4+4844,:8+69+=849,,,,,99==,@D3+8331336@0A@D)63,+3+3**@=*6+1+*06,5=*)3193**+0775+*@9*9****4754*5:3):))//5)*0(-(14//2,(,,0,:>C75=)))).4(,/)15)(()(-))
@M00200:205:000000000-AKKM3:1:1101:15157:2086 2:N:0:1
TACTGGGGTATCTAATCCCGTTTTCTCCCCTGGCTTTCGCGCCTCAGCGTCACTACCGGTCCATTCTGCCGCCTTCGCCACCTGTGTTCCTCCATCTATCTACGCCTTTCCCCGCTACACCTTTATTTCCACATCCCTCTCCCGGATTCAAGCCTGCCAGTTTCGTACGCAGTTCCTCTTTTGCGCCCACTTATTTCACGTTCTACTTCCCAGTCCGCCTACTCGCCCTTTCATCCCTATGTCTGTTTCAT
+
88A8BCG+@,CFFE,EFFEFGCC,<CCCCFG<8FGEEE,6+6@FCAAF:8@,,;,6;6+@FGD,,,9,<5@:>FFG7@?,8A,,:,EFGGG?:,,,9,9CFFFFG+9@=?,::@CD6CF?44,,,,9EFG8DD26>DFGD:@D5C001?+,+,06356AFF+36)*+3<@5:?CF3?+++855**@;??*,++5=24;B5:5B7*296**(*0(6:2/2>(0*/,/:DCC@)))/.2)).///1..)))))
@M00200:205:000000000-AKKM3:1:1101:18111:2087 2:N:0:1
TACTCGGTTATCTAATCCCGTTCGCTACCCTAGCTTTCGTTCCTCAGCGTCAGTTATGCCCCATTGTCTCGCTTTCGCCACCTTCGTTCCTTCCTCTTTCAACACCTTTCACCGCTCCACTGCCACTTCCACACACCCCTAGCACACTCAATCCTTCCGGTTTCCAGCGCCATTTCTCGTTTGAGCCGATTGATTTCACACCGTCCTTGCACGGCCGCCTACTCACCCTTTCAACCCTATGTCTGTTCTCT
+
86ACCFG,8,;CFF<EFEFFGCC,8B,7;CE<,CFCE@,;,;BFF9EC:86,,<<,C,FBE@@,:,<,<9:@CFGB,88,89,,:,9A=FEAA=,,9,99;ADFD,9?==,9:48>@+@9>,,,,,99CE8@D1+860=8:D?FGF?06*,+666+<DG5C61=2++33@?=DDC323+*3;0+5@?*<****7=543=ACAA))/)2*).1)-::>):6(,)06<2;7;;)))1,4(,)/.7);))))))
@M00200:205:000000000-AKKM3:1:1101:23636:2128 2:N:0:1
TACAGGGGTATCTAATCCTGTTTGCTCCCCACGCTTTCGTGCATGAGTGTCATTGTTGGCCCATCTGGCTGCCTTCGCCATTGGTGTTCCTCCACCTCTCTACGCCTTTCACCGCTACACGTTGACTTCCACCTCCCTCTGCCACACTCCATCCACGTAGTTTCGCGCGCACTTCCCACTTTAAGCCCGTGCCTTTCACACTCTACTTGCGCGGCCACCTGCGCGCACTTTCTACCCAATGTCTGCTCTCC
+
88ABCFG+B,;EFCCFGGGGGC@,;CCFFFGEEGGEEE7E,@AFFEFGGCE<,C,<C6CFF@F,,,,,;@BCFGGG7@B749,,:,CFGGF??,:,AE8FGCFCE+A?=F,@CEGDDFF=+9,,+,9@CEFGF=?==DG8;E@9DFD1=6,+7=AFDEDD633=)*+33@?)95C0:*+*83?+5,A?D****753125:>BB**12*1/546::=97;8(,()(*.1:4;))).61)-..666-)))).(
@M00200:205:000000000-AKKM3:1:1101:22299:2179 2:N:0:1
TACTAGGGTATCTAATCCTGTTTGATCCCCACACTTTCGTTCCTCAGCGTCAGTTGAAGTCTATTATGCTGTCTACACTATCGTTGTTCTTGACTCTATCTAAGCTTTTCACGGCTACACCGTCAATTCCGCCTACCTCGACTCCACTCAAGCCCATCAGTCTCAATCCCACCCTCCCTCTTAAGCCGGCTTATTTCAGAACTTCCTTACTAGGCCGCCTACGCACCCTTTCACCCCTATGTCTGTTCTAT
+
-ACCCGG8C,CCEAFFGFGGG@C,,<CECDFGGGGFFE,E,CEFFGGGG@@,,C<,C6FGGGF,C,,,;<AFGFD;ECC,BF,,:?FFFFF,,9,,9,,CDEAEF,9CAA,@ACDDGFC=@+9>,,9@F;DEG1===?8)<=CBGFG;D?,+900;FDD+4+5=;9==:DFFFFF55:+*63?6BFF5@++3*225+;7*;CF7*9:;*)0**:DF939850)37:@D/2)****04(/678?<C****1)
@M00200:205:000000000-AKKM3:1:1101:18854:2185 2:N:0:1
TACGGGGGTATCTAATCCTGTTCGCTCCCCATGCTTTCGCTCCTCAGCGTCAGTTAATGCCCAGATACCTGCCTTCGCCATCGTTGTTCCTCCTTATATCTGCGCCTTTCACCGCTACACCAGGACTTCCAGTCTCCCCTACATCACTCTATTCTGCCCGTCCCCACCGCAGATCCGCTTTTGCGCCCCTCACTTTAACGGCAGACTCGACAAACCGCCTACGAGCTCTTTCCACCCCATGTCTGTCCTAT
+
6ABCCFG7@,CCEGFGGGGGGEE,6@EEF@FGCGGF@F,@BCCFGFFGEBC,,<C,9FEFGGG,,,,<6B@FFGGGG?B?4A,,C<FGGGGFBF,,9,@FGGGGG+8?@B9AEBGFDCF==+,+++6=FEFGG=FGF*==5@DF:+?3?F9+63++3@=5=+1603;:9E?5>@F?5***3@<*:CED>***2=E4+1=9(((((/).(((/:@FC>3>@D@()3=<C779))).(8(,.()6:4)).).)
@M00200:205:000000000-AKKM3:1:1101:21831:2190 2:N:0:1
TACTGGGGTATCTAATCCCGTTCGCTCCCCTGGCTTTCGTGTCTCAGCGTCAGCACACTCCCATCTCCCTGTTTTCACCATTGTCGTTCCAAATGCTCTCTACGCATTTCACCGCTCCACCATTTCTTCCGGTCGCCCCTAAGTGGCTCCCTCCAACCAGTCTACCACGCAGTTCCTCGTTTGAGCCGTTTGTTTTGCAAAGGTACTTACCACTCCGCCTACACACGCCTGTAACCCCATGTCTGTTCCAT
+
8AACCGG7F7CCFFCFGFGGGCC,7B<C:CFGCFGEE@@C8C@FFFF<@@C7,C,;;CFGGGE,CC,@@@ABECGGC<C,9?,,C,C@FFC,,9,,9,,CD,ECF,8?;@=@:@=@GGFA,,9@5,9EFFGDG+=@+9@8:@D;;F606*6+,++5*BC5,+36*06,3@>=:EA++4+*83;+*5103*,**4@3**,/1.>.*1>/2*)1:>F,578950(;*//2*0())))/4((((1.5;))))/)
@M00200:205:000000000-AKKM3:1:1101:21498:2209 2:N:0:1
TACTGGGGTATCTAATCCTGTTTGATCCCCGCACTTTCGAGCCTCAGCGTCAGTTACAGCTTCGTTAGCTGCCTTCGCAATCGGTGTTCTATGACATATCTAAGTCTTTCACCACTACATGTCATATTCCGCCAACGGCAACTGTACTCAATATCTGCAGTTTCAATGGCAGTTTGCTAGTTAAGCTACCATATTTCACCACTTACTTACAAACCCGCCTACGCTCCCTTTCTACCCAATGTCTGAT
+
@ACCCGGGG>FGGGGGGGGGGGG,9FEFFFGGGGGDGF,6,8CFGGGGGECC,EE9FGGGGGG7FE,,BEFFDFGFG@F+BE,,B@FGGGFF9<:,9,,CFGGGG,AFEE,BABDDFGGA=@F9E,4EEEFGGC8B+*=5?GFFGFG;=+,+,6+?DFF59+5=*?D,0@FAFFFF+?7+83=CD8EFF8,+;2<?+;E=CDF*7>E@*6=7@CF>59@>A2-95;AD4:B*078.2*:3BCEF?4*
@M00200:205:000000000-AKKM3:1:1101:13726:2216 2:N:0:1
TACTCGGGTATCTAATCCCCTTCGCTCCCCTAGCTTTCGTATCTCAGCGTCAGAAGAGACCCAGTAAGCCGCTTTCGCCACCGGTGTTCCTGATGATATCAACGCATTTCACCGCTCCACCATCAGTTCCGCTTACCTCTGTCTCCCTCAAGCACTGCAGTTTCGGGCGCAATTCCTCGGTTGAGCCGAGGGCTTTCACACCCTACTAACAGCGCCGCCTACATACCCTTTACACCCCGTGTCTGAT
+
CCCCCGGDGCFGGGGGGGGGGGGGGGGEFGGGGGGGGGGG?EEFGGGGGCFD79D8FGGGGGG8C,,,CEGGGDGGG@CF@F++CCFGGGGGDFA9E?EGGGGGGCFEAEAFFCGBGGGEFG>ECEDFGFEGD8=EFFFDFEE7E?F8?DG+66=DFDGF=3;@@*8=?CDAEE?<?B**@@7;A8AEB***)=?2+048@22(05=**5.;@6CE9<A@13;83>AF77))))-.8(33::?<4)-
@M00200:205:000000000-AKKM3:1:1101:11294:2238 2:N:0:1
TACACGGGTATCTAATCCTGTTTGATCCCCACGCTTTCGTGCCTCAGCGTCAATGACCGCGTAGTGCGCTGCCTTCGCAATGGGTGTTCTATGTCATATCTAAGCATTTCACCGCTACATGACATATTCCGCTCACCTCCACGGTATTCAAGACAAATAGTTTCAATGGCAGTTCCCGAGTTAAGCTCGGGGATTTCACCACTGACTTACCTGCCCGCCTACGCACCCTTTCAACTCTATGTCTGATCGAT
+
-ACCCGGGGGFGGGGGGCGGGGECAFFFFFGGGGGGGGGGFCGFGFGGGFFEFF9EFGGGGGC+C8,7@CFGGGGGGE7>CE8,CFFGGE8DFFGAF<DGGGGG?,CEFGDFGEDEDGFFGCF9B9,EFCFED=DE8DGDDDGFFFC;D+3+3==F6=DF,+2=D+?8DFD=FC7=9575>EFFFG:CB**55>F>+9=;EB=33>;E=A7CEFFC9C;@@=;57C><*;)))96)?)9))9CEE<?)3/(
@M00200:205:000000000-AKKM3:1:1101:12698:2242 2:N:0:1
TACGCGGGTATCTAATCCTGTTTGCTACCCACGCTTTCGCACCTCAGTGTCAGTGTCAGTCCAGAAGGCCGCCTTCGCCACTGGTATTCCTCCCGATCTCTACGCATTTCACCGCTACACCGGGAATTCTACCTTCCTCTCCTGCACTCTAGCTTGACAGTTCCGGATGCCGTTCCCAGGTTGAGCCCGGGGCTTTCACAACCCGCTTATCAAGCCGCCTACGCACCCTTTAAGCCCAGTGTCTGTG
+
<CCCCGGGGGGGGGGGGGGGGGA<FGAFFGGGGGGGFFEG,FFFGGGGGEFDGEFFFEFFGGG8A8,,AEFGGGGGGFEECFEFGGGGGGFFGFD,6+4FFGGGGGCCGG9EGGGFGGGFGGD7C+@FGGGGGGGGGFGEFEGFGFFBF8EDE@+:6D9FE==CA*=EEFFFBAF69?7*7@CGACGFFG*/?CGC4*=C3?F((.2/2.9<<@FGFGD1;:0B?G@G59)).--,;3<7).)-.))
@M00200:205:000000000-AKKM3:1:1101:15151:2262 2:N:0:1
TACGAGGGTATCTAATCCCGTTTGCTCCCCTGGCTTTCGCGCCTCAGCGTCAATGCCGGTCCAGGATGCCGCCTTCGCCACCGGTGTTCCTCCAGATATCTACGCATTTCACCGCTACACCTGGAATTCCGCATCCCTCTCCCGGATTCAAGCCACCCAGTATCAGACGCAGTTCCCCGGTTGAGCCGAGGGATTTCACGTCTGACTTAGGCGGCCGCCTACGCGCCCTTTCAACCCAATGTCTGAT
+
CCCCCGGGGGGGGGGGGGGGGGGDGGGGGGGGGGGGGGGGGGGGGGGGGFGDGGGCFFGGGEG?F7EAFGGGFGGGGEFEEDB@FGGGGGGGGGDGEFGGGGGGGGGGGGGGGGGFGGGFGGG8F,@DFGGGGGGC=5D8F@FEGFG5DFA@GDGFAEF6D7CFCCGFFGE55AFFFFD>>?D*?FGBECDD3CF=A?CDFFFD6>E?;3@131CE>CE:(4(89E@DC47))).484:::A<2<2)
@M00200:205:000000000-AKKM3:1:1101:24400:2269 2:N:0:1
TACAAGGGTATCTAATCCTGTTTGCTCCCCACGCTGTCGCGCCTCAGTGTCAGCAACTGCCCAGCAGACCGCCTTCGCCACCGGTGTTCTTCCGGATCTCTACGCATTCCACCGCTACACCCGGAATTCCATCTGCCTCTACAGTGCTCGAGCCACCCAGTATCAGTGGCCGAATCGATGTTGAGCATCGAGCTTTCACCATTTACTTGGGTCGCCACCTACGCGCCCCTCTATCCCAGTGTCGGCTCTAT
+
<CCCCGGDGGFFGDGGGGGFFE<<AFEFDFGGGGGCB@DF>FGEGGGGGCFGEFD?FGGDCGC,CC,6@C@CFGGGG@FCEFE+@FFGGGGGGGCE@CDGG;EEF+@FGE,EFEG9CCFFGGE+F7F=FGGGGGCFFFGDFFFFC?+0=@E+@+=@DEGF?+0CECG,5E*):)390003@;95;AG46*;**4428?@>E@***180/)59((=8?:81@;(:(:)))9(())..2).(.)6(((-1(-)
@M00200:205:000000000-AKKM3:1:1101:20886:2273 2:N:0:1
TACTCGGGTATCTAATCCTGTTTGCTCCCCACGCTTTCGTGCATGAGCGTCAGTGCAGGCCCAGGGGATTGCCTTCGCCATCGGTGTTCCTCCGCATATCTACGCATTTCACTGCTACACGCGGAATTCCATCCCCCTCTGCCGCACTCCAGCGATGCAGTCACAAATGCAGTTCCCAGTTTAAGCCCGGTGATTTCACACCTGTCTTACATCACCGCCTGCGCACGCTTTATACCCCGTGTCTGATCGAT
+
AACCCGGECFFGGGCGGGGGFEFFFFFDGGGCFDGGGGCE,@FGCFFGDCFGEFGCFCFGEGEC7B++8,BDFGGCGCCF4A7,CGGGGGGGCC:@F:,E;EEFGDEGF9;FFGGF8,=FEEC+C@FDGGGGF,0DEBCDFFC>EDC>F?8DD+9A>EG?9:*+**5;BFFAFFFFACF03@CFFGCF?4**@?:=15:55>((9>C??48**8E,><>D17BF0=)7*2())15)<((-(.()6)))-(.
@M00200:205:000000000-AKKM3:1:1101:9085:2277 2:N:0:1
TACTAGGGTATCTAATCCTGTTTGCTCCCCACGCTTTCGCACCTCAGTGTCAGTGTCGAGCCAGGAGGCCGCCTTCGCCACTGGTATTCCTCCACATATCTACGCATTTCACCGCTACACGTGGAATTCTACCTCCCTCTCCCGCACTCTAGTCTGCCAGTATCGGGTGCAGTTCCCAGGTTGAGCCCGGGGCTTTCACATCTAGCTTAACAAACCGCCTGCGTGCGCTTTAACCCCAGTGTCTGAT
+
CCCCCGGGGGGGGGGGGGGGGGGGGGGGGGGGGGGGGGGGEGGGGGGGGGGGGGGGGGGGGGGGGCCCGGGGGGGGGGGGGGG?FGGGGGGGGGG?FFFFGGGFGGEGFGGGGGGBGGGGEFGD=9DFGGEFGGGGGFGDFDFEGFGFGFGFGGGFFGGF=+;FDFGGFGFCAEFFFA?*@DCFFGGFDD55BE>F+:CEEBEFCEFEC4>C7BF@(:5@4165185:):1)))//;18,5<AAA))
@M00200:205:000000000-AKKM3:1:1101:22427:2282 2:N:0:1
TACAGGGGTATCTAATCCTGTTTGCTCCCCACGCTTTCGCGTCTCAGCGTCAGTATCCGACCATGGGGCCGCCTTCGCCGCAGGTGTTCCTCCCGATATCTACGCATTTCACCGCTACACCCGGAATTCCACCCCCCTCTTCGGTACTCTAGCTTGCCAGTTTCATGCGCACTTCCCCGGTTGAGCCGGGGTATTTCACACATGACTTAACAAACCGCCTACACGCCCTTTCCACCCTATGACTGATTGAT
+
6ACCCFGDGEGGGGGGGGGGGFG8FD<<FGGCGGGEGFGGGEGGGGGGGCC@FGDFFGGGGFE,C,,,6CFEGGDGGEGDE>@7FFEGGGGGGD++@:C9==DEG6CG8FGFGGD>8@F@E+8=8+D8>EF9+6=BGF78+@C>99CEGFG+@9EFFGGFD2:DAF975C*2?EFF)8))4/8*/AC5:)=)0+=3+.4?E23).3>A):AFFFGG1CEF::??:5>3)92)).4(/(.38)).68))-).
@M00200:205:000000000-AKKM3:1:1101:15877:2292 2:N:0:1
TACCGGGGTATCTAATCCGGTTCGCTCCCCACGCTTTCGCGTCTCAGCGTCAGGTAAGGCCCAGAGAACCGCCTTCGCCACTGGTATTCCTCCCGATATCTACGCATATCACCACTACACCGGGAATTCTATTCTCCTCTGCCTCCCTCAAGTCCGCCAGTCTCCAAGGACCTCTCCCAGTTGAGCCGGGAGCTTTCACCCTAGACTTAACAGACCGCCTGCACGCCCTTTAAACCCAATGTACGACAGCT
+
CCCCCGGGGGGGGGGGGGGFGGGCGEGFGGGGGGGGGGGGDGGGGGGGGGGGGGGAFGGGFGGGDFCFGGGGDEGGDF7?CEF8EFFGCFGG8CFGGF6FGGGGGGGGCFGGG?EFDFGGGG>EF@CDGGCFCEFGGFGFFGGFFFGFGFGFFGGF5EGDG*;CBC5D>>>>ACFFA4D4DF=FFGG>ECE>EGC=07CEFFF;EFFFF<AEEFCFBGF;DD;FFD3C7*3)))44??(34-))-4((1()
@M00200:205:000000000-AKKM3:1:1101:22325:2314 2:N:0:1
TACGCGGGTATCTAATCCCGTTCGCTACCCTAGCTTTCGTGCCTCAGCGTCAGTTGTGCCCCAGTGTGTCGCTTTCGCCACCGGCGTTCCTTCCAATATCAACACATTTCACCGCTCCACTGGAAGTTCCACACACCCCTAGCACACTCAAGCCTTCCGGTTTCCAGCGCCATTTCACGGTTGAGCCGTGAGATTTCACACCGGACCTGGAAGGCCGCCTACGCACCCTTTAAACCCAATGTCTGAGAGG
+
CCCCCGGGGGGGGGGGGGGGGGGDGGGGFGGGGGGGGGGGFGGGGFGGGGGGGGGGGGGGGGGGGFFFGGGGGGGGGGGGGG>EGG=FGGGCFGDCGG8FGGGG?DGFGGGGGGGFGGFFGFFFGFDFGGGGGGCCE?E55=FFGF6)66A+6=FFFFD5EG8:7<BE>CEFF4@9+B7*6:>4*54584E46CC==@CEFD(.((4((//68@GFFDD133(<6CED*93)64<7E(3(.6:>F2-4)(
@M00200:205:000000000-AKKM3:1:1101:11771:2327 2:N:0:1
TACGAGGGTATCTAATCCTGTTTGCTCCCCACGCTTTCGCGCCTCAGCGTCAGTACCGTCCCAGCGAGCTGCCTTCGCCATCGGTGTTCCTCCTGACATCTGCGCATTTCACCGCTACACCAGGAATTCCACTCGCCTCTTCCGGACTCTAGCCCGACAGTATCCACCGGCATCCAAGGGTTGAGCCCCTGACTTTCACAGCGGACTTGTCGGGCCGCCTGCGCGCCCTTTAAACCCAATGTCTGCGCGAT
+
CCCCCGGGGGGGGGGFGGGGGGGGGGGGGGGGGGGGGGGGGGGGGGGFGGGGGGGGGEGGEGGGGDGGGDGGGGGGGGGG:AFGGDGGGGGGGGGGG,EGGGGDGGGGGGGGGGGFGGGGGCGGGGGGGFFGGGFGG>EEFGGBC*CBGFFF,D+:9CD5C+;@EF7858?)909A4;44CF7<AFGA457/;9FGF<CE4;>11:@@A))(,,8E6DD((.9F9E)9)92)6)).;(-3:9))).(((-(
@M00200:205:000000000-AKKM3:1:1101:20783:2333 2:N:0:1
TACGAGGGTATCTAATCCTGTTCGCTCCCCACGCTTTCGCGCCTCAGCGTCAGTACCGTCCCAGCGAGCTGCCTTCGCCATCGGTGTTCCTCCTGATATCTGCGCATTCCACCGCTACACCAGGAATTCCACTCGCCTCTTCCGGACTCGAGCCCGACAGTATCCACCGGCTTTCCAGGGTTGAGCCCTGGACTTTTACAGCGGACTTACCGGGCCTCCTACGAGCGCTTTCACCCCAGTGTCTGAT
+
CCCCCGGGGGGGGGGGGGGGGGGGGGGGGGGGGGGGGGGGGGGGGGGGGGGGGGGGGGGGGGGGGGD7FGGGGGGGGGGGGGGGGGGGGGGGGGGGGGGGGGGGGGGGGGGGGGGFD=FGGGGGGGGGGGGGGGGGGEGFFGG>C?DBG5@=C?F><ED?G772;BG:?;B=?=FFFF6AFGC<AFF>6F58)0C:CFGC3@B@;0,46@E1>0?8(28:))()-/07*1-).6>0?:2,,64).))
@M00200:205:000000000-AKKM3:1:1101:8996:2355 2:N:0:1
TACACGGGTATCTAATCCCGTTTGCTCCCCTAGCTTTCGCGCCTCAGCGTCAGAAGAGATCCAGTGCGTCGCTTTCGCCCCCGGCGTTCCTTCTGATATCACCGCATTTCACCGCTCCACCAGAAGTTCCAATGCCCCCTACCTCCCTCGAGACCAGCAGTATCCAAGGCACTTCTCCGGTTAAGCCGACGGATTTCACCCCGGACTTGCTGATCCGCCTACGCGCCCTTTAACCCCACTGTCTGCGCGAT
+
@<CBCGEE@FCD@FFFGCFGFFGCDEGGFGGGGGG<FDFGCGFGGGGGG@@77<@FF@F9<FF<CFF:CCGGCG::FE7F7+@FCFC@FEF9:EGFEFDFG,9FFE7CFG9F?CEFGGF?D88@AEDEAEDE8D+3,<8><FDD8DDBDDE+3=F?ACFA<=*5>A5,9FFFFFF>FFD>FCD8>EEDD):)=E56A7C<DBF(60,))9;>).92.9706,,59E@D57))-)-.;1((,695<5(---(
@M00200:205:000000000-AKKM3:1:1101:20946:2363 2:N:0:1
TACTGGGGTATCTAATCCTGTTTGCTCCCCACGCTGTCGCGCCTCAGCGTCAGCCGATCCCTTGCGGGATCTTCCTGCCCAGCGGGCCGCCTTCGCCACCGGTGTTCTTCCGGATCTCTACGCATTCCACCGCTACACCCGGAATTCCACCCGCCCCTACAGTGCTCCAGCCAAGCAGTTGCCACGGCCGACCCGGGGTCGAGTCCCGGGCTTTCACCCCGCCCTCCCTCGGCCGCCACCGCCCCCTTTAC
+
CCCCCGGGGGGGGGGGGGGGGGGGGGGGGGGGGGGGGGGDEGGGGGGGGGGG:C@F@CEGFGGEEFFEFGGFGGGGFG<FE,BB:FCFGEEG@A+=:FEGGGFEF8;ADGGDDGGFGGGG=+CEGEFECA98>9DGG6A@*@9?7A+:+0=D>4?>>BCFF*148B+,)>A2)(;);53@99::45=)8:*8>E*7537(49(.(..(3636,4C9>C5(4(-71*)1*9((,66>G(4(461-(9><)-)
@M00200:205:000000000-AKKM3:1:1101:23434:2393 2:N:0:1
TACGGGGGTATCTAATCCTGTTTGCTCCCCACGCTTTCGCGTCTCAGCGTCAGTCACCGTCCAGAAGGCCGCCTTCGCCACCGATGTTCCTCTCGATATCTACGAATTTCACCTCTACACCGAGAGTTCCACTTCCCTCTCCCGCCCTCAAGCCTGGTAGTTTCGAGCGCCATTCCTCAGTTAAGCTGAGGGCTTTCACACTCGACTTGCCAAGCCGCCTGCGCGCCCTTTATACCCAATGTCTGAG
+
CCCCCGGGGGGGGGGGGGGGGGGGGGGGGGGGGGGGGGGGGGGGGGGFEGGGGFGFGFGGGGGGGGGGGGGGGGGGGGGGGGDGGGGGGGFGFGGGGCCGGGGGGGGGFFGGGGGFGFGGECEGGGGGGGGG=98>FFGDF=@5:?DFGFGFGFFFF88@FFEGFF>*:EDFEEFFFF7ACF8DFGGFFGC>BGGGFEEE@3386>FFFF8338CF,>>FBF6>1=<D9C25<52:C)42:44AAF)
@M00200:205:000000000-AKKM3:1:1101:16286:2395 2:N:0:1
TACTGGGGTATCTAATCCTGTTTGCTCCCCACGCTTTCGCACATGAGCGTCAGTATTGGTCCAGGAAGTCGCTTTCGCCACTGATGTTCCTTCAGATATCTACGCATTTCACCGCTACACCTGAAATTCCACTTCCCTCTCCCATACTCTAGCTAGACAGTCCCGACTGCAGTTCCCAGGTTAAGCCCGGGGATTTCACAATCGGCTTGAAAAGCCGCCTACGCGCGCTTTAAACCCAATGTCTGAGAGA
+
CCCCCGGGGGGGGGGGGGGGGGGGGGGGGGGGGGGGGGGGGGGGGGGGGGCFGGGGGGGGGGGGGGGGGGGGGGFGGGGGGGGGGFFF9EFGGGGGGFFGGGGGEGCFFGGGGE>BGGGGGGGGGGGGGGGGGFGGF?F5FFGFFFGEGFGGGGGFFGGFFGEFADGGFGFFFDFFBFGFDGGGFGG?ACEFFGF>BEGC6CE>@A9AA4:AEEED@D4>9>F5(38>:574<<A@C??1:AAFA)6),(
@M00200:205:000000000-AKKM3:1:1101:19024:2405 2:N:0:1
TACAGGGGTATCTAATCCCGTTTGCTCCCCTAGCTTTCGCTCCTCAGCGTCAATGTCGGTCCAGGATGCCGCCTTCGCCACCGGTATTCCTCCAGATATCTACGCATTTCACCGCTACACCTGGAATTCTGCATCCCTCTCCCGAATTCAAGCCATCCAGTATCACACGCAGTTCCCAGGTTAAGCCTGGGGATTTCACGTGTGACTTAGTTGGCCGCCTACGAGCCCTTTACACCCACTGTCTGAC
+
CCCCCGGGGGGGGGGGGFFFFGEGGGG@FDFGGGGGAFGGGGGGGGGGGEFGCGGGGGGGGGGGGGGGGGGGGGGGGGGCFGCEGEGGGGGGGGGGGGGFA=FGDC@F;AFFGCCDGGG,@FFGGGGGGGAFGGGF?668F8D>C5CDDFGDF==FFGG6=99FBFF?*+<>?EFFFFG9FCCFAFGF99@EFGGGFCG@FFEBFFE<=AEFE>C>/95>(5/22:=FFG@9C)),4;((/9@CEE3
@M00200:205:000000000-AKKM3:1:1101:20933:2436 2:N:0:1
TACGGGGGTATCTAATCCTGTTTGATCCCCACGCTTTCGTGCCTCAGCGTCAATGCTTGCTTAGTAAGCTGCCTTCGCAATCGGTGTTCTATGTCATATCTAAGCATTTCACCGCTACATGACATATTCCGCCTACCTCAACAAGATTCAAGACTGATAGTATCAATGGCAGTTTCAAGGTTGAGCCTTGAGATTTCACCACTGACTTAACAGCCCGCCTACACACCCTTTAAGCCCACTCTCTGAG
+
CCCCCGGGGGGGGGGGGGGGGGGGGGGGGGGEGGGGGGGGGGGGGGGGGGGGEGGGGGGGGGFGGGGGGGGGGGGGGGGGGGGGGGGGGGFGGGGGGGGGGGGGGGGGGGFGGGGDDCGFGCEFGGGGGFFGGC>E86CDDFGBGFGEC7@9@FGFFGGFGG>DB+CCBFFAF=FFFBDFGGFFFGGFFGFFFCCCAEG*:=C@C5A@ECE=@@:C9D>A94;63CDDGDFF4:B(B9(((./767>
@M00200:205:000000000-AKKM3:1:1101:18504:2488 2:N:0:1
TACCAGGGTATCTAATCCCGTTCGCTACCCTAGCTTTCGTGCCTCAGCGTCAGTTAGGCCCCAGTGTGTCGCTTTCGCCACCGGCGTTCCTTCCAATATCAACACATTTCACCGCTCCACTGGAAGTTCCACACACCCCTAGCCCACTCAAGCCTTCCGGTTTCCAGCGCCATTTCTCGGTTGAGCCGAGAGATTTCACACCGGACCTGGACGGCCGCCTACGCACCCTTTACACCCAGTGTCTGAGAGA
+
CCCCCGGGGGGGGGGGGGGGGGGGGGGGGGGGGGGGGGGGGGGGGGGGGGGGGGGGGGGGGGGGGGGGGGGGGGGGGGFCFGGGGGGGGGGGGGGGGFEGGFGGCDCFGGGGGGGFGGGGGGGGGGGGGGGGGGGGEFGD?GGFGFGFGFGGFFC9FGGDGGDGEFGCAEFA5*?CAFGFFC?CFFGA>DGFFGGFA?GEF2:9@>>F;@@(17=C;DF03(4D2?>G**5:<<<28<67<.6<AF447<
@M00200:205:000000000-AKKM3:1:1101:24277:2513 2:N:0:1
TACCAGGGTATCTAATCCTGTTCGCTCCCCACGCTTTCGTGCATGAGCGTCAGTACAGGCCCAGGGGATTGCCTCCGCCATCGGTGTTCCGCCGCATATCTACGCATTTCACTGCTACACGCGGAATTCCATCGCCCTCTGCCGTACTCCAGCCTTGCAGTCACAAAGGCAGGTCCCAGGTTGAGCCCGGGGATTTCACATCTGTCTTACAAGACCGCCTGCGCACCCTTTAAACACAATGTCTGAGACA
+
CCC<CFGGGFGGGGGGGGGGGG,C:FGGFGGGGGGGGGEFFG8F,CFGGGG77FF9FG8@F:FG,,68,:<FFG,EGG:FGFEGGGGGGG6,8:@:FFDEFC9?FGGGGGGF,EGFGGGG64+@=CFGGFE,3+++@AG56DFFGFDDDFFDFC9*@FGFCC*=A6C,;FFF58A*699:D?99AEGFFCG:BC66A<F?C;)9.65CCE3;),<=(2>((:;@9E)9**,6)524;4()-.-.64)))(
@M00200:205:000000000-AKKM3:1:1101:9616:2526 2:N:0:1
TACGAGGGTATCTAATCCTGTTTGATCCCCACGCTTTCGTGCCTCAGAGTCAATATTCGTGTAGTGAGCTGCCTTCGCAATCGGTGTTCTATGTCATATCTAAGCATTTCACCGCTACATGACATATTCCGCTCACCTCCACGGTATTCAAGATAGATAGTATCAACGGCAGTTTCCGAGTTGAGCCCGGAGATTTCACCACTGACTTACCTACCCTCCTACGCACCCTTTAAACCCAGTGTCTGCG
+
CCCCCGGGGGGGGGGGGGGGGGGGCFGGGGGGGGGGGGGGGGGGGGGGGGGGGGGGFFGGGGGGGGGGGGFGGFCFGGGCGG7CFGGGGFGGGGGEFDFDGFFAGFGGGFGGGCGFGGGEFFFFEGGGGGGECGGGGFG5*=@5@FFFGFGFB+=DFGCBEFFGC;DC?G50@;DF9A>*@EGGBFGFF6?5?FCFFEGEEFEE5@EE75268>FFFCBF@EDB(/:D58@*@4=@E(,67??<C34
@M00200:205:000000000-AKKM3:1:1101:20539:2535 2:N:0:1
TACCAGGGTATCTAATCCTGTTCGCTCCCCACGCTTTCGTGCCTCAGCGTCAGTTACAGCCTAGTTAGCTGCCTACGCAATCGGTGTTCTTGATGCTATCTATGCATTTCACCGCTACAGCATCAATTCCGCCAACCTCGTCTGTACTCAAGCCTATCAGTATCAATGGCAGTTCCATCGTTGAGCGATGGGCTTTCACCACTGACTTAATAGGCCGCCTACGCACCCTTTAAACCCAGTGACTGAGAGA
+
CCCCCGGGGGGGGGGGGGGGGFGGGGGGGGGGGGGGGGGGGGGGGGGGGGGGGGFGGGGGGGGGGGGGGGGGGGGFGGGEGGGGGGGGFGGGFGGFCFDGGGGGGGGG;@DGGGGBGCFGGGFGGGFEFFFEGGDGEFD@FEGFDFCDGFG6@DGFFGGFGGEGEFGGFFFFDE?DBDFED8+DDFGFFDDFFGFFA@2@E))89@@@EFEEF@CC=4>))05:5=BD*;;4CE@2E<144)7)4449=(
@M00200:205:000000000-AKKM3:1:1101:16984:2537 2:N:0:1
TACGGGGGTATCTAATCCTGTTCGCTCCCCCAGCTTTCGCGCCTGAGCGTCAGGACAGGCCCAGAGAGCCGCCTTCGCCACCGGTGTTCCTCCCGATATCTGCGCATTTCACCGCTACACCGGGAATTCCACTCTCCCCTACCTGCCTCAAGCCCGCCAGTATCGGATGCAGGCCCGAGGTTGAGCCTCGGGTTTTCACAACCGCCTTAACGGCCCGCCTGCGCGCGCTCTACGCCCAGTGTCTGAGAG
+
CCCCCGGGGGGGGGGGGGFGGGGGGGGGGGGGGGGGGGGGGGGGFEFGGGGGDCCFGGGFGGGGCECF7FGGGGGGGGGGGGDGFG@FGGGCGGGGCFGGGGGGGGGGGGGGGGGFDGGGGGGGF8DGGGGG878FGFGD>FGFGFG@F*CC9CFE4CCAFCEG2AG*8E=;A9)::))8<FFF)AC45>EB)AECF2?A)834(36<344(4(::(188(21@9C7>/*8A<-4;?0(.)6).)6).)
@M00200:205:000000000-AKKM3:1:1101:23714:2545 2:N:0:1
TACGGGGGTATCTAATCCTGTTTGCTCCCCACGCTTTCGCAGTTGAGTGTCAGTGACTGTCCAGTGAGCCGCCTTCGCCTCTGGTGTTCCTCCCGATCTCTACGCATTTCACCGCTACACCGGGAATTCCGCTCACCTCTCCAGTACTCGAAGTCTTACCGTTTCTGTGGCACTTCCGGAGTTAAGCCCCGGGATTTCACCGACAGACAAATAAGACCACCTACCTGCCCTTTAAGCCCAATGCCTGAGA
+
CCCCCGGGGGGGGGGGGGGGGGGGGGGGGGGGGGGGGGGGGGGGGGGGGGGGGGGGGGGGGGGGGGGGGGGGGGGGGGGGGGGGGGGGGGGGFGGGGGGGGFGCGGGGGGGGGEGEDGGGGGGDEEGFEFGGGGGGGFGFF=EFGFGFGFG?B@FFFGGFEC9>@FGGFGFBFFFFFFGE>C;CCA?A*/*):==<FC9?<?>F9@1=3;@FFEC+7*)/66::1<*2>4((,-)-3(38(1((.6.(.-
@M00200:205:000000000-AKKM3:1:1101:16529:2553 2:N:0:1
TACTCGGGTATCTAATCCTGTTTGCTCCCCACGCTTTCGTGCATGAGCGTCAGTGTTGGCCCAGAAGGCTGCCTTCGCCATCGGTGTTCCTCCAGATCTCTACGCATTTCACCGCTACACGTGGAATTCCACCTCCCTCTGCCACACTCCAGCCACGTAGTTTCGAGCGCAATTCCCAAGTTAAGCCCGGGGATTTCACACTCGACTTGCGCGGCCACCTGCGCACACTTTAAACCCAATGTCTGAG
+
CCCCCGGGGGGGGGGGGGGGGGGGGGGGGGGGGGGGGGGGGGGGGGGGGEGGGGGGGGGGGGGGGGGGGGGGGGGGGGGGGGGGGGGGGFGGGGGGFGGGGGGGGGGGGGGGGGGFGGGGGGGGGGGGFDGGGGGGGFGFFGGFGFGFGFGGGGGFEGDFGGFF5FFGFGFBFFFFFFDFGCFFFGGFFGGFDGGFFCFFFFFFB>==EFB@=;EEBFFFEDFFFGFGDF)4:4>:EB2:?BF2AFA
@M00200:205:000000000-AKKM3:1:1101:15971:2560 2:N:0:1
TACCCGGGTATCTAATCCCGTTTGCTCCCCTGGCTTTCGTGTCTCAGCGTCAGCGGATCCCCAGTCATCTGTTTTCACCGTCGGCGTTCCAAACGATATCTACGCATTTCACCGCTCCACCGTTTGTTCCGATGACCCCTGGATCGCTCAAGACCGCCAGTATGCCCGGCCGTTCCCCGGTTGAGCCGGGGGATTTCACGCGGGCACTTAACGGTCCGCCTACACACGCTTGACACCCAATGTCTGAG
+
CCCCCGGGDGGGGGGGGGGGGGGGGGGGGGGGGGGGGGGGGGGGGGGGGGGGGGGGGGGGGGGGGGGGGGGGFGGGEFFGGGGGGGGGGGFEFGGGGGGGGGGGGGEDGFGFGGGFGGGGGGGGGGGGGGGGGGGFFFDDFGGFGFGBFDGFGGGEFBDFGGEGF>7EFGFAFDFFFFGFDEGGFGGFFGGBDEDCB9A?F>F>BFF:>ABA?FCA>D7?:?:F?+)171:(8:<)/312,36AAFFA
@M00200:205:000000000-AKKM3:1:1101:12955:2575 2:N:0:1
TACGGGGGTATCTAATCCTGTTTGCTCCCCACGCTTTCGCGCCTCAGCGTCAGAACCGGACCAGACAGCCGCCTTCGCCACTGGTGTTCTTGCGAATATCTACGAATTTCACCTCTACACTCGCAGTTCCGCTGTCCTCTTCCGGTCTCAAGCCAACCAGTATCGAAGGCAATTCTGTGGTTGAGCCACAGGCTTTCACCCCCGACTTAATCGGCCGCCTACGAGCCCTTTAAACCCAATGTCTGAG
+
CCCCCGGGGGGGGGGGGGGGGGGGGGGGGGGGGGGGGGGGGGGGGGGGGGGGGGGGGGEGGGGGGGGGGGGGGGGGGGGGGGGGGGGGGEGGGGGGGGGFGGGGGDFGGGGGGGGFGGGGGGFGFGGGGGGGGGGFGCG@FAFDGFGFGFGGGGGFFCCFGGCG=*;E?FF5*6CFFFFAC848;EGFFFGFFGGGACGFDFF>BB>?EEFEFFGGBG:BB1?)-:BC<C2-6924;320:4<9AAD
@M00200:205:000000000-AKKM3:1:1101:11266:2575 2:N:0:1
TACGCGGGTATCTAATCCCGTTTGCTCCCCTGGCCTTCGTGCCTCAGTGTCAGGAACTGTCCAGAGACCCGCCTTCGCCACTGGTCTTCCTCATGATCTCTACGCATTTCACTGCTACACCATGAATTCCAGTCTCCTCTCCAGTCCTCAAGCACCGCAGTATCGAATGCAGTTTCGGAGTTAAGCTCCGAAATTTCACACCCGACTTACAGCGCCACCTACGCACCCTTTAAACCCAATGTCTGAG
+
CCCCCGGGGGGGGGGGGGGGGGGGGGGGGGGGGGGGGGGGGGGGGGGGGGGGGGGGGGGGGGGGGGGGGGGGGGGGGGGGGGGGGGGGGGGGGGFFGGFGGGGGEGGGGGGGGGGFGGGFFGGGGFFGGGGGGGGGGFGFFGD?FFDECFGGGDGFEGG5@DDFFFF8FGFBFCFC>ED>FFGGFGFFFGGF*CFGFFGEFFA=9>72CFFEFFG?=DFDEEF>@DBGFGE9)43=E@?F897399C
@M00200:205:000000000-AKKM3:1:1101:8112:2585 2:N:0:1
TACTAGGGTATCTAATCCCGTTCGCTCCCCTAGCTTTCGCGCCTCAGCGTCAGTGTCAGCCCAGCAACCCGCCTTCGCCGCAGGTGTTCTTCCACATATCTACGCATTTCACCGCTACACGTGGAATTCCGTTTTCTCCGCCATCCCTCTAGACTCACAGTTTCAAATGCAGCTCCAGGGTTGAGCCCTGGAATTTCACATTTGACTTACAAGTCCGCCTACGCACCCTTTAAACCCAATGTCTGAG
+
CCCCCCGFGGGGGGGGG<FGGGGGGGGGGGGGGGGGGGGGGGGGGGGGGGCEBCEFGGGGGGGGGGGGGGGGGGGGGGGGGGGEFFFGGDGGGGGGGGGGEGGCFGGGFFGGGGGFGGGGGGFGGFDGGE8DFGDGGFG=B@EEG?=DFFGF9DFFFGGFGGEG7+?;BCA*@@FFF?+<F6DF5D:9AGFAFGGG>EGE86**:AEEEFFA:EG75C?D@=9?9?8DDF@CEFE3C21;;5CC).)
@M00200:205:000000000-AKKM3:1:1101:22768:2594 2:N:0:1
TACTAGGGTATCTAATCCGGTTTGCTCCCCCAGCTTTCATCCCTCACCGTCGAGCGCGTTCTGGCAAGCCGCCTTCGCCACTGGTGGTCTTCAATGGATCAGCGGATTTTACCCCTACCCATTGAGTACCGCTTGCCTCTCCCGCCTCCTAGCGCTGTAGTATCCCCCGCAGCCCACCTGTTAAGCAGGTGGATTTAACGGAAGACTTGCAGTACCGGCTACGGATGCTTTAAACCCAATGTCTGAG
+
CCCCCGGGGGGGGGGGGGGEGGGGGGGGGGGGGGGGGGGGGGGGFGGGGGGGGDGCGGGGGFGCGGGGGGGGGGGGGGGGGGGGGGGGGGGGFGGGFFFFGGGGGD:FF9DGFDEDDFFFCGGGEGGFEDEGGGGGGFGFFGGFGFGFGF?+@?6AFEF?CC7CC5D>>G5)55?F*@DFFFGDAFG;FD6>FFFCF*45(/:6@@<).6<37>CE;88>638BDCD<0:2<9<AFGF:02499><B
@M00200:205:000000000-AKKM3:1:1101:22096:2605 2:N:0:1
TACAAGGGTATCTAATCCTGTTTGCTCCCCACGCTGTCGCGCCTCAGTGTCGGCTAAGAGGAGCTTGCGCTCCCACCGCCCAGCAGACCGCCTTCGCCACCGGTGTTCTTCCGGATCTCTACGCATTCCACCGCTACACCCGGAATTCCATCTGCCTCTACGGTGCCCAAGCCCTACAGTCGCCGCGGCCGATTCAGGGTTGACCCCCGAACTTTCACCGCGGCCTTATACGGGCCACCTACGCGCCCTTT
+
@CCCCCFCFGGGGGGGGGGAFFGGGGGGGGGGGGGGCFGGGGGGGGGGGGGGGGGGGGGGGGGG8EGGGGGGGGF8FCGEEE@FEGGGGEGGG>FGGGCFFEGFGC7F8FFFDEG>DGGGGGFEEDCG;,@CCGGECD@DEGGEEFDFCC,=>DFFFGGFGG=F5@GGFFFFFFFFFF>CFGDC?EG:35:B3*+;AE=@@FF)5(261-9;BA7<<C?(,(()4;6*::-((-49*3((,,46(-4490.
@M00200:205:000000000-AKKM3:1:1101:8733:2616 2:N:0:1
TACCCGGGTATCTAATCCTGTTTGCTCCCCACGCTGTCGCGCCTCAGCGTCAGCAACAGCCCAGCAGGCCGCCTTCGCCACTGATGTTCTTCCCGATCTCTACGCATTCCACCGCTACACCGGGAATTCCACCTGCCTCTACTGTGCTCAAGCCCGACAGTTTAGAAGGCAGCCCTGCGGTTAAGCCGCAGGATTTCACCCCCTACTTATCAGGCCGCCTACGCGCCCTTTAAACCCAATGTCTGAG
+
CCCCCGGGGGGGGGGGGGGGGGGGGGGGGGGGGGGGGGGGGGGGGGGGGGGGGGGGGGGFGGGGGGFGGGGGGGGGGGGGGGGGGGGGGGGEGGGGGGGGGGGGGGDGGGGGGGGFGGGGCGGGGGGGGGGGGGGGGFGDFGGFGFDBGFGD@FCDDGGECFFGFFGFFGFFADAFFFGEGGGFFGGFE<:5;CFFFEGFFFB6DFFFFFFEC@GE;GF<F?B)(28CDG:>>AD?E<(30))6:)6
@M00200:205:000000000-AKKM3:1:1101:10729:2633 2:N:0:1
TACCCGGGTATCTAATCCTGTTTGCTCCCCTGGCTTTCGTGCCTCAGCGTCAGGACTTGTCCAGGAACTCGCCTTCGCCACTGGTGTTCCGCTCGATCTCTACGCATTTCACTGCTACACCGAGCATTCCAGTTCCCCCTCCAAGCCTCTAGCCCTGTAGTTTCTAATGCCGTTTCCAGGTTGGGCCTGGAGATTTCACATCAGACTTTCAGAACCGCCTACGCACCCTTTATACCCAGTCACTGCACGAT
+
CCCCCGGGGGGGGGGGGGGGGGGGGGGGGGGFGGGGGGG@FGGGGGGGGGGGGGGGGGGGGGGGA@FFGGGGGGEGGGGGGG<EFFFGGGGGCFCEFFGG8FGGGGGGGGGFFDF9FGGGGDEEGGGGGGEC6=CEGFGFFGGFGFGFGFGFGGGFF?FFFF>@DFGA@=5=>5:DF9+:D:?09CFAF>,;;6@CFFGFFFEFF::?6*//>EFGFGFDF=(/8?)>*2;37)1<F)(.))1))))(/2(
@M00200:205:000000000-AKKM3:1:1101:24385:2669 2:N:0:1
TACTAGGGTATCTAATCCTGTTTGCTCCCCACGCTTTCGCGCCTCAGCGTCAGTACCAGTCCAGTGAGCCGCCTTCGCCACTGGTGTTCCTCCCAATATCTACGCATTTCACCGCTACACTGGGAATTCCACTCACCTCTCCTGGTCTCAAGCCATGCAGTCTGACAGGCAGTTCCTCGGTTAAGCCGAGGGATTTCACCCGTCACTGGCAAAGCCGCCTACGCGCACCTTATACCCAATGTCAGAGCGAT
+
CCCCCGGGGGFGGGGGGGFGGGCGGGGGGGGGGGGGGGGGEGGGGGGC@FGGGGEFGCFFGGGFEFFDGGGGGEGGGGGGG@FGGFFFFCCFFEFGGGGGGGFFCE@GGGGGGGGDGGGGG8,@F>F8FCFGFFGGGFGFDGGB?9DFGBA?9D?FBDF?EFE+:FGD0+*=FEFF+BC5F>D:@CF>>DE>57:CAAFFFF)5<5>*)7::BFGF>C>25@D>2?>D)2)4;6CCF)((//)).))((-(
@M00200:205:000000000-AKKM3:1:1101:21839:2670 2:N:0:1
TACAAGGGTATCTAATCCTGTTTGCTCCCCACGCTGTCGCGCCTCAGTGTCAGAAACTGCCCAGCAGACCGCCTTCGCCACCGGTCTTCCTCCGGATCTCTACGCATTCCACCGCTACACCCGGAATTCCGTCTGCCTCTACAGTCCTCGAGTTTGACAGTCGGCACGGCAGATCCGGGGTTGAGCCCCGGACTTTCACCACACCCTTATCAAACCACCTACGCGCCCTTTACACCCAATGTCTGAGAGAC
+
CCCCCGGGGGGGGGGGGGGGGEEFGGGGGGGGGGGGGGGFGGGGGGGGGGGGGGGGGGGG@DFFGFFGGGGGGEGGGGGGGCGGGGGGDFGF=FFGGEGEGGGFGGDFGGGGGGGFGGGFCCEEFCFGGGGGGGGGGFGBDEDFGFFDGEGDE+=FFAFFGGACADD*3@9=5@5AFAG5F:5DFG,?6D*):5?:;CF@<;@@DF@@;?E??;FE@GBBFFF)-:BGD*224587C(8(344-44.)42(
@M00200:205:000000000-AKKM3:1:1101:13198:2688 2:N:0:1
TACCGGGGTATCTAATCCTGTTTGCTCCCCACGCTTTCGCGTCTCAGCGTCAGTAACGTCCCAGCGAGCTGCCTTCGCAATTGGTGTTCCTCCTGATATCTGCGCATTTCACCGCTACACCAGGAATTCCACTCGCCTCTTCCGTACTCAAGCCCGACAGTATCCACCGGCATCCGAGGGTTGAGCCCCCGACTTTAACAGCGGACTTACCGGACCGCCTACCCGCGCTTTATACGCAGTGTCTGCG
+
CCCCCGGGEGGGGGGGGGGGGGGGGGGGGGGGEGGGGGGGGGGGGGGGGGGGGGGGGGGGGGGGGGGDGGGGGGGGGGGGGGGFGGGGGGFFGGGGGGGGGGGGGGDGGGGGGGGFGGGGGGGGGGGGGGGGGG?E=>ED9EGDGFGFGFGGGGGFDE6?FC@FEFG:5C>A>EADF4;AFFGD4?CF>GE5>C:7+)4?@@@01:9<EFFF>>EE;G3((((0-/)97C<42<6(;(,(..4))),
@M00200:205:000000000-AKKM3:1:1101:23990:2718 2:N:0:1
TACACGGGTATCTAATCCCGTTCGCTCCCCTGGCTTTCGCGCCTCAGCGTCAGGGAGGGTCCAGCGTGCCGCCTTCGCCACCGGAGTTCCTGTGGATATCAACGCATTTCACCGCTCCACCATCAGTTCCGCTTACCCCTGTCTCCCTCAAGCCATGCAGTATCAAGCGCCGTTCCTCGGTTGAGCCGAGGGATTTCACACCTGACTTACATGGCCGCCTACAAACCCTTTAAACCCACTGTCTGAGAAAT
+
CCCCCGGGGGGGGGGGGGGGGGGGGGGGGGGGGGGGGGEGEGGGGGGGGGGGGGGCEGGGGGGGGCFGGGDGGGGGGGGGGCFDFGGGGGGGGGFFEGAFGGEGGGGG8EFGGGGBGGGGGGGGFDGGGGGGGGGG@?E>FGGFGFGDGAGGGGF5?C?AGGFGEA7F?EBBF=?FAFC5F:D46:?5?GGE:E6CFFC)(;@1(.3<4>ACE@FF@GEFFF062CFG40:D9))2;6((,).5))::)()
@M00200:205:000000000-AKKM3:1:1101:7846:2723 2:N:0:1
TACTCGGGTATCTAATCCCGTTTGCTCCCCACGCTTTCGTGCCTGAGCGTCAGCGCCGACCCAGTCGTCTGTCTTCACCATTGGCGTTCCGCTAGATATCTACGCATTTCACCGCTCCACCTAGCGTTCCGACGACCCCTGTCGGGCTCAAGATCCGTAGTATGCCAAGCTGTTCCACCGTTGAGCGGTGGTATTTCACAAAGCACTGTCGGATCCGCCTGCGCACCCTTTAAACCCAATGTCTGAG
+
CCCCCGGGGGGGGGGGGGGGGGFGGGGGGGGGGGGGGGGGGGGGGGFGGGGGGGGGGGGGGGGGGGGGGGGGGGGGGGGGGGFGGGGGGGGGGDGDCGGGGGGGGGGGGGGGGGGFGGGGGGGGGGGGGGGGGGGGEFGFFFFFGFGFGFGFGGFFFFGFGGEGEFC>4E>:@EFFFFGFGGGFAFGFFGGFFFCGC3<)4,35;8=;?A@F>DGA;FFF2.(<1?>DGG?F>BF?G:F<FFFB<>A
@M00200:205:000000000-AKKM3:1:1101:22182:2761 2:N:0:1
TACAGGGGTATCTAATCCCGTTCGCGCCCCTAGCTTTCATGCCTCAGCGTTAGGAAAGACCCAGTGAGCCGCTTTCGCCACTGGTGTTCCTGATGATATCAACGCATTTCACCGCTCCACCATCAGTTCCACTCACCTCTGTCTCCCTCAAGCACGGCGGTTTGGGACGCTATTCACCGGTTGAGCCGGGGGATTTCACATCCCACCCTCCGCGCGGCCTACGCACCCTTTCAACCCAAGGTCTGAGAGC
+
CCCCCGGG;CF@@6FFGE,8,66CF7+@+@CCEF@<,,6,;CBBFFG,66B,FF9@CFF8AFD8@E<9BFCC:,,4=,BFECE8CFEFGGFGGCCFCFFGFF<F+@FCD;DFAGGBD:EG8=FGG94@E88DFEGG?DDDFFGFGFFFGFGDGGGFFGG*+38CA>7:5:AAD<E+:/>4F**;FCFEF4:>>C*;=C77548(4(/((-49((/1()7(3:3@BG>DCC24.).3;1?((..-4:<45,
@M00200:205:000000000-AKKM3:1:1101:20959:2788 2:N:0:1
TACTAGGGTATCTAATCCTGTTCGCTCCCCACGCTTTCGCGCCTCAGCGTCAGTACCGTCCCAGCGAGCTGCCTTCGCCATCGGTGTTCCTCCTGATATCTGCGCATTCCACCGCTACACCAGGAATTCCACTCGCCTCTTCCGGACTCGAGCCCGACAGTATCCACCGGCTTTCCAGGGTTGAGCCCTGGACTTTTACAGCGGACTTACCGGGCCGCCTACGCTCGCTTTAAGCCCAGTGTCTGAG
+
CCCCCGGGGGGGGGGGGGGGGGGGGGGGGGGEGGGGGGGGGGGGGGGGGGGGGGGGGGGGGGGGGGGGGGGGGGGGGGGDGGGGFGFGGGGGGGGGGGGFGGGGGC@FGFDGFEG?D@GGGGGGGGGGGFFGGGGGGFDFFGGFGFGFGFGGCDCBFCGBGGFGFFG>AGEAF2A9BFG*>:DCFGF>AFGFFGGGFFGFEE>@B09<>A;;>BEEFD>8001)(*0119:4)4).;1:234>2:2:
@M00200:205:000000000-AKKM3:1:1101:12606:2819 2:N:0:1
TACGCGGGTATCTAATCCTGTTTGCTCCCCACGCTTTCGTGCCTCAGTGTCAGTGCTGGTCCAGATGGCCGCCTTCGCCACAGATGTTCCTCCCGATCTCTACGCATTTCACTGCTACACCGGGAATTCCGCCATCCTCTACCGCACTCTAGCCCGCCAGTATCCAGTGCAATTCCCAGGTTGAGCCCAGGGCTTTCACATCAGACTTAACGAACCACCTACGCACGCTTTAAACCCAATGTCTGAGAGA
+
CCCCCGGGGGGGGGGGGGGGGGGGGGGGGGGGGGGGGGGGGGGGGGGGGGGGGGGGGGGGGGGGGGGGGGGGGGEGGGGGGGFGFFFGGGGGGGGGGGGGGFGGGGGGGGGGGGGFFGFGGGCGGGGGGGGGGGGGGFGFFGGFGFGFFFGGGCFFFGDFFFFGEFCEFGFFFF6BFFGFGGFGFGG>FCFBDFGGFFGFFFFBEBEFFCE@D1CE;CB@@F@>;E5C2:;9)484;<:?BD<)644:??
@M00200:205:000000000-AKKM3:1:1101:9940:2834 2:N:0:1
TACTAGGGTATCTAATCCCGTTCGCTCCCCTGGCTTTCGTGTCTCAGCGTCAGCACACTCCCAGCTACCTGTTTTCACCATTGGCGTTCCAGATGATATCTACGCATTTCACCGCTCCACCATCTGTTCCGGTAGCCCCTAAGTGGCTCAAGATCGCCAGTATACCAAGCGGTTCCACGGTTAAGCCGTGGGATTTCACAAGGTACTTAACGACCCGCCTACACACGCTTTAAACCCAGTGTCTGAG
+
CCCCCGGGGGGGGGGGGGGGGGGGGGGGGGGGGGGGGGGGGGGGGGGGGGGGGGGGGGGGGGGGGFFGGGGFCFGGGGGGGGGDGGGGGGGFG9EFC<EFAFGGDGGGGGGGGGGEDGFFGGGGFGGGGDGGGGGGDFG=?8EFDFGFGFGFA8DF>EGFGGEGEFG?DFE=D>BFFFDDGGGCFGG5:D1*0@77EEGFCC9CFEE*78A=95EE@CD@@FFF=;)2**6>?)=@E;14<???6.)
@M00200:205:000000000-AKKM3:1:1101:10647:2837 2:N:0:1
TACTAGGGTATCTAATCCTGTTTGCTCCCCACGCTTTCGCGCCTCAGCGTCAGTTCCGGTCCAGTGAGCCGCCTTCGCCACTGGTGTTCCTCCCAATATCTACGCATTTCACCGCTACACCGGGAATTCCACTCACCTCTCCCGGACTCGAGCCTCACAGTCTGGCAGGCAGTTCCTCGGTTAAGCCGAGGGATTTCACCCGCCACTTGCAAAGCCTCCTACGCGCCCTTTAAACCCAGTGCCTGAG
+
CCCCCGGGGGGGGGGGGGGGGGGGGGGGGGGGGGGGGGG7FGGGGGGFGGGGEGA,;,CFG7EFFEGCGBFGGGGGGGGGC,FFGGGGGGF,E,?FEFFGGGGGGGGGGGGGGECEGGGF,4+=CEDGGGGGGDFGGFGFFGG*+*6=D*@C>D+:9>9CG6*+)39E5?FFF7=F6309>CGGFGG5>D7B4FCCFFG:>(((4<E@4>.))(?C(2;@@@FF(:>D75>)4-4:GB6BF).)5(:
@M00200:205:000000000-AKKM3:1:1101:20664:2867 2:N:0:1
TACCCGGGTATCTAATCCTGTTCGCTCCCCACGCTTTCGTGCCTCAGCGTCAGTTACAGCCTAGTTAGCTGCCTTCGCAATCGGTGTTCTTGATGGTATCTATGCATTTCACCGCTACACCATCAATTCCGCCAACCTCGTCTGTACTCAAGCCCTGCAGTATCAATGGCAGTTCCATAGTTGAGCTATGGGCTTTCACCCCTGACTTACAGGGCCGCCTACGCACCCTTTACACCCACTGTCTGCA
+
CCCCCGGGGGGGGGGGGGGGGGGGGGGGGGGGGGGGGGGGGGGGGGGGGGGGGGGGGGGGGGCEF9FGGGGGGGGGGGGDGGGGGGGGGGGGGGGGGGGGGGGGGGGGGGGGCGGFGGGGGGGGGGGGGGGGGGGGGFGAFEGAGFGFGFFGGGGFFGGFGGCGFFGGFGFA?EFFF+?DF8=7:DAFAF,*:9CFFFG<)8>55@A<A@@88)>?4??F@=9EFGEG<83)964@G?(6@/;<19)
@M00200:205:000000000-AKKM3:1:1101:11005:2880 2:N:0:1
TACAAGGGTATCTAATCCTGTTTGCTCCCCACGCTTTCGAGCCTCAGCGTCAGTAATGGACCAGTATGTCGCCTTCGCCACTGGTGTTCTTCCGAATATCTACGAATTTCACCTCTACACCCGGAGTTCCACATACCTCTTCCATACTCAAGATAGCCAGTATCAAAGGCACTTTCAAGGTTGAGCCCTGAGCTTTCACCTCTGACTAACCTATCCGCCTACGCTCCCTTTAAGCCCACTGTCTAAGAGA
+
CCCCCGGGGGGGGGGGGGGGGGGGFGGGGGGFGGGGGGGFCFCGGGGGGGGGGGG,,<F6E@FGFGC,6C@FGGGGGGGGGFFGGGGGGDFG97CC@FGGGGCD,@EFGGGGGFDD?FGF,+>+>8EGGGG88E8EADAD5F3=8D89DF8+6?D8+@FBFGFGF7?8*=D)*8+?99+*>9==*@,?:D,;*<,BAEG*6850:EE*0)03::EFFGFA=>>54CBF4CBFE.*7C=((./****/>*(
@M00200:205:000000000-AKKM3:1:1101:24327:2892 2:N:0:1
TACAAGGGTATCTAATCCCGTTCGCTACCCTGGCTTTCGTGTGTGAGCGTCAGGAATGGGCCAGTGCGCTGCCTTCGCCTTTGGTGTTCCCCACGATATCAACGGATTTCACCCCTACACCGTGAGTTCCACGCACCTCTCCCACCCTCAAGTCATGCCGTTTCGCTCGCGAGCCGTAGGTTGAGCCCACGGATTTTACGAACGACTAACATGACCGCCTTGACACCCTTTATACCCAATGTCTGAG
+
CCCCCGGGGGGGGGGGGGGGGGGGGGGGGGGGGGGGGGGGGGEFGAFGGGGGGGGGGGGGGGGGGGFGGGGGGGGGGGGGEGGGGGFGGFGGGGGGGGEFADBFGGCEEEGGGGG?DFEGGGGGGGGGGGGGGGGEGFGFFGGFGFGFGFGGGGGFFFGFEGEGFF>DEGDFA=EFFFGFFEGF4<AFFGEDBEGGACC27?6>D90:3;EC;<FCBCE1?0)64C>D1*5>)62>CF0(5:5)6<)
@M00200:205:000000000-AKKM3:1:1101:17862:2909 2:N:0:1
TACCAGGGTATCTAATCCTGTTTGCTCCCCACGCTGTCGCGCCTCAGTGTCAGCCAAACTGCCCAGCAGGCCGCCTTCGCCACCGGTGTTCTTCCGGATCTCTACGCATTCCACCGCTACACCCGGAATTCCGCCTGCCTCTACAGTGCTCGAGCCGCGGCAGTATCCATGGCCGACGCAGGGTTGAGCCCCGCGCTTTCACCACGGACTGACCGGGCCACCTACGCGCCCTTTAAACCCAATGTCTG
+
CCCCCGGGFGFGGGGGGGGGGGGGGGGGGGFGGGGGGGGGGGGGGGGGCCFGCGGGGGGGGG6FFFGGGGGGGGGGGGGGGFGGGGEGGGFFFGGGGE>FDCGGFGGGGGGGGGGFGGGGGGGGGGGGGFFFFGGEGFGFFGGFGFGFGFFCCGGFFGGFGGAG4EGEBF>=FEFFE?DECGGGFGF=FFGFFGGD)3C>9>FF:B6;>;???(::77>8?0?4287C)/7(2:A:F7?F?1::AF<B
@M00200:205:000000000-AKKM3:1:1101:17776:2909 2:N:0:1
TACTGGGGTATCTAATCCCGTTTGCTCCCCTGGCTTTCGCGCCTCAGCGTCAGAAAAGGTCCAGCGTGCCGCCTTCGCCACCGGAGTTCCAGATGATATCAACGCATTTCACCGCTCCACCATCTGTTCCGCACGCCCCTACCTCCCTCGAGACCCGCAGTATCCACGGCAGTTCCCCGGTTGGGCCGGGGGATTTCACCACAGACTTGCGAGCCCGCCTCCGCGCCCGTTCTACCCGATGTCTGAGCG
+
CCCCCGGGGGGGGGGGGGGGGGGGGGGGGGGGGGGGGGGGGGGGGGGGGGGGGGGGGGGGGGGGGGGGGGGGGGGGGGGGGGGGGG@FGGFGFFFGGGGGGGGGGGGGGGGGGGDFGF=EFGGGGGGGGGGGGGGG+<EDFGGFFFGFGFGDGGGFDG>9@F@GEFGG5CBA>?FF4;C5=8?C?FFEFGGD3*:9*2?77<047?>48A99,(**->>0((-<;GBG)18((66<@(((-49).-4,(
@M00200:205:000000000-AKKM3:1:1101:22000:2940 2:N:0:1
TACTAGGGTATCTAATCCTGTTTGCTCCCCACGCTGTCGCGCCTCAGCGTCAGCCACGGCCCAGCAGACCGCCTTCGCCACCGGTGTTCTTCCGGATCTCTACGCATTCCACCGCTACACCCGGAATTCCATCTGCCTCTACCGTGCTCCAGCCCGACAGTCGGCACGGCCGACCCGGGGTTGAGCCCCGGGCTTTCACCGCCCCCTTATCGAGCCGCCTACGCGCCCCTGAAACCCAGTGTCTGAGAGA
+
CCCCCGGGGGGGGGGGGGGGGGGGGGGGGGGGGGGGGGGGGGGGGGGGGGGGGGGGGGGGGGGGGGGGGGGGGGGGGGGGGGGGGGGGGGGGGGCFFGFGGGGGGGGGC9DFGGGAGGFFFGGGGGGCGGGGGGGGGFGFFFGEGFGDGFGCGFGFFGGEEGFGFFGGEGF=F>DFFD5=CECFFGCFDGGFFC=CBDGF?FB>>>;0))634(;:9DDF??<>>GBG)1,(5)-8E?(.4:<BF2A<?(
@M00200:205:000000000-AKKM3:1:1101:9186:2943 2:N:0:1
TACGCGGGTATCTAATCCTGTTTGATCCCCACGCTTTCGTGCCTCAGTGTCAATATTCGTGTAGCCAGCTGCCTTCGCAATTGGTGTTCTATGTCATATCTAAGCATTTCACCGCTACATGACATATTCCGCTAACCTCCACGGTATTCAAGACTGATAGTATCAATGGCAGTTCCCAAGTTAAGCTCGGGGATTTCACCACTGACTTACCAACCCACCTACGCACCCTTTAAGCCCAATGTCTGAG
+
CCCCCGGGGGGGGGGGGGGGGGGGGGGGGGGGGGGGGGGGGGGGGGGGGGGGGGGGGGGGGGG9FGGGGGGGGGGGGGGGGGGGGGGGGGGGGGGGDFFEFGGGGGGGGGGGGCEDDGGGGFGGGGGGGGGGGGGGGF?DD8C5=?FDDFGGGGFFFGGFDDFGEFGGBGDA*;9DBF8DFGGGFFF5?6CEFEFGFFGEECFFFFFEEE286:CC2DF=5>@?DG?C98;4455@FFF146)))97
@M00200:205:000000000-AKKM3:1:1101:7212:2944 2:N:0:1
TACTCGGGTATCTAATCCCGTTCGCTCCCCTGGCTTTCGCGCCTCAGCGTCAGGCGAGGTCCAGCAGCCCGCTTTCGCCACCGGAGTTCCTTCCGATATCAACGCATTTCACCGCTCCACCGGAAGTTCCAGCTGCCCCTGCCTGCCTCCAGGCCGGCGGTATCCCGGGCCATTCCCCGGTTGAGCCGGGGGCTTTCACCTGGGACCTGTCGGCCCGCCTACGCGCCCTTTCTACCCAATGTCTGAGGGAT
+
CCCCCGGGGGGGGGFGGFGGGGGGGGGGGGGGGGGFGGGGGGGGGGGGGGGGGGGGGGGGGGGGGGGGGGGGGGGGGGGGGGGGGGGGGGGFFGGGCGGGDFGCGGGGGGGGGEGFGGGGGGEGGGGGGDGFGGGG@FG5DFGFGFGFGFGDFGGFFGGEEDBG4ADD;CBDFEFCAFGEFEDGFGGFFGGFFGFGFFFA2213::0??AFFF0C22952616),:>C)9?)62<);4,(55A2A92(,,.
@M00200:205:000000000-AKKM3:1:1101:22128:2965 2:N:0:1
TACAGGGGTATCTAATCCTGTTCGCTCCCCACGCTTTCGCGTCTCAGCGTCAGTACCGTCCCAGAGAGCCGCTTTCGCCACGGGTGTTCCTCCTGATATCTGCGCATTTCACCGCTACACCAGGAATTCCACTCTCCTCTTCCGGACTCTAGCCCGACGGTTTCCATCGACGTCTCGAGGTTGAGCCTCGAGTTTTCACAACGGACCTGTCTGGCCGCCTACACGCTCTTTAAACACAATGTCTGAGAGAC
+
CCCCCGCEGGGGCGGGGGGGG<FGEGFGDGGFEGGG8<@@@FGEDEGGGGGGGGGGGGGGDGGEGGGGGGGDE:DA?C=BFECCFGG:EFFGDGGFEFGD;=FEFEEGE=FFGEGFGFFFFDFBCDDFCDFGGFFCFF8EFCDDGBG>GFEDB=FBDGDAE0587FFGFGBAEDAF9AD4F:DFACE8A4EAFG+:CC?C<<B(/.1(/.))93?843>FBF254=;CG*))64).;::7<)6:)).))((
@M00200:205:000000000-AKKM3:1:1101:14663:2967 2:N:0:1
TACTAGGGTATCTAATCCTGTTCGCTCCCCACGCTTTCGCGCCTTAGCGTCAGTACCGTCCCAGCGAGCTGCCTTCGCTATCGGTGTTCCTCCTGATATCTGCGCATTCCACCGCTACACCAGGAATTCCACTCGCCTCTTCCGGACTCTAGCCCGGCAGTATCCATCGGCATTCAAAGGTTGAGCCTTTGACTTTCACAACGGACTTACCGGGCCGCCTACGCGCGCTTTACACCCAGTGTCTGAGGGA
+
CCCCCGFGGGGGGGGGGGGGGGFGGGGGGGGGGGGGGGGGGFGGGGGGGEGGGGGGGGGEGGGGGCFGGGGGGGGGGGGGEGGGFGFGGGGGGCDFGGGGGGGGGGGDGFGGGEGEGGGG8FGG@FFFGGGGDDDGG>GE5DGDCAGBGFE9B=DEF8>A,=0BEFCF?GFFEEFFA>GFFFGGFFFFF*,BFG77C?FEFFFBFFFFFFF;@0=C9D.;???:(2)9//()-677808735<):2)((,
@M00200:205:000000000-AKKM3:1:1101:18506:2996 2:N:0:1
TACGAGGGTATCTAATCCTGTTTGCTCCCCACGCTTTCGTGCCTCAGTGTCAGTGCTGGTCCAGATGGCCGCCTTCGCCACGGATGTTCCTCCCGATCTCTACGCATTTCACTGCTACACCGGGAATTCCGCCATCCTCTACTGCACTCCAGTGATCCAGTTTCCAATGCCATTCCCAGGTTGAGCCCAGGGCTTTCACATCAGACTTAAACCACCACCTACGCACGCTTTAAACCCACTGTCTTAG
+
CCCC@FGGGGGGGGGGGGGGGGGGGGGGGEFGGGGGGFGEFGFGGGFFFGGGGGFGGFGF,;FFEGGGGFGGEGGGGG,@:CB:FFGFGGDE,4@=F:DE=D?FFCF7EFGGGGGFGG8FC>8CB>DEGGEE8=+@=DGEFG,;D8DFGFGG==8=FFFFEDCGBF+@FGBEFEFF68:5,ECFAFGFFC75>CFCA*,*2>*8@BBAAF4>BBFEBCADBF?E9E?G93(9?47@CD((/.7))19
@M00200:205:000000000-AKKM3:1:1101:18954:3017 2:N:0:1
TACTAGGGTATCTAATCCCGTTCGCTCCCCTGGCTTTCGCGCCTCAGCGTCAGAAGGGATCCAGCGCGCTGCTTTCGCCATCGGTGTTCCTTCCGATATCTACGCATTTCACCGCTCCACCGGAAGTTCCGCACGCCCCTATCCCCCTCGAGGCGATCAGTATCCGAGGCACTTCCCCAGTTGAGCTGGGGGCTTTCACCCCGGACTTGACCGCCCGCCTACGCGCCCTTTACACCCAATGTCTGAG
+
CCCCCGGGGGGGGGGGGGGGGGGGGGGGGGGGGGGGGGGGGGGGGGGGGGGGGGGGGGGGGGGGGGGGGGGGGGGGGGGGGGGGGGGGGGGGGGGGGGGGFGGGGGGGGGGGGGGFGCFGGGGGGGGGGGGGGGGG8BGCFFGFGFGFGFG7EDGDDFGFGGFGFFGGFGFDFFFFAFFF<CFFFGFFFGGFFC5>FAGFFFBB9(4<DB>?BFGGFGE::<B72:7C5<BAA4<:8:,1:>BAFFF
@M00200:205:000000000-AKKM3:1:1101:16585:3032 2:N:0:1
TACTGGGGTATCTAATCCTGTTTGCTCCCCACGCTTTCGCAGTTGAGTGTCAGTCACTGTCCAGGTCGCCGCCTTCGCCTCTGGTGTTCCTCCCGATCTCTACGCATTTCACCGCTACACCGGGAATTCCACGACCCTCTCCAGCACTCTAGTCCGACCGTTTCTGGGGCACTTCCAGGGTTAAGCCCTGGGATTTCACCCCAGACAAATCGGACCACCTACCTGCCCTTTAAACCCAATGTCTGAGGAA
+
CCCCCGGGGGGGGGGFGGGGGGGGGGGGGGGGGGGGGGGGGGGGGGGGEFGGGGGGGGFGGGGGGGGGGGGGGGGGGGGGGGGGGGGGFGGGDGGGGGGGGGGGGGGEGGGGGGGFGGFCFE=EGCFGGGGC>EDBEFGFFGGFGFGFGFGDDFFFEEGFGGBFFA:EECDAAEF56BD4D6CF9C?FFGGFFC?6@EFEF255>2=B@EE0<,1=(/>(64(/7CACCF;4?37483:(5)--:A4(),
@M00200:205:000000000-AKKM3:1:1101:6724:3039 2:N:0:1
TACTAGGGTATCTAATCCTGTTTGCTCCCCACGCTTTCGTGCCTGAGCGTCAGGACAGGCCCAGCAGACTGCCTTCGCCATTGGCGTTCCTGTCGATATCTATGCATTTCACCGCTCCACCGACAGTTCCGTCTGCCCCTACCTGCCTCAAGACCAGTAGTTCACCCTGCAATTCCCCGGTTGAGCCGGGGGCTTTCACAAAATGCTTTCTGGTCCGCCTGCGCACCCTTTACACCCAGTGTCTGAG
+
CCCCCGGGGGGGGGGGGGGGGGGGGGGGGCFGGGGGGGGGGGGGGGGGGGGGGGGGGGGGGGGGGGGGGGGGGGGGGGGGGGGGGGGGGGGGGGGDCFGGGGGGGGCGGGGFGGGFGEGGGGGGGGFFGGGGGGGFDFG55DG?FFGFGFDDGGGFFFGFFFEGCFGFFGFEFFFFF??>@8CGFGGEFGGFFE=GFFGFEB2;=.<7CEFFEFGC@DF6;2>:>EFGGGFBAAD3C0,5?<<BF<B
@M00200:205:000000000-AKKM3:1:1101:11347:3058 2:N:0:1
TACCCGGGTATCTAATCCCGTTTGCTCCCCTAGCTTTCGCACCTCAGCGTCAGTTACAGACCAGAGAGTCGCTTTCGCCGCCGGCGTTCCTCCAGATATCTACGCATTTCACCGCTCCACCTGGAATTCCACTCTCCCCTCCTGTACTCAAGTCAAGTAGTATCCGATGCAGTTCCCCAGTTAAGCCGGGGGATTTCACAACGGACTTGCTCAACCGCCTAAGTGCTCTTTAAACCCAATGTCTTATGAGC
+
CCCCCGGGGGGGGGGGGGGGGGGGGGGGGGGGGGGGGGGGGGGGGGFG@FGGGFGGGGGGGGGFGFGDGGGGGGGFEGG@FGGGGGBEGGAFGGFGFA;FFFG:CEGGGGGGF6E>DGGGGGG@FD>FDGGGCGGGFFE<>EFFGFGFGFDDFG@CAEGCF@;FEEG69EFFFCF>AFG*@@@9FG6ABDD:3/76+9C?3;BF;07)3;).9=EFFGF<(.(*)3/20;A)-5<(8(41069)))).-6)
@M00200:205:000000000-AKKM3:1:1101:14071:3097 2:N:0:1
TACCAGGGTATCTAATCCTGTTTGCTCCCCACGCTGTCGCGCCTCAGTGTCAGCCACTGCCCAGCAGGCCGCCTTCGCCACCGGTATTCTTCCGGATCTCTACGCATTCCACCGCTACACCCGGAATTCTACCTGCCTCTACAGTGCTCAAGCCATAGCAGTTCGCACGGCAGACCCGGGGTTCAGCCCCGGGCTTGCCCCACCCCCTTGCCAACCAACCCACCCCCCCCTTGAACCCCATGCCCGAGACG
+
CCCCCFEEGGFGFFFGFGGGFFGFFAFFGGGEFGGCCEFGGGGGGF<FFGGGGFFEEEEFBFGGGGGGGG7@FG::=FFGGFFGGFFGGC=EFG7,8FCFF;FFF6::EEEGGGGE+@,A8@C@+=D8F8EGGGGGGFFFFFG5,+6;FD8=DFFFFFGFCFEGA>7?*@?A*)3@FDC>F15*45?6?*//)==5),+6=;((6((,/(6())*1(*0((-,),*87D)-(())5C6(-32(,(--((,(
@M00200:205:000000000-AKKM3:1:1101:20632:3099 2:N:0:1
TACAAGGGTATCTAATCCTGTTTGCTCCCCACGCTGTCGCGCCTCAGTGTCAGCCATTGCCCAGCAGATCGCCTTCGCCACCGGTCTTCTTCCGGATCTCTACGCATTCCACCGCTACACCCGGAATTCCATCTGCCTCTGCAATGCTCCAGTCAAGCAGTCGGCACGGCAGATCCGGGGTTGAGCCCCGGACTTTCACCACACCCTTACCTGACCACCTACGCGCCCTTTATGCCCAATGTCTGAG
+
CCCCCGGGGGGGGGGGGGGGGGEGGGGGGGGGGGGGGGGGGGGDFGGEGGGGGGGGFGCGGGGGGGGGFGGGGGGGGGGGGGGGGGGGGGGGGGGGGGGGGGGGGGGGEGGGGGGFDGGGGGGGGGGGGGGGGEFGGFGFFGGFDFGFGFGG@DF?@EDFE6=DBFGEFG5=56?FA9C@CEDFFGG9?C?5?CFFFEFFEFDFFFF;EFFEF3BF4CDF(/1:2=;D<CB9<<));:((.6-))6<
@M00200:205:000000000-AKKM3:1:1101:21855:3101 2:N:0:1
TACTAGGGTATCTAATCCTGTTTGCTCCCCACGCTGTCGCGCCTCAGTGTCAGCAACGGCCCAGCAGAACGCCTTCGCCACTGGTGTTCTTCCCGATATCTACGCATTCCACCGCTACACCGGGAATTCCATCTGCCCCTACCGTGCTCGAGCCCGGCAGTCTGTCCGGCAGCCCCGGCATTGAGCCCCGGGATTTCACCAGCCACTTCCCGAGCCACCTACGCCCACCTTAACACCACCGGCTGAGAGCC
+
CCC@CGGGGGGGGGGGGGGFFGFGGGGGGD8FEGDCGGG?FCGEFGDFDFGGCE9EGGGGGGGFG@EAF@7B:FCGGGGGGCFG9AEFA9FGFGGG>F>FGGFFEE>F;;FFGGEA+6,,@>8>+8@69EEFD,=>,;DDFGG5=*=)=:=8:CC**8;*39*2*=78?>4)*-:>?ED)<,*=?<:5=95A)/*0:.+;3;03((())).-((/*8C:((5?:(/.**2).6)).;?((,(,790(6,-(
@M00200:205:000000000-AKKM3:1:1101:18878:3112 2:N:0:1
TACCCGGGTATCTAATCCCGTTCGCTACCCTGGCTTTCGTGCCTCAGCGTCAATGCATCCCCAGCAGCCTGCTTTCGCCGTTGGCGTTCCTGACGATATCTACGCATTTCACCGCTCCACCGTCAGTTCCAGCTGCCCCTAGATGATTCAAGCCCTTCAGTATGCCAAGCAATTCCTCGGTTGAGCCGAGGGCTTTCACAAAGCACTTGAAGGGCCGCCTACGCACGCTTTATGCCCAATGTCTGAGAGA
+
CCCCCGGGGGGGGGGGGGGGGGGGGGGGGGGGGGGGGGGGGGGGGGGGGGGGGGGGGGGGGGGGGGGGFGGGGGGGGG:FGGGGGGGGGGGGGGGGGGEGGGGGGGGGGGFGGGDFGGGGGGGGGGGGFGGGGFGGE?E=??EDGFG79FFDE+=FFGGFGGFGFFGCFFFEFFCFAFGBFEGGFGGBFGGFEFFGFFGCBF=35>:)43@EE=EC2D>?;13)(:59**,<<A2)A3(4?<AABBA42(
@M00200:205:000000000-AKKM3:1:1101:24665:3146 2:N:0:1
TACTGGGGTATCTAATCCCGTTCGCTCCCCTGGCTTTCGTGTCTCAGCGTCAGATCACCCCCAGCTGTCCGTTTTCACCGCCGGCGTTCCAAGCGATATCTACGCATTTCACCGCTCCACCGCTTGTTCCGACAGCCCCTGGGTGCCTCAAGACCGCCAGTATACCCAGCGGTTCCACGGTTGAGCCGCGGGATTTCACAAGGCACTTAACGGTCCGCCTACACACGCTTTAAGCCCAATGTCTGCG
+
CCCCCGGGGG<FGGGGGGGCGFGGGGGGGGGCFG8FGGGFDGGDGGGFEGEG:F<FGGGGGGGGGDGGGGG8F,=FFGFEEEGDGGCEEFGEGF@CE=EGGGGGGG+CFGFGGEGB6FGGFGGG+@DFFDEGGEDFFEGF?=CCEFGFD*72>ACEBC*9DF5;CCGFA8*4?:?A8=C5</?4AFGF):5>57CFF>C<<11(,4:)))6:4<EC>GD?0:?F2C)9*1,)))).;6?(2))-..(
@M00200:205:000000000-AKKM3:1:1101:21561:3152 2:N:0:1
TACGAGGGTATCTAATCCCGTTCGCTCCCCTAGCTTTCGTCCCTCAGCGTCAGAAAGGACCCAGTGGACCGCCTTCGCCTCCGGTGTTCCTGATGATATCAACGCATTTCACCGCTCCACCATCAGTTCCGCCCACCTCTATCCTCCTCTAGCTTGCCGGTTTGAAGCGCAATTCCTCGGTTGGGCCGAGGGATTTCACACCTCACCTACAAAGCCGCCTCCGGACTCTTTAAACCCAGTGTCGGAGAGAC
+
CCCCCGGGGGGGFGGGGGGGGGGGGGGGGGGFGGGGGGGGEGGGGGGGGGGGGGFGG?FGGGGGGGCFGGGGGEGGGGGGGGGGGGGGGGGGGCFFFGGGGGGGGCCFGGGGGGGFGGGGGCAEFFGFGGGGGGGGGFGFFCGFABGDGFFGCDFFFF>?EGFGF88A*CD=>@FFFF>5F**;/:C;?<C)58EC839<=;(,4((..((/38FG1DB0(.,738)20:)444382:(52.)((-(-41.
@M00200:205:000000000-AKKM3:1:1101:13631:3153 2:N:0:1
TACGGGGGTATCTAATCCTGTTTGATCCTCACGCTTTCGTGCCTCAGCGTCAATATTTCCGTAGTGAGCTGCCTTCGCAATGGGTGTTCTATGTCATATCTAAGCATTTCACCGCTACATGACATATTCCGCTCACCTCCAGAACATTCAAGACTGATAGTATCAATGGCAGTTTCAGAGTTAAGCTCTGAGATTTCACCACTGACTTAACAGCCCGCCTACGCACCCTTTAAACCCAACGTCTGAGAGA
+
CCCCCGGGGGGGGGFGGGGGGGGGGGGGGGGGGGGGGGGGGGGFGGGGGGGEGGGGGGGGGGGGGGFGGGGGGGGGGGGGGGGGFECGGG8EFGGGGGGGGGGGGGFGGGDDFEGFGGGGGGDGGFAFGGCEDGGGGFGFFGGFGFGEGFFCCFGDFGFFGGCGCFGGFCDADEF7DFDFGA@GFC9C@CAAFFEFFEG<8=@@E@E58ACFEB8:ADD):>)9>C4C*27>C=32C@<((,/((17>;0
@M00200:205:000000000-AKKM3:1:1101:17642:3163 2:N:0:1
TACCGGGGTATCTAATCCCGTTCGCTCCCCACGCTTTCGTACCTCAGCGTCAGAACAAGCCCAGCGGCCTGTCTTCACCTTCGGCGTTCCGATAGATATCAACGCATTTCACCACTCCACCTATCGTTCCGACCGCCCCTACTTGTCTCAAGACATGCGGTTCGCCGTGCAGTTCCCCGGTTGAGCCGGGGGATTTCACACGACGCCTGCATATCCGCCTACGTACGCTTTAGACCCAATGCCTGAGCGA
+
CCCCCGGGGGGGGGGGGGGGGGGGGGGGGGGGGGGGGGGGGGGGGGGCFGGGGGGGFGGFGGGGGGGGGEGGGGFGGGGGGGCGGGGGGGGGDGGFGGGGFGGGGGGGGGGGGGFFGFGGGFGGGCGGGGGGGCDGDEC=CFGFAF7*+5B9@C7B9CG>EGFGAFG;?C>6?68@F6<>C8DCFC;BFCC57C*0=<F<30>F2(2(4?FA4<FF(9>0(.,0)2))*1,)).44;282,(..4(((,(
@M00200:205:000000000-AKKM3:1:1101:20797:3169 2:N:0:1
TACCCGGGTATCTAATCCTGTTTGCTCCCCACGCTTTCGCGTCTCAGCGTCAGTAACGTCCCAGCGAGCTGCCTTCGCCATAGGTGTTCCTCCCGATATCTGCGCATTTCACCGCTACACCGGGAATTCCACTCGCCTCTTCCGAACTCTAGTCCGGCAGTATCGACCGGCATCCCAGGGTTGAGCCCTGGACTTTCACAGCCGACTTACCGGACCGCCTACACGCTCTTTAAACCCAATGTCTGAG
+
CCCCCGGGGGGGGGGGGGGGGGGGGGGGGGGGGGGGGGGGGGGGGGGGGGGGGGGGGGGGGGGGGGGGGGGGGGGGGGGGGGGGGGGGGGGGGGGGGGGGGGGGGGDFGGGGGGGFGGGGGGGGGGGGGGGGGGGGGBEEFGGFGEDDFFGFEGGFFGGFC@AFAFGGDGFFEEFFFFCEF=CGFGCFFGGAFFFCFFFFFFFFF@02)7@<0;EC>>:334?F?E7DG>BF99<4;?(<?<AFFB9
@M00200:205:000000000-AKKM3:1:1101:6903:3172 2:N:0:1
TACTGGGGTATCTAATCCCGTTTGCTCCCCTGGCTTTCGCGCCTCAGCGTCAGTTTCGGTCCAGAATGCCGCCTTCGCCACCGGTGTTCCTCCAGATATCTACGCATTTCACCGCTACACCGGGAATTCCAGACTCCTCTGCCTCCCTCAAGAAGACCAGTTTCGGCCGACTCCTCCGGGTTGCGCCCGTAGATTTCACGTCCGTCTTGACCTCCCGCCTACGCGCCCTTTAAACCCAGTGTCTCAGAGAC
+
C,ACC8ECFGDGFFAFFGDEEGFCEE<FCFCF8DEDFF:;FCFGGDE@CFC7,<C,EFCFEGCFA@EC9B@FFCFFFGCFGC7CFD?FGFFGGGGEC<EFCAFFCEGEF9,:?+@*=F8EFG+8CE8?D8;=+6+@@D,09E?FFFD)=6,=36+:D?8*@<;DA>CEE*9)03*3;B**>*9*/:?EF)*/:,98A696(3;0(,317C@E3;EC975((,()(*)19724))5(*,(.).)))-.)).(
@M00200:205:000000000-AKKM3:1:1101:13860:3176 2:N:0:1
TACAGGGGTATCTAATCCTGTTTGCTCCCCACGCTTTCGCGTCTCAGCGTCAGTAACGTCCCAGCGAGCTGCCTTCGCAATTGGTGTTCCTCCTGATATCTGCGCATTTCACCGCTACACCAGGAATTCCACTCGCCTCTTCCGTACTCGAGCCCGACAGTATCCACCGGCATTCGAGGGTTGAGCCCCCGACTTTCACAGCGGACTTACCGGGCCGCCTACACGCGCTTGATACCCAATGTCTGAG
+
CCCCCGGGGGGGGGGGGGGGGGGGGGGGGGGGGGGGGGGGGGGGGGGGGGGGGGGGGGGGFGGGGGEGGGGGGGGGGGGGGGGGGGCGGGGGGGGDGGGGGGFFGGGGGFGGGGGFGGGGGGGGGGFGGGFGFFGEGEEEFGGBEFGDGFGDE>CDEGD>F+7CEFGFFGFFFFFFE>D>FG>>4DFFDGEBDEEF6)4?A?BF>903;4;7>0?CFGDFBB>432)11/(()644:4(.56<-64<
@M00200:205:000000000-AKKM3:1:1101:11374:3178 2:N:0:1
TACCGGGGTATCTAATCCTGTTTGCTCCCCACGCTTTCGCGTCTCAGCGTCAGTCACCGTCCAGAAGGCCGCCTTCGCCACCGGTATTCCTCCTGATATCTACGCATTTCACCGCTACACCAGGAATTCCACCTTCCTCTCCGGGACTCGAGTCCGCCAGTTTCCAATGCACTTCCGGGGGTGAGCCCCGGGCTTTCACATCAGACTTAGCGGACCGCCTACACGCCCTTTAAACCCAATGTCTGAG
+
CCCCCGGGGGGGGGGGGGGGGGGGGGGGGGGGGGGGGGGEGGGGGGGGGGGGGGGGGGGGGEGGGFDGFGGGGGGGGG=FGFGGGGGGGG=FEFEGGGGGGGGGGGGGGGGGGGGFGGGEFFFE?FGGGCFGFGGGDFGEDFEFGE>DGFFCEFG>>GGFG7@FFFFFFD+:<@F>BEDBEEGFFGGFADE)>GFC4)<3AD<?D?FDF>A699EEBGE?BFFF2?FG<CDF4)3:EFFF(6:2449
@M00200:205:000000000-AKKM3:1:1101:15669:3183 2:N:0:1
TACCCGGGTATCTAATCCTGTTTGCTCCCCACGCTTTCGCGTCTCAGCGTCAGTCACTGTCCAGAAGGCCGCCTTCGCCACCGGTGTTCCGCTTGATATCTACGAATTTCACCTCTACACCAAGCATTCCACCTTCCTCTCCAGGACTCTAGCCCTGCAGTTTCGAGTGCACTTCCATGGTTGAGCCATGGGATTTCACACCCGACTTGCAGGGCCGCCTACACGCGCTTTACACCCAATGTCTGAG
+
CCCCCGGGGGGGGGGGGGGGGGGGGGGGGGGGGGGGGGGGGGGGGGGGGGGGGGFGGGGGGGGGGGGGGGGGGGGGGGGGGGGGGGEGGGGGGGGGGGGGGGGGGGGGGFGGGFGFGGGEGEGGGGGGGGGGGGGGGBGCFGGFGFC5FFF8EGGFFGGFFGFGFFGGFGF@FFFF?CCFGG>DFGGFFGGFFGGGF;CEC=BB):@AFFFEF=C=>GF?FDE42:)/)/2CE?<(=?(.5<A264<
@M00200:205:000000000-AKKM3:1:1101:20054:3187 2:N:0:1
TACTAGGGTATCTAATCCTGTTTGCTCCCCACGCTGTCGCGCCTCAGTGTCAGCTACTGCCCAGCAGACCGCCTTCGCCACCGGTGTTCTTCCGGATCTCTACGCATTCCACCGCTACACCCGGAATTCCATCTGCCTCTACAGTGCTCGAGCAACCCAGTATCAGTGGCCGACTCGCCGTTAAGCGGCGAGCTTTCACCACTGACTTGGGTCGCCACCTACGCGCCCTTTAAACCCAATGTCTGAG
+
CCCCCGGGGGGGGGGGGGGGGGGGGGGGGGFGGGGGGGGGGGGGGGGGGGGGGGGGGGGGGGGGGGGGFGGGGGGGGGGGGGGGGGGGGGGGGGGGGGGFFGGGGGGGGGGGGGGFGGGDGGGDCBFCGGGDFGGG8FFFFFGFGFGCG>GDGGGFDCGFGGFGFFGFFGFFFFFFFFGFC:CGFGGFFGG>BC7:BECEFFEEEFFC3=@@D9EG?GFFFFF>9C>D54>>>>B?EB::?:A9<A6
@M00200:205:000000000-AKKM3:1:1101:8210:3188 2:N:0:1
TACTAGGGTATCTAATCCCGTTCGATTCCCACGCTTTCGTGTCTCAGCGTCAGGAACGCGCCAGTACAGTGCCTTCGCATTTGGTGTTCCCCATGATATCAACGGATTTCACCCCTACACCATGAGTTCCCTGTACCTCTCGCGCCCTCAAGCCGCGCCGTTTCCACCGCATTTCCCGGGTTAAGCCCGGGAGCTTTTACGACGGACTAACGCGACCGCCTACACACCCTTTAACACCACTGTCTGAG
+
CCCCCGGGGGGGFGGGGFGGGGGGGGGGFGGGEGGGGGGGGGGGGGGGEGGGGFFGCGGGGGGGGGGGGGGGGGGF@FCFCD@FFFFEGGGGGDGFAFGF=,B4FC@C=FF<EFEFGEGGGGGGCF==E;DGGFDE,3=DFEGBEBC=FFF6E?DBBGD>:9)9CCGGFGFAEAFA>D>>CCFGFFGFEGEADCF<+.47@B((6(6(//.69:5:4))93,:F?9>D79,544-.<14(,5.-.4A)
@M00200:205:000000000-AKKM3:1:1101:21752:3192 2:N:0:1
TACGAGGGTATCTAATCCTGTTTGCTCCCCTAGCTTTCGCACCTCAGTGTCAGGGACGCACCAGTCGCTCGCGTTAGCCTCCGGCGTTCCTCCTGATATCTACGCATTTCACCGCTCCACCAGGAGTTCCAGCGACCCCTCACGCCCTCGAGCCAGGTATTTTCGCCCGGCGCACCGACGGTAAGCGTCGGTATTCCACGAACGAATTGCCTGGCCACCTACGTGCCCTTTAAACCCAATGTCTGAG
+
CCCCCGGGGGGGGGGGGGGGGGDGCFGGGGGGGGGGGGGGGGGGGGGGGGGGGGGGGGGGGGGGEFGEEFGGGECFEGGG<FFEGGGGGFAEE8AFGGGGGGGGGGGDGGGGGGGFGGGGGGGGGGGGGGGGCGGD@?C)@FGFG?DFGFEDEGFFFD7BC<EGA>DDE8?@E@F;68DBC=CDAFE.=CE@5=EC9<<:>91((:028A72>?GGFFFB78(0(2<C*0::46<:E?:((.<AA24
@M00200:205:000000000-AKKM3:1:1101:9605:3194 2:N:0:1
TACTAGGGTATCTAATCCCGTTCGCTCCCCTAGCTTTCGCGCCTCAGCGTCAGGAATCCCCCAGATGCCCGCCTTCGCCACGGGTGTTCTCCCAGATATCTACGCATTTCACCGCTACACCTGGAATTCCAGCATCCCCTAGGATCCTCTAGCTGAACAGTCTCGAGAGCCATTGCTGGGTTGAGCCCAGCGCTTTCACTCCCGACTTATCCAACCGCCTACGCGCCCTTTAAACCCAATGTCTGAG
+
CCCCCGGGGGGGGGGGGGGGGGGGGGGGGGGGGGGGGGGGGGGGGGGGGGGGGGGGGGGGGGGGGGGGGGGGGGGGGGGGGGEGGGGGGGGGGGGDECFGGGGGGGGGGFGGGGGFGGGGGDGGGGGGGGGGGGGGGFGDAFFF8;DEGFF8FFGFFGGFGGFFEBDGEGFFFFFFF??5FEGFFG6CA5CDBGGFFFGFF>9ADF9@FEEFF=GG@GEFFFFF>EFG3C)>4><2C?(73<A<<4<
@M00200:205:000000000-AKKM3:1:1101:18631:3198 2:N:0:1
TACAGGGGTATCTAATCCCGTTTGCTCCCCTAGCTTTCGCACCTCAGCGTCAGTTGTGGACCAGAGAGCCGCCTTCGCCACCGGTGTTCCTCCTGATATCTACGCATTTCACCGCTCCACCAGGAGTTCCGCTCTCCCCTACCACACTCGAGCATTGCAGTCTGCCAGGCAGTTCCACGGGTGAGCCGTGGGATTTCACCGGACACTTGCAATGCCGCCTACGTGCGCTTTACACCCAGTGTCTGAGAGA
+
CCCCCGGGGGGGGGGGGGGGGGGGGGGGGGGGGGGGGGGGEFGGGGGGGGGGGGGGGGGGGGGGGGGGGGGGGGGGGGFGGGGGGGGGGGGGGGGGGGGGGGGGGEFGGDGFGGGFGGGGGGGGGEDFAFGGGGGGGFGFFGGFGFGFFFFDEGGFFFGFGGFGFFGGFD?@FEFFFFGFG>DGFF?EEGGFFGFFFE7>DFF9((3*8;@EE3CCBCEF0(2./3>/9<?694<:::<BB<<2A<<),(
@M00200:205:000000000-AKKM3:1:1101:15710:3212 2:N:0:1
TACAAGGGTATCTAATCCTGTTTGATCCCCACGCTTTCGTGCCTCAGCGTCAGAACTGGCCTAGCCGCCCGTCTTCACCATCGGCGTTCCTGTAGATATCTACGCATTTCACCGCTACACCTACAGTTCCGGCGGCGCCTACCAGCCTCAAGAGACGCAGTATGCCCCGCGGTTCCACGGTTGAGCCGTGGGATTTCACGAGACACTTACGTCTCCGCCTACGCACCCTTTAAACCCAATGTCTGAG
+
CCCCCGGGGGGGGGGGGGGGGGGGGGGGGGGGGGGGGGGGGGGGGGGGGGGGGGGGGGGGGGGGGGGGGGGGGGGGGGGGGGGGGGGGGGGGGGGGGGGGGGGGGGGGGGGGGGGFGGGGGGGGGGGGGGDGDGGGGFGFEGFFGFGFGFGG9CFFEEGFG8EGEF>C?ED>BBFFFFGFGGCFFFGFFGGB:66=+7C@BFFFFF:AAABFB?FFFDFBF<650:@G3C0A<<<BE:B??4A<>AB
@M00200:205:000000000-AKKM3:1:1101:16730:3217 2:N:0:1
TACAGGGGTATCTAATCCCGTTCGCTCCCCTGGCTTTCGTGTCTCAGCGTCAGATCACCCCCAGCGAGCTGTCTTCACCATTGGCGTTCCAGATGATATCTACGCATTTCACCGCTCCACCATCTGTTCCGCTCGCCCCTGAGTGCCTCAAGACGACCAGTATACCAAGCAGTTCCACGGTTGAGCCGTGGGATTTCACAAGGTACTTAGCCATCCGCCTACACACGCTTTAAACCCAATGTCTGAG
+
CCCCCGGGGGGGGGGGGGGGGFGGGGGGGGGGGGGGGGGGGGGGGGGGGGGGGGGGGGGGGGGGGGGGGGGGGGGGFGFGDGFGGGGGGGFGGGGGGGGGGGGGGGGGGFFGFBEFGGGGGFFGGGGGGGGGGGGGGFGDFCGFGFGEFFFGGGGFFGGFCF@FEFFGFCFCFFFFFFGFFEDDADFEFGGDF,,9@CDCEFDEC=:CEEEFEEGFDF32;D;=EA5C1:@9CEE(=81(664<9)4
@M00200:205:000000000-AKKM3:1:1101:9719:3226 2:N:0:1
TACGAGGGTATCTAATCCCGTTCGCTACCCTAGCTTTCGTACCTCAGCGTCAGAAGAGACCCAGTAAGCCGCTTTCGCCACCGGTGTTCCTGATGATATCAACGCATTTCACCGCTCCACCATCAGTTCCGCTTACCCCTGTCTCCCTCAAGCCATGCAGTATGAAGCGCAGTTCCTCGGTTGAGCCGAGGGATTTCACACCTCACTTACATGGCCGCCTACGCACCCTTTAAACCCAGTGTCTGAGAGAC
+
CCCCCGGGGGGGGGGGG9FGGGGGGGGGGFFGGGFGGGGGGFGGFFFGGGCCEGFGGGGGFGGGGGGGGGGGG7FFGGGGDFFGF7:FGGGFGCFGGEA,=DGEDCFGGEGGGGGBGEGFG?EF=,@FGGEGGGGFGF?DFF?FGFGDGFEC=FFFFGGFGG7DF;DFEG>5@F?EEFGEEEDFFFGBA>E>5,97+::*3:@BE9*9CEBCF=>813:;?@(5(3=DF*4C)><@E2(5<<AFFAD<4(.
@M00200:205:000000000-AKKM3:1:1101:11880:3242 2:N:0:1
TACTGGGGTATCTAATCCTGTTTGCTCCCCACGCTGTCGCGCCTCAGCGTCAGCCACAGCCCAGCGGGCCGCCTTCGCCACCGGTGTTCTTCCGGATCTCTACGCATTCCACCGCTACACCCGGAATTCCACCCGCCTCTACTGTGCTCCAGCGCGAGAGTCTCGAAGGCCGATCCGGGGTTGAGCCCCGGACTTTCACCCCCGACTCCTCGCGCCGCCTACGCGCACTTTAAACCCAATGTCTGAG
+
CCCCCGGGGGGGGGGGGGGGGGGGGGGGGGGGGGGGGGGGGGGGGGGGGGGGGGGGGGGGGGGGGGGGGGGGGGGGGGGGGGGGGGGGGGGGGGGGE7EFGGGGGGGGGGGGGGGFGGGGGGGGGGGGGGGGGGGGGFGFFGGFGFGFGFGGGGGFDGCDGDCD:AFGFGFFF@FFFFGFGCDCFGGFFDGDE=F>FBGF(69>BB0?BFF?BBGGFG:???B<01)9)0-:A>>7?6?7?<2><DF
@M00200:205:000000000-AKKM3:1:1101:5962:3242 2:N:0:1
TACTGGGGTATCTAATCCTGTTTGCTCCCCACGCTTTCGCGCCTCAGCGTCAATACCAAGCCAGGTGGCCGCCTTCGCCACTGGTGTTCTTCCCAATATCTACGAATTTCACCTCTACACTGGGAATTCCACCACCCTCTCTTGGATTCAAGCCCGCCCGTATCAAATGCAGTTCCCAGGTTGAGCCCGGGGCTTTCACATCTGACGCAACGAACCGCCTACGCGCCCTTTAAACCCAATGTCTGAG
+
CCCCCGGGGGGGGGGGGGGGGGGGGGGGGGGGGGGGFGGGGGG>FFGGGGGGGFGGGGEFDFGFGGGGGGGGGGGGGGGCFGGGGGGGGGGGGGGGGGGAAGGGG8F@FGGGFFGFGGGGGGGFGGGGGGGGGGDECDFDFGGFGFGFFD:DF?@>B=DF>+)=DFGGFGFFFFFFFBC?FCGGADCFD59BBGEGFFGA7@?C?4@F2=9@=DG?1<>@DDFF;E3>)95<464:8::(549<<9<
@M00200:205:000000000-AKKM3:1:1101:18220:3251 2:N:0:1
TACGCGGGTATCTAATCCTGTTTGCTCCCCACGCTGTCGCGCCTCAGCGTCAGCAACAGCCCAGCAGGCCGCCTTCGCCACTGATGTTCTTCCCGATCTCTACGCATTCCACCGCTACACCGGGAATTCCACCTGCCTCTACTGTGCTCGAGCCCGACAGTTTAGAAGGCAGCCCTGCGGTTAAGCCGCAGGATTTCACCCCCTACTTATCAGGCCGCCTACGCGCCCTCTAAACCCAAGGTCTGAGAG
+
CCCCCGG7FEGFCFFCGGGDFF,FFFGGGGGGGGGCCGCFGGGEGGGGEFGGGGGFGGGFGEG8FFFFGGDEGEGGGGGGGG,A5EFEFGCF;FGGGG8A;FGG7EBFD=BEGCEEGFGGGEEGDGGDCGGGGGGG8+28AFF5@B:*<BG>C9D*?GC5,=E+16CE>FF2?9>AA;?>=:?F8ECDF3EBBC<CFECEF>BF7<B<59BAF?C52CEF<<176C>DD*8<)::?G:(,4)6>:6).)
@M00200:205:000000000-AKKM3:1:1101:21101:3278 2:N:0:1
TACTGGGGTATCTAATCCCGTTCGCTCCCCTGGCTTTCGCGCCTCAGCGTCAGATGGGGCCCAGCGGACCGCTTTCGCCACCGGCGTTCCTTCCGATATCAACGCATTTCACCGCTCCACCGGAAGTTCCGTCCGCCCCTACCCCCCTCGAGCCGGGCAGTATCCGAGGCACTTCCCCAGTTGAGCTGGGGGCTTTCACCCCGGACTTTTCCGGCCGCCTACGCGCCCTTTATACCCAATGTCTGAG
+
CCCCCGGGGGGGGGGGGGGGGGGGGGGGGGGGGGGGGGGGGGGGGGGGGGGGGGGGGGGGEGGGGGGGGGGGGEGGGGGGGGGGGGGGGGGGGGGGFCGGGGGGGEEGGGGFGGEAGGGBFGGGGGGGFFGGGGGBCEGDFGGFGFGFDBE4CGGFFC5AFDEG<DGGFD>?FEFFFFGFF7:FFG7?FGDFFGCCBAGFFF>BF0>FAFFFFFGC9G>:<?:71:BG)9?2<BA<FBFF749AAA>
@M00200:205:000000000-AKKM3:1:1101:11353:3279 2:N:0:1
TACCAGGGTATCTAATCCTGTTTGCTCCCCACGCTTTCGCACCTCAGCGTCAATATCTGTCCAGATCGCCGCCTTCGCCACTGGTGTTCCTCCCGATATCTACGAATTTCACCTCTACACCGGGAATTCCGCGATCCTCTCCAGTATTCAAGTCCAGTAGTTTCGAATGCACTTCCTCGGTTAAGCCGAGGGCTTTCACACCCGACTTGCTGGACCGCCTACGTGCGCTTTAAACCCAATGTCTGAG
+
CCCCCGGGGGGGGGGGGGGGGGGGGGGGGGGGGGGGGGGGGGGGGGGGGGGGGGCFGFGGGGGGGGGGGGGGGGGGGGGGGGGGGGGGGGGGGGGGGGGGGGGGGFGGGGGGGGGFGGGGGGGEGGGGFCGGGGDGGFGEFGGFGCGFFFGGG7BDFGFFFGF@>DFGFGFEAEFFFFGFGGGFFGFEEGGBDGFGAEFCEFF95@>2BFCE=@G99CDF?D;;(38CD*326:A1860(,6<<<)-
@M00200:205:000000000-AKKM3:1:1101:10594:3281 2:N:0:1
TACAGGGGTATCTAATCCGGTTCGCTCCCCGCGCTCTCGCGCTTCAGCGTCGGGCCCGGCCCAGGACGCCGTCTTCACCACCGGTGTTCCGCCGGATCTCTACGCATTTCACCACTACACCCGGCATTCCGCGTCCCTCGACCAGCCCCCAGCTCCACCGTCCCCGACCCTTCGCGGGGGTGAGCCCCGCGCTTGAAGATCGGACTGATGATGCCGCCTACGCGCCCCTTCAACCCCATGTCTGAG
+
CCCCCGGGFGGGGGGGGGGFGGGGGGGGGGGGGGGGGGGGGGGGGGGGGGGGEDCGGGGGGGGGGGGGGGGGGGGGEFFFGFGGGGGGGFGGGDGFGGFGFGGGGGGEGC9FGC??FGGDFEGGGGGGGGFGGGGEGFGBFEGEGFG9CEGDGFGFFGGDCGBGD)<E5=;0715>5:<78CCDFFFE>D=BF*/0<)26A::BF31)6A26<ACCBD)2<:931=D)9<3859?0*4(.).-6<2
@M00200:205:000000000-AKKM3:1:1101:12243:3298 2:N:0:1
TACCAGGGTATCTAATCCCGTTCGCTACCCTAGCTTTCGCGCCTCAGCGTCAGATGAGGTCCAGTGCATCGCTTTCGCCACAGGCGTTCCTTCCGATATCAACGCATTTCACCGCTCCACCGGAAGTTCCATGCACCTCTACCTCCCTCCAGCATGCCAGTTTCAACGGCAATTCTCCAGTTGAGCTGGAGTATTTCACCACCGACTTAGCACACCGCCTACGCGCCCTTTATGCCCAGTGTCTGAGAGA
+
CCCCCGGGGGGGGGGGGGGGGGGGGGGGGGGGGGGGGGGGGGGGGGGGGGGGGGGGGGGGGGGGGGGGGGGGGGGGGGGGGGGGGGGGGGGGGGGGGEGGFFGFCE:FFGGGGGGFGGGGGGEGGGGGGGGGGGGGCFGDFGGFGFGFFFFGGGGFFGGF8DBCEFGDEGFFFBFFFFGFGGGGFGGFFGFFFGGG>EC*1>AF>=BFCEFF@@GG9DDFFFDA;EFC5<@C?CEF?.4:26>AF9A44:
@M00200:205:000000000-AKKM3:1:1101:19407:3306 2:N:0:1
TACGGGGGTATCTAATCCTGTTTGATCCCCACACTTTCGTGCCTCAGCGTCAGTTTCAGCCTAGTAAGCTGTCTACACTATCGGTGTTCTTGACGATATCTAAGCATTTCACCGCTACACCGTCAATTCCGCCTACCTCGACTGAACTCAAGTCCATCAGTATCAATGCCACCCTCCCGGTTAAGCCGGGATATTTCAGCACTGACTTAATAGACCGCCTACGCACCCTTTAAACCCAATGTCTGAG
+
CCCCCGGGGGGGGGGGGGGGGGGGGGGGGGGGGGGGGGGGGGGGGGGGGGGGGGGGGGGGGGGGGGGGGGGGGGGGGGGGGGGGGGGGGGGGGGGGGGGGGGGGGFFGGGGGGGGFGGGGGGGGEGGGGGGGGGGGF5FABEC5FFFFGFGG>DDFFGGFGGFGFFGGFGFFFAFFEDGEGGDGFGGFFDG>FGEFFFGFEB@EEEFEF4@8@*<C(:?;DFFE;=AD>C@<C<;3CDFFEFFFEA9
@M00200:205:000000000-AKKM3:1:1101:10431:3309 2:N:0:1
TACTAGGGTATCTAATCCTGTTTGCTCCCCACGCTTTCGCGTCTCAGCGTCGGCACACCCCCAGTCACCTGTCTTCACCTTTGGCGTTCCAAGCGATATCTACGCATTTCACCGCTCCACCGCTTGTTCCAGTGACCCCTGAGTGGCCCAAGATCGCCAGTATACCCAGCGGTTCTGCGGTTGAGCCGCAGGATTTCACAAGGTACTTAACGATCCGCCTACACGCGCTTTAAACCCAGTGTCTGAG
+
CCCCCGGGGGGGGGGGGGGGGGGGGGGGGGGGGGGGGGGGGGGGGGGGGGGGGGGGGGGGGGGGGGGGGGFGGGGGGGGGGGGGGGGGGGGGGGGGGGGGGGGGGGGGGGGGGGGFGGGEFCEGGGGGGFGGFGGGDFCDFFFFGFGDFBGGCDGFFGGEG?EGEFGGFGEBDBFFFFDEG>CDFGGFFDE>EC7CFFGFFFBECCCCCFFF?@GE6*:138;52C>DC*::6<7(;6<25A424<4
@M00200:205:000000000-AKKM3:1:1101:12520:3332 2:N:0:1
TACAGGGGTATCTAATCCCGTTCGCTCCCCACGCTTTCGTGCCTCAGCGTCAGAATGACCCCAGCCGCCTGTCTTCACCTTCGGCGTTCCGATAGATATCTACGCATTTCACCGCTCCACCTATCGTTCCGACGGCCTCTAGTCACCTCAAGACACGCGGTTCGCCCCGCGATTCCCCGGTTGAGCCGAGGGATTTCACGGGACGCCTACGCGTCCGCCTACGCACGCTTTAAACCCAGTGTCTGAG
+
CCCCCGGGGGGGGGGGGGGGGGGGGGGGGGGGGGGGGGGGGGGGGGGGGGGGGGGGGGGGGGGGGGGGGGGGGGGGGGGGFGGGGGGGGGEEEGGGGGGGGGGGGGDGFGGGFGGFGGGGGGGGGGGFFGGGGGGGEFGEFG:DGFFEGFFFDCCFFGGAEDFCB4CGF=;BD2+BAFD>=ED66CGFFGG:5FGF@AGBF>FFB>0(1:6(((2:9CE6?B<EFG>3*/->A<ABE?0,<99>:)6
@M00200:205:000000000-AKKM3:1:1101:16966:3344 2:N:0:1
TACCGGGGTATCTAATCCCGTTCGCTCCCCTGGCTTTCGTGTCTCAGTGTCAGCACACTCCCAGTTACCTGTTTTCACCATTGGCGTTCCAAACGATATCTACGCATTTCACCGCTCCACCGTTTGTTCCGGTAACCCCTACGTGGCTCAAGACACCCAGTATGCCAAGCAGTTCCACGGTTGAGCCGTGGGATTTCACAAGGCACTTAGGCATCCACCTACACACGCTTTATCACCAATGACTCATCGA
+
CCCCCGGGGGGGGGGGGG@FGGGGGGGGGGE@FGGGGGG6BCFFGGGGGGGGGDGF8FFFGGGGFCFGGCG@5AFGCFFG9,CF@FGGGG;<A?FGFGGGGEGGGGGGGGGGGGGD8FFGGGGGDEGGGGGGG>DGGFGFF,@DF>DFGFGGADF5DG6DFD*+0;=A0+*33;EFFA7*8@7DFGGF5C5??9,;+*=4>B>==4)7==B2*>CG)*A(.7BFFE))**,))))1?)44(/7))/))((
@M00200:205:000000000-AKKM3:1:1101:25061:3397 2:N:0:1
TACGGGGGTATCTAATCCTGTTTGCTCCCCACGCTTTCGCGCCTCAGCGTCAGTTACAGTCCAGAGAGCCGCCTTCGCCACTGGTGTTCCTCCACATCTCTACGCATTTCACTGCTACACCGGGAATTCCACTACCCTCTACCGCACTCTAGCTCGCCAGTATCCAATGCCATTCCCAGGTTGAGCCCAGGGCTTTCACATCAGACTTAACACACCACCTACGCACGCTTTAAGCCCAATGTCTGAG
+
CCCCCGGGGGGGGGGGGGGGGGGGGGGGGGGGDGGGGGGGGGGGGGGGGGGGGGGGGGGGGGGGGGGGGGGGGGGGGGGGGGGGEGGGGGGGGGGGGGGGGGGGGGGGGGFGGGGF8E,AFEGGEE8DGGGGDGGDGFGFFGGFGEG=CF,8EFFFFCCEGCEGCFGGFDFFFFFFFFF*?D7FF?9?AFGFFGGGAC@CC=:B=EFE4<AE(3CEDGF1((6B;E5:/93<<AA?F(4(..)).<9
@M00200:205:000000000-AKKM3:1:1101:14305:3424 2:N:0:1
TACTGGGGTATCTAATCCCGTTTGATCCCCACGCTTTCGTACCTCAGCGTCAGAACAAGCCCAGCTGCCTGTTTTCACCTTCGGCGTTCCGATAGATATCAACGCATTTCACCGCTCCACCTATCGTTCCGACAGCCTCTACTTGCCTCAAGACTCGCAGTTAACCAAGCAGTTCCTCGGTTGAGCCGAGGGATTTCACAAGATGCTTGCAAGTCCGCCTACGTACGCTTTAAACCCAATGTCTGAGATAT
+
CCCCCGGGGGGGGGGGGGGGGGGGCFGGGGGGGGGGGGGF@FGGGGGGGGGGGFGGGGGGGGGG8FGGGFG@,EFGFGGGFGGGDFGGGD>:4CFGCFGGFGGGGGGGGGGGG>EDGGGGGGGFGGGGGGDGGEGGGFGFFGGFFFDEGFGGGGFFFGGFG=02:FGF?FFD8AFF71?BEEGGFGGEEGEF*C76FFGFF2-;;B=*.5*0;EGG;DF61;1))3.82:2C).//B;,.5649A2<A))-
@M00200:205:000000000-AKKM3:1:1101:23187:3426 2:N:0:1
TACGAGGGTATCTAATCCGGTTCGCTCCCCTAGCTTTCGCGCCTCAGCGTCAGGATTGGCCCAGCCATCCGCCTTCGCCACCGGCATTCCTAGCGATATCTGCGCATTTCACCGCTACACCGCTAGTTCTAATGGCCTCTACCATCCTCAAGTCAACGCAGTATCCGACGCAGTTCCACAGTTGAGCCGTGGTATTTCACGCCGGACTTACGTAACCGCCTGCGCGCCCTTTAAACCCAATGTCTGAG
+
CCCCCGGGGGGGGGGGGGGGGGGGGGGGGGGGGGGGGGGGGGGGGGGGGGGGGGGGGGGGGGGGGGGGGGGGGGGGGGGGFGDFGGGGGGGGGGGGGGGGGFGDGGGGFFGGGGGFGGGGGGGGGGGGGGGGGGGDFFGFFGGFDFGBFFGFGGFFFGGFGGEGCBGGFEFAD>FABAGAFFFF@?FFFGDA>@@DFCCCD;D>F@BFF<<@FEFG8CB>??:B;8>5C7:2A9AAG:<:?BAAABF<
@M00200:205:000000000-AKKM3:1:1101:7069:3433 2:N:0:1
TACTAGGGTATCTAATCCTGTTTGCTCCCCTAGCTTTCGTGCCTCAGTGTCAGGAGTTGTCCAGAGACTCGCCTTCGCCACTGGTGTTCCTCTCGATATCTACGCATTTCACTGCTACACCGAGAATTCCAGTCTCCCCTCCAACCCTCTCGCCGAATACTATCCAATGCCATTTCCGAGTTGCTCTCGGAGATTTCACATCAGACTTACCCGACACCCTACGCACCCTCTAACCCCAGTGTCTGCG
+
ACCCCGGFGGFGFGGGGGGGGGFGGGGGGGGGGGGDGGGGFGGGGGGGGGGFDGGGGGGGGGAGFGFGFFFGGGGGGGGDGFEGFGGGGGA,,EGGFFGGDDFG76CC,AEDFGGFCFFGGGGGEEGAFGGGGGGGGFGB:@EFG@?DGF,0CGC>@CD+79*=59=DFGFEF7DBF*?*@6+++376:9EEBFA9F7EC@CBEFF@E765@2@C1-/@D92@DFG4C74>34)/,46,54<C)))(
@M00200:205:000000000-AKKM3:1:1101:9710:3435 2:N:0:1
TACACGGGTATCTAATCCTGTTTGCTCCCCACGCTTTCGCGCCTCAGCGTCAGTTCCGGTCCAGTGAGCCGCCTTCGCCACTGGTGTTCCTCCCAATATCTACGCATTTCACCGCTACACTGGGAATTCCACTCACCTCTCCCGGTCTCAAGCCTCACAGTCTGACAGGCAGTTCCTCGGTTAAGCCGAGGGATTTCACCCGTCACTTGCAAAGCCGCCACCGCGCCCTTTACACCCACGGTCTGAGAGCG
+
CCCCCGGGGGGGGGFGGGGGGGGGGGGGGGGGGGGGGGGGGGGGGGFGGGGGEGGGGGDGGGGGGGGFGGGGGGGGGGGGGGFGGGGGGGFFFGGGGGFGGGGGGGGGCF=FFCGFGG8EGFFGFGFDEGGGGGGGG?FDD@GEGFG5DFGFGGFFFGG5=DDDEFFF?FA=9AFFFFC?CGCFFCC?DGGEBFGFCEFEBBDF@F?CECE4*.?=1C>((((..?>D5902955,?(((-4?:<<2),((
@M00200:205:000000000-AKKM3:1:1101:19168:3450 2:N:0:1
TACAAGGGTATCTAATCCCTTTTGCTCCCCACGCTTTCGTGCCTGAGCGTCAGCAATTGTCCAGGTAGCCGCCTTCGCCTCTGGTATTCCTCATGATATCTACGCATTTCACTGCTACACCATGAATTCTGCTACCCTCTCCAATGCTCTAGCCATGTAGTTTGAGGTGCAATTCCGATGTTAAGCATCGGGCTTTCACGCCTCACACACTTGGCCGCCTGCGCACCCTTTAAACCCAATGTCTGAGAGCT
+
CCCCCGGFGGFDGGFGGEGGGGGGFGGCDFGGGGGEGGGGGDEFGGGGGGGGDGGFGGGGGGGGFGFFGGGGGGGFEGGGGGFCEGFGGGGGGGGGGGGFFFGGG>C=8FCFDFGFDGFFGGEGGGFGGFFFGFG8F5DDFGGFGFGEFFF?DDFFFGGFFF>FCF?=DF6=?E?FFFCEF:F8DFGDF>EDFGCFF7@)88@=C@BB):@EFBGE=DDAFFA@=C?C28E=E:@3C?B2;/9EEC9C3(/
@M00200:205:000000000-AKKM3:1:1101:9771:3458 2:N:0:1
TACAAGGGTATCTAATCCCGTTTGCTCCCCTGGCTTTCGCGCCTCAGCGTCAGAAGAGGTCCAGCACGTCGCTTTCGCCACCGGCGTTCCTTCCGATATCAACACATTTCACCGCTCCACCGGAAGTTCCACATGCCCCTACCTCCCTCGAGACCACCAGTATCCAAGGCAATTTTCCGGTTAAGCCGAAAGATTTCACCCCGGACTTTGTGGTCCGCCTACGCGCCCCTTAAGCCCACTGTCTGAG
+
CCCCCGGGGGGGGGGGGGGGGGGGGGGGGGGGGGGGGGGGCGGDGFGGGGGGGGGGGCFFGGGFGGGGGGGGGFGGGGGGGGGGGGGGDGGAFGGECFGGGGGGFGGGGGGGGDG>DG=AFCC+C=>EFDCFGGGG2:@5DGG9DB@DGAGD>DGFFGD6;@5FEFGF>F6CA*BFFF>>CEGC8CFDB7C46ECCF4C=25920627?<?1<DBC9CB?14?@9EEG)1<?9<A(;1((.6<4:4)
@M00200:205:000000000-AKKM3:1:1101:20646:3484 2:N:0:1
TACCCGGGTATCTAATCCTGTTTGCTCCCCACGCTTTCGCGTCTCAGCGTCAGTATCTGTCCAGATGGCCGCCTTCGCCACCGGTGTTCTTCTCGATATCTACGAATTTCACCTCTACACCGAGAGTTCCACCATCCTCTCCAGTACTCTAGCCACGCAGTATCGAATGCACTTCCGGGGTTGAGCCCCGGGCTTTCACACCCGACTTGCATGACCGCCTACACGCGCTTTAAACCCAGTGTCTGAG
+
CCCCCGGGGGGGGGGGGGGGGGGGGGGGGGGGGGGGGGGGGGGGGGGGGGGGGGGGGGGGGGGGGCFGGGGGGGGEGGGGGGGGGGGGGFGGFGGGGFGGGGGGGGGGFGGGGGGFGGFGFEGGGEGFGEFGFGGGGFGFFGGFGFGFGFGD9?DDBGDB>F*9>?FGFEAEFBFFEBGBGGCF>FF>AGDF?E5?FFFEF@F;;@(2=7;3?<FG@D>(,8;F(28C/16).)).2((.36<<A2>
@M00200:205:000000000-AKKM3:1:1101:7205:3490 2:N:0:1
TACAGGGGTATCTAATCCCGTTTGCTCCCCTGGCTTTCGCGCCTCAGCGTCAGTTTCGGTCCAGAATGCCGCCTTCGCCACCGGTGTTCCTCCAGATATCTACGCATTTCACCGCTACACCTGGAATTCCACATTCCTCTCCCGACCTCCAGCCTTGTAGTATCAGACGCAGTTCCCAGGTTAAGCCTGGGGATTTCACGTCTGACTGACAAGGCCGCCTACTCCCCCTTTAAACCCAGTGCCTGAG
+
CCCCCGGGGGGGGGGGGGFGGGGGGGGGGGGGGGGGGGGCFGGGGGGGGGGGGGFFGDGGGEFGGGGGGGGGGGGGGGGGGGGGGGGGGGGGGFFGGGGGG;EGGGGGGGGGGCG>DGGGGGGFGGGGGGFGGGFGGFGFFGFED*@5F?FFGFD:*79DEFEDEF8D5@>5?;=?AA5?FD:CFGGFFGCB4=CFAEFB=@DFFEE468B*(/B=>D>;25))(3.92;36<>ADD((/))/>8,4
@M00200:205:000000000-AKKM3:1:1101:6180:3508 2:N:0:1
TACTAGGGTATCTAATCCTGTTTGCTCCCCTAGCTTTCGTGCCTCAGTGTCAGGAGTTTTCCAGGGACTCGCCTTCGCCACTGGTGTTCCACTTGATATCTACGCATTTCACTGCTACACCAAGTATTCCAGTCCCCCCTCCAACCCTCTAGCAAGGTAGTTTCCAATGCCATTTCCGAGTTGAGCTCGGAGCTTTCCCATCCGACTTACCTCACCACCTACGCACCCTTTAAACCCAATGTCTGAGAGA
+
CCCCCGGGGFGGGGGGGGGGGGGGGGGGGGGGGGGGGGGGGGGGGGGGGGGGGGGGEFFGGGGGGGGGGGGGFGGGGGGGGGGFGGGGGGFFF<ECADFGGGGCEEG:EE;FGGGFGGGGGGGGGGGGG8EEFGGFDAGF*+@DF>GDGF9+DF9DF?FBE9;D*?FFDDF89<DDBDGEG6DF5DFF5689>C7C<896E@@A)8>@CEFC:0,@8CB=)7AF>EDG4*)9*>:BG2(8.9E*8)7))/
@M00200:205:000000000-AKKM3:1:1101:14910:3542 2:N:0:1
TACACGGGTATCTAATCCTGTTTGCTCCCCACGCTTTCGCGTATCAGCGTCAGTATCCAACCAGGGGGTCGCCTTCGCCACAGGTGTTCCTCCCGATATCTACGCATTTCACCGCTACACCGGGAATTCCACCCCCCTCTTTGGTACTCTAGCTTGCCAGTTACATGCGTCGTTCCCCGGTTGAGCCGAGGGATTTCACACATGACTTAACAAACCGCCTACACGCCCTTTAAACCCAACGTCTGAGAGCT
+
6<CCCEEGFGGGCFFCGGGGGGGGGGG8DCEEFEGGG<:FEGEFDEGGE:FGGGFFFGGFGGGGGGGDFGCC@CFFGGDECDC?CFFFF@DEGGGEGEGGGGGFFC7BFGFGFCGBGG9<>CC8=B=8DAFFGD68E*9@?FAAG?>;F>ECG7=AFGGF?+*?<AF6?;>AD2));FG5F8C6ACEE3DGEE*26;?EF4<8392).6AFFAFGG>GB(:<2@(:7C3*3)-))(24<((-2((64<)(-
@M00200:205:000000000-AKKM3:1:1101:11472:3542 2:N:0:1
TACGCGGGTATCTAATCCTGTTTGCTCCCCACGCTGTCGCGCCTTAGCGTCAGTACCGGTCCAGATGGCCGCCTTCGCCACGGGTGTTCTTCCCAATATCTACGAATTTCACCTCTACACTGGGAGTTCCACCATCCTCTCCCGGCCTCAAGCCCGCCAGTATCAGGCGCACGTCCTGGGTTGAGCCCCGGAATTTCCCACCTGACTTAACGGGCCGCCTACACGCCCTTTAACACCAACGTCTGAACGAT
+
CCCCCGGGGGGGGGGGGGGGGGGGGGGGGGGGGGGGGGGGGGGGGGFGGGGGGGGGGGGGGGGGGGGGGGGGGGGGGGFGGGGGGGEGGGGGGGGGGGGGGGGGDGGGGGCFFGGFDFDGGGFGGGGGGGGGGGGG8?EEFFE>C*38DAFDGGD>DCC5E>ADCFCG>C>AFFFFBAGAEEGD6CCF)CCEF5CF=.=7(68;;@43>>>DFBGG>GE?6?FFFGFGCD2)))).;:8(--,,89)((-(
@M00200:205:000000000-AKKM3:1:1101:23613:3557 2:N:0:1
TACCGGGGTATCTAATCCTGTTTGCTCCCCACGCTTTCGTGCATGAGCGTCAGTGTTGGCCCAGAAGGCTGCCTTCGCCATCGGTGTTCCTCCACATCTCTACGCATTTCACCGCTACACGTGGAATTCCACCTTCCTCTGCCACACTCGAGCCACGTAGTTTCGAGCGCAATTCCCAAGTTAAGCCCGGGGATTTCACACTCGACTTGCGCGGCCACCTGCGCACCCTTTAACCCCAATGTCTGAGAGCC
+
CCCCCGGGGGGGGGGGGGGGGGGGGGGGGGGGGGGGGGGGGGGGGGGGGGGGGGGGGGGGFGGGGGCGGGGGGGGGGGGGGGGGGGGGGGGGGGGFGGFFGGGGGGGGGGGGGGGEGGGGGFGGGGFGGGFGFFFFGFGEFGGFGFCDGFDDGDGFEEFFGFFGDFFGFGF=AEFFFFFFGGCDCEC>ECGFAEGGFEGFB2899@@2*411:3CC6DF8;D(8>E)9*2):<4<2C(((,-6-4:)60((
@M00200:205:000000000-AKKM3:1:1101:19036:3571 2:N:0:1
TACTGGGGTATCTAATCCTGTTTGCTCCCCACGCTTTCGCGCCTCAGCGTCAGTACCGTTCCAGCGAGCTGCCTTCGCCATTGGTGTTCCTCCTGATATCTGCGCATTTCACCGCTACACCAGGAATTCCACTCGCCCCTCCCGGACTCTAGCCAGACAGTTTCCAGCGGCATTCAAAGGTTGAGCCTTTGACTTTCACACCGGACTTATCTGGCCGCCTACGCTCTCTTTACACCCAATGTCTGAGAGA
+
CCCCCGGGGGGGGGGGGGGGGGGGGGGGGGGGGGGGGGGGGGGGGGGGGGEGGGGGGGGGGGGGGGGGGGGGGGGGGGGGGGGGGGGGGGGGGGGGGGGGGGGGGGGGGGGGGEGFGGGGGGGGGGGGGGGGGGFCE5E=?3CEGDGFGFGDDGGFFGGFGG@F7C?FDGFFFFFFF6@AFEGFAFGFFCFFFGCFFFFCED=9(5>EC?9CCEGC>DF??17:(:FCCCC)<AF?C:?(4-44A9).41
@M00200:205:000000000-AKKM3:1:1101:21423:3575 2:N:0:1
TACGCGGGTATCTAATCCGGTTTGCTCCCCACGCCGTCGCGCCTCAGTGTCAGAACTCGACCAGTTGACCGCCTTCGCCCCTGGTGTTCCTCCGGATATCTACGCATTTCACCGCTCCACCCGGAATTCCATCAACCTCTTCGAGCCTCAAGACAAGCTGTCTACCATGACCTCACCATCGTAAGGACGGCGCTTTCACACGGCACATACTCGTCCACCTGCGCGCCCTTTAAGCCCACTGTCTGAG
+
CCCCCGGGGGGGGGGGGGGGGGGGGGGGGGGGGGGGGGGGGGGGGGGGGGGGGGGGGGGGGGGGGGGGGGGGGGGGGGGGGGGGGGGGGGGGGGGGGGGGGGGGGE7FFFFFGGGFGGGGGGGG7EFGGGGGGGGGGFGFFFGFCFGFGA,;EGFFFFGFEDAFFFGG6;A=>>6FFFFF7@F<FGFA>GCEFG*785=7@01999?A2>45138E0C>(542)-*)1)9:>A444C:((:<)6>6)
@M00200:205:000000000-AKKM3:1:1101:24446:3583 2:N:0:1
TACCGGGGTATCTAATCCCGTTCGCTACCCTAGCTTTCGTTCCTCAGCGTCAGAAGAGACCCAGTAAGCCGCTTTCGCCACCGGTGTTCCTGATGATATCAACGCATTTCACCGCTCCACCATCAGTTCCGCTTACCCCTGTCTCCCTCAAGCCTTGCAGTATCAAGCGCCATTTCTCGGTTGCGCCTAGGGATTTCACACACGACTTACAAGGCCGCCTACAAACCCTTTAAACACACTGTCTGAGACAT
+
C@CCCEGDFGGGFFFGFGDGFGFC@C7FGG<6CFGGGGEEFEGGGGFGGCFFGCDG@FGGGCFFGGGDFCFGDCEGGGCG:<FCFEEEFCEFC,?<:E=EAD<FDGGGFGAEACG5DG8ADEGGGGGGGF6+8++8@?@D?6=<C5DDCBEGF8?9*@?FGGEG*?D,::95?7+C7CD<@:3*:57*3;,99=,71;<4<-(82(>2@4**.5B=0>B(6:8=)=)848).9)7.4=((.))))).)).)
@M00200:205:000000000-AKKM3:1:1101:8004:3587 2:N:0:1
TACGGGGGTATCTAATCCGCTTCACTCCCTACGCTTTCGTCCATGAGTGTCAGGACAGGGCCAGTGAACTGCCTTCGCAATTGGTGTTCCCCATAATATCAACGCATTTCACTGCTCCACTATGAGTTCCATTCACCTCTCCCTACCTCTAGAAATATCGTATCCACTGCAACGTTACTGGGGTTGAGCCCCAGAATTTAACAGCAGACGCATATTTCCACCTGCGGACCCTTTAAACCCAGTGTCTG
+
CCCCCGGGGGGGGGGGGGGGGGGFGGGGFFGGGGGGGGDGGGGGGGGGGGGGAFGGGGGGGGGGGFGGGGGFFCFGGGG7FFFGGCF=<EGGGGGGCG,@DFGGGDED8EFGGGGF8FEGGGGGCGGGGG=FGGGGD5E<D=FFGF6DGFFF;DFFFFFBGF<?D?DFF,+:D9FBFFG?BD>GDCEAFF5?BEG7FEGEEF734:BB=B2=@=F@<88?>0>/74?)))(6;);)57=1(64<)6).
@M00200:205:000000000-AKKM3:1:1101:18563:3598 2:N:0:1
TACTCGGGTATCTAATCCTGTTTGCTCCCCACGCTTTCGCGTCTCAGCGTCAGTAACGTCCCAGCGAGCTGCCTTCGCAATTGGTGTTCCTCCTGATATCTGCGCATTTCACCGCTACACCAGGAATTCCACTCGCCTCTTCCGTACTCTAGCCCGACAGTATCCACCGGCTTTCGAGGGTTGCGCCCCCGACTTTCACAGCGGACTTACCGGACCGCCTACACGCGCTTTAAACCCAATGTCTGAGAGA
+
CCCCCGGGGGGGGGGGGGGGGGGGGGGGGGGGGGGGGGGGGGGGGGGGGGGGGGGGGGFGFGGGGGGGGGGGGFDGGGGGGGGGGGGGGGGGGGGGGGGGGGGGGGGGGGGGGGGFGGGGGGGGGGGGGGGGFGGGGFEEFGGEGFGFGFGGGDFEFGGFGGFGFFGGEEEBFFFFFFGFGGC*:CGEDGGFFGGGFFGFFF6;BF>FFFFF@>GGFGF:38::<C))99:DBFA,A:BB:54-52.<?:
@M00200:205:000000000-AKKM3:1:1101:11820:3659 2:N:0:1
TACTAGGGTATCTAATCCGGTTCGCTCCCCACGCTTTCGCGTCTCAGCGTCAGGTAAGGCCCAGAAAGCCGCCTTCGCCACAGGTGTTCCTCCCGATATCTACGCATATCACCACTACACCGGGAATTCCACTTTCCTCTGCCTCCCTCGAGTTTGCCAGTATGCAAGGACCTCTCCCAGTTGAGCCGGGAGCTTTCACCCTGCACTTAACAAACCGCCTGCACGCCCTTTAACACCAATGTCTGAGAGAC
+
CCCCCGGGGGGGGGGGGGGGGGGGGGGGGGGGGGGGGGGGGGGGGGGGGGGGGGGGGGGGGGGGGGGGGGGGGGGGGGGGGGGGGGGGGGGGFFGGGGGGGGGGGGGGGEFGFGGFGGGGGGGGGEGGG8EGGEGGGFFEFFGFGFGFGBGGGDFFFGF?F87F7EFDFFFFFFF9CFGACEGGFGGFFGDFFDC>8>FE=BDFFFEFFFEFAFGC;DB(,,6;;EFD);62:)..1(()(.4>:))-)-(
@M00200:205:000000000-AKKM3:1:1101:19176:3664 2:N:0:1
TACGCGGGTATCTAATCCTGTTTGCTCCCCACGCTTTCGCACCTCAGTGTCAGTATCAGTCCAGGTGGTCGCCTTCGCCACTGGTGTTCCTTCCTATATCTACGCATTTCACTGCTACACCGGGAATTCCACTACCCTCTACCGCACTCTAGTAAGCCAGTATCCAATGCAGTTCCCAGGTTGAGCCCAGGGCTTTCACATCAGACTTAACAACCCACCTACGCACGCTTTAAACCCAATGTCTGAGAGAC
+
CCCCCGGGGGGGGGGGGGGGGGGGGGGGGGGGGGGGGGGGGGGGGGGGGGGGGGGGGGGGGGGCFGGGGGDGGGGGGGGGGGCEFFGGGGCFGGGGGGGGGGGGGGEFFGGGGGGFGGGFGDGGFGFGGGGGGGGGGFCDFGGFGED5DDGFGGGFFGGB=C*=9D?FF?B5ACFFFF?*@3;C*:CFFGGDE>:CFEG?E:66>)>E6CAEF2CE@GF((05:2553::=F?EEDG@,3;)7))17>@;(
@M00200:205:000000000-AKKM3:1:1101:20982:3669 2:N:0:1
TACTAGGGTATCTAATCCTGTTTGATCCCCGCACTTTCGAGCCTCAGTGTCAGTTATAGTTTCGTCAGCTGCCTTCGCAATCGGTGTTCTATGACATCTCTATGTATTTCACCACTACATGTCATATTCCGCCAACGGCAACTATACTCAAGCCCTACAGTATCAATGGCAATTTCTGGGTTAAGCCCAGAGATTTCACCACTGACTTATAAGGCCACCTACGCTCCCTTTAAACCCACTGTCTGAG
+
CCCCCGGGGGGGGGGGGGGGGGGGGGGFGGFGGGGGGGGGGGGGGGGGGGGGGGGGGGGGGGGGGGGGGGGGGGGGGGGGGGGGGGGGGGFGGGGGGGGGGDGGGGGGGFGGGGGFGGGGFGGGGGGGGGG>DGGGGFGFEGF5FFFFGFGG?FGFFGGFGGFGFFFE?FFFFDFFFFDDFGGFFFGFDFGFFGFGFE7CEFFFFFBEEEEC=@CC=95CC8=D=EBFFF>6<C@@E9)(3*8?C>:
@M00200:205:000000000-AKKM3:1:1101:23392:3677 2:N:0:1
TACTGGGGTATCTAATCCCGTTCGCTACCCTGGCTTTCGTGCCTCAGCGTCAGTAAAGACCCAGTAAGCCGCTTTCGCCACCGGTGTTCCTGATGATATCAACACATTTCACCGCTCCACCATCAGTTCCGCTTACCTCTATCTCCCTCTAGCCCACTAGTTTTGGGCGCAATTCCTCGGTTAGGCCGAGGGATTTCACACCCACCTTTGCAGGCCGCCTACGCACGCTTTAAACCCAGTGTCTGAG
+
CCCCCGGGGGGGGGGGGGGDGGGGGGGGGGFGGGGGGGGGGGGGGGGGDGGGGGGGGFGGGGFGGGGGGGGGGGGGGGGGEFGGGGGGGGEGAFAFFGGGFGGGGDFFGGGGGGDBDFGGGGGGFFGE9FGGGECEGFFFFFFDG?FDCFGFGFGFFGGFD8DF5BGFDGFAAEFFFFG>FC>CADFABGGFDGGGFEGFFA=92>DEF64C@FGE0>D706@EFGFG*22C))5<C?0:?496<)6
@M00200:205:000000000-AKKM3:1:1101:8351:3695 2:N:0:1
TACGGGGGTATCTAATCCTGTTTGATCCCCACGCTTTCGAGCCTCAGTGTCAATATATGTGTAGCCAGCTGCCTTCGCAATTGGTGTTCTATGTCATATCTAAGCATTTCACCGCTACATGACATATTCCGCTAACCTCCACAATATTCAAGACTAATAGTATCCATGGCAGTTTCCGAGTTAAGCTCAGAGATTTAACCACGGACTTACTAACCCACATACGCTCCCTTTAAACCCAATGTCTGAG
+
CCCCCGEGFGGGGFGGGGGGGGGGGGGGGGFFEDGGGGGGGDGGGGGGGGFGGGGGGGGGGGGGGGGGGGGEGGEGGGGGCGGGGGGGFFFGGGGFGGFGGGG9EECGFFGFFEEFGGFCGFFGEEFDGGFGGGGFCF,:BD?DFBDFDF=@FGGFFGGFGCDCDFGGF,:8FDFFFB80@@DF7<:9?DGFFGAF+*59@5>AAABFCE?C?2D,-;4@B;-@@E5FFCEEEE*0=@DFF5?)).9
@M00200:205:000000000-AKKM3:1:1101:11739:3715 2:N:0:1
TACCCGGGTATCTAATCCTGTTTGCTCCCCACGCTTTCGCGCCTCAGCGTCAGTACCGGTCCAGTGAGCCGCCTTCGCCACTGGTGTTCCTCCCAATATCTACGCATTTCACCGCTACACTGGGAATTCCACTCACCTCTCCCGGTCTCAAGCTATGCAGTCTGACAGGCAGTTCCTCGGTTAAGCCGAGGGATTTCACCCGCCACTTGCAAAGCCGCCTACGCGCCCTTTAAGACCAGTGTCTGAG
+
CCCCCGGGGGGGGGGGGGGGGGGGGGGGGGGGGGGGGGGECGGGGGGGGGGGGFGGGGGGGGCGGGGCCFGGGGGGGGGGGGGGGGGGGGGGFGGGGFFGGGGGGGGGGGGGFGGFGGGEGGGG8EFGGFFGFD?EGFGFF=D>E9DDGFGDGDFBFGFFF?ECBFGG?@?@?AFFA+=>FCDCFCF5?C?DFGFGFCGE=9(/6>5@>CE4>1CE6DD7@@DB>GFGGGF)6)).2,(.)-:))))
@M00200:205:000000000-AKKM3:1:1101:6939:3722 2:N:0:1
TACTAGGGTATCTAATCCTGTTTGATCCCCACGCTTTCGTGCCTCAGCGTCAGTTACAGCCTAGTAAGCTGCCTTCGCAATAGGGGTTCTTTATGGTATCTATGCATTTCACCGCTACACCATAAATTCCGCCTACCTCGTCTGTACTCAAGCTCTTCAGTATCAATGGCTGTTCTACAGTTAAGCTGCAGGATTTCACCACTGACTTAAAAAGCCGCCTACGCACCCTTTAACCCCAATGTCTGAGAGAC
+
9BCCCFCFGF<C;CFFGGGGGGADFF<E,CFG@C@:@D:C@BD?FC@FFFCFGCFGCCAFFEEFGGGGF9<<ECAADGGGGF<AE7@FGFFEF,FE<5;EFGGFCDFEEF;C?EEFGGDCED9FBFAFG;D8=>?EE5EFFGGFGFG*999+6=8FFGGB@D>@99CC6=*:;D+?9299E=D+=9=??D8;DC8DF7E=DDBD@EBCC**3*16,0CB)=@F*)::C*35*A**)65((.1***01*.5(
@M00200:205:000000000-AKKM3:1:1101:8798:3735 2:N:0:1
TACGCGGGTATCTAATCCTGTTTGATCCCCACGCTTTCGTGCCTCAGTGTCAATATTCGTGTAGCCAGCTGCCTTCGCAATTGGTGTTCTATGTCATATCTAAGCATTTCACCGCTACATGACATATTCCGCTGACCTCCACGGTATTCAAGACTGATAGTATCAATGGCAGTTCCCAAGTTAAGCTCGGGGATTTCACCACTGACTTACCAACCCACCTACGCACCCTTTAAGCCCAATGTCTGAG
+
CCCCCGGGGGGGGGGGGGGGGGGGGGGGGGGGGGEGGGGGGGGGGGGGGGGGGGGGGGGGGGGGGGGGGGGGGGGGGGGDGGGGGGGGGGAEGGGGGGGGGGGGFGGGGGGGGGGFGGGGGGGGGGGGGGGGGGGGFFFB5FCDFFGBGD,?=FDFFGFFGGFGFFGGBFFFFFFFFFGFGGG+<9DFFDCBBCGDF=CFEFF@@@@50A=A.458)?>BEFF4=EFGGGBEFE@@C?(35CEFFFF
@M00200:205:000000000-AKKM3:1:1101:10684:3743 2:N:0:1
TACAGGGGTATCTAATCCTGTTCGCTCCCCACGCTTTCGCGTCTCAGCGTCAGTACCGTCCCAGAGAGCCGCCTTCGCCACGGGTGTTCCTCCCGATATCTGCGCATTTCACCGCTACACCGGGAATTCCACTCTCCTCTTCCGGACTCTAGCCAGACGGTTTCCACCGACGTCTCGAGGTTGAGCCTCGAGTTTTCACCACGGACCTGTCTGGCCGCCTACACGCGCTTTATACCCAGTGTCCGAG
+
CCCCCGGGGGGGGGGGGGGGGGGGGGGGGGGGGGGGGGGGGGGGGGGGGGGGGGGGGGGGGGGGGGGGGGGGGGGGFGGGGG:CFGFGGGGGGGGGCEGGGGGGGGGGGFFGGGGEDGFFGGEGGEGGGGGGGGGGGFGFFGGDGFGFGFGGGFGFAFG<?GAGFFGGE>>=69;6AAD>FGGC6CFFA8C>FDEG=3@)32;0(.6=<>0)6(<=(/56?BFF(*5C95<9><4-24(,<4))(,-
@M00200:205:000000000-AKKM3:1:1101:17269:3747 2:N:0:1
TACGAGGGTATCTAATCCTGTTTGCTCCCCACGCTTTCGAGCCTCAGCGTCAGTAATGAGCCAGTGTGTCGCCTTCGCCACTGGTGTTCTTCCGAATATCTACGAATTTCACCTCTACACTCGGAGTTCCACACACCTCTCTCATACTCAAGACACCCAGTATCAAAGGCAATTCCGAGGTTGAGCCCCGGGATTTCACCCCTGACTTAAATGTCCGCCTACGCTCCCTTTATACCCAATGTCTGAGCGC
+
CCCCCGGEFGGGGGGGGGGGGGGGGGGGGGGGGGGGGGGGGGGGGGGGGFGGGGGGGGGG9FFGGGGGGGGGGGGGGGGGGGGGGGDECFGGGGCGGFFGGGGGGGGGGGGGGGGFGGGEDFFD:EEGG8ADFDDGCDFD6DE:EFGEGFF+@DFDFB?5=FBGFFGFFGF):6D9DEG>F,++:@CFFGGD?EGF;4CEFFD=BBEEFF4AEFFF=):5(-()(48C7D))65<CFE28;<<C3).(.(
@M00200:205:000000000-AKKM3:1:1101:23955:3756 2:N:0:1
TACCGGGGTATCTAATCCTGTTTGATCCCCACGCTTTCGTGCCTCAGAGTCAATATTCGTGTAGTGAGCTGCCTTCGCAATTGGTGTTCTATGTCATATCTAAGCATTTCACCGCTACATGACATATTCCGCTCACCTCCACGGTATTCAAGACAGATAGTATCAACGGCAGTTTCCGAGTTAAGCTCGAAGATTTCACCACTGACTTACCTGCCCTCCTACGCACCCTTTATACCCAATGTCTGAGAGCT
+
CCCCCGGGGGGGGGGGGGGGGGGGGGGGGGGGGGGGGGGGGGGGGGGGGGGGGGGGGGGGGGGGGGGGGGGGGGGGGGGGEGGGGGGGGGGGGGGGGGGGGGGGGDFFGGGGGGGFGGGGGFGGGGGGGGFGDEDGGFGBFGGDGFGFGFA+4==96DFDFGFGFBFCDEFFF=?FFDGFGGGGFDFF>DGFFFFGEEFEEFFFFEFEFFEEFF8D>C>:EFFBDE?D/;)658C@F*6(7?C??<34@0.
@M00200:205:000000000-AKKM3:1:1101:10861:3757 2:N:0:1
TACTAGGGTATCTAATCCTGTTCGCTCCCCACGCTTTCGTGCCTCAGCGTCAGTTACGGCCTAGTGAGCTGCCTACGCAATCGGAGTTCTTGAGGGTATCTAAGCATTTCACCGCTACACCCTCAATTCCGCCCACCTCGTCCGTCCTCAAGCCCCCCAGTATCAACGGCGGTTCCGGGGTTGAGCCCCGGGCTTTCACCGCTGACTTAAGGGGCCGCCTCCGCACCCTTTAAACCCAATGCCTGAG
+
CCCCCGGGGGGGGGGGGGGGGGGEGGGGGGGGGGGEGGG6DFGGGFGGGGGGGGGFGGGGGGGGC99FFEGGGGDGGGCG:FEECCGGGFFG9FF@F<DFFGGDGGGG;FGGGGEECGGGGG@FGFGGFGGCD8DEEFG50@EA8*@>F8ADD6D?DE8>@D@CE9FE>ED=?294?*):FC)?;FG3A)C5BCEFF<EE(6(:;:9:).).4(:C>DE:(,3>9EFD*28446<:C:(((.24)(4
@M00200:205:000000000-AKKM3:1:1101:24686:3760 2:N:0:1
TACCGGGGTATCTAATCCCGTTCTCTCCCCTAGCTTTCGCGCCTCAGCGTCAGAAGAGGTCCAGTCCGTCGCTTTCGCCACCGGCGTTCCTTCCGATATCAACGCATTTCACCGCTCCACCGGAAGTTCCACAGACCCCTACCTCCCTCCAGCCGAGCAGTATCCAAGCCTGTTTTCCGGTTAAGCCGAAAGATTTCACCCCGGAATTGCTCACCCGCCTACGCGCCCTTTAAGCCCAGTGTCCGAGAACT
+
CCCCCGGGGGGGGGGGGGGEGGCGGGGGGGGGGGGGGGGGGGGGEGGGGGGGDGGGGGGGGGFFFFFGGGGGGFGFGGGCGAFGGCFGGFGCF<CGGGGGFGGDGGGGDGGGGGD?GE8A>8>+CCD=FFGGGCDGGF@D?G?FGFGFG>69,7?>*:7@<+*=6BFC*;*)0.=9:;<?FE4;:?F5)/*=FFFDC3E@0>1(0(/57C)4<<@8,>B?BF:),:BGD42A92)4;4(,...)((,(()-
@M00200:205:000000000-AKKM3:1:1101:9096:3787 2:N:0:1
TACGCGGGTATCTAATCCTGTTTGATCCCCACACTTTCGTGCCTCAGCGTCAGTTGAAGTCTAGTAAGCTGTCTACACTATCGGTGTTCTTGACGATATCTAAGCATTTCACCGCTACACCGTCAATTCCGCCTACCTCGATTCCACTCAAGCCCTGCAGTATCAATCCCACCCTCCCGGTTAAGCCGGGATATTTCAGAACTGACTTACAAGGCCGCCTACGCACCCTTTAACCCCCGTGTCTGAGAGA
+
CCCCCGGGGGGGFGGGGGGGGGGGGGGGGGGGEGGGGGGFFGGFGGGGGGGGGGGGEFGFGGAFGGDGGGGGGGGGFFFGGGGEFEGGGGGGGFGGDFEGGAA;ECCGDGFCGGDFGGGGG6EEGGFDFEFGGC8EGFGADGEFGFGFCDFF=DFF??FFGFBCEF7DDEF=:>FF>AC@FG+<BFF>5*79FGGGF4=9CBFB*:B?61**7(:;>:B=(6;>0CFG**6E?).(4(,6637)6))-41
@M00200:205:000000000-AKKM3:1:1101:22427:3788 2:N:0:1
TACCAGGGTATCTAATCCTGTTCGCTCCCCACGCTTTCGTGCCTCAGCGTCAGTTACAGCCTAGTAAGCTGCCTACACAATCGGTGTTCTGGATGGTATCTATGCATTTCACCGCTACACCATCCATTCCGCCTACCTCGTCTGTACTCAAGCCTTACAGTATCCATGGCAGTTCACCAGTTGAGCTGTTGGCTTTCACCACGGACTTATAAAGCCGCCTACGCACCCTTTAAACCCAGTGTCTGAG
+
CCCCCGGGGGGGGGGGGGGGGGGGGGGGGGGGGGGGGGGGGGGGGGGGGGGGGGGGGGGGFG8FCFFGFFGGGGGGGGGGGGGGEGGGGGGGFFGGGGGGFGGGGGGGGGGGGDGFGGGGGGGGGGGCGGGEDGGGFBC=:EFFGFF>FFGFFFFFFGGFGGFGEFFFFFFDFFFF+D=FFE?FFC96FFGBFG?=DEFEEFFA5)>68A;EECGFBGFDAB=:)49C*;>*8>:3B==;3@ECC44
@M00200:205:000000000-AKKM3:1:1101:16971:3799 2:N:0:1
TACGCGGGTATCTAATCCTGTTTGCTCCCCACGCTTTCGTGCCTCAGTGTCAGTGCTGGTCCTGGCAGTCGCCTTCGCCACAGATGTTCCTCCCGATCTCTACGCATTTCACTGCTACACCGGGAATTCCACTACCCTCTACCGCACTCTAGGTCGCCAGTTTCCAATGCCATTCCCAGGTTGAGCCCAGGGCTTTCACATCAGACTTAACGAACCACCTACGCACGCTTTAAGCCCAATGTCTGAGAGA
+
CCCCCGGGGGGGGGGGGGGGGGGGGGGGGGGGGGGGGGGGGGGGGGGGGGGGGGGGGGGGGGGGGGGGGGGGGGGGGGGGGGGCGGGGGGGGFGD:@EDGGGGGGGGGGGGGGGGFGG?FGGEGCGGGGGGGG?DGGFGDFGG>G5C9CDF+EFGFAGGB@F7CEFGGFGFFFFFFFFGFGC57*@C@A>FDBGGGFEC4EEA6.83@CEB9=@EGFGFD@133(*))*23.5>@@B0(6=D9)4>9))(
@M00200:205:000000000-AKKM3:1:1101:15827:3812 2:N:0:1
TACCAGGGTATCTAATCCTGTTTGATCCCCACGCTTTCGTGCCTCAGTGTCAATACTCGTGTAGCAAGCTGCCTTCGCTATCGGTGTTCTATGTCATATCTAAGCATTTCACCGCTACATGACATATTCCGCTTACCTCCACGAGATTCAAGACTAATAGTATCAACGGCAGTTTCCAAGTTAAGCTTGGAGATTTCACCACTGACTTACTAGCCCACCTACGCACACTTTAAACCCAATGTCTGAGAGA
+
CCCCCGGGGGGGGGGGGGGGGGGGGGGGGGGGGGGGGGGGGGGGGGGGGGGGGGGGGGGGGGGGGGGGGGGGGGGGGGGGGGGGGGGGGGGGGGGGGGGGGGGGGGGCGGGGFGGFDFGGFAFGGGGGGGGGGGGFGFGFFGGFG>FEGFGGGGF?FFGFCF9CEDDD?>B>FEFFBFGFGADFFGF?D6EBFDFF7CA8CC58C8AEEEFFE@F?CDDFFFABDGDG;:9EEFEDGFB=EC48;4**0/
@M00200:205:000000000-AKKM3:1:1101:19938:3818 2:N:0:1
TACTAGGGTATCTAATCCTGTTTGCTCCCCACGCTTTCGCGCCTCAGCGTCAGTACCGTCCCAGCGAGCTGCCTTCGCCATTGGTGTTCCTCCTGATATCTGCGCATTTCACCGCTACACCAGGAATTCCACTCGCCTCTTCCGGACTCTAGCCCGACAGTATCCGCCGGCATCCAAGGGTTGAGCCCTTGACTTTCACAGCGGACTTACCGGACCGCCTACGCGCTCTTTAAACACAGTGTCTGAGAG
+
CCCCCGGGGGGGGGGGGGGGGGGGGGGGGGGGGGGGGGGGGDGGGGGGGGGGGGGGGGGGGGGCGGFGGGGGGGGGGGGGG9EFFGGGGGFFGGGGGGGGGGFDGGGGGGGGGGGFGGGGDFGGGGGGGGGGGGFDEFGFFCGAG5DAFFG9F8DBACD5CC@FFFGGFGEFABFFFF?9F,*;AFC;AFCFFCFFF?,>;B@>B@934@;<B;GG>3>088:7(:5C3:AFFF>);624><<>>444:
@M00200:205:000000000-AKKM3:1:1101:19488:3821 2:N:0:1
TACGCGGGTATCTAATCCGGTTCGCTCCCCACGCTCTCGCGCCTCAGCGTCGGCCCTCGGCCCAGGAGACCGCCTTCACCACCGGTGTTCCGCCGGATCTCTACGCATTTCACCACTACACCCGGCATTCCGTCTCCCTCGACCGCGCCCCAGCCAGCCCGTCCCGGGCCCATCCCGGGGTTGAGCCCCGCACTTACAGGCCCGACTGAGCCAGCCGCCTCAGCCCACTCTAAACCCAATGTCTGAGAGAC
+
CCCCCGGGGGGGGGGGGGGEGGGGGGGGGGGGGGGGGGEGGGGGGGGGGGGGCCFGCGDGGEEGFGEEF7F>FGGGGEFGGDCG>FGGDGGGGEEEGGEFGCCADEFEGEECF,<:CCGCFEEGCEGGACCCF5*>C?>B>:?DG>C@:A:D84>5;F/=:/;GF:5*5:>:F:5)8@D5:*76?EGFDGG>DE6*9<<::?1(-(,28>B<038C9CD<((()(2097*6)--.(;:2:0))6))-.2((
@M00200:205:000000000-AKKM3:1:1101:20938:3824 2:N:0:1
TACAGGGGTATCTAATCCCGTTTGCTCCCCTGGCTTTCGTGTCTCAGTGTCAGCGTATCCCCAGCAGCCTGTTTTCACCATTGGCGTTCCGAACGATATCTACGCATTTCACCGCTCCACCGTTCGTTCCAGCTGCCCCTAGATAGCTCAAGACATCCAGTATACCAAGCAGTTCCACGGGTGAGCCGTGGGATTTCACAAGGTACTTAGACATCCACCTACACACGCTTTAAACACACTGTCTGAGAGA
+
CCCCCGGGGGGGGGGGGGGGGGGGGGGGGGGGGGGGGGGGGGGGGGGGGGGGGGGGGGGGGGGGGGGGGGGGGGGGEGGGGGFGGGGGGGGGGGGGGECFFGGGGGGGGGGGGGGFGGGGGGGGFGGGDFGGGGFG=;EDFGFFGF89DFGFGGGFFFFFFGEFDFGGBFFFFFFFFFG>C8DFFFGEDDGBFFC5FAGC5>21:/**9>46ACGF=>F=(.783:?D825>EF<)=3,68))<;34>@;
@M00200:205:000000000-AKKM3:1:1101:25294:3837 2:N:0:1
TACTGGGGTATCTAATCCTGTTCGCTCCCCACGCTTTCGTCCCTCAGCGTCACTCATCCCCCAGTCGGCTGCCTTCGCTTTCGAGGTTCCTCCCGATCTCTACGCATTCCACCACTACACCGGGAATTCCGCCGACCTCTGCGTGAGTCAAGAAAGGCAGTTTCCAACGCACTCGCCCATTTGAGCCGGGCGCTTTCACGTCAGCCTTGACATCCCGCCTACGGACCCTTTATACCCACTGCCTGCG
+
@CCCCFGGGEGGGGGGGGGGGGGGGGFGGGGGGFGGFGGGGGGGGGGGGGGGGGFGAEGGGGGGGGGGGGD@FGGGGGGGGGFFAFFFFGGGCFGDGEGGDFEFGD7FGGGGF,=DGGGFGGGG7==FF8?EGGGGCAGB*=CAGFCEDFE7>@FA?FGF8BEGCAF69C900<F>5BG*@D+:?F66B<E:DGGGF<@@;<1;)38E;);.)/<@6DE?6?()4:>7**5.6AA9+)(()).5)(4
@M00200:205:000000000-AKKM3:1:1101:14878:3843 2:N:0:1
TACGGGGGTATCTAATCCTGTTCGCTCCCCATGCTTTCGTGCCTCAGCGTCAGTTGTTGGCCAGTACAATGCCTTCGCTATCGGTGTTCCTGATGGTATCTATGCATTTCACCGCTACACCATCAATTCCATGTACCCCTCCAACACTCAAGCTATCCAGTATCAATGGCACTGCTCCGGTTGAGCCGGAGTCTTTCACCGCTGACTTACATAGCCGCCTACGCACCCTTTATACCCAGTGTCTGAG
+
C@CCCGGGGGGGGGGGGGGFGGGGGGGDGGGGGGGFGGGGCFGGGF?FEFEEDFGGGGGGGDFGGGGGGGGGGGGGGGGD@GGGGGEGGGGGF<AFEFFGGGGGGFFFGGGGFEGFGGGGGGGGGFGGGGG8DFCDEFGFFDGFGFGBGFGGF?DF?EGFGDFGFFG:*DFFFFFFBA70@EDDFFGF>>E5AGGFFFFEF=@2>@E?E*8?CEC?>8B22;;34?EGC<;)16??:3(64??CE94
@M00200:205:000000000-AKKM3:1:1101:25980:3856 2:N:0:1
TACTAGGGTATCTAATCCTGTTTGCTCCCCACGCTTTCGCGCCTCAGCGTCAGTACCGGTCCAGTGAGCCGCCTTCGCCACTGGTGTTCCTCCCAATATCTACGCATTTCACCGCTACACTGGGAATTCCACTCACCTCTCCCGGTCTCAAGCCAGGCAGTCTGACAGGCAGTTCCTCGGTTAAGCCGAGGGATTTCACCCGTCACTTGCTAGGCCGCCTACGCGCCCTTTAAACCCACTTCCTGAGCGAT
+
CCCC@GGGGGGGGGGGGGGGGGGGGGGGGGGGGGGGGGG,CFGGGGFGGGGGG,<E,6+@FEFGGGCGGFEGGG>GGGGGGFGGGGGGG;FGG,4EG=AFGGGGGGGGGGGGGGGBGGCF49@DF8EEGD@E?CFGGFGFFF=?+:CAGBGDCD69*@DEGFEF7=+6:EAAC*3=CFGFGCCC>CGF*;**5AFGF<:65(6529CC4;4C::EFFGF6;@;>9C>D/03<)63:EF?:))-)))(.((.
@M00200:205:000000000-AKKM3:1:1101:8915:3871 2:N:0:1
TACCGGGGTATCTAATCCTGTTTGCTCCCCACGCTTTCGTGTCTCAGCGTCAGAATCGGCCCAGCGCCCCGCTTTCGCCTCAGGCGTTCCTCTAGATATCTACGCATTTCACCGCTCCACCTAGAGTTCCAGGCGCCTCTACCGACCTCAAGCGACGCAGTATGCCGAGCCGTTCCACCGTTGAGCGATGGGATTTCACTCGACACTTACGCCGCCGCCTACACGCACCTTAAACCCAATGTCTGAG
+
CCCCCGGGGFGGGGGGGGGGGGGGGGGGGGGGGGGGGGGGGGGGGGGGGGGGGGGGGGGGFGGGGGGDGGGGGGGGGGGGGGGGGGGGGGGGGGGGFGGGGGGGGGGGGGGGGCEEGGGGGG@FFGGGGGGGGGGEGFGFFGGFGFGFGFG+DCDEEGGFDD7CEFDGFGFFFFFFCFGEGGD*;>EBFC=F4?FGFFGFFFFFFFEAEE?BFFGEBGF?F:(03C>C)24A)<<<EF?02:AA>26
@M00200:205:000000000-AKKM3:1:1101:23346:3908 2:N:0:1
TACCGGGGTATCTAATCCTGTTTGCTCCCCACGCTTTCGTGCATGAGCGTCAGTGTTGGCCCAGAAGGCTGCCTTCGCCATCGGTGTTCCTCCACATCTCTACGCATTTCACCGCTACACGTGGAATTCCACCTTCCTCTGCCACACTCCAGCACCGTAGTTTCGAGCGCAATTCCCAAGTTAAGCCCGGGGCTTTCACACTCGACTTGCGACGCCTCCTGCGCACACTTTAAACCCAAGGTCTGAG
+
CCCCCFGGGGGGGGGGGGGGGGGGGGGGGGGGGGGGGGGGGGGGGGFGCGGGGGGGGGGGGGGGGGGGGGGGGGGGGGGGGGGGEDGGGGGGGGGGGGFGFGGGGGGGFGGGGGGFGGGGGGGGGFFGFGGGGGGGGFGEFGGFGF>DFFC6DFFFFFF>EGFGAFCG>EBAFEFF?A+AFCG<?AFFD*;ABEGGFCGEF(((75=28=9633EC(:=1)6;D>EBG*:<)6)4(23(((,))(-6
@M00200:205:000000000-AKKM3:1:1101:16611:3915 2:N:0:1
TACGGGGGTATCTAATCCCGTTCGCTCCCCACGCTTTCGCGCCTCAGCGTCAGGGCCGACCCAGAGTGCCGCCTTCGCCACGGGTGTTCCTCCTGATCTCTACGCATTTCACCGCTACACCAGGAATTCCACACTCCTCTATCGCCCTCAAGAAGCGCAGTTTGCAGCCACCCTCCCCGGTTGAGCCGGGGGCTTTCAGGCCACACTTACACTTCCGCCTCCGCGCGCTTTACCCCCCGTGTCTGAG
+
CCCCCGGGGGGGGGGGGGGGGGGGGGGGGGGGGGGGGGGGGGGGGFFGGGGGGGGGGGGGGGGGGGFGFGGGGGGGGGEEGGGGGGGGGGGGGGFGGGGGGGGGGC7CEGGGGGGFGGFGGGGGFGGGGGGGFGGGGFGFFAE9CBC=F5A;D>;ABG>ACC?FEFFGFGFFFBADFFDFGGGC6CF:B/2;BEFFF<GFBFFFFF:4<A9AABFG?DF?(.-:2?555969<)5:G>(((,3)).:
@M00200:205:000000000-AKKM3:1:1101:15555:3917 2:N:0:1
TACTAGGGTATCTAATCCTGTTTGCTCCCCACGCTGTCGCGCCTGAGCGTCGGTAACGGGCCAGTGAGCCGCCTTCGCCACTGGTGTTCTTCCGAATATCTACGAATTTCACCTCTACACTCGGAATTCCACTCACCTCTCCCGTACCCTAGTTCTCTAGTCTCAAAGGCCATTCCAGAGTTGAGCTCTGGGCTTTCACCTCTGACTTGAAGAACCGCCTGCGCGCGCTTTAAACCCACTGTCTGAG
+
CCCCCGGGGGGGGGGGGGGGGGGGGGGGGGGGGGGGGGGGGGGGFGGGGGGGGGGGGGGGGGGGGGGGGGGGGGGGGGGGGFFGGGGGGGGGGGGGGGGGGGGGGGGGGGFGGFGFGGGGGGG7FEGGGGGGGFGGGFGEFGGFGDGFGFFAE97DFF7DFFEGFFGGFGFFFFFFFAFFGGCGFG,*BC?FFGGFFCFFEFFFFFFFF=3:6BGGFDFF25>66E><<D@FFFE8E71:D)6<9)2
@M00200:205:000000000-AKKM3:1:1101:7370:3917 2:N:0:1
TACTGGGGTATCTAATCCTGTTTGCTCCCCACGCTTTCGTGCCTCAGTGTCAATGATCGTGTAGCAAGCTGCCTCCGCTATCGGTGTTCTATGTCATATCTAAGCATTTCACCGCTACATGACATATTCCGCTTACCTCCACGATATTCAAGATTGATAGTATCCACGGCAGTTTCCGAGTTAAGCTCGGAGATTTCACCACGGCATTACCAACCCACCTACGCACCCTTTAAACCCAATGTCAGAGAGC
+
CCCCCGGGGGGGGFGGGGGGGGEFGGGGGGGGGGGGGGGGGGGGGGEFGGGFGGGCFGGGGGGGGGGGGGGGF<FFCEGGGGGGGGFGGGGGGFGGGGGCEDGFDFGGGGGGEED>DFCF=EGGGGGAF=1@CC8EFFGFFEEB6DGFC?DDGF8DF;=DFGEG*?F+0+98DD7DFDG>+=D=FF9?*9EB>E9;C7;*8CA)))088A194>E>AD>:6564(=?CF4>854=(;12(47C).).3((
@M00200:205:000000000-AKKM3:1:1101:15451:3933 2:N:0:1
TACTAGGGTATCTAATCCTGTTTGCTCCCCTAGCTTTCGCGCCTCAGCGTCAGTACTGGTCCAGGAAGCCGCCTTCGCCACTGGTGTTCCTCCCGATATCTACGCATTTCACCGCTACACCGGGAATTCCACTTCCCTCTCCCAGACTCTAGCCGGGCAGTATAAGATGCAATTCCGCGGTTAAGCCGCGGGATTTCACATCAGACTTACCCGACCGCCTACGCGCCCTTTAAGCCCAATGTCTGAG
+
CCCCCGGGGGGGGGGGGGGGGGGGGGGGGGGGGGGGGGGGGGGGGGGGGGGGGGGGGGGGGGGGGGGGGGGGGGGGGGGGGGGGGGGGGGGGGGGGGGGGGGGGGGGGGGGGGGGEGGGGGGGGGDFGGGGGGGGGGFGFFGGFF?FDGFGGGGGAFGGB@FEG7CFGFGFBFFFFFFGDFG5DFGGFDDEEAGGGFEGFCEAFEFFFFE3;>BGGFGFBF::>>GEG574<ADFBFB0:?<4AA>D
@M00200:205:000000000-AKKM3:1:1101:9425:3939 2:N:0:1
TACAAGGGTATCTAATCCTGTTTGCTCCCCACGCTTTCGCGTCTCAGCGTCAGTAACGTCCCAGCGAGCTGCCTTCGCCATTGGTGTTCCTCCCGATATCTGCGCATTTCACCGCTACACCGGGAATTCCACTCGCCTCTTCCGAACTCTAGTCCGGCAGTATCGACCGGCATCCCAGGGTTGAGCCCTGGACTTTCACAGCCGACTTACCGGACCTCCTACACGCTCTTTAAACCCAATGTCTGAGAGCT
+
CCCCCGGGGGGGGGGGGGGGGGGGGGGGGGGGGGGGGGGGGGGGGGGGGGGGGGGGGGGGGGGGGGGGGGGGGGGGGGGGGGGGGGGGGGGGGGGDEEGGGGGGGGGGGGFFGGGFDGGGGGGGGGGGGGGGGGGGGFGEFGGFCDGFGFGGFGGABGGFG7AFAAGGEC9)9>AFFF4?FEG4;>FFFGD5;EFGFCGF)8899>9?CEFFF0C=(95(),5<385CFGFB2624C?(28654)4<)4()
@M00200:205:000000000-AKKM3:1:1101:19773:3951 2:N:0:1
TACTAGGGTATCTAATCCTGTTTGCTCCCCACGCTTTCGCGCCTCAGCGTCAATAGTCGTCCAGGCAGGCGCCTTCGCCCCCGGTGTTCCTTCACATCTCTACGGATTTTACCCCTACACGTGAAATTCCCCTGCCCCCTCCGACATTCTAGACTAATAGTTTCAGGCGCAGTTTCGAGGTTGAGCCCCGAGATTTCACACCTGACTTATCAATCCGCCTGCGCGCGCTTTAAACCCAGTGTCTGAG
+
CCCCCGGGGGGGGGGGGGGGGGGGGGGGGGGGGGGGGGGGGGGGGGGGGGGGGGGGGGGGGGGGGGGEGGGGGGGGGGGGGGGGGGEFGGGGGGGGFCFDGFGGGGFGCGGGGGGFFFFGGGGEFFGGGGGFGGGEFFGFFGGBGBGEFFGGGGGFFGG7;C;FFFGGFGFFDEFFFFGBGGGCFGC>EGG?DG7BFECEEFFFB=B*96;C).?5(/>D;@@;:85)57<AAAA:E(42)6:9<>D
@M00200:205:000000000-AKKM3:1:1101:21222:3962 2:N:0:1
TACACGGGTATCTAATCCCGTTTGCTCCCCTAGCTTTCGCTCCTCAGCGTCAATTTCGGTCCAGGATGCCGCCTTCGCCACCGGTATTCCTCCAGATATCTACGCATTTCACCGCTACACCTGGAATTCTGCATCCCTCTCCCGAATTCAAGCCATCCAGTATCGGACGCAGTTCCCAGGTTGAGCCTGGGGATTTCACGTCCGACTTAGTTGGCCGCCTACGAGCCCTTTAAACCCAATGTCTGAG
+
CCCCCGGGGGGGGGGGGGGGGGGGGGGGGGGGGGGGGGGGGFGGGGGGGGGGGGFGGGGGGGGGGGGGGGGGGGGGGGGGGGCGGGGGGGGGGGFGGFGGGGGGGDGGGGGGGGGFCGGGGGGGGGFGGGGGGGGGGFGDFCF>=>DDGFGFEFGFBEGFGG7FAEGGFGFAFFFFFFCFG9>9FGGFA*AAEGGG>CGBF=A=>@BFC=C?C=FFFGFF0=(5(/8>*;6<E678EB0,(6A6AA<
@M00200:205:000000000-AKKM3:1:1101:14976:3978 2:N:0:1
TACTCGGGTATCTAATCCTGTTTGCTCCCCACGCTTTCGTCCCTGAGCGTCAATCCAGACCTAGTGAGCTGCCTTCGCTATCGGTGTTCTATGACATATCTAAGCATTTCACCGCTACATGTCATATTCCGCCCACTTCGATCGAATTCAAGTCTTACAGTATCAATGGCAGTTCTACAGTTGAGCTGTAGGCTTTCACCACTGACTTATAAGACCGCCTGCGGACCCTTTAAGCCCAATGTCTGAGAGAC
+
CCCCCGGGGGGGGGGGGGGGGGGGGGGGGGGGGGGGGGGGGGGGGFFGGGGGGGGGGGGGGFGFFGDDFGGDGGGGGGGGGGEDGGGGGCEEE<FFAFFGGGGGGGGGGGGGG>C?GGDFFFGCFGGGGGGDC+6B??FDFEGFGFFDDBF9BDEFFGDFGGFGB+?=6DDFDEFFFFFFFCFGFF,?D==?5=DF87:@6>E@@CCCE<E7ECFGFGFF)>>>4@8566;CE==B:>F=>E<*79.)/((
@M00200:205:000000000-AKKM3:1:1101:17019:3999 2:N:0:1
TACACGGGTATCTAATCCTGTTTGCTCCCCTAGCTTTCGTGCCTCAGTGTCAGGTATTGTCCAGGGACTCGCCTTCGCCACTGGTGTTCCTCTCGATATCTACGCATTTCACTGCTACACCGAGAATTCCAGTCCCCCCTCCAATCCTCCAGCAATGTAGTATTCAATGCCATTTCCGGGTTAAGCCCGGAGATTTCACATCAAACTTACATCACCACCTACGCACCCTTTAAACCCACTGCCTGAG
+
CCCCCGGGGGGGGGGGGGGGGGGGGGGGGGGGGGGGGGGGGGGGGGGGGGGGGGGGGGGGGGGGGG@DGGGGGGGGFGGGGGGGGGGGGGGGGGDGGGGGGGGGGGGGGGGGGGGFGGGGGGGGGGGGGGGGCFGGGFGFDE8DAFGFGFFFGG??6B+2ECDC>FGFFGFDFF7CF*?5>EGGFGGFB?@BB?,?BCG@5@A8AE5CEF@CE=CC6CE@2<9D2C?DG<E4/>==:<(/.)(.),(
@M00200:205:000000000-AKKM3:1:1101:18161:4004 2:N:0:1
TACCGGGGTATCTAATCCCGTTTGCTCCCCTAGCTTTCGCGCCTCAGCGTCAGTAGAGATCCAGTGGGTCGCTTTCGCCACCGGCGTTCCTTCTGATATCAACGCATTTCACCGCTCCACCAGAAGTTCCACCCACCCCTACCTCCCTCGAGCTCGCCAGTATCAAAGGCACTTCTACAGTTGAGCTGCAGGATTTCACCCCTGACTTGGCAAGCCGCCTACGCGCCCTTTAAACCCAATGTCTGAGAGA
+
CCCCCGGGGGGGGGGGGFGGGGGGGGGGGGGGGGGGGGGGGGGGGGGGGGGGGGGGGGGFGGGGGGGGGGGGGGGGGGGGGGGGGGEGGGGGGGGGGGGGGGGGGGGGGGGGGGG>GGGGGGGGGGGGGGGGGGGG?AEFFGGFGFGFGFGCE67@EGGFECA7;AFFA80-?EFFF62;F78CAFC4AFC;)<<8CFGFDFFFFEEEFF;)7@FG@DFF?D(.(/7C)24<BAB?GB?184><2)))5-
@M00200:205:000000000-AKKM3:1:1101:12846:4076 2:N:0:1
TACTGGGGTATCTAATCCTGTTTGCTCCCCACGCTGTCGCGCCTCAGCGTCAGCCACAGCCCAGCGGGCCGCCTTCGCCACCGGTGTTCTTCCGGATCTCTACGCATTCCACCGCTACACCCGGAATTCCACCCGCCTCTACTGTGCTCCAGCGCGAGAGTCTCGAAGGCCGATCCGGGGTTGAGCCCCGGACTTTCACCCCCGACTCCTCGCGCCGCCTACGCGCCCTTTATACCCAATGTCTGCGAGCT
+
CCCCCGGGGGGGGGGGGGGGGGGGGGGGGGGGGGGGGGGGGGGGGGGGGGGGGGGGGGGGGGGGGGGGGGGGGGGGGGGGGGGGGGGGGGGGGGGCFGGGGGGGGGGGGGGGGEGFGGGGGGGGE8?FGEFGGGGGGFGEFGGFGFFEGFG;FCGFEGGAFFCGE4?=BGFF:(>EFFDFEEGGFGGFFGE@@G?FFAGFFFF69>9?F7::B>GG9CE0:?FD0:@D)734A><6E<1??AA)6)426(-
@M00200:205:000000000-AKKM3:1:1101:21871:4078 2:N:0:1
TACTAGGGTATCTAATCCTGTTTGATCCCCGCACTTTCGTGCCTCAGCGTCAGTTACAGTTTTGTCAGCTGCCTTCGCAATCGGTGTTCTATGACATATCTATGCATTTCACCGCTACATGTCATATTCCGCCAACATCATCTGTACTCAAGATTTGCAGTATCAATGGCAGTTTCCGAGTTAAGCCCGGAGATTTCACCACTGACTTGCAAATCCGCCTACGCACACTTTATACCCAATGTCTGAG
+
CCCCCFGGGGGGGGGGGGGGGGGGGGGGGGGGGGGGGGGGGGGGGGGGGGGGGGGGGGGGGGGFGGGGGGGGGGGGGGGGGGCFGGGGGGGGGGGGGGGFGGGGGGGGGGFGGGGFGGGGGGGGGGGGGGGGDGGGGFGEFGGFGFGFGFGFEFFFFGGFGGFGEFGGFGFA?>FFF>>DGGFFFCD?DCGF>7EFF7E@CCFFFFEFFFFFAEBD@>D=D@AF=C*;3:7C*9</<3(8=FCEFCC
@M00200:205:000000000-AKKM3:1:1101:10317:4100 2:N:0:1
TACTCGGGTATCTAATCCCGTTTGCTCCCCTGGCTTTCGTGTCTCAGCGTCAGCAAACCCCCAGCGAGCTGTTTTCACCATTGGCGTTCCAAACGATATCTACGCATTTCACCGCTCCACCGTTTGTTCCGCTCGCCCCTAGGTTGCTCAAGACGACCAGTATGTCGAGCACTTCCATGGTTAAGCCATGGGATTTCACACGACACTTAGTCGTCCGCCTACACACGCTTTAAACCCAGTGCCTGAG
+
CCCCCGGGGGGGGGGGGGGGGGGGGGGGGGGGGGGGGGGGGGGGGGGGGGGGGG<FGFGGDGGGGGEGGGG9,BFGGGFGGGGFF@GGGCDG,AFFDGGGFDGGGGGGDFGGFGGBGG8FGGGDFGGFGGGC6=8EEE6DF8,=@?DFGF?=@DD>BEGFGGFGCCC:9EA)359CFAG*7EFFAFF>FD?>46CFFAFE25205>)8>C579,==:GE@;@1AED):/7;>1:>:E1(..)-62.4
@M00200:205:000000000-AKKM3:1:1101:21372:4101 2:N:0:1
TACGGGGGTATCTAATCCTGTTTGCTCCCCACGCTTTCGCTCCTCAGCGTCAGTACTGGCCCAGGATCCCGCCTTCGCCACCGGTGTTCCTCCTGATATCTGCGCATTCCACCGCTACACCAGGAATTCCAGATCCCCCTACCAGACTCTAGCCGCCCAGTATCGAACGCGGGCTCGGGGTTGAGCCCCGAGTTTTCACGTTCGACTTGAGTGGCCGCCTACGAGCTCTTTAAACCCAGTGTCTGAG
+
CCCCCGGGGGGGGGGGGGGGGGGGGGGGGGGGGGGGGGGGGGGGGGGGGGGGGGGGGGFGGGGGGGFGGGGGGGGGGGGGGCCFGGFGEF8FGGGAFGGGGGGGGGGEGGGGGGGEDGEGGGGGFFGGGGGGDCGFGFGFFFGFGFGFGFFCFGGFBEGFF+;C5?GFEE>2A>;F:87=F5548FCFB3=57A?DFAGF2231,0:6<2:>AFD63C7:(2:8?C)2*05<)641;61:7)64:4<
@M00200:205:000000000-AKKM3:1:1101:8333:4104 2:N:0:1
TACTGGGGTATCTAATCCCGTTCGCTCCCCTGGCTTTCGCGCCTCAGCGTCAGAAGAGGTCCAGTGCTTCGCTTTCGCCACAGGTGTTCCTTCCGATATCAACGCATTTCACCGCTCCACCGGAAGTTCCAAGCACCTCTACCTCACTCGAGCACGCCAGTTTCAGCGGCAATTCTCTGGTTGAGCCAAAGTATTTCACCACCGACTTACCGCACCGCCTACGCGCCCTTTAAACACAATGTCTGAG
+
CCCCCGGGGGGGGGGGGFGGGGCGDGGGGGGGGGGGGFEFGGGGFGGGGGGEGGGGGGGGGGGGGGGGGGGGGC@EGGGGGGGGGGGGGGGEFG@FGG>FDDGGDGG:DAEFFC?DGFGGGECEGGFDFGG8A?FF,*=DFFFFGFGFGFECEGGFFGGF<FEGFFFGBEEAFBFFFFGACFGGFCGFF7CFAFDEFFG3>5>((/0>4)/66(=5()217@(:95>D592):<<2C1:<AA><>9>
@M00200:205:000000000-AKKM3:1:1101:14283:4107 2:N:0:1
TACGCGGGTATCTAATCCCGTTCGCTCCCCTGGCTTTCGCGCCTCAGCGTCAGAATGAGTCCAGGACCTTGCTTTCGCCGTCGGCGTTCCGTCCGATCTCAACGCATTTCACCGCTCCACCGGACGTTCCAGGTCCCCCTTCTCACCTCGAGGCCAGCCGTATCGGAGCCCGTTCCCCGGTTGCGCCGGGGGATTTCAGTTCCGACGTGCTGGCCCGCCTACGCGCCCTTTAAACCCAATGTCTGAGGGA
+
CCCCCDGEGDGGGGGGGGGGGGGGGGGGGGGGGFGFGGGDCEGGGGGGGGD:FGGGGGFFGGGFGGGGGFGGGAECGGEC>FFGGGGEGGGGGEEFCF?FC,B+=E@@ECFGEEE>CCGDEE>EEGEFGGGGGGCEG>?=FGGFGFGBFFGCCC99F>FEG4BGDBGDDEFBBFFFFAD>CEG*=EDFEDGF)2:FFFG9AFA(39118??F?6C=9<>FFB6:;C>D)*,).453E0:?><<464.((2
@M00200:205:000000000-AKKM3:1:1101:5781:4118 2:N:0:1
TACAAGGGTATCTAATCCTGTTTGATCCCCACGCTTTCGAGTCTAAGTGTCAATGTTGGCCCAGGTGCCCGCCTTCGCCACCGGTGTTCCACCTAATATCTACGTATTTCACCACTACACTAGGTATTCTAGCACCCTCTGCCACATTCAAGCTCTTCAGTATCAAAAGCACTTCCAGGGTTGAGCCCTGGGCTTTCACTCCTGACTTAACGAGCCACCCGCACTCGCCTTACGCCCAATGTCTGAGCGAC
+
CCCCCEGGFGGGFGGFFGGFEGGGGGGFGGGGGGEFFGGGFEGGGGGGFGGGGFDFGGFFGGGGGGGGGGEFGGDGGGGEGGGGGEFGGGGGCFGDGGGGGGGGGFFD;EGGE,@FFGFEGGFGGGGGGGFFFGGG+9==BFGFGFG7=@GCFGGFFGFFGGEGFDGGFGBDFDFB=;+5D?CGFFGFFFGFBADFDD:;D5@E@@AECE*5>=EE=93:)))3::*;*92;6==@*(:>://8;93(6((
@M00200:205:000000000-AKKM3:1:1101:6044:4156 2:N:0:1
TACCGGGGTATCTAATCCCGGTCGCTCCCCTAGCTTTCGCACCTGAGCGTTAAGAGCGGGCCAGCAGATCGCTTTCGCCACTGGTGTTCCTTCCGGTATCTACGCATTTTACCGCTACACCGGAAATTCCATCTGCCTCTCCCACCTTCAAGCTTTGGAGTTTCCGAGGGCCTCCCTCGGTTGAGCCGAGGGCTTTCACCTTGGACTTCCAAAGCCGCCTGCGTGCGCTTTAAACCCAAGGTCTGAGACCT
+
ABCCC:FFF,ECAFGGGEFGGBFEEGGGFFFGGGGGGGGGECFGGGFGECFGCCAFGGGGFDE@7CFGCGD78F@FFGDCCFCCFGGGGGEAFFDGC@FGGGGGCC:C;,EFGGGBD:E@DEG+@CEGGGAFFFGGE9D8FGC*@A?57FF<,+2+;D*;@D5EFFGCADE25B@AA;C>C=C9)5=B>GGBEF=FF)4);33@@;3)73;<<@GC;D7?4895(17))/89<2<(241(-.)62))))()
@M00200:205:000000000-AKKM3:1:1101:22357:4168 2:N:0:1
TACCCGGGTATCTAATCCCGTTCGCTCCCCTAGCTTTCGTCCCTCAGCGTCAGAAAGGACCCAGTGGACCGCTTTCGCCTCCGGTGTTCCTGATGATATCAACGCATTTCACCGCTCCACCATCAGTTCCGCTCACCTCTCTCCTCCTCAAGCTTGCCGGTTTGAAGCGCAATTCCACGGTTGAGCCGTGGGATTTCACACCTCACCTAACAAGCCGCCTCCGGACTCTTTAAACCCAATGTCTGAG
+
CCCCCGGGGGGGGGGGGGGGGGGGGGGGGGGFGGGGGGGGDGGGGGGGGGGGGFGFAEG8DGGGGGDFFGGGCGGGGGGGGG>FEGGGGGGFA<<FEGFGAFGGGGGGGGGEE>EB>>DGG8FGFFGFGGDG+=CEFFGE*@D5=:DDGFG6D8=5DFDDG68;C+=DEG*=*>FFFF5BFGGG4@C*/9CD4F6CA4=/;@BDEF(7()(.7(=C9CF;0,150:)0*26>9441E???046))))
@M00200:205:000000000-AKKM3:1:1101:15322:4195 2:N:0:1
TACTAGGGTATCTAATCCCGTTTGCTCCCCTGGCTTTCGTGTCTCAGCGTCGGCACAATCCCAGTCGTCTGCTTTCGCCTTCGGCGTTCCAAACGATATCTACGCATTTCACCGCTCCACCGTTTGTTCCGACGACCCCTGATTGGCCCAAGGACGCCAGTATGCCCAGCAGTTCCCCGGTTGAGCCGGGGGATTTCACAAGGCACTTAACGTCCCGCCTACACACACTTTATGCCCAATGTCAGAGAGAC
+
CCCCCGGGGGGGGGGGGGGGGGGGGGGGGGGGGGGGGGGGGGGGGGGGGGGGGGGGGGGGFGGGGGGGGGGGGGGGGGGGGGDGGGGGGGGAEGGGGGGGGGFGGGGGGGGGGGGFGGGGGGFGFGGGGGEGGGGGCBGFDFFDAFG)=AA:@CGFFGG>@20@AFFFFGF@A?FFF6>BEEC8AFGFFGDAEGGGF3AEEDDB:?F0><AB??AE>DE68??@?G3C7C))6AADGF:F>:4))),.20(
@M00200:205:000000000-AKKM3:1:1101:19555:4228 2:N:0:1
TACAGGGGTATCTAATCCTGTTTGCTCCCCTAGCTTTCGCGCCTCAGCGTCAGTACTGGTCCAGGAAGCCGCCTTCGCCACTGGTGTTCCTCCCGATATCTACGCATTTCACCGCTACACCGGGAATTCCACTTCCCTCTCCCAGACTCTAGCCGGGCAGTATAAGATGCCATTCCACGGTTAAGCCGTGGGATTTCACATCAAACTTACCCGGCCGCCTACGCGCCCTTTAAGCCCAATGTCTGAG
+
C<BCCGGGFGGGGGGGGGGGGGGGGGGGGGGGGGGFGGGGGGECGGGGGGGGGGGGGFGGGGGGGGGFGGGGGFGGGGEGGGGFGGGDFFGGGGGEGGCEFGGFGGFGGGFGGGGEGGGGGDGDGCFCGGGG88DC?FDBFFFDGFFDFFF=FGGBDECEFCEF7ECDFGFFFEFFFFGFGEDDAFCEF4EEFGGCFEC557*7=B=E=B5=BFGE9C>??@(06?B5D4>FF2<:5,1:?B>AB<<
@M00200:205:000000000-AKKM3:1:1101:23975:4239 2:N:0:1
TACGGGGGTATCTAATCCTGTTCGCTCCCCACGCTTTCGCGTCTCAGCGTCAGTACCGTCCCAGAGAGCCGCCTTCGCCACGGGTGTTCTTCCTGATATCTGCGCATTTCACCGCTACACCAGGAATTCCACTCTCCTCTTCCGGACTCTAGCCAGATAGTTTCCACCGACAGCTCGAAGTTGAGCCTCGAGTTTTCACAGCGGACTTATCTTGCCGCCTACACGCGCTTTAAACCCAATGTCTGAT
+
CCCCCDGGGGGGGGGGGGGFGGFGGGGGGGGGGGGGGGGGGFGGGGGGGGGGGGGGGGGGCCGGFGGGGFGGGGGGGGGG77@FGGGGGG;,CFEGFGGGGGGDGGGGFGGGGGGBGGGGGGGE@@EFFGGGGGGFGFE7AGEEE>D9FAC=EFGAFCFFGFCFEFGG5*::DDFFF?C>FFFF4C,)02AAFCFGA)1.)8(,6;><;7;A)):C137::B?78E379>1<4)4,A(((..)).6)
@M00200:205:000000000-AKKM3:1:1101:9306:4241 2:N:0:1
TACTAGGGTATCTAATCCTGTTTGCTCCCCACGCTTTCGCGCCTCAGCGTCGGACCCGGCCCAGCTGGCCGCCTTCGCCACGGGTATTCTTGCAGATCTCTACGCATTCCACCGCTACACCTGCAATTCTACCAGCCTCTACCGGTCCCTAGAGATGTAGTATCCGAAGCAGCCCAGCCGTTGAGCGGCTGGATTTCACTTCCGACTTGCATCCCCGCCTGCGCGCGCTTTATACCCAATGTCTGAGAGCT
+
CCCCCGGGGGGGGGGGGGGGGGGGGGGGGGGGGGGGGGGGGGGGGGGGGGGGGGGGGGGGGGGGGGGGGGGGGGGGGGGGGGCGGGGGGGEGGGGGGGGGGGGGGGGGGGDGGGG>DEGGGGGGF9>FGD8EGGGGGFGFFGGFGFDFGFG6ECCFFG@FGGFGFBGEBGF5*=?FFFGFGG4CFCGDEGD>AGGGFCFEEEE@2(3;A;4??(232CB0(33>9DBD)96))..:F21((6<24..6)()
@M00200:205:000000000-AKKM3:1:1101:7900:4265 2:N:0:1
TACGCGGGTATCTAATCCTGTTCGCTCCCCACGCTTTCGCGCCTCAGCGTCAGTACCGTCCCAGCGAGCTGCCTTCGCCATTGGTGTTCCTCCTGATATCTGCGCATTTCACCGCTACACCAGGAATTCCACTCGCCCCTTCCGGACTCTAGCCAGACAGTTTCCAGCGGCATTCAAAGGTTGAGCCTTTGACTTTCACACCGGACTTATCTGGCCGCCTACGCGCGCTTTATACCCAATGTCTGAG
+
CCCCCGGGGGGGGGGGGGGGGGGGGGGGGGGGGGGGGGGGGGGGGGGGGGGGGGGGGGGGGGGGGGGGGGGGGGGGGGGGGFGGGGGGGGGGGGGGGGGGGGGGGDGEGGGGGGGFGGGGGGFGGGFGGGGGFGDGCDGFFFC?CBGFGCFGFGGFFGGFGGCGEFGG>EFFFFFFFFGFGGCGFFGFFG7+=CFG=)25(,:;0(6)79C?C>FGFGFF6:<5(2)9CDB9:446C<(385>AA)4
@M00200:205:000000000-AKKM3:1:1101:17217:4278 2:N:0:1
TACCGGGGTATCTAATCCCGTTTGCTCCCCTGGCCTTCGTGCCTCAGTGTCAGTAACTGTCCAGAGATTCGCCTTCGCCACTGGTCTTCCTTACGATATCTACGCATTTCACTGCTACACCGTAAATTCCAATCTCCTCTCCAGTACTCAAGCAAAGTAGTATCAAGTGCAGTTCCAGGGTTGAGCCCTGGGATTTCACACCTGACTTGCCTCGCCACCTACGCACCCTTTAAACCCAATGTCTGAGAGA
+
CCCCCGGGGGGGGGGGGGGGGGGGGGGGGGGGGGGGGGGGGGGGGGGGGFGGGGGGGGGGGGGGGGEGGGGGGGGGGGGGGGGGEFGGGGGGGGGGGGGGGGGGGGGGFFFGGGGFGGFGGEFGG7EFGGFFGGGGGFG=D@FD=DFFGFCFGG6;DE99DFCGFFGGFGFFFFCFF783AEGGDE?3:=F*D8D8ED:=CF@EDEC<@EC@))55>DFCEFFD9EEG7CE4*A3=B@2((1**/11162
@M00200:205:000000000-AKKM3:1:1101:8885:4315 2:N:0:1
TACTAGGGTATCTAATCCTGTTTGATCCCCACACTTTCGTGCCTCAGCGTCAGTTTGAGACTAGTAAGCTGTCTACACTATCGGTGTTCTTGACGATATCAAAGCATTTCACCGCTACACCGTCAATTCCGCCTACCTCGACTCCACTCAAGTCCTGCAGTATCAATCCCACCCTCCCGGTTAAGCCGGGATATTTCAGAACTGACTTACAAGACCGCCTACGCACCCTTTATACCCAGTGTCTGAGCGAT
+
CCCCCGGGGGGGGGGGGGGGGGGGGGGGGGGGGGGGGGGGGGGGGGGGGGGGGGGGGGGGGGGGGGGGGGGGGGGCEGFGGGGGGGGGGGGGGGGGGFCFFGGGGGGGGGGG9EGFGGFGGGGGGGGGGAFGGGGGGFGA>C+9EFGFGFFGGGGFFGFFGGFGFFGG5DFDFAFFEBG?FGGFBFGDFG6>FFFGFE<*;@@=6E@ECEEEB=FEAGEFFD=6@E)92;@EFECEF@DE@?CEE6;(.0(
@M00200:205:000000000-AKKM3:1:1101:21780:4323 2:N:0:1
TACTAGGGTATCTAATCCTGTTTGATCCCCACACTTTCGTGCATCAGTGTCAGTTAAAGCTTAGTAAGCTGCCTTCGCAATAGGTGTTCTTGACGATATCTAAGCATTTCACCGCTACACCGTCAATTCCGCCTACCTCAACTTTACTCAAGTCCATCAGTATCAATGCCACCCTCCCGGTTAAGCCGGGATATTTCAGCACTGACTTAATAGACCACCTACGCACCCTTTCTACCCAATGTCTGAG
+
CCCCCGGGGGGGGGGGGGGGGGGGGGGGGGGGGGGGGGGFGGGGGGGGGGGGGGGGAFGGGGGGGGGFGGGGGGGGGGFGGGGGFFGGGGGGFEFGGGGGGGGGGGGGGGGGGDGFGGGGGGFGGGGGGGGGGGDGCDDEBGGD8EFFGFGGBFFFFGGFGFCDE9E=:FFE*:5??EDDFGGCFFFF5>E>FFGGFEFEFBFFEFFF@@EE;;FFDGFFFFAEAGEG*;@***21D=(37C?EF48
@M00200:205:000000000-AKKM3:1:1101:6290:4325 2:N:0:1
TACAGGGGTATCTAATCCTGTTTGCTCCCCACGCTTTCGTGCCTCAGCGTCAATGAACATGTAGTAAGCTGCCTTCGCTATCGGTGTTCTATGTCATATCTAAGCATTTCACCGCTACATGACATATTCCGCTTACCTCCATGATATTCAAGAAAGATAGTATCAACGGCAGTTTCTGGGTTAAGCCCAGAGATTTCACAACTGACTTAACTGCCCGCCTACGCACCCTTTAAACCCAATGTCTGAG
+
CCCCCGGGGGGGGGGGGGGGGGGGGGGGGGGGGGGGGGGGGGGGGGGGGGGGGGGFFGGGGGGGGGGGGFGGGGGGGGGGGGGGGGGGGFFCFGGGGGGGGGGAFGCGGG9CFGGEGGFFDFGFCGGGG=FGDGGG=FFDFFGFGFGFGFGG9+D?FGC+,C93*?D+@GFBFEFFFDDFGGFGFCF*?FGF?FGGFCF*:5=E@EE70:=EC*@8=5?@A2):9EAD*;=CE6>(6/-768**8>*
@M00200:205:000000000-AKKM3:1:1101:17317:4340 2:N:0:1
TACCCGGGTATCTAATCCCGTTTGCTCCCCTGGCTTTCGCGCCTCAGCGTCAGTAGAGGTCCAGCAGCCCGCTTTCGCCACCGGCGTTCCTTCCGATATCTACGCATTTCACCGCTCCACCGGAAGTTCCGGCTGCCCCTACCTCCCTCGAGGCGTCCAGTATCGGGGGCCCTTTTCCGGTTGAGCCGCAAGATTTCACCCCCTACTTGGGCGCCCGCCTACCCGCCCTTTCAACCCAATGTCCGAGAGA
+
CCCCCGGGGGGGGGGGGGFGGGGGGGGGGGGGGGGGGGGGGGGGGGGGGGGGGGGGFFFEGGGGGGGFGGGGGGGGGGGGGFEGGGGGGGGEFGCFEFEFEGGGGGGDGGGGG>GEGEFGFGGGG7EGGAE>>6CGGFGFFGGFFFDDGBE?*C>95B?AF+7@45CE5C;6>3;*;F5)=5><?<C@)9:)8CGGFADF:7>(,424>),.26CC9DF(34()(28C)2,))457808((6<),((-33
@M00200:205:000000000-AKKM3:1:1101:19351:4344 2:N:0:1
TACTCGGGTATCTAATCCTGTTCGCTCCCCACGCTTTCGTGCCTCAGCGTCAGTTTCGGCCCAGCGAGCTGCCTACGCAATCGGGGTTCTTGGCGGTATCTAAGCATTTCACCGCTACACCGCCAGTTCCGCCCGCCTCGACCGAACTCAAGCCCCCCAGTATCAACGGCAGTTCCGGGGTTGAGCCCCGGGATTTCACCGCTGACTTCACGGGCCGCCTACGCACCCTTTATCCCCAGCGTCTGCG
+
CCCCCGGGGGGGGGGGGGGGGGGGGGGGGGGGGGGGGGGGGGGGGGGGGGGGGGGGGCGGGGGGGGGGGEGGGGGGGG=GGGGGGGGGGGGGFFGGGGGGFDF;FGGGGGGGGDGFGCGFGGDGGGGFGFGDDEGGE5@=?E65C>GFGFG>FFC*/>)8@>5:?68:6=AB;)7A>DGFGEGDFGGFDDGEE=FDFFG<(((-2?<2)62(41CEBDD??76>6EFGC45<2))4C11((31((.(
@M00200:205:000000000-AKKM3:1:1101:23070:4364 2:N:0:1
TACTGGGGTATCTAATCCTGTTTGCTCCCCACGCTGTCGCGCCTCAGTGTCAGCAAGAGCCCAGCAGGCCGCCTTCGCCACCGATGTTCTTCCCGATCTCTACGCATTCCACCGCTACACCGGGAATTCCACCTGCCTCTACTCTGCTCGAGCCTGACAGTTTAGGAGGCAGCCTCGCGGTTGAGCCACGAGATTTCACCCCCTACTTACCAGGCCACCTACGCGCCCTTTAAGCCCAATGTCTGAG
+
CCCCCGGGGGGGGGGGGGGGGGGGGGGGGGGGGGGGGGGGGGGGGGGGGGGGGGGGGGGGGGGGGGGGGGGGGGGGGGGGGGGGGGGGGGGGFGGGEGGGGGGGGGGGGFGGGGGBGGCGG6EEGGGGGGGGGGGGGFGFFGGFGFGFGFGCEDGFAE?6@F7FFFGGEGFFFFFFEEGBFGGDA@FAADGFFGGGFEG386;;@@FC344>36FG?GF1=EF@;EDGCC:).6<:A0:?FFFBFA<
@M00200:205:000000000-AKKM3:1:1101:8090:4366 2:N:0:1
TACTAGGGTATCTAATCCTGTTTGATCCCCACACTTCCGTGCCTCAGCGTCAGTTACAGTTTTGTCAGCTGCCTTCGCAATCGGTGTTCTATGACATATCTATGCATTTCACCGCTACATGTCATATTCCGCCAACATCATCTGTACTCAAGATCTGCAGTATCAATGGCAGTTTCCGAGTTAAGCCCGGAGATTTCACCACTGACTTGCAAGTCCGCCTACGCACCCTTTAAGCCCAATGTCTGAGCGAT
+
CCCCCGGGGGGGGGGGGGGGGGGGGGGGGGGGGEGG,FGGGGGGGGGGGGGGGGGGGGGGGGGFGGGGGCEFAFGGGGGGGGGGGGGGGGGFGGGFGGGGGGGGGGGFGFGAEEGFGGGGGGGGGGGGGGGGDDDDFBFDBFGFGFGECDFGGGGFBDDDFFD@FBGGF@6@FEFFF>GBF6CDFF@DE6E@>FGGEFGFE5@<*0:;=@F7@8;587>==C5@A857C>=;A=4<C=((./8@;*0(-/(
@M00200:205:000000000-AKKM3:1:1101:16998:4370 2:N:0:1
TACTAGGGTATCTAATCCTGTTCGCTCCCCACGCTTTCGCGTCTCAGCGTCAGTACCGTCCCAGAGAGCTGCTTTCGCCATAGGTGTTCTTCCTGATATCTGCGCATTTCACCGCTACACCAGGAATTCCACTCTCCTCTTCCGGACTCTAGCCGACTGGTTTCCGGCGACATCTCGAGGTTGAGCCTCGAGTTTTCACACCAGACCTAGCCGGCCGCCTACACGCTCTTTAAACCCAGTGTCTGAG
+
CCCCCGGGGGGGGGGGGGGGGGGGGGGGGGGGGGGGGGGGGGGGGGGGGGGGGGGGGGGGGGGGF8DGGGGGGGGGGGGGGGGGGGGGGGGGGGGGFGGGGGGGGGGEFGGGGGGFGGGGGGGGGGGGGGFGGGGGGFGFFGGFDAGFGFGGFGG>EGGFGGFFFFGDDGEFFFAFFFG*>FFCAFGFFGGEFEGFFFGFF@FF=@0>53@D>6BC39>16((84C5D77AB:>2,;2,,4>:44A2
@M00200:205:000000000-AKKM3:1:1101:13234:4425 2:N:0:1
TACTAGGGTATCTAATCCTGTTTGCTCCCCACGCTGTCGCGCCTCAGCGTCAGCCACAGCCCAGCGGGCCGCCTTCGCCACCGGTGTTCTTCCGGATCTCTACGCATTCCACCGCTACACCCGGAATTCCACCCGCCTCTACTGTGCTCCAGCGCGAGAGTCTCGAAGGCCGATCCGGGGTGGAGCCCCGGCCTTTCACCCCCGACTCCTCGCGCCGCCTACGCGCCCTTTAAACCCACTGCCGCGG
+
9BCCCGGGGGGGGGGGGGGGGFGGGGGGGGGGGGGGGGGFGGGDGGGGGGGGGGGGGGGGGGGGGGGGGGGGGGGGGGGGGGGEFFFGGGGGGGGG@FGGG,FFGGG@FFAFG6EDGGGGGGGGGBFDFDFGGCGG>?GEFG,:CFGFG6@9CDGFFGCD:;48>FGGFGFFE2B:5><DE*9*ACCFB)*)8*<>BAGFF6949>2??7??;9EC1D:,(((.4CE</93)6A<1*4(332.(((-
@M00200:205:000000000-AKKM3:1:1101:7029:4427 2:N:0:1
TACTAGGGTATCTAATCCTGTTTGATCCCCACGCTTTCGTGCCTCAGAGTCAATCTTCGTGTAACGAGCTGCCTTCGCAATTGGTGTTCTATGTCATATCTAAGCATTTCACCGCTACATGACATATTCCGCTCATCTCCACGGGATTCAAGACAGATAGTATCAACGGCAGTTTCCGAGTTAAGCTCGAAGATTTCACCACTGACTTACATGCCCTCCTACGCACCCTTTAAACCCAATGTCTGAG
+
CCCCCGGGGGGGGGGGGGGGGGGGGGGGGGGGGGGGGGGGGGGGGGGGGGGGGFGGGGGGGGGGGGDGGGGGGGGGGGGGGGGGGGGGGGGGFGGGFGFFFGGGGFFFGCFFFGDEGGGGGGGGGGGGGFGGGGGGGFCDF?CFGFGDFFE+,0=FFFGFDGCFEFGGECD>DEFFFF6>FEFFFFGFFGGFFGGGF<E6C=CEEEEF@B*;EFC659926*:@<CDD52)8?C37:9B((10/8**
@M00200:205:000000000-AKKM3:1:1101:17337:4442 2:N:0:1
TACGGGGGTATCTAATCCTGTTTGATCCCCACACTTTCGTGCCTCAGCGTCAGTTTGAGTCTAGTAAGCTGTCTACACTATCGGTGTTCTTGACGATATCTAAGCATTTCACCGCTACACCGTCAATTCCGCCTACCTCGACTCTACTCAAGCCCATCAGTATCAATGCCACCCTCCCGGTTAAGCCGGGATATTTCAGCACTGACTTAATAGGCCGCCTACGCACCCTTTACACCCAATGTCAGAGACAC
+
CCCCCGGGGGGGGGGGGGGGGGGGGGGGGGGGGGGGGGGGGGGGGGGGGGGGGGGGGGGGGGGGGGGGGGGGGGGFGGGFGGGGGGGGGGGGGGEGGDEGGGGFGD9FDGGGGGGFGGGGGGGGDGGGGGCEGGGGGFGD>EC>FFGCGFGGGGGBFGGBFFEGFFGF?FFFFAFF>BGFGDDF8C7B>;C>FGFGFFFFFB@7BEEFFCF4@3CFFGF0132B1=>D<75)9?A1B@(3452.).)4(4(
@M00200:205:000000000-AKKM3:1:1101:10572:4444 2:N:0:1
TACAAGGGTATCTAATCCCGTTTGCTCCCCTAGCTTTCGCGCCTCAGCGTCAATGCCGGTCCAGGATGCCGCCTTCGCCACCGGTGTTCCTCCAGATATCTACGCATTTCACCGCTACACCTGGAATTCCGCATCCCTCTCCCGGATTCAAGCCCGCCAGTATCGGACGCAGTTCCCGAGTTGAGCTCGGGGATTTCACGTTCGACTTAGCGGGCCGCCTACGCGCCCTCTAAACCCAGTGTCTGAT
+
CCCCCGGGGGGGGGGGGFGGGGGGGGGGGGGGGGGGGGGGDGGGGGGGGGGGGGGGGGGDGGGGGFGCGGGGGGGGGGGGGGGDGGGGGGGGGGFGGGGGGGGGGGGGGGGGGGGFGGFFGGGGGFGGGGGGDGGGFFGFFGGFEDD5DFGDFGGEFGGEGFFFA*9;BG>@/8FFFFD>F5D+;FEFBGGBFGGGFFF(,6@D;<@?<4ABBBG=>DBFFFFFFGBGD*,)62:?G??47:><>9)
@M00200:205:000000000-AKKM3:1:1101:12663:4445 2:N:0:1
TACGCGGGTATCTAATCCCGGTCGCTCCCCTAGCTTTCGCACCTGAGCGTTAAGAGCGGGCCAGCAGATCGCTTTCGCCACTGGTGTTCCTTCCGGTATCTACGCATTTTACCGCTACACCGGAAATTCCATCTGCCTCTCCCGCCTTCAAGCTTTAGAGTTTCCAAGGGCCTCCCTCGGTTGAGCCGAGGGCTTTCACCTTGGACTTCCAAAGCCGCCTGCGTGCGCTTTAAACCCAATGTCTGAG
+
CCCCCGGGGGGGGGGGGGGGGGGGGGGGGGGGGGGGGGGGGEGGGGGGGGGGGGGGGGGGGGGGGGGGGGGGGGGGGGGGGGGGGGFGGGGGGGGGGGGGGGGGGGGGGGGGGGGFGGGGGGGGGGGGGGGGGGGGGFFCFFGFGFCAGFGGGGGF6DFBEG=GFFGGFGFFFFFFF/?BF556AFGE:GGFEGGGFEGEFE94=@EF?26<ABGC;GFFFFF:6=5C)126)674C??:BBBFDB:
@M00200:205:000000000-AKKM3:1:1101:14719:4457 2:N:0:1
TACGGGGGTATCTAATCCCGTTTGCTCCCCTGGCTTTCGCTCCTCAGCGTCAGTGTTGGTCCAGGATGCCGCCTTCGCCACCGGTGTTCCTCCAGATATCTACGCATTTCACCGCTACACCTGGAATTCCGCATCCCTCTCCCAAACTCAAGCCATCCAGTATCAGACGCAGTTCCCCGGTTAAGCCGAGGGATTTCACGTCTGACTTAGTTGGCCGCCTACGAGCCCTTTAAACCCAGTGTCTGAGAGAC
+
CCCCCGGGGGGGGGGGGFFGFGGGGGGGGGGGGGGGGGGGGGGGGGGGGGGGGFGGGGGGGGGGGGGGGGGGGGGGGGEFFGGGEGGGGGGGGGGGGGGDGGGGGGGGGGGFGGGFGGG<FGGCFFGGGGGGGGGGGFCDFGGFGFGFGFFFGGGFFGGFGC<FFFC8DGF=BCFFF5C*5=>8@EGFFGGFFGGGFFGDF?@FFE<?CE?EF@GGBGD;(.:B6EEG97)4)).8;:B4<<259966)((
@M00200:205:000000000-AKKM3:1:1101:15986:4476 2:N:0:1
TACTCGGGTATCTAATCCTGTTTGCTCCCCACGCTTTCGCACCTCAGCGTCAGTATCGGGCCAGTGAGCCGCCTTCGCCACTGGTGTTCTTGCGAATATCTACGAATTTCACCTCTACACTCGCAGTTCCACTCACCTCTCCCGAACTCGAGACTCCCAGTATCGAAGGCAGTTCTGGAGTTGAGCTCCAGGATTTCACCACCGACTTAAGAGTCCGCCTACGTGCGCTTTAAACCCAATGTCTGAGAG
+
CCCCCGGGGGGGGGGGGGGGGGGGGGGGGGGGGGGGGGGGEFGGGGGGGGGGGGGGGGGGGGGGFGGGGGGGGGGGGGGGGGGGGGFGGGGGGGGGGGGGGGGGG?:FGGGGGGF6FFFFGGFGFEEGGGGGGGGGGFGEFGGFGFGBGFGDFGGFFGGFDGFGFFGGFGF5:A<FFFGFDCGGFF7>FCCFFF7C+8FBEF>FFBFDE4**7CFF@DB1((/2(8>C7C?E3C@;ED1(;7?ECAFF0
@M00200:205:000000000-AKKM3:1:1101:18068:4488 2:N:0:1
TACTGGGGTATCTAATCCTGTTTGCTCCCCACGCTTTCGCACCTCAGCGTCAGTACCGGGCCAGTGAGCCGCCTTCGCCACTGGTGTTCTTGCGAATATCTACGAATTTCACCTCTACACTCGCAGTTCCACTCACCTCTCCCGGACTCGAGACTCCCAGTATCAAAGGCAGTTCCGGAGTTGAGCTCCGGGATTTCACCCCTGACTTAAGAGTCCGCCTACGTGCGCTTTAAACCCAGTGTCTGAG
+
CCCCCGGGGGGGGGGGGGGGGGGGGGGGGGGGGGGGGGGGEFGGGGGGGGGGGGGGGGGGGGGGGGGGGGGGGDGGGGGGGGGGGGGGGGGGGGGGGGGGGGGGGGGGGGGGGGGFGGGGGGGGEGGGFGGGGGGGGFGFFFFFGFDFGFGDGGGFFGCFGGFGFFGGFGADFEFFF>D>FGGGFGCFFCGADEGG>CC@BFF=BEF?EFFFFFGG0<5(3=;;1;><)7?E)783A1(,5<>254)
@M00200:205:000000000-AKKM3:1:1101:20532:4496 2:N:0:1
TACTAGGGTATCTAATCCTGTTTGCTCCCCACGCTTTCGTGCCTCAGTGTCAATAATCGTGAAGTAAGCTGCCTTCGCAATTGGTGTTCTATGTCATATCTAAGCATTTCACCGCTACATGACATATTCCGCTTACCTACGCGATATTCAAGACTGATAGTATCCACGGCAGTTCCCAAGTTAAGCTTGGGGATTTCACCACGGACTTACCAGTCCACCTACGCACCCTTTAAACCCAGTGTCCGAG
+
CCCCCGGGGGGGGGGGGGGGGGGGGGGGGGGGGGGDGGGFGGGGGGGGGGGGGGGGGGGEGGGGFGGGGDGGGGGGGGGGGGGGGGGGGGGGGFGGGGGGGGGGGGGGFGGGGGGFGGGFFGGGGGGGGGGGGGGGGFGEEGEEGFGFGBFCFGFFFDFFGFE@9EGG5@BF9DB+3@?FGGGGFGFFFC=@DGGFCEEEFFF=@BFECC@=:9DG*AA<=BFEFGBGFFE:C4>=GD(.77**/.(
@M00200:205:000000000-AKKM3:1:1101:8348:4521 2:N:0:1
TACCAGGGTATCTAATCCTGTTCGCTCCCCTAGCTTTCGCGCCTCAGCGTCAGGCAAGGCCCAGAGATCCGCCTTCGCCACCGGTGTTCCTCCTGATATCTGCGCATTTCACCGCTACACCAGGAATTCCGATCTCCCCTACCTGCCTCCAGCTCGGAAGTATCGGACGCAGTTCGGGGGTTGAGCCCCCGGATTTCACGACCGACTTTCCGAGCCGCCTACGCGCTCTTTAACACCAGTGTCTGAGTGA
+
CCCCCFGGFGGGFCFFFFGGGGGGGGGGGGFDGGGAFGGGGFGGGGGGGGGGGGGGFGGGFGGGGGGGGGGGGGGGGGGECFGGFGGGGGGGGGFGGGGGGGGGGGGGGCDEGEGEGGGGGDEECFEGGGGGGGGGGFED?FGFCFG5DFGGGGGA5@CEFGFGFBD>*@>>?EFFEEGFGGGGFGGFFDEB3E5CFCF(36991(,8ABF04;CE>DFF<::5287C3>49-.)5*,(.,):)65>)3-
@M00200:205:000000000-AKKM3:1:1101:11872:4531 2:N:0:1
TACACGGGTATCTAATCCTGTTTGCTCCCCACGCTTTCGAGCCTCAGCGTCAGTAATGGACCAGTATGTCGCCTTCGCCACTGGTGTTCTTCCGAATATCTACGAATTTCACCTCTACACTCGGAGTTCCACATACCTCTTCCATACTCAAGATAGCCAGTATCAAAGGCAATTCCAAGGTTGAGCCCTGGGCTTTCACCTCTGACTAAACTATCCGCCTACGCTCCCTTTAAACCCACTGTCTGAGAGA
+
CCCCCGGGGGGGGGGGGGGGGGGGGGGGGGGGGGGGGGGGGGGGGGGGGGGGGGGGGGGGGGGGGGGGGGGGGGGGGGGGGGGGGGGGGGGGGGGGGGDGGGGGGDFGGGGGGGGFGGAFGGGGFGEGGGGGGGGGGCGEFGGFGFC9FFFFGGGFDGGFGGFGFFGDFFFFFFFFFFGFG8=D5E=FFDGFFFGCAEFFFF@EFF5A@58;CEG<=DD>=):?=GBGGGB45CEBG=25=75?****05
@M00200:205:000000000-AKKM3:1:1101:24493:4532 2:N:0:1
TACGGGGGTATCTAATCCTGTTCGCTCCCCACGCTTTCGTGCCTCAGCGTCAGTTTCGGCCCAGCGAGCTGCCTACGCAATCGGGGTTCTTGGCGGTATCTAAGCATTTCACCGCTACACCGCCAGTTCCGCCCGCCTCGACCGAACTCAAGCCCGCCAGTATCAACGGCAGTTCCGGGGTTGAGCCCCGGGATTTCACCGCTGACTTACCGGGCCGCCTACGCCCCCCTTCAACCCAATATCTGAGCGAC
+
CCCC,FGGGGGGGGDGGGGGGGGGGGGGGGGGGGGGGGGGGGGGGGGGGGG@FF9EFGGCFEGGGE7CFGGGGGGGGGDGGGGGGGEGGGFFGGGEEGGGFGFGGGGGDGGGGGGEGGGGFGE@7CFGGG>EDGCEGAED5CEBE?C(==GF,8?4?C35C7);CFGG:=:@56C6)85@?5DGFG7>D<=>EEGFF>F7(42097AFD253;0CE9DB6:7(5(:7D)9(()))483(3)).).).((((
@M00200:205:000000000-AKKM3:1:1101:9150:4555 2:N:0:1
TACGGGGGTATCTAATCCCGTTCGCTCCCCTGGCTTTCGTGTCTCAGCGTCAGCACACTCCCAGCTACCTGTTTTCACCATTGGCGTTCCAAATGATATCTACGCATTTCACCGCTCCACCATTTGTTCCGGTAGCCCCTAAGTGGCTCAAGATAAGCAGTATACCGAGCAGTTCCACGGTTGCGCCGTGGGATTTCACAAGGTGCTTACAAATCCGCCTACACACGCTTTCAGCCCAATGTCTGAGATAC
+
CCCCCFGGGGGGGGFGGGFCGGGGGGGGGGGFGGGGGGG<FFGGGGGGGGGGCGFGGFGGFGGCEFFGFFFC,?FGGGGC9FE8FBFCGDFGFGGGG<EGGGGGGGGBFF9FGDEBG>C8DCF,@,,@E=@8D8=DDFE=5@FDCFD5DFDGGGC+4979=99+CFG>@EEC70?EF5C5FG9*3*CD99=A4<6CF?79.:B7(77895@38EGF11=;@@EFECBD*91)/7?@CB0((59:)-)-).)
@M00200:205:000000000-AKKM3:1:1101:21048:4560 2:N:0:1
TACGGGGGTATCTAATCCTGTTTGATCCCCACACTTTCGTGCCTCAGTGTCAGTTAAAGCTTAGTAAGCTGCCTTCGCAATAGGTGTTCTTGACGATATCTAAGCATTTCACCGCTACACCGTCAATTCCGCCTACCTCAACTTTACTCAAGTCCATCAGTATCAATGCCACCCTCCCGGTTAAGCCGGGATATTTCAGCACTGACTTAATAGACCACCTACGAACACTTTACGCCCAATGTCTGAG
+
CCCCCGGGGGGGGGGGGGGGGGGGGGGGGGGGGGGGFGGGGGGGGGGFGGGGGGFFFGGGGGGGGGGGGGGGGGGGGGGGGFGGGFGGGGGGGGGGGGGGGGGGGGAEEFGGGGGFGGGGGGDEFDGGGGGGGGGGGFGFFGG?FFFFGFGFFFGFFAFBGGEGCFGGBDDEF=5F9@D>ECCFFGGFDGE>CFABFCFCCFEEEFEEF=CAEFGG):ADEE20(4?D:D<C<<;4EDF(./7?C34
@M00200:205:000000000-AKKM3:1:1101:23667:4588 2:N:0:1
TACTGGGGTATCTAATCCCGTTTGCTCCCCTGGCTTTCGTGTCTCAGCGTCGGCACACCCCCAGCGACCTGTTTTCACCATTGGCGTTCCAAACGATATCTACGCATTTCACCGCTCCACCGTTTGTTCCAGTCGCCCCTAGGTGGCCCAAGACCCGCAGTATACAGAGCAGTTCCACGGTTGAGCCGTGGGATTTCACAAGGTACTTACGGACCCGCCTACACACGCTTTAAACCCACTGTCTGAGAGA
+
CCCCCGGGFGGGGGFGGGGGGGGGGGGGGGGGGGGGGGGGGGGGGGGGGGGGGGGGGGEGGGGGGGGGGGGFFFGFFGGGGGGFGGGGGGCGFDGGGGGGGGGFGGGGGGGGGGGDGGGGGGGEFCFGGGCCFGDEG>EFFGGFGF68+3ADFGGF9BDF:DEGC+=EFGFDFCFAF8DDDEGFFGGD5DEFFGGGF4@C@2(8><;));@FD(=C6:518@EFFGFG*90)44)4E?((..4<4>4<0(
@M00200:205:000000000-AKKM3:1:1101:24375:4611 2:N:0:1
TACGGGGGTATCTAATCCTGTTTGCTCCCCACGCTTTCGCGCCTCAGCGTCAATACCGGTCCAGGATGCCGCCTTCGCCACCGATGTTCCTCCAGATATCTACGCATTTCACCGCTACACCTGGAATTCCACATCCCTCTCCCGGATTCGAGCCTTCCAGTCTCGGACGCAGTTCCCGGGTTGAGCCCGGGGATTTCACGCTCGACTTAGAAGGCCGCCTACGCGCCCTTTAAGCCCAATGTCTGAGAGAC
+
CCCCCGGGGGGGGGGGGGGGGGGGGGGGGGGGGGGGGGGGGGGGGGGGGGGCBFGGGGGGGGGGGGDFGGGGGGGGGGGGG=FCFGGGGGGGGGDCGG;FG,?CFGGEFEGGGGGFGGGGF8BFGGGDFGGGF,=FG5DDFGCDEF+:FEF+@DD8;FGAEF@C85@;9??=DCFFF?GFFECCFDGFEGGF8CFFFFGD((--3><BA2<46(:81C@:((()(28C)92<2)45C((446<)6))).1(
@M00200:205:000000000-AKKM3:1:1101:20246:4631 2:N:0:1
TCAAGGGTATCTAATCCCGTTTGCTCCCCACGCTTTCGCGCCTCAGCGTCAGGAAATGCCCAGAGACCCGCCTTCGCCACCGGTGTTCCTCCCGATCTCTACACATTTCACCGCTACACCGGGAATTCCAGTCTCCTCTGCATCCCTCAAGAACGGCAGTATCAGCCGACGTTTCTCGGTTGAGCCGCGAGATTTCACGACTGACTTGCCATCCCGCCTACGCGCCCTTTAAGCCCAATGTCTGAG
+
CCCCCGGGGGGGEGGGGGGGGGGGGGGGGGGGGGGGGGGGGGGGGGGGGGGGGGGGGGGGGGGGGGGGGGGGGGGGGGGGGGGGEGGGGGGGGGGEGFEGGGGGGGGGGGGGGG8AGGGFGGGGGGGGGGGGGGGGGFFDFFFFDFGFGFFGGFGAFGGFGCCGFFGGFDFFFFFEFFGDGGGGFGG)8?C:AGG+@EGFF@;EF4?AFEEEF;DCBG3:?:079GF5*9-:)..3/48:-<AAA>
@M00200:205:000000000-AKKM3:1:1101:10964:4634 2:N:0:1
TACCGGGGTATCTAATCCTGTTCGCTCCCCACGCTTTCGCGCCTCAGCGTCAGTACCGTCCCAGCGAGCTGCCTTCGCCATTGGTGTTCCTCCTGATATCTGCGCATTTCACCGCTACACCAGGAATTCCACTCGCCCCTTCCGGACTCTAGCCAGACAGTTTCAAGCGGCATTCACAGGTTGAGCCTGTGACTTTCACACCGGACTTATCTGGCCGCCTACGCGCGCTTTAAACCCAATGTCTGAGAGA
+
CCCCCGGGGGGGGFGGGGGGGGGGGGGGGGGGGGGGGGGGGGGGGGGGGGGGGGGGGGGGDGGGGGGGGGGFGGGGGGGGGGGGGGGGGGGGGGGGGGGGGGFGGGGDGFFGGGGFGGGFGFFGGGGGGGGGDGGG@DC9DDFFGFGFGFFFECFFFFFFGGFGCFGGBE5AEFFFFFGFGCFGFGGFFGGFFCGGFEGFFFFFFB9EFE;)/;CE6DDD@=D)(*07/9:<A<)4C?FFFA<A<>6),,
@M00200:205:000000000-AKKM3:1:1101:23897:4650 2:N:0:1
TACAAGGGTATCTAATCCTGTTTGCTCCCCACGCTTTCGCGCCTCAGCGTCAGTAGTCGTCCAGGCAGGCGCCTTCGCCTCCGGTGTTCCTTCACATCTCTACGGATTTTACCCCTACACGTGAAATTCCCCTGCCCCCTCCGACACTCTAGACTAGTAGTTTCAGGCGCAATTTCGAGGTTGAGCCTCGAGATTTCACACCTGACTTACTGATCCGCCTGCGCGCGCTTTAAACCCAATGTCTGAG
+
CCCCCGGGGGGGGGGGGGGGGGGGGGGGGGGGGGGGGGGGGGGGGGGGGGGGGGGGGGGGGGGGGGGGGGGGGGGGGGGGGGGGGGGGGGGGGGGGGGGGGGGGGEGGDFAFGGGFGGGGGGFGGGGGGGGGGGGGGFGFFGDDGFGFGFFFGGFFFGFF:D>+*=DF>CABFFFFFFCBFFDDFGGFFGGFAFGFFEGEEFFFFEFFFFFFCFGGFGFF@@(:;EBG596<B4<?E?(42646<9<
@M00200:205:000000000-AKKM3:1:1101:8940:4660 2:N:0:1
TACCGGGGTATCTAATCCCGTTTACTACCCTAGCTGTCGCGTCTGAGTGTCAGAAACAGACCAGAAGATCGCCTTCGCCACTGGTGTTCCTCCCGATATCTACGCATTTCACCACTACACCGGGAATTCCATCTTCCTCTTCTGCTCTCTAGCCCGGTAGTATTAGACGACCTCTCCCAGTTGAGCCGGGAGATTTCACGCCTAACTTACCAAGCCACCTGCACGCCCTTTAACCCCAATGTCTGAG
+
CCCCCGGGGGGGGGGGGG@FFGGGGGGGGGG<FGGGGGGGG@FGGCCEFCGGGGGGGGGFGGGGGG8E9EFGGGGGGGGGGGGGGGGGGGGGGD7CGGDEGGGGGGGGGGFGGGG6FF8,D>7C78E8FCFCFFDFGFGFFGDFCDGFGFC9EFG>53@5@=>+D7D=?:?>5@FF*;?FFEGC5D7??75?/:CGACF>)8B@=BEFBFFE=2BCBGF8;@36=E)122;)?).28;;@3765?AA
@M00200:205:000000000-AKKM3:1:1101:8080:4675 2:N:0:1
TACGGGGGTATCTAATCCTGTTTGCTCCCCACGCTTTCGCACCTCAGCGTCAGTATTGGCCCAGGTCGCCGCCTTCGCCACTGGTATTCCTCCCGATATCTACGAATTTCACCTCTACACCGGGAATTCTGCGACCCTCTTCCATACTCGAGCCAAGCAGTTTCGGATGCACGTCCTCGGTTGAGCCGAGGGATTTCACATCCGAATTGCAAGGCCGCCTACGTGCGCTTTACACCAAATGTCTGAG
+
CCCCCGGGGGGGGGGGGGGGGGGGGGGGGGGGGGGGGGGGGGGGFGGGGGGGGGGGGFFFFGGGGGGGGGGGGGGGGGGGGGGGGGGGDGFGGGGGGEECFGGGGGGGGGGGGFGFGGGGGGGGGGGGGGGGGGGCCFCCFCEFCFGCFBGDGGGFFGGFEG<D=>>EBCFFFFFBEADFGG<FFFFE3CE>EGGG75EEC;(6;03,,4<<A(;237>(-.()(*.7CD:B)647*(439)6465>
@M00200:205:000000000-AKKM3:1:1101:16792:4684 2:N:0:1
TACTAGGGTATCTAATCCTGTTTGCTCCCCTAGCTTTCGTGCCTCAGTGTCAGGTGTTGTCCAGGGACTCGCCTTCGCCACTGGTGTTCCACTTGATATCTACGCATTTCACTGCTACACCAAGTATTCCAGTCCCCCCTCCAACCCTCGAGCAAGGTAGTTTCCAATGCCATTTCCGAGTTGAGCTCGGAGCTTTCACATCCGACTTACCTCACCACCTACGCACCCTTTAAACCCAGTGTCTGAGAGA
+
CCCCCGGGGGGGGGGGGGGGGGGGGGGGGGGGGGGGGGGGGGGGGGGGGGGGGGGGGGGGGGGGGGGGGGGGGGGGGGGGGGGGGGGGGGFGGGGGFGGGGGGGGGDFGGGGGGGFGGGFGGGGGGGGGGFGGGGGGFGAFGGFGFC<F?CDGGGFFFFFFFEFFFGGFFFFFEFBF>D5FCGDBD89?CC>>?GDFF:EAEF))):)8A=;*6DF;CDBFE>B2CFGC<;/>C=>C=,/79C)643/3(
@M00200:205:000000000-AKKM3:1:1101:25958:4742 2:N:0:1
TACGAGGGTATCTAATCCCGTTTGCTCCCCACGCTTTCGCGCCTCAGCGTCAGGAGATGCCCAGAGACCCGCCTTCGCCACCGGTGTTCCTCCCGATCTCTACACATTTCACCGCTACACCGGGAATTCCAGTCTCCTCTGCATCCCTCAAGAACGGCAGTATCGGCCGACTCTCCTCGGTTGAGCCGAGGGATTTCACGACCGACTCGCCATCCCGCCTACGCGCCCTTTAAACCCACTGTCTGAGCG
+
<CCCCGGGGGGGGGGGGGGGGGGGGDGFGGFGGGGGGGGGGGGGGFGGGEEGGGGGGGGGCGGGGFGGGGGDFGGFGGGGGGGGGGGGGGGGGGGGFGGDFGGFFCFF=@FFFGGFGEGGGGGG@=,2FEEGDEDEDFGFDGGFGFFBCF?GGGGEDEGF6C@E9>CCBE>AFEAFFFG>FCGFFG??4>>>;F6CC3A<<1226;6:?(7?BFGGFGD(2.(71?>D)*,).)..;1((.:ABA<4(9
@M00200:205:000000000-AKKM3:1:1101:13776:4745 2:N:0:1
TACGGGGGTATCTAATCCCGTTCGCTCCCCTAGCTTTCGCGCATCAGCGTCAGTGTCAGCCCAGCAACCCGCCTTCGCCGCAGGTGTTCCTCTCGATATCTACGCATTTCACCGCTACACCGAGAATTCCAGTTGCCCCTTCTGCACTCTAGCCCCGCAGTATCGGCTGACCTTTCCGGGTTAAGCCCGGAGATTTCAAAGTCGACTTGCGGTGGCCGCCTACGCGCCCTTTAAAACAAGTGTCTGCGGA
+
@CCCCGGGGGGGGGGGGGGGGGGGGGGGGGGGGGGGGGFCGDGGGGFFGGDCGCFGGFGGGGGGGFGGGFGDCGGGGGGGGE7FEFFGGGFGGGGGGGGGGGGGGGDFFAFGDGGFGGGGGGE@CCFFGGGGGGCECFFFFGFA:?FEGBE8DDGDAB4@E>79:@G>6@F3B58BFFGFGDG7@EG8ADEFFGG>7)+)9<381>B6>BF0898C(9)-(-.79:>DG>?)).6)<(,8)-65).)(,(
@M00200:205:000000000-AKKM3:1:1101:24764:4759 2:N:0:1
TACAGGGGTATCTAATCCGGTTCGCTACCCTGGCTTTCGGGTCTCAGCGTCAGGATCGGCCCAGCCGGCCGCCTTCGCCACTGGTGTTCCTCCCGATATCTGCCCATTTCACCGGTACACCGGGCATTCCACCGGCCTCTCCCGTCCTCAAGTTCAGCAGTATCGGCTGCAGTCCCACGGTTAGGCCGTGGGATTTCCCCTCCGACTTAATGTACCGCCGACACCCACTTTAAACCCAGTGTCTGAGACAC
+
CCCCCGGGGGGGGGGGGG+FFGEGCFGGGGF<FGGGGGGDEE+EFGGGGGGCE,C,EFE7FGGGG<:CF+@FGGGGGGGG,,BF9EFGG9,F,48FFGGGGF9?FGGGGGGGGG8?DF;<88+8:+DDFGFGG6>G60@)*,@5@*78BACC3+?<;A>CF7;CAF***4*.;(26?;<)@8DF4@C)2)*).3;CA/+(/((,2990))-4).<9(9;((-,51C)>5:3449>(;305).-.46<))4(
@M00200:205:000000000-AKKM3:1:1101:14979:4759 2:N:0:1
TACTAGGGTATCTAATCCGGATCGCTCCCCACGCTTTCGCTCCTGAGTGTCAGGACCAGTCCAGGATGCCGCCTTCGCCGCTGGTGTTCCTCCGGATCTCTACGCATTCCACCACTACACCCGGAATTCCGCATCCCCCTACTGGCCTCCAGTCCGCCCGTATCGCACGACCCTCCCCAGTTGAGCCGGGGCCTTTCACGCACGACGCGACGGCCCACCTGCGAGCACTTTAAACCCAATGCCTGAGCG
+
CCCCCGGGGGGGGGGGGGGGGFGGGGGGGGGGGGGGGGGGGGGGGGGGGGGGGGGGGGGGGGGGGGGGGGGGGGGGGGGGGECFGGGGGCFGGGDE@FGGGGGGGGGGGGFGGFGB8FGCFGGGGEFGGGGGGGGFGF60<DCDDFDDFFGDBF?>AGCEEGB08:C:<8AFFBFFFBD>F?FFAG?AEC5DEEF7A<?2/,39D;9>19>F0(28:CB(4,,5,:><*0<BA<2(*8,(5(.640.,(
@M00200:205:000000000-AKKM3:1:1101:11716:4762 2:N:0:1
TACTAGGGTATCTAATCCTGTTTGCTCCCCACGCTGTCGCGCCTCAGTGTCAGCAACGGCCCAGCAGAACGCCTACGCCACTGGTATTCTTCCCGATCTCTACGCATTCCACCGCTACACCGGGAATTCCATCTGCCCCTACCGTGCTCTAGCTCGCCAGTCTGACCGGCAGCCCCGGAGTTGAGCCCCGGGATTTCACCAGCCACTTAACGGGCCACCTACGCTCCCTTTATGCCCAGTGTCTGACGGA
+
CCCCCGGGGGGGGGGGGGGGGGGGGGGGGEGGGGGGGGGGGGGGGGGGGGGGGGGGGGGGGGGGGGGFGG@FGG7FFGGGGCEGGGGGGGGGFGEGCC?FGGFGGGGGGEFGGGGBCGFGFECEGGGDG8DEGGFG@FDFFEGDGFDDGFGGGF=<ACGFGGEG7@CEBE>5B9>EEFD5C@8@8CG>?DG>BGGFF?FFF<D@?@@AEE4(,6E*(94(48?5(/7<*2.:<422;>B(..:):9--(,
@M00200:205:000000000-AKKM3:1:1101:24413:4769 2:N:0:1
TACTAGGGTATCTAATCCTGTTCGCTCCCCACGCTTTCGCTCCTCAGCGTCAGTACCGGCCCAGAGACCCGCCTTCGCCACCGGTGTTCCTCCTGATATCTGCGCATTCCACCGCTACACCAGGAATTCCAGTCTCCCCTGCCGGACTCTAGCCTGCCCGTATCCACTGCAGACCCGGGGTTAAGCCCCGGGCTTTCACAGCAGACGCAACAAACCGCCTACGAGCCCTTTAAACCCAATGTCTGAGAGA
+
CCCCCGGGGGGGGGGGGGGGGGGGGGGGGGGGGGGGGGGGGGGGGGGGGGGGGGGGGGGGGGGGGGGGGGGGGGGGGGGGGGGGGGFGGGGGGGGGGGGGGGGGGGGGCGGGGGGADGGGGGGGGGGGGGGGGGGGFFEDFGGFGEG=GFGDEFGFFGGECGFGFFGGFGFFFFFFFBDBGDFGCFGFFGGFFGGGF?CEEF8;;;BFFFFD0?FGFDEF0:<51?DG59?)6<28>?6??))))-6-48
@M00200:205:000000000-AKKM3:1:1101:12255:4770 2:N:0:1
TACTCGGGTATCTAATCCTGTTTGCTCCCCACGCTTTCGCGCCTCAGCGTCAGAACTGGCCCAGGCAGCCGCCTTCGCCACTGGTGTTCCTCCCGATATCTACGCATTTCACCGCTACACCGGGAATTCCACTGCCCTCTTCCAGCCTCGAGCTTCGCAGTATCCAAGGCAATTCCTCGGTTGAGCCGAGGGCTTTCACCCAAGACTTACAAAGCCGCCTACGCGCCCTTTAAACCCAGTGTCTGAG
+
CCCCCGGGGGGGGGGGGGGGGGGGGGGGGGGGGGGGGGGGGGGGGGGGGGGGGGGGGGGGGGGGGGGGGGGGGGGGGGGGGGGEFGGGGGGGGGGGGGGGGGGGGGGGGGGGGGGFGGGGGGGGCEGGGGGGGGGGGFGFFGGFCD?DFEGGGGCFFEGFGFFGEFG9?FFBFEFA9F>>FGGGFGGBDDGFFGGDFFGFF?;@=@@EFAEFFFGG2CD<D86>(:BD<FDAFFF?GB(82.56<))
@M00200:205:000000000-AKKM3:1:1101:10503:4811 2:N:0:1
TACGGGGGTATCTAATCCTGTTTGCTCCCCACGCTGTCGCGCCTCAGCGTCAGCTTCTGGACCTTCCGGTCCCTCTGCCCAGCAGACCGCCTTCGCCACCGGTCTTCCTCCGGATCTCTACGCATTCCACCGCTACACCCGGAATTCCGTCTGCCTCTACAGTCCTCGAGTTTGACAGTCGGCACGGCAGACCCGGAGCTGAGCTCCGGGCTTTCACCACACCCCTATCTACCCACCTCCGCGCCCTTTC
+
CCCCCCEE@FGGAFGGGG9CFFFGGGGFGGGGGGGGCFGGGGGGGFGGGGGG7FFAFGGGGGGGGGGDFFDEGFGEFGGGGFFGGGGGGGGGGGFEGGGGG>@EFFFFEFG:>6@@DEFFGGG7=+EEDEGGGDDEG?,8::EBFFGFD?FFFFD*;249EFCF=6::9EA@C*=B66:ACGGCECGDB)*5=/77=(*,42149>(,,49(.(2+6D4:<4?D(/)9F*452871?2((-11113,())
@M00200:205:000000000-AKKM3:1:1101:10268:4815 2:N:0:1
TACAGGGGTATCTAATCCTGTTCGCTCCCCACACTTTCGCTCCTCAGCGTCAGGTAATGCCCAGAGAACCGCCTTCGCCACCGGTGTTCCTCCTGATATCTGCGCATTTCACCGCTACACCAGGAATTCCATTCTCCCCTGCTTACCTCTAGTCTGCCCGTATCGAAAGCAAGCACCCAGTTAAGCCGGATGCTTTCACCCCCGACGCGCCCAACCGCCTCCAAGCCCTTTACACCCCATTGCTGAC
+
CCCC8AFGGGGGGGGGGGGGGGGGGGGGGGG7,CGGGGGGGGGGGGGGGGGGG,CF<,EFGGGGGC,EF@EGGGGGGGGD:FEFGGGGGGFGDFFGG9EGG;FFGGDGGGGGGGGFDG8FGDF8FGGGGC84DDFGGDGDD?,5,;=9F0ABDF+1=?8?GD)81?+6*D90*)0;F5+6@AD7BF99***:*<EGF?F;B=A=BF2(((.(6/;E0DE?(4(0);)1*2,:)-.3>((,-)))).(
@M00200:205:000000000-AKKM3:1:1101:10893:4836 2:N:0:1
TACACGGGTATCTAATCCTGTTTGCTCCCCACGCTTTCGTGCATGAGCGTCAGTGTTGGCCCAGAAGGCTGCCTTCGCCATTGGTGTTCCTCCACATCTCTACGCATTTCACCGCTACACGTGGAATTCCACCTTCCTCTGCCACACTCCAGCCACGTAGTTTCGAGCGCAGTTCCCAAGTTAAGCCCGGGGCTTTCACACCCGACTTGCGCGGCCGCCTGCGCACACTTTAAACCCAGTGTCTGAGAGA
+
CCCCCGGGGGGGGGGGGGGGGGGGGGGGGGGGGGGGGGGGGGGGDGG9FEGGGGGFCFFFGGGGGG8E@<FFGGFGGGGG7FGGGFFGGGGGGGCFGGGGGGGGGGGGCFFFGGEFDGGFG?GGGF9=FCFGGFGFGFFEFGFFGFDDGFF6DFFF?+=9C+2==5DEFE>A>*;FFFDFFEF@8E,<5D5945EFF?FFE2==59@=*1-:(1BE()8;(61>9E3C7:3)45)1*((,.:4)-<<4),
@M00200:205:000000000-AKKM3:1:1101:21212:4839 2:N:0:1
TACTCGGGTATCTAATCCTGTTTGATCCCCACACTTTCGTGCCTCAGCGTCAGTTTGAGTCTAGTAAGCTGTCTACACTATCGGTGTTCTTGACGATATCTAAGCATTTCACCGCTACACCGTCAATTCCGCCTACCTCGACTCTACTCAAGCCCATCAGTATCAATGCCACCCTCCCGGTTAAGCCGGGATATTTCAGCACTGACTTACTAGGCCGCCTACGCACCCTTTAACCCCAATGTCTGAGCGAT
+
CCCCCGGGGGGGGGFGGGGGGGGGGGGGGGGGGGFGGDGGGGGGGGGGGGGGGGGGG@FGGGCEGGGGGGGGGGCAEGGGGGGGGGGGGGGGGGGGGGGGGGFF8EFGGFFECGGFGGGGGGGGGEGFGFCEGGGGGFGDFGGFGFGFGFGFFCDFFGF6EG7@CFGGFGFFFFFFEFD*@@=+DEF59+9@F7BCC5C57@@EEFFFF*>E=<CC=GE5(0/858DGC*6:E3)=E@;1(975C))(,.,
@M00200:205:000000000-AKKM3:1:1101:25559:4843 2:N:0:1
TACTGGGGTATCTAATCCGGTTCGCTCCCCTAGCTTTCGCGCCTCAGCGTCAGGAGTGGCCCAGCCATCCGCCTTCGCCACCGGCATTCCTAGCGATATCTAAGCATTTCACCGCTACACCGTCAATTCCACCTACCTCATCTGTACTCTAGCCCCGCAGTATCAATGCCACCCTCCCAGTTAAGCTGGGATATTTCAGCACTGACTTACAGGGCCGCCTACGCACCCTTTAAGCCCAATGTCTGAGAGA
+
CCCCCGGGGGGGGGGGGGGGFGGGGGGCGGFGGGGCGGEGGGGGGFFFGGGGGGGGGGGGCGGGGGGGGGGGGGGGGGGEGGGGGE@FGGGGGGGGFEEGDEFEBFC;AFFGFEGFGGFFGE8ECG9DFGFCGGGGGFGDBEFFGFGCFFE7DF6@EGG5:C*CECGFF6ACFA5>EFGFGGG@FCGFFDGFAFFG9EGFEFEFFFECCEFFBFGE35>@@3:5<EFD/;=)1)./*.1((.-)6<2<82
@M00200:205:000000000-AKKM3:1:1101:13882:4851 2:N:0:1
TACTAGGGTATCTAATCCTGTTTGCTCCCCACGCTTTCGCACCTCAGCGTCAGTGTCTGCCCAGATCGCCGCCTTCGCCACTGGTGTTCCTCCCGATATCTACGAATTTCACCTCTACACCGGGAATTCCGCGATCCTCTTCAGCACTCAAGCTCCGCAGTTTCGTATGCACGTCCTCGGTTGAGCCGAGGGATTTCACATCCGACTTGCGAAGCCGCCTACGTGCGCTTTAAACCCAGTGTCTGAG
+
CCCCCGGGGGGGGGGGGGGGGGGGGGGGGGGGGGGGGGGGEFGGGGGGGGGGGGGGGGGGGGGGGGGGGGGGGGGGGGGGGGGGGGGGGGGGGGGGGGGGGGGGGFFGGGGGGGGFGGGGGGGGGGGGGGGGGGGGGFGFFGGFGFGFGFGDGFGFFEG>ACEGDFDFFGFFFDFEEFGEGDGGFGGFFGGFFGGGFEGFFEB=DFFD<9;F>FGFBGFF?BF7:FFGGD1A247:CB?F7644ABF
@M00200:205:000000000-AKKM3:1:1101:18816:4870 2:N:0:1
TACAGGGGTATCTAATCCCGTTCGCTACCCTGGCTTTCGTGTGTGAGCGTCAGATTTGGACCAGTGCGCTGCCTTCGCCTTTGGTGTTCCCCACGATATCAACGGATTTCACCCCTACACCGTGAGTTCCACGCACCTCTTCCAACCTCAAGTCGTACCGTTTCTCCCGCGAGCCGTAGGTTGAGCCCACGGATTTTACGGAAGACTAATACGACCGCCTTGACACCCTTTAAACCCAGTGTCTGAGAGA
+
CCCCCGGGGGGGGGGGGGGGGGGGGGGGGGGGGGGGGGGGGGGGGGGGGGGGGGGGGGGFGGGGGGGGGGGGGGGGGGGGGGGGGGGGGGGGGGGGGGGGGGGGGGGG8FGGGGGFGGGGGGGGGGGGGGGGGGGGGFGFFGGFFFC5FFGGFFGFFGGBF>DF9FDFFGFFFA*9<AD>FFGDFGG>ADEFFGEFFFGFFFD;DDEFFFFFF4EE;C>?D:BFAFFD*232<ABFEFFFD442<46))(
@M00200:205:000000000-AKKM3:1:1101:18275:4872 2:N:0:1
TACAGGGGTATCTAATCCTGTTTGCTCCCCACGCTTTCGCGTCTCAGCGTCAGTAACGTCCCAGCGAGCTGCCTTCGCCATTGGTGTTCCTCCCGATATCTGCGCATTTCACCGCTACACCGGGAATTCCACTCGCCTCTTCCGAACTCTAGTCCGGCAGTATCGACCGGCATCCCAGGGTTGAGCCCTGGACTTTCACAGCCGACTTACCGGACCGCCTACACGCGCTTTACACCCAGCGTCTGAGGGA
+
<CCCCGGGFGGGGGGAFGFFGAFGGFDGGDGGEGGGGGEFG7@CCFFGCGGGGE9FGGGG7FGA<FCFGE@8AFFGGEEG><E@:DCFGGGGDEDGDECEFGFEEEGEFFGGGD65C:FFGGGC@EFGGGGG=FGGGDDBFFFDCEGDFFC832??ACC58CACAFDD4CBAFF6)?AF>FFG;6C?))2=A49CC67C3;1,1:BFFF3=D>(::9D@:0?7?:=:199?<><<<E:0(((,(4))(,4
@M00200:205:000000000-AKKM3:1:1101:21264:4898 2:N:0:1
TACAGGGGTATCTAATCCCGTTCGCTCCCCTAGCTTTCGCGCCTCAGCGTCAAGAGTGGGCCAGGTAGCCGCTTTCGCCACTGGTGTTCCTCCCGATATCTACGCATTTCACCGCTCCACCAGGAATTCCGCTCTCCCCTCCTGTACTCTAGCCCGACAGTATCCTGTGCAATTCCCCGGTTAAGCCGGGGGCTTTCACACAGGACTTATCAGACCGCCTACGCGCTCTTTACACCCAGTGTCTGAG
+
CCCCCGGGGGGGGGGGGGGGGGGGGGGGGGGGGGGGGGGGGGGGGGGGGGGGGGGGGGGGGGGGGGGGGGGGGEFGGGGGGGGGGGGGGGGGCFFGGGEGGGGGGGGGGGGGGGGFGGGGGGGEGGGGGGFGGGGFFFGFFGGFGFGFGFGDFGGDEGGFGGEFEFFG?EFFFFFFFFGDF?DCFGGFFGDDFGGGFFGFE?F;D?;;C3CC?EGGFGFFB?FBBD3C9::6)5<:8(8BFD<<<2<
@M00200:205:000000000-AKKM3:1:1101:26128:4902 2:N:0:1
TACTAGGGTATCTAATCCCGTTCGCTCCCCTGGCTTTCGTGCCTCAGCGTCAGTTACGCCCCAGTGTGCCGCTTTCGCCACCGGCGTTCCTTCCGATATCAACACATTTCACCGCTCCACCGGAAGTTCCGCACACCCCTAGCGCACTCAAGCCCTCTAGTTTCGGGCGCACTTCCCCGCTTAGGCCGGGGACTTTCACACCCGACTTGAAGGGCCGCCTACGCACCCTTTAAGCCCAATGTCAGAGAGA
+
CCCCCGGGGGEECFGDFFGGGGGGGGGGGGGGGGFFGGGGGGGGGG@DECGGGGGGGGGGGGGGFGGGCFGGG:DFGGGGGGCBFGEGFCDFGGG7?CEFGGCCFGGGGFGGGGC*@7?EDGECGEGGGGGGGGDGGDE=DGF5CBGAGFGCEFGCCBFC,5*;89;C>EE(:>FAF)9)4=<CAGFED7:=DF9CF<9)5?B(,90(43)-0(;;(176?:()-:7C*95)6)4.;(,3>)6))..((-
@M00200:205:000000000-AKKM3:1:1101:7643:4945 2:N:0:1
TACAGGGGTATCTAATCCCGTTTGCTCCCCTGGCTTTCGTGTCTCAGCGTCAGCACATCCCCAGTCGCCTGTCTTCACCTTTGGCGTTCCAAACGATATCTACGCATTTCACCGCTCCACCGTTTGTTCCAGCGACCCCTGGATGGCTCAAGACGCCCAGTATGCCCAGCAGTTCCATGGTTGAGCCATGGGATTTCACAAGGCACTTAGGCATCCGCCTACACACGCTTTAAACCCAGTGTCTGAGTGAT
+
CCCCCGGGCGGGGGGGGGGGGGGGGGGGGGGGGGGGGGGGGGGGGGGGGGGGGGGGGGGGGGGGFGGGGGGGGGGGFGGGGGCGGGGGGGGFFGGGGGGGGCCFDGGGGGGGFEGEGGGFFGGGGGFGGGGGGGGGGD>DFD?FGFF5AFGGGFGFFE69D7;@D?FCFCACBEFFFFFFCAGGFCFAFFFFFCEGF5=C69BD=>B6E=*7>EGF=5?FDB:;>C47*/6;3>E180=@.))9)1.)7))
@M00200:205:000000000-AKKM3:1:1101:7858:4957 2:N:0:1
TACGGGGGTATCTAATCCTGTTTGCTCCCCACGCTGTCGCGCCTCAGCGTCAGCAACGGCCCAGCAGAACGCCTTCGCCACTGGTATTCTTCCCGATCTCTACGCATTCCACCGCTACACCGGGAATTCCATCTGCCCCTACCGTGCTCTAGCTCGCCAGTCTGACCGGCAGCCCCGGAGTTGAGCCCCGGGATTTCACCAGCCACTTAACGGGCCGCCTACGCGCCCTTTAAACCCAATGTCTGAG
+
CCCCCGGGGGGGGGGGGGGGGGGGGGGGGGGGGGGGGGGGGGGGGGGGGGGGGGGGGGGGGGGGGGGGGGGGGGGGGGGGGGGFGFFGGGGGFGGGCEGGGGGGGGEGGBFEFGGFCFGGGGGGFGGGGGGGGGGGFFGFFGGFGFGDGCFGGGGBFEDEGGFGFFGGEGFFFFAFFFGFGGFGFGGFAGG>EECGFBFA<<FFBFFF2AFFBFDGBDF?::?03CDGG4>B)633C?28?DAA<AA
@M00200:205:000000000-AKKM3:1:1101:12329:4974 2:N:0:1
TACAAGGGTATCTAATCCTGTTTGCTCCCCACGCTGTCGCGCATCAGTGTCAGTAACTGCCCAGCAGGCCGCCTTCGCCACCGGTCTTCCTCCGGATCTCTACGCATTCCACCGCTACACCCGGAATTCCGCCTGCCCCTACAGCACTCGAGTCTGACAGTCGGCACGGCCGACCCGGGGTTGAGCCCCGGGCTTTCACCACACCCTTATCAGACCACCTACGCGCCCTTTACACCCAATGTCTGAGAGA
+
CCCCCFGGGGGGGGGFGGGGGGGFGGGGGGGGGGGGGGGGGGGGGGFGFFGGGFGGGGGGGGGGGGFBEGGGGGGGGGGGGGGGGGGGGGGGGEEGEGFFGFGDFEGGGGGGGGGFGGGGGEGGGGG8FFFG6=DF,6@DFGGD8FGDFFFG@D?BAFGADC59AB>C>5?494?E>;<BF:<4=E7FEGEFE5=*8<E<BFFF?B?::4AAABGC:FE7::<B;GBG)2,:)622C?(42555<>):31
@M00200:205:000000000-AKKM3:1:1101:14607:4975 2:N:0:1
TACAAGGGTATCTAATCCCCTTCGCTCCCCTAGCTTTCGTACCTCAGCGTCAGAAGAGACCCAGTAAGCCGCTTTCGCCACCGGTGTTCCTGATGATATCAACGCATTTCACCGCTCCACCATCAGTTCCGCTTACCTCTGTCTCCCTCAAGCACTGCAGTAACGGGCGCAATTCCTCGGTTGAGCCGAGGGCTTTCACACCCGACTATCAGCGCCGCCTACGTACCCTTTACACCCAATGTCTGAGAGA
+
CCCCCGGGGGGGGGGGGGFFFGGGGGGGGGGGGGGGFGGG<DFFEGGGGEFGGGGGGGGGFGGGGGGGFGFGGE7FGDGGGGGGFGGEGGGGG9FF9FGGGC@EGGGDGGGGGGGBD:FGGGG8FFCDGGGGGECFG7=8DCD9FDDDGBDFDFFFFGGBEG*385DD?C>59>FCCCD5@57;@EGFEDGFFFFGFEG?:(5@>@1@).9?E9E59DE(3:@)4:5C*2)-)-42::B04.).-6:921
@M00200:205:000000000-AKKM3:1:1101:25316:4988 2:N:0:1
TACTAGGGTATCTAATCCCGTTTGCTCCCCTGGCTTTCGTGTCTCAGCGTCGGCACAATCCCAGTCGTCTGCTTTCGCCTTCGGCGTTCCAAACGATATCTACGCATTTCACCGCTCCACCGTTTGTTCCGACGACCCCTGATTGGCCCAAGGACGCCAGTATGCCCAGCAGTTCCCCGGTTGAGCCGGGGGATTTCACAAGGCACTTAACGTCCCGCCTACACACGCTTTAAACCCATTGTCTGAG
+
CCCCCGGGGFGGGGGGGGGGGFGGGGGGGGGGGGGGGGGGFGGGGGGGGGGGGGGGGGGGGGGGFGGGGGGGGGGGGGGGGGGGGGGGGGG9EDCFFGGGGGGGGGGDGGFGGGG>G78FGECGGEC?FFGGGEGGGFGFFGFFGBF88?G?CGGFFGGDGGFDC>CFAGFCFEAFFFDAC:)CFCCEDDGDD=C=F59)72;?FF0?AAFF?<CC9DFBB?:F2:@D932)662(;1(-.:)-))5
@M00200:205:000000000-AKKM3:1:1101:21785:5005 2:N:0:1
TACCAGGGTATCTAATCCCGTTTGCTCCCCTAGCTTTCGCGCCTCAGCGTCAGTATTGGGCCAGATGAGCGCCTTCGCCACCGGTGTTCCTCCTGATATCTACGCATTTCACCGCTACACCAGGAATTCCCTCATCCTCTCCCATACTCAAGCCAGGCAGTTTGGGATGCAGGTCCTCGGGTGAGCCGAGGGATTTCACATTCCACTTACCTGACCGCCTACACGCCCTTTAAACCCACTGTCTGCGAGA
+
CCCCCGGGFGGGGGGGGGGGGGGGGGGGGGGGGGGGGGGGGGGGEGGGGGGGGGGGGGGGGGGGGGGGGGGGGGGGGGGGGGGGGGGGGGFDGFGGGGDFGGGGCGDG8EGGGEGFGEGGFEFEGGFGGGGGGGGGFFFFFGGFGFGBFFE?D?FF5FGF,=7?>AF?:8D*;=FAAFGAED?FFGGFAGCBBC6>AECCCEEAA*9865(**06>28?<?3681C:DD5@3.)/346((.1/11)--(4
@M00200:205:000000000-AKKM3:1:1101:25583:5012 2:N:0:1
TACGAGGGTATCTAATCCTGTTTGATCCCCGCACTTTCGAGCCTCAGTGTCAGTTACAGTTTTGTGAGCTGCCTTCGCAATCGGTGTTCTATGACATCTCTATGTATTTCACCACTACATGTCATATTCCGCCCACAGCAACTGTACTCAAGCCCTACAGTATCAATGGCAATTTCTCAGTTAAGCTGAGAGATTTCACCACTGACTTATAAGGCCACCTACGCTCCCTTTATACCCAATGTCTGAG
+
CCCCCGGGGGGGGGGGGGGGGGGGGGGGGGGGDGGGGGGGGGGFGFGGGGGGGGGGGGGEGGGGGGGGGGGGGFGGGGEFGGGGGGGGGGGGGGGGGGGGGGGGGGFGGGFFGGGFGFGGGGGFGGFGGGDGCCDGGFGFFGGFGFGCFFCGDGGFFGGFGGBGEFGGFGFBFFFFFFG7CEGGFGGFFGGFFGGGFD8>>5DFE5C**;E<E<E6CDF<C@@B=CBFFGBAC?<ACEFFBEE6*:6
@M00200:205:000000000-AKKM3:1:1101:15547:5032 2:N:0:1
TACTGGGGTATCTAATCCTGTTTGATCCCCGCACTTTCGAGCCTCAGCGTCAGTTACAGCTTCGTTAGCTGCCTTCGCAATCGGTGTTCTATGACATATCTAAGTATTTCACCACTACATGTCATATTCCGCCAACGGCAACTGTACTCAAGATCTGCAGTATCAATGGCAGTTCCTTCGTTAAGCGAAGAGATTTCACCACTGACTTACAAATCCGCCTACGCTCCCTTTAAACCCACTGCCTGAG
+
CCCCCGGGGGGGGGGGGGGGGGGGGGGGGGGGGGGGGGGGGGGGGGGGGGGGGGGFGGFGGGGGGGFEGGGGGGGGGGGGGGFGGGGGGCFFFGGGGGGGGGGGGGGGGGGGGEFFCFGFFGGGGGGGGGGGGGGGEAE)<DFDF?FFGFGGGFGFD;FFGGFGF+CAFGFFFFFF7CFFFFGC?ECB5??F6CFGFFG@EBB55@E*1AE=8AEFAFFFFF29AGFC*;@47855:5(0)*07)68
@M00200:205:000000000-AKKM3:1:1101:20037:5039 2:N:0:1
ACAAGGGTATCTAATCCTGTTTGATCCCCACGCTTTCGTGCCTCAGAGTCAATCTTCGTGTAACGAGCTGCCTTCGCAATTGGTGTTCTATGTCATATCTAAGCATTTCACCGCTACATGACATATTCCGCTCATCTCCACGGGATTCAAGACAGAGAGTATCAACGGCAGTTCTAGAGTTAAGCTCTAGGATTTCACCACTGACTTCCCTGCCCTCCTACGCACCCTTTAAACCCAATGTCTGAG
+
BCCCCGGGGEGGGGFFGGGGGGGGGGGGGGGGGGGGFFGGGGGGGGGGGGGGGGFGGGGGGGGGGGGGGGGGGGGGGGGGFGGGGGDFGGGGFFFGG<EGDFFGGFDFFGGGEE6:DEFGGGFGGGGFFFGEGGGGGFGFFGGFGBGFFFAFEFGFFGGFGFFGFFGE>=ADFEFFFBGFGGGD56DFFGGFFFGCFEGEFFF@56;A6@@E@@E8CD68C=2:7=5*;;86AB39C==E***9*9
@M00200:205:000000000-AKKM3:1:1101:25418:5053 2:N:0:1
TACGAGGGTATCTAATCCTGTTTGCTCCCCACGCTGTCGCGCCTCAGTGTCAGGACTGGTCCAGCTGGCCGCCTTCGCCACGAGTGTTCTCCCCCATCTCTACGCATTTCACCGCTACACAGGGAATTCCACCAGCCCCTTCCAGCCTCAAGTTGAGCAGTCTCAACCGCCGGGACACAGTTGAGCTGTGTACTTTCACAGCGGACATGCCCAACCACCTACGCGCCCCTTAAACCCAATGTCTGAGATGT
+
CCCCCGGEGGCFGGGFCFGGGGFGGFC8D@FCC@7@8ECFCFG7FFFCGGFE<CEGGGGFGFGGFFFFGGGGGEG=D:C:FFEEFGF,CFFFGEE:FGFG8DGGGG7?FG,9C=E?DF=ADEGD@88DGFGGGGGFF5C);=DF8?85D:F83=DBDDDFG+;?*3A3?+*89)59?4??D;+=4DC6=7CFFGDCFFGFE2269;6)73),61E=;FF1EE2)(/)9)/())-4?>(-4?2)).64)))-
@M00200:205:000000000-AKKM3:1:1101:16620:5059 2:N:0:1
TACCCGGGTATCTAATCCTGTTTGCTACCCACGCTTTCGCGCCTCAGCGTCAGTTCAGCACCAGAGGGCCGCCTTCGCCACTGGCCTTCCTCCCGATATCTACGCATTTCACCGCTACACCGGGAATTCCGCCCTCCCCTCACTGACTCAAGTGAAACAGTATCTAAGGCAGTTCTCTGGTTAAGCCAAAGGATTCCACCTCGGACTTGTCTCACCGCCTACTCGCCCTTTATGCCCAATGTCTGAG
+
CCCCCGGGGGGGGGGGGGGGGGGGGGGGGGGGGGGGGGGGGGGGGGGGGGGGGGGFGGGGGGGGGGGGGGGGGCGGGGDGGGGGGGGGGGGGFGGGGGGGGGGGGGGGGGGGGGGB=FFGGGGCEGFGGGGGGGGGGFGBEGGFGFGEGF6CGF7CFGGFCGEGECGGFGFFFEFFFFG>C9CCFGGF9CFFFFE9B@EDDFF@BFFFBC<?<6CFDGF;@F<F1C2><C@4?AB<C?FFB4><AD9
@M00200:205:000000000-AKKM3:1:1101:6215:5069 2:N:0:1
TACAGGGGTATCTAATCCTGTTCGCTCCCCACGCTTTCGTGCCTCAGCGTCAGTTACAGCCTAGTAAGCTGCCTACGCAATCGGTGTTCTTGATGGTATCTATGCATTTCACCGCTACACTATCAATTCCGCCTACCTCGTCTGTACTCAAGCCTTACAGTATCAATGGCAGTTCCATCGTTGAGCGATGGGCTTTCACCACTGACTTATAAGGCCGCCTACGCACCCTTTACACCCAATGTCTGAG
+
CCC8@FGGGGGGGGGGGGGGGG,FGGGGGGGGGGGGGGG@FGGGGGFGGGGGGGGGEGGDGAGGGGGDGCEGGG;FGG>F7?FGGGGGGAGE,F9EFDFGGGDGGGGGGGGGGGGECEGG,@94EFGGGGCCCEGGGFG):CC?EFGFGFGGGF6DDFFFGCDGFFGC5DFAFEBD7F?EGG6DFGG*@995?FGG?EGE5>EFFFFFE5A*;8DD27@AD@2/-:?GG6E:C73@E<((4)1)7)7
@M00200:205:000000000-AKKM3:1:1101:18351:5069 2:N:0:1
TACTGGGGTATCTAATCCCGTTCGCTCCCCTAGCTTTCGCGCCTCAGCGTCAGAAGAGATCCAGTCATTCGCTTTCGCCTCAGGCGTTCCTTCTGATATCAACGCATTTCACCGCTCCACCAGAAGTTCCAATGACCCCTACCTCCCTCGAGACCAGCAGTATCCAAGGCACTTCTCCGGTTAAGCCGGAGGATTTCACCCCGGACTTGCTGATCCGCCTACGCGCCCTTTATACCCAGTGTCTGAG
+
CCCCCGGGGGGGGGGGGFGGGGGGGGGGGGGGGGGGGGGGGGEGGGGGGGGGGGGGGGGGGCGGGGGGGGGGGGGGGGGGGGGGGGGGGGGGGGGGEGGGGFFG@EGGGGFGFGGFGGFGGDGGGGFGGGEGGGGGFFG=FGGFGFGFGEGDFGGFFGGFGGFGEF8=D@FCAEFFBFGFGGGGFGGFEDGFFGGG>EGFFB>@FBFEB==EFFEF=GFF?@D>1=:C7<?9<AB>GF05?><-64<
@M00200:205:000000000-AKKM3:1:1101:16425:5081 2:N:0:1
TACGAGGGTATCTAATCCTGTTCGCTCCCCACGCTTTCGCTCCTCAGCGTCAGTATCGGCCCAGAGACCCGCCTTCGCCACCGGTGTTCCTCCTGATATCTGCGCATTTCACCGCTACACCAGGAATTCCAGTCTCCCCTGCCGAACTCCAGTGATGCCCGTATCGACCGCAAGCCCACAGTTGAGCTGCAGGTTTTCACGGCCGACGCGACACACCGCCTACGAGCCCTTCACGCCCAATGTCTGAG
+
CCCCCGGGGGGGGGGGGGGGGGGGGGGGGGFEGGGGGGGGGGGGGGGGGGGGGGGGGGGGGGGGGGGGGGGGGGGGGGGGGGGGGGGGGGGGGGGGGGGGGGGGGGFGGGGGGGGFGGGGGGGGFGGGGGGGGGGGFFGBD?FEGFGFGFGGGGFFFGGFGGFCDEGGFGFAFFFFAFDFF>DG8@GFFGGFFEGFFCFFFFFF@;9FF@;BFFCG?GE>BBFF6?5)>CF(4?B0:46?02<ADFAB
@M00200:205:000000000-AKKM3:1:1101:15270:5086 2:N:0:1
TACCAGGGTATCTAATCCCGTTCGCTACCCTGGCTTTCGCGCCTCAGCGTCAAGGAGGATCCAGCAGATCGCTTTCGCCACCGGCGTTCCTTCCAATATCAACGCATTTCACCGCTCCACTGGAAGTTCCATCTGCCCCTACCCTCTTCGAGCCGACCAGTATCCCAGGCAATTCTCCGGTTGAGCCGGAGGATTTCACCCCAGACTTGATCAGCCGCCTACGCGCACCTTAAACCCACTGCATGAGAGA
+
CCCCCGGGGGGGGGGGGGGGGGGGGGGGGGGGFGGGGGGGGG+CGGAFGEGGGGGGFEF8@EEFGGGGFFGGFGFGGGGGFGGGGCGGGFGCCEDFGGFGFGGGGGDGGGGGGDE>CGGGGFEFGDFGGGDCGGFGG6FDFG8F=D=DGFGDEDG>EE>5EC*C<5?<5EF@FBFFFFGFCE7FACGE:7CDDF7?>5E32;@07=@6);)9C)<E27=33;05(*)1)2))).51EF(12))))).624
@M00200:205:000000000-AKKM3:1:1101:8028:5090 2:N:0:1
TACTAGGGTATCTAATCCTGTTTGCTCCCCACACTTTCGTGCCTCAGCGTCAGTTACAGCCTAGTAAGCTGCCTTCGCTATAGGTGTTCTTGACGATATCTAAGCATTTCACCGCTACACCGTCAATTCCGCCTACCTCATCTGTACTCAAGCCCATCAGTATCATTGGCCCCTTCTCAGTTAAGCTGAGATATTTCACCACTGACTTAATAGGCCGCCTACGCACCCTTTAAAACCAATGTCTGAG
+
CCCCCGGGGGGGGGGGGGGGGGGGGGGGGGGGGGGGGGGGGGGGGGGGGGGGGGGGGGGGGGGGGGGGGGGGGGGGGGGGGGGGGGGGGGGGGGGGGGGGGGGGGGGGGGGCEGGFDEGGGGGGGGGGGGGGGGGGGFGDFGGFFFGE@@DAFDFFFGGDDF7FEFG85=08@5FFFFFFGG?@+EFBD?EFFDEG?DFDDDD@<@9CCCE@75DF=7?AFC5*5CBG*7:=?F4>755;(9@CCEE
@M00200:205:000000000-AKKM3:1:1101:20914:5101 2:N:0:1
TACTGGGGTATCTAATCCCGTTCGCTCCCCTAGCTTTCGTGCCTCAGCGTCAGAAGAGACCCAGTGAGCCGCTTTCGCCACTGGTGTTCCTTAGGATATCAACGCATTTCACCGCTCCACCCTAAGTTCCGCTCACCTCTGTCTCCCTCGAGCACGGCAGTATCAAGCGCAATTCCTCGGTTGAGCCGAGGGATTTCACACCCAACTTACCGCGCCGCCTACGCACCCTTTATGCCCAATGTCTGAG
+
CCCCCGGGGGGGGGGGGGGGGGGGGGGGGGGGGGGGGGGGGGGGGGGGGGGGGGGGGGGGGGGGGGGGGGGGGGGGGGGGGGGGGGGGGGGGGGGGGGGGGGGDGGGGGGGGGGGFGGGGGGGGGGGGGGGGGGDGGFGEFGGFGFGFGFGGGGGEFGGEGGEGFFGGFGFAFFFFFFGEGGGCFFFDEGGBFGGGFFG?=?BBBF=BEEFFF6EG;DF<1@B>0?@D35?FFA<7;7?:?).-6)-
@M00200:205:000000000-AKKM3:1:1101:13101:5115 2:N:0:1
TACCAGGGTATCTAATCCTGTTTGCTCCCCTAGCTTTCGTGCCTCAGTGTCAGGAGTCGTCCAGAGACTCGCCTTCGCCACTGGTGTTCCTCTCGATATCTACGCATTTCACTGCTACACCGAGAATTCCAGTCTCCCCTCCAACCCTCTAGCCGAATAGTATCCAATGCCATTTCCGAGTTGAGCTCGGAGATTTCACATCAGACTTACCCGACCACCTACGCACCCTTTAAACCCAATGTCTGAG
+
CCCCCGGGGGGGGGGGGGGGGGGGGGGGGGGGGGGGGGGGGGGGGGGGGGGGGGGGGGGGGFGGGGGGGGGGGGGGGGGEGGGGGGGGGGGGGGGGGGGGGGGGGGGEGGGGGGGFGGGGGGGGGGGGGGGGFGCGGFGBB8?DFAGBFFCDGGGFDEFDGGD@FFGGFFFFFD7EFFDEGGDDDFFFA>GB5FFGFFGFFFBEFF9;AAC:8AEGFGFFFFDD=C;D<93>5@B;E8,66?E37>C
@M00200:205:000000000-AKKM3:1:1101:23259:5126 2:N:0:1
TACAGGGGTATCTAATCCTGTTTGATCCCCACGCTTTCGTGCCTCAGCGTCAATGACTGTGTAGTAAGCTGCCTTCGCAATTGGTGTTCTATGTCATATCTAAGCATTTCACCGCTACATGACATATTCCGCTTACCTCCACAATATTCAAGACAAATAGTATCCATGGCAGTTTCTGAGTTAAGCTCAGAGATTTCACCACGGACTTACCTGCCCGCCTACGCACCCTTTAAACCCAATGTCTGAGCGCT
+
CCCCCFGGGGGGGGGGGGGGGGGGGGGGGGGGGGGGGGGGGGGGGGGGGGGGGGGGGGGGGGGGGGGGGGGGGGGGGGGGGGGGGGGGGGGGGGGGGGGGGGFFGGGGGGGGFGGFGGGGGGGGGGGGFGCEDGGGGFGDFGGFG+=EFFGGGGGFBG+4DFE8DDDGFGFFD=DFFFGFGGGGFGFFFGGFFGG?998*8D9>58AECFFC5=FGFCDFADF*8@9DCCE*A6>:CD2(5>><:4;(((/
@M00200:205:000000000-AKKM3:1:1101:6514:5133 2:N:0:1
TACTGGGGTATCTAATCCTGTTTGCTCCCCACGCTTTCGCACCTCAGCGTCAGTATCCGTCCAGGTCGCCGCCTTCGCCACTGGTGTTCCTCCCGATATCTACGAATTTCACCTCTACACCGGGAATTCCGCGACCCTCTCCGGTACTCAAGTCCAGTAGTTTGGAAAGCACTTCCTCGGTTGAGCCGAGGGCTTTCACTCCCCACTTGCTGGACCGCCTACGTGCGCTTTAAACGCAATGTCTGAG
+
CCCCCGGGGGGGGGGGGGGGGGGGGGGGGGGGGGGGGGGGGGGGGGGGGGGGGGGGGGGGGGGGGGGGGGDGGGGGGGGGGGFFFGFGGGGGGGGCFGGGGGGGGGGGGGGFGGGFGGGGGGGGGGGGGGGGGGGGGFG<5FGFGBGEFFFFGGGFFFGFDCECAAF@AGF@FFFFFFDAFC>9AFFABDEFBGGGFCGEEFD2;;@EEC9@81C:,701(((0.;)111,:54A(:9(48))))-4
@M00200:205:000000000-AKKM3:1:1101:12450:5157 2:N:0:1
TACTGGGGTATCTAATCCTGTTCGCTCCCCACGCTTTCGCGTCTCAGCGTCAGTACCGTCCCAGAGAGCTGCCTTCGCCATTGGTGTTCTTCCTGATATCTGCGCATTTCACCGCTACACCAGGAATTCCACTCTCCTCTTCCGGACTCTAGCCGGGCGGTTTCTGTCGACGTCTGGAGGTTGAGCCTCCAGTTTTCACAACAGACCTGCTCGGCCGCCTACACGCGCTTTAAACCCAGTGTCTGAGAGAC
+
CCCCCGGGGGGGGGGGGGGGGGGGGGGGGGGGGGGGGGGGGGGGGGGGGGGGGGGGGGGGGGGGGGGGGGGGGGGGGGGGGDGGGGGGGGGGGGFGGGFGGGCFGGGGGGGGGGGFGGGGGGGGGGFGGGFGFGFGGFGFFAFFGFGFGFGGFGGFFGGFE>AGFFCFFD>AA>A>AFC?C=FFFGGFF6:FFGGFFCGEFD<@@6(;8;5>@FGGFGEFFB?<::.9//4BFFA7E??B7-:2).-.5(,
@M00200:205:000000000-AKKM3:1:1101:5848:5170 2:N:0:1
TACTAGGGTATCTAATCCTGTTTGATCCCCACGCTTTCGTGCCTCAGAGTCAATGACCGTGTAGTGAGCTGCCTTCGCAATTGGTGTTCTATGTCATATCTAAGCATTTCACCGCTACATGACATATTCCGCTCACCTCCACGGTATTCAAGACAAATAGTATCAACGGCAGTTTCCGGGTTAAGCCCGGAGATTTCACCACTGACTTACCTGCCCTCCTACGCACCCTTTAAACCCAATGTCTGAG
+
CCCCCGGGGGGGGGGGGGGGGGGGGGGGGGGGGGGGGGGGGEGGGGG9FGGEFFGGGEEFGGGGGGFGGGGGGGGGGGGGGGGGGGGEGGFGGGGGGFGGGFGGFFFGGGFFGGGFGGFFGGGFGGCFGDFGGGGGFFGFFGGFGFGFGFAFGGCFFFGFAFFGEFGGFEBFFBEF+@CBFC?FFGFFDDGBDDFDF@7=*8:@@8>***38@5>8=F>=EEF>=C6CFG=CCE=:B@FF;<5C?9<
@M00200:205:000000000-AKKM3:1:1101:13711:5173 2:N:0:1
TACACGGGTATCTAATCCTGTTTGATCCCCACGCTTTCGTGCCTCAGCGTCAATATCTGTTTAGTGAGCTGCCTTCGCAATCGGTGTTCTACATCATATCTAAGCATTTCACCGCTACATGATGTATTCCGCCCACCTCAACAGAATTCAAGATAAATAGTATCAATGGCAGTTTCCAGGTTGAGCCTGGAGATTTCACCACTGACTTAAATATCCGCCTACACACCCTTTAAACCCAATGTCTGAG
+
CCCCCGGGGGGGGGGGGGGGGGGGGGGGGGGGGGGGGGGGGGGGGGFGGGGGGGGGGGGGDFGGGGGGGGGGGGGGGGGGGGGDFGGGGGGGGFGGGGGGGGGGGGEGGGGGGGGDGG@FGFAACEGGGGGGG>DGEFGEFGGFGFDEDFGGFGGFFGGFGGEC9;=8DFFFFEDFFDDFG?D?6EGBF+@6D8D7@EGBCBEEC@E7*:>*CEFC5;5=50)**8?D7;=C?8>BEDFFB?*7?E4
@M00200:205:000000000-AKKM3:1:1101:10772:5180 2:N:0:1
TACTCGGGTATCTAATCCTGTTTGATCCCCACACTTTCGTGCCTCAGCGTCAGTTACAGCCTAGTAAGCTGCCTTCGCTATAGGTGTTCTTGACGATATCTAAGCATTTCACCGCTACACCGTCAATTCCGCCTACCTCATCTGTACTCAAGCCCATCAGTATCAATGGCACAATTCCAGTTAAGCTGAAATATTTCACCACTGACTTAATAGGCCGCCTACGCACCCTTTAAACCCAGTGTCTGAG
+
CCCCCGGGGGGGGGGGGGGGGGGGGGGGGGGGGGGGGGGGGGGGGGFFGGGGGFGGGGGGGGGGGGGGGGGGFGGFFGGGGGGGGGGGGGGGGGGGGGGFGGFAEFFGFGGGD6CBGGCEFEGGGGGGGGGGGDDGGFGFFGGFGFGFGFG?EFFFFGG?EGEGFFFFBFFFFFF+DDFB;AF9<AGBD6@ED=CDBCC*:DE>CEEC7*;CCCGF=GFF=8>548:CC75A<*1282563*>?C4:
@M00200:205:000000000-AKKM3:1:1101:19399:5184 2:N:0:1
TACTGGGGTATCTAATCCTGTTCGCTCCCCACGCTTTCGTGCATGAGCGTCAATTTTAGTCTAGTGAGCTGCCTTCGCTATCGGTGTTCTGTGACATATCTAAGCATTTCACCGCTACATGTCACATTCCGCCCACTTCGACTATATTCAAGTATAGCAGTATCAATGGCAGTTCTGCAGTTGAGCTGCAGGATTTCACCACTGACTTACTTTACCGCCTGCGCACCCTTTCAACCCAGTGTCTGAGAGA
+
CCCCCGGGGGGGGGGGGGGGGGGGGGGGGGGGGGGGGGGGGGGGGEFGGGGGGGGGGGGGGGGGGGGGGGGGGGGGGGGGGGGGGGGGGGGGGFGGGGGGGGGGGGGGGGGGGGEEGFGGGGGGGGGGGGGDGGDE88@@FGGDGFGFGFAFGEFB;EFFGFBGEFGF5FFDFBDCFFGFGFFGFGFBFFFFBG8DF;=CEF50@5AAAEFFFFG@);?>C5AABE?DDC@*949=892>7?ECE=**6>
@M00200:205:000000000-AKKM3:1:1101:26537:5207 2:N:0:1
TACGCGGGTATCTAATCCTGTTTGCTCCCCACGCTTTCGTCCCTGAGCGTCAATAGTGGCTTTGTGAGCTGCCTTCGCAATCGGTGTTCTATGACATATCTAAGCATTTCACCGCTACATGTCATATTCCGCCCACATCAAACACATTCAAGATCGACAGTATCAATGGCAGTTCCAACGTTAAGCGTTGGGCTTTCACCACTGACTTTTCAACCCGCCTACGCACCCTTTAAGCCCCATGTCTGAG
+
CCCCCGGDGGGGGGGGGGGGGGGGGGGFGGGGGGGGGGGGGFGGGGGGGGGGGGGGFGGGGGGGGGGGGGGGGGGGDGGEGGFGGGGGGGGGGGG<FGGGGFGGCFGEGGFGGGGFGGGAFFF;FDGGGGGGGGDCCFGFFGGFGFGFGF,?DGGFFGG>ECFGF7FD?8F5;EFAFFG>DE?78@9DFD>>CC?F;AG*>5))>EE?6A**:98:9CDF(0-?1C5C5<E)6>461(2;;?EEE3<
@M00200:205:000000000-AKKM3:1:1101:19973:5210 2:N:0:1
TACAAGGGTATCTAATCCTGTTTGCTCCCCACGCTTTCGTCCCTGAGCGTCAATCCAGACCTAGTGAGCTGCCTTCGCTATCGGTGTTCTATGACATATCTAAGCATTTCACCGCTACATGTCATATTCCGCCCACTTCGATCGAATTCAAGAAAAACAGTATCAATGGCAGTTTCACAGTTAAGCTGTGAGATTTCACCACTGACTTATTTTTCCGCCTGCGGACCCTTTAAACCCAGTGTCTGAG
+
CCCCCGGGGGGGGGGGGGGGGGGGGGGGGGGGGGGGGGGGGGGGGGGGGGGGGGGGGGGGGGGFGGGGGGGGGGGGGGGGGGGGGGGGGGGGGGGGGGGCDGGGFGFGGGGGGGGFGFFEACBFGGGGGGGGDEDEF?F=?EGEGDFDGFGGGGGFFGDBEF7DFFGGFGFFFEF9<DFFGGFDFG8DF?=DFGADFC:@E=CFEF57A*;CC<:58>BAC@AE)45@9C=CECB0B@=E7CEE?44
@M00200:205:000000000-AKKM3:1:1101:16928:5216 2:N:0:1
TACGAGGGTATCTAATCCCGTTCGCTCCCCTAGCTTTCGTGCCTCAGCGTTAGGAAAGACCCAGTGAGCCGCTTTCGCCACTGGTGTTCCTGATGATATCAACGCATTTCACCGCTCCACCATCAGTTCCGCTCACCTCTGTCTCCCTCGAGCACGGCGGTTTGGGACGCTATTCCCCGGTTGAGCCGGGGGATTTCACATCCCACCCTCCGCGCGGCCTAAGCACCCTTTAAGCCCAGTGTCTGAGAG
+
CCCCCGGGGGGGGGGGGGGGGGGGGGGGGGGGGGGGGGGGGGGGGGGGGGGGGGGGGGFGGGGGGGGGGGGGGGGGGGGGGGGGGGGGGGGGFFGFGGFGGGFGGGGGGGGGGGGFGGGGFGFGCFCDFEGGGGGGGFGFFGGFFFGFGBGCBDGB5CDBCDDG>DFFBEFDFCFFFACDGGGGFGFEDGGFFD64@ADAA?FBFFF:068>F>E8;DD:B>?FAGFGC*296<<?G?F:26:944<2:
@M00200:205:000000000-AKKM3:1:1101:24597:5217 2:N:0:1
TACTAGGGTATCTAATCCCGTTCGCTACCCACGCTTTCGTACCTCAGCGTCAGAAAAGGCCCAGCGGCCTGTCTTCACCTTCGGCGTTCCGATAGATATCAACGCATTTCACCACTCCACCTATCGTTCCGACCGCCCCTACCTTTCTCAAGACATGCGGTTCGCCGTGCAGTTCCCCGGTTGAGCCGAGGGATTTCACACGACGCCTGCATGCCCGCCTACGTACGCTTTAAACCCAATGTCTGAGAGA
+
BCCCCFGGGGGGGGGGGGGGGGGGGGGGGGGGGGGGGGGGGGGGGGGGGEGGGGGGGGGGGGGGGGGGGGGGGGGGGGGGGGFFGG@FGGG:CGGGGGGGGGFEGGGGGGGGGGG5D<DFGFGGGGGGGGGGGGCGEEGFFGFFGFGFGFGGFFGF5EG5ADAGBFGE48>CFFFFFFG)=8?FFGFEDDGEEGGG63AEF9(:;09<:B?>>FGFBGBF:?0@?FDG751>><<:EFF<BAA<>FBF08
@M00200:205:000000000-AKKM3:1:1101:18931:5228 2:N:0:1
TACTCGGGTATCTAATCCTGTTCGCTCCCCACGCTTTCGCGCCTCAGCGTCAGTACCGTCCCAGAGAGCTGCTTTCGCCATCGGTGTTCTTCCTGATATCTGCGCATTTCACCGCTACACCAGGAATTCCACTCTCCTCTTCCGGACTCTAGCCAGGTAGTTTCCAACGACCGCTGGAGGTTGAGCCTCCAGATTTCACGTCGGACTTACCTGGCCGCCTACGCGCCCTTTAAACCCAATGTCTGAGGG
+
CCCCCGGGGGGGGGGGGGGGGGGGGGGEGGGGGGGGGGGGGGGGGGGGGGGGGGGGGGGGGGGGGGGGGGGGGGGGGGGGGGGGGGGGGGGGGGGEFGGGGGGGGGEECGGGGGGFGGFFGGGGGGGGGGGGFFGGGBGFFGGFGEGBGFGDFFFFFCFFGFDGFFGG>GDFFFFFDFDBG,*46DFFFGFF4CGGFFC@:9>2(>>E=EE3=;C8(7>?DFD538.717?2<<2:EBF02.626).((
@M00200:205:000000000-AKKM3:1:1101:24679:5248 2:N:0:1
TACTGGGGTATCTAATCCTGTTTGCTCCCCACGCTTTCGCGTCTCAGCGTCAGTAACGTCCCAGCGAGCTGCCTTCGCCATTGGTGTTCCTCCCGATATCTGCGCATTTCACCGCTACACCGGGAATTCCACTCGCCTCTTCCGAACTCTAGTCCGGCAGTATCGACCGGCATCCCAGGGTTGAGCCCTGGACTTTCACAGCCGACTTAACGGACCGCCTACACGCGCTTTAAACCCAATGTCTGAGACAT
+
CCCCCGGGGGGGGGGGGGGGGGGGGGGGGGGGGGGGGGGGEGGGGGGGGGGGGGGGGGGGCEGGFGGGGGGGGGGG@FFGGFGDFG@FGFGGFEGGGGGGGGCCFGGDGGGGGDGEGGGDFGGGGGGFFGGGGGGGGFGEFGCDEFGDGCF7@@EBFG6*3==F=A5C*?@BFFF:AADBG:DFFD?:;;EAFF9DFEE?A@D9@FB;)7A7>;EC>C@<BFFF<E)79/4)6).3A<(17A>2)6).).)
@M00200:205:000000000-AKKM3:1:1101:14013:5260 2:N:0:1
TACTGGGGTATCTAATCCTGTTTGCTCCCCACGCTGTCGCGCCTCAGCGTCAGCCACTGCCCAGCAGGCCGCCTTCGCCACCGGTGTTCTTCCGGATCTCTACGCATTCCACCGCTACACCCGGAATTCCACCTGCCTCTACAGTGCTCAAGTCGAGCAGTTCGCACGGCCGATCCGGGGTTGAGCCCCGGACTTTCACCACACGCTTACCCGACCGCCTACGCGCCCTTTAAACCCAATGTCTGAGAGA
+
CCCCCGGGGGGGGGGGGFGGGGGGGGGGGGGGGGGGGGGGGGGGGGGGGGGGGGGGGGGGGGGGGGGGGGGGGGGGGGGGGGGGGGGGGGGGGGGGEGGFCGGGGGGGGGGGGGGFDGGGGGGEGGGGGGGGGGGGGFGFFGGFGFGEGFGGGGGFFEDFFFEGFFGGFGFFFAEFFFGFEGGGFGGFFGGEDGGFFFGF)11:93<B?BB:1;EE9D:1:833(:BD)724A9<:E1(,56<>)..)5<
@M00200:205:000000000-AKKM3:1:1101:25923:5277 2:N:0:1
TACGCGGGTATCTAATCCTGTTTGATCCCCACACTTTCGTGCCTCAGCGTCAGTTGAAGTCTAGTAAGCTGTCTACACTATCGGTGTTCTTGACGATATCTAAGCATTTCACCGCTACACCGTCAATTCCGCCTACCTCGACTCCACTCAAGCCCATCAGTATCAATCACACCCTCCCGGTTAAGCCGGGATATTTCAGAACTGACTTAATAGGCCGCCTACGCACCCTTTAAACACAGTGTCTGAG
+
CCCCCGGGGGGGGGGGGGGGGGGGGGGGGGFGGGGFGGGFFGGGGGGGGGGGGGGF<CFDCAFGGGGGGGG6FFFGAFFFFFGGFGGEGGFFECFGGGGGGDFGCFGDCGGCFEGFGFFFGDFEGGGCCFCCDCDGCFDA>GCD@FF*8:FGG+=96=DFGGEFEFDG*DDB*8:?B5?AECDGFCGFB*@4AEGFFFE*:58@EFF<44C5*)?:=DF9;@7)6=3**26C3)7);?@3C<?3CFE
@M00200:205:000000000-AKKM3:1:1101:25284:5278 2:N:0:1
TACGGGGGTATCTAATCCTGTTTGCTCCCCACGCTTTCGCAGTTGAGTGTCAGTCACTGTCCAGGTCGCCGCCTTCGCCTCTGGTGTTCCTCCCGATCTCTACGCATTTCACCGCTACACCGGGAATTCCACGACCCTCTCCAGCACTCGAGTCTTACCGTTTCTGGGGCACTTCTTGAGTTAAGCTCAAGGATTTCACCCCAGCCAAATAAGACCACCTACCTGCCCCTTAAACCCAATGTCTGAGCGCT
+
CCCCCGGGGGGGGGGGGGGGGGGGGGGGGGGGGGGGGGGGGGGGGGGGGGGFGGGGGGGGGGGGGGGGGGGGGGGGGGGGGGGGGGGGGGGGGGEGGGFGGGGGGGGGGGGGGGGFGGGGGGDE=CFFGGFGGGGEGFGFFGGFGFGFGFGDCDFFFGF>ECBFA9844C>AFBFFFFG4<9@FFG9AF?C4FGGGFFG3:7111(13=34>)7CC;9B1@E8A)<);*9(.<2<0C??7?)646644(((
@M00200:205:000000000-AKKM3:1:1101:25071:5279 2:N:0:1
TACAGGGGTATCTAATCCTGTTTGATCCCCACGCTTTCGTGCCTCAGTGTCAATATTCGTGTAGCCAGCTGCCTTCGCAATTGGTGTTCTATGTCATATCTAAGCATTTCACCGCTACATGACATATTCCGCTGACCTCCACGGTATTCAAGACTGATAGTATCAATGGCAGTTTCCGAGTTAAGCTCGGAGATTTCACCACTGACTTACCAACCCACCTACGCACCCTTTAAGCCCAGTGTCTGAG
+
CCCCCGGGGGGGGGGGGGGGGGGGGGGGGGGGGGGGGGGGGGGGGGGGGGGGGGGGGGGGGGGGGGGGGGGGGGGGGGGGGGGGGGGGGGGGGGGDCFFGGGGFGGGGGGGGGGGFGGGGGCGGGGGGGGGCDGGG?FDDFGGFGFGFGFFGGGFFFGC9EFCFFFGGBGFDFFFFFAGBF>F=FFGFF+@>AGFGFFFEFF@E@CEC8A@7CF>EADFBEBAFFDDG99BE4*9>F=B6@<?8CF4
@M00200:205:000000000-AKKM3:1:1101:13872:5280 2:N:0:1
TACCAGGGTATCTAATCCTGTTTGCTACCCACGCTTTCGCGCCTCAGCGTCAGAGACGGGCCAGGGTGTCGCTTTCGCCACCGGTGTTCCTCTAGATATCTACGCATTTCACCGCTACACCTAGAGTTCCGCACCCCCCTCCCGTCCTCTAGAACTGCAGTCCAGCGCGCAGTTCCACCGTTGAGCGGCGGGATTTCACGCGCTGCTTACAGAACCGCCTACGCGCCCTTTAAACCCAATGTCTGAGAGA
+
CCCCCGGGGGGGGGGGGGGGGGGGGGGGGGGGGGGGGGGGGGGGGGGGGGGGGGGGGGGGGGGGGGGGGGGGGGGGGGGGEGGGGGGGGGGGGGGGGGGGGGGGGGGEGGGGGGGEGGGGGGGGGGGFGGGGGGGGGFDFFGGBGDGDGFGCGGGFFGGFGGFGFFGGFGF=DEFFFFGFGCGGFGGFFGGFFDFFFAGFFFFFFFFAFFFFA?GG4CD?BFFE0?>G70,:A><7E?1:7AF2>65),8
@M00200:205:000000000-AKKM3:1:1101:6969:5288 2:N:0:1
TACACGGGTATCTAATCCCGTTTGCTCCCCTGGCTTTCGCGCCTCAGCGTCAATACCGGTCCAGGATGCCGCCTTCGCCACCGATGTTCCTCCAGATATCTACGCATTTCACCGCTACACCTGGAATTCCACATCCCTCTCCCGGATTCGAGCCTTTCAGTCTCGGACGCAGTTCCTGGGTTGAGCCCAGGGATTTCACGTTCGGCTTAGAAGGCCGCCTACGCACCCTTTACACCCAATGTCTGAA
+
CCCCCGGGGGGGGGGGGFGGGGGGGGGGGGGGFGGGGGGGGGGGGGGGGGGGGGGGGGGGGGGGGGGGGGGGGGGGGGGGGGGGGGGGGGGGGGGGGGGGGGGGGGGGGGGGGGGFGGGGGGGGGFGGGGGGGGGFGFGFFEGFGDG=??FFEDFFFGGFGGEDCFCGDGFFFFFFFFGFGD>>6DE?FGGAFFGGFEGBFBB2(.61);9CEFFF@DB@DDD>(:7D5D7):AF(?:BBF4)).))
@M00200:205:000000000-AKKM3:1:1101:11224:5291 2:N:0:1
TACACGGGTATCTAATCCTGTTTGCTCCCCACGCTGTCGCGCCTCAGTGTCAGCAACGGCCCAGCAGAACGCCTTCGCCACTGGTATTCTTCCCGATCTCTACGCATTCCACCGCTACACCGGGAATTCCATCTGCCCCTACCGTGCTCTAGCTCGCCAGTCTGACCGGCAGCCCCGGAGTTGAGCCCCGGGATTTCACCAGCCACTTAACGGGCCACCTACGCGCCCTTTACACCCAATGTATGAGACAC
+
CCCCCGGGGGGGGGGGGGGGGGGGGGGGGGGGGGGGGGGGGGGGGGGGGGGGGGGGGGGGGGGGGGGGGGGGGGGGGGGGGGGFGGGGGGGGGGGGGGGGGGGGGGGGGGGGGGGEGGGGGGGGGEDFFDAFGG?FFFGFFGEB8688DBFDGFD@ACDEDGCGCFGGF?>=>=DD>4<4=87@AC8??3=>>ECF67CA3?FF@@;374AFFFGE0<@:700)(25C<C442-.,:8403:)))-).),(
@M00200:205:000000000-AKKM3:1:1101:10959:5300 2:N:0:1
TACGGGGGTATCTAATCCCGTTTGATCCCCACACTTTCGTGCCTCAGCGTCAATATAAGCCTAGTAAGCTGTCTTCACTATCGGTGTTCTTGACGATATCTAAGCATTTCACCGCTACACCGTCAATTCCGCCTACCTCGACTTCATTCAAGTTCCCCAGTATCAATGCCACCCCTCCAGTTAAGCTGGAGTATTTCAGCACTGACTTAAAGAACCGCCTACGAACCCTTTATACCCAGTGTATGAGAGA
+
CCCCCGGGGGGGGGGGGGGGGGGGFFGFGGEFBFGGGGGGGGGGFFGDGCFGGGGGGGGGGGGGFFGGGGFGGGGGFFFGGGGGGGGGGGDFFGGD:E>FFGGGEDEFFGCFFCGEGGCAEEEGGGGFFGGGGGDF=FGADCEDGFGFGFGGEFGFFGD>FGEGBD?EDF?=FA5:@>CFB9+98DGFFGCFCFFD+*7*07>:BBF?CAC46BE@AC>@@25)7?:D4>ECCECEC<((/.)9?7)/33
@M00200:205:000000000-AKKM3:1:1101:15088:5315 2:N:0:1
TACAGGGGTATCTAATCCTGTTTGCTCCCCACGCTTTCGTGCCTCAGCGTCGGTGCCGTTCCAGATGTCCGCCTTCGCCACCGGTGTTCTGCATGATATCAACGCAATTCACCGCTACACCATGCATTCCGACATCCCATCCCGGACCCGAGTCCCGCAGTTCCGTACGCACTTCCGGGGGTGAGCCCCGGGCTTTCACGTCCGGCACATGGGCCAGCCTACGCACGCTTTCACCCCAATGTCCGAGCGA
+
CCCCCGGGGGGGGGGGGGFGGGGGGGGGGGGGGGGGGGGGGGGGGCGGGGGGGEGGGGGGGGGGDFGGGGDGG>FGGGGGEFGGGGGGGGCCG9?FGGFGGGGGC=+@EGGGG>EEDGFF??E;F=FEFGGGGGGGGFFDBGD?G5@=CDG>>6CFFGCDGF7DDFC:>EF>>EFF>D467/)/)AC5BDGF3*CDFDG:2:6>B>07144::2C56<:<244;0:;3/7(-.).4E622349)340((,
@M00200:205:000000000-AKKM3:1:1101:18156:5328 2:N:0:1
TACTAGGGTATCTAATCCTGTTTGCTCCCCACGCTGTCGCGCCTCAGTGTCAGCAACGGCCCAGCAGAACGCCTTCGCCACTGGTGTTCTTCCCGATCTCTACGCATTCCACCGCTACACCGGGAATTCCATCTGCCTCTACCGTGCTCGAGCCCGCCAGTCGTACCGGCAGCCCCGGAGTTGAGCCCCGGGATTGCACCGGCAACGTAACGAGCCACCTAAGCGCCCTTTAAACCCACTGTCTGAG
+
@CCCCGGGGGGGGGGGGGGGGGGGGGGGGGGGGGGGEGGCFGGGGGGGGGGGGGGFGGGGFGGGGGGFGFGGGEGGGGGDGGFFGGGGGGGGGGGGEGGGGGFGEGGGGFGGGGGFGCFGGGG8@EGCGGGGGGGGGBFFFFGFGFDDDDGC>>DDFGD>FG8C@CDGACD9A@DDFDG;*AFFFGGFEGG5576884<=@FFF1((-:?FF:(2:>FF02),.-:5<17?<<A7.2,(()...4))
@M00200:205:000000000-AKKM3:1:1101:15087:5355 2:N:0:1
TACTGGGGTATCTAATCCTGTTTGCTCCCCTAGCTTTCGCGCCTCAGCGTCAGGAACTGTCCAGAAAGTCGCCTTCGCCACCGATGTTCCTCCCGATATCTACGCATTCCACCGCTACACCGGGAATTCCACTTTCCTCTCCAGTCCTCAAGACTTGCAGTTTCGGAAGCAGGCTCGGGGTTGAGCCCCGAGATTTCACTCCCGACTTACAGGTCCGCCTACGCGCCCTTTAAGCCCAATGTCTGAGAGA
+
CCCCCGGGGGGGGGGGGGGGGGGGGGGGGGFGGGGGGGGGGGGGGGGGGGGGGGGGGGGGGGGGGGGGGGGGGGGGGGGGGGGGGGGGGGGGGGGGGGGGGGGGGGGGGGGGGGGFGGGFGGGGGGGGGGGGGGGGGFGFFGGFAFGFGFGGGGGFFGGF8D7DAEGG>DFBF>F5DED>FCDCFGC>EDEA:EGDF*,8ED7@FFB<EFFFFAFF35:?((6B@EED754:<A<>@?,3?<A>BAA)81
@M00200:205:000000000-AKKM3:1:1101:6421:5390 2:N:0:1
TACTGGGGTATCTAATCCTGTTCGCTCCCCACGCTTTCGCTCCTCAGCGTCAGTATCGGCCCAGAGACCCGCCTTCGCCACCGGTGTTCCTCCTGATATCTGCGCATTCCACCGCTACACCAGGAATTCCACTCGCCTCTTCCGTACTCTAGCCCCACAGTATCCACCGGCTTTCAAAGGTTGAGCCTTTGACTTTCACAGCGGACTTACGGGGCCACCTACGCCCGCTTTACACCCAATGTCTGAGAGCT
+
CCCCCGGGCFEEEFEGGGGGDFEBGGFFFE@@EEGGCEGF:FGEGFFG:FGGGEFAEFGGB@7FGFGFGGGGDFGGGEGEC8FGE>FFEGGF?FGGGGFGGFGGDGGEDGACFGEE6FEEGFGDFECFGGAECFFGC>EDFCADGFD5D<D9FGCBDGCF9F7C7;9@980)38CFE+C9DFD*;DFFF>7=BEFGC4C*.5@(6@BF4>1;B(3:;CA(64,8(*097C(6)42(2-4((.:).))).()
@M00200:205:000000000-AKKM3:1:1101:13557:5405 2:N:0:1
TACCAGGGTATCTAATCCTGTTTGCTCCCCACGCTTTCGTGCCTCAGTGTCAGTATCTGTCCAGAAAGTCGCCTTCGCCACTGATGTTCCTTCCGATATCTACGCATTTCACCGCTACACCGGAAATTCCACTTTCCTCTACAGTACTCTAGTTACACAGTATTAGGCGCAGTCCCCAGGTTAAGCCCAGGACTTTCACACCTAACTTATTTAACCACCTACGCACCCTTTATACCCAGTGTCTGAG
+
CCCCCGGGGGGGGGGGGGGGGGGGGGGGGGGGGGGGGGGGGGGGGGGGGGGGGGGGGGGGGGGGGGGGGGGGGGGGGGFGGGGGGGGGGGGGGGGGEGGGGGGGGGGGFGGFGCGDGGGFGGEGGGGGGGFGGGGGFFGFFGGFGFGBGFGGGGGFFDGFGG7DEFGG>GDBEDFFBFD?FGGCFDG5C6@?5,5?B=FE@DF9EFEA*>EEFEF7@CA4=7>FDEEGCCE4@C51:3>5>7<C448
@M00200:205:000000000-AKKM3:1:1101:13340:5410 2:N:0:1
TACTAGGGTATCTAATCCCGTTTGCTCCCCTAGCTTTCGCGCCTCAGCGTCAGAAAAGATCCAGCGAGCCGCCTTCGCCACCGGAGTTCCTGTGAATATCAACGCATTTCACCGCTCCACTCACAGTTCCGCTCGCCCCTATCTCCCTCGAGGCCGTCAGTATCTAAGGCAGTTCCACGGTTGAGCCGTGGGATTTCACCCCAGACTTGACAGCCCGCCTACGCGCCCTTTAAGCCCAGGGTCTGATAGG
+
CCCCCGGGGGGGGGGGGGGGFGGGGGGGGGGGGGGGGGGGGGGGGGGGGGGGGGGGGGGGGGGGGGGGGGGGGGGGGGGGGGGGGGFGGGGGGGGGGGGGGFGGGGDGGGGGGGGFGGGGGGGGGGGGGGGGDEDG@DGD5FGFGFG<DDGCGGGFFD5?@C@FEAFGCCFDFCFFFFG>F59FFGGFFDCEFG6;+5===9<<@DF?AFFEFFGGFGFDD8359E>DD4:)66248((-((.4?4)-4(
@M00200:205:000000000-AKKM3:1:1101:6454:5423 2:N:0:1
TACAGGGGTATCTAATCCCGTTTGCTCCCCACGCTTTCGTGCCTCAGCGTCAGGACAGGCCCAGCGGCCTGACTTCTCCGTCGGCGTTCCGATAGATATCTACGCATTTCACCGCTCCACCTATCGTTCCGACCGCCCCTACCTGCCTCAAGACATGCGGTTCACGAAGCTGTTCCATGGTTGAGCCATGGGATTTCACTCCATGCCTGCATGTCCGCCTACGCACGCTTTAAACCCCGTGTCTGAG
+
CCCCCGGGGGGGGGGGGGGGGGGGGGGGGGGGGGGGGGGGGGGGGGGGGGGGGGGGGGGGGGGGGGGGGGGGGGGGGGGGGGGGGGGGGGGE@FGGGGGGGGGGGGDCEGABFEGFGGGGGGGGFGGFGGG=CEDGEEGFFGGFGFGFF*@9EFGFFGGBEC@+6AD858ABFFFFFFGFGGG8AGGFFGGFFGGGFFCE>8@FF@@C=@34?EGG0<>D?@F)(:>G5<0<9A70;((--4?>FA>
@M00200:205:000000000-AKKM3:1:1101:10509:5427 2:N:0:1
TACGGGGGTATCTAATCCTGTTTGATCCCCACGCTTTCGTGCCTCAGTGTCAATATTCGTGTAGCCAGCTGCCTTCGCAATTGGTGTTCTATGTCATATCTAAGCATTTCACCGCTACATGACATATTCCGCTAACCTCCACGGTATTCAAGACTGATAGTATCAATGGCAGTTCCCAAGTTAAGCTCGGGGATTTCACCACTGACTTACAAACCCACCTACGCACCCTTTAAACCCAATGTCTGAG
+
CCCCCGGGGGGGGGGGGGGGGGGGGGGGGGGGGGGGGGGGGGGGGGGGGGGGGGGGGGGGGGGGGGGGGGGGGGGGGGGGGGGGGGGGGFDGGGGGGGGGGGGGGGGGGGGGGDGFGGGGGGGGGGGGGGGGGGGGGFFDFGEFG?GBGFFDGGGFFGGFGGFGFDGGBEFAFFFFFDFDFDF9=CFFFGGEEGGFFFGBEF@EBBEEEF=E:>D5A>B:>;(:>EFDD4;EEFF5=:;@F?EF?C3
@M00200:205:000000000-AKKM3:1:1101:4073:5455 2:N:0:1
TACAAGGGTATCTAATCCTGTTTGCTCCCCACGCTTTCGCGTATCAGCGTCAGTATCCAACCAGGGGGTCGCCTTCGCCACAGGTGTTCCTCCCGATATCTACGCATTTCACCGCTACACCGGGAATTCCACCCCCCTCTTTGGTACTCTAGCTTGCCAGTTTCATGCGTCGTTCCCCGGTTGAGCCGAGGGATTTCACACATGACTTAACAAACCGCCTACACGCCCTTTAACCCCAGTGCCCGAG
+
CCCCCGGGGGGGGFGGGGGGGGGGGGGGGGFGGGGGGGDGGGGGGGGGGGGGGGFGGGCEGCFGGGDEGGGGGEFGGGGGG?FGGGGGGGGGGGGGGGGGGFGGGCFGGGGGGEGFDGGGGGGGF8FGGGGGF88=EFGD?<7AFFG78E,+@FGFFFFAFF<FCAB75:5>?AFFFFGDGED46CFF))*>:CFFF?FE(;3;@FFFFFFA)8FF(7>?1<2F?GFD794>))5(;((:).)(((4
@M00200:205:000000000-AKKM3:1:1101:14665:5461 2:N:0:1
TACTCGGGTATCTAATCCTGTTTGATCCCCACGCTTTCGTGCCTCAGAGTCAATATTCGTGTAGTGAGCTGCCTTCGCAATCGGTGTTCTATGTCATATCTAAGCATTTCACCGCTACATGACATATTCCGCTCACCTCCACGGTATTCAAGACAGATAGTATCAACGGCAGTTTCCGAGTTAAGCCCGGAGATTTCACCACTGACTTACCTGCCCTCCTACGCACCCTTTATACCCAATGTCTGAGCGAT
+
@CCCCGGGGGGGGGGGGGFFGGGGGGGGGGGGGGGGGGGGGGGGGGFGGFGGEFGGGGGGGGGGFG9EGGGGGGGGGGGGGGGGGEGDFGGGGCFDCFFGFGGGFGGGGGGGGDGEDFDGGC89FFGGGGFED6DGGFGDFG69D?FB9DFGEGF9;9DFFGEGFFGGFGF=FB77DDD>F67E+EEFE6+@BF7F+*,:=CCE55AE86C57=FF=FEB6@A*(=BD/;5>4*9*CE5(6.7?E96(.6(
@M00200:205:000000000-AKKM3:1:1101:4381:5463 2:N:0:1
TACGAGGGTATCTAATCCCCTTCGCTCCCCTAGCTTTCGTACCTCAGCGTCAGAAGAGACCCAGTAAGCCGCTTTCGCCACCGGTGTTCCTGATGATATCAACGCATTTCACCGCTCCACCATCAGTTCCGCTTACCTCTGTCTCCCTCAAGCACTGCAGTATCGGGCGCAATTCCCCGGTTGAGCCGAGGGCTTTCACACCCGACTAACCGCGCCGCCTACGTACCCTTTAAACCCAATGCCTGAGCGAC
+
CCCCCGEGGDGGFGGGGGGGGFFGG7FGGGGDGGGCFGGFF<FGGGGGCFGEGFGGGCCEBC<<CF<AFGGGDCGGGGGDEGGGCFEGGGGGF59CFFDFACGGEDCGGGGGDBEECFGGGCCFFGFFGGEG6+=FGFFFFGGF3@?DD*AFF6D56EFFGG7=>*?EE6?5@@FF**9:FEG7AFGA>*=5BFCC=CC@E?>F9B6936((3,:C>DE0?FF53C>G*254>)5:E?F(.(5).(,(-3(
@M00200:205:000000000-AKKM3:1:1101:25267:5467 2:N:0:1
TACTCGGGTATCTAATCCCGTTTGCTCCCCACGCTTTCGCGCCTCAGCGTCAGGAGATGCCCAGAGACCCGCCTTCGCCACCGGTGTTCCTCCCGATCTCTACACATTTCACCGCTACACCGGGAATTCCAGTCTCCTCTGCATCCCTCAAGAACGGCAGTATCGGCCGACTCTCCTCGGTTGAGCCGAGGGATTTCACGACCGACTCGCCATCCCGCCTACGCGCCCCTTACACCCAATGTCTGAGAGAC
+
CCCCCGGGGGGGGGGGFGGGGGGGGGGGGGGGGGGGGGGGGGGGGGGGGGGGGGGGGGGGGGGGGGGGGGGGGGGGGGGGGGGGGGGGGGGGGGGGGGGGGGGGGGFGGGGGGGGFGGGGGGGGCGGGGGGGGGGGGFGFFGGFGFGFGFGFF8D5:EGFFGEGF>DGD5BBEEFFA9D>FEDFAFGFBGEBDGGGF?C;<>0:((2::B>2(5CC1DEB6?:BBGED/*(,5<<0??615.))...42:(
@M00200:205:000000000-AKKM3:1:1101:22800:5481 2:N:0:1
TACCCGGGTATCTAATCCTGTTTGCTCCCCACGCTTTCGTGCATGAGCGTCAGTGCAGGCCCAGGGGATTGCCTTCGCCATCGGTGTTCCTCCGCATATCTACGCATTTCACTGCTACACGCGGAATTCCATCCCCCTCTGCCGCACTCCAGCGATGCAGGCACAAATGCAGTTCCCAGGTTGAGCCCGGGGATTTCCCATCTGTCTTCCATCACCGCCTGCGCCCGCCTTAAACCCAGTGTCTGAGCGAT
+
CCCCCGGGGGGGGGGGGGGGGGGGGGGGGGGGGGGGGGGGGGGCFAEGEGGGGGGGGGGGGGGGGGGGGGGGGDGGGGGGGGGCFGGGGGGGGGGGGGGGGGGGEEGGFGDFGGGFCF?EDGGD@EFGGGFGGGGG>>E)*=E5C*6)6;DDFD+;@CG8,3:CCF5AFGF@FFF9CF74?ECGFGCF4CEBEEGDF*=;)3>E3?36)94?C8C@1CF(3=:.(1)/)9,226<<G?(.26>))54(,1(
@M00200:205:000000000-AKKM3:1:1101:21229:5481 2:N:0:1
TACCAGGGTATCTAATCCTGTTCGCTCCCCACGCTTTCGCTCCTCAGCGTCAGTATCGGCCCAGAGACCCGCCTTCGCCACCGGTGTTCCTCCTGATATCTGCGCATTTCACCGCTACACCAGGAATTCCAGTCTCCCCTGCCGAACTCCAGTGATGCCCGTATCGACCGCAAGCCCACAGTTAAGCTGCAGGTTTTCACGGCCGACGCGACACACCGCCTCCGAGCTCCTTAAACCCCATGTCTGAG
+
CCCCCGGGGGGGGGGGGGGGGGGGGGGGGGGGGGGGGGGGGGGGGGGGGGGGEGGGGGGGGGGGGGGGGGGGGGGGGGGCGGGGGGGGGGGGGGGGGGGGGGGGGGGGGGGGGGGFGGGGGGGGGGGGGGFGFGGGGFGFFGGF6@GFGFGGGGGFFGGFEG5CC:DGFCEFABFFF6C?F,:@6?CFFG,;A6<CFE9<B(621(19937>09;C?734?(4)(10)90..)).4C((41:-:<2>>
@M00200:205:000000000-AKKM3:1:1101:8223:5494 2:N:0:1
TACTGGGGTATCTAATCCCGTTCGCTCCCCTGGCTTTCGCGCCTCAGCGTCAGGCGGGGTCCAGCGCGCCGCTTTCGCCACCGGCGTTCCTTCCGATATCTACGCATTTCACCGCTCCACCGGAAGTTCCGCGCGCCCCTACCCCCCTCGAGGCCGCACGTCTCCGGGGCACTCCCCCAGTTGAGCTGGGGGCTTTCACCCCGGACTGTGCGGCCCGCCTACGCGCCCTTTACGCCCAATGTCTGAGAGAC
+
CCCCCFGEFGGGFGGGGGGGFFGGGGGGGGFGGGGGGGEGEEGGGGFGEGGGGGGCFE:FEG=DFDGGG:=FCCEFGGGEFF+@FGEGGGGGGGDGGGCFCFG:@E@@EFFGFEGBGGGGGC:ECBB,DA;EGDGGEDG@>EGF5>G(95=555FDFDD5CC4<8:D8):)4F(7@3>C7@9*:?@9?4CE>DEFFF<C<BFF0((4,.:AB11?C(17(801>9::CC542)3(,::1.3<>44<>6:(.
@M00200:205:000000000-AKKM3:1:1101:5585:5533 2:N:0:1
TACGCGGGTATCTAATCCTGTTTGCTCCCCACGCTTTCGCGTCTCAGCGTCAGTCACGTCCCAGCGAGCTGCCTTCGCCATTGGTGTTCCTCCTGATATCTGCGCATTTCACCGCTACACCAGGAATTCCACTCGCCTCTTCCGGACTCTAGCCGACTGGTTTCCGGCGACATCTCGAGGTTGAGCCTCGAGTTTTCACACCAGACCTAGCCGGCCGCCTACACGCCCTTTAAACCCAATGCCGGAG
+
CCCCCGGGGGGGGGGGGGGGGGGGGGGGGGGGGGGGGGGGGGGGGGGGGGGGGGGGGGGGGGGGGGGGGGGGGGGGGGGGG9FGFGGGGGGGGGGGGGGGFFFCCCGDGGGGGGGFGGGGGGGGGGGGGFGGFGGGGFGFBGGECFGBGFGGDCDADEDAGGFF557:9EEFFFACFFGFGGGGFGGFFGEF4:CF@ECC(6:3@F0=@3@869EE>GDB03?:<57CC00)66A?D?(2>()(,((
@M00200:205:000000000-AKKM3:1:1101:12918:5546 2:N:0:1
TACTAGGGTATCTAATCCCGTTTGCTCCCCTGGCTTTCGCGCCTCAGCGTCAGAAGAGGTCCAGCACGCCGCTTTCGCCACCGGAGTTCCTTCCGATATCAACGCATTTCACCGCTCCACCGGAAGTTCCGCATGCCCCTACCTCCCTCGAGACGACCAGTATCCAAGGCAGTTCCCCAGTTAAGCTGGGGGATTTCACCCCGGACTTGTCCGCCCGCCTACGCGCACTTTAAACCCAGTGTCTGAG
+
CCCCCGGGGGGGGGGGGGGGGGGGGGGGGGGGGGGGGGGGDGGGGGGGGGGGGGGFGGGGGGGGGGGGGGGGGEGGGGGGGGGGGGGGGGGGGGGGGGGGGGGGGGGGGGGGGGGEGGGGGGGGFGGGGG>ECGGGFFG9DFGFGFGFGFGCEGDEBCDFGGFGEFC?>FA=FFFAFFGFGGC7CFGFF<5>ADGGF?EFFF6(2:B<47@ED6CC0D@??:<D0:5>>C))6:>8E(14<24<)64
@M00200:205:000000000-AKKM3:1:1101:4946:5561 2:N:0:1
TACGGGGGTATCTAATCCCGTTTGATCCCCTGGCTTTCGCGCCTCAGCGTCACAGGCACCCCAGACAGTCGCTTTCGCCACCGGCGTTCCTCCCGATATCTACGCATTTCACCGCTCCACCGGGAGTTCCACTGTCCCCTGATGCCGTCGAGCGCGGCCGTTGCCCCGGCTGTTCCTCGGTTGGGCCGAGGGATTTCACCGAAACCGCACCGCACCGCCTACGCGCCCTTTAAACCCAATGTCTGCG
+
CCCCCEGGGGGGGGGGGGGGGGFCGGGGGGGGGGGGGGGGEGGGGGGGGGGGGGGGGCFGGGGGGGGGGGGGGCFGGGGGGGGGGEGGGGGGGGGGG+CGGGGGGGGGGGGGGDGFGGGGGGGG7CEGGGGGFFGGGFGFFGGFFFGDGEGGGGGEFE3>:DFGEFGGFGB>>?F@FFGFEEDG>=F>35C:):CF74AA(,37>:636;>6>>G:3<DB<BFDFGFG1*4)6<<(;:(4256:4)-
@M00200:205:000000000-AKKM3:1:1101:8949:5567 2:N:0:1
TACGAGGGTATCTAATCCTGTTTGATCCCCACGCTTTCGTGCCTCAGTGTCAATATATGCGTAGCCAGCTGCCTTCGCAATTGGTGTTCTATGTCATATCTAAGCATTTCACCGCTACATGACATATTCCGCTAACCTCCACAATATTCAAGACTGATAGTATCAATGGCAGTTTCCAAGTTAAGCTCGGAGATTTCACCACTGACTTACCAACCCACCTACGCACCCTTTATAACCAATGTCTGCG
+
CCCCCGGGGGGGGGGGGGGGGGGGGGGGGGGGGGGGGGGGGGGGGGGGGGGGGGGGFFGGGGGGGGGGGGGGGGGGGGGGGGFGGGGGGGCGGGFFGGGGGGGGGGGGGGGGGGGFGGGGGGGGGCGGGAFGGGGFGFFDBFF6D5FFGFA?FFFFBGFFGGEDEFGGFCFDFFFFFFGFGGGGBFA39?E>*=EGFEGDE5EE@CE@EAC78)@3=7DDE@A9>EFGGCB6E4*6D@-5>CC***(
@M00200:205:000000000-AKKM3:1:1101:16639:5570 2:N:0:1
TACTCGGGTATCTAATCCTGTTCGCTCCCCACGCTTTCGTGCCTCAGCGTCAGTTACAGCCTAGTAAGCTGCCTACGCAATCGGTGTTCTTGAAGATATCTATGCATTTCACCGCTACATCTTCAATTCCGCCTACCTCGTCTGTACTCAAGCCCGTCAGTATCAATGGCAGTTCCATAGTTGAGCTATGGGCTTTCACCACTGACTTAACGGGCCGCCTACGCACCCTTTAAGCCCAATGTCTGAG
+
CCCCCGGGGGGGGGGGGGGGGGGGGGGGGGGGGGGGGGGGGGGGGGGGGGGGGGGGGGGGGGGGGGGGGGGGGGGGCGGGGGGGGGGGGGFGGGGGGGGGGAFGGGGGGGGGGGGFDGGGGGGFEGFEGGDEGGGGGFGFFGGFGFGFGFGGCFFFFGGFGG7FEFGG5DD=FEFFFFGFGGDD?FGFFFCFFFFFA@;8CCEE@B;@E@E=5@EC5CE((05B@E6754@<?AEEGFDFE7<).9C
@M00200:205:000000000-AKKM3:1:1101:15117:5587 2:N:0:1
TACCCGGGTATCTAATCCTGTTTGCTCCCCACGCTGTCGCGCCTCAGTGTCGGCTATTGGACCCTTGCGGGTCCACTGCCCAGCAGACCGCCTTCGCCACTGGTGTTCTTCCGGATCTCTACGCATTCCACCGCTACACCCGGAATTCCATCTGCCTCTACAGTGCCCAAGCCCCACAGTCGCCGCGGCCGATCTGGAGTTGAGCTCCAGACTTTCACCGAGGCCTTATGGAGGCCCCCTACGCGCCCTCT
+
CCCCCGGGGGGGGGGGGGGGGGGGGGGGGGGGGGGGGGGGGGGGGGGGGGGGGGGGGGGGGGGGGGGGGGGGGFFFFEFGGGFGGGFGCGGEGGGGGGGGGGGGGGDFFEGGGGGFGFGAGGGGGGGGGGGFDCGEGFFBAGEDGFFFGFFGEFF?A:CFGFBEAFGFFGFBCDBFFE**7ADD)=E3>7:).=CC+;*5=E)476:7:03:29?@<FF2((-88<?*C70).40(/--326<B0(31((.
@M00200:205:000000000-AKKM3:1:1101:8623:5591 2:N:0:1
TACCAGGGTATCTAATCCGGTTCGCTACCCTGGCTTTCGGGTCTCAGCGTCAGGATCGGCCCAGTCGGCCGCCTTCGCCACTGGTGTTCCCCCCTATATCTGCCCATTTCACCGGTACACAGGGGATTCCACCGACCTCTACCGTCCTCAAGTTCCCCAGTATCAGATGCAGTTCCGCGGTTGAGCCGCAGGATTTCACATCTGACTTAAGGAACCGCCTACACCCGCTTTAAACCCACTGTCTGAGAGA
+
CCCCCGGGGGGGGGGGFFFCFFGGCGGFFFFGGGFFGGGGDGG@FFGGGGGGGFFFGGGGFGGGFFGGGGGGGGGFCFGGGGGFCEFFGDEDEFDFEGCFEGFFGGGGDGGGGGG9DCDEDFGGGGGGE8ECF6CEGBFEFGDDGF6)+<C6@EGFFGGEEGFDEFGGCFCAF5;FBFCDFEGGFF,858EDB+=6:<C5<)?3?E9);C33;@FCB75??B>)32<D77?-4:<4;:?()-.6:A)47(
@M00200:205:000000000-AKKM3:1:1101:22015:5615 2:N:0:1
TACTAGGGTATCTAATCCTGTTCGCTACCCACGCTTTCGTCCATCAGCGTCAATATAATGTTAGTAACCTGCCTTCGCAATTGGTATTCCATGTAATATCTAAGCATTTCACCGCTACACTACATATTCTAGTTACTTCACAGTAATTCAAGTCTTACAGTATCAATGGCAGTTCGACAGTTGAGCTGCCGGATTTCACCACTGACTTATAAGACCGCCTACGGACCCTTTACACCCAATGTCTGAG
+
CCCCCGGGGGGGGGGGGGGGGGGGGGGGGGGGGGGGGGGGGGGGGGGGGGGGGGGGGGGGGGGGGGGGGGGGGGGGGGGDGGGGGGFGGGGGGGGGGGGGGGGGGGGGGGGGGGGEGGGGGGGGGGGFFG8EFFGGFFFEFGCFFFGEGFF=@DGFFFD6FGFGF7FGFFDAFEFEB?C5ED89?=FFFDEBEG>=F;7>DD<DDFBEC7CE@6E8@7?9ABD>AE*;*A76*9>7BBB2=?*9C:E
@M00200:205:000000000-AKKM3:1:1101:10641:5629 2:N:0:1
TACACGGGTATCTAATCCCGTTTGCTCCCCTGGCTTTCGCGCATCAGCGTCAATACCGGTCCAGGATGCCGCCTTCGCCACCGGTGTTCCTCCAGATATCTACGCATTTCACCGCTACACCTGGAATTCCACATCCCTCTCCCGGATTCGAGCCCACCAGTATCGGACGCAGTTCCCCGGTTGAGCCGGGGGATTTCACGTCCGACTTAGCAGGCCGCCTACGCGCCCTTTAAACCCAATGTCTGAGAGAC
+
CCCCCEGGGGGGGGGGGGGGGGGGGGGGGGGGGGGGGGGGGGGGGGGGGGGGGGGGGGGGGGGGGGGGGGGGGGGGGGGGGGGGGGGGGGGGGGGGGGGGGGGGGGGGGFFGGGGFGGG@EGGGGFGDFGFGGGGGGFGFFFF589D5FFF=EDGFFGGFCFCGF*9CEDB9EFFFFFGFGGGGFGGB>CC>EGGGC3A;?F21;9>B))99B0EE6C>?12->(:0>19:<AAA?GBB??:)).)5:78,
@M00200:205:000000000-AKKM3:1:1101:9531:5630 2:N:0:1
TACCGGGGTATCTAATCCTGTTCGCTACCCACGCTTTCGTGCCTCAGCGTCAATGTTGGCTTAGTGAGCTGCCTTCGCAATCGGTGTTCTACATCATATCTAAGCATTTCACCGCTACATGATGTATTCCGCCCACTTCAACCAGATTCAAGCTATGCAGTTTCAATGGCAATTCCGACGTTTAGCTGCGGGCTTTCACCACTGACTTGTCTATCCGCCTACGCACCCTTTAAACCCAATGTCTGCGG
+
CCCCCGGGGGGGGGFGGGGGGGFGGGGGGGGGDGGGGGGFEGGGGGGGGEGGGGGGGGGGGGFGGDGFGEFGGGGGGGG+4EFCFDGGGGGGG9FFGGGGGFFGGGGCFECFGGGFGGGFGEDAFFGGGG?>DGGGDFGE7@FFD*?CFDE+@29DF995DF;DEFFFFG58F8+?D5+:@:+==;7AACE?5CFDF4<==4>F35B6*/*1/*?C5:B@=B@?2CBD3*@<3>@@E61(()))17((
@M00200:205:000000000-AKKM3:1:1101:24610:5669 2:N:0:1
TACGCGGGTATCTAATCCCGTTCGCTACCCTAGCTTTCGCGCCTCAGCGTCAGAAAAGGTCCAGTGCATCGCTTTCGCCACAGGCGTTCCTTCCGATATCAACGTATTTCACCACTCCACCGGAAGTTCCACGCACCTCTACCTCCCTCTAGCGCGCCAGTTTCAGCGGCAATTCTCCGGTTGAGCCGAAGTATTTCACCACCGACTTAACGCACCGCCTACGCGCCCTTTAAACCCCGCGTCCGAGAGAC
+
CCCCCGGGGGGGGGGGGGGGGGGGGGGGGGGGGGGGGGGGGGGGGGGGGGGGGGGGGGGGGGGGGGDGGGGGGGGGGGGGG?FFGGGGGGGGGGGGDDGGGGGGGCEGGGGGGGGFGGGGGDGGGGGGGGGGGE6BE5FE?,ADGFGFGF7@CDDFEG>DFCCFCFG5>EB);;C6CFGFGGD*;CGE)1::ACFGFFFAEDF@@@B(6CFBF>GGBGFF:?BBFGBD<C))6).48(((--1(-(79(4(
@M00200:205:000000000-AKKM3:1:1101:5583:5677 2:N:0:1
TACTAGGGTATCTAATCCCGTTCGCTCCCCTGGCTTTCGTGTCTCAGCGTCAGCACACTCCCAGCAAGCTGTTTTCACCATTGGCGTTCCAAATGATATCTACGCATTTCACCGCTCCACCATTTGTTCCGCTTGCCCCTAAGTGGCTCAAGACGCCCAGTATCCCAAGCAGTTCCACGGTTGAGCCGTGGGATTTCACAAGGTACTTAGGCATCCGCCTACCCACGCTTTAAACCCAATGTCTGCG
+
CCCCCGGGGGGGGGGGGFGGGGGGGGGGGGGGGGGGGGGGGGGGGGGGGGGGGGGGGGGGGGGGGGGGGGGG?FFGGGGGGGGGGGGGGGG<FGGGGGGGGGFGGGGGGFGGGGGFGGGGFGGGFGGGGGGGGGGF=DADF8FFFFDDGFGGGGGFAGGFE8D+*;88*DDDDEFF+<CBFE>=CCF5A6CBFCCGFCGEBD):CEE4AE:EEEFGDGED@8(;>?)989@C*78(43=36?)66)(
@M00200:205:000000000-AKKM3:1:1101:15701:5720 2:N:0:1
TACGCGGGTATCTAATCCTGTTTGCTCCCCACGCTGTCGCGCCTCAGTGTCAGCAACGGCCCAGCAGAACGCCTTCGCCACTGGTATTCTTCCCGATCTCTACGCATTCCACCGCTACACCGGGAATTCCATCTGCCCCTACCGTGCTCTAGCTCGCCAGTCTGACCGGCAGCCCCGGAGTTGAGCCCCGGGATTTCACCAGCCACTTAACGGGCCACCTACGCGCCCTTTAACCCCAGTGGCTGAG
+
CCCCCGGGGGGGGGGGGGGGGGGGGGGGGGGGGGGGGGGGGFGGGGGGGGGGGGGGGGGGGGGGGGGGGGGGGGGGGGGGGGGGGFFGGGGGGGGC=FGGGGGGGGGDGGGGGGGFGGGFGGGGFEGGGGGGGFGGGFGFFGGFGFGFGFGFGGGFDGGEGGFGFFGGFGF@EFFE?47BGCCFFFGFFGGFFGGGFFGDFFF16:?9AAFFFFGG1>>??(47(/8>7>7AA))4;44.)(((,((
@M00200:205:000000000-AKKM3:1:1101:7692:5722 2:N:0:1
TACCAGGGTATCTAATCCTGTTTGCTCCCCACGCTTTCGCGTCTCAGCGTCAGTACCGTCCCAGCGAGCTGCCTTCGCCATTGGTGTTCCTCCTGATATCTGCGCATTTCACCGCTACACCAGGAATTCCACTCGCCTCTTCCGGACTCTAGTCCGGCAGTATCGGTCGGCATTCAAGGGTTGAGCCCCTGACTTTCACAACCGACTTACCGGACCGCCTCCACGCTCTTTAAACCCAGTGTCTGAG
+
CCCCCGGGGGGGGGGGGGGGGGGGGGGGGGGGGGGEFGGGGGGGGGGGGGGGGGGGGGGGGGGGGGGGGGGGGGGGGGGGGGGGGGFGGGGGGGGGGFGGGGGGGGGDFGGGGGGFGGFGGGGGFECFFDEGGG6BEDGBFGGFG>DBGFGFFGFBFGGFGFEGFFGGFGEFFFFA;BFAGC***>CFFGGFFGGGFFGCEF2>/79<3;3809EGFGBB(.27:E)>D7A>2<A:C(.:<FAA2>A
@M00200:205:000000000-AKKM3:1:1101:23485:5727 2:N:0:1
TACGGGGGTATCTAATCCTGTTTGCTCCCCACGCTTTCGCGCCTCAGCGTCAGTACCGGTCCAGTGAGCCGCCTTCGCCACTGGTGTTCCTCCCAATATCTACGCATTTCACCGCTACACTGGGAATTCCACTCACCTCTCCCGGTCTCAAGCCTCGCAGTCTGACAGGCAGTTCCTCGGTTAAGCCGAGGGATTTCACCCGTCACTTGCAAAGCCGCCTACGCGCCCTTTAAACCCAAGTCTGAG
+
CCCCCGGGGGGGGGGGGGGGGGGGGGGGGGGGGGGGGGGGGGGGGGGGGGGGGGGGGGGGGGGGGGGGGGGGGGGGGGGGGGGGGGGGGGGGGGGGGGGGGGGGGGGGGGGGGGGFGGFDFFGEFDGGGGGGCCGGGFFEFD85CED>FFGGGGGF>EC?@DADCFCFFFFDFFFFFFCBFE47@FFDEGGFBFGGFE+7=@?<0/7);C3;CEGG6<B1::BE;EEG77>2>AFFGF:<))))5<
@M00200:205:000000000-AKKM3:1:1101:4550:5742 2:N:0:1
TACTCGGGTATCTAATCCCGTTTGCTCCCCTGGCTTTCGTGTCTCAGCGTCAGCTCATCCCAAGCGACCTGTTTTCCCCATTGGCGTTCCAAACGATATCTACGCATTTCACCGCTCCACCGTTTGTTCCAGCCGCCCCTAGATGGCTAAATCCCGCCAGTATGCCCAGCCGTTCCACAGTTAAGCCGTGGGATTTCACAAGGCACTTAACTATCCGCCTACACACCCTTTATGCCCAATGTCTGAGAGTT
+
C,AC8FG7CCC<EFFDGG,BFGFCFEGGGC8FC@FGFE:@@CB<C,,6+B:,B,EE<CFGG,,CDC7FG:AF?EEE5F,,B,C=8=F>FFGG,?7C@7=E;,,,+4@F,4,@A++*==,A=8EG87DCGF;E++0@C@C8*32CF58)+;@+,+20*@6@EC97CF6:*8?50)@CAF>5@=++4<4:<C5@4<CCFE,*15((0(5)0/**9/6559?F<@EF<8)27;).))7@+)/(./97)1))/.)
@M00200:205:000000000-AKKM3:1:1101:27323:5753 2:N:0:1
TACTAGGGTATCTAATCCTGTTTGATCCTCACGCTTTCGTGCCTCAGCGTCAATATTTCCGTAGTGAGCTGCCTTCGCAATGGGTGTTCTATGTCATATCTAAGCATTTCACCGCTACATGACATATTCCGCTCACCTCCAGAACATTCAAGACTGATAGTATCAATGGCTGTTTCAGAGTTAAGCTCTGAGATTTCACCACTGACTTAAAAGCCCGCCTACGCACCCTTTTAGCCCAATGTCTGAGAGAC
+
CCCCCGGGGGGGGGGCGGFGGGFGGGGGGGGGGGGGGGGGGGGGGGGFGEGGGG<FGG9EFFCGCFGGGFGGD<A?<CDCFFEGFGGEGGFBFGGGGGFEDFFGDFDFGGGGGGDFGFGGFDGDGGGGGGDGGECFGFA=D?,;9?DEGBAF,0?FFEGFGGEG>BCGB=*1;*++2=C+A=?+1EFFF=E7BAFF?EA*:8=DEE=ED7*59@8@)+@=5::B=>A>>93*/4A46))))1*9*/9*)((
@M00200:205:000000000-AKKM3:1:1101:19339:5754 2:N:0:1
TACTGGGGTATCTAATCCTGTTTGATCCCCACGCTTTCGTGCCTCAGTGTCAATATATGCGTAGCCAGCTGCCTTCGCAATTGGTGTTCTATGTCATATCTAAGCATTTCACCGCTACATGACATATTCCGCTAACCTCCACAATATTCAAGACTGATAGTATCAATGGCAGTTTCCAAGTTAAGCTCGGAGATTTCACCACTGACTTACCAACCCACCTACGCACCCTTTAAACCCAATGTCTGAGAGA
+
CCCCCGGGGGGGGGGGGGGGGGGFGGGGGGGGGDGGGGGGGGCEFFGGGGGGGGGGGGFGGGGGGGFGGGGGGGGGGGGGGFFGGGGGGGGGGGGGGGGGGGGGGGGGCFGGGECEDGFFGFGGGGGGGG?8DEDFGFF:6DFBGFF7FFGGGGGFFGGFGF7CBDFGFGFFFDFFFFGFFD@9?E9D>CEFFFDFDEG6*855*09CEF@*@A>C59B=5@AD5@*@7*<C?87:7:)-61**9@=4)(
@M00200:205:000000000-AKKM3:1:1101:21415:5757 2:N:0:1
TACGCGGGTATCTAATCCTGTTTGATCCCCGCACTTTCGTGCCTCAGCGTCAGTTACAGTTTTGTCAGCTGCCTTCGCAATCGGTGTTCTATGACATATCTATGCATTTCACCGCTACATGTCATATTCCGCCAACATCATCTGTACTCAAGATCTGCAGTATCAATGGCAGTTTCCGAGTTAAGCCCGGAGATTTCACCACTGACTTGCAAATCCGCCTACGAACCCCTTACACCCAATGTCCTAG
+
CCCCCGGGGGGGGGGGGGGGGGFGDFGGGGEGFGGGGGGF@FFGGGGGGGGDGGGG9EF@C<F<EECEFDGGGGGGGGC:BF<FGGGGGGGD;<AEGDGGFADFFGGGGGGGGDGFGGGF,@E@DCFGGGGE88=DFDFFFGGFFFGCD7DD,AFF7D+:ECEFEFDF5EF=?9DFD>DBDEF9+@@?*@*537CFFFGF@@4>=BE*6***/:9>>CB9>B(2(469*:54@@ADG0734?C))/)
@M00200:205:000000000-AKKM3:1:1101:13759:5763 2:N:0:1
TACTCGGGTATCTAATCCTGTTTGCTCCCCACGCTGTCGCGCATCAGTGTCAGTAACTGCCCAGCAGGCCGCCTTCGCCACCGGTCTTCCTCCGGATCTCTACGCATTCCACCGCTACACCCGGAATTCCGCCTGCCCCTACAGCACTCGAGTCTGACAGTCGGCACGGCCGACCCGGGGTTGAGCCCCGGGCTTTCACCACACCCTTATCAGACCACCTACGCGCCCTTTAAACCCAATGTCTGAGAGAC
+
CCCCCGGGGGGGGGGGGGGGGGGGGGGGGGGGGGGGGGGGGGGGGGGGGGGGGGGGGGGGGGGGGGGGGGGGGGGGGGGGGGGGGGGGGGGGGGGGGGGGGGGDGGGGGGGGGGG>CFGGGGGGGGCGGGGGGGGGGFGFFGGFG5DEGFGDDGFAFDGFFGDGBDGEAEEFEBBFFFG4<:D<;C?>BGEE::57@FGFFFB::9?::DB>42FC7FB?F?(0-:@G7579A<4(;:?:B4>64<)6)4(
@M00200:205:000000000-AKKM3:1:1101:26407:5769 2:N:0:1
TACTCGGGTATCTAATCCTGTTTGCTCCCCACGCTTTCGCGTCTCAGCGTCAGTAACGTCCCAGCGAGCTGCCTTCGCAATTGGTGTTCCTCCCGATATCTGCGCATTTCACCGCTACACCGGGAATTCCACTCGCCTCTTCCGCACTCTAGTCCGACAGTATCCACCGGCTTTCCAGGGTTGCGCCCTGGACTTTCACAGCAGACTTATCGAACCGCCTACACTCCCTTTATGCCCAGTGTCTGAG
+
CCCCCGGGGGGGGGGGGGGGGGGGGGGGGGGGGGGGGGGGGGGGGGGGGGGGGGGGGEGFGGGFGG@FGGGGGGGGGGG@CFFGGGGGGGGGGGGGGGGGGGGDGGGGGGGGGGGEGGGGGGGGGDGGGGGGGGGGGFGFFGFBGFGFGFFFFGG>>EDDFDC@EFGFDCDBDFFFFFC4FE<*8:C65C5;AFFGF<A?AD@8;@E<3<>113;=()<?8?:?6:)9*2849A>DG714<<<<2<B
@M00200:205:000000000-AKKM3:1:1101:7183:5772 2:N:0:1
TACTGGGGTATCTAATCCTGTTTGATCCCCACGCTTTCGTGCCTCAGAGTCAATATTCGTGTAGCGAGCTGCCTTCGCAATTGGTGTTCTATGTCATATCTAAGCATTTCACCGCTACATGACATATTCCGCTCACCTCCACGGTATTCAAGACAGATAGTATCAACGACAGTTCCCACGTTAAGCTCGGGGATTTCACCACTGACTTACCTGCCCTCCTACGCACCCTTTATGCCCAGTGTCTGAGTGAT
+
CCCCCGGGGGGGGGGGGGGDGGFGFGGGGGGGGGGGGGGGGGGGGGGEFGGGGGGGGGGFGGGGGEEGGGGGGGGGGGEGGGGGGGGGGGGCCGCFGGFGGGCFGGGGGGGGGGG>DGG9B9E9FEFGGGGGGDDFDFGDFFC>@F6;FB,9,8+;:,@FGGEF7DGC*@9AB9;DFF+*83D8B98D5++<AA?FA=:@6:@CC@C***:89)6;BCB46:585CADFC@EE?CB?>(.7CE3)77)74)
@M00200:205:000000000-AKKM3:1:1101:7815:5773 2:N:0:1
TACCCGGGTATCTAATCCCGTTTGCTCCCCTAGCTTTCGTGCATCAGCGTCAGAAAAGACCCAGTGAGCCGCTTTCGCCACCGGTGTTCCTTCGGATATCAACGCATTTCACCGCTCCACCCGAAGTTCCGCTCACCTCTGTCTTCCTCACGCACGGTAGTTTTGAGCGCAATTCCCCGGTTGAGCCGGGGGATTTCCCACCCAGCTCTCCGCACAGCCTACGCACCCTTTCAACCCAATGTCTGAGAGAC
+
CCCCCGGGGGGGGGGGGGGGGGGGGGGGGGGGFGGGGGGGGGGFG<DGGGGCGFGGGFGGGGGGGGGGGGCEFCGGGGGGGGGGG7FEGGGGGGGGGGFGGGGGGDGGGGEFF>EDGG8FGGGG@@FFFFGGGGGGGFGEBGGFGFGFGF8@FDD59>+<EFAFCDCFDGE5?EF+;;D4CCDCFGC>B)?>)C?CF)373(34(/5)64<6?(:8?FF:?F03(:<D<*3)62-:EBB(54))6)6546(
@M00200:205:000000000-AKKM3:1:1101:15167:5776 2:N:0:1
TACTGGGGTATCTACTCCCGTTTGCTCCCCTAGCTTTCGCGCCTCAGCGTCAGAAAAGGTCCAGCGAGCCGCCTTCGCCACCGGAGTTCCTGTGAATATCAACGCATTTCACCGCTCCACTCACAGTTCCGATCGCCCCTACCTCCCTCGACGCCGTCAGTATCTAAGGCAGTTCCACGGCTGAGCCGTGGGATTTCACCCCAGACTTGACAGCCCGCCGACTGTCCCTTCAAACCCCGTCGCTGGCAGAC
+
CCCB@FFFFFDCFA,CFGD@DEEEFAFGGDFGFDFCFGGGGFCECF8EC,@FEGDGGGGGFEE8DCFGGGGGF:::==CEFFGD++BAFGGGGFDD,5=;@9,?C+@CDF;E,+@5>@,A@88E8@B8;E8++@0@C>=89@?FG?C)+<C+3=??5:<@:+@9*+=>*59)3*+1+;9/*4)/)4=AE5E))+**:?C7(612(35);)64)/8A1C:0(4())3/0**(,)),(*-(,(--(((-32((
@M00200:205:000000000-AKKM3:1:1101:7399:5796 2:N:0:1
TACAAGGGTATCTAATCCCGTTCGCTCCCCTGGCTTTCGTGTCTCAGCGTCAGCACACTCCCAGCGACCTGTTTTCACCATTGGCGTTCCAAATGATATCTACGCATTTCACCGCTCCACCATTTGTTCCGGTCGCCCCTAAGTGGCTCAAGACACCCAGTATACCAAGCAGTTCCACGGTTGAGCCGTGGGATTTCACAAGGTACTTAGGCATCCGCCTACACCCGCTTTACACCCACTGTCTGAG
+
@CCCCGGEFGGGGGGGGGGGGGGGGGGGGGGGGGGGFGGGGGGGGFGGGGGGGGGGGGGGGGGGGGGGGGFGGGGGFGGGGFGGGEBFGGGGGFF?FFDFGFGGGGGGGGGGGGG>CF,AEGGGGGGEFGGGGGGGEFGFFGGFFFG<CFFGGGCDFCFF=FBFEFGA6FFDAEFFFFD>>;DGFGF>9@D@*C??A*=ABD9=C4:<<C@B568<5<8@=70)(38D2*3)7?@;E12=@?3)9;>
@M00200:205:000000000-AKKM3:1:1101:20631:5796 2:N:0:1
TACAAGGGTATCTAATCCTGTTTGCTCCCCACGCTTTCGCGCCTCAGCGTCAGAACCGGACCAGTAAGCCGCCTTCGCCACTGGTGTTCTTGCGAATATCTACGAATTTCACCTCTACACTCGCAGTTCCACTTACCTCTTCCGGTCTCAAGCTCTACAGTATCGAAGGCAATTCTGTGGTTGAGCCACAGGCTTTCACCCCCGACTTATACAGCCGCCTACGCGCCCTTTAAACCCAATGTCTGAGCGAT
+
CCCCCGGGGGGGGGGGGGGGGGGGGGGGGGGGGGGGGGGGGGGGGGGGGGGGGGGGGGGGGGGFGGGGGGGGGGGGGGGGGGGGGGGGGGGGGGGGGGGGGGGGCGGGGFFGGGGFFFGGGGGGFGGGGFGGCGGGGFGFFGGFGFGFGFGGGGGFFGGFGGFGF?6EAGFDF@AAFCGAFGDGFGFCFGG5?CGGFFGBB452-69@4?E*9CFE2>A;DFFF@GFG39;A):<1C21(5.<:<))((((
@M00200:205:000000000-AKKM3:1:1101:25721:5805 2:N:0:1
TACTGGGGTATCTAATCCTGTTCGCTCCCCACACTTTCGCTCCTCAGCGTCAGGTAATGCCCAGAGAACCGCCTTCGCCACCGGTGTTCCTCCTGATATCTGCGCATTTCACCGCTACACCAGGAATTCCGTTCTCCCCTGCATACCTCTAGTCTGCCCGTATCGGAAGCAGGCTCAGGGTTAAGCCCTGAGTTTTCACTCCCGACGCGACAAACCGCCTACGAGCACTTTAAACCCGGTGTCTGAGAGA
+
CCCCCGGGGGGGGGGGGGGGGGGGGGGGGGGGGGGGGGGGGGGGGGGGGGGGGGGGGGGGGGGGGFGGGGGGGGGGGGGGGGGGGFFGGGGGGGGGGGGGGGGGGGDGGGFFGGGBGGFGGGGGGGGGGGDDGGGGEF6D?GGFGFGFGFFGGGGFFGGFGGBGFFGGFGF@9>FFFA7@FF>+?FG0*0,;9@9CFE@EA@BFFA@B=@FF>3CC9:>((6;8:EBF67)6)643C(4124))..<4:1
@M00200:205:000000000-AKKM3:1:1101:10719:5810 2:N:0:1
TACGCGGGTATCTAATCCTGTTTGCTACCCACGCTATCGTCCCTCAGCGTCAATCATCGTCTAGCCGGCTGCCTTCGCTTTCGAGGTTCCTCCCGATCTCTACGCATTCCACCACTACACCGGGAATTCCACCGACCTCGACGTGATTCTAGCCATCCGGTTTCCAATGCGCTCTCACAGTTAAGCCGTGAGGTGTCACATCAGACCTAAATAGCCGCCTACAGACCCTTTAAACCCAGTGTCTGAGAGCT
+
CCCCCGGGGGGGGGGGGGGGGGGGGGGGGGGGGGGGGGGGGGGGGGGGGGGGGGGGGGGGGGGGGGGGGGGGGGGGGGGGGGGGGGGGGGGGGGGGEGDEFGGGGGGEGFGGGGGFGGGGGGGEFGGGGGGGGGGGGFGDFGGFGFGFG?FGGFGFFGG>39>GFFFGFGFFBFFFFFDFF9CFFGGF?<F;FGG7AEGFE3>E3=(3;;E?CEFFFGAD?BFF<=5C9C?>::3:C??FBA<BFF26:(-
@M00200:205:000000000-AKKM3:1:1101:8732:5812 2:N:0:1
TACCGGGGTATCTAATCCTGTTTGCTCCCCACGCTTTCGTGCCTCAGTGTCAGTGCTGGTCCAGATGGCCGCCTTCGCCACGGATGTTCCTCCCGATCTCTACGCATTTCACTGCTACACCGGGAATTCCGCCATCCTCTACCGCACTCCAGTGATCCAGTTTCCACTGCCATTCCCAGGTTGAGCCCAGGGCTTTCACATCAGACTTAAACCACCACCTACGCACGCTTTATACCCAATGTCTGAG
+
CCC@CEGGGGGGGGGGGGGGGGFGGGGGGGGGGGGGGFCFFGDGFDF<DGGGGGCGFGGGGGGGGFAFFFGGGGGGFG:C:FEFGCFFGEFD4@CFGDFGGGAFGGGGGGGG9>@3=F9EF>8>==?FFD8>DC=FGFGFFGFFDEGFGFGGF6+4CCC+7+;C7=23*E*88:CCAFGAGGCDFFFC6*10@F>CF?FE*:6.:>BFC=*.378C(:?2(5(/(=)::7?955)9B@0(67?)94;
@M00200:205:000000000-AKKM3:1:1101:9636:5819 2:N:0:1
TACCGGGGTATCTAATCCCGTTTGCTCCCCTGGCTTTCGTGTCTCAGCGTCGGCACAGCCCCAGTCATCTGTTTTCACCGTCGGCGTTCCAAACGATATCTACGCATTTCACCGCTCCACCGTTTGTTCCGATGACCCCTAGCTGGCCCAAGACCGCCAGTATGCCCGGCCGTTCCCCGGTTGAGCCGGGGGATTTCACACGGGCACTTCACGGTCCGCCTACACCCGCCTGACACCCCGTGTCTGAG
+
CCCCCGGGGGGGGGGGGGGGGGGGGGGGGGGGGGGGGGGGGGGGGGGGGGGGGGGGGFGGGGGGGGGGGGGGCEGGGGGGGGGDEGGGGGGGEGEEECGGGGGGGGGGGGGGGGG>8FGGGGGGGGGGGGGCDGGGGFGFFDDFGFGDF>C?FF?BAEDFGGFFE?F>BEBFAAFFF4CBFEDCFGDEFGG3:EFGFFG23>(4;04?>4<<::;?47>B1(4)4*7)9)8(4:<BC>(32(44)).)
@M00200:205:000000000-AKKM3:1:1101:8231:5836 2:N:0:1
TACCGGGGTATCTAATCCCGTTCGCTACCCTAGCTTTCGCGCCTCAGCGTCAGAAGAGGTCCAGTCCGTCGCTTTCGCCACCGGCGTTCCTTCCGATATCAACGCATTTCACCGCTCCACCGGAAGTTCCACAGACCCCTACCTCCCTCTAGACAAGCAGTATCCAAGGCAGTTTTCCGGTTGAGCCGAAAGATTTCACCCCGGACTTGCTCGCCCGCCTACGCGCCCTTTAAGCCCAGTGTCTGAGAGCT
+
CCCCCGGGGGGGGGGGGGGGGGGGGGGGGGGGGGGGGGGGGGGGGGGGGGGGGGGGGGGGGGGGGGGGGGGGGGGGEGGGGGGGGGGGGGGGGGGEGGGGGAFGGGGGGGGGGGG>GGGG8EGCEDCEGGGGGGGGGFGFFGGFGFGFGFGGGGGFAFDFGGFGEFGD>CA=ACFCFFGDFEGGFGGFFDE>F7@D@)=<1:9@@B><EFEFFFEGFDEFFB(7187D/97<<AFFG?B>?264)).44()
@M00200:205:000000000-AKKM3:1:1101:22309:5852 2:N:0:1
TACTGGGGTATCTAATCCTGTTTGATCCCCACGCTTTCGTGCCTCAGTGTCAATATTCGCGTAGTGAGCTGCCTTCGCAATTGGTGTTCTATGTCATATCTAAGCATTTCACCGCTACATGACATATTCCGCTCACCTCCACGGTATTCAAGACAGATAGTATCAATGGCAGTTTCCGGGTTAAGCCCGGAGATTTCACCACTGACTTACCTGCCCACCTACGCACCCTTTATCCCCAATGTCTGAG
+
CCCCCGGGGGGGGGGGGGGGGGGGGGGGGGGGGGGGGGGGCGGGGGGGGGGGGGGGGGGGGGGGGGFGGGGGGGGGGGGGGGGGGGGGGGGGGGGGGGGGGGGGGGFGGGGGGGGFGGGDFGGGGGGGGGGGDGGGGDGDDFC5@DFEFFGGGF?6DAFFFF>FECGFFGFFFEF7F5>>FGGFFGC59>EBEGAF?AF*8>@C6=@*88C@*)>:@DAB@E294?EGGG)98*85C:@24CC3)6C
@M00200:205:000000000-AKKM3:1:1101:25305:5856 2:N:0:1
TACGAGGGTATCTAATCCCGTTCGCTCCCCTGGCTTTCGTGTCTCAGCGTCAGAAGATTCCCAGCGAGCTGTTTTCACCGTCGGCGTTCCAGGCGATATCTACGCATTTCACCGCTCCACCGCCTGTTCCGCTCGCCCCTGAATCCCTCAAGACCCCCAGTCCGCCACGCGGTTCCGCCGTTGAGCGGCGGGATTTCACAATGGCGCTTAGTGGTCCGCCTCCACACGCTTTATACCCACTGTCTGAGAGG
+
CCCC@FGGGGGGGGGGGGGGGGGGGGGGGGGGGGGGGGGCGGGGGGGGGGGGGGFFGFGFGGGGGG+BFGFGGGGGGGGGGGGGGCGGGGGCEFGGGGGGGGGGGGGGGGGGGGGFGGGGFGGGGGGFGGGGDEDGG>GDFFCCGFF@?FDDAG?AEGGFGGFGAFGGFGFFBBFFD;C>FC3<FC*857CB3=FC?9F>2<2>:6,4:??)6:<C))7?0(,<2+7/972()-::F28,8BFFF4.).,,
@M00200:205:000000000-AKKM3:1:1101:11250:5867 2:N:0:1
TACGGGGGTATCTAATCCCGTTCGCTCCCCTGGCTTTCGTGTCTCAGCGTCAGCACACTCCCAGCTACCTGTTTTCACCATTGGCGTTCCAAATGATATCTACGCATTTCACCGCTCCACCATTTGTTCCGGTAGCCCCTAAGTGGCTCAAGATAAGCAGTATACCGAGCAGTTCCACGGTTGAGCCGTGGGATTTCACAAGGTACTTACAAATCCGCCTACACACGCTTTACACCCAGTGTATGAGAGA
+
CCCCCGGGGGGGGGGGGGGGGGGGGGGGGGGGGGGGGGGGGFGCEFFEEEGGGGGGGGGGGGGEGGGGGEGFCGCFFGGGGGGGGGGDCFFFDDEGGGGGDGGGGGC?F=DEGGG9DGGGGGGGGGEGGGECCGGGDFGFFFFFDFGDGDGG,+6<?GGFGGEDBFGDDE>)3;FFFFGFFEDCAFFED4:B>7,*=<CCBD9ECEFCEFFFFFGF-/8<684;4EBDCC;<CE@3B7;4.6)).-)..1
@M00200:205:000000000-AKKM3:1:1101:25878:5870 2:N:0:1
TACTAGGGTATCTAATCCCGTTTGCTCCCCTAGCTTTCGCGCCTCAGCGTCACAGGCACCCCAGAAGATCGCTTTCGCCACCGGCGTTCCTCCCGATATCTACGCATTTCACCGCTCCACCGGGAGTTCCATCTTCCCCTGCTGCCGTCCAGCGCGGTCGTCGCCCGCGCAATTCCTCGGTTGAGCCGAGGGATTTCACTCGGACCGTGCCGCACCGCCTACCCGCCCTTTAAACCCAATGTCTGAGAGAC
+
CCCCCGGGGGGGGGGGGG<FGGGGGGGGGGGDGFGGGGGGGGGGGGGGGGGGGAF8FGEGGGGGCDFFEFGG=FFFEGGGG8EGCGGGGGGGG,4CFEGGGGGGGGGGGGGGGGGFCGFGECEGGCEEGGGDGD8DG6FF5,@:CFDADEGGCD>D>BDFGG=>A>DGFGDB5@F67@C3F=70/>05)/:)722>FAG4A01730(-4:3;9>E?(751(.(.,:7DC43))6>?A38:7-46<26408(
@M00200:205:000000000-AKKM3:1:1101:22868:5873 2:N:0:1
TACAAGGGTATCTAATCCCGTTCGCTCCCCTAGCTTTCGCGCCTCAGCGTCAGAAGAGGTCCAGTCCGTCGCTTTCGCCACCGGCGTTCCTTCTGATATCAACGCATTTCACCGCTCCACCAGAAGTTCCACAGACCCCTACCTCCCTCGAGACCAGCAGTATCCAAGGCACTTTTCCGGTTGAGCCGAAAGATTTCACCCCGGACTTGCTGACCCGCCTACGCGCCCTTTACACCCAATGTCTGAG
+
CCCCCGGGGGGGGGGGGGGGGGGGGGGGGGGGGGGGGGGGDGGGGGGGGGGGGGGGFGGGGGGGGGGGGGCGGGGGGGGGGGGGGGGGGGGGGGFGGGGGFGGGGGGGFGGGGGGAGGFGFGGDGGCCGFGFFGGGFFGDFGGFGFGFGFGGFGFFFGFFFGEGFFDG?FFBFFFFFFGFGGG>>FG*9*:?AGGFC8=>=2@BBFF@<<EEEDFFBGFDF@F>9D>9)*56<AA:8:31:AAAFF)
@M00200:205:000000000-AKKM3:1:1101:14237:5879 2:N:0:1
TACGGGGGTATCTAATCCTGTTCGCTCCCCACGCTTTCGTGCCTCAGCGTCAGTTTCGGCTCAGCGAGCTGCCTACGCAATCGGGGTTCTTGGTGGTATCTATGCATTTCACCGCTACACCACCAGTTCCGCCCGCCTTAACCGAACTCAAGCCCGTCAGTATCAATGGCAGTTCCAGGGTTGAGCCCTGGGATTTCACCGCTGACTTAATCGGCCGCCTACGCACCCTTTAAACCCACTGTCTGAG
+
CCCCCGGGG>FGGGGGGGDGGGGGGGGGGGGGGGGGGGGFGGGGGGGGGGGGGGGGGGGGFGFFGGGGGCGGGGGGCF,C=EFGGGGGGGGFFEFEGGDFGGDFGFAFFECFGGGFGGGG88EGGGGCFGGC8CCEGF6CCGGFCEGBGFGGCGGFFGCDGGFGEFC:*DA2FFFA6:?:FFCFFGFF4C75A6*;CCF3<BBFBD@C)/9?(2BE0CD?::<D0C>GF5:A668?E?(.)--)6)-
@M00200:205:000000000-AKKM3:1:1101:18483:5895 2:N:0:1
TACGGGGGTATCTAATCCTGTTCGCTCCCCTAGCTTTCGCGCCTCAGCGTCAGGACAGGTCCAGAGAGCCGCCTTCGCCACCGGTGTTCCTCCCGATATCTGAGCATTTCACCGCTACACCGGGAATTCCACTCTCCCCTACCTGCCTCGAGCCGTGCAGTATCGGACGCAGTCCCGCGGTTGAGCCCCGGGATTTCACAACCGACTTGCACGGCCGCCTACGCGCTCTTTACACCCACTGTCTGAG
+
<BCCCFGGEGGGGGGGGGGFA<DGGGGGGGGGGGGGGGGGGGGGGGGGGGGEGGGGGGGGGGGGGGGGGGGGGEEFFGGGGGGGFG@FGGGGGGGE7FGGGGGAFGG9CFDFGEGEGDEGGGGGE+,,EFGC=DGFDAG@9FGFGF9=FEED5CD5:EFCDF7:A4784=?@DFFFADC34/97ACCFEGG3B57CFAFAB??;;>024>)433CE>D>66,()1C)9*2-:4)-4?<(3>44))--
@M00200:205:000000000-AKKM3:1:1101:20538:5908 2:N:0:1
TACCGGGGTATCTAATCCTGTTTGATCCCCACGCTTTCGTGCCTCAGTGTCAATATTCGTGTAGCCAGCTGCCTTCGCAATTGGTGTTCTATGTCATATCTAAGCATTTCACCGCTACATGACATATTCCGCTAACCTCCACGGTATTCAAGACTGATAGTATCAATGGCAGTTCCCAAGTTAAGCTTGGGGATTTCACCACTGACTTACCAACCCACCTACGCACCCTTTCTACCCAATGTCTGAGAGAC
+
CCCCCGGGGGGGGGGGGGGGGGGGGGGGGGGGGGGGGGGGGGGGGGGGGGGGGGGGGGGGGGGGGGGGGGGGGGGGGGGGGGGGGGGGGGCGGGGEGGGGGGGGGGGGGGGGGDGFDGGGGFFGGGFGGGGCCGGGGFCDD?C9FFGCCFFFGGGFFGGFDFBFEFGG?FFFFFFFFFGFFGGGFGG+9D8DFGGCFEE@EFEFF@BECEECBFGE=9?58CF*)1@4*3)*2/*0=;B==C?8@C=EE=(
@M00200:205:000000000-AKKM3:1:1101:13508:5918 2:N:0:1
TACTGGGGTATCTAATCCTGTTTGCTCCCCTAGCTTTCGTGCCTCAGTGTCAGGTATCGTCCAGAGACTCGCCTTCGCCACTGGTGTTCCTCTCGATATCTACGCATTTCACTGCTACACCGAGAATTCCAGTCTCCCCTCCGACCCTCGAGCCAGATAGTTTCCAATGCCATTTCCGAGTTGAGCCCGGAGATTTCACATCAGCCTTTCCCAGCCACCTACGCACCCTTTAAACCCAATGTCTGAG
+
CCCCCGGGGGGGGGGGGGGGGGGGGGGGGGGGGGGGGGGGGGGGGGGGGGGGGGGGGGGGGGGGGGGFGGFGGGGGGGGGGGGGGGGGGGGGGGGGGGGGGGGGGGGGGGGGGEFFGGGGGGGGGGGCFGGGGGFGG?>5>EGEGFDDFDEGG>D6D9DD=99DDDD9DFBDF9<D+<DAFGFF5D:FB9*9*7EGFEG@EFE3))<6;4*6>=DFBG>DB2@45C>GFC=8))/68:(,/)1/4.)
@M00200:205:000000000-AKKM3:1:1101:4342:5969 2:N:0:1
TACCCGGGTATCTAATCCTGTTTGCTCCCCTAGCTTTCGCCTCTCAGCGTCAGGGACGAGCCAGCGAACCGCCTTCGCCACTGGTGTTCCTCCCGATATCTACAGATTTCACCCTTACACCGGGAATTCCGTTCGCCTCTCTCGTCCTCGAGCCCTGTAGTTTTGGGCGCAGTTCCACGGTTGAGCCGTGGAATTTCACACCCAACTTGCAAGGCCGCCTACTTGCCCTTTAAACCCAATGTCTGAG
+
CCCCCGGGGGGGGGGGGGGGGGGGGGGGGGGGGGGGGGGGGGGGGGGGGGGGGGGGGGBFGGGGGGGGGGGGGGGGGGGGGGDFGGGGGGGGGGGGDGGGGGGGFFGFGGGGGGGFGGGGGGGEGGGGGGGGFFCEE>GBFFGFGFG>G5EDCDFFFGGFFGCGD>GGFGFFFC@3+@DBCE<8?EGBDGGEACFGFCE55?B?=@@ECE3;EDGC>DE?38>@2<79D9)4):A?G??<?AA44A4
@M00200:205:000000000-AKKM3:1:1101:20291:5990 2:N:0:1
TACCAGGGTATCTAATCCTGTTTGATCCCCGCACTTTCGAGCCTCAGTGTCAGTTATAGTTTCGTCAGCTGCCTTCGCAATCGGTGTTCTATGACATCTCTATGTATTTCACCACTACATGTCATATTCCGCCAACGGCAACTATACTCAAGCCCTACAGTATCAATGGCAATTTCGAGGTTAAGCCTCGAGATTTCACCACTGACTTATAAGGCCACCTACGCTCCCTTTATGCCCAATGTCTGAG
+
CCCCCGGGGGGGGGGGGGGGGGGGGGGGGGGGGGGGGGGGGGGGGGGGGGGGGGGGGGGGGGGGGGGGGGGGGGGGGGGCGGGGGGGGGGGGGGGGGGGGG8EFGFFGGGGGGGGFGGGGGGGGGGGGGGFGGGGGDBGFFGGFGFGFGFGFGGGFFGGFGGDFEFGCFGFFFBFFFFFFGGGGFGGFFCEBFGGCFCF*6=@B@@FF<EF*>@F:@7ACFE5B=CEG7?@E?<CBFEDFEEFEC==
@M00200:205:000000000-AKKM3:1:1101:10775:5991 2:N:0:1
TACGGGGGTATCTAATCCTGTTTGCTCCCCACGCTTTCGCGCCTCAGCGTCAGAACCGGACCAGAGAGCCGCTTTCGCCACCGGTGTTCCACCCAATATCTACGAATTTCACCTCTACACTGGGTATTCCACCCTCCTCTTCCGGCCTCAAGCCCTGGTGTTTCGGCCGCACCTCCGGGGTTGAGCCCCGGGCTTTCACAAAGCCGACTGCCCGAGCCGCCTACGCGCCCTTTCCACCCAATGCCTGAAGG
+
CCCCCGGGGGGGGGGGGGGGGGGGGGGGGGGGGGGGGGGGGGGGGGGGGGGGGGGGGGGGGGGGGFGGGGGGGGGGGGGGGGGGGGGGGGGGGGGGGGGFGFGGGFGGGGGGGGGFGGGGGGFGGGGGGGGGGGGGGFGFFGGFGFGFGFG?FGDFFGGFGGDG5@DGFGFFF(;FE>CBGDCFAFGFD3555>GGFAG94?0??09;B>FF0(**4C@>FB0<<C57DG17?)4)3831<7(()))(.,(
@M00200:205:000000000-AKKM3:1:1101:23498:5994 2:N:0:1
TACAGGGGTATCTAATCCTGTTTGATCCCCGCACTTTCGAGCCTCAGTGTCAGTTATAGTTTCGTCAGCTGCCTTCGCAATCGGTGTTCTATGACATCTCTATGTATTTCACCACTACATGTCATATTCCGCCAACGGCAACTATACTCAAGCCCTACAGTATCAATGGCAATTTCTGGGTTAAGCCCAGAGATTTCACCACTGACTTATAAGGCCACCTACGCTCCCTTTAACCCCAGTGTCTGAG
+
CCCCCGGGGGGGGGGGGGGGGGGGGGGGGGGGEGGGGGGGGGGGGGGGGGGGGFGFGGGGGGGGGGGGGGGGGGGGGGGGGGGGGGGGGGGGGGGGGDGGGAFGGGGGGGGGGEEFGGGGGGGGGFGGGGGGGGGGE>EABEFFGFGCGFGCEFCFFFF5=DDFE7@E*=?BDDFBFFG5FCGGFGC?D?DFFGGGCAACBDF@*:AC*C5;;*@;=<ACEE9A=CBF9?=EF4*5@2((.><8C9;
@M00200:205:000000000-AKKM3:1:1101:19487:6002 2:N:0:1
TACTAGGGTATCTAATCCTGTTTGCTCCCCACGCTTTCGCGTCTCAGCGTCAGTAACTGTCCAGGAAGCCGCCTTCGCCACCGGTGTTCCTCTCGATATCTACGAATTTCACCTCTACACCGAGAATTCCGCTTCCCTCTCCAGTACTCAAGCCAAGCAGTTTCGAGTGCACTTCCCAGGTTGAGCCCGGGGCTTTCACACCCGACTTGCCAAGCCGCCTACACGCGCTTTAAACCCAATGTCTGAG
+
CCCCCGGGGGGGGGGGGGGGGGGGGGGGGGGGGGGGGGGGGGGGGGGGGGGGGGGGGGGGGGGGGGGGGGGGGGGGGGGGGGGGGGGGGGGGGGGGGGGGFGGGGGGFGFGGGGGFF<EFGGGGGGGEFFFGGGGGGFG)@EFBGFFC?FGGGGGFFGGFC7*?5DGF5EFFB<FFAFFFGGGGFGCFFDGFEG>?8<FFFFFFB>FFEFFFBFGF03A@F@(.6C><)76<A:2(A8:::::).64
@M00200:205:000000000-AKKM3:1:1101:15583:6010 2:N:0:1
TACTAGGGTATCTAATCCCGTTCGCTACCCTGGCTTTCGTTCCTCAGCGTCAGAAAAGTCCCAGTGAGCCGCCTTCGCCTCCGGTATTCCAGATGATATCAACGCATTTCACCGCTCCACCATCTGTTCTGCTCACCTCTAGCTTCCTCAAGCTCGGTAGTTTGGAGCGCAATTCCTCGGTTGAGCCGAGGGCTTTCACACCCCACTTTCCAAGCCGCCTACGAACTCTTTATACCCAGTGTCTGAG
+
CCCCCFGGGGGGGGGGGGGGGGGGGGGGGGGGGGGGGGGGGGGGGGGGGGGGGGGGGGGGGGGGGGGGGGGGGGGGFGGGGGGGGDGGGGGGGGGGFFGGGGGGG>FEGGGGGGGFGGFGGFGGGGGGGGGGGFGGGFGEBGGFGFGCGFGGGDGFFEFAGGCFDFGG>EFBBEFFFFGEGGGCFFGFFGGFFFGGFFGFFFF>@BFFEFFFCEGG>DAD@@?E0C8D;;C3<CC<:81;@E?3C3C
@M00200:205:000000000-AKKM3:1:1101:4696:6010 2:N:0:1
TACTGGGGTATCTAATCCTGTTTGCTCCCCACGCTGTCGCGCCTCAGCGTCAGCCACAGCCCAGCGGGCCGCCTTCGCCACCGGTGTTCTTCCGGATCTCTACGCATTCCACCGCTACACCCGGAATTCCACCCGCCTCTACTGTGCTCCAGCGCGGGAGTCGCCACGGCCGATCCGGGGTTGAGCCCCGGACTTTCACCGCCGCCTTCCCGCGCCGCCTACGCGCCCTTTAAACCCAATGTCTGAG
+
CCCCCGGGGGGGGGGGGGGGGGGGGGGGGGGGGGGGGGGGGGGGGGGGGGGGGGGGGGGGGGGGGGGGGGGGGGGGGGGGGGGGGGGGGGGGGGGGGGGGGGGGEEGGGGGGGGGFGGGGGGGEGGGGGGFFGGGGGFGEFGGFGFGFGFGGGGGFFD4?EGFGFFGGFGFBFFEFFFGFEGG7<8FFFGGDBGGGF<G2(471>;B??1?FFFGG>GEF0:B>(:>D)9)6)6A?G(418B>)5<A
@M00200:205:000000000-AKKM3:1:1101:15953:6014 2:N:0:1
TACACGGGTATCTAATCCCGTTCGCTACCCTGGCTTTCGCGTCTGAGCGTCAGGAGCAGGCCAGAAGGCCGCTTTCGCCACTGGTGTTCCTCCGGATCTCTACGCATTTCACCACTACACCCGGAATTCCACCTTCCTCTCCTGCCCTCGAGTTCGGAAGTATCGGGCAACCTCTCCCAGTTGAGCCAGGAGCTTTCATGCCCGACTTTCCGAACCGCCTACACGCGCTTTACACCCAATGTCTGAGAGAC
+
CCCCCGGGGGGGGGGGGGGGGGGGGGGGGGGGGGGGGGEGGGGGGGGGGGGGGGGGGGFGGGGGGGGGGGGGGCEGGGGGGGFCFGGGGGGGGGGEFGGGGGGGGGEEFGGGGGGFGGGGGGGGGGGGGGGGGGFGGFGFFGGFGFGDFBGD,=FFFCC>DF@CA?GGEGFFFDAFFFGFFFF99<CFFCGDFG6==CDCC;>@>@919EFF0?GGFGF?@@EF0:09)7:9)6<BE2013:A4)62-)4(
@M00200:205:000000000-AKKM3:1:1101:16058:6023 2:N:0:1
TACACGGGTATCTAATCCTGTTTGCTCCCCACGCTGTCGCGCCTCAGTGTCAGCAACGGCCCAGCAGAACGCCTTCGCCACTGGTGTTCTTCCCGATATCTACGCATTCCACCGCTACACCGGGAATTCCATCTGCCCCTACCGTGCTCGAGCCCGGCAGTCTGACCGGCAGCCCCGGAGTTGAGCCCCGGGATTTCACCAGCCACTTACCGAGCCACCTACGCGCCCCTTAAGCCCAATGTCTGAGAGAC
+
CCCCCGGGGGGGGGGGGGGGGGGGGGGGGGFGGGGGGGGGGGGDG8FGGGGGGGGGGGGGGGGGGGGFGGGGGGGGGGGGGGGGGGGGGGGGGGGGFEGGGGGFGGGGGF9FGGGFGGCFGGGGGGGGGGGGGGGGGFGFFGGFGFGFCAC>GGGFFGDDGCEFFFGGEGF2ADDA>>D>F6+:)>?):C55:**;8.@)).:(,8:9><??06EE:GF:05(7(8><)7(566A(;402,.6>A4<>??(
@M00200:205:000000000-AKKM3:1:1101:7398:6032 2:N:0:1
TACGAGGGTATCTAATCCTGTTCGCTACCCACGCTTTCGTGCCTCAGCGTCAGTGATAGTTTAGCGAGCTGCCTTCGCAATTGGTGTTCTACATCATATCTAAGCATTTCACCGCTACATGATGTATTCCGCCCACTTCAACTATACTCAAGTTTATCAGTTTCAATGGCAATTCCATGGTTGAGCCACAGGCTTTCACCACTGACTTAATAAACCGCCTACGCCCCCTTTAAGCCCAATGTCTGAGAGA
+
CCCCCGGGGGGGGGGGGGGGGGGGGGGGGGGGGGGGGGGGGGGGGGGGGGGGGGGGGGGGGGFGGGGGGGGGGGGGGGGGGGGGGGGGGGGGFAFGGGEGGFGFGGGGGGGGGEGFGGFGGGGGGGGGGG8?DGGGGFGFFGGFGFGFGFGGGC9DFGGFGGFGFFGFBGFFFFFF?DDFGG=F*=CFFDDBFGGGFCCFFFFFFFFFEFF7;=9D8CEAABA4)=6C5?@:?;=EFD25>CEFF<<931
@M00200:205:000000000-AKKM3:1:1101:9683:6042 2:N:0:1
TACGAGGGTATCTAATCCTGTTTGATCCCCGCACTTTCGTGCCTCAGCGTCAGTTACAGTTTTGTGAGCTGCCTTCGCAATCGGTGTTCTATGACATCTCTATGTATTTCACCACTACATGTCATATTCCGCCCACAGCATCTGTACTCAAGCCTAGCAGTATCAATGGCAGTTTTCTCGTTAAGCGAGAAGATTTCACCACTGACTTACCAGGCCGCCTACGCCCCCTTTACACCCACTGTCTGAG
+
CCCCCFGGGGGGGFGGGGGGGGGGGGGGGGGGGGGGGGGGGGGGGEFGGGGGGGGGGGGGGGGFGGGGGGGGGGGGFGGGGGGGGGGGGGCFGGGGGGGGGGGFGFGEGGGGGGGFGGDGGGGGGGGFGAFED6?EGFGFFGGFGFGBF@@8@FFBBFGFFGFGCFGGBG?@FEFFFFFFGGC8<AEDBGC?FGEF?EAECBF<@@AECE)78):@)*92))7*)48D4CEFE?=@ED@@FCFF3.7
@M00200:205:000000000-AKKM3:1:1101:10221:6059 2:N:0:1
TACGCGGGTATCTAATCCCGTTTGCTCCCCTAGCTTTCGCACCTCAGCGTCAGTTGTGGACCAGAGAGCCGCCTTCGCCACCGGTGTTCCTCCTGATATCTACGCATTTCACCGCTCCACCAGGAGTTCCGCTCTCCCCTACCACACTCGAGCATTGCAGTCTGCCAGGCAGTTCCACGGGTGAGCCGTGGGATTTCACCGGCCACTTGCAATGCCGCCTACGTGCGCTTTAAACCCAATGTCTGAGAGGT
+
CCCCCGGGGGGGGGGGGGGGGGGGGGGGGGGGGGGGGGGGGGGGGGGGGGGGGGGGGGDGGGGGGFGGGGEGGGGGGGGGGGGGGGGGGGGGGGGGGGGGGCGGGGGGGGGGGGGFGGDFGGGGGGGGGGEGGGGGGFGFFGGFGF>5DFE;C>FAFGFFGGEF;FFE>EF5FFFFFFDEG:>96?FB8?EEFGG4BCD37;(6,(5;>C8?C8CC9DD1:20)(;)/95?<9<AF>:(8:>BAB<F<2(.
@M00200:205:000000000-AKKM3:1:1101:22871:6063 2:N:0:1
TACCAGGGTATCTAATCCTGTTTGATCCCCGCACTTTCGAGCCTCAGCGTCAGTTACAGCTTCGTTAGCTGCCTTCGCAATCGGTGTTCTATGACATATCTAAGTATTTCACCACTACATGTCATATTCCGCCAACGGCAACTGTACTCTAGATAAGCAGTATCAATGGCAGTTCCATCGTTAAGCGATGGGATTTCACCACTGACTTACCTACCCGCCTACGCTCCCTTTAAACCCACTGTCTGAG
+
CCCCCGGGGGGGGGGGGGGGGGGGGGGGGGGGGGGGGGGGGGGGGGGGGGGGGGGGGFGGGGGGGGGGGGGGGGGGGGGFGGFEGGGGGGGGFGGGGGGGGGGFGGGGGGGGGGGFGFGFGGGGGGGGGCFGDGGGGFGADGGFGFGFGFGGFF8@?EDDGGEGFFGGFGFADEFFFFFFGGGGFGGFFDC?FFCFFFGEEFEEFFFEEFBCCBGCAD@725=?4=?D4;;CEEB>E@((.@@?66<
@M00200:205:000000000-AKKM3:1:1101:5400:6069 2:N:0:1
TACACGGGTATCTAATCCTGTTTGCTCCCCACGCTTTCGCGTCTCAGCGTCAGTCACCGTCCAGAAGGCCGCCTTCGCCGCTGGTATTCCTCCCGATATCTACGGATTTCACCCCTACACCGGGAATTCTGCCTTCCTCTCCGGGACTCTAGCCAGGCAGTTTCAGATGCAGTTCCGGGGTTGGGCCCCGGGCTTTCACAACCGACTTGCCAAGCCGCCTACACGCGCTTTATGCCCACTGTCTGAG
+
CCCCCGGGGGGGG9FFGGGFGGEGGFGGGGGGGGGGGGGGGGGGGGGGGGGGGGGGGGEGGGEGGGGGGGGGGGGGGGGGGGGGGGGGGGGGGEGGGGGGGECFGEGGFFGGGFGFGGFGGGE7FEGFGGFEFGGGGFGBDGG5EDDBGFGFFF?FFGC5,<AGEF9C+@@CA=FFFF*9CE):?=*?DGGABCFGFFGEEF@B;;><))560<FG03584?>F6E)1)18A>DFFF22726<A):4
@M00200:205:000000000-AKKM3:1:1101:15632:6074 2:N:0:1
TACTAGTGTATCTAATCCCGTTCGCTCCCCTGGCTTTCGCGCCTCAGCGTCAGGCGGGGCCCAGCGCGCCGCTTTCGCCACCGGCGTTCCTTCCGATCTCTACGCATTTCACCGCTCCACCGGAAGTTCCGCGCGCCCCTACCCCCCTCGAGGCGGCCGGTCGCAGGGGCACTTCCCCGGTTGAGCCGGGGGCTTTCACCCCTGACCTGGCCGCCCGCCTACGCGCCCTTTAAACCCAATGTCTGAG
+
CCCCCGGGGGGGGGGGGGGGGGGGGGGGGGGGGGGGGGGGGGGGGGGGGGGGGGGGGGGGGGGGGGGGGGGGGGGGGGGGGGGGGGGGGFGGGGGE7F?FGGGGGEGEGGGGGGGFGGGGGGGDGGGGGGGGGGGGGFGD:=FFGFGFGFG>EG<5>GGEED>GFE<E>E):F0=FFFG>8E3FFGGF3DGFD=57@>FFFFF::2>AF61:>BGGFGEF:?FB;E)95232<DA?G?0?F<<F)4.
@M00200:205:000000000-AKKM3:1:1101:21105:6087 2:N:0:1
TACAAGGGTATCTAATCCCGTTTGCTCCCCTAGCTTTCGCGCCTCAGCGTCAGAAAAGATCCAGCGAGCCGCCTTCGCCACCGGAGTTCCTGTGAATATCAACGCATTTCACCGCTCCACTCACAGTTCCGCTCGCCCCTATCTCCCTCGAGGCCGTCAGTATCTAAGGCAGTTCCACGGTTGAGCCGTGGGATTTCACCCCAGACTTGACAGCCCGCCTACGCGCCCTTTACACCCAATGTCTGAG
+
CCCCCGGGGGGGGGGGGGGGGGGGGGGGGGGGGGGGGGGGGGGGGGGGGGGGGGGGGGGGGGGGGGGGGGGGGGGGGGEGGGDEGGGGGGGGGGGGGGGGGGGGGEGGGGGGGGGFGGGFGGGGGGGGGGGGDGGGEFGF?GGFGFGFGAG@EGGAEGD>ADEGFCGG5FFFFFFFFFCEGGDF>FGFDDGFFGG4FCCA=FF;DF;CEAFEE@FD>GEF@;?@9EEG3D?>AAA8EB6?:<<AA44
@M00200:205:000000000-AKKM3:1:1101:5878:6100 2:N:0:1
TACAGGGGTATCTAATCCTGTTTGCTCCCCACGCTTTCGCGTCTCAGCGTCAGTCACGTCCCAGCGAGCTGCCTTCGCCATTGGTGTTCCTCCTGATATCTGCGCATTTCACCGCTACACCAGGAATTCCACTCGCCTCTTCCGGACTCGAGCCCGACAGTATCCACCGGCATCCCAGGGTTGAGCCCTGGACTTTCACAGCAGACTTATCGAGCCGCCTACTCGCGCTTTATACCCACGTTATCAGATAT
+
CCCCCGGGGGGGGGGGGGGGGGGGGGGGGGGFGGGGGGGGGGGGFGGGGGGGGGGGGGGGFGGGFFEGGGGFGGGGFEGDGGGGGGGGGGFFGGFGGGGGGGGDGGGDGGFGFGGFGGG?FDFGG8DGGCFFGGFG+0C:DFFDG5CADDGDDGGFFGGBEFEFEF?FDGFBEFAAFF4>FG*49DFFAGGA6<E:+1=?4@=2(/63))71;08:(2;@13))(3)/)*().469C4(((((.))))))-
@M00200:205:000000000-AKKM3:1:1101:14770:6131 2:N:0:1
TACTCGGGTATCTAATCCTGTTTGCTCCCCACGCTGTCGCGCCTCAGCGTCAGCAACGGCCCAGCAGACCGCCTTCGCCACTGGTGTTCTTCCCGATCTCTACGCATTCCACCGCTACACCGGGAATTCCATCTGCCTCTACCGTGCTCGAGCTCGTCAGTCTTACCAGACTTCCCGGAGTTGAGCCCCGGGGTTTCACCGGCAACTTAGCGAGCCGCCTACGCGCCCTTTAAACCCACTGTCTGAGCGAC
+
CCCCCGGGF@FGGGGGGGGGGGGGGGGGGGGGGGGGGGGGGGGGGGGGGGGGGGGGGGGGGGGGGGGGGGGGGEGGGGGGGGFGGGGDGGGGGGGGGGGGGGGGGGGGGGGGGGGD+@DGGEEGFGCFGGGGGGFGG?DDFGGEF6D=FFGGGGGFFGFBGG7FAFGGF>?@FEFFFFDBF@+=ACFFFGGF::7DACGFDFFF937<AFF>11CE65>???6@;E@G34.4.:78EF6B:4924<<?1((
@M00200:205:000000000-AKKM3:1:1101:19118:6131 2:N:0:1
TACGGGGGTATCTAATCCCGTTCGCTCCCCACGCTTTCGTGCCTCAGCGTCAGAATTGGCCCAGTCGCCTGTCTTCACCTTCGGCGTTCCTCTAGATATCTACGCATTTCACCGCTCCACCTAGAGTTCCAGCGACCCCTACCAACCTCAAGCACTGCAGTCTGCCGAGCAATTCCACGGTTGAGCCGTGGGATTTCACAAGGCACTTGCAGTGCCGCCTACGCACCCTTTAAACCCAATGTCTGAGAGA
+
CCCCCGGGGGGGGGGGGFGGGGGGGGGGGGGGGGGGGGGGGGGGGGGGGGGGGGGGGGFGGGGGGGGGGGGGGGGGGGGGGGGGGDGGGGGGGGGGGGGGGGGGGGGGGGGGGGDDGGGGGGGGGGFGDGGGFGGGEDGDFGGFGFGFGFGGGGGFFGGFF>CFEAGDFGFDFEFFFFGDGGGGFGFFBGGFFGGGFFGFFF(6@D;EAFF<EFGG9DBB??BE?EFGGG2:)6<:;:?:?9>22<2423
@M00200:205:000000000-AKKM3:1:1101:4329:6153 2:N:0:1
TACAGGGGTATCTAATCCTGTTCGCTACCCACGCTTTCGTGCCTCAGCGTCAATGTTGGCTTAGTGAGCTGCCTTCGCAATCGGTGTTCTACATCATATCTAAGCATTTCACCGCTACATGATGTATTCCGCCCACTTCAACCAGATTCAAGCTATGCAGTTTCAATGGCAATTCCGCAGTTGAGCTGCGGGCTTTCACCACTGACTTATATAGCCGCCTACGCACCCTTTAAACCCAATGTCTGAGAGAC
+
CCCCCGGGGGGGGGGGGGGGGGGGGGGGGGGGGGGGGGGGCCFGGFGGGGGGGGGGGFCGGGGGFGGGGGFGGGGGGGGGGGGGGGGGEFGGDFGGGG8FFFFDGDGGGGGGGGGDGGGDGFFGGGGGGGGGGGGEF?F=DFEFFFGFGFGFGGGFBG=+EFEFDFGGDGFBDDFFDBG>FFCCDFGBFGDBEGGF<EG@6CC5*:C44>*;E*;D=CB@@F=?2??GCC)).)7,=;1:(/<9)))).,(
@M00200:205:000000000-AKKM3:1:1101:17634:6154 2:N:0:1
TACTAGGGTATCTAATCCCGTTTGCTCCCCACGCTTTCGCGCCTCAGCGTCAGGGTGTGGCCAGAGACCCGCCTTCGCCACCGGTGTTCCTCCCGATATCTACACATTTCACCGCTACACCGGGAATTCCAGTCTCCTCTCCACCCCTCAAGGAACGCAGTATCGGCCGCCCTTCTTCGGTTGAGCCGAAGGCTTTCACGACCGACTCACGCTCCCGCCTACACGCCCCTTACACCCACTGTCTGCGCGA
+
CCCCCGGGGGGGGGGGGGGGGGGGGGGGGGGGGGGGGGGGGGGGGGGGGGGGGGGGGGGGGGGGGGGGGGGGGGGGGGGGGGGGGGGGGGGGGGGGDGGGGGGGGDFFGGFGGDEDGGGGGGGGGEGGGGGGGGGGGBFBFFEFGFGFGFG:DFFFDGDEGGEGFBDGDGFFB=FFAFGFGE5*;CGEFDE>A6FFF39(,6>7;B20),.248?C>DFFFFFF(:FD)1,2(448E?(.3-6:>)((-1
@M00200:205:000000000-AKKM3:1:1101:6052:6176 2:N:0:1
TACGCGGGTATCTAATCCTGTTTGCTCCCCACGCTTTCGCGTCTCAGCGTCAGTATCCAACCAGGGGGCCGCCTTCGCCACCGGTGTTCCTCCCGATATCTACGCATTTCACCGCTACACCGGGAATTCCACCCCCCTCTTTGGTACTCTAGCTTGCCAGTTTCATGCGTCGTTCCTCGGTTAAGCCGAGGGCTTTCACACATGACTTAGCATACCGCCTACACGCCCTTTAAACCCACTGTCTGATAGC
+
CCCCCGDGGGGGGGGGGGGGGGGGGGGGGGGG>FGGGGCGGEGGGGFGGGGEGGGGGAFDGGGGEDEEGGCGGGGGCGDGGGFGECFGGFGGGGGGG4CGGGGDGEGGGGGGGGG>DGGGFEGCEGGGGGGGGGDGG>EBA@:*4+51CAFF;+B):C>6FG5CEFGE)/8(:;FFFFGFFG*;FFGDEGGFEGG<94+)5::)47<>)-4)))0;655:232?6EFD9<844)-4C:(,)6>>24-:).
@M00200:205:000000000-AKKM3:1:1101:12093:6181 2:N:0:1
TACGAGGGTATCTAATCCTGTTTGCTCCCCACGCTTTCGCGCCTCAGCGTCAGCAACGGCCCAGCGAGCCGCCTTCGCCACCGGTGTTCTTCCCGATATCTACGCATTCCACCGCTACACCGGGAATTCCACTCGCCTCTACCGTGCTCTAGCCACGCAGTCTCACCTGCAGCCCCGAAGTTGAGCCCCGGGATTTCACAAGTGACTTACCCGGCCGCCTACGCTCCCTTTAAACCCACTGTCTGAGATA
+
C@CCCGGGGGGGGFGGGGGGGGGGGGGGGGGGGGGGGGGGGGGGGGGGGGGGGGGGFFCFGG7CFGDGGGGGGGGGDGCFEFGGGGGGGGGGGGGGGGGGG;FFGGGGGGFGGGGFDFFGGGGGCEFGGGGGFEDGEEGEFGGFGFGDGFGGGG5ABGC>C>AGCFGF4FA=ABADEACBGC72=EGFFGGBDEFDF3=.7(:9<>F<DF02(1:C()7:08?B(ADG5:)-.:ABEF((.69A:2))))
@M00200:205:000000000-AKKM3:1:1101:14239:6184 2:N:0:1
TACGCGGGTATCTAATCCTGTTTGCTCCCCACGCTGTCGCGCCTCAGCGTCAGCAACAGCCCAGCAGGCCGCCTTCGCCACCGATCTTCTTCCCGATCTCTACGCATTCCACCGCTACACCGGGAATTCCACCTGCCTCTACTGTGCTCGAGCCCGACAGTCTCGGAGGCAGCCCTGTGGTTGAGCCACAGGCTTTCACCCCCGCCTTATCAGGCCGCCTACGCGCCCTTTATGCCCAATGTCTGAG
+
CCCCCGGGGGGGGGFGGGGGGGGGGGGGGGGGGGGGGGGGGGGGGGGFGGGGGGGGGFGGGGGGGGG<FEFGGGGGFFGGGGG+C+?FG,DFGDGGGGGGGGGGGGGGGGGGGDGFGG=FG8C7CCGGGGF9DGFGGFGFFFCFG+8AFFDGC7*@*C>>FFA:0:):5A/>6>?)02CFF55*)<F)A7E=)66<A5E@7;B6;9?:<<AAA);C9DB(44?B9EEG3>7>A9<<F0:(4:AAA4<
@M00200:205:000000000-AKKM3:1:1101:27153:6189 2:N:0:1
TACTAGGGTATCTAATCCTGTTTGCTCCCCACGCTGTCGCGCCTCAGCGTCAGCCACAGCCCAGCGGGCCGCCTTCGCCACCGGTGTTCTTCCGGATCTCTACGCATTCCACCGCTACACCCGGAATTCCACCCGCCTCTACTGTGCTCCAGCGCGGGAGTCGCCACGGCCGATCCGGGGTTGAGCCCCGGACTTTCACCGCCGCCTTCCCGCGCCGCCTCCGCGCTCTTTAAACCCCATGTCTGAGATAT
+
CCCCCGGGGGGGGGGEGGGGGGGGGGGGGGGGGGGGGGGGGGGGGGGGGGG:CFGGGGGGGGGGGGGEFGEGGGGGGGCEGGGGGGGGGGGGGGGGDGGGGGGCEGEFGFGGGGG>67=FDEECG+D=CFGGGGGGEDGFFGGFC>@*5@E7FGG>DE7?:DBDFFGGEGFFFBF>4393?8C4?FGFFGCBEGGC=<FAFBF>BFB:B?:02(:C>GFF(46BBD:D**)).).4?01,16<2):6))-.
@M00200:205:000000000-AKKM3:1:1101:8577:6218 2:N:0:1
TACTGGGGTATCTAATCCCGTTCGCTCCCCTGGCTTTCGTGTCTCAGCGTCGGCACACCTCCAGTCACCCGCTTTCGCCGCCGGCGTTCCAAGCGATATCTACGCATTTCACCGCTCCACCGCTTGTTCCGGTGACCCCTAGGTGGCCCAAGATCGCCAGTATGCACAGCAGTTCCACGGTTGAGCCGTGGGATTTCACAAGGCACTTAACGACCCGCCTACACCCACTTTAAGCCCAGTGTCTGAG
+
CCCCCGGGGGGGGGGGGGFGGGGGDGFGGEF9FFFFFGD@DFGGGGGGGGGGGGGGFGG8FG8FC6C<FGGG:FGGGGG+=FGFEGGGGC;E9F=FGB>FGGGGGGGGFGGGFGGFGGGGGGG8@E?FGG68=6?FCFGFF66BFFF);BGDCCF5BEG4DCEC*+;D4D>51@A8BF<4C*);F:;AA<:>)+2*;<CE),(/(43)473(:7?E2C>?:::),:FG4725>26(C0(.).4<A<)
@M00200:205:000000000-AKKM3:1:1101:22390:6238 2:N:0:1
TACCGGGGTATCTAATCCTGTTCGCTCCCCACGCTTTCGTGCCTCAGCGTCAGTTTCGGCCTAGCGAGCTGCCTACGCAATCGGGGTTCTTGGTGGTATCTATGCATTTCACCGCTACACCACCAGTTCCGCCCGCCTCGACCGAACTCAAGCCCGCCAGTATCAACGGCAGTTCCAGGGTTGAGCCCTGGGATTTCACCGCTGACTTAACGGGCCGCCTACGCACCCTTTAACCCCAATGTCTGAG
+
CCCCCGGGGGGGGGGGGGGGGGGGGGGGGGGGGGGGGGGGGGGGGGGGGGGGGGGGGGGGGGGGGGGGGGGGGGGGGGGEGGGCFCGGGGGGGGFDEGGGGGGGGGGGGGGGGGGFDGGGGGGGCGGGGGGGGGGGEEGFBGGFCFGFGFGCGGGDAGDBGG*=AEFEBGB@FCFFFFG>FGGC4CGFFGGFFGGG=5EEFFF69@<<>9EF9:EGFG:??FBE6E3C*2>BF228A:,425<FFFB
@M00200:205:000000000-AKKM3:1:1101:8288:6271 2:N:0:1
TACACGGGTATCTAATCCTGTTTGATCCCCACACTTTCGTGCCTCAGCGTCAGTTAAAGCTTAGTAAGCTGCCTTCGCTATCGGTGTTCTTGACGATATCTAAGCATTTCACCGCTACACCGTCAATTCCGCCTACCTCAACTTTACTCAAGTCCATCAGTATCAATGCCACCCTCCCGGTTAAGCCGGGATATTTCAGCACTGACTTCATAGACCACCTACGCACCCTTTAAACCCAGTCTCTGAC
+
CCCCCGGGGGGGGCFGGGGGGGDFFGGGGGGGGGGGGGGFGGGGFFGFGGGGGGG9@CFGGFGFGGFFFGGFGGFGDG@FGGGGGCFFGGEFAFEGD:>FGG9EFGGFGGGGAEEFGGGGC>FGG8FGGCEEGG6EFFG56FF5EFGFGFFGGGC@CF6?D+;=;DF8:DFFF=DFDEDBE>=D78C59>:5>BCCB7;7=@BE5=>@*3;*2>B:5C>>B@9B4=8D*27**/*3B--3)9C3)7)
@M00200:205:000000000-AKKM3:1:1101:24614:6284 2:N:0:1
TACTAGGGTATCTAATCCTGTTTGCTCCCCTAGCTTTCGCGCCTCAGCGTCAGTACTGGTCCAGGAAGCCGCCTTCGCCACTGGTGTTCCTCCCGATATCTACGCATTTCACCGCTACACCGGGAATTCCACTTCCCTCTCCCAGACTCTAGCCGGGCAGTATAAGATGCCATTCCACGGTTAAGCCGTGGGATTTCACATCAAACTTACCCGGCCGCCTACGCGCCCCTTAACCCCAGTGTCTGAG
+
CCCCCGGGGGGGGGGGGGGGGGGGGGGGGGGGGGGGGGGGGGGGGGGGGGGGGGGGGGGGGGGGGGGGGGGDGGGGGGGGGGFGGGGGGGGGGGGGGGGGGGGGGDEGGGGGGGGFGGGGGGDEGDGCFGGGGGGGGFGBDGGFG?FBFFGFGFG>?GD>F7;CCFGGFGFEF@F7;CC>FEGGFGGEAGGFFFFGFFF?CEEEEEECEEEB99E?@GD(((/2,3:<)*4,4)5(;::?7...:AA
@M00200:205:000000000-AKKM3:1:1101:13302:6291 2:N:0:1
TACAAGGGATCTAATCCTGTTTGCTCCCCACGCTGTCGCGCCTCCGCGTCAGCCACAGCCCAGCGGGCCGCCTTCGCCCCCGGTGTTCTTCCGGATCTCTACGCATTCCACCGCTACCCCCGGAATTCCACCCGCCTCTACTGTGCCCAAGCCCGGGAGTCGCCACGGCCGATCCGGGCTTGAGCCCCCGACTTTCCCCCCCGCCCTCCCGCGCCCCCCACGCGCCCCTTCCACCCCATGTCTGAG
+
C@CCCGGG@CF<EC<CF<EFGGGGDEGGGCF:F:@F?BFCGGGE,@E@FCCCG@@FFCEGGD<FECFGG@EG,CB7FG7FG7>@>FGC@FFGEFDC7,@7=F>F>=C;D;EG:C+9==FGGGD+@>FCF;<DD*9C*:6*1,2=9+2)*3,;DC/6/11??>1C<>C*8E>>)3>)8>)08*9DFCFB)775>5C7626(,7(4204??B>B00:*-9)(-(,)-:B)/9(,.670:(((..56-4
@M00200:205:000000000-AKKM3:1:1101:17144:6308 2:N:0:1
TACGGGGGTATCTAATCCCGTTCGCTCCCCTAGCTTTCGTCCCTCAGCGTCAGAAAAGACCCAGTGGGCCGCCTTCGCCTCCGGTGTTCCTGATGATATCAACGCATTTCACCGCTCCACCGGAAGTTCCATGCACCTCTACCTCCCTCCAGCATGCCAGTTTCAACGGCAATTCTCCAGTTGAGCTGGAGTATTTCACCACCGACTTAGCACACCGCCTCCGCGCCCTTTAACCCCAATGTCTGAGCGAC
+
CCCCCGGGGGGGGGGGGGGGGGGGGGGGGGGGDGGGGGGFGGGGGGGGGGGGGGGGEDGGGGGGEFFCFGGGGGGGGGGGGGGGGGGGGGGGFFGGGGGGGGGGGGGGFGGGGGGEGGGGGGCEFGBFGGGGGFCFGFGDFGDFGFGCGAFGG?8AFFDFDCAGFFCD5C/7*111=B@F<ED>FCC4?4,A;FGGFFGFFB@@9>BFEEEEF@F8(:A@(,(.75>D54,6:)-8E<,(,)6A<:9((-(
@M00200:205:000000000-AKKM3:1:1101:25212:6319 2:N:0:1
TACGGGGGTATCTAATCCTGTTTGATCCCCACACTTTCGTGCCTCAGCGTCAGTTGTAGCCTAGTAAGCTGTCTTCACTATCGGTGTTCTTGACGATATCTAAGCATTTCACCGCTACACCGTCAATTCCGCCTACCTCGACTACACTCAAGCCATACAGTATCAATGCCACCCTCCCGGTTAAGCCGGGATATTTCAGCACTGACTTATACGGCCGCCTACGCACCCTTTACACCCAGTGTCTGAT
+
CCCCCGGGGGGGGGFGGGGGGGGGGGGGGGGGGGGGGGGGGGGGGGGGGGGGGGGGGGGGGGGGGGCGGGGGGGGGGFGGGGCEGGGGGGGGGG7@FEGGGGFGGGGGGGGGGGGFGGGGGGGGGGGGFAFGGGGGEFGFFGGFGFGDGFFGGGGFFGGFG@FGE?CFFFB@FFF?EDG>>@*5=7EB599?4=CFFEFECB==E=E?=E873>E89GE;,(;><EEG5>E3C345C:<:D>AA>))
@M00200:205:000000000-AKKM3:1:1101:13560:6326 2:N:0:1
TACTAGGGTATCTAATCCCGTTTGCTCCCCTGGCTTTCGCGCCTCAGCGTCAGAAAGGGTCCAGCACCTCGCCTTCGCCACCGGAGTTCCGCTGGATATCAACGCATTTCACCGCTCCACCCAGCGTTCCAGATGCCCCTACCCTCCTCCAGACCACCAGTATCTAAGGCACTTCCCCAGTTAAGCTGGGGGCTTTCACCCCGGACTTGGTGGTCCGCCTACGCGCCCTTTATACCCAATGTCTGCG
+
CCCCCGGGGFGGGGGGGGGGGGGGGGGGGGGGGGGGGGGGGGGGGGGGGGGGGGGGGGGGGGGGGGGGGGGGGGGGGGGGGGGGEGGGGGGGGGGGGGGGGGGGGGGGFGGGFGGDGGGGGGGGGGGGGGGG=DGGGFGFFGGFGFGFGFGGADFFFEDFGGFGEFCF5DADFEFFFFGEFFGFFGGFF5EDFEFCAEG=@@F>9:B@E8=@;7CC(>BD(6()-8)9)9)<<6::F2,(()64)4-
@M00200:205:000000000-AKKM3:1:1101:4764:6335 2:N:0:1
TACAGGGGTATCTAATCCCGTTTGCTACCCTGGCTTTCGTGCCTCAGCGTCAGTAGAGACCCAGTAAGCCGCCTTCGCCACCGGTGTTCCTTAGGATATCAACGCATTTCACCGCTCCACCCTAAGTTCCGCTTACCTCTGTCTCACTCAAGCGCAGCAGTCTCGAAAGCAATTCCTCCGTTAAGCTGGGGTATTTCACTCCCGACTTGCTACCCCGCCTACGCACCCTTTATACCCAATGTCTGCG
+
CCCCCGGGGGGGGGGGGGFGGGGGGGFGGGGGGGGGGGGGGGGGGGGGGGGGGGFGGGGGGGGGGEGGGGGGGGGGGGGGGGDGCFGGGGGGCGCAFFGG;EFCEEGDGGGGGGGBDGGGGGG8AGGDFFGGG>>FGFDDFACDE?9:D*A6DDGEFGGFF+;DDFF+@GFEFFFF+<+*@@+;6DAA9*19*@,?<@C8A@B99=556;>/*(BEBDD@?DD3(=3>8C)).).9C3(3=?3??)(
@M00200:205:000000000-AKKM3:1:1101:14986:6357 2:N:0:1
TACTAGGGTATCTAATCCTGTTCGCTCCCCTAGCTTTCGCGCCTCAGCGTCAGGAGTGATCCAGCGATCCGCTTTCGCCACCGGCGTTCCTGCCAATATCAACGCATTTCACCGCTCCACTGGCAGTTCCGATCGCCCCTACCACCCTCGAGCTCGCCAGTATCGCAGGCAATTTTCCGGTTGAGCCGAAAGATTTCACCCACGACTTAGCGAACAGCCTACGCGCCCTTTAAACCCAATGTCTGAG
+
CCCCCGGGGGGGGGGGGGGGGGGGGGGGGGGGGGGGGGGGGGGGGGGGGGGDGGGGGGGGGGGGGGGGGGGGGGGGGGGGGGEGGGGGGGGGGGGGGFFGGGGGGGGGGGFGGGGFGGGGGGCFEGFFGGGGGGGGGFGFFGGFGFGFGFGDGGGAEGGFGGCG>>?EEGFDF@FFFFD><EGGFFGE>D:BAGEGFFG@D@DFFF0893A7;6?*8FF:2<?EFGBDCC?F)62(A:?7?24)42)
@M00200:205:000000000-AKKM3:1:1101:13439:6363 2:N:0:1
TACTAGGGTATCTAATCCGGTTCGCTCCCCTAGCTTTCGCGCCTCAGCGTCAGGATTGGCCCAGCCATCCGCCTTCGCCACCGGCATTCCTAGCGATATCTGCGCATTTCACCGCTACACCGCTAGTTCTAATGGCCTCTACCATCCTCAAGTCAACGCAGTATCCGACGCAGTTCCACAGTTGAGCCGTGGTATTTCACGCCGGACTTACGTAACCGCCTGCGCGCCCTTTAACCCCAGTGCCTGCGTG
+
CCCCCGGGGGGGFGGGGGGFFCGFGGGGGGGGFGGGFGGGDCGGGFCGGGGGCGGFGGGGFFECFGGGGGGGGGGGGGGGEDGGGCECGGF<FGEGFDGGGGGGGCCG8A>FFCEEDEGGGGGGBG,=EEGGGGGGGFGDFFGFDFGEF5D=EGF+9CDEGGF7;CDEEEAB571=4+5*6>F>FGFFED=A)=BFC4C?>>=9B>9>E3>@FEGGAC>(24:>BCB3D3<44>));<<234))).(-(-
@M00200:205:000000000-AKKM3:1:1101:8746:6373 2:N:0:1
TACGGGGGTATCTAATCCTGTTTGCTCCCCACGCTTTCGTGCCTCAGCGTCAATGATCGTGTAGTAAGCTGCCTACGCAATTGGTGTTCTATGTCATATCTAAGCATTTCACCGCTACATGACATATTCCGCTTACCTCCACGATATTCAAGATTGATAGTATCCACGGCAGTTCCCAAGTTAAGCTTGGGGATTTCACCACGGACTTACCAGTCCACCTACGCACCCTTTATACCCAGTGTCTGATAGCT
+
CCCCCGGGGGGGGGGGGGGGGGGGGGGGGGGGGGGGGGGGGGGGGGGGGGGGCFG<FGGGGGGFGGGGGGGGGGGGGGFCGGFGGGGGGGGFGGGGGEFGGGGF8DFGGGFFGGE>>FFGG,@EGC;EFFEEGG+@E?F<DFC5+<DFFF=CGFGF?DF7DFEGCFCCAC58?A;CA5C*@7CDF7FBFG5?>GGC+*5>69A>9@AFFFECEEF@;DADEF?FFEB3*;877)75?36()17))./).)1
@M00200:205:000000000-AKKM3:1:1101:26377:6390 2:N:0:1
TACTGGGGTATCTAATCCTGTTTGATCCCCACGCTTTCGTGCCTCAGCGTCAATCACTGCGCAGTGAGCTGCCTTCGCAATTGGTGTTCTATGTCATATCTAAGCATTTCACCGCTACATGACATATTCCGCTCACCTTCACAGTATTCAAGACAAATAGTATCCATGGCAGTTTCCGAGTTAAGCTCGGAGATTTCACCACGGAATTACCTGCCCGCCTACGCACCCTTTATACCCCGAGTCTGAGGTAT
+
CCCCCFGGG@FGGGFGGGGGGGGGGGGGGGGGGGGGGGGEGGGGGGGGGGGGGGGFGGGFGGGGFFGGFGFFGGGFGGEBEG@8FFGGGGCGFGGGGDFGGEFAFGGGGG9FGGGDDE9FF8FDGFDFFGGGGGGGGFGDFFGFGFGDF9;=E=DFFGGFDCDGFFG8D,*8FDFFFBGB:=DF+@AFE6EBFFGF?EGCEBA)8)0:5AEFFFBF59A>2><:-*?C/;)*/5@<E2((.68;C))(())
@M00200:205:000000000-AKKM3:1:1101:27954:6393 2:N:0:1
TACAGGGGTATCTAATCCTGTTTGCTCCCCACGCTTTCGTGCATGAGCGTCAGTGTTGGCCCAGAAGGCTGCCTTCGCCACCGGTGTTCCTCCTGATATCTGCGCATTTCACCGCTACACCAGGAATTCCGATCTCCCCTACCTACCTCTAGCCCGACAGTATCGGATGCAGTCCCGGTGTTGAGCCCCGGGATTTCACAAACGACTTGCCGGGCCGCCTGCCCGCTCTTTAAAGCCAGTGTCTGAGAGCT
+
CCCCCGGDGGGGGGGGGGGGGGGGGGGGGGEFGGGGGGGGGGGFGGGGGGGGGGGGGGFGCDFGGGGGGGGGGGGGGGGGGGGGGGGGFCDGGGGFGGFGFGGE>CED=CFGGGGFGGGGGFGGGGFGFG8ECCDEFBEDFGGFGFC6=?DFFDD?9CGDFFDGDDDGFGF@FEFF*9*9@C;E6:F>?D*9?*:CAEC7*-5-52>68<36>FGE0850:2(0-877*:)))6.4@:(,5A24).)).(-
@M00200:205:000000000-AKKM3:1:1101:12400:6399 2:N:0:1
TACCAGGGTATCTAATCCTGTTTGCTCCCCATGCTTTCGAGCCTCAGCGTCAATATGTGTCCAGACGGCCGCCTTCGCAACTGGTGTTCTTGGGGATCTCTACGCATTCCACCGCTACACCCCCAATTCCGCCGTCCTCTCCACTATTCAAGACTCCCAGTTTTAGGTGCCTGTCCGGGGTTGGGCCCCGGGATTAAACACCTAACTTAAGAGCCCGCCTACGCTCCCCTTATACCCAATGTCTGAG
+
CCCCCGGGGGGGGGGGGGGGGGGGGGGGGGGGGGGGGGGGGGGGGGGGDGGGGGGGGGFGGGGGGGGEGGGGGGGGGGGGGGGGGGGGGGGGGGGGGGGGGGGGGGGGGGGGGGGFGGGGGGGGBEGGGGGGGGGGGFGFF@FFGBGEGFFCFGGFFGGFD99DEFGFFGFFFFFFFBCDGGGGBGFFFGDEDEGGF?F=<(3;@;EF8)?<@@FF@GFD@@2>?CD3*23:4)6AGFFBF>>DA><
@M00200:205:000000000-AKKM3:1:1101:24296:6414 2:N:0:1
TACGAGGGTATCTAATCCTGTTTGCTCCCCACGCTGTCGCGCATCAGCGTCAGACACAGCCCAGCAGACCGCCTTCGCCACTGGTGTTCTTCCGGATCTCTACGCATTCCACCGCTACACCCGGAATTCCATCTGCCTCTACAGTGCCCAAGCGACACAGTTGCCACGGCCGATCTGGAGTTGAGCCCCAGACTTTCCCCACAGCCTTCTGTCGCCACCTACGCGCCCTTTAACGTCAATGTCTGAGAGAC
+
@@@A<FFGCF<DA<FC6CC<C@FEEGGEFFFGGG,CFFFGGGGGGGGGGGGEGGGGFGAF7FECFFGGCFD+CEGFCBFFDE@E?FFCC9A9ECE++@DDGFGFDCGGF,@FCE85C@D8EGGC@C6,3@FFFFGEGFDDDFFDEF7D+;=FFDDDDGDF<<*=@FFE>:?=B-:A+B+*@CFF48?F>5CFFCFF6)+,627;1(67)/66)(331CA;((432?3C)2.)6)((2.3:<4)6>).2)((
@M00200:205:000000000-AKKM3:1:1101:21212:6416 2:N:0:1
TACTAGGGTATCTAATCCCGTTCGCTCCCCTGGCTTTCGTGTCTCAGCGTCAGAAGACCCCCAGCGAGCTGTTTTCACCGTCGGCGTTCCAAGCGATATCTACGCATTTCACCGCTCCACCGCTTGTTCCGCTCGCCCCTAGGTCTCTCAAGGCCGCCAGTATACCCAGCCGTTCCCCGGTTGAGCCGGGGGATTTCACAAGGTACTTAACGGCCCGCCTACACACGCTTTAAACCCAATGTCTGAG
+
CCCCCGGGGFGGGGGGGFGGGGGGGGGGGGGGGGGGGGGGGGGGGGGGGGGDFGFGGGGGGGGGGGCGGGGGGGGGEGFGGGEEGGGGGGGAFFGGGFGGGGGGGCGGGEAFFEG5DGGGGGGGGGGGGGGGGGDGEFGF?CCFGFGEGBG+>FG>BEC>8C7?EFGG>F>@EAFFFFGE<EGGFGGEB<5)5CFFF<:<<B?<>A<A246?>>EC>GEB??0@FE)7*/,)))).;?122<<65).
@M00200:205:000000000-AKKM3:1:1101:22460:6421 2:N:0:1
TACCCGGGTATCTAATCCCGTTTGCTCCCCACGCTTTCGCGCCTCAGCGTCAGGAAATGCCCAGAGACCCGCTTTCGCCGCCGGCGTTCTTCCCGATCTCTACGCATTTCACCGCTCCACCGGGAATTCCACTCTCCCCTCCGGTCCTCAAGCCAGCAGGTTTCGGGCGCAGTTCCTCGGTTGAGCCGAGGGCTTTCACACCCGACTTCTCTGGCAGCCTACGTGCGCTTTATACCCAATGTCTGAG
+
CCCCCGGGGGGGGGGGGGGGGGGGGGGGGGGGGGGGGGGGGGGGGFGGGGGEFFGGGGGGGGGG,FGGGGGGGGGGGGGGGGFGG7FFGGGGGGGGBFCGGGGGGGGGGGGGGGGED7EGGGEGGEFGGGGGGGGGFFGFFGGBGFGFGFCDGGGFFGGFF9;FFDGGFGE@FFFFFFG>FGGGFGFEFC5B>FECF97:?<B69>;6><ABFFCE:DF:8?F@?EFG3512-:)6C76(:>AFFF2
@M00200:205:000000000-AKKM3:1:1101:19041:6425 2:N:0:1
TACTGGGGTATCTAATCCCGTTTGCTACCCTAGCTTTCGTGCCTCAGCGTCAGTAGAGACCCAGTAAGCCGCCTTCGCCACCGGTGTTCCTTAGGATATCAACGCATTTCACCGCTCCACCCTAAGTTCCGCTTACCTCTGTCTCACTCAAGCACAGCAGTATCGAAAGCAGTTCCTCAGTTAAGCTGAGGTATTTCACTCCAGACTTGCTGCACCGCCTACGCACCCTTTAAACCCAATGTCTGAG
+
CCCCCGGGGGGGGGGGGGGGFGFGGGGGGGGGFGGGGGGGGGGGGGGGGGGGGGGGGGGGGGGGFFGGGGGGGGGGGGGGGGGGGGGGGGGGGGGGGGGGGGAC@EGGGGGGGGGFGGGGGGGG?FEEBF8EGGGGGFGBFGGFFFD9DFGGGGGFFGGBDFEG>5DEDD58=D?EFFFFFF+CFFG*?GGFFGGGCCFEFD):>=EEEFFEFFFFAGFF209;>EADDFEFCE=:C;(8=ECFC46
@M00200:205:000000000-AKKM3:1:1101:24712:6434 2:N:0:1
TACAAGGGTATCTAATCCTGTTTGCTCCCCACGCTTTCGTGCCTCAGCGTCAGGACAGGCCCAGTCGCCCGTCTTCACCATCGGCGTTCCAGTAGATATCTACGCATTTCACCGCTCCACCTACTGTTCCGGCGACCCATACCTGCCTCAAGACCCGCAGTTCGCCCCGCTGTTCCTCGGTTGAGCCGAGGGCTTTCACAAGACGCTTGCGGATCCGCCTACGCACCCTTTATACCCAATGTCTGAG
+
CCCCCGDGGGGGGGGGGGGGGGGGGGGGGGGGGGGGGGGGGGGGGGGGGGGEGFDFGGFGGGGGGGGGGGGGGGGGGGGFGGEDFGGGGGFGGGGFGA8EFFGGGGEGGGGGGGGFDCGGGFGGFFFGGGGGCEC8EBGFFGGFGFDDFFG6EFFFBGD>@?EG=EGGDGF=BFFF>BDBGG58AC6;))=>BFCFF<?);?F;DFD;4;>B;>EF:CD???334?BG*74)5<F2C2::>4445)6
@M00200:205:000000000-AKKM3:1:1101:6157:6467 2:N:0:1
TACGAGGGTATCTAATCCTGTTTGCTCCCCACGCTTTCGTGTCTCAGCGTCAGTAATGGACCAAGAAGCTGCCTTCGCCATTGGTGTTCCTCTCGCGATCTACGCATTTTACCGCTACTCCGAGAATTCCGCTTCTCTCTTCCACACTCCAGCACACCAGTCTCTACTGCTGGCCTCCGGTTAGGCCGGAGCATTTAACAGTTGACTTAGCATGCCGCCTACACACCCTTTCAACCCAATGTCTGAGCGAT
+
CCCCCGGGGGGGF<FGGGGGGGFGGGGGGGGGGGGGGGGGGGGGGGGGGGGGGGGGGGGGGFGGGGFGGGFGGGGGGGGGGGGGGGGGGGGGGGG,@FEGGGGGFGFEGGFFFEGFGEGGGGGGGGGGGGFGGGDGGFGEBEDDFFGF6DFCGGGFFGGBG6*?EFGGFFFEFFFFFFD5C>?FFFGA>GC*9=ECF*=C6EAEEFFFE=:CCFFE@G;(/3@8)35:7;37C3?@78(,(91<?EC(63,
@M00200:205:000000000-AKKM3:1:1101:9204:6469 2:N:0:1
TACAGGGGTATCTAATCCCGTTCGCTCCCCTGGCTTTCGTGCCTGAGCGTCGGCCAAGCCCCAGTCTGTCGCTTTCGCCACCGGCGTTCCTCCCGATCTCAACACATTTCACCGCTCCACCGGGCGTTCCACAGACCCCTAGCTCGCCCGAGCTCTCCAGTCCCCGAAGACCGTCCCCGGTTGGGCCGGAGCCTTTCACCACGGGCTTGGAGAGCCGCCTGCGCACCCTTTATACCCCATGTCTGAG
+
CCCCCGGGGGGGGGGGGGGGGGGGGGGFGGGGGGGGGGGGGGGGGEGGGGGGGGGGGGGGGGGDFFGFGGGGGGGGGGGGGGDGGGGGGGGGGGGBFGGGGGGGGGFGGGGGGGGDGGGGGGGG+BEEFGGGGGGGFFGFFGGFGFDFGFGCD7CFFGGFGGFGFFCC>EFFF@B8>FGB:*C5:EGF35:@>CAD=)<<DF:;B36:B0470:FG6CEF?FFF;EDG<C2.<46<F(28BBB4:94
@M00200:205:000000000-AKKM3:1:1101:15790:6490 2:N:0:1
TACCCGGGTATCTAATCCTGTTTGCTCCCCACGCTGTCGCGCCTCAGTGTCAGCAACGGCCCAGCAGAACGCCTTCGCCACTGGTATTCTTCCCGATCTCTACGCATTCCACCGCTACACCGGGAATTCCATCTGCCCCTACCGTGCTCTAGCTCGCCAGTCTGACCGGCAGCCCCGGAGTTGAGCCCCGGGATTTCACCAGCCACTTAACGGGCCACCTACGCGCCCTTTACACCCAGTGTCTGAG
+
CCCCCGGGGGGGGGGGGGGGGGGGGGGGGGGGGGGGGGGGGGGGGGGGGGGGGGGGGGGGGGCGGGGGGGGGGGGGGGGDDFFGGGGGGGGGGGGCFEFGGGGGGEEGGDGGGEGFGGGGGGEGGGGGGGGGGFGGFFGDFGGEDFCDGFGGGDGFFGGFGGFFCFGGAGFFBBEFFF<DEG>FFGG8BDCD:EFDFFGEE@;D;@FFFFFFF?GG?DF3,3(79E>D57224AAFG<(,,644A)<
@M00200:205:000000000-AKKM3:1:1101:8301:6515 2:N:0:1
TACTGGGGTATCTAATCCTGTTTGATCCCCACGCTTTCGTGCCTCAGCGTCAATAATTGTGTAGTGAGCTGCCTTCGCAATTGGTGTTCTATGTCATATCTAAGCATTTCACCGCTACATGACATATTCCGCTCACCTCCACAACATTCAAGACAGATAGTATCAACGGCAGTTTCCAAGTTAAGCTTGGAGATTTCACCACTGACTTACCTGTCCGCCTACGCACCCTTTATACCCAATGTCTGAGAGCT
+
CCCCCGGGGGGGGGGGGGGGGGGGGGGGGGGGGGGGGGGGGGGGGGGGGGGGGGGGGGGGGGGGGGGGGGGGGGGGGGGEEEFGGGGGGGGGGGGGGGGGGGGGGFGGGGFGGEGFGGGGGGGGGGGGGGFEDGDGGFGFFGGFGFGFGFGFGGFFFGFDGGE@EFGGFDDAFFFFFFDFFGGFFFGFFGGFFGGDF@F@EFFFE)9=7>=CEEF@=CDDFBDEDEDGD>EFFFF4?3(5>E?<EEE=)(0
@M00200:205:000000000-AKKM3:1:1101:16210:6520 2:N:0:1
TACACGGGTATCTAATCCTGTTTGCTCCCCACGCTGTCGCGCCTCAGTGTCAGCAACGGCCCAGCAGAACGCCTTCGCCACTGGTATTCTTCCCGATCTCTACGCATTCCACCGCTACACCGGGAATTCCATCTGCCCCTACCGTGCTCTAGCTCGCCAGTCTGACCGGCAGCCCCGGAGTTGAGCCCCGGGATTTCACCAGCCACTTAACGGGCCACCTACGCGCCCTTTACACCCAATGTCTGAGAGA
+
CCCCCGGGGGGGGGGGGGGGGGGGGGGGGGGGGGGGGGGGGGGGGGGGGGGGGGGGGGGGGGGGGGGFFGGGGGGGGGGGGGGGGFGGGGGGGFGEGGGGGGGGGGGGGCFGGGGFGGEGGGGGGDFGGGGGGGGGFFGDFGGFGFGFFFGD9?DEFEGDFGEFEFCCDGFFFFDAEF4BFFCFFGGFFDGF3EECFFEEFFFF@@1>ECFFF<EEBGF:::63;CBG)92:B<A(:<?07))))-65)(
@M00200:205:000000000-AKKM3:1:1101:27569:6523 2:N:0:1
TACTGGGGTATCTAATCCTGTTTGATCCCCACACTTTCGTGCCTCAGCGTCAGTTACAGCCTAGTAAGCTGCCTTCGCTATAGGTGTTCTTGACGATATCTAAGCATTTCACCGCTACACCGTCAATTCCGCCTACCTCATCTGTACTCTAGCCCCGCAGTATCAATGCCACCCTCCCAGTTAAGCTGGGATATTTCAGCACTGACTTACAGGGCCGCCTACGCACCCTTTAAACACAATGTCTGAG
+
CCCCCGGGGGGGGGGGGGGGGGGGGGGFFGGGGGGGGGGGGGGGGGGGGGGGGGGGGGGGGGGGGGGGFGCGG9FDGGGGGFEGGGGGGDCGFGGGGGGGGGGGGGG9FFEGFGGEGGGGGGGGG7EEGGFGGGDEFFFFFFGFGFFFCDG?>DFEFGDBGCCFFBFDFDDED@FFFBGFDEFFD8EFFGD56:ACAEG<EFEEEFFFFFFF5AE>@DDDDB5)6C):29;4****26(43.9??4)
@M00200:205:000000000-AKKM3:1:1101:20583:6539 2:N:0:1
TACGCGGGTATCTAATCCTGTTTGCTCCCCACGCTTTCGCACCTCAGCGTCAGTATCTGCCCAGATCGCCGCCTTCGCCACTGGTGTTCTTCCGAATATCTACGAATTTCACCTCTACACTCGGAGTTCCACATACCTCTTCCATACTCAAGATAGCCAGTATCAAAGGCAATTCCAAGGTTGAGCCCTGGGCTTTCACCTCTGACTAAACTATCCGCCTACGCTCCCTTTATACCCAATGTCTGAG
+
CCCCCGGGGGGGGGGGGGGGGGGGGGGGGGGGGGGGGGGGGGGGGGGGGGGGGGGGGGGGGGGFGGGGGGGGGGGGGGCGGGGFEGGEGGGGGGGDGFGGGGGGGGG?FCFDGGGFGGGGGGGDCCCFGGGGGGGGFFGEFDFFGFGEGFGGGGGFFDCFGGCGFFGGFFFDFF7=ECG?FGGGFGGFFGGFFFGGFFFEFFFFE=EC@=EEEEGE?CB@D=945E;C87;4CCE)5),3=/957<)
@M00200:205:000000000-AKKM3:1:1101:23911:6546 2:N:0:1
TACAAGGGTATCTAATCCTGTTTGCTCCCCACGCTTTCGTGCATGAGCGTCAGTGTTGGCCCAGAAGGCTGCCTTCGCCATCGGTGTTCCTCCAGATCTCTACGCATTTCACCGCTACACCTGGAATTCCACCTTCCTCTGCCACACTCCAGCAAAGTAGTTTCGAGCGCAATTCCCAAGTTAAGCCCGGGGCTTTCACACTCGACTTGCTCTGCCGCCTGCGCACACTTTATACCCCATGTCTGAG
+
CCCCCGGGGGGGGGGGGGGGGGGGGGGGGGGGGGGGGGGGGGGGGGGGGGGGGGGGGGGGGGGGGCD8FGGGGGGGGGGGGGGGGCFGGGGGGGGGGGGGGFFFGGGGGGGGGGG>8FGGGGGFDFDDGGGGGGGGGFGE5FCFGFDDGF8?FG6:FB?DFGFGDAGEAG5>BFFCFF6DFAF+1;9?ECDEEGFGFFGEEDFF>FD>=E>BF*,>5)?2>9;EBC);0:3C5)).5(,:;EEFC64
@M00200:205:000000000-AKKM3:1:1101:23110:6570 2:N:0:1
TACGAGGGTATCTAATCCTGTTTGATCCCCACGCTTTCGTGCCTCAGTGTCAATATTCGCGTAGTGAGCTGCCTTCGCAATTGGTGTTCTATGTCATATCTAAGCATTTCACCGCTACATGACATATTCCGCTCACCTACACGGTATTCAAGACAGATAGTATCAATGGCAGTTTCCGGGTTAAGCCCGGAGATTTCACCACTGACTTACCTGCCCACCTACGCACCCTTTATACCCAGTGTCTGAGAGCT
+
CCCCCGGDGGGGGGGGGGGGGGFGGGGGGGGGEGGGGGGGGGGGGGGGGGGGGGGGGGGGGGGGGFGGGGFGFFGGGCGGGGGGGFGGGGGGGGGGGGGGGGGGGAFFDFFAAEGFDGGFGGGGGCADFADE>EG>DD,::@CB?FGFGFEFFGFFBFDFDFDGFFFGFGFFDEFFFFDFGEF+<A80@C7AEGFG9*;5CDEE=EC*985CE=FF7C95B>4:6C6C<8;4<C?*,*-0/?C54C)/5(/
@M00200:205:000000000-AKKM3:1:1101:4140:6583 2:N:0:1
TACTGGGGTATCTAATCCTGTTTGCTCCCCACGCTTTCGCGTCTCAGCGTCAGTCACCGTCCAGGAGGCCGCCTTCGCCACCGGTGTTCCTCTGGATATCTACGAATTTCACCTCTACACCCAGAATTCCGCCTCCCTCTCCGGGACTCCAGTCATGCAGTTTCGAGTGCACTTCCGGGGTTGAGCCCCGGGCTTTCACACCCGACTTGCACGACCGCCTACACGCCCTTTAAACCCAATGTCTGAG
+
CCCCCGGGGGGGGGGGGGGGGGGGGGGGGGGGGGGGGGGDGGGGGGGGEGGGGGFFGEGFGGDFGGGGGGGGGGGGGGGGGGGGGGGGGGGFGGFGGGGGCFGGGGGGGGGGGGGFGGGGGGGCFCGGGGGGGGGFGFFDFFG>E>DDFFFG=DGFFGGFGG*?>9CFFGFFFFFFBB7BGEGCAFGFFGGEFGGCFCG*>DB;1>>6EF@FF;E*:DD:???F(8)99*84)647C6(8()6<9>)
@M00200:205:000000000-AKKM3:1:1101:15207:6625 2:N:0:1
TACGAGGGTATCTAATCCTGTTTGCTCCCCACGCTTTCGCGCCTCAGCGTCAGAACCGGACCAGACAGCCGCGTTCGCCACTGGTGTTCTTGCGAATATCTACGAATTTCACCTCTACACTCGCAGTACCGCTGTCCTCTTCCGGTCTCAAGCCAACCAGTATCGAAGGCAATTCTGTGGTTGAGCCACAGGCTTTCACCCCCGACTTAATCGGCCGCCTACGCGCCCTTTAAACCCAGTGTCTGAG
+
CCCCCGGGGGGGGGGGGGGGGGGGGGGGGGGGGGGGGGGGGGGGGGGGGGGGGFGGGGGGGGGFDFGGGGGGGGGGEGGGGGGGFFGGGGGGGGGGGGGGGGGGGGGGGGGGGGGFGGGGGGGGFCCDEDDGGGGGGFGFFEGFDEGDG7E7BFGFFGGACFEGFF>>EFFBFFFFFFGAFGGFFDF>FFGFAC6CFEGFF2>3:9@?FFECF0CEFGDBB?::(8>D9*.6AA70C2::>:925<2
@M00200:205:000000000-AKKM3:1:1101:10233:6637 2:N:0:1
TACTAGGGTATCTAATCCCGTTTGCTCCCCTAGCTTTCGCGCCTCAGCGTCACGTGCACCCCAGAAGATCGCTTTCGCCACCGGCGTTCCTCCCGATATCTACGCATTTCACCGCTCCACCGGGAGTTCCATCTTCCCCTGATGCCGTCCAGCGCGGTCGTTGCCCAGGCAATTCCTCGGTTGAGCCGAGGGCTTTCACCCGGACCGTGCCGCACCGCCTACGCGCCCTTTAAGCCCAATGTCTGCG
+
CCCCCGGGGGGGGGGGGGGGGGGGGGGGGGGGGGGGGGGGGGGGGGGGGGGGGGGGGGGGGGGGGGGGGGGGGGGGGGGGGGGDGFGGGGGGGGGGDGGGGGGGGGGGGGGGGGGEGGGGGGGE@=CFGGGGGFGGFFGFFGGCGFGFGFGFGGGFFCDE>DDD@FGGFGFDFEFFFFG>CEGGFGGFFGGADCCF6)A<7@;(39>B03179>EG>DE??B:D1C@D)22444A>G1:776<<2)(
@M00200:205:000000000-AKKM3:1:1101:18732:6650 2:N:0:1
TACAAGGGTATCTAATCCTGTTTGATCCCCACACTTTCGTGCCTCAGCGTCAGTTTGAGTCTAGTAAGCTGTCTACACTATCGGTGTTCTTGACGATATCTAAGCATTTCACCGCTACACCGTCAATTCCGCCTACCTCGACTCTACTCAAGCCCATCAGTATCAATGCCACCCTCCCGGTTAAGCCGGGATATTTCAGCACTGACTTAATAGGCCGCCTACGCACCCTTTAAACCCAATGTCTGCG
+
CCCCCGGGGGGGGGGGGGGGGGGGGGGGGGGGGGGGGGGGGGGGGGGGGGGGGGGGGFGGGGGGGGGGGGGGGGFGGGGGGGGCGGGGGGGGGGCCFGGGGGGGGGGGGGGGGGGFGGGGGGGGGGGGGGGGGGGGGFFD>EGDGFFFGFFFGGGFFGGFGGEGFDFEFGFFFAFFFFD>F>D=DEGEEDGFFGFGFFGFEFFE=EFFE;EF<5BD=GFA4>28>EBG:0.4*9;88<0=EE<?3).
@M00200:205:000000000-AKKM3:1:1101:19045:6651 2:N:0:1
TACGCGGGTATCTAATCCTGTTCGCTCCCCACGCTTTCGCGTCTCAGCGTCAGTACCGTCCCAGAGAGCTGCTTTCGCCATAGGTGTTCTTCCTGATATCTGCGCATTTCACCGCTACACCAGGAATTCCACTCTCCTCTTCCGGACTCTAGCCAAATAGTTTCCGATGACATCTCGAGGTTAAGCCTCGAGTTTTCACACCGGACTTACTTGGCCGCCTACACGCTCTTTAAACCCAATGTCTGAG
+
CCCCCGGGGGGGGGGGGGGGGGGGGGGGGGGGGGGGGGGGGGGGGGGGGGGGGGGGGGGGGGGGGGGGGGGGGFGGGGGGGGGFGGGGGGGGGGGGGGGGGGFGGEGGGGGGFGD>CGGGGGGGGGGGGGGGGGGGGFGFFGGFGBGFGFGFGFFFFG?CDFEGFA>EEGFFCEFFFADDGGGGFFFFFGG>A7FFA5,8>DF@=@BEFEFCEECE;DD@D1(A<=879><AA)5,/8(,(.:AA<)
@M00200:205:000000000-AKKM3:1:1101:14207:6651 2:N:0:1
TACTAGGGTATCTAATCCCGTTCGCTCCCCACGCTTTCGTACCTCAGCGTCAGAATCGGCCCAGCGGCCTGTTTTCACCTTCGGCGTTCCGATAGATATCAACGCATTTCACCACTCCACCTATCGTTCCGACCGCCCCTACCGATCTCAAGACCTGCGGTTCGCCGTGCCATTCCCCGGTTGAGCCGGGGGATTTCACACGACGCCTGCAGATCCGCCTCCGTACGCTTTAAACCCAGTGTCTGAG
+
CCCCCGGGGGGGGGGGGGGGGGGGGGGGGGGGGGGGGGGGGGGGGGGGGGGGGGGGGGGGGGGGGGGGGGGGGGGGGGDFFGCCGGGGGGGGGGEGGGFGEEGGGGGGGFGGGGGFGGGGGGGGGGGGGGGGGGGGEFGDFGGFGFG@CAGCCFFFAFDE=DA?=DGGFGFF=CFFFFGEGGCFFFGDE3CFDGFGFBG<?F09;09?F?7?A?FG?DEB(4;FBC<D*/:)<BA0E18.44-).:)
@M00200:205:000000000-AKKM3:1:1101:5975:6671 2:N:0:1
TACTCGGGTATCTAATCCCGTTCGCTACCCTGGCTTTCGCGCCTCAGCGTCAGAAGAGGTCCAGTGCGTCGCTTTCGCCACGGGTGTTCCTTCCGATATCAACGCATTTCACCGCTCCACCGGAAGTTCCACGCACCTCTACCTCCCTCAAGCACGCCAGTTTCAGCGGCAATTCTCCGGTTGAGCCGAAGTATTTCACCACCGACTTAACGCACCGCCTACGCGCCCTTTAAACCCAATGTCTGAG
+
CCCCCGGGGGGGGGGGGGGGGGGGGGGGGGGGGGGGFGGEEEFGGGGGGGGGGGGF@FGGGGGGGGGGGGGGGGGGDGGEFGC@FFGGGGCGFFEGGGGGCFFEGGGGGFGGG6EDDGGGGD7E>CFGGFEGGEGDG5FB8E8D9ADFGF9CGGGFAFD>D>EFEFGE5EABF@>+:+?>FEDGFGGFFGE>FGFCACDE87609BF1;CEDF>GE73<BFB0<9=BD5<3AA<>?E3(4><AABA2
@M00200:205:000000000-AKKM3:1:1101:24922:6673 2:N:0:1
TACGGGGGTATCTAATCCCGTTTGCTCCCCTGGCTTTCGCGCCTCAGCGTCAGAAGAGGTCCAGTCGATCGCTTTCGCCACCGGCGTTCCTTCCGATATCTACGCATTTCACCGCTCCACCGGAAGTTCCATCGACCCCTACCTCCCTCGAGGCGGCCAGTATCAGGGGCCCTTGTCCGGTTGGGCCGAACGATTTCACCCCTGACTTGGCCGCCCGCCTACGCGCCCTTTAAACCCAATGTCTGAGAGAC
+
CCCCCGGGGGGGGGGGGGGGGGGGGGGGGGGGGGGGGGGGGGGGGGGGGGGGGGGGGGGGGGGGGGGGGGGGGGGGGGGGGGGGGGGGGGGGGGCFFGGGGCGGGGGGGGGCGGGEDFGGGGGCGCFGGGCFGGFE@@ECFGGFGFGBCDG*BDGFEGCFECEFECFF>EFBFFFFFFG>FE<C3CFEFDGBEGFGFFGF69010:A97?FFFBGEFGE?B??5;EBG)9:29:<?501::AF<>:<.3,(
@M00200:205:000000000-AKKM3:1:1101:19399:6686 2:N:0:1
TACTGGGGTATCTAATCCTGTTTGCTCCCCACGCTTTCGTGCCTCAGCGTCAATGATCGTGTAGTAAGCTGCCTTCGCAATCGGTGTTCTATGTCATATCTATGCATTTCACCGCTACATGACATATTCCGCTTACCTCCGCGATATTCAAGACACATAGTATCAACGGCAGTTCCCAAGTTAAGCTCGGGGATTTCACCACTGACTTATATGCCCGCCTACGCACCCTTTAAGCCCAATGTCTGAG
+
CCCCCGGGGGGGGGGGGGGGGGGGGGGGGGGGGGGGGGGGGGGGGGGGGGGGGGGGGGGGGGEDGGFGGGGGGGGGGGGFGGGGGGGGGGGGGGGGGGGGGGGGGGGGGGGGGGG>DGGGGFGGGGGFDFFGGGGGGFGDBEGFGFGFGFGFDDCDFGGFGGFGFF6E5EDAFEFFFF6DCFCC8FGAD67*?7FFFFGEEDE36.6AEEFFCCFCAGEF@B()-8?GF7=45@A8:=DDFEC?FEC
@M00200:205:000000000-AKKM3:1:1101:28073:6688 2:N:0:1
TACAAGGGTATCTAATCCCGTTTGCTCCCCTGGCTTTCGCGCCTCAGCGTCAGAAGAGGTCCAGCCCGCCGCTTTCGCCACCGGCGTTCCTTCCGATATCTACGCATTTCACCGCTCCACCGGAAGTTCCGCAGGCCCCTACCTCCCTCGAGGCCGCCGGTATCAAAGGCGCTTCTCCGGTTGAGCCGGAGGCTTTCACCCCTGACCACGCGACCCGCCTACGCGCACTTTCAACCCAATGTCTGAGAGAC
+
CCCCCGGGGGGGGGGGGGGGGGGGGGGGGGGGGGGGGGGGDGGGGGGGGGGGGGGGGGGGGGGGGGGGGGGGGGGGGGGGFGGCFFGGGGGGGGGGGGGGGGGGGGDGGGGGGGGFDGGGGGGDCEFADGEGGC>EEDGFFG6AFFGFGFGDGGFFEGGBCDBFEFGGA5:2>6;+=FGEG=CFFGG35D*<>=7DFFGBFF?::372(49BF>GE3D>6:??DFG>C742)6<>?GB?B?:))5)4:)-(
@M00200:205:000000000-AKKM3:1:1101:14212:6695 2:N:0:1
TACTGGGGTATCTAATCCCGTTCGCTCCCCTGGCTTTCGCGCCTCAGCGTCAGAAGAGGTCCAGTCGATCGCTTTCGCCACCGGCGTTCCTTCCGATATCTACGCATTTCACCGCTCCACCGGAAGTTCCATCGACCCCTACCCCACTCGAGGCTGCCAGTATCGGAGGCCCTTTTCCGGTTGGGCCGAAAGATTTCACCCCCGACTCGGCCGCCCGCCTACGCGCCCTTTAAACCCAATGTCTGAGAGGC
+
CCCCCGGGFGGFGGGGG<FGGGGGGGGEGGGGGGGGGGGGGGGGGGGGGGGGGAFFFGGFFGGGGGGGGGGGGGGEGGEGGGGGGGGGGGGGFFGEFGCGGGGGGCEFGGGGGGGFGGGGGEGGFGFFGGCFGGGG8>EDFGGFC>DCFFG+BDGFDGGFGF*+<@DGFGF@FDFFFFG>GCCCBFFFEGCDFEFGF<C<;(,39>(46:1(4;EE6>>:0.:57C>CC42><B<3>::(,.-)::950((
@M00200:205:000000000-AKKM3:1:1101:10831:6702 2:N:0:1
TACAAGGGTATCTAATCCTTTTCGCTCCCTTAGCTTTCGTCTCTCAGTGTCAGTATTGGCCCAGTAGAGCGCCTTCGCCGCTGGTGTTCTCCCTAAAATCTACACATTTCACTGTTACGCTAGGGATTCCCTCTACCTCTACCAAACTCTAGTTTAATAGTACTCCAATGCCTGCCGTTGGTTGAGCCATCGTATTTGACATTGGCCTTTTTAAACTACCTACAGACGCTTTATACCCAATGTCTGCG
+
CCCCCGGGGGGGGGGGGGGGGGGGGGGGGGFGGGGGGGGGGDGGGGFFGGGGGGGGCFGGGGGGFGGGGGFGGGGGGGGGGGGDGGGGGGGGGGGG,EFGFFGGGGGGGGGGGGDBFGGGGEECEFFGGGGFFGGGGFGFFFGFGFGEGFGDDDCDFG99FFEGFB8F?@?:DBFFBFG>FEF8D?FF*=D*<,=DF;7*0;AE5))0:>CEB5AD*+*181)*8,3**3>9=A<*6)*/<478>C*(
@M00200:205:000000000-AKKM3:1:1101:20547:6726 2:N:0:1
TACTAGGGTATCTAATCCCGTTCGCTACCCTAGCTTTCGTGCCTCAGCGTCAGTTGAGACCCAGTGAGCCGCTTTCGCCACCGGTGTTCCTTAGGATATCAACGCATTTCACCGCTCCACCATTAGTTCCGCTCACCTCTAACTCCCTCAAGCCAAGTAGTTTTGAGCGCAATTCCTCGGTTGAGCCGAGGGATTTCACACCCCACCCTCCAGGCCGCCTACGAACTCTTTAACCCCAATGTCTGAG
+
CCCCCGGGGGGGGGGGGGGGGGGGGGGGGGGGGGGGGGGGGGGGGGGGGGGGGGGGGGGGFGGGGGGGGGGGGGGGGGGGGGEGGGGGGGGGGGGFFGGGEFGGGGGGGGGGGGGFGGGGGGGGCFGGGGGGGGGGGFGFFGGFGFGFGFGGGFGFFFFFFGEG5BC?DGFFFBFFFFGFGGDGFG?ADDGBEGGFFFGEFFF=@2:=BD@BFDFG0CD?1=;A2C5C:@?5<)/4::::>AAA5)4
@M00200:205:000000000-AKKM3:1:1101:4402:6731 2:N:0:1
TACACGGGTATCTAATCCTGTTCGCTACCCTAGCTTTCGTGCCTCAGCGTCAGAAGAGACCCAGCGAGCCGCCTTCGCCACCGGTGTTCCTGATGATATCAACGCATTTCACCGCTCCACCATCAGTTCCGCTCGCCTCTGTCTCCCTCTAGCCACGCAGTATCGGGCGCAATTCCTCGGTTGAGCCGAGGGATTTCACACCCGACTTACGCGGCCGCCTACGCACCCTTTAAGCCCAATGTCTGAG
+
CCCCCGGGGGGGGGGGGGGFGFGGGGGGGGFGGGGGGGGGGGGGGGDFEBFFGGGGGGGGGGGGGGGGGGDFGGGGGGGFGGGGGD:FGGDFFEFCECEGGGGGGGGEFA>@EEG>GGGGGGGGGGFGFC=EGGGGDFGFFGGFGFGDGBF@FFDFBGGDGG*5=?GGEGB=BFFFFFGFG5<FFGG4?GDB>EGF8?EE;;661(22CEFFFFGC1DDF?B(50:>G55).))6:C6(4>9A)6).
@M00200:205:000000000-AKKM3:1:1101:7490:6740 2:N:0:1
TACTAGGGTATCTAATCCTGTTTGATACCCACGCTTTCGTGCCTCAGCGTCAGTTACAGTTTTGTGAGCTGCCTTCGCAATCGGTGTTCTGTGTCATATCTAAGCATTTCACCGCTACATGACACATTCCGCCCACATCAAATGTACTCAAGATTGACAGTATCAATGGCAGTTCTGCAGTTCAGCTGCAGGATTTCACCACTGACTTATCATTCCGCCTACGCACCCTTTAAACCCAATGTCTGAG
+
CCCCCGGGGGGGGGGGGGGGGGGGGGGGGGGGGGGGGGGGGGGGGGGGGGGGGGGGGDFFGGGCFGGGGGGGGGGGGGGCFGGGGGFGGGFFFGGGGGGGGGGGGGGGGGGGGEGBGGGGGFGGGGGGGGCGGGGGGFGB9FGFGFGFGF8DGGGFFG?5DFFGFFGGFGFFFE?EDFFFGG+9?DFF5DGF>DFG@ECEFFE5DEFC@EFFFFGG5CBAD=5AD5?D7?:AE4;)8:@2>6*/**1
@M00200:205:000000000-AKKM3:1:1101:23352:6758 2:N:0:1
TACGCGGGTATCTAATCCTGTTCGCTCCCCACGCTTTCGCGCCTTAGCGTCAGTACCGTCCCAGCGAGCTGCCTTCGCTATTGGTGTTCCTCCTGATATCTGCGCATTCCACCGCTACACCAGGAATTCCACTCGCCTCTTCCGGACTCGAGCCCGGCAGTACCCATCGGCATTCGAAGGTTGAGCCTTCGACTTTCACAACGGACTTACCGGGCCGCCTACGCGCGCTTTCAACCCAATGCCTGAGCTG
+
CCCCCEDEGDGGFCEFGFGGGGGGGGGGGGCGGGGGGGGGGGGEGCFGGGGDGGGGGGGGDFF8EGGGGGGGGGGGGEG,B,EGFFGGGGGGGGGGGGGGGGGGGGGGFFFGGDGECEGG?8DCFECFGGFADGC@EFGFFDE?G>DFGFE>GDGEDG>4DD*:>6>C>EE=EEFF8F<?FG*;FGGAFG5)8=EFF?C?<?@B(,(734?:(2?811<<?F08(2))/*,6<>B?D(,4>(5)-((()(
@M00200:205:000000000-AKKM3:1:1101:19457:6760 2:N:0:1
TACTGGGGTATCTAATCCCGTTCGCTCCCCTGGCTTTCGCGCCTCAGCGTCAGTGGAGGTCCAGCGTGCCGCCTTCGCCACCGGAGTTCCTGTGGATATCAACGCATTTCACCGCTCCACCCACAGTTCCGCACGCCCCTACCTCACTCCAGACCGCCGGTCCCCGCGGCACTTCCCCGGTTGAGCCGGGGGATTTCACCGCGGGCCTGGCGGCCCGCCTACGCGCCCTTCAAACCCAGTGTCTGAG
+
CCCCCGGGGGGGGGFFFDGGGGGGGGGGGGGGGGGGGGGGGGGGGGGGGGGGGFGGGGEGGGGFGGGGGGGGGGGGFGGGGGG>C:BD<FDGGGFGEEEFGGGGGGGEAFGGGGGB>@DGGGGEEFDDAFEEGGGG1<@DFDGFGFGEGFGD>CF>AGGEEGB7@FG=BGEB;@FFFFD5<8>46<E3;DCD:C:>@<FFF>F96696?0((49CC>DF?B?35;C:<)0(.65?6E18(,-<22<)
@M00200:205:000000000-AKKM3:1:1101:21384:6761 2:N:0:1
TACCAGGGTATCTAATCCTGTTTGCTCCCCACGCTTTCGCGTCTCAGCGTCAGTACCGTCCCAGCTAGCTGCCTTCGCCGTTGGTGTTCCTCCCGATCTCTGCGCATTTCACCGCTACACCGGGAATTCCACTCGCCTCTGCCGGACTCTAGTCCGCCAGTATCGACCGGCATCCCCGGGTTGAGCCCTGGACTTTCACAGCCGACTTACCGGACCGCCTACCCGCTCTTTAAACCCAGTGTCCGACAGC
+
CCCC@AFEG@EGGGGGGGGGGGGGGGGGGGEGGGGGGGG7CF+CFFGGGGGGGGF<@CFGGGEED,,BFCCGGGGGGGG7@FFCGGGGGGGGGGD:C=DFGGGGGGGGFGAFGEGED@DGGGEEFEGFGAFDD=+@C?GF*,=*=581?FGG;=F>*39??7AF)<*@945@>)9;)))2=CDGFFCF)*A))3=;+/<))6((.3906)5<(6?C>DB??F0;(8)97:<))680832:)6))(-((((
@M00200:205:000000000-AKKM3:1:1101:3471:6781 2:N:0:1
TACTAGGGTATCTAATCCTGTTCGCTCCCCTAGCTTTCGCGTCTCAGCGTCAGGAACGGCCCAGCGAGCCGCCTTCGCTACTGGTGTTCCTCCCGATATCTGCGCATTTCACCGCTACACCGGGAATTCCACTCGCCTCTACCGTCCTCTAGCCCGGCAGTATCCACCGCACGCCCGAGGTTGAGCCTCAGGTTTTCACGGCAGACTTACCGAACCGCCTACACGCTCTTTATACCCAATGACTGAG
+
CCCCCGGGGG?FGGGGGGGGFGGGGGGGGGGGGGGGGGGDGGGGFEGGGGGGGGGGGDEGGEGG?FGGDGGGGGGGGGGGGGGGFFGGGG8?FFGECFGGAEFGGGGGGGFG<>E58CDDECED@CFDGGGGG8=CE5CEBEFDEEGAGFA7>9FEFGGFGG?:A99@@EA=E>??5?DACFF46?C;FGGF6?:3+1+((:@FFFFFA):?FFGG(77:07?5(8)77:62)646C<:(.))))2,
@M00200:205:000000000-AKKM3:1:1101:6508:6806 2:N:0:1
TACTCGGGTATCTAATCCTGTTTGCTCCCCACGCTTTCGTGCCTCAGCGTCAGGACAGGCCCAGCGGGCCGTCTTCACCATCGGCGTTCCCGTAGATATCTACGCATTTCACCGCTCCACCTACGGTTCCGCCCGCCCATACCTGCCTCGAGACCGCTCGTTCGCCCCGCAGTTCCCCGGTTGAGCCGGGGGCTTTCACGGGACGCGTGTCGGTCCGCCTACGCACCCTTTACACCCAGTGTCTGAG
+
CCCCCGGGGGGGGGGGGGGGGFFGGGGGGGGGGGGDGGGGGGGGGGGGGGGGGGGGFGGCGGGGGGGEGGGCFGGGGGGGGGCGGGGGGGGGGEGGGGGGFGGGG6CFGGGGFEG5>FGGGGGGGGGEFGGG6=6CEEDD5?FCFFGFCBCGGGGFF5>A894D>5<=DD;@F4;CFFGFGC/9;CFEF3E>DE=FFDF2800999>96BFF048?9DE103<D?G5<372:>AABG<B().4)4))
@M00200:205:000000000-AKKM3:1:1101:8852:6821 2:N:0:1
TACAGGGGTATCTAATCCTGTTCGCTCCCCACGCTTTCGTCCATCAGCGTCAATGTATTATTAGTAACCTGCCTTCGCAATTGGTATTCCATGTAATATCTAAGCATTTCACCGCTACACTACATATTCTAGTTACTTCATAATAATTCAAGTCCTACAGTATCAATGGCAGTTCGACAGTTGAGCTGCCGGATTTCACCACTGACTTATAAAACCGCCTACGGACCCTTTAAACCCAATGTCTGAGCGAT
+
CCCCCGGGGGGGGGGGGGGGGGGGGGFGGGGGGGGGGGGGEGGGGGGGGGGGCGGGGGGGGGGGGGGGGGEDEGGGGGEECCFFGGGGGGGGGGGFFFGGGFGFFGGGGGGGGGG?CCFGGGGGGCGFDFGGGGGGG;BEFGGFGFGEGFFFGGGFF=8FGGEFEDGGFDF=DEFF*0@EFA8=6DGFFFGFFGEGFFGDBDFF@CECEF7CEEFD=DFFA@D>)4/;;;;C?*:4>>2(;8*9C>*(05(
@M00200:205:000000000-AKKM3:1:1101:13641:6828 2:N:0:1
TACTCGGGTATCTAATCCTGTTCGCTCCCCACGCTTTCGTGCCTCAGCGTCAGTTTCGGCCTAGCGAGCTGCCTACGCAATCGGGGTTCTTGGTGGTATCTATGCATTTCACCGCTACACCACCAGTTCCGCCCGCCTCGACCGAACTCAAGCCCGCCAGTATCAACGGCAGTTCCAGGGTTGAGCCCTGGGATTTCACCGCTGACTTAACGGGCCGCCTACGCACCCTTTAAACCCAGTGTCTGAGGGAT
+
CCCCCGGGGGGGGGGGGGGGGGGGGGGGGGGGGGGGGGGGGGGGGGGGDFGGGGGGGGGGGGGGGEEGGGGGGGFEFGGGGGFCGGF7FF=FDFCC@EAFGGGGGGGGGGGGGGGFGGGFGFGGGGBFFCEGGGGGGFGFFCEEGFDFGFG6>FGBBECAFCEFEFGGEGFBFFFFFFG>C=);6<FFA6>F4CGGF<C<;0:9BD@CECFF@D5C>GFFFBB>(*07*945>A33A<<:?D66<4<(((.
@M00200:205:000000000-AKKM3:1:1101:18147:6858 2:N:0:1
TACAGGGGTATCTAATCCCGTTCGCTCCCCTGGCTTTCGTGTCTCAGCGTCAGCACACTCCCAGCGAGCTGTTTTCACCATAGGCGTTCCAGATGATATCTACGCATTTCACCGCTCCACCATCTGTTCCGCTCGCCCCTAAGTGGCTCAAGATCGCCAGTATACCAAGCCATTCCACGGTTAAGCCGTGGGATTTCACAAGGTACTTAACGACCCGCCTCCACACGCTTTAAACCCAATGTCTGAG
+
CCCCCGGGGGGGGGGGGGGGGGGGGGGGGGGGGGGGGGGGGGGGGGGGGGGGDGGGGGGGGGGGGGGGGGGGGFGGGGGGGGGGGGGGGGFEFGGGGGGGGGFGGGGGGGGGGGGFGGGGGGGGGGGGGGGGGGDGEEGDFGGFGFGFGFGDGFG?EEGFGGFGFFGGFGFFFFFFFFGEGGGGFGGFFGGDFFGGFFGFEBFFC44?EEFFF@EG9DA4(,/06?5897=FEFF@G@F(8<<ADBD
@M00200:205:000000000-AKKM3:1:1101:26183:6872 2:N:0:1
TACGCGGGTATCTAATCCGGTTCGCTCCCCTAGCTTTCGCGACTCAGCGTCAGGATCGGCCCAGCCTCCCGCCTTCGCCACCGGCGTTCCTAGCGATATCTGCGCATTTCACCGCTACACCGCTAGTTCCAGAAGCCTCTACCGCCCTCAAGCCAACGCAGTATCCGACGCAATTCCACAGTTGAGCCGTGGGATTTCACGCCGGACTTACGTAGCCGCCTGCGCGCCCGTTAAACCCAGTGTCTGAGCG
+
CCCCCGGGGGGGGGGGGGGGGGGGGGGGGGGGGGGGGGGGGGGEGGGGGGGGGGGGGGGGEGGGGGGGGGCCFGEGGGGGGGGGGGEGFGCFCF7><CCGGGGGDGCEGGGGGGGDDFGGGGGGCBEFGGGGGGGFFF7CFFG>GEG=FFGGGGGAFGGFGG4CCADGFGFBB;BACFGFC<@+AFF:BDGFFFGC@BGB??F6>9;(<AAF?B553C5;014@>8<DG3142162C84:24)6>F))(4
@M00200:205:000000000-AKKM3:1:1101:25932:6893 2:N:0:1
TACGCGGGTATCTAATCCTGTTTGCTCCCCACGCTGTCGCGCCTCAGCGTCAGCCACAGCCCAGCGGGCCGCCTTCGCCACCGGTGTTCTTCCGGATCTCTACGCATTCCACCGCTACACCCGGAATTCCACCCGCCTCTACTGTGCTCCAGCGCGAGAGTCTCGAAGGCCGATCCGGGGTTGAGCCCCGGACTTTCACCCCCGACTCCTCGCGCCGCCTACGCGCCCTTTAAACCCAATGTCTGAGAGA
+
CCCCCGGGGGGGGGGGGGGGGGGGGGGGGGGGGGGGGGGGGGGGGGGGGGGGGGGGGGGGGGGCGGGGEGGGGGGGGGGGGGGGGGGGGGGGGGGDGGGGGGGGGGGGGGGGFGGFGEGGGGGGGEGGGGGCFGGGDFGFFGGFGFGFGFGGGGG>DGDBCFEFF6DEEGF@>9DFFBCEGGGCFFEF>CC))2+?=4<<?F>>B>0:BAFFF>EGBGF::?FE>GDG)9,.5>37E3(.5<<<9)-))4
@M00200:205:000000000-AKKM3:1:1101:3896:6899 2:N:0:1
TACGAGGGTATCTAATCCCGTTCACTCCCCTAGCTTTCGTGCCTCAGCGTCAGACAAGGCCCAGTGTGCCGCTTTCGCCGCCGGCGTTCCTTCCAATATCTACACATTTCACCGCTCCACTGGAAGTTCCGCACACCCCTGCCTCACTCCAGTCTGCTAGTTTCAAGCGCTGTTCCCCGGTTGCGCCGGGGGTTTTCACACCTGACTTAACAAACCGCCTACGCGCCCTTTATACCCACTGACTGAGAGTC
+
CCCC@FGGGGGGGFGGGGGGGGGGGGGGGGGCFGGGGGGGG7FCGGCGGGGGGDGG<DAFGGGGFGGGGGGGEEGGGGEEG@FGEEGGGGGFGGCGGGGGGGGGGGGGGGGGFGGFGGGGGGGGEGGGGGGGDG+@?BED5FGB??FEFFGGGF?+=,2?AFC9;FCFFG955@FF5095>CG*?CG>?<ED.>CC+)<<(4(2::2649)522@=6DDFF02)-2.9)0))4<ADC7-(.),.6))5:))
@M00200:205:000000000-AKKM3:1:1101:13699:6899 2:N:0:1
TACTAGGGTATCTAATCCCGTTCGCTCCCCTGGCTTTCGTGTCTCAGTGTCAGCACAACCCCAGCAGTCTGTTTTCACCATTGGCGTTCCAAACGATATCTACGCATTTCACCGCTCCACCGTTTGTTCCGACTGCCCCTAGTTGGCTCAAGACACCCAGTATACCAAGCAGTTCCCCGGTTAAGCCGTGGGATTTCACAAGGTACTTAGGCATCCACCTACAAACGCTTTAAACTCAGTGTATGAGATAT
+
CCCCCGGGGGGGGGGGGGGGGGGGGGGGGGGGFGGGGGGGGGGGGGGGGGGGGGGGGGGGGGGGGGGGGGGGGGGGGGGGGGF?FGGGGGGFGGCFDFGGAEFGGGGGGGGGG6C>GGGGGGGGGGGGGFGGGGGGGFGDFGFFGFFFGFF6DGGFFGGF8DDGEFDGFGFFFEFF+*+:F>+:;AC5@D5>AGFGFE:A3426AEE479>2>=CCEG4=(3=**4)2*2537>E)?336?1))17>C)).
@M00200:205:000000000-AKKM3:1:1101:8608:6901 2:N:0:1
TACGAGGGTATCTAATCCGGTTCGCTCCCCTAGCTTTCGCGCCTCAGCGTCAGGAACGGCCCAGTCTGTCGCCTTCGCCACCGGCGTTCCTAGCGATATCTGCGCATTTCACCGCTACACCGCTAGTTCCACAGACCTCTACCGCCCTCTAGTCAACGCAGTATCCGACGCAGTTCCACGGTTGAGCCGTGAGATTTCACGCCGGACTTACGTAACCGCCTACGCGCCCTTTAAACCCAATGTCTGAG
+
CCCCCGGGGGGGGGGGGGGGGGGGGGGGGGGGGGGGGGGGGGGGGGGGGGGGGGGGGGGGGGGGGGGGGGGGGGGGGGGGFGGGGGGGGGFEAFFEFEDGGGGGGGGGGGGGGGGFGGGGGGGGEGFGGGGGGGGGGFGFFGGBGFGFGFGGGGGFFGGFGGFGF9DGFGEBFFFFFFGEFGDDFFGFFDGFE?@CC?FFFFFBB9BFFFFFFFGGAD51842B;C5CG:??AA9>86:FBBABBF>D
@M00200:205:000000000-AKKM3:1:1101:15301:6935 2:N:0:1
TACAGGGGTATCTAATCCCGTTTGCTCCCCTGGCTTTCGTGTCTCAGCGTCAGCGGATCCCCAGTCATCTGTTTTCACCGTCGGCGTTCCAAACGATATCTACGCATTTCACCGCTCCACCGTTTGTTCCGATGACCCCTGGATCGCTCAAGACCGCCAGTATGCCCGGCCGTTCCCCGGTTGAGCCGGGGGATTTCACGCGGGCACTTAACGGTCCGCCTACACCCCCTTTCAACCCAATGTCTGAGCG
+
CCCCCGGGGGGGGGGGGGGEGGGGGGGGGGGGGGGGGGGGGGGGGGGGGGGGGG+@@6@EFGGD<C<FGDGFFDFGGGGDEECEGGGGGGGA,AF@FDEFGGGGGGGGDFGGGGEEGGGGFEGGGGGGGGGGG6DFDDCDF+=DF5DDG>FC9DD*9CC5EDFFCB>CE5AAA4FFFFC>FCDFFGG4?)*53CECFFC?:96(7913>))41(/867>11-4)4*7)11(.))).;20(,(64)))-(-
@M00200:205:000000000-AKKM3:1:1101:11889:6937 2:N:0:1
TACGCGGGTATCTAATCCTGTTCGCTCCCCACACTTTCGCTCCTCAGCGTCAGGTCATGCCCAGAGAACCGCCTTCGCCACCGGTGTTCCTCCTGATATCTGCGCATTTCACCGCTACACCAGGAATTCCGTTCTCCCCTGCATACCTCTAGTCTGCCCGTATCGAAAGCAAGCCAGGTGTTAAGCACCTGGTTTTCACTCCCGACGCGACACACCGCCTACGAGCCCTTTATGCCCAATGTCTGAG
+
CCCCCGGGGGGGGGGGGGGGGGFGGGGGGGGGGGGGGGGGGGGGGGGGGGGGGGGGGGGGGGGGGGFGGGGGGGGGGGGGGGGGGGGGGGGGGGGGGFGGGGGGGGGGGGGGGGGFGGGGGGGGFGFGGGGGGGGGFFGDFGFFFFC;FFGGGFGFFGGFGD@?AFFG5EF@FFFFF>CFGEGGFGGAAGGFFC6DFFGE:>B>>9>BF(7@(6EC>G>2<??BFGDG<*3<-<2A8>1(56<:A><
@M00200:205:000000000-AKKM3:1:1101:28069:6938 2:N:0:1
TACAGGGGTATCTAATCCCGTTTGCTCCCCTAGCTTTCGTGCATCAGCGTCAGAAAAGACCCAGTGAGCCGCTTTCGCCACGGGTGTTCCTTACGATATCAACGCATTTCACCGCTCCACCGTAAGTTCCGCTCACCTCTATCTTCCTCGAGCACGGTAGTTTTGGGCGCAGTTCCTCGGTTGAGCCGAGGGATTTCACACCCAACTTTCCGCGCCGCCTACGGACCCTTTAACCCCAACGTCTGAGCGAC
+
CCCCCGCGGGGGGGG<CEFGGFGGGGGFGEGGGGGFGGGE@FGFGGGGGGGGGDF@F@CFGFGGGGFEGFGGEG@FGGG@FG@CBFGGGFG9FDFFC?8EFFGGFCFGFGFFFGGDGGGGCEGGFGGGGFGEDECC=FCDFFGF8CFEDAGGGGGF>8DE8CCCCEGGFGAADEFFF8C>FEGG>FGFFGGBEGGFF7CE6@>1(,6459AF;@C=9DB0,4()(25>002:6)46C?((--4:<250(((
@M00200:205:000000000-AKKM3:1:1101:25996:6938 2:N:0:1
TACTAGGGTATCTAATCCTGTTTGCTCCCCACGCTTTCGCACCTCAGCGTCAGTACCGAGCCAGTGAGCCGCCTTCGCCACTGGTGTTCCTCCGAATATCTACGAATTTCACCTCTACACTCGGAATTCCACTCACCTCTCTCGGACTCGAGATTGCCAGTATGAAAGGCAGTTCCAGGGTTGAGCCCTGGGATTTCACCCCTCACTTAACAATCCGCCTACGTGCGCTTTATACCCAATGTCTGAGAGA
+
CCCCCGGGGGGGGGGGGGGGGGGGGGGGGGGGGGGGGGGGGGGGGGGGGGGGGGGGGGGGGGGFGGGGGGGGGGGGGGGGGGGGGGGGGGGGGGGGGGGGGGGGGGGGGGGGGGGFGGGGGGGGGGGFGGGGF8FGGFFDFGG>GBDF?DC>CFGFFGGBCFEGE?FGFFFFBC7+=;F>FFDF*@CFFGGFFGGGFEGCC=B=>9AEEFFFF3,<5:A9(((2(::C55()77))?;1@E7?E?ECC;?
@M00200:205:000000000-AKKM3:1:1101:16341:6949 2:N:0:1
TACAAGGGTATCTAATCCTGTTTGCTCCCCACGCTTTCGCGCCTCAGCGTCAGAACCGGACCAGTCAGCCGCCTTCGCCACTGGTGTTCTTGCGAATATCTACGAATTTCACCTCTACACTCGCAGTTCCACTAACCTCTTCCGGTCTCAAGCCCTGCAGTATCGACGGCAATTCTGTGGTTGAGCCACAGGCTTTCACCCCCGACTTACAAAGCCGCCTACGCGCCCTTTAAACCCAGTGTCTGAG
+
CCCC,FGDFEEGGGGGGGGGGGGGAFFGGGGG>EGGGGGGEG@FBF8FEGGGC96EFEG+46CFGF,<F,@EEGEFFGEGC,EE?FGGGGA,=>@@F<FGGGDG:8FGGGGGGGGFGGGG;8+@7BEEFGFGF8?F?FC5<FGF69DAGFCFC6+5*@=DA9DG5?++3@B9A@>B+3BFFFGFAFGAFG5**=7CFEF*22(>29BFFF343(?9135;(37D(/09CC7<)).1;014,--6-46
@M00200:205:000000000-AKKM3:1:1101:17273:6961 2:N:0:1
TACAGGGGTATCTAATCCTGTTTGCTCCCCACGCTTTCGTGCCTCAGTGTCAATGATCGTGAAGTAAGCTGCCTTCGCAATTGGTGTTCTATGTCATCTCTAAGCATTTCACCGCTACATGACATATTCCGCTTACCCACGCGATATTCAAGACAGATAGTATCAACGGCAGTTCCCAAGTTAAGCTCGGGGATTTCACCACTGACTTACCTGCCCACCTACGCACCCTTTAAACCCAATGTCTGAG
+
CCCCCGGGGGGGGGFGGGGGGGGGGGGGGGGGGGGGGGEGGGGGGGGGGGGGGGGGGGGGGFCFFG9EGGGGGGFCFCFCGGGGGGGGGFGGGGFGFGGGGGGDGGGGFGGGGDGFGGCEECFCG9DGG8@CDGGGF*=>5=CDGFGEGFGFFFFFBFD5,DEDBDFDFCEA6=<;FF6?DF=9DFFFDDC5*97;FE7@CCFF5=9;CBF;34:CEGADFFDBFGFGDCE:*855:;23=CE<C<)
@M00200:205:000000000-AKKM3:1:1101:27709:6971 2:N:0:1
TACAGGGGTATCTAATCCTGTTTGATACCCACGCTTTCGTGCCTGAGCGTCAGTTATAGTTTAGTGAGCTGCCTTCGCAATCGGTGTTCTACATCATATCTAAGCATTTCACCGCTACATGATGTATTCCGCCCACCTCAACTATACTCAAGACTTGCAGTATCAACGGCAATTCCCAGGTTGAGCCCGGGGCTTTCACCACTGACTTACAAATCCGCCTGCGCACCCTTTATACCCAATGTCTGAG
+
CCCCCGGGGGGGGGGGGGGGGGGGGGGGGGGGGGGGGGGGCGGGFGGGGGGGGFGGGFGCFGGGGGGGGGFFGGGGGGDEGGGGEGGGGGGGGFGFDGFGGGGGGGGGGGGGGGGFGGGGGFGGGGFGGGGEGGGGGFGFFGGFGFGCGFEGGDFFFD6+@FEFFFGGEGFFFBDFFFGFGGGGFGGFF6EDE>EGFFG@EF@EE=ECFEEFFBBD=FA=45>EBGEG5?>:4<55B<1336<<E9C
@M00200:205:000000000-AKKM3:1:1101:7040:6975 2:N:0:1
TACGAGGGTATCTAATCCTGTTTGCTCCCCACGCTTTCGCGCCTCAGCGTCAGTTGTGGTCCAGTTGGCCGCCTTCGCCACCGGTGTTCTTCCCAATATCTACGAATTTCACCTCTACACTGGGAATTCCACCAACCTCTCCCACACTCAAGTCTGACCGTATCGGATGCCGTTCCCAGGTTGAGCCCAGGCCTTTCACATCAGACGATTCAAACCTCCTACGCGCCCTTTACACCCAATGTCTGAG
+
CCCCCGGGGGGGGGGGGGGGGGGGGGGDGGGGGGGGGGGGDGGGGGGGGGGGEGGGGGGGGGGGGGGGGGGDGGGFGGEGEFGGEGGGGGGGGGGGGGGGGGFGGGGGFGGGGGGFGGGGGFGF,@88EDGGGGGGGFGFFGGFGF>=FFCFGGGFFFG5EGBGFEDE03:=B5*;F855@DCFAFGFFF*94ACGFFGEFF4665=29@?CC4?FFGFFFB@E;C0><C@<.5)6C?0@;53)5:<
@M00200:205:000000000-AKKM3:1:1101:24755:6977 2:N:0:1
TACTAGGGTATCTAATCCTGTTTGATCCCCACGCTTTCGTGCCTCAGCGTCAATGACCGCGTAGTGAGCTGCCTTCGCAATGGGTGTTCTATGTCATATCTAAGCATTTCACCGCTACATGACATATTCCGCTCACCTCCACGGTATTCAAGACAAATAGTATCAATGGCAGTTCCCGAGTTAAGCTCGGGGATTTCACCACTGACTTACCTGCCCGCCTACGCACCCTTTATACCCAGTGTCTGAG
+
CCCCCGFFGGGGGGGGGFGGGGGGGGGGGGGGGGGGGGGGGGGGGGGGGFEFEGGGGGGGGGGDFCCGGGGCFFFGGGGGGGCFGGGDCEADFGFGGEFGGDGGCFGGGFCBAEDFGGGGGGFGGGGGGFFDDGGAFFFFFDCBDFFEGF;FFD8;DFFFFGFCEDGD5DFAFFFBF5C*@=9+=AC;?DCEEEFFA7:@FFFEE@44AEBEB>C84C;=9>(?==8D**6)?CEE8.((.<CC?).
@M00200:205:000000000-AKKM3:1:1101:17618:6984 2:N:0:1
TACAGGGGTATCTAATCCCGTTCGCTACCCTGGCTTTCGTGCCTCAGCGTCGGAAAAGACCCAGTGAGCCGCTCTCGCCACCGGTGTTCCTTAGGATATCAACGCATTTCACCGCTCCACCCTAAGTTCCGCTCACCTCTGTCTTCCTCGAGCACGGTAGTTTTGCGCGCCATTCCTTGGTTAAGCCAAGGGATTTCACACCCAACTTTCCGCGCCGCCTACGCACCCTTTATACCCTGTGTCTGAGAGAC
+
CCCCCFCFF;EFFFFGGFFEGGGGGGDGGGFCFGFCFDEGFDFGGFGGGGGECGGGGGGGDFEECDDAFG7CF+DDBEFGGGGGGCBFDFEGGGGGFEDGFGGGGEGGGGGGA=CB+FG<8EFGGF;EEA1@CECFF5=69DADCDDEGEE8E>FD>D7:<+*21*3*@C5@BCBFFFG4F8DCA9EFF4*);:C6ACCCB29=2;@EEF3;;6EG9CD;412>?C>C97))-.6)<)43:6A9<B)4)-(
@M00200:205:000000000-AKKM3:1:1101:12914:6987 2:N:0:1
TACGAGGGTATCTAATCCTGTTTGCTCCCCACGCTTTCGCGTCTCAGCGTCAGTATCCAACCAGGGGGCCGCCTTCGCCACCGGTGTTCCTCCCGATATCTACGCATTTCACCGCTACACCGGGAATTCCACCCCCCTCTTTGGTACTCTAGCTTGCCAGTTTCATGCGTCGTTCCTCGGTTAAGCCGAGGGCTTTCACACATGACTTAGCAGACCGCCTACACGCCCTTTAAACCCAATGTCTGAG
+
CCCCCGGGGGGGGGGGGGGGGGGGGGGGGGGGGGGGGGGGGGGGGGGCFGGGGGGGGGFGA@FGGDGDGGGGGGGGGGFGEEGCGGGGGFFFFEGECGGGGGFCFC@FGGGGGGGFGGGGGG>B=EFFG8EGCEGG7?E)?,;6@FCEDBFCFGBFFGGFFGFG4BDGA;)8/>A6:FD?FD<>CE6)8CCEDFGGFFGFF?B2>BBFFFB2A0EF>D>B?B???GFG57:29A2758:0:4::A9)
@M00200:205:000000000-AKKM3:1:1101:27751:6991 2:N:0:1
TACTAGGGTATCTAATCCTGTTTGCTCCCCACGCTGTCGCGCCTCAGTGTCAGCAACGGCCCAGCAGAACGCCTTCGCCACTGGTATTCTTCCCGATCTCTACGCATTCCACCGCTACACCGGGAATTCCATCTGCCCCTACCGTGCTCTAGCTCGCCAGTCTGACCGGCAGCCCCGGCGTTGAGCCCCGGGATTTCACCAGCCACTTAACGGGCCACCTACGCGCCCTTTAAACACAGTGTCTCAACGA
+
CCCCCGGGFGGGFFGGGGFGGCGFGGGFGGGGGGGGGGGGGGGGGGGFGGFFGGGGGGGGGDEFGGGABE@FCDFGGGGGDFGG9,CFGFGDFDGG7FCFGGGDEE7CFFGGGGEBDFGFFECEE@8=;DCEFFF;9DDDFGGEGFGFGFGGG+6@AGGBFGFGFFGG>EFFFCEEFF4?BCG4FFGFFGGFFGCCAEGF@;1;;@=4;).3>?EE197:?0(0,:>D)*..9>>2A:()6))))-).((
@M00200:205:000000000-AKKM3:1:1101:28127:6992 2:N:0:1
TACAGGGGTATCTAATCCTGTTCGCTACCCTAGCTTTCGTGCCTCAGCGTCAGAAGAGACCCAGCGAGCCGCCTTCGCCACCGGTGTTCCTGATGATATCAACGCATTTCACCGCTCCACCATCAGTTCCGCTCGCCTCTGTCTCCCTCTAGCCACGCAGTATCGGGCGCAATTCCTCCGTTGAGCGGAGGGATTTCACACCCGACTTACGCGGCCGCCTACGCACCCCTTAAACCCACTGTCAGAG
+
@CCCCGGGGGGGGEGFGGGGGGFGGGGGGG9EGGGGGGEC@FGEGGGGGGGGGA@E8FGGGCFGG@FG7FGFCFEFGGGGDAFGGGGGGGGFE?A9AA=E;DGDGD7FGFAFFGGD=F8FD8,@FG=E9DEC+=6+8:EEFDGBFFGFGFFD98D6BGGA>:=C>>7EED9>>BFFF8*:>AD:)A*)6DE))2=F@7F3;;(316(,6)1311CCFGE:<?1528:<)1.34<>(;8(:2-)-62<
@M00200:205:000000000-AKKM3:1:1101:13182:6996 2:N:0:1
TACCGGGGTATCTAATCCTGTTTGCTCCCCACGCTTTCGCGTCTCAGCGTCAGACACCGTCCAGGAGGCCGCCTTCGCCACCGGTGTTCTTCCAGATATCTACGCATTTCACCGCTACACCTGGAATTCCACCTCCCTCTCCGGGACTCTAGCCTTGCAGTTTCCAGTGCACTTCCCGGGGTGAGCCCGGGGCTTTCACACCAGACATACAAGGCCGCCTACACGCGCTTTAAACCCAGTGTCTGAGAGAC
+
CCCCCGGGGGGGGGGGGGGGGGGGGGGGGGGGGGGGGGGGGGGGGGGGGGGGDGGGGGGGGGGGGGGGGGGGGGGGGGGGGGGGGGGGGGGGGGFFGFGGFGGGGCDFFGGGGGGFGGGGGGGGGGGGGFFGGGGGGFGDFFGBGEGFGFGFGGGFFGDFGFEDEFCEFGFFFFFFFEG4@ED4AFGFFGGFFGGGFCGEEF@?FFFFFFFF@?GGBGF6:?F?BG:CC70<9<<:C36:?BDBFBB<>?(
@M00200:205:000000000-AKKM3:1:1101:19380:7008 2:N:0:1
TACGAGGGTATCTAATCCCGTTTGCTCCCCACGCTGTCGCGCCTCAGCGTCAGCCGACCCCGTGAGGGGTCTTCCTGCCCAGCGGGCCGCCTTCGCCACCGGTGTTCTTCCGGATCTCTACGCATTCCACCGCTACACCCGGAATTCCACCCGCCCCTACAGTGCTCGAGCCGAGTAGTTGCCACGGCCGACCCGGGGTTGAGCCCCGGGCTTTCACCGCGACCTTGCTCGGCCGCCTACGCGCCCTTTAC
+
CCCCCGGGGGGGGGGGGGGGGGGGGGGFGGGGGGGGGGGGGGGGGGFGGGGGCGGEGGGGGGGDGEGGGGGGGGGGFGGGGGGFFGFGGGGGGGGGGGEFGGEEGGGFGGGGGGGEGDE9DFGGGGGGGGGGGGGGGFGFFGG4?FDECFGGGGGFB89A,??FEFGCA=DFF1BFFFGFFGFFF==DFGEEFEGDB;E>>:(42(,761096><C6:761(239:=<:>331:>9E::7(((449;B?46
@M00200:205:000000000-AKKM3:1:1101:11403:7010 2:N:0:1
TACGGGGGTATCTAATCCTGTTTGCTCCCCACGCTGTCGCGCCTCAGTGTCGGCTATTGAGCTCTTGCGAGCTCACTGCCCAGCAGACCGCCTTCGCCACTGGTGTTCTTCCGGATCTCTACGCATTCCACCGCTACACCCGGAATTCCATCTGCCTCTACGGTGCCCAAGCAACACAGTTGCCACGGCCGATCTGGAGTTGAGCCCCAGACTTTCACCACAGCCTTATGTCGCCACCTACGCGCCCTTT
+
CCCCCGGGGGGGGGGGGGGGGGGGGGGGGGGGGGGGGG?FEGGGGGGGGGGGCGGGGGCGGGGGGGCFG:FGGGGFFCFGGGEF<FGGGEGGGGGFGGE@FFDGGFCFEGGGGGGDGGGGGGDGGGEGGFGDGGGGGFGFEGGBGAFFGF:CGGGFFC>FFFFGFEDGFEFFFFF6?A;BCGFGFGEBBG5:BE=784C53)).4=@F;<(-349+)29)213;(29*:74)36:-;,327?99>>BB?7
@M00200:205:000000000-AKKM3:1:1101:7747:7014 2:N:0:1
TACTCGGGTATCTAATCCTGTTCGCTCCCCATGCTTTCGCTCCTCAGCGTCAGTTAATGCCCAGAGACCTGCCTTCGCCATCGGTGTTCCTCCTGATATCTGCGCATTTCACCGCTACACCAGGAATTCCAGTCTCCCCTACATCACTCTAGTCTGCCCGTACCCACCGCAGATCCGGAGTTGAGCCCCGGACTTTCACGGCAGACCAGACACACCGCCTACGAGCCCCTTATACCCAATGTCTGAGTGC
+
CCCCCEGGGGGGGGEGGGGGFGGGGGGGGGGGGGGGGGGGGGGGGGGGGGGGGGGGGGFGEGGFGFFGGGGGGGGGGGGGGGGGFGGGGGGGGGG9?FGGGGGGGGGGGGGGGGGFGGGGGGGGGGGGGGGGGGGGFFGBFGGFGDGEGFC9FGGFFGGEGCADEFG>*=9=5=FBA90*8@=+*@F5>DEBEGFF1*=)<=@>25(((05>((1:9DB603()(*)2*:/))))4<5(((-66<96)))
@M00200:205:000000000-AKKM3:1:1101:7255:7018 2:N:0:1
TACCGGGGTATCTAATCCTGTTTGCTCCCCACGCTTTCGCTCCTCAGCGTCAGTACTGGCCCAGGATCCCGCCTTCGCCACCGGTGTTCCTCCTGATATCTGCGCATTCCACCGCTACACCGGGAATTCCAGATCCCCCTACCAGACTCTAGCCGCCCAGTATCGAATGCAGGCTCGAGGTTGAGCCTCGAGGTTTCACATTCGACTTGAGTGGCCGCCTACGAGCTCTTTAAAACCCATGTCTGAG
+
CCCCCEGGGGGGGGGGGGGGGGGGGGGGGGGGGGGGGGGGGGGGGGGGGGGGGGDGGGGGGGGGGGGFGGGGGGGGGGGGGGGGFEGGGGGGGGGFEFFGGGGGGGGGGGGGGGGFGEGGG+BEEGFFGGGEFCFDFFGFFCFFEFGEGFCDAFGBDGGFGGFGFFG85EFBFA*;?EGEGFGGFGG);*:?4C6CFEG4?FFFFFDD@A;EE?EE@DF@F@:)48<>7>)4-).,*,,(462)).4
@M00200:205:000000000-AKKM3:1:1101:8532:7018 2:N:0:1
TACGGGGGTATCTAATCCTGTTTGATCCCCACGCTTTCGTGCCTCAGCGTCAATAGTGGCTTTGTGAGCTGCCTTCGCAATCGGTGTTCTATGACATATCTAAGCATTTCACCGCTACATGTCATATTCCGCCCACATCAAACACATTCAAGATCGACAGTATCAATGGCAGTTCCACCGTTAAGCGTTGGGCTTTCACCACTGACTTTTCAAACCGCCTACGCACCCTTTAAACCCAGTGTCTGAG
+
CCCCCGGGGGGFGGGFGGGGGGGGGFGGFDFGGGGGGGGEFGGGGGGGGGGGGCGGGGGGGFGGFFG<DECFGGGGGGGFFGFEGEGGG9EGGGFGDGGGGGGFDFGGGGGGGCGFGGGGDGGDDFFGGFC@=CCEGFGD89=D856;DFGFF+AD5EG5=DBD7CD89DFD:7CC9+=AF:DGFDCFDDG*36CFFCFB@B=BEFFE?EC?**6=@DED=BF578:D5;@<E34@E?7485?3.;C
@M00200:205:000000000-AKKM3:1:1101:13113:7026 2:N:0:1
TACCGGGGTATCTAATCCCGTTTGCTCCCCTAGCTTTCGCGCCTCAGCGTCAGAAGAGGTCCAGCGCGCCGCTTTCGCCACCGGAGTTCCTGTAGATATCAACGCATTTCACCGCTCCACCTACAGTTCCGCACGCCCCTACCTCCCTCGACGCCGTCAGTATCTAAGGCCGTTCCACGGTTGAGCCGCGCCATTTCACCCCAGACTTGACAGCCCGCCTACGCGCCCCTTATACCCAATGTCTGAGAGAC
+
CCCCCGGGGGGGGGGGGGGGFGGGGGGGGGGGGGGGGGDGGGGGGGGGGGFGGGGGAFEGGGGGGDGCEEGGC:FGEGGGGGCF@GG8FGGGEGFDFGGGGDGGGE:F=F;FGGEAGGGGGGFGGGEDFGGGDGGDGFGCFGGFGFDCG9E*5?DA@G>A,BAFCACFAG)9?5AFAFD54:8*2>6)><*:>59:FCGFF0:11::4<>FA).;E1>>03:(8,:>D)/.)))5-A<:0(.<2)).-)1,
@M00200:205:000000000-AKKM3:1:1101:13036:7028 2:N:0:1
TACTGGGGTATCTAATCCTGTTTGCTCCCCACGCTGTCGCGCCTCAGCGTCAGCCACAGCCCAGCGGGCCGCCTTCGCCACCGGTGTTCTTCCGGATCTCTACGCATTCCACCGCTACACCCGGAATTCCACCCGCCTCTACTGTGCTCCAGCGCGAGCGTATCGAAGGCCGATCCGGGGTTGAGCCCCGGACTTTCACCCCCGACTCCTCGCGCCGCCTACGCGCCCTTTACACCCAATGTCTGAG
+
CCCCCGGGGGGGGGGGGGGGGGGGGGGGGGGGGGGGGGFGEGGGGGGGGGGGDGGGGGGGGGGFGGGGGGGGGGGGGGGGGGGGGGGGGGGGGGDGEGGGGGGFGGGGGGGGGGGFGGGGGGGGGGGGGGGGGGGGGEE@FGGFFFGFGFGFGGGAEG7?GD@DD;FCBGFFF>FDFBD:FGDFFCGFFDCDEGGFF<FFFF>(49(4?5??B9EG>GEF30(04CEG394:)68BC(4(()-))62
@M00200:205:000000000-AKKM3:1:1101:19309:7035 2:N:0:1
TACGCGGGTATCTAATCCCGTTTGCTCCCCTGGCTTTCGTGTCTCAGCGTCAGCTCATCCCCAGCGACCTGTTTTCACCATTGGCGTTCCAAACGATATCTACGCATTTCACCGCTCCACCGTTTGTTCCAGTCGCCCCTAGATGGCTCAAGACCGCCAGTATGCCCAGCCGTTCCACAGTTAAGCCGTGGGATTTCACAAGGAACTTAACGATCCGCCTACCCACGCTTTAAACCCAATGTCTGAG
+
CCCCCGGGGGGGGGGGGGGGGGGGGGGGGGGGGGGGGGGGGGGGGGGGGGGGGGGGGGGGGGGGGGGGGGGGGEGDFGGGGGG?FGGGGGGCFGE@FGGGGGGFGGGGGGGGGGGFGGGGGEGGGGFGGGGGGGGG@??DFG8FF?FDFFG69FGDFEGEGGECEFGGFGFB>AFFFF7>D>@FFGG>ADGEA8EFF*,9=2((/6@EFFFF@7C82:>36(()7ADG<514<<A?G?B07).62<2
@M00200:205:000000000-AKKM3:1:1101:24299:7037 2:N:0:1
TACTAGGGTATCTAATCCTGTTTGCTCCCCACGCTGTCGCGCCTCAGTGTCAGCAACGGCCCAGCAGAACGCCTTCGCCACTGGTATTCTTCCCGATCTCTACGCATTCCACCGCTACACCGGGAATTCCATCTGCCCCTACCGTGCTCTAGCTCGCCAGTCTGACCGGCAGCCCCGGAGTTGAGCCCCGGGATTTCACCAGCCACTTAACGGGCCACCTACGCGCCCTTTAAACCCAATGTATGATAGA
+
CCCCCGGGGGGGGGGGGGGGG9FGGGGGGGGGGGGGGGGGGGGGGGGGGGGGGGFFGDGGGGGFGGGGGGGGGGGGGGGGGGFGGGGGGGGGGGGGDGGGFGGGGGGGGGGFGGGFGGGGGG7EFGGGGGGGF8DG,:F=FGGFGFGFFFGGGGGFFGGFGGFGEFGGEGEFFFFFFFD::A+CFFFFEDDEFCCFFFC7;12=?337C3>66;?C?GFFF?0@6C)715).))).;((.5:4)))))).
@M00200:205:000000000-AKKM3:1:1101:15012:7038 2:N:0:1
TACAAGGGTATCTAATCCTGTTTGCTCCCCACGCTTTCGCACCTCAGCGTCAGTATTGGCCCAGGTCGCCGCCTTCGCCACTGGTGTTCCTCCCGATATCTACGAATTTCACCTCTACACCGGGAATTCCGCGACCCTCTTCCATACTCAAGCTTCGCAGTTTCGAATGCACGTCCATGGTTGAGCCACGGGATTTCACATCCGACTTGCGAAGCCGCCTACGTGCGCTTTACACCCAATGTCTGAG
+
CCCCCGGGGGGGGGGGGGGGGGGGGGGGGGGGGGGGGGGGEGGGFGGGGGGGGGGGGFGGGGGGGGGFFGGGGGGGGGGGGGFFGGGGGGGGGGGGGGGGGGGGG8FGGGGGGFGFGGGGGEGDFGGGGGGGGDDECDDDFGGFGFGEGFGFGGGFFDDDCDCGFFGGFGFFFFFFFFFAFFGGAEFFFCC?EGGDC?FFFBDFDBF@EE@906CF>GF@:?:F?CBG391AAAABGFB0>56<65)
@M00200:205:000000000-AKKM3:1:1101:14734:7038 2:N:0:1
TACCAGGGTATCTAATCCCGTTCGCTCCCCTGGCTTTCGTGTCTCAGCGTCAGCACACTCCCAGCAAGCTGTTTTCACCATTGGCGTTCCAAATGATATCTACGCATTTCACCGCTCCACCATTTGTTCCGCTTGCCCCTAAGTGGCTCAAGACACCCAGTATACCAAGCAGTTCCACGGTTGAGCCGTGGGATTTCACAAGGTACTTAGGCATCCGCCTACACACGCTTTACACCCAATGTCTGAG
+
CCCCCGGGGGGGGGGGGGGGGGGGGGGGGGGGGGGGGGGGGGGGGGGGGGGGGGGGGGGGFGGGGGGGGGGGGDFGGGGGGGDGGGGGGGGGGGFAFGGGGGGGGGDFGFGGGGGFGGGGGGGGGGFGGGGDGGGGCF85D?DFGFGFGFGCGFGFFCFFFGFFEF6EFGBDFFFFFFDDGEGC6DGFFGGFFC7D+;BEFBDCEEFF<EEFEFFFDFE)-)76@=>D88(/9475:3(((1<6)7>
@M00200:205:000000000-AKKM3:1:1101:8037:7045 2:N:0:1
TACCAGGGTATCTAATCCTGTTTGATCCCCACGCTTTCGTGCCTCAGCGTCAATCGCTGCGCAGTGAGCTGCCTTCGCAATTGGTGTTCTATGTCATCTCTAAGCATTTCACCGCTACATGACATATTCCGCTCACCTTCACAGTATTCAAGACAGAGAGTATCCACGGCAGTTTCCGAGTTAAGCTCGGAGATTTCACCCCGGACTTCCCTGCCCGCCTACCCACCCTTTACGCCCAATGTCTGAT
+
CCCCCGGGFGGGGGGGGFG<FFCFAFGFEFFGGGGGFF@F4CFGGFFGGGGGGGGGGGGGGGGGGGGGGGFGG=9F@CFFGGGGGFFGGFGGGGGFFGFGGGGGDEDFGGGGGGGFGDFEG,EEFFGDF,@8DEGGGBGDFGGFG+?EGF,DAFFBFGGFGGFG>FDE>EE5?DFFFEG>DCF?7AA;?C>?AEFF9EGE)1=)5=@69:>AEFC@=4?=(0(27=>D106)9;D>E?<1=EC?E))
@M00200:205:000000000-AKKM3:1:1101:9939:7056 2:N:0:1
TACAGGGGTATCTAATCCTGTTTGCTCCCCACGCTTTCGCGTCTCAGCGTCAGTCACCGTCCAGAAGGCCGCCTTCGCCGCTGGTATTCCTCCCGACATCTACGGATTTCACCCCTACACCGGGAATTCTGCCTTCCTCTCCGGGACTCTAGCCAGGCAGTTTCAGATGCAGTTCCGGGGTTGGGCCCCGTGCTTTCACAACTGACTTGCCAAGCCGCCTACACGCGCTTTACACCCAATGTCCGAGCGAT
+
CCCCCFEDFGEFGCDGGG9FEAEFGGGGGG?FEGGGGGGGE@FGGGGGGGGGGGGCFFFGGGGGFFGGGGGDGGEGFGCFG7C7F<FGGGGGGGGC+@=FGGGGG8?=EGGGFFGFGGFGF6@B+8DFGGFFFFDFGFGEFGG5@5?5DAFCGC7??GGAD;7BA+?,4EACFEFFAA**>?D4?CE?>4/)0=CDFFG)7;=@3=<EFE37)65C@C>3678F?C371132)6<:E1:02.6-((4(((.
@M00200:205:000000000-AKKM3:1:1101:16444:7057 2:N:0:1
TACTAGGGTATCTAATCCTGTTCGCTCCCCACACTTTCGCTCCTCAGCGTCAGGATATTCCCAGAGAACCGCCTTCGCCACCGGTGTCCCTCCTGATATCTGCGCATTTCACCGCTACACCAGGAATTCCGTTCTCCCCTACCACACTCTAGCCTGCCCGTATCGAATGCAGACCCGGGGTTAAGCCCCGGGCTTTCACATCCGACGCGACAAGCCGCCTACGAGCTCTTTAAACCCAATGTCTGAG
+
CCCCCGGGGGGGGGGGGGGGGGGGGGGGGGGGGGGGGGGGGGGGGGGGGGGGGGGGGGGGGGGGGGGGGGGGGGGGGGGGGGGGGGG,AFGGGGGGGGGGGGGGGGGGGGGGGGGFGGGGGGGG7EGGGGGGGFGGDFEDFGGFGFCBGFGFGGGFFFG5CDDGDFGGFGF@FFFFBF?BGGGDFGGFFGEEDGFFFFGFFE=?=9B@>@@@9@FF>GB:::(8:EBGGF<AFF>?GBFF:F>9:2)
@M00200:205:000000000-AKKM3:1:1101:4046:7058 2:N:0:1
TACAAGGGTATCTAATCCCGTTCGCTCCCCTAGCTTTCGCGCCTCAGCGTCAGTGTCGGCCCAGCAACCCGCCTTCGCCGCAGGTGTTCCTCTCGATATCTACGCATTTCACCGCTACACCGAGAATTCCAGTTGCCCCTTCCGCACTCTAGCCCCGCAGTATCAGTTGACCTTTCCGAGTTAAGCCCGGAGATTTCACAATTGACTTGCGGTGGCCGCCTACGCGCCCTTTAAACCCAGTGTCTGAG
+
CCCCCGGGGGGGDGGGFAFGFFGGGGFGGGFGCGGGGGGGGGGGGFGGGEGGGGGGGGGGGGGGGGGCEFEGGEGFDGDGGDEDFFFGGGGGGGGE8F8FGGGFEGEGGGGGGGGBDFCFFGGGGEGGGGADCECGF6DD*D??EDG>GFFFGFGDEDG?EDCFFFFGCFFEFFA=A5*9>89++9EFFGGE>?@FFCG<@=47<E??3CF2<9*=5>B144<31*575)(4)697E0(,.466>BFF
@M00200:205:000000000-AKKM3:1:1101:14937:7062 2:N:0:1
TACTCGGGTATCTAATCCTGTTTGATCCCCACGCTTTCGTGCCTCAGCGTCAATGTCGGTCTAGCTAGCTGCCTTCGCAATCGGTGTTCTGTGTCATATCTAAGCATTTCACCGCTACACGACACATTCCGCCAACCTCGACCGAATTCAAGACCAATAGTATCAATGGCAGTTTCCGAGTTAAGCTCGGAGCTTTCACCACTGACTTAAAGGCCCGCCTACGCACCCTTTAAGCCCAGTGTCTGAG
+
CCCCCGGGGGGGGGGGGGGGGGGGGGGGGGGGGGGGGGGGGGGGGGGGGGGGGGGGGGGGGGGEGGGGGGGGGGGGGGGEGGCECFEGGGGGGGGGGGGGGGGGGGGGGGGGGGGFGGGFEEGGGGGGGGGGGGGGGFGFFGGBGAGDGFCDGGGFFGGFFFFGFFGGFGFDFFFFFFGFGGGGFGGFE5EBBGCFFEGFFFFF9BEFC=**>>FG>GAFFF1;<GBGG4;)7AA;E;14=?53;9)
@M00200:205:000000000-AKKM3:1:1101:11732:7088 2:N:0:1
TACAGGGGTATCTAATCCTGTTTGATCCCCACGCTTTCGTGCCTCAGCGTCAATGACCGCGTAGTGAGCTGCCTTCGCAATGGGTGTTCTATGTCATATCTAAGCATTTCACCGCTACATGACATATTCCGCTCACCTCCACGGTATTCAAGACAAATAGTATCAATGGCAGTTCCCGAGTTAAGCTCGGGGATTTCACCACTGACTTACCTGCCCGCCTACGCACCCTTTAAACCCAGTGTCTGAG
+
CCCCCGGGGGGGGAGGGGGGGGGFGGGGGGGGGGGGGGGGGGGGGGGGGGGGDGGGGGGGGGGEGFFGGGFGGGGGGGG+CGGGGGGGGGGGGGGGG9DGGGGGGGGGGDFGGGGFGGGGGGGGGGGGGGFGDGDGDDGDFGD?G5FEGFA9ADGFFGGFGGEFDFGG5DD9FEFFF5=*@E9FCGGF5?E>DEGGFF76CDE3*:BEC=BEBDGG2:?DFBF:9E4D38EEFEE3E?8@EE??EC)
@M00200:205:000000000-AKKM3:1:1101:19088:7096 2:N:0:1
TACTGGGGTATCTAATCCTGTTCGCTCCCCTAGCTTTCGCGCCTCAGCGTCAGGCAAGGCCCAGAGATCCGCCTTCGCCACCGGTGTTCCTCCTGATATCTGCGCATTTCACCGCTACACCAGGAATTCCGATCTCCCCTACCTGCCTCCAGCTCGGAAGTATCGGACGCAGTTCCGGGGTTGAGCCCCAGGATTTCACGACCGACTTTCCGAGCCGCCTACGCGCGCTTTAAACCCAATGTCTGAG
+
CCCCCGGGGGGGGGGGGGGGGGGGGGGGGGGGGGGGGGGGGGGGGGGGGGGGDGGGGFGGGGGGGGGGGGGGGGFGGGGGGGGGGGGGGGGGGGGGGEGGGFGGGGDEGGGGGGGFDFFGGGDGGGGGGGGGGGGGGFDFFGGFGBGDDFGFFFGABE>>E@;@=A@C5EDFFEFF>ECB7896AF6?DGGFFGGG88FDD;BFF@@FFC3<@>GD>:;((3(7>5771*4A:47:CBFF,<ABF<2
@M00200:205:000000000-AKKM3:1:1101:26994:7097 2:N:0:1
TACTAGGGTATCTAATCCTGTTTGCTCCCCTAGCTTTCGTGCCTCAGTGTCAGGAGTTTTCCAGGGACTCGCCTTCGCCACTGGTGTTCTACTTGATATCTACGCATTTCACTGCTACACCAAGTATTCCAGTCCCCCCTCAAACCCTCGAGCAAGGTAGTTTCCAATGCCATTTCCGAGTTGAGCTCGGAGCTTTCACATCCGACTTACCTCACCACCTCCGCACCCTTTACACCCAATGTCTGAGAACT
+
CCCCCGGGGGGGGGGGGGGGGGGGGGGGGGGGGGGGGGGGGDGGGGGEGGGGGGFGG8FGGGGGGGGGGGGGGGGGGGGGGGGGGFGGGCFGGGGGGGGGGGGGG>EGFGGGGGGFGGGGFG@EG9FGGFFDG?8EE0@@DDFFFF68??>GEDGFA=DFEFEGDFFFFGF5DEBF??6@FGC?9=2*0=75BFFG9;E<;@5)):==@;CC*0>,13*7)))97?BG7D)9*9>:@9=(/)9?;7)))))
@M00200:205:000000000-AKKM3:1:1101:6230:7106 2:N:0:1
TACGGGGGTATCTAATCCCGTTCGCTCCCCTGGCTTTCGTGTCTCAGCGTCAGCACACTCCCAGCTGTCTGTTTTCACCTTTGGCGTTCCAAACGATATCTACGCATTTCACCGCTCCACCGTTTGTTCCGACAGCCCCTAAGTGGCTCAAGACAAGCAGTATACCAAGCAGTTCCACGGTTGAGCCGTGGGATTTCACAAGGTACTTACCAGTCCGCCTACACCAGCTTTAAGCCACGTGTCTGAGCGAC
+
CCCCCGGGGGGGGGGGGGGGGGGGGGGGGGGGGGGGGGGGGGGGGGGGGGGGGGGGGGGFGGGGGGGGGGGGGCFGGGGFGGGGGGGGGGGGGGGGGGGGDFGGGEGGGGGGGGGFDF8FFGGGGGGGFGGGGGDFGEGFFGCFGFGFGFGGFDFFFGCFFFECEFGGFGFFFCFFFFDEF54*/:FEACGF4=FGF<75>9BBE*1*003.).<>7C:?1(3)(*./*;9>E))/+/(((.49A))(,,(
@M00200:205:000000000-AKKM3:1:1101:15566:7115 2:N:0:1
TACTGGGGTATCTAATCCCGTTCGCTCCCCTGGCTTTCGCGTCTCAGCGTCAGCCGACGTCCAGGAACTCGCTTTCGCCACGGGCGTTCCTTCCGATCTCAACGCATTTCACCGCTCCACCGGAAGTTCCAGTTCCCCCTACGTCGCTCCAGGGTGGTCGTTTCGGCGCCCCTTCCCCGGTTGAGCCGGGGGATTTCAGCGACCGACGCACCGCCCCGCCTCCCACCCCTTTAACCCAATTGTCTGAGCG
+
CCCCCDGGGGGGGGFGGGDFFGFE@FCGGGFDGGGGGGGFEBCEGGCCFGGGEC,FCEG@BF@EGGGF@FGGCFGGGGGGFCEGEGFEG,D?EEF@=FFGFGDFGGGGGFGGGGGFDFGGGGGCGEGGFCDE6=2CE5C5?CGFG*@AFBFCCC00*49@EG9C2)5*?EB>>@FAFFC3=8D48865.):7):FFBA?>90(3(-216(9((3C=73DB(,1.(*<*)*43A>9);(,(),).64)).,
@M00200:205:000000000-AKKM3:1:1101:8116:7116 2:N:0:1
TACCGGGGTATCTAATCCCGTTTGCTCCCCTAGCTTTCGCGCCTCAGCGTCAGAAGAGATCCAGCCGTTCGCTTTCGCCACCGGCGTTCCTTCCGATATCAACGCATTTCACCGCTCCACCGGAAGTTCCAACGGCCCCTAGCTCCCTCTAGACAAGCAGTATCCAAGGCACTTTTCCGGTTGAGCCGAAAGATTTCACCCCGGACTTGCTTGCCCGCCTACGCGCCCTTTACACCCAATGTCTGTG
+
CCCCCGGGGGGGGGGGGGGGGGGGGGGGGGGGGGGGGGDGGGGGGGGGGGGGDGGGGGGGGGGGGGGGGGGGGFGGEGGGGCGGGGGGGGGGGGGEFEGGGGCFGGGGGGGGGDGFGGGGGGGDGGGGGGGGG6CEGAGFFGGFFFCCG5ECFGGFFGGFG7*B8FGG>FFBFFFFFFD5F?C*;EG>;CEF4?CFAEGFFFF6(69;EEF>FBFGFGF?,3(>(8<D7>?<<9A<EF<(46:<<)6
@M00200:205:000000000-AKKM3:1:1101:26120:7124 2:N:0:1
TACTCGGGTATCTAATCCTGTTTGCTCCCCACGCTTTCGCGTCTCAGCGTCAGTACCGTCCCAGCAAGCTGCCTTCGCCATTGGTGTTCCTCCCGATATCTGCGCATTTCACCGCTACACCGGGAATTCCACTTGCCTCTTCCGGACTCGAGCTCGACAGTATCCACCCGCCTCCCGGGGTTGAGCCCCGGGCTTTCAGAGCGGACTTACCGAGCCGCCTACACGCGCTTTCAGCCCAGTGTCTGGACGA
+
CCCCCGGGGGGGGGGGGGGGGGGGGGGGGGGGGGGGGGGGGGGGGGGGGGGGEGGGGGGGGGGGGGGFGGGGGGGGGGGGG9DGGGGGGGGGGGGGGGGGFGGGGGGGGGGGGGGFGGGGGGGGGGF8FEFGGGFDFFGFFFGDG5DFGFFDGGGFDGGFGGEGFFGFFEFFFFAAFD*:FED44CFFEGE:DG=GFFG3)59>909?<D??6;ED>D)324:??C3</*2):4-45(,.)---6().-4
@M00200:205:000000000-AKKM3:1:1101:21379:7131 2:N:0:1
TACGGGGGTATCTAATCCCGTTCGCTCCCCTGGCTTTCGTGTCTCAGCGTCAGCACACTCCCAGCTGTCTGTTTTCACCTTTGGCGTTCCAAACGATATCTACGCATTTCACCGCTCCACCGTTTGTTCCGACAGCCCCTAAGTGGCTCAAGATCAGCAGTATACCGAGCAGTTCCACGTTTGAGCCGTGGGATTTCACAAGGTACTTACCAATCCGCCTACACACGCTTTACACCCAATTTCTGACAGC
+
CCCCCGGGGGGGGGGGGGGGGGGFFGGGGGGGGGGGGGDGGGGGGGGGDGGGGGGGGCFGGGC8FGGEGGDFGFGGGGFFGGFGGGGGGGGGGG7@DEGGFGGGGDGGGGGFAEEFGGGGGCFGGGGGGGEE=ECFFED5DFFFFFG=F5,74::A6FGFGGCEFFGEFGB@CAABECD4,</C5:4*3*5?4CCDFEC<:2/8?EE?<AE<3;BF(::(46(07A)9/:8))158E(3())-)))),)(
@M00200:205:000000000-AKKM3:1:1101:11085:7139 2:N:0:1
TACGGGGTATCTAATCCTGTTTGATCCCCACACTTTCGTGCCTCAGCGTCAGTTGAAATCTAGTAAGCTGTCTACACTATCGGTGTTCTTGACGATATCTAAGCATTTCACCGCTACACCGTCAATTCCGCCTACCTCGAGTCCACTCAAGCCCATCAGTATCAATCCCACCCTCCCGGTTAAGCCGGGATATTTCAGAACTGACTTAATAGGCCGCCTACGCACCCTTTAAACCCAATGTCTGAG
+
CCCCCGGGGGGGGFGGFGGGGGGGGGEEGFGGGGGGGDGGGFGGGGGGGGGGGGGGGGGGFFEGGGGGGGGGGGGGGGGGGG7FGGGGGGGFGGGGGGGGGGGGGGFGGGGFGGGFGGGBCGGGGGFGFFEEGGGCGFGAFGGFGFGDDBFGGGGFFGGFGGFGEF?FFGFFFFFEEFGEDGGGF8EFACEFFFCFFCFCDFFFFF@AEFFFF=?;ACD2@2@;@GEGFCFCFE@@G(:@C3?EFC
@M00200:205:000000000-AKKM3:1:1101:21329:7146 2:N:0:1
TACAGGGGTATCTAATCCCGTTTGCTCCCCTAGCTTTCGCACCTCAGCGTCAGTAACGGTCCAGTGAGCCGCTTTCGCCACCGGTGTTCCTCCTGATATCTACGCATTTCACCGCTCCACCAGGAGTTCCACTCACCCCAACCGTCCTCGAGCCGGGCTGTATCCGATGCAATTCCCCGGTTGAGCCGGGGGCTTTCACATCGGCCGGACCCAGCCGCCTCCGTGCGCTTTAAACCCAATGTCTGACGGTT
+
CCCCCFDGGDGFFGGGGAFCFDEEGGDFGEGGFGGGGGGGGGGGGGGGGGGGCFGGDE@FGGGF<CFAFGGGG:F?:FFGE@@FCGCFGGGGGGGDCC,9EFGFFG++EECF?CD>D@,FFCGGF@D=FFFGGGGGGFGFFGGFGFGFGBG>CCDBBCDB?DCFC57;5CFEFEFFFFGF:EDC68C>B):BEC57FC75?ED;(/461(462?GE29>?(437(*731*4)<-)(2(-02<4>42)((((
@M00200:205:000000000-AKKM3:1:1101:26327:7151 2:N:0:1
TACCGGGTATCTAATCCCGTTTGCTCCCCTGGCTTTCGCGCCTCAGCGTCAGCATCATCCCAGAGACTCGCCTTCGCCACTGGTGTTCCTCCCGATATCTACGCATTTCACCGCTACACCGGGAATTCCAGTCTCCTCTGATGTGCTCGAGCTGAACAGTATGAGATGCAGTTCCCCGGTTGAGCCGGGGGATTTAACATCCCACTTATCCAGCCGCCTACACGCCCTTTACACACAGTGTCTGAG
+
CCCCCEGGGGGGGFGGFGGGGGGGGGFFGGGGGGGGGGGGGEGGGGGGGGGDGGGGGGGGGGGGGGGGGGGGGGGCGFFFGGFFGGGGGGGFGGGDGGGGGGGGGG@FGGGFEEGFGGGGGGGEFFGGFGGGGGGDGFGF7EFFGFGFGDGGGFFFFGGFAFFGE+=DAGFFFEFFF>GDGEGGAFEBDGGF>FCCFEF?E3;EFF4<C<EF@E859DB?:(:51EDGCDAA).)-*4<24><B9A
@M00200:205:000000000-AKKM3:1:1101:26537:7165 2:N:0:1
TACGCGGGTATCTAATCCTGTTTGATACCCACGCTTTCGTGCCTCAGCGTCAGTTACAGTTTTGTGAGCTGCCTTCGCAATCGGTGTTCTGTGTCATATCTAAGCATTTCACCGCTACATGACACATTCCGCCCACATCAAATGTACTCAAGATTGACAGTATCAATGGCAGTTCTGCAGTTAAGCTGCAGGATTTCACCACTGACTTCTCATTCCGCCTACGCACCCTTTAAACCCAGTGTCTGAG
+
CCCCCEGGGGGGGGGGGGGGGGGGGGGGGGGGGGGGGGGGGGGGGGGGGGGEGGGGGGGFGGGDGCFGGGGGGGGGCGGGGGGGGGGGGGGGGGGGGGGGGGGGFGGGGGGGGGG>CFGGGGGGGGGGGGFGGDGGGFFBFGGFGFGFGFCDDDDFB;DF8DFGFFGFFGFFFEFFFFGFFFCEFFCAFGG5*5==+;@@CDF@@EEF*0=EFEB=CCEFD27?4;?4/03>5:;:E@B>@C?E:C)
@M00200:205:000000000-AKKM3:1:1101:15880:7189 2:N:0:1
TACTGGGGTATCTAATCCCGTTTGCTCCCCTAGCTTTCGCACCTCAGCGTCAGTAACAGGCCAGAGAGTCGCTTTCGCCACCGGCGTTCCTCCTGATATCTACGCATTTCACCGCTCCACCAGGAATTCCACTCTCCCCTCCTGCACTCTAGACAAGTAGTTTCTGATGCAATTCCCCGGTTGGGCCGGGGGCTTTCACATCAGACTTTCTCAACCGCCTACGTGCTCTTTAAACCCAATGTCTGAG
+
CCCCCGGGGGGGGGGGGGGGGGGGGGGGGGGGGGGGGGGGGGGGGGGGGGGGGGGGGGGGGGGGGGGGGGGGGGGGGGGGGGGGGGFFGGGGGGGGGGGGGGGGGGGGGFGGGGGFGGGGGGCEGGFFEGGGGGGG8D+8AGGFGFFEFF99>DGFFG?FGGEGEBFGFFFFFFFFFFG5CGGGAFGF4C9?EGGGFF+6?;E<3;EC?C?EE3C8;CB@FB6:?5>FF>444573?6?0:<4:44)
@M00200:205:000000000-AKKM3:1:1101:11001:7201 2:N:0:1
TACCGGGGTATCTAATCCTGTTTGCTCCCCACGCTGTCGCGCCTCAGCGTCAGTACTGGCCCAGTCGACCGCCTTCGCCACCGGTGTTCTTCCGGATCTCTACGCATTCCACCGCTACACCCGGAATTCCATCGACCTCTACCAGACTCAAGCCTCCCAGTTCGCACGGCAGACTCGGAGTTAAGCCCCGAGCTTTCACCGCACGCTTGAAAAGCCGCCTACGCGCCCTTTACACCCCGTGTCTGAG
+
CCCCCGGGGGGGGGGGGGGGGGGGGGGGGGFGGGGGFGGGGGGGGGGGGGGGGGGGGGGGGGGGGGGGGGGGGGGGGGGGGGGGGEFGGGGGGGGGGGGGGGGGGGGGGFFGGGGFGGGFGGCE>EGFGGGGGGGGGFGEFGGFGFFFGFGGGGGFAEGA:;AD5ADEFGFFFFA4?ACBB8CFFG6FD<G>EDFFFCFEFF@BFF<2187>BFGG63@FF<8)3?@G9*.)6).18(,(-(,).))
@M00200:205:000000000-AKKM3:1:1101:4453:7217 2:N:0:1
TACTAGGGTATCTAATCCCGTTCGCTCCCCTGGCTTTCGCGCCTCAGCGTCAGAAGAGATCCAGCACGCCGCTTTCGCCACCGGCGTTCCTTCCGATATCTACGCATTTCACCGCTCCACCGGAAGTTCCGCGTGCCCCTGTCTCCCTCGAGCTACACAGTATCGGAGGCTGTTTTCCGGTTGGGCCGAAAGATTTCACCCCCGACTTGGGTAGCCGCCTACGCGCCCTTTAAACCCAGTGACTGAG
+
CCCCCGFGGGGGGGGGGFGGGGGGGGGGGGGGGGGGGGGGGGGGGGGGGFEGGGGGGGGGGGGGGGGGGGGGGGGGGGGEFGGGGGGGGGGGGGGGGGGFGGGGGGGGGGGGGGGFGGGGGGGGGGGGGGGDDEGGCCGCFGGFFFGFGAGG>CFFFGFFGGFGDFGGBEFDF:AAFFGFGGGGFGGFDGDFFGGGFEGF?FF;B09:>?<FDFFG>DEBFFFD0*797C06AFF?G?277)..<)8
@M00200:205:000000000-AKKM3:1:1101:25321:7222 2:N:0:1
TACGCGGGTATCTAATCCGGATCGCTCCCCACGCTTTCGCGCCTGAGCGTCAGCACCGGTCCAGAGAGCCGCCTTCGCCACTGGTGTTCCTCCCGATATCTACGCATTCCACCACTACACCGGGAATTCCGCTCTCCCCTACCGGCCTCCAGTCGACAGGTCTCCGACGGCCTCCCCCAGTTGAGCTGGGGGCTTTCACGCCGGGCTCTGCCAACCGCCGGCGCGCGCTTTAAACCCAATGTCTGAGGGAT
+
CCCCCGGGGGGGGGGGGGGGGGGGGGGGGGGGGGGGGGGGGGGGGGGGGGGGGGGGGGGGGGGFGG8FGGGGGGGGGGGGGGGGGGGGGGGGGGGEGGGGGGGGGGGGGFGGGGGFGGGGGEGGGGGGGGGGGGGGGFGDFGGDGFGFGFGFCFGFFGGFFCCGFFGGDGEFFFFFFF:DFF7FFGCF5*CBDGGGFFGFFFFF9B0432<??:@C(17(-70548)))*-.6:<:E(1(45>ABA.(((,
@M00200:205:000000000-AKKM3:1:1101:19063:7224 2:N:0:1
TACCGGGGTATCTAATCCCGTTTGCTCCCCTAGCTTTCGCGCCTCAGCGTCAGAAGAGCTCCAGTCCGTCGCTTTCGCCACCGGCGTTCCTGCTGATATCAACGCATTTCACCGCTCCACCAGCAGTTCCACAGACCCCTACCTCCCTCGAGCCGACCAGTATCCCAGCCACTTCTACAGTTAAGCTGCAGGATTTCACCCCAGACTTGTTCAGCCGCCTACGCGCCCTTTAAACCCAATGCATGACATAT
+
CCCCCGCCGGGGGGFFGGGGFF@;FEGGGEGGGGGGGFGGGGGDG@EGGBFFCDFGFG,CFGG<9<F7BFGGG@FGGGGGG8:>7FGGGGGFG8FFDF;=FGG:F++6;EEGFGEEGGGGGG8EFD@DFGFGGF0@?FG5<?DDFFD5D0@780=5@GG*<+;EEF*3*4*:9.@9+98*@2+5:A,3)88ABC,;BEG=9((67<=?8)/735B9;C>((6(:9ED3)*,6243(246(.().--)5).)
@M00200:205:000000000-AKKM3:1:1101:11927:7228 2:N:0:1
TACGAGGGTATCTAATCCTGTTTGCTCCCCACGCTGTCGCGCCTCAGTGTCAGAACTGGTCTAGCTGGCCGCCTTCGCCACGAGTGTTCTCCCCCATCTCTACGCATTTCACCGCTACACAGGGAATTCCACCAGCCCCTCCCAGCCTCAAGTCCTGCAGTTTCTACCGACAAAATACGGTTGAGCCGTACGCTTTCACGGTAGACATACAGGACCACCTACGCGCCCTTTAAACCCAATGTCTGAG
+
CCCCCGGGGGGGGGGGGGGGGGGGGGGGGGGGGGGGGGGGGGGGGGGGGGGGGGGGGGGGGGGGGGGGGGGGGGGGGGGGGGGGGGGGGGGGGGGGGGGGGGGGGGGGGGGGGGGEGGFGGGGGFEGGGGGGFDFGDAGFFCGDGFGDGFGGGGGFFGFFGGFGEFGD>EEA9CFFFFC5@;CGAFGFD4CDEGGFFCG=DFB@@E44=EBEDFGGFGF@16@DFGFG<C..?DFFD?F0:6<2).-
@M00200:205:000000000-AKKM3:1:1101:12386:7231 2:N:0:1
TACAGGGGTATCTAATCCCGTTTGCTCCCCTGGCTTTCGCTCCTCAGCGTCAGTGTTGGTCCAGGATGCCGCCTTCGCCACCGGTGTTCCTCCAGATATCTACGCATTTCACCGCTACACCTGGAATTCCGCATCCCTCTCCCAAACTCAAGCCAACCAGTATCGGACGCAGTTCCCCGGTTAAGCCGAGGGATTTCACGTCCGACTTAGTTGGCCACCTACGAGCCCTTTAAACCCCATGTCTGAG
+
CCCCCGGGGGGGGGGGGDFGGGGGGGGGGGGGGGGGGGGGGGGGGGGGGGGGGGGGGGGGGGGFFGGFGGGGGGGGGGGGGGD7FEGGGGGGGGG,EEEGGGG?FGGGGGGGGGGFGGGGGGG8B8EFGGGGGGGGGFFDFGGFGFGFGFF8FGGFFGDFGGDF9BGGEGF=EEFFFFDE@E*?=DGED4?B;FGGFFGFBBF>6@;1)9CECEGG8CF33=1>;E3<**:ADB<4>14.:5<494>
@M00200:205:000000000-AKKM3:1:1101:9490:7231 2:N:0:1
TACCGGGGTATCTAATCCTGTTTGCTACCCACGCTTTCGAGCCTCAGTGTCAGTTACAGTCCAGAGAGCCGCTTTCGCCACCGGTGTTCCTCCATATATCTACGCATTTCACCGCTACACATGGAATTCCACTCTCCTCTACTGCACTCAAGTCTAACAGTTTCCAATGCACACAATGGTTGAGCCACTGCCTTTTACATCAGACTTATTAAACCACCTGCGCTCGCTTTACACCCAGCGTCTGAGCGATC
+
CCCCCGGGGGGGGGGGGGGGGGGGGGGGGGGGGGGGGGGFAFGGGGGGGGGGGGGGGGGGGGGGGGGGGGGGGGFGDGGGGGDGGDFGGGGGGGGCGFGGGGGGGGEGGGGGGGGFGG?FFFFGF=DGGGGGGGGGGFGFFGGFGFGFGF8=FFFFFGGFGFEGEFGA*DFEFB05DF6?;@8?FGFFFGGFFGG?@CC@C<C*:=;7AE5=EBGCCDA)<:A44*:*CDEEE*79*2((/66@<3(.((,
@M00200:205:000000000-AKKM3:1:1101:24070:7253 2:N:0:1
TACGCGGGTATCTAATCCCGTTCGCTCCCCTAGCTTTCGCGCCTCAGTGTCAGGTATCTCCCAGATAGGCGCCTTCGCCGCCGGCCTTCCCCCAGATATCTGCGCATTTCACCGCTACACCTGGAGTTCCCCTATCCCCTGAGACCCTCAAGCCATGCAGTTTAAGGCGCAATTCCCCGGGTAAGCCGAGGGCTTTCACACCTTACTTGCACAGCCACCTACGCGCACTTTAAGCCCAATGTCTGAG
+
CCCCCGGGGGGGGGGGGGGGGGGGGGGGGGGGGGGGGGGGGGGGGGGGGGGGGGGGGGGGFGGGGGGGGGGDGGGGGGGGFGGGGGGGGGGGGGGGGGGGGGGGGGGGGGGGGGGD>BFGGGGGGGFGGGGGGGGGEFGFFFGFGFG@GFGGGGGFFGGFFGEGFFGGEGFFFFFFFFGFGEDGFGGDEC>>FGECFEG?EFDFF;FEEFFFF?GC?GF?FFF@>?BG)*82A<>?:(424><ABD2
@M00200:205:000000000-AKKM3:1:1101:20795:7253 2:N:0:1
TACCAGGGTATCTAATCCTGTTTGCTCCCCACGCTTTCGTGCCTCAGCGTCAGGACAGGCCCAGTCGCCCGTCTTCACCATCGGCGTTCCAGTAGATATCTACGCATTTCACCGCTCCACCTACTGTTCCGGCGACCCATACCTGCCTCAAGACCCGCAGTTCGCCCCGCTGTTCCCCGGTTGAGCCGGGGGCTTTCACAAGACGCTTGCGGATCCGCCTACGCACCCTTTAAACCCAGTGTCTGAG
+
CCCCCGGGGGGGGGGGGGGGGGGGGGGGGGGGGGGGGGGGGGGGGGGGGGGGGGGGGGFGGGGGGGGGGGGGGGGGGGGGGGGCGGGGGGGGGGGAFDCGGGGGGGGGF9EFFEGFDGGGGFGGGFCFFGCEDEGGGFGFFGGFGBGFGFGGGGGBAEGBECE7ADGG5?BB>BFFFFG4FE<66A??3C5:A5F<=4E<?F73041<069196>C1<>1(.-)4EDG3<4)4<A7E::255))6>A
@M00200:205:000000000-AKKM3:1:1101:23822:7254 2:N:0:1
TACTCGGGTATCTAATCCTGTTTGATCCCCACACTTTCGAGCCTCAGTGTCAGTTATAGTTTCGTTAGCTGCCTTCGCAATCGGTGTTCTATGACATCTCTATGTATTTCACCACTACATGTCATATTCCGCCAACGGCATCTATACTCAAGCCCTACAGTATCAATGGCAATTTCTGGGTTAAGCCCAGAGATTTCACCACTGACTTATAAGGCCACCTACGCTCCCTTTAAACCCAATGTCTGAG
+
CCCCCGGGGGGGGGGGGGGGGGGGGGGGGGGGGGGGGGGGGGGGGGGGGGGGGGGGGGGGGGGGGGFGGGGGGGGGGGGEGGGGGGGGGFGGGEFEGGCGGGGFGGGGGGGGGGGFGGGGGGGGGGGGGFGGDGGGGEGBFFGFGFGFGFGGGFFFFGGFGGEGF9DG5FFEFFFFFD+:AC?F?8=:D??DFFGGFFGFEFB5CFFE7EE7C@FC5FF@8=9*58AG7C@C?A@)87@BECEFFF=
@M00200:205:000000000-AKKM3:1:1101:18141:7254 2:N:0:1
TACTCGGGTATCTAATCCCGTTTGCTCCCCACGCTTTCGCGCCTCAGCGTCAGGAATTGCCCAGAGACCCGCCTTCGCCACCGGTGTTCCTCCCGATCTCTACACATTTCACCGCTACACCGGGAATTCCAGTCTCCTCTGCAATCCTCTAGAACAGCAGTATCGATCGACGTTCTTCGCTTGAGCCGACGGTTTTCACGACCGACTTGCCATCCCGCCTACGCGCCCTTCAAACCCAATGACTGAG
+
CCCCCGGGGGGGGGCGFCGGFGGGGGGGGGDFEGGGGGGGGGGGGFGGGGGGDGCFCFGGGGGG@FEGFGGGGDCFCG7?CG>@F:F@@EGGFGGCCEFGGGGGGG@EFF9FGEC*+@,=E>EGGEGGGCFFGGFGA56>DCFFGFGEGBF+@8DFFG??=+3==?7D?G@=AFFFFFG4>CF4*,439)C5)/A/+/=;?034:;>(7C@ECECC?D:1(4()4=BD)0(..62(;16(,).6)53
@M00200:205:000000000-AKKM3:1:1101:5886:7258 2:N:0:1
TACCGGGGTATCTAATCCTGTTTGCTCCCCACGCTTTCGCGTCTCAGCGTCAGTATCCAACCAGGGGGCCGCCTTCGCCACCGGTGTTCCTCCCGATATCTACGCATTTCACCGCTACACCGGGAATTCCACCCCCCTCTTTGGTACTCTAGCTTGCCAGTTTCATGCGTCGTTCCTCGGTTAAGCCGAGGGCTTTCACACATGACTTAGACGACCGCCTACACGCCCTTTACACCCAGTGTCTGTAGGAT
+
CCCCCGGGGGGGGGGGGGGGGGGGGGGGGGGGGGGGGGGGGGGGGGGGGGGGDGGCEFGGGGEFEGDGCFGGGGGFGGGGGCCGGGGEFEFGFC:FEEGGGGGDEGCGGGGGG6EEGGGGGGDDGEGGGGGGGG>EG>GFAFF5CFGFGCFFGGDA>GGADFAFCFF<AC42?@FFF6D5C=>76ACA))C55CGGFFG2:B:4A:<<<))),,81(9>36?>F<GFGDG0)6)).:31:2AA:<)))-).
@M00200:205:000000000-AKKM3:1:1101:10947:7272 2:N:0:1
TACGGGGGTATCTAATCCTGTTTGCTCCCCACGCTGTCGCGCCTCAGTGTCGGCTATTGAGCCCTTGCGAGCTCACCCCCCAGCAGACCGCCTTCGCCCCTGGTGTTCTTCCGGATCCCTACGCATTCCACCGCTACACCCGGAATTCCATCCGCCTCTACGGTGACCTAGCGACACAGTTCCCATGGCCGATCTGGGGTTGGGCCCCAGACTTTCACCACGGCCTTATGCCCCCACCTATGCGCCCTTG
+
C@C8CGEGGGGGG<C,CEEGFGGCGF9FGGGGGGEEGGG?GGGGDGFA9FFG7F@FFGA,A,<6C=9,>7==+=E44,@>++4=8E=?C8C7F=E?++6FF?7F@D7=8;@F3B=?D,=ABE+B+@8EF,@D7C>7EFG:<**97*26=AE8DDG>FGG4FC(2-)25=A9@>9B)5ACFG+;68;2);>=3>EGF41*411(((,(42<??7-+<):63:,-0786***.4(8(4?4(.))-(1(4-(,
@M00200:205:000000000-AKKM3:1:1101:25785:7279 2:N:0:1
TACTCGGGTATCTAATCCTGTTCGATCCCCACGCTTTCGTGCCTCAGCGTCAGTTTGGCCCTCGTGAGCTGTCTTCACTATCGGTGTTCTGTGCCATATCTAAGCATTTCACCGCTACACGGCACATTCCGCCCACGTCGAGCCTACTCAAGAGCAACAGTATCAATGGCAATTCTACGGTTAAGCCGCAGGATTTCACCACTGACTTATTGCCCCGCCTACGCACCCTTTAAGCCCAATGTCTGAG
+
<CCCCGGGGGGGGGGGGGGGGGGGGGGGGGGGGGGDGGGGGGGGGGGGGGGGGGGGGGGGGGGGGGGGGGGGGGGGGGGGGGGGGGGGGGGGGGGGGGGGGGGGFGGGGGGFGGGFGFGGGGGGGGGGGGGGCGGGGDEA>EGFGFGECDG6EFGFFEGFFGFGEFGGFGFEFECDFFFEGGGC?CGABDEFEGAFFC:EFFFFF@ECCEEEE3DCBGF92:=D1C><5*3CEEFFC1=3;?EFFFF
@M00200:205:000000000-AKKM3:1:1101:11703:7279 2:N:0:1
TACGGGGGTATCTAATCCCGTTCGCTACCCTAGCTTTCGTGCATCAGCGTCAGAAAAGACCCAGTGAGCCGCTTTCGCCACCGGTGTTCCTTAGGATATCAACGCATTTCACCGCTCCACCCTAAGTTCCGCTCACCTCTGTCTTCCTCCAGCACGGTAGTTTTGGGCGCGGTTCCTCGGTTGCGCCGAGGGATTTCACCCCCAACTTTCCGCACAGCCTACGCACCCTTTAACCCCACTGTCTGAG
+
CCCCCGGGGGGGGGGGGGGGGGGGGGGGGGGGGGGGGGGGGGGGGGGGGGGGEGE@CEFGGGDFGGGGGGGGGGGGDFGGGG7CGCGGGGGG9F9DFFGGF;FCGGGGGGGGGDGEGG8FGED8,,@:FEEEGGGGGFGFFFGFGFGDFD?CGCG>BBCB9EAG@BDE>:A2ABE4AFGEGG:*8?E>55=D3FGGF<94,:0((4?<4>4(438:(1<<BB0@0?ECD7?4:)42EB(7:>9B>22
@M00200:205:000000000-AKKM3:1:1101:27698:7284 2:N:0:1
TACTGGGGTATCTAATCCCGTTTGCTCCCCACGCTTTCGTACCTCAGCGTCAGACCAAGCCCAGCGGCCTGTTTTCACCTTCGGCGTTCCGATAGATATCAACGCATTTCACCGCTCCACCTATCGTTCCGACCGCCCCTACTTGTCTCAAGACGTGCGGTTCGCCGTGCAATTCCCCGGTTGAGCCGGGGGATTTCACACGACGCCTGCACGCCCGCCTACGTACCCTTTAAGCCCAGTGTCTGAGAACC
+
<<CCCGGGFGGGGGGGGGGGGGGGGGGGGGGGGGGG?FEGFFEFGGGGEFGGGGGGGGCGGGGGGGGGGGGGGGGCGGGGGGGGGGGGGGGGGGDGGGGGGFGGGEEGFFGGGGEBD>DGGGFGGEGFGG>EDGGEEBCDAFGFCBDCGFG6FDDF>ED5E78;=DDGDG;>CBF6AFG4=:C0=9FF:DCDE5*>@BGFFFFFFB1((48?:>FEBG>,3:<F2CBC*044)<AFG31(,).6>9).))(
@M00200:205:000000000-AKKM3:1:1101:9102:7284 2:N:0:1
TACCCGGGTATCTAATCCCATTCGCTCCCCTAGCTTTCGCTCCTGAGCGTCAGTACCGGTCCAGGAAGCCGCCTTCGCCACCGGTGTTCCTCCCAATATCTACGCATTTCACCGCTACACTGGGAATTCCGCTTCCCTCTCCCGGACTCAAGCCTCGCAGTTTCAGCTGCAGTTCCCCGGTTGAGCCGAGGGCTTTCACCCGTGACTTACGAAGCCGCCTACTCGCCCTTTAAACCCAATGCCTGAG
+
CCCCCGGGGGCGGGGGGGCEFGGFGGGGGEFGGGGGGGGGGGGGGFGGGGGGGGGGGGGGGGGGCDGGGCCFGGGGGGFGFEFDFGGGGFFGGEFGGGGGGG?FGGGGGGGGGGGFGGGGGGF88EFFGGGGG>DDGFGFDGGFE>C=FFDFEGCABCCAEFEGEF+7*@9@5;CF*;>>F5@4AEDB4)?A;FGCB7E):9@(28?E3/(471B=(7>06??FFGFG)7?)6<<:E?<(.()))((
@M00200:205:000000000-AKKM3:1:1101:15659:7308 2:N:0:1
TACTAGGGTATCTAATCCCGTTCGCTCCCCTGGCTTTCGTGTCTCAGCGTCAGCGCGGCCCCAGTCACCTGTTTTCACCGTTGGCGTTCCAAGCGATATCTACGCATTTCACCGCTCCACCGCTTGTTCCGGTGACCCCTGGCCGGCTCAAGAGACGCAGTATGCCCAGCAGTTCCACGGTTGAGCCGTGGGATTTCACAAGACACTTACGCCTCCGCCTACACACGCTTTAAGCCCAGTGTCTGAG
+
CCCCCGGGGGGGGGGGGGGGGGGGGGGGGGGGGGGGGGGGGGGGGGDGGGGGDGGGGFGGGGGGGGGGGGGGGFGGGGGEGGEFGGGGGGGGGGGEFGGGGGGGGGGGGGGGGGGFGGGGGGGGGGGGGGGGGGGGFFD9FCGFGBDBGFFCGFFFA>>DEDEFEFGGFGFBFEAEFFDADEDCFGGFEDGEFD?=FCFF@0,3(=EFCADFFFGF@GF0,42@3C5C7C:444<(241??AABF>2
@M00200:205:000000000-AKKM3:1:1101:14883:7308 2:N:0:1
TACGGGGGTATCTAATCCTGTTTGCTCCCCACGCTTTCGCGTCTCAGCGTCAGTATCCAACCAGGGGGCCGCCTTCGCCACCGGTGTTCCTCCCGATATCTACGCATTTCACCGCTACACCGGGAATTCCACCCCCCTCTTTGGTACTCTAGCTTGCCAGTTTCATGCGTCGTTCCTCGGTTAAGCCGAGGGATTTCACACATGACTTAGCAGACCGCCTACACGCCCTTTATACCCAATGTCTGAC
+
CCCCCGGGGGGGGGGGGGGGGGGGGGGGGGGGDGGGGGGGGGGGGGGGGGGGGGGGGGGGGGGGDEEDGGGGGGGGGGGGGGGGGGGGGGGGGGGGEGGGGGGFGGGGGGGGGGGFGGGGGGGDGEFGGGGGGGGGGFGFFGGFGFGFGFGCFFGFFGGFGGCFFFCG?C>;>@FFFFGEGGGGFFGFBGGE>GGGFFGBFFF?A?BBFF>424EG(9>B?BFF<GFGDF8<<AD4<>:03>><)))
@M00200:205:000000000-AKKM3:1:1101:14703:7315 2:N:0:1
TACAGGGGTATCTAATCCTGTTTGATCCCCACACTTTCGTGCCTCAGCGTCAGTTACAGCCTAGTAAGCTGCCTTCGCTATAGGTGTTCTTGACGATATCTAAGCATTTCACCGCTACACCGTCAATTCCGCCTACCTCATCTGTACTCAAGCCCCGCAGTATCAATGGCACAATTCCAGTTGAGCTGAAATATTTCACCACTGACTTACAGGGCCGCCTACGCACCCTTTAAACCCAATGTCTGAG
+
CCCCCFGGGGGGGGGGGGGGGGGGGGGGGGGGGGGGGGGGGGGGGGGGGGGGGGGGGGGGGGGGGGGGGGGGGGGGGGGGGCGGGGGGGGGGGGGGGGGGGGGGGGGGGGGGGDEBDGGGGEGGGGGGGGCCCEGG?FGFFGGFGFFEGFGFGGGEFGGFGGFGFFGGFGFDFFFFFFGFGFDGFGGFBCFFFGGFFFFEEBC@@CAEEEEEC5>@84?AABDEFGFG<C3@E=E@E@B1563/.>4
@M00200:205:000000000-AKKM3:1:1101:15973:7319 2:N:0:1
TACAGGGGTATCTAATCCTGTTTGCTACCCACGCTTTCGCTCCTCAGCGTCAGTTCCAGCCCAGAGTGCTGCCTTCGCCGTTGGTGTTCCTCCCGATATCTGCGCATTTCACCGCTACACCGGGAATTCCACACTCCTCTACTGGACTCTAGCCACAGCAGTATCGAGTGGCGTCCCCAGGTTGAGCCTGAGGGTTTCACACCCGACTTACTGAGCCGCCTACGAGCTCTTTATACCCAATGTCTGAG
+
CCCCCGGGGGGGGGGGGGGGGGGGGGGGGGGGGGGGGGGGGGGGGGGGGGGGGGGGGGGGGGGGGFGGGGGGGGGGGGGGGGGGGGGGGGGGGGGGDGGGGGGGGGGGGGGGGGGFGGGGGGGG:CFFGGGGGGGGGFGFFGGFFFGFGFGFFGGFFCDFC?9FFFGCC@FAFFFFFFCFGGFGFGGFFGGFFGGFFFGFFFFF99@=@:EEF??C;DF;24;=;=:)67@<E<C6B=?6??>AAB)4
@M00200:205:000000000-AKKM3:1:1101:11519:7321 2:N:0:1
TACTCGGGTATCTAATCCCGTTTGCTCCCCTGGCTTTCGCACCTCAGCGTCAGAAGCAGGCCAGACCGTCGCCTTCGCCGCCGGTGTTCCTCCTGATATCAACGCATTTCACCGCTCCACCAGGAATTCCACGGTCCCCTCCTGCCCTCAAGCAACACAGTATCAAGCGCAATTCCCCGGTTGGGCCGGGGGATTTCACACCTGACTTACATTGCCGCCTACGTGCGCTTTAAACCCACTGTCTGAGAGCT
+
CCCCCGGGGGGGGGGGG<FGGGGGGGGGGGGGGGGGGGGGGGGGGGGGGGGGDGGGGGGGGGGGGGGGGGGDGGGGGGG>FGGGGGFEGFGGGGGFFGGGE;FEEDGDGGGGGGGFGGGGGGGGFEGFGGGGGGGGCFGFEEGFGBGFGFGFGGFF?E9CC9*BEFG?>EFAFFF>FAG45C58;FGEA>DAF56=B4CA::BB179<)<4<>AGGFGFB?03@<F57>*:A))5283(()-.)6)4).()
@M00200:205:000000000-AKKM3:1:1101:3974:7323 2:N:0:1
TACTGGGGTATCTAATCCTGTTTGCTCCCCACGCTTTCGTGCCTCAGTGTCAGTGCTGGTCCAGAGAGCCGCCTTCGCAACTGATGTTCCTCCCGATCTCTACGCATTTCACTGCTACACCGGGAATTCCACTCTCCTCTACCGCACTCTAGCGAGCCAGTATCCATCGCCATTCCCAGGTTGAGCCCGGGGCTTTCACGCCAGACTTAACTCACCACCTACGCACCCTTTATACCCACTGTCTGAGCGAT
+
CCCCCGGGG,CFGGGGGGGGGGGGAEGGGGGG7FGGGGGGGGGGGGGGGGGGFGGEGGFGFEAE,<FEFEFFGGGGGGGG:@EFGGGGGE8F8@FFGGFGGGGGGDDDFGGG,@FF?FFFF6+>4@>8FFCGGG?EGFGFDGG58>DBDF8+@=?5>C8FD+;FDBGGDG>5?=7CFF6*8@++*5@@5<75?EFGF8=7(-5>FFB*/*>***?@EDD;(63>(=)/9*))../9?;?DF.).4))((-(
@M00200:205:000000000-AKKM3:1:1101:22771:7369 2:N:0:1
TACGGGGGTATCTAATCCCTTTCGCTACCCACGCTTTCGTGTTTCAGTGTCAGTTGCGTTCCAGTAAGCTGCTTTCGCCTTTGGTGTTCTACCCGATATTAACGCATTTTACCGCTACACCGGGCATTCCGCTTACCTCTCCCGCACTCAAGCCTTGTAGTATCACCTGCAGCCTCCAGGTTGAGCCTGAAGATTTAACAAATGACTTACAAAACCACCTACACACCCTTTATACCCAATGTCTGAG
+
CCCCCGGGGGGGGGGGGCGGGGGGGGGGGGGGGGGGGGGGFGGGGFGGGGGGGGGGGGGGGGGGGGGGGGGGGFGGGGGFGGGGGCGGGGGGFGGE@EDF8EFFGGGGGFDCFGGEDFGGFEGEGGGAFDDGGGGG@@EEFGGAGDGFGFGGGCCFFGGFGGFFEFGGFFFFFFFFFFGA,>CG4EGFFGFFFGGDFFCC@5BFEEFFFEFFFFGG?*88@845=:BD<C57CFE673(/;6242>B
@M00200:205:000000000-AKKM3:1:1101:5592:7380 2:N:0:1
TACAAGGGTATCTAATCCCGTTTGCTCCCCTAGCTTTCGCGCCTCAGCGTCAGTAGAGATCCAGTGGGTCGCTTTCGCCACCGGCGTTCCTTCTGATATCAACGCATTTCACCGCTCCACCAGAAGTTCCACCCACCCCTACCTCCCTCGAGCTCGCCAGTATCAAAGGCACTTCTACAGTTGAGCTGCAGGATTTCACCCCTGACTTGGCAAGCCGCCTACGCGCCCTTTATGCCCAATGTCTGAGACAT
+
CCCCCGGGGGGGGGGGGFGGGGGGGGGGGGGGGGGGGGGGGGGGGGGGGEGGGGGGGGGGGGGGGGGGGGGGGGGGGGGGGGGGGGGGGGGGGGGGFGGGFFGGGGGGFGGGFGGEGFFFGGGGFGFAFDGGGGGGGFGFFGGFCFDFGFGDGDGFFGGEEGFGAFGG>,9);@FFFFFFGDFF>@FAFGFF>EFFA6DEFFF9(8BE@E@**(;36CE7?DD>1=>D9<):944887((,-6>2---)4)
@M00200:205:000000000-AKKM3:1:1101:20660:7391 2:N:0:1
TACACGGGTATCTAATCCTGTTTGCTCCCCACGCTTTCGTGCCTCAGTGTCAATAATCGCTTAGCAAGCTGCCTCCGCTATCGGTGTTCTATGTCATATCTAAGCATTTCACCGCTACATGACATATTCCGCTTACCTCAACGATATTCAAGATTGATAGTATCCACGGCAGTTCCCAAGTTAAGCTTGGGGATTTCACCACGGACTTACCAACCCACCTACGCGCCCTTTAAACCCAATGTCTGAG
+
CCCCCGGGGGGGGGGGGGGGGGGGGGGGGGGGGGGGGGGGGGGGGGGGGGGGDGGGGGGGGGGDCEGGGGGGGGGFGGGFGGGGGGGGGGGGGGGGGGGGGGGGGGGGGGGGF6EEDGGGGDEGGGGGGGGGGEGGGFGEFGGFGFGBFFGF=DGFFGGFGFFGFBD65EE=FCF9DFGDDD96D8FDD;,5?ECFF@A685>@58ABACEE@=EG=CEFFF2?2CDGGFFCF936;;7;4)96;4;
@M00200:205:000000000-AKKM3:1:1101:18198:7396 2:N:0:1
TACGGGGGGTATCTAATCCTGTTTGCTCCCCACGCTGTCGCGCCTCAGTGTCGGCTATTGGACTCTTACGAGTCCACCGCCCAGCAGACCGCCTTCGCCACTGGTGTTCTTCCGGATCTCTACGCATTCCACCGCTACACCCGGAATTCCATCTGCCTCTACGGTGCCCAAGCCCTACAGTCGCCGCGGCCGCTTCAGGGTTGAGCCCCGAACTTTCACCGCGGCCTTATAGTGTCCACCTACGCGCCCCT
+
CCCCCGGGGGGGGGFGGGGGGEFFGGGGGGGFGGGGGGGFGEGGGGGGGGGGBFFGGGGGGGGGGGGCGG<FGGGGGGGGGGDGGGGCCFEGGGGGGGGGEGGEGGFGEGGGGDE;DEGGGEGGGGGGGGGGGGGGEBGD;CG>5>C4CBCGGGGFFGGF?FBD?>GGFC>:FBFFFFFF<F5DECG>3>:0):5C76<:846:(2:BBF09B(<@B:7<:>6:9?)2**.4<<)4<<<<?(5:03>>F(,
@M00200:205:000000000-AKKM3:1:1101:19991:7445 2:N:0:1
TACTGGGGTATCTAATCCTGTTCGATCCCCACGCTTTCGTGCCTCAGCGTCAGTTTGGCCCTCGTGAGCTGTCTTCACTATCGGTGTTCTGTGCCATATCTAAGCATTTCACCGCTACACGGCACATTCCGCCCACGTCGAGCCTACTCAAGAGCAACAGTATCAATGGCAATTCTACGGTTAAGCCGCAGGATTTCACCACTGACTTATTGCCCCGCCTACGACCCCTCTAAACCCAGTGTCTGAGCGAT
+
CCCCCGGGGGGGGGGGGGGGGGGGGGGGGGGGGGGGGGGGGGGGGGGGGGEGGDFGGGGGGGGEDCEFFGFGGGGGFGGGDGGGGGGGGGEGFGGFGG8@E8FAFFGFEA;FGEDDCGFCE>EEGFFGGGGDGGGGGFFAEGGFCFGFFFG6EGGFFGD*6D*9;9DGFE6DFE?DDCGBCE62+5<*0*@*:9F9BEG36>EE:)8ECE<*>EFC()8(67(),3>D<*/;C<((:6;(/??<3/)(63(
@M00200:205:000000000-AKKM3:1:1101:3716:7447 2:N:0:1
TACTCGGGTATCTAATCCTGTTTGCTCCCCACGCTTTCGTGCCTCAGCGTCAGTCGTGGTCCAGCAGGCCGCCTTCACCGCGGGTGTTCCTCCCGATATCTGCGCATTTCACCGCTACACCGGGAATTCCACCCGCCTCTTCCGGACTCGAGCCCGACAGTATCCACCCGCATCCCAGGCTTGAGCCCTGGACTTTCAGAGCGGACTTACCGAGCCGCCTACACGCGCTTTACACCCAATGCCTGAG
+
CCCCCFGGFGGFGGGGFGFFGGFGGGGGGG@FDGFGGGGGGGDFGGGGGGGGGGGGGGGFGGGGCFGGG7@+>F,A?FFC++>CCFF7FGGGG7CF7+4EFFGGGD::FGGFEGGFGEFG?6CEGGFGGGGG+@=CGFDEFFG>+@>5CFG9CD*:3*;)>+9C5BCCA*//?;AF663)+52C)@FFAC54AFCGF5:33,,29;B).9:1:3EE0>>:2:(.2C)9)/-4)6<0E:104(.6A0(
@M00200:205:000000000-AKKM3:1:1101:24376:7462 2:N:0:1
TACTAGGGTATCTAATCCTGTTTGCTCCCCACGCTGTCGCGCCTCAGCGTCAGCAACAGCCCAGCAGGCCGCCTTCGCCACTGATGTTCTTCCCGATCTCTACGCATTCCACCGCTACACCGGGAATTCCACCTGCCTCTACTGTGCTCGAGCCTGACAGTTTAGAAGGCAGCCCTGCGGTTAAGCCGCAGGATTTAACCTCCTACTTACCAGGCCGCCTCCGCGCCCTTTAAACCCAATGTCTGAG
+
CCCCCGGGGGGGGGGGGGGGGGGGGGGGGGGGGGGGGGGGGGGGGGGGGGGGGGGGGGGGFGGGGGGGGGGGGGGGGGGGGGGFGGGGGGGGGGDEFGGGGGGGGGGGGGGEFGGFGGGGGGGGGGGGGFFGFGGGGFGBDGGFGFGCGFGCEGFFFGFFAC;CE6CGAFFFFFFAAFGEGGD7BGGDAD=D5CF=+*C=EDBFFEEEEAEE@;FC2DB?1,6;7CDD955<)6<BE(8<,66<4)6
@M00200:205:000000000-AKKM3:1:1101:21512:7467 2:N:0:1
TACTGGGGTATCTAATCCTGTTCGCTCCCCACGCTTTCGCGTCTCAGCGTCAGTACCGTCCCAGAGAGCTGCCTTCGCCATAGGTGTTCTTCCTGATATCTGCGCATTTCACCGCTACACCAGGAATTCCACTCTCCTCTTCCGGACTCTAGCCAGATGGTTTCCATCGACGTCTCGAGGTTGAGCCTCGAGTTTTCACAACGGACCTACCTGGCCGCCTACACGCTCTTTAAACCCAGTGTCTGAG
+
CCCCCGGGGGGGGGGGGGGGGGGGGGGGGGGGGGGGGGGGGGGGGGGGGGGGGGGGGGGGGGGGFGGGGGGGGGGGGGGGGGGGGGGGGGGGGGGGGGGGGGGGGGGGGGGGGEGFGGGGGGGGGGGGGGGGGGGGGFGFFGGBGEGFGFG@FGGFDFGFGGFGCFGF>,@>DFFFFF>DGGFGFFGFA>>AAEFDFFG<=AA7A@@DEEDFEBGG@GFFFF@F?E):*;?5?;E;E;052:<>AB<
@M00200:205:000000000-AKKM3:1:1101:26967:7471 2:N:0:1
TACTCGGGTATCTAATCCCGTTCGCTACCCTAGCTTTCGTGCCTCAGCGTCAGAAGAGATCCAGTTAGCCGCTTTCGCCACCGGTGTTCCTGATGATATCAACGCATTTCACCGCTCCACCATCAGTTCCGCTAACCCCTATCTCCCTCGAGCACTGCAGTATCAAGCGCAATTCCTCAGTTAAGCTGAGGGATTTCACACCTGACTTACAGCGCAGCCTCCGCACCCTTTAAACCCAATGCCTCAGTGAT
+
BCCCCEGGGGGGGGGGGGGGGGGGGGGGGGCFGGGGGGGGGGGGGGGGGGGGGGGFFGGFGGC<FGGGGGGGGDGFGGGGGFGGFFGGGGGGGGGGFFDFFGCEGGGC8FGGGGGEGGGCF8FGEDGGGF8EDGGF??CD?FGFEFDDGF6=CDFBBF?FGCDGBFCG>GFF*:BFF7?AFGCGFFGFFGD>*@CCFEF*0)47:=E?4**:=>E52CAB(/5>1?>GFCEE)738=,33(/63)/(.)71
@M00200:205:000000000-AKKM3:1:1101:7759:7481 2:N:0:1
TACCCGGGTATCTAATCCTGTTCGATCCCCGCGCTTTCGTGCCTCAGCGTCCGTATGCCGCTTGCATGCTGCCTCCGCGATCGGCGTTCTGCGTCATATCTATGCATTTCACCGCTACATGACGCGTTCCGCATGCACCGCGACAACGCCAGCCCCTCAGTCCCGGCGGCGAACCGGGGTTGAGCCCCGGTCTTTTACCGCCGGCTTGTAGGGCCGCCTGCGCACCCTTTACACCCAGTGTCTGAG
+
CCCCCGGGGEGGGFFFGGGDGFFDFGGGF<BFGEGEGGDGGGGGG8@FFGECEGGGGGAFGGGFGGGGGDDFDCF:FGCFGF@=FCGCFGGGGGGGGF8FGGGGFDGGGGDGFGGACCEFC,=BFGC>CFG++@=@?F?5BEGFGDC>C?CGFGGEFG*24C>6>5D555=(09)8))C5>*9CFG55></7>EG*=<78931>9>1;(.)),4551).34,189*77CF<<97:(/(.3-----6
@M00200:205:000000000-AKKM3:1:1101:21910:7494 2:N:0:1
TACTAGGGTATCTAATCCCGTTTGCTCCCCTGGCTTTCGTGTCTCAGCGTCAGCGCACTCCCAGCAACCTGTTTTCACCATTGGCGTTCCAAACGATATCTACGCATTTCACCGCTCCACCGTTTGTTCCGGTTGCCCCTAAGTGGCTCAAGACCGCCAGTATGCCAAGCAGTTCCACCGGTGAGCTGTGGGATTTCACAAGGCACTTAACGACCCGCCTACACACGCTTTAAACCCAATGTCTGAGAGAC
+
CCCCCGGGFGGGGEFGDCCFGGFGCFDFGCFGCFEFF<FFDGGAEEGGECGGGGGGGEGEGGGGGGGGFEDAF?EFFFFFGGDGGDGGGGFECFCCF:CEFFFFGGG7;EDF9EE5C+9:D=FDGGGGFGGGGCGGCFCDFFFFGFD)=DEFG?8?DGG56BD+;;=,9DFB@EFEF5+<F8?79CFFFGF>>7A?6>,7=BBB@=2344>>=@>*-9>?D;E;<A377>(93)/,*(6@BA)6<<>)3((
@M00200:205:000000000-AKKM3:1:1101:15775:7502 2:N:0:1
TACTAGGGTATCTAATCCTGTTTGCTCCCCACGCTTTCGTGCCTCAGTGTCAATGACTGTGTAGTAAGCTGCCTTCGCTATCGGTGTTCTATGTCATATCTAAGCATTTCACCGCTACATGACATATTCCGCTTACCTCCACAGTATTCAAGATTGATAGTATCCACGGCAGTTCCCGAGTTAAGCTCGGGGATTTCACCACGGACTTACCAATCCACCTACGCACCCTTTAAACCCAGTGTCTGAG
+
CCCCCGGGGGGGGGGGGGGGGGGGGGGGGGGGGGGGGGGGGGGGGGGGGGGGFGGGGGGGGGGFGGGFGGGGGGGGGGGGGGGGGGGGGGFGGGGGGGGGGGGGGGGGGGGGGGGFGGGGGGGGGGGGFGGGGGGFFFFDBFGFGFGFGFGGGGGFFGGFGGFGEFGDFGFBFFFFF5+*ACCFFGGBA+@5BGGFFCC@E==B)):>AACEEFGGFGFBEED?)1@D<6B4?CE3:2(77?CFE44
@M00200:205:000000000-AKKM3:1:1101:28369:7509 2:N:0:1
TACGAGGGTATCTAATCCTGTTCGCTCCCCACGCTTTCGTGCCTCAGCGTCAGTTACAGCCTAGTTAGCTGCCTACGCAATCGGTGTTCTTGATGCTATCTATGCATTTCACCGCTACAGCATCAATTCCGCCAACCTCGTCTGTACTCAAGCCTATCAGTATCAATGGCAGTTCCATAGTTGAGCTATGGGCTTTCACCACTGACTTAATAGGCCGCCTACGCACCCTTTAAACCCAATGTCTGAGCGAT
+
CCCCCGGGGGGGGGGGGGGGGGGGGGGGGGFGGGGGGGGGGGGCFGGGGGGGGGGGGFEFGGGGGFGFFGGGGGGGGGGGGGGDGGGGGGGGFGGGFGGGGFGGFGG9;E9FGGDFGGGGGGGGFGGGGGFGGGDGCFGAFGGFGFGEGFFG?DDFFFGFFFFGEFGGFGF9:ECFFBDDFCDGBFFF7=2@FEFFFFGFEF@8CEB*>8AEF58DBGFF=>24<EDGGF3**8*5;@2=@C667)1(4:(
@M00200:205:000000000-AKKM3:1:1101:18421:7528 2:N:0:1
TACACGGGTATCTAATCCTGTTTGCTACCCACGCTTTCGTGCCTCAGCGTCAATACCGGACCAGTTAGCCGCCTTCGCCACTGGTGTTCCACCCAATATCTGCGAATTTCACCTCTACACTGGGTATTCCGCTAACCTCTTCCGGTTTCTAGACAGGAAGTTTCAAAAGCAGTTCCCGGGTTAAGCCCGGGGCTTTCACTTCTGACTTTCCTGCCCGCCTACGCACGCTTTATACCCAGTGTCTGAG
+
CCCCCGGGGGGGGGGGGGGGGGGGGGGGGGGGGGGGGGGGGGGGGGGGGGGGGGGCGGGGGGGFFGAEGGGGGGGGGGGGGGGGGGGGGGGGGGGGGGGGGGGGGGGGGGGGGGGFGGGGGGGGGGGGGGGGGGGGGFGFFGGFGD>=FFGG9FFFFF6FDDEFFFCF5EFFFFFFFFGDGGGFFGGFEG5?AGDCAEGC?=597@BEFFFC=E>EDGDDF@D><CED*717575.?/3;@6<442)
@M00200:205:000000000-AKKM3:1:1101:11245:7536 2:N:0:1
TACGCGGGTATCTAATCCCATTCGCTCCCCACGCTCTCGTCCTAGCAGTGTCAGGTGGCACCCAGTGCTCTGCCTTCGCTTTCGGTGTTCCGAACGATATCAACGCATTTCACTACTACACCGTTCGTTCCAAGCACCTCTTTGCCCCTCTAGTTTTGCAGTATTTTGAGCAAACTCAGAAGTTGAGCTTCTGGCTTTTACCCAAAACTTTCAAAACCACCTATCGGCACGCTTTAAACCCAATGTCTGA
+
CCCCCGGGGGGGGGFGGGGGGGGGGGGGGGGGGGGGGGGGGGFGFGGGGGGGGGGGGGGGGGGGGGGGGGGGGGGGGGGGGGGGGGGEGGGGGGGGGGDGGGGGGGGGGFGGGGGFGEFFGGDFGGGCFGGGGGGGGFGDFGGFGFDFFDGGFGGFFGGFGGEGEFGEAFFE9@AA5AFFGGGGFFFFFD7F827;ABGCEE=3925>=ECFEFGGB5A=>==A>*5CGDF6;@FC9671<@?@EC?CFE
@M00200:205:000000000-AKKM3:1:1101:21594:7537 2:N:0:1
TACTCGGGTATCTAATCCCGTTCGCTCCCCTGGCTTTCGTGTCTCAGCGTCAGCACACCCCCAGCGAGCTGTTTTCACCGTCGGCGTTCCAAGCGATATCTACGCATTTCACCGCTCCACCGCTTGTTCCGCTCGCCCCTAGGTGGCTCAAGATCGCCAGTATACCCAGCAGTTCCACGGTTGAGCCGTGGGATTTCACAAGGTACTTCACGATCCGCCTACACACGCTTTATGCCCAATGTCTGAG
+
CCCCCGGGGGGGGGGGGGGGGGGGGGGGGGGGGGGGGGGGGGGGGGGGGGGGGGGGGGGGGGGGGGDGGGGGGGGGGGG7FGE7FGGGGGF?EFGGGGGGGGGGGGGGGGGGGGGEG7DGGGGGGGGGGGGGGGGG=AE95EGFGFGFGFGF>DGFFEDDEGCD@AFGFGFFFFFFFFGA@EDDFDGB5DEAFGFFAEGF@;1@CC9C;CFDFFGGFFE@DFF?BGFGCD:<<24);:B?BF9AAF<
@M00200:205:000000000-AKKM3:1:1101:24855:7562 2:N:0:1
TACGCGGGTATCTAATCCCCTTCGCTCCCCTAGCTTTCGTACCTCAGCGTCAGAAGAGACCCAGTAAGCCGCTTTCGCCACCGGTGTTCCTGATGATATCAACGCATTTCACCGCTCCACCATCAGTTCCGCTTACCTCTGTCTCCCTCAAGCACTGCAGTATCGGGCGCAATTCCTCGGTTGAGCCGAGGGCTTTCACACCCGACTAACAGCGCCGCCTACGTACCCTTTAAACCCAATGTCTGAG
+
CCCCCGGGGGGGGGGGGGGGGGGGGGGGGGCFGGGGGGGGGGGGGGGGGGGGGGGGFGGGGGGGGGGGGFGGGGGGDGGGGGGGGGGGGGGGGGGFFGGGGGGDGGGGFGGGGGD?DGGGGGGGGGGGGGGGGGGGGFGBFGGFD5DDFFGFGFGFFCFA98CDDAGG*:?=ABFFFFGFFE40;:CBEDGEDGGGFCF3;@@@>FF>4=);;@G80CDB634<?GFGD<7<26<:E??134><B24
@M00200:205:000000000-AKKM3:1:1101:10114:7585 2:N:0:1
TACGGGGGTATCTAATCCTGTTTGCTCCCCACGCTTTCGTCCCTGAGCGTCAATCCAGACCTAGTGAGCTGCCTTCGCTATCGGTGTTCTATGACATATCTAAGCATTTCACCGCTACATGTCATATTCCGCCCACTTCGATCGAATTCAAGTCTTACAGTATCAATGGCAGTTCTACAGTTGAGCTGTAGGCTTTCACCACTGACTTATAAAACCGCCTGCGGACCCTTTAAGCGCAATGTCTGAG
+
CCCCCGGGGFFGGGFGGGGGGGDFFGGGGGGGGGGGGGGGGGGGGGGGGGGGGGGGGGGGGGA<F9@FGGGGGGGGGDGGGGD:FGGGGGGGGFGGDBDFGGC9FCGGGCEGGG>BGG9FA;E,EFGGFF?C>8DGGFF5?FFB6D?DFBG+@@FF?ACFD@FFE@?EFGFAFFFFCCGCFD7C5CFFFG:FFFFGFEEE@=@56@4*:AA64:>*-@BF(728>E5:59@)9).(46>077))/63
@M00200:205:000000000-AKKM3:1:1101:12294:7585 2:N:0:1
TACGAGGGTATCTAATCCTGTTTGATCCCCGCACTTTCGTGCCTCAGCGTCAGTTACAGTTTTGTGAGCTGCCTTCGCAATCGGTGTTCTATGACATCTCTATGTATTTCACCACTACATGTCATATTCCGCCCACAGCATCTGTACTCAAGCCTAGCAGTATCAATGGCAGTTTTCTCGTTAAGCGAGAAGATTTCACCACTGACTTACAAGGCCGCCTACGCACCCTTTAAACCCAGTGTCTGCG
+
CCCCCGGGGGGGGGGGGGGGGGGGGGGGGGGGGGGGGGGGGGGGGGGGGGGGGGGGGGGFGGGGGGGGGGGGGGGGGGGGGGGEGGGGGGGGGGGGGGGGGDGGGFGGGGGGGGFFGGGGGGGGGGFGGFFG?EGGGFFDFGGFGFGFFFGGGGGFFDFFFDEFFFGG?GF=:EFFFFGBFGGC?FEB>DCFFFFGFEGB@FFEEEEECFFE55:,=CD=A==*<CEGFC@:?EBBE22(79CE?)6
@M00200:205:000000000-AKKM3:1:1101:6534:7592 2:N:0:1
TACTGGGGTATCTAATCCCGTTTGCTCCCCACGCCTTCGCGCCTCAGCGTCAGGGTGCGCCCAGAGCCCCGCCTTCGCCACCGGTGTTCCTCCCGATCTCTACACATTTCACCGCTACACCGGGAATTCCAGGCTCCTCTGCGCCCCTCAAGCAAACCAGTTCCGGCCGACCCCCTCGGGTTGAGCCCGAGGCTTTCACGACCGACTTTGCCTCCCGCCTACGCGCCCCTTCCACCCCATGTCTGAG
+
CCCCCGGGGGGGGFGGGFGGGFFGGGGGFGFGGDFGGFGG>GGGGGG8CFGGGGEGDFGECFBGGFGGGGGGGGGGGEGGGGGGGDGGGGGGFGGG:FFGGGGGGGG9;FFGGGGFGGFFGDGGCGFGGEGCD6FGGFGFFGDFGFDC7A7F,;3?FFGFGG*@A*@E>CA@A@E5B><.4A)8)>FFDGGF)==76)<(,4>14(,().6>4.2?1DDF6<153C>D)14((.4(;3?(4<A)6).
@M00200:205:000000000-AKKM3:1:1101:23729:7613 2:N:0:1
TACCAGGGTATCTAATCCCGTTCGCTACCCACGCTTTCGTACCTCAGCGTCAGAAAAGGCCCAGCGGCCTGTCTTCACCTTCGGCGTTCCGATAGATATCAACGCATTTCACCACTCCACCTATCGTTCCGACCGCCCCTACCTTTCTCAAGACATGCGGTTCGCCGTGCAGTTCCCCGGTTGAGCCGAGGGATTTCACACGACGCCTGCATGCCCGCCTCCGTACGCTTTACACCCAGTGTCTGACGACC
+
CCCCCGGGGGGGGGGGGGGGGGGGGGGGGFGGGGGGGGGGGGGGGGGGGGGGGGGDFGEGFGGGGGEGGGGGGGGG9FEFEGDEGGGGGDECG:FDFGGGGGGGGGGGGGGGGGGFGGDGGGGFGEFGGGEEGGCEE>GFFD?FGFGFG+=CAFGFFGG?CDA55AGEEG5A?8>F*;CDC=D*1<F:><C):CCF+)4960.44(((,4(-4>A0(9.,(.458=<59529>).4*(.,4:A496)(-(,
@M00200:205:000000000-AKKM3:1:1101:15795:7613 2:N:0:1
TACTGGGGTATCTAATCCTGTTCGCTCCCCACGCTTTCGTGCCTCAGCGTCAGTTTCGGCCCAGCGAGCTGCCTACGCAATCGGGGTTCTTGGCGGTATCTAAGCATTTCACCGCTACACCGCCAGTTCCGCCCGCCTCGACCGAACTCAAGCCCGCCAGTATCAACGGCAGTTCCGGGGTTGAGCCCCGGGATTTCCCCGCTGACTTACCGGGCCGCCTACGCACCCCTTAAACCCAATGTCTGCGATAT
+
CCCCCGGGGGGGGGGGGGGGGGGGGGGGGGGGGGGGGGGGGGGGGGGGGGGGGGGGGGGGFGGGGEGGGGGGGGGGGGGGGGFDGGGGGGFFGGGEFFDFGGGGGCGGGGFGGCDADFGGGGGGCGGGGGGGGGDGGEGFFEGAEBGFGFG;FFCDFGGFFGCF?FGGFGB@FEFFFFGBGGDGFGFFECGDDEGG?)38>F91(,6):)3:>BEGBDF?B?BD?E>D)/1426.,;:<(54:AA)230((
@M00200:205:000000000-AKKM3:1:1101:28038:7621 2:N:0:1
TACACGGGTATCTAATCCCGTTTGCTCCCCTGGCTTTCGTGCCTCAGCGTCAGTTGAGACCCAGTGTGCCGCTTTCGCCTCTGGCGTTCCTTCCGATATCAACACATTTCACCGCTCCACCGGAAGTTCCGCACAACTCTATCTCACTCAAGCCTGCCAGTTCAGGGCGCAATTCCCCGGTTGAGCCGGGGGCTTTCACACCCTGCTTAACAGACCGCCTGCGCACCCTTTAAACCCACTGTCTGAG
+
CCCCCGGGGGGGGGGGGGGGGGGGGGGGGGGGGGGGGGGGGGGGGGGGGGGGGGGGGFGGFGGGGGGGGGGGGEGGGGGGGGGGGGGGGGGGGGGGGDEGGGGGGGGFGGCFGGGEGEGGGGGGCCDAFFGGGGGGGDFFCFG?CFGFGFFDGGGFFGGFGGFGFFGGFGDFFEFCFFGFGEGGADEBBCEBBEGGFFGFFFFDD;@E<EE<<@FE>GD1<?9E>GBG*24)-58(;8,(3.9AAA)
@M00200:205:000000000-AKKM3:1:1101:28167:7627 2:N:0:1
TACAGGGGTATCTAATCCTGTTTGCTCCCCACGCTTTCGCGTCTCAGCGTCAGTATCCAACCAGTGGGCCGCCTTCGCCACCGGTGTTCCTTCCGATATCTACGCATTTCACCGCTACACCACCCATTCCGCCGGCCTCATCTGTACTCAAGCCCATCCGTATCAAAGGCACTGCTACAGTTGAGCTGCGGTCTTTCACCCCTGACTTAATAGGCCGCCTACGCACCCTTTACACCCAATTCCTGAGCGAT
+
CCCC,FGGGGGGGGGGGGGGGG9EEFGGGGG@FGGGGGG7F6@CFFGGGGGGGGAA,,,A@@@F,9,BFCGGGGGGGG,@?=FGGGGGGG8,4AFGGGGGGGF@FGGGGGGGGGGD6FGGGGGGEEGFGG8EGGDGCAE5+77;2+?CF+C690=9:F+3@;@GF6+36@F8?2/++3*;D@+BFG,*327?):@FFEF3B@D;DEFFE)/)16C+.8577@?F6EEGF52<)...:32().)6.)(,(7(
@M00200:205:000000000-AKKM3:1:1101:26173:7643 2:N:0:1
TACGCGGGTATCTAATCCCGTTTGCTCCCCTGGCTTTCGTGTCTCAGCGTCAGCACACCCCCAGCGAGCTGTTTTCACCGTCGGCGTTCCAAGCGATATCTACGCATTTCACCGCTCCACCGCTTGTTCCGCTCGCCCCTAGGTCTCTCAAGGCCGCCAGTATGCCCAGCAGTTCCCCGGTTGAGCCGGGGGATTTCACAAGACACTTAACGGCCCGCCTACACACGCCTTACACCCAATGTCCGCGAGA
+
CCCCCGGGGGGGGGGGGGGGGGGGGGGGGGGGGGGGGGGGGGGGGGGGGGGGGGGGGGGGGGGGGGGGGGGGGEFGFGEFGGG>FGGGGGGGGGGGGGGGGGGGGGGGGGGGGGGFGEGGGGGGGGGGGGDGGGGGGFGDAGGFGFGFGFGCCFGDEGGF6CEFFFFFAFA=FFFAFFGF7=<DFFGFFDGFBE67?AEFBF:F>?DF<49?0;:C>DD<?708)A>3*0(.54-4CB<04)6),-(---
@M00200:205:000000000-AKKM3:1:1101:27085:7651 2:N:0:1
TACACGGGTATCTAATCCTGTTTGATCCCCACACTTTCGTGCCTCAGCGTCAGTTACAGCCTAGTAAGCTGCCTTCGCTATAGGTGTTCTTGACGATATCTAAGCATTTCACCGCTACACCGTCAATTCCGCCTACCTCATCTGTACTCTAGCCCCGCAGTATCAATGCCACCCTCCCAGTTAAGCTGGGATATTTCAGCACTGACTTACAGGGCCGCCTACGCACCCTTTATACCCAGTGTCTGAG
+
CCCCCFCEGGGGGGGGGGGGEGGGGGGGGGGGGGGGGGGGGGGGG@FGGGGGGGGGGGGGFGFGGGGGGGGGGGGFGGGGGGGDFGGGGGGGGGEG7CEDGFGGFFFEFFFFGGGFGCFGGGFEFGGGGFFGGGGFGFGFFGGFGFGF9+@+@+=@EEG>EGEDEFG8?DDD@9FFFDF9DA7+3@C6F7:CAECCE*EEF@E38@EECB6@55@@=C@-/(()0=>DC;)8<<4<B;8.7176CEE
@M00200:205:000000000-AKKM3:1:1101:10691:7661 2:N:0:1
TACTAGGGTATCTAATCCCGTTTGCTCCCCTAGCTTTCGCGCCTCAGCGTCAGGAGAGATCCAGCACGCCGCTTTCGCCACCGGCGTTCCTGCCAATATCAACGCATTTCACCGCTCCACTGGCCGTTCCGCGTGCCCCTACCTCCCTCGAGCCGTCCAGTATCCCAGGCAATTCCCCGGTTGAGCCGGGGGATTTCACCCCAGACTTGAACGGCCGCCTACGCGCCCTTTACCCCCAGTGTCTGAGCGCT
+
CCCCCGGGGGGGGFFGGDGGGCGGGGGGGGGFGGGGGGGGGGGGGFFGGFGEGFEGGEFGGGGFGCFGGGGGGDFGDEEGDGGEGGGGGGGGGGGGFFGGGGGGGGDGGGGGFCGFGGGGGG,EFGBCGG6EDGGGGFGFFGGFGFGFGEE>EGGFFGGF7@EGEFG6:DFF>6=B>FG;<8DGFGG35CE)8=*9FBFFFFBF::?92)5:<BGE6DD((4(79EEG57:9>)51C1:,4-66<)-.4(-
@M00200:205:000000000-AKKM3:1:1101:20987:7670 2:N:0:1
TACCGGGGTATCTAATCCTGTTTGCTCCCCACGCTTTCGCGTATCAGCGTCAGTATCCAACCAGGGGGCCGCCTTCGCCACAGGTGTTCCTCCCGATATCTACGCATTTCACCGCTACACCGGGAATTCCACCCCCCTCTTTGGTACTCTAGCTTGCCAGTTTCCTGCGTCCTTCCCCGGTTGAGCCGAGGGATTTCACACATGACTTAACAAACCGCCTACACGCACTTTACACCCAGTGTCTGAG
+
CCCCCGGGGGGGGGGGGGGGGGGGGGGGGGGGGGGGGGGGGGGGGGFGDGGGGGGGGGGGGGGFGCGGGGGGGGGGGGGGGGGGGGGGGGGGGGGEE:CFGGGGGGGGGGGGGGGF8@DFGGGDGGGGGGGFFEGGGDGFFGFAGFGEGFGFGGGFF>C>DCEG*=7<?GFFEFFFFFDDGEG*6<E::55>:6CFCCFDF:02679>2>BABFG53<BF?(,7<EFG)97<)644EB637AAAA2:
@M00200:205:000000000-AKKM3:1:1101:17767:7697 2:N:0:1
TACGAGGGTATCTAATCCTGTTTGATCCCCACGCTTTCGTGCCTCAGCGTCAATCACTGCGCAGTGAGCTGCCTTCGCAATTGGTGTTCTATGTCATATCTAAGCATTTCACCGCTACATGACATATTCCGCTCACCTTCACAGTATTCAAGACAAATAGTATCCATGGCAGTTTCCGAGTTAAGCTCGGAGATTTCACCACGGACTTACCTGCCCGCCTACGCACCCTTTAAACCCAATGTCTGAG
+
CCCCCGGGGGGGGGGGGGGGGGGGGGGGGGGGGGGGGGGGGGGGGGGGGGGGGGGGGGGGGGGGGGFGGGGGGGGGGGGCGGGGGGGGGGGGGGGGGGGGFGGGFGGGGGFFGGGFGG?FGCGFGGGGGGGGGGGGGFGFFGGFGFGEFFF?GGGFFFDDGGE@FFGFF?B=FEFFF>=9@CGGFDFF>DGBEGGGFE7@<5A5@FF@CEFE@BFFFGFDAF2B@EFGGGB489*0;781;CE)9>)
@M00200:205:000000000-AKKM3:1:1101:22632:7707 2:N:0:1
TACTGGGGTATCTAATCCCGTTCGCTCCCCTAGCTTTCGCGCCTCAGCGTCAGTGTCAGCCCAGCAACCCGCCTTCGCCGCAGGTGTTCCTCTCGATATCTACGCATTTCACCGCTACACCGAGAATTCCAGTTGCCCCTTCTGCACTCTAGTCGCACAGTATCAGTTGACCTTTCCGAGTTAAGCTCGGAGATTTCAACACTGACTTGTTCTGACCGCCTACGCCCCCTTTACACCAACTGGCTGCG
+
CCCCCGGGFGGEFDCFGG?EGGGGGGGGGGGG<EGGGGGGGGGGGFGGEGDDGGGGGGGGGGGGGGGGGGGGGGGGCGE4CCFEEFG@EFGGGGD<8E+,,4CFGEEEGCGGGCGBGEGGG67CE+@BG9EGGCFAAF+86DFBDFDDGFF?FDDBBC9FF7;@;@EE+3@C8=5B59*<>:=?F7@F>*1:*:9B8*4*05>*7>BE=>8@<4,97>>91(/)(3)985(6C<74C(((43((3(((
@M00200:205:000000000-AKKM3:1:1101:19327:7720 2:N:0:1
TACTAGGGTATCTAATCCTGTTCGATCCCCACGCTTTCGTGCCTCAGCGTCAGTTACGGCTTTGTGAGCTGCCTTCGCAATCGGTGTTCTGTGTCATATCTAAGCATTTCACCGCTACATGACACATTCCGCCCACATCAAACGTACTCAAGATTTGCAGTATCAATGGCAATTCTGCAGTTAAGCTGCAGGCTTTCACCACTGACTTACAATTCCGCCTACGCCCCCTTTAAACCCAATGTCTGAGACAT
+
CCCCCFGGGGGGGGGGGGGGGGGGGGGGGGGGCGGGGGGG8FGGGGGGGGGGGGGGGDGGGGGFG?@@FFEFGGG@CCCEGGF@7FFGGGGGFGGGGGGFFFGGGGGGGGGGGDGFGGFFF9FEF=8EAF=6CEDEEFG5:FGBGFFDG78=,2DFFDE99+;DFFFA6DFFFF+4+9D5EE?+;=E5DDFFFGGG?E,:5>EC@@FFFFEEEE9,8CB=@CAE)4@D49>CCEE2C=D=:97***1*)()
@M00200:205:000000000-AKKM3:1:1101:7690:7729 2:N:0:1
TACTAGGGTATCTAATCCCGTTTGCTCCCCTAGCTTTCGCGCCTCAGCGTCAGAAGAGGTCCAGCGCGCCGCTTTCGCCACCGGAGTTCCTGTGAATATCAACGCATTTCACCGCTCCACTCACAGTTCCGCACGCCCCTACCTCCCTCGAGGCCGTCAGTATCTAAGGCAGTTCCACGGTTGAGCCGCGGGATTTCACCCCAGACTTGACAGCCCGCCTACGCCCCCTTTAAACCCCATGTCTAAC
+
ACCCCFGGGGGGGFGGGCGGGGDCFGFGGGGFFGGGFGGGGGGFGGFGGGGGGGGFGGGGGCFGGGGGGGGGE4FFDGGGGG:FEGG,E;ECGGFGGGGFGGGGGGDFGFGFGDGFDGGFEFGG<FGGGGGGGGCE=5=5?FFFGFDDF9698C5@DG9DA9*50==AFFF26AAFAFC>>:9CF?C6?<C3ACFCAEEA<33(412<224A<:EE()5:((()(2017*,.)).3/(40(654).)
@M00200:205:000000000-AKKM3:1:1101:22584:7731 2:N:0:1
TACGCGGGTATCTAATCCTGTTTGCTCCCCACGCTTTCGTCCCTGAGCGTCAATCCAGACCTAGTGAGCTGCCTTCGCTATCGGTGTTCTATGACATATCTAAGCATTTCACCGCTACATGTCATATTCCGCCCACTTCGATCGAATTCAAGTCTTACAGTATCAATGGCAGTTCTACAGTTGAGCTGTAGGCTTTCACCACTGACTTATAAGACCGCCTGCGGACCCTTTAAACCCAGTGTCTGAG
+
CCCCCGGGGGGGGFGGGGGGGGGGGGGGGGGGGGGGGGGGGGGGGGGGGGGGGGGGGGGGGGGGGGGGGGGGGGGGGGGGGGGGGGGGGGFGFGGGGGGGGGGGGGGGCFFGGGGFGGFGGGGGGDGGGGFEGGDGGBE>DFGFGFGDGFGGGGGFFGCFFFEFD7=C?DFAFEFFFFGFFGFGAEGF=C;AFGGFFEECEBEFFFFFCE6E46EE>DE@=>@;@G6CDD).9><876,6@ECCE;C
@M00200:205:000000000-AKKM3:1:1101:23961:7738 2:N:0:1
TACCAGGGTATCTAATCCCGTTTGCTCCCCTGGCCTTCGTGCCTCAGCGTCAGTAACTGTCCAGGAACTCGCCTTCGCCACTGGTCTTCCTTACGATATCTACGCATTTCACTGCTACACCGTAAATTCCAGTTCCCTCTCCAGTACTCTAGCAAAGCAGTATCCAGTGCAGTTCCGGGGTTGAGCCCCGGGATTTCACACCAGACTTACCCTGCCGCCTACGCACCCTTTACACCCAATGTCTGAG
+
CCCCCGGGGGGGGGGGGGGGGGGGGGGGGGGGGGGGGGGGGGGGGGGGGGGGGGFGGGGGGGGGGGGGGGGGGGGGGGGGGGGGGGGGGGGGGGGGGGDGGGGGGGGGGGGGGGGFGGGGGGGGEFGGGCEFFGGEFFGFFGGFGFGBFFDGGGF?FCFBGGFGEFGFFGFFF9DFEF>5FEGD*@EFEGGFDEFGFCGCFADB=BEECE:@EFG>>DB=(7=EFEBD*;)7/7<;@0116E?CC;7
@M00200:205:000000000-AKKM3:1:1101:20768:7758 2:N:0:1
TACCGGGGTATCTAATCCTGTTTGCTCCCCACGCTTTCGCGTATCAGCGTCAGTATCCAACCAGGGGGCCGCCTTCGCCACAGGTGTTCCTCCCGATATCTACGCATTTCACCGCTACACCGGGAATTCCACCCCCCTCTTTGGTACTCTAGCTTGCCAGTTTCATGCGTCCTTCCCCGGTTGAGCCGAGGGATTTCACACATGACTTAACAAACCGCCTACACGCCCTTTAAGCCCCATGTCTGAGAGA
+
CCCCCGGGGGGGGGGGGGGGGGGGGGGFGGGGGGGGGGGGGGGGGGGGGGGGGGGGGGGGGGGGGGGGGGGGGGGGGGGGGGEFGGGGGGGGGGGGGGGGGGGGGGGGGGGGGGDBGECFFGG@7CGGGGFGGGGGGFGFFGG5FFFAFFG7FGG4?FDAFGEGEF9DBGD@EE=AFFGEG=G4AFG>5CG3>FGGA3CCFBF>48<<<)9<DBGF>:B?F335?G55/03:4)28*(4<BA49<B)688
@M00200:205:000000000-AKKM3:1:1101:17735:7764 2:N:0:1
TACCGGGGTATCTAATCCTGTTTGCTCCCCACGCTGTCGCGCCTCAGTGTCGGCTATAAGGAGTTTGCACTCCCACTGCCCAGCAGACCGCCTTCGCCACTGGTGTTCTTCCGGATCTCTACGCATTCCACCGCTACACCCGGAATTCCATCTGCCTCTACAGTGCCCAAGCCTCACAGTCGCCGCGGCCGATCTGGAGTTGAGCTCCAAACTTTCACCGCGGCCTTATGATGGCCACCTACGCGCCCTTT
+
CCCCCGGGGGGGGGGGGGGGGGGGGGGGGGGGGGGGGGGGGGGGGGGGGGGGFGGGGGFGGGGGGGGGGGGFGGDGFFGGGG8FGGGGFGGGGGGGGGGGGGGGGFEFFGGGGGGBGGGGGGGGGGEFFDG=DGGEEFGFFCGFEFFFGFFGGGGFFGF?FFFGCFGGFGFFFCFFAFFCF@DGBGG>?DDFFGF76464;))6;EFF@E<?74<@6CA69,(518;CC*)642:004:?30:>BFF>BF>
@M00200:205:000000000-AKKM3:1:1101:19367:7776 2:N:0:1
TACGGGGGTATCTAATCCGGTTCGCTCCCCTGGCTTTCGCGTCTCAGCGTCAGGATCGGCCCAGTCGGCCGCCTTCGCCACTGGTGTTCCTCCCGATATCTGTCCATTTCACCGGTACACCGGGAATTCCACCGACCTCTACCGTCCTCAAGTCCGCCAGTATCGGATGCGATTTCTGGGTTAAGCCCAGAGCTTTCACATCCGACTTACCGGACCGCCTACACGCGCTTTACGCCCAATGTCTGCG
+
CCCCCGGGGGGGGGGGGGGFGGGGGGGGGGGGGGGGGGGGGGGGGGGGGGGG:EEGGGGGGGGGGGEGGGGGGGGGGGGGGGGGGGGGGGGGGGGGGGGGGGGGGGGGGGGGGDGEGGGGGGEEGCFGGGGGGGDGDFGFFGGFGFGFGFGFFFGFFEDDGDEG=BDGEGF;FFFFF8:AFG3CCGCFFF5.;CEFFEFFADFB6>B:<)(87>EG>CDBFF>F0C>DD58A)434?<6:BFABF)4
@M00200:205:000000000-AKKM3:1:1101:15149:7778 2:N:0:1
TACTGGGGTATCTAATCCTGTTTGCTCCCCACGCTGTCGCGCCTCAGTGTCGGCTATAAGGAGTTTGCACTCCCACTGCCCAGCAGACCGCCTTCGCCACTGGTGTTCTTCCGGATCTCTACGCATTCCACCGCTACACCCGGAATTCCATCTGCCTCTACAGTGCCCGAGCCTCACAGTCGCCGCGGCCGATCTGGAGTTGAGCTCCAAACTTTCACCGCGGCCTTATGCTGGCTCCCTACGCGCCCTTT
+
CCCCCGGGGGGGGGDGGGGGGGGGGGGGGGGGGGGGGGGGGGGGGGGGFFF@FGGGG<FDFGCGGGGGGGGGGGGEFEFGGGDF@EGG@CGGGGGGGEGGGGCF,@=FCFGGG6C>CFGGGGGGBE@EDEGFGDDGDFCB>GCBD?FECC:FGFFFFBDDGFEGEFGG>GFA>@F*AFFCG>DD9?:/?D5;:E5@+.04(77464;@;@)7ECC?CGF?937DBCFGGG)4<06(+,2(8829>B>>;0.
@M00200:205:000000000-AKKM3:1:1101:4727:7799 2:N:0:1
TACTGGGGTATCTAATCCTGTTTGATCCCCACGCTTTCGTGCCTCAGTGTCAATATATGCGTAGCCAGCTGCCTTCGCAATTGGTGTTCTATGTCATATCTAAGCATTTCACCGCTACATGACATATTCCGCTAACCTCCACAATATTCAAGACTGATAGTATCAATGGCAGTTTCCAAGTTAAGCTCGGAGATTTCACCACTGACTTACCAACCCACCTACGCACCCTTTAAACACAATGTCTGAGCGAT
+
CCCCCGGGGGGGGGGGGGGGGGGGFGGGGGGGGGGGGGGGGGGGGGGGGGGGGGGGGGGGGGEGGGGGGGGGGGGGGGGGGGGGGGGGGGGGGGGGGFGGGGGGGGGGGFGGGGGFGGFGGGGGGGFDGGGD>@CEGF?DBGGFGFCEDFGFFGGFFGDFGGCFFFFADGF5:DDFFBGFGDGC+@EFE>>5:@EGE>D6DDB@E8>CCF@E@AECDDBDECAFFGDC*0:;C;@.,5-:*17@6**0(((
@M00200:205:000000000-AKKM3:1:1101:25667:7803 2:N:0:1
TACAAGGGTATCTAATCCTGTTTGCTCCCCACGCTTTCGTGCATGAGCGTCAGTGTTGGCCCAGAAGGCTGCCTTCGCCATCGGTGTTCCTCCACATCTCTACGCATTTCACCGCTACACGTGGAATTCCACCTTCCTCTGCCACACTCCAGCACCATAGTTTCGAGCGCAATTCCCAAGTTAAGCCCGGGGCTTTCACACTCGACTTGCGGCGCCGCCTGCGCACACTTTAAACCCAGTGTCTGAGCGAT
+
CCCCCGGGGGGGGGGGGGGGGGGGGGGGGGGGGGGGGGGGGGGGGFDGGGGGGGGGGGGGEFGGGGEEGGGGGGGGGGGGGGGGGGGGGGGGGGGGGGGGGGGGGGGGGGGGGGGBDGGGGGGGGGGGGGGGGFGFGFGEF?EFGFGFFF@FGFGFFGGFDFEGFFFGFE5@EFFFBA;FFDGC7<FF*+1:BGGGFE?46>B>=4A=@C>=@9EE0<B618;>9?3C7*5)6<2<E?(.44>BF2A(21(
@M00200:205:000000000-AKKM3:1:1101:14361:7812 2:N:0:1
TACCGGGGTATCTAATCCTGTTTGCTCCCCTAGCTTTCGTGCCTCAGTGTCAGGAAGTGTCCAGGAACTCGCCTTCGCCACTGGTGTTCCACTTGATATCTACGCATTTCACTGCTACACCAAGTATTCCAGTTCCCCCTCCACTCCTCGAGCCGGATAGTATCCAATGCCATTTCTGGGTTGAGCCCAGAGATTTCACATCAGACTTACCCGACCACCTACGCACCCTTTAAACCCAGTGTCTGAG
+
CCCCCGGGGGGGGGGGGGGGGGGGGGGGGGGGGGGGGGGGGGGGGGGGGGGGGGGGGGGGGGGGGGGGGGGGGGGGGGGGGGGCGGGGGGGGGFGFGGGGGGGFGEGGGGGGGGGFGGGGGGGGFGGGGGGGGGGGFFGFFEGFCFGFGFG=EGGEEGDFGGFGFFGGBGFFFFFFFBF6FGGFFGFFFFD6*@=CFEG=<CF*@CFFFF9@BFE5AGFFFEAE@EAG*8>EF*7872(./9<7?49
@M00200:205:000000000-AKKM3:1:1101:19482:7814 2:N:0:1
TACTAGGGTATCTAATCCCGTTTGCTACCCTAGCTTTCGTGCCTCAGCGTCAGTAGAGACCCAGTAAGCCGCCTTCGCCACCGGTGTTCCTTAGGATATCAACGCATTTCACCGCTCCACCCTAAGTTCCGCTTACCTCTGTCTCACTCAAGCACAGCAGTATCGAAAGCAGTTCCTCAGTTAAGCTGAGGTATTTCACTCCCGACTTGCTGCACCGCCTACGCACCCTTTAAACCCAATGTCTGAG
+
CCCCCGGGGGGGGGGGGFGGGGGGGGGGGGGGFDGGGCFGGGGGGGGGGGGGGGGGGGGGGGGGGGGFGG7FFGGGGGGGGGDGGGEGFFEGGGGGGDGGGGGGEGGDFGGGGGGDDCFEGGGGEGDFGGDGGDCED<9DFGGFDFGDGFG6,+=DFGGFGGCFF?FEDG?DFFFFFF+0@EFGFEFFFD?@*CCC9=,;A5==5>>95AEBEF6EFGF52>2?=CBGF8@45>73B7;15)1<9)1
@M00200:205:000000000-AKKM3:1:1101:15113:7814 2:N:0:1
TACTAGGGTATCTAATCCTGTTTGCTCCCCACGCTTTCGTGCATGAGCGTCAGTGTTGGCCCAGGAGGCTGCCTTCGCCATTGGTGTTCCTCCACATCTCTACGCATTTCACCGCTACACGTGGAATTCCACCTCCCTCTGCCACACTCGAGCCACGTAGTTTCGAGCGCAATTCCCAAGTTAAGCCCGGGGATTTCACACTCGACTTGCGCGGCCACCTGCGCACACTTTACACCCAATGTCTGAG
+
CCCCCGGFFGGGGGGGGGGGGGGGGGGGGGGGGGGGGGGGGGGGGGFGGGGGGGGGGE?GFGGGGGDEGGGGGGGGGGGGGGGGGGGGGGGGGGGFGEFFFGGGGGDGGFGGGGGFGGGGGF@CF9AFGGGGGGGGGFFDBFGFGFGDGFGDGDGFFGGDEGFG=08CEGBBF@FFFF7ADFCFFGGFDDG559ACFEFFE=B49@F?EF2=9@GG63AFE@2B9CDG<774)-52?(1:?<AA<--
@M00200:205:000000000-AKKM3:1:1101:26957:7817 2:N:0:1
TACTAGGGTATCTAATCCTGTTTGCTCCCCACGCTGTCGCGCCTCAGTGTCGGCTATAAGGAGTTTGCACTCCCACTGCCCAGCAGACCGCCTTCGCCACTGGTGTTCTTCCGGATCTCTACGCATTCCACCGCTACACCCGGAATTCCATCTGCCTCTACAGTGCCCAAGCCTCACAGTCGCCGCGGCCGATCTGGAGTTGAGCTCCAAACTTTCACCGCGGCCTTATGATGGCCACCTAAGCGCCCTTT
+
C<CCCGGGGGGGGGGGGGGGGGGGGGGGGGGGDGGGEGGGGGGGGGGGFGGGGGGGGGGFGGGGGGFGGGGGFGGAFFGGGGGGGGGGGCGGGGGGGGDFGGGGAFFGGGGGGGG>GGGGGGGGGGEGAFGGCEDEED8DEGGACDFFBFFGGGGFFCF9FGEGCFGGFGFFFCFFFFCFF5???C9ABCEBFGF+AEF@@CE@;E@E;@ADFF?CEGB(,(,>9C@6::<AAF<:+1,34),(,(7-942
@M00200:205:000000000-AKKM3:1:1101:4469:7822 2:N:0:1
TACTAGGGTATCTAATCCCGTTTGCTCCCCTGGCTTTCGCGCCTCAGCGTCAGAAGAGATCCAGTCATGCGCTTTCGCCACCGGCGTTCCGACCAATATCAACGCATTTCACCGCTCCACTGGTCGTTCCCATGACCCCTACCTCCCTCGAGCCCGCCAGTATCCCAGGCAATTTTCCGGTTGAGCCGAAAGATTTCACCCCAGACTTGGCGAGCCGCCTACGCGCCCTCTATACCCAGTGTCTGAG
+
8BCCCFGGC<CFFGFGGCEFFAFG9CFFGGGGGGGGFFGGGFGGGFFGGGGGGGAFGGFDFGGGGGGGGGGGGDGGGGGGGGCCGGCGG?@FGGGG8F;9@@FGEDCGCGGGGGGEGGGGAEGEFGBEFGGGFGGG8;=DFFGFGF6=FBE68?FDBEC?EC@GCFGG>FA@F@A:9FD>G>DCAFGFE5C?49=:FFC;1:D073358;1913CC2CB?:1-77=B9)*,)6A<<C<37?4499:2
@M00200:205:000000000-AKKM3:1:1101:8914:7833 2:N:0:1
TACGGGGGTATCTAATCCGGTTTGCTCCCCACGCTTTCGCTCCTCAGCGTCAGGATAGGCCCAGAAGGCCGCCTTCGCCACTGGTATTCCTCCCGATATCTACGCATTTCACCGCTACACCGGGATTTCTGCCTTCCTCTGCCCACCTCCAGCTCGCCAGTATCCGATGGCCCCTCCCTGTTGAGCCGGGAGATTTCACACCGGACTTAGCGCACCGCCTACAAGCACTTTAAACCCAGTGTCGGCGAGAC
+
CCCCCGGD@,EDFAEEFGGCFECEFGGGGB,@@BFGGA,BFGGGGGGGG,66@<FECGFFGGGFGGGFFGG7FGGGDCCC@FF8:EFEAFGGG@CCFGGGG,BD7CFEC9>EDGGFGGFG?CCEC+6=DGF9?AGG6<:EACFFGEG@DA>5DF>>A:*:E7*=E4*:9*@>F=)5;?*/?<>+;C?>:3*:3CCGFEC)5;B(692):)41(3?:1DFFFF?/8C47C9<4).51C(,4).-((-(((-(
@M00200:205:000000000-AKKM3:1:1101:16264:7837 2:N:0:1
TACGAGGGTATCTAATCCTGTTTGCTCCCCACGCTGTCGCGCCTCAGTGTCAGCAACGGCCCAGCAGAACGCCTTCGCCACTGGTATTCTTCCCGATCTCTACGCATTCCACCGCTACACCGGGAATTCCATCTGCCCCTACCGTGCTCTAGCTCGCCAGTCTGACCGGCAGCCCCGGCGTTGAGCCCCGGGATTTCACCAGCCACTTACCGGGCCACCTACGCGCCCTTTATGCCCAATGTCTGAG
+
CCCCCGGGGGGGGGGGGGGGGGGGGGGGGGGGGGGGGGGGGGGGGGGGGGGGGGGGGGGGGGGGGGGF@FGGGGGGGGGGGGGGGGGGGGGGFFGGGGGGGGEFGGGGFFGGGGGEDGGGGG>GGGGGGGGFFGGFGFGFFGGEFBDDFFF?D=F>FGGEGGEFFFF89EF>EBEA5)):<=CGACCFE3E5)/6>A?G371088:?99).80(:=?GF7?:()-87D)9).--63F20(.4)44).
@M00200:205:000000000-AKKM3:1:1101:23423:7843 2:N:0:1
TACACGGGTATCTAATCCTGTTTGCTCCCCACGCTTTCGTGTCTCAGCGTCAGAATCGGCCCAGCGCCCCGCTTTCGCCTCAGGCGTTCCTCTAGATATCTACGCATTTCACCGCTCCACCTAGAGTTCCAGGCGCCTCTACCGACCTCAAGCGCCGCAGTATGCCGAGCCGTTCCAGCGTTGAGCACTGGCATTTCACTCGACACTTACGCCGCCGCCTACACACACTTTAACCCCAACTTCTGAGAGC
+
CCCCCGGGGGGGGGGGGGGGGGGGGGGGGGGGEGGGGGGGGGGFGGGGGGGGGDGGGGDGGGDGGGGGFGGGGECFFGGGFGCFFGGFGGGGGGGGGAFGG8FFG6FEFG=BFCEEDF8FEGGG9E=FGA8DGGGGC5CDFGFBGFC8?F?7E9+<BC95@85@@ADD4?@ADDA?BFG?F=)*)5<AAC*;AC=FF?4)/,(,613.)//699DG(/80(.(0)2)*00))-)).;33(())).).))-
@M00200:205:000000000-AKKM3:1:1101:25788:7865 2:N:0:1
TACTGGGGTATCTAATCCCGTTTGCTCCCCTAGCTTTCGCGCCTCAGCGTCAGAAGAGATCCAGTGCGCCGCTTTCGCCACCGGCGTTCCTTCTGATATCAACGCATTTCACCGCTCCACCAGAAGTTCCGCGCACCCCTACCTCCCTCGAGCTCGCCAGTATCAAAGGCACTTCTACAGTTGAGCTGCAGGATTTCACCCCTGACTTGGCAAGCCGCCTACGCGCCCTTTATGCACAATGTCTGAG
+
-ACCCFGGGGGGGGGGGGGGGGGGFGGGGGFGGGGGGGGGGGGEGCGGG@FGGGGGGGC9FDGGGGGGGGGGGGGGGGGE?FGGGGFGGGGGGGGFEGGGGGGGGDFGGECGFED5CGGDDFFGGGFGFCEEGDGGE5EDFGGFGFGFFFGGGGFEEEDAGG<FCFDF48*<43AFFFFFCC:F;FFFFG?F4AFFFFGB@FFF@1737;@)7<FE9DE0(((59CBGD44)-<A4C2()5>AA<<2
@M00200:205:000000000-AKKM3:1:1101:17225:7870 2:N:0:1
TACGGGGGTATCTAATCCCATTCGCTACCCACGCTTTCGTGTTTCAGTGTCAGGAGTGCTCCAGTTAGCTGCCTTCGCTTTTGGTGTTCCCCATGATATCAACGCATTTCACCGCTACACCATGAGTTCCGCTAACCCCTCGCATCCTCTAGTTTTGCCGTTTCCCCTGCACGCCCCCGGTTGAGCCGAAGAATTTAACAGGAGACTAACAAAACCACCTACACACCCTTTATGCCCAATGTCTGAGAGCT
+
CCCCCGGGGGGGGGGGGGGFGGGGGGGGGGFGEGGGGGGGGGGGGGGGGGGGGGGBGGGGGGFGGFGCGGGGGGGGGGGGGGGEGGGGGGGFGGEFGGGGGGGEGEDGGGFGGDGFGGGGGFFC<EFFGGGGGGGGGFC5@=EFGFGFGFFDFEFFDFGEGGFGFFGG?F9C5AFEEFG4>ED*6AFA):56;FCFAEF<@?67?@FA<;EF(=FCDGFF;@.;;A5DDF4)6462A?(7?AAA<A)6)()
@M00200:205:000000000-AKKM3:1:1101:28407:7877 2:N:0:1
TACCGGGGTATCTAATCCCGGTCGCTACCCTAGCTTTCGCACCTGAGCGTCAAGAGCGGGCCAGCGGATCGCTTTCGCCACTGGTGTTCCTTCCGGTATCTACGCATTTTACCGCTACACCGGAAATTCCATCCGCCTCTCCCGTCTTCTGAGCCCCGTAGTTCCCATGGTCCTCCCTCGGTTGGGCCGCCGGCTTTCACCATAGGCTTGCGGCGCCGCCTGCGTGCGCTTTAAACCACTTTTCTTAG
+
CCCCCFGGGGGGGGGGGG@FGGCFGGGGGGGGGGGGGGGDCGGGGGCGGGGEEFDDFGFCGGGGGGFBFCGGDGFGGGGGGGGGGGGGGGGFF,@@FGGGGGG7F6F@DEFEGCDEDGGFF6C@=8DEFEFGFGDFCBGFFG6?79*8FFCC9C>5959?8CEGE>*,;0+1?41;48C4*=8)0/7):)*0)*:C94+5A?<<))441(499(/*4))((,(78*.))16(6)6<C,(()))..)-6
@M00200:205:000000000-AKKM3:1:1101:24933:7913 2:N:0:1
TACACGGGTATCTAATCCTGTTTGCTCCACGCTTTCGTGCATGAGCGTCAGTGTTGGCCCAGGGGGCTGCCTTCGCCATTGGTGTTCCTCCACATCTCTACGCATTTCACCGCTACACGTGGAATTCCACCCCCCTCTGCCACACTCCAGCCCCGTAGTTTCGAGCGCAATTCCCAAGTTAAGCCCGGGGATTTCACACTCGCCTTGCCAGGCCGCCTGCGCACACTTTCAACCCAATGTCTGCGCGCTCG
+
CCCCCGGGGEGGGGGGGGGGGGGGGGGGGGGFGGFGGGFFGGGGFGGGGGGGFGGGGGGGGGFGC@FGGGGGGGGGGGGGFGGGGGGGGGGCFCEFGGCGGGGEGGEDEFGCFGGDDEEFFEECGGGGGGGEDEGGGFGFFFGFG?DDGFFGGGCB5EDCGGFGD*9CDEDEFEFFA*A9D,=CAFGFFG*84,=:@<?(3=((,33;(/;241*=69)89>9.7C5FF*4)6160;02)<962((((((,
@M00200:205:000000000-AKKM3:1:1101:28442:7927 2:N:0:1
TACGCGGGTATCTAATCCTGTTTGCTCCCCACGCTGTCGCGCCTCAGCGTCAGCCACAGCCCAGCAGACCGCCTTCGCCACCGGTGTTCTTCCGGATCTCTACGCATTCCACCGCTACACCCGGAATTCCATCTGCCTCTACTGTGCTCAAGCTCGACAGTTCGCACGGCCGACTCGGGGTTGAGCCCCGAGCTTTCACCGCACGCTTGTCAAGCCGCCTCCGCGCCCTTTCACCCCAATGTCTGCTCTAT
+
CCCCCGGGGGGGGGGGGGGGGGGGGGGGGGGGGGGGGGFGDGGGGGGGGGGGGGGGGGGGGGGGGGFGGGGGGGGGGGFGGGGGGGGGFCGGGGGGGGGAFFFGGGGGFDDGGGGF6CFGGGGCFBFGGGGGFGGGGFGFFGGFGFGF8EF6DDD?EGDDFC7C=DGGA*?@45;BABD)=?C<AFF>AGCD@EFGFAFA?FFF9>1(44A<A?FFFDD:(.43487D/7))62)4:<<77>:AA))))..
@M00200:205:000000000-AKKM3:1:1101:11571:7927 2:N:0:1
TACCGGGGTATCTAATCCCGTTTGCTCCCCACGCTTTCGCGCCTCAGCGTCAGGGTGTGGCCAGAGACCCGCCTTCGCCACCGGTGTTCCTCCCGATATCTACACATTTCACCGCTACACCGGGAATTCCAGTCTCCTCTCCACCCCTCAAGGAACGCAGTATCGGCCGCCCTTCTTCGGTTGAGCCGAAGGCTTTCACGACCGACTCACGCTCCCGCCTACACGCCCTTTAAGCCCAATGTCTGAGAGAC
+
CCCCCGGGGEGGGGGGGGGGGGGGGGGGGGGGGGGGGGGG7FGGGGGGGGGGGGGFGGGGGGGGGGFGGGGGGGGGGGGGGGGGGGGGGGGGGGGGCCEGGGGGGFGGGGGGGGGDGEGGGGGGFEGGGGGGGGGGGFGFFFGFFFGFGFF68DFFEGCDGGEGFFGGFGFFFFFF6BC4<EGFFEC3>)2)8=F446C;;939(414:0.8:0CCBGFF0:272:FC504)6464C(((.64)..4))4,
@M00200:205:000000000-AKKM3:1:1101:21275:7937 2:N:0:1
TACCGGGGTATCTAATCCTGTTTGCTCCCCATGCTTTCGTGCCTCAGTGTCAAACAAATCGTAGCCACCTGCCTTCGCAATCGGTGTTCTGGATGATATCTATGCATTTCACCGCTACACCATCCATTCCGGCAGCCTCCAATTATTTCAAGCTATTCAGTATCACTGGCACCTCGATTGTTGAGCAACCGTATTTCACCACTGACCTACACAGCCCCCTCCGCACCCTTTAAACCCAATGTCTGAGCTCT
+
CCCCCGGDEGFGGGCEGGGGGG9EFFGGGGGGGGGGGGGF8FGGGGGGGFGGGFGGD8EFCF@FG<FEGGFGGGGGFFDBFG7@BCFGGGAE=?BGGGGGGGGGG8EEEFGGGEE9DGGGGFADFGGGCG8CD6+@D?D8?D8DEFGEGBFD9D89DE8+@6;+*26=5D9:DDD*:9?*EF0=?C8D6=+@*;EC?;E@E5))*3)9*)1=*)3;)<BB)/):>C57*0;/08;:E9>(3779)6)().)
@M00200:205:000000000-AKKM3:1:1101:23731:7977 2:N:0:1
TACTCGGGTATCTAATCCCGTTCGCTACCCTAGCTTTCGCGCCTCAGCGTCAGAGAAGGTCCAGTGCATCGCTTTCGCCACAGGCGTTCCTTCCGATATCAACGCATTTCACCGCTCCACCGGAAGTTCCATGCACCTCTACCTCCCTCCAGCACGCCAGTTTCAGCGGCAATTCTCCGGTTGAGCCGACGTATTTCACCACCGACTTAACGCACCGCCTACGCGCCCTTTATACCCAATGTCTGAG
+
CCCCCGGGGGGGGGGGGGGGGGGGGGGGGGGGGGGGGGGGGGGGGGGGGGGGGGGFG8FGGGGGGGGFGGGGGGGGGGGGGDFFGGGGGGGGGGGGGGGGGGGGGGGGGGGGGGGFG:8EEEDC7EFFGGGGGGGGGFGFFGGBGFGFGFGGGFFFFGGD?8=FF7?69CEFFCFFFFGBECC>/<FAB)/6?FGGF?GEFF?0;@02;>EFFFGGFGD0::0@>EEG5<46).:AF<?:FFAA>26
@M00200:205:000000000-AKKM3:1:1101:13921:7988 2:N:0:1
TACAGGGGTATCTAATCCCGTTTGCTCCCCACGCTTTCGTGCCTGAGCGTCAGCGCCGACCCAGTCGTCTGTCTTCACCATTGGCGTTCCGCTAGATATCTACGCATTTCACCGCTCCACCTAGCGTTCCGACGACCCCTGTCGGGCTCAAGATCCGTAGTATGCCAAGCTGTTCCACCGTTGAGCGGTGGTATTTCACAAAGCACTGTCGGATCCGCCTGCGCACCCTTTACACCCAGTGTCTGAG
+
CCCCCGGGGGGGGGGGGGGGGGGGGGGGGGGGGGGGGGGGGGGGGGGGGGGGGGGGGGGGGGGGGGGGGGGGGGGGGGGGGG<<FGGGGGGGGGEGGGGDGGGGGGGGGGGGGGGFGGGGGGGCGEEGGGGGGGGGEFGFFGGFGEGFGFFGGGGFFGF5E7;@EFCCFGF=FBFAFFGACEDFFCGD54*=A@GGFCFEFD@=E@=;EEF;1;EF@GF??<6D(27C9C74<252:(((5:<52.4
@M00200:205:000000000-AKKM3:1:1101:26569:8003 2:N:0:1
TACAGGGGTATCTAATCCTGTTTGCTCCCCACGCTGTCGCGCCTCAGTGTCGGCTATTGAGCCCTTGCGAGCTCACCGCCCAGCAGACCGCCTTCGCCCCTGGTGTTCTTCCGGATCTCTACGCATTCCACCGCTACACCCGGAATTCCATCTGCCTCTACGGTGCCCTAGCGACACAGTTGCCATGGCCGATCTGGGGTTGAGCCCCAGACTTTCACCACGTCCTTATGCCGCCCCCTACGCGCCCTTTC
+
CCCCCGGGGGGGGGGGGGGGGGGGGGGGGGGGGGGGGGGGGGGGGGGGGGGGGGGGGGGFGGFGGG@FGGEGGGGGGGGGGG8F@FGGGGGGGGGGGGGGGGFGFDFFDFGGFEE?DGGFGGCGFGEGDGG=8CDCEFGFFGE>6CGFCAFGGGGFFGGFGF=F=EGFFGFEE2AFF>7AB9CGFGCFFG55?E=1637@9@E8;6@D7;(6@FFEED=BF6->:5@7*2>>9>;(2-3,4261;>9;1:)
@M00200:205:000000000-AKKM3:1:1101:24222:8012 2:N:0:1
TACTCGGGTATCTAATCCTGTTTGCTCCCCTAGCTTTCGTGCCTCAGTGTCAGGTATTGTCCAGGGACTCGCCTTCGCCACTGGTGTTCCTCTCGATATCTACGCATTTCACTGCTACACCGAGAATTCCAGTCCCCCCTCCAATCCTCCAGCAAAGTAGTATTCAATGCCATTTCCGGGTTAAGCCCGGAGATTTCACATCAAACTTACCTCACCACCTACGCACCCTTTACACCCAATGTCTGAG
+
CCCCCGGGGGGGGFGGGGGGGGGGGGGGGGGGGGGGGGGGGGGGGGGGGGGGFGGGGGGGGGGGGGGGGGGGGGGGGGGGGGGGGGGGGGGGGGGGGGGGGGGGFGGGGGGGGGGFGGGGGGGGGGGGGDEGGGG@F>E>EGGFGF?DGFEGGGGFFEFFFGFGFFGGFGFDFFFFFFG>CEGGFFF5ACE>?EAD>;;>*>EE=5@EE@BE@EFF@F>=B4))9?ADC<@=E<@371,=;96?CF)
@M00200:205:000000000-AKKM3:1:1101:27536:8015 2:N:0:1
TACTGGGGTATCTAATCCTGTTCGCTCCCCACGCTTTCGTGCCTCAGCGTCAGTTACAGCCTAGTAAGCTGCCTACGCAATCGGTGTTCTTGATGGTATCTATGCATTTCACCGCTACACCATCAATTCCGCCTACCTCGTCTGTACTCAAGCCTTACAGTATCAATGGCAGTTCCATCGTTGCGCGATGGGCTTTCACCACTGACTTATATGGCCTCCTACGCACCCTTTCTGCTCACTGTCTGATCGAT
+
CCCCCGGGGGGGDGGGGGGGGGGGGGGGGGGGGGGGGGGGGGGGGGGGGGGGGGGGGGGGGG@GGGGGFGGGGGGGGGGGGGGGGEGGGFDFGGFGFFGGGGGGGGGGGGGGGGG>DG98>DCGGDGGGFGC>EGFGFGFFG?DGBD7DFG?FFG?FFDFGC*?DF?8:F*5DEFFFDF@FF++9=E5BDE5CGGGAAEFCFEE:EE<C4A*94DE*7A)*1-99C?D<C3*97416**/8.77;3))(,/
@M00200:205:000000000-AKKM3:1:1101:25256:8016 2:N:0:1
TACTCGGGTATCTAATCCCGTTTGCTCCCCTGGCTTTCGCGCCTCAGCGTCAATGCCGGTCCAGGATGCCGCCTTCGCCACCGGTGTTCCTCCAGATATCTACGCATTTCACCGCTACACCTGGAATTCCGCATCCCTCTCCCGGATTCAAGCCAACCAGTATCGGACGCAGTTCCTGGGTTGAGCCCAGGGATTTCACGTTCGACTTAGCAGGCCGCCTACGCGCCCTTTCAACCCAATGTCTGAGAGCT
+
CCCCCGGGGGGGGGGGGGGGGGGGGGGGGGGGGGGGGGGGDGGGGGGGGGGGGGGGGGGGGGGGGGGGGGGGGGGGGGGGGGGGGGDGGGGGGGGGGGGGGGGGGGEGGGGGGGGFGGGGGGGGGGGGGGGGGGGGGFGFF@FFG5C=F+CDGFGFFGDFGGFFADGGFGFFFFFFFFFFGG9CFGGFFFFBFCEF65=9@BFF(31@EC74)4BEFCB<(/3>0:5C)226<DD:E((4:9<<<4<),(.
@M00200:205:000000000-AKKM3:1:1101:21612:8016 2:N:0:1
TACTAGGGTATCTAATCCTGTTTGATCCCCACGCTTTCGTGCCTCAGCGTCAATCACTGCGCAGTGAGCTGCCTTCGCAATTGGTGTTCTATGTCATATCTAAGCATTTCACCGCTACATGACATATTCCGCTCACCTTCACAGTATTCAAGACAAATAGTATCCATGGCAGTTTCCGAGTTAAGCTCGGAGATTTCACCACGGCCTTACCTGCCCGCCTACGCACCCTTTAAACCCACTGTCTGAG
+
CCCCCGGGGGGGGFGGGGGGGGGGGFGGGGGGGGGGGGGGGGGGGGGGGGGGGGGGGGGGGGGGGFGGGGGGGGGGGGG>FCFCGFGGGGGFFFGGGFFGGGGFGGCGGFGGGGGFDGGGGGGGGGGGG,9@CGDGGFGE?DFBFDF>CDA8D=?6DFD5FGFFFFGGFGFAFEFFFF+5AEGG7EFFFGEFBGGGF=E@@8=5)00388=7*88@=C?A4:4?)4??*;7:<8>B85(03.)5396
@M00200:205:000000000-AKKM3:1:1101:4257:8032 2:N:0:1
TACGAGGGTATCTAATCCCGTTTGCTCCCCTAGCTTTCGCGCCTCAGCGTCAGTATTGGGCCAGATGAGCGCCTTCGCCACCGGGGTTCCTCCTGATATCTACGCATTTCACCGCTACACCAGGAATTCCCTCATCCTCTCCCATACTCAAGCTCGGCAGTTTGGGATGCAGGTCCCCGGGTGAGCCGGGGCATTTCACATTCCACTTACCGAACCGCCTCCACGCCCTTTAAACCCACTGTCTGAGAGC
+
9CCCCGGGGGGGGGGGGGGGGDFGGGGGGGGGGGGGGGGGGGGGGGGGGGGGGGGGGGGGGGGGGGGGGGGCGGGGGGGGGGGG+=FGGGGGGGGGFFFG8@FGDGDGFFGGGCGFGGGGGGGGGGGGGGEFGGGGCFG7D@DFGFGFGFFDFCGBDGD?@;CDA>C@5D9*@CFAFFG>7CGGFGGFBCC>?CE78<EE3C?EF@?))75<13:=@GD<(.(88=>DC9))6)4:A8((,645>A)))(
@M00200:205:000000000-AKKM3:1:1101:20906:8034 2:N:0:1
TACAGGGGTATCTAATCCCGTTTGCTCCCCTGGCTTTCGTGTCTCAGCGTCAGCTCATCCCCAGTCGCCTGTTTTCACCTTTGGCGTTCCAAACGATATCTACGCATTTCACCGCTCCACCGTTTGTTCCAGCGACCCCTGAATGGCTCAAGAAACGCAGTATGCCCAGCCGTTCCACGGTTAAGCCGTGGGATTTCACAAGGCACTTACGCTTCCGCCTACACACGCTGTAAACCCAATGTATGAG
+
CCCCCGGGGGGGGGGGGGGGGGGGGGGGGGGGFGGGGGGGGGGGGGGGGGGGGGGGGGGGGGGGGGGGGGGGGFGGGGGGGGFGGGGGGGGCFFG@AFEDDFGGGEFGGDGGEGGAGGCFGEGECBDFFGEGDEDEGFGFFGGFGFGFGFGCDF6FFGD5EFEFFFGGBD?BBFA??FG>FECC;CC?E45?ACFFFEDE@999@F2==EBF92C>@GFDFFFF@E37*/6C)59,:3(/5?)-6--
@M00200:205:000000000-AKKM3:1:1101:17350:8037 2:N:0:1
TACCGGGGTATCTAATCCTGTTTGCTCCCCACGCTTTCGTGCATGAGCGTCAGTGTTGGCCCAGAAGGCTGCCTTCGCCATCGGTGTTCCTCCACATCTCTACGCATTTCACCGCTACACGTGGAATTCCACCTTCCTCTGCCACACTCCAGCCAAGTAGTTTCGAGCGCAGTTCCCACGTTAAGCCCGGGGCTTTCACACTCGACATGCTCGGCCGCCTGCGCACACTTTTAATCCAATGTCTGATACA
+
CCCCCGDFFFFGGGGFGGGGG<FCFGFGGCCFG7@FGGEGGGGGGDFGCFG@7CFGG<CFGDBFFFG8F,AFAF,=<FG@EFFCCFG7@EDG:FFEFF;FFGGFC8=FDEDFGGG?8CDEGG8+B@FFF=;EGGCDF9,00,=:FFGD6?F??D66B@6;DF*+)?FG>E>5*0CE?F+3@8934<7??7*:@EE0+0=C@DB(((/5:>4>;(;863>1(4(=(20/**.)-5).:5?),6<2))-)-)
@M00200:205:000000000-AKKM3:1:1101:22778:8050 2:N:0:1
TACCCGGGTATCTAATCCCGTTTACTACCCTAGCTGTCGCGTCTGAGTGTCAGAAACAGACCAGAAGATCGCCTTCGCCACTGGTGTTCCTCCCGATATCTACGCATTTCACCACTACACCGGGAATTCCATCTTCCTCTTCTGCTCTCAAGCACGGTAGTATTGGACGACCTCTCCCAGTTGAGCCGGGAGATTTCACGCCCAACTTACCGCGCCACCTGCACGCGCTTTAAGCCCAATGTCTGAG
+
CCCCCGGGGGGGGGGGGGGGGGGGGGGGGGGGGGGGGGGGGGGGGGGGGGGGGGGGGGGGGGGGGGFEFGGGGGGGGGGGGGGGGGGDGGGGGGGGGGGGGGGGGGGGGGGGGGGFGGGFGGGGGGGGGGGGGGGGGFGEFGGFGFGFGFFDEFGFEGG>GDFGFBDGADBFFFFFFFGFGG7CADGEFDGDECG9BCC2@4>@DFFFEEEFB@DE>GF8(63A;E>CCCD<:AA?GB?FFFA9>4)
@M00200:205:000000000-AKKM3:1:1101:3893:8052 2:N:0:1
TACAGGGGTATCTAATCCTGTTTGCTCCCCACGCTTTCGCACCTGAGCGTCAGTCTTTGTCCAGGGGGCCGCCTTCGCCACAGGTGTTCCTCCCGATATCTACGCATTTCACCGCTACACCGGGAATTCCACCCCCCTCTTTGGTACTCTAGCTTGTCAGTTTCATGCGTCCTTCCCCGGTTGAGCCGAGGGATTTCACACATGACTTAACAAACCGCCTACACGCCCTTTATACCCCATGTCTGCGAGCT
+
CCCCCGGGGGGGGGGGGGGGGGGGFCGGGGGGGGGGGGGGGEGGGEFGGGG@FFGGGGGGGGGGFEGGGGGGGGGGGGGEGGGFGGGGCFGGGGGCFCEFGGGGGD7:DF9FCEDA>FGGFG7ECEGGGFGGGGGGGFG5AGGFG?FCCFGDGDFFFGFFEGFGFF@F5;4:AEFFFFC)==DGFFGAB)=))=*6C)<<EDEEF@?576@C87C89DFF::05:=FDGG))))).+(-:?<AB))(,(((
@M00200:205:000000000-AKKM3:1:1101:8653:8100 2:N:0:1
TACAGGGGTATCTAATCCTGTTTGCTCCCCACGCTTTCGTGCCTCAGCGTCAGTATCGGGCCAGTGAGCCGCCTTCGCCACTGGTGTTCTTGCGAATATCTACGAATTTCACCTCTACACTCGCAGTTCCACTCACCTCTCCCGAACTCAAGATCTTCAGTATCAAAGGCAGTTCTGGAGTTGAGCTCCAGGATTTCACCCCTGACTTAAAGACCCGCCTACGCACCCTTTAAGCCCAATGTCTGAG
+
CCCCCGGGGGGGGGGGGGGGGGGGGGFGGGGGGGGGGGGGGGGGGGGGGGGGGGGGGGGGDFGGGGGGGDGGGGGGGGFGGGGGFGCGGGGGGGDGGGGGFGFFGGGGGGFFGGGFGGGGGGGGEGGGGGGDFFGGFDFFFGGEGFGDGFF+EFDFFFFFGGBFFFGCFFFFF7+?B5F6FFGGFGFAFGFFF?AC=EAE):CBBBEF;CFFF@D5:):@@2(05?:>*2=E64;/=1?@F69?E<E
@M00200:205:000000000-AKKM3:1:1101:24554:8101 2:N:0:1
TACTAGGGTATCTAATCCCGTTTGCTCCCCTGGCTTTCGTGTCTCAGCGTCAGCAAATCCCCAGCGAGTCGTCTTCACCACAGGCGTTCCGGATGATATCTATGCATTTCACCGCTCCACCATCCGTTCCACTCGCCCCTAGATTGCTCAAGAAACGCAGTATACCCAGCAGTTCCACGGTTGAGCCGTGGGATTTCACAAGGTACTTACGCTTCCGCCTACACACGCTTTATACACACTGTCTGAG
+
CCCCCGGGGGGGGGGGGGGGGGGGGGGGGGGGGGGGGGGGGGGGGGGGGGGGGGGGGGGGGGGGGGEEFGGGGGGGGGGGGGGGGGEGG?EFEGGGGGGGGGGGGGGGGGGFDCGADFGGGGGGGCFGGGFGGGFGGA1:DGGFGFFEGFFFAFGFFCDFGFEGFCDGFGFFFE7FCF>>FCGGFGGFADGDFGGG+2=A=>B>**9EEEDA9@EF=CA@D@EF=E>D5D(;C3?3?=((/6)7?E<
@M00200:205:000000000-AKKM3:1:1101:22072:8111 2:N:0:1
TACTGGGGTATCTAATCCTGTTTGCCCCCCACGCTTTCGTGCCTCAGCGTCAGGACAGGCCCAGCGGGCCGTCTTCACCATCGGCGTTCCCGTAGATATCTACGCATTTCACCGCTCCACCTACGGTTCCGCCCGCCCATACCTGCCTCGAGACCGCTCGTTCGCCCCGCAGTTCCCCGGTTGAGCCGGGGGCTTTCACGGGACGCGTGTCGGTCCGCCTACGCACCCTTTAAACCCAGTGTCTGAG
+
CCCCCGGGGGGGGGGGGGGGGGGGG<FGGGGGGGGGGGGGGGGGGGGGGGGGGGGGGGGGGGGGGGDDFGGGGGGGGGGGGGBEGGGGGGGGGGGGGGGGGGGGGGGGGGGGGGGFGGGGGFGGGDEEFGGGGGDGGFGBFDFFGFGFGFCGCDGFFCG>?CBG2ADC>GD95?FFFFDDGGGGFGGFFC=>>EFFFBEB69B>>BF0631:>>GGFDEBFBBF0:>C<7044<2:C(2?2:>AF<A
@M00200:205:000000000-AKKM3:1:1101:4403:8117 2:N:0:1
TACAGGGGTATCTAATCTCGTTTGCTCCCCTGGCTTTCGTGTCTCAGCGTCAGCTCATCCCCAGCTACCTGTTTTCACCATTGGCGTTCCAAACGATATCAACGCATTTCACCGCTCCACCGTTTGTTCCAGTAGCCCCTAGATGGCTCAAGACCGCCAGTATGCCCAGCCGTTCCACAGTTACGCCGTGGGATTTCACAAGGCACTTAACGCTCCGCCTACACACGCTTTAATCCCAATGTCTGCACGAC
+
-@68BFCCFGGD9EE,6,C<DFGEFF9FGGFGGFCF8FGG<FEFGGFGG:@@EGGGGFFGGG,B8<FFFGE@E,==FE<EDD@FGGFECGFD?FF==F+?,9AFDDGCFGGGGC6@DC?FFCFGGG=8E;EGGGF92@CD?FDDAD85+;2==FFF>BCBG7*=D86@6E553:CACFDA=AE+<:7*<;7?6C7;@6@EEFDD@B=)0445(-4:-842;8()3=.)*/6>5))/26((/)7?))).(4-
@M00200:205:000000000-AKKM3:1:1101:9874:8133 2:N:0:1
TACCCGGGTATCTAATCCCGTTTGCTCCCCTAGCTTTCGCACCTCAGCGTCAGGATCCGACCAGAGAGTCGCTTTCGCCGCCGGCGTTCTTCCCGATCTCTACGCATTTCACCGCTCCACCGGGAATTCCACTCTCCCCTCCGGACCTCAAGCCAAGCAGTATCGGTAGCACTTCCTCGGTTGAGCCGAGGGCTTTCACAACCGACTGACTTGGCCGCCTACGTGCGCTTTATACCCAATGTCTGAG
+
CCCCCGGGGGGGGGGGGGGGGGGGGGGGGGGGFGGGGGGGGGGFGGGGGGGGGGGGGGGGGGGFFFFGGGGGGGGGGGGGGGEEGGGGGGGGGGGCBFGGGGGGGGGGGGGGFGE5CEEGGGDGGEDFGGGGGGGGGFEDFGG>EEGCGFGCFGC9AGGADFCFDEGFBGFBFEFFFFD5CEGFFGGF3<*5>CFGFFGFFFFF19>F04>42:ED05>1::?><5@G)9:<).64<>FBFFFB<<<
@M00200:205:000000000-AKKM3:1:1101:23279:8139 2:N:0:1
TACGGGGGTATCTAATCCTGTTTGCTCCCCACGCTTTCGCGTCTCAGCGTCAGTAACGTCCCAGCGAGCTGCCTTCGCCATTGGTGTTCCTCCCGATATCTGCGCATTTCACCGCTACACCGGGAATTCCACTCGCCTCTTCCGAACTCTAGTCCGGCAGTATCGACCGGCATCCCAGAGTTGAGCCCTGGACTTTCACAGCCTACTTCCCGGACCGCCTACACGCGCTTTACACCCAGTGTCTGAGAGAC
+
CCCCCGGGGCGGGGGGGGGGGFGFFGGGG@FFGGEGGF:FGFGEEAGGGGGG7FGGGGGGCEGGFCC>@CEEGGFF<FCFFGGGGGGGFFGGFEGCE7>FAFGGGGDEGGGGFEGF6>=FGEGGG>EFFAAF?FGEEEGEFGGEE>DFF;F<EFFEAG4>G7<74?DG4=B;>@AFAA*;?1;+)3*85*1);CC7A3:CE;<()(,6)).(19>E1354(38FFG)//14<A><(:(.8)-69A)6))-(
@M00200:205:000000000-AKKM3:1:1101:16378:8147 2:N:0:1
TACTAGGGTATCTAATCCTGTTTGCTCCCCACGCTGTCGCGCCTCAGTGTCAGCAACGGCCCAGCAGAACGCCTTCGCCACTGGTATTCTTCCCGATCTCTACGCATTCCACCGCTACACCGGGAATTCCATCTGCCCCTACCGTGCTCTAGCTCGCCAGTCTGACCGGCAGCCCCGGAGTTGAGCCCCGGGATTTCACCAGCCACTTAACGGGCCACCTACGCGCCCTTTACACCCACTGTCTGCG
+
CCCCCGGGGGGGGGGGGFGGGGGGGGGGGGGGGGGGGGGGGGGGGGGGGGGGGGGGGGEGGGGGGGGDGGGGGGGGGGGGGGGCE?FFEFFGGGGD:FGGGGGGGGFEGFGGGGGEGGGGGGG7FBDFGGGGGGGGGFFD?GGFG5C5=FG=BDD>BCCDGDCGEFGGFGF5?@EBBB45CFGGFGGFFGD>BEGFFF734?F@6@E39/7?9@E=?GF((31>>EBG3*.)6)).::(2:46:B4(
@M00200:205:000000000-AKKM3:1:1101:20199:8154 2:N:0:1
TACTGGGGTATCTAATCCTGTTCGATCCCCACGCTTTCGTGCCTCAGCGTCAGTTACGGCTTTGTGAGCTGCCTTCGCAATCGGTGTTCTGTGTCATATCTATGCATTTCACCGCTACATGACACATTCCGCCCACATCAAACGTACTCAAGATGAGCAGTATCAATGGCAGTTCTGCAGTTAAGCTGCAGGCTTTCACCACTGACTTACTCTTCCGCCTACGCACCCTTTAAACCCAATGTCTGAG
+
CCCCCGGGGGGGGGGGGGGGGGGGGGGGGGGGGGGGGGGGGGGGGGGGGGGGGGGGGGGGGGGFF<FEGGGGGGGGGGGGGGGDGGGGGGGGFGGGGGGGGGGGD=FGGGGGGGGFGDGGGGGGGGGGGFGGGGCGGFFDFGGEGF68D?ED,=DFF,8?E8;DDFGG?CF@FE7FDFGBDFGGFGGFFGFFFFFF8C7@@DE)88AEFEEC7;@;87B@A@)35@>9*87*7;3:78=B=/97C4*
@M00200:205:000000000-AKKM3:1:1101:27291:8159 2:N:0:1
TACCCGGGTATCTAATCCTGTTCGCTCCCCACGCTTTCGCTCCTCAGCGTCAGTTCCGGCCCAGACCACCGCCTTCGCCACCGGTGTTCCTCCTGATATCTGCGCATTTCACCGCTACACCAGGAATTCCGTGGTCCCCTACCGGACTCTAGCCATGGCAGTATCGAGTGGCCGCTCCAGGTTGAGCCTGAAGTTTTCACACCCGACTTGCCAAGCCGCCTACGAGCTCTTTAAACCCAATGTCTGAG
+
CCCCCGGGGGGGGGGGGGGGGGGGGGGGGEFFGGGGGGGGGGGGGGGGGGGGGGGGGEGGGGGGGGGGGGGGEGGEFFGGGGGGGGFECDGGGGGGGGGCDFFE>CEGGGGGGGDDDFGGGGGGGFFFGGGF?CGGGFGDFDFEGFGFGFGGGGGFFGGFGGFGF>FC?EFFFFDBEF4AF22?FF6AFGG4ACFGF<CCEB7:9>>:0;444=8C@)),6(8>?5<<<74:2<)888<?3?4)))).
@M00200:205:000000000-AKKM3:1:1101:21752:8169 2:N:0:1
TACGGGGGTATCTAATCCCGTTTGCTCCCCTAGCTTTCGTGCATCAGCGTCAGAAAAGACCCAGTAAGCCGCTTTCGCCACAGGTGTTCCTTACGATATCAACGCATTTCACCGCTCCACCGTAAGTTCCGCTTACCTCTATCTTCCTCGAGCACGGCAGTTTTGGGCGCAGTTCCTCGGTTGAGCCGAGGGATTTCACACCCAACTTGCCGCGCAGCCTACGCACCCTTTAAACCCAGTGTCTGAG
+
CCCCCGGGGGGGGGGGGGFGGGGGGGGGGGGGGGGGGGGGGGGGGGGGGGGGGGGGGGGGGGGGGGGGGGDGGCGGGGGGGGGGGGGGGGGGGGFGGGGGGFGGGGGGGGGGGGGFGGGGGGGGGGGGGGGGGGDGGFGFFGGFGFGFGFGGGGGA>GGFGGFFFBGGBGFAAEFAAFD>FGGFAGGFDCGAAFGFFEGFE696=<@FCEFBB;E545>77:?@(1;5*28AA24?8:23<6A<>9)
@M00200:205:000000000-AKKM3:1:1101:12439:8187 2:N:0:1
TACTGGGGTATCTAATCCCGTTCGCTCCCCTGGCTTTCGTGTCTCAGCGTCGGCACACCCCCAGCGGACTGCTTTCGCCGTCGGCGTTCCAAGCGATATCTACGCATTTCACCGCTCCACCGCTTGTTCCGTCCGCCCCTAGGCCTCTCAAGACCGCCAGTATACCCAGCCGTTCCCCGGTTGAGCCGGGGGATTTCACAAGGTACTTAACGGCCCGCCTACACACGCTTTAAACCCAATGTCTGCGATAT
+
CCCCCGGGGGGGGGGGGGGGGGGGGGGGGGGGFFGGGGGFGGGGGGGGGGGGGGGGFGGGGGGGGGGGGGGGGGGGGGGGGGEEGEGGGGGCDGDFFGGGGGGGGGGGGGGGGGGFDGGGGCEEEGFGGGGGGGGG4@CDFGGFGFGBGFE7BFFFDCDD@D5CFFDGAFF@D@FFFFG3<897FCF>3DD3>=6664CA)4:3:9<<><AB66CC>DEF:<B<28;D*1246AA?G::(:<<)))(((((
@M00200:205:000000000-AKKM3:1:1101:7323:8203 2:N:0:1
TACTGGGGTATCTAATCCTGTTTGATCCCCACGCTTTCGTGCCTCAGCGTCAATTGCACTTTAGTAAGCTGCCTTCGCAATCGGTGTTCTGTGACATATCTATGCATTTCACCGCTACTTGTCACATTCCGCCTACCTCAGCTGCATTCAAGCCCATCAGTATCAAAGGCACTGCGATGGTTGAGCCACCGTCTTTCACCCCTGACTTAATAGGCCGCCTACGCACCCTTTAAACCCAATGTCTGAG
+
CCCCCGGGGGGGGGGGGGGGGGGGGGGGGGGGDGGGGGGFGGGGGGGGGGGGGGGGGGGGGGGGGGGGGCFGGGGGGGGGGGGGGGGGGGGGG9D<FFGGGGGGCGGGGGGGGCEFGGCAAAFGGGGFGGGGGCDGGFGEFGGFEFGCDFDG?FGFFGGFGGFG>DGFBGFDFFFEBF6?FFGFFGGFFD=DDFGFAEG@:=CFB=>EC;EFE5D?=DAD274?4?BGCF)85@B=E@(56>C4C)7
@M00200:205:000000000-AKKM3:1:1101:9707:8215 2:N:0:1
TACTAGGGTATCTAATCCTGTTTGATCCCCACGCTTTCGTGCCTCAGAGTCAATGATTGTGTAGTGAGCTGCCTTCGCAATTGGTGTTCTATGTCATATCTAAGCATTTCACCGCTACATGACATATTCCGCTCACCTCCACAATATTCAAGACAGATAGTATCAACGGCAGTTTCCACGTTAAGCTTGGAGATTTCACCACTGACTTACCTGCCCTCCTACGCACCCTTTAAACCCAATGTCTGAG
+
C,AC<FEDDC;EFG<AEFGEFGGDFFGGGGDGGGGGG<FE8FBAF,,CEFEGCFFD<C<@FF9,CF,@EEEFGGGGDF@FEGGGGGGDFDFBEAEEGE,9DF9;AC?FGF;EDEDACF,CE,>BFBAGGGGG6CDGGFFD5E??8?FFGFF+=?DF?@+<@9FGC+8@:>A5DE9FBF+9DCD+?AD<5+@**=EGFFDE8DEEBEBEE@8CF):@:7A@@8=5>CADG4EC?C6)4->)7<E4**4
@M00200:205:000000000-AKKM3:1:1101:24583:8217 2:N:0:1
TACTGGGGTATCTAATCCTGTTTGCTCCCCACGCTGTCGCGCCTCAGCGTCAGCCACAGCCCAGCGGGCCGCCTTCGCCACCGGTGTTCTTCCGGATCTCTACGCATTCCACCGCTACACCCGGAATTCCACCCGCCTCTACTGTGCTCAAGCACGACAGTCGCCACGGCCGATCCGGGGTTGAGCCCCGGACTTTCACCGCCGCCTTGTCGCGCCGCCTACGCGCCCTCTAAACCCAATGTCTGAGAGAC
+
CCCCCGGGGGGGGGGGGGGGGGGGGGGGGGGGDGGGGGGGGGGGGGGGGGGGGGGGGGGGGGGGGGGGGGEFGGGGGGGGCFFGCFGGGGGGGGGFEGFGGGGGG>FFFFFGGDDEGGGGGGGGEEGFGGGGGGDEGFGFFGGFGFGFGFGDGGGFFGGFGFAD5;CE?CE=>1BEFF<>CE5;;CF@BGCDFGCFFFGF?B;07624:BFBF6EEBGF?3:2<6C59)*42-4:2?1828.)6925.8((
@M00200:205:000000000-AKKM3:1:1101:25277:8244 2:N:0:1
TACGGGGGTATCTAATCCCGTTTGCTCCCCTGGCTTTCGTGTCTCAGCGTCGGCACATCCCCAGCAACCTGTTTTCACCTTCGGCGTTCCAAGCGATATCTACGCATTTCACCGCTCCACCGCTTGTTCCAGTTGCCCCTGAATGGCCCAAGACTCCCAGTATGCCCAGCAGTTCCACGGTTGAGCCGTGGGATTTCACAAGGCACTTAGCAGTCCGCCTACACACCCCTTAAGCCCAATGGCTGAGCGAT
+
CCCCCGGGGGGGGGGGGGGFGGGGGGGGGGGGGGGGGGGGGGGGGGGGGGGGDC@:C,:,<@FGGGGGGGGA<AFGCFGGGGGGCFGGG8FGF7:FGGGGGGFGGGDGFGGFGGGBDGGFCECEEDFGGGGGDEGGC?EF?,@9DA?5FEGGGFGFA?C5C8A9*;78CGF@FC6B6ADDFEGGFGC50/:)6<ACFEGEF((3@@F8C9)9<)>9(:>?03@F@C5D)1())-)2A:?F((4(((.((-,
@M00200:205:000000000-AKKM3:1:1101:7575:8245 2:N:0:1
TACCCGGGTATCTAATCCTGTTTGCTCCCCACGCTTTCGCGTCTCAGCGTCAGTTATCGTCCAGAAAGCCGCCTTCGCCACCGGTGTTCCTCCTGATATCTACGAATTTCACCTCTACACCAGGAATTCCACTTTCCTCTCCGATACTCAAGACGTGCAGTTTCAAGTGCAATTCCTGGGTTGAGCCCAGGGATTTCACGCCTGACTTGCACGCCCGCCTACACGCCCTTTACACCCAGTGTCTGAG
+
CCCCCGGGGGGGGGGGGGGGGGGGGGGGGGGGGGGGGGGGGGGGGGGGGGGGGGGGGGGGGGGGGGGGGGGGGGGGGGGGGGGGGGGGGGGGGGGFGGGGFGGGGFGFFGGGGGGFGGGGGGGGGGFGGGGGGGGGFFGFFFEAGFGFF+@DCFGFFGGFEFEFE?DFFGFE?CBFFF6?FGD?FC?CFGC5CFFF+*=>DFB=DEFFFEBEFBGC@GE>(/5F6EFG)9/4)9)67(=5.9?)1.)
@M00200:205:000000000-AKKM3:1:1101:13040:8250 2:N:0:1
TACTGGGGTATCTAATCCTGTTTGATCCCCACACTTTCGTGCCTCAGCGTCAGTTGAAATCTAGTAAGCTGTCTACACTATCGGTGTTCTTGACGATATCTAAGCATTTCACCGCTACACCGTCAATTCCGCCTACCACGAGTCCACTCAAGCCCATCAGTATCAATCCCACCCTCCCGGTTCAGCCGGAATATTTCCGAACTTACTTAATCGGCCGCCTACGCACCCTTTAAACCCACTGTCTGAC
+
CCCCCAFEGGGGGGGGGGGGGGGGGGGGGGGGGGGGGGEGCEGGGGGGGGGGGGGGEFFGGGGFGGGFGGGGGGECFGGFGGE7FFGEEGGGGGCFEGGFGDGFGFFGGGGGG,@5DG8EDCEGGGGFFF,ACEDGGFG>*@@:DFGFGFGDGGG*6DDDG8;E*DFGDDBD5>FFFFGBGC+=FCFF*+49C7;B>*:@=9C*19EEE*9*7AEG258@?B2?9?BD5*=93)7(133=@?9<?;)
@M00200:205:000000000-AKKM3:1:1101:5641:8254 2:N:0:1
TACGAGGGTATCTAATCCTGTTTGATCCCCACGCTTTCGTGCCTCAGTGTCAATATTCGCGTAGTGAGCTGCCTTCGCAATTGGTGTTCTATGTCATATCTAAGCATTTCACCGCTACATGACATATTCCGCTCACCTCCACGGTATTCAAGACAGATAGTATCAATGGCAGTTTCAAGGTTGAGCCTTGAGATTTCACCACTGACTTAACAGCCCGCCTACACACCCTTTAAGCCCAATGTCTGAG
+
CCCCCGGGGGGGGGGGGGGGGGGGGGGGGGGGGGGEGGGGGGGFGGGGGGGGGGGGGGGGGGGGGGGGGGGGGGGGGGGDFGGFGGGGFFGGFGGGGGGGFGG9FFFFGFGGGGGFGGGGGGGGGGGGGGFGDEC9F5FDFFG>FFGFFFCFGFFDFFCFCEEGF7CF6FFFB>;;9DFBFF6D5D8DFDGDFGG7+558CC5=EEBCFFFF@=:*@DDFAD=ABE5;7@B;ABF2B7>D.//9/84
@M00200:205:000000000-AKKM3:1:1101:4938:8262 2:N:0:1
TACTCGGGTATCTAATCCTGTTTGATCCCCACACTTTCGTGCCTCAGCGTCAGTTTGAGTCTAGTAAGCTGTCTACACTATCGGTGTTCTTGACGATATCTAAGCATTTCACCGCTACACCGTCAATTCCGCCTACCTCGACTCTACTCACGCCCATCAGTATCAATGCCACCCTCCCGGTTACGCCGGGATATTTCAGCACTGACTTAATAGGCCGCCTACGCACCCTTTAAACCCAATGTCTGAG
+
<CCCCGGGGGGGGGGGGGGGGGFGGGCFGGGGGGGGGGGGGGGGGGGGGEGEGGGGGDDGGGGGGGGGGGGGGC;FFGGGGGGGEFGGGG;FGGGGCFEGGGGGGFFDGGGGGGGFGGGGGGGGGGG8FGGDGGGGGFFFEEC@AFGFGF,=8FDFFFG?@D>DEFGGF8:D?=DFEFGFDE++3;795975ACE=@CA5AFF)::A6:AE44>DC=CD2=@?FDCAG8;)))93=@((/;??999)
@M00200:205:000000000-AKKM3:1:1101:23638:8277 2:N:0:1
TACTAGGGTATCTAATCCCGTTTGCTCCCCACGCTTTCGCGCCTCAGCGTCAGGAAATGCCCAGAGACCCGCCTTCGCCACCGGTGTTCCTCCCGATCTCTACACATTTCACCGCTACACCGGGAATTCCAGTCTCCTCTGCATCCCTCAAGAACGGCAGTATCAGCCGACGTTTCTCGGTTGAGCCGAGAGATTTCACGACTGACTTGCCATCCCGCCTACGCGCCCTTTACACCCAATGTCTGAGAGC
+
CCCCCGGGGGGGGGGGGGGGGGGGGGGGGGGGGGGGGGGGGGGGGGGGGGGGGGGGGGGGGGGGGGGGGGGGGGGGGGGGGGGGGGGGGGGGGGGGGGGGGGGGGGGGGGGGGGGAGGGGGGGGGGGGGGGGGFGGGFGEFGGFGFGFGFGGGGGEDD>BGGFGFFGGEGFBEFFFFFGFGGGCFGGFFGGFFGGGAEC?D@@9@F<3)9@EFEGG?DE<<@?E9EBD34:))6<?GFF(4444>AD<0(
@M00200:205:000000000-AKKM3:1:1101:3642:8299 2:N:0:1
TACTCGGGTATCTAATCCCGTTTGCTCCCCTAGCTTTCGCGCCTCAGCGTCAGAAGAGGTCCAGTACGTCGCTTTCGCCACCGGCGTTCCTTCTGATATCAACGCATTTCACCGCTCCACCAGACGTTCCACATACCACTACCTCCCTCGAGCCCGCCAGTATCAAAGGCACTTCAACAGTTAAGCTGCTGGATTTCACCCCTGACTTGGCAAGCCGCCTACGCGCCCTTTAAACCCAGTGTCTGAGAGCT
+
CCCCCGGGGGGGGGGGGG8FGGGGGGGGGGG<EGGGGGGGGGGGGGGFGGGGG9,B,,CFEFCFFAFFEDGG7FFGGG@FGFDG7FFEG8DCFFFCFGGG8DFGGGG@FGGGGGGADGGGGG@=+@EFGGAGDGGGD+@DFG,6,3@DG5EDG+CDBGGFG+@FFFC96FFFF8A>+?DFFFG+=DF/*34;>DFFFFGFBBDDDFFC=.;B*/BE15A@?@;.6CAG)95)))-,;(,3)-.6)62)32)
@M00200:205:000000000-AKKM3:1:1101:15061:8302 2:N:0:1
TACTCGGGTATCTAATCCCGTTTGCTCCCCTGGCTTTCGTGTCTCAGCGTCAGCTCATCCCCAGCTACCTGTTTTCACCATTGGCGTTCCAAACGATATCTACGCATTTCACCGCTCCACCGTTTGTTCCAGTAGCCCCTAGATGGCTCAAGACCGCCAGTATGCCCAGCCGTTCCACAGTTAAGCCGTGGGATTTCACAAGGCACTTAACGATCCGCCTACACACGCTTTACACCCAATGTCTGAG
+
CCCCCGGGGGGGGGGGGGGGGGGGGGGGGGGGGGGGGGGGGGGGGGGGGGGGGGGGGGGGGGGGGFAFGGGGGGGGGGGGGGGFGGGGGGGGGGEGGGGGGGGGGGGGGGGGGDGFGGGGGCGGGGDFGGGGGDGGCFEDFFEFGFGFGFGGGGGFFDGEGGDCEFGGFGFABAFFFFD5FCCDAGC5BDGFFGFGF@FEEBDDBBB966AAFFGG28?>FF=ABGFG397C<CEFGD<DE7??C37
@M00200:205:000000000-AKKM3:1:1101:27180:8325 2:N:0:1
TACCAGGGTATCTAATCCCGTTTGCTCCCCTGGCTTTCGTGTCTCAGCGTCAGCTCATCCCCAGCGACCTGTTTTCACCATTGGCGTTCCAAACGATATCTACGCATTTCACCGCTCCACCGTTTGTTCCAGTCGCCCCTAGATGGCTCAAGACCGCCAGTATGCCCAGCCGTTCCACAGTTAAGCCGTGGGATTTCACAAGGCACTTAACGATCCGCCTACACACGCTTTATACCCAATGTCTGAGCGA
+
CCCCCGGGGGGGGGGGGFGCEFFGGGGGGGGGGGGDFFEFCFGGEGGGGGGGGFAFE<EEGGFFGGGDG:FGFFFGCFGGGAF,CFGGGGFGGGGEGGGGGGGGDGGGGGGGGDC>DGFGGEGGFGGGG8EGGC?EEBCDFFDFGFGFGFF6EFDBBED>D7>DE8CF?C58@AAFFFGFGGGGAFFBFDE>AGGGFFFFBFFBBBB@=>=22(=:>4=@03;87C5C>*1.)7?3C8?FFE<73;E(44
@M00200:205:000000000-AKKM3:1:1101:26673:8336 2:N:0:1
TACAAGGGTATCTAATCCTGTTTGCTCCCCACGCTTTCGCTCCTCAGCGTCAGTACTGGCCCAGGATCCCGCCTTCGCCACCGGTGTTCCTCCTGATATCTGCGCATTCCACCGCTACACCAGGAATTCCAGATCCCCCTACCAGACTCTAGCCGCCCAGTATCGAACGCGGGCTCGGGGTTGAGCCCCGAGTTTTCACGTTCGACTTGAGTGGCCGCCTACGAGCTCTTTACACCCAATGTCTGAG
+
CCCCCGGGGGGGGGGGGGGGGGGGGGGGGGGGGGGGGGGGGGGGGGGGGGGGGGGGGGFGGGGGGGGGGGGGGGGGGGGGGGGGGGGGGGGGGGGGGGGGGGGGGGGGGDGGGGGFDGGGGGGDGGGGGGGGGGGGFDGAFGGFGFGFGFGGGGGFFGGFGGEGFFGGFGF=B9BFEADEGGGGFGG):DCBFEGGF3@8@F@FFFDD8<;>EBG863>6<??528)>FF<AA<A:C?B7>9AFFFF
@M00200:205:000000000-AKKM3:1:1101:18363:8345 2:N:0:1
TACTAGGGTATCTAATCCCGTTCGCTCCCCTGGCTTTCGTGTCTCAGCGTCAGCGCGGCCCCAGTCACCTGTTTTCACCGTTGGCGTTCCAAGCGATATCTACGCATTTCACCGCTCCACCGCTTGTTCCGGTGACCCCTGGCCGGCTCAAGAGACGCAGTATGCCCAGCAGTTCCACGGTTGAGCCGTGGGATTTCACACGACACTTACGCCTCCGCCTACACACGCTTTACACCCAGTGTCTGAGCGAT
+
CCCCCGGGGGGGGGGGGGGGGGGGDGGGGGFGGGGGGCEGFGGGGGGGGGGGGGGDGEGGGGGG<FGGGGGGGCFGGGGGEGGGGGGGGGFFCGGGGEGGGGGGGGGEFGEGGGGFGGGGFGGGGGDFGGGE=EGGFFCDFGF*CDGADFGGGFFFFGGFGGEF58?EFGFDF4=FCBG>F*CFFGGF;4E;A<6;19FC(2(,(6;)./3;6/;A3<@0(485>C5C*98<DAA0E?(,5<<<4<<(71.
@M00200:205:000000000-AKKM3:1:1101:4906:8360 2:N:0:1
TACCAGGGTATCTAATCCTGTTTGATCCCCGCACTTTCGAGCCTCAGTGTCAGTTATAGTTTCGTTAGCTGCCTTCGCAATCGGTGTTCTATGACATCTCTATGTATTTCACCACTACATGTCATATTCCGCCAACGGCATCTATACTCAAGCCCTACAGTATCAATGGCAATTTCGCAGTTAAGCTGCGAGATTTCACCACTGACTTATAAGGCCACCTACGCTCCCTTTACACCCAATGTCTGAG
+
CCCCCGGGGGFGGDGGGGGGGGGGGGGGGGGGGGGGGGGGGGGGGGGGGGGGGFGGGGGGGGGGGGDEGGGGGGGGGGEGGGGCEGGGGGGGGGGFGGGGGGGGGGGGGGGGGGGFGGEFGGGGGGGGGGCE>EDG>DG=EEG9FFGFGFFGCFFFFGGFGGFGFFGGFGD*9*DFFADFFGGFBCF55=>BEGGF+CECEFB)>CFFFEE5=EF;C>A)88)?DEE7?774AEF2:@DFFEE*44>
@M00200:205:000000000-AKKM3:1:1101:10188:8360 2:N:0:1
TACCGGGGTATCTAATCCCGTTCGCTCCCCTGGCTTTCGCGTCTCAGCGTCAGCAGGCGTCCAGGAGCTCGCTTTCGCCGCGGGCGTTCCTCACGATCTCAACGCATTTCACCGCTCCACCGTGAGTTCCAGCTCCCCCTACGCCCCTCCACACGGCCCGTTTTGAGGCCGGTCCCCCGGTTGCGCCGGGGGCTTTCAGCACTCCACGCGGCCGTCCGCCTACACGCGCTTTAACCCCCGTGTATGAG
+
CCCCCCFGFGFFA<EEDFG>FGGEGGGEGGF9FFGDE@FGGGG7CFFG7FE@:FFFFEGCFFGECCEG8D7>=CGGG@GDE:=+@FCGGFDFFF<?4A,ADAF:F==>DDGGGGGECEG@DCC8FGC,8DC9:,2@FEC5?G*3;BD4?BF46?55>>D;:<(*/)5*)C8(.6BF)89)*:C*)2:)))2>.*/*0)259BDF(,.(4(-(312:2)5,--46<8B5D31().))2((4,43(.)-)
@M00200:205:000000000-AKKM3:1:1101:23486:8361 2:N:0:1
TACGAGGGTATCTAATCCTGTTTGATCCCCACGCTTTCGTGCCTCAGTGTCAATATTCGCGTAGTGAGCTGCCTTCGCAATTGGTGTTCTATGTCATATCTAAGCATTTCACCGCTACATGACATATTCCGCTCACCTCCACGGTATTCAAGACAGATAGTATCAATGGCAGTTTCCGGGTTAAGCCCGGAGATTTCACCACTGACTTACCTGCCCACCTACGCACCCTTTAAGCCCAATGTCTGAGAGA
+
CCCCCGGGGGGGGGGGGGGGGGGGGGGGGGGGGGGGGGGGGGGGGGGGGGGGGGGGGGGGGGGGGGGGGGGGGGGGGGGGGGGGGGGGGGGGGGGGGGGGFGGGFGGGGGGFFED>DFGGGGGGGGGGGGGGDGGGGFEDFGGFFFFFGFGFGGGFFGGFGGFGFFDGFCFDFEFFFBGFFGGGFGDFEDEFFGFFAAECFFFFB)6AAC@EFFFFFGB=BFFFFDDG*8@4CBB=FB<D;E?C?E36;=
@M00200:205:000000000-AKKM3:1:1101:25403:8426 2:N:0:1
TACTGGGGTATCTAATCCCGTTCGCTACCCACGCTTTCGTACCTCAGCGTCAGAAAAGGCCCAGCGGCCTGTCTTCACCTTCGGCGTTCCGATAGATATCAACGCATTTCACCACTCCACCTATCGTTCCGACCGCCCCTACCTTTCTCAAGATATGCGGTTCGCCGTGCAGTTCCCCGGTTGAGCCGAGGGATTTCACACGACGCCTGCATATCCGCCTACGTACGCTTTAAGCCCAATGTCTGAG
+
CCCCCGGGGGGGGGGGGGGGGGGGGGGGGGGGGGGGGGGGGGGGGGGGGGGGGGGGGGGGGGGGGGGGGGGGGGG,CFFGGGGGGGGGGGGGGGGGGGGGFGGDGDGGGGGEGFGFGGGGGGGFFGDF8FGGGGGGEFGDFGGFCAFEFFGCCFGFFGD>ACD>@EGGFGF;?EFFFFGFEGGDFGGBADG3>ECF:)27;>6@>>4:???D<<CCFGF:B??FDF@)**26)4<2A:(43:AFF9<
@M00200:205:000000000-AKKM3:1:1101:6109:8432 2:N:0:1
TACAGGGGTATCTAATCCTGTTTGCTCCCCACGCTGTCGCGCCTCAGCGTCAGCCACAGCCCAGCGGGCCGCCTTCGCCACCGGTGTTCTTCCGGATCTCTACGCATTCCACCGCTACACCCGGAATTCCACCCGCCTCTACTGTGCTCGAGCTCAGGAGTCGCCACGGCCGACCCGGGGTTGAGCCCCGGGCTTTCACCGCCGCCTTCCTAGACCAGCCTCCGCCCCCTTTAAACCCAGCGTCCGAGGG
+
CCCCCFGGGGGGGGGGGGGGGGDGGGGGGGGGDGGGGGGDGGGGEG8@FGGGD8CBFCGG@6EFCGEGG:FGGGGGGGCF?FGD@=FFGGFGF?FFCEGGDD<FEEGE,=@EFGGADEGGGGD7CGGGGGGGGGDGGFE59FCF<9>==5C53*;A9,;ACG2D4>GG:E49>15))555C5)96CFF355>3>5C7AGFF>FBF;6:>29:<7+<(*5::(,)-/7CD<(.:A64C1<((,48(,(-(-
@M00200:205:000000000-AKKM3:1:1101:24996:8442 2:N:0:1
TACAGGGGTATCTAATCCCGTTCGCTACCCTAGCTTTCGTTCCTCAGCGTCAGATGAGACCCAGTGGGCCGCTTTCGCCACCGGTGTTCCAGGTGATATCAACGCATTTCACCGCTCCACCATCTGTTCCGCCCACCTCTGTCTCCCTCAAGTCCGGCGGTTTGAAGCGCAGTTCCCCGGTTGAGCCGGGGGCTTTCACACCTCACCTACCAGACCGCCTACGAACTCTTTATGCCCACTGTCTGAG
+
CCCCCFGGGGGGGGGGGGFGGG@FEGDGGGF<<FGGGGGE@F,ECF8FGGGGDFGF<FFG,;@FGF,EF,@@:BFGFFCF:FGG8FFDG;4?,AFFEEGGGGEFFGGGFGGFGGGAD:FGGG9EE;D;;DEGDGGGGFGBD6E+@+==??8=>D9?5E=A:?A5A15<?EB=BA41*/;)4=DFAEGB):=)5=CD9)3471::?????:B0::CFFCD1(.,)(20?*::).)).;)(,).))642
@M00200:205:000000000-AKKM3:1:1101:17817:8445 2:N:0:1
TACGCGGGTATCTAATCCTGTTTGCTCCCCACGCTTTCGTGCATGAGCGTCAGTGTTGGCCCAGAAGGCTGCCTTCGCCATCGGTGTTCCTCCACATCTCTACGCATTTCACCGCTACACGTGGAATTCCACCTTCCTCTGCCACACTCCAGCACCGTAGTTTCGAGCGCAATTCCCAAGTTAAGCCCGGGGCTTTCACACTCGACTTGCGACGCCGCCTGCGCACACTTTATACCCAATGTCTGAG
+
C<CCCGGGGGGGGGGGGGGGGGGGGGGGGGGGGGGGGGGGGGGGGGGGGGGGGGGGFFGGGGGGGGGGGGGGGGGGFGGGGGGGGGGGGGGGGGGGGGGGGGGGG>CEFFGGGGGFGF?FEGGGGFGGFGGGGGGGGFGFFGGFGFGDFFF?FCFFE=+98?;CF?CCDG>>DFFFAFCFGEGG8DGFF>CEE5?897CC:0(/(((/766:9;EE(17(446D>GDD*08<264428,17<A<))-
@M00200:205:000000000-AKKM3:1:1101:16737:8476 2:N:0:1
TACAAGGGTATCTAATCCTGTTTGCTCCCCACGCTGTCGCGCCTCAGCGTCAGCCACAGCCCAGCGGGCCGCCTTCGCCACCGGAGTTCTTCCGGATCTCTACGCATTCCACCGCTACACCCGGAATTCCACCCGCCTCTACTGTGCTCCAGCGCGGGAGTCGCCACGGCCGATCCGGGGTTGAGCCCCGGACTTTCACCGCCGCCTTCCCGCGCCGCCTACGCGCCCTCTACACCCAATGTCTGAG
+
CCCCCGGGGGGGGGGGGGGGGGGGGGGGGGGGGGDGGGGGGGGGGGGGGGGGDGGGGGGGGGGGGGGFGGGGGGGGGGGGGGGGGE:FGGGGGG>C?FCGGGGFGGGGGFFGGGGFGGGGGGGGDGGGGGF9DEGGGFGFFFGFGFG@FFGFGGGFFG4BCFBD>DGGFGB9>;;BFE)7*:CGFGFFFGCBDCC>FDGF?9;>>FF:<:??F9EEBGF6BB<@;E@G3*()).47G?27:<<5AA2
@M00200:205:000000000-AKKM3:1:1101:16316:8495 2:N:0:1
TACACGGGTATCTAATCCTGTTTGCTCCCCACGCTGTCGCGCCTCAGCGTCAGCCACAGCCCAGCGGGCCGCCTTCGCCACTGGTATTCTTCCCGATCTCTACGCATTCCACCGCTACACCGGGAATTCCATCTGCCCCTACCGTGCTCTAGCTCGCCAGTCTGACCGGCAGCCCCGGAGTTGAGCCCCGGGATTTCACCAGCCACTTAACGGGCCACCTACGCGCCCTTTAAACCCAGTGTCTGAGAGA
+
CCCCCGGGGGGGGGGGGGGGGGGFGGGGGGGGGGGGGGGGGGGGGGGGGGGGGGGGGGGGGGGGGGGGGGGGGGGGGGGGGGGGGFGGGGGGGGGGCGGGGGCGGGGGGGGGGGGFGFGGGGCEFGCDFGGGGGGGGFFDFGGDCFGFGFGGGGGFFGGFGGFGFFGGBEFFFFFFFFG>GGGGFGGFFGGFBGFCF>GBFFF612244<FF>BGGFGF<2?:BFGBGCC:))687E??F?9AAA>)63,
@M00200:205:000000000-AKKM3:1:1101:16126:8495 2:N:0:1
TACAAGGGTATCTAATCCTGTTTGCTCCCCACGCTTTCGCGTCTCAGCGTCAGTTACGTCCCAGCGAGCTGCCTTCGCAATTGGTGTTCCTCCTGATATCTGCGCATTTCACCGCTACACCAGGAATTCCACTCGCCTCTTCCGTACTCTAGCCCGACAGTATCCACCGGCTTTCGAGGGTTGAGCCCCCGACTTTCACAGCGGACTTACCGAACCGCCTACACGCCCTTTACGCCCAATGTCTGCGCTAC
+
CCCCCGGGGGGGGGGGGGGGGGGGGGGGGGGGGGGGGGGGGGGGGGGGGGGGEGGCGEFFGGGGGGDEGGGGGGGGGGG7FEEFGGGGGGGGGGGFGGGGGGGGGGGGGGGGGGGFGGGGGGGGGFFGGGGGFFFGD>EEFDGEGFGFGFGDF6=>BGGFG7CFC+:DDEBFFEA**3*:C8**3<FA?CE4?ECDB<GFE99619F<><EFF>EGFGFF033@:C)1/9)6)-37CBF:?<4.6)(,(,-
@M00200:205:000000000-AKKM3:1:1101:14906:8499 2:N:0:1
TACTGGGGTATCTAATCCCGTTCGCTCCCCTGGCTTTCGTGTCTCAGCGTCAGAAAACCCCCAGCGAGCTGTTTTCACCGTCGGCGTTCCAGGCGATATCTACGCATTTCACCGCTCCACCGCCTGTTCCGCTCGCCCCTGGGTCCCTCAAGACCCCCAGTCCGCCACGCAGTTCCGCCGTTGAGCGGCGGTCTTTCACAATGGCGCTTCGGGGTCCGCCTACACACGCTTTAAACCAAATGTCTGAG
+
CCCCCGGGGGGGGGGGGGGGGGGGGGGGGGGGGGGGGGGGFFGGGGGGGGGGGGGGGGGGGGGGGGCGGGGGGGGGGGGDGGEDGGGCGGGGFGDDEEGGGGGGGGGGFFFGGCGBDGGGGDGGGGGDGGDGGEGGGFGFFGGFGFFEGFG>FFGFFGG5DG>C@@7>@GE(84BCBEDFEEGGA>E3A3CE)*<DFAF>7<)8:7?;?(46901;4CD1<<:62979C<(42).8F((.2:<22<)6
@M00200:205:000000000-AKKM3:1:1101:15204:8499 2:N:0:1
TACTCGGGTATCTAATCCTGTTTGCTACCCACGCTTTCGCGCCTCAGCGTCAGTGACGGGCCAGGGTGTCGCTTTCGCCACCGGTGTTCCTCCAGATATCTACGCATTTCACCGCTACACCTGGAGTTCCGCACCCCCCCCCCGTTCTCTAGAACCGCAGTCCAGCGCGCACTTCCTCAGTTGAGCTGGGGGATTTCACACGCTGCTTACGGAACCGCCTACGCGCACTTTAAACCCAGTGTCTGAC
+
CCCCCGGGGGGGGGGGGGGGGGGGGGGGGGGGGGGGGGGGEGGGGGGGGGGGGGGGGGGGGGGGGGG:@AFGGGGGGGGGFGGGGGGGFFFCFCGGGGGGGGGGGGGGGGGGGGGFGGG@BFFG,E@FGFGGGGGGCEE5*5CDEFGFGAG7B+;AEEGEGG6CEFDGFGF(5;66;FCACGD+=C@FFDE>FGGGFAF2:B08(9?2<><083?C>D>????D1?7C997A2)4(;:?4?<>A)2)
@M00200:205:000000000-AKKM3:1:1101:19254:8499 2:N:0:1
TACTGGGGTATCTAATCCTGTTCGCTCCCCACGCTTTCGTGCCTCAGCGTCAGTACCTGTCCAGCTGGCCGTCTACACCTCCGGTGTTCCTCGTGATATCTACGCATTTCACCGCTACACCACGAATTCCGCCAGCCCCTCCAGGACTCAAGACTTGCAGTATCAAAGGCAGTTCCACGGTTAAGCCGTGGGCTTTCACCTCTGACTGACAAATCCGCCTACGCACCCTTGCAACCCACTGTCTGCGAGAC
+
CCCCCGGECFDFGGDE<CFGGGGEGGGGGGGEGGGGFGGGGGGGGGGFDGEGDGFGGGGGGFF8FFGDGGGGGGFDEFFGGGGGGGEDFFGGDGFDFFGEFGG?C6?:=EF@FEDBDF?FG?F+@@EDFGFGGGGGFECD5E,??9DDGFD+@DGFFGC?DFEFE;DC6,*1@7FFFAD>BE9<+9ABF5C>>C>;96EE=5>)*/9*)88@:@?>(78625?),:)810((76;;E((/).//6),--3(
@M00200:205:000000000-AKKM3:1:1101:23841:8525 2:N:0:1
TACTGGGGTATCTAATCCCGTTTGCTCCCCTGGCTTTCGTGTCTCAGCGTCAGCTCATCCCCAGCGACCTGTTTTCACCATTGGCGTTCCAAACGATATCTACGCATTTCACCGCTCCACCGTTTGTTCCAGTCGCCCCTAGATGGCTCAAGACCGCCAGTATGCCCAGCCGTTCCACAGTTAAGCCGTGGGATTTCACAAGGTACTTACAAATCCGCCTACACACGCTTTACACCCAGTGTCTGAG
+
CCCCCGGGGGGGGGGGGGGGGGGGGGGGGGGGGGGGGGGGGGFGGGGGGGGGGGEF@GGGGECEGGGGGGGGGFGGGGGGGGGGGGEGGE=9CFGGGGGGGGCGGGGGGGCFGGGBGGGGGGDGGEGGGGGGGG>EGEGDFG,?D5FDGFGGGGGFEGDEGG;DEBFGFGFFFFFFFFDCD<+5?@C5:C5544=249C6>D(74@EFFFF=3>9A@CDDFF()/;3C*:2C)7;8B8,5499?4)1
@M00200:205:000000000-AKKM3:1:1101:26384:8526 2:N:0:1
TACTCGGGTATCTAATCCTGTTTGATCCCCACGCTTTCGTGCCTCAGCGTCAATAGTTGTGTAGCCAGCTGCCTTCGCAATCGGTGTTCTATGTCATATCTATGCATTTCACCGCTACATGACATATTCCGCTAACCTCCACAACATTCAAGATAAATAGTATCCACGGCAGTTTCCGAGTTAAGCTCGGAGATTTCACCACGGACTTTCTTATCAGCCTACGCACCCTTTAAACCCACTGTCTGAG
+
CCCCCGGGGGGGGGGGGGGGGGGGGGGGGGGGGGGGGGGGGGGGGGGGGGGCFFGGGGGGGGGGGGGGGGGGGGGGGGGGGGGGGGGGGGGGGGGGGGGGGFGGGGGGGGGGGGGFGGGGGGGGGGGGFGFGGGGGGF?=FGGFGFGCGFGGGFGFBCFFGGFGFFGD>GFFFFFFF>+<DCGGFGGFEGCAFGGGFEGEEFFFFFFFEFFEEFGFECFDBD2?>=BGFDF4?C@3C=(356>5;9C
@M00200:205:000000000-AKKM3:1:1101:28678:8528 2:N:0:1
TACGAGGGTATCTAATCCGGTTCGCTCCCCCAGCTTTCGCGCCTGAGCGTCAGGACAGGCCCAGAGAGCCGCCTTCGCCACCGGTGTTCCTCCCGATATCTGCGCATTTCACCGCTACACCGGGAATTCCACTCTCCCCTACCTGCCTCAAGCCCGCCAGTATCGGATGCAGGCCCGAGGTTGAGCCTCGGGTTTTCACAACCGACTTAACGGGCCGCCTGCGCGCGCTTTAAACCCAATGTCTGAGACAT
+
CCCCCGGGGGGGGGGGGGGGGGGGGGGGGGGGGGGGGGGGGGGGGGGGGGGGEGGGGDGG@GGGGGGGGGGGGGGGGGGCFFEFGGGGGGGGGGGGGGGGGGGGGGGGGGGGGGGFGGGGGGGGF+DFFGGGGG?7E5CDFGFFGFGEG5C;:CCBDGGFGDEC>9CGF=8:FB?BFED>FFCFAC6AADE>5C7C:7@);;<FB;0:A9A?6<E?(/7(40()3?:3)14))6)(;,2.4.-)642)).)
@M00200:205:000000000-AKKM3:1:1101:20582:8585 2:N:0:1
TACCAGGGTATCTAATCCCGTTTGCTCCCCTGGCTTTCGCGCATCAGCGTCGGTATCAGCCCAGAGACTCGCCTTCGCCACTGGTGTTCCTCCCGATATCTACGCATTTCACCGCTACACCGGGAATTCCAGTCTCCTCTGCTGTACCCAAGCTGAACAGTATGAGATGCAGTTCCCCGGTTGAGCCGGGGGATTTAACATCCCACTTATTCAGCCGCCTACACGCCCTTTAACCCCAGTGTCTGAG
+
CCCCCGGGGGGGGGGGGGGGGGGGGGGGGGGGGGGGGGGGGGGGGGGGGGGGGGGGGGGGGGGFGGGGGGGGGGGGGGGGGGGGFGGGGGFGGGGGGGGGGGGGGGGGGGGGFGGFGEFGGGGG7EGGGGFGGGGGGBGFFGGFDFFFGFGGGGGFFFGFGGCFFFGGFGFEFFCFFFGBFEGGFGEDF>C).AG4@CAEEE@?@@@F<EFFFFGC9DB?(((.3?@G<5?FB).4C1<:<>244AB
@M00200:205:000000000-AKKM3:1:1101:2710:8607 2:N:0:1
TACGAGGGTATCTAATCCTGTTTGCTCCCCACGCTGTCGCGCCTCAGCGTCAGCCACAGCCCAGCGGGCCGCCTTCGCCACCGGTGTTCTTCCGGATCTCTACGCATTCCACCGCTACACCCGGAATTCCACCCGCCTCTACTGTGCTCCAGCGCGGGAGTCGCCACGGCCGATCCGGGGTTGAGCCCCGGACTTTCACCGCCGCCTTCCCGCGCCGCCTACGCGCCCTTTACACCCACTGTCTGAG
+
CCCCCGGGFGFGGGGGGGGGGGFGGGGGGGGGGGGGGGGGGGGGGGGGGGGGGGGGGGGGGGGGGGGG@FGGGGGGGGGGGGGGGGECGGFGGFEGEGGGGGGGGGGGGFGGGGG5=CFFGGGGGGFFGGGGGG7@7@GEFGFFEACEFFCC6@CEFG:>CFB<?>GGECBFB0:BFFGECEDFFFGFDDED55+:FFDBFFBFF>B:??B<01EEBGBF:<()4*5C)94>ADFFGF((4<BFF2)
@M00200:205:000000000-AKKM3:1:1101:13733:8613 2:N:0:1
TACGCGGGTATCTAATCCTGTTCGATCCCCACGCTTTCGTGCCTCAGCGTCAGTAACAGTTTTGTGAGCTGCCTTCGCAATCGGTGTTCTGTGTCATATCTAAGCATTTCACCGCTACACGACACATTCCGCCCACATCAAATGTACTCAAGATTAGCAGTATCAATGGCAGTTCCGCAGTTAAGCTACGGGCTTTCACCACTGACTTACTATTCCGCCTACGCACCCTTTAAACCCAATGTCTGAGTGAT
+
CCCCCGGGGGGGGGGGGGGGGGGGGGGGGGGGGGGGGGGGGGGGGGGGGGGGGGGGGGGGGGGEGGGGGGGGGGFGGGGGGGGDFGGGGGGGGGGGGGCFFGGGGGGGGGGGGGGFGGGFGEGGGGGGGGFEGGGGGFGEFGGFGFFFCDGGGGFBFGGFGF>@EFGFD8D>FFFFF>GFGGGGFGGFFDCBEDCFFF?@BFFFEEBEEFEFFFGDEDEDFF=;;E3C5>;EEE<(=;03E?E??34).))
@M00200:205:000000000-AKKM3:1:1101:9687:8621 2:N:0:1
TACGAGGGTATCTAATCCCGTTTGCTCCCCTAGCTTTCGCACCTCAGCGTCAGTTGTAGGCCAGAGAGTCGCTTTCGCCACCGGCGTTCCTCCTGATATCTACGCATTTCACCGCTCCACCAGGAATTCCACTCTCCCCTCCTACACTCAAGCCAAGCAGTTTCTGATGCCATTCCTCGGTTGAGCCGAGGGATTTCACATCAGACTTACTCGACCGCCTACGTGCTCTTTAAACCCAATGTCTGAG
+
CCCCCFGDGGFGGCEFGGEFGGGGGGGGFGG@FGGGGGG@FGDFGGFGGFGEGFGCGFGGFGC@,CFEGGDGGGGGEGEC@FCEE=FEGEEFGGF<5<=ECFFDC+CFDEDFGGG>DGDFFE8+DEE?FEFGDF8EGFCDB8FDFDD9DDFDG6=5:EF?E+;FEFCGFGFB@AFFFCG>FE>FFFF5?D594::49*=/*00757@EFF4>2(=CB3><6@1A@C;CD>?37)/3;(=((.))6))
@M00200:205:000000000-AKKM3:1:1101:8217:8628 2:N:0:1
TACTCGGGTATCTAATCCGGTTCGCTCCCCTAGCTTTCGCGCATCAGCGTCAGGTACGGCCCAGCAAGTCGCCTTCGCCACCGGCGTTCCTAGCGATATCTGCGCATTTCACCGCTACACCCGGAATTCCGCCTGCCTCTGACATGCTCAAGTCCACCAGTTTGCACGGCCGACTCGGGGTTGAGCCCCGAGCTTTCACCACACACTTAGCGGACCGCCTACGCGCCCTTTACACCCCATGTCTGCG
+
CCCCCGGGGGGGGGGGGGGFGGGGGGGGGGGGGGGGGGGGGGGGGGGGGGGGEGGGGGGGGGGGGGGGGGGGGGGGGGGGGFFGGGGGGGGGFGGGGFEGGGGGGGGGFGGGGGGFGGGGGGGGCGGGGGGGGG+D@FGFAGGFGFGFGAG9ECFFFGGFF+;@EFGCDGF=E@FF>BCBFE9;ACFFE)/5AGFGF?EAB6241:<44<>113CEBGD?6:17>EEG3*546)-4C6B7.6:2<)(
@M00200:205:000000000-AKKM3:1:1101:4661:8629 2:N:0:1
TACAGGGGTATCTAATCCTGTTTGATCCCCACACTTTCGAGCCTCAGTGTCAGTTATAGTTTCGTTAGCTGCCTTCGCAATCGGTGTTCTATGACATCTCTATGTATTTCACCACTACATGTCATATTCCGCCAACGGCATCTATACTCAAGCCCTACAGTATCAATGGCAATTTCTGGGTTAAGCCCAGAGATTTCACCACTGACTTATAAGGCCACCTACGCTCCCTTTAAGCCCAATGTCTGAG
+
CCCCCGGGGGGGGGGGGGGGGGGGGGGGGGGGGGGGGGGGGGGGGGGGGGGGGEFGGGGGGGGGGGGGGGGGFGGGFGGGGGGGGGGGGGGGGGGFFFGG;CFFGGGGGGGGGGGFGGGFGFEGGGGGGGCEDGGGGEGFFGFFDEGFGFFGFG6DFGF?FGFFCFGG5@6DFFFFFFGFGCDD7D8?F6D5DFGG9;EDE>D)*56=AFFFFFFF@FFCFF5@=C5CCDFFEFB)>442.198C49
@M00200:205:000000000-AKKM3:1:1101:5033:8654 2:N:0:1
TACTGGGGTATCTAATCCTGTTTGCTCCCCACGCTTTCGAGCCTCAGCGTCAGTAATGGACCAGTATGTCGCCTTCGCCACTGGTGTTCTTCCGAATATCTACGAATTTCACCTCTACACTCGGAGTTCCACATACCTCTTCCATACTCAAGATAGCCAGTATCAAAGGCAATTCCAAGGTTGAGCCCTGGGCTTTCACCTCTGACTAAACTATCCGCCTACGCTCCCTTTACACCCAATGCACGAGAGCT
+
CCCCCGFFFCFCEGGGGGGGFGEGGGFGFDFGGGGEGG:CFGGGGGFGGGGGDGG,,@EFGDDFDGCGF<@DFGGDFGGGGGGDFECFGGCCEFC@CDEDGGC@E=E,E94EFEFFFGGFGF7E+=@EFEDCG,?EFFF5DFFB,269?7==D+=D7D?D==*=9<8,:,;5;5D+2?+:CD68?AGFFGG?D?7C5CCCFFFB7*3**0=AEC;8>F91:@A5);?CF75**1.(4---((**((/(.()
@M00200:205:000000000-AKKM3:1:1101:13575:8668 2:N:0:1
TACTGGGGTATCTAATCCGGTTCGCTACCCTGGCTTTCGGGTCTCAGCGTCAGGATCGGCCCAGTCGGCCGCCTTCGCCACTGGTGTTCCTCCCGATATCTGCCCATTTCACCGGTACACCGGGAATTCCACCGACCTCTACCGTCCTCAAGTTCCCCAGTATCAGATGCACTTCCACGGTTGAGCCGTAGGATTTCACATCTGACTTAAGGAACCGCCTACACCCGCTTTAAACCCAATGTCTGAG
+
CCCCCGGGGGGGGGGGGGGGGGGGGGGGGGGGFGGGGGGGGGGGGGGGGGGGGGGGGGGGGGGGGGEGGGGGGGGGGGGGGGGGGGGEGGGGGFEFGGGGGGGGGGGGFGGGGGG>DGGGGGGGGGGGGCFGFEGGGFGFFGGDGFGFFFGGFGGFFGGFGGFGFFF7>FF*?@AFFFGBFEDGFGGEFGDE=CGGFCGEFFC)5;AEF36)7;FGBGFFFFEF@EFD57324:<,;3:3()42-6)
@M00200:205:000000000-AKKM3:1:1101:12424:8671 2:N:0:1
TACCGGGGTATCTAATCCCGTTTGCTCCCCTGGCTTTCGTGTCTCAGCGTCAGCGGATCCCCAGTCATCTGTTTTCACCGTCGGCGTTCCAAACGATATCTACGCATTTCACCGCTCCACCGTTTGTTCCGATGACCCCTGGATCGCTCAAGACCGCCAGTATGCCCGGCCGTTCCCCGGTTGAGCCGGGGGATTTCACGCGGGCACTTAACGGTCCGCCTACACACGCCTTAAACCCCGTGTCTGAG
+
CCCCCGGGGGGGGGGGGGGGGGGGGGGGGGGGGGGGGGGGGGGGGGGGGGGGGGGGGGGGGGGGGGGGGGGGGFFGGGGGGGGGGGGGGGGGGGDFGGDGGGGGGGGGGGGGGGG>GGGGF>EEFGFGGGGGDGGGFFGDFGGFGFCDFDG7EGGFFGGFGGEGFAFGFGFF>DFFFFGAFEGF;EGFEDGF>GDCB>F<?;BFF7?(44<<<>8847.(3-24028C3*1229>>G?((-3,4:>2<
@M00200:205:000000000-AKKM3:1:1101:23389:8671 2:N:0:1
TACCGGGGTATCTAATCCCGTTTGCTCCCCTGGCTTTCGCGCCTCAGCGTCAATACCGGTCCAGGATGCCGCCTTCGCCACCGATGTTCCTCCAGATATCTACGCATTTCACCGCTACACCTGGAATTCCACATCCCTCTCCCGGATTCAAGCATGCCAGTCTCGGACGCAGTTCCCGGGTTGAGCCCGGGGATTTCACGTTCGACTTAGCACGCCGCCTACGCGCCCTTTACACCCAGTGTCTGAG
+
CCCCCGGGGGGGGGGGGFGGGGGGGGGGGGGGGGGGGGGGGGGGGGGGGGGGGGGGGGGGGGGGGGGGGGGGGGGGGGGGGGC+CCGGGGGGGGGGGGGGGGGGGGGGGGGGGGGFGGGGGGGGGGGGGGGGGGGFGFGFFGGFGDGFGFGFGGGFFGGFGGCGBFDEFGDFEFFFFFDFCD4DAFEFFGDBBGGGACFDDFFF(2?FFFFFF0EF67>:886B9EDGGC?AB2)4C6?77:>DF><
@M00200:205:000000000-AKKM3:1:1101:24590:8689 2:N:0:1
TACGCGGGTATCTAATCCCGTTCGCTCCCCTAGCTTTCGCGCCTCAGCGTCAGAAGAGATCCAGCAGGCCGCTTTCGCCACCGGCGGTCCTTCCGATATCAACGCATTTCACCGCTCCACCGGAAGTTCCACCTGCCCCTACCTCCCTCAAGAAGACCAGTATCCAAGGCAGTTTTCCGGTTGAGCCGAAAGATTTCACCCCGGACTTGGTCCCCCGCCTACGCGCCCTTTAAACCCACTGTCTGAG
+
CCCCCGGGGGGGGGGGGGGGGGGGGGGGGGGGGGGGGGGGGGGGGGGGGGGGGGGGGGGFGFGGGGGGGGGGGGGGGGGGGGGGGGGGDGFDGGG>7FEGGCGGGGGCGFGGGGGEDCDFGGGGCE?FGGGGGGGGCFGCFFGFGFGFGFGGGGCFFGGFCFCGEFGGFGF?FEFFFFDDGGGGFFFBF37BFFFGFEFB(39439;2AB<AFBEC6DE6048<>G>G)954-62(28((5>4:2<9
@M00200:205:000000000-AKKM3:1:1101:6861:8691 2:N:0:1
TACCGGGGTATCTAATCCCGTTCGCTCCCCTGGCTTTCGTGTCTCAGCGTCAGCACACTCCCAGCAACCTGTTTTCACCATTGGCGTTCCAAACGATATCTACGCATTTCACCGCTCCACCGTTTGTTCCAGTTGCCCCTAAGTGGCTCAAGAGCGCCAGTATGCCAAGCAGTTCCACGGGTGAGCCGTGGGATTTCACAAAGCACTTAACGCCCCGCCTACACACGCTTTAAGCCCAATGTCTGAG
+
CCCCCGGGGGGGGGGGGGGGGGGGGGGGGGGGGGGGGGGGGGGGGGGGGGGGGGGGGGGGGGGGGGGGGGGGGGGGGGGGGGGGGGGGGGGGGGGGGGGGGGGGGGGGGGGGGGGFGGGGGGFGGGGGGGGGGFGGGFGDFGGFGFGFGFFGGGGFFCGFEFEGF?DGFGFFFEFFFFGBGGGGFGGFFGG>FFGFFEGEEF=2:B:3CEF=@5BE9DF?FDFFEEEG:5;45;A(;8(4?>BFFA4
@M00200:205:000000000-AKKM3:1:1101:6040:8700 2:N:0:1
TACTGGGGTATCTAATCCTGTTTGCTCCCCACGCTTTCGTGCATGAGCGTCAGTGTTGGCCCAGGGGGCTGCCTTCGCCATTGGTGTTCCTCCACATCTCTACGCATTTCACCGCTACACGTGGAATTCCACCCCCCTCTGCCACACTCCAGCCAAGTAGTTTCGAGCGCAATTCCCAAGTTAAGCCCGGGGATTTCACACTCGACTTGCTCGGCCGCCAGCGCACCCTTTAAACACACTGACTGAG
+
CCCCCFGGGGGGGGGGGGGGGGGGGGGGGGFGGGGGGGGGGGGGGGFGGGGGGGGGGGGGGGGGGGGGGGGGGGGGGGGGGFGGFGGGGGGGGGGGGGGGGGGFFEEFFGGFGGGBGGGGGGFGFGGFFGAAFEDEDFGBFCGFCDDFG?8F=DGFDD7DE7EGF?6@9EBA5691@F9?FFFGCF7*39@4):CDC?C<=-7BF(4<<49;(.;A(25(-4953/.*992>B2<)22(()).)6.)
@M00200:205:000000000-AKKM3:1:1101:18911:8709 2:N:0:1
TACTGGGGTATCTAATCCGGTTCGCTCCCCTAGCTTTCGCGCCTCAGCGTCAGGATCGGCCCAGCCTCCCGCCTTCGCCACCGGCGTTCCTAGCGATATCTGCGCATTTCACCGCTACACCGCTAGTTCCAGAAGCCTCTACCGCCCTCAAGCCAACGCAGTATCCGACGCAATTCCACAGTTGAGCCGTGGGATTTCACGCCGGACTTACGTAGCCGCCTGCGCGCCCTTTAAACCCAATGTCTGAG
+
CCCCCGGGGGGGGGGGGGGGGGGGGGGGGGGGGGGGGGGGGGGGGGGGGGGGGGFEGEGGGGGGGGGGGGGGGGGGGGGGGGGGGGGGGGGGGGGGGGGGGGGGGGGGGFGGGGGFGGGGGGGGDGGGGGGG?FGGGFGFFGGDG>GFGFGGGGGFFGCBEGAFFFD>>CA@6@BFFFGFFGCFCFGFBGG3>5=>FCG<@?<>F9;>?FF1:>CCA3;70-:)3/7CGG1?D9)381<0:?>9))))
@M00200:205:000000000-AKKM3:1:1101:19517:8721 2:N:0:1
TACGCGGGTATCTAATCCTGTTCGCTCCCCACGCTTTCGTGCCTCAGTGTCAGATGTAGCCTAGGCAGCTGCCTACGCAATTGGGGTTCTGGACGGTATCTATGCATTTCACCGCTACACCGTCCATTCCGCCACCCTCGACTACTCTCAAGCCCGCCAGTATCCAGGGCAGTTCCACAGTTGAGCTGTGGGCTTTCACCCCGGACTTAACGGGCCACCTACGCACCCTTTAAACCCACTGTCTGAGAGAC
+
BCCCCGGGCGGGGGGGGGGGGGGGGGGGGEGGGGGGGFEGGGGDGGEEGGDA<EFGGGFFGGGFGGFCGGGGGGG?FGGE>EB<EFGGGGGGGGGGC<DGGGGFGFGGFGGGGEGFGGGGGGGGEEG8EEEEGGGDGFGFFGGEFFC9=FG6EFFEBGD>DDEGFFCF>G>AFFFFFF4@<=8+/<EFF>CAFF=*8*=B22@(:;037><<B?C?2CFD@6(0:C@D7*5<2624:?(4)<>>9<<))-(
@M00200:205:000000000-AKKM3:1:1101:21247:8723 2:N:0:1
TACACGGGTATCTAATCCTGTTTTATCCTCACGCTTTCGTTCCTCAGCGTCAATATTTCCGTAGTTCTCTGCCTACGCAATTGTTGTTCTATGTCCTATCTAAGCCTTTCACCGCTACATGCCATATTCCGCTCACCTCCAGAACATTCAATATAGATAGTCTCAATTGCAGTTTCCTCTTTAAGCTCGTTTCTTTCACCACTTACTTACCTACCCGCCTACTCACCCTTTCCACCCCGTGTCTGCTCTAC
+
CCCCCGGDG+FGGGGGGGGGGGG8,CFGGGGGGGGGGG:F@FGGGGGGGGGC,ECFGGGGGGG,C<,,CFBFGGGDFE,+BF,,6AFGGGCG@FF,C,EFGGGGG,AFGG,EF>EFGGGE9,@,C,=EF8?EGG6E=DFDFCEFG581?+,+,6?7CF9+=+;C*+6,3=BDFFF;F+=9>DGGBCDD>0+*02@?+0,8D85**:;=*98C7@DF=7@@)8*38@AD50)00*1)6))05>B4*//0/**
@M00200:205:000000000-AKKM3:1:1101:3808:8725 2:N:0:1
TACCCGGGTATCTAATCCTGTTTGCTCCCCACGCTTTCGCGCCTCAGCGTCAGAACCGGCCCAGTGGGCCGCCTTCGCCACAGGTGTTCTTCCCGATCTCTACGCATTCCACCGCTACACCGGGAATTCCACCCACCTCTACCGGTCTCCAGGTCCGCAGTTTCGGAAGCAGCCTCGGAGTTGAGCCCCGAGCTTTCACTCCCGACTTCCTAGTCCCCCCTGCGCGCCCTTTAAGCCCAATGTCTGTGAGC
+
CCCCCGGGGGGGGGGGGGGGFFGGGGGGGGDGEGGGGGGGGGGGGGGGEFGGCGEGGGGEECCGGGGFGGGGGGGGGGGEFGFDFCEFGG89CFD?FG89DCGGGGGGGFEGDEGD>FGG8=8=7+=?FF,@=CDEGFG<FFGFGFGAGFEFGCFFBE;?;>EGF*;C*:*-6>?68;D4C,+1;86>><5::C6C=37?EF;>FF>().4A<>C<)*0>1(3;68;<)).24)6<<3(-.(.)))).)-,
@M00200:205:000000000-AKKM3:1:1101:11336:8734 2:N:0:1
TACGCGGGTATCTAATCCCGTTTGCTCCCCTGGCTTTCGCGCCTCAGCGTCAGAAGAGGTCCAGTGCGCCGCCTTCGCCACCGGAGTTCCTGATGATATCAACGCATTTCACCGCTCCACCATCAGTTCCGCGCACCCCTACCTCCCTCGAGATACCCAGTATCCATGGCAATTCGACAGTTAAGCTGCCGGATTTCACCACAGACTTGAATACCCGCCTACGCGCCCTTTAAGCCCAGTGTCTGAG
+
CCCCCGGGGGGGGGGGG9FGFGGEGGGGGGGGGGGGGGGGGGGGGGGGGGGGGGGGGGFFGGGGGGGGGGGGGGGGGGGGGGGDFGGGGFFGAFEEGFGCEEFCFEGCFGGGGGG5?CDEGGFGBEBGGGEGGG6B>ACCFGGFGFGDGBG*>;CCFCFFFF?GE9E>AGFBAEF>8?DBCCF+=>9);CEF3CEFF3<A@6(2.2)6;8@CCA?C6C@?03:52C>C)742)4)(;81.)))-.))
@M00200:205:000000000-AKKM3:1:1101:24532:8736 2:N:0:1
TACCAGGGTATCTAATCCGGTTTGCTACCCACGCTTTCGTGCCTCAGCGTCAGGAAAAGCCCAGCGGGCTGTCTTCACTTTTGGCGTTCCGATAGATCTCTACGCATTCCACCGCTCCACCTATCGTTCCGCCCGCCTCTACTTTCCTCAAGACCAGCAGTATGCCCTGCGGTTCCACGGTTGAGCCGTGGGATTTCACAAAGCACTGACTGGCCCGCCTACGCACCCTTTAAACCCAATGTCTGAGACA
+
CCCCCFGGGGGGGGGGGGGGGDGGGGGGGGGGGGGGGGGGGGGGGFGGGGGGGGGGGGGGGGGGGGGGGGGGGGGGGFGGGGGGGGGGGGGGGGGGGGGGGGGGEGGGGFFGFCGFDCFFGGGGFDFGGGGGDGGGG>EEFFFFGFGFGFGGGGGFFGGFFFCFEFCEFGDABFDFFFGAFEG4A?C>FDGBFCCF8>FFEDFDEFF;EFFF;?CF>DEFD;DB?E>D9*82<))48-2<365<>2AA),
@M00200:205:000000000-AKKM3:1:1101:5311:8740 2:N:0:1
TACGAGGGTATCTAATCCTGTTTGATCCCCGCACTTTCGAGCCTCAGTATCAGTTACAGTTTTGTGAGCTGCCTTCGCAATCGGTGTTCTATGACATCTCTATGTATTTCACCACTACATGTCATATTCCGCCCACAGCAACTGTACTCAAGCCCTACAGTATCAATGGCAATTTCTCGGTTAAGCCGAGAGATTTCACCACTGACTTATAAGGCCACCTACGCTCCCTTTAAACCCAATGTCTGAG
+
CCCCCDGGGGGGGGFFFGCFGGFCGGGGGGEEGGGGGGGGFCGGGFEGGGGGFEFGGGGBFFFCGGGGFGGGCCFGGGGGGGFGGGGGGGGGGFGGGGGGGGGGGGG;EFFFEGFFGGGGGGGGGGGFGFG+CE=E6FFB5=DFGFFEDDFGFGCFFFFFGD99;EDDF,*8@8DFFFGFGGDGFGGFF6C*:C:F7CEEEFF5C=CAC@EFFEFF@9C@5:@?)1:D*;56A;B=C@(338/>CC*
@M00200:205:000000000-AKKM3:1:1101:13921:8743 2:N:0:1
TACTGGGGTATCTAATCCCGTTTGCTCCCCTAGCTTTCGCGCCTCAGCGTCACAGGCACCCCAGAAGATCGCTTTCGCCACCGCCGTTCCTCCCGAAATCTCCGCATTTCACCGCTCCACCGGGGGTTCCATCTTCCCTTGATGCCGTCCAGCGCGGTCGTCGCCCGCGCAATTCCTCGTTGGAGCCGAGGGATTTCACGCGACCCGTGCGGCACCGCCTACGCGCCCTTTATACCCACTGTAGGCGAGCT
+
CCCCCGGGGGGGGGGGGGGGGGGGGGGGGGGGGGGGGGGGGGGGGGGGGGGGGEGGGFGGGG:@FCC8A,,,EEC9?F,4F=F+7+@,AF4FGC7,++,9=,5+++@FC9;B,++*64,A=CE7++@1D<,,=EFGGF9*03,1@;9)<99*@5;>>>7)41-CDBCE3=B().86+1C)1*/2);:5<<ED:C?CFA??B>((-41,(4(-43>8(7:0(0(0,:>D3*)).546A421:-)).)-1(((
@M00200:205:000000000-AKKM3:1:1101:16820:8743 2:N:0:1
TACACGGGTATCTAATCCTGTTTGCTCCCCACGCTTTCGCGCCTCAGCGTCAGTATCGGGCCAGTGAGTCGCCTTCGCCACTGGTGTTCCGCCGAATATCTACGAATTTCACCTCTACACTCGGCATTCCACTCACCTCTCCCGAACTCAAGATAGCCAGTATCAAAGGCAGTTCCAAGGTTGCGCCCTGGGCTTTTACCTCTGACTAAACTATCCGCCTACGCGCCCTTTAAACCCAATGTCTGAG
+
CCCCCGGGGGGGGGGGGGGGGGGGGGGGGGGGGGGGGGGGGGGGGGGGGGGGGGGGGGGGGGGGGGGDGGGGGGGGGGGDGGGGGGGGGGGGGGGEGGGGGGGGGFFGGGGGGGGFGGGGGGGGGEGGGGFGGGGGGFG5DFGFGFGFGF8+>=+8D?+9DFEGEFGGFFFFFCFFFFGFGEG**@?BDFD4AGGFF?F:*.5>CEBF:B@EECCCFFDDD@;8(/=DD58EF941>16??54AAF2
@M00200:205:000000000-AKKM3:1:1101:27598:8746 2:N:0:1
TACACGGGTATCTAATCCTGTTTGATCCCCGCACTTTCGTGCCTCAGCGTCAGTTACAGTTTTGTCAGCTGCCTTCGCAATCGGTGTTCTATGACATATCTATGCATTTCACCGCTACATGTCATATTCCGCCAACATCATCTGTACTCAAGATCTGCAGTATCAATGGCAGTTTCCGAGTTAAGCCCGGAGATTTCACCACTGACTTGCAAATCCGCCTACGCACCCTTTATACTCACTGTCTGAG
+
-CCCCEGGCE8FGCAFGGGGEGGGCF9FGGGGGGGFGGGECFFFGFFGGEGGDGFGGGGEAFGGGGFGGAFFGGEGGGDGBFGEFGGDFCFEDFGDGGGGGCFFGC99EFDFGGGFGGDE>=FFCGFGGGGDCE+@DDGB=EFFFFGEFFFDFGGFFFGFGD*CEDEDB8?>67@DF>>>FGFC99@F>+9>*5:E9=:50=)0@CC5***379EF24>>95AB2CBG5?3;5@?*?>5CC7B<43)
@M00200:205:000000000-AKKM3:1:1101:9662:8749 2:N:0:1
TACTGGGGTATCTAATCCTGTTTGCTCCCCACGCTGTCGCGCCTCAGTGTCGGCTATTGAGTCCTCACGGACTCACCGCCCAGCAGACCGCCTTCGCCACTGGTGTTCTTCCGGATCTCTACGCATTCCACCGCTACACCCGGAATTCCATCTGCCTCTACGGTGCCCCAGCGACACAGTCGCCATGGCCGATCCGGCGTTGAGCCCCGGACTTTCACCACGGCCTTATGCCGCCACCTACGCGCCCTTTT
+
CCCCCGGGGGGGGGGGGGGGGGGGGGGGGGGGGGGGGGGGEGFGGGGGDGGGGGGGGGCEFGGGFFGGGGCGGGGDGEGGGGGGEFDFEEGGGGGGGGGGGGFGGGGGGGGGGGD>DFGGDFDE:E8DAFFFDGGECFDD9>EDGFGFGAGGGGGFFFGFGG>F>B;DFG>@>5@>BA4AB8CDBCCFFG=):EE*)(=:161()5;D>0(34??C9FF<62-8;EF9F*<<99>BC20(.3;>;96912)
@M00200:205:000000000-AKKM3:1:1101:16762:8751 2:N:0:1
TACAGGGGGTATCTAATCCCGTTCGCTCCCCTGGCTTTCGCGCCTCAGCGTCAGAAGAGGTCCAGTGCATCGCTTTCGCCACAGGTGTTCCTTCCGATATCAACGCATTTCACCGCTCCACCGGAAGTTCCACGCACCTCTACCTCCCTCGAGCACGCCAGTTTCAGCGGCAATTCTCCGGTTGAGCCGAAGTATTTCACCGCCGACTTAACGCACCGCCTACGCGCCCTTTACACCCAGTGCCTGAG
+
CCCCCGGDFGGGGGFEGEFFGEFGEGGFFDFGGGGGFFGGGGGGGGGGGGGGGGGGGGGGGGGGGGGGGGGGGGGFGGGGGGGGGGGFFFFGGGGDGDGFGEGGGGGG6EFGFFGDG@EGGGGGGGG@F:EFGGGGEFGDFGGFGFFDGFGDGDDFFGGFG>CGFFDC*=AAEB>AC6DAF48D4CFFF37)8@CC7?F?3;FBFFFB?A>2<BEG0/.9<3()(209<)(56)47E>::()))).((
@M00200:205:000000000-AKKM3:1:1101:4832:8760 2:N:0:1
TACCGGGGTATCTAATCCTGTTTGCTCCCCACGCTTTCGCGTCTCAGCGTCAGTAACGTCCCAGCGAGCTGCCTTCGCAATTGGTGTTCCTTCTGATATCTGCGCATTTCACCGCTACACCAGGAATTCCACTCGCCTCCTCCGCACTCCAGCCCGACAGTATCCACCGGCTTTCGAGGGTTGAGCCCCCGACTTTCACAGCGGACTTACCGGACCGCCTACACGCCCTTTAAACCCACTGCCTGAT
+
CCCCC@FEGGGGGGGGGGAEGG,FDGDGGGC@FGGGGGGEG:FEGFGGGGGGGEF<F@E<CCGGF@@F:@<E8<FGGGGGEFGCGGGGGGF,CAFDFGGGDFCDGEEGFGGGGEG5DGF8B?,+4>EFGFGGGG6CCD8)*6D*+3C=D*@+,0@9?:DDD+AGFFFD53*):=F4*9*:<@58)>AF):=>B=CFFEG?),((((6)><(43(286DEF03(8087C/*4))470A66?0)(.)()
@M00200:205:000000000-AKKM3:1:1101:24453:8789 2:N:0:1
TACTAGGGTATCTAATCCCGTTCGCTCCCCTGGCTTTCGTGTCTCAGCGTCAGCGCGGCCCCAGTCACCTGTTTTCACCGTCGGCGTTCCAAGCGATATCTACGCATTTCACCGCTCCACCGCTTGTTCCGGTGACCCCTGGCCGGCTCAAGAGACGCAGTATGCCCAGCAGTTCCACGGTTGAGCCGTGGGATTTCACAAGACACTTACGCCTCCGCCTACACACGCTTTAAACCCACTGTCTGAG
+
CCCCCGGGGGGGGGGGGGGGGGGGGGGGGGGGGGGGGGGGGGGGGGGGGGGGGGGGGGGGGGGGGGGGGGGGGGGGGGGGFGGDGGGGGGFGGGGGFGGGGGGGGGGGAEFGGGGFGGGGGGGGGGGGCEEEGGGGGFEDFFGFEEGFGFFGFGGFFDGFEGCGFFFFAFFDFFFFFFD6C*9FF?CEBGGEF66C6<7)3=D@8@@;3;1;>@GG>GF<???FBD@G/91<9:):E:B?,)).626
@M00200:205:000000000-AKKM3:1:1101:15115:8795 2:N:0:1
TACAAGGGTATCTAATCCCGTTTGCTACCCACGCTTTCGCGCCTCAGCGTCAGTACCAGCCCAGGGGACCGCCTTCGCCACCGGTGTTCCTCCCAATATCTACGCATTTCACCGCTACACTGGGAATTCCGCCCCCCTCTTCTGGACTCGAGCCTTGCAGTTTCTTCCGCACGTCCTCGGTTGAGCCGAGGGATTTCACGGAAGACACGCATGGCCGCCTACGCGCCCTTTATACCCAATGTCTGAG
+
CCCCCGGGGGGGGGGGGGGGGGGGGGGGGGGGGGGGGGGGGGGGGGGGGGGGGGGGGGGGGGGGGDEGGGGGGGGGGGGGGGGGGGEGGGGGGGGGGGGGGGGGGGGGGGGGGGGFGGGGFGGDFFFGGGGGGGGGGEGFFGGFGFGFGFGDGGGFFGGAGGFGEFGFBGFBFFFFFFG>FEDGFGGFDDGEEGGGFFFFDFD6@@FFF911<?GGFGFBFFBF>GEG303<A>A4C?<?>5))))-
@M00200:205:000000000-AKKM3:1:1101:6243:8833 2:N:0:1
TACTAGGGTATCTAATCCTGTTTGATCCCCACGCTTTCGTGCCTCAGAGTCAATATTCGTTTAGCGAGCTGCCTTCGCAATTGGTGTTCTATGTCATATCTAAGCATTTCACCGCTACATGACATATTCCGCTCACCTCAACGATATTCAAGACAGATAGTATCAACGGCAGTTCCCAAGTTAAGCTCGGGGATTTCACCACTGACTTACCTGCCCTCCTACGCACCCTTTACACCCAGTGTCTGAG
+
CCCCCGGGGGGGGGGGGGGGGGGGGGGGGGGGGGGGGGGGGGGGGGGGGGGGGGGGGGGFGGGGGGGGGGGGGGGGGGGGGGGGGGGGGGGGGGGGGGGGAFGGGGGFGGGGGDEDGGGGGCFGGGFGGFGGGGGGGFGDFGGFGFGEFFDFCFGFFGGFFDFFEFFG>CAFDEDDFFGFFGGCDF8?BGGFEGGG+;EEFFEF@5AEFFEEE5B;=?5>=>@45=DDF*)6@CE2:6(7<E<5?3;
@M00200:205:000000000-AKKM3:1:1101:2870:8836 2:N:0:1
TACTGGGGTATCTAATCCCGTTTGCTCCCCTGGCTTTCGCACCTCAGCGTCAGTTGTGGACCAGAGAGCCGCCTTCGCCACCGGTGTTCCTCCTGATATCTACGCATTTCACCGCTCCACCAGGAGTTCCGCTCTCCCCTACCACACTCTAGTACCGCAGTCTGCCAGGCAGTTCCACGGGTGAGCCGTGGGATTTCACCTGACACTTACAGCACCGCCTACGTGCGCTTTAAACCCAATGTCTGAG
+
CCCCCGGGGGGGGGGGGGGGGGGGGGGGGGGGFGGGGGGE:FFGGGGGGGGGGGGFEFGGGGGGGGGGGGGGGGGGGGGEGFGGGGGGGGDEFGGGGGGGGGGGGGGGGGGG96@BGGGGGGG@FCFGGGGGGGFGEDGDFFFFGF65DFGGGFGFBDGAEFEFEFGFFGFAFEFCFFGE7CDGAGC9?C>AFGFFFECEF=:(.56>EEB3>:C80)8;DFFF@G>D:D1C)4>:8?6(()..)6)
@M00200:205:000000000-AKKM3:1:1101:14866:8843 2:N:0:1
TACGAGGGTATCTAATCCCGTTCGCTCCCCTGGCTTTCGCGTCTCAGCGTCAGCAGACCCCCAGCGAGCTGTTTTCACCGTCGGCGTTCCAAGTGATATCTACGCATTTCACCGCTCCACCACTTGTTCCGCTCGCCCCTGGGTCGCTCAAGGCCGCCAGTATGCCCCGCGGTTCCACGGTTGAGCCGTGGGATTTCACGGGGCACTTAACGGCCCGCCTACACGCGCCTTTAACCCAATGTCTGAG
+
CCCCCGGGGGGGGGGGGGGGGGGGGGGGGGGGGGGGGGGGGGGGGGGGGGGGGGGGGGGGGGGGGGGGGGGFFFGGGGGGGGGGGGGGGGGGGDFGGGGGGGGGGGGGGGGGGGGEGGGGGGGGGGGGFGGGGGGGGFGFFGGFGFGFGFGDGFFAEGGDGGECEFGGFGF98:EFFFC>@8D4ACGEDGDE5EGGFAF6B6>>6<7><<DFFFGG1CB?67BF(2)1)*-)6)-4C:?0:DB).2)
@M00200:205:000000000-AKKM3:1:1101:12719:8843 2:N:0:1
TACTAGGGTATCTAATCCTGTTCGCTCCCCATGCTTTCGCACCTCAGCGTCAGTTACAGACCAGAGAGTCGCTTTCGCCGCCGGCGTTCCTCCAGATATCTACGCATTTCACCGCTCCACCTGGAATTCCACTCTCCCCTCCTGTACTCAAGTCAAGTAGTATCCGATGCAGTTCCCCAGTTAAGCCGGGGGACTTCACAACGGACTTGCTCAACCGCCTACGTGCTCTTTATGCCCACGGTCTGAG
+
CCCCCFGGGGGGGGGGGGFGGGGGGGFFGGGGGGGGGGGGGDGFGFGGGCB@CGGAFGGGGGGGGCF@FGFGDGFG@FGFGGC@GGGGGFGGFGGA=EGGAFGGGE@FFGGGGDGBDGGGGGGGFFEFGGGGGGGG8@=D@GGFDFGFGF?DFGGF5@7FCF*2C>7>5CF5?7CCF*;5>7@CCFGDEDC>4*49ACF?):;(063<<F347<CC6D3(341<?D)2*2)).623A2((4(-2:-6
@M00200:205:000000000-AKKM3:1:1101:19629:8852 2:N:0:1
TACTCGGGTATCTAATCCTGTTTGCTCCCCACGCTGTCGCGCCTCAGCGTCAGCCACTGCCCAGCGGGCCGCCTTCGCCACCGGTGTTCTTCCGGATCTCTACGCATTCCACCGCTACACCCGGAATTCCACCCGCCTCTACAGTGCTCGAGCGACGCAGTCCGCGAGGCCGATCCGGGGTTGCGCCCCGGACTTTCACCCCACGCTTGCGCCGCCGCCTACGCGCCCTTTACGCCCCATGTCCTAGAGAC
+
CCCCCGGGGGGGGGGGGGFGGGGGGGGGGGGGGG@CGGGGEGGGGGGGGGGGGGGGGGGGGGGGGGGGGGGGGGGGGGGGGFEDF=CGGEDFGGDGGGGGGGGFGGGGGGGGFGGFGGGGGGGECEGGGGGF?EGGGEGFFG7CFCGEGFE7EDC?9CGFEC;DFFDCBGF0A05BFDDEEGC*.?CBBGDEEGFFFBGFB>096>?8369>?9EE(7@(,8(0(:>D5*)6)36;G;8,364)-)).).(
@M00200:205:000000000-AKKM3:1:1101:12047:8879 2:N:0:1
TACCAGGGTATCTAATCCGGTTCGCTCCCCTGGCCTTCGTCCCTCACCGTCGGACCCGTTCCAGCCGGGCGCCTTCGCCACTGGCGGTCCCCCTGGGATTATAGGATTTCACCCCTACCCCAGGGGTACCCCCGGCCTCTCCCGGTCCCAAGGCCCGCAGTATCCCCAGCAAGCCCCACGGTTGAGCCGTGGGATTTCGCCAGGGACTTACGGGCCCGGCTACGGACGCTTTAAACCCAATGTCTGAG
+
CCCCCGGGGGGGGGGGGGGGGGGGGGGGGGGGGGGGGGGGGGGGGGGGGGGGGGGGGGGGGGGGGGGGGGGGGGGGGGGGGGGGGGGGGGGGGGGGGFGGGGGGGCBGGGGGGGGFGGGFGGGGGGGGGGGGGGGGGEGFFGGFGFGFGF?FFGGFFGGFGFEGFFGGFGFFFFFFFFGFGFGGFGGFFGGFBFFFF<FFBFFF:???<BA:B;EEBGFFF<BFFC:7C703<BAAGFBB2?))6<DA
@M00200:205:000000000-AKKM3:1:1101:24067:8880 2:N:0:1
TACGGGGGTATCTAATCCTGTTTGCTCCCCACGCTTTCGCGTCTCAGCGTCAGTTGTCGTCCAGAAAGCCGCCTTCGCCACCGGTGTTCCTCCTGATATCTACGAATTTCACCTCTACACCAGGAATTCCACTTTCCTCTCCGACACTCAAGAAAGGGAGTTTCAAATGCAGTCCCTGGGTTGAGCCCAGGGATTTCACCTCTGACTTTCCTTCCCGCCTACACGCCCCTTATGCCCCATCTCTGAC
+
CCCCCGGGGGGGGGGFGGGGGGFE9EFGGGGGGGGGGGG:C6FFGGGGGEGB7CCECFCDF@FFE,EFGCGGGG7FFDEGDDFGGGGGG;=EF,<<FEGFGGFG+D@FGGCFGGGD?FFGFGEECF8FGGCGC,+3@FGDFGGF>B8)=AGG,3+3@+@>@0*?EB7,8EF@+);9*;;*<;996,=AAF=4F:68B4C*.7.7C:8CCC4<5>FE;3B073@F?EF<)/()).628(24()))).)
@M00200:205:000000000-AKKM3:1:1101:27478:8880 2:N:0:1
TACTCGGGTATCTAATCCGGTTTGCTCCCCACGCTTTCGTACCTTAGCGTCAGGAATGGCCCAGTGAGCTGCCTTCGCCATTGGTGTTCCTGCTGATATCTACGGATTTCACCCCTACACCAGCAATTCCACTCACCTCTACCATCCTCAAGTCTGCCAGTTTGACATACCAGCGCAGGGTTGAGCCCTCCGGTTTCGCATCTCACTTAACAAACCGCCTACGTAACCCTTAAAACCCAATGTCTGAG
+
CCCCCGGGGGGGGGFGGGGGGG,FFGEGGGGGGGGGGGGG@FEGCF9FEGGGGGCFGGGGFFGGF@CFGFGGGGGGGGGGE<FDFGGGGGG<:FGGGGGGGGDFDDGGGGGGG?CFFGGFGGF8FDGGGG8A9D?EGFGEFFFBCFGFGFF8ED3;DFFFF+;+:99D5FDB5899?@DDGCCGFGG??+1:*;CD>5EA94A=E;;EE;61>/>D=5A2(8>0*,2*20())7.;E(4,6(1))7))
@M00200:205:000000000-AKKM3:1:1101:17129:8884 2:N:0:1
TACTGGGGTATCTAATCCCATTCGCTACCCTGGCTTTCGTGTTTCAGCGTCAGGTATGCGCCAGTGTACTGCCTTCGCATTTGGCGTTCCCCATGATATCAACGGATTTCACCCCTACACCATGAGTTCCGTACACCTCTCGCACCCTCTCAGCTATACCGTTTCCTATGCATATCTCTGGTTAGGCCAGAGGCTTTAACACAAGACTAATATAGCCGCCTACACACCCTTTACACCCACTGTCTGAG
+
CCCCCGGGGGGGGGGGG@FGGGGGGGGGGDGFDGGGGGGGGGGGGGGGEGGECGGGGGGGGGGGGFFGGGEGGGGGFFCFGGG9FCGGGGGGGGGGGGGGGGGGGGGGFAFGGGGFGGGGGGGGF8EGGGGGGGGGGFGFFGGFGEGFGFFD>DGFFGGFGF=FDFGGFGFFFFFFFFG9FFFGDCE?CGC6?CFFF7EAEEBC@=@C@:AEEF@F6>9><7<9>6A5<*7BC=E=@(9@().).7;)
@M00200:205:000000000-AKKM3:1:1101:3348:8892 2:N:0:1
TACGCGGGTATCTAATCCTGTTCGCTCCCCACGCTGTCGCGCCTCAGTGTCAGAAACTGCCCAGCAGACCGCCTTCGCCACCGGTCTTCCTCCGGATATCTACGCATTCCACCGCTACACCCGGAATTCCGTCTGCCTCTACAGACCTCGAGTTTGACAGTCGGCACGGCAGACCCGGAGTTGAGCCCCGGGCTTTAACACCACACTTACCAAACCACCTACGCCCCCTTTACGCCCATGGTCTGAGAGA
+
CCCCCGGGGGGGGGGGGGGGGG<FGGGGGGFEGGEEGGGGGCCGGGF,CEFGGGFG<FEFGGGGGCFGFFGGEG>DGGGGGGEGGGGGGGGGCFDEF+@EF8FFFGGG,@ECAE>*CG3DFGGGGGGCFGFGG86EGAGFA,<99AG@F>EDE*:BFF899;9*):**:EE>438F4?7>CF17)>*::D5>)=AC+.:)(-((.4164).:24C*8CB74>(0(*09)2)443(2*40(().).)))5(
@M00200:205:000000000-AKKM3:1:1101:27071:8898 2:N:0:1
TACTGGGGTATCTAATCCTGTTTGCTCCCCACGCTTTCGCGTCTCAGCGTCAGTACCGTCCCAGTGAGCTGCCTTCGCCATTGGTGTTCCTCCTGATATCTGCGCATTTCACCGCTACACCAGGAATTCCACTCACCTCTTCCGGACTCTAGCCCGGCAGTATCGGTCGGCATTCAAGGGTTGAGCCCTTGACTTTCACAACCGACTTACCGGACCGCCTACACGCTCTTTACACCCAATGTCTGAG
+
CCCCCGGGGGGGGGGGGGGGGGGGG9FGGGGGCGGGGGGGGGGGGGGGGGGGGGGGGGGGGGGGGGGGGGGGGGGGGGGGGGGGGGGDFGGGGFGGGGGGGGGGEECFGGGGGGGFGGGGGGGGGGGGGGGGCGGGGFGBFFGFG>DADFGGFGG>BGGFGGDF>>7EDEEFD@@FFFGFGGGGFGGFFGGFFGGDFFGE==@>>(6988;<@BGEFDE(26=5<E5C<CFBABA(:338?FA<BFF
@M00200:205:000000000-AKKM3:1:1101:28860:8902 2:N:0:1
TACACGGGTATCTAATCCTGTTTGCTCCCCACGCTTTCGTGCCTCAGTGTCAGTGCTGGTCCAGGGTGTCGCCTTCGCCACAGATGTTCCTCCCGATATCTACGCATTTCACTGCTACACCGGGAATTCCACACCCCTCTACCGCACTCTAGACTGCCAGTATCCAATGACATTCCCAGGTTGAGCCCAGGGCTTTCACATCAGACTTAACAAACCACCTACGCACGCCTTAACCCCAATGTCTGAG
+
CCCCCGGGGGGGGGGGGGGGGGGGGGGGGGGGGGGGGGGG8FFBFGGGGGFGFGGGGGDAFGGGGGGDGGGGGGGGGGGEGGCGGGGFGCAFGGG,@FGGDGGGGGGGGGGGGGFFFGCECGGGGE8EFAFFFEGDE?CDFGG>EBDB8DG8FGGBFCGFG?;+;DDFF,;89EAFFF65C<76*<1:FCEEDFGGFFGFE856>)56/688>>FGDG>=335>9EDD*233@))383;@E75)).)
@M00200:205:000000000-AKKM3:1:1101:23467:8905 2:N:0:1
TACCCGGGTATCTAATCCTGTTTGCTCCCCACGCTTTCGTGCATGAGCGTCAGTGTTGGCCCAGAAGGCTGCCTTCGCCATCGGTGTTCCTCCAGATCTCTACGCATTTCACCGCTACACCTGGAATTCCACCTTCCTCTGCCACACTCCAGCAAAGTAGTTTCGAGCGCAATTCCCAAGTTAAGCCCGGGGCTTTCACACTCGACTTGCTCTGCCGCCTGCGCACACTTTAAACCCAGTGTCTGAGCGAT
+
CCCCCGGGGGGGGGGGGGGGGGGGGGGGGGGGGGGGGGGEGGGGGGGGGGGGGGGGGGGGGGGGGGGGGGGGGGGGGGGGGGGGGDGGGGDGGGGGGGGGGGGGGGGGFGGGGGGFGGGGGGGGGGGGGGGGGGGGGFGCDG?FFFGFGFGGGGFFF=DFFGC=>DFGDGFF>EFFAFFFGGGGFFGFFDGFFGGGF?FCB==B22@@34*84*:<(:B02;9>FG:F<C@?37@@E10.77C264)((((
@M00200:205:000000000-AKKM3:1:1101:16549:8907 2:N:0:1
TACCAGGGTATCTAATCCCGTTTGCTCCCCTGGCTTTCGTGTCTCAGCGTCGGCACAGCCCCAGTCATCTGTTTTCACCGTCGGCGTTCCAAACGATATCTACGCATTTCACCGCTCCACCGTTTGTTCCGATGACCCCTAGCTGGCCCAAGACCGCCAGTATGCCCGGCCGTTCCCCGGTTGAGCCGGGGGATTTCACACGGGCACTTAACGGTCCGCCTACACACGCTTTAAACCCAGTGTCTGAG
+
CCCCCGGGGGGGGGGGGGGGGGGGGGGGGGGGGGGGGGGGGGGGGGGGGGGGDGGGGGGGGGGGGGGGGGGGGGGGGGGGGGGGGGGGGGGGFGGGGGGGFGGGGGGGGGGGGDGFDGGGGGGGGGGGGGGGGGFGFF6DFGGFGFGFGFGDFFGFFGGFGDCFFFGGAGFFFFFFFFG:FGGGFGGFFGDDDGGFA?GA?FF(79B706>469EEBGB?:1:)3+7)578<BAABGB36()662<BA
@M00200:205:000000000-AKKM3:1:1101:15708:8909 2:N:0:1
TACGAGGGTATCTAATCCCTTTTGCTCCCCACGCTTTCGTGCCTGAGCGTCAGCAATTGTCCAGGTAGCCGCCTTCGCCTCTGGTATTCCTCATGATATCTACGCATTTCACTGCTACACCATGAATTCTGCTACCCTCTCCAATGCTCTAGCCGTGTAGTTTGAGGTGCAATTCCGGGGTTAAGCCCCGGGCTTTCACGCCTCACACACTCGGCCGCCTGCGCACCCTTTAAGCCCAATGTCTGAC
+
CCCCCGGGGGGGGGGGGGGGGGGGGGGGGGGGGGGGGGGGGGGGGGGGGGGGGGGFGGGGGGGGGGGGGGGGGGGGGGGGGGGGGGGGGGGGGGGGGGGGGGGGGGGGGGGGGGGFGGGGGGGEFFGGGGGGGGGGGFGDFGFFGFGFGFGFGGGFEGGFFGEFE5DGFGFFFDFFFB>DEDGGFGGFFGDEFGGGFFGBDDBDEBFFAD<B>=EE(9AD;?FA9EEG<53734<8F?<;EFFEEA)
@M00200:205:000000000-AKKM3:1:1101:21890:8935 2:N:0:1
TACAAGGGTATCTAATCCTGTTTGCTCCCCACGCTTTCGTGCATGAGCGTCAGTGTTGGCCCAGAAGGCTGCCTTCGCCATCGGTGTTCCTCCACATCTCTACGCATTTCACCGCTACACGTGGAATTCCACCTTCCTCTGCCACACTCGAGCCACGTAGTTTCGAGCGCAATTCCCAAGTTAAGCTCGGGGATTTCACACTCGACTTGCGCGGCCACCTGCACACACTTTAAACCCAATGTCTGAG
+
CCCCCGGGGGGGGGGGGGGGGGGGGGGGGGGGGGGGGGGFGGGGGGGGGGGGGGGFFGGGGGGGGFGGGGGGGGGGGGGGGFGGGGGGGGGGGGGGGGGGGGGGGGGGGGGGGGGFGGGGGGGGGGGGGGGG?EGGGFGFFGGFFFGDFFGGGGGFEFGFCFEF=0+@5EEFFFFFFFDFGGGFFG:69DGB*=C99E797>5)))-:3:@B25C:@FFD@;(97C;C<>EF3;;;EBF0.)6<4-:
@M00200:205:000000000-AKKM3:1:1101:7849:8946 2:N:0:1
TACACGGGTATCTAATCCTGTTTGCTCCCCACGCTGTCGCGCATCAGCGTCAGACACAGCCCAGCAGACCGCCTTCGCCACCGGTGTTCTTCCGGATCTCTACGCATTCCACCGCTACACCCGGAATTCCATCTGCCTCTACTGTGCTCAAGCCCGGCAGTTCGCACGGCAGACTCGGGGTTGAGCCCCGAGCTTTCACCGCACGCTTTCCAAGCCGCCTACGCGCTCTTTCAGCCCAGTGTCTGAG
+
CCCCCGGGGGGGGGGGGGGGGGGGGGGGGGGGGGGGGGGGGGGGGGGGGGGGGGGGGGFGGGGGGGGGGGDGGGGGGGGGGGGGGGGGGGGGGGGEFGGGGGGGGGGGGGGGGDGFGGGGFGGGGCGDFGGGGDFGGFGFFGGFGFGFGF?7FFFBEGDECGEDFEGGFGBAFF8AFF<EGCC*6CFFFG*)=EGGF3CA?@96>;?B:>A>D2CFFGEFBF?B>E)><:<:A4)3>((.3<<<A4<
@M00200:205:000000000-AKKM3:1:1101:11248:8954 2:N:0:1
TACTGGGGTATCTAATCCCTTTTGCTCCCCACGCTTTCGTGCCTGAGCGTCAGTAACTGTCCAGGAAGCTGCCTTCGCCATTGGTGTTCCTCACGATATCTACGCATTTCACTGCTACACCGTGAATTCCGCTTCCCTCTCCAGTACTCTAGCCGGATAGTTTCGGGCGCAGTTTCAAGGTTAAGCCTTGAGCTTTCACACCCGACACACCCGGCCGCCTGCGCCCCCTTTCCACCCAATGTCTGAG
+
CCCCCGGGGGGGGGGGGGGGGGGGGGGGGGGGGGGGGGGGGGGGGGGGGGGGDGGGGGGGGGGGGGGGGGGGGGGGGGGGGGGFGGFGGGGGGGGGGGGGGFFFGGGGGGGGGGGFGGGGGGGGFGGGGGGGGGGGGFG8DFGFGFGFGFGFFGC?AGDFEGFFFFDGBEFFFFFFFFG*@CG?AC6FA5:>FFFF>EA*)88)49=B@):=@>EE1C3((63:(355>CF2A9)1?3627>94>9:
@M00200:205:000000000-AKKM3:1:1101:14197:8960 2:N:0:1
TACAAGGGTATCTAATCCTGTTTGATCCTCACGCTTTCGTGCCTCAGCGTCAATATTTCCGTAGTGAGCTGCCTTCGCAATGGGTGTTCTATGTCATATCTAAGCATTTCACCGCTACATGACATATTCCGCTCACCTCCAGAACATTCAAGACTGATAGTATCAATGGCAGTTTCAGAGTTAAGCTCTGAGCTTTCACCACTGACTTAACAGCCCGCCTACGCACCCTTTAAACCCAATGTCTGAG
+
CCCCCGGDFFGGGFGGGGGGGGGGGGGGGGGGGGGGGGGGGGGGFFGGGGGGDGGGGGGGGGGCGGGFGGGGGGGGGGG7CF,AFEGGGGGGGGGGGAFGGGGGGGGGGGGGGGGFGGGGGFFDF=DGGGCGGGGGGFGDFGGFGFGFGFGCFGGFFGG7EGC8C<CADFD5FEFFFBDFGGGFFAGFF7F+*@?FFCC=EFFEDDEFBEF@EFFE=GFD585B=EDD9AEEE4B)BA>B>8A?A*/
@M00200:205:000000000-AKKM3:1:1101:25909:8985 2:N:0:1
TACAAGGGTATCTAATCCCGTTTGCTCCCCTGGCTTTCGCTCCTCAGCGTCAATACCGGTCCAGGACGCCGCCTTCGCCACCGGTGTTCCTCCAGATATCTACGCATTTCACCGCTACACCTGGAATTCCACGTCCCTCTCCCGGATTCAAGCCTGCCAGTATCAGACGCAGTTCCCCGGTTAAGCCGACGGATTTCACGTCTGACTTAGCGGGCCACCTACGAGCCCTTTACACCCAATGTCTGAG
+
CCCCCFGDEGFGGDFDFCCCFD@CCEGGFGGGGGGGGGGGDEC8E<FEBFEGGGCFEG76@6CF,<<CFBCG:CGGGFGGCFGGCCB:5CDEFDGGDFAEC8,AFCF@EA;FGECBG@EGGEEECEFDGDFFC+03C+=DFDFFGB>5=9:DFDDDFG?9E@7;CFCF03<5:AF>C65?CED+=999*)48?5:CFE+,(((/64))..>@9(:21C>(241;?EBC7422:432C??(,).))))
@M00200:205:000000000-AKKM3:1:1101:3461:8990 2:N:0:1
TACTGGGGTATCTAATCCCGTTCGCTCCCCTAGCTTTCGCGCCTCAGCGTCAGAAGAGATCCAGTCATGCGCTTTCGCCACCGGCGTTCCTTCTGATATCAACGCATTTCACCGCTCCACCAGAAGTTCCCATGACCCCTACCTCACTCGAGACCAGCAGTATCCAAGGCACTTCTCCGGTTAAGCCGGAGGATTTCACCCCGGACTTGACGACCCGCCTACGCGCCCTTTAAACCCAATGTATGAG
+
CCCCCGGGFGFGGGGGGGFGGG@FGGGEGGGGGEFGFGGGCG7CFDFGEGGGG9<EEFDCGGGGGF9ACAFFFFGGEGEFD@FGEFFEEGA,,5?EFACFGFFCFEGGGADFFEG>D=?FGG88=EFDFC8FFCDFDFG5?=D+@0@9FFFGFDDFFGG5@C<CE?7DC6*);59BA>5@>CDCFG,9/4;?>EFGAEGEB=@916>3<3)(,(136DA1:?1),:<C>D5)64<?D8-32).642)
@M00200:205:000000000-AKKM3:1:1101:9199:8991 2:N:0:1
TACCGGGGTATCTAATCCCGTTTGCTCCCCTGGCTTTCGCGTCTCAGCGTCGGCACACCCCCAGTCACCTGTCTTCACCTTTGGCGTTCCAAGCGATATCTACGCATTTCACCGCTCCACCGCTTGTTCCAGTGACCCCTGAGTGGCCCAAGATCGCCAGTATGCCCAGCAGTTCCGCGGTTGAGCCGCGGGCTTTCACAAGGCACTTAACGATCCGCCTACACGCGCTTTAACCCCACTGTCTGAG
+
CCCCCGGGGGGGGGGGGEGGGGGGGGGGGGGGGGGGGGGGGGGGGGGGGGEFCGGGGGGGGGGGGGGGGGGGGGGBFG,EFDG<FGGGGGGFGGGG8:EGGGGGGGG:FGCFGGGDGGGGFGGGGGGGGGGGFGGG8D8DD8FFGFG=D>DF?DD?EGGFGCCFCAFGAGF@FFFFFFG4>CDF4ACEBGG>)CC<85A577??@;83<BFFFFGG:3>B013?:5)9D5(6<22:E:((46).:)6
@M00200:205:000000000-AKKM3:1:1101:7489:8998 2:N:0:1
TACTAGGGTATCTAATCCCGTTTGCTCCCCTAGCTTTCGCGCCTCAGCGTCAGTATTGGGCCAGATGAGCGCCTTCGCCACCGGTGTTCCTCCTGATATCTACGCATTTCACCGCTACACCAGGAATTCCCTCATCCTCTCCCATACTCAAGCCAAGCAGTATGGGACGCAGGTCCTCGGGTGAGCCGAGGGATTTCACGTCCCACTTCCCTGACCGCCTACACGCCCTTTAAACCCCGTGCCTGAGAGAC
+
C8CCCEGGGGGGGGCFGDFGGGGGGGGGGGGGFGGGGGGGCGGGGGGGGGGGGGGGGGGGGGGGFGGGGGG7FGGGFGG:FFGGGGGGGGFGFGGGEGGGGGGGGGGDGGGGGGGFGEDDEG8BFGFFGGGDFGGGADFFFGGBFFGEGBFCGGDFFFGFF90?DDCG5E>>BFFFFFC>7D*;CFCB>C9?ECCFFEF=B=9=EFFF3>DB=BGGFGA7(3=A<DFG35@<CCE(;(,4?((-.40<)8(
@M00200:205:000000000-AKKM3:1:1101:18193:9005 2:N:0:1
TACGGGGGTATCTAATCCTGTTCGCTCCCCACGCTTTCGTCCATCAGCGTCAATGTATTGTTAGTAACCTGCCTTCGCAATTGGTATTCCATGTAATATCTAAGCATTTCACCGCTACACTACATATTCTAGTTACTTCACAATAATTCAAGTTCTACAGTATCAATGGCAGTTCGATAGTTGAGCTACCGGATTTCACCACTGACTTATAAAACCGCCTACGGACCCTTTAAACCCAGTGTCTGAG
+
CCCCCGGGGGGGGGGGGGGGGGGGGGGGGGGGGGGGGGGGGGGGGGGGGGGGGGGGGGGGGGGGGGGGGGGGGGGGGGGDGFGGGGGGGGGGGGGGGGGGGGGGGGGGGGGGGGGFGGGGGGGGGGGGGGGGGGGGGFGFFFDFGFGFGFAFGGGFFGGFGGFGFBFGFEDDFFFF?FF>FGGGF8FFFGGB>GGF+CF@CBEFFEEFFEEFFFGG=DEA>BFA@EADGFBC?6:3B71.7?ECEC4
@M00200:205:000000000-AKKM3:1:1101:23245:9016 2:N:0:1
TACTGGGGTATCTAATCCTGTTTGCTCCCCACGCTTTCGTCCCTGAGCGTCAATCCAGACCTAGTGAGCTGCCTTCGCTATCGGTGTTCTATGACATATCTAAGCATTTCACCGCTACATGTCATATTCCGCCCACTTCGATCGAATTCAAGTCTTACAGTATCAATGGCAGTTCTACAGTTGAGCTGTAGGCTTTCACCACTGACTTATAAGACCGCCTGCGGACCCTTTAAACCCAATGTCTGAG
+
CCCCCGGGGGGGGGGFGGGGGGGGGGGGGGGEGDEGGGGGGFFGGGGGGGGGGGGGGGGGGGGGGGGGGGGGGGGGGGGGGGGGGGGGGGGGGGGGGGGGGGGCFEAEEFGGGGDDGGFGGGGGGGGGF8DC6@DG?F?AFGGFGFGFGFFDFFGFFFGFGGFGBFGFFGFFFFBFFFGFFFG7DCGFFGGF5DFFFEFC<9EB@@EEFF@EE57@);5=9>2@5;/?CC5>C=337>F:@<@?3>6
@M00200:205:000000000-AKKM3:1:1101:6363:9025 2:N:0:1
TACACGGGTATCTAATCCTGTTTGCTCCCCACGCTGTCGCGCCTCAGCGTCAGCAACAGCCCAGCAGGCCGCCTTCGCCACTGATGTTCTTCCCGATCTCTACGCATTCCACCGCTACACCGGGAATTCCACCTGCCTCTACTGTGCTCAAGCCCGACAGTTTAGAAGGCAGCCCTGCGGTTAAGCCGCAGGATTTCACCCCCTACTTATCAGGCCGCCTACGCGCCCTTTATGCCCAGTGTCTGAG
+
CCCCCGGGGGGGGGGGGGGGGGGGGGGGGGGGGGGGGGGGGGGGGGGGGGGGGGGGGGGGGGGGGGGGGGGGGGGGGGGGGGG9FGGGGGGGGGGGGGGGGGGGGGGGGGGGGGGFCFGGGGGGGGGGGGGGGGGGGFGFFGGFGFGFFFGGGGGF>EG>@9AFEFGGFGF9DDFFAACBFGG>CCFFFGGEEGGFFFFEFFFFD4@EEFFFFFGG@DEFFFF@6E>GDC?F<99<F)4:<2:<B<>
@M00200:205:000000000-AKKM3:1:1101:26952:9031 2:N:0:1
TACTAGGGTATCTAATCCTGTTTGATCCCCACGCTTTCGTGCCTCAGAGTCAATATATGTGTAGCGAGCTGCCTTCGCAATTGGTGTTCTATGTCATATCTAAGCATTTCACCGCTACATGACATATTCCGCTCACCTCCACACTATTCAAGACAGATAGTATCAACGGCAGTTTCCAAGTTAAGCTCGGAGATTTCAACACTGACTTACCTGCCCTCCTACGCACCCTTTCAACCCAATGTCTGAG
+
CCCCCGGGGGGGGCGGGGGGGGGGGGGGGGGGGGGGGGGGGGGGGGGGGGGGGGGGGGGGGGGGFECFGGGFGGFF7FFGGFFGGGGGGG8FGFEGFFCFFFFFGGGGGGGGGGEDGGGGGGGGGGGGGGGC+++@EDF8?FD*,*=DFFFC9FFFF9DDFF*CCDDC*39>99FFFFDFFFGC;D2:5=@*0@:E7*,;@=CEEFFA<5579C6DEGB@@@AFAC@D*3)*/:4@C26-;?4**1/
@M00200:205:000000000-AKKM3:1:1101:21427:9039 2:N:0:1
TACAGGGGTATCTAATCCCGTTTGCTCCCCACGCTTTCGTACCTCAGCGTCAGAATCGGCCCAGCGGCCTGTTTTCACCTTCGGCGTTCCGATAGATATCAACGCATTTCACCACTCCACCTATCGTTCCGACCGCCCCTACCGATCTCAAGACATGCGGTTCGCCGTGCAATTCCTCGGTTGAGCCGAGGGCTTTCACACGACGCCTGCATATCCGCCTACGTACGCTTTAAACCCAATGTCTGAG
+
CCCCCGGGGGGGGGGGGGGGGGGGGGGGGGGGGGGGGGGGGGGGGGGGGGGGGGFGGGGGGGGGGDFGGGGGFFGGGGGGFG@@FGFGGGGBF:FFGFGGGGGGGGGGFGFGGFGFGFFGGGDGGGGGGGGGGGGGEEGFFGGFGFGCGFGCFFFC5DDDGDFCAEGG)CFFFEAFFFDEGGD4ACGE>GDBEGGGFFF3@0;1>B>?1:<F<>GCBGFF??:F2;09*7:9<23?E6?B(.66AF)
@M00200:205:000000000-AKKM3:1:1101:27771:9041 2:N:0:1
TACTGGGGTATCTAATCCCGTTTGCTCCCCTGGCTTTCGTGTCTCAGCGTCGGCGCAACCCCAGCAGCCTGTTTTCACCTTCGGCGTTCCAAGCGATATCTACGCATTTCACCGCTCCACCGCTTGTTCCGGCTGCCCCTAGTTGGCCCAAGACCCGCAGTATGCCCAGCAGTTCCACGGTTGAGCCGTGGGATTTCACAAGACACTTACGGGCCCGCCTACACACGCTTTATACCCAATGTCTGAGAGA
+
CCCCCGGGGGGGGGGGGGGGGGGGGGGGGGGGGGGGGGGGGGGGGGGGGGGGGGGGGGGGGGGGGGGGGGGGGGGGFFFGFGDGGGGGGGGGGGGGGGGGGGGGGGGGGGGGGGDEDEGGGGGGGGGGGGGGGGGGFFGFFGGFGFGFC:CDGGGFFDDFGGFGFFGGFFFFFCCAFFGFFGGGFFCBDGG:FDF=76CE<?;@EF@@CFFFFFGG;GE<BFF5<C5C/939AFAAC)(,564<B<9))-
@M00200:205:000000000-AKKM3:1:1101:22419:9041 2:N:0:1
TACTAGGGTATCTAATCCCGTTCGCTCCCCTGGCTTTCGTGTCTCAGCGTCAGATGGCCCCCAGCGAGCTGTTTTCACCGTCGGCGTTCCAAGCGATATCTACGCATTTCACCGCTCCACCGCTTGTTCCGCTCGCCCCTAGGCCTCTCAAGGCCGCCAGTATACCCAGCCGTTCCCCGGTTGAGCCGGGGGATTTCACAAGGTACTTAACGGCCCGCCTACACACCCTTTATCCCCAGTGTCTGAG
+
CCCCCGGGGGFGGGGGGGGGAFGGGGG@GGGGGGGGGGGEGGGGGGGGG@FGGGGGGGFFGG7BFG7FGGGGG,=EFFGCFG@EGGGGGGFFFGGFGG>F;FFFGEGCCFGGCGDD8FFFFEGGDGDDFGGEDGDGGED5DCFFGFD5=FF;DFCEDGGF8D*?=B7FAGFBFFF>F4C)14/*;:?:B)*8576=FF7<241.2444).9?>(:89C><:<:52:)1*2).6)-8EB(,)669>5)
@M00200:205:000000000-AKKM3:1:1101:18129:9045 2:N:0:1
TACGAGGGTATCTAATCCCGTTCGCTCCCCTGGCTTTCGTGTCTCAGCGTCAGCACACTCCCAGCTGTCTGTTTTCACCTTTGGCGTTCCAAACGATATCTACGCATTTCACCGCTCCACCGTTTGTTCCGACAGCCCCTAAGTGGCTCAAGACAAGCAGTATACCGAGCAGTTCCACGGTTGAGCCGTGGGATTTCACAAGGTAATTACAAGTCCGCCTACCCACGCTTTAAGCACAGTGTATGAGAGA
+
CCCCCGGGGGGGGGGGGGGGGFGGGGGGGGGGGGGGGGGGGGGGGGGGGGGGGGGGGGGGGGGGGGGGGGGGGFGGGGGGGGGFGGGGGGGGFGDGCFGGGGGGGGGGGGGGGEGFGGGGGGGGGGGGGGGGGGGGFFGDFGGFGFGDDBFGGGGFFFGFFGFGFFGGFGFDFEFFFFGEGGGD6:1??DCA67;D6*,1:4>EE***8@E:**,>2?;525(./*)/:>;E<<4)B(37<)))1)))/7
@M00200:205:000000000-AKKM3:1:1101:26755:9051 2:N:0:1
TACAGGGGTATCTAATCCTGTTTGCTCCCCACGCTTTCGCGCCTCAGCGTCAGTAACGTCCCAGCGAGCTGCCTTCGCTATTGGTGTTCCTCCTGATATCTGCGCATTCCACCGCTACACCAGGAATTCCACTCGCCTCTTCCGTACTCTAGCCCGACAGTATCCACTGGCATTCCAGGGTTGAGCCCTGGACTTTCACAGCAGACTTATCGGGCCGCCTACGCGCCCTTTAAACCCACTGCCTGAG
+
CCCCCGGGGGGGGGGGGGGGGGGGGGGGGGGGGGGGGGGGGGGGGGGGGGGGGGGGGGGGGGGGGGGGGGGGGGGGGGGGGGGGGGGGGGGGGGGGGGGGGGGGGGGGGGGGGGGFGGGGFGGGGGGGGGGGGGGGGFGFFGGFGFG9@BGGGGGBEGGF9CEFFFGFFGFDAEFFFFGDFGGGFGGFFGGFFGGGFFGFEBBB2=3>EEEB>FGE6>BD;@DA0CBD<7:))-.4C:(2:)()41(
@M00200:205:000000000-AKKM3:1:1101:7400:9053 2:N:0:1
TACTGGGGTATCTAATCCTGTTTGCTCCCCACGCTTTCGCGCCTCAGTGTCAGGAATCTCCCAGAAGGGCGCCTTCGCCGCCGGCCTTCCCCCAGATATCTGCGCATTTCACCGCTACACCTGGAGTTCCCCCTTCCCCTGAGATCCTCAAGTCATGGAGTTTAAGGCACCATTCCCCGGGTAAGCCGGGGGATTTCACACCTTACTTCCACAACCACCTCCGCGCCCTTTAAACCCAATGCCTGAGAGCT
+
CCCCCGGGGGGGGCFGGGFGGGFGGGGGGGGGGGGGGG@FCGGGGGGGFFGGG@FCGGGGGGGGGDCE@FFGGGGGGGGGGGGCFCCGGG?EFGD,CF,EAFGGGGECGGGGGGGFGEFGGGGGCGGGGFGGDE+@DFGFF=@@9FFBFFGF>DGAA963@5*?*<9F68?@A=FFFFCB*=C4FFGFF4?3=:CFF<77=@FEEE3<C8)4;6CC(9>((.(838><CC29)4<7C??(.5))-4,.)-)
@M00200:205:000000000-AKKM3:1:1101:16407:9060 2:N:0:1
TACAAGGGTATCTAATCCCGTTTGCTCCCCTGGCTTTCGTGTCTCAGCGTCAGCACACTCCCAGCTACCTGTTTTCACCATTGGCGTTCCAAATGATATCTACGCATTTCACCGCTCCACCATTTGTTCCGGTAGCCCCTAAGTGGCTCAAGACACCCAGTATACCAAGCAGTTCCACGGGTGAGCCGTGGGATTTCACAAGGTACTTAGGCATCCGCCTACACACGCTTTAAACCCAGTGTCTGAG
+
CCCCCGGGGGGGGGGGGGGGGGGGGGGGGGGGGGGGGGGGGGGGFGGGGGGGGGGGGGGGGGGGGGGGGGGGGFGGGGFGGGGDGGGGGGFGFGGFGGGGGGGGGGGGGFGGGCGFDEFGGGGGGGGGGGGGGGGGGDGDFGGFFFGDGFGFGGGFFEGFFGFGCFCGFGFFDEFDFFG>FCGFFFGFFGGFFF,;FFFF@@CCE7AE5*:>@EGG=C?4>@:;=CEG<CD=5@=>8:F8)1.7)))
@M00200:205:000000000-AKKM3:1:1101:14475:9076 2:N:0:1
TACGGGGGTATCTAATCCCGTTTGCTCCCCTGGCTTTCGTGTCTCAGCGTCAGCGCACTCCCAGCAACCTGTTTTCACCATTGGCGTTCCAAACGATATCTACGCATTTCACCGCTCCACCGTTTGTTCCGGTTGCCCCTAAGTGGCTCAAGATCGCCAGTATGCCAAGCAGTTCCACAGGTGAGCTGTGGGATTTCACAAGGCACTTAACGACCCGCCTACACACACTTTAAACCCAATGTCTGAGAGAC
+
C@CCCGGDGGGGFGGGGFGGGFGEDFCGFGGGGGGGGFEGFGGGGGGGDF@FEGGGGGGGGGGGDFFGGG=EF9FGGGGFF9<,CFGGFFDFFGGGCGGFEFGGGG:F;EFFGEEBGGGGGGG@EGGGGGGG6@>F=D8=DF=E:DC0AFEFC?GFBGD55+;BEFGGA5?@AEAA6A?F7,*+;89A@*:A46A*=5C4>B(-7=B>=C>2(6B81>A77@=5)38C*2)44)-4;<3:(..)6<2<0((
@M00200:205:000000000-AKKM3:1:1101:8391:9077 2:N:0:1
TACGAGGGTATCTAATCCCGTTTGCTCCCCTGGCTTTCGCTCCTCAGCGTCAATACCAACCCAGGATGCCGCCTTCGCCACCGGTGTTCCTCCAGATATCTACGCATTTCACCGCTACACCTGGAATTCCGCATCCCTCTCTCGGACTCAAGCCATCCAGTCTCAGACGCAGTTCCCCGGTTAAGCCGAGGGCTTTCACGTCTGACTTAGTTGCCCGCCTACGAGCCCTTTAATCCCAATGCCTGAT
+
CCCCCGGDGGGGGGGGGGGEGGGGGGGGGGGGFGGGGGG,BFGGGGGGGGGGCG,B,CC,BFGGDCFFFGGG7FFFGGGCG<FCFFFGGCFGGEFGGGGGGGGCGEGGGGGGGEDEDGGG?EFFGFGGGGGGC6=FGBGFFG831?+8=6A?9?=DFGGFGF7CE78F>EE=BEFF5;C>CG>CFEGA>DE;)AFC=CF23>2(874)93.1>)<<4DDDFF()/=5C57:DF)65C70(,().)4)
@M00200:205:000000000-AKKM3:1:1101:23293:9080 2:N:0:1
TACGCGGGTATCTAATCCTGTTTGCTCCCCACGCTTTCGCGTCTCAGCGTCAGTATCCAACCAGGGGGCCGCCTTCGCCACCGGTGTTCCTCCCGATATCTACGCATTTCACCGCTACACCGGGAATTCCACCCCCCTCTTTGGTACTCTAGCTTGCCAGTTTCATGCGTCGTTCCTCGGTTAAGCCGAGGGATTTCACACATGACTTAGCAGACCGCCTACACGCCCTTTCCACCCACTGTCTGAGTGAT
+
CCCCCGGGGGGGGGGGGGGGGGFGGGGGGGGGGGGGGGGGGGGGGGGGGGFGGFGGGGCGGGGGGGGGGEEGGGGGGGGG:F>EGGGGGGGGGGGGGGGGG8FFGGGGGGFGGGGFGGGGGGGGGGGGGGGGGGDGGFEDFGFFGFGFGF?FGGFFF8CFCF?GFF8E>=?(06FFFF5>FGDCFFGA>DDBE7FFF<GA:<7<2:AAF99<<?CE9GE-(.,7:EFGGD)).-67?B:?FBA<426).-.
@M00200:205:000000000-AKKM3:1:1101:6973:9091 2:N:0:1
TACAGGGGTATCTAATCCCGTTTGCTCCCCTGGCTTTCGTGTCTCAGCGTCAGCGCACTCCCAGCAACCTGTTTTCACCATTGGCGTTCCAAACGATATCTACGCATTTCACCGCTCCACCGTTTGTTCCGGTTGCCCCTAAGTGGCTCAAGATCGCCAGTATGCCAAGCAGTTCCACAGGTGAGCTGTGGGATTTCACAAGGCACTTAACGACCCGCCTACACACGCTTTATACCCAGTGTCTGAGAGA
+
CCCCCGGGGGGGGGGGGG@FFG<FGGGGGGGGGGGGFGGGGGGGGGGGGGGGGGDCGGFGGDGG?FGGGGGFFGCGGGGGGCEGFGGGGGGAA?FGGGGGGGGGGGGGGGGGFGGFGGGGGGGGGGGGGGGD=@8EFFG5:DCD8DGBGFGG@CFDEGDDGGFGFFF,6;FCFEFFF?FF7EFFFF,0BFGBA69DFCCE@D2):4>B466AA@GGFGB===;=@C39*9;CCEFC8@@FEEF776>>)(
@M00200:205:000000000-AKKM3:1:1101:16875:9093 2:N:0:1
TACCAGGGTATCTAATCCCGTTCGCTCCCCTGGCTTTCGTGTCTCAGCGTCAGCGCACCCCCAGCGAGCTGTCTTCACCATTGGCGTTCCAGACGATATCTACGCATTTCACCGCTCCACCGTCTGTTCCGCTCGCCCCTAGGTGGCTCAAGACACCCAGTATACCCAGCAGTTCCACGGTTGAGCCGTGGGATTTCACAAGGTACTTAGGCATCCGCCTACACACGCTTTATACCCAATGTCTGAG
+
CCCCCGGGGGGGGGGGGGGGGGGGGGGGGGGGGGGGGGGGGGGGGGGGGGGGGGGGGGGGGGGGGGGGGGGGGGGGGGGGGGGGGGGGGGGFGGGCFGGGGGGGGGGGGGGGGDGFGGGGGGGGGGGFGGGGGGGGEEEFFGGFGFG5DFG6EGGFFGGFEGEGFFFFAGFBFFFF>FGFE:DFFFDDADGAFGFGFCGF3B=BEE?CE<@@EFGGDG>1<;;5@E33/9;A<9>9C?07?>D:9A2
@M00200:205:000000000-AKKM3:1:1101:13378:9116 2:N:0:1
TACAGGGGTATCTAATCCCGTTCGCTCCCCTAGCTTTCGCTCATCAGCGTCAATGCCGGTCCAGGATGCCGCCTTCGCCACCGGTATTCCTCCAGATATCTACGCATTTCACCGCTACACCTGGAATTCCGCTTCCCTCTCCCGAACTCAAGCCCTGCTGTTTCCCTTGCAGTTCCCCAGTTGAGCCGGGGGATTTCACAAGGGACTGACAAGACCGCCTACGCGCCCTTTCCACCCACTGTCTGAG
+
CCCCCGGGGGGGGGGGGGGGGGGCGGGGGGGGGGGGGGEGGGGGGGGGGGGGGFGGGGGGGGGGG@FDGGGDGGGGGGGG7FEGGDFFEGGGG88FFEGGGFFDE6CFGGGGGGGFGGGGGGGGF@BEGGGGGDCEFDGDFGGFG*+)6:D+6DFFFCFFGGF?EFGFAGFFFFFFFA;?FGFFAFE5A4588EFGFEG3<?037;;=;=<91;FFFGED7?FF>GFD<D3).:9:EF(:8A<<A44
@M00200:205:000000000-AKKM3:1:1101:9324:9125 2:N:0:1
TACTAGGGTATCTAATCCTGTTTGATCCCCACACTTTCGTGCCTCAGCGTCAGTTACAGCCTAGTAAGCTGCCTTCGCTATAGGTGTTCTTGACGATATCTAAGCATTTCACCGCTACACCGTCAATTCCGCCTACCTCATCTGTACTCTAGCCCCACAGTATCAATGCCACCCTCCCAGTTAAGCTGGAATATTTCAGCACTGACTTACAGGGCCGCCTACGCACCCTTTACACCCAATGTCTGAG
+
CCCCCFGGGGGGGGGGGGGGGGGGGGGGGGGGGGGGGGGGGDGGGGGGGGGGGGGGGGGGGGGGGGGGGGGGGGGGGGGGGFEGGGGGGGGGGGGGGGGGGGGGFFFFGGGFGGGFGGGFC>FGFEFAFGGGGGDGDFFDFGGFGFGFGFGGGFGDEGDDFGFGFFGFFGFEFDFFFEGFGFGGFAFFFD8DFGGDFD8DFFEEEFEEFEEF@=ECACFDABADFC@DCD:>C*08BB(:BC4CEC4
@M00200:205:000000000-AKKM3:1:1101:6794:9132 2:N:0:1
TACACGGGTATCTAATCCTGTTTGCTCCCCACGCTGTCGCGCCTCAGTGTCGGCTATTGAACCCTCGCGGGTTCACTGCCCAGCAGACCGCCTTCGCCACTGGTGTTCTTCCGGATCTCTACGCATTCCACCGCTACACCCGGAATTCCATCTGCCTCTACAGTGCCCAAGCGACACAGTTGCCACGGCCGATCTGGAGTTGAGCCCCAGACTTTCACCACAGCCTTATGCCGCCACCTACGCGCCCTTTT
+
CCCCCGGGGGGGGGGGGGGFFGGGGGGGGGGGGGGGGGGGGGGGGGFEFGGGGGGGGGFGFGGGGGDGGGDFGFGFGGGGGGGGDGFGGEGEGDGGGGGGGGGGGGFGGGFEGEG5DEGGGGGGGGEG;FGGGGDGGFGFFGGBGFGFGFGGGGGFFGGFGGEFFFGGFGFFFADFE)*;@?F7FGGABDGEFG5+@>CFDFF@3(4@FFF:?)::):97?4?FFGFC::)44929>1::?B9;BF0347)
@M00200:205:000000000-AKKM3:1:1101:9183:9151 2:N:0:1
TACCGGGGTATCTAATCCTGTTTGCTCCCCACGCTTTCGTGCATGAGCGTCAGTGTCAGCCCAGAGACCTGCCTTCGCCATCGGTATTCCTCCTGATATCTACGCATTTCACTGCTACACCAGGAATTCCAGTCTCCTCTGCCGCACTCAAGCCTTGCAGTCCCAAATGCCATTCCCAGGTTAAGCCCGGGGATTTCACATCTGGCTTACAAAACCGCCTGCTCCCGCTTTAAGCCCAATGTCTGCG
+
CCCCCGGGGGGGGGGGGGGGGGGGGGGGGGGGGGGGGGGGGGCFFFGGGGGGGGGGGGGGGGGGGGGGGGGGGGGGGGGGDGGGGGGGGGGGGGGGGFGGGGGGGGGGGGGGGGGFDFDGGGGGGGGGGGGDGGGGGFGFFGGEGFGFG5DGGGGFFGFFGGFGFFFFFGFBFFFCFD8FGFGGFFC?5DC>*CCGF5EEAEEEEFFF3>*9==DEFDD9>D(4)4)22C;EEEE8E;035<5.;)4
@M00200:205:000000000-AKKM3:1:1101:11356:9161 2:N:0:1
TACCAGGGTATCTAATCCCGTTTGCTCCCCTGGCTTTCGTGCCTCAGCGTCAGTTGAGACCCAGTGTGGCGCTTTCGCCTCTGGCGTTCCTTCCGATATCAACACATTTCACCGCTCCACCGGAAGTTCCCCACACCTCTATCCCACTCAAGCCTGTCAGTTCAGGGCGCAATTCCCCGGTTGGGCCGGGGGCTTTCACACCCTGCTTAACAGACCGCCTGCGCACCCTTTAAACCCAATGTCTGCG
+
CCCCCGGGGGGGGGGGGGGGGGGGGGGGGGGGGGGGGGGGGGGGGGGGGGGGGGGGGGGGGGGGGGGGGGGGGGGGGGGGGGGGGGGGGGGGGGGGGGDG@@FFFGGFGGGGGGGFGGGGGGGGDGGFGGGGGGGGEFGFFGGFFFGFGFGGGGGFFGGFGGFGFFGDEGFBDFFFFFGFGGCGBFGD?DGFFGFGFEGF@7@@F;8CCEFF><GF>DFBFFFFFGDGF4>.)647E8<17BB<2)4
@M00200:205:000000000-AKKM3:1:1101:10688:9171 2:N:0:1
TACTGGGGTATCTAATCCCGTTTGCTCCCTACGCTTTCGCGTCTTAGCGTCAGGACAGGCCCAGTCACCCGCTTTCGCCACAGGCGTTCCCTTAGATATCTACGCATTTCACCGCTCCACCTAAGGTTCCAGCGACCCCTACCTGCCTCAAGAGTGACAGTATACCGAGCCATTCCCGGGTTGAGCCCAGGGATTTCACAAGGTACTTGCCACCCCGCCTACACGCGCTTTAAACCCAGTGTCTGAG
+
CCCCCGGGGGGGGGGGGGGGGGGGGGGGGGGGGGGGGGGGGGGGGGGGGGGGGGGGGGGGGGGGGGGGGGGGGGFGGGGGGGGGGGGGGGFGGGGGGGGGGGGGGGGGGGGGGGGFGEGGGGGFGGFGGGFGGGGGEFGDFGGFGFGEGFGC==DFFGGFFGFGFFGGFGFFFFFFFFDFGEDFAEGFFGGEFGGGFEGFFFFFF=C<CFFFFFGGFGFF?;EF<E5C9DBFFA)4E:?32)69B>4
@M00200:205:000000000-AKKM3:1:1101:7391:9175 2:N:0:1
TACTAGGGTATCTAATCCCGTTTGCTCCCCACGCCTTCGCGCCTCAGCGTCAGGGTGCGCCCAGAGCCCCGCCTTCGCCACCGGTGTTCCTCCCGATCTCTACACATTTCACCGCTACACCGGGAATTCCAGGCTCCTCTGCGCCCCTCAAGAAAACCAGTTTCGGCCGACCCCCGCGAGTTGAGCCCGCGGATTTCACGACCGACTTGGCCTCCCGCCTACGCGCACTTTAACCCCAATGTCTGAG
+
CCCCCGGGGGGGGGGGGGGGGGGGGGGGGGGGGGGGGGGGGGGGGGGGGGGGGGGGGGGGGGDGGGGGGGGGGGGGGGGGGGGGGGGGGGAEGGGGGGGGGGGGGGGGGGGGGGGFGEGGGGGGGGGGFGGGGGGGGFGEFGGFEAGFGFC7FGGFFGD*<DEGDBGGBCABFDFFFEG>F=F+;CGF>DC3>EEGFFF:?BFF>>B?<??FFFGGBGFB07<E9C@D94>4<).2;<::?>ADFF2
@M00200:205:000000000-AKKM3:1:1101:12534:9176 2:N:0:1
TACTGGGGTATCTAATCCCGTTCGCTCCCCTAGCTTTCGTGCCTCAGCGTCAGAAGAGACCCAGTGAGCCGCTTTCGCCACCGGTGTTCCTAATGATATCAACGCATTTCACCGCTCCACCATTAGTTCCGCTCACCTCTATCTCCCTCAAGCCCACTAGTTTTGGGCGCAATTCCTCGGTTGAGCCGAGGGATTTCACACCCAACTTTGCAGGCCGCCTACGCACGCTTTAAACTCAGTGTCTGAG
+
CCCCCGGGGGGGGGGGG<FGGGGGGGGGGGGGGGGGGGGGGGGGGGGGGGGGGGGGGGGGCFGGGGGGGGGGGGGGGGGGGGGGGGGGGGGGGGGGGGGG=EE@FEGEGGGFFGGFGGDFGGGGGGGG=FEGCEGFGFGFFGGFCFCD6?FGGGGFFGGFFD7?DDG?*@@A56FFFFGBFEGGFFGEEGGAEGFC+?EEF@FFF@@@<BEF@FGEFGE0;;DA@G>D7D0<BAF)<-).)-6:<99
@M00200:205:000000000-AKKM3:1:1101:4531:9186 2:N:0:1
TACTAGGGTATCTAATCCTGTTCGATCCCCACGCTTTCGTGCCTCAGCGTCAGTTACAGTTTTGTGAGCTGCCTTCGCAATCGGTGTTCTGTGACATATCTATGCATTTCACCGCTACTTGTCACATTCCGCCTACCTCTAGTATATTCAAGCTCATCAGTATCAAAGGCACTGCGATGGTTGAGCCACCGTCTTTCACCCCTGACTTAATAAGCCGCCTACGACCCCTTTAAGCCCAATGTCTGAGCGAT
+
CCCCCGGGGGGGGGGGGGGGGGGGGGGFGGGGGGGGGGGGGGGGGGGGGGGGGGGGGGGGGGGGGGGGGGGGGGGGGGGGGGGGGGGGGGGGGGGGFGFGGGGGFGGGGGGGGGDFGGGFGGGFFGGGGGFGGGGGGFGFFGGFG7DFGF;FGGGFFGD5=@BFE;DGFFFDFBFFEF>DGGGFFG=6DFDF5?EDD>:CFB>=CEFFFFFF;ACD5;BFF=A9>@AG?;>CC44BGB2B@**7@C4((,/
@M00200:205:000000000-AKKM3:1:1101:17408:9191 2:N:0:1
TACGCGGGTATCTAATCCTGTTTGCTCCCCACGCTTTCGTGCATGAGTGTCAGTGTTGACCCAGGAGGCTGCCTTCGCAATTGGTGTTCCGCCACATCTCTACGCATTTCACCGCTACACGTGGAATTCCACCTCCCTCTGCCACACTCAAGCTCCGTAGTTTCGAACGCAATTCCCACGTTAATCCCGGGGATTTCACACTCGACTATCAAGTCCACCTCCGCCCCCCCTCCGCCCAATGTCAGCAACAT
+
@,A,86++8@ECFEC<FFF<FFCECEFGGGFE@7FGFFEG<FGGEFFGEEEFFCDFGFCE@89@<6,BCF<FDE?=BC,8=5,EFDEEGF,,,+,A,AFFGG9974CFG;C<FGE9DGF8B44+8CAFE;8EDF?8CDF5*DGFGFCD8*1?,2=D5=+5+=*=)5+3*@9):@6B6F*363C*+7=*9D*9)4=015,*0::9(/5())17))?A;=5((/.=13)/)/((,-(-:224?4)-)))4(((
@M00200:205:000000000-AKKM3:1:1101:23795:9199 2:N:0:1
TACAGGGGTATCTAATCCTGTTTGCTCCCCACGCTGTCGCGCCTCAGTGTCGGCTATTGGACCTTGCGGTCCACTGCCCAGCAGATCGCCTTCGCCACCGGTGTTCTTCCGGATCTCTACGCATTCCACCGCTACACCCGGAATTCCATCTGCCTCTACAGTGCCCAAGCCGCACAGTCGCCGCGGCAGATCCGGAGTTGAGCTCCGGACTTTCCCCACGGCCTTATGCTGGCCACCTACGCGCCCTTTA
+
CCCCCGGGGGGGGGGGGGGGGGGGGGGGGGGGGGGGGGGGGGGGGGGGFGGGEGGGGFDFGGGGGGGCGGGGGGGGGGGGGGGFF=FGDGGGGGGGGGGGGGGGGGEFGGGEEGGFGGDGGGEGGGGGGGGGGGGFDFGF5EEFCFFFGFGGGGGFFGGFCGEFEFFE@FFFF=B5*AD@FGDG>8C):*09AF=5B?GC);@EF@?>@>>2><+<3>>>>BFD)37*?*43:001CBFBF>>>(9120)
@M00200:205:000000000-AKKM3:1:1101:20684:9213 2:N:0:1
TACGGGGGTATCTAATCCTGTTTGCTCCCCACGCTGTCGCGCCTCAGTGTCAGCAACGGCCCAGCAGAACGCCTTCGCCACTGGTATTCTTCCCGATCTCTACGCATTCCACCGCTACACCGGGAATTCCATCTGCCCCTACCGTGCTCTAGCTCGCCAGTCTGACCGGCAGCCCCGGAGTTGAGCCCCGGGATTTCACCAGCCACTTAACGGGCCACCTACGCGCACTCTAAGCCCAATGTCTGAGCGAT
+
CCCCCGGGGGGGGGGGGGGGGGGGGGGGGGGGGGGGFGGGGGGGGGGGGGGGGGGGGGGGDGGGGGGGGGGGGGEGGGGGEGFGGFGGGGGGGGGGGGGGDEGGGGGGFFGEFGGFGGGFGGGGFEGEFDFGGGGCEFGCFGGFGACCFFGGGGGFFGGFGGFGFAFGFGFBFBEFFFGDGGFGFGFFFGDDD5?CFAFD?F?B??:):54<>?GC0CF?FB?@>GDGC*62:417CB04?<A9><B(4>.
@M00200:205:000000000-AKKM3:1:1101:27117:9219 2:N:0:1
TACGAGGGTATCTAATCCTGTTTGCTCCCCACGCTTTCGCGTATCAGCGTCAGTATCCAACCAGGGGGCCGCCTTCGCCACAGGTGTTCCTCCCGATATCTACGCATTTCACCGCTACACCGGGAATTCCACCCCCCTCTTTGGTACTCTAGCTTGTCAGTTTCATGCGTCCTTCCCCGGTTGAGCCGAGGGATTTCACACATGACTTAACAAACCGCCTCCCAGCCCTTTAAACCCAATGTCTGAGCGAT
+
CCC@CGGGGGGGGGGGGGGGGGGGGGGGGGGGGGGGGGGGGGGGGGGGGGGGGGDFGGGGGEGFGGGGGGGGGGGGFGGGGGGGGGGGGGGGGEDGGGGGGGGGGGGGGGGGGGGFDGGGGC7CCEGGGGGGGECGGFGFBFCF@AFEGFGGGFFFAGGFGGEGCF7,9;?>>AFFFFGBF=DF)>FFADG))2=7CC+.6;E<<EAA)64581AC6CD6(,8).:>C*0.)6))75,,(().))-)(,((
@M00200:205:000000000-AKKM3:1:1101:24317:9259 2:N:0:1
TACAAGGGTATCTAATCCCGTTTGCTACCCAAGCTTTCGCGCCTCAGCGTCAGATACGAGCCAGAGAGTCGCTTTCGCCACCGGCGTTCCTTCTGATATCTACGCATTTCACCGCTCCACCAGAAGTTCCACTCTCCCCTCTCGTCCTCAAGACAAACAGTATCGGATGCAGTTCCCCAGTTGAGCTGGGGGATTTCACAACCGACTTGAATGCCCGCCTACGCGCGCTTTATGCCCAATGTCTGCG
+
CCCCCGGGGGGGGGGGGGGGGGGGGGGGGGGGGGGGGGGGGGGGGGGGGGGGGGGGGGGGGFGGGGGGGGGGGFGCGGGGGGGGGGGGGGGGGGGGGGFGDEGGGGDEGFCAFDE>DFGGGGGGGG;FGGGF?FFFFFC5@FGFGFGDGFGGFGGFFGGFF@79=?C8>FFFFEFFFFG>B98FC6EAFGED>GGF6?GFF?F95>@FEF@EF<C<(:>?DFDD983CC*44A<>)25<04-:<<)-
@M00200:205:000000000-AKKM3:1:1101:28500:9268 2:N:0:1
TACGGGGGTATCTAATCCGGTTTGCGCCCCAGGGCTTCGTCCCTCACTGTCGGAGCGTTCTAGCGTGACGCCTTCGCCACTGGTCCTCCCCGAAGGATTACAGGATTTTACCCCTACCCCTCGAGTAGCTCACGCCTCTCCCGGTCCCAAGCCTGCCGGTCTACCCGGAGTTCGATACGTTGAGCGCATCGATTTACCCAGGCATCTAACAGGCCAGCTACGGACGCTTTATGCCCAATGTCCGAG
+
CCCCCGGGGGGGGGGGGGFCFGGGGFGFEGGGGGGGGGGGGGGGGGGGGGGGGGGGGGEGGGGGGGGGGGDCGGGGDEGFFG,FFGGGFEGGGGGGGGGGGDG:?FFGFFF?FFFFGF8FGDGDGGFDDDFFGGGGGFGFAGG>E?DFGFGGGGGFF5DDGGFFEFGC5E?=FFFFFF5=EFFFFGGFDGG4)=A7+/AE(((4::2<A9?A:0*/4C74?<0)(8;*<<4.4<)4:(45.))(,,
@M00200:205:000000000-AKKM3:1:1101:12777:9284 2:N:0:1
TACTAGGGTATCTAATCCTGTTTGCTCCCCACGCTTTCGCGTCTCAGCGTCAGTAACGTCCCAGCGAGCTGCCTTCGCAATTGGTGTTCCTCCTGATATCTGCGCATTTCACCGCTACACCAGGAATTCCACTCGCCTCTTCCGTACTCTAGCCCGACAGTATCCACCGGCTTTCGAGGGTTGAGCCCCCGACTTTCACAGCGGACTTACCGGACCGCCTACACGCGCCTTAAACCCAATGTCTGAGAACT
+
CCCCCGGGGGGGGGGGGGGGGGGGGGGGGGGGGGGGGGGGGGGGGGGGGGGGGGGGGGGGGGGGGGGGGGGGGGGGGGGEGGGGGGGGGGGGGGGGGGGGGGGGGGGGGGGGGGGFGGGGFFGGFGGGGFFGGGGGGFGFFGGFGFGFGFDFGGGDDGGFGGEGEEGGFGEFBFF>*ADEGFCF>CEFFDE:EGEFF<CC=(17>B@3;A5;06CE6DEF01(53C)9)>224<<7?,4((65AA>A.).)
@M00200:205:000000000-AKKM3:1:1101:13951:9285 2:N:0:1
TACTAGGGTATCTAATCCTGTTTGCTCCCCACGCTGTCGCGCCTCAGTGTCGGCTAAGAGGAGCTTGCGCTCCCACTGCCCAGCAGACCGCCTTCGCCACCGGTGTTCTTCCGGATCTCTACGCATTCCACCGCTACACCCGGAATTCCATCTGCCTCTACAGTGCCCAAGCCCTACAGTCGCCGCGGCAGATTCGGGGTTGAGCCCCGAACTTTCACCGCGGCCTTATAGTGGCCACCTACGCGCCCTTT
+
CCCCCGGGGGGGGGGGGGGGGGGGGGGGGGGGGGGGGFGGGGGGGGGGGGGGGGGGGGGGGGGGGGGGGGGEGGGGGGGGGGGGGGGGGEEFGGGGGGC@FGGGEGFGGGGAFCGAGGGGGGGGGG>F=FGFDGGGGD?DEGGFEFGF7CFGGGGFFGGFGGFGEFG?AFFFFFFFFFGFGGGGFGGEEC5344=*=9C@F>E1@;@D>B>FF2<C<FFB999D>GFCG7:AB6?2<?405539>FBBFF7
@M00200:205:000000000-AKKM3:1:1101:9080:9289 2:N:0:1
TACGCGGGTATCTAATCCCGTTTGCTCCCCTAGCTTTCGCGCCTCAGCGTCAGTGTCGGTCCAGGAAGCCGCCTTCGCCACCGGTGTTCCTCCCGATATCTGCGCATTTCACCGCTACACCGGGAATTCCACTTGCCTCTTCCGGACTCGAGCTCGACAGTATCCACCCGCCTCCCGGGGTTGAGCCCCGGGCTTTCAGAGCGGACTTACCGAGCCGCCTACACGCGCCTTAACCCCAATGTCTGCG
+
CCCCCGGGGGGGGGGGGGGGGGGGGGGGGGGGGGGGGGGGGGGGGGGGGGGGGGGGGGGGGGGGGGGGGGGGGGGGGGGGGGGGGGGGGGGGGGGGGGGGGGGGGGCGGGGGGGGFDFGGGEEEFGGGGGGGGGGG?CG@FFGFGFGFGFGGGGGFFG>ACF?FFFGG:EEFFFFEFFDECEDCFGGFFGEEFGGGFFG>?FFFF>>BFA?609EC(9>BF?(58C7C)9()6)),:(,(8<BAF2;
@M00200:205:000000000-AKKM3:1:1101:4558:9296 2:N:0:1
TACTAGGGTATCTAATCCCGTTCGCTCCCCTGGCTTTCGCGCCTCAGCGTCAATACATGGCCAGTGCGCCGCCTTCGCCTCCGGTGTTCCCTGTGATATCTGAGCATTTCACCGCTCCACCACAAGTTCCGCGCACCCCTCCATGATTCTAGTTCCGCAGTATCGAGGCCACTTCGACGGGTGAGCCGCCGGATTTCAACCTTGACTTACGAAACCGCCTACGCGCCCTTTAAACCCAGTGCCTGAGCGAT
+
CCCCCGGGG8FGECGGGGGGGGGGGGGGGGFGGGGGGGGEGGGGG@DGGGGGCGGGFGFGGGGGF?FGGECGGGGGGGGGCCFCGGGDGGGG@FFDG<8FGG9=EFGGGGGGGCGEGGFGD,@EFFGGGGGDDGGGGFED>GGBF?FEFFG9@FDFDED5;<CG>?C8?G5>FFFB>ADB*=?FAFFB5CE3>7:CAE+;DFFF3=<C4<=1(,:@>DEB(8(83=>GD<7))45.:323<)).)((((((
@M00200:205:000000000-AKKM3:1:1101:11051:9306 2:N:0:1
TACTCGGGTATCTAATCCTGTTTGCTCCCCACGCTTTCGCGTCTCAGCGTCAGTATCCAACCAGGGGGCCGCCTTCGCCACCGGTGTTCCTCCCGATATCTACGCATTTCACCGCTACACCGGGAATTCCACCCCCCTCTTTGGTACTCTAGCTTGCCAGTTTCATGCGTCGTTCCTCGTTTAAGCCGAGGGCTTTCACACATGACTTAGCAGACCGCCTACAAGCCCTTTACACCCAGTGTCTGAGCGAT
+
CCCCCGGGGGGGGGGGGGGGGGGGGGGGGGGGGGGGGGGGGGGGGGGGGGGGGGGGGGGAFFGGG@FGGGGGGGGGGGGGGGGGGEGEGGGGGGGDCCGGFGGGGDGGGGGFGGGFCFFDD@C8FGGGGCDFDGGGGFGCFGC6CFGFFAFDCDGA>:?FGGFGEFCEEEFFFD44+=*)*487=E?B)>C>BF=DF<FC;;8?A?BBFFFAF?C@;DF0(.3*)209*9))552:>684).4)4<4((((
@M00200:205:000000000-AKKM3:1:1101:5512:9310 2:N:0:1
TACCGGGGTATCTAATCCTGTTTGCTCCCCACGCTTTCGCGTCTCAGCGTCAGTAACGTCCCAGCGAGCTGCCTTCGCAATTGGTGTTCCTCCTGATATCTGCGCATTTCACCGCTACACCAGGAATTCCACTCGCCTCTTCCGTACTCAAGCCCAACAGTATCCACCGGCATCCGAGGGTTGAGCCCCCGACTTTCACAGCGGACTTACCGGACCGCCTACACGCACTTTAAACCCAATGACTGTGAGA
+
CCCCCGDGCEFGGGFFGGGGGGGGGGGGGGGGGGFGGGGGGGGGGGGGGGGGGGGGGGGGGGGGFGGEEFGGGGGGGGGGCEEFFEEGGE8FDFFBFGCFFAFEEEGDGGGFFG>9DGGGG?@EF@FDF,@DFG?8CBGFFGGFGFGFGDGGGGGFFG6*@5*D;@FD>:?@FE9559C?FG*9FFG4B7CE?E=@@<9C3;(.19();A;(.:CC6DE:B?F@:E)7)2-6<9)3;3(,().))).64)
@M00200:205:000000000-AKKM3:1:1101:19957:9313 2:N:0:1
TACACGGGTATCTAATCCCGTTCGCTACCCTAGCTTTCGTGCATCAGCGTCAGAAAAGACCCAGTGAGCCGCTTTCGCCACCGGTGTTCCTTAGGATATCAACGCATTTCACCGCTCCACCCTAAGTTCCGCTCACCTCTGTCTTCCTCCAGCACGGTAGTTTTGGGCGCGGTTCCTCGGTTGAGCCGAGGGATTTCACACCCAACTTTCCGCACAGCCTACGCACCCTTTAAACCCAATGTCTGAG
+
CCCCCGGGGGGGGGGGGGGGGGGGGGGGGGGGGGGGGGGGGGGGGGGGGGGGGGGGGGGGGGGGGGGGGGGGGGGGEGGGGGGGGGGGGGGGGGGGGGGGGGGGGGGGGGGGFGGACFFGGGG8FGGGEGDGGGGFFFGFFFGFGFFEDF?FDCGEEF+:FFFGDADG?EB@BFFFFFGDFGG4AFGFDGDEFCE6ACFEE?BFFD;@??AFF0B:35;;38(=6E>D9>09AA>18:80:<BFF<2
@M00200:205:000000000-AKKM3:1:1101:9702:9327 2:N:0:1
TACGCGGGTATCTAATCCTGTTTGATCCCCACGCTTTCGTGCCTCAGCGTCAATGCTTGCTTAGTAAGCTGCCTTCGCAATCGGTGTTCTATGTCATATCTAAGCATTTCACCGCTACATGACATATTCCGCCTACCTCAACAAGATTCAAGACTGATAGTATCAATGGCAGTTTCAAGGTTGAGCCTTGAGATTTCACCACTGACTTAACAGCCCGCCTACACACCCTTTATGCCCAATGTCTGAG
+
CCCCCGGGGGGGGGGGGGGGGGGGGGGGGGGGGGGGGGGGGGGGGGGGGGGGGGGGGGGGGGGGGGGGGGGGGGGGGGGGGGGGGGGGGGGGGGGFGGGGGFGGGGGGGGGGGGGFGGGGGFGGGGGGGGGDGGGFGFGEDGGFGFGFGFFGGGGFFGGFGGFC;DDFFGFDFFFFFFGFFGDFFGFAF6EFFGGGAEFFFFFE58A5CFBEE@CE)@?DFDFFFGFDG864C?=*?>2>>C?*)14
@M00200:205:000000000-AKKM3:1:1101:26797:9338 2:N:0:1
TACCAGGGTATCTAATCCCGTTTGCTCCCCTAGCTTTCGCGCCTCAGCGTCAGGACAGGTCCAGAGAGCCGCCTTCGCCACCGGTGTTCCTCCCGATATCTGCGCATTTCACCGCTACACCGGGAATTCCACTCTCCCCTACCTGCCTCGAGCCGTGCAGTATCGGACGCAGTCCCGCGGTTGAGCCCCGGGATTTCACAACCGACTTGCACGGCCGCCTACGCGCTCTTTCAACCCAATGTATGAGAGAC
+
CCCCCGGGGGGGGGGGGGGGGGGGGGGGGGGGGGGGGGGGCGGGGGGGGGGGGGFGGGGGGGGGGFGEGGGGGGGGGGGGGGGGGGGGGGGGFFG=FDEGGGGGGGGGGGGGGGGFDCEGGGGGFCFGFGGGGGGGEFGFFGGFFFGEGFGGGDG?AGFFAC5?>>CC48ABEEAA?;58F5D*/87>>G=>3:AF@CC)=DF>;>96)6<7(-::(90,4:::>D)1*0)64)44A(314:).6464:,(
@M00200:205:000000000-AKKM3:1:1101:10465:9358 2:N:0:1
TACGGGGGTATCTAATCCCGTTCGCTCCCCTAGCTTTCGCGCCTCAGCGTCAGAAGAGATCCAGTCATGCGCTTTCGCCACCGGCGTTCCTTCTGATATCAACGCATTTCACCGCTCCACCAGAAGTTCCCATGACCCCTACCTCCCTCGAGACCAGCAGTATCCAAGGCACTTCTCCGGTTAAGCCGGAGGATTTCACCCCGGACTTGCTGATCCGCCTACGCGCCCTTTAAGCCCAATGTCTGAG
+
CCCCCGGGGGGGGGGGGGGGGGGGGGGGGGGGGGGGGGGGGGGGGGGGGGGGGGGGGGGGGGGGGGGGGGGGGGGGGGGGGGEGGGGGGGGGGGGGGGGGGFGGGGGGGGGGGGGFGGGGGGGGGGFGGGGGFGGGFFGDAGGFGFGBGFGCFGGFFGGFGF5FEFFG>>6=A:FFFFGFGCGGFGGF4CCBBGFGFFGA@BFF1(,5<2)4<>FCFGF1<4:B>DEGGF0:)4<?EB082:>49-5
@M00200:205:000000000-AKKM3:1:1101:7789:9365 2:N:0:1
TACTCGGGTATCTAATCCTGTTTGCTCCCCACGCTGTCGCGCCTCAGTGTCAGCAACGGCCCAGCAGAACGCCTTCGCCACTGGTATTCTTCCCGATCTCTACGCATTCCACCGCTACACCGGGAATTCCATCTGCCCCTACTGTGCTCTAGCTCGCCAGTCTGACCGGCAGCCCCGGAGTTGAGCCCCGGGATTTCACCAGCCACTTAACGGGCCACCTACGCGCCCTTTAAACCCAATGTCTGAGGGCC
+
CCCCCGGGGGGGGGGGGGGGGGGGGGGGGGGGGGGGGGGGGGGGGGGGGGGGGGGGGGGGGGGGGGGCGGGGGGGGGGGGGGGGGGFCFGGGGGGGEFGGCGGGGGGGGDGGGDGFGGGGGGDEE@FGGFFGFGGGDFD>:DGFGFGFGFGGGGGFFGDFAFCGFFFEBGDAEFFFFEG4CC8CAEGFFGG>FDFF=3C@ED?@?@8AEC@7>6EG?FFBFFF5(*7919296AFBE((12..544)-(((
@M00200:205:000000000-AKKM3:1:1101:7530:9369 2:N:0:1
TACTGGGGTATCTAATCCCGGTCGCTCCCCTAGCTTTCGCACATGAGCGTCAAGAGCGGGCCAGCAGATCGCTTTCGCCACTGGTGTTCCTTCCGGTATCTACGCATTTTACCGCTACACCGGAAATTCCATCTGCCTCTCCCGCCTTCGAGCTCTGGAGTTTCCAAGGGCCTCCCTCGGTTGAGCCGAGGGCTTTCCCCTTGGACTTCCAAAGCCGCCTGCTTGCGCCTTAAACCCAGTGCCTGAT
+
CCCCCFGGGGGGGFGGGGGGGGGGGGGGGGGGDFGGGGGGGGGGGFGGGGGGGGGGGGEEGGGGGGFGGGGGGGGGGGGGGGGGGGGGGGGGGGGGGGFGGGGGGDGGGG9FF6E>CG8EFG7@BEAFGGGGGGGFFFGBFGDDGFGFGFGFEDGF5D+*@*AGFFCC5EEFFB>?FFDEEED;AFFA)?C537CC6)<:@@@E;3737))1),3=(5>1(((/,*)/*1329AD1?(442).)40)
@M00200:205:000000000-AKKM3:1:1101:13595:9372 2:N:0:1
TACTAGGGTATCTAATCCTGTTTGCTCCCCACGCTGTCGCGCCTCAGCGTCAGCCACTGCCCAGCGGGCCGCCTTCGCCACCGGTGTTCTTCCGGATCTCTACGCATTCCACCGCTACACCCGGAATTCCACCCGCCCCTACAGTGCTCGAGTGACCCAGTCCGCACGGCCGACCCGGGGTTGAGCCCCGGGCTTTCACCGCACGCTTAAGCCACCGCCTACGCGCCCCTTAAGCCCAGTGTCTGAGAGGT
+
CCCCCGGGGGGGGGGGGGGGGGGGGGGGGGGGGGGGGGGGGGGGGGGGGGGGGGGGGGGGGGGGGGGGGGGGGGGGGDGGGGGGGGGGGGGGGGGGGGGGGGGGGGGGGGGGGGGBGGGGGGGGGGGGGGGGFGGGGEGFFGGAFFGFGE5CGGGFAGFA:FEGFFGG;EBBFF:AEFG>FCDGFGFFFGGFBEGC*4EAFF09B>:?6)5480AFFGBB?<?>>GBG)123A<6?C80..:<))664)()
@M00200:205:000000000-AKKM3:1:1101:22007:9376 2:N:0:1
TACGAGGGTATCTAATCCTGTTTGCTCCCCACGCTTTCGCGTCTCAGCGTCAGTAACGTCCCAGCGAGCTGCCTTCGCCATTGGTGTTCCTCCCGATATCTGCGCATTTCACCGCTACACCGGGAATTCCACTCGCCTCTTCCGAACTCTAGTCCGGCAGTATCGACCGGCATCCCAGGGTTGAGCCCTGGACTTTCACAGCCGACTTACCGAACCGCCTACACGCGCTTTACACCCACTGTCTGAGAGCT
+
CCCCCGGGGGGGGGGGGGGGGGGGGGGGGGGGGGGGGGGGGGGGGGGGGGGGGGGGGGGGGGGGGGGGGGGGGGGGGGGGGGGGGFGGGGGGGGGGGGGGGGGGGGGGGGGGGDGDGGGCFGGGGGGGGGGGGGGGGFGEFFGEEFGFGFGGGGGFFGGFGGFGFFGGFEE9BFFFFFGFGGGG6<?8AGGFFGGGFFFEEDFF>B>DFEFF?>EGBGF?BBFFFE:C)92<AFABGF(42.-4<46.)(-
@M00200:205:000000000-AKKM3:1:1101:20022:9385 2:N:0:1
TACAAGGGTATCTAATCCCGTTCGCTCCCCTGGCTTTCGCGCCTCAGCGTCAGAAAAGGTCCAGCATCTCGCCTTCGCCACCGGAGTTCCTGATGATATCAACGCATTTCACCGCTCCACCACCAGTTCCAGATGCCCCTACCTTCCTCGAGACCACCAGTATCCGCGGCCGTTCTCCAGTTGAGCTGGAGGATTTCACCACAGACTTGATGGCCCGCCTACGCGCACTTTAAACCCAATGTCTGAG
+
CCCCCGGGGGGGGGGGGGGGGGGGGGGGGGGGGGGGGGGGGGGGGGGGGGGGGGGGGGGGGGGGGGGGGGGGGGGGGGGGGGGGGGGGGGGGGGGGDFGGGGGGGGGGGGGGGGGFGGGGGGGGGGFGGGGGGGGGDFGDFFFFGBGFGB>?FGGFFGGFFGFGFFGDBEEFFFFFFFGFGECFFFCA4CGEFGGC87FEBB@BFFFFFFFFFFGG@GF?FD@E9E:DGGFA>9<BG63(2:<BB2>
@M00200:205:000000000-AKKM3:1:1101:19104:9393 2:N:0:1
TACGCGGGTATCTAATCCCGTTTGCTCCCCTGGCTTTCGCGCCTCAGCGTCAGAAGAGGTCCAGCGCGCCGCTTTCGCCACCGACGTTCCTTCCGATATCTACGCATTTCACCGCTCCACCGGAAGTTCCGCACGCCCCTACCTCCCTCGAGACCTGAAGTATCAAAGGCACTTCCCCAGTTGAGCTGGGGGCTTTCACCCCTGACTATCAGGCCCGCCTACGCGCCCTTTAAACCCAATGTCTGAG
+
CCCCCGGGGGGGGGGGGGGGGGGGGGGGGGGGGGGGGGGGGGGGGGGGGGGGGGGGGGGGGGGGGGGGGGGGGGGGGGGGGGGGGGGGGGGGGGGGGGGGGGGGGGGGGGGGGGGFGGCFGE7>FGFGGGGGGGGGFEGFFGGFGFGFGFGGGGGFFGCFCCCGFFGGFDFDFFFFFFGFGGCDFEGFFC=>EGGFFFGA?FFFFFFFFFFF0:CG9DFFFFF>>EDD5<?A)6>7EB?2(6<AAF)
@M00200:205:000000000-AKKM3:1:1101:19556:9397 2:N:0:1
TACCGGGGTATCTAATCCCGTTTGCTCCCCTAGCTTTCGCGCCTCAGCGTCAGAAGAGATCCAGTCCGTCGCTTTCGCCACCGGCGTTCCTTCTGATATCAACGCATTTCACCGCTCCACCAGAAGTTCCACGGACCCCTACCTCCCTCAAGATCTCCAGTATCAAAGGCACTTCTACGGTTAAGCCGCAGGATTTCACCCCTGACTTGGAGAACCGCCTACGCGCCCTTTAAGCCCAGTGTCTGAG
+
CCCCCGGGGGGGGGGGGGGGGGGGGGGGGGGGGGGGGGGGGGGGGGGGGGGGGGGGGGGGGGGGGGGGGGGGGFFGGGGGGGGGGGGGGGGGGGGGGGGGGGGGGGDGGGGGGGGEGGGGGGGGGGGFGEFGGGGGEB@DFG?FGFDFGFGCFGGFFB7:@DCGFFGFFGFFFFFFFFGFGGGF>EGFEGEEFFFFFCG=>926,4>E4).(;;FF0CD7?8<3(:BGC53AA>A:F0((5.::>:<
@M00200:205:000000000-AKKM3:1:1101:8562:9401 2:N:0:1
TACAGGGGTATCTAATCCCGTTCGCTCCCCTAGCTTTCGTCCCTCAGCGTCAGAAAAGACCCAGTGGGCCGCCTTCGCCTCCGGTGTTCCTGATGATATCAACGCATTTCACCGCTCCACCATCAGTTCCGCCCACCTCTATCTTCCTCAAGCACGCCGGTTTGAAGCGCAATTCCTCGGTTGAGCCGGGGGATTTCACACCTCACCTAACATGCCGCCTACGGACTCTTTAAACACAATGTCTGAG
+
CCCCCGGGGGGGGGGGGGGGGGGGGGGGGGGGGGGGGGGGGGGGGGGGGGGGGGGGGGGFEFGGGGGGGGGGGGGGGGGGGGGGGGGGGGGGGGGGGGGGEGFGGGGGGGGFGGGFGEGFGGGGGGGGGGGGDGDCG5DDFGGFGFGFGFGGGGGFFGGFC+1?CFGGFGEAAEFFFFGDFGGCAEG>>5CBBGGFFEFEE@@DF?6E?DFFFFFF15<<?.8DBGDFC72)6>>);::<24<<:<4
@M00200:205:000000000-AKKM3:1:1101:4952:9403 2:N:0:1
TACACGGGTATCTAATCCTGTTTGCTCCCCACGCTGTCGCGCCTCAGCGTCAGAAAAGATCCAGCGAGCCGCCTTCGCCACCGGAGTTCCTGTGAATATCAACGCATTTCACCGCTCCACTCACAGTTCCGCTCGCCCCTATCTCCCTCGAGGCCGTCAGTATCTAAGGCAGTTCCACGGTTGAGCCGTGGGATTTCACCCCAGACTTGACAGACCGCCCACGCGCCCTTTACACCCACTGTCTGAG
+
CCCCCGGGGGGGFGGGGGGGGGGGGGGGGGGGGGGGGGGGGGGGGGGGGGGGGGGGGGGGGGGGGGGGGGGGGGGGGGGGGGGGGGGFF9EGGGCFGF,FFGGGGDGGE;FGGGGDGFGGGGGGGGFGGFEGGGGGE5@DFGFFC97CGFGDGG5?BG?AFFEFEFGGFGFFFFFAFFGFGGCFFFCA44:>56*>+.<7=9;@<F@CAE=9@(=;9<)((-7)285<)9?BADFBG6(44<B4<44
@M00200:205:000000000-AKKM3:1:1101:5491:9413 2:N:0:1
TACCCGGGTATCTAATCCTGTTTGCTCCCCACGCTTTCGCGTCTCAGCGTCAGTCACCGTCCAGGTGGCCGCCTTCGCCACCGGTGTTCCTCCACATCTCTACGCATTTCACCGCTACACGTGGAATTCCACCTCCCTCTGCCACACTCGAGCCCCGTAGTTTCGAGCGCAATTCCCAAGTTAAGCCCGGGGATTTCACACTCGACTTGCGAGGCCACCTGCGCACACTTTACACCCAATGTCTGAGAGAC
+
CCCCCGGGGGGGGGGGGGGGGGGGGGGGGGGGGGGGGGGGGGGGGGGGGGGGGGGGGGGGGGGGGGGGGGGGGGGGGGGGGGGGGGGGGGGGGGGGEGGGGGGFGGGGGGGGGGGFGGGGGGFGGGF8FFFGGGGDEFGFFGGFGFGDGFC6EGGFBCDBEGFGF>CEFGF2BEFF4AD*?@:B8CGFA<C6BCFGFFD)5@DFFFF?<E@B@;EC:FFFB:>>;GFC*:59<><(:4(34<2<AA))58(
@M00200:205:000000000-AKKM3:1:1101:5228:9413 2:N:0:1
TACCGGGGTATCTAATCCTGTTTGATCCCCACGCTTTCGTGCCTCAGAGTCAATATTCGTGTAGCGAGCTGCCTTCGCAATTGGTGTTCTATGTCATATCTAAGCATTTCACCGCTACATGACATATTCCGCTCACCTCCACGGTATTCAAGACAGATAGTATCAACGGCAGTTCTCAAGTTAAGCTTGAGGATTTCACCACTGACTTACCTGCCCTCCTACGGCCCCTTTCAGCCCAATGTCTGTGAGA
+
CCCCCGGGGGGGGGGGGGAFFFGFACFFFG<@FFGGGGGGFGGGGGGGFFFFFGGCAFGGGEFFCGDGG@GGE9FC,,,@CGGDFFGGGGGFAA?AFGGGGG<FF9EFAFFFFCGFGGGDGA@DECEFGEDC+=0@E?E5?FGFGFGECFA?@=D5?9FFFFDF9DD+5C95;>F+<+=+CE9+;A9+*576@7AFF72::>EEEEEC8C@EE@>>4/:=3@A*)*/2:CB***0(475(65))./)936
@M00200:205:000000000-AKKM3:1:1101:9921:9418 2:N:0:1
TACTAGGGTATCTAATCCTGTTTGCTCCCCACGCTTTCGTGCATGAGCGTCAGTATTGGCCCAGAAGGCTGCCTTCGCCATCGGTGTTCCTCCACATCTCTACGCATTTCACCGCTACACGTGGAATTCCACCTTCCTCTGCCATACTCCAGCACCGTAGTTTCGAGCGCAATTCCCAAGTTAAGCCCGGGGCTTTCACACTCGACTTGCGACGCCGCCTGCGCACACTTTACACCCAGTGTCTGAGCGCT
+
CCCCCGGGGGGGGGGGGGGGGGGGGGGGGGGGGGGGGGGGGGFGGCCGGGGGGGGGGDCFFGGGGGGCFGGGGGFGGGGGGGDEGGGGGGGGGGGGGGGGGDGGGGDFFGGGGGGFGGGGGGGEDFGCGGGGFGGGGFGFFGGFGFGFGFDGGGGFEG+:=FEGD?FGFGF=?FFFFB6*@;CEAAG5AC5@??>FFFGEEBFF2==@BE@@FFGE>DB@D@0A@GFG*:)6)471C1:47-)).6)(-(-
@M00200:205:000000000-AKKM3:1:1101:27154:9422 2:N:0:1
TACGGGGGTATCTAATCCCGTTTGCTCCCCACGCTTTCGCGCCTCAGCGTCAGGAAATGCCCAGAGACCCGCCTTCGCCACCGGTGTTCCTCCCGATCTCTACACATTTCACCGCTACACCGGGAATTCCAGTCTCCTCTGCATCCCTCAAGAACGGCAGTATCAGCCGACGTTTCTCGGTTGAGCCGAGAGATTTCACGACTGACTTGCCATCCCGCCTACGCGCCCTTTCAACCCAATGTCGGAGCG
+
CCCCCGGGGGGGGGGGGGGGGGGGGGGGGGGGGGGGGGGGGGGDCCGGGEGGGGGGGGGGGGGGGGGGGGCFGGGGGGGGGGGEFCGCGGGGGGGG>FGGGGGGGGGCGFGGGGGFGGGGGDGGGGDCFGGGGGGGAA6EFGGFGFFEGFGCGGG>B57@GG*=AAF89EE96=FAF6CFGGGF4CF3BD5).<AF7)44<>BBFB22<9?>F:EF?GD(,(,04:@D12).646:E???2-)((-((1
@M00200:205:000000000-AKKM3:1:1101:15527:9428 2:N:0:1
TACGCGGGTATCTAATCCTGTTCGCTCCCCACACTTTCGCTCCTCAGCGTCAGGTCATTCCCAGAGAACCGCCTTCGCCACCGGTGTTCCTCCTGATATCTGCGCATTTCACCGCTACACCATCAGTTCCGCTCACCTCTACCTTCCTCAAGCACGCCGGTTTGGAGCGCAATTCCTCGGTTAAGCCGAGGGATTTCACACCCCACCTAACGCGCCGCCTACGGACTCTTTAACCCCAATGTCTGAG
+
CCCCCGGGGGGGGGGGGGGGGGGGGGGGGGGGGGGGGGGGGGGGGGGGGGGGGGGGGGGGGGGGGEGGGGGGGGGGGGGEGGGGGGGGGGGGGGGGGC8FFFGGGGGGGGFGGGGFGGGGCFGGFFGFFGGGGGGGGFGFFGGFGFGFGFFCFFFEFGG>@DDG=CFGEGFFEF>FFC<BGECDFGGF)<EFAF?DF?F<@/6(6:(/5.::99GGBGF<(.,<?EBFC7<294)4;--.,5<A2.5
@M00200:205:000000000-AKKM3:1:1101:12318:9434 2:N:0:1
TACCGGGGTATCTAATCCTGTTTGCTCCCCACGCTGTCGCGCCTCAGTGTCAGCAACGGCCCAGCAGAACGCCTTCGCCACTGGTATTCTTCCCGATCTCTACGCATTCCACCGCTACACCGGGAATTCCATCTGCCCCTACCGTGCTCTAGCTCGCCAGTCTGACCGGCAGCCCCGGAGTTGAGCCCCGGGATTTCACCAGCCACTTAACGGGCCACCTACGCGCTCCTTAAACCCAGCGTCTGAGAGCT
+
CCCCCGGGGGGGGGGGGGGGGGGGGGGGGGGGGGGGGGGGGGGGGGGGGGGGGGFGGGGGGGGGGGGGGGGGGGGGGGGGGGGDGGGGGGGGGGGGDGGGGGGFGDFG8FFGGGGFGGGGGEGGGGGGGGDGGGGGGFGFFGGFGFGFGFGGGGGFFGGFGGFG5ACGEGD2?@BFEBDEEFG+9CFFDGGFFGGGF?EEFD@FF@EFFFFFF(2:?GF?2:379E59)9)64<BBG?3((,413<5-5()
@M00200:205:000000000-AKKM3:1:1101:16573:9437 2:N:0:1
TACAAGGGTATCTAATCCCGTTCGCTCCCCTGGCTTTCGTGTCTCAGCGTCAGCGCACTCCCAGTTACCTGTTTTCACCATTGGCGTTCCAACCGATATCTACGCATTTCACCGCTCCACCGTTTGTTCCGGTACCCCCTAAGTGGCTCCAGATCGCAAGTATACCAAGCAGTTCCACGGTTGAGCCGTGGGATTTCACAAGGTACTTAACGACCCGCCTACACACGCTTTACACCCAATGTCGGAG
+
CCCCCGGGGGGGGGGGGGFGGGGGGGGGGGGFGGGGFGGEFEFGGGGGGGGGGFEE@EGFGGGGF<EEFGGFEGGGCGGGG9FCGGGGGGCD,FGFG7CFGGGGGGGGGGGGGGGA+CGGGGGECEGGFGG=6=0CF*@>DDD9DFGFG*@F9DCFF+0@F?EFE9F?FCF5BEFF7<DEGGC?AFC53C7B*CCFCEGF*7=38=E4@4=@9@EE(8A@F@FF<E3C<C?>ECE0??4:0-)((,(
@M00200:205:000000000-AKKM3:1:1101:16926:9450 2:N:0:1
TACTGGGGTATCTAATCCTGTTCGCTCCCCTAGCTTTCGCGCCTCAGCGTCAGGCAAGGCCCAGAGATCCGCCTTCGCCACCGGTGTTCCTCCTGATATCTGCGCATTTCACCGCTACACCAGGAATTCCGATCTCCCCTACCTGCCTCCAGCTCGGAAGTATCGGACGCAGTTCGGGGGTTGAGCCCCCGGATTTCACGACCGACTTTCCGAGCCGCCTACGCGCTCTTTAAACCCAATGTCTGAC
+
CCCCCGGGGGFGGGGGGGGGGGGGGGGEGGGGGGGGGGGGGGGGGGGGGGGGGGGGGGGGGGGGGG@FFGGGGGEGGGGFGGGGFFFGGGGGGGFD9AFGGGGGGGGGGGGGGGC5CFFFGFCC@EGFGGGGGGGEFFGFFGFBAFDDDBGGGGGE5+??DF7C=BCGFGFF0;FDB5D?FE56FG*0:>C;)=1;A3C129907>16>AD:?0:=3C@??71818BG3:46228(;260:)).9))
@M00200:205:000000000-AKKM3:1:1101:27952:9475 2:N:0:1
TACTGGGGTATCTAATCCCGTTCGCTCCCCTAGCTTTCGCGCCTCAGCGTCAGTGTCAGCCCAGCAACCCGCCTTCGCCGCAGGTGTTCCTCTCGATATCTACGCATTTCACCGCTACACCGAGAATTCCAGTTGCCCCTTCTGCACTCTAGCCGCGCAGTATCAGTTGACCTTTCCGAGTTAAGCTCGGAGATTTAACAACTGACTTGCGCTGGCCGCCTACGCGCCCTTTAAACCAAATGTCTGAG
+
CCCCCEFGGGGGGGGGGGGGGGGGGGGGGGGGGGGGGGGGGGGGGGGGGEFCDFFGGGGDFDGGGGGGGCGGGGGGGGGGGGGEFFFGGFFGGGGGGGGGFFGGGGGGGGGGGGEDGGDGFE8CFGGGGGEDFEFG=?EDF?FFGFGBDFFGGGGFEGGAECEGFFFFFGFECC?FAA*@CEFFFFD*:CGF4CF>+/,**:@5>=;<<C97161;():>73@>;*7)C<7?A)68F(-()-64)64.
@M00200:205:000000000-AKKM3:1:1101:11863:9486 2:N:0:1
TACACGGGTATCTAATCCCGTTCGCTACCCTAGCTTTGGCGCCTCAGCGTCAAGAGAGGTCCAGTTGCGCGCTTTCGCCACCGGCGTTCCAGCCAATATCAACGCATTTCACCGCTCCACTGGCTGTTCCCGCAACCCCTACCCCCTTCGAGCCGGCCAGTATCCAAAGCACTTTTCCGGTTGAGCCGAAAGATTTCACTCCGGACTTGGCCGACCGCCTACGCGCCCTTTAAGCCCAATGTCTGAG
+
CCCCCGGGGGGGGGGGGGGGGGGGGGGGGGGGGGGGGGGGGGGGGGGGGGDDGGGGGGGGGGGGGGGGGGGGGGGGGGGEGGGGGGGGGGGGGGGGFFAFEEEGGGGGGGFFGGGFGGGGGGGGGGGGFGGGGGGGFDGFFGGFFDDFGFGGGGGFFG>FFGFGAFDGADFBAEFFFFGEGGDC;CEEFDEFFFFFAEGEEFFF<90<2:BF>6EEBDFFF?B79EDGC78<AF>FG<032546:65
@M00200:205:000000000-AKKM3:1:1101:27884:9493 2:N:0:1
TACTCGGGTATCTAATCCTGTTTGATCCCCACACTTTCGTGCCTCAGCGTCAGTTTGAGACTAGTAAGCTGTCTACACTATCGGTGTTCTTGACGATATCTAAGCATTTCACCGCTACACCGTCAATTCCGCCTACCTCGACTCCACTCAAGTCCTGCAGTATCAATCCCACCCTCCCGGTTAAGCCGGGATATTTCCGAACTGACTTACAAGACCGCCTACGCACCCTTTAAGCCCACTGTCTGAG
+
CCCCCGGGGGGGGGGGGGGGGGGGGGGGGGGGGGGGGGGGGGGGGGGGGEGGGGGGGGGGGGGGGGGGGGGGGGGGGGGGGGGGGGGGGFCFGGCCEGGGGGGFGGGFFGFGAEGFGGGGFGGGGGGGGGGCDGGGGFGFBEGFGFGFGFF8=FGFFGGFFG>FEDFGF?DDFFFFE5=5@EDDFCGEDGCDFAEC@*@=FF@=32AA6AB8>2D:79)92(6?/=;DCD3<534(82/(6<>E397
@M00200:205:000000000-AKKM3:1:1101:8476:9500 2:N:0:1
TACCAGGGTATCTAATCCTGTTTGCTCCCCACGCTGTCGCGCATCAGTGTCAGAAACTGCCCAGCAGACCGCCTTCGCCACCGGTCTTCCTCCGGATCTCTACGCATTCCACCGCTACACCCGGAATTCTACCTGCCTCTACAGTGCTCAAGCCATAGCAGTTCGCACGGCAGACCCGGGGTTGAGCCCCGGGCTTTCACCACACGCTTGCCAAGCCACCTACGCGCCCTTTAAACCCAGTGTCTGAG
+
CCCCCFGGGGGGGGFGGGGGGGGGGGGGGGGGGGGGGGGGGGGGGGGGGGGGGGGGGGFFGGGGGGGGGGGGGGGGGGGGEGGGGGGGGGGGGGCFFGGGGGGGGGGGGFGGGGGFGGGFGGCGFGGCFGGGF??DCFGEFGGFGFGFFFFGGFGFF8DFG@CDAFDGFGFBFFFFADDFE*CDF?CAFDCBEGEGA<FEEFFFFBFFDF;EAB8*3C4.:4:>>*09<)4)6<AB??FFFFA49<94
@M00200:205:000000000-AKKM3:1:1101:2504:9514 2:N:0:1
TACCCGGGTATCTAATCCCGTTCGCTCCCCTGGCTTTCGTGTCTCAGCGTCAGCACACTCCCAGCAATCTGTTTTCACCATTGGCGTTCCACACGATATCTACGCATTTCACCGCTCCACCGTTTGTTCCGATTGCCCCTAAGTGGCTCAAGAGAACCAGTATACCAAGCAGTTCCACAGTTGAGCTGTGGGATTTACCAAGGTACTTAGCACACCGCCTACACACCCTTTACACCCACTGTCTGAGAGCC
+
CCC@CGGGGGGGGGGGGGGGGGGGGGGGGGFCDFFGGGGGFFGGGFGGGGGGG8FEC<DAFGEGGG8FCEAFCDFGGGGG9FGFCFGDGG;9E:FFD,CFFGGGGGDGEGFFGGC>DGGGGEEEG7>8;E68++=,60@)<@,5=?CDDBGF,+6:;>=DDD7=;22,;E6==EFF+@+085+23AGA=+,9?79*+341)8)303;*/*.::)6447/25=;4*;)1*2)867)688<8)99)49).),(
@M00200:205:000000000-AKKM3:1:1101:10944:9515 2:N:0:1
TACGCGGGTATCTAATCCCGTTTGCTCCCCTGGCTTTCGCGCCTCAGCGTCAGATGTGGTCCAGTATGCCGCCTTCGCCACCGGAGTTCCTATCGATATCAACGCATTTCACCGCTCCACCGATAGTTCCGCATACCCCTACCACCCTCGAGGCACCCAGTATCCAAGGCAGTTCTCCAGTTGAGCTGGAGGATTTCACCCCGGACTTGAGCACCCGCCTACGCGCCCTTTATACCCAGTGTCTGAG
+
CCCCCGGGGGGGGGGGGGGGGGGGGGGGGGGGGGGGGGDGDGGGGGGGGGGGGGGGGGGGGGGGGGGGGGGGGGGGGGGGGGGGGGGGGGGGGGGGGGGGGGGGGGGGGGGGGGGFGCGGGGGGGGGGGGGGGGGGFFGDFEGFGFGDGFGDGGGFFGGFGGEGFFGFFGFFFFFFFFGFGGGGFGG6)??DFGGGA?CEFFBFF02<<EFFFF=CBGFFF??>0C>C59:>>>B<@32:<AAA<><
@M00200:205:000000000-AKKM3:1:1101:18347:9517 2:N:0:1
TACTAGGGTATCTAATCCGGTTTGCTCCCCACGCTTTCGTGCCTGAGCGTCAGGAAAGGCCCAGCGGGCTGTCTTCACCTTCGGCGTTCCGATAGATCTCTACGCATTCCACCGCTCCACCTATCGTTCCACCCGCCTCTACCTTCCTCAAGCTCGGGAGTTTGCCCCGCAATTCCACGGTTGAGCCGTGGGATTTCACAGGACACTTTCCGAGCCGCCTACGCACCCTTTATACCCAATGTCTGAG
+
CCCCCGGGGGGGGGFGGGGGGGGGGGGGGGGGGGGGGGGGGGGGGGGGGGGGGGGGGGGGGGGGGGGGGGGGGGGGGGGGGGFGGGGGGGGGDGGGGFGGGGGGGGGGGGGGGGGFDGGGGGFGGGGDGGGGGGGGGFGDFFGFGFFCGFGGGGF5?@C5CFCFEFFFDGAFFFFFFFGFGGDFFCGBDDC>FGGDFFGEE?78@DFA<EFF0(3:9DF0<18<?GDD973A44>BF2(24<44:>A
@M00200:205:000000000-AKKM3:1:1101:14322:9523 2:N:0:1
TACAGGGGTATCTAATCCCGTTCGCTCCCCTGGCTTTCGCGTCTCAGCGTCAGCGGAGGTCCAGGCGCCCGCTTCGCCCCCGGGCGTCCCGCCCGACCCCACCCCTTTCCCCCCCCCACCCGCCGGTCCCGGCGCCCCTTCCTCCCCCCAGGCCCGGCCTCACCGCCCCCCCTCCCCCGGTTGGGCGGGGGGCTTTCGGCACCGGCGTGCCCGGCCCCCCACACGCGCCTTTTTCCCCATTGTCTGTGGGC
+
CCCCCGGGGGGGGGGGGGGGGGGGGGGGGGGGGGGGGGEGGFGGGGGGGGGGGGGG@FGGGGGGGGGGGGGGGD7+,B,++@=+46@+@+++@+4+6:+6A++33+@F,,,B+53*;**C*C*1**=*C,:*)*:BE>/()=+/*)*-9)**;C57)*).0*(*())17EE(8(7@F)9)2*)))2*)8CD))C:*/-*((-,212((,(-(49*:()5((-1>95)//9:)))(.<(8()))--)))(((
@M00200:205:000000000-AKKM3:1:1101:2543:9523 2:N:0:1
TACGGGGGTATCTAATCCCGTTTGCTCCCCTGGCTTTCGTGCCTGAGCGTCAGGAAATGTCCAGAGACTCGCCTTCGCCACTGGTGTTCCTCTCGATATCTACGCATTTCACTGCTACACCGAGAATTCCAGTCTCCCCTCCATTCCTCTAGCCGGAGAGTATCCGACGCCGTTCCGCAGTTGCTCTGCGGGATTTCACGTCAGCCTTCCCCGGCCGCCTACGCACCCTTTACACCCACTGCCTGAGCGA
+
CCCCCGGGGGGGGGGGGGGGGGGGGGGGGFGGGGGGFGGGGGGGGGGGGGGCGGGFFGFGGGGGGGGGGG<CFGDFGCGGGGGGFFGEFGGGCGF8,=8AEFGGGGGGGGGGFFD+9E=FFG8EGGGFGA=83=DGGFGBFGG7EFCEGFGDGGGDFDG*@FFF7@DG>CD=FAFA>B>56,+++548=C=DEECD:?71/6(,6(/))(/5(6B?(75((.4>1?BD/*...).(:3??F)().((.((
@M00200:205:000000000-AKKM3:1:1101:22646:9536 2:N:0:1
TACACGGGTATCTAATCCTGTTTGCTCCCCACGCTGTCGCGCCTCAGTGTCAGCAACGGCCCAGCAGAACGCCTTCGCCACTGGTATTCTTCCCGATCTCTACGCATTCCACCGCTACACCGGGAATTCCATCTGCCCCTACCGTGCTCTAGCCCGCCAGTCTGATCGGCAGCCCCGGAGTTGAGCCCCGGGATTTCACCAACCACTTAACGGGCCACCTACGCGCCCTTTAAACCCAATGTCTGAGAGA
+
CCCCCGGGGGGGGGGGGGGGGGGGGGGGGGGGGGGGGGGGGGGGGGGGGGGGGGGGGGEGGGGGGGGGGGGGGGGGGGGGGGGGGFFGGGGGGGGGGGGGGGGGGGGGGFGFGGGDCGGGGGGGGGGGGGGGGGGGEFGDFGGFGFGFGFGCGFFEFGGFGGFGFFGFFG>>EFEFFBDEC:8FFFGFDGEBDEFCF<FF<=@???@AFFF@1<5?:3>1::BDFGFG39)6A9<<E0014<>AADA908
@M00200:205:000000000-AKKM3:1:1101:12848:9546 2:N:0:1
TACTGGGGTATCTAATCCCGTTTGCTCCCCTAGCTTTCGCACCTCAGCGTCAGTTACAGACCAGAGAGTCGCTTTCGCCGCCGGCGTTCCTCCAGATATCTACGCATTTCACCGCTCCACCTGGAATTCCACTCTCCCCTCCTGTACTCAAGTCAAGTAGTATCCGATGCAGTTCCCCAGTTAAGCCGGGGGATTTCACAACGGACTTGCTCGACCGCCTACGTTCTCTTTAAGCCCAATGTCTGAG
+
CCCCCGGGGGGGGGGGGGGGFGGGGGGGGGGGGGGGGGGGGGGGGGGGGGGGGGGGGGGGGGGGGGGGGGGGGGGGGGGGGGGGGGGEGGGGGGGGGGGGGGGGGGGGGGGGGGGFGGGGGGGGFFFGGGFGGGGGGFGFFGGFGFGEFFGGGGGFDGG?FGEGEFDCEGFFFFFFFAG>FGGGFGGF9DEFEGGF86FCFFF@FB;)4>4;?FGGFGFFFF(0(;<7*C<FA922>66(,.5)-))
@M00200:205:000000000-AKKM3:1:1101:7501:9551 2:N:0:1
TACACGGGTATCTAATCCTGTTTGCTCCCCACGCTGTCGCGCCTCAGTGTCAGCAACGGCCCAGCAGAACGCCTTCGCCACTGGTGTTCTTCCCGATATCTACGCATTCCACCGCTACACCGGGAATTCCATCTGCCCCTACCGTGCTCGAGCCCGGCAGTCTGACCGGCAGCCCCGGAGTTGAGCCCCGGGATTTCACCAGCCACTTACCGAGCCACCTACGCGCCCTTTAAACCCAATGTCTGAG
+
CCCCCGGGGGGGGGGGGGGGGGGGGGGGGEFGGGGGGGGGGGGGGFGGGGGGGGGFGGGGGGGGGGGDGGGGGGGGGGEGGGGGGGGGGGGFGGGGGGGGGGGGGGGGFFGGGGGFGGCFEGGGGGG?FGGGFGGCEFGFFFGFGFGFFBEDGCFA>EDBEGCCCCD>BGF=EFFFFE))4AFF)<CFFGGDF5C=FCC<?:BF6::AAA>6(4C8(9>:??(39=>D977>A.)8?1(4:A>4<<2
@M00200:205:000000000-AKKM3:1:1101:12251:9557 2:N:0:1
TACAGGGGTATCTAATCCTGTTTGCTCCCCACGCTTTCGCGCCTCAGCGTCAGAACCGGACCAGACAGCCGCCTTCGCCACTGGTGTTCTTGCGAATATCTACGAATTTCACCTCTACACTCGCAGTTCCGCTGTCCTCTTCCGGTCTCAAGCCAACCAGTATCGACGGCACTTCTGTGGTTGAGCCACAGGCTTTCACCCCCGACTTAATCGGCCGCCTACGCGCCCTTTACACCCAGCGTCTGAG
+
CCCCCGGGGGGGGGEGGGFGGGFGGGGGGGGGGGGGGGGGGGGGGGGGGGGGGFFEGGGGGGGGFGGFGGGGGGGGGGGGG8FFFGGGGGGGAEEGGFGGGDFGD?FGGG9EFGGF8FGGGGGGGEGGGGGGDGGGGFGEBFF>8?DFGFEFGGFFFGGF,=EGAF+@>D>);>AFAFD?FGGF>EFAF8CAF=FFF*4>25701711).9?11>C6DD6(3,.,88C/9:6>)5:C(4(((-(4.4
@M00200:205:000000000-AKKM3:1:1101:27398:9558 2:N:0:1
TACAAGGGTATCTAATCCTGTTCGCTCCCCACGCTTTCGCGTCTCAGCGTCAGTACCGTTCCAGAGAGCCGCTTTCGCCACGGGTGTTCTTCCTGATATCTGCGCATTTCACCGCTACACCAGGAATTCCACTCTCCTCTCCCGGACTCTAGCCAGGGGGTTTCGATCGACCTCTGAAGGTTGAGCCTCCAGTTTTCACAACCGACCTACCTGACCGCCTACACGCTCTTTAACCCCAATGTCCGAG
+
CCCCCGGGGGGGGGGGGGGGGGGGGGGGGGGGGGGGGGGGGGGGGGGGGGGGGFGGGGGGGGGGGGGGGGGGCGGGGGGGGDGGGGGGGAFGGFEEGGFGGGFECEEDGGGGGGGEGGGGGGGCG@FGGDEGFGGGGFGFFGGDGFGFGB,998=DFGGBE5=C=A@F9CD2A=FFFFG4FCGFFFGFF488=:=F4?GEE98@F61>@;373(5<6DB1:7>??E5<CC))5).,;8:<:A<)(--
@M00200:205:000000000-AKKM3:1:1101:21203:9565 2:N:0:1
TACTAGGGTATCTAATCCTGTTTGCTCCCCTAGCTTTCGTGCCTCAGTGTCAGGAGTCGTCCAGAGACTCGCCTTCGCCACTGGTGTTCCTCTCGCTATCTACGCATTTCACTGCTACACCGAGAATTCCAGTCTCCCCTCCGACCCTCTATCGAGAGAGTATTCAATGCCATTTCTGAGTTGAGCTCACAGCTTTCACATCAAACTTACCTCGCCACCTACCCCCCCTTTAAAACCCATGGATGAG
+
CCCCCGGGGGGGG9FGGGGGGDFGGGGGGGGGCGGFCFGFFEGFFGEFGCFGDGFECFDDFGDCDF8<FGFEGEC,DFCFGGFCFFFEGFGGFF,,@FCGD;C7FGBFFF9FGGGFDFFEFCCB:@DFGD;EDDFGG?CDFGG>EEDFDBF+ECD*9=DDE9;DED+@+3D5+5<DFC9=@C+=68,;?+,+*2:BFCGEFFEE;@59*8)*01>>=7A4:)-3)4:D483*6).7;(,3((/./(.
@M00200:205:000000000-AKKM3:1:1101:21336:9569 2:N:0:1
TACACGGGTATCTAATCCCGTTTGCTCCCCACGCTTTCGCGTCTCAGCGTCAGTACCGTCCCAGCGAGCTGCCTTCGCCATTGGTGTTCCTCCTGATATCTGCGCATTTCACCGCTACACCAGGAATTCCACTCGCCTCTTCCGGACTCTAGTCCGGCAGTATCGGTCGGCATTCAAGGGTTGAGCCCCTGACTTTCACAACCGACTTACCGGACCGCCTACACGCTCCTTAAACCCAATGTCTGAG
+
CCCCCGGGGGGGGGGGGGGGGGFCGGGGGGFGGGGGGGGGGGGGGGGGGGGGGGGGGDGGGGGGGGGDGGGGGGGGGGGG7FFGGGGGGFGGGGG9FGGGGGGGGGGGGGGGGGGFGGFCFFG+BEGFGGGGGGGGGFGFFEDDG*==DFGGFGG55CCDFGFGF5DE@ED>DFF+=6*?FGDCAEGFEFCF;FFFC*B5>@F61>9;3)4102:C>GB04:>F?E)9)994)44:E(4<BA>A9)6
@M00200:205:000000000-AKKM3:1:1101:17157:9571 2:N:0:1
TACTAGGGTATCTAATCCTGTTTGATCCCCACGCTTTCGGGCCTCAGTGTCAATGTTGGGCCAGGTAGCCGCCTTCGCCACCGGTATTCCTCCAGATATCTACGTATTTCACCACTACACCTGGAATTCTACTACCCTCTCCCACATTCAAGCCATGCAGTATCAAGAGCACTTCCTGGGTTGAGCCCAGGGCTTTCACTCCTGACTTACATGGCCACCTACGCCCGCTTTCAACCCAATGTCTGAG
+
CCCCCGGGGGGGGGGGGGGGGGGGGGGGGGGGGGGGGGGGGGGGGGGGGGGGGGGGGGGEGGGGFGGGGGGGGGGGGGGGGGGGGGGGGGGGFFFFGGGGGGGGGGGGGGGGGGGFGGGG8=EGGGFFFEFGGGGGFFGDFGGFGFGFGFGGGGGFFGGFGGEGFFGGBFBDFEFFF@F?FG8DFGF5*+@5:7@CF7CEECE58EE<@C@E*)3@@CFDB>AE9C?GD*5*9CEDD>25;??E43)
@M00200:205:000000000-AKKM3:1:1101:5616:9591 2:N:0:1
TACAGGGGTATCTAATCCTGTTTGCTCCCCACGCTGTCGCGCCTCAGCGTCAGCACTGGGAGAGATTGCTCTCCCCCATTCCGGCCCAGCAGACCGCCTTCGCCACCGGTGTTCTTCCGGATCTCTACGCATTCCACCGCTACACCCGGAATTCCGTCTGCCCCTACCGTGCTCCAGCCCAACAGTCGCCCGCGCCGATCCGGGGTTGAGCCCCGGACTTTCACGCCAGCCTTCTCGACCCCCCTACGCGC
+
CCCCCGGGGGGGGGGGGGGGGGGGGGGGGGGGGGGGGGGGGGGGGGGGGGGGGGGGGGGGGGGGFGGGGGGFGGGGGGGGGGGGGGG@=FGFGGGGGGGGGGGEC@FFEFGC@GGFFGGCCEGGGGGG@EGGGGGGGFCBEEGFGFG@>>@+>?BFFGGFGGC55@GGFCAA>*AF>FGFF=D4;508?DE>A5CDB>CBFFF9936>222:??8:37),)6:F:=)9)12:<))-/)(-9((,(2:(((-
@M00200:205:000000000-AKKM3:1:1101:10911:9641 2:N:0:1
TACACGGGTATCTAATCCTGTTTGCTCCCCACGCTTTCGCGTCTCAGCGTCAGTCACCGTCCAGAAGGCCGCCTTCGCCGCTGGTATTCCTCCCGATATCTACGGATTTCACCCCTACACCGGGAATTCTGCCTTCCTCTCCGGGACTCTAGCCAAGCAGTTTCAGATGCAGTTCCGGGGTTGGGCCCCGGGCTTTCACAACTGACTTGCCAAGCCGCCTACACGCGCTTTAAACCCAGTGTCTGAG
+
CCCCCGGGGGGGGGGGGGGGGGGGGGGGGGGGGGGDFGGGGGEGGGGGGGGGGGGGGFGGGGGGGGGFGGGGGGGGFGGFGGGGGGGGGCFFGGCGGGGFGGGGGGGGGGGGGCEFGDGGGGGGGGGGGGGADG?GEFGFFGCAGFGBGFF7AFGFFGGFCF5C5@;AADAAFECB>B>4CEGCBFF>EC5:A=EGFFGFE?3(.6<E3CFEE@FGFDDFF<B56C)7793<4).(;,(.)-:A<:)
@M00200:205:000000000-AKKM3:1:1101:28462:9650 2:N:0:1
TACTAGGGTATCTAATCCCGTTTGCTCCCCTGGCCTTCGTGCCTCAGTGTCAGGAACTGTCCAGAGACCCGCCTTCGCCACTGGTCTTCCTCATGATCTCTACGCATTTCACTGCTACACCATGAATTCCAGTCTCCTCTCCAGTCCTCAAGCACCGCAGTATCGAATGCAGTTTCGGAGTTAAGCTCCGAAATTTCACACCCGACTTACGGCGCCACCTACGCACCCCTTAAACACAATGTCTGAGAGAC
+
CCCCCGGGGGGGGGGGGGGGGGGGGGGGGGGGGGGGGGGGGGGGGGGGGGGGGGGGGGGGGGGGGGGGGGGGGGGFGGGGGGGGFGFGGGGGGGGGGGGGGGGGGGGGGGGGGGFFGGGGGGGGGGGGFGGGGGGGGFGFFGGFGFGCF8DFGGGFBGGEGGFGFFGGFG?DD>F9:B>?>FGF?C=FFD=B>FFFCEGFE5@=8ABAC@CDAAGG=DFBB@DB5??D)2(6;<<);80=86<<3/9>)4(
@M00200:205:000000000-AKKM3:1:1101:23229:9650 2:N:0:1
TACTAGGGTATCTAATCCCGTTTGCTCCCCTAGCTTTCGCGTCTCAGCGTCAGTAACCAGCCAGAGCCTCGCCTTCGCCGCCGGTGTTCCTCCTGATATCAACGCATTTCACCGCTCCACCAGGAATTCCAGGCTCCCCTCTGGTCCTCAAGCAAGGTAGTTTCGGGCGCAATTCCTCGGTTAGGCCGAGGGATTTCACACTCGACTTACCATGCCGCCTACACGCGCTTTAAACTCAATGTCTGAG
+
CCCCCFGGGGGGGGGGGCGGGG<FGGGGGGGGGGGGGGGGGGGGGGGGGGGGGGGGGGGGGGGGGGGGGGGGGGGGGGGEGGGGGGGGGGGGGGGGGGGGGFGGGGGGGGGGGGDDGGGGGGGGGGGGGGGGDGGF=DCBBGDFDDF6DFGGGFDFDG+;DDAC5*+:@EFBB@FCEFD>GCCDFF,8B4CEBGGGFEE3;(,=?B;147=37CFG9CB<:8(7,80/9*1)))))34(-66A<ABF
@M00200:205:000000000-AKKM3:1:1101:8075:9660 2:N:0:1
TACTAGGGTATCTAATCCTGTTTGCTCCCCCGGCTTTCGTGCCTCAGTGTCAGGTGTTGTCCAGGGACTCGCCTTCGCCACTGGTGTTCCTCTCGATATCTACGCATTTCACTGCTACACCGAGAATTCCAGTCCCCCCTCCAAACCTCCAGCACGCTAGTATTCAATGCCATTTCAGGGTTAAGCCCTGAGCTTTCACATCAAACTTAACATGCCACCTACGCACCCTTTAACCCCAGTGTCTGAG
+
CCCCCGGGGGGGGGFGGGGFGGFGGGGGGGGGGG7FGGGGGGGGGFGGGGGGGGGGGGGGGGGGGGGGGG7F@FGFGGG>EGGGGGGGFGGGFGG<BFGGGGGGGGGGGGGGGEFF8F,A?EGGDEG=FGC8FFDBFEGFFGFFGFGFGFGCFFGAFD+9EGEFEF7@DFF5CA+++<+*@@F2+<FFFCCFFG?@FFGFFFF@==>*:EEF?)?8;FF>EB952E4C100*>*8(=(3/)<E?).)
@M00200:205:000000000-AKKM3:1:1101:11254:9666 2:N:0:1
TACACGGGTATCTAATCCCGTTCGCTACCCTAGCTTTCGTGCCTCAGCGTCAGAAAAGATCCAGTGAGCCGCTTTCGCCACCGGTGTTCCTTAGGATATCAACGCATTTCACCGCTCCACCCTAAGTTCCGCTCACCTCTATCTTCCTCTAGCACGGTAGTTTTGAATGCAGTTCCTCAGTTAAGCTGAGGTATTTCACACCCAACTTTCCGCACAGCCTACGCACCCTTTAAACCCAATGTCTGAG
+
CCCCCGGGGGGGGGGGGGGGGGGGGGGGGGGGGGGGGGGGGGGGGGGGGGGGGGGGGGGGGGGGGGGGGGGGGGGGGGGGGGGGGGGGGGGGGGGGDFAFDDE=FGGGGECGGGE>DEFGGGGGGGGGGGGGDGGGGFGDFGGFGFGFGFCGGGGBEE856DEGDEFFFGFFFFFFFF??DECFFD9FFC5;FGGGFEA@C>98>>DBFFF)<AEC2;?DB>?E=?BG3F3>C4<;86;(6767C3C
@M00200:205:000000000-AKKM3:1:1101:20431:9667 2:N:0:1
TACTAGGGTATCTAATCCTGTTTGCTCCCCACGCTTTCGTGCCTCAGTGTCAATGATCGTGTAGCAAGCTGCCTCCGCTATCGGTGTTCTATGTCATATCTAAGCATTTCACCGCTACATGACATATTCCGCTTACCTCCGCGATATTCAAGATTGATAGTATCCACGGCAGTTTCCGAGTTAAGCTCGGAGATTTCACCACGGACTTACCAACCCACCTACGCACCCTTTAAACCCAATGTCTGAG
+
[truncated: 43,978,278 more chars]
