# Supplementary material for: Responses of rhizosphere soil bacteria to 2-year tillage rotation treatments during fallow period in semiarid southeastern Loess Plateau
Source: PeerJ. 2020 May 5;8:e8853. doi: 10.7717/peerj.8853 (PMC7207221; doi:10.7717/peerj.8853)
Supplement: Supplemental Information 19 [file peerj-08-8853-s019.gz › G2L1.R1.fastq]

@M00200:205:000000000-AKKM3:1:1110:12920:12226 1:N:0:1
ATTGGGCATAAAGGGCGCGTAGGCGGCTCGTTAAGTCGGTTGTGAAATCCCCCGGCTCAACCGGGGAACGGCATCCGATACTGGCGGGCTCGAGGACGGGAGGGGTAAGTGGAACTCCAGGTGGAACGGTGAAATGTGTAGATATCTGGAGGAACACCGGTGGCGAAAGCGGCTTACTGGCCCGTATCTGACGCTGAGGCGCGAAAGCTAGGGGAGCAAACGGGATTAGATACCCCTGTAAGTC
+
GGGGGGGGGGGGGGGGGGGGGGGGGGGGGGGGGGGGGGGGGGGGGGGGGGGGGGGGGGGGGGGGGGGGGGGGGGGGGGGGGGGGGGGGGGCGGGGGGGGGGGGGGGGGG;FGGGGGGGGGGGFGFG@FGFFGGGFGFGGFGGFEFGGGGGGGGGGGGGFE?EGGGGGGGCGGD>CGG?FGEGFGEGGF@EGGGG588;E>EGGGGGGFFCEFGEDGGGGFGEGE58EFC79FDFGGGGGGF?F/
@M00200:207:000000000-ALC1F:1:1101:22032:2843 1:N:0:5
ACTGGGTGTAAAGAGCTCGTAGGCGGTTTGTCGCGTCTGCCGTGAAAGTCCGGGGCTCAACTCCGGATCTGCGGTGGGTACGGGCAGACTAGAGTGATGTAGGGGAGACTGGAATTCCTGGTGTAGCGGTGAAATGCGCAGATATCAGGAGGAACACCGATGGCGAAGGCAGGTCTCTGGGCATTAACTGACGCTGAGGAGCGAAAGCATGGGGAGCGAACAGGATTAGATACCCCCGTA
+
GGGFGGGGGGGGGGGGGGGGGGGGGGGGGGGGGGGGGGGGGGGGGGGGGGGGGGGGGGGGGGGGGGGGGGGGGGGGGGGGGGGGGGGGGGGGGGGGGGGGGGGGGGGGGGGGGGGGGGGGGGGGGGGGGGGGGGGGGGGGGGGGGGGGGGGGGGGGGGCEGGGGGGGGGGGGGGGGGGGFGGGGGGGGGGGGGGGG=E=GGGGGGGGGGGCGGGGGFGGGGFGFFFFFFFFFGGFFDDFE
@M00200:207:000000000-ALC1F:1:1101:8855:6191 1:N:0:5
ATTGGGTTTAAAGAGCTCGTAGGCGGCTTGTCACGTCGGATGTGAAAGCCCGAGGCTTAACCTCGGGTCTGCATTCGATACGGGCTAGCTAGAGTGTGGTAGGGGAGATCGGAATTCCTGGTGTAGCGGTGAAATGCGCAGATATCAGGAGGAACACCGGTGGCGAAGGCGGATCTCTGGGCCATTACTGACGCTGAGGAGCGAAAGCGTGGGGAGCGAACAGGATTAGATACCCGTGTA
+
GGGGGGGGGGGGGGGGGGGGGGGGGGGGGGGGGGGGGGGGGGGGGGGGGGGGGGGGGGGGGGGGGGGGGGGGGGGGGGGGGGGGGGGGGGFFGGFFGGGGGGGGGDGGGGGGGGGGGGGGGGGGGGGGGGGGGGGGGGGGGGGGGGGGGGGGGGGGGGGGGGGGGEGGGGGGEGGGGGGGGGGGGFFGGGGGDEGGDGGGGGGGDGDGGGGGDCDGFGDGGFGFFFFFF?=FGFFFFFFF
@M00200:207:000000000-ALC1F:1:1101:6565:13882 1:N:0:5
ATTGGGTATAAAGCGCACGCAGGTGGCTGAGTCAGTCGATTGTGAAAGCCCTGGGCTTAACCTGGGAATTGCAGTCGATACTACTCAGCTGGAGTATGGGAGAGGGCAGTGGAATTCCCGGTGTAGCGGTGAAATGCGTAGATATCGGGAGGAACATCAGTGGCGAAGGCGGCCTCCTGGGCCAATACTGACGCCCATGCACGAAAGCGTGGGGAGCAAACAGGATTAGATACCCTTGTACGAT
+
CFFF9@@@CE9CCA@:FF@FG6F@@8,@CEFFF9,EF;@,@FE,@6CCF,CEFGFFEDGA,<FDFG@<CCFGGD@F@EGGGGFGGGCFCGF@CDF,,?EC@F?FEF,:BB?,??,AFAEEE@ECE5?F+BFCF5E9EC4@=>?D9FFEGEF@>:=FDG,C@@>@348B+,>5CEGFFGCFFGG>ECFCFF9FCE)=CCCCFG3*=*/;E5:CG5*95576F)95>4=6?/8*:*/=5?*9*78-
@M00200:207:000000000-ALC1F:1:1102:18085:13275 1:N:0:5
ACTGGGTATAAAGCGCGCGTAGGTGGTTAGTTAAGTTGGATGTGAAATCCCCGGGCTCAACCTGGGAACTGCATTCAAAACTGACTGACTAGAGTATGGTAGAGGGTGGTGGAATTTCCTGTGTAGCGGTGAAATGCGTAGATATAGGAAGGAACACCAGTGGCGAAGGCGACCACCTGGACTGATACTGACACTGAGGTGCGAAAGCGTGGGGAGCAAACAGGATTAGATACCCTCGTA
+
GFGGGGGGGGGGGGEGGGGGGEE@FGGFGGGGFGFGGGGFGGFGGGAFFFGFGCGGGGFGGGGGGGGGGGGGGGGGGGGGGGGGGGGCGGFGCGFEFFGGGG9FACFEGGGGGGGGGGCFGGGGGGGGGGGEGFGGGD==CEGFGGGGGGGGGGGFGGGGGGGGDGDDEGEDGGDFGGGGFGGGGGGGGGGGGGGGGGGGGGDEEDGFGEGGGDDGGGFGGGGGFFFFGFFFG<FFFGFG
@M00200:207:000000000-ALC1F:1:1102:23199:22340 1:N:0:5
ACTGGGTATAAAGCGTCTGTAGGTGGCTTTTTAAGTTCGCCGTCAAATCCCAGGGCTCAACCCTGGACAGGCGGTGGAAACTACCAAGCTGTAGTACGGTAGGGGCAGAGGGAATTTCCGGTGGAGCGGTGAAATGCGTAGAGATCGGAAAGAACACCAACGGCGAAAGCACTCTGCTGGGCCGACACTGACACTGAGAGACGAAAGCTAGGGGAGCGAATGGGATTAGATACCCGCGTA
+
FGGGGAECFDFGGGG;,8CC6FCCF@FGG8,CFFCFGGGEEGGDCECF9FFGGFFGGGF<@CFEFGGFGFGGGG6>BGGGGGGGFA@EDGGGGGGGGGGFGGCCE@FEFGFEEDCGFFCFGGGG7EDC@FFDGGGGGGG@CCFEG,6F@F7DFGFGBCGEFGGFGE8FDGGGFCFFFEGGE,*=>EGE6+;CFGGC?F+3;CECEEE?;CDGG=3CCEGGDFFGF*7?FFFGGCFFD57)
@M00200:207:000000000-ALC1F:1:1103:23618:4461 1:N:0:5
ACTGGGCTTAAAGCGCACGTAGGTGGCGACGTAAGTCGGGTGTGAAAGCCCCGGGCTCAACCTGGGAATTGCATTCGAGACTGTGTTGCTGGAGTACGGAAGAGGAAGGCGGAATTCCCGGTGTAGCGGTGAAATGCGTAGATATCGGGAGGAACATCAGTGGCGAAGGCGGCCTTCTGGTCCAGTACTGACACTCAAGTGCGAAAGCGTGGGGAGCAAACAGGATTAGATACCCGCGTA
+
GGGGGGGGGGGGGGGGGGGGGGGGGGGGGGGGGGGGGGGGGGGGGGGGGGGGGGGGGGGGGGGGGGGGGGGGGGGGGGGGGGGGGGGGGGGGGGGGGGGGGGGGGGGGGGGGGGGGGGGGGGGGGGGGGGGGGGGGGGGGGGGGGGGGGGGGGGGFGGGGGGGGGGGGGGGGGGGGGGGGGGGGGGGFGGGGGGGGGGGGGGGGGGGGGGDGGEGGGGGGGGGGGGGFGFGGGGGGDGGG
@M00200:207:000000000-ALC1F:1:1103:6651:12729 1:N:0:5
ATTGGGTTTAAAGGGCGCGTAGGCGGCGCGTTGCGTCGGAGGTGAAAGCCCGGGGCTCAACCCCGGAAGGTCCTCCGATACGGGCGTGCTGGAGGCCGGGAGAGGAGAGCGGAATACCCAGTGTAGAGGTGAAATTCGTAGATATTGGGTGGAACACCGGTGGCGAAGGCGGCTCTCTGGTCCGGACCTGACGCTGAGGCGCGAAAGCGTGGGGAGCAAACAGGATTAGATACCCGAGTA
+
GGGGGGGGGGGGGGGGGGGGGGGGGGGGGGGGGGGGGGGCGGGGGGGGGGGGGGGGGGGGGGGGGGGGGGGGGGGGGGGGGGGGGGGGGGGGGGGGGGGGGGGGGGGGGGGGGGGGGGGGGGGGGGGGGGGGGGGGGGFGGGGGGGGGGGGGGGGGGGGGGGGGGGGGGGGGGGGGGGGGGGGGGGGGGGGGGGGGGGGGGGGGGGGGGGGGGEGGGGGGGGGGGDFFGBFFGGGGCD5D
@M00200:207:000000000-ALC1F:1:1104:20633:2914 1:N:0:5
ACTGGGTTTAAAGCGCGCGTAGGCGGTTTGTTAAGTCGGATGTGAAAGCCCTGGGCTCAACCTGGGAACTGCATCCGATACTGGCAGGCTAGAGTACGGTAGAGGGGGGTAGAATTCCACGTGTAGCGGTGAAATGCGTAGAGATGTGGAGGAATACCAGTGGCGAAGGCGGCCCCCTGGACTGATACTGACGCTAAGGTGCGAAAGCGTGGGGAGCAAACAGGATTAGATACCCTTGTA
+
GFEFFGGGG<FFEGGGEFCF::B9CFGGEEFGEFGGGGDGGGGGG@FG8FGGGGGGGGGGFGFG@FFGGGGGGFGGGGGGGGGGGGCGGGCGFEGFGDGF=FAEFGGGEGGG9FGGGGGGGBFFB<FGEGGGGGGGGGGGDEG?FFGGGGGGDGGGGGGGFGGGD5ECCF:C>/CEGEGGGGGGGGGGGGFC>EGE8:@EE85C8C*;CE>EGGCEGGCFCFGGFGGDDFC7C?CFGGGG
@M00200:207:000000000-ALC1F:1:1104:7753:8350 1:N:0:5
ACTGGGCGTAAAGCGTGCGTAGGTGGTTGTTTAAGTCTGCTGTGAAAGCCCTGGGCTCAACCTGGGAATTGCAGTGGATACTGGGCGACTAGAGTGTGGTAGAGGATAGTGGAATTTCCGGTGTAGCAGTGAAATGCGTAGAGATCGGAAGGAACATCTGTGGCGAAGGCGACTATCTGGGCCAACACTGACACTGAGGCACGAAAGCGTGGGGAGCAAACAGGATTAGATACCCGAGTA
+
GGGGGGGGGGGGGGGFGGGFGGGGGGGGGGGGGGGGGGGGGGGGGGGGGGGGGGGGGGGGGGGGGGGGGGGGGGGGGGGGGGGGGGGGGGGGGGGGGGGGGGGGGGFGGGGGGGGGGGGGGGGGGGGGGGGGGGGGGGGGGGGGGGFGGGGGGGGGGGGGGGGGGGGGGGGGGGGGGGGGCFGGGGGGGGGGGGGGGGGGGGGGGGGGGGGGGGGGGGGGGGGGGGGGGGGGGGGGGGGG
@M00200:207:000000000-ALC1F:1:1106:16036:3404 1:N:0:5
ACTGGGTTTAAAGCGTGTGTAGGCGGATCGTTAAGTGTCTTGTGAAATCCCACGGCTCACCCGTGGAACTGCTGGGCATACTGGCGATCTTGGGCCAACTAGGGGCAGTCGGAACAAGCGGTGGAGCGGTGAAATGCGTAGATATCGCTTGGAACGCCGAAGGTGAAAACAGACTGCTGGGGTTGTGCCGACGCTGAGACACGAAAGCCAGGGGAGCAAACGGGATTAGATACCCGCGTA
+
GGGGGGGGGGGGGGGFGEGFGGGGGGEGGFGGGGGGGGFDFGGGGGGGGGFCGGGGGEFFGGGGGGGGGGGGGGCGCFGGGGGGFGE@FGGGGGGGFGFDFGGGGCEG@DFGGGGGGG8BGGGDGGGGGGGGGGGGGGGGGGGGGGEF@EFFGGGGGGE:@FGGGGGFEC:DF:,8EFGGDGGGGGGF?CEEGGCEGGGGFGGGGGGF=ACFE5CCG5CC5>EGG:CGGGGGG?FG)><D
@M00200:207:000000000-ALC1F:1:1107:11036:14198 1:N:0:5
ACTGGGTGTAAAGGGCGCGTAGGCGGCTTAACAAGTCCCGTGTGAAATCCCTCGGCTCAACTGAGGAACTGCACGGGAAACTGTTTGGCTTGAGTTCGGGAGAGGGAAGCGGAATTCCGGGTGTAGCGGTGAAATGCGTAGATATCCGGAGGAACACCGGTGGCGAAGGCGGCTTCCTGGACCGACACTGACGCTGAGGCGCGAAAGCTAGGGGAGCAAACGGGATTAGATACCCTAGTA
+
GGGGGGGGGGGGGGGGGGGGGGGGGGGGGGGGGGGGGGGGGGGGGGGGGGGGGGGGGGGGGGGGGGGGGGGGGGGGGGGGGGGGGGGGGGGGGGGGGGGGGGGGGGGGGGGGGGGGGGGGGGGGGGGGGGGGGGGGGGGGGGGGGGGGGGGGGGGGGGGGGGGGGGGGGFFGGDGGGGGGFGGGGGGGGGGGGGGGGGGGGGGGGGGGGGGGGGGGGGGGGGGGGGGGGFGGGGGFGFGG
@M00200:207:000000000-ALC1F:1:1108:5218:9451 1:N:0:5
ATTGGGCGTAAAGGGCGCGTAGGCGGTTGTTACAGTCAGATGTGAAATCCCCGGGCTTAACCTGGGAACTGCATTTGATACGTGACGACTGGAGTTCGAGAGAGGGTTGTGGAATTCCCAGTGTAGAGGTGAAATTCGTAGATATTGGGAAGAACACCGGTGGCGAAGGCGGCAACCTGGCTCGATACTGACGCTGAGGCGCGAAAGCGTGGGGAGCAAACAGGATTAGATACCCCGGTA
+
GGGGGGGGFGGFGGGGGGGGGGGGGGEGGGGGGGGGGGGGGGGGGGGGGGGGGGGGGGGGGGGGGGGGGGGGGGGGGGGGGGGGGGGGGGGGGGGGGGGGGGGGGGGGGGGGGGGGGGGGGGGGGGGGGGGGGGGGGDGGGGGGGGGGGGGGGGGGGGGFGGGGGGGGGGGGE@EGGGGGGGGGGGGGGGGGGDGGGD>GGGGGGGGGGGGGGGGGGGFGFGFG?GGGG?DGEFFGFG>D
@M00200:207:000000000-ALC1F:1:1108:17539:14423 1:N:0:5
ACTGGGCTTAAAGGGCGCGTAGGCGGTGCCACAAGTCACCTGTGAAATCTCTGGGCTTAACTCAGAGCCTGCAGGCGAAACTGTGGTGCTGGAGTATGGGAGAGGTGCGTGGAATTCCCGGTGTAGCGGTGAAATGCGTAGATATCGGGAGGAACACCTGTGGCGAAAGCGGCGCACTGGACCATAACTGACGCTGAGGCGCGAAAGCTAGGGGAGCAAACAGGATTAGATACCCCAGTA
+
GGGGGGGGGGGGGGGGGGGGGGGGGGGGGGGGGGGGGGGGGGGGGGGGGGGGGGGGGGGGGGGGGGGGGGGGGGGGGGGGGGGGGGGGGGGGGGGGGGGGGGGGGGGGGGGGGGGGGGGGGGGGGGGGGGGGGGGGGGGGGGGGGGGGGGGGGGGGGGGGGGGGGGGGGGGGGGGGGGGGGGGGGGGGGGGGGGGGGGGGGGGGGGGGGGGGGGGGGGGGGGGGFGGGGFGGGGGGFGFG
@M00200:207:000000000-ALC1F:1:1108:19615:24143 1:N:0:5
ATTGGGTTTAAAGAGCTCGTAGGCGGTTCAGTAAGTCAGGTGTGAAAGCTCCGAGCTCAACTCGGAGAGGCCACTTGATACTGCTGTGACTAGAATCCAGTAGGGGAGCGTGGAACTCCTGGTGTAGCGGTGAAATGCGCAGATATCAGGAAGAACACCAGCGGCGAAGGCGGCGCTCTGGGCTGGAATTGACGCTGAGGAGCGAAAGTGTGGGTAGCAAACAGGATTAGATACCCGCGTA
+
GGGGGGGGDGGGGGGGGGFFFGGGGGGGGGGGGGGGGGGGGGGGGGGGGFGGGGGGGGGFFGGGGGGGGGGGGGGGGGGGGGGGGGGGGGGGGGGGGGGGGGGGGGGGGGEGGGFFGFGGDGGGGFGGGG:FGGGGGDFGGGGGGGGGGGGGGGGGGGGGFGGGGGGGGGFEBFEEEDFGGGGGGG*?>>ECFCEEEGGGGG=EE=GDCFGEGGEFDEFEFFGF?DFGGFG*:>6C5C;CB
@M00200:207:000000000-ALC1F:1:1109:22607:3807 1:N:0:5
ACTGGGCATAAAGGGTGCGTAGGTGGCTTGGTAAGCGTGTGGTGAAAGTCCGGGGCTCAACCCCGGATCTGCCGTGCGAACTGCCGAGCTTGAGCATTGTAGAGGCAGGTGGAATTCCGGGTGTAGCGGTGGAATGCGTAGAGATCCGGAAGAACACCAGTGGCGAAGGCGGCCTGCTGGGCAATTGCTGACACTGAGGCACGACAGCGTGGGGAGCAAACAGGATTAGATACCCCGGTA
+
GGGGGGGGGGGGGGGFGGGEFGGGGGGGGGGGGGGGGFGCFGGGGFGGGFGGGGGGGGGGGGGGGGGGGGGGGGGGGGGEGGGGGGGGGDGGGGGGGGGGGGGGGGGGGGGGGGGGGGGGGFFGGGFGGGGGGGGGGFGGGGGGGGGGGGGGGGGFGDGGGGGGGGGGECFGGGGGGGGGGCCFEF@FGGFGGGGGGGGGEEGGGGGGGGGGGGGECGGGGFDFD<>E<FGGGGFGDDDD
@M00200:207:000000000-ALC1F:1:1109:16157:8365 1:N:0:5
ACTGGGTATAAAGGGCGTGTAGGCGGTTTGTACAGTCAGATGTGAAATCCCCGGGCTTAACCTGGGAGCTGCATTTGAGACGTGCAGACTAGAGTGTGAGAGAGGGTTGTGGAATTCCCAGTGTAGAGGTGAAATTCGTAGATATTGGGAAGAACACCGGTGGCGAAGGCGGCAACCTGGCTCATTACTGACGCTGAGGCGCGAAAGCGTGGGGAGCAAACAGGATTAGATACCCCAGTA
+
GGGGGGGGGGGGGGGGGGGGGGGGGGGGGGGGGGGGGGGGGGGGGGGGGGGGGGGGGGGGGGGGGGGGGGGGGGGGGGGGGGGGGGGFGGCGGGGGGGGGGGGGGGGGGGGGGGGGGGGGGGGGGGGGGGGGGGGGGGGGGGGGGGGGGFGGGGGGGGGGGGDGGGGGGGGGGGGGGGGGGGGGGGGGGGGGGGGGGGGGGGGGGDGGGGGG5EGGDFGGGGGGGGFG?FGGGGGGGGGG
@M00200:207:000000000-ALC1F:1:1110:22507:2312 1:N:0:5
ATTGGGTATAAAGCGCGCGTAGGCGGATTGGAAAGTTGGGGGTGAAATCCCAGGGCTCAACCCTGGAACTGCCTCCAAAACTCCCAGTCTTGAGTTCGAGAGAGGTGAGTGGAACTCCGAGTGTAGAGGTGAAATTCGTAGATATTCGGAAGAACACCAGTGGCGAAGGAGGCTCACTGGCTCGATACTGACGCTGAGGTGCGAAAGTGTGGGGAGCAAACAGGATGAGATACCCGCGTA
+
GGCGDC@EDFGGG9F:FGG:@FE<FGEGGGFFE<FCFGGGGG:CD9F<,,6CCFE@86F<<9BCFG<FF<C,CF,F88,E<AF,,<??EFGG<?A@,4?,,@FEGDEFCG<C<==?,8C>C+>8E?FBAF<<>F,B,>>DDCG<C=<FGBFCBD<<,@:F>FF7FB:<:,@@E<,?E;;<,,4:B,=:<;?FE*3/BFD2*?E=E=8:9<CEG8<E:*6<:/:F52*0C?>7<<C3<CD5
@M00200:207:000000000-ALC1F:1:1111:10093:8073 1:N:0:5
ATTTGGGCATAAAGCGAGCGCAGGTGGTTTAATAAGTCTGATGTAAAAGGCAGTGGCTCAACCATTGTGTGCATTGGAAACTGTTAGACTTGAGTGCAGTAGAGGAGAGTGGAATTCCATGTGTAGCGGTGAAATGCGTAGATATATGGAGGAACACCGGTGGCGAAAGCGGCTCTCTGGACTGTAACTGACACTGAGGCTCGAAAGCGTGGGTAGCAAACAGGATTAGATACCCTAGTA
+
GGGGGGGGGGGGGGGGGGGGGGGGGGGGGGGGGGGGGGGGGGGGGGGGGGGGGGGGGGGGGGGGGGGGGGGGGGGGGGGGGGGGGGGGGGGGGGGGGGGGGGGGGGGGGGGGGGGGGGGGGGGGGGGGGGGGGGGGGGGGGGGGGGGGGGGGGGGGGGGGGGGGGGGGGGGGGGGGGGGGGGGGGGGGGGGGGGGGCEGGGGGGGGGGGGGGGGBGGGGGGGGGGGG=CFGGGGGGFGGG
@M00200:207:000000000-ALC1F:1:1111:28101:14084 1:N:0:5
ATTGGGTTTAAAGGGCGTGTAGGCGGTTTACACAGTCAGATGTGAAATCCCCGGGCTTAACCTGGGAGCTGCATTTGATACGTGTAGACTAGAGTGTGAGAGAGGGTTGTGGAATTCCCAGTGTAGAGGTGAAATTCGTAGATATTGGGAAGAACACCGGTGGCGAAGGCGGCAACCTGGCTCATGACTGACGCTGAGGCGCGAAAGCGTGGGGAGCAAACAGGATTAGATACCCGGGTA
+
C<FD<<BFFGGGCA@FGFGGGFAGEGGGEGGGGGGFECFEGGGGFGFGGFGGGGCF@F@FFFAF,C<FF8CFFGDAFFFFFGFGGCFCFGGGGGE<FGCFGAEGGGGGGGGG9?FFGGGGGEGGFGG?ECFCFGGFGCGGGCFFGCC<FGD7F,,AFCFCF=@FDGC:EGGGDEEGFEFGG@CFDCCC9,<8EDC8C8FG==EE87=FEE**784555*<FC6<<>*9F?FGGEFGB)97
@M00200:207:000000000-ALC1F:1:1112:5910:10313 1:N:0:5
ACTGGGTGTAAAGGGCGTGTAGGCGGTTTGTACAGTCAGATGTGAAATCCCCGGGCTTAACCTGGGAGCTGCATTTGATACGTGCAGACTAGAGTATGAGAGAGGGTTGTGGAATTCTCAGTGTAGAGGTGAAATTCGTAGATATTGGGAAGAACACCGGTGGCGAAGGCGGCAACCTGGCTCATTACTGACGCTGAGGCGCGAAAGCGTGGGGAGCAAACAGGATTAGATACCCCAGTA
+
GGGGGGGGGGGGGGGGGGGGGGGGGGGGGGGGGGGGGGGGGGGGGGGGGGGGGGGGGGGGGGGGGGGGGGGGGGGGGGGGGGGGGGGGGGGGGGGGGGGGGGGGGGGGGGGGGGGGGGGGGGGGGGGGGGGGGGGGGGGGGGGGGGGGGGGGGGGGGGEGGGGGGGGGGGGGGGGGGGGCFGGGGGFFGGGGGGGGGGGGGGGGGGGGGGGGGGGGGGGGGGGGGCGGGFCFF<CFEGGG
@M00200:207:000000000-ALC1F:1:1112:20868:16679 1:N:0:5
ACTGGGTATAAAGTGAGCGCAGACGGTTTATTAAGTCTGATGTGAAAGCCCGGAGCTCAACTCCGGAATGGCATTGGAAACTGGTTAACTTGAGTGCAGTAGAGGTAAGTGGAACTCCATGTGTAGCGGTGGAATGCGTAGATATATGGAAGAACACCAGTGGCGAAGGCGGCTTACTGGACTGCAACTGACGTTGAGGCTCGAAAGTGTGGGTAGCAAACAGGATTAGATACCCCCGTA
+
GGGGGGGGGGGGGGGGGGGGGGGGGGFGGGGGGGGGGGGGGGGGGGGGGGGGGGGGGGGGGGGGGGGGGGGGGGGGGGGGGGGGGGGGGGGGGGGGGGGGGGGGGGGGGGGGGGGGGGGGGGGGGGGGGGGGGGGGGGGGGGGGGGGGGGGGGGGGGGFGGGGGGGGGGGGGGGGGGGGFGGGGGGGGGGGGGGGGGGGGGGGGGGGGGGGGGGGGGGGGGFGGFGGGGFFGGGFFBGGG
@M00200:207:000000000-ALC1F:1:1115:19606:17522 1:N:0:5
ACTGGGTATAAAGGGTGCGTAGGCGGATCGGTAAGTGCTTCGTGAAATCCCACGGCTCACCCGTGGAACTGCGGGGCATACTGCCGATCTTGAGGCCGGGATGCGCCACCGGAACTGTAGGTGTAGCGGTGAAATGCGTAGATATCTACAGGAACGCCGAAGGTGAAGACGGGTGACTGGGCCGGTACTGACGCTGAGGCACGAAAGCGTGGGGATCAAACAGGATTAGATACCCCCGTA
+
GGGGGGGGGGGGGGGGGGGGGGGGGGGGGGGGGGGGGGGGGGGGGGGGGGGGGEEGGGGGGGGCGGFGGGGGGGGGGGFGGGGFGGGGGGGGGGGGGGGGGGGGGGGGGGGCEGGGGEGGGGGGGGGGGGGGGGGGFGGGGCFFGGGGGFGGGGGGGGGEGGGGG9FFFGGEGGEGGGFGF7;EG8CEGGGGGGGGGGGGGFGGDGGGDGGGGGGGGGG9ACGFGGGFGDGGGGGGGGFG
@M00200:207:000000000-ALC1F:1:1118:13943:10245 1:N:0:5
ATTGGGTTTAAAGAGCTCGTAGGCGGCTTGTCACGTCGGATGTGAAAGCCCGAGGCTTAACCTCGGGTCTGCATTCGATACGGGCTAGCTAGAGTGTGGTAGGGGAGATCGGAATTCCTGGTGTAGCGGTGAAATGCGCAGATATCAGGAGGAACACCGGTGGCGAAGGCGGATCTCTGGGCCATTACTGACGCTGAGGAGCGAAAGCGTGGGGAGCTAACAGGATTAGATACCCCCGTA
+
GGGGGGGEGGGGGFGEFFGGGGGGGGGGE:FAF@FGGEGGGGGGGGGCGGFGEGGGFEGGGGCFEGCEBFGGGGF<FFGGGCEGCFGDGGEGGG9FEFGGGGGGGC:?=DFGGGGGGGGGGGGGGGGGGGGGGGGGFGGGGGGGGGFGGFGGGGGGGGGGGGGGGGGGGGGGGGC9EGGGGGGCCF+?FGGGGGGGGGFF8FGGGGGGEEEGG5EDB,.<F<FF;?GGGFGGGGGGCDFG
@M00200:207:000000000-ALC1F:1:1118:28361:12214 1:N:0:5
ATTGGGTGTAAAGGGCGCGTAGGTGGCTTGGTAAGCGTGTGGTGAAAGTCCGGGGCTCAACCCCGGATCTGCCGTGCGAACTGCCGAGCTCGAGCATTGTAGAGGCAGGTGGAATTCCGGGTGTAGCGGTGGAATGCGTAGAGATCCGGAAGAACACCAGTGGCGAAGGCGGCCTGCTGGGCAATTGCTGACACTGAGGCGCGACAGCGTGGGGAGCAAACAGGATTAGATACCCCCGTA
+
GFGGFD@FGGFGGGGCGGGFGGGGGGGGGGGGGGFEFFFEGGGGGGGGFGFGGGGDFGGGGGBFCEGCEFGFGGGGGGGCEGFBFGCFGGGEGGEEGEGGFFGGGGDFGGGCGGGGGFECGGGGGGGDGFCGFCFGGGFCFGGFFFGGDCGGFGDGGGGFGGGGGGGGGGEEGECFGGGFDGF5FGGGGGGGFD8<CGGGGGDGEGGGGGDD>EED6(4?E56:;::7F?7DEFG<CGDG
@M00200:207:000000000-ALC1F:1:1119:23246:6343 1:N:0:5
ACTGGGTATAAAGAGCGCGCAGGCGGTCGTGCAAGTCGCGTGTGAAAGCCCCCGGCTCAACTGGGGAGGGTCACGCGATACTGCTCGACTCGAAGGCAGGAGAGGGAAGTGGAATTCCCGGTGTAGTGGTGAAATGCGTAGATATCGGGAGGAACACCAGTGGCGAAGGCGACTTCCTGGCCTGTTCTTGACGCTGAGGCGCGAAAGCTAGGGTAGCAAACGGGATTAGATACCCTAGTA
+
GGGGGGGGGGGGGGGGGGGGGGGGGGGGGGGGGGGGGGGGGGGGGGGGGGGGGGGGGGGGGGGGGGGGGGGGGGGGGGGGGGGGGGGGGGGGGGGGGGGGGGGGGGGGGGGGGGGGGGGGGFCGGGGGGGGGGGGGGGGGGGGGFGGGGGGGGGGGGGGGGGGGGGGGGGGGGGGGGGGGGGGGGFGFGGGGGGGDDGGGGGGGGGGGGGGGGGGGGGGGGGGGGGGGGFGGGGGFCFFF
@M00200:207:000000000-ALC1F:1:1119:20249:10405 1:N:0:5
ATTGGGCATAAAGGGTGCGTAGGCGGTGTAGCAAGTCGGGAGTGAAATACCCCAGCTTAACTGAGGAATTGCTTTCGATACTGCTGCGCTTGAGTGAGACAGAGGTAAGCGGAACTTAGGGTGGAGCGGTGAAATGCGTTGATATCCTAAGGAACACCGGTGGCGAAGGCGGCGTCCTGGACCAATACTGACACTGAGGAGCGAAAGCCAGGGGAGCAAACGGGATTAGATACCCCGGTA
+
GGGGGGGGGGGGGGGGGGGGGGGGGGGGGGGGGFGGGGGGGGGGGGGGGGGGGGGGGGGGGGGGGGGGGGGGGGGGGGGGGGGGGGGGGGGGGGGGGGGGGGGGGGGGGGGGGGGGGGGGGFFGGGGGGGGGGGGGGGGGGGGGGGGGGGGGGGGGGDGGGGGGGGGGGGGGGGGGGGGGGGGGGGGGGGGGGGGGGGGGGGGGGGGGGGGGGGGGGGDGGGGGGGGGGFGDFGGFDDFG
@M00200:207:000000000-ALC1F:1:2102:17074:9541 1:N:0:5
ATTGGGTGTAAAGGGCGTGTAGGCGGTTTGTACAGTCAGATGTGAAATCCCCGGGCTTAACCTGGGAGCTGCATTTGATACGTACAGACTAGAGTGTGAGAGAGGGTTGTGGAATTCCCAGTGTAGAGGTGAAATTCGTAGATATTGGGAAGAACACCGGTCGCGAAGGCGGCAACCTGGCTCATTACTGACGCTGAGGCGCGAAAGCGTGGGGAGCAAACAGGATTAGATACCCGTGTA
+
GGGGGGGGGGGGGGGGGGGGGGGGGGGGGGGGGGGGGGGGGGGGGGGGGGGGGGGGGGGGGGGGGGGGGGGGGGGGGGGGGGGGGGGGGGGGGGGGGGGGGGGGGGGGGGGGGGGGGGGGGGGGGGGGGGGGGGGGGGGGGGGGGGGGGGGGG@FGGGGGG+6CFGGGGGGDGGGGGGGGGGGGGGGGGGGGGGGGGGGGGGGGGGGGCEEGGGGGGGGGGGGGGGGGGFGGGGGGGGGG
@M00200:207:000000000-ALC1F:1:2102:6604:19351 1:N:0:5
ACTGGGTATAAAGAGCGTGTAGGCGGCCAGATAGGTCGGTTGTGAAAACTGGAGGCTTAACCTTCAGACGTCGACCGAAACCATTTGGCTAGAGTCCGGAAGAGGAGAATGGAATTCCTGGTGTAGCGGTGAAATGCGCAGATATCAGGAAGAACACCCGTGGCTAAGGCGGTTCTCTAGTACGGTCCTGACGCTGAGCCGCGAAAGCGTGGGGAGCGAACAGGCTTAGATACCCTCGTA
+
CF9FEEG9@FFEEC<FCFEEFGFFEEGGGG8FFFFGGGGGGEFCCC<@FFGG,FFGGGGGGGGCGGGGFGGFGGGGG>CCCGGG,?FC8F,BF<FFFFEGGGCFFDGFFCF8F9FBFGGGGGGEDEDF7BFGC,DDF7F@@CFFBCGGFFCFEA7DEFGDE40C>FF<CFGGEEGGCEFFFDFECC**+<+>CGC8*;+**3?E5ECFCEGDDDC*7EGG53C<*7C**/**<FG67)1C
@M00200:207:000000000-ALC1F:1:2104:20259:23879 1:N:0:5
ATTGGGTATAAAGCGTGAGTAGGTGGCTCGCTAAGTCGGTTGTGAAATCCCTGGGCTCAACCTGGGAATTGCAGTCGATACTGACGAGCTCGAGTTCGGTAGAGGGTGACGGAATTCCCGGTGTAGCGGTGAAATGCGTAGATATCGGGAGGAACATCGATGGCGAAGGCAACCACCTGGGCCTGAACTGACACTGAGACACGAAAGCGTGGGTAGCAAACAGGATTAGATACCCCCGTA
+
GGGGGGGGGGGGGGGFGBFGGGGGGGGGFCFGEGGGGGGFGGGGGGGGGGFDGGGGGFGGGGGGGGGGFGGGGFGGGGGGGFF9FGGCEGGGGGGGGGECFGGCGGGGEFGGGGGGGGGEGGGGGGCGGGGGGGGDFGGGGGGGGCEEGGGGGGGGGGEGGFGGDCCGGGG>1;CFEGGGGCFDCCCFCGCCC2:EFGF,<F8CEEE==**3CC<>+AFFGGGGD6*9+**0<C4*>7><
@M00200:207:000000000-ALC1F:1:2105:6018:5314 1:N:0:5
ATTGGGTATAAAGGGCGCGTAGGTGGCCTGTTAAGTCGAACGTGAAATCCCCGGGCTCAACCCGGGAACTGCGTCCGAGACTGGCAGGCTCGAATCCGGGAGAGGGATGTGGAATTCCAGGTGTAGCGGTGAAATGCGTAGATATCTGGAGGAACACCGGTGGCGAAGGCGGCATCCTGGACCGGTATTGACGCTGAGGCGCGAAAGCCAGGGGAGCAAACGGGATTAGATACCCTCGTA
+
GGGGGGGGGGGGGGGGGGGGGGGGGGGGGGGGGGGGGGGGGGGGGGGGGGGGGGGGGGGGGGGGGGGGGGGGGGGGFGGGGGG8FFGGGGGGGGGGGGGGGGGGGGGGGGGGGGGGGGGGG=FGFGGGGGGGFGFFGGGGGGGGFGGGGGGGGGFGGGGGGGGFGGGDGGGGGGGGGFGGFFFCGEGGGGGFEGCGEGGGGGGGGGGFGFGFEGGGGGGGGGGGGECFGGFG@FCEFCFG
@M00200:207:000000000-ALC1F:1:2106:20616:15877 1:N:0:5
ATTGGGTTTAAAGCGAGCGCAGGCGGTTTAATAAGTCTGAAGTTAAAGGCAGTGGCTTAACCATTGTTCGCTTTGGAAACTGTTAAACTTGAGTGCAGAAGGGGAGAGTGGAATTCCATGTGTAGCGGTGAAATGCGTAGATATATGGAGGAACACCGGTGGCGAAAGCGGCTCTCTGGTCTGTAACTGACGCTGAGGCTCGAAAGCGTGGGGAGCAAACAGGATTAGATACCCCTGTA
+
GGGGGGGGGGGGGGGGGGGGGGGGGGGGGGGGGGGGGGGGGGGGGGGGGGGGGGGGGGGGGGGGGGGGGGGGGGGGGGGGGGGGGGGGGGGGGGGGGGGGGGGGGGGGGGGGGGGGGGGGGGGGGGGGGGGGGGGGEGGGGGGGGGGGGGGGGGGGGGGGGGGGGGGGGDGGGGGGGGGGGGGGGGGGGGGGGGGGGGGGGGGGGGGGGGGGGGGGGGFGGGGGFFFGGFGFGFGCGGG
@M00200:207:000000000-ALC1F:1:2107:21173:6368 1:N:0:5
ACTGGGCTTAAAGGGCGCGTAGGCGGCAATTTAAGTCATCTGTGAAATCTCCGGGCTTAACTCGGAACGGTCAGATGATACTACTTTGCTAGAGTGCAGAAGGGGCAATCGGAATTCTTGGTGTAGCGGTGAAATGCGTAGATATCAAGAGGAACACCTGAGGTGAAGACGGGTTGCTGGGCTGACACTGACGCTGAGGCGCGAAAGCCAGGGGAGCAAACGAGATTAGATACCCCCGTA
+
GGGCFGGGGGGGGGGGEGGGGGGGGEGGGGGGAFCEFCGGGGGGGGGGGGGGGGGGGGGFGGGGGFGGGGGGGGFFFGGGGGGGGGGGFEGFGFFGGGDF<EFEGGEFFGGG>FGGGGGGGGBFGGGGGGGFGGGGGDGGGGGGGGGGG<FFF<FFGGGGDFGFFG9AAF@7C>FGGGGGGGGGEGGGDFGGGGEECGFFEEDEEGGFFCGFGGGGGG?CG<(-/:DDGFCGGG7:7DD)
@M00200:207:000000000-ALC1F:1:2108:29445:13379 1:N:0:5
ATTGGGCATAAAGGGCTCGTAGGCGGCCAACTAAGTCGGATGTGAAATCCCCAGGCTTAACCTGGGAACTGCATCCGATACTGGATGGCTTGAATCCGGGAGAGGGATGCGGAATTCCAGGTGTAGCGGTGAAATGCGTAGATATCTGGAGGAACACCGGTGGCGAAGGCGGCATCCTGGACCGGCATTGACGCTGAGGAGCGAAAGCCAGGGGAGCAAACGAGATTAGATACCCCAGTA
+
FGGGGDFFGGGGGG7@<CF@CFGFGGGG7F<CCFGGGEGDCFGGGGGGGGCC8FF,C<CFGGA<FG8EDFGGFF9CFGDFEGGF,CFGGGGGGEC@E4@CGG7FG7C=CFDGGGGFFG9EFFEFGCFGGGGFFGGGGGGEEGGFGGDGAFGGGGGGGD>CFCEFGEGGGGGGG7F+?CFFGGCEC*4*?FGGGGEGGGFFGG58::C68FGDECEEGE8CF3(-9::CFFGFCFC=<DCF
@M00200:207:000000000-ALC1F:1:2108:12360:14694 1:N:0:5
ACTGGGCTTAAAGCGAGCGCAGGCGGTTTAATAAGTCTGAAGTTAAAGGCAGTGGCTTAACCATTGTTCGCTTTGGAAACTGTTAAACTTGAGTGCAGAAGGGGAGAGTGGAATTCCATGTGTAGCGGTGAAATGCGTAGATATATGGAGGAACACCGGTGGCGAAAGCGGCTCTCTGGTCTGTAACTGACGCTGAGGCTCGAAAGCGTGGGGAGCAAACAGTATTAGATACCCCCGTA
+
GFGGGGGGGGGGGGGEGGGGGGGGGGGGGGGGDGGGGGGGGGGGGGGGGGDGGGGGGGGGGGGGGGGGGGGGGGGGGGGGGGGGGGGGGGGGGGGGGGGFGFGGGG7?FGGGGGGGGFGGFCFGGGGGGGGGGGGGGGGGGGFFGGFGFD7CDGFGGGGGGGGGGGGGGGGD@CGGG?FCFGGFGGGFFCFGCCEGGGGGEGGGGDFDGGGGGGGGGGGGG:.)7E779@:EGGGGGG5
@M00200:207:000000000-ALC1F:1:2108:15160:23258 1:N:0:5
ACTGGGTATAAAGCGAGCGCAGGCGGTTTAATAAGTCTGAAGTTAAAGGCAGTGGCTTAACCATTGTTCGCTTTGGAAACTGTTAAACTTGAGTGCAGAAGGGGAGAGTGGAATTCCATGTGTAGCGGTGAAATGCGTAGATATATGGAGGAACACCGGTGGCGAAAGCGGCTCTCTGGTCTGTAACTGACGCTGAGGCTCGAAAGCGTGGGGAGCAAACAGCATTAGATACCCGTGTA
+
GGGGGGGGGGGGGGGGGGGGGGGGGGGGGGGGGGGGGGGGGGGGGGGGGGGGGGGGGGGGGGGGGGGGGGGGGGGGGGGGGGGGGGFGGGGGGGGGGGGEFGGGGGGGGGGGGGGGGFGGGGGGFGGGEGGGGGGGGGCGGGGGGFGGGGGGGGFGGGGGGGGGGGGGFGGGDEGFGGG@FGGGGG;EEFGGGGGDGG58FEGFGGGCBEGGGGCEECC7C4,.:CCFGFG7<CCCDGF
@M00200:207:000000000-ALC1F:1:2109:17331:7834 1:N:0:5
ACTGGGTTTAAAGGGTTCGTAGGTGGCCCGCTAAGTCACACGTGAAATCCCTCAGCTTAACTGGGGAACTGCGTGTGAGACTGGCGGGCTTGAGTGCAGGAGAGGAACGCGGAATTCCAGGTGTAGCGGTGAAATGCGTAGAGATCGAGAGGAACACCAGTGGCGAAGGCGAGTCCCTGGACACTTCCTGACGCTGAGGCACGAAAGCTAGGGGAGCAAACATGATTAGATACCCTAGTA
+
GGGGGGGGGGGGGGGGGGGGFGDGGGGGGGGGGGGGGGGGGGGGFGGGGGGGGGGGGGGGGGGGGGGGGGGGGGGGGGGGGGGGGGGCFGGDGFGCFEFGFEGGGCFGGGGGGGGGGGGGGGFFGFGGGC7@FFC<B<FGDC,@AEGD:FFDCFE,>FGFCEGGGGGGGGGGCGGGG?@CCFFFGGGGGGEFEGGDEFGGCCE>EC?CF7+@5C55:FC+8.)(*<DCCFG7EGGC597*
@M00200:207:000000000-ALC1F:1:2110:21609:13071 1:N:0:5
ACTGGGCATAAAGGGCGCGTAGGCGGATTGATTAGTTAGGCGTGAAATTCCTGGGCTCAACCTGGGGACTGCGCTTAATACAGTCAGTCTAGAGTGTGAAAGAGGGTCGTGGAATTCCCAGTGTAGAGGTGAAATTCGTAGATATTGGGAAGAACACCGGTGGCGAAGGCGGCGACCTGGTTCATTACTGACGCTGAGGCGCGAAAGCGTGGGGAGCAAACACGATTAGATACCCTCGTA
+
GGGGGGGGGGGGGGGGGGGGGGGGGGGGGGGGGGGGGGGGGGGGGGGGGGGGGGGGGGGGGGGGGGGGGGGGGGGGGGGGGGGGGGGGGGGGGGGGGGGGGGGGGGGGGGGGGGGGGGGGGGGG-CEFGGGGGGGGGGGGGGGGGGGGGGGGGGGGGGGGGGGGGGGGGGGGGGGGGGGGGGGGGGFFGGFGGGGGGGGGGGGGGGGGGGGGGGGGGGGGG3,49DGGGFGGGGGGGGGC
@M00200:207:000000000-ALC1F:1:2110:7813:17851 1:N:0:5
ACTGGGTTTAAAGGGCGCGTAGGCGGCCGGAGAAGCCGGATGTGAAAGCCCGAGGCTCAACCTCGGAACTGCATTCGAAACTTTTCGGCTCGAGAACGGAAGAGGAGAGTGGAATACCCAGTGTTGAGGTGAAATTCGTAGATCTTGGGTGGAACACCGGTGGCGACAGCGGCTCTCTGGTCCGGATCTGACGCTGAGGCGCGAAAGCGTGGGGAGCAAACACGATTAGATACCCCTGTC
+
FFGGGD@F;@FEFFGGGDGG:F,F+7+CE@E:CF<,CC7+@CFCFCEFEGGG7@:CGFGFGGGGG7>CFA<DFGGGGGF@FGFFGGDGGGGGDDF7D@CDE+BA>8=F:BF78,B=F8,C,@F3-@F@FF7FF9DDEFFECCF9@F;FGEB*>>D<CF@CF7:CCC*4<B=**4CEF+<:CFCCEDE59+AEGG5*:EFD>EC5*:EF=?5:58E55=FFC3.()19<6*0<CFFFGGG*
@M00200:207:000000000-ALC1F:1:2111:8055:14912 1:N:0:5
ACTGGGTTTAAAGCGCGTGTAGGCGGGACGGCACGTCGGCCGCTGAAATCCCCCGGCTCAACCGGGGAAGGGGCGCCGATACGACCGTCCTCGAGGGACGTAGGGGGAGCTGGAACTTCCGGTGGAGCGGTGAAATGCGTTGAGATCGGGAGGAACGCCCGTGGCGAAAGCGAGCTCCTGGACGTTTTCTGACGCTGAGACGCGAAAGCCAGGGGAGCGAACGGGATTAGATACCCCTGTA
+
GGGGGGGGGGGGGGGGGGGGGGGGGGGGGGGGGGGGGGGGGGGGGGGGGGGGGGGGGGGGGGGGGGGCGGGGGGGGGGGGGGGGGGGGGGGGGGGGGGGGGGGGGGGGGGGGGGGGGGGGGGGGGGGGGGGGFGGGGGGGGGGGGGGGG*9?EGF09EGGGGGGGGGGGGGGGGGGGGGGGGGG?FGGGGGGGDGGGGGGGGGGGGDGDFGFGGGGGGGGGGGGGGGFCFGGFGGGGGFCF
@M00200:207:000000000-ALC1F:1:2112:26087:4899 1:N:0:5
ATTGGGCATAAAGGGCGTGTAGGCGGTTTGTACAGTTAGATGTGAAATCCCCGGGCTTAACCTGGGAGCTGCATTTAATACGTGCAGACTAGAGTGTGAGAGAGGGTTGTGGAATTCCCAGTGTAGAGGTGAAATTCGTAGATATTGGGAAGAACACCGGTGGCGAAGGCGGCAACCTGGCTCATTACCGACGCTGAGGCGCGAAAGCGTGGGGAGCAAACAGGATTAGATACCCGCGTA
+
GGGGGGGGGGGGGGGGGGGGGGGGGGGGGGGGGGGGGGGGGGGGGGGGGGGGGGGGGGGGGGGGGGGGGGGGGGGGGGGGGGGGGGGGGGGGGGGGFFGGFGGGGGGGGGGEGGGGGGGGGGGGGGGGGGGGGGGGGGGGG@FGGGGC<BDEFGG3=FGGGGGGGGDEGGGGGGGGGGGFGGGGGFFE,6=CGGGGGGGGGDGGGGGGDGGGGGGGGGGGFFGGGGGGGFFFEG6DGEG3
@M00200:207:000000000-ALC1F:1:2112:5156:18757 1:N:0:5
ATTGGGTTTAAAGAGCGTGTAGGCGGCCCGGTAAGTCCGCTGTGAAAGTCGGGGGCTCAACCCTCGAATGCCGGTGGATACTGTCGGGCTAGAGTGCGGAAGAGGCGAGTGGAATTCCTGGTGTAGCGGTGAAATGCGCAGATATCAGGAGGAACACCGATTGCGAAGGCAGCTCGCTGGGACGTAACTGACGCTGAGACGCGAAAGCGTGGGGAGCAAACAGGATTAGATACCCGCGTA
+
FGGGGGGGGGGGGFG?FCFGGGG9FFGGGEDGGGGGGGGGGFFGFFGFEFDGGGEGGGGGGGEFGGGGGGGGGDGGGGGGGGGGFFGGGGGGGGGGGGGDFFGGGGDFGGC@ECGGGGGGGGGGFGGGGGGDFGGGGGGGGGGGGGCGGFFEGG7-4=FGGDGGGGGGGGGGC<<BEEEEE8AEC8C83.<CEGGGGFGGGGGGEECFGGGEGGEGGGGGGGGGGC**<>C:C<DGCGGG
@M00200:207:000000000-ALC1F:1:2113:11665:4230 1:N:0:5
ACTGGGCATAAAGGGCGCGTAGGCGGCCTGCTAAGTCGAACGTGAAATCCCCGGGCTCAACCCGGGAACTGCGTTCGAGACTGGTGGGCTTGAATTCGGGAGAGGGATGCGGAATTCCAGGTGTAGCGGTGAAATGCGTAGATATCACAGGGAACACCGGTGGCGAAGGCGACGCATTGGCCGCAATCTGACGCTGAGGCGCGAAAGCATGGGGAGCGAACGGGATTAGATACCCGCGTA
+
GGGGGGGGGGGGGGGGGGGGGGGGGGGGGGGGGGGGGGGGGGGGGGGGGGGGGGGGGGGGGGGGGGGGGGGGCFGGGGGGGGGGGGGGGGGGGGGGGGGGFFGGGGGGGGGGGGGGGGGGGFGGGGGGGGGGGGGGGGGGGGGGGGGGGGGDFGG3=CCGEGGGGGGGGGGGFEGGGGGGGGGGGGGGGGGGGGGGEGFGGGGGGGGGGGGGCGEGGGGCEGEGGCFGGFGGDGFGGGGG
@M00200:207:000000000-ALC1F:1:2113:12733:13187 1:N:0:5
ACTGGGTGTAAAGCGTGCGTAGGTGGTTTGTTAAGTCTGATGTGAAAGCCCTGGGCTCAACCTGGGAATGGCATTGGATACTGGCGAGCTAGAGTGCGGTAGAGGGTAGTGGAATTCCCGGTGTAGCAGTGAAATGCGTAGAGATCGGGAGGAACATCTGTGGCGAAGGCGACTACCTGGACCAGCACTGACACTGAGGCACGAAAGCGTGGGGAGCAAACAGGATTAGATACCCCCGTA
+
GGGGGGGGGGGGGGGGGGGGGGGGGGGGGGGGGGGGGGGGGGGGGGGGGGGGGGGGGGGGGGGGGGGGGGGGGGGGGGGGGGGGGGGGGGGGGGGGGGGGGGGGGGGGGGGGGGGGGGGGGGGGGGGGGGGGGGGGGGGGGGGGGGGGGGGGGGG-@FGGGGGGGGGGGGGGGGGGGGGGGGGGGGGGGGGGGGGGGGGGGGGGGGGGGGGGGGGGGGGGGGGGGGGGGFGGGGGGGGGG
@M00200:207:000000000-ALC1F:1:2114:17589:8846 1:N:0:5
ATTGGGTGTAAAGCGTGTGTAGGCGGACTGTTAAGTGCCCGCGTGAAATCCCCCGGCTCAACCGGGGAACGGCCGGGCATACTGGCGGTCTTGAGCGGTCTAGGGGTCATCGGAACAAACGCTGGAGCGGTGAAATGCGTAGATATCGTTTGGAACGCCGACGGTGAAAACAGATGACTGGGGACCTGCTGACGCTGAGACACGACAGCCAGGGGAGCAAACGGGATTAGATACCTGAGTA
+
GFGEC<BB@AFCFGGCFCEEFGGGEEGGECFFFGGFCGGGGFGEFGGFGGGG@E@+@FGGGGGGG@FCEGGDGEEGGEGCGGGGGGGE>::CFDEFGGCF:AFFFCBFCFFCED@FG8FGE*;FGFGGGGEG:BC@FGEFCFCCCCGGGGGGGGGFG7=FGEGGDFCEGGGFFGGGGGGGFGCEGDEE;8FGGGC8CGGGEEGGE*4C;AFFGCE=EGGGGF5EDE54<7DCE9>).27::
@M00200:207:000000000-ALC1F:1:2114:14092:20548 1:N:0:5
ACTGGGTGTAAAGAGCTCGTAGGCGGTTCCGTAAGTCGGATGTGAAAACTCGGGGCTCAACCCCGAGACGCCATCCGATACTGCGGTGACTTGAGTCTGGTAGGGGAACACGGAATTCCTGCTGTAGCGGTGAAATGCGCAGATATCAGGAGGAACACCGATGGCGAAGGCAGTGTTCTGGGCCAGTACTGACGCTGAGGAGCGAAAGCGTGGGGAGCAAACAGGATTAGATACCCGCGTA
+
GGGFCFFFGGGGGGGGDEFGGGGFEGGGGGGGGGGGGGGCGGGGGFFGDEFGGGGGGGGGGGEGGGGGGGGCEG@EGGEGGFGGGGGGGGFGGDGFGGGGFGGGGGGGGGGGGGGFGGGGE,6BFGGFGGEGGGFGGGGGGGEGGGGGGGGGGGGECGFGGGDGGGGGGGGGGGGGFGGGGG@EEGGGGGGGGGECEGGGGGGGG*-:AGGGGGGDGEGCFCGGGFDFDFGGGG>(,11>>
@M00200:207:000000000-ALC1F:1:2116:14122:13456 1:N:0:5
ACTGGGTATAAAGCGTGCGCAGGCGGTCTTTTAAGACAGGTGTGAAAGCCCCGAGCTTAACTTGGGAATTGCGCTTGTGACTGGAAGGCTCGGAGTGCGGAAGAGGGAGCTGGAATTCCTGGTGTAGCAGTGAAATGCGTAGAGATCAGGAGGAACACCGATGGCGAAGGCAGGCTCCTGGGCCAGCACTGACGCTCATGCACGAAAGCGTGGGGAGCAAAAGGGATTAGATACCTCGGTA
+
GGGGGGGGGGGGGGGGGGGGGGGGGGGGGGGGGGGGGGGGCEGGGGGGGGGGGGGGGGGGGFGGGGGGGGGGGGGGGGGGGGGGGGGGGGGGGGGGGGGGGGGGGGGGGGGGGGGGGGGGGGGFGGGGGGGGGGGGGGGGGGGGGGGGGGFGGGGGGGGGGGGGGGGGGGGGGGGGGGGGGGGGGGGGGGFGGGGGGGGGGGGGGG5CFGGGGGDGGGGGFCGGGGGGGFGGGGF).9CGG
@M00200:207:000000000-ALC1F:1:2116:15837:17487 1:N:0:5
ACTGGGTTTAAAGGGTGCGTAGGCGGCTGTGCAAGTCTGGCGTGAAAGCCCCGGGCTCAGCCCGGGAAGTGCGCTCGAAACTGCGCAGCTCGAGTGCCGGAGGGGAGAGTGGAATTCCTGGTGTAGCGGTGAAATGCGTAGATATCAGGAGGAATACCGGTGGCGAAAGCGACTCTCTGGACGGCAACTGACGCTGAGGCACGAAAGCGTGGGGAGCAAACAGGATTAGATACCCATGTA
+
GGGGGGGGGGGGGGGGGGGGGGGGGGGGGGGGGGGGGGGGFGGGEGGGGGGGGGGGGGGGGFGGGGGGGGGGGGGGGGGGGGGGGGGGG@FGGGGGGGGGGGGGGGGGGGGGGGGGGGGGGGGGGGGGGGGGGGGGGGGGGGGGGGGGGGGGGGGGGGGGGGGGGGGGGGGGGGGGGGGFGGGGGGGGGGGGGGGGGGGGGGGGGGGGGGGGGGGGGGGGGGGGGCCCCFGGGG?)4>FF
@M00200:207:000000000-ALC1F:1:2116:6727:21900 1:N:0:5
ATTGGGCTTAAAGCGAGCGCAGGCGGTTTAATAAGTCTGAAGTTAAAGGCAGTGGCTTAACCATTGTTCGCTTTGGAAACTGTTAAACTTGAGTGCAGAAGGGGAGAGTGGAATTCCATGTGTAGCGGTGAAATGCGTAGATATATGGAGGAACACCGGTGGCGAAAGCGGCTCTCTGGTCTGTAACTGACGCTGAGGCTCGAAAGCGTGGGGAGCAAACAGGATTAGATACCCCAGTA
+
CFGGGGGFGGGGGGGGGGGGGGGGGGGGGGGGGGGGGGFF<FGGGGGCFFCEFGGGGGGGGGFFG9FFG>FEDGFCGGGGGGGGFGDCCFGGEFGGGGGE8A7FCFC7FDDCFGGFFFGCEFGGCFEEE:DFGGFGGGG7:AFFFFGFGGGGGGGGGCGGEGFGGGG>EDGG>EBGGFGFGGGGDFFGCFGCEE:EBFGCEGGGGGGEGC5CCGDEFFFGGGG*6C=FFFCCGGF(-97
@M00200:207:000000000-ALC1F:1:2119:15702:6329 1:N:0:5
ACTGGGTATAAAGGGTGCGTAGGTGGGTCTGTAAGTCAGTGGTGAAATCTTCGAGCTTAACGCGGAAACTGCCATTGATACTATAGGTCTTGAATTATCTGGAGGTAAGCGGAATATGTCATGTAGCGGTGAAATGCTTAGATATGACATAGAACACCAATTGCGAAGGCAGCTTACTACGGATGTATTGACACTGAGGCACGAAAGCGTGGCGATCAAACAGGATTAGATACCCTAGTA
+
GGGGGGGGGGGGGGGGGGGGGGGGDGGFGGFGGGGFFGGGGGGGGGGGGGGFGDGGGGGGG,@CFGGGGGGGGGGGGGGGGGGGGGGGGGGGGGGGGGGGGGGGGGGGGGGGGGGGGGGGGGGGGGGGGGGGGGGGGGGGGGGGGGGGGG,CFGGGGGGGGGGGGGGGGGGGGGGGGGGGGGEGGGFGGGGGFGGGGGGGGGGEGGGFGGGD/0=CGDFGGGGGGGGGGGGGGEGGGGGG
@M00200:207:000000000-ALC1F:1:2119:8069:12753 1:N:0:5
ATTGGGCTTAAAGGGCGCGTAGGCGGGCACGCAAGTCGGGGGTGAAATCGTTCAGCTTAACTGGACAACAGCCTCCGATACTGTGTGTCTGGAGGAAGGTAGGGGCATGTGGAACTTCCGGTGGAGCGGTGAAATGCGTAGATATCGGAAGGAACGCCGGTGGCGAAAGCGACGTGCTGGACCTTTACTGACGCTGAGGCGCGAAAGCCAGGAGAGCAAACGGGATTAGATACCCGAGTA
+
GGGGGGGGGGGGGGGGGGGGGGGGGGGGGGGGGGGGGGGGGGGGGGGGGGGGGGGGGGGGG?FGGGGGGGGGGGGGGGGGGGGGGGGGGGGGGGGGGGGGGGGGGGGGGGGGGGGGGGGGGGGGGGGGGGGGGGGGGGGGGGGGGGDGGGGGGGGGGGGGGGGGGGGGGGGGGGGGGGGGGGGGGGGGGGGFGGGGGGGGGGGGGGGGGGGG/4AEGGGGGGGGGGGGGGGGGGGGGGGG
@M00200:205:000000000-AKKM3:1:1101:18357:1945 1:N:0:1
ACTGGGCTTAAAGGGCGCGTAGGCGGACTTTTAAGTCGGGGGTGAAATCCCAGTGCTCAACCCTTTACTTTCCTTCTCTCCTGGGAGTCTTGTTTTCGGAAGATTTTGTTGTAACTGCTTTTTTATTTTTTTTCTTCTTATATATTCTCTTTAACACCGTTTTCTCAGGCGGCCTTCTTGTCCGATACTGACGCTTTTTCTCTCACGCTTTTTTAGCAAACATTCTTCTATTCCCCTTTACTAT
+
CFGCDFGGGDEFFCGGGGGGGDGGGGGEFGGG<C<FF7:777F:7A<,99:,,,9:CF9,C48C,,,,<B,<?EF?,,<,:B5,=,+FFEF,,,:BC7+++4,,,<C,,8,,,,<<,,,,,:,8,,,,,:+++,8:7,@,,,7,@73,,,,,,,3,3@3,6,*6,,,,,4**4**,45,7?<+**=B8<++5371**++++3++++*9*2*++*)*1+2+1*+*)2:)*16*23220)0+*)).
@M00200:205:000000000-AKKM3:1:1101:12614:1953 1:N:0:1
ACTGGGCATAAAGCGTGGGTAGGTGGTCGGTGATGTGCCGTGTGAAAGCGCCGCGCTTCTCGCTTCTCGTTCGCGGTCTTCACACCGACTTTATTCACGGAGGTTTGCGTAGCATTCCCTTTTTCGTTGTTCCCTTCTTAGCTATCTTTTTTAATCCCATTTTCTCAAGCGGCTCCCTTGCCGTGACCTGACACTTTTCCTCGACGGCTTTTTTTGCCAACTTTCTTTTATACCCTTTTTTTTT
+
FFGFFGGGGGGGGGGGGGGGGGGGGFGGGGGGFFFFCFGGGGGFDCD,;+66+777@CFEC,6,,8,,8,:C,@++8++,9,:,BC7>C>+,,,,9,:,?++>+,,+5+8+++,<<A,:,,:,:,+:,,8,,,,7,3,9,,,8,83,,,,,*,,8,8@,,7,,3,,,,76**>*1*4:,,6>=C5*=<B*01+<2++++++3**3*)2*2+,+*))*+++9*+*)22)*0.*32<*))1+)((-
@M00200:205:000000000-AKKM3:1:1101:7971:1975 1:N:0:1
ACTGGGTTTAAAGGGCTCGTAGGCGGCCAACTAAGTCATACGTGAAATCCCTCCGCTTAACTGTTGAACTGCGTGTGATCCTGGATGGCTTTGTTTTGGGAGAGTGCTTCGGACTTCCAGTTTTAGCGTTGCTATTCTTAGCTATCTTTTTTAACACCGTTTTCTCAGGCGGCTTCCTTGACCAATATTGACGCTTCTTATCGAAAGCTTTTTTAGCAAACGTTTTTATATACCCTTTTACTCT
+
GGGGGGGGGGGGGGGGGGGGGGGGGGGGGGGGGFGGGFFFGGGFGFFCCCCCC,88BF@CCC,,,,,,:<,9,B,B,,<,<CC=,F<7FCC,,,::C<+74=7+,,,<,<7+++8BA?,,,<,:,,5++8++,,8,:,C,,,9,A39,,,,+,,:,B@>,8,+5,,87,:+>C*5>26,,2>DD,D>>==,5*:2**,,,,44*,/8?3++,,*)*+2++9***(21(+31+58>F))1+*.).
@M00200:205:000000000-AKKM3:1:1101:18519:1994 1:N:0:1
ACTGGGTTTAAAGCGCACGTAGGTGGCGACGTAAGTCGGGTGTGAAATCCCCGTGCTCAACCTTTTTTTTTCATTCTATACTGCATCGCTGTTGTTCGGAAGATTTTTTCGTACTTCCCTTTTTCTCTTTTTTTTTCTTCGCTATCTTTCTTAACACCGTTTTCTTAGGCGGCTTCCTTGACCGGCATTGACGCTTTTTCTCGAAAGCCTTTTTTGCCAACCTTTTTCTATACCCCTTTCCTCT
+
EEGGGGGGGGGGGGGGGGGGGGGGGGGGGDCGFGGFGGDEGDGGFDF,::C9+,88CE,CC9C,,,,+88+:,CE5,,,,<<<B<FGCF?++,,:,<8C7:B8,,,,,+48,,+:B??3,,:,8,,5,,:,,++8+3,@,++6*63@,,,,,,,8,8>>,6,*6,,6,,61*B*422<,,+5<=*::/<*+5*A2**++++2/+*1/>*+++++))/++29*+*)27(*06*2<<7).7+*)).
@M00200:205:000000000-AKKM3:1:1101:9399:2007 1:N:0:1
ATTGGGTGTAAAGGGTGCGTAGGCTGTGCGGAAAGTTAGGTGTGAAATCCCCCTGCTCAACCTGTGCCTTTCGCTTATACCTACCGTGCTTTCTTAAGACAGAGTTTCGCGTCACTTCTTTTTTATCTTTTCTCTTCTTTGATATCCTTTTTACCACCGTTTTCTCAAGCGGCTCTCTTGGTCTTTTCTGACGCTTTTTCTCGACAGCTTTTTTTGCAAACTTTTTTCTATCCCCGTTTACTTT
+
CFGEGGGGGGGGGFGGGGGGGGGGGGGGGGG@@CFEFFFGFCFECFC<CCCC@+:6CC,ECC,,,,,,<<,:,:@C,,,,<C<C=:FCFC,,,,,,5<CFFF8,,9,,,,8+++4<5?,,,<,+,,9,,:,,,,9,7,C@,,9,94,,,,,,3,:,ABC38,+8,,8,,8>+>63,64,8,6,@;D>DB+,7*13**6,4,5*3***;>,,33*))/,6,2*,+*2/(1+1+2<;).)2*+)).
@M00200:205:000000000-AKKM3:1:1101:21121:2010 1:N:0:1
ACTGGGTTTAAAGGGCGCGTAGGCGGCTTACCAAGTCCGGGGTGAAATTTTGCGGCTTAACCTTAACCGTGCCTTTGATCCTGGTAGGCTCGATGGAGATAGGTTTTCTCGTAACTTCCGTTTTATCGTTTACCTTCTTTGATATCTTTTTTAACGCCGTTTTCTAAAGCGGCTTTCTTGATCTCTTCTGACGCTGCTTCTCGACAGCTCTTTGTGCAAACTTTCTTCTATACCCCTTTCCTCT
+
FGGGGGGGGGGGGGGGGGGGGGGGGGGGGGGGGFGGGGGGDGGCGDGC6CC,9+77@C8CC5,:,,5,8B,8=FE,,,<,<B:?FA<<F??++,,+994B<,<<,:B?,<8++,3<?@<+,:,+,,:+,B++,,8,:,C=,,@,8,,,,,,+:,:8<@:*6,*6,,,22?<*>**,6?7,,614?CFFF+,>;C1**++1+2*2*3);>++,,++20+++9*+*)2:)*06*3<@<0)0+*))-
@M00200:205:000000000-AKKM3:1:1101:22488:2017 1:N:0:1
ACTGGGCATAAAGGGCGCGTAGGCGGCGCAACAAGTCACTTGTGAAATCTCCGGGCTTAACTCGGATCGGCCAAGTGATCCTGTCGTGCTAGAGTGCGGAAGGTGCAACTGGAATTCTCTTTTTCTCGTTTACATTCTTAGATATCTTTTTTAACACCTTCTTCTTAGGCGGGTTGCTTGGCCGACACTGACGCTGTGTCTCGAAAGCCTTTTTTGCTAACGTTATTTTATCCCCGCTTTCTTT
+
GGGGGGGGGGGGGGGGGGGGGGGGGGGGGGGGGGGGGGGGGGGFFGG<CCEC++8=FFFFDCC,,+,88,8?+B,:,,<,5<CFFCGGGB,,,,<,CFECCGG,,8,,8:B,,,:B?BC,,B,:,,:++:++,,9,3,8,,,8,@7,,,,,*,78,@CF75,,7,,62,?7B>41*2?,715<B>CE:CC+>8E1**++2+23+2*1C0+++++)1/+3+0***(/2)*/6*3<;)))0**)).
@M00200:205:000000000-AKKM3:1:1101:23915:2037 1:N:0:1
ATTGGGTTTAAAGGGTGCGTAGGAGGGCAGGGAAGTCAGTGGTGAAATCCTATAGCTTAACTCTCTACCTGCCGTTGATCCTCTCTGTCTTTACTCCCGTGGATCTGATCGGACTATGTCTTGTAGCGTTGTAATTCTTAGATATTTCATTTAACACCACTTTCGTAGGCAGCTCTTTTCACGAAGATTGACTCTTTTTCTCGAAAGCTTTTTTATCAAACATTATTTTATACCCCTTTCTTCT
+
FGGGGFGGGGGGGGGGGGGGGGGGGGGGGGEGGFGGGFFGFDGCFGG<CCF,,,<<CFCACCCC,,,,::,CC@CC,,<,<9CFGGDGGCE,,,<<:C>FG>E,,:,,,9:,,+8,:,:9,<,:,,,++8++,,9,9:A,,,9,C,,7,9,,,,:,:?:+67,3+,,8+@,>C88,6>,9@=D+>+>723,@EG<,,,,,,54,,**;95,,,**5=,5,;*,+*52*+4:+282?5)2,+**/
@M00200:205:000000000-AKKM3:1:1101:13296:2040 1:N:0:1
ACTGGGTATAAAGGGTGCGTAGGCGGCCCGTTAAGTCAGCGGTGAAATCCCAGGGCTCAACCCTGGAACTGCCGTTGATACTGACGGGCTTGAGTTCGGTTAAGGCGGGCGGAACTGGTGGTGTAGCGGTGATATTCCTAGATACCTCCACTAACCCCGTTTTCGTAGGCAGCTCTCTTAGCCGAAACTGACGCTTTTTCTCGAAAGCTTTTTTAGCAAACATTATTATATACCCGCGTA
+
GGGGGGGGGGGGGGGGGGGGGGGGGGGGGGGGGGGGGGGGGGGGGGGCCEE,,,B@FFCFEE@E,,,,CE,EEFCE,,<,<CCCFGGGGCE+,5<CFFCGGGG,,:+++3@+++@FC,@,*@*@,,8**>**,,7,7,7,,2@,?2,34,,,3,3<BE@*2<*2*4+4<E98E34+5:,??FGEG*:?E*<8CG1**++3+2*+*;DG+<+++*)2003<5*+*)22)**6*2<<7))0*
@M00200:205:000000000-AKKM3:1:1101:19882:2042 1:N:0:1
ACTGGGTTTAAAGGGCGCGTAGGTGGCCACTATAAGGCCGCGGTGAAAGTTCGGGGCTCAACCCCAGTTCGGCCGCGGCGACTGTGGGGCTCGGGCACCGTAGAGGCAGATGGAATTCCGGGTGTAGCGGTGGTATGCGTAGAGATCCTTTTGAACACCATTTGCTAAGGCGGTCTGCTGGGCGGTGGGAGTGCGTACTCCCAGCGCCGTCTCTGAGGCGCGTCTTCGTGGGGAGCTATCCGG
+
GGGGGGGGGGGGGGGGGGGGGGGGGGGGGGGGGFFGGGGGGGGGGGF,,CCC,+8+>CFE,:C??7,,<C,+>F+@++6++8@:FCFGG=CB+++3@CFFFFG7,,>***8,,,,@>=>,**5*>,,@**6***,8,36C*4*,,7,7,,,,71:C9FC*,7,+4,52:CFCE1:?*+333;8:>:C554CEFE)**21201*3*/9/**/*20****;ED)*1(**(00()22:C)**3*((
@M00200:205:000000000-AKKM3:1:1101:9748:2070 1:N:0:1
ACTGGGCTTAAAGGGTGCGTAGGTGGTATATTAAGTTATCTGTGAAAGCCCTATGCTTAACCTAGGATAGAGAGATAAGACTGATAAGCTAGAGTCTAGGAGAGGTCAGTGGAATTTCCGTTGTAGCTGTGACATGCTTAGAGATCTTACGTAACACCATTTTCTTAGGCGGCTGTCTTGCCTAATACTGACACTTATCCCCGAAAGCTTTTTGCGCAAACATTTTTCTATACCCCCTTCCTTT
+
GGGGGGGGGGGGGGGFGGGGGGGGGGGGGGGGGGGGGGGGGGGGGGG9CCCF,,;@FFFF@CE,,,,,;,,,,BCC,,,,:CEEFFGFGE,,,,<,:<FGFGF,,69,,<E,,6BEEEB,:B,8,,B,,:,,,,9,5,9;,,,,94,,,,+,::=EFFF,9,,9,,9A:EFGD6+@>>,9C==FFGAEE?FFFF6,,,,7,54B6867,@,,,**03;4*@*,+*52)+32:;@<8))/,***/
@M00200:205:000000000-AKKM3:1:1101:17794:2104 1:N:0:1
ACTGGGTATAAAGCGTGTGTAGGCGGATCGTTAAGTGCCTTGTGAAATCCCACGGCTTAACTGTGGAACGGCTGGTCATACTGGCGGTCTTGAGCCATCTAGGGTCGACTGGAACAAACGGTGTAGCGGTGTTATTCTTAGATATCGTTTTTAACGCCATTTTTTAAAACAGGTCTCTTGGGATGAGCTGACGCTGAGACTCGAAAGCCTTTTTAGCAAACGTGATTCGATACCCGTGTATGTT
+
GGGGGGGGGGGGGGGBFEGFGGGGGGGEGGGGGGGGGGGGGGGGGGGE@@6,C+@CG@FGFE,C,,,,9,,@CG7,:<E,CFFEF@EGGFF99,59:BFGGGGC,96+8?C,,,=<,,8++8++,,8++B7++,9,7,93,;FAG3+:@=++3@F@GG:+,,,,*,63@DGF:?2,?D,,>D5>8F?DGGCFG52**,,4,21B?:D*0++,,+)2;CFGGD**(2:)););CF69).00*))-
@M00200:205:000000000-AKKM3:1:1101:14536:2136 1:N:0:1
ATTGGGCGTAAAGCGTGTGTAGGCGGGTCGTTAAGTACCTTGTGAAATCCCACGGCTCAACCGTGGAACTGCTTGGTATACTGGCGATCTTGAGCGACTTAGGGGCGAGCGGAACAAACGGTGGAGCGGTGAAATTCGTAGATATCTTGCGTAACACCATTTGCTCAGGCGAGTCCCTGGACAACACCTGACACTGCGTCCCGCAAGCCGTTGGAGCAAACATGATTATATACCCGTTTATTT
+
GGGFGGGGGGGGGGGGGCFGGGGGGGGGGGGGGGGGGGGGGGGGGGGEEEEDF7BFFFGGGF@F8+,,:E9EEFC7C,C?FFFEGGGGGBF,,<B:FGGGGFF,+>@++6@:7FC8@,8++@+**,8>*C7*,,7,7*52>@FEG7,,,,**66FEGGGC?,,>+,5?CGEGG:8;BE,42B@FFGGGGGGGFF90+**2**2*?CCF******)27CF6FC9*)22)**6*0<<C0)02*))
@M00200:205:000000000-AKKM3:1:1101:20420:2146 1:N:0:1
ATTGGGCTTAAAGGGTGCGTAGGCTGTGCGGAAAGTTGGGTGTGAAATACCTCAGCTTAACTGAGGACCTGCATTCAAAACTACCGTGCTAGAGGAAGATAGAGGTGAGCGGAACTTAGGTTGGTGCGGTTAACTTCTTTGATATCCTACGTAACACCGTTTGCGAAAGCGGCTCTCTTGATCTTTTCTGACGCTGAGTCCCGAAAGCTAGTTTAGCGAACGGTATTATATACCCTCTTCTGTT
+
FGGGGGGGGGGEGGGGGGGGGGGGGGGGGFGGGGGGGGGEGGGGGGGF9EE@F<FEGGGGFE9,,,,,CE<CCEDE9<,,:CFGGGGGG<,,,,,,:EFFGGG9,:,,,,@++4CE<,,,59,+++:6+B++,,9,:,7C,A<,A,9E,,+,:AFFFGG83,+8++@@EFEEE>>,4>,>@EFFFECGGGGGGD3**,,5,**6=:D8;,,,,6+4B*==C)**(23)3;)3CFC*.)2++)))
@M00200:205:000000000-AKKM3:1:1101:7649:2194 1:N:0:1
ATTGGGCATAAAGCGTGTGTAGGCGGACCGTTAAGTGCCCGCGTGAAATCCCCCGGCTCAACCGGGGAACGGCCGGGCATACTGGCGGTCTTGAGCGATCCAGGGGTCATCGGAACAAACGGTGGAGCGGTGAAATGCGTAGATATCGTTTGGAACGCCGCCGGTGAAAACAGCTGACTGGGGATCCGCTGACGCTGCGACACGAAAGCCAGGGTAGCAAACGGGATTCGATACCCTCGTATG
+
GGGGGGGGGFGGGGGGGGGGGGGGGGGGGGGGGGGGGGGGGGGGGDGGGGFFGGGGGGGGGGGGD7++FGGGGGGGGC:FEGFFGGGGGGGGF9FGGGGGGGFGDCFGFFGGGGGGG8FB>CEFCCFGCEG77:9@,>FEEGGGG;C*<<C*:<FEGGG**=*8:5@EGGGGC*<+92<<EGGECFGGGGGGGGDGE**:59EDCEGGFC;*8/)25CG99F**4*14*720CCF**.)19((
@M00200:205:000000000-AKKM3:1:1101:15108:2204 1:N:0:1
ATTGGGTTTAAAGGGCGCGTAGGCGGCTAGCCAAGTGGCGGGTGAAATCCCTCGGCTTAACCGAGGAACTGCCTGCCAGACTGGCTGGCTCGAGACCGGGAGAGGTGAGTGGAATTCCCAGTGTAGCGGTGAAATGCGTAGATATTGGGAGGAACACCAGTGGCGAAGGCGGCTCACTGGACCGGAACTGACGCTGAGGCGCGAAAGCGTGGGGAGCAAACAGGATTAGATACCCGTGTCAGA
+
GGGGGGGGGGGGGGGGGGGGGGGGGGGGGGGGGGGGGGGGGGGGGGGGFGGGGGGGGGGG?F7FEGDG@FGGGGGGGGGGGGGGGGGGGGFEFGGGGGGGGGGGGCCECGGGGGGGGGG9CGDGGFGGDGD79BC,>*1>FGGG@@,,,,**6BCCFGG,C,7C*4=CGGGGGEC+AE+CFCFGGGG56*<EGCC*:*5=CDGGGGGGDG*1**5<./;<<C*/6>C2*14>CFGG)08*06)
@M00200:205:000000000-AKKM3:1:1101:13325:2242 1:N:0:1
ATTGGGTGTAAAGGGAGCGTAGGCGGCGTGGTAAGTCAGATGTGAAATCCCGGGGCTCAACCCCGGAACTGCATCCGATACTGCCGTGCTAGAGGATTGGAGAGGTAGCTGGAATTCTTGGTGTAGCAGTGAAATGCGTGGAGATCAAGAGGAACACTCGTGGCGAAAGCGAGCTACTGGACAATATCTGACGCTGAGGCTCGAAGGCCAGGGTAGCGAAAGGGATTAGATACCCCAGTAAGA
+
GGGGGGGGGGGGGGGGGGGGGGGGGGGGGGGGGGGGGGGGGGGGGGGGGGGGGGGGGGGGGGGGGGGGGGGGGGGGGGGGGGGGGGGGGGGGGGGGGGGGGGGGGGGGGGGGGGGGGGGGFGGGGGGGGGGGFDGGCEFGGGGGGGFCFCD7FGGGGGGGGFCEEG8FGFGGGGGGGGGGGGGGGGGGGGGGGGGGGFGGGFGGGGGGGGGFGGFGFGGGGC59<FG2=99DF?<F@EFGGB<
@M00200:205:000000000-AKKM3:1:1101:7085:2247 1:N:0:1
ACTGGGTATAAAGAGTTGCGTAGGTGGCATTGTAAGTAAATAGTGAAAGCGTTCGGCTCAACCGGATATCCATTATTTAAACTGCAAAGCTAGAGGACAAGAGAGGTCACTGGAATTCCCTGTGTAGGAGTGAAATCCGTAGATATATGTATGAACACCGATGGCGTAGGCAGTCTACTGGCTTGTTCCTGACACTATGACACGAAAGCGTGGGTAGCAAACTGGATTAGATACCCCATTATG
+
F,CFGGFGGGGGGFG<FEG@CFDGGG8FGGFFGFG,<@F,<FE<@CFGGFC6,@FC7FFGEGF+@+BC9C<DFF<E@E<F,CFFGFFFE@FFCFFFG@E<EGG,?7EDGGGDCFCF=FG9FEABF9FFF8?,,5AEF<BFFG>AA,,,,5C,:,EFFGG7+FC+=7C@ECFCEF8,,3@,@FFDEGCE7<C78C?CC97,7;7BCE95:*6**>3+:,,D49,00*4./21=@FF8)/)<8*8
@M00200:205:000000000-AKKM3:1:1101:22586:2274 1:N:0:1
ACTGGGTTTAAAGGGTGCGTAGGAGGGCAGGGAAGTCCGTGGTGAAATCTCCGAGCTTAACTCGGAAACTGCCGTGGATACTCTCTGTCTTGAATCCCGTGGAGATGAGCGGAATATGTCATGTAGCGGTGAAATGCTTAGATATGACATAGAACACCAATTGCGAAGGCAGCTCGTTACACGAAGATTGACTCTGAGGCACGAAAGCGTGGGGATCAAACAGGATTAGATACCCGAGTA
+
GGGGGGGGGGGGGGGGGGGGGGGGGGGGGGGGGGGGGGGGGGGGGGGGGGGGGGGGGGGGGGGGGGGGGGGGGGGGGGGGGGGGGGGGGGGGGGGGGGGGGGGGGGGGGGGGECFGGGFGGGGGGGGGGGGGFGFDFFGCFGGGG,95DDA5FFGGFGGGGGEGEDGGGGGGGGGGGEGCFFGGGGGGGGGGCFFGGCFGGGGGDEGGGGBEGG><FFFGFG*8?FC<*8<F9<CD5:FF
@M00200:205:000000000-AKKM3:1:1101:12262:2274 1:N:0:1
ATTGGGTTTAAAGGGTACTCAGATGGTAAATTTACCCTAAAATAACAATAGGGACTATTTTCTAGAGTTTTATGTAAGAAGGTCGTACTCTAGAGTGTAGAGATTAAATTCATTAATACCTAGGGGACTTTTCAAGGCGAAGGCTATCTTTTATGTAAAAACTGACATCGAAGGACGAAGGCACAGGACACGAACAGGATTAGATACCCTCGTA
+
GGGGGGGGGGGGGGGGGGGGGGGGGGGGGGGGGGGGGGGGGGGFGGGGGGGGGGGGGGGGGGGGGGGGGGGGGGGGGGGGGGGGGGGGGGGGGGGGGGGGGGGGGGGGGGGGGGGGGGGGGGGGGGGGGGGGGGGGGGGGGGGGGGGGGGGGFFGGGGGAFFGGGGGGGGGGGGGGGDGCEGGGGGGGGGGGGGGEDCGDGGGFGGGGGGGDGG
@M00200:205:000000000-AKKM3:1:1101:18291:2287 1:N:0:1
ATTGGGTATAAAGAGCGTGTAGGCGGTCCGGTAAGTCGGCTGTGAAAGTCCAGGGCTCAACCCTGGGATGCCGGTCGATACTGCCGGACTAGAGTCCGGAAGAGGCAAGTGGAATTCCCGGTGTAGCGGTGAAATGCGCAGATATCGGGAGGAACACCAATGGCGAAGGCAGCTTGCTGGGACGGTACTGACGCTGAGACGCGAACGCGTGGGGAGCAAACAGGATTAGATACCCCGGTA
+
CFGGFGGGGGGGGFG97@BFEFFFEGGFGCCFGDEFGDF@GBFGGFCFDGFGGGGGGGGGGFGC,F7@FGFFGGGEGGCCFDFGFG+=FGGEAFFFGGGG=>FFGGGGFFF=CEGCF9A3CFEGCFDFEGF?F,DA,:CEDEFGF3++3***6<FGGGG>F,>EE**CEFFEGG?8FGFGGGFGGGGGGGF8=EDEG>FGGGCCE*5DGG5*88:DFGGGG<EF0D7)*/6>FFC*05<E
@M00200:205:000000000-AKKM3:1:1101:20219:2290 1:N:0:1
ATTGGGTTTAAAGGGTGCGCAGGCGGATCCGACAGTGCTTTGTGAAATACCACCGCTCAACGGTGGAACAGCTTGGCATACTACGGATCTTGAGCCCGACAGGGGTCGTCGGAACGCTAGGTGGAGCGGTGAAATGCGTAGATATCTAGCGGAACGCCAATGGTGAAGACAGACGACTGGGTCGGCGCTGACGCTCAGGCACGAAAGCGTGGGGAGCAAACGGGATTAGATACCCGCGTA
+
GGGGGGGFEGGGGGGGGGGGGGGGGGGEGGFCCGGGFGGFGGGGGGGGGG?FGGGGGCGGGGGGGGGGGFFGGGGGGGGGGGGFGGEGGGGGGGGGGEEEGGGGGGGGGGGGGGGGGECGGGGGGGGGGGGGGGGGGCGGGGGGGFFCAGCEGGGGGGGGGDGEDAFGGGGGGFGGGGGGFCFEGEGGGGGGGGGGGGGGGGGDGGGGG**?EGFGFGGGGGGG:DGF?FAFGCG3>B>G
@M00200:205:000000000-AKKM3:1:1101:21875:2330 1:N:0:1
ACTGGGCGTAAAGAGCTCGTAGGTGGTTTGTCGCGTTGTTCGTGAAAACTCACAACTCAATTGTGGGCGTGCGGGCGATACGGGCAGACTGGAGTACTGCAGGGGAGACTGGAATTCCTGGTGTAGCGGTGGAATGCGCAGATATCAGGAGGAACACCGGTGGCGAAGGCGGGTCTCTGGGCAGTAACTGACGCTGAGGAGCGAAAGCGTGGGGAGCGAACAGGATTAGATACCCTAGTA
+
GGGGGGGGGGGGGGGGGGGGGGGGGGGGGGGGGGGGGGGGGGGGGGGGGGGGGGGGGGGGGGGGGGGGGGGGGGGGGGGGGGGGGGGGGGGGGFGFFGGGGGGGGGEGGGGGGGGGGGFGGGGGGGGGGGGGGGGGGDGEGGDFFEG9EGGGGGGGGGGGGGGGGGGGGGGGGGGGGGGGGGGGGGCGGGFCEGGEDGFGGGGGGGDFD:EGGGFDEGGGGD?F?GGFFFAGG8FGFFFG
@M00200:205:000000000-AKKM3:1:1101:14397:2358 1:N:0:1
ACTGGGTGTAAAGGGTGCGTAGGCGGCTTTTTAAGTCAGGGGTGAAAGACGGTGGCTCAACCATCGCAGTGCCTTTGATACTGAAGAGCTTGAATAGACCTGAGGTAGGCGGAATGTGACAAGTAGCGGTGAAATGCATAGATATGTCACAGAACACCAATTGCGAAGGCAGCTTACTAAAGTCTAATTGACGCTGAGGCACGAAAGCGTGGGGATCAAACAGGATTAGATACCCTCGTAAGA
+
GGGGGGGGGGGGGGGGGGGGGGGGGGGGGGGGGGGGGGGGGGGGGGGGGGGGGGGGGGGGGGGGGGGGGGGGGGGGGGGGGGGGGFGGGGGGGGGGGGGGGGGGGGGGGGGGGGGGGGGGGGGGGGGGGGEGGGGGGGGGGGGGGFG9FFG98DEEDFGFGGGCEGGGGGFGGGGGGGGGGGGGGGGGGFGCEGG*@8E*:CGGGGGGGCC7EEBD)ABE4>FGF<C8FFCGGC6CFD;*9?9
@M00200:205:000000000-AKKM3:1:1101:9407:2367 1:N:0:1
ACTGGGTATAAAGGGCGCGTAGGCGGCCACCGCAAGTCGACTGTGAAATCTCCGGGCTTAACTCGGAAAGGTCAGCCGATACTGCGGGGCTAGAGTGCAGAAGGGGCAACTGGAATTCTCGGTGTAGCGGTGAAATGCGTAGATATCGAGAGGAACACCTGCGGCGAAGGCGGGTTGCTGGGCTGACACTGACGCTGAGGCGCGAAAGCTAGGGGAGCGAACGGGATTAGATACCCGCGTA
+
GGFGGGGGGGGFGGGGEGGGGGGGGGGGGGGGGGEFFGGGGGGGGGGGGGGGGGGGGGGGGGDGGGGEGGGGGGGGGGGGGGGGGGGGGGGGGFGGGGGGGFGDEGGGGGGGGGFGGGGGGGEGGGGGGGGGG99FGGGGEGCGFFGGGFDEGGGGGGGGGGCEGDGGGGGGGDEGGGGGGGGGGF@<EGGGG5CCEECCC<EGGGDDFGGGCC5>5CEEGGGG?370?=)*39@FDFFG<
@M00200:205:000000000-AKKM3:1:1101:20307:2387 1:N:0:1
ACTGGGCATAAAGGGAGCGTAGGCGGATAGTTTAGTCAGAGGTGAAAGCCCAGGGCTCAACCTTGGAATTGCCTTTGATACTGGCTATCTTGAGTATGGAAGAGGTATGTGGAACTCCGAGTGTAGAGGTGAAATTCGTAGATATTCGGAAGAACACCAGTGGCGAAGGCGACATACTGGTCCATTACTGACGCTGAGGCTCGAAAGCGTGGGGAGCAAACAGGATTAGATACCCGCGTA
+
GGGGGGGGGGGGGGGGGGGGGGGGGGGGGGGGGGGGGGGGGGGGGGGGGGGGGGGGGGGGGGGGGGGGGGGGGGGGGGGGGGGGGGGGGGGGGGGGGGGGGGGGGGGGGGGGGGGGGGGGGGGGGGGGGGGGGGGGGGGGGGGGGGGGGGGGGGGGGGGGFGGGGGGGGGGGGGGGGGGGGGGGGGGGGGGGGGGGGGGGGGGGGGGGGGGGGGFGEGGGDFFGFGGFFFFGGFGGFFFG
@M00200:205:000000000-AKKM3:1:1101:14958:2394 1:N:0:1
TTGGGTTTAAAGCGCGTGCAGGCGGCCGATTAAGTCCGGTGTGAAAGCCCGGGGCTCACCCCCGGAAGTGCGCTGGAAACTGATCGGCTAGAGTACGGGAGAGGGAAGCGGAATTCCGGGTGTAGCGGTGAAATGCGTAGATATCCGGAGGAACACCGGTGGCGAAGGCGGCTTCCTGGACCGACACTGACGCTGAGGCGCGAAAGCTAGGGGGAGCAAACGGGATTAGATACCCGAGTA
+
GGGGGGGGGGGGGGGGGGGGGGGGGGGGGGGGGGGGGGGGGGGGFFGGGGGGGGGGGGGGGGGGGGGGFFGGGGGGGGGGGGGGGGGGGGGGGGGGGGGGGGGGGGGGGGG7CGFGGGGGGGGGGGGGGGGGGGGGGGGGGGGGGGGGGGGGGGGGGGGGGGGGGGGEGGGEGGGGGGFGGGGGGGGFGGGGGGGEGGGGGGGGGGGGGGGGGGFGFGGGGGGG6DGFF4>FEF?7<;>6
@M00200:205:000000000-AKKM3:1:1101:20779:2401 1:N:0:1
ACTGGGCATAAAGCGTGTGCAGGCGGGTGGCTATGTGCCGTGTGAAAGCTCCGCGCTTATCGCGGAGAGGTCGCGGTAGACAGGCCGCCTGGAGGCTCGGAGAGGTCAGTGGAATTCTCGGTGTAGTGGTGAAATGCGTAGATATCGAGAGGAACACCAGTGGCGCAAGCGGCTGACTGGCCGAGACCTGACGCTGAGACACGACGGCGTGGGGAGCAAACCGGATTAGATACCCTTGTAAGA
+
GGGGGGGGGGGGGGGGGGGGGGGGGGGGGGGGGGGGGGGGGGFGGGGGGGGGGGGGGGGFGGGGGGGGGGGGGGGGGGGGGGGGGGGGGGGGGGGGDFEGGGGGGGGGGGGGGGGGGGGGGGGGGGGGGGGGGGGGGGGGGGGGGGGGGGGGFFFGFGGG9FGGGGGEGFGCEGCGGGGGFGGDGCEFGFGGGGGGGGF6CFE>EGGGG**:EGFG>CFE4<CG>3C,66):7E6CFF=FGFA
@M00200:205:000000000-AKKM3:1:1101:9452:2463 1:N:0:1
ATTGGGCGTAAAGCGTGTGTAGGCGGGCCGTTAAGTGCCTCGTGAAATCCCCCGGCTCAACCGGGGAACCGCGGGGCATACTGGCGGTCTTGAGAGGCCTAGGGGCGAGCGGAACAAGCGGTGGAGCGGTGAAATGCGTAGATATCGCTTGGAACGCCGACGGTGAAAACAGCTCGCTGGGGGCCATCTGACGCTGAGACACGAAAGCCAGGGGAGCGAACGGGATTAGATACCCTTGTA
+
GGGGGGGGGGGGGGGGGGGGGGGGGGGGGGGGGGGGGGGGGGGGGGGGGGGGGGGGGGGGGGGGGGGGGGGGGGGGGGGGGGGGGGGGGGGGGGGGGGGGGGGGGGGGGGGGGGGGGGGGGGGG@FGGGGGGGGGGGGGGGGGGDGGGGGGGGGGGGGGGGEC>EGGFG8FGGCFGGGGGGGGGDGGGGFGGGGDGGGGGGGGGGEGGGFGCCGD37ECCGGGGFGG?FFBFFFFCFFFF
@M00200:205:000000000-AKKM3:1:1101:20640:2529 1:N:0:1
ATTGGGCATAAAGCGTGTGTAGGCGGGTCGTTAAGTGCCTTGTGAAATCCCACAGCTCACCTGTGGAACTGCTTGGCATACTGGCGATCTTGAGCCACTTAGGGGCAACCGGAACAAACGGTGGAGCGGTGAAATGCGTAGATATCGTTTGGAACGCCAATGGTGAAAACAGGTTGCTGGGAGTGCGCTGACGCTGAGACACGAAAGCCAGGGGAGCAAACGGGATTAGATACCCGAGTAAGA
+
GGGGGGGGGGGGGGGGGGGGGGGGGGGGGGGGGGGGGGGGGGGGGGGGGGGGGGGGGGGGGGGGGGGFGGGGGGFFGGGGGGGGGGGGGGGGGGGGGGGGGGGGGGGGGGGGGGGGGGGGGGGGGFGGGGGGGGGGGGGGGGGGG9@DFGGGGGGGGGGGGGGGGGGGGGGGGGFFGGFGGGGGGGGGGDGGGGGGGGGGGFEGGGGG6CCFFGFGEGGG495C?DD<FFAGCEGGFF@GGFF
@M00200:205:000000000-AKKM3:1:1101:20169:2530 1:N:0:1
ACTGGGTTTAAAGGGCGCGTAGGCGGTTTGTCAAGTCTGAGGTGAAATCTTTCGGCTCAACCGGAAAATGGCCTTGGATACTGACAATCTTGAGGGAGATAGGGGCAGTCGGAACGGCCAGTGGAGCGGTGAAATGCGTTGATATTGGCAGGAACGCCGGTGGCGAAAGCGGACTGCTGGATCTCTTCTGACGCTGAGGCGCGAAAGCTAGGGTAGCGAACGGGATTAGATACCCCCGTAAGA
+
GGGGGGGGGGGGGGGGGGGGGGGGGGGGGGGGGGGGGGGGGGGGGGGGGGGGGGGGGGGGGGGGGGGGGGGGGGGGGGGGGGGGGGGGGGGGFGGGGGGGGGGGGGGGGGGGGGGGGGGGGGGGFGGGGGGGGGGGGGDGGGGGGFGGGGGGGGGGGGGGGGGGGGGGGCGECE@GFGFGGGGGGGGGGGGGGGGGGGGF=DGGGGCFFGFGGCF<::CEDDGG?37<F=:C9CGFFF@GC?F
@M00200:205:000000000-AKKM3:1:1101:20910:2545 1:N:0:1
ACTGGGCATAAAGGGCGCGTAGGCGGCCACCGCAAGTCGACTGTGAAATCTCCGGGCTTAACTCGGAAAGGTCAGCCGATACTGCGGGGCTAGAGTGCAGAAGGGGCAACTGGAATTCTCGGTGTAGCGGTGAAATGCGTAGATATCGAGAGGAACACCTGCGGCGAAGGCGGGTTGCTGGGCTGACACTGACGCTGAGGCGCGAAAGCTAGGGGAGCGAACGGGATTAGATACCCGAGTA
+
GGGGGGGGGGGGGGGGGGGGGGGGGGGGGGGGGGGGGGGGGGGGGGGGGGGGGGGGGGGGGGGGGGGGGGGFGGGGGGGGGGGGGGGGGGGGGGGGGGGGGGGGGGGGGGGGGG?FGGGGGGGGGGGGGGGGGGGGGGGGGGGGGGGGGGGGGFGGGGGFGFGGG>EGGGGGGGEEGFFGFGGGGGGCEDFGGGDEDCGGGDCED=DGCEFDGGFGEGGGDGEDFG)8?F<FF?6D>E@5<
@M00200:205:000000000-AKKM3:1:1101:21640:2554 1:N:0:1
ATTGGGTATAAAGGGCGCGTAGGCGGCCACCGCAAGTCGACTGTGAAATCTCCGGGCTTAACCCGGAAAGGTCAGCCGATACTGCGGGGCTAGAGTGCAGAAGGGGCAACTGGAATTCTCGGTGTAGCGGTGAAATGCGTAGATATCGAGAGGAACACCTGCGGCGAAGGCGGGCTGCTGGGCTGACACTGACGCTGAGGCGCGAAAGCTAGGGGAGCGAACGGGATTAGATACCCTTGTA
+
FGGGGGGGGGGGGGGGGGGGGGGGGGGEGGGGGGGGGGGGGGGGGGGGGGGGGGGGGGGGGFGGGGGFFFFFFGGGGGGEGGGGGGGGGDCFGGGGGGFDFFGGGGGGGGGGGGFGGGGAFDFGGFCCGGGGGGGGGGFEEGGGFCFGGGGGGGGGFFGGGGEEGGGGGGGGG>*/CECGGGGGG8C<?7FGFGGEG5FDFGGGG87>FGC9EC:CEGGGCGGD?D5??44:@F:>=)8C7
@M00200:205:000000000-AKKM3:1:1101:16073:2559 1:N:0:1
ATTGGGCATAAAGCGCGCGCAGGCGGCCACGTAAGTCGGATGTGAAATCCCGGGGCTCAACCCCGGAACTGCATTCGATACTGCGTGGCTCGAGGTAGGTAGGGGAGATCGGAATTCCTGGTGTAGCGGTGGAATGCGCAGATATCAGGAGGAACACCGGTGGCGAAGGCGGATCTCTGGGCCTTACCTGACGCTCAGGCGCGAAAGCTAGGGGAGCGAACAGGATTAGATACCCGGGTA
+
GGGGGGGGGGGGGGGGGGGGGGGGGGGGGGGGGGGGGGGGGGGGGGGGGGGGGGGGGGGGGGGGGGGGGGGGGGGGGGGGGGGGGGGGGGGGGGGGGGGGGGGGGGGGGGGGGGGGGGGGGGGGGGGGGGGGGGGGGGGGGGFGGGC@FGGGGGGGGGGGGGGGGGGGGGGGGGGGFGGGGGGGGGGGGGGFEGGGGGGGGGGGGGGGGGGGGGDGBGGEDCFDBGGFFF<FGGGGFFDD
@M00200:205:000000000-AKKM3:1:1101:22426:2566 1:N:0:1
ATTGGGTTTAAAGGGCGCGTAGGCGGCCACCGCAAGATAGTTGTGAAATCTCTGGGCTTAACCCAGAAAGGTCAACTGATTCTACGGGGCTAGAGTGCAGAAGGGGCAACTGGAATTCTCGGTGTAGCGGTGATATGCGCAGATAACGAGCGGAACACCTGCGGCGAAGGTGGGATGCTGGGATGCCACTGACGCTGATGCGCGATAGCCAGGGTCGCGAACGGGTGTAGCTACCCGCGTACG
+
,CFGG@6@---C<9FECGGFEG7F+++++C<@@++@,,,,,<<<,,,<,6,<,C,,9,C<6?:=?EFFAE,9CFFE<4F?,C9,CD=+@C=,<EEA9<F9<FFGD@+++4,,,84E,B<FEGEEF9F,8F+6+,9,3,++833@;,7CF7+5*@F<F:CF7,*1*<*4*:,2*1*53*?,4**+1*BC+;0>CCD*/::A+):8>89C:+<8*8.*7::8))1*())-*9)0+,27)7)*)((
@M00200:205:000000000-AKKM3:1:1101:20079:2577 1:N:0:1
ATTGGGTTTAAAGGGTGCGTAGGCGGTCGCGCAAGTCGGATGTGAAATCTCAGGGCTCAACCCTGAAACTGCATTCGATACTGCGTGGCTAGAGTGCTGGAGGGGCGACTGGAATTTACGGTGTAGCAGTGAAATGCGTAGATATCGTAAGGAAGACCAGTGGCGAAGGCGAGTCTCTGGACAGCAACTGACGCTGAGGCACGAAGGCCAGGGGAGCAAACGGGATTAGATACCCGTGTA
+
GGGGGGGGGGGGGGGGGGGGGGGGGGGGGGGGGGGGGGGGGGGGGGGGGGGGGGGGGGGGGGGGGGGGGGGGGGGGGGGGGGGGGGGGGGGGGGGGGGGGGGGGGGGGGGGGGGGGGGGGGGGGGGGGGGGGGGGFGGGGGGGGGGGGGGGGGGGGGGGGGGGGGGGGGGFGGGFGGGGGFGGGGGGGGGEEGEDGGGGFGDGGDGGFFGGFGGEG)5CFGGCD?)>?FFFGG,AC<>FG
@M00200:205:000000000-AKKM3:1:1101:8913:2592 1:N:0:1
ACTGGGTTTAAAGGGCGCGTAGGCGGCACGACAAGTCGGGAGTGAAAGCCCGGGGCTCAACCCCGGAATGTCTTTCGAAACTGTCGAGCTCGAGTGCGGAAGAGGCAACTGGAATTCCCAGTGTAGCGGTGAAATGCGTAGATATTGGGAAGAACACCTGAGGCGAAGGCGGGTTGCTGGGCCGACACTGACGCTGAGGCGCGAAAGCCAGGGGAGCAAACGGGATTAGATACCCCCGTA
+
GGGGGGGGGGGGGFEFEGGGGGGGGGCEGGGGGGGGGGGGGGGGGGGGF@FFGGGGGGGGGGGGGGGGGGGGGGGGGGGGGGGGGFGGGGFGGGGGGGGGGGGGGDCFGCGFGGGGGGGGGGGGGGGGGGGGGCGGGGGGDEGCFGGGGGAFGGGGGGGGGGGGGEEGGGGGDEGGGGGGDGGGEGGGFGCDCEG5CFGGEGGGGGDDAF55?E:)7=FGFCGD:D<<==>GGGDG35@E
@M00200:205:000000000-AKKM3:1:1101:15264:2601 1:N:0:1
ACTGGGTTTAAAGGGTGCGTAGGTGGCGTGGTAAGTCAGATGTGAAAGCCCGGGGCTCAACCTCGGAACTGCATCCGATACTACCATGCTAGAGTACTGAAGAGGTGACTAGAATTCTCGGTGTAGCAGTGAAATGCGTAGATATCGAGAGGAATACCAAAGGCGAAGGCAGGTCACTGGGCAGTTACTGACACTGAGGCACGAAGGCTAGGGGAGCAAACGGGATTAGATACCCGCGTA
+
GGGGGGGGGGGGGGGGGGGGGGGGGGGGGGGGGGGGGGGGGGGGGGGGGGGGGGGGGGGGGGGGGGGGGGGGGGGGGGGDGGGGGGGGGGGGGGGGGGGGGGGGGGGGGGGGGGGGGGGGGGGGGGGGGGGGGGGGGGGGGGFGGGGGGGGGGGGGGGGGGGGGGGGGGGGGGGGGGGGGGGGGGGGGGGGGGGGGGGGFGGGGGGGGGGGGGGFGFGGFFGGGDGGEFFEGGGEDFF:E
@M00200:205:000000000-AKKM3:1:1101:12923:2630 1:N:0:1
ACTGGGCTTAAAGTGTGCGCAGGCGGTTATGTAAGACAGGTGTGAAATCCCACGGCTCAACCGTGGAACGGCTGGGTATACTGGCGGTCTTGAGCCACCTAGGGGCGAGCGGAACAAGCGGTGGAGCGGTGAAATGCGTAGATATCGCTTGGAACGCCGACGGTGAAAACAGCTCGCTGGGGGTGTGCTGACGCTGAGACACGAAAGCCAGGGGAGCGAACGGGATTAGATACCCTTGTA
+
GGGGGGGGGGGGGFFEDFGGGGGGGGGDDGGGGGGGG8FGGGGGGGGGGGGGGGGGGGGGGGGCFGEFEFFFG>FGFGGGGGGGGGG@FGGGGGCFGGGGGGFGGGGGGGGGGGGGG<CGGEGGGGFEGFGGGGGGFGCEFG9FDGGEC7FCFG@CDEC<7CF7CGFGGF:<CCCEG5CEGGGEGGGFGGGC8C<EGGG9C7CGGGGGGGGGG5)935EGGCED:DGF@6):CEGF)<FG
@M00200:205:000000000-AKKM3:1:1101:15566:2631 1:N:0:1
ACTGGGCTTAAAGCGTGCGTAGGCGGCTCAGAAAGTTGGGTGTGAAAGCCCTCGGCTCAACCGAGGAATTGCGCTCAAAACTACTGAGCTTGAGTGAGATAGGGGAGAGCGGAACTGATGGTGGAGCGGTGAAATGCGTTGATATCATCAGGAACACCGGTGGCGAAGGCGGCTCTCTGGATCTTTTCTGACGCTGAGGCACGAAAGCTAGGGGAGCAAACGGGATTAGATACCCGCGTAAGA
+
GGGGGGGGGGGGGGGGGGGGGGGGGGGGGGGGGGGGGGGGGGGGGGGGGGGGGGGGGGGG8FFGGGGGGGGGGGGGGGGGGGGGGGGGGGGGGGGGGGGGGGGGGGGGGGGGGGGGGFFGGGFGGGDGGGGGGGGGGGDGGGGGGGG<EFGGGFGGGGGGGGGGGGD>EGGE81CFGGGGGFGGGGGFGGGGGGGG*2A=EGGGGGCF?FFFFGFG>FGGGCGG0308=6:>9<CDBE):<<:
@M00200:205:000000000-AKKM3:1:1101:12204:2633 1:N:0:1
ACTGGGCATAAAGGGTGCGTAGGCGGCTTTTTAAGTCAGGGGTGAAAGACGGTAGCTCAACTATCGCAGTGCCCTTGATACTGAAGAGCTTGAATGGACTAGAGGTAGGCGGAATGTGACAAGTAGCGGTGAAATGCATAGATATGTCACAGAACACCGATTGCGAAGGCAGCTTACTATGGTTTAATTGACGCTGAGGCACGAAAGCGTGGGGATCAAACAGGATTAGATACCCTTGTA
+
GGGGGGGGGGGGGGGGGGGGGGGGGGGGGGGGGGGGGGGGGGGGGGGGGGGGGGGGGGGGGGGGGGGGGGGGGGGGGGGGGGGGGGGGGGGGGGGGGGGGGGGGGGGGGGGGGGGGGGGGGGGGGGGGGGGGGGGGGGGGGGGGGGGGGGGGGGGGGGFGGGGGGGGGGGGGGGGGGGGGGGGGGF?DGGGGGGGGDGGDGGGGGGC5EGEEGE>5FGCFFGGG@FCEFFFGGFGGF:BG
@M00200:205:000000000-AKKM3:1:1101:23260:2637 1:N:0:1
ACTGGGCTTAAAGGGTGCGTAGGCGGCCTTATAAGTCAGTGGTGAAAGCCCATCGCTCAACGATGGAACTGCCATTGATACTGTAAGGCTTGAGTACAGACGAGGTAGGCGGAATTGATGGTGTAGCGGTGAAATGCATAGATACCATCAAGAACACCGATTGCGTAGGCAGCTTACTAGGCTGTAACTGACGCTGAGGCACGAAAGTGTGGGGATCAAACAGGATTAGATACCCGTGTAAGA
+
GGGGGGGGGGGGGGGGGGGGGGGGGGGGGGGGGGGGGGGGGGGGGGGGGGGGGGGGGGGGGGGGGGGGGGGGGGGGGGGGGGGGGGGGGGGGGGGGGGGGGGGGGGGGGGGGGGGGGGGGGGGGGGGGGEGGGGGGGGGGGGGGGGGGGGGGGGFGGCFGGGGGGGGGGGGGEFFFFGGGFGGFGGGGGGGGGGGDEFGF5?EGGGGFCFEEFGFGFGFGGFGCDGGFFFCGF:EC>D::DAB
@M00200:205:000000000-AKKM3:1:1101:13021:2648 1:N:0:1
ACTGGGTATAAAGCGTGCGCAGGCGGTGATGTAAGACAGGTGTGAAATCCCCGGGCTTAACCTGGGAACTGCATTTGTGACTGCATCGCTGGAGTGCGGCAGAGGGGGATGGAATTCCGCGTGTAGCAGTGAAATGCGTAGATATGCGGAGGAACACCGATGGCGAAGGCAATCCCCTGGGCCTGCACTGACGCTCATGCACGAAAGCGTGGGGAGCAAACAGGATTAGATACCCTAGTA
+
GGGGGGGGGGGGGGGGGGGGGGGGGGGGGGGGGGGGGGGGGGGGGGGGGGGGGGGGGGGGFGGGGGGGGGGGGGGGGGGGGGGGGGGGGGGGFGGGGGGGGGGGGGGGGGGGGGGGGGGGGGGGGGGGGGGGGGGGGGGGGGGGGGGGGGGGGGGGGGGGGGGGGGDGGGFGG6@CEGGGGGGGGGGGGFGGGGGGGGGGGGGEECDGGEGGGDFGFGFGGGFFFG>?FF9GGGFGFFFG
@M00200:205:000000000-AKKM3:1:1101:16474:2694 1:N:0:1
ACTGGGTTTAAAGCGCTCGCAGGTGGTCCGTCGCGTCGTGCGTGAAAGACCCTGGCTCAACTGGGGGGTGTCGTGCGATACGGGCGGACTGGAGGCCAGTAGGGGGATGCGGAATTCCGGGTGTAGTGGTGGAATGCGTAGAGATCCGGAGGAACACCAGCGGCGAAGGCGGCATCCTGGACTGGTCCTGACACTCAGGAGCGAAAGCGTGGGGAGCGATCCGGATTAGATACCCCGGTA
+
GGGGGGGGGGGGGGGGGGGGGGGGGGGGGGGGGGGGGGGGGGGGGGGGGGGGGGGGGGGGGGGGGGGGGGGGGGGGGGGGGGGGGGGGGGGGGGGGGGGGGGGGGGGGGGGGGGFGGGGGGGGGGGGGGGGGGGGGGGGGGGGGGGGGGGGGGGGGGGGGGGGEGGGGGGGGGGGFFGGGGGGGGGGCEDFEFF<FGGGGGFGGGGGGGGGGGGFD@GGFGGGGFGGBFFAGGFGGEF>G
@M00200:205:000000000-AKKM3:1:1101:22737:2780 1:N:0:1
ACTGGGTTTAAAGCGCGTGTAGGCTGCAATGTAAGTCGGATGTGAAAGCCCTTGGCTTAACCAAGGAAGTGCATCCGATACTGCATCGCTTGAGTGTCGGAGGGGATGGCGGAATTCCCGGTGTAGAGGTGAAATTCGTAGATATCGGGAGGAACACCTGTGGCGAAGGCGGCCATCTGGACGATAACTGACGCTGAGACGCGAAAGCGTGGGTAGCAAACAGGATTAGATACCCTAGTA
+
GGGGGGGGGGGGGGGGGGGGGGGGGGGGGGGGGGGGGGGGGGGGGGGGGGGGGGGGGGGGGGGGGGGGGGGGGGGGGGGGGGGGGGGGGGGGGGGGGGGGGGGGGGGGGGGGGGGGGGGGGGGGGGGGGGGGGGGGGGGGGGGGGGGGGDGGGGGGGGGGGGGGGGGGGGGGGGGGGGGGGGGGGGGGGGGGGGGDGGGGGDGGGGGGGGGGGEFDFGGGGCFGFGGFFFFGGGGGFFFG
@M00200:205:000000000-AKKM3:1:1101:16846:2781 1:N:0:1
ACTGGGTGTAAAGGGCGCGTAGGCGGCCTGCTAAGTCGAACGTGAAATCCCCGGGCTCAACCCGGGAACTGCGTTCGATACTGGCTGGCTTGAATCCGGGAGAGGGATGCGGAATTCCAGGTGTAGCGGTGAAATGCGTAGATATCTGGAGGAACACCGGTGGCGAAGGCGGCATCCTGGACCGGCATTGACGCTGAGGCGCGAAAGCCAGGGGAGCAAACGGGATTAGATACCCCCGTAAGA
+
GGGGGGGGGGGGGGGGGGGGGGGGGGGGGGGGGGGGGGGGGGGGGGGGGGGGGGGGGGGGGGGGGGGGGGGGGGGGGGGGGGGGGGGGGGGGGGGGGGGGEGGGGGGGGGGGGGGGGGGGGGGGGGGGGGGGGGGGGGDGGGCFGGGGGGGGGGGGGGFGGGGGGGGGGGGGGGGGGGGGGGGGGGGE77FFEEDGGGGGGGEGGEGGGCGGGGBDDGGGGGGG?3><?F2?GG6C>@BGC?F
@M00200:205:000000000-AKKM3:1:1101:7661:2784 1:N:0:1
ACTGGGCTTAAAGGGCGCGCAGGCGGCCTCTGCAAGTCGACTGTGAAATCTCCGGGCTTAACCCGGAACGGTCAGCCGATACTGCAGGGCTAGAGTGCAGAAGGGGCAACTGGAATTCTCGGTGTAGCGGTGAAATGCGTAGAGATGTGGAGGAACACCGATGGCGAAGGCAGCCTTCTGGGCCAATACTGACGCTCATGTACGAAATCGTGGGGCGCAAACAGGATTAGATACCCCAGTA
+
GGGGGGGGGGGGGGGGGGG+@FGGGCC:C<F@EFGFGGGGEEFGGDGF,EC,6CCCCECGDGGDFFEGGGGG=+E@GGG=>FEFE9FFCGFDCGFFGCF<A<EGCEE=FFFDB@DCFG<FGGGC==EFGGGGGFFGDGGECF7=;,@@EFCFEG>FFF*>:FC8B:C@@7:8*B8C93FFGCFFCE?0+:9<8>3C5EC<+*3;8E3*0/1:C>)*.1C8CGD4(*2.?=)*<C8FF:@7C
@M00200:205:000000000-AKKM3:1:1101:19145:2792 1:N:0:1
ACTGGGTGTAAAGCGTGGGTAGGTGGTCGGTGATGTGCCGTGTGAAAGCGCCGCGCTTCTCGCGGCGAGGTCGCGGTAGACACACCGACTGGAGGCACGGAGGGGGGCGTAGAATTCCCGGTGTAGTGGTGAAATGCGTAGATATCGGGAGGAATACCAGTGGCGCAAGCGGCGCCCTGGCCGTGACCTGACACTGAGCCACGACGGCGTGGGGAGCAAACGGGATTAGATACCCGGTTAAGGT
+
GGCFGGGGGGGGFGG@CFFFGGGGGFCFGGGGGGFGGGGGGGFGGFGGGGEGGGEGGEGGFFGGGGGCFEGBFGGGGGGGGGGGGGGCGGGGGGGGDFGGDGEGGGGGGEEEGGGGG?@EGCE;CGGGFGGGGEGGGGGEG>GGFCEEGEGEC@FGCECCEGCCEGGEEGGGEEC8EEFCGFEGDFC@9<FGGG4<EFGEEC=EGGDC5*/8C85<5FC+***93DC2?*60+<+>))0104))
@M00200:205:000000000-AKKM3:1:1101:19500:2838 1:N:0:1
ATTGGGTTTAAAGTGCGCGCAGGTGGACGAGTATGTGCCGTGTGAAAGCGCCGTCCTTACGATGGTGAGGTCATGGTAGACAGCTTGTCTAGAGGCTCGAAGAGGTTGATGGAATTCCGGGTGGAGCGGTGAAATGCGTAGATATCCGGAGGAACACCAGGGGCGAAAGCGGTCAACTGGTCGAGTTCTGACACTGAGGCGCGACGGCGTGGGGAGCAAACCGGATTAGATACCCGTGTAAGA
+
GGGGGGGGGGGGGGGGGGGGGGGGGGGGGGGGGGGGGGGGGGGGGGGGGGGGGGGGGGGGGGGGGGGGGGFGGGGGGGGGGGGGGGGGGGGGGGGGGGGGGGGGGGGGGGGGGGGGGGGGGGGGGGGGGGGGGGGGGGGGGGGGGGGGGGGGGGGGGGGGGGGGGGGGGGGGGGGGGFGGGFGGGGGGGGGGGGGGGGGGGGGGGGGGGGGGGGFGFGFGFGDGFGGFFFBGGEECEFFGD<2
@M00200:205:000000000-AKKM3:1:1101:20816:2913 1:N:0:1
ATTGGGTTTAAAGGGAGCGTAGGTGGCCTTATAAGTCAGTGGTGAAATCTCGCAGCTTAACTGCGAAATTGCCATTGATACTGTAGGGCTTGAGTACAGTTGCTGTGGGCGGAATATGACATGTAGTGGTGAAATACATAGAGATGTCATAGAACACCGATTGCGAAGGCAGCTCACAAAACTGTAACTGACACTGAGGCTCGAAAGTGCGGGGATCAAACAGGATTAGATACCCGGGTAAGA
+
GGGGGGGGGGGGGGGGGGGGGGGGGGGGGGGGGGGGGGGGGGGGGGGGGGGGGGGGGGGGGFFGGGGEGGGGGGGGGGGGGGGFGGGGGGGGGGGGGGGGGGGGGGGGGGDGGGGGGGGFFGGGGGGGGGGGGGGGGGGGGGGGGGFGGGGGGGGGGGEGGGGFGGGGGFGGGGGGGGGGGGGGGGGGGGGGGGGGGFGGGGGGGGGGGGGCGGFDFFFGFFDGFGGFFFFF9FC5>>DDF?4
@M00200:205:000000000-AKKM3:1:1101:13745:2934 1:N:0:1
ATTGGGCTTAAAGGGTGCGCAGGCGGCCCGCCAAGCCCGCAGTGAAAGGCCCCGGCCCAACCGGGGACGTGCTGCGGGGACTGGCGGGCTCGGGCGAGCTAGGGGTCCGTGGAACTCCCGGTGGAGCGGTGAAATGTGTTGAGATCGGGAGGAACGCCGGTGGCGAAAGCGACGGACTGGGGCTTTGCCGACGCTCAGGCACGAAAGCCAGGGGAGCGAACGGGATTAGATACCCTAGTA
+
GGGGGGGGGGGGGGGGGGGGGGGGGGGGGGGGGGGGGGGGGGGFFGGGGGFGGGGGDDGGGGGGGGGGGGGGGGGGGGGGGGGGGGGGGGGGGGGGGGGGGGGGGGGGGEGGEGFGGGGGGEGGFGGGGGGCGFGGFG9CFFGGGGGGGGGGECFGGGGGGGGGGGGGGCGCGGEE5:CGGGC5E8EAEGE8EGGGGGGGFGD>EGGGGGGGGG5DDECG37;D:3<<?4:FG887?@FC
@M00200:205:000000000-AKKM3:1:1101:19272:2939 1:N:0:1
ATTGGGTTTAAAGAGCTCGTAGGCGGTGTGTCGCGTCGGTCGTGAAAACTTGGGGCTCAACCCTGAGCGTGCGGTCGATACGGGCATCACTTGAGTTCGGCAGGGGAGACTGGAATTCCTGGTGTAGCGGTGAAATGCGCAGATATCAGGAGGAACACCGGTGGCGAAGGCGGGTCTCTGGGCCGATACTGACGCTGAGGAGCGAAAGCGTGGGGAGCGAACAGGATTAGATACCCTCGTA
+
GGGGGGGGGGGGGGGGGGGGGGGGGGGGGGGGGGGGGGGGGGGGGGGGGGGGGGGGGGGGGGGGGGGGGGGGGGGGGGGGGGGGGGGGGGGGGGGGGGGGGGGGGGGGGGGGGGGGGGGGGGFGGFGGGGGGGGGGGGGGGGGGGGGGGFGGGGGGGFGGGEGGGGDGGGGGGGEEGGGGGFCFGGGGGC?CFEGGG>CGEGFGGGGGGG5CEGFDE5C=DDC5<5*6445FF7@FFF@*9
@M00200:205:000000000-AKKM3:1:1101:17634:2940 1:N:0:1
ATTGGGCATAAAGGGCGCGTAGGCGGCGCGAGGAGTCGGGGGTGAAAGTCCGGGGCTCAACCCCGGATCGGCCTTCGATACTCTCGCGCTGGAGCACAGTAGAGGCGGGTGGAATTCCGGGTGTAGCGGTGGAATGCGTAGAGATCCGGAAGAACACCGGTGGCGAAGGCGGCCCGCTGGGCTGTGGCTGACGCTGAGGCGCGACAGCGTGGGGAGCAAACAGGATTAGATACCCCAGTAAGA
+
GGGGGGGFGFGGGGGGGGGGGGGGGGGGGGGGGGGGGGGGGGGGGGGGEGGGCEGGGGGGGGDGDGGCBEFGGGGGGGGFGGG<DCGGGCFGGGG*FGGFGFCFGGGGGEDEDFEF9FFDG:FFF@:CC;>E@CCCF>EG>EGFE?@>E5C88EFCFEEG5>CGGGECCCEE>EE5>*:C5**22A*119*21/*/18CFGGCEC=D5::8CGC)9>=C87F244972?66FCCF*8B)<:AB
@M00200:205:000000000-AKKM3:1:1101:9693:2987 1:N:0:1
ATTGGGTGTAAAGGGCGCGTAGGCGGCCACCGCAAGTCGACTGTGAAATCTCCGGGCTTAACCCGGAAAGGTCAGCCGATACTGCGGGGCTAGAGTGCAGAAGGGGCAACTGGAATTCTCGGTGTAGCGGTGAAATGCGTAGATATCGAGAGGAACACCTGCGGCGAAGGCGGGTTGCTGGGCTGACACTGACGCTGAGGCGCGAAAGCTAGGGGAGCGAACGGGATTAGATACCCGTGTA
+
CFFGGGFF@FFFGFDEGGG@FEGGGGGGGGGGGGFGFGGGGGGEGGDFGGF<FGGGGGGFEFGFGEGEFGGFGGGGGGGGGGGGGGGGGGGGFGGDFGGGGGGFGGDEGGGCGC<FCFGGGFFGGGGGGEGG*?FFFGGGGGCGGGFGFFGGGG:,<FFGFCG7CC@<EEGGGGGGGGGGCEF>EFGGGGGDGGGECECF57EGEGDGGGF<FF37>EGGDGGGFCG(966:9<@9<<>CF
@M00200:205:000000000-AKKM3:1:1101:12586:3009 1:N:0:1
ATTGGGTATAAAGCGCACGTAGGCGGACCAAAAAGTCAGAGGTGAAATCCCAGGGCTCAACCTTGGAACTGCCTTTGAAACTCTTGGTCTTGAGTTCGAGAGAGGTGAGTGGAATTCCGAGTGTAGAGGTGAAATTCGTAGATATTCGGAGGAACACCAGTGGCGAAGGCGGCTCACTGGCTCGATACTGACGCTGAGGTGCGAAAGCGTGGGGAGCAAACAGGATTAGATACCCCTGTAAGA
+
GGGGGGGGGGGGGGGGGGGGGGGGGGGGGGGGGFGGGGGGGGGGGGGGGGGGGGGGGGGGGGGGGGGGGGGGGGGGGGGGGGGGGGGGGGGGGGGGGGGDGGGGDGGGGGGGGGGGGGGGEGGFGGGGGGFGGGGGGGGGGGGGGGGGDEGCGGGGGGGGGGGGGGDEDFGGGGGGGGGGGGGCEF8EGGGGGGGGGGFCFFGEGGGGGGGGGGFDFGG?FCFC?GGBFFBGGGGF>F<FFAA
@M00200:205:000000000-AKKM3:1:1101:18061:3020 1:N:0:1
ATTGGGTATAAAGGGCGCGTAGGCGGCTGAGTAAGTCCTGGGTGAAATCCCTCGGCTCAACCGGGGAACTGCCTTGGAAACTACTCGGCTCGAGGCCGGGAGAGGGTAGCGGAATTCCCAGTGTAGCGGTGAAATGCGTAGATATTGGGAGGAACACCGGTGGCGAAGGCGGCTACCTGGACCGGTTCTGACGCTGGTGCGCGAAAGCGTGGGGAGCAAACAGGATTAGATACCCGCGTA
+
GGGGGGGGGGGGGGGGGGGGGGGGGGGGGGGGGGGGGGGGGGGGGGGGGGGGGGGGGGGGGGGGGGGGGGGGGGGGGGGGGGGGGGGGGGGGGGGGGGGG>FGEGGEEGGGGGGFGGGGGGGGGGGGGGGGGGGGGGGGGGGGGG@FFCGGGGGGGGGGDGGGGGGGGGGEEGGEGGGFGGGGGGGDGGG7AE:7=*28?=<GGGGGGCCCEGGFG>F:<<FEGFGGBFFBFGGGCBB5E
@M00200:205:000000000-AKKM3:1:1101:11140:3025 1:N:0:1
ATTGGGTTTAAAGGGTGCGTAGGCGGCCTATTAAGTCAGTTCTGAAATATCCCGGCTTAACCGGGAGGGTGGGATTGATACTGATGGGCTTGAGTGGAGTCGAGGTAGGCGGAATTGACGGTGTAGCGGTGAAATGCTTAGATATCGTCAAGAACACCGATAGTGTAGACAGCTTACTAGACTTCAACTGACGCTGAGGCACGAAAGTGTGGGGATCAAACAGGATTAGATACCCGAGTA
+
GGGGGGGGGGGGGGGGGGGGGGGGGGGGGGGGGGGGGGGGGGGGGGGGGGGGGGGGGGGGGGGGGGGGGFGGGGFFGGGGGGGGGGGGGGGGGGGGGGGGGGGGGGGGGGGGGGCGGGGGDGGGGGGGGGGGFGGCFGGGGGGGGGGGGGGGGGGGGGGGGGGGGGGGGGGFEGGGGGGGGFGGFFFG?FGGDGGCGGFGEGGGGGGGGGGGGGFGFGGCGFGC?GF?@FBGGFGCBEFG
@M00200:205:000000000-AKKM3:1:1101:17930:3035 1:N:0:1
ACTGGGTGTAAAGCGCGCGCAGGCGGTTCACTCAGTCCGGTGTGAAAGCTCCCGGCTCACCTGGGAGAGGGCACGGGATACTGGTGGACTGGAGGCAGGCAGAGGCCGGTGGAATTCCCGGTGTAGTGGTGAAATGCGTAGAGATCGGGAGGAACACCCGTGGCGAAGGCGGCCGGCTGGGCCTGTCCTGACGCTGAGGCGCGAAAGCGTGGGGAGCGAACCGGATTAGATACCCCTGTA
+
GGGGGGGGGGGGGGGGGGGGGGGGGGGGGGGGGGGGGGGGGGGGGGGGGGGGGGGGGGGGGGGGGGGGGGGGGGGGGGGGGGGGGGGGGGGGGGGGGGGGGGGGGGGGGGGGGGGGGGGGGGGGFGGGGGGCGGGGGGGGGGGGGGGGGGGGGGGGGGGGGGDGGGGGGGGGGGDGGGGGGGGGGGGGGGFDEGGGGGGFGGGGGGGGG5CGGD3DEEGGGGGGFGG>F7AGGGGGFFFG
@M00200:205:000000000-AKKM3:1:1101:19298:3108 1:N:0:1
ACTGGGTTTAAAGGGCTCGTAGGTGGCCAACTAAGTCGGATGTGAAATCCCCAGGCTCAACTTGGGAACTGCATCCGATACTGGATGGCTTGAATCCGGGAGAGGGATGCAGAATTCCAGGTGTAGCGGTGAAATGCGTAGATATCAGGAGGAACACCGGTGGCGAAGGCGGGTCTCTGGGCAACAACTGACGCTGAGGAGCGAAAGCGTGGGGAGCGAACAGGATTAGATACCCTGGTA
+
GGGGGGGGGGGGGGGGGGGGGGGGGGGGGGGGGGGGGGGGGGGGGGGGGGGGGGGGGGGGGGGGGGGGGGGFGGGGGGGGGGGGGGGGGGGGGGGGGGGGGGGGGGGGGGGGGGGFGGGGGGGGGGGGGGGGGGGFGGGGGGAFGGDFGGGEGGGGGGGGGGCBCCGGGFGGGEGGGGGGGGFFFGGGGGGGGGGGDFCGGGGDGGDGGGGGGG>DFGEGGDGF0FFBFFAGG,<CF39F
@M00200:205:000000000-AKKM3:1:1101:15940:3131 1:N:0:1
ATTGGGTTTAAAGGGCGCGTAGGTGGTTCTGTATGTCTACTGTGAAAGCGTACAGCTCAACTGTATTTTGTCGGTAGAAACTGCAGGACTTGAGGCTGGGAGGGGCTGGTGGAATTCCCTGTGTAGCGGTGAAATGCGTAGAGATGGGGGAGAACACTCGTGGCGAAGGCGGCCAGCTAGACCAGTTCTGACACTGAGGCGCGACAGCGTGGGGAGCAAACAGGATTAGATACCCTTGTA
+
GDGGGG@CGGGGGGGGGGGGGGGFGGGDFGGGGGGGGGGFGGGGGGGGGGFGGGGGGGGGGGGFFGGGGGGGGGGFGGFGGGGFFFGGGGFGGGG,,CFFGGGGGDGGGGGGGGGGGF@EGGGGGGGGGGGGGGGGGGGGGD?FGCFCEGDGGGGGGGGGGGGGGGGGGGGGG8C8CFFGGGGGGGGGGGGGGGGGGGGGGDGGDEGGDGGGGGFGFGGGGGGGFGD?F*4DGGGG4?FC
@M00200:205:000000000-AKKM3:1:1101:15025:3146 1:N:0:1
ATTGGGTTTAAAGGGTGCGTAGGCGGACAGGTAAGTCAGTGGTGAAATCTCCAAGCTTAACTTGGAAACTGCCGTTGATACTATCTGTCTTGAATGTTGTGGAGGTGAGCGGAATATGTCATGTAGCGGTGAAATGCTTAGATATGACATAGAACACCAATTGCGAAGGCAGCTCACTACACAATTATTGACGCTGAGGCACGAAAGCGTGGGGATCAAACAGGATTAGATACCCGAGTA
+
GGGGGGGGGGGGGGGGGGGGGGGGGGGGGGGGGGGGGGGGGGGGGGGGGGGGGGGGGGGGGGGGGGGGGGGGGGGGGGGGGGGGGGGGGGGGGGGGGGGGGGGGGGGGGGGGGGGGGGGGGGGGGGGGGGGGGGGGGGGGGGGGGGGGGGGGGGGGGGGGGGGGGGGGGGGGGGGGGGGGGGGGGGGGGGGGGGGGGGGGGGGGGGGGGGGGGGFGFGGGCFFG;4FFFF?FCCFGF:>G
@M00200:205:000000000-AKKM3:1:1101:12321:3148 1:N:0:1
ACTGGGTATAAAGGGCGCGTAGGCGGCCTGCTAAGTCGAACGTGAAATCCCCGGGCTCAACCCGGGAACTGCGTCCGATACTGGCAGGCTTGAATCCGGGAGAGGGATGCGGAATTCCAGGTGTAGCGGTGAAATGCGTAGATATCTGGAGGAACACCGGTGGCGAAGGCGGCATCCTGGACCGGCATTGACGCTGAGGCGCGAAAGCCAGGGGAGCAAACGGGATTAGATACCCTAGTA
+
GGGGGGGGGGGGGGGGGGGGGGGGGGGGGGGGGGGGGGGGGGGGGGGGGGGGGGGGGGGGGGGGGGGGGGGGGGGGGGCGGGGGGGGGGGGGGGGGGGGGGGGGGGGGGGGGGGGGGGGGGFGFGFGGGGGGGGGGGGGGGGGGGGGGGGGGGGGGGGGGGGGGGGGGGGGGGEEGGGGGGCFGGGG5CFGGGGGGGGCEEGGGGGDG66CGGGFDBFGCGCED1)<<?@<FCF6FF>/9
@M00200:205:000000000-AKKM3:1:1101:25210:3150 1:N:0:1
ACTGGGTTTAAAGCGTGTGCAGGCGGGTGGCTATGTGCCGTGTGAAAGCTCCGCGCTTATCGCGGAGAGGTCGCGGTAGACAGGCCGCCTGGAGGCTCGGAGAGGTCAGTGGAATTCTCGGTGTAGTGGTGAAATGCGTAGATATCGAGAGGAACACCAGTGGCGCAAGCGGCTGACTGGCCGAGACCTGACGCTGAGACACGACGGCGTGGGGAGCAAACCGGATTAGATACCCCTGTA
+
GGGGGGGGGGGGGGGFFGGGGGGGGGGGGGGGGGGGGGGGFGGGGGGFFFFGGGGGGGGGFFGGGEGEFGGFGGGGGGGFGGGGFGGGGEGFGFGGGGGGGGE:FGFFGFFGFGGCEGGGGFECEAFGGGFCFGGGGGGGGGCBFGEGGF:ECFCFFGGGCFGGGGGGGDFGGGGFFGGGF>E>85?*29FG/2*78ACF?FE55:DG=*8?CE3<5C*<C785(1><4BA>+,<557;C
@M00200:205:000000000-AKKM3:1:1101:17965:3155 1:N:0:1
ACTGGGTGTAAAGCGCGCGCAGGCGGTCCTTTAAGTCTACCCGTGAAATGCCGGAGCTCAACTCCGCGCACGCCGGGGGATACTGGAGGACTGGAGACGAGTAGAGGCAAGCGGAATTCCGGGTGTAGCGGTGGAATGCGTAGAGATCCGGAAGAACACCGGAGGCGAAGGCGGCTTGCTGGGCTTGGTCTGACGCTGAGGCGCGAAAGCGTGGGGAGCGAACAGGATTAGATAACCCAGTA
+
GGGGGGGGGGGGGGGGGGGGGGGGGGGGGGGGGGGGGGGGGGGGGGGGGGGGGGGGGFGGGGGGGGGGGGGGGGGGGGGGGGGGGGGGGGGGGGGGGGGGGGGGGGGGGGFGGGGGGGGGGGGGGGGGGGGGGGGGGGGGEGGGGGGGGGGGGGGGGGGGGGGGGGGGGGGGGGGGCGGGGGGGGGGGGGGGGGGGEEEGFCGEEEDGGDE8EGBD3ECEDGEDBGG2FFBG?9+9?@@G7:
@M00200:205:000000000-AKKM3:1:1101:7441:3165 1:N:0:1
ATTGGGTGTAAAGGGCGCGTAGGCGGGCCGCCAGGCCCGTGGTGAAATCCCCCGGCTCAACCGGGGAAGTGCCGCGGGGACCGGCGGTCTGGAGTGAGATAGGGGCGTGCGGAACTGTGGGTGGAGCGGTGAAATGCGTTGATATCCACAGGAACTCCGGTGGCGAAGGCGGCACGCTGGATCTCTACTGACGCTGAGGCGCGAAAGCCAGGGGAGCGAACGGGATTAGATACCCCCGTA
+
GGGGGGGGGGGGGGGGGGGGGGGGGGGGGGGGGGGGGGGGGGGGFFFFGGGGGGGGGGGGGGGGGGGGGGGGGGGGGGGGGGGGGGGGGGGGGGGGGGCGGGGGGGGGGGGGGGEGGGGGGGGGGFFGGGGGGGGGGGGDCCGGGGGGGGFEFGGGGGGGGGGGGGGGGGGGGGGGGGGGGGG7FGFFGGGGGGGG=EFGEGGGGGGGGGGGGGFDFGG5CDDGFDFFFF<FGEF<B>5C
@M00200:205:000000000-AKKM3:1:1101:12401:3185 1:N:0:1
ACTGGGCATAAAGCGTACGTAGGCGGCTTTGTAAGTTAGAGGTGAAAGCCCGGGGCTCAACTCCGGAATTGCCTTTAAGACTGCATCGCTTGAATCATGGAGAGGTGAGTGGAATTCCGAGTGTAGAGGTGAAATGCGTAGATATCGGGAGGAACACCTGTGGCGAAAGCGGCTCTCTGGACCACAACTGACGCTGAGGCGCGAAAGCTAGGGGAGCAAACAGGATTAGATACCCCCGTAAGA
+
GGGGGGGGGGGGGGGGGGGGGGGGGGGGGGGGGGGGGGGGGGGGGGGGGGGGGGGGGGGGGGGGGGGGGGGGGEGGGGGGGGGGGGGGGGGGGGFFGGGGGFGGGGGGGGGGGGGGGGGGGGGEG?EGGGGGGGGGGGGGGGGGGGGGGGGGG@<FGCFGGGGGGGGCFGGGGGGGGGGGGGGGGGBCEGGFG=DGGCCCGGGGGGGGFGCGFG39BGGGGGGFBCGBF6):<8<7;B:CDFF
@M00200:205:000000000-AKKM3:1:1101:11550:3191 1:N:0:1
ATTGGGTTTAAAGGGAGCGTAGGCGGATAGTTTAGTCAGAGGTGAAAGCCCAGGGCTCAACCTTGGAATTGCCTTTGATACTGGCTATCTTGAGTATGGAAGAGGTATGTGGAACTCCGAGTGTAGAGGTGAAATTCGTAGATATTCGGAAGAACACCAGTGGCGAAGGCGACATACTGGTCCATTACTGACGCTGAGGCTCGAAAGCGTGGGGAGCAAACAGGATTAGATACCCTTGTA
+
GGGGGGGGGGGGGGGGGGGGGGGGGGCCFGGGGGGGGGGGGGGGGGGGGGGGGGGGGGGFFGGGGGGGGGDGGGGGGGGGGGGGGGGFGGGGGFEFGFGGGGGGGGGGGGGGGGGFGGGGGGGGGGGGGGGGGFGFGGGGGGGGGFGGGGGGGGGGGGGEDFGGGEGGGGGGGGD9FGFGGGGEFGGGGGGGDGGEDFGGCGGGGDDGGGGGGD;<AFBFGCGF@GDEA@CGGGGGFFF7
@M00200:205:000000000-AKKM3:1:1101:9390:3209 1:N:0:1
ACTGGGTATAAAGCGTGTGTAGGTGGATGGGTAAGTACCTTGTGAAATCCCACGACTCAATCGTGGAACTGCTTGGTATACTGCCTGTCTTGAGGTACTCAGGGGCAAGCGGAACAGATGGTGGAGCGGTGAAATGCGTAGATATCATCTGGAACGCCAATGGTGAAGACAGCTTGCTGGGGGTATTCTGACACTGAGACACGAAAGCCAGGGGAGCAAACGGGATTAGATACCCGTGTA
+
GGGGGGGGGGGGGGGGGGGGGGGGGGGGGGGGGFGGGGGGGGGGGGGGGGGGGGCFGGGGGGGGGGGGGGGGGGGGGGGGGGGGGGGGGGGGGGGGGGGGGGGGGGGGGGGGGGGGGFCGGGGGGGGGGGGGGGGGGGGGGGGGGGGGGGGGFGGGGGGGGGGGGFGGGGFGGGGGGGFGGGGGGGGGGGGGGG5EFGFGFGGGCEGGCFG>F55DDGGCFD8D?DGEA+9DEFFD:>FG
@M00200:205:000000000-AKKM3:1:1101:14656:3224 1:N:0:1
ATTGGGTTTAAAGCGTACGTAGGCGGCTTTGTAAGTTAGAGGTGAAAGCCCGGGGCTCAACTCCGGAATTGCCTTTAAGACTGCATCGCTTGAATCATGGAGAGGTGAGTGGAATTCCGAGTGTAGAGGTGAAATTCGTAGATATTCGGAAGAACACCAGTGGCGAAGGCGACTCACTGGACATGTATTGACGCTGAGGTACGAAAGCGTGGGGAGCAAACAGGATTAGATACCCCTGTA
+
GGGGGGGGGGGGGGGGCFGGGGGGGGGGGGGGGGGGGGGGGGGGGGGGGGGGGGGGGGGGGGGGGGGGGGGGGGGGGGGGGGGGGGGGGGGGGGGGGGGGGGGGGGGGGGGGGGGGGGGGGGGGGGGGGGGGGGGGGGGGGGGGGGGDGGGGGGGGGGGGGFGGGGGGGGGGGGEGGGGGFGGCEFGGGGGGGGDGEGGGGGGGGGGGGGGGGGFGFGG?CFCF?GGFFFFGGFGDFF4C
@M00200:205:000000000-AKKM3:1:1101:16693:3225 1:N:0:1
ATTGGGTTTAAAGCGCGCGCAGGCGGCACTTCAAGTAAGGTGTGAAATCTCCCTGCTCAACGGGGAGGGTGCACTTTAGACTGAGGAGCTGGAGGACGGTAGAGGGGGGTGGAATTGCTGGTGTAGCGGTGAAATGCGTAGAGATCAGCAGGAACACCCGTGGCGAAGGCGGCCCCCTGGGCCGTACCTGACGCTGAGGCGCGAAGGCTAGGGGAGCGAACGGGATTAGATACCCTGGTAAGA
+
GGGGGGGGGGGGGGGGGGGGGGGGGGGGGGGGGGGGGGGGGGGGGGGGGGGGGGGGGGGGGGGGGGGGGGGGGGGGGGGGGGGGGGGGGGGGGGGGGGGGGGGGGGGGGGGGGGGGGGGGGGGGGGGGGGGGGGGGGGGGGGGGGGGGGGGGGGGGGGGGGGGGGGGGDGGGGEGGGGGGGGGGGGGGGGGGGGGEGGGGGGGGGGGG8CGGGGFGFGGGGDGGFGG?FFDGGGGGFFFFFFF
@M00200:205:000000000-AKKM3:1:1101:8527:3236 1:N:0:1
ATTGGGTTTAAAGCGTGCGCAGGCGGTTTTGTAAGTCTGTCGTGAAAGCCCCGGGCTCAACCTGGGAATTGCGATGGAGACTGCAAGGCTTGAATCTGGCAGAGGGGGGTAGAATTCCACGTGTAGCAGTGAAATGCGTAGAGATGTGGAGGAACACCGATGGCGAAGGCAGCCCCCTGGGTCAAGATTGACGCTCATGCACGAAAGCGTGGGGAGCAAACAGGATTAGATACCCCAGTAAGA
+
GGGGGGFEDGFGGGGCGEGGDGGGGGGGCGFFCGGGGGGGGGGGGGFGFGGGGGGGGCDFGGGGGGGFGGGFGGFFEFGGGGF8EFGGFGGGFGCFGGGGGGGGGGGGGDCCFFFGGGGGGGGGFGFGGFFGGFFGGGGDEGGGGG@FGGGGGF:FGGGE>EEFGGGGGECEGG;C5*28CFGFFGFFGFGCGG:EC+<CEF=EGGGGGEGGDGFG>FFDFGGG?<>BFFA><<<C>569*).
@M00200:205:000000000-AKKM3:1:1101:7048:3249 1:N:0:1
ACTGGGTATAAAGGGCGCGTAGGCGGTGTGTCAAGTCAGGCGTGAAAGCCCCGGGCTCAACCTGGGAACGGCGCTTGAGACTGGCACGCTCGAGTTCGGGAGAGGATGGTGGAATTCCCAGTGTAGAGGTGAAATTCGTAGATATTGGGAAGAACACCGATGGCGAAGGCAGCCATCTGGACCGACACTGACGCTGAGGCGCGAAAGCGTGGGGAGCAAAAAGGATTAGATACCCGAGTA
+
GGGGGGFGGGGGGGGDGGGGGGGGGGGGGGGGGGGGGGGGGGGGGGGGGFGGGGGGGGGGFGGGGGGGGGGGGGGGGFGGGGGGGGGGCEFCCBFEGGEGCFGGGDFGGGGGGGGGGGGGGGGFGGGFAFGG@CFGGGFGGGGGGD9FF7FCFGGGGGGCCGGCCF@FDFCE>FGGG9<CFGGGGGGGGGGF85CEECFGGGGEGGG4EGCEGGFGFFG+*1A3(>FFF4):C?<D@>>F
@M00200:205:000000000-AKKM3:1:1101:18777:3254 1:N:0:1
ATTGGGTGTAAAGCGTGTGTAGGCGGATCGTTAAGTGTCTTGTGAAATCCCACGGCTCACCCGTGGAACTGCTGGGCATACTGGCGATCTTGGGCCAACTAGGGGCAGCCGGAACAAGCGGTGGAGCGGTGAAATGCGTAGATATCGCTTGGAACGCCGAAGGTGAAAACAGGCTGCTGGGGTTGCGCCGACGCTGAGACACGAAAGCCAGGGGAGCAAACGGGATTAGATACCCTTGTA
+
GGGGGGGGGGGGGGGGGGGGGFGGGGGGGGGGGGGGGGGGGGGGGGGGGGGGGGGGGGGGGGGGGGGGGGGGGGGGGGGGGGGGGGGGGGGGGGGGGGGGGGGGGGGGGGGGGGGGGGGGGEGGGGGGEEGGGGGGGGGGGGGGGGGGCFFGGFECGGEDCFGFGGGGGGGGGGGFCGGGGGGEGGGGGGDEGGGGGGGGGGGGGGGGGGGGCEFG@GGGGGDG0<C?@FA7+<+6<?FF
@M00200:205:000000000-AKKM3:1:1101:16531:3289 1:N:0:1
ACTGGGTATAAAGGGCGCGTAGGCGGTCCTGATCGTCGGATGTGAAAGGCCTGGGCTCAACCTGGGAACTGCATCCGATACGGCGGGACTGGAGTGTGGGAGAGGTTGGTGGAATTCCCAGTGTAGAGGTGAAATTCGTAGATATTGGGAAGAACACCGGTGGCGAAGGCGGCCAACTGGACCACAACTGACGCTGAGGCGCGAAAGCGTGGGGAGCAAACAGGATTAGATACCCGTGTAAGA
+
GGGGGGGGGGGGGGGGGGGGGGGGGGGGGGGGGGGGGGGGGGGGGGGGGGGGGGGGGGGGGGGGGGGGGGGGGGGGGGGGGGGGGGGGGGGGGGFFGGGGGGFEGGGGECFGGGGGGGGGGGGGGGGGGGGGGGGGGGGGGGGGGGGGGGFCGGGGGGGGDGGGGGGGGGGGEEGGGGGGGGGFDGF8CDCFEGGGDCG5:5CCEGGDGEEGGGFGFGGGFGCGBGF?*15CCC?D755::6<
@M00200:205:000000000-AKKM3:1:1101:13127:3290 1:N:0:1
ACTGGGTGTAAAGGGCGCGTAGGCGGCGCTCCAAGTTAGGCGTGAAAGTCCTGGGCTCAACCTGGGAACTGCGCTTAAGACTGGAGTGCTTGAGGATGGAAGAGGGTCGTGGAATTCCCAGTGTAGAGGTGAAATTCGTAGATATTGGGAAGAACACCGGTGGCGAAGGCGGCGACCTGGTCCATTACTGACGCTGAGGCGCGACAGCGTGGGGAGCAAACAGGATTAGATACCCGAGTA
+
GGGGGGGGGGGGGGGGGGGGEGGGGGGGGGGGGGGGGGGGGGGEFGGGGCFGGGGGGGGGGGGGGGGGGGGGGGGGGGGGGGGGGGGGGDDEGGGGGGGGGGGGGGGGGGGGGGGGGGGGGGDFFFGFGGGGG<FGFGGGGDGGGGGGGDCFDGFFFGGGGGGGGGGEE,CEGGGDEGGG8FFGDFGGGCF?ECDDCFGCCDEGGDGGGCEC88;DEGGCFGGF?DGFFF<FGGGGE>):
@M00200:205:000000000-AKKM3:1:1101:23408:3290 1:N:0:1
ACTGGGCTTAAAGCGCGCGTAGGCGGTTCGGCAAGTCGGGTGTGAAAGCCCTCGGCTCAACCGAGGAAGTGCATTCGAAACTACCGAGCTTGAGTACTGAAGAGGATGACGGAATTCCCGGTGTAGAGGTGAAATTCGTAGAGATCGGGAGGAACACCAGTGGCGAAGGCGGTCATCTGGGCAGATACTGACGCTGAGGCGCGAAAGCGTGGGGAGCAAACAGGATTAGATACCCGCGTAAGA
+
DGGGGGGGFFGGFGGGGGGGGGGEFFGGGEGGGGGGGGGGGGGGGGGGGGGFGGGDFGGGGGGGGGGGGGGGGGGGGFGGGFF@EFEGG>FCGGCEGFGGDEAEFGGFGGGGDEEGGGGGG:FGFFGGGCCGFGFGFGGGGGGFGFGGGGGGGGGGGGGGCCCDEGGCEFECEEEGFFGC@CGGGDFF?@FFGDGECCG=5D=5887DECCEEGEDFFFFFF?9167<?B<:230/80<EG:A
@M00200:205:000000000-AKKM3:1:1101:19901:3299 1:N:0:1
ACTGGGTGTAAAGGGCTCGTAGGCGGTTTGTCGCGTCGGGAGTGAAAACCAGGTGCTTAACACCTGGCTTGCTTTCGATACGGGCAGACTAGAGGTATGCAGGGGAGAACGGAATTCCTGGTGTAGCGGTGAAATGCGCAGATATCAGGAGGAACACCGGTGGCGAAGGCGGTTCTCTGGGCATGACCTGACGCTGAGGAGCGAAAGTGTGGGGAGCGAACAGGATTAGATACCCTAGTA
+
GGGGGGGGGGGGGEGGGGGGGGGGGGGGGGGGEGGGGGGGGGGGGGGGGGGGGFGGFEGGGGGGGGGGGFGGGGGGGGGGGGGGGGGFGGGGGGGGGGGGGGGGGGGGGGGGGGGGGGGGGGGGGGGGGGGGGGGGGGEGGGDGGGGGGFEGGGGGGGEGGGGGGGGGGG>EEGGFGGGGGGCFGGGGGGGGGGGGGGGEEFGGGGGDFFGGGGFGFGGGGDFGBG73769FGFG=FF?G
@M00200:205:000000000-AKKM3:1:1101:23245:3300 1:N:0:1
ATTGGGTTTAAAGGGTGCGTAGGTGGCGCTGTAAGTCGGGTGTGAAATTTCGGAGCTTAACTCCGAAACTGCATTCGATACTGCGGTGCTTGAGGACTGGAGAGGAGACTGGAATTCATGGTGTAGCAGTGAAATGCGTAGAGATCATGAGGAAGACCAGTGGCGAAGGCGGGTCTCTGGACAGTTCCTGACACTGAGGCACGAAGGCCAGGGGAGCAAACGGGATTAGATACCCTAGTA
+
GGGGGGGGGGGGGGGGGGGGGGGGGGGGGGGGGGGGGGGGGGGGGGGGGGGGGGGGGGGGGGGGGGGGGGGGGGGGGGGFGGGGGGGGGFGGFGGGGGGGGGGGGGGGGGGGGGGGGGGGGAFGGGGGGGGFGFGGGGGGGGGGGGGGGGGGGGGGGGGGGGGGGGGGGGGGGGGGGGGFGGGGFGGDFGGFGFGGFCGGGG=EEEGGDCCFGGEGDGFFGDGD:D47FFFC<<<F55@F
@M00200:205:000000000-AKKM3:1:1101:15744:3301 1:N:0:1
ACTGGGTTTAAAGCGTGCGCAGGCGGTTTTGTAAGTCTGTCGTGAAATCCCCGGGCTCAACCTGGGAATTGCGATGGAGACTGCAAGGCTAGAATCTGGCAGAGGGGGGTAGAATTCCACGTGTAGCAGTGAAATGCGTAGAGATGTGGAGGAACACCGATGGCGAAGGCAGCCCCCTGGGTCAAGATTGACGCTCATGCACGAAAGCGTGGGGAGCAAACAGGATTAGATACCCTGGTA
+
GGGGGGGGGGGGGGGGGGGGGGGGGGGGGGGGGGGGGGGGGGGGGGGGGGGGGGGGGGGGFGGGGGGGGGGGGGGGGGGGGGGGGGGGGGGGGGGGGGGGGGGGGGGGGGGGGGGGGGGGGGGGGGGGGGGGGGGGGGGGGGGGGGGGGGGGGGGGGEGGGGGFGGGGGGGGGGGGDGGGGGGGGGGGFGG@EGGGGGGGGGGGGGDGGEEGGG>35FFGGGGGFGFF6=<FC<C*<@?C
@M00200:205:000000000-AKKM3:1:1101:11781:3343 1:N:0:1
ACTGGGTGTAAAGCGCGTGTAGGCGGCTCGGTAAGTCCGCTCTGAAAGCCCGGGGCTCAACCCCGGGAGGCGGGTGGATACTGTCGAGCTCGAGTCCGGAAGAGGCAAGTGGAATTCCCGGTGTAGCGGTGAAATGCGCAGATATCGGGAGGAACACCAATGGCGAAGGCAGCTTGCTGGGACGGTACTGACGCTGAGACGCGAAAGCGTGGGGAGCAAACAGGATTAGATACCCTAGTA
+
GGGGGGGGGGGGGGGGGGGGGGGGDDGGGGGGGGGGGGGGGGGGGFGGFFGGGGGGGGGGGGGGGGGGGGGGGGGGGGGFGGGGGGGGGGGGEGGGGGEGGGGGGGGGGGGGGGGGGGGGGGGGGGGGGGGGGGGGGGGGGGGFGGGGGFCGGGFGFGGGGGEFGCGGDGGDGGGGGGGGGDGGGGGGGG7E55DEG8@EGGGGD57DC:?EGGEGFGGGGG?FF:FBFFAFDEF=44=C
@M00200:205:000000000-AKKM3:1:1101:18341:3372 1:N:0:1
ATTGGGCGTAAAGCGCGTGTAGGCGGCTTTGCAAGTCGGGTGTGAAAGCCCTCAGCTCAACTGAGGAAGTGCGCCCGAAACTGCAGAGCTTGAGTGCCGGAGAGGGTGGCGGAATTCCCCAAGTAGAGGTGAAATTCGTAGATATGGGGAGGAACACCGGTGGCGAAGGCGGCCACCTGGACGGTAACTGACGCTGAGACGCGAAAGCGTGGGGAGCAAACAGGATTAGATACCCTCGTAAGA
+
GGGGGGGGGGGGGGGGGGGGGGGGGGGGGGGGGGGGGGGGGGGGGGGGGGGGGGGGGGGGGGGGGGGGGGGGGGGGGGGGGGGGGGGGGGGGGGGGGGGGGGGGGGGGGGGGGGGGGGGGGGGFGGGGGGGGGGGGGFGGGGGGGGGGGGGGGFFGGGGGGGGGGGGGGGGGGGGGGGGGGGGGGGGGGGGGGGGGGGGFEGGGGGGGGEGGGG>DDGEFFFGG?*:4FFBGGDCFFEFCFFA
@M00200:205:000000000-AKKM3:1:1101:11319:3375 1:N:0:1
ACTGGGTATAAAGGGCGCGTAGGCGGCTTGCCAAGTCAGGCGTGAAATTCCCGGGCTCAACCTGGGGGCTGCGCTTGATCTTGGTGGGCTTGAATGCGGGGGGGGTTAGTGGATTTCCCAGTGTAGAGGTGAAATTGGTGGATATTGGAAAGAACACGGGTGGCGAAGGGGGCTATCTGGCCCGTGATGGCGGCTGAGGCGGGAAAGGGTGGGGAGAAAAAAGGATTAGATACCGGAGAAAGA
+
GGGGGGGGGGGGGGGGGGGGGGGGGGGGGGGGGGGGGGGGGGGGGGGGGGGGGGGGGGGGGGGGGGGC7+4+7+@44,9,,,<,,4+4+B,8F,55,@F=+3<C***/,3C8E,<0@F6,300,+,,<,,*3A+<9+,3*1*++<+<F+<+/;088F*85*::*2?*:**:****0++<:@C=*/**;+**1**)*/;;*/)*:C**1:*AGG5)7)*<*1);91D7)/*.2AC*/0))2*,(
@M00200:205:000000000-AKKM3:1:1101:7349:3378 1:N:0:1
ACTGGGTATAAAGCGAGCGCAGGTGGTTTAATAAGTCTGATGTAAAAGGCAGTGGCTCAACCATTGTGTGCATTGGAAACTGTTAGACTTGAGTGCAGTAGAGGAGAGTGGAATTCCATGTGTAGCGGTGAAATGCGTAGATATATGGAGGAACACCGGTGGCGAAAGCGGCTCTCTGGACTGTAACTGACACTGAGGCTCGAAAGCGTGGGTAGCAAACAGGATTAGATACCCGCGTA
+
GGGGGGGGGGGGGGGGGGGGGGGGGGGGGGGGGGGGGGGGGGGGGGGGGGGGGGGGGGGGGGGGGGGGGGGGGGGGGGGGGGGGGGGGGGGGGFGGGGGGGGGGGGGGGGGGGGGGGGGGGGGGGGGGGGGGGGGGCFGGGGGGGGGGCG7FAEGGGEGGGGGGGGGGGGCEGGGFFFFGGGGGGGEGGGGGGGGGFFFGGCGG85C48CBCFGBFFGFGGG*9@FG<AFCFGC8CDFB
@M00200:205:000000000-AKKM3:1:1101:14621:3383 1:N:0:1
ATTGGGTTTAAAGGGCGCGTAGGCGGCTCGATAAGGGGGCGGTGAAAGCCCGGGGCTCAACCCCGGGTCGGCCGTGCCGACTGTCGGGCTGGAGCACGGTAGAGGCAGATGGAATTCCGGGTGTAGCGGTGGAATGCGTAGAGATCCGGAAGAACACCGGTGGCGAAGGCGGTCTGCTGGGCCGTGGCTGACGCTGAGGCGCGACAGCGTGGGGAGCAAACAGGATTAGATACCCTTGTA
+
GGGGGGGGGGGGGGGGGGGGGGGGGGGGGGGGGGGGGGGGGGGGGGGGGGGGGGGGGGGGGGGGGGGGGGGGGGGGGGGGGDGGGGGGGGGGGGGGGGGGGGGGGGGGGGGGGGGGGGGGGGGGGGGGGGGGGGGGGGGGGGGGGGGGGGGGGGGGGGGGEGGGGGGGGGGGGGGGGGGGGFFGGGGEGGGGGGGGGGGGGGGGGGGGGGGGGGFGFGGGGGGGFDF?FFDGGGGGFFFG
@M00200:205:000000000-AKKM3:1:1101:11441:3385 1:N:0:1
ACTGGGTTTAAAGGGTGCGTAGGCGGCGTAATAAGTCCGTGGTGAAAGCCAACAGCTCAACTGTTGAACTGCCATGGATACTGTTATGCTTGAGTACAGACGAGGTAGGCGGAATGGATCGTGTAGCGGTGAAATGCATAGATACGATCCAGAACTCCGATTGCGAAGGCAGCTTACTAGGCTGTAACTGACGCTGAGGCACGAAAGCGTGGGGAGCGAACAGGATTAGATACCCTGGTA
+
GGGGGGGGGGGGGGGGGGGGGGGGGGGGGGGGGGGGGGGGGGGGGGGGGGGGGGGGGGGGGGGGGGGGGGGGGGGGGGGGGGGGGGGGGGGGGGGGGGGGGGGGGGGGGGGGGGGGGGGGGGGGGGGGGGGGGGGGGGGFGGGGGGGGGGGGGGGGGGGGGGGGGEGGDGGGGGGGGGGGGGGGGGGGGGGGGGGGGFFGGGGDGCGFGCGGGGFGBGGCDGGG?DGFF4<GGCFGF>@G
@M00200:205:000000000-AKKM3:1:1101:10492:3406 1:N:0:1
ACTGGGTTTAAAGAGTTCGTAGGCGGCGCAGAAAGTAGGGTGTGAAAGCCCTCGGCTCAACCGAGGAATTGCGCTCTAAACTACTGCGCTTGAGGAACCTAGAGGTGAGCAGAACTGATGGTGGAGCGGTGAAATGCGTTGATATCATCAGGAATACCGGAGGCGAAGGCGGCTCACTGGGGGTTTTCTGACGCTGAGGAACGAAAGCCAGGGGAGCGAACGGGATTAGATACCCGTGTA
+
GGGGGGGGGGGGGGGGGGGGGGGGGGGGGGGGGGGGEFFGGGGGGGGGGGGGGGGGGGGGGGGGGGGGGGGGGGGGGGGGGGGGGGGGGGGGGGGGGGGGGGGGGGGGGGGGGGGGGGFGGGGGGGGGGGGGGGGGGGGGGGGGGGGGGGGGGGGFGGGGGGGGGGGGGGGGGCGGGFGGGGGECEGGGGFGGDGG5CFGGGGGGECF*:EGECEDEEE*)9?D4C486FBGGFFG)07:
@M00200:205:000000000-AKKM3:1:1101:15392:3413 1:N:0:1
ATTGGGTTTAAAGCGTGTGTAGGCGGATGCCTAAGTACCTTGTGAAATCCCACGGCTCAACCGTGGAACTGCTTGGTATACTGGGTGTCTTGAGCCACTTAGGGGCAAGCGGAACAAATGGTGGAGCGGTGAAATGCGTAGATATCATTTGGAACGCCAAAGGCGAAAGCAGGCTGCTGGGAGTGATCTGACACTGAGACGCGAAAGCCAGGGGAGCAAACGGGATTAGATACCCCTGTAAGAC
+
GGGGGGGGGGGGGGGGGGGGGGGGGGGGGGGGGGGGGGGGGGGGGGGGGGGGGGGGGGGGGGGGGGGGGGGGGGGGGGGGGGGGGGGGGGGGGGGGGGGGGGGGGGGGGGGGGGGGGGGGGGGGFFGGGGGGGFGGGGGGGGGGGGGGGGGGGGGGGGDGGGFGGGGGGGGGGDGGGGGGGECGCDFGGGGGGGDGGGGGGGGGGGGGGFGFCGBD:FGGGGGG054<FFFFGFFFFFFGGB2)
@M00200:205:000000000-AKKM3:1:1101:11218:3441 1:N:0:1
ATTGGGTATAAAGCGCACGTAGGCGGCCATTTAAGTAAGAGGTGAAAGCCTGGAGCTCAACTCCAGAACTGCCTTTGAGACTGGATGGCTAGAATCTTGGAGAGGCGAGTGGAATTCCGAGTGTAGAGGTGAAATTCGTAGATATTCGGAAGAACACCAGTGGCGAAGGCGGCTCGCTGGACAAGTATTGACGCTGAGGTGCGAAAGCGTGGGGAGTAAACAGGATTAGATACCCGCGTAAGA
+
DFGGGGGGFGGGGGGGGGEFGG@GDGGGGGGGGGGG,,;FGFFDGGGGGGGFGGCECFGGGGGGGGAFFFECFGGG<CF@96CFECFGFFGFGFFGGFECEGGCEGGGDEFCFEEAEFGGEDF9EFGGFDDGGFF,5+AFGGE9FGFFFC@7FE,8BCF@FC,8@FB7CCFCEGGGG*5<E8A:8=FCGFGGEEGE:85CFG51=5CGGEGCCCBG)00@:7FC3**)*1)*2<@35:5=784
@M00200:205:000000000-AKKM3:1:1101:23005:3449 1:N:0:1
ATTGGGTGTAAAGGGCTCGTAGGCGGACCGGCAAGTCTGGCGTGAAATCTCCACCGCTCACCGGGGAGGGGTCGCTGGAAACTACTGGTCTGGCGTTCGGTAGAGGACCGTGGCATTGCGCATGTAGCGGTGGAATGCGTAGATATGCGCAAGAAAACCTGTGGCGAAGGCGCCGGTCTGGGCCGATACTGACGCTGCGGGGGGAAAGCCAGGGGACCAAACGGTCTTAGTTACCCTCGTA
+
GGGGGGBCFGGGGEGGEFGGGGGGGGGGD@D7FGGGGG9<FEFGGGGGFD@@CFFBCE@+FG:@7C++>+@BF>@?C@8FGGA9?EFGCEFE<,+>CCFCF388>DED<=+B:+3,3,,3@@+3>3,,@7<<FF9,7,1>1>:;;;;FE**<:F83,CC7:>C7**=*1**B**4:??EFF6@*:**21:CFG******/*)*2?E/7*2*888)))2;**9*9(**69@)*3AF09557*
@M00200:205:000000000-AKKM3:1:1101:23804:3453 1:N:0:1
ACTGGGCATAAAGGGCGCGTAGGCGGCTTCAGGTGTCGGCTGTGAAAGCCCGGGGCTCAACCCCGGAGGTGCAGCCGAAACTCTGGGGCTCGAGGCCGGAAGAGGAGGGTGGAATACCCAGTGTAGAGGTGAAATTCGTAGATATTGGGTGGAACACCGGTGGCGAAAGCGGCTCTCTGGTCCGGTCCTGACGCTGAGGCGCGAAAGCGTGGGGAGCAAACAGGATTAGATACCCTAGTA
+
GGGGGGGGGGGGGGGGGGGGGGGGGGGGGGGGGGGGGGGGGGGGGGGGGGGGGGGGGGGGGGGGGGGGGGGGGGGGGGGFGGGGGGGGGGGGGGGGGGGGEGGGGGGGGGGGGFGGGGGGGGGFGFGGGGGGGGCFGGGGGGGGGGGGGGGGGGGGGGGGGGGGGGGGGGGGGGGGGGGGGGGGGGGGGGFGGGCEGGGGGGGGDCGFEEGGGGEG@GCCGCCF:77<FB9DFGGG?;@G
@M00200:205:000000000-AKKM3:1:1101:6599:3483 1:N:0:1
ACTGGGTATAAAGGGCGCGTAGGCGGCCTGATAAGTAGGGGGTGAAATCCTGCGGCTTAACCGCAGGGCTGCCTTCTAAACTGTCAGGCTCGAGCACAGTAGAGGCAGGTGGAATTCCCGGTGTAGCGGTGGAATGCGTAGAGATCGGGAAGAACATCAGTGGCGAAGGCGGCCTGCTGGGCTGTTGCTGACGCTGAGGCGCGACAGCGTGGGGAGCAAACAGGATTAGATACCCTCGTA
+
GGGGGGGGGGGGGGGGGGGGGGGGGGGEGGFGF<FF<FGGGGGFFGGGGGGGGGGGGGGGGGGGCEEGGGGGGGGGGFGGGGGGGGGGFGGGGGGGGCGFGGGGGGGGDGFGGGFGEGGGGFGGGGGGGGGGGGGGAFF8FEGGGGGGGD@:DCGFGGGGGGGGGGCCEEGGDCEFGGGFGGGCED@GG>CGCECCGGGGGGGGGGGGGEEGDGEDDF8FFDGGFGG)994*9AFD>EFE
@M00200:205:000000000-AKKM3:1:1101:17635:3499 1:N:0:1
ACTGGGTGTAAAGGGCGCGTAGGCGGCCTGGTAAGTAGGGGGTGAAATCCTGCGGCTTAACCGCAGGGCTGCCTTCTAAACTGTCAGGCTCGAGCACAGTAGAGGCAGGTGGAATTCCCGGTGTAGCGGTGGAATGCGTAGAGATCGGGAAGAACATCAGTGGCGAAGGCGGCCTGCTGGGCTGTTGCTGACGCTGAGGCGCGACAGCGTGGGGAGCAAACAGGATTAGATACCCCTGTA
+
GGGGGGGGGGGGGGGGGGGGGGGGGGGDGGGGGFGGG<EFGGGGGGFGFFFGGEDGEGGGG<CFCFDEGGGGGGGGFGFGGGGGGGFFGFGGGG>@AFFDFGG,DFEGG<FGGGGF<B<FGCDGGGFGGGGDGGGGGGGE7CECGGGG7*5CFGGGFGF:FACGGEGGGGDEGC*:CC,+;8FGGGFFGGFGGGDGGFGGGGDCE*C58=E5ECD).=6<CC@FBDCBF?<GFFGCF5F9
@M00200:205:000000000-AKKM3:1:1101:16043:3507 1:N:0:1
ATTGGGCATAAAGGGTGCGTAGGAGGGCAGGTAAGTCAGTGGTGAAATCTCCAAGCTTAACTTGGAAACTGCCGTTGATACTATCTGTCTTGAATACCGTGGAGGTGAGCGGAATATGTCATGTAGCGGTGAAATGCTTAGATATGACATAGAACACCAATTGCGAAGGCAGCTCGCTACACGAATATTGACTCTGAGGCACGAAAGCGTGGGGATCAAACAGGATTAGATACCCTTGTA
+
GGGGGGGGGGGGGGGGGGGGGGGGGGGGGGGG9FGGGGGGGGGGGGGGGGGGGGGGGGGGGGGGGGAFGGGGGGGGGGGGGGGGGGGGGGGGGGGGGGGGGGGGGGGGGGGGGGGGGGGGGGGGGGGGGGGGFGGGGGGGGGGGGGGGGGGGGGGGGGGGGGGGGGGGGGGDGGGGGGGGGGGGEFGGGGGGGGGGGGGGGGGGGGGGGGGGGG>55FGGGGGGFGGFFFFGGGGGFFFG
@M00200:205:000000000-AKKM3:1:1101:6261:3523 1:N:0:1
ACTGGGTATAAAGGGTGCGCAGGTGGGTTTGCAAGTTCGATGTGAAAGCCCCGGGCTTAACCCGGGAATGGCATTGGAAACTGCTGATCTGGAGGATCGGAGGGGGGACTGGAATTCTTGGTGTAGCAGTGAAATGCGTAGATATCAAGAGGAACACCAGTGGCGAAGGCGAGTCCCTGGACGATACCTGACACTGAGGCACGAAAGCCAAGGGAGCAAACAGGATTAGATACCCTTGTA
+
GGGGGGGGGGGGGGGGGGGGGGGGGGGGGGGGGGGGGGGGGGGGGGGGEGGGGGGGGGGGGGGGGGGGGGGGGGGGGGGGGGGGGGGGGGGGFGGGGGGGGGGGGGGGGGFGEFGGGGGGGGGGGGGGGGGFGFGGDGGGGGGGGGGGGGGGGG>FCFEGGFGGEGGGGCG>CG*<2CFGGFEGGDCFF>CGGGFGGGGG55EG>CCF6=CFGGFG5E?FFFGGFF73FF:79<6*0<BC
@M00200:205:000000000-AKKM3:1:1101:11115:3546 1:N:0:1
ACTGGGCTTAAAGCGTGCGTAGGCGGTCTTGTAAGTCTGTTGTGAAATCTCCCGGCTCAACCGGGAGGGTGCGGTGGAAACTGCAAGGCTGGAGTGTGGGAGAGGTAGGCGGAATTCCTGGTGTAGCGGTGAAATGCGTAGATATCAGGAGGAACACCTGTGGTGTAGACGGCTTACTGGACCATGACTGACGCTGAGGCACGAAAGCGTGGGGAGCAAACAGGATTAGATACCCTCGTAAGA
+
GGGGGGGGGGGGGGGGGGGGGGGGGGGGGGGGGGGGGGGGGGGGGGGGGGGGGGGGGGGGGGGGGGGGGGGGGGGGGGGGGGGGGGGGGGGGGGGGGGGGGGGGGGGGGGGGGGGGGGGGGGGGGGGGGGGGGGGGGGGGGGGGCFGGGGGGGGGGGGGGGGGGGGGGGGCGGCGGGGGGGGGGGGGCGGGGGEDEGGGGGGGGGGGGD:@CGGFGFFGFGGGGFDGFFFFGGGGGFDFGD:>
@M00200:205:000000000-AKKM3:1:1101:24757:3550 1:N:0:1
ACTGGGTATAAAGGGCTCGTAGGCGGTTTGTCGCGTCGGGAGTGAAAACTCAGGGCTTAACCCTGAGCGTGCTTCCGATACGGGCAGACTAGAGGGATGCAGGGGAGAACGGAATTCCTGGTGTAGCGGTGGAATGCGCAGATATCAGGAGGAACACCGGTGGCGAAGGCGGTTCTCTGGGCATTACCTGACGCTGAGGAGCGAAAGCATGGGGAGCGAACAGGATTAGATACCCGCGTAAGA
+
GGGGGGGGGGGGGGGGGGGGGGGGGGGGGGGGGGGGGGGGGGGGGGGGGGGGGGGGGGGGGGGGGGGGGGGGGGGGGGGGGGGGGGGGGGGGGFGGGFGGGGGGGGGGGGGDGGGGGGGGGGGGGGGGGGGGFFGGGDG+*@>FFBFGGGGDEGGGGGGGGGGGGGGGCFGGGGGGGGGGGGGGGG?FCGGGGGCCEGGFGGDD5EGFGGGG8CBC>58C3):*.9:4094CE8ED>3BGGBB
@M00200:205:000000000-AKKM3:1:1101:22747:3552 1:N:0:1
ATTGGGTGTAAAGCGTGCGCAGGCGGTTTTGTAAGTCTGTCGTGAAATCCCCGGGCTCAACCTGGGAATTGCGATGGAGACTGCAAGGCTAGAATCTGGCAGAGGGGGGTAGAATTCCACGTGTAGCAGTGAAATGCGTAGAGATGTGGAGGAACACCGATGGCGAAGGCAGCCCCCTGGGTCAAGATTGACGCTCATGCACGAAAGCGTGGGGAGCAACCAGGATTAGATACCCGCGTAAGA
+
GGGGGGGGGGGGGGGGGGGGGGGDEGGGGGGGGGGGGGGGGGGGGGGGGGGGGGGGGGGGGGGGGGGGGGGFGGGGGFGGGGGGGGGGGGGGGGGGGGGGGGGGGGGGGGFFGGGGGGGFGFDFGGGGGFCFGGGGGGGGGGFGGGGGGGGGGGGGGGGGGEEGEDEEEEFCEFCEEGGGF??FGGFFCC9:;C7E5:?+97>>EGDGGGEGGE><3C6**1;C2>*46947FFGD@.7:D?<
@M00200:205:000000000-AKKM3:1:1101:10860:3553 1:N:0:1
ATTGGGCTTAAAGCGCGTGTAGGCGGTCCGGTAAGTCCGCTGTGAAAGTCGGGGGCTCAACCCTCGAAAGCCGGTGGATACTGTCGGGCTAGAGTACGGAAGAGGCGAGTGGAATTCCTGGTGTAGCGGTGAAATGCGCAGATATCAGGAGGAACACCAATTGCGAAGGCAGCTCGTTGGGACGTCACTGACGCTGAGACGCGAAAGAGGGGGGAGCAACCAGGATTAGTTACCCCTTGA
+
GGGECFFGGGGGGGCEFF:FFGGGGCF:FE7FGGGGGGGGGGGGGGGGGGCF7@CFEGGGGGGGGGE@@EGF7+@=7DC<<F,9?FGGGGF89DF<FGD@CC<3BF:>+@C7FB<FF9FF8FC<:=;>:3@ECADC,**1>:,,7<9C,<CCFEFFE<F:,<:>8:CFC*<:C*+4*34<8*08C*;*:>+<******C+:5/:EG3***/*:5)/)508***9(*2)**.7CECF)))0
@M00200:205:000000000-AKKM3:1:1101:13990:3577 1:N:0:1
ATTGGGTTTAAAGCGCGCGTAGGCGGCCAGATAAGTCCGGTGTGAAAGTCAAAGGCTCAACCTTTGAATGCCGCTGGAAACTGTCTGGCTAGAGTCCGGAAGGGGCGAGTGGAATTCCTGGTGTAGCGGTGAAATGCGCAGATATCAGGAGGAACACCAATGGCGAAGGCAGCTCGCTGGGACGGTACTGACGCTGAGGCGCGAAAGCGTGGGGAGCGAACAGGATTAGATACCCTTGTA
+
GGGGGGGGGGGGGGGGGGGGGGGGGGGGGGGGGGGGGGGGGGGGGGGGGGGGGGGGGGGGFGGGGGGGGGGGGGGGGGGGGGGGGGGGGGGGGGGGGGGGGGGGGGGGGGGGGGGGGGGGGGGGGGGGGGGGGGGGGGGGGGGGGGGGGGGGGGGGGGGGGGGGGGGGGGGGGGGGGGGGGGGGGGGGGGGGGGGGGGGGGGEEEGGGGGGGGGFGFGGGGGGG<4CBFFFFCFFC@FFF
@M00200:205:000000000-AKKM3:1:1101:11020:3577 1:N:0:1
ATTGGGTTTAAAGGGCGCGTAGGCGGCCTCCGCAAGTCAATTGTGAAATCTCCGGGCTTAACTCGGAAAGGTCAACTGATACTGCGGGGCTAGAGTGCGGAAGGGGCATCTGGAATTCTCGGTGTAGCGGTGAAATGCGTAGATATCGAGAGGAACACCTGCGGCGAAGGCGGGTTGCTGGGCCGACACTGACGCTGAGGCGCGAAAGCTAGGGGAGCGAACGGGATTAGATACCCGAGTA
+
GGGGGGGGGGGGGGGGGGGGGGGGGGGGGGGGGGGGGGGGGGGGGGGGGGGGGGGGGGGGGGGGGGGGGGGGGGEFFGGGGGGGGGGGGGGGGGGGGGGGGGGGGGGGFGGGGGGGGGGGGGGGGGGGGGGGGGGGGGGGGGGGGGGGGGGGGGGGGGGGGGGGGGGGGGGGGGGGGGGGGGGGEEGGGGGGGGDGGGGGGGGGGGCGFFFGGGFGFGGGGGGGFGGFFFA:FCC9BFFGG
@M00200:205:000000000-AKKM3:1:1101:6280:3611 1:N:0:1
ACTGGGTTTAAAGGGTGCGTAGGCGGCCTTATAAGTCAGTGGTGAAAGCCCATCGCTCAACGATGGAACTGCCATTGATACTGTAAGGCTTGAGTACAGACGCGGTAGGCGGAATTGATGGTGTAGCGGTGAAATGCATAGATACCATCAAGAACACCGATTGCGTAGGCAGCTTACTAGGCTGTAACTGACGCTGAGGCACGAAAGCGTGGGGAGCGAACAGGATTAGATACCCGCGTA
+
GGGGGGGGGGGGGGGGGGGGGGGGGGGGGGGGGGGGGCFGGGGGGGGGGGGGGGGGGGGGGGGG<FFDGGGGGGGGGGGFGGGGGGGGGGGCFGGGGGGGGG+CEFGGGGGGGGGGGGGGGGGGGGGGGGGG<FGGGGGGGGGGFFFCFFGGGGFFGGEGGGGGEFGGGGGG>?9EFCFDCCCFGGFGFG7CGGGGGCFFGGGDGGGFG=EEGGFGFGGGDDG*(204@4<GF<@<BB>*
@M00200:205:000000000-AKKM3:1:1101:17671:3614 1:N:0:1
ATTGGGTGTAAAGGGCGCGTAGGCGGTCAGCACAAGTCAGTTGTGAAATCTCCGAGCTTAACTCGGAAAGGTCAACTGATACTGTGCGACTAGAGTGCAGAAGGGGCAACTGGAATTCTCGGTGTAGCGGTGAAATGCGTAGATATCGAGAGGAACACCTGCGGCGAAGGCGGGTTGCTGGGCTGACACTGACGCTGAGGCGCGAAAGCTAGGGGAGCGAACGGGATTAGATACCCCAGTA
+
GGGGGGGGGGGGGGGGGGGGGGGGGGGGGGGGGGFGGGGGGGGGGGGGGGGGGGGGGGGAFGGGGGGGGGGGGGGGGGGGGGGGGGGGGGGGGGGGGGGGGGGFFGGGGGGGGGGGGGGGGGGGGGFGGGGGGGGGGGGGGGGGGGGGGGFGGFGGFFGGGGGGGGGDFDGGGGEEGGGGGGGGGGGFGGGGFGGGGGGGGGGGEGGDFFGCFG>D@EG=DGEG?GD0@F9CECFGFFFGF
@M00200:205:000000000-AKKM3:1:1101:19976:3618 1:N:0:1
ATTGGGTTTAAAGCGCGCGTAGGCGGTTCTTCAAGTCAGAGGTGAAAGCCCGGTGCTCAACATCGGAATTGCCTTTGAAACTAGGGAACTTGAATCCAGGAGAGGTGAGTGGAATTCCGAGTGTAGAGGTGAAATTCGTAGATATTCGGAAGAACACCAGTGGCGAAGGCGGCTCACTGGACTGGTATTGACGCTGAGGTGCGAAAGCGTGGGGAGCAAACAGGATTAGATACCCTAGTA
+
GGGGGGGGGGGGGGGGGGGGGGGGGGGGGGGGGGGGGGGGGGGGGGGGGGGGGGGGGGGGGGGGGGGGGGGGGGGGGGGGGGGGGGGGGGGGGGGGGGGGGGGGGGGGGGGGGGGGGGGGGGGGGGGGGGGGGGGGGGGGGGGGGGGGGGGGGGGGGGGGGGGGGGGGGGGGGDGGGGGGGGGGGGG?FGGGGGGGGGGGGGGGGEGGGGGGGGFGFGGGGGGGFFG??FFGGFGFFFFG
@M00200:205:000000000-AKKM3:1:1101:14866:3700 1:N:0:1
ATTGGGCGTAAAGCGTGTGTAGGCGGACCGTTAAGTACCTTGTGAAATCCCACGGCTCAACCGTGGAACGGCTGGGTATACTGGCGGTCTTGAGCCACCTAGGGGCGAGCGGAACAAGCGGTGGAGCGGTGAAATGCGTAGATATCGCTTGGAACGCCGACGGTGAAAACAGCTCGCTGGGGGTGTGCTGACGCTGAGACACGAAAGCCAGGGGAGCGAACGGGATTAGATACCCTAGTAAGG
+
GGGGGGGGGGGFGGGGGGGGGGGGGGGGGGGGGGGGGGGGGGGGGGGGGGGFGGGGGGG9FFGEGGGGAFDFEFGGGGGGGGFGGGGGGGGGGGGGDGGGGGGGGGGGGGGGCGGGGGGEG:FFGGGGGGE>FGGGGEGDGCGF9FEGGGCEGFGEGGGGGGGECDGGGGGEF<EGD8CEEGGGGGGCF>9CECDEE>9FGD:8:87CGGGFCC>5BGDEDCE:(9*59*)20<8C@)03:))
@M00200:205:000000000-AKKM3:1:1101:25093:3702 1:N:0:1
ATTGGGTTTAAAGGGCGCGTAGGCGGCCTGGTCAGTCGGATGTGAAAGCCCGGGGCTCAACCCCGGAACGGCATCCGAGACGGCCAGGCTGGAGACCGGGAGAGGAGGGTGGAATAGCCAGTGTAGAGGTGAAATTCGTAGATATTGGCTGGAACACCGGTAGCGAAAGCGGCTCTCTGGCCCGGGTCTGACGCTGAGGCGCGAAAGCGTGGGGAGCAAACAGGATTAGATACCCTCGTA
+
GGGGGGB@FGGGGGGGGGGGGGGGGGCEFGGGGGGGGGGGDGGGGGGAGEGFGCGGGEGGG@FEGCFGGGGGGCFEFG7FGGCFEG@7FFFEG8<<<3FC+CCFGFFEGCFGGGGGF9@C>FGGGF;FGEGGFGG9FEGGGGGGGCB<7F*=FGGGGGGCF*C78*=*CG7C8?A+AG++2CE88CC*AFGG5EDGEGGGCDGCGGGGGGGGGGFGFFGFGGGGFDG<=6>GGGF=5<FG
@M00200:205:000000000-AKKM3:1:1101:17674:3713 1:N:0:1
ACTGGGTTTAAAGGGCGCGTAGGCGGACAGTTTAGTCAGAGGTGAAAGCCCAGGGCTCAACCTTGGAATTGCCTTTGATACTGGCTGTCTTGAGTTCGGGAGAGGTGAGTGGAATGCCGAGTGTAGAGGTGAAATTCGTAGATATTCGGCGGAACACCAGTGGCGAAGGCGACTCACTGGCCCGATACTGACGCTGAGGCGCGAAAGCGTGGGGAGCAAACAGGATTAGATACCCCAGTAAGA
+
GGGGGGGGGGGGGGGGGGGGGGGGGGGGGGGGGGGGGGGGGGGGGGGGFGGGFGEGGGGFEFGGGGGGGFGFGGGGGGGGGGGGGGGGGGGGGGGGGGGGGGGGGGGGGGGGGGGGGGGFGFFGGGGFGGEGGGGGGGGFGGGGGGGCFGGDGGGGGGGGGGGGGGGGGGGGGGEGEGGGGGGGGGGDFDCFGGGEDDF=55CEGGDGEEEGGGFG>5CFG4FF09C?FFAGGG8<3>@+:<<
@M00200:205:000000000-AKKM3:1:1101:16339:3738 1:N:0:1
ATTGGGCTTAAAGGGCGCGTAGGCGGTTGAGTAAGTGGTAGGTGAAAGCCCCGGGCTTAACCTGGGAAGTGCCTATCAGACTGCTTGACTGGAGTGCAGGAGAGGGTAGTGGAATTTCCGGTGTAGCGGTGAAATGCGTAGAGATCGGAAGGAACGCCGGTGGCGAAGGCGACTGCCTGGCCTGACACTGACGCTGAGGCGCGAGAGCGTGGGGAGCGAACAGGATTAGATACCCGTGTA
+
GGGGGGGGGGGGGGGGGGGGGGGGGGEFEGGGGGGGGGGGGGGGGGGGGGGGGGGGGGGGGGGGGGGGGGGGGGGGGGGGGGGGGGGGGGGGGGGGGGGGGGGGGGGGGGGGGGGGGGDGGGGGGGGGDGGGGGGGGGGGGGGGEGEDCEGGGGGGGGGGGGGGGGGGGGFGGGGGGFGGGGGGFFGGGGFGGGGGGGGGGGGEEC<FE=CEGEBGDGCEG<FG?FCBFFFDGGC375;F
@M00200:205:000000000-AKKM3:1:1101:25621:3744 1:N:0:1
ATTGGGTTTAAAGGGTGCGTAGGAGGGCAGGTAAGTCAGTGGTGAAATCTCCAAGCTTAACTTGGAAACTGCCGTTGATACTATCTGTCTTGAATACCGTGGAGGTGAGCGGAATATGTCATGTAGCGGTGAAATGCTTAGATATGACATAGAACACCAATTGCGAAGGCAGCTCACTACACGAATATTGACTCTGAGGCACGAAAGCGTGGGGATCAAACAGGATTAGATACCCTTGTA
+
GGGGGGGGGGGGGGGGGGGGGGG9FGGGGGGGGGGGGGGGGFGGGGGGGGGGGGGGGGGGGGGGGGGGGGGGGGGGGGGGGGGGGGGGGGGGGGGGGGGGGGGGGGGGGGGGGGGGGGGGGGGGGGGGGGGGGGGGGGGGGGGGGGGGGGFGGGGGGDGFGGDEGGGGCFGEGGGGGGGGGGGGGGECA9FGEGGCGGGGGGG5EE>FGGGEDGFG>EGFFCFGDF>EFFFGGFGFA4AF
@M00200:205:000000000-AKKM3:1:1101:8255:3748 1:N:0:1
ACTGGGTGTAAAGGGCTCGTAGGCGGTTTGTCGCGTCGGGAGTGAAAACGCCGTGCTTAACACGGCGCTTGCTTCCGATACGGGCAGACTAGAGGTATTCAGGGGAGAACGGAATTCCTGGTGTAGCGGTGAAATGCGCAGATATCAGGAGGAACACCGGTGGCGAAGGCGGTTCTCTGGGAATGACCTGACGCTGAGGAGCGAAAGTGTGGGGAGCGAACAGGATTAGATACCCTAGTA
+
GGGGGGGGGGGGGGGGGGGGGGGGGGGGGGGGGGGGGGGGGGGGGGGGGGGGGGGDGGGGGGGGGGGGGGGGGGGGGGGGGGGGGGGGGGGGGGGGGGGGGGGGGGGGGGGFG:FGGGGGCFGGGGGGGGGGCGGGGGGGGGFGGFGGGGG:FGGGGGGGGGGGGEGGGGGGGGGGGGGGGFFGGGFDCFGGGGCEGGFGGFGGC8D>EFGDGGBD3EGGCGGG:7*<@B9FGF6FFFFG
@M00200:205:000000000-AKKM3:1:1101:7268:3750 1:N:0:1
ATTGGGCTTAAAGGGCGCGTAGGCGGTCGGCCGCGTCAGATGTGAAAGCCCCGGGCTCAACCTGGGAACCGCATTTGAGACGGGTCGACTCGAGTTCGGGAGAGGATGGTGGAATTCCCAGTGTAGAGGTGAAATTCGTAGATATTGGGAAGAACACCGAGGGCGAAGGCAGCCATCTGGACCGCCACTGACGCTGAGGCGCGAAAGCGTGGGGAGCAAACAGGATTAGATACCCGAGTA
+
GGGGGGGGCDGGGGGGGGGGGGGGGGGGGGGGGGGGGGGGGGGGGGGGGGGGEEGGGGGGGGGGGGGGGGGCEGGGGGGGGGGGGGGGGGGGGGGGGEGGDGGEGGGGGGGGGGGGGGGGGGGGGGDFGGGFCGGGGGGGGGFGGCGGG:>FG7FFFGG7CGGGGGDGGGGGGGDGGGGEGCFG*8CGGF<C=5DEGGGGDGEGGGGF=/A>EG@5BGGGG<CFBGG<FF):@C8>DB@C
@M00200:205:000000000-AKKM3:1:1101:16637:3772 1:N:0:1
ATTGGGTATAAAGGGCTCGTAGGCGGCCAACTAAGTCATACGTGAAATCCCTCAGCTTAACTGGGGAACTGCGTGTGATACTGGATGGCTTGGATTTGGGAGAGGGATGCGGAATTCCAGGTGTAGCGGTGAAATGCGTAGATATCTGGAGGAATACCGGTGGCGAAGGCGGCATCCTGGACCGGCATTGACGCTGAGGAGCGAAAGCCAGGGGAGCAAACGGGATTAGATACCCGTGTA
+
GGGGGGGGGGGGGGGCFGGGGGGGGGGGGGFFFGGGGGGGGGGGGGGFGGGDFCCFGGGGGGGCGGGGGGGGDFEG7FCGGGGF@FFGGFFGGGGFFGGE8CC@FCECGGGGGGGDFFFGGGGEF?CFGGGGGGCFGDEDGGGGGGFDBFGGGFCFFFGCFDGGDGGGGGGDGEEGG?CCEGGGGEGGGF99CGGGEGGGGFEEGGDGGFGGGGF3):FF4>83?GC?FBAFF?FG>@FF
@M00200:205:000000000-AKKM3:1:1101:22848:3781 1:N:0:1
ATTGGGCTTAAAGGGCGCGTAGGCGGCCACCGCAAGTCGACTGTGAAATCTCCGGGCTTAACCCGGAAAGGTCAGCCGATACTGCGGGGCTAGAGTGCAGAAGGGGCAACTGGAATTCTCGGTGTAGCGGTGAAATGCGTAGATATCGAGAGGAACACCTGCGGCGAAGGCGGGTTGCTGGGCTGACACTGACGCTGAGGCGCGAAAGCTAGGGGAGCGAACGGGATTAGATACCCCAGTA
+
GGGGGGGGGGGGGFGGGGGGGGGGGGEEE@FDGGGGGDGGEGGGCGGGGGFDEGGGDCFGGGFFGGGGDCFFECEFFGEEGEGGGGGGGDFGGEFEGGGDGGEGGDECFG?FCGFGGGFGGGGEEEGGGGGEGGGGGFEC:CEFFG9@<7FDGG<8FFGFCFFDGCEEG>CCC8*;EF?FFGG6ECGGECEGCE5EEEG==DEC>CDGGGCGFG>57=EGC3C51*18=@2*<@FGF>EFD
@M00200:205:000000000-AKKM3:1:1101:24970:3795 1:N:0:1
ACTGGGTTTAAAGGGCGCGTAGGCGGCGGCTTAAGGGTGCGGTGAAAGCCCGGGGCTCAACCCCGGGTCGGCCGTGCCGACTGGGCCGCTCGAGCACAGTAGAGGCGGGTGGAATTCCGGGTGTAGCGGTGGAATGCGTAGAGATCCGGAAGAACACCGGTGGCGAAGGCGGCCCGCTGGGCTGTGGCTGACGCTGAGGCGCGCCAGCGTGGGGAGCAAACCGGATTAGATACCCCCGTA
+
GGGGEG<FGFGGDGDGGGEFGEEGECEEEDFGGFFG8E:EGCFGGGGGGGGGGG:FGGGGGGGCFEDCFCEGGCG@FGGGGGEGGGFGGGCCCGG7FCCG,;@CEFGGG@CG<BCFAFDGGEEC9::8>CEE8@78C8;588CGE9C>E*:/;8;FGECE8*?@5**2/;888*:8?58EGC6/C+*11*18;5*:*:CF*)>5C=DD8:8EECE3)*2<***/(11</*<>FC:5)0.*
@M00200:205:000000000-AKKM3:1:1101:18634:3801 1:N:0:1
ACTGGGTGTAAAGGGCGCGTAGGCGGCTTATCAAGTCAGGCGTGAAATTCCCGGGCTCAACCTGGGGGCTGCGCTTGATACTGATGAGCTTGAATGCGGGAGAGGATAGTGGAATTCCCAGTGTAGAGGTGAAATTCGTAGATATTGGGAAGAACACCGGTGGCGAAGGCGGCTATCTGGCCCGTAATTGACGCTGAGGCGCGAAAGCGTGGGGAGCAAACAGGATTAGATACCCCAGTA
+
GGGGGGGGGGGGGGGGGGGGGGGGGGGGGGGGGGGGGGGGGGGGGGGGGGGGGGGGGGGGGGGGGGGGGGGGGGGGGGGGGGGGGGGGGGGGGGGGGGGGGGGGGGGGGGGGGGGGGGGGGGGGGGGGGGGGGGGGGGGGGGGGGGGGGGGGGGGGGGGGGGGGGGGGGGGGGGGGFDCGGGFGGGGGGGGGGGGGGGGGGGGGGGGFGGGGGGFGFGGGFGGGFGGFFFBGGG?DBFFG
@M00200:205:000000000-AKKM3:1:1101:13930:3836 1:N:0:1
ACTGGGTGTAAAGGGAGCGTAGGCGGACATTTAAGTCAGAGGTGAAATCCCGGAGCTTAACTTCGGAACTGCCTTTGATACTGGATGTCTTGAGTGTGAGAGAGGTATGTGGAACTCCGAGTGTAGAGGTGAAATTCGTAGATATTCGGAAGAACACCAGTGGCGAAGGCGACATACTGGCTCATTACTGACGCTGAGGCTCGAAAGCGTGGGGAGCAAACAGGATTAGATACCCCAGTA
+
GGGGGGGGGGGGGGGGGGGGCGGGGGGGGGGGGGGGGGGGGGGGGGCEGGGGGGGGGGGGGGGGGGGGGGGGGGGGGGGGGGGGGGGGGGGGFFGGGGGGGGGGGGGGGGGGGGGGGGGGGGGF;EEGGGGDFGGGGGGGGGGGGCGGGGGGFGGGGGGGFGFEEGDGGGGGGGGAD;FFGGGGGGGFGFGFDGG:>DGGFFGEFGGGGGGFEG)9>FGGG4CF@GGFF=C7FFGGFFFG
@M00200:205:000000000-AKKM3:1:1101:18601:3847 1:N:0:1
ATTGGGTGTAAAGGGCGCGCAGGCGGCTACGTAAGTCCGGCGTGAAATCCCACGGCTCAACTGTGGAATTGCGTCGGATACTGCGTTGGCTTGAGGGCGGTAGAGGCTTCTGGAACTAGCGGTGTAGCGGTGAAATGCGCAGATATCGCTAGGAACGCCGGTGGCGAAGGCGGGAGGCTGGGCCGATCCTGACGCTCATGCACGAAAGCGTGGGGAGCAAACAGGATTAGATACCCGTGTA
+
GGGGGGEFCCG@FDEGGGGGGEGCGCGGGGGGGGGGGGGC>EFGGDGGGGGGGGGGGGCGGC=FFDGFFGGGGFGEGGGEFGGGGCCFECGFEGGDCCGDGE:FFGGCAF<FCGAFGF<FFGG@CGGGGDGDF:CF:CGEGGDGGEGEEFGEC:<<FGGCBFEGGG75E>FCCECE8EFGDGGGG>EE5DF7CEDDEGFC7C<CC*9CCEE85CD*7=E87*8*.7DA?=)*3C?4:7@65
@M00200:205:000000000-AKKM3:1:1101:13159:3849 1:N:0:1
ACTGGGTTTAAAGAGAACGTAGGTGGCTGATTAAGTTCGGTCTTAAAGACCGGGGCTCAACCCCGGGAATGGACTGAAAACTGGTTAGCTAGAGGATGTTAGAGGACGGTGGAATTCCCAGTGTAGCGGTGAAATGCGTAGATATTGGGAGGAACACCAGTGGCGAAAGCGGCCGTCTGGAACATTCCTGACACTGAGGTTCGAAAGCTCGGGGAGCAAACAGGATTAGATACCCTAGTA
+
GGGGGFFEFGGGGGGGGGGGGGGGGFGGGGGGGGGGGGGGEGGGGGGGGGGGGGGEGGGGGGGGGGGGGGGGGGGGGGGCFFGGGFGGGGGGFGGGGGGFGDFFFGGDGGGGGGGGGGGGFGGGGGGGGGGGFGFBAFFGGGGGGGGGGFEGGGGGFGFBDBAGDGDGGFEEGEECCBF,<FC8EFFE?CCFGGFC@FGGGGGGGD<D9FGEC*8<B=8CF<EC0473689?GCFC?@F?
@M00200:205:000000000-AKKM3:1:1101:23349:3877 1:N:0:1
ACTGGGCATAAAGCGCGCGCAGGTGGTCTCTTAAGTCTGATGTGAAAGCCCCCGGCTCAACCGGGGAGGGTCATTGGAAACTGGGAGACTTGAGTGCAGGAGAGAAGAGTGGAATTCCACGTGTAGCGGTGAAATGCGTAGAGATGTGGAGGAACACCAGTGGCGAAGGCGACTCTTTGGCCTGTAACTGACACTGAGGCGCGAAAGCGTGGGGAGCAAACAGGATTAGATACCCGAGTA
+
GGGGGGGGGGGGGGGGGGGGGGGGGGGGGGGGGGGGGGGGGGGGGGGGGGGGGGGGGGGGGGGGGGFFGGGGGGGGGGGGGGGGGGGGGGGGGGGGGGGGGGGGFGGGGGGGGGGGGFGGGGGGGGGGGGGGGGGGGGGDGGFGGGGGGGGGGGGGGGGGGGGGGGGGDFFGGGGGGGGGGGGGGFGGGGGGGGFGGGGGGCCCCEGGGGGGGG>DFGGFGGGGFGC?@FFGGFGGFEFF
@M00200:205:000000000-AKKM3:1:1101:12776:3879 1:N:0:1
ACTGGGTATAAAGCGCGCGTAGGCGGCTTTGTAAGTTAGAGGTGAAAGCCCGGGGCTCAACTCCGGAATTGCCTTTAAGACTGCATCGCTAGAATCCGGGAGAGGTGAGTGGAATTCCGAGTGTAGAGGTGAAATTCGTAGATATTCGGAAGAACACCAGTGGCGAAGGCGACATACTGGTCCATTACTGACGCTGAGGCTCGAAAGCGTGGGGAGCAAACAGGATTAGATACCCCAGTA
+
GGGGGGGGGGGGGGGGGGGGGGGGGGGGGGGEEDEFFFFFFGGGGGGFFGGGGGGGGGGGGFGGGGGGGGGGGGGFGGGGGFFGFGGGGGGGGGGGGGGGGGGCDEGFGGGGGFGGGGGGDGGGGGFGGGGGGGGGGGGGGGGGGGGGGGEGGGGEDEGGFFGGGGGGGFGGGGGGGGGGGG69BFGGGGFGGGGGGFGGGGGGGGGGGEEGGGFC>CFGGC8CBG*4?FFGGGGGD@FG
@M00200:205:000000000-AKKM3:1:1101:9714:3892 1:N:0:1
ACTGGGTATAAAGGGCTCGTAGGCGGCCAACTAAGTCAGACGTGAAATCCCCAGGCTTAACCTGGGAACTGCGTCTGATACTGGATGGCTTGAATCCGGGAGAGGGATGCAGAATTCCAGGTGTAGCGGTGAAATGCGTAGATATCTGGAGGAATACCGGTGGCGAAGGCGGCATCCTGGACCGGCATTGACGCTGAGGAGCGAAAGCTAGGGGAGCAAACGGGATTAGATACCCGCGTA
+
GGGGGGGGGGGGGGGGGGGGGGGGGGGGGGGGGGGGGGGGGGGGGGGGGGGGGGGGGGGGGGGGGGGGGGGGGGGGGGGGGGGGGGGGGGGGGGGGGGGGGGGGGGGGGGGGGGGGGGGGGGGGGGGGGGGGGGGGGGGGGGGGGFGGGGGGDCG<FGGGGGEGGGGGGGGGGGGGGGGGFGGDGGEGFCGGGGGGGGFGEFGGGGGGGGGGG>5DEGGGGGDGFGGF?*<FGGGGFFFG
@M00200:205:000000000-AKKM3:1:1101:17336:3906 1:N:0:1
ATTGGGTGTAAAGCGCGTGTAGGCGGCTTTTTAAGCGGGGGGTGAAAGCCCTCAGCTTAACTGCGGAACTGCGCCCGAAACTACCTTGCTTGAGGTCTGGAGGGGAGAGTGGAATTCCCGGTGGAGCGGTGAAATGCGTAGATATCGGGAGGAACGCCGGTGGCGAAGGCGACTCTCTGGACAGATCCTGACGCTGAGACGCGAAAGCGAGGGGAGCAAACGGGATTAGATACCCCTGTA
+
GGGGGGG7FGGGGCGGG@FGGGGGGGGG7,66CFG,++8++@FGGGGGG=F,33FGG,@FGG,,@7:3@CFG@7111*>FGGC8,<BFGGGGGG88,?F8FGE7F***8?CFGFFGGGACEGG5CFGGGGGFCGGGGGGCEG+<FGEDGGDEGGG5CGGG8CEGGGG*CFGEEEE9FFEG?C+*220<?FGFGGGGGD7FGDE5>EGG8*:8ECDG>*;CC9;C?3C<F?<FGGG3)<6E
@M00200:205:000000000-AKKM3:1:1101:21420:3932 1:N:0:1
ATTGGGTATAAAGCGCGCGTAGGTGGTTTGTTAAGTTGGATGTGAAAGCCCCGGGCTCAACCTGGGAACTGCATCCAAAACTGGCAAGCTAGAGTACGGTAGAGGGTGGTGGAATTTCCTGTGTAGCGGTGAAATGCGTAGATATAGGAAGGAACACCAGTGGCGAAGGCGACCACCTGGACTGATACTGACACTGAGGTGCGAAAGCGTGGGGAGCAAACAGGATTAGATACCCGAGTA
+
GGGGGGGGGGGGGGGGGGGGGGGGGGGGGGGGGGGGGGGGGGGCGGGGGGGGGGGGGGGGGGGGGGGGGGGGGGGGGGGAGGGGGGGGGGAFFGGGGGGGGGGGGGGGGGGGGGGGGGGGGFGGGGGGGGGGFGGGGGCEGEFFGGGGEFCFGFGFGFG:>FGGGGGC7EDEGGGGGGGGFGGGGGGGGGGGGGGGGG5EE4EEEEGGGGCFGG3C>FGGGGGF?GGFFFFGGFGGE:FG
@M00200:205:000000000-AKKM3:1:1101:19520:3937 1:N:0:1
ATTGGGTGTAAAGGGTGCGTAGGCGGTGCAGCAAGTCGGGAGTGAAATACCTCAGCTTAACTGAGGAACTGCTCTCGATACTGCTGTGCTTGAGTGAGACAGAGGTAAGCGGAACTTAGGGTGGAGCGGTGAAATGCGTTGATATCCTAAGGAACACCGGTGGCGAAGGCGGCTTACTGGGTCTCTACTGACGCTGAGGCACGAAAGCCAGGGTAGCAAACGGGATTAGATACCCTAGTA
+
GGGGGGGGGGGGGGGGGGGGGGGGGGGGGGGGGGGGGGGGGGGGGGGGGGGGGGGGGGGGGGGGGGGGGGGGGGGGGGGGGGGGGGGGGGGGGGGGGGGGGGGGGGGGGGGGGGGGGGGGGGGGGGGGGGGGFGGGGGGGGGGGGGGGGGGGGGGGGGGGGGGGGGGGGGGGGGG@FGGGGGGGGGGGGGGGGGGGGFEFEGGGGGGGGGFGGGFDFGCFGCCD?DGFF?<>CFGGFF6?
@M00200:205:000000000-AKKM3:1:1101:12318:3943 1:N:0:1
ATTGGGCATAAAGGGCTCGTAGGCGGTCTGTCGCGTCGGGAGTGAAAACTCAGGGCTTAACCCTGAGCCTGCTTCCGATACGGGCAGACTAGAGGTATGCAGGGGAGAACGGAATTCCTGGTGTAGCGGTGAAATGCGCAGATATCAGGAGGAACACCGGTGGCGAAGGCGGTTCTCTGGGCATTACCTGACGCTGAGGAGCGAAAGTGTGGGGAGCGAACAGGATTAGATACCCCGGGA
+
GGGGGGGGGGGGGGGGGGGGGGGGGGGGGGGGGGGGGGGGGGGGGGGGGGGGGGGGGGGGGGGGGGGGGGGGGGGGGGGGGGGGGGGGGGGGGGGGGGGGGGGGGGGGGGGGGGFGGGGGGGGGGGGGGGGGGGGGGGFEGGGGGFGGGGGGGGGFGGGGEGGGGGGGGGEGGGGGGGGGGGGGGGGGGGGGGGGGGGGGGGGGEGGFGCCGGG@DEGGEGGGGBFC?F4>FGCFGED)*
@M00200:205:000000000-AKKM3:1:1101:23392:3951 1:N:0:1
ATTGGGTTTAAAGGGCGCGCAGGCGGCTGCTCAAGTCAGGCGTGAAAGGCCTGGGCTCAACCCGGGAATTGCGCTTGAGACTGGGCTGGCTTGAGTGCGGGAGAGGATGGTGGAATTCCCAGTGTAGAGGTGAAATTCGTAGATATTGGGAAGAACACCGGTGGCAAAGGCGGCCATCTGGACCGCAACTGACGCTGAGGCGCGAAAGCGTGGGGAGCAAACAGGATTAGATACCCCAGTA
+
GGGGGGGGGGGGGGGGGGGGGGGGGGGGGGFFGGGGGGGGGGGGGGGGGGGGGGGGGGGGGGGGGGGGGGGGGGGGGGGGGGFGFGGGGGGGGFGGGGGGGFGCFGGGGGGFGGGGGCGEEFGGFGFFFGFFGGFFFCFDFGGFCFEA:DD<F>:FGG7FGEGCFDDFGFGEGGGGGGGG9CFCE58CEGFEFG*:CEGC57C8C89CGG>EG5<C>EGCC7CC?D46=64C+<CD)75A>
@M00200:205:000000000-AKKM3:1:1101:19062:3957 1:N:0:1
ACTGGGCGTAAAGGGCGTGTAGGCGGTTCGCTAAGTCAGGCGTGAAATGCCCGGGCTCAACCTGGGAACTGCGTTTGATACTGGCGGACCAGAGTCCGGGAGAGGATGGTGGAACTCCCAGTGTAGAGGTGAAATTCGTAGATATTGGGAAGAACACCCGTGGCGAAGGCGGCCATCTGGACCGGTACTGACGCTAAGGCGCGACAGCGTGGGGAGCAAACAGGATTAGATACCCCCGTA
+
GGGGGGGGFGGGGGGGGGGGCGGGGGGGGGGGGGGGGGGGGGGGGFGGGGGGGGGGGGGGGGGGGGDGGGGGGGGGGGGGGGGGGGGGG7FGGGGGGGGGGGGGGGGGGGGGFGGGGGGGGGFFGGGGGGGG<FGGGGGGGGGGGGGGFGGGGGGGGGGGGGGGGGGEGGGGGGGGGGGGGGGGGGGGGGGGGGGGDGFGGGGGG8<DCCGGGD@D>FFF54?<0<C<FFFFGGG3>EFG
@M00200:205:000000000-AKKM3:1:1101:23275:3969 1:N:0:1
ATTGGGTGTAAAGCGTGTGTAGGCGGGCCGTTAAGTACCTTGTGAAATCCCCCGGCTCAACCGGGGAACGGCTGGGTATACTGGCGGCCTTGAGAGGCCTAGGGGCGAGCGGAACAAGCGGTGGAGCGGTGAAATGCGTAGATATCGCTTGGAACGCCGCCGGTGAAAACAGCTCGCTGGGGGCCATCTGACGCTGAGACACGAAAGCCAGGGGAGCGAACGGGATTAGATACCCTAGTA
+
GEGGGFEGGGGGGGGF@CFGAC9,7CECEEGGCG<FCFEFGGGECAAFFGGFGDEEGG@FCGCEDGCEFGDGG7@CF9EE,C?E<+=CBEGCAEFGGDGG?FG<CFGGGGG7@CCFCF7>CGGGG<FECFCEFG@<E<*=4:FGGFGDGGGE7>CFGD8*:E5C559@+2:@8:+/*;:EEDGG5?@F+;++:79*:*+<6>:E8*)90****:)>3*:*)183(9*)6/):FG8=@FFC
@M00200:205:000000000-AKKM3:1:1101:23910:3973 1:N:0:1
ATTGGGTATAAAGGGTGCGTAGGTGGGCCTGTAAGTCAGTGGTGAAATCTCCGGGCTTAACCCGGAAACTGCCATTGATACTATAGGTCTTGAATTATCTGGAGGTCAGCGGAATATGTCATGTAGCGGTGAAATGCTTAGATATGACATAGAACACCAATTGCGAAGGCAGCTGGCTACAGGTTGATTGACACTGAGGCACGAAAGCGTGGGGATCAAACAGGATTAGATACCCCGGTA
+
GGGGGGGGGGGGGGGGGGGGGGGGGGGGGGGGGGGGGGGGGGGGGGGGGGGGGGGGGGGGGGGGGGGGGGGGGGGGGGGGGGGGGGGGGGGGGCFGGGGGGGGGGGGGGGGGGGFGGGGGGGGGGGGGGGDGGGGGGGGGGGGGGGGGGGGGGGGGGGGGGGFGGDGDGGGGGGGCEGDGGGGEFGEGGGGGGGGGGGGGGGGGGDDGDGGFEGFG4=FGGGGC=FFEAFFGEBFG:>BE
@M00200:205:000000000-AKKM3:1:1101:17078:3978 1:N:0:1
ACTGGGTATAAAGGGCGCGTAGGCGGCGCAACAAGTCACTTGTGAAATCTCCGGGCTTAACTCGGAGCGGCCAAGTGATACTGTCGTGCTAGAGTGCGGAAGGGGCAACTGGAATTCTCGGTGTAGCGGTGAAATGCGTAGATATCGAGAGGAACACCTGCGGCGAAGGCGGGTTGCTGGGCCGACACTGACGCTGAGGCGCGAAAGCCAGGGGAGCGAACGGGATTAGATACCCCAGTA
+
FEGE8FEFG9C66FGGGG@6@F7FGEFFE7BFFFFFFCFFGAFGE9FFGGFGEFGGF<CEFCFFCF>BFGE@EFDD<,,99AEEA<FEGGCGE=FD<FC@>CFGGGGEFGGGFEDGGFGGGGGG9FEGD>F@CCF=FFFDCCCB<ACFG>FFFGGGGGGGGGCEGG>FDGGEGE*:FGGGEFCE*:886>+AEGG558FGE55E>/CFGF>CEGD<@E*?DCED1DFF@6<FECFF..6:
@M00200:205:000000000-AKKM3:1:1101:8096:3979 1:N:0:1
ATTGGGTATAAAGGGCTCGTAGGCGGCCAACTAAGTCCGACGTGAAATCCCCAGGCTCAACCTGGGAACTGCGTCGGATACTGGATGGCTTGAATTCGGGAGAGGGATGCAGAATTCCAGGTGTAGCGGTGAAATGCGTAGATATCTGGAGGAATACCGGTGGCGAAGGCGGCATACTGGACCGACATTGACGCTGAGGAGCGAAAGCTAGGGGAGCAAACGGGATTAGATACCCCAGTA
+
GGGGGGGGGGGGGGGGGGGGGGGGGGGGGGGGGGGGGGGGGGGGGGGGGGGGGGGGGGGGGGGGGGGGGGGGGGGGGGCEGGGGGGGGGGGGDFGGGGGGGGGGEGGGGGGGGGGGGA<FFGEFFGGGDGEFFGGGGDGGEGGGGGGGGGGGGGGFGCFGGGGGGGGGGGGGGDG,BFGGGGGGGGEEFGGCGGDGCCEF=<EGE=9<FCGGGGEDEC6@FCED?GG2FFFGGFG*7:?F
@M00200:205:000000000-AKKM3:1:1101:18068:3981 1:N:0:1
ACTGGGTATAAAGGGCGCGTAGGCGGCCACCGCAAGTCGACTGTGAAATCTCTGGGCTTAACCCAGAACGGTCAGCCGATACTGCGGGGCTAGAGTGCAGAAGGGGCAACTGGAATTCTTGGTGTAGCGGTGAAATGCGTAGATATCAAGAGGAACACCTGAGGTGAAGACGGGTTGCTGGGCTGACACTGACGCTGAGGCGCGAAAGCCAGGGGAGCAAACGGGATTAGATACCCTCGTA
+
GGGGGGGGGGGGGGGGGGGGGGGGGGGGGGGGGGGGGGGGGGGGGGGGGGGGGGGGGGGGGGGGGGGGGGDGGGGGGGGGGGGGGGGGGGGGGGGGGGGGGGGGGGGGGGGGGGGGGGGGGGGGGGGGGGGGGGGGGGGCFGGGGGGGGGGGGGGGGFGGGGGGGGGGGGGGGGGEGFFFGGGGGGGGGGGGGEG=EEGGGGGEGGGGGGGGGGFD@GGFCCCCBG),=@9CFFCCF:@GG
@M00200:205:000000000-AKKM3:1:1101:19832:4013 1:N:0:1
ACTGGGCTTAAAGTGTGCGCAGGCGGCGGAGCAAGTCGAGTGTGAAAGCCCCGGGCTTAACTTGGGAACTGCGCTCGAAACTACTTTGCTGGAGTGTGGCAGAGGAAGGTGGAATTCCAGGTGTAGCGGTGAAATGCGTAGAGATCTGGAGGAACACCGATGGCGAAGGCAGCCTTCTGGGCCAACACTGACGCTCATGCACGAAAGCGTGGGGAGCAAACAGGATTAGATACCCCAGTA
+
GGGGGGGGGGGGGGGGGGGGGGGGGGGGGGGGGGGGGGGGGGGGGGGGGGGGGGGGGGGGGGGGGGGGGGGGGGGGGGGGGGGGGGGGGGGGGGGGGGGGGGGGGGGGGGGGGGGGGGGGGGGGGGGGGGGGGGGGGGGGGGGGGFGGGGGGGGGGGGGGGGGGGGGGGGGGGGGGGGGGGGGGGGGGGGGGGGDGGFCGGGGGGGGGGGGGGGFGFGGFGGGGFGGFFFFGD@FF>BFG
@M00200:205:000000000-AKKM3:1:1101:9874:4030 1:N:0:1
ACTGGGTATAAAGCGCGCGTAGGTGGTTTGTTAAGTTGGATGTGAAATCCCCGGGCTCAACCTGGGAACTGCATTCAAAACTGACTGACTAGAGTATGGTAGAGGGTGGTGGAATTTCCTGTGTAGCGGTGAAATGCGTAGATATAGGAAGGAACACCAGTGGCGAAGGCGACCACCTGGACTAATACTGACACTGAGGTGCGAAAGCGTGGGGAGCAAACAGGATTAGATACCCTCGTAAGA
+
GGGGGGGFGGGGGGGGGGGGGGGFGGGFGGGGGGGGGGGGGGGGGGGGGFGGGGGGGGGGGGGGGGGGGGGGGGGGGGGGGGGGGGGGGGGGGFFFFGGGGGGGGGGGEGGGG9FGCGGGGGGGGGGGGGGGGGGGGGGGGGGGGGGCFGGDGFGGFGGGGDGGGGCFFGDGGGGGGGGGGFE6DFGGGGGG6?FCDGGGGGDGCGGGG=EEEGFGFGGCGGFD?GGFFFFGGGG7F:FGFF<
@M00200:205:000000000-AKKM3:1:1101:24660:4063 1:N:0:1
ACTGGGCTTAAAGCGCACGTAGGCGGCTTTGTAAGTTAGAGGTGAAAGCCCAGGGCTCAACCCTGGAATTGCCTTTAAGACTGCATCGCTAGAACGTGGGAGAGGTAAGTGGAATTCCGAGTGTAGAGGTGAAATTCGTAGATATTCGGAGGAACACCAGTGGCGAAGGCGACTTCCTGGACGACCGGTGACGCTGAGGTGCGAAAGCGTGGGGAGCAAACAGGATTAGATACCCGAGTA
+
FGGGGGFGGGGGGFGGFGGFGGGGGGGGGF<CFGFFE<F9CFGGGFGGGACEGGGGGFGGGGGGG76<EFE<EAFGCGFGC9E8F,6BFGEEGCEC<,?BFE+CCE,B,C@FF@FCGG?:4BFEFA,AA=FGGGFE<<<8A>BEGG9FFG+@F3=BF@+@3D<>CG+@:8C7*B@,DDAF7DE>*>**48=?CC*=/BCCC*CGEGCDE=@FGE>DE5ECF5@C?FG<F*):C6CD))8=
@M00200:205:000000000-AKKM3:1:1101:23767:4124 1:N:0:1
ACTGGGTGTAAAGGGCGCGCAGGCGGCCCGGCCAGTCGGACGTGAAAGCCCGGGGCTCAACCCCGGAACGGCGTCCGAGACGGCCGGGCTGGAGACCGGGAGAGGAGGGTGGAATAGCCAGTGTAGAGGTGAAATTCGTAGATATTGGCTGGAACACCGGTGGCGAAAGCGGCTCTCTGGGCCGGGTCTGACGCTGAGGCGCGAAAGCGTGGGGAGCAAACAGGATTAGATACCCTAGTA
+
G<FGGGEGGGGGG9F7F@F7FGGGGGG+CFC7@FGGGGE76CGGGGG9FGGC:FGGGGGFGGC@FGGGG=FGDF@FEG+CF:FCGGDGGG7FCFGFFEDDGGFFE:FE:FGGGGFFFGGAGGGGGG,CFGGCGGGGGGGGGGGFG:FECGEGGGGGGGEEEGGFGGGGEG>EDEGDGGFG*AC8CGGG=FCGCECCCGDF:D5E>=DG*:8EEDBGF=FFG5FGFGGFFFDFGGGG:>FD
@M00200:205:000000000-AKKM3:1:1101:8609:4134 1:N:0:1
ATTGGGCTTAAAGGGTGCGTAGGCGGATTAGTAAGTCAGTGGTGAAAGCCCATCGCTTAACGGTGGAACTGCCATTGATACTGCTAGTCTTGAGTATGGTTGAGGTGGGCGGAATGTGTCATGTAGCGGTGAAATGCTTAGATATGACCCAGAACACCAATTGCGAAGGCAGCTCGCTAAGCCATAACTGACGCTGATGCACGAAAGCGTGGGGAGCAAACAGGATTAGATACCCCAGTAAGA
+
GGGGGGGGGGGGGGGGGGGGGGGFGGGGGGGGGGFGGGGGGGGGGGGGFFGGGGGGGGGGGGGGGDGGGGGGGGGGGGGGGGGGDEFFGGGGGGGGGGGGGGGGGGGGGGGGGGFGGGGGGGGGGGGGGGGGGGGGGGGGGGGGGGGFFGGGGGGGGGGGGGGGGGGFGGGGGG7EGGGGGDFGFGGFFDGGGGGGEGGGFCCEEGGGCCEGGGFD3FG0;DFGFCFFFFAG73CFDFFGG2:
@M00200:205:000000000-AKKM3:1:1101:19512:4138 1:N:0:1
ATTGGGCTTAAAGCGCGCGTAGGTGGCTTCATAAGTCCGTTGTTAAAGTCAAAGGCTCAACCTTTGAAAGCCGATGGATACTGTGAAGCTAGAGTACGGAAGAGGCGAGTGGAATTCCTGGTGTAGCGGTGGAATGCGCTGATATCAGGAGGAACACCAATAGCGAAGGCAGCTCGCTGGGACGTTCATGACCGTGAAGCGCGAAAGCGTGGGGAGCGAACAGGATTAGATACCCGAGTA
+
GGGGGGD@FGGGGFGGG:FGGGGGGGGC<F,;6C9<6EGC<68,;CF<EGFECGGC,,6CEFDCAFGGGGF,@CC7,,,,:,6C6??F<6CC5=,,54+8C=4FFD:F+6:=<F<FCGGBG?<8,,5+=+4@FG95,+6++37,3>=FD@:F7F<,3F:33<F98+B>C73C@6;851*>ECF5=52,48,51*2:/*4?*1*3=E355ABGGG3/):*:<)CF10:20/2*+<C35)00
@M00200:205:000000000-AKKM3:1:1101:13176:4164 1:N:0:1
ACTGGGCATAAAGGGCGCGTAGGCGGCCGATTAAGTCGGGGGTGAAAGCCTGTGGCTCAACCACAGAATTGCCTTCGATACTGGTTGGCTTGAGACCGGAAGAGGACAGCGGAACTGCGAGTGTAGAGGTGAAATTCGTAGATATTCGCAAGAACACCAGTGGCGAAGGCGGCTGTCTGGTCCGGTTCTGACGCTGAGGCGCGAAAGCGTGGGGAGCAAACAGGATTAGATACACACGTA
+
GGGGGGGGGGGGGGGGGGGGGGGGGGGGGGGGGGGGGGGGGGGGGGGGGGGGGGGGGGGGGGGGGGGGGGGGGGGGGGFGCGFGFGGGGGGGGGGGGGGGGGGGGGGGGGGGGGEGGGGGGEFGGGGGFGGGGGGFGGGGGGGGGGGGGGGGGGGDGGGFGGGGGGGGEGGCEGGCFFGGGGGGGCEGGF0+8**5?8FGE:E>:?DFG=EGGD>DFGGGFGGG6*2477>7F,<*<>>F
@M00200:205:000000000-AKKM3:1:1101:6479:4181 1:N:0:1
ACTGGGTATAAAGAGCGCGTAGGCGGTCTGATAAGTCAGGTGTGAAATCCCCCGGCTCAACCGGGGAACTGCACCTGATACTGTTGGGCTTGAGTGCAGGAGGGGAGAGCGGAATTCCTGGTGGAGCGGTGAAATGCGTAGATATCAGGAGGAACGCCGGCGGCGAAAGCGGCTCTCTGGCCTGTTACTGACGCTGAGGCGCGAAAGCTAGGGGAGCAAACGGGATTAGATACCCTCGTA
+
GGGGGGGGGGGGGGGGGGGGGGGGGGGGGGGGGGGGGGGGGGGGGGEGGGGGGGGGGGGGGGGGGGGGGGGGGGGGGGGGGGGGGGGGGGGGGGGGGGGGGGGGGGGGGGGGGGGGGGGGGGGGGGGGGGGGGGGGFGGGGGGGGGGGGGGGGGGGGGGGGGGGGC5CEGGGGGGGGGGGGGGFFGFFFGGGGGGDGGGGGGGGGEDGGGGGGGBGF5CGFGGGFGF<@4<:CFGG>B5C
@M00200:205:000000000-AKKM3:1:1101:21334:4186 1:N:0:1
ACTGGGTTTAAAGGGCGCGTAGGCGGTCAGCACAAGTCAGTTGTGAAATCTCCGGGCTTAACTCGGAAAGGTCAACTGATACTGTGCGACTAGAGTGCAGAAGGGGCAACTGGAATTCTCGGTGTAGCGGTGAAATGCGTAGATATCGAGAGGAACACCTGCGGCGAAGGCGGGTTGCTGGGCTGACACTGACGCTGAGGCGCGAAAGCCAGGGGAGCGAACGGGATTAGATACCCTTGTA
+
GGGGGGGGGGGGGGGGGGGGGGGGGGGGGGGGGGGGGGGGGGGGGGGGGGGGGGGGGGGGGGGGGGGGGGGGGGGGGGEGGGGGGGGGEGGGGGGGGGGGGGGGDGGGGGGG?<FGGGGGGGFGFFGGGGGGGGGGGGGGGGGGGGGG<FFGDGGGGGGGGGGDGGGGDDGGDEEGDGGGGGGGGGGGGFCFFGGGGGFGCDGGC:DGGGF8F5BD>EGGGGGGFGDBFFAFGFGGFF?GG
@M00200:205:000000000-AKKM3:1:1101:17854:4198 1:N:0:1
ACTGGGTTTAAAGGGCGCGTAGGCGGCCCTCCCAGTCTCGGGTGAAATCTTTCGGCTTAACCGGAAAAGTGCCCGGGATACTGGAGGGCTCGAGGGGGGTAGGGGCGGACGGAACTTCCGGTGGAGCGGTGAAATGCGTTGATATCGGAAGGAACGCCGGTGGCGAAAGCGGTCCGCTGGGCCCTTACTGACGCTGAGGCGCGAAAGCCAGGGGAGCAAACGGGATTAGATACCCTAGTAAGA
+
FGGGGGEFGGGGGGGCCGGGEEGGGGEEF<EFGGDFGADFGGFFGGDFGGGGGGGGGGGFGGGGGGGCEGEFFGGGGDEEFGGGGGDEGFGGECFGGDGGGG@<FDCGGGGGDEGGGGGEEEGGEFDEEGDFGFFFGGGGGGGGFFGGGGGGGGGEDGGGGCEGCEEEGGGGEEE8CE>GGEGDFFFGFG7+8ACEGGCFCDCCDEG:FGFCEE35@GF8CDD<6DF49*-2<:CF4<FGG9A
@M00200:205:000000000-AKKM3:1:1101:10995:4198 1:N:0:1
ATTGGGTTTAAAGCGTGTGTAGGCGGGTCGTTAAGTGCCTTGTGAAATCCCACGGCTCAACCGTGGAACCGCTGGGCATACTGGCGACCTTGGGACGCCCAGGGGCGGACGGAACAGGCGGTGGAGCGGTGAAATGCGTAGATATCGCCTGGAACGCCGACGGTGAAAACAGTCCGCTGGGGGCGCATCCGACGCTGAGACACGAAAGCCAGGTGAGCGAACGGGATTAGATACCCTGGCA
+
FF<FGGG;@CFFFFGCC@FEFGGGDC+7+7@:D@,CE9F,CFGGFGDFFGGGGEGGGCFFFG:,CFE@FDGC+@BCGG<EGFFACFFE@F?,,<<E7BC@C,B>7@CC:CFCFG@CECFGDGG7:<AC7<FFFG,:FECEFGGGGGFG*C<F<FG7<EEEGCE?F8EE9FFGGG+/CE8>EGD>E>EGD6C8EE)*::8A9DFEGGC)0*2/;+/0)A/?D)*>(3C066<F7@:F*53*2
@M00200:205:000000000-AKKM3:1:1101:22858:4230 1:N:0:1
ATTGGGTTTAAAGAGCTCGTAGGCGGTTTGTTGCGTCGGCTGTGAAATCCCGAGGCTCAACCTCGGGTCTGCAGTCGATACGAGCAAACTAGAGTGTTGCAGGGGAGACTGGAATTCCTGGTGTAGCGGTGAAATGCGCAGATATCAGGAGGAACACCGGTGGCGAAGGCGGGTCTCTGGGCAACAACTGACGCTGAGGAGCGAAAGCGTGGGGAGCGAACAGGATTAGATACCCTAGTA
+
GGGGGGGGDGGGGGGGFGGFGFGGGGEGG@FGGGGGGGGGGGGFFEFGGGGGGGGGFGGGGGDFGGEGGGGGGGGGGGGGGGGDGGGGGGGFGGGGFF@GGDFG=FCFGFFGGGA@DFDGCA<FFEGGGGGFG9FGGGGDG@FDCFFFDACFGGGGGGDBFGCG7FGGCF7:ECCCF;AF7CEFCB>=FGFFGD3=CCF6EGDGE=DFE:EGGEBDF58/73CF?GG<FF47:EGG4:FF
@M00200:205:000000000-AKKM3:1:1101:10266:4246 1:N:0:1
ATTGGGTTTAAAGCGCGCGTAGGCGGCTTTGTAAGTTAGAGGTGAAAGCCCGGGGCTCAACCCCGGAATTGCCTTTAAGACTGCATCGCTAGAATCCGGGAGAGGTGAGTGGAATTCCGAGTGTAGAGGTGAAATGCGTAGATATCTGGAGGAACACCGGTGGCGAAGGCGGCATCCTGGACCGGTATTGACGCTGAGGCGCGAAAGCCAGGGGAGCAAACGGGATTAGATACCCGGGTAAG
+
GGGGGGGGGGGGGGGGGGGGGGGGGGGGGGGGGGGGGGGGGGGGGGGGGGGGGGGGGGGGGGGGGGGGGGGGGGDGGGGGGGGGGGGGGGGGGGGGGGGGGGGGGGGGGGGGGGGGGGGGDFFFFGGGGGGGGGGGGGGGGGGGGGGDGGGGGGGGGGGGGDGGGGGGGGGGGGGG<FGGGGGGGGEGCFGGGGGGGGGFGGGGGGGG=FGGEGFGFGG6DDEGFGC<F=ADFCF9>;@GGB
@M00200:205:000000000-AKKM3:1:1101:14928:4269 1:N:0:1
ATTGGGTTTAAAGGGCGCGTAGGTGGCTGGGTAAGCGTGCGGTGAAAGCTCGGGGCTCAACCCCGAGTCGGCCGTGCGAACTGTCCGGCTTGAGCACTGTAGAGGCGGGTGGAATTACGGGTGCAGGGGTGGAATGGGTAGAGATCCGGAAGAACACCGGTTGGGAAGGGGGCCCGCTGGGCAGTAGCGGACACTGAGGCGGGAAAGGGCGGGGCGGAAACCGGATTAAATAGGCCCGTA
+
FFEFDC8@-CE<E@@BFGGCFFEFF@FEBEEGGGEFFCFGGECCGGCGFCGGGGGGGGF<C,BCFFGFFG@BCGGGGE:CEECEBF:>>+=CFCAAFGGEFDFGGGGE7+:<FCCD,@FDG@1*,8,1>8<F*3,?,8?CGDC9,7C*=*=:+2,8,1<<<*=*8;<88**:/:8>E>8>CC8:8@F+*)*1:**<00@*/1***2>*1**/:?)1)**:***9(1*.*/)2+,0*)00*
@M00200:205:000000000-AKKM3:1:1101:12770:4272 1:N:0:1
ACTGGGTGTAAAGGGTGCGTAGGCGGCCCTGTAAGTCAGTGCTGAAATATCCCGGCTTAACCGGGAGGGTGGCATTGATACTGCGGGGCTAGAGTACAGATGAGGTAGGCGGAATTGACGGTGTAGCGGTGAAATGCTTAGATATCGTCAAGAACACCTATAGCGAAGGCAGCTTACTAGGCTGTAACTGACGCTGAGGCACGAAAGTGTGGGGATCAAACAGGATTAGATACCCGAGTA
+
GGGGGGGGGGGGGGGGGGGGGGGGGGGGGGGGGGGGGGGGGGGGGGGGGGGGGGGGGGGGGGGGGGGGGGGGGGGGGGGGGGGGGGGGGGGGGGGGGGGGGGGGGGGGGGGGGGGGGGGGGGGGGGGGGGGGGGGGGDGGGGGGGGGGGGGGGGGGGGGGGFGGGGGGGGGGGGGGGGGGGGGGGGGGGGGGGGGGGGGGGGGGGGGGGFGEGGFGFGGGGGGGFGF?FFFGGFGGEFFG
@M00200:205:000000000-AKKM3:1:1101:13337:4287 1:N:0:1
ACTGGGCGTAAAGGGCGCGTAGGCGGCCACCGCAAGTCGACTGTGAAATCTCTGGGCTTAACCCAGAACGGTCAGCCGATACTGCGGGGCTAGAGTGCAGAAGGGGCAACTGGAATTCTCGGTGTAGCGGTGAAATGCGTAGATATCGAGAGGAACACCTGCGGCGAAGGCGGGTTGCTGGGCTGACACTGACGCTGAGGCGCGAAAGCTAGGGGAGCGAACGGGATTAGATACCCCCGT
+
GGGGGGGGFGGGGGGGGGGGGGGGGGGGDFGGGGGGFGEGGGGGF9AFFGFGGGCECFGGGFFFGFGGGGGGGGGGGGGGGGGGGGGGGGGGGGGGGFGGAFFFFGGGGGGGGGGGGGGGG@@F+>FGGGGGGGGGGGGGGGFGFGGG:FCFGFFGGGGGFGGGGE**=CGEGGGGGGGGGGGGGGGFGG6:EGGEEGGGGGGGGGD<;:EFGFBC>GGC5CED<DDBF@<7C@?G3;BC
@M00200:205:000000000-AKKM3:1:1101:19128:4296 1:N:0:1
ATTGGGTGTAAAGGGTGCGTAGGCGGGTTGGTAAGTCCGTGGTGAAATCCCCAAGCTTAACTTGGGAACTGCCGTGGATCCTATCAATCTTGAATATCGTGGAGGTAAGCGGAATATGTCATGTAGCGGTGAAATGCTTAGATATGACATAGAACACCAATTGCGTAGGCAGCTTACTACACGATCATTGACGCTGAGGCACGAAAGCGTGGGGAGCAAACAGGATTAGATACCCCAGTA
+
GGGGGGGGGGGFGG7E@B@FCGEFFGCG@F:CGFFGGFCFGEGDGGFGGGGGGDAEGEGGGGGGGDGG<CEFFCFCFEF,CECFGGFAFGG?F<EA9E+BFFEGDFGG?EF7FFGGE<?5<<5CEEFG7CFGGFDDFGFF<;DFCA@B3@D9FGFGGGGFFFCFEFGDCCFE>FA3@DCFFFCEGG>FC+9;=ECGGGFF7?EEGG375/=FGE3<AF8CFGGF?G72*9<FGFCF@FFG
@M00200:205:000000000-AKKM3:1:1101:15777:4300 1:N:0:1
ACTGGGCTTAAAGCGTGCGCAGGCGGTTGTGCAAGACAGATGTGAAATCCCCGGGCTCAACCTGGGAACTGCATTTGTGACTGCACAGCTTGAGTGCGGCAGAGGGGGATGGAATTCCGCGTGTAGCAGTGAAATGCGTAGATATGCGGAGGAACACCGATGGCGAAGGCAATCCCCTGGGCCTGCACTGACGCTCATGCACGAAAGCGTGGGGAGCAAACAGGATTAGATACCCCAGTA
+
GEGGGGFGGGGGGCGGGGGGGGGGGGFEGCGGGGGGGGGGCGGGGGGGEFGGGGGGGGGGGGGEGGGFGGGGFFFGGGCGGGGGGGCGGGCGFGGDGGGGEGGDGGCGGGGGGGGF9?FCFGGGGGGGGGGGGGGGGGGGGGGGGGGGCCFGGGGGGGGGGGGGGCEGGGGFCBCGGGGGGFFEGGE@<FGGGGDEG9FF?FGGGCDGEGGGGGFC@=GFFGGGFGGFFFFGGGGGEFFF
@M00200:205:000000000-AKKM3:1:1101:16913:4315 1:N:0:1
ATTGGGCATAAAGCGCACGTAGGCGGATATTTAAGTCAGGGGTGAAATCCCAGAGCTCAACTCTGGAACTGCCTTTGATACTGGGTATCTTGAGTATGGAAGAGGTAAGTGGAATTGCGAGTGTAGAGGTGAAATTCGTAGATATTCGCAGGAACACCAGTGGCGAAGGCGGCTTACTGGTCCATTACTGACGCTGAGGTGCGAAAGCGTGGGGAGCAAACAGGATTAGATACCCCAGTA
+
GGGGGGGGGGGGGGGGGGGGGGGGGGGGGGGGGGGGGGGGGGGGGGGGGGGGGGGGGGGGGGGGGGGGGGGGGGGGGGGGGGGGGGGGGGGGGGGGGGGGFGGGGGGGGGGGGGGGGGGGGEGGGGGGGGGGFGGGGGGGGGGGGGGGGGGGGGGGGGGGGGGGGGGGGGGGGGGGGGGGGGFGGGGGGFCDEEGGGGGFDDCGGEGGEGGGGGED>FGGGGF<;GFFFFF=@<CCEEFF
@M00200:205:000000000-AKKM3:1:1101:23789:4343 1:N:0:1
ATTGGGTTTAAAGGGAGCGTAGGCGGATAGTTTAGTCAGAGGTGAAAGCCCAGGGCTCAACCTTGGAATTGCCTTTGATACTGGCTATCTTGAGTATGGAAGAGGTATGTGGAACTCCGAGTGTAGAGGTGAAATTCGTAGATATTCGGAAGAACACCAGTGGCGAAGGCGACATACTGGTCCATTACTGACGCTGAGGCTCGAAAGCGTGGGGAGCAAACAGGATTAGATACCCTCGTA
+
GGGGGGGGGGGGGGGGGGGGGGGGGGGGGGGGGGGGGGGGGGGGGGGGGGGGGGGGGGGGGGGGGGGGGGFGGGGGGGGGGGGGGGGGGGGGGGGGGGGGGGGGGGGGGGGGGGGGGGGGGGGGGGGGGGGGGGGGGGGGGGGGGGGGGGD>EFGGGGEGGGGGGGGGGGGGGGGFGGGGGGGGGGGGGGGGGGDGGDEGGFEEGGGGGGCEGGFGFGGGGGGGFGC@FFEFGGGGFFFG
@M00200:205:000000000-AKKM3:1:1101:24617:4356 1:N:0:1
ACTGGGTTTAAAGGGTGCGTAGGCGGCCTTATAAGTCAGTGGTGAAAGCCCATCGCTCAACGATGGAACTGCCATTGATACTGTAAGGCTTGAGTACAGACGAGGTAGGCGGAATTGATGGTGTAGCGGTGAAATGCATAGATACCATCAAGAACACCGATTGCGTAGGCAGCTTACTAGGCTGTAACTGACGCTGAGGCACGAAAGCGTGGGGAGCGAACAGGATTAGATACCCCGGTA
+
GGGGGGGGGGGGGGGGGGGGGGGGGGGGGGGGGGGGGGGGGGGGGGGGGGGGGGGGGGGGGGGGGGGGGGGGGGGGGGGGGGGGGGGDGGGGGGGGGGGGGGGGGGGGGGGGGGGGGGGGGGGGGGGGGGGGGGGGGGGGGGGGGGGGFGGGGGGGGEGGGGGDGGGGGGGGGGGGFGGGGGGGGGGGGGDFGDGGGCCFGGGGEGGG5C8CCEAGDGGCDGGGFFG7=FAGGFFGE7@C
@M00200:205:000000000-AKKM3:1:1101:7749:4385 1:N:0:1
ACTGGGTATAAAGCGCACGTAGGCGGCTTTGTAAGTTAGAGGTGAAAGCCCGGAGCTCAACTCCGGAATTGCCTTTAAGACTGCATCGCTAGAATTGTGGAGAGGTGAGTGGAATTCCGAGTGTAGAGGTGAAATTCGTAGATATTCGGAAGAACACCAGTGGCGAAGGCGACTCACTGGACACATATTGACGCTGAGGTGCGAACGCGTGGGGAGCAAACAGGATTAGATACCCTAGTA
+
GGGGGGGGGGGGGGGGGGGGGGGGGGGDFGEEFGGGAFGGGGGGGGGGFGGGGGGGGGGFGGGGGGGGGGFGGGGGGGGGFEFGGGGGGF7@EBGGGGGGGFGFGF@FG<DFFGGGGGGGEGGEGFFGGFGGGGFGGCGDDEGAF;FE?FGEF8<BFF:8DFGGGD+CEFGEGGEGGGG7CGC:EG9<C@FGGDC=8B5F5CE*C*:DGGG7FE><3FFGGCG*(9C)6*.?F,<67)9E
@M00200:205:000000000-AKKM3:1:1101:15982:4395 1:N:0:1
ACTGGGTGTAAAGGGTGCGTAGGCGGCGGGGTAAGTCAGGTGTGAAATCCCGGAGCTCAACTCCGGAACTGCACTTGATACTGCCTTGCTAGAGTACTGGAGAGGGAACTGGAATTTACGGTGTAGCAGTGAAATGCGTAGATATCGTAAGGAAGACCAGTGGCGAAGGCGAGTTCCTGGACAGTTACTGACGCTGAGGCACGAAGGCCAGGGGAGCAAACGGGATTAGATACCCTTGTA
+
GGGGGGFGGGGGGGGGGGGGGGGGGGGEGGGGGGGGGGGGGGGEGGGGGGGGGGGGGGGGGGGGGGGGGGGGGGGGGGGGGGGGGGGGGGGGGGGGGGGGGGGCEEGGGGGGGGGGGGGGGFFGGGGGGGGFGGGGGGGGGGGGGGGGGGGFFGGGFGGGGFGGGGCFGGGGGCEGGGGGGGGGGGGGGGGGGGGGGGGGCGGGGEGGF5FFDEDD@GGGG5576GC?FFAFGGGGFFFG
@M00200:205:000000000-AKKM3:1:1101:5700:4396 1:N:0:1
ATTGGGTTTAAAGGGCGCGTAGGCGGACAGTTTAGTCAGAGGTGAAAGCCCAGGGCTCAACCTTGGAATTGCCTTTGATACTGGCTGTCTTGAGTTCGGGAGAGGTGAGTGGAATGCCGAGTGTAGAGGTGAAATTCGTAGATATTCGGCGGAACACCAGTGGCGAAGGCGACTCACTGGCCCGATACTGACGCTGAGGCGCGAAAGCGTGGGGAGCAAACAGGATTAGATACCCTAGTA
+
GGGGGGGGGGGGGGGGEGGGEEGGGGGGGGCFGGGGGGGGGGGFGFGGGGGGGGGGGGGGGGGGGGGGGGGGGGGGGFGGGGCGGGGGGGGAFFGGGGGDGGGGGGGGGGGGGGGGGG>CF?F@;EFGGGGGGGGGGGGGGGGFGGGEFGGEGGCGCGGCGGGGEEGGGGGGDEGGGGGGGGGGGGGG?C?GECCE5CFGGGDD5CD4?CGGGGEGBCCFGGGCBGG2FF<>EFGD@)9?
@M00200:205:000000000-AKKM3:1:1101:12421:4398 1:N:0:1
ACTGGGTGTAAAGCGTGTGTAGGCGGATGCCTAAGTACCTTGTGAAATCCCACGGCTCAACCGTGGAACTGCTTGGTATACTGGGTGTCTTGAGCCACTTAGGGGCAAGCGGAACAAATGGTGGAGCGGTGAAATGCGTAGATATCATTTGGAACGCCAATGGTGAAAACAGCTTGCTGGGAGTGTGCTGACGCTGAGACACGAAAGCCAGGGGAGCGAACGGGATTAGATACCCTAGTA
+
GGGGGGGGGGGGGGGGGGGGGGGGGGGGGGGGGGGGGGGGGGGGGGGGGGGGGGGGGGGGGGGGGGGGGGGGGGGGGGGGGGCGGGGGGGGGGGGGGGGGGGGGGGGGGGGGGGGGGGGGGGGGFGGGGGGGGGGGGGGGGGGGGGGGGGGGGGGGGGGGGGGGGGGGGGGGGGGGGGGGEGGGGGGGGGGGGGGGGGGGGGGGGGGGGGGGGGDD3EEGGGGG?GC<FFFGGGFFFFFG
@M00200:205:000000000-AKKM3:1:1101:6661:4398 1:N:0:1
ATTGGGCTTAAAGCGTGGGTAGGTGGCCACTGATGTGCCGTGTGAAAGCGCCGCGCTTCTCGCGGCGAGGTCGCGGTAGACACAGTGGCTCGAGGCACGGAGAGGGGCGTAGAATTCCCGGTGTAGTGGTGAAATGCGTAGATATCGGGAGGAATACCAGTGGCGCAAGCGGCGCCCTGGCCGTGACCTGACACTGAGCCACGACGGCGTGGGGAGCAAACGGGATTAGATACCCCTGTAAGCT
+
GGGGGGGGGGGGGGGGGGGGGGGGGGFGFGGGGGGGGGGGGGGGGGGGGGGGGGGGGGGGGGGGGGG=FFGGGGGGGGGGGGGGGGGCGGGGGGGGGFGGFGG@FGGGGFCFGGGGGGGGGGGGGGDFGGGGGGGGGGEGGGGGGGGDGGGGGGGGGGGGCFCEGDCEEGGDGGGGEGGGFFGGGFC??FGGGGGEF<<EG5=CCCCDG:EGEGFGBCFE57:D:D43=@2:CCCDFF6+24))
@M00200:205:000000000-AKKM3:1:1101:22157:4417 1:N:0:1
ATTGGGTTTAAAGGGTGCGTAGGCGGCCTGTTAAGTCAGGGGTGAAAGACGGTAGCTCAACTATCGCAGTGCCCTTGATACTGACGGGCTTGAATGAACTAGAGGTAGGCGGAATGTGACAAGTAGCGGTGAAATGCATAGATATGTCACAGAACACCGATTGCGAAGGCAGCTTACTATGGTTTTATTGACGCTGAGGCACGAAAGCGTGGGGATCAAACAGGATTAGGTACCCCAGTA
+
GGGGGGGGGGGGGGGGGGGGGGGGGGGGGGGGGGGGGGGGGGGGFGGGGGGGGGGGGGGGGGGGGGGGGGGGGGGGGGGGGGGGGGGGGGGGGGGGGGGGGGGGGGGGGGGGGGGGGGGGGGGGGGGGGGGGGGGGGGGGFGGGGCGGGGGGGGGGGGGGGGGGGEGGDGGGGGGGGGGGGGGGGGGGGGGGG=DGGGGGGGEEEGGDGGGFEGDGFGGGFFF46FGFFFFC?FG3BBFF
@M00200:205:000000000-AKKM3:1:1101:17302:4448 1:N:0:1
ATTGGGTGTAAAGCGTACGTAGGCGGCTTTGTAAGTTAGAGGTGAAAGCCCGGAGCTCAACTCCGGAATTGCCTTTAAGACTGCATCGCTTGAATCATGGAGAGGTAAGTGGAATTACGAGTGTAGAGGTGAAATTCGTAGATATTCGCAGGAACACCAGTGGCGAAGGCGGCTTACTGGTCCATTACTGACGCTGAGGTGCGAAAGCGTGGGGAGCAAACAGGATTAGATACCCCTGTA
+
FGGGGGGGGGGGGGGGEGGGGGGGGGGFC@FEGGGGFFGGGGGGGGGGGGGEGFGGGGGGGFGGGGDGGGGGGGGGGGGGGGGGGGFEGGGGGGGGEFGGCFGCFFEGGGGGGGGE,E<EFGGGGGGGGGGGGGGGGGGGGGGGGDFGGGGGGGGGGGGGGGGG>7CEGGGGGGGCGGGGGGFGGGGGGGGGDGGGGCFCCC=BEGGDEGDGDEFCEGGGGGGGFGGFFFADGGGGFFFG
@M00200:205:000000000-AKKM3:1:1101:15002:4458 1:N:0:1
ATTGGGTATAAAGAGCTCGTAGGCGGCTTGTCGCGTCGGATGTGAAAGCCCGGGGCTTAACCCCGGGTCTGCATTCGATACGGGCAGGCTAGAGTGTGGTAGGGGAGATCGGAATTCCTGGTGTAGCGGTGAAATGCGCAGATATCAGGAGGAACACCGGTGGCGAAGGCGGATCTCTGGGCCATTACTGACGCTGAGGAGCGAAAGCTAGGGGAGCGAACGGGATTAGATACCCGTGTA
+
GGGGGGGGGGGGGGGGGGGGGGGGGGGGGGGGGGGGGGGGGGGGGGGGGGGGGGGGGGGGGGGGGGGGGGGGGGGGGGGGGGGGGGGGGGGGGGFGGGGGGGGGGGGGGGGGGGGGGGGGGGGGGGGGGGGGGGGGGGGGGGGGGGGGGGGGGGGGGGGGGGGGGGGGGGGGGGGGGGGGGGGGGGGGGGGGGGGGGGGGGGGGCEGGG?FFGGFGFGGGGGGGFGC?FFBFFFCGFFFG
@M00200:205:000000000-AKKM3:1:1101:12084:4461 1:N:0:1
ACTGGGTTTAAAGGGCGCGTAGGCGGGCTGTCAAGTCTGGGGTGAAATCCCGCGGCTCAACCGTGGAACTGCCTCAGATACTGACGGCCTCGAGGGAGGTAGGGGCGTGCGGAACTGTAGGTGGAGCGGTGAAATGCGTTGATATCTACAGGAACTCCGGTGGCGAAAGCGGCGCGCTGGACCTCTTCTGACGCTGAGGCGCGAAAGCTAGGGGAGCAAACGGGATTAGATACCCTTGTA
+
GGGGGGGGGGGGGGGGEEGGGGGGGGGGGGGGCFGGGGFGGGGGGGGGGGGGGGGGGGGGGGGGGGGGGGGGGGGGGGGGGGFGGGGDGGGGGGGG7FGGCEFGGGGGDGGGGGGFGFGGGGGGGGGGGGGGGGGGGGGGGGGGGGFGGGGGGGGGGGGGGGGGCGC5EGGGGGGGGGGGGGGFGGGGG7FGGGGDGGGGGGEEGGGGEEGGGGFGFGFGFGDG?GGFF6<FFFGC??FG
@M00200:205:000000000-AKKM3:1:1101:17410:4498 1:N:0:1
ATTGGGTTTAAAGGGAGCGTAGGTGGCCTTATAAGTCAGTGGTGAAATCTCTCGGCTTAACCGAGAAATTGCCATTGATACTGTAGGGCTTGAGTATAGTTGCCGTTGGCGGAATATGACATGTAGTGGTGAAATACATAGAGATGTCATAGAACACCGATTGCGAAGGCAGCTGACGAAACTATAACTGACACTGAGGCTCGAAAGTGCGGGGATCAAACAGGATTAGATACCCTAGTA
+
GGGGGGGGGGGGGGGGGGGGGGGGGGGGGGGGGGGGGGGGGGGGGGGGGGGGGGGGGGGGFGGGGGGGGGGGGGGGGGGGGGGGGGGGGGGGGGGGGGGGGGGGGGGGGGGGGGGGGGGGGGGGGGGGGGGGGGGGGGGGGDGGGGFGGGGGGGCFGGDGGGGGGGGGGGGGGGGGFGGGGGGGGGGGGGGGGFGF9:@FECCE6EDGGGGDDD5DAEECFGD5=GC<F=6CCGFGFF7C
@M00200:205:000000000-AKKM3:1:1101:20536:4515 1:N:0:1
ACTGGGTTTAAAGGGCGCGTAGGCGGCCTGGTAAGTAGGGGGTGAAATCCTGCGGCTTAACCGCAGGGCTGCCTTCTAAACTGTCAGGCTCGAGCACAGTAGAGGCAGGTGGAATTCCCGGTGTAGCGGTGGAATGCGTAGAGATCGGGAAGAACATCAGTGGCGAAGGCGGCCTGCTGGGCTGTTGCTGACGCTGAGGCGCGACAGCGTGGGGAGCAAACAGGATTAGATACCCCCGTA
+
GGGGGGGGGGGGGGGGGGGGGGGGGGGGGGGGGGGGGGGGGGGGGGGGGGGGGGGGGGGGGGGGGGGGGGGGGGGGGGGGGGGGGGGGGGGGGGGGGGGGGGGGGGGGGGGGGGGGGGGGGGGGGGGGGGGGGGGGGGGGGGGGDGGGGGGGGGGGGGGGGGGGGGGGGGGGGGGGFGGGGGGGGGGGGGGGGGGGGGGGGGGGGGGGGGGGGG>DEGGGGGGGBFF?FF<CCCCGEFFG
@M00200:205:000000000-AKKM3:1:1101:6433:4522 1:N:0:1
ACTGGGCATAAAGTGTGCGCAGGCGGCCGAGCAAGTCGGGTGTGAAAGCCCCGGGCTTAACTTGGGAATGGCGCTCGAAACTACTTGGCTGGAGTGTGGCAGAGGGGGGTGGAATTCCACGTGTAGCGGTGAAATGCGTAGAGATGTGGAGGAACACCAATGGCGAAGGCAGCCCCCTGGGCCAACACTGACGCTCATGCACGAAAGCGTGGGGAGCAAACAGGATTAGCTACCCGTGTA
+
FGGGGGGFGGGGGCFFDGGGGGGGGGGGGGGGGGG<EG+BFGGFGGGGCFGGGEGFGGGGFGGFGGGGGFGEEFEGGDFCFGGGGDGGGGGGGGDFGGGGGDGG@CGGDFGGF:>AGFGGDFGFGGGGEFCCGFGGGGGGG5@?7FGDCFGGC>8EGGGGFGGGE*8C8EFGGGGD*?FGGC=>FGFGF=?FGD3=CGGGGCFG8CDGGG>EED>3):FF47FG1C><F64C@CFD>E4C
@M00200:205:000000000-AKKM3:1:1101:25521:4554 1:N:0:1
ACTGGGTTTAAAGGGCGCGTAGGCGGTGGATCAAGTCAGGCGTGAAAGCCCCGGGCTCAACCTGGGAACCGCGCTTGAGACTGGTGCGCTAGAGTTCGGGAGAGGATGGTGGAATTCCCAGTGTAGAGGTGAAATTCGTAGATATTGGGAAGAACACCGATGGCGAAGGCAGCCATCTGGACCGACACTGACGCTGAGGCGCGAAAGCGTGGGGAGCAAACAGGATTAGATACCCGCGTA
+
GGGGGGFGGGGGGGGGGGGGGGGGGGGGGGGGGGGGGGGGGGGGGGGGGFGGGGGGGGGGGGGGGGGGGGGGGGGGGGGGGGGGGFGGGGGGGGGGGGGGGGGGGGGGGGGGGGGGGGGGGGGGGGGGGGGGGGGGGGGGCFGGGGGGGGGGGGGGGEGGGDCGGGGEGGGGCFGGGGGGGGGGGGGEGGGGGGDEGGGGCGGEGEGGGEGGGGEGFGGGGGGGFGDFFF2>CFGGDFFG
@M00200:205:000000000-AKKM3:1:1101:13016:4560 1:N:0:1
ATTGGGTTTAAAGGGCGCGTAGGCGGCTCTTCAAGTCGGGGGTGAAATCCCACAGCTTAACTGTGGAAGTGCCTTCGATACTGAGGAGCTCGAGCGAGGTAGGGGCAGAGGGAACTTCTGGTGGAGCGGTGAAATGCGTTGATATCAGAAGGAACGCCGGTGGCGAAAGCGCTCTGCTGGACCTCTTCTGACGCTGAGGCGCGAAAGCTAGGGGAGCAAACGGGATTAGATACCCTGGTAAGA
+
GGGGGGGGGGGGGGGGGGGGGGGGGGGGGGGGGGGGGGGGGGGGGGGGGGGGGGGGGGGGGGGGGGGGGGGGGGGGGGGGGGGGGGGGGGGGGGGGGGGGGGGGGGGGGGGGGGGGGGGGGGGGGGGGGGGGGGGGGGGGGGGGGGGGGGGGGGGGGGGGGGGGGGGEGGGGGEGGGGGGGGGGGGGGGGGGGGGEEGGGDGGGGGGGCFGGGGFGFGGGGGEDBDG?FB9FFFG=>FFG7,)
@M00200:205:000000000-AKKM3:1:1101:8653:4596 1:N:0:1
ATTGGGTATAAAGCGTGTGTAGGCGGAAGCGTAAGTGCCTTGTGAAATCCCACGGCTCAACCGTGGAACTGCTGGGCATACTGCGTTTCTTGAGCCAGCCAGGGGTCGTCGGAACAAACGGTGGAGCGGTGAAATGCGTAGATATCGTTTGGAACGCCGACGGTGAAAACAGATGACTGGGGATCCGCTGACGCTGAGACACGAAAGCCAGGGGAGCAAACGGGATTAGATACCCCAGTA
+
CGGGGGGGGGGGGGG@FFGGAFGFGGDGGGGGD@FFFGGGGGFGGGGGGE86C@CFBFFFFGGCFDGGGGGDFGGDGGEFGGGCFB4@FGDGFFG,EFFFGFFD=FFEEFFGCCFFCGE?FFCGFFGGG@C=BGEG,:C+3@CF,,@D<<:F<FGGCECE:FEEGGGGGCGDGCCF9CGGGCGGGGGGGGGGG5*2?CFFC7:CEG<CGGF>5E>3BFGGFDED1)7<FF<>:<FFEF)C
@M00200:205:000000000-AKKM3:1:1101:22904:4609 1:N:0:1
ACTGGGTTTAAAGGGCGCGTAGGTGGTCTGATAAGGGTGTGGTGAAAGCCCGGGGCTCAACCCCGGGTCGGCCGTGCCGACTGTTGGACTGGAGTGCTGTAGGGGCAGGCGGAATTCCGGGTGTAGCGGTGGAATGCGTAGAGATCCGGAAGAACACCGGTGGCGAAGGCGGCCCGCTGGGCAGTGGTCCTAACGGACCTGAAAGCTGACGCTGAGGCGCGACAGCGTGGGGAGCAAACAGG
+
GGGGGGGGGGGGGGGGGGGGGGGGGGGGGGGGGGGGGGGGGGGGGGGGGGGGGGGGGGGGGGGGGGGGGGGGGGGGGGGGGGGGGGGGGGGGGGGGGGGGGGGGGGGGGGGGGGGGGGGGGGGGGGGGGGGGGGGGGGGGGGFGCGGGGGGGGGGGGGGGGGGGGGGGGGGGGEGGG8ECGGGGGGGEEGFGGGGGGEGGGGGGFGGGGGGC8C@GFFGGGDEGF<7?E>BG5C25?FFFDF
@M00200:205:000000000-AKKM3:1:1101:17926:4659 1:N:0:1
ATTGGGCATAAAGGGCGCGTAGGTGGCGACATAAGGCTGTGGTGAAAGTCTGGGGCTCAACTCCAGATCGGCCGTGGCAACTGTGTCGCTTGGGCACTGTAGAGGCAGATGGAATTCCGGGTGTAGCGGTGGAATGCGTAGAGATCCGGAAGAACACCAGTGGCGAAGGCGGTCTGCTGGGCAGTGAACCCGCGAGGGTTCAATAGCCGACACTGAGGCGCGACAGCGTGGGGAGCAAACAGG
+
GFGDGGGEGGGGGGGCGGGGGGGGGGGGGGFGGGGGG@FGGGGGGGGGFGGGCGEGGGGGGGGGGGGGCFEGCFGGDDGGGGGGGGGGGGGGGGGGGG=FGECCGGGGFGGGGGGGGGGGGGGGGGGGGGGGGGGGGGGGGGGGGGGGGGEEGGGGGGFFFGGGGGGGGGECEGGGGGGGGGGGGFGGC<=CEG3C=CEFGGGGCC7FEGGGGG?79*;=CDGC;D44B>>GGCGD@F:F<<6
@M00200:205:000000000-AKKM3:1:1101:5576:4661 1:N:0:1
ACTGGGCGTAAAGGGCGCGTAGGCGGCCACCGCAAGTCGACTGTGAAATCTCCGGGCTTAACTCGGAAAGGTCAGCCGATACTGCGGGGCTAGAGTGCAGAAGGGGCAACTGGAATTCTCGGTGTAGCGGTGAAATGCGTAGATATCGAGAGGAACACCTGCGGCGAAGGCGGGTTGCTGGGCTGACACTGACGTTGAGGCGCGAAAGCTAGGGGAGCGAAAGGGATTAGATACCTCCGTA
+
GGGGGGGDFGGGGGGGGGEGGGGGGDGGGGG:FGCFFGGE@EEFFGGFFGGGGEE@CCDGGC??CEE:>FFE?FFCECCF7>FA,FC7:FGCCFFC<9DCCD<BCCC:CFCF<@<@<CEGFGGC<FGGGGGGGG9FCEGEFGDCC@,=1*<C@FG:FGDFFGGDCEGEDEGDE>EEG5<9@EFCD58CA<0332*2A58?FC5CEC59*<<<FF55.***11?4(/7:F92?02<*1.<CG
@M00200:205:000000000-AKKM3:1:1101:15442:4670 1:N:0:1
ATTGGGCTTAAAGGGCTCGTAGGCGGCCAACTAAGTCGGACGTGAAATCCCCAGGCTCAACCTGGGAAATGCGTCCGATACTGATTGGCTTGAATCCGGGAGAGGGATGCAGAATTCCAGGTGTAGCGGTGAAATGCGTAGATATCTGGAGGAATACCGGTGGCGAAGGCGGCATCCTGGACCGGCATTGACGCTGATGAGCGAAAGCTAGGGGAGCAAACGGGATTAGATACCCTGGTAAGA
+
GGGGGGGGGGGGGGGGGGGGGGGGGGGGGDGGCGFEFEGGGGGGGGGGGGFGFGGGDEFG,FGGGGGG8EFFFFFGCCFGEFGFFFGGGGGGGGGFFEDGGGCGGGG<FGFGFGAFGGGGG<DFA,5>BGGDGG9DAC=CC@=A@>=FF=FG@FFGAFGE<CFFGCEGGGCG:CGFGGGGC8CCGDGG+;C?CCDEGCCEFFECGG5<FC+AF5097FGGFDGG?3<2*9)7::CC>39EG?2
@M00200:205:000000000-AKKM3:1:1101:14159:4692 1:N:0:1
ACTGGGTATAAAGCGTGCGTAGTCGGTATTGAGAGTCACGGGTGAAATCCCCAAGCTTAACTTGGGAACTGCCTGTGAGACCTCAGTACTAGAGTGTGAGAGGGGATAGTGGAATACCAAGTGTAGCGGTGAAATGCGTAGAGATTTGGTGGAACACCGGTGGCGAAGGCGGCTATCTGGCTCACAACTGACGATCAGGCACGAAAGCGTGGGGAGCAAAAGGGATTAGATACCCCCGTA
+
GGGGGGGGGGGGGGGGGGGGGGGGGGGGGGGGGGGGGGGGGGGGGGGGGGGGGGGGGGGGGGGGGGGGGGGGGGGGGGGGGGGGGGGGGGGGGGGGGGGGGGGGGGGGGGGGGGGGGGGGGGGGGGGGGGGGGGGGGEFGGGGGGGGGGGCGFGGGGGGGGGGGGGGGGGGGGCGGGGGGGGGGGGGGGGGGGGGGGGFGGGGGGGGGGGGGGGFGFGGGGFGGFGCBFFBG9:8FDE>E
@M00200:205:000000000-AKKM3:1:1101:21247:4731 1:N:0:1
ACTGGGTATAAAGAGCTCGTAGGCGGTGTGTCGCGTCGGTCGTGAAAACTTGGGGCTTAACCCTGAGCGTGCGGTCGATACGGGCATCACTTGAGTTCGGCAGGGGAGACTGGAATTCCTGGTGTAGCGGTGAAATGCGCAGATATCAGGAGGAACACCGGTGGCGAAGGCGGGTCTCTGGGCCGATACTGACGCTGAGGAGCGAAAGCGTGGGGAGCGAACAGGATTAGATACCCCCGTA
+
GGGGGGGGGGGGGGGGGGGGGGGGGGGGGGGGGGGGGGGGGGGGGGGGGGGGGGGGGGGGGGGGGGGGGGEGGGGGGGGGGGGGGGGGGGGGGGGGGGGGGGGGGGGGGGGGFFGGGGGGGGGGGGGGGGEGFGGGFGGGGGGGGGGGFGEEGGGFFDFGGGGDGGGGGGGGGGEGGGGGGGFGGGEGGGGFGGGGGDGGGCGGE5DGGGGDEG>DBGGEGGDC?4C9*94DE<FF3>BE>
@M00200:205:000000000-AKKM3:1:1101:15064:4734 1:N:0:1
ACTGGGCTTAAAGGGTGCGTAGGCGGCCCTGTAAGTCAGCGGTGAAATCCCAGGGCTCAACCCTGGAACTGCCGTTGATACTGCAGGGCTTGAGTTCGGTTAAGGCGGGCGGAACTGGTGGTGTAGCGGTGAAATGCATAGATACCACCAAGAACCCCGATTGCGTAGGCAGCTCGCTGAGCCGAAACTGACGCTGAGGCACGAAAGCGTGGGGAGCGAACAGGATTAGATACCCCCGTAAGA
+
GGGGGGGGGGGGGGGGGGGGGGGGGGGGGGGGGGGGGGGGGGGGGGGGGGGGGGGGGGGGGGGGGGGGGGGGGGGGGGGGGGGGGGGGGGGGGGFGGGGGGGGGGGGGGGGGGGGGGGGGGGGFGGGGGGGGGGGGGGGGGGGGGGGGGGGGGGGGGGGGGGGGGGGGGGGGGGGGGGGGGGGGGGGGFFCFGGGGGGGGGGGGGGGGDGGGGGED>GGGGGGGBF74?*6>:AFFEEEGGF<
@M00200:205:000000000-AKKM3:1:1101:19958:4738 1:N:0:1
ACTGGGTTTAAAGAGCTCGTAGGCGGCTCGTCGCGTCGACCGTGAAAACTTGGGGCTTAACCCTAAGCTTGCGGTTGATACGGGCGGGCTAGAGTTCGGTAGGGGAGACTGGAATTCCTGGTGTAGCGGTGAAATGCGCAGATATCAGGAGGAACACCGGTGGCGAAGGCGGGTCTCTGGGCCGATACTGACGCTGAGGAGCGAAAGCGTGGGGAGCGAACGGGATTAGATACCCGGGTAAGA
+
GGGGGGGGGGGGGGGGGGGGGGGGGGGGGGGGGGGGGGGGGGGGGGGGGGGGGGGGGGGGGGGGGGGGGGGGGGGGGGGGGGGGGGGGGGGGGGGGGGGGGGGGGGGGGGGGGGGGGGGGGGGGGGGGGGGGGGGGGGGGGGGGGGGGGGGGGGGGGGGGGGGGGGGGGGGGGGGFFGGGGGGEGGGGGGGGGGGGGGGGGGGGEGGGGEGGGGFGFGGGGGGGFDC?FB9CC,<CDFEEFF<
@M00200:205:000000000-AKKM3:1:1101:11211:4790 1:N:0:1
ACTGGGCGTAAAGGGTCCGTAGGCGGTCTTGTAAGTCAGTGGTGAAAGCCCATCGCTCAACGGTGGAACGGCCATTGATACTGCTGGACTTGAATTATTAGGAAGTAACTAGAATATGTAGTGTAGCGGTGAAATGCTTAGAGATTACATGGAATACCAATTGCGAAGGCAGGTTACTACTAATGGATTGACGCTGATGGACGAAAGCGTGGGTAGCGAACAGGATTAGATACCCGCGTAAGA
+
GGGGGGGGGGGGGGGGGGGFGGEGGGGGGGGGGGGGGGGGGGGGGGGGGGGGGGGGGGGGGGGEGGGGGGGGGGGFGGGGGGGGGGGGGGGGGGGGGGGGGGGFFFGGGFGGGGGFAF@FFGGGGGGGGGGGGGGGGFGFGFGGFFGGGGGGGGFGFGGGGFFGGGGGGGGGDDCFGFGGGGGGGA:CCFG7EEGGDCCFCFEEGGGGGGD<FEADFGGD53=C66C@FF<CEFFD:B>CDB<
@M00200:205:000000000-AKKM3:1:1101:17132:4791 1:N:0:1
ACTGGGTTTAAAGGGCGCGTAGGCGGCGCGAGGAGTCGGGGGTGAAAGTCCGGGGCTCAACCCCGGATCGGCCTTCGATACTCTCGCGCTGGAGCACAGTAGAGGCGGGTGGAATTCCGGGTGTAGCGGTGGAATGCGTAGAGATCCGGAAGAACACCGGTGGCGAAGGCGGCCCGCTGGGCTGTGGCTGACGCTGAGGGGCGACAGCGTGGGGAGCAAAAAGGATTAGATACCCTAGTA
+
GGGGGGGGGGGGGGGGGGGGGGGGGGGGGGGGGGGGGGGGGGGGGGGGGGGGGGGGGGGGGGGGGGGGGGGGGGGGGGGGGGGGGGGGGGGGGGGGGGGFGGGGGGGGG7FG7F9FCFFDGCE<:FCEG*:E:FCFGGEECE<<7<C:EEGEFGFG>EEGCEGCE5CEGCEGCEEEE?ECE88EF8C8:D5;C75E8CG*:CE5EEC*?C>EGG:D)*AC*7;D:6FBFB):<CCC?FFC
@M00200:205:000000000-AKKM3:1:1101:16605:4810 1:N:0:1
ATTGGGTTTAAAGCGCGCGTAGGTGGTTTGTTAAGTTGAATGTGAAATCCCCGGGCTCAACCTGGGAACTGCATCCAAAACTGGCAAGCTAGAGTAGGGCAGAGGGTGGTGGAATTTCCTGTGTAGCGGTGAAATGCGTAGATATAGGAAGGAACACCAGTGGCGAAGGCGACCACCTGGGCTCATACTGACACTGAGGTGCGAAAGCGTGGGGAGCAAACAGGATTAGATACCCTGGTAAGC
+
GGGGGGGEGGGGGGGGGGGCFGGFGGGGGGGGGGGGGGGGGGGGGGGGGDDGGGGGGGGGGGGGGGGGGGGGGGGGGGGGGGGGGGGGGGGGGGFGGGGGGGGFGGGGGFGFGFFFFGFD?FFFFFFGGGGGGGCFGGFGGGGGGGGGGGGGFGGGFGGGGGGGGGGEGGGDGGGGCFC@@8::CCC>ECFDGGGGGGG?5?EDBEGGGGGGGGDGFGGGFG@FFGC??94>EFC7>F6F7))
@M00200:205:000000000-AKKM3:1:1101:6489:4827 1:N:0:1
ATTGGGTATAAAGGGTGCGTAGGCGGTCTTTTAAGTAGGGTGTGAAAGCCCCCGGCTCAACCGGGGAACTGCGCCCTAAACTAGAAGGCTTGAGTGAGGTAGGGGTGTGTGGAACTTCCAGTGGAGCGGTGAAATGTGTTGATATTGGAAGGAACGCCGGTGGCGAAAGCGACACACTGGACCTTGTCTGACGCTGAGGCACGAAAGCCAGGGGAGCAAACGGGATTAGATACCCTAGTA
+
FAFFGGGGGGDEFFEGEEECFE@FFD:@FGEEGFFG@FCEGGECGFGG8<C6@@FGGGEGEFGCCG:=CFGGGGGDFGFD=FDEEC<EF<D@GEC?AECE==DC:BFFCGGGGFFGGG<?DFGF9FFDG>FC<C<F=F=8BF3@CFG<FC<+353@7FFF:CCFGGGCFC@@8:8CEGFGGGGFFGBCCGGFGCDCEG5FE<EEGCDF;6FCE5573CCG>CED6<*5F4:FCCC4?>?E
@M00200:205:000000000-AKKM3:1:1101:23579:4838 1:N:0:1
ATTGGGTATAAAGGGTCCGTAGGCGGTTTGGTAAGTCAGTGGTGAAAGCCCATCGCTCAACGGTGGAACGGCCATTGATACTGCTAAACTTGAATTATTAGGAAGTAACTAGAATATGTAGTGTAGCGGTGAAATGCTTAGAGATTACATGGAATACCAATTGCGAAGGCAGGTTACTACTAATGGATTGACGCTGATGGACGAAAGCGTGGGTAGCGAACAGGATTAGATACCCCCGTA
+
FGACFGGGGGGGGGGFFGGGGGGGGGGGGGGGGGGFFGGGGGGGGDGGGGGGGGGGCGGGGEFGGGGG?CCFFGGFCDGDGGGGGGGGGGGGGGGGFGGGGGGCFGGGGFGFGC<FGGGGGGFGGGGGGGGCFFDFFGGGC;FE?EF<FFGGGFEFF=:=DFGFEGEGEFCGGGDGDGGGGGFAFGC,<C?98E5@EC9EEFGCCC>C*4BFFGFGFGGDCDGG2FF8AF?7+82C>..:
@M00200:205:000000000-AKKM3:1:1101:5565:4841 1:N:0:1
ATTGGGTTTAAAGCGTGCGCAGGCGGTGATGTAAGACAGATGTGAAATCCCCGGGCTCAACCTGGGAACTGCATTTGTGACTGCATCGCTGGAGTGCGGCAGAGGGGGATGGAATTCCGCGTGTAGCAGTGAAATGCGTAGATATGCGGAGGAACACCGATGGCGAAGGCAATCCCCTGGGCCTGCACTGACGCTCATGCACGAAAGCGTGGGGAGCAAACAGGATTAGATACCCGAGTAAGA
+
GGGFGGGGGFGGGGGGGGGGGGGGGGGFGGGGGFG6EEEGGGGGFGGGGGGGGGGGEGGGGGGGGGGGGGGGGGGGGGGGGGGGGGGGGGEGGGGGGG>FGCFGGGGGGCFGGGGGGGCGEFEEGGFGGGFGFGFFGGGGGGGGGCFDDEEECFFGGGGDG:CF>FGDD8CG?F<ECG7CEGCEGGGC?CGGGGGGDFGGFGGDEEDGE=ECECDC>:CFD7ED6CFF@=):9<ADBF):7<9
@M00200:205:000000000-AKKM3:1:1101:11822:4843 1:N:0:1
ACTGGGCTTAAAGGGCGCGTAGGCGGTCTTTTAAGTTCCGTGTGAAATCCCTCGGCTCAACTGGGGAACGGCACGGGAAACTGGAAGGCTTGAGTTCGGGAGAGGGAAGCGGAATTCCGGGTGTAGCGGTGAAATGCGTAGATATCCGGAGGAACACCGGTGGCGAAGGCGGCTTCCTGGACCGACACTGACGCTGAGGCGCGAAAGCTAGGGGAGCAAACGGGATTAGATACCCTAGTA
+
GGGGGGGGGGGGGGGGGGGGGGGGGGGGGGGGGGGGGGGGGGGGGGGGGGGGGGGGGGGGGGGGGGGGGGGGGGGGGGGGGGGGGGGGGGGGGGGGGGGGGGGGGGGGGGGGGGGGGGGGGGGGGGGGGGGGGGGGGGGGGGGGGGGGGGGGGGGGGGGGGGGFGGGGGGGGGGGGGGGGGGFGGGGGFF?FGGDEGGGCEGCEGGDF?EGFFG3>:FGGGGGGBD5?F45CFGGGFFFG
@M00200:205:000000000-AKKM3:1:1101:25920:4847 1:N:0:1
ATTGGGTTTAAAGAGCGTGTAGGCGGCCAGGTAGGTCTGGTGTGAAAACTCGAGGCTCAACCTCGAGATGTCATCGGAAACCATCTGGCTAGAGTCCGGAAGAGGAGAGTGGAATTCCTGGTGTAGCGGTGAAATGCGCAGATATCAGGAAGAACACCCATGGCGAAGGAAGCTCTCTGGGACGGTACTGACGCTGAGACGCGAAAGCGTGGGGAGCGAACAGGATTAGATACCCGCGTAAG
+
F,;FFG-C@CE<EE@FGGEC<<F@@FG+FGFEFEFDFG<F<FGEE<EEC<,B@FD7,C9FCFDG@FGG<EE<EFDF@GEE<AEFGGGFG,EGGGGA,CF:FF88FGEDEF<FCGG<FGGGGGG<:F<:@?:<,5,5,@CEGGGGFCDF8FGGCEFGFCFC7F7>E7CF@,@C,,8=BEFFFGFGG5:C,:C,A=DGGCG?>5*13*/;5*4B?*)1.:E:3C6929F>F82C<C+C5;</93
@M00200:205:000000000-AKKM3:1:1101:21648:4851 1:N:0:1
ACTGGGTTTAAAGGGCTCGTAGGTGGCCAACTAAGTCATACGTGAAATCCCTCGGCTTAACCGGGGAACTGCGTCTGATACTGGATGGCTTGAGTTTGGGAGAGGGATGCGGAATTCCAGGTGTAGCGGTGAAATGCGTAGATATCTGGAGGAATACCGGTGGCGAAGGCGGCATCCTGGACCGACATTGACGCTGAGGAGCGAAAGCTAGGGGAGCAAACGGGATTAGATACCCCTGTAAGA
+
GGGGGGGGGGGGGGGGGGGGGGGGGGGGGGGGGGGGGGGGGGGGGDGGGGGGGGGGGGGGGGGGGGGGGGGGGGGGGGGDGGGGGGGGGGGGEFFGGGGGGGGGGGGGGGGGGGGGGGGGGGGGGGGGGGGGGGGGGGGGGGFGGGGGGGGGGFGGGGCCFGGGGGGGGGGGEEEGGGGGGGGGGGGEFGGGGGGGDFGFGGGGGGGGGGGGG>DDEGFFGGEGFG4?=B4DGGG*7>F9FB>
@M00200:205:000000000-AKKM3:1:1101:16921:4859 1:N:0:1
ACTGGGTATAAAGGGTGCGTAGGTGGGCAGGTAAGTCAGTGGTGAAATCCCCGAGCTTAACTCGGGAACTGCCGTTGATACTATCTGTCTTGAATATCGTGGAGGTAAGCGGAATATGTCATGTAGCGGTGAAATGCTTAGATATGACATAGAACACCCATTGCGAAGGCAGCTTACTACACGATCATTGACACTGAGGCACGAAAGCGTGGGGAGCAAACAGGATTAGATACCCTTGTA
+
GGGGGGGGGGGGGGGGGGGGGGGGGGGGGGGGGGGGGGGGGGGGGGGGGGGGGGGGGGGGGGGGGGGGGGGGGGGGGGGGGGGGGGGGGGGGGGGGGGGGGGGGGGGGGGGGGGGGGGGGGGGGGAGGGGGGGGGFGGGGGGGGGGGGGGGGGCFFFGDFGGGFGGGGGGGGGGGGGDGGFGGGGGGGGGGGGGGGGGGFGGGGGGGGEGGDGGFGBFGGGGGG@<FFFFFGFFGGAFFF
@M00200:205:000000000-AKKM3:1:1101:24764:4868 1:N:0:1
ATTGGGTATAAAGGGTGCGTAGGCGGGTTTGTAAGTCAGTGGTGAAATCCCGAAGCTTAACTTCGGAACTGCCGTTGATACTACAGGTCTTGAATACTCGGGAGGTGAGCGGAATATGTCATGTAGCGGTGTAATGCTTAGATATGACATAGAACACCGATTGCGAAGGCAGCTCACTACAGAGTCATTGACGCTGAGGCACGAAAGCGTGGGGATCAAACAGGATTAGATAACCCTGTA
+
GGGGGGGGGGGGGFGGGGGGGGGGGGGGGGGGGGGGGGGGGGGGGGGGGGGGGGGGGGGGGGGGGGGEFGGGGGGGGGGGGGGGGGGGGGGGGGGGGGGGGGGGGGGGGGGGECFFGGGGGGGGGGGGGGGEGGDEEGFGFGFGGGGGGGGGGGGGGCFGGGGCCGEGCFGGDFGGFGGGGGFGFG?71BGGDGGGGGFGGGGGCEDFGG@CFGBGFGGGG*AF?CFFFF2*+3<57>@G
@M00200:205:000000000-AKKM3:1:1101:9908:4886 1:N:0:1
ATTGGGTTTAAAGGGCGCGTAGGCGGCGCACCAAGTTAGGCGTGAAAGTCCTGGGCTCAACCTGGGAACTGCGCTTGATACTGGTGTGCTTGAGGATGGAAGAGGGTTGTGGAATTCCCAGTGTAGAGGTGAAATTCGTAGATATTGGGAAGAACACCGGTGGCGAAGGCGGCAACCTGGTCCATTACTGACGCTGAGGCGCGACAGCGTGGGGAGCAAACAGGATTAGATACCCTAGTA
+
GGGGGGGGGGGGGGGGGGGGGGGGGGGGGGGGGGGGGGGGGGGGGGGGGGGGGGGGGGGGGGGGGGGGGGGGGGGGGGGGGGGGGGGGGGGGGGGGGGGGGGGGGGGGGGGGGGGGGGGGGGGCFGGGGGGGGGGGGGGGGGGGGGGGGFGDGGGGGGGGGGGGGGGGGGGGGGGGFFGGGGGFGGGGGGGGGGGGGGGGGGGDEEGGGGGGGGFGFGGGGGGGFGGFFFBGGFGG?>FG
@M00200:205:000000000-AKKM3:1:1101:12004:4901 1:N:0:1
ACTGGGTTTAAAGGGCGCGTAGGCGGCGCGACAAGGCGGCGGTGAAAGTCCGGGGCTCAACCCCGGATCGGCCGTGGCGACTGTCGTGCTTGAGCACAGTAGAGGCGGGTGGAATTCCGGGTGTAGCGGTGGAATGCGTAGAGATCCGGAAGAACACCGGTGGCGAAGGCGGCCCGCTGGGCTGTGGCTGACGCTGAGGCGCGACAGCGTGGGGAGCAAACAGGATTAGATACCCCAGTAAGA
+
GGGGGGGGGGGGGGGGGGGGGGGGGGGGGGGGGGGGGGGGGGGGGGGGGGGGGGGGGGGGGGGGGGGGGGGGGGGGGGGGGGGGGGGGGGGGGGGGGGGGGGGGGGGGGCFGCFCGGGGGG5C:?ECEG8EG>F?FFE8EDGGFFGGGGCE8CCFG8EEGEGGGGGGGGEC8?CEEC5CEG8@EFGG8=DGE?ECG?CG5ED=ECEDGGCEGGG@GBDFGGGGG1D*36@B7C?FGFB@7F>A
@M00200:205:000000000-AKKM3:1:1101:24780:4902 1:N:0:1
ACTGGGTTTAAAGCGTGTGTAGGCGGACTTGTAAGTACCTTGTGAAATCCCACGGCTCAACCGTGGAACTGCTTGGTATACTGCTTGTCTTGAGCCACTTAGGGGCTACCGGAACAAATGGTGGAGCGGTGAAATGCGTAGATATCATTTGGAACGCCAATGGTGAAAACAGGTAGCTGGGAGTGTGCTGACGCTGAGACACGAAAGCCAGGGGAGCGAACGGGATTAGATACCCTTGTA
+
GGGGGGGGFGGGFGGCFGGGGGGGGGGGGGGGGGGGGGGGGGGGGGGGGGGGGGDGGGGGGGGGGGGGGGGGGGGGGGGGGGGGGGGGGGGGGGGGGGGGGGGGGGGGGDGGGGGGBEFGGGGGGGGGGGGGGGFFGGGDGGGGGGGGGGGGGGGGGGGGGGGGGGGGGGGGG9@FFGGGEGGGGFGCFGGGGGDCEGCFGGGEG8?F::EFEEEDDGGGG<EDFDGFFFFGGG:*?FF7
@M00200:205:000000000-AKKM3:1:1101:24904:4907 1:N:0:1
ATTGGGCTTAAAGCGCGCGTAGGTGGTTTGTTAAGTTGAATGTGAAATCCCCGGGCTCAACCTGGGAACTGCATCCAAAACTGGCAAGCTAGAGTAGGGCAGAGGGTGGTGGAATTTCCTGTGTAGCGGTGAAATGCGTAGATATAGGAAGGAACACCAGTGGCGAAGGCGACCACCTGGGCTCATACTGACACTGAGGTGCGAAAGCGTGGGGAGCAAACAGGATTAGATACCTTGTA
+
GGGGGGGGGGGFGGGGGGGGGGGGGGGGGGGGGGGGCGGGGGGGGGGGGGGGGGGGGGGGGGFGGGGGGGGGGGGGGGGGGGGGGGGGGGGFGGCFFGGGGGGFFEGEGGGGGGGGGGGGGGGGGGGGGGDGGGGGGGFGDFGFFFGGGGGGGFGGGFGGGGGDEGD7FFEGGEGGGGGGGFCFBFFGGFGGGGGGFGFFGFGDC5CGGEGGG58DFGFCCFGG?GGFFFAFGCEF?F4
@M00200:205:000000000-AKKM3:1:1101:17814:4944 1:N:0:1
ACTGGGTTTAAAGCGTGTGTAGGCGGATCGTTAAGTGTCTTGTGAAATCCCACGGCTCAACCGTGGAACGGCTGGGCATACTGGCGATCTTGAGCAGCCTAGGGGCGACCGGAACAAACGGTGGAGCGGTGAAATGCGTAGATATCGTTTGGAACGCCGATGGTGAAAACAGGTCGCTGGGGGCTCGCTGACGCTGAGACACGAAAGCCAGGGGAGCAAACGGGATTAGATACCCTAGTA
+
G<FGGGGGGGGGGGG;FGGGGGGGGGC+@CEGGGGGGGGCGGGGGGGGGGF@FGGGGGGFGGGCFGGGGEGGG@:BFGGGGGGD?::EFGGGGGDCEFCFGGFGGE:CGEGGGG7>,B>FEEG7FGGGGGGGGGGGGGGGGGGGGGGGFC7CGGGDGGG>GGG,BFGG@EFFCE@EGGDGC8=CE@>EGGGG=EGGG*+<CGGGGGGF*:CGGGFGFGGGGGGGFGGFFFBGGGGGFFFG
@M00200:205:000000000-AKKM3:1:1101:24606:4950 1:N:0:1
ATTGGGTTTAAAGGGTGCGTAGGCCGCACGGTAAGTCAGAGGTGAAATCCCGGAGCTCAACTCCGGAATGGCCTCCGATACTGCCGTGCTCGAGGACTGGAGAGGAGTCTGGAATTCACAGTGGAGCAGTGAAATGCGTGGATATTGTGAGGAACACTAGTGGCGAAGGCGAGACTCTGGACAGTTCCTGACGCTGAGGCACGAAGGCCAGGGGAGCAAACGGGATTAGATACCCCCGTA
+
GGGGGGGGGGGGGGGGGGGGGGGGGGGGGGGGGGGGGGGGGGGGGGGGGGGGGGGGGGGGGGGGGGGGGGGGGGGGGGGGGGGGGGGGGGGGGGGGGGGGGDGGGGGGGGGGGGGGGGGGGGGGGGGGGGGGGGGGGGGGGGGGGGGGGGGGGGGGGGGGGGGGGGGGGGGGEEEFGGGGGGGGGGGDGGGGGGGGGGGGGGCGGEGG*CFFFGFGEGEFDGGGF<C<?FAG72<*7BFE
@M00200:205:000000000-AKKM3:1:1101:11182:4952 1:N:0:1
ATTGGGTATAAAGCGTGTGTAGGCGGAATTGTAAGTACCTTGTGAAATCCCACGGCTCAACCGTGGAACTGCTTGGTATACTGCTTTTCTTGAGCCACTTAGGGGCTGTCGGAACAAACGGTGGAGCGGTGAAATGCGTAGATATCGTTTGGAACGCCAAAGGTGAAAACAGACAGCTGGGAGTGTGCTGACGCTGAGACACGAAAGCCAGGGGAGCGAACGGGATTAGATACCCCTGTA
+
GGGGGGGGGGGGGGGGGGGGGGGGGGGGGGGGGGGGEEFFGGGGGGGGGGGGGGGGGGGGGGGGGGGGGGGGGGGGGGGGGGGGGGGGGGGGGGGGGGGGGGGGGGGGGGGGGGGGGGGGGGGGGGGGGGGGGGGGGGGGGGGGGFGGGFGEGGGGGGGGGGGDGGGGGGGGFGGFFGFGGGGGGGGGFFGGGGGGGGGGFFGGGGGGFFFGEGEGFGGGDGEDDDFB6F>FFFGGFF@G
@M00200:205:000000000-AKKM3:1:1101:7719:4977 1:N:0:1
ATTGGGTGTAAAGTGTGCGTAGGTGGCTTGGAAAGTTTGATGTGAAAGCTCAGGGCTTAACCCTGAAATGGCATTGAATACTATCGAGCTGGAGGTTTGGAGGGGGGACTGGAATTCTCGGTGTAGCAGTGAAATGCGTAGATATCGAGAGGAACACCAGTGGCGAAGGCGAGTCCCTGGACAACACCTGACACTGAGGCACGAAAGCCGGGGGAGCAAACAGGATTAGATACCCCTGTA
+
GGGGGGGGGGGGGGGGGGGGGGGGGGGGGGGGGGGFGGGGGGGGGGGGGGGGGGGGGGGGGGGGGGGGGGGGGGGGGGGGGGGGGGGGGGGGGGGGGGGGGGGGGGGGGGGGGGGGGGGDFGGGGGGGGFGGFFGGGGEGGGGGFGGGGGGGGGGGGGGGGGGGGGGGGGGGGGG@GGGGGGGGGGGGGFGGGGGGGGFEEGGGGGGCFECEEG@<3CF67CC<:7C?F?<GGCCC>FFG
@M00200:205:000000000-AKKM3:1:1101:22868:4977 1:N:0:1
ATTGGGTTTAAAGCGCACGTAGGCGGATTGTTAAGTGAGGGGTGAAATCCCAGGGCTCAACCCTGGAACTGCCTTTCATACTGGCAATCTCGAGTCCGAGAGAGGTGAGTGGAATTCCGAGTGTAGAGGTGAAATTCGTAGATATTCGGAGGAACACCAGTGGCGAAGGCGGCTCACTGGCTCGGTACTGACGCTGAGGTGCGAAAGCGTGGGGAGCAAACAGGATTAAATACCCGAGTA
+
FEEGGFEE@EFEFFGGGGGGCFGFEFGFBEGFGGGFGGGGCEGDGGGGGFGGGGGGGGGG?FDGG7FGGGGGG<AFFFFGGGGGGFGGGFGG<FGGGGGGGGGGEGG<F?CFGGFFGC<?CGFFAFGGGGGEGGDDFFFGGGGGGGGGGGGGGGGGG7+D>FGGGG@FDGGGGC8,6DFGG,<EGGGC=8<88EDCECGGGCG5=EGGG5CEEGFDEGGGC5A>8CD3**67FEFC5>FF
@M00200:205:000000000-AKKM3:1:1101:17222:5023 1:N:0:1
ATTGGGTATAAAGGGTTTGTAGGCGGCCTTGTAAGTCAGGTGTGAAATCCCTCGGCTCAACCGAGGAATGGCGCTTGATACTGCAAGGCTTGAGGGAGACAGGGGTAAGCGGAACTGATGGTGGAGCGGTGAAATGCGTTGATATCATCAGGAACACCGGTGGCGAAAGCGGCTTACTGGGTCTCTTCTGACGCTGAGGAACGAAAGCTAGGGTAGCGAACGGGATTAGATACCCCGGTA
+
GGGGGGGGGGGGGGGFGGGGGGGGGGGGGGGGGGGGGGGGGGGGGGGGGGGGGGGGGGGGGGGGGGGGGGGGGGGGGGGGGGGGGGGGGGGGGGGGGGGGGGGDGGGGGGGGGGGFGGGGGGGGGGGDGGGGGGGGGGGGGGGGGGGGGGGGGGGGGGGGGGGGGGGGGGEGGGGGGGFGGGFFGGGGGGGGGGGD8FFFGGGGGGGGGGCFGGFGFGGGGGGGBDFFFFA7<@F<@E;7
@M00200:205:000000000-AKKM3:1:1101:16762:5023 1:N:0:1
ACTGGGTATAAAGCGTGCGCAGGCGGTCTTGCAAGACAGATGTGAAATCCCCGGGCTTAACCTGGGAACTGCATTTGTGACTGCAAGGCTGGAGTGCGGCAGAGGGGGATGGAATTCCGCGTGTAGCAGTGAAATGCGTAGATATGCGGAGGAACACCGATGGCGAAGGCAATCCCCTGGGCCTGCACTGACGCTCATGCACGAAAGCGTGGGGAGCAAACAGGATTAGATACCCCAGTA
+
GGGGGGGGGGGFFGGGGGGGGGGGGGGGGGGGGGG?DFGFGGGFGGGGGFGGGGGGGGGGGGGGG<EDGGGGGGGGGGGCGGGGFGCGGFGGDGGGGGGDFEGGFGGGGGGGGGGGGGGGGEGGGDFGGFGDFDGFGGGE@FGCFCF@FEGGGFFEFGEFGGGFCE7CEF7B?F?8F67:CFFEGGCGE*+<8CCCC?9CFGCEG=57?EGEGEEGFGGGGFFG:<C)77:CCGGFD>@7
@M00200:205:000000000-AKKM3:1:1101:14765:5031 1:N:0:1
ATTGGGTTTAAAGCGCACGTAGGCGGTTTGTTAAGTCAGGGGTGAAATCCCAGAGCTCAACTCTGGAACTGCCTTTGATACTGGCAAGCTCGAGTCCGGAAGAGGTAAGTGGAACTCCTAGTGTAGAGGTGGAATTCGTAGATATTAGGAAGAACACCAGTGGCGAAGGCGGCTTACTGGTCCGGAACTGACGCTGAGGTGCGAAAGCGTGGGGAGCAAACAGGATTAGATACCCCCGTA
+
GGGGGGGGGGGGGGGG@FFGGGGGGGGGGGGGGGGGGGGGGGGGGGGGGGGGGGGGGGGGGGGGGGGGGGGGGGGGGGGGGGGGGGGGGGGGGGGGGGGGGGGGGGGGGGGGGGGGGGGGGGFFGGGGGGGGGGFGGGGGGGGFGDGGGGGGGGGGGGGGGGGGGGGGGGGGGGGGCGGFGGGGGDGGGGGGGGGGGGFGGGGGGGGCEEGGGGFGFGGFGGGG?GFDFFFGGFEGEFFG
@M00200:205:000000000-AKKM3:1:1101:26360:5056 1:N:0:1
ACTGGGCTTAAAGCGTGTGTAGGCGGACCGTTAAGTACCTTGTGAAATCCCACGGCTCAACCGTGGAACGGCTGGGTATACTGGCGGTCTTGAGCCACCTAGGGGCGAGCGGAACAAGCGGTGGAGCGGTGAAATGCGTAGATATCGCTTGGAACGCCGACGGTGAAAACAGCTCGCTGGGGGTGTGCTGACGCTGAGACACGAAAGCCAGGGGAGCGAACGGGATTAGATACCCCAGTAAGA
+
GGGGGGGGGGGGGGGGGGGGGGGGGGGGGGGGGGGGGGGGGGGGGGGGGGGGGGGGGGGGGGGGGGGGGGGGGGGGGGGGGGGGGGGGGGGGGGGGGFGGGGGGGGGGGGGGGGGGGGGGGDGGGGGGGGGGGGGFFGGGGGGGFGGGGGGGGGEFGGEEE@EGGGGGGGGGGGGGEDGGGDG5EGGFFGGGGGGGGGGFCFEEGEDFGGGGGGFC8EGGGGGG<)C??B):0<CCEFFGC6)
@M00200:205:000000000-AKKM3:1:1101:21846:5057 1:N:0:1
ATTGGGCATAAAGGGCTCGTAGGCGGCCAACTAAGTCGGATGTGAAATCCCCAGGCTCAACCTGGGAACTGCATCCGATACTGGATGGCTTGAATTCGGGAGAGGGATGCAGAATTCCAGGTGTAGCGGTGAAATGCGTAGATATCTGGAGGAATACCGGTGGCGAAGGCGGCATCCTGGACCGACATTGACGCTGAGGAGCGAAAGCTAGGGGAGCAAACGGGATTAGATACCCCCGTA
+
GGGGGGGGGGGGGGGGGGGGGGGGGGGGGGGGGGGGGGGGGGGGGGGGGGGGGGGGGGGGGGGGGGGGFGGGGGGGGGGGGGGGGGGGGGGGGGGGGGGGGGGGGGGGGGGGGGGGGGGGGGGGGGGGGGGGGGGGGGGGGGGGFGGGGGGGGGGGGGGGGGGGGGGGGGGGGGGGGGGGGGGGGGGGGGGGGEDGGGGGGFGGGGGGFGFGGGFGDGFG4<EGFGG???>CCCFCDF>E
@M00200:205:000000000-AKKM3:1:1101:12850:5079 1:N:0:1
ATTGGGTTTAAAGGGCGCGTAGGCGGCGCGAGGAGTCGGGGGTGAAAGTCCGGGGCTCAACCCCGGATCGGCCTTCGAGACTCTCGCGCTGGAGCACAGTAGAGGCGGGTGGAATTCCGGGTGTAGCGGTGGAATGCGTAGAGATCCGGAAGAACACCGGTGGCGAAGGCGGCCCGCTGGGCTGTGGCTGACGCTGAGGCGCGACAGCGTGGGGAGCAAACAGGATTAGATACCCTCGTAAGA
+
GGGGGGGGGGGGGGGGGGGGGGGGGGGGGGGGGGGGGGGGGGGGGGGGGGGGGGGGGGGGGGGGGGGGGGGGGGGGGGGGGGGGGGGGGGGGGGGGGGGGGGGGGGGGG<EE:F9CCFGGG<FCF:@EG8EE8C7C9C;>EC9<7<FFG?E88C6F,;CG>EGEGEEGGCGGDEGEC>EGG5CGCCGC:C=CEECECEG5C37*2874C:EGGG:D)1;CFDEG:4*290):+3<*)..573<
@M00200:205:000000000-AKKM3:1:1101:26967:5084 1:N:0:1
ATTGGGTATAAAGAGCTCGTAGGCGGCTGGTCACGTCGGGTGTGAAAGCTCAGGGCTCAACCCTGAGAGGCCATTCGATACGGATCAGCTAGAGGTAGGTAGGGGAAAGTGGAATTCCTGGTGTAGCGGTGAAATGCGCAGATATCAGGAGGAACACCGGTGGCGAAGGCGGCTTTCTGGGCCTTACCTGACGCTGAGGAGCGAAAGCTGGGGGAGCGAACAGGATTAGATACCCGAGTA
+
GGGGGGG6====CFFGGFGCFGGGGGGGGGGGGGGGGG>FFGGDFGGG<FGG8FEGFGGGGFFGGGGGGGGGGGGGGFGGDGGCCEGGFFGGGGGGGGGGGEGDGGGGGGCGGGGDFGGG8BFDGGFGGEGGGGFGCCGED@DGGGGFGGGGGG?EFGEECEGD*5**>:FG5EEFGGFGGGCECEGGGGG6ECDGGFFGG<EECEGFG?CEGGF5BGGGDCGG14C?6@2CCEGGE@@F
@M00200:205:000000000-AKKM3:1:1101:16316:5132 1:N:0:1
ACTGGGTGTAAAGGGTGCGTAGGAGGGCAGGGAAGTCAGTGGTGAAATCTCCGGGCTTAACTCGGAAACTGCCGTTGATACTCTCTGTCTTGAATCCCGTGGAGGTGAGCGGAATATGTCATGTAGCGGTGAAATGCTTAGATATGACATAGAACACCAATTGCGAAGGCAGCTCGCTACACGAAGATTGACTCTGAGGCACGAAAGCGTGGGGATCAAACAGGATTAGATACCCGAGTA
+
GGGGGGEFGGGGGGGGGGGGGGGGGGGGGGGGGGGGGGGGGGGGGGGGGFGGGGGGGGGGGGGGGGGGGGGGGGGGGGGGGGGGGGGGGGGGGGFGGGGGGGGGGGGGGGGGGGGGGGGGGGGGGGGGGGGGGGGGGDGGGGGGGGGGFDGGGGGGGGGGGGGGGGGGGFGGGGGDG>FEGGCGEGGGGGGG7CDGGGGGGGGEGGGGGGGGGGECFGGGGGGFFFGFFFFGGGGC)78F
@M00200:205:000000000-AKKM3:1:1101:14622:5144 1:N:0:1
ATTGGGTTTAAAGCGCGTGTAGGCGGACTCTTAAGTGTCTTGTGAAATCCCACGGCTCAACCGTGGAACTGCTGGGCATACTGGGAGTCTTGGGCCACTCAGGGGCGACCGGAACAAGCGGTGGAGCGGTGAAATGCGTAGATATCGCTTGGAACGCCAAAGGTGAAGACAGGTCGCTGGGGGTGTGCCGACGCTGAGACGCGAAAGCCAGGGGAGCAAACGGGATTAGATACCCCAGTAAGA
+
GGGGGGGGGGGGGGGGGGGGGGGGGGGGGGGGGGGGGGGGGGGGGGGGGGGGGGGGGGGGGGGGGGGGGGGGGGGGGGGGGGGGGGGGGGGGGGGGGGGGGGGGGGGGGGGGGGGGGGGGGFGGGGGGGGGGGGGGGGGGGGGGGGGGGFGGGGGGGGGGGGGFGGGGGGGGGDGGECGGGGGGGGGDGGG=GG:EEGGCCDEEGEGGGGGGGGEGFGGGGGGGFG5<?F<FF86C>DFFGAA
@M00200:205:000000000-AKKM3:1:1101:23272:5162 1:N:0:1
ATTGGGTTTAAAGCGCACGTAGGCGGCTTTGCAAGTTAGAGGTGAAAGCCCGGGGCTCAACCCCGGAATTGCCTTTAAAACTGCATCGCTAGAATCCAGGAGAGGTGAGTGGAATTCCGAGTGTAGAGGTGAAATTCGTAGATATTCGGAAGAACACCAGTGGCGAAGGCGACTTACTGGACACATATTGACGCTGAGGTGCGAAAGCGTGGGGAGCAAACAGGATTAGATACCCTGGTA
+
GGGGGGGGGGGGGGGGGGGGGGGGGGGGGGGGGGGFGGGGGGGGGGGGGGGGGGGGGGGGGGGGGGGGFGGGGGGGGGGGGGGGGGGGGGGGGGGGGGGGGGGGGGGGGGGGGGGGGGGGGGGGGGGGGGGGFGGGGGGGGGGGGGGGGGGGGGGGGGGGGGGGGGGGGGGGGGGGGGGGGGGGGGFGGGGGGGGGGGGGGGGGGGGFGEGGGGEGDGFG4CFGFGG76BBFGCC4FFFC
@M00200:205:000000000-AKKM3:1:1101:5674:5163 1:N:0:1
ATTGGGTATAAAGGGCAGGTAGGTGGTCTCATTTGTCTGGGGTGAAATCCTTGGGCTTAACTCAAGAAGTGCCTCGGAAACGGTGAGACTAGAGTGCTGGAGAGGGTCGTGGAATTCCCGGTGTAGCGGTGAAATGCGTAGAGATCGGGAGGAACACCAGAGGCGAAGGCGGCGACCTGGACAGTGACTGACACTCAACTGCGAAAGCGTGGGGAGCAAACAGGATTAGATACCCCTGTA
+
GGGGGGGGGGGGGGGGGGGGGGGGGGGGGGAEEGGGGGGGGGGGGGGGGGGGGGGGGGGGGGGGGGGGGGGGGGGGGGGGGGGGGGGGGGGGGGGGGGGGGGGGGGGGGGGGGGGGGGGGGGGGGFGGGGGGGGGFGGGGGGGGGGDGGGGGGGGGGGFGFGGGGEGGGGGGGGGGGGGGFGFDGCFEFGGCGGGFGGGGFDGGGGGGGEECEGFG3CFGF<CF<<>26BAFGCFFFFFG
@M00200:205:000000000-AKKM3:1:1101:11210:5185 1:N:0:1
ATTGGGTTTAAAGGGCGCGTAGGCGGACAGTTAAGTCAGAGGTGAAAGCCCAGGGCTCAACCCTGGAATAGCCTTTGATACTGGCTGTCTTGAGTGCGGGAGAGGTGTGTGGAACTCCGAGTGTAGAGGTGAAATTCGTAGATATTCGGAAGAACACCAGTGGCGAAGGCGACACACTGGCCCGTAACTGACGCTGAGGCGCGAAAGCGTGGGGAGCAAACAGGATTAGATACCCTTGTA
+
GGGGGGGGGGGGGGGGGGGGGGGGGGGGGGGGGGGGGGGGGGGGGGGGGGGGGGGGGGGGGFGGGGGGGDFGGGGGGGGGGGGGGGGGGGGGGGGGGGGGGGGEGGGGGGGGGGGGGGGGGGGGGGGGGGGGGGFFFGGGGGGGGGGGGGGGGGFGGEFGGGG>EGCFEGGGGGGGEGGGGGGGCGCACGGGGGGGGGGGGGEEGGGDE5EGGGB53C8EFFGFFG=?FFFGG@CGFFFG
@M00200:205:000000000-AKKM3:1:1101:12121:5190 1:N:0:1
ATTGGGTTTAAAGGGTACGTAGGCGGCGCTGTTAGTCGGGTGTGAAAGCCCTCGGCTCAACCGAGGAATTGCGCCCGATACTGCAGTGCTCGAGGGAGACAGAGGTAAGCGGAACTGATGGTGGAGCGGTGAAATGCGTTGATATCACCAGGAACACCGGTGGCGAAAGCGGCTTACTGGGTCTCTTCTGACGCTGAGGTACGAAAGCTAGGGGAGCGAAGGGGATTAGATACCCCGGTA
+
G9EGGGGCFGGGGGGGGGGGGGCGGGGGGGG,CFGGGDGGGGGGGGGGGGGEFGGGGGGGGGGFEGEFFGGGEGFFEGGGGGGGDFF,F@EGCCFFCGEFBFFEGFDDGGGGGGG@EC@FGGGG<FGGEGGGGGGGG7CECFCGGGF,?:<FDGGC:FGE<CGGGDGGGGGDGEEGGGGGGCGGGGFFGGGGGGGGDGGEGGGGGGGGC7CC/:BC@GDCC3ED0D4<F4<DC?F*.0<=
@M00200:205:000000000-AKKM3:1:1101:13289:5194 1:N:0:1
ACTGGGCATAAAGGGTGCGTAGGTGGCGTGGTAAGTCAGATGTGAAAGCCCGGGGCTCAACCTCGGAACTGCATCCGATACTACCATGCTAGAGTACTGAAGAGGTGACTAGAATTCTCGGTGTAGCAGTGAAATGCGTAGATATCGAGAGGAATACCAAAGGCGAAGGCAGGTCACTGGGCAGTTACTGACACTGAGGCACGAAGGCTAGGGGAGCAAACGGGATTAGATACCCGGGTA
+
FGGGGGGGGGGGGGGGGGGGGGGGGGGGGGGGFGGGGGGGGGGGGGGGGGGGGGGGGGGGGGGGGGGGGGGGGGGGGGGGGGGGGGGGGGGGGGGGGGFGGGGGGGGFGGGGGGGGGGGDGGGGGGGGGGGGGGGGGGGGGDAFGGGGGGGGGGGGGGGGGGFGGGGGEGGEEGGFGGGGGGGGCGGGGCCFGGDGGGGGGGGGC5/?CFFFGG>D)=C9DGGGFGC@FFCGGFGDF>BG
@M00200:205:000000000-AKKM3:1:1101:9992:5196 1:N:0:1
ACTGGGCTTAAAGGGTGCGTAGGCGGCCTTATAAGTCAGTGGTGAAAGCCCACAGCTCAACTGTGGAACTGCCATTGATACTGTAAGGCTTGAGTACAGACGAGGTAGGCGGAATTGATGGTGTAGCGGTGAAATGCATAGATACCATCAAGAACACCGATTGCGAAGGCAGCTTACTAGGCTGTAACTGACGCTGAGGCACGAAAGCGTGGGGAGCGAACAGGATTAGATACCCCCGTA
+
GGGGGGGGGGGGGGGGGGGGGGGGGGGGGGGGGGGGGGGGGGGGGGGGGGGGGGGGGGGFGGGGGGGGGGGGGGGGGGGGGGGGGGGGGGGGGGGGGGGGGGGGGGGGFDEGGGGGGGGGGGGGFGGGGGGGDACFGGGGG99DFFFGGGGGGGGGGDGDEGGGGGGGGGGGGGGGFGGFF?6:FGFGDGGGGGDGGCGFGGEGGGGGGGEGC8B<)>EEGGGD?GGFF=A7:CC53>BE
@M00200:205:000000000-AKKM3:1:1101:26390:5207 1:N:0:1
ATTGGGCATAAAGAGCTCGTAGGCGGCTTGTCGCGTCGTCTGTGAAATCCCGCGGCTCAACTGCGGGTCTGCAGGCGATACGGGCAGGCTAGAGTTCGGTAGGGGAGACTGGAATTCCTGGTGTAGCGGTGAAATGCGCAGATATCAGGAGGAACACCGGTGGCGAAGGCGGGTCTCTGGGCCGATACTGACGCTGAGGAGCGAAAGCGTGGGGAGCGAACAGGATTAGATACCCGCGTA
+
GGGGGGGGGGGGGGGGGGGGGGGGGGGGGGGGGGGGGGGGGGGGGGGGGGGGGGGGGGGGGGGGGGGGGGGGGGGGGGGGGGGGGGGGGGGGGGGGGGGGGGGGGGGGGGGGGGGGGGGGGGGGGGGGGGGGGGGGGGGGDGGGGGGGGGGGGGGGGGGDGGGFGGGGGEFGECEGGGFFGGGGGGGGGFGGGGGGEGGFDGGDD8<FGEGDGEFGDGGGGGFGBCF?FFFGGGGGD3.>
@M00200:205:000000000-AKKM3:1:1101:17032:5207 1:N:0:1
ACTGGGCATAAAGCGTGTGTAGGTGGATGTCTAAGTACCTTGTGAAATCCCACGGCTCACCCGTGGAACTGCTTGGTATACTGGATGTCTTGAGCTATCTAGGGGCAGCTGGAACGAACGGTGGAGCGGTGAAATGCGTAGATATCGTTCGGAACGCCAATGGTGAAAACAGGCTGCTGGGGATACGCTGACACTGAGACACGAAAGCCAGGGGAGCAAACGGGATTAGATACCCTCGTA
+
GGGGGGGGGGGGGGGGGGGGGGGGGGGGGGGGGGGGGGGGGGGGGGGGGGGGGGGGGGGGFGGGGGGGGGGGGGGGGGGGGGGGGGGGGGGGGGGGGGGGGGGGGGGGGGGGGGGGGGGGGGGGFGGGGGGGGGGGGGGGGGGGGGGGGGGGGGGGGGGGGGGGGGGGGGGGGGGGGGGGGGGGGGGGEDEGGGGFGGGGGGGGGGGGGGGGGGFGFGGGGGCCDGGFFF?FFFGG>BFD
@M00200:205:000000000-AKKM3:1:1101:5109:5217 1:N:0:1
ACTGGGTTTAAAGCGTGGGTAGGTGGCCACTGATGTGCCGTGTGAAAGCGCCGCGCTTCTCGCGGCGAGGTCGCGGTAGACACAGTGGCTCGAGGCACGGAGAGGGGCGTAGAATTCCCGGTGTAGTGGTGAAATGCGTAGATATCGGGAGGAATACCAGTGGCGCAAGCGGCGCCCTGGCCGTGACCTGACACTGAGCCACGACGGCGTGGGGAGCAAACGGGATTAGATACCCTGGTAAGA
+
GGGGGGGGGGGGGGGGGGGGGGGGGGGGGGFGGGGGGGGGGGGGGGGGFGGDGGGGGGGFGG>CGGGGGGGGGGGGGGGGGGGGGGGFGGGGGGGGGGGGFGGGGGGGGGGGGGGGGGGGGGGGGFGFGGGFGGGGGGGGGDAFGGDFGGGDFGGGGGGGGGGGGGGGGGGGCGGDGEFGGGGGGGGFGDFFGGGFG?FGGGGCE=)95:EEGG>D@FF?<D5D6DF>F?9CGFGGF@FGGF<
@M00200:205:000000000-AKKM3:1:1101:21351:5221 1:N:0:1
ATTGGGTTTAAAGCGTGGGTAGGTGGTCGGTGATGTGCCGTGTGAAAGCGCCGCGCTTCTCGCGGCGAGGTCGCGGTAGACACACCGACTGGAGGCACGGAGGGGGGCGTAGAATTCCCGGTGTAGTGGTGAAATGCGTAGATATCGGGAGGAATACCAGTGGCGCAAGCGGCGCCCTGGCCGTGACCTGACACTGAGCCACGACGGCGTGGGGAGCAAACGGGATTAGATACCCTAGTA
+
GGGGGGGGGGGGGGGGGGGGGGGGGGGGEGGGGGGGGGGGGGGGGGGGGGGGGGGGGGGGGGGGGGGGEGGGEGGGGGGGGGGFGGGGGGGGGGGGGGGGGGGGGGGGGGGGGFGGGGGGGGGGGGGGGGGGGGGGGGGGGGGGGGGGGGGGGGGGGGGGGGFGEGGGGGDGGGGGGGCGGGD8?*AFGCFF6EGGGF+CGGGEEEDGGGGGGGFGE=FFGG:D6CD?FFFGGCEG?FFG
@M00200:205:000000000-AKKM3:1:1101:18225:5230 1:N:0:1
ACTGGGTGTAAAGGGTGCGTAGGTGGCGCTGTAAGTCGGGTGTGAAATTTCGGAGCTTAACTCCGAAACTGCATTCGATACTGCGGTGCTTGAGGACTGGAGAGGAGACTGGAATTCATGGTGTAGCAGTGAAATGCGTAGAGATCATGAGGAAGACCAGTGGCGAAGGCGGGTCTCTGGACAGTTCCTGACACTGAGGCACGAAGGCCAGGGGAGCAAACGGGATTAGATACCCCTGTA
+
GFGGGGGGGGGGGGGGGGGGGGGGGGGGGGGGGGGGGGGGGGGGGGGGGGGGGGGDGGGGGGGFGFGGGGGGGGGGGGGGGGGGGGGDDFGGC=DFGGGGGGGGDGGGGGGFGCFGGGFFGGGGGGGGFGGAEFGGGGGEE:FDFGGGGAFGGDGCGG?FFGDGCF8FC7:EEGGGGGGF@GFFFFG?CGF?EFGGGGGGGGG5BCG7CFGGGGFGDG8FFGAD6C5<@=A=<8C35>FF
@M00200:205:000000000-AKKM3:1:1101:6937:5250 1:N:0:1
ATTGGGCTTAAAGGGCGCGTAGGCGGCGTGTTAAGTCAGCTGTGAAATCTCCGAGCTTAACTCGGAACGGTCAGCTGATACTGATGTGCTAGAGTGCAGAAAGGGCAATCGGAATTCTTGGTGTAGCGGTGAAATGCGTAGATATCAAGAGGAACACCTGAGGCGAAGGCGGGTTGCTAGGCTGACACTGACGCTGAGGCGCGAAAGCCAGGGGAGCAAACGGGATTAGATACCCCCGTAAGA
+
GGGGGGGGGGGGGGGGGGGGGGGFGGGGGGGGGGGGGGGGGGGGGGGGGGGGGGGGGGGGGGGGGGGGGGFGGFGGGGGGGGGGGGGGGGGGGGGGGGGGGGFGGEFGGGGGGGGGGGGGGGGGGGGGGGGGGGGGGGGGGGGGGGGGGFGGGGGGGGDGGGGGGGGGGGGGGGECFFD@CCGGGGGCGD?CEGGGGGGGDDGDG5CCFGGGEGF3>GGFGDGG<GG2?FBDF6<DFEFGGFF
@M00200:205:000000000-AKKM3:1:1101:10960:5260 1:N:0:1
ACTGGGCTTAAAGCGTGGGTAGGTGGTCGGTGATGTGCCGTGTGAAAGCGCCGCGCTTCTCGCGGCGAGGTCGCGGTAGACACACCGACTGGAGGCACGGAGGGGGGCGTAGAATTCCCGGTGTAGTGGTGAAATGCGTAGATATCGGGAGGAATACCAGTGGCGCAAGCGGCGCCCTGGCCGTGACCTGACACTGAGCCACGACGGCGTGGGGAGCAAACGGGATTAGATACCCGCGTAAGA
+
GGGGGGGGGGGGGGGFFGGGGGGGGGGGGGFGGGGGGGGGFGGFGGGGGGGGGGGGGGGGGGGDGGGGGGGGGDGEFGGGGGGGGGGGGGGGGGGGGGGGGGGGGCFFGEEEGGGGGGGGGGGGGGFGGGGGGGGGGGGGGGGGGGGGGGGGGGGGFGGGGGGGGCEGGGGGGGGCEGGGGGGGGGGGGGGCGGGGGC8FFGGG>?CGGGGGGGFGFGGGGDGGFGGFFFFGGGFGD<DEGFF
@M00200:205:000000000-AKKM3:1:1101:17341:5267 1:N:0:1
ACTGGGTGTAAAGGGCGCGTAGGCGGCTCTGATCGTCGGATGTGAAAGGCCTGGGCTCAACCTGGGAACGGCATCCGATACGGCAGGGCTTGAGTGTGGGAGAGGTTGGTGGAATTCCCAGTGTAGAGGTGAAATTCGTAGATATTGGGAAGAACACCGGTGGCGAAGGCGGCCAACTGGACCACAACTGACGCTGAGGCGCGAAAGCGTGGGGAGCAAACAGGATTAGATACCCGGGTA
+
GGGGGGGGGGGGGGGGGGGGGGGGGGGGGGGGGGGGGGGGGGGGGGGGGGGGGGGGGGGGGGGGGGGGGGGGGGGGGGGGGGGGGGGGGGGGGGGGGGGGGGGGGGGGGGGGGGFGGGGGGGGGGGGGGGGGGGGGFGGGGGFGGGGGGGGGGGGGGGGGGGGGGGGGGGGGGGGGGGGGGGGFGGGGG4FGDGGGCGGFGGGGDEGGGGGGGGFD:GFGGGGG?GF?FF<CEG69:DEG
@M00200:205:000000000-AKKM3:1:1101:17678:5271 1:N:0:1
ATTGGGTTTAAAGGGTGCGTAGGAGGGCAGGTAAGTCAGTGGTGAAATCCTAGAGCTTAACTCTAGAACTGCCGTTGATACTATCTGTCTTGAATACCGTTGCGGTGAGCGGAATATGTCATGTAGTGGTGAAATGCGTAGAGATCGGCAGGAACACCCAGGGGGAAACCAGCGGACTGGGCATGTGCTGACGCTCAGGTGCGACAGCGTGGGGAGCGAACCGGATTAGATACCCGCCTAAGCT
+
GGGGGGGGGFFFGGGGGGGFGGG,<F@FCFDGGGGGGGGFGGGG<CAFFFGGF,CFG8FGGGGGGCC@FEGGGGGGGGGGGGGGG9<FGGGGGGFGFGGCFE,@CGFDF?EDCFFEGGGEFFGGGGDGGGGGG?FGFEGDEEEGGGF7@FCCGGGEGGGGGGDGGGD,@FFCFCGCE8C,>C<CGEFGGDGG5EDECFGCEDCBEGCF=EEGDEB38C??DGGD><D?FFD7CGGC3)0/6:0.
@M00200:205:000000000-AKKM3:1:1101:5109:5278 1:N:0:1
ACTGGGTGTAAAGAGCGTGTAGGCGGCCAGATAGGTCAGCTGTGAAAACTCGAGGCTCAACCTCGAGATGTCGGCTGAAACCATTTGGCTAGAGTCCGGAAGAGGAGAATGGAATTCCCGGTGTAGCGGTGAAATGCGCAGATATCGGGAAGAACACCCGTGGCGAAGGCGGTTCTCTGGGACGGTACTGACGCTGAGCCGCGAAAGCGTGGGGAGCGAACAGGATTAGATACCCGTGTA
+
GGGGGGGEGGGGGGGGGGGGGGGGGGGGGGECCFEFFGGGDFGGGGGGGGGGGGGGGGGGGGGGGGGGGGGGGGGGGGGGGGGGGGGGGEFGGGGGGGGGGGGGGGGGGGGGGGFGGGGGGGGG=BECEFGGFGGGGGGGG7FCFGGGG@FEDGCGGGGGGGGGGGDEGGGGE>EFGGFCFFGEGGGGGGGGGDCGGF60:C=EEGDDEE>EGCB<5EEEDDCC?GC?F=9CFCFDFF>F
@M00200:205:000000000-AKKM3:1:1101:9980:5303 1:N:0:1
ATTGGGCATAAAGAGCGTGTAGGCGGCCCGATAAGTCCGCTGTGAAAGTCCAGGGCTCAACCCTGGAATGCCGGTGGATACTGTCGGGCTCGAATCCGGAAGAGGTGAGTGGAATTCCTGGTGTAGCGGTGAAATGCGCAGATATCAGGAGGAACACCAATGGCGAAGGCAGCTCACTGGGACGGTATTGACGCTGAGACGCGAAAGCGTGGGGAGCAAACAGGATTAGATACCCTGGTA
+
GGGGGGGGGGGGGGGGGGGGGGGGGGGGGGGGGGGGGGGGGGGGGGGGGGGGGGGGGGGGGGGGGGGGFGGGGGEEGGGGGGGGGGGGGGGGGGGGGGGEGGGGGCFGFGGGGGGGGGGGGGGGGGGGGGGGGGGGGGGGGGGGGGGGGGGGGGGGGGGGGFGGGGGGGGGGGGGGGGGFGGGEEEGGGGGGGGGGGGFFGGEECEGGGGGGGGFGFFDCFGGGFGGFFFFGGGGGFFFG
@M00200:205:000000000-AKKM3:1:1101:15765:5319 1:N:0:1
ACTGGGTATAAAGGGCGCGTAGGCGGTTTCTTCAGTCAGGCGTGAAAGCCCCGGGCTCAACCTGGGAACAGCGCTTGATACTGGGAGACTTGAGTTCCGGAGAGGATGGTGGAATTCCCAGTGTAGAGGTGAAATTCGTAGATATTGGGAAGAACACCGGTGGCGAAGGCGGCCATCTGGACGGACACTGACGCTGAGGCGCGAAAGCGTGGGGAGCAAACAGGATTAGATACCCGAGTA
+
GGGGGGGGGGGGGGGGGGGGGGGGGGGGGGGGGGGGGGGGGGGGGGGGGGGGGGGGGGGGGGGGGGGGGFGGGGGGGGGGGGGGGGGGGGGGGGGGGGGGGGGGGGGGGGGGGGGGGGGGGGGGFGGGGGGGGGGGGGGG7FDFGFFGGGGGGGGGGGDFGGGGGGGGGGGDGGGGGFGGGGGGGGGGGGGGGGGGGGGFGGGDGGGGGGDGGGFGFC8EGFGGFG78=F2:9:E<@>FG
@M00200:205:000000000-AKKM3:1:1101:14027:5348 1:N:0:1
ATTGGGTTTAAAGCGTGCGTAGGCGGATGTGCAGGCGTCGTGTGAAAGCCCTCGGCTCAACCGGGGAATTGCACGGCGAACCGCACGTCTCGAGACAAGTAGGGGCGGTCGGAACGATAGGTGGAGTGGTGAAATGCGTTGATATCTATCGGAACGCCAAAGGTGAAGACAGACCGCTGGGCTTGTTCTGACGCTGAGGCACGAAAGCGTGGGGAGCAAACGGGATTAGATACCCCAGTA
+
GGGGGGGGGGGGGGGGGGGGGGGGGGGGGGGGGGGGGGGGGGGGGGGGGGGGGGGGGGGGGGGGGGGGGGGGGGGGGGGGGGGGGGGGGGGGGGGGGGGGGGGGGGGGGGGGGGGGGGGGGGGGGGFGGGGGGGGGGGGGGGG@FGGGGGGGGGGGGGGGGGGGGGGGGGGGGGGEGGGGGGGGGAFFGFFGDGG5CCGGGGGGGGGFGGGGGGFGEGGGGGGGFDD?FFFGGGGFEDFG
@M00200:205:000000000-AKKM3:1:1101:5562:5370 1:N:0:1
ATTGGGTGTAAAGGGCGCGTAGGCGGCGCGGGAAGGCGGCGGTGAAAGTCCGGGGCTCAACCCCGGATCGGCCGTGGCGACTCCCGCGCTGGAGCACAGTAGAGGCGGGTGGAATTCCGGGTGTAGCGGTGGAATGCGTAGAGATCCGGAAGAACACCGGTGGCGGAGGCGGCCCGCTGGGCTGTGGCTGACGCTGAGGCGCGACAGCGTGGGGAGCAAACAGGATTAGATACCCCTGTAA
+
GGCGGGGGGGGGGGGGGGGGGGGGEGGGGGGGEFGGGGGGGGFEFFFFGGFGGGGGGGGGGGGGGGGDGGGGGGEGGGGGGGGGGDGGGGGGGFGGGGGGGGGGGGGGE8CE89<E,<2:C1?*0@C>E*CE5CCGF:/88CC<F?CFE5E56C>FFG8C8>E8C*:*:5C>5?5C?8:EGC65:CG**9*:8**1*AC*:)*/1*1*:*:?EGEDFCFG*>CD(*:296:C:CFG:3/+:
@M00200:205:000000000-AKKM3:1:1101:16127:5371 1:N:0:1
ATTGGGTTTAAAGCGCGTGTAGGCGGATCCCTAAGTGTCTTGTGAAATCCCACGGCTCAACCGTGGAACCGCTGGGCATACTGGGGATCTTGGGCCACTCAGGGGCGACCGGAACAAGCGGTGGAGCGGTGAAATGCGTAGATATCGCTTGGAACGCCGAAGGTGAAGACAGGTCGCTGGGGGTGTGCCGACGCTGAGACGCGAAAGCCAGGGGAGCGAACGGGATTAGATACCCTAGTAAGA
+
GFGGGGGGECAF@FCGGEDGGGGC:FEEEFGFFC@C@FFCFFGGGFFGG@FGFE+@+B9E<6CCC:FG<C:F>F:CGGGGF?EFFGDE?<EDGGGGGGGGD,A,>CFEEGGC+C7>F<@E@>+>D7@FG<7>:CFGGG<CFGCCFF1C::5:FFGGGGEFEEEG8FCFFFC@F;@C>BFFDGGEG8C+<>ECEE3EGGGGCC=CCCD4CCFGCG>C3CCEG3CC()02682:9C?6@>*<C92
@M00200:205:000000000-AKKM3:1:1101:16342:5388 1:N:0:1
ATTGGGCATAAAGGGTGCGTAGGCGGCCCGTTAAGTCAGCGGTGAAATCCCAGGGCTCAACCCTGGAACTGCCGTTGATACTGGCGGGCTTGAGTTCGGTTAAGGCGGGCGGAACTGGTGGTGTAGCGGTGAAATGCATAGATACCACCAAGAACCCCGATTGCGTAGGCAGCTCGCTGAGCCGAAACTGACGCTGAGGCACGAAAGCGTGGGGAGCGAACAGGATTAGATACCCCAGTA
+
GGGGGGGGGGGGGGGGGGGGGGGGGGGGGGGGGGGGGGGGGGGGGGGGGGGGGGGGGGGGGGGGGGGGGGGGGGFGGGGGGGGGGGGGGGGGGCFDEGGGEGFFG8CFEB:CCGGGGGGGGFFFFFFEGGGGGGGGGGG9CFFGGFFGCGGGGGEEEGG>FGGFDGGEG?F>CFCC8;EECGFEGGGGF>?6;C55EGCFEGGEEG)*2AECCCBD57EC7D?F?C:4/*:F:8EG)59<
@M00200:205:000000000-AKKM3:1:1101:16492:5396 1:N:0:1
ATTGGGTATAAAGGGCGCGTAGGCGGCCCGATAAGTAGGGGGTGAAATCTTGCGGCTTAACCGCAAGGCTGCCTTCTAAACTGTCGGGCTGGAGCACGGTAGAGGCAGATGGAATTCCCGGTGTAGCGGTGGAATGCGTAGAGATCGGGAAGAACACCAGTGGCGAAGGCGGTCTGCTGGGCCGTTGCTGACGCTGAGGCGCGACAGCGTGGGGAGCAAACAGGATTAGATACCCGCGTA
+
GGGGGGGGGGGGGGGGGGGGGGGGGGGGGGFEFGGGGFGGGGFGGGGGGGEEFGGGGGGGGGGGGGGGGGGGGGGGGGFGGGGGGGGGGGGGGFGGFGC><FFGGGGGGGGGGGGGGGGGEGGGGGGGGGGGGGGGGGCEGCFCEGFDGFGGGGGGGGGGGGC8:FEGGCFCCC>FG?CFGGFEEECEGGGGGGCCGGC=EGGG5EGGGGGGGG:5:C?@FFGF6*C?FFBFG667)>@G
@M00200:205:000000000-AKKM3:1:1101:17009:5406 1:N:0:1
ATTGGGTTTAAAGGGCGCGTAGGCGGCGTGACAAGTCACTTGTGAAATCTCCGGGCTTAACCCGGAAAGGTCAGCCGATACTGCGGGGCTAGAGTGCAGAAGGGGCAACTGGAATTCTCGGTGTAGCGGTGAAATGCGTAGATATCGAGAGGAACACCTGCGGCGAAGGCGGGTTGCTGGGCTGACACTGACGCTGATGCGCGAAAGCTAGGGGAGCGAACGGGATTAGATACCCTGGTA
+
GGGGGGGGGGGGGGGGGGGGGGGGGGGGGGGFGGGGGGGGGGGGGGGGGFGGGGGGGCGGGGGGGGGGGGGGGGGGGGGGGGGGGGGGGGFGGGGGGGGCGGGGGGGGGGGGGGGGGGGGGGGGGGGGGGGGGGGGGGGGGGFGGGGFFGGGGGGGGGGGFGGGGGGGGGGGEGCEFGGGGC=EGF9FFGGGGGGGGGGGGGGGGGGGGFFGGD:<>EGEG:EDBGGFFFFFGGG45>FG
@M00200:205:000000000-AKKM3:1:1101:11788:5435 1:N:0:1
ATTGGGTTTAAAGAGCTCGTAGGCGGTTTGTCGCGTCTGCTGTGAAAGACCGGGGCTCAACTCCGGTTCTGCAGTGGGTACGGGCAGACTAGAGTGATGTAGGGGAGACTGGAATTCCTGGTGTAGCGGTGAAATGCGCAGATATCAGGAGGAACACCGATGGCGAAGGCAGGTCTCTGGGCATTAACTGACGCTGAGGAGCGAAAGCATGGGGAGCGAACAGGATTAGATACCCCCGTA
+
GGGGGGGGGGGGGGGGGGGGGGGGGGGGGGGGGGGGGGGGGGGGGGGGGGGGGGGGGGGGGGGGGGGGGGGGGGGGGGGGGGGGGGGGGGGGGGGGGGGGGGGGGGGGGGGGGGGGGGGGGGGGGGGGGGGGGGGGGGGGGGGGGGGGGGGGGGGGGGGGGGGGGGGGGGGGGGGGGGGGGGGGGGGGGGGGGGGGGFGGEGGGGEC>CFGGGGFGFGGGGDFG?<FFFFAGGGGG)7>E
@M00200:205:000000000-AKKM3:1:1101:16632:5439 1:N:0:1
ATTGGGTTTAAAGGGAGCGTAGGCGGATAGTTTAGTCAGAGGTGAAAGCCCAGGGCTCAACCTTGGAATTGCCTTTGATACTGGCTATCTTGAGTATGGAAGAGGTATGTGGAACTCCGAGTGTAGAGGTGAAATTCGTAGATATTCGGAAGAACACCAGTGGCGAAGGCGACATACTGGTCCATTACTGACGCTGAGGCTCGAAAGCGTGGGGAGCAAACAGGATTAGATACCCGCGTA
+
GGGGGGGGGGGGGGGGGGGGGGGGGGGGGGGGGGGGGGGGGGGGGGGGGGGGGGGGGGGGGGGGGGGGGGGGGGGGGGGGGGGGGGGGGGGGGGGGGGGGGGGGGGGGGGGGGGGGGGGGGGGGGGGGGGGGGGGGGGGGGGGGGGGGGGGGGGGGGGGGGGGGGGGGGGGGGGGGGGGGGGGGFGGGGGGGGGGGGGGGGGGGGGGGGEGGGGFGB>CFGGGGFGG<FF?FFCF3>@BE
@M00200:205:000000000-AKKM3:1:1101:19137:5444 1:N:0:1
ACTGGGTTTAAAGAGTTGCGTAGGTGGCATAGTAAGTAGAGCGTGAAAGCGTGCGGCTCAACCGTATAAACATGTTCTAAACTGCTAAGCTAGAATATAGAAGAGGTAGCTGGAATTCCTTGTGTAGGAGTGAAATCCGTAGATATAAGGAGGAACACCGATGGCGTAGGCAGGCTACTGGTCTATTATTGACACTAAGGCACGAAAGCGTGGGGAGCAAACGGGATTAGATACCCCAGTA
+
GGGGGGGGGGGGGGGGGGGGGGGGGGGGGGGGGGGGGGGGGGGGGGGGGGGGGGGGGGGGGGGGGGGGGGGGGGGGGGGGGGGGGGGGG8FGGGGGGGGFGGGGGGGGGGGFDGGGGGGGGGGGGGF<EDGGGGGGFGGGGGGGGGGGCFGGGGGFGGGGGFG7DEGGGGGGGGGDFGGFGG9FGFGGGGGGGGFGGGGCGCFEEGGGDEEECGEGAGGGGC/8:<C(66CFF<2;)=A7F
@M00200:205:000000000-AKKM3:1:1101:4110:5464 1:N:0:1
ATTGGGTTTAAAGGGCTCGTAGGTGGCCAGCTAAGTCGGACGTGAAATCCCCAGGCTCAACTTGGGAACTGCGTCCGATACTGGATGGCTTGAATTCGGGAGAGGGATGCAGAATTCCAGGTGTAGCGGTGAAATGCGTAGATATCAGGAGGAACACCGGTGGCGAAGGCGGCATCCTGGACCGGTATTGACGCTGAGGCGCGAAAGCCAGGGGAGCAAACGGGATTAGATACCCCGGTAAGA
+
GGGGGGEFEGGFGGGGGGGGGGGGGGGGGGGGGGGGGGGGGGGGGGGGGGGG8FFGGGGFGGGGGGGGGGGGGGGGGGGGGGGGDG8FGGGGGGGFFGGGGD7FFGGFGGGGGGGGGGGGGFGGGGGGGGGGGGGGGGGGGGGGGGFGGGGGGFGGGGGGGGGGGGGGGFGGGG7BFGGGGCFGGECCFGGF5CDGGGG==DG>ECCFE6@5>EDGEGG8DCCDB:4?F*<DFFCF>DDEGFF
@M00200:205:000000000-AKKM3:1:1101:15845:5474 1:N:0:1
ATTGGGCATAAAGGGTGCGTAGGCGGCCTTATAAGTCAGTGGTGAAAGCCCATCGCTCAACGATGGAACTGCCTTTGATACTGTAAGGCTTGAGTACAGACGAGGTAGGCGGAATTGATGGTGTAGCGGTGAAATGCATAGATACCATCAAGAACACCGATTGCGTAGGCAGCTTACTAGGCTGTAACTGACGCTGAGGCACGAAAGCGTGGGGAGCGAACAGGATTAGATACCCTCGTA
+
GGGGGGGGGGGGGGGGGGGGGGGGGGGGGGGGGGGGGGGGGGGGGGGGGGGGGGGGGGGGGGGGGGGGGGGGGFGGGGGGGGGGGGGGGGGGGGGGGGGGGGGGGGGGGGGGGGGGGGGGGGGGGGGGGGGGGGGGGGGGGGGGGGGGGGGGGGGGGGGGGGGGGGGGGGGGGGGGGGGGGGGGGGGGFGGGGGGGGFFGGGGGGG4FGGGGEGEGEGGEGDFF:CC?FFFGG6FGFDFE
@M00200:205:000000000-AKKM3:1:1101:23420:5475 1:N:0:1
ACTGGGTGTAAAGGGAGCGTAGGCGGCGTGGTAAGTCAGATGTGAAATCCCGGGGCTCAACCCCGGAACTGCATCCGATACTGCCATGCTTGAGGGTTGGAGAGGTAGCTGGAATTCTCGGTGTAGCAGTGAAATGCGTGGATATCGAGAGGAACACTCGTGGCGAAGGCGAGCTACTGGACAACATCTGACGCTGAGGCTCGAAGGCTAGGGGAGCAAAAGGGATTAGATACCCGAGTA
+
GGGGGGGGGGGGGGGGGGGGGGGGGGGGGGGGGGGGGGGGGGGGGGGGGGGGGGGGGGGGGGGGGGGGGGGGGGGGGGGGGGGGGGGGGGGGGGGGGGGGGGGGGGGGGGGGGGGGGGGGGGGGGGGGGGGGGGGGGGGGGGGGGGGGGGGGGGGGGGGGGGGGGGGGGGGGGGGGGGGGGGGGGGGGGGGGGGGGGGGGGGGGGGCF6CGGGGEG>GFG4CCD<:F?FFFGCCED:>@G
@M00200:205:000000000-AKKM3:1:1101:7288:5484 1:N:0:1
ATTGGGTATAAAGCGCGCGTAGGCGGATTGGCAAGTTGGGGGTGAAATCCCGGGGCTCAACCTCGGAATGGCCTTCAAGACTGCTGGTCTTGAGTTCGAGAGAGGTGAGTGGAATTCCGAGTGTAGAGGTGAAATTCGTAGATATTCGGAGGAACACCAGTGGCGAAGGCGGCTCACTGGCTCGACACTGACGCTGAGGTGCGAAAGCGTGGGGAGCAAACAGGATTAGATACCCCTGTA
+
GGGGGGGGGGGGGGGGGGGGGGGGGGDEGGGGGGGGGGGGGGGGGGGGGGGGGGGGGGGGGGGGGGGGGGGGGGGGGGGFGGGGGGGGGGGGGGGGGGGGGGGGGGGGGGGFGGGGGGGGGGGGGGGGGGGGGGGGGGGGGGGGGGGGGGGGGGFGGGGGGGFGGGGGGGDDEEGGGGFFGFFEGEEGDGGGEGDEEGGGGGGGGGGFGGGGGDFGFGGGFCFFBG7<F@<GG?FGFFFG
@M00200:205:000000000-AKKM3:1:1101:24250:5495 1:N:0:1
ATTGGGTATAAAGGGTGCGTAGGTGGCGCCGTAAGTCGGGTGTGAAATTTCGGAGCTTAACTCCGAAACTGCATTCGATACTGCGGTGCTTGAGGACTGGAGAGGAGACTGGAATTCATGGTGTAGCAGTGAAATGCGTAGAGATCATGAGGAAGACCAGTGGCGAAGGCGGGTCTCTGGACAGTTCCTGACACTGAGGCACGAAGGCCAGGGGAGCAAACGGGATTAGATACCCTCGTA
+
GGGGGGGGGGGGGGGFGGGGGGGGGGGGGGGGGGGGGGGGGGGGGGGGGGGGGGGGGGGGGGGGGGGGGGGGGGGGGGGGGGGGGGGGGGGGGGGGGGGGGGGGGGGGGGGGGGGGGFGGGGGGGGGGGGGGGGGGGGGGGGGGGGGGFEGGGGGGFGGGGGGGGGEEGGDEGGECGGGGGGCFFFFGGFG>CFDGGGGGGDEGGEGFGGFGGGF<@GFGGC?533<?FFFFGFG4))7C
@M00200:205:000000000-AKKM3:1:1101:15768:5497 1:N:0:1
ACTGGGCATAAAGCGCACGTAGGCGGATACTTAAGTTAGGGGTGAAATCCCAGGGCTCAACCCTGGAACTGCCTTTAATACTGGGTATCTCGAGTCCGAGAGAGGTGAGTGGAATTCCGAGTGTAGAGGTGAAATTCGTAGATATTCGGCGGAACACCAGTGGCGAAGGCGACTCACTGGCCCGATACTGACGCTGAGGCGCGAAAGCGTGGGGAGCAAACAGGATTAGATACCCGGGTA
+
GGGGGGGGGGGGGGGGB@FFGGGGGGGGGGGGGGGGGGGGGGGGGGGGGGGGGGGGGGGGGGGGGGGGGGGGGGGFGGGGGGGGGGGGGGGGGGGGGGGGGGGGDFFGGGGGGGGGGGGGGGGFGGGGGGGGGGGGGGGGGGGGGGGGGGGGGGGGGGGGFFGGGGGGGGGGGEECEFGGFFGGEGGGGGGGGGGGGGGGGGDEEGGGGGG>GG>DFCFGFGGGFFD<4=9FCFGGFD:E
@M00200:205:000000000-AKKM3:1:1101:5299:5498 1:N:0:1
ATTGGGTATAAAGGGTGCGTAGGCGGTCTTATAAGTCAGTGCTGAAATATCCCGGCTTAACCGGGAGGGTGGCATTGATACTGTAGGACTTGAGTAAAGTTGAGGTTGGCGGAATTGACGGTGTAGCGGTGAAATGCTTAGATATCGTCAAGAACACCTATTGCGAAGGCAGCTAACTAAGCTTTAACTGACGCTGAGGCAAGAAAGTGTGGGGATCAAACAGGATTAGATAACCGAGTA
+
GGGGGGGGGCFGGFGFEEGEGGGGFGGGGG<C@FFFFGFGFECFCGGFGC@FGGGGEGGGGGGGG@FGGFBFDEFGFFCECAAFEGGGGCFGFFFGGGGGGGDFGGG?FFGG:FGG?FFFFFFFC,BBF=33CDFGFGGE@=FFDEGGFGFF9B>FCFCGGGFFGCEGGCCC5>BECEFF7BCDFGG7BFEGGGGD8BFFE*CC,ACF7CEFGD:53:CCFGFG?CGEA=CD+?<)8;FC
@M00200:205:000000000-AKKM3:1:1101:18852:5509 1:N:0:1
ATTGGGTTTAAAGGGCGCGTAGGCGGTCCCGTCAGTCCCTTGTGAAATCCCCCGGCTCAACTGGGGAACTGCAAGGGATACAGCGGGGCTTGAGTTCGGGAGAGGGAAGCGGAATTCCGGGTGTAGCGGTGAAATGCGTAGATATCCGGAGGAACACCGGTGGCGAAGGCGGCTTCCTGGACCGATACTGACGCTGAGGCGCGAAAGCTAGGGGAGCAAACGGGATTAGATACCCGTGTA
+
FEGGGGGGGFGGGGGGGGGGGGGGGGGGGGGGGGGGGGGGGGGGGGGGGGGGGGGGGGGDGGGGGGGGGGGGCGGGGGGGGGGGEGGGGGGGGGGGGGGGGGDEGGGGGGGGGGGGGGGGGGGGFGGGGGGGGGGGGGGGGGGGGGGGGGGGGGGGFGGGGGGGGGGDEGGGGGGGGGGGGGGGGGGGGF7EGGGGGGFGGGCECGGGF96CFGDDBGFFGDGG?CFFF4<:FGGG>EFG
@M00200:205:000000000-AKKM3:1:1101:20638:5531 1:N:0:1
ATTGGGTATAAAGAGCTCGTAGGCGGCTCAGTAAGTCAGGTGTGAAAACTCCAGGCTCAACCTGGAGACGCCACTTGATACTGCTGTGGCTAGAGTCCGGTAGGGGAGCATGGAATTCCTGGTGTAGCGGTGAAATGCGCAGATATCAGGAGGAACACCAGTGGCGAAGGCGGTGCTCTGGGCCGGAACTGACGCTGAGGAGCGAAAGCGTGGGGAGCAAACAGGATTAGATACCCGAGTA
+
GGGGGGGGGGGGFGGGGGEFGGGGGDGFGGGGGGGGGGGGGGGEFGGGGGGGGGGGGGFGGGGGGGGGGGGEGGGGGGGGFFFGGGGGGFGGGFGGGGGGGGGGGGGGGGGGGGGGGGGGGGFGGGGGGGGGGGFGGGGGGGGGGGGGGGGGGGGFGGGGFGGGGGGGGGGEDGGGFFFGGGGGGGGEGGGGGDGCGEFGGGGGGGGGGGEGGCED>GGGC9@D<F06?FDFF<@FD@>F<
@M00200:205:000000000-AKKM3:1:1101:8357:5565 1:N:0:1
ATTGGGTATAAAGCGTGTGTAGGCGGACCGTTAAGTGCCCGCGTGAAATCCCCCGGCTCAACCGGGGAACGGCCGGGCATACTGGCGGTCTTGAGCGGTCTAGGGGTCATCGGAACAAACGGTGGAGCGGTGAAATGCGTAGATATCGTTTGGAACGCCGACGGTGAAAACAGATGACTGGGGACCTCGCTGAAGCTGAGACACGAAAGCCAGGGGAGCAAACGGGATTAGATACCCCCGTA
+
GGGGGGGGGGGGGGGGGGGGGGGGGGGGGGEFGGGGGGGGGGGGGGGGGGGGGGGGEGGGGGGGGCFGFFGGGGGGGGGGGGGGGGGGGGGGGGGGFF=CFGDGGGEBFGGGGGGGGGGGGGCFGGGEEDGGGFGFF?<:FGGEG9<FFCGGGCGFGECGGFFE:CFFCGGGGGFGGF7CDDEGGGGCEGGGG+7A0<CGFCGGGD5C8:88*@3C;EGGGG=C1CD3??BF?E964>EEG>
@M00200:205:000000000-AKKM3:1:1101:13381:5571 1:N:0:1
ACTGGGCATAAAGGGTGCGTAGGCGGCCTGTTAAGTCAGGGGTGAAAGACGGTAGCTCAACTATCGCAGTGCCCTTGATACTGATGGGCTTGAATGGACTAGAGGTAGGCGGAATGAGACAAGTAGCGGTGAAATGCATAGATATGTCTCAGAACACCGATTGCGAAGGCAGCTTACTATGGTCTTATTGACGCTGAGGCACGAAAGCGTGGGGATCAAACAGGATTAGATACCCCCGTA
+
GGGGGGGGGGGGGGGGGGGGGGGGGGGGGGGGGGGGGGGGGGGGGGGGGGGGGGGGGGGGGGGGGGGGGGGGGGGGGGGGGGGGGGGGGGGGGGGGGGGGGGGGGGGGGGGGGGGGGGGGGGGGGGGGGGGGGGGGGGGGGGGGGGGGGGGGGGGGGGGGGGGGGGGGGGGGGDGGGGFECGGGGFGGGGGGGGGGGGFGGGGGGGGGGGGGGGFGFGGGGGFGFGGFF=)*A:CC5BDG
@M00200:205:000000000-AKKM3:1:1101:11463:5577 1:N:0:1
ACTGGGTTTAAAGGGTGCGTAGGAGGGCAGGTAAGTCCGTGGTGAAATCTCTGAGCTTAACTCAGAAACTGCCGTGGATACTATCTGTCTTGAATCCCGTGGAGATGAGCGGAATATGTCATGTAGCGGTGAAATGCTTAGATATGACATAGAACACCAATTGCGAAGGCAGCTCGTTACACGAAGATTGACTCTGAGGCACGAAAGCGTGGGGATCAAACAGGATTAGATACCCCGGTAAGA
+
GGGGGGGGGGGGGGGGGGGGGGGGGGGGGGGGGGGGGGGGGGGGGGGGGGGGGGFGGGGGGGGGGGGGGGGGGGGGGGGGGGGGGGGGGGGGGGGGGGGGGGGGGGGGGGGGEGGGGGGGFGGGGGGGGGGGFFGGGGGGGGGGGGGGGGGGGGGGGEFGGGAFGGGGGGGGGGGGGGGGGGGGGGDGGCFGGGGGGFCFEGGGGGGCEGEGCEE<FGCFG4*;0DC<FFEGFGGGFFFGG@C
@M00200:205:000000000-AKKM3:1:1101:24259:5605 1:N:0:1
ATTGGGTGTAAAGGGCGCGTAGGCGGATAGTTTAGTCAGAGGTGAAAGCCCAGGGCTCAACCTTGGAACTGCATTTGTGACTGTATAGCTAGAGTACGGTAGAGGGGGATGGAATTCCGCGTGTAGCAGTGAAATGCGTAGATATGCGGAGGAACACCGATGGCGAAGGCAATCCCCTGGACCTGTACTGACGCTCATGCACGAAAGCGTGGGGAGCAAACAGGATTAGATACCCCAGTA
+
GGGGGGGGFGGGGGGGGGGGGGGGGGGGGGGGGGGGGGGGGGGGGGGGGGGGGGGGGGGGGGGGGGGGGGGGGGGGGGGGGGGGGGGGGGGGGGGGGGGGGGGGGGGGGGGGGGGGGGGGGGGGGGGGGGGGGGGGGGGGGGGGGGGGGGGGGGGGGFGGGGGGGGGGGGGGGGFGFGGGGGGGGGGGGGGGGGGGGGGGGGGGGGGGGGGGGGFGFGDGGFFGB<DBFFBGGC?FDDFF
@M00200:205:000000000-AKKM3:1:1101:21376:5612 1:N:0:1
ACTGGGTATAAAGGGCTCGTAGGCGGCCAACTAAGACATACGTGAAATCCCTCAGCTTAACTGGGGAACTGCGTGTGATACTGGATGGCTTGGATTTGGGAGAGGGATGCGGAATTCCAGGTGTAGCGGTGAAATGCGTAGATATCTGGAGGAACACCGGTGGCGAAGGCGGCATCCTGGACCAATATTGACGCTGAGGAGCGAAAGCCAGGGGAGCAAACGGGATTAGATACCCCGGTA
+
GGGGGGGGGGGGGGGGGGGGGGGGGGGGGGGGGGG9FFGGGGGGFGGGGGGGGGGGGGGGGGGGGGGGGGGGGGGGGGGGGGGGGGGGGGGGG8FGGGGGFGGGGGGGGGGGEGGGGGGGGGGGGGGGGGGGGGGGGGGGGGGGGGGGGGGGGGGGGGGGGGGGGGGGGGGDEGGGGGGGGGGGCFFGGGFGGGGGGGGGGGGGGGGGGGGGGGFGFGGFGGGGBGC<F6<FFGGGFFFG
@M00200:205:000000000-AKKM3:1:1101:22742:5613 1:N:0:1
ACTGGGTTTAAAGGGTGCGTAGGCGGCCTATTAAGTCAGTGGTGAAAGCCCATCGCTCAACGATGGAACTGCCATTGATACTGATAGGCTTGAGTACAGACGAGGTTGGCGGAATTGATGCTGTAGCGGTGAAATGCATAGATAGCATCAAGAACACCGATTGCGTAGGCAGCTAACTAGGCTGTAACTGACGCTGAGGCACGAAAGCGTGGGGAGCGAACAGGATTAGATACCCCTGTA
+
GGGGGGGGGGGGGGGGGGGGGGGGGGGGGGGGGGGGGGGGGGGGGGGGGGGGGGGGGGGGGGGGGGGGFGGGGGGGGGGGGGGGGGGGGGGGGGGGGGGGGGGGGGGGGGGGGGGGGGGGGGGGGCGGGG>FGGGGGGGGGGGGGGGGGGGGGF?=FGGGGGGGGGGDEGGGGFGGGGGGGGGGGGGGGGGGGGGGGGGGEFDEGC5CCCC7C55DBEG=3CGG:FGFFFFGG6CC@FFG
@M00200:205:000000000-AKKM3:1:1101:10172:5623 1:N:0:1
ACTGGGCTTAAAGGGTGCGTAGGCTGTGCAGAAAGTTGGGTGTGAAATCCCCTGGCTTAACCAGGGAATTGCGCCCAAAACTACTGCGCTGGAGGAAGACAGAGGTAAGCGGAACTTCGGGTGGAGCGGTGAAATGCGTTGATATCCGAAGGAACACCGGTGGCGAAAGCGGCTTACTGGGTCTTTTCTGACGCTGAGGCACGAAAGCTAGGGTAGCGAACGGGATTAGATACCCCAGTA
+
GGGGGGGGGGGGGGGGGGGGGGGGGGGGGGGGGGGGGGGGGGGGGGGGGGGGGGGGGGGGGFGGGGGGGGGGGGGGGGGGGGGGGGGGGGGGGGGGGGGGGGGFGGGGGGGGGGGGFGGGGGGGGGGGGGGGGGGGGGGGGGGGGGGGGGGGGGGGGGGGGGGGGDGGGGGGGGGGFGGGGGGFEEGGGFGG=ED=E5@5AFGGGGCFGGGGFE@DF5C*5CEC<5F?F?>FGGG37<?G
@M00200:205:000000000-AKKM3:1:1101:7482:5650 1:N:0:1
ACTGGGTTTAAAGCGCACGCAGGTGATCGCGCAAGTGTTGTGTGAAAGCAGCTCGCTTAACGAGCTGAGGCATGGCAGACTGCCCGACTGGAGGTCGTGAGAGGTCCGTGGAATTGCCGGTGTAGTGGTGACATACGTAGATATCGGCAGGAACACCCAAGGGGAAGCCAGCGGACTGGCACGGTGCTGACACTGAGGTGCGAGAGCGTGGGGAGCGAACCGGATTAGATACCCGAGTA
+
GGGGGGGGGGGGGGGGGGGGGGGGGDFGGGGGGGGGGGGGGGGGGGGGGGGGGGGGGGGGGGGGGGGGGGGGGGGGGGGGGGGGGGGGGGGGGGGGGGGGGGGGGGGGGGG@FGGGGFGGGGGGGGGGGGGGGGGGGGGGGGGGGGGGGGGGGGGGGFFGGGGGGGGGGGGGGGGGGGGGGGGEGGGGGGGGGGGGGGG=FGGGDEC)/:CEGGFGFDGDDGGC?CC?B?A7C8:<DFF
@M00200:205:000000000-AKKM3:1:1101:25170:5670 1:N:0:1
ACTGGGTTTAAAGGGTGCGTAGGCGGTCTTTTAAGTCAGTGCTGAAATATCCCGGCTTAACCGGGAGGGTGGCATTGATACTGAAGGACTTGAGTAAAGTTGAGGTTGGCGGAATTGACGGTGTAGCGGTGAAATGCTTAGATATCGTCAAGAACACCGATAGTGCAGACAGCTAACTAAGCTTTAACTGACGCTGAGGCACGAAAGTGTGGGGATCAAACAGGATTAGATACCCTTGTA
+
GGGGGGGGGFGGGGGGGGGGGGGGGGGG@FCEGGGGGGGG<FFGGFGFFGGEE@FGEGFFGGEGEGEGGB@GGGCFGGGGGGFGFGGGG@FGGGGGGFGGFFFGGGGFDGFGCGGGGFECGGGGGGCECGGGGGGGGFGCGGGGGGGGGGECFGGGFGDCCEGGGGCFGGGGDCFEFGF,DC>EGEFGGGGGGGGGGGCFEF:ECGD7>C97CED:AFC9C*C4(>F7??DCGGGFFFFG
@M00200:205:000000000-AKKM3:1:1101:19012:5671 1:N:0:1
ATTGGGCTTAAAGCGTGTGTAGGCGGACCGTTAAGTGCCCGCGTGAAATCCCCCGGCTCAACCGGGGAACGGCCGGGCATACTGGCGGTCTTGAGCGATCCAGGGGTCATCGGAACAAACGGTGGAGCGGTGAAATGCGTAGATATCGTTTGGAACGCCGACGGTGAAAACAGATGACTGGGGATCCGCTGACGCTGAGACACGAAAGCCAGGGGAGCAAACGGGATTAGATACCCTCGTA
+
GGGGGGGGGGGGGGGGGGGGGGGGGGGGGGGGGGGGGGGGGGGGGGGGGGGGGGGGGGGGGGGGGGGGGGGGGGGGGGGGGGGGGGGGGGGGGGGGGGGGGGGGGGGGGGGGGGGGGGGGGGGGGGGGGGGGFGGGGGGGGGGGGGGGFEFGGGGGGGGGGGGGGGGGFGGGGGGGGGGGGFGGGGGGGGGGGGGGGGGGGGGGGGGGFGGFGGFG:EGGGGGG?C3:@?<FE7CGF@>57
@M00200:205:000000000-AKKM3:1:1101:24908:5679 1:N:0:1
ATTGGGTATAAAGAGCTCGTAGGCGGTCTGTCGCGTCGGCTGTGAAAACCCGAGGCTCAACCTCGGGCCTGCAGTCGATACGGGCAAACTGGAGTACTGCAGGGGAGACTGGAATTCCTGGTGTAGCGGTGAAATGCGCAGATATCAGGAGGAACACCGGTGGCGAAGGCGGGTCTCTGGGCAGTAACTGACGCTGAGGAGCGAAAGCGTGGGGAGCGAACAGGATTAGATACCCGAGTAAGA
+
GGGGGGGGGGGGGGGGGGGGGGGGGGGGGGGGGGGGGGGGGGGGGGGFGGGGGGGGGGGFGGGGGGGGGGGGGGGGGGGGGGGGGGGGGGGGGGGGGGGGGGGGGGGGGGGGGGGGGGGGGGGGGGGGGGGGGGGGGGGGFCGFGGGGGFGGGFGGGGGGGGGGGGG>FGGGGGGGGGGGGGGGGFGFGGGGGGGGG>CFGGEGG=<FGGGGGGFCEGGEG3EC(6>?FFAFGFFDDFF6DD)
@M00200:205:000000000-AKKM3:1:1101:18854:5681 1:N:0:1
ATTGGGTGTAAAGGGAGCGTAGGCGGATAGTTTAGTCAGAGGTGAAAGCCCAGGGCTCAACCTTGGAATTGCCTTTGATACTGGCTATCTTGAGTATGGAAGAGGTATGTGGAACTCCGAGTGTAGAGGTGAAATTCGTAGATATTCGGAAGAACACCAGTGGCGAAGGCGACATACTGGTCCATTACTGACGCTGAGGCTCGAAAGCGTGGGGAGCAAACAGGATTAGATACCTGGTA
+
GGGGGGGGGGGGGGGGGGGGGGGGGGGGGGGGGGGGGGGGGGGGGGGGGGGGGGGGGGGGGGGGGGGGGFGGGGGGGGGGGGGGGGGGGGGGGGGGGGGFFGGGGGGGGGGGGGGGGGGGGGGGGGGGGGGGGGGFGGGGGGGGGGGGGGGGGGGFGGGGGGGGGGGGGGCGGGGGGGGGGGGGGGGGGGGGGGD7EDGGGG5*<;<FGCEGGGFGEGGGGGGF;C>@=+5+?8<:FFF
@M00200:205:000000000-AKKM3:1:1101:15596:5682 1:N:0:1
ATTGGGTATAAAGCGTGGGTAGGTGGTCGGTGATGTGCCGTGTGAAAGCGCCGCGCTTCTCGCGGCGAGGTCGCGGTAGACACACCGACTGGAGGCACGGAGGGGGGCGTAGAATTCCCGGTGTAGTGGTGAAATGCGTAGATATCGGGAGGAATACCAGTGGCGCAAGCGGCGCCCTGGCCGTGACCTGACACTGAGCCACGACGGCGTGGGGAGCAAACGGGATTAGATACCCTGGTA
+
GGGGGGGGGGGGGGGGGGGGGGGGGGGGGGGGGGGGGGGGGGGGGGGGGGGGGGGGGGGGGGGGGGGGGGGGGGGGGGGGGGGGGGGGGGGGGGGGGGGGGGGGGGGGGGGGGGGGGGGGGGGGGGGGGGGGGGGGGGGGGGGGGGGGGEGGGGGGGGGGGGGGGGGGGGGGGGGGGGGGGGGGGGGGGGGGGGGGGGGGGGGGGGGGGGGGGGFGFCE8FG5CBDC76=AGGCFGFF@F
@M00200:205:000000000-AKKM3:1:1101:4251:5690 1:N:0:1
ACTGGGTGTAAAGGGTGCGTAGGTGGCGTGGTAAGTCAGATGTGAAAGCCCAGGGCTCAACCCTGGAACTGCATCCGATACTGCCATGCTAGAGAACTGAAGAGGAGTGTAGAATTCTCGGTGTAGCAGTGAAATGCGTAGATATCGAGAGGAATACCAACGGCGAAGGCAGCACTCTGGGCAGTTTCTGACACTGAGGCACGAAGGCTAGGGGAGCAAACGGGATTAGATACCCCGGTA
+
GGGGGGGGGGGGGGGFGGGGGGGFGGG@FGGGGGGGGGGGGGGGGGGFGGGGGGGGGGGGGGGGGGEGGEFGGGGGGGGGGGFFGGGGGGGGGGCFGGGGGGGGGGGGGGGGGGFDGFGEGGGGGFGGFGGGFGGGGDGGGGGFGGGGGGGGGG8FFFGFBFDEGGGG>DFCGFGFGGGG7FGGGGGGGGGGGFGGGGCGEGEGC5CGF,=CF5BDDGGFG3C*7DGFFFCGGGGGA:>E
@M00200:205:000000000-AKKM3:1:1101:8812:5690 1:N:0:1
ACTGGGTTTAAAGGGCGCGTAGGCGGTTCCGTAGGTGGCGTGTGAAATCCCCCGGCTCAACCGGGGAAGTGCGCGCCAAACCACGGTTCTAGAGGACGGTAGGGGGGACTGGAACTCTCGGTGGAGCGGTGAAATGCGTAGATATCGAGAGGAACACCGGCGGCGAAGGCGAGTCCCTGGTCCGTATCTGACGCTGAGGCGCGAAAGCGTGGGTAGCAAACAGGATTAGATACCCCCGTA
+
GGGGGGGGGGGGGGGGGGGGGGGGGGGGGGGGGGGGGGGGGGGGGGGGGGGGGGGGGGGGGGGGGGGGGGGGGGGGGGGGGGGGGGGGGGGGGGGGGGGGGGGGGGGGGGGGGGGGGGGGGEGGGGGGGGGGGGGGGGGGGGGGGGGGGGGGFGGGGDEEGGGGGGGGGGGGGGGGGGGGGGGGGGGGGGGGGDGGGGGGGGGGGGGGCECEDEFGFGGGGGGGFGGFF*6>FGGC:>>E
@M00200:205:000000000-AKKM3:1:1101:11674:5692 1:N:0:1
ACTGGGTATAAAGGGCGCGTAGGCGGCTTCATAAGTCTTGGGTGAAAGCCCTCGGCTCAACCGAGGAATTGCCTTGGATACTGTGAAGCTCGAGGCTGGAAGAGGGCAGTGGAATTCCCGGTGTAGCGGTGAAATGCGTAGATATCGGGAGGAACACCAGTGGCGAAGGCGGCTGCCTGGGCCAGTTCTGACGCTGAGGCGCGAAAGCGTGGGGAGCAAACAGGATTAGATACCCGCGTAAGA
+
GFFFFFGFGGFGFGGCEGGGGFFGGGGGEFGGGFCFGGGGGGGGGGDFGGGFGEFGGGGCGFGE@FEGGGFGGGGGFGGGGGGGGGGGGFGGGGGGGGGDGGGGGDEFGGGGFGGFFFFDGGGGGGGEGGGGGGGGGGGGGGFGGGGGEEGGGGGGCFFFGGFGGGGDGGC@EEEEGGGCEFF8B<<CFFGGGG358CEGEDGG>EDGDEG>EEEC@G;CC5CFBFF?F4:7CCCD>>>E7?5
@M00200:205:000000000-AKKM3:1:1101:24777:5700 1:N:0:1
ATTGGGTTTAAAGCGCACGTAGGCGGCCTCGCAAGTCGGATGTGAAATCCCTCGGCTCAACCGAGGACGTGCATCCGAAACTGCGGGGCTTGAGTACTGAAGAGGATCGCGGAATTCCCGGTGTAGAGGTGAAATTCGTAGATATCGGGAGGAACACCAGTGGCGAAGGCGGCGATCTGGGCAGATACTGACGCTGAGGTGCGAAAGCGTGGGGAGCAAACAGGATTAGATACCCCCGTA
+
GGGGGGGGGGGGGGGGGGGGGGGGGGGGGGGGGGGGGGGGGGGGGGGGGGGGGGGGGGGGGGGGGGGGGGGGGGGGGGGGGGGGGGGGGGGGGGGGGGGGGGGGGGGGGGGGGGGGGGGGGFGGGGGGGGGGGFDFGGGGGGGGGGGGGGGGGGGGGGGGGGGGGGGGGGGGGGGGGD7AEFGG5<CGGGGGG55ECFGGFDEGGGGGGGDGGDBGFGGGGGGGFC>BFF4:FC8F>EEG
@M00200:205:000000000-AKKM3:1:1101:23655:5719 1:N:0:1
ACTGGGTTTAAAGGGTAGGTAGGTGGTCTCGTTTGTCAGGGGTGAAAGCCTGGGGCTTAACCCCAGAAGTGCCCCTGAAACGGCGAGACTCGAGTTCTGGAGAGGGTCGTGGAATTCCCGGTGTAGCGGTGAAATGCGTAGAGATCGGGAGGAACACCAGAGGCGAAGGCGGCGACCTGGACAGATACTGACACTCAACTACGAAAGCGTGGGGAGCAAACAGGATTAGATACCCGAGTA
+
GGGGGGGGGGCFGGGGGGGGGGGGGGGGGGGGGGGGGGGGGGGGGGGGEGGGGGGGGGGGGGGGGGGGGFFFGGGGGGGGGGGGGGGGGGGGGGGGGGGGGGGGGGGGGGGGGGGGGGGGGFBFGGGGGFGGGGGGGGGGG:FFGGGGGGGGGGGGGGGGGFFGGGEEDGGGGGGGGGGGGGGFGG?7?FEGGGGGFGGGGGGG5=<CCCEGC>DG>FGFFGFGFF:7FF<GGF6CEF>F
@M00200:205:000000000-AKKM3:1:1101:24587:5737 1:N:0:1
ATTGGGTGTAAAGGGCGCGTAGGCGGCTTTGCAAGTGACGGGTGAAATCCCTCGGCTTAACTGAGGAACTGCCTGTCAGACTGCATGGCTTGAGACCGGGAGAGGTGAGTGGAATTCCCAGTGTAGCGGTGAAATGCGTAGATATTGGGAGGAACACCAGTGGCGAAGGCGGCTCACTGGACCGGTACTGACGCTGAGGCGCGAAAGCGTGGGGAGCAAACAGGATTAGATACCCCAGTA
+
GGGGGGGGGGGGGGGGGGGGGGGGGGGGGGGGGGGGGFGGGEGGGGGGGGGGGGGGDGGFGGGGGGGGGGGGFGGGGGFGFCGGCFGGGGDEFGDGGGGGGGGGGGGGGGGGGGGFFGGEBGGGGGGGGGGGGFF,CFGGECDCGFBD<EGEGGGGFGGFCF:EEFGGFGGCEGGGFGGGGGFEGGGEC>FGDE<=8F8C=DC5:*9**:CEGG)9:*AFGGGG6D:<F=9FGFG<DDFG
@M00200:205:000000000-AKKM3:1:1101:23543:5755 1:N:0:1
ATTGGGTATAAAGGGCGCGTAGGCGGGCTCCCAAGTCGGTGGTGAAATCTTTCGGCCCAACCGGAAAAGTGCCGCCGATACTGGGAGTCTCGAGGGAGGTAGGGGTCGATGGAACTTCCGGTGGAGCGGTGAAATGCGTAGATATCGGAAGGAACGCCGGTGGCGAAAGCGATCGACTGGACCTCTTCTGACGCTGAGGCGCGAAAGCCAGGGGAGCAAACGGGATTAGATACCCTTGTA
+
GGGGGGGGGGGGGGGGGGGGGGGGGGGGGGGGGGGGGGGGGGGGGGGGGGGGGGGGGGGGEGGGGGGGGGGGGGGGGGGGGDEFFGGGGEGGGEGGGEGGGGGGGGGGGGGGGGGGGGGGGGGGDEGGGGGGGGGGGGGGGGGGGGGGGGGGGGGDCGGGGGGGEGGGDGGGGGGGEGGGEGGGFGEFGGGGGGGGGGGGGDECGGC<868FGGBGFGGGGCED?GG>6BAFGGGGFFFG
@M00200:205:000000000-AKKM3:1:1101:18131:5775 1:N:0:1
ACTGGGTTTAAAGCGCACGTAGGCGGCTTTGTAAGTTAGAGGTGAAAGCCCGGGGCTCAACCCCGGAATTGCCTTTAAGACTGCATCGCTTGAATCCGGGAGAGGTAAGTGGAATTGCGAGTGTAGAGGTGAAATTCGTAGATATTCGCAGGAACACCAGTGGCGAAGGCGGCTTACTGGTCCATAACTGACGCTGAGGTGCGAAAGCGTGGGGAGCAAACAGGATTAGATACCCCTGTA
+
GGGGGGGGGGGGGGGGGGGGGGGGGGGGGGGGGGGGGGGGGGGGGGGGGGGGGGGGGGGGGGGGGGGGGGGGGGGGGGGGGGGGGGGGGGGGGGGGGGGGGGGGGGGGGGGGGGGGGGGGGGGGGGGEEGGFGGGGGGGGGGGGGGGGGGGGGGGGGGGGGGGGGGGGGGGGGGGGGGGGFGGGGGGFGGGGGECEGFGCFGGG>EGFGC>CGGDGFGFC9FGG:GGBFF::<FGG;37C
@M00200:205:000000000-AKKM3:1:1101:9471:5783 1:N:0:1
ACTGGGTTTAAAGGGAGCGTAGGCGGATAGTTTAGTCAGAGGTGAAAGCCCAGGGCTCAACCTTGGAATTGCCTTTGATACTGGCTATCTTGAGTATGGAAGAGGTATGTGGAACTCCGAGTGTAGAGGTGAAATTCGTAGATATTCGGAAGAACACCAGTGGCGAAGGCGACATACTGGTCCATTACTGACGCTGAGGCTCGAAAGCGTGGGGAGCAAACAGGATTAGATACCCGCGTA
+
GGGGGGGGGGFEGFGGGGGGGGGGGGGGGGGGGGGGGGGFGGGGGGEFGGGGGGGGGGGGGGGGGGGGGGGGGGGGGGGGGGGGGGGGGGGGGFGFGGGGGGGGGGGGGGGDEGGGGGGGGGGGGGGGGGGGFGGGGGGGGGGGGFGGGGDGFGGGGGGGGGGGG7EGGGGGGGGGGGGGGGGGGGGGGGGGGGGEGGFGGGGDGG:FCGGEGGBDFEGGGGFGFGGFFF3CFGGGFBED
@M00200:205:000000000-AKKM3:1:1101:17055:5788 1:N:0:1
ATTGGGTGTAAAGGGCTCGTAGGCGGTTTGTCGCGTCGGGAGTGAAAACACGCAGCTTAACTGCGTGCTTGCTTTCGATACGGGCAGACTAGAGGTATGCAGGGGAGAACGGAATTCCTGGTGTAGCGGTGAAATGCGCAGATATCAGGAGGAACACCGGTGGCGAAGGCGGTTCTCTGGGCATTACCTGACGCTGAGGAGCGAAAGTGTGGGGAGCGAACAGGATTAGATACCCCCGTA
+
GGGGGGGGGGGGGGGGGGGGGGGGGGGGGGGGGGGGGGGGGGGGGGGGGGGGGGGGGGGGGGGGGGGGGGGGGGGGGGGGGGGGGGGGGGGGGGGGGGGGGGGGGGGGGGGGEGGGGGGGGGGGGGGGGGGGGGGGGGGGGGGGGGGGGGGGGGGGGGGGGGGGGGGGGGGGGGGGGGGGGGFFGGGGGGGGGGGGGGGGGGGGGGGGGCCGGGF357ECDGGGFFG?=FBF?CAFBFFG
@M00200:205:000000000-AKKM3:1:1101:14140:5797 1:N:0:1
ACTGGGTGTAAAGGGCGCGTAGGCGGCCATTCAAGTCGGGGGTGAAAGCCTGTGGCTCAACCACAGAATTGCCTTCGATACTGTTTGGCTTGAGTGTGGCAGAGGTTGGTGGAACTGCGAGTGTAGAGGTGAAATTCGTAGATATTCGCAAGAACACCAGTGGCGAAGGCGGCCAACTGGGCCATTACTGACGCTGAGGCGCGAAAGCGTGGGGAGCAAACAGGATTAGATACCCCAGTA
+
GGGGGGGGGGGGGGGGGGGGGGGGGGGGGGGGGGGGGGGGGGGGGGGGGGGGGGGGGGGGGGGGGGB:CFFGGGGGGGGGGGGGGGGGGGGGGGGGGGGGGGGGGGGGGGGGGGGGGGGGGGGGGGGGGGGGGGGGGGGGGGGGGGGGGGGGGGGGGGG>FFGDCGGGGGGGGGGGGGFGGGGGGGGGFFGGGGGGGGGGGGGGGGGGGGDGGGFG@GGF4DGG07FFFFFGGFFCBFFF
@M00200:205:000000000-AKKM3:1:1101:9085:5808 1:N:0:1
ATTGGGTTTAAAGGGTGCGTAGGTGGTCTATTAAGTCAGTGCTGAAATATCCCGGCTTAACCGGGAGGGTGGCATTGATACTGATGGACTTGAATGGAGTCGAGGTAGGCGGAATTGACGGTGTAGCGGTGAAATGCTTAGATATCGTCAAGAACACCGATAGTGTAGACAGCTTACTAGGCTCTAATTGACACTGAGGCACGAAAGTGTGGGGATCAAACAGGATTAGATACCCCTGTA
+
FGFGGGGGGGGGGGGGGGGECGGGGGGGGGGFGFGGAFGGGGGGGGGGGGGGGGGGGGGGGFGGGGGGGGGGGGGGGGGGGGGGGGGGGGGGGGGGGFGGGGGGGGGGGGEGGGGGGGGGGGGGGGGGCGEFD?FGFGGGG;FGGGGDFGEGCFG,FE>7>F7EFFGAFDFGGGGGGGFF786BFGCFGCCDEFGFG6DGGGGEEEGG712CCG)>56CEF4FF?F>@A6CF9<BF:3;F
@M00200:205:000000000-AKKM3:1:1101:6953:5815 1:N:0:1
ATTGGGTGTAAAGGGTGCGTAGGTGGGCTTGTAAGTCAGTGGTGAAATCTCCGGGCTTAACCCGGAAACTGCCATTGATACTATAGGTCTTGAATTATCTGGAGGTCAGCGGAATATGTCATGTAGCGGTGAAATGCTTAGATATGACATAGAACACCAATTGCGAAGGCAGCTCGTTACACGAATATTGACTCTGAGGCACGAAAGCGTGGGGATCAAACAGGATTAGATACCCCATA
+
FGGGGGGGFGGGGGGGGGGGGGGGGGGGGGGGGGGGGGGGGGGGGGGGGGGGGGGGGGGGGGGGGGGGGGGGGGGGGGGGGGGGGGGGGGGGGGGGGGGGGGGGGGGGGGGGG:FGGGGGGGGGGFGGGGGGGGGGGGGGGGGGGGGGGGGDGGGGGGGGGG?FGGGGGCFGGEGGGGGGGGGGGG*@EFGGGGGFGGGFGGG>EGGGGGGGGGFGF,CFDGGGFG7;FF?FFG?CDFF
@M00200:205:000000000-AKKM3:1:1101:22460:5829 1:N:0:1
ATTGGGTATAAAGGGCGCGTAGGCGGCCGTTCAAGTCGGGGGTGAAAGCCTGTGGCTCAACCACAGAATGGCCTTCGATACTGGACGGCTCGAGACCGGAAGAGGTCAGTGGAACTGCGAGTGTAGAGGTGAAATTCGTAGATATTCGCAAGAACACCAGTGGCGAAGGCGGCTGACTGGTCCGGTTCTGACGCTGAGGCGCGAAAGCGTGGGGAGCAAACAGGATTAGATACCCCCGTA
+
GGGGGGGGGGGGGGGGGGGGGGGGGGGGGGGGGGFGGGGGGGGGGFGGGGGGGGGGGGGGGGGGGGGGGGFGGGGGGGGGGGGGGGGGG>FGDDFGGGGDFGGGFGGGGCGGGGGGGGDEG<FFF;FGGEGFGGGGGFGGGGGGFFGFGEGGGGGGGGGGFEFGGGGGGGGGGC8EGGGGGGGEGGEGGGGGDDDEGC8CCDGGGGGCEG8?EE:C)2;F5FG48<7>FF>FGFGG@BE5
@M00200:205:000000000-AKKM3:1:1101:16439:5833 1:N:0:1
ACTGGGCATAAAGCGTACGTAGGCGGATGTGCAGGCGTCGTGTGAAAGCCCTCGGCTCAACCGAGGAATTGCACGGCGAACCGCATATCTTGAGACAAGTAGGGGCGGTCGGAACGATAGGTGGAGTGGTGAAATGCGTTGATATCAGGAGGAACACCAATGGCGAAGGCAGCTCGCTGGGACGGTACTGACGCTGAGGCGCGAAAGCGTGGGGAGCGAACAGGATTAGATACCCCGGTA
+
GGGGGGGGGGGFGGGGGGGGGGGGGGGGGGGGGGGGGGGGGGGGGGGGGGGGGGGGGGGGGGGGGGDGGGGGGGGGGGGGGGGGGGGGGGGGGGGGGGGGGGGGGGGGGGGGGGGGEGGGGGGGGGGGGGGGGGGGGGGGGGGGGGGGGGGGGGGGGGCGGGGGGGGEGGGGGGGGDCGGGGGGGGGGGGGFEGGGGGGGGGGGGCDDEGDGGGFGEGCGGGGG?<D?F*:FFFG:@FFG
@M00200:205:000000000-AKKM3:1:1101:6977:5855 1:N:0:1
ATTGGGTATAAAGCGTGTGTAGGCGGATCGTTAAGTACCTTGTGAAATCCCACGGCTCAACCGTGGAACTGCTCGGTATACTGGCGATCTTGAGCCACCTAGGGGCAACTGGAACAAGCGGTGGAGCGGTGAAATGCGTAGATATCGCTTGGAACGCCAACGGTGAAAACAGACGACTGGGAGTGTGCTGACGCTGAGACACGAAAGCCAGGGGAGCGAACGGGATTAGCTACCCCCGTAAGA
+
GGGFGGGGGGGGGGGFGGFGGEFGGE:+@;FGGGGGGGGGGAFEFGGGGGFGGE:FF@<,CEFEFGEGGGGGFG=:FFFFGGGG@F7:FGGGFFDFFGEEGF<AC:CFGCFG=FEEF@,FC@FGCGFEFGCGGGGGGGGGE+@FFGD+@DF7C,@:FECCGGG8*FGFGGG?BCCEEGGC78CCFFFD?CCGGGGEG5FGFGEEG8CC*0=FF587;**29CE5(757*).*:;C338BC32)
@M00200:205:000000000-AKKM3:1:1101:24064:5863 1:N:0:1
ATTGGGTATAAAGGGCTCGTAGGCGGTTCGTCACGTCGGGAGTGAAAACTCGGAGCTTAACTCCGAGCCTGCTTCCGATACGGGCAGACTAGAGGTAGGCAGGGGAGAGCGGAACTCCTGGTGTAGCGGTGGAATGCGCAGATATCAGGAAGAACACCGGTGGCGAAGGCGGCTCTCTGGGCCTTACCTGACGCTGAGGAGCGAAAGCGCGGGTAGCGAACAGGCTTAGATACCCTTGTA
+
GGGGGGGGGGGGGGGGGGGGGGGGGGGGGGGGGGGGGGGGGGGGGGGGGGGGGGGGGGGGGGFGGGGGGGGGGGGGGGGGGGGGGGGGGGGFGGGGGGGGGGGDGGCGGGGGGGGGGGGGGGGGFGGGGEGGFFDGGGGGGGGGGGGGGGGGFFG8FGGGGDGGGDGGCFFGEC1BFFG7EG=>FEGGFGGGGEGG5CGG5<EEGEGFECECEC5C?E:CC3A70C*)19)2ACC*7:?F
@M00200:205:000000000-AKKM3:1:1101:26490:5868 1:N:0:1
ATTGGGTGTAAAGGGTGCGTAGGTGGACTTTTAAGTCAGTGGTGAAAGCCTGTAGCTTAACTATAGAATTGCCATTGAAACTGAAAGTCTTGAGTACAGTTGAGGTGAGCGGAATGTATCATGTAGCGGTGAAATGCTTAGATATGATACAGAACACCGATTGCGAAGGCAGCTCACTAAACTGCAACTGACACTGAGGCACGAAAGCGTGGGGATCAAACAGGATTAGATACCCCAGTA
+
GFGGGGGGGGGGGGGGGGGGGGGEFG<F<EFGGGGGGGGGGGGGG9EFFGGGGGGGGGFGGGGFFCGGGGGGGFGAF9EEGCEDAECEGGGFGGFGGGEGGFGEGCFF=F@CECFGGGGGFGGG9DACGGGGGGGFD9<EFEFGFDFGGCGGC<<44@=7F:D9>ECCCF@E=EE99@@,>DFGFF9E86D?,A?CGC?F7=EEECD5@98FGCA75EDFFGDD5C75=6*=,@<?6)2,
@M00200:205:000000000-AKKM3:1:1101:10329:5871 1:N:0:1
ATTGGGTTTAAAGGGCGCGTAGGCGGCCACCGCAAGTCGACTGTGAAATCTCCGGGCTTAACCCGGAAAGGTCAGCCGATACTGCGGGGCTAGAGTGCAGAAGGGGCAACTGGAATTCTCGGTGTAGCGGTGAAATGCGTAGATATCGAGAGGAACACCTGCGGCGAAGGCGGGTTGCTGGGCTGACACTGACGCTGATGCGCGAAAGCTAGGGGAGCGCACGGGATTAGATACCCACGTA
+
GAFGGGEGGGFDFGEGGGEEGGEGGGDFEFFEFGGFGGF:FCGGFGGGEG9FFE@>FEEDEFGGGDEE=FF=FE,EEGEE:FGGCE:CE7BFFGGAFDGD>FFFEEEGGGF8FEGGCFAFGGGEGGACC7FGGFDFECF:C>CDC,<CCFGEC:8F8F7,<7FECC@FG5@E5?EG5;CCECF68>FFEGGCGGG5:C?FFDGDGGC5;EGGGG>57EE*)1:DF35:@F979C<G*5)/9
@M00200:205:000000000-AKKM3:1:1101:26862:5902 1:N:0:1
ACTGGGCATAAAGCGTGTGTAGGCGGACTCGTAAGTACCTTGTGAAATCCCACGGCTCAACCGTGGAACTGCTTGGTATACTGCTTGTCTTGAGCCACTTAGGGGCTGTCGGAACAAACGGTGGAGCGGTGAAATGCGTAGATATCGTTTGGAACGCCAAAGGTGAAAACAGACAGCTGGGAGTGTGCTGACGCTGAGACACGAAAGCCAGGGGAGCGAACGGGATTAGATACCCCAGTAAGA
+
GGGGGGG6====CFGGGBDGGGGGGGGGGGGGGGGGCC,CCEFG9FGFGGGGGGGGGGG?FFEGGGGGCGGGGGGGGGGGGGGGGGGGGGGFECFGGGGGGGGGDGGGGGGGGEGEFFEGCCF>7FGGGGGGGGDFFCFGGGE9@FGGFGGGGGG@@CCFFGGG7FC@CDC@EFGGDDFGGFGGGGGAFGGGGGDGGFCFG;:C>EDGGG;FFC5:35CCDDCC1CD2?FFGGEFCBBF?F9<
@M00200:205:000000000-AKKM3:1:1101:21589:5910 1:N:0:1
ACTGGGTTTAAAGTGCTCGTAGGCGGCTTGCTAAGTCAGACGTGAAAGCCCTCGGCTTAACCGGGGAACGGCGTCTGAGACTGGCAAGCTGGAATCCGGGAGAGGGATGCGGAATTCCAGGTGTAGCGGTGAAATGCGTAGATATCAGGAAGAACACCGGTGGCGAAGGCGGCTCGCTGGGCCAGTTCTGACACTCATCCGCGAAAGCGTGGGGAGCAAACAGGATTAGATACCCTTGTA
+
GGGGGGGGGGGGGGGGGGGGGGGGGGGGGGGGGGGGGGGGGGGGGGGGGGGGGGGGGGGGGGGGGGGGFGGGGGGGGGGGGGGGGGGGGGGGGGGGGGGGGGGGGGEGGGGGGGGGGGGGGGGGGGGGGGGGGGGGGGGGGGGGGGGGGGGGGGGGGDGD@FDGGGGGGGGGGGGGGGGGGGFEGGGGGGGFGGGGFFFGGGGGCGGGGGGGGGEGEGGGGGGC:GG?@FBGGECC?FFG
@M00200:205:000000000-AKKM3:1:1101:20817:5920 1:N:0:1
ACTGGGTATAAAGGGTGCGTAGGCGGCTATCCAAGTCAGACGTGAAAGGCCTGGGCTCAACCCGGGAACTGCGTTTGAGACTGGGTGGCTGGAGTCCGGGAGAGGTGAGCGGAATTCCCAGTGTAGAGGTGAAATTCGTAGATATTGGGAAGAACACCGGTGGCGAAGGCGGCTCACTGGACCGGTACTGACGCTGAGGCACGAAAGCGTGGGGAGCAAACAGGATTAGATCCCTAGTA
+
GGGGGGGGGGGGGGGGGGGGGGGGGGGGGGGGGGGGGGGGGGGGGGGGGGGGGGGGGGGGGGGGGGGGGGGGGGGGGGGGGGGGGGGGGGGGGGGGGGGGGGGGGGGGGGGGGGGGGGGGGGGGGGGGGGGGGGGGGGGGGGGGGGGGGGGGGGGGGGGGGGGFEGGGGGGGGGGGGGGGGGGGGGGGCGGEGGGGGGGGGGDGGGGGGGGGGGFGFGFGDFFGFG=2=FAGGGGGFFF
@M00200:205:000000000-AKKM3:1:1101:12699:5924 1:N:0:1
ATTGGGCGTAAAGCGTGGGTAGGTGGTCGGTGATGTGCCGTGTGAAAGCGCCGCGCTTCTCGCGGCGAGGTCGCGGTAGACACACCGACTGGAGGCACGGAGGGGGGCGTAGAATTCCCGGTGTAGTGGTGAAATGCGTAGATATCGGGAGGAATACCAGTGGCGCAAGCGGCGCCCTGGCCGTGACCTGACACTGAGCCACGACGGCGTGGGGAGCAAACGGGATTAGATACCCGGGTA
+
GFGGGGGGGGGGGGGEGCGEGGGEGGFGEGGEGGGGFGGGEFGFGGGGGECFGFGGGGGCGEG@EEE:>FFGGG@FGGGGGGGGGGGCB7FCFGEGGGGGEGGGGGCDECGGGFGFFCGEDGGCC:9CCFGGGGGDFGEEE5@FGGEGDGGEGGGCC8CFEGD>GGGEEGGGGDGGGGFE8;*2:FGFGGGFFEC?<CF66>7?8C57*>EGGG@55>FGGG5C<CF?=6):EGF)>>5E
@M00200:205:000000000-AKKM3:1:1101:5589:5925 1:N:0:1
ACTGGGCTTAAAGGGTGCGTAGGCTGTGCGGAAAGTTAGGTGTGAAATCCCCCGGCTCAACCGGGGAATTGCGCTTAAAACTACCGTGCTAGAGGAATACAGAGGTGAGCGGAACTTCGGGTGGAGCGGTGAAATGCGTTGATATCCGAAGGAACACCGGTGGCGAAAGCGGCTCACTGGGTATTTTCTGACGCCGATGCACGAAAGCTAGGGGAGCAAACGGGATTAGATAACCGAGTA
+
GGGGFFGGFFAEEF@FCGCFGECEFEGGGGGFG7CFFGGGGDFEFFCFGGCGGGGG@GFGFFGGGG7F<FFGC@FDEFFGEGFEGFGFDFGCFFF?FFCFG?,ADFFF?CFC>FFG<EC+=DFCGDGD7BFDF9,@C+>BFFACCFA<CC<*@BF8FFFC1F*>BCEG@F7@EEEFF<>F*BFCCCGGGGCC8C)/:E*AEGDECGG4+:C6@E><DC*3>C53254<@FBC+<C7<@FF
@M00200:205:000000000-AKKM3:1:1101:4660:5945 1:N:0:1
ATTGGGTTTAAAGGGTGCGTAGGTGGGTCTGTAAGTCAGTGGTGAAATCTTCGAGCTTAACTCGGAAACTGCCATTGATACTATAGGTCTTGAATCATCTGGAGGTGAGCGGAATATGTCATGTAGCGGTGAAATGCTTAGATATCGTCAAGAACACCGATAGTGTAGACAGCTTACTAGACTTCAACTGACGCTGAGGCACGAAAGTGTGGGGATCAAACAGGATTAGATACCCCAGTA
+
GGGGGGGGGGGGGGGGGGGGGGGGGGGGGFFGGGGGGGGGGGGGGGGGGGGGGGGGGGGGGGCGGGGGGGGGGEFGGGGGGGGGFGGGGGGGGGGGGGGFFGGGGGGGGGGGGGGGGGGGGGGGGGGGGGGGGGGGGGGGGFGGGGGGGGEGGF8FGGGGGFGFGBFGGGGGGGGGGGGFEGGFGGGGGFGGGDGGG>CGGGGGEGD>FFGGGGEDFDCFF78CBGGEFFFFFGGG3>FD
@M00200:205:000000000-AKKM3:1:1101:16013:5955 1:N:0:1
ATTGGGTTTAAAGGGCTCGTAGGTGGCCAACTAAGTCAGACGTGAAATCCCCAGGCTCAACTTGGGAACTGCGTCTGATACTGGATGGCTTGAATTCGGGAGAGGGATGCAGAATTCCAGGTGTAGCGGTGAAATGCGTAGATATCTGGAGGAATACCGGTGGCGAAGGCGGCATCCTGGACCGAGATTGACACTGAGGAGCGAAAGCTAGGGGAGCAAACGGGATTAGATACCCGCGTA
+
GGGGGGGGGGGGGGGGGGGGGGGGGGGGGGGGGGGGFGGGGGGGGGGGGGGGGGGGGGGGGGGGGGGGFFGGGGGGGGGGGGGGGGGGGGGGGGGGGGGGGGGGGGGGGGGGGGGGGGGGGGGGGGGGGGGGGGGGGGGGGGGGGGGGGGGGGGGGFGEGGGGGGGGGGGGGGGGGFGGGGGFEGGGFEFGGGGCGGGGGGGGGGGDGGGGGGGFDEGFGFGGG?D5<FF4FC@FCDF3C
@M00200:205:000000000-AKKM3:1:1101:9990:5969 1:N:0:1
ACTGGGCTTAAAGGGAGCGTAGGCGGATAGTTTAGTCAGAGGTGAAAGCCCAGGGCTCAACCTTGGAATTGCCTTTGATACTGGCTATCTTGAGTATGGAAGAGGTATGTGGAACTCCGAGTGTAGAGGTGAAATTCGTAGATATTCGGAAGAACACCAGTGGCGAAGGCGACATACTGGTCCATTACTGACGCTGAGGCTCGAAAGCGTGGGGAGCAAACAGGATTAGATACCCCTGTA
+
GGGGGGGGGFFAFDGGGGGGGEGGGGCGGGGGGGGGGGGFFGGGGDGGGGGGGGGGGGGGGGGGGGGGGGGGGGGGGGGGGGGFGGGGGGGGGGGFGGGGGGGGGGGGFGGGDGGGGGGGGGGGGGGFGGGGFGGGGGGGGDGGGGGGFGGGFGGGGGGGGGGGGGEGGGGGGGGFGGGFGGGGGGGGGGGGGGGGGG*CCGGGGGGGDGEG7E>GFFGCGGGC@GF8AFCGGCFCAFFG
@M00200:205:000000000-AKKM3:1:1101:4848:5973 1:N:0:1
ACTGGGTTTAAAGGGCGCGTAGGCGGCCCGCTTAGTCGGACGTGAAATCCCTCGGCTCAACCGAGGAACTGCGTCCGATACTGGCGGGCTCGAATCCGGGAGAGGGATGTGGAATTCCAGGTGTAGCGGTGAAATGCGTAGATATCTGGAGGAACACCAGTGGCGAAGGCGGCATCCTGGACCGGTATTGACGCTGAGGCGCGAAAGCCAGGGGAGCAAACGGGATTAGATACCCTCGTAAGA
+
GGFGGGGGGGGGGGGGGGGGGGGGGDGGGGGGGGGGGGGGGGEGGGGGGGGDGEGGGGGGGGGGGGDGGGGGDFGGGGGGGGGGGGGGGDFGGGEGGGGG7FFGGGGGGGGFFCGGGGGGGCFFGFGDGGGFGGGGGGGGGGGGFCGGGGGGGGGGGGGGGGGGE7CEGGGGGGGGGGGGGGFEGEGGGGGG5CDGEFCCED=CCGGFGFGGGGFC@GGFGGEG<GGFFFFGGGG*7:@EGBA
@M00200:205:000000000-AKKM3:1:1101:8551:5984 1:N:0:1
ACTGGGTATAAAGGGCTAGTAGGCGGCCGTCTAAGTCGGATGTGAAATCCCCAGGCTCAACTTGGGAACTGCATCCGATACTGGATGGCTTGAATCCGGGAGAGGGATGCAGAATTCCAGGTGTAGCGGTGAAATGCGTAGATATCTGGAGGAATACCGGTGGCGAAGGCGGCATCCTGGACCGGCATTGACGCTGATCAGCGAAAGCCAGGGGAGCAAACGGGATTAGATACCCCAGTA
+
GGGGGGGGGGGGGGGGGGGGGGGGGGGGGGGGGGGGGGGGEGGGGGGGGGGGGGGGGGGGGGGGGGGGGGGGGGGGGGDGEGGGGGGGGGGGGGGGGGGGGGGGGGGGGGGGGGGGGGGGGGGFGGGGGGGGGGGGGGGGGGGFFGGGGGGGGGGGGGGGEGGFGGGGGGGGGGGGGGGGGCFEGGGGGGGGEGGGGEGFGGGGGGG4FGFGGGFGFGGGFGEGFGGBFF4>@CF377<<
@M00200:205:000000000-AKKM3:1:1101:15455:5988 1:N:0:1
ATTGGGTATAAAGGGTGCGTAGGCGGCCCATTAAGTCAGTGGTGAAAGCCCGGGGCTCAACCCCGGAACCGCCATTGATACTGGTGGGCTTGAGTATGGACGAGGTTGGCGGAATTGAGGGTGTAGCGGTGAAATGCTTAGATACCCTCAAGAACACCGATTGCGTAGGCAGCTAACTAGGCCATAACTGACGCTGAGGCACGAAAGCGTGGGGAGCGAACAGGATTAGATCCCCAGTA
+
GGGGGGGGGGGFGGGGGGGGGGGGGGGGGGGGGGGGGGGGGGGGGGGGGGGGGGGGGGGGGGGGGGGGGGGGGGGGGGGGGGGGGGGGGGGGGGGGGGGGGGGGGGGGGGGGGGGGGGGGGGGGGGGGGGGGGGGGGGGGGGGGGGGFGGGGGGFGGGGGGGGGGGGGGGGGGGGGGDFGGGGGGGGGGGGFEEGGDFGGGGGGGGGGGGGGEGFGFDGEGGGGFGFD@FBGGGGFFFF
@M00200:205:000000000-AKKM3:1:1101:18804:5994 1:N:0:1
ATTGGGTTTAAAGGGTGCGTAGGTGGCGGGGCAAGTCTGGTGTGAAATCCCGGGGCTCAACCCCGGAACTGCACTGGATACTGCTTTGCTAGAGCACTGGAGAGGGAACTGGAATTTACGGTGTAGCAGTGAAATGCGTAGATATCGTAAGGAAGACCAGTGGCGAAGGCGAGTTCCTGGACAGTTGCTGACACTGAGGCACGAAGGCTAGGGGAGCAAACGGGATTAGATACCGAGTA
+
GGGGGGGGGGDGGGGGGGGGGGGGGGGGGGGGEDFGGGGGGGGGGGGGGGGGGGGGGGGFGGGGGGGGGGGGGGGGGGGGGGGGGGGGGGGGGGGGGGGGGFEEGGGGGGGGGGGGGGGGGGGGGGGGGGGGGGGGGGGGGGGGGGGGGGCGGGGGGGGGGGGGGGGGGGGGGGGGGGGGGGGGGGGGGGGGGGGGFFGGGGGGDDGGGGGGGGDGFG?EGDGDBGGFFFFGGEGGFFF
@M00200:205:000000000-AKKM3:1:1101:5010:6008 1:N:0:1
ATTGGGTTTAAAGCGCATGTAGGCGGTTCGTAAAGTCAGATGTGAAAGCCCTGGGCTTAACCCAGGAAGTGCATTTGAAACTCACGAACTTGAGTCCCGGAGAGGAAGGCGGAATTCTCGGTGTAGAGGTGAAATTCGTAGATATCGAGAGGAACATCGGTGGCGAAGGCGGCCTTCTGGACGGTGACTGACGCTGAGATGCGAAAGCGTGGGGAGCAAACAGGATTAGATACCCCTGTA
+
GGGGGGGGGGGGGGGGGGGGGGGGGGGGGGGGFGGGGGGGGGGGGFGGGGGGGGGGGGGGGGGGGGGGGGGGGGGGGGGGGGGFGGGGGGGGGGGGGGGGGGGGGGGGGGGGGGGGGGGGGGGGGGGGGGGGGGGGGGGGGGGGGGGGGGGGGGGGGGGGGGGGGGGGGGGGGGGGGGGGGGGGGGGGGGFGGEGGG>FGDFGGG8DGGEEGGGFGFGGCFGGC?DFBFFFGCFGF>@FG
@M00200:205:000000000-AKKM3:1:1101:19282:6009 1:N:0:1
ACTGGGTTTAAAGAGCGCGCAGGCGGTCGTGCAAGTCGCGTGTGAAAGCCCCCGGCTCAACTGGGGAGGGTCACGCGATACTGCTCGACTCGAAGGCAGGAGAGGGAAGTGGAATTCCCGGTGTAGTGGTGAAATGCGTAGATATCGGGAGGAACACCAGTGGCGAAGGCGACTTCCTGGCCTGTTCTTGACGCTGAGGCGCGAAAGCTAGGGTAGCAACCGGGATTAGATACCCCCGTA
+
GGGGGGGGGGGGGGGGGGGGGGGGGGGGGGGGGGGGGGGGGGGGGGGGGGGGGGGGGGFGGGGGGGGGGGGGGGGGGGGDGGGGGGGGGGGGGGGGGGGGGGGGGGGGGGGGGGGGGGGGGGGGGGGGGGGGGGGGGGGGGGFGGGGGGGGGGGGGGGGGGCGGGGGGDGGGGGGGGGGGGGGGGGGGGGGGGGGGGGGGGGDGGDGGGFCECEFGFGG*>DGGFGC?FFFFF8C<>>EG
@M00200:205:000000000-AKKM3:1:1101:15953:6046 1:N:0:1
ACTGGGCATAAAGCGTGTGTAGGCGGACGGGTAAGTACCTTGTGAAATCCCACGGCTCAACCGTGGAACTGCTCGGTATACTGCCCGTCTTGAGCCACTTAGGGGCTGTCGGAACAAACGGTGGAGCGGTGAAATGCGTAGATATCGTTTGGAACGCCAAAGGTGAAAACAGACAGCTGGGAGTGTGCTGACGCTGAGACACGAAAGCCAGGGGAGCGAACGGGATTAGATACCCCGGTA
+
GGGGGGGGGGGGGGGGGGGGGGGGGGEFGGBFEGGGEGGFGDGEFDGGGGGGGGGGGGGGFGGGGGGGGGGGGGGGGGGGGGFGGGGGGGGCFGGGGGGGGGGGGGGGGGFGGGGGGFGGGFGGG?FGGGGGGGGGGGGGGDFGGGGGGGGGFGGGGG7>DFGGFFGECFEEFGGGGDGFEGGGGGDF?FFGGGGCEFGGFGEEE=CFFFCFFCEDBEE*7CGGFG44?@BDFGGGEFDE
@M00200:205:000000000-AKKM3:1:1101:4243:6047 1:N:0:1
ACTGGGTTTAAAGCGTGTGTAGGCGGATCGTTAAGTACCTTGTGAAATCCCACGGCTCAACCGTGGAACTGCTCGGTATACTGGCGGTCTTGAGCCACCTAGGGGCAACTGGAACAAGCGGTGGAGCGGTGAAATGCGTAGATATCGCTTGGAACGCCAACGGTGAAAACAGGTTGCTGGGGGTGTGCTGACGCTGAGACACGAAAGCCAGGGGAGCGAACGGGATTAGTTACCCCAGTAACAT
+
FGGEEFGGDEEFGGGGGGGFCDGGG7FEGGGGGFGGGGGGG<FFGDDF<F,CFGEFG,C@EF7B@CFFFEEGFGGDGFG<FFEEDG@FFFG9FGGGDF8F,9,=B:@FGGA<EFGGFGFCFG7FC=B@=FCF,@FFGCFEFFFGGF@FGBCBCGGGFG*5F*:*>>9;FE@ECG9DG?,,;*?B8E>FFCF?EGGEDGGC*>5CE87*;=8ACDBCE78*1>=C0<5,6*)2<2</7.?<>2)-
@M00200:205:000000000-AKKM3:1:1101:15355:6052 1:N:0:1
ACTGGGTTTAAAGCGCGTGTAGGCGGCTCGGTAAGTCCGCTCTGAAAGCCCGGGGCTCAACCCCGGGAGGCGGGTGGATACTGTCGAGCTCGAGTCCGGAAGAGGCAAGTGGAATTCCCGGTGTAGCGGTGAAATGCGCAGATATCGGGAGGAACACCAATGGCGAAGGCAGCTTGCTGGGACGGTACTGACGCTGAGACGCGAAAGCGTGGGGAGCAAACAGGATTAGATACCCTTGTA
+
GGFFFDGGGEGGFFFFGGGGGGGGGGGGGGGGGGGGGGDGGGGFF<EFGGGGGGGGGGGGGGGGGGGGGGGGGE>FGDEFGGFFGGGGGGGGGGGGGGDC>FGGGGGGGGCGGGGGGCGGDFGGGGGGGGGFGGGGGGGGGDGCGGGFGGGGGFGGGGFFFFGGGG5C2;CEGGGGGGGGC8FGGE5*<CCGGGGGGGGGGGGGECD5E78CEGFGFGFGCFE7?CF<F4<CGFGGFFF7
@M00200:205:000000000-AKKM3:1:1101:22743:6052 1:N:0:1
ATTGGGTTTAAAGGGCGCGTAGGCGGTTTGCCAAGTCAGGGGTGAAATCCTGGAGCTCAACTCCAGAACTGCCTTTGATACTGAAGATCTTGAGTTCGGGAGAGGTGAGTGGAACTGCGAGTGTAGAGGTGAAATTCGTAGATATTCGCAAGAACACCAGTGGCGAAGGCGGCTCACTGGCCCGATACTGACGCTGAGGCACGAAAGCGTGGGGAGCAAACAGGATTAGATACCCTAGTA
+
GGGGGGGGGGGGGGGGGGGGGGGGGGGGGCGGGGGGGGGGFGGGGGGGGGGGGGGGGGFGGGGGGGGGGGGGGGGGGGGGGGFEFGFGGGGGGGGGGGGGGGGGGGGGGGGGGGGGGGGGGCFEFGFGFGGGGGGGGGGGGGGGGGG?FGGEGGGFGGGGFGCGDGGGGGDGGGGGGGGGFGGG8CEGGFGGDCDG5EFFGGEEGCGGGEGGGGFGFGGFGFGGFGGFFFAFGGGCFFFC
@M00200:205:000000000-AKKM3:1:1101:12787:6070 1:N:0:1
ATGGGTGTAAAGGGCGCGTCGGCGGTCTTGCAAGTCCTGTGTGAAATCCCTCGGCTCAACTGAGGAACTGCACAGGAAACTGCTTGGCTTGAGTTCGGGAGAGGGAAGCGGAATTCCGGGTGTAGCGGTGAAATGCGTAGATATCCGGAGGAACACCGGTGGCGAAGGCGGCTTCCTGGACCGACACTGACGCTGAGGCGCGAAAGCTAGGGGAGCAAACGGGATTAGATACCCTAGTA
+
EGGGGFGG-CFFGEGGEFG+CFGGDGGGGGGGGGGGCFGEFGGFFEFGFFGGGGGGGG@FGGGGGGGGEDGGGGGGGGEEECDGGGGFGGGEGGFGGGGCFGGG>FFGGDEGGGCCDEGCCFGGGGGCB<>FEDGGEFCEGGGGGGGGGCCFCFGFGG>FEEGDEC7:FE7BECF8CEFCFFGGGGEFGCFGDEDGGCFEGDG58EFGFCCCDG@)86+*178D>GFFBFAFG6C*8@6
@M00200:205:000000000-AKKM3:1:1101:5613:6089 1:N:0:1
ATTGGGTTTAAAGGGCGCGTAGGCGGCTTTGCAAGTGACGGGTGAAAGCCCTCGGCTTAACCGAGGAACTGCCTGTCAGACTGTGAGGCTTGAGACCGGGAGAGGTGAGTGGAATTCCCAGTGTAGCGGTGAAATGCGTAGATATTGGGAGGAACACCAGTGGCGAAGGCGGCTCACTGGACCGGAACTGACGCTGAGGCGCGAAAGCGTGGGGAGCAACCAGGATTAGATACCCGAGTA
+
GGGGGGGGGGGGGGGGGGDFGGGGGGGGGGGGGGGGGGGGCFGGGGGGGGGGGGDGGGGFGGGGGGGGGGGGGGGGGGF9FEEGGGGGGGGGGGFGGGDGGGGGGGGGGGGGGGGGGGGGGGGGGDGGGGGGGGGGGGG7CFFCGFFGG7CC7>FGGGGGGGGGGG*<BF7EE*=FFGG@FGGG*=ECD=FFEGGGDFC=EGGECGD***;?GG:<3/;*798C:40,9@47ACE)5>>E
@M00200:205:000000000-AKKM3:1:1101:8984:6099 1:N:0:1
ACTGGGTATAAAGAGTGTGTAGGCGGTGCTCTAAGTCTGTTGTGAAATCTCCCGGCTTAACCGGGAGGGTGCGGCGGAAACTGGAGTGCTTGAGGGTGGGAGAGGTAAGCGGAATTCCTGGTGTAGCGGTGAAATGCGTAGATATCAGGAGGAACACCTGTGGTGTAGACAGCTTACTGGACCACTTCTGACGCTGAGACACGAAAGCGTGGGTAGCAAACAGGATTAGATACCCCAGTA
+
GGGGGGGGGGGGGGGGGGGGGGGGGGGGGGGGGGGGGGGGGGGGGGGGGGGGGGGGGGGGGGGGGGGGGGGGGGGGGGGGGGGGGGGGGGGGGGGGGGGGGGEGGGGGGGGGGGGGGGGGGGGGGGGFGGGGGGGGGGGGGGGGGGEFGGEGGFGGGGGGGGGGGGGFGGGGGGGGGGG7,CFGGGGGGCCFEDDGGGGGGGGC88DDEGGGGGFDFCEFC4@FFFFFF*:FGGGGFBFG
@M00200:205:000000000-AKKM3:1:1101:17072:6100 1:N:0:1
ATTGGGTATAAAGGGCGCGTAGGCGGCCATCTAAGTCAGACGTGAAATCCCCCGGCTTAACCTGGGAACTGCGTCTGATACTGGACGGCTCGAGTATGGGAGAGGGATGTAGAATTCCAGGTGTAGCGGTGAAATGCGTAGATATCTGGAGGAATACCGGTGGCGAAGGCGGCATCCTGGACCATTTACTGACGCTGAGGCGCGAAAGCTAGGGGAGCAAACGGGATTAGATACCCTCGTA
+
FGGGGGGGGGGGGCGGGGGGGGGGGGGGGFG<EFGGGGGFFGGGGGFFG@FFGGGGGEGGGGGGGGGGGGGGGGGGGGGGGGGGGGGGGGGGGGFCAEGFGGEEGE>DEGDGGGGGGGFGGGGGGGGGDGGGGFGGGGGGGDACFGGGGGGGDFCGGGGGGGGGGGDEGGEGGEGGGGGGFGG:EGGGD79CFCD55*;=F3EEGGGGGCCFFF3/7>ECGFGC?GD:=F<>:EFG@F@/9
@M00200:205:000000000-AKKM3:1:1101:24278:6126 1:N:0:1
ATTGGGTTTAAAGCGCGTGTAGGCGGTCCGGTAAGTCGGCTGTGAAAGTCCAGGGCTCAACCCTGGGATGCCGGTCGATACTGCCGGACTAGAGTTCGGAAGAGGCGAGTGGAATTCCCGGTGTAGCGGTGAAATGCGCAGATATCGGGAGGAACACCAATGGCGAAGGCAGCTCGCTGGGACGTTACTGACGCTGAGACGCGAAAGCGTGGGGAGCAAACAGGATTAGATACCCTAGTA
+
GGFGGGGGGGGGGGGGGGGGGGGGGGGGGGGGGGGGGGGGGGGGGGGGGGGGGGGGGGGGGGGGGGGGGGGGGGGGGGGGGGGGGGGGDEFGGGGGGGDGGGGGGGGGGGGGGGFGGGGGGGGGGGGGDBCFGGGGGGEGFGFGGGGGGGGGEEFGGGGGGGGGGGGGGGG@*BFGC8FEGGGD8CFEG>FFGG3CEFGEECEECEGGECEEGGFGDG6FGDFF<<C>FFAGGGG455/<
@M00200:205:000000000-AKKM3:1:1101:17268:6148 1:N:0:1
ACTGGGCTTAAAGCGTGTGTAGGCGGACCGTTAAGTGCCCGCGTGAAATCCCCCGGCTCAACCGGGGAACGGCCGGGCATACTGGCGGTCTTGAGCGATCCAGGGGTCATCGGAACAAACGGTGGAGCGGTGAAATGCGTAGATATCGTTTGGAACGCCGACGGTGAAAACAGATGACTGGGGATCCGCTGACGCTGAGACACGAAAGCCAGGGGAGCAAACGGGATTAGATACCCGAGTA
+
GGGFFGGGGGGGGGGGGGGGGGGGGGGGGGGGGGGGFGGGEGGGGGGGGGGGGGGDGGGGGGGGGGGGGGGGGGGGGGGGGGGGGGGGGGGGGGGGGGGGGGGGGGGGGGGGGGEGGGGGGGGGGGGGGGGGFGGFGGGGEGGGGGGGGFGGGGFGGGGGGGGGGGGGGGGGF:EGGGFFGFGC8FGGGGGGG=<EGGFGFFGEGGGDGCGFGGBCDGGFGGGGFG::FFAFGGCF@BBGG
@M00200:205:000000000-AKKM3:1:1101:13403:6171 1:N:0:1
ATTGGGTATAAAGGGCGCGTAGGCGGCCTGCTAAGTCGGACGTGAAATCCCCCGGCTCAACCGGGGAACTGCGTCCGATACTGGTGGGCTCGAATCCGGGAGAGGGATGTGGAATTCCAGGTGTAGCGGTGAAATGCGTAGATATCTGGAGGAACACCGGTGGCGAAGGCGGCATCCTGGACCGGTATTGACGCTGATGCGCGAAAGCCAGGGGAGCAAACGGGATTAGATACCCGGGTA
+
GGGGGGGGGGGGGGGGGGGGGGGGGGGGGGGGGGGGGGGEGGGGGGFGGGGGGGGGGGGGGGGGGGGGGGGGGGGGGDGGGGGGGGGGGGGFGGGGGGGGECFGGGDGGGGGGFGGGGGGGGGGFGGGDGGFGGGGGGGGGGGGGFGGGGGGGGGGGGGGGGGGGG7FGGGGGGGGGGGFCFGGGGGGGGCGEGGGGGGGDGDCGCGFGGGFGGD<BFC8CDDDBG4??FBGGFGGFFFC
@M00200:205:000000000-AKKM3:1:1101:12035:6192 1:N:0:1
ATTGGGTTTAAAGCGCGTGTAGGCGGCTCGGTAAGTCGGGTGTGAAAGCCCTGGGCTCAACCCAGGAAGTGCACTCGAAACTACCGAGCTGGAGTCCCGGAGAGGAAGGCGGAATTCTCGGTGTAGAGGTGAAATTCGTAGATATCGAGAGGAACACCGGTGGCGAAGGCGGCCTTCTGGACGGCGACTGACGCTGAGACGCGAAAGCGTGGGGAGCAAACAGGATTAGATACCCCCGTA
+
GGGGGGGGGGGGGGGGGGGGGGGGGGGGGGGGGGGGGGGGGGGGGGGGGGGGGGGGGGGGGGGGGGGGGGGGGGGGGGGGGGGGGGGGGGGGGGGGGGGGGGGGGGFFGGGGFEGGGGGGGGGGGGGGGGGGGGGGGGGGFCGGFGGGGGGGGCFCFGGGGGGGGG7:CFGGGGGGGGGGGGGDGGEGGDGGEGGGD8+<>DCG>EDFE7EGGGFD7=CFG*;D00*4@4<DGGGGEE57
@M00200:205:000000000-AKKM3:1:1101:23630:6209 1:N:0:1
ACTGGGTATAAAGCGCGTGTAGGCGGCCTGGTAAGTCCGTTCTGAAAGCCCGGGGCTCAACCCCGGGAGGCGGATGGATACTGTCAGGCTCGAGTTCGGAAGAGGCGAGTGGAATTCCCGGTGTAGCGGTGAAATGCGCAGATATCGGGAGGAACACCAATGGCGAAGGCAGCTCGCTGGGACGTTACTGACGCTGAGACGCGAAAGCGTGGGGAGCAAACAGGATTAGATACCCGCGTAAG
+
GGGGGGGGGGGGGGGGGGGGGGGGGGGGGGGGGGGGGGGGGGGGGGGGGGGGGGGGGGGGGGGGGGGGGGGGGGGGGGGGGGGGGGGGGGGGGGGGGGGGGGGGGGGGGGGGGGGGGGGGGGGGGGGGGGGGGGGGGGGGGGGGGGGGGGGGCFGGGGCGGGGGGGGGGGGGGGGGGDGGGGGGGGGGGGGGGGGGGGGGGGGGGEG4EEGGGGFD@FFGGG?FFG7<F?AGGGGGDDFEGB
@M00200:205:000000000-AKKM3:1:1101:16751:6237 1:N:0:1
ATTGGGTATAAAGTGCACGTAGGCGGCTTTGTAAGTTAGAGGTGAAAGCCCGGGGCTCAACTCCGGAACTGCCTTTAAGACTGCATCGCTTGAATCCAGGAGAGGTGAGTGGAATTCCGAGTGTAGAGGTGAAATTCGTAGATATTCGGAAGAACACCAGTGGCGAAGGCGGCTCACTGGACTGGTATTGACGCTGAGGTGCGAAAGCGTGGGGAGCAAACAGGATTAGATACCCTGGTA
+
6CC@@6BCFCF<EFFGFGGGF@7FGGEFC@FCEAFCFC<FD8FFA<CFGG@BCECGGG9<E,CE@GEEEDGGGG,:CF9C<?CEECFCGGF7=EFFGGG8?CC=@<<FE?EGGGGDEFFECAFB=FGFCAFEEEF9,FDGDFFAF;AFFGGEGFGGGGGGE=,@EGGCCCEC5BECCFBFGB6>55;CCDFGGDCE8,CF=6CEG*>4?:8FE*.837F6CF*7(9*4**60AFF*)8@+
@M00200:205:000000000-AKKM3:1:1101:24902:6240 1:N:0:1
ACTGGGCTTAAAGGGCGCGTAGGCGGGCTCGCAAGTCTGTGGTGAAATCCTCCAGCCCAACTGGAGAACTGCCGTGGATACTGCGAGTCTCGAGGGAGGTAGGGGCGTGCGGAACAGATGGTGGAGCGGTGAAATGCGTTGATATCATCTGGAACTCCGGTGGCGAAGGCGGCACGCTGGACCTCATCTGACGCTGAGGCGCGAAAGCTCGGGGAGCAAACGGGATTCGATACCCTCGTA
+
GGGGGGGGGGGGGGGGGGGGGGGGGGGGGGGGGGGGGGGGGGGGGGFGGGGGGGFGGGFFGGFGGGGGGGGGGGGGGGGGGG<FEDGGGGGGFGGGFGGGGGGGGGGGCGGGGGGGGCFGGFGGGGGGGGGGFGGGGGGGE:FFGGEGGGGGGFGEGGDGGGDDCEEGGGGGGGGGGGGGCFGGGCGGFGGGGGGD*AEGDGGGGEDCF+;CCE@DDGFGGD8CBDF)7@:*?CCC5BF5
@M00200:205:000000000-AKKM3:1:1101:19717:6244 1:N:0:1
ATTGGGTGTAAAGAGTCCGTAGGCGGCTTGTTAGGTGAGGTGTGAAATCCCTCGGCCCAACCGAGGAATTGCGCTTCAAACCGGCAAGCTAGAGGAGGATAGAGGTGGGCGGAACTGATGGTGGAGCGGTGAAATGCGTTGATATCATCAGGAACACCGGAGGCGAAGGCGGTCCACTGGGTCCTATCTGACGCTGAGGGACGAAAGCTAGGGGAGCGAACGGGATTAGATACCCTAGTA
+
GGGGGGGGGGGGGGGEEFGGGGGGGGGEGGG<EGGGGGGGGGGGGGGGGGGGGCGGE::FEGGFGECEFGGGGGF=FGGGGGGGGGGGGGGGFGGFGGBFFGGGGGGGGGGGGGGGGAFGGCF7FGGGGGGGGGGGGGEGGGGGGGGCFGGEFGGGGGGG<BFGG@EGCFGGGGGEFGGGGGGFFGFGGGFFEGDCGGG5EFEG*CDC:<EGGEDG>E8EDDGCBGF?FFBGGGGGFFFC
@M00200:205:000000000-AKKM3:1:1101:22211:6253 1:N:0:1
ATTGGGTGTAAAGCGCGTGCAGGCGGATTGGTATGTGCCGTGTGAAAGCTCCCGGCTTGCCTGGGAGAGGTCGCGGTAGACAGCCGATCTGGAGGCTCGGAGAGGTTCGTGGAATTCCCGGTGTAGTGGTGAAATGCGTAGATATCGGGAGGAACACCAGTGGCGCAAGCGGCGAACTGGCCGAGACCTGACGCTGAGACGCGACGGCGTGGGGAGCAAACCGGATTAGATACCCTAGTA
+
GGGGGGGGGGGGGGGGGGGGGGGGGGGEGGGEGGGGGGGGGGGGGGGGFEGFGGGGGGGGGGGGGFEEFEGGGGGGGGGGGGGGGGGDGGGGGGGGFFGGEGGGGFDFGGGGGGGG<DFGGGGGDFGGGGGGGGGGGGGGGGGGGGGGGEFGGGGGGGGFECCEGGGGGGGDGGGGGGGGGGG?ECC@+>EGGGGGCGGGECE>CCDDEGGDGG@GFDFFGCCC0DDDFFFGGGGF?>FG
@M00200:205:000000000-AKKM3:1:1101:18054:6254 1:N:0:1
ATTGGGTTTAAAGCGCACGTAGGCGGCTTTGTAAGTTAGAGGTGAAAGCCCGGGGCTCAACTCCGGAACTGCCTTTAAGACTGCATCGCTTGAATCCAGGAGAGGTGAGTGGAATTCCGAGTGTAGAGGTGAAATTCGTAGATATTCGGAAGAACACCGGTGGCGAAAGCGGCTCTCTGGACTGTAACTGACACTGAGGCTCGAAAGCGTGGGTAGCAAACAGGATTAGATACCCCAGTA
+
GGGGGGGGGGGGGGGGGGGGGGGGGGGGGGGGGGGGGGGGGGGGGGGGGGGGGGGGGGGGGGGGGGGGGGGGGGGGGGGFCGGGGGGGGGGGGGGGGGGGGGGGGGGGGGGGGGGGGGGGGGGGGGGGGGGGGGGGGGGGGGGGGGGGGGDGGGGGGGGGGGDGGGGGGGGGGGGGGGGGGGGGGGGGGGGGGGG6,<EGGGGGGGGGGGEDGGFGFGGGGGCFFGG<FFFGG?CFDF?F
@M00200:205:000000000-AKKM3:1:1101:12651:6256 1:N:0:1
ATTGGGTTTAAAGGGTCCGTAGGCGGTTTGGTAAGTCAGTGGTGAAAGCCCATCGCTCAACGGTGGAACGGCCATTGATACTGCTAAACTTGAATTATTAGGAAGTAACTAGAATATGTAGTGTAGCGGTGAAATGCTTAGAGATTACATGGAATACCAATTGCGAAGGCAGGTTACTACTAATGGATTGACGCTGATGGACGAAAGCGTGGGTAGCGAACAGGATTAGATACCCCAGTA
+
GGGGGGGGGGGGGGGGFGGGGGGGGGGGGGGGGGGGGGGGGGGGGGGGGGGGGGGGGGGGGGGGGGFGFGGGGGGFGGGGGGGF<FGGGGGGGGGGGGGGGGGCFFFFCGGGGGGGGGGGGGGGGGGGGGGGDGGGGGGGGGFFGGCFFGFGGGGGGGGGGGGGGGCFGGGGGEGGGGGGGGFGGDFFFGGGGGGGGGGGGGCCCGGGGGGGD>=9A=CGGGGFDCF@FFCCFGG<EAF?
@M00200:205:000000000-AKKM3:1:1101:15149:6264 1:N:0:1
ACTGGGTATAAAGCGTGCGCAGGCGGTTCGCCGTGTCCTGTGTGAAAGCCCCGGGCTCAACCTGGGAATGGCATGGGAAACTGGCGGGCTGGAGTGTGGCAGAGGGGGGTGGAATTCCGCGTGTAGCAGTGAAATGCGTAGAGATGCGGAGGAACACCGATGGCGAAGGCAGCCCCCTGGGCCAACACTGACGCTCAGGCACGAAAGCGTGGGGAGCAAACAGGATTAGATACCCCGGTA
+
GGGGGGGGGGGGGGGGGGGGGGGGGGGGGGGGGGGGGGGGGGGGGGGGGGGGGGGGGGGGGGGGGGGGGGGGGGGGGGGGGGGGGGGGGGGGGGGGGGGGGGGGGGGGGGGGFGGGGGGGGGGGGGGGGGGGGGGGGGGGGGGGGDGGEEGGEGGGGGGDEGGGGGDGGGFGGGGGGGGGFGGGGGGGGGGGGGDGGGCF55CCEGGGGGGGGGFGDGDGGGGGFGGFFF9FGFGGFFFG
@M00200:205:000000000-AKKM3:1:1101:17352:6272 1:N:0:1
ACTGGGCATAAAGGGTGCGTAGGTGGCGCTGTAAGTCGGGTGTGAAATTTCGGAGCTTAACTCCGAAACTGCATTCGATACTGCGGTGCTTGAGGACTGGAGAGGAGACTGGAATTCATGGTGTAGCAGTGAAATGCGTAGAGATCATGAGGAAGACCAGTGGCGAAGGCGGGTCTCTGGACAGTTCCTGACACTGAGGCACGAAGGCCAGGGGAGCAAACGGGATTAGATACCCGTGTA
+
GGGGGGGGGGGGGGGGGGGGGGGGGGGGGGGGGGGGGGGGGGGGGGGGGGGGGGGGGGGGGGGGGGGGGGGGGGGGGFGGGGGGGGGGGGGGGGGGGGGGGGGGGGGFGGGGCGGGGGGGGGGGGGGGGGGGGGGGGGGGGGGEGGGGGGGFGEEFGGGGGGDGGGDGGGGGGGGGGGGFGGGGGGFGGGFGGGGGG?CGGFGGGGCFGGFGGGBGEG8CF<C51CGFFFDGGGEGFDFC
@M00200:205:000000000-AKKM3:1:1101:20346:6273 1:N:0:1
ATTGGGTATAAAGGGTGCGTAGGCGGCCTATTAAGTCAGTGCTGAAATATCCCGGCTTAACCGGGAGGGTGGCATTGATACTGATGGGCTTGAGTAGAGTCGAGGTAGGCGGAATTGACGGTGTAGCGGTGAAATGCTTAGATATCGTCAAGAACACCGATAGTGTAGACAGCTTACTAGACTCAAACTGACGCTGAGGCACGAAAGTGTGGGGATCAAACAGGATTAGATACCCCTGTA
+
GGGGGGGGGGGGGGGGGGGGGEGFGGFGGGGFGFGGGGGGGGGGGGGGGGGGGGGGGGGGGGGGG@FGGGGGGGGGGGGGGGGGGFGGGGFGGGG<EGGGGGGFGGFGFGGEFFGGGGGGGGGGGGGGGGFGFGGGGGGGGGGGGGGGGGGGFFGGGGECF*>EGGGGGGGGGFCFGFGGGGGGGGGGGGGGDGGGGGFGGGGGGEDCCCEEEGFGFGGFGGGGBGGFFFFD+<@D;FFG
@M00200:205:000000000-AKKM3:1:1101:25260:6274 1:N:0:1
ATTGGGTATAAAGGGCGCGTAGGCGGTGGATCAAGTCAGGCGTGAAAGCCCCGGGCTCAACCTGGGAACCGCGCTTGAGACTGGTGCGCTAGAGTTCGGGAGAGGATGGTGGAATTCCCAGTGTAGAGGTGAAATTCGTAGATATTGGGAAGAACACCGATGGCGAAGGCAGCCATCTGGACCGACACTGACGCTGAGGCGCGAAAGCGTGGGGAGCAAACAGGATTAGATACCCTAGTA
+
GGGGGGGGGGGGGGGGGGGGGGGGGGGGGGGGGGGGGGGGGGGGGGGGGGGGGGGGGGGGGGGGGGGGGGGGGGGGGGGGGGGGGCGGGGGGGGGGGGGGGGGGGGGGGGGGGGGGGGGGGGGGCGEGGGGGGGFGGGGGGGGGGGGGGFFFGGGGGGGGGGGGGGGGGGGGGGGGGGGGGGGGGGEGGGFGGGGGGGGGGGGGCGGGGGDGGG)>DGCEGFGGBGG?F?A>FGFF5:@F
@M00200:205:000000000-AKKM3:1:1101:6967:6280 1:N:0:1
ATTGGGCGTAAAGCGTGCGCAGGCGGTGATGTAAGACAGATGTGAAATCTCCGGGCTCAACCTGGGAACTGCATTTGTGACTGCATCGCTGGAGTGCGGCAGAGGGGGATGGAATTCCGCGTGTAGCAGTGAAATGCGTAGATATGCGGAGGAACACCGATGGCGAAGGCAATCCCCTGGGCCTGCACTGACGCTCATGCACGACAGCGTGGGGAGCAAACAGGATTAGATACCCCGTT
+
AFGAFG@6FCBFGFGGEGG+@@CFGG+6CFFGGGG9FFG8DCGGGGGGG,CACFGGGGGGGG,,:,C,DGGG9FGGD<,<EFFGEFF=CE?+CFFEFC@FEEGGGGGC@CFGGFGGCF,8FG=FFFFFGGDCGFFAFFG7FCFFB,@+@>>F<FFBGG@>F7CEEFEFCGCGGGG+=E*=8CCEG>?0<C9CEE55*??FCG*;*:5C*:*2*:53<5;+958*4C>>4*67FFGG@@)
@M00200:205:000000000-AKKM3:1:1101:26163:6293 1:N:0:1
ATTGGGTTTAAAGGGCGCGTAGGCGGCCACCGCAAGTCAGTTGTGAAATCTCTGGGCTTAACCCAGAAAGGTCAACTGATACTGCGGGGCTAGAGTGCAGAAGGGGCAACTGGAATTCTCGGTGTAGCGGTGAAATGCGTAGATACCGAGAGGAACACCTGCGGCGAAGGCGGGTTGCTGGGCTGACACTGACGCTGAGGCGCGAAAGCTAGGGGAGCGAACGGGATTAGATACCCTTGTA
+
FGGGGGGGGGGGGGGGDGGGGGGGGGGGGGGGGG@:CEECFEDFGGGFFF,EEFGE8FAG,EFCFGEFE8EFGC9EEF<FECDGG7FF@BG8FF<FFFCGFE,BFCDC@FDFFGAFGGGGG7B3@=:@C7CFGG<AFF:B:F*@3,3@:FFFFF:FGGDG,>EE7F@@E*CBC8C8::C7<8F6C5@C?<E987*:88FGFCEGGGCCF?9CF>3C>E>E3DEG63<1=?4:?EG4F:FFG
@M00200:205:000000000-AKKM3:1:1101:25817:6297 1:N:0:1
ATTGGGTATAAAGCGTGCGTAGACGGTTATGTAAGTCGGGTGTGAAAGCCCCGGGCTCAACCTGGGAATTGCATTCGAGACTGCATAGCTAGGATGCGGAAGAGGGAAGTGGAATTTCCGGTGTAGCGGTGAAATGCGTAGATATCGGAAGGAACATCAGTGGCGAAAGCGACTTCCTGGTCCAGCATCGACGTTCAGGCACGAAAGCGTGGGGAGCAAACAGGATTAGATACCCGGGTA
+
GGGGGGGGGGGGGGGGGGGGGGGGGGGGGGGGGGGGGGGGDGGGGGGGGGGGGGGGGGGGGGGGGGGGGGGGGFGGGGGGGGGGGGGGGGGGGGGGGGGGGGGGGGEGGGGGGGGGGGGGGGGGGGGGGGGGGGGGGGCECEFGFGGGGGGGCFGFGGGGGGGGGGGGGGGGGGDEGGFGDC,DFGF,CDG5ECD8C,9?FG5CGD<4CCCCFE3CEG6<<<EF?FDFFFFGFDCDFEDE
@M00200:205:000000000-AKKM3:1:1101:7543:6303 1:N:0:1
ATTGGGTTTAAAGGGCGCGTAGGCGGGCTGCCAAGTCTGGGGTGAAATCCCACGGCTCAACCGTGGAACGGCCTCGGATACTGGCGGCCTCGAGGGAGGTAGGGGCATGCGGAACTATGCGTGGAGCGGTGAAATGCGTTGATATGCATAGGAACTCCGGTGGCGAAGGCGGCGTGCTGGACCTCTTCTGACGCTGAGGCGCGAAAGCCAGGGGAGCGAACGGGATTAGATACCCCCGTC
+
GGGGGGGGGGGGGGGGGGGGGGGGGGGGGGGGGGGGGGGGGGGGGGGGGGGGGGGGGGGGGGGGGGGGGGGGGGGGGGDGGGGGGGGGGGGGBGGGGGGGGEGGGGGGGFCFGGGGGGGGGGGDFGGGGGGGFBC:F7FEC<FFGGGGG9:FGGGGGGGGEEGGGFGGGGGGGGGGGGFGFG6CGGCGGCFGEGDGCGGGEGGG>GDFECGFDG@DEG*?DD=C?DC<?@AFGGGF>EF*
@M00200:205:000000000-AKKM3:1:1101:15176:6325 1:N:0:1
ACTGGGCTTAAAGGGCGCGTAGGCGGCGCGAGGAGTCGGGGGTGAAAGTCCGGGGCTCAACCCCGGATCGGCCTTCGATACTCTCGCGCTGGAGCACAGTAGAGGCGGGTGGAATTCCGGGTGTAGCGGTGGAATGCGTAGAGATCCGGAAGAACACCGGTGGCGAAGGCGGCCTGCTGGGACATGGCTGACGCCGAGGCGCGACAGCGTGGGGAGCAAACAGGATTAGATACCCGCGTAAGA
+
GFGGFG@GGGFGGGGGEGGEGGGGGGGGGGEGGGFGGGGGGGGGGGGCFFGGEGGGGGGGGGGGGGCGGGGGGGGGGCFGGGGGGGGGGGGGGGGFGAFGFGGFGGGGGEEFCFCFGGFGGCFC:FGGEEEG5<CFGC/*:CG790<*:**:EGG8CCE>E8EGE8:EG>8CEE888++AEGG8@+A@67=CE5)7?8CEGG5*:/19C*;:CG:D>**87CGGBG=<F=<FFGG);)7*72:
@M00200:205:000000000-AKKM3:1:1101:7285:6332 1:N:0:1
ATTGGGTATAAAGCGCGTGTAGGCGGTCCGGTAAGTCGGCTGTGAAAGTCCAGGGCTCAACCCTGGGATGCCGGTCGATACTGCCGGACTAGAGTTCGGAAGAGGCGAGTGGAATTCCCGGTGTAGCGGTGAAATGCGCAGATATCGGGAGGAACACCAATGGCGAAGGCAGCTCGCTGGGACGTTACTGACGCTGCGACGCGAAAGCGTGGGGAGCAAACAGGATTAGATACCCTAGTA
+
GGGGGGGGGFGGGGGGGFEGGGGGGGGGGGGGGGGGGGGGGGGGGGGGGGGGGGGGGGGGGGGC8@FEGEGGGGGGCEGFGGGFGGEEGGGGGGGGGGGGGEFGGGGGG7D@ECFGGFGGGGGGGFGGGGC<FGGGGGGGGGGAFGGG7:FDGFGGGGCGGGFGGCE7EGGGGGFEGGGGGFDCEGFGGGGGGGC5*:55=DDGGEDG*:CEGD5DDCG6CCGFBGG2??9*9AFG)8@C
@M00200:205:000000000-AKKM3:1:1101:18349:6359 1:N:0:1
ATTGGGTGTAAAGAGCTCGTAGGCGGTTTGTTGCGTCGGCTGTGAAATCCCGAGGCTCAACCTCGGGTCTGCAGTCGATACGAGCAAACTAGAGTGTTGCAGGGGAGACTGGAATTCCTGGTGTAGCGGTGAAATGCGCAGATATCAGGAGGAACACCGGTGGCGAAGGCGGGTCTCTGGGCAACAACTGACGCTGAGGAGCGAAAGCGTGGGGAGCGAACAGGATTAGATACCCCGGTA
+
FGGGGGGGGGGGGGGGGGGFGGGGGGGGGGGGGGGGGGGGGGFFGGFGGGGGGGGGFGGGGGGGGGGGGGGGGGGGGGGGCGGGGGGGGFGGGGGGGGGGGGGG>EGGGGGGFGGGGGGGGGGGFGGGGGGGGGGGGGGGCGGGGGGGGGGGGGGGGGGGGGGGGGGGGGEGGDGGGGGGGGGGGGGGGG78;EDGGGGFGGGGGEGGGEGGGGE:>EGEDDFF6CF??=AFF?CC>BDG
@M00200:205:000000000-AKKM3:1:1101:4419:6379 1:N:0:1
ATTGGGTTTAAAGGGTGCGTAGGCGGCCCTATAAGTCAGTGGTGAAAGCCCATCGCTCAACGATGGAACTGCCATTGATACTGTAGGGCTTGAGTACAGACGAGGTAGGCGGAATTGATGGTGTAGCGGTGAAATGCATAGATACCATCAAGAACACCGATTGCGTAGGCAGCTTACTAGGATGTAACTGACGCTGAGGCACGAAAGCGTGGGGAGCGAACAGGATTAGATACCCCGGTAAGCT
+
GGGGGGGGGGGGGGGGGGGGGGGGGGGGGGGGFGGGGGGGGGGGGGGGGGGGGGGGGGGGGGGGGGGGGGGGGGGGGFGGGGGGGFGGGFGGFGDEGGFGFFGGGG<FGGGGGGGGGGGGGGGGGGGGGGGGGFFGGGFGGFAFFFFGGGGGCAFDGGDGGGGFEGGGGGGGGGGGGGGFG,<CGFGGGGGGGEDGGFFGCGGGEGGGGGGGGC>7>EE=/9CF:4D<FFACFFFD;:DG72,)
@M00200:205:000000000-AKKM3:1:1101:20342:6384 1:N:0:1
ACTGGGCTTAAAGCGTACGCAGGCTGCTTGCTAAGTCGGGTGTGAAAGCCCGGGGCTCAACCCCGGAATTGCGCCCGAAACTGGTGGGCTTGAGTGCGGGAGAGGGAAGCGGAATTCCTGGTGTAGAGGTGAAATTCGTAGATATCAGGAGGAACACCGGTGGCGAAAGCGGCTTCCTGGCCCGACACTGACGCTCAGGTACGAAAGGGTGGGGAGAAAACAGGATTAGATACCCCGGTAAGA
+
GGGGGGGGGGGGGGGGGGGGGGGGGGGGGGGGGGGF<FGGEC@@FGFFGGEGGGD@@,CFGGGCGFGCGD?5?FG@FGGGE9FFDFGC<F=BAF<FBFGC:C:FGDGC>8FBFCFFGFCGG,>@7@=FF<>FGAFF,>>33*,7,37FE:FCGG8FG7CEBFC8BFE7B,=7*=1B+2CFGF*:**/8<CE8/:378**<9*:?FC)*;2CGGD57):AF44@5(>:3**)2+<C*0))2/4)
@M00200:205:000000000-AKKM3:1:1101:25443:6399 1:N:0:1
ACTGGGCATAAAGCGCGTGTAGGCGGTTCGGTAAGTCCGCTGTGAAAGTCGGGGGCTCAACCCTCGGATGCCGGTGGATACTGTCGGACTAGAGTACGGAAGAGGCGAGTGGAATTCCTGGTGTAGCGGTGAAATGCGCAGATATCAGGAGGAACACCGATTGCGAAGGCAGCTCGCTGGGACGTTACTGACGCTGAGACGCGAAAGCGTGGGGAGCAAACAGGATTAGATACCCTAGTA
+
GGGGGGGGGGGGGGGGGGGGFGGGGGGGGGGGGGGGGGGGGGGGGGGGGGGGGGGGGGGGGGGGGGGGGGGGGGGGGDDFGGGGGGGGGGGGGGGGGGGC@FGGGGGGGGGGGGGGGGGGGGGGGGGGGGCFGGGGGGGGGGGGGGGGGGGGGGGGGGGGGGGGGDGDGGGGGGGGGGGGEFGGEGEGGGGGGGD=GFFGGGG5CEGGGGCGGG>DFGFGF<FG1FF?46:>EFFG)5B9
@M00200:205:000000000-AKKM3:1:1101:26128:6402 1:N:0:1
ATTGGGTTTAAAGGGCGCGTAGGCGGTTCCGTAGGTGGCGTGTGAAATCCCCCGGCTCAACCGGGGAAGTGCGCGCCAAACCTCGGTTCTTGAGGGCGGTAGGGGGGACTGGAACTCTCGGTGGAGCGGTGAAATGCGTAGATATCGAGAGGAACACCGGCGGCGAAGGCGAGTCCCTGGTCCGCATCTGACGCTGAGGCGCGAAAGCGTGGGTAGCAAACAGGATTAGATACCCTGGTA
+
GGGGGGGGGGGGGGGGGGGGGGGGGGGGGGGGGGGGGGGGGGGGGGGGGGGGGGGGGGGGGFGGGGGGGGGGGGGGGGGGGGGGGGGGGGGGGGGGGGGGGGGGGGGGGGGGGGGGGGGGGGGGGGGGGGGGGGGGGGGGGGGGGGGGGGGGGGGGGGGGGGGGDGGGGGGEGE8CFGGGGGGGGGDGDGGGGGGGEGGGGGGGGE37CCEGGGFD4<9EGGGG?GF?FFFG7ACDFFFC
@M00200:205:000000000-AKKM3:1:1101:22156:6405 1:N:0:1
ACTGGGTTTAAAGAGCGCGTAGGCGGCCACCGCAAGTCAGTTGTGAAATCTCTGGGCTTAACCCAGAAAGGTCAACTGATACTGCGGGGCTAGAGTGCAGAAGGGGCAACTGGAATTCTCGGTGTAGCGGTGAAATGCGTAGATATCGAGAGGAACACCTGCGGCGAAGGCGGGTTGCTGGGCTGACACTGACGCTGAGGCGCGAAAGCTAGGGGAGCGAACGGGATTAGATACCCCAGTA
+
GGGGGGGGGGGGGGGGGGGGGGGGGGGGGGGGGGGGGGGGGGGGGGGGGGGGGGGGGGGGGGGGGGGGGGGGGGGGGGGGGGGGGGGGGGGGGGGGGGGGGGGGGGGGGGGGGGGGGGGGGGGGGGGGGGGGGGGGGGGGGGGGGGGGGGGGGGGGGGGGGGGGGGGGGGGGGGGGGGGGGGGGGGGGGGGGGGGGGEGGGGGGGGDDGGGGGGFGFGGGGGGGFGC<FFF7@@CFFBFGD
@M00200:205:000000000-AKKM3:1:1101:19570:6417 1:N:0:1
ACTGGGTTTAAAGGGTGCGTAGGTGGCTTAATAAGTCAGTGGTGAAATACAGCCGCTCAACGGTTGAGGTGCCATTGATACTGTTAAGCTTGAAAGAATTGGAGGCTGCCGGAATGGATGGTGTAGCGGTGAAATGCATAGATATCATCCAGAACACCGATTGCGAAGGCAGGTGGCTACGATTTATTTGACACTGAGGCACGAAAGCATGGGGAGCAAACAGGATTAGATACCCGCGTA
+
GGGGGGGGGGGGGGGGGGGGGGGGGGGGGGGGGGGGGGGGGGGGGGGGFGGDGGGGGFGGGGGGGGGGGGFGGGGGGGGGGGGGGGGGGGGGGGGGGGGGGGGGCEGGGGGGGGGGGCGGGGGGGGGGGGGGGGGFGFGGGGGGGGGGGGGGGGGFGGGDGGGGGG@FDFG7:@FFGGGGGGCGGGGGGGGGGGGGFF5FGGGGDGGGFFGCGEFGFGGGGFCGFGGFFFCGGGGD>3AG
@M00200:205:000000000-AKKM3:1:1101:15432:6448 1:N:0:1
ATTGGGTTTAAAGGGTGCGTAGGCGGCGCGGTAAGTTGGGTGTGAAATCCCTCGGCTCAACCGAGGAATTGCGCTTGATACTGCCGTGCTCGAGGGAGACAGAGGTGAGCGGAACTTAGGGTGGAGCGGTGAAATGCGTTGATATCCTAAGGAACACCAGTGGCGAAAGCGGCTCACTGGGTCTCTTCTGACGCTGAGGCACGAAAGCTAGGGGAGCGAACGGGATTAGATACCCGTGTA
+
GGGGGGGGGGGGGGGGGGGGGGGGGGGGGGGGGGGGGGGGGGGGGGGGGGGGGGGGGGGGGGGGGGGGGGGGGGGGGGGGGGGGGGGGGGGGEGGGGGGGGGGGGGGGGGGGGGGGGGGGGGGGGGGGGGGGGGGGGGGGGGGGGGGGGGGGGGGGGGGGGGGGGEGGGGGGGGGGGGGGGGGGGGGGGGGGGGGGGGFGEGGGGGGGGGGGGGFGFGGEDDGD:DGFFFAGGFE3@>FF
@M00200:205:000000000-AKKM3:1:1101:8626:6459 1:N:0:1
ATTGGGTTTAAAGGGCGCGTAGGCGGGAGGCCAAGTCGGTCGTGAAATCCGCGGGCTCAACTCGCGGGGGTCGGCCGAAACTGGTTTTCTTGAGGGGCGCAGAGGAGCCTGGAATTCCCGGTGTAGCGGTGAAATGTGTAGAGATCGGGAGGAACACCGGTGGCGAAGGCGGGGCTCTGGGCGCACCCTGACGCTGAGGCGCGAAGGCGTGGGGAGCAAACGGGATTAGATACCCCTGTA
+
GGGGGGGGGGGGGGGGGGGGGGGGGGGGGGGGGGGGGGGGGGGGGGGGGGGGGGGGGGGGGGGGGGGGGGGGGGGGGGGGCCGGGGGGGGGGGGGGGGGGGGGGGGGGGGGGGGGGGGGGG>GGGGGGGEGGGGGGGGGGGGGGGGGGGGGGGGFGGGGGGGGGGGGGGGGGGGGGGGGGGGGGGGGGGGGCEDGGGGGGGGGGE8CFGCEGGGEGBGCFFGGGFDFBFFBGFFGGFFFF
@M00200:205:000000000-AKKM3:1:1101:22010:6461 1:N:0:1
AACTGGGTGTAAAGAGTTCGTAGGCGGCCTGTTAGGTGGGGTGTGAAATCCCTCGGCTCAACCGAGGAATGGCGCTCCAAACCGGCAGGCTTGAGGAAGGTAGAGGTGAGCGGAACTGATGGTGGAGCGGTGAAATGCGTTGATATCATCAGGAACACCGGAGGCGAAGGCGGCTCACTGGGCCTTATCTGACGCTGAGGAACGAAAGCCAGGGTAGCGAACGGGATTAGATACCCCAGTA
+
GGGGGGGGGGGGGGGGGGGGGGGGGGGGGGGGGGGGGGGGGGGGGGGGGGGGGGGGGGGGGGGGGGGGGGGGGGGGGGGGGGGGGGGGGGGGGGGGGGGGFGGGGGGGGGGGGGGGGGGGGGGGGGFGGGGGGGGGGGGGGGGGGGGGGGGGGGGGGGGGGCFGGGGGCEGGGGGGGGGGGGGGGGGGGGGGGGGGGGGGGGGGGGGGGGGGGGFGEGGEGGGGFGG7FFFGG@6CFF>FC
@M00200:205:000000000-AKKM3:1:1101:6380:6472 1:N:0:1
ATTGGGTATAAAGTGCGCGTAGGCGGTTAGTAAAGCGAATAGTGAAACCTGGTGGCTCAACCATACAGACTATTATTCGAACTCACTAACTCGAGAGTAGCAGAGGTAACTGGAATTTCTTGTGTAGGAGTGAAATCCGTAGATATAAGAAGGAACACCAATGGCGTAGGCAGGTTACTGGGCTATTTCTGACGCTAAGGCACGAAAGCGTGGGGAGCGAACCGGATTAGATACCCGAGTA
+
GGGGGGGGGGGGGGFGGGGGGGGGGGGGGGGGGGGGGGDGFFFGGGGGGGGGGGGGGGGGGGGGGGGGGGGGGGGGGGGGGGGGGGGGGGGGGGGGGGGGGGGGGGGGGGGDCGGGGGGGGGGGGGGFFGGGGGFGGGGFGGGGGGFGFGCGGGGGGG7>FGGGFGGGDGGFGCEFFGGGGGFFGGFGGCFF;EDGECGFGGGGG>DDDEEEGGB*:EGEDDC51>D(=FEGGGFGF>EGF
@M00200:205:000000000-AKKM3:1:1101:21776:6493 1:N:0:1
ATTGGGTTTAAAGGGCGTCTAGGTGGTGGTCCAAGCGGGGTGTGAAAGCTCCTGGCTTAACTGGGAGAGTGCGCTCCGAACTGGGCGACTAGAGGGCAGGCGACGGAGGTGGAATACCCGGCGCCGCCCCGCAATCCCCACCCCCCCCCCCCCACCCCACCCCCGCACCCCGCCCTCGCGCCCCTCCCCGACCCTCACCCCCCCCCGCCCCCGCCGCCACCCCCCTCCCACACCCCCCCCCGCC
+
GGGGFFGGDDE@@@FGDGGGGFFG9DFGGGGGFGFGGGDGGGGGGFGGGGFGGGGGGGGAEFFGGFGGGGGGEDGGGGEEG@FGFGGGGGGFFFG+FGECEE=FCF@EE@CGG?FG>CB+++3**3***1**1**3@,*,**1**4****/***2*;E/:***:*****;**:E**;***:?****2C*)*2*>***2/A/>*8**)1/*:**/)18***1/*1()1,))(*;CG55.)*/-(-
@M00200:205:000000000-AKKM3:1:1101:14165:6519 1:N:0:1
ACTGGGTATAAAGGGTGCGTAGGCGGCCCGTTAAGTCCGGGGTGAAAGCCCACTGCTCAACAGTGGAACTGCCCTGGATACTGACGGGCTTGAGTACAGACGAGGTTGGCGGAATGGACCGAGTAGCGGTGAAATGCATAGATACGGTCCAGAACCCCGATTGCGAAGGCAGCTGACTAGGCTGTTACTGACGCTGAGGCACGACAGCGTGGGGAGCGAACAGGATTAGATACCCGTGTA
+
GGGGGGGGGGGGGGGGGGGGGGGGGGGGGGGGGGGGGGGGGGGGGGGGGGGGGGGGGGGGGFGGGGGGGGGGGGGGGGGGGGGGGGGGGGGGGGGGGGGGGGGGGGGGGGGGGGGGGGGGGGGGGGGGGDGGGGGGGGGGGGGGGFGGGGGFGGGGGGGEGGGGGGGGGGGGGGGGGGGGGGGGGGGGFGFGGGGGGGFGGGGGGGGGGGGGGGEGBEEG378C?DFF?F<FCCFCDD5C
@M00200:205:000000000-AKKM3:1:1101:19887:6543 1:N:0:1
ATTGGGTTTAAAGCGCGTGTAGGCGGTTCGGTAAGTCTGCTGTGAAAGTCCAGGGCTCAACCCTGGGATGCCGGTGGATACTGCCGAACTAGAGTGCGGAAGAGGCGAGTGGAATTCCCGGTGTAGCGGTGAAATGCGCAGATATCGGGAGGAACACCAATTGCGAAGGCAGCTCGCTGGGACGTGACTGACGCTGAGACGCGAAAGCGTGGGGAGCAAACAGGATTAGATACCCCAGTAAGA
+
GGGGGGGGGGGGGGGGGFGGGGGGGGGGGGGGGGGGGGGGGGGGGFGFGGGGGGGGGGGGGGGGGGGGGGGGGGGGGGDGGGGGGGGGGGGGGGGGGGGGGGGGGGGGGGGGGGGGGGGGGGGGGGGGGGGGGGGGGGGEGGGGGGGGGEGGGGGGGGGGGGGGG@CGGGGGGGGGGGGGGDGGGGFFGFFC8:CE859FCDCCECDFDC8EGG>CE=6CFGG::CGBF?AFCGGC>))+2-:
@M00200:205:000000000-AKKM3:1:1101:5505:6549 1:N:0:1
ATTGGGTTTAAAGGGCGCGTAGGCGGTCAGCACAAGTCAGTTGTGAAATCTCCGAGCTTAACTCGGAAAGGTCAACTGATACTGTGCGACTAGAGTGCAGAAGGGGCACCTGGAATTCTCGGTGTAGCGGTGAAATGCGTAGATATCGAGAGGAACACCTGCGGCGAAGGCGGGTTGCTGGGCTGACACTGACGCTGAGGCGCGAAAGCTAGGGGAGCGAACGGGATTAGATACCCCAGTA
+
G9FGGGGGGGGGGFGGG@GGGGGGGGEEEGGGAC@ACFE<<CCFEGGGFGFGGGFGGG8FGGC<FG@GGG,6?6CEFGGGGGDFC5FG:EGEFGFFGF?<<FFFGGGG+DFGGFGCG,@FEGGGCECGGGGGGGGGGGGGGGGGGGGG7@FGGGGGGGGGGFEGGDGCBEGG5BCCBEFGGGGFC86AFFGFGDGGGEG5CDG5*?7DF7@FFGFGDGG8CGGGFGGF@FAGFF6F@)8FF
@M00200:205:000000000-AKKM3:1:1101:23204:6574 1:N:0:1
ACTGGGTATAAAGGGTGCGTAGGAGGGCAGGTAAGTCAGTGGTGAAATCTCCAAGCTTAACTTGGAAACTGCCGTTGATACTATCTGCCTTGAATATTGTGGAGGTGAGCGGAATATGTCATGTAGCGGTGAAATGCTTAGATATGACATAGAACACCAATTGCGAAGGCAGCTCACTACACAATCATTGACTCTGAGGCACGAAAGCGTGGGGATCAAACAGGATTAGATACCCTGGTA
+
GGGGGGGGGGGGGGGGGGGGGGGGGGGGGGGGGGGGGGGGGGGGGGGGGGGGGGGGGGGGGGGGGGGGGGGGGGGGGGGGGGGGGGGGGGGFGGGGGGGGGGGGGGGFFGGGGGGGGFFFGGGGGGGGGGGGGGGGGGGGGGGGGFGGGGGGGGGGGGGDGGAGGGGGGGGDGFGGGGGGFFGGGGGEF7FGGGFFAFCFGGGGGGGGEGGFEDEGFGFGGGEFBGF3AFEGDFFGFAAF
@M00200:205:000000000-AKKM3:1:1101:27910:6604 1:N:0:1
ATTGGGTGTAAAGCGCACGTAGGCGGCTATTCAAGTCAGAGGTGAAAGCCCGGGGCTCAACCCCGGAGCTGCCTTTGAAACTAGGTAGCTAGAATCTTGGAGAGGTCAGTGGAATTCCGAGTGTAGAGGTGAAATTCGTAGATATTCGGAAGAACACCAGTGGCGAAGGCGACTGACTGGACAAGTATTGACGCTGCGGTGCGAAAGCGTGGGGAGCAAACAGGATTAGATACCCGCGTACGA
+
CCFD@E6BCFCACFEGGEDGGDGGGEC@FGE<CECEFFFEGF@FA@@FFECC@:@EEGDGGFGGGEC=FDGFAAFFGGG9FEFF<FGFGDFFE<<FBE,AB=,4:9BFFEFDG<<<5FF@BD<FADGC<D7?,A?BF3AEFC9C9=B@8+6CEDA@B@FGF97B87***8>7CCEEB;D@EFGCC;FCFDC7C*?:*:*///=B*=558:BFDC5<B5887>CC06C266):9@FGBB5C)(8
@M00200:205:000000000-AKKM3:1:1101:11319:6620 1:N:0:1
ACTGGGTATAAAGCGCGCGTAGGCGGCTACTCAAGTCAGAGGTGAAAGCCCGGGGCTCAACCCCGGAACTGCCTTTGAAACTAGGTAGCTAGAATCTTGGAGAGGTCAGTGGAATTCCGAGTGTAGAGGTGAAATTCGTAGATATTCGGAAGAACACCAGTGGCGAAGGCGACTGACTGGACAAGTATTGACGCTGAGGTGCGAAAGCGTGGGGAGCAAACAGGATTAGATACCCTCGTA
+
GGGGGGGGGGGGGGGGGGGGGGGGGGGGGGGGGGGGGGGGGGGGGGGGGGGGGGGGGGGGGGGGGGGGGGGGGGGGGGGGGGGGGGGGGGGGGGGGGGGGGGFEGGGGGGGGGGGGGGGGGGGGGGGGGGGGGGGGGEGGGGGGGGGGGGEEGGGGGGGCFGGGGGGGFGGGGGGGGGGGGGGGGGGG@FFCEE<CEGGGDGDGGGGGGGGGDD@DEGFGGGCF:777@6AGFGGC<>FE
@M00200:205:000000000-AKKM3:1:1101:17960:6631 1:N:0:1
ATTGGGTATAAAGGGCGCGTAGGTGGCGCCCCAAGTCAGTGGTGAAAGCTCGCCGCTTAACGGCGAGTCGGCCACTGAGACTGGGGGGCTGGAGCACTGTAGAGGCAGATGGAATTCCGGGTGTAGCGGTGGAATGCGTAGAGATCCGGAAGAACACCGGTGGCGAAGGCGGTCTGCTGGGCAGTAGCTGACACTGAGGCGCGACAGCGTGGGGAGCAAACAGGATTAGATACCCTCGTAAGA
+
GGGGGGGGGGGGGGGGGGGGGGGGGGGGGGGGGGGGGGGGGGGGGGGGGGGGGGGGGGGGGGGGGGGGGGGGGGFGGGGGFGGGGGGGGGGGGGGGGGGGGGGGGGGGGGGGGGGGGGGGGGCGGGGGGGGGGGGGGGGGGGGGGGGGGGGGGGGGGGGGGGGGGGGGGGGGGGGGGGGGGGGGGGGGGGGGGGFFGGGGGGGGGGGGGGGGGGFGFGGGGGGG:GG?FFFGGCFGFFFGGFF
@M00200:205:000000000-AKKM3:1:1101:18613:6641 1:N:0:1
ATTGGGTATAAAGGGCGCGCAGGCGGCCCGGCCAGTCGGGTGTGAAAGCCCGGGGCTCAACCCCGGAACGGCACCCGATACTGCCGGGCTCGAGGCCGGGAGAGGGTGGTGGAATACCCAGTGTAGAGGTGAAATTCGTAGATATTGGGTGGAACACCGGTGGCGAAGGCGGCCACCTGGCCCGGTCCTGACGCTGAGGCGCGAAAGCGTGGGGAGCAAACAGGATTAGATACCCGTGTA
+
GGGGGGGGGGGGGGGGGGGGGGGGGGGGGGGGGGGGGGGGGGGGGFGGGGGGGGGGGGGGGGGGGGCGGGGGGGGGGGGGGGGGGGGGGGGGGGGGGGGGGGGGGGGGGGGGGGGFGGGGGGGGGGGGGGGGGGFFGGGGGGGGGGGGGGGEGGGGGGGGGGGGGGGGGGGGGGGGGGGGGGGGGGGGGGGGGGGGGGFGGGGGGGGGGEGGGGFGFGGGGGGG?GGFFFFGFGGGEF4:
@M00200:205:000000000-AKKM3:1:1101:10315:6650 1:N:0:1
ATTGGGTATAAAGCGCACGTAGGCGGCTTTGTAAGTTAGAGGTGAAAGCCCGGGGCTCAACTCCGGAACTGCCTTTAAGACTGCATCGCTTGAATCCAGGAGAGGTGAGTGGAATTCCGAGTGTAGAGGTGAAATTCGTAGATATTCGGAAGAACACCAGTGGCGAAGGCGGCTCACTGGACTGGTATTGACGCTGAGGTGCGAAAGCGTGGGGAGCAAACAGGATTAGATACCCCGGTA
+
DGGGGGGGGGGGGGGGGGGGGGGGGGGGGGGGGGGGGGAEFGGGGGGGGGFGGGGGGGGFGGGGGGGGGGGGGGGGGGG<FGGGGGGGGGGGGGGGGGGGGGGGGGGGGGGGGGGGGGGEGGGGCGGGGGGGGAFGGFFGGGGGGGGGCFGBFFGGGGGGGGGGGGGGGGGGGGGGGGGGGGGDFG,BFFGGGGGEEFFFFGDGCEGGGGGDCGBGEFGGGGG:?GGFFFFGGGGG@EBD
@M00200:205:000000000-AKKM3:1:1101:7512:6651 1:N:0:1
ACTGGGTTTAAAGCGTGCGTAGGTGGTTCGTTAAGTCTGATGTGAAAGCCCTGGGCTCAACCTGGGAATGGCATTGGAAACTGGCGAACTAGAGTGCGGTAGAGGGCAGTGGAATTCCCGGTGTAGCAGTGAAATGCGTAGAGATCGGGAGGAACATCTGTGGCGAAGGCGACTGCCTGGACCAGCACTGACACTGAGGCACGAAAGCGTGGGGAGCAAACAGGCTTAGATACCCCAGTA
+
GGGGGGGGGGGGGGGGGGGGCGGFGGGGGGGGGGGGGGGFGGGGGGGGGGGGGGGGGGGGGGGGGGGGGGGGGGGGGGGGGGGGGGGGGGGGGGGGGGGGGGGGGGGGGGGGGGGGFGGGGGGGGGGGGGGGGGGGGGGGGGGGGFGG>:FGGGGGGGGGGGGGGGGGGGGGGGGGGGGGGGGFGGGG?F:F?CC,;:CFEFEGGE3C5/:FFC:DFFDGG*8C(9>0?FFGGFC*>EFG
@M00200:205:000000000-AKKM3:1:1101:15219:6670 1:N:0:1
ATTGGGCTTAAAGGGAGCGTAGGCGGATAGTTTAGTCAGAGGTGAAAGCCCAGGGCTCAACCTTGGAATTGCCTTTGATACTGGCTATCTTGAGTATGGAAGAGGTATGTGGAACTCCGAGTGTAGAGGTGAAATTCGTAGATATTCGGAAGAACACCAGTGGCGAAGGCGACATACTGGTCCATTACTGACGCTGAGGCTCGAAAGCGTGGGGAGCAAACAGGATTAGATACCCTTGTA
+
GGGGGGGGGGGGGGGGGGGGGGGGGGGGGGGGGGGGGGGGGGGGGGGGGGGGGGGGGGGGGGGGGGGGGGGGGGGGGGGGGGGGGGGGGGGGGGGGGGGGGGGGGGGGGGGGGGGGGGGGGGGGGGGGGGGGGGGGGGGGGGGGGGGGCFGGGGGGGGGGGGGGGGGGDGDCCGGGGGGCFGGGGGGGGGGGGGGGGGGGGFGGGGDGGGGGGGFGFGGGGGCCDGGFFFFGGGGGFFFG
@M00200:205:000000000-AKKM3:1:1101:13502:6676 1:N:0:1
ATTGGGTTTAAAGCGTGTGTAGGCGGATCGTTAAGTACCTTGTGAAATCCCACGGCTCAACCGTGGAACTGCTGGGTATACTGGCGATCTTGAGCCACCTAGGGGCGAGCGGAACAAGCGGTGGAGCGGTGAAATGCGTAGATATCGCTTGGAACGCCGACGGTGAAAACAGCTCGCTGGGGGTGTGCTGACGCTGAGACACGAAAGCCAGGGGAGCGAACGGGATTAGATACCCCCGTA
+
GGGGGGGGGGGGGGGGGGGGGGGGGGGGGGGGGGGGGGGGGGGGGGGGGGGGGGGGGGGGGGGGGGGGFGGGGGGGGGGGGGFGGGGGGGGGGGGGGGGGGGGFEGGDGGGGGGGGGGGGGGGGEFGGGGGGGGGGGGGGGGGGGGGGGGGGGGGGGGGGGGGGGFCGGGGGGGGGGGGGGGGGGGGGCCGC5:DGGGGGGGGGGGGGGGGGGGFGFGGG)98*,9F>??DGFDG/.<>*
@M00200:205:000000000-AKKM3:1:1101:25393:6683 1:N:0:1
ACTGGGTTTAAAGCGCGCGCAGGCGGCACCATATGTGCCCGGTGACATCGTCTCGCTCAACGAGACGCGGCCCGGGTAGACAGTGGCGCTGGAGGCAGGGAGAGGGATGTGGAATACCCGGTGGAGCGGTGAAATGCGTAGAGATCGGGTGGAACACCAGCGGCGAAGGCGGCATCCTGGCCCTGACCTGACGCTGAGGCGCGATAGCGTGGGGAGCAAACGGGATTAGATACCCTGGTA
+
GGGGGGGGGGGGGGGGGGGGGGGGGGGGGGGGGGGGGGGGGGGGGGGGGGGGGGGGGGGGGGGGGGGGGGGGGGGGGGGGGGGGGGGGGGGGFGGGGGGGGGGGGGGGGGGGGGGGFGGGGGGGGGGGGGGGGGGGGGGEGGGGGGGGGGGGGGGGFGGGGGGGGDCGGGGGGGDFFFFGGGGCGGCGGGGGE=DGGGGGGGDCCG<:EEGGGGFGFGFGGGGG<D4>FFFG?CFGFFFC
@M00200:205:000000000-AKKM3:1:1101:14468:6690 1:N:0:1
ATTGGGTTTAAAGGGCGCGTAGGCGGCCAGTTGCGTCGGATGTGAAAGCCCGGGGCTCAACCCCGGAACGGCATCCGATACGGGCTGGCTTGAGACCGGGAGAGGAGGGTGGAATAGCCAGTGTAGAGGTGAAATTCGTAGATATTGGCTGGAACACCGGTGGCGAAAGCGGCTCTCTGGTCCGGATCTGACGCTGAGGCGCGAAAGCGTGGGGAGCAAACAGGATTAGATACCCTAGTA
+
GGGGGGFEEGGGGGGGGGGGGGGGGGGGGGGGGGGGGGGGGGGGGGGGGGGGGGGGGGGGGGGGGGGGGGGGGGGGGGGGGGGGGGGGGGGGGGGGGGGGGEGGGGGGGGGGGGGGGGGGGFGCFGGGGCBFGGFGFF:FGGGGGGFGGGGDFGGGGGGGGDGFGGGGGFEEE>EGFFGGGGGEEG8EG>ECEGGGDGGFCDEEGEDFGEGE>E5D>FGGF5CF?GG2?F4C+<C4FF=F
@M00200:205:000000000-AKKM3:1:1101:20157:6695 1:N:0:1
ATTGGGTTTAAAGGGCGCGTAGGCGGCCTGGCAAGTGGAAGGTGAAATCCCTCGGCTTAACCGAGGAACTGCCTTCCAGACTGCTTGGCTTGAGACCAGGAGAGGCGAGTGGAATTCCCAGTGTAGCGGTGAAATGCGTAGATATTGGGAGGAACACCAGTGGCGAAGGCGGCTCACTGGACTGGTACTGACGCTGAGGCGCGAAAGCGTGGGGAGCAAACGGGATTAGATACCCTTGTA
+
GGGGGGGGGGGGGGGGGGGGGGGGGGDFGGCGGGGGC<CCGGGGGGGGAGGGGGGGG:FGGGGCFGGGGGGGGGG9=FEGGGG8<BF:FF8FGFCCBEFEGGCFG+C7F@FGGG<F9,><FGF<FFGGGGGGGGGGGEG+@@GFGC9ECFGCFGG8DGFFGGGGGGGEGGDGGCEDGGGGGG6*BG;E?FGGGGGGGGGGGGGGEEGG5/;ECE:DBGGCC<ED6DF<FFFGGGG455=F
@M00200:205:000000000-AKKM3:1:1101:13435:6704 1:N:0:1
ACTGGGTTTAAAGAGCGTGTAGGCGGCCCGGCAGGTCCGTTGTGAAAACTCGAGGCTCAACCTCGAGACGTCGATGGAAACCGTCGGGCTAGAGTCCGGAAGAGGAGAGTGGAATTCCTGGTGTAGCGGTGAAATGCGCAGATATCAGGAGGAACACCCGTGGCGAAAGCGGCTCTCTGGGACGGTACTGACGCTGAGACGCGAAAGCGTGGGGAGCGAACAGGATTAGATACCCCAGTA
+
GGGGGGGGGGGGGGGGGGGGGGGGGGGGGGGGDFGGGGGGGGGGGGGGGGGGGGGGGGGGGGGGGGGGGGGGGGGGGGFGGGGGGGGGGGGGGGGGFGGGGGGGGGGGGGGGGGGGGGFGGFDGFGGGGFFFFGGGGGGGDGGGGGGFGGGGGGGGGGGGGGGGGG@EGGGGGGGGGGGGGGGDCCFGFGGGGGGGEGGGGGGGGGGFE:C>EG)9;G8=CCFG:*:8FB9>@CEFEBFC
@M00200:205:000000000-AKKM3:1:1101:17775:6708 1:N:0:1
ACTGGGTTTAAAGAGCTCGTAGGCGGTCTGTCGCGTCGGATGTGAAAGCCCGGGGCTCAACCCCGGGTCTGCATTCGATACGGGCAGACTGGAGTGTGGCAGGGGAGATCGGAATTCCTGGTGTAGCGGTGAAATGCGCAGATATCAGGAGGAACACCGGTGGCGAAGGCGGATCTCTGGGCCATGACTGACGCTGAGGAGCGAAAGCGTGGGGAGCGAACAGGATTAGATACCCCGGTAAGA
+
GGGGGGGGGGGGGGGGGGGGGGGGGGGGGGGGGGGGGGGGGGGGGGGGGGGGGGGGGGGGGGGGGGGGGGGGGGGGGGGGGGGGGGGGGGGGGGGGGGGGGGGGGGGGGGGGGGGGGGGGGGFGGGGGGGGGGGGGGEGGGFGGGGGGFFGGGGGGGGEGGGGGGG@FGGGGGGGGGGGGGGGGGGGGGFFFGGGGGGGFGGGGGGGFGGDECG>D@GCE5):<1CF74?BDGGGFDFF*935
@M00200:205:000000000-AKKM3:1:1101:14647:6718 1:N:0:1
ATTGGGTTTAAAGAGCGCGTAGGCGGCGCGACAAGGCGGCGGTGAAAGTCCGGGGCTCAACCCCGGATCGGCCGTGGCGACTGTCGTGCTGGAGCACAGTAGAGGCGGGTGGAATTCCGGGTGTAGCGGTGGAATGCGTAGAGATCCGGCAGAACACCGGTGGCGAAGGCGGCCCGCTGGGCTGTGGCTGACGCTGAGGCGCGCCAGCGTGGGGAGCAAACAGGATTCGATACCCTAGTA
+
GGGGFGGGGGGGGGGGGGGGGGGGGGGGGGGGGGGGGGGGGGGGGGGGGGGGGGDGGGGGGGGGGGGGGGGGGGGGGGGGGDGGGE<FGGGGGFFGGGFGFGGGGGGGGCEEFGFGFGGGGGD:7CGGDEEECFGGF>88CEGGG9ECE*:CCFG?FE8?8>ECE:ECEGGGGGGGG>?>EGC5CGG8/72AECCC5CFF*1:*/2>C8788CGDG:78FC5CC0*>))*)/:CC=07*+
@M00200:205:000000000-AKKM3:1:1101:20140:6727 1:N:0:1
ATTGGGTTTAAAGGGCGCGTAGGCGGTTAGATAAGTGGGTGGTGAAAACTCTCGGCTTAACCGAGAGCCTGCCATCCAAACTGTCTGGCTGGAGTGTGGGAGAGGAGAGTGGAATTCCCGGTGTAGCGGTGAAATGCGTAGATATCGGGAGGAACACCGGTGGCGAAGGCGGCTTTCTGGACCACAACTGACGCTGAGGCGCGAAAGCTAGGGGAGCAAACAGGATTAGATACCCTTGTA
+
GGGGGGGGGGGGGGGGGGGGGGGGGGGGGGGFGGGGGGGFGGGGGGGGGGGGGGGGGGGGGGGGGGGGGGGGGGGGGGGFGGGGGGGGGGGGBFGGGGGGGGGGGGGFGGGGGGGGGGGGGGGGGGGGGGGFGGGGGGGGEGGGGFGGGGGGGGGGGGGGGGDGCG@@FGGGG*CFFGGGFGFGFG;CEGGGCEDEEGGGD3EGGGGGGGGFGGFGFGGGFGGGFFFDFFAFF6A4@FFF
@M00200:205:000000000-AKKM3:1:1101:17093:6740 1:N:0:1
ATTGGGTTTAAAGGGCGTGTAGGCGGTTCGGCAAGTGAGATGTGAAATCCCTCGGCTCACCCGAGGACCTGCATCTCAAACTGCCGGACTAGAGTATGGGAGAGGATGAGGGAATTCCTGGTGTAGCGGTGAAATGCGTAGATATCAGGAGGAACACCGGTGGCGAAAGCGCTCATCTGGCCCAATACTGACGCTGAGGCGCGAAAGCTAGGGGAGCAAACGGGATTAGATACCCCAGTA
+
GGGGGGGGGGGGGGGGGGGGGGFGGGGGGGGGGGGGGGGGGGGGGGGGGGGGGGGGGGGGGGGGGG@GGGGGGGGAFGGGGGGGGGGGGGGDGGGGGGGGGGGGGFGGGGGGGGGGGGGGGGGGGGGGGGGGGFGGGGGGGGGGGGGC8FFGGGGGGGGGGDGGGEE7EGEGEGGGGGGGFCFGGGFGGGGGGGDGDGGGGGGGG53CFGCDGGEGFGGGGGGG:GFF?FFGGCGDDDFG
@M00200:205:000000000-AKKM3:1:1101:6051:6770 1:N:0:1
ACTGGGTATAAAGGGTGCGTGGCGGTGCAGCAAGTCGGGAGTGAAATACCTCAGCTTAACTGAGGAACTGCTCTCGATACTGCTGTGCTTGAGTGAGACAGAGGTAAGCGGAACTTAGGGTGGAGCGGTGAAATGCGTTGATATCCTAAGGAACAACGGTGGCGAAGGCGGCTTACTGGGTCTCTACTGACGCTGAGGCACGAAAGCTAGGGTAGCAAACGGGATTAGATACCAGAGTAAGAT
+
GGFGGGGGGGGGGGGGGGGGGGGGGGGGGGGFEFGFGGGGGEGFFFGGFFGGGGGGGGFEFGGGGGGGGGGGGGGGGGGGGGGGGGGGGGGGGGGGGG<DFGGGGGGGGGGGGGGGGGGDFGGGFFGGFFGGGGGGGGGGGGGGAFGGGGGGFCGFGGGGGGFGEFGGCEGEGGDFFGGGG6<FGF?FGGCE:EDEFGCDGGGGDGGDGGFFFFFGFFFF/C;D;C=?FFF>8,37F4@?C<)
@M00200:205:000000000-AKKM3:1:1101:21369:6773 1:N:0:1
ATTGGGTTTAAAGCGCGTGTAGGCGGCCCGGTAAGTCCGCTGTGAAAGTCCAGGGCTCAACCCTGGGATGCCGGTGGATACTGTCGGGCTCGAGTCCGGAAGAGGCGAGTGGAATTCCTGGTGTAGCGGTGAAATGCGCAGATATCAGGAGGAACACCAATGGCGAAGGCAGCTCGCTGGGACGTGACTGACGCTGAGACGCGAAAGCGTGGGGTGCAAACAGGATTAGATACCCTTGTA
+
GGGGGGGGGGGGGGGGGGGGGGGGGGGGGGGGGGGGGGGGGGGGGGGFGGGGGGGGGGGGGGGGGGGEGGGGGGGGGGGGGGGGGGGGGGGGGGGGGGGGGGGGGGGGGEGGGFDFGGGGDGGGGCFGGGEGGGGGGGFGGGGGGGGGGCFEGGGGGGGFGFFFGGGGDFGGGGGGGC@FGGGGGGGF+:CGGGDGEGFE*CE/:EGGGGGDGC)77CGGDC6<?GG<?F2::CFF?FFF
@M00200:205:000000000-AKKM3:1:1101:10930:6773 1:N:0:1
ACTGGGTTTAAAGTGTGCGTAGGTGGGCCTGTAAGTCAGTGGTGAAATCTCCGGGCTTAACCCGGAAACTGCCATTGATACTATAGGTCTTGAATTATCTGGAGGTCAGCGGAATATGTCATGTAGCGGTGAAATGCTTAGATATGACATAGAACACCAATTGCGAAGGCAGCTGGCTACAGGTATATTGACACTGAGGCACGAAAGCGTGGGGATCAAACAGGATTAGATACCCCAGTA
+
GGGGCGEFGC@FGGGGGG;FECCE@FGFFGGGFGGG<EFEGGEGFFFGF<EE@:FGFECEFGGGCFGGFCCEGFF,<CEDGFFFGGFGGGGC9=EFGGGGGGA<FGGGGGCCF@EFFFEC<A5E;FCBCFDDFFE<BFGDCAFFG9FE5A<<FA?FGCFG8?<E8FBE+=F7EFGC>8FG9DCFDFFGGGFGG?DC7?5CCF7:E57**1*5:CAGF88167,8>GG3A:CFGGFG35A9
@M00200:205:000000000-AKKM3:1:1101:26033:6782 1:N:0:1
ATTGGGTATAAAGTGTGCGCAGGCGGCGGAGCAAGTCGAGTGTGAAAGCCCCGGGCTTAACTTGGGAACTGCGCTCGAAACTACTTTGCTGGAGTGTGGCAGAGGAAGGTGGAATTCCAGGTGTAGCGGTGAAATGCGTAGAGATGTGGAGGAACACCAATGGCGAAGGCAGCCTCCTGGGCCAACACTGACACTCATGCACGAAAGCGTGGGGAGCAAACAGGATTAGATACCCTAGTAAGA
+
GGGGGGGGGGGGGGGGGGGGGGGGGGGGGGGGGGGGGGGGGGGGGGGGGGGGGGGGGGGGGGGGGGGGGGGGGGGGGGGGGGGGGGGGGGGGGGGGGGEGGGGGGGGGGGGGGGGGGGGGGFGGGGGGGGEFFGGGGGGGGGGGGGFGGGGGGGGGGEF<:FFGGGGEGGGG>>FGCFGGGFGEGGEGFGFFGFF6CFGGGG=ECEGFG5E8CEBCDGFDFFGGBD>769<FE6@*7@BF><A
@M00200:205:000000000-AKKM3:1:1101:9809:6789 1:N:0:1
ATTGGGTGTAAAGCGTGTGTAGGCGGATCGTTAAGTGTCTTGTGAAATCCCACGGCTCAACCGTGGAACTGCTCGGTATACTGCTTTTCTTGAGCCACTTAGGGGCTGTCGGAACAAACGGTGGAGCGGTGAAATGCGTAGATATCGTTTGGAACGCCAAAGGTGAAAACAGACAGCTGGGAGTGTGCTGACGCTGAGACACGAAAGCCAGGGGAGCGAACGGGATTAGATACCCGTGTA
+
GGGGGGGGGGGGGGGGGGGGGGGGGGGGGGGGGGGGGGGGGGGGGGGGGGGGGGGGGGGGGGGGGGGGGGGGGGGGGGGGGGGGGGGGGGGGGGGGGGGGGGGGGGGGGGGGGGGGDGGGGGGGGGGGGGGGFGGGGGGGGGGGGFCFGGGGGGGGGGGEFGGGGGFCGFGGGGGGGGGDEGGGFFFGGGGGGGGGE:CFFCGC5E<4CGGGDGFGFDEGGDED03C26B27<EGD:>FG
@M00200:205:000000000-AKKM3:1:1101:27187:6799 1:N:0:1
ATTGGGTGTAAAGCGCGTGTAGGCGGTCCGGTAAGTCCGCTGTGAAAGTCGGGGGCTCAACCCTCGGATGCCGGTGGATACTGTCGGGCTTGAGTACGGAAGAGGCGAGTGGAATTCCTGGTGTAGCGGTGAAATGCGCAGATATCAGGAGGAACACCAATTGCGAAGGCAGCTCGCTGGGACGTTACTGACGCTGAGACGCGAAAGCGTGGGGAGCAAACAGGATTAGATACCCTCGTAAGA
+
GGGGGGGGGGGGGGGGGGGGGGGGGGGGGGGGGGGGGGGGGGGGGGGGGGGGGGGGGGGGGGGGGGGGGGGGGGGGGGGGGGGGGGGGGGGGGGGGGGGGGGGGGGGGGGGGGGGGGGGGGGGGGGGGGEGGGGGGGGGDGGFGCFFGGGGGGGGGGGFGGGFGGGGGGGGGGGGGGEGDEGCEGFGGGGGGGDDDGFF6E<CEEEG4EEGGGEDDEGGGGGGGFFGFFFFFFFCG)55CDB<
@M00200:205:000000000-AKKM3:1:1101:7542:6803 1:N:0:1
ACTGGGTATAAAGGGCGCGTAGGCGGGTCGTTTAGTTAGAGGTGAAAGCCCAGGGCTCAACCCTGGAACTGCCTTTAATACTGGCGACCTAGAGTATGACAGAGGTGTGTGGAACTCCGAGTGTAGAGGTGAAATTCGTAGATATTCGGAAGAACACCAGTGGCGAAGGCGACACACTGGGTCATTACTGACGCTGAGGCGCGAAAGCGTGGGGAGCAAACAGGATTAGATACCCCAGTA
+
GGGGGGGGGGGGGGGGGGGGGGGGGGGGGGGGGGGGGGGGGGGGGGGGGGGGGGGGGGGGGGGGGGGGGGGGGGGGGGGGGGGGGGGGGGGGGGGGGGGGGGGGGGCEGGGGGGGGGGGGGGFFGGGGGGGFGGGGGGGGGGGGGGGGGGGGGGGGGGGFGCFEGGGGGGGGGGGGGGCGGGGGGGFFGCGFEGGGGGGGGGGGGGGGGE5CDGEGFGGGGGGGFGFFF=AFGGGGEEFF
@M00200:205:000000000-AKKM3:1:1101:12529:6809 1:N:0:1
ACTGGGTGTAAAGGGCGTGCAGGCGGTCTGTTAAGTCTAGGGTGAAAGCTCCCGGCTCAACTGGGAGAGGTCCTTGGATACTGGCGGACTTGAGGGGGGTAGAGGAGAATGGAATTCCCGGTGTAGTGGTGATATGCGTAGATATCGGGAGGAACACCTGTGGCGAAGGCGGTTCTCTGGGCCTTACCTGACGCTGAGACGCGAAAGCGTGGGGAGCAAACAGGATTAGATACCCCAGTA
+
GGGGGGGGGGGGGGGGGFGDGGGGGGGGCCG@ACGGGGGGGGGGGGGGGGFGGGGGGGGGGFGGGGCGGBCFGGG?FEGGGFFG8FGEGDFFGGGEGGGFGGGGGFGGFGGGGG9FGGGGGGGCFGFGGGGGGGGG9FG8FG9FGFEE7FFGGGGGGGFG7CFGGGGGDGGGGCGFGGGGGGG88ACCEGGFEGGGEGCFGGGDGGDGE7EGGGBGFFFGFFGGBGGBFFBGGFCF5>?F
@M00200:205:000000000-AKKM3:1:1101:10322:6822 1:N:0:1
ACTGGGTTTAAAGGGCGCGTAGGCGGTCTTCTAAGTTCCGTGTGAAATCCCTCGGCTCAACTGGGGAACTGCACGGAAAACTGGAAGGCTTGAGTTCGGGAGAGGGAAGCGGAATTCCGGGTGTAGCGGTGAAATGCGTAGATATCCGGAGGAACACCGGTGGCGAAGGCGGCTTCCTGGACCGACACTGACGCTGAGGCGCGAAAGCTAGGGGAGCAAACGGGATTAGATACCCTAGTA
+
GGGGGGGGGGGGGGGGGGGGGGGGGGGGGGGGGGGGGGGGGGGGGGGGGGGGGGGGGGGGGGGGGGGGGGGGGGGGGGGGGGGGGGGGGGGGGGGGGGGGGGGGGGGGGGGGGGGGGGGGGGGGGGGGGGGGGGGGGGGGGGGGGGGGGGGDGGGGGGGCFGGGGGGGGFGGGGGGGGGGGGGGGGGGGGGGGGDEGGDGGGGGEGGGGGGGGGEDEGGGGDED17CBF49FGFGGFFFG
@M00200:205:000000000-AKKM3:1:1101:19903:6829 1:N:0:1
ATTGGGTTTAAAGTGCACGTAGGCGGCGATTTAAGTCAGGGGTGAAAGCCCGGTGCTCAACACCGGAACTGCCTTTGAGACTGGATTGCTTGAATCACGGAGAGGTGGGTGGAATTCCGAGTGTAGAGGTGAAATTCGTAGATATTCGGAAGAACACCAGTGGCGAAGGCGGCCCACTGGACGTGTATTGACGCTGAGGTGCGAAAGCGTGGGGAGCAAACAGGATTAGATACCCCAGTA
+
GGGGGFFGGGGGGGGGGFGGGGGGGGGGGGGGGGGGGGGGGGGGGGGGGGGGGGGGGGGGGFGGGGGGGGGGGGGGGGFEGGGGGGGGGGGGGGGGGGGGGGGGGGGGGGGGGGGGGGGGGGGGFGGGGGGFFGGGGGGGGGGGGGGGGCEEGGGGGGGGGGGGGGGGGGGGGGGGGGGGGGGCEFFFFGGFGGGGCGCFCFGGGGCCE=EGGG@DEGGGGGGG?FGBFFAGF,<>DFFG
@M00200:205:000000000-AKKM3:1:1101:26820:6835 1:N:0:1
ACTGGGTTTAAAGCGCGCGTAGGCGGCCAGATAAGTCCGGTGTGAAAGTCAAAGGCTCAACCTTTGAATGCCGCTGGAAACTGTCTGGCTAGAGTCCGGAAGGGGCGAGTGGAATTCCTGGTGTAGCGGTGAAATGCGCAGATATCAGGAGGAACACCAATGGCGAAGGCAGCTCGCTGGGACGGTACTGACGCTGAGGCGCGAAAGCGTGGGGAGCAAACAGGATTAGATACCCGGGTAAG
+
GEGFGGGGGGGGGGGGGGGGGGGEGGGGGGGGGGGAGDFGEGGGGGGFFG<,CFEGFGGGGFFG9FECCFDGGGGGGGGGGGGGGGFGGGFGGGGGGGGDGGEGGGG7FCGGGGGGGGGGGGFGGGGGGGGFGGGGGGDGGGEGGGAFGG>FGFGGGGG7FFGGGGEGGGGGGFCEGEGGGCGGGG8A<7<+;=75?FGGC)::ED)9E5::?E>G37*8C/09?*2)*1)03,0/.7>C<2
@M00200:205:000000000-AKKM3:1:1101:25502:6844 1:N:0:1
ATTGGGCTTAAAGGGCGCGTAGGCGGCTTATCAAGTCAGGCGTGAAATTCCCGGGCTCAACCTGGGGGCTGCGCTTGATACTGATGAGCTTGAATGCGGGAGAGGATAGTGGAATTCCCAGTGTAGAGGTGAAATTCGTAGATATTGGGAAGAACACCGGTGGCGAAGGCGGCTATCTGGCCCGTAATTGACGCTGAGGCGCGAAAGCGTGGGGAGCAAACAGGATTAGATACCCCAGTA
+
GGGGGGGGGGGGGGGGGGGGGGEGGGGGGGGGGGGGGGGGGGGGGGGGGGFFGGGGGGGGGGGFDDEGGGGGGEGGGGGGGGGGGGGGGGGGGGGGGGGECGGGGGCFGGGGGGGGGCFDGGGGGGGGGGGGGGGFGGGGGGGGGGCFGGGGGGGGGGGCF@FGGGGGGGGGGCD9CGFCCGGGGGGGGGGGEEGEECGFGGGGEGG:EGGGGGFGDFCGGGGGFGGFFFAGFECC3>FF
@M00200:205:000000000-AKKM3:1:1101:12356:6848 1:N:0:1
ACTGGGCATAAAGGGCGCGTAGGCGGCACGGCAAGTCGGGAGTGAAAGCCCGGGGCTCAACCCCGGAGGGTCTTCCGAAACTGCCGAGCTAGAGTGCGGAAGAGGCAATCGGAATTCCCAGTGTAGCGGTGAAATGCGTAGATATTGGGAAGAACACCGGAGGCGAAGGCGGGTTGCTGGGCCGACACTGACGCTGAGGCGCGAAAGCCAGGGGAGCAAACGGGATTAGATACCCCAGTA
+
GGGGGGGGGGGGGGGGGGGGEGGGGGGGGGGGGGGGGGGGGGGFGGGGGGGGGGGGGGGGGGGGGGGGGGGGGGGGGGGGGGGGGGGGCEFGGGGGGGGGGGGGGGGGGGGGGGGGGGGGGEFGGGGGGGGGGGGGGGGGGGGGGGGFGGGGGGGGGGGEFGG@EGGGGGGGGGGGGGGGGGGGDGGECCC8?C3CGDFGGG7>ECDFGGGGGC:CBGGGGGEG0CGFFF<FC@@<7>?F
@M00200:205:000000000-AKKM3:1:1101:11012:6864 1:N:0:1
ACTGGGCTTAAAGCGCACGTAGGCGGATTTTTAAGTCGCCTGTGAAAGCCCCGGGCTTAACCTGGGAATCGCAGGCGAAACTGGAAATCTTGAATGCCTGAGAGGTTGATGGAATTCTTGGTGTAGGAGTGAAATCCGTAGATATCAAGAGGAACACCGGAGGCGAAGGCGGTCAACTGGTGGTGCATTGACGCTGAGGTGCGAAAGCGTGGGTAGCAAACAGGATTAGATACCCGTGTA
+
GGGGGGGGGGGGGGGGGGGGGGGGGGGGGGGGGGGGGGGGGGGGGGGGGGGGGGGGGGGGGGGGGGGGGGGGGGGGGGGGGGGGGGGGGGGGGGGGGGGGGGGGGGGGGGGGGGGGGGGGGGGGGGGGGGGGGGFGGGGGGGGGGGGGGGGGGGGGGEGDGGGGGGGGGGGGCGGGGGGGGGGGGGCGDGFFGGGGGGGGGGGGEGC<?EGGGGFGFGFFFGGG?GGFFFFGFC:C@@FG
@M00200:205:000000000-AKKM3:1:1101:6158:6865 1:N:0:1
ACTGGGTTTAAAGCGTGGGTAGGTGGCCACTGATGTGCCGTGTGAAAGCGCCGCGCTTCTCGCGGCGAGGTCGCGGTAGACACAGTGGCTCGAGGCACGGAGAGGGGCGTAGAATTCCCGGTGTAGTGGTGAAATGCGTAGATATCGGGAGGAATACCAGTGGCGCAAGCGGCGCCCTGGCCGTGACCTGACCCTGAGCCACGACGGCGGGGGGAGCAAACGGGATTAGATACCCTCGTA
+
GGGGGGGGGGGGGGGGGGGGGGGGGGGGGGGGGGGGGGGGFGGGGGGGGGGGGGGGGGGGGGGGGGGGGGGGGGGGGGGGGGGGGGGGGGGGGGGGGGGGGGGGGGGGGGGGGGGGGGGGGGGGGGGGGGGGGGGGGGGGE@FGFGGGGGGGGFFGGGGGGGGGEGEEGGGGGGGC>CFGGGGGGGGGGGGG+:FGFFGGFCCEEGGDG*8:CEDGFGFGGGGGBD4>FFFFGFGGFF>G
@M00200:205:000000000-AKKM3:1:1101:9812:6867 1:N:0:1
ATTGGGTATAAAGAGCTCGTAGGCGGTTTGTCGCGTCTGCCGTGAAAGTCCGGGGCTCAACTCCGGATCTGCGGTGGGTACGGGCAGGCTAGAGTGATGTAGGGGAGACTGGAATTCCTGGTGTAGCGGTGAAATGCGTAGATATCGGGAGGAACACCAGTGGCGAAGGCGGCTTTCTGGGCCTATCCTGACGCTGAGGAGCGAAAGCGTGGGGAGCAAACCGGATTAGATACCCTAGTA
+
GGGGGGGGGGGGGGGGGGGGGGGGGGGGGGGGGGGGGGGGGGGGGGGGGGGGGGGGGGGGGGGGGGGGGGGGGGGGGGGGGGGGGGGGGGGGGGFGGGGGGGGGGGGGGGGGGGGGGGGGGGGGGGGGGGGGGGGGGGGGGGGGGGGGGGGGGGGGGGGGGGGGGGGGGGGGGGGGFGGGFFGGGGGFFFCFGGGGGGG?GGGCGEDFECGGGE5C3FFDGC=D>CG>4@<FCCC*5>=:
@M00200:205:000000000-AKKM3:1:1101:9415:6883 1:N:0:1
ATTGGGCATAAAGCGTGCGCAGGCGGTTTGCTAAGCCAGGTGTGAAATCCCCGGGCTTAACCTGGGAACTGCGCTTGTAACTGGCAAGCTGGAGTGTGGCAGAGGGGGGTGGAATTCCACGTGTAGCGGTGAAATGCGTAGAGATGTGGAGGAACACCGATGGCGAAGGCAGCCTTCTGGGCCAACACTGACGCTCATGCACGAAAGCGTGGGGAGCAAACAGGATTAGATACCCCTGTA
+
GGGGGGGGGGGGGGGGGGGGGGGGGGGGGGGGGGG,FGGGGGGGGGGGGGGGGGGGDGGGGGGGGGFGGGGGGGGGGGGGGGGGGGGGGGGGGGGGGGGGGGGGGGDGGGGGCGGGGGGGGGGGGGGGGGGGFFGGGGGEGGGGGGGGGGGGGGG6FGEEGGGGGGDEEFGEGGGFGGGGGGGEGGFGGFCFEGDGGGGGFGGGGGGGGEGGGG>DEGGGGFGG0CD7@?>*ACF*)0<C
@M00200:205:000000000-AKKM3:1:1101:25998:6890 1:N:0:1
ACTGGGCGTAAAGAGCTCGTAGGTGGTTTGTCGCGTTGTTCGTGAAAACTCACAGCTTAACTGTGGGCGTGCGGGCGATACGGGCAGACTGGAGTACTGCAGGGGAGACTGGAATTCCTGGTGTAGCGGTGGAATGCGCAGATATCAGGAGGAACACCGGTGGCGAAGGCGGGTCTCTGGGCAGTAACTGACGCTGAGGAGCGAAAGCGTGGGGAGCGAACAGGATTAGATACCCTCGTA
+
GGGGGGGGGGGGGGGGGGGGGGGGGGGGGGGGGGGGGGGGGGGGGGGGGGGGGGGGGGGGGGGGGGGGGGGGGGGGGGGGGGGGGGGGGDGGGGGGGGGGGGGGGGGGGGGGGGGFGGGGGGGGFGFGGGGGGGGFGGGGGGGGGGGGGGGGGGGGGGGGGGGGGGGGGGGGGGGGGGFGGGGGGGGGFFFGGEDGGGFGGGEEGEDGGGGGGDDGFGEG3DGGFDC?FFAGFFF7:EFE
@M00200:205:000000000-AKKM3:1:1101:19417:6896 1:N:0:1
ACTGGGTTTAAAGGGTGCGTAGGCGGGTCTTTAAGTCAGGGGTGAAATCCTGGAGCTCAACTCCAGAACTGCCTTTGATACTGAGGATCTTGAGTTCGGGAGAGGTGAGTGGAACTGCGAGTGTAGAGGTGAAATTCGTAGATATTCGCAAGAACACCAGTGGCGAAGGCGGCTCACTGGCCCGATACTGACGCTGAGGCACGAAAGCGTGGGGAGCAAACAGGATTAGATACCCGTGTA
+
GGGGGGGGGGGGGGGGGGGGGGGGGGGGGGGGGGGGGGGGGGGGGGGGGGGGGGGGGGGGGGGGGGGGGGGGGGGGGGGGGGGGGGGGGGGGGGGGGGGGGGGGGGGGGGGGGGGGGGGGGGGGGGGGGGGGGGGGGGGGGGGGGGGGGGGGGGGGGGGGGGGGGGGGGGGGGGGGGGFGGGGGGGGGGGGGGGGGGGFGGGGCCEGGGGGGGGFGFGGGGGGGFDGFFFFGGGGG@@FG
@M00200:205:000000000-AKKM3:1:1101:7313:6908 1:N:0:1
ACTGGTGTAAAGCGTGTGTAGGCGGGTCGTTAAGTACCTTGTGAAATCCCACGGCTTAACCGTGGAACCGCTTGGTATACTGGCGGTCTTGAGCCACTTAGGGGCTACCGGAACAGATGGTGGAGCGGTGAAATGCGTAGATATCATCTGGAACGCCCATGGTGAAAACAGGTAGCTGGGAGTGTGCTGACGCTGAGACACGAAAGCCAGGGGAGCGAACGGGATTAGATACCCTAGTA
+
GGGGGGGGGGGGGGGGGGGGGGGGGGGGGGGGGGGGGGGGGGGFGFGGGGGGGGGGGFGGGGGGGGGGGGGGGGGGGGGGGGGGGGGGGGGGGGGGGGGGGGGGGGGGGGGGGGGGGGGGGGGGGGGGGGGGGGGGGGGGGFGGGGGGFGFGGGGGFGGGGGGGGGGGGGGGGEGGFGGGGGECGGGGGGGGGGGGGGGGGGG*CGFGGGGGGEEGEGEEGGEGFGG?FFAFEACFFFF
@M00200:205:000000000-AKKM3:1:1101:10676:6910 1:N:0:1
ACTGGGTATAAAGGGCTCGTAGGCGGTTTGTCGCGTCGGGAGTGAAAACCATGAGCTTAACTCATGGCTTGCTTTCGATACGGGCAGACTAGAGGTATGCAGGGGAGAACGGAATTCCTGGTGTAGCGGTGAAATGCGCAGATATCAGGAGGAACACCGGTGGCGAAGGCGGTTCTCTGGGCATTACCTGACGCTGAGGAGCGAAAGTGTGGGGAGCGAACAGGATTAGATACCCTAGTAAGA
+
GGGGGGGGGGGGGGGGGGGGGGGGGGGGGGGGGGGGGGGGGGGGGGGGGGGGGGGGGGGGGGGGGGGGGGGGGGGGGGGGGGGGGGGDFFGGGGGGGGGGGGGGGGGGGGGGGEGGGGGGGGGGGGGGGGGGFGFGGGGGGGGGGFGFFGGGGGGGDGGGGGGGDEEGGGGGGGGGGFGGGGGGGFC>FF?GGE<EEGFFE:7:>EDGGGGGGG:DDDGGDGGGFFG??*67+<CCF>6FG>A
@M00200:205:000000000-AKKM3:1:1101:6581:6949 1:N:0:1
ATTGGGTTTAAAGGGCGCGTAGGCGGCCACCGCAAGTCGACTGTGAAATCTCCGGGCTTAACCCGGAAAGGTCAGCCGATACTGCGGGGCTAGAGTGCAGAAGGGGCAACTGGAATTCTCGGTGTAGCGGTGAAATGCGTAGATATCGAGAGGAACACCTGCGGCGAAGGCGGGTTGCTGGGCTGACACTGACGCTGATGCGCGAAAGCTAGGGGAGCGAACGGGATTAGATACCCGCGTA
+
GGGGGGGGGGGGGGGGGGGGGGGGGGGGGGGGGGGGGGGGGGGGGGGGGGGGGGGGGGGGGGGGGGGGGGGGGGGGGGGGGGGGGGGGGGGGGGGGGGGGGGGGGGGGGGGGGGGGGGGGGGGGGGGGGGGGGGGGGGGGGGGGGGGGGGGGGGGGGGGGGGGGGGGGGGGGGGGGGGGGGGGGGGGGGGGGFEGEGDGGGGGGGGGGG:FGGGFDDGGEGDGD?D><=6A7CCG<>>DGG
@M00200:205:000000000-AKKM3:1:1101:11902:6954 1:N:0:1
ACTGGGTATAAAGCGCACGTAGGCGGCTTTGTAAGTTAGAGGTGAAAGCCCAGGGCTCAACTCTGGAACTGCCTTTAAGCCTGCGAGGCTTGAACACGGGAGCGGTGAGTGGATTTCCGCGTGTCGAGGTGAAATTTGTAGACATTCTGAAGAACACCAGTGGCGAAGGCGGATCACTGGACCGTTTTTGCCGTGTTGGTGCGAAAGCGTGGGGGGCAACCAGGATTAGATTCCCCAGTA
+
CE@,FCC@FECEEFCFE@EFC6F@:@+CEC,;CFCFFCGCAGCC,CE<FGDEFDC:F7EFFCF@FGCCEDFFFFGGEEF9,,,<:B+++CC4=EGG<B+++@++446D8BD7?,8,,8B+@C33,B+CCGFG9=7,,,,8,,,33CF9,,73D<33,3@,7<>*@C*<*8C8:1:,,?<C@C85:8+3*:++**)****=5+C8::)98:CCEC)9>58***21(**)0/6*+3+*.799
@M00200:205:000000000-AKKM3:1:1101:5808:6957 1:N:0:1
ATTGGGCATAAAGGGCGCGTAGGTGGCACGTCAAGCGTGCGGTGAAAGCCCGGGGCTCAACTCCGGGTCGGCCGTGCGAACTGGCGTGCTCGAGCATGGCAGAGGCAGGTGGAATTCCGGGTGTAGCGGTGGAATGCGTAGAGATCCGGAAGAACACCGGTGGCGAAGGCGGCCTGCTGGGCCATGGCTGACACTGAGGCGCGACAGCGTGGGGAGCAAACAGGATTAGATACCCCCGTC
+
GGGGGGFFFGFGF,FGEGE@FCCGAFCF<;F,CF,@BBFE:7FCF9E<FGFCGGEGEFDCGAF,?FEGGGCFG7FECE>>FGFGFCF7FEFGFGG7FGF,AF7=DGGGDGGGGFGGGGGGGG@CCCGGGFGGDFG@AEFGGC;BE<:3:C7B@FGGGGGDGEGGGDCGGG*?CCC>CCGGEGF>@<*CEGFCGFD++0@=5<CE5:)>CEEGGE@CBF88>C?FBGGFF=<CGGGG)))/
@M00200:205:000000000-AKKM3:1:1101:19377:6961 1:N:0:1
ACTGGGTTTAAAGAGCGCGTAGGCGGTCCGGTAAGTCAGCTGTGAAAGTTGGGGGCTCAACCCCCGGAGGCCGGTTGATACTGCCGGGCTAGAGTCCGGAAGAGGCGAGTGGAATTCCTGGTGTAGCGGTGAAATGCGCAGATATCAGGAGGAACACCAATGGCGAAGGCAGCTCGCTGGGACGGTACTGACGCTGAGGCGCGAAAGCGTGGGGAGCAAACAGGATTAGATACCCTAGTA
+
GGGGGGGEGGGGCGGGGGGGGGGGGGGGGGGGGGFGGGGGGGGGFGGGGGFGGGGGGGCGGGGGGGGGGCG7FGGGGGGGGGGGGGGGGGGGGGGGGGGGGGGGGGF7FFGGGGDFGGGGGGFGF;FGG:C<:>FGGGGECF@FCFGGFGGGGGGGGGFGGGCFE>CEGGGGGFGGGGGGDCFGGGGGGGFGGGGGDGGCGCGGE8DFEGGEEC37>F8CGGGC:G:.96)0<?:C5>6:
@M00200:205:000000000-AKKM3:1:1101:19829:6977 1:N:0:1
ATTGGGTGTAAAGCGCGCGTAGGTGGTTTGTTAAGTTGAATGTGAAATCCCCGGGCTCAACCTGGGAACTGCATCCAAAACTGGCAAGCTAGAGTAGGGCAGAGGGTGGTGGAATTTCCTGTGTAGCGGTGAAATGCGTAGATATAGGAAGGAACACCAGTGGCGAAGGCGACCACCTGGGCTCATACTGACACTGAGGTGCGAAAGCGTGGGGAGCAAACAGGATTAGATACCCCCGTA
+
GGGGGGGGGGGGGGGGGGGGGGGGGGGGGGGGGGGGGGGGGGGGGGGGGGGGGGGGGGGGGGGGGGGGGGGGGGGGGGGGGGGGGGGGGGGGGGGGGGGGGGGGGGGGGGGGGGGGGGGGGGGGGGGGGGGGGGGGGGGGGGGCDFGGGGFGFGGGGDD:=CFGGGGDEGGGGGGGEGGGGGGGGFEFFGGF?C4ECFGGGFGGGCDGGEGGGGFGFGGGGFDGBGGFFBACEGGG:>5C
@M00200:205:000000000-AKKM3:1:1101:9482:6995 1:N:0:1
ACTGGGTATAAAGCGTCCGCAGGTGGCGTGGCAAGTACGGTGTGAAATCAGGCGGCTCAACCGCCTGGGGTCATCGTAGACTGTCATGCTGGAGGACTGGAGAGGTCGGTGGAATTGCCGGTGTAGTGGTGAAATGCGTAGAGATCGGCAGGAACACCCAAGGGGAAGCCAGCCGACTGGCCAGTGCCTGACACTCATGGACGACAGCGTGGGGAGCGAACTGGCTTAGATACCCTTGTA
+
GGGGGGGGGGGGGGGGGGGGGGGGGGGGGGGGGGGGGGGGGGGGGGGGG<FGGGGGGGGGGGGGGGGGGGGGGGGGGGGGGGGGGGGGGGGGGGGGGGGGGGGGGGGGGGGGFGGGGGGGGGGGGGGGGGGGDGGGGGGGEGGGGGG@FGG7FGGGGGGG7CFGEEGGGGGGGGGGGGCGGGGGGGDGGGFGGGGGGGGCGGGGGGDF?EGGGC:DBGEEDGGG(5C2?7<CGGGG@@F:
@M00200:205:000000000-AKKM3:1:1101:17212:6997 1:N:0:1
ACTGGGCATAAAGCGCGCGCAGGCGGTTCGGGGCGTCGGTGCTGAAAGCGCGCCGCTTAACGGCGCGATGCGTGCCGATACGCCCGAACTGGAGGGCGGGCGAGGGTGGTGGAATTGCCGGTGTAGTGGTGAAATGCGTAGAGATCGGCAGGAACACCAGTGGCGAAGGCGGCCACCTAGCCCGCACCTGACGCTGAGGCGCGAAAGCGTGGGGAGCAAACAGGATTAGATACCCTAGTA
+
GGGGGGGGGGGGGGGGGGGGGGGGGGGGGGGGGGGGGGGGGGGGGGGGGGGGGGGGGGGGGGGGGGGGGGGGGGGGGGGGGGGGGGGGGGGGGGGGGGGGGGGGGGGGGEGGGGGGGGGGGGGGGGGGGGGGGGGGGGGGGGGGGGGGGGGGGGGGGGGGGGGGGGGGGGGGGGGGGGGGGGGGGGGGGGGGGGGGDGGGGGGDGGGGGGGGGGFGFGEFGGGG:DFFFFFDFFGGFF?F
@M00200:205:000000000-AKKM3:1:1101:19327:6998 1:N:0:1
ACTGGGTGTAAAGGGCGCGTAGGCGGGCCGCCGAGTCCGGGGTGAAAGCCCCCCGCTCAACGGGGGAAGTGCCCCGGAGACCGGCTGCCTCGAGGGGGGTAGGGGGGCGCGGAACTTCCGGTGGAGCGGTTAATTTCGGAGAGATCGGGAGGAACGCCGGTGGCGAAAGCGACTCTCCGGGCCCCTCCTGACGCCGAGGCGCGAAAGCCGGGGGAGCGAACGGGATTAGATACCCCCGTT
+
GGGGGGGGGGGGG9FDC7:6++C@6FEF:+@++C7=FEF7+4774CFC8F@+++@=4@+C?4>++3+B38,3,,+5++@FBF**@*5*383>>FFG>*C:8;FEE***:>CECGEGGGC*?:5C*/,:C**2<++,<,**2/;*2+*2**:8*C6*;E*82*?C***:/*****;<+**:*CCE*/*A*9:8**)*:CE**9**:?)*;*288C)/)/2:))*9(7*)1*.0+<EDE30*
@M00200:205:000000000-AKKM3:1:1101:13158:7000 1:N:0:1
ACTGGGCTTAAAGCGTGTGTAGGCGGACCGTTAAGTGCCCGCGTGAAATCCCCCGGCTCAACCGGGGAACGGCCGGGCATACTGGCGGTCTTGAGCGATCCAGGGGTCATCGGAACAAACGGTGGAGCGGTGAAATGCGTAGATATCGTTTGGAACGCCGACGGTGAAAACAGATGACTGGGGATCCGCTGACGCTGAGACACGAAAGCCAGGGGAGCAAACGGGATTAGATACCCCAGTA
+
GGGGFGGGGGGGGGGGGGGGGGGGGGGGGGGGGGGGGGGGGGGGGGGGGGGGGGGGGGGGGGGGGGG:CFFGGGGEGEEFGGFFGGGGGGGGGGGGGGGGGGGCECFGGCGFGGGGGGGGGDGFGGGGGGFGC9@CGGGGGGDGGGFGG,CCFFFGGGGFEGGGGGGGGGGGGGGGGGGFGGG8>FGGC7EGGGGGGEFGFGGGEGDGGGGGGE5D:ECCCGEG8DD(9927<<EGFFDG*
@M00200:205:000000000-AKKM3:1:1101:23949:7009 1:N:0:1
ATTGGGCTTAAAGCGTGTGTAGGTGGATGTCTAAGTACCTTGTGAAATCCCACAGCTCAACTGTGGAACTGCTTGGTATACTGGGGGTCTTGAGCCACTTAGGGGTCGTCGGAACAAGCGGTGGAGCGGTGAAATGCGTAGATATCGCTTGGAACGCCAACGGTGAAAACAGACGACTGGGAGTGCGCTGACGCTGAGACACGAAAGCCAGGGGAGCGAACGGGATTAGATACCCGAGTA
+
GGGFGGGGGFFGGGGGGGGGGGGGGGGGGGGGGGGGGGGGGGGGGGGGGGGGGGGGGGGGGGGGGGGGGGGGGGGGGGGGGGGGGGGGGGGGGGGGGGGGGFGGGGGGGGGGGGGGGGGGGGGGGGGGGGGFGGGGGGGGGGGGGGGGGGGGGGGGGGGGGGGGGGGGGGGFFGGEGGGGGGGGGGGGGGGGGGGGGGFEFGEGGGD4FGGFGDEGDGGGGG5D41*5=FFCGGGGE>@C
@M00200:205:000000000-AKKM3:1:1101:16829:7011 1:N:0:1
ATTGGGCATAAAGCGTGCGCAGGCGGTTTTGTAAGTCTGTCGTGAAATCCCCGGGCTTAACCTGGGAATTGCGATGGAGACTGCAAGGCTAGAATCTGGCAGAGGGGGGTAGAATTCCACGTGTAGAAGTGAAATGCGTAGAGATGTGGAGGAACACCGATGGCGAAGGCAGCCCCCTGGGTCAAGATTGACGCTCATGCACGAAAGCGTGGGGAGCAAACAGGATTAGATACCCTAGTA
+
GGGGGGGCFGGGGGGGGDGEGGGCFGCFGGFGGGGGGGGGGGGGGFGGG?FGGEGGGGGGGGGGGGGGGGGGEE@EEGGFFGGGGFFGGGGGGGGGDGGGGDGGGGGGGCEGGGGGFGAFGGGGGDFFGFGGGGFGGDGGGGGGGGG9FGGGGFGGGGGC58EGGDGE88FGGCEEG8FG58FGGG7@FFDFEGCGD7CFCGGG5CD<EGDGDG3CBGC+9985:DC?FF>79CF*)5/0
@M00200:205:000000000-AKKM3:1:1101:10073:7016 1:N:0:1
ACTGGGTGTAAAGCGCGCGTAGGCGGTTACTCAAGTCAGAGGTGAAAGCCCGGAGCTCAACTCCGGAACTGCCTTTGAAACTAGGTAACTAGAATCTTGGAGAGGTCAGTGGAATTCCGAGTGTAGAGGTGAAATTCGTAGATATTCGGAAGAACACCAGTGGCGAAGGCGACTGACTGGACAAGTATTGACGCTGAGGTGCGAAAGCGTGGGGAGCAAACAGGATTAGATACCCCTGTA
+
GGGGGGGGGGGGGGGGGGGGGGGGGGGGGGGGGGGGGGGGGGGGGGGGGGGGGGGGGGGGGGGGGGGGGGGGGGGGGGGFGGGGGGGGGGGGGGGGGGGGGGGGGGGGGGGGGGGGGGGGGGGGGGGGDGGFGGGGGGGGGEGGGGGGGGGCFEGGGEGGGDGGGGGGGGGGGGGCGGGGGGGGGGGGGFGGDGDGGGGFGGDEGCGGGGGDGGEDFGCCFGCC:DGF4FF=GGGGFFFC
@M00200:205:000000000-AKKM3:1:1101:15571:7018 1:N:0:1
ATTGGGCTTAAAGGGCTCGTAGGCGGTTTGTCGCGTCGGGAGTGAAAACATCCAGCTTAACTGGGTGCTTGCTTTCGATACGGGCAGACTTGAGGTATGCAGGGGAGAATGGAATTCCTGGTGTAGCGGTGAAATGCGCAGATATCAGGAGGAACACCGGTGGCGAAGGCGGTTCTCTGGGCATTACCTGACGCTGAGGAGCGAAAGTGTGGGGAGCGAACAGGATTAGATACCCGCGTA
+
GGGGGGGGGGGGGGGGGGGGGGGGGGGGGGGGGGGGGGGGGGGGGGGGGGGGGGGGGGGGGGGGGGGGGGGGGGGGGFGFGGGGGGGGGGGGGGGGGGGGGGGGGGGGGGGGFGGGGGGGGGGGGGGGGGGGGGGGGGGGGGGGGGGGFGGGGCGGGGGCFDGGGCGGGGGGGGGGGGGGFGGGGFGGGGGGGGGG=FGFEFEEGG37@EFEDGFGFGGGGGGG0<C<4*.2CFGG>>DG
@M00200:205:000000000-AKKM3:1:1101:27366:7041 1:N:0:1
ATTGGGTTTAAAGGGTGCGTAGGTGGCCCGTTAAGTCCGGGGTGAAAGCCCACTGCTCAACAGTGGAACTGCCCTGGATACTGACGGGCTTGAGTCCAGACGAGGTTGGCGGAATGGATGGTGTAGCGGTGAAATGCATAGATACCATCCAGAACCCCGATTGCGTAGGCAGCTGACTAGGCTGGTACTGACACTGAGGCACGAAAGCGTGGGGAGCGAACAGGATTAGATACCCGCGTAAGA
+
GGGGGGGGGGGGGGGGGGGGGGGGGGGGGGGGGGGGGGGGGGGGGGGGGGGGGGGGGGGGGGGGGGGGGGGGGGGGGGGGGGGGGGGGGGGGGGGGGGFFGGGGGGFGGGGGGGGGGGGGGFCGGGGGGGGGGGGGGGGGGGGGGDCFFGGGFGGGGGGGFBEGGGGGGGGGGGGGGGGGGGGGGGFGGGGGGGGGGGG=5CEGGGGGGEGGGG)9@GGGDGGGFCGFFFAFCFF5BEFGGFF
@M00200:205:000000000-AKKM3:1:1101:27078:7075 1:N:0:1
ACTGGGCTTAAAGCGTGTGTAGGCGGACTGTTAAGTACCTTGTGAAATCCCACGGCTCAACCGTGGAACTGCTCGGTATACTGGCGGTCTTGAGCTGCTTAGGGGTCGTCGGAACAAACGGTGGAGCGGTGAAATGCGTAGATATCGTTTGGAACGCCAATGGTGAAAACAGACGACTGGGAGCATGCTGACGCTGAGACACGAAAGCCAGGGGAGCGAACGGGATTAGATACCCGGGTA
+
GGGGGGGGGGGGGGGGGGGGGGGGGGGGGGGGGGGGGGGGGGGGGGGGGGGGGGGGGGGGGGGGGGGFFGFGGGGGGGGGGGGGGGGGGGGGGGGGGGGGGGGGDGGGGGGGGGGGGGGGDFGGGGFDGGGF@FGGGGGGGGGGGGGGGGGGGGGGGGGGFGGGGGGGDFGGGGGGGGGGGGGGGGGGGGGGDEDGECGGGGEGGGGGGGGGGGFGFGG8D<ECBGFBF?ACGGDD>>FG
@M00200:205:000000000-AKKM3:1:1101:28310:7089 1:N:0:1
ATTGGGTGTAAAGAGTCCGTAGGCGGCTTGTTAGGTGAGGTGTGAAATCCCACGGCTCAACGGGGGATTGGGCCTTCAAACCGGAAGGCTGGGGAGGGAAGGAGGGGGGGGGAACGAATGGTGAAGCGGGGAAATGGGTGGATATCACCAGGAACACCGAGGGCAAAAGCGTTCAACGGGTTCCTTTCGGAGGCGGGGGGACGAAAGCTAGGGGACCAACGGGGTTTAGATACCCAATAAGAA
+
GGGGGGGGGGGGGGGGGGGGGGGGGGGGGDGAFGGGGGGGGGGGGGGGGGGGGGGGGGG,F@+,@=E,4,,,,,8=5EG,F=F:+@++4F=++@++8++,+8,3++@C**2*:>*****2:,,,+0,:5**:88+0+,<*/*++0+0+*+22;8,2;8C5*:***2;***2;*;890*/A/*;6<<++/1**/*)**2?*1)*2:897++<CC>)))*2**)/)(192*))0ACC0)))32)-
@M00200:205:000000000-AKKM3:1:1101:27137:7103 1:N:0:1
ACTGGGTATAAAGGGCTCGTAGGCGGTTTGTCACGTCGGGAGTGAAAACTCGGGGCTTAACCCCGAGCCTGCTTCCGATACGGGCTGACTAGAGGTATGCAGGGGAGAACGGAATTCCTGGTGTAGCGGTGAAATGCGCAGATATCAGGAGGAACACCGGTGGCGAAGGCGGTTCTCTGGGCATTACCTGACGCTGAGGAGCGAAAGTGTGGGGAGCGAACAGGATTAGATACCCTAGTA
+
GGGGGGGGGGGGGGFGGGEGGGGGGGGGGGGGGGGGGGGGGGGGGGGGGGGGGGGGGFGGGGGGGGGGGGGGGGGGGGCEGGGGGGGGG9A?BFGGGGGGGGGGGGEGGGGEGGGGGGGGGCEFGFFGG>FGFF9BF@B8BB9@FCEGECFCGG:FFCFFFGGDEG>FD8FDEGGGGGGGG5ABFFGCF:2@EGGE?FGGGFEC5*5*<?FEGGDD>EE8C<EF?GD2??4D?CE455BF
@M00200:205:000000000-AKKM3:1:1101:3280:7103 1:N:0:1
ATTGGGTATAAAGGGCTCGTAGGCGGCCAACTAAGTCGGACGTGAAATCCCCAGGCTCAACCTGGGAACTGCGTCCGATACTGGATGGCTTGAATTCGGGAGAGGGATGCAGAATTCCAGGTGTAGCGGTGAAATGCGTAGATATCTGGAGGAATACCGGTGGCGAAGGCGGCATCCTGGACCGACATTGACGCTGAGGAGCGAAAGCTAGGGGAGCAAACGGGATTAGATACCCCAGTA
+
FFGGGGGFGGGGGGGGGGGEGGGGGGCGGGGFFGGCFFGGGGCFGGGGGGAFGGGGGGGGGGGGGGGGGGGGGGGGEGFGGEEGFFGGGGGGGGGGGFGGGGGGGGGDFFFGDEFFFGGGGGGGGGGGGGGGGGGGGGGGGDGGCCFFEFCGFCCCBA>C:FGFEGGGGFGGG:8+3<FGGEGE5CCGGGFGDGG58CCCCCGGGGGGD??FGGFG>FGGGDCD?57?FF2F<<C5<D<E
@M00200:205:000000000-AKKM3:1:1101:7448:7108 1:N:0:1
ACTGGGCTTAAAGCGTGCGCAGGCGGTGATGTAAGACAGATGTGAAATCCCCGGGCTCAACCTGGGAACTGCATTTGTGACTGCATCGCTGGAGTGCGGCAGAGGGGGATGGAATTCCGCGTGTAGCAGTGAAATGCGTAGATATGCGGAGGAACACCGATGGCGAAGGCAATCCCCTGGGCCTGCACTGACGCTCATGCACGAAAGCGTGGGGAGCAAACAGGCTTAGATACCCTAGTA
+
GGGGGGGGGGGGGGGGGGGGGGGGGGGGGGGGGGGGGGGGGGGGGGGGGGGGGGGGGGGGGGGGGGFGGGGGGGGGGGGGGGGGGGGGGGGGGGGCFGGGGGCGGGGGGGGGGGGGGGGGGGGGGGGGGGGGCFGGGGGGGGGGGFGGGGGGGFFCFGGGGGCGGGGGGGGGGGGGGGGFFGGGGGGFDDEFEGDEGFCG9FGGCGDGG:EGCE3C:FGGGFGG07<:4@>FGFEG@>BF
@M00200:205:000000000-AKKM3:1:1101:5250:7121 1:N:0:1
ACTGGGTTTAAAGGGCGCGTAGGCGGCCTGCTAAGTCGGACGTGAAATCCCTCGGCTCAACCGGGGAACTGCGTCCGATACTGGCGAGGCTTGAATCCGGGAGAGGGATGTGGAATTCCAGGTGTAGCGGTGAAATGCGTAGATATCTGGAGGAACACCAGTGGCGAAGGCGGCATCCTGGACCGGTATTGACGCTGAGGCGCGAAAGCTAGGGTAGCAACCGGGATTAGATACCCCTGTA
+
GGGGGGGGGGGGGGGGGGGGGGGGGGGGGGGGGGGGGGGEFGGGGGGGGGGGGGGGGGGGGGGDGGGGGGGGGG:7FGGGGGGGGGGGEEGGEGA?FGGGGGGGGDCFGGFGAFFGGGFCGGC:FFCFFCG>FGFFFDCEEGE@@FF@FFDGEGC:<FGGDCFFDGGDG8CG>8CEGEFGGGGCCEECFGGFFE*/:8A=F5*?GGCG890<EC?<>EGG**:C(9C:=0)*+<C4737+0
@M00200:205:000000000-AKKM3:1:1101:23684:7122 1:N:0:1
ATTGGGTATAAAGCGTGTGTAGGCGGACCCGTAAGTACCTTGTGAAATCCCACGGCTCAACCGTGGAACTGCTCGGTATACTGCGGGTCTTGAGCTGCTTAGGGGTCGTCGGAACAAACGGTGGAGCGGTGAAATGCGTAGATATCGTTTGGAACGCCAACGGTGAAAACAGACGACTGGGAGCACGCTGACGCTGAGACACGAAAGCCAGGGGAGCGAACGGGATTAGATACCCTAGTA
+
GGGGGGGGGGGGGGGGGGGGGGGGGGGGGGGGGGGGGGGGGGGGGGGGGGGGGGGGGGGGGGGGGGGGGGGGGGGGGGGGGGGGGGGGGGGGGGGGGGGCFGFGGGGGGGEGGGGGGGGGGGGGGGGGGGGGGGGGGGGGGGGGGGGGGGGGGGGGGGGGFGGGCFCGCGGFC5CCGGGG7EGCCFGGGGGGGGGGGFGGGGGGGEGFFG>FGGFDEGGGGGGD?GGBFFF70<@6?>BF
@M00200:205:000000000-AKKM3:1:1101:12936:7138 1:N:0:1
ACTGGGTTTAAAGTGCGCGTTGGCGGCCTGCTAAGTCGAACGTGAAATCCCTGGGCTCAACCCAGGAACTGCGTCCGATACTGGTTGGCTTGAATCCGGGAGAGGGATGTGGAATTCCAGGTGTAGCGGTGAAATGCGTAGATATCTGGAGGAACACCGGTGGCGAAGGCGACATCCTGGACCGGCATTGACGCTGAGGCGCGAAAGCCAGGGGAGCAAACGGGATTAGATACCCGCGTA
+
GGGGGGGGGGGGGGGGGGGGGGGGGGGGGGGGGGGGGGGGGGGGGGGGGGGGGGGGGGGGGGGGGGGGGGGGGGGGGGGGGGGGGGGGGGGGGGGGGGGGGGGGGGGGGGGGGGGGGGGGGGGGGGGGGGGGGGGGGGGGGGGGGGGGGGGGGGGGGGGDGGGGGGGGGGGGGGGGGGGGGGGGGGGG7;9FGGGGGGGGGGEGGGDGGGGGGGFGFGGGGGGG:DFDFFFGGGGGB>>E
@M00200:205:000000000-AKKM3:1:1101:15067:7139 1:N:0:1
ATTGGGCTTAAAGAGCGTGTAGGCGGCCGCACAGGTCCGTTGTGAAAACTGGAGGCTTAACCTCCAGACGTCGACGGAAACCGTGTGGCTAGAGTCCGGAAGAGGAGAGTGGAATTCCTGGTGTAGCGGTGAAATGCGCAGATATCAGGAAGAACACCAATGGCGAAGGCAGCTCTCTGGGACGGTACTGACGCTGAGACGCGAAAGCGTGGGGAGCGAACAGGATTAGATACCCCCGTAAGA
+
GGGGGGGGGGGGGGGGGGGGGGGGGGGGGGGGGGGGGGGGGGGGGGGGGGGGGGGGGGGGGGGGGGGGGGGGEGGGGGGGGGGGGGGGGGGGGGGGGGGGGGGGGGGGGGGGGGGGGGGGGGGGGGGGGGGGGGGGGGGGGGGGGGGGGGGGGGGGGGGGGGGGGGGG:FGGEGGGGGGGGGGGGGGGGFGGGGGGGGFGGGGGGGGGGCGGGDDGFGGGGGEGFGG<=66>7CFGD3.77,5
@M00200:205:000000000-AKKM3:1:1101:26906:7151 1:N:0:1
ATTGGGCATAAAGCGCACGTAGGCGGCTTTGTAAGTTAGAGGTGAAAGCCTGGAGCTCAACTCCAGAATTGCCTTTAAGACTGCATCGCTCGAATCCAGGAGAGGTGAGTGGAATTCCGAGTGTAGAGGTGAAATTCGTAGATATTCGGAAGAACACCAGTGGCGAAGGCGGCTCACTGGACTGGTATTGACGCTGAGGTGCGAAAGCGTGGGGAGCAAACAGGATTAGATACCCCGGTA
+
GGCGGGGFGGGGFGGGCFGGGGGGDGGGGGGGGGGGGGGFGCGGGGGGGGGGGGGGGFG9,CFGFFFGGDFGGGGGGGGGFGGGFGGEDFGGGGGGDGGCEEGEGFG9=FGGGGGGGGGGGFFGGFGGGGGGGGCFA+8EEGGEFFG88FE>FFGGGGGGGDG+@F+:FGEDDGCFGFFGGGG5,?D:CFCF5?C=E>FCFDCEGGGGGGGCC5ADBG69FC8C6D72=F<FGFCG37>E
@M00200:205:000000000-AKKM3:1:1101:8422:7155 1:N:0:1
ACTGGGTATAAAGGGCGCGTAGGCGGCCTCCGCAAGTCAGTTGTGAAATCTCCGAGCTTAACTCGGAAAGGTCAACTGATACTGCGGGGCTAGAGTGCGGAAGGGGCAACTGGAATTCTTGGTGTAGCGGTGAAATGCGTAGATATCAAGATGAACACCTGCGGCGAAGGCGGGTTGCTGGGCCGACACTGACGCTGAGGCGCGAAAGCTAGGGGAGCGAACGGGATTAGATACCCCTGTA
+
FF9E<@EFCFGFFGDECCFFGG@GGDFGGGGGGGGG,CDGFFFF:FFFGGFEFGCCEFGFFF<CFFEGEFCFECGDDEFGGGFGGGGGGGGGGGGFGAFGGGD7F7FGG@8<FGCC<<FFFFGGCGF<FDEEGFD9B=FEGGG9CFGGGCB,@F;FGFCFGFGGGGGGCCFEBE8C8CEGFD@ECGGGGGFDEGDEG8F=FD5CC57DCCCFFF3).*88DG5<?GDFFF9C@@CGFF5+2
@M00200:205:000000000-AKKM3:1:1101:18793:7164 1:N:0:1
ACTGGGTTTAAAGGGCGCGTAGGCGGTGCGGCACGGTTCGGGTGAAATCCCTCGGCTCAACCGAGGAATTGCCTGGGCAACGACCGCGCTGGACGGCATCAGGGGAAGATGGAACTCCCGGTGGAGCGGTGAAATGCGTAGATATCGGGAGGAACGCCGGTGGCGAAAGCGATCTTCTGGGGTGCACGTGACGCTGAGGCGCGAAAGCTAGGGGAGCAAACGGGATTAGATACCCGGGTAAGC
+
FGGGGFGEGFGGFGGGEGGGGGGGGGGGGEGGCGGFGGGGDCFEFGFGGGGGGGGGGDEFFFFGEG@DGGGGGGGGGGGGGGGGGGGGGGGCFFDGGDEGGFF8FC<<EGCC8E<>FFE:FFGGCDFGGC:B3>CFFEGGGGCGFFEDGGGDGFGGGGGGGDFC?CEEEFECEFGGFDEFGGGCGDGF:FFFG=7E*;CG5D>8?E7599?ECEBC>G?8DGGG0>4<F447EGG3:).277)
@M00200:205:000000000-AKKM3:1:1101:14215:7180 1:N:0:1
ACTGGGCATAAAGCGTGCGTAGGTGGTTGTTTAAGTCTGTTGTGAAAGCCCTGGGCTCAACCTGGGAACTGCAGTGGAAACTGGATGACTAGAGTGTGGTAGAGGGTAGCGGAATTCCCGGTGTAGCAGTGAAATGCGTAGAGATCGGGAGGAACATCCATGGCGAAGGCAGCTACCTGGACCAACACTGACACTGAGGCACGAAAGCGTGGGGAGCAAACAGGATTAGATACCCGTGTAAGA
+
GGGGGGGGGGGGGGGGGGGGGGGGGGGGGGGGGGGGGGGGGGGGGGGGGGGGGGGGGGGGGGGGGGGGGGGGGGGGGGGGGGGGGGGGGGGGGGGGGGGGGGGGGGGGGGGGGGGGGGGGGGGGGGGGGGGGGGGGGGGGGGGGGGGGGGGGGGGGGGGGGGGGGGGGGGGGGGGGGGGGGGGGFGGGGGGGGGGGGGGGGGGGGGGGGGGEGGFGFGGFCFGGFGG<FFEGGFFDABFGGFF
@M00200:205:000000000-AKKM3:1:1101:19885:7184 1:N:0:1
ATTGGGTTTAAAGCGTACGTAGGCGGCTTTGTAAGTTAGAGGTGAAAGCCCGGGGCTCAACCCCGGAATTGCCTTTAAGACTGCTAGGCTTGAATCATGGAGAGGTGAGTGGAATTCCGAGTGTAGAGGTGAAATTCGTAGATATTCGGAAGAACACCAGTGGCGAAGGCGACTCACTGGACATGTATTGACGCTGAGGTACGAAAGCGTGGGGAGCAAACAGGATTAGATAACCCAGTA
+
GGGGGGGGGGGGGGGGGGGGGGGGGGGGGGGGGGGGGGGGGGGGGGGGGGGGGGGGGGGGGGGGGGGGGGGGGGGGGGGGGGGGGGGGGGGGGGGGGGGGGGGGGGGGGGGGGGGGGGGGGGGGGGGGGGGGGGGGGGGGCGGGGGGGGGGDGFGGGDD?FGGGGGGGGGGGGGGGGGGFFEGGFCG9EFGGGGGGDGGGGG=EGG<FGGGGG539AGGGGGCF?GGBFFFG+307>F:?
@M00200:205:000000000-AKKM3:1:1101:15105:7186 1:N:0:1
ATTGGGTTTAAAGGGCGCGTAGGCGGCGTGGGAAGGCGGCGGTGAAAGTCCGGGGCTCAACCCCGGATCGGCCGTGGCGACTCCCGCGCTGGAGCACAGTAGAGGCGGGTGGAATTCCGGGTGTAGCGGTGGAATGCGTAGAGATCCGGAAGAACACCGGTGGCGAAGGCGGCCCGCTGGGCTGTGGCTGACGCTGAGGCGCGACCGCGTGGGGAGCAAACAGGATTAGATACCCCAGTAAGA
+
GGGGGGGGGGGGGGGGGGGGGGGGGGGGGGGGGGGGFGGGGGGGFGGGGGGGGGGGGGGGGGGGGGGGGGGGGGGGGGGGGGGGGEGGGDGGGGGGGGGFGGGGGGGGGGGGGCFGGGGGGGGGGGG8E88E@CFCFEEGGGDCCEFFE8EEFGG?EGDGG>ECCEEDEFEGEEEGG5CGGG6CC?FCC<5CEC*/28@*:3:***)12*:>DG>G5CF645:C:<7)*7<>+3875:)0?<A
@M00200:205:000000000-AKKM3:1:1101:9615:7198 1:N:0:1
ACTGGGTGTAAAGGGCGCGTAGGCGGCCACCGCAAGTCGACTGTGAAATCTCCGGGCTTAACTCGGAAAGGTCAGCCGATACTGCGGGGCTAGAGTGCAGAAGGGGCAACTGGAATTCTCGGTGTAGCGGTGAAATGCGTAGATATCGAGAGGAACACCTGCGGCGAAGGCGGGTTGCTGGGCTGACACTGACGCTGAGGCGCGAAAGCTAGGGGAGCGAACGGGATTAGATACCCCAGTA
+
GGGGGGGGGGGGGGGGGGGGGGGGGGGGGGGGGGGGGGGGGGGGGFGGGGGGGGGGGGGFGGGGGGGGGGGGGGGGGGGGGGGGGGGGEGGGGGGGGGGGGGGGGGGGGGGGGGGGGGGGGGGGGGGGGGGGGGGGGGGGGGDGGGGGCDCFGDGGGGGGGGGGGGG@FGGGGGGGGGGGGGFGGGGGGCFGGGGGGGGCDGGGGDDGGFGGGG@CDEGEGGGD0/7:FFFCFCFGFBBGC
@M00200:205:000000000-AKKM3:1:1101:16347:7212 1:N:0:1
ATTGGGTGTAAAGCGCACGTAGGCGGATATTTAAGTCAGGGGTGAAATCCCAGAGCTCAACTCTGGAACTGCCTTTGATACTGGGTATCTCGAGTATGGAAGAGGTGAGTGGAATTCCGAGTGTAGAGGTGAAATTCGTAGATATTCGGAGGAACACCAGTGGCGAAGGCGGCTCACTGGTCCATTACTGACGCTGAGGTGCGAAAGCGTGGGGAGCAAACAGGATTAGATACCCCAGTAAGA
+
GGGGGGGGGGGGGGGGGGGGGGGGGGGGGGGGGGGGGGGGGGGGGGGGGGGGGGGGGGGGGGGGGGGGGGGGGGGGGGGGGGGGGGGGGGGGGGGGGGGGGGGGGGGGGGGGGGGGGGGGGFGGFGGGGGGGGGGGGGGGGGGGGGGGDGDGGGGFGGGGGGGGGGGGGGGGGGGGGGGGGGGGGGGGGGGGGGGGGGGGCGGGGGGGGDGGGGFGEGGGGGGGBGGDFFBGGGGGEEFGGFA
@M00200:205:000000000-AKKM3:1:1101:10777:7254 1:N:0:1
ACTGGGTTTAAAGCGTGTGTAGGCGGATCGTTAAGTACCTTGTGAAATCCCACGGCTCAACCGTGGAACTGCTGGGTATACTGGCGGTCTTGAGCCACCTAGGGGCGAGCGGAACAAACGGTGGAGCGGTGAAATGCGTAGATATCGTTTGGAACGCCAACGGTGAAAACAGCTCGCTGGGGGTGTGCTGACGCTGAGACACGAAAGCCAGGGGAGCGAACGGGATTAGATACCCCAGTA
+
GGGGGGGGGGGGGGGGGGGGGGGGGGGGGGGGGGGGGGGGGGGGGGGGGGGGGGGGGGGGGGGGGGGGGGGGGGGGGGGGGGGGGGGGGGGGGGGGGGGGGGGGGGGGGGGGGGGGGGGGGGGGGGGGGGGGGGGGGGGGGGGGGGGGGGEDGGGGDGGGGGGGFGGGGGGGGGGGDGGECEGGGGGGGGGFEGGGGGGGGGGGGGGGGGGGGGFCBGGGGGGG?GCBFF<FCFG<;:?F
@M00200:205:000000000-AKKM3:1:1101:7090:7258 1:N:0:1
ATTGGGTGTAAAGCGTGTGTAGGCGGACCGTTAAGTGCCCGTGTGAAATCCCCCGGCTCAACCGGGGAACGGCCGGGCATACTGGCGGTCTTGAGCGATCCAGGGGTCATCGGAACAAACGGTGGAGCGGTGAAATGCGTAGATATCGTTTGGAACGCCGACGGTGAAAACAGATGACTGGGGATCCGCTGACGCTGAGACACGAAAGCCAGGGGAGCAAACGGGATTAGATACCCTAGTA
+
EE@FGGGGGGGGGGGEGFGGGGG9FEECFFFFEFGGGFG<:@FEGGDFGG@FCEFGGGEGGF@CCEG:CEFEDGEGGGGCFCAFGGGGFC:FGGFFGGGGFFFGGGE:=FEAEECFGGGGGD:CF:C:FGGGGGC;FCFGEGEF;<FEF7FEEFGGGC<F@7<EEGFFGGFGGF<:EFFFGGG>C:CGFCCEGG3*8*;C?<*AEC<D*78@CGF1<CFDD<EG:*7(6?>GDF6C@@F:7
@M00200:205:000000000-AKKM3:1:1101:21042:7260 1:N:0:1
ATTGGGTATAAAGGGTACGTAGGCGGCGCTGTTAGTCGGGTGTGAAAGCCCTCGGCTCAACCGAGGAATTGCGCCCGATACTGCAGTGCTTGAGGGAGACAGAGGTAAGCGGAACTGATGGTGGAGCGGTGAAATGCGTTGATATCATCAGGAACACCGGTGGCGAAAGCGGCTTACTGGGTCTCTTCTGACGCTGAGGTACGAAAGCTAGGGGAGCGAAGGGGATTAGATACCCCTGTA
+
GGGGGGGGGGGGGGGGGGGGGGGGGGGGGGGGGGGGGGGGGGGGGGGGGGGGGGGGGGGGGGGEGGGGGGGGGGGGGGGGGGGGGGGGGGGGGGGGGGGGGGGGGGGDGGGGGGGGGGGGGGGGGGGGGGGGGGGGGGGGEGGGGGGGGGFEGGGGGGGGGGGGGFGGGGGGGGGGGGGGGGGGGFGGGFGGGGGGEDFGGGGGCGGGGCGGGG3CDEGECD=C03C<FFFGCFCFFFFG
@M00200:205:000000000-AKKM3:1:1101:23063:7295 1:N:0:1
ACTGGGTATAAAGGGCGTGTAGGCGGTTGAACAAGTCAGATGTGAAATCCCGGGGCTTAACTCCGGAAGTGCATTTGAAACTGTTCGGCTAGAGTGTAGTAGAGGATGGCGGAATTCCCAGTGGAGAGGTGAAATTCGTAGATATTGGGAGGAACACCGGTGGCGAAGGCGGCCATCTGGGCTACAACTGACGCTGAGGCGCGAGAGCGTGGGGAGCAAACAGGATTAGATACCCTCGTA
+
GGGGGGGGGGGGGGGGGGGGGGGGGGGGGGGGGGGGGGGGGGGGGGGGGGGGGGGGGGGGGGGGGGGGGGGGGGGGGGGGGGGGGGGGGGGGGGGGGGGGGGGGFGFGGGGEGGGGGGGGGGGGGGGGGGGGGGGGGGGGGGGGGGGGGFG7FFGGGGGGGGGGGGGGGGGGGGGGGGGGGGDDGGGGGGGGGGGGGGGGGGGGGGGGGGGGGGDGFGFGGGGGFGDB?FFCECFFFFFC
@M00200:205:000000000-AKKM3:1:1101:10727:7295 1:N:0:1
ATTGGGTTTAAAGCGTGCGCAGGCGGTTTTGTAAGTCTGACGTGAAATCCCCGGGCTCAACCTGGGAATTGCGTTGGAGACTGCAAGGCTATAATCTGGCAGAGGGGCGTAGAATTCCACGTGTAGCAGTGAAATGCGTAGAGCTGTGGAGGAACACCGATGGCGAAGGCAGCCCCCTGGGTCAAGATTGACGCTCATGCACGAAAGCGTGGGGAGCAAACAGGATTAGATACCCTCGTACGA
+
FFFF@9@CF@FEFFE;,C:FG:B@CEBCFGGGGG<EGF<@AEF:<66CEFCFFEE@FGG9@EFC8,CFFD9EC>FFC<C8F<EE?5C=DFG,<,CF<5EFBB<7<@F+@FEEECCFGG<DFC8FFFC9=>>DGAE9A=@+38,,3,33,,3+3@DCGC*>*3*2*>CFDFCE*44*=::CF6C2B<+>+7CFCCDC*?+<97=5*3CC*/2*8855@=CEC/21(CF)9=9CGF+D@>@**,1
@M00200:205:000000000-AKKM3:1:1101:15001:7297 1:N:0:1
ACTGGGTTTAAAGGGCGCGTAGGCGGTCTTCTAAGTTCCGTGTGAAATCCCTCGGCTCAACTGGGGAACGGCACGGAAAACTGGAAGGCTTGAGTTCGGGAGAGGGAAGCGGAATTCCGGGTGTAGCGGTGAAATGCGTAGATATCCGGAGGAACACCGGTGGCGAAGGCGGCTTCCTGGACCGACACTGACGCTGAGGCGCGAAAGCTAGGGGAGCAAACGGGATTAGATACCCCAGTA
+
GGGGGGGGGGGGGGGGGGGGGGGGGGGGGGGGGGGGGGGGGGGGGGGGGGGGGGGGGGGGGGGGGGGGGGGGGGGGGGGGGGGGGGGGGGGGGGGGGGGGGGGGGGGGGGGGGGGGGGGGGGGGGGGGGGGGFGGGGGGGGGGGGGGGGGGGGGGGGGGGGGGGGGGGGGGGGGGGGGGGGGGGGGGGGGGGGGGGGGGGGGGGGEDGGGGGGGFGEGGGGGGGFGF>FFAGDFFD>@?G
@M00200:205:000000000-AKKM3:1:1101:18202:7315 1:N:0:1
ATTGGGCTTAAAGCGCGTGTAGGCGGCCTTGTAAGTCCGTTCTGAAAGCCCGGGGCTCAACCCCGGGAGGCGGATGGATACTGCAAGGCTCGAGTCCGGAAGAGGCGAGTGGAATTCCCGGTGTAGCGGTGAAATGCGCAGATATCGGGAGGAACACCAATTGCGAAGGCAGCTCGCTGGGACGTTACTGACGCTGAGACGCGAAAGCGTGGGGAGCAAACAGGATTAGATACCCTCGTA
+
GGGFGGGGGGGGGGGGGGGGGGGGGGGGGGGGGGGGGGGGGGGGGGGGGGGGGGGGGGGGGGGGGGGEEGGGGG7FGGGGFGGGGGGGGGGGGGGGGGGGGGGGGGGGGFFGGGFFGGGGGGGFGGGGGFGGGGGGGGGGGGGGGGGGGGGGCGGBFGGGGGGGGGGGGGGGGGGGDGGGGFFD8CGGGGGGGGGGGFDFGGGGGGGGDEEGEGFGFG?FGCGF<GG?=@>CGEGG@>>E
@M00200:205:000000000-AKKM3:1:1101:14954:7318 1:N:0:1
ATTGGGTATAAAGAGCGTGTAGGCGGTCCGGTAAGTCAGCTGTGAAAGTCAAGGGCTCAACCCTTGAAAGCCGGTTGATACTGTCGGGCTAGAGTCCGGAAGAGGCGAGTGGAATTCCCGGTGTAGCGGTGAAATGCGCAGATATCGGGAGGAACACCAATGGCGAAGGCAGCTCGCTGGGACGGTACTGACGCTGAGACGCGAAAGCGTGGGGAGCAAACAGGATTAGATACCCGTGTA
+
GGGGGGGGGGGGGGGGGGGGGGGGGGGGGGGGGGGGGGGGGGGGGGGGGGGGGGGGGGGGGGGGGGGGGGGGGGGGGGGGGGGGGGGGGGGGGGGGGGGGGGGGGGGGGGGGGGGGGGGGGGGGGGGGGGGGGGGGGGGGGGGGGGGGGGGGGGGGGGGGGGGGGGGGGGGGDGGGGGGGGGGGGGGGGGGGGGGGGGGGGGGCEGGGCGGGGD@DFGGGGGGGFFFB?FDGC8FGFFFE
@M00200:205:000000000-AKKM3:1:1101:21326:7320 1:N:0:1
ATTGGGTTTAAAGGGCTCGTAGGCGGCCAACTAAGTCATACGTGAAATCCCTCAGCTTAACTGGGGAACTGCGTGTGATACTGGATGGCTTGGATTTGGGAGAGGGATGCGGAATTCCAGGTGTAGCGGTGAAATGCGTAGATATCTGGAGGAACACCGGTGGCGAAGGCGGCATCCTGGACCAATATTGACGCTGAGGAGCGAAAGCTAGGGGAGCAAACGGGATTAGATACCCGGGTA
+
GGGFGGGGGGFEGGGGGGGGGGGGGDGGGGGGGGGGGGGGGGGGGDGFGGGGG@EGGGDGGGGGDG:FGGGGGGGGFFDFGGGGFGGGGFGEEFGGGGGD@C@:FCFG>DDD=FGFGGGGFGGGGGGGGGCD<FGFG>FGGGGGGGGG9<=7F,BFFGGGGGEFE>8FGGEGGGGGGGGG@FFGGF:CGDFG5EGG=>F7*C5EGCCC9<CGGGBGF5@69D5*8C<2=?<>CFGD>BF=
@M00200:205:000000000-AKKM3:1:1101:14570:7327 1:N:0:1
ATTGGGTTTAAAGAGCGTGTAGGCGGTCCGGTAAGTCAGCTGTGAAAGTCAAGGGCTCAACCCTTGAAAGCCGGTTGATACTGTCGGGCTAGCGTCCGGAAGAGGCGAGTGGAATTCCCGGTGTAGCGGTGAAATGCGCAGATATCGGGAGGAACACCAACGGCGAAGGCAGCTCGCTGGGACGGTACTGACGCTGAGACGCGAAAGCGTGGGGAGCAAACCGGTTTAGATAGCCTGGTA
+
F<CCC-B@;@FCCFFGG@76,,;@BE@@@@CFGE6;;6EFEF@,;FC,CCFFFGG7EF9FFFFEEECFG,<:C+@=:<AFF9FCE6C@CCG@,+8BCE+84F=,E@=B:>4D5A<F<?BF=>@3E,F@F+3+,,3,CFF@:BCD;FBEE>***@3,@*FF*FE>:*1<:*488*?CEE:CE6<B5:*8<C7C8=CGD*+AE5:*/*/95CE5?*7<D*;<C5*1(1/7?667+3<>>:)<
@M00200:205:000000000-AKKM3:1:1101:7166:7347 1:N:0:1
ATTGGGTTTAAAGCGCGCGTAGGCGGTTTATTAAGTCGGATGTGAAAGCCCCGGGCTTAACCTGGGAATTGCATCCGAGACTGGTAGGCTAGAGTGCAGTAGAGGGGTGTGGAATTCCCGGTGTAGCGGTGAAATGCGTAGATATCGGGAGGAACATCAGTGGCGAAGGCGGCACCCTGGACTGACACTGACGCTGAGGTGCGAAAGCGTGGGGAGCAAACAGGATTAGATACCCTCGTA
+
GGGGGGGGGGGGGGGGGGGGGGGGGGCFFGGGAGGGGGGGGGGGGGGGGGGGGGGGGDGGGGGDGGGGGGGGGG9CCFCGGGGG<AD7EGEFGGGF9BFEFGGGG7:CEEDGGGCFGGEEGGGGGG<FGGGGGGGGGGGGGDGGG;<FGGGGGGGGGGGGGGGDGGGGDGG7EE7*CGGGFG?BC8EGFGGGGGGGGGGC=FGEGDGGGGGGGGFGEGGGGGGGFGG???FCCCFF)>FD
@M00200:205:000000000-AKKM3:1:1101:16406:7348 1:N:0:1
ACTGGGTTTAAAGGGCTCGTAGGCGGTTTGTCGCGTCGGGAGTGAAAACACCGGGCTTAACTCGGTGCTTGCTTTCGATACGGGCAGACTAGAGGTATTCAGGGGAGAACGGAATTCCTGGTGTAGCGGTGAAATGCGCAGATATCAGGAGGAACACCGGTGGCGAAGGCGGTTCTCTGGGAATATCCTGACGCTGAGGAGCGAAAGTGTGGGGAGCGAACAGGATTAGATACCCGGGTA
+
GGGGGGGGGGGGGGGGGGDGGGGGGGGGGGGGGGGGGGGGFGGGCGGFGGGGGDGGGEEGGGFGGGGGGGGGGGGGGCGGGGGGGGGGGGGGGGGGGGGGFGCFGGCGGGGGGGGGGGGGGGGGGCFGGGGFGGCFGFEGDGGFGGGF?EFCFFGGGGGGGGDFGDGEGGGDECEGGGGGGGGEFGGGGGGGGGGGCFG?CFEGGDGGGGCEEG:DEGEGGGFF(2??**6CGFGGF@EG
@M00200:205:000000000-AKKM3:1:1101:14923:7353 1:N:0:1
ATTGGGTTTAAAGGGCGCGTAGGCGGCGGATCCAGTCGGGCGTGAAATCCCCGGGCTCAACCCGGGGGCTGCGCCCGATACGGTTCTGCTGGAGGACGGGAGAGGCTCGCGGAATTCCCAGTGTAGAGGTGAAATTCGTAGATATTGGGAAGAACACCGGTGGCGAAGGCGGCGAGCTGGCCCGTTTCTGACGCTGAGGCGCGACAGCGTGGGGAGCAAACAGGATTAGATACCCCAGTA
+
GGGGGGGGGGGGGGGGGGGGGGGGGGGGGGGGGGGGGGGGGGGGGGGGGGGGGGGGGGGGGGGGGGGGGGGGGGGGGGGGGGGGGGGGGGGGGGGGGGGGGGGGGGGGGGGGGGGGGGGGGGGFGGGGGGGGGGGGGGGGGDGGFGGGFCF>CGGGGGGGGGGGGGGGGGGGGGGGGGGGGFGGGGGFFFFGGGGGGGGGGDGEGGGGGGGGGGFGFFCFGGGF<CC<F?BGFGFF5BFG
@M00200:205:000000000-AKKM3:1:1101:27716:7361 1:N:0:1
ACTGGGTTTAAAGCGTGCGCAGGCGGTTTTGTAAGCCAGATGTGAAAGCCCCGGGCTTAACCTGGGAATGGCATTTGGGACTGCAAGGCTTGAGTGCGGCAGAGGAGACTGGAATTCCTGGTGTAGCAGTGAAATGCGTAGATATCAGGAGGAATACCGATGGCGAAGGCAGGTCTCTGGGCTGACACTGACGCTCATGCACGAAAGCGTGGGGAGCAAACAGGATTAGATACCCGCGTA
+
GGGGGGGGGGGGGGGGGGGGGGGGGGGGGGGGGGGGGGGGGGGGGGGGGGGGGGGGGGGGGGGGGGGGGGGGGGGGGGGGGGGGGGGGGGGGGGGGGGGGGGGGGGGGGGGGGGGGFGGGFGGGFGGGGGGGGGGGGDGGGGGGFFGFGGGGGGGGGGGGGGGGGGGGGGGGGGGGGGFGGGGGGGGGGGGGEGGGECGGGGGGGGDCEGGGDDFGFGG6<CGGFCF7?89CFFCGFF>5
@M00200:205:000000000-AKKM3:1:1101:25796:7371 1:N:0:1
ATTGGGTTTAAAGTGCGTGTAGGCGGACTTGCAAGTCAGGCGTGAAATCCCTGGGCTCAACCCAGGAATTGCACTTGAAACTGCAAGCCTTGAGTGTCGGAGAGGAAAGTGGAATTCCTGGTGTAGAGGTGAAATTCGTAGATATCAGGAGGAACACCGGTGGCGAAGGCGGCTTTCTGGACGACAACTGACGCTGAGACGCGAAAGCGTGGGGAGCAAACAGGATTAGATACCCCAGTA
+
GGGGGGGGGGGGGGGGGGGGGGGGGGGGGGGGFGGGGGFGGGGGGGGGGGGGGGGGGGGGGGGGGGGGGGGGGGGGGGGGGGGGGGGGGGGGGGGGGGGGGGGGGGGGGGGGGGGGGGGGGGGGGGGGGGGGGGGGGGGGGGGGGGGGGGGGGFGGGGGGGGGGGGGGGGGGEGGGGGGGGGGGGGGGGGGGGD45?FGGGGGGGGGGGGGGGDEGBCEG4D?F:*:?=@ADCFFFFEFD
@M00200:205:000000000-AKKM3:1:1101:12422:7372 1:N:0:1
ATTGGGTTTAAAGGGTGCGCAGGCGGCCAAGTGTGTGAGGCGTGAAAGCCTGGGGCTTAACTCCAGAATTGCACCTCAAACTACATGGCTGGAGCATTGGAGAGGGTAGCAGAATTCACGGTGTAGCAGTGAAATGCGTAGATATCGTGAGGAATACCAGAGGCGAAGGCGGCTACCTGGACAATTGCTGACGCTCAGGCACGAAAGCGTGGGGAGCAAAAGGGATTAGATACCCGCGTA
+
GFGGGGGGGGGGGGGGGGGGGGGGGGGGGGGFFEFGFGFFFGGGGGGGG8<6FEGGGGGGGFGFFGG<EFFGGG8FFGGGGGCEFEGGGGGGGGFD5EF?FGFCECFG:F9FFGGGGGGGGGGDFFG<FGGGGGGGGGGGDGGGGGGDGGGGGGGGGGG?7FEGGGGGGGGGCCGFGGFG,:@89CGGGGGGGGGCEGDF57EEDGD48*=FE>BDBFFGCF5905D2?B<FEFFG3BBE
@M00200:205:000000000-AKKM3:1:1101:24233:7385 1:N:0:1
ACTGGGCGTAAAGGGCGTGTAGGCGGTTACGTAAGTCCGGCGTGAAAACTCGCGGCTCAACTGCGAACCCGCGTCGGATACTGCGTTGACTTGAGGGCGGTAGAGGCAGATGGAACTAGCGGTGTAGCGGTGAAATGCACAGATATCGCTAGGAACGCCGGTGGCGAAGGCGATCTGCTGGGCCGTTCCTGACGCTCATGCGCGAAAGCTAGGGGAGCGAACCGGATTAGATACCCCGGTA
+
GGGGGGGGGGGGGGGGGGGGGGGGGGGGGGGGGGGGGGGGGGGGGGGGGGGGGGGGGGGGGGGGGGGGGGGGGGGGGGGGGGGGGGGGGGGGGGGGGGGGGGGABFGGGGGGGGGGGGGGGGGGGGGGGGGGGGGGGGGGGGGGGGGGGGGGGGGGGGGGGGGGGGGEGGGGGGGGGGGGGGGGGEGGGGGGGGGGGGGGGGGGGEGGGGG?FGFGBEGEGCE517D6FFFGGGGGF@F=<
@M00200:205:000000000-AKKM3:1:1101:6544:7402 1:N:0:1
ACTGGGTATAAAGGGCGTGTAGGCGGTCTGCTAAGTCATGTGTGAAATCCCTCGGCTTAACCGAGGAACGACGCATGAAACTGGCAAGCTAGAGTACCAAAGAGGGGGGTGGAATTCCCGGTGTAGCGGTGAAATGCGTAGATATCGGGAGGAACACCGGTGGCGAAGGCGGCCCCCTGGTTGGATACTGACGCTGAGACGCGAAAGCGTGGGGAGCAAACAGGATCAGATACCCTTGTA
+
GGGGGGGGGGGGGGGGGGGGGGGGGGGGGGGGGGGGGGGGGGGGGGGGGGGGGGGGGGGGGGGGGGGGGGGGGGGGGGGGGGCGGGGGGGGGFGGGGGGGGGGGGGEEGGGGE:FGGGGGGGGGGGGGGGGG9FFGGGGGGGGGCFFGGGGGC68EGGGGGGGGGE5EEGGGGGGGEEFGGDGGFEFGG7+0*:<EGFCGGGGCG5)5:7C:ED3C@CGGGGGGFG*4FFBGGGCC)09<
@M00200:205:000000000-AKKM3:1:1101:9852:7409 1:N:0:1
ATTGGGTATAAAGGGCGCGTAGGCGGCCACTTGCGTCGGATGTGAAAGCCCGGGGCTCAACCCCGGAACGGCATCCGATACGGGGTGGCTGGAGACCGAGAGAGGTGAGTGGAATACCCAGTGTAGAGGTGAAATTCGTAGATATTGGGTGGAACACCGGTGGCGAAAGCGGCTCACTGGCTCGGTTCTGACGCTGAGGCGCGAAAGCGTGGGGAGCAAACAGGATTAGATACCCCAGTA
+
GGGGGGGGGGGGGGGGGGGGGGGGGGGGGGGGGGGGGGGGGGGGGGGGGGGGGGGGGGGGGGGGGGGGGGGGGGGGGGGGGGGGGGGGGGGGGGGGGGDGGGGGGGGGGGGGGGGGGGGGGGGGGGGGGGGGGGGGGGGGGGGGGGGGGGEDGGGGGGGGGGGGGGGDGGGGGGGGGGGGGGGGGGGGGGGGGEDCGGFGGGGGGGDGGGGDGGFGFGGGGGFF?GF?FFDGGFGGFFFG
@M00200:205:000000000-AKKM3:1:1101:22791:7417 1:N:0:1
ATTGGGTTTAAAGCGCGTGCAGGCGGCCGATTAAGTCCGGTGTGAAAGCCCGGGGCTCACCCCCGGAAGTGCGCTGGAAACTGCTCGGCTAGAGTACGGGAGAGGGAAGCGGAATTCCTGGTGTAGCGGTGAAATGCGTAGATATCCGGAGGAACACCGGTGGCGAAGGCGGCTTCCTGGACCGAAACTGACTCTGAGGCGCGAAAGCTTGGGGAGCAAACCTGATTAGATACCCTCGTAAGA
+
FEGDFGC-@FGFGAGGGGGGGAEGGGEFF++6CF9F9ECF+@FCEFG,EFDGECEFG7FFFGGG+:BC+BFF:C@7+4BBFGG@AFE7CF7E,AF9<++FF7BF7=:3+B+@:FDGGG9<FF@FGABFEEEBCFFFGCF@7<BFCFFCF:B7*=F>FE<<CFEG778FBCE>ECE8C79<FGGE>*:C?:9E++:E++C=EGGE*8)5E+;E5*51<FCFG**03DG<@46DFGFC)<<5*(6
@M00200:205:000000000-AKKM3:1:1101:13929:7419 1:N:0:1
ATTGGGTATAAAGGGCTCGTAGGCGGTTCGTCACGTCGGGAGTGAAAACTCGGAGCTTAACTCCGAGCCTGCTTCCGATACGGGCAGACTAGAGGTAGGCAGGGGAGAGCGGAACTCCTGGTGTAGCGGTGGAATGCGCAGATATCAGGAAGAACACCGGTGGCGAAGGCGGCTCTCTGGGCCTTACCTGACGCTGAGGAGCGAAAGCGTGGGTAGCGAACAGGATTAGATACCCGCGTA
+
GGGGGGGGGGGGGGEGFGGGGGGGGGGGGGGGGGGGGGGGGGGGGGGGGGGCGFGGGDEGGGGGGGGGGGGGGGGGGGGGGGGGGGGGGGGGGGGGGGGGGGGGGDGGGGGCGGGGGGGGAFGGGGGGGGG7BFGGGGGGGEGGGGGFGCFDGCGFFGGGEEGGGDGGGGGGGGGGGCGCFGGEGGGGG7EFEGGGGGGFGFE5C8DGGGGGC>BDFD:CD7FC?G>??FAGGGGGE3@5
@M00200:205:000000000-AKKM3:1:1101:11026:7419 1:N:0:1
ATTGGGTTTAAAGGGCGCGTAGGCGGCGCAACAAGTCACTTGTGAAATCTCCGGGCTTAACTCGGAGCGGCCAAGTGATACTGTCGTGCTAGAGTGCGGAAGGGGCAACTGGAATTCTCGGTGTAGCGGTGAAATGCGTAGATATCGAGAGGAACACCTGCGGCGAAGGCGGGTTGCTGGGCCGACACTGACGCTGAGGCGCGAAAGCCAGGGGAGCGAACGGGCTTAGATACCCCGGTA
+
GGGGGGGGGGGGGGGGGGGGGGGGGGGGGGGGGGGGGGGGGGGGGGGGGGGGGGGGGGGGGGGGGGGGGGGGGGGGGGGGGGGGGGGGGGGGGGGGGGGGGGGGGGGGGGGGGGGGGGGGGGGGGGGGGGGGGGGGGGGGGGGGGGDGGGGGGGGGGGGGGGGGGGGGGGGGGGGGGGFGGGGGGGGEFGGGGGGGGGGGGGGGGGGGGGGGGGFGFGECDDE3(1C?FFAGEFGGFF>G
@M00200:205:000000000-AKKM3:1:1101:6330:7425 1:N:0:1
ATTGGGTGTAAAGCGTGTGTAGGCGGATCGTTAAGTGTCTTGTGAAATCCCACGGCTCACCCGTGGAACTGCTGGGCATACTGGCGATCTTGGGCCAACTAGGGGCAGCCGGAACAAGCGGTGGAGCGGTGAAATGCGTAGATATCGCTTGGAACGCCGAAGGTGAAAACAGGCTGCTGGGGTTGCGCCGACGCTGAGACACGAAAGCCAGGGGAGCAAACGGGATTAGATACCCCTGTA
+
GGGGGGGGGGGGGGGGGGGGGGGGGGGGGGGGGGGGGGGGGGGGGGGGGGGGGGGGGGGGGGGGGGGGGGGGGGGGGGGGGGGGGGGGGGGGFGGGGGGGGGDGDFGGGGGGGGGGCFGGGGGGGGGGGGGGGGGGGGGDGGGGGGGGGGGGGGGGGGGGGGGGGGCGFGGFGGGGGGGGGGGGGGGGGGGGGGGGGCECGGEGCEGGGGGGGG>CBEFFFDEGFGF?F?AGGGGGFFF?
@M00200:205:000000000-AKKM3:1:1101:27971:7428 1:N:0:1
ATTGGGTATAAAGCGTGTGTAGGCGGATGGCTAAGTGTCTTGTGAAATCCCACGGCTCAACCGTGGAACTGCTCGACATACTGGTCATCTTGAGCAACCTAGGGGCGAGCGGAACAAACGGTGGAGCGGTGAAATGCGTAGATATCGTTTGGAACGCCAATGGTGAAAACAGCTCGCTGGGGGTTTGCTGACGCTGAGACACGAAAGCCAGGGGAGCAAACGGGATTAGATACCCGCGTA
+
GGGGGGGGGGFGGGGFFGGGGGFGGGGGGGGDEFGGFFGGGGGGGGFGFGGGGGGGGFGGCEFCGGGGFFGGGGGGGGCGGGGGFFGGGGFGGGGGGGGGFEGGGGGGGGGGGECGGGFGGGGGFGGGGGGGGGGGGGGGGGFFGGGGGGGDGGGG7BCCFGGCF9CEFGDCFGGGGGGDDGGC5CE79CFFEGCEGGFGEFGGDDGGGDEFCCEGFGFGGG=D1774FB>D<<C).00C
@M00200:205:000000000-AKKM3:1:1101:19500:7446 1:N:0:1
ATTGGGTGTAAAGCGCGCGTAGGCGGCCAGATAAGTCCGGTGTGAAAGTCACAGGCTCAACCTGTGAATGCCGCTGGAAACTGTCTGGCTAGAGTCCGGAAGGGGCGAGTGGAATTCCTGGTGTAGCGGTGAAATGCGCAGATATCAGGAGGAACACCAATGGCGAAGGCAGCTCGCTGGGACGGTACTGACGCTGAGGCGCGAAAGCGTGGGGAGCGAACAGGATTAGATACCCTAGTA
+
GGGGGGGGGGGGGGGGGGGGGGGGGGGGGGGGGGGGGGGGGGGGGGGGGGGGGGGGGGGGGGGGGGGGGGGGGGGGGFEGGGGGGGGGGGGGGGGGGGGGGGGGGGGCFGGGGGGGGGGGGGGGGGGGGGEFDFGGGDGGDGGGGGGGGFGEGGGGGGGGGGGGGDCEGDFEEGGGGGGGGGGGDEGGGG7F*ADCEFGGGGDGCEGFGCCEE*595CCEDGGC2FG?@FFGGC8CFFF:
@M00200:205:000000000-AKKM3:1:1101:24619:7461 1:N:0:1
ATTGGGTTTAAAGTGCGTGTAGGCGGTCTGCTAAGTCATGTGTGAAAGCCCTCGGCTTAACCGAGGAACGACGCATGAAACTGGCAAGCTAGAGTACCAAAGAGGGGGGTGGAATTCCCGGTGTAGCGGTGAAATGCGTAGATATCGGGAGGAACACCGGTGGCGAAGGCGGCCCCCTGGTTGGATACTGACGCTGAGACGCGAAAGCGTGGGGAGCAAACAGGATTAGATACCCCCGTA
+
GGGGGGGGGGGGGGGGGGGGGGGGGGGGGGGGGGGGGGGGGGGGGGGGGGGGGGGGGGGGGGGGGGGGGGGGGGGGGGGGGGGGGGGGGGGGGGGGGGGGGGGGGGGGGGGGGGGGGGGGGGGGGGGGGGGGGGGGGGGGGGGGGGGGGGGGGGGGGGGGGGGGGGGGDGGGGGEGGGGGGGGGGFGGGFGGGDDEGGGGGGGGGGGGGGGGGGEGDGGGGFFG?GGFFFAGGECFFEFG
@M00200:205:000000000-AKKM3:1:1101:22894:7481 1:N:0:1
ATTGGGTTTAAAGGGTGCGTAGGCGGCGGGGCAAGTCTGATGTGAAATCCCGGGGCTCAACCCCGGAACTGCATTGGATACTGCCTTGCTCGAGTACTGGAGAGGGAACTGGAATTTACGGTGTAGCAGTGAAATGCGTAGAGATCGTAAGGAAGGCCAGTGGCGAAGGCGAGTTCCTGGACAGTTACTGACGCTGAGGCACGAATGCCAGGGGAGCAAACGGGATTAGATACCCCTGTA
+
FGGGGGGGGGGGGGGGCFGGGGGGGGGGGD@GEGGGGGGGGFGGGGGGGGG@FEGGGGCFGGEFGGGGGGGGFGFFCCFGGGGAFGGGGFGDGFG,>FGGGGGGGGEFFFFFFFGGEACEGGGFFFGAFGFF9FGGGGGEDDFGGG@EFFGCGG8<FG>FGGGGDEGGGGGGD3=FFGFGGG?GFFGGGGGFG=DGGC8FCD5CC*9FGG?C5CDCE*8+>C8C<GGFF4A*<8C<>F<+
@M00200:205:000000000-AKKM3:1:1101:5685:7512 1:N:0:1
ACTGGGTTTAAAGCGCGTGTAGGCGGTGGCGTAAGTCGGATGTGAAATCCCTCGGCTCAACCGAGGACGTGCATCCGATACTGCGTCACTTGAGTGTCGGAGGGGATGGCGGAATTCCCGGTGTAGAGGTGAAATTCGTAGATATCGGGAGGAACACCTGTGGCGAAGGCGGCTCACTGGCCCGATACTGACGCTGAGGCACGAAAGCGTGGGGAGCAAACAGGATTAGATACCCCGGTA
+
GGGGGGGGGGGGGGFGGGGGGGGGGGGGGGGGGGGGGGGGGGGGGGGGGGGGGGGGGGGFGGEGGGGGGGGGGGGGGGGGGGGGDGGGGGGGGGGGGGGGGGGGGGGGGGGGGGGGGGGGGGGGGAFFGGGGGGGGGGGGGGGGGGGGDGDGGGGGGGGGGGGGGGDGCFGGGGGGGGGCGGGGDEEGGGGGGGGCE5C=EGGGG55CEEEGGG:CBGFGFCFGBCFDF?AFCFFGFFFG
@M00200:205:000000000-AKKM3:1:1101:16808:7516 1:N:0:1
ACTGGGCATAAAGGGAGCGTAGGCGGATAGTTTAGTCAGAGGTGAAAGCCCAGGGCTCAACCTTGGAATTGCCTTTGATACTGGCTATCTTGAGTATGGAAGAGGTATGTGGAACTCCGAGTGTAGAGGTGAAATTCGTAGATATTCGGAAGAACACCAGTGGCGAAGGCGACATACTGGTCCATTACTGACGCTGAGGCTCGAAAGCGTGGGGAGCAAACAGGATTAGATACCCTCGTA
+
GGGGGGGGGGGGGGGGGGGGGGGGGGGGGGGGGGGGGGGGGGGGGGGGGGGGGGGGGGGGGGGGGGGGGGGGGGGGGGGGGGGGGGGGGGGGGGGGGGGGGGGGCGGGGGC9FGGGGGGGGGGGGGGGGGG?FGGGGGGGGGGGGGGGCCCFGGGGGGGGGGGGGCGGGGDGGGGGGGGGGGGGGGGGGGGGGGGGGGFGGGDGCEDCCEGGGG:GEGFFGGGGFGGFFFFCGFGGFFFG
@M00200:205:000000000-AKKM3:1:1101:15374:7547 1:N:0:1
ATTGGGTTTAAAGAGCGTGTAGGCGGTTCGGTAAGTCTGCCGTGAAAACCTGGGGCTCAACCCCGGGCGTGCGGTGGATACTGCCGGGCTAGAGGGTGGTAGAGGCGAGTGGAATTCCCGGTGTAGCGGTGAAATGCGCAGATATCGGGAGGAACACCAGTAGCGAAGGCGGCTCGCTGGGCCATTCCTGACGCTGAGACGCGAAAGCTAGGGGAGCGAACAGGATTAGATACCCCTGTA
+
GGGGGGGGGGGFCFGGGGGGGGGGGGGGGGGGGGGGGGGGGGGGGGGGGGGGGGGGGGGGGGGGGGGGGGGGGGGGGGGGGGGGGGGGGGGGGGGGGGGGGGFGGGGGGGGGGGGGGGGGGGGGGFGEEGGGFGGFGGGDGCFGGGGGGGGGGGGGGGGCGCFGECE7FGEGEDEGGGGGGGGGGGGGGGEFGEGGGF?FGGEEG=CFG?FGGCBD>5:?DGD*2DC)*7<FGGGCFF@G
@M00200:205:000000000-AKKM3:1:1101:16364:7563 1:N:0:1
ATTGGGTTTAAAGGGCTCGTAGGCGGCCAACTAAGTCGGACGTGAAATCCCCAGGCTCAACCTGGGAACTGCGTACGATACTGGATGGCTTGAATTCGGGAGAGGGATGCAGAATTCCAGGTGTAGCGGTGAAATGCGTAGATATCTGGAGGAATACCGGTGGCGAAGGCGGCATCCTGGACCGACATTGACGCTGAGGCGCGAAAGCTAGGGGAGCAAACGGGATTAGATACCCGGGTA
+
GFGGGGGGGGGGGFGGGGGGGGGGGGGGGGGGGGFGGF7@FGGGGGGGGGGGGGGGGFGGGGGGFGGCFG9FFE,>FEGGGGGGFGCFGGGEFFGGGGGGGGGGGGGG=EGGGGGGGGGGDFGGGGGCFGGFGGGGGGGDGGGGGGGGFGCEEFGGGGE7CCG>CFGEFGGC8BEGGGGGFFGCEGGGGGGGGGGGDFG*:C5CEE3CC+9CFGFGFFFC4CGG<CD<?FAFGGCD@5>E
@M00200:205:000000000-AKKM3:1:1101:11671:7575 1:N:0:1
ATTGGGTTTAAAGGGCGCGTAGGCGGCCGTTCAAGTCGGGGGTGAAAGCCTGTGGCTCAACCACAGAATGGCCTTCGATACTGGACGGCTCGAGACCGGAAGAGGTCAGTGGAACTGCGAGTGTAGAGGTGAAATTCGTAGATATTCGCAAGAACACCAGTGGCGAAGGCGGCTGACTGGTCCGGTTCTGACGCTGCGGCGCGAAAGCGTGGGGAGCAAACAGGATTAGATACCCTAGTA
+
GGGGGGGGGGGGGGGGGGGGGGGGGGGGGGGGGGGGGGGGGGGGGGGGGGGGGGGGGGGGGGGGGGGGGGGGGGGGGGGFGGGGGGGGGGGGGGEGGGGGGGG?@FGGGGGCFGGGGGGGGGGGCFGGGGGGGCFFGGGF>CGGGGGGGGCE:FGFGGGGGGFGGGECFGGEEGGGGGDGGGGGGGGGGGGGGGGG*:ECGGGGCDDFGC*:ED>DFGGGGFD*,CF>F=A*<@EFF@FF
@M00200:205:000000000-AKKM3:1:1101:5266:7579 1:N:0:1
ATTGGGTTTAAAGCGCGTGTAGGCGGCTTTGCAAGTCGGGTGTGAAAGCCCTCAGCTCAACTGAGGAAGTGCGCCCGAAACTGCAGAGCTTGAGTGCCGGAGAGGGTGGCGGAATTCCCCAAGTAGAGGTGAAATTCGTAGATATGGGGAGGAACACCGGTGGCGAAGGCGGCCACCTGGACGGTAACTGACGCTGAGACGCGAAAGCGTGGGGAGCAAACAGGATTAGATACCCCCGTA
+
GGGGGGGGGGGGGGGGGGGGGGGGGGGGGGGGGGGGGGGGGGGGGGGGGGGGGGGGGGGGGGGGGGGFGCGGGGGGGGGGGGGGGGGGGGGGGGGGGGGGGGGGGGGGGGGGGGGGGGGGGGGGGGGGGGGGGGGGGGGGGGGGGGGGGGGGGGGGFGFGFGGGGGGGGGGGGDGGGGGGGGGGGGGFGGGGDGGDEGGGGGGGGGD4EGGGGGFGE5CFGGGGFGDFFFAGGGFC>>>E
@M00200:205:000000000-AKKM3:1:1101:3175:7590 1:N:0:1
ACTGGGTTTAAAGTGCGCGCAGGTGGACAAGTATGTGCCGTGTGAAAGCGCCGTCCTTCCGCTGGTGAGGTCATGTTAGACAGCTTGTCTAGAGGCTCGTAGAGGTCGATGGAATTCCGGGTGGAGTGGTGAAATGCGTAGATATCCGGCGGAACACCAGGGGCGAAAGCGGTCGACTCGTCGAGTACTGACACTGAGGCGCGACGGCGTGGGGAGCAAACCGGATTAGCTACTCCTGTA
+
9FGG<<C7@E9CFFEFCGGD@F>EF<6FFFFFGGGF,@E68:CFECEGGGEGG@FG@6,6@,86@FC?D,C<CFF,,CC,,,:<=F@FG<FE5C,8CBF+8B7CEF8CC7@?B,B5,C:4+>F+3<,3+E7,,,7CDF=C@CG,@D,+3+87CCC8BF7<CF*>:*4*4?7*CE>EEE*<EG8**3AC+*3<<76?++*/:CED::DD8E5*1*)7<7*+**:56<*,7)-0000*//03
@M00200:205:000000000-AKKM3:1:1101:28383:7607 1:N:0:1
ATTGGGTTTAAAGCGTGCGCAGGCGGTTTTGTAAGTCTGTTGTGAAATCCCCGGGCTTAACCTGGGAATGGCAATGGAGACTGCAAGGCTAGAGTTTGGCAGAGGGGGGTAGAATTCCACGTGTAGAAGTGAAATGCGTAGAGATGTGGAGGAACACCGATGGCGAAGGCAGCGCCCTGGGTCAAGACTGACGCTCATGCACGAAAGCGTGGGGAGCAAACAGGATTAGATACCCCAGTA
+
GGGGGGGGGGGGGGGGGGGGGGGGGGGEGGGGGGGGGGGGGGGGGGGGGGGFGGGGGGGGGGFGGGGGGFGGFGGGGGGGGGGGGGG7DFGGGGGGGGGGGGGGGGGGGGGCFGGGGGGGGGGGGG,<FCFGGFGGGDFGGDGGGGEGF9FG7FGGGEGCGECFGGGGGGFCG*:8EGGGGGGC?FCFFFGGGGGCCEG7?>FDEDDFGGGGGG3D:F*21CFC?F*,*/6*+3<C>EFG
@M00200:205:000000000-AKKM3:1:1101:14419:7611 1:N:0:1
ACTGGGCTTAAAGCGTGTGTAGGCGGGTCGTTAAGTGCCTTGTGAAATCCCACCGCTCAACGGTGGAACTGCTTGGCATACTGGCGGTCTTGAGCCACTTAGGGGCAACCGGAACAAACGGTGGAGCGGTGAAATGCGTAGATATCGTTTGGAACGCCAATGGTGAAAACAGGTTGCTGGGAGTGCGCTGACGCTGAGACACGAAAGCCAGGGGAGCAAACGGGATTAGATACCCGAGTA
+
GGGGGGFFGGGGGGGGGGFGGGGGGGCFGGGGGGGGGGGCGGGGGFGGGGGGGGGGGGCFGGG?<EFFGGGGGGGGGGGGGGGGGGGGGGGFGGGGGGFGGGGGGFGGGGGGGGGGGGGGDGFGGGGGGGGGFGGGGGGG7<FFGGDGGFFEG@FGGGEGGFGGGFFFGGFGF<ECGGGGEFEGCEGGECCFGGGECFFCFG5EEEDFECFGGGFGBGCFGG5C3CF)9?>GGFG335FG
@M00200:205:000000000-AKKM3:1:1101:12391:7614 1:N:0:1
ATTGGGTTTAAAGGGCGCGTAGGCGGCTTAGTTAGTCCGGCGTGAAAGCCCTGGGCTCAACCTGGGGACTGCGCTTGATACGGCTGGGCTAGAGGCTGGAAGAGGGTCGCGGAATTCCCAGTGGAGAGGTGAAATTCGTAGATATTGGTAGGAACACCGGTGGCGAAGGCGGCGACCTGGTCCATTACTGACGCTGAGGCGCGACAGCGTGGGGAGCAAACAGGATTAGATACCCCAGTA
+
FGGGGGGGGGGGGAGEGEGGGGGGGGDGE,6FEGGG,,,+@FGGGGGEGGGC,DFGGGGGGG8,EF=FGGGG@=:++BFGGEGD++C=FGAFCF8+,,4,EF,EF?3BCGGGGG@8BFD,@CF,7F<FEGGGGGGGGGGGGGGGGE;,33,>CCG@FFF7FGDCGGG**;<@EB5*:CFGF7++0<+<CF?CCEDGGG5F*>EDCEDD*//8CG>GFG6CG584(>CD?FBDGGG*).<?
@M00200:205:000000000-AKKM3:1:1101:18810:7615 1:N:0:1
ATTGGGTGTAAAGGGTGCGTAGGTGGCGCCGTAAGTCGGGTGTGAAATTTCGGAGCTTAACTCCGAAACTGCATTCGATACTGCGGTGCTTGAGGACTGGAGAGGAGACTGGAATTCATGGTGTAGCAGTGAAATGCGTAGAGATCATGAGGAAGACCAGTGGCGAAGGCGGGTCTCTGGACAGTTCCTGACACTGAGGCACGAAGGCCAGGGGAGCAAACGGGATTAGATACCCCAGTA
+
GGGGGGGGGGGGGGGGGGGGGGGGGGGGGGGGGGGGGGGGGGGGGGGGGGGGGGGGGGGGGGGGGGGGGGGGGGGGGGGGGGGGGGGGGGGGGCGGGGGGGGGG7=FGGGGG8FGGGFGGFGFGGGGGGGGGGGGGGGGGGGGGGGGGGGG@FGGGGGGGGGFG7FGGDCGGGGGGGGGGFGGCGGGGGFFFGGGGG?FGGGGGED3DGGGGGCB5>FGGFGGGFGG7*9AGGGG7)79F
@M00200:205:000000000-AKKM3:1:1101:21011:7617 1:N:0:1
ACTGGGTGTAAAGCGCGTGTAGGCGGGAAGGCAAGTCCGGTGTAAAAGCCCACGGCTCAACCGTGGAAGGTCGCTGGAAACTGCCTTTCTTGAGGGTGATAGAGGCAAGTGGAATTCCCGGTGTAGCGGTGAAATGCGCAGATATCGGGAGGAACACCAATGGCGAAGGCAGCTTGCTGGGACGGTACTGACGCTGAGACGCGAAAGCGTGGGGAGCAAACAGGATTAGATACCCTGGTA
+
GGGGGGGGGGGGGGGGGGGGGGGGGGGGGGGGGGGGGGGGGGGGGGGGGGGGGGGGGGGGGGGGGGGGGGGGGGGGGGGGGGGGGGGGGGGGGGGGGGGGGGGGGGGGGGGGGGGGGGGGGGGGGGGGGGGGGGGGGGGGGGGGGGGGGGCEFGGGGGGGGGGGGGGGGGGGGGGGGGGGGGGGGGGGGGGGGGGGDFFGGGGGGGGGGGGGGGEGFGGGGGGGFGGFF=<FGGGGFFFE
@M00200:205:000000000-AKKM3:1:1101:13353:7617 1:N:0:1
ACTGGGTATAAAGCGTGCGCAGGCGGCTATGCAAGACAGGTGTGAAATCCCCGGGCTCAACCTGGGAACTGCACTTGTGACTGCATGGCTAGAGTGCGTCAGAGGGAGGTGGAATTCCGCGTGTAGCAGTGAAATGCGTAGAGATGCGGAGGAACACCGATGGCGAAGGCAGCCTCCTGGGATGACACTGACGCTCATGCACGAAAGCGTGGGGAGCAAACAGGATTAGCTACCCCGGTA
+
GGGGGGGGGGGGGGGGGGGGGGGGGGGGGGGGGGGGGGGGGGGGGGGGGGGGG7CFGGGGGGGGGGGGGGGGGGGGFFGGGGGGGGGGGGGGGFGFGGGGGGFCDGGGGGGGGGGGGGGGGGGGGDGGGGGGGGGGGGGGCEGFGGGDDGEEGGGGGGGDGGDGCEEGGGGEGGGGGGGGGFE>FD9CGGGGEGDEGGGFCGC1B5DGGGDEGDDDBG@6CDF<?GF?=4:CFFC<>BFG
@M00200:205:000000000-AKKM3:1:1101:15244:7627 1:N:0:1
ATTGGGTGTAAAGAGCTCGTAGGCGGTTTGTTGCGTCGGCTGTGAAATCCCGAGGCTCAACCTCGGGTCTGCAGTCGATACGAGCAAACTAGAGTGTTGCAGGGGAGACTGGAATTCCTGGTGTAGCGGTGAAATGCGCAGATATCAGGAGGAACACCGGTGGCGAAGGCGGGTCTCTGGGCAACAACTGACGCTGAGGAGCGAAAGCGTGGGGAGCGAACAGGATTAGATACCCCAGTA
+
GGGGGGGGGGGGGGGGGGGGGGGGGGGGGGGGGGGGGGGGGGGGGGGGGGGG@CGGGGGGGGGGGGGGGGGGFGGGGGGGGGFGGGGFGGGGGGGGGGGGGGGEGCFGGGGGGGFGGGGGGGGGDGGGGGGGGCFFGDGGGGGGGGGDFFEDGFGGGGGGGGGGGCGGGGGGGCEGGGGFFG=EFGGFGGFGGGGGG>E?E<CC?EDGGGGDGCB5>5?:CCGF1CC<*/<FGGGG5@FG
@M00200:205:000000000-AKKM3:1:1101:17429:7627 1:N:0:1
ACTGGGTTTAAAGGGTGCGTAGGCGGCTTATTAAGTCAGGGGTGAAAGACGGTGGCTCAACCATCGCAGTGCCCTTGATACTGATGAGCTTGAATACATTAGAGGTAGGCGGAATGTGACAAGTAGCGGTGAAATGCATAGATATGTCACAGAACACCGATTGCGAAGGCAGCTTACTATGATGAGATTGACGCTGAGGCACGAAAGCGTGGGGATCAAACAGGATTAGATACCCGAGTA
+
GGGGGGGGGGGGGGGGGGGGGGGGGGGGGGGGGGGGGGGGGGGGGGGGGGGGGGGGGGGGGGGGGGGGGGFGGGGGGFGGGGGGGGGGGGGGGGGGGGGGGGGGFGGGGGGGGGGGGGGGGGGGGGGGGGGGGGGGGFGGGGGFGGGGGGGGFFG@FGE<BFFFGGGGGGGGGGGCGGGGGGGGGGGGFGGG>EG?8CEFEGGEDEDFDGEFG>>DFGGDGGCD2CFEFFAGGGGD>>FF
@M00200:205:000000000-AKKM3:1:1101:28448:7631 1:N:0:1
ATTGGGTATAAAGGGCGCGTAGGTGGCCACTATAAGGCCGCGGTGAAAGTTCGGGGCTCAACCCCGAATCTGCCGCGGCGACTGTAGGGCTTGGGCACTGTAGAGGCAGATGGAATTCCGGGTGTAGCGGTGGAATGCGTAGAGATCCGGAAGAACACCAGTGGCGAAGGCGGTCTGCTGGGCAGTGGGAGCGCAAGCTCCTCTTAGCCGACACTGAGGCGCGACAGCGTGGGGGGCAAAAAGG
+
GGGGGGGGGGGGGGGGGGGGGGGGGGGGGGGGGG@CCFFGGGGGGGGGGGGGGGGGGGCGFGFEGGEGEEGGFGGGGGGGGGGGGFGGGGGGGGGGGGGGGGGGGFGGEGFFGGGGGGGGDGGDGFFGGGGGGGEGGGDGGGGGGFGGGGGGDGFGGGGGGFGDGGDEGGDEGGGGGGGGEEGGEGGGDGGGGDGEGGGGGGFGGFFFFGGGGG)0*+@57C=79593>D:GGE557:5C*438
@M00200:205:000000000-AKKM3:1:1101:6332:7636 1:N:0:1
ATTGGGTATAAAGCGTGTGTAGGCGGATGCCTAAGTACCTTGTGAAATCCCACGGCTCAACCGTGGAACTGCTTGGTATACTGGGTGTCTTGAGCCACTTAGGGGCAAGCGGAACAAATGGTGGAGCGGTGAAATGCGTAGATATCATTTGGAACGCCAATGGTGAAAACAGCTTGCTGGGAGTGTGCTGACGCTGAGACACGAAAGCCAGGGGAGCGAACGGGATTAGATACCCCTGTA
+
GGGGGGGGGGGFGGGGGGGGGGGGGGEGGGGGGFGGGGGGGGGGGGGGGFGGGGGGGGGGGGGGGGCFGGGGGGGGGGGGGGGGGGGGGGGFGGGGGGGGGGGGGGGGGGGGGGGGDGGGGGGGFFGGGGGGGFFGGGGGGGGFGGGGGGGFGGGGGGGGGGGGDBGGGGGGGGGGGGGGGEEGFGGGFFGGGGGGGGDGGGGGGGGGCCFGGGEDFG5EGGGGFGGFFFF7CFGF:)<C
@M00200:205:000000000-AKKM3:1:1101:9247:7636 1:N:0:1
ATTGGGCATAAAGCGCACGTAGGCGGCTAGGTCCGTCCAATGTGAAAGCCCCCGGCTCAACCGGGGAATTGCATCGGATACAGCCTGGCTTGAGGACGGTTGGGGTGAGTGGAACTCCTGGTGGAGCGGTGAAATGCGTAGATATCAGGAGGAACACCGGTGGCGAAAGCGGCTCACTGGACCGTTTCTGACGCTGAGGTGCGAAAGCTAGGGGAGCAAACGGGATTAGATACCCGCGTA
+
GGGGGGGGGGGGGGGGGGGGGGGGGGGGGGGGGGGGGGGGGGGGGGGGGGGGGGGGGGGGGGGGGGGGGGGGGGGGGGGGG,FFGGGGGGGGGGGGGGGGGGGGGGGFGGGGGGGGGGGGGGGGGGGGGGG<CFGFFGGGGGGGGGGGGGGGGFGGGGGGGDGGGG>CGGGGGGGGGGGGGGGGGGGGGCFGGGGC=FGG=FGGGGGGGFGGGGBGFGGGGG5C07D?4=9CCEECBDDG
@M00200:205:000000000-AKKM3:1:1101:26548:7643 1:N:0:1
ACTGGGTGTAAAGCGCACGTAGGCGGCTTTGTAAGTTAGAGGTGAAAGCCCGGGGCTCAACTCCGGAACTGCCTTTAAGACTGCATCGCTTGAATCCAGGAGAGGTGAGTGGAATTCCGAGTGTAGAGGTGAAATTCGTAGATATTCGGAAGAACACCAGTGGCGAAGGCGGCTCACTGGACTGGTATTGACGCTGAGGTGCGAAAGCGTGGGGAGCATACAGGATTAGATACCCGTGTA
+
GGGGGGGGGGEGGGCGGGGGGGGGGGGGGGGGGGGGGGGGGGGGGGGGGGGGGGGGGGGGGGGGGGGGGGGGGGGGGGGFGGGGGGGGGGGGGGGGGGGGGGGGGGGGGGGFG@FGGGGEEDGGGGGGGGGGEFGGGGGGDGGGGGGGF@FG8FGFFDFFGGCEG:CFGGGCEGGGGGGFGGGGGBFFFGGGE=<CEGCFGCGGE=3CEGGDEGFDDFGGGGFG:FCBFFA7:CF37>FF
@M00200:205:000000000-AKKM3:1:1101:19192:7648 1:N:0:1
ACTGGGTGTAAAGCGTGCGTAGGTGGTTCGTTAAGTCTGATGTGAAAGCCCTGGGCTCAACCTGGGAATGGCATTGGAAACTGGCGACCTAGAGTGCGGTAGAGGGTAGTGGAATTCCCGGTGTAGCAGTGAAATGCGTAGAAATCGGGAGGAACATCTGTGGCGAAGGCGACTGCCTGGACCAGCACTGACACTGAGGCACGAAAGCGTGGGGAGCAAACAGGATTAGATACCCGTGTA
+
GGGGGGGGGGGGGGGGGGGGGGGGGGGGGGGGGGFGGGGGGGGGFGGGGGGGFFGGGGFGGGGGGFEGGGGGGGGGGGGGGGGGGGGGGGGGGFGGGGGGGGGGGGGFGGGGGGGGGGGDGGGGGGGGGGGG9FFGGGGG@FDFGGEGGCBFGGGGGGGGGFGGGDGDDGEGGGGGGGGGGGGGGGGGGGGGGGGG?FGGGGEEEC5DGEGEECBGFGGCFGF:6FDBF=AFGEGGEFF7
@M00200:205:000000000-AKKM3:1:1101:12897:7648 1:N:0:1
ACTGGGTTTAAAGCGCGCGTAGGCGGCTGCCTAAGTCGGATGTGAAAGCCCCGGGCTCAACCTGGGAACTGCATTCGATACTGGGCGGCTAGAGTATGAGAGAGGGAGGTAGAATTCCACGTGTAGCGGTGAAATGCGTAGATATGTGGAGGAATACCGGTGGCGAAGGCGGCCTCCTGGTTCAATACTGACGCTGAGGTGCGAAAGCGTGGGGAGCAAACAGGATTAGATACCCCCGTA
+
GGGGGGGGGGGGGGGGGGGGGGGGGGGGGGGGGGGGGGGGGGGGGGGGGGGGGGGGGGGGGGGGGGGFGGGGGGGGGFGFGGGGGGGGGGGGGGGGGGGGGGFCFGGGGGGGGGGGGGGGGGGGGGGGGGDFGGGCGGG8CBCFGFGFG@F7FGGGGGGGGGGGEEGGGGGDGGGGGGFFGGGGGG9FGG7EGGGGCGCFFGGGEG:F8CECGDBGFGG8C7@43CFD==4*@CGFFFEE
@M00200:205:000000000-AKKM3:1:1101:3327:7650 1:N:0:1
ACTGGGTGTAAAGCGTGCGCAGGCGGTTTTGTAAGTCTGTCGTTAAATCGCCGGGCTTAACCTGGGAACAGCCAGGGAGACTGCAAGGCTAGAATGTGGCAGAGGGGGGGAGAATATCACGTGTAGCACTGAAATGCGTAGAGATGTGGGGGAACACCGATGGCGAAAGCACCGCCCGGGGGCAAGAGTGACGCTCTTGCACGAAAGCGTGGGGAGCGAACAGGATTAGATATCCCTGTATGAT
+
G@FGGGGGGGGGGGGFEGGGGGGGGGGG,D,CEFGGGGF6;,6,,CC,6,CFGG76@,CEECF8,C,6,,,,,94CF,B?49,,,,,BDFD<,,<,,5,+9=FGEGE+***//03,,,,3A8CF*0,,,3A?,+0,+:85*8CC9CE?<88*888C>>8:8C**:C>/**+0/*:E****1*/*28**<:+<*:5:*+<++9>*8CD*:2?*?D3C)/:CGG6*(**4*1)2+3<F;?)0*).)
@M00200:205:000000000-AKKM3:1:1101:9482:7655 1:N:0:1
ATTGGGTGTAAAGGGCTCGTAGGCGGTTTGTTGCGTCTGCTGTGAAAGCCCGGGGCTTAACCCCGGGTCTGCAGTGGATACGGGCAGGCTAGAGTCCGGCAGGGGAGACTGGAATTCCTGGTGTAGCGGTGGAATGCGCAGATATCAGGAGGAACACCGGTGGCGAAGGCGGGTCTCTGGGCCGGTACTGACGCTGAGGAGCGAAAGCGTGGGGAGCGAACAGGATTAGATACCCCTGTA
+
GGGGGGGGGGGGGGGGGGGGGGGGGGGGGGGGGGGGGGGGGGGGGGGGGGGGGEGGGGGGGGGGGGGGGGGGGGGGGGGGGGGGGGGGGGGGGGGGGGGGGGGGGGGGGGGGGGGGGGGGGGGFG9FGGGDCFGGGGGFDGGGGGGGGGGCCEFGGGGDGECFGGGGGGGGGGGGGGGGGGGGGGGGGGGGGGGGC:8GGEFDGGGGGGC8CGC>CBGC?CDGF?GF<FFD7CEGGF>FE
@M00200:205:000000000-AKKM3:1:1101:13711:7663 1:N:0:1
ATTGGGTATAAAGGGCTCGTAGGCGGCCAACTAAGTCAGACGTGAAATCCCCAGGCTCAACCTGGGAACTGCGTCTGATACTGGTTGGCTTGAATCCGGGAGAGGGATGCAGAATTCCAGGTGTAGCGGTGAAATGCGTAGATATCTGGAGGAATACCGGTGGCGAAGGCGGCATCCTGGACCGGCATTGACGCTGAGGAGCGAAAGCCAGGGGAGCAAACGGGATTAGATACCCGAGTA
+
GGGGGGGGGGGGGGGDGGGGGGGGGGGGGGGGGGGGGGGGGGGGGGGGGGGGGGGGGGGGGGGGGGGGGGGGCFGGGFGGGGGGGGGGGGGEFGGGGGGGGGG7FGGGDGFFGGGGGFDGGGDGGGGGGGGGGGGGGGGGGGGFGGGGFFFEGGGCFGGGGEGGGGEGGGGGGGGGGGGFGGGG5C8EFGGGGGGECFGFGGDGGGGGGGGFGGFGFGFGGD5DBGF7?FFGGFGC)7@G
@M00200:205:000000000-AKKM3:1:1101:12161:7674 1:N:0:1
ACTGGGTTTAAAGGGCGCGTAGGCGGCCGATTAAGTCGGGGGTGAAAGCCTGTGGCTCAACCACAGAATTGCCTTCGATACTGGTTGGCTTGAGACCGGAAGAGGACAGCGGAACTGCGAGTGTAGAGGTGAAATTCGTAGATATTCGCAAGAACACCAGTGGCGAAGGCGGCTGTCTGGTCCGGTTCTGACGCTGAGGCGCGAAAGCGTGGGGAGCAAACAGGATTAGATACCCTAGTA
+
GFGFDCEFGGGGGGGGGDGGGGGGGGGGG:FGDFEGFCFEDCFEGGGGGGGCGAFFGGGGFGGGGG<=FGEGGGFFG79EC<EFFGDFEFGE,?=FFCEEEFGGGCGCFG@7F>FGCFGCCFF=@>DFCFFG:EGGFGCCGGGGFGGGG*11C<CBFG*<FF:C@@CFGGEDGGEGGF?CGGFEEECGFFGFGDDE=8:EGDG:CE)9?/*/5:)9>CC8FGF4(2C24=)*<<FF5>@E
@M00200:205:000000000-AKKM3:1:1101:26983:7676 1:N:0:1
ACTGGGTTTAAAGGGCGCGTAGGTGGCCCGTTAAGTGGCTGGTGAAATCCCGCGGCTCAACTGCGGGGCTGCCGGTCATACTGGCGAGCTAGAGCACGGTAGGGGCAGATGGAATTCCCGGTGTAGCGGTGGAATGCGTAGAGATCGGGAAGAATACCAGTGGCGAAGGCGTTATGCTGGGCCGTTGCTGACACTGAGTCGCGACAGCGTGGGGAGCAAACCGGATTAGATACCCTTGTAAGGT
+
G<FGGGGGGGGGGGGGGGGEGEGFGGGGCCFGCFGGC@BE7FFGGGGGGFG:FGGGGECGG,E<CC:=:FGGFE:F:FGGGGGG8++CFG,F<F9<FFEEFE7FGGGGB,=FCGGGGGFFGGGEGGGDGGG7FFGGG:CEGG9FGGCCEGGGGF,;FFDFGCGGEFGGGGD1**;?CFFF*;C8CE*;F>9F60>CC6+0*)/2/?<*/:8CEGD55:CG:58C7554644*<<CC)099DA))
@M00200:205:000000000-AKKM3:1:1101:21986:7677 1:N:0:1
ACTGGGTATAAAGTGTGCGTAGGTGGAAGAGTAAGTCAGAGGTGAAAGCTAGCAGCTTAACTGTTAAATTGCCTTTGATACTGCTTTTCTTGAGTCTAGTTGGCGTTGGCGGAATGTGACATGTAGCGGTGAAATGCGTAGATATGTCCCAGAACACCGATCGCGAAGGCAGCTAACGAAGCTAGTACTGACACTGATGCACGAAAGCGTGGGGAGCAAACAGGATTAGATACCCCGGTA
+
GGGGGGGGGGGGGGGGGGGFGGGGGGGGGGGGGGCGGGGGGGGFGGGGGGGGGGGGGFGGGGGGGGGGGGGGGFFGGGGFGGGGGGGGGGGGC<EFFGFFGGGCEGGECFGGFGEEFGGGGGGGGGGC7FEFFGGFF@FGDGGGGGG<<EFAEGGGGGGCGEEGGEGDGGCCGGGGGE@F@8EFGFCGGG7:F<CFGGGGGGG8*?D>5C@BBEED;CGFG5FG0C74AFFFCGFCB:BG
@M00200:205:000000000-AKKM3:1:1101:13787:7688 1:N:0:1
ACTGGGTTTAAAGGGCGCGTAGGCGGCCTGCTAAGTCGAACGTGAAATCCCTGGGCTCAACCCAGGAACTGCGTCCGATACTGGTTGGCTTGAATCCGGGAGAGGGATGTGAAATTCCAGGTGTAGCGGTGAAATGCGCAGATATCAGGAGGAACACCAATGGCGAAGGCAGCTCGCTGGAACGGTACTGACGCTGAGGCGCGAAAGCGTGGGGAGCAAACAGGATTAGATACCCCGGTA
+
GGGGGGGGGGGGGGGGGGGGGGGGGGGGGGGGGGGGGGGGGGGGGGGGGGGGGGGGGGGGGGGGGGGGGGGGGGGGGGGGGGGGGGGGGGGGGGGGGGGGGGGDGGGGEGGFGGFGGGGFGGGGGGGGGGGGGGGGGGGGGGGGGGGGGGGGDGGGGGGGGGGGGGDGGGGGGFGGGGGGGGGGDEFCFFGCGGD5:FGC=<588C<FGGGGGGBDBGD65CC5<CGFFFA*<:?CEFFG
@M00200:205:000000000-AKKM3:1:1101:22897:7691 1:N:0:1
ATTGGGTATAAAGCGTGTGTAGGCGGACTTCTAAGTACCTTGTGAAATCCCACGGCTCAACCGTGGAACTGCTCGGTATACTGGTCGTCTTGAGCCACCTAGGGGCGAGCGGAACAAGCGGTGGAGCGGTGAAATGCGTAGATATCGCTTGGAACGCCAACGGTGAAAACAGCTCGCTGGGGGTGTGCTGACGCTGAGACACGAAAGCCAGGGGAGCGAACGGGATTAGATACCCGTGTA
+
FGGFGGGGGGGGGGGGGGGGGGGGGGGGGGGGGGGGGGGGGGGGGGGGGGGGGGGGGGGDGGGGGDGGGGGGGGGGGGGFFGGGGGGGGGGFAFGGGGGGGGGGGGGGGGGGCGFGGGGGGGGGDFGGGGGGFGGGGGGGGGGGGGGGGGGGGFGDEFGGGGGGG<CCGGGGGGGGEGGCGDGGGGGGGGGGGGGGGGGDGGGEGG<CGFGFGGBGED5:CC8D(9F<@FBFGEGGDEFG
@M00200:205:000000000-AKKM3:1:1101:24387:7692 1:N:0:1
ATTGGGTGTAAAGGGTACGTAGGCGGCGCTGTTAGTCGGGTGTGAAAGCCCTCGGCTCAACCGAGGAATTGCGCCCGATACTGCAGTGCTTGAGGGAGACAGAGGTAAGCGGAACTGATGGTGGAGCGGTGAAATGCGTTGATATCATCAGGAACACCGGTGGCGAAAGCGGCTTACTGGGTCTCTTCTGACGCTGAGGTACGAAAGCTAGGGGAGCGAAGGGGATTAGATACCCTAGTA
+
GGGGGGGGGGGGGGGGGGGGGGGGGGGGGGGGGGGGGGGGGGGGGGGGGGGGGGGGGGGGGGGGGGGGGGGGGGGGGGGGGGGGGGGGGGGGGGGGGGGGGGGGGGGGGGGGGGGGGGGGGGGGGGGGGGGGGGGGGGGGGGGFGGGGGGGGGGGGGGGGGGGGGGGGGGGGGGGGGGGGGGGGGGGGGGGGGGGGEGGGFCEGGGGGDGGGGGFGFGGDD<CDFDGFFFFGGFFC?>FE
@M00200:205:000000000-AKKM3:1:1101:7962:7692 1:N:0:1
ATTGGGTTTAAAGGGAGCGTAGGAGGGCAGGTAAGTCAGTGGTGAAATCTTCGAGCTTAACTCGGAAACTGCCGTTGATACTATCTGTCTTGAATCCCGTGGAGATGAGCGGAATATGTCATGTAGCGGTGAAATGCTTAGATATGACATAGAACACCAATTGCGAAGGCAGCTCGTTACACGAAGATTGACTCTGAGGCTCGAAAGCGTGGGGATCAAACAGGATTAGATACCCGAGTA
+
GGGGGGGGGGGGGGGGGGGGGGGGGGGGGGGGGGGGGGGGGGGGGGGGGGGGGGGGGGGGGGGGGGGGGGGGGGGGGGGGGGGGGGGGGGGGGGGGGGGGGGGGGGGGGGGEGGGGGGGGGGGGGGGGGGGGGGGGGGGGGGGGGGGGGGGGGGGGGGGFGGGGGDGGGGGGGGGGGGGGGGGGGGEFGD9EGFFGGDCFGGGCG5CFCGEGG>EGFGFGGGGGFGGFFCFGGGGGAEFG
@M00200:205:000000000-AKKM3:1:1101:17786:7696 1:N:0:1
ATTGGGTTTAAAGGGCTCGTAGGCGGCCAACTAAGTCGGACGTGAAATCCCCAGGCTCAACCTGGGAACTGCGTCCGATACTGGATGGCTTGAATCCGGGAGAGGGATGCAGAATTCCAGGTGTAGCGGTGAAATGCGTAGATATCTGGAGGAATACCGGTGGCGAAGGCGGCATCCTGGACCGGCATTGACGCTGAGGAGCGAAAGCCAGGGGAGCAAACGGGATTAGATACCCCTGTA
+
GGGGGGGGGGGGGGGGGGGGGGGGGGGGGGGGGGGGGGGGGGGGGGGGGGGGGGGGGGGGGGGGGGGGGGGGGGGGGGGCEGGGGGGGGGGGGGGGGGGGGGGGGGGGGGGGGGGGGGGGGGGGGGGGGGGGGGGCFGGGGGGGGGGGGGFGG>FFGGGGGEGGGGGEGGGGGGGGGGGGGGGGGGGGGGFGCEGGGGGGGGEDGGCFGFGFGDEGFGFGGGCD?GG<FBB>GGGGFFFG
@M00200:205:000000000-AKKM3:1:1101:15637:7700 1:N:0:1
ATTGGGCTTAAAGGGCGCGTAGGCGGCCACCGCAAGTCGACTGTGAAATCTCCGGGCTTAACTCGGAAAGGTCAGCCGATACTGCGGGGCTAGAGTGCAGAAGGGGCAACTGGAATTCTCGGTGTAGCGGTGAAATGCGTAGATATCGAGAGGAACACCTGCGGCGAAGGCGGGTTGCTGGGCTGACACTGACGCTGAGGCGCGAAAGCTAGGGGAGCGAACGGGATTAGATACCCCTGTA
+
GGGGGGGGGGGGGGGGGGGGGGGGGGGGGGGGGGGGGGGGGGGGGGGGGGGGGGGDGGGGGGGGGGGGGGGGGGGGGGGGGGGGGGGGGGGGGGGGGGGGGGGFGGGGGGGGGGGGGGGGGGGGGFFGGGGGGGCFFGGGGGGGGGGGGGCCDGGGGGGGGGGGGGGGECFGGGGGGGGGGGGGGGGGGGGFGGGGGGGFGDGGGDGGGGDGFG>G>GEDDDGG6DGFFFFGGGGGF>FGG
@M00200:205:000000000-AKKM3:1:1101:9911:7704 1:N:0:1
ACTGGGTTTAAAGCGTGTGTAGGCGGATGGCTAAGTACCTTGTGAAATCCCACGGCTCAACCGTGGAACTGCTTGGTATACTGGTCGTCTTGAGGCACTCAGGGGCGAGCGGAACAGATGGTGGAGCGGTGAAATGCGTAGATATCATCTGGAACGCCAATGGTGAAGACAGCTCGCTGGGGGTGATCTGACGCTGAGACACGAAAGCCAGGGGAGCGAACGGGATTAGATACCCCTGTA
+
GGGGGGGGGGGGGGGGGGGGGGGGGGGGGGGGGGGGGGGGGGGGGGGGGGGGGGGGGGFGGGGGGDEGGGGGGGGGGFGGGGGGGGGGGGGGFGGGGGGGGGGGGGGGEGGGEGGGGGGFGGGGGGGGGGGFGGGGGGGGGGGGGGFGGGGGGGGGGGCFGGDFFFGGGGGGGGGGGGDGGGGGGF9FCFFG5EC5:E7CFGGCEDGGGGG>ED3DDEGGGD*9?GGB?BAFGFGGFFFD
@M00200:205:000000000-AKKM3:1:1101:17323:7708 1:N:0:1
ATTGGGCTTAAAGCGTGCGTAGGTGGTTCGTTAAGTCTGATGTGAAAGCCCTGGGCTCAACCTGGGAATGGCATTGGAAACTGGCGACCTAGAGTGCGGTAGAGGGTAGTGGAATTCCCGGTGTAGCAGTGAAATGCGTAGAGATCGGGAGGAACACCGGTGGCGAAGGCGGGGCTCTGGGCCCACCCTGACGCTGAGGCGCGAAAGCGTGGGGAGCAAACGGGATTAGATACCCTAGTA
+
GGGGGGGGGGGGGGGGDGGGGGGGGGGGGGGGGGGGGGGGGGGGGGGGGGGGGGGGGGGGGGGGGGFFGGGGGGGGGGGGGGGGGGGGGGGGFGGGGGGGGGGGFGGFEGGGGGGGGFGDGGGGGFGGGGGGFGGGGCGGGGGGGGGGGGE:CGGGGGGDGGEGGG@F7EFGGGGGGGGGGGGGGGEGGGGGGGDGDGDFCDEGGGGFCGGGGD>D>EGFGGCD0DG<4FA7CFGG7FFG
@M00200:205:000000000-AKKM3:1:1101:18887:7725 1:N:0:1
ACTGGGTTTAAAGAGCTCGTAGGCGGCTTGGCAAGTCGGATGTGAAACCTCCAGGCTTAACCTGGAGACGCCATTCGATACTGCTATGGCTTGAGTCCGGTAGGGGCGCATGGAATACCCGGTGTAGCGGTGAAATGCTTAGATATCGGGTGGAACACCAGTGGCGAAGGCGGTGCGCTGGGCCGGCACTGACGCTGAGGAGCGAAAGCGTGGGTAGCAAACAGGATTAGATACCCTGTC
+
GGGFGGGGGGGFFGGGGGGGGGGGGGGGGGGGGGFGGGGDGGGGFD,FGGGGGGGGGG<FGGGGGGGGGGGGDGGGGGGGGGGGGFFGGGGGGGGGGGGGGGGDCGGGGGGGGFGGGGGGGDFE>CDGFGGDGCCGFGGGGGFGDGGGDCGCF:FGGGGGGGFGD>E@CEFEGGEGGGGGGDGGDG5CEGGGFEGGGC;CE5FE8EGCGGG>CG7:>EE<79;*3/06@?):@AF<=F4+
@M00200:205:000000000-AKKM3:1:1101:6466:7734 1:N:0:1
ATTGGGTATAAAGAGCGTGTAGGCGGCCGCACAGGTCCGTTGTGAAAACTGGAGGCTTAACCTCCAGACGTCGACGGAAACCGTGTGGCTAGAGTCCGGAAGAGGAGAGTGGAATTCCTGGTGTAGCGGTGAAATGCGCAGATATCAGGAAGAACACCAATGGCGAAGGCAGCTCTCTGGGACGGTACTGACGCTGAGACGCGAAAGCGTGGGGAGCGAACAGGATTGGATACCCGAGTA
+
GGGGGGGGGFFEFFFGGGGGFGDGGGGGGG7FFFGGDFGGFGGGDFFGFGGGGGGGGGGGGFFGGGGGGGGGGFEGCGGGGGEGGF@CFGGGGGGGGGG7FFGGGG@CGFFGGGGGFGGFGGGG:DCGEGGFEEGGGGGGGGGGFGGGGGCFGF>:CGFC7F78C<81>C78E8B;C9<CFGGG88;C9+1<EEG58810=<5?E*CGEAEGGG>CBG>*)9C*.77(09>F@@FGFF3C
@M00200:205:000000000-AKKM3:1:1101:24704:7739 1:N:0:1
ATTGGGTGTAAAGGGCGCGTAGGCGGCGCGGGAAGGCGGCGGTGAAAGTCCGGGGCTCAACCCCGGATCGGCCGTGGCGACTCCCGCGCTGGAGCACAGTAGAGGCGGGTGGAATTCCGGGTGTAGCGGTGGAATGCGTAGAGATCCGGAAGAACCCCGGTGGCGAAGGCGGCCCGCTGGGCTGTGGCTGACGCTGAGGCGCGACAGCGTGGGGAGCAAACGGGATTAGATACCCTTGTA
+
GGGGGGGGGGGGGGGGGGGGGGGGGGGGGGGGGGGGGGGGGGGGGGGGGGGGGGGGGGGFGEGGDGGGGGGGGGGGGGGCFEGFGGGGGGGCCBFGGFFBFGGGGGGGG8CE>CFGGFFE5:8?EF,18CCCFGGGGGGGCCGFE9CFE*:CF8C*;C>EGGGGGGCEGFCEG8?82*2?CF8ACCCCFGEF8:<C=CFGGD5:C*>*:7EDEE)955C</9CDFGF<FFAFGGGF:)*+
@M00200:205:000000000-AKKM3:1:1101:24428:7752 1:N:0:1
ATTGGGTTTAAAGCGCGGGCAGGTGGTCCTTTAAGTCCTTTGTGAAATCCCGGGGCTCAACTCCGGATGTGCATAGGATACTGGAGGACTGGAGACTGGTAGAGGCGAGCGGAATTCCTGGTGTAGCGGTGGAATGCGTAGATATCAGGAAGAACACCGGTGGCGAAGGCGGCTCGCTGGGCCAGTTCTGACACTCATCCGCGAAAGCGTGGGGAGCAAACAGGATTAGATACCCTAGTA
+
GGGGGGGGGGGGGGGGGGGGGGGGGGGGGGGGGGGGGGGGGGGGGGGGGGGGGGGGGGGGGGGGGGGGGGGGGGGGGGGGGGGGGGGGGGGGGGGGGGGFGGGGGGGGGGGGGGGGGGGGGGGGGGGGGGGG7FGGGGGGGGGFGGGGFFGGGDF?FFGGGGGGEGGDDGGEGGE8EEGGGGCEGFGGGGGGFGGGFGCGGGCGC*9<EGGGGG)7:=?FGGGGFGFB?4>C?CEG4>F7
@M00200:205:000000000-AKKM3:1:1101:10911:7760 1:N:0:1
ACTGGGTTTAAAGCGAGCGCAGGTGGTTTAATAAGTCTGATGTAAAAGGCAGTGGCTCAACCATTGTGTGCATTGGAAACTGTTAGACTTGAGTGCAGTAGAGGAGAGTGGAATTCCATGTGTAGCGGTGAAATGCGTAGATATATGGAAGAACACCGGTGGCGAAAGCGGCTCTCTGGACTGTCACTGACACTGAGGCTCGAAAGCGTGGGTAGCAAACAGGATTAGATACCCGGGTA
+
GGGGGGGGGGGGGGGGGGGGGGGGGGGGGGGGGGGGGGGGGGGGGGGGGGGGGGGGGGGGGGGGGFGGGGGGGGGGGGGGGGGGGGGGGGGGFGGGGGGGGGGFFDFEGGGGGFEGGGGDGGGFCGDEGGGGFFGGDGGGGGGGGGDFGGGGGGGGFEGGGGGEDFGGGCGGGGGGGGCGGGFGGGGGGGGGGGGGG>FGGGGGEEGGGG>EGF>?F78:<C:C@+;);A3CFFGGFA)
@M00200:205:000000000-AKKM3:1:1101:13979:7767 1:N:0:1
ATTGGGTTTAAAGCGTGTGTAGGCGGACCGTTAAGTGCCCGCGTGAAATCCCCCGGCTCAACCGGGGAACGGCCGGGCATACTGGCGGTCTTGAGCGATCCAGGGGTCATCGGAACAAACGGTGGAGCGGTGAAATGCGTAGATATCGTTTGGAACGCCGACGGTGAAAACAGATGACTGGGGATCCGCTGACGCTGAGACACGAAAGCCAGGGGAGCAAACGGGATTAGATACCCCAGTA
+
GGGGGGGGGGGGGGGGGGGGGGGGGGGGGGGGGGGGGGGGGGGGGGGGGGGGGGGGGGGGGGGGGGGGGGGGGGGGGGGGGGGGFGGGGGGGGGGGGGGGGGGGGGGGGGGGGGEFFGGGGGGGGGGGGGGGGGGGGGGGGGDGGGGGGGGGGGGGGGGGEGD8CEGGFEGGCCGGGGGGGGGGGGGGG3C?FGGGGGGFGGGGGD95CGGFGE))8CGGGGGC?GC<@FFGGDEGFFEG7
@M00200:205:000000000-AKKM3:1:1101:23237:7771 1:N:0:1
ATTGGGTTTAAAGAGCTCGTAGGCGGTCTGTCGCGTCGGATGTGAAAACCCAGGGCTCAACCCTGGGCCTGCATTCGATACGGGCAGACTAGAGTTCGGTAGGGGAGACTGGAATTCCTGGTGTAGCGGTGAAATGCGCAGATATCAGGAGGAACACCGGTGGCGAAGGCGGGTCTCTGGGCCGAAACTGACGCTGAGGAGCGAAAGCGTGGGGAGCAAACAGGATTAGATACCCTAGTA
+
GGGGGGGGGGGGGFGGGGGGGGGGGGGGGGGGGGGGGGGGGGGGGGGGGGGCFGGGGFGGGGGGGGGGGGGGFGGGGGGGGGGGGGGGGGGGGGGGGGGGGGGDGGGGGGGGGGGGGGGGGGGGFGGGGGGFGGGGGEGCEEGGGGGGGGGGGGGGGGDGGGGGGGGFGGGGGGGFGGGGGGGGGEGGGGGGGGGGGGGGGGGGEEGGGGGGGGFDBGGGGGGGFGGFFFADGGGGFFFG
@M00200:205:000000000-AKKM3:1:1101:16339:7773 1:N:0:1
ATTGGGTTTAAAGGGTGCGTAGGTGGGCTGATAAGTCAGTGGTGAAATCCCCGAGCTTAACTTGGGAACTGCCATTGATACTATCGGTCTTGAATATCGTGTAGGTAAGCGGAATATGTCATGTAGCGGTGAAATGCTTAGATATGACATAGAACACCAATTGCGAAGGCAGCTTACTTTACGATCATTGACACTGAGGCACGAAAGCGTGGGGAGCAAACAGGATTAGATACCCGAGTAAGA
+
GGGGGGGGGGGGGGGGGGGGGGGGGGGGGGGGGGGGFGGGGGGGGGGGGGGGGGGGGGGGGGGGGGGGGGGGGGGGGGGGGGGGGGGGGGGGGGGGGGGGGGGGGGGGGGGGGGGGGGGGGGGGGFGGGGGGGGGGGGGGGGGGGGGGGEFGGGGGGGGFGGGGGGGGGGGGGFGGGGGGGGGGGGGGGGGGGGGFFFECCFEGE>7DGGDCC88CEGGCFDFF;DC@FFCGEF@C:5>E733
@M00200:205:000000000-AKKM3:1:1101:16568:7781 1:N:0:1
ACTGGGCTTAAAGGGCGCGTAGGCGGCCACCGCAAGTCGACTGTGAAATCTCCGGGCTTAACTCGGAAAGGTCAGCCGATACTGCGGGGCTAGAGTGCAGAAGGGGCAACTGGAATTCTCGGTGTAGCGGTGAAATGCGTAGATATCGAGAGGAACACCTGCGGCGAAGGCGGGTTGCTGGGCTGACACTGACGCTGAGGCGCGAAAGCTAGGGGAGCGAACGGGATTAGATACCCCCGTA
+
GGGGGGGGGGGGGGGGGGGGGGGGGGGGGGGGGGCCFFGGGGGGGGGGGGGGGGGGGGGGGGGGGGGGGGGGGGFGGGGGGGGGGGGGGGGGGGGGGGGGGGGGGGGGGGGGGGGGGGGGGGGGGGGGGGGGGGGGGGGGGEDGGGGGGFFGGGGGF<FGGGGGGCEGGGGGGGGGGGGGGGGGGGGFGGGGGGGGEEGGGGGGGEGGGGGGGGFGEGE=CGGG<7D?FFFGGF?<FDBGC
@M00200:205:000000000-AKKM3:1:1101:9425:7805 1:N:0:1
ATTGGGTTTAAAGGGCGCGTAGGCGGTTCTGTAAGCAGCGCGTGAAATCCCGCCGCTCAACGGTGGAACTGCGCGCTGGACTGCAGTTCTAGAGGACGGGAGGGGGGTGCGGAACTCTAGGTGTAGCGGTGAAATGCGTAGATATCTAGAGGAACACCTGTGGCGAAAGCGACACCCTGGCCCGTCTCTGACGCTGAGGCGCGAAAGCGTGGGTAGCAAACAGGATTAGATACCCCAGTA
+
GGGGGGGGGGGGGGGGGGGGGGGGGGGGGGGGGGGGGGGGGGGGGGGGGGGGGGGGGGGGGGGGGGGGGGGGGGGGGGGGGGGGGGGGGGGGGGGGGGGGGGGGGGGGGGGGGGGGGGFFGGGGGGGGGGGGGFFGGGGGGGGGGGGG7FF6FEGGGGGGGGDGEGGGGGGGGGGGGGGGGGGGGGGGGGGGDGGGGGFGGGGGGCDGGGGGDE=DFGFFGGD::CF2@FAGGFFGFDFF
@M00200:205:000000000-AKKM3:1:1101:6225:7815 1:N:0:1
ATTGGGCTTAAAGGGCGCGTAGGCGGCCATTCAAGTCGGGGGTGAAAGCCTGTGGCTCAACCACAGAATTGCCTTCGATACTGTTTGGCTTGAGTTTGGTAGAGGTTGGTGGAACTGCGAGTGTAGAGGTGAAATTCGTAGATATTCGCAAGAACACCAGTGGCGAAGGCGGCCAACTGGACCAATACTGACGCTGAGGCGCGAAAGCGTGGGGAGCAAACAGGATTAGATACCCTTGTA
+
GGGGGGGGGGGGGGGGGGGGGGGGGGGGGGGGGGGGGGGGGGGGGGGGGGGGGGGGGGGGGGGGGGGFGGGGGGGGGGGGGGGGGGGGGGGGGGGGGGGGGGGGGGGGGGGGGGGGGGGFGGGGFFGGGGGGGGGGGGGGGGGGGGGGGEGGGGGGGGGGGGGGGCGGGGGGGGGGGGGGGGGGGGGCGG@CEGGGGGGGGDDEEGGGGGGGGGFGFGGGGGFC?GGFFFFGGFGGFFFG
@M00200:205:000000000-AKKM3:1:1101:14172:7816 1:N:0:1
ATTGGGTTTAAAGGGCTCGTAGGCGGCCAACTAAGTCACACGTGAAATCCCCAGGCTTAACCTGGGAACTGCGTGTGATACTGGATGGCTTGAATTCGGGAGAGGGATGCAGAATTCCAGGTGTAGCGGTGAAATGCGTAGATATCTGGAGGAATACCGGTGGCGAAGGCGGCATCCTGGACCGACATTGACGCTGAGGAGCGAAAGCTAGGGGAGCAAACGGGATTAGATACCCCGGTA
+
GGGGGGGGGGGGGGGGGGGGGGGGGGGGGGGGGGGGGGGGGGGGGGGGGGGGGGGGGGGGGGGGGGGGGGGGGGGGGGGGGGGGGGGGGGGGGFGGGGGGGGGGGGGGGGGGGGGGGGGGGGGGGGGGGGGGGGGGGGGGGGGGGGGGGGGGGGGGGGGGGGGGGGGGGGGGGGGGGGGGGGGGGGGGGGGGGGGGGGFGGGGGGGGGGGGGGGFDEGFGGDDC0<FD?FAFGFFG@>BD
@M00200:205:000000000-AKKM3:1:1101:3849:7833 1:N:0:1
ACTGGGCATAAAGGGCGCGTAGGCGGCATATTAAGTCAGCTGTGAAATCTCCGAGCTTAACTCGGACCTGTCAGCTGATACTGATGTGCTAGAGTGCAGAAGGGGCAATCGGAATTCTTGGTGTAGCGGTGAAATGCGTAGATATCAAGAGGAACACCTGAGGTGAAGACGGGTTGCTGGGCTGACACTGACGCTGAGGCGCGAAAGCCAGGGGAGCAAACGGGATTAGATACCCCAGTACGAT
+
GGGGGGGGGGGGGGGGGGGGGGGGGGGGGGGGGGGGFGGGGGGGGGGFGGGGGGGGGGGGGGGGGG+CDFGGGGGGGGGGCGGGGGGGGGGGGGGGGFFEFFFCEFCGGGGGGEGGGGGGGGGGAGFFGGC7FDFDGEGGEGG,=FFFFGG?=FGGGGFFGFDDF:FGGGGGGGGCCGGGD>EGGGGGGGGG*CDGE5CGGGGGGD359;FGGG)9BDE@GCCD?<73@FF7<CEG3>@7*(((
@M00200:205:000000000-AKKM3:1:1101:19477:7849 1:N:0:1
ATTGGGTATAAAGCGTGTGTAGGCGGGTCGTTAAGTGCCTTGTGAAATCCCACAGCTCACCTGTGGAACTGCTTGGCATACTGGCGATCTTGAGCCACTTAGGGGCAACCGGAACAAACGGTGGAGCGGTGAAATGCGTAGATATCGTTTGGAACGCCGATGGTGAAAACAGGTAGCTGGGGATGAGCTGACGCTGAGACACGAAAGCCAGGGGAGCAAACGGGATTAGATACCCCTGTAAGA
+
GGGGGGGGGGGGGGGGGGGGGGGGGGGGGGGGGGGGGGGGGGGGGGGGGGGGGGGGGGGGGGGGGGGGGGGGGGGGGGGGGGGGGGGGGGGGDGGGGGGGGGGGGGGGGGGGGGGGGGGGCGGGFCGGGGGCGGGGGGGGGGGGGGGGGGG7FGGGGGGGGGGGC@FGGCFGGGGGGGGGGGGGGBFFFFGGGGGGGGFFGGGGGGGCFCEGGG))8CFGGGGD<DF>FF)::<FGFFFGGFA
@M00200:205:000000000-AKKM3:1:1101:15833:7865 1:N:0:1
ACTGGGTGTAAAGCGTGCGTAGGTGGTTCGTTAAGTCTGATGTGAAAGCCCTGGGCTCAACCTGGGAATGGCATTGGATACTGGCGACCTAGAGTGCGGTAGAGGGTGGCGGAATTCCCGGTGTAGCAGTGAAATGCGTAGATATCGGGAGGAACATCCGTGGCGAAGGCGGCCACCTGGACCAGCACTGACACTGAGGCACGAAAGCGTGGGGAGCAAACAGGATTAGATACCCTGGTA
+
GGGGGGGGGGGGGGGGGGGGGGGGGGGGGGGGGGGGEGGGGGGGGGGGGGGGFFGGGGGGGGGGGGGGGGGGGGGGGGGGGGGGGGGGGGGGGGGGGGGGGGGGGGGGGGGGGGGGGGGGGGGGFEGGGGGGFGGGGGGGGGGGGGGGGGGDDGGGGGGGGGGGGGGDGGGGGGGGGGGGGGGGGGGGGGGGGGGGGGGGGGGGGGGGEGGGGE5<BG*8>FE4<GGF?8:>EGFF>F??
@M00200:205:000000000-AKKM3:1:1101:3812:7884 1:N:0:1
ACTGGGCGTAAAGCGCGCGTAGGCGGCGGTGCTGGCCCGGCGTGAAAGCCCCCGGCTCAACCGGGGAGGGTCGTCGGGGACCGCACCGCTTGAGGGCGGTAGGGGCTGGTGGAATGCCTGGTGTAGTGGTGAAATGCGTAGAGATCAGGCGGAACACCCGTGGCGAAGGCGGCCAGCTGGTCCGTCCCTGACGCTGAGGCGCGAAGGCGTGGGGAGCGAACGGGATTAGATACCCCCGTA
+
GGGGGGGGGGGGGGGGGGGGGGGGGGGGGGGGGGGGGGGGGGGGGGGGGGGGGGGGGGGGGGGGGGGGGGGGGGGGGGGGGGGGGGGGGCFCAFFCGGDGGGGGGGGGGGGGEGGGGGGGGGGGGGGGGDGGGGGGGGGG58E7CGFGF8EGGGGGGGGG?GGGGGGGGGGGGDG8>FGF@FGGGGEGGGGGGGGGGGCDCDGG8*C4C=EGGGFG:5:?57CG<GG2??<FGCE3:DBG
@M00200:205:000000000-AKKM3:1:1101:15948:7886 1:N:0:1
ATTGGGCATAAAGCGCGTGTAGGCGGGTCGCTAAGTGTCCGCGTGAAATCCCACGGCTCAACCGTGGAACGGCCGGGCATACTGACGACCTTGAGGCACTCAGGGGCGAGCGGAACGAACGGTGGAGCGGTGAAATGCGTAGATATCGTTCGGAACGCCGACGGTGAAAACAGCTCGCTGGGGGTGTCCTGACGCTGAGACGCGAAAGCCAGGGGAGCGAACGGGATTAGATACCCCAGTA
+
GGGGGGGGGGGGGGGGGGGGGGGGGGGGGGGGGGGGGGGGGGGGGGGGGGGGGGGGGGGGGGGGGGGGGGGGGGGGGGGGGGGGGGGGGGGGGGGGGGGGGGGGGGGGGGGGGGGGGGGGGGGGGGGGGGGGGGGGFGGGDGGGGGGGGGGGGGGGGGGEDGGGGGGC@CGGGGGGGGGGGGGGGGGFGFFCGGGGGGGGGGGGGCCDGGGGGGFGEG5CDDGG6DG:FFFGG?C<@>>6?
@M00200:205:000000000-AKKM3:1:1101:18892:7893 1:N:0:1
ACTGGGTTTAAAGCGCGTGTAGGCGGCCCGGTAAGTCCGCTGTGAAAGTCGGGGGCTCAACCCTCGGATGCCGGTGGATACTGTCGGGCTCGAGTACGGAAGAGGCGAGTGGAATTCCTGGTGTAGCGGTGAAATGCGCAGATATCAGGAGGAACACCAATTGCGAAGGCAGCTCGCTGGGACGTAACTGACGCTGAGACGCGAAAGCGTGGGGAGCAAACAGGATTAGATACCCGAGTA
+
GFGGGGGGGGGGGGGGGGGGGGGGGGGGGGGGGGGGGGGGGGGGGFGGGGGGGGGGGGFGGGGGGGG=EEGGGGGEGGGGGGGGGFGGGGGGEGGGGGGFEGG8DEEFGGGGGGGGGGGG?F@GC;FCEGGGGGFCGFGGGGGGGGGGC<CGEGGGGG7FFGDGGCEFCGGEGCC8?EGGGGFGCCGGG=EGGGGGCEGGGGE5EDGGGGGDGCEG>C8FGDC4(>F79B<7CCGDBEFG
@M00200:205:000000000-AKKM3:1:1101:19372:7902 1:N:0:1
ATTGGGTGTAAAGCGTGCGCAGGCGGTTTTGTAAGTCTGTCGTGAAATCCCCGGGCTCAACCTGGGAATTGCGATGGAGACTGCAAGGCTAGAATCTGGCAGAGGGGGGTAGAATTCCACGTGTAGCAGTGAAATGCGTAGAGATGTGGAGGAACACCGATGGCGAAGGCAGCCCCCTGGGTCAAGATTGACGCTCATGCACGAAAGCGTGGGGAGCAAACAGGATTAGATACCCGCGTA
+
GGGGGGGGGGGGGGGGGGGGGGGGGGGGGGGGGGGGGGGGGGGGGGGGGGGGGGGGGGGGGGGGGGGGGGGGGGGGGGGGGGGGGGGGGGGGGGGGGGGGGGGGGGGGGGGGGGGGGGGGGGFGGGGGGGGGGGGFGGGEGGGGGFGFGGFGGFGGGGEGGGGGGGGGGGGGGGGGGGGGGFFFGGGGGGFGEGGEDGGGGGGGGGGGGGGGGG3CBFGEFGDCBGGFFFFGGFF<@B@C
@M00200:205:000000000-AKKM3:1:1101:21073:7911 1:N:0:1
ACTGGGTTTAAAGGGTGCGTAGGAGGGCAGGTAAGTCAGTGGTGAAATCTCCGAGCTTAACTCGGAAACTGCCGTTGATACTATCTGTCTTGAATCCCGTGGAGATGAGCGGAATATGTCATGTAGCGGTGAAATGCTTAGATATGACATAGAACACCAATTGCGAAGGCAGCTCGTTACACGAAGATTGACTCTGAGGCACGAAAGCGTGGGGATCAAACAGGATTAGATACCCGGGTAAGCT
+
GGGGGGGGGGGGGGGGGGGGGGGGGGGGGGGGGGGGGGGGGGGGGGGGGGGGDGGGGGGGGGGGGGGGGGGGGGGGGGGGGGGGGGGGGGGFGGGGGGGGGGGF@FGGGGDEGGGGGGGGGGGGFFGGDGEGFGGFGGGGGFFGGGFGGGD9ABFGGGGGGGCGD7EGDGGGGGGGGGCGGGG>CEEGGGGGGGGFGCFGGGC>E:5?=ECF7>5/=EC?DFCC;<FE4:<CF:FD3;DGF<).
@M00200:205:000000000-AKKM3:1:1101:3763:7923 1:N:0:1
ATTGGGTATAAAGGGCGCGTAGGCGGCGCGAGGAGTCGGGGGTGAAAGTCCGGGGCTCAACCCCGGATCGGCCTTCGATACTCTCGCGCTGGAGCACAGTAGAGGCGGGTGGAATTCCGGGGGTAGCGGTGGAATGCGTAGAGATCCGGAAAAACAACGGTGGCGAAGGCGGCCCGCCGGGCTGTGGCCGACGCTGAGGTGTGACAGCGGGGGGAGTCAAAAGGATTAGATACCCTTGTT
+
GGGGGGGGGGGF@FFGEGGGEEGGGGGGGGFEEEGGGG:EFDGGGGGGGGGGGGCFGGGGGGGGGGGGGGEGGGGGGGGGGG?FGGGGGGGGGGFDF,@FGGGGGGGGF:F@CFFF,>A:F7CC*8,:E8E8*<9,9****2@9+<C88;**0;?/*;88*;5*/*2/*;*:8CE**1*::C8*2AC@*)**/*9C*1/+***+++2>:**/:EF5.+<<**0*.9D)9*4*<,<0776+
@M00200:205:000000000-AKKM3:1:1101:24065:7939 1:N:0:1
ATTGGGTATAAAGGGTGCGTAGGCGGCCCGTTAAGTCCGGGGTGAAAGCCCACAGCTCAACTGTGGAACTGCCCTGGATACTGGCGGGCTTGAGTCCAGACGAGGTTGGCGGAATGGATGGTGTAGCGGTGAAATGCATAGATACCATCCAGAACCCCGATTGCGAAGGCAGCTGACTAGGCTGGTACTGACGCTGAGGCACGAAAGCGTGGGGAGCGAACAGGATTAGATACCCGCGTA
+
GGGGGG7CFGGGGDGEGGGGGGGGGGGGGGFCEFGGGGGGGGGGGGGGGGG<FFGGGGGGGGGGGGGGGGDGFGCGFGFFGFGGGGGGGGGGFFEGGGGGGGGGGGFGGCGGGGGFFD<FFGGGGGGGGGG@FGGGGGGGGGGGCFC;CCFGGGGGGGGFEDFGGGCEGGGEGGG9EGFGGGFC8FFF:CDGGGGGGGGG=FGGGGGGGCGDGGD<DG>CDDGGFGGB?=2:CEFDEEFD
@M00200:205:000000000-AKKM3:1:1101:8457:7958 1:N:0:1
ATTGGGTTTAAAGGGTGCGTAGGAGGGCAGGTAAGTCAGTGGTGAAATCCCCGAGCTTAACTTGGGAACTGCCGTTGATACTATCTGTCTTGAATATTGTGGAGGTGAGCGGAATATGTCATGTAGCGGTGAAATGCTTAGATATGACATAGAACACCAATTGCGAAGGCAGCTTGCTACACATATATTGACTCTGAGGCACGAAAGCGTGGGGATCAAACAGGATTAGATACCCTTGTA
+
GGGGGGGGDGGGFGECFGGFEGGEDF:FGGGGGGGGGGGGGFGGGGGGGGGF7@FGG,CFAEFEGGGFGGGFGGGGGGGGGGGGFFGGGGGGGGGGGGGGDG9FGGGGFGCEGEFFGGGGGGGGGGDGGGGGGFGGGGGGCGGGGFFGGGGFFGGGGGCFGGGGGGGGEFGDCGGGGGGFGGGGGGGFCGGGGFG9E98:CFE5E?DGCEG@FGFGFGGGGGCF2CG@AF3CB,<655FC
@M00200:205:000000000-AKKM3:1:1101:20317:7978 1:N:0:1
ATTGGGTATAAAGGGCGCGTAGGCGGCTTCGCAAGTGGTGGGTGAAATCCCTCGGCTTAACCGAGGAACTGCTCTCCAAACTGTGTTGCTTGAGTCCGGGAGAGCTGAGTGGATTTCCCAGTGTAGCGTTGAAATGAGTGGATATTGGGAGGAACACCAGTGCCGAAGGCGGCTCACTGGACCGGAACTGACGCTGAGGCGCGAAAGCGGGGGGAGCAAACGGGTTTAGATACCCTCTTAAGCT
+
GGGGGGGFGFGGG,BCF7FFGGGGGG7FE@+,BFFGCCD@F+F,DFGAFGGC@FGGGGGGGGC:=F+,C5,,,,9,=FG<45F,,C,,9CE,95<55B7+=B7C+8,,,CFDG,EFG<ED8:,5,,5@3B7@A,7,,:3,3,,,@9D9<@F7@<83DBF:EC,5*38>*,11*=:<,2?FCF8*8:58+00+3:3*=8C:5)**:87C8*:CE509>=G+*/*7(7926).*<CF*))*2*.))
@M00200:205:000000000-AKKM3:1:1101:25320:8012 1:N:0:1
ACTGGGTATAAAGGGCTCGTAGGCGGCCAACTAAGTCAGACGTGAAATCCCTAGGCTCAACCTAGGAACTGCGTCTGATACTGGTTGGCTTGAATTCGGGAGAGGGATGCAGAATTCCAGGTGTAGCGGTGAAATGCGTAGATATCTGGAGGAATACCGGTGGCGAAGGCGGCATCCTGGACCGACATTGACGCTGAGGAGCGAAAGCTAGGGGAGCAAACGGGATTAGATACCCCTGTAAGA
+
GGGGGGGGGGGGGGGGGGGGGGGGGGGGGGGGGGGGGGGGGGGGGGGGGGGGGGGGGGGGGGGGGGGGGGGGGGGGGGGGGGGGGGGGGGGGGGGGGGGGGGGGGGGGGGGGGGGGGGGGGGGGGGGGGGGGGGGGGGGGGDFDAFGGGGGGGGGGGGGGEGGGGGGGGGGGGGGGCCFCGGGGGGGGGGGGDGGGDFFGGGD:EGGGC7CFDCDGBGGGGDEC2)2<FF>7CFFFFF@7C><
@M00200:205:000000000-AKKM3:1:1101:28270:8016 1:N:0:1
ACTGGGTGTAAAGGGCGCGTAGGTGGCCCGTTAAGTGGCTGGTGAAATCCCGCGGCTCAACTGCGGGGCTGCCGGTCATACTGGCGAGCTAGAGCACGGTAGGGGCAGATGGAATTCCCGGTGTAGCGGTGGAATGCGTAGAGATCGGGAAGAATACCAGTGGCGAAGGCGTTCTGCTGGGCCGTTGCTGACACTGAGGCGCGACAGCGTGGGGAGCAAACAGGATTAGGTACCCGAGTAAGA
+
GGGGGGGGGGGGGGGGGGGGGGGGGGGGGGGGGGGEFFGGGGGGGGGGGGGGGGGGGGGGGGGGGGGGGGGGGGGGGGGGGGGGGGGGGGGGGGG<FEGGGGGGGGGGGGGGGGGGGGGDGEGGGGGGGGGGGGGGCEEGEGGF;FEGGGGGGGGGGGGGGGFCCEEGGGGGGGGFGGGGGGGGGCC8EDFFF+99+<CGDDE*:EDGD/2?8*)>>*8<C58C07784*.2+30)0).*2:<
@M00200:205:000000000-AKKM3:1:1101:16227:8024 1:N:0:1
ATTGGGCGTAAAGGGTGCGTAGGCGGCCCCCCGAGTCTGCCGTGAAAGCCCAGGGCTCAGCCCTGGAAGGGCGGTAGAGACTGGGGGGCTAGAGTGCCGGAGGGGAGAGTGGAATTCCCGGTGTAGCGGTGAAATGCGTAGATATCGGGAGGAATACCGGTGGCGAAAGCGACTCTCTGGACGGCAACTGACGCTGAGGCACGAAAGCGTGGGGAGCAAACAGGATTAGATACCCCAGTA
+
GGGGGGGGGGGGGGGGGGGGGGGGGGGGGGGGGGGGGGGGGGGGGGGGGGGGGGGGGGGGGGGGGGGGGGGGGGGGGGGGGGGGGGGGGGGGGGGGGGGGGGGGGGGEGGGGGGGGGGGGGGGGGGGGGGGGGGGGGGGGGGGGGGGGGGG>EGGGGGGGGGGFDEGEGGGGGGGGGGFGGGGCEEGFGGGGDGGGGGFFGGGGGGGFGGGDGDBCEGGFGFCF?FC?FFFGGGCFFFFG
@M00200:205:000000000-AKKM3:1:1101:26671:8025 1:N:0:1
ATTGGGCATAAAGCGTGCGTAGGTGGTTCGTTAAGTCTGATGTGAAAGCCCTGGGCTCAACCTGGGAATGGCATTGGAAACTGGCGACCTAGAGTGCGGTAGAGGGTAGTGGAATTCCCGGTGTAGCAGTGAAATGCGTAGAGATCGGGAGGAACATCTGTGGCGAAGGCGACTGCCTGGACCAGCACTGACACTGAGGCACGAAAGCGTGGGGAGCAAACAGGATTAGATACCCCAGTA
+
GGGGGGGGGGGGGGGGGGGGGGGGGGGGGGGGGGGGGGGGGGGGGGGGGGGGGEGGGGGGGGGGGGGGGGGGGGGGGGGGGGGGGGGGGGGGGGGGGGGGGGGGGGGGGGGFGGFFEFGGGGGGGGGGDFGGGGGGGGGGGGGGDDFGGGGEC<DGFGGGGGGGGGGEGGGGGGGGGGGGGGGGGGGGGFGGGGGGEF=FCGGGG=GFEG>@FC>DBEFGGG*>19D)**6CCFFD.)0<
@M00200:205:000000000-AKKM3:1:1101:27066:8050 1:N:0:1
ATTGGGCATAAAGGGCGCGTAGGTGGTTTGATAAGGGTGTGGTGAAAGCCCGGAGCTCAACTCCGGGTCTGCCGTGCCGACTGTCAAACTCGAGGACTGTAGAGGCAGACGGAATTCCGGGTGTAGCGGTGGAATGCGTAGAGATCCGGAGGAAGACCGGTGGCGAAGGCGGTCTGCTGGGCAGTTTCTGACACTGATGCGCGACAGCGTGGGGAGCAAACAGGATTAGATACCCCTGTA
+
GGGGGGGGGGGGGGGGGGGGGGGGGGGGGGGGGFFGGGGGGGGGGGGGGGGGGGGGGGGGGGGGGGGGGGGGGEFGGGGGGGGGGGGGGGGGGGGEGGGGGGGGGGGDGGG7CGGGGGGGGGGGGGGDEGGGGGGGGGGGGGGFGGGGCFGGGGGGGGCGGGGGGGGGGGGDECE8CGGGGGGDBFFGFD<EFGGGGGGGEGDGGDDFGGGDGGFDDGGGGFF4?GGFF?AGGFFGF>6?
@M00200:205:000000000-AKKM3:1:1101:16483:8063 1:N:0:1
ATTGGGTTTAAAGGGCGCGTAGGCGGCTACGTAAGTCCGGCGTGAAATCCCACGGCTCAACTGTGGAACTGCGTCGGATACTGCGTTGGCTAGAGGACGGTAGAGGCTAGTGGAACTAGCGGTGTAGCGGTGAAATGCGCAGATATCGCTAGGAACGCCGGTGGCGAAGGCGACTGGCTGGGCCGATCCTGACGCTGAGGCGCGAAAGCTAGGGGAGCGAACCGGATTAGATACCCGTGTA
+
GGGGGGGGGGGGGGGGGGGGGGGGGGGGGGGFGGGGFDFGGGGGGGGGGGGGGGGGGGGGGGGGGGGGGGGGGGGGGGGGGGGGEFFEGGGGGGGFFFEEEGGC9FEGGGDGCCGGCEGGGGGGGGGGGGGEGGGGGGGGGDDGGGGGGFGGGGGGGGGGGGGGGCEGGGGGGGGDGGGGGGGFGG>EGGGGGGGGDCFGGGGGGGGGGGGGGGFCDGC=CGGC>CC<66):CFGGB5>F>
@M00200:205:000000000-AKKM3:1:1101:3880:8067 1:N:0:1
ACTGGGTTTAAAGGGCGCGTAGGTGGTTGGGTAAGTCGGGTGTGAAAGCCCTGGGCTTAACCTGGGAATGGCATTCGAGACTACCTATCTAGAGTCTGGTAGAGGGAAGTGGAATTTCCGGTGTAGCGGTGAAATGTGTAGATATCGGAAGGAACACCAGTGGCGAAGGCGACTTCCTGGACCAAGACTGACGCTGAGGCGCGAAAGCGTGGGGATCAAACAGGATTAGATACCCCCGTC
+
GGGGGGGGGGGCFGGGGGGGGGGDGCFFGGGGGGGGGGGGGGEGGGAFEGGGGGFGGG8DGGGG8FFGGGGGGGFGGCDGGGGGGFGGGG99C@FGCADEFGFFGCFGEGCFE9EGGGGGGG7:EAFG7F@FFGDFGFFGGGFA;F+6C@C7DGGGGGFC>,@+@EC:*4>8@CEGGFFFCEFG,>>=:9=@*CCEEEGG=D**=:DG8*=FGD)7)0<@F*;C:C*<475:C<<F>B>*
@M00200:205:000000000-AKKM3:1:1101:21760:8089 1:N:0:1
ATTGGGCATAAAGGGCGCGCAGGCGGCTGCTCAAGTCAGGCGTGAAAGGCCTGGGCTCAACCCGGGAATTGCGCTTGAGACTGGGCTGGCTTGAGTGCGGGAGAGGATGGTGGAATTCCCAGTGTAGAGGTGAAATTCGTAGATATTGGGAAGAACACCGGTGGCGAAGGCGGCCATCTGGACCGCAACTGACGCTGAGGCGCGAAAGCGTGGGGAGCAAACAGGATTAGATACCCGAGTA
+
GGGGGGGGGGGGGGGGGGGGGGGGGGGGGGGGGGGGGGGGGGGGGGGGGGGGGGGGGGGGGGGGGGGGGGGGGGGGGGGGGGGGGGGGGGGGGGGGGGGGGGGGGGGGGGGGGGGGGGGGGGGGGGGGGGGGGGGGGGGGGGGGGGGGGGGGGGGGGGGGGGDGGGGGDGGGGGGGGGGGGGGGGGGGGGGGGGGGGGGGGGGGGEDDFGGDGD@GFDGGGGGGFGFDFFFGGCFF>BEFD
@M00200:205:000000000-AKKM3:1:1101:17269:8123 1:N:0:1
ATTGGGTATAAAGGGCGCGTAGGCGGGCCACCAAGTCCGGGGTGAAATCTTTCGGCTCAACCGGAAAAGTGCCTTGGATACTGGTGGTCTTGAGGGAGGTAGGGGCAGGTGGAACTTCCGGTGGAGCGGTGAAATGCGTTGATATCGGAAGGAACGCCGGTGGCGAAAGCGACCTGCTGGATCTCTACTGACGCTGATGCGCGAAAGCTAGGGGAGCAAACGGGATTAGATACCCCAGTACGAT
+
,CFF@FGGFF@@F<;FFD+@7+,CFCFGDGGF8FEFGF7@7FFFFGGGGGGGGC7CFGGGGFGCCFGGGGGGGGGGF,E5=FCFEE7FFGGC,=FDFGGGGGF++=FCCGGGCGEGFFGC7FFEF,@FFGEGF9C,7*>ECCEEFF:C7>B:,3@FEFGGG:FFEGG*=CGGDEGGFFEG5EGF?CGFGGF68EGGGGFG=D:CE=C<FG68*:393EEDD3*51>F?4@>7?ECGE>FC0218
@M00200:205:000000000-AKKM3:1:1101:7843:8129 1:N:0:1
ACTGGGTGTAAAGGGCGCGTAGGCGGTTCGGTAAGTCCTGTGTGAAATCCCTCGGCTCAACTGAGGAACTGCACGGGAGACTGCCGGGCTTGAGTTCGGGAGAGGGAAGCGGAATTCCGGGTGTAGCGGTGAAATGCGTAGATATCCGGAGGAACACCGGTGGCGAAGGCGGCTTCCTGGACCGACACTGACGCTGAGGCGCGAAAGCTAGGGGAGCAAACGGGATTAGATACCCTCGTA
+
GGGGGGGGGGGGGGGGGGGGGGGGGGGGGGGGGGGGGGGGGGGGGGGGGGGGGGGGGGGGGGGGGGGGGGGGGGGGGGGGGGGGGGGGGGGGGGGGGGGGGGGGGGGGGGGGGGGGGGGGGEGGFFFGGGGGGCGFGDFEGGGGGGGGGGCGGGGGGGGFC7FGGGGGGGGCEEGFFDFGGGFGGGG5EGFGGGGGGGGGGGGGGGGGGCEFGGFGECCFFGG<:DGBF*6?+<CGFBFD
@M00200:205:000000000-AKKM3:1:1101:23802:8130 1:N:0:1
ATTGGGTTTAAAGGGTGCGCAGGCGGCCGTGTGTGTCAGATGTGAAATCCCGGGGCTTAACTCCGGAACTGCGTCTGAAACTACACGGCTAGAGCATTGGAGAGGGTAGTGGAATTCACGGTGTAGCAGTGAAATGCGTAGATATCGTGAGGAACACCAGAGGCGAAGGCGACTACCTGGACAATTGCTGACGCTCAGGCACGAAAGCGTGGGGAGCCAAAGGGATTAGATACCCTCGTA
+
GGGGGGGGGGGGGGGGGGGGGGGGGGGGGGGGGGGGGGGGGGGGGGGGGGGGGGGGGGGGGGGGGGGGGGGGGGGGGGGGGGGGGGGGGGGGGGGGGGGGGGGGGGGGGGGGGGGGGGGGGGGGGGGGGGGGCGGGFGGGGGGGGGGGG<EGFGGGGGGFGGGGGGGEGGGEGGGGGGGGGGGGGGGGGGGGGGGGGGGGGGGGGGGGGGGGGGFG3=FDGGGGFGGF@FFDCEFGFEFG
@M00200:205:000000000-AKKM3:1:1101:12450:8163 1:N:0:1
ATTGGGCGTAAAGGGTGCGTAGGTGGGCCTGTAAGTCAGTGGTGAAATCTCCGGGCTTAACCCGGAAACTGCCATTGATACTATAGGTCTTGAATTATCTGGAGGTCAGCGGAATATGTCATGTAGCGGTGAAATGCTTAGATATGACATAGAACACCAATTGCGAAGGCAGCTGGCTACAGGTTGATTGACACTGAGGCACGAAAGCGTGGGGATCAAACAGGATTAGGTACCCCGGTA
+
GGGGGGGGFFGGGGGGGEGGGGGGGGGGGGGGGGGFGGGGGGFGGGGFGGGGGGGGGGGGGGGGGGGGGGGGGGGFGGGGFFFFGGGGCGGGFFGGGGGGGGGFGGGGGGGGGFGGGGGGGGFGGFGGGGGFGDFGGGGFCAEGGGFFGGGFGGDFFGGFBGFGGECFEGGDEFGGGCCFFGGFGG67CFFFEFDCGFGC59CED87FEGGECDB5:;C7>C?4;GGE4+.;+?C<ADAG
@M00200:205:000000000-AKKM3:1:1101:23611:8170 1:N:0:1
ATTGGGTTTAAAGGGCAGGTAGGTGGTCTTATTTGTCTAGGGTGAAATCCCGGAGCTTAACTTCGGAAGTGCCTTAGAAACGGTAAGACTAGAGTCCTAGAGAGGTTCGTGGAATTCCCGGTGTAGCGGTGAAATGCGTAGAGATCGGGAGGAATACCAGAAGCGAAGGCGGCGAACTGGATAGGAACTGACACTAAACTGCGAAAGCGTGGGGAGCAAACAGGATTAGATACCCCAGTAAGA
+
GGGGGGGGGGGGGGGGGGGGGGGGGGGGGGGGGGGGGGGGGGGGGGGGGGGGGGGGGGGGGGGGGGGGGGGGGGGGGGGGGGGGGGGGGGGGGGGGGGGGGGGGGGGGGGGGGGGGGGGGGGGGGGGGGGGGGGFGGGGGGGGGGGGGGGGGFGFGGGGGGGGGEGGGGGGGGGGGGGGGGFGGGGGGGGGGGGFGGGCFGGGGGGGGGGGGGGEG3FFGCD@G?GG74BADFA+CB>?G74>
@M00200:205:000000000-AKKM3:1:1101:9412:8172 1:N:0:1
ATTGGGTATAAAGCGCACGCAGGCGGTCGTGCACGTGGGGTGTGAAAGCCGCTCGCTTAACGAGCGGAGGCCATCCCATACGGCGCGGCTGGAGCCATGCAGAGGCCAGCGGAATTGCCGGTGTAGTGGTGAAATGCGTAGAGATCGGCAGGAACACCCAGGGGGAAGCCAGCTGGCTGGGCATGAGCTGACGCTCAGGTGCGACAGCGTGGGGAGCGAACCGGATTAGATACCCCGGTA
+
GGGGGGGGGGGGGGGGGGGGGGGGGGGGGGGGGGGGGGGGGGGGGGGGGGGGGGGGGGGGGGGGGGGGGGGGGGGGGGGGGGGGGGGGGGGGGGGGGGGGGGGGGGGGGGGGFGGGGGGGGGGCFFGGGGGGGGGGGGGGGGGGGGGGGGGGGGGGGGGGGGGGGGGGGGGGGGGGGGGGEGGGGGGGFGFFGGCEDGGGGGGGGGGGGGGGGGFGDGGGGGGG>GGBFFFGGGGG3BB7
@M00200:205:000000000-AKKM3:1:1101:7613:8193 1:N:0:1
ACTGGGCTTAAAGGGTGCGTAGGTGGGCTAGTAAGTCCGTGGTGAAATCTCCAAGCTTAACTTGGAAACTGCCGTGGATACTATTAGTCTTGAATATTGTGGAGGTAAGCGGAATATGTCATGTAGCGGTGAAATGCTTAGATATGACATAGAACACCGATAGCGAAGGCAGCTTGCTACACAATTATTGACACTGAGGCACGAAAGCGTGGGGATCAAACAGGATTAGATACCCGGGTA
+
GGGGGGGGGGGGGGGFGGGGGGGGGGGGGGGGGGGGGGGGGGFGGGGGGGGGGGGGGGGGGGGGDGFGGGGGGGGGGGGGGGGGGGGGGGGGGGGGGGGGGGGGGGGGGGGGGGGGGGGGGGGGGFAEGGGGGGGGGGGGGFGGGGGGGGGGGGGGGGEEGGGGGGGGGCGGGGGGGGGGGGGGGFGGF?CGF6FFFCEGGCEGC>DFGGG@FGFGFCFFCFGGDGGEAFCD@:B5DBFG
@M00200:205:000000000-AKKM3:1:1101:26359:8198 1:N:0:1
ATTGGGTATAAAGGGCGCGTAGGCGGTTCCGCAAGCATCGCGTGAAATCCCATGGCTCAACCATGGAACTGCGCGTTGGACTGCGGTTCTCGAGGGCGGCAGGGGGGTGTGGAACTCTAGGTGTAGCGGTGAAATGCGTAGATATCTAGAGGAACACCGGTGGCGAAAGCGACACCCTGGGCCGCATCTGACGCTGAGGCGCGAAAGCGTGGGTAGCAAACAGGATTAGATACCCTCGTA
+
GGGGGGGGGGGGGGGGGGGGGGGGGGGGGGGGGGGGGGGGGGGGGGGGGGGGGGGGGGGGGGGGGGGGGGGGGGGGGGGGGGGGGGGGGGGEGG@FGGGGGGGGGGGGGGGGGGGGGGFCFGGGGGGGGGGGGGGGGGGGGGGGGGGGGGGGEFFEGGGDGGGGGGGGGGGGGGGGGGGGFGGGGGGGGGGGGGGGGGGGGGGCCGGGDGGGGGFGFGG6FGGGBGG)69<DGGGGFFFG
@M00200:205:000000000-AKKM3:1:1101:6525:8204 1:N:0:1
ATTGGGTTTAAAGAGCTCGTAGGCGGTGTGTCGCGTCGGTCGTGAAAACTTGGGGCTCAACCCTGAGCGTGCGGTCGATACGGGCATCACTTGAGTTCGGCAGGGGAGAACGGAATTCCTGGTGTAGCGGTGAAATGCGCAGATATCAGGAGGAACACCGGTGGCGAAGGCGGTTCTCTGGGCATTACCTGCCGCTGAGGAGCGAAAGTGTGGGGAGCGAACAGGTTTAGATCCCCCCGTA
+
FGGGGGGGGGGGGGGGGGGGEGGGGGGGGGGGGGGGGGGGCGGGGGGGGGGGCFGGGGGGG8?FFGGGGGGGGGGGGGEGGGGEEGGGGBFGGGGGGGGGGFFGGG@@FEEGGGGGFGCGGFGGGGGCGGGGG9=FDFGGGEEG@9;FCFFGC1>CGG@FGGEGGC7:FC:EGB*=;9FG6CF*C?FGFFG*21)*:*:C67:CEGDGFGFFGGDC)/?E:D=F?00:?=7C?F?F)7<E)
@M00200:205:000000000-AKKM3:1:1101:24564:8209 1:N:0:1
ACTGGGTGTAAAGGGCGCGTAGGCGGCCTGATAAGTAGGGGGTGAAATCTTGCGGCTTAACCGCAAGGCTGCCTTCTAAACTGTCGGGCTCGAGCACAGTAGAGGCAGGTGGAATTCCCGGTGTAGCGGTGGAATGCGTAGAGATCGGGAAGAACATCAGTGGCGAAGGCGGCCTGCTGGGCTGTTGCTGACGCTGAGGCGCGACAGCGTGGGGAGCAAACAGGATTAGATACCCCAGTAAGA
+
GGGGGGGGGGGGGGGGGGGGGGGGGGGGGGGGGGGGGGGGGGGGGGGGGGGGGGGGGGGGGGGGGGGGGGGGGGGGGGGGGGGGGGGGGGGGGGEGGGGGGGGGGGGGGGGGGGGGGGGGGGGGGGGGGGGGGGGGGGGGGGGCEFGGDDGGGGGGGGGGGGGGGGGGGCGGGGGGGGGGGGGGGFFFGFGGGDGGGCFGGGGG5CDGGGGGGGFGB*;@GFGGFGF>FF):CC<>5>?G72:
@M00200:205:000000000-AKKM3:1:1101:5921:8213 1:N:0:1
ATTGGGTGTAAAGGGCGCGCAGGCGGCTTGGCAAGTCGAGTGTGAAATCCCTTGGCTTAACTGAGGAATGGCGCTCGAAACTACCTCGCTAGAGGGCGGGAGAGGGAAGTGGAACTCTCGGTGTAGGGGTGAAATCTGTAGATATCGAGAGGAACACCGGTGGCGAAGGCGGCTTCCTGGCCCGTACCTGACGCTGAGGCGCGAAAGCGTGGGGAGCAAACAGGATTAGATACCCTCGTAAGA
+
GGGGGGGGGGGGGGGGGGGGGGGGGGGGGGGFGGGGGGGGGGGGGGGGGGGGGGGGGGGGGGGGGGGGGGGGGGGGFGGGGGF@EGGGGGGGGGGGGGGGGGGGGGGGGF<FGGGGGGFGGGGGGGGGGGGGGGGGGGGGGGGGGGGGGGGGGGFGGGFEGGGGGGGGGGGGGGGFFFGGCCFCGGGGGFF?EEGGCGFFGGGEDGGG==EECEDDFGGGFCGFFFGFFFFGG?C*<>@GGBF
@M00200:205:000000000-AKKM3:1:1101:8796:8227 1:N:0:1
ACTGGGTATAAAGCGCGCGTAGGCGGCTTTGTAAGTTAGAGGTGAAAGCCCGGGGCTCAACCCCGGAATTGCCTTTAAGACTGCATCGCTAGAATCCGGGAGAGGTGAGTGGAATTCCGAGTGTAGAGGTGAAATTCGTAGATATTCGGAAGAACACCAGTGGCGAAGGCGGCTCACTGGACCGGTATTGACGCTGAGGTGCGAAAGCGTGGGGAGCAAACAGGATTAGATACCCGAGTA
+
GGGGGGGGGGGGGGGGGGGGGGGGGGGGGGGGGGGGGGGGGGGGGGGGFGGGGGGGGGGGGGGGGGGGGGGGGGGGGGGGGGGGGGGGGGGGGGGGGGGGGGGGGGGGGGGGGGGGGGGGGGGGGGGGGGGGGGGGGGGGGGGGGGGGGGGGGGGGGGGGGGGGGGGGGGGGGGGGGGGGGGGGGGGGGGGGGGGGGGGGGGGGEEDGGGGGGDEDEFFGGGCD?GG?FFFF9CADFBFF
@M00200:205:000000000-AKKM3:1:1101:15986:8246 1:N:0:1
ATTGGGCTTAAAGGGTGCGTAGGCGGCCTATTAAGTCAGTTCTGAAATATCCCGGCTTAACCGGGAGGGTGGGATTGATACTGATGGGCTTGAGTGGACTCGAGGTAGGCGGAATTGACGGTGTAGCGGTGAAATGCTTAGATATCGTCAAGAACACCGATAGTGTAGACAGCTTACTAGATTTCAGCTGACGCTGAGGCACGAAAGTGTGGGGATCAAACAGGCTTAGATACCCCCGTA
+
GGGGFGGGGGGGGGGGGGGGGGGGGGGGGFAEFGGGFGGCFGGGGGGGFGGGGGGGGFGGGGGGGGG@CFCFGGGGGFGGGGGFGG9FFFGGGGGGGFGGFG8FGGGGGGGGG=FCGGFGGGGGGGGGGGGGFGGGGGGFGGGDGGGGGGGGGGGGGDG:FCEDCGGGCFCGGGGCGG@CGGGGGGGF?FGFGGDDC5ACEFGEGGGGGE@<FEEGF6FFGC?C(55)*92::8F*7>F5
@M00200:205:000000000-AKKM3:1:1101:12945:8246 1:N:0:1
ATTGGGTTTAAAGCGTGCGCAGGCGGTTGTGCAAGACAGGTGTGAAATCCCCGGGCTTAACCTGGGAACTGCACTTGTGACTGCACGGCTAGAGTACGGTAGAGGGGGATGGAATTCCGCGTGTAGCAGTGAAATGCGTAGATATGCGGAGGAACACCGATGGCGAAGGCAATCCCCTGGACCTGTACTGACGCTCATGCACGAAAGCGTGGGGAGCAAACAGGATTAGATACCCTCGTA
+
GGGGGGGGGGGGGGGGGGGGGGGGGGGGGGGGGGGGGGGGGGGGGGGGGGGGGGGGGGGGGGGGGGGGGGGGGGGGGGGGGGGGGGGGGGGGGGGGGGGGGGGGGGGGGGGGGGGGGGGGGGGGGGGGGGGGGGGGGGGGGGGGGFGGGGGGGGGGGGG7BGGGGGGGGGGFGGFG5FGGGGGGGGGGFFFGGGDGGGGGGGGGGGGGGGCDEEFGFGGGGGGG<FFDFFFFFGGGFDFG
@M00200:205:000000000-AKKM3:1:1101:15379:8257 1:N:0:1
ACTGGGTTTAAAGCGTATGTAGGCGGCCATCCAAGTCAGTTGTGAAAGCCCCGGGCTCAACCCGGGAAGTGCTTCTGATACTGTTTGGCTTGAGTACTGGAGAGGATAGTGGAATTCCTGGTGTAGTGGTGAAATACGTAGATATCAGGAGGAACACCGGTGGCGAAGGCGGCTATCTGGCCATGTACTGACGCTGAGATACGAAAGCGTGGGGAGCAAACAGGATTAGATACCCCAGTAAGA
+
GGGGGGGGGGGGGGGGGGGGGGGGGGGGGGGGGGGGGGGGGGGGGGGGGGGGGGGGGGGGGGGGGGGGGGGGGGGGGGGGGGGGGGGGGGGGGGGGGGGGGGGGGGGFGGGGGGGGGGGGGGGGGGGGGGGGGGGGGGGGGGGGGGGGCFG7FFGGGGGGGGGGGCEGGGGGGGGGGGGGGGGGGGGGGGFGDGGGGGGGGGGGGGGGDGGGGG:C@CFGGGGG?GGFFFFGGGGG@39E7>>
@M00200:205:000000000-AKKM3:1:1101:16834:8274 1:N:0:1
ATTGGGTTTAAAGCGCACGTAGGCGGATTGTTAAGTCAGGGGTGAAATCCTGGAGCTCAACTCCAGAACTGCCTTTGATACTGGCAATCTCGAGTCCGGAAGAGGTAAGTGGAACTCCTAGTGTAGAGGTGGAATTCGTAGATATTAGGAAGAACACCAGTGGCGAAGGCGGCTTACTGGTCCGGAACTGACGCTGAGGTGCGAAAGCGTGGGGAGCAAACAGGATTAGATACCCGAGTA
+
GGGGGGGGGGGGGGGGGGGGGGGGGGGGGGGGGGGGGGGGGGGGGGGGGGGGGGGGGGGGGGGGGGGGGGGGGGGGGGGGGGGGGGGGGGGGGGGGGGGGGGGGGGGGGGGGGGGGGGGGGGGGGGGGGGGGFGGGGGGGGGGGGGGGGGGGDGGGGGGGGGGGGGGGGGGGGGGGGFGGGGGGGGGGGG?C5EGGGGGGGGGGGGGGDEGGGGFGFGGFFFGG?FGB@FBFC<CDEEFG
@M00200:205:000000000-AKKM3:1:1101:5262:8279 1:N:0:1
ATTGGGTTTAAAGCGTGCGCAGGCGGTCGTGCAAGACAGGTGTGAAATCCCCGGGCTTAACCTGGGAACTGCACTTGTGACTGCACGGCTGGAGTACGGCAGAGGGGGATGGAATTCCGCGTGTAGCAGTGAAATGCGTAGATATGCGGAGGAACACCGATGGCGAAGGCAGTCCCCTGGGCCTGTACTGACGCTCATGCACGAAAGCGTGGGGAGCAAACAGGATTAGATACCCTCGTA
+
GGGGGGGGGGGGGGGGGGGGGGGGGGGGGGGGGGGGGGGGGGGGGGGGGGGGGGGGGGFFFGGGGGGGGGGGGGGGGGGGGGGGGGGGGGGGFGGGGGGGDGGGGGGDGGGGGGGGGGGGGGGGGGGGGGGGGGGGGGGGGGGGGGGGGGGGGGGGFGGGGGGGGGGGGGFEGGGGEFGGGGGGGCGGGFGFGGGEGGGCGGFGGDGGGGGGGG3C>5CCFGFFFFG?FF>FCA8F>DF*
@M00200:205:000000000-AKKM3:1:1101:6416:8316 1:N:0:1
ATTGGGCATAAAGGGCTCGTAGGCGGTCTGTCGCGTCGGGAGTGAAAACTCAGGGCTCAACCCTGAGCGTGCTTCCGATACGGGCAGACTAGAGGTATGCAGGGGAGAACGGAATTCCTGGTGTAGCGGTGGAATGCGCAGATATCAGGAGGAACACCGGTGGCGAAGGCGGTTCTCTGGGCATGACCTGACGCTGAGGAGCGAAAGCATGGGGAGCGAACAGGATTAGATACCCTAGTA
+
GGGGGGGGGGGGGGGGGGGGGGGGGGGGGGGGGGGGGGGGGGFFGGGGGGGGGGGGGGGGGGGGGGGGGFFGGGGGGGGGGGGGGGGGGGGGGGGGGGFCCGGGGGGGGGGGGGGGGGGGGGGEGFF>FFFGFGFGFE>EGGGGGGGGGFGDGGGGGGGGEDEFEECCGGGGGGGGGGGGFC@FGGG@CCCFGEGEGGGGGGGGGGGGFFDGGGDGFGGGD3@<<FGB=@DCFFC=0)99
@M00200:205:000000000-AKKM3:1:1101:18315:8319 1:N:0:1
ATTGGGTTTAAAGGGCGCGTAGGCGGCCACCGCAAGTCGACTGTGAAATCTCCGGGCTTAACTCGGAAAGGTCAGCCGATACTGCGGGGCTAGAGTGCAGAAGGGGCAACTGGAATTCTCGGTGTAGCGGTGAAATGCGTAGATATCGAGAGGAACACCTGCGGCGAAGGCGGGTTGCTGGGCTGACACTGACGCTGAGGCGCGAAAGCTAGGGGAGCGAACGGGATTAGATACCCTAGTA
+
GGGGGGGGGGGGGGGGGGGGGGGGGGGGGGGGGGCFEFFGGGGGGGGGGGGGGGGGGGGGGGGGGGGGGGGGGGGGGGGGEGGGGGGGGGGGGGGGGGGGGGGGGGGGGGGGGGGGGGGGGGGGGGGGGGGGGGGGFGGGGGGGGGGGGGGGGGGGGGGFGG@EGGEGGCGGGGGGGGGGGGGGGGFEFGGGGGGGG88=GGGGG*9DC<CFGF@GBEG8DGGGFD3:FF<GGFF7?FFGC
@M00200:205:000000000-AKKM3:1:1101:14905:8325 1:N:0:1
ACTGGGTTTAAAGGGAGCGTAGGCGGACATTTAAGTCAGGGGTGAAATCCCGGGGCTCAACCTCGGAATTGCCTTTGATACTGGGTGTCTTGAGTATGAGAGAGGTGTGTGGAACTCCGAGTGTAGAGGTGAAATTCGTAGATATTCGGAAGAACACCAGTGGCGAAGGCGGTCTGCTGGGCAGTGAACCCGCGAGGGTTCAATAGCCGACACTGAGGCGCGACAGCGTGGGGAGCAAACAGG
+
GGGGGGFCFGGGG<FFGEGGGGGGGGGC@FFGGGGG9EFGGDGFGFFGGGGGDGGGGGGGGGFGGEGG7FGGGGG<<CFGGGFC<CFFGGGGFFFCFAEFFGGGDGGGGGGDFGAFEFGGGFGG;EEGGGGFGFGGGGGGGGGGGGGDGDCFFFGGGGGFGGGGGDEGGGGCCGEGGGGGGGFEGGGFCC*/=E3EEG=6*?AFFFGGGCCCG66CFG8:DGC36CDBFB05C*/9>)):F0?
@M00200:205:000000000-AKKM3:1:1101:6194:8327 1:N:0:1
ACTGGGCTTAAAGGGCGCGTAGGTGGCCCGGTCAGTCCGTGGTGAAAGCGCGGGGCTCAACCCTGCGTCGGCCATGGATACTGCCGCGGCTGGAGCACTGTAGAGGCAGGCGGAATTCCGGGTGTAGCGGTGGAATGCGTAGAGATCCGGAAGAACACCGGTGGCGAAGGCGGCCTGCTGGGCAGTTTTGCTGACACTGAGGCGCGACAGCGTGGGGAGCAAACAGGATTAGATACCCCGGTT
+
GGGGGFGGGGGGFGEGGGGGGGGGGGFFGGEGGGFGGGGGGGFFFGFGGGGGGGGGGGCFFCFGFGGGGGGGG@FGCFGGFGGDAFGGGGGGGGGGGGFGGFGFGGGGGGGGGE>FDFGGEEGGGGCFFGGGGCFGDFGGGGGDFGGGGGFGG7FED=FGGGGGGGGGGGGGGGGGGGGGGGGGG@GGGGGGG?FF6+CEGGGE>CCGEGGGGCEDECG8DDFF6DF4<F?F?@?D<@5EC>(
@M00200:205:000000000-AKKM3:1:1101:9433:8332 1:N:0:1
ACTGGGCATAAAGGGCTCGTAGGCGGCCAACTAAGTCGGACGTGAAATCCCCAGGCTCAACCTGGGAACTGCGTCCGATACTGGATGGCTTGAATCCGGGAGAGGGATGCAGAATTCCAGGTGTAGCGGTGAAATGCGTAGATATCTGGAGGAATACCGGTGGCGAAGGCGGCTTCCTGGACAATTGCTGACGCTCAGGCACGAAAGCGTGGGGAGCAAACGGGATTAGATACCCTAGTA
+
GGGGGGGGGGGGGGGGGGGGGGGGGGGGGGGGGGGGGGGGGGGGGGGGGGGGFGGGGGGGGGGGGGGGGGGGGGGGGGGGGGGGGGGGGGGGGGGGGGGGGGGGGGGGGGGGGGGGGGGGGGGGGGGGEGGGGGGCFGGGGGGGGGGGGGGE:FGGGGGGGGGGGGGGGGGGGGGGGGGGGGGGGGGGGGGGGGGGGGGGFGGGGGGFGGDGGGDDFGGGGGCD(9D>FFFGGGGGFFFF
@M00200:205:000000000-AKKM3:1:1101:10671:8332 1:N:0:1
ACTGGGTGTAAAGCGCACGCAGGCGGCTCTGTGCGTGGGGTGTGAAAGCGGACGGCTTAACTGTCCGAGGCCATTCCATACGGCAGAGCTCGAGCCATGCAGAGGTCCGCGGAATTGCCGGTGTAGTGGTGAAATGCGTAGAGATCGGCAGGAACACCCAGGGGGAAACCAGCGGACTGGGCATGCGCTGACGCTCAGGTGCGACAGCGTGGGGAGCGAACCGGATTAGATACCCTTGTAAGA
+
GGGGGGGGGGGGGGGGGGGGGGGGGGGDGGGGGGGFFGGGFFGGGGGGGGGGGGGGGGGGGGGGGGDFGGGGGGGGGGGGGGGGGGGGGGGGGGGGGGGGGGGGGGGGGGGGEFGGGGGGGGGGGGGGGGGGGGGGGGGGGGG?CGGDGGG7FGGGGGGGGGGGGGGGGGGGGEEGGGGGFGDGGG?CEGGGGGD=EDCFGFGC?CGGG:8>58@GBGE*775C17D??*5:EGFF))1+0-:
@M00200:205:000000000-AKKM3:1:1101:12298:8345 1:N:0:1
ACTGGGTATAAAGGGTGCGTAGGCTGCGAGGAGGGTGGGGTGTGAAATCCCTCGGCTTAACCGAGGAATTGCGCTCCAAACCGCCTTGCTGGAGTGAGACAGAGGTGAGCGGAACTAATGGTGGAGCGGTGAAATGCGTTGATATCATTAGGAACACCAGAGGCGAAGGCGGCTCACTGGGTCTCAACTGACGCTGATGCACGAAAGCTAGTGTAGCGAACGGGATTAGATACCCCTGTA
+
GGGGGGGGGGGGGGGGGGGGGGGGGGGGGGGGFGFGGGGGGGGGGGGGGGGGGGGGGGEGGGGGGGGGGGGGGGGEGGGDGGGGGGGGGGGFGGGGGGGCGGGCFGCECFGDEGGGGGGGGGGGGGGDGGCCGGG<FBFGGGCFEGCGFCFAAFGGFGGGBB@C>FEGCFCEEGEFGEFFFFGF9CCFF<CGCGGDDGDGFGDEED<FCC9+<CFGBEGC<D5*(>C>FF>*9CEC>FF+
@M00200:205:000000000-AKKM3:1:1101:25982:8373 1:N:0:1
ACTGGGTTTAAAGGGCTCGTAGGCGGTTTGTCGCGTCGGGAGTGAAAACCCAGGGCTTAACCCTGGGCTGGCTTTCGATACGGGCAGACTAGAGGTATGCAGGGGAGAACGGAATTCCTGGTGTAGCGGTGAAATGCGCAGATATCAGGAGGAACACCGGTGGCGAAGGCGGTTCTCTGGGCATTACCTGACGCTGAGGAGCGAAAGCGTGGGGAGCAAACAGGATTAGATACCCCCGTA
+
GGGGGGGGGGGGGGGGGGGGGGGGGGGGGGGAFGGGGGGGGGGGGGGGFGCEFGGGGGFGGGGGGGGGGEGGGGGGGGGGGGGGGDE<FGGGGGGGGCFGGGGGGGGGFGGDCEFGGFGFGGGGGGGGGGGFGGGGGGGEGGGGGGGFGGGECFGGGGGGGGGGGGGG7FGG5CEGGGGF7EGGGGFFGFCGGDDGEFGDECCC>EDCGGEGDE>CBGGG*9CGFGGF?4<FFECGFB)5
@M00200:205:000000000-AKKM3:1:1101:5195:8396 1:N:0:1
ATTGGGTGTAAAGGGCGCGTAGGCGGCCACCGCAAGTCGACTGTGAAATCTCCGGGCTTAACTCGGAAAGGTCAGCCGATACTGCGGGGCTAGAGTGCAGAAGGGGCAACTGGAATTCTCGGTGTAGCGGTGAAATGCGTAGATATCGAGAGGAACACCTGCGGCGAAGGCGGGTTGCTGGGCTGACACTGACGCTGAGGCGCGAAAGCTAGGGGAGCGAACGGGATTAGATACCCTAGTA
+
GGCGGGGGGGGGGGGGGGGGGGGGGGGGGGGGGGGGFGGGGGGGGGGGGGGGGGGGDGGGGGGFGEGGGGGGGGGGGGGGGGGGGGGGGGGGGGFGGGGGGGGGGGGGGGGGGGGGGGGGGGEGGGGGGGGDFGGGGGGGGGGGGGGGGFGGGGGGGGGGGGGGGGGEGGGGGEEEGGGGGGGGGGGGGFFFGGDDGGGGGGDDEGDGFFEEFGFGFGGCGGGG6<<:FFDFGGECFFFGF
@M00200:205:000000000-AKKM3:1:1101:18698:8399 1:N:0:1
ACTGGGCTTAAAGGGTGCGTAGGCGGCTTTTTAAGTCAGGGGTGAAAGACGGTAGCTCAACTATCGCAGTGCCCTTGATACTGAAGAGCTTGAATGGACTAGAGGTAGGCGGAATGTGACAAGTAGCGGTGAAATGCATAGATATGTCACAGAACACCGATTGCGAAGGCAGCTTACTATGGTTTAATTGACGCTGAGGCACGAAAGCGTGGGGATCAAACAGGATTAGATACCCTGGTA
+
GGGGGGGGGGGGGGGGGGGGGGGGGGGGGGGGGGGGGGGGGGGGGGGGGGGGGGGGGGGGGGGGGGGGGGGGGGGGGGGGFGGGGGGGGGGGGGGGGGGGGGGGGGGGGGGGGGGGGGGGGGGGGGGGDGGGGGGGGGGGGGFGGGGGFGFDFFGGGGGGGGGGD7EEGFEGGGGGGGCFGGFGGCFFGGGGDGGCCFCEGGGGGGGGGGGGDG:DFGGFGGGG;GGFFFDFFEGFF>7:
@M00200:205:000000000-AKKM3:1:1101:9052:8400 1:N:0:1
ACTGGGTTTAAAGAGCGCGTAGGCGGTCTGTTAAGTGAGAAGTGAAATCTCCAGGGCTCAACCCGGAAACTGCTTTTCATACTGACAGACTGGAGGGATGCAGAGGTGAGTGGAATTCCTGGTGTACCGGTGAAATGGGTAGATATCAGGAGGAACACCCGTGGCGAAGGCGGCTCACTGGGCATCACCTGACGCTGAGGCGCGAAAGTGTGGGTAGCAAACAGGATTAGATACCCGGGTA
+
GGGGGGGGGGGGGGGGGGGGGGGGGGGGGGGGGGGGGGGGGGGGGGGGGGGGGGGEGGGGGGGGGGGGGGGGGGGGGGGGFGGGGGGGGGGGGGGGGGGGGGGGGGGGGGGGGGGGGGGGGGGGGGGGGGGGGGGGGGGGFGGGGGGGGGGGGEGGGFGGGGGGGGGGGGGGGGGGGGGGGGGGGGGGGGG?FGGGGCGFGGGDGG3DFGGGGGECDGECGGGGFFGBFFFG9<FGFFEGG
@M00200:205:000000000-AKKM3:1:1101:8343:8405 1:N:0:1
ACTGGGCATAAAGCGTGCGTAGACGGTTATTTAAGTCGGGTGTGAAAGCCCCGGGCCCAACCTGGGAATTGCATTCGAGAACGAATAGCCAGGGTACGGTAGAGGGAAGCGGAATTTCCGGTGTAGGGGTGAAATGCGTAGAAATTGGAAGGAACATCAGTGGCGAAAGCGGCTTCTTGGACCAGTACCGAAGTTCAGGCACGAAAGCGTGGGGAGCAAACAGGAATAGATAACCGAGTTAGA
+
F<FGGGFFGGGGGGGFG@FFGGGGGG@F;FAGA,EFGGGGCC@@DGFA8FGGG7FB+@FFBE@EF@,CE=D9<?9FFGF@,,@FGGF,B5<<FCA<F7>B@:??FGD?CF@EEGC,CFGDF7F:,9,8FB:+BF9,,@>>++,7,,7D<B<F<<,,,@,:3;CCCEGGDDBECEGG,,3C@,=C8,C,=8:=*/+2+?C6:/*5C?DC**48CD)58CCGG4?C0*9)/*67+0<)5.)*2-4
@M00200:205:000000000-AKKM3:1:1101:15264:8437 1:N:0:1
ACTGGGTTTAAAGCGCGCGTAGGCGGCTTTGTAAGTTAGAGGTGAAAGCCCGGGGCTCAACCCTGGAACTGCCTTTAAGACTGCATCGCTAGAATCCGGGAGAGGTGAGTGGAATTCCGAGTGTAGAGGTGAAATTCGTAGATATTCGGAATAACACCAGTGGCGAAGGCGGCTCACTGGACCGGTATTGACGCTGAGGTGCGCAAGCGTGGGGAGCAAACAGGATTAGATACCCGCGTA
+
FFF<EGFFG@<F<FB@FGG:FE@9F+@@FGCCFAFEE9@CEGE@6<@FFEEFGGEGGGGGE,BFGCCEFGCCFGCFGGG,BFGGFGGGGGG@GFBEGGGD@4FF7FG9FFF7>=FFEDD7+B=@@FDGDFGCB,C,=<F=<+@7@FGGFB7+:,@FF7F:@,3:3F@:FFG784B,6=<:CFE58C*A@C9FG5D58EF?56E*::DGGGG5*:@)):*<D/**8F7>@*6FCC89BF@E
@M00200:205:000000000-AKKM3:1:1101:19334:8465 1:N:0:1
ATTGGGTATAAAGCGCACGTAGTCGGCTTTGCAAGTCGGGTGTGAAATCCCCGGGCTCAACCTGGGAACTGCATCCGAGACTGCATTGCTAGAGTATGGGAGAGGGAAGCGGAATTTCTGGTGTAGCAGTGAAATGCGTAGATATCAGAAGGAACATCAGTGGCGAAGGCGGCTTCCTGGACCAATACTGACGATCAGGTGCGAAAGCGTGGGGAGCAAACAGGATTAGATACCCTTGTA
+
GGGGGGGGGGGGGGGGGGGGGGGGGGGGGGGGGGGGGGGGGGGGGGGGGGGGGGGGGGGGGGGGGGGGGGGGGGGGGCGGGGGGGGGGGGGGGGGFGGGGGGGGGGGGGGGGGGGGGGGGGGGGGGGGGGGGGGGGGGGGGGGCCFGFGGGFGGGGGGGGGGGEDGGGGGGGGGDGGGFFGGGGGGGGGGGGGECGGG6FGGGGCGDGGGCECGAGFGCGGGGDBGG>FFFFFEGG5:FC
@M00200:205:000000000-AKKM3:1:1101:23964:8476 1:N:0:1
ACTGGGTATAAAGCGCACGTAGGCGGCATTGCAAGTGTCCGGTGAAATCCCACGGCTCACCCGTGGAACTGCCTGGCAGACTGCAATGCTCGAGTGTGGTAGGGGAGAGCGGAACTCTTGGTGGAGCGGTGAAATGCGTAGATATCAGGAGGAACACCGGTGGCGAAGGCGGCTCTCTGGTCCACAACTGACGCTGAGGTGCGAAAGCTAGGGGAGCAAACGGGATTAGATACCCTAGTA
+
GGGGGGGGGGFGGGGGGGGGFGGGEGGGGGGGGGGGGGGGGGGCFFFGGGGGGGEGGGGGGGGGGG:FGGGGGGGGGGGGFGGGGGGGGGGGGGFGGGGGGGFGEGFCFGD7FGFGG9DGFFGG@FGGGGGGGGGGGGGCF<DGGGGGCGG7FACEGGGGGFEGGGEGEFFGGGGGGGGGGGGFGGGGGGCFEGGGEGGC5FGE*?CGFGF88E3DECCFGGEG:<FBF?BCGGGGFFFG
@M00200:205:000000000-AKKM3:1:1101:16872:8477 1:N:0:1
ATTGGGTTTAAAGAGCTCGTAGGCGGTTTGTTGCGTCGGCTGTGAAATCCCGGGGCTCAACCTCGGAATTGCCTTTGATACTGGGTGTCTTGAGTATGAGAGAGGTGTGTGGAACTCCGAGTGTAGAGGTGAAATTCGTAGATATTCGGAAGAACACCAGTGGCGAAGGCGACACACTGGCTCATTACTGACGCTGAGGCTCGAAAGCGTGGGGAGCAAACAGGATTAGATACCCTAGTA
+
GGGGGGGGGGGGGGGGGGGGGGGGGGGGGGGGGGGGGGGGGGGGGGGGGGGGGGGGGGGGGGGGGGGGGGGGGGGGGGGGGGGGGGGGGGGGGGGGGGGGGGGGDGGGGGGGGGGGGGGGGGGGGGGGGGGGGGGGGFGGGGGGGGGGGGGGGGGGGGGGFGFGGGGGGGGGGGGGGGGGGGGGGGGGFDGGGGCEGCFGGGGGGGGGGGDGGDEGFGG67FFGFGG??4:F@GGGF>FF
@M00200:205:000000000-AKKM3:1:1101:13494:8489 1:N:0:1
ATTGGGTTTAAAGGGTGCGTAGGCGGCTTTTTAAGTCAGGGGTGAAAGACGGTAGCTCAACTATCGCAGTGCCCTTGATACTGAAGAGCTTGAATGGACTAGAGGTAGGCGGAATGTGACAAGTAGCGGTGAAATGCATAGATATGTCACAGAACACCGATTGCGAAGGCAGCTTACTATGGTTTAATTGACGCTGAGGCACGAAAGCGTGGGGAGCGAACTGGATTAGATACCCTAGTA
+
GAGGGGGEGGGGGFGGGGGEEGGGGGGGGGGGGGFFGGFGGGGGGGGF<FFCGGGGGCGGGGGFGGGGFGCF<FGGF<FGGGG9FF9FFGFGGGGGCDEGGCD9?FGGDGEGGGG<?F9FFEFF@?F7>FEFGGGGGFGGGGGGGGG,CFG<AFGGGGGGGGGGDDEGCEG@>DAEGGBFGG,DE?EFGGDGDGG=G5ECEGEG8EDCGG7FEGFGFEGGDFF:<GGB4BFDFGGF?FFG
@M00200:205:000000000-AKKM3:1:1101:16434:8514 1:N:0:1
ATTGGGTTTAAAGGGCGCGTAGGCGGCAATTCAAGTCAGCTGTGAAATCTCCGGGCTTAACTCGGAACGGTCAGCTGATACTGCTTTGCTAGAGTGCAGAAGGGGCAATCGGAATTCTTGGTGTAGCGGTGAAATGCGTAGATATCAAGAGGAACACCTGAGGTGAAGACGGGTTGCTGGGCTGACACTGACGCTGAGGCGCGAAAGCTAGGGTAGCAAACGGGATTAGATACCCGCGTA
+
GGGGGGGGGGGGGGGGGGGGGGGGGGGGGGGGGGGGGGGGGGGGGGGGGGGGGGGGGGGGGGGGGGGGGGGGGGGGGGGGGGGGGGGGGGGGGGGGGGGGGGGGDGGGGGGGGGGGGGGGGGGGGGGGGGGGGGGGGGGGGGGGGGGGDGGGGGGGGGGGGGGGFGGGGGGGGGGGGGGGCFGGGGGGFGGGDGGGGGGGDGCEBEGGGGGFFGFDFFCFGDG38DG?@F9FGFGGFFFG
@M00200:205:000000000-AKKM3:1:1101:4521:8544 1:N:0:1
ATTGGGTGTAAAGCGCGCGTGGGTGGTTTGTTAAGTTGAATGTGAAATCCCCGGGCTCAACCTGGGAACTGCATCCAAAACTGGCAAGCTAGAGTAGGGCAGAGGGTGGTGGAATTTCCTGTGTAGCGGTGAAATGCGTAGATATAGGAAGGAACACCAGTGGCGAAGGCGACCACCTGGGCTCATACTGACACTGAGGTGCGAAAGCGTGGGGAGCAACCAGGATTAGATACCCTTGTA
+
GGGGGGGGGGGCFGGGGGGGGGGGGGGGGGGGGGGGGGGEFFGGGGGGGGGGGGGGGGGGGGGGGGGACFGGGGGGGGFGGGGGGG?EGGGGGFGGGFEGGGEFGGGGGGGGGGGGGGGGGGGGGFGGGGGGGCGGGGG8FFGGGGGGGGGGGGGGGGGGGGFEGGGGGGGGG4BF8:FFFDFFGGGGGGGGGFFFG?CFGGGGE*>*C7EFFGFGFGG*738C:FC?FF9*+3AFFFF7
@M00200:205:000000000-AKKM3:1:1101:20534:8564 1:N:0:1
ACTGGGTGTAAAGCGTGGGTAGGTGGTCGGTGATGTGCCGTGTGAAAGCGCCGCGCTTCTCGCGGCGAGGTCGCGGTAGACACACCGACTGGAGGCACGGAGGGGGGCGTAGAATTCCCGGTGTAGTGGTGAAATGCGTAGATATCGGGAGGAATACCAGTGGCGCAAGCGGCGCCCTGGCCGTGACCTGACACTGAGCCACGACGGCGTGGGGAGCAAACGGGATTAGATACCCCTGTA
+
GGGGGGGGGGGGGGGGGGGGGGGGGGGGGGGGGGGGGGGGGGGGGGGGGGGGGGGGGGGGGGGGGGGGGGGGGGGGGGGGGFGGGGGGGGGGGGGGGGGGGGGGGGGGGGGGGGGGGGGGGGEGGGGGGGGGFGGGGGGGGGGGGGGGGGGGGGGGGGGGGGGGGGGGGGGGGGGGGGGGGGEGGGGGGGGGGGGGGGGFGFGGGGCDGGGGGGEGFGGGGGEGFGG?FFFGGGFGFFFG
@M00200:205:000000000-AKKM3:1:1101:6291:8569 1:N:0:1
ACTGGGCGTAAAGCGTGCGCAGGCTGTTCTGTAAGTCAGATGTGAAATCCCCGAGCTCAACTTGGGAACTGCGTTTGAAACTACAGGACTAGAATATGTCAGAGGGGGGTAGAATTCCACGTGTAGCAGTGAAATGCGTAGAGATGTGGAGGAATACCAATGGCGAAGGCAGCCCCCTGGGATAATATTGACGCTCATGCACGAAAGCGTGGGGAGCAAACAGGATTAGATACCCCCGTA
+
GGGGGGGGGGGGGGGGGGGGGGGGGGGGGGGGGGGGGGGGGGGGGGGGGGGGGGGGGGGGGGGGGGGGGGGGGGGGGGGGGGGGGGGGGGGGGGGGGGGGFGGGGGGGGGGBFDFGGGGGGGGGGGGGGGGGGGGGGGGGGGGFGFFGGGGGGGGGGGGGGGGGGGGGDFGGGGGGGGGGGGGGGGGGGGGGGGG5EGGGGGGGG57CEGGDGGED3*;FFGFG?FFF?*6>9<FD@3<E
@M00200:205:000000000-AKKM3:1:1101:9067:8575 1:N:0:1
ATTGGGTATAAAGGGCTCGTAGGCGGTTTGTCGCGTCGGGAGTGAAAACCAGGTGCTTAACACCTGGCTTGCTTCCGATACGGGCAGACTAGAGGTATTCAGGGGAGAACGGAATTCCTGGTGTAGCGGTGAAATGCGCAGATATCAGGAGGAACACCGGTGGCGAAGGCGGTTCTCTGGGAATATCCTGACGCTGAGGAGCGAAAGTGTGGGGAGCGAACAGGATTAGATACCCTAGTA
+
GGGGGGGGGGGGGGGGGGGGGGGGGGGGGGGGGGGGGGGGGGGGGGGGGGGGGGGGGGGGGGGGGGGGGGGGGGGGGGGGGGGGGGGGGGGGGGGGGGGGGGGGGGGGGGGGGGGGGGGGGGGGGGGGGGGGGGGGGGGGGGGGGGGGGGC7FGGGGGGGGGGGGEEGGGGGGGEGGGGGGGGGGGGGGGGGEDG==FGFECGGGGGFFCCEGGDD5CEEGGGC?GG??FFD:?FGFFFG
@M00200:205:000000000-AKKM3:1:1101:8894:8581 1:N:0:1
ACTGGGCATAAAGGGCGCGTAGGCGGGCCGCCGAGTCTGGGGTGAAAGCCCACCGCTCAACGGTGGAAGGGCCCCGGATACCGTCGGCCTCGAGGGAGGTAGGGGCGCGTGGAACTTCCGGTGGAGCGGTGAAATGCGTAGAGATCGGAAGGAACGCCGGTGGCGAAAGCGGCGCGCTGGACCTCTTCTGACGCTGAGGCGCGAAAGCCAGGGGAGCAAACGGGATTAGATACCCTCGTA
+
GGGGGGGGGGGGGGGGGGGGGGGGGGGGGGGGGGGFGGGGGGGGGGGGGGGGGGGGGGGGGGGGGGGGGGGGGGGGGGGGGGGGGGGGGGGGGGGGGGGGGGGGGGGGGGGGGGGGGGGGGGGGGGGGGGGGGGGGGGGGGGGFCGGGGGGGGGGGGGGGGGGGGGGEEGGGGGGGGGGGGGGGGGFGGGGGGGGGGGGGG<EGEGGGGGGGED>DFGFEGDDDFGF<F?A7<ACDFFFG
@M00200:205:000000000-AKKM3:1:1101:13851:8592 1:N:0:1
ACTGGGTTTAAAGGGTGCGTAGGAGGGCAGGTAAGTCAGTGGTGAAATCTTCGAGCTTAACTCGGAAACTGCCGTTGATACTATCTGTCTTGAATACCGTGGAGGTGAGCGGAATATGTCATGTAGCGGTGAAATGCTTAGATATGACATAGAACACCGATTGCGAAGGTAGCTCACTACACGAATATTGACTCTGAGGCACGAAAGCGTGGGGATCAAACAGGATTAGATACCCCTGTAAGA
+
FG9F@FE7B-EFCGCCBC:BBFGFGGGGGGGFFD@CCFDEFCFF<E@FCEDFG<<:F,6,F<CFGE,@EFGGGGGGGFD,<CFFFGGGGCFGF=FDGGGGGDECEFGGDEE4@C<AFAEE,@FBFAFGGC>F9CA?AEFGCE??9FCA?F5AF?F,83@CF:=EEECGC,EFGGGC9CC:CCGC>EFGCDEGA7DFCGFGGF*>EEGFGGCF:865>=8C656C@*;3A67:?<255)/<75;
@M00200:205:000000000-AKKM3:1:1101:18872:8598 1:N:0:1
ATTGGGTATAAAGAGCTCGTAGGCGGCTTGTCGCGTCGACTGTGAAATCCCGTGGCTCAACTGCGGGTCTGCAGTCGATACGGGCAGGCTAGAGTTCGGTAGGGGAGACTGGAATTCCTGGTGTAGCGGTGAAATGCGCAGATATCAGGAGGAACACCGGTGGCGAAGGCGGGTCTCTGGGCCGATACTGACGCTGAGGAGCGAAAGCGTGGGGAGCGAACAGGATTAGATACCCCTGTAAGCT
+
FGGGGGGGGGGGGGGGGGGGGGGGGGGGGGGGGGGGGGGGGGGGGGGGGGGGGGGGGGEAFFGGGGGGGGGGGGFGGGG<CFGGGGGGGGGG9FFGGGGGGGGGGGGGGGGGGGGGGGGGGGGGGGGGDGGGGGGGGGGGGGGGGGGGFGCCDFFGGEGDGDGGGDGGGGGGGGGGGGGGFGGGGGGGGGGCCGGGGGGGGGDEG5<DEGGGGG>DF7??D<CC6G><??BFGGGGF>FF7<).
@M00200:205:000000000-AKKM3:1:1101:10302:8599 1:N:0:1
ACTGGGTTTAAAGGGCGCGTAGGCGGTTCGTTGCGTCAGATGTGAAAGCCCCGGGCTCAACCTGGGAACTGCATTTGATACGGGCGGGCTTGAATCCAAGAGAGGGTGGTGGAATTCCCAGTGTAGAGGTGAAATTCGTAGATATTGGGAAGAACACCAGTGGCGAAGGCGGCCACCTGGCTTGGTATTGACGCTGAGGCGCGAAAGCGTGGGGAGCAAACAGGATTAGATACCCTGGTA
+
GGGGGGGGGGGGGGGGGGGGGGGGGGGGGGGGGGGGGGGGGGGGGGGGGGGGGGGGGGGGGGGGGGGGGGGGGGGGGGGGGGGGGGGGGGGGGGGGGGGGCGGGGGGGGGGGGGGGGGGGGGGGGGGGGGGGDGFGFFFGGGGGGGGGGGGCGGGGGGGGGGGGGGGGEGGGGGGGGGGGGGGGGFGGGGGGGGGGGGGFGGGGGGDGGGGGGGEGFGFCFGCG<CGFFFFGGGCFFF?F
@M00200:205:000000000-AKKM3:1:1101:4797:8610 1:N:0:1
ACTGGGTTTAAAGGGTCCGTAGGCGGTTTGGTAAGTCAGTGGTGAAAGCCCATCGCTCAACGGTGGAACGGCCATTGATACTGCTAAACTTGAATTATTAGGAAGTAACTAGAATATGTAGTGTAGCGGTGAAATGCTTAGAGATTACATGGAATACCAATTGCGAAGGCAGGTTACTACTAATGGATTGACGCTGATGGACGAAAGCGTGGGTAGCGAACAGGATTAGATACCCCGGTA
+
GGGGGGGGGGGGGGGGGGGGGGGGGGGGGGGGGGGGGGGGGGGGGGGGGGGGGGGGGGGGGGGGGGGGGGGGGGGGGGGGGGGGGGGGGGGGGGGGGGGGGGGGGGGGGGGGGGGGGGGGGGGGGGGGGGGGGGGGGGGGFGGFGGGGGGGCFGGGGFGGGGGGGGGGGGGGDFDGGGGGGGGFGGGGGGEGDGGGGGGGGFC>EGD>GGGGGGFGFGGGD5EFFFFFFF?GC8?<;BEG
@M00200:205:000000000-AKKM3:1:1101:4687:8626 1:N:0:1
ATTGGGTTTAAAGCGTGCGTAGGCGGTTGGTTAAGTCTGTCGTGAAAGCCCTGGGCTCAACCTGGGAATGGCGATGGATACTGGCCAGCTAGAGTGTGATAGAGGATGGCGGAATTCCCGGTGTAGCGGTGAAATGCGTAGAGATCGGGAGGAACATCCGTGGCGAAGGCGGCCATCTGGATCAACACTGACGCTGAGGCACGAAAGCGTGGGGAGCAAACAGGATTAGATACCCCGGTA
+
GGGGGGGGGGGGGGGGGGGGGGGGGGGGGGGGGGGGGGGGGGGGGGGGGGGGFGGGGGGGGGGGGGGGGGGGGDGGGGGFFFG@GGGGGGGGGG<FEFDDFGGGGGGGGGGGGGGGGGGGEGGGFGGGGGGGGGGGGGGGGGGGGFGEEGGGGFGGFGCFGGGGGGGGGGGG5CEGDFCGDBFGGGFG?CFGGGGGGGGGGGG5CE30:EGGGGEGFFFGGGF9?F7<?=:FF<@FBB@G
@M00200:205:000000000-AKKM3:1:1101:28140:8648 1:N:0:1
ACTGGGTATAAAGGGCGCGTAGGCGGCCACCGCAAGTCGACTGTGAAATCTCCGGGCTTAACCCGGAAAGGTCAGCCGATACTGCGGGGCTAGAGTGCAGAAGGGGCAACTGGAATTCTCGGTGTAGCGGTGAAATGCGTAGATATCGAGAGGAACACCTGCGGCGAAGGCGGGTTGCTGGGCTGACACTGACGCTGATGCGCGAAAGCTAGGGGAGCGAACGGGATTAGATACCCCTGTA
+
G@FGGGEFGGGGGGGGGGGGGGGGGGGEB@EFGG:8CCBFGCFGGGGFEFFGGGGD7FCGFEEFGGGG7FGAFFFCGEFCFBDFCFCG7CFGGGGDCFGGGGGGGG7CFGCFF<>F8FGCGGEGEGGFEGGGFGGGF?G8CEECF@FGGGGGG7C,CF@E7:FEDEEEGGGC:>EG88EGFGG6;8;<<7?CC=DGGC<C?D*:E?79C79C8F)9>*:CDD5/473(9?<CEFG4>>)3*
@M00200:205:000000000-AKKM3:1:1101:20209:8659 1:N:0:1
ATTGGGTATAAAGCGTGCGTAGGTGGTCTGTTAAGTCTGATGTGAAAGCCCTGGGCTCAACCTGGGAATGGCATTGGATACTGGCGGGCTAGAGTGCGGTAGAGGGCAGTGGAATTCCCGGTGTAGCAGTGAAATGCGTAGAGATCGGGAGGAACATCTGTGGCGAAGGCGACTGCCTGGACCAGCACTGACACTGAGGCACGAAAGCGTGGGGAGCAAACAGGATTAGATACCCTAGTA
+
GGGGGGGGGGGGGGGGGGGGGGGGGGGGGGGGGGGGGGGGGGGGGGGGGGGGGGGGGGGGGGGGGGGGGGGGGGGGGGGGGGGGGGGGGGGGGGGGGGGGGGGGGGGGGGGGGGGGGGGGDGGGGFGGGGGGGGGGGGGGGGGFGGGGGDGDBFGGGGGGGGGGDGGGGGGGGGGFGGGGGGGFGGGGFGGGGGGFGGGGGGCGGEDFGEEGGGFGFGG?FFGGBGGFFFBGGGFGF:FG
@M00200:205:000000000-AKKM3:1:1101:19580:8684 1:N:0:1
ATTGGGTTTAAAGGGCGCGCAGGCGGTTACGTAAGTCCGGCGTGAAATACCACGGCTCAACTGTGGAACTGCGTCGGATACTGCGTTGACTTGAGGATGGTAGAGGCCATTAGAACTAGCGGTGTAGCGGTGAAATGCGCAGATATCGCTAGGAATGCCGGTGGCGAAGGCGGATGGCTGGGCCACTCCTGACGCTGAGGCGCGAAAGCTAGGGGAGCGAACCGGATTAGATACCCTAGTA
+
GGGGGGGGGGGGGGGGGGGGGGGGGGGGGGGGGGGGGGGGGGGGGGGGGGGGGGGGGGGGGGGGGGGGGGGGGGGGGGGGGGGGGGGGGGGGGGGGGGGGGGGGGGGGGGGGFGGGGGGGGGGGGFGGGGGGGGGGGGGGGGGGGGGGGGGGGGGGGGGGGGGGGGC<CGGDGEGEGGGCECCFGGG6CDGGGGGGGGGGGGGGGGGC;7<FGGFGBD58D<CD>DD?*7<C<9EGF:FE:
@M00200:205:000000000-AKKM3:1:1101:26857:8700 1:N:0:1
ACTGGGTTTAAAGCGTGTGTAGGCGGATCGTTAAGTACCTTGTGAAATCCCACGGCTCAACCGTGGAACTGCTGGGTATACTGGCGATCTTGAGCCACCTAGGGGCGAGCGGAACAAACGGTGGAGCGGTGAAATGCGTAGATATCGTTTGGAACGCCGACGGTGAAAACAGCTCGCTGGGGGTGTGCTGACGCTGAGACACGAAAGCCAGGGGAGCGAACGGGATTAGATACCCGGGTAAGA
+
GGGGGGGGGGGGGGGGGGGGGGGGGGGGGGGGGGGGGGGGGGGGGGGGGGGGGGGGGGGGCFGGGGGGGGGGGGGGGGGGFGGGGGGGGGGGGGGGFGGGEGGGGGGGGGGGGGGGGGGGGGGGGGGGGGGGGGGGGGGGGGGGGGGGGGGGGGGGGGGGGGGGGGGFGGGGGGGGE;FEGGGGGGGGG=FFGGGGGGGDGGGGGEGGFGGGGGFGFGG?DGGD?DF?FF2F@CFDEDD=*))
@M00200:205:000000000-AKKM3:1:1101:23122:8711 1:N:0:1
ACTGGGTTTAAAGCGCGCGTAGGTGGTTTGTTAAGTTGAATGTGAAATCCCCGGGCTCAACCTGGGAACTGCATCCAAAACTGGCAAGCTAGAGTAGGGCAGAGGGTGGTGGAATTTCCTGTGTAGCGGTGAAATGCGTAGATATAGGAAGGAACACCAGTGGCGAAGGCGACCACCTGGGCTCATACTGACACTGAGGTGCGAAAGCGTGGGGAGCAAACAGGATTAGATACCCCCGTA
+
GGGGGGGGGGGGGGGGGGGGGGGGGGGGGGGGGGGGGGGGGGGGGGGGGGGGGGGGGGGGGGGGGGGGGGGGGGGGGGGGGGGGGGGGGGGGGGGGGGGGGGGGGGGGGGGGGGGGGGGGGGGGGGGGGGGGGGGGGGGGGGGGGGGGGGFGGGGGGGGGGGGGGGGGGGGGGGGGGGGGGFCGGFFGGGGGGGGGGGG6CGGGGDGGEGGGGGFC@GGGGGGGFGGFFFBGGG6*8D>G
@M00200:205:000000000-AKKM3:1:1101:26490:8719 1:N:0:1
ATTGGGCATAAAGGGCGCGTAGGTGGCGGCATAAGGCCGTGGTGAAAGTCCGGGGCTCAACTCCGGATCGGCCATGGCAACTGTGTCGCTGGGGCACCGTAGAGGCAGATGGAATTCCGGGTGTAGCGGTGGAATGCGTAGAGATCCGGAAGAACACCAGTGGCGAAGGCGGTCTGCTGGGCGGTGGGAGAGCAATCTCCCAATAGCCGACACTGAGGCGCGACAGCGTGGGGAGCAAACAGG
+
GGGGGGFEFGGGGGGGGGGGGGGFFGG:CFEGGGGFGGGGEGGGGGGGGGGE+FEGGGF9F?CCEGGGFGGGGGGFGGFGGGGG9FGCGG=FCCCGGFG<BCFGGGGGGGGGGGGGGGAGGGGGGGGGGGGGCFGGGEGGGG9FGGFGGGGGGGGGGGFCGCGGGGEGGGGGGGGGGGFF>FCG::C:=CGECGGFGGFGGFFECCFCCEEEGFF>;5>EDGGDBD49;@0D>*:9:?6*><:
@M00200:205:000000000-AKKM3:1:1101:21069:8724 1:N:0:1
ATTGGGTTTAAAGGGCGCGTAGGCGGTCTGTTAAGTCCGGTGTGAAAGCCCCCGGCTCACCCGGGGAAGTGCGCCGGATACTGGCAGACTAGAGTACCGGAGAGGAGGGTGGAATTCCTGGTGTAGCGGTGAAATGCGTAGATATCAGGAGGAACACCGGTGGCGAAGGCGGCCCTCTGGACGAGTACTGACGCTGAGGCGCGACAGCGTGGGGATCAAACAGGATTAGATACCCCTGTA
+
GGGGGGGGGGGGGGGGGGGGGGGGGGGGGGGGGGGGGGGGGGGGGGGGGGGGGGGGGGGGGGGGGGGGGGGGGGGGGGGGGGGGGGGGGGGGGGGGGGGGGGGGGGGGGGGGGGGGGGGGGGGGGGGGGGGGGGGGGGGGGGGGGGGGGGDGGGGGGGGGGGGGGDGGGGGGGGGGGGGGGGGGGGGGGGGGGGGGGGGGDGGGGGGGGGGGGGFG>GCFGGGGFGGFFFFGGFGGFFFG
@M00200:205:000000000-AKKM3:1:1101:14900:8741 1:N:0:1
ATTGGGTATAAAGCGCACGTAGGCGGCCATTCAAGTCAGAGGTGAAAGCCCAGGGCTCAACCCTGGAACTGCCTTTGAAACTAGATGGCTAGAATCCTGGAGAGGCGAGTGGAATTCCGAGTGTAGAGGTGAAATTCGTAGATATTCGGAAGAACACCAGTGGCGAAGGCGACTCGCTGGACAGGTATTGACGCTGAGGTGCGAAAGCGTGGGGAGCAAACAGGATTAGATACCCTCGTAAGTT
+
C<9@DFFEFG<CEFEGGBFFEFGGGCGEEGFGGGG@FDGCCCFGGGFFGGGGD,@C,CCFCFFG<<A@EGDGGFCGFGEFG,CECE?EGDGFGFFFGFFGGFEBEEGCGGGGFAF<FFFEEFCC,<@B8E=BCFFAFF<8FCGGGDGGG7CFGFGGGGFG33>EEFCGDFEGGGGDEE>:E62D*?DCC>CFEG4A*=CE58CEE*:CGE7@EE)937?+9*8*(>77F7AFFGF=53.:*2-.
@M00200:205:000000000-AKKM3:1:1101:3473:8756 1:N:0:1
ATTGGGTTTAAAGGGCGCGTAGGCGGCTTTATAAGTCGGGGGTGAAAGCCTGTGGCTCAACCACAGAATTGCCTTCGATACTGTATGGCTTGAGACCGGAAGAGGTAAGTGGAACAGCGAGTGTAGCGGTGAAATGCGCAGATATCGGGAGGAACACCAATGGCGAAGGCAGCTCGCTGGGACGTTACTGACGCTGAGACGCGAAAGCGAGGGGAGCAAACAGGATTAGATACCCCAGTAAGA
+
EEAEEFFE@FFGDCGC:FDCFGGGGGEF+CFCGGGEF@7FCCFEFGGGGGGCGGGGFDFFGGFG@CG<?FGGCEFGF?FGGCFEEC?EG,,>FGDFFEGGGGCFADFE<CFCFFG,DAFEC@FFFGGGG:F@F>@EGGFE<BF;,?CFEGGECGGFGGGG7:3,*4BCCCFC8B78::*=@B:E8C8=+:2<;E7C=FFGCGEGE=5CD**2?C>)7:8@442*(*256F2>@8+*85)+:>4
@M00200:205:000000000-AKKM3:1:1101:9082:8776 1:N:0:1
ATTGGGTTTAAAGGGCTCGTAGGCGGTTTGTCGCGTCGGGAGTGAAAACACCGGGCTTAACTCGGTGCTTGCTTCCGATACGGGCAGACTAGAGGTATGCAGGGGAGAACGGAATTCCTGGTGTAGCGGTGAAATGCGCAGATATCAGGAGGAACACCGGTGGCGAAGGCGGTTCTCTGGGCATGACCTGACGCTGAGGAGCGAAAGTGTGGGGAGCGAACAGGATTAGATACCCTCGTA
+
GGGGGGGGGGGGGGGGGGGGGGGGGGGGGGGGGGGGGGGGGGGGGGGGGDGGGGGGGGGGGGGGGGGGGGGGGGGGGGGGGGGGGGGGGGGGGGGGGGGGGGGGGGGGGGGGGGGGGGGGGGGGGGGGGGGGGGGGGGGGGGGGGGGGGGGGGGGGGEGGGGGGGGGGGGGGGDGGGGGGGGGGFFGGGFGFGGGG=FGGEFEGDGG79:CGGGEGFG>E3DGGBGGFFFFGGFFGFBFE
@M00200:205:000000000-AKKM3:1:1101:10700:8784 1:N:0:1
ATTGGGCGTAAAGGGCGCGTAGGCGGCCCGGTCAGTCGGGTGTGAAAGCCCGGGGCTCAACCCCGGAACGGCACCCGAGACGGCCGGGCTCGAGACCGGGAGAGGAGGGTGGAATAGCCAGTGTAGAGGTGAAATTCGTAGATATTGGCTGGAACACCGGTGGCGAAAGCGGCTCTCTGGCCCGGGTCTGACGCTGAGGCGCGAAAGCGTGGGGAGCAAACAGGATTAGATACCCCTGTA
+
GGGGGGGEGGGGGGGGGGGGGGDGGGEEEGGGGGGGGGGGGGGGGGGGGGGGCGGGGGGGG8BCFGGGGGGGGGG=BFDGGGGGCECEGGFGGGCEGGGGGGGGGGGGGGGGGGGFFGFGGGGGGGDGGGGGGGGGGGGGGGGGGGFGFCECFGGGGGGGGGGGGGGGGGGDGGCFGGGGFGGG>C8CFGGGEGGGG>=FDGGGGGGGGGGGGG>)7FGGDGGGFGGBFFB>CFG<7FFG
@M00200:205:000000000-AKKM3:1:1101:27499:8794 1:N:0:1
ACTGGGTGTAAAGGGCTCGTAGGCGGTTCGTCACGTCGGGAGTGAAAACTCGGAGCTTAACTCCGAGCCTGCTTCCGATACGGGCAGACTAGAGGTAGGCAGGGGAGAGCGGAACTCCTGGTGTAGCGGTGGAATGCGCAGATATCAGGAAGAACACCGGTGGCGAAGGCGGCTCTCTGGGCCTTACCTGACGCTGAGGAGCGAAAGCGTGGGTAGCGAACAGGATTAGATACCCTTGTA
+
GGGGGGGGGGGGGGGGGGGGGGGGGGGGGGGGGGGGGGGGGGGGGGGGGGGGGGGGGGGGGGGGGGGGGGGGGGGGGGGGGGGGGGGGGGGFGGGGGGFGGGGGDGGGGGGGGFGGGGGGGFFGFGFGGEGGGGFGGGGGGGGGGGGGGGGGGGGGGGE7<FEGGGGGGGGGGGGGFFGGGGGGGGFGFGGGGGGGGGDGGFEE?ECDGEGGGGFGFGEGGDGF:<DDFFF7<@FGF@FF
@M00200:205:000000000-AKKM3:1:1101:25449:8796 1:N:0:1
ATTGGGCTTAAAGGGTGCGTAGGCGGTGCAGCAAGTCGGGAGTGAAATACCTCAGCTTAACTGAGGAACTGCTTTCGATACTGCTGTGCTTGAGTAAGACAGAGGTAAGCGGAACTTAGGGTGGAGCGGTGAAATGCGTTGATATCCTAAGGAACACCGGTGGCGAAGGCGGCTTACTGGGTCTTAACTGACGCTGAGGCACGAAAGCCAGGGTAGCAAACGGGATTAGATACCCGCGTA
+
GGGGGGGGGGGGGGGGGGGGGGGGGGGGGGGGGGGGGGGGGGGGGGGGGGGGGGGGGGGGGGGGGGGGGGGGGGGGGGGGGGGGGGGGGGGGGGGGGGGGGGFFGGGGGGGGGGGGGGGGGGGGGGGGGGGGGGGGGGGGGGGGGGGGGGGGGGGGGGGGGGEGGGGGGGGGGGGGGGGGGGGGGGGGGGGGGGGGGGGGGGGGGGGGGGFFEGFGFGG@<5CGF<CDF?9DFGGGFFEE
@M00200:205:000000000-AKKM3:1:1101:22540:8803 1:N:0:1
ATTGGGTTTAAAGGGCTCGTAGGCGGCCAACTAAGTCATACGTGAAATCCCTCAGCTTAACTGGGGAACTGCGTGTGATACTGGATGGCTTGGGTTTGGGAGAGGGATGCGGAATTCCAGGTGTAGCGGTGAAATGCGTAGATATCTGGAGGAACACCGGTGGCGAAGGCGGCATCCTGGACCGCTATTGACGCTGATGCTCGAAAGCCAGGGTAGCAAACGGGATTAGATACCCGAGTAAGA
+
GCGGGGG7EGGGGGGG,FGGGG@GGGG@+C@FGGGGGGFCCFGGGGGG96:CF,FGG,FGG9F,6@,BFGGGD:BFGGFGGGGGG9FGGGGG>,B,,+B+,BFGG7FBCFGGGGGGG<AFFGGGGGGGGGGGGGGGG:FCGGGGGGA,CEFEGGG,CFG7F*@EGDGGGG7CGGG,<C7,,6,B*133CGGGG*:EEGFG7DGGGGG46*AFG*9*;FFGGCEG67FDF=<DGGG3>D>GGBF
@M00200:205:000000000-AKKM3:1:1101:26786:8804 1:N:0:1
ATTGGGTATAAAGGGTGCGTAGGCGGCCCTATAAGTCAGTGGTGAAAGCCCATCGCTCAACGATGGAACTGCCATTGATACTGTAGGGCTTGAGTACAGACGAGGTAGGCGGAATTGATGGTGTAGCGGTGAAATGCATAGATACCATCAAGAACACCGATTGCGTAGGCAGCTTACTAGGCTGTAACTGACGCTGAGGCACGAAAGCGTGGGGAGCGAACAGGATTAGATACCCCAGTA
+
GGGGGGGGGGGGGGGGGGGGGGGGGGGGGGGGGGGGGGGGGGGGGGGGGGGGGGGGGGGGGGGGGGGGGGGGGGGGGGGGGGGGGGGGGGGGGGGGGGGGGGGGGGGGGGGGFGGGGGGGGGGCFFGGGGGGGFFGGGGGGGFGGGGGGGGGGGFFGEEDEFFGGGGGGGGGDGGGGGGGGGGGGGF?FC9EGG4E:CFGGGGGDE<CECEGDEADFGG8CDGFBG7<?FAFGFGG75?F
@M00200:205:000000000-AKKM3:1:1101:10247:8807 1:N:0:1
ACTGGGTTTAAAGAGCGCGCAGGCGGTCGATTTAGTCGCGTGTGAAAGCCCCCGGCTCAACTGGGGAGGGTCACGCGATACTGATCGACTCGAAGGCAGGAGAGGGTAGTGGAATTCCCGGTGTAGTGGTGAAATGCGTAGATATCGGGAGGAACACCAGTGGCGAAGGCGACTACCTGGCCTGTTCTTGACGCTGAGGCGCGAAAGCTAGGGGAGCAAACGGGATTAGATACCCCTGTA
+
GGGGGGGGGGGGGGGGGGGGGGGGGGGGGGGGGGGGGGGGGGGGGGGGGGGGGGGGGGGGGGGGGGGGGGGGGGGGGGGGGGGGGGGGGGGGGGGGGGGGGGGGGGGGGGGGGGGGGGGGGGGGGGGGGGGGGGGGGGGGGGGGGGGGGGGGGGGGGGGGGGGG>FGGGGGDGEGGGGGGGGGGGGGDFGGGGGGGGGGGGGGGGGGGGGGGGG@GFGGGGGGDFGGFFFFGGGG3:5FG
@M00200:205:000000000-AKKM3:1:1101:6923:8832 1:N:0:1
ACTGGGCTTAAAGGGCTCGTAGGCGGCCAACTAAGTCGGATGTGAAATCCCCAGGCTCAACCTGGGAACTGCATCCGATACTGGATGGCTTGAATTCGGGAGAGGGATGCAGAATTCCAGGTGTAGCGGTGAAATGCGTAGATATCAGGAGGAACACCGGTGGCGAAGGCGGGTCTCTGGGCCGATACTGACGCTGAGGAGCGAAAGCGTGGGGAGCGAACAGGATTAGATACCCTAGTAAGA
+
GGGGGGGGFGGGGGGGDFEGGFGGGGGGGGGGGGFGGGGGGGGGGGGGCEFGGEGGGGGGGGGGGGGGGGGGGGGFCFEGDFGGGGGGGGGDFGGGGGGGCEE:EGGGGGDFEFGFFFGCGGGGGGGEEFGGGGFFFGFGGGGGGC@DCCC7FFGGGGEGGGGGGGGEGFGGGGEGFGGGGFGGGGE?FGGFCDGEEFG6EGGG:5CCCCGEGE>DBE>E59851*?<FB<CCCFCFFFF*<A
@M00200:205:000000000-AKKM3:1:1101:12796:8858 1:N:0:1
ATTGGGTTTAAAGGGCGTGTAGGCGGTTTCATATGTCCGCTGTGAAACAACACGGCTCAACCGTGTAGAGCGGCGGAAACTGTGAGACTTGAGGCTGGGAGGGGCTGGCGGAATTCCCTGTGTAGCGGTGAAATGCGTAGAGATGGGGGAGAACACTCGTGGCGAAGGCGGCCAGCTGGACCAGTTCTGACGCTAAGACGCGAAAGCGTGGGGAGCAAACAGGATTAGATACCCCAGTA
+
GGGGGGGGGGGGGGGGGGGGGGGGGGGGGGGGGGGGGGGGGGGGGGGGGGGGGGGGGGGGGGGGGGGGGGGGGGGGGGGGGGGGGGGGGGGGGGGGGGGGGGGGGGGGGGG@FGGGGGGGGGGGGGGGGGGGGGGGGGGGFCFFGGGGGGEGGGGG?GGGGGGGG<:FFEGGGGGGGG6FGGGF9FGGFGGGDCDEGGGGGGGDEGG9CEGGGGDGFG?FGGCFDGC2BFDG<<*7@FF
@M00200:205:000000000-AKKM3:1:1101:14814:8858 1:N:0:1
ACTGGGTATAAAGCGCGCGCAGGTGGTCCTTTAAGTCTGATGTGAAAGCCCACGGCTCAACCGTGGAGGGTCATTGGAAACTGGGGGACTTGAGTGCAGAAGAGGATAGTGGAATTCCAAGTGTAGCGGTGAAATGCGTAGAGATTTGGAGGAACACCAGTGGCGAAGGCGACTATCTGGTCTGTAACTGACACTGAGGCGCGAAAGCGTGGGGAGCAAACAGGATTAGATACCCTAGTA
+
GGGGGGGGGGGGGGGGGGGGGGGGGGGGGFGGGGGGGGGCFGGGGGGGFGGEFGGGGGGGGGGFEGBEGEFGGGGGGGFGGGGGGGGGGGGGGGGGGGGFGG@FGFGGGEFGGGGFGGFGGGGGGGGGGGGFGEGDGGGGGDFGFFFCFDFEGGGGGGGGGGGGGGGGDGEEGGGGGGGGFGGGGGGGGFCGDGGGGGFGGCGGGGGGGEGCFGFDFGCGGGG48<FF?F<CEFGGFFFG
@M00200:205:000000000-AKKM3:1:1101:16848:8859 1:N:0:1
ACTGGGCTTAAAGGGCGCGTAGGCGGTGAAGTCAGTCGGGTGTGAAAGCCCCGGGCTCAACCTGGGAACTGCATCCGATACTGCTTCGCTAGAGTATGGTAGAGGGAAGCGGAATTCCGGGTGTAGCGGTGAAATGCGTAGATATCCGGAGGAACACCAGTGGCGAAGGCGGCTTCCTGGACCAATACTGACGCTGAGGCGCGAAAGCGTGGGGATCAAACAGGATTAGATACCCTGGTA
+
GGGGGGGGGGGGGGGGGGGGGGGGGGGGGGGGGGGGGGGGGGGGGGGGGGGGGGGGGGGGGGGGGGGGGGGGGGGGGGGGGGGGGGGGGGGGGGGGGGGGGGGGGGGGGGGGGGGGGGGGGGGGGGGGGGGGGGGGGGGGGGGGGGGGGGGDGGGGGGGGGGGGGGGGGGGGGGGGGGGGGGGGGGGGGGF?CGGDGGGGGGGGGDDGGGGGDEFCFGGGGGFF1CD?FFFGGFGGFFFG
@M00200:205:000000000-AKKM3:1:1101:27421:8859 1:N:0:1
ATTGGGTTTAAAGCGTGTGTAGGCGGACCGTTAAGTGCCCGCGTGAAATCCCCCGGCTCAACCGGGGAACGGCCGGGCATACTGGCGGTCTTGAGCGGTCTAGGGGTCATCGGAACAAACGGTGGAGCGGTGAAATGCGTAGATATCGTTTGGAACGCCGACGGTGAAAACAGATGACTGGGGACCTCGCTGACGCTGAGACACGAAAGCCAGGGGAGCAAACGGGATTAGCTACCCCTGTA
+
GGGGGGGGGGGGGGGGGGGGGGFGGGGGGGGGGGGGGGGGGGGGGGGGGGGGGGGGGFGGEFFFGGGGGGGGGGGGGGGGGGGGGGGGGGGGGGGGGGGGGGGGGGGGGGGGGGGGGGGGGGGGGGGGGGGGGGGGGGGGGGGGGGFGGDCFGGGGGGGGGGGGGGGGGGGGGGGGGGFGGFGG>EGGEGGGDGGG=EGGGGFCC?<DE7CC8C5CEGGGFGF<?7C9F@4*+3+28F3704
@M00200:205:000000000-AKKM3:1:1101:24631:8861 1:N:0:1
ATTGGGTTTAAAGGGTGCGTAGGCTGTGCGGAAAGTTGGGTGTGAAATCCCTCGGCTTAACCGAGGAACTGCGCCCAAAACTACCGTGCTGGAGGAAGATAGAGGTGAGCGGAACTTAGGGTGGAGCGGTGAAATGCGTTGATATCCTAAGGAACACCGGTGGCGAAAGCGGCTCACTGGATCTTTTCTGACGCTGAGGCACGAAAGCCAGGGTAGCGAACGGGATTAGATACCCCAGTACGCT
+
GGGGGGGGGGGFGGGGGGGGGEDGGGGFGGGGDGGEGGGGCGGGGGGGGGG<EGGGGGGGGGGGGGDGGGCFEGGGDGGAFGGGGGGGGFGCFFGEGGGFGGFDGEFGGGGG7FGCF<FGGGG7:FFEGCEGFFFDFGGGG@FDFGFFCC<FFGGGGGDCFFGCG@CFGGGDG5EFGG97<FGGGGGGGG9CEEGD5=5=EFGDGGGDGCCFGEFGFE8=DD5*29*<4@<C9<8C:@FG*((,
@M00200:205:000000000-AKKM3:1:1101:20640:8875 1:N:0:1
ACTGGGTATAAAGGGAGCGTAGGCGGACATTTAAGTCAGGGGTGAAATCCCGGGGCTCAACCTCGGAATTGCCTTTGATACTGGCTATCTTGAGTATGGAAGAGGTATGTGGAACTCCGAGTGTAGAGGTGAAATTCGTAGATATTCGGAAGAACACCAGTGGCGAAGGCGACATACTGGTCCATTACTGACGCTGAGGCTCGAAAGCGTGGGGAGCAAACAGGATTAGATACCCGAGTAAGA
+
GGGGGGGGGGGGGGGGGGGGGGGGGGGGGGGGGGGGGGGGGGGGGGGGGGGGGGGGGGGGGGGGGGGGGGGGGGGGGGGGGGGGGGGGGGGGFFGGGGGGFGGGGGGGGGGGGGGGGGGGGGGGGGGGGGGGGGGGGGGGGGGGGGGGG@CFCGGGGGGGGGGGG>GGGGGGGGGGGGGGGGGGGFGGGGGGDEGGGGGGGGGGGGGGGGGGGG3CEGGGGFGG?GG?FFFGGGGGDFFEGFF
@M00200:205:000000000-AKKM3:1:1101:5210:8876 1:N:0:1
ATTGGGTATAAAGGGTGCGTAGGAGGGCAGGTAAGTCAGTGGTGAAATCTCCAAGCTTAACTTGGAAACTGCCGTTGATACTATCTGTCTTGAATACCGTGGAGATGAGCGGAATATGTCATGTAGCGGTGAAATGCTTAGATATGACATAGAACACCAATTGCGAAGGCAGCTCGTTACACGAATATTGACTCTGAGGCACGAAAGCGTGGGGATAAAACAGGATTAGATACCCGAGTAAGA
+
GGGGGGGGGGGGGGGGGGGGGGGGGGGGGGGGGGGGGGGGGGGGGGGGGGGGGGGGGGGGGGGGGGGFGFGGGGFGGGGGGGGGGGGGGGGGGGGGGGGGGGEFGGGGGGGGGEFGGGGGGGGGGGGGGGGGGGGGFGGGGGGGGGFFGFGGAEA<E@:FGGGFDEEFGGGGG@CCBEGGGCGEEGGGECFDGGGGFGG5EGCE>EDGGGGGG>44)0CFCGFF2CFFAAED9CEDDE5CC4)
@M00200:205:000000000-AKKM3:1:1101:28150:8881 1:N:0:1
ATTGGGTATAAAGCGTGTGTAGGCGGACCGTTAAGTGCCCGCGTGAAATCCCCCGGCTCAACCGGGGAACGGCCGGGCATACTGGCGGTCTTGAGCGATCCAGGGGTCATCGGAACAAACGGTGGAGCGGTGAAATGCGTAGATATCGTTTGGAACGCCGACGGTGAAAACAGATGACTGGGTCTCTACTGACGCTGAGGCACGAAAGCCAGGGTAGCAAACGGGATTAGATACCCCTGTA
+
GGGGGGGGGGGGGGGGGGGGGGGGGGGGGGGGGGGGGGGGGGGGGGGGGGGGGGGGGFGDEFGGGGGGGGGGGGGGGGGGEFFGGGGGGGGGGGGGGGGGGGGGGGGGGGGGGGGGGGGGGGGFGGGDEGGEFGGGGGGEGGGGGGGGFFGGGGGGGGGDFFGGGGGFGGGGGGGGGGGGFGGGEFGFCCCGGGCCCEGFGCFCEEDGFFEFFGFGFGGGGG*9?DC:?@<CC9?F>FFGF
@M00200:205:000000000-AKKM3:1:1101:28722:8920 1:N:0:1
ACTGGGTTTAAAGGGCGCGTAGGCGGTTCCTTAAGCGTGTGGTGAAAGCTCAGCGCTCAACGCTGAGTCGGCCATGCGAACTGGGGGACTTGAGCACTGTAGAGGCAGGTGGAATTCCGGGTGTAGCGGTGGAATGCGTAGAGATCCGGAAGAACACCGGTGGCGAAGGCGGCCTGCTGGGCAGTAGCTGACGCTGAGGCGCGACAGCGTGGGGAGCAAACAGGATTAGATGCCCGCGTA
+
FG9C<<EFFFFFGFEE7BFEGGGFDGGGGGFGDEE<FFC@CFFGGGFGGFFGGGGGFGGGGEEEECGFFC7FGGGGGGGDDFFFFD@CFGGFGGFEFFEFE@E?CGGGGGGDGFGFGGGD7+CF9>D@+<CEGGGGGD@BF>FC93@>**<FGCFGFEG7*4*,:F@77@:EG>C=B2>,85;>EFGFFCFCEEG*8@*C57**:CCCEGGGGE>DDGF6CCG4:<><*96*:C:/57B5
@M00200:205:000000000-AKKM3:1:1101:21056:8925 1:N:0:1
ACTGGGTTTAAAGCGTGTGTAGGCGGATCGTTAAGTGCCTTGTGAAATCCCACGGCTTAACTGTGGAACGGCTGGGCATACTGGCGGTCTTGAGCCATCTAGGGGCGACTGGAACAAACGGTGGAGCGGTGAAATGCGTAGATATCTGGAGGAACACCGGTGGCGAAGGCGGCATCCTGGACCGGCATTGACGCTGAGGCGCGAAAGCCAGGGGAGCAAACGGGATTAGATACCCGAGTA
+
GGGGGGGGGGGGGGGGGGGGGGGGGGGGGGGGGGGGGGGGGGGGGGGGGGGGGGGGGGGGGGGGGGGGGGGGGGGGGGGGGGGGGGGGGGGGGGGGGGGGGGGFGGGGGGGGGGGGGGGGGGGGDFGGGGGGFGGGGGGGGGGGGGFFAF@CDGGGGGGGGGCFGG7C7EGGGGGGGGFGGGGGGGGEFDGGGGGGDGFGGGGGGGGGGGG>CCBGB=@FGG;<(CFFFBAF+AFGB:FG
@M00200:205:000000000-AKKM3:1:1101:23074:8933 1:N:0:1
ACTGGGTGTAAAGCGCGTGTAGGCGGTCCGGTAAGTCGGCTGTGAAAGTCCAGGGCTCAACCCTGGGATGCCGGTCGATACTGTCGGACTAGAGTCCGGAAGAGGCGAGTGGAATTCCCGGTGTAGCGGTGAAATGCGCAGATATCGGGAGGAACACCAACGGCGAAGACAGCTCGCTGGGACGGTACTGACGCTGAGACGCGAAAGCGTGGGGAGCAAACAGGATTAGATACCCCTGTA
+
GGGGGGGGGGGGGFEGGFGGGGGGGGEFGGGGGGGGGG@CGGGGGGGGG9FDGFEGG<FGG8F8E7C=FGGG7:+@FGGFGGGGGGGEFGGGGGGFFGGGGGFGGGGGD>FGCFGGGCFGGGGGGGGGGCFDGGGGGGDGEEAFFE7:FGGGGGGGFFFC*=CCEGCG*?<8*?BEGGGGGGGD8*;EDGFFCGDEC>:EEC=EDGDC8A;ECEEGFFGGFFGGBG7?F6>GGG69)8@F
@M00200:205:000000000-AKKM3:1:1101:17198:8943 1:N:0:1
ACTGGGCTTAAAGCGTGGGTAGGTGGTCGGTGATGTGCCGTGTGAAAGCGCCGCGCTTCTCGCGGCGAGGTCGCGGTAGACACACCGACTAGAGGCACGGAGGGGGGCGTAGAATTCCCGGTGTAGTGGTGAAATGCGTAGATATCGGGAGGAATACCAGTGGCGCAAGCGGCGCCCTGGCCGTGACCTGACACTGAGCCACGACGGCGTGGGGAGCAAACGGGATTAGATACCCGTGTAAGA
+
GGGGGGGGGGGGGGGGGGGGGGGGGGGGGGGGGGGGGGGGGGGGGGGGGGGGGGGGGGGGGGGGGFGGGGGGGGGGGGGGGGGGGGGGGGGDFGGGGGGGGGGGGGGGGGGDGGGGGGGGGCGGGGGGGGGCGGGGGGGGGGGDGGGGGGGDGGGFGGG?GGGGGGEGGGGGGGGGGGFGGGGGGGGGGGGFGGGFGGGGGGEEGEGGGCEGGG@DEGEFFGEGBG<?6=<CGGGGFFFDGBF
@M00200:205:000000000-AKKM3:1:1101:12264:8947 1:N:0:1
ATTGGGTTTAAAGCGCGCGCAGGCGGTTTCGCAGGCGGTCCGTGAAAGCCCCCGGCTCAACCGGGGAGGGTCGGGTCGAACCGCGGGACTGGAGGCTGGCAGAGGCGGATGGAATTCCCGGTGGAGCAGTGAAATGCGTAGAGTCCGGGAGGAACACCAGTGGCGAAGGCGGTCCGCTGGGCCAGCACTGACGCTGAGGCGCGAAGGCCAGGGGAGCGAACGGGATTAGATACCCTTGTA
+
GCGGGGG@GGGGGDG:FGGGGGG7FG@CFGGGGCFGFGCBBFGGGGGFGGGGDGGGG:FGG,=FGGG@@+BFF7@3+@CFGC7FG7F<CG>FAFC:FGGGGGGGG7:F*CGGGGGGGG91CFGGGGG@FGGGGGGGGGGGGGG@++/:CGGGGGGGGG>*<FGGGGGGGGGC8E/*:EGGGGGGC*;C6*:FEGG5EGFGCDEDE8CGC*;FGGEGF**:DDGG0CF<649:+<C*7FFG
@M00200:205:000000000-AKKM3:1:1101:13551:8957 1:N:0:1
ATTGGGCATAAAGGGCGCGCAGGCGGCCGCCTCAGTCGGACGTGAAAGCCCGGGGCTCAACCCCGGAACGGCGTCCGAGACGGGGCGGCTGGAGACCGGGAGAGGAGGGTGGAATAGCCAGTGTAGAGGTGAAATTCGTAGATATTGGCTGGAACACCGGTGGCGAAAGCGGCTCTCTGGCCCGGTTCTGACGCTGAGGCGCGAAAGCGTGGGGAGCAAACAGGATTAGATACCCCAGTA
+
GGGGGGGGGGGGGGGGGGGGGGGGGGGGGGGGGFFGGGGGGGGGGGGGGGGGGDGGGGGGGGGGGGGEGGGGGGGGGEGEGGGGGGGGGGGGGGGGGGGGEGGGGFGGGGGGGGGGGGGGGGGGGGGGGGGGGGGGGGGGGGGFGGG?CFGGGGGGGGGGGGCG>EGGGGGGGGGGGGGCGGGGGGGGCGGGGGGEGGGGGGGDGGCFGGECEDBGEGGGGGFF?GF24@DGGGGFEFFG
@M00200:205:000000000-AKKM3:1:1101:17796:8962 1:N:0:1
ATTGGGTGTAAAGCGTGGGTAGGTGGTCGGTGATGTGCCGTGTGAAAGCGCCGCGCTTCTCGCGGCGAGGTCGCGGTAGACACACCGACTGGAGGCACGGAGGGGGGCGTAGAATTCCCGGTGTAGTGGTGAAATGCGTAGATATCGGGAGGAATACCAGTGGCGCAAGCGGCGCCCTGGCCGTGACCTGACACTGAGCCACGACGGCGTGGGGAGCAAACGGGATTAGATACCCGAGTA
+
GGGGGGGGGGGGGGGGGGGGGGGGGGGGGGGGGGGGGGGGGGGGGGGGGGGGGGGGGGGGGGGGGGGGGGGGGGGGGGGGGGGGGGGGGGGGGFGGGGGGGGGGGGGGGGGGGGGGGGGGGGGGGGGGGGGFGGGGGGGGGGGGGGGGDEGGGGGGGGGFFDGGGGGGGGGGGGGGGGGGGGGGGGGGGGGGGGGGFGGGGG=EGGGGGGGGGGDDBCFFGC5<<GFFFFAC?FGGEB>E
@M00200:205:000000000-AKKM3:1:1101:7724:8968 1:N:0:1
ACTGGGTATAAAGCGTGCGTAGGTGGTTCGTTAAGTCTGATGTGAAAGCCCTGGGCTCAACCTGGGAATGGCATTGGAAACTGGCGATCTAGAGTGCGGTAGAGGGTAGTGGAATTCCCGGTGTAGCAGTGAAATGCGTAGAGATCGGGAGGAACATCTGTGGCGAAGGCGACTGCCTGGACCAGCACTGACACTGAGGCACGAAAGCGTGGGGAGCAAACAGGATTAGATACCCCAGTAAGA
+
GGFGGGGGGGGGGGGCEGGGGGG<E<BFGGGGGFGG,CFGGGGGGGGGGGGGDFGGGGGGGGGFCF,F<EEFEFGFGFGAFGGGEGGDGGGGFEGCFGGGGGGGGGGGGGGFDBE8F?<CGEGEGGEG9EFE99?5FCFGGGGFFFG7FCFCC=D@DA,,CFCGDGDCF7F7CEGGCGGFD6DGGFGFD9<<DGGDCFGGGF5:CE:F?51=F1)))=89C4C5/9+36+)*<6A55><FF>)
@M00200:205:000000000-AKKM3:1:1101:5942:8980 1:N:0:1
ATTGGGCATAAAGGGAGCGTAGGCGGATAGTTTAGTCAGAGGTGAAAGCCCAGGGCTCAACCTTGGAATTGCCTTTGATACTGGCTATCTTGAGTATGGAAGAGGTATGTGGAACTCCGAGTGTAGAGGTGAAATTCGTAGATATTCGGAAGAACACCAGTGGCGAAGGCGACATACTGGTCCATTACTGACGCTGAGGCTCGAAAGCGTGGGGAGCAAACAGGATTAGATACCCTCGTA
+
GGGGGGGGGGGGGGGGGGGGGGGGGGGGGGGGGGGGGGGGGGGGGGGGGGGGGGGGGGGGGGGGGGGGGGGGGGGGGGGGGGGGGGGGGGGGGGGGGGGGGGGGGGGGGGGGGGFGGGGGGGGGFEGGGGGGGGGFCCGGGGGGGGGGGGGGGGGGGGFGGGGGGGGGGGGGGGGGFGGGGGGGGAFGCFGGGGGGEGGCFD?EGGGGG5EFGGDDEGG>*;*>?FCE4F5@C:CGFDFG
@M00200:205:000000000-AKKM3:1:1101:17911:8999 1:N:0:1
ATTGGGTTTAAAGAGTGCGTAGGCGGACCAGCAAGCGTCTTGTGAAAGCCCTCGGCTCAACCGAGGAACAGCGGGGCGAACTGCGGGTCTTGAGGCAGGTAAGGGTCGCCGGAACAGTAGGTGGAGCGGTGAAATGCGTAGATATCTACTGGAACGCCGATGGTGAAGACGGGCGACTGGGCCTGTCCTGACGCTGAGGCACGAAAGCGTGGGGAGCAAACAGGATTAGATACCCCCGTAAGA
+
GGGGGGGGGGGGGGGGGGGGGGGGGGGGGGGGGGGGGGGGGGGGGGGGGGGGGGGGGGGGGGGGGGGGGGGGGGGGGGGGGGGGGGGGGGGGGGGGGGGGGGGGGGGGGGGGGGGGGGGGGFGGFGGGGGGGGGGGGGGGGGGGGGGGGGGGGGGGGGG7CFGGFCGG??EGGGGGGGGGGGGGGGGGGFGGGGGGCGFGGGEEG85CEGDGGGEDEGGGGGGG?FGFFFFGGGGGEEFDD:A
@M00200:205:000000000-AKKM3:1:1101:7436:9003 1:N:0:1
ATTGGGCTTAAAGCGTGTGTAGGCGGATGGCTAAGTGTCTTGTGAAATCCCACGGCTCAACCGTGGAACTGCTCGACATACTGGTCATCTTGAGCAACCTAGGGGCGAGCGGAACAAACGGTGGAGCGGTGAAATGCGTAGATATCGTTTGGAACGCCAATGGTGAAAACAGCTCGCTGGGGGTTTGCTGACGCTGAGACACGAAAGCCAGGGGAGCAAACGGGATTAGATACCCCCGTA
+
GGGGFGGGGGGGGGGGGGGGGGGGGGGGGGGGGGGGGGGGGGGGGGGGGGGGGGGGGGGGGGGGGGGGGGGGGGGGGGGGCGGGGGGGGGGGGGGGGGGGGGGGGGGGGGGGDFGG@GGGGGGGGGGGGGGGGGGGGGGGGGGGGGGGGGGGGGGGGGGGGGGGFGGGGGGGGGGGCEGGGGGGGGGGGGGFEGGGGGGGGGGDGGDCCGGGGDDGFGGGGGGD1DGFFFF>9A?F>E@E
@M00200:205:000000000-AKKM3:1:1101:14808:9013 1:N:0:1
ATTGGGCTTAAAGGGTGCGTAGGCGGTGCAGCAAGTCGGGAGTGAAATACCTCAGCTTAACTGAGGAACTGCTCTCGATACTGCTGTGCTTGAGTGAGACAGAGGTAAGCGGAACTTAGGGTGGAGCGGTGAAATGCGTTGATATCGAGAGGACTACCAAAGGCGAAGGCAGGTCACTGGGCAGTTACTGACACTGAGGCACGAAGGCTAGGGGAGCAAACCGGATTATATACCCTTGTACGAT
+
CFEGDG9FGGGGGGGGGGGGGF>9FGCFGGGGGGFFDFEDCG:FFGGGG9F<CEGGG9FGGG<<FFEFFFFGAEGGGGFGGGGAEDEFFGG9D@FFFFGGFFEGDGCFGGGG@EEGGGCFGGGDGFFGGG+DD,E?FEGGEF9@FGC+3@:7F+B=F@A73><,@BBGGFCE5DC,DFF7:51>?BFGG+=?FFFC7C==5CEEG;7*068+<*:CEGFC**//(7D2**.:99C>5)9?70(,
@M00200:205:000000000-AKKM3:1:1101:15287:9021 1:N:0:1
ACTGGGTGTAAAGCGCACGTAGGCGGTTTGTTAAGTCAGGGGTGAAATCCCGGAGCTCAACTCCGGAACTGCCTTTGATACTGGCAAGCTAGAGTCCGGAAGAGGTAAGTGGAACTCCTAGTGTAGAGGTGGAATTCGTAGATATTAGGAAGAACACCAGTGGCGAAGGCGGCTTACTGGTCCGGAACTGACGCTGAGGTGCGAAAGCGTGGGGAGCAAACAGGATTAGATACCCTAGTA
+
GGGGGGGGGGGGGGGGGGGGGGGGGGGGGGGGGGGGGGGGGGGGGGGGGGGGGGGGGGGGGGFFGGGGGGGGGGGGGGGGGGGGGGGGGGGGGGGGGGGEGGGGGFGGGGGGGGGGGGGGGGGGCGFGFFGGGGGGGGGGGGGGGGGFFFFCEGGGGGGGGGGGGGEEGGGGC5BFFGGEGGGGE*CGGGGGGGGGGGGGGGGGGGGGGGGGGE>DEFGFGGGC:FGFFFFGGGGGF4B?
@M00200:205:000000000-AKKM3:1:1101:9991:9022 1:N:0:1
ATTGGGTATAAAGCGTGTGTAGGCGGACCGTTAAGTACCTTGTGAAATCCCACGGCTCAACCGTGGAACGGCTGGGTATACTGGCGGTCTTGAGCCACCTAGGGGCGAGCGGAACAAGCGGTGGAGCGGTGAAATGCGTAGATATCGCTTGGAACGCCGACGGTGAAAACAGCTCGCTGGGGGTGTGCTGACGCTGAGACACGAAAGCCAGGGGAGCGAACGGGATTAGATACCCGAGTA
+
GGGGGGGGGGGGGGGGGGGGGGGGGGGGGGGGGGGGGGGGGGGGGGGGGGGGGGGGGGGGGGGGGGGGGGGGGGGGGGGGGGGGGGGGGGGGGGGGGGGGGGGGGGGGGGGGGGGG@CGGGGGGGGGGGGGGGGGGGGGGGGGGGGGGGGGGGGGGGGGGGGGEFFGGGGGGGFGGDCGGGGGGGGGFGGGCEGGGGGGGGGGGGGGGGFGGGGFGFGGGGGGGFDC?FFA><8CGF@FG
@M00200:205:000000000-AKKM3:1:1101:11465:9023 1:N:0:1
ATTGGGTTTAAAGGGCGCGTAGGCGGGTGAGCAAGTCCGGGGTGAAATCTTTCGGCTTAACCGGAAAACTGCCTTGGATACTGCTCGTCTAGAGGGAGGTAGGGGTCTGCGGAACTTCCGGTGGAGCGGTGAAATGCGTTGATATCGGAAGGAACGCCGGTGGCGAAAGCGGCGGACTGGACCTCTTCTGACGCTGAGGCGCGAAAGCCAGGGGAGCAAACGGGATTAGATACCCCTGTA
+
GGGGGGGGGGGGGGGGGGGGGGGGGGGGGGGGGGGGGGGGGGGGGGGGGGGGGGGGGGGGGGGGGGGCGGGGGGGGGFGGGGGGGGGGGGGFFFGGEGGGFGGGGGGGGGGGGGGGGGGGGGGGGGGEGGGGGGGGGGGGGGGFGGGDFCFFGGGGGGGCFEGGGGGGGGEGGGDGGGGFFGGGGGGGGGGGGGGGGGCGCD51?GGGGGGGGG))7EFGGGGGB:F>F4<CFFGGFFFF
@M00200:205:000000000-AKKM3:1:1101:3688:9027 1:N:0:1
ATTGGGTTTAAAGGGCTCGTAGGCGGCCCACTAAGTCGGACGTGAAATCCCTCGGCTTAACCGGGGAACTGCGTCCGATACTGGTGGGCTTGAATCCGGGAGAGGGATGCGGAATTCCAGGTGTAGCGGTGAAATGCGTAGATATCTGGAGGAACACCGGTGGCGAAGGCGGCATCCTGGACCGGCATTGACGCTGAGGCGCGAAAGCCAGGGGAGCAAACGGGATTAGATACCCTGGTA
+
GGGGGGGGGGGGGGGGGGGGGGGGGGGGGGGGGGGGGGGGGGGDGGGGGGGGGGGGG7FGGAFDGGGGGGFGGF7FGGGGGGGGF@FCGGGGGGGGFCGEFGGDGGGFE8FDFEGGGGGGGGGGGGGGGGGGGGFFAFGGEEGGGGGGFGGGGGGGGGGGGGGGGG7BFGGGGGGCEFFGGGGGGGG*<=?FEGGGGGG*CDGGCGGGGFGGGG@<BFGGGGGGFGC>@=AGFGG4>FFG
@M00200:205:000000000-AKKM3:1:1101:9874:9038 1:N:0:1
ACTGGGTTTAAAGGGCGCGTAGGTGGTCAGGTAAGGGTGTGGTGAAAGTCCGGGGCTCAACCCCGGATCTGCCGTGCCGACTGCTTGACTGGAGCATTGCAGAGGCAGATGGAATTCCGGGTGTAGCGGTGGAATGCGTAGAGATCCGGAAGAACACCGGTGGCGAAGGCGGCCCGCTGGGCTGTGGCTGACGCTGAGGCGCGACAGCGTGGGGAGCAAACAGGATTAGATACCCTCGTA
+
GGGGGGGGGGGGGGGGGGGGGGGGGGGGGGGGGGGGGGGGGGGGGGGGGGGGGGGGGGGGGGGGGGGGGGGGGGGGGGGGGGGGGGGGGGGGGGGGGGGGGGGGGGGGGGGGGGGGGGGGGGGGGGGGGGGGGGGGGGGGGGGGGGGGGGGDGGGGGGGGGGGGGEEGGGGGGGGGGGGGGGFGGFGGGGGGGGGGGGGGGDGDGGGGDCCGEGEDDCCFGFFFFGGBFFDGGGGCFFFG
@M00200:205:000000000-AKKM3:1:1101:25521:9046 1:N:0:1
ATTGGGTATAAAGGGCTCGTAGGCGGTTTGTCGCGTCGGGAGTGAAAACCATGAGCTTAACTCATGGCTTGCTTTCGATACGGGCAGACTGGAGGTATGCAGGGGAGAACGGAATTCCTGGTGTAGCGGTGAAATGCGCAGATATCAGGAGGAACACCGGTGGCGAAGGCGGTTCTCTGGGCATTACCTGACGCTGAGGAGCGAAAGTGTGGGGAGCGAACAGGATTAGATACCCTTGTAAGA
+
GGGGGGGGGGGGGGGGGGGGGGGGGGGGGGGGGGGGGGGGGGGGGGGGFGGGGGGGGGGGGCGGGGGGGGGGGGGGGGGGGGGGGGGDFFGGGGGGGGFGGGGGGGGGGGGGGGGGGFGGGGGGGGGGGGGGGGGGGGGGGGGGGGGFGGGGGGGGGGGGEFCGGGGGGGGGGGGGGF9FGGGGGGGGGGGGGGGGGGGGGGGGGGGGGFGGGGFG@GGG5C@FF4C2=?ACGGGF4F?EGFB
@M00200:205:000000000-AKKM3:1:1101:18826:9086 1:N:0:1
ATTGGGTTTAAAGGGCTCGTAGGCGGTTTGTCGCGTCGGGAGTGAAAACTCAGGGCTCAACCCTGAGCGTGCTTCCGATACGGGCAGACTAGAGGTATGCAGGGGAGAACGGAATTCCTGGTGTAGCGGTGGAATGCGCAGATATCAGGAGGAACACCGGTGGCGAAGGCGGTTCTCTGGGCATTACCTGACGCTGAGGAGCGAAAGCATGGGGAGCGAACAGGATTAGATACCCTGGTA
+
GGGGGGGGGGGFGFGGGGGGGGEGGDGGGGGGGGGGGGGG>FGGGFGGG@FGC<FGGGGGGGGGGGFGEGGGGGGGGGGGEGGGGEGGGGGFCCGGFGFGCCGEGDCGGGGGGEGGFGCEFFCFFFGGGGGCECCFGFGGGEGGGGDED7*@:>F<FGGGGGGGED*:FFGGGDGCFCCCGGGGGFGGGG6F8CGD5ACCEG5EEDGGGFFGGG@DFGCGD)AF:<G???47FGG65)0+
@M00200:205:000000000-AKKM3:1:1101:8582:9110 1:N:0:1
ACTGGGTTTAAAGCGTGCGCAGGCGGTTTTGTAAGCCAGATGTGAAATCCCCGGGCTTAACCTGGGAATGGCATTTGGGACTGCAAGGCTTGAGTGCGGCAGAGGAGACTGGAATTCCTGGTGTAGCAGTGAAATGCGTAGATATCAGGAGGAATACCGATGGCGAAGGCAGGTCTCTGGGTTGAACCGACGCCTATTCAAGAAAGCGTGGGGGCCCAACAGGATTCAAATACCCCGTAAGATT
+
GGGGGGGCFGGGGGGGGGGGGGGGGGGGGGGGGGGFGGGGFGGFGGGGGGGGGGGGGGGGGGGGGDEGGGGGGDFDGEGGGGCEDGGGGGGEFFFGGE>C@EFF7DGC<ECFGGGGGGGEFGGFGDFFFFFGFCGDFGGGGGGGGGGGCBF@FGGGFGDGGGGGCGEGGFCCCFG9FEG:,2*1,2,**)/**/**++1=++3:C94)/:7B5*)))://9*/*)0*-*/)09:<*)85**)-)
@M00200:205:000000000-AKKM3:1:1101:12613:9111 1:N:0:1
ACTGGGTGTAAAGCGCGTGTAGGCGGGAGAGGCAGTCCGGTGTGAAAGCCCACGGCTCAACCGTGGAAGGTCGCTGGAAACTCCTCTTCTTGAGGCGGACAGAGGGAAGTGGAATTGCTGGTGTAGCGGTGAAATGCGTAGATATCAGCAGGAACACCCATGGCGAAGGCAGCTTCCTGGGTCCGACCTGACGCTGAGACGCGAAAGCGTGGGGAGCGAACGGGATTAGATACCCTAGTA
+
GGGGGGGGGGGGGGGGGGGGGGGGGGGGGGGGGGGGGGGGGGGGGGGGGGGGGGGGGGGGGGGGGGGGGGGGGGGGGGGGGGGGGGGGGGGGGGGGGGGGGGGGGGGGGGGGGGGGGGGGGGGGGGGGGGGGGGGGGGGGGGGGGGGGGGGGGGGGGGGGGGGGDFGGGGGGGGGGGGGGGGGGGGGGGGGGGGGGGGGGGGGGGGGGGEGGGGFGFGGGGGGG:CGFF?DGGGFFFFFG
@M00200:205:000000000-AKKM3:1:1101:23483:9115 1:N:0:1
ATTGGGCATAAAGCGCGCGTAGGCGGCTGCCTAAGTCGGATGTGAAAGCCCCGGGCTCAACCTGGGAACTGCATTCGATACTGGGCGGCTAGAGTATGAGAGAGGGAGGTAGAATTCCACGTGTAGCGGTGAAATGCGTAGATATGTGGAGGAATACCGGTGGCGAAGGCGGCCTCCTGGTTCAATACTGACGCTGAGGTGCGAAAGCGTGGGGAGCAAACAGGATTAGATACCCTCGTA
+
GGGGGGGGGGGGGGGGGGGGGGGGGGGGGGGGGGGGGGGGGGGGGGGGGFGGGGGGGGGGGGGGGGGGGGGGGGGGGGGGGGGGGGGGGGGGGGFGGGGGGGGGGGGGGGGGGGGGGGGGGGGGGGGGGGGGGGGGGGGGGGGGGGGGGGGGGGGGGGGGGGGGGGGGGGGGGGGGGGGGGGGGFGGGGGGGGGGGGGGGFGGGGGGGGDGGGGFGFGGGGGFGFGGFFFFCFGGGFFFG
@M00200:205:000000000-AKKM3:1:1101:24571:9120 1:N:0:1
ACTGGGCATAAAGGGCGCGTAGGCGGCCATCTAAGTCAGACGTGAAATCCCCCGGCTTAACCTGGGAACTGCGTCTGATACTGGAAGGCTCGAATTTGGGAGAGGGATGTGGAATTCCAGGTGTAGCGGTGAAATGCGTAGATATCTGGAGGAACACCGGTGGCGAAGGCGGCATCCTGGACCAACATTGACGCTGAGGCGCGAAAGCTAGGGGAGCAAACGGGATTAGATACCCTAGTA
+
GGGGGGGGGGGGGGGGGGGGGGGGGGGGGGGGGGGGGGGGGGGGGGGGGGGGGGGGGGGGGGGGGGGGGGGGGGGGGGGGGGGGGGGGGGGGGGGGGGGGGGGGGGGGGGGGGGGGGGGGGGGGGGGGGGGGGGGGGGGGGGGGGGGGGGGGGGGGGGGGGGGGGGGGGGGGGGGGGGGGGGGGGGGGDGGGGDGGGGGGGGGGGGGGGGGGGGFG>GGGFGCDFGGBF?AGGFF9?FFG
@M00200:205:000000000-AKKM3:1:1101:20661:9141 1:N:0:1
ATTGGGTGTAAAGCGTGTGTAGGCGGACCGTTAAGTGCCCGCGTGAAATCCCCCGGCTCAACCGGGGAACGGCCGGGCATACTGGCGGTCTTGAGCGATCCAGGGGTCATCGGAACAAACGGTGGAGCGGTGAAATGCGTAGATATCGTTTGGAACGCCGACGGTGAAAACAGATGACTGGGGATCCGCTGACGCTGAGACACGAAAGCCAGGGGAGCAAACGGGATTAGATACCCTCGTA
+
GGGGGGGGGGGGGGGGGGGGGGGGGGGGGGGGGGGGGGGGGGGGGGGGGGGGGGGGGGGGGGGGGGGGGGGGGGGGGGGGGGGGGGGGGGGGGGGGGGGGGGGGGGGGGGGGGGGGGGGGGGGGGGGGGGGGGGGGGFFGGGGGGGGGGGGGGGGGGGGGGGGGGGGGGGFGGGFGGFGFGFGGEGGGGDEEFEGGGEGGGGGCGGGGFGFGGGBD>CFGD>CG:C52FFBCG?69F3>FD
@M00200:205:000000000-AKKM3:1:1101:13424:9142 1:N:0:1
ACTGGGCTTAAAGCGTGCGCAGGCGGTTTTGTAAGTCTGTTGTGAAATCCCCGGGCTTAACCTGGGAATGGCAATGGAGACTGCAAGGCTAGAGTTTGGCAGAGGGGGGTAGAATTCCACGTGTAGCAGTGAAATGCGTAGAGATGTGGAGGAACACCGATGGCGAAGGCAGCCCCCTGGGTCAAGACTGACGCTCATGCACGAAAGCCTGGGGAGCAAACAGGATTAGATACCCGAGTAAGA
+
GGGGFFGGGGGGGGGGGGGGGGGGGGGEGGGGGGGGFEDFGFGGGGGGGGGGGECECG<FGGGFGGFFFGGGAFFFG?F,C:EFEGGGGGGCEFFGGFGCGGFFFGGGGGGGFGFGCGCFEC7<<<CFFA7FEFCFGEBCE@:<AFFCEFFFFGFG8FECFEGGEGGGGCCEDG5C*/8:EGFEF<+;7CFFEGDC?++++:18?C5**3:8FEECBGGFGD84:6F?96:*+<CC3756*.4
@M00200:205:000000000-AKKM3:1:1101:15464:9158 1:N:0:1
ACTGGGCTTAAAGAGCTCGTAGGCGGCTTGGCAAGTCGGGTGTGAAACCTCCAGGCTCAACCTGGAGACGCCACTCGATACTGCTATGGCTAGAGTCCGGTAGGGGACCACGGAATTCCTGGTGTAGCGGTGAAATGCGCAGATATCAGGAGGAACACCGGTGGCGAAGGCGGTGGTCTGGGCCGGCACTGACGCTGAGGAGCGAAAGCGTGGGTAGCAAACAGGATTAGATACCCTCGTA
+
GGGGGGGGGGGGGGGGGGGGGGGGGGGDCE@FGGGGGGGGGGGGGFFFGGGGGGGGGFGGGGFGGDEGGFEGGG,CFGGGGGGGGGGGEFGFGGFFFDFGEDCFGEEG7<FGCGGFFFGCC84DFFGCC7=CBFGGFDCECF@DG9>@FEFGCE8<,@>FCGGGD@E:FD:EEE7*:CFCF6CCC5EE*>F?6CC5=EC5CCGDD5/1A=*:>ED7<6+<6FCC?FFA@FAC+<EG40):D
@M00200:205:000000000-AKKM3:1:1101:28591:9174 1:N:0:1
ATTGGGTATAAAGTGCGTGCAGGCGGATTGGTATGTGCCGTGTGAAAGCTCCCGGCTTGCCTGGGAGAGGTCGCGGTAGACAGCCGATCTGGAGGCTCGGAGAGGTTCGTGGAATTCCCGGTGTAGTGGTGAAATGCGTAGATATCGGGAGGAACACCAGTGGCGCAAGCGGCGAACTGGCCGAGACCTGACGCTGAGACGCGACGGCGTGGGGAGCAAACCGGATTAGATACCCTCGTA
+
GGGGGGGGGGGGGGGGGGGGGGGGGGGGGGGGGGGGGGGGGGGGGGGGGGGGGGGGGGGGGGGGGGGGGGGGGGGGGGGGGGGGGGGGGGGGGGGGGGGGGGGGGGGGGGGGGGGGGGGGGGGGGGGGGGGGGGGGGGGGGGGGDAFFCCGEEFGGGGGGGFGEEDGGGGGGGGGEEGGGFGGGGDGGFFGCCEGGGGGFGGGC>CDGGEEGGGEDBDFGG3:D>GD?FF<7CFGFF>FG
@M00200:205:000000000-AKKM3:1:1101:16814:9178 1:N:0:1
ACTGGGCATAAAGAGCGTGTAGGCGGCCAGACAGGTCCGTTGTGAAAACTAGAGGCTCAACCTCTAGACGTCGATGGAAACCGTCTGGCTAGAGTCCGGAAGAGGAGAATGGAATTCCTGGTGTAGCGGTGAAATGCGCAGATATCAGGAAGAACACCCGTGGCTAAGGCGGTTCTCTAGTACGGTACTGACGCTGAGACGCGAAAGCGTGGGGAGCGAACAGGATTAGATACCCTCGTA
+
GGGGGGGGGGGGGGGGGGGGGGGGGGGGGGGGGGGGGGGGGGGGGGGGGGGGGGGGGGGGGGGGGGGGGGGGGGGGGGGGGGGGGGGGGGGGGGGGGGGGGGGGGGGGGGGGGGGGGGGGGGGGGGGGGGGGGFGGGGGGGGGGGGGFGGGGGGGGGGGGGGGGGGFGC?FGGGGFFGGGGGGGGGGGGGGGGGGGGGGGGGGGDGGGGGGGGGFGBGECDDGGFGGFFFA>FGF4>EFG
@M00200:205:000000000-AKKM3:1:1101:19673:9211 1:N:0:1
ACTGGGTTTAAAGGGCGCGTAGGCGGCCGATCAAGTCGGGGGTGAAAGCCTGTGGCTCAACCACAGAATGGCCTTCGATACTGTTTGGCTTGAGACCGGAAGAGGTCAGTGGAACTGCGAGTGTAGAGGTGAAATTCGTAGATATTCGCAAGAACACCAGTGGCGAAGGCGGCTGACTGGTCCGGTTCTGACGCTGAGGCGCGAAAGCGTGGGGAGCAAACAGGATTAGATACCCTCGTA
+
GGGGGGGGGGGGGGGGGGGGGGGGGGGGGGGGGGGGGGGGGGGGGGGGGGGGGGGGGGGGGGCGGGGGGGGGGGGGGGGGGGGGGGGGGGGGGGGGGGGGGGGGGGGGGGGGGGGGGGGGGGGGGGGGGGGGGGGGGGGGGGFGGGGGGGGGGGGGGGGGGGGGGGGGGGGGGGGGGGGGGGGGGGGGGGGGGGGGDGGGGGGGGGGGGGGGGGFGFGFGGGGGFGG?==AFGGGGFFFG
@M00200:205:000000000-AKKM3:1:1101:13422:9214 1:N:0:1
ATTGGGTTTAAAGGGCGCGTAGGCGGCCACCTAAGTCAGACGTGAAATCCCTCGGCTCAACCGGGGAACTGCGTCTGATACTGGGTGGCTTGAATTCGGGAGAGGGATGCGGAATTCCAGGTGTAGCGGTGAAATGCGTAGCTATCTGGAGGAACACCGGTGGCGAAGGCGGCATCCTGGACTGTAACTGACACTGAGGAACGAAAGCCAGGGGAGCAAACGGGATTAGATACCCCGGTA
+
EFF9ACCGEFGFGF7FCFF@FCCDEGCEGGGGEF8CFGFCFGGCCGFFEGGGFE@:CF<EGDCFGGGFFFGFFFBFFCCE?EEFFECGFFCF8FFGGGGGGEC@CEGGGGGGGCDGDDEGGCFFFGGGGGGFGEFCA:FEF*@FFCCCFGB<CGFGGG7C:C7BEFEDFG::C>CFCFGGGGGGGG9AEGGFFCF+@8ECFG5E88<C@CCGC85CDFC+*/**47*,966C9<:35))*
@M00200:205:000000000-AKKM3:1:1101:6349:9217 1:N:0:1
ACTGGGTATAAAGTGCGTGTAGGCGGTCCGGTAAGTCGGCTGTGAAAGTCCAGGGCTCAACCCTGGGATGCCGGTCGATACTGCCGGACTAGAGTTCGGAAGAGGCGAGTGGAATTCCCGGTGTAGCGGTGAAATGCGCAGATATCGGGAGGAACACCAGTAGCGAAGGCGGCTCGCTGGGCCGTTCCTGACGCTGAGACGCGAAAGCTAGGGGAGCGAACAGGATTAGATACCCCGGTA
+
GDGGGGGGGGGGGGGGG@GGGGGGGGEGCFFFGGGGGGGGFGGGGGGGGGGGGGGGGGGGGGGGGGGFGCFGC:FFFCBFGGGGGGGGGGGGGGGGGDG@FGGGG>FCE=FGFFGGGGGGGGGGGGGGGGGGGFGGGGCEDGGDCFDCFFEGGGGGGGGGGGGGGGDEGGGGGGG7EGFGGGFGGGFFGGGGGGGDGGGGGGGGGDGGG?FGGGD:BE8EGDGGFGG7FFACFGFGEFFG
@M00200:205:000000000-AKKM3:1:1101:11118:9233 1:N:0:1
ATTGGGTGTAAAGGGTGCGTAGGCTGCGCAGAAAGTCAGATGTGAAATCCGGGAGCTCAACTTCCGAATTGCATCCGATACTCCTGTGCTAGAGGACTGGAGAGGAGCTTGGAATTCTCGGTGTAGCAGTGAAATGCGTAGAGATCGAGAGGAACACTAGTGGCGAAGGCTGGGCTCTGGACAGTATCTGACGCTGAGGCACGAAGGTCAGGGGAGCAAACGGGATTAGATACCCTCGTA
+
GGGGGGGGGGGGGGGGGGGGGGGGGGGGGGGGGGGGGGGGGGGGGGGGGGGGGGGGGGGGGGGGGGGGGGGGGGFGGGGGGGGGGGGGGGGGGGGGGGGGGGGGGGGGGGGGGGGGGGGGGGGGGGGGGGGGGGGGGGGGGGFFFGDGGGGGGGGGGGGFGGGGDGGGGGCFGGGGGGGGGGGGGCE7CCFFGGDE?CGGGGCGC*42<CGGGGBDDGDFGDEC;GGFF=?>FGGDFFFG
@M00200:205:000000000-AKKM3:1:1101:22202:9251 1:N:0:1
ATTGGGTTTAAAGTGTGTGTAGGCGGATGGGTAAGTACCTTGTGAAATCCCACGGCTCAACCGTGGAACTGCTTGGTATACTGCCTATCTTGAGCCACTTAGGGGCTACCGGAACAAATGGTGGAGCGGTGAAATGCGTAGATATCATTTGGAACGCCAATGGTGAAAACAGGTAGCTGGGAGTGTGCTGACGCTGAGACACGAAAGCCAGGGGAGCGAACGGGATTAGATACCCTCGTAAGA
+
GGGGGGGGGGGGGGGGGGGGGGGGGGGGGGGGGGGGGGGGGGGGGGGGGFGGGGGGGGGGGGGGGGGGEGGGGGGGGGGGGGGGGGGGGGGGGGGGGGGGGGGGGGGGGGGGCFGGFGGGGGGGGGGGDGGGGGGGGGGGGGGGGGGGCFGGGGGGGGGGGGFGGFGGGGGGDCFGGGCGGGCEGGGGGGGGGGGGEGFGGGGGGEGGC8CEGGF3>EEGGGG31<DEF69CGCGFFFFGGFB
@M00200:205:000000000-AKKM3:1:1101:24723:9257 1:N:0:1
ACTGGGTTTAAAGGGAGCGTAGGCGGATAGTTTAGTCAGAGGTGAAAGCCCAGGGCTCAACCTTGGAATTGCCTTTGATACTGGCTATCTTGAGTATGGAAGAGGTATGTGGAACTCCGAGTGTAGAGGTGAAATTCGTAGATATTCGGAAGAACACCAGTGGCGAAGGCGACATACTGGTCCATTACTGACGCTGAGGCTCGAAAGCGTGGGGAGCGAACAGGATTAGATACCCGGGTAAGCT
+
GGGGGGGGGGGGGGGGFGGGGGGGGGGGGGGGGGGGGGGGGGGGGGGGGGGGGGGGGGGGGGGGGGGGGGGGGGGGGFFGGGGGGGGGGGGGGFGGGCGGGGGGGGGGGGGGGGGGGGGCGGGGGFGFGGGGFFG9FGGG<FGGGGGGGGGGFGGGGGFFGFGGEGGGDGGECGGDEF,DGFGGGGGGA>FGEEGGGGGGGGGGGGGGEGGECGFDFGCEGDFGF4FEFFFDBC+75DF=D72)
@M00200:205:000000000-AKKM3:1:1101:14588:9257 1:N:0:1
ACTGGGCGTAAAGGGTGCGTAGGCGGCCTATTAAGTCAGTGCTGAAATATCCCGGCTTAACCGGGAGGGTGGCATTGATACTGATGGGCTAGAGTACAGATGAGGTAGGCGGAATTGACGGTGTAGCGGTGAAATGCTTAGATATCGTCAAGAACACCTATAGCGAAGGCAGCTTACTAGGCTGTAACTGACGCTGAGGCACGAAAGTGTGGGGATCAAACAGGATTAGATACCCTCGTA
+
GGGGGGGDGGGGGFGGGGGGGGGGGGGGG8EGGGGGG<CGFGGGGGGGF<F,FGGGGDGEGGGGGDEEEGGG@DACFGGGGGGGGFFGGGDGGGFFGGCD9FFGGGGGGFGGGGGGFFGGGGGGGGGGGGGGGGGGGGGGFGGGGGGGGGDGGGGGGGDGGGGGCGGDDFGGGGGGGGGGGGGGEEGGGGGGGGGGGGGGGFE;E851><C<FGB5>CGGGGGGFGGFFFAGGGGC)<FE
@M00200:205:000000000-AKKM3:1:1101:3821:9289 1:N:0:1
ACTGGGTGTAAAGGGCGCGTAGGCGGCTTTGCAAGTGACGGGTGAAAGCCCTCGGCTTAACCGAGGAACTGCCTGTCAGACTGTGAGGCTTGAGACCGGGAGAGGTGAGTGGAATTCCCAGTGTAGCGGTGAAATGCGTAGATATTGGGAGGAACACCAGTGGCGAAGGCGGCTCACTGGACCGGAACTGACGCTGAGGCGCGAAAGCGTGGGGAGCAAACCGGATTAGATACCCCTGTA
+
GGGGGGGGGFGGGGGGGGGGGGGGGGGGGGGGFGGGGGGGGGGGGGGGGGFGGDGGGGCFGGGDGGGGGGGGGGGFGGFFGGGGGGGGGGGCCFFGGGGGGGGDGBF<DFGGGGGGGFGDGDFG9EGGGGGGGGGGGGGGEGG9FAFCF@FFEFGGGGGGGGGGGGGGGGGGGGGGGGGGGGGGGDEDGGGGGGGGE5@GG<E8>*>CE5CEEEEGFCF67*CC(>D?F?AFFCEF@:?F
@M00200:205:000000000-AKKM3:1:1101:4730:9295 1:N:0:1
ATTGGGTTTAAAGAGCTCGTAGGCGGTTGAGTAAGTCGGGTGTGAAAACTCTGGGCTTAACCCGGAGACGCCATCCGATACTGCTCTGACTTGAGTTCAGGAGGGGAGTGGGGAATTCCTAGTGTAGCGGTGAAATGCGCAGATATTAGGAGGAACACCGGTGGCGAAGGCGCCACTCTGGACTGAAACTGACGCTGAGGAGCGAAAGCATGGGTAGCAAACAGGATTAGATACCCTAGTA
+
GGGGGGGGGGGGGGGGGGGGGGGGGGGGGGGGGGGGGGGGGGGGGGGGGGGGGGGGGGGGGGGGGGGGGGGGGGGGGDGGGGGGGGGGGGGGGGGGGGGGG@FGGGGGGGGGGGGGGGGGGGGGGGGGGGGGGGGGGFGGGGGFGGGGGGGGGGGGGGGGGGGGCFGCGGGGGGGEEGGGGGFFFGFGGGFGGGGGGGGGGDCECGGGGF?EF5?GFGGGFC5<19<AFFFGGGFGFFFCC
@M00200:205:000000000-AKKM3:1:1101:21309:9311 1:N:0:1
ACTGGGCATAAAGCGCGCGTAGGTGGTTTGATAAGCGAGATGTGAAAGCCCCGGGCTTAACCTGGGAACGGCATTTCGAACTGTCAGGCTAGAGTGTGGTAGAGGGTAGTGGAATTTCCTGTGTAGCGGTGAAATGCGTAGATATAGGAAGGAACACCAGTGGCGAAGGCGACTACCTGGACCAACACTGACACTGAGGTGCGAAAGCGTGGGGAGCAAACAGGATTAGATACCCCAGTA
+
GGGGGGGGGGGGGGGGGGGGGGGGGGGGGGGGGGGGGGGGGGGGGGGGGGGGGGGGGGGGGGGGGGGGGGGGGGGGGGGGGGGGGGGGGGGGGGGGGGGGGGGGGGGGGGGGGGGGGGGGFGGGGGGGGGGGGGGGGGGGGGGGGGGGGGDEGGGGGGGGGGGGGGGGGGGGGGGGGGGGGGGGGGGGGGGGGGGG?GGGGGGGGGGGGGDEEGFGEGFGGFGG<GG?FFFGGEFGFFFG
@M00200:205:000000000-AKKM3:1:1101:6262:9323 1:N:0:1
ATTGGGTTTAAAGGGTGCGTAGGCGGCTTATTAAGTCAGGGGTGAAAGACGGTGGCTCAACCATCGCAGTGCCCTTGATACTGATGAGCTTGAATGAACTAGAGGTAGGCGGAATGTGACAAGTAGCGGTGAAATGCATAGATATGTCACAGAACACCGATTGCGAAGGCAGCTTACTATGGTTTTATTGACGCTGAGGCACGAAAGCGTGGGGATCAAACAGGATTAGATACCCTCGTA
+
GGGGGGGGGGFGGGGGGGGGGGGGGGGGGGGGGGGGGGGGGGGGGGGGFGGGGGGGGGGGGGGGGGGGGGGGGGGGGGGGGGGGGGAFGGGGGGGGGGGGGGGGGGGGGGGGGGGGGGGGFGGGGGGGGGGGGGGGGGGGGGGGGGGGGGGGGGGGGGGGGGGGGGGGGGGGGGGGGGGGGGFGGGGGGCFGGGGGCFGDEGGGGGGGGGDGGEAGFGGGGFGGFGGFFFBFFFEF7<FE
@M00200:205:000000000-AKKM3:1:1101:7788:9327 1:N:0:1
ATTGGGTTTAAAGCGCGCGTAGGCGGGCTATTAAGTGAGGGGTGAAAGGCTGAGGCTCACCCTCATGTTTGTCCTCTCATACTGGCAGTCTTGAGTGAGGCAGGGAGAAGTGGAATGGCTGGTGTAGCGGTGAAATGCGTAGATCTCAGTCGGAACACCGGTGGCGATGGCGGCTTCTTGGGCCTTTACTGACGCTGGGGCCCGCAAGCTGGGGGACCGAACGGGATTGGATACCCCGGTAAA
+
FGGGGGGGGGGGGAGGGGGGGGGGGGE7B@FGGAFGG<FECEGDGGGG8FFC,EFGGGG9FG7<<<EFF<,BEEGC<?FFGGEABF8:?BFCE<F5ABFGC:FGG@??A<?FCG9FB,DFG+8,,,,<=C>=FFA<<C+3333,,383@@,C:F*3,@FF7*<*,4B:F*2==E:*?F9F9EFGCG?C?@C+0***/*;*2)***2/)/<FGGG3))*1:))2C1*>:).)*0<EC5)):C()
@M00200:205:000000000-AKKM3:1:1101:25967:9343 1:N:0:1
ACTGGGTGTAAAGGGTGCGTAGGCGGCCTTATAAGTCAGTGGTGAAAGCCCATCGCTCAACGATGGAACTGCCATTGATACTGTAAGGCTTGAGTACAGACGAGGTAGGCGGAATTGATGGTGTAGCGGTGAAATGCATAGATACCATCAAGAACACCGATTGCGTAGGCAGCTTACTAGGCTGTAACTGACGCTGAGGCACGAAAGCGTGGGGAGCGAACAGGATTAGATACCCCAGTA
+
G<FGGGGEGGGGGGGGGGGGGGGGGGDGGF9FGFGGGGGGFGGGGGGGGGGGGFGGGGGGGGGGGGGGGGGGGGEFGDGGGGGGGGGGGG@FGGGFGCGCGGGGGGFGCFGGGGGGGAEFGGGGGGGGGGGGGGGGGGGGGGGGDGD9@FDFGGGGGGGGGEGGGFGGGGDG5FFGGGCFGG6>FEEEGGGGGGDEGG=CEGECEGCFE>EGGGEGDG>GGGGGFDFBFFBCCCFG>:@G
@M00200:205:000000000-AKKM3:1:1101:5383:9365 1:N:0:1
ACTGGGCTTAACCCAGAACGGTCAGCCGATACTGCGGGGCTAGAGTGCAGAAGGGGCAACTGGAATTCTCGGTGTAGCGGTGAAATGCGTAGATATCGAGAGGAACACCTGCGGCGAAGGCGGGTTGCTGGGCTGACACTGACGCTGAGGCGCGAAAGCTAGGGGAGCGAACGGGATTAGATACCCGTGTA
+
GGGGGGGGGGGGGGGGGGGGGGGGGGGGGGGGGGGGGGGGGGGGGGGGGGGGGGGGGGGGGGGGGGGGGGGGGGGGGGGGGGGGGGGGGGGGGGGGGGGG<FEFFGGGGGGGGGGGGGGGGGGGGGGGGGGGGGGGGFGGGGGGGGGGGGGGGGGGGGGGFFGGGGGGGGGGGGGGG?C<EGFGFFG8EGG
@M00200:205:000000000-AKKM3:1:1101:16298:9368 1:N:0:1
ATTGGGTTTAAAGCGTGTGTAGGCGGACCGTTAAGTGCCCGCGTGAAATCCCCCGGCTCAACCGGGGAACGGCCGGGCATACTGGCGGTCTTGAGCGATCCAGGGGTCATCGGAACAAACGGTGGAGCGGTGAAATGCGTAGATATCGTTTGGAACGCCGACGGTGAAAACAGATGACTGGGGATCCGCTGACGCTGAGACACGAAAGCCAGGGGAGCAAACGGGATTAGATACCCTAGTA
+
GGGGGGGGGGGGGGGGGGGGGGGGGGGGGGGGGGGGGGGGGGGGGGGGGGGGGGGGGGGGGGGGGGGGGGGGGGGGGGGGGGGGGGGGGGGGGGGGGGGGGGGGGGGGGGGGGGGGGGGGGGGGGFGGGGGGGGGGGGGGGGGGGGGGFGGGGGGGGGGGGGGGE58F@EFGGGGGGFGGGGGGGGGGGGGGGGGDGEFCGGGGGEGGG=CFCEEGFGGGGFGD?GDBFFFGGGGGF@FFC
@M00200:205:000000000-AKKM3:1:1101:19719:9368 1:N:0:1
ACTGGGTGTAAAGCGCGCGTAGGTGGTTTGTTAAGTTGAATGTGAAATCCCCGGGCTCAACCTGGGAACTGCATCCAAAACTGGCAAGCTAGAGTAGGGCAGAGGGTGGTGGAATTTCCTGTGTAGCGGTGAAATGCGTAGATATAGGAAGGAACACCAGTGGCGAAGGCGACCACCTGGGCTCATACTGACACTGAGGTGCGAAAGCGTGGGGAGCAAACAGGATTAGATACCCGAGTA
+
GGGGGGGGGGGGGGGGGGGGGGGGGGGGGGGGGGGGGGGGGGGGGGGGGGGGGGGGGGGGGGGGGGGGGGGGGGGGGGGGGGGGGGGGGGGGEGGGGGGGGGGGGGGGGGGGGGGGGGGGGGGGGGGGGGGGGGGGGGGGGGGFGGGGGGGGGGGGGGGGGGGGGGGGGGGGGGGGEGGGGCFGGGGGGGGGGGGGGGGG5<5;EGDGGGGGGGEGFCF?FFGGFGGFFFFGGFGC5>FG
@M00200:205:000000000-AKKM3:1:1101:17570:9376 1:N:0:1
ACTGGGCTTAAAGGGCGCGTAGGCGGCCACCGCAAGTCGACTGTGAAATCTCCGGGCTTAACCCGGAAAGGTCAGCCGATACTGCGGGGCTAGAGTGCAGAAGGGGCAACTGGAATTCTCGGTGTAGCGGTGAAATGCGTAGATATCGAGAGGAACACCTGCGGCGAAGGCGGGTTGCTGGGCTGACACTGACGCTGAGGCGCGAAAGCTAGGGGAGCGAACGGGATTAGATACCCCAGTA
+
GGGGGGGGGGGGGGGGGGGGGGGGGGGGGGGGGGEFFGGGGGGGGGGGGGGGGGGGGGGGGGGGGGGGEGGGGGGGGGGGGGGGGGGGGGGGGGGGGGGGGGGGGGGGGGGGGGGGGGGGGGGGGGGGGGGGGGGGGGGGGGGGGGGGGGGGGGGGFGGGGGGGGGGDCEGGGGGGGGGGGGGGGGGGGGGCFGGGDEGGGDEGGDGGG?CCFGFGDGGEGGEG:*18FFBGCEGGFFEGG
@M00200:205:000000000-AKKM3:1:1101:7265:9385 1:N:0:1
ACTGGGCATAAAGGGCGCGTAGGCGGCCTGATAAGTAGGGGGTGAAATCCTGCGGCTTAACCGCAGGGCTGCCTTCTAAACTGTCGGGCTCGAGCACAGTAGAGGCAGGTGGAATTCCCGGTGTAGCGGTGGAATGCGTAGAGATCGGGAAGAACATCAGTGGCGAAGGCGGCCTGCTGGGCTGTTGCTGACGCTGAGGCGCGACAGCGTGGGGAGCAAACAGGATTAGATACCCCTGTA
+
GGGGGGGGGGGGGGGGGGGGGGGGGGGGGGGGGGGGGGGGGGGGGGGGGGGGGGGGGGGGGGGGGGGGGGGGGGGGGGGGGGGGGGGGGGGGGGGGGGGGGGGGGGGGGGGGGGGGGGGGGGGGGGGGGGGGGGGGGGGGGGGGGGGEGEGGGGGGGGGGGGGGGEGGGGGGGGGGGGGGGGGGGGGGGGCFGDGGGGGGGGDGGGGGGGGGGGFGFGGGGGFGFGGFFFFFFGCC:FFG
@M00200:205:000000000-AKKM3:1:1101:25598:9391 1:N:0:1
ATTGGGTTTAAAGCGCGTGTAGGCGGCCACACAGGTCCGTTGTGAAAACTCGAGGCTCAACCTCGAGACGTCGATGGAAACCGTGTGGCTAGAGTCCGGAAGAGGAGTGTGGAATTCCCGGTGTAGCGGTGAAATGCGCAGATATCGGGAAGAACACCCATGGCGAAGGCAGCACTCTGGGACGGTACTGACGCTGAGACGCGAAAGCGTGGGGAGCGAACAGGATTAGATACCCCCGTA
+
GGGGGGGGGGGGGGGGGGGGGGGGGGGGGGGGGGGGGGGGGGGGGGGGGGGGGGGGGGGGGGGGGGGGGGGGGGGGGGGGGGGGGGGGGGGGGGFGGGGGGGGGGGGGGGGGGGGGGGGGGEGGGGGGGCFFFGGGGGGGGGGGFFGEGDGGGGGGGGCFGGGFEDGGGF@EEFGGGGGGGGGG8CEEGCGGGGDEDFEFGGGEGEGGEEGGGGFG>GGDDGGG?4*2?9>FFE8CEE@E
@M00200:205:000000000-AKKM3:1:1101:15371:9398 1:N:0:1
ATTGGGTTTAAAGCGCTCGCAGGTGGTCCGTCGCGTCGTGCGTGAAAGGCCCCGGCTCAACTGGGGAGGGTCGTGCGATACGGGCGGACTGGAGGCCAGTAGGGGGATGCGGAATTCCGGGTGTAGTGGTGGAATGCGTAGAGATCCGGAGGAACACCAGCGGCGAAGGCGGCATCCTGGACTGGTCCTGACACTCAGGAGCGAAAGCGTGGGGAGCGATCCGGATTAGATACCCCTCGTACG
+
FGGGGGGGGGGGGGGGGGGGGGGGGGGGGGGGGGGGGGGGGGGGGGGGGGGGGGGGGGGGGGGGGGGGGGGGGGGGGFGFGGGGGGGGGGGGGGGGGGGGGGGGGGEGGGGGGGGGFGGGGGGG@FGGGGGDCGFGGGGDGCGGGGGGG:<FFGGGGGGFGGGGGEGGGGGGGGGG6FEGFGFGGGGFEFGGGCFFGEGFGGGG5CCGEECGEG>CBG>CCD533C5?@9AFGGGGFFFF3(4
@M00200:205:000000000-AKKM3:1:1101:20169:9413 1:N:0:1
ATTGGGTGTAAAGCGCACGTAGGCGGCTTTGTAAGTTAGAGGTGAAAGCCCGGAGCTCAACCCCGGAATTGCCTTTAAGACTGCATCGCTAGAATTGTGGAGAGGTGAGTGGAATTCCGAGTGTAGAGGTGAAATTCGTAGATATTCGGAAGAACACCAGTGGCGAAGGCGACTCACTGGACACATATTGACGCTGAGGTGCGAAAGCGTGGGGAGCAAACAGGATTAGATACCCTAGTA
+
GGGGGGGGGGGGGGGGGGGGGGGGGGGGGGGGGGGGGGGGGGGGGGGGGGGGGGGGGGGGGGGGGGGGGGGGGGGGGGGGGGGGGGGGGGGGGGGGGGGGGGGGGGGGGGGGGGGGGGGGGGGGGGGGGGGGGGGGGGGGGGGGGGGGGGGGGGGGGGGGGGGGGGGGDGGGGGGGGGGGGGGGGGGGGGGGGGGGGGGGFGGGGGGFGEGGGGBGFGGGGGGGFGGFF4);:CGGFFFF
@M00200:205:000000000-AKKM3:1:1101:26271:9421 1:N:0:1
ATTGGGCTTAAAGGGCGCGTAGGCGGCTCGTTAAGTGGTTGGTGAAATCCCGGGGCTCAACCCCGGGGCTGCCGATCAGACTGGCGAGCTAGAGCACGGTAGGGGCAGATGGAATTCCCGGTGTAGCGGTGGAATGCGTAGAGATCGGGAAGAATACCAGTGGCGAAGGCGTTCTGCTGGGCCGTTGCTGACGCTGAGGCGCGACAGCGTGGGGAGCAAACAGGCTTAGATACCCCTGTA
+
GGGGGGGGGGGGGGGGGGGGGGGGGGGGGGGGGGGGGGGGGGGGGGGGGGGGGGGGGGGGGGGGGGGGGGGGGGGGGGGGGGGGGGGGGGGGGGGGGGGGGGGGGGGGGGGGGGGGGGGGGGDGFGGGGG7CFFGDGGFGGGGGGG7FDFEEGGGGFGGGGCGGGEDCGGGGGGGGFGGFGCFECGDGGGC*;EGGGGGF55>CEGGDCEGGEGFGDFFGFFFD(9CDFFFF?F@9>F?C
@M00200:205:000000000-AKKM3:1:1101:5380:9424 1:N:0:1
ATTGGGTATAAAGGGCGCGCAGGCGGCTTGGCAAGTCGAGTGTGAAATCCCTTGGCTTAACTGAGGAATGGCGCTCGAAACTACCTCGCTAGAGGGCGGGAGAGGGAAGTGGAACTCTCGGTGTAGGGGTGAAATCTGTAGATATCGAGAGGAACACCGGTGGCGAAGGCGGCTTCCTGGCCCGTATCTGACGCTGAGGCGCGAAAGCGTGGGGAGCAAACAGGATTAGATACCCTTGTA
+
GGGGGGGGGGGGGGGGGGGGGGGGGGGGGGG8FGGGGGGGGGGGGGGGGGGGGGGGGGGGFGGGGGGGGGGGGGGGGGGGGGGGGGGGGGGGGGGGGGGGGGGGGGGGGGGGGGGGGGGGGGGGGGGGGGGGGGGGGGGGGGGGGGGGGGGGGGGGGGGGGGGGGGGGGGGGGGGGGGGGGFFGGGGGGGGGGGGGGGGGGGGGGDGGGGGGGGFGFGFFGGGGFGD3FFBGFFFG@FFG
@M00200:205:000000000-AKKM3:1:1101:17755:9438 1:N:0:1
ACTGGGTATAAAGCGTGTGTAGGCGGCGGCCTAAGTACCTTGTGAAATCCCACGGCTCACCCGTGGAACTGCTCGGTATACTGGGTCGCTTGAGCCACTTAGGGGCTACCGGAACAAATGGTGGAGCGGTGAAATGCGTAGATATCATTTGGAACGCCAATGGTGAAAACAGGTAGCTGGGAGTGTGCTGACGCTGAGACACGAAAGCCAGGGGAGCAAACGGGATTAGATACCCCAGTA
+
GGGGGGGGGGGGGGGGGGGGGGGGGGGGGGGGGGGGGGGGGGGGGGGGGGGGGGGGGGGGGGGGGGGGGGGGGGGGGGGGGGGGGGGGGGGGGGGGGGGGGGGGGGGGGGGGGGGGGGGGGGGGFFGGGGGGGGGGGGGGGGGGGGGGGGGGGGGGGGDGGGGGGGGGGGGGGGGGGFGGGGGGGGGGGGGG5EGGGGGGGGEGGGDFFFGGGGED:CF6*5CGFGGB?FFGGGCGFFFG
@M00200:205:000000000-AKKM3:1:1101:7133:9439 1:N:0:1
ACTGGGTTTAAAGGGCGTGTAGGCGGTCTGCTAAGTCATGTGTGAAAGCCCTCGGCTTAACCGAGGAACGACGCATGAAACTGGCAAGCTAGAGTACCAAAGAGGGGGGTGGAATTCCCGGTGTAGCGGTGAAATGCGTAGATATCGGGAGGAACACCGGTGGCGAAGGCGGGACTCTGGGCCTACCCTGACGCTGAGGCGCGAAGGCGTGGGGAGCAAACGGGATTAGATACCCCAGTA
+
GGGGGGGGGGGGGGGGGGGGGGGGGGGGGGGGGGGGGGGGGGGGGGGGGGG,FFGGGGGGGGGGGGGGGGGGGGGGGGGGGGGGGGGGGGGGGGGGGGGGGGGGGGGGGGGGGGGGGGGGGGGGGGGGGGGGFGGGGGGGGGGGGGGGGGGGEFGFGGGGGGGGGGGGGGGGCEGGGGGGGGGGGGGGGGGGGGGGGGGGGGGG>ECGGGGGGG3DBFCFGGGG?GC27=>7CFFG@D40
@M00200:205:000000000-AKKM3:1:1101:3802:9442 1:N:0:1
ATTGGGTTTAAAGCGTGCGTAGGTGGTTTGTTAAGTCTGATGTGAAAGCCCTGGGCTCAACCTGGGAATGGCATTGGATACTGGCGAGCTAGAGTGCGGTAGAGGGCAGTGGAATTCCCGGTGTAGCAGTGAAATGCGTAGAGATCGGGAGGAACATCTGTGGCGAAGGCGACTGCCTGGACCAGCACTGACACTGAGGCACGAAAGCGTGGGGAGCAAACAGGCTTAGATACCCTTGTA
+
GGGGGGGGGGGGGGGGGGGGGGGGGGGGGGGGGGGGGGGGGGGGFGGGGGGGGGGGGGGGGGGGGGEFFGGGGGGGGGGGGGGGGGGGGGGGGGGCGGDGGGGGGGGGEFFGFFGGGGGGGGGGGGGGGGGGGGGCGDGEGDGFFGGDGGGGGGGGGGGFGFGG7CEGEFE>ECGGGGGG7EGDGFGF,32<CFGGFFFG5CEGEC58C=ECDG)7>EFC5FCG(7C?@F)>788=7@FC
@M00200:205:000000000-AKKM3:1:1101:15164:9448 1:N:0:1
ATTGGGTGTAAAGGGCTCGTAGGCGGTTTGTCGCGTCGGGAGTGAAAACACTGGGCTTAACTCAGTGCTTGCTTCCGATACGGGCAGACTAGAGGTATGCAGGGGAGAACGGAATTCCTGGTGTAGCGGTGAAATGCGCAGATATCAGGAGGAACACCGGTGGCGAAGGCGGTTCTCTGGGCATTACCTGACGCTGAGGAGCGAAAGTGTGGGGAGCGAACAGGATTAGATACCCCAGTA
+
GGGGGGGGGGGGGGGGGGGGGGGGGGGGGGGGGGGGGGGGGGGGGGGGGGGGGGGGGGGGGGGGGGGGGGGGGGGGGGGGGGGGGGGGGGGGGGGGGGFGFGGGGGGGGGGGGGGGGGGGGGGGGGGDEGGGGGGGGEGGGGGAGGGGGGGGGGGGGGGGGGGGDFGGGGGGGGGGGGCF7CCC;FFGGGGGGGGGEGFFEGGEEGCGGFFGGG@CBCG=<D6FFGGFFFBFFFGG>EF9
@M00200:205:000000000-AKKM3:1:1101:17696:9469 1:N:0:1
ATTGGGTTTAAAGCGCGTGTAGGCGGTCCGGTAAGTCCGCTGTGAAAGTCGGGGGCTCAACCCTCGGATGCCGGTGGATACTGTCGGGCTTGAGTACGGAAGAGGCGAGTGGAATTCCTGGTGTAGCGGTGAAATGCGCAGATATCAGGAGGAACACCAATTGCGAAGGCAGCTCGCTGGGACGTTACTGACGCTGAGACGCGAAAGCGTGGGGAGCAAACAGGATTAGATACCCGTGTA
+
GGGGGGGGGGGGGGGGGGEGGGGGDGGGGGGGGGGGGGGGGGGGGGGEFGGGGGDFGFFGGGGGGGEGGGGGGDGEEEFFGGGGFFFGGGGGDGGGGGGGGEGGGGGGGGGGFGGFGGGGGGGGGCCEGGGGGGGGGCEE@FGCCEGGGGGGFGGGG7CCGGFEG7:BFGGGGGGGDEGDCFCEGF6EFFGC=CDGCFCGEDEGG=DGG5;5C8BDBFF<>5?5(*:<F*6:FG8C5>>6
@M00200:205:000000000-AKKM3:1:1101:24782:9482 1:N:0:1
ATTGGGTATAAAGCGTGCGCAGGCGGTTATGTAAGACAGATGTGAAATCCCCGGGCTCAACCTGGGAACTGCATTTGTGACTGCACGGCTGGAGTGCGGCAGAGGGGGATGGAATTCCGCGTGTAGCAGTGAAATGCGTAGATATGCGGAGGAACACCGATGGCGAAGGCAATCCCCTGGGCCTGCACTGACGCTCATGCACGAAAGCGTGGGGAGCAAACAGGATTAGATACCCTTGTA
+
GGGGGGGGGGGGGGGGGGGGGGGGGGGGGGGGGGGGGGGGGGGGGGGGGGGGGGGGGGGGGGGGGGGGGGGGGGGGGGGGGGGGGGGGGGGGGGGGGGGDGGGGGGGGGGGGGGGGGGGGGGGGGGFGGGGGGGGGGGGGGGGGGGGGGGGGGGGGGGGGGGGGGGGGGGGGGGGGGGGGGGGGGGFGGFFGGGGGGGGGGGGGGGGGGGEGGGFG>FGGGGGGFGG?FFFGGFFGFFFG
@M00200:205:000000000-AKKM3:1:1101:25668:9493 1:N:0:1
ATTGGGCATAAAGAGCGTGTAGGCGGTTCGGTAAGTCTGCCGTGAAAACCTGAGGCTCAACCTCGGGCGTGCGGTGGATACTGCCGGGCTAGAGGACGGTAGAGGCGAGTGGAATTCCCGGTGTAGCGGTGAAATGCGCAGATATCGGGAGGAACATCCGTGGCGAAGGCGGCCACCTGGACCAGCACTGACACTGAGGCACGAAAGCGTGGGGAGCAAACAGGATTAGCTCCCCGGGTA
+
GGGGGGGGGGGGGGGGGGGGGGGGGGGGGGGGGGGGGGGGGGGGGGGGGGGGGGGGGGGGGGGGGGGGGGGGGGGGGGGGGGGGGGGGGGGGGGGGGGGGGGGGGGGGGGGGGGGGGGGGGGGGFGGGGGGGGGFGGGGEGGGGGGGGGGGGGGGGCFGCFFGCEFEDEFEC>CGGGFDCC8C>CGGFG6?FFFGGGGGF=FGGCED*85CG55<GE58CGGGG0C74=)-*02;95;7C
@M00200:205:000000000-AKKM3:1:1101:26186:9501 1:N:0:1
ACTGGGTATAAAGGGCGCGTAGGCGGCCACCGCAAGTCGACTGTGAAATCTCCGGGCTTAACCCGGAACGGTCAGCCGATACTGCGGGGCTAGAGTGCAGAAGGGGCAACTGGAATTCTCGGTGTAGCGGTGAAATGCGTAGATATCGAGAGGAACACCTGCGGCGAAGGCGGGTTGCTGGGCTGACACTGACGCTGAGGCGCGAAAGCTAGGGGAGCGAACGGGATTAGATACCCGCGTA
+
GGGGGGGGGGGGGGGGGGGGGGGGGGGGGGGGGGDGGGGGGGGGGGGGGGGGGGGGGGGGGFGGGGGGGGGGGGGGGGGGGGGGGGGGGGGGGGGGGGGGGGGGGGGGGGGGGGGGGGGGGGGGGGGGGGGGGGGGGGGGGGGGGGGGGGGGGGGGGGGGGGGGGGGGGGGGGGGGGGGGGGGGGGFFFGGGGEGGGEFGGGGGGGGGGD?FGGEGFGD=CDCDB<DBFF<FFC@FDEFG5
@M00200:205:000000000-AKKM3:1:1101:8423:9504 1:N:0:1
ACTGGGTGTAAAGGGTGCGTAGGCGGCTTATTAAGTCAGGGGTGAAAGACGGTGGCTCAACCATCGCAGTGCCCTTGATACTGATGAGCTTGAATGAACTAGAGGTAGGCGGAATGTGACAAGTAGCGGTGAAATGCATAGATATGTCACAGAACACCGATTGCGAAGGCAGCTTACTATGGTTTTATTGACGCTGAGGCACGAAAGCGTGGGGATCAAACAGGATTAGATACCCGGGTA
+
GGGGGGGGGGGGGGGGGGGGGGGGGGGGGGGGGGGGGGGGGGGGGGGGGGGGGGGGGGGGGGFGGGGGGGGGGGGGGGGGGGGGGGGGGGGGGGGGGGGGGGGGGGGGGFGGGGGGGGGGGGGGGGFGGGGGGGGGGGGGGGGGGGGGGFGGGGGGGCEGEGGGGGGGGFGEGFDCFGGGGGFGFFFGFGGGGGGGGGGGGGGGGGGGGGGGG5BGFGFGFFGG?GGBFF>GF6F3>DFE
@M00200:205:000000000-AKKM3:1:1101:13929:9509 1:N:0:1
ACTGGGTATAAAGCGCGTGTAGGCGGCTCGATAAGTCCGCTCTGAAAGCCCGGGGCTCAACCCCGGGAGGCGGGTGGATACTGTCGAGCTCGAGTCCGGAAGAGGCAAGTGGAATTCCCGGTGTAGCGGTGAAATGCGCAGATATCGGGAGGAACACCAATGGCGAAGGCAGCTTGCTGGGACGGTACTGACGCTGAGACGCGAAAGCGTGGGGAGCAAACAGGATTAGATACCCTCGTA
+
GGGGGGGGGGGGGGGGGGGGGGGGGGGGGGGGGGGGGGGGGGGGGGGGGGGGGGGGGGGGGGGGGGGGGGGGGGGGGGGGGGGGGGGGGGGGGGGGGGGGGGGGGGGGGGGGGGGGGGGGGGGGGGGGGGGGGGGGGGGGGGGGGGGGGGGGGGGGGGGGGGGGGGGGGGGGGGGGGGGGGGGGGGGGFFGGGGGGGGGGGDGGGGCFGGGGGGFDEGGFGFFG<CG)9B>FFGGGFFFG
@M00200:205:000000000-AKKM3:1:1101:3768:9509 1:N:0:1
ACTGGGTTTAAAGGGCACGCAGGTGGTGGGGCAAGTGCCGTGTGAAAGCCGGTGGCTTAACTGCCGGAGGCCACAGCAGACTGCCTGACTTGAGCCCGAGAGAGGTCCGTGGAATTGCCGGTGTAGTGGTGAAATGCGTAGAGATCGGCAGGAACACCCAAGGAGAAATCAGCGGACTGGCTCGGAGCTGACACTGAGGTGCGAAAGCGTGGGGAGCGAACGGGATTAGATACCCTAGTA
+
GGGGGGGGGGGGGGGGGGGGGGGGGGGGGGGGGGGGGGGGGGGGGGGGGGGGGGGGGGGGGGGGGGGGGGGGGGGGGGGGGGGGGGGGGGGGGGGGGGGGGGGGGGGGGGGGGGGGGGGGGGGFFFGGGGGGGGGGGGGGGGFGGGGGGGGGGGGGGCFGGGGGGGGGGGGDFGGGGGGGGGGGGEGGFCFGGDGGGFGGGGGGGGGGG5CEGGEGFGEEGGGGFDC<F?BF9@EFFF7A
@M00200:205:000000000-AKKM3:1:1101:12664:9515 1:N:0:1
ATTGGGCTTAAAGGGCGCGTAGGCGGGCCGCCAGGTCCGGGGTGAAAGCCTCCAGCTCAACTGGAGAAGTGCCTTGGATACCGGCGGCCTCGAGGGAGGCAGGGGCGTGCGGAACTTCGGGTGGAGCGGTGAAATGCGTAGATATCCGAAGGAACACCGGTGGCGAAAGCGGCGCGCTGGACCTCTTCTGACGCTGAGGCGCGAAAGCCAGGGGAGCAAACGGGATTAGATACCCGGGTA
+
GGGGGGGGGGGGGGGGGGGGGGGGGGGGGGGGGGGGGGGGGGGGGGGGGGGGGGGGGGGGGGGGGGGGGGGGGGGGGGGGGGGGGGGGGGGGGGGGGGGGGGGGGGGGGGGGGGGGGGGGGGGGGGGGGGGGGGGGGGGGGGGGGGGGGGGGGGGGGGGGGGGGGGGGGGGGGGGGGDGGGGGGGGGGGGGGGGGGGFGGGDGGGGDFGGGGGGFGFFGGGGGG0CDDFFFGGGGDFFF5
@M00200:205:000000000-AKKM3:1:1101:22454:9545 1:N:0:1
ACTGGGTTTAAAGAGCGCGTAGGCGGCCATCTAAGTCAGACGTGAAATCCCCCGGCTTAACCTGGGAACTGCGTCTGATACTGGGAAGCTTGAGTATGGGAGAGGAAGGTAGAATTCCAGGTGTAGCGGTGAAATGCGTAGATATCTGGAGGAATACCGGTGGCGAAGGCGGCCTTCTGGACCATAACTGACGCTGATCCGCGAAAGCTAGGGGAGCAAACGGGATTAGATACCGTGTA
+
GGGGGGGGGGGGGGGGGGGGGGGGGGGGGGGGGGGGGGGGGGGGGGGGGGGGGGGGGGGGGGGGGGGGGGGGGGGGGGGGGGGGGGGGGGGGGGGGGGGGGGGGGGGGGGGGGGGGGDGGGGGGGGGGGGGGGGGGGGGGGGGGGGGGGGGGGGGGGGDGGGGGGEGGGGGGGGGGGGCEGGGGGGCFGGGGGGGGGFGGGGGGGGGGCFFGFEBGFGGGGDGGFGGF@FFGG?EG:>F
@M00200:205:000000000-AKKM3:1:1101:18395:9556 1:N:0:1
ACTGGGCTTAAAGGGCGCGCAGGCGGCTTGGCAAGTCAAGTGTGAAAGCCCTCAGCTTAACTGAGGAATGGCGCTTGAAACTACCTCGCTAGAGGGTGGGAGAGGGAAGTGGAACTCTCGGTGTAGGGGTGAAATCTGTAGATATCGAGAGGAACACCGGTGGCGAAGGCGGCTTCCTGGCCCACATCTGACGCTGAGGCGCGAAAGCGTGGGGAGCAAACAGGATTAGATACCCTGGTA
+
GGGGGGGGGGGGGGGGGGGGGGGGGGGGGGGGGGGGGGGGGGGGGGGGGGGGGGGGGGGGGGGGGGGGGGGGGGGGGGGGGGGGGGGGGGGGGGGGGGGGFFGGGGGGGGGGGGGGGGGGGGGGGGGGGGGGGGGGGGGGGGFAFGGGGGGGGGGGGGGGGGGGGGGGGGGGGGGGGGGGGGGGGGGGGGGGGGGGGGGFGGGGGGGGGGGGGGFDFGCCD4*7<FGFFF>*:@FFFFFG
@M00200:205:000000000-AKKM3:1:1101:9100:9560 1:N:0:1
ACTGGGTTTAAAGAGTTGCGTAGGTGGCATTGTAAGCAAGTAGTGAAAGCGTTCGGCTCAACCGAATAAACATTACTTGAACTGCAAAGCTAGAGGATGAGAGAGGTTATTGGAATTCCCTGTGTAGGAGTGAAATCCGTAGATATAGGGAGGAACACCGATGGCGTAGGCAGATAACTGGCTCATTCCTGACACTAAGGCACGAAAGCGTGGGTAGCAAACGGGATTAGATACCCGGGTA
+
GGGGGGGGGGGGGGGGGGGGGGGGGGGGGGGGGGGGGGGGGGGGGGGGGGGGGGGGGGGGGGGGGGGGGCFEGGGGGGGGGGGGGGGGGGGGGGGGGGGGGGGDGGGGGGGGGGGGGGGGGGGGGGGFGGGGGGGGGGGGGGGGGGGGGFGGGGGGGGGGGGGEGGGGFGGGGGGGGGGGGGFGGGGGG?FGGGGGGGGGGGGCGGGGGGGGGGFGFGGGGGGGDGG=FFEGEFF6>>>GG
@M00200:205:000000000-AKKM3:1:1101:28613:9568 1:N:0:1
ATTGGGTATAAAGGGTGCGTAGGCGGCCTATTAAGTCAGTGGTGAAAGCCCATCGCTCAACGATGGAACTGCCATTGATACTGATAGGCTTGAGTACAGACGAGGTTGGCGGAATTGATGCTGTAGCGGTGAAATGCATAGATAGCATCAAGAACACCGATTGCGTAGGCAGCTAACTAGGCTGTAACTGACGCTGAGGCACGAAAGCGTGGGGAGCGAACAGGATTAGATAACCGGGTAAGA
+
GGGGGGGGGGGGGGGGGGGGGGGGGGGGGGGGGGGGGGGGGGGGGGGGGGGGGGGGGGGGGGGGGGGGGGGGGGGGGGGGGGGEFGFFGGGGGGGGFGGGGGGGGGGGGGGGGGGGGGGGGGGGGGGCEFGGGFGGGGFGGGGGGGGGFGGGGGGFGGGGGGCGCFEECGGGG6EF@EFFC6:DGGGFGFFG*;>>CFGGGGECB:7;EEGEGGFGFDGGDGGGFCD>7790+3<9))75F>2
@M00200:205:000000000-AKKM3:1:1101:15439:9587 1:N:0:1
ATTGGGTTTAAAGCGCGTGTAGGCGGGCCGGCACGTCGAGCAGCTGAAAGCCCCCGGCTCAACCGGGGAAGGGGCCTCGATACGACCGGCCTGGAGGGGCGTAGGGGGACCGGGAACTTCCGGTGGAGCGGTGAAATGCGTTGAGATCGGAAGGAACGCCCGTGGCGAAAGCGCGGTCCTGGACGCCTGCTGACGCTGAGACGCGAAAGCCAGGGGAGCGAACGGGATTAGATACCCTTGTA
+
GGGGGGGGGGGGGGGGGGGGGGGGGGGGGGGGGGGGGGGGGGGGGGGGGGGGGGGGGGGGGGGGGGGGGGGGGGGGGGGGGGGGGGGGGGGGGGGGGGGGGGGGGGGGGGGGGGGGGGGGGGGGGGGFGGGGGGGGGGGGGGGGGGGGGGCGGGGGFGGEGGGGGGGGGGEGGGGGGGGGGGGDEGGGGGGGGGGGGGGF7>EGGGDGGGGCCGDGEGGGGDDDFD71@FBGF7C4?F8EGA
@M00200:205:000000000-AKKM3:1:1101:11629:9599 1:N:0:1
ATTGGGCTTAAAGAGCGTGTAGGCGGTCCGGTAAGTCAGCTGTGAAAGTCAAGGGCTCAACCCTTGAAAGCCGGTTGATACTGTCGGGCTAGAGTCCGGAAGAGGCGAGTGGAATTCCCGGTGTAGCGGTGAAATGCGCAGATATCGGGAGGAACACCAATGGCGAAGGCAGCTCGCTGGGACGGTACTGACGCTGAGACGCGAAAGCGTGGGGAGCAAACAGGATTAGATACCCTTGTA
+
GGGGGGGGGGGGGGGGGGGGGGGGGGGGGGGGGGGGGGGGGGGGGGGGGGGGGGGGGGGGGGGGGGGFGGGGGGGGGGGGGGGGGGGGGGGGGGGGGGGGGGGGGGGGGGGGGGGGGGGGGEGGGGGGGGGGGGGGGGGGGEGFFGGGGGGGGGGGGGGGGGGGGGGGGGGGGGGGGGGGGGGGGGGGGGGGGGGGGGGGGGGGGGGGGGGGGGEGFGGGGGGG(9F>@62:EFGGFFFG
@M00200:205:000000000-AKKM3:1:1101:26542:9605 1:N:0:1
ATTGGGTGTAAAGCGCACGTAGGCGGATTGTTAAGTCGGGGGTGAAATCCTGGAGCTCAACTCCAGAATTGCCTTCGATACTGGCTTTCTAGAGGCTGGAAGAGGTTAGTGGAATTCCCAGTGTAGAGGTGAAATTCGTAGATATTGGGAAGAACACCAGTGGCGAAGGCGGCTAACTGGTCCAGATCTGACGCTGAGGTGCGAACGCGTGGGGAGCAAACAGGATTAGATACCCTTGTA
+
GDFGGGGCGGFGGGGGGGGDGFGGGGCCC8FFFGGGGFGC@FGGGGFGGGGDGEGGGGFFGF?=CFGGEGGGGGG@F7FEGGFCFGEFGFFF?F,FBFGG8EFFG==FEF<FGFGGGGF,DFGGGGGABGGGFAFFFGGGGGGGGFAF8,><FFGGGG?7FDEEDG7<FGGC::C8EGGGFGG?F99CF8,@CEGEG*8CCFD5E*7DGGGCECEGFFCCGGGG?GG?FFAGGGGGF@F9
@M00200:205:000000000-AKKM3:1:1101:8364:9620 1:N:0:1
ACTGGGCGTAAAGGGCGCGTAGGCGGCTTTGCAAGTGACGGGTGAAAGCCCTCGGCTTAACCGAGGAACTGCCTGTCAGACTGTGAGGCTTGAGACCGGGAGAGGTGAGTGGAATTCCCAGTGTAGCGGTGAAATGCGTAGATATTGGGAGGAACACCAGTGGCGAAGGCGGCTCACTGGACCGGAACTGACGCTGAGGCGCGAAAGCGTGGGGAGCAAACAGGATTAGATACCCGAGTA
+
GGGGGGGGGGGGGGGGGGGGGGGGGGGGGGGGGGGGGGGGGGGGGGGGGGGGGGGGGGGGGGGGGGGGGGGGGGGGGGGGFGGGGGGGGGGGGGGGGGGGGGGGGFGGGGGGGGGGGGGFGGGGGGGGGGGGGGGGFGGEGGGGGGGGGGGDCGFGGDFGGGGDCFEGG7FEGGGGGGGGGGGGGGGEGGGGGGGGGGGGGGGGEEGDGEGGG>3CDGGGGGFGFCFFFFFGGEGGBE@C
@M00200:205:000000000-AKKM3:1:1101:10225:9622 1:N:0:1
ATTGGGTATAAAGCGTGTGTAGGTGGATGGCTAAGTACCTTGTGAAATCCCACGGCTCAACCGTGGAACTGCTCGGTATACTGGTCGTCTTGAGGCACTCAGGGGCGAGCGGAACAGATGGTGGAGCGGTGAAATGCGTAGATATCATCTGGAACGCCAATGGTGAAGACAGCTCGCTGGGGGTGTACTGACACTGAGACACGAAAGCCAGGGGAGCGAACGGGATTAGATACCCCGGTA
+
GGGFGGGGGGGGGGGGEGGGGGGGGGGGGGGGGGGGCGGGGGGGGGGGGGGGGGGGGGGGGGGGGGGGGGGGGGGGGGGGGGGGGGGGGGGGGGGGGGGGGGGGGGGGGGGGGGGGGGGGGGGGGGGGGGGGGGGGGGGGGDGGGGGGGGGGGGGGGGGGDFGGGGGGFGGGGECEGGGGGGGGGGGGGCFGGGGGCGGGGGG>>GGFGGFF5C:5<E**7D=C:D<3FFD7ACFDFE>*
@M00200:205:000000000-AKKM3:1:1101:19270:9628 1:N:0:1
ACTGGGCTTAAAGCGCGTGTAGGCGGATCCCTAAGTGTCTTGTGAAATCCCACGGCTCAACCGTGGAACCGCTGGGCATACTGGGGATCTTGGGCCACTCAGGGGCGACCGGAACAAGCGGTGGAGCGGTGAAATGCGTAGATATCGCTTGGAACGCCGAAGGTGAAGACAGGTCGCTGGGGGTGTGCCGACGCTGAGACGCGAAAGCCAGGGGAGCGAACGGGATTAGATACCCCTGTA
+
GGGGGGDGGGGGGGGGDFGGGGGGGGGGGGGGFGGGGGGGGGGGGGGGGGGGGGGGGGGGGGGFGGGGGGGGGFGGGGGGGGGGG@EGGGGGFDFGGGFFGGGGGGGGGGGGGEFFDFGGGGGG@FGGGGGGGGGGGGGDGEGGGGEGGCEEGGGGGGGFGGGFGGCGGE7F1>CEGGGECE8EGGGGFGDGGGGGGGEFGDGG8EGGEFGG5E@DFEGEDDEG(>F264:DFEC75>?F
@M00200:205:000000000-AKKM3:1:1101:13887:9629 1:N:0:1
ACTGGGCTTAAAGGGCGCGTAGGTGGCGGCATAAGGCCGTGGTGAAAGTCGGGGGCTCAACCCCTGATCGGCCATGGCAACTGTGTCGCTAGGGCACCGTAGAGGCAGATGGAATTCCGGGTGTAGCGGTGGAATGCGTAGAGATCCGGAAGAACACCAGTGGCGAAGGCGGTCTGCTGGGCGGTGAGCTCGCGAGAGCTCAAGAGCCGACACTGAGGCGCGACAGCGTGGGGGGCAAACAGG
+
GGGGGGGGGGGGGGGGGGGGGGGGGGGGGGGGGGGGGGGGGGGGGGGGGGGGGGGGGGGGGGGGGGGGGGGGGGGGGGGGGGGGGGGGGGGGGGGGGGGGFGGGGGGGGGGGGGGGGGGGGGGGGGGGGGGGGGGGGGGGGGGGGGGGGGGGGGGGGGGGGGGGGGGGGGGGGGEGGGGGGGGGGCGGGGFGGGGGGGGGGGGGGGGGGGD>E6?CFGGGGGCD9CGFF@>CE*:7>FFCF?B
@M00200:205:000000000-AKKM3:1:1101:10650:9634 1:N:0:1
ATTGGGTTTAAAGGGCGCGTAGGCGGCCGGCTAAGTCGAACGTGAAATCCCCGGGCTCAACCCGGGAACTGCGTCCGAGACTGGTCGGCTTGAATCCGGGAGAGGGATGCGGAATTCCAGGTGTAGCGGTGAAATGCGTAGATATCTGGAGGAACACCGGTGGCGAAGGCGGCATCCTGGACCGGCATTGACGCTGAGGCGCGAAAGCCAGGGGAGCAAACGGGATTAGATACCCGAGTA
+
GGGGGGGGGGGGGGGGGGGGGGGGGGGGGGGGGGGEFGGGGGGGGGGGGGGGGGGGGGGGGGGGGGGGGGGGGGGGGGGGGGGGGGGGGGGGGGGGFGGGFCFFGGGGGGGGGGGFGGGGGFGGGGGGGGGGGGGGGGGGGGGGGGFGGGGGGGGGGGGG@FEFGEGEGFGGGGGGGGGGGGGGGGGDGGGGGG7CEGGGGGGCEGGGGGGGGGFGEGGE958<:GC2FF>GGGGGFEFG
@M00200:205:000000000-AKKM3:1:1101:9980:9635 1:N:0:1
ACTGGGTATAAAGGGTGCGCAGGCGGTTTTGTAAGTCTGTTGTGAAATCCCCGGGCTTAACCTGGGAATGGCAATGGAGACTGCAAGGCTAGAGTTTGGCAGAGGGGGGTAGAATTCCACGTGTAGCAGTGAAATGCGTAGAGATGTGGAGGAACACCGATGGCGAAGGCAGCCCCCTGGGTCAAGACTGACGCTCATGCACGAAAGCGTGGGGAGCAAACAGGATTAGATACCCGAGTA
+
FFGEFFGGGGGGGGGCEGGGGGDGGGFCFGFGFCGGGGFEFAFGFGFFGGGGG:+CF@FGGGGGGGGGFEFGGDEFFGGFGGGGGFGFFG<FGGGFDFDCFFFGGDGEEGGGGGGGGGGDGGFGGGFFFFGFGGGGGGGGDGCCFGFFG9CCEGGGFGDCFCEGGGEGGGG>EECEEG*CF8AFCCGGGGFGDEGDE9EFCDFDCCDD=CE>ECBD>7CFGC09?GF?FFFGCC693>F=
@M00200:205:000000000-AKKM3:1:1101:8549:9639 1:N:0:1
ATTGGGTATAAAGGGTGCGTAGGCGGGTTTGTAAGTCAGTGGTGAAATCCCGAAGCTTAACTTCGGAACTGCCGTTGATACTACAGGTCTTGAATACTCGGGAGGTGAGCGGAATATGTCATGTAGCGGTGAAATGCTTAGATATGACATAGAACACCGATTGCGAAGGCAGCTCACTACAGAATCATTGACGCTGAGGCACGAAAGCGTGGGGATCAAACAGGATTAGATACCCCCGTA
+
E@FFGGG<FFGGGGGG7FECGGGGFGGF,CFGFGGGGGGGGGGGGFGCFGGGGFEGGGGGGGGFCDGCFEGGGDGGGGFGGFFGGGFGGGGFGGGGA9,BFGGGGCFGG8BEEGFDDFGGFGFGGGGGDGGGCGGFFDDFGCGGGGGFDF9CFF9FFECGGGGGGEGGGFG7*:,;;DB26:9,?DG@FCG,=CD5E5@5CFDEC=3FE:;<*88/==CFCGCC?6:766629<C5>)85
@M00200:205:000000000-AKKM3:1:1101:19086:9671 1:N:0:1
ACTGGGTTTAAAGCGCGTGTAGGCGGATCGTTAAGTGCCTTGTGAAATCCTGCGGCTCAACCGCAGAACCGCTGGGCATACTGGCGGTCTTGGGCCACTCAGGGGTCACTGGAACAAGCGGTGGAGCGGTGAAATGCGTAGATATCGCTTGGAACGCCAAAGGTGAAGACAGGTGACTGGGGGTGTGCCGACGCTGAGACGCGACAGCCAGGGGAGCAAACGGGATTAGATACCCTGGTAAGCT
+
GGGCFFFGGDFGGGGCGGGGGGFGEGGGGGGGGGGGGGGGGGGGGGGGGGGFGGGGGGGGGGGGGG:FGGGGGGGGGGGDGGGFGGGGGGGFGFGFBFG@FGFGGGGGGGGGGGGFGGGEGGGGGGGGGGGGGGGGGGGDGGGGGGDGFFCDGFCBFGEDCGGFGF@FCFGG5B8,CFFF>5CEGGGCFD5CGGGGGG7CEDGG5EGGFGFFE*)155887C*96D*,9*)*:CECFF@GC2))
@M00200:205:000000000-AKKM3:1:1101:7991:9681 1:N:0:1
ATTGGGTATAAAGGGCGCGTAGGCGGGTGATCAAGTCAGGGGTGAAATCCTCCAGCTTAACTGGAGCAGTGCCTTTGATACTGGTCGTCTTGAGGGAGGTAGGGGCATGTGGAACTTCCGGTGGAGCGGTGAAATGCGTAGATATCGGAAGGAACGCCGGTGGCGAAAGCGACGTGCTGGATCTCTACTGACGCTGAGGCGCGAAAGCCAGGGTAGCGAACGGGATTAGATACCCTCGTA
+
GGGGGGGFGFGGGGGGGGGGGGGGGGGGGFFGGGGGGGGGGGGEGGGGGGGGGGGGGGGGFEFGGGGGGGGGGGGGGGGEGGGGGGGGGGGGGGGEEGGGGGGGGGGGGGGFGGGFFFGGGGGGGGGGGGGGGGGGGGGGGGGGGGGGCGEFCGGGGGEGEGGGGGD*=FGGGGGGGGGGGGGFGGFFCCGGGGGGGGGFEDDGE=C5FEFGGG4D:EEGGGGG8CDBF?ACGGGGFDFD
@M00200:205:000000000-AKKM3:1:1101:23527:9692 1:N:0:1
ATTGGGCTTAAAGTGTGCGCAGGTGGCCGCGCATGTCGAGTGTGAAATCCCCGGGCTTAACTTGGGAATTGCGCTCGAAACTACGTGGCTAGAGTGTGGCAGAGGAAGGTGGAATTCCACGTGTAGCGGTGAAATGCGTAGAGATGTGGAGGAACACCGATGGCGAAGGCAGCCTTCTGGGCCAACACTGACGCTCATGCACGAAAGCGTGGGGAGCAAACAGGATTAGATACCCGCGTA
+
GGGGGGGGGGGGGGGGGGGGGGGGGGGGGGGGGGGGGGGGGGGGGGGGGGGGGGGGGGGGGGGGGGGGGGGGGGGGGGGGGGGGGGGGGGGGGGGGGGGGGGGGGGGGGGGGGGGGGGGGGGGGGGGGGFGGGGEGFGGGGGGGGGGGGGGGGGGGGGGGGGGGGGGGGGGGGGGGGGGGGGGGGGGGGGGGGGCEGGGGGGGEEGGGGECEGGFGFGGGGGGGFGC)9@BFGGCDEFDE
@M00200:205:000000000-AKKM3:1:1101:14223:9701 1:N:0:1
ATTGGGTGTAAAGGGCGCGTAGGCGGGTCCGCAAGTCTGTGGTGAAAGCCCCCGGCTCAACCGGGGAAGTGCCGCGGATACTGCGAGTCTCGAGGAGGGTAGGGGCGTCTGGAACTGTCGGTGGAGCGGTGAAATGCGTTGATATCGACAGGAACTCCGGTGGCGAAGGCGAGGCGCTGGACCTCTTCTGACGCTGAGGCGCGAAAGCCAGGGGAGCAAACGGGATTAGATACCCCCGTA
+
GGGGGGGGGGGGGGGGGGGGGGGGGGGGGGGGGGGGGGGGGGGGGGGGGGGGGGGGGGGGGGGGGGGGGGGGGGGGGGGGGGGGGGGGGGGGGGGEGGGGGGGGGGGGGGGGGGGGGGGGGGGGGGGGGGGGGGGGGGGGGGGGGGGGGGGGGGGGGGGGGGGGEGGGGGGGGGGGGGGGGGGGGGGGGGGGGGGGGGGGEDGGGGGDFGGGGGFDEGGGGGGGFGGD=FADCFGGBEFC
@M00200:205:000000000-AKKM3:1:1101:14367:9701 1:N:0:1
ATTGGGTTTAAAGGGCTCGTAGGCGGTTTGTCGCGTCGGGAGTGAAAACCTTGGGCTTAACTCAGGGCTTGCTTTCGATACGGGCAGACTAGAGGTATGCAGGGGAGAACGGAATTCCTGGTGTAGCGGTGAAATGCGCAGATATCAGGAGGAACACCGGTGGCGAAGGCGGTTCTCTGGGCATTACCTGACGCTGAGGAGCGAAAGTGTGGGGAGCGAACAGGATTAGATACCCTAGTA
+
GGGGGGGGGGGGGGGGGGGGGGGGGGGGGGGGGGGGGGGGGGGGGGGGGGGGGGGGGGGGGGGGGGGGGGGGGGGGGGGGDGGGGGGFGGGGGGGGGGGGGGGGGGGGGGGGGGGGGGGGGGGGGGGGGGGGGGGGGGGGGGGGGGGGGGGGGGGGGGGGGGGGGGGGGGGGGGGGGGGGGGGGGGGGGGGGGGGGGGGGGGGEGGGGGGGGGGFGFGGGGGGD?DGFFFFGGFGGF@FG
@M00200:205:000000000-AKKM3:1:1101:20960:9720 1:N:0:1
ATTGGGTATAAAGTGCGCGTAGGCGGCTCGATAAGGCTCGCGTGAAAGTCCGGGGCTCAACCCCGGATCGGCGTGGGCGACTGTTGGGCTGGAGCACGGTAGGGGCAGACGGAATTCCGGGTGTAGCGGTGGAATGCGTAGAGATCCGGAAGAACACCGGTGGCGAAGGCGGTCTGCTGGGCCGGAAGGGGGCAGAGCAATCTGTCCCCGTGCTGACGCTGAGGCGCGACAGCGTGGGGAGCA
+
GGGGGGGGGGGGGGGGGGGGGGGGGGGGGGGGGGGGGGGGGGGGGGGGGGGGGGGGGGGGGGGGGGGGGGGGGGGGGGGGGGGGGGFGGGGGGGGGGGGGGGGGGGGGGGGCFGGGGGFGGGGGGFGGGGGGG9CGGG7BFGGGGGFFGFGGGGGGGGGGGGGGGGGGGGGGDEGGGGGGGGFGGCGGGGDGGDGGGG?797FGG9<FGGGGDFFGFGGG<3CFFD<75>1D:EEG@FFEG3<
@M00200:205:000000000-AKKM3:1:1101:8107:9725 1:N:0:1
ACTGGGTGTAAAGCGTGCGCAGGCGGTTATGTAAGACAGGTGTGAAATCCCAGGGCTTAACCTTGGAACTGCATTTGTGACTGCATAGCTAGAGTACGGTAGAGGGGGATGGAATTCCGCGTGTAGCAGTGAAATGCGTAGATATGCGGAGGAACACCGATGGCGAAGGCAATCCCCTGGACCTGTACTGACGCTCATGCACGAAAGCGTGGGGAGCAAACAGGATTAGATACCCCCG
+
GGGGGGGGGGGGGGGGGGGGGGGGGGGGGGGGGGGGGGGGGGGGGGGGGGGGGGGGGGGGGGGGGGGGGGGGGGGGGGGGGGGGGGGGGGGGGGGGGGGGGGGGGGGGGGGGGGGGGGGGGGGGGGGGGGGGGGGGGGGGGGGGGGGGGGGGGGGGGGGGGGGGGGGGGGGGGGGGGGGGGGGDFGGGGGGGGGGGGGGGGGGGGGGGGGGGGGEDEGGGGGG:<FGFFFFGGGGGBE
@M00200:205:000000000-AKKM3:1:1101:26026:9732 1:N:0:1
ATTGGGTTTAAAGCGCACGTAGGCGGCTTTGTAAGTTAGAGGTGAAAGCCCGGGGCTCAACTCCGGAACTGCCTTTAAGACTGCATCGCTTGAATCCAGGAGAGGTGAGTGGAATTCCGAGTGTAGAGGTGAAATTCGTAGATATTCGGAAGAACACCAGTGGCGAAGGCGGCTCACTGGACTGGTATTGACGCTGAGGTGCGAAAGCGTGGGGAGCAAACAGGATTAGATACCCCAGTA
+
GGGGGGGGGGGGGGGGGGGGGGGGGGGGGGGGGGGGGGGGGGGGGGGGGGGGGGGGGGGGGGGGGGGGGGGGGGGGGGGGGGGGGGGGGGGGGGGGGGGFGGGGGGGGGGGGGGGGGGGDGGGGGGFGGGGGGGGGGGGGGGGGGGGGGGGGGGGGGGGGGGGGGGGGGGGGGGGFGGGGGFGFFFGGFGGGGGGGGGGGGGGGGGGGGGGGGG>DDGGGGGGFFGGFFFFGGGGGBEFG
@M00200:205:000000000-AKKM3:1:1101:5222:9747 1:N:0:1
ATTGGGTGTAAAGAGCTCGTAGGCGGTGTGTCGCGTCGGCCGTGAAAACTTGCAGCTTAACTGTGGGCGTGCGGTCGATACGGGCATCACTGGAGTTCGGCAGGGGAGACTGGAATTCCTGGTGTAGCGGTGAAATGCGCAGATATCAGGAGGAACACCGGTGGCGAAGGCGGGTCTCTGGGCCGATACTGACGCTGAGGAGCGAAAGCGTGGGGAGCGAACAGGATTAGATACCCGGGTA
+
GGGGGGEGGGGGGGGGGGGGGGGGGGGEGGGGGGGGGGGGGGGGGGGGGGGGGGGGGGGGGGGGFFGFGGGGGGGGGGDGGGC:FEGGGGGGGG,BFF7=FEGGEDEG@FCF<<FGGGGGGGGGGGCDGGC++@>FF;FEEGEGGEFGGFFGCG8CCGGE>FGGGGGGGGFE8CGE>EGEC>EFE8EE5>EC6*/:?E5569*:CGGDEC;CEG3<@*:19<EF?49)**):EFDC>D)29
@M00200:205:000000000-AKKM3:1:1101:11834:9749 1:N:0:1
ACTGGGCTTAAAGGGCGCGTAGGCGGTTCTTCAAGCGTGTGGTGAAAGTCCGGGGCTCAACCCCGGATCGGCCGTGCGAACTGGGGGACTCGAGCACTGTAGAGGCGGGTGGAATTCCGGGTGTAGCGGTGGAATGCGTAGAGATCCGGAAGAACACCAGTGGCGAAGGCGGCCCGCTGGGCAGTGGCTGACGCTGAGGCGCGACAGCGTGGGGAGCCAACAGGATTAGATACCCCTGTA
+
GGGGGGGGGGGGGGGGGGGGGGGGGGGGGGGGGGGGGGGGGGGGGGGGGGGGGGGGGGGGGGGGGGGGGGGGGGGEGGGGGGGGGGGGGGGGGGGGGGGGGGGGGGGGEECECFGGGGGGGGGFGGFGGCCECG9CFGEGGGGGF9FGG>CGGGGGGGGGEGCCEGGGGGGGDGGGCCG5EC6CGGGE597FCED=5@G=EDEC8E<*8*AEGG)9)*<@C/AD6CG??FFGGGGG37/+
@M00200:205:000000000-AKKM3:1:1101:11312:9750 1:N:0:1
ATTGGGTTTAAAGCGCGCGTAGGCGGCTTTGCAAGTCGGGTGTGAAATCCCCAGGCTTAACCTGGGAACTGCATTCGAGACTGCATTGCTAGAGTATGGGAGAGGGAAGTGGAATTTCCGGTGTAGCGGTGAAATGCGTAGATATCGGAAGGAACATCAGTGGCGAAAGCGACTTCCTGGACCAATACTGACGCTCATGTGCGAAAGCGTGGGGAGCAAACAGGATTAGATACCCCTGTA
+
GGGGGGGGGGGGGGGGGGGGGGGGGGGGGGGGGGGGGGGGGGGGGGGGGGGGGGGGGGGGGGGGGGGGGGGGGGGGGGGGGGGGGGGGGGGGGGGGGGGGGGGGGGGGGGGGGGGGGGGGGGGGGGGGGGGGGGGGGGGGGGGGGGGGGDGGGGGGGGGGGGGGGGGGGGGGGGGGGGGGGGGGGGGGGGGGGGDGGGFGGGECEGGGGGGGDGEGEGCCFGGGBGGFFBAFGGGGFFFG
@M00200:205:000000000-AKKM3:1:1101:25068:9774 1:N:0:1
ACTGGGTTTAAAGGGTGCGTAGGCGGGTCTTTAAGTCAGGGGTGAAATCCTGGAGCTCAACTCCAGAACTGCCTTTGATACTGAAGATCTTGAGTTCGGGAGAGGTGAGTGGAACTGCGAGTGTAGAGGTGAAATTCGTAGATATTCGCAAGAACACCAGTGGCGAAGGCGGCTCACTGGCCCGATACTGACGCTGAGGCACGAAAGCGTGGGGAGCAAACAGGATTAGATACCCTTGTA
+
GGGGGGGGGGGGGGGGGGGGGGGGGGGGGGGGGGGGGGGGGGGGGGGGGGGGGGGGGGGGGFGGGGGGGGGGGGGGGGGGGGGGGGGGGGGGGGGGGGGGGGGGGGGGGGGGGGGGGGGGGGGGGGGGGGGGGGGGGGGGGGGGGGGGGGGGGGGGGGGGGGGGGGGGGGGGGGGGGGGGGGGGGGGGGGGGGGGGGGGGGGGGDGGGGEEGGGFGBDGGCFCDBGG?FFFGGGGGFFFG
@M00200:205:000000000-AKKM3:1:1101:7659:9800 1:N:0:1
ATTGGGTATAAAGGGTGTGTAGGCGGCTGGACAAGCAGGGTGTGAAAGGCCTCGGCTCAACCGGGGCATTGCGCTCTGGACTGTCCGGCTCGAGCAAGACAGGGGTGTGCGGAACTTCCAGTGGAGCGGTGAAATGTGTTGATATTGGAAGGAACGCCGGTGGCGAAAGCGGCACACTGGGTCTTGTCTGACGCTGAGACACGAAAGCCAGGGGAGCGAACGGGATTAGATACCCCCGTA
+
GGGGGGGGGGGGGGGGGGGGGGGGGGGGGGGGGGGGGGGGGGGGGGGGGGGGGGGGGGGGGGGGGGGGGGGGGGGGGGGGGGGGGGGGGGGGGGGGGGGGGGGGGGGGGGGGGGGGGGGGGGGGBFGGGFGGGGGGFGFGGGGGGGGGEFGGGGGGGGGGGCEGGGGGGGGGGGGGGGGGFGFGGGGFCFGGGDGGGGGGGGGGGGGGGD5CEGEGFGGGDDDGFGGBFFAGFD8FFFFD
@M00200:205:000000000-AKKM3:1:1101:12894:9815 1:N:0:1
ATTGGGTATAAAGGGAGCGTAGGCGGATAGTTTAGTCAGAGGTGAAAGCCCAGGGCTCAACCTTGGAATTGCCTTTGATACTGGCTATCTTGAGTATGGAAGAGGTATGTGGAACTCCGAGTGTAGAGGTGAAATTCGTAGATATTCGGAAGAACACCAGTGGCGAAGGCGACATACTGGTCCATTACTGACGCTGAGGCTCGAAAGCGTGGGGAGCAAACAGGATTAGATACCCCCGTA
+
GGGGGGGGGGGGGGGGGGGGGGGGGGGGGGGGGGGGGGGGGGGGGGGGGGGGGGGGGGGGGGGGGGGGGGGGGGGGGGGGGGGGGGGGGGGGGGGGGGGGGGGGGGGGGGGGGGGGGGGGGGGGGGGGGGGGGGGGGFGGFGGGGGGGGGGGGGGGGGGGGGGGGGGGGGGGGGGGGGGFGGGGGGGGGGGGGGDGGGGFGGGGGGGGGGEGGGFGFGFFFGGF;FD<F75;9CFFFFFE
@M00200:205:000000000-AKKM3:1:1101:16524:9872 1:N:0:1
ATTGGGTGTAAAGGGCGCGTAGGCGGTCGATCACGTCCGGGGTGAAATCTTTCGGCTTAACCGGAAAAGGGCCTTGGATACGGATCGGCTGGAGGGAGGTAGGGGCAGGTGGAACTTCCAGTGGAGCGGTGAAATGCGTTGATATTGGAAGGAACGCCGGTGGCGAAAGCGACCTGCTGGACCTCTTCTGACGCTGAGGCGCGAAAGCCAGGGGAGCGAACGGGATTAGATACCCCTGTAAGA
+
GGGGGGGGFGGGGGGGGGGGGGGGGGGGGGGGGGGGGGGGGGGGGGGGGGGGGGGGGGGGGGGGGGGGGGGGGGGGGGGGGGGGGGGGGGGGGGGGGGGGGGGGGGGGGGGGGGGGGGGGGGGGGGGGGGGGGGGGGGGEGGGGGGGGGEGDGGGGGGGGGGGFGEEGGGGGCEGGGGGCEG=ECGGGGGGGGDDGGGGGGDGGDGDFFGGGGGEG:EEGGGDD(>45F?4>7:ADF36?CA9
@M00200:205:000000000-AKKM3:1:1101:27614:9873 1:N:0:1
ACTGGGTGTAAAGGGCGCGTAGGCGGCTCGATAAGGCTTGCGTGAAAGTCCGGGGCTCAACCCCGGATCGGCGCGGGCGACTGTTGGGCTGGAGCACGGTAGGGGCAGACGGAATTCCGGGTGTAGCGGTGGAATGCGTAGAGATCCGGAAGAACACCGGTGGCGAAGGCGGCCTGCTGGGCAGATACTGACACTGAGGCGCGACAGCGTGGGGAGCAAACAGGCTTAGATACCCCTGTACGAT
+
GGFGGGCFFFFFGGGGGGDGGGGGGGGGGEGFCGFGGGFFGC+BFFD<FFGGDFGFFGF=EEGGCEEEGGGEEGGFGGE>FCEBFCBFGDGDFFFFGGGFBEFGGGGEDGGEFCCGGGFGG<=<FG9<BFGGGG9FCE:BCF:<C,?CGCED6CCFGEE82CEFEGGG8588?EGG>CEGGDGC@FFFC7ECCF4C0<:FCDE5CC<FCECEG8:5:GFGGG6C0**)**-:AC8*8>)+*-3(
@M00200:205:000000000-AKKM3:1:1101:16954:9879 1:N:0:1
ATTGGGTTTAAAGCGTGCGCAGGCGGTTGTGCAAGACAGATGTGAAATCCCCGGGCTCAACCTGGGAACTGCATTTGTGACTGCACGGCTAGAGTGTGTCAGAGGGGGGTAGAATTCCACGTGTAGCAGTGAAATGCGTAGATATGTGGAGGAATACCGATGGCGAAGGCAGCCCCCTGGGATAACACTGACGCTCATGCACGAAAGCGTGGGGAGCAAACAGGATTAGATACCCCAGTA
+
GGGGGGGGGGGGGGGGGGGGGGGGGGGGGGGGGGG8FGGGGGGGGGGGGGGGGGGGGGGGGGGGGGGGGGGGGGGGGGGFGGGGGGGGGGGGDFFGGGGGGGGGGGGGGGGGGGGGGGGGGGGGGFFGGGGGGGGGGGGGCEEFGGGGGFGDFGGGGGGGGGGGGGGGGGGGGGGGGGGGGGGGFGGGGGGGGCDEGGGGGGFEGC3FGGGGGGFGFGGGGGGC6<7<=F>7C@F3>>??
@M00200:205:000000000-AKKM3:1:1101:18088:9881 1:N:0:1
ATTGGGTGTAAAGGGCGCGTAGGCGGCCCGCCAAGTCCGGCGTGAAAGCCCGGGGCTCAACCCCGGAGGTGCGCCGGAGACTGGCGGGCTGGAGGCCGGGAGAGGGGGGTGGAATACCCAGTGGAGAGGTGAAATTCGTAGATATTGGGTGGAACACCGGTGGCGAAAGCGGCCCCCTGGCCCGGTCCTGACGCTGAGGCGCGAAAGCGTGGGGAGCAAACAGGATTAGATACCCGAGTA
+
GGGGGGGGGGGGGGGGEGGGGGGGGGCGCFDGEEGGGGGGGGGGGGGGG<FGGGGGGGGGGGGGGEEBEGGGDCEEGEEGGDGGGEGDGGGGGGGGGGGECG7FGGGGGGGGGGGGGGCCGGGGGGGGGGGGGGGGGG:EGGGGGGFGGCEGGFGFGGGGGGGGGGGCGGGG>:E5CEEGCGG588CEGGGGGGGGGGGGGGGGGGGDG78EGC>DE5EFGGGG:GGFFFAGGFGC>BFF
@M00200:205:000000000-AKKM3:1:1101:7667:9884 1:N:0:1
ATTGGGTTTAAAGGGTGCGTAGGCGGCCCCTTAAGTCAGCGGTGAAAGCCCGGGGCTCAACCCCGGAACCGCCGTTGATACTGGGGGGCTTGAGTACAGACGAGGTAGGCGGAATTGAGGGTGTAGCGGTGAAATGCTTAGATACCCTCAAGAACACCGATTGCGTAGGCAGCTTACTAGGCTGTGACTGACGCTGAGGCACGAAAGCGTGGGGAGCGAACAGGATTAGATACCCCGGTA
+
GGGGGGGGGGGGGGGGGGGGGGGGGGGGGGGGGGGGGGGGGGGGGGGGGGGGGGGGGGGGGGGGGGGGGGGGGGGGGGGGGGGGGGGGGGGGGGGGGGGGGGGGGGGGGGGGGGGGGGGGGGGGGGGGGGGGGGGGGGGFGGGGGGGGGGGGGGGG8EGGGGGGGGGGGGGGGGGGFEGGFFGGGGGGGGGGGGGDGGFFGGGGGGGGGGGGGGFG:ECEGGGDBGGFFFFGG<@*8:DG
@M00200:205:000000000-AKKM3:1:1101:20395:9892 1:N:0:1
ACTGGGCATAAAGGGCGCGTAGGCGGCCATCTAAGTCAGACGTGAAATCCCCCGGCTCAACCGGGGACCCGCTTCGGAAACTATCCGGCTTGAGTCGCGGAGAGGAGAGCGGAATTCCCAGTGTAGCGGTGAAATGCGTAGATATTGGGAGGAACACCGGTGGCGAAGGCGGCTCTCTGGACGCGTACTGACGCTGAGGCGCGAAAGCTAGGGGAGCAAACGGGATTAGATACCCGCGTAAGA
+
GGGGGGGGGGGGGGGGGGGGGGGGGGGGGGGCGGGGGGGGGGGGGGGGGGGGGGGGGGGGGGGGGGGGGGGGGEGGGGGGGGGGGGGGGGGGGGGGGGGGGGGGGGGGGGGGGGGGGGGGGGGGGGGGGGGGGGGGGGGGGEFBCFGGGGGGGGFFGGDDGDGEGGGGGGGGGGGGC9FGFCEGGECGFCFGGGGG=>FFGGGGGGGG?9FGGGFGB5C?FGG3(CF2444:GFGGD>DGGF<
@M00200:205:000000000-AKKM3:1:1101:9996:9894 1:N:0:1
ACTGGGTGTAAAGCGCGCGTAGGCGGTCGGATAAGTCCGGTGTGAAAGTCACAGGCTCAACCTGTGAATGCCGCTGGAAACTGTCTGGCTTGAGTCCGGGAGGGGCGAGTGGAATTCCTGGTGTAGCGGTGAAATGCGCAGATATCAGGAGGAACACCAATGGCGAAGGCAGCTCGCTGGAACGGTACTGACGCTGAGGCGCGAAAGCGTGGGGAGCGAACAGGATTAGATACCCGGGTAAGA
+
GGGGGGGGGGGGGGGGGGGGGGGGGGGGGGGGGGGGGGGGGGGGGGGGGGGGGGGGGGGGGGGGGGGGGGGGGGGGGGGGGGGGGGGGGGGGGGGGGGGGGGGGGGGGGGGGGGGGGGGGGGGGGGGGGGGGFGGGGGGGGGGGGGGGGGGGGGGGGGGGGGD@EGGGGGGGGGGGGGGGGGGGGGGGGGGGGGGGEGFGGGE>ECDGGGGDGC3<DGGGDDC50C>>FF)20<8D>>:EGFA
@M00200:205:000000000-AKKM3:1:1101:5648:9898 1:N:0:1
ATTGGGTATAAAGGGCGCGTAGGCGGTCGGCCGCGTCAGATGTGAAAGCCCCGGGCTCAACCTGGGAACCGCATTTGAGACGGGTCGACTCGAGTTCGGGAGAGGATGGTGGAATTCCCAGTGTAGAGGTGAAATTCGTAGATATTGGGAAGAACACCGAGGGCGAAGGCAGCCATCTGGACCGACACTGACGCTGAGGCGCGAAAGCGTGGGGAGCAACCAGGATTAGATACCCCAGTA
+
GGGDFFGGGFFGGGEGGDGGGGEGGCFGF@FGGGGGGCFGGGGDCGGFGGGGGGGGGGGGGGGGGGGGGGGG7FGFGGGDFGEEFG@FGGGGGGGGGGGGCCCFCGGGGGCCGGGGGGGGDFGFGGGGGGGGGCFGF7@8CFCFGGGGGGF*<>FFGGCFGD:EGGDFEGGCD>CFGFGFGGFEDGGGG6FGGGD5EFGFEDEGG5CF8CCEGE)7:78*>*;D<GG>F*6FGGG35;??
@M00200:205:000000000-AKKM3:1:1101:13702:9905 1:N:0:1
ACTGGGTATAAAGGGTGCGTAGGCGGCCCGTTAAGTCCGGGGTGAAAGCCCACAGCTCAACTGTGGAACTGCCCTGGATACTGGCGGGCTTGAGTCCAGACGAGGTTGGCGGAATGGATGCTGTAGCGGTGAAATGCATAGATAGCATCCAGAACCCCGATTGCGAAGGCAGCTGACTAGGCTGGTACTGACGCTGAGGCACGAAAGCGTGGGGAGCGAACAGGATTAGATACCCCCGTA
+
GGGGGGGGGGGGGGGGGGGGGGGGGGGGGGGGGGGGGGGGGGGGGGGGGGGGGGGGGGGGGGGGGGGGGGGGGGGGGGGGGGGGGGGGGGGGGGGGGGGGGGGGGGGGGFGGGGGGGGGGGGGGGGGGGGGGGGGGGGGGGGGG?FGGGGGGGGGFGGGGGGGGGGGGGGFGEGGGGGGGGGGGGGGGGFGGGGGGGGGGGG=ECGGGGGGGGGFGFEGG<3EFBGFFFFAGGGGFB>>E
@M00200:205:000000000-AKKM3:1:1101:10829:9913 1:N:0:1
ACTGGGTATAAAGGGCTCGTAGGCGGTTCGTCACGTCGGGAGTGAAAACTCGGAGCTCAACTCCGAGCCTGCTTCCGATACGGGCAGACTAGAGGTAGGCAGGGGAGAGCGGAACTCCTGGTGTAGCGGTGGAATGCGCAGATATCAGGAAGAACACCGGTGGCGAAGGCGGCTCTCTGGGCCTTACCTGACGCTGAGGAGCGAAAGCGTGGGTAGCGAACAGGATTAGATACCCTAGTA
+
GGGGGGGGGGGGGGGGGGGGGGGGGGGGGGGGGGGGGGGGGGGGGGGGGGGGGGGGGGGGGGGGGGGGGGGGGGGGGGGGGGGGGGGGGGGGGGGGGGGGGGGGGGGGGGGGGGGGGGGGGGGGGGGGGGGGGGGGGGGGGGGGGGGGGGGGGGGGGGGGGGGGGGGGGGGGGGGGGGGGGGGGGGGGGGGGGGGGGGGGGGGG>EDGGGGGGGFGFGGGGGFGFGG>FFBGGGGGFFFG
@M00200:205:000000000-AKKM3:1:1101:12271:9920 1:N:0:1
ACTGGGCTTAAAGGGCGCGTAGGTGGCGTGATAAGGGTGTGGTGAAAGCCCGGGGCTCAACCCCGGGTCGGCCATGCCGACTGTCAGGCTCGAGTACTGTAGGGGCAGGCGGAATTCCGGGTGTAGCGGTGGAATGCGTAGAGATCCGGAGGAAGACCGGTGGCGAAGGCGGCCTGCTGGGCAGTTACTGACACTGAGGCGCGACAGCGTGGGGAGCAAACAGGATTAGATACCCCTGTA
+
GGGGGGGGGGGGGGGGGGGGGGGGGGGGGGGGGGGGGFGGGGGGGGGGGGGGGGGGGGGGGGGGGGGGGGGGGFFGGGGGGGGGGGGGGGGG@FGGGGGGGGGGGGGGGGGGGGGGGGGGGGGGGGGGGGGGCFGGGGFGGGGGGGGGGGGGGGFFGGGGGGGGGGGGGGGGGGGGGGGGGGFGGGGGGGGGGGGGGGCCCDEEGGGGGEGGGGBDDGGG**;C?GG?6*4:9CFFFFF7
@M00200:205:000000000-AKKM3:1:1101:18978:9931 1:N:0:1
ACTGGGTTTAAAGGGCGCGTAGGCGGCACGGCAAGTCGGGAGTGAAAGCCCGGGGCTCAACCCCGGAACGGCTCTCGAAACTGCCGAGCTAGAGTGCGGAAGGGGCAACCGGAATTCCCAGTGTAGCGGTGAAATGCGTAGATATTGGGAAGAACACCTGAGGCGAAGGCGGGTTGCTGGGCCGACACTGACGCTGAGGCGCGAAAGCCAGGGGAGCAAACGGGATTAGATACCCGAGTAAGA
+
GGGGGGGGGGGGGGGGGGGGGGGGGGGGGGGGGGGGGGGGGGGGGGGGGGGEGGGGGGGGGGGGGGGGGGGGGGGGGGGGGGGGGGGGGGGGGGGGGGGGGGGGGGGGGGGGGGGGGGGGGGGGGGGGGGGGGGGGGGGGGGDGGGGGGGGGGGGGGGGGGGGGGGGGGGGDEGDEGGGGGGGGGGGGF=EGGGGGGGGGGGGGGGGCFGGGGG:7BGFGGGEG:GFFF44DFFFDF@FGGF<
@M00200:205:000000000-AKKM3:1:1101:22376:9932 1:N:0:1
ACTGGGTATAAAGCATCCGTAGCCGGTCTTGCAAGTCTTCCGTTAAATCCAGCTGCTTAACAGATGGGCTGCGGAGGATACTACAAGGCTAGGAGGCGGGAGAGGCAAGCGGTACTCAGTGGGTAGGGGTAAAATCCTCTGATCCATTGAAGACCACCAGTGGCGAAGGCGGCTTGCCAGAACGCGCTCGACGGTGAGGGATGAAAGCTGGGGGAGCAAACCGGATTAGATACCCTCGTA
+
GEGGGGGGGGGGGGC@CFGGGGGGGGGGGG@CFGGGGGGGCFGGGGGGEE<FGCGGGCGGGGGFFFFGFGGGGGECGGGGGGGDGGGGGGGG@CEGGGGGDGGGGGGFGGGGCGCGGGF@F8FFGDGGGGEGGGGBFGDDGGGGFCD,FGGGGFGFGGGGGCGGGGCFGGCGGEGEGCCFG6=ECEEC7DEGGGDG=EGE=4AFGGG:9CGGGD:5@FFGG3=54DGFFFBFGGGG:B5>
@M00200:205:000000000-AKKM3:1:1101:20163:9935 1:N:0:1
ATTGGGTTTAAAGAGCGCGTAGGCGGCGCTGCAAGTCGAAGGTGAAATCCCACCGGCTCAACCGTGGAATCGCCTGCGAAACTGCAGCGCTTGAGGGAGCTAGGGGCATGTGGAACTTCCGGTGGAGCGGTGAAATGTGTTGATATCGGAGGGAACGCCAGTGGCGAAAGCGGCATGCTGGATCTCAACTGACGCTGAGGCGCGAAAGCTAGGGTAGCGAACGGGATTAGATACCCCTGTA
+
GGGGGGGGGGGGGGGGGGGGGGGGGGGGGGGGGGGGGGGGGGGGGGGGGGGGGGGGGGGGGGGGGGGGGGGGGGGGGGGGGGGGGGGGGGGGGGGGGGGGGGGGGGGGGGGGGGGGGGGGGGGGGGGGGGGGFGGGGGGGGGGGGGGGGGGGGGGGGGGGGGGGGGGGGGGGGGGGGGGGEFFGGGG<CDGFGGGGGGGGCDEGGDDDF?FFFGFGFGGGGGGG?DC?FFFGG7CFF>FG7
@M00200:205:000000000-AKKM3:1:1101:13057:9935 1:N:0:1
ATTGGGTATAAAGGGCGCGTAGGCGGCCACCGCAAGTCGACTGTGAAATCTCCGGGCTTAACCCGGAAAGGTCAGCCGATACTGCGGGGCTAGAGTGCAGAAGGGGCAACTGGAATTCTCGGTGTAGCGGTGAAATGCGTAGATATCGAGAGGAACACCTGCGGCGAAGGCGGGTTGCTGGGCTGACACTGACGCTGAGGCGCGAAAGCTAGGGGAGCGAACGGGATTAGATACCCGAGTA
+
GGGGGGGGGGGGGGGGGGGGGGGGGGGGGGGGGGFGFGGGGGGGGGGGGGGGGGGGGGGGGGGGGGGGGGGGGGGGGGGGGGGGGGGGGGGGGGGGGGGGGGGGGGGGGGGGGGGGGGGGGGGGGGGGGGGGGGGFGGGGGGGGGGGGFFGGGGGGGFGGGGGGGGGGGGGGGGGGGGGGGGGGGGGFFGGGGGGDGGGGGG=EGEGDEGGGGGFGFGGEGGG3?DC:FFFGFFF4))7EF
@M00200:205:000000000-AKKM3:1:1101:15505:9938 1:N:0:1
ATTGGGTATAAAGCGTGGGTAGGTGGTCGGTGATGTGCCGTGTGAAAGCGCCGCGCTTCTCGCGGCGAGGTCGCGGTAGACACACCGACTGGAGGCACGGAGGGGGGCGTAGAATTCCCGGTGTAGTGGTGAAATGCGTAGATATCGGGAGGAATACCAGTGGCGCAAGCGGCGCCCTGGCCGTGACCTGACACTGAGCCACGACGGCGTGGGGAGCAAACGGGATTAGATACCCGAGTA
+
GGGGGGGGGGGGGGGGGGGGGGGGGGGGGGGGGGGGGGGGGGGGGGGGGGGGGGGGGGGGGGGGGGGEGGGGGGGGGGGGGGGGGGGGGGGGGGGGGGGGGGGGGGGGGGGGGGGGGGGGGGGGGGGGGGGGGGGGGGGGGGGGGGGGGGGGGGGGGGGGGGGGGGGGGGGGGGGGGGGGGGGGGGGGGGGGGGGGGGGGGGGDGGGDGGGGGGDGFGFFGGGG:<FFFFBGFGGGFFFG
@M00200:205:000000000-AKKM3:1:1101:7925:9940 1:N:0:1
ACTGGGTATAAAGGGCTCGTAGGCGGCCAACTAAGTCAGACGTGAAATCCCCAGGCTCAACCTGGGAACTGCGTCTGATACTGGATGGCTTGAATCCGGGAGAGGGATGCAGAATTCCAGGTGTAGCGGTGAAATGCTTAGATATCTGGAGGAATACCGGTGGCGAAGGCGGCATCCTGGACCGGCATTGACGCTGATGAGCGAAAGCCAGGGGCGCAAACGGGATTAGATACCCTCGTA
+
GGGGGGGGGGGGGGGGGGGGGGGGGGGGGGGGGFFECFCGE:F:FGFFGGGDEFFEFGGFF8<EGDF8FF<E7:=7C,6?FEGGGGG=FGC:FGAGFGGC7F?FGDECCAE?FCGGG<AG@<<EB,8@==+3FB?DD,C9<,,,9>DFCAFGGC<,E<FCGGC7>E:FF7BCC8CF8<C?7C=C588E+*+3*:1/8?++A7**=CDGGGGGGE)9.=E?DDG3(C52?FA7@@C4))0:
@M00200:205:000000000-AKKM3:1:1101:13810:9944 1:N:0:1
ATTGGGCGTAAAGGGTGCGTAGGAGGGCAGGTAAGTCAGTGGTGAAATCTTCGAGCTTAACTCGGAAACTGCCGTTGATACTATCTGTCTTGAATACCGTGGAGGTGAGCGGAATATGTCATGTAGCGGTGAAATGCTTAGATATGACATAGAACACCGATTGCGAAGGCAGCTCACTACACGAATATTGACTCTGAGGCACGAAAGCGTGGGGATCAAACAGGATTAGATACCCGCGTA
+
GGGGGGGGGGGGGGGGGGGGGGGGGGGGGGGGGGGGGGGGGGGGGGGGGGGGGGGGGGGGGGGGGGGGGGGGGGGGGGGGGGGGGGGGGGGGGGGGGGGGGGGGGGGGGGGGDFFGGGGGGGGGGGGGGGGGGGGFGGGGGGGGGGGGGGGGGGGGGGGGGGGGGGGGGGGGGFGGGGGGGGGGGGC:C7=9A@FCGEGGDDGGGGGFGGG@CGD<FGGGDGFF0;F<AFCGGGGGFEF=
@M00200:205:000000000-AKKM3:1:1101:23497:9953 1:N:0:1
ATTGGGTTTAAAGCGTGTGTAGGCGGATTTGTAAGTACCTTGTGAAATCCCACGGCTCAACCGTGGAACTGCTCGGTATACTGCTTATCTTGAGCCACTTAGGGGCAGTCGGAACAGATGGTGGAGCGGTGAAATGCGTAGATATCATCTGGAACGCCAAAGGTGAAAACAGACTGCTGGGAGTGTGCTGACGCTGAGACACGAAAGCTAGGGGAGCGAACGGGATTAGATACCCTAGTA
+
GGGGGGGGGGGGGGGGGGGGGGGGGGGGGGGGGGGGGGGGGGGGGGGGGGGGGGGGGGGGGGGGGGGGGGGGGGGGGGGGGGGGGGGGGGGGGGGGGGGGGGGGGGGGGGGGGGGGGGGGGGGGGGGGGGGGGGGGGGGGGGGGGGGGGGGGGGGECGGGGGGGGGGGGGGGGGGGGGGCEGEEGGGGFGGGGGGGGGGDGGGGGGGGGFFFGGFGDGEGGDCGFDGF=F<F<C+*?FFF
@M00200:205:000000000-AKKM3:1:1101:7821:9954 1:N:0:1
ACTGGGTTTAAAGCGTGTGTAGGCGGACTTCTAAGTGCCTTGTGAAATCCCACGGCTCAACCGTGGAACTGCTGGGCATACTGGGAGTCTTGGGCCATTCAGGGGCAACTGGAACAAGCGGTGGAGCGGTGAAATGCGTAGATATCGCTTGGAACGCCGAAGGTGAAAACAGGTTGCTGGGGATGCGCCGACGCTGAGACACGAAAGCCAGGGGAGCAAACGGGATTAGATACCCGCGTAAGA
+
GGGGGGGGGGGGGGGGGGGGGGGGGGGGGGGGGGGGGGGGGGGGGGGGGGGGGGGGGGGGGGGGGGGGGGGGGGGDGGGGFGGGGGGGGGGGGGGGGGGGGGGGGGGGGGGGGGGGGGGGGEGGGGGGGGGGGGGGGGGGGGGGGGGGGGGGGGGGGGGGGGGGGGGGGGGGGGFGGGGGGGGGGGGGEGEGG=DECBEFDGGGCEDGGGGGGEDG>CE8/9EGF3C>FF9FGFCC))<5DBB
@M00200:205:000000000-AKKM3:1:1101:20466:9974 1:N:0:1
ATTGGGTATAAAGCGTGGGTAGGTGGTCGGTGATGTGCCGTGTGAAAGCGCCGCGCTTCTCGCGGCGAGGTCGCGGTAGACACACCGACTGGAGGCACGGAGGGGGGCGTAGAATTCCCGGTGTAGTGGTGAAATGCGTAGATATCGGGAGGAATACCAGTGGCGCAAGCGGCGCCCTGGCCGTGACCTGACACTGAGCCACGACGGCGTGGGGAGCAAACGGGATTAGATACCCCAGTA
+
GGGGGGGGGGGGGGGGGGGGGGGGGGGGGGGGGGGGGGGGGGGGGGGGGGGGGGGGGGGGGGGGGGGGGGGGGGGGGGGGGGGGGGGGGGGGGGGGGGGGGGGGGGGGGGGGGGGGGGGGGEGGGGGGGGGGGGGGGGGGGGGGGGGGGGGGGGGGGGGGGGGGGGGGGGGGGGGGGGGGGGGGGGGGGGGGGGGGGGGGGGGEGCDGGGGDGGFGFG?FGGGGFGGFFFFGGGGGFFF7
@M00200:205:000000000-AKKM3:1:1101:13507:9975 1:N:0:1
ATTGGGTATAAAGGGCTCGTAGGCGGTTTGTCGCGTCGGGAGTGAAAACCTTGGGCTTAACTCAGGGCTTGCTTTCGATACGGGCAGACTAGAGGTATGCAGGGGAGAACGGAATTCCTGGTGTAGCGGTGAAATGCGCAGATATCAGGAGGAACACCGGTGGCGAAGGCGGTTCTCTGGGCATGATCTGACGCTGAGGAGCGAAAGTGTGGGGAGCGAACAGGATTAGATACCCCCGTAAGA
+
GGGGGGGGGGGGGGGGGGGGGGGGGGGGGGGGGGGGGGGGGGGGGGGGGGGGGGGGGGGGGGGGGGGGGGGGGGGGGGGGGGGGGGGGGGGGGGGGGGGGGGGGGGGGGGGGGGGGGGGGGGGGGGGGGGGGGGGGGGGGGGGGGGGGGGGGGGGGGGGGGGGGDGGGGGGGGGGGGGGGGGGGGGGGGGGGGGGGGGFGGGGGEGGGGGGGGGFGFGDGGGCC14>?6?>FFGFFEB)7*()
@M00200:205:000000000-AKKM3:1:1101:27602:9981 1:N:0:1
ACTGGGTATAAAGTGTGCGCAGGTGGCCGCGCAAGTCGAGTGTGAAATCCCCGGGCTTAACTTGGGAATTGCGCTCGAAACTACGTGGCTAGAGTGTGGCAGAGGAAGGTGGAATTCCACGTGTAGCGGTGAAATGCGTAGAGATGTGGAGGAACACCGATGGCGAAGGCAGCCTTCTGGGCCAACACTGACGCTCATGCACGAACGCGTGGGGAGCAAACAGGATTAGATACCCCAGTA
+
GGGGGGGGGGGGGGGGGGGGGGGGGGGGGGGGGGGGGGGGGGGGGGGGGGGGGGGGGGCFGGAFEFEFGGGGGGGGGGGGGGGGGGGGGGGGGGGFGGGGGGGGGGGGGGGGGGGGGFGGGGFGFGCCD@:FFGDGFGFGDGGGGGGGGGFEGGGGGGCC@FGGGGGGGGFEGGFGFGGGGGGGGFGGGGGC;=5CGFFGGDCEG*/8EEGEGGBGEGCCGGG:6D*26*6CECFGDF?+
@M00200:205:000000000-AKKM3:1:1101:7190:9992 1:N:0:1
ACTGGGCATAAAGAGCGCGCAGGCGGCACCCTAAGTACTTTGTGAAATCCACCTGCTCAACGGGTGGGGTGCAGGGTAAACTGGGGAGCTAGAGAGCGGTAGAGGGGGGTAGAATTGCTGGTGTAGCGGTGAAATGCGTAGAGATCAGCAGGAATACCCGTGGCGAAGGCGGCCCCCTGGGCCGTATCTGACGCCGAGGCGCGAAGGCTAGGGGAGCGAACGGGATTAGATACCCCAGTAAGCT
+
GGGGGGGFGGGGGGGGGGGGGGGGGGGGGGGGGGGGGGGGGGGGGGGGGGGGGGGGGGGGGGGGGGGGGGGGGGGGGGGGGGGGGGGGGGAFGGGGGGGFGGGGFGGGGGEE<<FGGGGGGGGGGGGGGGGCGCFGGGGGGGGGGGGGGGGGGGGGGFGGGGGGGEGDEGCEGGGGGGGGGGGGGGCGGGGGGGGGCGGGGGDC8EGGGGGGGDEGFGD57CEGFCGFFF9DEFFGF>?0>A)-
@M00200:205:000000000-AKKM3:1:1101:26535:10002 1:N:0:1
ATTGGGTATAAAGGGCTCGTAGGCGGTTTGTCGCGTCGGGAGTGAAAACGCCGTGCTTAACACGGCGCTTGCTTTCGATACGGGCAGACTAGAGGTATGCAGGGGAGAACGGAATTCCTGGTGTAGCGGTGAAATGCGTAGATATGCGGAGGAACACCGATGGCGAAGGCAATCCCCTGGGCCTGTACTGACGCTCATGCACGAAAGCGTGGGGAGCAAACAGGATTAGATACCCCTGTA
+
F<FGGGGFGFFGGGGGGGGGGFGGGGGGGGGGCGGGEGFGGGGGGEDFFEGGBFGGGGGGGACFEGBCFFGGGFGGGGGGGFGEEFDFFFEGGGEG@DFEGGFGGDGGGGGGGGGGGGGGGGFGGGGGDGGGGGGGGGGGGCGGGCGEGGGGCGGFGGGDFGGGGG8FGGCCFEFCFF7F8CEGFFFDFF7CGGGDGDCCACFDGGDFEGDGGG3C35@CD<CFFGF<64A>9C6F)7FG
@M00200:205:000000000-AKKM3:1:1101:14423:10013 1:N:0:1
ATTGGGTTTAAAGCGCGTGTAGGCGGCTCGGTAAGTCCGCTCTGAAAGTCCAGGGCTCAACCCTGGGATGCGGGTGGATACTGCCGGGCTCGAGTCCGGAAGAGGCGAGTGGAATTCCTGGTGTAGCGGTGAAATGCGCAGATATCAGGAGGAACACCAATGGCGAAGGCAGCTCGCTGGGACGTGACTGACGCTGAGACGCGAAAGCGTGGGGAGCAAACAGGATTAGATACCCCTGTA
+
GGGGGGGGGGGGGGGGGFGGGGGGGGGGGGGFEGGGGGGG>FGGGGGGGGGGGGGGGGGGGGGGGGGGGGGGGGGGGGGFFGGGGGGGGGGGGGFGGGGGGGGFGGGGGGGGFGGGGGGGGGGGGGCCC@FFGGGGGGEGGGGGFGGGGGGGGGGGGGGGGGGGGGEGGGGGEGGGGGGGGGGGEGGGGCCGCEGCEGGFGGGEEGGGEEEGGGFGFG?CDFFGFGGF?F<CFFFG5;FG
@M00200:205:000000000-AKKM3:1:1101:7886:10015 1:N:0:1
ACTGGGTTTAAAGCGCGCGTAGGCGGATATTTAAGTCAGGGGTGAAATCCCAGGGCTCAACCCTGGAACTGCCTTTGATACTGGATGTCTGGAGTTCGGGAGAGGTGAGTGGAATTCCGAGTGTAGAGGTGAAATTCGTAGATATTCGGAGGAACACCAGAAGCGAAGGCGGCTCACTGGCCCGATACTGACGCTGAGGCGCGAAAGCGTGGGGAGCAAACAGGATTAGATACCCCCGTA
+
GGGGGGGGGGGGGGGGGGGGGGGGGGGGGGGGGGGGGGGGGGGGGGGGGGGGGGGGGGGGGGGGGGGGGGGGGGGGGGGGGGGGGGGGGGGGGGGGGGGGGGGGGGGGGGGGFGGGGGGGGGGGGGGGGGGGGGGGGFGGGGGGGGGG8FGGGGGGGGGGGGGGGGGGCFDEGGGGGGGFGGGGGGGGGGGGGGGGGGGGGD=EGGGGDGGGGEEDEFGGGGGF6FG?FFFGGGG5>3<E
@M00200:205:000000000-AKKM3:1:1101:16095:10031 1:N:0:1
ATTGGGTATAAAGGGCGCGTAGGCGGTCCTGATCGTCGGATGTGAAAGGCCTGGGCTCAACCTGGGAACTGCATCCGATACGGCGGGACTGGAGTGTGGGAGAGGTTGGTGGAATTCCCAGTGTAGAGGTGAAATTCGTAGATATTGGGAAGAACACCGGTGGCGAAGGCGGCCAACTGGACCACAACTGACGCTGAGGCGCGAAAGCGTGGGGAGCAAACAGGATTAGATACCCCAGTA
+
GGGGACBDGGAFEACFGGD@FGEGGGGGGFFAGGFFGE@@FFFFGFGGGCFFFGFGGGGFGGGGGGGDFGDGGFGGGDGFEFDG7FDGGGFGGDFG<F:>=:CFEEFF+CDGGGGGGGG<<FC=C9,@B@CFGA9;FFFDFFGGFGGF7CF7FE8BF:@EFGGGGGGDEGDGGGGGF6AFCFGEFGFAC79C8E<E88CFGDE>EEGGGEGGG85D>1AFF<8*3D*.*=<FGF@<D3/<
@M00200:205:000000000-AKKM3:1:1101:17361:10039 1:N:0:1
ACTGGGTTTAAAGCGTGTGTAGGCGGATGGCTAAGTGTCTTGTGAAATCCCATGGCTCAACCATGGAACTGCTCGACATACTGGTCATCTTGAGCAACCTAGGGGCGAGCGGAACAAACGGTGGAGCGGTGAAATGCGTAGATATCGTTTGGAACGCCAATGGTGAAAACAGCTCGCTGGGGGTTTGCTGACGCTGAGACACGAAAGCCAGGGGAGCAAACGGGATTAGATACCCTCGTA
+
GGGGGGGGGGGGGGGGGGGGGGGGGGGGGGGGGGGGGGGGGGGGGGGGGGGGGGGGGGGGGGGGGGGGGGGGGGGEGGGGGGGGGGGGGGGGGGGGGGGGGGGGGGGGGGGGGGGGGGGGGGGGGGGGGGGGGGGGGGGGGGGGGGGGGGGGGGGGGGGGGGGGGGGGGGGGGGGGGGGGGGGGGGGFFFGGGGGGGGGGGGEGGGGGGGGGGGDGFGGGGDGGBGGBFFBGG8FDFFFG
@M00200:205:000000000-AKKM3:1:1101:5565:10079 1:N:0:1
ATTGGGCTTAAAGCGTGTGTAGGCGGACCGTTAAGTGCCCGCGTGAAATCCCCCGGCTCCACCGGGGAACGGCCGGGCATACTTGCGGTCTTGAGCGATCCAGGGGTCATCGGAACAAACGGTGGAGCGGTGAAATGCGTAGATATCGTTTGGAACGCCGACGGTGAAAACAGATGACTGGGGATCCGCTGACGCTGAGACACGAAAGCCAGGGGAGCAAACGGGATTAGATACCCTCGCA
+
6CE<9FFGGGGCFG@@FF@FF9FGGGCEGEGDC8CC@CFE:FFGE@DFGGGGG7FEGFF,ECF=F:CCFGGGEE77=C:EGGD,:?4@?FFG9DFCFG8D7D5B+6BFCFGGGCCE@FC<+F<<FFFG::F:D<FCCGCEBGDFC9C*6<<<1,8FB<CFEC1:8B*CCGGFGG9++<<FC8C5*;FFF/==FEG78:*<9FGEECDC6C@C5E:<5>8069=3:CD?FF)*<<<F6@>51
@M00200:205:000000000-AKKM3:1:1101:19668:10088 1:N:0:1
ACTGGGCGTAAAGCGCGCGCAGGCGGTCCTTTAAGTCTACCCGTGAAATGCCGGAGCTCAACTCCGCGCACGCCGGGGGATACTGGGGGACTGGAGACATGTAGAGGCAAGCGGAATTCCGGGTGTAGCGGTGGAATGCGTAGATATCCGGAAGAACACCTGAGGCGAAGGCGGCTTGCTGGGCATGATCTGACGCTGAGGCGCGAAAGCGTGGGGAGCAAACAGGATTAGATACACCAGTA
+
GGGGGGGGGGGGGGGGGGGGGGGGGGGGGGGGGGGGGGGGGGGGGGGGGGGGGGGGGGGGGGGGGGGGG:FFGGGGGGGGGGGGGGGGGGGGGGGGGGGGGGGGEGGGGGGGGGGGGGGGGGGFFGGGGGGGGGGGGGGGGGGGGGGGGGGEGGGGGFGGGGGGGGGGGGGGGGGGGGGGGGGGGGGGFGGGGGGGGGGGGGGGCEDGGGGGGGEGFGGGGGGGFGGFFFBGDFG*<?FCDA
@M00200:205:000000000-AKKM3:1:1101:14705:10095 1:N:0:1
ATTGGGCTTAAAGTGTGCGCAGGCGGCTGAGCAAGTCGAGTGTGAAATCCCCGGGCTTAACTTGGGAATTGCGCTCGAAACTACTTGGCTGGAGTGTGGCAGAGGAAGGTGGAATTCCACGTGTAGCGGTGAAATGCGTAGAGATGTGGAGGAACACCGATGGCGAAGGCAGCCTTCTGGGCCAACACTGACGCTCATGCACGAAAGCGTGGGGAGCAAACAGGATTAGATACCCTTGTA
+
GGGGGGGGGGGGGGGGGGGGGGGGGGGGGGGGGGGGGGGGGGGGGGGGGGGGGGGGGGGGGGGGGGGGGGGGGGGGGGGGGGGGGGGGGGGGGGGGGGGGGGGGGGGGGGGGGGGGGGGGGGGGGGGGGGGGGGGGGGGGGGGGGGGEGGGGGGGGGGGGGGGGGGGGGGGGGG>FGGGGGGGGGGGGGGGGGGDEGGGGGGGGGGDGGGGDGGFGFGGGGGGG?FFFF?BGFEGGFFFG
@M00200:205:000000000-AKKM3:1:1101:23108:10097 1:N:0:1
ATTGGGTTTAAAGGGCGCGTAGGCGGCCACCGCAAGTCGACTGTGAAATCTCCGGGCTTAACTCGGAAAGGTCAGCCGATACTGCGGGGCTAGAGTGCAGAAGGGGCAACTGGAATTCTCGGTGTAGCGGTGAAATGCGTAGATATCGAGAGGAACACCTGCGGCGAAGGCGGGTTGCTGGGCTGACACTGACGCTGAGGCGCGAAAGCTAGGGGAGCGAACGGGATTAGATACCCTGGTA
+
GGGGGGGGGGGGGGGGGGGGGGGGGGGGGGGGGGGGGGGGGGGGGGGGGGGGGGGGGGGGGGGGGGGGGGGGGGGGGGGGGGGGGGGGGGGGGGGGGGGGGGGGGGGGGGGGGGGGGGGGGGGGGGGGGGGGGGGGGGGGGGDGGGGGGGGGGGGGGGGGGGGEGGGGGGGGEGGGGGGGGGGGGGGGFGGGGDCGGEFGGGGGGGDGGFFGFFB9>EEEGGGGFDD7FFFFFFCGFFFEC
@M00200:205:000000000-AKKM3:1:1101:25317:10106 1:N:0:1
ACTGGGCATAAAGGGTTTGTAGGCGGCCACGTAAGTCAGGTGTGAAATCCCTCGGCTCAACCGAGGAATGGCGCTTGATACTGCGTGGCTTGAGGGAGACAGGGGTAAGCGGAACTGATGGTGGAGCGGTGAAATGCGTTGATATCATCAGGAACACCGGTGGCGAAAGCGGCTTACTGGGTCTCTTCTGACGCTGAGGAACGAAAGCTAGGGTAGCGAACGGGATTAGATACCCGTGTA
+
GGGGGGGGGGGGGGGGGGGGGGGGGGGGGGGGGGGGGGGGGGGGGGGGGGGGGGGGGGGGGGGGGGGGGGGGGGGGGGGGGGGGGGGGGGGGGGGGGGGGGGGGGGGGGGGGGGGGGGGGGGGGGGGGGGGGGGGGGGGGGGGGGGGGGGGGGGGGGGGGGGGGGGGGGGGGGGGGGGGGGGGGGGGGGGGGGGGGEFGGGGGGGGGFFFGFFGFD?EGGGGDGFGGFFFFDCECDDF@C
@M00200:205:000000000-AKKM3:1:1101:27108:10113 1:N:0:1
ACTGGGTGTAAAGGGCGCGTAGGCGGATAGTTTAGTCAGAGGTGAAAGCCCAGGGCTCAACCTTGGAACTGCCTTTGATACTGGCTATCTTGAGTTCGGGAGAGGTGAGTGGAATGCCGAGTGTAGAGGTGAAATTCGTAGATATTCGGCGGAACACCAGTGGCGAAGGCGACTCACTGGCCCGATACTGACGCTGAGGCGCGAAAGCGTGGGGAGCAAACAGGATTAGATACCCAAGTA
+
GFGGGGGGGGGGGGGGGGGGGGGGGGGGGGGGGGGGGGEFGFFFGGFGGFCFFGGGGGGGGGGGGGGGGGFGGGFFGGFGGGGGGGGGGGGGGFGFFGGGGGGDFGGCFGGGGGGGGGGGGBDFGFAFFGFFCEGFGGGC<=FFCFGF?FGCFGEFGGGFFGCEGGDGGGGGD8BCFFC7C;CEGGGGFGGGDGC7CFGCC)5:ECGGGC8>CCED:7FGGCG*(2>74B9GE?C*088?
@M00200:205:000000000-AKKM3:1:1101:11318:10114 1:N:0:1
ATTGGGTTTAAAGGGCGCGTAGGCGGCCGTTCAAGTCAGGGGTGAAAGCCCAGGGCCCAACCCTGGAATAGCCTTTGATACTGTACGGCTCGAGACCGGAAGAGGTAAGTGGAACTGCGAGTGTAGAGGTGAAATTCGTAGATATTCGCAAGAACACCAGTGGCGAAGGCGGCCGCCTGGGCCAGTCCTGACGCTGAGCCGCGAAAGCGTGGGGAGCGATCCGGATTAGATACCCCTGTA
+
GGGGGGGGGGGGGGGGGGGGGGGGGGGGGGGGGGGGGGGGGGGGGGGGGGGGGGGGGGGGGGGGGGGGGGGGGGGGGGGGGGGGGGGGGGGGGGGGGGGGGGGGGGGGGGGGGGGGGGGGGGGGGGFGGGGGGGGGGGGGGGGGGGGGGGGEGGGGGGFGGGGGGDGGGGGGGGGGGGGGGGGGGGGGGGGGGGGGGGGCEGGGDEDGGGGGGG)9BGEFGGGG:DD?F?4CCGGGFFFG
@M00200:205:000000000-AKKM3:1:1101:17548:10115 1:N:0:1
ACTGGGTTTAAAGAGCGCGCAGGCGGTCGTTCAAGTCGCGTGTGAAAGCCCCCGGCTCAACTGGGGAGGGTCACGCGATACTGATCGACTCGAAGGCAGGAGAGGGTAGTGGAATTCCCGGTGTAGTGGTGAAATGCGTAGATATTCGGAGGAACACCAGTGGCGAAGGCGGCTCACTGGTCCGGTACTGACGCTGAGGTGCGAAAGCGTGGGGAGCAAACAGGATTAGATACCCTAGTAAGA
+
[truncated: 41,859,152 more chars]
