# Supplementary material for: Responses of rhizosphere soil bacteria to 2-year tillage rotation treatments during fallow period in semiarid southeastern Loess Plateau
Source: PeerJ. 2020 May 5;8:e8853. doi: 10.7717/peerj.8853 (PMC7207221; doi:10.7717/peerj.8853)
Supplement: Supplemental Information 20 [file peerj-08-8853-s020.gz › G2'L1.R1.fastq]

@M00200:207:000000000-ALC1F:1:1102:18485:13512 1:N:0:5
ATTGGGTTTAAAGCGCGTGTAGGCGGTCCGTTAAGTCGGATGTGAAAGCTCTGGGCTTAACCCAGAAATCGCATCCGATACTGGCGGACTTGAGGACGGTAGAGGTCGGTGGAATTCCCGGTGTACCGGTGAAATGGACAGATATCGGGAGGAACACCAGTGGCGAAGGCGGCCGACTGGGCCGATCCTGACGCTGAGACGCGAAAGCCAGGGGAGCGAACCGGATTAGATACCCCTGTA
+
GGGGGGGGGGGGGGGGGGGGGGGGGGGGGGGGGGGGGGGGGGGGGGGGGGGGGGGGGGGGGGGGGGGGGGGGGGGGGGGGGGGGGGGGGGGGGGGGGGGGGGGGGGGGGGGGGGGGGGGGGGGGGGGGGGGGGGGGGGGGGGGGGGGGGGGGGGGGGGGGGGGGGGGGGGGGGGGGGGGGGGGGGGGGGGGGGGGGGGGGGGGGGGGGGGGGGGGGGEGGGGGGFGGFGFFGGGGFFGFG
@M00200:207:000000000-ALC1F:1:1104:19883:12718 1:N:0:5
ATTGGGTATAAAGGGTGCGTAGGTGGCAGATCAAGTCTGGAGTAAAAGGTATGGGCTCAACCCGTACTGGCTCTGGAAACTGATCAGCTAGAGAACAGAAGAGGACGGCGGAACTCCATGTGTAGCGGTAAAATGCGTAGATATATGGAAGAACACCGGTGGCGAAGGCGGCCGTCTGGTCTGGATTCTGACACTGAAGCACGAAAGCGTGGGGAGCAAATAGGATTAGATACCCTAGTA
+
GGGGGGGGGGGGGGGFGGGGGGGFGGFGEFGGGGGGGGGGGGGGGGGGDFFGGGGGGFGGGFGGGEEFG?F6FFGGGGGGEAFGGGFGFGGGGG=FFFGFFGEGF@CFGGGGGGG<EEGGGFGFFFECCEEGG?DFGB:CCFFC<?,EFGG@FGGGGDGFEGFG:CFCFEGCEEGEECF@;@FGFFCGGGGGGGGGGFGG?FGGGGGGGGGGGDGEGGGGGGGGGGGGGGGGGGGGDGG>
@M00200:207:000000000-ALC1F:1:1104:29477:15491 1:N:0:5
ATTGGGCGTAAAGCGCGCGTAGGTGGTTAGTTAAGTTGGATGTGAAATCCCCGGGCTCAACCTGGGAACTGCATTCAAAACTGACTGACTAGAGTATGGTAGAGGGTGGTGGAATTTCCTGTGTAGCGGTGAAATGCGTAGATATAGGAAGGAACACCAGTGGCGAAGGCGACCACCTGGACTGATACTGACACTGAGGTGCGAAAGCGTGGGGAGCAAACAGGATTAGATACCCTCGTA
+
GGGFGGCC@FEGGGEGGGEGEGGDFGGGGGGGGGGGGFGGGFEFGGFGGGGGGGGDGFGGGGGGGGGGGGGGGGGGGGGGGGGAECFFFGGGGGGGGGGGGGGDFGGGGGGGGGGGGFFGGGGG<FGGGFGGGFGGGGGGGGGFGGFFGGFGGGGGGGGGFGGGGGGE7BCCGEEGGDGGGGGGGGGGGFGGGGGGFFGGFGGDCGGDGEGGGGGGGGGGGGGGGCFGCGGGGFFGFCGG
@M00200:207:000000000-ALC1F:1:1107:16225:19522 1:N:0:5
ACTGGGCTTAAAGGGCGCGTAGGCGGGCCAGCCAGTCTGTGGTGAAAGCCTCCAGCTTAACTGGAGAAGTGCCGTGGATACTGCTGGCCTCGAGGAGGATAGGGGCATCTGGAACGGTCGGTGGAGCGGTGAAATGCGTTGATATCGACCGGAACTCCGGTGGCGAAGGCGAGGTGCTGGGTCCTTTCTGACGCTGATGCGCGAAAGCCAGGGGCGCAAACGGGATTAGATACCCTAGTA
+
GFG@FFGGGG<@FDGGEEFGGEGF:@FFGEGFGGCDEFFGFGGGFCFGFGFGGEFGGGFGGGGG8CAFGGEGGDCGCEEGGGGGGGGGGGGGGFCEG=EFGGCEGGFFGFGGAFGGGGGEEGGDFGGGGGG+@CFEFGG73B;CFG7:FECF7FGGGGGDCFGGD@:FEGGGGG8CFGGGDCCFGGGGFG?CE5C:EG9<5CE==CE?FFG5*:):CE55CE:<5DGC67:*<FGFC@:>
@M00200:207:000000000-ALC1F:1:1108:15418:3512 1:N:0:5
ATTGGGTTTAAAGGGCGTGTAGGCGGTTTACACAGTCAGATGTGAAATCCCCGGGCTTAACCTGGGAGCTGCATTTGATACGTGTAGACTAGAGTGTGAGAGAGGGTTGTGGAATTCCCAGTGTAGAGGTGAAATTCGTAGATATTGGGAAGAACACCGGTGGCGAAGGCGGCAACCTGGCTCATGACTGACGCTGAGGCGCGAAAGCGTGGGGAGCAAACAGGATTAGATACCCTCGTA
+
GGGGGGFGGGGGGGGGGGGGGGGGGGGGGGGGGGGGGGGGGGGGGGGGGFGGGGGGGGGGGGGGGGGGGGGGGGGGFGEFGGFGGGGGGGGGGGGGGGGGFGGGGGGGEGGGGGGGGGGGGGGGGGGGGGGGGGGGGGGGGGGGGGGGGGFCFGGGGGDGGGGGGGGGGGGGGGGGGFEGGGGFGGGCGGGGGGGGGGGGGGGGGEGGGC=EEGGDGF8FGGCC66FDGFGGEGGF>G?D
@M00200:207:000000000-ALC1F:1:1108:25594:4743 1:N:0:5
ACTGGGTATAAAGCGCGTGTAGGCGGCAGCGTGTGTCGGGCGTGAAATCCCACGGCTCAACCGTGGAAGTGCACTCGAAACTGCGCAGCTAGAGTCCTGGAGAGGAAGGTGGAATGCTTGGTGTAGAGGTGAAATTCGTAGATATCAAGCGGAACACCGGTGGCGAAGGCGACCTTCTGGACAGTGACTGACGCTGAGACGCGAAAGCGTGGGGAGCAAACAGGATTAGATACCCTAGTA
+
GGGGGGGAFGGGGGGGGGGGGGGGGGGGGGGGGGGGGGGGGGGEGGGGGGGGGGGGGGGGGGGGGDEGGGGGGGGGGGFFGGGGGGEGGGGGG?FCFGGGFGFGDGGGGGGGGGGGGFGGGFFFGFGGGGGGGGFGGGGGGGGGGGGGGGCGCFGGGGGD@FDGDGGGGGGGECEGGGGFGGGGFGFGGGCFGGGGGGFGGGGGGGGGGEEEGGGGGGGGGGGGFGGGG?CF7>C64*6D
@M00200:207:000000000-ALC1F:1:1109:20574:5121 1:N:0:5
ATTGGGTTTAAAGTGTGCGTAGGCGGCATGACAAGTCAGCGGTGAAATGCCCGGGCTTAACCCGGGAGCTGCCGTTGAAACTGTCGAGCTAGCGTGCACAAGAGGTAGGCGGAATGCGTGGTGTAGCGGTGAAATGCATAGATATCACGCAGAACCCCGATTGCGAAGGCAGCCTACTAGGGTGCAACGGACGCTGAAGCACGAAAGCGTGGGTATCGAACAGGATTAGATACCCGTGTA
+
GGGGGGGGGGGGGGGGGGGGGGGGGGGGGGGGGGGGGGGGGGGGGGGGGGGGGGGGGGGGGGGGGGGGGGGGGGGGGGGGGGGGGGGGGGGGGGGGGGGGGGGGGGGGGGGGGGGGGGGGGGGGGGGGGGGGGGGGGGGGGGGGGGGGGGGGGGGFGGGGGGGGGGGGGGGGDFGGGGGGGGGGGGFGGGGGGGGGGGGGGGGGG=EFGGGGGGGFGGGGGGGGGGFG<FGGGGGGDGGG
@M00200:207:000000000-ALC1F:1:1109:23780:23325 1:N:0:5
ATTGGGTTTAAAGGGCATGCAGGCGGTTCATCAAGTAGGATGTGAAATCCCCGGGCTCAACCTGGGAACAGCATACTAAACTGGTGGACTAGAGTATTGCAGGGGGAGACGGAATTCCAGGTGTAGCGGTGGAATGCGTAGATATCTGGAAGAACACCAAAGGCGAAGGCAGTCTCCTGGGCAAATACTGACGCTCATATGCGAAAGCGTGGGTAGCAAACAGGATTAGATACCCCGGTA
+
GGGGGGGGGGGCGGEGGGCGGGGGGGGGGGGGFFCFGFDGGGFDFG<EFFGGGGGGGGGGGGGF6D,FFGDFGGGGGGGGGGGGGGGGGFFGGGGGGFFGFFFEGGC7CFGGGDDEGGGGGGGGCFGD@FFGB<FFGGGGGGGGGGGFGG@,@DFGGGGG7@8DFECEFF>EFFFGGGG78B>C8D;EECF6*;:*:CGGFFCEGD7*=B8:CCGEFGFG***A4CCF81CF?F7DGCDC
@M00200:207:000000000-ALC1F:1:1113:12834:9707 1:N:0:5
ACTGGGTTTAAAGGGAGCGTAGGCGGGATGGCAAGTCAGATGTGAAAACTATGGGCTCAACCCATAGACTGCATTTGAAACTGTTGTTCTTGAGTGAGGTAGAGGTAAGCGGAATTCCTGGTGTAGCGGTGAAATGCGTAGAGATCAGGAGGAACATCGGTGGCGAAGGCGGCTTACTGGGCCTTTACTGACGCTGAGGCTCGAAAGCGTGGGGAGCAAACAGGATTAGATACCCGAGTA
+
GGGGGGGGGGGGGGGGGGGGGGGGGGGGGGGGGGGGGGGGGGGGGGGGGGGGGGGGGGGGGGGGGGGGGGGGGGGGGGGGGGGFFGGGGGGGGGFGGGGDFGGGGGGGGGGGGGGGGGGGGGGGGGGGGGGGGGGGGGGGGGGGGGGGFFFFEGGGGGGGGGGGGGGGGGGGGGGFCEGGG:FEGFGGGGGFGGGDGGGGGGGGGGGFG5CGGGGGGGGGGGEGFCGGGFFGGGGGFD>F
@M00200:207:000000000-ALC1F:1:1115:16207:16048 1:N:0:5
ACTGGGCATAAAGCGCACGCAGGTGGCTGAGTCAGTCGATTGTGAAAGCCCTGGGCTTAACCTGGGACTTGCAGTCGATACTACTCAGCTAGAGTATGGGAGAGGGTAGTGGAATTCCCGGTGTAGCGGTGAAATGCGTAGATATCGGGAGGAACATCAGTGGCGAAGGCGGCTACCTGGCCCAATACTGACACTCAGGTGCGACAGCGTGGGGAGCAAACAGGATTAGATACCCTCGTA
+
GGGFGGGGGGGGGGGGGGGGGGGGGGGGGGGGGGGGGGEGGGGGGGGGGFFFFGGGGGFGGGFFCFG,EE@FFGFGGGGFEGGGGGGFGGGGGFAFFDFFGGEGDDEGDBFGGFGGGCFGGGGGGEGGEGGGFGGGGGFGGCDCGFFGFCCCG<FFGGGGGGFDGGEGCFEEGGGG?FGGG2;EFGCGGG?FGGGGFFEGEGGGGGGGGCEGGGG7=FCFGDGG4<D=?AF7CF7CFC>C
@M00200:207:000000000-ALC1F:1:1115:18279:17158 1:N:0:5
ATTGGGCATAAAGCGTTACGTAGGCGGTTTGTTAAGTGAGATGTGAAATCGCTGGGCTCAACCCAGCGTTGGTATTTCAAACTGGCAGACTTGAGGATGGTAGAGGTGAGTGGAATTGCTGGTGTAGGGGTGAAATCCGTAGATATCAGCAGGAACACCAATGGCGAAGGCAGCTCACTGGGCCATTCCTGACGCTACTGTACGAAAGCGTGGGGAGCGAACCGGATTAGATACCCCCGTA
+
FGGGDGGDFFGGGGGGGGGGC9FEGGG:@@@CEG,CFFFGGFGGFGGGDDEGGGGGGGGGGGGGGGGGGGGGGDFGGGGGGGGCFFCEFDGFGGGG=EFGFAEFFGGFFEGFGGGGGGGGGGGFFEFGGGGGGGGGGGGGGGGFEFFCFF9FC7FGGFGGFFGGCFGFDGGGGGGGGGG94DDEEGGCGFFEG5CCB*:DE:D887CEGCECCEGDGD==CCCDD<3=+5DF9FFC*9>D3
@M00200:207:000000000-ALC1F:1:1116:10641:14700 1:N:0:5
ATTGGGTTTAAAGGGCGCGCAGGCGGCGTCGTAAGTCGGTCTTAAAAGTGCGGGGCTTAACCCCGTGAGGGGACCGAAACTGCGATGCTAGAGTATCGGAGAGGAAAGCGGAATTCCTAGTGTAGCGGTGAAATGCGTAGATATTAGGAGGAACACCAGTGGCGAAAGCGGCTTTCTGGACGACAACTGACGCTGAGGCGCGAAAGCCAGGGGAGCAAACGGGATTAGATACCCGCGTA
+
GGGGGGGGGGGGGGGGGGGGGGGGGGGGGGGGGGGGGGGGGGGGGGGGGGGGGGGGGGGGGGGGGGGGGGGGGGGGGGGGGGGGGGGGGGGGGGGGGGGGGGGGGGGGGGGGGGGGGGGGGGGGGGGGGGGGGGGGGGGGGGGGGGGGGGGGGGGGGGGGGGGGGGGGGGGGGGGGCGFGGCCCCE@C@CCEGE8CFEGE=CEEEEGF:CGGG8EGFE<:EG7:B>F69<:FGGGE@7D
@M00200:207:000000000-ALC1F:1:1118:23834:6977 1:N:0:5
ATTGGGTATAAAGGGCGCGTAGGCGGTTTGGACAGTCAGATGTGAAATTCCTGGGCTTAACCTGGGGGCTGCATTTGATACGTGCAGACTAGAGTGTGAGAGAGGGTTGTGGAATTCCCAGTGTAGAGGTGAAATTCGTAGATATTGGGAAGAACACCGGTGGCGCAGGCGGCAACCTGGCTCATGACTGACGCTGAGGCGCGAAAGCGTGGTTAGCAAACAGGATTAGATACCCGGGTA
+
FGGGGGGEGFFGGGGGEGGGGGGGGGGGGGG8FFFGGFG,CEGFGFCFGGGGGDFFGGGFGGFFFFC>FGGGGFGGGDF<FDG,F=FCEGEFEFGFGGACFGGGGCBFEGGGGGGGGG<?EFGGGGGFGGGGFGGGGGGFFGFAFGG9FGGGGCGGGGGGGCCGG+@:FGCGG7CGGGFFG2?9FGGBFGGGGGGC8CGFGGDEEG5FGGGG**<75)-3;77<25:F=BGCGGFDG3B5
@M00200:207:000000000-ALC1F:1:1119:6194:3768 1:N:0:5
ATTGGGTTTAAAGCGAGCGCAGGCGGTTTAATAAGTCTGAAGTTAAAGGCAGTGGCTTAACCATTGTTCGCTTTGGAAACTGTTAAACTTGAGTGCAGAAGGGGAGAGTGGAATTCCATGTGTAGCGGTGAAATGCGTAGATATATGGAGGAACACCGGTGGCGAAAGCGGCTCTCTGGTCTGTAACTGACGCTGAGGCTCGAAAGCGTGGGGAGCAAACAGGATTAGATACCCGTGTA
+
GGGGGGGGGGGGGGGGGGGGGGGGGGGGGGGGGGGGGGGGGGGGGGGGGGGGGGGGGGGGGGGGGGGGGGGGFGGGGGGGGGGGGGGGGGGGGGGGGGGGGGGGGGGGGGGGGGGFFGGGGCAFFGGGGGGGGGGGGGGGGGGGGGGGGGGGGGGGGEGGGGGGGGGGGGGGGGGGGGGGGGGCGGGGGGGGDGGGGGGFGGEGGEGGGGGGGGGDGGGGGGGGGGGGGFGC7FDDDGF
@M00200:207:000000000-ALC1F:1:1119:16534:9524 1:N:0:5
ATTGGGCATAAAGGGCGTGTAGGCGGTCTGTACAGTTAGATGTGAAATCCCCGGGCTTAACCTGGGAGCTGCATTTAATACGTGCAGACTAGAGTGTGAGAGAGGGTTGTGGAATTCCCAGTGTAGAGGTGAAATTCGTAGATATTGGGAAGAACACCGGTGGCGAAGGCGGCAACCTGGCTCATTACTGACGCTGAGGCGCGAAAGCGTGGGGAGCAAACAGGATTAGATACCCCCGTA
+
GGGGGGGGGGGGGGGGGGGGGGGGGGGGGGGGGGGGGGGGGGGGGGGGGGGGGGGGGGGGGGGGGGGGGGGGGGGGGGGGGGGGGGGGGFGGGGGGFGGGGGGGGGGGGGGGGGGCGGGGGEFGGGGGGGGGGGGGGFGGGGGGGGGGGGGGGGGGGGGGGGGGGGGGGGGGGGGGGGGFGGGGGGFCGGGGGGGGGGFGGGGGGCGGDGGGGGGGGGGGGGGGGGGGGFGGFFFGGDFG
@M00200:207:000000000-ALC1F:1:1119:17357:18854 1:N:0:5
ATTGGGCTTAAAGCGCACGTAGGCGGCGGCGTAAGTCGGGTGTGAAATCCCTCGGCCTAACCGAGGAACTGCGCCCGATACTGCGTTGCTTGAGGACCAAAGGGGTGCATGGAATTCCCGGTGGAGCGGTGAAATGCGTTGATATCGGGAGGAACGCCGGCGGCGAAAGCGGTGCACTGGTTGGTTACTGACGCTGAGGTGCGAAAGCCAGGGGAGCAAACGGGATTAGATACCCCTGTA
+
GGGGGGGGGGGGGGGGGGGGGGGGGGGGGGGGGGGGGGGGGGGGGGGGGGGGGGGGGGGGGGGGGGGGGGGGGGGGGGGGGGGGGGGGGGGGGGGGGGGGGGGGGGGGGGGGGGGGGGGGGGGGGGGGGGGGGGGGGGGGGGGGGGGGGGGGGGGGGGGGGGGGGGGGGGGGGGGGGGGGGGGGGGGGGGGGGGGGGGGGGGGGGGGGGGGGGGGGGGGGGGGGGGGGGFGGGGGGFGFG
@M00200:207:000000000-ALC1F:1:1119:6710:20938 1:N:0:5
ACTGGGCATAAAGGGCGCGTAGGCGGCCGGAGAAGTCGGATGTGAAAGCCCGGGGCTCAACCTCGGAACTGCATTCGAAACTTTTCGGCTCGAGAACGGAAGAGGAGAGTGGAATACCCAGTGTAGAGGTGAAATTCGTAGATATTGGGTGGAACACCGGTGGCGAAAGCGGCTCTCTGGTCCGGATCTGACGCTGAGGCGCGAAAGCGTGGGGAGCAAACAGGATTAGATACCCCCGTA
+
GGGGGGGGGGGGGGGGGGGGGGGGGGGGGGGGEGGGGGGGGGGGGGGGGGGGGGGGGGG?FGGGGGGGGGGGFGGGGGGGGGGGGGGGGGGGGGGGGGGGGGGGGGGGGGGGGGGGGGGGGFFGGGFGGGGGGGGGGFGGGGGGGGGGGGEGGGGGGGGGGGGGGCECGGGCGGGGGGFGGGGGGGGGGGGGGGGGGGGGDGDEGEGGGGGCGEGGGGGGGGGF=FGCFFFGGGGGD<DD
@M00200:207:000000000-ALC1F:1:2105:17230:8232 1:N:0:5
ACTGGGTTTAAAGAGCTCGTAGGCGGCTTGTCGCGTCGGATGTGAAAGCCCGGGGCTTAACTCCGGGTTTGCATTCGATACGGTCAGGCTAGAGTGTGGTAGGGGAGATCGGAATTCCTGGTGTAGCGGCGAAATGCGCAGATATCAGGAGGAACACCGGTGGCGAAGGCGGATCTCTGGGCCATTACTGACGCTGAGGAGCGAAAGCGTGGGGAGCGAACAGGATTAGATACCCCAGTAAGA
+
DDGFFG<67F6EFDE99AF@;<CFCED7+:@E,CF@FGDCCEEGFEDGGEG7FEFDFCC<??F<FEFCCEG9ECFFGFGCEFC<BCEFGBF=9<BF,<FE<EEEFGGGG,B+>+BFFDCG@<B<,<,6F+3>BFDAE:F:E*,3D><FFCGGDCG>F@F7FG@:CFGGGF>*<*:+C7+3**28:@CE7+<CED8C*8:8CCEG8E8;CEEDCC5EEE85?307*<D*3**2+097CCF**26
@M00200:207:000000000-ALC1F:1:2105:5332:16384 1:N:0:5
ACTGGGTATAAAGGGCGCGTAGGCGGCCTGGTAAGTAGGGGGTGAAATCCTGCGGCTTAACCGCAGGGCTGCCTTCTAAACTGTCAGGCTCGAGCACGGTAGAGGCAGATGGAATTCCCGGTGTAGCGGTGGAATGCGTAGAGATCGGGAAGAACATCAGTGGCGAAGGCGGTCTGCTGGGCCGTTGCTGACGCTGAGGCGCGACAGCGTGGGGAGCAAACAGGATTAGATACCCCAGTA
+
GDGGGGGGGGGGGGGGGGGGGGGGGGGGGGGGGGGCFGGGGGGGGGGGGGGGGGGGGGFGGGGGGDGGGGGEGGGGGGGGGGGFFGGGFGGGGGGGGGGFGGGGGGGGGCGGGGGGGGGGGGGGGGGGGGGGGGGGGGGGGGGFFGGGGGGGGGGGGDGGGGGGEGGGGGGGGGGGG9FGGGGGGGGGFGGGGGGGGGGGGGEEGDGGE5EGDGEGEGGGGGGGGGFDEGGGG?GGGGGG
@M00200:207:000000000-ALC1F:1:2106:10530:3370 1:N:0:5
ACTGGGTATAAAGGGCATGCAGGCGGTTCATCAAGTAGGATGTGAAATCCCCGGGCTCAACCTGGGAACAGCATACTAAACTGGTGGACTAGAGTATTGCAGGGGGAGACGGAATTCCAGGTGTAGCGGTGGAATGCGTAGATATCTGGAAGAACACCAAAGGCGAAGGCAGTCTCCTGGGCAAATACTGACGCTCATATGCGAAAGCGTGGGTAGCAAACAGGATTAGATACCCCTGTA
+
GGGGGGGGGGGGGGGGGGGGGGGGGGGGGGGGGGGGGGGGGGGGGGGGGGGGGGGGGGGGGGGGGGGGGGGGGGGGGGGGGGGGGGGGGGGGGGGGGGGGGGGGGGGGGGGGGGGGGGGGGGGGGGGGGGGGGGGGGGGGGGGGGGGGGGGGGGGGGGFGGGGGGGGGGGGGGGGGCGGGGGGGGGGGGCFGGG5EGGGGGGECGGGGGGGGGGGGGGGGGGGGGFFGGFGGGCFGFFGG
@M00200:207:000000000-ALC1F:1:2107:28789:9751 1:N:0:5
ATTGGGTTTAAAGCGTGCGTAGGCGGCCAAATCAGTCGGGTGTGAAATCCCTCGGCTCAACCGAGGAACTGCGCCCGATACTGTTTGGCTTGAGGTCCGGAGGGGAGAGTGGAATTCCCGGTGGAGCGGTGAAATGCGTAGAGATCGGGAAGAACGCCGGCGGCGAAAGCGACTCTCTGGTCGGATCCTGACGCTGAGGCACGAAAGCTAGGGGAGCAAACGTGATTAGATACCCCTGTA
+
GGGGGGGGGGEGGGGGGGGGGGGGGGGGGGGGGGGGGGGGGGGGGFGGGGGGGDGGGGGGGGGGGGGGGGGGGGGGGGGFGGGGGGGGGGGGGGGGGGGGCFGGGDEFGGGGF=FGGGGGGGGGFFGGGGGGGGGGGGGGGGGGGGGGGEGGFFGGGGGGGGGEEG*:EGGEGGGG?CCGGGGGGGGGGGGGGGGGGFGGGGGGGGGGGGGGGGGGGGGGGB4:<FG=FFGGGGGCGGGG
@M00200:207:000000000-ALC1F:1:2107:19057:14698 1:N:0:5
ACTGGGTTTAAAGCGTGTGTAGGCGGGTCGTTAAGTGCCTTGTGAAATCCCACAGCTCACCTGTGGAACTGCTTGGCATACTGGCGATCTTGAGCCACTTAGGGGCAACCGGAACAAACGGTGGAGCGGTGAAATGCGTAGATATCGTTTGGAACGCCAATGGTGAAAACAGGTTGCTGGGAGTGCGCTGACGCTGAGACACGAAAGCCAGGGGAGCAAACGTGATTAGATACCCCGGTA
+
@EEFGEGGGFFFGGG;FFGGFGGGGGE@FGGGFFEEEEFFGFGGGG9CFFFFGFGGGGGEEFFGGCEFGGGGEFGGGGGFEGE@FGE@FFGGGGFGFGFAEFGGGD:FFFGCEECFDEFGGBDEDFGECFFFGFGCFEFGGGFGGGGGGCF7B,@CCC:<DCB3:>>>@<2DEGGGGGGG@CGEF@ECCECFCCCEEE9CGFG8?=ECBCGGGGCCEFGFG:.8/6CGGFGF7<6=DGD5
@M00200:207:000000000-ALC1F:1:2107:18560:21146 1:N:0:5
ACTGGGCATAAAGGGCGCGTAGGTGGCCTGTTAAGTCGAACGTGAAATCCCCGGGCTCAACCCGGGAACTGCGTCCGAGACTGGCAGGCTCGAATCCGGGAGAGGGATGTGGAATTCCAGGTGTAGCGGTGAAATGCGTAGATATCTGGAGGAACACCGGTGGCGAAGGCGGCATCCTGGACCGGTATTGACGCTGAGGCGCGAAAGCCAGGGGAGCAAACGTGATTAGATACCCGAGTA
+
GGGGGGGGGGGGGGGGGGGGGGGGGGGGGGGGGGGGGGGGGGGGGGGGGGGGGGGGGGGGGGGGGGGGGGGGGGGGGGGGGGGGGGGGGGGGGGGGGGGGGGGGGGEGGGGGGGGGGGGGGGGGGGGGGGGGGGGGGGGGGGGGGGGGGFFEGGGGGGGGGGGGGGGGGGGDGGGGGGCGGGGGGGGGGGGGGGGGGGGGGGGGDGGGGGGGGDGGGGGGF?.4<CD*4@FGGGGGGGGG
@M00200:207:000000000-ALC1F:1:2108:12812:6872 1:N:0:5
ATTGGGCGTAAAGGGCTCGTAGGCGGCCAACTAAGTCATACGTGAAATCCCTCAGCTTAACTGGGGAACTGCGTGTGATACTGGATGGCTTGGATTTGGGAGAGGGATGCGGAATTCCAGGTGTAGCGGTGAAATGCGTAGATATCTGGAGGAACACCGGTGGCGAAGGCGGCATCCTGGACCAATATTGACGCTGAGGAGCGAAAGCCAGGGGAGCAAACGTGATTAGATACCCCAGTA
+
GGGGGGGGGGGGGGGGGGGGGGGGGGGGGGGGGGGGGGGGGGGGGGGGGGGGGGGGGGGGGGGGGGGGGGGGGGGGGGGGGGGGGGGGGGGGGGGGGGGGGGGGGGGGGGGGGGGGGGGGGGGGGGGGGGGGGGGGGGGGGGGGGGGGGGGGGGGGGGGGGGGGGGGGGGGGGGGGGGGGGGGGGGGGGGGGGGGGGGGGGGGGDGGGGGGGGGGGGGFGF4(49:CDFFFGGGFGDCDF
@M00200:207:000000000-ALC1F:1:2108:26871:9896 1:N:0:5
ATTGGGCATAAAGCGCGTGTAGGCGGTTTAGTAAGTCAGATGTGAAAGCCCTTGGCTTAACCAAGGAACTGCATTTGAAACTGCTAGACTAGAGTATCGGAGGGGATGGCGGAATTCCTGGTGTAGAGGTGGAATTCGTAGATATCAGGAGGAACACCTGTGGCGAAGGCGGCCATCTGGAAGATTACTGACGCTGAGACGCGAAAGCGTGGGGAGCAAACATGATTAGATACCCCCGTA
+
GGGGGGGGGGGGGGGGGGGGGGGGGGGGGGGGGGGGGGGGGGGGGGGGGGGGGGGGGGGGGGGGGGGGGGGGGGGGGGGGGGGGGGGGGGGGGGGGGGGGGGGGGGGGGGGGGGGGGGGGFGGGGGGGGGGGGGGGGGGGGGGGGGGGGGGGGGGGGGGGGGGGGGGGGGGDGGGGGGGGGGGGGGGGGGGGGGGGGGFFGGGGGGGGGGGGGDGGGGGGG8).0?>FGFCGGCFFDCGG
@M00200:207:000000000-ALC1F:1:2109:26882:19731 1:N:0:5
ATTGGGTTTAAAGCGCGTGTAGGCGGCTGGTTAGGTGTGATGTGAAATCTTCCGGCTCAACCGGAAAACTGCATTGCAAACCGGCCTGGCTAGAGTGCAGGAGAGGGAAGCGGAATTCCAGGTGTAGCGGTGAAATGCGTAGATATCTGGAGGAACACCAGTGGCGAAGGCGGCTTCCTGGCCTGCAACTGACGCTGAGACGCGAAAGCGTGGGGAGCGAACTGGATTAGATACCCGGGTA
+
GGGGGGGGGGGGGGGGGGGGGGGGGGGGGGEGGGGGGGGGGGGGGGGGGGGFGGGGGGGGGGDGGEGGGGGGGGGGGGGGGGGDGGGGGGGGGGGGGGGGGGGGGGGGGGGGGGGGGGGGGGGGGGGGGGGGGGGGGGGEGGFGGFGGGCBEEGGFFGGGDGFGGGGGGGGGGEGGGGGGGGGGGGGGGGFGGGGGG*BFFGEGGGGD6:/CEGGGGGGGG9,5<CF:CDCDGG4F:DDGG
@M00200:207:000000000-ALC1F:1:2109:23814:21115 1:N:0:5
ATTGGGCTTAAAGGGCGCGTAGGCGGGCCATCAAGTCAGGGGTGAAATCCTCCAGCTTAACTGGAGAATAGCCTTTGATACTGGTGGTCTCGAGTGAGGTAGGGGCATGCGGAACTGATGGTGGAGCGGTGAAATGTGTTGATATCATCAGGAACTCCGGTGGCGAAAGCGGCGTGCTGGACCTCTACTGACGCTGAGGCGCGAAAGCCAGGGGAGAGAACGCGATTAGATACCCCAGTA
+
GGGGFGGGGGGGGGGGGGGGGGGGGGGGGGGGGGGGGAFCGGGGGGCGGGGGGGGGGGAFGGGDFGGGGGGGGGGGGGGGGGGGGGGGGGGGGGGGGGGGGGGGGGGGGGGD7FGGGFGGGGGGFFGGGGGGFGGGGFGGCGGGGGFGGGFGGGGGGGGGGCGGGGGDGGGGGGEGGGFGGGGGGGGFGGGGEGGGGGFG8CGGCCEGGGGFGDEEEDG+<4(-1:<DGGGGGGGFBGGF
@M00200:207:000000000-ALC1F:1:2110:16303:6929 1:N:0:5
ATTGGGCATAAAGGGCGCGTAGGTGGCTGTGTAAGTCGGGGGTGAAATGCTGCGGCTCAACCGCAGCGCTGCCTCCGAGACTGCACGGCTTGAGCACGGTAGAGGCCGATGGAATTCCCGGTGTAGCGGTGGAATGCGTAGAGCTCGGGAAGAACACCGATGGCGAAGGCAGTCGGCTGGGCCGTTGCTGACACTGAGGCGCGACAGCGTGGGGAGCAAACACGATTAGATACCCCAGTA
+
GGGGGGGGGGGGGGGGGGGGGGGGGGGGGGFGGGGFFGGGGGGGGDFGGGGGGGGGGGGGGGGGGGGGGGGGGGGGGGGGGGGGGGGGGGDGGGGGGGGGGGGGGGGGGGGGGFGGGGGGGEGG->DFGGG7>CFFGGGGGGG,?CDGGGGGGGGGGGGGGGGGGGGGGGGEGGGGGGGGGGGDGGGGGGGGGGGGFGGGGGGGGDEGEGGGGGGGG=CAC4(-91>CEFGGGGGGGGGG
@M00200:207:000000000-ALC1F:1:2110:27591:11289 1:N:0:5
ATTGGGTTTAAAGGGCGTGTAGGCGGTTTACACAGTCAGATGTGAAATCCCCGGGCTTAACCTGGGAGCTGCATTTGATACGTGTAGACTAGAGTGTGAGAGAGGGTTGTGGAATTCCCAGTGTAGAGGTGAAATTCGTAGATATTGGGAAGAACACCGGTGGCGAAGGCGGCAACCTGGCTCATGACTGACGCTGAGGCGCGAAAGCGTGGGGAGCAAACACGATTAGATACCCGAGTA
+
GGGGGGGGGGGGGGGGGGGGDGGGGGGGGGGGGGGGGGGGGGGGGGGGGGGGGGGGGGGGGGGGGGGGGFGGGGGFGGGGGGGGGGGGGGGGGGEFFFEFGGGGGEGGGGGGGGGFEGGGGFGGCEFGGGGGGGGGGGGGGGFFGGGGGFFGGGGFGGGGGGEFGGGGEGGGGGFGDGGGGGGGGGGGGGGGGGEGGGGGGGGGGGGGGBEEGGGGGFGGG:(499CDFFGGGFGGGGGG
@M00200:207:000000000-ALC1F:1:2110:28738:11793 1:N:0:5
ATTGGGTTTAAAGCGCGTGTAGGCGGCCAGACAGGTCCGTTGTGAAAACTGGAGGCTCAACCTCCAGCTGTCGATGGAAACCGTTTGGCTAGAGTCCGGAAGAGGAGAGTGGAATTCCTGGTGTAGCGGTGAAATGCGCAGATATCAGGAAGAACACCAATGGCGAAGGCAGCTCTCTGGGACGGTACTGACGCTGAGACGCGAAAGCGTGGGGAGCGAACAGGATTAGATACCCCAGTA
+
FGGGGGGGGGGGGGGGGGGGGGGGGGGGGGGGGGFGGGGGGGGGGGGEGGGGGGGEGGGGGGGGGGGGGGGGGGGGGGGGGGGGGGGDGGGGGGGGGGGGGGGGGGGGGGGGGGGGGGGGFGGG8EFECGGGGGGGGGGGGCFFFGG<FCGGGFGGGGGGGGGGGGDGGFGGGFFGGGGGGGGGGGCGGFFFGGGGGGGGGDEGGGGGCE:EECCEGGGGG7(,>7>=EFGF0A?CDGGG
@M00200:207:000000000-ALC1F:1:2110:12723:14011 1:N:0:5
ACTGGGTTTAAAGGGAGCGTAGGCCGGAGATTAAGCGTGTTGTGAAATGTAGATGCTCAACATCTGAACTGCAGCGCGAACTGGTTTCCTTGAGTACGCATAAAGTGGGCGGAATTCGTGGTGTAGCGGTGAAATGCTTAGATATCACGAAGACCTCCGATTGCGAAGGCAGCTCACTGGCGCGCAACTGACGCTGAAGCTCGAAAGCGCGGGTATCGAACATGATTAGATACCCCGGTA
+
GEGGGGGGGGGGG<FGGGG:FGGCFFG7@FEGGGG@FGGCGGGGGGGDF@FGC9EGGGGGGC@<EG9<@CC<@<CFCEG>:,C8:5CE5FEFFCGFEF7F7C?<?B?F8<FBFCFFGCFGGGGGD;5CEFGGGD@==F@<C3=,,,@F>CE7C,33F>F77@<@<CGGBCD:B:F9>EG:,11*1CC88<9B8*8::?C6:+:CF5?F=5CG>87++::7C2).0:*2<*2AFGGFC)9/
@M00200:207:000000000-ALC1F:1:2110:12667:24684 1:N:0:5
ATTGGGTTTAAAGGGCGCGCAGGCGGCGTCGTAAGTCGGTCTTAAAAGTGCGGGGCTCAACCCCGTGAGGGGATTGAAACTACTTTTCTTGAGTGCAGGAGAGGAAAGCGGAATTCCTAGTGTAGCGGTGAAATGCGTAGATATTAGGAGGAACACCAGTGGCGAAGGCGGCTTTCTGGACTGTAACTGACACTGAGGCTCGAAAGCCAGGGGAGCGAACGGCATTAGATACCCGTGTAAGATT
+
GGGGGGGGGGGGGGGGGGGGGGGGGGGGGGGGGGGGGGGGGGGGGEGGGGFGGGGGGGGGGGGGGFCDGGGGFEGGGGGGFGGGGGGGGGGGGGGGGGGCGFGGGGGGGGGGGGGGGGGGGGGG-7FFGGGG?@FFGGGGGGFFGGGGGGGGGGGDEGGGGGGFCFGDFEEGGDFFFGGFFGGGFGGGF<<EGGGGF>FCGCCG>EC6FFGGGE=CEEGGC1(49FDGC=CF6E=DDC5CF72)
@M00200:207:000000000-ALC1F:1:2112:22830:16199 1:N:0:5
ACTGGGTGTAAAGGGAGCGTAGGCGGGCTGTTAAGTCAGCGGTCAAATGTCAGGGCCCAACCTTGGCATGCCGTTGATACTGGCGGCCTTGAGTTCACACAAGGAAGGTGGAATTCGTCGTGTAGCGGTGAAATGCTTAGATATGACGAAGAACTACGATTGCGAAGGCAGCCTTCTGGGGTGTTACTCACGCTGAGGCTCGAAAGTGCGGGAATCAAACAGGATTAGATACCCCAGTA
+
GGGGGGGGGGGGGGGGGGGGGGGGGGGGGGGGGGGGGGGGGGGGGGGGGGGGGGGGCGGGGEGGGGGGGGGGGFBFGGGGGGGGGGDGGGGGGGGGGGGGGGGGGGGGGGGGGGGGGFGGGGGGGGGGGGGGGGGGGGGCFGGGGGGGGGGGGGG-4CFGGGGGGGGGGGGGGGGGGGGGGGGFGGGF,13==EGEGFGFGGGGGGGGGGGGGGGGGGGGGGGGGGFGFCDCCGGGGGG
@M00200:207:000000000-ALC1F:1:2113:20529:7139 1:N:0:5
ACTGGGTTTAAAGCGAGCGCAGGCGGTTTAATAAGTCTGAAGTTAAAGGCAGTGGCTTAACCATTGTTCGCTTTGGAAACTGTTAAACTTGAGTGCAGAAGGGGAGAGTGGAATTCCATGTGTAGCGGTGAAATGCGTAGATATATGGAGGAACAACGGTGGCGAAAGCGGCTCTCTGGTCTGTAACTGACGCTGAGGCTCGAAAGCGTGGGGAGCAAACAGGATTAGATACCCCTGTA
+
GGGGGGGGGGGGGGGGGGGDGGGGGGGGGGGGGEFGFGGGAFGGFGGFAFD:FGGGG@FGGGFGGGFFGGCCFFE=FAFGGGEFGGGGFGGFGGGGFGGDGGGGEGEGFFGGGGGF9FFGGGGGGCFGGGDFGGGEFGFCEFAD<FGFFGDGGGG8@CCFGGGGEFGGGGGFEGFGFFFFECFGGGGGGGGEGCGGGGGGGE=FGGGCGDGGGDEGFG?8FFGGGGGGFFGGGGGGGGG
@M00200:207:000000000-ALC1F:1:2113:8145:7631 1:N:0:5
ATTGGGTGTAAAGGGTGTGTAGGTGGCGCGCTAAGTCGGGTGTGAAATTTCGGAGCTTAACTCCGAAACTGCATTCGATACTGGCGTGCTTGAGGACTGGAGAGGAGACTGGAATTTACGGTGTAGCAGTGAAATGCGTAGATATCGTAAGGAAGACCAGTGGCGAAGGCGGGTCTCTGGACAGTTCCTGACACTGAGACACGAAGGCCAGGGGAGCAAACGGGATTAGATACCCCTGTA
+
GGGGGGGGGGGGGGGGGEGGGGGGGGGGGGGGGGGGGGGGGGGGGGGGGGGGGGGGGGGGGGGGGGGGGGGGGGGGGGGGGGGGGGGGGGGGGGGGGGGGGGGGGGGGGGGGGGGGGGGGGGGGGGGGGGGGGGGGGGGGGGGGGGGGGGGFFGG:@FGGGGGGGGGGGGGGGFGGGGGGGGGGGGGGGGGGGGGGGGGGGGGGGGGGGGGGGGGGGGGGGGGGGGGGGFGFFGGFGGGG
@M00200:207:000000000-ALC1F:1:2113:14115:10613 1:N:0:5
ATTGGGTTTAAAGGGTTCGTAGGCGGTGCGGCAAGTTGGGAGTGAAATCTCTGGGCTTAACCCAGAGGCTGCTTTCAAAACTGCTGTGCTTGAGTGTGGGAGAGGCGCGTGGAATTGCAGGTGTAGCGGTGAAATGCGTAGATATCTGCAGGAACACCCGTGGCGAAAGCGGCGCGCTGGACCACAACTGACGCTGAGGAACGAAAGCTAGGGGAGCAAACAGGATTAGATACCCGCGTA
+
GGGGGGGGGGGGGGGGGGGGGGGGGGGGGGGGGGGGGGGGGGGGGGGGGGGGGGGGGGGGGGGGGGGGGGGGGGGGGGGGGGGGGGGGGGGGGGGGGGGGGGGGGGGGGGGGGGGGGGGGGGGGGGGGGGGGGGGGGGGGGGGGGGGGGGGGGGG-@@FGGGGGGGGGGGGGGGGGGGGGGGGGGGGGGGGGGGGGGGGGGGGGGGGGGGGGGGGEGGEGGGGGFGGGGFGGGGGGGGGD
@M00200:207:000000000-ALC1F:1:2113:22386:17329 1:N:0:5
ACTGGGCTTAAAGCGCGTGTAGGCGGCTGGCCAAGCGTGGTGTGAAATCTTCGGGCTTAACCCGAAAACTGCATTGCGAACTGGTCTGGCTAGAGTGTGTGAGAGGGTAGTGGAATTCCCGGTGTAGCGGTGAAATGCGTAGATATCGGGAGGAACACCAGTGGCGAAGGCGGCTACCTGGCACATAACTGACGCTGAGACGCGAAAGCGTGGGGAGCGAACCGGATTAGATACCCGAGTA
+
GGGGGGGGGGGGGGGGGGGGGGGGGGGGGGGGGGGGGGGGGGGGGGGGGGGGGGGGGGGGGGGGGGGGGGGGGGGGGGGFFGGGGGGGGGGGGGGGGGGGGGGGGGGGGGGGGGGGGGGGGGGGGGGGGGGGGGGGGGGGGGGGGGGGGGGGGGG-@DFGGGGGGGGGGGGGGGGGGGGGGGGGGGGGGGGGGGGGGGGGGGGGGGGGGGGGGGGGGGGGGGGGGGGGGFGGGGGGGDGGG
@M00200:207:000000000-ALC1F:1:2114:15715:7542 1:N:0:5
ATTGGGCATAAAGGGCGCGTAGGCGGTGCGGTAAGTCACCTGTGAAATCTCCGGGCTTAACTCGGAGCCTGCAGGCGAAACTGCCGTGCTTGAGGGTGGGAGAGGTGCGTGGAATTCCCGGCGTAGCGGTGAAATGCGTAGATATCGGGAGGAACACCTGTGGCGAAAGCGGCGCACTGGACCACATCTGACGCTGAGGCGCGAACGCTAGGGGAGCAAACAGGATTAGATACCCTAGTA
+
GGGGGGGGGGGGGGGGGGGGGGGGGGGGGGGGGGGGGGGGGGGGGGGGGGGGGGGGGGGGGGGGGGGGGGGGGGGGEGGGGGGGGGGGGGGGGGGGGGGGGDGGGGGGGGGGGGGGGGGGG+@CFEGGGGGGGGGGGGGGGGGGGGGGDGGDGGGFGGGGFGGGGGGGGGGGGGGECEFGGGGGGGGGGGGGGGGGGGGGGGGEG*48EGGGGGGGEGDCEDGGGGGFGCFGG68).22:
@M00200:207:000000000-ALC1F:1:2114:17401:14789 1:N:0:5
ATTGGGTGTAAAGCGCGTGTAGGCGGCTTGGCAAGTCGGTTGTGAAAGCCCGGGGCCCAACCCCGGAATTGCATCCGAAACTGCCTGGCTAGAGTCCCGGAGAGGAAGGCAGAATTCCCGGGGTAGGGGTGAAATCCGTAGATATCGGGAGGAATACCAGCGGCGAAGGCGGCCTTCTGGACGGTGACTGACGCTGAGACGCGAAAGCGTGGGGAGCAAACAGGATTAGATACCCATGTA
+
GGGGGGGGGGGGGGGEGFGGGGGGGGGGGGGFFGGGGGGGGGGGGGGGGGGGGGGGCGGGGGGGGGGGGGGGGGGGGGGGGGGGGGGGGGGGGGGGGGGGGGGGGGGGGGGGGGGGDGGGG+@CGGGGGGGGGGGFGGGGGGGGGGGGGGGEGGGGGGGGGGGGGGGDGGGGDGGGGGGGGGGGGGGGGGGGGGGGDGGGGGGEGG9FE>EGGGGGGGFGGGGGFFGGGGGGGG?).9:>
@M00200:207:000000000-ALC1F:1:2116:10244:15757 1:N:0:5
ATTGGGTTTAAAGAGCGCGCAGGCGGTCGTGCAAGTCGCGTGTGAAAGCCCCCGGCTCAACTGGGGAGGGTCACGCGATACTGCTCGACTTGAAGGCAGGAGAGGGAAGTGGAATTCCCGGTGTAGTGGTGAAATGCGTAGATATCGGGAGGAACACCAGTGGCGAAGGCGACTTCCTGGCCTGTTCTTGACGCTGAGGCGCGAAAGCTAGGGTAGCAAACGGGATTAGATACCCTGGTA
+
GGGGGGGGGGGGGGGGGGGGGGGGGGGGGGGGGGGGGGGGGGGGGGGGGGGGGGGGGGGGGFFGGGGGGGGGGGGGGGGGGGGGGGGGGGGGGGGGGGGGGGGGGGGGGGGGGGGGGGGGGFGGGGGGGGGGGGGGGGGGGGGGGGGGGGGGGGGGGGGGGGGGGGGGGGGGGGGGGGGGGGGGFFGGGGGGGGGGGGGGGGGGGGGGGGGGGGGGGGGGGGGGGCFGGFGGGGB249CD
@M00200:207:000000000-ALC1F:1:2117:25237:14084 1:N:0:5
ACTGGGCTTAAAGGGTCCGTAGGCGGTCAGATAAGTCAGTGGTGAAAGCCCATCGCTCAACCGTGGAACGGCCATTGATACTGTCTGACTTGAATTATTAGGAAGTAACTAGAATATGTAGTGTAGCGGTGAAATGCTTAGAGATTACATGGAATACCAATTGCGAAGGCAGGTTACTACTAATATATTGACGCTGATGGACGAAAGCGTGGGTAGCGAACAGGATTAGATACCCGTGTA
+
GGGGGGGGGGGGGGGG@<FGGGGFGGGEGGGGGGGGGGGGGGGGGGGGGGFGGGGGGFDGG,@CDF:DFGCGFG<FFGGGGFFFGGGGFGAFFGGGGGGGFFG<FGFF<ECAFFGGGGGGGGGGGGGGGGGGGGGGGG9FFFGGGGGGGGFGGGGGGGGGGGGGGGGGGGGGGGGGFFGGGGGGGGGGGGGGCEGGGFGFFGGGDEGEGGGGGGGGFGGGGGGFGGGGGCDGGFE(/9CF
@M00200:207:000000000-ALC1F:1:2119:24127:12663 1:N:0:5
ATTGGGCTTAAAGGGCTCGCAGGCGGTTTCTTAAGTCTGATGTGAAAGCCCCCGGCTCAACTGGGGAGGGTCATTGGAAACTGGTGAACTTGAGTGCAGAAGAGGAGAGTGGAATTCCACGTGTAGCGGTGAAATGCGTAGAGATGTGGAGGAACACCAGTGGCGAAGGCGACTCTCTGGTCTGTAACTGACGCTGAGGAGCGAAAGCGTGGCGAGCGAACAGGATTAGATACCCCCGTA
+
GGGGGGGGGGGGGGGGGGGGGGGGGGGGGGGGGGGGGGGGGGGGGGGGGGGGGGGGGGGGG,BFGGGGGGGGGGGGGGGGGGGGGGGGGGGGGGGGGGGGGGGGGGGGGGGGGGGGGGGGGGGGGGGGGGGGGGGGGGGGGGGFFFGGGGGGGGGGGGGGGGGGGGCEGGGGGGGGGGGGGGGGGGGGGGGGGGGGGGGGGGGGDEEGGGGG*6=CGGGEEGGGGGGDCFGGGGDCDGDD
@M00200:205:000000000-AKKM3:1:1101:12793:1970 1:N:0:1
ACTGGGCATAAAGGGCGCGTAGGCGGCCGATTAAGTCGGGGGTGAAAGCCTGTGGCTCAACCACAGATTTGCCTTCGCTACTGGTTGGCTTTAGTCCGGAAGAGGACAGCGGAACTGCGTTTTTATTTGTGCCTTTCTTAGATATTCTCTTTAACACCATTTTCTAAGGCGGCTTTCTTGTCCGGTTCTGACGCTTTTTCTCGAAAGCTTTTTTTGCAAACTTTCTTTTATACCCCCTTCTTTT
+
FGGGGGGGGGGGGGGGGGGGGGGGGGGGGGGGGGGGGDDCDDFDFCC,9:C,:,:=A??<BA+:,,,,<A,C?F?A++8+4::,EFFEF?E,,,,<<>:F7CC,,,8,+:++++5:,3+++8*@,,,,,8,,,,783,@,,,7,@73,3,,,3,8,<>7,7,,6,,,,,611B3*42;,75395*=E8<++>*:1**++0+:*+**/9+3+++*)1*+009*+*)2:)*/.*+3+9))0**)).
@M00200:205:000000000-AKKM3:1:1101:8497:2023 1:N:0:1
ACTGGGTGTAAAGGGTGCGTAGGCGGTTATCTAAGTCAGGTGTGAAATCCCCGCGCTTAACCTGTGAACTGCATTTGTTACTGCATCGCTTGAGTGCGGCAGACGTGTTTGGAATTCCCCTTTTATCTGTTTTATTCTTAGATATTCTTTCTAACACCGTTTTCTTAGGCAATCCCCTTGGCCTGCACTGACGCTCATTCCCGAAAGCTTTTTTTGCAAACATTTTTACATACCCATTTATTTT
+
GGGGGGGGGGGGGGGGGGGGGGGGGGGGGGGAFGGGGGGGGGGGGGGCCCC<++8@CF@ED6C,,,,,:C,<,9CC,<,,99<CCEEFGC,,,,<,<F@F=FE,+++,,4:+,,:EE<,4,:,:,,:,,:,,,,9,7,:;,,C,C,,,,,,,:5C8FFF,8,+6,,8@,>F8833,6@,8,,3ECFF,7*EECG31*,,5,3**1*3C,4,,,*)1*<9+>*++)31(*31+4<8*)++++)).
@M00200:205:000000000-AKKM3:1:1101:7796:2034 1:N:0:1
ATTGGGTGTAAAGGGTGCGTAGGTGGTGTACTCAGTGTGTTGTGAAATCCCCTGGCTTAACCTTTTACTGTCAACACATACTGGTAGACTGTCGTCGGTAAGACTCGTGTGGAATTTCCTTTTTAGCGTTGCTCTTCTTATAGATCTCTTTTAACACCGCTTTCTCAGGCGGCCCTCTTGTACCAGACTGACACTTCTTCTCGCCGGCTTTTTGTTCAAACATTATTCTATACCCTCTTATTTT
+
GGGGGGGGGGGGGGGGGGGGGGGGFGFGGGGGGFGGFGGGGAFGGGGC6;CC,,9;FF@EEC@,,,,,<,,:,<C,8,:,:EC<FCC<F@,,,,:C@:FF7FC,,:,:,:4,,,:AEE?,,<,C,,5++8++,,99?,C9,,,,:,,,,,,,5,:,BF@+8++8,,873D7+B+3+43,8@EFF,>D+4*,5<C9,,3,7,54***/;*=,,,*)244,,;*,1*22)+37+28?D.)0++)))
@M00200:205:000000000-AKKM3:1:1101:21873:2075 1:N:0:1
ATTGGGCTTAAAGGGCGCGTAGGCGGCGCGAGGAGTCGGGGGTGAAAGTCCGGGGCTCAACCCCGGTTCGTCCTTCGAGACTCTCGCGCTGGAGCACAGTAGAGGCGGTTGGTATTCCCCGTTTTTCCTTTTTCTTCTTATAGATCCTTTTTAACACCGTTTTCCTAGGCGGCCCCCTTGGCTGTGGCTTGCGCTTTTTCTGGACAGCTTTTTTCGCAAACATTTTTTTATACCCCTTTTTTTT
+
GGGGGGGGGGGGGGGGGGGGGGGGGGGGGGGGGGGGGGGGGGGGGGG,CE?+++8@>FFGF=BC+++88++8BFFF7+,,8:BFFGGGGB:*,,8*8DFGGGG,,8***44**,<C,8,,*8,8**8,,,,,,,2,2,2+,,,,?,2,,,,74?,,6>**2+*0++2+0**811/*/**2+22*;+A5:***2*)**0+0+*++;<<*+30++*)1)*18D4+*)*2(0)-*+33>)))+*-(,
@M00200:205:000000000-AKKM3:1:1101:17298:2093 1:N:0:1
ACTGGGCTTAAAGGGCGCGTAGGCGGCGCGGGAAGGCGGCGGTGAAAGTCCGGGGCTCAACCCCGGCTCGGCCGTGGCGACTCCCGCGCTGGAGCACAGTAGAGGCGGGTGGAATTCCGGGTTTATCGGTTGAATTCTTAGAGATCCTGCATAACACCGTTTTCTCAGGCGGCCCGCTTGGCTGTGGCTGACGCTTACTCTCGACAGCTTTGTGTGCAAACCTTATTAGATACCCGTTTTATTT
+
GGGGGGGGGGGGGGGGGGGGGGGGGGGGGGGGGGGGGGGGGGGGGGGAFEF+++>@FGGGGFFF7++8B=+CFGG>7@7*@CFGGGGGGE@*7,<7FGGGGGGC8<<7*::**<EF:<,**2*2+,2**2**,+3,0,3++0<+A+3+++*+20C,AEC*2+*0++39CFEEC/8*/1*2CCECG:FCC<:@::1**++0+02+?*><+0+++*)2/<<FG***)2:)*1.*<<ED0)0**)))
@M00200:205:000000000-AKKM3:1:1101:17380:2100 1:N:0:1
ATTGGGTTTAAAGGGCGCGTAGGCGGTCCCGAAAGTGGCGTGTGAAATCCCCCGGCTCAACCGGGGAAGTGCGCGCCAAACTTCGGTTCTCGAGGGCGGTAGGGGGGACTGGAACTCTCGTTGGCGCGGTGAAATTCTTAGATATCTTTTTTAACACCGTTGGCTTAGGCAGGTCCCTTGTCCGCTTCTGACGCTGAGTCGCGAAAGCTTTTTTAGCAAACATTATTTTATACCCTTGTACGTT
+
GGGGGGGGGGGGGGGGGGGGGGGGGGGGGGGGGGGGGGGGGGGGGGGCCCECC+@FFFCFGC++++++BE,ECECCE++,:CEEGGGGGBF7,+++8@F<CFG7+**8:@C56:C<@CC**2,*+11**:**,+3,3,<<79<9E0+++++*23ACGGG*2**2+*0<AFFGG;03/<+;A<CCGGEGG=<C=G9***+3*/:?*?C4+<+++2)99<CFGG+*)2:)*06*3@FF))1+*((.
@M00200:205:000000000-AKKM3:1:1101:7212:2101 1:N:0:1
ATTGGGTATAAAGGGTGCGTAGGCGGCCTATTAAGTCAGTTCTGAAATATCCCGGCTTAACCGGGAGGGTGGGATTGATACTGATGGGCTTGAGTGGAGTCGAGGTAGGCGGAATTGACGGTGTAGCGGTGAACTGCTTAGATATCTTCTATAACACCGATATTGTAGACAGCTTACTAGACTTCAACTGACGCTGATCCACGAAAGTTTTGTGCTCAAACATTATTTGATACCCGCGTA
+
GGGGGGGGGGGGGGGGGGGGGGGGGGGGGGGGGGGGGGGGGGGGGGGEAFFEE:FEEGGGGD:+++++@FECCFEGF,C,CEFFFGGGGEE+,5C,DFGFGGG77C<<7?FED@FFAAB:+B+F:<?7+F7+,,9,3:@@<9E<F8,:,,,,:@CFGGG*>**6,76@FGFGG?B,4D,26DFGGGGGGFFGGG7**,+++2AEGGDG+=+++*+1;ACEGF++)3:)+3<+<,<C).0*
@M00200:205:000000000-AKKM3:1:1101:10465:2104 1:N:0:1
ACTGGGTTTAAAGCGCGCGTAGGCGGACCTGCAAGTCGGGGGTGAAAGCCCGAGGCTCAACCTCGGCACTGCCTTCGATACTGCGGGTCTCGAGTCCGGGAGAGGTGAGTGGAATTCCTATTGTAGAGGTGACATTCTTAGATATTCTGCTTAACACCACTTTCTTAGGCGGCTCACTTGCCCGGTACTGACGCTGATGCTCGAAAGCGTTTTGTGCAAACATTATATCTACCCTTTTCATTTC
+
GGGGGGGGGGGGGGGGGGGGGGGGGGGGGGGGGGGGGGGGGGFEGGGCEFF7++CCFGGGEE?8++++@E,FFFFF7+@,@?BFGGGGG>F,,+:>CFGCEGG7+@<,,<@7:9DBBDC,,<,8,,,,3?*,,,78<,@;<,@,@7,,,,,,7?F@FGF*6,,6,,6@FGGEC3;+<>7?FBCGGGGG9:FCGE9**++2+2:*;?CC*2****)2/AC<94+*)2*)**.:+2<D)1*+*).-
@M00200:205:000000000-AKKM3:1:1101:20778:2131 1:N:0:1
ACTGGGTATAAAGGGCTCGTAGGCGGTTTGTCACGTCGGGAGTGAAAACTCAGGGCTTAACCCTGAGCCTGCTTCCGATACGGGCAGACTAGAGGTATGCAGGGGAGAACGGAATTCCTGGTGTAGCGGTGACATTCTCAGATATCCGTAGTAACACCGGTGGCGAAGGCGGTTCTCTTGGAATGACCTGACGCTGCGGATCGAAAGTGTCTGGAGCGAACATGATTAGATACCCTTGTACGAT
+
GGFGGGGGGGGGGGGGCGGGGFGGGGGGGGGGAFEGEFGGEFGGGGGCEDF9,,EEDFGFGCFF@@,CFF,EFDEF7,:+@,BCGGGGGF,,,:ABFGFFGGGG777+,:FE7?BEECE9,:,:C,:@+B++,,9,:,9833@@F=,++,++::@CFGE+5**4***>@CFE8:;;<=,7?BCBGGGF77CGCC17*****)2B*;72+<+++**9@C5:7C+*)2:)*06*<,CF))90*,((
@M00200:205:000000000-AKKM3:1:1101:16417:2137 1:N:0:1
ATTGGGTTTAAAGGGCGCGCAGGCGGCTACGTAAGTCCGGCGTGAAATCCCACGGCTCAACTGTGGAACTGCGTCGGATACTACGTTGGCTTGAGGATGGTAGAGGCCATTAGAACTAGCGGTGTATCGGTGAACTGCGCAGATATCTCTATGAATGCCGTTTGCGAAGGCGGTTGGCTGGGCCACTCCTGACGCTGCTGCGCGAAAGCTATGTGAGCGAACCTGTTTAGATACCACATTA
+
GGGGGGFGGGGGGGGGGGGGGGGGGGGGGGGGGGGGGGGGGGGGGGGEF=F,F7CEGGFGGF<9,,,,CF<FEGF@++BCED?FGGGGGEFF7,,,EGGGGGGF9<FC8FFFDECDE9,8++8+@<,B:@F++,,:,3@EEG7FG@=,77,,73FGGGG**>,*,54CFGGGG*4**+5CC>GGGE8FFGGFGG*:/*+30>>EG=DGCF++++12@FEEDG**.*26*/5>EFG*)))3*
@M00200:205:000000000-AKKM3:1:1101:14304:2165 1:N:0:1
ACTGGGCATAAAGCGCGTGTAGGTGGCGATGTAAGTCGGGTGTGAAATCCCTTGGCTTAACCAAGGAAGTGCACTCGATACTGTGTCGCTTGAGTACCGGAGGGGATGGCGGAATTCCCGGTGTAGAGGTGAAATTCGTAGATATCTGGAGTAACACCTGTGGCGAAGGCGGCCATCTGGACGGTCACTGACACTGAGACGCGAAAGCGTGGGTAGCAAACATGATTAGATACCCTTTTA
+
GGGGGGGGGGGGGGGGGGGGGGGGGGGGGGGGGGGGGGGGGGGGGGGGGGGGGEGGGGGGGGGFC@,,FGGGGGGGGFEDGGGGGGGGGGGFFCFCFFGGGGGGGDGEFFEGGGGGCFG>7FCFFF,FEFD,,,CFF+@DGGGGGA,,,,,,:@FGGGG7F,,4**@FGGGDG1:CGE;?EGGGGGGGG>CFFG>9C++<*>=CEEGG=>***:4DFFG?FG+*-:>2*9<F?CF*))1:
@M00200:205:000000000-AKKM3:1:1101:21015:2179 1:N:0:1
ACTGGGCATAAAGTGTCCGTAGGCGGTTTTATAAGTCAGTGGTGAAATCCGGCAGCTCAACTGTCGAACTGCCATTGATACTGTAGGACTTGAATTATTATGAAGTAACTAGAATATGTCGTGTAGCGGTGAAATGCTTAGATATTACTTGGAATACCACTTGCGAAGGCAGGTTACTAATAATACATTGACGCTGATGGACGAAAGCGTGGGGAGCGAACAGGATTAGATACCCCCGTA
+
GEGGGGD@FGGGGEGGFGGGGGGGGG6@FC<FGGGGGGGAGGGGGGGGGG7:F:FGFGGGG<FFD@CEGGGGGCGGGDFGFGGE<FCCFFGFC=FGEEGC<E<CFFGGGD<CFG9<BDF,BF7FFGGGGG7D99C,?AFGGGGGGF95,7,,AE9CFGE,A?,>8+BFGGGGGFG9DF33>DDFA>EDFDGEGGC6:D,277EGGGD58;1*1**9>*=EGG,*6;F36:?FEFB*).:>
@M00200:205:000000000-AKKM3:1:1101:11146:2197 1:N:0:1
ACTGGGCATAAAGAGCGTGTAGGCGGTCCGGTAAGTCGGCTGTGAAACCCCGGGGCTCAACTCCGGGAAGTCTGGTAAGACTGACGAGCTCGAGCACGGTAGAGGCAGATGGAATTCCCGGTGTAGCGGTGGAATGCGTAGAGATCGTGAAGAACACCAGTGTCGAAGGCGGTCTGCTGGGCCGTTGCTGACGCTGAGGCGCGACAGCGTGGGGAGCAAACAGGATTAGATACCCGTGTA
+
GGGGGGGGGGGGGGGGGGGGGGGGGGGGGGGGGGGGGGGGGGGGGGGGGCFGFGGGGGGGGGD,6@77FGGGGGGGGGGGFFGGGGGGGGGGGDCDGDGGGGGGGGEFFGGGGGGGGGBC>FFGGFFGEGG>7<F>F+@CEGDGG<*,,,*,@FFGGGG7@9,@1*>FEGGGGCB8CECFEGGGGGGGGDGGGGGG585C5<>G5CCGEG5***.C>GEGGF**(2:2*7<CCCFC))8A
@M00200:205:000000000-AKKM3:1:1101:11011:2233 1:N:0:1
ACTGGGCTTAAAGGGCTCGTAGGCGGTTTGTCGCGTCGGGAGTGAAAACTCAGGGCTCAACCCTGAGCGTGCTTCCGATACGGGCAGACTAGAGGTATGCAGGGGAGAACGGAATTCCTGGTGTAGCGGTGGAATGCGCAGATATCATGAGTAACACCGGTGGCGAAGGCGGTTCTCTGGGCATGAACTGACGCTGAGGAGCGAAAGCATGGGGAGCGAAGATGCTTTGAGAGCCCCGTAAGC
+
GGGGGGGGGGGGGGGGGFGEGGGGGGGGGGGFGGGGFGGGGGGGGGGGGGGGGGGGCGGF,EFGDFDEGC:CFGDGGGGGCGDGFGGGCEEEA,=FFFF<?DFGCEGGGGEC7=7FDFGFGFGGGGGDEFC>C9=3<+<8CGCGD,,,,,7,@F;AFGE*>7*6=CE7B,=EEE@F+<,B7*9C*?9;969>C*55**50**22:8D>EC7*;*7C):EE)*+*-2?)//(1+/2*008*7()
@M00200:205:000000000-AKKM3:1:1101:17911:2258 1:N:0:1
ACTGGGTGTAAAGGGCGCGTAGGCGGGCCACCAAGTCCGCGGTGAAATCCCCCGGCTCAACCGGGGAAGTGCCGCGGATACTGGGGGCCTCGAGGGAGGTAGGGGCGTGCGGAACACTGGGTGGAGCGGTGAAATGCGTTGATATCCAGTGGAACTCCGGTGGCGAAGGCGGCACGCTGGACCTCATCTGACGCTGAGGCGCGAAAGCCAGGGGAGCGAACGGGATTAGATACCCCAGTA
+
GGGGGGGGGGGGGGGGGGGGGGGGGGGGGGGGGGGGGGGGGGGGGGGGGGGGGGGGGGGGGGGGGGGGGGGGGGGGGGGGGGGGGGGGGGGGGGGGGGGGGGGGGGGGGGGGGGGGGGGGGGGGGGGGGGGGGGFGGDGGGGGGGCC79CC*<FFFGGG>EDCFEGGEGGGGCCCGGCCCFGGGGGGGGDFGEGDGDFGGGGD?EGGGGGFGGD>D>CGEGG*56)9<??>FGGGD:59F
@M00200:205:000000000-AKKM3:1:1101:10476:2276 1:N:0:1
ATTGGGTTTAAAGCGTGTGTAGGCGGACCGTTAAGTGCCCGCGTGAAATCCCCCGGCTCAACCGGGGAACGGCCGGGCATACTGGCGGTCTTGAGCGATCCAGGGGTCATCGGAACAAACGGTGGAGCGGTGAAATGCGTAGATATCGTTTGGAACGCCGACGGTGAAAACAGATGACTGGGGATCCGCTGACGCTGAGACACGAAAGCCAGGGGAGCAAACGGGTTTAGATACCCCTGTA
+
GGGGGGGGGGGGGGGGGEGGGGGGGGGGGGGGGGGGAFCGGGEGEGGCFFGFFEGC+@?F<,EFGGDG=<F=C4>FGGEF89EEECCG:+CDAFGGEC88B<=FEFFGEGFGCF<>FGD:C:C@B@::C*><FF,@,;::C<*,773*63=<<FF8<FC<1*<*;8FCC9@CG6CF9+3CFFD5CFFG537**:7EGDC7C5:8EEC<C*0:C55<5:CG41*>()9-9?27+<E45):<*
@M00200:205:000000000-AKKM3:1:1101:24078:2281 1:N:0:1
ACTGGGTTTAAAGGGCGCGTAGGCGGGAGGTCAAGTCGGTCGTGAAATCTCCGGGCTCAACCCGGAGGAGTCGGCCGAAACTGGTCTTCTTGAGGGAGGCAGAGGAGTCTGGAATTCCCGGTGTAGCGGTGAAATGTGTAGAGATCTGTATGAACACCGGTGGCGAAGGCGGGACTCTGGGCCTACCCTGACGCTGAGGCGCGAAGGCGTGGGGAGCAAACGGGATTAGATACCCGAGTAAGA
+
GGGGGGGGGGGGGGGGGGGGGGGGGGGGGGGGGGGGGGGGGGGGGGGGGGGGGGGGGGGGGGGGGGEDGGFFGGGGGGGGGGGGGGGGGGGGGGGGGGGGGGGFGGGFGGGGGGGGGGGGDGGGGGGGGFGGGGFGG9FGGGGGF<,,,,,7FGGFFGG7FC>C7FGGGFFGGGGGFGFGGGFCGFCGGGGGGGCGEGFG5CEE>8CGEGGD>E>GFCF@DD*1(CC2?FBFFGGD).77:44
@M00200:205:000000000-AKKM3:1:1101:15611:2286 1:N:0:1
ACTGGGTATAAAGTGCGCGCAGGCGGCTGGCCAAGTCCGATGTGAAAGCTTCCGGCTTAACTGGAAAACGGCATCGGATACTGGTCGGCTGGAAGGTGGGAGAGGGTAGCGGAATTCCCGGTGTAGTGGTGAAATGCGTAGATATCGGTCGGAACACCAGTGGCGAAAGCGGCTACCTGGCCCACTCTTGACGCTGAGGCGCGAAAGCTAGGGGAGCGAACGGGATTAGATACCCCCGTA
+
EFGGGGG<EFEFGGGGGGGGGGGGGGGGGFGGGGCCEGGGGEGFGFFGGGGGGGDGGGGGFFFFEFGG,@CGGGGCCCGGGGGDFFGGGGGGGGGGAEDDFGGGGFEGGGEEFGGGGGGGGGEFFGGGFF@FD<FCAFEGCFBCFFCE****>C@<:>>:FCCGDF8FGGGGGGDGEFGGGCGEE8EGGGGF=CCC*;CFGG7EG8DC7:+2@CEDECE*)95D6DF?F42CCECG7BDE
@M00200:205:000000000-AKKM3:1:1101:18183:2298 1:N:0:1
ACTGGGTGTAAAGGGTGCGTAGGTGGCATGTTAAGTTTGATGTGAAAGCTCAGGGCTCAACCCTGAAATGGCATTGAATACTAGCGTGCTGGAGGTTTGGAGGGGGGACTGGAATTCTCGGTGTAGCAGTGAAATGCGTAGATATCGAGAGGAACACCAGTGGCGAAGGCGAGTCCCTGGACAACACCTGACACTGAGGCACGAAAGCTAGGGGAGCAAACAGGATTAGATACCCCAGTAAGA
+
GGGGGGGGGGGGGGGGGGGFGGGGGGGGGGGGGGGGFGGGGGGGGGGGGGGGGGGGGGGGFGGGGGGGGGGGGGGGGGGGGGGGGGGGGGGGGGGEGGGGGGGGGGGGGGGGGGGGGFGGGGGGGGGGGGGGGGGGGDEGGGFGCB<7:<:7FEFG,CF7<FFDDGDGGGGGGGG+<?FGGGDG>GGGGFFFGGGGGGFGCFGEGGGFGGCFGG@5>GGG5>6C<GGF464?:<8*))/<>))
@M00200:205:000000000-AKKM3:1:1101:10347:2308 1:N:0:1
ACTGGGCATAAAGGGCGCGCAGGCGGACTCGTAAGTCGGGAGTGAAAACTCGGGGCTCAACCCCGAGCCTGCTTCCGAAACTGCGAGTCTTGAGGACCGGAGAGGAAGGCGGAATTCCCAGTGTAGCGGTGGAATGCGTAGATATTGGGAAGAACACCAGTGGCGAAGGCGGCCTTCTGGACGGTACCTGACGCTGAGGCGCGAAAGCGTGGGGAGCGAACAGGATTAGATACCCCAGTA
+
GGGGGGGGGGGGGGGGGGGGGGGGGGGGGGGGGGGGGGGGGGGGGGGGGGGGGGGGGGGGGGGGGGGGGGGGGGGGGGGGGGGGGGGGGGGGGGGGGGGGGGGGGGGGGGGGGGGGGGGGGGGGGGGGGGGGGGGGGGEGGGGGGGGFFDFDGGFGGGGGGGGGGGGGGGDGDGGGGGGGGG=EECEGGGGGGGGGGGGGGGGGGGGGGCEEGGFG@EEGGD?F1D7.9@BFCCE5>DFG
@M00200:205:000000000-AKKM3:1:1101:14510:2315 1:N:0:1
ATTGGGTTTAAAGTGTGCGCAGGCGGCGTCGCAAGTCGAGTGTGAAAGCCCCGGGCTTAACTTGGGAATTGCGCTCGAAACTACGGTGCTGGAGTATGGCAGAGGAAGGTGGAATTCCACGTGTAGCGGTGAAATGCGTAGAGATGTGGAGGAACACCGATGGCGAAGGCAGCCTTCTGGGCCAATACTGACGCTCATGCACGAAAGCGTGGGGAGCAAACAGGATTAGATACCCTCGTAAGA
+
GGGGGGGGGGGGGGGGGGGGGGGGGGGGGGGGGGGGGGGGGGGGGGGGGGGGGGGGGGGGGGGGGGGGGGGGGGGGGGGGGGGGGGGGGGGGGGGGGGGGGGGGGGGGGGGGGGGGGGGGGGGGGGGGGGGGGGGGGGGGGGGGGGG;EGFDGGGGGGGGGGGGGGGGGGGGGGGGGGGGGGGGGGGGGGFDGGGDGFGGGGGGGGGGGGGGGGFGFGGGGGGGFGGFFFBFCEGGFDFDGFF
@M00200:205:000000000-AKKM3:1:1101:16893:2332 1:N:0:1
ACTGGGTTTAAAGTGTGCGCAGGCGGCCATGCAAGTCGAGTGTGAAAGCCCCGGGCTTAACTTGGGAATTGCGCTCGAAACTACGTGGCTGGAGTGTGGCAGAGGAAGGTGGAATTCCACGTGTAGCGGTGAAATGCGTAGAGATGTGGAGGAACACCAATGGCGAAGGCAGCCTTCTGGGCCAACACTGACGCTCATGCACGAAAGCGTGGGGAGCAAACAGGATTAGATACCCCAGTAAGA
+
GGGGGGGGGGGGGGGGGGGGGGGGGGGGGGGGGGGGGGGGGGGGGGGGGGGGGGGGGGGGGGGGGGGGGGGGGGGGGGGGGGGGGGGGGGGGGGGGGGGGGGGGGGGGGGGGGGGGGGGGGGGGGGGGGGGGGGGGGGGGGGGDGGGGGFFEFFGGGGGGFGGGGGGGGGGGGGGGGGGGGGGEGGGGGGGGGGGGGGGGGGGE:EGGGGGGGGBDFGFFCGFF:GGFFFFGFF6FBEFGGBF
@M00200:205:000000000-AKKM3:1:1101:18058:2335 1:N:0:1
ACTGGGTTTAAAGGGTGCGTAGGCGGTCTTATAAGTCAGTGCTGAAATATCCCGGCTTAACCGGGAGGGTGGCATTGATACTGTAGGACTTGAGTGAAATCGAGGTAGGCGGAATTGACGGTGTAGCGGTGAAATGCTTAGATATCGTCAAGAACACCGATAGTGTAGACAGCCTACTAGACTTCAACTGACGCTGAGGCACGAAAGTGTGGGGATCAAACAGGATTAGATACCCCTGTAAGA
+
GGGGGGGGGGGGGGGGGGGGGGGGGGGGGFGGGGGGGGGGGGGGGGGGGGGGGGGGGGGGFGGGGCFDDGGGGGGGFGGGGGGGGGGGGGGGGGGGGGGGGGGFGGGGGGGGGGGGGFFGGGGGGGGGGGGGGGGGGGGGGFDGGFGGGGGCGGGGGGGGGGGFGGGGGGGGGGGGGGG?DGGCFGCFGGGGGEGDGC55ACEGGGGC79@FED)1:FFGFFFFB4DB@F)2<<+9FFFFF24
@M00200:205:000000000-AKKM3:1:1101:23183:2347 1:N:0:1
ACTGGGTGTAAAGTGTGCGCAGGTGGCCGCGCATGTCGAGTGTGAAATCCCCGGGCTTAACTTGGGAATTGCGCTCGAAACTACGTGGCTCGAGTGTGGCAGAGGAAGGTGGAATTCCACGTGTAGCGGTGAAATGCGTAGAGATGTGGAGGAACACCGATGGCGAAGGCAGCCTTCTGGGCCAACACTGACGCTCATGCACGAAAGCGTGGGGAGCAAACAGGATTAGATACCCTCGTAAGA
+
GGGGGGGGGGGGGGGGGGGGGGGGGGGGGGGGGGGGGGGGGGGGGGGEFCGGGGGGGGGGGGGGGGGGGGGGGGFGDGGGGGGGGGGGGDGGEGGGGGGGF7FFGGGGGGGGGGGGGFGGGGGGGGGCGGGFFFGGGDEGCFGGGGG9FGGGGGGGGGEEFGGGEGDECGGGGGGGG?FFGGCEGGFEGCGGE**=EGGGGGGGGECGGGGC?85DEGG65FGFBGG2@FA:C8<DFFF57:<
@M00200:205:000000000-AKKM3:1:1101:22726:2354 1:N:0:1
ACTGGGTTTAAAGCGTGCGCAGGCGGCCTCTTAAGTCAGATGTGAAATCCCCGGGCTTAACCTGGGAACTGCGTTTGAAACTGGGAGGCTAGAGTGCGGCAGAGGGGGGTGGAATTCCACGTGTAGCAGTGAAATGCGTAGATATGTGGAGGAACACCGATGGCGAAGGCAGCCCCCTGGGCCTGCACTGACGCTCATGCACGAAAGCGTGGGGAGCAAACAGGATTAGATACCCGTGTA
+
GGGGGGGGGGGGGGGGGGGGGGGGGGGGGGGGGGGGGGGGGGGGGGGGGGGGGGGGGGGGGGGGGGGGGGGGGGGGGGGGGGGGGGGGGGGGGGGGGGGGGGGGGGGGGGGGGGGGGGGGGGGGGGGGGGGGGGGGGGGGGGGGGGGFGGGDGGGGGGGGGGGGGGGGGGGGGCGGGGGGCGFGGGGGGGGGGGGGGGGGGGGGGGGFGGGGGGDC3:FGGGGGFGGFFFAGGGGC;@FG
@M00200:205:000000000-AKKM3:1:1101:24487:2356 1:N:0:1
ACTGGGTTTAAAGGGCGCGTAGGCGGCTTTGCAAGTGACGGGTGAAATCCCTCGGCTTAACCGAGGAACTGCCTGTCAGACTGTAAGGCTTGAGACCGGGAGAGGGGAGTGGAATTCCCAGTGTAGCGGTGAAATGCGTAGATATTGGGAGGAACACCAGTGGCGAAGGCGGCTCACTGGACTGGTACTGACGCTGAGGCGCGAAAGCGTGGGGAGCAAACGGGATTAGATACCCCTGTA
+
GGGGGGGGGGGGGGGGGGGGGGGGGGGGGGGGGGGGGGGGGGGGGGGGGGGGGGGGFGGGGGGGGGGGGCDGG=CEDEFFFFGGFGGGGGFGGGGGGC@CFGGGE+@@FGGGGGGGGGG<FFGGGGGGGCGGGGGGGGGGGGFGG,@D>DF:CFGGGGGGGGGGGGGGGF<BE:CGGGCEFE?FGGGGGGGGDGD=C885>DGGECGGGGGGGE>DE5EGFD8>:778@F<*+3<C@FFG
@M00200:205:000000000-AKKM3:1:1101:10471:2364 1:N:0:1
ATTGGGTATAAAGCGCGTGTAGGCGGCTTTGCAAGTCGGGTGTGAAAGCCCTCAGCTCAACTGAGGAAGTGCGCCCGAAACTGCAGAGCTTGAGTGCCGGAGAGGGTGGCGGAATTCCCCAAGTAGAGGTGAAATTCGTAGATATGGGGAGGAACACCGGTGGCGAAGGCGGCCACCTGGACGGTAACTGACGCTGAGACGCGAAAGCGTGGGGCGCAAACAGGATTAGATACCCTGGTA
+
GGGGGGGGGGGGGGGGGGGGGGGGGGGGGGGGGGGGGGGGGEFFGGGGCFGGGGGGGGGGGGGGGGGGGGGGGGGGGGGGGGGGGGGFGGGGGGGGGGGGCGGGGGEGGGGGGGGGGGGGGGGFGGGGGGGGGGGGGGFGGGFGGFFGGGGGGGGGGGGGGGGGGGGGGGGGGGGGGGGGGGGGGFGFFGGGGDDEGGGGGGGCEE<DCCCCDE)97=?ECGFD6FDBFFFGGGGGFFFG
@M00200:205:000000000-AKKM3:1:1101:21637:2367 1:N:0:1
ACTGGGTGTAAAGGGCGCGTAGGCGGGTTCCCGAGTCGGGGGTGAAATCTTTCGGCCCAACCGGAAAAGGGCCTCCGATACTGGGAACCTCGAGGGGGGTAGGGGTCGATGGAACTTCCGGTGGAGCGGTGAAATGCGTAGATATCGGAAGGAACGCCGGTGGCGAAAGCGATCGACTGGACCCCTTCTGACGCTGAGGCGCGAAAGCCAGGGGAGCGAACGGGATTAGATACCCCCGTA
+
GGGGGGGGGGGGGGGGGGGGGGGGGGGEGGGGGGGGGGGGGGGGGGGGGGGGGGGGGGGGGGGGGGGGFGGGGGGGGGGGGGGGGGGGGGGGGGGGGGGEGGGGGGDGGGFGGGGGGGGGGGGGGGGGGGGGGGG@FGG8CGGGGGGGGGGGFGFGGGGGGDGGGGGGGGGGGGGGGGGGGGGGGFE?FCEGD=7:CCFGGGGGGGGG*:F>CEFGE=8C57C7(>F>4F2FFG?FBFFG
@M00200:205:000000000-AKKM3:1:1101:22487:2380 1:N:0:1
ATTGGGTTTAAAGTGTGCGCAGGTGGCTGAGCAAGTCGAGTGTGAAATCCCCGGGCTTAACTTGGGAATTGCGCTCGAAACTACTTGGCTCGAGTGTGGCAGAGGAAGGTGGAATTCCAGGTGTAGCGGTGAAATGCGTAGAGATCTGGAGGAACACCGATGGCGAAGGCAGCCTTCTGGGCCAACACTGACGCTCATGCACGAAAGCGTGGGGAGCAAACAGGATTAGATACCCCTGTAAGA
+
GGGGGGGGGGGGGGGGGGGGGGGGGGGGGGGGGGGGGGEGGGGGGGGGGGGGGGGGGGGGGGGGGGGGCGGGGGGGGGGGGGGGGGGGGGGGGGGGGGGGGGGGGGGGGGGGGGGGGGGGGGGGGGGGGGGGGGGGGGGGGGGGGGGGGGGGGGGGGGGGGGGGGGEEEFGGGGGFGGGGGGGGGGGGGGGGGGGGGGGFFGGGGGGGGGDGGG5>BGGG*5*>:DF?4@97+CFGFF@GGFF
@M00200:205:000000000-AKKM3:1:1101:21800:2389 1:N:0:1
ATTGGGTATAAAGGGCTCGTAGGCGGCCAACTAAGTCGGATGTGAAATCCCCAGGCTCAACTTGGGAACTGCATCCGATACTGGATGGCTTGAATTCGGGAGAGGGATGCAGAATTCCAGGTGTAGCGGTGAAATGCGTAGATATAGGAAGGAACACCAGTGGCGAAGGCGACCACCTGGACTGATACTGACACTGAGGTGCGAAAGCGTGGGGAGCAAACAGGATTAGATACCCCAGTAAGA
+
GGGGGGGGGGGGGGGGGGGGGGGGGGGGGGGGGGGGGGGGGGGGGGGGGGGGGGGGGGGGGGGFGGGGGGGGGGFEGGGGGGGGFGGGGGGGGGGGGGGGGGGGGGGGDGFFGGGGGGGGGGGGGGGGGGGGGGGFGGGGGGGDF;FFFGGCGGGGGGGGGCGG7FGDGGGGGDEGEGFGGGGGGFEGGCGGGGGGG?C<5;EECE<F5=1:CE><DGCDCF?C:CG??4AFGGDG>3?GDBF
@M00200:205:000000000-AKKM3:1:1101:24055:2399 1:N:0:1
ATTGGGTGTAAAGGGTGCGTAGGTGGCATGGTAAGTTTGATGTGAAAGCTCAGGGCTCAACCCTGAAATGGCATTGAATACTACTGTGCTGGAGGTTTGGAGGGGGGACTGGAATTCTTGGTGTAGCAGTGAAATGCGTAGATATCAAGAGGAACACCAGTGGCGAAGGCGAGTCCCTGGACAACACCTGACACTGAGGCACGAAAGCTAGGGGAGCAAACAGGATTAGATACCCCTGTAAGA
+
GGGGGGGGGGGGGGGGGGGGGGGGGGGGGGGGGGGFGGGGGGGGGGGGGGGGGGGGGGGGGGGGGGGGGGGGGGGGGGGGGGGGGGGGGGGFGGGGGGGGGGGGGGGGGGGGGGGGGGGGGGGGGGGGGCFGGFGGGGGCFGFGGDGGGGGGGGGFF7CFFGFCGGGGGGGGGGFG+?FGGFFGGGGEFGGGGFGGDGFGGGEEGGDFGGGGGGFGFGGGGGGD?*:<FBAC+<@F3FFEFAA
@M00200:205:000000000-AKKM3:1:1101:18361:2414 1:N:0:1
ATTGGGTATAAAGGGAGCGTAGGCGGATAGTTTAGTCAGAGGTGAAAGCCCAGGGCTCAACCTTGGAATTGCCTTTGATACTGGCTATCTTGAGTATGGAAGAGGTATGTGGAACTCCGAGTGTAGAGGTGAAATTCGTAGATATTCGGAAGAACACCAGTGGCGAAGGCGACATACTGGTCCATTACTGACGCTGAGGCTCGAAAGCGTGGGGAGCAAACAGGATTAGATACCCCAGTAAGA
+
GGGGGGGGGGGGGGGGGDGGGGGGGGGGGGGGGGGGGGGGGGGGGGGGGGGGGGGGGGGGGGGGGGGCGFFGFGGGGGGGGGGGGGGGGGGGGFGGGGGGGGGGGGFGGGGGGFFGGGGGGGGGGGGGGGGGGGGGGGGGGGGGGFFFGGGGGGGGGGGGGGCEGGGGGGGGGEGGGGGGGGGFGGGGGGGGGGGGGGGGGFGDFEGGDGGGG>>GFGGGDFGGFGG@FFFFFF8CAA;?FEF
@M00200:205:000000000-AKKM3:1:1101:19109:2417 1:N:0:1
ACTGGGTATAAAGGGAGCGTAGGCCGCTGTTCAAGCGTGTCGTGAAATGCGGTTGCTCAACGATCGCACTGCGGCGCGAACTGTCCGGCTTGAGTCAAGTGGAAGTAGGCGGAATTCGTGGTGTAGCGGTGAAATGCTTAGATATCACGAGGAACTCCGATTGCGAAGGCAGCTTACTGTAGTTGTACTGACGCTGAAGCTCGAAGGTGCGGGTATCGAACAGGATTAGATACCCCAGTA
+
GGGGGGGGGGGGGGGGGGGGGGGGGGGGGGGGGGGGGGGGGGGGGGGGGGGEGEGGGGGGGGGGGDGGEBGGEEEGEEEGGGGGGFGGGGGGGGEGGGGEGGFDFFFFGGGGGGGGG@GGGGGGGGGGGGGGGGGGGGGGGGGGGGGGGGGGGGGFGGGGGGGGGGGGGGGGEGGGGGGEGGG9CGGGGGGGGGGGEFFGGGGGGGGG87CGGCDCFDGGGGGGFGGFFFBGF<E<>>F?
@M00200:205:000000000-AKKM3:1:1101:18909:2421 1:N:0:1
ATTGGGCATAAAGGGCGCGTAGGCGGCCACCGCAAGTCGACTGTGAAATCTCCGGGCTTAACCCGGAAAGGTCAGCCGATACTGCGGGGCTAGAGTGCAGAAGGGGCAACTGGAATTCTCGGTGTAGCGGTGAAATGCGTAGATATCGAGAGGAACACCTGCGGCGAAGGCGGGTTGCTGGGCTGACACTGACGCTGATGCGCGAAAGCTAGGGGAGCGAACGGGATTAGATACCCTAGTA
+
GGGGGGGGGGGGGGGGGGGGGGGGGGGGGGGGGGGGGGGGGGGGGGGGGGGGGGGGGGGGGGGGGGGGGGGGGGGGGGGGGGGGGGGGGGGGGGGGGGGGGGGFGGGGGGGGGGGGGGGGGGGGGGGGGGGGGGCFGGGGGGGGGGGGGGGGGGGGGGGGGFGGGGGGGGGGGGGGGGGGGGGGGGGG6DGFGGGGGGFFGGGGGGGGGCFGGGFG>EGGGGGGBD3(9FAF+<:C@?:FC
@M00200:205:000000000-AKKM3:1:1101:23724:2422 1:N:0:1
ATTGGGCGTAAAGCGCGTGTAGGCGGTCCGGTAAGTCGGCTGTGAAAGTCCAGGGCTCAACCCTGGGATGCCGGTCGATACTGCCGGACTAGAGTTCGGAAGAGGCGAGTGGAATTCCCGGTGTAGCGGTGAAATGCGCAGATATCGGGAGGAACACCAATGGCGAAGGCAGCTCGCTGGGACGTTACTGACGCTGAGACGCGAAAGCGTGGGGAGCAAACAGGATTAGATACCCCCGTAAGA
+
GGGGGGGGGGGGGGGGGGGGGGGGGGGGGGGGGGGFGGGGGGGGGGGGGGGGGGGGGGGGFGGGGGGGGGGGGGGGGGGGGGGGGGGGGGGGGGGGGGGGGGGGGGGGGGGGGGGGGGGGGGGGGGGGGEGFGGGGGGGGGGGGGGGGGGEGGGGGGGGFGGGGGDGGGGGGGGCECEGGGGGG>FGGGFFEG=DGD>:CEGGGGGDFEGDGE877>GGG<CFC6<FFF=>FFEGGFBEGGF9
@M00200:205:000000000-AKKM3:1:1101:12393:2431 1:N:0:1
ACTGGGTTTAAAGCGTGCGTAGGTGGTTTGTTAAGTCTGATGTGAAAGCCCTGGGCTCAACCTGGGAATGGCACTGGATACTGGCAGGCTAGAGTGCGGTAGAGGATGGCGGAATTCCCGGTGTAGCAGTGAAATGCGTAGAGATCGGGAGGAACATCTGTGGCGAAGGCGGCCATCTGGGTCAACACTGACGCTCAGGCACGAAAGCGTGGGGAGCAAACAGGATTAGATACCCCGGTA
+
GGGGGGGGGGGGGGGGGEGGGGGGGGGGGGGGGGGGGGGGGGGGGGGGGGGGGGGGGGGGGGGGGGGGGGGGGGGGGGGGGGGGGGGGGGGGGGGGGGGGGGGGGGGGGFGGGGGGGGGGGGGGGGGGGGGGGGGGGGGGGGGGGGGGGGGGGGGGGGGGGGGGGGGGGGGGEGGGGCFGGGGFCC:EGGGGGGDGGGGGGGGGGGGGGGGGGGFGFGGGGGGGFC>>FBAFFFE35DEG
@M00200:205:000000000-AKKM3:1:1101:9844:2432 1:N:0:1
ACTGGGTATAAAGCGCGCGCAGGCGGTCGCCTCAGCCCGCCGTGAAAGCCCCCGGCTCAACCGGGGAGGGTCGGCGGGGACTGGGCGACTTGAGGGCGGCAGGGGCCGGTGGAATCCCCGGTGTAGTGGTGAAATGCGTAGAGATCGGGGGGAACACCCGTGGCGAAGGCGGCCGGCTGGGCCGACCCTGACGCTGAGGCGCGAAGGCGTGGGGAGCGAACGGGATTAGATACCCTCGTA
+
GGGGGGGGGGGGGGGGEGGGGGGGGGFFGGGGEGGGGGGGGGGGGGGGGGGGGGGGGGGGGGEGGGEGGEGGGGGGGGGGGGGGGGGFGGGGGGGGGGGGGGGGGGGGGCEGGGGGGFGGGGGEGFFGGGGGGGG?FGGGGGGGGGGGEGGGGGGGGGGDGGGGGGGGGGEGGG>EGGGGGGGEGEGGGFDGGGGEEGGGGGGGGGGFGEGGGGEDEG>EGDDGB3FBFFFCFCE4;@FC
@M00200:205:000000000-AKKM3:1:1101:21428:2466 1:N:0:1
ATTGGGTATAAAGGGCGCGTAGGCGGCGCGGGAAGGCGGCGGTGAAAGTCCGGGGCTCAACCCCGGATCGGCCGTGGCGACTCCCGCGCTGGAGCACAGTAGAGGCGGGTGGAATTCCGGGTGTAGCGGTGGAATGCGTAGAGATCCGGAAGAACACCGGTGGCGAAGGCGGCCCGCTGGGCTGTGGCTGACGCTGAGGCGCGACAGCGTGGGGAGCAAACAGGATTAGATACCCTAGTA
+
GGGGGGGGGGGGGGGGGGGGGGGGGGGGGGGGGGGGGGGGGGGGGGGGGGGGGGGGGGGGGGGGGGGGGGGGGGGGGGGEGGGGGGGGGGGGGGGGGGGGGGGGGGGGDCCGEGGGFGCEE:EGGGGGGEGGCGGFFD;8:CGFFGGGGEGGGGCFGGGD//?FEGEGEGGGDEG8?88?E5@EFGF*5<CC=EGC*:CCEC*18*)1:/5EGCBDB5EFFDFG?DG>F4)0<FGF:)9C
@M00200:205:000000000-AKKM3:1:1101:20765:2477 1:N:0:1
ACTGGGTGTAAAGGGCGCGTAGGCGGGGAGGCAAGTCGGGTGTGAAATCCCTCGGCTCAACCGAGGAACGGCGCCCGAAACTGCTTCTCTTGAGTCCCGGAGAGGAAGGTGGAATTCCCGGTGTAGCGGTGAAATGTGTAGAGATCGGGAGGAACACCGGTGGCGAAGGCGGCCTTCTGGACGGTGACTGACGCTGAGGCGCGAAAGCGTGGGGAGCAAACGGGATTAGATACCCTCGTA
+
GGGGGGGGGGGGGGGGGGGFGGGGGGGGGGGGGGGGGGGGGGGGGGGGGGGGGGGGGGGGGGGGGGGGGGGGGGGGGGGGGGGGGGGGGGGGGGGGGGGGGGGGGGGGGGGGGGGGGGGGGGGGGGGGGGGFFGGGGGGGDGBCFGGGGGGGGGGGGGGGGGGGGGGGGGGGGGGG?FGGGGGGEFC09FE6CGCEGGGCGGGGDGGGG1?EGGDG@*@@DDGG?3*5?FA>:CEFFFFG
@M00200:205:000000000-AKKM3:1:1101:12162:2481 1:N:0:1
ATTGGGCGTAAAGGGTGCGTAGGTGGTTATGTTAGTCCTGTGTTAAATCTTCCCGCTTAACGGGAAAATCGCATGGGAAACGGCATACCTAGAGGGTGTGAGAGGTGTACGGAACTCATGGTGTAGGGGTGAAATCCGTTGATATCATGGGGAACACCGAAAGCGAAGGCAGTACACTGGCACATTTCCTGACACTGAGGCACGAAAGCGTGGGTAGCGAACGGGATTAGATACCCGAGTA
+
GGGGGGGGFGGGGGGGGGGGGGGGGGGGGGGFGGGGGGGGGGGGGGGGGGGGFGGGGGGGGGGGGGGGGGGGGGGGGFGEFFGGGGGGGGGGGGGGEGGGGGGGGGGGGGGGGGGGGGGGGGGGGGGGGGGGGGGGGGGGGGGGGGGGDGGGEGGGGGGGGGGGGGGGGGGGGGGGGGGGGGGGGGGGGGGGGGGGGGGGFDGGGGGGFDC:EEDGFGGGGGGGFD:1?FF:C?:D>.0C9
@M00200:205:000000000-AKKM3:1:1101:8479:2498 1:N:0:1
ATTGGGCGTAAAGAGCGCGTAGGCGGTCTGTTAAGTGTGAAGTGAAATCTCCAGAGCTCAACTCGGAAACTGCTTCGCATACTGGCAGGCTGGAGGAACGGAGAGGTGAGTGGAATTCCTGGTGTACCGGTGAAATGGGTTGATATCAGGAGGAACACCGATGGCGAAGGCAGCTCACTGGCCGTTATCTGACGCTGAGGCGCGAAAGCGTGGGTAGAAAAAAGGATTAGATAACCCAGTA
+
GGGGGGGGGGGGGGGGGGGGGGGGGGGGGGGGGGGGGGGGGGGGGGGGGGGGGGGGGGGGGGGGFGGGGGGGGGGGGGGGGGFGFGGGGGGGEGGGGGGGDG@FCGFFGGGGGGGGGGGFGGGFGGFFFGFGGGGFGGFFEGGDD9<DFGGG7FCFFCCFGDGG7CEEFGGFGCCFCFED@>CECEEGCFCFCE858*8E5CEEEEC<85;EGG@>32<CF48C69D)9?9*<,3*).7+:
@M00200:205:000000000-AKKM3:1:1101:9019:2501 1:N:0:1
ATTGGGCTTAAAGCGTGCGTAGGTTGTTTGGCTAGTTAGTGGTGAAAGCCCAGAGCTTAACTCTGGAATTGCCATTAAAACTGCCAGGCTAGAGAGTGTTAGAGGTGAGTGGAATTTCTAGTGTAGGAGTGAAATCCGTAGATATTAGAAGGAACATCAATGGCGAAGGCAGCTCACTGGGTCACATCTGACACTGAGGCACGAAAGCGTGGGTAGCAAACAGGATTAGATACCCTCGTA
+
GGGGGGGGGGGGGGGGGGGGGGGGGGGGGGGGGGGGGGGGGGGGGGGGFGGGGGGGGGGFGGGGGGGGGGGGGGGGGGGGGGGGGGGGGGGGGGGGFGFGGGGGGGGFGGGFGGGGGGGGFGGGGGGGGGGGGGGFGGGGGGGGGGGCGGGGGGGGGGGGGGGGGGGGGEFEGFGGGGGGGGGGGGAFGGCA9DFFFGCGDGCGCGGGG5BFEGFGFGGGGGGGB4+*/B?CCFFF>BAE
@M00200:205:000000000-AKKM3:1:1101:22733:2503 1:N:0:1
ACTGGGTGTAAAGGGCGCGTAGGCGGCGTGGTAAGTCACTTGTGAAATCTCTGAGCTTAACTCAGAACGGTCAAGTGATACTGCTGTGCTAGAGTGCAGAAGGGGCAATCGGAATTCTTGGTGTAGCGGTGAAATGCGTAGATATCAAGAGGAACACCTGAGGTGAAGACGGGTTGCTGGGCTGACACTGACGCTGAGGCGCGAAAGCCAGGGGAGCAAACGGGATTAGATACCCTAGTAAGA
+
GGGGGGGGGGGGGGGGGGGGGGGGGGGGGGGGGGGGGGGGGGGGGGGGGGGGGGGGGGGGGGGGGGGGGGGGGGGGGGGGGGGGADGGGGGGGGGGGGGGGGGGGGGGGGGGGGGGGGGGGGFGFGGGGGCFGGFFGGGGGGGGGGGGGGGGGGGGGGFFFCFGGGGGGGGGGGGGGGGGGGGGGGGFFFGGGEGEGFGGGDGGEGGGGGGGGGFGBGEC<CED:DG?FFDGGGGFFFFGFFF
@M00200:205:000000000-AKKM3:1:1101:13285:2509 1:N:0:1
ATTGGGTTTAAAGGGTGCGTAGGTGGCGCTGTAAGTCGGGTGTGAAATTTCGGAGCTTAACTCCGAAACTGCATTCGATACTGCGGTGCTTGAGGACTGGAGAGGAGACTGGAATTCATGGTGTAGCAGTGAAATGCGTAGAGATCATGAGGAAGACCAGTGGCGAAGGCGGGTCTCTGGACAGTTCCTGACACTGAGGCACGAAGGCCAGGGGAGCAAACGGGATTAGATACCCGAGTA
+
GGGGGGGGGGGGGGGGGGGFGGGGGGGGGGGGGGGGGGGGGGGGGGGGGGGGGGGGGGGGGGGGGGGGGGGGGGGGGGGGGGGGGGGGGGGGGGGGGGGGGGGGGGGGGGGGGGGGGGGGGGGGGGGGGGGGGGGGGGGGGGGGGGGGGGGGGGGGGGGGGGGGGGGGGGGDGGGGGGGGGGGGGGGGGGGCFFGGGGGGGGGGGEGCFFGGGGBGFGGGGGGGFCF?FFFFF6C777>E
@M00200:205:000000000-AKKM3:1:1101:10541:2544 1:N:0:1
ACTGGGCATAAAGCGTCCGTAGGTGGTCATGTAAGTCGGTCGTCAAAGCACAGGGCTTAACCCTGTAATGGCGGTGGAAACTGCACGACTAGAGAGAGGTAGGGGTAGAGGGAATTCCCAGTGTAGCGGTGAAATGCGTAGAGATTGGGAAGAACATCGGTGGCGAAAGCGCTCTACTGGACCTCATCTGACGCTGATGGACGAAAGCTAGGGGAGCGAATGGGATTAGATACCCTCGTA
+
GGGGGGGGGGGGGGGGGGGGGGGGGGGGGGGGGGGGGGGGGGGGFGGGGGGGGGGGGGGGGGGGGGGGGGGGGGGGGFGGGGGGGGGGGGGGGGGGGGGGGGGGGGGGGGGGGGGGGGGGGGGGGGGGGGGGGGFFGGGGGGGGGGGGGGFGGGGGGGGDGGGG@FGEGGGGGGGGFGGGGGFGGGGGFGGGGDGGGGGFFFGGGGGGCCGGCEAG>EGG<4CF?CGF492::<<C>BFG
@M00200:205:000000000-AKKM3:1:1101:11543:2549 1:N:0:1
ATTGGGTTTAAAGCGCGTGTAGGCGGCCTGGTAAGTCCGTTCTGAAAGCCTGGGGCTCAACCCCAGGAGGCGGATGGATACTGTCAGGCTAGAGTTCGGAAGAGGCGAGTGGAATTCCCGGTGTAGCGGTGAAATGCGCAGATATCGGGAGGAACACCAATGGCGAAGGCAGCTCGCTGGGACGTTACTGACGCTGAGACGCGAAAGCGTGGGGAGCAAACAGGATTAGATACCCCAGTAAGA
+
GGGGGGGGGGGGGGGGGGGGGGGGGGGGGGGGGGGGGGGGGGGGGGGGGGGGGGGGGGGGGGGGGGGGGGGGGGGGGGGGGGGGGGGGGGGGGGGGGGGGGGGGGGGGGGGGGGGGGGGGGGGCGFGGGEGGGGGGGGGGGGGGGGGGGGGGGGGGGGGGGGGGGGGGGGGEGGGGGGGGGGGGEDFGGDGFEEGGGGGGGCEGEDD4ECEGDGDDEGEE5CGGBGD?FFAF9C6C;DFGGFF
@M00200:205:000000000-AKKM3:1:1101:21668:2555 1:N:0:1
ACTGGGTATAAAGCGGGCGTAGGTGGCTATGTAAGTCAGGAGTGAAAGCCCTGGGCTCAACCCAGGAAGTGCTTTTGAAACTGCGTAGCTTGAGTGTGGAAGAGGATAGTGGAATTCCAGGTGTAGTGGTGAAATACGTAGATATCTGGAGGAACACCGGTGGCGAAGGCGGCTATCTGGTCCAACACTGACACTGAGGCCCGAAAGCGTGGGGATCAAACAGGATTAGATACCCCCGTA
+
GGGGGGGGGGGGGGGGGGGGGGGGGGGGGGGGGFGGGGGGGGGGGGGGG?FGGGGGGFGGGGGGGGGGGGGGGGGGGGFFGGGFGCFGGGFGFGGGFFGFGGFFGGGCFFGGGGGGGGGGGFGGGGFC@FCFGGGGGGGGGGGGGGGGAFGGGFGGGGGGGGGGDDEG7FGGGGGGGGGGFFEGGGGGGGGGGGGGGGGFFD5CCEGGGCE7F5:CAFGGGGFF@GGFFFAFGGE<)7@E
@M00200:205:000000000-AKKM3:1:1101:19976:2556 1:N:0:1
ATTGGGTTTAAAGCGCGTGTAGGTGGACGGGTAAGTATCTTGTGAAATCCCACGGCTCAACCGTGGAACTGCTGGATATACTGCTTGTCTTGAGGCACTTAGGGGCAGCTGGAACAAATGGTGGAGCGGTGAAATGCGTAGATATCATTTGGAACGCCAAAGGCGAAAGCAGGCTGCTGGGAGTGATCTGACACTGAGACGCGAAAGCCAGGGGAGCAAACGGGATTAGATACCCCTGTAAGA
+
GGGGGGGGGGGGGGGGGGGGGGGGGGGGGGGGGGGGGGGGGFGGGGGGGGGGGGGGGGGGGGGGGGGGGGGGGGGGGGGGGGGGGGGGGGGGGGGGGGGGGGGGGGGGGGGGGGGGGGGGGGGGGGGGGGGGGGFGGGEGGGFGGGGFGFGGGGGGGGGGGGGGGGGGGGGGGGGGEGGGGGGGGGGEFGGGGGGGGGGGDDGGGGGGGGGGGGDGEGGGCDGD:DG?FFADC8FFFFFGG24
@M00200:205:000000000-AKKM3:1:1101:24314:2560 1:N:0:1
ACTGGGCATAAAGGGCGCGTAGGCGGGCGACCGAGTCCGGGGTGAAAGCCCCCGGCCCAACCGGGGAAGGGCCTCGGATACCGGTCGCCTCGAGGGGGGTAGGGGCACGCGGAACTTCCGGTGGAGCGGTGAAATGCGTTGATATCCACAGGAACTCCGGTGGCGAAGGCGGCGCGCTGGACCTCCACTGACGCTGAGGCGCGAAAGCCAGGGGAGCGAACGGGATTAGATACCCGCGTA
+
GGGEGGGGGGGGGGGGGGGGGGGGGGGGGGGGGGGGGGGGGGGGGGGGFGGGGGGGGGGGGGGGGGGGGGGGEGGGGGGGGGGGGGGGGGGGGGGEGGG8EGGGGGGGGGGGGGGGGGGGGGGGGGGGGGGFGGGGGGGGGGGGGGGGGGGFGG>FGGGGGGGGGGGGGGGGGGGGGGGGGGGGGGFCFGGGGGGGGFGFE3E>EEDGGGGGGGFGDGGGGGGG:DFBFF<FGFFGFEF=
@M00200:205:000000000-AKKM3:1:1101:10471:2569 1:N:0:1
ACTGGGTATAAAGTGTGCGCAGGCGGCAGAGCAAGTCGAGTGTGAAAGCCCCGGGCTTAACTTGGGAATTGCGCTCGAAACTACTTTGCTGGAGTGTGGCAGAGGAAGGTGGAATTCCAGGTGTAGCGGTGAAATGCGTAGAGATCTGGAGGAACACCGATGGCGAAGGCAGCCTTCTGGGCCAACACTGACGCTCATGCACGAAAGCGTGGGGAGCAAACAGGATTAGATACCCTAGTA
+
GGGGGGGGGGGGGGGGGGGGGGGGGGGGGGGGGGGGGGGGGGGGGGGGGGGGGGGGGGGGGGGGGGGGGGGGGGGGGGGGGGGGGGGGGGGGGGGGGGGGGGGGGGGGGGGGGFGGGGGGGGGGGGGGGGGGGGGGGGGGGGGGGGGGGGGGGGGGGGGGGGGGGGGGGFGGGGGGGGGGGGGGGGGGGGGGGGGGGGGGGGGGEEGGGGGGGC39BGEGGGGGFGG26FFGGAFGFFFG
@M00200:205:000000000-AKKM3:1:1101:18110:2571 1:N:0:1
ACTGGGTTTAAAGAGCTCGTAGGCGGCTTGTCGCGTCGACTGTGAAATCCCGTGGCTCAACTGCGGGTCTGCAGTCGATACGGGCAGGCTAGAGTTCGGTAGGGGAGACTGGAATTCCTGGTGTAGCGGTGAAATGCGCAGATATCAGGAGGAACACCGGTGGCGAAGGCGGGTCTCTGGGCCGATACTGACGCTGAGGAGCGAAAGCGTGGGGAGCGAACAGGATTAGATACCCTAGTAAGA
+
GGGGGGGGGGGGGGGFGGGGGGGGGGGGGGGDGGGGGGGGGGGGGGGGGGGGGGGGGGGGGGGGGGGGGGGGGGGGGGGGGGGGGGGGGGGGGGGGGGGGFGGFGGGGGGGGGGGGGGGFGGGGGGGGGGGGEGFFGGGDGGGGGGGGFGFDGGGGGGGEGGGGGGGGGGGGCCEGDFGGGGGGGGGGGFFGGGGGGFFGGGGGGDDGGEEDGGFGFGGGG3CG1DF<=497CFG=@F67>).
@M00200:205:000000000-AKKM3:1:1101:18088:2606 1:N:0:1
ACTGGGTATAAAGGGTGCGTAGGTGGCGTGGTAAGTCAGATGTGAAAGCCCAGGGCTCAACCCTGGAATTGCATCCGATACTCCCACGCCAGAGTACTGAAGAGGTGACTAGAATTCTCGGTGTAGCAGTGATATGCGTAGATATCGTGACGAAAAGCAAAGGCGAAGGCAGGTCACTGGGCAGTTACTGAAACTGAGGCACGAAGGCCAGGGGAGCAAACGGGATTAGATACCGCTGTA
+
6<FFF<F9<C<-F,@CC7@BBFCE<DA@FC:C<EFGGFC@E9FD,,<@<8<F@FD7EFC9:CCE,6,,CFEFDFEG7,,@F,C,C,E@+,@F,<C9FFE,C5,4=EF<FEFFDF,E9A@4A:+8EGGEBE=,,55,@FF7>:F9FGC,A8+@F++@,,8D,AF,>:E@C,,@668>637D8,:*3@95,+,,@EFF7,4*=>E>*14/;,146:4??ECFG5**()*746)C<C*2:58:
@M00200:205:000000000-AKKM3:1:1101:7513:2609 1:N:0:1
ATTGGGTGTAAAGGGCGCGTAGGCGGGAGGTCAAGTCGGTCGTGAAATCTTCGGGCTCAACCCGGAGGAGTCGGTCGAAACTGGCCTTCTTGAGGGCGGCAGAGGAGTCTGGAATTCCGGGTGTAGCGGTGGAATGCGTAGAGATCCGGAAGAACACCGGTGGCGAAGGCGGCTAGCTGGGCAGTTGCTGACACTGAGGCGCGACAGCGTGGGGAGCAAACAGGATTAGATACCCCAGTA
+
FGGGGGGDGGGGGFGGGGGGGGGGGGGCEGG<FGGGGGEFCEGGGGGGG9,<C:FGGGGGGFG7=:>:4+BF+++B@FDFGGGG,?AFFGDCGGGF+@FFGDGGFFGF:=FGGGGGGGGEGGEGGGGGGGGDGFGCGGGGGGGGGF,FFGGGGGGGFGCEGGGGGGGGGGDG*?5CFFGGGGFGDG7FGGGGCCFF@F55*>C*1:DF=EDCE*<DEGEGGGGG?G>)6=<CFF+/55??
@M00200:205:000000000-AKKM3:1:1101:16937:2618 1:N:0:1
ACTGGGTATAAAGCGCACGTAGGCGGCTCTTTAAGTCGGGGGTGAAATCCTGGAGCTCAACTCCAGAACTGCCTTCGATACTGAAGAGCTTGAGTCCGGGAGAGGTGAGTGGAACTGCGAGTGTAGAGGTGAAATTCGTAGATATTCGCAAGAACACCAGTGGCGAAGGCGGCTCACTGGCCCGGTACTGACGCTGAGGTGCGAAAGCGTGGGGAGCAAACAGGATTAGATACCCTAGTA
+
GGGGGGGGGGGGGGGGGGGGGGGGGGGGGGGGGGGGGGGGGGGGGGGGGGGGGGGGGGGGGGGGGGGGGGGGGGGGGGGFGDGGGGGGGGGGGGGGGGGGGGGGGGFGGGGGGGGGGGGGGGGDFGGGGGGGGGGGGGGGGGGGGFGECEGGGGGGCFGGGGGGGGGGGGGGGEGFGCFFGFGEGGGGFGFGCGCGDGGGGFGEEEGGGGGCGEDDBF?FGGGC?GGFFF>FGGGG5FBA
@M00200:205:000000000-AKKM3:1:1101:17461:2628 1:N:0:1
ATTGGGTTTAAAGGGAGCGTAGGCGGCTAGATAAGTGGGGTGTTAAATCTCCCGGCTCAACCGGGAACCTGCACCTCATACTGTCAAGCTTGAGTACAGCAGAGGAGACTGGAATTCCCGGTGTAGCGGTGAAATGCGTAGATATCGGGAGGAACACCAGTGGCGAAGGCGAGTCTCTGGGCTGATACTGACGCTGATGCTCGAAAGCTAGGGGAGCAAACGGGATTAGATACCCCTGTA
+
GGGGGGGGGGGGGGGGGGGGGGGGGGGGGGGEGEFGGGGGGGGGGGGGGGGGGGGGGGGGGGGGGGGGGGGGGGGGGGGGGGGGGGGGGGGGGGGGGGGGGGGDGGGGGGGGGFFGGGGGGGGGGGGGGGGGGGGGGGGGFFFFGGGGGGGGGGGGGGGGGGGGGGGGGGGGGGGGGGGGGGGCFGGGGGGGGGGGGGGGGGGCGGGGGGC6EC)7;EGGGGGGFGGFFF<FC?FGFFFG
@M00200:205:000000000-AKKM3:1:1101:10824:2655 1:N:0:1
ATTGGGCTTAAAGCGTGTGTAGGCGGGTCGTTAAGTACCTTGTGAAATCCCACGGCTCAACCGTGGAACTGCTTGGTATACTGGCGATCTTGAGCCACTTAGGGGTTACCGGAACAAACGGTGGAGCGGTGAAATGCGTAGATATCGTTTGGAACGCCAATGGTGAAAACAGGTAACTGGGAGTGCGCTGACGCTGAGACACGAAAGCCAGGGGAGCGAACGGGATTAGATACCCTCGTAAGA
+
GGGGGGGGGGGGGGG@FGGGGGGGGGGGGGGGGGGGFFFGGGGGGGGGGGGGGGGGGGGGGGGGGGGGGGGGGGGGGGGGGGGGFGDGGGGGGGGGGGGGGFGGGGGGGGGGGGGGGGGGGGGGGGGGGGGGGGGGGGGGGGGGGAFGGGGGGGGGCGGGGGGGGGBFGFGGFFGGGGGFFGGGGGGGDGGGGG<5CFGGGGEEEG3CFGGGG58CEEGCGDGGFGGFFFFGGGGDFDFG7:<
@M00200:205:000000000-AKKM3:1:1101:14345:2656 1:N:0:1
ACTGGGTGTAAAGGGCGCGTAGGTGGCCTGGCCAGTCAGTGGTGAAAGCTCGTCGCTCAACGACGAGTCGGCCATTGATACTGCCGGGCTGGAGCACTGTAGAGGCAGATGGAATTCCGGGTGTAGCGGTGGAATGCGTAGAGATCCGGAAGAACACCGGTGGCGAAGGCGGTCTGCTGGGCAGTAGCTGACACTGAGGCGCGACAGCGTGGGGAGCAAACAGGATTAGATACCCCTGTAAGA
+
GGGGGGGGGGGGGGGGGGGGGGGGGGGGGGGGGGGGGGGGGGGGGGGGGGGGGGGGGGGGGGGGGGGGGGGGGGGGGGGGGGGGGGGGGGGGGGGGGGGGGGGGGGGGGGGGGGGGGGGGGGGGGGGGGGGGGGGGGGGGGGGGGFGGGGGGGGGGGGGGGGGGGGGGGGGGGGGGGGGGGGGGGGGFGGGGGGGGGGGGGGGGGGGGGGGGGGEGFGGGDFGGBGD?FFFGGGCG:FFFGFF
@M00200:205:000000000-AKKM3:1:1101:14495:2665 1:N:0:1
ACTGGGTTTAAAGGGCGCGTAGGCGGGATGGCAAGTCAGTCGTGAAATCTCTCGGCTCAACCGAGAAACGTCGGCTGATACTGCCGTTCTTGAGGGATGCAGAGGAGACTGGAATTCCCGGTGTAGCGGTGAAATGTGTAGAGATCGGGAGGAACACCGGTGGCGAAGGCGGGTCTCTGGGCATTTCCTGACGCTGAGGCGCGAAAGCGTGGGGAGCAAACGGGATTAGATACCCCTGTA
+
GGGGGGGGGGGGGGGGGGGGGGGGGGGGGGGGGGGGGGGGGGGGGGGGGGGGGGGGGGGGGGGGGGGGFGGGGGGGGGGGGGGGGGGGGGGGGGGGGGGGGGGGGGGGGGGGGGGGGGGGGGGGGGGGGGGGGGGGGGGGGGGGGGGGGGGGGGGGGGGGGGGGGGGGGGGGGGGGFGGGGGGGCFGGGGGGGGGGEFGGGGGGGGGGGEGGGEFGFGGGGGGC(>C>=@AFGGGGFFFG
@M00200:205:000000000-AKKM3:1:1101:13704:2671 1:N:0:1
ACTGGGTATAAAGAGCGTGTAGGCGGTCCGGTAAGTCAGCTGTGAAAGTCAAGGGCTCAACCCTTGAATGCCGGTTGATACTGTCGGGCTAGAGTCCGGAAGAGGCGAGTGGAATTCCCGGTGTAGCGGTGAAATGCGCAGATATCGGGAGGAACACCAATGGCGAAGGCAGCTCGCTGGGACGGTACTGAAGCTGAGACGCGAAAGCGGGGGGAGCAAACAGGATTAGATACCCCAGTAAGA
+
GGGGGGGGGGGGGGGFGFGGGGGGGGGGGGGGGGGGGGGGGGGGGGGGGGGGGGGGGGGGGGGGGGGGGGGGGGGGGGGGGGGGGGGGGGFGGFGEFCFGEGGGGGGGGFGGFGGCEFFGGEEFGGFGGGGGGGGGGGGGEGGGGGGGGGGEGGGFCECFGFGGGG@FFGGDGGGEGGGGGGGGGGGGGGF+A68EFDGGG:=EGGDGG5CGEGFD@GG8CFGGBCF7??DGGFFGF>FFG>A
@M00200:205:000000000-AKKM3:1:1101:19117:2682 1:N:0:1
ACTGGGTATAAAGGGCGCGTAGGCGGGATGGCAAGTCGGTCGTGAAATCCCGCGGCTCAACTCAGGATAGTCGGCCGATACTCCTGTTCAGGAGGGATGCAGAGCATACGGGAATTCCGGGTTTACCGGTGAAAGCTGAAAAGACCGGGAGAAAGACCGGTGGCGAAGGCGGGTCTCGTGGCATTTCCTGACGCTGAGGCGCGAAGGCGGGGGGAGCAAACGGGATAAGATACCCCCGAAAGA
+
GCGGGF;FGGGGGGGCGGG@FGGGGG:6F:FGGGG@FCG+@FF,CFF9<,C,7CGGGGGGGA,9F,E,CF,EF+C7C+44+,,:,55,,,,,,3+@+8FB,:=F,B,,C,B+B+,33:,@+3+3,,8@:5*>F,,,,3,,,,,*,,*4*=F*<3,2?2<:FE*+=F*C<@E5CE58C+//;CCC+<F:+:C627*18E8*/75CE*)7**:8E8))):*<CDG*(50)**)*3<:*)))2)(,
@M00200:205:000000000-AKKM3:1:1101:22387:2682 1:N:0:1
ACTGGGTTTAAAGTGTGCGCAGGTGGCCGCGCAAGTCGAGTGTGAAATCCCCGAGCTTAACTGGGGAACTGCGTGTGAGACTGGCGGGCTCGAGTGCAGGAGAGGAACGCGGAATTCCAGGTGTAGCGGTGAAATGCGTAGATATCTGGAGGAACACCGGTGGCGAAGGCGGCGTTCTGGACTGTATCTGACACTGAGGAACGAAAGCCAGGGGAGCAAACGGGATTAGATACCCCGGTA
+
GGGGGGGGGGGGGGGGGGGGGGGGGGGGGGGGGGGGGGBFCFGGGGGGGGGGGGGGGGGGGGGGGGGGGGGGGGGGGGGGFGGGGGGGGEGGGGGGGGGGGGGGGGGGGGGGGGGGGGGGGGGFGGGGGGGGGGGGGGGGGGFGGGGGGGGGGGGGGGGGGGDFEGGGGGGGGGEGDGGGGGGGGGGGGGGGGGFGGGGGGGGGCE3CFFCEGGEGEG6F4CGD<DF<6=9C@<?CB>:=
@M00200:205:000000000-AKKM3:1:1101:24821:2684 1:N:0:1
ATTGGGCATAAAGCGCGGGCAGGTGGCCCTTTAAGTCCTTTGTGAAATCCCGGGGCTCAACTCCGGATGTGCATAGGATACTGGAGGGCTGGAGACTGGTAGAGGCGAGCGGAATTCCTGGTGTAGCGGTGGAATGCGTAGATATCAGGAAGAACACCGGTGGCGAAGGCGGCTCGCTGGGCCAGTTCTGACACTCATCCGCGAAAGCGTGGGGAGCAACCAGGATTAGATACCCCCGTA
+
GGGGGGGGGGGGGGGGGGGGGGGGGGGGGGGGGGGGGGGGGGGGGGGGGGGGGGGGGGGGGGGGGGGGGGGGGGGGGGGGGGGGGGEGGGGEFGGGGGGGGGGGGGGGGGGGG:FGGDGGFGGGGGGGGGGGGGGGGGGGGGGGGGGGGGGGGGGGGGDCFGDGGGGGGGGGGGGGCEGGGG5;FFGFCGGGGGGGGGGGGFGGGEGGEGGEGGFD>GG*95CGBFG?FFF7:<@C>>>5
@M00200:205:000000000-AKKM3:1:1101:21884:2700 1:N:0:1
ATTGGGTTTAAAGGGCGTGTAGGCGGTCTGCTAAGTCTGATGTGAAATCCCCTCGCTCAACGAGGGAACTGCGTCGGATACTGGCAAACTTGAGTACCGGAGAGGAAGGTGGAATTCCCGGTGTAGCGGTGAAATGCGTAGATATCGGGAGGAACACCGGTGGCGAAGGCGGCCTTCTGGACGGATACTGACGCTGAGACGCGAAAGCGTGGGGAGCAAACAGGATTAGATACCCGGGTAAGA
+
GGGGGGGEGGGGGGGCFFGGGGGGGGGGEFFDFFFGGFGDGGFGGGGAFGGCFGGGGGGGGFG@FEGGGGGGGG:EEGGGGGGGGGGGGGFGGGGGGCFGEFCBE@FFG4FGDGGGGGGGGGGGGGGGGGGGGGCFGGGGGGGGGGGGDGGG*DEGGGGDGGEGGGGGGGDDG578F?<FFFGGGGG8+@FFDDDG8*0AEGGGG5)>8CED>C5DFDC6<DGD?FF)**6CE,ADFB3:>?<
@M00200:205:000000000-AKKM3:1:1101:19187:2703 1:N:0:1
ACTGGGCATAAAGGGTGCGTAGGCGGTCTTTTAAGTCAGTGCTGAAATACTCCAGCTTAACTGGAGGGGTGGCATTGATACTGGGAGACTTGAGTATAGTTGAGGTAGGCGGAATTGACGGTGTAGCGGTGAAATGCTTAGATATCGTCAAGAACACCGATAGTGAAGACAGCTTACTAAACTATAACTGACGCTGAGGCACGAAAGTGTGGGGATCAAACAGGATTAGATACCCGTGTA
+
GGGGGGGGGGGGGGGGGGGGGGGGGGGGGGGGGGGGGGGGGGGGGGGGGGGGGGGGGGGGGGGGGGGGGFGGGGGGGFGGGGGGGGGGGFGGGGGGGGGGGGGGGGGGGGGGGGGGGGGGGGGGGCGGGGGGGGGGGGGGGGGGGGGGGGGGGGGGGEEEGGGGGCGGGGGGGGCGGGGGGGFCGGGGGGGFGDCGGCF5EGCGCEDGGGFFF8:D>ECEGFGGFDG@AA?FFCCD:BFC
@M00200:205:000000000-AKKM3:1:1101:9335:2729 1:N:0:1
ACTGGGCTTAAAGTGTGCGCAGGTGGCCGCGCAAGTCGAGTGTGAAATCCCCGGGCTTAACTTGGGAATTGCGCTCGAAACTACGTGGCTGGAGTGTGGCAGAGGGAGGTGGAATTCCACGTGTAGCGGTGAAATGCGTAGAGATGTGGAGGAACACCAATGGCGAAGGCAGCCTCCTGGGCCAACACTGACACTCATGCACGAAAGCGTGGGGAGCAAACGGGATTAGATACCCTCGTA
+
GGGGGGGGGGGGGGGGGGGGGGGGGGGGGGGGGGGGGGGGGGGGGGGGGGGGGGGGGGGFGGGGGGFGGGGGGGGGGGGCGGGFGGGGGGGGGGGGGGGGGGGGGGGGGCFGGGGGGGGGGFGEGGGGGGGGGGGGGGGCFGGFGGGDGFGGGGGGGGGGGGGGGGEGGGGGBEGGGGGGGGGGGGGGGGGGGGFGGCFEGGCBBEGGEGGGGG37>=FGGC;D?D4<?=2:CFFF55@E
@M00200:205:000000000-AKKM3:1:1101:12712:2739 1:N:0:1
ACTGGGCTTAAAGCGCGGGCAGGTGGTCCTTTAAGTCCTTTGTGAAATCCCGGGGCTCAACTCCGGATGTGCATAGGATACTGGAGGACTGGAGACTGGTAGAGGCGAGCGGAATTCCTGGTGTAGCGGTGGAATGCGTAGATATCAGGAAGAACACCGGTGGCGAAGGCGGCTCGCTGGGCCAGTTCTGACACTCATCCGCGAAAGCGTGGGGAGCAAACAGGATTAGATACCCTTGTA
+
GGGGGGGGGGGGGGGGGGGGGGGGGGGGGGGGGGGGGGGGGGGGGGGGGGGGGGGGGGGGGGGFGGGGGGGGGGGGGGGGGGGGGGGGGGGGGGDFGGGGGGGGGGGGGGGGGGGGGGGGGGGGGGGGGGGGGGGGGGGGGGGGGGGGGGGFGGGGGEGDGGGGGGGGGGGGDGGGGEGGGGGGGGGGFGGGGGGGGGGGGFGGGGGGGEGGGG3>EGGFGGGCBGC8F=<FGFGGFFFG
@M00200:205:000000000-AKKM3:1:1101:24009:2761 1:N:0:1
ACTGGGCATAAAGTGCGCGTAGGCGGCCTGCTAAGTCGAACGTGAAATCCCTGGGCTCAACCCAGGAACTGCGTCCGATACTGGTTGGCTTGAATCCGGGAGAGGGATGTGGAATTCCAGGTGTAGCGGTGAAATGCGTAGATATCTGGAGGAACACCGGTGGCGAAGGCGACATCCTGGACCGGTATTGACGCTGAGGCGCGAAAGCCAGGGGAGCAAACGGGATTAGATACCCGGGTA
+
GGGGGGGGGGGGGGGGGGGGGGGGGGGGGGGGGGGGGGGGGGGGGGGGGGGGGGGGGGGGGGGGGGGGGGGGGGGGGGEGGGGGGGGGGGGGGGGGGGGGGDGGGGFGGGGGGGGGGGGGGGGGGGGGGGGGGGGGGGGGGGGGGGGGGGGGGGGGGGGGGGGGGGGGGGGGGGEGFGGGFGGGEEGGGFGGDGGGGGGGGGGGGGGGCFGGGGDDEGF@GGGGFGG?FF>GGGGGBFFD
@M00200:205:000000000-AKKM3:1:1101:14249:2782 1:N:0:1
ACTGGGTTTAAAGGGCGCGTAGGCGGCAATTTAAGTCATCTGTGAAATCTCCGGGCTTAACTCGGAACGGTCAGATGATACTACTTTGCTAGAGTGCAGAAGGGGCAATCGGAATTCTTGGTGTAGCGGTGAAATGCGTAGATATCAAGAGGAACACCTGAGGTGAAGACGGGTTGCTGGGCTGACACTGACGCTGAGGCGCGAAAGCCAGGGGAGCAAACGGGATTAGATACCCTAGTAAGA
+
GFGGGGGGGGGGGGGGGGGGGGGGGGDCFGGDGGGGGGGFGGGGGGGGGFGGGDGGEGGGGGGGGGGGGDFGGG9EGGGGGGGGDFDGGGFGGGGGGGGGAFC@GEDDEDGGGGGDEFGGGGGGGGGGGGGGGGGGGGGGGGGGCGGGGCGGGGGGGGCC<FGFGGGGGGGCCECCFDFFCFGGGGGDFGGGGGDGGGGGEGGGGGGG8CGGGGFGFGGGGGDGFGC?FFFGFFFG5>FGFDF
@M00200:205:000000000-AKKM3:1:1101:19419:2786 1:N:0:1
ATTGGGTATAAAGGGCGCGTAGGCGGGATGGCGAGTCGGTCGTGAAATCCCTCGGCTCAACCGAGGAGAGTCGGCCGATACTGCCGTTCTTGAGGGATGCAGAGGAGACTGGAATTCCCGGTGTAGCGGTGAAATGTGTAGAGATCGGGAGGAACACCGGTGGCGAAGGCGGTTCTCTGGGAATATCCTGACGCTGAGGAGCGAAAGTGTGGGGAGCGAACAGGATTAGATACCCTAGTAAGA
+
GGGGGGGGGGGGGGGGGGGGGGGGGGGGGGGGGGGGGGGGGGGGGGGGGGGGGGGGGGGGGGGGGGGGGGGGGGGGGGGGGGGGGGCCGFGGGGGGGGGGGGGGGGGGGGGGGGGGGGGGGGGGGGGGGGGGFFFGFGGCCCGC@FFGECFEGFGGGCFF*CEC@F8CF7FEGGC?EGGG>888<9+<<FFFGG3C5>C7EGEEEEGFG9?EGG>D>CCGGDG44*:)9@<GDCCF:>?FGF<
@M00200:205:000000000-AKKM3:1:1101:24624:2812 1:N:0:1
ATTGGGTTTAAAGCGCACGCAGGCGGTCGACTAAGTCCGATGTGAAATCTCTCGGCTTAACTGGGAGGAGTCATCGGATACTGGCCGGCTTGAGGAAGGTAGAGGAGAGTAGAATTCCCGGTGTAGTGGTGGAATGCGTAGATATCGGGAGGAATACCAGTGGCGAAGGCGGCTCTCTGGGCCTTTCCTGACGCTGAGGTGCGAAAGCGGGGGGAGCGAACCGGATTAGATACCCCAGTA
+
GGDFGGGGGGGGGGGGGGGGGDGGGGGGGGGGGGGGGGGGGGGGGGGGGGGGGGGGGGGGGGGGGGGGGGGGFGGGGGGGGGGGGGGGGDGEGGGGGGGFGFFFGGGGGGGGGGFGGGGGGGGCFDGGGGGGGGGFGEG7FEF99FFGGGGGGF,>FDFGGFGGGGGGGFGGGGG?EGFGGFFCFGGGGGGGGGDEGCFGGGGGGEDFE5:EEEEGFEGGGGD<(95<FFBFFCGGFFFD
@M00200:205:000000000-AKKM3:1:1101:21472:2816 1:N:0:1
ATTGGGTATAAAGGGCGCGTAGGCGGCCAGCGCAAGTCAGTTGTGAAATCTCCGGGCTTAACTCGGAAAGGTCAACTGATACTGCGCGGCTAGAGTGCAGAAGGGGCAACTGGAATTCTCGGTGTAGCGGTGAAATGCGTAGATATCGAGAGGAACACCTGCGGCGAAGGCGGGTTGCTGGGCTGACACTGACGCTGAGGCGCGAAAGCCAGGGGAGCGAACGGGATTAGATACCCGAGTACG
+
FGGGGGGGGGGGGGGGGGGFGGGGGGGGGGGGGGGGGGGGGGGGGGGGGGGGGGGGGGGGGGGGGGGGDGGGGGGGGGGGGGGGFGGGGGGGFGGGGGGGGFGDCFGGGGGGGGGGGGGDGGGGGGGGGGGGGFGGGGGGGGGFGFGGGGGGGCFFGFGGFGFEGGGGDEFGGGGDGFEGGGGGGGGGGGGGGGGGGGGGGGEGGEDDGC*8:C>D>CGEGGGG?GG06?4:A7AF>37FG)-
@M00200:205:000000000-AKKM3:1:1101:16068:2822 1:N:0:1
ATTGGGTTTAAAGCGCGTGTAGGCGGTCCGGTAAGTCCGCTGTGAAAGTCCAGGGCTCAACCCTGGGATGCCGGTGGATACTGTCGGGCTCGAGTCCGGAAGAGGCGAGTGGAATTCCTGGTGTAGCGGTGAAATGCGCAGATATCAGGAGGAACACCGATGGCGAAGGCAGCTCGCTGGGACGTGACTGACGCTGAGACGCGAAAGCGTGGGGAGCAAACAGGATTAGATACCCTAGTA
+
GGGGGGGGGGGGGGGGGGGGGGGGGGGGGGGGGGGGGGGGGGGGGGGGGGGGGGGGGGGGGGGGGGGGGGGGGGGGGGGGGGGGGGGGGGGGGGGGGGGGGGGGGGGGGGGGGGGGGGGGGGGGGGGGGGGGGGGGGGGGGGGGGGGGGGGGGGGGGG:FGGGGGGGGGGGGGGGGGGGGGGGGGGGGGGGGGGGGGGFGGGGDGGCCEEGGGGEGBGGGGGGG?GFFFFFGGGC=:F?F
@M00200:205:000000000-AKKM3:1:1101:24260:2826 1:N:0:1
ACTGGGCATAAAGGGCGTGTAGGCGGGATGGCAAGTCGGTCGTGAAATCCTTCGGCTCAACCGAAGAAGTGCGTCCGATACTGCTGTCCTTGAGGGTTGGAGAGGAGACTGGAATTCCCGGTGTAGCGGTGAAATGTGTAGAGATCGGGAGGAACACCGGTGGCGAAGGCGGGTCTCTGGCCAATCCCTGACGCTGAGGCGCGAAAGCGTGGGGAGCAAACGGGATTAGATACCCTAGTA
+
GGGGGGGGGGGGGGGGGFGGGGGGGGGGGGGGGGGGGGGGGGGGGGGGGGGGGGGGGGGGGGGGGGGGGGGGGGGGGGGGGGGGGGGGGGGGGGGGEGGGGGGGGGGGGGFGGGGGGGGGGEEGGGGGGGCGFFGGGGGGGGGGGGGGGGGGGGGFFCFFFGGGGGGGGGGGGGGFFGFGGGGGGGCFGGFGGGDE8FFGGGGGGGGGGEEGGGFGFDEFGGGDF3CBF?4CCCCCFFFG
@M00200:205:000000000-AKKM3:1:1101:8193:2830 1:N:0:1
ATTGGGTTTAAAGCGTGCGTAGACGGTTATTTAAGTCGGATGTGAAAGCCCCGGGCTCAACCTGGGAATTGCATTCGAGACTGAATAGCTAGGGTACGGTAGAGGGAAGTGGAATTCCCGGTGTAGCGGTGAAATGCGTAGATATCGGAAGGAACATCAGTGGCGAAAGCGACTTCCTGGACCAGTACCGACGTTCAGGCACGAAAGCGTGGGGAGCAAACAGGATTAGATACCCCTGTA
+
GAGGGGGGGGGGGGG;CGGGGGGGGG@FGGGFGGGGGDGGGGGGGGGDFGE7FEGGGGGGGGG?EFGGFGGGGGGDFFGGGGGCFGGFGGGFCGGCGGFDGGGGG>7EFFEGFGGG,F@CDFGG9EEEGGGGGGGGGGGGDGGDGDGGGGGDGGGGGGGGGGGGGGG>FGGGGGGCGGGGGF,BCD?C:>ECEGGFFFFGFGGGGGGGGGGGGD>DFGGGGGFCBGGFFFFCGDG7>FFG
@M00200:205:000000000-AKKM3:1:1101:12716:2832 1:N:0:1
ACTGGGTTTAAAGGGCGCGTAGGCGGCCTCCGCAAGTCGACTGTGAAATCTCTGGGCTTAACCCAGAACGGTCAGCCGATACTGCGGGGCTAGAGTGCAGAAGGGGCAACTGGAATTCTCGGTGTAGCGGTGAAATGCGTAGATATCGAGAGGAACACCTGCGGCGAAGGCGGGTTGCTGGGCTGACACTGACGCTGAGGCGCGAAAGCTAGGGGAGCGAACGGGATTAGATACCCTAGTA
+
GGGGGGGGGGGGGGGGGGGGGGGFGGGEEG8FEEGEEGGGGGGGFGGGDFCGGGGC8FFGFGGGGGGGGGEFEEEFFGGEGGGGGGGEC:=EFFGGGDFGGFGGGEGGGGGGGGGGFGGGGGGGGDCFGGGGGGFFGGGEGGECC99FFFGGEGF@<FGGGGGEGGGDG7CGCE>EE8CFGGGGGGGG6FC<<53A=EFG5>EEGGD<*+0AEC7302::33CD?CD???2223<6?5;<F
@M00200:205:000000000-AKKM3:1:1101:17521:2871 1:N:0:1
ACTGGGTATAAAGCGTGCGTAGGTGGTGGTTTAAGTCTGATGTGAAAGCCCTGGGCTCAACCTGGGAATGGCATTGGAAACTGGGTCACTGGAGTGCGGTAGAGGATGGCGGAATTCCCGGTGTAGCAGTGAAATGCGTAGAGATCGGGAGGAACATCCGTGGCGAAGGCGGCCATCTGGACCAGCACTGACACTGAGGCACGAAAGCGTGGGGAGCAAACAGGATTAGATACCCGAGTA
+
GGGGGGGGGGGGGGGGGGGGGGGGGGGGGGGGGGGGGGGGGGGGGGGGGGGGGGGGGGGGGGGGGGGGGGGGGGGGGGGGGGGGGGGGGGGGGGGGGGGGGGGGGGGGGGGGGGGGGGGGGGGGGGGGGGGGGGGGFGGGGGGGGGGGGGGGGGDGFCGGFGGGGGGGGGGGGGGGGGGGGGGGGGGGGGGGGGGGGFCCEFEE>=CFEEEFFGFC:FFGFGGGF*:7FFAGFCCCEFFF
@M00200:205:000000000-AKKM3:1:1101:22009:2887 1:N:0:1
ATTGGGTATAAAGGGTGCGTAGGTGGGCAGGTAAGTCAGTGGTGAAATCTCCGGGCTTAACTCGGAAACTGCCATTGATACTATCTTTCTTGAATACCGTGGAGGTCAGCGGAATATGTCATGTAGCGGTGAAATGCTTAGATATGACATAGAACACCAATTGCGAAGGCAGCTGGCTACACGAATATTGACACTGATGCACGAAAGCGTGGGGATCAAACAGGATTAGATACCCGAGTAAGA
+
GGGGGGGGGGGGGGGGGGGGGGGGGGGGGGGGGGGGGGGGGGGGGGGGGGGGGGGGGGGGGGGGGGGGFGGGGGGGGGGGGGGGGGGGGGGGGGGGGGGGGGGGGGGGGGGGGGGGGGFGGGGGGGGGGGGGGG9FGGGGGGGGGGGFGGGGGGAFGGFGFGGGGGGGGGGGGGGGGGGGGGGGGGGGF@FGGGGGGGGGGGGGGC7CEGGDGGF<>FCFGFFGDFFFFFFGGFG95>;EGFE
@M00200:205:000000000-AKKM3:1:1101:15275:2890 1:N:0:1
ACTGGGCATAAAGGGAGCGTAGGCGGATAGTTTAGTCAGAGGTGAAAGCCCAGGGCTCAACCTTGGAATTGCCTTTGATACTGGCTATCTTGAGTATGGAAGAGGTATGTGGAACTCCGAGTGTAGAGGTGAAATTCGTAGATATTCGGAAGAACACCAGTGGCGAAGGCGACATACTGGTCCATTACTGACGCTGAGGCTCGAAAGCGTGGGGAGCAAACAGGATTAGATACCCCTGTA
+
GGGGGGGGGGGGGGGGGGGGGGGGGGFGGGGGGGGGGGGGGGGGGGGGGGGGGGGGGGGGGGGGGGGGGGGGGGGGGGGGGGGGGGGGGGGGGGGGGGGGGGGGGGGGGGGGGGGGGGGDGGGGGGGGGGGGFAEFG@GGGGGGGGGGGGDGGGGGFGGGGGFDEGGGDGGGGGEGGGFGGGGGCCFGFGGG5EGGGFFFCDGGGGDFDEEGGDDGFGGGGGGGFGG<FFEC<BFGFFFG
@M00200:205:000000000-AKKM3:1:1101:18912:2899 1:N:0:1
ATTGGGTTTAAAGGGCGCGTAGGTGGTGCTGTATGTCTCCCGTGAAAGCCCACGGCTCAACTGTGGGGGGTCGGGAGAAACTGCAGGACTTGAGGCTGGGAGGGGCTGGTGGAATTCCCTGTGTAGCGGTGAAATGCGTAGAGATGGGGGAGAACACTCGTGGCGAAGGCGGCCAGCTAGACCAGTTCTGACACTGAGGCGCGACAGCGTGGGGAGCAAACAGGATTAGATACCCTCGTA
+
GGGGGGGGGGGGGGGGGGGGGGGGGGGGGGGGGGGGGGGGGGGGGGGGGGGGGGGGGGGGGGGGGGGGGGGGGGGGGGGGGGGGGGGGGGGGGFGGGGGGGGGGGGGGGGGGGFGGGGGGGGFGGGGGGGGGGGGGGGGGGGGFEGGGGGGGGGGGGC8CFGEGGGGGGGGGGGGGGGFGGGGGGGFG7>FEGGC?FFGGGGGGGGGGGEGEGGFGFGFGGFEGFFFFF4<7ACG4>BFE
@M00200:205:000000000-AKKM3:1:1101:9664:2904 1:N:0:1
ACTGGGTATAAAGGGCGCGTAGGCGGGGTCGTAAGTCTGTGGTGAAATCCTCCGGCTCAACCGGAGAACTGCCTCGGATACTGCGGCTCTCGAGGGTGATAGGGGTATGCGGAACTATCGGTGGAGCGGTGAAATGCGTTGATATCGATAGGAACTCCGGTGGCGAAGGCGGCATACTGGATCACTTCTGACGCTGAGGCGCGAAAGCCAGGGGAGCAAACGGGATTAGATACCCTGGTA
+
GGGGGGGGGGGGGGGGGGGGGGGGGGGGGGGGGGGGGGGGGGGGGGGGGGGGGGGGGGGGGGGGGGGGGGGGGGGGGGGGGFFGGGGGGGGGDEGGGGGGGGGGGGGGGGGGGGGGGGGGGGGGGGGGGGGGGGGGGGGGGGGGGGGGGGGGGFGGGGGGGGGGGGGGGGGGGGGGGGGGGFECGGGGGGGGGGGGGGGGGGEGGGGGGGGGGG:D>FGGGDGGFGGFFF>GGCFGF@:F
@M00200:205:000000000-AKKM3:1:1101:23191:2933 1:N:0:1
ACTGGGTGTAAAGCGCGCGTAGGCGGCGGTGCTGGCCCGGCGTGAAAGCCCCCGGCTCAACCGGGGAGGGTCGTCGGGGACCGCACCGCTTGAGGGCGGTAGGGGCTGGTGGAATGCCTGGTGTAGTGGTGAAATGCGTAGAGATCAGGCGGAACACCCGTGGCGAAGGCGGCCAGCTGGGCCGTCCCTGACGCTGAGGCGCGAAGGCGTGGGGAGCGAACGGGATGAGCTACCCGCGTAAGGT
+
GFGGGGFFFGGGFFEGDEGGGGGGGGGGEGEDGGGGFGEGDGF@CCFAEFDGGGGGGGFABFEEGCCFDFEGGBFGCEEE@F@EGGGEGC@FCFGGGGGB<@EGGGGGG8FGGFGA>FF:<?FBBCFEF:CFC7+,<8?EGEFGGGGGGGGDG>8;E;*:*1?CG5CEECE5:>8@FFC088*8/8?*+96+1**::EFC5)*1:EC*::8:CE397***//8D?)*.0*.0C2293:B7*())
@M00200:205:000000000-AKKM3:1:1101:16334:2944 1:N:0:1
ACTGGGTGTAAAGCGTGCGCAGGCGGTCCGTTGTGTCCGATGTGAAAGCCCCGGGCTTAACCTGGGAATGGCATGGGAAACTGGCGGGCTGGAGTGTGGCAGAGGGGGGTGGAATTCCGCGTGTAGCAGTGAAATGCGTAGAGATGCGGAGGAACACCGATGGCGAAGGCAGCCCCCTGGGCCAACACTGACGCTCAGGCACGAAAGCGTGGGGAGCAAACAGGATTAGATACCCCAGTA
+
GGGGGGGEGGGGGGGGGGGGGGGGGGGGGGGECFGGGGGGGGGGGGGGGGGGGGGGGGGGGGGGGGGGGGGGGFGGGGGGGGGGGGGGGGGGGGGGGGGGGGGGGGGGGGGGGGGGGGGGGGGGDGGGGGGGGGGGGGGGGGGGDGGGGGGGGGGGGGGGGGGGGGGGGGGGGFGGGGGGGGGGGGGGGGGGGCCCEGGGGGEGEGDGGGGGGGFGFGGFFGFFFG77FFFG7C?FE:4E
@M00200:205:000000000-AKKM3:1:1101:18418:2974 1:N:0:1
ACTGGGCATAAAGGGTGCGTAGGCGGACTATTAAGTCAGTGGTGAAATACCGGAGCTTAACTTCGGGGCTGCCATTGATACTGATAGACTAGAGAGTAAATGGAGTAGGCGGAATATGTCATGTAGCGGTGAAATGCTTAGATATGACATAGAACACCGATCGCGAAGGCAGCGTGCTAACTCCATACTGACGCTGAGGCACGAAAGCGCGGGTATCGAACAGGATTAGATACCCCAGTAAGA
+
GGGGGGGGGGGGGGGGGGGGGGGGGGGGGGGGGGGGGGGGGGGGGGGGGGGGGGGGGGGGGGGGGGGGGGGGGGGGGGGGGGGGGGGGGGGGGGGGGGGGGGGGGGGGGGGGGGGGGGGGGGGGGGGGGGGGGGGGDGGGGGGGGGGGGGGFGGGGGGGGGGGGGGGGGGGGGGGC>FFGGGGGGGGGGGGFGEGGGCGGGGGGGGGGGGGGGGF:FGGGGGGG:C>?FFFGFCCGEEFGGFF
@M00200:205:000000000-AKKM3:1:1101:22377:2984 1:N:0:1
ATTGGGTGTAAAGGGCGCGTAGGCGGGCCACCAGGCCCGCGGTGGAATCCCCCGGCTCAACCGGGGGAGGGCCGCGGGGACCGGGGGCCTCGAGGCGGGTAGGGGCGTGCGGAACACTGGGTGGAGCGGTGAAATGCGTTGATATCCAGTGGAACTCCGGTGGCGAAGGCGGCGCGCTGGACCCGATCTGACGCCGAGGCGCGAAAGCCAGGGGAGCGAACGGGATTAGATACCCGAGTAAGA
+
GFFEFGFGFFGGGGGGGGGGCGGGGGGGGGGGGGGG>FGGGGGGEGGGGGGGGGEFFGGGEGGGGGGGCEGGGGGGGGGGFGGGGEGGGGGGGGGGGGG>EGGGGDGCGGGGGGGGGFFCGEGGGGFGGCGFGGGGGGCCC@9FFGGGGGGGCCEFGGGGGGGGEEEGGGGGGGGG5/:>CFFGGEGG=CFFG*)2:EGGGDEGDEG4E68CGEBCBGCGDGGG07C?F44F<<AC@@FDFF9
@M00200:205:000000000-AKKM3:1:1101:18181:2996 1:N:0:1
ATTGGGTATAAAGGGCGCGTAGGCGGCGCGGGAAGGCGGCGGTGAAAGTCCGGGGCTCAACCCCGGATCGGCCGTGGCGACTCCCGCGCTGGAGCACAGTAGAGGCGGGTGGAATTCCGGGTGTAGCGGTGGAATGCGTAGAGATCCGGAAGAACACCGGTGGCGAAGGCGGCCCGCTGGGCTGTGGCTGACGCTGAGGCGCGACAGCGTGGGGAGCAAAAAGGATTAGATACCCTTGTAAGA
+
GGGGGGGGGGGGGGGGGGGGGGGGGGGGGGGGGGGGGGGGGGGGGGGGGGGGGGGGGGGGGGGGGGGGGGGGGGGGGGGGGGGGGGGGGGGGGGGGGGGGGGGGGGGGG?EGCEEGFGGGG*?:@CCCE1CG8FFGF>AECEEF7<EEG8ECCF6C,AEG5CE:C>EGG5EE8CGGE:>EE5:E@EG=C<5;E79E8CF7C<E**29<E*:EGG>G;5CG5FDD(9D2972>+,<07?*2?)-
@M00200:205:000000000-AKKM3:1:1101:18102:2999 1:N:0:1
ACTGGGTATAAAGCGTACGTAGGCGGATGTGCAGGCGTCGTGTGAAAGCCCCCGGCTCAACCGGGGAATTGCACGGCGAACCGCATGTCTTGAGACAAGTAGGGGCTGTCGGAACGATAGGTGGAGTGGTGAAATGCGTTGATATCTATCGGAACGCCGAAGGTGAAAACAGACAGCTGGGCTTGTTCTGACGCTGAGGTACGAAAGCGTGGGGAGCGAACGGGATTAGATACCCTCGTA
+
GGGGGGGGGGGGGGGGGGGGGGGGGGGGGGGGGGGGGGGGGGGGGGGGGGGGGGGGGGGGGGGGGGGGGGGGGGGGGGGGGGGGGGGGGGGGGGGGGGGGGGGGGGGGGGGGGGGGGGGGGGGGGGGGGGGGGGGGGGGGGGGGGGGGGGGGGGGGGEGGGGGGGGGGGGGGGGGGEFGGGGGGGGGGGGGGGGGGGGGGGGGGGGGGGGGGGGDGFGGGGGGGFCFDFFFFFCCFFFFG
@M00200:205:000000000-AKKM3:1:1101:8996:3006 1:N:0:1
ATTGGGTGTAAAGGGCGCGTAGGCGGCTCGCTAAGTTGCCGGTGAAACCCCGGGGCTCAACTCCGGGAAGTCTGGTAAGACTGACGAGCTCGAGCACGGTAGAGGCAGATGGAATTCCCGGTGTAGCGGTGGAATGCGTAGAGATCGGGAAGAACACCAGTGGCGAAGGCGGTCTGCTGGGCCGTTGCTGACGCTGAGGCGCGACAGCGTGGGGAGCAAACAGGATTAGATACCCGAGTA
+
CGFDFECGCCFGGGEGGEFFGGGFCFGGGGGEGGGGGGGGGGFFGGGG<CEGGGEFGGGGFGGGGGGGGGGFFGGGGGGFEGGGGGEG:EGGGGGDGGG@FGGFGDGCGGGGGGFGGFEGGGDGAFGGGCFGGGGGGGGGGDF>FGFEE:CCFFFGGFFFFGGGGGDEDGGGGGGGGGGFEFFGGGG=FC+;8:CECFGGGGC*::C5?CECGG@GFFG649FFF:>2=9>FGGCD@3):
@M00200:205:000000000-AKKM3:1:1101:7655:3021 1:N:0:1
ATTGGGTATAAAGGGCTCGTAGGCGGCCAACTAAGTCAGACGTGAAATCCCTCGGCTCAACCGGGGAACTGCGTCTGATACTGGATGGCTTGAATCCGGGAGAGGGATGCGGAATTCCAGGTGTAGCGGTGAAATGCGTAGATATCTGGAGGAACACCGGTGGCGAAGGCGGCATCCTGGACCGGTATTGACGCTGAGGAGCGAAAGCCAGGGGAGCAAACGGGATTAGATACCCTAGTA
+
GGGGGGGGGGGGGGGGGGGGGGGGGGGGGGGGGGGGGGGGGGGGGGGGGGGGGGGGGGGGGGGGGGGGGGGGGGGGGGGGGGGGGGGGGGGGGGGGGGGGGGDFGDGGGGGGGGGGGGGGGGFFGGGGDFEGGGGGGGGGDGGGGGGGGGFGGGGGGGGGGGEF@*BFEGGGGGCFCFGFGFGGGGGGGGGGGG3:CGGG53CGGDD5FFCFCGDD@EEGGDGC(>*8FFBFGFGC:>6:
@M00200:205:000000000-AKKM3:1:1101:7533:3036 1:N:0:1
ATTGGGTTTAAAGCGCGTGTAGGCGGCGTGGCAAGTCGGGTGTGAAAGCCCTCAGCTCAACTGAGGAAGTGCGCCCGAAACTGCTGTGCTTGAGTGCCGGAGAGGGTGGCGGAATTCCCCAAGTAGAGGTGAAATTCGTAGATATGGGGAGGAACACCGGTGGCGAAGGCGGCCACCTGGACGGTAACTGACGCTGAGACGCGAAAGCGTGGGGAGCAAACAGGATTAGATACCCTCGTA
+
GGGGGGGGGGGGGGGGGGGGGGGGGGGGGGGGGGGGGGGGGGGGGGGGGGGGGGGGGGGGGGGGGGGGGGGGGGGGGGGGGGGGGFGGGGGGGGGGGGGGGGGGGGGGGGGGGGGGGGGGGGGGGGGGGGFFGGGGGGGGGGGGGGGGGGGGGGGGGCGGGGGGGGGGGGGGGGEGFGGGGGGEEGEGGGGGGEGGGGGGGGGDGGGGGEEGGCFGEFGGGGGGFGDBF=AFGCFFF:FG
@M00200:205:000000000-AKKM3:1:1101:8481:3051 1:N:0:1
ATTGGGTGTAAAGCGTGCGTAGGCGGGCAGGAAAGTCAGAAGTGAAAGCCCCGGGCTTAACCCGGGAACTGCTTTTGAAACTTCCTGTCTAGAAACCGGAAGAGGTTAGCGGAATACCCAGTGTAGAGGTGAAATTCGCAGATATTGGGTGGAACACCAGTGGCCAAGGCGGCTAACTGGTCCGGTACTGACGCTAAGGCGCGACAGCGTGGGGAGCAACCAGGATTAGATACCCGTGTAAGTT
+
@C@E@FFGGGGGGGGGGGGGDGGFGGGGGDECDGG,FCFGGGC<FFGD8FGEDCGG>FGDFFGGG@C=DBEG,9<FGGGCFBCECAEF8EFAFGGGGGDGGD<FAEGGGGG:=C+>>,83DF=B=3E,FFCGFGFG,@7+3+@>CGGAFFFD:FGGGEFCBF:8,,>CF*4B*1:8++7FF9C58C88<;@?EGDCEFC0:7:E*:DGEEGGGCBC)*;*9C550CF?/*6:7,+9BEFC7:46
@M00200:205:000000000-AKKM3:1:1101:24729:3051 1:N:0:1
ATTGGGTTTAAAGGGTGCGTAGGTGGCCCTGTAAGTCAGTGGTGAAATATCTCAGCTTAACTGAGAGGGTGCCATTGATACTGCAGGGCTTGAGTACAGATGAGGTAGGCGGAATTGACGGTGTAGCGGTGAAATGCATAGATATCGTCAAGAACACCGATAGCGAAGGCAGCTTACCAAGCTGTAACTGACACTGAGGCACGAAAGTGTGGGGATCAAACAGGATTAGATACCCTGGTA
+
GGGGGGGGGGGGGGGGGGGGGGGGGGGGGGGGGGGGGGGGGGFGGGGGGGGGGGGGGGGGGGGGGGGGGGGGGGGGGGGGGGGGGGGGGGGGGGGGGGGGGGGFGGGGGGGGEGGGGGGGGGGGGGGGGGGGGGFGGGGGGGGGGGGGGGGGGGGGGGGGGGGGGGGGGFGGGGGGGGGGGGGCEFGGGGGGGGGGGGF>5*=EGGGGFCFDGG5:?FFEGGFG?GGEFFEG9CECFF;?
@M00200:205:000000000-AKKM3:1:1101:22798:3060 1:N:0:1
ATTGGGTATAAAGGGCGTGTAGGCGGTCAAGTAAGTGTGATGTGAAATGCCCCGGCTCACCCGGGGACCGGCATCTCAAACTGCTGGGCTAGAGTACGGGAGAGGATGAGGGAATTCCTGGTGTAGCGGTGAAATGCGTAGATATCAGGAGGAACACCGGTGGCGAAAGCGCTCATCTGGCCCGATACTGACGCTGAGGCGCGAAAGCTAGGGGAGCAAACGGGATTAGATAACCCTGTA
+
FGGGGGGGGGGGGGGGGG@FGGGGCGGGGGGCEFFGGGGGFGGGGGGGGGFGGGGECGGGCFEGGGGEFGGGGGGEFFFGCFGGGFGGFFGGGGGGGGGFEECGGGGGGFGEGFFGGGGGGFEGGGGGGC:FGGGGGGG8CG<CGAEFGGGGGGGGGGGGGGGGGGCEGGGGEGDGGGGGGGGGGGGGGGCFE=3=8CEFG3>EGGGGGGGGFC>DEC889DCC<3D26?4C+<:D4>6C
@M00200:205:000000000-AKKM3:1:1101:7970:3060 1:N:0:1
ATTGGGTGTAAAGCGCACGCAGGTGGCTGAGAAAGTCGATTGTGAAAGCCCTGGGCTTAACCTGGGAATTGCAGTCGAAACTACTTAGCTAGAGTATGGGTGAGGGCAGTGGAATTCCCGGTGTAGCGGTGCAATGCGTAGACATCGGCAGGAACATCAGTGGCGAAGGCGGCTGCCTGGCCCAATACTGACACTCAGGTGCGACAGCGTGGGGAGCAAACAGGATTAGATACCCCAGCA
+
<<,C99C;@EFGFF:CCF7FC@FGFG8FBFC<CFFEF:F:<CFEFGFF<FC@F,@FFCFGEAFE8C,CFG,CC<@F:@<FG6EFD9FFGFE,<FCEEF?F,,:C,B7,4?,4CFFD<BFG74@FFGGG+B@+,57,4>C87@,A=3@C++>@FFFF<DGFF<F>EC+>F7B7C>E782,1,24;ECFCFD?FFC*=8,02+65CGC<7C=8*=5>D37C677?7<*:)*99FFC8>5;)0
@M00200:205:000000000-AKKM3:1:1101:19878:3067 1:N:0:1
ATTGGGTTTAAAGGGCGCGTAGGCGGCCTGGTAAGTAGGGGGTGAAATCCTGCGGCTTAACCGCAGGGCTGCCTTCTAAACTGTCAGGCTCGAGCACAGTAGAGGCAGGTGGAATTCCCGGTGTAGCGGTGGAATGCGTAGAGATCGGGAAGAACATCAGTGGCGAAGGCGGCCTGCTGGGCTGTTGCTGACGCTGAGGCGCGACAGCGTGGGGAGCAAACAGGATTAGATACCCGCGTAAGA
+
GGGGGGGGGGGGGGGGGGGGGGGGGGGGGGGGGGGGGGGGGGGGGGGGGGGGGGGGGGGGGFGGGGGGGGGGGGGGGGGGGGGGGGFGGGGGGGGGGGGGGGGGGGGGGGGGGGGGGGGGGGGGGGGGGGGGGGGGGGGGEGGGGGGGGGGGGGGGGGGGGGGGGGGGGGGGGGEGGCFFGGGGFGGGGGFGGGCEGGGDEDGGDGGGG*;EGGFCECGGGFGG:CG??69FGGFG:DFGDBA
@M00200:205:000000000-AKKM3:1:1101:21967:3070 1:N:0:1
ATTGGGTTTAAAGGGAGCGTAGGCGGATAGTTTAGTCAGAGGTGAAAGCCCAGGGCTCAACCTTGGAATTGCCTTTGATACTGGCTATCTTGAGTATGGAAGAGGTATGTGGAACTCCGAGTGTAGAGGTGAAATTCGTAGATATTCGGAAGAACACCAGTGGCGAAGGCGACATACTGGTCCATTACTGACGCTGAGGCTCGAAAGCGTGGGGAGCAAACAGGATTAGATACCCCTGTA
+
GGGGGGFGGGGGGGGGGGGGGGGFGGGGGGGGGGGGGGGGGGGGGGGGGGGGGGGGGGGGGGGGGGGGGGGGGGGGGGGGGGGGGGGGGGGGGGGGGGGGGGGGGGGGGGGGGGGGGGFGGGGDFGGGGGGGGGGGGGGGGGGGGGGGGGGGGFGGGCFGGGGGDEEGG?GGDCEGFGGFGFGFFEGGFGGGCEGGGFG>,?GGGDGGGEEGGG:DDGGGGC8*:<FEAACFFEGF>FAE
@M00200:205:000000000-AKKM3:1:1101:13010:3085 1:N:0:1
ACTGGGCGTAAAGGGCTCGTAGGCGGTTTGTCGCGTCGGAAGTGAAAACACGGGGCTTAACTCTGTGCTGGCTTTCGATACGGGCAGACTAGAGGGATGCAGGGGAGAACGGAATTCCTGGTGTAGCGGTGAAATGCGCAGATATCAGGAGGAACACCGGTGGCGAAGGCGGTTCTCTGGGCATTCCCTGACGCTGAGACGCGAAAGCGTGGGGAGCGAACAGGATTAGATACCCGAGTA
+
EFGFCGFEEE7CFFGGDDEGDGDFGEFF7EFGGGECFEB:F:FEFGGEGGGG@FCEGGDCFGFF<EFG<FFG?FCFEDFFFGECFC:=F=FAFGGGGGDGFFGDEEF:DFGGG7+3CDGFGGGGGFAFB>FFFGFGG7F>FCC9@FAFGFG>FGGGFGC:CGEF:<*<CGGGG5EGGCEFGGGGGGFGFF68EEDE*1<FGG5?EE7*:**:CE.955*:<5FF?*2,*/):+<@5)).2
@M00200:205:000000000-AKKM3:1:1101:19351:3096 1:N:0:1
ATTGGGTTTAAAGGGCGCGTAGGTGGCTTGGCAAGCGTGTGGTGAAAGCCCGGGGCTCAACCCCGGGTCTGCCGTGCGAACTGCTATGGCTTGAGCACTGTAGAGGCAGGTAGAATTCCGGGTGTAGCGGTGGAATGCGTAGAGATCCGGAAGAATACCGGTGGCGAAGGCGGCCTGCTGGGCAGTGGCTGACACTGAGGCGCGACAGCGTGGGGAGCAAACAGGATTAGATACCCCTGTA
+
GGGGGGGGGGGGGGGGGGGGGGGGGGGGGGGGGGGGGGGGGGGGGGGGGGGGGGGGGGGGGGGGGGGGGGGGGGGGGGGGGGGGGGGGGGGGGGGGGGGGGGGGGGGGGGGGGGGGGGGGGGGGGGGGGGGGGFGGGGGGGGGGGGGGGGGGGGGGGGFGGGGGGGGGGGGGGGGGGGGGGGGGGGGGGGGFGGGGGGGGGGGGEGGGGGGGGGFGECEFCGFF?F*6@6<FG7<CFFFE:
@M00200:205:000000000-AKKM3:1:1101:12430:3129 1:N:0:1
ATTGGGCTTAAAGGGCAGGTAGGTGGTCCGATTTGTCTGGGGTGAAATCCTTGGGCTTAACTCAAGAAGTGCCCCAGAAACGGTCGGACTAGAGTGCTGGAGAGGGTCGTGGAATTCCCGGTGTAGCGGTGAAATGCGTAGAGATCGGGAGGAACACCAGAGGCGAAGGCGGCGACCTGGACAGTGACTGACACTCAACTGCGAAAGCGTGGGGAGCAAACAGGATTAGATACCCGCGTA
+
GGGGGGGGGGGGGGGGGGGGGGGGGGGGGGGGGGGGGGGGGGGGGGGGGGGGGGGGGGGGGGGGGGGGGGGGGGGGGGGGGGGGGGGGGGGGGGGGGGGGGGGGGGGGGGGGGGGGGGGGGFGGGGGGGGGGGGGGGGGGGGGGGGGGGGGGGGGGGGGGGGGGGGGFGGGGGGCEEDGGFGGGFFGGGGGFGFGFFCGGGGGGGGGGGGGGGGFD:AEFDGGG?<77=@AGCFFG@EFG
@M00200:205:000000000-AKKM3:1:1101:15646:3154 1:N:0:1
ATTGGGTATAAAGGGCGCGTAGGCGGGTCGGGAAGTCGGTCGTGAAATCTCCGGGCCCAACCTGGAGGGGCCGGCCGAGACTCCTGGTCTTGAGGGGCGCAGAGGAGCCTGGAATTCCCGGTGTAGCGGTGAAATGTGTAGAGATCGGGAGGAACACCGGTGGCGAAGGCGGGGCTCTGGGCGCACCCTGACGCTGAGGCGCGAAAGCGTGGGGAGCAAACGGGATTAGATACCCGAGTA
+
CFFFGGGGGGGFGGGGGGGGGGGGGGGGGEGGGGEGGGGGGGGEGGGGG9FFGGGGEGGGGGGGFFGGGCCFFEGGEFGDDGGGGGGGGGGFFGGGGGEGGGGGEFGGDGGCBC:DFFGCG:FCFFFEGCFFFGGGFFGFGFFDCGGGGGGGGGGGCEGGCECGGGGGGGGGGGG>5EEGGGGGGG8;ECCFEC5CEGGFGGGEEGGGG:EEGG:C5*28DGCD:598?F):0<+9>BFG
@M00200:205:000000000-AKKM3:1:1101:6679:3173 1:N:0:1
ATTGGGTGTAAAGGGCGCGTAGGCGGTGCCGCAAGCGGCGTGTGAAATTCCGGGGCTCAACCCCGGAACTGCGCGCTGGACTGCGGTGCTCGAGTGCGGGAGGGGGGTGCGGAACTCTAGGTGGAGCGGTGAAATGCGTAGATATCTAGAGGAACACCGGTGGCGAAAGCGACACCCTGGCCCGCAACTGACGCTGAGGCGCGAAAGCGTGGGTAGCAAACAGGATTAGATACCCCAGTA
+
FFFGCGFEGGCFAFGGGGDGGGGGGEGGGGGGGGGGGGGGGECC6EFFFGFFDGGGGGFFEFGDCEEEGGGGGGGGGGGGF=AFGGGGGGGGGCFGGGEGGGGGDGGGGGGD*:E6<?E9CFCF8EGGGGDGFFCFCEG5EGDFFFFFF?<@>@8:@EGGGGD>EDEEGGGGGGC@EG8@FGGGDCGC7CC88*5CEFGGE<EE*CCFGEGEE**19CF?7CCG07*5?467CEGG5)0+
@M00200:205:000000000-AKKM3:1:1101:14595:3179 1:N:0:1
ACTGGGCATAAAGGGTACGTAGGCGGCGCTGTTAGTCGGGTGTGAAATCCCACGGCTCAACCGTGGAACTGCGCCCGATACTGCAGTGCTTGAGGGAGACAGAGGTAAGCGGAACTGATGGTGGAGCGGTGAAATGCGTTGATATCATCAGGAACACCGGTGGCGAAAGCGGCTTACTGGGTCTCTTCTGACGCTGAGGTACGAAAGCCAGGGGAGCGAAGGGGATTAGATACCCGCGTA
+
GGGGGGGGGGGGGGGGCFGFGGGGGGGGGGGGGGGGGGGGGGGGGGGGGGGGGGGGGGGGGGGGGGGGGGGGGGGGGCFGGGGGGGFGGGGGGGGGEGGGGGGGGGGGGGGGGG@FGGGFGGGGGGGGGGGGGGGGGGGGGGGGGGGGGGGGGGGCGGGGGGGGGGGGGGGGGDGFGGGGGGGGGGGGGGGGGGGGGGGGGGEGGGGCFFGGE?BGEGGGGGGD(<CDFFFGGGGD>EFG
@M00200:205:000000000-AKKM3:1:1101:15987:3208 1:N:0:1
ACTGGGCTTAAAGCGTGCGCAGGCGGTTTTGTAAGCCAGATGTGAAAGCCCCGGGCTTAACCTGGGAATGGCATTTGGGACTGCAAGGCTTGAGTGCGGCAGAGGAGACTGGAATTCCTGGTGTAGCAGTGAAATGCGTAGATATCAGGAGGAATACCGATGGCGAAGGCAGGTCTCTGGGCTGACACTGACGCTCATGCACGAAAGCGTGGGGAGCAAACAGGATTAGATACCCGCGTACGAT
+
GGGGGGGGGGGGGGGGGGGGGGGGGGGGGGGGGGGGGGGGGGGGGGGGGGGGGGGGGGGGFGGGGGGGGGGGGGGGGGGGGGGGGGGGGGGGFFFGGGGGGGGGGGGGGGGGGGGGGGGGGGGGGGGGGGGGGGCGGGGGGGGGGGGGGGGGGGGGGGGGGGGGGGGGGGGGGGGGGGGGGGGGGGGC?CGCGGDCEFGGGGGGE=DFGEEGGGEDEGGGGDFGFDCDFFBGFGGGF::E)3:(
@M00200:205:000000000-AKKM3:1:1101:21025:3224 1:N:0:1
ACTGGGTATAAAGGGCTCGTAGGCGGTTTGTCACGTCGGGAGTGAAAACTCAGGGCTTAACCCTGAGCCTGCTTCCGATACGGGCAGACTAGAGGTATGCAGGGGAGAACGGAATTCCTGGTGTAGCGGTGAAATGCGCAGATATCAGGAGGAACACCGGTGGCGAAGGCGGGTTGCTGGGCTGACACTGACGCTGAGGCGCGAAAGCTAGGGGAGCGAACGGGATTAGATACCCTAGTA
+
GGGGGGGGGGGGGGGGGGGGGGGGGGGGGGGGGGGGGGGGGGGGGGGGGGGGGGGGGGGGGGGGGGGGGGGGGGFGGGGGGGGGGGGGG8FEGGGGGGGGGGGGGDGGGGGGGGGGCFGGGGGGGGGGGGGGGGGGGGGGGGGGGGGFFGGGGGGGGGGGGEGGGGGGGGGGGGGGDGGGGGGGGGGGGGGGGGGGCGGGG3EDCCGF+:FGGEDGBGGGDGGGFGFFFFACCEFFF>9?
@M00200:205:000000000-AKKM3:1:1101:16494:3227 1:N:0:1
ACTGGGTATAAAGGGCGCGTAGGCGGCTTGATAAGTCGGGGGTGAAAGCCTGTGGCTCAACCACAGAATTGCCTTCGATACTGTCTGGCTTGAGACCGGAAGAGGTAAGTGGAACTGCGAGTGTAGAGGTGAAATTCGTAGATATTCGCAAGAACACCAGTGGCGAAGGCGGCTTACTGGTCCGGTTCTGACGCTGAGGCGCGAAAGCGTGGGGAGCAAACAGGATTAGATACCCTCGTA
+
GGGGGGGGGGGGGGGGGGGGGGGGGGGGGGGGGGGGGGGGGGGGGGGGGGGGGGGGGGGGGGGGGGGGGGGGGGGGGGGGGGGGGGGGGGGGGGGGFGGGGGGGGGGGGGGGGGGGGGGGGFGFGGGGGGGGGGGGGGGGGGGGFGFGGGEGGGGGGGGGGGGGGGGGGGGGGGGGGGGGGGGGGEEECD?9CGGGGGGGGGGGGGGGGGGGGGFGFGGGGGGGFFGFFFFGFGCF5BFG
@M00200:205:000000000-AKKM3:1:1101:13969:3229 1:N:0:1
ATTGGGTTTAAAGGGCGTGTAGGCGGACTTGCAAGTCAGGCGTGAAATCCCTGGGCTCAACCCAGGAATTGCACTTGAAACTGCAAGCCTTGAGTGTCGGAGAGGAAAGTGGAATTCCTGGTGTAGAGGTGAAATTCGTAGATATCAGGAGGAACACCGGTGGCGAAGGCGGCTTTCTGGACGACAACTGACGCTGAGACGCGAAAGCGTGGGGAGCAAACAGGATTAGATACCCCTGTA
+
GGGGGGGGGGGGGGGGGGGGGGGGGGGGGGGGGGGGGGGGGGGGGGGGGGGGGGGGGGGGFGGGGGGGGGGGGGGGGGGGGGGGGGGGGGGGGGGGGGGGGGGGGGGGGGGGGGGGGGGGGGGGGGGGGGFGGGGGGGGGGGGGGGGGGGGGGGGGGGGGGGGGGGGGGGGGGECFGFGGFGGGGGGGDFGGEG:EECGGGGECGDGGGGGGGGFGDGG+CFCGBGDFF4<GGFFGFF99
@M00200:205:000000000-AKKM3:1:1101:17094:3230 1:N:0:1
ATTGGGTTTAAAGGGCGCGCAGGCGGCTGCTCAAGTCAGGCGTGAAAGGCCTGGGCTCAACCCGGGAATTGCGCTTGAGACTGGGCTGGCTTGAGTGCGGGAGAGGATGGTGGAATTCCCAGTGTAGAGGTGAAATTCGTAGATATTGGGAAGAACACCGGTGGCGAAGGCGGCCATCTGGACCGGTACTGACGCTGAGGCGCGAAAGCGTGGGGAGCAAACAGGATTAGATACCCTAGTA
+
GGGGGGGGGGGGGGGGGGGGGGGGGGGGGGGGGGGGGGGGGGGGGGGGGGGGGGGGGGGGGGGGGGGGGGGGGGGGGGGGGGGGGGGGGGEGGGGFGGGGGGGGGGGGGGGGGGGGGGGGGGGGGGGGGGGGGGGFGGGEGGGFFGGGGGFGGGGGGGGGGFGGGGGGGGGGGGGGFG@EGGGGGGGE:CGGGGGEGDGGFGGECCDD;ECGGGFGFGGGCDEG?GG<F@97CFFF4@FED
@M00200:205:000000000-AKKM3:1:1101:20010:3240 1:N:0:1
ATTGGGTTTAAAGCGCGCGCAGGCGGCTTGGCGCGCCCGATGTGAAAGCCCCCGGCTTAACCGGGGAGAGTCGTGGGGGACGGCGCGGCTTGAGGGCGGGAGAGGGTAGTGGAATTCCCGGTGTAGTGGTGAAATGCGTAGAGATCGGGAGGAACACCCGTGGCGAAGGCGGCCACCTGGGCCGTCCCTGACGCTGAGACGCGAAAGCGAGGGGAGCGAACAGGATTAGATACCCCCGTA
+
GCGGGGGGGGGGGAFGGGGGGGGGGGGG7+BE+8F7FFGG7FFFGGGGG8FGGGGGGGGGG<CCG+C++8:E+F+CF++CE7C+:+@CGGEEGFGC7CFGGGGGGGE,CFGGGGGGGGGGGGGGGGGGGGGGGGGGGGGGGGFGGGGGGGGGGGGGGG*:CEGGGGGGGGG5E*:CGGGGGGG5**::EGFGGGGG=FFGGGGGGGGGC*CECGEDD5CGGDFGFGD>@FF>?CFG575C
@M00200:205:000000000-AKKM3:1:1101:19456:3268 1:N:0:1
ATTGGGCGTAAAGCGCACGTAGGCGGCCATGTCAGTCGGGTGTGAAAGCCCTCGGCTCAACCGAGGAACTGCGTCCGATACTGCATGGCTTGAGGTCCGGAGGGGAGAGTGGAATTCCCGGTGGAGCGGTGAAATGCGTAGAGATCGGGAAGAACGCCGGCGGCGAAAGCGACTCTCTGGTCGGATCCTGACGCTGAGGTGCGAAAGCTAGGGGAGCAAACGGGATTAGATACCCGCGTAAG
+
GGGGGGGGGGGGGGGGGGGGGGGGGGGGGGGFGGGGGGGGGGGGGFGGGGGGGGGGGGGGGGGGGGGEGGGGGGGGGGEFEFGGGGGGGFGGGGGGFGGGGGGGGGFEGGGGGGGFGFGGGEEGGGGGGCFGGFGGGGGGGGGGCFFDBFEE,FFGFGCGGGGGGGGGGGGGGGDFFFFFCGED8CC?FGGD=C>EEGFC=FGGGGDC:AFGGEDDDGGDFCED<<*56?<FF?FD3>@=CB
@M00200:205:000000000-AKKM3:1:1101:19044:3284 1:N:0:1
ACTGGGTTTAAAGGGTGCGTAGGCTGCGCGGAAAGTTGGGTGTGAAATCCCTCGGCTCAACCGAGGAACTGCGCCCAAAACTACCGTGCTCGAGGAAGATAGAGGTAAGCGGAACTTACGGTGGAGCGGTGAAATGCGTTGATATCGTAAGGAACACCTGTGGCGAAAGCGGCTTACTGGGTCTTTTCTGACGCTGATGCACGAAAGCTAGGGGAGCAAACGGGATTAGATACCCTCGTAAGA
+
GGGGGGFGGGGGGGG<FGGEGGGGGGGEGEGDGGGGGGGGGGGGGGGGGGGGGGGGGGGGGGGEGGGGGGGGGDCFEGGGGGGGGGGGGGGGGGGGGGGGGGGGGGGGGFGGEGGGAFGGGFGGGGGGGGGGCGFGGGGGGGFGGFDCFFGGGGGGGGFGFGGGEGGFGGGGGGDGGGGGGGGGGGGGGGGGGGGGGGGGGGGGGGGGGGGDEGFGEGGGGGGG?DGFFFFGGGGGFFFGGF>
@M00200:205:000000000-AKKM3:1:1101:16349:3304 1:N:0:1
ATTGGGTTTAAAGCGTGCGTAGGTGGTTCGTTAAGTCTGTCGTGAAAGCCCCGGGCTCAACCTGGGAATGGCGATGGATACTGTCGGGCTAGAGTGCGGTAGAGGAGAGTGGAATTCCCGGTGTAGCAGTGAAATGCGTAGAGATCGGGAGGAACATCAGTTGCGAAGGCGGCTCTCTGGACCAGCACTGAAACTGAGGCACGAAAGCGTGGGGAGCAAAAAGGATTAGATACCCTAGTA
+
GGFFFGFGGGGFAEFFCCBBCFEEFDFGFGGF@FGE@AAFGFDFFGGFE@CFECC:@F@@CCAEEFFDFGG@FGDEGCF<,CFC:CCF7FFGGGCEFCG+:B9DDECGGFBDEG<FCDFCE+@CDCFFFGGGGCGFFGGDG@FC,@BEC>FED<BF93@FGEAE@FGGD,:8C*:2,:CEGFFGC=C6649+><1C9B@=GDGDGGGGG*4CGG@C5CC?*9EDBF*2=FAG90+*8@FF
@M00200:205:000000000-AKKM3:1:1101:13010:3306 1:N:0:1
ATTGGGTGTAAAGGGTGCGTAGGCGGGTCTTTAAGTCAGGGGTGAAATCCTGGAGCTCAACTCCAGAACTGCCTTTGATACTGAAGATCTTGAGTTCGGGAGAGGTGAGTGGAACTGCGAGTGTAGAGGTGAAATTCGTAGATATTCGCAAGAACACCAGTGGCGAAGGCGGCTCACTGGCCCGATACTGACGCTGAGGCACGAAAGCGTGGGGAGCAAACAGGATTAGATACCCGAGTA
+
GGGGGGGGGGGGGGGGGGGGGGGGGGGGGGGGGGGGGGGGGGGGGGGGGGGGGGGGGGGGGGGGGGGGGGGGGGGGGGGGGGGGGGGGGGGGGGGGGGGGGGGGGGGGGGGGGGGGGGGGGGGGGGGGGFGG9FGGGGGGGGGGGGGGGDGDFGGGFGGFFGGGGGGGGGGGGDDEGGGFDGFEGGGEGGGGGGGGGGGFDFGGGGGGG7EGGG>CBFGEFGG439:)7@FFGGGDB:FG
@M00200:205:000000000-AKKM3:1:1101:8161:3347 1:N:0:1
ACTGGGTATAAAGAGCGCGCAGGCGGCTGGGTAAGTCCGATGTGAAAGCTTCCGGCTTAACTGGAAAACGGCATCGGAAACTGCTCGGCTTGAAGGTGGGAGAGGGTAGCGGAATTCCCGGTGTAGTGGTGAAATGCGTAGATATCGGGAGGAACACCAGTGGCGAAGGCGGCTACCTGGCCAATTCTTGACGCTGAGGCGCGAAAGCTAGGGGAGCGAACGGGATTAGATACCCCGGTA
+
GGGGGGGFGGGGGGGGGGGGGGGGGGGGEGGGGGGGGDG7BFGGGGGGCFGGGGGGGCGGGGCFFGGDGEGGGGGGGGEFFFGF?<FFEGGGGFGDE<EECEGGGGGGEGGGGGGGGGGGGFDGGG<FGF?=EFGGGGEEEFGGGGDGFFGGGGGGGGGFGGGGDGGGGGGGGGGCGGGGGG6CFFFGGFGGGGGGD*AGGGDEG=D40<6;5GF)8*/2CCGG:<F?FFFGGGFC>3.5
@M00200:205:000000000-AKKM3:1:1101:5890:3350 1:N:0:1
ACTGGGCATAAAGGGCGCGTAGGCGGACAGTTAAGTCGGGGGTGAAAGCCCGGGGCTCAACCTCGGAATTGCCTTCGATACTGGCTGTCTTGAGTACGGGAGAGGTGTGTGGAACTCCGAGTGTAGAGGTGAAATTCGTAGATATTCGGAAGAACACCAGTGGCGAAGGCGACACACTGGCCCGTTACTGACGCTGAGGCGCGAAAGCGTGGGGAGCAAACAGGATTAGATACCCCAGTAAAAT
+
GGGGGGGGGGGGGGGGGGGGGGGGGGGGGGGGGGGGGGGGGGGGGGFGGGGGGGGGGGGGGGGGGGGGGGGGGGGGGGGGGGGGGGGGGGGGGGGGGGGGGGGGGGGGGGGGDGGCGGGGGGGGGGGGGFGGGGA>FFGGFEGCGFCDCFEGGGGGGGCF<BFGGGEFGGGGG5EGEFDBCGGGGGEEGGFGGGDGGGGGGG=5CEGFEEEGGC>5<CGG<4;427:</6.7<EGF<)0<*)-)
@M00200:205:000000000-AKKM3:1:1101:15502:3350 1:N:0:1
ATTGGGTATAAAGGGCGTGTAGGCGGGATGGCAAGTCGGTCGTGAAATCCTTCGGCCCAACCGAAGAAGTGCGTCCGATACTGCTGTCCTTGAGGGTTGGAGAGGAGACTGGAATTCCCGGTGTAGCGGTGAAATGTGTAGAGATCGGGAGGAACACCGGTGGCGAAGGCGGCATCCTGGATTGGTATTGACGCTGAGGAGCGAAAGCCAGGGGAGCAAACGGGATTAGATACCCCTGTA
+
GGGGGGGGGGGGGGGGGGGGGGGGGGGGGGGGGGGGGGGGGGGGGGGGGGGGGGGGGGGGGGGGGGGGGGGGGGGEGGGGGGGGGGGGGGGGGGGGGGGGGGGGGGGGGGGGGGGGGGGGGGGGGGGGGGGGGGGGACGGFGGGGGGDGGGGGFGGGGGGGGGGGCGGGGGGGGGGGGGGGGGGGCFGFGGFGGGG8CCGGFGGGGGGFGGGGGFDDGGFGCEG?GGFFFFGFGGGFFFG
@M00200:205:000000000-AKKM3:1:1101:21825:3366 1:N:0:1
ACTGGGCTTAAAGAGCGCGCAGGCGGTCGTTCAAGTCGCGTGTGAAAGCCCCCGGCTCAACTGGGGAGGGTCACGCGATACTGATCGACTCGAAGGCAGGAGAGGGTAGTGGAATTCCCGGTGTAGTGGTGAAATGCGTAGATATCGGGAGGAACACCAGTGGCGAAGGCGACTACCTGGCCTGTTCTTGACGCTGAGGCGCGAAAGCTAGGGGAGCAAACGGGATTAGATACCCTGGTA
+
GGGGGGGGGGGGGGGGGGGGGGGGGGGGFFGGGFGGGGGEGGGGGGGGEFGGGGGGGGGGGGGGGGGGGGGGGGEFGFGGGGGGGGGGGGGGGGGGGGDGGGGGGGEFGFGGGGGGGGFFFCEGGGGGGGGGGGGGGGGGGGGGGGGEDFGGGGGGGGGGFCFGGGG7@CFEEDEGGGGGGGGGGGG?FC9FGEDGGFGGGDGGG=<4A7CFGD>D@GGGGGEG65FB4F>FGGG=@FFF
@M00200:205:000000000-AKKM3:1:1101:19123:3389 1:N:0:1
ACTGGGTTTAAAGGGCACGTAGGCGGCTCGGCAAATCAGTCGTGGAATCCCAACGCTTACCGTTGGAACGGCGGCTGAAAATACCGGGCTTGAGGGCGTGAGGGGTCACTGGAACTCCTGGTGAAGCGGTGAAATGCGTAGATATCAGGAGGAACGCCGGAGGCGAAAGCGAGTGACTGGCGCGTTCCTGACGCTGAGGTGCGAAAGCTAGGGGAGCAAACAGGATTAGATACCCTTGTAAGA
+
GGGGGGGGGGGGGGGGGGGGGGGGGGGGGGGGGGGGGGGGGGGGGGGGGGGGGGGGGGGGGGGGGGGGGGGGGGGGGGGGGGGGGGGGGGGGGGGGGGGGGGGGGGGGGGGGGGGGGGGGGGGGGGGGGGGGGGGGGGGGGGGGGGGGGGGGGGGDGGGGEGGGGGGGGGD>EGGGGGGGGGGGEDG6EGGGGGCGDGGFGGGG5CGGFGGGGGBC>GGGFGFGFFG?FBAGGGGC?FFFGFF
@M00200:205:000000000-AKKM3:1:1101:16292:3392 1:N:0:1
ATTGGGCTTAAAGCGTGCGTAGGCGGCCCTTCAAGTGCTTTGTGAAAGCCCTCGGCTCAACCGAGGAATTGCTTGGCATACTGAAGGGCTTGAATCATCTAGGGGCAGCTGGAACTGACGGTGGAGCGGTGAAATGCGTAGATATCGTCAGGAACGCCAACGGCGAAAGCAGGCTGCTGGGGATGCATTGACGCTGAGGCACGAAAGCCAGGGTAGCGAACGGGATTAGATACCCTTGTA
+
GGGGGGGGGGGGGGGGGGGGGGGGGGGGGGGGGGGGGGGGGGGGGGGGGGGGGGGGGGGGGGGGGGGGGGGGGGGGGGGGGGGGGGGGGGGGGGGGGGGGGGGGGGGGGGGGGGGGGGGGGGGGGGGGGGGGGGGGGGGGGGGGGGGGGGGGGGGGGGGGGGGGGGGGGGGGGGGGGGGGGGGGGGGGGGGGGGGGGGGGGGGGGGGGGGGGGGFGFECEDGGD?GGBFFAGDFGCFFFG
@M00200:205:000000000-AKKM3:1:1101:17932:3412 1:N:0:1
ATTGGGTTTAAAGGGTTCGTAGGTGGCCCGCTAAGTCACACGTGAAATCCCTCAGCTTAACTGGGGAACTGCGTGTGAGACTGGCGGGCTCGAGTGCAGGAGAGGAACGCGGAATTCCAGGTGTAGCGGTGAAATGCGTAGAGATCTGGAGGAACACCGATGGCGAAGGCAGCCTTCTGGGCCAACACTGACGCTCATGCACGAAAGCGTGGGGAGCAAACAGGATTAGATACCCCGGTAAGA
+
GGGGGGGGGGGGGGGGGGGGGGGGGGGGGGGGGGGGGGGGGGGGGGGGGGGGGGGGGGGFFGGGGGGGGGGGGGGGGGGGGGGGGGGGGDGEEEFGGGGGEGGGGGGGGGGGGGGGGGGGGGGGGGGGGGGGFGGGG>FGGGGGGGGGGFF>FGGGGGGGGGGGGGGGGGGGGGGGFCFFGC8CGFGGGGGGGGDGGGGFGGGGGG59CEGGGEBGF=FCCFDD?F>7??>7+:FG>57CD24
@M00200:205:000000000-AKKM3:1:1101:19443:3416 1:N:0:1
ACTGGGTATAAAGCGTGCGTAGGTGGTTTGTTAAGTCTGATGTGAAAGCCCTGGGCTCAACCTGGGAATGGCATTGGATACTGGCAGTCTAGAGTGCGGTAGAGGGGTGTGGAATTCCCGGTGTAGCAGTGAAATGCGTAGATATCGGGAGGAACATCTGTGGCGAAGGCGACACCCTGGACCAGCACTGACACTGAGGCACGAAAGCGTGGGGAGCAAACAGGATTAGATACCCGTGTA
+
GGGGGFGGGG<CCFGGGGCF@FCFGGEFGGGGGGGGGGG<CFFFGG<EFGGGGF<DGFFGGGGGDGGGGGFGGFGGGDGGGGGGGGDEFFGDFGGGGGDGGGGF?@FFGEFG<EFFEFGGDFGEGGGGFEEFGGGFFGECG7<AFFGGGGGGG8B<FFBFGGGGG:BC+8+BCEGF58FGGBFCF>BF7CFFGGC6<?EGGGGC*4?>C/*:<:8CBGGGCGCF00:7?F97<CED>DFF
@M00200:205:000000000-AKKM3:1:1101:16919:3419 1:N:0:1
ACTGGGCATAAAGGGTGCGTAGGCGGTGTCCTAAGTCAGTTGTGAAATACGGCAGCTTAACTGTCGAGGTGCAATTGATACTGGGATACTTGAGTACTGATGAGGTATGCGGAATGGACGGTGTAGCGGTGAAATGCTTAGATATCGTCAAGAACACCTATAGCGAAGGCAGCTTACTAGGCTGTAACTGACGCTGAGGCACGAAAGTGTGGGGATCAAACAGGATTAGATACCCCCGTA
+
GGGGGGGGGGGGGGGGGGGGGGGGGGGGGGGGGGGGGGGGGGGGGGGGGGGGGGGGGGGGGGGGGGGGGGGGGGGGGGGGGGGGGGGGGGGGGGGGGGGGGGGGGGGGGGGGGGGGGGGGGGGGGGGGGGGGGGGGGGGGGGGGGGGGGGGGGGGGGGGGGGGGGGGGGGGGGGGGFGGGGFGGGGGDGGGGGGGGGGGGGGGGGGGGGGGGGEFGFGGGGGGGFGGFFFFF+?CD5BFG
@M00200:205:000000000-AKKM3:1:1101:24729:3423 1:N:0:1
ACTGGGTTTAAAGGGTGCGCAGGCGGACTTGTTAGTCAGAGGTGAAATCTCACTGCTCAACAGTGAAACTGCCTTTGATACTGCAGGTCTTGAATCCAGAAGAGAGTTGTGGAATTCCGAGTGTAGCAGTGAAATGTGTAGATATTCGGAAGAACACCAGCGGCGAAGGCAGCAACTTGGTCTGGTATTGACGCTCAGGCACGAAAGCATGGGGATCAAACAGGATTAGATACCCTAGTA
+
GGGGGGGGGGGGGGGGGGGGGGGGGGGGGGGGGGGGGGGGGGGGGGGGGGGGGGGGGGFGG<FFGGGFGGGGGGGGGGGGGGGGGGGGGGGGGGGGGGGGGGG8,BFGFGDGGGGGGGGGGGGFGGGGGGGFGGGCFGGGGGGGGDDFGGEDFGGGGGFGGGDCGGGGGGGGGGGGGGGGGGGGGFGFGFGGGGGEGG<CFGGGG8DGGGGCFGFDFFGGGFG42CGEFFFGDEG4A4@F
@M00200:205:000000000-AKKM3:1:1101:12075:3460 1:N:0:1
ATTGGGCTTAAAGGGCGCGTAGGCGGTTCGGCAAGTCTCTAGTGAAATCTCTGGGCTCAACTCAGAGTCTGCTGGGGAAACTGCCGGGCTTGAGTGTGGGAGAGGAGAGTGGAATTCCCGGTGTAGCGGTGAAATGCGTAGATATCGGGAGGAACACCTGTGGCGAAAGCGGCTCTCTGGACCACAACTGACGCTGAGGCGCGAAAGCTAGGGGAGCAAACAGGATTAGATACCCCAGTA
+
GGGGGGGGGGGGGGGGGGGGGGGGGGGGGGGGGGGGGGGGGGGGGGGGGFFGFGGGGGGGGGGGEFFEFGGGGGFCGGEGGGGGGGGGGGFGGGGGGFG+?FCEGGGFGGGGGGGGA,5FGGGGGGGGGGGGGGGGGEFGGEGGGG7>:3>FGGGGGGGDGCGGGGGEGGEEGGG@FCCFGGGGGGF?EFGGGGGGGGGG5DGGGGGGGGGGGDE3:CGFFGGGFDGFFFFGCCGC>FFG
@M00200:205:000000000-AKKM3:1:1101:15407:3489 1:N:0:1
ATTGGGTATAAAGGGTGCGTAGGCGGCCATGTAAGTGAGATGTGAAATCCCTCGGCTCAACCGAGGAAGTGCATTTCATACTGCATGGCTTGAGGGAGACAGGGGTAAGCGGAACTGATGGTGGAGCGGTGAAATGCGTTGATATCATCAGGAACACCGGTGGCGAAAGCGGCTTACTGGGTCTCTTCTGACGCTGAGGTACGAAAGCTAGGGGAGCGAACGGGATTAGATACCCCAGTA
+
GGGGGGGGGGGGGGGGGGGGGGGGGGGGGGGGGGGGGGGGGGGGGGGGGGGGGGGGGGGGGGGGGGGGGGGGGGGGGGGGGGGGGGGGGGGGGGGGGGGGGGGGGGGGGGDGGGGGGGGGGGGGGGGGGGGGGGGCGGGGGGGGGGGGGGGFGGGGGGGGGCCFGGEEEGGGGGGGGGFCFGGGGGGGGGGGGGGGGGGGFGGGGGGGFCCFGGFGBGGGGCEG6DFFFFAGGFFGEBFG
@M00200:205:000000000-AKKM3:1:1101:12399:3510 1:N:0:1
ACTGGGTTTAAAGCGCGTGTAGGCAGTCAGTTAAGTCGGGTGTGAAATCCCTGGGCTTAACCGAGGAAGTGCATCCGAAACTAACTGGCTGGAAGATGGTAGAGGAAGGTGGAATTCCAAGTGTAGAGGTGAAATTCGTAGATATTTGGAGGAATACCTGTGGCGAAGGCGGCCTTCTGGACCATTCTTGACGCTGAGACGCGAAAGCGTGGGGAGCAAACAGGATTAGATACCCGAGTA
+
GGGGGGGGGGGGGGGGGGGGGGGGEGGGGGGGGGGGGGGGGGGGGGGGGGGGGGGGGGGGGGGGGGGGGGGGGGGGGGGGGGGGGGGGGGGGGGGGGGGGGGGGGGGGGGGGGGGFGGGGGGGDFGGGGGGGGGGGGGGGGGGGGGGGGGGGGGFGGGGGGGGGGGGGGGGGGGGGGFGGGGGGGGGGGGGGGGGGGGGGGGGGGGGGGDEGGGFGFGGGGGGGFGGBF=AFEC6<BFFG
@M00200:205:000000000-AKKM3:1:1101:22313:3516 1:N:0:1
ATTGGGTATAAAGCGCACGTAGGCGGCTTTGTAAGTTAGAGGTGAAAGCCCGGGGCTCAACTCCGGAACTGCCTTTAAGACTGCATCGCTTGAATCCAGGAGAGGTGAGTGGAATTCCGAGTGTAGAGGTGAAATTCGTAGATATTCGGAAGAACACCAGTGGCGAAGGCGGCTCACTGGACTGGTATTGACGCTGAGGTGCGAAAGCGTGGGGAGCAAACAGGATTAGATACCCCAGT
+
GGGGGGGGGGGGGGGGFGGEFGGGGGC:+C@@F9FGAA@FFFGGGGGGGGGD:FGGGGGGGGF,CEG@7EFGGGFCEFFGEGGD<,<BFGFEGGB<EFGGGGGGGGCFGGGGGGGGGGG>FGGCFGFGGGGDFGG9FFGGGGGFFF<BCG>GGGGGGGGGGGGGGGGGGGG7CEE9,;FCFGGGGG;E@FGFEGGGGFG7FGDCGGDF8*BB@C>55CCFGCFGFGF<F4ADGFECDDF
@M00200:205:000000000-AKKM3:1:1101:6325:3528 1:N:0:1
CTTGGGTGTAAAGGGAGCGTAGGCGGATAGTTTAGTCAGAGGTGAAAGCCCAGGGCTCAACCTTGGAATTGCCTTTGATACTGGCTATCTTGAGTATGGAAGAGGTATGTGGAACTCCGAGTGTAGAGGTGAAATTCGTAGATATTCGGAAGAACACCAGTGGCGAAGGCGACATACTGGTCCATTACTGACGCTGAGGCTCGAAAGCGTGGGGAGCACACAGGATTAGATACCCCCGTA
+
,C@CFFFFC@CFC96<@FEC;@CACGEBFDFGDCFFGFGCGDCDA@9F866:FFD,E@9EE<EFGG@<FGF@FDFGGGGGGFGGFGGGEEAFGFC9FFGFDFFGGGGFEFGGD9,B??CF@FCF,FCEGFE<9,,C<+AE@:??EFGCC+4C8<83D:DF9=,@E@7+@8++@B@99BAFB;DFG9,@,<C88CDCEE55CDG:8;9*?EC:CEBDEC9FGGG<?673==5;?8BC55>G
@M00200:205:000000000-AKKM3:1:1101:11275:3536 1:N:0:1
ACTGGGCGTAAAGGGCTCGTAGGCGGCCAACTAAGTCAGACGTGAAATCCCCAGGCTCAACCTGGGAACTGCGTCTGATACTGGTTGGCTTGAATTCGGGAGAGGGATGCAGAATTCCAGGTGTAGCGGTGAAATGCGTAGATATCTGGAGGAATACCGGTGGCGAAGGCGGCATCCTGGACCGACATTGACGCTGAGGAGCGAAAGCTAGGGGAGCAAACGGGATTAGATACCCTGGTA
+
GGGGGGGGGGGGGGGGGGGGGGGGGGGGGGGGGGGGGGGGGGGGGGGGGGGGGGGGGGGGGGGGGGGGGGGGGGGDGGGGGGGGGGGGGGGGGGGGGGGGGGGGGGGGGGGGFGGGGGGGGGGGGGGGGGGGGGGGGGGGGGFFGGFGGGGGGGGGGGGGGGGGGGGGGGEGGGGGGGGGGGGGGGGGCCFGGGGGCFGGGGGGGGGGGGGGGGFGFGGGGGGGFGD?F*-:FCFFFFFG
@M00200:205:000000000-AKKM3:1:1101:7766:3559 1:N:0:1
ATTGGGTTTAAAGCGCGTGTAGGCGGCCTGTTAAGTGGCGTGTGAAAGCTCACCGCTCAACGGTGAGAGGCCGCGCCATACTGACGGGCTTGAGGGTGGCAGAGGGTGATGGAATTCCCGGTGTAGCGGTGAAATGCGTAGATATCGGGAGGAACGCCAGTGGCGAAGGCGGTCATCTGGGCCATCCCTGACGCTGAGACGCGAAAGCTGGGGGAGCGAACGGGATTAGCTACCCACGTA
+
EFGGFGGGGG<FFGGGGGGGCECCECGG:DF<<FGGGGGGGGFFGDFG8FFEFGGG7BFCFCEFGGGGGGGGGGGGGGG9FFDCGEGGGGGEEFFEFEGFCF7FFDCC<FFECCFGGCFEF8FFDFFBEGGG9FFFGGG@FBBFGGEGFGEGCFGECFEFC,<CEE@FCFGGGGDGGGGGC8C8EFEEGG68C=DDGGFGCDCE5:7*<CFG>>:G@CEG)18DBGG?F)::C,;*7>@F
@M00200:205:000000000-AKKM3:1:1101:6158:3563 1:N:0:1
ACTGGGTTTAAAGAGCGTGTAGGCGGCCAGACAGGTCCGTTGTGAAAACTCGAGGCTCAACCTCGAGACGTCGATGGAAACCGTCGGGCTAGAGTCCGGAAGAGGAGAGTGGAATTACTGGTGTAGCGGTGAAATGCGCAGATATCAGGAGGAACACCCGTGGCGAAAGCGGCTCTCTGGGACGGTACTGACGCTGCGACGCGACAGCGTGGGGAGCGACGAGGATTAGATACCCCCGTC
+
FGFGFC@BFC@@CFC<C@FEFGCFEDCFE@@F,F<FDG@FFEGGGG,6,C@@F7@FECE@AFFECCG<>CFGG7FGD==<C=48,>47>=EF<=?FCF7F+6==4<+4:FFCDG9B,C8CDDF=D<9+3B@+:C,3=FF7+CF99F9FFFDGE,D,@**@@C:>E@E*<7C7:4=C92<FF681BC*AFGGGGDGG**/:CDDE**)9EECEEEF5>G:*))2)76C2@4)*+,29:5>*
@M00200:205:000000000-AKKM3:1:1101:10777:3587 1:N:0:1
ATTGGGTTTAAAGTGTGCGCAGGCGGCGTCGCAAGTCGAGTGTGAAAGCCCCGGGCTTAACTTGGGAATTGCGCTCGAAACTACGGTGCTGGAGTATGGCAGAGGAAGGTGGAATTCCACGTGTAGCGGTGAAATGCGTAGAGATGTGGAGGAACACCGATGGCGAAGGCAGCCTTCTGGGCCAATACTGACGCTCATGCACGAAAGCGTGGGGAGCAAACAGGATTAGATACCCCAGTA
+
GGGGGGGGGGGGGGGGGGGGGGGGGGGGGGGGGGGGGGGGGGGGGGGGGGGGGGGGGGGGGGGGGGGGGGGGGGGGGGGGGGGGGGGGGGGGGGGGGGGGGGGGGGGGGGGGGGGGGGGGGGGGGGGGGGGGGGGGGGGGGGGGGGGGGGGGGGGGGGGGGGGFGGGGEGGGGGGGGGGGGGGGGGGGGGGGGGGGGGGGGGGGGGGGGGGGGGEDFGGGGGGGFGGBFF<FGFFGFD@F
@M00200:205:000000000-AKKM3:1:1101:17091:3588 1:N:0:1
ACTGGGTATAAAGTGTGCGCAGGTGGCCGCGCAAGTCGAGTGTGAAATCCCCGAGCTTAACTTGGGAATTGCGCTCGAAACTACGTGGCTCGAGTGTGGCAGAGGAAGGTGGAATTCCACGTGTAGCGGTGAAATGCGTAGAGATGTGGAGGAACACCGATGGCGAAGGCAGCCTTCTGGGCCAACACTGACGCTCATGCACGAAAGCGTGGGGAGCAAACAGGATTAGATACCCGCGTA
+
GGGGGGGGGGGGGGGGGGGGGGGGGGGGGGGGGGGGGGGGGGGGGGGGGGGGGGGGGGGGGGGGGGGGGGGGGGGGGGGGGGGGGGGGGGGGGGGGGGGGGGGFDGGGGGGGGGGGGGGGGGGGGGGGGGGGGGGGGGGGGGGGGGGGGGGGGGGGGGGGGGGGGGGGCFGGGGFFGGGGGGGGGGFEGGGGGGGGGGGFCCFGGD<4CEGGGGFGDFFG:FGG?CC?FFDF?FGG3>;5
@M00200:205:000000000-AKKM3:1:1101:21134:3590 1:N:0:1
ACTGGGCGTAAAGGGCGCGTAGGCGGCACGACGTGTCCAAGGTGAAATCCCTCGGCTCAACTGAGGAACTGCCTTGGAAACTGTCGAGCTTGAGGCCGGGAGGGGGTAGCGGAATTCCCAGTGTAGCGGTGAAATGCGTAGATATTGGGAGGAACACCAGTGGCGAAGGCGGCTACCTGGACCGGTTCTGACGCTGATGCGCGAAAGCGTGGGTAGCAAACAGGATTAGATACCCCGGTA
+
GGGGGGGGGGGGGGGGGGGGGGGGGGGGGGGGGGGGGGGGGGGGGGGGGGGGGGGGGGGGGGGGGGGGGGGGGGGGGGGGGGGGGGGGGGGGGGGGGGGGGGGGGGGGGGGGGGGGGGGGGGGGGGGGGGGGFGGGGGGGGGGGFGGGGGGGGGGGGGGGGGGGGGGGGGGGGGGGGGGGGGGGGGGGGG?:EGGGGGGGGGGGEGGGGGGGGGFGFGGFCFGGFDF?FFFGGCGGFFFD
@M00200:205:000000000-AKKM3:1:1101:17871:3592 1:N:0:1
ACTGGGTTTAAAGGGCGTGTAGGCGGCTGGATAAGTGGGATGTTAAATCCCCCGGCTCAACCGGGGAACTGCATCTCATACTGTTCAGCTCGAGCACATCAGAGGAGACTGGAATTCCCGGTGTAGCGGTGAAATGCGTAGATATCGGGAGGAACACCAGTGGCGAAGGCGAGTCTCTGGGATGATGCTGACGCTGAGGCGCGAAAGCCAGGGGAGCAAACGGGATTAGATACCCTCGTA
+
GGGGGGGGGGGGGGGGGGGGGGGGGGGGGGGGGGGGGGGGGGGGGGGGGGGGGGGGGGFGGGGGGGGGGGGGGGGGGGGGGGGGGGGGGGGGGGGGGGGGGGGGGGGFGGGGGGGGGGGGGGGGGGGGGGGGGGGGGGGGGGGGGGGGGGGGGGGGFEGGGGGGGGGGGGGDGGGFGGGGGGGEGGGGGGGGGGGGCGGGGGGCEEGFGGGGDGFGFGFFGGEDFDG??FADC8CF@EFG
@M00200:205:000000000-AKKM3:1:1101:12691:3610 1:N:0:1
ATTGGGCATAAAGAGCTCGTAGGCGGCTCAGTAAGTCGGGTGTGAAACCCCCAGGCTCAACCTGGGGACGCCACCCGATACTGCTGTGGCTAGAGTCCAGTAGGGGAGTGTGGAATTCCCGGTGTAGCGGTGAAATGCGCAGATATCGGGAGGAACACCAGCGGCGAAGGCGGCACTCTGGGCTGGAACTGACGCTGAGGAGCGAAAGCGTGGGTAGCAAACAGGATTAGATACCCTGGTA
+
GGGGGGGGGGGGGGGGGGGGGGGGGGGGGGGGGGGGGGGGGGGGGGGGGGGGGGGGGGGGGGGGGGGGGGGGGGGGGGGGGGGGGGGGGGGGGGGGGGGGGGGGGGGGGGGGGFFGGGGGGGGGGGGGGGGGGGGGGGGGGGGGGGGGGGGGGGFGAFFGGG@EGGGGGGGGGGGGFCFGGGFDGGFFCGGGGEGEEGGGGDGGCEGGGGEGGGFC>FGEFFGCBGD)?FFGGCEDF@FFC
@M00200:205:000000000-AKKM3:1:1101:21228:3623 1:N:0:1
ATTGGGTTTAAAGCGTGCGTAGGCGGTTGTGAAAGTTAGGAGTGAAAGCCCAGGGCTCAACCTTGGAATTGCTCTTAAAACTACACAACTCGAATCTCGGAGAGGATAGCGGAATTGTCAGTGTAGCAGTGAAATGCGTAGATATTGACAGGAACACCAGTGGCGTAAGCGGCTATCTGGACGAGTATTGACGCTGAGGCACGAAAGCGTGGGGATCAAACAGGATTAGATACCCCGGTA
+
GGGGGGGGGGGGGGGGGGGGGGGGGGGGGGGGGGGGGGGGGGGGGGGGGGGGGGGGGGGCGGGGGGGFGGGGGGGGGGGGGGGGGGGGGGGGGGGGGGGGGGGGGGGFGGGGGGGGGGGGGGGGGGGFFGFGGGGGFGGGGGGGFGGGGGGGGGGGGGGGGFGGGGDEGGGGGGDEBDGGGGC5BEFGGC:?>EGDEFDFGGGGDGGGGGGCFEBGFGGGGGGG@FGFFFFGGGGFBBBE
@M00200:205:000000000-AKKM3:1:1101:6137:3628 1:N:0:1
ATTGGGCATAAAGGGTGCGTAGGTGGCGGGGTAAGTCAGGTGTGAAATCTCGGAGCTCAACTCCGAAACTGCACTTGATACTGCCTTGCTCGAGTACTGGAGAGGAGATTGGAATTTACGGTGTAGCAGTGAAATGCGTAGATATCGTAAGGAAGACCAGTGGCGAAGGCGAATCTCTGGACAGTTACTGACACTGAGGCACGAAGGCCAGGGGAGCAAACAGGATTAGATACCCTTGTAAGA
+
GGGGGGGGGGGGGGG@FEGEGGGGGGGGEFGGGGGFGFGGCFGGGGGGGGDGGGGGGGFGG9EFGGGGGGGGGGG@FFGGGGGGGFGFGGGGGEGGFFDFGFDFD??BFFFGDFFGGDFGGGGGGFGGGGGFGEDFGGGGGGFF,>FGGFCFDFBCGFFGGGF>*:@CDFGG8:E@,DF@CFGF<,>C,CEAFCFFC<;F*;C;**2*8CCGF*.9>5;87F6<:F>>F@):9<CF4.9FF>A
@M00200:205:000000000-AKKM3:1:1101:16512:3642 1:N:0:1
ATTGGGCTTAAAGGGTAGGTAGGTGGTCTCATTTGTCTGGGGTGAAAGCCTTGAGCTTAACTCAAGAAGTGCCTCAGAAACGGTGAGACTCGAGTCTCAGAGAGGGTCGTGGAATTCCCGGTGTAGCGGTGAAATGCGTAGAGATCGGGAGGAACACCAGAGGCGAAGGCGGCGACCTGGATGAGTACTGACACTCAACTACGAAAGCGTGGGGAGCAAACAGGATTAGATACCCGGGTA
+
GGGGGGGFGGGGGGGGECGFGGDEFGGGAFCGFGGGGFGFGGGGGGGCFGFGGFGGGFGGGCF@CFFCFGGFG,E<FGCFFGG:F7,@FGGGGGGG96?CFG,=F@FEGFGGGGGFEAEGGGGEGGGGGGGGGFGGGCGGGGGGFGGDEEDEFGGFGGFF@CD@C<EFGGC7C*1:EEDDGG6CFFG?C7@FFGG6CC@9+0:EFGDDGGEGGEDGDCGGDGGF?C*5=95:FEFGB>D5
@M00200:205:000000000-AKKM3:1:1101:22081:3652 1:N:0:1
ACTGGGTATAAAGGGCTCGTAGGCGGCCAACTAAGTCAGACGTGAAATCCCCAGGCTCAACCTGGGAACTGCGTCTGATACTGGTTGGCTTGAATCCGGGAGAGGGATGCAGAATTCCAGGTGTAGCGGTGAAATGCGTAGATATCTGGAGGAATACCGGTGGCGAAGGCGGCATCCTGGACCGGCATTGACGCTGAGGAGCGAAAGCCAGGGGAGCAAACGGGATTAGATACCCTAGTA
+
GGGGGGGGGGGGGGGGGGGGGGGGGGGGGGGGGGGGGGCGGGGGGGGGGFFGGGGGGGGGGGGGGGGGGGGGGGGGGGGGGGGGGGGGGGGGGGGGGGGGGGEGGGGFGGGGGGGGGGGGGGGGGGGGGGGGGFFGGGGGGGGGGGGGGGGGGGGGGGGGGGGGGGGGGGGGGGEFGGGGGGGGGGGDCFGFCGDGGGCFGGGGGGGGGGGGGDBDEGGCCDGGFC<BFFFGGFFGFFFF
@M00200:205:000000000-AKKM3:1:1101:6881:3654 1:N:0:1
ATTGGGTGTAAAGGGCTCGTAGGTGGCCAGCTAAGTCGGACGTGAAATCCCCAGGCTCAACTTGGGAACTGCGTCCGATACTGGATGGCTTGAATTCGGGAGAGGGATGCAGAATTCCAGGTGTAGCGGTGAAATGCGTAGATATCTGGAGGAATACCGGTGGCGAAGGCGGCATCCTGGACCGAGATTGACACTGAGGAGCGAAAGCCAGGGGAGCAAACGGGATTAGATACCCGAGTAGGAT
+
GGGGGGGGGGGGGGGGGGGGGGGGGGGGGGGGGGGGGGGGGGGGGGGGGGGGGGGGGGGGGGGGGGGGGGGGGGGGGGGGGGGGGGGGGGGGGGGGGGGGGGGGGGGGGGGGGGGGGGGGGGGGGGGGGGGGGGGGGGGGGGGGGGGGGGGGGGCFGGGGGGGGGGGGGGGGGGGGGGGGGGGGGGC89FFGGGGFGGGGGGGGGECFFGGGGGFGFGGGCDEG?DFFFF2>FCF57BFG*52)
@M00200:205:000000000-AKKM3:1:1101:9798:3661 1:N:0:1
ACTGGGTATAAAGGGCGCGTAGGCGGCCACTTAAGTTAGACGTGAAAGCCCTAGGCTTAACCTAGGAACTGCGTTTAATACTGGGTGGCTAGAGTTTGGTAGAGGAAAGCGGAATTCCTAGTGTAGAGGTGAAATTCGTAGATATTAGGAAGAACACCAGAGGCGAAGGCGGCTTTCTGGACCGACACTGACGCTGAGGCGCGAAAGCGTGGGGAGCAAACAGGATTAGATACCCCAGTA
+
GGGGGGGGGGGGGGGGGGGGGGGGGGGGGGGGGGGGGGGGGGGGGGGGGGGGGGGGGGGGGGGGGGGGGGGGGGGGGGGGGGGGGGGGGFGGGGGFGGGGGFFDFGGFGGGDGGGGGGDFFGGGGGGGGGGGGGGGGFGGGGGGCFGDGGGGGGGGGFGFFGGGCE*CFCGGE>EGGGF?CFFEEGEEG=9EGGGCECFGDGGGGEGGDGG5C?3D>FGGGGC414C?FFFGGFFC>@FG
@M00200:205:000000000-AKKM3:1:1101:18601:3664 1:N:0:1
ACTGGGTTTAAAGGGCGCGTAGGCGGGATGGCAAGTCAGTCGTGAAATCTCTCGGCTCAACCGAGAAACGTCGGCTGATACTGCCGTTCTTGAGGGATGCAGAGGAGACTGGAATTCCCGGTGTAGCGGTGAAATGTGTAGAGATCGGGAGGAACACCGGTGGCGAAGGCGGGTCTCTGGGCATTTCCTGACGCTGAGGCGCGAAAGCGTGGGGAGCAAACGGGATTAGATACCCTGGTA
+
GGGGGGGGGGGGGGGGGGGGGGGGGGGGGGGGGGGGGGGGGGGGGGGGGGGGGGGGGGGGGGGDGGGGGGGGGGGGGGGGGGGGGGGGGGGGGGGGGGGGGGG7FGGGGGGGGGGGGGGGGGGGGGGGGGGGGFGGGGGGGGGGGGGGGGGGGGGGGGGGGGGGGGGGGGGGGGGGGGGGGGGGGGGGGGFGGGGGGGGGGGGGGGGGGGGCGGEGFGGGGGGG?GGFFFDGGGGGFFFG
@M00200:205:000000000-AKKM3:1:1101:12443:3673 1:N:0:1
ACTGGGTTTAAAGGGCGCGTAGGCGGGTGCTCAAGTCCGGGGTGAAATCCTCCAGCTCAACTGGAGAACTGCCTCGGATACTGGGTGCCTCGAGGGTGGTAGGGGTATGCGGAACTATCGGTGGAGCGGTGAAATGCGTTGATATCGATAGGAACTCCGGTGGCGAAGGCGGCATACTGGACCACTTCTGACGCTGAGGCGCGAAAGCCAGGGGAGCAAACGGGATTAGATACCCCGGTA
+
GGGGGGGGGGGFFGGGGGGGGGGGGGGGGGGGGGGGGGGGGGGGGFGGGGGGGGGGGGGGGGGGGGGGGGGGGGGGGFGGGGGGGGGGGGGGFGGGFGGGGGGGGGGGGGGGGGGGGGGGGGGGFGGGGGGGGGGGGGGGGGGFGGGGGGGGGGGGGGGGGGGGGGGGGGGGGGGGGGGGGGGGGGGGGGGGGGCGGGGGGGGGGGGGGGGGGGFDEGCFFGGGFD48??<C9<<F>EDE
@M00200:205:000000000-AKKM3:1:1101:21396:3686 1:N:0:1
ATTGGGTTTAAAGGGTGCGTAGGTGGCGAGGTAAGTCTGGTGTGAAATCCCGGGGCTCAACCCCGGAACTGCACTGGATACTGCCCTGCTGGAGTACTGGAGAGGAGATTGGAATTTACGGTGTAGCAGTGAAATGCGTAGATATCGTAAGGAAGACCAGTGGCGAAGGCGAATCTCTGGACAGTTACTGACACTGAGGCACGAAGGCCAGGGGAGCAAACGGGATTAGATACCCGTGTA
+
GGGGGGGGGGGGGGGGGGGGGGGGGGGGGGGGGGGGGGGGGGGGFGGGGGGGGGGGGGGGGGGGGGGGGGGGGGGGGFGGGGGGGGGGGGGGGGGGGGGGGGGGGGGGGGGGGGGGGGGGCFGGGGGGGGGGGGGGGGGGGGGGGGGGGGGGGFGGGGFGGGGGGGGGGGGGDGGGGGGGGGGGGGFFGGCDDFGFFFGGGGGGGGGGCA@FEGBDFGFGGGDG;GC>FFFF7EGGF>>C
@M00200:205:000000000-AKKM3:1:1101:25684:3699 1:N:0:1
ACTGGGTTTAAAGGGCGTGTAGGCGGTTTGTTAAGTCATGTGTGAAATCCCCCGGCTCAACCGGGGAAGTGCGCATGAAACTGGCAAGCTAGAGTACCGAAGAGGGGGGTGGAATTCCCGGTGTAGCGGTGAAATGCGTAGATATCGGGAGGAACACCTGCGGCGAAGGCGGCCCCCTGGTCGGATACTGACGCTGAGACGCGAAAGCGTGGGGAGCAAACAGGATTAGATACCCTAGTA
+
GGGGGGGGGGGGGGGGGGGGGGGGGGGGGGGGGGGGGGGGGGGGGGGGGGGGGGGGGGGGGGGGGGGGGFGGGDGGGGGGGGGGGGGGGGGGGGGGGGGGGGGGGGGGGGGGGGGGGGGGGFEGGGGGGDGGGGGGGG>CEGDGGDEGGGGGGG@FGDFGGGCCGGGGGGGGGEEGGGGGGGGGGGGG?FGGGGGGGGGGGDCEEGGGECGGGGFG552A<FGG6CGFF?AGF6CFFFFG
@M00200:205:000000000-AKKM3:1:1101:12132:3720 1:N:0:1
ATTGGGCTTAAAGCGTGCGTAGACGGTTACGTAAGTCGGGTGTGAAAGCCCCGGGCTCAACCTGGGAATTGCATTCGAGACTGCGCAGCTAGGGTGCGGAAGAGGGAAGCGGAATTTCCGGTGTAGCGGTGAAATGCGTAGATATCGGAAGGAACATCAGTGGCGAAAGCGGCTTCCTGGTCCAGCACCGACGTTCAGGCACGAAAGCGTGGGGAGCAAACAGGATTAGATACCCTAGTA
+
GGGGGGGGGGGGGGGGGGGGGGGGGGGGGGGGGGGGGGGGGGGGGGGGGGGGGGGGGGGGGGGGGGGGGGGGGGGGGGGGFGGGGGGGGGGGGGGGGGGGGGGGGGGGGGGGGGGGGGGGGGGGGGGGGGGGGGGGGGGGGGGGGGGGGGGGGGGGFGFGGGGGGGGGGGGGGGDGGFGGGGGGGGGGG3:CGGGGGGGCGGGGGGGGGGGGGGEGFGG+77EF?<>?FFFGCCFDFFFG
@M00200:205:000000000-AKKM3:1:1101:25824:3746 1:N:0:1
ACTGGGTGTAAAGCGCGGGCAGGTGGCCCGCTAAGTCTGCGGTGAAATCCCGGAGCTCAACTCCGGATATGCCGCGGATACTGGCGGGCTAGAGACCAGTAGAGGCGAGTGGAATTCCAGGTGTAGCGGTGGAATGCGTAGATATCTGGAAGAACACCGGTGGCGAAGGCGGCTCGCTGGGCTGGTTCTGACACTCATCCGCGAAAGCGTGGGGAGCAAACAGGATTAGATACCCGAGTA
+
GGGGGGFGGGGGGGGGGGGGGGGGGGGGGGGGGGGGGGGGGGGGGGGGGGGGGGGGGGGGGGGGGGGGGGGGGFGGGGGEFFGGGGGGGGGGGGGGGGGGGGGGFDGGGGGGGGGGGGGGGCEGGGGGGEGGCFGGGGGGGGGGGGGGGGGGGGGFGEGGFGGGEGGGGGGGGGGGGEEGGGFEGCGFGGGFGGFFGFF?EGG8EGGGG*;EEG5DFCFGFFGGFCF?4@AF?CFD:B>F
@M00200:205:000000000-AKKM3:1:1101:23733:3760 1:N:0:1
ATTGGGTGTAAAGTGCGCGTAGGCGGTCTGCTAAGTTGGATGTGAAAACTCTGGGCTTAACCCAGAGCCTGCATCCAAAACTGGCAGGCTGGAGTTTTGGAGGGGGAAGCGGAATTCCTGGTGTAGCAGTGAAATGCGTAGATATCAGGAGGAACACCGGTGGCGAAGGCGGCTTCCTGGACAAAAACTGACGCTGAGGCGCGAAAGCTAGGGGAGCAAACAGGATTAGATACCCTGGTA
+
EGEGGGGGGGGGGGFGGGGGGGGGGGGGGGGGGGGGGGGGGGGGGGGGGGGGGGGGGGGGGAFGFGGGGGGGGGGGGGGGFGGGGGGGGGGGGGGGGGGGGGDGGGGGGFGGGGGGGGGFGGCBFDFFGGCAAFFFFGG7FFFGGGGGGGGGDFCFGGGGEE>FCECEGGGGGGGGGGFDFGGGGGE?CGGGGDCEGGGGGGDEG=DGGGGGGE3DDC6<CGGG6FC<?F2:0<C=:3@F
@M00200:205:000000000-AKKM3:1:1101:11915:3765 1:N:0:1
ATTGGGTTTAAAGGGCGCGTAGGCGGCGCGAGGAGTCGGGGGTGAAAGTCCGGGGCTCAACCCCGGATCGGCCTTCGAGACTCTCGCGCTGGAGCACAGTAGAGGCGGGTGGAATTCCGGGTGTAGCGGTGGAATGCGTAGAGATCCGGAAGAACACCGGTGGCGAAGGCGGCCCGCCGGGCTGTGGCTGACGCTGAGGCGCGACAGCGTGGGGAGCAAACAGGATTAGATACCCGGGTA
+
GGGGGGGGGGGGGGGGGGGGGGGGGGGGGGGGGGGGGGGGGGGGGGGGGGGGGGGGGGGGGGGGGGGGGGGGGGGGGGGGGFGGGGGGGGGGGGGGGGGGGGGGGGGGGFGGF,?FFGGGG7BCCGFEG>EE;EEEGEEE5CFGGGGGGCGEGGFFCEEGGGGEE8EEGGDG5CCEE*/:E:*;C6F573:8ED*C*C@5C<E*8*9*C5:EGG)95A*AF50>(*2)6*6:+<CDFFFE
@M00200:205:000000000-AKKM3:1:1101:15402:3780 1:N:0:1
ACTGGGCATAAAGCGTGCGTAGACGGTTGTGTAAGTCGGATGTGAAAGCCCCGGGCTTAACCTGGGAATGGCGTTCGAAACTGCATAGCTAGGGTGCGGAAGAGGGAAGCGGAATTTCGGGTGTAGCGGTGAAATGCGTAGATATCCGAAGGAACATCAGTGGCGAAAGCGGCTTCCTGGTCCAGCACCGACGTTCAGGCACGAAAGCGTGGGGAGCAAACAGGATTAGATACCCCAGTA
+
GGGGGGGGGGGGGGGGGGGGGGGGGGGGGGGGGGGGGGGGGGGGGGGGGGGGGGGGGGGGGGGGGGGGGGGGGGGGGGGGGGGGGGGGGGGGGGGGGGGGGGGGGGGGGGGGGGGGFGGGGGGGGGGGGGGGGGGGGGGGGGGGGGGGGGGGGGGGGGGGGGGGGGGCEGGGGGGGGGGFGGGGGGGGGGGGGGGGGGGGGGGGGDGGGGGGGGFDBGGGGG6D?GG?FFFFCFFDBDFG
@M00200:205:000000000-AKKM3:1:1101:7545:3785 1:N:0:1
ACTGGGTTTAAAGCGTGCGCAGGCGGTTTTGTAAGCCAGATGTGAAAGCCCCGGGCTTAACCTGGGAATGGCATTTGGGACTGCAAGGCTGGAGTGCGGCAGAGGAGACTGGAATTCCTGGTGTAGCAGTGAAATGCGTAGATATCAGGAGGAACACCGATGGCGAAGGCAGGTCTCTGGGCTGACACTGACGCTCATGCACGAAAGCGTGGGGAGCAAACAGGATTAGATACCCCGGTAAGA
+
GGGGGGGGGGGGGGGGGGEGFGGGGGGGGGGGGGGGGGFGGGGGGGGGGGGGGGGGGGGGGGGGGGGCFGGFGGAFGGGGGGGGGGGGGGGGCFFGGGGGGGGGGGGGGGGGGGGFFGGGGGGGGFGGGGGGFGGGGGGGGGGGGFGGGFGGDCFFGGGGDE@FGGGGGGGGGGGGGGGGGGGGGGGGGFGGEE4EGGGDGGGGGDGGGGDEGGFGFFEGGF6F:F7<?=ACFG+CDEFGGF<
@M00200:205:000000000-AKKM3:1:1101:20260:3794 1:N:0:1
ACTGGGTATAAAGAGCGCGTAGGCGGCCCGGTAAGTCCGCTGTGAAAGTCAGGGGCTCAACCCTTGGAAGCCGGTGGATACTGTCGGGCTAGAGTCCGGAAGAGGCGAGTGGAATTCCTGGTGTAGCGGTGAAATGCGCAGATATCAGGAGGAACACCTATGGCGAAGGCAGCTCGCTGGGACGGTACTGACGCTGAGGCGCGAAAGCGTGGGGAGCAAACAGGATTAGATACCCTCGTA
+
GGGGGGGGGGGGGGGGGGGGGGGGGGGGGGCFGGGGGGGGGGFFGGGFFGFGGGG7CGFGGGGGGGGFGCFGEGGGGGGGGFGGGGGGGGGGGFGFGGGGGGGGFGGGGGGGGGG8EFFCFGGGFGGGGCEGGFFFFGDGGGGGGGGCGGGGGGGGGGGGGFGGGGGGDGGGEGGGGGGCEFGGGEFGDGGFEGDGEGGGGDEEEEGGGEGECGBGFGCFGGGC:D*5?F<FGCFC>EFC
@M00200:205:000000000-AKKM3:1:1101:24198:3811 1:N:0:1
ACTGGGCTTAAAGCGTGCGTAGACGGTTATGTAAGTCGGGTGTGAAAGCCCCGGGCTCAACCTGGGAATTGCATTCGAGACTGCATAGCTAGGGTGCGGAAGAGGGAAGCGGAATTTCCGGTGTAGCGGTGAAATGCGTAGATATCGGAAGGAACACCAGTGGCGAAAGCGGCTTCCTGGTCCAGCACCGACGTTCAGGCACGAAAGCGTGGGGAGCAAACAGGATTAGATACCCGAGTA
+
GGGGGGGGGGGFGGGGGGGGGGGGGGGGGGGGGGGGGGGGGGGGGGGGGGGGGDDGGGGGGGGGFFFFFGGGGGGGGGGFGGGGFGGGGGGGGCGDGGGGGGGGGEGGGGGGDGGFCCFDGGGGGGFEGGGGGGGFGGGGGGGGGCF7EF@@GGGGGGEC:FGGGGGCGGGGGGGFFGGFFGE?<FDGD5EEG=3CGGGGGGGGCCDF8/;CCC.1>CD6DGGG:FFBFFBGGCC)757F
@M00200:205:000000000-AKKM3:1:1101:9874:3813 1:N:0:1
ACTGGGTATAAAGGGTGCGTAGGCGGCCTATTAAGTCAGTTCTGAAATATCCCGGCTTAACCGGGAGGGTGGGATTGATACTGATGGGCTTGAGTGGAGTCGAGGTAGGCGGAATTGACGGTGTAGCGGTGAAATGCTTAGATATCGTCAAGAACACCGATAGTGTAGACAGCTTACTAGACTTCAACTGACGCTGAGGCACGAAAGTGTGGGGATCAAACAGGATTAGATACCCCTGTA
+
GGGGGGGGGGGGGGGGGGGGGGGGGGGGGGGGGGGGGGGGGGGGGGGGGGGGGGGGGGGGGGGGGGGGGGGGGGGGGGGGGGGGGGGGGGGGFGGGGGGGGGGCGGGGGGGGGGGGGGGGGGGGGGGGGGGGGFGFGGGGGGGGGGGGGGGGGGGGGGGGGGGGGGGCGGGGGGGGGGGGGGGGGGGGGGF:CGGGGFFGGGGECGGGGGG7CE33:FCDF:6DFGGFFFFG7C?F>FFG
@M00200:205:000000000-AKKM3:1:1101:9343:3827 1:N:0:1
ATTGGGCTTAAAGCGCGCGCAGGCGGTTCGGGGCGTCGGTGCTGAAAGTCCACCGCTTAACGGTGGGATGCGTGCCGATACGCCCGAACTGGAGGGCGGGCGAGGGTGGTGGAATTGCCGGTGTAGTGGTGAAATGCGTAGAGATCGGCAGGAACACCAGTGGCGAAGGCGGCCACCTAGCCCGCACCTGACGCTGAGGCGCGACAGCGTGGGGCGCGAACTGGATTAGATACCCGCGTA
+
GGGGGFGGGGGGGGGGEGGGEGGGGGGGGGGGGGGGGGGGGFCGFGGGGGGGGGGGGGGGGGCFCGGFGGGGGEFGGGGGGGGGG=FFGCEGG<BEFGECGCCFDCFGGECEGFFCFFEFE:CFE9?AFGF?C@@<FE8CCGGFGEFE5EGE8CGFGGDG?EFGG:EEGGGGGEG5EGGDFE:5CC>:66088:CG=FFFGDEDE*)98E>CGG5<BGGCCD+92CC)?46CFFC5>:)7
@M00200:205:000000000-AKKM3:1:1101:18256:3835 1:N:0:1
ACTGGGTATAAAGGGCGCGTAGGCGGCGCGAGGAGTCGGGGGTGAAAGTCCGGGGCTCAACCCCGGATCGGCCTTCGATACTCTCGCGCTCGAGCACAGTAGAGGCGGGTGGAATTCCGGGTGTAGCGGTGGAATGCGTAGAGATCCGGAAGAACACCGGTGGCGAAGGCGGCCCGCTGGGCTGTGGCTGACGCTGAGGCGCGGCAGCGTGGGGAGCAAACAGGGTTAGATACCCTAGTA
+
GGGGGGGGGGGGGGGGGGGGGGGGGGGGGGGGGGGGGGGGGGGGGGGGGGGGGGGGGGGGGGGGGGGGGGGGGGGGGGGGGGGGGGGGGEGGGGGGGGGGGGGGGGGGEFEGFG9FFGGGG:<<CC7:E;EG8FAFEE8:8;<<7<FGG8EEFFCC6>CC*:E8C*:CEFGGCEGE528CEC@8CFG*5C5*:51::@F*//:***1*//:EEE)9):CC5*27(0735*)*0<C4.<*2
@M00200:205:000000000-AKKM3:1:1101:12039:3846 1:N:0:1
ATTGGGTATAAAGAGCTCGTAGGCGGCCGCTCAAGTCGAACGTGAAAACTCGGAGCTCAACTCCGAGCCCGCGTTCGATACTGGGTGGCTAGAGTCTGGTAGGGGGATCTGGAATTCCTGGTGTAGCGGTGGAATGCGCAGATATCAGGAGGAACACCGGTGGCGAAGGCGGGACCCTGGGCCAGTACTGACGCTGAGATGCGAAAGCGTGGGGAGCAAACAGGATTAGATACCCGAGTA
+
GGGGGGG<FGGGGGGGGGGGGGGGEGGGCBFFGFGGGGC@@FGGGGGGFF?CC@CFFFGGG,CE=+6>F<FGEGEGGGGGGGGG<FGGGGAGGFGFD<<FGGGDGGG7+CFGGGGGGFGGGGGGGGGGGGGGGGGGGDGEGGGGGGGFC:<FGGGGGGGCGCGGGGGGGGC8C8*/;8*;5FGED8C?CDGGGGGGGGF7?FDGGG3CEGGGGGEDFFGGGGGG?DFDFFFG?CFGFDFG
@M00200:205:000000000-AKKM3:1:1101:7625:3855 1:N:0:1
ATTGGGTATAAAGCGTGCGTAGGTGGTTCGTTAAGTCTGCCGTGAAAGCCCCGGGCTCAACCTGGGAATGGCGGTGGATACTGGCGGACTAGAGTGCGGTAGAGGGTGGTGGAATTCCCGGTGTAGCAGTGAAATGCGTAGAGATCGGGAGGAACATCTGTGGCGAAGGCGGCCACCTGGACCAGCACTGACACTGAGGCACGAAAGCGTGGGGAGCAAACAGGATTAGATAACCGTGTA
+
GGGGGGGGGGGGGGGGGGGGGGGFGGGFGGGGG<FGGGGGGGGGGGGGGGGGGGGGGGGGGFGGGGGGGGGGGGGEGGGGGGGGGGGGGGGGAGGGGCEGGGGGFGGGGGGGGGGGGGGGGGGGGGGGGGGGGGAFCGEEEGGFGGGGGGGGGGGDGFFFFF7CEEEFD7FGD*BCBFFCDFGGGG?=F<FGGGGGGGGFEGGEE8)*:=EEGGBDBFCCGFFGFGGF@FFF+<87D)>6
@M00200:205:000000000-AKKM3:1:1101:15231:3855 1:N:0:1
ATTGGGTTTAAAGGGCGCGTAGGTGGCGGCGTAAGGCCGCGGTGAAAGTTCGGGGCTCAACCCTGAATCGGCCGCGGCGACTGTGGGGCTCGGGTACCGTAGAGGCAGATGGAATTCCGGGTGTAGCGGTGGAATGCGTAGAGATCCGGAAGAACACCAGTGGCGAAGGCGGTCTGCTGGGCGGTGGGACCGAAAGGTCTCTTGAACCGACACTGAGGCGCGACAGCGTGGGGAGCAAACAGG
+
GGGGGGGGGGGGGGGGGGGGGGGGGGGGGGGGGGGGGGGGGGGGGGGGGGGGGGGGGGGGGGGGGGGGGGGGGGGGGGGGGGGGGGGGGGGGGGGGGGGGGGGGGGGGGGGGGGGGGGGGGGGGGGGGGGGGFGGGGGGGGDFFGGGGGGGGGGGGGGFGGGGGCGGGGGGGGGGGGGGGGGGGGGGGGGGGG*CGGFGGGGGGGFGGGGEGE??D45:ED3EDBGGFF@0CG:EGFFFGFFF
@M00200:205:000000000-AKKM3:1:1101:24405:3858 1:N:0:1
ACTGGGTGTAAAGAGCTCGTAGGCGGTTTGTCGCGTCGGGAGTGAAAACTCAGGGCTCAACCCTGAGCGTGCTTCCGATACGGGCAGACTAGAGGTATGCAGGGGAGAACGGAATTCCTGGTGTAGCGGTGGAATGCGCAGATATCAGGAGGAACACCGGTGGCGAAGGCGGTTCTCTGGGCATGACCTGACGCTGAGGAGCGAAAGCATGGGGAGCGAACAGGATTAGATACCCCTGTA
+
GGGGGFGGGGGGGGGGGGGGGGGGGGGGEGGFGGGGGGGGGGGFGGFCGFGGFDFGGGGGGGGGGGGGGCFEGGGGGGGGCFEGGGGFGCFGGEGGGGGGGGGGGGGEGGGGGGGGGGGGGFFFCGGDC3@7FE,FFCFCGGGGGGGFEC<>@CGCGC@:CCCGGGCFGGGG>EGF?FFCFGFEF98>CGGGGG35?FGGGGGD5CDFFFEFEGFGDEE*9>G516C267<79<<FF>7F
@M00200:205:000000000-AKKM3:1:1101:10612:3859 1:N:0:1
ATTGGGTTTAAAGCGCGTGTAGGCGGTCCGGTAAGTCGGCTGTGAAAGTCCAGGGCTCAACCCTGGGATGCCGGTCGATACTGCCGGACTAGAGTTCGGAAGAGGCGAGTGGAATTCCCGGTGTAGCGGTGAAATGCGCAGATATCGGGAGGAACACCAATGGCGAAGGCAGCTCGCTGGGACGTTACTGACGCTGAGACGCTAAAGCGTGGGGATCAAACAGGATTAGATACCCCGGTA
+
GGGGGGGGGGGGGGGGGGGGGGGGGGGGGGGGGGGGGGGGGGGGGGGGGGGGGGGGGGGGGGGGGGGGGGGGGGGGDGGGGGFGGGGDGGFCGGGGGGGGGGGGGGGGGGGGCGGGGGGGGGGGGFF++FFFFFGGGGGGCCF;AFGGGGGGGFGCGGFGGGGGGGG:CFGGGGG>>EG*B>FGGGGGGD7F2C<EE*3<EC***0*:CEGGGGF*<*8@C5@40>C?F?A*<<F*0)0C
@M00200:205:000000000-AKKM3:1:1101:11066:3874 1:N:0:1
ATTGGGTATAAAGCGCGTGTAGGCGGCTCGGTAAGTCTGCTGTGAAAGCCCAGGGCTCAACCCTGGGATGCCGGTGGATACTGTCGAGCTCGAGTCCGGAAGAGGCGAGTGGAATTCCTGGTGTAGCGGTGAAATGCGCAGATATCAGGAGGAACACCAATGGCGAAGGCAGCTCGCTGGGACGTGACTGACGCTGAGACGCGAAAGCGTGGGGAGCAAACAGGATTAGATACCCGCGTA
+
GGGGGGGGGGGGGGGGGEGGGGGGGGGGGGGEGGGGGGGGGGGGGGGGGGGGGGGGGGGGGGGGGGGGGGGGGGGGGGGGGGGGGGGGGGGGGGGGGGGGGGGGGGGGGGGGGGGGGGGGGGGGGGGGGEGGGGFGGGDGDDGFDGGGGGGGGGGGGGGGGGGGGGGGGGGGGGGGGDGEGGGGGGGG?FGGGGDEGGGGGGGGGEDDE5EGGGEGDFGGFDED6CG744<GFFGD3D>G
@M00200:205:000000000-AKKM3:1:1101:21331:3880 1:N:0:1
ACTGGGTGTAAAGGGTGCGCAGGCGGCCGTGTGTGTGAGGCGTGAAAGCCCGATGCTTAACATCGGAATTGCACCTCAAACTACATGGCTAGAGCATTGGAGAGGGTAGCAGAATTCATGGTGTAGCAGTGAAATGCGTAGATATCATGAGGAATACCAGAGGCGAAGGCGGCTACCTGGACAATTGCTGACGCTCAGGCACGAAAGCGTGGGGAGCAAAAGGGATTAGATACCCTAGTA
+
GGGGGGGGGGGGGGGGGGGGGGGGGGGGGGGGGGGGGEGGGGGGGGGGGGGGGGGGGGGEFGGGCEGCGGGGGDGGFFECFGFGGGGGGDGGFGGDFGGGGGGGGGGGCGFAF@EFGGGFEGGGGFGGGGGGFDECGGGGGGGGGGGGGGGGGGGGGGGGCGGGGGGEGDGGGGGFFEFGCFFFGGGGG719?EDGCBCFCFGGGGGGECBEEC>CBCF@F45D?FC?*@4::EGG:>FD
@M00200:205:000000000-AKKM3:1:1101:23800:3891 1:N:0:1
ATTGGGTTTAAAGGGCGCGTAGGCGGGATGGCAAGTCAGTCGTGAAATCTCTCGGCTCAACCGAGAAACGTCGGCTGATACTGCCGTTCTTGAGGGATGCAGAGGAGACTGGAATTCCCGGTGTAGCGGTGAAATGTGTAGAGATCGGGAGGAACACCGGTGGCGAAGGCGGGTCTCTGGGCATTTCCTGACGCTGAGGCGCGAAAGCGTGGGGAGCAAACGGGATTAGATACCCGGGTA
+
GGGGGGGGGGGGGGGGGGGGGGGGGGGGGGGGGGGGGGGGGGGGGGGGGGGGGGGGGGGGGGGGGGGGGGGGGGGGGGGGGGGGGGGGGGGGGGGGGGGGGGGGGGGGGGGGGGGGGGGDGGGGGFGGGGGGGGGGGGGGGGGGGGGGGGGGGGGGGGGGGGGGGGGDCFGGGGGGGGGGDGGGGGGGGGGGDGGD5FGFDGGGGG3<CECEGGFGFGGGGGG3?GF3?=<>FGGGBEE*
@M00200:205:000000000-AKKM3:1:1101:16628:3900 1:N:0:1
ATTGGGTTTAAAGGGTGCGTAGGCGGTGTAGCAAGTCGGGAGTGAAATACCCCAGCTTAACTGAGGAATTGCTTTCGATACTGCTGCGCTTGAGTGAGACAGAGGTAAGCGGAACTTAGGGTGGAGCGGTGAAATGCGTTGATATCCTAAGGAACACCGGTGGCGAAGGCGGCTTACTGGGTCTCTACTGACGCTGAGGCACGAAAGCCAGGGTAGCAAACGGGATTAGATACCCCCGTA
+
GGGGGGGGGGGGGGGGGGGGGGGGGGGGGGGGGGGGGGGGGGGGGGGGGGGGGGGGGGGGGGGGGGGGGGGGGGGGGGGGGGGGGGGGGGGGGGGGGGGGGGGGGGGGGGGGGGGGGGGGGGGGGGGGGGGGGGGGGGGGGFGGGGGGGGGGGGGGGGGGGGGGG7EGGGGGGGGGGGGGGGGGGGGGGGGGGGGGGGGFCFGGGGDGGGGGG8?GFGGGGGCC?GGFFFFGFCFGFFBE
@M00200:205:000000000-AKKM3:1:1101:12740:3909 1:N:0:1
ATTGGGTTTAAAGCGCACGTAGGCGGACTCTTAAGTCGGTGGTGAAAGCCTGGAGCTCAACTCCAGAACTGCCTTCGATACTGAGAGTCTTGAGTCCGGGAGAGGTGAGTGGAACTGCGAGTGTAGAGGTGAAATTCGTAGATATTCGCAAGAACACCAGTGGCGAAGGCGGCTCACTGGCCCGGTACTGACGCTGAGGTGCGAAAGCGTGGGGAGCAAACAGGATTAGATACCCGTGTA
+
GGGGGGGGGGGGGGGGGGGGGGGGGGGGGGGGGGGGGGGGGGGGGGGDGGCEGGGGGGGGGGGGGGGFGGGGGGGGGGGGGGGGGGGGGGGGGGGGGGGGGGGGGFGGGGGGGGGGGGGCGGGGGGGGGGGGGGGFGGGGGGGGGGGGGGEGGGGGGGG:FGGGGGGGGGGGGGGGFGGGFGGGGGGGGGGGGGGGGCFC5DGEGGDGGEGGGGFGFGG8CFGGBGDBFF<DFGGG55@F
@M00200:205:000000000-AKKM3:1:1101:11931:3932 1:N:0:1
ATTGGGTATAAAGGGTGCGTAGGAGGGCAGGTAAGTCAGTGGTGAAATCTCCGAGCTTAACTTGGAAACTGCCGTTGATACTATCTGTCTTGAATATTGTGGAGGTGAGCGGAATATGTCATGTAGCGGTGAAATGCTTAGATATGACATAGAACACCAATTGCGAAGGCAGCTCGCTACACATATATTGACTCTGAGGCACGAAAGCGTGGGGATCAAACAGGATTAGATACCCCAGTA
+
GGGGGGGGGGGGGGGGGGGGGGGGGGGGGGGGGGGGGGGGGGGGGGGGGGGGGGGGGGGGGGGGGGGGGGGGGGGGGGGGGGGGGGGGGGGGGGGGGGGGGGGGGGGGGGGGGGGGGGGGFFEGGGGGGGGGGGGGGGGGGGGGGGGGGGGGGGGGGGGFGGGGGGGGGGGGGGFGGGGGGGGGFGFGGGGGGGGFGGFDGDCGGGGG5EGGCE>DFGGG=68<26FFFFFC@FFGFFF7
@M00200:205:000000000-AKKM3:1:1101:12933:3937 1:N:0:1
ATTGGGTGTAAAGCGCGTGTAGGCGGCAGCGTGTGTCGGGCGTGAAATCCCACGGCTCAACCGTGGAAGTGCACTCGAAACTGCGCAGCTAGAGTCCTGGAGAGGAAGGTGGAATGCTTGGTGTAGAGGTGAAATTCGTAGATATCAAGCGGAACACCGGTGGCGAAGGCGGCCTTCTGGACAGTGACTGACGCTGAGACGCGAAAGCGTGGGGAGCAAACAGGATTAGATACCCCTGTA
+
GGGGGGGEGGGGGGGGG@FGGGGGGGGGGGGGGEGGGGGCCGGGGGGGGGGGGGGGGGGGGGGGGGEEEGGGGGGGGGGGGGGGGGGDGGGGGGGGGGGGDGG7FEGGGGGGGGGGGGGGGGGGGGACFGGGGGFFGGGGGDGGGGGFEFEGGGGGFFFGGEGGGGGGGGD@EEEFFGFFGGFF9?CGGGGGGGGGGC29*<ECEGGGGGGGGGFDEGC<>4C<:FFD@4A7FCED5@FF
@M00200:205:000000000-AKKM3:1:1101:6901:3990 1:N:0:1
ACTGGGTTTAAAGGGCGCGTAGGCGGGATGGCAAGTCGGTCGTGAAATCCTCGGGCTCAACCCTGGGATGCCGGTCGATACTGCCGGACTAGAGTTCGGAAGAGGCGAGTGGAATTCCCGGTGTAGCGGTGAAATGCGCAGATATCGGGAGGAACACCTATGGCGAAGGCAGCTCGCTGGGACGTTACTGAAGCTGAGACGCGAAAGCGTGGGGAGCAAACAGGATTAGATACCCTTGTA
+
GGGGGGGGGGGGGGGGGGGGGGGGGGGGGGGGGGGGGGGGGGGGGGGGGGGGGGGGGGGGGGGGGGGGGGGGGGGGGGGGGGGGGGGGGGGGGGGGGGGGGGGGGGGGGGGGGFCFCGGGGEGGGGGGGGGGGGGGGGGDGGGGGGGGGGGGGGGGGGGGGGGGGGGGGGGGGGCEGGGGGGGGGGGGGGF+<FGGGGGGGGGEGGGFGGGEGGFGFGGGGGGG0CFBF4:><CFDFFFG
@M00200:205:000000000-AKKM3:1:1101:16486:4000 1:N:0:1
ACTGGGTTTAAAGTGCGTGTAGGCGGCAACGCAAGTCGGGCGTGAAATCCCACGGCTCAACCGTGGAAGTGCACTCGAAACTGCGTAGCTAGAGTCCTGGAGAGGAAGGTGGAATGCTTGGTGTAGAGGTGAAATTCGTAGATATCAAGCGGAACACCGGTGGCGAAGGCGGCCTTCTGGACAGTGACTGACGCTGAGACGCGAAAGCGTGGGGAGCAAACAGGATTAGATACCCCTGTA
+
GGGGGGGGGGGGGGGGGGGGGGGGGGGGGGGGGGGGGGGGGGGGGGGGGGGGGGGGGGGGGGGGGGGGGGGGGGGGGGGGGGGGGGGGGGGGGGGGGGGGGGGGGGGGGGGGGGGGGGGGGGGGGGGGGGGGGGGGGGGGGGGFGGGGGGEGGGGGGGGGGGGGGGGGGGGGGGGGGGGGGGGGGGGGGGGGGGGGGGGGGGDGGGCFGGGGGGEDBGGGGGGCBGGFFFFGGGGGFFFG
@M00200:205:000000000-AKKM3:1:1101:7035:4032 1:N:0:1
ATTGGGTGTAAAGCGTGTTCAGGCGGCCTGGCAAGTCGGGCATGAAATCTCTCGGCTCAACCGAGAGAGGCTGTCCGATACTGCTGGGCTTGAGGACGGTAGAGGGTGGTGGAATTCCGCGTGTAGTGGTGAAATGCGTAGATATGCGGAGGAACACCAGTGGCGAAGGCGGCCACCTGGACCGTACCTGACGCTCAAACACGAAAGCTAGGGTAGCGAACGGGATTAGATACCCTTGTA
+
GGGGGGGDGGGGGGGFGFFFGGGGGGGGEFC@FGGGGCGGGDGGGGGFG9FGGGGGGGGGGGGGGGGGGGGFGGGFGG7FGGGGGGGGGGGGGG?@F@F=FEGGGGGEGGGGGGGGGGGGGGGGGGGGGGGGGGGGGGGGGGGGGFFEGGGGGGGGGGGGGGGGGGGGGGGGGCE@FGGG+C8C818CFGGGGGGCCCFGDGGGG83>9+3;C;@D?EG*><ED?C484=AFGGFC7FBG
@M00200:205:000000000-AKKM3:1:1101:20776:4055 1:N:0:1
ACTGGGTGTAAAGGGTGCGTAGGTGGCTATCTAAGTCAGTGGTGAAATATCTCAGCTTAACTGAGAGGGTGCCATTGATACTGGATAGCTTGAGTACAGATGAGGTAGGCGGAATTGACGGTGTAGCGGTGAAATGCATAGATATCGTCAAGAACACCGATAGCGAAGGCAGCTTACCAAGCTGTAACTGACACTGAGGCACGAAAGTGTGGGGATCAAACAGGATTAGATACCCTAGTA
+
GGGGGGGGGGGGGGGFGGGGGGGGGGGGGGGGGGGGGGGGGGGGGGGGGGGGGGGGGGGGGGGGGGGGGGGGGGGGGGGGGFGGGGGGGGGGGGFGGGGGGGGDFGGGFGGGGGGGGGGGGGGGGGGGDGGGGGGGGGGGGGGGGGGGGGGGFFGGGEFGGGGAE@CGGFGGEGFGGGGGGGGFGGGGFGGGGGFGGGGGDGGG5?CGEE9@F88C;F6?CDGC?47<FF?G+,?*=;:F
@M00200:205:000000000-AKKM3:1:1101:16314:4061 1:N:0:1
ATTGGGCGTAAAGCGTGCGCAGGCGGTTTTGTAAGTCTGTCGTGAAATCCCCGGGCTCAACCTGGGAATTGCGATGGAGACTGCAAGGCTAGAATCTGGCAGAGGGGGGTAGAATTCCACGTGTAGCAGTGAAATGCGTAGAGATGTGGAGGAACACCGATGGCGAAGGCAGCCCCCTGGGTCAAGATTGACGCTCATGCACGAAAGCGTGGGGAGCAAACAGGATTAGATACCCTAGTA
+
GGGGGGCEGGGGGGGFCGG7FGGGGGC+FFFGGGGGGGGEGGGGGGGGGGGGGGGGGGGGGGGGGGGGGGGGGEGGGGGGGGGGGGGGGGGGGGGFBFGGGGGGGEEGGGEEGGCGFGDGGGFGGGF;FGGGGGGDFGGGGGCGGGGGGGFEGGGDGGGGGGGGGGGGGGGGGGDEGD5F8@FFGGGFFGGGGDDDG+AFGFGGGCDG5CGGGGFGFFGGGGGG<FC2=F<DCEGG4<*+
@M00200:205:000000000-AKKM3:1:1101:22251:4070 1:N:0:1
ACTGGGTGTAAAGGGCTCGTAGGCGGCCAACTAAGTCAGACGTGAAATCCCCAGGCTCAACCTGGGAACTGCGTCTGATACTGGATGGCTTGAATCCGGGAGAGGGATGCAGAATTCCAGGTGTAGCGGTGAAATGCGTAGATATCTGGAGGAATACCGGTGGCGAAGGCGGCATCCTGGACCGGCATTGACGCTGAGGCGCGAAAGCCAGGGGAGCAAACGGGATTAGATACCCTAGTA
+
GGGGGGGGGGGGGGGGGGGGGGGGGGGGGGGGGGGGGGGGGGGGGGGGGGGGGGGGGGGGGGGGGGGGFGGGGGGGGGGGGGGGGGGGGGGGGGGGGGGGDEGGGGGGGGGGGFFGGGGGGGGGGGGGGGGGGGGGGGGGGGGGGGGGGGGDDFFGGGGGGGGGGGGGGGGGGGGGFGGGGGGGGGGGGGG78CDGEGGGGGGGCG3FGGGGGGFGFFGGFGGD6DC?F92CFGGGF:=?
@M00200:205:000000000-AKKM3:1:1101:14808:4096 1:N:0:1
ACTGGGCGTAAAGGGCGCGTAGGTGGTTTGATAAGGGTGTGGTGAAAGCCCGGAGCTCAACTCCGGGTCTGCCGTGCCGACTGTCAAACTCGAGGACTGTAGAGGCAGACGGAATTCCGGGTGTAGCGGTGGAATGCGTAGAGATCCGGAGGAAGACCGGTGGCGAAGGCGGTCTGCTGGGCAGTTTCTGACACTGATGCGCGACAGCGTGGGGAGCAAACAGGATTAGATACCCGAGTA
+
GGGGGFGGFFGGGGGGDGGFGGGFGGGGGGAFGGGGGGGGGGGGGGGGGGGGGGGGGGGGGGGGGGGGGGGGGGGGGGGGGGGGGGGGGGGEGGGGGGGGGGGGGGGGGGGGGFFFFGGGGEDEGGGGGGGGFGGGGGGGGGGGFFGGGGGGEGGFGGGGGGGFDCCFCFGGGGGGGGFFEGGGCCCFFGGGGGGGGGGGGGGCGGGGG:EEGG@DFG6CGGGG:GCBF?2FC@E<>E>C
@M00200:205:000000000-AKKM3:1:1101:25071:4105 1:N:0:1
ATTGGGTATAAAGCGTGTGTAGGCGGACCGTTAAGTGCCCGCGTGAAATCCCCCGGCTCAACCGGGGAACGGCCGGGCATACTGGCGGTCTTGAGCGATCCAGGGGTCATCGGAACAAACGGTGGAGCGGTGAAATGCGTAGATATCGTTTGGAACGCCGACGGTGAAAACAGATGACTGGGGATCCGCTGACGCTGAGACACGAAAGCCAGGGGAGCAAAAGGGATTAGATACCCTAGTA
+
GGGGGGGGGGGGGGGGGGGGGGCGGGBFGGGGGGGGGAFFGGGGGGGGGGGGGGGGG@CGDGGGGGGGGGGGGGEGGGGG8EC?<FEGGGGGCF@FGGFGGGGGDGCGCFGGEFDG<CC7FCBFFCFGGGGGGGGGGG71=@FCFGGGAEEF<FCFEGFGEEGE85C9EFFCCFGFEFCGFGDGGGFCF55?61>CEGFGG47*8CDD*:*;C8))0*;?47:*(*0.*/-*03<<*<::7
@M00200:205:000000000-AKKM3:1:1101:21977:4105 1:N:0:1
ACTGGGTTTAAAGGGCGTGTAGGCGGTTCGGTAAGTGGGATGTGAAATGCCCCGGCTCACCCGGGGACCTGCATCCCAAACTGCTGAGCTTGAGTACAGGAGAGGGTGGGGGAATTCCAGGTGTAGCGGTGAAATGCGTAGATATCTGGAGGAACACCGGTGGCGAAGGCGCCCACCTGGCCTGCTACTGACGCTGAGGCGCGAAAGCTAGGGGAGCAAACGGGATTAGATACCCTTGTA
+
GGGGGGGGGGGGGGGGGGGGGGGGGGGGGGGGGGGGGGGGGGGGGGGGGGGGGGGGGGGGGGGGGGGGGGGGGGFGGGGGGGGGGGFGGGGGGGGGGGGGFGGGGGGEGGGGDGGFGGGCGGGFFCFGGGGGGGGFGGGGGGGGGFCFFGGDGGGGGGGGGGGG7:EEGGGGGCEGGGGGGFGGGGGFGGGGGG35CGGGGGGGGGGGGGGGGGE3:EF6CDGGFGGF4FBGFFGGFF?9
@M00200:205:000000000-AKKM3:1:1101:9307:4112 1:N:0:1
ATTGGGTATAAAGTGTGCGCAGGTGGCTGAGCAAGTCGAGTGTGAAATCCCCGGGCTTAACTTGGGAATTGCGCTCGAAACTACTTGGCTCGAGTGTGGCAGAGGAAGGTGGAATTCCAGGTGTAGCGGTGAAATGCGTAGAGATCTGGAGGAACACCGATGGCGAAGGCAGCCTTCTGGGCCAACACTGACGCTCATGCACGAAAGCGTGGGTAGCAAACAGGATTAGATACCCGGGTA
+
GGGGGGGGGGGGGGGGGGGGGGGGGGGGGGGGGGGGGGGGGGGGGGGGGGGFGGGGGGGGGGGGGGGGGGGGGGGGGGGGGGGGGFGGGGGEGGGGGGGGGGGGGGGGGGGGGGGGGGGGFGFGGGGGGGGGGGGGGGGGGGGFGGGGGGGGGGF8FGGGGCGGGGGGGGGG5EEGGGGC,DFGDFGGG4AFGGGGEGGGGGGDEGDGCEED>8AGFGGFF<=C@GGFFFF7<<:CD><5
@M00200:205:000000000-AKKM3:1:1101:13339:4116 1:N:0:1
ATTGGGTTTAAAGCGCGTGTAGGCGGTTATGCAAGTCGGGTGTGAAAGCCCCGGGCTCAACCCGGGAAGTGCATTCGATACTGCGTAGCTAGAGTACTGGAGAGGATGGTGGAACTCTGGGTGTAGAGGTGAAATTCGTAGATATCCAGAAGAACACCGGTGGCGAAGGCGGCCATCTGGACAGATACTGACGCTGAGACGCGAAAGCGTGGGGAGCAAACAGGATTAGATACCCCAGTA
+
GGGGGGGGGGGGGGGGGGGGGGGGGGGGGGGGGGGGGGGGGGGGGGGGGGGGGGGGGGGGGGGGGGGGGGGGGGGGGGGGGGGGGGGGGGGGGGGGGGGGGGGGGGGGGGGGGGGGGGGGGGGGGGGGGGGCGGGGGGGGGGGGGGGGGGGGDFGGGGGGGGGGGGCFGGGGGGGFGGGGGGGGCGGGGGGGGGGGDFFGGGGGGGGGGGGGDCEG>FGGGGGGFGFBFFAG:CFFDFFG
@M00200:205:000000000-AKKM3:1:1101:9468:4135 1:N:0:1
ACTGGGTATAAAGGGTGCGCAGGTGGTCGGGTAAGTCTGATGTGAAATCCCGCAGCTTAACTGCGGAATGGCATTGGATACTATTCGGCTAGAGGGTTGGAGGGGGGACTGGAATTCTCGGTGTAGCAGTGAAATGCGTAGATATCGAGAGGAACACCAGTGGCGAAGGCGAGTCCCTGGACAACTCCTGACGCTGAGGCACGAAAGCTAGGGGAGCAAACAGGATTAGATACCCTCGTA
+
GGGGGGGGGGGGGGGGGGGGGGGGGGGGGGGGGGGGGGGGGGGGGGGGGGGGGGGGGGGGGGGGGGGGGGGGGGGGGGGGGGGGGGGGGGGGGGGGGGGGGGGGGGGGGGGGGGGGGGGGGGGGGGGGGGGGGGGGGGGGGGGGGGGGGGGGGGGGGGGGGGFEGDGGGGGGGGCGFG?FGGGGGCGGGGGGGGGGGGGGGGGGGGGGGCFF5EDGFGGGGGGFFGGFFFFFGCFG.<FG
@M00200:205:000000000-AKKM3:1:1101:10862:4149 1:N:0:1
ATTGGGTTTAAAGCGCGCGCAGGCGGCTGGTCAAGCCCGACGTGAAAGCCCCCGGCTCAACCGGGGAGGGTCGTCGGGGACTGATCGGCTTGAGGGCGGTAGGGGCCGGTGGAATTCCCGGTGTAGTGGTGAAATGCGTAGAGATCGGGAGGAACACCAGTAGCGAAGGCGGCCGGCTGGGCCGACCCTGACGCTGAGGCGCGAAGGCGTGGGGAGCGAACGGGATTAGATACCCGGGTAAG
+
GGGGGGGGGGGGGGGGGGGGGGGGGGGGGGGGGGGGFGGGGGGGGGGGGGGGGGGGGGGGGGGGGGGGGGGGGGGGGGGGGGGGGGGGGGGGGGGGGGGFGGGGGGGGGGGGGGGGGGGGGGGGGGGGGGFGGFGGGGECGGGGFFGGGGGGEFGFGGGGGGGGGGGGGGGGEGGGGGGGGGGGGGGGGCCCGDDGGGGGGGGG>GGGGEGGGGBG@ECEGDED0CCDFB9F76C<EFECGF
@M00200:205:000000000-AKKM3:1:1101:16964:4149 1:N:0:1
ATTGGGTTTAAAGGGCGCGTAGGTGGCCATCATAAGGCCGCGGTGAAAGTTTGGAGCTCAACTCCAGATCGGCCGCGGCGACTGTGAGGCTTGGGCACTGTAGAGGCAGATGGAATTCCGGGTGTAGCGGTGGAATGCGTAGAGATCCGGAAGAACACCAGTGGCGAAGGCGGTCTGCTGGGCAGTGGGAGTGCAAACTCCTTATAGCCGACACTGAGGCGCGACAGCGTGGGGAGCAAACAGG
+
GGGGGGGGGGGGGGGGGGGGGGGGGGGGGGGGGGGGGGGGGGGGGGGGGGGGGGGGGGGGGGGGGGGGGGGGGGGGGGGGGGGGGGGGGGGGGGGGGGGGGGGGGGGGGGGGGGGGGGGGGGGGGGGGGGGGGGGGGGGGGGGGGGGGGGDGGGGGGGGGGGGGGGGGGGGGGGGGGGGGGGGGGGGFDDGGGGGGGGGGGGGGGGGGGGEEEEFG7CFGGGGG;CC?FEFGGG8D@>@EF?<6
@M00200:205:000000000-AKKM3:1:1101:24064:4152 1:N:0:1
ACTGGGTTTAAAGAGCGTGTAGGCTGTTCGGTAAGTCTGCCGTGAAAACCTGAGGCTCAACCTCGGGCGTGCGGTGGATACTGCCGGGCTAGAGGACGGTAGAGGCGAGTGGAATTCCCGGTGTAGCGGTGAAATGCGCAGATATCGGGAGGAACACCAGTAGCGAAGGCGGCTCGCTGGGCCGTTCCTGACGCTGAGACGCGAAAGCTAGGGGAGCGAACAGGATTAGATACCCCTGTAAGA
+
GFGGGGGGGGGGGGGGGGGGGGGGGGGGGGGFFEGGGGGGGGGGGGGGGGGGGGGGGGGGGGGGGGGGGCFGGGFGGGGGGGGGGGGGGGGGGGGGGGGGGGGGGGGGGGGGGGGGGGGGGGGGGGGGGGGGGGGGGGGGGEGGGGGGGEGGDCFFFFFFGGGGGFGGGFGGGGGGGEGGGGGGGGGEGGGGGD<EEGGGGGG5?GGCC9CGGG:DBGC5/5AF?D><48<*0<:CF:?:744
@M00200:205:000000000-AKKM3:1:1101:8700:4155 1:N:0:1
ATTGGGTATAAAGCGCGCGCAGGTGGGTGCGCAAGTCGGAGGTGAAAGCGCAGGGCTCAACCCTGCGACGCCCTTCGAGACTGCGTGTCTAGGGACCGGTAGAGGTGAGTGGAATTCCCGGTGTAGCGGTGGAATGCGTAGATATCGGGAAGAACACCGGAGGCGAAGGCGGCTCACTGGGCCGGATCCGACACTGAGGCGCGAAAGCGTGGGGAGCAAACAGGATTAGATACCCTCGTA
+
GGGGGGGGGGGGGGGGGGGGGGGEGGGGGGGCEGGGGGGGGGGGGGGGGGGGGGGGGGGGGGCGGGGGGGGGGGG?FGFGGGGGFGEGGGGGGGGG?FGGGGGGGGGAFGGGGGAFGGGGGGGGGGGGGGGGGGGGGGGGGGGGGGGGGDGGGFGGGGGGFGGGGGCEGGGGD88CFGGGGGGGGE*:091?CGCCFFGGEGGDGDGGGEGGGD)3.CFGGGGF67>369AGFGG7>DFG
@M00200:205:000000000-AKKM3:1:1101:9398:4158 1:N:0:1
ACTGGGCTTAAAGCGTGTGTAGGCGGGCCGTTAAGTACCTTGTGAAATCCCCCGGCTCAACCGGGGAACGGCTGGGTATACTGGCGGCCTTGAGAGACCTAGGGGCGAGCGGAACAAGCGGTGGAGCGGTGAAATGCGTAGATATCGCTTGGAACGCCGACGGTGAAAACAGCTCGCTGGGGGTCTTCTGACGCTGAGACACGAAAGCCAGGGGAGCGAACGGGATTAGATACCCCAGTA
+
GGGGGGGGGGGGGGGGGGGGGGGGGGGGGGGGGGGGEGGGGGGGGGGGGGGGGGGGGGGGGGGGGGGGGGGGGGGGGGGGGGGGGGGGGGGGGGGGGGGGGGGGGGGGGGGGGGGGGGGGGGGGGGGGGGGGGGGGGGGGGGGGGGGGGGGDGGGGGGGGGGGGGFGGGGGGGGGGGGGGGGGGGGGGGGGGGGGGGEGGGGGGGGGGFFGGGG@GFGGEGGDGFGGFFFFGGGGGF@FG
@M00200:205:000000000-AKKM3:1:1101:19308:4165 1:N:0:1
ACTGGGTTTAAAGCGCGTGTAGGCGGCCCGGTAAGTCCGCTGTGAAAGTCCAGGGCTCAACCCTGGGATGCCGGTGGATACTGTCGGGCTCGAGTCCGGAAGAGGCGAGTGGAATTCCTGGTGTAGCGGTGAAATGCGCAGATATCAGGAGGAACACCAATGGCGAAGGCAGCTCGCTGGGACGTGACTGACGCTGAGACGCGAAAGCGTGGGGAGCAAACAGGATTAGATACCCGAGTA
+
GGGGGGGGGGGGGGGGGGGGGGGGGGGGGGGGGGGGGGGGGGGGGGGGGGGGGGGGGGGGGGGGGGGGFGGGGGGGGGGGGGGGGGGGGGGGGGGGGGGDGGGGGGGGGGGGGGGGGGGGGFGGGGGGGGGGGGGGGGGGGGFEGGGGCFFGGGGGGGGGDGGFGGGCEFGGGGGGGDGGGFGGGCGGGGGGGGGGGGGGDGCGGGGG52CEGE35@F@FDFGC:CC??6<FCF?)57FG
@M00200:205:000000000-AKKM3:1:1101:5700:4185 1:N:0:1
ACTGGGTATAAAGAGTTCGTAGGCGGTTCAGTAAGTCGGGTGTGAAACCCCCAGGCTCAACCTGGGGACGCCACTCGATACTGCTGTGGCTAGAGTCCAGTAGAGGAGTGTGGAATTCCCGGTGTAGCGGTGAAATGCGCAGATATCGGGAGGAACACCAACGGCGAAGGCAGCACTCTGGGCTGGTACTGACGCTGAGGAGCGAAAGCGTGGGTAGCAAACAGGATTAGATACCCGTGTA
+
GGGGGGGGGGGGGDE-EGGBFFGG:F++B@66CFEGGGGGGGGGGGGGGG,6@:@FG8FFF8EEEDGGG::FGD<FFGGGGGGGGGGGD,EC,C,EF<,E@?9<EGG@F8FECFGG=F,=F+@@?C<9FG:FDF<FFA:>>@7=3CFD77CE>GGB,F>F,@B3B:><C7<CE*C82<<,,,=8BCC+=D9;85*=8EGGD5C*==5)2*/2:8DG56@?9<:7(57:64-*+2:67>)*>
@M00200:205:000000000-AKKM3:1:1101:8834:4187 1:N:0:1
ACTGGGCATAAAGGGCGTGTAGGCGGTTCGGTAAGTGGGATGTGAAATGCCCCGGCTCACCCGGGGACCTGCATCCCAAACTGCTGAGCTTGAGTACAGGAGAGGGTGGGGGAATTCCAGGTGTAGCGGTGAAATGCGTAGATATCTGGAGGAACACCGGTGGCGAAGGCGCCCACCTGGCCTGCTACTGACGCTGAGGCGCGAAAGCTAGGGGAGCAAACGGGATTAGATACCCGCGTA
+
FAFGG@FFGDGGGGCGGBFGGGGGGGEF@FGGFFGGGGFFGEGEFGGGGGGGGDEGGGGGGGCGGGGGGGGGGGGGGGGGGGGGGGGC@FGGCFGCFGGFEE<CCGEGGGGGEEFGGGGGCCEFCDGGEGGFBFGCF7>@FGFFACEGFAFEGGFEGGGC<CEGE7*<@FGCEGGGGGG7FGGFFFG7CDCFGGGE=CCFGGGEGGDGC?C@FG>7D5CCDG=D(>F<=B<GGGFDEFB/
@M00200:205:000000000-AKKM3:1:1101:6822:4223 1:N:0:1
ATTGGGTTTAAAGCGCGCGTAGGCGGACCGGAAAGTCGGTTGTGAAATCCCTGGGCTCAACCCAGGAACTGCATCCGAAACTCCCGGTCTCGAGTGACGGAGAGGATAGTGGAATTCCCGGTGTAGAGGTGAAATTCGTAGATATCGGGAGGAACACCAGTGGCGAAGGCGGCTATCTGGACGTCCACTGACGCTGAGGCGCGAAAGCGTGGGGAGCAACCAGGATTAGATACCCCAGTA
+
GGGGGGGGGGGGGGG+FGGFGGD,CFGCEEGGEGGFGGGGDGGGGGGGGGGGGGGGGGGGGF,4FFGG<CFGGF9EFGGCGGGFGECCGGGGGGGGGGGGGGEGGG8FDGGGGFGDGGGGGGGGGGCAEGGGGGFCGGGGGGGGCCEGGDGGGCFGGGGDGFGGGGGGGGGGGCEGGFCCCFEGCEEFEF988ED5EG8FEGGGGDDFGGGGCC)17FF**7CC6F:<FF9FGFFC)87F
@M00200:205:000000000-AKKM3:1:1101:18856:4270 1:N:0:1
ATTGGGTATAAAGGGCTCGTAGGCGGCCAACTAAGTCAGACGTGAAATCCCTCAGCTTAACTGGGGAACTGCGTCTGATACTGGATGGCTTGGATCCGGGAGAGGGATGCGGAATTCCAGGTGTAGCGGTGAAATGCGTAGATATCTGGAGGAACACCGGTGGCGAAGGCGGCATCCTGGACCGGTATTGACGCTGAGGAGCGAAAGCCAGGGGAGCAAACGGGATTAGATACCCCTGTA
+
EFFEGGGFFFGDCGGDGCFFGGGGGGGGGGGGGGFGGAEGGEGGGGFGFGG<AFCFGGGFGGGGGGG@FGGGGGGGGGGGGGGGGGGFFGGCGFFGGFDGG@FFGGGGGGGGGGGGGEE9EFGGFEG@FGGGGDF?FFGGFGGGDGGFGDGGFFFGCCFEGG7BEC*FE7FGGGEFF?FFGDGE518FGG7;5=GGGCDGGFGGEEG<FGGGEG39:5FGGG5C0>*5FFA>9A87)8<C
@M00200:205:000000000-AKKM3:1:1101:7535:4272 1:N:0:1
ATTGGGTTTAAAGGGAGCGTAGGCGGCTAGATAAGTGGGGTGTTAAATCTCCCGGCTCAACCGGGAACCTGCACCTCATACTGTCAAGCTTGAGTACAGCAGAGGAGACTGGAATTCCCGGTGTAGCGGTGAAATGCGTAGATATCGGGAGGAACACCAGTGGCGAAGGCGAGTCTCTGGGCTGATACTGACGCTGATGCTCGAAAGCTAGGGGAGCAAACGGGATTAGATACCCCAGTA
+
GGGGGGGGGGGGGGGGGGGGGGGGGGGGGGGGGGGGGGGGGGGGGGGGGGGGGGGGGGGGGGGGGGGGGGGGGGGGGGGGGGGGGGGGGGGGGGGGGGGGGGGGFGGGGGGGGGGGGGGGGGGGGGGGGGGGGGGGGGGGGGGGGGGGGGGGGGGGGGGGGFFGGGGGGGGGGGGCFGFGGFFGGGGGGGF<EGGGGGGGGGGGGGDGGGGGGGBC@GFFFGGGFGGFFFACEFFFDEFG
@M00200:205:000000000-AKKM3:1:1101:9996:4283 1:N:0:1
ATTGGGTTTAAAGCGCACGCAGGTGGCTGAGTCAGTCGATTGTGAAAGCCCTGGGCTTAACCTGGGAATTGCAGTCGATACTACTCAGCTAGAGTATGGGAGAGGGTAGTGGAATTCCCGGTGTAGCGGTGAAATGCGTAGATATCGGGAGGAACATCAGTGGCGAAGGCGGCTACCTGGCCCAATACTGACACTCAGGTGCGACAGCGTGGGGAGCAAACAGGATTAGATACCCCAGTA
+
GGGGGGGGGGGGGGGGGGGGGGGGGGGGGGGGGGGGGGGGGGGGGGGGFGGGGGGGGGGGGGGGGGGGGGGGGGGGGGGGGGGGGGGGGGGGGGGGGGGGGGGDGGGGGGGGGGGGGGGGDBFGGGGGGGGGGGGGGGGGGGGGGGGGGGGCFFGGGGGGGGFEGGGGGGGGGGGGDGGGGGGGGGGCCFGGGGGGGFFFGGEGD=5CCECGGGFCDFGGGGG46CF<?FBFGC<DFFFG
@M00200:205:000000000-AKKM3:1:1101:26018:4286 1:N:0:1
ACTGGGTTTAAAGAGCGCGTAGGCGGCCTGCTAAGTCGAACGTGAAATCCCTGGGCTCAACCCAGGAACTGCGTCCGATACTGGTTGGCTTGAATCCGGGAGAGGGATGTGGAATTCCAGGTGTAGCGGTGAAATGCGTAGATATCTGGAGGAACACCGGTGGCGAAGGCGGCATCCTGGACCGGCATTGACGCTGAGGCGCGAAAGCCAGGGGAGCAAACGGGATTAGATACCCTAGTA
+
GGGGGGGGGGGGGGGGGGGGGGGGGGGGGGGGGGGGGGGGGGGGGGGGGGGGGGGGGGGGGGGGGGGGGGGGGGGGGGGGGGGGGGGGGGGGGGGGGGGGEGGGGGGGGGGGGGGGGGGGGGGGGGGGGGGGGGGGGGGGGGGGGGGGGGEGGFGGGCBGGGGFGGGGGGGGGGGGGFGGGGGGGEEGDCGGGD3EGGGGGGGGGGCFC=GGGGFDDGGGGG5C<CC?F?AGGEEG?@FG
@M00200:205:000000000-AKKM3:1:1101:7784:4287 1:N:0:1
ATTGGGTATAAAGGGCGCGTAGGTGGCCACTATAAGGACGCGGTGAAAGTCCGGAGCTCAACTCCGGATCTGCCGCGTCGACTGTAGGGCTTGGGCACCGTAGAGGCAGATGGAATTCCGGGTGTAGCGGTGGAATGCGTAGAGATCCGGAAGAACACCAGTGGCGAAGGCGGTCTGCTGGGCGGTGGGAGCGCAAGCTCCTCTTAGCCGACACTGAGGCGCGACAGCGTGGGGAGCAAACAGG
+
GGGGGGGGGGGGGGGGGGGGGGGGGGGGGGGGGGGGGGGGGGGGGGGGGGGGGGGGGGGGGGGGGGGGGGGGGGGGGGGGGGGGGGGGGGGGGGGGGGGGGGGEFGGGGGGGGGGGGGGGGGGGGGGGGGGGGGGGGGGGGGGGGGGGGGGGGGGGGGGGGGGGGGGGGGGGGGGGGGGGGGGGGGGGGGGGGGGGGGGFCFGFGGGGGGGGGEFGFGGGGGCDFDGFFFFGGGDGFFF698?B
@M00200:205:000000000-AKKM3:1:1101:19685:4296 1:N:0:1
ATTGGGTTTAAAGGGCGTGTAGGCGGTCAAGTAAGTGGGATGTGAAATGCCCCGGCTCACCCGGGGACCGGCATCTCAAACTGCTTGGCTAGAGTACGGGAGAGGATGAGGGAATTCCTGGTGTAGCGGTGAAATGCGTAGATATCAGGAGGAACACCGGTGGCGAAAGCGCTCATCTGGCCCGATACTGACGCTGAGGCGCGAAAGCTAGGGGAGCAAACGGGATTAGATACCCGAGTA
+
GGGGGGFEGGGGGGGGGFEFFGGGEGFEGGGGGGGGGGGGGGGGGGGGGGGGGGGGGGGGGGGGGGGGGGGGGGGGGGGGFFGGGGGGGGGGGGGGGGGGGGGGGGGGGGGGGGGGGGGGGGGGGGGGGGGGGGGGGGGGGEGGGGGGGGGGDGGGGGGGGGGGGGGGEGGGGGGGGGGGFGGGGGGGGGGGGGGGGGGGGGGGGGGGGGGGGGEGFGFEGGGGFGG<?FBGGFFG3>FC
@M00200:205:000000000-AKKM3:1:1101:6753:4297 1:N:0:1
ACTGGGTGTAAAGCGTGCGTAGGCGGTTCGTTAAGTCTGTCGTGAAAGCCCTGGGCTCAACCTGGGAATGGCGATGGATACTGGCGAGCTAGAGTGCGGTAGAGGATGGCGGAATTCCCGGTGTAGCGGTGAAATGCGTAGAGATCGGGAGGAACATCCGTGGCGAAGGCGGCCATCTGGACCAGCACTGACGCTCAGGCACGAAAGCGTGGGGAGCAAACAGGATTAGATACCCTAGTA
+
E<FGGGGDGGGGGGGGGGGGGGCGGGGGGGG<FGGGGAGEDFGGGGG9FG7,C@FGGFGGGG<FFG<6CEFGC7F@GGGGGGGG@7+>FGFG,EGAFGGGEGFFGGFEFGDGGGGDFDFGGGGGGGGGGGGGGGGGGGGEGGFGGGG*@>7BCGGG,FFCF*>CGGCGGG@EGC78C+<:CFGFFGFGFGGGGGGGE68?CFEGGEDFGGDGG>D<D5CCGGGFFFG7FF2>FFF7FFF?
@M00200:205:000000000-AKKM3:1:1101:17764:4325 1:N:0:1
ATTGGGTATAAAGGGCGCGTAGGCGGCCTTGTCAGTCAGACGTGAAATCCCCAGGCTTAACCTGGGAACTGCGTCTGATACTACAAGGCTGGAGTTCGGGAGAGGAATGTGGAATTCCAGGTGTAGCGGTGAAATGCGTAGATATCTGGAGGAACACCGGTGGCGAAGGCGGCATTCTGGACCGAAACTGACGCTGAGGCGCGAAAGCCAGGGGAGCAAACGGGATTAGATACCCGAGTAAGA
+
FGGGGGGGGGGGGGDEGGGGGGGGGGGGGGGFGFGGFGGGGGGGGGGGGFGGGGGGGGGGGGDEGF<F@EGGGGGGGEFGGGGGGGGGGGGGFGFFGGGGGGGGGFGGFGGFGGGGGCEGFGGFGGGEEGGGGGGGGGG>FGGFGGGGGGGGGGGGGGGGGGGGGGGG78FDG**;CGGFFGGEECEGGGGGGGGGGGEG55EGGGCCEC5:EDBD3*;FF5;DBD<<?FD*<EFGF3;FFBF
@M00200:205:000000000-AKKM3:1:1101:5705:4329 1:N:0:1
ACTGGGCTTAAAGCGAGCGCAGGTGGTTTAATAAGTCTGATGTAAAAGGCAGTGGCTCAACCATTGTGTGCATTGGAAACTGTTAGACTTGAGTGCAGTAGAGGAGAGTGGAATTCCATGTGTAGCGGTGAAATGCGTAGATATATGGAGGAACACCGGTGGCGCAAGCGGCTCTCTGGACTGTAACTGCCACTGAGGCTCGAAAGCGTGGGTAGAAAAAAGGATTAGATAACCTAGTA
+
FCFFGGGGGFGGGGGEEGGCGGGCFGFFF@6;CFFFFCF9@FG9FGGCGG<:FFGGGFGGGFGGCGGGGGC,CF@EFFA8FCFFGGFEDFDG8FFDDFFF9FFGGG,:EFEF<DFEG,?AFDGFAA:F++AFGGGGCG:=+;,CAE<AE8BCEGFBF@FGGDEE8BEGDGGEC+,343<=DC5E;;F7,*439,9<,*51,3;D>EF);CCC<>B++9C/):**77>EFF);C84**:A
@M00200:205:000000000-AKKM3:1:1101:6714:4350 1:N:0:1
ACTGGGCGTAAAGCGCGTGCAGGCGGTCCGTTAAGTCTCGTGTGAAATCCTCCGGCTCAACCGGAGAACGCCGCGGGATACTGGCGGGCTTGAGGGTGGTAGAGGGTGATGGAATTCCCGGTGGAGCGGTGAAATGCGTAGATATCGGGAGGAACGCCAGTGGCGAAGGCGGTCACCTGGGCCATCCCTGACGCTGAGACGCGAAAGCTGGGGGAGCGAACGGGATTAGATACCCTAGTAAGA
+
GGGGGGGGGGGGGGGGGGGGGGGGGGGGGGGGGGGGGGGGGGGGGGGGGGGGGGGGGGGGGGGGCGGGGGGGGGGGGGGGGGGGGGGGGGGGGGGGEFGEGFGGGGGGGGGGGGGGGGGGGGGGGGGGGGGGFGFGGGGGGDGGGGGGGECBC28CFGGGGGGDGGGGGGGGGGGGGGGGGFGGCCFGGGGGEGDG8EGGCC58E5CCGGGGGGFCBGGDCGGG?DD<F42>@EGGF@FG7-)
@M00200:205:000000000-AKKM3:1:1101:23692:4366 1:N:0:1
ACTGGGTATAAAGAGCGTGTAGGCGGTTCGGTAAGTCTGCCGTGAAAACCCAGGGCTCAACCCTGGGCGTGCGGTGGATACTGCCGGGCTAGAGGGTGGTAGAGGCGAGTGGAATTCCCGGTGTAGCGGTGAAATGCGCAGATATCGGGAGGAACACCAGTAGCGAAGGCGGCTCGCTGGGCCACACCTGACGCTGAGACGCGAAAGCGTGGGGAGCAAACAGGATTAGATAACCCAGTA
+
GGGGGGGGGGGGGGGGGGGGGGGGGGGGGGGGGGGGGGGGGGGGGGGGGGGGGGGGGGGGGGGGGGGG@@FGGGCGGGGGGGGGGGGGGGGGGGGGGGGGGFFFGGGGGCFGGGGGGGGGGGGGGGGGGGGGGFGGGGGGGGGGGGGGGFGEGGFGGGGGGGGGGF8CEGGGCCEGEGGGG>CEFG5=C4*<C5DGGFGGGGEGGGGCECGGGGFD:CFGFFF419>?FFAD+<6C>7@C
@M00200:205:000000000-AKKM3:1:1101:5363:4387 1:N:0:1
ATTGGGTTTAAAGGGCGCGTAGGCGTCCAATCAAGTCTTGTGTGAAAGCCCCAAGCTTAACTTGGGAAGTGCACAAGATACTGTATGGATGGAGTTCCGGAGAGGAAGATGGAATTCCCGGTGTAGCGGTGAAATGCGTAGATATCGGGAGGAACACCAGTGGCGAAGGCGATCTTCTGGACGGATACTGACGCTGAGGCGCGAAAGCTAGGGGAGCAAACAGGATTAGATACCCTAGTA
+
GGGGGGGGGGGGGGGGGGGGGGGGGGGGGGCFGGGGGGGGGGGGGGGGGGGGGGGGGGGGGGGGGGGGGGGGGGGCFFGGGGGGGGGGFGFGGFGGGGGGGGGGGGGGGGGGGFFGDGGGGGGGGGGGGGGGGGGGGGGGGGGGGGGGGE7FGGDFGCFGGGGGGGGGGGGGDGGDFGGGGDCEGGGCFFFGGG<CEEGFGDGGGE5CEGGGGGFG5CFCDFGGFGG>=@9CA6<77@@C
@M00200:205:000000000-AKKM3:1:1101:7311:4409 1:N:0:1
ATTGGGTATAAAGGGCGCGTAGGCGGCCTCCGCAAGTCAATTGTGAAATCTCCGGGCTTAACTCGGAAAGGTCAACTGATACTGCGGGGCTAGAGTGCGGAAGGGGCAACTGGAATTCTCGGTGTAGCGGTGAAATGCGTAGATATCGAGAGGAACACCTGCGGCGAAGGCGGGTTGCTGGGCCGACACTGACGCTGAGGCGCGAAAGCCAGGGGAGCGAACGGGATTAGATACCCCCGTA
+
GGGGGGGGFGGGGGGGGGGGGGGGGGGGGGGGGGGGGGGGFGGGGGGGGGGGGGGGGGGGGEGGGGGGGGGGGGGGGGGFGGGGGGGGGGGGFGGGGGGGGGGGGDEGGGGGGGGGGGGGGGEGGGGGGGGGGGGGGGGGGEGFGGGGGGGGGCGDFGEFGGGGGGGGGGGGGGGGGGGGGGGGDDECG4<FGGCGEGGGGGGCEEDDGCCEEE>97CCE<5EC?DDBF6AFGFCGF@@GD
@M00200:205:000000000-AKKM3:1:1101:21105:4411 1:N:0:1
ACTGGGTATAAAGGGCTCGTAGGCGGCCAACTAAGTCGGACGTGAAATCCCCAGGCTCAACCTGGGAACTGCGTCCGATACTGGATGGCTTGAATTCGGGAGAGGGATGCAGAATTCCAGGTGTAGCGGTGAAATGCGTAGATATCTGGAGGAATACCGGTGGCGAAGGCGGCATCCTGGACCGACATTGACGCTGAGGAGCGAAAGCTAGGGGAGCAAACGGGATTAGATACCCTAGTA
+
GGGGGGGGGGGGGGGGGGGGGGGGGGGGGGGGGGGGGGGGGGGGGGGGGGGGGGGGGGGGGGGGGGGGGGGGGGGGGGGGGGGGGGGGGGGGGGGGGGGGGGGGGGGGGGGGGGGGGGGGGGGGGGGGGGGGGGGGGGGEGGGGGGFGGGGGG7FGGGGGGGGGGGGDGFFGGGGGGGGGGGGGGG8CFGGGGG3EGGGGGGEEGEDFF?CFGGBDBGGGGCD<8DGFF?AGF<C=F>FG
@M00200:205:000000000-AKKM3:1:1101:20658:4414 1:N:0:1
ATTGGGCATAAAGCGCACGTAGGCGGCTGGGTCTGTTCGATGTGAAAGCCCCCGGCTCAACCGGGGAATTGCATCGGATACTGCCCGGCTCGAGGACGGTTGGGGTGAGTGGAACTCCTGGTGGAGCGGTGAAATGCGTAGATATCAGGAGGAACACCGGTGGCGAAAGCGGCTCACTGGACCGTTACTGACGCTGAGGTGCGAAAGCTAGGGGAGCAAACGGGATTAGATACCCGAGTAAGA
+
GGGGGGGGGGGGGGGGGGGGGGGGGGGGGGGGGGGGGGGGFGGGGGGGGGGGGGGGGGGGGGGGGGFGFFGGGGGGGGGGGGGGGGGGGGGGGGGGGGGGGGGGGGGGGGGGGGGGGGDGGGGGGGGGGGGGGGGGGGGGGGGGGGFGFFGGGGGGGGGGGGGGGGGGGGGGGCEGGGGGGGGGE5CEFGGGGDGGGGGF59C?GD:CFGGGGGBGFGGG:DEDFG4<FFAGFFGG3.8CF<<
@M00200:205:000000000-AKKM3:1:1101:21677:4417 1:N:0:1
ATTGGGTTTAAAGGGCGCGTAGGTGGCCGAGCAAGGTCGCGGTGAAAGCCCGGGGCTCAACCCCGGGTCGGCCGTGGCAACTACTTGGCTTGAGCACTGTAGGGGCGGGTGGAATTCCGGGTGTAGCGGTGGAATGCGTAGAGATCCGGAAGAACACCGGTGGCGAAGGCGGCCCGCTGGGCAGGAAGGCTCGCAAGAGCCGGCTGACACTGAGGCGCGACAGCGTGGGGAGCAAACAGGATT
+
GGGGGGGGGGGGGGGGGGGGGGGGGGGGGGGGGGGGGGGGGGFGGGGGGGGGGGGGGGGGGGGGGGGGGGGGGGGGGGGGGGGGGGGGGGGGGGGGGGGGGGGGGGGGGGGGGGGGGGGGGGGGGGGGGGGGFFGGGGGGGGGGGGGGGDGGGGGGGDGGGGGGGGGGGFEGGGGGGGGGGGGGGGGFGGFGGGGGGG=CGDEG>=CGGD++2A>GFGG=C<EGB<DBFF?DDGGGFF;FC?B
@M00200:205:000000000-AKKM3:1:1101:14389:4418 1:N:0:1
ATTGGGTTTAAAGGGTGCGTAGGTGGTCGGGTAAGTCTGATGTGAAATCCCGCAGCTCAACTGCGGAACTGCATTGGATACTATCCGGCTCGAGGGTTGGAGGGGAGACTGGAATTCTCGGTGTAGCAGTGAAATGCGTAGATATCGAGAGGAACACCTGCGGCGAAGGCGGGTTGCTGGGCTGACACTGACGCTGAGGCGCGAAAGCTAGGGGAGCGAACGGGATTAGATACCCTGGTA
+
GGGGGGGGGGGGGGGGGGGFGGGGGGGGGGGGGGGGGGGGGGGGGGGGGGGGGGGGGGGGGGGGGGGGGGFEGGGGGGGGGGGGGGGGGFGEFFEGFFGEEEEFGDGGGGGGGGGGGGGGGGGGGGGGGGGGFGGGGEFGDGGGGGGGGFGEGFGGGGGFGGGGGGGGGGGGDG7C;EGDGGGEGGGFFCFFGE9EEGEGGGGGGGGGCGGGGGFGFG>EDD89:D4<F?<GGC6=@F6:
@M00200:205:000000000-AKKM3:1:1101:6093:4428 1:N:0:1
ACTGGGTATAAAGGGTAGGTAGGTGGTCTTATTTGTCCGGGGTGAAAGCCTTGAGCTTAACTCAAGAAGTGCCTCGGAAACGGTAAGACTGGAGTCCTGGAGAGGGTCGTGGAATTCCCGGTGTAGCGGTGAAATGCGTAGAGATCGGGAGGAACACCAGAGGCGAAGGCGGCGACCTGGACAGGCACTGACACTCAACTACGAAAGCGTGGGGAGCAAACAGGATTAGATACCCCTGTAAGA
+
GGGGGGGGGGGGGGGFGGGGGGGGGGGGGGCCEFFGGGGGGGGGGGGGGGGGGGGGGGGGGGGGGFGGGGGGGGGGGGGGGGGGGGGGGGFGCEGGGFGGGGGGGGGGGGGGGGGG9FGGDFGG=EGGGGGGCGGGGGGGGGGGFGFE@@FGGFGFBBFGGGGEGGGGGGEEEGEGGGGFGGGGGGFGGGGGCC*?9B*<7<EGCEDG*:;CEGFGFGGGG<*1(2??FFFGG6E7<:?FG9)
@M00200:205:000000000-AKKM3:1:1101:7233:4435 1:N:0:1
ATTGGGTTTAAAGCGCACGTAGGCGGACATTTAAGTCAGGGGTGAAATCCCGGGGCTCAACCCCGGAACTGCCTTTGATACTGGGTGTCTAGAGTATGGAAGAGGTGAGTGGAATTCCGAGTGTAGAGGTGAAATTCGTAGATATTCGGAGGAACACCAGTGGCGAAGGCGGCTCACTGGTCCATTACTGACGCTGAGGTGCGAAAGCGTGGGGAGCAACCAGGATTAGATACCCGAGTA
+
FFGGGGGGGGGGGGGGGGGGGGGGGGGDEGGDGGGGGGGGGGGEGGGGGGFGGGGGGFGGGGGGEG7FGGGGGGGFGEFFGGFGFGGGFGGGGGGGGFCFGFDFF<DGF<FGGGGGGGGEGGGGGGFFFGGGGGGGGCGGGGGFG,CFFCEGGFGGGGGGGGGGEGGGGGGGGGGCGGGGFGDBC;2CGF@FDGGGC8E+7CGGEEG<5:8?E85<:5F*9*CD6FF?F*6:?CED7>>F
@M00200:205:000000000-AKKM3:1:1101:18149:4437 1:N:0:1
ACTGGGTGTAAAGCGAACGCAGGCGGACCTTTAAGTAGGAAGTGAAAGGTTGGAGCTCAACTCTAACACTGCTCCCTATACTGGAGGTCTTGAGTGCCGGAGAGGAAGACGGAACAAGTTGTGTAGCGGTGAAATGCGTTGATATAACTTGGAACACCAATGGCGAAAGCAGTCTTCTGGACGGATACTGACGCTCAGGTTCGAAAGCCAAGGTAGCAAACAGGATTAGATACCCGTGTAAGA
+
GGGGGGGGGGGGGGGGGGGGGGGGGGGGGGGGGGGGGGGGGGGGGGGGGGGGGGGGGGGGGGGGGGGGGGGGGGGGGGGGGGGGGGGGGGGGGGGGGGGGGGGGGGGGGGGGGGGGGGGGGGGGGGGGGGGGGGGGGGGGGGGGGGGGGGGGGGGGGGGGGGGGGGEEGFGGGGFGGGGGGGGD8CEFGGGGGGGGGGG?FGGGGGGGGEFGGGCCFGGCGGGFFGDEFFFGGF85>DFGGFF
@M00200:205:000000000-AKKM3:1:1101:8387:4439 1:N:0:1
ATTGGGTTTAAAGGGCGCGTAGGCGGCCGATTAAGTCGGGGGTGAAAGCCTGTGGCTCAACCACAGAATTGCCTTCGATACTGGTTGGCTTGAGACCGGAAGAGGACAGCGGAACTGCGAGTGTAGAGGTGAAATTCGTAGATATTCGCAAGAACACCAGTGGCGAAGGCGGCTGTCTGGTCCGGTTCTGACGCTGAGGCGCGAAAGCGTGGGGAGCAAACAGGATTAGATACCCCGGTAAGA
+
GGGEGGEGGGGGGGGGGGEFGGGGGGGGGEGFGGGGGGGGDGCFGGFGGGGGGGGGGGGGAEFGGGGFFGGFFGGGGFGGGGGGGGGGGGGGGGGGGGGGGGGGGGGGGGGGGGGGGGGGGEFFFGGGGGGGGGFFFG:DCFFGGGGGGGGDGG8<F7FGFGGGGGGEDFGDGGGFFCGGGGGGGGGGGFG?EED=E@FFGDE8ECGGEGGGGGFGFFGGGGGGFCF?FFACEFF<.<>EG2)
@M00200:205:000000000-AKKM3:1:1101:22823:4452 1:N:0:1
ACTGGGTTTAAAGCGTGCGTAGGCGGCTCAGAAAGTTGGGTGTGAAATGCCTCGGCTCAACCGAGGAATTGCGCCCAAAACTACTGGGCTTGAGGGAGTTAGAGGTGAGCGGAACTCACGGTGGAGCGGTGAAATGCGTTGATATCGTGAGGAACACCGGAGGCGAAAGCGGCTCACTGGGGCTTCACTGACGCTGAGGCACGAAAGCTAGGGGAGCAAACGGGATTCGATACCCTAGTA
+
GGGGGGGGGGFGGGGGGGGGGGGGGGGGGFFGGGGEFGGGGGGGGGGGGGGGGGGGGGFGGG@CFCFEGFGGGGGGGGDFEGGGGGGGGCGGGFFGGGCCF?A?BE<EFGGDGEECFGFFGDCF@DCCEC:<FFGGGGEECGGGA>@F7:<:<DFF8FFGGEEEC@:CCDGCG8CFFC@+8CC>FGCC<@79***:5CFGDGE8C835+9@FG85<<CC+9<CC<5C)7=)5:CC=F)99
@M00200:205:000000000-AKKM3:1:1101:14421:4453 1:N:0:1
ACTGGGCATAAAGCGCATGTAGGCGGTTTGTTAAGTCGCGTGTGAAAGCCCCAGGCTCAACCTGGGAAGTGCGCGCGAAACTGGCGAACTTGAGTGCCGGAGAGGGTGGCGGAATTCCCGGTGTAGAGGTGAAATTCGTAGATATCGGGAGGAACACCAGAGGCGAAGGCGGCCACCTGGACGGACACTGACGCTGAGACGCGAAAGCGTGGGGAGCAAACAGGATTAGATACCCGAGTA
+
GGGGGGCGGGGGGGGGD@FGGGGGGGCGGGGGGGGGGGGDFGGGGGGG8FFCEEGFGFGGFGGGGGGGGGGGGEFGGGGGGGGGGGGGGGGGGGGGGGGGGGGGGDCCGGGGGGGGGGGGGGGGGGFGGGGGGGGFFGGGGGFGGGGGGDGGGGGGGGGGGFGGGGGGDGGGG5E8CGGGGGEGGDEGGGGGCGDEGGFGGGGGGGGGGGDGGGFGFGGGGGGGFGF>FF<GGFFG@DFG
@M00200:205:000000000-AKKM3:1:1101:20313:4457 1:N:0:1
ACTGGGTTTAAAGTGTGCGCAGGCGGCGTCGCAAGTCGAGTGTGAAAGCCCCGGGCTTAACTTGGGAATTGCGCTCGAAACTACGGTGCTGGAGTATGGCAGAGGAAGGTGGAATTCCACGTGTAGCGGTGAAATGCGTAGAGATGTGGAGGAACACCGATGGCGAAGGCAGCCTTCTGGGCCAATACTGACGCTCATGCACGAAAGCGTGGGGAGCAAACAGGATTAGATACCCGAGTA
+
GGGGGGGGGGGGGGGGGGGGGGGGGGGGGGGGGGGGGGGGGGGGGGGGGGGGGGGGGGGGGGGGGGGGGGGGGGGGGGGGGGGGGGGGGGGGGGGGGGGGGGGGGGGGGGGGGGGGGGGGGGGGGGGGGGGGGGGGGGGGGGGGGGGGGGGGGGGGGGGGGGGGGGGGGGGGGGGGGGGGGGGGGGGGGGGGGGGGGFFGGGGGGGGGDCGGGGFGFGGGGFFGBGGFFFFGGGGC>EFG
@M00200:205:000000000-AKKM3:1:1101:22984:4498 1:N:0:1
ACTGGGTATAAAGCGCACGTAGTCGGCTTTGCAAGTCGGGTGTGAAATCCCCGGGCTCAACCTGGGAACTGCATCCGAGACTGCATTGCTAGAGTATGGGAGAGGGAAGCGGAATTTCTGGTGTAGCAGTGAAATGCGTAGATATCAGAAGGAACATCAGTGGCGAAGGCGGCTTCCTGGACCAATACTGACGATCAGGTGCGAAAGCGTGGGGAGCAAACAGGATTAGATACCCCAGTA
+
GGGGGGGGGGGGGGGGGGGGGGGGGGGGGGGGGGGGGGGGGGGGGGGGGGGGGGGGGGGGGGGGGGGGGGGGGGGGGGGGGGGGGGGGGGGGGGGFGGGGGGGGGGGGGGGGGGGGGGGGGGGGGGGGGGGGGGGGGGGGGGGGGGGGGGGGGGGFGGGGGAFGGGGGEGGGGGGG,>CGGGGGGGFFGGGGGGGGGGGGGGCEGGGGGEGEDDFGFGFGGDEFFGGF?F<DGA8C>EFG
@M00200:205:000000000-AKKM3:1:1101:16436:4516 1:N:0:1
ACTGGGTTTAAAGCGCTCATAGGCGGGTGGACAAGTCGATTGTGAAATCCCTGGGCTAAACCTGGGAACTGCAGTCGAAACGGTTCATCTTGAGTGCCTGAGAGGGTGGGGGAATTCCTGGTGGAGTAGTGAAATACGTAGAGATCAGGAGGAACACCGGAGGCGAAGGCGCCTACCTGGCGGTGCACTGACGCTAATTGAGCGAAAGCGCGGGGATCAAACAGGATTAGATACCCGGGTA
+
GGGGGGGGGGGGGGGGGGGGGGGGGGGGGGGGGGGGGGGGGGGGGGGGGGGGGGGGGFGGGGGGGGGGGGGGGGGGGGGGGGGGGGGGGGGGGGGGGGGGGGGGGGFGGGGGGGGGGGGGGGGGGGGGGGGGGGGGGGFGGGGGCFGGGDGGGGGGFGGGGGGDDGGEGGGGGGGGGGGGGGGGGGGGFGGGGGDGGCGFGGGGECDCFG>EGEFDDCE?F4EFBGCAFFA7FCC<>>>=C
@M00200:205:000000000-AKKM3:1:1101:6681:4528 1:N:0:1
ATTGGGTATAAAGGGCGCGTAGGCGGTGCTGCAAGCGGCGTGTGAAATTCCGGGGCTCAACCCCGGAACTGCGCGCCGGACTGCAGTGCTCGAGTGCGGGAGGGGGGTGCGGAACTCTAGGTGGAGCGGTGAAATGCGTAGATATCTAGAGGAACACCGGTGGCGAAAGCGACACCCTGGCCCGCAACTGACGCTGAGGCGCGAAAGCGTGGGTAGCAAACAGGATTAGATACCCAGTA
+
GGGGGGGGGGGGGGGGGGGGGGGGGGGGGGGGGGGGGGGGGGGGGGGGGGGGGGGGGGGGGGGGGGGGGGGGGGGGGGGGGGGGGGGGGGGGGGGGGGGGGGGGGGGGGGGGGGGGGGGGGGGGGCFGGGGGGGGGGGGEGECEGGGGGGGGGGGGGGGGECEGGGGGEGGGGGGGGGGGGFGGGGEGGGGGGGCGGGFGGGGG58CCEC>ED5*/<CG647CC?FG?FF9CF<CFFFF
@M00200:205:000000000-AKKM3:1:1101:13203:4536 1:N:0:1
ATTGGGTATAAAGCGCGTGTAGGCGGCCCGGTAAGTCCGCTGTGAAAGTCGGGGGCTCAACCCTCGAAAGCCGGTGGATACTGTCGGGCTCGAGTACGGAAGAGGCGAGTGGAATTCCTGGTGTAGCGGTGAAATGCGCAGATATCAGGAGGAACACCGATTGCGAAGGCAGCTCGCTGGGACGTAACTGACGCTGAGACGCGAAAGCGTGGGGAGCAAACAGGATTAGATACCCTCGTA
+
GGGGGGGGGGGGGGGGG:FGGGGGGGGGEGG@CGGGG<FGGGGGGGGGFFFGGGGGGGGGGGGGGGGGGGGGGGGGGGGGGGGGGGGGGGGGGGGGGGGGGGGGGGGGGGGG?FGGGGGGGGGGGGGGGGGGGGGGGGGGGGGGGGGGGGGGGCGGGGGGGGGGGGGGGGGG>FGGGGGGGGGGCECGGGGGGGGDEGCCEDGGEGGGGGGGG53DBEFFFFGGBGF?=?>FGFFDFBFE
@M00200:205:000000000-AKKM3:1:1101:15166:4541 1:N:0:1
ATTGGGTGTAAAGCGCGCGCAGGCGGTTCCGAAAGTCGAGCGTTAAAGCTCCTGGCCCAACTGGGAGAGGCCGTTCGAAACTTCGGGACTTGAAGGCGGGAGAGGCAGATGGAATTTCCGGTGTAGCGGTAAAATGCGTAGATACCGGAAGGAACACCAGTGGCGAAAGCGATCTGCTGGCCCGCCCTTGACGCTCAGGCGCGAAAGCTAGGGGAGCGACCGGGATTAGATACCCGAGTAAGA
+
GGGGGGGGGGGGGGGGGGGGGGGGGGGGGGGGGGGGGGGGGGGGGGGGGGGGGGGGGGGGGGGGGGGGGGGGGGGGGGGGGGGGGGGGGGGGGGGGGGGGGGGGGGGGGGGGGGGGGGGGGGGGGGGGGGGGGGGGGGGGGGGGGGGGGGGGGGGGGGGGGDFGGGGGDGGGGGGGGGGGGFGGGGGGGGGGGGGGGGGGGGGGGGGGGGGGGG><BGECDGDD><5?FF<GGGGC757CD>A
@M00200:205:000000000-AKKM3:1:1101:9700:4558 1:N:0:1
ATTGGGCATAAAGTGTGCGCAGGTGGCCGCGCATGTCGAGTGTGAAATCCCCGGGCTTAACTTGGGAATTGCGCTCGAAACTACGTGGCTGGAGTGTGGCAGAGGGAGGTGGAATTCCACGTGTAGCGGTGAAATGCGTAGAGATGTGGAGGAACACCAATGGCGAAGGCAGCCTCCTGGGCCAACACTGACACTCATGCACGAAAGCGTGGGGAGCAAACAGGATTAGATACCCGTGTA
+
EGGFDFGGFFGGGFGGGFEGGEGGGGGGGGGGGGGFFFCEGFGAC<FFGGGGDGGGGFGGGGGGGGFGGCFGGGFGGDGFGFGGGGGGGGGGGG8EFDEGFEGGGGGGGGFFGG,FFGGFFGFFGGGGGGEFFFGGGD>EGDCFFGGGGC7FCDGFGGG>:FGCCGECFCCEGGGGF6FEFG@EEC:C9*?F?C7CC+9@FGF>8E5CC=CFGG@DBC*<FGGGFC>7=BA>FECC@3.:
@M00200:205:000000000-AKKM3:1:1101:9786:4562 1:N:0:1
ATTGGGTTTAAAGCGCACGTAGGTGGCGACGTAAGTCGGGTGTGAAAGCCCCGGGCTCAACCTGGGAATTGCATTCGAGACTGCATTGCTGGAGTACGGAAGAGGAAGGCGGAATTCCCGGTGTAGCGGTGAAATGCGTAGATATCGGGAGGAACATCAGTGGCGAAGGCGGCCTTCTGGTCCAGTACTGACACTCAAGTGCGAAAGCGTGGGGAGCAAACAGGATTAGATACCCTCGTA
+
GGGGGGGGGGGGGGGGGGGGGGGGGGGGGGGGGGGGGGGGGGGGGGGGGGGGGGGGGGGGGGGGGGGGGGGGGGGGGGGGGGGGGGGGGGGGGGGGGGGGGGGGGGGGGGGGGGGGGGGGGGGGGGGGGGGGGGGGGGGGGGGGGGGGGGGGGGGGGGGGGGGGGGGGGGGGGGGGGGGGGGGGGFGFGGGGGGGGGGGGGGGGGEDFGGGGGGEGEGGGGGGGFGF<FFFGGGGGFEFG
@M00200:205:000000000-AKKM3:1:1101:26501:4566 1:N:0:1
ACTGGGTTTAAAGCGCGCGTAGGTGGTCTTGTAAGCGGGGGATGAAAGCCCATGGCTCACCCATGGAACTGTCCTTCGGACTGCAAGGCTGGAGGGCGGGAGGGGAGAATGGAATTCCCGGTGTAGCGGTGAAATGCGTAGATATCGGGAGGAACGCCGGTGGCGAAAGCGATTCTCTGGCCCGTCCCTGACACTGAGGCGCGAGAGCTAGGGGAGCAAACAGGATTAGATACCCTTGTA
+
GDGGGGGGGGGGGGGGGEGGGGGEGGGGGFGGGGGGGGGGDEGGGGGGGDGGGGGGGGGGGGDDFFFGFGGEFFGGFDGGGGGGCEFFGGGGGGDGGGGGGGGGGGGECGGGGGGGGGGGGGGGGGGGGGGGGGGGGGG@EGGGGGGGGGGGG>GGGGGGGGGGGGGEGGGC>FGGGGGGGFGGDGDGGGFGFGGGFGFGGDGCEGDF7:CFGCDGFFGGGF6DFGGFFFFGGGGC)<F9
@M00200:205:000000000-AKKM3:1:1101:8759:4567 1:N:0:1
ACTGGGTTTAAAGCGCGCGTAGGTGGTCTTGTAAGCGGGGGATGAAAGCCCATGGCTCACCCATGGAACTGTCCTTCGGACTGCAAGGCTGGAGGGCGGGAGGGGAGAATGGAATTCCCGGTGTAGCGGTGAAATGCGTAGATATCGGGAGGAACGCCGGTGGCGAAAGCGATTCTCTGGCCCGTCCCTGACACTGAGGCGCGAGAGCTAGGGGAGCAAACAGGATTAGATACCCTTGTA
+
GFGGGCEFCGGGGGGGECGGGGGGGGGGGGEGGGGGGGGGGGGDGGFGFGGGGGCFCGGGGGGGGGGGGGGGGGGGGGGGGGFGGGGDFGFGGGGGGGGDGGGGGGGGFGGGGEGGGGGGGGGFGGGGGGGDGGGGGGBEEGGGGGGGGDGEGGGGGGGGGGGG:EGCGCGEGGGGGGGGGGGGGGGGGDCE?669EFEDGD=CGE59?9CGFG3CBEGGGCFFFDF<FF<FGFGGFFFE
@M00200:205:000000000-AKKM3:1:1101:24906:4572 1:N:0:1
ATTGGGTGTAAAGGGAGCGTAGGCGGATAGTTTAGTCAGAGGTGAAAGCCCAGGGCTCAACCTTGGAATTGCCTTTGATACTGGCTATCTTGAGTATGGAAGAGGTATGTGGAACTCCGAGTGTAGAGGTGAAATTCGTAGATATTCGGAAGAACACCAGTGGCGAAGGCGACATACTGGTCCATTACTGACGCTGAGGCTCGAAAGCGTGGGGAGCAAACAGGATTAGATACCCCAGTA
+
GGGGGGGGGGGGGGGGGGGGGGGGGGDGGGGFGEFGGGGGGGGGGGGGGG@CFGGGGGGGGGGGGGFAFGGGFGGGGGGGGGGGGGFFGGGGGGFFE9EFGGGFGGEFFFFGGGGGGG7BFFGGGGGGGGGGGGGGGGFFFGGGG=AEGCCCGGGGGGGFGGGGGGGGDGGGGE:DBFGGCAEFFCEGGGGGGGGDGGGGGFGGGGGGGGDGGGFCAGGGGFGGFFGFFF?FFFGF38=F
@M00200:205:000000000-AKKM3:1:1101:18460:4575 1:N:0:1
ATTGGGTTTAAAGCGCGTGTAGGCGGCTCGGTAAGTCTGCTGTGAAAGTCCAGGGCTCAACCCTGGGATGCCGGTGGATACTGTCGAGCTCGAGTCCGGAAGAGGCGAGTGGAATTCCTGGTGTAGCGGTGAAATGCGCAGATATCAGGAGGAACACCAATGGCGAAGGCAGCTCGCTGGGACGTGACTGACGCTGAGACGCGAAAGCGTGGGGAGCAAACAGGATTAGATACCCTTGTA
+
GGGGGGGGGGGGGGGGGGGGGGGGGGGGGFGEGGGGGGGGGGGGGGGGGGGGGGDGGGGGGGGGGGGGGGGGGGGGGGGGGGGGGGGGGGGGGGGGFGGGGGGGGGGGGGGGFGGGGGGGGFGGGGGGGEGGGGGGGGGGGGGGGGGGGGGGGGGGGGGGGGFGGGGGGGGGGGGGDEGGGGGGCEGFGGGGGGDE=FFGEGGGGGGGEECEEGFGFGGGGGGGFGG?FFBD@FG4FFFG
@M00200:205:000000000-AKKM3:1:1101:11515:4578 1:N:0:1
ACTGGGTGTAAAGGGTGCGTAGGCGGCCAGGTAAGTCAGGAGTGAAAGTTTGCGGCTCAACCGTAAAATTGCTTTTGATACTGCCAGGCTAGAATTAGGATGAGGTCAGCGGAATGTGGTATGTAGCGGTGAAATGCATAGATATGCCATAGAACACCAATTGCGAAGGCAGCTGGCTAGACCTGGATTGACGCTGAGGCACGAAAGCGTGGGGAGCGAACAGGATTAGATACCCCGGTA
+
GGGGGGGGGGGGGGGGGGGGGGGGGGGGGGGGGGGGGGGGGGGGGGGGGGGGGGGGGGGGGGGGGGGGGGGGGGGGGGGGGGGGGGGGGGGGGGGGGGGGGGGGGGGGGGGGGGGGGGGGGGGGGGGGGGGGGGGGGGGGGGGGGGGGGGGGGGGGGGGGGGGGGGGEGFGGGGGGGGGGGGGGGGGGGGFFEGGGGGGGGGGEGGGGGGGEGGFGFGGEGGFC:6F>6F<FG6C*7>:C
@M00200:205:000000000-AKKM3:1:1101:9819:4629 1:N:0:1
ACTGGGTTTAAAGCGCATGTAGGTGGTTTAGTAAGTGAGCGATTAAAGACCGACGCCTAACGTCGGGAAGGTTGCTCATACTGCTAGGCTAGAGTATGGCAGGGGTAAGCGGAACTTTAGGTGTAGGAGTGAAATCCGTAGATATCTAAAGGAACACCAATGGCGAAGGCAGCTTACTGGGCCATTACTGACACTGAGATGCGAAAGCGTGGGGAGCGAACGGGATTAGATACCCGCGTAAGA
+
GGGGGGGGGGGGGGGGGGGGGGG@FGGGGGGGGGGGGGGGGGGGGGGGGGGGGGGGGGGGGGGGGGGGGGGGGGFGGGGGGGGGGGGGGGGGGGGGGGGFGGGGGGGGGGGGEGGGGGGGDFFEGGGGGGGGGGGDFGGGGGGGGGGFFGGGFGGGGGGGGGGGGGGGGGFGGCB;DFGGGCFGGGGGGGGGGGGGGGGGGGGGGGGFGCCDEGFCEGGGGGGG:D:2=BFGGGGGFFDED?A
@M00200:205:000000000-AKKM3:1:1101:9561:4638 1:N:0:1
ATTGGGCGTAAAGCGCGGGCAGGTGGCCTTCTAAGTCCTTTGTGAAATCCCGGGGCTCAACTCCGGATGTGCATAGGATACTGGAAGGCTTGAGACAGGTAGAGGCGAGCGGAATTCCTGGTGTAGCGGTGGAATGCGTAGATATCAGGAAGAACACCGGTGGCGAAGGCGGCTCGCTGGGCCTGTTCTGACACTCATCCGCGAAAGCGTGGGGAGCAAACAGGATTAGATACCCAGTA
+
GGGGGGGGGGGGGGGGGGGGGGGGGGGGGGGGGGGGGGGGGGGGGGGGGFGGGGGGGGGGGGGGGGGGGGGGGG?C=FGGGGGGGGFGGGGGGGGGGCGGGGGGGGGGGGGGGEGGGGGGGGGGGGGGGGGGGGD<FGGGGGGGFGGFFCFGGGGGGGGGGGGFGGGGGGGGGGG@GGEGGGGGGGGFEFD+AGGGGGGGGGGGGE3C5:8?EE@G3=FFGFFGBGCBF=67@A6C:@F
@M00200:205:000000000-AKKM3:1:1101:26220:4640 1:N:0:1
ATTGGGTGTAAAGGGTGTGCAGGCGGTTGTATTAGTCTTTCGTGAAAGCTCTCGGACTCAATCCGGGAAACGCGGGGGAAACGGTACAACTTAGAGGACGCGAGAGGTAGAGGGAACTCATGGTGTAGGGGTGAAATCCGTTGATATCATGGGGAACACCAAATGCGAAGGCACTCTACTGGCGCGCTCCTGACGCTGAGACACGAAAGCGTGGGAATCGAATGGGATTAGATACCCCCGTA
+
GGGGGGGGGGGGGGGGGGGGGGGGGGGGGGGGGGGGGGGGGGGGGGGGGGGGGGGCFGGGGGGGGGGGGGGGGGGGGGGGGGGGGGGGGGGGGGGGGGGGGGGC>FGGGGGGGGGGFGGGGGGGGGGGGECFGGGGGGGCFGGGGGGGGGGGGGGGFFCFGGGGGGG>FGGGCFFGGGGGGG5EGEGCG3FFGFGGGEGCFCFGGDCDEG>CEGFGFF+;F*8*4797@@<:CFGGFF>ED>
@M00200:205:000000000-AKKM3:1:1101:5133:4653 1:N:0:1
ATTGGGCTTAAAGTGTGCGCAGGCGGCCGAGCAAGTCGAGTGTGAAATCCCCGGGCTTAACTTGGGAATTGCGCTCGAAACTACTTGGCTGGAGTGTGGCAGAGGGGGGTGGAATTCCACGTGTAGCGGTGAAATGCGTAGAGATGTGGAGGAACACCAATGGCGAAGGCAGCCCCCTGGGCCAACACTGACGCTCATGCACGAAAGCGTGGGGAGCAAACAGGATTAGATACCCTGGTA
+
GGGGGGGGGGGGGGGGGGGGGGGGGGGGGG7BFGGGGGGGGGGGGGGGGGGGGGGGGFGGGFCFGFFGGGGGGGGGGGGGGGGGFGGGGGGGGGGGGGGGGGGGGGGGGGGGFGGDFGGFGGGGGGGGGGGGGGGGGGGEGGDFGGGCEGGGGGGGGGGGGGGGGGGGGGGG5:CGGGGGGGFGGGGGGGGGEG<EEGFFFGGGGGGGC7CEGGEG@5EDGGGGFGG?=?AGGGFD>FFG
@M00200:205:000000000-AKKM3:1:1101:23958:4657 1:N:0:1
ACTGGGTTTAAAGGGCGCGTAGGCGGCGCGAGGAGTCGGGGGTGAAAGCCCGGGGCTCAACCCCGGATCTGCCTTCGAGACTCTCGCGCTGGAGCACAGTAGAGGCGGGTGGAATTCCGGGTGTAGCGGTGGAATGCGTAGAGATCCGGAAGAACACCGGCGGCGAAGGCGGCTCTCTGGGCCGTTGCTGACGCTGAGGCGCGACAGCGTGGGGAGCAAACAGGATTAGATACCCCCGTA
+
C,FGGGGCFGGGGGGGGGGEGGGGGGG@CF+66@FGGCGGCGGGGGGG8FGGGGGGGGGEG,CFGGG+3,CFEGB<FG8FGGGFG+@FGGGGGGGCG:FGGGGGG@FDGGGGFGGGGG8FG@GF<EGGGGGDFGGGGGEEGG7:C@<@EC8CGGGGFGGG58EGGDGGGGGGG*;+0<CF688?E*;/<:9EGGG58CCFEGG8*2CFEGGGGGEDE5C8CCDC?GGFFFAGGGGG)..*
@M00200:205:000000000-AKKM3:1:1101:8604:4660 1:N:0:1
ACTGGGCTTAAAGAGCGTGTAGGCGGCCAGATAGGTCGGTTGTGAAAACTGGAGGCTCAACCTTCAGACGTCGATGGAAACCGTCTGGCTAGAGTCCGGAAGAGGAGAGTGGAATTCCTGGTGTAGCGGTGAAATGCGCAGATATCAGGAAGAACACCCGTGGCTAAGGCGGCTCTCTAGTACGGTACTGACGCTGAGACGCGAAAGCGTGGGGAGCAAACAGGATTAGATACCCGTGTAAGA
+
GGGGGGGGGGGGGGGGGGGGGGGGGGGGEGGGGGGGGGGGGGGGGGGGFGGGGGGFFGDFFFG9FFGGGGGGGGDGGGGGEEFEEGGGFGEFGGGGGGGGGGGGGGGGGGGGGGFGAEFGGFGGGGGGGGGGGGFGFFGEGGGGGFDFGGGGGG<FFC+CBFGG7FGGGGEG58;C9FCGGG@EDFG8C8@AE5:EGGGGGGGGGDG4E5CEGGEGEFDF<FGD?CF<FF>C<,:7.77=CAB
@M00200:205:000000000-AKKM3:1:1101:21747:4672 1:N:0:1
ATTGGGTATAAAGCGCGCGCAGGCGGTCTTCCAAGTCAGTGGTGAAAGCCCGGAGCTCAACTCCGGAACTGCCATTGAAACTGTTAGACTTGAGGACGAGAGAGGTGAGTGGAATTCCCAGTGTAGAGGTGAAATTCGTAGATATCTGGAGGAACACCGGTGGCGAAGGCGGCCCCCTGGTTGGATACTGACGCTGAGACGCGAAAGCGTGGGGAGCAAACAGGATTAGATACCCCTGTA
+
GGGGGGGGGGGGGGGGGGGGGGGGGGGGGGGGGGGGGGGGGGGGGGGGGGGGGGGGGGGGGGGGGGGGCGGGGGGGGGGGGGGGGGGGGGGGGGGGGGGGGGGGGGGGGGGGGGGGGGGGGGGGFGGGGGGGGGGGGGGGGGGGGFGGGGGGGGGGGGGGGGGGDGGGGGGGGEGGGGGGGGGGGGGGGGGGGGGGGGGGGDEGGGGGEGGGGCEGFGGGGGGGFGFDFFFGGGGF>>6+
@M00200:205:000000000-AKKM3:1:1101:10761:4680 1:N:0:1
ACGGGTTTAAAGGGTGCGTAGGTGGTTTGTTAAGTCAGGGGTGAAATCCCGCGGCCCCACCGTGGAACTGCCTTTGATACTGGCGAACTTGAGTGCGTGAGGGGTAGGGGGAACGAGCAGTGTAGCGGTGAAATGCGTAGATATTGCTCGGAAGGCCAGAGCCGAAGGGGCCCTACTGGTGCGCAACTGACACTGAGGCACGAAAGCGTGGGGAGCAAACAGGATTAGATACCCGAGTC
+
GGGGC@CCCFEGCECCDGCCEEEFG-CFEGGGGGGGFFGFE,CFEGED,FFFFGGEE+BFGGFGDCFFD<<FEFFEFFFGEGGGG>CC<DB,FAFFCFFE:EFD::F<=F7@FCFGDGEDF8FFF9FEGGGGC9BFCFFCGFFF93E,=>FEGG:::F<BCC6CE7*=CEG@*3:CGGFF9+?C8ECFGGG6@?G9CCFG=D5:8CFG*::EGG37F7FFFG;D0**.9*6;FC:/7.)
@M00200:205:000000000-AKKM3:1:1101:22291:4691 1:N:0:1
ACTGGGTGTAAAGGGCGCGTAGGCGGTCTGTTAAGTCGGCGGTGAAATACTTCGGCTCAACCGGAGAATGGCCGCTGAAACTGGCAGGCTCGAGGAAGGTAGAGGTGCGTGGAACTTCCGGTGGAGCGGTGAAATGCGTTGATATCGGAAGGAACGCCGGTGGCGAAAGCGATGCACTGGACCTTTACTGACGCTGAGGCGCGAAAGCGTGGGGAGCAAACGGGATTAGATACCCGGGTAAGA
+
GGGGGGGGGGGGGGGGGGGGGGGGGGGGGGGGGGGGGGGGGGGGGGGGGGGGGGGGGGGGCFGGGGGGGGGGGGGGGGGGGGGGGGGGGGGGGGGGGGGGGGGGGGGGGGGGGGGGGGGGGGGGGGGGGGGGGGGGGGGGGGGGGGGGGGGGGGGGGEGGGGGGGGGGGGGGGGDGGGGGGGFFGGFFFGGFGGGGGGGGGGGGGGGGCCEGGGBGBGFDFDGGFG4<FFFF7E?D@DFGGBA
@M00200:205:000000000-AKKM3:1:1101:8025:4701 1:N:0:1
ACTGGGTTTAAAGCGGGTGTAGGCGGCTTTGCAAGTCGGATGTGAAATCCCGCGGCTCAACCGTGGAAGTGCACCCGAAACTGCATCGCTAGAGTATCGGAGAGGAAAGTGGAATGCTTGGTGTAGAGGTGAAATTCGTAGATATCAAGCGGAACACCGGTGGCGAAGGCGGCTTTCTGGACGATTACTGACGCTGAGACGCGAAAGCGTGGGTAGCAAACAGGATTAGATACCCTTGTA
+
GGGGGGGGGGGGGGGGGGGGGGGGGGGGGGGGGGGGGGGGGGGECFGGGGGGGGGG:FGGGGGFFCFFGFEFGGGGEGGGGGGGGGGGGFGGGGGCFGEGEEGCDGGGGDDGGGCGGGGGDDFFECFGF>DGCEGGGGFFGGGGGGGGGGGGGGGGGGGGGEGGDFDGGGGGGCEFGGGGFGGGGFEFF@EGECDGGGGGG<5CG8CFDCGGDEFDFGDF<*;5<6:?FFAFFCF=)09+
@M00200:205:000000000-AKKM3:1:1101:25046:4702 1:N:0:1
ATTGGGTGTAAAGGGCGCGTAGGCGGTTTGCTAAGTTGGACGTGAAAACTCTGGGCTTAACCCAGAGCCTGCATCCAAAACTGGCAGGCTGGAGTGTTGGAGGGGGAAGCGGAATTCCTGGTGTAGCAGTGAAATGCGTAGATATCCGGAGGAACACCGGTGGCGAAGGCGGCTTCCTGGACCGACACTGACGCTGTGGCGCGAAAGCTAGGGGAGCAAACGGGATTAGATACCCTCGTA
+
,;,E@E@CGEFC@E@F@EGG:CGGGGGGGGGG9FFGFGGGGE@@FGDEGGGGGGGGGGEGEGGGFGGFGFEGGGGGCGFGGFFGFF>=FG<CEDEFA?BFFGGGGG>:CEE7C:DGGGGFD<FGGGGGFGFBFC,B,@FCG>CDFCCC<FDBEFFGFEGGGEGG7::F<FEEDGCF?97<:<E5CE>EFF7?CG*:*+*7>CC**:)2C99**8))0C6+9*15(592?*6:F6<*555*
@M00200:205:000000000-AKKM3:1:1101:24649:4715 1:N:0:1
ATTGGGTTTAAAGGGCGCGTAGGCGGTCCGACAAGTCAGGGGTGAAATCCTGCAGCTTAACTGCAGAAGTGCCTTTGATACTGTCGGTCTCGAGGGAGATAGGGGTGTGCGGAACTTCCAGTGGAGCGGTGAAATGCGTTGATATTGGAAGGAACGCCGGAGGCGAAAGCGGCGCACTGGATCTCTTCTGACGCTGAGGCGCGAAAGCTAGGGGAGCAAACGGGATTAGATACCCCAGTA
+
GGGGGGGGGGGGGGGGGGGGGGGGGGGGGGGGGGGGGGGGGGGGGGGGGGGGGGGGGGGGGGGGGGGGGGGGGGGGGGGGGGGGGGGGGGGGGGGGGGGGGGGGGGGGGGGEGGGGGGGGGGGGGGGGGGGGGGGGGGGGGFGGGGGGGGGGGGGGGGGGGGGGGGGGGGGGGGGGGEGGGGGGGGGGGGDGGGGG5FCGGGGGGGGFGGGCCE:DFGGGGGGG?D5<F*-:<@EG>B@G
@M00200:205:000000000-AKKM3:1:1101:25538:4724 1:N:0:1
ATTGGGTGTAAAGGGCGCGTAGGTGGCCTGTTAAGTCGAACGTGAAATCCCCGGGCTCAACCCGGGAACTGCGTCCGAGACTGGCAGGCTCGAATCCGGGAGAGGGATGTGGAATTCCAGGTGTAGCGGTGAAATGCGTAGATATCTGGAGGAACACCGGTGGCGAAGGCGGCATCCTGGACCGGTATTGACGCTGAGGCGCGAAAGCCAGGGGAGCAAACGGGATTCGATACCCCCGTA
+
FFGFFG;FGGGGEEGGGDGGGGFGFGGGGFFGGGGGGGGGGGDCCEGFGFF@FEGE@FFFFGGEDGCGGGGGG=FFCCGCG9FDGDDGGFFFEGGFFGGGF=FEEG@=FF9EGF9FGGGD@B=DFGGDEC:BFGCFG7F8:CFGGFFFGGGDFEGCFEG<>F@BCGG:CGGCEECGFGGCFGGGC8CG+:C?CDG78**:E3ECEG3C8=:*/:>D>GC875**()*)09:DC:EFFFDE
@M00200:205:000000000-AKKM3:1:1101:12298:4727 1:N:0:1
ATTGGGTATAAAGTGAGCGTAGGCGGATAGTTTAGTCAGAGGTGAAAGCCCAGGGCTCAACCTTGGAATTGCCTTTGATACTGGCTATCTTGAGTATGGAAGAGGTATGTGGAACTCCGAGTGTAGAGGTGAAATTCGTAGATATTCGGAAGAACACCAGTGGCGAAGGCGACATACTGGTCCATTACTGACGCTGAGGCTCGAAAGCGTGGGGAGCAAACAGGATTAGATACCCTAGTAAGA
+
GGGGGGGGGGGGGGGGGGGGGGGGGGGGGGGGGGGGGGGGGGGGGGGGGGGGGGGGGGGGGGGGGGGGGGGGGGGGGGGGGGGGGGGGGGGGGGGGGGGGGGGGGGGGGGGGGGGGGGGGGGGGGGGGGGGGGGGGGGGGFGGGGGGGGGGGGGGGGEFGGGFGGGGGGGGGGGGGGGGGGGGGGFGGGGGGGGGGGGGGGGGGGGGGGEGGGGFGFGGGGGGGFGC@FFFGGEFGFFAFGFF
@M00200:205:000000000-AKKM3:1:1101:15560:4732 1:N:0:1
ACTGGGTATAAAGGGCGCGTAGGTGGCGACCCAAGTCAATGGTGAAAGCTCGTCGCTTAACGACGAGTCGGCCACTGATACTGGGTTGCTCGAGCACTGTAGAGGCTAATGGAATTCCGGGTGTAGCGGTGGAATGCGTAGAGATCCGGAAGAACACCGGTGGCGAAGGCGGTTAGCTGGGCAGTTGTTGACACTGAGGCGCGACAGCTTGGGGAGCAAACAGGCTTAGATACCCCAGTAAGA
+
GFGGGGGGGGGGGGGGCGGGGGGEGGGCFCG7FEGGGGFFGGGGGGGGGAFE:CFGGGGGGG:@FE>?F7FGCCFGGGGGGGGGGGEGGG9FG>+:FAFFGGGGGCABE<9CFGGGGGGGGGGGGGGGGGGCGGGGGGGGGGDGGGCCGG:FGG8FGGGGFGGGGGGGGGGG*1*+?EGG7CCEE9;1=CCG@FGGGGGGEDEGCE/9+3:EGE3C@FGF4/CF(*97@=6FGGCF3>)<>4-
@M00200:205:000000000-AKKM3:1:1101:7435:4738 1:N:0:1
ACTGGGTATAAAGCGCGCGTAGGCGGCCGGCTAGGTCTGGTGTGAAAACTCGAGGCTCAACCTCGAGATGTCGCCGGAAACCAGTCGGCTAGAGTCCGGAAGAGGAGAGTGGAATTCCTGGTGTAGCGGTGAAATGCGCAGATATCGCTAGGAATGCCGGTGGCGAAGGCGGATGGCTGGGCCACTCCTGACGCTGAGGCGCGAAAGCTAGGGGAGCGAACCGGATTAGATACCCGCGTA
+
EGGGFFF9FEGGGFE@F7@CCGGG>FEEEGEEEGGGG,FEGGGGGGF6C6,6FGFGGGCFG?EFE,C,C<FECC:F:CFFG@8,:?FEGG:4?EFFF::F+F8FGFCCF>FFGE,B=FGFGGGE3<CCEBFF,>DAEFFC*@:CFFCF,*56D3,,?CFGGGDGGEEEFFCC5:8EBC<CEF8EFG?FC7CCEGGDE5@*CG=*8EG4+A<>FC)95ECGGDCD0C<?F=):ECE))08*
@M00200:205:000000000-AKKM3:1:1101:15760:4742 1:N:0:1
ACTGGGCGTAAAGGGCGCGTAGGCGGGATGGCGAGTCGGTCGTGAAATCCCTCGGCTCAACCGAGGAGAGTCGGCCGATACTGCCGTTCTTGAGGGATGCAGAGGAGACTGGAATTCCCGGTGTAGCGGTGAAATGTGTAGAGATCCGGAAGAACACCGGTGGCGAAGGCGGCCCGCTGGGCTGTGGCTGACGCTGAGGCGCGACAGCGTGGGGAGCAAACAGGATTAGATACCCGTGTA
+
GGGGGGGGGGGGGGGGGGGGGGGGGGGGGGGGGGGGGGGFEGGGGGGGFGGGGGGGGEGGFGGGGGGGGFFGGGGGGGGGGGGGGGBEGGGGGGGGGGGFGGGGGGGGGGGGGGGGGGGGGGGGGGGGGFGGGGFGCGGGGGGGG@CGGGEGFGGGGGGGGGGGGGGCEGGGG8CEGGGGGGFDGGGGGGGGGGGGGGGFGGGGDDDFEEGGGGFC>FGFGGGG<GGFFFFFFCF7>E:F
@M00200:205:000000000-AKKM3:1:1101:18693:4745 1:N:0:1
ATTGGGCTTAAAGGGCGCGTAGGCGGTCCTGATCGTCGGATGTGAAAGGCCTGGGCTCAACCTGGGAACTGCATCCGATACGGCGGGACTGGAGTGTGGGAGAGGTTGGTGGAATTCTCAGTGTAGAGGTGAAATGCGTAGATATTGGGAAGAACACCGGTGGCGAAGGCGGCCAACTGGACCACTACTGACGCTGAGGCGCGAAAGCGTGGGGAGCAAACAGGATTAGATACCCGAGTAAGA
+
GDGGGGGCFGGGGGG7FGGCGGGCGG@F7CF,6;FGF7FFGGGGGGGG<FG@FGGG<DGGGG<FGGGGD6EGGG<=FGGGG74F+CF7FGGGGG=FGAFGGG7CG=,,3CFGGGGGG,@3@FGFEG<>FFFGGGG,EFGGGGGGGC99B,::FGGGGG7FGGDFGGG7FFG7858FFGGFGF6CF+<FGGGG5CDGGGGG*>EEEEGGGCEGGGFGFGGGGGGGFGGFFFAGGGGG3>FFGFF
@M00200:205:000000000-AKKM3:1:1101:9781:4756 1:N:0:1
ACTGGGCTTAAAGCGTGTGTAGGTGGCTCCCTAAGTCGGTTGTGAAATCCCTGGGCTCAACCTGGGAATTGCAGTCGATACTGGGAAGCTAGAGTTCGGTAGAGGGTGACGGAATTCCCGGTGTAGCGGTGAAATGCGTAGATATCGGGAGGAACATCGATGGCGAAGGCAATCACCTGGGCCTGAACTGACACTGAGACACGAAAGCGTGGGTAGCAAACAGGATTAGATACCCCGGTA
+
GGGGGGGGGGGGGGGGGGGGGGGGGGGGGGGGGGGGGGGGGGGGGGGGGGGGGGGGGGGGGGGGGGGGGGGGGGFGGGGGGGGGGGGGGGGGFGGGGGGGGGGGGGGGGGGGGGGGGFGGGGGGGGGGGGGFGGGGGGGGGGGGGGGGGGGGGGFGGGGGGGGGGGGDEFGG?FGGFFFGGGGGGGGFGGGCGGCGGFGGGGGGECCFGEGGGGFGAFFFGGGF?GGEA+7C@CC<B@DE
@M00200:205:000000000-AKKM3:1:1101:17881:4757 1:N:0:1
ACTGGGTTTAAAGGGCTCGTAGGCGGTTTGTCGCGTCGGGAGTGAAAACGCCGTGCTTAACACGGCGCTTGCTTCCGATACGGGCAGACTAGAGGTATTCAGGGGAGAACGGAATTCCTGGTGTAGCGGTGAAATGCGCAGATATCAGGAGGAACACCGGTGGCGAAGGCGGTTCTCTGGGAATGACCTGACGCTGAGGAGCGAAAGTGTGGGGAGCGAACAGGATTAGATACCCTAGTA
+
FGGGGGGGGGGGGFGGGGGEGGGGGGGGGDG9CFGGGDGFDGGGGGGGF@FGEGGGGAFGGFDEEE:C7FGGFCFBFEGGGGGGGGGCGG<FFFCBFGGDGGGGGGGGFGGGGGGGGGGGGGGGGGGGGGGGGGGGGG7BGGGGGGFGGGGGGGGGGGGGCGDEGGGGGGEGCEEFGDGGC:CFGCCFGGGGGGDGGGGGGGGGGEG*<:CCGGFGFGDGGDCGFFF4=FAGGGGFFFFG
@M00200:205:000000000-AKKM3:1:1101:14924:4762 1:N:0:1
ATTGGGTATAAAGGGTGTCAAGGCGGTCATGTTAGTCGTTCGTTAAATCCGTGGGCTCAACCTACGGCTCGCGAGCGAAACGGCATGACTAGAGGTAGGGAGAGGTGCGTGGAACTCACGGTGTAGGGGTGAAATCCGTTGATATCGTGGGGAACACCAAAGGCGAAGGCAGCGCACTGGCCCTCACCTGACGCTCACACACGAAAGCCAGGGTAGCGAACGGGATTAGATACCCTTGTAAGA
+
GGGGGGGGGGGGGGGGGGGGGGGGGGFGGCGEGGGGGGGGGGGGGGGGGGGGGGGGGGGGGGGGGGGGDGGGGGGGEGGGGGGGGGGGGGGGEGGGGGGGGGGGGGGGGGGGEGGGGGGGGGGGGGGGGGGGGFG9FGFDGGGFFGGGFGDEGGGFGGGGGFGGGGGGGGFEGGGGGGGGGF:FGGGGGGGGDGGGGGGGGGGCE8DGGGGGC8<DFGDGGCEGF:F<*9:CGGG6@?=GGAD
@M00200:205:000000000-AKKM3:1:1101:9940:4762 1:N:0:1
ATTGGGTTTAAAGGGCGCGTAGGCGGCCTCCGCAAGTCAGTTGTGAAATCTCCGAGCTTAACTCGGAAAGGTCAACTGATACTGCGGGGCTAGAGTGCGGAAGGGGCAACTGGAATTCTTGGTGTAGCGGTGAAATGCGTAGATATCAAGAGGAACACCTGCGGCGAAGGCGGGTTGCTGGGCCGACACTGACGCTGAGGCGCGAAAGCTAGGGGAGCGAACGGGATTAGATACCCGCGTA
+
GGGGGGGGGGGGGFGGGGGGGGGGGGGGEGGGGGGFFGGGGGGGGGGGGGFGGG7CFGGGGGGGGGCGGGGGGG=FFGGGGGGGGGGGGGEGGGGGGGGGEGGCFGGGGGGGGGGGGGGGGGGGGGGGGGGGGGGGGGGGGGGGGGGGGGGGGGGGFFGGGGGGGGGGGGGGGGGC>FGGFDGGDGGGCGGFFEC=CE8CGGGGGGGDCGFGGGFG>EGGGGGGFCDBFFBDFGGGDFF:D
@M00200:205:000000000-AKKM3:1:1101:13493:4765 1:N:0:1
ACTGGGCTTAAAGGGCTCGTAGGCGGCCAACTAAGTCAGACGTGAAATCCCCAGGCTCAACCTGGGAACTGCGTCTGATACTGGTTGGCTTGAATCCGGGAGAGGGATGCAGAATTCCAGGTGTAGCGGTGAAATGCGTAGATATCTGGAGGAATACCGGTGGCGAAGGCGGCATCCTGGACCGGCATTGACGCTGAGGAGCGAAAGCCAGGGGAGCAAACGGGATTAGATACCCCAGTA
+
GGGGGGGGGGGGGGGGGGGGGGGGGGGGGGGGGGGGGGGGGGGGGGGGGGGGGGGGGGGGGGGGGGGGGGGGGGGGGGGGGGGGGGGGGGGGGGGGGGGGGGGGGGGGGGGGGGGGGGGGGGGGGGGGGGGGGGGGGGGGGGGGGGGGGGFGGGGGGGGGGGGGGGGDCGGGGGCBFGGGGGGGGGGGC4EGGGGGGGGGGGGDGGGGGGGGG5;3>GGGGG5DBD42FFBGGGGGBF?7
@M00200:205:000000000-AKKM3:1:1101:14195:4771 1:N:0:1
ATTGGGCATAAAGGGTGCGTAGGTGGTCGGGTAAGTCTGATGTGAAATCTCCGAGCTCAACTCGGAAATGGCATTGGATACTATCCGGCTCGAGGGTCGGAGGGGAGACTGGAATTCTCGGTGTAGCAGTGAAATGCGTAGATATCGAGAGGAACACCGGTGGCGAAGGCGAGTCTCTGGACGACTCCTGACACTGAGGCACGAAAGCTAGGGGAGCAAACAGGATTAGATACCCCAGGA
+
GFEGGGGGGGGGGGG@FGGGGGGFGGCECGGGGGGGGGGGGGGGGGGGFCGFGGGGGGGGGGGEGGGGGFGGGCGGGGFGGGGGGGEGGGGGGGGGFGGGGGGGGGGGGGGGGGGGGEGGGGGGGGGGGGGGGGCGGGGGGEFGGFEFFGGGGGGGFGGG@FGGEEGGGGGGGBGGDDGGGGGG5*3@CDGCGFFC+?CECGGGGGGG?C9EGGFGBGGFGGFG?C>?F?2DFGD<>D):
@M00200:205:000000000-AKKM3:1:1101:17025:4809 1:N:0:1
ACTGGGTGTAAAGGGCGCGTAGGCCGTTTCGTAAGTCTCACGTGAAATCCCTCGGCTTAACTGAGGAACTGCGAGAGAAACTGCGAGACTTGAGTTCGGGAGAGGGAAGCGGAATTCCGGGTGTAGCGGTGAAATGCGTAGATATCCGGAGGAACACCGGTGGCGAAGGCGGCTTCCTGGACCGACACTGACGCTGAGGCGCGAAAGCTAGGGGAGCAAACGGGATTAGATACCCCAGTA
+
GGGGGGGGGGGGGGGGGGGGGGGGGGGGGGGGGGGGGGGGGGGGGGGGGGGGGGGGGGGGGGGGGGGGGGGGGGGGGGGGGGGGGGGGGGGGGGFGGGGGGGGGGGGGGGGGGGGGGGGGGGGGGGGGGGGGGGCFGDEGGGGGGGGGGGEGGGGGGGGGGGGGGGGGCFGGGEGGGGFGGGGGGGEECDFGGECEGGGGGGGGGDD4FFGGGGFD>CFGGGGDBDCD??AGGGF:7>FG
@M00200:205:000000000-AKKM3:1:1101:25233:4826 1:N:0:1
ACTGGGTTTAAAGAGCGCGCAGGCGGCTGGTCAAGTCCGATGTGAAATCTCCCGGCTCAACTGGGAAACTGCATCGGAAACTGATCGGCTTGAAGGTGGGAGAGGGTAGTGGAATTCCCGGTGTAGTGGTGAAATGCGTAGATATCGGGAGGAACACCAGTGGCGAAGGCGACTACCTGGCCCATTCTTGACGCTGAGGCGCGAAAGCTAGGGGAGCGAACGGGATTAGATACCCGCGTACGAT
+
GGGGGGGGGGGGGGGGGGGGGGGGGGGGGGGGGGGGGGGGGGGGGGGGGGGGGGGGGGGGGGGGGGGGGGGGGGGGGGGGGGGGGGGGGGGGGGGGGGGGGGGGGGCFGGGGGGGGGGGGGGGGGGGGGGGGGGGGGGGGGGGGGGGGGGGGGGGGGGGGGGGGGGGGGGGGGGGGFGGGFGGGGGGGCGGGGGDGGGGGGGGGGEGGGDGGGGDGFGGGGGGG65DDFFDGG?E33;7C)42(
@M00200:205:000000000-AKKM3:1:1101:10921:4827 1:N:0:1
ATTGGGTTTAAAGCGCGCGTAGGCGGAAGTGTAAGTGTGGCCTGAAAGCCCCCGGCTCAACCGGGGAGGGTGGCTGCAAACTGCGCTTCTTGAGGGCGATAGAGGAGTGTGGAATTCCTGGTGTAGCGGTGAAATGCGTAGAGATCAGGAGGAACACCCGTGGCGAAGGCGGCACTCTGGGTCGGCCCTGACGCTGAGGCGCGAAAGCGTGGGGAGCGAACGGGATTAGATACCCCAGTA
+
GGGGGGGGGGGGGGGGGGGGGGGGGGGGGGGGGGGGFGGGGGGGGGGGGGGGGGGGGGGGGGGGGGGGGGGGGGGGDGGGGGGGGGGGGGGGGGGGGGGGGGGGGGGGGGGGG?FGGGGGGGGGGGGGGGGGGGGGGGGGGGGGGGGGGGGGGGGGGGGGGGGDGGGG>CCEGDGGGGGGGGGGGGGGGG?GGGDEGGGGGGGGEGGGGAEGGGFDEEGGDGEG<D4>=F>C@FGGE;F?
@M00200:205:000000000-AKKM3:1:1101:23428:4829 1:N:0:1
ACTGGGTTTAAAGGGTGCGCAGGCGGCCAAGTGTGTGAGGCGTGAAAGCCCGGGGCTTAACCCCGGAATTGCACCTCAAACTACATGGCTAGAGCATTGGAGAGGGTAGCAGAATTCATGGTGTAGCAGTGAAATGCGTAGATATCATGAGGAATACCAGAGGCGAAGGCGGCTACCTGGACAATTGCTGACGCTCAGGCACGAAAGCGTGGGGAGCAAAAGGGATTAGATACCCGTGTA
+
GGGGGGGGGGGGGGGGGGGGGGGGGGGGGGGGFFGGGGGGGGGGGGGGGGGGGGGGGGGGGGGGGGGGGGGGGGGFGGGGGGGGGFGGGGGGGGGGGGGGDGGGGGGGGGGGGGGGCGGGGGGGGGGGGGGGGGGGGGGGGGGGGGGGGGGGGGGGGGGGGGGGGGGGGGGGGGGGGGGGGGGGFGGGGGGGGGGGGFFGGGGGGGGGGGGGGDEGFGGGGGEG?FC?@=AGGEFGFFFG
@M00200:205:000000000-AKKM3:1:1101:12112:4834 1:N:0:1
ATTGGGTTTAAAGCGCACGCAGGTGGCTGAGTCAGTCGATTGTGAAAGCCCTGGGCTTAACCTGGGAATTGCAGTCGATACTACTCAGCTAGAGTATGGGAGAGGGTAGTGGAATTCCCGGTGTAGCGGTGAAATGCGTAGATATCGGGAGGAACATCAGTGGCGAAGGCAGCTCGCTGGGACGTTACTGACGCTGAGACGCGAAAGCGTGGGGAGCAAACAGGATTAGATACCCCGGTA
+
FGGGGGGGGGGGGGGGGGGGGGGGGGGGGGG<FFGGGGGGGGGGGGGGGGGGGGGGGGGGGGGGGGGGGGGGGCGGGGGGGGGGGGGFGFFGGGGFGGG@FGFGGGEFGGGGGGGGGGGGGFGGGGGGGGGGGGGGGGGEGGFFGGGGGGGGGGGGGGGGGGGGGDEGGGGGGEFGGGGGGGG88DFEFCFFECC*=EFGGGGGG=DGGGGGGGDDBGFGGGGGFGGFFFFGGFFG>D@C
@M00200:205:000000000-AKKM3:1:1101:13394:4840 1:N:0:1
ACTGGGTGTAAAGCGCGTGTAGGCGGTCCGGTAAGTCCGCTGTGAAAGTCGGGGGCTCAACCCTCGAAAGCCGGTGGATACTGTCGGGCTAGAGTACGGAAGAGGCGAGTGGAATTCCTGGTGTAGCGGTGAAATGCGCAGATATCAGGAGGAACACCAATTGCGAAGGCAGCTCGCTGGGACGTTACTGACGCTGAGACGCGAAAGCGTGGGGAGCAAACAGGATTAGATACCCGGGTAAGA
+
GGGGGGGGGGGGGGGGGGGGGGGGGGGGGGEGGGGGGGGGGGGGGFDFGGGGGGGGGGGGGGGGGGGGGGGGGGGGGGGGGGGGGGGGGGGGGGGGGGGGGGGGGGGGGGGGGGGGGGGGGGFGGGGGGGGGGGGGGGGGGGGGGGGGGGGECGGGGGGGGGFGGGGGGGF@EGGGGGGGGGGGGFGGFFDCCG*5EDGGGGGGGG37:1AEGGFGFFC0**0C6<77FFFC:C85DE@CC72
@M00200:205:000000000-AKKM3:1:1101:22639:4852 1:N:0:1
ATTGGGTTTAAAGGGTGCGTAGGCGGCCATGTAAGTGAGGTGTGAAATCCCTCGGCTCAACCGAGGAACTGCGCTTCATACTGCATGGCTTGAGGGAGACAGGGGTCAGCGGAACTGATGGTGGAGCGGTGAAATGCGTTGATATCATCAGGAACACCGGTGGCGAAAGCGGCTGACTGGGTCTCTTCTGACGCTGAGGTACGAAAGCTAGGGTAGCGAACGGGATTAGATCCCCCAGGA
+
FGGGGGGGGGGGGFGEGGG@FEGGGGGGGG@CFFGGCF<FGGGGFGGFFGGCFGDGGGGGGGGCFECC=<EFGGCGCFGEFGGGFAGGGF,FFFGG7@:=FFGGGGGFF@EE+F@F=F,CCDFGFFFFGFEGC<FGGGG7:FGFEFA<FFGE3<FDFGGCG@7BCCGGGDEDGC8,?CGFCEGEFG9FG7EGGG:C*25+=;EG*ADGCFC@C;:5@5E53CCD?C586@<*<;E3@>)*
@M00200:205:000000000-AKKM3:1:1101:6444:4854 1:N:0:1
ACTGGGCTTAAAGTGTGCGCAGGTGGCCGCGCAAGTCGAGTGTGAAATCCCCGAGCTTAACTTGGGAATTGCGCTCGAAACTACGTGGCTCGAGTGTGGCAGAGGAAGGTGGAATTCCACGTGTAGCGGTGAAATGCGTAGAGATGTGGAGGAACACCGATGGCGAAGGCAGCCTTCTGGGCCAACACTGACGCTCATGCACGAAAGCGTGGGGAGCAAACAGGATTAGATACCCCAGTAAGA
+
GGGGGGGGGGGGGGGGGGGGGGGGGGGGGGGGGGGGGGGGGGGGGGGGGGGGGGGGGGGGGGGGGGGGGGGGGGDFGGGGGGGGGGGGGFGFFGFGGGGGGGGGGGGGGGGGGGGGGGGGGGGGGGGGGGGGGGGGGGGEGGGGFFGGGGGGGFGGFFGGGFEGGGGGGGGGGF@FGGGFGFGGGGGGGFGGGGGEGGGGGGGGGGDC=CGGGG7>EFGGGGGF?*78FF2CCCE*7>@FFF<
@M00200:205:000000000-AKKM3:1:1101:9312:4861 1:N:0:1
ACTGGGTTTAAAGGGCGCGTAGGCGGCCGGCTAAGTCCGCTGTGAAAGCCCGGGGCTCAACCCCGGGACGTCAGCGGAGACTGGTCGGCTGGAGTCTCCCAGAGGAGCGGGGAATCCCTGGTGTAGCGGTGGAATGCGTAGAGATCACGGGGAACACCGATGGCGAAGGCACCGCGCCGGGGGAGGACTGACGCTGAGGCGCGAAAGTGTGGGGATCGAACGGGATTAGATACCCTCGTAAGA
+
EDFCFFGGEGCFEG@@F:FGGG7DGEGEGCEGG<FE,@FEGEFFFFFF8,DFGG@@:FGGFE@B>FGGG@F@FCB:>:C>D?FFBFGGGGGGGGGE,<,,3:3>DDEGGG@GC:F,>,?<CFCBFGFGG:FCFGEFGC:8EF@<CFF+=:FGEGG8FGGGGCGGEEGGGGG5ECC*:CE>?CC8:8;C6F<EE5*ACEFGGGEC**7*<+<CGG3*05CFDDED-)9<?*)7CC?C).5:D?A
@M00200:205:000000000-AKKM3:1:1101:4893:4875 1:N:0:1
ATTGGGTTTAAAGTGTGCGCAGGTGGCCTCGCAAGTCGAGTGTGAAATCCCCGGGCTTAACTTGGGAATTGCGCTCGAAACTACGGGGCTCGAGTGTGGCAGAGGGAGGTGGAATTCCACGTGTAGCGGTGAAATGCGTAGAGATGTGGAGGAACACCAATGGCGAAGGCAGCCTCCTGGGCCAACACTGACGCTCATGCACGAAAGCGTGGGGAGCAAACAGGATTAGATACCCGTGTA
+
GGGGGGEGGGGGGGGFGGGGGGGGGGFGGGGGGGGGGGGEGGGGGGGGG8EFGGGGGGGGGGGGGGGGC@FGGGGGGGGGGGGCEFGDGDFGGGFGGGGGGGGGGGGGGEGEFGGGGGGGGGGGGGGGGGGGFGDDFEFGGGGGD=@DFFGGGGGDGGGFF7FGGGGGGGGGGDGGEFCCCFEG,BFGEF?FGGGG=CFGGGCG8*CCC*8=CGBGFG8FF:FF?FGF?F<FFCC3057F
@M00200:205:000000000-AKKM3:1:1101:8771:4878 1:N:0:1
ATTGGGTTTAAAGCGTGTGTAGGCGGATGCCTAAGTACCTTGTGAAATCCCACGGCTCACCCGTGGAACTGCTCGGTATACTGGGTGTCTTGAGCCACTTAGGGGCTACCGGAACAAATGGTGGAGCGGTGAAATGCGTAGATATCATTTGGAACGCCAATGGTGAAAACAGGTAGCTGGGAGTGTGCTGACGCTGAGACACGAAAGCCAGGGGAGCAAACGGGATTAGATACCCCAGTA
+
GGGGFGGGGGGGGGGGGGGGGGGGGGGGGGGGGGGGECEFGGGGGGGGGGGGGGGGGGGGGGGGGFFGGGGFAFFGEGGGGGGGGFFEGGFGGGGGGGGF?FC=FGGGGGEGGGGGGGGGGGGGGGGGGGGGGGGGGGGGF+@FGDGFD9<BFGFGGFGGGGGEGGGGGGGGGGFDGDFBECECFGGGGGGFGG>EGFFFC<GGEGDG=CFGGGBDAFFGCGCDDD5=F+5?<,AFEDFG
@M00200:205:000000000-AKKM3:1:1101:11899:4901 1:N:0:1
ATTGGGTGTAAAGGGCGCGTAGGCGGCTTTATAAGTCGGGGGTGAAAGCCTGTGGCTCAACCACAGAATTGCCTTCGATACTGTAGAGCTTGAGACCGGAAGAGGTAAGTGGAACTGCGAGTGTAGAGGTGAAATTCGTAGATATTCGCAAGAACACCAGTGGCGAAGGCGGCTTACTGGTCCGGTTCTGACGCTGAGGCGCGAAAGCGTGGGGAGCAAACAGGATTAGATACCCGTGTA
+
GFGGGGGGGGGGGFGEGGGGGGGGGGGGGGDGGGGGGGGGGGGGGGGGGGGGFGGGGGGGGGGGGGGGGGGGGGGGGGGGGGGGGEGGGGGGGGGGGGGGGGGGGGFGGDGGGGGGGGEEGGGGGGDGGGGGGGGGGGGGGGGGGGGGGGGGGGGF8FFGFGGGGGGGGGGGGGG?FGFGGGFEGGGGGGGGGGGGGGGGGGGGGGGGDGGGGGFGFGGGGGGGFGGFFFADFGGG>EFC
@M00200:205:000000000-AKKM3:1:1101:10298:4905 1:N:0:1
ATTGGGTTTAAAGAGCGTGTAGGCGGCCAGACAGGTCCGTTGTGAAAACTAGAGGCTCAACCTCTAGACGTCGATGGAAACCGTCTGGCTAGAGTCCGGAAGAGGAGAGTGGAATTCCTGGTGTAGCGGTGAAATGCGCAGATATCAGGAAGAACACCCGTGGCTAAGGCGGCTCTCTAGTACGGTACTGACGCTGAGACGCGAAAGCGTGGGGAGCGAACAGGATTAGATACCCTTGTA
+
GGGGGGGGGGGGGGGGGFGGGGGGGGGGGGGGGGGGGGGGGGGGGGGGGGGGGGGGGGGGGGGGGGGGGGGGGGDGEGGGGCGGDGGGGGGGFFGGDGGGGGFEFGGDEGGGGGGGGGGGGGGFFGFEFFFFGDFFFGGGGGGGGGGGGFGGGGGGFGEGGGGGFGGGGGGGG>ECGGGGFEEDGFC=@FGGGGGGGGGGGDEGGGGGGEGEGG>7BGGGGGGGFCGFFFFGGGCDFFFG
@M00200:205:000000000-AKKM3:1:1101:26217:4910 1:N:0:1
ATTGGGTATAAAGGGCGCGTAGGTGGCCTGGTAAGTAGGGGGTGAAATCTCGTGGCTCAACCGCGAGGCTGCCTCCTAAACTGTCAGGCTCGAGCAGAGTAGAGGCAGGTGGAATTCCCGGTGTAGCGGTGGAATGCGTAGAGATCGGGAAGAACATCGGTGGCGAAGGCGGCCTGCTGGGCTCTTGCTGACACTGAGGCGCGACAGCGTGGGGAGCAAACAGGATTAGATACCCTAGTA
+
GGGGGGGFGGGGGGGGGGGGGGGGGGGGGGGFGGGGGGGGGGGGGGGGGGGGGGGGGGGGGGGGGGGGGGGGG<FFDGFGGGGFBBFGGGGGDGEGGGGGGGGGGGGGGFGGGGG8DBFFGGGGGGGGGGGGGGGGGGGGGGGGGGFGGFGGGGFGFGGGGGGGGG7FEGFGDE7EFFGFGGGDGGGGGGGGGG4FFFFGGGGGGGGGGEGGGGFGBD8CFGGGFGF??=<CG8<*8>FG
@M00200:205:000000000-AKKM3:1:1101:10455:4932 1:N:0:1
ATTGGGTATAAAGGGCGCGTAGGTGGCGCCATAAGGCTGTGGTGAAAGTCTGGGGCTCAACCCCAGATCTGCCGTCGCAACTGTGTTGCTCGGGCACCGTAGAGGCAGATGGAATTCCGGGTGTAGCGGTGGAATGCGTAGAGATCCGGAAGAACATCAGTGGCGAAGGCGGTCTGCTGGGCGGTGAGTTACCAAGAGCTCATTAGCCGTCAATGAGAAGCGACAGCGTATGGACCAAACAGCT
+
C<FEFEG9CC@CFECG@@FGGEC,;-E+,+6FCDC9@6E@C@FFGFEFECEE,CFB:@AFG<6@@6,CF,EFC+,++7@+FAFG,C4EAC?F++4CC+@?=FEE84F?DFDE<FFGGD,++F:FGGCFFGG@DFFG9B=E7F9<=F,FFCF*FFCG:CF93,,>BFCFEFEGGGC,22?F7:**=***+31+5+*1;>*++*+3+2>F**/;*+*:*++29)2773*(0)-*0,+97))19<()
@M00200:205:000000000-AKKM3:1:1101:8897:4945 1:N:0:1
ATTGGGTTTAAAGCGCGTGTAGGCGGCTCGGCAAGTCGGGTGTGAAAGCCCTGGGCTCAACCCAGGAAGTGCACTCGAAACTGCCGAGCTGGAGTCCCGGAGAGGAAGGCGGAATTCTCGGTGTAGAGGTGAAATTCGTAGATATCGAGAGGAACACCGGTGGCGAAGGCGGCCTTCTGGACGGCGACTGACGCTGAGACGCGAAAGCGTGGGGAGCAAACAGGATTAGATACCCTAGTA
+
GGGGGGGGGGGGGGGGGGGGGGGGGGGGGGGGGGGGGGGGGGGGGGGGGGGGGGGGGGGGGGGGGGGGGGGGGGGGGGGGGGGGGGGGGGGGGGGGGGGGGGGGGGGGGGGGGGGGGGGGGGGEGGGGGGGGGGGGFGGGGGGGGGGGGGGGGGGGGEGGGGGGGGGGGGGGGGDGGGGGGGGGGGGGGDGGGGGGGGGGGGGGGGGGG=EGGGFGFGGGGFFFFGG?F@9FGCEGFFFG
@M00200:205:000000000-AKKM3:1:1101:11226:4949 1:N:0:1
ACTGGGTTTAAAGGGTCCGTAGGCGGTTTGGAAAGTCGGATGTGAAATCCCACAGCTCAACTGTGGAACTGCATTCGAAACTTCCAGACTAGAGTATGAGAGGGGTTAAGGGAATTCCCGGTGTAAGGGTGAAATCTGCAGAGATCGGGAGGAACACCAGTCGCGAAGGCGCTTAACTGGCTCATTACTGACGCTCAGGGACGAAAGCTAGGGTAGCAAACGGGATTAGATACCCTTGTA
+
F,FGGGGGGGGGGGGGGGGGGGGGGG@FGGG@GGGGGGGGGGGGGGGAFGGGFCFGFGGGGGGGGGGGGGGGGF<FGGFGGGGG,C9FFGGCFCFFEEAFGGGGGECF<<<DGGGGG,CF7@FCFGF@FGGGGGD,:@,@EDCFGCF7CFCFGG<FD7FF,:@E+>CEEF@B8EEGDFC7F889EDDG,DCF*AD5CG6CFDEEG5DG7<FFF*;547BE4C8<?G<)0@27<:@D<:F?
@M00200:205:000000000-AKKM3:1:1101:20992:4952 1:N:0:1
ATTGGGTATAAAGGGTGCGTAGGCGGGACAGTAAGTCAGTGGTGAAATCTCACGGCTCAACCGTGAAACTGCCGTTGATACTGCTGTTCTTGAGTTCGGGAGAGGTTGATGGAATTCCAGGTGTAGCGGTGAAATGCGTAGATATCTGGAAGAACACCAGTGGCGAAGGCGGTCAACTGGCCCGACACTGACGCTGAGGCACGAAAGCGTGGGTAGCGAACAGGATTAGATACCCGCGTAAGA
+
GGGGGGGGGGGGGGGGGGGGGGGGGGGDEGGFFFGGGGGGGGGGGGGGGFGGFGGGGGGGGGGGGGGGGGGGGGGGGGGGGGGGGGGGGGCGGGGGGGGGGGGGGGFGGGGGGGGGGGGGGGGGGGGGGGGGGGGGGGBEGGGGGGGGAFCGGGGGGGFGGGGGGGGGGGGGGEGCFGGGBCGCEGGGGGGGGGGGGGGF*>EGCEG4ECCEGEBD?E>CDGFG?4C2?B2CCCC5@>B=D:4
@M00200:205:000000000-AKKM3:1:1101:12220:4967 1:N:0:1
ATTGGGTTTAAAGCGTGCGCAGGCGGTCTCGTAAGACAGGTGTGAAAGCCCCGGGCTTAACCTGGGAATTGCGCTTGTGACTGCGAGGCTGGAGTGCGGCAGAGGGAGGTGGAATTCCACGTGTAGCAGTGAAATGCGTAGAGATGTGGAGGAACACCGATGGCGAAGGCAGCCTCCTGGGCTAGCACTGACGCTCATGCACGAAAGCGTGGGGAGCAAACAGGATTAGATACCCCAGTA
+
GGGGGGGGGGGGGGGGGGGGGGGGGGGGGGGGGGGGGGGGGGGGGGGGGGGGGGGGGGGGGGGGGGGGGGGGGGGGGGGGGGGGGGGGGGGGGGGGGGGGGGGGGGGGGGGGGGGGGGGGGGGGGGGGGGGGGGGGGGGGGGGGGGGGGGGGGGGGFGGGGGGGGGGGGGGGGGGGGGGGGGGGGGGGGGGGGGGGGGGGGGGGGGGGGGGGGGEGFGGCFGFGFFC?=@FGGGGGF>?G
@M00200:205:000000000-AKKM3:1:1101:17799:4984 1:N:0:1
ACTGGGTTTAAAGGGCTCGTAGGCGGTTCGTCACGTCGGGAGTGAAAACTCGGAGCTCAACTCCGAGCCTGCTTCCGATACGGGCAGACTAGAGGTAGGCAGGGGAGAGCGGAACTCCTGGTGTAGCGGTGGAATGCGCAGATATCAGGAAGAACACCGGTGGCGAAGGCGGCTCTCTGGGCCTTACCTGACGCTGAGGAGCGAAAGCGTGGGTAGCGAACAGGATTAGATACCCCGGTA
+
GGGGGG<FEGFGFFGGEFGGCFGGGG@@@FCGGDGGGG@::CFGGFFFGGG:,6@FFGGGGGGGGGGGG?<FCAF,CFFEGGGGGGG+EFCGGGGFF9FFGEEGCEG7+AFEGECCFG,CFFGGEGCCEGG@G<DC,*>3<F9C@;,@FGGC:FFBFGEGEEDGEGGGDGGGE*BCFFG7CFGGGCFGGCCGGG:5*8ECEGGGGGGGEGEEG88C9C8CDD8<?FFBF44*<FG*75>E
@M00200:205:000000000-AKKM3:1:1101:19192:4985 1:N:0:1
ATTGGGTTTAAAGAGCGTGTAGGCGGCCAAACAGGTCCGTTGTGAAAACTGGAGGCTTAACCTCCAGACGTCGACGGAAACCGTGTGGCTAGAGTCCGGAAGAGGAGAGTGGAATTCCTGGTGTAGCGGTGAAATGCGCAGATATCAGGAAGAACACCAATGGCGAAGGCAGCTCTCTGGGACGGTACTGACGCTGAGACGCGAAAGCGTGGGGAGCGAACAGGATTAGATACCCTTGTAAGA
+
GGGGGGGGGGGGGGGGGGGGGGGGGGGGGGGGGGGGGGGGGGGGGGGGGGGGGGGGGGGGGGGGGGGGGGGGGGGGGGDGGGGGGGGGGGGGGGGGGGGGGGGGGGGGGGGGGGGGGGGGCFGGGGGGGGGGGFEGFGGGGGGGFFGGGGGGGGGGGGGGGGGGGDEGGGGGGGGDFGGGGGGGGGGGCFFGEGGGGGGFGGCEGGGGE*:CCEDG:EEGDDGGFG7<?F2:CCFFFFFF:<A
@M00200:205:000000000-AKKM3:1:1101:7255:4990 1:N:0:1
ACTGGGTTTAAAGGGAGCGTAGGCGGATGCGCAAGTGGTAGGTGAAATACCTGGGCTTAACTGAGGAACTGCCCTCCAAACTGCGTTGCTTGAGTCCGGGAGAGGTGAGTGGAATTCCCAGTGTAGCGGTGAAATGCGTAGATATTGGGAGGAACACCAGTGGCGAAGGCGGCTCACTGGACCGGAACTGACGCTGAGGCGCGAAAGCGTGGGGAGCAAACGGGATTAGATACCCGTGTAAGA
+
GGGGGGGGGGGGGGG9FGGGGGGGGGGEGGGGCF@FEEGGGFFFDGGGEGEGGCFGGGGGGGGGGGGGGGGFGGGGGGGGFFGGDGGGGFGFFFGGFGGGDEGGGFGAFFGGGGGGFGGGGGGGGGGGEECCEGGGCCCGFGEC9FFGGDCFGGCFGGFFFGGCEGGEGGGGGCEC9>CFGFGCEGGG6DGGEECGECFGGD1?C=<C:*;EDC.15/8FDDDG6572979CGF?>5>FFFA<
@M00200:205:000000000-AKKM3:1:1101:11245:5025 1:N:0:1
ACTGGGTTTAAAGGGTGCGTAGGCGGCGCTAAAAGTTGGGTGTGAAATCCCTCGGCTCAACCGAGGAATTGCGCCCAATACTGTAGTGCTCGAGGGAGACAGAGGTGAGCGGAACTTAGGGTGGAGCGGTGAAATGCGTTGATATCCTAAGGAACACCCGTGGCGAAAGCGGCTCACTGGGTCTCTTCTGACGCTGAGGCACGAAAGCTAGGGTAGCGAACGGGATTAGATACCCGGGTA
+
GGDFGGGGGGGGGGGGGGGGGGGGGGDGGGGGGGGGGGGGGGGGGGGGGGGGGGGCGGFDEFFGGGGGGFGGGGGGGGGGGGGGGFFGG9FEGGDGEGGGGGGEGFFGGGGGGCEFFBFDGDCEFDFFCFGGGGCGFEEGDFGGGGGGGCFCDCFGGEGDGEGGEGGGGGGGGDC+22FF79?FGGGGGGG9EGDEEF;CD>CGGDDC<EEFAC@7?ECEDD=9<C*2?FFGFGGGBDFD
@M00200:205:000000000-AKKM3:1:1101:14131:5034 1:N:0:1
ATTGGGTTTAAAGGGAGCGTAGGCGGACATTTAAGTCAGGGGTGAAATCCCGGGGCTCAACCTCGGAATTGCCTTTGATACTGGGTGTCTTGAGTATGAGAGAGGTGTGTGGAACTCCGAGTGTAGAGGTGAAATTCGTAGATATTCGGAAGAAAACCAGTGGCGAAGGCGACACACTGGCTCATTACTGACGCTGAGGCTCGAAAGCGTGGGGAGAAACCAGGATTAGATAACCCGGTAAGA
+
GGGGGGGGDGGGGGGGGGGGGGDGGEGGGGGGGFGGGGFGG:F@GGGGGGGGGGGGGGFG@EEGGDGG@FEFGGGGGGGGGGGEGGGBCFGDFGCFGEGGGGGGDDEGEGGGGGGFAFFGG7B@FEEF8BBDFG,ACFDDGEFFCFGGCFCFFG,B8B:FBFF+@FCFE,>C>CCGD6F,:EGGGCGG?>9:*:***4==*21:CEGGE5EE<C>D)7+*2CC<1*2)**.::<CFFFFG*5)
@M00200:205:000000000-AKKM3:1:1101:18156:5045 1:N:0:1
ACTGGGTTTAAAGGGCGCGTAGGCGGTCTGTTAAGTCGGTGGTGAAATACTTCGGCTCAACCGGAGAATTGCCGCTGAAACTGGCAGGCTCGAGGGAGGGAGAGGTGCGTGGAACTTCCGGTGGAGCGGTGAAATGCGTTGATATCGGAAGGAACACCTGTGGCGAAGGCGACGCACTGGACCTCTTCTGACGCTGAGGCGCGAAAGCCAGGGTAGCGAACGGGATTAGATACCGCTGTAAGA
+
GGGGGGGGGGGGGGGGGGGGGGGGGGGGGGGGFGGGGGGGGGGGGGFGGGGGGGGGGGDFFGGGGGGGFGGGGEGGGGGGGGGGFDEG:?FGGGGGGGGGGGFGGGGGGGGGGGGGGGGGGGGGGGGGGGGGGGGGGGGGGGGGGGGGGGGGGGCG<:CFGGGGGGGGG7FE5=BEEGFFG*;*+90+3:C@C5CGGGGFG57:>CD*;=FFEFFD@EG=)>;D:75<7?:7+,*/8>>FGFF
@M00200:205:000000000-AKKM3:1:1101:14862:5060 1:N:0:1
ACTGGGTTTAAAGCGTGCGTAGGTGGTTCGTTAAGTCTGTCGTGAAAGCCCCGGGCTCAACCTGGGAATGGCGATGGATACTGGCGGGCTAGAGTGCGGTAGAGGGTGGTGGAATTCCCGGTGTAGCAGTGAAATGCGTAGAGATCGGGAGGAACATCAGTTGCGAAGGCGGCCACCTGGACCAGCACTGACACTGAGGCACGAAAGCGTGGGGAGCAAACAGGATTAGATACCCGTGTA
+
GGGGGGGGGGGGGGGGGGGGGGGGGGGGGGGGGGGGGGGGGGGGGGGGGGGGGGGGGGGGGGGGGGGGGGGGGGGGGGGGGGGGGGGGGGGGGGGGGGGGGGGGGGFGGEGGGGGGGGGGGGGGGGGGGGGGGGGGGGGGGGGCCFGGGGGGGGGGGGGGGDGGGGGGGGGGGGGGGGGGGGGGGGGGGGFGGGGGG?CFGGGGGGG4ECGGGGFD3=CFFGGGB4>?FFFGGGFG>:FG
@M00200:205:000000000-AKKM3:1:1101:9935:5068 1:N:0:1
ATTGGGTTTAAAGTGCGTGTAGGCGGTCCGCTAAGTCTGATGTGAAAGCCCGGGGCTCACCCCCGGAAGGGCATTGGAAACTGGCGGACTCGAGTCCCGGAGAGGAGGGTGGAATTCCTGGTGTAGCGGTGAAATGCGTAGATATCAGGAGGAACACCGGTGGCGAAGGCGGCCCTCTGGACGGTGACTGACGCTGAGACGCGAAAGCGTGGGGAGCAAACAGGATTAGATACCCGTGTA
+
GGGGGGGGGGGGGGGGGGGGGGGGGGGGGGGBEGGGGGGGGGGGGGGGGGGGGGGGGGGGGGGGGEGEGEGGGGCGGGGGGGGFG@FCGGGGGGGGGFGGGGCGGGGDEGGGGGGGGGGFGGGGGFGGGGGGF9CGGGEGGGGGGFGGGGGGEGGGGGGGGGGGGGGDGGGEGCEGGGGGFGGEGFGGGCFGD*/C?FGGGGGGGGGGG7;5?C>G)A*8DD8>1CFB=FFGGG?))0<F
@M00200:205:000000000-AKKM3:1:1101:12476:5069 1:N:0:1
ACTGGGTTTAAAGGGCGCGTAGGCGGCCGATCAAGTCGGGGGTGAAAGCCTGTGGCTCAACCACAGAATGGCCTTCGATACTGTTTGGCTTGAGACCGGAAGAGGTCAGTGGAACTGCGAGTGTAGAGGTGAAATTCGTAGATATTCGCAAGAACACCAGTGGCGAAGGCGGCTGACTGGTCCGGTTCTGACGCTGAGGCGCGAAAGCGTGGGGAGCAAACAGGATTAGATACACCTGTAAGA
+
GGGGGGGGGGGGGGGGGGGGGGGGGGGGGGGGGGGGGGGGGGGGGGGGGGGGGGGGGGGGGGGGGGGGGGGGGGGGGGGGGGGGGGGGGGGGGGGGGGGGGGGGGGGGGGGGGGGGGGGGGGGFFCGGGGGGGGGGFFGFGGFGGGGGGGGEGGGGF7FGGGGGGGGGGGGG5EGGGDGGGGCEECEGGDFFGGGGGGGD5DC8EGGGGCGGGGFG3:@F*>84(223?7)20,39@F=EFAB
@M00200:205:000000000-AKKM3:1:1101:13319:5077 1:N:0:1
ATTGGGTTTAAAGGGCGCGTAGGCGGGATGGCAAGTCAGTCGTGAAATCTCTCGGCTCAACCGAGAAACGTCGGCTGATACTGCCGTTCTTGAGGGATGCAGAGGAGACTGGAATTCCCGGTGTAGCGGTGAAATGTGTAGAGATCGGGAGGAACACCGGTGGCGAAGGCGGGTCTCTGGGCATTTCCTGACGCTGAGGCGCGAAAGCGTGGGGAGCAAACGGGATTAGATACCCGCGTA
+
GGGGGGGGGGGGGGGGGGGGGGGGGGGGGGGGGGGGGGGGGGGGGGGGGGGGGGGGGGGGGGGGGGGGGGGGGGGGGGGGGGGGGGFGGGGGGGGGGGGGGGGGGGGGGGGGGGGGGGGGGGGGGGGGGGGGGGGGGGGGGGGGGGGGGGGGGGGGGGGGGGGGGGGGGGGGGGGGGGGGGGGGFGGGGGGGGGGGGGGGGGGGGGGFGCGGGGFGFGGGGGGGFCC?FFAGGGGGFFFG
@M00200:205:000000000-AKKM3:1:1101:15318:5096 1:N:0:1
ATTGGGCATAAAGGGCGCGTAGGCGGTCTTGTAAGTTCCGCGTGAAATCCCCCGGCTCAACCGGGGAATGGCGTGGAAAACTGCGAGGCTTGAGTTCGGGAGAGGGAAGCGGAATTCCGGGTGTAGCGGTGAAATGCGTAGATATCCGGGGGAACACCGGTGGCGAAGGCGGCTTCCTGGACCGACACTGACGCTGAGGCGCGAAAGCGTGGGGAGCAAACAGGATTAGATACCCCTGTA
+
GGGGGGGGGGGGGGGGGGGGGGGGGGFGGGGGFGGGGGGGGGGGGGGGGGGGGGGGGGGGFGGGGGGGGGGGGGGGDFGGGGGGGGGGGGGGGGGGGGGGGGGGGGGGGFGGGGGGGGGDGGGGGGGGGGDGGGG?FGGGGDGG<FFGGGGGGGGGGGGGDGGGGGGCEGCEDEGFFFGGGGGGGGGGGGGGGGGGGGGGGGGGGGGGGGEGGGFGFDDCGGGG?GF??F20<CCCFF@7
@M00200:205:000000000-AKKM3:1:1101:25576:5109 1:N:0:1
ACTGGGTGTAAAGCGTGTGTAGGCGGTCTGATTAGTCAGATGTCAAAGACTGGGGCTCAACCCCAGGAAGGCATTTGAAACGGTCAGACTAGAGAATGTGAGAGATTGCTGGAATTCATGGTGTAGTAGTGAAATGCGTTGATATCATGAGGAACACTCAAGGCGAAGGCAAGCAATTGGCACATTTCTGACGCTGAGACACGAAAGCGTGGGGAGCGAATGGGATTAGATACCCCTGTA
+
GGGGGGGGGGGGGGGGGGGGGGGGGGGGGGGGGGGGGGGGGGGGGGGGGGGGGGGGGGGGGGGGGGGGGGGGGGGGGGGGGGGGGGGGGGGGGFGGGGGGGGGGCFGGGGGGGGGGGGGGGGGGGGGGGGGGGGGGGGGGGFGGGGGGGGGGGGGGCFGGGGGGGGGGGGGGGFGGGGGG?CFGGGGGGGFFEGGGGGGFFGGEBCDF>CGGGGFG>GDGDF6D@4C@FFFG<FFG:AFG
@M00200:205:000000000-AKKM3:1:1101:19109:5116 1:N:0:1
ACTGGGTATAAAGCGCGCGTAGGCGGCTTTGCAAGTCGGGTGTGAAATCCCCAGGCTTAACCTGGGAACTGCATTCGAGACTGCATTGCTAGAGTATGGGAGAGGGAAGTGGAATTTCCGGTGTAGCGGTGAAATGCGTAGAGATCGGGAGGAATACCAGTGGCGAAGGCGGCCTTCTGGACTGACACTGACACTGAGGTGCGAAAGCGTGGGTAGCAAACAGGATTAGATACCCCTGTAAGA
+
GGGGGGGGGGGGGGGGGGGGGGGGGGGGGGGGGGGGGGGGGGGGGGGGGGGGGGGGGGGGGGGGGGGGGGGGGGGGGGGGGGGGGGGGGGGGGGGGGGGGGGGGGGGGGGGGGGGGGGFGGGGGGGGGGGGGGGGGGGGGGGGFGGGCGEGGGGGGGGGGGGGGGGGGGGGGGEEGGGGGGGGFGGGFGGGGGGCCEGGGGGDEGGDDEGGGGGFGFGFFGGGF?FGFFFFGFFGG3FFGGFF
@M00200:205:000000000-AKKM3:1:1101:14687:5123 1:N:0:1
ATTGGGTTTAAAGGGCGCGTAGGCGGCCTGATAAGTAGGGGGTGAAATCCTGCGGCTCAACCGCAGGGCTGCCTTCTAAACTGTCGGGCTCGAGCACAGTAGAGGCAGGTGGAATTCCCGGTGTAGCGGTGGAATGCGTAGAGATCGGGAAGAACATCAGTGGCGAAGGCGGCCTGCTGGGCTGTTGCTGACGCTGAGGCGCGACAGCGTGGGGAGCAAACAGGATTAGATACCCCGGTA
+
GGGGGGGGGGGGGGGGGGGGGGGGGGGGGGGGGGGGGGGGGGGGGGGGGGGGGGGGGGGGEFGGGGGGGGGGGGGGGGGGGGGGGGGGGGGGGGGGGGGGGGGGGGGGGGGGGGGGGGGGGGGGGGGGGGGGGGGGGGGGGGGGGGGGGGGGGGGGGGGGGGGGGGGGGGGGGGGGGGGGGGGGGGGGGGGGGGGGEGGGGGGGGGGGGGGGGGFGECFGGGGGFGGFFFFGGCFGFEEG
@M00200:205:000000000-AKKM3:1:1101:5541:5129 1:N:0:1
ACTGGGTATAAAGGGCGCGTAGGTGGCCCGTTAAGTGGCTGGTGAAATCCCGGGGCTCAACTCCGGGGCTGCCGGTCAGACTGGCGAGCTAGAGCACGGTAGGGGCAGATGGAATTCCCGGTGTAGCGGTGGAATGCGTAGAGATCGGGAAGAATACCAGTGGCGAAGGCGTTCTGCTGGGCCGTTGCTGACACTGAGGCGCGACAGCGTGGGGAGCAAACAGGATTAGATACCCCGGTA
+
FGFFGGGGGGGGGGGGGGGGGDGGGFGGGGGGGGGEFFGFGGGEEGGGGGGGCEGGGGGGGGGGGGGEFCGGGCGEGGGGGFAFGGGGG7FGGGGGGGGGGGGGGGGGGGBFGGCCFGDFECGGFGGGGBFDFGGGGDEGGEGGCGGGGGGGGGGGGGGGGGFCGGGDGGGGGGGGFCCEEGGGEEGGCCCFFG4CCE5:5>E5E5>FCCGGGGFG>FC+/1AC?GC?FFFGGD+9:3)2
@M00200:205:000000000-AKKM3:1:1101:6771:5133 1:N:0:1
ACTGGGTGTAAAGGGAGCGTAGGCGGACATTTAAGTCAGGGGTGAAATCCCGGGGCTCAACCTCGGAATTGCCTTTGATACTGGGTGTCTTGAGTATGAGAGAGGTGTGTGGAACTCCGAGTGTAGAGGTGAAATTCGTAGATATTCGGAAGAACACCAGTGGCGAAGGCGACACACTGGCTCATTACTGACGCTGAGGCTCGAAAGCGTGGGGAGCAAACAGGATTAGATACCCCTGTA
+
GGGGGGGGGGGGGGGGGGGGGGGGGGGGGGGGGGGGGGGGGGGGGGGGEGGGGGGGGGFGGGGGGGGGG@EGGGGFDFGGGGGGGEGDEFGGGGGGGGGGGGGGGGGGGGGGGFGGGGFGGGGGGGGGGGGGGGAFFGGFGGFGFFGGFGGGGGGFGGGGCFGGGGGGGGGGGGGGGGGGGGGGGGGGGGGGGGGGGFGDC<EGGGG<GCEEEGFG>FCFGGGGFGF<@=<CG@E7>@FE
@M00200:205:000000000-AKKM3:1:1101:22784:5146 1:N:0:1
ACTGGGCTTAAAGTGCACGTAGGCGGCGATGCGAGTCAGGTGTGAAAGGCCTGGGCTTAACCCGGGAACTGCATTTGATACTGCATTGCTAGAGTCCAAGAGAGGGTAGTGGAATTCCCAGTGTAGAGGTGAAATTCGTAGATATTGGGAAGAACACCAGTGGCGAAGGCGGCTACCTGGCTTGGTACTGACGCTCAGGTGCGAAAGCGTGGGGAGCGAACAGGATTAGATACCCTGGTA
+
@CFF@@EF9FGGFGAEFGGFAEE9@7@CCFBBCGFFECDFGGFEGA@EFF@DFFEA,F<<@F@FE::FDC=<FGADGGGGCFFAFDEFFFFG<BE?<<?FG<FGGGEFEEGGGGFGB9FEFEFE=A?FFDFEAFACDECFE@FGGFA>A>BFG?3DFG:,3C<+@FEG78*>CEC>89D7CFGGGFGGGGGCDGDECG?<FGG5C87CEEGDEG3D:E8/5);4:6776BA><<20509<
@M00200:205:000000000-AKKM3:1:1101:23560:5157 1:N:0:1
ATTGGGTTTAAAGCGTCCGTAGGCGGGTCGGTAAGTGGATAGTTAAATCCCGGGGCTCAACCCCGTGGGTGCTGTCCGGACTGCCGATCTGGAGGCCGGCAGAGGGTGATGGAATTTCCGGTGTAGCGGTGAAATGCGTAGATATCGGGAGGAACACCAGTGGCGTAAGCGATCACCTGGGCTAGGCCTGACGCTGAGGGACGAAGGCGTGGGGAGCAAACGGGATTAGATACCCCAGTA
+
@FEFGGFGCDFCDFG@FCECFGCE+C@@@B@@DC,CFFFEF@E6ECFFFFCCG@7FGGFCGDBFCGEG==C:BAFGFGGFCCGFGGGGED?F9ACEFGECCEC<<FB@<<C>BFFC,,@FG@EGFCFBFGC7<=3FGEEEEEFE,CFGC7FG7::FFGGCFGFGE:8FC+*4BEEG?CCCCFCEFE:8+1*<E*/A?EFE7*7:1A<FGEEGEC))7:C6*>5925*49*:7?<<1;D)0
@M00200:205:000000000-AKKM3:1:1101:5032:5158 1:N:0:1
ATTGGGCTTAAAGGGTGCGTAGGTGGTCATGTTAGTCGTCTGTTAAAACCCTCGGCCCAACCGAGGAGGTGCGGACGAAACGGCATGACTAGAGAGCGTGAGAGGTCCGTGGAACTCTAGGTGTAGGGGTGAAATCCGTTGATATCTAGGGGAACACCGAAAGCGAAGGCAGCGGACTGGCGCGTTTCTGACACTCAAGCACGAAAGCGTGGGTAGCGAACGGGATTAGATACCCTAGTA
+
GGGGGGCFGFGGGGG@FGGEGGGAFGGF<FGGEGGGGEFGGGGGGGGCFGGCGGGG:FGGGG@BCFGGGGGGGDEFEE7FGDGGFGDFGGGGGG9CEGGGGGGGGGGGEFGGGF<FGDCDGGGGFAAFDGGGGGGGGGGFGGGGGGGGGF,BFGGGGGGG7CCEGGGGGGGGD57=EGGGGCEGG5*>CFGGGGGFF6CFEGGGGDC<8EGGGEF*9=EEGDED?GFFFFB*<AF75)8E
@M00200:205:000000000-AKKM3:1:1101:15923:5164 1:N:0:1
ACTGGGTGTAAAGCGCGCGTAGGCGGCTCGACAAGTCGGAGGTGAAAGCCTGCAGCTCAACTGCGGTGTGCCTCCGAAACTGTCGGGCTTGAGTGCAGGAGGGGTGATTGGAACTCCAGGTGTAGCGGTGAAATGCGTAGATATCTGGAGGAACACCAGAGGCGAAGGCGAATCACTGGACTGCAACTGACGCTGAGGCGCGAAAGCTAGGGGAGCAAACAGGATTAGATACCCTAGTA
+
GGGCFDFGFGGGFGGGGGGGGGGGGGGGGEGGGGGGGGGGGGGGGGGGFFGGGGGGCFGGGGCFGDCFECFGGGGGGGGGGGGGGGGGGGGGGGGGGGGGGDGGFGGGGGGGDG=D,>FG=FFGGGGEFEGCCGGGGCFGEGGGGGGGGGGGGGGGFGGGGGGGGGGGCCEGGGGGGGGFGGGGGCCEGGFEC*CCGEGGGGG>:CGGGFFGDEECF7EFGG=C27>7=@A*<A6CFFF
@M00200:205:000000000-AKKM3:1:1101:12743:5166 1:N:0:1
ATTGGGTATAAAGGGCGCGTAGGCGGCTTGAAAAGCGTGCGGTGAAAGCTCGGGGCTCAACCCCGAGTCGGCCGTGCGAACTGTCAGGCTTGAGCACAGTAGAGGCAGATGGAATTCCGGGTGTAGCGGTGGAATGCGTAGAGATCCGGAAGAACACCGGTGGCGAAGGCGGTCTGCTGGGCTGTGGCTGACGCTGATGCGCGACAGCGGGGGGAGCAACCAGGATTAGATACCCCTGTAAGA
+
GGGGGGGGGGGGGFGGGGGGGGGGGGGGGGGGGGGGGCGGGGGGGGGGG9FGGGGGGGGGGGGGGGGF<EGGGGGGGGDGDGGFGGGGGGFGGGGCCFGGGGGGGGGDGFGGGGGGGGGCEFFFGGGGGGGGGGFGGDGGGGGGFFGGGGGGG@FGGGGGGGGGGGGGGGGGGGGCFGGGGGD>FFGGGCFDGGGEC7CCE5=E?E<CC*??EGE3<EC*01CC:6:26*)0AFG77<FG74)
@M00200:205:000000000-AKKM3:1:1101:22544:5166 1:N:0:1
ACTGGGTATAAAGCGCACGTAGGCGGCTTTACAAGTCAGGGGTGAAAGCCCGCGGCTCAACCGCGGAATTGCCCTTGAGACTGTATCGCTTGAACACGGGAGAGGTGAGTGGAATTCCGAGTGTAGAGGTGAAATTCGTAGATATTCGGAAGAACACCAGTGGCGAAGGCGGCTCACTGGACCGTTGTTGACGCTGAGGTGCGAAAGCGTGGGGAGCAAACAGGATTAGATACCCCCGTA
+
GGGGGGGGGGGGGGGGGGGGGGGGGGGGGGGGGGGGGGGGGGGGGGGGGGGGGGGGEGGGGGGGGGGGGGGGGGGGGGGGGFFGGGGGGGGGGGGGGGGGGGGGGGGGGGGGGGGGGGGGGFFGGGGGFFGGGGGGGGGGGGGGGGGGGFGGGGGGGGGGCGGGGDEFGGDGGGGGGGGGGGGGGGGGGGGECECE:CFGGGDEG5DFEGGDGE3CEFDGDGG43CC?FFAFCFFGFB>E
@M00200:205:000000000-AKKM3:1:1101:21352:5176 1:N:0:1
ATTGGGTTTAAAGGGAGCGTAGGTGGCCTTATAAGTCAGTGGTGAAATCTCTTAGCTTAACTAAGAAATTGCCATTGATACTGTAGGGCTTGAGTATAGTTGCCGTTGGCGGAATATGACATGTAGTGGTGAAATACATAGAGATGTCATAGAACACCGATTGCGAAGGCAGCTGACGAAACTATAACTGACACTGAGGCTCGAAAGTGCGTGGATCAAACAGGATTAGATACCCTAGTAATAT
+
FGGGGGGGGFGFFGGGGGGGGGGGFCFGGEFGDEFGGDDGGCGCFGCGGGFGGGGGGGGGGGGGGGGGGGCFGGGGDECCCFGFGGF@FFGD8AFFGFFFG<EF+BFG,FCFCEGGGGGG,FEE9@FE8FDEDFEFEGGFFGGGF:F<BFEA9EFGFEGDFC@,B7+@>8>78D=FGCGD7EGFFG9;CF7FC,C,,@4@7>98BC*=,B7*6>**)02>8CC1-8C:A+>DE<C?A)+=C))1
@M00200:205:000000000-AKKM3:1:1101:9483:5180 1:N:0:1
ACTGGGTTTAAAGGGCGTGTAGGCGGTTTAGCAAGTCAGATGTGAAATCCCGGGGCTTAACTCCGGAAGTGCATTTGAAACTGCTAGGCTAGAGTAGAGTAGAGGTTGGCGGAATATCCAGTGGCGAGGTGAAATTCGTAGATATTGGATGGAACACCGGTGGCGAAGGCGGCCAACTGGGCTCTTACTGACGCTGAGGCGCGAGAGCGTGGGGAGCAAACAGGATTAGATACCCGGGTA
+
GFGGGGGGGGGGGGGDFFGGGGGGGGGGGGGGGGGGGGGCFGGGGGGGFGGGC:@FDFGFGGGFGEFGGCEF9C<FFGFFFDFGGGGGGCC<<FEEC9EDGCF9FGGF>F:F7>?FGG9@9@FG7@=+8C<DDFFE58D>>FFGFD<FDCE7AFGGGGGCFCECDGC:FF::CC:8*6,,=5:8CFFEF7FD*:**:*==EC=CC*>DG=EGGGF:558FGC?F02:26=9DFGG7>>EE
@M00200:205:000000000-AKKM3:1:1101:10032:5187 1:N:0:1
ATTGGGCTTAAAGGGCGCGTAGGCGGGCTATCAAGTCCGGGGTGAAATCCTCCAGCTTAACTGGAGAACTGCCTCGGATACTGATGGTCTCGAGGAGGATAGGGGCACACGGAACTGTGGGTGGAGCGGTGAAATGCGTTGATATCCATAGGAACTCCGGTGGCGAAAGCGGTGTGCTGGATCCTTTCTGACGCTGCGGCGCGAAAGCCAGGGGAGCAAACGGGATTAGATACCCTCGTA
+
GGGGGFGEFGGGGGGGGDGGGGGGGGGGGGGGFGGGGGGGGGGEGGGGGGGGGGGGGGGGGGGGGGGGGGGGGGGGGGGGGGGGGCGGGGGGFGGGGGCEGGCFGGGGGGGGGGGGFFGGGG@FCFCFGGGGGFGGGGGGGFGGGAFFGGGGDFAFFGGGGGCFE@EFGGGGEGGGFGGFGGFCCFFE@FFFCC3C*:CGGGGGEGGF*:*C>>.)7CFGGGGGFDGFFF<GGFGDFB@G
@M00200:205:000000000-AKKM3:1:1101:14853:5190 1:N:0:1
ATTGGGTTTAAAGCGCGCGCAGGCGGTCTTCCAAGTCAGTGGTGAAAGCCTGGAGCTCAACTCCAGAACTGCCATTGAAACTGTTAGACTTGAGTACGAGAGAGGTGAGTGGAATTCCCAGTGTAGAGGTGAAATTCGTAGATATTGGGAAGAACACCGGTGGCGAAGGCGGCTCACTGGCTCGTAACTGACGCTCAGGCGCGACAGCGTGGGGATCAAACAGGATTAGATACCCCTGTA
+
GGGGGGGGGGGGGGGGGGGGGGGGGGGGGGGGGGGGGGGGGGGGGGGGGGGGGGGGGGGGGGGGGGGGGDGGGGGGGGGGFGGGGGGGGGGGGGGGGGGGGGGGGGGGGGGGGGGGGGGGGGGGGGGGGGGGGFGGGGGGGGGGGGGGGGFGGGGGGGGGGGGGGGGGGGGGGGGGGGGGGGGGGGGGGGGGGGGGGGFFEDGCGGGGGGGGE?DGFGDCFGGG6>GBFFFGGFG*5>?C
@M00200:205:000000000-AKKM3:1:1101:10134:5203 1:N:0:1
ATTGGGTGTAAAGAGCGTGTAGGCGGCCCGGTAAGTCCGCTGTGAAAGTCGGGGGCTCAACCCTCGAATGCCGGTGGATACTGTCGGGCTAGAGTGCGGAAGAGGCGAGTGGAATTCCTGGTGTAGCGGTGAAATGCGCAGATATCAGGAGGAACACCAATTGCGAAGGCAGCTCGCTGGGACGTAACTGACGCTGAGACGCGAAAGCGTGGGGAGCAAACAGGATTAGATACCCCAGTA
+
GGGGGGGGGGGGGGGGGGGGGGGGGGGGGGGGGGGGGGGGGGGGGGGGGGGGGGGGGGGGGGGGGGGGGGGGGGGGGGGGGGGGGGGGGGGGGGGGGGGGGGGGGGGGGGGGGGGGGGGGGGGGGGGGGGGGGGGGGGGGGGGGGGGGGGGGGGGGGGGGGGGGGGGGGGGGGFGGGGGGGGGGGGGGGGGGGGGGGGGGGGGGGGGGGGGGGGFGFGGGGGGGFGFFFFBGGGFG>3/C
@M00200:205:000000000-AKKM3:1:1101:20536:5209 1:N:0:1
ACTGGGCTTAAAGGGCGCGTAGGCGGTTGCCCGCGTCGCACGTGAAAGCCCCCGGCTCAACCGGGGAGGGTCGTGCGAGACGGGGTAACTGGAGGCAGGGAGAGGCTGGTGGAATTCCCGGAGTAGTGGTGAAATGCGTAGATACCGGGAGGAACACCTGAGGCGAAGGCGGCCAGCTGGCCCTGTCCTGACGCTGAGGCGCGAAGGCTCGGGGAGCGAACGGGATTAGATACCCTCGTA
+
GGGGGGGGGGGGGGGGGGGGGGGGGGGGGGGGGGGGGGGGGGGGGGGGGGGGGGGGGGGGGGGGGGGGGGGGGGGGGGGGGGGGGGGGGGGGGGGGGGGGGGGGGGGGGGGGGGGGGGGGGFEFFDFGGFFFGGGGGGGGGGGGGFGGGCEGGGGGGGGGGGGGGGGGGGGGCGGFFFGGGGGGGGGFFGGGGGDEEGGGGGGGGCCG8EEEGGFGBEEEDGGGFG4?FB2DG8@CF;5E
@M00200:205:000000000-AKKM3:1:1101:23164:5215 1:N:0:1
ATTGGGTGTAAAGGGTGCGTAGGCGGCTATCTAAGTCAGTGGTGAAATATCTCAGCTTAACTGAGAGGGTGCCATTGATACTGGATAGCTTGAGTACAGATGAGGTAGGCGGAATTGACGGTGTAGCGGTGAAATGCATAGATATCGTCAAGAACACCGATAGCGAAGGCAGCTTACCAAGCTGTAACTGACGCTGAGGCACGAAAGTGTGGGGATCAAACAGGATTAGATACCCGAGTA
+
GGGGGGGGGGGGGGGGGGGGGGGGGGGGGGGGGGGGGGGGGGGGGGGGGGGGGGGGGGGGGFGGGGGGGGGGGGGGGGGGGGGGGGGGGFGGGGGGGGGGFGGGGGGGGGGGGGGGGGGGGEGGGGGGGG:DFGGFFGGGGGGGGDGFFFD=FFGGFCEGGGGGGGEGGFGGGGGF?FGGGGGEDGGGGFFFEDDGGGGGCGGGGGDGDFFCFGFGFGDF47FFDDC<FFCFE2+>@377
@M00200:205:000000000-AKKM3:1:1101:20495:5230 1:N:0:1
ATTGGGTGTAAAGGGTGCGTAGGCGGTGCAGCAAGTCGGGAGTGAAATACCTCAGCTCAACTGAGGAACTGCTCTCGATACTGCTGTGCTTGAGTGAGACAGAGGTAAGCGGAACATCGGGTGGAGCGGTGAAATGCGTTGATATCCGATGGAACACCGGTGGCGAAGGCGGCTTACTGGGTCTCTACTGACGCTGAGGCACGAAAGCTAGGGTAGCAAACGGGATTAGATACCCGAGTA
+
GGGGGGFGGGGGGGGGGGGGGGGGGGGGGGGGGGGGGGGGGGFFFGGGGGGGGGGGFFFGGGGGGGGGGGGFGGGGGGGGGGGGGGGGFGGGGGGGGGGGGGGGGGGGGGGGGGGGGGGGGGGGGGGGGEGGGGGGGGGGGGGGGGFGGGGGFGGGGGGGGGGGEC@FGGGGGGGGGGGGGGGGGGGGGCCFGGGGGGGGGGGGGGGGGGGGGGFGFGCFFGGGFGGFFFFF7A?3<75C
@M00200:205:000000000-AKKM3:1:1101:21637:5245 1:N:0:1
ACTGGGTGTAAAGGGCGCGTAGGCGGCGCGAGGAGTCGGGGGTGAAAGTCCGGGGCTCAACCCCGGATCGGCCTTCGAGACTCTCGCGCTGGAGCACAGTAGAGGCGGGTGGAATTCCGGGTGTAGCGGGGGTATGCGTAGAGATCCGGAAGAACACCGGTGGCGAAGGCGGCCCGCTGGGCTGTGGCTGAAGCTGAGGCGCGACAGCGTGGGGAGCAAACAGGGTTAGATACCCCAGTAAGA
+
GGGGGGGGGGGGGGGGGGGGGGGGGGGGGGGGGFGGGGGGGGGGGGGGGGGGGGGGGGGGGGGGGGGGGGGGGGGGGGGGGGGGGGGGGGGGGGGGGGGGGGGGGGGGG<FGEGGGGGGGG1F1?:7>E8CE:8??<E/;8C?CF+<EE;C58E,,;EEG*8C8:*?>E@EG8CEEECGEG>:CCFG8=<5+279CFGGGG35:5C<7:5?EGG<D):@C45C7(271@=2:<8CFE599F92
@M00200:205:000000000-AKKM3:1:1101:23407:5249 1:N:0:1
ACTGGGTTTAAAGGGTGCGTAGGCGGCTCGGAAAGTGTCCTGTGAAATCCCACGGCTCAACCGTGGAATTGCGGGGCAAACTCCCGAGCTTGAGGAAGGTAGAGGCGGGTGGAACGATAGGTGGAGCGGTGGAATGCGTAGAGATCTATCGGAACGCCGAAGGTGAAGACAGCCCGCTGGGCCTTTCCTGACGCTGAGGCAAGAAAGCGTGGGGAGCAAACCGGATTAGATACCCCTGTAAGA
+
GGGGGGGGGGGGGGGGGGGGGGGGGGGGGGGGGGGGGGGGGGGGGGGGGGGGGGGGGGGGGGGGGGGGGGGGGGGGGGGGGGGGGGGGGGGGGGGGGGGGGGGGGGGGGEGGDFFGGFGEG;FFFG8F@CFGCFGC9<4;=@C?9FDFGCBECGGE<:1<<<C:FFGEC6CFFFGG*::CD>FCFFF?CFCCEEGGGGG5>*/2@FG5EACEGG@DEGGF45CD1C5>6627:<EG3570:<A
@M00200:205:000000000-AKKM3:1:1101:16997:5252 1:N:0:1
ACTGGGTTTAAAGGGCGCGTAGGCGGCGGTGTAAGTTGGAAGTGAAATCCCATCGGCTCAACCGTGGAATTGCTCCCAGTACTGCATCGCTCGAGGGGGATAGGGGTTTGCGGAACTACCGGTGGAGCGGTGAAATGTGTTGATATCGGTGGGAACGCCAGTGGCGAAAGCGTCAAACTTGACCCTTCCTGACGCTGAGGCGCGAAAGCTAGGGGAGCAAACGGGATTAGATACCCCGGTA
+
GGGGGGGGGGGGGGGGGGGGGGGGGGGGGEGGGGGGGGGGGGGGGGGGGGGGGGGGGGGGGGGGFFGGGGGGGGGGGGGGFGGGGGGGGGGGGGGGGGGGGGGGGGEEGGGGGGCFGGGGGGGDGFGGGGGGGGG9BFCGGGGGGGGFGEGGGGGGFGGGGGGGGCCGDGGGGGGGGGGGGGGFDGGGGGGFCCDEGGGGGGDDEGGDF7CGGGBD>EGCG4CD<*)4?FAFGGCFFD>E7
@M00200:205:000000000-AKKM3:1:1101:18822:5252 1:N:0:1
ATTGGGTTTAAAGCGTACGCAGGCGGCGGCATTGGCCCGGCGTGAAAGCCCCCGGCTCAACCGGGGAGGGTCGTCGGGGACCGTGCCGCTTGAGGGCAGCAGGGGTTGGTGGAATGCCCGGTGTAGTGGTGAAATGCGTAGAGATCGGGCGGAACACCCGTGGCGAAGGCGGCCAACTGGGCTGACCCTGACGCTGAGGTACGAAGGCGTGGGGAGCGAACGGGATTAGATACCCGAGTAAGA
+
GGGGGGGGGGGGGGGGGGGGGGGGGGGGGGGGGGGGFGGGGGFGGGGGGGGGGGGGCGGGGGGGGGGGGGFGGFGGGGGFFGGGGGGGGFGGGGGGGGGGGGGGGGGGGGGGGGGGGGGGGGECFGGGGGGGGGGGGGGEGGGGGGGGGEEGGGGGCGGGGDCEGGGGGGGGGGGGGGFFFGGGGGGGGGGGDEGGGGGGGGD8EGGGG=EGGG:CEGG5DGGG?D4)9FAFGF6D:EFFGAB
@M00200:205:000000000-AKKM3:1:1101:9843:5256 1:N:0:1
ATTGGGTTTAAAGGGCGCGTAGGCGGGATGGCGAGTCGGTCGTGAAATCCCTCGGCTCAACCGAGGAGAGTCGGCCGATACTGCCGTTCTTGAGGGATGCAGAGGAGACTGGAATTCCCGGTGTAGCGGTGAAATGTGTAGAGATCGGGAGGAACACCGGTGGCGAAGGCGGGTCTCTGGGCATCTCCTGACGCTGAGGCGCGAAAGCGTGGGGAGCAAACGGGATTAGATACCCTAGTA
+
GGGGGGGGGGGGGGGGGGGGGGGGGGGGGGGGGGGGGGGGGGGGGGGGGGGGGGGGGGGGGGGGGGGGGGGGGGGGGGGGGGGGGGGGGGGGGGGGGGGGGGGGGGGGGGGGGGGGGGGGGGGGGGGGGGGGGGGGGGGGGGGGGGFGGEGGGGGGGGGGGGGGGGGGGFEGGGGGGGGGGGGGFGGGGGGGGGGEGFGGGGGEGGGGGCEGGGDDFGFGGC5D<GDF?F9>FF@7@FFF
@M00200:205:000000000-AKKM3:1:1101:9417:5258 1:N:0:1
ATTGGGTTTAAAGGGCGCGTAGGCGGGCTATCAAGTCCGGGGTGAAATCCTCCAGCTCAACTGGAGAACGGCCTCGGATACTGATGGTCTCGAGGGGGATAGGGGCACACGGAACTGTGGGTGGAGCGGTGAAATGCGTTGATATCCATAGGAACTCCGGTGGCGAAAGCGGTGTGCTGGATCCCTTCTGACGCTGAGGCGCGAAAGCCAGGGGAGCAAACGGGATTAGATACCCCTGTA
+
GGGGGGGGGGGGGGGGGGGGGGGGGGGGGGGGGGGGGGGGGGGGGGGGGGGGGGGGGGGGGGGGGGGGGGGGGGGGGGGGGGGGGGFGGGGGGGGGGGGGGGGGGGGGGGGGGGGGGFGGGGGGGGGGGGGGGGFGGGGGGGGGGGGGGGGGGGGGGGGGGGGGGGGGGGGGGGGGGGGGGGGGGGGGGGGGGGGGGGGGGGGGGGGGFFFGGGBD)/8CD<=CBDGBFF<FFFFGFFFG
@M00200:205:000000000-AKKM3:1:1101:10188:5286 1:N:0:1
ACTGGGTGTAAAGGGCGCGTAGGTGGCGACATAAGGCTGTGGTGAAAGTCTGGGGCTCAACTCCAGATCGGCCGTGGCAACTGTGTTGCTTGGGCACCGTAGAGGCAGATGGAATTCCGGGTGTAGCGGTGGAATGCGTAGAGATCCGGAAGAACACCAGTGGCGAAGGCGGTCTGCTGGGCGGTGAGCTCGCAAGAGCTCAATAGCCGACACTGAGGCGCGACAGCGTGGGGAGCAAACAGG
+
GGGGGGFGFGGGGGGGGGGGGGGGGGGGGGGGGGGGGGGGGGGGGGGGGGGGGGGGGGGGGGGGGGGGGGGGGGGGGGGGGGGGGGGGGGGGGGGGGGGGGGGGGGGGGGGGGGGGGGFFGGGGGGGGGGGGGGGGGGGGGGGGGGGGGGGGGGGFFGGGGGGGGGGGGGGGG>EGGGGGGGGGGEFGGGGGCGDGGGGGDCCECEFGD:?E5C?C:FGGDC=C;DG9)<3C?*:D>F?FGFF
@M00200:205:000000000-AKKM3:1:1101:4412:5290 1:N:0:1
ATTGGGTTTAAAGCGGGTGTAGGCGGTTCTTTAAGTCGGTTGTGAAATCCCACGGCTCAACCGTGGAATTGCGTCCGATACTGGAGAACTTGAGGACGGTAGAGGTCGGTGGAATTCCAGGTGTAGCGGTGAAATGCGTAGATATCTGGAGGAACACCGGTGGCGAAGGCGGCATCCTGGACCGGCATTGTCGCTGAGGCGCGAAAGCTAGGGGGGCAAACGGGATTAGATACCCTCGTA
+
GGCGGGGGGGGGGGGGGFFGFGGGGGCGGGGGGFFFFGGGGGGGGGGGGGGGGGGGEEGGGGEGGGCDGGFGEEGGGDGEGGGDGGGGGGFEAECGFFGGGGGFGGGGGG@EFDFGGGGGD=FFGGGGDGGGGG9>DCFCGDGGGGGFCFF<FFGCCBCCGBC71CC:CFFE*:CF22CFFGGCEG5CC0+3;CDC=8*C7CECE8C4C+3;>C)/51A;45;D17FDFB<FGFCF>007
@M00200:205:000000000-AKKM3:1:1101:8097:5293 1:N:0:1
ATTGGGTGTAAAGGGTGCGTAGGTGGCTTTGCAAGTCTGATGTGAAATCTCCGGGCCCAACCCGGAAATGGCATTAGAAACTGCTGGGCTAGAGGCTTGGAGGGGGAACTGGAATGCTCGGTGTAGCAGTGAAATGCGTAGAGATCGAGCGGAACACCAGTGGCGAAGGCGAGTTCCTGGACAAGTCCTGACACTGAGGCACGAAAGCCGGGGGAGCAAACAGGATTAGATACCCCTGTACGAT
+
GGGGGGGGGGGGGGGGGGGGGGGGGGGGGGGGGGGGGGGGGGGGGGGGGGGGGGGGGEGGGCGGGGGGGGGGGGGGGGGGGGGGGGFEGGGGGGGGGGDGGGGGGGGGGGGGGGGGGGGGGGGGGGGGGGGGGGGGGGGGGDGGGGGGGGGGGGGGGGGGGGFGGEEDCFGGGG7EGGG,BFFFGGGGFGFFGGGGGGG5CFEG*87<CGDGGGFGBGGGGGG4?GGFFFFGGGGGFFFG*((,
@M00200:205:000000000-AKKM3:1:1101:18521:5297 1:N:0:1
ATTGGGTGTAAAGCGCGCGTAGGCGGCTTTGCAAGTCGGGTGTGAAATCCCCAGGCTTAACCTGGGAACTGCATTCGAGACTGCATTGCTAGAGTATGGGAGAGGGAAGTGGAATTTCCGGTGTAGCGGTGAAATGCGTAGATATCGGAAGGAACATCAGTGGCGAAAGCGACTTCCTGGACCAATACTGACGCTCATGTGCGAAAGCGTGGGGAGCAAACAGGATTAGATACCCTTGTA
+
GGCCFGGEGFEFGGGE@CCGEEC@@FGGGGFEGGGGGGCFFEFFFGGGGGGGFG?DFFFFCFEEGGFGGGGGGGGGF9E@FFGGGGGFGGGGFG<EFGGG=FGDEFFEEGGGGGGFFGGGG>FFFGGDGGGGGGGFGGGCCFGGGGGGGCGGGFFCEDGGFGFDEGGGG:CEGGGGGGGGF6@FGCGFGGGGDG3CEEFFFGECGEG4E=B>EEFGDGFGGGGGFGGBFFF>@8EF)7BC
@M00200:205:000000000-AKKM3:1:1101:11030:5338 1:N:0:1
ACTGGGTTTAAAGCGTGCGTAGACGGTTATTTAAGTCAGGTGTGAAAGCCCCGGGCTCAACCTGGGAATTGCATTTGAGACTGAATAGCTAGGGTGCGGAAGAGGGAAGCGGAATTTCCGGTGTAGCGGTGAAATGCGTAGATATCGGAAGGAACACCAGTGGCGAAAGCGGCTTCCTGGTCCAGCACCGACGTTCAGGCACGAAAGCGTGGGGAGCAAACAGGATTAGATACCCGCGTAAGA
+
FFGGGFGGGEGFGGGGGGGGGGGFGG8F;CEEFEFFGGFG9CEBACE<CCCC66@CGGCECFGFFF8@EGGAF@@EGGCFGFG?FFDAFFAGCFG7FGGGGGGDDE7F:,44:C7EGG9FEGGEGF9>CFEC<BDA?>FGCC,<F=:F:F=CF7>CF@FE,,@*::CGCECCGC7,?;FFG9?9CD?FGCC8EECC8C?E5*=CCEC<8ECC88))7:FFGG?71**5?/6:<,<3)07:D?B
@M00200:205:000000000-AKKM3:1:1101:13701:5338 1:N:0:1
ACTGGGTGTAAAGAGCTCGTAGGTGGTTTGTCGCGTTGTTCGTGAAAACTCACAGCTCAACTGTGGGCGTGCGGGCGATACGGGCAGACTGGAGTACTGCAGGGGAGACTGGAATTCCTGGTGTAGCGGTGGAATGCGCAGATATCAGGAGGAACACCGGTGGCGAAGGCGGGTCTCTGGGCAGTAACTGACGCTGAGGAGCGAAAGCGTGGGGAGCGAACAGGATTAGATACCCTAGTA
+
GGGGGGGGGGGGGGGGGGGGGGGGGGGGGGGGGGGGGGGGGGGGGGGGGGGGGGGGGGGGGGGGGGGGGGGGGGGGGGGGGGGGGGGGGGGGGGGGGGGGGGGGGGGGGDFGGGGGGGGGGEFFFGGGGGGGGGFGGGGGGGGGGGGGGGGGGGGGGGGGGGCFGGDGEGDEGGGFCFGGGDEEFDGFGGDEGGGGCFGGGGGGGGGGGEGDGGFC@CEEGGFGFFF???AFFEFGFFFG
@M00200:205:000000000-AKKM3:1:1101:19629:5344 1:N:0:1
ATTGGGCATAAAGGGCTCGTAGGCGGCCAACTAAGTCAGACGTGAAATCCCTCAGCTTAACTGGGGAACTGCGTCTGATACTGGATGGCTTGGATTCGGGAGAGGAATGCGGAATTCCAGGTGTAGCGGTGAAATGCGTAGATATCTGGAGGAACACCGGTGGCGAAGGCGGCATTCTGGACCGACATTGACGCTGAGGAGCGAAAGCCAGGGGAGCAAACGGGATTAGATACCCCAGTAAGA
+
GGGGGGGGGGGGGGGGGGGEGGGGEGGGGGDFGGGGGGGGGGGCDGGGGFGGGGGGGGGGGGGGGEGGGGGGGGGGGGGGGGGGGFFFGFGGGGGGGGGEGGGGGGGGFAF7FGGGGGGGGGGAECGGGGGGFFGGGGGGGGFGFGGGGGGGGGFFFGGGGGGGGGGGGGGGGG7@FGGGGDGEGGG=F7CCGE>EGGC6AFEGGGDG8FGGCCE>>FGGGGGG:30<@F4DF,<<>E4CC9A
@M00200:205:000000000-AKKM3:1:1101:16577:5346 1:N:0:1
ACTGGGTTTAAAGGGCGCGTAGGCGGCTTTGAAAGTCAGATGTGAAATTCTGGGGCTCAACCCCAGAGCTGCATTTGAAACTTCAGAGCTTAGAGGATGGTGAGGGAAAACGGAATTCCACGTGTAGCGGTGAAATGCGTAGATATGTGGAAGAACACCAGTGGTGAAGACGGTTTTCTGTGCCAAACCAGACGCTGAAGCGCGAAAGCTAGGGGAGCAAACAGGATTAGATACCCCCGTA
+
GGGGGGGGGGGGGGGGGGGGGGGGGGGGGGGGGGGGGGGGGGGGGGGGGGGGGGGGGGGGGGGGGGGGGGGGGGGGGGGGGGGGGGGGGGGGGGGGGGGGFGGGGGGGGGGGGGGGFGGGGGGGGGGGGGFGGGGGGGGGGGGGGGGGGGGGGGGGGGGGGGGGGGGGGGGGG8@EGGGGFCFGGGGDFFCFFGGGGGGGDDGGGGGGGGGGGGBGEGGGGGGG@F:<FFFGGGDGFDDGG
@M00200:205:000000000-AKKM3:1:1101:22578:5395 1:N:0:1
ACTGGGTATAAAGGGCGCGTAGGCGGCTTTGAAAGTCAGATGTGAAATTCTGGGGCTCAACCCCAGAGCTGCATTTGAAACTTCAGAGCTTAGAGGATGGTGAGGGAAAACGGAATTCCACGTGTAGCGGTGAAATGCGTAGATATGTGGAAGAACACCAGTGGCGAAGGCGGGTCTCTGGGCAACAACTGACGCTGAGGAGCGAAAGCGTGGGGAGCGAACAGGATTAGATACCCGAGTA
+
GGGGGGGGGGGGGGGCC@B@FGGFGEEGGFFGGCEFECEAFGGGGGGGGGGGGGG7@FF@FGGFGC<F@<FF@FGDEFG9EFGEAEFEGFFGFGFF=CFCEC9EFEGGGCBF@GEGGGGD9FAEDFGCGCGGGGGGGFEE++3,CDGCC<B>8FGEFGGGGCEF8BG7FG>EGGBEEFAA7:FGC;:FGC?FGGGGGGFCCGGCCG5<?E5CGG@3;CEED7*7:DD2=?B7<CF*<<>CD
@M00200:205:000000000-AKKM3:1:1101:23161:5423 1:N:0:1
ATTGGGTGTAAAGGGCGCGTAGGCGGCTTGGCAAGTCAAAGGTGAAATCCCTCGGCTCAACTGAGGAACTGCCTTTGAAACTGCCTGGCTTGAGGCCGGGAGGGGGTAGCGGAATTCCCAGTGTAGCGGTGAAATGCGTAGATATTGGGAGGAACACCAGTGGCGAAGGCGGCTACCTGGACCGGTTCTGACGCTGATGCGCGAAAGCGTGGGTAGCAAACAGGATTAGATACCCTAGTA
+
GGGGGGGGGGGGGGGGGGGGGGGGGGGGGGGGGGGGGGFFFFGGGGGGGGGGGGGGGGGGGGGGGGGGGGGGGGGGGGGGGGGGGGGGGGGGGGGGGGGGGGGGGGGGGGGGGGGGGGGGGGGGGGDGGGGGGG9DDFEEGGGGGGGGGFGGGFFGGGGGCGGGGEDGGGGGGGGGGGGFGGGGGCGGGGG9=7<EGGGGG5EGEGCDEEEGGGFG)0C69FGF6FG7?@BGFGGFFFFG
@M00200:205:000000000-AKKM3:1:1101:20880:5432 1:N:0:1
ATTGGGCATAAAGGGAGCGTAGGCGGATAGTTTAGTCAGAGGTGAAAGCCCAGGGCTCAACCTTGGAATTGCCTTTGATACTGGCTATCTTGAGTATGGAAGAGGTATGTGGAACTCCGAGTGTAGAGGTGAAATTCGTAGATATTCGGAAGAACACCAGTGGCGAAGGCGACATACTGGTCCATTACTGACGCTGAGGCTCGAAAGCGTGGGGAGCAAACAGGATTAGATACCCCGGTA
+
GGGGGGGGGGGGGGDGGGGGGGGGGGGGGGGGGGGGGGGGGGGGGGGGGGGGGGGGGGGGGGGGGGGGGGGGGGGGGGGGGGGGGGGGGGGGGGGGGGGGGGGGGGGGGGGGGGGGGGGGGGGGGGGGGGGGGGDGGGGGGGGGGGGGGGGGGGGGGGGGGFFEGGGGGGGGGGGGGGGGGGGGGGGGGFGGGGGGGGG5CGEGFGGGGGGGGGEGFGGGGGGGFGGFFFC:;FGFFDEG
@M00200:205:000000000-AKKM3:1:1101:10452:5441 1:N:0:1
ACTGGGTATAAAGGGCGCGTAGGCGGCCTTGTCAGTCAGACGTGAAATCCCCAGGCTTAACCTGGGAACTGCGTCTGATACTACAAGGCTGGAGTTCGGGAGAGGAATGTGGAATTCCAGGTGTAGCGGTGAAATGCGTAGATATCTGGAGGAACACCGGTGGCGAAGGCGGCATTCTGGACCGAAACTGACGCTGAGGCGCGAAAGCCAGGGGAGCAAACGGGATTAGATACCCCAGTAAGA
+
GGGGGGGGGGGGGGGGGGGGGGGGGGGGGGGGGGGGGGGGGGGGGGGGGGGGGGGGGGGGGGGGFGGGGGGGGGGGGGFGGGFGGGFGCEFC<FFGGGGGGGG7CFGGFGGGFFFFGGFDGGGGGGGGGGGGGGGGGGGEGGGFFFGGGGGGGCGGGGGGEECFGGCFGGGGGGGGEFGGGGGGGEEE?FFGGD3ECFGGGC5CGEDGGGGGG875>FFGFGD3-/C2@F40+<8775<?><4
@M00200:205:000000000-AKKM3:1:1101:14088:5463 1:N:0:1
ATTGGGTTTAAAGCGCGTGCAGGTGGCTTGGTAAGTTAGGCGTGACATCTCCCGGCCCAAATGGGAGAGGTCGTCTAATACTACCGGGCTAGAGAGCAGAAGTGGAAGATGGAATTCCCGGTGTAGTGGTGAAATGCGTAGATATCGGGAGGAACACCAGTGGCGAAGGCGATCTTCTGGTCTGTTTCTGACACTCAGACGCGACAGCTAGGGTAGTAAACGGGATTAGATACCCTTGTA
+
CCDFFGGDGGG@,C@FGG@FGGGGCC8F@:FFFAE6CEFFGGGG7,CFF<FFEEGG+CEF,@CFFFD@@CGDC@FGGGGEFADFGGGGGGGFGFGGGEFCEC5BB@DGGGGGF9BFE<<7@4+4C,C88C@E>BFAA6>+>F?<,93@F:FF>FEGGCC38<<C7@:C:E@ECE:E;?9CFGGCFFFFG8=EGGGG62>CEGGGGDC48?B<<B)/*4?9+*/*(9*,6=A*<800.7=F
@M00200:205:000000000-AKKM3:1:1101:14861:5469 1:N:0:1
ACTGGGTTTAAAGGGTGCGTAGGCGGCTTTGAAAGTCTGATGTGAAATCTCCGGGCCCAACCCGGAAATGGCATTAGAAACTGCAGGGCTAGAGGCTTGGAGGGGGAACTGGAATGCTCGGTGTAGCAGTGAAATGCGTAGAGATCGAGCGGAACACCAGTGGCGAAGGCGAGTTCCTGGACAAGACCTGACGCTGAGGCACGAAAGCCGGGGGAGCAAACAGGATTAGATACCCGAGTAAGA
+
GGGGGGGGGGGGGGGGGGGGGGGGGGGGGGGGGGGGGGGGGGGGGGGGGGGGGGGGGGGGGGGGGGGGFFGGGGGFGGGGGGGGGGGGGGGGGGGGGG>FFGGGGGGGGFGGGGGGGGGGGGGGGGGFGGGGGGGGGGGGGGGGGGGGGGGGGGGGGGGGGGGGGGGGGGGGG*B;CCA@FGFGGGGDDCFFGGGGGGGGGGGGGCGGGEGGGGFGFGGGGGGGF<F?FFFGFFGGDFFGFAB
@M00200:205:000000000-AKKM3:1:1101:14328:5474 1:N:0:1
ATTGGGTTTAAAGGGTGCGTAGGCGGTGTCCTAAGTCAGTTGTGAAATACGGCAGCTTAACTGTCGAGGTGCAATTGATACTGGGATACTTGAGTACTGATGAGGTATGCGGAATGGACGGTGTAGCGGTGAAATGCTTAGATATCGTCCAGAACACCGATAGCGAAGGCAGCATACTAAGGAGTAACTGACGCTGAGGCACGAAAGTGTGGGGATCAAACAGGATTAGATACCCCGGTA
+
GGGGGGGGGGGGGGGGGGGGGGGGGGGGGGGGGGGGGGGGGGGGGGGGGGGGGGGGGGGGGGGGGGGGGGGGGGGGGGGGGGGGGGGGGGGGGGGGGGGGGGGGGGGGGGGGGGGGGGGGGGGGGGGGGGGGGGFGGGGGGGGGGGGGGGGGGGGGGGGGGGGGGGGGGGGGGGGGFFGGGGGGGGGGGGGGGGGGGGCGGGEG:E:DGGGGGG>DFGGGGGGGFGFEFFEGGGFFFFFG
@M00200:205:000000000-AKKM3:1:1101:25011:5496 1:N:0:1
ACTGGGCGTAAAGAGCTCGTAGGCGGTTCAGTAAGTCGGGTGTGAAAACTCTGGGCTCAACCCAGAGACGCCACCCGATACTGCTGTGACTTGAGTACGGTAGGGGAGTGGGGAATTCCTGGTGTAGCGGTGAAATGCGCAGATATCAGGAGGAACACCAGTGGCGAAGGCGCCACTCTGGGCCGTAACTGACGCTGAGGAGCGAAAGCGTGGGTAGCAAACAGGATTAGATACCCTAGTA
+
GGGGGGGGGGGGGGGGGGGGGGGGGGGGGGGGGGGGGGGGGGGGGGGGGGGGGGGGGGGGGGGGGGGEGGGGGGGGGGGGGGGGGGGGGGGGGGGGGGGGGGGGGGGGGGGGGGGGGGGGGGGGGGGGGGGGFDFGGGGGGGGGGGGGGGGGGGGGGGGGGGGGGGGGGGGDGGEGGGGGGGGGGEDGGGGGGGGGGGGGGGGGCGGGGGGGGGFGFGGCCCF>?GGFF?AFGG6DFFFG7
@M00200:205:000000000-AKKM3:1:1101:12843:5512 1:N:0:1
ATTGGGTGTAAAGGGCGCGTAGGTGGCCATCATAAGGCCGCGGTGAAAGTCTGGAGCTCAACTCCAGATCGGCCGCGGCGACTGTGAGGCTTGGGCACGGTAGAGGCAGATGGAATTCCGGGTGTAGCGGTGGAATGCGTAGAGATCCGGAAGAACACCAGTGGCGAAGGCGGTCTGCTGGGCCGTGGGAGGGTAACCTCCTAATAGCCGACACTGAGGCGCGACAGCGTGGGGAGCAAACAGG
+
GGGGGGGGGGGGGGGGGGGGGGGGGGGGGGGGGGGGGGGGGGGGGGGGGGGGGGGGGGGGGGGGGGGGGGGGGGGGGGGGGGGGGGGGGGGGGGGGGGGGGGGFGGGGGGGGGGGGGGGGGGFGEGGGGGGGGGGGGGGGGGGGGGGGGGGGGGGGGFGGGFFGGGGGGGGGGEGDEFCFGGFFGEEGGGGGGGGGGGGGGGFCGGGG@EGGEGFGFGGFGGECBDD:@@?DEE>CEFFC51::
@M00200:205:000000000-AKKM3:1:1101:10028:5524 1:N:0:1
ACTGGGTGTAAAGGGCGCGTAGGCGGTCTTTTAAGTTCCGTGTGAAATCCCTCGGCTCAACTGGGGAACGGCACGGGAAACTGGAAGGCTTGAGTTCGGGAGAGGGAAGCGGAATTCCGGGTGTAGCGGTGAAATGCGTAGATATCCGGAGGAACACCGGTGGCGAAGGCGGCTCACTGGACTGGTACTGACGCTGAGGCGCGAAAGCGTGGGGAGCAAACAGGATTAGATACCCCTGTA
+
GGGGGGGGGGGGGGGGGGGGGGGGGGGGGGGGGGGGGGGGGGGGGGGGGGGGGGGGGGGGGGGGGGGGGGGGGGGGGGGGGGGGGGGGGGGGGGGGGGGGGGGGGGGGGGGGGGGGGGGGGEGGGGGGGGGGGGGGGGGGGGGGGGGGGGGGGGGGGDFGGGGGGGGGGFGGGGGGGGGGGGGGGGFG7CGGGGDGDGGGGGGGGGGFGGGGGGFGFGGGGFGGFFFFFF>FFCFF>FFG
@M00200:205:000000000-AKKM3:1:1101:19627:5526 1:N:0:1
ACTGGGCTTAAAGGGTTTGTAGGCGGCCTTGTAAGTCAGGTGTGAAAGCCCTCGGCTCAACCGAGGAACAGCGCTTGATACTGCAAGGCTTGAGGGAGACAGGGGTAAGCGGAACTGATGGTGGAGCGGTGAAATGCGTTGATATCCTCAGGAACACCGGTGGCGAAAGCGGCTTACTGGGTCTCTTCTGACGCTGAGGAACGAAAGCTAGGGTAGCGAACCGGATTAGATACCCCAGTA
+
GGGGGFFGGGEFG,BCEEGGGGAFCEGD,C8FDFFDF9FE<FFCFF@DFGCDF:BFFECGGGG>7EFGGCCECCGEFFAEFGGEFDAFGEFGCGFGGGCFGGCGGFCGE=FGDGFFGA5?FFFGGG8FGEGGGCF,>FGGGGFFG3,,8@@7FCF,>F:FG::@8@EE:DFEB*=BF9FF84<89EEGF+CCECGGCCGCECEGGE5CCG@E58/17*:*))27(7C26@<*<<EFB)?F
@M00200:205:000000000-AKKM3:1:1101:26918:5531 1:N:0:1
ACTGGGTTTAAAGCGCGTGTAGGCGGCTTCGCAAGTTGGATGTGAAATCCCACGGCTCAACCGTGGACGTGCATCCAAAACTGCGTCGCTGGAGTCTCGGAGAGGAAGGTGGAATGCTTGGTGTAGAGGTGAAATTCGTAGATATCAAGCAGAACACCTGCGGCGAAGGCGGCCTTCTGGACGATGACTGACGCTGAGACGCGAAAGCGTGGGGAGCAAACAGGATTAGATACCCGCGTA
+
GGGGGGG7BEFGGGGGG7C;FGGGGGGCFGGGGGGGGGCEGGGGGGGGGGGD,FEGGGGGFGCGGGGGGGGGGGGGGGGGGGFGGGGGGGGGGGGGGGGGGGGGGGGGGGGGCFFFGGGGGGGGGFGFGGGGGC9FGGGGGGGCFBFEGCFGGGGGGGGGFGGGGG7:<ECEDE@FFGGGGE=EEGGGGGGGDGGGGCEFEGDGDEGGGCEGG*)9BGGGGDFGFDF?FFFGGFGDFFE5
@M00200:205:000000000-AKKM3:1:1101:22586:5533 1:N:0:1
ATTGGGCATAAAGGGTGTGTAGGTGGTTATATTAGTCTTGCGTTAAATTTCCTGGCTCAACCGGGAAGCTGCGTGGGAAACGGTATGACTCGAGGACGGTAGAGGTTTCTGGAACTCATAGTGTAGCGGTGAAATGCGTTGATATTATGGGGAACACCAAAAGCGAAGGCAAGAAACTGGACCGCTCCTGACACTGAAACACGAAAGCGTGGGTCGCGAATGGGATTAGATACCCCGGTA
+
GGGGGGGGGGGGGGGGGGGGGGGGGGGGGGGGGGGGGGGGGGGGGGGGGGGGGGGGGGGGGGGGGGGGGGGGGGGGGGGGGGGGGGGGGGGGGGGGGGGGGGGGGGGGGGGGGGGGGGGGAEFFGDGGGGDGGGCGGGCGEFGGGGGAFFGGGGGGGGGGGGFGEGGDGGGGGGGGFGGGGGGGGGGEGGGFGGGGGGGGGGGGDGGGGG>CFEFGDEEED<CC7C<?FBBFG8F<BE@E
@M00200:205:000000000-AKKM3:1:1101:17410:5546 1:N:0:1
ACTGGGTGTAAAGTGTGCGCAGGTGGCCGCGCATGTCGAGTGTGAAATCCCCGGGCTTAACTTGGGAATTGCGCTCGAAACTACGTGGCTGGAGTGTGGCAGAGGGAGGTGGAATTCCACGTGTAGCGGTGAAATGCGTAGAGATGTGGAGGAACACCAATGGCGAAGGCAGCCTCCTGGGCCAACACTGACACTCATGCACGAAAGCGTGGGGAGCAAACAGGATTAGATACCCCAGTA
+
GGGGGGGGGGGGGGGGGGGGGGGGGGGGGGGGGGGGGGGGGGGGGGGGGGGGGGGGGGFGGGCGGGGGGGGGGGGGGGGGGGGGGGGGGGGGGGGGGGGGGGGGGGGGGGFFGGGGGGGGGGGGGGGGGGGGGGGGGGGGGDGFFGGGGGGGGEGGGGGGGGGGDGGGGGGGGGGGGGGGGGGGGGGGGFGGGGDFGGFCGGGEGGGGGEEGDG3DFGGFGGGF07:?*9<GGDCCDFFG
@M00200:205:000000000-AKKM3:1:1101:5756:5546 1:N:0:1
ATTGGGTTTAAAGCGCGCGTAGGCGGCTTTGTAAGTCGGTTGTGAAATCCCCGGGCTTAACCTGGGAACTGCATCCGAGACTGCATAGCTAGAGTATGGGAGAGGGAAGTGGAATTTCAGGTGTAGCGGTGAAATGCGTAGATATCTGAAGGAACATCAGTGGCGAAAGCGACTTCCTGGACCAATACTGACGCTCATGTGCGAAAGCGTGGGGAGCAAACAGGATTAGATACCCTTGTA
+
GGGGGGGGGGGGGGGGGGGGGGGGGGGGGGGGGGGGGGGDGGGGGGGGGGGGEGGGGGGGGCEGGGGGGGGG<FC,FFEEGGGGGGGCGGGGGGGGGGGDGGDGGGGGGGGGGGGGGFDGGGGGGGGGGGGGGGGGGGGEGGGGGGFGFEGGGFGGFGGFGGGGGGGGEGGGGGDGGGGGFGGFEG?CCF?FGGGEGGGGGGGGGDCFECEGGGFGFFGDFFEF<GGFFFFGGFFG4)9+
@M00200:205:000000000-AKKM3:1:1101:15547:5547 1:N:0:1
ATTGGGTATAAAGGGCGCGCAGGCGGCGGTGTTGGCCCGGCGTGAAAGCCCCCGGCTCAACCGGGGAGGGTCGTCGGGGACCGCACCGCTTGAGGGCGGTAGGGGCTGGTGGAATGCCTGGTGTAGTGGTGAAATGCGTAGAGATCAGGCGGAAAACCCGTGGCGAAGGCGGCCAGCTGGGCCGTCCCTGACGCTGAGGCGCGAAGGCGTGGGGCGCGAACGGGATTAGATACCCCCGTA
+
CEFGFFGFFFGGGDFGGFGGEGGG@@B:FFEFFFCF,DFFGEFE4CEFGD<CFE+@FFB<FFG=:F7FFGFFECFGGCF@CFEG@FFEG78DEEDGGGC<FCFCCEFEFCFB<FDCGFCFGEB<,<?:*8AE?:@<@ECEG5E+<FCE6@CE/:CFFEEG>8EGGGE>>FEEGGGGCEGGGGG8C?EG?*68CED5*2**19C>*29DCC8CCE)5<E85DGGD0)2<F@)>FF878<<5
@M00200:205:000000000-AKKM3:1:1101:8935:5551 1:N:0:1
ATTGGGTTTAAAGGGCTCGTAGGTGGCCAACTAAGTCAGACGTGAAATCCCCAGGCTCAACCTGGGAACTGCGTCTGATACTGGATGGCTTGAATCCGGGAGAGGGATGCAGAATTCCAGGTGTAGCGGTGAAATGCGTAGATATCTGGAGGAATACCGGTGGCGAAGGCGGCATCCTGGACCGGCATTGACACTGAGGAGCGAAAGCCAGGGGAGCAAACGGGATTAGATACCCCAGTA
+
GGGGGGGGGGGGGGGGGGGGGGGGGGGGGGGGGGGGGGGGGGGGGGGGGGGGGGGGGGGGGGGGGGGGGGGGGGGGGGGGGGGGGGGGGGGGGGGGGGGGEGGGGGGGGGGGGGGGGGGGGGGGGGGGGGGGGGGGGGGGGGGGGGGGGGGGGDFGGGGGGGGGGGGGGGGGGGGGFCFGGGGGGGGGFDGGGGGF?EGGGGGGGGGGGFGGGGBGFGGGFGGG?DG76=9FFFGGFDFG
@M00200:205:000000000-AKKM3:1:1101:23765:5555 1:N:0:1
ATTGGGTTTAAAGCGCACGTAGGCGGCTGGGTAAGTCTGTCTGTGAAAGCCCGGGGCTCAACCCCGTGGATTGCAGGGGATACTGCCTGGCTGGAGACAAGCAGAGGTTGGTAGAATTCCGGGTGTAGCGGTGGAATGCGTAGAGATCCGGAGGAATACCAGAGGCGAAGGCGGCCAACTGGGCTTGTTCTGACGCTGAGGTGCGAAAGCGTGGGGAGCGAACAGGCTTAGCTACCCCAGTA
+
GGGGGGGGGGCGGGGGGGDFEGGGGGGGGFGGGG?FGGFGGGGGGEFFGGGGGGGDGCF<FGGGGG:=FGGGFGGGFFGCGGGGGGGGGGGGGGG@EGGEGGGG,DBFFGGGGGGGGGFGDE:=@FFDFGGGGGGGGGGEG@FCFGGFFG:EGGDBGGGGGG7FGGGG:E:CCGGGGGGGGGGGGGCEECFGGGGDEE=GGG=FEECGDF>?EE>5@=CCDGG<09*()).*3,<FFF>ED>
@M00200:205:000000000-AKKM3:1:1101:11720:5556 1:N:0:1
ATTGGGTTTAAAGTGTGCGCAGGCGGCGTCGCAAGTCGAGTGTGAAAGCCCCGGGCTTAACTTGGGAATTGCGCTCGAAACTACGGTGCTGGAGTGTGGCAGAGGAAGGTGGAATTCCACGTGTAGCGGTGAAATGCGTAGAGATGTGGAGGAACACCGATGGCGAAGGCAGCCTTCTGGGCCAACACTGACGCTCATGCACGAAAGCGTGGGGAGCAAACAGGATTAGATACCCTCGTA
+
FGGGGGGGGGGGGGGGGGGGGGGGGGGGGGGG>FGGGGGGGGGGGEGGGGGGGGGGGGFGGGGGGGGGFGGGGGGGGGGGGGGGGGGGGGGGGGGGGGGGGGGGGGGFGGGGGGGGGGGGGGGGGGGGGGGGFGFGGGGEGGGAFGGGGGGGGGGGGGGGGGGGGGGGGGGGGDGGGGGGGGFEEGFGGGFGGGDCEGGGGGGGEDC5ECGGGGFGFFGCDCCGFGG7?BACFFGG>>F=
@M00200:205:000000000-AKKM3:1:1101:18578:5559 1:N:0:1
ACTGGGTTTAAAGAGCGCGTAGGCGGCGCGAGGAGTCGGGGGTGAAAGTCCGGGGCTCAACCCCGGATCGGCCTTCGAGACTCTCGCGCTGGAGCACAGTAGAGGCGGGTGGAATTCCGGGTGTAGCGGTGGAATGCGTAGAGATCCGGAAGAACACCGGTGGCGAAGGCGGCCCGCTGGGCTGTGGCTGACGCTGAGGCGCGGCAGCGGGGGGGGCCAACAGGATTAGATGCCCTAGTAAGA
+
GGGGGGGGGGGGGGGGGGGGGGGGGGGGGGGGGGGGGGGGGGGGGGGGGGGGGGGGGGGGGGGGGGGGGGGGGGGGGGGGGGGGGGGGGGGDGGGGGGGGFFGGGGGGGE@FCFGGFGGGGBFCCFDGG>5E5CGCFEEEEECCF?FGG8ECFD8F6>EG>CC8:*::EFGG5:CE588CE86?C:F5A<**2*1**1;*/1:**/9*:*?GGD>55*:;C*:C1>7)**)*+3;*77*+0))
@M00200:205:000000000-AKKM3:1:1101:11539:5560 1:N:0:1
ACTGGGCATAAAGCGCACGTAGGCGGCCAAGTCAGTCGGTTGTGAAAGCCCTCGGCTCAACCGAGGAAGTGCTACCGATACTGCTTGGCTTGAGGTCCGGAGGGGTGAGTGGAATTCCCGGTGGAGCGGTGAAATGCGTAGAGATCGGGAAGAACGCCGGCGGCGAAAGCGACTCACTGGTCGGAATCTGACGCTGAGGTGCGAAAGCTAGGGGAGCAAACGGGATTAGATACCCTGGTA
+
GGGGGGGGGGGGGGGGGGGGGGGGGGGGGGGGGFGGGGGGGGGGGGGGGGGGGGGGGGGGGGGGGGGGGGGGGGGGGGGGGGGGGGGGGGGGGGGGGGGGGGGGGGGGGGGGGGGGGGGGGGGGGGGGGGGGGGGGGGGGGGGGGGGGGGGGGGGGGGGGGGGGGGGCEGGGGGGFFGGGGGGGGGGGGGGFGGDGDEFGDGGGGGGGGFGGGDBGECFCFDCD:<CBFFDCG6CFFFFG
@M00200:205:000000000-AKKM3:1:1101:4133:5561 1:N:0:1
ACTGGGTGTAAAGGGCGCGTAGGCGATTCTATAAGTCTTGTGTGAAAGCCCAGAGCTTAACTCTGGAAGTGCATGCGATACTGTAGGATTTGAGTTCCGGAGAGGAAGATGGAATTCCCGGTGTAGCGGTGAAATGCGTAGATATCGGGAGGAACACCAGTGGCGAAGGCGATCTTCTGGACGGATACTGACGTTGAGGCGCGAAAGCTAGGGGAGCAAACGGGATTAGATACCCGCGTA
+
GGGGGGGGGGGGGGGGGGGGGGGGG+CFGG@CCCFGGGGGGGGGGGGDGFGGGGGGGGFEGGGGGGGGGGGGEFD,@FGGGGGGGGGGGGGGGGGGGGGGGGEDGGGGGGGFGGGGCFGGGGGGGCGGGGGFGGGGGGGGGGGGGGGGGGGGGGGGGGGGGGGGGBEGCCGGCBGGGF@FFGGGDGDFFGGGG7CFFFFGG:EEGGG<+2BFEGEGDGGCGD5C4DF7F49FGEF37)0:
@M00200:205:000000000-AKKM3:1:1101:16667:5564 1:N:0:1
ATTGGGCGTAAAGGGCGCGTAGGTGGCGGCATAAGGCCGTGGTGAAAGTCCGGGGCTCAACTCCGGATCGGCCATGGCAACTGTGTCGCTGGGGCACCGTAGAGGCAGATGGAATTCCGGGTGTAGCGGTGGAATGCGTAGAGATCCGGAAGAACACCAGTGGCGAAGGCGGTCTGCTGGGCGGTGAGTCCGTGAGGACTCAATAGCCGACACTGAGGCGCGACAGCGTGGGGAGCAAACAGG
+
GGGGGDGFCFGDFGGGGGGGGGGGFGGGGGGGGGGGGGGGGGFFEE@FGGGGGGGGGGGGGGGGGGGDGGGGGGGGEGFGGGGGGGGGGGGEFGGGGGGGG::D=FGGFFFFGGGGGGGGGFEGGGGGGGGGGGFGGEGGGGGFFGGGGGGGGGGFGFFGFECEGDCEGGGGGGGGGGGGGGGGGGCGGGGGGGGGGGGFGGGGFGGGGGGGGGFCF5;ECGGGBG*75>3DC*:D:FFC72:
@M00200:205:000000000-AKKM3:1:1101:17016:5569 1:N:0:1
ATTGGGTTTAAAGAGCACGTAGGCGGTTGAGCAAGTCCAATGTGAAATCCCCCGGCCTAACTGGGGAACTGCATTGGATACTACTTGACTTGAGTGCAGGAGGGGAGAGTGGAATTCCAGGTGGAGCGGTGAAATGCGTAGATATCTGGAGGAACGCCGGCGGCGAAAGCGACTCTCTGGTCTGCAACTGACGCTGAGGTGCGAAAGCTAGGGGAGCAAACGGGATTAGATACCCCCGTA
+
GGGGGGGGGGGGGGGGGGGGGGGGGGGGGGGGGGGGGGGGGGGGGGGGGGGGGGGGGGGGGGGGGGGGGGGGGGGGGGGGGGGGGGGGGGGGGGGGGGGGGGGGGGGGGGGGGGGGGGGGGGGGGGGGGGGGGGGGGGGGGGGGGGGGGGGGGGGGGGGGGGGGGGGGGGGGGGGCGGGGGGGGGGGGGGGGGGGGDFGGFGGGGGGGGGGGGGDGFGGFGGGGFCFDFFDGGGGGFFFG
@M00200:205:000000000-AKKM3:1:1101:21404:5576 1:N:0:1
ATTGGGTGTAAAGGGCGCGTAGGCGGGGCGGCAAGTCAGTCGTGAAATCTCTCGGCTCAACCGAGAAACGTCGGCTGATACTGCCGTTCTTGAGGGATGCAGAGGAGACTGGAATTCCCGGTGTAGCGGTGAAATGTGTAGAGATCGGGAGGAACACCGGTGGCGAAGGCGGGTCTCTGGGCATCTCCTGACGCTGAGGCGCGAAAGCGTGGGGAGCAAACGGGATTAGATACCCTCGTA
+
GGGGGGGGGGGGGGGGGGGGGGGGGGGGGGGGGGGGGGGGGGGGGGGGGGGGGGGGGGGGGGGGGGGGGGGGGGGGGGGFFGGGGGGGGGGGGFGGGGGGGGGGGGGGGGGFGGGGGGGGGGGGGGGDDFGGDGCGGGGGGGGGGGGGGGGGGGGGGDCGGGGGGGGGGGGGG>EDFGGGGGGGGGGGGGGDGGGGGGGGCDEGGGCFEEGGGGFGEGGGFDCC:DC?F4>CFCFG@>>5
@M00200:205:000000000-AKKM3:1:1101:24012:5580 1:N:0:1
ACTGGGTATAAAGCGCACGTAGGCGGACTCTTAAGTCGGTGGTGAAATCCTGGAGCTCAACTCCAGAACTGCCTTCGATACTGAGAGTCTCGAGTCCGGGAGAGGTGAGTGGAACTGCGAGTGTAGAGGTGAAATTCGTAGATATTCGCAAGAACACCAGTGGCGAAGGCGGCTCACTGGCCCGGTACTGACGCTGAGGTGCGAAAGCGTGGGGAGCAAACGGGATTAGATACCCCGGTA
+
GGGGGGGGGGGGGGGGGGGGGGGGGGGGGGGGGGGGGGGGGGGGGGGGGGGGGGGGGGGGGGGGGGGGGGGGGGGGFGGGEGGGGGGGGCGFGGGGGGGGGGGGGGGGGGGGGGGGGGGGGGGGGGGGGGCAFGGGGGGFGGGGGGGGGEGGGGGGGGGGGGGGGGDGGGGGGGGGGGGGGGGEGGGGGGGG=C<EGG5CFG*1=?DGGGGGGGEGDG085DED(C7?F?27EFFGE:<=
@M00200:205:000000000-AKKM3:1:1101:23053:5582 1:N:0:1
ATTGGGTGTAAAGAGCTCGTAGGCGGTTTGTCGCGTCTGCCGTGAAAGTCCGGGGCTCAACTCCGGATCTGCGGTGGGTACGGGCAGACTAGAGTGATGTAGGGGAGACTGGAATTCCTGGTGTAGCGGTGAAATGCGCAGATATCAGGAGGAACACCGATGGCGAAGGCAGGTCTCTGGGCATTAACTGACGCTGAGGAGCGAAAGCATGGGGAGCGAACAGGATTAGATACCCTTGTA
+
GGGGGGGGGGGGGGGGGGGGGFGGGGGGGGGGGGGGGGGGGGGGGGGGGGGGGGGGGGGGGGGGGGGGGGGGGGGGGGGGGGGGGGGGGGGGGGEEGGGGGGGGGGGEGGGGGGGGGGGGGGGGGGGGGGDFGGGGGGGGGGGGGGGGGGGGGGGGGGFGGGGGGGDECCFGGGGGGGGDFGGGFGFGGCGG=E<=EGGFGGEEGGCFGGFFGGFGDGGEDDFGFFGFF?4:FGGGFFFG
@M00200:205:000000000-AKKM3:1:1101:13727:5589 1:N:0:1
ACTGGGTATAAAGCGTGCGTAGACGGCTATCTAAGTCGGGTGTGAAAGCCCCGGGCTCAACCTGGGAATTGCATTCGAGACTGAATAGCTAGGGTACGGTAGAGGGAAGCGGAATTTCCGGTGTAGCGGTGAAATGCGTAGATATCGGAAGGAACATCAGTGGCGAAAGCGGCTTCCTGGACCAGTACCGACGTTCAGGCACGAAAGCGTGGGGAGCAAACAGGATTAGATACCCCAGTAAGA
+
GGGGGGGGGGGGGGGGGGGGGGGGGGGGGGGGGGGGGGGGGGGGGGGGGGGGGGGGGGGGGGGGGGGGGGGGGGGGGGGGGGGGGGGGGGGGGGGGGGGGGGGGGGGGGGGGGGGGGGGGGGGGGGGGGGGGGGGGGGGGGGGGGGGGGGGGGGGGGGGGGGGGGGGGGGGGGCGGGGGCGGGGGGGGGGGGGEGCEFGGGFDEGGGG=EGGGEFGFGGGGGGGFG7<??AFGE6CBBFGF<A
@M00200:205:000000000-AKKM3:1:1101:18113:5598 1:N:0:1
ACTGGGTATAAAGGGCGCGTAGGCGGCCACCGCAAGTCGACTGTGAAATCTCCGGGCTTAACTCGGAAAGGTCAGCCGATACTGCGGGGCTAGAGTGCAGAAGGGGCAACTGGAATTCTCGGTGTAGCGGTGAAATGCGTAGATATCGAGAGGAACACCTGCGGCGAAGGCGGGTTGCTGGGCTGACACTGACGCTGAGGCGCGAAAGCTAGGGGAGCGAACGGGATTAGATACCCGCGTA
+
GGGGGGGGGGGGGGGGGGGGGGGGGGGGGGGGGGGGGGGGGGGGGGGGGGGGGGGGGGGGGGGGGGGGGGGGGGGGGGGGGGGGGGGGGGGGGGGGGGGGGGGGGGGGGGGGGGGGGGGGGGGGGGGGGGGGGGGGGGGGGGGGGGGGGGGGGGGGGGGGGGGGGGGGGGGGGGGGGGGGGGGGGGGFEFGGGGGGGGFGGDGGGGGGGEFGFGFGFGGEDGGGFG33FFA>GF?CBEFGG
@M00200:205:000000000-AKKM3:1:1101:19264:5620 1:N:0:1
ACTGGGTTTAAAGGGCGCGTAGGCGGCGCGGGAAGGCGGCGGTGAAAGTCCGGGGCTCAACCCCGGATCGGCCGTGGCGACTCCCGCGCTGGAGCACAGTAGAGGCGGGTGGAATTCCGGGTGTAGCGGTGGAATGCGTAGAGATCCGGAAGAACACCGGTGGCGCAGGCGGCCCGCTGGGCTGTGGCTGACGCTGAGGCGCGCCAGCGTGGGGAGCAAACCGGATTAGATACCCGAGTA
+
GGGGGGGGGGGGGGGGGGGGCEGGGEGGGGGGFFGGGGGGGGGEGGGGGGGGGGEGGGGFFGGGGGGGGGGGGGGGGGGEGGGGGGGEGGGGGFGGGDGGGGCFGGGGGEDC*<@C9@,?E:C:9CC>ECEG@<@<<EEEGGF7C<CEE8CC;CC,8A8CC8:FG*::558C5CGC8:CED@FG8+88:DE?5*7C*1@5=35*/*9>EAEGGGBG77*09*1)(19.**.:@CF3)086
@M00200:205:000000000-AKKM3:1:1101:24960:5624 1:N:0:1
ATTGGGTTTAAAGCGCGTGTAGGCGGTTCGGTAAGTCGGCTGTGAAAGTCCAGGGCTCAACCCTGGGATGCCGGTCGATACTGCCGGACTAGAGTTCGGAAGAGGCGAGTGGAATTCCCGGTGTAGCGGTGAAATGCGCAGATATCAGGAGGAACACAAATTGCGAAGGCAGCTCGCTGGGACGTTACTGACGCTGAGACGCGAAAGCGGGGGGAGCAAACAGGATTAGATACCCGAGTA
+
GFGGGGGGGGGGGGGGGGGGGGGGGGGGGGDFEGGGGGGGGGGGGGGGGGGGFGGGGGGGGGGGGGGGGEGG7FFFCGGGGGFFGGGGGGFG,FEFGGGGGC=BFGGGGFGGGG9FFGGGGGGEGGGGGFGGGGGGGGDGDCGGFGGEGFCGGCFDG,>:F@FE@F8FC7C@EFGGEEGGGF6:E>6*+:CC*:DEGGGGEDC5C?D*/**:EEEGEGC?F5CC?4>?FFBD?EG<>3<6
@M00200:205:000000000-AKKM3:1:1101:26270:5632 1:N:0:1
ATTGGGTATAAAGGGCGCGTAGGCGGCTCGCCAAGTCTGGGGTGAAATCTTTCGGCTCAACCGGAAAATTGCCTGGGATACTGGCGGGCTCGAGCGAGATAGGGGTCACGGGAACTTCCAGTGGAGCGGTGAAATGCGTTGATATTGGAAGGAACGCCGGTGGCGAAAGCGCGTGACTGGATCTCTTCTGACGCTGAGGCGCGAAAGCTAGGGGAGCAAACGGGATTAGATACCCCAGTA
+
GGGGGGGGGGGGGGGGGGGGGGGGGGGGGGGGGGGGGGGGGGGGGGGGGGGGGGGGGGGGGGGGGGGGGGGGGGGGGGGGGGGGGGGGGGGGGGGGGGGGGGGGGGGGGGGGGGGGGGGGGGGGGGGGGGGGGGGGGGE:FFGGGGGGGGGGG7FEGGGGGGGGGGGGGGGGGGGGFGGGDCFGGGGGGGGGGGGGGGGGEGGGG5)9CEGGGGFGFGGGFGGG0<7?FFAC7<@7@EFC
@M00200:205:000000000-AKKM3:1:1101:23814:5635 1:N:0:1
ACTGGGTATAAAGGGCGCGTAGGCGGCACGGCAAGTCGGGAGTGAAAGCCCGGGGCTCAACCCCGGAGGGTCTCTCGAAACTGCCGAGCTAGAGTGCGGAAGAGGCAATCGGAATTCCCAGTGTAGCGGTGAAATGCGTAGATATTGGGAAGAACACCGGAGGCGAAGGCGGATTGCTGGGCCGACACTGACGCTGAGGCGCGAAAGCCAGGGGAGCAAACGGGATTAGATACCCGTGTA
+
GGGGGGGGGGGGGGGGGGGGGGGGGGGGGGGGGGGGGGGGGGGGGGGGGGGGGGGGGGGGGGGGGGGGGGGGGGGGGGGGGGGGGGGGGGGGGGGGGGGGGGGGGGGGGGGGGGGGGGGGGFFGGGGGGGGGGGGFGGGGG<FGGGGGGGGGGGGGGGGGGGGGGGDGGGGGGGGGGFGGCFGGGGGGGGGGGGGGGGGGGGGGGGGGFGGGGGEDEGGGGGGGFDFBFFFGD8FDEF4:
@M00200:205:000000000-AKKM3:1:1101:23407:5637 1:N:0:1
ACTGGGTGTAAAGCGCGCGTAGGCGGACCGGAAAGTCGGTTGTGAAATCCCTGGGCTCAACCCAGGAACTGCATCCGAAACTCCCGGTCTCGAGTGACGGAGAGGATAGTGGAATTCCCGGTGTAGAGGTGAAATTCGTAGATATCGGGAGGAACACCAGTGGCGAAGGCGGCTATCTGGACGTCCACTGACGCTGAGGCGCGAAAGCGTGGGGAGCAAACAGGATTAGATACCCTAGTA
+
GGGGGGGGGGGGGGGGGGGGGGGGGGGGGGGGGGGGGGGGGGGGGGGGGGGGGGGGGGGGGGGGGGGGGGGGGGGGGGGGGGGGGGGGGGGGGGGGGGGGGGGGGGGGGGGGGGGGGGGGGFGGGGGGGGGGGGGGGGGGGGGGGGGGGGGGGGGGGGGGGGGGGGGGGGGGGGGGGGGGGGGGGDECGGGGGGDGGGGGEDGGGGGGGGGGGGFGFGGGGGGG?GGFFFFGGGFGFFFG
@M00200:205:000000000-AKKM3:1:1101:8875:5646 1:N:0:1
ATTGGGTTTAAAGCGTGTGTAGGCGGGCCGTTAAGTGCCTTGTGAAATCCCCCGGCTCAACCGGGGAACCGCTGGGCATACTGTCGGCCTTGAGAGGCCTAGGGGCCATCGGAACAAGCGGTGGAGCGGTGAAATGCGTAGATATCGCTTGGAACGCCGGCGGCGAAAGCGGATGGCTGGGGGCCTTCTGACGCTGAGACACGAAAGCCAGGGGAGCGAACGGGATTAGATACCCCAGTAAGAC
+
FDFGGGGGGGGAFGGGBE@FGGGGGGGGGGGEGGCFGGGGGGGDAGGGGGGGGECGFFFEGGGDGGGGGGGGGGBEGGCGGFDFGDFFGEGGFCGGEGFGGDF8CFGGGGGGGGEFGGGDGGG@:CFEF*CCGBCDFDFGEFFGGGGG7<BCGFGFGGGBFGCEG>8*:EGGEGEGGGGGGGGD>E6@FFF9EEDECFFGGGEE8C5FFCF:8C@GFE>=97551)2.66);C@<C5)997:2)
@M00200:205:000000000-AKKM3:1:1101:21260:5649 1:N:0:1
ACTGGGTATAAAGCGTGCGCAGGCGGTTTTGTAAGCCAGATGTGAAATCCCCGGGCTTAACCTGGGAATGGCATTTGGGACTGCAAGGCTGGAGTTTGGCAGAGGAGACTGGAATTCCTGGTGTAGCAGTGAAATGCGTAGATATCAGGAGGAATACCGATGGCGAAGGCAGGTCTCTGGGCTATAACTGACGCTCATGCACGAAAGCGTGGGGAGCAAACAGGATTAGATACCCTAGTA
+
GGGGGGGGGGGGGGGGGGGGGGGGGGGGGGGGGGGGGGGGGGGGGGGGGGGGGGGGGGGGGGGGGGGGGGFGGGGGGGGGGGGGGFGGGGGGGGGGGGGGGGGGGGGGGGGGFGGGGGGGGGGGGGGGGGGGGGGGGDGGGGGGGGGGGGGGGGFGGGGGGGGGGFGGGGGGGGGGGGGGGGGGGGGGGFGGGGGGGGGGGGGGGEDGGGGGDEEGFGGFFGGFDGFFF4<:EFGGF@FF
@M00200:205:000000000-AKKM3:1:1101:22537:5651 1:N:0:1
ACTGGGTTTAAAGTGCGCGTAGGCGGGATGGCAAGTCGGTCGTGAAATCCTTCGGCTCAACCGAAGAACGTCGGCCGATACTGCCGTTCTTGAGGGATGCAGAGGAGACTGGAATTCCCGGTGTAGCGGTGAAATGTGTAGAGATCGGGAGGAACACCGGTGGCGAAGGCGGGTCTCTGGGCATTTCCTGACGCTGAGGCGCGAAAGCGTGGGGAGCAAACGGGATTAGATACCCGGGTA
+
GGGGGGGGGGGGGGGGGGGGGGGGGGGGGGGGGGGGGGGGGGGGGGGGGGGGGGGGGGGGGGGGGGGGGGGGGGGGGGGGGGGGGGGGGGGGGGGGGGGGGGGGGGGGGGGGGGGGGGGGGGGGGGGGGGGGGGGGGGGGGGGFCGGGGGGGGGGGGGGGGGGGGGGGGGEGGGGGGGGGGGGGGGGFGGGGGGGGGGGGGGD5CEGGG=EGGGFGFGFGGGGG6DC<?9AFFACDDEE5
@M00200:205:000000000-AKKM3:1:1101:22955:5652 1:N:0:1
ACTGGGTTTAAAGTGTGCGCAGGTGGCCGCGCAAGTCGAGTGTGAAATCCCCGGGCTTAACTTGGGAATTGCGCTCGAAACTACGTGGCTGGAGTGTGGCAGAGGGAGGTGGAATTCCACGTGTAGCGGTGAAATGCGTAGAGATGTGGAGGAACACCAATGGCGAAGGCAGCCTCCTGGGCCAACACTGACACTCATGCACGAAAGCGTGGGGAGCAAACAGGATTAGATACCCTTGTA
+
GGGGGGGGGGGGGGGGGGGGFGGFFGGGGGGGGGGGGGGGGGGGGGGGGGGGGGGGGGFGGGGGGGGGGGGGGGGGGGGEGGGGGGGGGGGGGGGGGGGGGGGFGGGGDGGGGGGGGGGGGFFGGGGGGGGFFGGGGGGEGEGFGGGGFGGGGGGGGGGGGGFF>FEGGGGGGGGGGGGCCGGEGGCEGGGGGGGGGFFC9FF5EGGFGE7BCCBDFG8855EC1DC)*=<*:<C4:@*2
@M00200:205:000000000-AKKM3:1:1101:23969:5653 1:N:0:1
ATTGGGTTTAAAGCGCGCGCAGGCGGATCCTGCAAGTCGGAAGTGAAATTTCGGGGCTCAACTCCGAAGCTGCTTCTGATACTGCGGATCTGGAGATCGGTAGAGGTCGGTGGAATTACAGGTGTAGCGGTGGAATGCGTAGATATCAGGAGGAACATCGGTGGCGAAAGCGCTCATCTGGCCCAATACTGACGCTGAGGCGCGAAAGCTAGGGGAGCAAACGGGATTAGATACCCGTGTA
+
GGGGGGGGGGGGGGGGGGGGGGGGGGGGGGGGGGFGGGGGGGGGGGGGGGGGGGGGGGGGGGGGGGGGGGGGGGGGGGGGGGGGGGGGGGGGGFGGGGGGGGGFGGGGGGGGGGGGGGGGGGGGGGGGGGGGGGGGGGGGGGGGGGGGGGGGGGG:FCFEGGGGGGCGGGGGGGGGGGGGGGGGGGGFGGGGGGGGGGGGG3EGGCGGCFEFGGFGEGGCGGGG:3)4FFFGGGGDEBFF9
@M00200:205:000000000-AKKM3:1:1101:26947:5655 1:N:0:1
ACTGGGTTTAAAGCGAGCGCAGGTGGTTTATTAAGTCTGGTGTAAAAGGCAGTGGCTCAACCATTGTATGCATTGGAAACTGGTAGACTTGAGTGCAGGAGAGGAGAGTGGAATTCCATGTGTAGCGGTGAAAGGCGTAGATATATGGAGGAACACCGGTGGCGAAAGCGGCTCTCTGGCCTGTAACTGACACTGAGGCTCGAAAGTGTGGGGAGCACACAGGATTAGATACCCCCGTA
+
GGGGGGGGGFGGGGGGG7FEGGGGGGECGGGGGEFGFG9DFGGCCCFGCGGGFFGGGGGGGFDGGGGGFGGGGGGGGGGGGGGGGGGGGGGGGGGGGG,?FDECFGGGGFCEFFF9EFFGDFFAF9>FFGGF9,9EFGGGGGGFFAC<F?FGFFGGGGGGG@FGDF>FDBFGGEFGFADCEGGGG9CGFGGC>C49DDGGG45B*=+4C@EGG>BDF788C<*;6+8=FFFFC<C55B3
@M00200:205:000000000-AKKM3:1:1101:8584:5656 1:N:0:1
ATTGGGTTTAAAGGGCGCGTAGGCGGCTTTTCAAGTGACGGGTGAAATCCCTCGGCTTAACCGAGGAACTGCCTGTCAGACTGGAAGGCTTGAGACCGGGAGAGGTGAGTGGAGTTCCCAGTGTAGCGGTGAAATGCGTAGATATTGGGAGGAACACCAGTGGCGAAGGCGGCTCACTGGACCGGAACTGACGCTGAGGCGCGAAAGCGTGGGGAGCAAACAGGATTAGATACCCCAGTA
+
FFFGEEF@FGGDFFGGGGGCEGEGDGGGGGGGGGGFGGGGGGGGGGGGEFGGGGEGCFGFCFFGGGGGGGGFDFGEEFGFFGEGGGFGFFFG@FGFGGCGGGG@?FGFGGGGGGGFGGGGGFG@@FGGDEFGGGFGGG<CCEFGCAFGFGGGGGFFFGFECC@EEGGGCFGGGGGEGFEGC8CEEEC8CFFGGEDGGD=5E3:CC=3DGGDGGCBD>F6@5CGGBGD?*82CFCGGFB?F
@M00200:205:000000000-AKKM3:1:1101:19328:5717 1:N:0:1
ATTGGGCTTAAAGGGAGCGTAGGCGGATAGTTTAGTCAGAGGTGAAAGCCCAGGGCTCAACCTTGGAATTGCCTTTGATACTGGCTATCTTGAGTATGGAAGAGGTATGTGGAACTCCGAGTGTAGAGGTGAAATTCGTAGATATTCGGAAGAACACCAGTGGCGAAGGCGACATACTGGTCCATTACTGACGCTGAGGCTCGAAAGCGTGGGGAGCAAACAGGATTAGATACCCCCGTA
+
GGGGGGGGGGGGGGGGGGGGGGGGGGDGGGGGGGGGGGGGGGGGGGGGGGGGGGGGGGGGGGGGGGGGGGGGGGGGGGGGGGGGGGGGGFGGGGGGGGGGGGGGGGGGGGGGGFGGGGGEGGGGGGGGGGGGGGGGGGFGGGGGGGGGGGGGDFGGGGGGEFFGGGGGGFFGGGGCFGGCFGGGGGGGGGGGGGGGGGGGFFGEFGGG5EGGGGFD>F9CGGE46GCEAFCFGEFC3>FE
@M00200:205:000000000-AKKM3:1:1101:7461:5733 1:N:0:1
ACTGGGTTTAAAGCGTGCGTAGGTGGTTCGTTAAGTCTGCCGTGAAAGCCCCGGGCTCAACCTGGGAATGGCGGTGGATACTGGCGGACTAGAGTGCGGTAGAGGGTGGTGGAATTCCCGGTGTAGCAGTGAAATGCGTAGAGATCGGGAGGAACATCTGTGGCGAAGGCGGCCACCTGGACCAGCACTGACACTGAGGCACGAAAGCGTGGGGAGCAAACAGGATTAGATACCCCCGTA
+
GGGGGGGGGGGG@FGGGGGGGGGGGFGGGGGGGGGGGGGGGGFGFGGFFGGGGGGGGGGFGGGGGGGGGGGGGDGGGGGGGGFGGGGDEEGFEGFGGGCGCCGGGGGGGGGDF=FGGFGGGEGGGGGGGGGGGGGFGDGEECFFCGFCFCGGGGGFGGGGEGGG7EEGGGGGGGGGGG:CBEGGGGFGGGGGCFGGG8EFGGGC5;7CCGGGEG5)>:C875C<:CFB*9)7<,07<>@G
@M00200:205:000000000-AKKM3:1:1101:24274:5747 1:N:0:1
ATTGGGCGTAAAGAGCGCGTAGGCGGCCGAGTAAGTGGAGTGTGAAATCCATCGGCTCAACCGGTGAACTGCACTTCATACTGCTCGGCTTGAGGGCAGCAGAGGAGAGGGGAATTCTCGGTGTAGCGGTGAAATGCGTAGATATCGAGAGGAACACCAGTGGCGAAGGCGCCTCTCTGGGCTGTACCTGACGCTGAGGCGCGAAAGCTAGGGGAGCGAACAGGATTAGATACCCGAGTA
+
GGGGGGGGGGGGGGGGGGGGGGGGGGGGGGGGGGGGGGGGGGGGGGGGGGGGGEGGGGGGGGGGGGGGGGGGGGGGGGGGGGGGGGGGGGGGGGGGGGGGGGGGGGGGGGGGGGGFDGGGGGGGGGGGGGGGGGGGGGGGGGGGGGGGGFGGGGGGGGG:FFGGGGGDGGGGGGGGGGGGGGGGGGGGGGGGGGGGEGGGGGGGGGGCF?<EFEDCEGGGGDGGFGG<66<GGEFG>DFE
@M00200:205:000000000-AKKM3:1:1101:14772:5753 1:N:0:1
ATTGGGTATAAAGCGGGTGTAGGTGGCTTGGTAAGTCGGGTGTGAAAGCCCAGGGCTCAACCCTGGAAGTGCATTCGATACTGCTGAGCTTGAGTGTTGGAGAGGTCATCGGAATACCTGGTGTAGTGGTGAAATACGTAGATATCAGGTGGAACACCGGAGGCGAAGGCGGGTGACTGGCCAAACACTGACACTGAGACCCGAAAGTGTGGGGATCAAACAGGATTAGATACCCTCGTA
+
GGGGGGGGGGGGFGGGGGGGGGGGGGGGGGGGGGGGGGGGGGGEGGGGGGGGGGGGGGGGGGGGGGGGFGGGGGGGGFGGGGGGGGGGDGFFGGFFGEFGGGCGGGGGGGGDGFGFGGGGGGGEFGGGGGGGGGGGGGGGGGGGGGGGFFGFGGGGGGGGGGGGGFGGGGGGGEEDFGGFGC8BCGGGGGGGGGFFGGGGGGGGG5CGCFGGGGEGF6@FCCGGFD>?F*.CFF6*555>
@M00200:205:000000000-AKKM3:1:1101:24989:5762 1:N:0:1
ACTGGGTGTAAAGGGTGCGTAGGTGGTGAGGTAAGTTTGATGTGAAATCTCCAGGCTTAACCTGGAAATTGCATTGAATACTCTCTCACTTGAGGGTTGGAGGGGAGACTGGAATTCTCGGTGTAGCAGTGAAATGCGTAGATATCGAGAGGAACACCAGTGGCGAAGGCGAGTCTCTGGACAACACCTGACACTGAGGCACGACAGCTAGGGGATCAAACAGGATTAGATACCCGCCTA
+
GGGGGGFGGGC9EGDFGDFGDGGGGGEG9@CCE@FFEFCCFGGGFFGGGFGAEFGEFGFEEFFGGGGGCFAFGGFEFF@CEGGGF<DEFGFFGFFCEFEGGGEFFEGGGGDFGDFGGFFDBFGGGCFGEG8<FCFFFCGEF:<EFGCCBCCCCFGCFGDGGGGGGG+FCGF7@EGGGGGFGGF5FEEGGC?C3@CGFC>FDGD5*:?FF79FDED*:C<+C4C71*2.67CDFACDF))2
@M00200:205:000000000-AKKM3:1:1101:13386:5781 1:N:0:1
ACTGGGTATAAAGGGCGCGTAGGCGGCCTTCTAAGTCAGACGTGAAATCCCCAGGCTTAACTTGGGAACTGCGTCTGATACTGGAGGGCTCGAGTGCGGGAGAGGGATGTGGAATTCCACGTGTAGCGGTGAAATGCGTAGAGATGTGGAGGAACACCAATGGCGAAGGCAGCCTCCTGGGCCAACACTGACGCTCATGCACGAAAGCGTGGGGAGCAAACAGGATTAGATACCCGAGTAAGCT
+
GGGGGGGGGGGGGGGGGGGGGGGGGGGGGGGGGGGGGGGGGGGGGGGGGGGGGGGGGGGGGGGGGGGGGGGGGGGGGGGGGGGGGGGGGGGGGGGGGGGGGGGGGGGGGGGGGGGGGGGGGGGGGGGGGGGGGGGGGGGGGEGGGGGGGGGGGGGGGGGGFGGGGGGGGGGGGGGGGGGGGGFGFGGGGGFGGGGGGGFGGGGGGGGGDCGGGC@GFGGGGGGGFGGFFFFGGFFGDBFGGF))
@M00200:205:000000000-AKKM3:1:1101:10472:5781 1:N:0:1
ATTGGGTTTAAAGGGCGCGTAGGCGGGATGGCATGTCGGTCGTGAAATCCCTCGGCTCAACCGAGGAGCGTCGGCCGATACTGCCGTTCTTGAGGGATGCAGAGGAGACTGGAATTCCCGGTGTAGCGGTGAAATGTGTAGAGATCGGGAGGAACACCGGTGGCGAAGGCGGGTCTCTGGGCATCTCCTGACGCTGAGGCGCGAAAGCGTGGGGAGCAAACGGGATTAGATACCCTTGTA
+
GGGGGGGGGGGGGGGGGGGGGGGGGGGGGGGGGGGGGGGGGGGGGGGGGGGGGGGGGGGGGGGGGGGGGGGGGGGGGGGGGGGGGGGGGGGGGGGGGGGGGGGGGGGGGGGGGGGGGGGGGGGGGGGGGEGGGGGGGFGGGGGGGGGGGGGGDGGGGGGGEGGGGGGGGGGGD?EGGGGGGGGGGFGGGGFGGG3ECEGGGGGEGGGDGEEGGGFGDGGGGGGGFGGFFF>GGFGCFFFG
@M00200:205:000000000-AKKM3:1:1101:20266:5787 1:N:0:1
ACTGGGTATAAAGCGCGCGTAGGCGGCTAAGTAAGTCGATTGTGAAATCCCCGGGCTCAACCTGGGAATTGCAGTCGAGACTGCTTGGCTAGAGTGTGGGAGAGGGTGGTGGAATTCCCGGTGTAGCGGTGAAATGCGTAGATATCGGGAGGAACATCAGTGGCGAAGGCGACCGCCTGGCCCAACACTGACGCTGAGGTGCGAAAGCGTGGGTAGCAAACAGGATTAGATACCCCCGTA
+
GGGGGGGGGGGGGGGGGGGGGGGGGGGGGGGGGGGGGGGGGGGGGGGGGGGGGGGGGGGGGGGGGGGGGGGGGGGGGGGGGGGGGGGGGGGGGGFFGGGGGGGGGGGGGGGGGGGGGGGGGGGGGGGGGGGGGGGGGGGGGGGGGGGGGGGGGGGGGGGGGGGGGGGGGGGGGGGGGGGGGGGGGGGGGGGGGG3EGGGGGGGGGGGGGEGGGGFGFGFGGGGGF:CDFFDFCFFGFEBE
@M00200:205:000000000-AKKM3:1:1101:25106:5807 1:N:0:1
ACTGGGTTTAAAGCGTGTGTAGGCGGATTTCTAAGTACCTTGTGAAATCCCACGGCTCAACCGTGGAACTGCTCGGTATACTGGGAATCTTGAGCCACTTAGGGGTCGTCGGAACAAGCGGTGGAGCGGTGAAATGCGTAGATATCCGGAGGAACACCGGTGGCGAAGGCGGCTTCCTGGACCGACACTGACGCTGAGGCGCGAAAGCTAGGGGAGCAAACGGGATTAGATACCCCAGTA
+
GGGGGGGGGGGGGGGGGGGGGGEGFGGEGGGGGGGGGGGGGGGGGGGGGGGGGGGGGEGGGGGEGGGGGGFGFGGCGFGGGGGGGGGGGGGEGGFGGGGGFGGCGGGGGGGCGGFGFGGGGGGDFGGGDFDGGGGGGEGEGGGGFGC@:>FCFFFGGE7<FGDFGGGGEGGGGGGGGGGG7FGGGGG5CFFGGGDD**;5/>E>*:<FFGCEEEBD5*@+>D8<,7*294A>FG?<>>FF
@M00200:205:000000000-AKKM3:1:1101:17929:5830 1:N:0:1
ATTGGTATAAAGGGCGCGTAGGCGGCCTCCGCAAGTCAGTTGTGAAATCTCCGAGCTTAACTCGGAAAGGTCAACTGATACTGCGGGGCTAGAGTGCGGAAGGGGCAACTGGAATTCTTGGTGTAGCGGTGAAATGCGTAGATATCAAGAGGAACACCTGCGGCGAAGGCGGGTTGCTGGGCCGACACTGACGCTGAGGCGCGATAGCTAGGGGAGCGAACGGGATTAGATACCCTGGTA
+
GGGGGGGGGGGGGGGGGGGGGGGGGGGGGGGGGGGGGGGGGGGGGGGGGGGGGCGGGGGGGGGGGGGGGGGGGGGGGGGGGGGGGGGGGGGGGGGGGGGGGGGGGGGGGGGGGGGGGGGGGGGGGGGGGGGGGGGGGGEGGGGGGGGGGGGGGGGGGGGGGGGGGGGGGGGGGGGGGGGGGGGGEGGGGGGGGGGGEFCGEGGGGGGGGFGGGDFGBGGGGGGGFGGFFFFCCGGGFFFC
@M00200:205:000000000-AKKM3:1:1101:4737:5839 1:N:0:1
ATTGGGCTTAAAGCGTGTGTAGGCGGATGTCTAAGTACTTTGTGAAATCCCACGGCTCAACCGTGGAACTGCTTGGTATACTGGATGTCTTGAGCCAGCTAGGGGCTACCGGAACAAATGGTGGAGCGGTGAAATGCGTAGATATCATTTGGAACGCCAATGGTGAAAACAGGTAGCTGGGGCTGTGCTGACGCTGAGACACGAAAGCCAGGGGAGCGAACGGGATTAGATACCCGCGTAAGA
+
GGGGGGGGGGGGGGG;FBFGGGGGGGEEEEGGGGGGGGCFGGGGGGGGGGGGGGGGGGGGGGGEGDGGGGGGGGGEGGGGGGGGFGGCGGGGGCEGFFDFGGEGGGEGFGGGGGGFG<<FCFE>FBBFGGGGGGGGGGGGGGGGGGGGGFGGGGDFEFDCFGGFGGGACF@FGGAFFGGGDCGDGGCGFGGCGGGGGD>??FGGGG4DFFGGGGBC>CEGGGGGFGF?FFAG98C3>D:E506
@M00200:205:000000000-AKKM3:1:1101:26671:5840 1:N:0:1
ACTGGGTTTAAAGGGCTCGTAGGCGGTTTGTCGCGTCGGGAGTGAAAACACCGGGCTTAACTCGGTGCTTGCTTTCGATACGGGCAGACTAGAGGTATGCAGGGGAGAACGGAATTCCTGGTGTAGCGGTGAAATGCGCAGATATCAGGAGGAACACCGGTGGCGAAGGCGGTTCTCTGGGCATTACCTGACGCTGAGGAGCGAAAGTGTGGGGAGCGAACAGGATTAGATACCCGGGTAAGA
+
GGGGGGG-BFGGGGGGGGGGGGGGGGGGGGGGGGGGGGGGGGG8EFGG@FGGCEGGGGGGFGGGGGGGGGGGGGGGGDFGEGGGGGGGGGGGGFGGGGGGF9ACGGGGGFCGCFG@FGFGCFGCG9FFDGEGFGAFGGGD*CF=;GGGGD>@>:CFFEEGCCCDGG@FGFCEEGGGGGFFGGGGGGFGFFFGD5DCEFD?EFCCD5):<CF5CCB3>5EGGGGC3DFBFBAC7<CD@).:*,-
@M00200:205:000000000-AKKM3:1:1101:4478:5858 1:N:0:1
ATTGGGTTTAAAGCGCACGTAGGCGGCTTTGTAAGTTAGAGGTGAAAGCCCGGGGCTCAACTCCGGAATTGCCTTTAAGACTGCATCGCTAGAATTGTGGAGAGGTGAGTGGAATTCCGAGTGTAGAGGTGAAATTCGTAGATATTCGGAAGAACACAAGTGGCGAAGGCGACTCACTGGACACATATTGACGCTGAGGTGCGAAAGCGTGGGGAGCAAACAGGATTAGATACCCGAGTA
+
FFFGFEGFGFFGGGGGEGGFFGFG@BGFGFFGGGGGGFFGFGGFGGGGGFEGEGGGGGFFGACFEGGCFCEFGGGGAFGGECCFGGAFGFGGFFGGGBF:EFCC:BDFGFGGG9?FFGGGGGGGGGGGGGGF9FDFFG3DFGG9@,CFGG>FFFDEG,3@FGFG8CCGGGGGGCC,D;DFCF?GG,?A:C,<*/7=:>FF5DC3B=DGGGGDGC3C>58CF7E50CF<*9420,<35@5:
@M00200:205:000000000-AKKM3:1:1101:7177:5878 1:N:0:1
ACTGGGTGTAAAGGGCGCGTAGGCGGTTTTGTAAGTTCCGCGTGAAATCCCCCGGCTCAACCGGGGAATGGCGTGGAAAACTGCGAGGCTTGAGTTCGGGAGAGGGAAGCGGAATTCCGGGTGTAGCGGTGAAATGCGTAGATATCCGGAGGAACACCGGTGGCGAAGGCGGCTTCCTGGACCGACACTGACGCTGAGGCGCGAAAGCTAGGGGAGCAAACGGGATTAGATACCCTAGTA
+
GGGGGGGGGGGGGGGGGGGGGGGGGGGGGGGGGGGGGGGGGGGGGGGGGGGGGGGGGGGGGGGGGGGGGGGGGGGGGGGGGGGGGGGGGGGGGGGGGGGGGGGGGGGGGGGGGGGGGGGGGGGGGGGGGGGGGGGGGGGGGGGGGGGGGGGEFGGGGGGGGGGGDGGCEGGGGGGGGGGGGGGGGGGGFGGGGGGGGGGFGGGDGEGGGGGGGGFGFGGGGGGGFGFF=?>DGFFG7FFF
@M00200:205:000000000-AKKM3:1:1101:20352:5880 1:N:0:1
ACTGGGTGTAAAGAGCGCGTAGGCGGCCTGGCAAGTCCGACGTGAAATCTGGAGGCTCAACCTCCAGCGGTCGTTGGAAACTGCTTGGCTAGAGTCCGGAAGAGGAGAGTGGAATTCCTGGTGTAGCGGTGAAATGCGCAGATATCAGGAAGAACACCGATGGCGAAAGCAGCTCTCTGGGACGGTACTGACGCTGAGGCGCGAAAGCGTGGGGAGCGAACAGGATTAGATACCCGCGTA
+
GGGGGGGGEGGGGGGGGGGGGGGGGGGGGGGGGGGGGGGGGGGGGGGGGGGGGGGGGGGGGGGGGGGGGGGGGGGGGGGGFGGGFGGGGGGGGGGGGGGGGGGGGGGGGGGGGBFGGGGGGGGGGGGGGGGGGGGGGGGGGGGGGGGGGGGGGGGGGGGGGGGGGGGGGGGGGGGFGGGGGGGGGCFGC:9EGG*:EGGGGGGGGGGGG5EGGGFGEGGC<5FGFGGBFFFGCFGGDDBG
@M00200:205:000000000-AKKM3:1:1101:10612:5884 1:N:0:1
ATTGGGTTTAAAGCGTGCGTAGGTGGTTCGTTAAGTCTGCCGTGAAAGCCCCGGGCTCAACCTGGGAATGGCGGTGGATACTGGCGGACTAGAGTGCGGTAGAGGGTGGTGGAATTCCCGGTGTAGCAGTGAAATGCGTAGAGATCGGGAGGAACATCTGTGGCGAAGGCGGCCACCTGGACCAGCACTGACACTGAGGCACGAAAGCGTGGGGAGCAAACAGGATTAGATACCCCTGTA
+
GGGGGGGGGGGGGGGGGGGGGGGGGGGGGGGGGGGGGGGGGGGGGGGGGGGGGGGGGGGGGGGGGGGGGGGGGGGGGGGGGGGGGGGGGGGGGGGGGGGGGGGGGGGGGGGCFFGGGGGGGGGGGGGGGGGGGGGGGGGGGGGGGGGGGGGGGCGGFGGGGGGFEGGGGGGGGEGGGGGGFGGGGGGGFGGGGGGGGGGGGGGGGGGGGGDGGGEGDGDFFFEF:<FFFFBGGGFG:>@E
@M00200:205:000000000-AKKM3:1:1101:10959:5885 1:N:0:1
ACTGGGTATAAAGGGTGCGTAGGCTGTGCGGAAAGTTAGGTGTGAAATCCCCTGGCTCAACCAGGGAATTGCGCTTAAAACTACCGTGCTAGAGGAAGACAGAGGTAAGCGGAACTTCGGGTGGAGCGGTGAAATGCGTTGATATCCGAAGGAACACCGGTGGCGAAAGCGGCTTACTGGGTCTTTTCTGACGCTGATGCACGAAAGCTAGGGGAGCAAACGGGATTAGATACCCTCGTA
+
GGGGGGGGGGGGGGGGGGGGGGGGGGGGGGGGGEGGGGGGGGGGGGGGGGGGGGGGGGGGGGGGGGGGGGGGGGGGGGGGGGFGGGGGGGGGGGGGGGGGGGGFGGGGGGG7FGGGGGGGGGGGGGGGGGGGGGGGGGGGGGGGGGGGGGGGGGGGGGGGGGGGGGGGGGDGGGGGGGGFGGGGGGGGGGGGGGCEGGGGGGCGGGGG79CBCCAD>FGG438DBDG>?FFFFA?7F>@G
@M00200:205:000000000-AKKM3:1:1101:4199:5898 1:N:0:1
ATTGGGTTTAAAGCGTGTGTAGGCGGATCGTTAAGTACCTTGTGAAATCCCACGGCTCAACCGTGGAACTGCTGGGTATACTGGCGATCTTGAGCCACCTAGGGGCGAGCGGAACAAGCGGTGGAGCGGTGAAATGCGTAGATATCGCTTGGAACGCCGACGGTGAAAACAGCTCGCTGGGGGTGTGCTGACGCTGAGACACGAAAGCCAGGGGAGCGAACGGGATTAGATACCCTTGTAAGGT
+
GGGGGGGGGGGGGGGGGGGGGGGGGGGGGGGGGGGGGGGGGGGGGGGGGGGGGGGGGGGGGGGGGGGGGGGGGGGGGGGGGGGGGGGDGGGGGGGGGGGGGGGGGGGGGGGGGGGGGGGGGGGGGGGGGGGGGGGGGGEGEGGGGFGGGGGGFGGGEGGGGGGGGGGG:FGGGGGGGCGGGGGGG>>CGG9@EG7EEGFGGGGCEG<DFDGGGG:DFGGGDGGG?GGFF66:<AFD5?470)).
@M00200:205:000000000-AKKM3:1:1101:23682:5898 1:N:0:1
ACTGGGTTTAAAGGGCGCGTAGGTGGCCGAGCAAGGCCGCGGTGAAAGTTTGGAGCTCAACTCCAGATCTGCCGCGGCGACTGTAGGGCTTGGGCACCGTAGAGGCAGATGGAATTCCGGGTGTAGCGGTGGAATGCGTAGAGATCCGGAAGAACACCGGTGGCGAAGGCGGTCTGCTGGGCGGTGGACCCGTGAGGGTCCAATAGCCGACACTGAGGCGCGACAGCGTGGGGAGCAAACAGGG
+
GGGGGGGGGGGGGGGGGGGGGGGGGGGGGGGGGGGGGGGGGGGGGGGGGGGGGGGGGGGGGGGGGGGGGGGGGGGGGGGGGGGGGGGGGGFGGGGGGGGGGGGGGGGGGGGGGGGGGGGGGGGGGGGGGGGGCGGGFGGGGGGGGFGGGCGFFGGGGDGEGGGGDEGGGGGGGGDFFFGGGGGGEGGGGFGEGGGEFEE6:FFDGGGGGGGGGGFFFGGGGDGC>GGFEF>GGDGD::629<B(
@M00200:205:000000000-AKKM3:1:1101:21314:5900 1:N:0:1
ATTGGGTTTAAAGGGTGCGTAGGTGGTCGGGTAAGTCTGATGTGAAATCTCGGAGCTCAACTCCGAAACGGCATCGGAAACTACTTGGCTAGAGGGTTGAAGGGGGGACTGGAATTCTCGGTGTAGCAGTGAAATGCGTAGATATCGAGAGGAACACCGGTGGCGAAGGCGAGTCCCTGGACAACTCCTGACACTGAGGCACGAAAGCTAGGGGAGCAAACAGGATTAGATACCCTGGTA
+
GGGGGGGGGGGGGGGGGGGGEGGGGGGGGGGGGGGGGGGGGGGGGGGGGGGGGGGGGGGGGGGGGDGDGGGGGGGGGGGGGGGGGGGGGGDGGFGGGGGGGGGGGGGGGGGGA<FFGGGGCGGGGGGGGGGFGFGGGGGEGGFGGGGGGGEGGGGGGGGCEECGGGDCECCGGGGGGGGGGGGFGGGG?7?CFGGCFGGFEGGG5CGGFEFFGG5D3=8CCC*9<GG?FFACGFGGFFF7
@M00200:205:000000000-AKKM3:1:1101:6704:5903 1:N:0:1
ACTGGGTTTAAAGCGCACGTAGGCGGCTTAGCAAGTCGGATGTGAAATCCCTCGGCTCAACCAAGGAAGTGCATCCGAAACTGCTGAGCTTGAGTACTTAAGAGGATCGCGGAATTCCCGGTGTAGAGGTGAAATTCGTAGATATCGGGAGGAACACCAGTGGCGAAGGCGGCGATCTGGGAAGATACTGACGCTGAGGTGCGAAAGCGTGGGGAGCAAACAGGATTAGATACCCCCGTA
+
GGGGGGGGGGGGGGGGGGGGGGGGGGGGGGGGGGGGGGGGGGGGGGGGFGGGGGGGGGGGGGGGGGGGGGGGGGGGGGGGGGGGGGGGGGGGGGGGGGGGGGGGGGGGGGGGGGGGGGGGGFGBFFGGGGGGGGGGGGGGGGFFF9FEGGGGGGGGGGGGGGGGGGGGGGGGGGGGGGGGGGGGGGGGGGGGCGDEDGGFGGGGGGGGGGDGGGFGFGFGGFGGFGCBFF9CE<<D:<BC
@M00200:205:000000000-AKKM3:1:1101:16277:5904 1:N:0:1
ATTGGGCATAAAGCGTGCGTAGGCGGCCTGGTTAGTCGGAGGTGAAATCCCGGGGCTCAACTCCGGAACTGCCTCCGAGACGGCTGGGCTTGAGCGAAGGAGAGGAGAGCGGAATTCCCAGTGTAGAGGTGAAATTCGTAGATATTGGGAAGAACACCGGTGGCGAAGGCGGCTCTCTGGCCTTTTGCTGACGCTCAGGCACGAAAGCGTGGGGAGCAAACAGGATTAGATACCCAAGTA
+
GGGGGG?EFGGGGGGGGGEGGGEGGGGGGGGEFGGGGGGGGGGGGGGGGGGGGCEGGGGGGEFGGEEGGGGGG@FGGGFEEGGGGGGCGGGGFGGC::CEDGGCGCFGGGGGGGGGGGFCFDFFGGDCCFDGD9BEFGGGGD9FFGGGCFFGGGGFGGE*>FGGGGGCEGEGGCEFEG@FFFGGGGFGFGGCEECECEFGGGGDG=DGC:CG>C5D>FG?C<CF0674**)0:<?*)86?
@M00200:205:000000000-AKKM3:1:1101:12152:5910 1:N:0:1
ATTGGGTTTAAAGCGTACGTAGGCGGATTTGTAAGTCGGGGGTGAAATCCCCAGGCTCAACCTGGGAACTGCCTTCTAGACTGCAAGTCTTGAGATCAGGAGAGGCGAGTGGAATTCCGAGTGTAGAGGTGAAATTCGTAGATATTCGGAGGAACACCAGTGGCGAAGGCGACTCGCTGGACTGATACTGACGCTGAGGTACGAAAGCGTGGGGAGCAAACGGGATTAGATACCCGAGTA
+
GGGGGGGGGGGCGFGG7FGGGGGGGGDCGG6FFCFG,@C:7CGGGGGGF8CCFGGGGGGGGGGFDGGGGGGGGGGFGGEGGGGF?<<FGGGGGGFGGGG8FGGGGGGGGGGGFGGGGF=BFFFGGGCFFGGGGGGFFFGGGGGGGFG@FGGGGFG:F:FFCFGDGGDGGGGGGGGGGGDCEFCE+2CFGGGGGGGGCC5<CFGGGGG4EEGGED39BGCGG3EG:GGFFFFGGFG<:DFG
@M00200:205:000000000-AKKM3:1:1101:8169:5927 1:N:0:1
ACTGGGCATAAAGGGCGCGTAGGCGGTCTTGTAAGTCCTGTGTGAAATCCCCCGGCTCAACTGGGGAACTGCACAGGAAACTGCTTGGCTTGAGTTCGGGAGAGGGAAGCGGAATTCCGGGTGTAGCGGTGAAATGCGTAGATATCCGGAGGAACACCGGTGGCGAAGGCGGCTTCCTGGACCGACACTGACGCTGAGGCGCGAAAGCCAGGGGAGCAAACGGGATTAGATACCCCCGTA
+
GGGGGG-@FFGGGFGGGGGGGGG@FG67FFEGGGGEGFGCFGGGGGGGGFGGGGGGGGGGG<C<FGGFGEG9F=C=FEFGGGGFF95FFGCFGGGFGCGGEGGGGCG,FC>FGGGGGGGGGGGGGGGGGGGGGGGGGGGGGFFGGGCFEGGGGGFGGGGGGGGGGGGGGGGGGCE7EFGGGG8ECGGGG=FGEEGGCGGG5DGGGGCC;CGGG5@DDGGGG3EGFGGBFFFGGGG55@B5
@M00200:205:000000000-AKKM3:1:1101:16162:5928 1:N:0:1
ACTGGGTTTAAAGGGCTCGTAGGCGGTTTGTCACGTCGGGAGTGAAAACTCGGGGCTTAACCCCGAGCCTGCTTCCGATACGGGCAGACTAGAGGTATGCAGGGGAGAACGGAATTCCTGGTGTAGCGGTGAAATGCGCAGATATCAGGAGGAACACCGGTGGCGAAGGCGGTTCTCTGGGCATTACCTGACGCTGAGGAGCGAAAGTGTGGGGAGCGAACAGGATTAGATACCCTAGTA
+
GGGGGFGGGGGGGGGFGGGGEGGGGGGGGGGGGGGGGGGGGGCGGFGGGGGGGGGGGGGGCFGGGGGGGGGGGGGGGGEGGGGGGGGGGGGGGFGGGGGGGGGGGFGGGGGGGGCFDGGFGFGGGGGGG@FGFGGFFCEEFGGCAFGDEGGGG@EGGGE7:CGGGEGFGGGGGDGFFFDGGGFGGGGEFGGGDGGD=8;6*7=EG5>FCCGGGG555CEEDDE53C74F4)7CEGF4>6:
@M00200:205:000000000-AKKM3:1:1101:25477:5940 1:N:0:1
ACTGGGCATAAAGGGTGCGTAGGCGGCGCGGAAAGTCAGATGTGAAATCCCTCGGCTCAACCGAGGAACTGCGTTTGAAACTACCGTGCTCGAGTGAGACAGAGGTAAGCGGAACTTCGGGTGGAGCGGTGAAATGCGTAGAGATCAGGAGGAACACCGGTGGCGAAGGCGGCGCCCTGGCCGAACACTGACGCTGAGACGCGAAAGCGCGGGGAGCGAACGGGATGAGATACCCTTGTA
+
GGGGGGGGGGGGGGGGGGGGGGGGGGGGGGGGGGGGGGGGGGGGGGGGGGGGGGGGGGGGGGGGGGGGGGGGGEGGGGGGGGGGGGGGGGGGGGGGGGGGGGGGGGFGGGGGGGGGGGGGGGGGGGGGGGGGGGGGGGGGGGGGGGGGGGGGGGGGGGGGGGGGGGGGGGGGGGGGEGGGGGGGGGGDCDCFEGDGGFFGGCCECCGGGEGGGGFGBGCEGGGG0C*2?640<<F45FFG
@M00200:205:000000000-AKKM3:1:1101:23994:5944 1:N:0:1
ATTGGGCTTAAAGTGTGCGCAGGCGGCGTCGCAAGTCGAGTGTGAAAGCCCCGGGCTTAACTTGGGAATTGCGCTCGAAACTACGGTGCTGGAGTATGGCAGAGGAAGGTGGAATTCCACGTGTAGCGGTGAAATGCGTAGAGATGTGGAGGAACACCGATGGCGAAGGCAGCCTTCTGGGCCAATACTGACGCTCATGCACGAAAGCGTGGGGAGCAAACAGGATTAGATACCCCAGTA
+
GGGGGGGGGGGFGGGGGGGGGGGGGGGGGGGGGEGGGGGGGGGGGGGGGGGGGGGGGGGGGGGGGGGGDGGGGGGGGGGGGGGGGGGGGGGGGGGFGGGGGGGGGGGGGGGGGGGGGGGGGGFGGGGGGGGGGGGGGGGGGGGGGGGGGGGGFGGGGGGGGGGGGGGGDGGGGGGGGGGGFGGGGGGGFFGGGGCGGGGG6FFECEDGGGGGGGFGFGGDD5FFFGG??FBGFGGC:DFG
@M00200:205:000000000-AKKM3:1:1101:22773:5950 1:N:0:1
ACTGGGTGTAAAGCGCGCGCAGGCGGCCACGTAAGTCGGATGTGAAAGCCTTCGGCCCAACCGAGGAATTGCATCCGATACTGCGTGGCTAGAGGCAGGTAGGGGCGAGTGGAATTCCCGGTGTAGCGGTGAAATGCGCAGATATCGGGAGGAACACCGGTGGCGAAGGCGGCTCGCTGGGCCTGTCCTGACGCTCAGGCGCGAAAGCTAGGGGAGCGAACAGGATTAGATACCCCAGTA
+
GGGGGGFCFGGGGGGGGGGGGGGGGGGGGG:FFGG<<FFDF@:6CEFF?FEECFGG,=6C?F==C7@<,:AFCGGGCB+@FGGFFFGGGGGGGGGGGGGFGGGGGGGCG>FGGGGGGGGGGGGGGGGGGGGGDGGGGCEGGGGGGGGDC<*<FFGGGGGFFGGGGGGGGG*?E8EEG>:>EGGGEGFGGGGGGGGGGGFGGGD58CDF9CDGGG)975:CGD?F:FG<FFACEGG3>)<C
@M00200:205:000000000-AKKM3:1:1101:10630:5954 1:N:0:1
ATTGGGTTTAAAGGGCTCGTAGGCGGCCAACTAAGTCAGACGTGAAATCCCTCAGCTTAACTGGGGAACTGCGTCTGATACTGGATGGCTTGGATTCGGGAGAGGAATGCGGAATTCCAGGTGTAGCGGTGAAATGCGTAGATATCTGGAGGAACACCGGTGGCGAAGGCGGCATTCTGGACCGACATTGACGCTGAGGAGCGAAAGCCAGGGGAGCAAACGGGATTAGATACCCTGGTA
+
GGGGGGGGGGGGGGGGGGGGGGGGGGGGGGGGGGGGGGGGGGGGGGGGGGGGGGGGGGGGGGGGGGGGGGGGGGGGGGGGGGGGGGGGGGGGGGGGGGGGGGGGGGGGGGGGGGGGGGGGGGGGGGGGGGGGGGGGGGGGGGGGGGGGGGGGGCFGGGGCFGGGGEEGGGGGGGGGGGGGGGGCGGGGGGGGGGGGGGGGGGGGGGGGGGGCEGEGFGGGGGGGFGGBF647EFGGFFFG
@M00200:205:000000000-AKKM3:1:1101:18960:5957 1:N:0:1
ATTGGGTTTAAAGCGCGCGTAGGCGGCTCTTCAAGTCGGGGGTGAAAGCCTGCAGCTCAACTGCGGAACTGCCTTCGATACTGTCGAGCTTGAGTGCAGGAGGGGTGATCGGAACTCCAGGTGTAGCGGTGAAATGCGTAGATATCTGGAGGAACACCGGAGGCGAAGGCGGATCACTGGACTGCCACTGACGCTGAGGCGCGAAAGCTAGGGGAGCAAACAGGATTAGATACCCCCGTA
+
GGGGGGGGGGGGGGGGGGGGGGGGGGGGGGGGGGGGGGGGGGGGGGGGGGGGGGGGGGGGGGGGGGGGGGGGGGGGGGGGGGGGGGGGGGGGGGGGGGGGGGGGGGGGGGGGGGGGGGGGGGGGGGGGGGGGGDGGGGGGGGGGGGGGGGGGGGGGGGGGGGGGEFGGGGGGGGGGGGGGGGGFGGGGGGGFGEGGGGGGGGGEGGGGGGGGGGFGFGGGFFGGBGG>FFACFFFCEDFE
@M00200:205:000000000-AKKM3:1:1101:22814:5964 1:N:0:1
ACTGGGTTTAAAGCGTGCGTAGACGGTTATTTAAGTCGGATGTGAAAGCCCCGGGCTCAACCTGGGAATTGCATTCGAGACTGAATAGCTAGGGTACGGTAGAGGGAAGTGGAATTTCCGGTGTAGCGGTGAAATGCGTAGATATCGGAAGGAACATCAGTGGCGAAAGCGACTTCCTGGACCAGTACCGACGTTCAGGCACGAAAGCGTGGGGAGCAAACAGGATTAGATACCCGAGTAAGA
+
GGGGGGGGGGGGGGGGGGGGGGGGGGGGGGGGGGGGGGGGGGGGGGGGGGGGGGGGGGGGGGGGGGGGGGFGGGGGGGGGGGGGGGGGGGGGGGGGGGGGGGGGGGGGGGGGGGGGGGGGGGGGGGGGGGGGGGGGGGGGGGGGGGEGGGGGGGGGGGGFGGGGGGGGGGDGGGGGGGGGGGGGGGGGGGGGGGCFGGGGGGDGEGDGGGDGGGD3BGFGGFGG:GGFFFFGGGGG)7>GGFD
@M00200:205:000000000-AKKM3:1:1101:6300:5989 1:N:0:1
ATTGGGTTTAAAGCGCACGCAGGCGGCCTCGAAAGCCCATGGTGAAAGCCCTCGGCCCAACCGAGGGATGCCCATGGGAACTCCGGGGCTCAGAAGACGGGAGAGGCGGATGGAATTTCCGGTGTAGCGGTAAAATGCGTAGATACCGGAAGGAACACCAGTGGCGAAAGCGATCCGCTGGCCCGCTCTTGACGCTCAGGTGCGAAAGCTAGGGTAGCGACCGGGATTAGATACCCTTGTA
+
GGGGGGGGGGGGGGGGGGGGGGGGGGGGGGGCGGGGGGGGGGGGGGGGGGGGGGGGGGGGGGGGGGGGGGGGGGGGGGGGGGGGGGGGGGGGGGGGGGGGGGGGGGGGGEGGGGGGGGGGGGGGGGGGGGGGGGGGGGGGGGGGGGGGGGGGGGGGGGGGGGGGGGGGGGGGGGGGGGGGGCG5EGGG=DGFGGGGGGGGGGGGGGGGGGGGGGFFFG>:DDGGBGGFFFFC@FFGFFFG7
@M00200:205:000000000-AKKM3:1:1101:26207:5993 1:N:0:1
ACTGGGTTTAAAGGGCGCGTAGGCGGGCCACCAAGTCGGGGGTGAAATCTTTCGGCTCAACCGGAAAACTGCCTTCGATACTGGTGGTCTGGAGGGCGGTAGGGGTCGATGGAACTTCCGGTGGAGCGGTGAAATGCGTTGATATCGGAAGGAACTCCGGTGGCGAAAGCGATCGACTGGATCTCACCTGACGCTGAGGCGCGAAAGCCAGGGGAGCGAACGGGATTAGATACCCTGGTA
+
GGGGGGDFF@F<FGCFFGDFGEEGEGGDFF7EFGGGF7F7@CCGGGEFGD,,94FFG7FFF8++@FFF,BDF=BFFGGGEGADB,B:FGGGGDFG7:=C>7**@*F>CEG@:DF8F@@3>CFG77FDGGEEFGGFFFFF@EFGEGG7F*<FGGFG6<FDCEDGGGGG8EGG*:**;88EC8+8++++1<DFGGGG=EGFGCGC*:?C9***;AG)9758CCDG<:DFF@B>FFGF=)09+
@M00200:205:000000000-AKKM3:1:1101:11806:5993 1:N:0:1
ACTGGGCTTAAAGGGCGCGTAGGCGGCAATTCAAGTCAGCTGTGAAATCTCCGGGCTTAACTCGGAACGGTCAGCTGATACTGCTTTGCTAGAGTGCAGAAGGGGCAATCGGAATTCTTGGTGTAGCGGTGAAATGCGTAGATATCAAGAGGAACACCTGAGGTGAAGACGGGTTGCTGGGCTGACACTGACGCTGAGGCGCGAAAGCTAGGGTAGCACACGGGATTAGATACCCCGGTA
+
GGGGGGGGGGGGGGGGGGGGEFGGGGGGGGGGGGGGGGGGGGGGGFGGGGGGGGGGGGGGGGGGGGGGGGGGGGGGGGGGGGGGGGGGGGGGGGGGGGG?D8FFGGGGGGGG@FGGGGGGGGGGGGGGGGGGGGGGGGGGGGGGGGGGGGGGGGGGGGGGGGFGGGGGGGGGGGGGGGGGDGGGGGGGDFFGGGGGGGGGGGDEGGGGGGGGGGFGFG+;C<EGBGF>FFFGFF6CBD@7
@M00200:205:000000000-AKKM3:1:1101:5554:6003 1:N:0:1
ACTGGGTATAAAGCGCACGTAGGCGGATCGTTAAGTCGGGGGTGAAATCCTGGAGCTCAACTCCAGAACTGCCTTCGATACTGGCGATCTTGAGTCCGGAAGAGGTGAGTGGAACTCCTAGTGTAGAGGTGGAATTCGTAGATATTAGGAAGAACACCAGTGGCGAAGGCGGCTCACTGGTCCGGTACTGACGCTGAGGTGCGAAAGCGTGGGGAGCAAACAGGATTAGATACACCGGTA
+
GGGFGFGGGFCGGGGGGGEFFGCEFEGGGGGGGGGGGGCEGGGGCFGGGGGGGGGGGGGGGGFGGGGGGGGGFGGGGGGGGGGGGGGGGDGGGGGGGGG:FGGGGFGEGGGGFDGFGFGGGGGGGFGGGGGGGGGGGGGGGGGGGGGGGGGGGGFFCFFFGGG7B@CEE>FEEGGGGGGGF?F58EGGGGGFEEDECF5CFCEE8EGGGGGGGGFGBGFC>FFF?CF?FFFGG,<CBB;E
@M00200:205:000000000-AKKM3:1:1101:22608:6006 1:N:0:1
ATTGGGTATAAAGGGTCCGTAGGCGGTTTGGAAAGTCGGATGTGAAATCCCACAGCTCAACTGTGGAACTGCATTCGAAACTTCCAGACTAGAGTATGAGAGGGGTTAAGGGAATTCCCGGTGTAAGGGTGAAATCTGCAGAGATCGGGAGGAACACCAGTCGCGAAGGCGCTTAACTGGCTCATTACTGACGCTCAGGGACGAAAGCTAGGGTAGCAAACGGGATTAGATACCCCAGTA
+
GGGGGGGGGGGGGGGGGGGGGGGGGGGGGGGGGGGGGGGGGGGGGGGGGGGGGGGGGGGGGGGGGGGGGGGGGGGGGGGGGGGGGGGGGGGGGGGGGGGGGGGGGGGGGGGGGGGGFGGGGGGGGGGGGG7FFGGGGGGGGGGGGGGGGGGGGGGGGGGGGGGGGGGGGGGGGGGGGGGFGGGGGGGGGGGGGGGGGGGGGGGGGGGGGGGGGGFGFGGCGCEGFGGEF?<FFGGGB>FG
@M00200:205:000000000-AKKM3:1:1101:12271:6006 1:N:0:1
ATTGGGTTTAAAGCGTGTGTAGGCGGACCGTTAAGTGCCCGCGTGAAATCCCCCGGCTCAACCGGGGAACGGCCGGGCATACTGGCGGTCTTGAGCGATCCAGGGGTCATCGGAACAAACGGTGGAGCGGTGAAATGCGTAGATATCGGAAGGAACATCGGTGGCGAAGGCGACTTTCTGGACAGCTACTGACACTGAGGCACGAAAGCATGGGGAGCAAACAGGATTAGATACCCCTGTA
+
GGGGGGGGGGGGGGGGGGGGGGGGGGGGGGGGGGGGGGGGGGGGGGFGGGGGGGGGGGGGGGGGGGGGGGGGGGGGGGGGGGGGGGEGFGGGGGGGGDGGGGGGGGGGGGGGGGGGGGGGGGGGGFGGGGGGGGGGGGGGGGGGGGGGGGGGGGGFGGGGGGGGGGGGGGGGGGDGGGGGGFCEF>FGGGGGGGGGGGGGGGGGGGGGG6+38@5D@=CGGGGGFFFA@=4>FGFGF3>?F
@M00200:205:000000000-AKKM3:1:1101:11500:6023 1:N:0:1
ATTGGGCTTAAAGCGCACGTAGGCGGACTCTTAAGTCAGGGGTGAAATCCTGGAGCTCAACTCCAGAACTGCCTTTGATACTGGGAGCCTTGAGTTCGGGAGAGGTGAGTGGAACTGCGAGTGTAGAGGTGAAATTCGTAGATATTCGCAAGAACACCAGTGGCGAAGGCGGCTCACTGGCCCGATACTGACGCTGAGGTGCGAAAGCGTGGGGAGCAAACAGGATTAGATACCCCGGTA
+
GGGGGGGGGGGGGGGGGGGGGGEGGGCFGGGGGGFGGGGGGGGGFGGGGGGGGGGGGGFFGGGGGGGGGGGGGGGGGGGGGGGGGGGGGGGGGGGGGGGGGGGGGGGGGGGGGGGGGGGGGGGGGGGGGGGGGFGGGGGGGGGGGGFGGGGGGGGGGGGGGGCCGGEFFGCCEGDFGGFGGGGGGGCGGGGGGGGGGGGGGGDEGGGGGEGCGGFGFG6875EC<<F>?FFGGGGG>>>C
@M00200:205:000000000-AKKM3:1:1101:9229:6024 1:N:0:1
ACTGGGTGTAAAGGGCGCGTAGGTGGCCACTATAAGGCCGCGGTGAAAGTTCGGGGCTCAACCCTGAATCGGCCGCGGCGACTGTAGGGCTTGGGCACCGTAGAGGCAGATGGAATTCCGGGTGTAGCGGTGGAATGCGTAGAGATCCGGAAGAACACCGGTGGCGAAGGCGGTCTGCTGGGCGGTGGGAGCGCAAGCTCCTCTTAGCCGACACTGAGGCGCGACAGCGTGGGGAGCAAACAGG
+
GGGGGGGGGGGGGGGGGGGGGGGGGGGGGGGGGGAGGGGGGGGGGGGGGGGGGGGGGGGGGGGGGGGGGGGGGGGGGGGGGGGGGGGGGGGGGGGGGGGGGGGGGGGGGGGGGGGGGGGGGGGGGGGGGGGGGGFFCGGGGGGGGGGGGGEGGGGGGGGGGGGGGGBFGGGGGGGGGGGGGGGGGGGGGGGGGGGCEGFFEGGGGGGGGGGGGGFGFGGGGGGGBCDFFBBGGGEDEFFG4???
@M00200:205:000000000-AKKM3:1:1101:18470:6032 1:N:0:1
ATTGGGTATAAAGTGCGTGCAGGTGGTATGGTAAGTCGGGCATGAAAACTCTTGGCTCAACTGAGAGACGCTGTCCGATACTGCCGAACTTGAGGGTGTAAGAGGGAGGTGGAATTCCGCATGTAGTGGTGAAATGCGTAGATATGCGGAGGAACACCAGTGGCGAAGGCGGCCTCCTGGTACACTCCTGACACTCAGACGCGAAAGCTAGGGGAGCGAACGGGATTAGATACCCCAGTA
+
GGGGGGGGGGGGGGGGGEG@FGGCFGFGGGGGGAFGDEGGGDGGFFFFGGGGGGGGGGGGGGEGGGGGGEGCCFC<FGGGGGGGG@>=FFGGGFGCB=FGGGDGGGGGGGGGGGGGGGGGGGGGGGGGGGGGGGGGGGGGGGGGGGGGGGGGGGGGGGGGGGGGGGGGGGEGG:8DFGGGGC9BFGGFFGGGGFGCFGGFGGEGGGGGFGGGGEFGF5*CDDEGBGG?F=<FGFG*<BFE
@M00200:205:000000000-AKKM3:1:1101:9408:6042 1:N:0:1
ATTGGGTTTAAAGTGTGCGCAGGCGGCGTTGCAAGTCGAGTGTGAAAGCCCCGGGCTTAACTTGGGAATTGCGCTCGAAACTACGATGCTGGAGTATGGCAGAGGAAGGTGGAATTCCACGTGTAGCGGTGAAATGCGTAGAGATGTGGAGGAACACCGATGGCGAAGGCAGCCTTCTGGGCCAATACTGACGCTCATGCACGAAAGCGTGGGGAGCAAACAGGATTAGATACCCCGGTA
+
GGGGGGGGGGGGGGGGGGGGGGGGGGGGGGGGGGGGGGEGGGGGGGGGGGGGGGGGGGGGGGGGGGGGGGGGGGGGGGGGGGGGGGGGGGGGGGGGGGGGGGGGGGGGGGGGGGGGGGGGGGGGGGGGGGGGGGGGGGGGEFFGGDFGGGGGGGGGGGGGGGGGDGEGGGGCEGGGGGGGGGGGGGGGG+<@8EDGGGGGFGGGGDGG=CEGGGFGFFFCFGGG?FF?FFFGGGGGF@@E
@M00200:205:000000000-AKKM3:1:1101:21399:6055 1:N:0:1
ATTGGGTTTAAAGGGCTCGTAGGCGGTTCGTCACGTCGGGAGTGAAAACTCGGAGCTTAACTCCGAGCCTGCTTCCGATACGGGCAGACTAGAGGTAGGCAGGGGAGAGCGGAACTCCTGGTGTAGCGGTGGAATGCGCAGATATCAGGAAGAACACCGGTGGCGAAGGCGGCTCTCTGGGCCTTACCTGACGCTGAGGAGCGAAAGCGTGGGTAGCGAACAGGATTAGATACCCGCGTA
+
GGGGGGGGGGGGGGGGGGGGGGGGGGGGGGGGGGGGGGGGGGGDGFGGGGGGGGGGGGGGGGGGGGGGGGGGGGGGGEFEGGGGG@FCGGGGFFGGGGGGEGEGGGGDGGGG@FGGGGGGGGGGGGGGGGGGGGGGGGGGG@@@FEAFGGGGCCGAFFGGE>FFEGGGGG7EGDGGGGG?8EGGG+CFGFDGCGDEGGGGCFED>EGFDGGGDGFGFC>8C<?48FG2=*.:CGGD3)55
@M00200:205:000000000-AKKM3:1:1101:27404:6057 1:N:0:1
ACTGGGTTTAAAGCGCGTGTAGGCGGTTCGGTAAGTCCGCTCTGAAAGCCCGGGGCTCAACCCCGGGAGGCGGGTGGATACTGTCGGACTAGAGTGCGGAAGAGGCGAGTGGAATTCCCGGTGTAGCGGTGAAATGCGCAGATATCGGGAGGAACACCAATTGCGAAGGCAGCTCGCTGGGACGTGACTGACGCTGAGACGCGAAAGCGTGGGGAGCAAACAGGATTAGATACCCCCGTA
+
GGGGGGGGGGGGGGGGGGGGGGGGGGDGGGGGGGGGGGGGGGGGGGGGFGGGGGGGGGGGFGGGGGGGGGGGGGGGGDFGGGGGGGGGGGGGGGGGGGGGFGGGGGGGGGGGGGGGGGGGGGGGGGGGGGGFGGGFGDGGGGGGFGGGGGGGGGGGGGGGGGGGCEEGGGFGGGGDGGGDGCF58CGGGGGGGGGGGGGGGGGGGGDGGGGGGGFD>FCGGGFG(9FFFFFGGGGDBB:*
@M00200:205:000000000-AKKM3:1:1101:10951:6069 1:N:0:1
ACTGGGTATAAAGGGCGCGTAGGCGGCCTCCGCAAGTCAGTTGTGAAATCTCCGAGCTTAACTCGGAAAGGTCAACTGATACTGCGGGGCTAGAGTGCGGAAGGGGCAACTGGAATTCTTGGTGTAGCGGTGAAATGCGTAGATATCAAGAGGAACACCTGCGGCGAAGGCGGGTTGCTGGGCCGACACTGACGCTGAGGCGCGAAAGCTAGGGGAGCGAACGGGATTAGATACCCTCGTA
+
GGGGGGGGGGGGGGGGGGGGGGGGGGGGGGGGGGGGGGGGGGGGGGGGGGGGGGGGGGGGGGGGGGGG@FGGGGEFGGGGGGGFGGGGGGGGGGGGGGGGGGGDGGGGGGGGGGGGGGGGFGGGGGGGGGGGGGGGGGGGGGGGFGGGGGGGFGGFGGGGGGGGGGGGEGFGGGGGGGFGGGGGDGGGGGF?FEDGDEFGFDGGGECDCGGGGGFCBGDEDGGGFD3:?FAGGGGG45>GG
@M00200:205:000000000-AKKM3:1:1101:16846:6085 1:N:0:1
ATTGGGTTTAAAGGGCGCGTAGGCGGGCAAGCAAGTCCGGGGTGAAATCTTTCGGCTCAACCGGAAAAGTGCCTTGGATACTGCTTGTCTAGAGGGAGCTAGGGGCCGTTGGAACTTCCGGTGGAGCGGTGAAATGCGTTGATATCGGAAGGAACGCCGGTGGCGAAAGCGAACGGCTGGATCTCTTCTGACGCTGAGGCGCGAAAGCTAGGGGAGCAAACGGGATTAGATACCCCTGTA
+
GGGGGGGGGGGGGGGGGGGGGGGGGGGGGGGGGGGGGGGGGGGGGGGGGGGGGGGGGGGGGGGGGGGGGGGGGGGGGGGGGGGGGGGGGGGGGGGGGGGGGGGFGGGGGGGGGGGGGGGGGGGGGGGGGGGGGGGGGGGGGGGGGGGGGGGGGGGGGGGGEGGGGGGGGGGGGGGGDGGGGDGGGGGGGGGGGEDGGGGGGGGDGDGGGGGGGGB<>GGGGDEGBDD248<7CFFF@FFG
@M00200:205:000000000-AKKM3:1:1101:15696:6090 1:N:0:1
ATTGGGCATAAAGGGTGCGTAGGTGGTTGCATAAGTTAGGTGTGAAAGTCCTGGGCTTAACCTGGGGATGGCGCCTGATACTGTGTGGCTAGAGTACTGTAGAGGAAAGTGGAATTTCCGGTGTAGCGGTGAAATGCGTAGATATCGGAAGGAACATCGGTGGCGAAGGCGACTTTCTGGACAGCTACTGACACTGAGGCACGAAAGCATGGGGAGCAAACAGGATTAGATACCCGCGTA
+
GGGGGGGGGGGGGGGGGGGGGGGGGGGGGGGGGGGGGGGGGGGGGGGGGGGGGGGGGGGGGGGGGGGGGGGGGGGGGGGGGGGGGGGGGGGGGGGGGGGGGGGGGGGGGGGGGGGGGGGGGGGGGGGGGGGGGGGGGGGGGGGGGGGGGGGGGGGGGGGGGGGGGGCGGGGGGGGGGGGGGGGGGGGGGGGGGGGGGGGGGGGGGGGGGGGGGGFGFGGGGGGGDFGFFFEGGGGGFFFG
@M00200:205:000000000-AKKM3:1:1101:25315:6097 1:N:0:1
ACTGGGTATAAAGCGCACGTAGGCGGATATTTAAGTCAGGGGTGAAATCCCGGGGCTCAACCCCGGAACTGCCTTTGATACTGGGTATCTCGAGTCCGAGAGAGGTGAGTGGAATTCCGAGTGTAGAGGTGAAATTCGTAGATATTCGGAGGAACACCAGTGGCGAAGGCGGCTCACTGGCTCGGTACTGACGCTGAGGTGCGAAAGCGTGGGGAGCAAACAGGATTAGATACCCGAGTA
+
GGGGGGGGGGGGGGGGGGGGGGGGGGGGGGGGGGGGGGGGGGGGGGGGGGGGGGGGGGGGGGGGGGGGGGGGGGGGGGGGGGGGFGFGGFGGGGGGGGGGGGGGGGGGGGGGGGGGGGGGGGGGGGGGGGGGGGCFGGGGFGGGGGGGGGCGGGGGGGCFGGGGGGCCFGGGGGGGGFDGGGGGDGGGGGGGGGDCEGFGDGEGGGGGGGGGGGFGDEF8<CFF66CDFFFGGGGGFF):
@M00200:205:000000000-AKKM3:1:1101:26266:6097 1:N:0:1
ATTGGGTTTAAAGGGCGCGTAGGCGGCGCGAGGAGTCGGGGGTGAAAGTCCGGGGCTCAACCCCGAGTCGGCCGTGCGAACTGTCGAGCTTGAGCACAGTAGAGGCAGATGGAATTCCGGGTGTAGCGGTGGAATGCGTAGAGATCCGGAAGAACACCGGTGGCGAAGGCGGTCTGCTGGGCTGTGGCTGACGCTGAGGCGCGACAGCGTGGGGCGCAAACAGGATTAGATACCCCAGTAAGA
+
GGGGGGGGGGGGGGGGGGGGGGGGGGGGGGGGGGGGGGGGGGGGGGGGGGGGGGGGGGGGGGDEGGGCFGGGGGGEGFEEEGGGGFG:CGGGGGGGGGCFGFCFGGG@FGFGGDFGGGGGGGGGGGGGGEGGGFCFGGGG7CFGFCAF>F8>;+;EGEEDC?EGG585CFGECEGCFFFC**;2;:FGFC=CECCC5*/:797:CGDFEC?8:C))5::CF*;F:*:7=*-::CEGF)9EF4<
@M00200:205:000000000-AKKM3:1:1101:26175:6101 1:N:0:1
ATTGGGTTTAAAGGGTGCGTAGGCTGCGCGGTAAGTTGGGTGTGAAATCCCTCGGCTCAACCGAGGAACTGCGCCCAAAACTACCGTGCTCGAGGAAGATAGAGGTAAGCGGAACTTACGGTGGAGCGGTGAAATGCGTTGATATCGTAAGGAACACCTGTGGCGAAAGCGGCTTACTGGGTCTTTTCTGACGCTGATGCACGAAAGCGAGGGGAGCAAACGGGATTAGATACCCGCGTA
+
GGGGGGGGGGDEEFGFGGGGGGGGGGGGEGGGGDGGGGGGGGGGGGGGGGGGGGGGGGGGGGGGGGGGGGFFGDFCCGEFGGGGGGGFGGGGGGD7<,BFFFGGGGFGGGGGGGEGFDEGGGGCFFGDGGGGBFGGGGGGGGGBGGG<>DGGFGGEGGFFGFGGGGGE<DF@EGG8CGFG7CGGGGFGFFGGGEDEE+>E+:CECE3F8*:5CEEGB:F6<**3:3C2=*57CFE<>EE=
@M00200:205:000000000-AKKM3:1:1101:4521:6141 1:N:0:1
ATTGGGTTTAAAGCGTGCGTAGACGGTTATTTAAGTCGGGTGTGAAAGCCCCGGGCTCAACCTGGGAATTGCATTCGAGACTGAATAGCTAGGGTACGGTAGAGGGAAGCGGAATTTCCGGTGTAGCGGTGAAATGCGTAGATATCGGAAGGAACATCAGTGGCGAAAGCGGCTTCCTGGACCAGTACCGACGTTCAGGCACGAAAGCGTGGGGAGCAAACAGGATTAGATACCCTCGTA
+
GGGGGGGGGGGGGGGGGGGGGGGGGGGGGGGGGGGGGGGGGGGGGGGGGGGGGGGGGGGGGGGGGGGGGGGGGGGGGGGGGGGGGGGGGGGGGGFGGGGGGGGGGGDFGGGGGGGGGGGGGGGGFFGGGGGGGGGGGGGGGEGGGGGGGGGGFFFCG<@:FGGGGG7FCFCGGGGCGGGGGGGGGGGGFGGGGGGGFGCGGGGG5CGGGGGGGGEDFGGG59CFFGGFFFFFGFGGFBFE
@M00200:205:000000000-AKKM3:1:1101:21008:6149 1:N:0:1
ATTGGGCTTAAAGGGCGCGTAGGCGGCCTTCTAAGTCGAACGTGAAATCCCCGGGCTCAACCCGGGAACTGCGTCCGAGACTGGAAGGCTCGAATCCGGGAGAGGGATGTGGAATTCCAGGTGTAGCGGTGAAATGCGTAGATATCTGGAGGAATACCGGTGGCGAAGGCGGCATCCTGGACCGAGATTGACACTGAGGAGCGAAAGCCAGGGGAGCAAACGGGATTAGATACCCTTGTA
+
GGGGGGGGGGGGGGGGGGGGGGGGGGGGGGGGGGGGGGGGGGGGGGGGGGGGGGGGGG<FGGGGGGGGGFGGGGGGGGGGGGGGGGGGGGGGFGGGGGGGGGGGGGEGGGGGGGGGGGGGGGGGGGGGGGGGGGGGGGGGGGGAFGGGGGGGGGGGGGDEGGGGGGGDGGDEGGGGGGGGGGGEEGGGGGFGGF4EGGGGGGDGGGGGGGGGGG57DCF<<DEG?GG)9*:>EGGGFFFC
@M00200:205:000000000-AKKM3:1:1101:10860:6156 1:N:0:1
ACTGGGTTTAAAGGGCGCGTAGGCGGCTCATTAAGTTGCCGGTGAAAGCCCGGGGCTCAACTCCGGGAAGTCTGGTAAGACTGGTGGGCTCGAGCACGGTAGAGGCAGATGGAATTCCCGGTGTAGCGGTGGAATGCGTAGAGATCGGGAAGAACACCAGTGTCGAAGGCGGTCTGCTGGGCCGTTGCTGACGCTGAGGCGCGACAGCGTGGGGAGCAAACAGGATTAGATACCCTAGTA
+
GGGGGGGGGGGGGGGGGGGGGGGGGGGGGGGGGGGGGGGGGGGGGGGGGGGGGGGGGGGGGGGGGGGGGGGGGGGGGGGGGGGGGGGGGGGGGGGGGGGGGGGGGGGGGGGGGGGGGGGGGGGGGGGGGGGGGGGGGGGEGGGGGGGGGGGGGGGGGGGGGGGGGGGGFGGGGGGGGGGGGGGEGGGGGGGGGGDGGGGGGGGDEGGGG5CGGGFGFGGGGFGGFFGFFFDGGGGGFFFG
@M00200:205:000000000-AKKM3:1:1101:16233:6165 1:N:0:1
ATTGGGTTTAAAGGGCGCGTAGGTGGCCGTATAAGGCCGCGGTGAAAGTTCGGGGCTCAACCCCGAATCTGCCGCGGCGACTGTATGGCTTGGGCACTGTAGAGGCAGATGGAATTCCGGGTGTAGCGGTGGAATGCGTAGAGATCCGGAAGAACACCGGTGGCGAAGGCGGTCTGCTGGGCAGTGAGCTCGCAAGAGCTCAATAGCCGACACTGAGGCGCGACAGCGTGGGGAGCAAACAGG
+
GGGGGGGGGGGGGGGGGGGGGGGGGGGGGGGGGGGG?FGGGGGGGGGGGGGGGGGGGGGGGGGGGGGGGGGGGGGGGGGGGGGGGGGGGGGGGGGFGGGGGGGGGGGGGGGGGGGGGGGGGGGGGGGGGGEGGGCCGGGGGGGGGGGGGGGGGGGGGGGGGGGGGGGGGGGGGGGGGGGFDFGGGGGGGGGGGGGGGGGGGGEGGGGGGGGGEG@7?FGGDDGG>GGF@<>GG8EGFF:GGFF
@M00200:205:000000000-AKKM3:1:1101:7358:6170 1:N:0:1
ATTGGGCTTAAAGCGTGCGCAGGCGGTTTCGTAAGACAGGTGTGAAATCCCCGGGCTTAACCTGGGAACTGCGCTTGTGACTGCGAGGCTGGAGTGTGGCAGAGGGAGGTGGAATTCCTGGTGTAGCAGTGAAATGCGTAGATATCAGGAGGAACACCGATGGCGAAGGCAGCCTCCTGGGCCAGCACTGACGCTCATGCACGAAAGCGTGGGGAGCAAACAGGATTAGATACCCCCGTA
+
GGGGGGGGGGGGGGGGGGGGGGGGGGGGGGGGGGGGGGGGGGGGGAFGGGGGGGGGGGFGGGGGGGGGGGGGGGGGGGGGGGGGGEGGGGGGFGGGGGGGGGGGGGGGGGGCDGEGGGGGGGGGGGGGGGGGGCFGGGGEGDGDGGGGGGGGDGGGGGGGGGGGGGGGGGGGGGFFGGGGGGGGGGGGGFGGGGGGGGGFDGGGD:DG=C8BEGFGBGC8FGGGFGG?48:*0<EC5@D5
@M00200:205:000000000-AKKM3:1:1101:9398:6182 1:N:0:1
ACTGGGTTTAAAGGGTTCGTAGGTGGCCCGCTAAGTCAGACGTGAAATCCCTCAGCTTAACTGGGGAACTGCGTCTGAGACTGGAGGGCTCGAGTGCAGGAGAGGAACGCGGAATTCCAGGTGTAGCGGTGAAATGCGTAGATATCTGGAGGAACCCCGGTGGCGAAGGCGGCGTTCTGGACTGCTACTGACACTGAGGAACGAAAGCCAGGGGAGCAAACGGGATTAGATCCCCGGGTC
+
GGGGGGGGGGGGGGGGGGGGGGGGCFGGGGGGGGFGGGFCGGGED<CFGGGGGFGGGGCFFGGGGGFGGGGGGGGGGGGEGFG@FCFGGGGGGGGGGGGGGGFGGEGGGGGG>FGGGGGGGGGGGFGGGGGGFFGGGEG@=CFGGGGGGGGGE<F+FEEGGGGGGE>>FGDGGECEGGGG9CFFGGGGFGGG?7FCFG5F6FE58CDGGGDEGG>DDG*<C5ED6<F>F?B7@CFGFED*
@M00200:205:000000000-AKKM3:1:1101:10032:6184 1:N:0:1
ACTGGGTATAAAGGGCGCGTAGGTGGTCAGGTAAGGGTGTGGTGAAAGTCCGGGGCTCAACCCCGGATCTGCCGTGCCGACTGCTTGACTGGAGCATTGCAGAGGCAGATGGAATTCCGGGTGTAGCGGTGGAATGCGTAGAGATCCGGAAGAAGACCGGTGGCGACGGCGATCTGCTGGGCACTGGCTGACACTGAGGCGCGACAGCGTGGGGAGCCAACAGGATTAGATACCCGAGTA
+
GGGGGGGGGGGGGGEEFGDFG>CFGGGGC<FC<CCEEFB@FFGGGFGGGGGGDF7FGGDFGGGGGGGEGGGGGGGGGGG:FGGGGGAEFFG8FFF@FDCA,C,?<FBG7FE@F<EFFGGGCCEE9?E:7F@C+C<DF:CE7:F,@FFFCCFCBCCFGGGGGCCFGC*=:B:EGGGGGFGGCGG*?EFGDDCCFGGC9EFGCDG5?8CFC:5C>>D3;5A*>FFF?*?3?*6*<CFG:)8*
@M00200:205:000000000-AKKM3:1:1101:27223:6185 1:N:0:1
ACTGGGTTTAAAGCGTGCGTAGGCGGTTTGTTAAGTCCGTTGTGAAAGCCCTGGGCTCAACCTGGGAATTGCAGTGGATACTGGCAAGCTAGAGTACGGTAGAGGATGGTGGAATTCCCGGTGTAGCGGTGAAATGCGTAGAGATCGGGAGGAACACCCGTGGCGAAGGCGGCCATCTGGACCAGTACTGACGCTGAGGCACGAAAGCGTGGGGAGCAAACAGGATTAGATACCCCAGTAAGA
+
FGGGGGGGGGGGGGGGGGGGGGGGGGGGGGGGGGGGGGGGGGGGGGGGGFGGGGGGGGGGGGGGGGGGGGGGGGGGGGGGGGGGGGGGGGGGGGGGGGGGGGGGGGGGGGGGGGGGGGGGGGGGGGGGGGGGGFGGGGCCGGGGGDFEGCFG@FGGFGGCCEEGGG7@EFGGGGGGGFGGGGGGGEE9<DFGGGCECFF=5CEGG*)78A7CCGEG>F;@**AF07D267AGF<CC3<?F7<)
@M00200:205:000000000-AKKM3:1:1101:9842:6186 1:N:0:1
ACTGGGTATAAAGGGCTCGTAGGTGGCCAACTAAGTCGGACGTGAAATCCCTCGGCTTAACCGGGGAACTGCGTCCGATACTGGTTGGCTTGAGTTTGGGAGAGGGATGCGGAATTCCAGGTGTAGCGGTGAAATGCGTAGATATCTGGAGGAACACCGGTGGCGAAGGCGGCATCCTGGACCAATACTGACGCTGAGGAGCGAAAGCCAGGGGAGCAAACGGGATTAGATACCCTCGTA
+
GGGGGGGGGGGGGGGGGGGGGGGGGGGGGGGGGGGGGGGGGGGGGGGGGGGGGGGGGGEFGGGGGGGGGGGGGGGGGGGGGGFGGGGGGGGGCEGGGGGGGGGGGGFGFGGG>CFGGGGFGGGGGGGG@F@FFGGGGGGGGEGGGGGGGGGG>FGCFGEGGGGGGGDGGGDEGGGGFFGFFGGGGGCFGG:C8EGGGGGGDGGCECGGGGGGGGBDEGCCDC83:DDFF?>CFFGF@DFC
@M00200:205:000000000-AKKM3:1:1101:15032:6199 1:N:0:1
ACTGGGCTTAAAGCGAGCGCAGACGGTTTATTAAGTCTGATGTGAAAGCCCGGAGCTCAACTCCGGAATGGCATTGGAAACTGGTTAACTTGAGTGCAGTAGAGGTAAGTGGAACTCCATGTGTAGCGGTGGAATGCGTAGATATATGGAAGAACACCAGTGGCGAAGGCGGCTTACTGGACTGCAACTGACGTTGAGGCTCGAAAGTGTGGGTAGCAAACAGGATTAGATACCCCAGTA
+
GGGGGGGGGGGGGGGGGGGGGGGGGGGGGGGGGGGGGGGGGGGGGGGGGGGGGGGGGGGGGGGGGGG7FGGGAFGGGGGGGGGGGGGGGGGGGGGGGGGGGGGGGGGGGGGGGGGGGGGGGGGGGGGGGEGGGGGGGGD8F@FFGGGGGGGGGGGGGGGGGFGGGGGGGGGDGGGGGFGCGGGGGGGGGFGGEGGGGGGGFGC5BGCFGGGDEGFDA+BCGG67(*;<FFFGFGCGAEFG
@M00200:205:000000000-AKKM3:1:1101:15546:6203 1:N:0:1
ACTGGGCATAAAGGGCGCGTAGGCGGTCAGCACAAGTCAGTTGTGAAATCTCCGAGCTTAACTCGGAAAGGTCAACTGATACTGTGCGACTAGAGTGCAGAAGGGGCAACTGGAATTCTCGGTGTAGCGGTGAAATGCGTAGATATCGAGAGGAACACCTGCGGCGAAGGCGGGTTGCTGGGCTGACACTGACGCTGAGGCGCGAAAGCTAGGGGAGCGAACGGGATTAGATACCCCAGTA
+
GGGGGGGGGGGGGGGGGGGGGGGGGGGGGGGGGGGGGGGGGGGGGFGAFGGGGGGGGGGFGGGGGGGGEGGGGGDGGGGGGGGGGGGGGGGGGGGGGGGGGGGGGGGGGGGGFGDGGGGGGGGGGGGGGGGGGDCFFGGGGGGGGFGGGGGGGCGGGGGGGGGGGGDGGGGGGGGGGGGGGGGGGGGGGGF@FGGGGGGGGDGGGCDGGGGFFGE5:EGGCDGGBGD1FF2FFGGGFFFGG
@M00200:205:000000000-AKKM3:1:1101:5354:6205 1:N:0:1
ATTGGGTGTAAAGGGCGCGTAGGCGGCTGCACGAGTCGGAAGTGAAATCCCTCGGCTTAACCGGGGAATTGCCTCCGATACTGTGCGGCTCGAGTCCCGGAGAGGGTGGTGGAATTCCCAGTGTAGCGGTGAAATGCGTAGATACTGGGAGGAACACCGGTGGCGAAGGCGGCCACCTGGACGGGTACTGACGCTGAGGCGCGAAAGCTAGGGGAGCAAACAGGATTAGATACCCGCGTA
+
GGGGGGGGFGGGGGGGGGGGGGGGGGGGGGFGGGGGGGGGGGGGGGGGGGGGGGGGGEGGGGGGGGGGGGGGGGGGGGGGGGGGFGGGGGGGGGGGGGGGGGGGGGGGGGGGGGGGGGGGGGGGCGGGGDGFGGGGGGGGGGGGGCGGGGGGGGGGGEGGFGGGGGGGGGGDCEGGGGGGCEEGGEEECF?FGDGGEECCGC7C>CGF?F+;@CBGFGGGGGCFFFFF4@AGGGGD).)*
@M00200:205:000000000-AKKM3:1:1101:15112:6206 1:N:0:1
ATTGGGTTTAAAGGGTGCGTAGGTGGGCAGGTAAGTCAGTGGTGAAATCTCCGGGCTTAACTCGGAAACTGCCGTTGATACTATCTGTCTTGAATATCGTGGAGGTTAGCGGAATATGTCATGTAGCGGTGAAATGCTTAGATATGACATAGAACACCCATTGCGAAGGCAGCTAACTACACGATCATTGACACTGAGGCACGAAAGCGTGGGGAGCAAACAGGATTAGATACCCGCGTA
+
GGGGGGGGGGGGGGGGGGGGGGGGGGGGGGGGGGGGGGGGGGGGGGGGGGGGGGGGGGGGGGGGGGGGGGGGGGGGGGGGGGGGGGGGGGGGGGGGGGGGGGGGGGGGGGGGGFGGGGGGAFGGGGGGGGGGFGGGGGGGFGGGGGGGGGGGGGGGGGGGGGGGGGGGGFGCGGG9DGGGGGGCEFGGGDFGGGGGGFGGGGGCGGGGGGGGGGFGFGGFGFGG<GFEAA?GGGGCBEDE
@M00200:205:000000000-AKKM3:1:1101:20377:6214 1:N:0:1
ATTGGGTTTAAAGGGTGCGTAGGCGGTTCGTTAAGTAGGGTGTGAAAGCCCCTGGCTCAACCAGGGAATGGCACTCTATACTGGCGGGCTCGAGTGAGATAGGGGTGTCCGGAACTGCCGGTGGAGCGGTGAAATGTGTTGATATCGGCAGGAACGCCGGTGGCGAAAGCGGGACACTGGGTCTTAACTGACGCTGAGGCACGAAAGCCAGGGGAGCGAACGGGATTAGATACCCTAGTA
+
GGGGGGGGGGGGGGGGGGGGGGGGGGGGGGGGGGGGGGGGGGGGGGGGGGGGGGGGGGGGGGGGGGGGGGGGGGGGGGGGGGGFGGGGGGGGGGBDFGGGGGGGGGGGGGGGGGGGGGGGGGGEEFGEFFGFGGGGGFFGGFGGGGGGGGGGGGGGGGGGGGGFGGGDCFGGGGGGGFGGG8CDFCGGDFF6CEGGGGGGGFGEGGDGGGCDEGFC:EEGGGGG?CC3@FFG7CGGFF=F
@M00200:205:000000000-AKKM3:1:1101:15880:6223 1:N:0:1
ATTGGGTGTAAAGGGTGTCGAGGCGGTCATGTTAGTCGCTTGTAAAATCCGTGGGCTCAACCTACGGTCCGCAAGCGAAACGGCATGACTCGAGAGCAGGAGAGGTGCGTGGAACTCACGGTGTAGGGGTGAAATCCGTTGATATCGTGGGGAACACCAAAGGCGAAGGCAGCGCACTGGCCTGTTTCTGACGCTCACACACGAAAGCTAGGGTAGCGAACGGGATTCGATACCCCCGTA
+
GGFGGCFEGFCFGFEE6@FEGG:@@@6@@FGGGGAEF:FF@FGEDFFGFFCFGGDGDFCFF8<FFCEFFFFGC:FFG@@F:F:F>+9?EAFG8FF+DC4++B,4FF<E>CGG7FFGGFGGDD7C@,>3+B>FF=FAFGGCGFAFCG<FFDFDCEF:D1>CFFGGEG8C78CGGGEEG5:<7EFFGFFFC:FFEC87=C+7:5/8C5DF+++*107*)**/)9CC0C*)0/:*?:C<)<<:
@M00200:205:000000000-AKKM3:1:1101:19697:6236 1:N:0:1
ACTGGGTGTAAAGAGCGTGTAGGCGGCCAGGCAGGTCCGTTGTGAAAACTGGAGGCTTAACCTTCAGACGTCGATGGAAACCGTCTGGCTAGAGTCCGGAAGAGGAGAGTGGAATTCCTGGTGTAGCGGTGAAATGCGCAGATATCAGGAAGAACACCCGTGGCTAAGGCGGCTCTCTAGTACGGTACTGACGCTGAGACGCGAAAGCGTGGGGAGCGAACAGGATTAGATACCCTAGTA
+
GGGGGGGGGGGGGGGGGGGGGGGGGGGGGGGGGGGGGGGGGGGGGGGGGGGGGGGGGGGGGGGGGGGGGGGGGGGGGGGGGGGGGGGGGGGGGGGGGGGGGGGGGGGGGGGGGGGGGGGGGGGGGGGGGGGGGGGGGGGGGGGGGGGGGGGGGGGGGGGGGGGGGGGGGGGGGGGGGGGGGGGGGGGGGGGGGGGGGGGGGGGGGGGGEGGGGGFGFGEGGGGG<CGFFF>GCGGGFFFC
@M00200:205:000000000-AKKM3:1:1101:27446:6243 1:N:0:1
ATTGGGTTTAAAGGGCGCGCAGGCGGCTTGGCAAGTCAAGTGTGAAATCCCTCAGCTTAACTGAGGAATTGCGCTTGAAACTACCTCGCTAGAGGGTGGGAGAGGGAAGTGGAACTCTCGGTGTAGGGGTGAAATCTGTAGATATCGAGAGGAACACCGGTGGCGAAGGCGGCTTCCTGGCCCACATCTGACGCTGAGGCGCGAAAGCGTGGGGAGCAAACAGGATTAGATACCCGGGTA
+
GGGGGGGGGGGGGGGGGGGGGGGGGGGGGGGGGGGGGGGGGGGGGGGGGGGGGGGGGGGGGGFGGG8FEFGGGGGGGGGGGGGGGGGGGGGGGGGGCFGGGGGGGGGGGGGGGGGGGGGGGGGGGGGGGGGGGGGGGGGGGFDFGGCGFGGGGGGGGGGGGGGGGGGGGGGGGGGGGGGGGGGDGCFGGGGFCGDECCGGGGGDGGGGGGGGGGFGEGF+C<F484C<@FAGGFG:>)8C
@M00200:205:000000000-AKKM3:1:1101:13919:6244 1:N:0:1
ACTGGGTGTAAAGCGAGCGCAGGTGGTTTAATAAGTCTGATGTAAAAGGCAGTGGCTCAACCATTGTGTGCATTGGAAACTGTTAGACTTGAGTGCAGTAGAGGAGAGTGGAATTCCATGTGTAGCGGTGAAATGCGTAGATATATGGAGGAACACCGGTGGCGAAAGCGGCTCTCTGGACTGTAACTGACACTGAGGCTCGAAAGCGTGGGTAGCAAACAGGATTAGATACCCCAGTA
+
GGGGGGGGGGGGGGGGGGGGGGGGGGGGGGGGGGGGGGGGGGG9FGGGGGGGGGGGGGGGGGGGGGGGGGGGGGGGGGGGGGGGGGGGGGGFGGGGGGGGGGGGCCCFGGGCFFGGGGGGGGGFGGGFGGEGGGGGGGGGGGFGEFGGFGGGFFFGGGGGGGGGGGGGGGGGGGGGGFFGGGGGGGGFA*CFGFFF65FGGGGGGGGGGGGDGC;DAC,;CC*5=DGEFFFCFGG3BF+
@M00200:205:000000000-AKKM3:1:1101:14163:6252 1:N:0:1
ATTGGGCATAAAGGGTGCGTAGGTGGCGTGGTAAGTCAGATGTGAAAGCCCGGGGCTCAACCTCGGAACTGCATCCGATACTACCATGCTAGAGTACTGAAGAGGTGACTAGAATTCTCGGTGTAGCAGTGAAATGCGTAGATATCGAGAGGAATACCAAAGGCGAAGGCAGGTCACTGGGCAGTTACTGACACTGAGGCACGAAGGCTAGGGGAGCAAACGGGATTAGATACCCGGGTA
+
GGGGGGGGGGGGGGGGGGGGGGGGGGGGGGGGGGGGGGGGGGGGGGGGGGGGGGGGGGGGGGGGGGGGGGGGGGGGGGGGGGGGGGGGGGGGGGGGGGGGGGGGGGGGGGGGGGGGGGGGGGGGFGGGGGGGGGGGGGGGGGFGGGGGGGGDGGGGGGGFGGGGGGGGDGGGGGGGGGGGGGGGGGCGGGGGGGGGGG5EGGGEGGG4<CFFGD?D>GCCFGDD;D7;A6CGGGGGFFFG
@M00200:205:000000000-AKKM3:1:1101:14056:6266 1:N:0:1
ACTGGGTATAAAGCGTGCGTAGGCGGCGAGGTAAGTGAGGTGTGAAATCCCAGGGCTTAACCCTGGAACTGCACTTTATACTGCCTTGCTCGAGGGCTGGAGAGGAGACTGGAATTTACGGTGTAGCAGTGAAATGCGTAGAGATCGTAAGGAAGACCAGTGGCGAAGGCGAGTCTCTGGAAAGCTGCTGACGCTGAGGCACGAAGGCCAGGGGAGCAAACGGGATTAGATACCCGCGTA
+
GGGGGGGGGGGGGGGGGGGGGGGGGGGGGGGGGGGGGGGGGGGGGGGGGGGGGGGGGGGGGGGGGGGGGGGGGGGGGGGGGGGFGGGGGGGGGGGGGGGGGGGGGFGGGGGGGFGGGGGGGGGGGGGGGGGFGGGGGGGGGGGGGGGGGFGGGGGFGGGGGGGGG>EGDFGGGGGGGGGGFGGGFGGGGGGGGGGGGDFGGGEEGEC<FGGFGGEGBG@EFDGG07C3=FFFGGGG:EEG
@M00200:205:000000000-AKKM3:1:1101:9683:6269 1:N:0:1
ATTGGGTTTAAAGGGCGTGTAGGCGGTTCGGTAAGTGGGATGTGAAATGCCCCGGCTCACCCGGGGACCTGCATCCCAAACTGCTGAGCTTGAGTACAGGAGAGGGTGGGGGAATTCCAGGTGTAGCGGTGAAATGCGTAGATATCGGGAGGAACACCAGTAGCGAAGGCGGCTCGCTGGGCCATTCCTGACGCTGAGACGCGAAAGCTAGGGGAGCAAACAGGATTAGATACCCCTGTA
+
GGGGGGGGGGGGF,FGGGGGGGGGGGGGGGGGGGGGGGFGGGGGGGGGGGGGGEEGGGGGGGGGGGCFGGGGDGGGGGFEGGGGGGGGGGGGFGGGGGGGGGGGGGGGGGGG=EDFGGGCFGFGCFFGEGGGECGFGGGGDCFFCGGEFGGGCFGGGGGDF,DCEECGGGGGGGGGGGGEEEGGGEGFG79C857E5ACEEGG8:8D<@FFDFC35@=@6CD6560:246<7FGFGFF9C
@M00200:205:000000000-AKKM3:1:1101:20836:6278 1:N:0:1
ATTGGGTTTAAAGGGCGTGTAGGCGGGAGCGTGAGTCGGTCGTGAAAGCCTTCGGCTCAACCGAAGAAGGGCGGCCGATACTGCGTTCCTTGAGGGGTGGAGAGGAGACTGGAATTCCCGGTGTAGCGGTGAAATGTGTAGATATCGGGAGGAACACCGGTGGCGAAGGCGGGTCTCTGGCCACACCCTGACGCTGAGGCGCGAAAGCGTGGGGAGCAAACGGGATTAGATACCCTAGTA
+
GGGGGGGGGGGGGGGGGGGGGGGGGGGGGGGGGGGGGGGGGGGGGGGGGGGGGGGGGGGGGGGGGGGGGGGGGGGGGGGGGGGGGGGGGGGGGGGGGFGG<FGGGGGFFFGGGGGGGGGGGGGGGGGGGGGFGGGGGGGGGGGGGGGGGGDGGGGGGGGGGGGGGDGGGGGGEGGFGGFGGGGGGG;CFGGGGGGG=FGGGGGGEGDFGCEGGG><BCCGGGGDFGF2??A>FGGGFFF7
@M00200:205:000000000-AKKM3:1:1101:26057:6286 1:N:0:1
ACTGGGTTTAAAGGGCGCGTAGGCGGGAGGTCAAGTCGGTCGTGAAATCTCCGGGCTCAACCCGGAGGAGTCGGCCGAAACTGGTCTTCTTGAGGGAGGCAGAGGAGTCTGGAATTCCCGGTGTAGCGGTGAAATGTGTAGAGATCGGGAGGAACACCGGTGGCGAAGGCGGGACTCTGGGCCTACCCTGACGCTGAGGCGCGAAGGCGTGGGGAGCAAACGGGATTAGATACCCTAGTAAGA
+
GGGGGGFGGGGGGGGGGGGGGGGGGGGGGGGGGGGGGGGGGGGGGGGGGGGGGGGGGGGGGGGGGGGGGGGGGGGGGGGGGGGGGGGGGGGGGGGGGGGGGGGGGGGGGGGGGGGGGGGGGGGGGGGGGGGGFGGGGGGGGGGGGGGGGGGGGGGGGGGGGGGGGGGGGGGGGEEGGGFGGGGGGGFGGGGGGDCGGGFGGDGEGEGDEGGGGGFDFGCFGGGGFGG?@=>DFGFF@>FFGAF
@M00200:205:000000000-AKKM3:1:1101:12762:6289 1:N:0:1
ATTGGGTATAAAGCGCGCGTAGGCGGCCCGGTAAGTCCGCTGTAAAAGTCAGGGGCTCAACCCTTGAATGCCGGTGGATACTGCCGGGCTAGAGTCCGGAAGAGGCGAGTGGAATTCCTGGTGTAGCGGTGGAATGCGCAGATATCAGGAGGAACACCGATAGCGAAGGCAGCTCGCTGGGACGGTACTGACGCTGAGGCGCGAAAGCGTGGGGAGCGAACAGGATTAGATACCCCCGTA
+
GGCECFGGGFGF<EF:FFGEBFGGGD+@F@FCEDGGGGGGDEE@@C@FEFFDFGEG+CFG<FGGFFFGGGGCFC@FEEF9E9EGGGGDEGFGFGEFF?F7FF><BFCBCBFFEFG<FFGFECFF:BCFC<FG*EF:BEGGG*<,DC,DF,>F*>F@GGC:<<@@CGGGDGFEE?F8CEBFEFG>>;@EG=7+;7C=EEFD*7=EEGGGG78C?CBD@D>=D/@71<C?4@<FGEEG:;DC
@M00200:205:000000000-AKKM3:1:1101:10260:6292 1:N:0:1
ACTGGGCTTAACTCGGAACGGTCAGTTGATACTGTCAGGCTAGAGTGCAGAAGGGGCAATCGGAATTCTTGGTGTAGCGGTGAAATGCGTAGATATCGAGAGGAACACCTGCGGCGAAGGCGGGTTGCTGGGCTGACACTGACGCTGAGGCGCGAAAGCTAGGGGAGCGAACGGGATTAGATACCCCTGTA
+
GGGGGGGGGGGGGGGGGGGGGGGGGGGGGGGGGGGGGGGGGGGGGGGGGGFEFGGGG+CFGGGGGGGGGGGFGGG,CFEGGEGGGGGGGGEFEGGGGGGGGGGGGGGGGGGGGGGG:FG>FGGGGGGGGGGGGGGFGGGGGFFGE:FEGFGGGG7F@GGG?CGGDFGGGDGE8EGBB?,?9FGGGGGFFFG
@M00200:205:000000000-AKKM3:1:1101:21250:6292 1:N:0:1
ACTGGGTTTAAAGAGCGCGTAGGCGGCGTGATGTGTGTGATGTGAAAGCCCCGGGCTTAACCTGGGAAGGGCATTGCAAACTGTCATGCTGGAGTATGTGAGAGGGTGGCGGAATTTCCGGTGTAGCGGTGAAATGCGTAGAGATCGGAAGGAACGTCAATGGCGAAGGCAGCCACCTGGCACAATACTGACGCTGAGGCGCGAAAGCGTGGGGAGCGAACAGGATTAGATACCCTTGTA
+
GGGGGGGGGGGGGGGGGGGGGGGGGGGGGGGGGGGGGGGGGGGGGGGGGGGGGGGGGGGGGGGGGGEGGGGGGGGGGGFGGGGGGGGGGGGGGGGFGGGGGGGGGGGGGGGGGGGGGGGGGGGGGGGGGGGG9=FFGGGGGGGGGGGGEEEEGGGGGGGEGGGGGGGGDGGGGGGGGFGFGGGGGGGGGGGDGGGGGGGGGGGEGDDGGGGGGGEGFDGGG3CF(9FDF4>FGFGGF?FF
@M00200:205:000000000-AKKM3:1:1101:18050:6294 1:N:0:1
ATTGGGCTTAAAGGGTGCGCAGGCGGCCAAGTGTGTGAGGCGTGAAAGCCCGGGGCTTAACCCCGGAATTGCACCTCAAACTACATGGCTAGAGCATTGGAGAGGGTAGCAGAATTCACGGTGTAGCAGTGAAATGCGTAGATATCGTGAGGAATACCAGAGGCGAAGGCGGCTACCTGGACAATTGCTGACGCTCAGGCACGAAAGCGTGGGGAGCAAAAGGGATTAGATACCCGAGTA
+
GGGGGGGGGGGGGGGGGGGGGGGGGGGGGGGGGGGGGGGGGGGGGGGGGGGGGGGGGGGGGGGGGGGGGGGGGGGGGGGGGGGGGGGGGGGGDGGGGGGGGGGGGGGGGGGGGDGGGCGGGGGGGGGGGGGGGFGGGGGGGGGFGGGGGGGGGGGGGGGGG@@EEEGGGGGGGGGGGGGGGDGFGGGGG>CFGGGGGGFGGGGGCGGGGCEGEEFGEGGDGGGG?CF?FFFFFEDD5BFG
@M00200:205:000000000-AKKM3:1:1101:4294:6306 1:N:0:1
ACTGGGTTTAAAGAGCTCGTAGGCGGCTCAGTAAGTCGGGTGTGAAACCCTCAGGCTCAACCTGGGGACGCCACTCGATACTGCTGTGGCTAGAGTCCAGTAGAGGAGTGTGGAATTCCCGGTGTAGCGGTGAAATGCGCAGATATCGGGAGGAATACCAGTGGCGAAGGCGGCTGCCTGGCCTGTTCTTGACGCTGAGGCGCGAAAGCTGGGGGAGCAAACGGGATTAGATACCCCAGTA
+
GGGGGGGGGGGGGGGGGGGGGGGGGGGGGGGGGGGGGGGGGGGGGGGGGGGGFGGGGGGGGGGGGGGGGGGGGGGGGGGGGGGGGGGGFGGGGGGGGGGGFGGGFG=CGGGGGFGGGGGGGGGGEGGGGGGGGFGGGGGGGGGFGGGGGGGGEEGGGGGGGGGGGGGGGGGGGGGGGGGFGGGGGGDFGGGFGGGCE8CFGGGGGG3DGGGGGGFGFGGGGGG:<*93?F<FCEF<5>BGG
@M00200:205:000000000-AKKM3:1:1101:23951:6329 1:N:0:1
ATTTGGTATAAAGAGTGCGTAGGTGGCTAGGTAAGTCTCCTGTGAAAGCTCCCGGCTTAACTGGGAGAGGTCAGGGGAAACTACTTGGCTTGAGGCCGGTAGAGGAAGGTAGAATTCCCGGTGTAGCGGTGAAATGCGTAGATATCGGGAGGAATACCCGTGGCGAAGGCGGCTCTCTGGGACGGTACTGACGCTGAGACGCGAAAGCGTGGGGAGCGAACAGGATTAGATACCCCGGTA
+
GGGGGGGGFGFGGGGGGGGG@FGFGGGGFEGGGDFGGGGGGGGGGGFFGGGGFGDGGCFFGG9CFFGEG@FG?<ADEGEFGGFGGGGGGGGFCFC,CFEFEGCF8,,EEBAEC,EFGGEFCFGGGFGDEGGF,AEEFCC=FGFGGGGDCG7FEAC,CFGDFGGEGCE@>DFEGGGGGGGFFCFGDGCCGFFGGGD=5*>C*:=ECECFCEC*85)>55*2958D(7>>@F97FFG5<3>5
@M00200:205:000000000-AKKM3:1:1101:15660:6335 1:N:0:1
ATTGGGTTTAAAGGGCGCGTAGGCGGGGAGGCAAGTCGGGTGTGAAATCCCTCGGCTCAACCGAGGAACGGCGCCCGAAACTGCTTCTCTTGAGTCCCGGAGAGGAAGGTGGAATTCCCGGTGTAGCGGTGAAATGTGTAGAGATCGGGAGGAACACCGGTGGCGAAGGCGGCCTTCTGGACGGTGACTGACGCTGAGGCGCGAAAGCGTGGGGAGCAAACGGGATTAGATACCCGAGTA
+
GGGGGGGGGGGGGGGGGGGGGGGGGGGGGGGGGGGGGGGGGGGGGGGGGGGGGGGGGGGGGGGGGGGGGGGGGGGGGGGGGGGGGGGGGGGGGGGGGGGGGGGGGGGGGGGGGGGGGGGGGGGGGGGGGGGGGGGGGGGGDGGGGGGGGGGGGGGGGGGGGGGGGDGGGGGGGGGGGGGFFGGGGGGEGGGGGGDGGFGGGGGDCEGGGCECGGB:DE*<FDCD?DG<FFFGGCFG>BFF
@M00200:205:000000000-AKKM3:1:1101:3813:6347 1:N:0:1
ATTGGGTATAAAGCGTGCGTAGGTGGTTTCTTAAGTCGGATGTGAAAGCCCTGGGCTCAACCTGGGAATGGCACTCGATACTGGGAAGCTGGAGTGCGGTAGAGGAGGGTGGAATTCCCGGTGTAGCGGTGAAATGCGTAGAGATCGGTAGGAACACCAGAGGCGAAGGCGGCGACCTGGATAGGCACTGACACTCAACTGCGAAAGCGTGGGGAGCAAACAGGATTAGCTACCCGTGTA
+
GGCFG@FGGGGAAFFCCGGGEGGGGGGGGGGDGGGEFGGGGDFGGGGGGGGGCDFFGGGDGGE8<DCAFCGF<FCF7,:,@FGDF,CFGGGG<CE,FFGGCE?<FCEE+8=7B<AFGGF7CCCGGFFCCEECD<D?F+8>CECFFG++33++@,BFGGF@E7FCEDG*@CEC>E7EGEC:CE?E8CFGGFF69A02<88@6DG**/>5:C888CBDE=8CGF89:<C)*)6>EF8)..76
@M00200:205:000000000-AKKM3:1:1101:11370:6347 1:N:0:1
ATTGGGTTTAAAGCGTGTGTAGGCGGATCGTTAAGTACCTTGTGAAATCCCACGGCTTAACCGTGGAACTGCTGGGTATACTGGCGATCTTGGGCCATCTAGGGGCTACCGGAACAAGTGGTGGAGCGGTGAAATGCGTAGATATCACTTGGAACGCCAATGGTGAAAACAGGTAGCTGGGGATGTGCCGACGCTGAGACACGAAAGCCAGGGGAGCGAACGGGATTAGATACCCCAGTAAGA
+
GGGGGGGGGGGGGGGGGGGGGGGGGGGGGGGGGGGGGGGGGGGGGGGGGGGGGGGGGGGGGGGGGGGGGGGGGGGGGGGGGGGGGGGGGGGGGGGGGGGGGGGGGGGGGGGGGGGGAFFGGGGGFFGGGGGGGFGDGGGGGCGFDGFGGGFFGGGGGGGGGGGGGFGGGGGGGGGGGGGGGGGGGFFGGGGGGDDEGGFGGGGDGGGGGCFGGGFGEGGGDCGG6GF>@*.20<@FBEF?FB2
@M00200:205:000000000-AKKM3:1:1101:8211:6368 1:N:0:1
ACTGGGTTTAAAGCGCACGCAGGCGGCTCTGGAAGTCCAAGGTGAAAGCCCTCGGCTCAACCGAGGGAGGCCCTTGGAAACTCCAGAGCTCGAAGGCGGGAGAGGCAGATGGAATTTCCGGTGTAGCGGTAAAATGCGTAGATACCGGAAGGAACACCAGTGGCGAAAGCGATCTGCTGGCCCGCTCTTGACGCTCATGTGCGAAAGCTAGGGGAGCGACCGGGATTAGATACCCCGGTA
+
GGGGGGGGGGGGGGGGGFEGGGGGEEGGGGGGGGGGGGGGGGGGGGGGGGGGGGEGGGGGGGDEGGDCCGGEGGGGGGGGGGFGGGGGGDGGGCFGGGGGGGGGGGEGGFGG@EGGGGGGEGGGCFFGEFGGGGGGGGGGGGGGGGGB<*<CGGGGGGGGGE7CGGGGGGDEGGGGGFGGGGGCECGGGGGGGGGGGGGC9FEGCCDGGGGFGDFGBECEDGC39GF3@=-CFGGFFB>*
@M00200:205:000000000-AKKM3:1:1101:21723:6381 1:N:0:1
ATTGGGTATAAAGGGCGCGCAGGCGGCTGCTCAAGTCAGGCGTGAAAGGCCTGGGCTCAACCCGGGAATTGCGCTTGAGACTGGGCTGGCTTGAGTGCGGGAGAGGATGGTGGAATTCCCAGTGTAGAGGTGAAATTCGTAGATATTGGGAAGAACACCGGTGGCGAAGGCGGCCAACTGGACCACAACTGACGCTGAGGCGCGAAAGCGTGGGGAGCAAACAGGATTAGATACCCTAGTA
+
GGGGGGGGGGGGGGGGGGGGGGGGGGGGGGGGGGGGGGGGGGGGGGGGGGGGGGGGGGGGGGGGGGFGGGGGGGGGGGGGFGGGGGGGDGDGGDGGGGGGG7FGGGGGGGGFEFGGGGGGGGGGGGGGGGGGFCGFGGGGGGGGGGGGGGDCGCGGGGGGGGGGGDGGDEGGGGG@CGGGGGFGGGGFEGGGG=GGDEEFGGGGCEGGGGGEEE@CBDCFGGGG6G4>FFAGGGGG?4@GG
@M00200:205:000000000-AKKM3:1:1101:22996:6400 1:N:0:1
ACTGGGCATAAAGGGCGCGTAGGTGGCGGCGTAAGGCCGCGGTGAAAGTTCGGGGCTCAACCCTGAATCGGCCGCGGCGACTGCGTCGCTTGGGCACTGTAGAGGCAGACGGAATTCCGGGTGTAGCGGTGGAATGCGTAGAGATCCGGAAGAACACCGGTGGCGAAGGCGGTCTGCTGGGCAGTGAGCTCGCAAGAGCTCAATAGCCGACACTGAGGCGCGACAGCGTGGGGAGCAAACAGG
+
GGGGGGGGGGGGGGGGGGGGGGGGGGGGGGGGGGGGGGGGGGGGGGGGGGGGGGGGGGGGGGGGGGGGGGGGGGGGGGGGGGGGGGGGGGGGGGGGGGGGGGGGGGEGFGGGGEGGGGGGGGGGFGGGGGGGFGGGGGGDGGGGGGGGGGGE>EGGGGGGGGGGGGGGGGGGGGGGGGFGGGGGGGGGFGGGGGGGFGFFGG?FECGCEGGCED6DFGGGGGGG9DGFFB>GGCED>FFGFB<
@M00200:205:000000000-AKKM3:1:1101:26083:6410 1:N:0:1
ACTGGGTTTAAAGCGCGCGCAGGCGGTCCCGAAAGTCCTTCGTGAAAGCTCCCGGCTCAACTGGGAGAGGCCGGTGGAAACTTCGGGACTTGGAGGCGGGAGAGGCAGATGGAATTCCCGGTGTAGCGGTAAAATGCGTAGATACCGGGAGGAACACCAGTGGCGAAAGCGATCTGCTGGCCCACCCTCGACGCTCAGGCGCGAAAGCTAGGGGAGCGACCGGGATTAGATACCCTAGTAAGA
+
GFGGGGGGGGGGGGGCGGGGGGGGGGEGGGGGGGGGGGGGGGGGGGGGGDGGGGGGGGGGGGGGGGGGGGGGGGGGGGGGGGGGGGGGGGGGGFCCGGGGEGGGGGGGGGGGGGGGGGGGGGGGGGGGGGGGBGGGGEGGGGGGDECGGGGGGGGGGGFCGGGGGGGDEGC8;CF9FGFGGGG*;CE/19:EGGDC*:EG=DGDC=DGGGGGG5@GFGGGGDGGBGG>F?>FCFG4).9<C<A
@M00200:205:000000000-AKKM3:1:1101:22540:6412 1:N:0:1
ATTGGGCTTAAAGGGTGCGTAGGTGGTGAGGTAAGTCGGATGTGAAAGCTCCGAGCTCAACTCGGAAATGGCATTGGAAACTACCTTGCTCGAGGGTTTGAGGGGGGACTGGAATACTTGGTGTAGCAGTGAAATGCGTAGATATCAAGTAGAACACCAGTGGCGAAGGCGAGTCCCTGGAAAACTCCTGACACTGAGGCACGAAAGCTAGGGGAGCAAACAGGATTAGATACCCTTGTAAGA
+
GGGGGGGGGGGGGGGGGGGGGGGGGGGGGGGGGGGGGGGGGGGGGGGGGGGGGGGGGGGGGGGGGGGGGGGGGGGGGGGGGGGGGGGGGGGGGGGGGGGGGGGGGGGGGGGGGGGGGGGGGGGGGGGGGGGGGGGGGGGGGGGGGGGGGGGGGGGGGGGGGFGGGGGGGGGGGGGGGGGGGGGGGGGGGGGGGGGFGGGGGGGGGGDGGGGGGGEG:GGGGGGGFFD>FB>GGFEF?FFFGFB
@M00200:205:000000000-AKKM3:1:1101:7602:6437 1:N:0:1
ATTGGGTATAAAGTGTGCGCAGGCGGCGGAGCAAGTCGAGTGTGAAAGCCCCGGGCTTAACTTGGGAACTGCGCTCGAAACTACTTTGCTGGAGTGTGGCAGAGGAAGGTGGAATTCCAGGTGTAGCGGTGAAATGCGTAGAGATCTGGAGGAACACCGATGGCGAAGGCAGCCTTCTGGGCCAACACTGACGCTCATGCACGAAAGCGTGGGGAGCAAACAGGATTAGATACCCGAGTA
+
GGGGGGGGGGGGGGGGGGGGGGGGGGGGGGGGGGGGGGGGGGGGGGGGGGGGGGGGGGGGGGGGGGGGGGGGGGGGGGGGGGGGGGGGGGGGGGGGGGGGGGGGGGGGGGGGGGGGGGGGGGGGGGGGGGGGGGGGGGGGGGGGGGGGFGGGGC@FGGGCEGGGGGGGGGGGGGGGGGGGFGGDGGGGGGGGGGGGG9>@CFFGGGGGCGEGDD)7@GC69/;FBGG7?B9*+<AD37FG
@M00200:205:000000000-AKKM3:1:1101:25426:6449 1:N:0:1
ACTGGGTTTAAAGGGCGCGTAGGCGGTCCCGTCAGTCCCTTGTGAAATCCCCCGGCTCAACTGGGGAACTGCAAGGGATACAGCGGGGCTTGAGTTCGGGAGAGGGAAGCGGAATTCCGGGTGTAGCGGTGAAATGCGTAGATATCCGGAGGAACACCGGTGGCGAAGGCGGCTTCCTGGACCGATAATGACGCTGAGGCGCGAAAGCTAGGGGAGAAAACGGGATTAGATAACCTAGTAAGA
+
GFGEFFFCC@FGGGGGGCBCFGCFGGGGGGGFGGEFGGGGGFEEGGGGGGGGGGGE7FFGGEGCFE7FGFGFGGCFECGGGGGGGGGGGGGE=FAE?FEGGGCCEGGGCDGGDG7FECFCBCE:DCCC7@>FFFCGFG:>FECCFCGGFGGG7<CEGGCF<CFECGEGGG>CGC588:FE:*;CC5C*+:++:E3:CCFGE<CC885*37C@FCDC3*0*5DCD35F24=)2+,+:;?B7>4<
@M00200:205:000000000-AKKM3:1:1101:18285:6453 1:N:0:1
ACTGGGTATAAAGGGCAGGTAGGTGGTCTGATTTGTCTGGAGGTGAAAGCCTTGGGCTTAACCCAAGAAGTGCCCCGGAAACGGTCAGACTTTTGAGTCTTGGAGAGGGTGGCGGAATTCCCGGTGTAGCGGTGAAATGCGTAGATATCTGGAGGAATACCGGTGGCGAAGGCGGCATCCTGGACCGACATTGACGCTGAACGGCGAAAGCTAGGGGAGCAAACGGGATTAGATACCCGTGTA
+
GGGGGGGGGGGGGGGGGGGGGGGGGGGGGGGGGGGGGGGGGGGGGGGGGGGGGGGGGGGGGGGGGGGGGGGGGGDGGGGGBFGGGGGGGGFGGGGGGGGGGGGGFGGGGGGGGGGGGGGGGGGGGGGGGGGGGGGGGGGGGGGGGGFGGGGGGGGGGGGGGGGGDGGGGGGGGGGGGGGGGGGGGGGGGGGFFCFGGGGGEFFGGEDGEGGFGF:C>GE?FGGGFGG0>F?=E??CFFFEGFF
@M00200:205:000000000-AKKM3:1:1101:8466:6456 1:N:0:1
ACTGGGTTTAAAGCGTGTGTAGGCGGACCGTTAAGTGCCCGCGTGAAATCCCCCGGCTCAACCGGGGAACGGCCGGGCATACTGGCGGTCTTGAGCGATCCAGGGGTCATCGGAACAAACGGTGGAGCGGTGAAATGCGTAGATATCGTTTGGAACGCCGACGGTGAAAACAGATGACTGGGGATCCGCTGACGCTGAGACACGAAAGCCAGGGGAGCAAACGGGATTAGATACCCCTGTA
+
GGGGGGGGGGGGGGGFGGGGGGGGGGGGGGGGGGGGGGGGGGGGGGGGGGGGGGGGGGGGEFFGGGGGGGGGGGGGGGGGGGGGGGGGGGGGGGGGGGGGGGGGGGGGGFFGGGGCGGGFGGGGGGGFGGGGGGGGGGGGGGG9CFFGFCGGGFG:FCFGGGGGGGGFGG@CEGCC?F7:FGGGDFCFGGGGFGGGGGGGFF78EGCDEC8EFG3C>EFGG4CC?GD<F6<FF7+7<:7<C
@M00200:205:000000000-AKKM3:1:1101:22094:6472 1:N:0:1
ACTGGGTTTAAAGGGCGCGTAGGCGGGCCGCCAGGCCCGCGGTGAAATCCCCCGGCTCAACCGGGGAAGGGCCGCGGGGACCGGCGGTCTGGAGTGAGGTAGGGGCGCGCGGAACTGTGGGTGGAGCGGTGAAATGCGTTGATATCCACAGGAACTCCGGTGGCGAAGGCGGCGCGCTGGACCTCCACTGACGCTGAGGCGCGAAAGCCAGGGGAGAGAACGGGATTAGATACCCCCGTA
+
GFGFFGGEDGGGCGEEGGGEGGEGE:FGDGGGGGGGGGGG@:@BDGGCFGFGGGG@C7FGFGGECGGGGCGEGGGD:FGEFGFDGDGFGGGGFGGGFGGGFCEGGGGGDEEE*?C,A@FG88EEFGG>E>CCFGGGGGG58C99CGGGG?@FFFGG?CEG?>>CEEGGGFCEEGGCG*:8A6C6<CF=70AF85*5/@FGCC78:5CCFGGCE5B3):8CCCGC<)C?F4):9FEFBB)>
@M00200:205:000000000-AKKM3:1:1101:21689:6473 1:N:0:1
ATTGGGTATAAAGGGTGCGTAGGCGGTCCGTTAAGTCTGATGTGAAAGCCCTGGGCTCAACTCAGGAATGGCATTGGAAACTGGCGGGCTAGAATACCGGAGAGGGAAGCGGAATTCCTGGTGTAGCGGTGAAATGCGTAGATACCAGGAGGAACACCGGTGGCGAAGGCGGGTCTCTGGGCATTTCCTGACGCTGAGGCGCGAAAGCGTGGGGAGCAAACGGGATTAGATACCCCAGTA
+
GGGGGGGGGGGGGGGGGGGGGGGGGGGGGGGGGGGGGGGFGGGGGGGGGGGGGGGGGGGGGGGGGGGGFEGGEGGCCFFGGGGGGGGGGGGGGGGFFFGGEGCFGGEFGCEGEGGGGFCFCGFGGFF>FFCDFCFFGGGGDGGGFFFGCFGEGFGGGGGGGGGGGGGG78BCEGEFGGGFFGGGGGGGGGGGGGGEDCFCED5EGGDGCEGCC8)5>FGFG3EDBGG>FFAFGFFG)59F
@M00200:205:000000000-AKKM3:1:1101:4793:6486 1:N:0:1
ACTGGGTTTAAAGGGCGCGTAGGTGGCCTTCTTAGTCAGACGTGAAATCCCCGGGCTTAACTCGGGAACTGCGTCTGATACTGGAAGGCTCGAGTTCGGGAGAGGAATGTGGAATTCCAGGTGTAGCGGTGAAATGCGTAGATATCTGGAGGAACACCAGTGGCGAAGGCGGCAGCCTGGGTCCAGACTGACACTGAGGTGCGAAAGCGTGGGGAGCAAACAGGATTAGATAACCCGGTAAGA
+
GGGGGGGGGGGGGGGGGGGGGGGGGGGGGGGGGGGGGGGGGGGGGGGGGGGGGGGGGGGGGGGGGGGGGGGGGGGGGGGGGGGGGGGGGGGGFFGGGGGGGGGGGGGGGGGGGGGGGGGGGGGGGFGGGGGGGGFGGGDGGGGGGGGGGGGGGFGGGCFGFGGGGGGGEFGGGEGGFCGFGFG*?CCECGFFGGGGFC=FFGGGG=DF=:CEGGFGBG6C4FC4<4:>FFAGF,+9>BFGGBF
@M00200:205:000000000-AKKM3:1:1101:22678:6488 1:N:0:1
ATTGGGTATAAAGGATGCGTAGGCGGTTATATTAGTCGGATGTTAAATCCTGGGGCTCAACCCCAGGCTCGCATTCGAAACGGTATAACTAGAAGAAGTGAGAGGTGAACAGAACTCTCGGTGTAGGGGTGAAATCCGTTGATATCGAGGGGAATACCAAATGCGAAGGCAGTTCACTGGCACTTTCTTGACGCTGAGGCATGAAAGCGTGGGTAGCGAATCGGATTAGATACACGTGTA
+
GGGGGGGGGGGGGGGGGGGGGGGGGGGGGGGGGGGGGGGGGGGGGGGGGGGGGGGGGGGGGGGGGGGGGGGGGGGGGGGGGGGGGGGGGGGGGGGGGGGGGGGGGGGGGGGGGGGGDGGGGGGGGGGGGGGGGGGGGGFDGGGGGGGGGGGGGGGGGFFGGFGG@FGGGGGGGGGGGGGGGGGGGCFGGGGGG>DGGGDCEFGGGGGGGGGGEGFGAGEGGGGG?DGFFFFGG,<>;56=
@M00200:205:000000000-AKKM3:1:1101:17814:6499 1:N:0:1
ACTGGGTGTAAAGAGTTGTGTAGGTGGTTAAGTAAGTAATGTGTGAAATGACGGGGCTCAACCTCGTGTCCATGCATTAAACTGCTTTGACTAGAGAATGGAAGAGGTCGCTAGAATTCCTGGTGTAGGGGTGAAATCCGTAGATATCAGGAGGAATACCGATGGCGTAGGCAGGCGACTGGTCCATTTCTGACACTCAGACACGAAAGCGTGGGGAGCGATCGGGATTAGATACCCGAGTCGG
+
GGGGGGGGGGGGGGGGGGGGGGGGFGGGGGGGGGGGGGGGGGGGGGGGGGGGGGGGGGGGGGGGGGGGGGGGGGCGGGGGDFGGGGGGGGGGGGGGGGGGGGGGEFFGGGGGGGGGGGGGGGGGGGGGGGGGGGGGGGGGFGGGGGGGGGGGGGGGGGGGGCCE>FEGGGGGGGGGGGGGGCFCEGGGGGGGGCGGGGGGGGGGGGGCEGGGGGFGFGGGGG5D(C3>FFEFGFE<FBDGGFFB
@M00200:205:000000000-AKKM3:1:1101:26457:6524 1:N:0:1
ATTGGGCATAAAGGGTGCGTAGGTGGCATGTTAAGTTTGATGTGAAAGCTCAGGGCTCAACCCTGAAATGGCATTGAATACTAGCGTGCTGGAGGTTTGGAGGGGGGACTGGAATTCTCGGTGTAGCAGTGAAATGCGTAGATATCGAGAGGAACACCAGTGGCGAAGGCGAGTCCCTGGACAACACCTGAAACTGAGGCACGAAAGCTAGGGGAGCAAACAGGATTAGATACCACAGTA
+
FGGGGGGGGGGGGGGGGGGGGGGGGGGGGGGGGGGGGGGGGGGGG9FFGGGGGGGGGGGGG<FFFGGGGGGGGGGGGGGEGGGGGGGGGGGG@DFGGGGGGDGCGGGGGGGGFFFGGGGGGGGGGGGGGGGG@FGGGCFGGGGGGGGGGGGGGGFGGGGDGGFGGGDGG>GEGGGG6C8EF8<CGGEE?4*+<EFGGGGGG5/CEGDFGCEFFCEGE5FGDGGGBFGFFF9FCE0>74=7
@M00200:205:000000000-AKKM3:1:1101:22711:6531 1:N:0:1
ATTGGGTTTAAAGCGCGTGTAGGCGGCTTTGCAAGTCGGATGTGAAAGCCCACGGCTCAACCGTGGAAGTGCATCCGAAACTGCATGGCTGGAGTCTCGGAGAGGAAGGTGGAATGCTTGGTGTAGAGGTGAAATTCGTAGATATCAAGCAGAACACCTGCGGCGAAGGCGGCCTTCTGGACGATGACTGACGCTGAGACGCGAAAGCGTGGGGAGCAAACAGGATTAGATACCCGAGTAAGA
+
FFGGGGGGGGGGGGEEGFGDCEGGEEFGGGGGGGGFGGGDGGFGAFFFGEFFGEGGC:EGFFGFGECFFGGDGGGGGGEC7FACGGGEGCEG8EFEEFDG@E7CEA?4FFFFFA,ECGFEGGFGGG9FGFGGGGGGGGFFEGGGGGG<,CDFFBFGCFGFGECEE7BGEGG7EEGGGCCC9FEGGFGGCGFG=E3AE>CGEGG8CE<GE=1/?>)9>C:F<C@C:C><48):CAFG:D5F79A
@M00200:205:000000000-AKKM3:1:1101:16105:6532 1:N:0:1
ATTGGGTTTAAAGGGCTCGTAGGCGGCCAACTAAGTCAGACGTGAAATCCCCAGGCTCAACCTGGGAACTGCGTCTGATACTGGTTGGCTTGAATCCGGGAGAGGGATGCAGAATTCCAGGTGTAGCGGTGAAATGCGTAGATATCTGGAGGAATACCGGTGGCGAAGGCGGCATCCTGGACCGGCATTGACGCTGAGGAGCGAAAGCCAGGGGAGCAAACGGGATTAGATACCCGCGTAAGA
+
GGGGGGGGGGGGGGGGGGGGGGGGGGGGGGGGGGGGGGGFFGGGGGGGGGGGCFGGGFGFGGGGFGGGGGGGGGGGEC<EGGGGGGGGGGGGGGGGGGGDGGGGGGDGGGFFFGGGGGGGGGGGGFGGGGGFFGFFGGGGGGGCAF9=DADGGG<FGGGGG7@CGGGGGGGGGGGGGGGGFGGGG588E4C>EGDG5CFEGDGGGGC:CEFGGE>C@5EG:DCD:D446F2FGGGGFBBC724
@M00200:205:000000000-AKKM3:1:1101:15839:6537 1:N:0:1
ACTGGGTATAAAGTGCGCGCAGGCGGTTCCGAAAGTCGAGCGTGAAAGCTCCTGGCCCAACTGGGAGAGGCCGTTCGAAACTTCGGGACTTGAAGGCGGGAGAGGCAGATGGAATTTCCGGTGTAGCGGTAAAATGCGTAGATACCGGAAAGAACACCAGTGGCGAAAGCGATTTGCTGGCCCGCCCTTGACGCTCAGGTGCGAAAGCTAGGGGAGCGACCGGGCTTAGATACCCTAGTA
+
GGGGGGF@FCEFGFG9@FGCFGGGDG66FGECFGGGFG7CEGGGGGGGG,CDGFGG@FGGGG@,,6BB?77FEF@E=FC:FFF,CC77FGCFGC,,B+@EEGGGGEE:<,C<<DFG,83@FGGGC<F:7F<CCGDFGDGGDGDF9F:C<**,C<CFG*<BEGGGGGG1=C@C:*=+BFGGCF**2:**2*<CGGDE=CG+6CE>CEGC:<E>FGBDED8=3)?D(915?4<DGGGC?F8C
@M00200:205:000000000-AKKM3:1:1101:27711:6539 1:N:0:1
ATTGGGTATAAAGCGCGTGTAGGCGGACTTGTAAGTTGGGGGTGAAATCCCGAGGCTCAACCTCGGAACTGCCTCCAAAACTACAAATCTGGACTCAAGTAGAGGCAAGTGGAATTGCGAGTGTAGAGGTGAAATTCGTAGATATTCGCAGGAACACCAGTGGCGAAGGCGACTTGCTGGACTTGTAGTGACGCTGAGACGCGAAAGCGTGGGGAGCAAACAGGATTAGATACCCGAGTA
+
GGGGGGGGGGGGGGGGGGGGGGGGGGGGGGGGGGGGGGGGGGGGGGGG9FGGGGGGGGGGGGGGGGGGGGGGGGGGGGGGGGGGGGGGGGGGGGGGGGGGGGGGGGGGGGGGGGGFGCGGGGGDGGFGFGGBFGDGGGGGGGGGFGGGGGDGGGGGGGGGGGGGGGGGGGGGGGGGGGGGFGFGGGGGF;CFGGGD=BFFEDGGCCDFGGGGGGFG3CEGGGGD?FG?F?AGGCECBDFD
@M00200:205:000000000-AKKM3:1:1101:6603:6551 1:N:0:1
ATTGGGCGTAAAGGGTGTGTAGGCGGTCGTATTAGTCTTTCGTAAAAGCACTGGGGCTTAACCCCGGTAATGCGGAAGAAACGGTACGGCTTCGAGGATGCGAGAGGTACAGGGAACTCATGGTGTAGGGGTGAAATCCGTTGATATCATGGGGAACACCAAAAGCGAAGGCACTGTACTGGCGCACTCCTGACGCTGAAACACGAAAGCGTGGGAATCGAACGGGATTAGATACCCCTGTA
+
GGGGGGGGGGGGGGGGGGGGGGGGGGGGGGGGGGGGGGGGGGGEEEFGGEFGGFFGGGFFGGGGGGGGGGGGGGGGGGGGFGGGGGGGGGGGGGGGGGGGGGGGGDGGGGEFGGGGGGGGGGGFFGGGGGGGGGF,=FDEGGGGGFFGGGGGGGGGFFGDEEGGGGGGGGE7FGGGGGFGGGGGGEGGGGGGGGGGGGDFFG?EC=CDEGGDEEED?CGGGGGGBDDBFFBC7@F7?)5FDA
@M00200:205:000000000-AKKM3:1:1101:16332:6565 1:N:0:1
ACTGGGTTTAAAGCGCGCGCAGGCGGATGATGCAAGTCTGGAGTGAAATCTCGCCGCTCAACGGCGAGGCTGCTACGGATACTGTACGTCTGGGGACTGGTAGAGGCTGGTAGAATTCCCGGTGTAGCGGTGGAATGCGTAGAGATCGGGAAGAATACCCGTGGCGAAGGCGGCCAGCTGGGCCAGATCCGACGCTGAGGCGCGAAAGCGTGGGGAGCAAACAGGATTAGATACCCCCGTA
+
GGGGGGGGGGGGGGGGGGGGGGGGGGGGGGGGGGGGGGGGGGGGGGGGGGGGGGGGGGGGGGGGGGGGGGGGGGGGGGGGGGGGGGGGGGGGGGGGGGGGGGGGGGGGGGGGGGGGGGGGGGGGGGGGGGGGGGGGGGGGGGGGGGGGGGGGGGGGGGGGGGGGGDEGGGFEGGGGGGGGGGGGGGGGGGG8EGGEGGGGGGGGCGGGGGG>EGFGFGGGGGGGFGGAF?):+3<C>EFGD
@M00200:205:000000000-AKKM3:1:1101:9920:6565 1:N:0:1
ATTGGGTTTAAAGCGCGCGCAGGCGGTTCCGAAAGTCGAATGTGAAAGCTCCCGGCCCAACTGGGAGAGGCCGTTCGAAACTTCGGGACTTGAAGGCGGGAGAGGCAGATGGAATTTCCGGTGTAGCGGTAAAATGCGTAGATACCGGAAGGAACACCAGTGGCGAAAGCGATCTGCTGGCCCGCCCTTGACGCTCAGGCGCGAAAGCTAGGGGAGCGACCGGGATTAGATACCCCTGTA
+
GGGGGGGGGGGGGGGGGGGGGGGGGGGGGGGGGGGGGGGGGGGGGGGGGGGGGGGGGGGGGGGGGGGGGGGGGGGGGGGGGGGGGGGGGGGGGGGGGGGGGGGGGGGGGGGGGGGGGGGGGGGGGGGGGGGGGGGFGGGGGGGGGGGDEGGDGCGGGGGGGGGGGGG7FGGGGGGGGGGGGFGGGGGGGG?CEDCCGFFGDCGGGGGGGGGGGD@D@E8EDDGD>3C)6@BGGGGGFFFG
@M00200:205:000000000-AKKM3:1:1101:13118:6565 1:N:0:1
ATTGGGTTTAAAGTGCACGTAGGCGGACTATTAAGTCAGGGGTGAAATCCCGGGGCTCAACCCCGGAACTGCCTTTGATACTGGTAGTCTCGAGTCCGAGAGAGGTGAGTGGAATTCCGAGTGTAGAGGTGAAATTCGTAGATATTCGGAGGAACACCAGTGGCGAAGGCGGCTCACTGGCTCGGTACTGACGCTGAGGTGCGAAAGCGTGGGGAGCAAACAGGATTAGATACCCTTGTAAGA
+
GGCFGGGGGGGGGGGGGGGGGGGGGGGGGGGGGGGFGGGGGGGCGGGGGGGGGCFGGGGGGGGGGGGGGGGGGGGGGGGGGCCGGGGGCFFCE:FFGGGGGGD7:FGAEFGGD<FGGGGEFEDFCGGG?F7ADDEADDGDF:DGGGGGG>CCECCCFFGGGGGGDEGGGGGGGGGFFG9FFDGEGGCEGGCF5EDEG*8FCCGGBC7<CEE58?.9<C8C7CFFF4C<?4<2:8CG:;6A7<>
@M00200:205:000000000-AKKM3:1:1101:19925:6576 1:N:0:1
ATTGGGTATAAAGCGTGCGTAGGCGGATTTGCAAGTCAGAAGTGAAATCCCAGGGCTCAACCCTGGAATTGCTTTTGAAACTGCAAATCTAGAATCTTGAAGAGGTTAGCAGAATTCCGAGTGTAGAGGTGAAATTCGCAGATATTCGGAGGAATACCAATGGCGTAGGCAGCTAACTGGGCAAGTATTGACGCTGAGGCACGAAAGCGTGGGGAGCAAACAGGATTAGATACCCCTGTA
+
GGGGGGGGGGGGGGGGGGGGDGGGGGGGGGGGGGGGG9FGGGGGGGGGGGGGGGGGGFGGGGGGGGGGGGGGGGGGGGGGGGGGGGGGGGGGGGGGGGGGDGGGGGGGGGGGFGGGGGGGGGGGGFGGGGGFGGGGGGGGGDGGGGGGGGGGGGGGGGG?FGGGEGGGGGGGGGGGGGGGGGGGGGFGGGGGGCGGGFGGGGGGGGGGGGEGGGFDBFCF4CFDDGGFFFE:BFFDFFFF
@M00200:205:000000000-AKKM3:1:1101:11049:6594 1:N:0:1
ATTGGGCTTAAAGGGCGCGTAGGCGGGCTGTCAAGTCTGGGGTGAAATCCCGCGGCTCAACCGTGGAACTGCCTCAGATACTGACGGCCTCGAGGGAGGTAGGGGCGTGCGGAACTGTAGGTGGAGCGGTGAAATGCGTTGATATCTACAGGAACTCCGGTGGCGAAAGCGGCACGCTGGACCTTCACTGACGCTGAGGCGCGAAAGCCAGGGGAGCAAACGGGATTAGATACCCGCGTA
+
GGGGGGGGGGGGGGGGGGGGGGGGGGGGGGGGGGGGGGGGGGGGGGGGGGGGGGGGGGGGGGGGGGGGGGGGGGGDFGGGGFGFGGGGGGGGCEGGGGGEGGGEFGGGGGGGGGGGFGGGGGGGGGGGGGGGGGGGGGGGGGGGGGGGFGFFFEFGGGGGGGGGGGGGGGDCEGGGGGGGGGGGGGGEGGGGGGGEE@=5CGGGGGGGGGGGGGFD3CFGGDGD1DG?FF<FFGGDEBEE
@M00200:205:000000000-AKKM3:1:1101:22941:6603 1:N:0:1
ATTGGGTGTAAAGCGCGTGTAGGTGGGGAAGCAAGTCCGGTGGGAAAGCCCACGGCTCAACCGTGGAAGTTCGCTGGAAACTGCTACTCTTGAGGGTGATAGAGGGAAGTGGAATTGCTGGTGTAGCGGTGAAATGCGTAGATATCAGCAGGAACACCCGTGGCGAAGGCGGCTTCCTGGATCACCCCTGACGCTGAGACGCGAAAGCGTGGGGAGCGAACGGGATTAGATACCCTCGTA
+
GGGGGGGGGGGGGGGGGFGGGGGGGGGGGGGGGGGGGGGGGGGGGGGGGGGGGGGGGGGGGGGGGGGGGGGGGGGGGGGGGGGGGGGGGGGGGGGGEGGGGGGGGGGGGGGGGGGGGGGGGGGGGGGGGGGGGGGGGGGGGGGGGGGFGGGGGGGGGGGEGGGGGGGGGGGGGGGGGGGGGGGGGDGGGGGGGGGGGFEGGGGGGGGGGGGGGGDGDGGGGGDD(>>>FFFGGGGDFFFG
@M00200:205:000000000-AKKM3:1:1101:5093:6606 1:N:0:1
ACTGGGCGTAAAGGGCGCGTAGGCGGCTCGTTAAGTCGGCTGTGAAAGCCCGGGGCTCAACCCCGGAGGGTCGGCCGATACTGGCGAGCTAGAGTACGGAAGAGGTAGCTGGAATTCCCGGTGTAGCGGTGAAATGCGTAGATATCGGGAGGAACACCTGAGGCGAAGGCGGGCTACTGGGCCGATACTGACGCTGAGGCGCGAAAGCCAGGGGAGCGAACGGGATTAGATACCCGCGTA
+
GGGGGGGGGGGGGGGGGGGGGGGGGGGGFGGGGGGGGGGGGGGGGGGGFFGGGGGGGGGGGGGDGGGGGGGGGGGGGGGGGFGG8@FCGGFGGGGGGGGGGGFFGGCFCFGGFGGGGGGGGGGGGGGGGGGGCFGGGEGGGGGGGFGEGGGGGGGFGGGGGGGGGGGGGGE>?ED8CCGGGGGGEEEGGGGGGGGGGDFFGGGGGGGDF:FFGGFGBGG*978<?:C<FFFGGGGGFFFE
@M00200:205:000000000-AKKM3:1:1101:6461:6607 1:N:0:1
ATTGGGTTTAAAGCGCACGTAGGCGGGTCGTTAAGTCGGGGGTGAAATCCTGGAGCTCAACTCCAGAACTGCCTTCGATACTGGCGACCTAGAGTCCGGAAGAGGTTAGCGGAATACCCAGTGTAGAGGTGAAATTCGCAGATATTGGGTGGAACACCAGTGGCGAAGGCGGCTAACTGGTCCGGTATTGACGCTGAGGCACGAAAGCGTGGGTAGCAAACAGGATTAGATACCCTTGTA
+
GGGGGGGGGGGGGGGGEFFGGGGGGGGGGGGGGGGGGGGGGGGGGGGGGGGGGGGGGGGGGGGGGGGGGGGGGGGFGGGGGGGGGGGGGGGGGGGGGGGGGGGGGGGGGGGGGGGGGGGGGGGFGGGGGGGGGGGGGGGGGGGGGGGFFGEGGGGGGGGGGGGGGGGGGFGGGGGGGGGGGGGEGGGFGGFFGCDEGGGGGGGEEGDGDGGDGCFGFGFGGF64:<F?FF<FDFGGFFFG
@M00200:205:000000000-AKKM3:1:1101:24962:6607 1:N:0:1
ACTGGGTGTAAAGGGAGCGTAGGCGGACATTTAAGTCAGGGGTGAAATCCCGGGGCTCAACCTCGGAATTGCCTTTGATACTGGGTGTCTTGAGTATGAGAGAGGTGTGTGGAACTCCGAGTGTAGAGGTGAAATTCGTAGATATTCGGAAGAACACCAGTGGCGAAGGCGACACACTGGCTCATTACTGACGCTGAGGCTCGAAAGCGTGGGGAGCAAACAGGATTAGATACCCCCGTA
+
GGGGGGGGGGGGGGGGGGGGGGGGGCGGGGGGGGGGGGGGGDGGGGGGGGGGGGGGGGGGGGGGGGGGGFFGGGGGGGGGGGFGFGGGGGGFFCGGGGGGGGFG7FFGGGGGGFGGGGGECEF@EFCGCGGGGFGGDDFF?FEDDGFFFEEFGGGGGGGGGGGGGGGGEGGGGGGGGCFGGFFFGEGGDCFFCGG5E5CEFGGEGGGGGGGG7E5<5F62*9EF17>>FBAGGGGDDEFG
@M00200:205:000000000-AKKM3:1:1101:18616:6614 1:N:0:1
ATTGGGTATAAAGGGCGCGTAGGCGGCCTTCTAAGTCAGACGTGAAATCCCCCGGCTTAACCTGGGAACTGCGTCTGATACTGGGAGGCTTGAGTATGGGAGAGGGATGTAGAATTCCAGGTGTAGCGGTGAAATGCGTAGATATCGGGAGGAACATCTGTGGCGAAGGCGACACCCTGGACCAGCACTGACACTGAGGCACGAAAGCGTGGGGAGCAAACAGGATTAGATACCCCCGTA
+
GGGGGGGGGGGGGGGGGGGGGGGGGGGGGGGGGGGGGGGGGGGGGGGGGGGGGGGGGGGGGGGGGGGGGGGGGGGGGGGGGGGGGGGGGFGGGFGGGGGGGGGFDGGGGGGGGGGGGGGGGGGGGGGDGGGFGGGGGGGGEGGGGFEGDGGCF@FFGGFGGGGG:CGDCFGEGGE8EGGGGGGGGGGGGFGGGGGCFCFEEGEGGGGGGGGCC*./7F:EGGF43CC49B>>FFGGDDFD
@M00200:205:000000000-AKKM3:1:1101:22975:6632 1:N:0:1
ACTGGGCTTAAAGGGCGCGTAGGCGGCCACCGCAAGTCAATTGTGAAATCTCCGGGCTTAACTCGGAAAGGTCAACTGATACTGCGGGGCTAGAGTGCGGAAGGGGCAACTGGAATTCTCGGTGTAGCGGTGAAATGCGTAGATATCGAGAGGAACACCTGCGGCGAAGGCGGGTTGCTGGGCCGACACTGACGCTGAGGCGCGAAAGCTAGGGGAGCGAACGGGATTAGATACCCCCGTA
+
GGGGGGGGGGGGGGGGGGGGGGGGGGGGGGGGGGGGGGGGGGGGGGGGGGFGGEGGGGGGGGGGGGGGGGGGGGGGGGGGGGGGGGGGGGGGGGGGGGGGGGGGGGGGGGGGGGGGGGGGGGGGGGGGGGGGGGGGGGGGGGGGGGGGGGGGGGGGGGGGGGGGGGGGGGGGGGGGGGGGCEGFGGGGGGGGGGGGG>FDGGGGEEGGFDGGGGDD>GG*>DEGFDG?=F<G@CFFFBFGD
@M00200:205:000000000-AKKM3:1:1101:21938:6637 1:N:0:1
ATTGGGTTTAAAGGGCGCGTAGGCGGTTTTGTAAGTTCCGCGTGAAATCCCCCGGCTCAACCGGGGAATGGCGTGGAAAACTGCGAGGCTTGAGTTCGGGAGAGGGAAGCGGAATTCCGGGTGTAGCGGTGAAATGCGTAGATATCCGGAGGAACACCGGTGGCGAAGGCGGCTTCCTGGACCGACACTGACGCTGAGGCGCGAAAGCTAGGGGAGCAAACGGGATTAGATACCCGGGTAAGA
+
GGGGGGGGGGGGGGGGGGGGGGGGGGGGGGGGGGGGGGGGGGGGGGGGGGGGGGGGGGGGGGGGGGGGGGGGGGGGGGGFFGGGGCGGGGGGGGGGGGGGGGGGGGGGGGGGGGGGGGGGGFGGGGGGGGGGGGGGGGGGGGGGGGGGGGGCGCGGGGGGGGGGGGGGGGGGGGGGGGGGGGGGGCEGGGGGGGGG58=CCCCEGGGGGGGGGGFG>=FGGDGD?G:?FF>:<FFC>DBDFBF
@M00200:205:000000000-AKKM3:1:1101:16713:6648 1:N:0:1
ACTGGGTTTAAAGGGCGCGTAGGCGGGCAACCAAGTCGGGGGTGAAATCCTGCCGCCCAACGGCAGAAGGGCCCCCGATCCTGGCTGTCTCGAGCAGGGTAGGGGCACGTGGAACTTCCGTTGGAGCGGTGAAATGCGTAGTTATCGGAAGGACCGCCGGTGGCGAAAGCGACGTGCTGGACCCTTTCTACCGCTGAGGCGCGAAAGCTAGGGGAGCAAAAGGGCTAAGATACCCTGGTA
+
GDGGGGGGGGGGGGGGGGGBFGGGGGCG:C@FGGFEFGGEGGGGGGGGEBFFFFGG:FGGGCCFEGC,EG=F=>FGGEC+3=CFBBF=C<<<>BFFF7FCC@FG7@<FC<FCF93>9FFG,31<>,8CC<7FF9@2<*48<*,22>FG*=B<F+<=F?E*CC>DGG5>58E*81:8F>0<5CEC88:@9*+02:/:8C*7*)/8?*97+0<FGD)10:F+**:7(9*))*.0<F6*7)0<
@M00200:205:000000000-AKKM3:1:1101:20785:6659 1:N:0:1
ACTGGGTATAAAGCGTGTGTAGGTGGCTCGCTAAGTCGGTTGTGAAATCCCTGGGCTCAACCTGGGAATTGCAGTCGATACTGATGAGCTCGAGTTCGGTAGAGGGTGACGGAATTCCCGGTGTAGCGGTGAAATGCGTAGATATCGGGAGGAACATCGATGGCGAAGGCAATCACCTGGGCCTGAACTGACACTGTGACACGAAAGCGTGGGTAGCAAACAGGATTAGATACCCCTGTA
+
GGGGGGGGGGGGGGGCFFGGGGGGGGGFGGGGGGGGGGGGEGGGGGGGGGGGGGGGG7FGGGGGGGGGCGGGGGCFGGGGGGGGGAFGGGDGGGGGGGGGGGGGGGGEGGGGGEGGGGGGGGGGGGGGGGGGGGGGGGGGGGGGGGCGDGDGEGGGGGGFGGGGGGGGGGDFFD8FGGGGFGGGGGGGGGGGGGGGGGGGGGGGGGGGE5EDGGFGFGGGGGGC;GF@FFEGG8FFFFFG
@M00200:205:000000000-AKKM3:1:1101:12132:6677 1:N:0:1
ACTGGGCGTAAAGCGCGCGTAGGTGGTGACTCAAGTCGGATGTGAAAGCCCTTGGCTTAACCGAGGAAGTGCATCCGAAACTGAGTCGCTAGAGCTTGGAAGAGGGTCGCGGAATTCCCGGTGTAGAGGTGAAATTCGTAGATATCGGGAGGAACACCAGTGGCGAAGGCGGCGACCTGGTCCGAGACTGACACTGAGGCGCGAAAGCGTGGGGAGCCAACAGGATTAGATACCCGTGTA
+
E@@;@6FFCG;C<FCG:FGC@BCFGG@C<E,;CF,6CFGDEGE,CCE@<<FFDG8FGEFCFCGCB=F,9FEE<FFD::FFEGC9FFFGE:FE,9,C,?FGGF8,B:4:@FEFEEEDG9FGDFFC=<,EDBDBDGFFGFF:F7FCFF:BCCEGFCFAFGF:F9?C@FDCEG:@E>BCGGG>0<8C5:11<0CF9CFF9CEGGD5**2/<ECG?E50)0*<*/**94D:3?FA*A<F3<5@*
@M00200:205:000000000-AKKM3:1:1101:25260:6687 1:N:0:1
ATTGGGCGTAAAGAGCGCGTAGGCGGCTTCTTAAGCGTGTGGTGAAAGCTCAGGGCTCAACTCTGAGTCGGCCATGCGAACTGGGAGGCTTGAGCACTGTAGAGGCAGGTGGAATTCCGGGTGTAGCGGTGGAATGCGTAGAGATCCGGAAGAACACCGGTGGCGAAGGCGGCCTGCTGGGCAGTAGCTGACGCTGAGGCGCGACAGCGTGGGGAGCAAACAGGATTAGCTACCCCCGTA
+
GGGGGGGGGGGGGGGGGGGGGGGGGGGGGGGGGGGGGFGGGGGGGGGFGGGGGGGGGGGGGGGGGGGGGGGGGGGGGGCGGGGGFGGGGGGGGGGGGGFCGGGGGGGGGGGGGGGGGGGGGDGGGGGGGGGGGGGGFGGGGGGFGGGGGGGDGGGGGGGGGGGGGGGGEGGGGDGGGGGGGGGGGGGGGGGGGGGGGGGGGGGGGGDFGGGGGG3CDGGGCFCD?FGFF:<FG88<>FFG
@M00200:205:000000000-AKKM3:1:1101:25958:6687 1:N:0:1
ATTGGGTTTAAAGGGCTCGTAGGCGGTTTGTCGCGTCGGGAGTGAAAACTCAGGGCTCAACCCTGAGCGTGCTTCCGATACGGGCAGACTAGAGGTATGCAGGGGAGAACGGAATTCCTGGTGTAGCGGTGGAATGCGCAGATATCAGGAGGAACACCGGTGGCGAAGGCGGTTCTCTGGGCATGACCTGACGCTGAGGAGCGAAAGCATGGGGAGCGAACAGGATTAGATACCCTTGTAAGA
+
GGGGGGGGGGGGGGGGGGGGGGGGGGGGGGGGGGGGGGGGGGGGGGGGGGGGFGGGGGGGG8FGGGGGGGGGGGGGGGGGGGGGGGEGGGGGGGGGGGGGGGGGGG>FFGGGGGGGGGGGFGGGGGGGGGGGGGGGGGGGGFFGFFGGGFECCFEGCGGGGGGGGGGGGGGGGGGGGGGGGFFGGGFECGGGGG3E5CFFG*:EEECCGFGGFG>)7CG5<DGG.*:3FB<G:<FG@FFDDB<
@M00200:205:000000000-AKKM3:1:1101:26915:6688 1:N:0:1
ACTGGGTGTAAAGGGCGCGTAGGCGGCGGCGTAAGCGTGTGGTGAAAGCCTGGGGCTCAACCCCGGGTCGGCCATGCGAACTGTGCCGCTCGAGCACTGTAGAGGCAGGCGGAATTCCGGGTGTAGCGGTGGAATGCGTAGAGATCCGGAAGAACACCGGTGGCGAAGGCGGCCTGCTGGGCAGTGGCTGACGCTGAGGCGCGACAGCGTGGGGAGCAAACAGGATTAGATACCCCGGTA
+
GGGGGGFFBFGGGGGGGGGGGGGGGGGGGGGEGGGGGGGGGGEGGGGGGGGEGGEGGFGGGGGGGGGGGGGGGGGGGCGFFFGGGGGGGGGGGCFGGGGGGGGGCFGGFGGGGCFGGFGGGFF@FGGGGEFG@CAACFFEGGGGGGGGGGGDGCAEGGEEGGCFGGGG5*?EGDGGGGGGD>EEGFGEGGGGGCDCEDGGGGEEE55<EAEGG?@D:=0<9*:C?*7)7/)7<<EGED>=
@M00200:205:000000000-AKKM3:1:1101:11593:6690 1:N:0:1
ACTGGGTTTAAAGCGCGCGCAGGTGGGTGCGCAAGTCGGAGGTGAAAGCGCAGGGCTCAACCCTGCGACGCCCTCCGAGACTGCGTGTCTAGGGACCGGTAGAGGTGAGTGGAATTCCCGGTGTAGCGGTGGAATGCGTAGATATCGGGAAGAACACCGGAGGCGAAGGCGGCTCACTGGGCCGGATCCGACACTGAGGCGCGACAGCGTGGGGAGCAAACAGGATTAGATACCCTCGTA
+
FGGGGGGGGGGGGGGGGGGGGGGGGGGGGGGGGGGGGGGGGGGGGGGGGGGGGGGGGGGGGGGGGGGGGGGGGGGGGGEFGGGGGGGGGGGGGGFGGGGGGGGGGGGGGGGGGGGGGGGGGGGGGGGGGGGEFGGGGGGDGGGGGGGGGEGDGGGGGGGGGGGGGGGGGGGGGC:9CFGGGGGGEGGCEGGEDDFGFGGGGGGG*:DGGC5CGEBGB5EEGGCF6CG?@?BFCCCGFF>*
@M00200:205:000000000-AKKM3:1:1101:24350:6691 1:N:0:1
ATTGGGTTTAAAGGGCGCGTAGGCGATTAAGCAAGTCAACTGTGAAATCCCTCGGCTTAACCGGGGAACTGCGCCTGATACTGGTTGGCTTGAGTTTGGGAGAGGGACGCGGAATTCCAGGTGTAGCGGTGAAATGCGTAGATATCTGGAGGAACACCGGTGGCGAAGGCGGCGTCCTGGACCAATACTGACACTGAGGAGCGAAAGCCAGGGGAGCAAACGGGATTAGATACCCGCGTA
+
GGGGGGFGGGGGGGGGGGGGGGGGGGGGGGGGGGGGGGGGGGGGGGGGGGGGGGGGGGGGGGGGGGGGGGGGGGGGGGGGGGGGGGGGGGGGGGGGGGGGGGGGGGGGGGGGGGGGGGGGGGGGGGGGGGGGGGGGGGGGGGGGGGGGGGGGGGGGGGGGGGGGGGGGDGGGGGGGGGGGGGGDAEGGGGGGGGGGGGGGGGGGGEGFGFGGGGFGFGFFGGGGB3*<?FAGGGG<>DFG
@M00200:205:000000000-AKKM3:1:1101:7974:6709 1:N:0:1
ACTGGGTTTAAAGGGCGCGTAGGCGGCTTTTCAAGCGTGCGGTGAAAGCTCGGGGCTTAACTCCGAGTCTGCCGTGCGAACTGGGAGGCTTGAGTCTGGTAGAGGTCGATGGAATTCCGGGTGTAGCGGTGGAATGCGTAGAGATCCGGAAGAACACCGGTGGCGAAGGCGGTCGACTGGGCCAGTACTGACGCTGAGGCGCGACAGCGTGGGGAGCAAACAGGATTAGATACCCGAGTAAGA
+
GGGGGGGGGGGGGGGGGGGGGGGGGGGGGGGGGGGGGGGGGGGGGGGGGGGGGGGGGGGGGGGGGGGGGGGGGGGGGGGGGGGGGGGGGGGGGGGGGGGGGGGGGGGGGGGGGGGGGGGGGGGGGGGGGGGGGGGGGGGGEFGGGGGGGGGGGGGGGGGGGGGGGGGGGGGGGGEGGDGGGGGGGGF99DGGGGGGGFGGGGGGGGGGG58CEGFGFGGGGFEGFGD2FFAFFCFDEFFGGF<
@M00200:205:000000000-AKKM3:1:1101:21324:6714 1:N:0:1
ACTGGGTATAAAGCGCGTGTAGGTGGCTCCGCACGTCCGATGTGAAAGCCCAGGGCTCAACCCTGGAAGTGCATAGGATACGACGGAGCTGGAGTGCTGAAGAGGAGAGCGGAACTCCCGGTGTAGAGGTGAAATTCGTAGATATCGGGAAGAACACCAGTGGCGAAGGCGGCTCTCTGGGCAGACACTGACACTGCGACGCGAAAGCGTGGGGAGCAAACAGGATTAGAGACGGGTGTAAG
+
GGGGFGFGGGGFGGGGGEG7CDEFGFFFFECFDEGFEECF@:;FFFF@EGGGGCCCC<FDGGEFDFFGFFFF?<EGF,EAFG@FGCCECFD@FE?FF9FGGCEFFCGDGGCFGEFFFGGFGGG>FFAACC<BAFGGGGGF7CCF=FC7+@B+<>E@B+@>>FFG7:B:@@FC588CFG9EFBFC8BF=<7??F+2=+3/=555:*?C58C*8EE)))123*7*/4*:??F):0**))08:F)
@M00200:205:000000000-AKKM3:1:1101:3846:6714 1:N:0:1
ACTGGGTTTAAAGGGTGTGTAGGCGGGCTGTTAAGTCAGTGGTGAAATCTCAAGGCTCAACCTTGAAACTGCCATTGATACTATCAGTCTTGAATCTTGTTGAGGTAGGCGGAATATGTCATGTAGCGGTGAAATGCTTAGATATGCCATAGAACACCGATTGCGAAGGCAGCTTACTAAGCAAGCATTGACGCTGAGGCACGAAAGCGTGGGGATCAAACAGGATTAGATACCCTCGTA
+
GGGGGGCCFEEGGCGE;8BFGGGGGGDGG7@FFGGG9CFDFGGGGFGFG<FG9EGGDGGGGGGGGFEFFGGGGFFGAFFGGGG9,,<CFGFFGGGGCFGGGGGGFF<<FECEGGGE?@FGGGGGGGAFCFDCFGG9EFFGGGGFGC,C<FFGDGGFGFCEFCFGGGGGGGF8CFFGGGGFGFG8EFFGGGGGGGGCGF**/8CGGGGFCECFGEEG:*CEFDCCFGGFFCFFGGF*8;>*
@M00200:205:000000000-AKKM3:1:1101:8010:6722 1:N:0:1
ACTGGGTTTAAAGGGCGCGTAGGCGGCGCGACAAGGCGGCGGTGAAAGTCCGGGGCTCAACCCCGGATCGGCCGTGGCGACTGTCGTGCTTGAGCACAGTAGAGGCGGGTGGAATTCCGGGTGTAGCGGTGGAATGCGTAGAGATCCGGAAGAACACCGGTGGCGAAGGCGGCCCGCTGGGCTGTGGCTGACGCTGAGGCGCGACAGCGTGGGGAGCAAACAGGATTAGATACCCGAGTAAGA
+
GGGGGGGGGGGGGGGGGGGGGGGGGGGGGGGGGGGGGGGGGGGGGGGGGGGGGGGGGGGGGGGGGGGGGGGGGGGGGGGGGGGGGGGGGGGGGGGGGGGGGGGGGGGGGDGGEFCGBFEEG8?8CFFEG*8C:CCGFG>>EEG79EGGGDGCCGCF6EGGDCGFEEGGGFEG5EGE?1/8C88/03C*:5/0;*5C8CGFG3:*/*/12*;?EG>D:FFG4C0>(*:20*)*0<C77.)0:))
@M00200:205:000000000-AKKM3:1:1101:15004:6758 1:N:0:1
ATTGGGTTTAAAGCGCGCGTAGGCGGCTTTGCAAGTCGGGTGTGAAATCCCCAGGCTTAACCTGGGAACTGCATTCGAGACTGCATTGCTAGAGTATGGGAGAGGGAAGTGGAATTTCCGGTGTAGCGGTGAAATGCGTAGATATCGGAAGGAACATCAGTGGCGAAAGCGACTTCCTGGTCCAATACTGACGCTGAGGAGCGAAAGCGTGGGGAGCAAACAGGATTAGATACCCGCGTA
+
GGGGGGGGGGGGGGGGGGGGGGGGGGGGGGGGGGGGGGGGGGGGGGGGGGGGGGGGGGGGGGGGGGGGGGGGGGGGGGGGGGGGGGGGGGGGGGGGGGGGGGGGGGGGGGGGGGGGGGGGGGGGGGGGGGGGGGGGGGGGGGGGGGGDGDGGGGGGGGGGGGGGGGGGGGGGGGGGGGGGGGGGGGGGFGGGGGGGGGGGGGGGGGGGGGGDGGFGFGGGGGGGFGGBFFAGGGGGFFFG
@M00200:205:000000000-AKKM3:1:1101:5871:6765 1:N:0:1
ATTGGGTGTAAAGGGCGCGTAGGCGGATAAGCAAGTCCGGGGTGAAATCTTTCGGCTCAACCGGAAAAGTGCCTTGGATACTGCTTGTCTCGAGGGAGATAGGGGCCGTTGGAACTTCCGGTGGAGCGGTGAAATGCGTTGATATCGGAAGGAACGCCGGTGGCGAAAGCGAACGGCTGGACCTCTTCTGACGCTGAGGCGCGAAAGCTAGGGGAGCAAACGGGATTAGATACCCCAGTA
+
GGGGGGGGGGGGGGGGGGGGGGGGGGGGGGGFGGGGGGGGGGGGGGGGGGGGGGGGGGGGGGGGGGGGCFGGGGGGGGGGGGGGGGGGGGGGFGGGGGCFGGGDGGGG@CGGGGGGG,EGGGGGFGGEGGGGGGGGGGGDGGFGGGGGGGGGGFFGEGGGGGGFG@CGGGGGGGGGDEGEFFFGGFFCGGGFEGGGGGGGCDGGGEGD7AFGFGDCEFEFFGGGFDG?FFAGE:8/))9F
@M00200:205:000000000-AKKM3:1:1101:26753:6765 1:N:0:1
ACTGGGCTTAAAGGGTGCGTAGGCGGCCCTGTAAGTCAGTGCTGAAATATCCCGGCTTAACTGGGAGGGTGGCATTGATACTGTGGGGCTAGAGTACAGATGAGGTAGGCGGAATTGACGGTGTAGCGGTGAAATGCTTAGATATCGTCAAGAACACCTATAGCGAAGGCAGCTTACTAGGCTGTAACTGACGCTGAGGCACGAAAGTGTGGGGATCAAACAGGATTAGATACCCGAGTAAGA
+
GGGGGGGGGGGGGGGGGGGGGGGGGGGGGGGGGGGGGGGGGGGGGGGGGGGGGGGGGGGGGGDGFGGGGGGGGGGGGGGGGGGGGGGGGGGGEDFFGGGGGGGFEGGGGGGGGGGFGGGGDGFGGGGGGGGGFGGGGGG9FGGFGGGGGGDDFFGGGGGGGGGGGGGGGGGGDGFBDEGGG,<FGGGGFDEFG5CGGGFFGGGGGGGGG@GGG55CFGGCC4@C09FFFBAC@6@C33>F*64
@M00200:205:000000000-AKKM3:1:1101:15528:6773 1:N:0:1
ATTGGGTTTAAAGGGCGCGTAGGCGGCTCGTTAAGTGGTTGGTGAAATCCCGAGGCTCAACCTCGGGTCTGCAGTCGATACGGGCGGACTAGAGTGTTGCAGGGGAGACTGGAATTCCTGGTGTAGCGGTGAAATGCGCAGATATCAGGAGGAACACCGGTGGCGAAGGCGGGTCTCTGGGCAACAACTGACGCTGAGGAGCGAAAGCGTGGGGAGCGAACAGGATTAGATACCCCTGTA
+
GGGGGGGGGGGGGGGGGGGGGGGGGGGGGGGGGGGFGGGGGGGGGGGGGGGGGGGGGGGGGGGGGGGGGGGGGGGGGGGGGGGGGGGGGGGGGGGGGGGGGGGGGGGGGGGGGGGGGGGGGGGGGGGGGGGGGGGGGGGGGGGGGGGGGFCGGGGGGGGGGGGGGGGGGGDGCEGGGGGGGGGGGGGGGGGGGGGGDGGGGGGGGG55C:CGGG>DFDEGCDFC?G7<FFFGGFFG@FFG
@M00200:205:000000000-AKKM3:1:1101:17829:6779 1:N:0:1
ATTGGGTTTAAAGAGCGTGTAGGCGGCCAGGTAGGTCAGCTGTGAAAACTCGAGGCTCAACCTCGAGATGTCGGCTGAAACCATCTGGCTAGAGTCCGGAAGAGGAGAATGGAATTCCCGGTGTAGCGGTGAAATGCGCAGATATCGGGAAGAACACCCGTGGCGAAGGCGGTTCTCTGGGACGGTACTGACGCTGAGACGCGAAAGCGTGGGGAGCGAACAGGATTAGATACCCTAGTA
+
GGGGGGGGGGGGGGGGGGGGGGGGGGGGGGGGGGGGGGGGGGGGGGGGGGGGGGGGGGGGGGGGGGGGGGGGGGEGGGGGGGGGGGGGGGGGGGGGFGGGGGGGGGGGGGGFGGGGGGGGGGGGGGGGGGGGGGGGGGGGGDFGGGGGGGGDFGGGGGGGGGGGGGGGGGGGGCGGGGGGGGGGGGFGGGGGDEGD5CGGGGGGGGGGGDEGGDEG@EGGGGC4:6FD??2*<6EF?;7+
@M00200:205:000000000-AKKM3:1:1101:5121:6782 1:N:0:1
ACTGGGTTTAAAGGGCGCGTAGGTGGCGGCATAAGGCCGTGGTGAAAGTCGGGGGCTCAACCCCTGATCGGCCATGGCAACTGTGTCGCTAGGGCACCGTAGAGGCAGATGGAATTCCGGGTGTAGCGGTGGAATGCGTAGAGATCCGGAAGAACACCAGTGGCGAAGGCGGTCTGCTGGGCGGTGAGCTCGCGAGAGCTCAAGAGCCGACACTGAGGCGCGACAGCGTGGGGAGCAAACAGG
+
GGGGGGGGGGGGGGGGGGGGGGGGGGGGGGGGGGGGGGGGGGGGGGGGGGGGGGGGGGGFFGGGGGGGGGGGGGGGGGGGGGGGGGGGGGGGGGGGGGGGGEGGGGGGGGGDGGGGFGGGGGGGGGFGGGGGGGFFGGGGGGGGCCGGGGGGGGGGGGGGG@FGGGGGD@FEEEEGGGGGGGGGGEFGGGGGEEDCCEGG6DGGFGGCCCEC5C77?=1CDDG36DC9B@>GE8>>FFFEG:B
@M00200:205:000000000-AKKM3:1:1101:3514:6806 1:N:0:1
ATTGGGTTTAAAGCGCGCGCAGGCGGTCCTTTAAGTCTACCCGTGAAATGCCGGAGCTCAACTCCGTGCACGCCGGGGGATACTGGAGGACTGGAGACGAGTAGAGGCAAGCGGAATTCCGGGTGTAGCGGTGGAATGCGTAGAGATCCGGAAGAACACCGGAGGCGAAGGCGGCTTGCTGGGCTTGGTCTGACGCTGAGGCGCGAAAGCGTGGGGAGCGAACAGGATTAGGACCCCCAGTA
+
GGGGGGGGGGGGGGGGEGGDEGGGGGGGGFG9@EFGGEGGGGGGGFFFFDGFGG:CCF8FGGGFAFFGGFCCF47CFDCF@AAEFFDFC@F<,8<AEFGDDFGCFFFGCFBEFCF<CFCBFGGCFBFFDCF>>C*>CCGGEECEEFF,<FFEG@=FFG@EEE7CEGGC>EECEDC*/CC7<ECFC5EGF7?EFGGCCC8CFGG*:E<DCF8/;C)955*?)3*)8F*)*??7+,29@<):95
@M00200:205:000000000-AKKM3:1:1101:5969:6807 1:N:0:1
ATTGGGTTTAAAGAGCGTGTAGGCGGCCAGACAGGTCTGTTGTGAAAACTAGAGGCTTAACCTCTAGACGTCGACAGAAACCGTTTGGCTAGAGTCCGGAAGAGGAGAGTGGAATTCCTGGTGTAGCGGTGAAATGCGCAGATATCAGGAAGAACACCAATGGCGAAGGCAGCTCTCTGGGACGGTACTGACGCTGAGACGCGAAAGCGTGGGGAGCGAACAGGATTAGATACCCCTGTA
+
GGGGGGGGGGGGGGGGGGGGGGGGGGGGGGGGGGGGGGGGGGGGGGGGGGGGGGGGGGGGGFGGGGGGGGGGGGCGGGGGGDGFEGGGCGGGGGGG9FCFGGGGGGGGGGGGGFFFGGGGGGGGGGGFGFGGGGGGFGEGGGCFDFACFGFGGGGGGGGFFGGGGEGGGEGGGGGFGGGGGGGGGGGCFGGGGGCEGGGGEDGEEEGFECEGGG>CBGGGDGGGFGD?@FFG7CFC>>9E
@M00200:205:000000000-AKKM3:1:1101:5694:6817 1:N:0:1
ATTGGGTTTAAAGGGCTCGTAGGCGGTTTGTCGCGTCGGGAGTGAAAACACCGGGCTTAACTCGGTGCTTGCTTTCGATACGGGCAGACTGGAGGTATGCAGGGGAGAACGGAATTCCTGGTGTAGCGGTGAAATGCGCAGATATCAGGAGGAACACCGGTGGCGAAGGCGGTTCTCTGGGCATTACCTGACGCTGAGGAGCGAAAGTGTGGGGAGCGAACAGGATTAGATACCCCTGTA
+
GGGGGGGGGGGGGGGGGGGGGGGGGGGGGGGGGGGGGGGGGGGGGGGGGGGGGGGGGGGGGGGGGGDGGGGGGGGGGGGGGGGGGGGGGGGGGGGGGGGGGGGGGGGGGGGGGGGGGGGGGGGGGGGGGGGGGGFFGEGGGDGGGGGAFGG>CFGGGGGGGGGGGGGGGGGGGGGGGGCFGGGGGGGGGGGGGGGGEGFCCFGG5CDFG?GGGGFCBGEGGGGF<FF<FFFGGGGFFFFG
@M00200:205:000000000-AKKM3:1:1101:8623:6826 1:N:0:1
ATTGGGTTTAAAGGGCGCGTAGGCGGCTTGATAAGTCGGGGGTGAAAGCCTGTGGCTCAACCACAGAATTGCCTTCGATACTGTCTGGCTTGAGACCGGAAGAGGTAAGTGGAACTGCGAGTGTAGAGGTGAAATTCGTAGATATTCGCAAGAACACCAGTGGCGAAGGCGGCTTACTGGTCCGGTTCTGACGCTGAGGCGCGAAAGCGTGGGGAGCAAACAGGATTAGATACCCCCGTA
+
GGGGGGGGGGGGGGGGGGGGGGGGGGGGGGGGGGGGGGGGGGGGGGGGGGGGGGGGGGGGGGGGGGGGGGFFGGGGGGFGGGGGGGGGGGGGGGGGGGGGGGGGGGGGGGGGGGGGGGGGGGGGGGCFFGGGGGGGGGGGGGGGGGGFGGGDGGGGG@FGFGGEGGGGGDFGGGDGGGGGGGGGEGD5CFGFDGGGGGDFGGGGGGGGGDEEGGFGFFFGFGGGBGGFFFBGFFG<BBFG
@M00200:205:000000000-AKKM3:1:1101:14287:6839 1:N:0:1
ATTGGGTATAAAGTGCGTGTAGGCGGCCAGGTAGGTCTGCTGTGAAAACTCGAGGCTCAACTTCGAGATGTCGGCGGAAACCATCTGGCTAGAGTCCGGAAGAGGAGAGTAGAATTCCTGGTGTAGCGGTGAAATGCGCAGATATCAGGAGGAATACCCGTGGCGAAAGCGGCTCTCTGGGACGGTACTGACGCTGAGACGCGAAAGCGTGGGGAGCAAACAGGATTAGATACCCCAGTAAGA
+
GGGGGGGGGGGGGGGGGGGGGGGGGGGGGGGGGGGGGGGGGGGGGGGGGGGGGGGGGGGGGGGGGGGGGGGGGGGGGGGGGGGGGGGGGGGGGGGGGGGGGGGGGGGGGGGGGGGGGGFGGGGGGGGGGGGGGGGGGGGGGGGGGGGGGGGGGGGGGFGGGGGGGGGGGGGGGGGGGGGGGGGGGGGGGGGGGGGGGGGGGGECE?DGGEGGGGFGFGGGGGG:?FGFFFBGFFGGFFFGGFF
@M00200:205:000000000-AKKM3:1:1101:22445:6867 1:N:0:1
ATTGGGTTTAAAGCGCGCGTAGGCGGCTTTGCAAGTCGGGTGTGAAATCCCCAGGCTTAACCTGGGAACTGCATTCGAGACTGCATTGCTAGAGTATGGGAGAGGGAAGTGGAATTTCCGGTGTAGCGGTGAAATGCGTAGATATCGGAAGGAACATCAGTGGCGAAAGCGACTTCCTGGACCAATACTGACGCTCATGTGCGAAAGCGTGGGGAGCAAACAGGATTAGATACCCTAGTAAGA
+
GGGGGGGGGGGGGGGGGGGGGGGGGGGGGGGGGGGGGGGGGGGGGGGGGGGGGGGGGGGGGGGGGGGGGGGGGFGGGFGGGGGGGGGGGGGGDGGGGGGGGGCEGGGGGGFGGGGGGGGECGGGGGGGGGGGGGGGGGFGGGGGGFGGGGGGGGGGGGGFEG@EGCGGDGGGGGGGFGGGGGCGGGGGGFGGGGGGGGGGGGGGGGGGGGDGGGEDEGFGGCE4:4>2?F>FCFEGFFBFG24
@M00200:205:000000000-AKKM3:1:1101:4612:6886 1:N:0:1
ATTGGGTTTAAAGCGTGCGCAGGCGGTTTGTTAAGACAGGTGTGAAATCCCCGGGCTTAACCTGGGAACTGCGCTTGTTACTGGCAGACTTGAGTGTGGCAGAGGGGGGTGGAATTCCAGGTGTAGCAGTGAAATGCGTAGAGATCTGGAGGAACACCGATGGCGAAGGCAGCCCCCTGGGTCAACACTGACGCTCATGCACGAAAGCGTGGGGAGCAAACAGGATTAGATACCCCGGTA
+
GGGGGGGGGGGGGGGGGGGGGGGGGGGGGGGGGGGGGGGFGGGGGGGFGGGGGGDGGGGGGGGGGGGGGFGGGGGGFFGFGGGGGGGFGGGGGGGEFGDDFFGGGGGGGGGGGEGGGGEDGGGGGGGGGGGGGGGGGGGGGGGGGGGGG:CEEFGGGGGGDGGGGGGGGGGGGGGGGGGGGGGGFGGGGGGGGGGGGGGGGGGGEGDGGGGGG>>GFC*0>7EF0C7>4=AFGCFFD>55
@M00200:205:000000000-AKKM3:1:1101:14394:6888 1:N:0:1
ACTGGGCATAAAGCGCGCGTAGGCGGCCTCACAAGTCCGCTGTAAAAGTCAAAGGCTCAACCTTTGAATGCCAGTGGAAACTGTGAGGCTAGAGTCCGGAAGAGGCGAGTGGAATTCCTGGTGTAGCGGTGGAATGCGCAGATATCAGGAGGAACACCAACGGCGAAGGCAGCTCGCTGGGACGGTACTGACGCTGAGGCGCGAAAGCGTGGGGAGCAAACAGGATTAGATACCCTGGTA
+
GGGGGGGGGGGGGGGGGGGGGGGGGGGGGGGGGGGGGGGGGGGAFGGGGGGGGGGGGGGGGGGGGGGGGGGGGGGGGGGGGGGGGGGGGGGGGGGGGGGGGGGGGGGGGGGGGGGGGGGGGGGGGGGGGGGGGGGGGGGGGGGGGGGGGGGGGGGGGGGGGGGGGGGGGGGGGGGGGGGGGGGGGGFGFGGGGGGGGGGGGGGGGGCFGEGGGGFGFGGGGGGGFGGDFFFGFFFGFFFG
@M00200:205:000000000-AKKM3:1:1101:27944:6896 1:N:0:1
ACTGGGTTTAAAGGGCGCGTAGGCGGCTTCTTAAGCGGGTGGTGAAAGCTCGGGGCTCAACCCCGAGTCGGCCATGCGAACTGGGAGGCTTGAGCACTGTAGAGGCAGGCGGAATTCCGGGTGTAGCGGTGGAATGCGTAGAGATCCGGAAGAACACCGGTGGCGAAGGCGGCCTGCTGGGCAGTAGCTGACGCTGAGGCGCGACAGCGTGGGGAGCAAAAAGGATTAGATACCCTAGTAAG
+
GCFFGGGGGGGFGFG7CFGGEFGGGEGGGFEAEFGGGGGEGGGGGGGGGGGDEGGGCCEFFGGFGGEFDBEE:CFFFFGECGGFGFGGDF8FFGFGDFGDFECFGGE:=>FGGGGGGA>CFBFGGGFEGGGGCFCC9FCBCGGFCF,=FGEEFGFFEGGC=FCFGGE885C8*/*2CCFGGGGGCFG9:>9FGGCE=FF*:91:**97*2;:CG8<>E0+***/3>CBF4)02,2*858+2.
@M00200:205:000000000-AKKM3:1:1101:6507:6903 1:N:0:1
ACTGGGTTTAAAGGGCGCGTAGGTGGCCACCATAAGGCCGCGGTGAAAGCTTGGGGCTCAACCCCAGGTCGGCCGCGGCGACTGTGGGGCTCGGGCACCGTAGAGGCAGATGGAATTCCGGGTGTAGCGGTGGAATGCGTAGAGATCCGGAAGAACACCAGTGGCGAAGGCGGTCTGCTGGGCGGTGGGAGTGCGAACTCCCAGAGCCGACACTGAGGCGCGACAGCGTGGGGAGCAAACAGGG
+
GGGGGGGGGGGGGGGGGGGGGGGGGGGGGGGGFGGGGGGGGGGGGGGGGGGGGGGGGGGGGGGGGEGGGGGGGGGGGGGGGGGGGGGGGGGGGGGGGGGGGGGGGGGGGGGGGGGGGGGGGGGGGFGGGGGGGGGFGGGGGGGGGGGGGGGGGGGGGGGGGGGGGGGGGGGGGGGGGGGGGGGGGGGGGGGGGGGGGGFFEFGC88DGG=C8EEFGF=@EGDEG9GFBFFFGG5?DFFFFDF?(
@M00200:205:000000000-AKKM3:1:1101:7507:6905 1:N:0:1
ATTGGGTATAAAGGGCGCGCAGGCGGACTCGTAAGTCGGGAGTGAAAACTCGGGGCTCAACCCCGAGCCTGCTTCCGAAACTGCGAGTCTTGAGGACCGGAGAGGAAGGCGGAATTCCCAGTGTAGCGGTGGAATGCGTAGATATTGGGAAGAACACCAGTGGCGAAGGCGGCCTTCTGGACGGTACCTGACGCTGAGGCGCGAAAGCTAGGGGAGCAAACAGGATTAGATACCCTAGTAAGA
+
GGGGGGGGGGGGGGGGGGGGGGGGGGGGGGGGGGGGGGGGGGGGGGGGGGGGGGGGGGGGGGGGGGGGGGGGGGGGGGGGGGGGGGGGGGGGGGGGGGGGGGGGGGGGGGGGGGGGGGGGGGGGGGGGGGGGGGGGGGGGGGGGGGGGGGGGGGGGGGFGGGGGGGGGGGGGGGGGGGGGGGGGGGDGFFGGGDGGGGGGGGGCEEGGGGGGGG>CBFGGCGGGFGGFF@AGGFGGFFFFC>B
@M00200:205:000000000-AKKM3:1:1101:9536:6907 1:N:0:1
ATTGGGTATAAAGCGTGTGTAGGCGGAGGCGTAAGTGTCTTGTGAAATCCCACGGCTCAACCGTGGAACTGCTGGGCATACTGCGTCTCTTGAGCCGGCCAGCGGTCACCGGAACACGCGGTGGAGCGGTGAAATGCGTAGATATCGCTTGGAACGCCAACGGTGAAAACAGGTGACTGGGGCCGCGCTGACGCTGAGACACGAAAGTCAGGGGAGCGAACGGGATTATATACCCGCGTAAGA
+
<<FFFGGCEFGGGFGEGEEGGGGGGG+CEGGGCCGGG@<@@FGGGGGF,E<CCBGGGGGGGGG,,>,C<FGGGGDDCGGFGGGGEG:?EDD<BFG8:+@C@<+6@FC7,CBFCBC=,3>FCC7C+BFGGGCGGADBF@CC7BCGGG7CFCC:,<FEGGGC*=C*1<4FCEG@:<:CF9<FF>*=C88?*9CF5:3*:*C?6CEECED2@9C?>>)>5C8CD3*>:G<?**-23,<7>D>7C(4
@M00200:205:000000000-AKKM3:1:1101:9932:6917 1:N:0:1
ACTGGGTATAAAGGGAGCGTAGGCGGACATTTAAGTCAGGGGTGAAATCCCGGGGCTCAACCTCGGAATTGCCTTTGATACTGGGTGTCTTGAGTATGAGAGAGGTGTGTGGAACTCCGAGTGTAGAGGTGAAATTCGTAGATATTCGGAAGAACACCAGTGGCGAAGGCGACACACTGGCTCATTACTGACGCTGAGGCTCGAAAGCGTGGGGAGCAAACAGGATTAGATACCCTCGTA
+
GGGGGGGGGGGGGGGGGGGGGGGGGGGGGGGGGGGGGGGGGGGGGGGGGGGGGDGGGGGGGGGGGGGGGGGGGGGGGGGGGGGGGGGGGGGGGGGGGGGGGGGGGGGGGGGGGFGGGGGGGGGGGGGGGGGGGGGGGGGGGGGGGGGGCFE@EGGGGGGGGGGGGGGGDGGGGGGGGGGFFGGGGGGGGGGGGGGGDGGF=FGGGEGGCEGGGGFGFGGGFGGGBGGBFFA7CCG4@DFG
@M00200:205:000000000-AKKM3:1:1101:5941:6918 1:N:0:1
ATTGGGTTTAAAGCGCGTGTAGGCGGGGCGGCACGTCCGTCGCTGAAATCCCCCGGCTCAACCGGGGAACGGGCGCGGATACGACCGCCCTGGAGGGGCGTAGGGGGACCTGGAACTTCCGGTGGAGCGGTGAAATGCGTTGAGATCGGAAGGAACGCCCGTGGCGAAAGCGAGGTCCTGGACGCCTGCTGACGCTGAGACGCGAAAGCCAGGGGAGCGAACGGGATTAGATACCCCGGTA
+
GGGGGGGGGGGGGGGGGGGGGGGGGGGGGGGGGGGGGGGGGGGGGGGGGFFEDFGCECFGGG?FGGGGEDFGGDGGGGGDGGGFECFGGCFGFGGGFC@<=FGGGGGGGGGGGGGGGGGGGGGD88;;EGGGFCECF7CCCEEEC9:C>EEGDFC8AE5EEGGGGEEEEEGGGGGDGCFGCGGEGGGGFD?@CGC=EEGGGDC*?*7C8AEFGGF<;G8C)5?335C?@?)2ACFC57)*9
@M00200:205:000000000-AKKM3:1:1101:10451:6926 1:N:0:1
ATTGGGTGTAAAGGGCGCGTAGGCGGACATTTAAGTCAGAGGTGAAAGCCCAGGGCTCAACCTTGGAATTGCCTTTGATACTGGATGTCTTGAGTTCGGGAGAGGTGAGTGGAATGCCGAGTGTAGAGGTGAAATTCGTAGATATTCGGCGGAACACCAGTGGCGAAGGCGACTCACTGGCCCGATACTGACGCTGAGGCGCGAAAGCGTGGGGAGCAAACAGGATTAGATACCCCCGTA
+
GDGFGGGGFGGGGGGGGGGGGGGGGGGGGGGGGGGGGGGGGGGGGGGFGGGGGGGGGGGGGGGGGGGGGGGGGGGCGGDGCFGGGGGGGGFGCGGGGGGGGGGDCFGFGGGGGFGGGGG@FFGECFFCGFGDDGGC<FFF@:FGGGGG8F@7F:FGGGGFGGFGDGECFCFGGGGGGGGCF>CEGG=CEDEFDEGDEFFF5CCEC:<<EGCCEC:CEGFCFG*9:7*46@9?CFG735:5
@M00200:205:000000000-AKKM3:1:1101:10840:6940 1:N:0:1
ATTGGGTATAAAGGGCGCGTAGGTGGCGGCATAAGGCCGTGGTGAAAGTCCGGGGCTCAACTCCGGATCGGCCATGGCGACTGTGTCGCTGGGGCACCGTAGAGGCAGATGGAATTCCGGGTGTAGCGGTGGAATGCGTAGAGATCCGGAAGAACACCAGTGGCGAAGGCGGTCTGCTGGGCGGTGAGTCCGTGAGGACTCAATAGCCGACACTGAGGCGCGACAGCGTGGGGAGCAAACAGG
+
GGGGGGGGGGGGGGGGGGGGGGGGGGGGGGGGGGGGGGGGGGGGGGGGGGGGGGGGGGGGGGGGGGGGGGGGGGGGGGGGGGGGGGGGGGGGGGGGGGGGGGGGGGGGGGGGGGGGGGGGGGGGGGGGGGGEGGFGGGGGGGGGGGGGGGGDGGGGGGGGGGGGDGGGGGGGGGGGGGGGGGGG>EGGGGGGGGGGGGG?FCEG?FGGGGGGGFFGFCDEGGGC(CCBD@9DC*:C>F?CF??
@M00200:205:000000000-AKKM3:1:1101:9896:6945 1:N:0:1
ACTGGGTTTAAAGGGTGCGTAGGCGGCGCGGTAAGTTGGGTGTGAAATCCCTCGGCTCAACCGAGGAATTGCGCTTGATACTGCCGTGCTCGAGGGAGACAGAGGTGAGCGGAACTTAGGGTGGAGCGGTGAAATGCGTTGATATCCTAAGGAACACCAGTGGCGAAAGCGGCTCACTGGGTCTCTTCTGACGCTGAGGCACGAAAGCTCGGGGAGCGAACGGGATTAGATACCCGAGTA
+
GGGGGGDGGGGGGGGF@FGGGGGGGGGGGGGGGGGG<CFGEGGGGGGGGGGCDFGGGGGGGGGCGGGGGGGGGEGGFGGGGGGCFG:=FGCGGGDE:F:BFGGGGGGGG?FGGDGGAEACFGG7FGDGGGGFGGG=FGGGGGGGGCGDDGFFGGGGGGFGFFGGGGGGGGGGGGGGGGGGGGG6BF9FFGGGGGGGGGF==FGGCGGG7+1CEGDGB5C8DDDDFGGFFFFFGEFGFFFF
@M00200:205:000000000-AKKM3:1:1101:8794:6952 1:N:0:1
ATTGGGCTTAAAGCGCGTGTAGGCGGCTTGGCAAGTCGGATGTGAAAGCCCACGGCTCAACCGTGGAAGCGCATCCGAAACTGCTTCGCTCGAGTCTCGGAGAGGAAGGTGGAATGCTTGGTGTAGAGGTGAAATTCGTAGATATCAAGCAGAACACCTGCGGCGAAGGCGGCCTTCTGGACGATGACTGACGCTGAGACGCGACAGCGTGGGGAGCAAACAGGATTAGATACCCCCGTA
+
GGGGGGGGGGGGGGGGGEGGGGGGGGGGGGGGGGGGGGGGGGGGGGGGGGGGGGGGGGGGGGGFGDFGFGGGGGGGGGGGGGGGGGGGGGGGDGGGGFGGGGGGGGGGGGGGGGGGGGGGGGGGDGGGGGGGFFCGGGEFGGGEFFFGGGGCGDFGGGGGGDEECGGGGGGGGGGGGGGGGGGDEGG?7CFGGGGGGGEGCDCE8CCGD5CEGCDGEG8C5C?<?GG<6B)7<EFGEFF5
@M00200:205:000000000-AKKM3:1:1101:17778:6964 1:N:0:1
ACTGGGTTTAAAGTGTGCGCAGGCGGCTCCGCAAGTCGAGTGTGAAATCCCCGAGCTTAACTTGGGAATTGCGCTCGAAACTACGGAACTGGAGTGTGGCAGAGGAAGGTGGAATTCCACGTGTAGCGGTGAAATGCGTAGAGATGTGGAGGAAAACCGATGGCGAAGGCAGCCTTCTGGGCCAACACTGACGCTCATGCACGAAAGCGTGGGGAGCAAACAGGATTAGATACCCCGGTA
+
FGF@AFGGECGGFEFF9@CCEGEE@FFEFGGCEFGGGGGGFGEGAEFGFFGFEDGC:CFCFFGGEG,C=FGGDE@=FGD4@FGGB:FFE@AEGCFEGG7DGGGGG8F8:BB=F<,?EFGGCF8CEFGGFGGG><FBFGGGE7<<,E@C9,>C<F,<CEFC<:778*8FC,5B5EFF?FF@@EG52;8=CGF?AC</:ECGG7=88E5<8**1/8<D3CCCFFFG?*:7?*:C7,+*0:5:
@M00200:205:000000000-AKKM3:1:1101:11524:6982 1:N:0:1
ACTGGGTATAAAGGGCGCGTAGGTGGCGGCATAAGGCCGTGGTGAAAGTCGGGGGCTCAACCCCTGATCGGCCATGGCAACTGTGTCGCTAGGGCACCGTAGAGGCAGATGGAATTCCGGGTGTAGCGGTGGAATGCGTAGAGATCCGGAAGAACACCAGTGGCGAAGGCGGTCTGCTGGGCGGTGAGCTCGCGAGAGCTCAAGAGCCGACACTGAGGCGCGACAGCGTGGGGAGCAAACAGG
+
GGGGGGGGGGGFFGGGGGGBFFFEEGFGGGEGGGDFGGGGGGGGFGGFGGEGGGGGGGGGGGGGGGFFEFGGGGG@DFFFGGGGFFGGGGCFGDG?FGGGGG7,BF@EDGFFGGGGGGGGCFGEFFGF7FGGC@DCGGGEGFGGFGG>C*1:BCFAFG:EGGFEC7C@EGGGGGGGGGGFDG=EEGCE6CFEEGCE=>FGC7CFCFC5=EECECF*/7:8795C>399BF6D>;CDFF):518
@M00200:205:000000000-AKKM3:1:1101:6854:6986 1:N:0:1
ACTGGGTTTAAAGGGCGCGCAGGCGGCTTGGCAAGTCGAGTGTGAAATACCTTGGCTTAACTAAGGAATGGCGCTCGAAACTACCTCGCTAGAGGGCGGGAGAGGGAAGTGGAACTCTCGGTGTAGGGGTGAAATCTGTAGATATCGAGAGGAACACCGGTGGCGAAGGCGGCTTCCTGGCCCGTACCTGACGCTGAGGCGCGAAAGCGTGGGGAGCAAACAGGATTAGATACCCTAGTA
+
GGGGGGGGGGGGGGGGGGGGGGGGGGGGGGGGGGGGGGGGGGFGGGGGGGGGGGGGGGGGGGGGGGGGGGGGGGGGGGGG=FGGGGGGGGGGGGGGGGGGGGGGGGGGGGGGGGGGGGGGGCFGGFGGGGGGGGGGGGGGGGGGGGGGGGGEFGGGGGFGGGGGGGGGGFGGGGDGGFGGGGGGGGGC7*:AEGGGGGFGGGGGEE3*?CEGEGFGBEGGCFFGFGGFFF2CFGC*;FFG
@M00200:205:000000000-AKKM3:1:1101:15700:6988 1:N:0:1
ATTGGGTATAAAGGGCGCGTAGGCGGGATGGCAAGTCAGTCGTGAAATCTCTCGGCTCAACCGAGAAACGTCGGCTGATACTGCCGTTCTTGAGGGATGCAGAGGAGACTGGAATTCCCGGTGTAGCGGTGAAATGTGTAGAGATCGGGAGGAACACCGGTGGCGAAGGCGGGTCTCTGGGCATTTCCTGACGCTGAGGCGCGAAAGCGTGGGGAGCAAACGGGATTAGATACCCTCGTA
+
GGGGGGGGGGGGGGGGGGGGGGGGGGGGGGGGGGGGGGGGGGGGGGGGGGGGGGGGGGGGGGGDGGGGGGGGGGGGGGGGGGGGGGGGGGGGFFGGGGGGGFGGGFGGGGGGGGGGGGGGGGGGGGGGGGEGEGFFGGGGGGFFGGGGGGGGGGGFGGGGGGGFGGGGGGEGGGGGGGGGGFGGGGGGGGEGGGGG=FGGDGG8CCDGGGGGEGBD@GGGGGGC?GGB4=ACGGFD@DFG
@M00200:205:000000000-AKKM3:1:1101:14985:6989 1:N:0:1
ACTGGGCTTAAAGGGCTCGTAGGCGGCCAACTAAGTCAGACGTGAAATCCCCAGGCTCAACCTGGGAACTGCGTCTGATACTGATTGGCTTGAATCCGGGAGAGGGATGCAGAATTCCAGGTGTAGCGGTGAAATGCGTAGATATCTGGAGGAACACCGGTGGCGAAGGCGGCGTCCTGGACCAATACTGACACTGAGGAGCGAAAGCCAGGGGAGCAAACGGGATTAGATACCCTGGTA
+
GGGGGGGGGGGGGGGGGGGGGGGGGGGGGGGGGGGGGGGGGGGGGGGGGGGGGGGGGGGGGGGGGGGGGGGGGGGGGGGGGGGGGGGGGGGGGGGGGGGGGGGGGGGGGGGGGGGGGGGGGGGGGGGGGGGGGGGGGGGGGGGGGGGGGGGGGGGGGGGGGGGGGGGGGGGGGGGGGGGGGGGGGGGGGGGGGGGGGGGGGGGEGD<CC=EGGEBG>GGGGGGGFDGFF?AFGGGGFFFG
@M00200:205:000000000-AKKM3:1:1101:5633:6990 1:N:0:1
ACTGGGCATAAAGGGCGCGTAGGTGGCCTGTGCAAGCGTGCGGTGAAAGCTCGGGGCTCAACCCCGAGTCGGCCGTGCGAACTGCTGGGCTCGAGCACTGTAGAGGCAGGCGGAATTCCGGGTGTAGCGGTGGAATGCGTAGAGATCCGGAAGAACACCGGTGGCGAAGGCGGCCTGCTGGGCAGTGGCTGACACTGAGGCGCGACAGGGTGGGGAGCAAACAGGATTAGATACCCGAGTAGG
+
GGGGGGGFGGGGGCGGGGG7FGGGGGGCFFGECGFGGGBFCEGBEGGFFGFGGGGGGGFFGGEECGGGGCGGGGGGGGFGGFGDC9FFEGGCCFGGC@@<EECDFFCG7CEGGGCGCFFGGG>CEBFFFFB7CFD9F@FG7C@DFGC9F7F11CCGFG7CD<FEC:EBF8*BEC>GFC8CEG5888CC=**/899++0C7*97?E5))*1*2?G><>*CGF5*737<)*14*+3<*8)7*9).
@M00200:205:000000000-AKKM3:1:1101:8167:6992 1:N:0:1
ACTGGGCGTAAAGGGTGCGTAGGCGGCCTCTTAAGTCTGACGAGAAAGCCCAAGGCTCAGCTTTGGAAGTGCGCCAGAAACTGAGAGGCTCGAGTGCCGGAGGGGAGAGTGGAATTCCCGGTGTAGCGGTGAAATGCGTAGATATCGGGAGGAATACCGGTGGCGAAAGCGACTCTCTGGACGGTCACTGACGCTGAGGCACGAAAGCGTGGGGAGCAAACAGGATTAGATACCCTAGTA
+
GGGGGGGGGGGGGGGGGGGGGGGGGGGGGGGGGGGGGGGGGG,@FGGGGGGGGGFGGGGGGGGGGGGGGGGGGGGGGGGGGGGEFGGGGGGGGGGGGGGGGGGGGGGGGGGGGGGFFFG@FGGGGGGGGGGGGGGGGDGGGGGGFGDGGCFGGGGGGGGGGGGGGEGGGGGEGGDFGGGGGGGGGDEEGFGGGGCE*CFGGGGGGGGGGGGGGGEGFGGGGGCF?FFFF4)0<<E=F>7E
@M00200:205:000000000-AKKM3:1:1101:28087:6992 1:N:0:1
ATTGGGCTTAAAGGGCGCGTAGGTGGCCCGTTAAGTGGCTGGTGAAATCCCGGGGCTCAACTCCGGGGCTGCCGGTCAGACTGGCGAGCTAGAGCACGGTAGGGGCAGATGGAATTCCCGGTGTAGCGGTGGAATGCGTAGAGATCGGGAAGAATACCAGTGGCGAAGGCGTTCTGCTGGGCCGTTGCTGACACTGAGGCGCGACAGCGTGGGGAGCAAACAGGATTAGATACCCGAGTA
+
GGGGGGGGGGGGGGGGGGGGGGGGGGGGGGGGGFGGGGGGGGGGGGGGGGGGGGGGGGGGGGGGGGGGGGGGGGGGGGGGGGGGGGGGGGGGGGGGGGGGGGGGGGGGGGGGGGGGGGGGGGGGGGGGGGGGGCFGGGGGGGFFFGFEGFGGFGG@FFFFFGGGGGE@EGECCGGGGFGGGGGGGGGGGGCFGG4FFGGGG3CCEGDFGEGGGGFGDG884CCFBFGBFF):C<EGDFFG
@M00200:205:000000000-AKKM3:1:1101:16071:7007 1:N:0:1
ATTGGGTGTAAAGCGCGCGCAGGCGGCCTTTTAAGTCTACCCGTGAAATGCCGGGGCTCAACTCCGTGCACGCCGGGGGATACTGGGAGGCTGGAGACAGGTAGAGGCAAGCGGAATTCCGGGTGTAGCGGTGGAATGCGTAGATATCCGGAAGAACACCTGAGGCGAAGGCGGCTTGCTGGGCCTGATCTGACGCTGAGGCGCGAAAGCGTGGGGAGCAAACAGGATTAGATACCCCCGTA
+
GGGGGGGGGGGGGGGGGGGGGGGGGGGGGGGGGGGGGGGGGGGGGGGGGGGGGGDFGFGGGFGGGGGGGGGGGGGGGGGCGGGGGGGGGGGGGGGGGGGGGGGGGFGGGGGGGGBFGGGGGGGGFGGGGGGGGGCFGFGGGGGGGGGGGGGDGGCFGGGGGGGFGGGGGGGGEEGGGGGGGGGGGGGGGGFGFEGGGGGGFGGGGDDGGGGGCEFDBGGGGGGGFGFFFF<*0,<>6>DGG1
@M00200:205:000000000-AKKM3:1:1101:23374:7008 1:N:0:1
ACTGGGTTTAAAGCGCGTGTAGGCGGCATGACAAGTCGGATGTGAAAGCCCTGGGCTCAACCCAGGAAGTGCATTCGATACTGCCGTGCTAGAGTCCCGGAGAGGGTGGTGGAACTCTCGGTGTAGAGGTGAAATTCGTAGATATCGAGAAGAACACCGGTGGCGAAGGCGGCCACCTGGACGGTGACTGACGCTGAGACGCGAAAGCGTGGGGAGCAAACAGGATTAGATACCCCCGTA
+
GGGGGGGGGGGGGGGGGGGGGGGGGGGGGGGGGGGGGGGGGGGGGGGGGGGGGGGGGGGGGGGGGGGGGGGGGGGGGGGGGGGGGGGGGGGGGGGGFFGGFGGGGGGGGGGGGGGGGGGGGGGGFF,?FGGGGGGGGGGGGGGGGGGGGGGGGGG@FGGGGGDGGEGGGGGDGCEGGGGGGGEGEGGGGGGFC5CCCFG?EDGEGGGGGGGDEGFGFGGGGGGG07F?FFF7CCGGEBFG
@M00200:205:000000000-AKKM3:1:1101:20659:7022 1:N:0:1
ACTGGGTTTAAAGGGTGCGTAGGCGGAATTGTAAGTCCGTGGTGAAATCTCCGAGCTTAACTCGGAAACTGCCGTGGATACTATAATTCTTGAATGTTGTGGAGGTTAGCGGAATATGTCATGTAGCGGTGAAATGCTTAGATATGACATAGAACACCGATTGCGAAGGCAGCTGGCTACACAAATATTGACGCTGAGGCACGAAAGCGTGGGGATCAAACAGGATTAGATACCCCAGTA
+
GGGGGGGGGGGGGGGGGGGGGGGGGGGGGGGGGGGGGGGGGGGGGGGGGGGGGGGGGGGGGGGGGGGGGGGGGGGGGGGGGGGGGGGGGGGGGGGGGGGGGGGGGGGGGGGGGGGGGGGGGGGGGGGGGGGGGGGGGGGGGGGGGGGGGGGFGGGGGGGGGGGGGDEGGGGGGGGFGGGGGGGGGGCGGFGGGGGEGGGFGGDCECDGGGEEGGEGFGGGGGGFFGGFFA<FGEFFEFFD
@M00200:205:000000000-AKKM3:1:1101:23116:7022 1:N:0:1
ACTGGGTTTAAAGGGCGCGTAGGCGGCTTTTCAAGTCGGGCGTGAAATCTCCGGGCTTAACCCGGAAACGTCGTTCGATACTGTCAAGCTAGAGTGTGGAAGAGGCTACTGGAATTCCGTGTGTAGCGGTGAAATGCGTAGATATACGGAGGAACACCAGCGGCGAAGGCGGGTAGCTGGGCCAACACTGACGCTGAGGCGCGAAAGCCAGGGGAGCAAACGGGATTAGATACCCCGGTA
+
FGGFGGEGEEFFGGGGGGGGGGEFGGGGGGGGGFGFGGGGGGEEEGDFGGFGGGEFGFFGGGGCCEGGGGGFGCBEFFFGGGGFGDFGGFGFDE@FGGEFFGGGGDGGGFGFGGGGGGGGGFGGGGGGB:@FGGGGGGFCFGEEGFGGGEEEGFGGFECFFGD@8FECCEFCGE8EGFFGGDFGFGGGEGGGGGDEGECFECC8>ECF8FGGEE5CEG6FGD8<?)*8?4<72<075>7C
@M00200:205:000000000-AKKM3:1:1101:16339:7027 1:N:0:1
ATTGGGCTTAAAGGGAGCGTAGGCGGATAGTTTAGTCAGAGGTGAAAGCCCAGGGCTCAACCTTGGAATTGCCTTTGATACTGGCTATCTTGAGTATGGAAGAGGTATGTGGAACTCCGAGTGTAGAGGTGAAATTCGTAGATATTCGGAAGAACACCAGTGGCGAAGGCGACATACTGGTCCATTACTGACGCTGAGGCTCGAAAGCGTGGGGAGCAAACAGGATTAGATACCCTTGTA
+
GGGGFE@FGGGGGGGGGGGGGGGGGGGGDEGGGFGGFFGGGGGGGGGEFAFFFFGGGGGGGGGGGG<@CFGGGGGGGFFFFGGGGFGGGGGGADEDFFGCFGGGCFGDFGGDFEGGGGGGGGGGGGFFFFFGCG<FDFGGGGGFGGGGCEG:DGGGGGGGBFFEGECFGGGEGGGAEEFGG9EGFFGGGCFFGGGE>CCFGGGGC8CGGGECCE5D>FGGFG?<<FF@*7):B:FGFFFG
@M00200:205:000000000-AKKM3:1:1101:12208:7047 1:N:0:1
ACTGGGTATAAAGCGTGCGTAGACGGTTATTTAAGTCGGGTGTGAAAGCCCCGGGCTCAACCTGGGAATTGCATTCGAGACTGAATAGCTAGGGTGCGGAAGAGGGAAGCGGAATTTCCGGTGTAGCGGTGAAATGCGTAGATATCGGAAGGAACACCAGTGGCGAAAGCGGCTTCCTGGTCCAGCACCGACGTTCAGGCACGAAAGCGTGGGGAGCAAACAGGATTAGATACCCTTGTA
+
GGGGGGGGGGGGGGGGGGGGGGGGGGGGGGGGGGGGGGGGGGGGGGGGGGGGGGGGGGGGGGGGGGGFGGGGGGGGGGGGGGGGGGGGGGGGGGGGGGGDGEFCFGGGDGGGGGGGGGGGGGGGGGGGGGGFGGGGGGGD@>DGFGG7FGGGGGGGGGGGGFGGGGGGGFGDGDGFFGGGGGGGGGGGGGGGGEGGGG?CGGGGGDDFDC8EGGFGFGGGGF?C?GGFFFBGGGGD?FFG
@M00200:205:000000000-AKKM3:1:1101:18785:7055 1:N:0:1
ATTGGGTATAAAGGGAGCGTAGGCGGATAGTTTAGTCAGAGGTGAAAGCCCAGGGCTCAACCTTGGAATTGCCTTTGATACTGGCTATCTTGAGTATGGAAGAGGTATGTGGAACTCCGAGTGTAGAGGTGAAATTCGTAGATATTCGGAAGAACACCAGTGGCGAAGGCGACATACTGGTCCATTACTGACGCTGAGGCTCGAAAGCGTGGGGAGCAAACAGGATTAGATACCCCAGTA
+
GGGGGGGGGGGGGGGGGGGGGGGGGGGGGGGGGGGGGGGGGGGGGGGGGGGGGGGGGGGGGGGGGGGGGGGGGGGGGGGGGGGGGGGGGGGGGGGGGGGGGGGGGGGGGGGGGGGGGGGGGGGGGGGGGGGGGGGGGGGGGGGGGGGGGGGGGGGGGGGGGGGGGGGGGGGGGGGGGGGGGGGGGGGGGGGGGGGGGGGGGGGGGGGGGGGGGDEGBGGGGGGGFGGFFFFGGGGGFFFG
@M00200:205:000000000-AKKM3:1:1101:17905:7058 1:N:0:1
ATTGGGTTTAAAGAGTCCGTAGGCGGCTTGTTAGGTGAGGTGTGAAATCCCTCGGCCCAACCGAGGAATTGCGCTTCAAACCGGCAAGCTAGAGGAGGATAGAGGTGGGCGGAACTGATGGTGGAGCGGTGAAATGCGTTGATATCATCAGGAACACCGGAGGCGAAGGCGGTCCACTGGGTCCTTTCTGACGCTGAGGGACGAAAGCTAGGGGAGCGAACGGGATTAGATACCCGAGTA
+
GGGGGGGGGGGGGGGGGGGGGGGGGGGGGGGGGGGGGGGGGGGGGGGGGGGGGGGGGGGGGGGGGGGGGGGGGGDGGGGG9FGGGGGGGGGGFGGFGGGGGGGGGGGGGGGGGGGGGGGGGGGGGGGGGGGGGGGGGGGGGGGGGGGGGGGGGGGGGGGDGGGGGGGGGGGGGGGGGGGGFGGGFGGGGGGGGGGGGGGGDFGGGGGGGFGGGGFGFGGDGGGG?DC<?@<7<3CCB>FF
@M00200:205:000000000-AKKM3:1:1101:18339:7069 1:N:0:1
ATTGGGTGTAAAGCGCGGGCAGGTGGTCCTTTAAGTCCTTTGTGAAATCCCGGGGCTCAACTCCGGATGTGCATAGGATACTGGAGGACTGGAGACTGGTAGAGGCGAGCGGAATTCCTGGTGTAGCGGTGGAATGCGTAGATATCAGGAAGAACACCGGTGGCGAAGGCGGCTCGCTGGGCCAGTTCTGACACTCATCCGCGAAAGCGTGGGGAGCAAACAGGATTAGATACCCCAGTA
+
GGGGGGGGGGGGGGGGGGGGGGGGGGGGGGGGGGGGGGGGGGGGGGGGGGGGGGGGGGGGGGGGGGGGGGGGGGEEFFFFGGGGGGGGGGGGGGGGGGGGGGGGDEGGGGGGGGGGGGGGGGGGGGGGGGGEGGGGGGGGGGGGGGGGGFFEGGGGGGGGGGGGGGGGEFGGCCGGGGGGGGGGGGGGGGGGGGGFFGGEGGGGGGDGGGGGGGFGFGGFGGGF?CG?FF4:C,C*<BFG
@M00200:205:000000000-AKKM3:1:1101:12570:7081 1:N:0:1
ATTGGGTTTAAAGCGTGCGTAGGTGGTGAGTTAAGTCTGTCGTGAAAGCCCCGGGCTCAACCTGGGAATGGCGATGGATACTGGCTCGCTAGAGTGCGGTAGAGGAGAGTGGAATTCCCGGTGTAGCAGTGAAATGCGTAGAGATCGGGAGGAACATCAGTTGCGAAGGCGGCTCTCTGGACCAGCACTGACACTGAGGCACGAAAGCGTGGGGAGCAAACAGGATTAGATACCCCGGTAAGA
+
GGGGGGGGGGGGGGGGGGGGGGGGGGGGGGGGGGGGGGGGGGGGGGGGGGGGGGGGGGGGGGGGGGGGGGGGGGGGGGGGGGGGGGGGGGGGGGFFGGGGGGGGGGGGGGGGGGGGGGGGGGGGGGGGGGGGGGFGGGGGGGGGGGGGGGGGGGGGGGGGGGGGGGGGGGGGGEDGGCGGGGGGGGGGCCFFGFGGCFGFGGGGGGGGGGGGGDFGFGGFC4CFBGGBF*<:C<ECDFFEGFF
@M00200:205:000000000-AKKM3:1:1101:5600:7111 1:N:0:1
ACTGGGTGTAAAGGGCGCGTAGGCGGCCTGATAAGTAGGGGGTGAAATCCTGCGGCTTAACCGCAGGGCTGCCTTCTAAACTGTCGGGCTCGAGCACGGTAGAGGCAGATGGAATTCCCGGTGTAGCGGTGGAATGCGTAGAGATCGGGAAGAACATCAGTGGCGAAGGCGGTCTGCTGGGCCGTTGCTGACGCTGAGGCGCGACAGCGTGGGGAGCAAACAGGATTAGATACCCGTGTA
+
GFFCG9;-8;<CEFFEFG7CEGG@FGGFGGCFA9<@FDFGE78+<CFEF<FFF=F:+@EGGCFECCGGGFFGGCFFFGFF8E,AFFE77CFGG@+C=F:=FEDC8FGCGGGFGCF8=3>>F>CFA9FEFGGGDCC3>B:*>:BCBFCC*<:<7FF8C3<B,@7*:*1C**4:BEC?+2<E5AAEGCGE7*AC55C=CCGF59EG58)*2::CE>3>)*0+5<CF2>*3*64:?EFC)).*
@M00200:205:000000000-AKKM3:1:1101:3766:7111 1:N:0:1
ATTGGGTATAAAGCGCGCGTAGGCGGGCTTATAAGTCGATTGTGAAATCCCTGGGCTCAACCTGGGAACTGCAGTCGAAACTGTAAGCCTTGAATGTCTGAGAGGATGGCGGAATAACCGGTGTAGTAGTGAAATACGTAGATACCGGAAGGAACACCAGTGGCGAAAGCGATTTGCTGGTCCGCCCTTGACGCTCAGGCGCGAAAGCTAGGGGAGCGACCGGGATTAGATACCCCGGTA
+
FGGGGGGGGGGGGGGGGGGGGGGGGGGEGGFGGGGGGECGGGGGGGGGGGGGGGGGGGGGGCGGGGGGGGGGGGFGGGGGGGGGGGGGGGGGFGGGGGGGGGFGGCFGGCGEGDFGGGGGGGGGDGGGGGGGGGGGGGGGGGGGGGGGGGGGFGGGGGGGGGFGGGGGGGCEEFGGGGGGCCFGGGGGDFGFGGGGGGGGDGGDE*9CEEGGGGFGFGDG5C2C6DG?F=<>FGDGB@D7
@M00200:205:000000000-AKKM3:1:1101:16004:7120 1:N:0:1
ATTGGGTATAAAGGGCGCGTAGGCGGCCTGCTAAGTCGAACGTGAAATCCCCGGGCTCAACCCGGGAACTGCGTCCGATACTGGCAGGCTCGAATCCGGGAGAGGGATGCGGAATTCCAGGTGTAGCGGTGAAATGCGTAGATATCTGGAGGAACACCGGTGGCGAAGGCGGCATCCTGGACCGGCATTGACGCTGAGGCGCGAAAGCCAGGGGAGCAAACGGGATTAGATACCCCCGTAAGG
+
GGGGGGGGGGGGGGGGGGGGGGGGGGGGGGGGGGGGGGGGGGGGGGGGGGGGGGGGGGGGGGGGGGGGGGGGGGGGGGGGGGGGGGGGGGGGGGGGGGGGGGGGGGGGGGGGGGGGGGGGGFGGGGGGGGGGGGGGGGGGGGGGGGGGGGGGGGGGGGGGGGGGGGGGGGGGGGGGGGGGGFGGGGECFGFFGDGGGGGGGGGGGEGGC=FGGGFGFGGG4CEGFDG?F@AG?FFFBFEGG0)
@M00200:205:000000000-AKKM3:1:1101:6040:7130 1:N:0:1
ACTGGGTTTAAAGCGTGCGCAGGCGGTTTTGTAAGCCAGATGTGAAATCCCCGGGCTTAACCTGGGAATGGCATTTGGGACTGCAAGGCTGGAGTGCGGCAGAGGAGACTGGAATTCCTGGTGTAGCAGTGAAATGCGTAGATATCAGGAGGAATACCGATGGCGAAGGCAGGTCTCTGGGCTGACACTGACGCTCATGCACGAAAGCGTGGGGAGCAAACAGGATTAGATACCCGCGTA
+
GAEFGFFGCFGGFFGGGGGGGGGGGGGGGGGGGGGGGGGGGGGGGGGGFFGGGEEGGGGCFFFFGGGGGGGGGGGGGGGGEFFGGGGGDFEDFFECFGGGDGGGGGGGGGGGFFFGGGGGFGGGGGGFGFGGFGGDAFFEGD<FFGGGGGCGGGGGF<FFEFGGGG*CEFCEGG7EDFFFF>EGGGCFGGGGGGDGC?CFCDFCEEG4C7EFGGDG>CC8CCGF:7:7FF):3<<C)>7E
@M00200:205:000000000-AKKM3:1:1101:17664:7141 1:N:0:1
ATTGGGCTTAAAGAGCTCGTAGGCGGCTTGTCACGTCGACTGTGAAAACCCGGGGCTCAACTCCGGGCCTGCAGTCGATACGGGCTGGCTTGAGTGCGGTAGGGGAGACTGGAATTCCTGGTGTAGCGGTGAAATGCGCAGATATCAGGAGGAACACCGGTGGCGAAGGCGGGTCTCTGGGCCGTAACTGACGCTGAGGAGCGAAAGCGTGGGGAGCGAACAGGATTAGATACCCCCGTA
+
GGGGGGGGGGGGGGGGGGGGGGGGGGGGGGGGGGGGGGGGGGGGGGGGGGGGGGGGGGGGGGGGGGGGGGGGGGGGGGGG@FFGGGGGGGGGGGGGGGGGGGGGGGGGGGGGGGGGGGGGGGGGGGGGGGGGGGGGGGGGGGGGGGFGGGGGGGGGGGGGGGGGDGGGGGGGGGGGGGGGGGGGGGGGGGGGGGGECGGGGGGGEEDFC:;CD>BGFGGGDDGGBGGFFFFGGCGGFFFG
@M00200:205:000000000-AKKM3:1:1101:15032:7143 1:N:0:1
ATTGGGTTTAAAGGGCGCGTAGGTGGCGACATAAGGCTGTGGTGAAAGTCTGGGGCTCAACTCCAGATCGGCCGTGGCAACTGTGTTGCTTGGGCACCGTAGAGGCAGATGGAATTCCGGGTGTAGCGGTGGAATGCGTAGAGATCCGGAAGAACACCAGTGGCGAAGGCGGTCTGCTGGGCGGTGAGTCCGCAAGGACTCAATAGCCGACACTGAGGCGCGACAGCGTGGGGAGCAAACAGG
+
GGGGGGGGGGGGGGGGGGGGGGGGGGGGGGGGGGGGGGGGGGGGGGGGGGGGGGGGGGGGGGGGGGGGGGGGGGGGGGGGGGGGGGGGGGGGGGGGGGGGGGGGGGGGGGGGGFGGGGGGGGGGGGGGGGGGFFGGGGGGGGGGGGGGGGGCFGGGGGGGGGGGGGGGGGGGGGGGGGGGGGGGGGGGGGCEGEGGFGF?GGGGGGGGGGGGGFFFFGGGDDGGFGGFFFF:E8CG>@FGG:B
@M00200:205:000000000-AKKM3:1:1101:14991:7150 1:N:0:1
ACTGGGTGTAAAGGGCGCGTAGGTGGTTCTGTATGTCTACTGTGAAAGCGTACAGCTCAACTGTATTTTGTCGGTAGAAACTGCAGGACTTGAGGCTGGGAGGGGCTGGTGGAATTCCCTGTGTAGCGGTGAAATGCGTAGAGATGGGGGAGAACACTCGTGGCGAAGGCGGCCAGCTAGACCAGTTCTGACACTGAGGCGCGACAGCGTGGGGAGCAAACAGGATTAGATACCCTAGTA
+
GFGGGGGGGGGGGGGGGGGGGGGGGGGGGGGGGGGGGGGGGGGGGGGGGGGEGGGGGGGGGGGGGGGGGFGGECFGGGGGGGGGGGGGGGGFGGGGGGGGGGEGGGGGGGGGGGGGGGGGGGGGGGGGGGGGGFGGGGGGGGGFGG88FFEEGGGGGFGGGGGGEGGGGGGGGGGFFGGG9FGGGGFGGFFFGGGG?C=FEGGG>CCFCCGDGG>GDGCCDFC4?GGF=8AGGFGGFF?F
@M00200:205:000000000-AKKM3:1:1101:21908:7163 1:N:0:1
ATTGGGTTTAAAGCGCGTGTAGGCGGCTTGGCAAGTCGGTTGTGAAAGCCCGGGGCCCAACCCCGGAATTGCATCTGAAACTGCCTCGCTAGAGTCCCGGAGAGGAAGGCAGAATTCCCGGTGTAGGGGTGAAATCCGTAGATATCGGGAGGAATACCAGCGGCGCAGGCGGCCTTCTGGACGGTGACTGACGCTGAGACGCGAAAGCGTGGGGAGCAAACAGGATTAGATACCCTTGTA
+
GGGGGG@C@FGGFGGGG@F6@FGGGGGGGGGF<,6FGE@+6@CFAEGGGGGGGDE>FC,CF@FFFGG+ACGFGEGGGGGDDBEGF,??CCC4=FFE,F=F7FEGGFGF7CFGFFFDAFF>EFEF9AC3>F7:@BCGGDGFGE,==DCF>F@C:BFFGGGEFCGG>:B7F7BC58:C@+:FFGDEEFFFGCFGDE*5/1C6ECE5:*)9?CC58*795:0<7C*94CD<FF<7EC848F?F
@M00200:205:000000000-AKKM3:1:1101:3890:7167 1:N:0:1
ATTGGGTTTAAAGCGTGTGTAGGCGGGTCGTTAAGTACCTTGTGAAATCCCACGGCTTAACCGTGGAACCGCTTGGTATACTGGCGATCTTGAGCCACTTAGGGGCTACCGGAACAGATGGTGGAGCGGTGAAATGCGTAGATATCATCTGGAACGCCCATGGTGAAAACAGGTAGCTGGGAGTGTGCTGACGCTGAGACACGAAAGCCAGGGGAGCGAACGGGATTAGATACCCCAGTA
+
GGGGGGGGGGGGGGGGGGGGFGGGGGGGGGGGGGGGGGGGGGGGGGGGGGGGGGGGGGDEFGGGGGGGGGGGGGGGGGGGGGGGGGCGGGGGGGGGGGGGGGCFGGGFGFEGFGGGGEFCGGGGGGGGGGGGGGGGGGGGGGGFGGGGFGGFGGGDCFDFGGGGGGGGGC:8>2BC?FEDCCEGGGGDFGF:C**CEFGGGFGGGEC**0;:B5>)7E>:77CGF3*5?FFFEAFCEB:E
@M00200:205:000000000-AKKM3:1:1101:11771:7170 1:N:0:1
ACTGGGTGTAAAGGGCGCGTAGGTGGCGACATAAGGCTGTGGTGAAAGTCTGGGGCTCAACTCCAGATCGGCCGTGGCAACTGTGTCGCTTGGGCACTGTAGAGGCAGATGGAATTCCGGGTGTAGCGGTGGAATGCGTAGAGATCCGGAAGAACACCAGTGGCGAAGGCAGTCTGCTGGGCAGTGAACCCGCGAGGGTTCAATAGCCGACACTGAGGCGCGACAGCGTGGGGAGCAAACAGG
+
GGGGGGGGGGGGGGGGGGGGGGGGGGGGGGGGFGGGGGGGGGGGGGGGGGGGGGGGGGGGGGGGGGGGGGGGGGGGGGGGGGGGGGGGGGGGGGGGGGGGGGGGGGGGGGGGGGGGGGGGGGGGGGGGGGGGCGGGGGGGGGGFGGGGGEGGGGGGGGGGGGGGGGGDGG7EGGGGGGGGGGGGGGFGGGGGGGGGGGGGGCFCCFGGEGGEGGFGFFEEGGGGFGGFFFBGE*:DFFFGGF:
@M00200:205:000000000-AKKM3:1:1101:22967:7172 1:N:0:1
ATTGGGCTTAAAGCGTGCGTAGACGGTTATTTAAGTCGGGTGTGAAAGCCCCGGGCTCAACCTGGGAATTGCATTCGAGACTGAATAGCTAGGGTACGGTAGAGGGAAGTGGAATTTCCGGTGTAGCGGTGAAATGCGTAGATATCGGAAGGAACATCAGTGGCGAAAGCGACTTCCTGGACCAGTACCGACGTTCAGGCACGAAAGCGTGGGGAGCAAACAGGATTAGATACCCTAGTA
+
GGGGGGGGGGGGGGGGGGGGGGGGGGGGGGGGGGGGGGGGGGGGGGGGGGGGGGGGGGGGGGGGGGGGFGGGGGGGGFGGGGGGGGGGGGGGGGGGGGGGGGGGGGGGGGGGGGGGGGGGGGGGGGGGGGGGGGGGGGGGGGGGGGGGGGGGGGGGGGGGGGGGDGGGGGGGGGGGGGGGGGGGGGGGGGGGGGGGGGGFGGGGGGGGGEEFG>BDEGGGGGGG<GG<@/-:@FGGFFFG
@M00200:205:000000000-AKKM3:1:1101:20995:7188 1:N:0:1
ACTGGGTTTAAAGTGTGCGCAGGCGGCGCTGCAAGTCGAGTGTGAAATCCCCGAGCTTAACTTGGGAATTGCGCTCGAAACTACGGCGCTGGAGTATGGCAGAGGAAGGTGGAATTCCACGTGTAGCGGTGAAATGCGTAGAGATGTGGAGGAACACCGATGGCGAAGGCAGCCTTCTGGGCCAATACTGACGCTCATGCACGAAAGCGTGGGGAGCAAACAGGATTAGATACCCTCGTA
+
GGGGGGGGGGGGGGGGGGGGGGGGGGGGGGGGGGGGGGGGGGGGGGGGGGGGGGGGGGGGGGGGGGGGGGFGGGGGGGGGGGGGGGGGGGGGGGGGGGGGGGGGGGGGGGGGGGGGGGGGGGGGGGGGGGGGGGGGGGGGGGGGGGGDGGGGGGGGGGGGGGGGGGGEGGGGGGGGGGGGGGGGGGGGGFGGGGGGGGFGFFGGEGDFGG5CEG@GFGGGFF6C1DD?@*4CCCGGFFF7
@M00200:205:000000000-AKKM3:1:1101:21524:7189 1:N:0:1
ACTGGGTATAAAGGGCGTGTAGGCGGGAAGGAAAGTCAGATGTGAAATCCCTGGGCTCAACCCAGGAACTGCATTTGAAACTCCCTTTCTTGAGTGTCGGAGAGGAAAGCGGAATTCCTGGTGTAGAGGTGAAATTCGTAGATATCAGGAGGAACACCGGTGGCGAAGGCGGCTTTCTGGACGACAACTGACGCTGAGACGCGAAAGCGTGGGGAGCAAACAGGATTAGATACCCTAGTA
+
GGGGGGGGGGGGGGGGGGGGGGGGGGGGGGGGGGGGGGGGGGGGGGGGGGGGGGGGGGGGGGGGGGFGGGGGGGGGGGGGGGGGGGGGGGGGGGGGGGGGGGGGGGGGFGGGGGGGGGGGGGGGGCFGGGGC@FGGGGGGFEGGGGGGGGGEGFGGGGDDGGGGEGGGGGGGGGGGGGGGGEGGGGEGGGGGGGGGGFGGGGGDGGGGGGGGGGEGFGGFGGGC?GF76BFGGGGGFFFG
@M00200:205:000000000-AKKM3:1:1101:23530:7204 1:N:0:1
ATTGGGCGTAAAGTGCGCGCAGGCGGTCGTGCAAGTCGCGTGTGAAAGCCCCCGGCTCAACTGGGGAGGGTCACGCGATACTGCTCGACTCGAAGGCAGGAGAGGGAAGTGGAATTCCCGGTGTAGTGGTGAAATGCGTAGATATCGGGAGGAACACCAGTGGCGAAGGCGACTTCCTGGCCTGTTCTTGACGCTGAGGCGCGAAAGCTAGGGTAGCAAACGGGATTAGATACCCTGGTA
+
DFGGGFGGBF@FGGFGGGGGBFGGEFCFGEFGGGGGGGGGGDFGGGGGGGGGGCFGGECFGGGGD@FGGGGGGGGGGFGEGGGGGGEGGGGGGGGGGFGGGGFEGGBFGGGGGGEGGCFGG7BCE>EFFGGGFA=FFCFGGDGGGGG*<CCFFGGGGGGAB<FE8**=CFGGGGGGGCCCFGG><CGGGGCGG=CE5C=CCGGGDEDGGDFCFC;DF?FC4C5C159)9B):<<C*<3?9
@M00200:205:000000000-AKKM3:1:1101:22075:7206 1:N:0:1
ACTGGGTTTAAAGCGTGTGTAGGTGGTTTGCTAAGTCAGGTGTGAAATCCCTGGGCTCAACCTAGGAATTGCATTTGATACTGGTAATCTTGAGTGCGGTAGAGGATGGTGGAATTCCCGGTGTAGCGGTGAAATGCGTAGATATCGGGAGGAACATCAGTGGCGAAGGCGGCCATCTGGACTGACACTGACACTGAGACACGAAAGCGTGGGGAGCAAACAGGATTAGATACCCTGGTA
+
GGGGGGGGGGGGGGGGGGGGGGGGGGGGGGGGGGGGGGGGGGGGGGGGGGGGGGGGGGGGGGGGGGGGGGGGGGGGGGGGGGGGGGGGGGGGGGGGGGGGGGGGGGGGGGGGGGGGGGGGGGGGGGGDGGGGGGGGGGGGGGGGGGGGGGGGGGGGGGGGGGGGDGGGGGGGGGGGDFGGGGGGGGFGGGGGGGGGGGGGGGGGGGDGGGGGGGFGEGGGGGGFFGGEFFFGGFGFFFFG
@M00200:205:000000000-AKKM3:1:1101:14039:7210 1:N:0:1
ACTGGGTTTAAAGCGCGTGCAGGTGGCTTGGTAAGTTAGGCGTGAAATCTCCCGGCTCAACTGGGAGAGGTCGTCTAATACTACCGGGCTAGAGAGCAGAAGAGGAAGATGGAATTCCCGGTGTAGTGGTGAAATGCGTAGATATCGGGAGGAACACCAGTGGCGAAGGCGATCTTCTGGTCTGTTTCTGACACTCAGACGCGACAGCTAGGGTAGTAAACGGGATTAGATACCCGGGTA
+
GGGGGGGGGGGGGGGGGGGGGGGGGGGGGGGGGGGGGGGGGGGGGGGGGGGGGGGGGGGGGGGGGGGGGGGGGGGGGGGGGGGGGGGGGGGGGGGGGGGGGGGGGGGGGGGGGGGGGFGGGGGGFGGGGGGGGGGGGGGGGGGGGGEGDGGDGFGGGGGGGGGGEGGGDGGGGGGGGGGGGGGGGGGGGGGGGGGGGGGGDDEGGDDGGGGGGGFDFEEFGCGDBGG>6B<FGGGGFFFG
@M00200:205:000000000-AKKM3:1:1101:7036:7217 1:N:0:1
ACTGGGTATAAAGCGCGTGTAGGCGGCGGCGTAAGTCTCGTGTGAAAGCCCTGGGCTCAACCCAGGAAGTGCGCGAGATACTGCGTTGCTGGAGTGGCGGAGAGGATGGCGGAATACCCGGTGTAGAGGTGAAATTCGTAGATATCGGGTGGAACACCTGTGGCGAAGGCGGCCATCTGGACGTCAACTGACGCTGAGACGCGAAAGCGTGGGGAGCAAACAGGATTAGATACCCGAGTA
+
GGGGGGGGGGGGGGGGGGGGGGGGGGGGGGGGGGGGGGGGGGGGGGGGGGGGGGGGGGGGGGGGGGGGGGGGGGGGGGGGGGGGGGGGGGGGGGGGGGGGGGGGGGGGGGGGGGGGGFGGGGGGGGGGGGGGDGCGGGGGGGGGGGGGGGGGGGGGGGGGGGGGGCEGGGGGGGGGGGGGGGGGGGGGFFGGGGGGGGGGGGGGEEGGGEEGEGFGFGFFGCCGFGGFFFFGFFGD>EFG
@M00200:205:000000000-AKKM3:1:1101:9771:7219 1:N:0:1
ACTGGGTTTAAAGGGCGCGTAGGTGGCGACCCAAGTCAATGGTGAAAGCTCGATGCTCAACATCGAGTCGGCCACTGATACTGGGTTGCTCGAGCACTGTAGAGGCAGATGGAATTCCGGGTGTAGCGGTGGAATGCGTAGAGATCCGGAAGAACACCGGTGGCGAAGGCGGTCTGCTGGGCAGTTGCTGACACTGAGGCGCGACAGCGTGGGGAGCAAACAGGATTAGATACCCGAGTA
+
GGGGGGGGGGGGGGGGGGGGGGGGGGGGGGGGGGGGGGGGGGGGGGGGGGGGGGGGGGGGGGGGGGGGGGGGGGGGGGGGGGGGGGGGGGGGGGGGGGGGGGGGGGEGGGGGFGGGGGGGGGGGGGGGGGGGGGGGGGGGGGGGGGGGGGGGGGGGGGGGGGGGGCGG>FGGGGGGGGGGGGGCFGGGGGFFGGGGDCGGGGGGECGGGGCEGGEDFFGFFGC46FGFF?4DFGFC))):
@M00200:205:000000000-AKKM3:1:1101:22340:7225 1:N:0:1
ATTGGGTTTAAAGGGCGCGTAGGCGGGATGGCAAGTCAGTCGTGAAATCTCTCGGCTCAACCGAGAAACGTCGGCTGATACTGCCGTTCTTGAGGGATGCAGAGGAGACTGGAATTCCCGGTGTAGCGGTGAAATGTGTAGAGATCGGGAGGAACACCGGTGGCGAAGGCGGGTCTCTGGGCATCTCCTGACGCTGAGGCGCGAAAGCGTGGGGAGCAAACGGGATTAGATACCCTTGTA
+
GGGGGGGGGGGGGGGGGGGGGGGGGGGGGGGGGGGGGGGGGGGGGGGGGGGGGGGGGGGGGGGGGGGGGGGGGGGGGGGGGGGGGGGGGGGGGFGGGGGGGGGGGGGGGGGGGGGGGGGGGEEGGGGGGGGGGGGGGGGGGGGGGGGGGGGGGGGGGGGGEGGGGGGGGGGGGGGGGGGFGGFGGGGGFGFGGGGG8@CC55EE>EG5?/*CEGDDDGGGGDC31CC474-7:CF*)08A
@M00200:205:000000000-AKKM3:1:1101:27773:7232 1:N:0:1
ATTGGGTGTAAAGGGAGCGTAGGCGGGCTCTTAAGTTAGGTGTTTAATCCCGGGGCCCAACCCCGGACAGGCACCTAAAACTGGGAGTCTTGAATAGTGGAGAGGACGGCGGAATTGGGGGTGTAGCGGTGGAATGCGTAGAGATCCCCAAGAACACCAGTTGCGAAGGCGGCCGTCTGGACACATATTGACGCTGAGGCTCGAAAGCATGGGGAGCAAACAGGATTAGATACCCTAGTAAGA
+
GGGGGGGGGGGGGGGGGGGGGGGGGGGGGGGGGGGGGGGGGGGGGGGGGGGGDGGGGGGGGGGGGGGGGGGGGGGGGGGGEGGGGGGGGGGGFF9FGGGGGGGGGGGGGGGGGGGGGGGGGEGGGGGGGGGGGGGGGGEEGGGG9ECGGGGGGGGGGGGGGGGGGGGGGGGDDDEGEGGGGGGGGGGF77C9?EDDECGGFGGGGGGFGCGFG55<:FFGCGGF:<7<@FAF+3<CF@@GC).
@M00200:205:000000000-AKKM3:1:1101:22879:7235 1:N:0:1
ACTGGGTTTAAAGTGTGCGCAGGCGGCGCCGCAAGTCGAGTGTGAAAGCCCCGGGCTTAACTTGGGAATTGCGCTCGAAACTATGGTGCTGGAGTGTGGCAGAGGAGGGTGGAATTCCACGTGTAGCGGTGAAATGCGTAGAGATGTGGAGGAACACCGATGGCGAAGGCAGCCCTCTGGGCCAACACTGACGCTCATGCACGAAAGCGTGGGGAGCAAACAGGATTAGATACCCTCGTA
+
GGGGGGGGGGGGGGGGGGGGGGGGGGGGGGGGGGGGGGGGGGGGGGGGGGGGGGGGGGGGGGGGGGGGGGGGGGGGGGGGGGDFGGGGGGGGGGGGGGGGGGGCGGGGGGGGGGGGGGGGDGGGFFGDGGGGFGGGGGGGGCEEGCGGGGGDEGGGGGDGGGGGGDEFEFGGGGGGGGCC7FFGGGGG9*0CGG358F?C?FGGE=DGEGDECG><DFCFFGGG:<F?F=A>FF?7@F@G
@M00200:205:000000000-AKKM3:1:1101:19427:7239 1:N:0:1
ATTGGGCTTAAAGTGTGCGCAGGCGGCCTCGCAAGTCGAGTGTGAAAGCCCCGGGCTTAACTTGGGACTTGCGCTCGAAACTACGGTGCTGGAGTATGGCAGCGGAAGGTGGAATTCCACGTGTAGCGGTGAAATGCGTAGAGATGTGGAGGAACACCGATGGCGAAGGCAGCCTTCTGGGCCAATACTGACGCTCATGCACGAAAGCGTGGGGATCAAACAGGATTAGATACCCCCGTA
+
G<FGGGGGGGGGGEGGGGG7FFGGGGG+,66@FGGGG7C:CFGGGGG9FGGGG7FGGG<AF,FFGG,,CFFG:7F@FGGGGGC<B+4+@FGGGGG<<F8<,C++@++@CBFGGGGC<,,,>FGGGGGGGGGGGGGGG@FGEG<EGFC,73,3@FGGGGGEG7>DCCEGDGF*=E,<EC;,+:E5*?FGGGGGDGGEGFGGEFGDEGGGGGGG>EE3>*<CFFGGFGGFFFFGGGGG3>>G
@M00200:205:000000000-AKKM3:1:1101:17534:7262 1:N:0:1
ACTGGGTGTAAAGTGTGCGCAGGCGGCGCCGCATGTCGAGTGTGAAAGCCCCGAGCTTAACTTGGGAATTGCGCTCGAAACTACGGTGCTGGAGTGTGGCAGAGGAAGGTGGAATTCCACGTGTAGCGGTGAAATGCGTAGAGATGTGGAGGAACACCGATGGCGAAGGCAGCCTTCTGGGCCAACACTGACGCTCATGCACGAAAGCGTGGGGAGCAAACAGGATTAGATACCCCTGTA
+
GGGGGGGGGGGGGGGGGGGGGGGGGGGGGGGGGGGGGGGGGFGGGGGGGGGGGGGGGGGGGGGFCGFGGGGGGGGGGGGGCGGGGGGGGGGGFFGGGGGGGG<FDGGGGGG7FFGGGGGGGGGGGGGGGGGDFFGGGDCCEEGGGGGFFFGCCGFGGGGGGGGGEGDEEGGGGGGGGGFGGGGGGGFEGGGGGGGGGG9FGG=EEEGFEEE>E5>GFF8FGFEC:F=?*=:7ECFGF@F?
@M00200:205:000000000-AKKM3:1:1101:3953:7292 1:N:0:1
ACTGGGTGTAAAGGGTGTGTAGGCGGCCCTGTTAGTCCCGCGTCAAAGCCCTCGGCTTAACCGAGGATCCGCGCGGGAAACGGCAGGGCTCGAGGTCGGGAGAGGTGTACGGAACTCATGGTGTAGGGGTGAAATCCGTTGATATCATGGGGAACGCCAAAAGCGAAGGCAGTACACTGGCCCGCACCTGACGCTGAAACACGAAAGCGTGGGTAGCGAATGGGATTAGATACCCTCGTA
+
GGGGGGGGGGGGGGGGGGGGGGFGGGGGGGGGGCCFGFGGGGGGGGGGGGGGGGGGGGGFGGGGGGGGGGGGGGGGGGEGGGGGGGGGGGGGGGDGGGGGFGCEEGGGGGGGGGGGGGGFFGGGFGGGGGGGGFGFGDGGGGF;CEGGGDFGEGGEGGGGFFFFGGGGGGDGGGGGGGDFGGGGGDC=FFCG5EDGGFFGGGGGGGGGEGGGDGFGFDG5CG?4.7F?==:FFC@*7>F5
@M00200:205:000000000-AKKM3:1:1101:7767:7301 1:N:0:1
ACTGGGTTTAAAGGGCGCGTAGGCGGCCGTTCAAGTCGGGGGTGAAAGCCTGTGGCTCAACCACAGAATGGCCTTCGATACTGGACGGCTCGAGACCGGAAGAGGTCAGTGGAACTGCGAGTGTAGAGGTGAAATTCGTAGATATTCGCAAGAACACCAGTGGCGAAGGCGGCTGACTGGTCCGGTTCTGACGCTGAGGCGCGAAAGCGTGGGGAGCAAACGGGATTAGATACCCCAGTA
+
GGGGGGGGGGGGGGGGGGGGGGGGGGGGGGGGGGGGGGGGGGGGGGGGGGGGGGGGGGGGGGGGGGGGGGGGGGGGGGGGGGGGGGGGGGGGGGGGGGGGGGGGGGGGGGGGGGGGGGGGGEGGGGFGGGGGGGGGGGGGGGGGGGGGGGGFGGGGGGGGGGGGGGGGGGGCEGGGGGGGGGGGGGCEGG:FGGG**;CFGGGEGGGF5CEGDGFGFGFF:D5<:GG?FFFDCE:FEBFG
@M00200:205:000000000-AKKM3:1:1101:5885:7307 1:N:0:1
ATTGGGTTTAAAGCGCGTGTAGGCGGGCCGATAAGTCAGATGTGAAATCCCTGAGCTCAACTCAGGAACTGCATTTGAAACTGCCGGTCTAGAGTGGTGGAGAGGGAAGCGGAATTCCTGGTGTAGAGGTGAAATTCGTAGATATCAGGAGGAACACCGGTGGCGAAGGCGACTTCCTGGACACCAACTGACGCTGAGACGCGAAAGCGTGGGGAGCAAACAGGATTAGATACCCACGTA
+
GGGGGGGGGGGGGGGGGGGGGGGGGGGGGGGGGGGGGFFGGGGGGGGGGGGGGGGGGGGGGGGEFFGGGGGGGGGGGGGGGGGGGGGGGGGGGGGGGGGGFEFGGGGGGGGDGFGGGGGGGGGGGGGGGGGGGGGGGGGGGGGGGGGFGFG7:CGFCFFGGDGFDFGGGFCEGGGGGGGCFGGGGGGG?DGGGG:CGGGGCG5CCEGGGE5C8*5)<=CFGGGGFGG?FFAGGFF*8>FF
@M00200:205:000000000-AKKM3:1:1101:14306:7308 1:N:0:1
ATTGGGTTTAAAGCGTGTGTAGGCGGACTTCTAAGTGCCTTGTGAAATCCCACGGCTCAACCGTGGAACTGCTGGGCATACTGGGAGTCTTGGGCCATTCAGGGGCAACTGGAACAAGCGGTGGAGCGGTGAAATGCGTAGATATCGCTTGGAACGCCGAAGGTGAAAACAGGTTGCTGGGGATGTGCCGACGCTGAGACACGAAAGCCAGGGGAGCAAACGGGATTAGATACCCGGGTAAGA
+
GGGGGGGGGGGGGGGGGGGGGGGGGGGGGGGGGGGGGGGGGGGGGGGGGGGGGGGGGGGGGGGGGGGGGGGGGGGGGGGGGGGGGGGGGGGGGGGGGGGGGGGGGGGGGGGGGGGGGGGGGGGGGGGGGGGGGGGGGGGGGGGGGGGGGGGGGGGGEGGCFGGGGGGGGGGGGFGGGFGGGGGGGGGGGGGGGGGGGGGGGGGGGG3CCFGGGGFGFGGFGGGGFCCBFFFG9<CGDEBC6))
@M00200:205:000000000-AKKM3:1:1101:9582:7310 1:N:0:1
ATTGGGCATAAAGAGCGTGTAGGCGGCCGCACAGGTCCGTTGTGAAAACTGGAGGCTTAACCTTCAGACGTCGATGGAAACCGTGCGGCTAGAGTCCGGAAGAGGAGAGTGGAATTCCTGGTGTAGCGGTGAAATGCGCAGATATCAGGAAGAACACCCGTGGCTAAGGCGGCTCTCTAGTACGGTACTGACGCTGAGACGCGAAAGCGTGGGGAGCGAACAGGATTAGATACCCCTGTA
+
GGGGGGGGGGGGGGGGGGGGGGGGGGGGGGGGGGGGGGGGGGGGGGGGGGFGFGGGGGGGGGGGGFGGGEGGGDGEFGGGGGGGGGGGGGGGFGGFGGGCFGGGGGDGGGGGGGGGGGGFCFGGGGGGGGGGGGGGGGGCEFGGGACD<FCFGGGGGGCEGGGGGGGGFGGGGGGCEGFF<9EG5EGGGGCG5EGGCCFGGGGGGGGGGGGEECBC>CECC3C5:D>260<GGGGGF7?F
@M00200:205:000000000-AKKM3:1:1101:14401:7333 1:N:0:1
ATTGGGTGTAAAGCGCACGTAGGCGGATCGTTAAGTCGGGGGTGAAATCCTGGAGCTCAACTCCAGAACTGCCTTCGATACTGGCGATCTTGAGTCCGGAAGAGGTGAGTGGAACTCCTAGTGTAGAGGTGGAATTCGTAGATATTAGGAAGAACACCAGTGGCGAAGGCGGCTCACTGGTCCGGTACTGACGCTGAGGTGCGAAAGCGTGGGGAGCAAACAGGATTAGATACCCGTGTA
+
GGGGGGGGGGGGGGGGGGGGGGGGGGGGGGGGGGGGGGGGGGGGGGGGGGGGGGGGGGGGGGGGGGGGGGGGGGGGGGGGGGGGGGGGGGGGFGGGGGGGGGGGGGGGGGGGGGGGGGGGGGGGGGGGGGGGGGGGGGGGGGGGGGGGGGGGGGGGGGGGGGGGGGGGGGGGEGGGGGGGGGGGGGGGGGGGGGGGGGGGDGGGGDGGGCCEDGFGFGGGFGGGFGGFF?<CC8<C)7@F
@M00200:205:000000000-AKKM3:1:1101:4792:7342 1:N:0:1
ACTGGGTATAAAGTGCTCGTAGGCGGCCAACTAAGTCACACGTGAAATCCCTCGGCTCAACCGGGGAACTGCGTGTGAGACTGGATGGCTTGAGTTTGGGAGAGGAATGCGGAATTCCAGGTGTAGCGGTGAAATGCGTAGATATCTGGAGGAACACCGGTGGCGAAGGCGGCATTCTGGACCAACACTGACGCTGAGGAGCGAAAGCCAGGGGAGCAAACGGGATTAGATACCCCAGTA
+
GEGGGGGGGGGGGGGGGCFGGGGGGGDGGGGGGGGGGCFG@FGCDGGGGGGFFGGGGCGGGFGGGGGEGF=FEG7:=EDC<<EE8FF<<F8CEF?FAFDEGEGGCEGGF?FEGEFGGGGGGGGAF?CFEF=DFEFFF7CE:7DFF9=@CDGGGDF<FGGEGGC@3>@F7>E:8::BC@FGGGGFCEC8<D?>5**:EF=ECF7ECE5>;6CCD?EGEGG?DDED6D5?FBAFGGC77)9F
@M00200:205:000000000-AKKM3:1:1101:10032:7354 1:N:0:1
ACTGGGTATAAAGGGCGCGTAGGCGGCTTTGCAAGTGACGGGTGAAAGCCCTCGGCTTAACCGAGGAACTGCCTGTCAGACTGTGAGGCTTGAGACCAGGAGAGGTGAGTGGAATTCCCAGTGTAGCGGTGAAATGCGTAGATATTGGGAGGAACACCAGTGGCGAAGGCGGCTCACTGGACTGGTACTGACGCTGAGGCGCGAAAGCGTGGGGAGCAAACAGGATTAGATACCCCTGTA
+
GGGGGGGGGGGGGGGGGGGGGGGGGGGGGGGGGGGGGGGGGGGGGGGGGGGGGGGGGGGGGGGGGGGGGGGGGGGGGGGGGGGGGGGGGGGGGGGGGGGGGGGGGGGGGGGGGGGGGGGGGGGGGGGGGGGFGGGGGGGGG7<EGGGGGGGCEGGGGGGFGGFGGGGGGGGGGGGGGGGG8EGGGGGGGGFFGGGGC*CGDDGGGGGGD=>EGDBGFFCFGGFD0CF?@?<FGGGGFFFG
@M00200:205:000000000-AKKM3:1:1101:20878:7356 1:N:0:1
ATTGGGCATAAAGCGCACGTAGGCGGTCCAGCAAGTCGGGTGTGAAAGCCCTCGGCTTAACCGAGGAAGTGCATTCGAAACTACTGGACTTGAATACTGGAGAGGATCGCGGAATTCCCGGTGTAGAGGTGAAATTCGTAGATATCGGGAGGAACACCAGTGGCGAAGGCGGCGATCTGGACAGATATTGACGCTGAGGTGCGAAAGCGTGGGGAGCAAACAGGATTAGATACCCCTGTC
+
GGGGGGGGGGGGGGGGGGGGGGGGGGGGGGGGGGGGGGGGGGGGGGGGGGGGGGGGGGGGGGGGGGGGGGGGGGGGGGGGGGCFGGGGGGGGGGG?EFGGFGGGGGGGGDGGGEDEAFGGDGDB>FGGGGGGCGGGFCGFGGGG9=FDCCC:F@FGFFG7FGFDCGDEGG>EDEGGFFG@CGGDFGCGCF7>559*1*;C5>CCEGD4EE55C>:3)2AFF<E48FG2?F4F@<ED7<6+
@M00200:205:000000000-AKKM3:1:1101:17149:7357 1:N:0:1
ATTGGGTATAAAGCGTGCGCAGGCGGTTTCTTAAGTCAGATGTGAAAGCCCCGGGCTTAACCTGGGAACTGCGTTTGAAACTGGGAGACTTGAGTGTGGCAGAGGGGGGTGGAATTCCACGTGTAGCAGTGAAATGCGTAGATATGTGGAGGAACACCAATGGCGAAGGCAGCCCCCTGGGTTAACACTGACGCTCATGCACGAAAGCGTGGGGAGCAAACAGGATTAGATACCCTTGTAAGA
+
GGGGGGGGGGGGGGGGGGGGGGGGGGGGGGGGGGGGGGGGGGGGGGGGGGGGGGGGGGGGGGGGGGGGGGGGGGGGGGGGGGGGGGGGGGGGGGGGGGGGGDGGGGGGEGGGGGGGGGGGGGGGGGGGGGGFGFGG9FFEGGG@FGGDCC:@FGGGGGGGGGGG8C85>FCEGCCEGGGCDGGFGGGGGG?ECE*5:FGGCFF5??/>=CECEC375=?65>FF0*:2?6)2<FGF@4@CF<4
@M00200:205:000000000-AKKM3:1:1101:27888:7357 1:N:0:1
ACTGGGTATAAAGGGTGCGTAGGCGGCCTTATAAGTCAGTGCTGAAATATCCCGGCTTAACCGGGAGGGTGGCATTGATACTGTAGGGCTTGAGTAAAGTTGAGGTTGGCGGAATTGACGGTGTAGCGGTGAAATGCTTAGATATCGTCAAGAACACCTATTGCGAAGGCAGCTAACTAAGCTTTAACTGACGCTGATGCACGAAAGTGTGGGGATCAAACAGGATTAGATACCCCAGTA
+
GGGGGGGGGGGGGGGGGGGGGGGGGGGGGGGGGGGGGGGGGGGGGGGGGGGGGGGGGGGGGGGGGGGGGGGGGGGGGGGGGGGGGGGGGGGGGGGGGGGGGGGGGGGGGGGGGGGGGGGGGGGGGGGGGEGGGGGGGGGGGGGGGDFFFEFGGGGGGGGGGGGGGGGGGGGGGGGFFGGGGGGCFGGFGGGFGCDGGFGGGGGGGGGCCFF7C>BCFGGFCFGGFF:<FF9D?8@/856?
@M00200:205:000000000-AKKM3:1:1101:14849:7357 1:N:0:1
ATTGGGCTTAAAGCGCGCGTAGGTGGTTTTGTAAGTCGGGTGTGAAAGCCCCGGGCTCAACCTGGGAACTGCATTCGAGACTGCATTACTCGAGTATGGGAGAGGGCAGTGGAATTCCCGGTGTAGTGGTGAAATGCGTAGATATCGGGAGGAATACCAGTGGCGCAAGCGGCGCGCTGGCCGTGACCTGACACTGAGCCACGACGGCGTGGGGAGCAAACGGGATTAGATACCCCCGTA
+
FGGG9EGFGCEFFGGGGGGGGGGGGGGGGCGEEGFGGDGGGGGGGGFGGGGGGGGGGGGAFD=FCDGGGFG?CFFGF<FGGGGGGGGGGGGGCFFFDGGGGCDECGGGEGCEG@AFGFGDGGGEDGCFGGGG9FFGGDGGGGDGGGGGGGG+F<CFGGGFGFC7>B8C:EEGG8C*=CFDE8?EG8C9F<FFFGGG7CFCEGG*?=CCCC*1/15)8C*+175*(1<2*/6*+3<CBBD5
@M00200:205:000000000-AKKM3:1:1101:17359:7365 1:N:0:1
ATTGGGCATAAAGGGCGCGTAGGTGGCTTGTTAAGCGTGTGGTGAAAGCCCGGGGCTCAACCCCGGGTCTGCCGTGCGGACTGGCAAGCTCGAGCATAGTAGAGGCGAGTGGAATTTCGGGTGTAGCGGTGGAATGCGTAGATATCCGAAAGAACACCGGTGGCGAAGGCGGCTCGCTGGGCTATTGCTGACACTGATGCGCGACAGCGTGGGGAGCAAACGGGATTAGATACCCCAGTA
+
GGGGGGGGGGGGGGGGGGGGGDGGGGGGGGGGGGGGGGGGGGGGGGGGGGGGGGGGGGGGGGGGGGGGGGGGGGGGGGGGGGGGGGGGGGGGGGGGGGGGGGGFGGGCFGGGGGGGGGGGGGGGGGGGGGGGGGGGGGGGGGGGGGGGGGGGGGGGGGGGGGGGCBEDGGGGGGGGGGGGGGGFGGCGGGGGEGFFCFFGGGGGGGGGDE>>C>5C@G8CGGCC?DF?=F<GG6@CBFFG
@M00200:205:000000000-AKKM3:1:1101:5274:7389 1:N:0:1
ATTGGGTTTAAAGCGCGTGTAGGCTGACCGGAAAGTCGGGCGTGAAATCCCTGAGCTCAACTCAGGAACTGCACCCGAAACTCTCGGTCTAGAGTGGTGGAGAGGGAAGTGGAATTCCTGGTGTAGAGGTGAAATTCGTAGATATCAGGAGGAACACCAGTGGCGAAGGCGGCTTCCTGGACACCAACTGACGCTGAGACGCGAAAGCGTGGGGAGCAAACAGGATTAGATACCCGGGTAAGA
+
GGGGGGGGGGGGGGGGGGGGFGGGGGGGGGGEGGGGGGGGGGGGGGFGGFCFGGGGGGGGGGGFGGGGGGGGFGEGGGGGGGGGGGGGGGGGGGFGFFGGFGGCFEGGGGGGGGG@FGGGGGGFGGGGGGGGGGGCGGGFFGFFGFFGCFFGEGGGGGFFGGGGGGEEGGGEGGGGEGCEGEFGBBCCGGGGGDDG=CCCEGG>CE<7EC>EEGBGFFFCGGG<,*:4=F<FFEF)0>>CF2)
@M00200:205:000000000-AKKM3:1:1101:24996:7399 1:N:0:1
ACTGGGTATAAAGGGCGCGTAGGTGGCCTGCTAAGTCGAACGTGAAATCCCCGAGCTCAACTCGGGAACTGCGTCCGATACTGGCAGGCTCGAATCCGGGAGAGGGATGTGGAATTCCAGGTGTAGCGGTGAAATGCGTAGATATCTGGAGGAACACCGGTGGCGAAGGCGACATCCTGGACCGGTATTGACGCTGAGGCGCGAAAGCCAGGGGAGCAAACGGGATTAGATACCCCAGTA
+
GGGGGGGGGGGGGGGGGGGGGGGGGGGGGGGGGGGGGGGGGGGGGGGGGGGGGGGGGGGGGGGGGGGGGGGGGGGGGGGGGGGGGGGGGGGGGGGGGGGGGGGGGGGGGGGGGGGGGGGGGGGGGGGGGGGGGGGGGGGGGGGGGGGGGGGGGGGGGGGGGGGGGFCGGGGDGGGGGGGGGGGGGGGFFGGGGGGGDFGFGGGGDEC5FFGGGGFGFGFGGGD38DFFFFBGGGGFBFFF
@M00200:205:000000000-AKKM3:1:1101:24537:7426 1:N:0:1
ATTGGGCGTAAAGGGCGCGTAGGCGGCGCGACAAGTCACTTGTGAAATCTCTGGGCTCAACCCAGAACGGTCAAGTGATACTGTCGTGCTAGAGTGCGGAAGGGGCAACTGGAATTCTTGGTGTAGCGGTGAAATGCGTAGATATCAAGAGGAACACCTGCGGCGAAGGCGGGTTGCTGGGCCGACACTGACGCTGAGGCGCGAAAGCTAGGGGAGCGAACGGGATTAGATACCCTAGTA
+
GGGGGGGGGGGGGGGGGGGGGGGGGGGGGGGGGGGGGGGGGGGGGGGGGGGGGGGGGGGGGGGGGGGGGGGGGGGGGGGGGGGGGGGGGGGGGGGGGGGGGGGGGGGGGGGGGGFGGGGGGGGGGGGGGGGGGGGGGGGCFGGGGGGGGGGGGGGGGGGGGGGGGGGGGGGGGGGGGGGGGGGGGGGGGFEFGGGGGGGGGGGGGGGGFGGGGG3DDGGGGGG5<5<?FF2:FC8FFFFG
@M00200:205:000000000-AKKM3:1:1101:25354:7434 1:N:0:1
ACTGGGTGTAAAGGGCGCGTAGGTGGCCCGTTAAGTGGCTGGTGAAATCCCGGGGCTCAACTCCGGGGCTGCCGGTCAGACTGGCGAGCTAGAGCACGGTAGGGGCAGATGGAATTCCCGGTGTAGCGGTGGAATGCGTAGAGATCGGGAAGAATACCAGTGGCGAAGGCGTTCTGCTGGGCCGTTGCTGACACTGAGGCGCGACAGCGTGGGGAGCAAACAGGATTAGATACCCCAGTA
+
GGGGGGGGGGGGGGGGGGGGGGGGGGGGGGGGGGGGGGGGGGGGGGGGGGGGGGGGGGGGGGGGGGGGGGGGGGGGGGGGGGGGGGGGGGGGGGGGGGGGGGGGGGGGGGGGGGGGGGGGGGGGGGGGGGGGGGGGFGGGGGF>CCGGGGGGGGGGGGGGGGGGEE:FCEGGGGGGGG7FGGGGGGDGGGFCGGGGFGGGGGGEEEDFEGGGGD>GBFFFGG?F:FDBFFF=7<CC).9C
@M00200:205:000000000-AKKM3:1:1101:27444:7453 1:N:0:1
ACTGGGTATAAAGCGTGCGCAGGCGGTGATGTAAGACAGTTGTGAAATCCCCGGGCTCAACCTGGGAACTGCATCTGTGACTGCATCGCTGGAGTGCGGCAGAGGGGGATGGAATTCCGCGTGTAGCAGTGAAATGCGTAGATATGCGGAGGAACACCGATGGCGAAGGCAATCCCCTGGGCCTGCACTGACGCTCATGCACGAAAGCGTGGGGAGCAAACAGGATTAGATACCCCAGTA
+
GGGGGGGGGGGGGGGGGGGGGGGGGGGGGGGGGGGGGGGGGGGGGGGGFGGGGGGGGGGGGGGGGFDGGGGGGGGGGGGGGGGGGGGGGGGGGCGGGGGGGGGCFGGGEGEFGGGGGGGGGGGGGFFGGGGGGGGGGGGE:BC=FCFFGGGGCFGGGGGDGEFGGGEDCFCFGGGGGGCCCGCEGGCDFGGGGGCG*;@FGFFE>EDGGCCCE55D@G6<CFFF?FG2=*):C@CFBFFG
@M00200:205:000000000-AKKM3:1:1101:14696:7472 1:N:0:1
ACTGGGTATAAAGCGCGTGTAGGCGGCTTCGCAAGTTGGATGTGAAAGCCCACGGCTCAACCGTGGAAGCGCATCCAAAACTGCGTCGCTGGAGTCTCGGAGAGGAAGGTGGAATGCTTGGTGTAGAGGTGAAATTCGTAGATATCTGAAGGAACATCAGTGGCGAAAGCGACTTCCTGGACCAATACTGACGCTCATGTGCGAAAGCGTGGGGAGCAAACAGGATTAGATACCCTGGTA
+
GGGGGGGGGGGGGGGGGGGGGGGGGGGGGGGGGGGGGGGGGGGGGGGGGGGGGGGGGGGGGGGGGDGGGGGGGGGGGGGGGGGGGGGGGGGGGGGGGGGGGDGGGFGFEGGGFFGGGGGGGGGGGGGGGGGGGGGGGGGGGGGGGGGGGGGGGCGGFGGGGGGGGGGGGGGGGGGGGGGGGGEGCFCFGGFGGGGGGGGGGGGGDGGGCCEDGDDDBGCGGFG41FGFFFFGGGGGFFFG
@M00200:205:000000000-AKKM3:1:1101:21651:7492 1:N:0:1
ACTGGGTGTAAAGGGCGCGTAGGCGGCCTGCTAAGTCGAACGTGAAATCCCTGGGCTCAACCCAGGAACTGCGTCCGATACTGGTTGGCTTGAATTCGGGAGAGGGATGCGGAATTCCAGGTGTAGCGGTGAAATGCGTAGATATCTGGAGGAACACCGGTGGCGAAGGCGGCATCCTGGACCGATATTGACGCTGATGCGCGAAAGCCAGGGGAGCAAACGGGATTAGATACCCCAGTA
+
GGGGGGGGGGGGGGGGGGGGGGGGGGGGGGGGGGGGGGGGGGGGGGGGGGGGGGGGGGGGGGGGGGGGGGGGGGGGGGGGGGGGGGGGGGGGEGGGGGGGGGGGGGGGGGGGGGGGGGGGGGGGGGGGGGGGGGGGGGGGGGGGGGGGGGGGGGGGGGGGGGGGGGGGGGGGGGGGGGGGGGGGGGEGGGGGGGDGGGGGCDGGGGGGGGGGGG@C@GEGGGGGFGGFFFFGGGGFBFFG
@M00200:205:000000000-AKKM3:1:1101:21457:7499 1:N:0:1
ACTGGGTTTAAAGCGCGTGTAGGCGGCTTGGCAAGTCGGATGTGAAAGCCCACGGCTCAACCGTGGAAGCGCATCCGAAACTGCTTCGCTCGAGTCTCGGAGAGGAAGGTGGAATGCTTGGTGTAGAGGTGAAATTCGTAGATATCAAGCAGAACACCTGCGGCGAAGGCGGCCTTCTGGACGATGACTGACGCTGAGACGCGACAGCGTGGGGAGCAAACCGGATTAGATACCCTCGTA
+
GGGGGGGGGGGGGGGGGGGGFEGGGGGGFFCGGGGGGGEGGGGGGGGGGGGGGGGGGGGGGGGGGGGGGGGGGGDGGGGDGGGGGGGGGEGEFGGGGGGGGGGGG<DFGGGGGGGGGGGGGGGGGADDFD<<EFGGGGGGCDD<=FGFCDC7:FFFGGF:FEEGCFEDC:7ECCEGFGG:EF5*=CFGGGDGGGGG*/<<C35:*:DDC=>5**75:CCC55*)-1C)/0::CEF=FDFE
@M00200:205:000000000-AKKM3:1:1101:23165:7500 1:N:0:1
ATTGGGTGTAAAGTGCTCGTAGGCGGCCAACTAAGTCAGACGTGAAATCCCTCGGCTTAACCGGGGAACTGCGTCTGATACTGGATGGCTCGAGTTTGGGAGAGGGATGCGGAATTCCAGGTGTAGCGGTGAAATGCGTAGATATCTGGAGGAACACCGGTGGCGAAGGCGGCATCCTGGACCAACACTGACGCTGAGGAGCGAAAGCCAGGGGAGCAAACGGGATTAGATACCCGCGTA
+
GGGGGGGGGGGFFFGGGGDGGGGGGGGGGDGGGGGGGGGFGGGGGGGGGGGFGGEGGEFGGGGGDE7FGFGGGGGGGGGFGGGGGGGGGGGG=BFGCGGGGC=FGDFGGGGGGGGGGGGGGFGGCFFGGGGGGGGGGGG@GGGGGGGGCGGGEGGGGGGGGGGG>F7FECFGGDEGGFFEFGGGFGCEGGCGGDGGEGG6CFGGGEDGGFGCE5BGBECFC3;DBGG<?BBGGG635@F5
@M00200:205:000000000-AKKM3:1:1101:5183:7509 1:N:0:1
ATTGGGTTTAAAGCGCGTGTAGGCGGTCCGTTAAGTTGGTAGTGAAATCCCATGGCTCAACCATGGAAGTGCTGCCAAAACTGGCGGGCTGGAGTGCCGGAGAGGGTGGCGGAATTCCCAGTGTAGAGGTGAAATTCGTAGATATCGGGAGGAACACCGGTGGCGAAGGCGGCCACCTGGACGGTAACTGACGCTAAGACGCGAAAGCGTGGGGAGCAAACAGGATTAGATACCCCAGTA
+
G<FFGGGGGGGGGGGGGGGGGGGGGGGGGGGGGGGGCCFCDFGGGGGFG<<FGGGGGGGFGGGGGGGGFGGGGG9EDFFFGGGDFGGGGGGGGGGGGGDGGGDEGGG>FFCC@C<FGG<FGFFFC=FFGFGGGGF9;@DFCGAFF,<F@GGEGGGGGGD7FCEGGGGGGG*=EBEGGGGGGFCGGFC9C7FGGGGDGFFGGGG5EC39ECEEG5BDECGGGFGG?GG<FF9CGAFC)7@G
@M00200:205:000000000-AKKM3:1:1101:23319:7547 1:N:0:1
ATTGGGTGTAAAGGGCGTGTAGGCGGTCAGGTAAGTGGGACGTGAAATCCCTCGGCTCACCCGAGGACCTGCGTCCCATACTGCTTGGCTTGAGTATGGGAGAGGATGAGGGAATTCCTGGTGTAGCGGTGAAATGCGTAGATATCAGGAGGAACACCGGTGGCGAAGGCGCTCATCTGGCCCAATACTGACGCTGAGGCGCGAAAGCTAGGGGAGCAAACGGGATTAGATACCCTAGTA
+
GGGGGGGGGGGGGGGGGGGGGGGGGGGGGGFGGGGGGFGCGGGGGGGGGGGCFGGGGGGGGGGGGGCGGGGGGGGGGGGGGGGGGGGCGGGGGGGGGGGFEEGGGGGFEFGGGGGGGGGGGGGGGGGGGGGGGGGGGGGGGGGGGFBFGAEGGGGGGGGGGGGGGGGGGGGGECCCGFGGGGGEGGGGGGGGDGDEGFFGGGGGGCCC7?FFFGFGFGGF<DED0CFBFFAGGGGGFFF?
@M00200:205:000000000-AKKM3:1:1101:15067:7560 1:N:0:1
ATTGGGCATAAAGCGCGCGCAGGTGGTTTCTTAAGTCTGATGTGAAAGCCCACGGCTCAACCGTGGAGGGTCATTGGAAACTGGGGAACTTGAGTGCAGAAGAGGAAAGTGGAATTCCAAGTGTAGCGGTGAAATGCGTAGAGATTTGGAGGAACACCAGTGGCGAAGGCGACTTTCTGGTCTGTAACTGACACTGAGGCGCGAAAGCGTGGGGAGCGAACAGGATTAGATACCCCAGTA
+
GGGGGGGGGGGGGGGGGGGGGGGGGGGGGGGGGFGGGGGGGGGGGGGGGGGGGGGGGGGGGGGGGGCFGGGGGGGGGGGGGGGGGGGGGGGGGGGGGGGGGGGGGGGGGGGGGGGGGFGGGGGGGGGGDFGGGGGGGGGGGGFFFGGG9>D@EGGGGGGGGGGGGGGGGGGGGGGGGGGFGGGGGFGGGGCGGGGGGGGGDGGEGG<FGEGGGG>DFEEGDDF::DFFFFFGFFGG>EFG
@M00200:205:000000000-AKKM3:1:1101:15225:7571 1:N:0:1
ATTGGGTATAAAGCGCACGTAGGCGGCTTTGTAAGTTAGAGGTGAAAGCCCGGGGCTCAACTCCGGAATTGCCTTTAAGACTGCATCGCTAGAATTGTGGAGAGGTGAGTGGAATTCCGAGTGTAGAGGTGAAATTCGTAGATATTCGGAAGAACACCAGTGGCGAAGGCGACTCACTGGACACATATTGACGCTGAGGTGCGAAAGCGTGGGGAGCAAACAGGATTAGATACCCGAGTAAAT
+
GGGGGGGGGGFGGGGGGGGGGGGGGGGGGGGGFFGGGGGGDDGFGGGGGCGGGGGGGGGGGGGGGGGEFGGGGGGGEEACFGGGGGGGGGGGFCFGGGGGGGGGGF@F8FGGGGGGGGGFGCFGGFFGDFFGGEFFDFFGCEGDGGGGGGECFAFGGGG?FGGCBFGGDG<7:CE;EG9FFGFFEGFCGF7CEECEGGFG=C:CEEGG85CGGGBGFGFFG*8<?FD)/*-7@C?D>)7C7).
@M00200:205:000000000-AKKM3:1:1101:16932:7580 1:N:0:1
ACTGGGCTTAAAGGGTGCGTAGGCGGGTCTTTAAGTCAGGGGTGAAATCCTGGAGCTCAACTCCAGAACTGCCTTTGATACTGAAGACCTTGAGTTCGGGAGAGGTGAGTGGAACTGCGAGTGTAGAGGTGAAATTCGTAGATATTCGCAAGAACACCAGTGGCGAAGGCGGCTCACTGGCCCGATACTGACGCTGAGGCACGAAAGCGTGGGGAGCAAACAGGATTAGATACCCTTGTA
+
GGGGGGGGGGGGGGGGGGGGGGGGGGGGGGGGGGGGGGGGGGGGGGGGGGGGGGGGGGGGGGGGGGGGGGGGGGGGGGGGGGGGGGGGGGGGGGGGGGGGGGGGGGGGGGGGGGGGGGGGGGGGGGGGGGGGGGGGGGGGGGGGGGGGGGGGGGGGGGGGGGCGGGGGCGGGGGGGGGGGGGGGGGGGGGCFDGGGGGGGGGGGDE:D=:EEGGEDEGGGGGGGF4C>@B<>EGGGF?=F
@M00200:205:000000000-AKKM3:1:1101:18075:7581 1:N:0:1
ATTGGGTTTAAAGCGTGCGCAGGCGGTTTGTTAAGACAGGTGTGAAATCCCCGGGCTTAACCTGGGAACTGCGCTTGTTACTGGCAGACTTGAGTGTGGCAGAGGGGGGTGGAATTCCAGGTGTAGCAGTGAAATGCGTAGAGATCTGGAGGAACACCGATGGCGAAGGCAGCCCCCTGGGTCAACACTGACGCTCATGCACGAAAGCGTGGGGAGCAAACAGGATTAGATACCAGTGTA
+
GGGGGGGGGGGGGGGGGGGGGGGGGGGGGGGGGGGAFGGGGGGGGGGGGGGGGGGGGGGGGGGGGGGGGGGGGGGGGGGGGGGGGGGGGGGGGGGGGGGGGGGGGGGGGGGGGGGGGGGGGGGGGFGGGGGGGGGGGCGGEGGFGGGGGGG7EGGGGGGGGGDGGGCGEGFGEFGG5CFGFGGGGGGGG=9@5C3=EGGC6>CEE5>FGECEEG@C:CF65*A4(9746BAFGF0*@*9E
@M00200:205:000000000-AKKM3:1:1101:20983:7586 1:N:0:1
ATTGGGTGTAAAGGGCGCGTAGGTGGCGGCATAAGGCCGTGGTGAAAGTCCGGGGCTCAACTCCGGATCGGCCATGGCGACTGTGTCGCTGGGGCACCGTAGAGGCAGATGGAATTCCGGGTGTAGCGGTGGAATGCGTAGAGATCCGGAAGAACACCAGTGGCGAAGGCGGTCTGCTGGGCGGTGAGTCCGTGAGGACTCAATAGCCGACACTGAGGCGCGACAGCGTGGGGAGCAAACAGG
+
FGGGGGGGGGDGGFGGGGGGGGGGGGGGEGGGFEFGGGGGGGGGGGGGGGGGCCGGGGGGGGGGGGGGGDGGGGGGGGGGGGGGGGGGGGGDEGGGGGEGGGGGGGGFGGGGGFFGGGGGDGGGGFFGGGEECFGDFFGGGCG;EEGGDEFGGGGGGGGGGFFGGCEFDGGGGGDGGGFGDGGGGG8EGGGGG=D=5:FGGGGGFFFGEDGCGGFGFFGEGG=C(>FF>5;GG*:<@FFGFF?
@M00200:205:000000000-AKKM3:1:1101:25576:7589 1:N:0:1
ACTGGGTTTAAAGGGCGCGTAGGCGGCTTGACAAGCGTGCGGTGAAAGCTCGGGGCTCAACCCCGAGTCGGCCGTGCGAACTGTCGAGCTCGAGCACAGTAGAGGCAGATGGAATTCCGGGTGTAGCGGTGGAATGCGTAGAGATCCGGAAGAACACCGGTGGCGAAGGTGGTCTGCTGGGCTGTGGCTGACGCTGAGGCGCGACAGCGTGGGGAGCAAACAGGATTAGATACCCCCGTA
+
GGGGGGGGGGGGGGGGGGGGGGGGGGGGGGGGGGGGGGGGGGGGGGG9FGGGGGGGGGGGGGGGGGGGGGGGGGGGGGGGGGGGGGGGGGGGGGGGGGGGGGGGGGGGGGGGGGGGGGGGGGGGGGGGGGGGGGGGGGGGGGGGGGGGGGGGGGGGGGGGGGGGDGGGG8FGGGGGGGGGGGGGGGGGGGGGGGGGGGGGGGGGGGGGGGGGGGFGDGGGGFGGFCGFF?DGGFGGFFEG
@M00200:205:000000000-AKKM3:1:1101:11517:7591 1:N:0:1
ATTGGGTATAAAGGGCTCGTAGGCGGTTCGTCACGTCGGGAGTGAAAACTCGGAGCTTAACTCCGAGCCTGCTTCCGATACGGGCAGACTAGAGGTAGGCAGGGGAGAGCGGAACTCCTGGTGTAGCGGTGGAATGCGCAGATATCAGGAAGAACACCGGTGGCGAAGGCGGCTCTCTGGGCCTGTCCTGACGCTCAGGCGCGAAAGCTGGGGGAGCGAACAGGATTAGATACCCTGGTA
+
GGGGGGGGGGGGGGGGGGGGGGGGGGGGGGGGGGGGGGGGGGGGGGGGGGGGGGGGGGGGGGGGGGGGGGGGGGGGGGGGGGGGGEDGGGGGGCFGGGGGGGGGGGGGGGGGGGGGGGGGGGGGGGGEGGGGGFGGGEGGG@FGGGGGGG7,>:CCGGCGGGGGDGD@FGGGGDEGGGGG@FFEGGGGGGGGDGGGGG?FEGGGG=DFGG?88EBGF=8?DCEFBGG26/<:CGGGFFFG
@M00200:205:000000000-AKKM3:1:1101:10564:7595 1:N:0:1
ACTGGGTATAAAGCGCGCGTAGGCGGCTTTGCAAGTCGGGTGTGAAATCCCCAGGCTTAACCTGGGAACTGCATTCGAGACTGCATTGCTAGAGTATGGGAGAGGGAAGTGGAATTTCAGGTGTAGCGGTGAAATGCGTAGATATCTGAAGGAACATCAGTGGCGAAAGCGACTTCCTGGACCAATACTGACGCTCATGTGCGAAAGCGTGGGGAGCAAACAGGATTAGATACCCCCGTA
+
GGGGGGGGGGGGGGGGGGGGGGGGGGGGGGGGGGGGGGGGGGGGGGGGGGGGGGGGGGGGGGGGGGGGGGGGGGGGGGGGGGGGGGGGGGGGFGGGGGGGGGGGGGGGGGGGGGGGGGGGGGGGGGGGGGGGGGGGGGGGGGGFGGGGGGGCFGGGGGGGGGGGGGGGGGGGGGGGGGGGGGGGGGGGGGFGEGGGGGGGCFGGGEGGDEGGD>5>AFGGGGFG?GF<=F>FGGG*8>EE
@M00200:205:000000000-AKKM3:1:1101:22903:7602 1:N:0:1
ATTGGGTTTAAAGGGCGCGTAGGCGGGCACGAAAGTCCGGGGTGAAAGCCCTCGGCTCAACCGAGGAACTGCCTCGGATACTGCGTGTCTGGAGGGGGGTAGGGGCGGACGGAACTTCCGGTGGAGCGGTGAAATGCGTTGATATCGGAAGGAACGCCGGTGGCGAAAGCGGTCCGCTGGACCCCATCTGACGCTGAGGCGCGAAAGCCAGGGGAGCGAACGGGATTAGATACCCTCGTA
+
GGGGGGGGGGGGGGGGGGGGGGGGGGGGGGGGGGGGGGGGGGGGGGGGGGGGGGGGGGGGGGGGGGGGGGGGGFGGGGGGGGGGGGGGGGGGGGG7FGGGGGGGGGGGGGGGGGGGGGGGGGGGGGGGGGEGGGGCCGGGGGGGG?EEEGGGGGGGGGGGGGGGGGGGDFGGEGGGGDEDFGGGGGGGGFGGGGGGDGDGGGEEC*5DFEFFEGEGFGEGGGGGFGD>=FA>FGGFFE@5
@M00200:205:000000000-AKKM3:1:1101:21772:7607 1:N:0:1
ACTGGGTATAAAGGGCTCGTAGGTGGCCTGGCAAGTCGGACGTAAAAGTCCAGGGCTCAACCCTGGGATGCGTTCGATACTGCCAGGCTAGAGGCCGGTAGGGGGATCTGGAATTCCTGGTGTAGCGGTGAAATGCGCAGATCTCAGGAGGAACACCGGTGGCGAAGGCGGGATCCTGGGCCGGACCTGACATTGATGAGCGAAAGCTGGGGGAGCAAACAGGATTAGATACCCTCTTA
+
GGGGGGGGGGDFFGGGGGGGGG>FFGGGGGGGDGGGGDCEGGGF8CCCFGGCFF>FGGGGGGGFFGG8@:FEGGCCFEDGFFGGGFFGEG<AFGCGECF7CFGGGGGGD9FC=BFDFGFF<,BEFA=7BBF,:@,B+B7B+@,@;,3,F77@<F>AF73@C>F*:*C7FCCECCGGG+?@FFE8C:>8:<E+<9:<C9<CCD*:EECGCCECC:55):FG*98*)2*,7?47CC+1)1*
@M00200:205:000000000-AKKM3:1:1101:27898:7643 1:N:0:1
ACTGGGTGTAAAGGGCGCGTAGGCGGGCGGGCAAGTCGGTCGTGAAAGCCCCGGGCTCAACCCGGGAGGGTCGGCCGAGACTGCCGGTCTTGAGGGAGGCAGAGGAGTCTGGAATTCCCGGTGTAGCGGTGAAATGTGTAGAGATCGGGAGGAACACCGGTGGCGAAGGCGGGGCTCTGGGCCTGACCTGACGCTGAGGCGCGAAAGCGTGGGGAGCAAACGGGATTAGATACCCTAGTA
+
GGGFFGEFFEGGGGGGCFCFCGCGGGGGEGGGGGGGGGGGGGGGGGGGFEGGGCGGGDFFGGGGDFDEGGGGGGGGGGGGGGGGGGDFEF;>EGGGDEGGEEFGGGGGGFEGFG?FFGGGG<<<BCFEGFFFGF7EGFGCG9E9CGC5588*8@FCFEEGEC>F>EGGGGC>CCEGEC7@FFGGGG8ECDFGEGDE58EGGGGECGGGE58EED:7)CF8*95C:D*56*6F?C:=?FFG
@M00200:205:000000000-AKKM3:1:1101:4056:7655 1:N:0:1
ATTGGGTGTAAAGGGCTCGTAGGCGGCCAACTAAGTCATACGTGAAATCCCTCAGCTTAACTGGGGAACTGCGTGTGATACTGGATGGCTTGGATTTGGGAGAGGGATGCGGAATTCCAGGTGTAGCGGTGAAATGCGTAGATATCTGGAGGAACACCGGTGGCGAAGGCGGCATCCTGGACCAATATTGACGCTGAGGAGCGAAAGCCAGGGGAGCAAACGGGATTAGATACCCGTGTA
+
GGGGGGGGGGGGGGGGGGGGGGGGGGGGGGGGGGGGGGGGGGGGGFGGGGGGGGGGGGGGGGGGGGGEGGGGGGGGGGGCGGGGFGGGGGGGG??FGGGGFECDCDEFEGGGGGGGGGGGGGGGGGGGEGGGGGGGGGGGC@FFGGGGGGGGGGGGGGGGGGGGGGGDFGGGGGGGGGGG7FGG>FGFGGGGGDGGGGGFEGGGG=CDCFCFGGEDEGG8FDE:<GGFF?ADFCFG)57C
@M00200:205:000000000-AKKM3:1:1101:26435:7656 1:N:0:1
ATTGGGCTTAAAGGGCGCGTAGGCGGGATGGCGAGTCGGTCGTGAAATCCCTCGGCTCAACCGAGGAGAGTCGGCCGATACTGCCGTTCTTGAGGGATGCAGAGGAGACTGGAATTCCCGGTGTAGCGGTGAAATGTGTAGAGATCGGGAGGAACACCGGTGGCGAAGGCGGGTCTCTGGGCATCTCCTGACGCTGAGGCGCGAAAGCGTGGGGAGCAAACGGGATTAGATACCCCAGTC
+
GGGGGGGGGEFCFGGGGGGGGGGGGGG7F>FGGGGGGGDGGGGGGGGGGGGGGGGGGGFGGGGGGGGGFGGGGGGGGGGGGGGGGGGGGGGG9AFEGGGGFFF7FFFGGGGGGGGGGGGGGGEG9FGGG7B@,FG@FFGEGDGFFFFGGEFGG:F<FFGGGDGGG:EC@FFGGEGGGGGG6FGGGGGGGF7C5EGG5F5=C<E*:?34?E5:5CB)>FFFGC*<?DF?FF2CFCFG3@?+
@M00200:205:000000000-AKKM3:1:1101:10406:7662 1:N:0:1
ACTGGGTGTAAAGCGCGCGCAGGCGGCCTTTTAAGTCTACCCGTGAAATGCCGGGGCTCAACTCCGTGCACGCCGGGGGATCCTGGGAGGCTGGAGACAGGTAGAGGCAAGCGGAATTCCGGGTGTAGCGGTGGAATGCGTAGAGATCCGGAAGAACACCTGAGGCGAAGGCGGCTTGCTGGGCCTGGTCTGACGCTGAGGCGCGAAAGCGTGGGGAGCAAACAGGATTAGATACCCTGGTA
+
GGGGGGGGGGGGGGGGGGGGGGGGGGGGGGGGGGGGGGGGGGGGGGGGGGGGGGGGGGGGGGGGGGGGG@FGGGGGGGGGG7FGGGGGGGGGGGGGGGGGGGGGDGGGGGGGGGGGGGGGGGGGFGGGGGGGGGGCFGGGGGGGGFGGGGDGGGGGGGGGGGACFGGGGGGGGGGGGGGGGGGGGGGGGGGGGGGDGGGCFGGGGGDDGGG88CBDBCEGFGGGBG44@67:@C<F:@:=CB
@M00200:205:000000000-AKKM3:1:1101:18991:7665 1:N:0:1
ACTGGGTGTAAAGCGGGTGTAGGCGGTTCGGTAAGTCGGTTGTGAAATTTCGCGGCCCAACCGCGAAACTGCGTCCGATACTGCTGAACTTGAGGACGGTAGAGGTCGGTGGAATTCCAGGTGTACCGGTGAAATGGGCAGATATCTGGAGGAACACCAGTGGCGAAGGCGGCCGACTGGGCCGATCCTGACGCTGAGACCCGAAAGCTAGGGTAGCGAACCGGATTAGATACCCCTGTA
+
GGGGGGGGGGGGGGGGGGGGGGGGGGGGGGGGGGGGGGGGGGGGGGGGGGGGGGGGGGGGGGGGGGGGGGGGGGGGGGGGGGGGGGGGGGGGGGGGGGGGGGGGGGGGGGGGCFGGGGGGGGDFFGGGGGGFGFFGGGGGGGGCGGGGFGG7CGGGGGGGGFDGDEEGGGGGGGG8EGGGGGGGEGGGGFCGGGGGEEFGGGDGGEGGFGGFFGFGFDGGGGG)23>2?=ADFGGGFFFC
@M00200:205:000000000-AKKM3:1:1101:16464:7669 1:N:0:1
ATTGGGTTTAAAGCGTGCGCAGGCGGTTTGGTAAGACAGGCGTGAAATCCCCGAGCTCAACTTGGGAATGGCGCTTGTGACTGCCAGGCTAGAGTATGTCAGAGGGGGGTAGAATTCCACGTGTAGCAGTGAAATGCGTAGAGATGTGGAGGAACACCGATGGCGAAGGCAGCCTCCTGGGCTAGCACTGACGCTCATGCACGAAAGCGTGGGGAGCAAACAGGATTAGATACCCGAGTA
+
GGGGGGGGGGGGGGGGGGGGGGGGGGGGGGGGGGG<FGGGGGGGGGGGGGGGGGGGGGGGGGGGGGGGGGGGGGGGGGGGGGGGGGGGGGGGGGGGGGGGGGGGGGGGGGGGGGGGGGGGGGGGGGGGGGGGGGGGGGGGGGGGGGGGGGFGGGGGGGGGGGGGGGGGDGGGGGGGGGGGGGGGGGGGGGGGDGGGGGGGGGGGGGGGGGGGGGFGE5CCCFFG1<FBFFFGGFGGFFFG
@M00200:205:000000000-AKKM3:1:1101:4846:7684 1:N:0:1
ATTGGGTTTAAAGCGTACGTAGGCGGCTATGCAGGCGTCGTGTGAAATCCCTCGGCTCAACCGGGGAACTGCACGGCGAACCGCCTGTCTTGAGATCGGTAGGGGCGGTTGGAACGATAGGTGGAGCGGTGAAATGCGTTGATATCTATCGGAACGCCGAAGGTGAAAACAGGCCGCTGGGCCGATTCTGACGCTGAGGTACGAAAGCGTGGGGAGCGAACTGGATTAGATACCCGAGTAAGA
+
GGGGGGGGGGGGGAGGEGGGGGGGGG7@,CE,FCF76@CFGGGGGGGGGDGGCBGGGEGGGG7:F:FFGGGGG,,+4>+CF+@F+=AAFGFGGD85F7FEGG7=C=F75*@@DF:3**8>FGG7FC,>FFGGGGGFGGGCEFGGGG9,,7=FGG7*==<<1:E<CGGC9FDFF*C8CGGD*;FGCECFGGGGGGC5*;C?F7CEE=D<*1;?CE>DECEGD*<*4:>)1967<8C)5>:CF<5
@M00200:205:000000000-AKKM3:1:1101:11102:7686 1:N:0:1
ACTGGGTATAAAGGGTGCGTAGGCGGCCAAGTAAGTCAGGAGTGAAAGTTTGCGGCTCAACCGTAAAATTGCTTTTGATACTGCTTAGCTGGAATTAGGATGAGGTCAGCGGAATGTGGCATGTAGCGGTGAAATGCATAGATATGCCATAGAACACCAATTGCGAAGGCAGCTGGCTAGACCTGGATTGACGCTGAGGCACGAAAGCGTGGGGAGCGAACAGGATTAGATACCCCATTAAGA
+
GGGGGFGGGFGGGGGCFGGBFEGGGGGGGFGGGGGFGGG?C@CFCFGFFDF@FEEGECGGGGGFFFFGGGGFEEGEFFFEGCF9?FF=CGGGGGGGGGGCFGGGGGEG@FGG@FGGGGGF<FFFG9FDEGGDGCGFGGGG9AF<EDGDEFCCGFGGGGFFGGGGC7BFGGGGGGG,B3:>CGGGFG,@,*,,=ED?*>8C>4:ECE<C*7*<F*8)2=8*)8**/2;<?BAD?<CDD)*+:6)
@M00200:205:000000000-AKKM3:1:1101:15767:7692 1:N:0:1
ACTGGGCTTAAAGCGCACGTAGGCGGCGCCGCAAGTGCGGGGTGAAATCCCACGGCTTACCCGTGGAACTGCCTTGCAGACTGCGGTGCTCGAGGATGGTAGGGGAGAGCGGAACTCCTGGTGGAGCGGTGAAATGCGTAGATATCAGGAGGAACACCGGTGGCGAAGGCGGCTCTCTGGTCCATTTCTGACGCTGAGGTGCGAAAGCTAGGGGAGCAAACGGGATTAGATACCCCAGTA
+
GGGGGGGGGGGGGGGGGGGGGGGGGGGGGGGGGGGGGGGGGGGGGGGGGGGGGGGGGGGGGGGGGGGGGGGGGGGGGGGGGGGGGGGGGGGGFGGGGGGGGGGGGGGGGGGGGGGGGGGGGGGGGGGGGGGGGGGGGGGGGGGGGGGGGGGGGGGGGGGGGGGGGGGGGGGGGGGGGGGGGGGGGGGGGGGGGGGGGGGGGDCECGGFGGGGGD>C@FGGG:CC?DGFFFFGGGGFEBFG
@M00200:205:000000000-AKKM3:1:1101:19416:7695 1:N:0:1
ATTGGGTTTAAAGGGCGCGTAGGCGGCCTGCTAAGTCGAACGTGAAATCCCTGGGCTCAACCCAGGAACTGCGTCCGATACTGGTTGGCTTGAATCCGGGAGAGGGATGTGGAATTCCAGGTGTAGCGGTGAAATGCGTAGATATCTGGAGGAACACCGGTGGCGAAGGCGACATCCTGGACCGGTATTGACGCTGAGGCGCGAAAGCCAGGGGAGCAAACGGGATTAGATACCCCAGTA
+
GGGGGGGGGGGGGGGGGGGGGEGGGGGGGGGGGGGGGGGGGGGGGGGGGGGGGFCFGGGGGGGGGGGGGGGGGGGGGGGGGGGGGGGGGGGEEFGGGEGGGGGDGG?DEFGFFFFGGGGGGGFGGGGG7FEDCFGGGGGGGGGGGGGCEFECEFGGGGGCFBEGEEGGGGGGGDGGGGGGD8FCECEGGGEGGGGGGGGGGGGEGGGGGFFGCE>DE=@EF<*>:D7867<GGGGF5>FE
@M00200:205:000000000-AKKM3:1:1101:26833:7697 1:N:0:1
ACTGGGTGTAAAGCGCGCGCAGGCGGTTCCGAAAGTCGAGCGTGAAAGCTCCTGGCCCAACTGGGAGAGGCCGTTCGAAAATTCGGGACTTGAAGGCGGGAGAGGCAGATGGAATTTCCGGTGTAGCGGTAAAATGCGTAGATACCGGAAGGAACACCAGTGGCGAAAGCGATCTGCTTGCCCGCCCTTGACGCTCAGGCGCGAAAGCTAGGGGAGCGACCGGGATTAGATAACCTAGTA
+
FFECGGGGGGGGGG7@:C@FEGGGEGGGGGGGGGDGGGGGGGGEEGGG86FFGGGFFD?@CEFGGGGGGGGFFFFGEGGE+<FEGFGGGGGFAEFFF>EGGGEEEBFF+FFGGG9DGGGGE:>F,>FFE:F>FGGG@>FGGG@CF:C:*C:@CFGG>EFGGCGG8CEFGGCGFFFDF++<><C>8:?CECC@;ADG58FE*75CE:)0<+<CF>)).**87D5C-)924*)2020*0/*+
@M00200:205:000000000-AKKM3:1:1101:15839:7713 1:N:0:1
ACTGGGCTTAAAGGGCGCGTAGGCGGGCGGAGAAGTCGGTCGTGAAATCCGCGGGCTCAACCCGCGGGGGTCGGCCGAGACTCTTCGTCTTGAGGGGGGCAGAGGAGCCTGGAATTCCCGGTGTAGCGGTGAAATGTGTAGAGATCGGGAGGAACACCGGTGGCGAAGGCGGGGCTCTGGGCCCACCCTGACGCTGAGGCGCGAAAGCGTGGGGAGCAAACGGGATTAGATACCCCTGTA
+
GGGGGGGGGGGGGGGGGGGGGGGGGGGGGGGGGGGGGGGGGGGGGGGGGGGGGGGGGGGGGGGGGGGGGGGGGGGGGGGGGGGGGGGGGGGGGGGGGGGGGGGGGGGGGGGGGGGGGGGGGGGGGGGGGGGGGGGGGGGGGGGGGGGGGEGGGGGGGGGGGGGGGDGGGGGGGGGGGGGGGGGGGGEGGGGGGGGEDGGGGGGGEGGGGGGGGGDGFGGFCCED?GF<F@<DGEGGFFFF
@M00200:205:000000000-AKKM3:1:1101:20729:7713 1:N:0:1
ATTGGGCTTAAAGGGCGCGTAGGTGGCGACCCAAGTCAGTGGTGAAAGCTCGCCGCTTAACGGCGAGTCGGCCACTGATACTGGGTTGCTCGAGCACTGTAGAGGCAGATGGAATTCCGGGTGTAGCGGTGGAATGCGTAGAGATCCGGAAGAACACCGGTGGCGAAGGCGGTCTGCTGGGCAGTAGCTGACACTGAGGCGCGACAGCGTGGGGAGCAAACAGGATTAGATACCCGGGTA
+
GGGGGGGGGGGGGGGGGGGGGGGGGGGGGGGGGGGGGGGGGGGGGGGGGGGGGGGGGGGGGGGGGGGGGGGGGGGGGGGGGGGGGGGGGGGGGGGGGGGGGGGGGGGGGGGGGGGGGGGGGGGGGGGGGGGGGGGGFGFGGGGGGGGGGGGGGFGGGGGCGGGGGGGGGGGGGGGGGGGGGGGGGGGFGGGGGGGGGGGGGGGGGGGGGGGGGGFGFFGGGGGG6DFBF?ACFFGD@B>5
@M00200:205:000000000-AKKM3:1:1101:15274:7714 1:N:0:1
ACTGGGCTTAAAGGGCGCGTAGGCGGCCTTCTAAGTCAGACGTGAAATCCCCGGGCTCAACCCGGGAACTGCGTCTGAGACTGGAAGGCTTGAATCCGGGAGAGGGATGTGGAATTCCAGGTGTAGCGGTGAAATGCGTAGATATCTGGAGGAACACCGGTGGCGAAGGCGGCATCCTGGACCGGCATTGACGCTGAGGCGCGAAAGCTAGGGGAGCAAACGGGATTAGATACCCCCGTA
+
GGGGGGGGGGGGGGGGGGGGGGGGGGGGGGGGGGGGGGGGGGGGGGGGGGGGGGGGGGGGGGGGEGGGGGGGGGGGGGFFGGGGGGGGGGGGGGGGGGGGGGGEGGGEEFDFGGGGGGGGGGFGF<FFGGGCFGGGGGGGGCGGFGGGFGGDCCGGGGG7FGDF:FGGGGGGGGGGGGGGGGGGGGG5C9?GGGGEGGCFEDGGGC3DGGGF>><<>FGC5<5C?DC<FF9FGFF3>585
@M00200:205:000000000-AKKM3:1:1101:7045:7721 1:N:0:1
ATTGGGTTTAAAGCGCGTGTAGGCGGCTTTGCAAGTCGGATGTGAAAGCCCACGGCTCAACCGTGGAAGTGCATCCGAAACTGCATGGCTGGAGTCTCGGAGAGGAAGGTGGAATGCTTGGTGTAGAGGTGAAATTCGTAGATATCAAGCAGAACACCTGCGGCGAAGGCGGCCTTCTGGACGATGACTGACGCTGAGACGCGAAAGCGTGGGGAGCAAACAGGATTAGATACCCGAGTA
+
GGGGGGGGGGGGGGGGGGGGGGGGGGGGGGGGGGGGGGGGGGGGGGGGGGGGGGGGGGGGGGGGGGGGGGGGGGGGGGGGGGGGGGGGGGGGGGGGGGGGGGGGGGGGGGGGGGGGGFGGGGGGGGGGGGGGFGFGGGGGGGGGGGGGGGGGGGGGGGGGGGGCEGGGGGGGGGGGGGGGGGGGGGGFFGGGGGGDDFFGGGG*?EGFGGGGGGFGFGFEF7?FFDGFFFFGGGGGFFFG
@M00200:205:000000000-AKKM3:1:1101:27315:7724 1:N:0:1
ATTGGGTTTAAAGTGTGCGCAGGTGGCCGCGCATGTCGAGTGTGAAATCCCCGGGCTTAACTTGGGAATTGCGCTCGAAACTACGTGGCTGGAGTGTGGCAGAGGGAGGTGGAATTCCACGTGTAGCGGTGAAATGCGTAGAGATGTGGAGGAACACCAATGGCGAAGGCAGCCTCCTGGGCCAACACTGACACTCATGCACGAAAGCGTGGGGAGCAAACAGGATTAGATACCCTCGTA
+
GGGGGGGGGGGGGGGGGGGGGGGGGGGGGGGGGGGGGGGGGGGGGGGGGGGGGGGGGGGGGGGGGGGGGGGGGGGGGGGGGGGGGGGGGGGGGGFFGGGGFGGGGGGGGGGGGGGGGGGGGGGGGGGGGGGGGFGGGGGGGGGGGGGGGGFGGGDGFGGGGGFFGDGGGGGGG>DGGGGGG>:CC=CEGGGGCF*=8CFFFGFEGDCFGCCGGE>CDGGGGFFF0C*4=B<FGGD=FF:E
@M00200:205:000000000-AKKM3:1:1101:26670:7733 1:N:0:1
ATTGGGTGTAAAGGGCGCGTAGGCGGGTGCCCAAGTCGGTCGTGAAATCTCCGGGCTCAACCCGGCGGGGTCGGCCGAAACTGGGTGTCTTGAGGGAGGCAGAGGAGTCTGGAATTCCCGGTGTAGCGGTGAAATGTGTAGAGATCGGGAGGAACACCGGTGGCGAAGGCGGGACTCTGGGCCTACCCTGACGCTGAGGCGCGAAGGCGTGGGGAGCACACGGGATTAGATACCCTAGTA
+
GGGGGGGGGGGGGGGGGGGGGGGGGGGGGGGGGGGGGGGGGGGGGGGGGGGGGGGGGGGGGGGGGGGGGGGGGGGGGGEGEGGGGGGGGGGGFGGGGGGGGGGGGGEGGGGGCGFFGGGGGGGGFGGGGGGGGGGFGGGGGGGGGGCGGGGCG6EGGGGGGGGGGEGGGGGGGGGCFGGDGFGGGGEGCDFGGGGGCGGGGGGGGGGGGCGGGGFDEE*ACDC<0D5<F6::CFCFFFFG
@M00200:205:000000000-AKKM3:1:1101:17429:7738 1:N:0:1
ATTGGGTATAAAGGGCTCGTAGGCGGCCAACTAAGTCAGACGTGAAATCCCCAGGCTCAACCTGGGAACTGCGTCTGACACTGGTTGGCTTGAATCCGGGAGAGGGATGCAGAATTCCAGGTGTAGCGGTGAAATGCGTAGATATCTGGAGGAATACCGGTGGCGAAGGCGGCATCCTGGACCGGCATTGACGCTGAGGAGCGAAAGCCAGGGGAGCAAACGGGATTAGATACCCTAGTA
+
GGGGGGGGGGGGGGGGGGGGGGGGGGGGGGGGGGGGGGGGGGGGGGGFGGGG@FGGGGGGGGGGFGCFGGGGGGGGGF9EFGGGGGGGGGGDFGGGGGGGCFGDEGGGEGGGFCFGGGGFGGGFFGGGGGGDBFFFG:FEE@FGFGGGGGG>FFGDGGGCGEGGG7@CFGGGGGGGGGFDGGGGGGGGGGGGEGGGGG=<7CCEG5CGGCFGGDBDBGGFGGGGBGG?FBB:9@EFF>6+
@M00200:205:000000000-AKKM3:1:1101:9400:7753 1:N:0:1
ATTGGGTTTAAAGGGCGCGTAGGCGGTCCCGTCAGTCCCTTGTGAAATCCCCCGGCTCAACTGGGGAACTGCAAGGGATACAGCGGGGCTTGAGTTCGGGAGAGGGAAGCGGAATTCCGGGTGTAGCGGTGAAATGCGTAGATATCCGGAGGAACACCGGTGGCGAAGGCGGCTTCCTGGACCGATACTGACGCTGAGGCGCGAAAGCTAGGGGAGCAAACGGGATTAGATACCCCAGTA
+
GGGGGGGGGGGGGGGGGGGGGGGGGGGGGGGGGGGGGGGGGGGGGGGGGGGGGGGGGGGGGGGGGGGGGGGGGGGGGGGGG,FGGGGGGGGGFGGGGGGGGGGGGGGGGGGGGGGGGGGGGGGGGGGGGGGGGGGGGGGGGGGGGGGGGBF>GGGGGGGGGEGGEEGGGGGDGGGGGGGGGGFGGGGGGFGFGGGGGFGFCDGGGGGGGGGGGGFGD=CFGDDDFGG?FFFFFGFF:@?C
@M00200:205:000000000-AKKM3:1:1101:17883:7755 1:N:0:1
ACTGGGCATAAAGCGCGCGTAGGCGGCTTTGCAAGTCGGGTGTGAAATCCCCAGGCTTAACCTGGGAACTGCATTCGAGACTGCATTGCTAGAGTATGGGAGAGGGAAGTGGAATTTCCGGTGTAGCGGTGAAATGCGTAGATATCGGAAGGAACATCAGTGGCGAAAGCGACTTCCTGGACCAATACTGACGCTCATGTGCGAAAGCGTGGGGAGCAAACAGGATTAGATACCCGTGTA
+
GGGGGGGGGGGGGGGGGGGGGGGGGGGGGGGGGGGGGGGGGGGGGGGGGGGGGGGGGGGGGGGGGGGGGGGGGGGGGGGGGGGGGGGGGGGGF<FGGGGGGGGGGGGGEGGGGGGGGGGGGGGGGFGGGGGGGGGGGGGGGFFGGGGGGGGGGGGGGFGFFGGGGGGGGGGGCGGGFGGGGGGGGGGGGGGGGGGGGGGGCGEGGGGGDGGFGG@GEGGGGGGG?GGFFFFGG@FD>:>F
@M00200:205:000000000-AKKM3:1:1101:25976:7758 1:N:0:1
ACTGGGTATAAAGGGCGCGTAGGCGGCTGCACGAGTCGGAAGTGAAATCTCCCGGCCTAACTGGGAGGGGCCAGCGGATACTGGCGAGCTTGAGGGGGGCAAAGGAAGATGGAATTCCCGGTGTAGCGGTGAAATGCGTAGATATCGGGAGGAACACCAGTGGCGAAGGCGGTCTTCTGGGCCCATCCTGACGCTGAGGCGCGAAAGCGTGGGTAGCAAACCGGATTAGATACCCTAGTAAGTT
+
GDFDGGEAFGA@FEGGFEGGEF@GGD+@@CFF@B@B<F7:FCGFC@E<FGF9FGGG@CEFGCFFF@FGGCGEFGGEECC@B<EEGGD@@C,BBFFGCGE7C7<?FFFCCFGGFFG<FF:FFEEGGG:C*;:*9CFGGG*585+00<5:CEGGGFCECE5C@CGGG8CCGEGEC:8A:C9FFE5*28@C+:?8;CDGGFG*:7C5?5D4**;>5C**9<<?FC593C*5?F97+<@FF7=CG<5)
@M00200:205:000000000-AKKM3:1:1101:22877:7758 1:N:0:1
ACTGGGTTTAAAGTGTGCGCAGGCGGCTCCGCAAGTCGAGTGTGAAATCCCCGAGCTTAACTTGGGAATTGCGCTCGAAACTACGGAACTGGAGTGTGGCAGAGGAAGGTGGAATTCCACGTGTAGCGGTGAAATGCGTAGAGATGTGGAGGAACACCGATGGCGAAGGCAGCCTTCTGGGCCAACACTGACGCTCATGCACGAAAGCGTGGGGAGCAAACAGGATTAGATACCCTAGTA
+
GGGGGGGGGGGGGGGGGGGGGGGGGGGGGGGGFGGGGGGGGGGGGGGGGGGGGFGGGGGGGGGGGGGGGGGGGGGGDGFEGGGGGGGGGGGG<FGGGGEGGDFFGGFFGGFGEFFGGGGGGGFGCCFEGGEDFGGGGGGGGDFDFGG9EF@@CGGGGGGGGGGG8FEGGGFGGGFGCFFFGGGGGGGGGGGGDGGGGGGEGGF5E8DFGGEEE5>CBFFGGG6F6DFBFFFFGGGGFF?G
@M00200:205:000000000-AKKM3:1:1101:6247:7778 1:N:0:1
ACTGGGTGTAAAGCGCGTGTAGGCGGTTCGGTAAGTCCGCTGTGAAAGTCGAGGGCTCAACCCTCGAATGCCGGTGGATACTGTCGGGCTAGAGTGCGGAAGAGGCGAGTGGAATTCCTGGTGTAGCGGTGAAATGCGCAGATATCAGGAGGAACACCAATTGCGAAGGCAGCTCGCTGGGACGTTACTGACGCTGAGACGCGAAAGCGTGGGGAGCAAACAGGATTAGATACCCGGGTA
+
GGGGGGGGGGGGGGGGGGGGGGGGGGGGGGGGGGGGGGGGGGGGGGGGGGGGGGGGGGGGGGGGGGEGGGGGGGGGGGGGGGGGGGGGGGGGGGGGGGGGGGGGGGGGGGGGGGGGGGGGGGGGGGGGGGGFFGGGGGGGGGGGGGFGGGGGGGGGGGGGGGGGGGGGGGGGGGGGGGGGGBCGGGFGGFFGGGGGGGGGGD=EG=DGGGGGGGBGFFGGDGGGFGGFFBAFGGGGF@EC
@M00200:205:000000000-AKKM3:1:1101:11932:7780 1:N:0:1
ATTGGGTTTAAAGCGCGTGTAGGCGGCAACGCAAGTCGGGCGTGAAATCCCACGGCTCAACCGTGGAAGTGCACTCGAAACTGCGTAGCTAGAGTCCTGGAGAGGAAGGTGGAATGCTTGGTGTAGAGGTGAAATTCGTAGATATCAAGCGGAACACCGGTGGCGAAGGCGGCCTTCTGGACAGTGACTGACGCTGAGACGCGAAAGCGTGGGGAGCAAACAGGATTAGATACCCTAGTA
+
GGGGGGGGGGGGGGGGGGGGGGGGGGGGGGGGGGGGGGGGGGGGGGGGGGGGGGGGGGGGGGGGGGGFFGGGGGGGGGGGGGGGGGGGGGGGGGGGGGGGGGGDGGGGGGGGGGGGGGGGGGGGGGGGGGGGGGGGGGGGGGGGGGGGGGGGGGGGGGGDGGGGGDGGGGGGGGGGGGGGGGG5FGCFGGGGGGDG5FFFCDGGGGGGGGGGGGEGFGFGGGGF?GG?FFFGGGGGFFFG
@M00200:205:000000000-AKKM3:1:1101:21097:7809 1:N:0:1
ACTGGGCTTAAAGCGCGCGTAGGTGGTTTTGCAAGTCGAGTGTGAAAGCCCCGGGCTCAACCTGGGAACTGCATTCGAGACTGCATTACTGGAGTATTGGAGAGGGCAGTGGAATTTCCGGTGTAGCGGTGAAATGCGTAGATATCGGAAGGAACATCAGTGGCGAAAGCGACTGCCTGGCCAAATACTGACGCTCATGTGCGAAAGCGTGGGGAGCAAACAGGATTAGATACCCCAGTA
+
GGGGGGGGGGGGGGGGGGGGGGGGGGGGGGGGGGGGGGGGGGGGGGGGGGGGGGGGGGGGGGGGGGGGGGGGGGGGGGGGGGGGGGGGGGGGGEFFGGGFGGGGGGGGDGGCGGFGGGGDEGCGGCGEGGCD<9FDDFGGGGGFGG:@FGGCGGGGGCFBFC7EEGGGDGGGGGEGGGCFFGFCGGGGGGGGGGCEEGCFCFEGGGDGGEG>FGAGDFGGGFD4<F>4*8>GCC@C>@6C
@M00200:205:000000000-AKKM3:1:1101:6512:7812 1:N:0:1
ACTGGGTTAAAGCGTGTGTAGGCGGATCGTTAAGTGTCTTGTGAAATCCCACGGCTCACCCGTGGAACTGCTGGGCATACTGGCGATCTTGGGCCAACTAGGGGCAGCCGGAACAAGCGGTGGAGCGGTGAAATGCGTAGATATCGCTTGGAACGCCGAAGGTGAAAACAGGCTGCTGGGGTTGCGCCGACGCTGAGACACGAAAGCCAGGGGAGCAAACGGGATTAGATACCCTAGTA
+
GGGGGGGGGGGGGGGGGGGGGFGGGGDGEGGGGGGGGGGGGGGFFGGGGGGGGGGGG,FGGGGGGGGGGGFGGEGGGGGGGGGGGGGGGGFGGGGGGGGFGGFGGEGGGGGGGGGGGGGGGEGCFGGGGEFFGGGGEGGGGGGGGGGGGGGGGGGGGGGGGGGGGGGGGGGGGGGCFFGGGGGGFDGG=CGGGCGGGGGGGGEG>8FGGGGGG8DDFGGC9DEDFGGFFFFCFFFC4=B
@M00200:205:000000000-AKKM3:1:1101:17485:7822 1:N:0:1
ATTGGGTTTAAAGCGTGCGTAGGTGGTTCGTTAAGTCTGCCGTGAAAGCCCCGGGCTCAACCTGGGAATGGCGGTGGATACTGGCGGACTAGAGTGCGGTAGAGGGTGGTGGAATTCCCGGTGTAGCAGTGAAATGCGTAGAGATCGGGAGGAACATCTGTGGCGAAGGCGGCCACCTGGACCAGCACTGACACTGAGGCACGAAAGCGTGGGGAGCAAACAGGATTAGATACCCTTGTA
+
GGGGGGGGGGGGGGGGGGGGGGGGGGGGGGGGGGGGGGGGGGGGGGGGGGGGGGGGGGGGGGGGGGFFGGGGGGGGGGGGGGGGGGGGGGGGFGGGGGGGGGGGGGGGGGGGGGGGGGGGGGGGGGGGGGGFGGGGGGGGGDGGGGFGGFDCEGGFGGGGGGGGECGEFGEGEGGGGGGGGGGGDFGGGGGGGGGGFGGGGGGGGGGGGGGGGG@GFGFGGGGFBGF>F74FFGGFFFFG
@M00200:205:000000000-AKKM3:1:1101:4813:7823 1:N:0:1
ATTGGGTGTAAAGAGCGTGTAGGCGGTCCGGTTAGTCGGCTGTGAAAGTCAGGGGCTCAACCCTTGAATGCCGGTCGCTACTGCCGGACTAGAGTCCGGAAGAGGCAAGTGGAATTCCCGGTGTAGCGGTGAAATGCGCAGATATCGGGAGGAACACCTATGGCGAAGGCAGCTTGCTGGGACGGTACTGACGCTGAGACGCGAAAGCGTGGGGCGCAAACAGGATTAGATCCCCTCGTAA
+
GGGCCCFGGGGGGGFGEFCFFFFGGFFGGGGEFGGGGGGDGGEGEGFGGGGFGGDGGGFFCGEFFGGGGGCGEDGGG+4?FFGFGGGGGGCF9FFFGGDCFC@E8@CEGGF9FFGGGGGGGGGEGFGGE++FC,ECFEG+CFFFDGGCG>CFEF<FGGGGGCC,:F7:FGAECFGGGD9ACF68*3:?+;CE8EDD8209CD**:CDFE=*/88)1)788<56*297??4)0+280>).1>
@M00200:205:000000000-AKKM3:1:1101:5262:7826 1:N:0:1
ACTGGGCATAAAGGGCGCGTAGGCGGCGCAACAAGTCACTTGTGAAATCTCCGGGCTTAACCCGGAGCGGCCAAGTGATACTGTCGTGCTAGAGTGCGGAAGGGGCTACTGGAATTCTCGGTGTAGCGGTGAAATGCGTAGATATCGAGAGGAACACCTGCGGCGAAGGCGGGTAGCTGGGCCGACACTGACGCTGAGGCGCGAAAGCCAGGGGAGCGAACGGGATTAGATACCCTTGTA
+
GGGGGGGGGGGGGGGGGGGGGGGGGGGGGGGEGGGGGGGGGGGGGGGGGGGGGGGGGGGGGGGGGGGGGGGGGGGGGGGGGGGGGGGGGGGGGGGGGGGGGGGGGGGGGGGGGGGGGGGGGGGGGGGGGGGGGGGGGGGGGGGGGGGGGGGGGGGGGGGGGGGGGGGGGGGGGGGGGGGGGGGGGGGGGGFGGGGGGGGGGGGGGDGCFGGGGG)9@GGGGGDGFGGBFFBFGGGGFFFG
@M00200:205:000000000-AKKM3:1:1101:16494:7827 1:N:0:1
ACTGGGTATAAAGGGTGCGTAGGTGGCCTATTAAGTCAGTGCTGAAATATCCCGGCTTAACCGGGAGGGTGGCATTGATACTGATGGGCTTGAGTAAAGTTGAGGTAGGCGGAATTGACGGTGTAGCGGTGAAATGCTTAGATATCGTCAAGAACACCGATTGCGAAGGCAGCTTACTAAGCTTTAACTGACACTGAGGCACGAAAGTGTGGGGATCAAACAGGATTAGATACCCGAGTA
+
GGGGGGGGGGGGGGGGGGGGGGGGGGGGGGGGGGGGGGGGGGGGGGGGGGGGGGGGGGGGGGGGGGGGGGGGGGGGGGGGGGGGGGGGGGGGGGGGGGGGGGGGGGGGGGGGGGGGGGGGGEGGGGGGGGGFGGGGGGGGGGGGGGGGGGGGFGGGGGGCGGGGGGGGDEGGCCFGGGFGGGGGGGGGGGGGGGGFFFFGEGGGEEGGGGG@EGEG>FFGGGG4(>D@FF?>CFFDBE@C
@M00200:205:000000000-AKKM3:1:1101:25159:7837 1:N:0:1
ATTGGGTTTAAAGGGCGCGTAGGCGGTCTGTTAAGTTCGGTGTGAAAGCCCTCGGCTCAACTGGGGAAGTGCGCCGGATACTGACAGACTCGAGTACCGGAGAGGAGGGTGGAATTCCTGGTGTAGCGGTGAAATGCGTAGATATCAGGAGGAACACCGGTGGCGAAGGCGGCCCTCTGGACGAGTACTGACGCTGAGGCGCGAAAGCGTGGGGATCAAACAGGATTAGATACCCGCGTA
+
GGGGGGGGGGGGGGGGGGGGGGGGGGGGGGGGFFGGGGGGGGGGGGGGGGGGGGGGGGGGGGGGGGGGGGGGGGGGGGGGGGGGGGGGGGGGGGGGGGGGGGGGGFEGGEGGGGGGGGGGGFFGGGGGGGGGGGGGGGGGGGGGGGGDGGFDGGGFGGGGGEGGGGGGGGGDGEGGGGFGGFEDG:CGGCFFGGGGGG=FGGGDGGGGG5>CGGF3FCCGGFGC:CFB?FB7CEFDFF@*
@M00200:205:000000000-AKKM3:1:1101:4108:7838 1:N:0:1
ATTGGGTGTAAAGGGCGCGTAGGCGGCCTGCTAAGTCGGACGTGAAATCCCTCGGCTCAACCGGGGAACTGCGTCCGATACTGGCGAGGCTTGAATCCGGGAGAGGGATGTGGAATTCCAGGTGTAGCGGTGAAATGCGTAGATATCTGGAGGAACACCAGTGGCGAAGGCGGCATCCTGGACCGGTATTGACGCTGAGGCGCGAAAGCTAGGGTAGCAAACGGGATTAGCTACCCCTGTA
+
FGGGGGCGFGGDGGEGGGGGGGGGGGGGGGGGGGGGGGDGGGGGGGCGGGGGGGGGGGGGGGGEGGGGGFFGGGGGGGGGGGGGGGGGGGDGGGGGGGGGGFGGGGCFFGGFGGGGGGGGGGGGFFGGGGG*>CCFFCGEEGGFGGGGGFCCGGGGGG7FFGGG7:*:F7=CCCEE8@ECC;FFGGE5CF?FGGGGGGGGGGG>:?<DGECFG57CEC9CGGGDFDDBFF(*+3:FF33<*
@M00200:205:000000000-AKKM3:1:1101:27349:7848 1:N:0:1
ACTGGGTTTAAAGTGTGCGCAGGTGGCCGCGCATGTCGAGTGTGAAATCCCCGGGCTTAACTTGGGAATTGCGCTCGAAACTACGTGGCTAGAGTGTGGCAGAGGAAGGTGGAATTCCACGTGTAGCGGTGAAATGCGTAGAGATGTGGAGGAACACCGATGGCGAAGGCAGCCTTCTGGGCCAACACTGACGCTCATGCACGAAAGCGTGGGGAGCAAACAGGATTAGATACCCTCGTA
+
GGGGGGGGGGGGGGGGGGGGGGGGGGGGGGGGGGGGGGGGGGGGGGGGGGGGGGGGGGGGGGGGGGGGGGGGGGGGGGGGGGGGGGFGGGGGGGGGGGGGGGGGGGGGGGGGGGGGGGGGGGGGGGGGGGGGGGGGGGGGGGGGGGGGGGGGGGGGGGGGGGGGGGGGGGGGGGGGGGGGGGGEFFGGGGGGGGGGEFFGGGGGGGGCGGGGGGFG3FGGFGGGBGGFFBAGGFCFFEFG
@M00200:205:000000000-AKKM3:1:1101:6649:7849 1:N:0:1
ACTGGGTATAAAGCGCGCGCAGGTGGGTGCGTAAGTCGGAGGTGAAAGCGCAGGGCTCAACCCTGCGACGCCCTTCGAGACTGCGTGTCTAGGGACCGGTAGAGGTGAGTGGAATTCCCGGTGTAGCGGTGGAATGCGTAGATATCGGGAAGAACACCGGAGGCGAAGGCGGCTCACTGGGCCGGATCCGACACTGAGGCGCGAAAGCGTGGGGAGCAAACAGGATTAGATACCCCAGTA
+
GGGGGGGGGGGGGGGGGGGGGGGGGGGGGGGGGGGGGGGGGGGGGGGGGGGGGEGGGGGGGGGGGGGGGGGGGGGGGGGGGGGGGGGGGGGGGGGGGGGGGGGGGGGFGGGGGGGGGGGGGGGGGGGGGGGGDFGGGGGGG7FGGGGGGGGGEGGGGGGFGGGGGGGGDGFGGGGGGGGGGGGGGGGGGGGGGGDFGGGGGGGGEEGGGGGGGGED5:CGGGGGFGG<?=<GGGGGF>@F
@M00200:205:000000000-AKKM3:1:1101:17537:7864 1:N:0:1
ATTGGGTGTAAAGAGCGCGTAGGCGGTGTGTCAAGTCAGGCGTGAAAGCCCCGGGCTCAACCTGGGAACCGCGCTTGAGACTGGCACGCTCGAGTTCGGGAGAGGATGGTGGAATTCCCAGTGTAGAGGTGAAATTCGTAGATATTGGGAAGAACACCGATGGCGAAGGCAGCCATCTGGACCGACACTGACGCTGAGGCGCGAAAGCGTGGGGAGCAAACAGGATTAGATACCCTCGTA
+
GGGGGGGGGGGGGGGGGGGGGGGGGGGGGGGGGGGGGGGGGGGGGGGGGGGGGGGGGGGGGGGGGGGGGGGGGGGGGGGGGGGGGGGGGGGGGGGGGGGGGGGGGGGGGGGGGGGGGGGGGGGGGGFGGGGAECFGGFGGGGGGGGFFFGF@FGGGGGGGGGGFCEDGGGGGGGGGGGGFGGGGGGGGFCGG*5DE8F=FEGGEGGGGGGDEGEDDEGGGGG6>?FF2*95CFCFFFFFG
@M00200:205:000000000-AKKM3:1:1101:16332:7872 1:N:0:1
ACTGGGTTTAAAGTGTGCGCAGGTGGCCGCGCAAGTCGAGTGTGAAATCCCCGGGCTTAACTTGGGAATTGCGCTCGAAACTACGTGGCTAGAGTGTGGCAGAGGAAGGTGGAATTCCACGTGTAGCGGTGAAATGCGTAGAGATGTGGAGGAACACCGATGGCGAAGGCAGCCTTCTGGGCCAACACTGACGCTCATGCACGAAAGCGTGGGGAGCAAACAGGATTAGATACCCTAGTA
+
GGGGGGFGGGGGGGGGGGGGGGGGGGGGGGGGGGGGGGGGGGGGGGGGGGGGGGGGGGFGGGGGGGFGGGGGGGGGGGGGGGGGGGGGGGGGGGGGGGGGGGGGGGGGGGGGGGGGGGGGGGGGGGGGGGGGGGGGGGGGDFGAFGGGGFFDGGGCGGGGGGGGGGGGGGGGGGGGGGFFFGGGGGGGGG:CEGDGGGGGGGGGGGGGGGGGG5@C5=E67FFG<GGFF=AGGEGG?>BG
@M00200:205:000000000-AKKM3:1:1101:20571:7879 1:N:0:1
ATTGGGTTTAAAGGGTGCGTAGGCGGCTATCTAAGTCAGTGGTGAAATATCTCAGCTTAACTGAGAGGGTGCCATTGATACTGGATAGCTTGAGTACAGATGAGGTAGGCGGAATTGACGGTGTAGCGGTGAAATGCATAGATATCGTCAAGAACACCGATAGCGAAGGCAGCTTACCAAGCTGTAACTGACGCTGAGGCACGAAAGCGTGGGGAGCAAACAGGATTAGATACCCCAGTA
+
GGGGGGGGGGGGGGGGGGGGGGGGGGGGGGGGGGGGGGGGGGGGGGGGGGGGGGGGGGGGGGGGGGGCGGGGGGGGGGGGGGGGGGGGGGGGGGGGGGGGGGGGGGGDGFGGEGGGGGGGGGFGGGG>EGGGDGGFGGGGGGGGGGGGGGG<EGGGGGGGG>CFGGGGGGGGGGGFFGGGGFGGGGGGGGFGGGGGGGGGGFCGCGGG5ACCGG3C>FFGGGGG;FGFFFBFGCF3<@:F
@M00200:205:000000000-AKKM3:1:1101:24202:7884 1:N:0:1
ATTGGGCTTAAAGCGCGCGCAGGCGGTGGCGTGTGCCCGGCGTGAAAGCCCCCGGCTCAACCGGGGAGGGTCGTCGGGGACTGCGTCACTTGAGGTCGGTAGGGGCCGGTGGAATGCCCGGTGTAGTGGTGAAATGCGTAGAGATCGGGCGGAACACCCGTGGCGAAGGCGGCCGGCTGGGCCGTACCTGACGCTGAGGCGCGAAGGCGTGGGGAGCGAACGGGATTAGATACCCTTGTA
+
GGGGGGGGGGGGGGGGGGGGGGGGGGGGGGGGGGGGGGGGGGGGGGGGGGGGGGGGGGGGGGGGGGGGGGGGGGGGEGGGGGGGGGGGGGGGGGGGGGGGGGGGGGGGGGGGGGGGGGGGGGGGFGGGGGGGGGGGGGGGGGGGGGGGGGGGGGGGGGGGGGGEECEGGGGGGGGGGGGGGGGGGGGGGGFFEGGGGFGGGGGGGGGCG*:EEG)<DGGGGGGG:GGF?F2CCCFGFFFG
@M00200:205:000000000-AKKM3:1:1101:21275:7886 1:N:0:1
ACTGGGTTTAAAGGGCGCGTAGGTGGCGACATAAGGCTGTGGTGAAAGTCTGGGGCTCAACTCCAGATCGGCCGTGGCAACTGTGTTGCTTGGGCACCGTAGAGGCAGATGGAATTCCGGGTGTAGCGGTGGAATGCGTAGAGATCCGGAAGAACACCAGTGGCGAAGGCGGTCTGCTGGGCGGTGAGTCCGCAAGGACTCAATAGCCGACACTGAGGCGCGACAGCGTGGGGAGCAAACAGG
+
GGGGGGGGGGGGGGGGGGGGGGGGGGGGGGGGGFGGGGGGGGGGGGGGGGGGGGGGGGGGGGGGGGGGGGGGGGGGGGGGGGFGGGGGGGGGGGGGGGGGGGGGGGGDFGFGGGGGGGGDGGGGGGGGGGGGGGGGGGGGGGGGGGGGDGEGGGGGGGGGGGGGGDGGDGEDGGGFGGGCDDEGGGGGGGGGGGDGF6CFGGGGGGGG5:EGGGFGFGGGGCEDFGGFFFFGG>EDF@?C5(4
@M00200:205:000000000-AKKM3:1:1101:15493:7890 1:N:0:1
ATTGGGTGTAAAGCGCGCGCAGGCGGACCTGTATGTGCCGTGTGAAAGCGCCGGACTTACTTCGGCGAGGTCATGGTAGACAGCGGGTCTGGAGCCTCGGAGAGGTCGGTGGAATTCCGGGTGGAGCGGTGAAATGCGTAGAGATCCGGAGGAACACCAGGGGCGAAGGCGGCCGACTGGCCGAGTGCTGACGCTGAGGCGCGACGGCGTGGGGAGCAAACCGGATTAGATACCCTGGTA
+
GGGGGGGGGGGGGGGGGGGGGGGGGGGGGGGGGGGGGGGGGGGGGFDFGGGGGGGGGGGGGGGGGGGCFGGGGGGGGGGGGFGGGGGGGGGGGGGGGGGGEGGGGGGGGGGGGGGGGGGGGGGGGGGGGGG@FEGGGGGGGGGGGGGGGDGGGGGGGGGGGGGGG>EGGGGGGGGDDGGGGGGCGGGGGGGGGGGG=ECFGGGEGGGGGGGG>EDDFGFCCFGD0DD>FFFFGEFF5>FF
@M00200:205:000000000-AKKM3:1:1101:17621:7919 1:N:0:1
ATTGGGTTTAAAGGGAGCGTAGGCGGATAGTTTAGTCAGAGGTGAAAGCCCAGGGCTCAACCTTGGAATTGCCTTTGATACTGGCTATCTTGAGTATGGAAGAGGTATGTGGAACTCCGAGTGTAGAGGTGAAATTCGTAGATATTCGGAAGAACACCAGTGGCGAAGGCGACATACTGGTCCATTACTGACGCTGAGGCTCGAAAGCGTGGGGAGCAAACAGGATTAGATACCCTGGTA
+
GGGGGGGGGGGGGGGGGGGGGGGGGGGGEGGGGGFGGGGGGGGGGGGGGGGGGGGGGGGGGGGGGFGGEGGGGGGGGGGFEGGGGGGFGGGGGGGGG<FFGGFGGGGGGGGFGGGGGGGGEGGGGGGGFGGGGDFGGGFGGGGFGGGGCC@7EEGFGGGFFGGGG78FDFCGGCE9FG=CFFGGGGEFGG7EE5DEGGGGGGGGFGDGGGGGG>>DECF69DFC@FCE4FEFEG7C;3A7
@M00200:205:000000000-AKKM3:1:1101:6645:7936 1:N:0:1
ATTGGGTTTAAAGAGCGTGTAGGCGGTCCGGTAAGTCGGCTGTGAAAGTCCAGGGCTCAACTCTGGGATGCCGGTCGATACTGCCGGACTAGAGTTCGGAAGAGGCGAGTGGAATTCCCGGTGTAGCGGTGAAATGCGCAGATATCGGGAGGAACACCTATGGCGAAGGCAGCTCGCTGGGACGTTACTGACGCTGAGACGCGAAAGCGTGGGGAGCAAAAAGGATTAGATACCCCAGTAAGA
+
GGGGGGGGGGGGGGGGGGGGGGGGGGGEGGGGGGGGFGGGGGGFFFFGGGGGGGGGGGFFFGGGGGGGGGGGGGGGGGGGGGGGGGGGGGGGGGGGGGGGGGGGGGGGGGGGFGGGGGGGGCEGGGGGGGGFF=AFGGGGGGGFGFGGEFGGGGGGGGGGGGGCEEGGGGGECGGGGDGGGGGEEFGGGGGEEGGCGG9+/7CC?E<F5CEGGGFGEEGG**1>(9F<=@>FGEF*>>FCGBF
@M00200:205:000000000-AKKM3:1:1101:23815:7942 1:N:0:1
ATTGGGTTTAAAGGGTGTGTAGGCGGTTTCGTTAGTCTTCTGTCAAAATCTTGGGCTCAACCCAAGACTTGCAGTGGAAACGGCCAGACTTGAGGGTGCGAGAGGTGAATGGAACTCATGGAGTAGGGGTGAAATCCGTTGATATCATGGGGAACACCAAAAGCGAAGGCAATTCACTGGCGCATTTCTGACGCTGAAACACGAAAGCGTGGGTAGCGAACGGGATTAGATACCCTGGTA
+
GGGGGGGGGGGGGGGGGGGGGGGGGGGGGGGGGFGGGGGGGGGGGGGGGGGGFGGGGGGGGGGGGGGGGGGGGGGGGGGGGGGGGGGGGGGFEGGGGGGGGGGGGGGGGGGGGGGGGGGGGCDGFGGGGGGGGGGGGGGGGGGGGGGGCGGGGGGGGGGFGFGGGGGGGGGGGGGGGGGGGGGDGGGGGGGGGGGDGFFGFGGGGGGGGGGGGGFDFGGGDDCD0CFF?BF>CEFF45??
@M00200:205:000000000-AKKM3:1:1101:13683:7947 1:N:0:1
ACTGGGTGTAAAGCGTGCGCAGGCGGCTCCTTAAGTCAGATGTGAAAGCCCCGGGCTTAACCTGGGAACTGCGTTTGAAACTGGGGAGCTGGAGTGTAGAAGAGGGGGGTGGAATTCCAGGTGTAGCAGTGAAATGCGTAGAGATCTGGAGGAACACCGATGGCGAAGGCAGCCCCCTGGGCTAACACTGACGCTCATGCACGAAAGCGTGGGGAGCAAACAGGATTAGATACCCGAGTA
+
GGGGGGGGGGGGGGGGGGGGGGGGGGGGGGGGGGGGGGGGGGGGGGGGGGGGGGGGGGGGGGGGGGGGGGGGDGGGGGGGGGGGGGGGGGGGGGGGGGGGGFG?DGGGGGGGGGGGGGGGGGGGGGGGGGGGGGGGGEGGEGGGGGGG9FFEGGGGGGGGGGDGDGGGGGGGGGGGGGGGGGGGGGGGGGGGGGGGGGGGGGGG>GGGGGDGGGBGFGGGGGF41CGF?=>FGGGGEEFG
@M00200:205:000000000-AKKM3:1:1101:18737:7947 1:N:0:1
ACTGGGTTTAAAGCGCGCGCAGGCGGACCTGTATGTGCCGTGTGAAAGCGCCGGACTTACTTCGGCGAGGTCATGGTAGACAGCAGGTCTGGAGCCTCGGAGAGGTCGGTGGAATTCCGGGTGGAGCGGTGAAATGCGTAGAGATCCGGAGGAACACCAGGGGCGAAGGCGGCCGACTGGCCGAGTGCTGACGCTGAGGCGCGACGGCGTGGGGAGCAAACCGGATTAGATACCCCCGTC
+
GGGFGGGGGGGGGGGGGGGGGGGGGGGGGGGGGGGGGGGGGGGGGGGGGGGGGGGGGGGGGGGGGGGFGGGGGGGGGGGGFGGGGGGGGGGGGFGGGGGGGGGCGGGGGGGGGGGGGGGGGGGGGGGGGGGGGGGFGEGGGGGGGGGGGEGGEGGFGGGFGG>E@185EGGGDEGEGGGGGGGGGGGGGFFF8EGGGGGDCDEEEE5CEGEEGGFG@F8CFFEC>GC3*64:CFGGFFF*
@M00200:205:000000000-AKKM3:1:1101:6139:7956 1:N:0:1
ACTGGGTTTAAAGGGTGCGTAGGTGGTCGGGTAAGTCTGATGTGAAATCTCCAAGCTCAACTTGGAAACTGCATCGGATACTATTCGGCTTGAGGGTTGGAGGGGGGACTGGAATGCTTGGTGTAGCAGTGAAATGCGTAGATATCAAGCGGAACACCAGTGGCGAAGGCGAGTCCCTGGACAACTCCTGACACTGAGGCACGAAAGCTAGGGGAGCAAACAGGATTAGATACCCTTGTA
+
GGGGGGGGGGGGGGGFGGGGGGGFGGGGGGGGGGGGGGGGGGGGGGGGGGGGGGGGGGGGGGGGGGGGGGGGGGGGGGGGGGGGGGGGGGGGGGGGGGGGGGGGGGGGGGGGGDGGGGGGGGGGGGGGGGCFGGGGGGGGGGGGGGGCCGGGGGGGGGGGGGGGGEGGGGGGGGG?FGGGGGGGGGCFGFFGGGGGGD=CEGGGGGGGGGGGG>>)>F6E*9CFFG=?F7<D@AEG47*?
@M00200:205:000000000-AKKM3:1:1101:12910:7956 1:N:0:1
ACTGGGTGTAAAGGGCGTGTAGGCGGACTTGCAAGTCAGGCGTGAAATCCCTGGGCTCAACCCAGGAATTGCACTTGAAACTGCAAGCCTTGAGTGTCGGAGAGGAAAGTGGAATTCCTGGTGTAGAGGTGAAATTCGTAGATATCAGGAGGAACACCGGTGGCGAAGGCGGCTTTCTGGACGACAACTGACGCTGAGACGCGAAAGCGTGGGGAGCAAACAGGATTAGATACCCCAGTA
+
GGGGGGGGGGGGGGGGG6FFFGGGGGCGEFAEFEGGGGGFGGGGGGGGGGGGFCFGGGGGGGGGCFGGCGGGFFGGGGGGGGGGGGGGGGGGGGGGGGGGGGGGGGGGGGGGGGGGGGGGFEFEEFCFGGGGGGGFG<EE@FDFGGGGGC7>BDFFFGGGGGGGGGGGGGGDGGGGGEFC;F5EGE:CGGFGGGDDGFEGGGGG>EDFCGE>EGFGDGFGGFCG?DGDFFFFGFGG:BF7
@M00200:205:000000000-AKKM3:1:1101:10037:7957 1:N:0:1
ATTGGGCTTAAAGCGTGCGCAGGCGGTTTTGTAAGCCAGATGTGAAATCCCCGGGCTCAACCTGGGAACTGCATTTGGGACTGCAAGGCTTGAGTACAGCAGAGGGGGGTAGAATTCCTGGTGTAGCAGTGAAATGCGTAGATATCAGGAGGAATACCGATGGCGAAGGCAGCCCCCTGGGTTGATACTGACGCTCATGCACGAAAGCGTGGGGAGCAAACAGGATTAGATACCCCTGTAAGA
+
GGGGGGGGGGGGGGGGGFGGGGGGGG@FGGGGGGGGGGGGGGGGGGGGGGGGGGGGGGGGGGGGGGGGGGGGGGGGGGGGGGGGGGGGGGFGGGGGGGGDCGGGCEEEGGGEGFGGGGGDFGGGFGFGFGDGGCFCFGGGGDGGGGGGGGGCFEGGGGGEGD79CEEEEGFGG@GG5C5EGGGDGGGGFFFGCG35/<9EC***2879*288E8793=*+//*914044@ACCFFGFFF774)
@M00200:205:000000000-AKKM3:1:1101:26320:7966 1:N:0:1
ACTGGGTTTAAAGGGCTTGTAGGCGGTTCGCTAAGTCCGGTGTGAAATCTCCCGGCTCAACCGGGAGCGGCCATCGGATACTGGCGAGCTAGAGGTGGGCAGAGGAAGGCAGAATTCCCGGTGTAGCGGTGAAATGCGTAGATATCGGGAGGAATACCAGTGGCGAAGGCGGCCTTCTGGGCCTACCCTGACGCTGAGGAGCGAAAGCGTGGGGAGCAAACCGGATTAGATACCCTGGTA
+
GGGGGGGGGGGGGGGGGGGGGGGGGGGGGGGGGGGGGGGGGGGGGGGGGGGGGGGGGGGGGGGGGGGGGGGGGGGGGGGGGGGGGGGGGGGGGGGGCGGGGGGGFGGGGGGGGGGGGGGGGGGGGGGGGGGFGGGGGGGGGGGGGGGGGGGGGGGGGGGGGGGGGGGGGGGGGGGGGGGCFFGGGGFGGGGFGGGGGGGGEGGGGGGGGGGGGGFGFGGCCFGG>:D2FBADFFGGFFFG
@M00200:205:000000000-AKKM3:1:1101:23884:7968 1:N:0:1
ATTGGGTATAAAGGGAGCGTAGGTGGTGAGGTAAGCCTCTCGGGAAATCTCCAGGCTCAACCTGGAACGGTCGGGAGGGACTGCCTAGCTAGAGGACGGGAGAGGAGCGCGGAATTCCCGGTGTAGCGGTGAAATGCGTAGAGATCGGGAGGAAGGCCGGTGGCGAAGGCGGGTCTCTGGGCATCTCCTGACGCTGAGGCGCGAAAGCGTGGGGAGCAAACGGGATTAGATACCCCTGTA
+
GGGGGGGGGGGGGGGGGGGGGGGGGGGGGGGGGGGGGGGGGGGGGGGGGGGGGGGGGGGGGGGGGGGGGGGGGGGGGGGGGGGGGGGGGGGGFGGGGGGGGGGGGGGGGGGGGGGGGGGGGGGGDGGGGGGGGGGGGGGGGGGGGGDGGGGGGGGGGGGGGGGGGEGDGGGGGGGGGGGFGGGGGGGGGGGGGGGGGGGGECEGDCDGGGGGGGDC>GGGGDGGFGF2FFA?9<@FFFFG
@M00200:205:000000000-AKKM3:1:1101:16244:7975 1:N:0:1
ACTGGGTGTAAAGCGCGCGTAGGCGGGTTGTTAAGTGAGGGGTGAAAGGCTGAGGCTCAACCTCATGTTTGTCCTCTCATACTGGCACTCTTGAGTGAGGCAGGGAGAAGTGGAATGGCTGGTGTAGCGGTGAAATGCGTAGATATCTGGAGGAACACCGGTGGCGAAGGCGGCATCCTGGACCGGCATTGACGCTGAGGAACGAAAGCCAGGGGAGCAAACGGGATTAGATACCCCAGTA
+
GGGGGGGGGGGGGGGGGGGGGGGGGGGGGGGGGGGGGGGGGGGGGGGGGGGGGGGGGGGGGGGGGGGGGGGGGGGGGGGGGGGGGGGGGGGGGGGGGGGGGGGGGGGGGGGGGGGGGGGGGGGGGGGGGGGEGFGGGGGGGGGGGGGGGAFFC@FGGGGEGGGDGGGGGGGGGGGGGGGGGGGGGGGGGGGGGGGGGEGGGGGGGGGGGGGGGGEGB=FGGGGG?CCBFFFGGFGG>)7C7
@M00200:205:000000000-AKKM3:1:1101:7153:7980 1:N:0:1
ACTGGGTGTAAAGGGCGCGTAGGCGGCCCGTTAAGTGGCTGGTGAAATCCCGGGGCTCAACTCCGGGGCTGCCGGTCAGACTGGCGAGCTAGAGCACGGTAGGGGCAGATGGAATTCCCGGTGTAGCGGTGGAATGCGTAGAGATCGGGAAGAATACCAGTGGCGAAGGCAGCTCGCTGGGACGTTACTGACGCTGAGACGCGAAAGCGTGGGGAGCAAACAGGATTAGATACCCTAGTA
+
GGGGGGGGGGGGGGGFGGGGGGGGGGGGGEGGGGGGGGGGGGGGGGGGGGGGGGGGGGGGGGGGGGGGGGGGGGGFGDFGGGGGGGGGGGGGGGGGGGGGGGEEGGGGGGGGGGGGGDGFEFGGGGGGGGGGGGGGGGGGGGGGGGGGGGGGGGGGGFFEGGGGGGEGGGGGGGGGGE:EEGGGEFCCCFGGGGGGGCFFEDG8E8CFE5CEGGFGFGGGGGGGFGCDFF2?@CFGFFFC
@M00200:205:000000000-AKKM3:1:1101:3549:7996 1:N:0:1
ATTGGGTTTAAAGGGTGCGCAGGCGGGAAAGTAAGTTAGAGGTGAAATCTCACAGCTCAACTGTGAAACTGCCTTTGATACTGCTTTTCTTGAGTTAGGGAGAGGTTGATGGAATACCAGGTGTAGCGGTGAAATGCGTAGATATCTGGAAGAACACCGGTGGCGAAGGCGGTCAACTGGCCCTAAACTGACGCTCAGACACAAAAGCGTGGGGATCAAACAGAATTAGATACCCGCCTA
+
<E,CEFFGCEFGGGGGGGGGDEGGEDCGGG8FGGFCEEFGGFFC<<FGGGGGGGGG,66<EECFFGGGGGGGGECFG,EFGFCFF<FFGCAF,CEFFGDGG+88+FF?FGGGGFE,CAEECB<9A,5@FEGGFGECFCBEE+,5AFGCB?,A8>F<FGC7+6@BE7>53,@:BEGDE,,6>,4BCF9<:?FC=*2=C,,<6C*3CF4C=C*:*:B*:C<<7*0*)**.)*)23<A<3).2
@M00200:205:000000000-AKKM3:1:1101:10566:8023 1:N:0:1
ACTGGGTATAAAGGGCGCGTAGGTGGCGCGACAAGTCAGTGGTGAAAGCTCGATGCTTAACATCGAGTCGGCCACTGATACTGTTGGGCTTGAGCACTGTAGAGGCTAATGGAATTCCGGGTGTAGCGGTGGAATGCGTAGAGATCCGGAAGAACACCGGTGGCGAAGGCGGTTAGCTGGGCAGTTGCTGACACTGAGGCGCGACAGCGTGGGGAGCAAACAGGATTAGATACCCCTGTA
+
GGGGGGGGGGGGGGGGGGGGGGGGGGGGGGGGGGGGGGGGGGGGGGGGGGGGGGGGGGGGGGFGGGGGGGGGGGGGGGGGGGGGGGGGGGGGGGFGGGGGGGGGGGGGGGGGGGGGGGGGGGGGGGGGGGGGDGGGGGGEGGGGGGGGGGGGGGGGGGGGGGGGDGGGGGGG>E@FGGGGGGGGGFCFGGGGGGGGGGGGGGGGCGGGEGGGG57<3CGGGGGGFGG?FFDGGGC<>FFG
@M00200:205:000000000-AKKM3:1:1101:7662:8025 1:N:0:1
ACTGGGTATAAAGGGTGTCAAGGCGGTTATGTTAGTCTTCCGTAAAATCCAGGAGCTTAACTTCTGGCCCGCGGAGGAAACGGCATAACTAGAGGTTGGAAGAGGTGCGTGGAACTCACGGTGTAGGGGTGAAATCCGTTGATATCGTGGGGAACACCAAAGGCGAAGGCAGCGCACTGGTCCAAATCTGACGCTCACACACGAAAGCCAGGGTAGCGAATGGGATTAGATACCCCAGTA
+
GGGGGGGGGGGGGGGGGGGGGGGGGGGGGGGGGGGGGGGGGGGFGFGGGGGGGGGGGGGGGGGGGGGGGGGGGGGGGGGGGGGGGGGGGGGGGGGGGGGGGGGDFG@FGGGGGGGGGGGGGGGGGGGGGGGGFGGGGGGGGGGGGGGGGGGGDGGGGGGCFGD8EGGGCGGGGGGGGGGGG9CFGGFFGGGG=EGG=FFGGGGGE*9FCC@FEF;DFGC8CCCCBGGB4FAGGGGGDF@+
@M00200:205:000000000-AKKM3:1:1101:6647:8026 1:N:0:1
ACTGGGTTTAAAGAGCGCGCAGGCGGCTGGTCAAGTCCGATGTGAAATCTCCCGGCTTAACTGGGAAACTGCATCGGAAACTGATCGGCTTGAAGGTGGGAGAGGGTAGTGGAATTCCCGGTGTAGTGGTGAAATGCGTAGATATCGGGAGGAACACCAGTGGCGAAGGCGACTACCTGGCCCATTCTTGACGCTGAGGCGCGAAAGCTAGGGGAGCGAACGGGATTAGATACCCTGGTA
+
GGGGGGGGGGGGGGGGGGGGGGGGGGGGGGGGGGGGGGGGGGGGGGGGGGGGGGGGGGGGGFGGGGGGGGGGGGGGGGGGGGGGFGGGGGGEGGGGGGGGGGGGGGGGGGGGGGGGGGGGGGGGGGGGGGGDFGFGGGGGGGGGGCFGGGGGGGGGEGCGCGGDEEGGGGGGGGGG8BFGGGGGGCGEGFFGECCECGGGGDEGD8CFGGGGGG:C;EEEDGGD6GF?F46FFCFD.59:
@M00200:205:000000000-AKKM3:1:1101:28530:8061 1:N:0:1
ATTGGGTATAAAGCGTGTGTAGGCGGGTCGTTAAGTCCCTTGTGAAATCCCACGGCTTAACCGTGGAACCGCTCGGTATACTGGCGATCTTGAGCCACTTAGGGGCTACCGGAACAGCTGGTGGAGCGGTGAAATGCGTAGATATCATCTGGAACGCCTATGGTGAAAACAGGTCGCTGGGAGTGTGCTGACGCTGAGAAACGAAAGCCAGGGGAGCGAACGGGATTAGATACCCGAGTA
+
GCGGGGGGGGGGGCGGGBF6FFGGGGCFFC@6FGGG,,CCFGGGGGGGGGG,6CFGGGGGGFEFGGGG<CFGEGE@FGBFGG,5AF7BFGFGGGF<,:<5EGEGGCF8B<FFGG@==,58BFGD7FGGGGGGGGGGGGDGEFGGGGGGFFAFGFGFGGDFFGGFGGGEBFFFFF,4C5FFG6CC:FCEGGGGGGGGEG<27CECEGGG;6CFEGFGFGGGGGGG:CC266<GGGG)75>G
@M00200:205:000000000-AKKM3:1:1101:16826:8064 1:N:0:1
ACTGGGTTTAAAGGGAGCGTAGGCGGACAGTTAAGTCAGAGGTGAAAGCCCAGGGCTCAACCCTGGAATTGCCTTTGATACTGATTGTCTTGAGTATGGGAGAGGTGTGCGGAACTCCGAGTGTAGAGGTGAAATTCGTAGATATTCGGAAGAACACCAGTGGCGAAGGCGACATACTGGTCCATTACTGACGCTGAGGCTCGAAAGCGTGGGGAGCAAACAGGATTAGATACCCGCGTA
+
GGGGGGGGGGGGGGGGGGGGGGGGGGGGGGGGGGGGGGGGGGGGGGGGGGGGGGGGGGGGGGGGGGGGGGGGGGGGGGGGGGGGGGGGGGGGGFFGGGGGGGGGGGGGGGGGGGGGGGGGGGGGGGGGGGGGCFGGGGGGGGGGGGGGFGGCDFGGGGGGGDGGDEGFGGGGGGGGGGGGGGGGGGGGGGGGGGGDGGGGGGGGGGGCE:CCEEBG3=EFGGGC?FGFFF2CEFFGF:BE
@M00200:205:000000000-AKKM3:1:1101:15954:8066 1:N:0:1
ACTGGGCTTAAAGGGCTCGTAGGCGGTTTGTCACGTCGGGAGTGAAAACTCGGGGCTCAACCCCGAGCCTGCTTCCGATACGGGCTGACTAGAGGTATGCAGGGGAGAACGGAATTCCTGGTGTAGCGGTGAAATGCGCAGATATCAGGAGGAACACCGGTGGCGAAGGCGGCTCTCTGGGCATTACCTGACGCTGAGGCGCGAAAGTGTGGGGAGCGAACAGGATTAGATACCCCGGTA
+
GGGGGG9EFGGGGGGGCGGGGGGGGGGG7@F@FEGGGGGC7FGGGGGCFGFGCGGGGGGGGGCB>@:+@FFGGGGGGGGGGCGGGGGGGG?FGGFGD,FEEGFGDCG+=DEGCGGGGGFGGGGGGGGEGGGGGGGGGG+BFGGGGGGFGCGCEGGFGGDFFCFFEEGGGGGG**;8ECGGGG**+?@CCFGCGGGGG8E55CEE8CG>CEFDGE@3<*:CGC8<?GD>F?B7CCFGB3>E
@M00200:205:000000000-AKKM3:1:1101:22659:8091 1:N:0:1
ATTGGGTATAAAGGGCGCGTAGGCGGCGCGAGGAGTCGGGGGTGAAAGTCCGGGGCTCAACCCCGGATCGGCCTTCGATACTCTCGCGCTCGAGCACAGTAGAGGCGGGTGGAATTCCGGGTGTAGCGGTGGAATGCGTAGAGATCCGGAAGAACACCGGTGGCGAAGGCGGCCCGCTGGGCTGTGGCTGACGCTGAGGCGCGACAGCGTGGGGAGCAAACGGGGTTTGATACCCTCGTAAGA
+
GGGGGGGGGGGGGGGGGGGGGGGGGGGGGGGGGGGGGGGGGGGGGGGGGGGGGGGGGGGGGGGGGGGGGGEGGGGGGGGGGGGGGGGGGEGGDGGGGGGCGGGFGGGGGFECCFFG?FCGG7FF<EGGGCEG;<::<C??8CF?CCF8:58>6CFGFGEGCCGDC*CG>EGG5CGCE>EGGCED@CF8=D*CECD=88F5C<C5>5)5EEE5EC5<.5@FF55D(9<(56):FGFF>@>*9()
@M00200:205:000000000-AKKM3:1:1101:2873:8092 1:N:0:1
ATTGGGTTTAAAGTGTGCGCAGGTGGCCGCGCATGTCGAGTGTGAAATCCCCGGGCTTAACTTGGGAATTGCGCTCGAAACTACGTGGCTGGAGTGTGGCAGAGGGAGGTGGAATTCCACGTGTAGCGGTGAAATGCGTAGAGATGTGGAGGAACACCAATGGCGAAGGCAGCCTCCTGGGCCAACACTGACACTCATGCCCGAAAGCGTGGGGAGCAAACAGGATTAGATACCCCAGTA
+
GGGDCCGFGEGAFEFG<F@@F@CC@DFAFE@FEFEGGDDEGDGGGGGGGGGDEGCFEGCDG<C<DCFA,FFFF7=FGGFGGAFEFF8FEGFGGGGFFGCB<:@FGGEC>8DFGGGGFGEFGGGGGGGGGGGGGGGGGGCEGEAFGFFGGGCFGGGGGGGFFGGGGGGGDGGGGGFGGGDGFGGGF5**=*9@9?<FF+++02=CC=/951*=CE53<7?8CF6*.CC,*/-:CCC35>)3
@M00200:205:000000000-AKKM3:1:1101:14317:8133 1:N:0:1
ACTGGGTTTAAAGCGTGCGTAGGTGGTTCGTTAAGTCTGATGTGAAAGCCCTGGGCTCAACCTGGGAATGGCATTGGAAACTGGCGATCTAGAGTGCGGTAGAGGGTAGTGGAATTCCCGGTGTAGCAGTGAAATGCGTAGAGATCGGGAGGAACATCTGTGGCGAAGGCGACTGCCTGGACCAGCACTGACACTGAGGCACGAAAGCGTGGGGAGCAAACAGGATTAGATACCCCCGTAAGA
+
GGGFFGGGGGGGGGGGGGGGGGEGGGGGGGGGGGGG9FFGGFFFFGGGGGGGGGGGGGGGGGGGGGFCFGGGGFFGFFGGGGGGGGG7DFEFGGFGGGGGG7FGFGGGGGGGG@FGGEGEEGD@DFFFGGG9EEFFFFGGEGGFGGFE7CFFFFGFCDGFGGGGCGGGG?F7CCEGGGGGGFEGGGFGF0CFGGGFG?C=EF=*:EDG=*;<C5)7;5BFFD6C0973*06*<@FF@).:/4)
@M00200:205:000000000-AKKM3:1:1101:23196:8170 1:N:0:1
ATTGGGTATAAAGTGCTCGTAGGCGGTTCGACAAGTCGGGTGTGAAACCTCCAGGCTCAACCTGGAGTCGCCGCTCGAAACTGTTGTGCCTAGAGTCCGGTAGAGGAGCATGGAATTTGTGTTGTAGCGGTGGAATGCGCAGATATCACAAGGAACACCAGTAGCGAAGGCGCTGCTCTGGGTCGGTCCTGACGCTGAGGAGCGAAAGCATGGGGAGCGAACAGGATTAGATACCCAGTTA
+
GGGGGGGGFFGGGGGGGGGEGGGGGGGG@@86FGGGG,FCFGGGGGGGG@GG@FGGGGGGGGGGGGFFFG7FCDG@FEGGGGGGCFG+5CF?=EA,C,C=8++5CF,4++5C8E,C,,CBF4,4A,,@FCC:FG9,=BF=::=FAFE9=E8D,@AFCFEECF>==>E<F7E8*::*89F@@6,?1*1*1;:90A**;8C:C8=BG=)186?FG5@*.7:=/)*92/7>6*)03,306)9+2
@M00200:205:000000000-AKKM3:1:1101:6158:8188 1:N:0:1
ATTGGGTGTAAAGTGCGTGTAGGTGGCGATGTAAGTCGGGTGTGAAATCCCTTGGCTTAACCAAGGAAGTGCATTCGATACTGTGTCGCTTGAGTATCGGAGGGGTCGGCGGAATTCCCGGTGTAGAGGTGAAATTCGTAGATATCGGGAGGAACACCTGTGGCGAAGGCGGCCGACTGGACGATCACTGACACTGAGACGCGAAAGCGTGGGTAGCAAACAGGATTAGATACCCCCGTA
+
GGGFGGGGGGGGGGGGGGGGGGGGGGGGGGGGGGGGGGGGGGGGGGGGGGGGGGGGGGGGGGGGGGGGGGGGGGGGGGGGGGGGGGGGGGGGGGGGCGGGGGGGGGGGGGGGGGGGGGGEGGGGGGGGGGGGGGGGGGGGGGGGGGGGGGGGGGGGGGGGGGGGDFEGGFGGGGGGGGGGGEEGGGDGGGGGDFGFF8@FG<ECEEDDGGGGGG6C:E?CFFGGFFF>FF9CACFFE)5C
@M00200:205:000000000-AKKM3:1:1101:11131:8198 1:N:0:1
ATTGGGTGTAAAGCGTGCGTAGTCGGTATTGAGAGTCGCGGGTGAAATCCCAGGGCTTAACCCTGGAACTGCCTGCGAGACCTCAGTACTAGAGTGTGAGAGGGGATAGTGGAATACCCAGTGTAGCGGTGAAATGCGTAGAGATTGGGTGGAACACCGGTGGCGAAGGCGGCTATCTGGCTCACAACTGACGATCAGGCACGAAAGCGTGGGGAGAAAACAGGATTAGATACCCGCGTA
+
GGGGGGGGGGGGGGGGGGGGGGGGGGGGGGGFGGGGGGGGGGGGGGGGGGGGGGGGFGGGGGGGGGGGGGGGGGGGGGGGGGGFDFGFFGGGFGGGGGGGGGGGGDGGGGGGGGFBFGGGGGGGEFGGGGGGFDG9FGGEGEGGGGCGGGGGGGGGGGGGEGDGGGCFGCFGGGGGGGGFGFEFCCF5CFCCGGG5EGG?FGGGGGGGG7CGGG3C)*<CCFF*(0:<FFAFGCFD>EFG
@M00200:205:000000000-AKKM3:1:1101:22304:8198 1:N:0:1
ATTGGGTATAAAGGGTGCGTAGGTTGCGCTGTTAGTCGTCTGTGAAAGCCCCGGGCTTAACCTGGGAGACGCAGACGAAACGGCAGTGCTTGAGAAAGGAAGGGGTGTGCGGAACTCATAGTGTAGGGGTGAAATCCGTTGATATTATGGGGAACACCAAAAGCGAAGGCAGCACACTGGTCCTTTTCTGACGCTGAAGCACGAAAGCGTGGGTAGCGAATGGGATTAGATACCCTTGTA
+
GGGGGGGGGGGGGGGGGGGGGGGGGGGGGGGGGGGGGGGGGGGGGGGGGGGGGGGGGGGGGGGGGGGGGGGGGGGGGGGGGGGGGGGGGGGGGGGGGGGGGGGGGGGGGGGGGGGGGGGGGGGGGGGGGGGGGGGGGGGGGGGGGGGGGGGEGGGGGGGGGGGGGGGGDGGDGGGGGGGGGGGGGGGGGGGGGGGGGGGGGGGGGGGGGGGCGGFGFGGGDGFGFGGFFFAGGGCC@?@F
@M00200:205:000000000-AKKM3:1:1101:8016:8201 1:N:0:1
ACTGGGCTTAAAGGGCGCGTAGGCGGCCTGCTAAGTCGAACGTGAAATCCCCGGGCTCAACCCGGGAACTGCGTCCGATACTGGTTGGCTTGAATTCGGGAGAGGGATGTGGAATTCCAGGTGTAGCGGTGAAATGCGTAGATATCTGGAGGAACACCGGTGGCGAAGGCGGCATCCTGGACCGATATTGACGCTGATGCGCGAAAGCCAGGGGAGCAAACGGGATTAGATACCCTTGTA
+
GGGGGGGGGGGGGGGGGGGGGGGGGGGGGGGGGGGGGGGGGGGGGGGGGGGGGGGGGGGGGGGGGGGGGGGGGGGGGGGGGGGGGGGGGGGGGGGGGGGGGGGGGGGGGGGGGGGGGGGGGGGGGGGGGGGGGGGGGGGGGGGGGGGGGGGGGGGGGGGGGGGGGGGGGCGGGGGGGGGGGGCEGGGGCFGGGGDGGGGFGGGGGGGGGGGGGEBDBGFGGGGGFGGF=FDFFGFG@FFG
@M00200:205:000000000-AKKM3:1:1101:21721:8205 1:N:0:1
ACTGGGTTTAAAGCGCACGCAGGTGGCTGAGTCAGTCGATTGTGAAAGCCCTGGGCTTAACCTGGGAATTGCAGTCGATACTACTCAGCTCGAGTATGGGAGAGGGTAGTGGAATTCCCGGTGTAGCGGTGAAATGCGTAGATATCGGGAGGAACATCAGTGGCGAAGGCGGCTACCTGGCCCAATACTGACACTCAGGTGCGACAGCGTGGGGAGCAAACAGGATTAGATACCCTTGTA
+
GGGGGGGGGGGGGGGGGGGGGGGGGGGGGGGGGGGGGGGGGGGGGGGGGGGGGGGGGGGGGGGGGGGGGGGGGGGGGGGGGGGGGGGGGGGGGGGGGGGGGGGGGGGGGGGGGGGGGGGGGGGGGGGGGGGGGGGGGGGGGGGGGGGGEGGGGGGGGGGGGGGGGGGGGGGGGDGGGGGGGFGGGGGGGGGGGGGGGGEFGGGGCEGGGGGGGGFGFGGGGGGGFGGF?BDGGEFD?FFG
@M00200:205:000000000-AKKM3:1:1101:11382:8206 1:N:0:1
ACTGGGTTTAAAGGGCGCGTAGGCGGCGCGGGAAGGCGGCGGTGAAAGTCCGGGGCTCAACCCCGGATCGGCCGTGGCGACTCCCGCGCTGGAGCACAGTAGAGGCGGGTGGAATTCCGGGTGGAGCGGTGGAATGCGTAGAGATCCGGAAGAACACCGGTGGCGAAGGCGGCCCGCTGGGCTGTGGCTGACGCTGAGGCGCGACAGCGTGGGGAGCAAACAGGATTAGATACCCTGGTA
+
GGGGGGGGGGGGGGGGGGGGGGGGGGGGGGGGGGGGGGGGGGGGGGGGGGGGGGGGGGGGGGGGGGGGGGGGGGGGGGGCGGGGGGGGGGGGGGGGGGGGGGGCGGGGG8:8*A9FEGEEGCG*/;>EG//:2<:8CE/8:?CC7:C5E:EC6CC68CED:8CCC*::C5CG8:EGGE8EGCE802ACFG5EE5>51:=*/1:>C8C4**18>E>GF7F8*7@4(*2)94)*+<C7:F?3
@M00200:205:000000000-AKKM3:1:1101:28751:8207 1:N:0:1
ATTGGGTTTAAAGCGCGCGTAGGCGGCCTTCCACGTCGGATGTGAAAGCTCGGGGCTCAACCCTGAGAGGCCATTCGATACGGGAAGGCTAGAGGTAGGTAGGGGAGATTGGAATTCCTGGTGTAGCGGTGAAATGCGCAGATATCAGGAGGAACACCGGTGGCGAAGGCGGATCTCTGGGCCTTACCTGACGCTGAGGCGCGAAAGCTGGGGGAGCGAACAGGATTCGATACCCCTGTA
+
GGGGGGGGGGGGGGGGGGGGGGGGGGGGGGGGGGGGGGGGGGGGGGGGGGGGGGGGGGGGGGGGGGGGGGGGGGGGGGGGGGGGGGGGGGFGGGGGGGGGGGGGGGGGGGGGGGGGGGGGGFGGGACCGGGGGGGFGGGGGEGGGGGGFGGGGGGGGGGGGGGGDGGCCFG7CECGGGFFGGGEFGGGGGGF5=7EGG=CEGGGCEDFGGCGG5>5BCGGGDG4:CF)5997CF6>FFFG
@M00200:205:000000000-AKKM3:1:1101:13502:8208 1:N:0:1
ATTGGGTTTAAAGGGCGCGTAGGTGGCGACCCAAGTCAATGGTGAAAGCTCGATGCTCAACATCGAGTCGGCCACTGATACTGGGTTGCTCGAGCACTGTAGAGGCAGATGGAATTCCGGGTGTAGCGGTGGAATGCGTAGAGATCCGGAAGAACACCGGTGGCGAAGGCGGTCTGCTGGGCAGTTGCTGACACTGAGGCGCGACAGCGTGGGGAGCAAACAGGATTAGATACCCCAGTA
+
GGGGGGFGGGGGGGGGDGGGGGGGGGGGGGGGGGFFFGGGGGGGGGGGGGGGGGGGGGGGGGGGGGGGGGGGGGGGGGGGGGGGGGGGGGGGGGGGGGGGGGGCFGGGGGGGFGGGGGGGGGGGGGGGGGGGGFGGGGGGGGGGGGGGGGG7FGGGGGGGGGGGCEGGGGGGGGGFFGGGGGGDEGFFGGC<CGD?EGFGCCEGGGDGDECGDE@DFGFGGG6D6CF26?BFGAF3>>FG
@M00200:205:000000000-AKKM3:1:1101:16018:8218 1:N:0:1
ACTGGGTTTAAAGCGTGCGTAGGCGGTTTCTTTAGTCGGATGTGAAAGCCCTGGGCTCAACCTGGGAATGGCACTCGATACTGGGAAGCTGGAGTGCGGTAGAGGAGGGTGGAATTCCCGGTGTAGCGGTGAAATGCGTAGAGATCGGGAGGAACATCAGTGGCGAAGGCGACCCTCTGGACCAGCACTGACGCTGAGGCACGAAAGCGTGGGGAGCAAACAGGATTAGATACCCGTGTAAGA
+
GGGGGGGGGGGGGGGGGGGGGGGGGGGGGGGGGGGGGGGGGGGGGGGGGGGGGGGGGGGGGGGGGGGGGGGGGGGGGGGGGGGGGGGGGGGGGGGGGGGEGGGGGGGGGGGGGGGGGGGGGGGGGGGGGGGGGGGGGGGGGGGFGGFGGGGCEGGGGGGGGGGGGGGGGG@EGGGGGGGGGGGGGGGGGGGGDEGGGGGGGGGGGGGGGGGGGGFGBGGGGGG::FC)=F<GGCG5;@FGGBF
@M00200:205:000000000-AKKM3:1:1101:10242:8224 1:N:0:1
ACTGGGCATAAAGGGCGCGTAGGCGGCTTTTCAAGCGTGCGGTGAAAGCTCGGGGCTTAACTCCGAGTCTGCCGTGCGAACTGGGAGGCTTGAGTCTGGTAGAGGTCGATGGAATTCCGGGTGTAGCGGTGGAATGCGTAGAGATCCGGAAGAACACCGGTGGCGAAGGCGGTCGACTGGGCCAGTACTGACGCTGAGGCGCGACAGCGTGGGGAGCAAACAGGATTAGATACCCCTGTA
+
GGGGGGGGGGGGGGGGGGGGGGGGGGGGGGGGGGGFFFGGGGGGGGGGGGGGGGGGGGGGGFFEGGGGGGGGGGG:FGEGGGGGGFGGGGGGGGGGGGGGGGGGGGGGGGGGGGGGGGGGGGGGGGGGGGGGGGGGGGGGGGGGGFGFGGC>FGGGGGGGGDGGGGGGGGGEGGGGGGGGGGGGGGGGGDGGGGGGECGGGDGC5EDGGGGGGE5<>EFFGGGFFGG???BCGGGGFFFG
@M00200:205:000000000-AKKM3:1:1101:21212:8245 1:N:0:1
ACTGGGTTTAAAGCGTGCGTAGGTGGTGGTTTAAGTCTGATGTGAAAGCCCTGGGCTCAACCTGGGAATGGCATTGGAAACTGGATCACTGGAGTGCGGTAGAGGATGGCGGAATTCCCGGTGTAGCAGTGAAATGCGTAGAGATCGGGAGGAACATCCGTGGCGAAGGCGGCCATCTGGACCAGCACTGACACTGAGGCACGAAAGCGTGGGGAGCAAACAGGATTAGATACCCTGGTA
+
GGGGGGGGGGGGGGGFGGGGGGGGGGGGGGGGGGGGGGGGGGGGGGGGGGGGGGGGGGGGGGGGGGGGGGGGGGGGGGGGGGGGGGGGGGGGGGGFGGGGGGGFGGGGGGGGGGGGGGGGGGGGGGGGGGGGGGGGGGGGGGGGGGGEEGGGDGGGGGGEGGGGGGGGGGDGGGGGGGGGGGGGFFGFGGGGGCFGGGGGDFGGGEDGEEEEGGFGFGGCCFDG07DF?FBFGFFGFFFF
@M00200:205:000000000-AKKM3:1:1101:15913:8245 1:N:0:1
ATTGGGTGTAAAGAGCGCGTAGGCGATCTGCTAAGTCTTTTGTGAAAGCCCAGAGCTTAACTCTGGAAGTGCAGAGGATACTGTCAGATTTGAGTTCCGGAGAGGAAGATGGAATTCCCGGTGTAGCGGTGAAATGCGTAGATATCGGGAGGAACACCAGTGGCGAAGGCGATCTTCTGGACGGATACTGACGTTGAGGCGCGAAAGCTAGGGGAGCAAACGGGATTAGATACCCGGGTA
+
GGGGGGGGGGGGGGGGGGGGGGGGGGGGGGGGGGGGGGGGGGGGGGGGGGGGGGGGGGGGGGGGGGGGGGGGGGGFGGGGGGGGGGGGGGGGGGGGGGGGGGGGGGGGGGGGGGGGGGGGGGGGGGGGGGGGGGGGGGGGGGGGGCEEEGGEEGGGGGGGGGGGGGGGGGGGGGGGGGGGGGGGGGGGGGGGGEGGGGFFGGGGGGGGGFFGCGFDFGFFGGEG?GGB?FFGGGFD>EFG
@M00200:205:000000000-AKKM3:1:1101:17740:8264 1:N:0:1
ACTGGGTTTAAAGAGTTCGTAGGCGGCCTGGAAAGTGGGGTGTGAAAGCCCTCGGCTCAACCGAGGAATTGCGCTCCAAACTCCCAGGCTTGAGGAAGCTAGAGGTGAGCAGAACTGATGGTGGAGCGGTGAAATGCGTTGATATCATCAGGAATACCGGAGGCGAAGGCGGCTCACTGGGACTTTTCTGACGCTGAGGAACGAAAGCTAGGGGAGCGAACGGGATTAGATCCCCGTATA
+
FGGGGFFFGFFGFGGGGEGGGGGGGGGGGGGGGFGGGFGDF@GGGGGGD@CFFGGGGGGGGF@CCGFFGGGGGGGGEGDFGGGGGGGDFGGGGGFDFG?FGGC98FF9=FDEGFGGFEGGGGGGGGGGGGGCFGFFGDFGFFFGGGGGFFF?FGF<FFG>7CEEGGEEDDFGGGGGGGFGGGGGGFGGGGC?*:DGGCGC*>:E88)*<+:CF*5))1:5<385(9*)0/<*<E51))0<
@M00200:205:000000000-AKKM3:1:1101:9001:8269 1:N:0:1
ATTGGGTATAAAGCGTGTGTAGGCGGACCGTTAAGTGCCCGCGTGAAATCCCCCGGCTCAACCGGGGAACGGCCGGGCATACTGGCGGTCTTGAGCGATCCAGGGGTCATCGGAACAAACGGTGGAGCGGTGAAATGCGTAGATATCGTTTGGAACGCCGACGGTGAAAACAGATGACTGGGGATCCGCTGACGCTGAGACACGAAAGCCAGGGGAGCAAACGGGATTAGATACCCCGGTA
+
GGGGGGGGGGGGGGGGGGGGGGGGGGGGGGGGGGGGGGGGGGGGGGGGGGGGGGGGGEGGGGGGGGGGGGGGGGGGGGGGCGGGGGGGGGGGGGGGGGGFGGGFEEFGCFGGGGGGCFGGGGGGDGGFEGGGGGGGGGGGGGGGGGGGGGGGGGGGGGGGGGGGGGGGGGGGGECFCEGGFGGEGGGGGGGGGGGGGDGGCDFCEE3DCFGGGG@3>EGGGGC<?<3:FFFG7<87>EEEC
@M00200:205:000000000-AKKM3:1:1101:22227:8272 1:N:0:1
ACTGGGTGTAAAGGGCGCGTAGGCGGCTCGATAAGGCTTGCGTGAAAGTCCGGTGCTCAACCCCGGATCGGCGCGGGCGACTGTTGGGCTGGAGCACGGTAGGGGCAGACGGAATTCCGGGTGTAGCGGTGGAATGCGTAGAGATCCGGCAGAACACCGGTGGCGAAGGCGGTCTGCCGGGCCGGAATGGGGGAGAGCAATCTCCCCCAGTGCTGACGCTGAGGCGCGAAAGCGGGGGGAGCA
+
GGGCGG;@@FGGGGGGGGG@CEEGGGGGGCFAFEAFF?FGGD@F7@FGGGDF++86CFGGGGGDFDEEG@EC:CFGECC7@CGFCBFG?8>:,83@FGGDCCEFG7:B*:@EGG:<F;37<1<FF99448<C:FFCF@<***<9F:BED7<B7AC6;E>*/*:*28:8C5CECC:FF?>CEE=5C5*:<<=CGGG588?CFF7F+;D)*:0:0C=75C829);*()93))()***)))8*963
@M00200:205:000000000-AKKM3:1:1101:15694:8278 1:N:0:1
ATTGGGTTTAAAGAGCGTGTAGGCGGCCGCACAGGTCCGTTGTGAAAACTGGAGGCTTAACCTCCAGACGTCGACGGAAACCGTGTGGCTAGAGTCCGGAAGAGGAGAGTGGAATTCCTGGTGTAGCGGTGAAATGCGCAGATATCAGGAAGAACACCAATGGCGAAGGCAGCTCTCTGGGACGGTACTGACGCTGAGACGCGAAAGCGTGGGGAGCGAACAGGATTAGATACCCCTGTA
+
GGGEEGGEGGGGGGGGGFGGGGGGGGGGGGGGGGGGGGGGGGGGGGGGGGGGGGGGGGGGGGGGGGGGGGGGEGGGGGGGGGGGGGGGGGGGGGGGGGGGGGGGGCCGGGGGGGGGGGGGGGGGGGGGGGGFGGGGGGGGGGGGGGGGGFG:EGGGGGGGGGGFEGGGDGGGG?GFC9FGGFGGGGFGGFGGGGGGEGGGGD=EGGGFGGGGGGFGEGCC77CF:DG?4@AFGGGGF>FC
@M00200:205:000000000-AKKM3:1:1101:27104:8287 1:N:0:1
ACTGGGTTTAAAGGGCGCGTAGGCGGGATGGCAAGTCGGTCGTGAAATCCTCGGGCTCAACTCGAGGGGGTCGGCCGATACTGCCGTTCTTGAGGGATGCAGAGGAGACTGGAATTCCCGGTGTAGCGGTGAAATGTGTAGAGATCGGGAGGAACACCGGTGGCGAAGGCGGGTCTCTGGGCATTCCCTGACGCTGAGGCGCGAAAGCGTGGGGAGCAAACGGGATTAGATACCCTCGTA
+
GGGGGGGGGGGGGGGGGGGGGGGGGGGGGGGGGGDFGGGGGGGGGGGGGGGGGGGGGGGGGGGGGGGGGGGGGGGGGGGGGGGGGGGGGFGGGGGGGGGGGGGGFGGGGGGGGGGGGGGGGGGGGGGGGGGFGCFGGGGGGGGGFGGGGGGEGEGGCGGGGGGGDGCEGGGGEGGDFGGGGG8FFFGGGGFFE55CEFGGGGGGGEDGGGCGGGFGFGGGFCCC<G5<FBF7E:@C@EFE
@M00200:205:000000000-AKKM3:1:1101:7077:8297 1:N:0:1
ATTGGGTGTAAAGAGCGCGCAGGCGGTCGTGCAAGTCGCGTGTGAAAGCCCCCGGCTCAACTGGGGAGGGTCACGCGATACTGCTCGACTCGAAGGCAGGAGAGGGAAGTGGAATTCCCGGTGTAGTGGTGAAATGCGTAGATATCGGGAGGAACACCAGTGGCGAAGGCGACTTCCTGGCCGGTTCTTGACGCTGAGGCGCGAAAGCTAGGGTAGCAAACGGGATTAGATACCCGAGTA
+
EGGCFGGGGGGGGGGGGGGGGGGGGE@FGGGGGGGGGGGGGGGGGFGGGGGGDGGGGGGGGGAEFE=FC:FF,A=EGGGGGGGGGGDEGGEFGGG@F8F@CC8FGC:,BDGFFGGGGFGGCC:>9>;CFFFGGGFGFGGE>><<DFEGGFGGGGGGGGFCBGGEGE7FE@CGGGDFC9C+85*8CGGGFD008EDGGCC=CCEGD53CF7CC*:?3)39CFGDC<DG<?FAGGGGGBB>F
@M00200:205:000000000-AKKM3:1:1101:28141:8299 1:N:0:1
ACTGGGTTTAAAGGGCGCGTAGGCGGCCTGGTAAGTAGGGGGTGAAATCCTGCGGCTTAACCGCAGGGCTGCCTTCTAAACTGTCAGGCTCGAGCACAGTAGAGGCAGGTGGAATTCCCGGTGTAGCGGTGGAATGCGTAGAGATCGGGAAGAACATCAGTGGCGAAGGCGGCCTGCTGGGCTGTTGCTGACGCTGAGGCGCGACAGCGTGGGGAGCAAACAGGATTAGATACCCTAGTA
+
GGGGGGGGGGGGGGGGGGGGGGGGGGGGGGGGGGFFGGGGGGGGGGGGGGGGGGGGGGGGGGGGGGGGGGGGGFFGGGFGGGGGGGGGGGGGGGGGGGGGGGGGGGGGGGGGGGGG9DGGGGGGGGGGGGGGGGGGGGGGGGGGFGFGGDFEGGGGGGGGDGGGGGGGGGGGGGGGF+FFGG=5CFFCDDFGGGGGCFGGGDGGGGGFGEGEEC>D>FGGGGGG?FG?@=2CECF6?FFF
@M00200:205:000000000-AKKM3:1:1101:22065:8302 1:N:0:1
ACTGGGTTTAAAGGGAGCGTAGGCCGCAGGTTAAGTGTGTTGTGAAAAGCAGTCGCCCAACGTCTGCCTTGCAGCGCATACTGTCCTGCTTGAGTGTGCACAACGTAGGCGGAATTCGTCGTGTAGCGGTGAAATGCTTAGATATGACGAAGAACTCCGATTGCGAAGGCAGCTTGCGGGAGCACAACTGACGCTGAAGCTCGAAGGTGCGGGTATCAAACAGGATTAGATACCCTCGTA
+
GGGGGGGGGGGGGGGGGGGGGGGGGGGGGGGFGGGGGGGGGGGGGGGGGGGGGGGGGGGGGGGGGGGGGGGGGGGGGGGGGGGGGGGGGGGGGGGGGGGGGGGGGGGGGGGGGGGGGGGGGGGGGGGGGGGGGGGFGGGGGGGGGGGGGGGGGGGGGGGGGGGGGGGGGGGGGGGDGGGGGGGGGGGGGGGGGGGGGGGGFFGDFGGGGGGGGGFGFGGGGGGGBGGFFFFGGGGGFFFG
@M00200:205:000000000-AKKM3:1:1101:22248:8305 1:N:0:1
ATTGGGTTTAAAGCGTGCGTAGGTGGTTCGTTAAGTCTGATGTGAAAGCCCTGGGCTCAACCTGGGAATGGCATTGGATACTGGCGACCTAGAGTGCGGTAGAGGGGTGTGGAATTCCCGGTGTAGCAGTGAAATGCGTAGATATCGGGAGGAACATCTGTGGCGAAGGCGACACCCTGGACCAGCACTGACACTGAGGCACGAAAGCGTGGGGAGCAAACAGGATTAGATACCCTAGTA
+
GGGGGGGGGGGGGGGGGGGGGGGGGGGGGGGGGGGGGGGGGGGGGGGGGGGGGGGGGGGGGGGGGGGGGGGGGGGGGGGGGGGGGGGGGGGGGGGGGGGCFGGGGGGGGGGGGGGGGGGGGGGGGGGGGGGGGGGGGGGGGGGGGGGGGGGGGGGGGGGFGGGGGGGGGGGGGGG@EFGGGFGGGGGGFGGGGGGFFGGGGCCEEGGCGGGGGGDDFGGGGGGGFGF>6?<GGFFG@FFG
@M00200:205:000000000-AKKM3:1:1101:17134:8308 1:N:0:1
ACTGGGTATAAAGGGCGCGTAGGTGGCACGTCAAGCGTGCGGTGAAAGCCCGGGGCTCAACTCCGGGTCGGCCGTGCGAACTGGCGTGCTCGAGCATGGTAGAGGCAGGTGGAATTCCGGGTGTAGCGGTGGAATGCGTAGAGATCCGGAAGAACACCGGTGGCGAAGGCGGCCTGCTGGGCCATGGCTGCCACTGAGGCGCGACAGCGTGGGGAGCAAACAGGATTAGATACCCGAGTAAGA
+
GGGGGGGGGGGGGGGGGGGGGGGGGGGGGGGGGGGGGGGGGGFGGGGGGGGGGGGGGGGGGGGGGGGGGGGGGGGGGGGGGGGGGGGGGFGGGGGGGGGGGGGGGGGGGGGGGGGGGGGGGGGGGGGGGGGGG,,>FC<CCGD;FGGGDCFDF<8CFCF@CFE78FCG78FGGGD@CEFGDFGECFC8?C*1+0*++<C=CD:8C5C*:*;EGG:7@C8+97C447*4@64FCF+97.)2*))
@M00200:205:000000000-AKKM3:1:1101:20017:8313 1:N:0:1
ATTGGGTATAAAGGGTGTGTAGGCGGGCTGTTAAGTCAGTGGTGAAATCTCCGGGCTCAACCTGGAAACTGCCATTGATACTATCAGTCTTGAATTTTGTTGAGGTAGGCGGAATATGTCATGTAGCGGTGAAATGCTTAGATATGACATAGAACACCGATTGCGAAGGCAGCTTACTAAGCAAATATTGACGCTGAGGCACGAAAGCGTGGGGATCAAACAGGATTAGATACCCCAGTA
+
GGGGGGGGGGGGGGGFGGGGGGGGGGGGGGGGGGGGGGGGGGGGGGGGGGGGGGGGGGGGGGGGGGGGGGGGGGGGGGGGGGGGGGGGGGGGGGGGGGGGGGGGGGGGGGGGGGGGGGGGGGGGGGGGGGGGGGGGGGGGGGGGGGGGGGGGGGGGGCGGGGGGGGGGGGGDGGGGGGGGG?FFFGGGGGGGGGDGDGCGEGGGGGGFGGGEGGFGFGGGGGFG@FC4FFFGGFFDEFFG
@M00200:205:000000000-AKKM3:1:1101:12888:8349 1:N:0:1
ACTGGGTTTAAAGGGCGCGTAGGCGGTCGGGTAAGTTTGATGTGAAATCCCACGGCTTAACCGTGGAATGGCATCTTATACTGCCCGGCTAGAGTCTGGGAGAGGGAAGTGGAATTCCCGGTGTAGCGGTGAAATGCGTAGATATCGGGAGGAACACCAGTGGCGAAGGCGGCTTCCTGGACCAGTACTGACGCTGAGGCGCGAAAGCTAGGGGAGCAAACAGGATTAGATACCCCTGTAAGA
+
GGGGGGGGGGGGGGGGGGGGGGGGGGGGGGGGGGGGGGGGGGGGGGGGGGGGGGGGGGGGGGGGGDGGGGGGGGGGGGGGGGGGGGGGGGGGGGGGGGGGGGG>FGGGGGGGGGGGGGGGGGGGGGGGGGGGGGGGGGGGGGGGGGGDGGDGGGGGGGGGGGGGGEGGGGDGGGGGGGGGGGGGGGGGGGGGGGGGGGGGGGGGGGGFEGGFGGFGFGGGGGGGFGGFFFAFGGGGFFFGGFA
@M00200:205:000000000-AKKM3:1:1101:16475:8370 1:N:0:1
ACTGGGTTTAAAGGGCGCGTAGGCGATTTTGTAAGTCTCGTGTGAAAGCCCCAAGCCTAACTTGGGAAGTGCACGAGAAACTGTGAAATTTGAGTTCCGGAGAGGAAGATGGAATTCCCGGTGTAGCGGTGAAATGCGTAGATATCGGGAGGAACACCAGCGGCGAAGGCGATCTTCTGGACGGATACTGACGCTGAGGCGCGAAAGCTAGGGGAGCAAACGGGATTAGATACCCCTGTA
+
GFGGGGGGGGGGGGGEGGGGGGGGGEFFFGGGGGGGFGGGGGGGGGGGGGGGGGGGGFGGGAEEFFFFFGGGGFFCCFEGGGGFGFFGFFFGGGGGFEGGGGGGGGGGGGGGGGGGGAFCGGGGGGGGGGGGGGGGGEGGGGFFGGGFDFGGGGGGGGGGCFGGCGEGGGGG5*4@EGGGGGGGGECFGGGGCEGGGGGGGGDGGGGGF:CGFEFGFGGGG583:5F???BC?FFGF@?G
@M00200:205:000000000-AKKM3:1:1101:24340:8375 1:N:0:1
ACTGGGTGTAAAGCGCGCGTAGGTGGCTTGATAAGCCGGTTGTGAAAGCCCCGGGCTCAACCTGGGAACGGCATCCGGAACTGTCAAGCTAGAGTGCAGGAGAGGAAGGTAGAATCCCCGGTGTAGCGGTGAAATGCGTAGAGATCGGGAGGAATACCAGTGGCGAAGGCGGCCTTCTGGACTGACACTGACACTGAGGTGCGAAAGCGTGGGTAGCAAACAGGATTAGATACCCGGGTAAGA
+
GGFFFGFEFCCFFGGGGGGFGGGGGGGGGGGGGGGGGGGGGGGGGGGGGGFGGGGGGGGGGGGGGFGGGGGGGGGGGGGGGFFFGGGGGGGGGGGGGGGGGGGGGGGGGGEFFGFGFGGGGGGGGGGGGEFGGGFFGG>CFGFFCGGEG:FEGGGGGGGGGGGGGGGGGCFGG>@CFGGGGGFGGGFGCGGGGGFFFDGFGGGGGGG4:CEEG>@D49@FGGGG<GD>**):A,<>:75C4<A
@M00200:205:000000000-AKKM3:1:1101:19438:8375 1:N:0:1
ATTGGGCATAAAGGGCGCGTAGGCGGCGCGGGAAGGCGGCGGTGAAAGTCCGGGGCTCAACCCCGGATCGGCCGTGGCGACTCCCGCGCTGGAGCACAGTAGAGGCGGGTGGAATTCCGGGTGTAGCGGTGGAATGCGTAGAGATCCGGAAGAACACCGGTGGCGAAGGCGGCCCGCTGGGCTGTGGCTGACGCTGAGGCGCGACAGCGTGGGGAGCAAACCGGATTAGATACCCGGGTAAGA
+
GGGGGGGGGGGGGGGGGGGGGGGGGGGGGGGGGGGGGGGGGGGGGGGGGGGGGGGGGGGGGGGGGGGGGGGGGGGGGGGGGGGGGGGGGGGGGGGGGGGGGGGGGGGGE?EECFGGFGGEG8C?CF?CE;CE>F98@C;ECCC@@?F5ECGGGGGCCGGGE8CC*:88EFEG>EGDC>8EG>CC::F8*57CEE5=5CE*1)**:519*1*CGG7)020C:*/527<2/84?9EG<37.12,-
@M00200:205:000000000-AKKM3:1:1101:21436:8382 1:N:0:1
ACTGGGTGTAAAGGGCGCGTAGGCGGGATGGCAAGTCGGTCGTGAAATCCCACGGCTCAACTGTGGGGGGTCGGCCGAAACTGCCGTTCTTGAGGGATGCAGAGGAGACTGGAATTCCCGGTGTAGCGGTGAAATGTGTAGAGATCGGGAGGAACACCGGTGGCGAAGGCGGGTCTCTGGGCATCTCCTGACGCTGAGGCGCGAAAGCGTGGGGAGCAAACGGGATTAGATACCCTTGTAAGCT
+
GGGGGGGGGGGGGGGGGGGGGGGGGGGGGGGGGGGGGGGGGDGGGGFGGGGGGGGGGGGGGGGGGGGGGGGGGGGGGGGGGGGGGGGGGGGGBFGGGGGGGGGFGFGFGGGGGGGGGGGGGEGGGGGGGGGGGGGGGGGGGGG@CGGC>CE>EGGGGGGGGGGGGGDEGGGGGGGGGGGFFGGGFGCFFFFGGGGGG>GGEGGGEEGFG5>GDGFGFGGGGDDC6GGBFFFGFGFFFF?FC<))
@M00200:205:000000000-AKKM3:1:1101:5245:8383 1:N:0:1
ATTGGGTTTAAAGCGCACGTAGGCGGCTTTCTAAGTCAGGGGTGAAATCCTGGAGCTCAACTCCAGAACTGCCTTTGATACTGGAAAGCTTGAGTTCGAGAGAGGTGAGTGGAACTGCGAGTGTAGAGGTGAAATTCGTAGATATTCGCAAGAACACCAGTGGCGAAGGCGGCTCACTGGCTCGATACTGACGCTGAGGTGCGAAAGCGTGGGGAGCAAACAGGATTAGATACCCTAGTA
+
GGGGGGGGGGGGGGGGGGGGGGGGGGGGGGGGGGGGGGGGGGGGGGGGGGGGGGGGGGGGGGGGGGGGGGGGGGGGGGFGGGGGGGGGGGGGGGGGGGGGGGGGGGGGGGGGGGGGGGGGGGGGCGGGGGGGGGGFFGGGGGGGGGGGGGEGGGGGGGGGGGGGGGGGGFGGGGGGGGFGFGGGGGGGGFGGGGGGGGGGFGGGGGDDGECFDG:D@G8FGFC7(7C>?@):<<@=55@F
@M00200:205:000000000-AKKM3:1:1101:2775:8403 1:N:0:1
ATTGGGTTTAAAGAGCTCGTAGGTGGTTTGTCGCGTTGTTCGTGAAAACTCACAGCTTAACTGTGGGCGTGCGGGCGATACGGGCAGACTTGAGTACTGCAGGGGAGACTGGAATTCCTGGTGTAGCGGTGGAATGCGCAGATATCAGGAGGAACACCGGTGGCGAAGGCGGGTCTCTGGGCAGTAACTGACGCTGAGGAGCGAAAGCGTGGGGAGCGAACAGGATTAGATACCCCTGTA
+
GGGGGGGGGGGGGGGGGGGGGGGGGGGGGGGGGGGGGGGGGGGGGGGFFFGGGGGGGGGGGGGGGF@FGGGGEGGGGGGGGGGGGGGGGGGGGGGGGGGGGGGGGEGGGGGGGGGGCGGGGGGGGGGGGGGGGGFGGGGGGGGGGGGG?3@CGGGGDGCFGGGGEGGGGGDGGEGCGFGGDFGGCGGGFFFGGGGEGGGGGGGGGGGGG=EGGGEGFGEGDGGG<*25?F<FGF+9:)/<
@M00200:205:000000000-AKKM3:1:1101:12364:8425 1:N:0:1
ATTGGGTTTAAAGGGCGCGTAGGCGGCCTTCTAAGTCGGACGTGAAATCCCCGGGCTCAACCCGGGAACTGCGTCCGATACTGGTTGGCTTGAATCCGGGAGAGGGATGCGGAATTCCAGGTGTAGCGGTGAAATGCGTAGATATCTGGAGGAACACCGGTGGCGAAGGCGGCATCCTGGACCGGCATTGACGCTGATGCGCGAAAGCCAGGGGAGCAAACGGGATTAGATACCCTTGTA
+
GGGGGGGGGGGGGGGG:+FGGGGGGGGGFGFGGGGGGGCGGGGGGGGGGGGGGGGGGGGGGGGGGGGGGGGGGGFEFGGGGGGGFGGGFGGGGGGFGGGGGGGEGGGGGGEFGGGGGGGGGGGGGGGFGGGFGGFGGGEGGGGGGGGGGGFGEGGGGGEGGGGGGGGGGGGGGEEFGGGG6F6C8:?ECGGGGGGG5CFGGGGGEGGGGGGGEG3DE=FGGDGG6DC2?FFGDFGG@F?F
@M00200:205:000000000-AKKM3:1:1101:10427:8428 1:N:0:1
ATTGGGTGTAAAGGGCGCGTAGGTGGTTTGATAAGGGTGTGGTGAAAGCCCGGAGCTCAACTCCGGGTCTGCCGTGCCGACTGTCAAACTCGAGGACTGTAGAGGCAGACGGAATTCCGGGTGTAGCGGTGGAATGCGTAGAGATCCGGAGGAAGACCGGTGGCGAAGGCGGTCTGCTGGGCAGTTTCTGACACTGAGGCGCGACAGCGTGGGGAGCAAACAGGATTAGATACCCTTGTAAG
+
GGGGGGGFGGGGGGGGGGGFGGGGGGGGGGGGGGGGGGGGGGGGGGGGGGGGGGGGGGGGGGGGGGGGGGGGGGGGGGFGGGGGGGGGGGGDGGGGGGGGGGGGGGGGGGGGGGGGGFGGGGGGGGGGGGGGGGGGGGGGGGGGGGFGGGGGGGGGGFGGGGGGGGGGGGGGEGDGGCFGGGGGFGFF7FGGFFFGGGGFECEGGGDFECEEGGFGFCFCF7:DBCGDFF2>9<CDFFFE>9
@M00200:205:000000000-AKKM3:1:1101:5914:8432 1:N:0:1
ACTGGGCTTAAAGGGTGCGTAGGCGGTCTTTTAAGTCAGTGCTGAAATATCCCGGCTTAACCGGGAGGGTGGCATTGATACTGAAGGACTTGAGTAAAGTTGAGGTTGGCGGAATTGACGGTGTAGCGGTGAAATGCTTAGATATCGTCAAGAACACCGATAGTGTAGACAGCTAACTAAGCTTTAACTGACGCTGAGGTACGAAAGTGTGGGGATCAAACAGGATTAGATACCCGCGTA
+
GGGGGGGGGGGGGGGEGGGGGGEGGGF7CGCEGGGGGFGFFFGGGGGGFGGCFEGGGGGGGGG@FFFCCFGEE<FCGGAFGGGAGGG8EGFFGGGF?E?@<FFCGGGAEDFGGGGFBFCBGGGGGGGGGGGGGGGGFEGGGGGGGGG@DFDGGGGGGGGE>EFFFFGGGFFFFDGGFGFDFD9BFGC7FGGGGCGGEFF,4+=CGGGC?FEGGGF<)7CC><E1(;C=AFAGC6</>5>C
@M00200:205:000000000-AKKM3:1:1101:3930:8435 1:N:0:1
ATTGGGCATAAAGCGCGCGCAGGCGGCGGTGCTGGCCCGGCGTGAAAGCCCCCGGCTCAACCGGGGAGGGTCGTCGGGGACCGCACCGCTTGAGGGCGGTAGGGGCTGGTGGAATGCCTGGTGTAGTGGTGAAATGCGTAGAGATCAGGCGGAACACCCGTGGCGAAGGCGGCCAGCTGGGCCGTCCCTGACGCTGAGGCGCGAAGGCGTGGGGAGCGAACGGGATTAGATACCCGAGTA
+
GGGGGGGGGGGGGGGGGGGGGGGGGGGGGGGGGGGGGGGGGGGGGGGGGGGGGGGGGGGGGGGGGGGGGGGGGGGGGGGEFGGGGGGGGEGGGFGGGGGDGGGGGGGGGGGGFGGGGGGGGGGAEEGGGGGFGGGGGEGGGGGC?CFFGEGGGEGEGGGGGGGGGGGGGGGGGGGGFGGGGFFG>EEC?FFFCE<EEGGGGGDEEGDFG:CCGD>DBGEGDGGD4C5<?F9DGFGGBEFG
@M00200:205:000000000-AKKM3:1:1101:17929:8436 1:N:0:1
ACTGGGCTTAAAGCGTGCGTAGGTGGTTTGTTAAGTCTGATGTGAAAGCCCTGGGCTCAACCTGGGAACTGCATTGGAAACTGGCTTACTAGAGTGCGGTAGAGGGGTGTGGAATTCCCGGTGTAGCAGTGAAATGCGTAGATATCGGGAGGAACGCCGGTGGCGAAAGCGGCGGGCTGGACCTCTTCTGACGCTGAGGCGCGAAAGCCAGGGGAGCGAACGGGATTAGATACCCCGGTA
+
GGGGGGGGGGGGGGGGGGGGGGGGGGGGGGGGGGGGGGGGGGGGGGGGGGGGGGGGGGGGGGGGGGGGGGGGGGGGGGGGGGGGGGGGGGGGFGGGGGGGGGGGGGGGGGGGGGGGGGGGGGGGGGGGGGGGGGGGGGGGGGGGGGGGGGGGGGGGGGGGGGGGGGEGGGGGGGGGGGGGGGGGGGGGGGGGGGGGGGGGGGGGGGGFGGGFGGFGFGGDDD5D?CF<FFA>FEGGFFFG
@M00200:205:000000000-AKKM3:1:1101:18263:8436 1:N:0:1
ACTGGGTTTAAAGAGCGCGTAGGCGGCCGGATAAGTCCGTTGTGAAATCCCCCGGCTCAACCGGGGACCCGCTTCGGAAACTGTCCGGCTTGAGTCGCGGAGAGGAGAGCGGAATTCCCAGTGTAGCGGTGAAATGCGTAGATATAGGGAGGAACACCGGTGGCGAAGGCGGCTCTCTGGACGCGTACTGACGCTGAGGCGCGAAAGCTAGGGGAGCAAACGGGATTAGATACCCTAGTA
+
GGGGGGGGGGGGGGGGGGGGGGGGGGGGGGGGGGGGGGGGGGGGGGGGGGGGGGGGGGGGGGGGGGGGGGGGGG7CGGGGGGGGGGGGGGGGGGGGGGGGGGGGGGGGGGGGGGGGGGGFGGGGGGGGGGGFGCFGGGGGGGF9FGGGGGGGGGGGGGGGGGGGGGGEGGGGG?C?:<<EGGEGGGGGGGGGGECEEGGC:>CECGGGFCGFGGB<;CFGGGGGFGGFFFF>CCF6?@FG
@M00200:205:000000000-AKKM3:1:1101:2820:8439 1:N:0:1
ACTGGGTTTAAAGCGTGTGCAGGCGGACTTGTAAGTACCTTGTGAAATCCCACGGCTCAACCGTGGAACTGCTTGGTATACTGCTTGTCTTGAGCCACTTAGGGGCTACCGGAACAAATGGTGGAGCGGTGAAATGCGTAGATATCATTTGGAACGCCAATGGTGAAAACAGGTAGCTGGGAGTGTGCTGACGCTGAGACATGAAAGCCAGGGGAGCGAACGGGATTAGATACCCGAGTA
+
GGGGDCEFGFFCFAFGGGG-EEC7@C:@FGGGGGGGGGGGF<EFG,FFFF@FFD7ECEE6:6@FEG7CFCF@FC=BFCFC,,CCEFFGDGGGDF@,CFCF9?<=FEFFGGB7FB4BF@CFGGAE+B,4@F@F<FCFFCFBFC@B;>,C,C,7=,3CFEG:,3<8,,>FFFFF6>E9:5@FGFGEGF9C:8C1:CGC::,2C+<<F7F4@6CFFEDGFE88)9**//2768?7F<A5)))*
@M00200:205:000000000-AKKM3:1:1101:27275:8454 1:N:0:1
ATTGGGTTTAAAGGGCGCGTAGGCGGCAATTTAAGTCATCTGTGAAATCTCCGGGCTTAACTCGGAACGGTCAGATGATACTACTTTGCTAGAGTGCAGAAGGGGCAATCGGAATTCTTGGTGTAGCGGTGAAATGCGTAGATATCAAGAGGAACACCTGAGGTGAAGACGGGTTGCTGGGCTGACACTGACGCTGAGGCGCGAAAGCCAGGGGAGCAAACGGGATTAGATACCCGAGTAAGA
+
GGGFGGFGGGGGGGGGGGGGGGGGGGGGGGGGGGGGGGGGGGGGGFGGGGGGGGGGGGGDFGGGGGGGFGGGGGGGGGGGGGGGGGGGGGGGGDGGGGGGGGGGGGGFGGGDEGGFGGGGGGFGGFGGGGGG@FGGFEF@FGGGGGGFGGGGGGGGCGFGGGGGGGGGGGGGGGEGGGGGGGGGGGGGGGGCG5<ECCFG5CEE5CCFFGGCC5@GFGGGGGCD?DF?FFFGC609>>7CC4<
@M00200:205:000000000-AKKM3:1:1101:13899:8455 1:N:0:1
ACTGGGTGTAAAGGGTGCGTAGGCGGACTGATAAGTCAGGGGTGAAAGCCGGTAGCTCAACTATCGAATTGCCTTTGAAACTGCCAGTCTTGAGTTTTGTTGAGGTAGGCGGAATGTATCATGTAGCGGTGAAATGCATAGATATGATACAGAACACCGATTGCGAAGGCAGCTTACTAAGCAAATACTGACGCTGAGGCACGAAAGCGTGGGGATCAAACAGGATTAGATACCCTAGTA
+
GGGGGGGGGGGGGGGGGGGGGGGGGGGGGGGGGGGGGGGGGGGGGGGGGGGGGGGGGGGGGGGGGGGGGGGGGGGGGGGGGGGGGGGGGGGGGGGGGGGGGGGGGGGGGGGGGGGGGGGGGGGGGGGGGGGGGGGGFGGGGGGGGGGGGGGFGGGGGGGGGGGGGGGGGGGGGGGGGGGGGGGGGGGGGGGGGGGGGDFFGGC>EGGGGG>FFGEGFGGGGGF*:FGFFFEGG<CF:4@C
@M00200:205:000000000-AKKM3:1:1101:25781:8470 1:N:0:1
ATTGGGTTTAAAGGGCGCGTAGGTGGCCACCATAAGGCCGCGGTGAAAGCTTGGGGCTCAACCCCAGGTCGGCCGCGGCGACTGTGAGGCTTGGGCACTGTAGAGGCAGATGGAATTCCGGGTGTAGCGGTGGAATGCGTAGAGATCCGGAAGAACACCAGTGGCGAAGGCGGTCTGCTGGGCGGTGGGAGAGCAATCTCCCAATAGCCGACACTGAGGCGCGACAGCGTGGGGAGCAAACAGG
+
GGGGGGGGGGGGGGGGGGGGGGGGGGGGGGGFGGDGGGGGGGGGGGGGGGGGGGGGGGGGGGGGGGGGGGGGGGGGGGGGGGGGGGGGGGGGGGGGGGGGGGGGGGGGGGGGGGGGGGGGGGGGGGGGGGGGGGGGGGGGGGGGGGGGGGGGGGGGGGGGGGGGGGGGGGGGGGGGGGGGGGGGGGGGGGEGGGGGGFGFGGGGGGGGGGGDEGFGFGGDCCEGBGGFFDBDGEEGFFFFG:??
@M00200:205:000000000-AKKM3:1:1101:12236:8487 1:N:0:1
ATTGGGCATAAAGCGTGTGTAGGCGGACTTGTAAGTACCTTGTGAAATCCCACGGCTCAACCGTGGAACTGCTTGGTATACTGCTTGTCTTGAGCCACTTAGGGGCTACCGGAACAAATGGTGGAGCGGTGAAATGCGTAGATATCATTTGGAACGCCAATGGTGAAAACAGGTAGCTGGGAGTGTGCTGACGCTGAGACACGAAAGCCAGGGGAGCGAACGGGATTAGATACCCCAGTAAGA
+
GGGGGGGGGGGGGGGGGGGGGGGGGGGGGGGGGGGGGGGGGGGGGGGGGGGGGGGGGGGGGGGGGGGGGGGGGGGGGGGGGGGGGGGGGGGGGGGGGGGGGGGGGGGGGGGGGGGGGGGGGGGGGGGGGGGGGGGGGGGGGGGGGGGGGGGFFGGGGGGGGGGGGGGGGGGGGGGGGGGGGGGGGFGGGGGFG57A:FGFGDEGGGG;FGGGGCBGBGGECDGGFGFEFFFGGFEFEFFGGFF
@M00200:205:000000000-AKKM3:1:1101:24186:8490 1:N:0:1
ATTGGGTATAAAGGGTGCGTAGGTGGCGCTGTAAGTCGGGTGTGAAATTTCGGAGCTTAACTCCGAAACTGCATTCGATACTGCGGTGCTTGAGGACTGGAGAGGAGACTGGAATTCATGGTGTAGCAGTGAAATGCGTAGAGATCATGAGGAAGACCAGTGGCGAAGGCGGGTCTCTGGACAGTTCCTGACACTGAGGCACGAAGGCCAGGGGAGCAAACGGGATTAGATACCCGAGTAAGA
+
GGGGGGGGGGGGGGGGGGGGGGGGGGGGGGGGGGGGGGGGGGGGGGGGGGGGGGGGGGGGGGGGGGGGGGGGGGGGGGGGGGGGGGGGGGGGGGGGGGGGGGGGGGGGGGGGGGGGGGGGGGGGGGGGGGGGGGGGGGGGGGGGGGGGGGGGGGGGGGGGGGGGGGGGDGGGDCGGGGGGGGGFGGGGGGCCGF<9CG57EC/8CEGGGGGGG539=EGD<DGG0/58FFFGFCEC7BFGGBD
@M00200:205:000000000-AKKM3:1:1101:9187:8506 1:N:0:1
ATTGGGTTTAAAGGGCGCGTAGGCGGGACGCCAAGTCGGTCGTGAAATCTCCGGGCTCAACCCGGAGGAGTCGGCCGAAACTGGTGTTCTTGAGGGAGGCAGAGGAGTCTGGAATTCCCGGTGTAGCGGTGAAATGTGTAGAGATCGGGAGGAACACCAGTGGCGAAAGCGGCTCTCTGGTTCACACCTGACGCTGAGGGGCGAAAGCGTGGGGAGCGAACGGGATTAGATACCCTAGTA
+
GGGGGGGGGGGGGGGGGGGGGGGGGGGGGGGGGGGGGGGGGGGGGGGGGGGGGGGGGGGGGGGGGGGGGGGGGGGGGGGGGGGGGGGGGGGGGGGGGGGGGGGGGGGGGGGGFGFFGGGGGGGGGGGGGGGGGGGGGGGGGGGGGGGGGGGGGGGGGGGGGGGGGGGGGGGGGGGGGGGGGGDFGGGGFGFGGGDGGGGGGDGGGDDGG5EGGGFGEGGGD<5DBGGFFFADGFFCF:=G
@M00200:205:000000000-AKKM3:1:1101:24143:8521 1:N:0:1
ATTGGGTATAAAGGGTGCGTAGGCGGTGCAGAAAGTTAGGTGTGAAATCCCCCGGCTCAACCGGGGAATTGCGCTTAAAACTACTGTGCTAGAGGAAGACAGAGGTGAGCGGAACTTCGGGTGGAGCGGTGAAATGCGTTGATATCCGAAGGAACACCGGTGGCGAAAGCGGCTCACTGGGTCTTTTCTGACGCTGATGCACGAAAGCTAGGGGAGCAAACGGGATTAGATACCCTGTA
+
GGGGGGGGGGGGGGGGGGGGGGGGGGGGGGGGGGGGGGGGGGGGGGGGGGGGGGGGGGGGGGGGGGGGGGGGGGGGGGGGGGGGGGGGGGGGGGGGGGGGGGGGGGGGGGGGGGGGGGGFGGGGGGGGGGGGGGGGGGGGGGGGGGGGGGGGGGGGGGGDGGGGGGGGGGGGDGGGGGGGGGGGGGGGGGGGGD<EGGGGGFGGGGGFFEGGGGFGFGGGGGGGFGC761:FFFGDFFF
@M00200:205:000000000-AKKM3:1:1101:24982:8521 1:N:0:1
ATTGGGTATAAAGGGAGCGTAGGCGGATAGTTTAGTCAGAGGTGAAAGCCCAGGGCTCAACCTTGGAATTGCCTTTGATACTGGCTATCTTGAGTATGGAAGAGGTATGTGGAACTCCGAGTGTAGAGGTGAAATTCGTAGATATTCGGAAGAACACCAGTGGCGAAGGCGACATACTGGTCCATTACTGACGCTGAGGCTCGAAAGCGTGGGGAGCAAACAGGGTTAGATACCCCGGTA
+
GGGGGGGGGGGGGGGGGGGGGGGGGGGGGGGGGGGGGGGGGGGGGGGGGGGGGGGGGGGGGGGGGGGGGGGGGGGGGGGGGGGGGGGGGGGGGGGGGGGGGGGGGGGGGGGGGGGGGGGGGGGGGGGGGGGGGGGGGGGGGGGGGGGGGGGGGGGGGGGGGGGGGGGGGFFEGGGGGGFGG;EFFGGGGGGGGGG5@E>FFFGGGGGGGGGGGE8DDGGGGGGGFGGFFFC7B<<*))0C
@M00200:205:000000000-AKKM3:1:1101:5275:8538 1:N:0:1
ATTGGGCGTAAAGGGTGCGTAGGCGGGTAGGTAAGTCAGTGGTGAAATCTCCGAGCTTAACTCGGAAACTGCCATTGATACTATCTATCTTGAATGTTCTGGAGGTGAGCGGAATATGTCATGTAGCGGTGAAATGCTTAGATATGACATAGAACACCAATTGCGTAGGCAGCTCACTACGGAAATATTGACGCTGAGGCACGAAAGCGTGAGGATCAAACAGGATTAGATACCCCTGTA
+
GGGGGGGGGGGGGGGGGGGGGGGGGGGGGGGGGGGGGGGGGGGGGGGGGGGGGGGGGGGGGGGGGGGGGGGGGGGGGGFGGGGGGGGGGGGGGGGGGGGGGGGGGGGGGGGGGGGGGGGGGGGGGGGGGGGGFGGGGGGGGGGGGGGGGGGFGGGGGGGGGCFGGGGGGGGGGGGGGGGGGGGGGGGGGGGGGGDGGGGGGFGGGGGGGG:@FGFGFGG@CGG4=CDFFFEGGFFFFF@F
@M00200:205:000000000-AKKM3:1:1101:12342:8555 1:N:0:1
ATTGGGTTTAAAGCGCACGTAGGCGGCTTTGTAAGTTAGAGGTGAAAGCCCAGGGCTCAACCCTGGAATTGCCTTTAAGACTGCATCGCTTGAATCATGGAGAGGTGAGTGGAATTCCGAGTGTAGAGGTGAAATTCGTAGATATTCGGAAGAACACCAGTGGCGAAGGCGACTCACTGGACATGTATTGACGCTGAGGTGCGAAAGCGTGGGGAGCAAACAGGATTAGATACCCGATTA
+
GGGGGGGGGGGGGGGGGGGGGGGGGGGGGGGEFGGGFFGFGGGGGGGGGGGGGGGGGGGGGGGCFGGGGGGGGGGGGGGGGGGGGGGGGGGGGGGGGGGGGGG7CF7FGGGGGGGGGGGEGGGFGGGGGGGGGGGGGGGGCGGGGGGGGF::FDFGGGGGGGGGGGGDCGGDGGGFGGGGGDGGGGFE:9FGGGC>EF>EFFDEGGGGGEGCEEBDDCGCFGFF<FGF4A3:CFFDF))/
@M00200:205:000000000-AKKM3:1:1101:21094:8556 1:N:0:1
ATTGGGTTTAAAGCGTGCGTAGACGGTTATGTAAGTCGGATGTGAAAGCCCCGGGCTCAACCTGGGAATTGCATTCGAGACTGCATAGCTAGGATGCGGAAGAGGGAAGTGGAATTTCCGGTGTAGCGGTGAAATGCGTAGATATCGGAAGGAACACCAGTGGCGAAAGCGACTTCCTGGTCCAGCATCGACGTTCAGGCACGAAAGCGTGGGGAGCAAACAGGATTAGATACCCTTGTA
+
GGGGGGGGGGGGGGGGGGGGGGGGGGFECGGGGGGGGGGGGGGGGGGGGGGGGGGGGGGGGGGGGGGGGGGGGGGGGGGGGGGGGGGGGGGGDFGGFGGGGGFGGGGGGGGGGGGGGGGGGGGEFGGGEGGGGGGGGGGGGGGGGGECFGGDGGGGGGGGGGGGGGGGEGGGGGGGGGGDDCEGGGGGGDGGGGGGGGGGGGGGGGGFGEDFFGBGFGGFGGGFFGG<FF>GGFG=FFFF
@M00200:205:000000000-AKKM3:1:1101:11197:8557 1:N:0:1
ATTGGGTGTAAAGCGTGTGTAGGCGGCCAAGCAAGTCGGATGTGAAAGCCCAGGGCTCAACCCTGGAAGTGCACTCGATACTGCCTGGCTTGAGTATCGGAGAGGTTGGTGGAATTCTCGGTGTAGAGGTGAAATTCGTAGATATCGAGAGGAACACCGGCGGCGAAGGCGGCCAACTGGACGAATACTGACGCTGAGACACGAAAGCGTGGGGAGCAAACAGGATTAGATACCCCGGTA
+
GGGGGGGGGGGGGGGGGGGGGGGGGGGGGGGGGGGGGGGGGGGGGGGGGGGGGGGGGGGGGGGGGGGGGGGGGGGGGGGGGGGGGGGGGGGGGGGGGGGGGGGGGGGGGGGGGGGGGGGGGGGGGGGGGGGGGGGGGGGGGGGGGGGGGGGGGGGGGGGGGGGGGGGGGGGGCCEGGGGGGGGGGGGGGGGGGGGGGCFFGDGCEGGGGGGGDG:DFGEGGG6F:FDDFFFGCEFC@@@E
@M00200:205:000000000-AKKM3:1:1101:11321:8568 1:N:0:1
ATTGGGCGTAAAGCGCGTGTAGGCGGCCATGCAGGTCCGCTGTGAAAACTGGAGGCTCAACCTCCAGAGGTCGGTGGAAACCGCATGGCTAGAGTCCGGAAGAGGAGACTGGAATTCCCGGTGTAGCGGTGGAATGCGCAGATATCGGGAGGAACACCCGTGGCGAAGGCGGGTCTCTGGGACGGTACTGACGCTGAGACGCGAAAGCGTGGGGAGCGAACAGGATTAGATACCCCAGTAAGA
+
GGGGGGGGGGGGGGGGGGGGGGGGGGGGGGEFGGGGGGGGGGGGGGGGGGGGFFGGGGGGGGGGGFFGGCFGFEFFGGGGGGGEGEGCGGEFFGGFGGGGGGG8AFEGGGGGGGGGFGFGGGGGGGGGGGGGGGGGGGGGGGGGDFFCEGG@GGGGGGGGGGEGG7CGGGGGD8CEGGGGGGGGGGGGGGGGDGDGGF9CCGGGEGGFE/CCEGFG>GGGG5FG6FGFF4>FGFF>BFFFGAA
@M00200:205:000000000-AKKM3:1:1101:12893:8569 1:N:0:1
ATTGGGTATAAAGGGCGCGTAGGTGGCGACCCAAGTCAATGGTGAAAGCTCGCCGCTTAACGGCGAGTCGGCCACTGATACTGGGTTGCTTGAGCACTGTAGAGGCTAATGGAATTCCGGGTGTAGCGGTGGAATGCGTAGAGATCCGGAAGAACACCGGTGGCGAAGGCGGTTAGCTGGGCAGTTGCTGACACTGAGGCGCGACAGCGTGGGGAGCAAACAGGATTAGATACCCTTGTA
+
GGGGGGGGGGGGGGGGGGGGGGGGGGGGGGGGGGGGGGFGGGGGGGGGGGGGGGGGGGGGGGGGGGGGGGGGGGGGGGGGGGGGGGGEGGGGGGGGECGGGGGGGGGGGGGGGFFGGGFEECFGGGGGGGGGCFCFGGFDGGGCFGGGGGGEGGGGGGGDC@FDEFGGGGGGGGGGFFFG8*<8CFFGCD?FGGCFGFGGGDGGEGGGGGGGGGFDEGGGGFGG6FF7FF2DFFF6??=F
@M00200:205:000000000-AKKM3:1:1101:16149:8585 1:N:0:1
ATTGGGCGTAAAGCGTGCGTAGACGGTTATTTAAGTCGGGTGTGAAAGCCCCGGGCTCAACCTGGGAATTGCATTCGAGACTGAATAGCTAGGGTACGGTAGAGGGAAGTGGAATTTCCGGTGTAGCGGTGAAATGCGTAGATATCGGAAGGAACATCAGTGGCGAAAGCGACTTCCTGGACCAGTACCGACGTTCAGGCACGAAAGCGTGGGGAGCAAACAGGATTAGATACCCTCGTA
+
GGGGGGGGGGGGGGGGGGGGGGGGGGGGGGGGGGGGGGGGGGGGGGGGGGGGGGGGGGGGGGGGGGGGGGGGGGGGGGGGGGGGGGGGGGGGGGGGGGGGGGGGGGGGGGGGGGGGGGGGGGGGGGGGGGGGGGGGGGGGGGGGGGGGGGGGGGGGGGGGGGGGGGGGGGGGGGGGGGGGGGGGGGGGFGGGGGGGGGGGGGGGGGGGGGGGGGFGDGGGGDFCBGGFFFFGGGGGFFFG
@M00200:205:000000000-AKKM3:1:1101:12617:8589 1:N:0:1
ATTGGGCTTAAAGGGCGCGTAGGTGGCGACATAAGGCTGTGGTGAAAGTCTGGGGCTCAACTCCAGATCGGCCGTGGCAACTGTGTCGCTTGGGCACTGTAGAGGCAGATGGAATTCCGGGTGTAGCGGTGGAATGCGTAGAGATCCGGAAGAACACCAGTGGCGAAGGCGACTTACTGGACGATTGTTGACGCTGAGGTGCGAAAGCGTGGGGAGCAAACAGGATTAGATACCCTTGTA
+
GGDGGGGGGGGGGGGDGGGGGGGGGGGGGGGGGGGGGGFGGGGFFGGGGGFGFFEGEFGGGCFGGDGGGGEGGDGGGGGGGGGGGGGGGGGGGFGGGGGGGGGFGGGGGCFFGGGD?EFFGGGGGGGGGGGGGDGGGGFGGGGGGDGGGEGDGGGGGGGFGFGGGGGGGGDEGGEEGGAFFGGD8FCCGGFGEGGGD5FFGGGG>CCCEGEEC8><BEGGGFCFFGG?FFFGFGF6FFFG
@M00200:205:000000000-AKKM3:1:1101:13082:8607 1:N:0:1
ACTGGGTTTAAAGCGCACGCAGGTGGCTGAGTCAGTCGATTGTGAAAGCCCTGGGCTTAACCTGGGAATTGCAGTCGATACTACTCAGCTAGAGTATGGGAGAGGGTAGTGGAATTCCCGGTGTAGCGGTGAAATGCGTAGATATCGGGAGGAACATCAGTGGCGAAGGCGGCTACCTGGCCCAATACTGACACTCAGGTGCGACAGCGTGGGGAGCAAACAGGATTAGATACCCGAGTA
+
GGGGGGGGGGGGGGGGGGGGGGGFFGGGGGGGFGGGGGGGGGGGGGGGGFGGGGGGGGGGGGGGGGGGGGGGGGGGGGGGGGGGFGFFGGFGFFGGGGGGFGGG@FGCEEFGGFGGGGGGDFGGGFGEGGGGGGGGGGGG:FFGGF@B7@7CCFGC<FGGGDFGG>C@FGGEEEGGFFGDFFGG>CGGGGGGGGGGC,CC6CG>EC5CEGGGGD:GFGGFFGGF0FF)=?BCGGFGD>FG
@M00200:205:000000000-AKKM3:1:1101:5919:8611 1:N:0:1
ATTGGGCTTAAAGTGAGCGTAGGTGGCCTTATAAGTCAGTGGTGAAATCTCTGGGCTTAACCCAGAAATTGCCATTGATACTGTAGGGCTTGAGTATAGATGCCGTTGGCGGAATATGACATGTAGTGGTGAAATACATAGAGATGTCATAGAACACCGATTGCGAAGGCAGCTAACGAAACTATAACTGACACTGAGGCTCGAAAGTGTGGGGATCAAACAGGATTAGATACCCCGGTA
+
GGGGGGGGGGGGGGGGGGGGGGGGGGGGGGGGGGGGGGGGGGGFGGGGGGGGGGGGGGGGFFGGGGGGGGGGGGGGGGGGGGGGGGGGGGGGFGCFGGCCFGGGGGGGGGGGGGGGGFGGGGGGGGGGGGGGGGGGFGFGCFFGGFFAGGFGGGAFGF:FGGGGDGEEEFFDGGGGG>FCB6DFGGGGC+@EFCCGGGFG7FGGFEDCE:FEGEFG46CCFCGFBC+>FFFGF8?1=B3>
@M00200:205:000000000-AKKM3:1:1101:4030:8619 1:N:0:1
ATTGGGTTTAAAGAGCTCGTAGGCGGTCTGTCGCGTCGGCTGTGAAAACCTGGGGCTCAACTCCAGGCCTGCAGTCGATACGGGCAGACTAGAGTTCGGTAGGGGAGACTGGAATTCCTGGTGTAGCGATGAAATGCGCAGCTATCAGGAGGAACACCGGTGGCGAAGGCGGGTCTCTGGGCCGAAACTGACGCTGAGGAGCGAAAGCGTGGGGAGCGAACAGGATTAGATACCCCCGTA
+
GGGGGGGGGGFGGGGGGGGGGGGGGGGGGGGGGGGGGGGGGGGGGGGGGGGGGGGGGGGGGGGGGGGGGGGGGGGGGGGFGGGEGGG7EFGGGGGGGGGGGGGGGGGGGGGGGBAFGGGGGGGFFFGGGGGDGGGFF@FEG7FFFGFGCFFGGCFFGG7CFGGGGCEFEGGGGEGGGGFGGGGGGCCECCCGGGDGDDGCEGG*8CCGDGGGGGDGFG>*9DEF?GC?F?A7EEGGEFF=
@M00200:205:000000000-AKKM3:1:1101:7462:8619 1:N:0:1
ATTGGGTTTAAAGGGTGCGTAGGCGGCCTATTAAGTCAGTGCTGAAATATCCCGGCTTAACCGGGAGGGTGGCATTGATACTGATGGGCTAGAGTACAGATGAGGTAGGCGGAATTGACGGTGTAGCGGTGAAATGCTTAGATATCGTCAAGAACACCTATAGCGAAGGCAGCTTACTAGGCTGTAACTGACGCTGAGGCACGAAAGTGTGGGGATCAAACAGGATTAGATACCCCAGTAAGA
+
GGGGGGGGGGGGGGGGGGGGGGGGGGGGGGGGGGGGGGGGGGGGGGGGGGGGGGGGGGGGGGGGGGGGGGGGGGGGGGGGGGGGGGGGGGGGGGGGGGGGGGGGGGGGGGGGGGGGGGGEGGGGGGGGGGGGGGGGGGGGGGGGGCGGGGGGGGCFGGGGGGGCEGEEGGGGGGGFDFGEGGGGGGGGGGGGGGGGGGGGGGGGGGGFGFGGGGFGAGGGFGGGFCD?FFD7A8@775;?FAB
@M00200:205:000000000-AKKM3:1:1101:18752:8621 1:N:0:1
ATTGGGTTTAAAGAGCTCGTAGGCGGTTTGTCGCGTCTGCTGTGAAAGCCCGGGGCTTAACCCCGGGTGTGCAGTGGGTACGGGCAGACTAGAGTGCAGTAGGGGAGACTGGAATTCCTGGTGTAGCGGTGAAATGCGCAGATATCAGGAGGAACACCGATGGCGAAGGCAGGTCTCTGGGCTGTTACTGACGCTGAGGAGCGAAAGCATGGGGAGCGAACAGGATTAGATACCCCTGTA
+
GGGGGGGGGGGGGGGGGGGGGGGGGGFGGGGGGGGGGGGGGGGGGGGGGGGGGGGGGGGGFGGGGGGGGGGGGGFGGGGGGGGGGGGGGGGGGGGGGGGGGGGGGGGGGGGGGGGGGGGGGGGGGGGGGGGGGGGGGEGGGGGGGGGGGGGGGGGGGGGGGGGGGGGGGGGGGGGDGGGGGGGGGGGGGGGGGGGCEGGGGGGGGGGGGCFGGGDGFDGEDDGFBGGBFFBDCGGGFFFG
@M00200:205:000000000-AKKM3:1:1101:14669:8622 1:N:0:1
ATTGGGTTTAAAGCGCGCGCAGGTGGTGGCGGATGTGCCGTGTGAAAGCTCCGTCAGATGCGGAGAGGCCACGGTAGACACTGTCACTCGAGGCTCGGAGAGGTCGATGGAATTCCGGGTGGAGCGGTGAAATGCGTAGAGATCCGGAGGAACACCAGAGGCGAAGGCGGTCGACTGGCCGAGACCTGACACTGAGGCGCGACGGCGTGGGGAGCAAACCGGATTAGATACCCCCGTA
+
GGGGGGGGGGGGGGGGGGGGGGGGGGGGGGGGGGGGGGGGGGGGGGGGGGGGGGGGGGGGGGGGGGGGGGGGGGGGGGGGGGGGGGGGGGGGGGGGGGGGGGGGGGGGGGGGGGGGGGGGGGGGGGGGGGGGGGGGGGGGGGGGGGGGDGGGGGGGGFGGGGGGGGGGGGGGGGGGGGGGGGGGGGGFGGGGGGGGGGGGGGGGGGGGECEGCGEGFGGGGGGD09F<FFAFFFEDFF
@M00200:205:000000000-AKKM3:1:1101:4180:8625 1:N:0:1
ATTGGGTTTAAAGGGCTCGTAGGCGGTTTGTCGCGTCGGGAGTGAAAACCTTGGGCTTAACTCAGGGCTTGCTTTCGATACGGGCAGACTTGAGGTCTGCAGGGGAGAACGGAATTCCTGGTGTAGCGGTGAAATGCGCAGATATCAGGAGGACCACCGGTGGCGAAGGCGGTTCACTGGGCATGATCTGACGCTGAGGCGCGAACGTGTGGGGAGCGAACAGGATTAGCTACCCCTGTC
+
GFGCCCFGGFEFGGGGEGGFGGDGEGEGGGGGGGG::B6:8FFG<FGFGF,C,<EFFFFFGC,C6<FC,CFC?<?F,:C4=FDEEC:+EF9<EF?F,CE9FEBC7+@CFAF?+BFFGFFFADFGGGGCCF:BDFGGG7CEG><FGGGGFFGE:<FFGGGGGC7D8>BC7CC8*=C+<C::CF6EE<CGGD@FEGGGG5@5=D5CC*7/;6@ED5B3<CE*93@C:<*84)47CCF>FFF+
@M00200:205:000000000-AKKM3:1:1101:22248:8640 1:N:0:1
ATTGGGTTTAAAGGGCGCGTAGGCGGCGCGGGAAGGCGGCGGTGAAAGTCCGGGGCTCAACCCCGGATCGGCCGTGGCGACTCCCGCGCTGGAGCACAGTAGAGGCGGGTGGAATTCCGGGTGTAGCGGTGGAATGCGTAGAGATCCGGAAGAACACCGGTGGCGAAGGCGGCCCGCTGGGCTGTGGCTGACGCTGAGGCGCGACAGCGTGGGGAGCAAACAGGATTAGATACCCGTGTA
+
[truncated: 49,825,773 more chars]
