# Supplementary material for: Responses of rhizosphere soil bacteria to 2-year tillage rotation treatments during fallow period in semiarid southeastern Loess Plateau
Source: PeerJ. 2020 May 5;8:e8853. doi: 10.7717/peerj.8853 (PMC7207221; doi:10.7717/peerj.8853)
Supplement: Supplemental Information 22 [file peerj-08-8853-s022.gz › G2L1.R2.fastq]

@M00200:205:000000000-AKKM3:1:1110:12920:12226 2:N:0:1
AGGAGAACACCCATATTTGCCCCCCCACGTTCGCCGCGCTGATGTAATCCCGTCACATCCTCCTGCTGTTGCGCCCTCATACGACCACAAGTGAACAACATGTCACATCCCACCCGCGGCCTCCCTCACCTCTCCACACTTCCCCACCCCCCCCGCACGTCCGCTTGCCCCTCCCTGCCCCTGCGGGTCCCGCGACCGCTCGCATCCCCCCCCACGCACCCGTGTGTCACTCAGTCATATCAC
+
,6-C,,,-;,B+,-,,,,6,=;,+++++8:,;,+8+++++6+6,66C,,,,,:,8,,,,,,,:,,,,,9,,<8448+,,5,,,++7@+,,,4,,,:;<,4,,,,,5,7+,,,:++++8++++3,6+,+,,+=*+5,3,05+353361*39*;***().)2**1))).*0)125:*8+)0*1*12))//))(*0(,5(()(-,4),73/*-).((),)415)))(.-.++2)6.)))))))*..
@M00200:207:000000000-ALC1F:1:1101:22032:2843 2:N:0:5
TACGGGGGTATCTAATCCTGTTCGCTCCCCATGCTTTCGCTCCTCAGCGTCAGTTAATGCCCAGAGACCTGCCTTCGCCATCGGTGTTCCTCCTGATATCTGCGCATTTCACCGCTACACCAGGAATTCCAGTCTCCCCTACATCACTCTAGTCTGCCCGTACCCACCGCAGATCCGGAGTTGAGCCCCGGACTTTCACGGCAGACGCGACAAACCGCCTACGAGCTCTTTACACCCAGCAGTCAGTAGA
+
CCCCCGGGGGGGGGGGGGGGGGGGGGGGGGGGGGGGGGGGGCGGGGGGGGGGGGGGGGCFFGGGGGGGGGGGGGGGEGGGGGGGGGGGGGGGGFGGGGGGGGGGGGGGGGGGGGGGGFFGGG=EFGGGGGGGGGGGFCD5=DFGGFDFGFGAFGCBFFC6=DFGAFBEBGFEF6AFAB5DGGFFAGFFAEGDFFFEFCC=@@09@@@96@B;0<F?>B;B?3?(-490:<FA>A??>6((.(-,9).6-4
@M00200:207:000000000-ALC1F:1:1101:8855:6191 2:N:0:5
TACACGGGTATCTAATCCTGTTCGCTCCCCACGCTTTCGCTCCTCAGCGTCAGTAATGGCCCAGAGATCCGCCTTCGCCACCGGTGTTCCTCCTGATATCTGCGCATTTCACCGCTACACCAGGAATTCCGATCTCCCCTACCACACTCTAGCTAGCCCGTATCGAATGCAGACCCGAGGTTAAGCCTCGGGCTTTCACATCCGACGTGACAAGCCGCCTACGAGCTCTTTAAACCCAATAGTCAGT
+
CCCCCGGGGGGGGGGGGGGGGGGGGGGGGGGGGGGGGGGGGGGGGGGGGGGGGGGCGGGGGGGGGGCFGGGGGGGGGGGGGGGGGGGGGGGGGGGFGGGGGGGGGGGGGFCGGGGGGGGGGGGGFGGGGGGDGGGGGGGFGGGGGFGFGFGGGGGGGGGDGCFGFF?FFGFFFFFFFDFGGGAFFGFFFFGFFFFFFFFCFFFDFBB9D;<3>3AFFF@@?FDDF>2:<DFF).7FBF((5<-6):A
@M00200:207:000000000-ALC1F:1:1101:6565:13882 2:N:0:5
TACAAGGGTATCTAATCCTGTTTGCTCCCCACGCTTTCGCGCATGAGCGTCAGTATTGGCTCAGGAGGCCGCCTTCGCCACTGATGTTCCTCCCGATATCTACGCATTTCACCGCTACACCGGGAATTCCACTACCCTCTCCCATACTCCAGCTGAGTAGTATCGACTGCAATTCCCAGGTTAAGCCCAGGGCTTTCACAATCGAATGACTCAGCCACCTGCGTGCGCTTTCTACCCATTCGTCAGTACA
+
CCCCCFGGDFGGGEGF6EFFEFEGGGG,DCAFGG7BF,@,86@=FFEGGBC7BCFEFGGB,96C88BFGGG:FFFGFGD@@DDFGGGGGGGGGDG,+==E;=?B7ECEFGGGGGGGEFCFGD8CGCFGFEFF3=DE?D6DF@F?EFFDFF8DFGGDFF+=;=4<5*96@7AF+:=FF>A*@7CCFGF56AC4>>9=8<94>B=B(()(*708E@A9@===EB241@>B337)75A=(7(/)7=((---))
@M00200:207:000000000-ALC1F:1:1102:18085:13275 2:N:0:5
TACGAGGGTATCTAATCCTGTTTGCTCCCCACGCTTTCGCACCTCAGTGTCAGTATCAGTCCAGGTGGTCGCCTTCGCCACTGGTGTTCCTTCCTATATCTACGCATTTCACCGCTACACAGGAAATTCCACCACCCTCTACCATACTCTAGTCAGTCAGTTTTGAATGCAGTTCCCAGGTTGAGCCCGGGGATTTCACATCCAACTTAACTAACCACCTACGCGCGCTTTATACCCAGTAGTCAGT
+
CCCCCCE7BFGGGGGGGGGGGGGGGGFGGGGGGGGGGGGGGEC<FGGGGGGGGGGFGGGGGGGCGGGGFCEGCEEGGGGGGGFGFEGGGGGFGGGFGGAFFGFGGDGEGGEGGGGGGGFGCFCFFGG,,@8DFFDEGGGFGFGGDDGGG9DDEDGGCDGGFDFGGG?DDGC?DF+CDGG8FGF6?D6D5C+<B>AEFFGEE5C:8CFC@4AEF)96>>>BFFA==@2>F;0)9CFA()(/)3)9?EC
@M00200:207:000000000-ALC1F:1:1102:23199:22340 2:N:0:5
TACGCGGGTATCTAATCCCATTCGCTCCCCTAGCTTTCGTCTCTCAGTGTCAGTGCCGGCCCAGCAGAGTGCTTTCGCCGTTGGTGTTCTTTCCGATCTCTACGCATTTCACCGCTCCACCGGAAATTCCCTCTGCCCCTACCGTACTACAGCTTGGTAGTTTCCACCGCCTGTCCAGGGTTGAGCCCTGGGATTTGACGGCGAACTTAAAAAGCCACCTACAGACGCTTTATACCCAGTATTCAGT
+
BCBC8C@F:FGFGEFFEGG@CF<EGEFFGGFGGGGGEFF,,EF9@EFFGGGGGGG,C:@EGG@<,CE@@@FEGFGFGGGC+@?EFGFGGGG<EC?=?>EFEF9BFGCFABFFGGGD6@DGG8C@=CGGGFD,,3@EG1=FDD,+@F8D7??AFE9?+>A,DDDFE9:CCCDEGFFFC**?@CDGAFF4>FF;8?6BFFF9(0.,32(.)93;3?458A033,87<?>(13<<9)96()(.)))).64
@M00200:207:000000000-ALC1F:1:1103:23618:4461 2:N:0:5
TACGCGGGTATCTAATCCTGTTTGCTCCCCACGCTTTCGCACTTGAGTGTCAGTACTGGACCAGAAGGCCGCCTTCGCCACTGATGTTCCTCCCGATATCTACGCATTTCACCGCTACACCGGGAATTCCGCCTTCCTCTTCCGTACTCCAGCAACACAGTCTCGAATGCAATTCCCAGGTTGAGCCCGGGGCTTTCACACCCGACTTACGTCGCCACCTACGTGCGCTTTAAGCCCAGTAGTCAGT
+
CCCCCGGGGGGGGGGGGGGGGGGGGGGGGGGGEGGGGGGGGGGGGGGGGGGGGGGGGGGGGGGGGGGGGGGGGGGGGGGGGGGGGGGGGGGGFGGGGGGFGGGGGGGGGGGGGGGGGGGFGGGGGGGGGDFEGGGGFFGGGGGGGGGGGGGGGGGGGGGGGGGGGG5FFGGGGFGGFGFFGCFFDGF4DD<CEFFFF<DFFFFF@>@F3>F@@BFFFFFFFFFF:F9FF6:AFAFFB?:>A9AFFBA
@M00200:207:000000000-ALC1F:1:1103:6651:12729 2:N:0:5
TACTCGGGTATCTAATCCTGTTTGCTCCCCACGCTTTCGCGCCTCAGCGTCAGGTCCGGACCAGAGAGCCGCCTTCGCCACCGGTGTTCCACCCAATATCTACGAATTTCACCTCTACACTGGGTATTCCGCTCTCCTCTCCCGGCCTCCAGCACGCCCGTATCGGAGGACCTTCCGGGGTTGAGCCCCGGGCTTTCACCTCCGACGCAACGCGCCGCCTACGCGCCCTTTAAACCCAATAGTCAGT
+
CCCCCGGGGGGGGGGGGGGGGGGGGGGGGGGGGGGGGGGGGGGGGGGGGGGGGGGGGGGGGGGGGGGGGGGGGGGGGGGGGGGGGGGGGDGGGGGGGFFGGGGGGEGGGGGGGGGGGGGGGGGGGCGGGGGGEEGGGGGGFGGGGGEGGGGGGGGEEGGGGGGGGGDGG5DFGFGGGGGGG=GGGFFGGGGGFFFFFEGFFFFFFFFF9BFBF>EFFFFFFFFF>FBFF0?2)6BFBFFF0<<FBFF
@M00200:207:000000000-ALC1F:1:1104:20633:2914 2:N:0:5
TACAAGGGTATCTAATCCTGTTTGCTCCCCACGCTTTCGCACCTTAGCGTCAGTATCAGTCCAGGGGGCCGCCTTCGCCACTGGTATTCCTCCACATCTCTACGCATTTCACCGCTACACGTGGAATTCTACCCCCCTCTACCGTACTCTAGCCTGCCAGTATCGGATGCAGTTCCCAGGTTGAGCCCAGGGCTTTCACATCCGACTTAACAAACCGCCTACGCGCGCTTTAAACACAGTAGTCAGT
+
<CCCCGGGECFFDDDEGGGDFGGGGGFGGGGGGGGFDFCEGGCFGGGGGGGDCEFFGGGGGGGGGDD7:FEDGGGGFEFEGGGGGFF;FFFFFGGGD@FFDGF@=CGGGGGEFEEGGDFE7E@EF9EFFGGGGFGGGGGGF=FCDFGCF9=E9FGFG6<@CA+27+;@CFGFGFFGGGGG8E>5?FFGGG>*:CFEFFGF5AD=((8*69BFF?GF6>9(;5134819>04>B>F*1(342<.)6AA
@M00200:207:000000000-ALC1F:1:1104:7753:8350 2:N:0:5
TACTCGGGTATCTAATCCTGTTTGCTCCCCACGCTTTCGTGCCTCAGTGTCAGTGTTGGCCCAGATAGTCGCCTTCGCCACAGATGTTCCTTCCGATCTCTACGCATTTCACTGCTACACCGGAAATTCCACTATCCTCTACCACACTCTAGTCGCCCAGTATCCACTGCAATTCCCAGGTTGAGCCCAGGGCTTTCACAGCAGACCTAAACAACCCCCTACGCACGCTTTACGCCCAGTAGTCAGTCGAT
+
CCCCCGGGGGGGGGGGGGGGGGGGGGFGGGGEGGGGGGGG?FGGGGGFGGGGGGGFGFGGGGGGGFGEFGGGGGGGGGGGGGFEFGGGGGGGGG7:FGFGG9FGGGGGGG9FFAGGGGGGGGGGGGFGGGGGG8EFGGGGGGGFGGGGGG;;@D6CCEEGE9CCGFDGGG+=?FFFGGF6A=@6DGGGGFF9>FFEFEGFBF5C55);@);@CFG4)35>DBADDFFF2@@4;=AD6@?1)/..))6)(/(
@M00200:207:000000000-ALC1F:1:1106:16036:3404 2:N:0:5
TACGCGGGTATCTAATCCCGTTTGCTCCCCTGGCTTTCGTGTCTCAGCGTCGGCACAACCCCAGCAGTCTGTTTTCACCTTCGGCGTTCCAAGCGATATCTACGCATTTCACCGCTCCACCGCTTGTTCCGACTGCCCCTAGTTGGCCCAAGATCGCCAGTATGCCCAGCCGTTCCACGGGTGAGCCGACGGATTTCACAAGACACCTAACGATCCGCCTACCCACGCTTTAAACCCAGTAGTCAGT
+
CCCCCGGGGGGGGGGGGGCFFG8BFGDFGGFCFFGGGGGEFCFDGGGGGGGFDC@@@FCCEGGGFGCBF,FCEFFGEGGCE<FG7FF@F8455A=BFEGGGGGGGGGGGGGFDGDG8FGGCEE@CFFGGC>>8=@C,6DF13E<,67,+:CG,,@EECCGFFFAF87,?F*;DBGFAFGD5C?D6ADC2)1:5CC<FEGE*035;5(/;,..11CD:FFBB)((5D>BF:04<AFGF0(()).)..4
@M00200:207:000000000-ALC1F:1:1107:11036:14198 2:N:0:5
TACTAGGGTATCTAATCCCGTTTGCTCCCCTAGCTTTCGCGCCTCAGCGTCAGTGTCGGTCCAGGAAGCCGCCTTCGCCACCGGTGTTCCTCCGGATATCTACGCATTTCACCGCTACACCCGGAATTCCGCTTCCCTCTCCCGAACTCAAGCCAAACAGTTTCCCGTGCAGTTCCTCAGTTGAGCCGAGGGATTTCACACGGGACTTGTTAAGCCGCCTACGCGCCCTTTACACCCAGTAGTCAGT
+
CCCCCGGGGGGGGGGGGGGGGGGGGGGGGGGGGGGGGGGGGGGGGGGGGGGGGGGGGGGGGGGGGGGGGGGGGGGGGGGGGGGGGGGGGGGGGGGGGGGGGGGGGGGGGGGGGGGGGGGGGGGGGGGGGGGGGGGGGGGGGEGEGGGGGGGFGGGGGGGFGGGGGGGGGGGGGFDGGGGGGGGGGGGFGFGGFGGFFECEFBBBFBF8EFFFC?F)6;;?<@?F9>39>BBFFF?F>FB;<>FFFFF
@M00200:207:000000000-ALC1F:1:1108:5218:9451 2:N:0:5
TACCGGGGTATCTAATCCTGTTTGCTCCCCACGCTTTCGCGCCTCAGCGTCAGTATCGAGCCAGGTTGCCGCCTTCGCCACCGGTGTTCTTCCCAATATCTACGAATTTCACCTCTACACTGGGAATTCCACAACCCTCTCTCGAACTCCAGTCGTCACGTATCAAATGCAGTTCCCAGGTTAAGCCCGGGGATTTCACATCTGACTGTAACAACCGCCTACGCGCCCTTTACGCCCACTAGTCAGT
+
CCCCCGGGGGGGGGGGGGGGGGGGGGGGGGGGGGGGGGGGEGGGGGGGGGGGGGGGGGGCFGGFGGDFFGGGGGGGGGGGGGDGGGGGGGGGGGGGGGGGGDGGG8FFDFGGGGGGCFFCFGGGGFGGFDFC@@E+@FGGGGGED=8F8FFFGGDGGFEC@?DGGGGCFGGG?BFFFG6C:EFAFFGFGCE?>DDFFFGFFFFC?EEB:6<A?=DEBDF;;8056B6:>@:<A:D59:2054ADA2:
@M00200:207:000000000-ALC1F:1:1108:17539:14423 2:N:0:5
TACTGGGGTATCTAATCCTGTTTGCTCCCCTAGCTTTCGCGCCTCAGCGTCAGTTATGGTCCAGTGCGCCGCTTTCGCCACAGGTGTTCCTCCCGATATCTACGCATTTCACCGCTACACCGGGAATTCCACGCACCTCTCCCATACTCCAGCACCACAGTTTCGCCTGCAGGCTCTGAGTTAAGCCCAGAGATTTCACAGGTGACTTGTGGCACCGCCTACGCGCCCTTTAAGCCCAGTAGTCAGT
+
CCCCCGGGGGGGGGGGGGGGGGGGGGGGGGGGGGGGGGGGDGGGGGGGGGGGGGGGGGGGGGGGGGGGGGGGGGGGGGGGGGGGGGGGGGGGGGGGGGGGGGGGGGGGGGGGGGGGGGGGGGGGDEGGGGGGGGEDGGDGGGDGGFGGGGGGGGGGGGFGGGGGDGGEFGFGGFGGGDG>FCGGGFGGGCFFFGGFFF7B=ABEFE4<BFFF9(282712;@181B@FFFFFF<?F???@4>>94)-
@M00200:207:000000000-ALC1F:1:1108:19615:24143 2:N:0:5
TACGCGGGTATCTAATCCTGTTTGCTACCCACACTTTCGCTCCTCAGCGTCAATTCCAGCCCAGAGCGCCGCCTTCGCCGCTGGTGTTCTTCCTGATATCTGCGCATTTCACCGCTACACCAGGAGTTCCACGCTCCCCTACTGGATTCTAGTCACAGCAGTATCAAGTGGCCTCTCCGAGTTGAGCTCGGAGCTTTCACACCTGACTTACTGAACCGCCTCCGAGCTCTTTAAACCCACTAGTCAGT
+
@BCCCGGGGGGGGGGGGGGGGGGGGGGGGGGGDGFGGGGGGGGGFFGGGGGGGGGGGGGGFCFGGGGGGGGGEGGGGGGFFFGGFGC+CFFGFGGGGGGGGGGGFEEFGGGGGGGDGGGGGGGGGGDGGGGGGGGCCC8D8@EDGGGGGGGFFGGGFDGGGGGAF7FGGFCGGF5CFGGGGFGGGFGGGGF5?CFAFFGA9?B=EDF<E+;FFFGF@GFB6(/=9>(8>9<>ABFF11<).(,-.6:<
@M00200:207:000000000-ALC1F:1:1109:22607:3807 2:N:0:5
TACCGGGGTATCTAATCCTGTTTGCTCCCCACGCTGTCGTGCCTCAGTGTCAGCAATTGCCCAGCAGGCCGCCTTCGCCACTGGTGTTCTTCCGGATCTCTACGCATTCCACCGCTACACCCGGAATTCCACCTGCCTCTACAATGCTCACGCTCGGCAGTTCGCACGGCAGATCCGGGGTTGAGCCCCGGACTTTCACCACACGCTTACCAAGCCACCTACGCACCCTTTATGCCCAGTAGTCAGT
+
CCCCCGGGGGGGGGGGGGGGGGGGGGGGGGGGGGGGGGGGCFGFFGEFGGGGGGGGGGGGGGGGGGGGGGGGGGGGGGGGGGFGGGGGGGGGGGGGGGGGGGGGGGGGGGGGGGGGGGGGGGGGGGGGGGGGGGGGGDGGGFGFGGGGGF,,@EEEGGGGGGCCGEGC5EDGGFGFF5DDGGEGD4;FDC>:BGGFFFGFFD4>B96?@FB?BFFF0E<BB:?915;:BFF>A<4=<B?..6AAF?A
@M00200:207:000000000-ALC1F:1:1109:16157:8365 2:N:0:5
TACTGGGGTATCTAATCCTGTTTGCTCCCCACGCTTTCGCGCCTCAGCGTCAGTAATGAGCCAGGTTGCCGCCTTCGCCACCGGTGTTCTTCCCAATATCTACGAATTTCACCTCTACACTGGGAATTCCACAACCCTCTCTCACACTCTAGTCTGCACGTCTCAAATGCAGCTCCCAGGTTAAGCCCGGGGATTTCACATCTGACTGTACAAACCGCCTACACGCCCTTTATACCCAGTAGTCAGT
+
CCCCCGGGGGGGGFGGGGGGGGGGGGGGGGGGGGGGGGGGGGGGGGGGGGGGDGGGGGGGGGGGGGGGGGGGGGGGGGGGGGGGGGGGGGGGGGGGGGGGGGGGGGGGGGGGGGGGGGGGGGGGGGGGGGGGGGG@EGGGGGGGGGGGGGGGGGGGGEGGGGGGGACGGGGGGDGGFFDGFGFFGFGFEEE?ADGFFFGFFFFC?EEFB:EF?BFFFGFFFFFFDDFFFDFFFFA=@EDEE9EFFFE
@M00200:207:000000000-ALC1F:1:1110:22507:2312 2:N:0:5
TACGCGGGTATCTAATCCTGTTTGCTCCCCACACTTTCGCACCTCAGCGTCAGTATCGAGCCAGTGAGCCGCCTTCGCCACTGGTGTTCTTCCGAATATCTACGAATTTCACCTCTACACTCGGAGTTCCACTCACCTCTCTCGAACTCAAGACTGGGAGTTTTGGAGGCAGTTCCAGGGTTGAGCCCTGGGATTTCACCCCCAACTTTCCAATCCGCCTACGCGCGCTTTCTACCCACTCGTCAGTAGAC
+
CCCCCCFE@FFFGGFGFGGGGGFGG,,EFEGGGG8ECDFE:FGDEFCGGB@FF<F<FF?FGGCFEFCGGGC7FCEBFGG7=45,CF=BFDFGGGC?@FFGAFEDECB?DF9<F,@@EGGG9E<=7C:,,,@EC8DFFGF6DFGE,=DDDFC,@DFCC,+@6@=<+85:3C>79BCFC90@FGG*;@DFFFF5;?GFF6FA2*2)/5688C;AECFFBE@;0(/39:@F((()25=4<20((-,36*).6-)
@M00200:207:000000000-ALC1F:1:1111:10093:8073 2:N:0:5
TACTAGGGTATCTAATCCTGTTTGCTACCCACGCTTTCGAGCCTCAGTGTCAGTTACAGTCCAGAGAGCCGCTTTCGCCACCGGTGTTCCTCCATATATCTACGCATTTCACCGCTACACATGGAATTCCACTCTCCTCTACTGCACTCAAGTCTAACAGTTTCCAATGCACACAATGGTTGAGCCACTGCCTTTTACATCAGACTTATTAAACCACCTGCGCTCGCTTTATGCCCAAATAGTCAGT
+
CCCCCFGGGGGGGGGGGGGGGGGGGGGGGGGGGGGGGGGGGGGGGGGGGGGGGGGGGGGGGGGGGGGGGGGGGGGGGGGGGGGGGGGGGGGGGGGGGGGGGGGGGGGGGGGGGGGGGGGGGGGGGFGGGGGGGGGGGGGGGGGGGFGGGGFGGGGGGGFGDGGGCGGGGGGGGGGGGGFFGGGGGFDFGGGFGGGFFFGFFFFFEFACFEFEFFCFB@DFDBBFFFBFFBEC=A9?BBBFCBC?E49
@M00200:207:000000000-ALC1F:1:1111:28101:14084 2:N:0:5
TACCCGGGTATCTAATCCTGTTTGCTCCCCACGCTTTCGCGCCTCAGCGTCAGTCATGAGCCAGGTTGCCGCCTTCGCCACCGGTGTTCTTCCCAATATCTACGAATTTCACCTCTACACTGGGAATTCCACAACCCTCTCTCACACTCTAGTCTACACGTATCAAATGCAGCTCCCAGGTTAAGCCCGGGGATTTCACATCTGACTGTGTAAACCGCCTACACGCCCTTTAAACCCAATAGTCAGT
+
-8ACCFGG@C,CCFGGGGCAGGGCCAFFGGGGG7@FC<EEGCG:@FEFCBF7FEEFGGGFFFFGGFGGGGG7CBCFGGGCFGG:FGGGGGGGGGGFGGFG9EGFGGFCDFGGGFGGAFFGGGFGGGEF@FGFGFGDGC8=EGGFDD==?DFDDFGFFAD80=+@:@DF79=DDDFGFEG?@@FGGGGD79@5C*;AF?GFFF8BCEF*4*197@F82B@9(((/(63>(6)4C3*0:?03@C))/97
@M00200:207:000000000-ALC1F:1:1112:5910:10313 2:N:0:5
TACTGGGGTATCTAATCCTGTTTGCTCCCCACGCTTTCGCGCCTCAGCGTCAGTAATGAGCCAGGTTGCCGCCTTCGCCACCGGTGTTCTTCCCAATATCTACGAATTTCACCTCTACACTGAGAATTCCACAACCCTCTCTCATACTCTAGTCTGCACGTATCAAATGCAGCTCCCAGGTTAAGCCCGGGGATTTCACATCTGACTGTACAAACCGCCTACACGCCCTTTACACCCAGTAGTCAGT
+
CCCCCGGGGGGGGGGGGGGGGGGGGGGGGGGGGGGGGGGGGGGGGGGGGGGGGGGGGGGGGGGGGGGGGGGGGGGGGGGGGGGGGGGGGGGGGGGGGGGGGGGGGCGGGGGGGGGGGGGGGGGGGGGGGGGGGGGCEGGGGGGGGGGFGGGGFFGGGGGFDFGGGGGGGGGDFFGGGGGGGGGGGFGGGG6>>GGFFFGFFFFFFFFFFE=EEFGFFB@9@BE:9<B@FFFFFFFF;@@;4CCEF3<
@M00200:207:000000000-ALC1F:1:1112:20868:16679 2:N:0:5
TACGGGGGTATCTAATCCTGTTTGCTACCCACACTTTCGAGCCTCAACGTCAGTTGCAGTCCAGTAAGCCGCCTTCGCCACTGGTGTTCTTCCATATATCTACGCATTCCACCGCTACACATGGAGTTCCACTTACCTCTACTGCACTCAAGTTAACCAGTTTCCAATGCCATTCCGGAGTTGAGCTCCGGGCTTTCACATCAGACTTAATAAACCGTCTGCGCTCACTTTATACCCAGTAGTCAGT
+
CCCCCGGGGGGGGGGGGGGGGGGGGGGGGGGGGGGGGGGGGGGGGGGGGGGGGGGGGGGGGGGGGGGGGGGGGGGGGGGDGGGGGGGGGGGGGGGGGGGGGGGGGGGGGFGGGGGGGGGGGGGGGGFGGGGGGGGGFGGGGGGGGGGGGGGGGGGGGFFDGGGGGFGGFF6EGFGGGGGGGGGGGGGGGGEDBDFFFEGFFFFFFEFCFFGFFFGFFE==@CBFFGFFFC@EFFFFFE0=9ECF?CE
@M00200:207:000000000-ALC1F:1:1115:19606:17522 2:N:0:5
TACGGGGGTATCTAATCCTGTTTGATCCCCACGCTTTCGTGCCTCAGCGTCAGTACCGGCCCAGTCACCCGTCTTCACCTTCGGCGTTCCTGTAGATATCTACGCATTTCACCGCTACACCTACAGTTCCGGTGGCGCATCCCGGCCTCAAGATCGGCAGTATGCCCCGCAGTTCCACGGGTCAGCCGTGGGATTTCACGAAGCACTTACCGATCCGCCTACGCACCCTTTATACCCCGTAGTCCGTCGAT
+
CCCCCDGGGGGGGGFGGGEFCGGFFGGFGGGGGGGGGGGGGGGGGCGGGEGEGFDFGEEGGGGFGEGGGGG?FFGGFGGG?F7BEFGEGGGGGFGGGFCFFGGGGGGD9EEGGGEDCFFGGGGG,DFGGGGGGECFGCCD>,@E6CC7CF?<:CF7:B>EFF7FFGG>>EGDG6CFCGCCGD)2>CC3>C5>4CGAA3C?D))7:???AAB:69E)1>?BBFBF1>B::?)6:9*9>(24988)),4((,(
@M00200:207:000000000-ALC1F:1:1118:13943:10245 2:N:0:5
TACGGGGGTATCTAATCCTGTTCGCTCCCCACGCTTTCGCTCCTCAGCGTCAGTAATGGCCCAGAGATCCGCCTTCGCCACCGGTGTTCCTCCTGATATCTGCGCATTTCACCGCTACACCAGGAATTCCGATCTCCCCTACCACACTCTAGCTAGCCCGTATCGAATGCAGACCCGAGGTTAAGCCTCGGGCTTTCACATCCGACGTGACAAGCCGCCTACGAGCTCTTTAAACCCAATAGTCAGT
+
CCCCCGGGGGGGGGGGGGCGGGGGGGGGGGGEGGGGGGGGGDFGGGGGGGGGGGGEEGGGGGGGC<EFGGGGGGGGGGGGGGGGGGGGGGDGGGGGGGGGGGGGGGGGGGGGGGGGGGGGGGGGGGGGGGG@E=DFGEEGGGGGCDGGGGGGFGFEGGGCGGGGGGFGGGG+:AGCECCGGGGCFGG4FCGFFCFFFFGFFF@DDF>EDFFFFFFFFB>FFF1(297?F>DAA<FF:68?DBF4<4<
@M00200:207:000000000-ALC1F:1:1118:28361:12214 2:N:0:5
TACGGGGGTATCTAATCCTGTTTGCTCCCCACGCTGTCGCGCCTCAGTGTCAGCAATTGCCCAGCAGGCCGCCTTCGCCACTGGTGTTCTTCCGGATCTCTACGCATTCCACCGCTACACCCGGAATTCCACCTGCCTCTACAATGCTCGAGCTCGGCAGTTCGCACGGCAGCTCCGGGGTTGAGCCCCGGACTTTCACCACACGCTTACCAAGCCACCTACGCGCCCTTTACACCCCATAGTACGT
+
CCCCCGGDGGGGGGGGGGGGFFFGGGGGGGGGGGGDFGGCFCEEGGGGGGGGDFCEGGGGF8CFGFGGDGGGGGG@CFGGGGFGGGGGGGGGGGGCFEGGGGGFGGGGDFFGGGGCEGGG,CC7CEGGGGAF@EFGEF?DDFC<;+<CCGG>EE7CCGGG3,CEGGGGDGGD*ACCBE3)8/)28+;FDGDA3<74=<G225(07BBF0)345(>FFF?(88BB;C69;(2-6<6;(,(8(,.))-(
@M00200:207:000000000-ALC1F:1:1119:23246:6343 2:N:0:5
TACTAGGGTATCTAATCCCGTTTGCTACCCTAGCTTTCGCGCCTCAGCGTCAAGAACAGGCCAGGAAGTCGCCTTCGCCACTGGTGTTCCTCCCGATATCTACGCATTTCACCACTACACCGGGAATTCCACTTCCCTCTCCTGCCTTCGAGTCGAGCAGTATCGCGTGACCCTCCCCAGTTGAGCCGGGGGCTTTCACACGCGACTTGCACGACCGCCTGCGCGCTCTTTATACCCAGTAGTCAGT
+
CCCCCGGGGGGGGGGGGGGGGGGGGGGGGGGGGGGGGGGGGGGGGGGGGGGGGGGGGGGGGGGGGGGGGGGGGGGGGGGGGGGGGGGGGGGGGGGGGDEGGGGGGGGGGGGGGGGGGGGGGGGGGGGGGGGGGGGGGGGGGGGGGGGGGGGGGGGGGDGGGGGGGGGGGGFGGFGGGGCGGGGFGGGGGD>DEEGFFFGFA;FE0:B?EFFFFFFFFFFFFFF>>BFF?>>4>AFFFF::A2>AFAA
@M00200:207:000000000-ALC1F:1:1119:20249:10405 2:N:0:5
TACCGGGGTATCTAATCCCGTTTGCTCCCCTGGCTTTCGCTCCTCAGTGTCAGTATTGGTCCAGGACGCCGCCTTCGCCACCGGTGTTCCTTAGGATATCAACGCATTTCACCGCTCCACCCTAAGTTCCGCTTACCTCTGTCTCACTCAAGCGCAGCAGTATCGAAAGCAATTCCTCAGTTAAGCTGGGGTATTTCACTCCCGACTTGCTACACCGCCTACGCACCCTTTATGCCCAATAGTCAGT
+
CCCCCGGGGGGGGGGGGGGGGGGGGGGGGGGGFGFGGGGGGGGGGGGGGGGGGGGGGGGGGGGGGDGGGGGGGGGGGGGGGGGGGGGEGGFGGGGGGGGGGGGGGGGGGGGGGGGGGGGGGGGGGGGGGGGGGGGGGGGGGGGGGGGGGGGDGEGGGGGCF:FGGGCGGGGGGFFFGGFGFGGGFGGGGGGGEFGFFE>BFDFBFFBFEEFEFEFFBFFFD@@BFF9@?FE=C?FAD3,38><A>AA
@M00200:207:000000000-ALC1F:1:2102:17074:9541 2:N:0:5
TACACGGGTATCTAATCCTGTTTGCTCCCCACGCTTTCGCGCCTCAGCGTCAGTAATGAGCCAGGTTGCCGCCTTCGCCACCGGTGTTCTTCCCAATATCTACGAATTTCACCTCTACACTGGGAATTCCACAACCCTCTCTCACACTCTAGTCTGTACGTATCAAATGCAGCTCCCAGGTTAAGCCCGGGGAGTTCACATCTGACTGTACAAACCGCCTACACGCCCTTTACACCCAATAGTCAGT
+
CCCCCGGGGGGGGGGGGGGGGGGGGGGGGGGGGGGGGGGGGGGGGGGGGGGGGGGGGGGGGGGGGGGGGGGGGGGGGGGGGGGGGGGGGGGGGGGGGGGGGGGGGGGGGGGGGGGGGGGGGGGGGGGGGGGGGGGGGFGGGGGGGGGGGGGFGGGGGGGFEEFGG7DFGGGGFFFGFGGGCGG+BGFGDDDGA/)0+7CEFFEFFE@AEFFEEEGFBFBFFFFFFED0;D;9EFFA>F;DE3<EE<E
@M00200:207:000000000-ALC1F:1:2102:6604:19351 2:N:0:5
TACGAGGGTATCTAATCCTGTTCGCTCCCCACGCTTTCGCGTCTCAGCGTCAGTACCGTACTAGAGAACCGCCTTAGCCACGGGTGTTCTTCCTGATATCTGCGCATTTCACCGCTACACCAGGAATTCCATTCTCCTCTTCCGGACTCTAGCCAAATGGTTTCGGTCGACGTCTGAAGGTTAAGCCTCCAGTTTTCACAACCGACCTATATGGCCGCCTACACGCTCTTTATACCCAGTAGTCAGTAGCT
+
CCCCCGGGGFGGGGGGGGGGGGGGGGFFGGFCFGGDGGGGGCFGFGGGEGGGGGFFGGGFGFDFFGGGGGDGGGG9AFGGGGGGGEFFGFFGGGGDDEGGGGGGGGG:FFGGG@EGGGGFG8FGC=FGGGGFFEGGGGGD=DGGGDGGG?=DCFF,@BFGFCFGCGGGGCGC>DGDF7C7>CF:C:*9DCCFE*25BEFC=B(=>29B34+9<EG4659<;D6)4A;?BADFA>6F:?<7)46A22654))
@M00200:207:000000000-ALC1F:1:2104:20259:23879 2:N:0:5
TACGGGGGTATCTAATCCTGTTTGCTACCCACGCTTTCGTGTCTCAGTGTCAGTTCAGGCCCAGGTGATTGCCTTCGCCATCGATGTTCCTCCCGATATCTACGCATTTCACCGCTACACCGGGAATTCCGTCACCCTCTACCGAACTCGAGCTCGTCAGTATCGACTGCAATTCCCAGGTTGAGCCCAGGGATTTCACAACCGACTTAGCGAGCCACCTACTCACGCTTTATACCCAATAGTAAGTAGCT
+
CCCCBFGGGGGGGGFGGGGFGGGFGGGGGGGGGGGGGGGGGFGGGGGGGFFGGGGC<A9EFEEEGG?ECBEF9FGG<FFFEFDDGGGGE,EAF@FGGGGGFEFGFECFGGGGG@CEGGGG,+>+8CCFFGCBFGGFFCFFG8=E+CEFG6=86:,14>E+@EFG5E7C7EFFG7DFGF6CDE*777C4;49DFCC6F?C>.:)/1673)7+2((2:356=@F3F94(4(.44AAF4..432<4.)..6<2)
@M00200:207:000000000-ALC1F:1:2105:6018:5314 2:N:0:5
TACGAGGGTATCTAATCCCGTTTGCTCCCCTGGCTTTCGCGCCTCAGCGTCAATACCGGTCCAGGATGCCGCCTTCGCCACCGGTGTTCCTCCAGATATCTACGCATTTCACCGCTACACCTGGAATTCCACATCCCTCTCCCGGATTCGAGCCTGCCAGTCTCGGACGCAGTTCACGGGTTGAGCCCGGGGATTTCACGTTCGACTTAACAGGCCACCTACGCGCCCTTTATACCCAATAGTCAGT
+
CCCCCGGGGGGGGGGGGGGGGGGGGGGGGGGGGGGGGGGGGGGGGGGGGGGGGGGGGGGGGGGGGGGGGGGGGGGGGGGGGGGGGGGGGGFGGGGGGFGGGGGGGGGGGGGGGGGGGGGGGGGGGGGGGGGGGGGGGGGGGGGGGGGGGGGGGGGGGGGGGGGGGGEGGGGGGFG+BFGG>EDGGGGGGGGFFDGFFFGFFFFBFF@;<EA<=;3>=5<0(9<FF@BBF?FFBFFFF?:(829AA2:
@M00200:207:000000000-ALC1F:1:2106:20616:15877 2:N:0:5
TACAGGGGTATCTAATCCTGTTTGCTCCCCACGCTTTCGAGCCTCAGCGTCAGTTACAGACCAGAGAGCCGCTTTCGCCACCGGTGTTCCTCCATATATCTACGCATTTCACCGCTACACATGGAATTCCACTCTCCCCTTCTGCACTCAAGTTTAACAGTTTCCAAAGCGAACAATGGTTAAGCCACTGCCTTTAACTTCAGACTTATTAAACAGCCTGCGCTCGCTTTAAACCAAATAGTCAGT
+
CCCCCGGGGGGGGGGGGGGGGGGGGGGGGGFGGGGGGGGGGGGGFGGGGGGGGFFGGGGGGFEGGFGGGGGGGGGGDGGFFFGGGGGGFGGGGGGGGGFCGFFGEGEEFGGGFFEGEGGGGGGGEEFGGGGGGGGF8FEDFGGFGGGGFGGGFDGGGGGG=EFGCFDADGCDGFGFGGCGGGFGG?FFGGCFFGGFFFF6@EA58@7CEFFFFE*-)3-):94@=D5>B=444=F4:(7)7C?C9/
@M00200:207:000000000-ALC1F:1:2107:21173:6368 2:N:0:5
TACGGGGGTATCTAATCCCGTTTGCTCCCCTGGCTTTCGCGCCTCAGCGTCAGTGTCAGCCCAGCAACCCGTCTTCACCTCAGGTGTTCCTCTTGATATCTACGCATTTCACCGCTACACCAAGAATTCCGATTGCCCCTTCTGCACTCTAGCAAAGTAGTATCATCTGACCGTTCCGAGTTAAGCCCGGAGATTTCACAGATGACTTAAATTGCCGCCTACGCGCCCTTTAAGCCCAGTAGTCAGT
+
CCCCCEGGGGGGGEDFG<F@FGGEGGGGGGGG@FGEGGGGEGGGGEFGGGGGGGGGGGGGGGGGGGGGGGGGGGGGGGGGGGDFGGGGGGGGFGFFFGGGGGGGGGGEGGGGGGGGCCFGFGGEEEGGGGGGGGGGGGEFGGGGGGGGGGGGGADDGDDDFGGGGGFGGGGGGFDGGGE>ECGGGGGGGGGD*;DBFFGFF4FFEEF6AC=@CECC9B>@DF@91ABFB@);57;7:<?B4<BA>FF
@M00200:207:000000000-ALC1F:1:2108:29445:13379 2:N:0:5
TACTGGGGTATCTAATCACGTTTGCTCCCCTGGCTTTCGCTCCTCAGCGTCAATGCCGGTCCAGGATGCCGCCTTCGCCACCGGTGTTCCTCCAGATATCTACGCATTTCACCGCTACACCTGGAATTCCGCATCCCTCTCCCGGATTCAAGCCATCCAGTATCTGATGCAGTTCCCAGGTTAAGCCTGGGGATTTCACATCCGACTTAGTTGGCCGCCTACGAGCCCTTTATGCCCAATAGTCAGT
+
CCCCCFGGEGGGGGGGG,FCGFGGGGGGGGFEFGGGGGGGGDGGGGGGGGDGEGCEC@FGGGEG8D8FFFGGGGGGDGGGGFGEGGGEAFFFE8AEEFEFGDFDGE@FFGGGGGDEGG9E89EFFGGDGGGC6A>EGFG8DG@6+@ECDFGDGGGDGFGFG89;3573<@D+@CFF=,473@D7CGGF>FFG*;FACEG>EFF>AA9A:8:B8;CC@E>12A@:(=(3;@FEE6=63)18@3.)))-
@M00200:207:000000000-ALC1F:1:2108:12360:14694 2:N:0:5
TACGGGGGTATCTAATCCTGTTTGCTCCCCACGCTTTCGCGCCTCAGCGTCAGTTACAGACCAGAGAGCCGCTTTCGCCACCGGTGTTCCTCCATATATCTACGCATTTCACCGCTACACATGGAATTCCACTCTCCCCTTCTGCACTCAAGTTTAACAGTTTCCAAAGCGCACACTGGTTAAGCCACTGCCTTTAACTTCATACTTATTAAACCGCCTGCGCTCGCTTTAAGCCCAGTAGTCAGTAGCTT
+
CCC8,CGGGGGGGGGGGGGGGGGGGGGGGGGGGGGGGGG,@FGGGGGGGGGGGG<E96<6EFFGA,,?FFGGDEGGCFGGEGGGGGGGG9EGGFEFGGGGGCFG:CFGGGFGG+CEGGGG93FGFFGGDGGGD,=DF8CF8,67@FGGG6FCG7EG,@,<EFGC*577+<*3;9**;9>FGFFEGGGGCCFFAGGF+/:FC8++9878>8@FA3CC9ED;;8(01561=1))/47FB<:)6))-)..).6)
@M00200:207:000000000-ALC1F:1:2108:15160:23258 2:N:0:5
TACACGGGTATCTAATCCTGTTTGCTCCCCACGCTTTCGAGCCTCAGCGTCAGTTACAGACCAGAGAGCCGCTTTCGCCACCGGTGTTCCTCCATATATCTACGCATTTCACCGCTACACATGGAATTCCACTCTCCCCTTCTGCACTCAAGTTTAACAGTTTCCAAAGCGAACAATGGTTAAGCCACTGCCTTTAACTTCAGACTTATTAAACCGCCTGCGCTCGCTTTATACCCAGTCGTCAGT
+
CCCCCGGGGGGGGGGGGGGFGGGGDGGGGGGGGDGGGGGGGGGGGGGGGGGGGGGGGGFDCFGGGGGDGGGGGCGGDE@FEFDGGGGGCCGFGGGGGGGGGGGGGGG:EDGGGEGEGGF8EFGGECFGFGGG=FGFFFG6DFFGCAFFGGFCGGDF8>D8@=+C*5=E=DDGDDG?CFCFFGGE7C?D63E7CD8BBAFCFFA>)>;CEFFFFB9*:*79B;>?=526(39?5?+)./5)//((6<
@M00200:207:000000000-ALC1F:1:2109:17331:7834 2:N:0:5
TACTAGGGTATCTAATCCTGTTTGCTCCCCTAGCTTTCGTGCCTCAGCGTCAGGAAGTGTCCAGGGACTCGCCTTCGCCACTGGTGTTCCTCTCGATCTCTACGCATTTCACCGCTACACCTGGAATTCCGCGTTCCTCTCCTGCACTCAAGCCCGCCAGTCTCACACGCAGTTCCCCAGTTGAGCTGAGGGATTTCACGTGTGACTTAGCGGGCCACCTACGAACCCTTTAAACCCAGTAGTCCGT
+
CCCCCGFGGGGGGGGGGGGGGGGGGGGGDFFFFGGGGGGGGGGGFDFGGGGGGGGGCFGGGGGFGGGGGGGGGGGGFGGGGGFGGGGGGGGGGGGGGGGGGGGGGGGGGGGGGGGGGGCCFGGGGGGGGGCECECEEDGGGGGFG8FGGGD9FFGDCEECGGGGCDFG=EDCDFGGGGGGGA**5@8D7FGBCCFFFFG9=AFF?EEFE>9@9@GG5ADB1A11;FB@FFFF5)948<;@6?7))63
@M00200:207:000000000-ALC1F:1:2110:21609:13071 2:N:0:5
TACGAGGGTATCTAATCCTGTTTGCTCCCCACGCTTTCGCGCCTCAGCGTCAGTAATGAACCAGGTCGCCGCCTTCGCCACCGGTGTTCTTCCCAATATCTACGAATTTCACCTCTACACTGGGAATTCCACGACCCTCTTTCACACTCTAGACTGACTGTATTAAGCGCAGTCCCCAGGTTGAGCCCAGGAATTTCACGCCTAACTAATCAATCCGCCTACGCGTCCTTTATGCCCAGTAGTCAGT
+
CCCCCGGGGGGGGGGGGGGGGGGGGGGG9BFGGGGGGGGGGGGGGGGGGGGGGGGGGGGGGGGGGGGGGGGGGGGGGGGGGGGGGGGGGGGGGGGGGGGGGGFGGCGGGGGGGGGGGGGGGGGGGGGGGGGGGGGGGGGGGGGGGGGGGGGCGGGGGGGGGGGGGGGGGGGGGFGGGFCFGF<=FGFGGGGFGFG6FFFFFFFFFFCE=EFFFFGA@FF21;;B6(6./977CEFF@E?;47?EB<>
@M00200:207:000000000-ALC1F:1:2110:7813:17851 2:N:0:5
TACAGGGGTATCTAATCCTGTTTGCTCCCCACGCTTTCGCGCCTCAGCGTCAGATCCGGACCAGAGAGCCGCTTTCGCCACCGGTGTTCCACCCAATATCTACGAATTTCACCTCTACACTGGGTATTCCACTCTCCTCTTCCGTTCTCGAGCCGAAAAGTTTCGAATGCAGTTCCGAGGTTGAGCCTCGGGCTTTCACATCCGACTTCTCCGGCCGCCTACGCGACCTTTAAACCCAGTAGTCAGT
+
CCCCCGGGGGGGGGGGGGGGGGGGGGGG,BFGGGGGGGGGGGGGGGGGGGGGGGGGGGGGGGGGGGGGGGGGGGGGGGGGGGGGGGGGGGGGGGGGGGGGGGGGGGGGGGGGGGGGGGGGGGGGGGGGGGGGGGGGGGGGGGGGGGGGGGGGGGGDGEGFGGFGGGFFGGFDFFGGGGGDGF@=FGGGGGGFGFGFFFGFFFADFFFFFFFFFBGF;DF;+;<94(44-.64)6FFBBB?AB469>D
@M00200:207:000000000-ALC1F:1:2111:8055:14912 2:N:0:5
TACAGGGGTATCTAATCCCGTTCGCTCCCCTGGCTTTCGCGTCTCAGCGTCAGAAAACGTCCAGGAGCTCGCTTTCGCCACGGGCGTTCCTTCCGATCTCAACGCATTTCACCGCTCCACCGGAAGTTCCAGCTCCCCCTACGTCCCTCGAGGACGGTCGTATCGGCGCCCCTTCCCCGGTTGAGCCGGGGGATTTCAGCGGCCGACGTGCCGTCCCGCCTACACGCGCTTTAAACCCAGTAGTCAGT
+
CCCCCGGGGGGGGGGGGGGGGGFGGGGGFFGGGGGGGGGGGGGGGGGGGGGGGFGFGGGGGGGGGGGGGGGGGGGGGGGGGG@EGGGGGGGGGGGGGGGGGGGGGGGGGGGGGDGEGGGGGGGGGGGGGGGGGGFGGGGGGGGGGGGGGGG>EEGGDGGGGGGGGGGGGGGGCFGGGGD:CEGCCGGGDDD<CBGFFFFF63BFBFFFF?FFFFGFFFFFFFBFFDF06>0:B>CF???FBFA<<>BF
@M00200:207:000000000-ALC1F:1:2112:26087:4899 2:N:0:5
TACGCGGGTATCTAATCCTGTTTGCTCCCCACGCTTTCGCGCCTCAGCGTCAGTAATGAGCCAGGTTGCCGCCTTCGCCACCGGTGTTCTTCCCAATATCTACGAATTTCACCTCTACACTGGGAATTCCACAACCCTCTCTCACACTCTAGTCTGCACGTATTAAATGCAGCTCCCAGGTTAAGCCCGGGGATTTCACATCTAACTGTACAAACCGCCTACACGCCCTTTATGCCCAATAGTCAGT
+
CCCCCGGGGGGGGGGGGGGGGG,CFGGGGGGGGGGGGGGGDGGGGGGGGGGGDGGGGGGGCGGGGGGGGGGGGGGGGGGGGGCFGGGDGGGGGGGGG@FGGGGFGEFGGGGGGGGGGGGGGGGFFGGGGF;DCFGGGGDGGGGFGGGGGDCFGGGGGGGCGGFGGGFGGGGGGFGGGGGGGF9CFFGDDGCC>DFFFFGFFFFFCECACFFF7BCF6EBFFF@D?E;>9@;<?EFA@@1<DFAAAAA
@M00200:207:000000000-ALC1F:1:2112:5156:18757 2:N:0:5
TACGCGGGTATCTAATCCTGTTTGCTCCCCACGCTTTCGCGTCTCAGCGTCAGTTACGTCCCAGCGAGCTGCCTTCGCAATCGGTGTTCCTCCTGATATCTGCGCATTTCACCGCTACACCAGGAATTCCACTCGCCTCTTCCGCCCTCTAGCCCGACAGTATCCACCGGCATTCGAGGGTTGAGCCCCCGACTTTCACAGCGGACTTACCGGGCCGCCTACACGCTCTTTACACCCAATAGTCAGT
+
CCCCCGGGGGGGGGGGGGGGGGEEGGGGGGGEGGGGGGGGGFGEGGG8FGGGGGGGGD@CFGGGGGGGGGGGGGGGGGG+CGGGFEGGGGGGGCGGGGGGGFFGGGEGGGGFGGGGGGGGF8GGFFGGGGGGFD?GGGGGGGGEE+:?CFFFFGGGGG*@FGFGGGF,;=@CCFGFG67CE6CFGGGGGGGGFGGFAEF+7A5A1;BFBF)5,7DD>EFFFF??:51(,<4A4-=<618(,5>><<5
@M00200:207:000000000-ALC1F:1:2113:11665:4230 2:N:0:5
TACGCGGGTATCTAATCCCGTTCGCTCCCCATGCTTTCGCGCCTCAGCGTCAGATTGCGGCCAATGCGTCGCCTTCGCCACCGGTGTTCCCTGTGATATCTACGCATTTCACCGCTACACCTGGAATTCCGCATCCCTCTCCCGAATTCAAGCCCACCAGTCTCGAACGCAGTTCCCGGGTTGAGCCCGGGGATTTCACGTTCGACTTAGCAGGCCGCCTACGCGCCCTTTATGCCCAGTAGTCAGT
+
CCCCCGGGGGGGGGGGGGGGGG,BFEGGGGGGGGGGGGGGGGGGGGGGGGGGGGGGGGGGGGGGGGGDGGGGGGGGGGGGGGGGEGEGGGGGGGGGGGGGGGGGGGGGGGGGGGGGGGGFGGGGGFFGGGGGGGGGGGGGGGGGDGG7FGGGGGFGGGGGGGGGGCGGGGGGGGGGDCGGGDEGGCFGGGGGF5CAAEGFFFFFFF?0??A<ABGE05>68?F9>EFF9B>DFFFF?FF?AFBA<9A
@M00200:207:000000000-ALC1F:1:2113:12733:13187 2:N:0:5
TACGGGGGTATCTAATCCTGTTTGCTCCCCACGCTTTCGTGCCTCAGTGTCAGTGCTGGTCCAGGTAGTCGCCTTCGCCACAGATGTTCCTCCCGATCTCTACGCATTTCACTGCTACACCGGGAATTCCACTACCCTCTACCGCACTCTAGCTCGCCAGTATCCAATGCCATTCCCAGGTTGAGCCCAGGGCTTTCACATCAGACTTAACAAACCACCTACGCACGCTTTACACCCAGTAGTCAGT
+
CCCCCGGGGGGGGGGGGGGGGG9FGGGGGGGGGGGGGGGGGGGGGGGGGGGGGGFGGGGGGGGGGGGGGGGGGGGGGGGGGGGGGGGGGGGFGGGGGGGGGGGGGGGGGGGGGGGGGGGGGGGGGGGGGGGGGGGGGGGGGGGGGGGGGGFGFGFGGG>EGGGGGGGGGGGGFCGGGGGGGGGGGGGGFCGGFGGFFFGFFFFEFFBFFFFFFFGADFFFFFFFDEFFFFFEEFFFFF<;A<DFAAF
@M00200:207:000000000-ALC1F:1:2114:17589:8846 2:N:0:5
TACTCGGGTATCTAATCCCGTTTGCTCCCCTGGCTTTCGTGTCTCAGCGTCAGCAGGTCCCCAGTCATCTGTTTTCACCGTCGGCGTTCCAAACGATATCTACGCATTTCACCGCTCCACCGTGTGTTCCGATGACCCCTAGACCGCTCAAGACCGCCAGTATGCCCGGCCGTTCCCCGGTTGAGCCGGGGGATTTCACGCGGGCACTTAACAGTCCGCCTACACACGCTTTACACCCAATAGTCAGT
+
CCCCCGGGGGGGGGGFG,FGFFGGGCFFGGAFEGFEGGGGGGGGGGGGGGGGGGDFGFGGGGGGFGGGGGFFEBFFFCFGGGGGGGGGGGGGGGGCDEGGGGGGGGGGGGGGGGGDGCFGGGG,5AAD;DECGGGGG,@=FFGGGC>6@D@=DCEGGGGCAC7EG8?CDGGGG>;*9?DG>DGFGGGCD4D3;9C3@?FF@3:(36?09FAAFFFF070:???BBFFF6:?(6>F4:1224226<<<<
@M00200:207:000000000-ALC1F:1:2114:14092:20548 2:N:0:5
TACGCGGGTATCTAATCCTGTTTGCTCCCCACGCTTTCGCTCCTCAGCGTCAGTACTGGCCCAGAACACTGCCTTCGCCATCGGTGTTCCTCCTGATATCTGCGCATTTCACCGCTACACCAGCAATTCCGTGTTCCCCTACCAGACTCAAGTCACCGCAGTATCGGATGGCGTCTCGGGGTTGAGCCCCGAGTTTTCACATCCGACTTACGGAACCGCCTACGAGCTCTTTACACCCAGTAGTCAGT
+
CCCCCGEFCGGGGFGGGGGGGGGGGGGGGGGEGGGCGGGGGGGGGGGGGFGGGFFFGGGGFFGFFGGGGGGGGGGGFGGGGGGGGGEEGGGGGGGGGGGGGGGGGGGGGGGGGGGGGGGGGGG,;FFGG9DFFFDDFDGGGGGFFCFFGGGFGGGGGGDGGGFGGGGGDGGFGEGDFGGDEGGDFFCGGGGFB?56@?FFCFF6<DBF>CED;@C:?:>F;F?BFEFFBFFAAA=?331:35<<ADBA
@M00200:207:000000000-ALC1F:1:2116:14122:13456 2:N:0:5
TACCGGGGTATCTAATCCCTTTTGCTCCCCACGCTTTCGTGCATGAGCGTCAGTGCTGGCCCAGGAGCCTGCCTTCGCCATCGGTGTTCCTCCTGATCTCTACGCATTTCACTGCTACACCAGTAATTCCAGCTCCCTCTTCCGCACTCCGAGCCTTCCAGTCACAAGCGCAATTCCCAAGTTAAGCGCGGGGCTTTCACACCTGTCTTAAAAGACCGCCTGCGCACGCTTTATACCCAGTAGTCAGT
+
CCCCCGGGGGGGGGGGGGGGGGGGGGGGGGGGGGGGGGGGGGGGGGGGGGGGGGGGGG?FGGGGGGGGGGGGGGGGGGGGGGGGGGGGGGGGGGGGGGGGGGGGGGGDGGFGGGGGGGGGGGG,?EGGGGGGGGGGGGGGGGGGGGGGGGGDGDGGGGGGGGGGGGGGGGGGCEGGFGGGGGFGCGA)0<;:>GF9A@CFEFFFFEEFFFF3C<DF@B99DFDFFEFF;<BBB>F@A7?BF))-<A2:
@M00200:207:000000000-ALC1F:1:2116:15837:17487 2:N:0:5
TACACGGGTATCTAATCCTGTTTGCTCCCCACGCTTTCGTGCCTCAGCGTCAGTTGCCGTCCAGAGAGTCGCTTTCGCCACCGGTATTCCTCCTGATATCTACGCATTTCACCGCTACACCAGTAATTCCACTCTCCCCTCCGGCACTCGAGCTGCGCAGTTTCGAGCGCACTTCCCGGGCTGAGCCCGGGGCTTTCACGCCAGACTTGCACAGCCGCCTACGCACCCTTTAAACCCAGTAGTCAGT
+
CCCCCGGGGGGGGGGGGGGGGGGGGGGGGGGGGGGGGGGGGGGGGGGGGGGGGGGGGGGGGGGGGGGEFGGGGGGGGGGGGGGGGGGGGGGGGGGGGGGGGGGGGGGGGGGGGGGGGGGGGGG,69:EFFGGGGGGGGGGGGGGGGGGGGGGGD8FEGGGGFFGGFGGGGGGGFGFFG4CCDGCDCB(69?DFGFFFFCA?FF>@@ECFFFF@DGFFFF?:?FF:BFBBF?AAAF?:BF?F4<FB<>
@M00200:207:000000000-ALC1F:1:2116:6727:21900 2:N:0:5
TACCGGGGTATCTAATCCTGTTTGCTCCCCACGCTTTCGAGCCTCAGCGTCAGTTACAGACCAGAGAGCCGCTTTCGCCACCGGTGTTCCTCCATATATCTACGCATTTCACCGCTACACATGTAATTCCACTCTCCTCTTCTGCACTCAAGTTTAACAGTTTCCAAAGCGAACAATGGTTAAGCCACTGCCTTTAACTTCAGACTTATTAAACCGCCTTCGCTCGCTTTACGCCCAATAGTCAGT
+
CCCCCGGGGGGGGGGGGGGGGGGGCGGGGGGGGGEGGGGDEEGGGGGGGGGGGGFGGGCCFFCFGG8BF<FGEFFEECGEFFG@FCFFFFFGFGGGGGEGGGGG+@CGGFGFG7EE84@FDDG,6CEFGGFGGGGGF,DFC;ACFFCDF8FCFDGGGF89DADFDFA8DGCC+<+33<CFCF78CCC@@3336DAAFEFB*90>=5EFFCFCCFG4=BF(8(((/82-:0;.11>.:(6=3<3<))
@M00200:207:000000000-ALC1F:1:2119:15702:6329 2:N:0:5
TACTAGGGTATCTAATCCTGTTTGATCCCCACGCTTTCGTGCCTCAGTGTCAATACATCCGTAGTAAGCTGCCTTCGCAATTGGTGTTCTATGTCATATCTAAGCATTTCACCGCTACATGACATATTCCGCTTACCTCCAGATAATTCAAGACCTATAGTATCAATGGCAGTTTCCGAGTTAAGCTCGAAGATTTCACCACTGACTTACAGACCCACCTACGCACCCTTTATACCCAGTAGTCAGT
+
CCCCCGGGGGGGGGGGGGGGGGFGGGGGGGGGGGGGGGGGGGFGGGGGGGGGGGGGGGGGGFGGGGGGGGGGGGGGGGGGGCEFGGGGGGGDGGGGGGGGGGGGGGGGGGGGGGGGGGGGEFGGGGGGGGGGEEEGDG8F1>AFGGADGGGGDGGGGGGFA==@FGFFGGGGGFGFC96=FGGGGGGFD>FDEGFFFFGFFFFEFFEFFFFC7CF5@EFDFFFA=E=DFFFFFCFFEFBB6A6<6;7
@M00200:207:000000000-ALC1F:1:2119:8069:12753 2:N:0:5
TACTCGGGTATCTAATCCCGTTTGCTCCCCTGGCTTTCGCGCCTCAGCGTCAGTAAAGGTCCAGCACGTCGCTTTCGCCACCGGCGTTCCTTCCGATATCTACGCATTTCACCGCTCCACCGGAAGTTCCACATGCCCCTACCTTCCTCCAGACACACAGTATCGGAGGCTGTTGTCCAGTTAAGCTGAACGATTTCACCCCCGACTTGCGTGCCCGCCTACGCGCCCTTTAAGCCCAATAGTCAGT
+
CCCCCGGGGGGGGGGGGGGGGGGGGGGGGGGGGGGGGGGGGGGGGGGGGGGGGGGGGGGGGGGGGGGGGGGGGGGGGGGGGGGGGGGGGGGGGGGGGGGGGGGGGGGGGGGGGGGGGGGGGGGGGGGGGGGGGGGGGGGGGGGGGGGGGGGDGFGGGGGF@?CFGGGGGGGGGFGFFFGGGGGGGGGGGDGFAGFFFEFBF8?>FFFFFCEFFFFFFFFFFFFFFFFFB77<:<FF?B?B7ADAAFF
@M00200:205:000000000-AKKM3:1:1101:18357:1945 2:N:0:1
TACAGGGTTCTCTAATCCTGTTTTCTCCCCACGCTTTCTCTCCTCAGCGTCATTATCGTACCATTTCTCCGCCTTCGCCACCTTTGTTCTTTCGTCTCTCTACGCCTTTCTCCTCTACACTCCCTTTTCCACCTTCCTCTTCCGAACTCCCTCCTCCCATTTTCTTCTGCCATTCCCTTTTTGATCCCTTTCCTTTCCCCCCCTCCTTTCAAGTCCGCCTCCTCGCCCTTTCTCCCCCGTATTCCTTCTCT
+
6,8,,,,,;,;CE,,<CCF<ECC,;CC@C;,8+8C@CA,;,;BEE,,;+88,,<,<C,,,:@,,6<,,<576?FCE,88,44,,:,<AEEA,4,,,9,9C=,<,++9@==,:CDDD,?,949,4,,99@=,4=,+99<=:<@E5+*=3=*,+,+65:>++7+56*++,5,+)5:D++++*86+++7,00+,+02==5*61885))039**3**365)*35)/030*27828***.01(./((.1/..))))
@M00200:205:000000000-AKKM3:1:1101:12614:1953 2:N:0:1
TACCCGGTTCTCTAATCCCGTTTTCTCCCCACTCCTTCTTTTCTCAGTTTCCTTTCACTGCCATTTCTCCGCTTGCTCCTCTTTTTTTCCTCCCTCTCTCTACTCCTTTCCCCACTACACCCTTTCTTCTACGCCCCCCTCCGTGCCTCCCTTCGGTGTGTCTCCCCCGACCTCGCCCCTTTAAGCGCGTCTCTTTCACCCCGCCCTTCCCCGACCACCTACCCACGCTTTCTTCCCCGTCTTCATTTCCT
+
6,88B+++8,;<C,,<C@@,C;;,<;<CC@,8,;C,;;,;,,;AC,,C,6<,,,;;,<,,;C,,,,;,;;+8@6,9,:C,:9,,<,7@=@D946,,9,9?=,A,:,449A,::,6;,:,:4+,,,,99AC,=6+0660=0<=+:@?F0=:++660*3+6*@6;+0*++0+30*85*0*0*,,5++7****4)0112=14*-(/((.(/,(//((13.*2/(.(04;)1*1-)-))-0((-((-6)).))))
@M00200:205:000000000-AKKM3:1:1101:7971:1975 2:N:0:1
TACCAGGTTATCTACTCCCGTTTTCTCCCCTAGCTTTCTCTCCTCAGCGTCACTCTTGGTCCATTCTTCCGCCTTCTCCACCTTTGTTCCTCCCTCTCTCTACGCCTTTCCCCGCTCCACCTTTCCTTCCTCATCCCTCTCCCACATCCACTCCATCCATTCTCCCCCGCAGTTCCCCTTTTAAGCTTATTTCTTTCACGTATTCCTTCTTTGTCCGCCTCCTCGCCCTTTCTCCCCTGTATTCATTCTTT
+
6,8A8,,,;,;<C6,<C6E6C@6,<6CCCCF-,CF@CA,<ACEFE,,C+88,,6,;C,,CEF9,,,;,<;48@CEF,::,:9,,:,<AFEF?=,,,9,@EF8E,>+4=49,5:+@>+@=:>=,,,,9=A@,=?9=>=9=5;=A*,*=10*,+466=BB2+8+3+*3+63@*)3>F930+*336+03=+++,++555507)5):)*035**033*53)*38)0)*0;9?99:****0*(/6?*091*0****
@M00200:205:000000000-AKKM3:1:1101:18519:1994 2:N:0:1
TACCGGGTTCTCTAATCCCGTTTTCTCCCCTGGCTTTCTCTCCTCAGCGTCATTGCCTGTCCCTCTTTCCGCCTTCTCCACCTTTTTTCCTCCCTCTCTCTACTCCTTTCCCCGCTACACCTTTCCTTCCGCCTTCCTCTTCCGTACTCCTTCTATGCATTCTCCCCTGCACTTCCCTTTTTGATCCCCTTTCTTTCACACCCTACTTCCGTCCCCACCTCCTTGCTCTTTCCACCCTGTACTCCTTCTCT
+
668A,+++8,;<C,,<CCC,C;;,<<C<CBE-,;CC@@,6;;BEF9,6+88,,;,,;,,;BC,,,,6,9:,8@C?B,:9,44,,:,:>?ED9A,,,9,9AD,C,9,4?49,::+69+4499,,,,,999@+6=+=>==A9<@E5=9C063,+6+65+79+@+06**+65@*)48;0*++*3660+723*+,*5:==5*7*)8)))103*1131)34:/3<)/5+*1+552:***0-4(-./*11(*.****
@M00200:205:000000000-AKKM3:1:1101:9399:2007 2:N:0:1
TACCCGGTTCTCTAATCCCGTTTTCTCCCCTAGCTTTCTTTCATCAGCGTCCTTCTAGACCCATTCCCCCGCTTTCGCCACCTTTTTTCCTTCTTCTCTCAACGCCTTTCACCGCTCCACCCTTCCTTCCGCTCTCCTCTGTCTTCCTCTCTCTCGGTAGTTTTAATCGCACTTCCCCTTTTGAGCCTGCTTTTTTCACACCTCCCTTTCCGCACCGCCTCCTCACCCTTTCCTCCCTATAGTCATTCTAT
+
8,88@@++8,;CE<,CFCE,CCC,<CC@CCF-,;E@C@,;,<5CE,,;68B+,,,,,,,CEE8,6,,,;44@=8B=488,44,,:,:CFFG5A,,,9,@E8,?,8+98=?,:56@ACC,49++,,,99C=@=D6+86<E=6=@DEFF1=+,+6+6**6+0@20+**+3*6*)3>C*3*+*735+*49*3*,++42030<6:=B))/01.8155(4*//2>(/(878;>77@)/)//4(./))197)1))))
@M00200:205:000000000-AKKM3:1:1101:21121:2010 2:N:0:1
TACAGGGTTATCTAATCCCGTTTTCTCCCCTAGCTTTCTCTCCTCAGCGTCCTTTTAGATCCATTTCTCCGCTTTCGCCACCTTCTTTCCTTCCCCTCTCAACTCCTTTCACCGCTCCACCTTTCCTTCCTCGTACCCCTATCTCCCTCTATCCTACCAGTCTCCACTGCACTGTTCCTTTTAAGCCTCTTCTTTTCACCCCGTCCTTGCTACGCCGCCTCCTCGCCCTTTCCTCCCCGTAGTCATTCGCT
+
668,8,;,;,;<C@,<CC@,CCC,<C;;CBE-,;ECC@,<,;EFF,,C+86+,,,,,,6<B@,,666,;;7B@=AE,86,8,,,6,<?FEG5A,,,4,9A,,B,C,949A,::,@>D:,:9,,,,,93CD,90++913+)54@;FF?)=*,+90?+;>60E+531++,54+:<5D++3++7366+@=*;+,++726502:)=8))11;*)5**15@>*97)/)35;?C58>***104(/6((/6/)9))((
@M00200:205:000000000-AKKM3:1:1101:22488:2017 2:N:0:1
TACGCGGTTATCTAATCCCGTTCTCTCCCCTGGCTTTCTCTCCTCAGCGTCCTTGTCGGCCCATCCCCCCGCCTTCGCCGCTTTTGTTCCTCTCTCTCTCTACGCCTTTCCCCGCTCCACCTAGACTTCCAGTTTCCCCTTCCGCACTCTCTCTCGACAGTTTCCCTTGGCCGCTCCTTTTTAAGCCCGCTTCTTTCACAAGTTCCTTTTTGCCCCGCCTTCTCGCCCTTTCTCCCCCGTATTCATTCTCT
+
6,8,A:++8,6<C<,<CCF7F@;,<;;;CFE9,CFCC@,<,;BFF9,@+88+,;,;;,+7BC,,:,,988+>@?CE,88+7+,,5,B4AE;59A,,9,9A@8E+>+48=?,::+=@+8@6@,,,,,77A@,7C3+83360;@@5C5=053,+3+50*@C*@+35*35<3,08075*3*++724*4408))*/)0141/4.),9))/./)./(7)236)21(.)0(/09/28)-)../((-(((..).))))
@M00200:205:000000000-AKKM3:1:1101:23915:2037 2:N:0:1
TACCGGGTTATCTAATCCTGTTTTATCCCCACGCTTTCTTTCCTCAGAGTCCTTCTTCGTGTATCTCTCTGCCTTCGCCCTTTTTGTTCTATGTCATCTCTAAGCCTTTCACCGCTACATTTCTTCTTCCGCTCATCTCCACGGGATTCCTTTCAGAGAGTTTCCACTGCAGTTCTCCTTTTAAGCTCTCTGTTTTCACCACTTCCTTCCCTGCCCTCCTCCTCACCCTTTTCCCCCTATCGTCATTCTCT
+
8,8AA7@+8,6C@6,<CCECFCC,,<<CCC8F7@F@@A,;,<CEF,,,,<;,,6;@;C,B8C8,;,,,;;;ACEEE,,,,74,,:+CAEFGA,99,9,99=,,,:,99=?,9:,=0+>@5,,9,9,9=C=+@C6+992931@6065D06+,+,36++,+:D+1+*+3,069)4;73++++33320663B+2++7662565*=E**00;800::@35=+38)0)0*,3;93:***00*)-0*-0-0)/****
@M00200:205:000000000-AKKM3:1:1101:13296:2040 2:N:0:1
TACGCGGTTATCTACTCCTGTTTTCTCCCCACTCTTTCGTTCCTCAGCGTCAGTTTCGGCTCATCTCTCTGCCTACGCACTCTTGGTTCTTGGTTGTCTCTATGCTTTTCCCCGCTACACCACCACTTCCGCCCGCCTTCACCGAACTCAATCCCGTCAGTCTCTCCTGCAGTTCCATTTTTGAGCCCTTTTCTTTCACCGCTTCCTTATCGGGCCGCCTTCTCACCCTTTCTTCCCCGTAGTCATTCTCT
+
68ACC:C+8,;CEC,<CFFEFC@,<CCCCC<C,CFFDE,C,;BFFCEF78B,,<;<C,+@FG9,9,,,:9:BEF9?,8,+79,,,,:AEEG,,9,,8,9EF@E9E,9A=E,:A+=:+>E99+98,+99CD=CC66==AC*5@A>EBD)6+,+666:DC65D+5?*+0,3,*)<A?3++++3@=0*5A*@*,*+27++3795)2))099**1)728:2/01(/)+158;*26))).)5(./.(/?C)6))))
@M00200:205:000000000-AKKM3:1:1101:19882:2042 2:N:0:1
TACCAGGCTATCTAATCCTGTTTTCTCCCCACGCTGTCGCTCCTCAGTGTCGGCTCTGGGAGTTCTCTCTCCCACCGCCCACCTGACCGCCTTCGCCTCTGGTGTTCTTCCCGATCTCTACGCTTTCCACCGCTACACCCGGAATTCCATCTTCCTCTCCGTTGCCCTAGCCCCACATTCTCCGCGGCCTTCCTTTGGTTGAGCCCCGCCCTTTCACCCCGCCCTTTTACTCCCCACCTACGCGCCCTTTT
+
6,8ACEC,;,;;@6,CCCE9EC@,<<@CC@8@+@C,8;,9,;@BF<<F,<C,+69@C,,,,@BC@,6,:5C@E8A?+8@>,,8,,,99:=E=@E,64,6AF8CEF+9499>,++@AF?F,9+4+499=,=DED1+8,06036=0@FF0+2@=,26=FG+9@+1+00=,@89=A=:3**53,3503**38*,/2=,+1(=52(()-/((((.7@EE+90)((((0(0)2**.)(.-(/(((.((-4(((.))
@M00200:205:000000000-AKKM3:1:1101:9748:2070 2:N:0:1
TACTGGGGTCTCTAATCCTGTTTTCTCCCCATGCTTTCTTTCCTCAGTGTCATTCTTAGGCCATCCCTCCGCCTTCGCCACTGTTGTTCCTTCCTCTCTCTACGCCTTTCCCCGCTACACCTCTCTTTCCACTCCCCTCTCCTATACTCTCGCTTATCAGTCTTTTCTCTCTCTCCTCTCTTAAGCCTATTTCTTTCACAGATCACTTACTATACCACCTCCGCACCCTTTCCTCCCCGTAGTCATTCTCT
+
68ACCFF+8,;CE<<EEFGDFCC,<CE@CFCFCEGC@A,<,<CFFEFE@<C,,<,<C@,;AED,,;,,;888FFGF7@@,89,,<,CAFGG???,,99@?FFFGG+98A?,::=EF6>D:=,,,,,9=F=DFF,0>=;@059EFC?F063,+4660=;+=D606*16,+6+*35;04*+*86++1=,:0+,+27=2+07;>):))37A**3*50,@6238)0)0159009C****01)/0))//5*1/7**
@M00200:205:000000000-AKKM3:1:1101:17794:2104 2:N:0:1
TACCCGGGTATCTAATCCCGTTTGCTCCCCTGGCTTTCGTGTCTCAGCGTCATCTCATCCCCATCTACCTGTTTTCACCTTTTTCGTTCCAATCTATCTCTACGCATTTCACCGCTCCACCGTTTCTTCCAGTCGCCCCTAGATGGCTCAATCCCGCCAGTCTCCCCTGCCGTTCCACCTTTAAGCCGTCGTCTTTCACAAGGCACTTCACGATCCGCCTACTCACGCTTTCTACCCCGTAGTCATTTTCT
+
88A@CGG+@+;CFF9FGGGGGEE,6C@@CFG9<FGEEF,C,;BFCCCFEB:,,;CA,@C@4CF8C,,9:BEFEFGGGC<?@?,,:4CEFCC,,9,,9,9CEFEEG,8?;E,BCBEEGEG=8+9@=,9@AE8DD90>13=DDD,CD?6)6+,+,++*<CDBG+1+1:=,3=68A=**+3+*83+2+7?*3+***445+053*)80)006**.)0)4==*2-(0*)*5)2*28*))//4((/.,/76).))))
@M00200:205:000000000-AKKM3:1:1101:14536:2136 2:N:0:1
TACACGGGTCTCTAATCCTGTTTTCTCCCCCGGCTTTCGTGCCTCAGTGTCAGGTGTTGTCCATGCCCTCGCCTTCGCCCCTGTTGTTCCTCTCTCTCTCTACGCCTTTCACCGCTCCACCGTTTCTTCCGCTCGCCCCTAAGTCGCTCAATCTCGCCAGTTTTCCCAGCACTTCCACTCTTGAGCCGTTGTCTTTCACAAGGTACTTCCGGACCCACCTACTCACGCTTTTCTCCCCATAGTAATTATCT
+
88ACCGG+@+;CFF<FFGGGGC@,<EEEFFGD>FGCFF,C,8BFGGGFGCC,,,<,C@@FGDD,,,,96:8CCCGF=8@,49,,:,CFFGG599,,9,,9=EEFG+4@=B,:C@EDDEC?B+944,9@FFCG+++81:@)<61=FFC0=*,+,62;5C?>,+5+30+,5@6)*:63+3+*75:20@E4:***+=:++/51>5(0*1/0**(008BC(183(/)0)501994)1)1.2(,/,)1)1).))))
@M00200:205:000000000-AKKM3:1:1101:20420:2146 2:N:0:1
TACGAGGGTATCTAATCCCGTTCGCTACCCTAGCTTTCGTGCCTCAGCGTCAGAAAAGATCCAGTCATCCGCTTTCGCCACCGTTGTTCCTTAGGATATCAACGCCTTTCACCGCTCCACCCTACTTTCCGCTCACCTCTATCTTCCTCTAGCACGGTAGTTTTGCATGCAGTTCCTCTGTTAAGCTGACGTATTTCACACCCTACTTTCCGCACAGCCTACGCACCCTTTCCGCCCAATAGTCATTATCT
+
-8ACCFG+B,;CFFAFGEGGGEC,8@,8CCE<,FFFCE,;,@BFEFGGGBC,,,,,;6FFFGG9<,,,<9BFCCFG7@@,89+,8,BFGGG?,,,,C,,C=DEFF+9CDB,@C@6?DFG?>@D,,,9@FDED+1086:D>?@EFFF?5BD=9>++3@DGE,2;+)++7C@D<FD9331+*835?+EB5A++3*7<?137>@85)):>EEC*:-5>1:/:B==(06=):C4)**(/68(,/;3<EE)/))))
@M00200:205:000000000-AKKM3:1:1101:7649:2194 2:N:0:1
TACGCGGGTATCTAATCCCGTTTGCTCCCCTGGCTTTCGTGTCTCAGCGTCAGCGGATCCCCAGTCATCTGTTTTCACCGTCGGCGTTCCAAACGCTCTCTACGCATTTCACCGCTCCACCGTTTCTTCCGATGACCCCTGGATCGCTCACGCCCGCCAGTCTGCCCGGCCGTTCCCCGGTTGAGCCGGTGTATTTCACGCGGCCACTTAACGGTCCGCCTCCCCACGCTTTCTGCCCAATAGTCAGTAGT
+
@6ACCGGDF7EFGGFFEFGGGE<,C@CFFGGGFGGCEE,C,CBEFFGGGEBB,F7+@FGGGGG,:C,<EAFFGFGGG6CFEF7+@:@CGGG9,D77@+9FGGGGF+@=FGF@C>>BDGG=EEDCD,33CEEGGC7>=;CDFGCFGAGBFF,+,3+<@C>DE*7+8;;55EBFFFFA6A4)437>)>?DB5*)22<2+.2:711(((,54.)6?6CE935:3(,)(*09C7(()..:+4),4)-.4))-.).
@M00200:205:000000000-AKKM3:1:1101:15108:2204 2:N:0:1
TACCCGGGTATCTAATCCTGTTTGCTCCCCACGCTTTCGCGCCTCAGCGTCAGTTCCGGTCCAGTGAGCCGCCTTCGCCACTGGTGTTCCTCCCAATATCTACGCATTTCACCGCTACACTGGGAATTCCACTCACCTCTCCCGGTCTCGAGCCAGCCAGTCTGGCAGGCAGTTCCTCGGTTAAGCCGAGGGATTTCACCCGCCACTTGGCTAGCCGCCTACTCGCCCTTTTACCCCCATAGTCATT
+
CBCCCGGGGGGGGGGGGGGGGFD8CEEFFGGGGGGGGG>F+@FGGGGFGFGDEFGFFGGGGGGFF?A,BFFGGGGGGFC@FF<8EFGGGGGEEF,A?<EFFGGGG+@CEFDFC>EFGGGGGF,,B,DFGGGD8=DEFD=8DDGEEFG=D6?==8DFFGGFE3;+06=8DEC@*AA=+=9*@;CDFGGBF*4)::F8+1=>>=>69<@A3)//4(?@BCEF1=);;EDG90))))).8((((,62<)6
@M00200:205:000000000-AKKM3:1:1101:13325:2242 2:N:0:1
TACTGGGGTATCTAATCCCTTTCGCTACCCTGGCCTTCGAGCCTCAGCGTCAGATATTGTCCAGTAGCTCGCTTTCGCCACGAGTGTTCCTCTTGATCTCCACGCATTTCACTGCTACACCAAGAATTCCAGCTACCTCTCCAATCCTCTAGCACGGCAGTATCGGATGCAGTTCCGGGTTTGAGCCCCGGGATTTCACATCTGACTTACCACGCCGCCTACGCTCCCTTTACACCCAATAGTCAGT
+
CCCCCGGGGGGGGGGGGGGGGGGDGGGGGGGGGGGGGGFG?FGGGGGGGGGGGFGGGGGGGGGGFG9FGGGGGGGGGGGGFE7FGGGGGGGGGGE9FGGGGGGGG>FGGGGGGGGFGGGGGDFGGCDGFFGGGFGGGFGEFFGBAFGEGFGCE?GFFCDEG+CFDFGGFFFBFEFFF5+*8@D?5D?FE7C55@FC6AFCCFCEEFBE4AE=B2BC>DED25(:7CEC4?@)..)/=(/3/9CEFC?
@M00200:205:000000000-AKKM3:1:1101:7085:2247 2:N:0:1
TACTCGGGTATCTAATCCCGTTTGCTACCCACGCTTTCGTTCCTTAGTGTCAGGAACAAGCCAGTCACCTGCCTACGCCATCGGTGTTCCTCCCTCTATCTACGGCTTTCACTCCTACACAGGGAATTCCAGTCACCTCTCTTGTCCTCTCGCTTTGCAGTTTAACTCATGGATACCCGCTTGAGCCGACCGCTTTCACTATTTACTTACAATGCCACCTACGCACCCCTTTATCCCCAATAGTCTTTCAT
+
CCCCCGGDGDGGGGGGGGEFFG,,CF,FFGGGGGGGGGF,,C@F<CF6EEF@66,,CE<FFGGFCC9EFAFGGGDGDCFE7FB,B7CFGGFGGGF,AFFGGGGDB+BE?FCF<DDBFFFF?,,+4,9@FFGGG8=EFDGFF99?BD=;@D==4+6<8A+:@3C9*+?,43+**0?**50*8@8=DFF>5+1*9;>;8;,;7**0;=AE5A6AE@F8>7A@26)*(*2/)2()*1*/6((/346<?)))9))
@M00200:205:000000000-AKKM3:1:1101:22586:2274 2:N:0:1
TACTCGGGTATCTAATCCTGTTTGATCCCCACGCTTTCGTGCCTCAGAGTCAATCTTCGTGTAACGAGCTGCCTTCGCAATTGGTGTTCTATGTCATATCTAAGCATTTCACCGCTACATGACATATTCCGCTCATCTCCACGGGATTCAAGACAGAGAGTATCCACGGCAGTTTCCGAGTTAAGCTCGGAGATTTCACCACGTACTTCCCTGCCCTCCTACTCACCCTTTTAACCCAGTAGTCAGT
+
CCCCCGGGGGFGGGGGGGGGGGGC9FGGFGGGGGGGGGEG8FGGGGGGGGFFDGFGGGGGGGGFG@CCGGGGGGFGGCC:CFBAGGGGGGGGGGGFGFEFGGGGGEADEFFGGGGFGGGGD8E9FFFFGFCGGGDGADC9DEGEG>?DGFFCE=DFFGGB=9C@DDG=DEFFFFFFFF6*@8CC7DGFB7E5?,@=+3,:=5>)8CC<E3).)<>::C>46:.;;C)?42)**)1.,/501)/9C<<
@M00200:205:000000000-AKKM3:1:1101:12262:2274 2:N:0:1
TACGAGGGTATCTAATCCTGTTCGTGTCCTGTGCCTTCGTCCTTCGATGTCAGTTTTTACATAAAAGATAGCCTTCGCCTTGAAAAGTCCCCTAGGTATTAATGAATTTAATCTCTACACTCTAGAGTACGACCTTCTTACATAAAACTCTAGAAAATAGTCCCTATTGTTATTTTAGGGTAAATTTACCATCTGAGTACCCTTTAAACCCAATAGTCAGT
+
CCCCCGGGGGGGGGGGGGGGGGGGGGGGGGGGGFGGGGGGEGGGGGGGGGGGGGGGGGGGGGGFG9CGFGGFFGGGGGGGGFAFFGGGGGGGGGFCFGGGFGGGG8FGGGFGGGGFGGGGGGGGFFGGGGGGGGGFGFGCFGGFGCGFFF8+,+6DFGGFFC*6>FGGFGFFFF?EF56*A==DDFFFF7,?DCC+9DFD*:DD<=D>D5==D=>9D7?9E
@M00200:205:000000000-AKKM3:1:1101:18291:2287 2:N:0:1
TACCGGGGTATCTAATCCTGTTTGCTCCCCACGCTTTCGCGTCTCAGCGTCAGTACCGTCCCAGCAAGCTGCCTTCGCCATTGGTGTTCCTCCCGATATCTGCGCATTTCACCGCTACACCGGGAATTCCACTTGCCTCTTCCGGACTCTAGTCCGGCAGTATCGACCGGCATCCCAGGGTTGAGCCCTGTACTTTCACAGCCTACTTACCGGCCCGCCGACACGCTCTTTCTACCCAATAGTAAGT
+
CCCCCGGGGGGGGGG9@FGGFFF@CFGGGGCGGGGDGGEGDFGGGGGGGEGE7FABGGFGGGG?F,,,DFFFGGGGGFE=?F,96=FFGGGFGF7:FFEGGGGEC+@FDGGGGGG98FDDC>E7=+=?FGGF8AFG=4@8<=DAG>+)6<=<7<F5AECA@+;C=FGD?:?AA=A;A6/)6,:02>F?F60+3CG23)27>0=(55<9?@@?9(3835B(34(01*.97*)-644-/.0()-5).6-
@M00200:205:000000000-AKKM3:1:1101:20219:2290 2:N:0:1
TACGCGGGTATCTAATCCCGTTTGCTCCCCACGCTTTCGTGCCTGAGCGTCAGCGCCGACCCAGTCGTCTGTCTTCACCATTGGCGTTCCGCTAGATATCTACGCATTTCACCGCTCCACCTAGCGTTCCGACGACCCCTGTCGGGCTCAAGATCCGTAGTATGCCAAGCTGTTCCACCGTTGAGCGGTGGTATTTCACAAAGCACTGTCGGATCCGCCTGCGCACCCTTTAAACCCAATAGTCAGT
+
CCCCCGGGGGGGGGGGGGGGGGGDGGGGGGGGGGGGGGGGGGGGGGGGGGGGGGCFCFGGGGGGGGFGGGGFGGGGGGGGGAB8FFGGGGDGGGGGGFFGGGFGGGGGGGGGGGG>GGGGGG8FDEGGEGGED+=ED*:=FFF>EDGFGFC>??GFF8DFGDECEFGGFGFFFFFFAFFAFD*>AFGFBCED=FG@;CGC3183;DF(/789>BGFFGF:??6@9E@GG4?2)6<<E?((.:9A<><
@M00200:205:000000000-AKKM3:1:1101:21875:2330 2:N:0:1
TACTAGGGTATCTAATCCTGTTCGCTCCCCACGCTTTCGCTCCTCAGCGTCAGTTACTGCCCAGAGACCCGCCTTCGCCACCGGTGTTCCTCCTGATATCTGCGCATTCCACCGCTACACCAGGAATTCCAGTCTCCCCTGCAGTACTCCAGTCTGCCCGTCTCGCCCGCACGCCCACAATTGAGTTGTGAGTTTTCACGAACAACGCGACAACCCACCTACGAGCTCTTTACGCCCAGTAGTCCGTAGA
+
CCCCCGGGGGGGGGGGGGGGGGGGGGGGGGGGGGGGGGGGGGGGGGGGGGGGGGGGGGGGGGGGGGGGGGGGGGGGGGFGGGGEFGGGGGGGGGGGGGGGGGGGGGGGGFGGGGGFGGGGGGGGGGGGGGGGGGGGFFGDFGGFGFGFGFGGFFDFBFF>C+=DFFGGDE>A>BF>EFGFGD?CAC?FFGFFFGDFFFGFF>>>BB((-(39@1BE(<B;1;?B(*)**2.44((3:11()))))(..((
@M00200:205:000000000-AKKM3:1:1101:14397:2358 2:N:0:1
TACGAGGGTATCTAATCCTGTTTGATCCCCACGCTTTCGTGCCTCAGCGTCAATTAGACTTTAGTAAGCTGCCTTCGCAATTGGTGTTCTGTGACATATCTATGCATTTCACCGCTACTTGTCACATTCCGCCTACCTCAGGTCTATTCAAGCTCTTCAGTATCAAAGGCACTGCGATGGTTGAGCCACCGTCTTTCACCCCTGACTTAAAAAGCCGCCTACGCACCCTTTACACCCAGTAGTCAGTAGA
+
CCCCCGGGGGGGGGGGGGGGFGGGGGGGGGGFGGGGGGGGGGGGGGGGGGGGGGGGGGGCGGGGGGGGGGGFGGGGGGGCGGFGGGGGGGGGGGGGGGGGGGGGGGGDGGGGGGGDDGGGGGFGGGGGGFFGGGGGDBFDF@BFGFDFGFFGFDDFBFFFFGFGC=?FB?DFFBBE5?DAFGGFFFDDF=>DEFGGFCEC))8>D<CACFF7CAG>@C>4A=FD9@9CFCFFFEE@E9734@CC?*09?)
@M00200:205:000000000-AKKM3:1:1101:9407:2367 2:N:0:1
TACGCGGGTATCTAATCCCGTTCGCTCCCCTAGCTTTCGCGCCTCAGCGTCAGTGTCAGCCCAGCAACCCGCCTTCGCCGCAGGTGTTCCTCTCGATATCTACGCATTTCACCGCTACACCGAGAATTCCAGTTGCCCCTTCTGCACTCTAGCCCCGCAGTATCGGCTGACCTTTCCGAGTTAAGCCCGGAGATTTCACAGTCGACTTGCGGTGGCCGGCTCCGCGCCCTTTACACCCCGTCGTCAGG
+
C@CCCDGGGDGGGGGCF<FCFGGDGGGGGGGGCFGGGGGGGEGGGGGGGGGGGGFGGGGGGGGGGGGGGG7EGGGFFGFGGGDGGGDFGFGGGGDFEACFGGGGGGGGF9EDGCE>DGGGFEGC=BF8F9FFD,+39DFDFGGFGFCACFG:@=CBBECD>+2=5?DGB:AEFFFABBDFGGFF8A?68)1=:?CC75<3AFFF?F<;A<90((*249)49(-03*.93),,6)-4;90(34(41(((
@M00200:205:000000000-AKKM3:1:1101:20307:2387 2:N:0:1
TACGCGGGTATCTAATCCTGTTTGCTCCCCACGCTTTCGAGCCTCAGCGTCAGTAATGGACCAGTATGTCGCCTTCGCCACTGGTGTTCTTCCGAATATCTACGAATTTCACCTCTACACTCGGAGTTCCACATACCTCTTCCATACTCAAGATAGCCAGTATCAAAGGCAATTCCAAGGTTGAGCCCTGGGCTTTCACCTCTGACTAAACTATCCGCCTACGCTCCCTTTATGCCCAGTAGTCAGT
+
CCCCCGGGGGGGGGGGGGGGGGGGGGGGGGGGGGGGGGGGGEGGGGGGGGGGGGGGGGGGGGGGGGGGGGGGGGGGGGGGGGGGGGGGGGGGGFGGGGGGGGGGGGGGGGGGFGGFGGGGFGGGFGGGGC;DFFGFCFFFFDGFGFGEFFGGGGGFF88DFGFGEFGGFC6:9D+=DFG?>CFG?FGFFFGFFCG>F@FE@D*38A=;7BEEFFGFADBA282)/;?FFD@E?C*3?4,57357?EC
@M00200:205:000000000-AKKM3:1:1101:14958:2394 2:N:0:1
TACTCGGGTATCTAATCCCGTTTGCTCCCCCTAGCTTTCGCGCCTCAGCGTCAGTGTCGGTCCAGGAAGCCGCCTTCGCCACCGGTGTTCCTCCGGATATCTACGCATTTCACCGCTACACCCGGAATTCCGCTTCCCTCTCCCGTACTCTAGCCGATCAGTTTCCAGCGCACTTCCGGGGGTGAGCCCCGGGCTTTCACACCGGACTTAATCGGCCGCCTGCACGCGCTTTAAACCCAAAGTCAGTAGA
+
CCCCCGGGGGGGGGGGGGGGGGGGGGGGGGGGGGGGFGGGGGGGGGGGGGGGGGGGGGGGGGGGGGGGGGGGGGGGGGGGGGGGGGGGGGGGDFDFGGGGGGGGGGGFEGGGGGGBC@EGGFGGGGGGGGFFGEGGGFGFBGGFGFGFCFEFEFGF>CDDG+AGEFGGFGFFE9F>BFC>FGDGFFGFFGGFFGEFF49>>(37799>>9A<AFEGF<79???:7@B<C)8:A<>AGFFFF05<AFA)5)
@M00200:205:000000000-AKKM3:1:1101:20779:2401 2:N:0:1
TACAAGGGTATCTAATCCGGTTTGCTCCCCACGCCGTCGTGTCTCAGCGTCAGGTCTCGGCCAGTCAGCCGCTTGCGCCACTGGTGTTCCTCTCGATATCTACGCATTTCACCACTACACCGAGAATTCCACTGACCTCTCCGAGCCTCCAGGCGGCCTGTCTACCGCGACCTCTCCGCGATAAGCGCGGAGCTTTCACACGGCACATAGCCAACCGCCTGCTCACGCCTTATGCCCAGTAGTCAGTAC
+
CCCCCGGGGGGGGGGGGFGGGGGGGGGGGGGGEGGGGGEGCGGFDCGGGGGGGGFGFGGGGGGGGGGGFFGGGDGGGGGGGGGGGGGGGGFFGFGGGGGGGGGGGGGGGGGGFGGFGGGGGGGGGGGGCFFGGGGGGFGFFFCB6AC5DFGCFFG5*>CFFFEGFFGGE*92*0*;)?DD7*:DAC538C5:BG?:*)2)50(((1(4).872.:C(9<(44(*)305*9(2)))-2..()664<4<>)
@M00200:205:000000000-AKKM3:1:1101:9452:2463 2:N:0:1
TACAAGGGTATCTAATCCCGTTCGCTCCCCTGGCTTTCGTGTCTCAGCGTCAGATGGCCCCCAGCGAGCTGTTTTCACCGTCGGCGTTCCAAGCGATATCTACGCATTTCACCGCTCCACCGCTTGTTCCGCTCGCCCCTAGGCCTCTCAAGACCGCCAGTATGCCCCGCGGTTCCCCGGTTGAGCCGGGGGATTTCACGAGGCACTTAACGGCCCGCCTACACCCGCCTTCCGGCCAATCGTCAGTAGG
+
CCCCCGGGGGGGGGGGGGGGGGGGGGGGGGGGGGGFGGGGGGGGGGGGGGGGGGGGGGGGGGGGGGGGGGGGFEGGFGFFGGGGGGGDEGFFGGGGFGGGG;FFGGCFGGGGCEGBDGGGGGGGGGGGGGE++=CEEFGDDGDFFAC@GFGDGDFDFDGFG+AGCFFG4E?@D25AFFGF@EGF4@6ADCE>:CCDF<<?<>9>BFB25<A:(9E/-7<?:?05(2>))/()44(2:4((.2:B0(6)))
@M00200:205:000000000-AKKM3:1:1101:20640:2529 2:N:0:1
TACTCGGGTATCTAATCCCGTTTGCTCCCCTGGCTTTCGTGTCTCAGCGTCAGCGCACTCCCAGCAACCTGTTTTCACCATTGGCGTTCCAAACGATATCTACGCATTTCACCGCTCCACCGTTTGTTCCGGTTGCCCCTAAGTGGCTCAAGATCGCCAGTATGCCAAGCAGTTCCACAGGTGAGCTGTGGGATTTCACAAGGCACTTAACGACCCGCCTACACACGCTTTCTGCCCAATAGTCAGT
+
CCCCCGGGGGGGGGGGGGFGGGGGGGGGGGGGGGGGGGGGGGFGGGGGGGGGGFGGGGGGGEGFGGGGGGGGCFGGGGGGGGGGGGGGGCEBDCEGGGGGGGCGGGGGGFDGFGGAG:FEF@FGGEGGGGGGD8DG@DGDFG8EFFDDGFGGGGGFFB6?FFFGFFG86:6CFFAF?5CAFADGAF79B>FFFG6?BEGEE>==:B2BAEEAAFG5@D85@B;F@C)97:0)/<<EFE(64>?594)
@M00200:205:000000000-AKKM3:1:1101:20169:2530 2:N:0:1
TACGGGGGTATCTAATCCCGTTCGCTACCCTAGCTTTCGCGCCTCAGCGTCAGAAGAGATCCAGCAGTCCGCTTTCGCCACCGGCGTTCCTGCCAATATCAACGCATTTCACCGCTCCACTGGCCGTTCCGACTGCCCCTATCTCCCTCAAGATTGTCAGTATCCAAGGCCATTTTCCGGTTGAGCCGAAAGATTTCACCTCAGACTTGACAAACCGCCTACGCGCCCTTTAAACCCAGTAGTCAGT
+
CCCCCGGGGGGGGGGGGGGGGGGGGGGGGGGGGGGGGGGGGGGGGGGGGGGGGGGGGGGGGGGGGGGGGGGGGEGGGGGGGGGGGGGGGGGGGGGGGGGGGGGDGGGGGGGGGGGFGFGGGGGGGGGGGGGGGGGFCAFCFGGFGFGFGFFGCFGFFGGFGGFGCFGFFCFFF;ABF>DBGGCGFGGFFGGFFGGG=)<=;7EFEEFFFFE<E@GG@D5:04?)3C5<94:BFADFEB?B).669AF
@M00200:205:000000000-AKKM3:1:1101:20910:2545 2:N:0:1
TACTCGGGTATCTAATCCCGTTCGCTCCCCTAGCTTTCGCGCCTCAGCGTCAGTGTCAGCCCAGCAACCCGCCTTCGCCGCAGGTGTTCCTCTCGATATCTACGCATTTCACCGCTACACCGAGAATTCCAGTTGCCCCTTCTGCACTCTAGCCCCGCAGTATCGGCTGACCTTTCCGAGTTAAGCCCGGAGATTTCACAGTCGACTTGCGGTGGCCGCCTACGCGCCCTTCATGCCCAGTAGTCAGT
+
CCCCCGGGGGGGGGGGGFGGGGGGGGGGGGGGGGGG9FGGGGGGGGGGGGGGGGGGGGGGGGGGGGGGGGGGGGGGGGGGGGGGGGGGGGGGGGGGGGGGFFGGGGGEFGGGGGDEDGEFGGGGGG9EFFGGGFGG=DGDFFGFGFDECFD@7=D>?EGFEFFGDFGGFCAEFBAFFEGFGGGFA7C4?C*:BGGG=*=<E<@0;6@FFCB>@;EC@D@02:BF;=@<D)1(4>BB63205<AD<<4-
@M00200:205:000000000-AKKM3:1:1101:21640:2554 2:N:0:1
TACAAGGGTATCTAATCCCGTTCGCTCCCCTAGCTTTCGCGCCTCAGCGTCAGTGTCAGCCCAGCAACCCGCCTTCGCCGCAGGTGTTCCTCTCGATATCTACGCATTTCACCGCTACACCGAGAATTCCAGTTGCCCCTTCTGCACTCTAGCCCCGCAGTATCGGCTGACCTTTCCGGGTTAAGCCCGGAGATTTCACAGTCGACTTGCGGTGGCCGCCTACGCGCCCTTGATCCCCAATAGTCAGT
+
CCCCCGGGGGGGGGGGGGGGGGGGGGGGGGGGGGGGGGGGGGGGEFGGGGGGGGGGGGGGGGGGGGGGGGGGGGGGGGGGGGGGEFGGGGGGGGGGDGDGGGGGGDGC;=CFGGGFGGGGGGGGGGGDFFGGG9DG9@=DFFC79DDDFFGG@FGA*@?AC:CF>FGFFGF@<*++493*>?C++5A4):4?5ACCC49?<;;<;0;<AE;>FFC865)3:2:@>8EGDD(().).;:(3(,-659A4
@M00200:205:000000000-AKKM3:1:1101:16073:2559 2:N:0:1
TACCCGGGTATCTAATCCTGTTCGCTCCCCTAGCTTTCGCGCCTGAGCGTCAGGTAAGGCCCAGAGATCCGCCTTCGCCACCGGTGTTCCTCCTGATATCTGCGCATTCCACCGCTACACCAGGAATTCCGATCTCCCCTACCTACCTCGAGCCACGCAGTATCGAATGCAGTTCCGGGGTTGAGCCCCGGGATTTCACATCCGACTTACGTGGCCGCCTGCGCGCGCTTTATGCCCAATAGTCAGT
+
CCCCCGGGGGGGGGGGGGGGGGGGGGGGGGGGGGGGGGGGGGGGGGGGGGGGGGGGGGGGGGGGGGGGGGGGGDGGGGGGGGGGGGCEFFGGGGGGGGGGFGGGGGGGGGGGGGGFGGGGGGGGGGG8EGGGGEGGF?EDFGGFGFGFGFGGGGGFFGGFGGEGD5F?FFFFFFFFFFGFEGGGFG=;;DDFE5ECFCC<CFFFFFFDFFFFFFGG;DD:::9>>DBD)9(44<94C>?F?5:22)-
@M00200:205:000000000-AKKM3:1:1101:22426:2566 2:N:0:1
TACGCGGGTATCTAATCCCGTTCGCTCCCCTAGCTTTCGCGCCTCAGCGTCAGTGTCAGCCCAGCAACCCGCCTGCGCCGCAGGTGTTCCTGTCGTTATCTACGCATTTAACCGCTACACCGAGAATTCCAGTTGCCCCTTCTGCACTCTAACCCCGCAGTATCAGTTGACCTTTCTGGGTGAAGCCCAGAGATCTAAGAACTGAATTGCGGTCGCCGCCTACGCCCCCTTCACACCCACAGGTCCGGCAC
+
CCCCC++C@C@<E,FFDDCFF<E;+@FE@F8@A@DF9F@7@678BECGC@F@CGFFAEC,BFFGFFFF8CC+=F,A:=4@C+@C4<FG,C,,99=+++4C,,C:+4+46@@?FE+5=+D,@++6+@>=A8E=FD?9=0CCC3,=F+08?8E+7;D*::9B5=*=*=+>8>**=*;+9986?*9*=,,))//))=43+.+/6@7))//)7;12((3:27)(,(.80*))99(().-4*((4(,.<0)(((((
@M00200:205:000000000-AKKM3:1:1101:20079:2577 2:N:0:1
TACACGGGTATCTAATCCCGTTTGCTCCCCTGGCCTTCGTGCCTCAGCGTCAGTTGCTGTCCAGAGACTCGCCTTCGCCACTGGTCTTCCTTACGATATCTACGCATTTCACTGCTACACCGTAAATTCCAGTCGCCCCTCCAGCACTCTAGCCACGCAGTATCGAATGCAGTTTCAGGGTTGAGCCCTGAGATTTCACATCCGACTTGCGCGACCGCCTACGCACCCTTTAAACCCAATAGTCAGTAGA
+
CCCCCGGGGGGGGGGGGGGGGGGGGGGGGGGGGGGGGGGGGGGGGGGGGGGGGGGGGGGGGGGGGGGGGGGGGGGGGGGGGGGGGGGGGGGGGGGGGGGGGGGGGGGGGGGGGGGFGFGGGDGGFGGGGGGGGGGGEBGFFGGFGFGEGFG8DFGFFGGFGGFGFFGFFGFFFEFFFFGFGFGGFGGFFGGFFGG>6ADEFFCFF=5>=CA=A55?@D:4@@FD;GFGC4@C?<E@GD(,=46:25<9)4
@M00200:205:000000000-AKKM3:1:1101:8913:2592 2:N:0:1
TACGGGGGTATCTAATCCCGTTTGCTCCCCTGGCTTTCGCGCCTCAGCGTCAGTGTCGGCCCAGCAACCCGCCTTCGCCTCAGGTGTTCTTCCCAATATCTACGCATTTCACCGCTACACTGGGAATTCCAGTTGCCTCTTCCGCACTCGAGCTCGACAGTTTCGAAAGACATTCCGGGGTTGAGCCCCGGGCTTTCACTCCCGACTTGTCGTGCCGCCTCCGCGCCCTTTAGACCCAGTAGTCCGTAGGT
+
CCCCCEGGFGGGGGGGGFGGGGGDGGGFGDGGGGGGGGGGGGGGGGGFGFGGGFGGGDGEEGG8EGFF<CFG:FEFFGGDC8DGF@FFGCF@FG<AFFGGGFGFGGGGGFGGC=C>?FFEFGG?D=8DEGFADFGGGFGFFGGFG>GFGFGDG6CBBEDDA<EGFFC*:DFFFF6FFEGFGGG4666A;3:385*6=79)4;1(13(4))4<:(2;(57?(.93(:095<)<)337C22>4)6A)(403()
@M00200:205:000000000-AKKM3:1:1101:15264:2601 2:N:0:1
TACGCGGGTATCTAATCCCGTTTGCTCCCCTAGCCTTCGTGCCTCAGTGTCAGTAACTGCCCAGTGACCTGCCTTCGCCTTTGGTATTCCTCTCGATATCTACGCATTTCACTGCTACACCGAGAATTCTAGTCACCTCTTCAGTACTCTAGCATGGTAGTATCGGATGCAGTTCCGAGGTTGAGCCCCGGGCTTTCACATCTGACTTACCAAGCCACCTACGCACCCTTTAAACCCAGTAGTCAGT
+
CCCCCGGGGGGGGGGGGGGGFGGGGGGGGGGGGGGGGGGGGGGGGGGGGGGGGGGGGGGGGGGGGGGGGGGGGGGGGGGGGGGGGGGGGGGGGGEEGGGGGGGGGGGGGGGGGGGFFGGGGGGGCEGGGGFGDGGDFFFFFGGFGFFFGFGFFGFFFG@9DDEFABDGEF?D+DDFFEGFGGGGAFG5?D5AEGGGFEG?EE;EAEFE48@6))6::4ADFE>EFD5?7C;CC)),=<,5;C<EFF<
@M00200:205:000000000-AKKM3:1:1101:12923:2630 2:N:0:1
TACAAGGGTATCTAATCCCGTTCGCTCCCCTGGCTTTCGTGTCTCAGCGTCAGCACACCCCCAGCGAGCTGTTTTCACCGTCGGCGTTCCAAGCGATATCTACGCATTTCACCGCTCCACCGCTTGTTCCGCTCGCCTCTAGGTGGCTCAAGACCGCCAGTATACCCAGCCGTCCCACGGTTGAGCCGTGGGATTTCACACCTGACTTACCTAACCGCCTGCACACCCTTTAAGCCCAGTAGTCAGT
+
CCC@CGGGGGGGGGGGGGAFGG@GGGGGGGC<FGGGGGGCD;FFGGGGGGGGGGF8FF@FGGGGGGGGG7F<9EFFEFG:4@FE7FGGGGA5ADGGGGGGGGGGGGGGGGGGGGGFGGGGGG7=B8BFG8CEDGDGG*@DF8@=EFGFGAFGFGFBDGDDFCE7AF7?F5@5:):@AFGFGCGDFGGFFD5=8<6=FEGE1;8E(44?EE(9;@F89DB?<0,79C)99CB><9<(80484<-6)).
@M00200:205:000000000-AKKM3:1:1101:15566:2631 2:N:0:1
TACGCGGGTATCTAATCCCGTTTGCTCCCCTAGCTTTCGTGCCTCAGCGTCAGAAAAGATCCAGAGAGCCGCCTTCGCCACCGGTGTTCCTGATGATATCAACGCATTTCACCGCTCCACCATCAGTTCCGCTCTCCCCTATCTCACTCAAGCTCAGTAGTTTTGAGCGCAATTCCTCGGTTGAGCCGAGGGCTTTCACACCCAACGTTCTGATCCGCCTACGCACGCTTTAAGCCCAGTAGTCAGTAGA
+
CCCCCGGGGGGGGGGGGGGGGGGGGGGGGGGGGGGGGGGGGGGGGGGGGGGGGGGGGGGGGGGGGGGGGGGGGGGGGGGGGGCFGDFGGGGGGGGGGGGGEDFGGGDCGFGGGGGBGGFGGGGGGGGGGGGGGGGGFFGDFGGFGFGFGFGFGGGFFG7AEC<CCEGFEGDA9CFFFFGEGDG**>C4@DC4):=CF4=C5-(/4;(6((()))55(*01382),375/9:<24<(;8(544<<<)564<
@M00200:205:000000000-AKKM3:1:1101:12204:2633 2:N:0:1
TACAAGGGTATCTAATCCTGTTTGATCCCCACGCTTTCGTGCCTCAGCGTCAATTAAACCATAGTAAGCTGCCTTCGCAATCGGTGTTCTGTGACATATCTATGCATTTCACCGCTACTTGTCACATTCCGCCTACCTCTAGTCCATTCAAGCTCTTCAGTATCAAGGGCACTGCGATAGTTGAGCTACCGTCTTTCACCCCTGACTTAAAAAGCCGCCTACGCACCCTTTATGCCCAGTAGTCAGTAGA
+
CCCCCGGGGGGGGGGGGGGGGGGGGFGGGGGGGGGGGGGGGGGGGGGGGGGGGGGGGGGGGGGGGGGGGGGGGGGGGGGGGGGGGGGGGGGGGGGGGGGDFGGGGGGGGGGGGGGFGGGGGGGGGFGGGGGGGGGGEFGFFGGFGFGFGFFGGGGFFGGFFGFGEFFGBGFFFFFFAFGFGGFGFGGFFD>D>FGCD7=DCFFCFFFEFFF7@@D@=DEAA@A:>CAGD;@;?CE7C=@.4>?<?=EFF4
@M00200:205:000000000-AKKM3:1:1101:23260:2637 2:N:0:1
TACACGGGTATCTAATCCTGTTTGATCCCCACACTTTCGTGCCTCAGCGTCAGTTACAGCCTAGTAAGCTGCCTACGCAATCGGTGTTCTTGATGGTATCTATGCATTTCACCGCTACACCATCAATTCCGCCTACCTCGTCTGTACTCAAGCCTTACAGTATCAATGGCAGTTCCATCGTTGAGCGATGGGCTTTCACCACTGACTTATAAGGCCGCCTACGCACCCTTTAAGCCCAGTAGTCAGTAG
+
CCCCCGGGGGGGGGGGGGGGGGGGGFGFGGGGGGGGGGGGGGGGGGGGGGGGGGGGGGGGGGGGGGGGGGFGGGGGGGGGGGGGGGGGGFFGGGGGGGGGGGGGDFFGGGGGGGGBDEGGGFGGGCGGGG?CDDGGG5FAFEGFGFFFGFG?FGGFFGGFGGFCFFFGFFBADEFFFFFBFD?FDGD>FGGFFGGFACF@@DFEEE5AEFF7ABG@9CD@ADF>@C;DF<BC44*;C(854@?@.;E93
@M00200:205:000000000-AKKM3:1:1101:13021:2648 2:N:0:1
TACTAGGGTATCTAATCCTGTTTGCTCCCCACGCTTTCGTGCATGAGCGTCAGTGCAGGCCCAGGGGATTGCCTTCGCCATCGGTGTTCCTCCGCATATCTACGCATTTCACTGCTACACGCGGAATTCCATCCCCCTCTGCCGCACTCCAGCGATGCAGTCACAAATGCAGTTCCCAGGTTAAGCCCGGGGATTTCACACCTGTCTTACATCACCGCCTGGGCACGCCTTATACCCCGAAGTCAGT
+
CCCCCGGGGGGGGGGGGGGGGGGGGGGGGGGGGGGGGGGGGGGGGGGGGGGGGGGGGGGGGGGGGGGGGFGGGGGGGGGGGGGGEGGGGGGGGGGGGGFGGGGG@EGGGGGGGFGFFGC,CEGGGGGGGGCEGGGGGFGFF9FEGFGBGFGDGGCFFGFAAC<C7AGFFGF@FF>E>AFFGFCDAFGF>4CDBCGD>7:7(8:36>C??:E?))5:/:8;((/868AC**47.975<((((,()-6:
@M00200:205:000000000-AKKM3:1:1101:16474:2694 2:N:0:1
TACCGGGGTATCTAATCCGGATCGCTCCCCACGCTTTCGCTCCTGAGTGTCAGGACCAGTCCAGGATGCCGCCTTCGCCGCTGGTGTTCCTCCGGATCTCTACGCATTCCACCACTACACCCGGAATTCCGCATCCCCCTACTGGCCTCCAGTCCGCCCGTATCGCACGACACCCCCCAGTTGAGCCAGGGTCTTTCACGCACGACGCGACGGACCCCCTGCGAGCGCCTTAAACCCAGTAGTCAGCAGC
+
CCCCCGGGGGGGGGGGGGGGGFGGGGGGGGGGGGGGGGGGGGGGGGGGDFGGGGGGGGGGGGGGGGGGGGGGGGGGGGGGGGGGGGGGGGGGGGGGEGGFGGFGGECGFFFGGGGFGGGGGGGGGDFDGGGEDEGGDFGFFGGFGFGFGFG0,;F>EGGFGD:GFFGGFGFAF2BEEFDEGC77)<?FFCE4ACCCF<A3=0:13;;>141;9:E52*<9110)(101)*4,-)438?3,<A4.54).,(
@M00200:205:000000000-AKKM3:1:1101:22737:2780 2:N:0:1
TACTAGGGTATCTAATCCTGTTTGCTACCCACGCTTTCGCGTCTCAGCGTCAGTTATCGTCCAGATGGCCGCCTTCGCCACAGGTGTTCCTCCCGATATCTACGAATTTCACCTCTACACCGGGAATTCCGCCATCCCCTCCGACACTCAAGCGATGCAGTATCGGATGCACTTCCTTGGTTAAGCCAAGGGCTTTCACATCCGACTTACATTGCAGCCTACACGCGCTTTAAACCCAGTAGTCAGT
+
CCCCCGGGGGGGGGGGGGGGGGGGGGGGGGGGGGGGGGGGGGGGGGGGGGGGGGGGGGGGGGGGGGGGGGGGGGGGGGGGGGGGGGGGGGGGGGGCCGGGGGGGGGGGGGGGGGGFFGGGGG7+@EFGGGGGGGGGDDFFFGGFGFGFGFGGGG>FFGGFGGFGFFCC>FFFFFFFFFGCFGGGFGGA>?FB>FGFF?F5@E5=>F@FFFEECCG97FA@@F@F?C>DDD?CEEFFG?:.6..6<))
@M00200:205:000000000-AKKM3:1:1101:16846:2781 2:N:0:1
TACGGGGGTATCTAATCCCGTTTGCTCCCCTGGCTTTCGCGCCTCAGCGTCAATGCCGGTCCAGGATGCCGCCTTCGCCACCGGTGTTCCTCCAGATATCTACGCATTTCACCGCTACACCTGGAATTCCGCATCCCTCTCCCGGATTCAAGCCAGCCAGTATCGAACGCAGTTCCCGGGTTGAGCCCGGGGATTTCACGTTCGACTTAGCAGGCCGCCTACGCGCCCTTTGCACACAGCAGTCAGTCGA
+
CCCCCGGGGGGGGGGGGGGGGGGGGGGGGGGGGGGGGGGGGGGGGGGGGGGGGGGGGGGEGGGGGGGGGGGGGGGGGGGGGGGGGGGGGGGGGGGGGGGGGGGGGGGGGGGGGGGFGGGGGGGGGGGGGGGGGGGGGFGFFFGEGFGDGFCCEDCAF>GFEGFFDFGGFCBFFEFFFFGFFGGGFGGFFGGD:57CFE?73@@<BFBBAAFFFBGG>D>0((,77EECDG>)-63);:((,(-49<))34
@M00200:205:000000000-AKKM3:1:1101:7661:2784 2:N:0:1
TACTGGGGTATCTAATCCTGTTTGCTCCCCACGCTTTCGTGCATGAGCGTCAGTATTGGCCCAGAAGGCTGCCTTCGCCATCGGTGTTCCTCCACATCTCTACGCATTTCACCGCTACACCGAGAATTCCAGTTGCCCCTTCAGCACTCTAGCCCTGCAGTATTGGCTGACCGTTCCGGGTTAAGCCCGGAGATTTCACAGTCGACTTGCAGAGCCTGCCTCCGCCCCCTTTAAGCCAAGTAGTCTGTAGC
+
CCCCCGGGGGGGGGGGGGGGGGEEGGAFGGGGDGGGGGGFGGDGFGGGGGGCGEGGDAFGGFGG?EGFGGGGGGGGGGGGGGCFG=FEFGGGFFFGFFGGGGGGGGGFGGGGGGG>DGGGGG8BCEFGGGGA3;=EG?FDFG,+,=DBG+B+30=??EFFFC;+;:=D@8*8?>?F9BCDCEGFFGGFFG555CCC9ACEB6@25@@4*6B*82,=(0)03)()(*292/3).7.)?1=0/<CC?54))))
@M00200:205:000000000-AKKM3:1:1101:19145:2792 2:N:0:1
TACACGGGTATCTAATCCCGTTTGCTCCCCACGCCGTCGTGGCTCAGTGTCAGGTCACGGCCAGGGCGCCGCTTGCGCCACTGGTATTCCTCCCGATATCTACGCATTTCACCACTACACCGGGAATTCTACGCCCCCCTCCGTGCCTCCAGTCGGTGTGTCTACCGCGACCTCGCCGCGAGAAGCGCGGCGCTTTCACACGGCACATCACCGACCACCTACCCACGCCTTACACCCAGTAGTCAGTAGA
+
CCCCCGGGFFFGGGGGGFGGFEGGGGGGGGGGGGGGFGGGGDGFGGGFFFDFGGGGGGGGGGGFGGGGDGGGGGGGGGGEGGFGFGFGGGCEGGGGGGGGGGFEFGGGGGGGGGG5?=EE?CGG@G?D=EGGGG=EC?EB?5C?EEGCFFF5>FDEFGGFG7EFEBDE>EEBE@EEEBGB*:<5;FEFFCE5)11/9)+.59>003?28>?FFFGG2CDB?:(.)/./9>,)5)),/-142<).6<AFA<
@M00200:205:000000000-AKKM3:1:1101:19500:2838 2:N:0:1
TACACGGGTATCTAATCCGGTTTGCTCCCCACGCCGTCGCGCCTCAGTGTCAGAACTCGACCAGTTGACCGCTTTCGCCCCTGGTGTTCCTCCGGATATCTACGCATTTCACCGCTCCACCCGGAATTCCATCAACCTCTTCGAGCCTCTAGACAAGCTGTCTACCATGACCTCACCATCGTAAGGACGGCGCTTTCACACGGCACATACTCGTCCACCTGCGCGCACTTTAAACCCAATAGTCAGT
+
CCCCCGGGGGGGGGGGGGGGGGGGGGGGGGGGGGGGGGGGGGGGGGGGGGGGGGGGGGGGGGGGFGGGGGGGGGGGGGFGGGGGGGGGGGGGGGGGGGGGGGGGGGGGGGGGGGGBGFFGGGGGGGGGGGGGGGGGFFGDFGGFEFGBGFGGEGFFFGFFGGFGFFGGFAFE=CAFFF?AEGGGFDCA;9E>B=EGACF?@16>>B@<@@C<DFGGFGF::(2<9C5>597>49<4;(6:?FFFFA4
@M00200:205:000000000-AKKM3:1:1101:20816:2913 2:N:0:1
TACCCGGGTATCTAATCCTGTTTGATCCCCGCACTTTCGAGCCTCAGTGTCAGTTACAGTTTTGTGAGCTGCCTTCGCAATCGGTGTTCTATGACATCTCTATGTATTTCACCACTACATGTCATATTCCGCCCACAGCAACTGTACTCAAGCCCTACAGTATCAATGGCAATTCCGCAGTTAAGCTGCGAGATTTCACCACTGACTTATAAGGCCACCTACGCTCCCTTTAAACCCAATAGTCAGTAGA
+
CCCCCGGGGGGGGGGGGGGGGGGGGGGGGGCFGGGGGGGFGGGGGGGGGGGGGGGGGGGGGGGGGFGGGGGGGGGGGGGEGGGDGGGGGGGGGGGGFFGGGGGGGFFGGGFFFFGFGGGGGGDGGGGGGCFECGGGGFGFDGGFGFDFGFGGGFGFFFFFGGEGFFGFFCFEFF++;?DFGGD@?C8DDGE>5?FG?CGFFFFFFBFEEEEEEFGGF7CDFFF>-=BF9:>;A;@765>=EF**167?84
@M00200:205:000000000-AKKM3:1:1101:13745:2934 2:N:0:1
TACTAGGGTATCTAATCCCGTTCGCTCCCCTGGCTTTCGTGCCTGAGCGTCGGCAAAGCCCCAGTCCGTCGCTTTCGCCACCGGCGTTCCTCCCGATCTCAACACATTTCACCGCTCCACCGGGAGTTCCACGGACCCCTAGCTCGCCCGAGCCCGCCAGTCCCCGCAGCACGTCCCCGGTTGGGCCGGGGACTTTCACTGCGGGCTTGGCGGGCCGCCTGCGCAACCTTTAAGCCCAATAGTCAGTAGG
+
CCCCCGGGGGGGGGGGGFGGGGGGGGGGGGGGGGGGGFGGGGGGGGGGGGGGGGGGGGGGGEDEGGGDGGGGGDEGGGGGGGGGGGGGGFGFGGGD7FDGGGGFF?FGGGGGGGGFGGGGGGGGGGE8>EGGGGGCEFG>FGGFGFD9DEGD:9FF>CDB8F3C@DGGDGFFF;F)>:C>F=DDBDG>>DC)76CFFFGF<BBBF031(4?19FGG6)<(444)(*09*2)6:424;(3()--:AA2:2)
@M00200:205:000000000-AKKM3:1:1101:19272:2939 2:N:0:1
TACGAGGGTATCTAATCCTGTTCGCTCCCCACGCTTTCGCTCCTCAGCGTCAGTATCGGCCCAGAGACCCGCCTTCGCCACCGGTGTTCCTCCTGATATCTGCGCATTTCACCGCTACACCAGGAATTCCAGTCTCCCCTGCCGAACTCAAGTGATGCCCGTATCGACCGCACGCTCAGGGTTGAGCCCCAAGTTTTCACGACCGACGCGACACACCGCCTACGAGCTCTTTAAACCCAATAGTCAGA
+
CCCCCGGGGGGGGGGGGGGGGGGGGGGGGGGGGGGGGGGGGGGGGGGGGGGGGGGGGGGGGGGGGGGGGGGGGGGGGGGGGGGGGGEGGGGGGGGGGGGGGGGGGGGGGGGGGGGFGGGGGGGGDFGGGFGGGGGGDBEFFGGFG5>DGFGGGGCAFDF6CDFC@5FGFGFFFFF?EFG;F=CCA?FFFGG);3::C3CCFFF@BFFF>B>1(7*;?D59?BFE:CB5C7).6467*1(,(244<9<)
@M00200:205:000000000-AKKM3:1:1101:17634:2940 2:N:0:1
TACTGGGGTATCTAATCCTGTTTGCTCCCCACGCTGTCGCGCCTCAGCGTCAGCCACAGCCCAGCGGGCCGCCTTCGCCACCGGTGTTCTTCCGGATCTCTACGCATTCCACCGCTACACCCGGAATTCCACCCGCCTCTACTGTGCTCCAGCGCGAGAGTATCGAAGGCCGATCCGGGGTTGAGCCCCGGACTTTCACCCCCGACTCCTCGCGCCGCCTACGCGCCCTTTATGCCCAATCGTCAGTAGA
+
CCCCCGGGGGGGGFFGGGGGGGGGGGGGGGEGGGDFGFGGGGGGGGGGGGEGGGGGGGGGGGGGGDGGGGGGGDGGGGGGGGGGGGGDGGFFGGFGGDGGFGGG>CFGGGGGGGG>DGGGBEGDGDGGGGFG+@DE>DGFFFFFGFGFGFGCFGCBBG78CDEG2/8?;F6>DBFFFBGEF5CCFFG>@GDDDD6?64EA?;>F>B18(52:99EE>GE(,4<BBEFD5*,44AFAG?00,,,8:8<>A<
@M00200:205:000000000-AKKM3:1:1101:9693:2987 2:N:0:1
TACACGGGTATCTAATCCCGTTCGCTCCCCTAGCTTTCGCGCCTCAGCGTCAGTGTCAGCCCAGCAACCCGCCTTCGCCGCAGGTGTTCCTCTCGATATCTACGCATTTCACCGCTACACCGAGAATTCCAGTTGCCCCTTCTGCACTCTAGCCCCGCAGTATCGGCTGACCTTTCCGGGTTAAGCCCGGAGATTTCACAGTCGACTTGCGGTGGCCGCCTACGCGCCCTTGGCACCCAATCGTCAGT
+
@@CCCFGGGGGGGG<FEFFDGGGGGEGGGGGGGGCF<FGGGGEEGGGGGGGGDGFGGGGGGGGGGGGCGGGGGGGFGG@FFCBBFFFCFFFGGFGFCEEGGGGGGGG7DGFGGEEAGGGFGC>EF@9DFGFGG99E9?F=FCG<EFFBGFFDE?F5B>DEC+*?8>9DE5*59;+=9?>*>:9:CF?4?):8;C+:FEGEFF8(29?@F>99;9>6655>?:?:>?BDC):(((.5:?((4(-.,41.
@M00200:205:000000000-AKKM3:1:1101:12586:3009 2:N:0:1
TACAGGGGTATCTAATCCTGTTTGCTCCCCACGCTTTCGCACCTCAGCGTCAGTATCGAGCCAGTGAGCCGCCTTCGCCACTGGTGTTCCTCCGAATATCTACGAATTTCACCTCTACACTCGGAATTCCACTCACCTCTCTCGAACTCAAGACCAAGAGTTTCAAAGGCAGTTCCAAGGTTGAGCCCTGGGATTTCACCTCTGACTTTTTGGTCCGCCTACGTGCGCTTTATACCCAATAGTCAGT
+
CCCCCGGGGGGGGGGGGGGGGGGGGGGGGGGGGGGGGGGGDGGGGGGGGGGGGGGGGGGGGGGGGGGGGGGGGGGGGGGGGGGGGGGGGGGGGGGGGGGGGGGGGFGFGGGGGGGFGGGGDGGGE8FGGFFGFGGGGFGFFGGEGFGFGFG=EFGB6@=FFFEGFFGGF,*5DEFFDDD?FGGGFGGFFCFFFGGGFEGFFDEBCE5E@E*595C6>DE):=()-;?DDDD<C?C62)6;@3.69><
@M00200:205:000000000-AKKM3:1:1101:18061:3020 2:N:0:1
TACGCGGGTATCTAATCCTGTTTGCTCCCCACGCTTTCGCGCACCAGCGTCAGAACCGGTCCAGGTAGCCGCCTTCGCCACCGGTGTTCCTCCCAATATCTACGCATTTCACCGCTACACTGGGAATTCCGCTACCCTCTCCCGGCCTCGAGCCGAGTAGTTTCCAAGGCAGTTCCCCGGTTGAGCCGAGGGATTTCACCCAGGACTTACTCAGCCGCCTACGCGCCCTTTATACCCAATAGTCAGTCGA
+
CCCCCGGGGGGGGGGGGGGGGGGGGGGGGGGGGGGGGGGGGGG7FGGGGGGGGGGGGGGGGGGGGGGGGGGGGGGGGGCFFGGGGGGGGGGGGGGGGGGGGGFFGGGCGGGGGGGFGGGGGGGGGGGGGGFGGGDGGFGFFGGFGFG5CEGCBDDBBF4CG@EC?FGGFGFDFEFFFFGECGGGFF6>EGCADCFDFFGD,(4?((:2<A>BA0<82C5?6??7>DDG)9?269<4FF:().6A4-6)-,
@M00200:205:000000000-AKKM3:1:1101:11140:3025 2:N:0:1
TACTCGGGTATCTAATCCTGTTTGATCCCCACACTTTCGTGCCTCAGCGTCAGTTGAAGTCTAGTAAGCTGTCTACACTATCGGTGTTCTTGACGATATCTAAGCATTTCACCGCTACACCGTCAATTCCGCCTACCTCGACTCCACTCAAGCCCATCAGTATCAATCCCACCCTCCCGGTTAAGCCGGGATATTTCAGAACTGACTTAATAGGCCGCCTACGCACCCTTTAAACCCACTAGTCAGTAGA
+
CCCCCGGGGGGGGGGGGGGGGGGGGGGGGGGGEGGGGGGGGGGGGGGGGGGGGGGGGGGGGGGGGGGGGGGGGGFDFFDGFGGGGGGGGGGFGGDFGGCGGGGGFGGGGFFGGGGDGGGGGGGGGGGGGFFGDGGGFDF@>EGF86=;DFGF9DDDF8DFGGFFFFFF5DBDBDFFFFG>FDGGFGGEFGDEAFGGCEGFFFFFFF@57=<C4BGG97?29>@>9EBC5;)4<4)6C7(6@@C3<EEEEE
@M00200:205:000000000-AKKM3:1:1101:17930:3035 2:N:0:1
TACAGGGGTATCTAATCCGGTTCGCTCCCCACGCTTTCGCGCCTCAGCGTCAGGACAGGCCCAGCCGGCCGCCTTCGCCACGGGTGTTCCTCCCGATCTCTACGCATTTCACCACTACACCGGGAATTCCACCGGCCTCTGCCTGCCTCCAGTCCACCAGTATCCCGTGCCCTCTCCCAGGTGAGCCGGGAGCTTTCACACCGGACTGAGTGAACCGCCTGCGCGCGCTTTACACCCAGTAGTCAGTAGC
+
CCCCCGGGGGGGGFGGGGGGGGGGGGGGGGGGGGGGGGGGGGGGGGGGGGGGCFGGGGGGGGCFGGGGGGGGGGGGGGGGGGGEGGGGGGGGGGGGGGFGGGGGG6FGGGGGGGGFDFEGGGGGECFFGGGGGGGGGFFFFGGFGFGFGFGFGGGFFGGAFF<FEFGF8EFF4BAFFFGAFC4>5AGBDG*5>GGFFFGEFFFF>>02?04<<AFGBD3(4:6<9E@</*84>AA?G:(,:A4))6AA4)
@M00200:205:000000000-AKKM3:1:1101:19298:3108 2:N:0:1
TACCAGGGTATCTAATCCTGTTCGCTCCCCACGCTTTCGCTCCTCAGCGTCAGTTGTTGCCCAGAGACCCGCCTTCGCCACCGGTGTTCCTCCTGATATCTACGCATTTCACCGCTACACCTGGAATTCTGCATCCCTCTCCCGGATTCAAGCCATCCAGTATCGGATGCAGTTCCCAAGTTGAGCCTGGGGATTTCACATCCGACTTAGTTGGCCACCTACGAGCCCTTTAAACCCAGTAGTCAGTAGA
+
CCCCCGGGGGGGGGGGGGGGGGGGGGGGGGGGGGGGGGGGGFGGGGGGGGGGGGGGGGGGGGGGGGGGGGGGGGGGGGGGGGGGGGGGGGGGGGGGFGGGGGGGGGDGGGGGGGGB67=FFGGGEFGGGGGGGGFGGFGFFGGFGFGDGFGCFFFFF8D6==7=ADDEBCFFFFFFFFFFF:FG6ECFFCGF>EGFAAFE?;:>2@994@CEEFF,;FFFFFFD<EEGDFF3<9A@EF64>CE?7CEC4.
@M00200:205:000000000-AKKM3:1:1101:15940:3131 2:N:0:1
TACAAGGGTATCTAATCCTGTTTGCTCCCCACGCTGTCGCGCCTCAGTGTCAGAACTGGTCTAGCTGGCCGCCTTCGCCACGAGTGTTCTCCCCCATCTCTACGCATTTCACCGCTACACAGGGAATTCCACCAGCCCCTCCCAGCCTCAAGCCCTGCAGTTTCTACCGCCAAAATACAGTTGAGCTGTACGCTTTCACAGTAGACATACAGAACCACCTACGCGCCCTTTAAACCCAATAGTCAGT
+
CCCCCGGGGGGGGGGGGGGGGGGGGGGGGGGGGGGEGGGGEGGGGGGEGGGGGGGGGAEFGFGGGFF,:FGGGGGGGGGGGGGGGGGFGGGGGEEGGFGFGGGFGEGGGGGGGGG5CFGGGCCEDFGGGGGGDFFGGEGFFGEFCBGDGFGF,88?DDGFE?>DDFGCE+@AA@38+5CA@EDCAFFFF8EFEEGFFFGFF:?EEF6ABF=C:EFGFGFFB2=;;C;D);6)5C3=C@((;<?6)77
@M00200:205:000000000-AKKM3:1:1101:15025:3146 2:N:0:1
TACTCGGGTATCTAATCCTGTTTGATCCCCACGCTTTCGTGCCTCAGCGTCAATAATTGTGTAGTGAGCTGCCTTCGCAATTGGTGTTCTATGTCATATCTAAGCATTTCACCGCTACATGACATATTCCGCTCACCTCCACAACATTCAAGACAGATAGTATCAACGGCAGTTTCCAAGTTAAGCTTGGAGATTTCACCACTGACTTACCTGTCCGCCTACGCACCCTTTAAACCCAATAGTCAGTCGA
+
CCCCCGGGGGGGGGGGGGGGGGGGGGGGGGGGGGGGGGGGGGGGGGGGGGGGGGGGGGGGGGGGGGGGGGGGGGGGGGGGGGGGGGGGGGGGGGGGGGGGGGGFGGGGGGGGGGGFGGGGGGGGGGGGGGGGGGGGGFGFFGGFGFGFGFGGGGGFFFGFGG*?EDDEFG>AFEDFFFGFGGG9;DADFD8*:FC?7EFEFDCC@E87AEE@EFGGFGF5:3)*/;DGCDE6EFEF8(5@EC/*989/(6
@M00200:205:000000000-AKKM3:1:1101:12321:3148 2:N:0:1
TACTAGGGTATCTAATCCCGTTTGCTCCCCTGGCTTTCGCGCCTCAGCGTCAATGCCGGTCCAGGATGCCGCCTTCGCCACCGGTGTTCCTCCAGATATCTACGCATTTCACCGCTACACCTGGAATTCCGCATCCCTCTCCCGGATTCAAGCCTGCCAGTATCGGACGCAGTTCCCGGGTTGAGCCCGGGGATTTCACGTTCGACTTAGCAGGCCGCCTACGCGCCCTTTATACCCAGTAGTCAGT
+
CCCCCGGGGGGGGGGGGGGGGGGGGGGGGGGGGGGGGGGGGDEGGGGGGGGGGGFGGGDCGGGGGGGGGGGGGGGGGGGEFGGGGGGGGGGGGGGGGGGGGGGGGGGGGGGGGGGEGGGGGGGGGGGGGGGGGGGGGFGBF=DEGDGDGFGG?=DFFFGF,:72=BDGFC*897BF65@AFED*9FG>?CEFFEFG+?CD@@;?D;<1CEFFFDGG>GD:::FF1:7C74:2>A42:4:2456>>>D
@M00200:205:000000000-AKKM3:1:1101:25210:3150 2:N:0:1
TACAGGGGTATCTAATCCGGTTTGCTCCCCACGCCGTCGTGTCTCAGCGTCAGGTCTCGGCCAGTCAGCCGCTTGCGCCACTGGTGTTCCTCTCGATATCTACGCATTTCACCACTACACCGAGAATTCCACTGACCTCTCCGAGCCTCCAGGCGGCCTGTCTACCGCGACCTCTCCGCGATAAGCGCGGAGCTTTCACACGGCACATAGCCACCCGCCTGCACACGCCCTAAACCCAGTAGTCAGTAGAC
+
CCCCCGGGGGGGGGGGGGGGGGGGGGGGGGGGGGGGGGGG:FGGGGGGGCFGGGGGGGGGGGGGFGGGGGGGGCFGGGGGGGGGGGGGGG=FGGGGCG6F=DFGGGGDGGGGGGGFFFFGGGGGGGFFGGDFGGGGCDGFFGEDGFGDDFF6EDGF>EDFFGFGFF5E>GFFBF66AAD)4=CG4?5)8>EDEG?CBFF<BBFBFF?ADFFF??GEBDF:121))20/*),(.870?0?(6AD<:<:4<B.
@M00200:205:000000000-AKKM3:1:1101:17965:3155 2:N:0:1
TACTGGGGTATCTAATCCTGTTCGCTCCCCACGCTTTCGCGCCTCAGCGTCAGACCAAGCCCAGCAAGCCGCCTTCGCCTCCGGTGTTCTTCCGGATCTCTACGCATTCCACCGCTACACCCGGAATTCCGCTTGCCTCTACTCGTCTCCAGTCCTCCAGTATCCCCCGGCGTGCGCGGAGTTGAGCTCCGGCATTTCACGGGTAGACTTAAAGGACCGCCTGCGCGCGCTGTACACCCAGTAGTCAGG
+
CCCCCGGGGGGGGGGGGGGGGGGGGGGGGGGGGGGGGGGGGGGGGGGGGGGGEGGGGGGGFGGGGGGGGGGGGGGGGGGGGGGGGGGGGGGGGGGGGGGGGGGGGGGGGGGGGGGEGEGGGEGGGGGGCGFGGG8DGFGFFGGFGFGFGFGGGGGFFGGAGGFGFFGGFEABFFFFFFG>FCGGFGGFFGGFFG5CA7CE??F3;B2<AA<462<84C>>F0(.(8>CD<>(,6<9C?>?:7A<ABBD(
@M00200:205:000000000-AKKM3:1:1101:7441:3165 2:N:0:1
TACGGGGGTATCTAATCCCGTTCGCTCCCCTGGCTTTCGCGCCTCAGCGTCAGTAGAGATCCAGCGTGCCGCCTTCGCCACCGGAGTTCCTGTGGATATCAACGCATTTCACCGCTCCACCCACAGTTCCGCACGCCCCTATCTCACTCCAGACCGCCGGTCCCCGCGGCACTTCCCCGGTTGAGCCGGGGGATTTCACCACGGGCTTGGCGGCCCGCCTACGCGCCCTTTACCCCCACTAGTCAGTAGA
+
CCCCCFGGGGGGGFGGGGGGGGFGGGGGGGGGGGGGGFGGGGGGGGGFGGGGGGFGGGDGGGGGGGGEEGGGGGGGGGGDGGGGGGGGGGGGGGGCFFFGEGGGGGGGGGGGFGGFGG8FGGGGGCFFFGGGGGGG?DGFFFGFFFGFGFGFFGGFEEG?GD(858DE:EF>A;AFFFGBGG5C6?GF33557E?FFAD<DF:1>F0<1(5>09CC0DEF?7:>2C0C592:<)(-:9(1,4>>6<)6).
@M00200:205:000000000-AKKM3:1:1101:12401:3185 2:N:0:1
TACGGGGGTATCTAATCCTGTTTGCTCCCCTAGCTTTCGCGCCTCAGCGTCAGTTGTGGTCCAGAGAGCCGCTTTCGCCACAGGTGTTCCTCCCGATATCTACGCATTTCACCTCTACACTCGGAATTCCACTCACCTCTCCATGATTCAAGCGATGCAGTCTTACAGGCAATTCCGGAGTTGAGCCCCGGGCTTTCACCTCTAACTTACAAAGCCGCCTACGTACGCTTTATGCCCAGTAGTCAGT
+
CCCCCGGGGGGGGGGGGGGGGGGGGGGGGGGGGGGGCGGGGGGGGGGGGGGGGGGGGGEGGGGGGGGGGGGGGGGGGGGGGGGGGGGGGGGGGGGGGGGGGGGGGGGGGGGGGGGFGGGGGGGGGGGGGGGGGGGGGFGBFGFFGD?FFFGG9CDFEGGFFCCGF+AGA65=FF6FA>*5C@<CFGG5?DGFFGGCFCD@FF=3984<AEECE@GG>DA??D38<CB<*909AA4<F7:2<BB<DBA
@M00200:205:000000000-AKKM3:1:1101:11550:3191 2:N:0:1
TACAAGGGTATCTAATCCTGTTTGCTCCCCACGCTTTCGAGCCTCAGCGTCAGTAATGGACCAGTATGTCGCCTTCGCCACTGGTGTTCTTCCGAATATCTACGAATTTCACCTCTACACTCGGAGTTCCACATACCTCTTCCATACTCAAGATAGCCAGTATCAAAGGCAATTCCAAGGTTGAGCCCTGGGCTTTCACCTCTGACTAAACTCTCCGCCTACGCTCCCTTTAAACCCAATAGTCAGTAGCT
+
CCCCCGGGGGGGGGGGGGGGGGGGGGGGGGGGGGGGGGGGFGGGGGGGGGGGGGGAFGFGGGGGGGGGGGGGGGGGGGGDGGGGGGGGGGGGGGGGGGFGGGGG7EGGGGGGGGGFGGFGGGGGGGGGGGGFGD=EGFGEF;FFGFG7FF??DFCBDGG*@F>+C?89DDFDFBF?C?D?FFDD*@FFFD+5DDFGF7=EE@E@ECCECEEE**@@8C55@C)*:C5?7=>F*/65;(-78*88?49@*/*
@M00200:205:000000000-AKKM3:1:1101:9390:3209 2:N:0:1
TACACGGGTATCTAATCCCGTTTGCTCCCCTGGCTTTCGTGTCTCAGTGTCAGAATACCCCCAGCAAGCTGTCTTCACCATTGGCGTTCCAGATGATATCTACGCATTTCACCGCTCCACCATCTGTTCCGCTTGCCCCTGAGTACCTCAAGACAGGCAGTATACCAAGCAGTTCCACGATTGAGTCGTGGGATTTCACAAGGTACTTACCCATCCACCTACACACGCTTTATCCCCAGTAGTCAGTAGAC
+
CCCCCGGGGGGGGGGGGGGGGGGGGGGGGGGGGGGGGGGGGGGGGGGGGGGGGGGGGGGGGGGGGFGGGGGGGGGGGGGGGGGGGGGGGGGGFGGGGGFGGFGGGGGGGGFFGEGFGGFGGGGGGGGGGGGGGGGGGFFDAFFFGFGEGFGGCGGFFFGEFGCDEFGFFGFFFEFFFFDBCEFFFGGFFGGFFGGGFEFEE@C6;CEEFF5=EBFF)?A2;BEF3C5CDC(*58*6;356;??C<CFCC3)
@M00200:205:000000000-AKKM3:1:1101:14656:3224 2:N:0:1
TACAGGGGTATCTAATCCTGTTTGCTCCCCACGCTTTCGTACCTCAGCGTCAATACATGTCCAGTGAGTCGCCTTCGCCACTGGTGTTCTTCCGAATATCTACGAATTTCACCTCTACACTCGGAATTCCACTCACCTCTCCATGATTCAAGCGATGCAGTCTTAAAGGCAATTCCGGAGTTGAGCCCCGGGCTTTCACCTCTAACTTACAAAGCCGCCTACGTACGCTTTAAACCCACTAGTCAGT
+
CCCCCGGGGGGGGGGGGGGGGGGGGGGGGGGGGGGGGGGGFFGGGGGGGEGGGGGGGGGGGGGGGGGGGGGGGGGGGGGGGGGGGGGGGGGGGGGGGGGGGGGGGGGGGGGGGGGFGGGGFGGGGCDFGGGGGGGGCDFFFGGFGDFBGFGGCDDFFGGFGGBFE+BDFGFDFFFFF5DFGGGGFGG?:CEF>DFCFCFFED5CAE5@CEEEE=C6>C>@DB5;7EFGD<24E6)6=;(/6<6?EFF
@M00200:205:000000000-AKKM3:1:1101:16693:3225 2:N:0:1
TACCAGGGTATCTAATCCCGTTCGCTCCCCTAGCCTTCGCGCCTCAGCGTCAGGTACGGCCCAGGGGGCCGCCTTCGCCACGGGTGTTCCTGCTGATCTCTACGCATTTCACCGCTACACCAGCAATTCCACCCCCCTCTACCGTCCTCCAGCTCCTCAGTCTAAAGTGCACCCTCCCCGTTGAGCAGGGAGATTTCACACCTTACTTGAAGTGCCGCCTGCGCGCGCTTTAAACCCAATAGTCAGT
+
CCCCCGGGGGGGGGGGGGGGGGGGGGGGGGGGGGGGGGGGGGGGGGGGGGGGGGGGGGGGGGGGGGGGGGGGGGGGGGGGGGGGGFGGGGGGGGGGGGGGGDFGGGGGGGGGGGGEGGGGGGGGGGGGGGGGGGGGGFGFFGGFGFGFGFGGGGGFFGGFG7*=EFGEFE>;FF;>?FGFGGGCAFGFFCF>DEGG=?+/3;@;AFFFE3;4C3BF@GF(861)4C<9)1:<AAA?G??FFB4)4:4
@M00200:205:000000000-AKKM3:1:1101:8527:3236 2:N:0:1
TACTGGGGTATCTAATCCTGTTTGCTCCCCACGCTTTCGTGCATGAGCGTCAATCTTGACCCAGGGGGCTGCCTTCGCCATCGGTGTTCCTCCACATCTCTACGCATTTCACTGCTACACGTGGAATTCTACCCCCCTCTGCCAGATTCAAGCCTTGCAGTCTCCATCGCAATTCCCAGGTTGAGCCCGGGGCTTTCACGACAGACTTACAAAACCGACTGCGCACGCTTTAAACCCAATAGTCAGTAGAC
+
CCCCCGGGGGGGGGGGGGGGGGGGGGGGGGFGFEGEGFGGGGGFGGGGGGGGEFGGGGGGGGGGGGGGGGDEGGGGGGGGG@F@FFFGGFGFGGGDEFDFDGDGGDEGGGGGFGGFDFEFEGGGGGFGFEGFG=D7CAGBDDFFFFFCFFFG9D?FF?FFDD9D699DA6?=EEC+0:FFF6CGFFGFFC>DEDGG+:<BD>5=BBB7;=B8>?FC0)0,3(6A;C>D19()-).(23(44)6)6>-)).-
@M00200:205:000000000-AKKM3:1:1101:7048:3249 2:N:0:1
TACTCGGGTATCTAATCCTGTTTGCTCCCCACGCTTTCGCGCCTCAGCGTCAGTGTCGGTCCAGATGGCTGCCTTCGCCATCGGTGTTCTTCCCAATATCTACGAATTTCACCTCTACACTGGGAATTCCACCATCCTCTCCCGAACTCGAGCGTGCCAGTCTCAAGCGCCGTTCCCAGGTTGAGCCCGGGGCTTTCACGCCTGACTTGACACACCGCCTACGCGCCCTTTATACCCAGTAGTCAGT
+
CCCCCGGGGGGGGGGGGGGGGGFGGGGCFGGGGGGGFGGGGGGGGGGGGGGGGGFFGGGGGGGGGGGGGGDGGGGFGCFGGGGDEGGGGFGGFGGGCFFCGGGGGC@FGGGGGGGFGGFGGGFF@@FGGAFGFGFCEFFEDFGBGDGBFF@>EDGDEGGFGGEFEFGGFDBBF=AAAFFAFG5DFCF55>>?BGGG?CGFF>B9@FEEE:@EF(*;13=?18@81=@D19)64<B6@7:24>A92<D
@M00200:205:000000000-AKKM3:1:1101:18777:3254 2:N:0:1
TACAAGGGTATCTAATCCCGTTTGCTCCCCTGGCTTTCGTGTCTCAGCGTCGGCGCAACCCCAGCAGCCTGTTTTCACCTTCGGCGTTCCAAGCGATATCTACGCATTTCACCGCTCCACCGCTTGTTCCGGCTGCCCCTAGTTGGCCCAAGATCGCCAGTATGCCCAGCAGTTCCACGGGTGAGCCGTGGGATTTCACAAGACACTTAACGATCCGCCTACACACGCTTTACACCCAATAGTCAGTAGAC
+
CCCCCGGGGGGGGGFGGFFGGGGGGGGGGGGGGGGGGGGGGGGGGGGGGGGGGGGGGGGGGGGGGGGGGGFEGFGGGGFGGGGEGGGGGFFGFFGFGGGGGFGGGGGGGECFGGGBG+@ADEGGGGGGGDGGGGGGDFGBFGGFGFFFGEFGGCF?BEGDFG@GEFGC>GFBFCFF@FGDG87D)>FF5DGDFGCCCC@<@DDFFFEEFCEFFFGDDFF?;@EA);5/99:<D>A:E667,49<AA))6))
@M00200:205:000000000-AKKM3:1:1101:16531:3289 2:N:0:1
TACACGGGTATCTAATCCTGTTTGCTCCCCACGCTTTCGCGCCTCAGCGTCAGTTGTGGTCCAGTTGGCCGCCTTCGCCACCGGTGTTCTTCCCAATATCTACGAATTTCACCTCTACACTGGGAATTCCACCAACCTCTCCCACACTCCAGTCCCGCCGTATCGGATGCAGTTCCCAGGTTGAGCCCAGGCCTTTCACATCCGACGATCAGGACCGCCTACGCGCCCTTTATACCCAGTAGTCAGT
+
CCCCCGGGGGGGGGGGGGGGGGGGGGGGGGGGGGGGGGGGGGGGGGGGGGGGGGGGGGGGGGGGGGGGFGGGGGGGGGGGGFGGGGGGGGGGFGGGGGGGGGGGGGGGGGGGGGGFGGGGGGGGGGGGGGGFFGGGGBCEFFGFGFGFGFGGFGGFFGGFGCDGDFGGEGFFF@CFFFF5DDGGFGGFFGGFFFGGFEGFFFDF29269B?<8@GG9GFFFF<F6E:D5<:AF>><F<??D>)-)-<
@M00200:205:000000000-AKKM3:1:1101:13127:3290 2:N:0:1
TACTCGGGTATCTAATCCTGTTTGCTCCCCACGCTGTCGCGCCTCAGCGTCAGTAATGGACCAGGTCGCCGCCTTCGCCACCGGTGTTCTTCCCAATATCTACGAATTTCACCTCTACACTGGGAATTCCACGACCCTCTTCCATCCTCAAGCACTCCAGTCTTAAGCGCAGTTCCCAGGTTGAGCCCAGGACTTTACCGCCTAACTTGGAGCGCCGCCTACGCGCCCTTTACACCCAGTAGTCAGTAGA
+
<CCCCGGGFGGGGGGFFCGFGGGGGGGFGGFGGGGGGGGGGGGGGGGGGBCFFGGGGGGGGFDGGGGGGGGGGGGGGGGEGFGEFCF@FGGGGGGGGGGGFGGGGFGCEGGGG9DBDFFGAFGGFEGGGCFGGDGCEFG5DGFFGFC57DFDGGGFF,=DD8=FDFGGFCBBDECFFFGFG?77F?C>9C*:A6C>+/<9@B25>54>C36=@9EE1C:70878,::C)05<<A7::(32:96)6<>94)
@M00200:205:000000000-AKKM3:1:1101:23408:3290 2:N:0:1
TACGCGGGTATCTAATCCTGTTTGCTCCCCACGCTTTCGCGCCTCAGCGTCAGTATCTGCCCAGATGACCGCCTTCGCCACTGGTGTTCCTCCCGATCTCTACGAATTTCACCTCTACACCGGGAATTCCGTCATCCTCTTCAGTACTCAAGCTCGGTAGTTTCGAATGCACTTCCTCGGTTGAGCCGAGGGCTTTCACCCCCGACTTGCCGAACCGCCTCCGCGCGCTTTAAGCCCAGTAGTCAGT
+
CCCCCGGGGEGGGGGGGGFGGGGGGGGGGGGGGGGGGGGGGGGGGGGGGFGGGGGGGFGFEFGGGGCFGGGGGEGGGGGGGGGGGGGGGGGGGGDGGGGFGGGGGGGGGGGGGGGFGGGGGDGGGGG?FGGFGGGDGFGFFGGFGFDFGFG6FFCB>CG5@9CCDFCCFGFFBFAABF>EC577AFGDFGGEEGGGFFG3(22,16>;33;;(3:CBDE:((->;C)1/*29AA<(;:1824A<)66
@M00200:205:000000000-AKKM3:1:1101:19901:3299 2:N:0:1
TACTAGGGTATCTAATCCTGTTCGCTCCCCACACTTTCGCTCCTCAGCGTCAGGTCATGCCCAGAGAACCGCCTTCGCCACCGGTGTTCCTCCTGATATCTGCGCATTTCACCGCTACACCAGGAATTCCGTTCTCCCCTGCATACCTCTAGTCTGCCCGTATCGAAAGCAAGCCAGGTGTTAAGCACCTGGTTTTCACTCCCGACGCGACAAACCGCCTACGAGCCCTTTACACCCAGTAGTCAGAAGA
+
CCCCCGGGGGGGGGGGGGGGGGGGGGGGGGGGGGGGGGGGDGGGFGGGGGGGGGGGGGGGGGGGGGGGGGGGGGGFGGGGGGGGGGGGGGGGGFFGGGGGGGGGGGGGGGGGFEGEGGGFGGFEGGFGGGE,=ECFG*=5DGGFFFGCGBCFEGGFFGGFEGFGF5?=?GFFF959?5=ACEGGFDFAA0,@9CFCFEGCB5>=A>=2>@F(:(8=6CA??DFF(/>D2224:)4321(.499A>2))5?
@M00200:205:000000000-AKKM3:1:1101:23245:3300 2:N:0:1
TACTAGGGTATCTAATCCCGTTTGCTCCCCTGGCCTTCGTGCCTCAGTGTCAGGAACTGTCCAGAGACCCGCCTTCGCCACTGGTCTTCCTCATGATCTCTACGCATTTCACTGCTACACCATGAATTCCAGTCTCCTCTCCAGTCCTCAAGCACCGCAGTATCGAATGCAGTTTCGGAGTTAAGCTCCGAAATTTCACACCCGACTTACAGCGCCACCTACGCACCCTTTAACACCAATAGTCAGTAGA
+
CCCCCGGGFGGGGGGGGGGGGGGGGGGGGGGGGGGGGGGGGGGGGGGGGGGGGGGGGGGGGGGGGGGGGGGGGGGGGGGGGGGGGGGGGGGGGGGGGGGGGGGGGGDFFFGGGGGFGGGGGGGGGGGGGGGGGGFFGFGFFGGFFFGBFF8FCDFFFGG>@89CAFC?BGFDDEDFBBGFFGFFBFAFFCGFEDAC+;EEEF5>====7C=EFFGEFGFFEFF47?DG*00;<4/>B25>6@?6CC5596
@M00200:205:000000000-AKKM3:1:1101:15744:3301 2:N:0:1
TACCAGGGTATCTAATCCTGTTTGCTCCCCACGCTTTCGTGCATGAGCGTCAATCTTGACCCAGGGGGCTGCCTTCGCCATCGGTGTTCCTCCACATCTCTACGCATTTCACTGCTACACGTGGAATTCTACCCCCCTCTGCCAGATTCTAGCCTTGCAGTCTCCATCGCAATTCCCAGGTTGAGCCCGGGGATTTCACGACAGACTTACAAAACCGCCTGCGCCCGCTTTAAACCCAGTAGTCAGT
+
CCCCCGGGGGGGGGGGGGGGGGGGGGGGGGGGGGGGGGGGGGGGGFGGGGGGGFGGGGGGGGGGGGGGGGGGGGGGGGGGGGGGGGGGGGGGGGGGGGGGGGGGGGCEGDGGGGGCGGGGGGGGGGGGGGGFGEFGGEGFFFFFF5DEGFG8EGGFFGGBDGEGFFGGFGFFFFFFFF6CFFGGFGG5?DGFFDGGAACB9(5@DFE?EFFFFFG*(9.2363)(3:C)1=BA4):GF:BABAF>B9
@M00200:205:000000000-AKKM3:1:1101:11781:3343 2:N:0:1
TACTAGGGTATCTAATCCTGTTTGCTCCCCACGCTTTCGCGTCTCAGCGTCAGTACCGTCCCAGCAAGCTGCCTTCGCCATTGGTGTTCCTCCCGATATCTGCGCATTTCACCGCTACACCGGGAATTCCACTTGCCTCTTCCGGACTCGAGCTCGACAGTATCCACCCGCCTCCCGGGGTTGAGCCCCGGGCTTTCAGAGCGGACTTACCGAGCCGCCTACACGCGCTTTACACCCAGTAGCCAGT
+
BCCCCGGGGGGGGGGGGGGGGGGGGGGGGGGGGGGGGGGGGGGGGGGGGGGGEGGGGGGGGGGGGGGGGGGGGGGGGGGGGGGGGGGGGFGGGGGGGGGGGGGGGGGGGGGGFEED6FGGCCEGGGGGGG8A=EGFGFGEFGGBGFD=FFGG8+DEFGD*@EEGFAFGEGEFDFCEFFDBG*C48CF4?GGDFECCB.<5@D@>BBB8CE?F(1C2,/56??F<6C8C5>?AB<A75(.549).8:D
@M00200:205:000000000-AKKM3:1:1101:18341:3372 2:N:0:1
TACGAGGGTATCTAATCCTGTTTGCTCCCCACGCTTTCGCGTCTCAGCGTCAGTTACCGTCCAGGTGGCCGCCTTCGCCACCGGTGTTCCTCCCCATATCTACGAATTTCACCTCTACTTGGGGAATTCCGCCACCCTCTCCGGCACTCAAGCTCTGCAGTTTCGGGCGCACTTCCTCAGTTGAGCTGAGGGCTTTCACACCCGACTTGCAAAGCCGCCTACACGCGCTTTACGCCCAATAGTCAGTAGAC
+
CCCCCGGGGGGGGGGGGGGGGGGGGGGGGGGGGGGGGGGGGGGGGGGGGGGGGGGGGGGGGGGGGGGGGGGGGGGGGGGGGGGGGGGGGGGGGGGGGGGGGGG?GGGGGGGGGGGFGGGGGGGGGGGGGGGGGGGGGFGFFGGFGFGFGFGGGGGFFGGFGFEGD9DEFGABFFFFFFGFGGFF6AEFFGFEFGGFFEGFEFFFF09@EFFFF;GGFGF?D@(.(209C7<BA:?6E:010:A>)64))6)
@M00200:205:000000000-AKKM3:1:1101:11319:3375 2:N:0:1
TACTCGGGTATCTAATCCTGTTTGCTCCCCACGCTTTCGCGCCTCAGCGTCAATCACGGGCCAGATAGCCGCCTTCGCCACCGGTGTTCTTCCCAATATCTACGAATTTCACCTCTACACTGGGAATTCCACTATCCTCTCCCGCATTCAAGCTCACCAGTATCAAGCGCAGCCCCAGGGTGAGCCCGGGAATTTTACGCCTTACCTTGGCAGGCCGCTACCCGCCCCTTTTACCCCGTAGGCAGGT
+
CCCCCGGGGGGGGGGGGGGGGGGGGGGGGGGGGGGGGGGGGGGGGGGGGGGGGGGGGGGGGGGGGGGGGGGGGGGGGGGGGGGGGGGGGGGGGGGGGGGGGGGGGGGGGGGGGCGFGGGGCGGGFFFGG8=FFGGGGFFDF?FFGDG9FFGFGGGFFFGFGGCGFFGGFGFFFDEA5*;?F8*03DF*@D5>96F7+75(6((*(095*((71(:*(2),.((.,3>5CF)-.)-,*(,((())-,,
@M00200:205:000000000-AKKM3:1:1101:7349:3378 2:N:0:1
TACGCGGGTATCTAATCCTGTTTGCTACCCACGCTTTCGAGCCTCAGTGTCAGTTACAGTCCAGAGAGCCGCTTTCGCCACCGGTGTTCCTCCATATATCTACGCATTTCACCGCTACACATGGAATTCCACTCTCCTCTACTGCACTCAAGTCTAACAGTTTCCAATGCACACAATGGTTGAGCCACTGCCTTTTACATCAGACTTATTAAACCACCTGCGCTCGCTTTCTACCCAGTAGTCAGT
+
CCCCCGGGGGGGGGGGGGGGGGGGGGGGGGGGGGGGGGGGGGGGGGGGGGGGGGGGGGGGGGGGGFGGGGCGGGGGGGGGGGGGGGGGGGGGGGGGGGGGGGGGGGGGGGGGGGGAGGFGGGG8FGGGGGGGGGGGGFFEFGGBGFFEGFGGGGGFFGGFDFEGEFCG5FFFFFF?FFFAG6++@FEFFFFFFGGGFFG@5C@EEBCFFCF*>6:5>DAE2:@4=*:<FF*01<7?966)/755C?
@M00200:205:000000000-AKKM3:1:1101:14621:3383 2:N:0:1
TACAAGGGTATCTAATCCTGTTTGCTCCCCACGCTGTCGCGCCTCAGCGTCAGCCACGGCCCAGCAGACCGCCTTCGCCACCGGTGTTCTTCCGGATCTCTACGCATTCCACCGCTACACCCGGAATTCCATCTGCCTCTACCGTGCTCCAGCCCGACAGTCGGCACGGCCGACCCGGGGTTGAGCCCCGGGCTTTCACCGCCCCCTTATCGAGCCGCCTACGCGCCCCTTAAACCCAATAGTCAGTAGAC
+
CCCCCGGGFGGGGGGGGGGGGGGGGGGGGGGGGGGGGGGGGGGGGGGGGGGGGGGGGGGGGGGGGGGGGGGGGGEFGGGGGGGGGDGGGGGGGGGGGGGGGGGGGGGDGGGGGGG>GGCAFGGGGGGGGGGGGGGGGFGFFGGFGFGFGFGGGGG>EED9@DADBFGE>E)-:(8>AEC><5DFFGGFEGGFFGCCFAFBBBF;BF0:)5::<?DG9CB2(.4)(::C)/42<9<?GF<?).:<)64><6)
@M00200:205:000000000-AKKM3:1:1101:11441:3385 2:N:0:1
TACCAGGGTATCTAATCCTGTTCGCTCCCCACGCTTTCGTGCCTCAGCGTCAGTTACAGCCTAGTAAGCTGCCTTCGCAATCGGAGTTCTGGATCGTATCTATGCATTTCACCGCTACACGATCCATTCCGCCTACCTCGTCTGTACTCAAGCATAACAGTATCCATGGCAGTTCAACAGTTGAGCTGTTGGCTTTCACCACGGACTTATTACGCCGCCTACGCACCCTTTAAACCCAGTAGTCAGT
+
CCCCCGGGGGGGGGGGGGGGGGGGGGGGGGGGGGGGGGGGGGGGGGGGGGGGGGGGGGGGGGGGGGGGGGGGGGGGGGGGGGGGGGGGGGGGGGGGGGGGGGGGGGGGGGGGGGGEGGGGGGFGEGGGGGGGGGGGGFGADGGFGFGFGFGCFFDFFGFFGGEGCFGGFDFDFFFFFFGFFFGGFCGDFFGFFGG?BCF@EFF=5A@FFFFFFFGC4DDF>>=:(=?DC<>EEE<3=(8E<E?3?CE
@M00200:205:000000000-AKKM3:1:1101:10492:3406 2:N:0:1
TACACGGGTATCTAATCCCGTTCGCTCCCCTGGCTTTCGTTCCTCAGCGTCAGAAAACCCCCAGTGAGCCGCCTTCGCCTCCGGTATTCCTGATGATATCAACGCATTTCACCGCTCCACCATCAGTTCTGCTCACCTCTAGGTTCCTCAAGCGCAGTAGTTTAGAGCGCAATTCCTCGGTTGAGCCGAGGGCTTTCACACCCTACTTTCTGCGCCGCCTACGAACTCTTTAAACCCAGTAGTCAGT
+
CCCCCGGGGGGGGGGGGGGGGGGGGGGGGGGGGGGGGGGGGGGGGGGGGGGGGGGGGGGGGGGGGGGGGGGGGGGGGGGGGGGGGGGGGGGGGGGGCGGGGGGGGGGGFDGGGGGFGGGGGGGGGGFFFGGGGGGGGFGF?GGFGFGDGFG8EGDFFGGFFGFGFFGGFGFFEFACFFGFGCDFFFFDAGGFFFFCBEGCEFFB==@?FFFFF9EC2>D;D@DB1CFG@CA2>D<1C?144A>A4<<
@M00200:205:000000000-AKKM3:1:1101:15392:3413 2:N:0:1
TACAGGGGGATCTAATCCCGTTTTCTCCCCTGGCTTTCGCGTCTCAGTGTCAGATCACTCCCAGCAGCCTGCTTTCGCCTTTTGCGTTTCAAATGATATCTACGCATTTCCCCGCTCCACCATTTGTTCCGCTTGCCCCTAAGTGGCTCAAGACACCCCGTATACCAAGCAGTTCCACGGTTGAGCCGTGGGGTTTCACAAGGTACTTAGGCATCCGCCTAACCACGCTTTTAACCCAATAGTCAGTAGA
+
<A,8AECG77@,C@F,,6C,;CF,,;;CFG8-C,6EFB@@@CC7E,,@FGCA@C@FGEEFFG,6FECBED<,,C;,4BCCGG9?=:>C+@DGGC,A,9,,4,,44,,?=4,:B>@5=F8=C,9CFFGGGCCCCE=8FFGFF8EFA6==DB=+@DFB?E+*6602;?=C6:A@8*+?CC6@68**;:@*<CCB*14?9*,*0(5>E:6?96.536?>9<>(()/;<@)1*1,).4)7E;3,)7?E<<4)))
@M00200:205:000000000-AKKM3:1:1101:11218:3441 2:N:0:1
TACGCGGGTATCTAATCCTGTTTGCTCCCCACGCTTTCGCACCTCAGCGTCAATACTTGTCCAGCGAGCCGCCTTCGCCACTGGTGTTCTTCCGAATATCTACGAATTTCACCTCTACACTCGGAATTCCACTCGCCTATCCAAGATTCTAGCCATCCAGTCTCAAAGGCAGTTCGGGAGTTGAGCTCCAGGCTTTCACCTCTGACTTAAATGGCCGCCTACGTGCGCTTTATACCCAATAGTCAGT
+
@@CCCEEDFG<F9<FGFDFCFD<EFGFEFFE7BCF@DEEGGEEB<EFGG@@:FFGGGFGFGCCFG@GGGGGFFECGGG@=FB,A:AFFFFFG,@FGGFFFGFAFEFGFGGGGGGGFDGGAF8EEGCCFGA=FGCGGC9+*3=DB?FG:D7E77=DFAGFAFG@7;9=9*8:)9;+*3*<@F::EFGGF4;?FF6FDFCF=E9E@CC:46**8C36,>353(31;(/;<)1/>E?<5:4:(,:<A)4:
@M00200:205:000000000-AKKM3:1:1101:23005:3449 2:N:0:1
TACGAGGGTATCTAATCCCGTTTGCTCCCCTGGCTTTCGCTCCTCAGCGTCAGTATCGGCCCAGACCGCCGCCTTCGCCACAGGTGTTCTTGCGCATATCTACGCATTCCACCGCTACATGCGCAATTCCACGGTCCTCTACCGAACTCTAGACCAGTAGTTTCCAGCGACCCCTCGCCGGTGAGCGGTGGAGATTTCACGCCAAACTTGCAGGTCCCCCTCCGAGCCCTTCACACCCCATAGTAAGG
+
CCC8CFGGGGGGFFGGGGGGGG,CFGGGGGGGFGGGGGGG>CFGGGDGGGGGGGGFGGDFGCEFFC,CGGGGGGGGGGGGGFC,C<FGG9FCF:FGEGGGGCGFGECCDGGGGGG5DFF,7DECECC8DGCF6@DGGBEB+EFBCADFF+@C5?:AF3B8C+7D@E>E*3*/:55/**32*?4<AF5)2)1))+2;8<C<((31((())).),.2+)*0,((-)-2)7**4()).5;9(((.)6)).)
@M00200:205:000000000-AKKM3:1:1101:23804:3453 2:N:0:1
TACTAGGGTATCTAATCCTGTTTGCTCCCCACGCTTTCGCGCCTCAGCGTCAGGACCGGACCAGAGAGCCGCTTTCGCCACCGGTGTTCCACCCAATATCTACGAATTTCACCTCTACACTGGGTATTCCACCCTCCTCTTCCGGCCTCGAGCCCCAGAGTTTCGGCTGCACCTCCGGGGTTGAGCCCCGGGCTTTCACAGCCGACACCTGAAGCCGCCTACGCGCCCTTTATGCCCAGTAGTCAGTAGAC
+
CCCCCFGGGGGGGGGGGGFGGGGGGGGGGGGGGGGGGGGGGGGGGGFGGGGGGGGGGGGGGGGGGGGGGGGGGGGGGGGGGGGCFFGGGGFGGGGGGGGGGGGGGFGGGG9EFGGFGGCGGGGEFGFGGG;FGGGGGFFEFGGDGFGDGFGDEGGDBECFFGFGAADGFGF@F@A5@49BGEDCAFFFFGGBDC5DFEGFF?70>699?@@()5E@6C@<FF:E9EDG5*)6>>2);)(4)).95)65)))
@M00200:205:000000000-AKKM3:1:1101:6599:3483 2:N:0:1
TACGAGGGTATCTAATCCTGTTTGCTCCCCACGCTGTCGCGCCTCAGCGTCAGCAACAGCCCAGCAGGCCGCCTTCGCCACTGATGTTCTTCCCGATCTCTACGCATTCCACCGCTACACCGGGAATTCCACCTGCCTCTACTGTGCTCGAGCCTGACAGTTTAGAAGGCAGCCCTGCGGTTAAGCCGCAGGATTTCACCACCTACTTATCCGGCCGCCTACGCGCCCTTTATACCCAGTAGTCAGT
+
CCCCCGGGGGGGGGFGGGDGGGGGGGGGGGFGGGGGGGGGGGGGGFDGGGGGGGGGFFGGGGGGGGGFGGGGGGGGGGGGGGGGGFGGGGFGGGGGGGGGAFG?FEGG8F;FEEGFDG8FGGEGC8EGGDAFFGGGFFGEFGFDF?GFFBGG>DCF?F;AFFE9=*=99F*):):63AG>FECFFGGAF5C;)=CFFEGE:;;@@FFE3?<)1(=?@DEBB?0)1?@D974>)6:AC<6())6<<9:
@M00200:205:000000000-AKKM3:1:1101:17635:3499 2:N:0:1
TACAGGGGTATCTAATCCTGTTTGCTCCCCACGCTGTCGCGCCTCAGCGTCAGCAACAGCCCAGCAGGCCGCCTTCGCCACTGATGTTCTTCCCGATCTCTACGCATTCCACCGCTACACCGGGAATTCCACCTGCCTCTACTGTGCTCGAGCCTGACAGTTTAGAAGGCAGCCCTCCGGTTAAGCCGCAGGATTTCACCCCCTACTTACCAGGCCGCCTACGCGCCCTTTACACCCAGTAGTCAGT
+
CCCCCGGGGGGGGFFGGGGGGGGGGGGGGGGGGGGGGGGGGGGGGGGGGGGGGDFGG@FFG@EFF@DGD@FGGGGGGG=FGCFFGGGGGGCE9AFCEGGGFG<@FEG?EGGGGGGFGGFGGD+8>CGDGGEFCFGG,3=D8FF5EDGDFFGG89+5;?C*5D=FFFCFAEF5*5A**:?EGEGC8C,/94C)68CCF?GF==1;<DEEFAFF),8A29>@;D<)(:59)23)-424:((4.56<))6
@M00200:205:000000000-AKKM3:1:1101:16043:3507 2:N:0:1
TACAAGGGTATCTAATCCTGTTTGATCCCCACGCTTTCGTGCCTCAGAGTCAATATTCGTGTAGCGAGCTGCCTTCGCAATTGGTGTTCTATGTCATATCTAAGCATTTCACCGCTACATGACATATTCCGCTCACCTCCACGGTATTCAAGACAGATAGTATCAACGGCAGTTTCCAAGTTAAGCTTGGAGATTTCACCACTGACTTACCTGCCCTCCTACGCACCCTTTCTGCCCAATAGTCAGT
+
CCCCCGGGGGGGGGGGGGGGGGGGGGGGGGGGGGGGGGGGGGGGGGGGGGGGGGGGGGGGGGGFGGGGGGGGGGGGGGGGGGGGGGGGGGGGGGGGGGGGFFGGGGGFGGGGGGGFGGGGGFGEGEFFGGCCGGGGFFGDFGDBG5FDFFEGFGGFFFGFFGCCEFGGFGEAF7?DFFG5@CDFFAFFFGEFFGFFFEG@EFBEFEF775@@E@FFC5@DE6)3:=?D;?)*:A>@FE255*>CCE?
@M00200:205:000000000-AKKM3:1:1101:6261:3523 2:N:0:1
TACAAGGGTATCTAATCCTGTTTGCTCCCTTGGCTTTCGTGCCTCAGTGTCAGGTATCGTCCAGGGACTCGCCTTCGCCACTGGTGTTCCTCTTGATATCTACGCATTTCACTGCTACACCAAGAATTCCAGTCCCCCCTCCGATCCTCCAGATCAGCAGTTTCCAATGCCATTCCCGGGTTAAGCCCGGGGCTTTCACATCGAACTTGAAAACCCACCTGCGCACCCTTTATACCCAGTAGTCAGTAGC
+
CCCCCGGGGGGGGGGGGGGGGGGGGGGGGGGGGGGDFGGGGGGGGGGGGGGGGGGGGGGGGGGGGGGGGGGGCEGGGGGGEGGGGGFGGGGGGGFG9ADFGGGGGGGGGGGGFGGFGFGGGGGGGC9FGGGGFF=EED8AFGGFGFGCDDEG9DGFFFFF=DEGEFGGFG6DFFFFFFDFGEG?9DF5597AEGFFFFA;A=5=-7568*.:8BG:47?2;2(8-*21/*))17/6B<7.1))96<E3;)
@M00200:205:000000000-AKKM3:1:1101:11115:3546 2:N:0:1
TACGAGGGTATCTAATCCTGTTTGCTCCCCACGCTTTCGTGCCTCAGCGTCAGTCATGGTCCAGTAAGCCGTCTACACCACAGGTGTTCCTCCTGATATCTACGCATTTCACCGCTACACCAGGAATTCCGCCTACCTCTCCCACACTCCAGCCTTGCAGTTTCCACCGCACCCTCCCGGTTGAGCCGGGAGATTTCACAACAGACTTACAAGACCGCCTACGCACGCTTTAAGCCCAGTAGTCAGTAGA
+
CCCCCGGGGGGGGGGGGGGGGGGGGGGGGGGGGGGGGGGGGGGGGGGGGGGGGGGGGGGGGGGGGGGGGGGGGGDEEEEFGGGGGGGGGGGGGGGGGGGGGGGGGGDGFGFFFEGDGGGGGGGGGGGGGGGGGGGGFFGFFGGFGFGFGFGGFGGFFGGFGGFGFDG8?>>AFFD?DED><EDCAF?B?>ED>GGGFFFFFADB>BF?:BEFF=FGFGF;;;(88CED/:=CEEFE7;((965<AFD4)4
@M00200:205:000000000-AKKM3:1:1101:24757:3550 2:N:0:1
TACGCGGGTATCTAATCCTGTTCGCTCCCCATGCTTTCGCTCCTCAGCGTCAGGTAATGCCCAGAGAACCGCCTTCGCCACCGGTGTTCCTCCTGATATCTGCGCATTCCACCGCTACACCAGGAATTCCGTTCTCCCCTGCATCCCTCTAGTCTGCCCGTATCGGAAGCACGCTCAGGGTTAAGCCCTGAGTTTTCACTCCCGACGCGACAAACCGCCTACGAGCCCTTTATACCCAGTAGTCAGTAGA
+
CCCCCGGGGGGGGGGGGGGGGGGGGGGGGGGGGGGGGGGGGGGGGGGGGGGGGGGGFGGGGGGGGGGGGGGGGGGGGGGGGGGGGGEGGGGGFFGGGGGGGGGGGCFEGGGGGGGFDEFGGGGGF8FFFGD=FGGCFDGDF8DFF?DEGFGFFGCFFGG*59CGFFG>AFFDFB@BBFGAFCDFFGFFFGFFFCEGFFGC8>B5@9106>FFFFGGBGF03:0:?G:F><3-)--<C70.645<<<<)6)
@M00200:205:000000000-AKKM3:1:1101:22747:3552 2:N:0:1
TACGCGGGTATCTAATCCTGTTTGCTCCCCACGCTTTCGTGCATGAGCGTCAATCTTGACCCAGGGGGCTGCCTTCGCCATCGGTGTTCCTCCACATCTCTACGCATTTCACTGCTACACGTGGAATTCTACCCCCCTCTGCCAGATTCTAGCCTTGCAGTCTCCATCGCAATTCCCAGGTTGAGCCCGGGGATTTCACGCCAGACTTACAAAACCGCCTGCGCACGCTTTACACCCAATAGTCCGTAGA
+
CCCCCGGGGGGGGGGGGGGGAFGGGGGGGGGGGGGGGGGGGGFFGGGFGGGGGGGGGGGGGGGGGGGGGGGEGGFF<FFGGGDGGGGGGGGGGGGGGGGGGGGGGEFGFGFGGGGFGFCAC=FG@ED8DFGGGCDEGFGDFGGFGFFD7EC?EFFFAFGFGG<9:B?EFGFFE@FFFFG5>:C>FGGFFGGFDGGG>?C=((29@=E<<EEFF;FE2DE13607385>/714::2<G6((,.44)(4:63
@M00200:205:000000000-AKKM3:1:1101:10860:3553 2:N:0:1
TACAGGGGTATCTAATCCTGTTTGCTCCCCACGCTTTCGCGTCTCAGCGTCAGTAACGTCCCAGCGAGCTGCTTTCGCAATTGGTGTTCCTCCTGATATCTGCGCATTTCACCGCTACACCAGGAATTCCACTCGCCTCTTCCGTACTCAAGCCCGACAGTATCCACCGGCTTTCGAGGTTTGAGCCCCCCACTTTCACAGAGGACTTACCGGACCGCCTACACCCCCTTCAACCCCAATCGTCAGTAAGT
+
CCCCCFGGGGGGGGGGGGGGGGGGGGGGGGGGGGGGGGGDE@CCFGG?FGGGGGGGG7FDEEGGFECFG7FG,AFG7FCC:?B@FGGGGGGGGGCFFGGGGGFGGGGGGGGGGGGBGGGGD+E@DEGGGGAGGGFGGFGE?FA>,;C5B+1=,=+3<EDEF;7FE9+,039=5@B5*9C0>CDC>C=:***28CCD6*,**((,,(())/4173B*(2.(,,,0,/)/)7(4<)4<5((((-:<?B4)..)
@M00200:205:000000000-AKKM3:1:1101:13990:3577 2:N:0:1
TACAAGGGTATCTAATCCTGTTCGCTCCCCACGCTTTCGCGCCTCAGCGTCAGTACCGTCCCAGCGAGCTGCCTTCGCCATTGGTGTTCCTCCTGATATCTGCGCATTTCACCGCTACACCAGGAATTCCACTCGCCCCTTCCGGACTCTAGCCAGACAGTTTCCAGCGGCATTCAAAGGTTGAGCCTTTGACTTTCACACCGGACTTATCTGGCCGCCTACGCGCGCTTTAAACCCAATAGTCAGT
+
CCCCCGGGGGGGGGGGGGGGGGGGGGGGGGGGGGGGGGGGGEGGGGGGGGGGGGGGGGGGGGGGGGGGGGGGGGGGGGGGGGGGGGFGGGGGGGGGGGGGGGGGGGGGGGGGGGGFGGG=FGGGGGGGGGGGGGGGEDDDFFGFGBGFGFGGGFGFFGGFGGFGFFGGFGFADEFFFFGFGGGGFGGFFFGFFGGGFFGFFFF2>BFFF?CEFFGG6DB;DDF3(:@595649AA<E??FFFD>24<
@M00200:205:000000000-AKKM3:1:1101:11020:3577 2:N:0:1
TACTCGGGTATCTAATCCCGTTCGCTCCCCTAGCTTTCGCGCCTCAGCGTCAGTGTCGGCCCAGCAACCCGCCTTCGCCGCAGGTGTTCCTCTCGATATCTACGCATTTCACCGCTACACCGAGAATTCCAGATGCCCCTTCCGCACTCTAGCCCCGCAGTATCAGTTGACCTTTCCGAGTTAAGCCCGGAGATTTCACAATTGACTTGCGGAGGCCGCCTACGCGCCCTTTAAACCCAATAGTCAGACG
+
CCCCCGGGGGGGGGGGGGGGGGGGGGGGGGGGGGGGGGGGGGGGGGGGGGGDGGFGGGGGGGGGGGGGGGGGGGGGGGGGGGEGGGGGGGFGGGGGGGGGGGGGGGGGGGGGGE>9CFGGGGGGFGGGGGGGGGGG@F6=FGFAGFGFGFCCF=CEFEGFGGFFFCFF6FA6AEFFFEDEGE:==C6AEGG4>F9DA?:E@EEECFF)330:>;8*350763,53:8CGDF))6:3;242::25:D>),(
@M00200:205:000000000-AKKM3:1:1101:6280:3611 2:N:0:1
TACGCGGGTATCTAATCCTGTTCGCTCCCCACGCTTTCGTGCCTCAGCGTCAGTTACAGCCTAGTAAGCTGCCTACGCAATCGGTGTTCTTGATGGTATCTATGCATTTCACCGCTACACCATCAATTCCGCCTCCCTCGTCTGTACTCAAGCCTTACAGTATCAATGGCAGTTCCATCGTTGAGCGCTGGGCTTTCACAACTGACTTATAAGGCCGCCTACGCACCCTTTAAACCCAGTAGTCCGC
+
CCCCCGGGGGGGGGGGGGGGGGGGGGGCFGGGGGGGGGGFGGGGGCGFGGGGGGGGGGGGGGGGGGFGGGGGGGGGC7FDGGGGEEFGGGGGGGGGFGFGGFFEEDFGDGFFFEGFGGFGGGGGGFGGFGDGGC+@8FGBFGGFGFGB=DFGFDCFFGGFGD*=*==,0,*:;7ECAFGFFFG6:DE*97**99;?B4E*1>BE34A?;*/957BC@CB(682)48>D80;EC3=@C((67)1))((
@M00200:205:000000000-AKKM3:1:1101:17671:3614 2:N:0:1
TACTGGGGTATCTAATCCCGTTCGCTCCCCTAGCTTTCGCGCCTCAGCGTCAGTGTCAGCCCAGCAACCCGCCTTCGCCGCAGGTGTTCCTCTCGATATCTACGCATTTCACCGCTACACCGAGAATTCCAGTTGCCCCTTCTGCACTCTAGTCGCACAGTATCAGTTGACCTTTCCGAGTTAAGCTCGGAGATTTCACAACTGACTTGTGCTGACCGCCTACGCGCCCTTTACACCCAATAGTCAGT
+
CCCCCGGGGGGGGGGGGGGGGGGGGGGGGGGGGGGGGGGGGGGGGGGGGGGGGGGGGGCGGGGGGGGGGGGGGGGGGGGGGGGGFFGGGGGGGGGGGGGGGFFGGGGGGGGGGGGFGGGGGGGGGGFGGGGGGFGF6:@5@EGFGFGEFFF9DF>>B>CFGF7EECCA?GFEFFFF8?>>CC<2+D:AF4:?>FC>F4=CF=@EEFF*>E7@C49:7>:>D<@D98>CGC())6<7F>F,:?AB>))6
@M00200:205:000000000-AKKM3:1:1101:19976:3618 2:N:0:1
TACTAGGGTATCTAATCCTGTTTGCTCCCCACGCTTTCGCACCTCAGCGTCAATACCAGTCCAGTGAGCCGCCTTCGCCACTGGTGTTCTTCCGAATATCTACGAATTTCACCTCTACACTCGGAATTCCACTCACCTCTCCTGGATTCAAGTTCCCTAGTTTCAAAGGCAATTCCGATGTTGAGCACCGGGCTTTCACCTCTGACTTGAAGAACCGCCTACGCGCGCTTTAAACCCACTAGTCAGT
+
CCCCCGGGGGGGGGGGGGGGGGGGGGGGGGGGGGGGGGGGGGGGGGGGGGGGGGGGGGGGGGGGGGGGGGGGGGGGGGGGGGGGGGGGGGGGFGGGGGGGGGGGGGGGGGGGGGGFGFGEDFFEGGGGGGGGGGGGGFGBFGGFGDGFGFGFEFGFFGGFGGFGFFFD?FF)DDFDFFGDGF+=9EFFFDC>E>CFAEC@@CFEF@57:C=A*:DDADF4=@@D=EADDD6E5>83B;(((7?EEFF
@M00200:205:000000000-AKKM3:1:1101:14866:3700 2:N:0:1
TACTAGGGTATCTAATCCCGTTCGCTCCCCTGGCTTTCGTGTCTCAGCGTCAGCACACCCCCAGCGAGCTGTTTTCACCGTCGGCGTTCCAAGCGATATCTACGCATTTCACCGCTCCACCGCTTGTTCCGCTCGCCCCTAGGTGGCTCAAGACCGCCAGTATACCCAGCCGTTCCACGGTTGAGCCGTGGGATTTCACAAGGTACTTAACGGTCCGCCTACACACGCTTTACGCCCAATAGTCAGT
+
CCCCCGGGGGGGGGGGGGGGGGGGGEGGGGGGGGGGGGGGGGGGGGGGGGGGGGGGGGGGGGGGGGGGGGFGGFFGGGFFGGE:FGGG@EF<EFGGFE6FFGGGGGGGGGGGGGGFGFGGGGDGCCGFFGGEGGGGGDEDFFGFGFG@FFE?FGGB>GGAG7EGFFGG45@B?AFFFFG>:=DFFGGFE5EDFCEFF)A<3=0=3>)))47<0(==()72(,(0.;)937?<AFB(84(4).5):))
@M00200:205:000000000-AKKM3:1:1101:25093:3702 2:N:0:1
TACGAGGGTATCTAATCCTGTTTGCTCCCCACGCTTTCGCGCCTCAGCGTCAGACCCGGGCCAGAGAGCCGCTTTCGCCACCGGTGTTCCAGCCAATATCTACGAATTTCACCTCTACACTGGCTATTCCACCCTCCTCTCCCGGTCTCCAGCCTGGCCGTCTCCGATGCCGTTCCGGGGTTGAGCCCCGGGCTTTCACATCCGACTGACCATGCCGCCTACGCTCCCCTTAAACCCAATAGTCAGTAGC
+
CCCC<FGGGGGGGGGGGGGGGGGGGGGGGGGGGGGGGGGGGGGGGGGGGGGG:FEEFCFGGDEFFDGGGCGGGEBEFGFG7FFEGGGGGFC,?FEFFGFGGG<GCFGGGGGGGGGFGGGGC=8>FGFGGGFFGECEG6F9*D@5+3+1B?A=DGGFFFD>E+)+*30**@5>DDAA>**5<C)*2>?)/22>B=FDA?C).;8@@>>98@;3.6C<(976(.:D(;@F*0()6)-,;(((.6<<>.).-)
@M00200:205:000000000-AKKM3:1:1101:17674:3713 2:N:0:1
TACTGGGGTATCTAATCCTGTTTGCTCCCCACGCTTTCGCGCCTCAGCGTCAGTATCGGGCCAGTGAGTCGCCTTCGCCACTGGTGTTCCGCCGAATATCTACGAATTTCACCTCTACACTCGGCATTCCACTCACCTCTCCCGAACTCAAGACAGCCAGTATCAAAGGCAATTCCAAGGTTGAGCCCTGGGCTTTCACCTCTGACTAAACTGTCCGCCTACGCGCCCCTTAAACCCAGTAGCCAGTAGA
+
CCCCCGGGGGGGGGGGGGGGGGGGGGGGGGFGGGGGGGGGGGGGGGGGGGGGGGGCGGGGGGGGGGGGGGGGGGGGGGGGGGGGGGGGGGGDFGGGGGGGFFF:BDD:FGGGGGGFDFCE,==EGGGGGGGGGFGGGFGBF8DAC>DFGF8=DGGFFGGFGD7?EFCF*8*1?CFCF6;5EE>998C5ADFF4=,0;EFB=BFFFFF?=3BEFFGGFGDD55(:4::<)25).67,:((.:9)-5??5<)
@M00200:205:000000000-AKKM3:1:1101:16339:3738 2:N:0:1
TACACGGGTATCTAATCCTGTTCGCTCCCCACGCTCTCGCGCCTCAGCGTCAGTGTCAGGCCAGGCAGTCGCCTTCGCCACCGGCGTTCCTTCCGATCTCTACGCATTTCACCGCTACACCGGAAATTCCACTACCCTCTCCTGCACTCCAGTCCAGCAGTCTGATAGGCACTTCCCAGGTTAAGCCCGGGGCTTTCACCTACCACTTACCCAACCGCCTACTCGCCCTTTAACCCCACTTGTCCATA
+
CCCCCGGGGGGGGGGGGGGGGGGGGGGGGGGGCGGGGGGGGGGGGGGGGGGGGGGGGGGGGDGGGGGGGGGGGGGGGGGGGGGGGGGGGGGGGF>FFGGGGGGGGGGGGGGGGGGFGGCFGGG+CCEFGGGGGGFFGFEBDFFFGFGFGFGC,:+;*4?ACFACCF>E>FFFFFFFFFC4>FFGFFGFAGGD5CECFCFFE35;4@FE<;(6=DEGFGDDF?)9:EFG)*).4).4EF(2)))))).6
@M00200:205:000000000-AKKM3:1:1101:25621:3744 2:N:0:1
TACAAGGGTATCTAATCCTGTTTGATCCCCACGCTTTCGTGCCTCAGAGTCAATATTCGTGTAGTGAGCTGCCTTCGCAATTGGTGTTCTATGTCATATCTAAGCATTTCACCGCTACATGACATATTCCGCTCACCTCCACGGTATTCAAGACAGATAGTATCAACGGCAGTTTCCAAGTTAAGCTTGGAGATTTCACCACTGACTTACCTGCCCTCCTACGCACCCTTTAAACCCACTAGTCAGT
+
CCCCCGGGGGGGGGGGGGGGGGGGGGGGGGGGGGGGGGGGGGGGGGGGGGGFGGGGGGGGGGGGGGGGGGGGGGGGGGGGGGGGGGGDGGCGGGGGGGGGGGGGGGGGGFFGG>EDGFFGGGGAGGGGGG8EGGGFE6DD?FEFGFGCFFD8EGGBFF=?FGFGFFD8@EEFFFFFFFGFFFGD7EEFF68DDEGFBEF58CB)8CBEE@EA*8@3@DE8088@AE?D3;)96;:4CA)5BBFF?EE
@M00200:205:000000000-AKKM3:1:1101:8255:3748 2:N:0:1
TACTAGGGTATCTAATCCTGTTCGCTCCCCACACTTTCGCTCCTCAGCGTCAGGTCATTCCCAGAGAACCGCCTTCGCCACCGGTGTTCCTCCTGATATCTGCGCATTTCACCGCTACACCAGGAATTCCGTTCTCCCCTGAATACCTCTAGTCTGCCCGTATCGGAAGCAAGCGCCGTGTTAAGCACGGCGTTTTCACTCCCGACGCGCCAAACCGCCTACGAGCCCTTTACACCCAGTCGTCAGTAGAC
+
CCCCCGGGGGGGGGGGGGGGGGGGGGGGGGGGGGGGGGGGGGGGGGGGGGGGGGFGGGGGGGGGGGGFGGGGGGGGGGDGGGGGGGFGGGGGGGGGEFGGGFFGGGGGGGG9E=CDGGGGFG@@FDDEGGGGGGCEFF=D?EAEGFGEGFG8E@DFFEFDGGFGD>CGBEFEF=>?DFGBEFCGFGGFF9C>9?=DFCCCFBB@99:9((.69@F@BDEF0(,03C<<9C)6<A23:-43)4-:??F>92)
@M00200:205:000000000-AKKM3:1:1101:7268:3750 2:N:0:1
TACTCGGGTATCTAATCCTGTTTGCTCCCCACGCTTTCGCGCCTCAGCGTCAGTGTCGGTCCAGATGGCTGCCTTCGCCCTCGGTGTTCTTCCCAATATCTACGAATTTCACCTCTACACTGGGAATTCCACCATCCTCTCCCGCACTCGAGTCGACCCGTCTCAAATGCGGTTCCCAGGTTGAGCCCGGGGCTTTCACCTCTGCCGCGGCCGACCGCCTACGCGCCCTTTAAGCCCAATAGTCAGTAGCC
+
CCCCCEGGGEFFF<FGGGGGGGDGGGGFGGGGGGGGGGGGGGGGGGGGGGGGGEGGGGGGGGGG<FGFGGGGFEGGGGGGGGFGGGGGGGGGGGGCFFAGGEGGGGGGGGGGGGGFGGDFGF8>FEDCFGCFFCAEGFFDFGGB+@DAGFG8EFGFFGGFGDDGCF?EFF>5B8099ACFF9;7FGFFFDD>;*A8+/1**-073;@B@@9@9(381CBF?BFF>EBG<C8<<AA?G1(.))-)))-.)))
@M00200:205:000000000-AKKM3:1:1101:16637:3772 2:N:0:1
TACACGGGTATCTAATCCCGTTTGCTCCCCTGGCTTTCGCTCCTCAGCGTCAATGCCGGTCCAGGATGCCGCCTTCGCCACCGGTATTCCTCCAGATATCTACGCATTTCACCGCTACACCTGGAATTCCGCATCCCTCTCCCAAATCCAAGCCATCCAGTATCACACGCAGTTCCCCAGTTAAGCTGAGGGATTTCACGTATGACTTAGTTGGCCGCCTACGAGCCCTTTATACCCAATAGTCAGTAGA
+
CCCCCGGGGGGGGGGGGFGGGGGGGGGGGGGCGGGGGGGGEGGGGGGGGGGGGGGGGGGF:FEFGC<EFBEGGGGGGGGGEGGGGGGGFGGFFFGGGGGGGGGGGGGG8FFGGGGFGGGGGF@EGFGGGGGGG>6ECDGD*DFFDFDBDFFF?F?5?FGFGDC2CFFFEGEFAEFF9>FFGG7FFF,*0CFFFG79BEG=5)9>AC?E*98C==F?=?EF63086=:F>F)4)9?<EE(,)9??))1.9)
@M00200:205:000000000-AKKM3:1:1101:22848:3781 2:N:0:1
TACTGGGGTATCTAATCCCGTTCGCTCCCCTAGCTTTCGCGCCTCAGCGTCAGTGTCAGCCCAGCAACCCGCCTTCGCCGCAGGTGTTCCTCTCGATATCTACGCATTTCACCGCTACACCGAGAATTCCAGTTGCCCCTTCTGCACTCTAGCCCCGCAGTATCGGCTGACCTTTCCGGGTTAAGCCCGGAGATTTCACAGTCGACTTGCCGTGGCCGCCTCCGCGCCCTTCAAGCCCAATACTCAGACG
+
CCCCCGGGGGGGGGGGGGGGGGGGGGGGGGGGGGGGGGGFGGGGGGGGGGGGGGGGFGGGGGGGGEFGGGGGGGGGGGGGGDGGGGGGGGGGGFFCE8CGGGGGGGGGGGGGGGGFGG8FGGGGCGGGGGFF=@DFDFFFFGGFGFFEGFGDGGGE*8;5CFCGA>9*9;A@FE5FF:DAFGGFFGGF4?:A4CFCC?FE3)7(263<8>(61(*8(1748(,0-*)199<24)4<CBB0(5)).))))4
@M00200:205:000000000-AKKM3:1:1101:24970:3795 2:N:0:1
TACTGGGGTATCTAATCCTGTTTGCTCCCCACGCTGTCGCGCCTCAGCGTCAGCCACAGCCCAGCGGGCCGCCTTCGCCACCGGTGTTCTTCCGGATCTCTACGCATTCCACCGCTACACCCGGAATTCCACCCGCCTCTACTGTGCTCGAGCGGCCCAGTCGGCACGGCACACCCGGGGTTGAGCCCCGGGCTTTCCCCGCACCCTTAAGCCGCCGCCTACGCGCCCTTTCAACCCCGCACTCCGTAGA
+
CCCCCF8@CFGGGAFGGGGGGGGGGGGGGGGGGGGGGDDFGGG?@FGGGGGGGFGGGGDFGGF8FFGGGGGGGGGFEGGGGGF>@CFFGFFGFE@@=CFFGFFCFEEGGFFGGDE?63=FBEGD7+D=ADADDGGGGBG0?FD*7=+>@?E7C>9B*4*/,269@;D*8=)()3;)))5>8:CC9+?FFG55<7771)+4;>(-(41().6-(-8:47>(-4()-27D)04)4))(;(4((,3714,(((
@M00200:205:000000000-AKKM3:1:1101:18634:3801 2:N:0:1
TACTGGGGTATCTAATCCTGTTTGCTCCCCACGCTTTCGCGCCTCAGCGTCAATTACGGGCCAGATAGCCGCCTTCGCCACCGGTGTTCTTCCCAATATCTACGAATTTCACCTCTACACTGGGAATTCCACTATCCTCTCCCGCATTCAAGCTCATCAGTATCAAGCGCAGCCCCCAGGTTGAGCCCGGGAATTTCACGCCTGACTTGATAAGCCGCCTACGCGCCCTTTCCACCCAGTCGTCAGTAGA
+
CCCCCGGGGGGGGGGGGGGGGGGGGGGGGGGGGGGGGGGGGGGGGGGGGGGGGGGGGGGGGGGGGGGGGGGGGGFGGGGGGGGGGGGGGGGGGGGGGGGGGGGGGGFCFGGGGFGFGGGGGGGGFFGFGGGGGGGGGFGFFGG5EFG=FFGGGGGFFGGFGGEFFDGGBC?5A@DFFFG5@E*9FFGFFGGF4FGGF4:99=DFFEEFFBEFEFGGFGE;3=?B6?BG3C?).6<?GF(.,((,4?6<4)
@M00200:205:000000000-AKKM3:1:1101:13930:3836 2:N:0:1
TACTGGGGTATCTAATCCTGTTTGCTCCCCACGCTTTCGAGCCTCAGCGTCAGTAATGAGCCAGTATGTCGCCTTCGCCACTGGTGTTCTTCCGAATATCTACGAATTTCACCTCTACACTCGGAGTTCCACATACCTCTCTCACACTCAAGACATCCAGTATCAAAGGCAGTTCCGAAGTTAAGCTCCGGGATTTCACCTCTGACTTAAATGTCCGCCTACGCTCCCTTTACACCCAGTAGTCAGT
+
CCCCCGGGGGGGGGGGGGGGGGGGGGGGGGFGGGGGGGDGGGGGGGGGGFGGGGGGGGGGGGGGGGGFGGGGGGGGCGEEEGGGGGGGGGGGGEEGGGGGGGGGFGGDGGGGGGGFGGAEGGG>=CEFGGGGGGCFEDGFFGGFGFGBFFGFEGGFFEGFGCEGFFGC5DF9?EFFEEGFGGDF7DDDDGEDECC6CAFEFFFFFFFC=E8AEEDE5C>4ADAA>E8DC7>;EFF:E(/0*9@EC9<
@M00200:205:000000000-AKKM3:1:1101:18601:3847 2:N:0:1
TACACGGGTATCTAATCCTGTTTGCTCCCCACGCTTTCGTGCATGAGCGTCAGGATCGGCCCAGCCTCCCGCCTTCGCCACCGGCGTTCCTAGCGATATCTGCGCATTTCACCGCTACACCGCTAGTTCCAGAAGCCTCTACCGCCCTCAAGCCAACGCAGTATCCGACGCAATTCCACAGTTGAGCCGTGGGATTTCACGCCGGACTTACGTAGCCGCCTGTGCGCCCTTGACACCCCATAGTCAGTAGC
+
CCCCCGGGGGGGGGGGGGGGGGGGGGGGGGGGGGDGGGGGGGGGGFEGGGGGDFDCGCDEGGGGGGFFFGDEGGGGGGGGE<F+FEFEGEGDFGDEGGEFGGGGGGGCFEGGGGGEDCDGGGGEECEFGGFD?=DFGFD88EEDGBGBGFG:99FFF5DEEDFGE4/8@CD@F2FFFFCAFFG7BEGF:CE3::C4*.2<;;(,(-4974>(25*8>9>6B()/415CD51()54:;7(1,4).-.:)-))
@M00200:205:000000000-AKKM3:1:1101:13159:3849 2:N:0:1
TACTAGGGTATCTAATCCTGTTTGCTCCCCGAGCTTTCGAACCTCAGTGTCAGGAATGTTCCAGACGGCCGCTTTCGCCACTGGTGTTCCTCCCAATATCTACGCATTTCACCGCTACACTGGGAATTCCACCGTCCTCTAACATCCTCTAGCTAACCAGTTTTCAGTCCATTCCCGGGGTTGAGCCCCGGTCTTTAAGACCGAACTTAATCAGCCACCTACGTTCTCTTTAAACCCAGTAGTCAGT
+
CCCCCGGGGGGGGGGGGGGGGGGGGGGGGGGFGGGGGGGGGGGGGGGGGGGGGGFGGGGGGGGGGGGGG>FGGGGFEGDGGGGGGGGGGGGGGGGGGGGFGGGGGGGGGDEGGDGAGGFFGGFFGGGGFGGGGGGGGFGC0AFFFFFFGFGCGGGFFGGBEGEDEFGFFDFEFF?FE>DFGCGGFFGFEDEDFGGCF<E**55>2==EBCCFF3CCBFFD@;;=8=FF;@5))/4/43=.>EFFCCC
@M00200:205:000000000-AKKM3:1:1101:23349:3877 2:N:0:1
TACTCGGGTATCTAATCCTGTTTGCTCCCCACGCTTTCGCGCCTCAGTGTCAGTTACAGGCCAAAGAGTCGCCTTCGCCACTGGTGTTCCTCCACATCTCTACGCATTTCACCGCTACACGTGGAATTCCACTCTTCTCTCCTGCACTCAAGTCTCCCAGTTTCCAATGACCCTCCCCGGTTGAGCCGGGGGCTTTCACATCAGACTTAAGAGACCACCTGCGCGCGCTTTATGCCCAGTAGTCAGTAGA
+
CCCCCGGGGGGGGFGGGGGGGGGGGGGGGGGGGGGGGGGGGGGGGGGGGGGGGGGGGGGGGGGGGGGGGGFGGGGGGGGGGGGGGGGGGGGGGGGGGGGGGGGGG6CFGGGGGGGFGGCFGFGDF9EFEGGGGFFGDFGEFEGFGFG5FF@DDF9DBGGB=@FFDFDGFGFEFBFBEFGFFGGCFFGFFDGFFGGGF?GFFFF3>=EE49;6>3EGDFBF;@>B>E5C9*:2<244A31442:AFFF29)
@M00200:205:000000000-AKKM3:1:1101:12776:3879 2:N:0:1
TACTGGGGTATCTAATCCTGTTTGCTCCCCACGCTTTCGAGCCTCAGCGTCAGTAATGGACCAGTATGTCGCCTTCGCCACTGGTGTTCTTCCGAATATCTACGAATTTCACCTCTACACTCGGAATTCCACTCACCTCTCCCGGATTCTAGCGATGCAGTCTTAAAGGCAATTCCGGAGTTGAGCCCCGGGCTTTCACCTCTAACTTACAAAGCCGCCTACGCCCGCTTTATACCCAGTAGTCAGT
+
CCCCCGGGGGGGGGGGGGGGGGGGGGGGGGEGGGGGGGGGGGGGGGGGGFGGGFGGGGGGGGGGGGG@FGGGGGGGGGDGGGGGGGGGGGGGGGGGGGGGGGGGGGGGGGGGGGGFGGGG,@EEGGGGGGGGGGGGGFGE5DGFEBCAFFGGGGDF>EGB=DECEFGGFGF<DEFFB?C5FGGGFGGF?DEAFGGGFFG3:@EBE@CA=BE;@=?CBGB@@B5)(3)9)28)6)1.?38.)115?<E
@M00200:205:000000000-AKKM3:1:1101:9714:3892 2:N:0:1
TACGCGGGTATCTAATCCCGTTTGCTCCCCTAGCTTTCGCTCCTCAGCGTCAATGCCGGTCCAGGATGCCGCCTTCGCCACCGGTATTCCTCCAGATATCTACGCATTTCACCGCTACACCTGGAATTCTGCATCCCTCTCCCGGATTCAAGCCATCCAGTATCAGACGCAGTTCCCAGGTTAAGCCTGGGGATTTCACGTCTGACTTAGTTGGCCGCCTACGAGCCCTTTATACCCAGTAGTCAGT
+
CCCCCGGGGGGGGGAFGGGGGGGGGGGGGGGGGGGGGGGGGGGGGGGGGGGGGGGGGGGGGGGGGGGGGGGGGGGGGGGGGGGGGGGGGGGGGGDDGGFGGGGFGGGGFEFGGGGFGGGGGGGGAFGGGGGGGGGFGFGFFGGDCDG=FFGFGGGFFGGFGFCGFFGGFGE=5;BFFB>*?F>CFGGFAGF>EGGGF5125BB=>E4CCEFEEEGF(:A1;@<>6E8C;9)6<9A<F7((-6>BF<<
@M00200:205:000000000-AKKM3:1:1101:17336:3906 2:N:0:1
TACCCGGGTATCTAATCCCGTTCGCTCCCCTAGCTTTCGCGTCTCAGCGTCAGGCTGTGCCCAGAGAGTCGCTTTCGCCACCGGCGTTCCTCCGGATATCTACGCATTTCACCGCTCCACCGGGAATTCCACTCTCCCCTCCAGACCTCAAGCATCGTAGTTTCGGGCGCAGATCCTCAGTTAAGCTCCGGGCTTTCACAGCCGACTTAACTAGCCGCCTACACGCGCTTTACACCCACTAGTCAGTAGA
+
BCC,,@FGGGGGGGGGGG<FFG,FGGGGGG8-CFGGGGGGG@FGGGGGGGGGG8,9,6C,CFGG<@FEFGEG7FFGDGG,BF>FCFFGG,@FG+C=C+@FGGGGGGGGDGGGGGGB=CFGGEDGG7DFGGG==,+@E*CB>E,*,*=@FFGCG6+**3;?EG*21**43@B@47??+*;AFC++=C9))2/85EGDFCGC)2/((4.:).6))5CE3CD0,4(<:E)91*:<25<0E<(437>BA2:>2.
@M00200:205:000000000-AKKM3:1:1101:21420:3932 2:N:0:1
TACTCGGGTATCTAATCCTGTTTGCTCCCCACGCTTTCGCACCTCAGTGTCAGTATCAGTCCAGGTGGTCGCCTTCGCCACTGGTGTTCCTTCCTATATCTACGCATTTCACCGCTACACAGGAAATTCCACCACCCTCTACCGTACTCTAGCTTGCCAGTTTTGGATGCAGTTCCCAGGTTGAGCCCGGGGCTTTCACATCCAACTTAACAAACCACCTACGCGCGCTTTATACCCAATAGTCAGT
+
CCCCCGGGGGGGGGGGGGGGGGFFGGGGGGFG>FGGGGGGGGGGGGGGGGGGGGGGGGGGGGGGGGGGGGGGGGGGGGGGGGGGFGFFGGGGGGGGGGGGGGGCGDGGGGGGGGGDGF8DGFF@EFGGGGGGFGGEGFGFFFGFGFGFGFG8FGCFFFGFGGBGD>+DFGFDFBFDFFG5>DFGFFGF>>6ADEGF9AFF@ED4>54:66AE*5CE>DEB2;(:9E>DCD(7).9?8441;36)))7
@M00200:205:000000000-AKKM3:1:1101:19520:3937 2:N:0:1
TACTAGGGTATCTAATCCCGTTTGCTACCCTGGCTTTCGTGCCTCAGCGTCAGTAGAGACCCAGTAAGCCGCCTTCGCCACCGGTGTTCCTTAGGATATCAACGCATTTCACCGCTCCACCCTAAGTTCCGCTTACCTCTGTCTCACTCAAGCACAGCAGTATCGAGAGCAGTTCCTCAGTTAAGCTGAGGTATTTCACTCCCGACTTGCTGCACCGCCTACGCACCCTTTACACCCAATAGTCAGT
+
CCCCCGGGGGGGGGGGGGGGGGGGGGGGGGGGGGGGFGGGGGGGGGGGGGGGGGGGGGGGGGGGGGGGGGGGGGGGGGGGGGGGGGGGGGGGGGDDFGGGEFFFGGGGGGGGGGGFGE8FFGGGGGGGFGGGGGGGGFGEFGGFGFGFGFGGGGGFFGGFGGFGF?FGFGFDDBFB?DFAFD9FFFGAFGFFFGGFCEGCFDDAFAB5==C=BBFFBGF@9B@D@EBG5C8EFEA;EF?1.3?EFC5
@M00200:205:000000000-AKKM3:1:1101:12318:3943 2:N:0:1
TACCGGGGTATCTAATCCTGTTCGCTCCCCACACTTTCGCTCCTCAGCGTCAGGTAATGCCCAGAGAACCGCCTTCGCCACCGGTGTTCCTCCTGATATCTGCGCATTTCACCGCTACACCAGGAATTCCGTTCTCCCCTGCATACCTCTAGTCTGCCCGTATCGGAAGCAGGCTCAGGGTTAAGCCCTGAGTTTTCACTCCCGACGCGACAGACCGCCTACGAGCCCTTTATGCCCAATAGTCAGT
+
CCCCCGGGGGGGGGGGGGGGGGGGGGGGGGGGGGGGGGGGGGGGGGGGGGGGGGGGGGGGGGGGGGGGGGGGGGGGGGGGGGGGGGGGGGGGGGGGGGGGGGGGGGGGGGGGGGDAGGFFGGGGGGGGGGGGGDGGFFGBFFFFFFGEGFGFGGGFFGGFGDCGABDGFFFFFFFFFFGFGGGFFGGFFGGFFFF9BEC?EFDFF@((9;BFFFGFFGF03:B@BGFFC<)65:><F:123B:AFA9
@M00200:205:000000000-AKKM3:1:1101:23392:3951 2:N:0:1
TACTGGGGTATCTAATCCTGTTTGCTCCCCACGCTTTCGCGCCTCAGCGTCAGTTGCGGTCCAGATGGCCGCCTTTGCCACCGGTGTTCTTCCCAATATCTACGAATTTCACCTCTACACTGGGAATTCCACCATCCTCTCCCGCACTCAAGCCAGCCCAGTCTCAAGCGCAATTCCCGGGTTGAGCCCAGGCCTTTCACGCCTGACTTGAGCAGCAGCCTCCGCCCCCTTGAAACCCCACAGTCAGT
+
CCCCCGGGGGGGGGGGGGFGGGGGGGGGGGGGEG@CGGGGGGGGGGFGGGGCGGGGGGGGGGGGFGGGGGGGGGG:FFGGGGDEC@FGGDFFCFCCF=AFGGGGDCFFGFDGGGGFFGGG9EFGGGGGGGGEDGGFFFGFFFF?EFDFCFD6EFD?F>@BD8*+;<F,;>A=B=FAF99?EG>DF?FAFGF>FCCF8*1@5@DD5(547.73)7,=,*27=((.(*)138((/)73B112(-17<<2.
@M00200:205:000000000-AKKM3:1:1101:19062:3957 2:N:0:1
TACGGGGGTATCTAATCCTGTTTGCTCCCCACGCTGTCGCGCCTTAGCGTCAGTACCGGTCCAGATGGCCGCCTTCGCCACGGGTGTTCTTCCCAATATCTACGAATTTCACCTCTACACTGGGAGTTCCACCATCCTCTCCCGGACTCTAGTCCGCCAGTATCAAACGCAGTTCCCAGGTTGAGCCCGGGCATTTCACGCCTGACTTAGCGAACCGCCTACACGCCCTTTCCGCCCAGTCGTCAGTAGGC
+
CCCCCGGGGGGGGGGGGGGGGGGGGGGGGGGGGGGGGGGGGGGGGGGGDGGGGGGGFGGGGGGGGGGGGGGGGGGGGGEEGGGGGGGGGGGGGGGGGGGF;AFGGGFFFFGGFGFFGFFFGGGGGEGGGGGGGGGG?FFEFGGFGFG9FF,5>+9*:BD5DDCG?AFGFG4ADFFFFFGFC6**;AEFE4=8>E<CFCGF<0@@@EAFCEEFB6CC(5>6(,4@?EFG92)-.2(-??(()-,-1(.:4))
@M00200:205:000000000-AKKM3:1:1101:23275:3969 2:N:0:1
TACTAGGGTATCTAATCCCGTTCGCTCCCCTGGCTTTCGTGTCTCAGCGTCAGATGGCCCCCAGCGAGCTGTTTTCACCGTCGGCGTTCCAAGCGATATCTACGCATTTCACCGCTCCACCGCTTGTTCCGCTCGCCCCTAGGCCTCTCAACGCCGCCAGTATACCCAGCCGTTCCCCGGTTGAGCCGGGGGCTTTCACAAGGTCCTTAACGGCCCGCCCACACACGCTTTCCACGCCATAGTACGTCAA
+
CCCCCGGGGGGGGGFGGGGGGGFEDEGGGGGFGGGGGEEG<CFGGGGGGGGGGFGGGGGGDGGGGD@FGGDGGGGFGGFFGGGDGGGGGEFE@CEEFGGGGCGFGGGF==AEGCGFD@@FFGGC@7>8EDDC8@CG>>EFDDFFGFFEG5A+49CBEEG>D+>CE3;EFG99A@FFFFGECE);ADF>>35<3/*2*):))105-)-.)-43>BGG0<>(,307(2))*/4)).4(*(-(3:<)-4(,1-
@M00200:205:000000000-AKKM3:1:1101:23910:3973 2:N:0:1
TACCGGGGTATCTAATCCTGTTTGATCCCCACGCTTTCGTGCCTCAGTGTCAATCAACCTGTAGCCAGCTGCCTTCGCAATTGGTGTTCTATGTCATATCTAAGCATTTCACCGCTACATGACATATTCCGCTGACCTCCAGATAATTCAAGACCTATAGTATCAATGGCAGTTTCCGGGTTAAGCCCGGAGATTTCACCACTGACTTACAGGCCCACCTACGCACCCTTTATACCCAATCGTAAGT
+
CCCCCGGGGGGGGGGGGGGGGGGGGGGGGGGGGGGGGGGGGGGGGGGGFGGGGGGGGGGGGGGGGGCGGGGGGGGGGGGGGGGGGGGGGGGGGGGGGFFGGGGGGGGGFGGGGGGFGGGGGGGGGGGGGGFGDEGGGFFDFGFFG7DDGFG+EFGFFGGFGGFGFFGGFDFFFEFF?509CEGF7DF?BGGFFGFGF@7*8>@@@CF@5=AC=CECAGFDFFFE2=>DGF3CE455B=(7((/((()
@M00200:205:000000000-AKKM3:1:1101:17078:3978 2:N:0:1
TACTGGGGTATCTAATCCCGTTCGCTCCCCTGGCTTTCGCGCCTCAGCGTCAGTGTCGGCCCAGCAACCCGCCTTCGCCGCAGGTGTTCCTCTCGATATCTACGCATTTCACCGCTCCACCGAGAATTCCAGTTGCCCCTTCCGCACTCTAGCACGACAGTATCACTTGGCCGCTCCGAGTGAAGCCCGGCGATTTCACAAGTACCTTGTCGCGCCGCCTCCGCGCCCTTTGCACCCAGTAGTCAGTCGAC
+
A<8BBFFCFEFFGG,CE<FFFEGECCGDFGGGGGCFF9BFGGE@:FGGCFG@EECGDE>F:FFFFA<EGGGGGGCFGGE+8>4+9=ECGGCFFCBA,9@,4;B++6++9@DEE=80+@8<8CEEGGG9FA:8EACB8D+=:==:?5C5C+<C;+=?<E55D?AC*BDFFGFFFA>>?*1:<*241>,:;)*25*=D661.=66)..).)9)/,(2*(/.-(4()(/7D)*.).-,3C8((-)562.64:6,
@M00200:205:000000000-AKKM3:1:1101:8096:3979 2:N:0:1
TACTGGGGTATCTAATCCCGTTTGCTCCCCTAGCTTTCGCTCCTCAGCGTCAATGTCGGTCCAGGATGCCGCCTTCGCCACCGGTATTCCTCCAGATATCTACGCATTTCACCGCTACACCTGGAATTCTGCATCCCTCTCCCGAATTCAAGCCATCCAGTATCCGACGCAGTTCCCAGGTTGAGCCTGGGGATTTCACGTCGGACTTAGTTGGCCGCCTACGAGCCCTTTATACCCAATAGTCAGT
+
CCCCCGGGGGGGGGGGGFGGGGGGGGFGGGGGGGGGGGGGGFEFGGGGGGGGGGGGGGGGGGGGGGGGGGG7FGGGGGGEFFGG7BFGG9FGFGGFFGGGGGGGGGGGGGGGGGDFGDGGEGGGAFFGGGGGGGFG8:DD?DF>CEGDGFGDGF8FFGGFG79DBEGGFGFB?CFFFFGFFDFGFF@FFGG>5>CGA<:4@@22=@BE4CECE=GGFGF;DD<>0:57*>8CECE3<;07269:<AA
@M00200:205:000000000-AKKM3:1:1101:18068:3981 2:N:0:1
TACGAGGGTATCTAATCCCGTTTGCTCCCCTGGCTTTCGCGCCTCAGCGTCAGTGTCAGCCCAGCAACCCGTCTTCACCTCAGGTGTTCCTCTTGATATCTACGCATTTCACCGCTACACCAAGAATTCCAGTTGCCCCTTCTGCACTCTAGCCCCGCAGTATCGGCTGACCGTTCTGGGTTAAGCCCAGAGATTTCACAGTCGACTTGCGGTGGCCGCCTACGCGCCCCTTATACCCAGTAGTCAGT
+
CCCCCGGGGGGGGGGGGGGGGGGGGGGGGGGGGGGGGGGGGGGGGGGGGGGGGGGGGGGGGGGGGGGGGGGGGGGGGGFGGGGGGGGGGGGGGGGGGGGGGGGGGGGGGGGGGGGFGGGGGGCFGGGGGFDGGCFG8DG=FGGFGFGFGFGGGCDBEGGFGGEC@EDGEGFFFFFFFFF5DGDGFG6@A*4@6CFFF<=8;EBDAAA=6C=9>(=:(9261/:DB?59G3?(5<)6@?BF(6>4:<<6
@M00200:205:000000000-AKKM3:1:1101:19832:4013 2:N:0:1
TACTGGGGTATCTAATCCTGTTTGCTCCCCACGCTTTCGTGCATGAGCGTCAGTGTTGGCCCAGAAGGCTGCCTTCGCCATCGGTGTTCCTCCAGATCTCTACGCATTTCACCGCTACACCTGGAATTCCACCTTCCTCTGCCACACTCCAGCAAAGTAGTTTCGAGCGCAGTTCCCAAGTTAAGCCCGGGGCTTTCACACTCGACTTGCTCCGCCGCCTGCGCCCACTTTAAGCCCAGTAGTCAGTAGG
+
CCCCCGGGGGGGGGGGGGGGGGGGGGGGGGGGGGGGGGGGGGGGGGGGGGGGGGGGGGGGFGGGGGGGGGGGGGGGFGFGGGGGGGGGGGGGGGGGGGGGGGGGGGGGGGGGGGGFGGGGGGGGGGGGGGGGGCGDGFGFFGGFGFGBFFFGGGGFFG?FFGDGADFEFGFFDFFFFFGFGGGGFGGFFGGEFE>CAEGCFDD99==5=ECFFFGEFGB;=3;:(=BDC+;?E<AFG;444><2)<A2-)
@M00200:205:000000000-AKKM3:1:1101:9874:4030 2:N:0:1
TACGAGGGTATCTAATCCTGTTTGCTCCCCACGCTTTCGCACCTCAGTGTCAGTATTAGTCCAGGTGGTCGCCTTCGCCACTGGTGTTCCTTCCTATATCTACGCATTTCACCGCTACACAGGAAATTCCACCACCCTCTACCATACTCTAGTCAGTCAGTTTTGAATGCAGTTCCCAGGTTGAGCCCGGGGATTTCACATCCAACTTAACAAACCACCTACGCGCGCTTTATACCCAGTAGTCAGTAGA
+
CCCCCGGGGGGGGGGGGGGGGGGGGGGGGGGGEGGDGGGGGGGGGGGGGGGGFFFGGGGGGGGGGGGGFGDEGGGGFGGGGGGEGGGGGGGGGGGGGGGGGGGGGGGGGGCGGGGBGGGG,DFFGGGGGAGDFF=EGFGDFGGFG5?EDDF?@FGFFGG7=DFD8?FFFG9DFBFFFF85DF6D*@EFBCE>?97CFEFAC58=5@FF6CBE3)>D);?5)0)8(=8:89@96??EG<(5)66<3)1<)7
@M00200:205:000000000-AKKM3:1:1101:24660:4063 2:N:0:1
TACTCGGGTATCTAATCCTGTTTGCTCCCCACGCTTTCGCACCTCAGCGTCAACGGTCGTCCAGTAAGTCGCCTTCGCCACTGGTGTTCTTCCGAATATCTACGAATTTCACCTCTACACTCGGAATTCCACTTACCTCTCCGACGCTCTAGCGATGCCGTCTTAAAGGCAATCCCAGGGTTGAGCCCTGGGCTTTCACCTCTAACTTAAAAAGCCGCCTACGTGCGCTTTAGGCCCAGTAGTCAGTAGA
+
CCC8CGGGGGGGGGGGGGGGGGGGGGGGGGGGGGGGGGGGEGGGGGGGGGGG@<C+8CFEGGGGC9F9<EFGGGGGGGGGGGGGGCEFF=FGGGFGGFFGGAAF7DFFGGGGGBGBGGGG,=FEGGGGFFGF?=+9FFGB*@C*@*+1=?DGFG6?*@23@C@F*9+7:DFD5)**9A79DE**9DCF*3*:*=>FFFG>34*09864*/*172B:>DF?<335,8)798(7)/(4B?249<B244)).6
@M00200:205:000000000-AKKM3:1:1101:23767:4124 2:N:0:1
TACTAGGGTATCTAATCCTGTTTGCTCCCCACGCTTTCGCGCCTCAGCGTCAGACCCGGGCCAGAGAGCCGCTTTCGCCACCGGTGTTCCAGCCAATATCTACGCATTTCACCTCTACACTGGCTATTCCACCCTCCTCTCCCGGTCTCCAGCCCGGCCGTCTCGGCCGCCGTTCCGGGGTTGAGCCCCGGGCTTTCACGTCCGCCTGGCCGGGCCGCCTGCGCGCCCCTTCCACCCAACAGTCCGT
+
CCCC,FFGGGGGGGGGGG<FGGGGGGGGGGGGGGGGGGG;F7FGGGGGGGGGGCCGGC76FGGGGFF@B@FGEGGGGGGG7ACC:FGGGGFCFG8EFEGGGGGG+4@FGGGGGGGFDGCG;E8EECEGGGGFF>CGGFGFFCDDGBG=FFGGG6?55BDEGG)00?7CEGFAEAFF):55F:<79?EF>DGB3C=FB)<63<:((-::?FF>66:E>DFFFF0;>GE3)/4(86<?E,((((.).(.
@M00200:205:000000000-AKKM3:1:1101:8609:4134 2:N:0:1
TACTGGGGTATCTAATCCTGTTTGCTCCCCACGCTTTCGTGCATCAGCGTCAGTTATGGCTTAGCGAGCTGCCTTCGCAATTGGTGTTCTGGGTCATATCTAAGCATTTCACCGCTACATGACACATTCCGCCCACCTCAACCATACTCAAGACTAGCAGTATCAATGGCAGTTCCACCGTTAAGCGATGGGCTTTCACCACTGACTTACTAATCCGCCTACGCACCCTTTAAGCCCAATAGCCAGT
+
CCCCCGGGGGGGGGGGGGGGGGGGGGGGGGFGGGGGGGGGGGGFFGGGGGGGGGGGGGGGGGGGGGGGEGF@FGGGGGGGGGGGGGGGGGGGGGGGGGGGGGGFGCFGGGCGEEGBDCFFDGGFGGGGGGECDGGGGFGDFDG>DFGFGF,=EGFFBGF+@DE=DEGFB8F>F=F9FFG>FEDFFGG>?D>F*;C?F;=*>C9>CCEA@CEECE9D4C>DF2=9>CAD5CEECEF2=95@@)))76)
@M00200:205:000000000-AKKM3:1:1101:19512:4138 2:N:0:1
TACTCGGGTATCTAATCCTGTTCGCTCCCCACGCTTTCGCGCCTCAGTGTCAGTAACGTCCCAGCGAGCTGCCTTCGCTATTGGTGTTCCTCCTGATATCTGCGCATTCCACCGCTACACCAGGAATTCCACTCGCCTCTTCCGTACTCTAGCTTCACAGTATCCATCGGCTTTCAAAGGTTCAGCCTTTGACTTTCACAACGGACTTATGAAGCCACCTACGCGCCCCTTAACCCCAATTGTCAGTG
+
CCC<AFGGGGGGGGGGGGAFGGGGGGGGGGAFGGGGGGGGG7@FGGG@FGGGGG9,C@:FGGGGGDG@CBFGGGGGGG?,,5EFGGGGGGGGD8FGGGGGGFGEGDGGGGGGGGGEDGGGG69CGGGFGGGFF8DDE5CDFGAD86C)BFEFGD9D+EGBGC*?9++3*69=DE+++4BAFG+CAFG988,1+@CCCEFE@5):=AAB*1:*28CC22AB::9>(*)1)2=89))/=(/())7<CEF3
@M00200:205:000000000-AKKM3:1:1101:13176:4164 2:N:0:1
TACGGGGGTATCTAATCCTGTTTGCTCCCCACGCTTTCGCGCCTCAGCGTCAGAACCGGACCAGACAGCCGCCTTCGCCACTGGTGTTCTTGCGAATATCTACGACTTTCACCTCTACACTCGCAGTTCCGCTGTCCTCTTCCGGTCTCAAGCCAACCAGTATCGAAGGCAATTCTGTGGTTGAGCCACAGGCTTTCACCCCCGACTTAATCGGCCGCCTACGCGCCCTTTATGCCCAGTAGCCAGTCGA
+
CCCCCGGGGGGGGGGGGGGGGGGGFGGGGGGGGGGGGGGGGGGGGGGGGGGGGGGGGGGGGGGGGGGGGGGGGGGGGGGGGGGGAFGGGGGGGGGGGGGFFFFGG>@GGFGGGGGFGGGGFGGGFGEGGGGGGGDGGFGEFGGFEFG>GFFGFGGFFGDAFGCFA>FCBC4>AEF88=B;FFDCAFGFFGGFFC6<65CEDF03;@>D;)5?;:5E0<>3:2:B6E:DD4?).54)2.,494-))())4:
@M00200:205:000000000-AKKM3:1:1101:6479:4181 2:N:0:1
TACGAGGGTATCTAATCCCGTTTGCTCCCCTAGCTTTCGCGCCTCAGCGTCAGTAACAGGCCAGAGAGCCGCTTTCGCCGCCGGCGTTCCTCCTGATATCTACGCATTTCACCGCTCCACCAGGAATTCCGCTCTCCCCTCCTGCACTCACGCCCAACAGTATCAGGTGCAGTTCCCCGGTTGAGCCGGGGGATTTCACACCTGACTTATCAGACCGCCTACGCGCTCTTTATACCCAGTAGTAAGT
+
CCCCCGGGGGGGGGGGGFGGGGGGGGGGGGGGGGGGGGGGGGGGGGGGGGGGGGGGGGGGGGGGGGGGGGGGGGGGGGGF:FFGGGGGGGFCGGGGGGGGGGGGGGGEGGGGFGGFGGGGGGGGGGGGGGGGGGFG?FCDBEFFGFGFGF7CDGGFFGGAFDEG@CGFFFFEFF>F@FGFGEGGFG6BEGGB>5CDFEFFFFF?<?A2):>4<<GA2DB:(.107C573C<ADF2<@23,.6))-6<
@M00200:205:000000000-AKKM3:1:1101:21334:4186 2:N:0:1
TACAAGGGTATCTAATCCCGTTCGCTCCCCTGGCTTTCGCGCCTCAGCGTCAGTGTCAGCCCAGCAACCCGCCTTCGCCGCAGGTGTTCCTCTCGATATCTACGCATTTCACCGCTACACCGAGAATTCCAGTTGCCCCTTCTGCACTCTAGTCGCACAGTATCAGTTGACCTTTCCGAGTTAAGCCCGGAGATTTCACAACTGCCTTGTGCTGACCGCCTACGCGCCCTTTAAACCCAGTAGTCCGT
+
CCCCCGGGGGGGGGGGGFGGGGGGGGGGGGGGGGGGGGDGGGGGGGGGGGGGCFFGGGDGGGGGGGGGGGGGGGGGGGGGGGGCFGGGGFDDGGGFGGGGGGGGGDGGGGGGGGGFGGGGGDGGFGGGGGGGGGGG9FGDFGGFGFGFGFGGGGGFF>D5A9;FFFGF8:?CFFFFFFGAFGGGFGGFF453*;ECF4,*7552*(883>3>E4?9.7>96:@A>:5CD38)).6<F6:1(.46>4((
@M00200:205:000000000-AKKM3:1:1101:17854:4198 2:N:0:1
TACTAGGGTATCTAATCCCGTTTGCTCCCCTGGCTTTCGCGCCTCAGCGTCAGTAAGGGCCCAGCGGACCGCTTTCGCCACCGGCGTTCCTTCCGATATCAACGCATTTCACCGCTCCACCGGAAGTTCCGTCCGCCCCTACCCCCCTCGAGCCCTCCAGTATCCCGGGCACTTTTCCGGTTAAGCCGAAAGATTTCACCCGAGACTGGGAGGGCCGCCTACGCGCCCTTTAAACCCAGTAGCCAGTAGC
+
CCCCCGGGGGGGGGGGGGGGGEGEGGGFGGGGGGGGGGGGDGGGCFGGGGGEEGGGGGFGCCGCGECEGCEGE:FGGG@CFGGEGDGGGGGGGGE:C7>F;EFGGGGGGGFGGEGFGEGGGGGGE==DFGGGGEGGEEE>?FGFCDGFGFGGCD>);CGAC28FFFGGEGF?8)/@FAC:FGDFAGGEA3:>5CF>FB78(446(4A?08?092EC6DB,(.1>9=8C)7):4:7:EF<2)6)),(.-).
@M00200:205:000000000-AKKM3:1:1101:10995:4198 2:N:0:1
TACCAGGGTATCTAATCCCGTTCGCTCCCCTGGCTTTCGTGTCTCAGCGTCGGATGCGCCCCCAGCGGACTGTTTTCACCGTCGGCGTTCCAGGCGATATCTACGCATTTCACCGCTCCACCGCCTGTTCCGTACGCCCCTGGGCGTCCCAAGGTCGCCAGTACGCCCAGCGGTTCCACGTTTGAGCCGTGGGATTTACCACGGGCCTTAACGACCCCCGTCCACACGCTTAAACACCACTAGTCAGTAGC
+
@CCBC@;FDDFFA@<<CF,FFFGGGECGFFGGDGAC6FBE,;4AFGGGCE76@CG7,@CFGEDE7FDGC:+EB?,:BF9,B,8@F7CF+4=EBFDC+6@=;9547=:?8==EFCCADG8,>=>CC8+@,EAE+,63@5E)<F>*:0<@DAGG,*333CCA=F4:(68=4:A()4)8A6+5*<*/8;<A;**)0*+**)+-))-(((((.5)4108?2*8(-(,0,0))9*(())));<3(.()..<2))6)
@M00200:205:000000000-AKKM3:1:1101:22858:4230 2:N:0:1
TACTAGGGTATCTAATCCTGTTCGCTCCCCACGCTTTCGCTCCTCAGCGTCAGTTGTTGCCCAGAGACCCGCCTTCGCCACCGGTGTTCCTCCTGATATCTGCGCATTTCACCGCTACACCAGGAATTCCAGTCTCCCCTGCAACACTCTAGTTTGCTCGTATCGACTGCAGACCCGAGGTTGAGCCTCGGGATTTCACAGCCGACGCAACAAACCGCCTACGAGCTCTTTAAACCCAATAGTCACTAAA
+
CCCCCGFGGGGGGFGGGGGGGGGGGGGCDFGGGGGGGGGGGGGFDFFGGGG>EGGGGGFEGGGGCFGFGGGGGGEGGGGGGFEECFGGFFGGGGGGGGDGFFGDGGGGGGGGGDG5>F,EFFCEFGDFGGGGGE8EEBEFFGGDGFD66<A?@=DDFGGEEDDDD0CGFGA5B@?6*<CBECF>AEGAFGGF4E7C=6B78>5(((-(339@6;CCFGFFFF0)38)0*2-.<24(;:3,55)..))-(.
@M00200:205:000000000-AKKM3:1:1101:10266:4246 2:N:0:1
TACCCGGGTATCTAATCCCGTTTGCTCCCCTGGCTTTCGCGCCTCAGCGTCAATACCGGTCCAGGATGCCGCCTTCGCCACCGGTGTTCCTCCAGATATCTACGCATTTCACCTCTACACTCGGAATTCCACTCACCTCTCCCGGATTCTAGCGATGCAGTCTTAAAGGCAATTCCGGGGTTGAGCCCCGGGCTTTCACCTCTAACTTACAAAGCCGCCTACGCGCGCTTTAAACCCAATAGTCAGT
+
CCCCCGGGGGGGGGGGGFGGGGGGGGGGGGGGGGGGGGGGGGGGGGGGGGGGGGGGGGGGGGGFGGGGGGGGGGGGGGGGGGGGGGGGGGGGGGGGGGGGGGGGGGGDGGGGGGGFGGGGGGGGDGGGGDFGGGGFGFGFFGGFGBGFGFGGGGGFBEGFGGEFEFGGFGFFFFFFA59BECDGFGCFFGEEFDFGFEGEFFFFFFFFFA@C@@FF@GFFF@?B65>D1*2-:AA?EFF?FFAFDFF
@M00200:205:000000000-AKKM3:1:1101:14928:4269 2:N:0:1
TACCGGGGTATTTAATCCTGTTTGCTCCCCACGCTGTCGCGCCTCAGTGTCAGCTACTGCCCAGCGGGCCGCCTTCGCCACCGGTGTTCTTCCGGATCTCTACGCATTCCACCGCTACACCCGGAATTCCACCCGCCTCTACAGTGCTCAAGCCGGACAGTTCGCACGGCCGACTCGGGGTTGAGCCCCGAGCTTTCACCGCACGCTTACCCAGCCACCTACGCGCCCTTTAAACCCAATAGTCAGTAGAC
+
CCCCCCGGFFDGGGGGGGGGGGGEFGFGGGEGGGGGFFGGGGGEGGGGAFFGFGGGGFGGGCGGGGGGGGGGGC@FFFGGEFCG@EGEGFFGG7FECGFFCAFFFCBGG=EFG6=ADGGGGGGEGGGGGFGGGEDGDEGEFDFFFFG@FFGGFGGEB>D9;=AG@>DCD=B>FBAFFFGFFGDGFGFF>CEFB52:B<C)-(2;>0((().421AG(9>:>?0.,:7C/7)).)42;?B04).)5<<))).
@M00200:205:000000000-AKKM3:1:1101:12770:4272 2:N:0:1
TACTCGGGTATCTAATCCTGTTTGATCCCCACACTTTCGTGCCTCAGCGTCAGTTACAGCCTAGTAAGCTGCCTTCGCTATAGGTGTTCTTGACGATATCTAAGCATTTCACCGCTACACCGTCAATTCCGCCTACCTCATCTGTACTCTAGCCCCGCAGTATCAATGCCACCCTCCCGGTTAAGCCGGGATATTTCAGCACTGACTTACAGGGCCGCCTACGCACCCTTTACACCCAGTAGTCAGTAGA
+
CCCCCGGGGGGGGGGGGGGGGGGGGGGGGGGGGGGGGGGGGGGGGGGGGGGGGGGGGGGGGGGGGGGGGGGGGGGGGGGGGGGGGGGGGGGGGGGGGGGGGGGGGGGGGGGGGGGFGGGEGGGGGDCGGGGGGGGGDFGFFFFFGFGFGFGGGGGFFGGFGGCGFFGGFEFFFFFFFFGFGGDFAFGFFGGEFDFFFACFEFFFBEEC6ABEBFGE2DE=>>?DDE:D>CEECE@3C??34C77CC3??C
@M00200:205:000000000-AKKM3:1:1101:13337:4287 2:N:0:1
ACGGGGGTATCTAATCCCGTTCGCTCCCCTAGCTTTCGCGCCTCAGCGTCAGTGTCAGCCCAGCAACCCGCCTTCGCCGCAGGTGTTCCTCTCGATATCTACGCATTTCACCGCTACACCGAGAATTCCAGTTGCCCCTTCTGCACTCTAGCCCCGCAGTATCGGCTGACCGTTCTGGGTTAAGCCCAGAGATTTCACAGTCGACTTGCGGTGGCCGCCTACTCCCCCCTTACGCCCCGTAGTGCGCAGA
+
<CCCCCECFGGGFEFGFEEFFGGGGGGFGGGDFF,FFGGGGGGGFGGDGGEEFFGGGGGGGGGGGFGGGGGGGCFFGGGG>E@4EFFFEEFGFG?8F7EA=FFGF=@,=DFGGGGFGGGFC+>73DDFGFCF?FFGGFD5CCFFDA8@<B<C>CDFFGDB?FEC4?F>FGF>55A4C=F6:5C:8AFFF:=.691;+)+/).,,(,()/6(4(7F=(9;:,3))(277)1:)386-:((-(-(()-((,-
@M00200:205:000000000-AKKM3:1:1101:19128:4296 2:N:0:1
TACTGGGGTATCTAATCCTGTTTGCTCCCCACGCTTTCGTGCCTCAGCGTCAATGATCGTGTAGTAAGCTGCCTACGCAATTGGTGTTCTATGTCATATCTAAGCATTTCACCGCTACATGACATATTCCGCTTACCTCCACGATATTCAAGATTGATAGTATCCACGGCAGTTCCCAAGTTAAGCTTGGGGATTTCACCACGGACTTACCAACCCGCCTACGCACCCTTTACACCCAATAGTCAGTAGA
+
CCCCCGGGGGGGGGGGGGGGGGGGGGGGGGGGGGGGGGGGGGGGGGGGGGGGFGGGFGGGGGGGGGFGGGGGGGGGGGDGGGGGGGGGGGGGGGGGGECFFGGCFGGGGGFFGGGFGFFFDGGGFGGGGGGGGGGGGFDDDGGFGDDFGFGGGGGFFGF?FGEGFFGGFDEFFEF?FFFFEFD=FGGFF6DBFGFGFFGC@>50)8>CCC@CCDGG59:)):(89E4?8*0***78EDFF8;C?<><)/1
@M00200:205:000000000-AKKM3:1:1101:15777:4300 2:N:0:1
TACTGGGGTATCTAATCCTGTTTGCTCCCCACGCTTTCGTGCATGAGCGTCAGTGCAGGCCCAGGGGATTGCCTTCGCCATCGGTGTTCCTCCGCATATCTACGCATTTCACTGCTACACGCGGAATTCCATCCCCCTCTGCCGCACTCAAGCTGTGCAGTCACAAATGCAGTTCCCAGGTTGAGCCCGGGGATTTCACATCTGTCTTGCACAACCGCCTGCGCACGCTTTAAGCCCAGTAGTCAGTAGA
+
CCCCCGGGGGGGGGGGGGGGGGCGFGGGGGGGGGGGGGGGGG,F@FGGGGG::F<,EF<:F:FGGCCF,EFFGGFGGG7EGGGGGGGDGEEEFEEEGGGGGGFGGGEGGGGGFFGFGGGGGGE7>BFGGG;CF88FGFGB?FGEDD=@G?DFFDFFFGFFGF@FF6?CFGFFF=FFAAGFF6CDFG6FADGFB5;DFEGC5=?ECEEC==3B:3=E2C>2166>@C:C*12A>)-,A:(5<)6))-))69
@M00200:205:000000000-AKKM3:1:1101:16913:4315 2:N:0:1
TACTGGGGTATCTAATCCTGTTTGCTCCCCACGCTTTCGCACCTCAGCGTCAGTAATGGACCAGTAAGCCGCCTTCGCCACTGGTGTTCCTGCGAATATCTACGAATTTCACCTCTACACTCGCAATTCCACTTACCTCTTCCATACTCAAGATACCCAGTATCAAAGGCAGTTCCAGAGTTGAGCTCTGGGATTTCACCCCTGACTTAAATATCCGCCTACGTGCGCTTTATGCCCAATAGTCAGT
+
CCCCCGGGGGGGGGGGGGGGGGGGGGGGGGGGGGGGGGGGEGGGGGGGGGGGGGGGGGFFGGGGGGGGGGGGGGGGGGGGGGGGGGGGGGGGGGGGGFGGGGGGGGGGGGGGGGGFFGGGGGGGCGGGGGGGGGGGGFCDFFGFGFGFGFGGGFCFFGGBDFFGFFGGFGFFFFFFFF?FFG?FFFFFFGGFFGGFACCCDFBD@C@=CFFEEEFFACAAAD=*)4?4):B4?4@=FEB:3C55<CF
@M00200:205:000000000-AKKM3:1:1101:23789:4343 2:N:0:1
TACGAGGGTATCTAATCCTGTTTGCTCCCCACGCTTTCGAGCCTCAGCGTCAGTAATGGACCAGTATGTCGCCTTCGCCACTGGTGTTCTTCCGAATATCTACGAATTTCACCTCTACACTCGGAGTTCCACATACCTCTTCCATACTCAAGATAGCCAGTATCAAAGGCAATTCCAAGGTTGAGCCCTGGGCTTTCACCTCTGACTAAACTATCCGCCTACGCTCCCTTTAAACCCAATAGTCAGT
+
CCCCCGGGGGGGGGGGGGGGGGGGGGGGGGGGGGGGGGGGGGGGGGGGGGGGGGCGGGGGGGGGGGGGGGFGGGGGGGGGGGGGGGGGGGGGGGGGGGGGGGGGGGGGGGGGGGGFGGFGGGGGGGGGGGGGFFGGGFGFFGGFGFGFGFG6>D?<FGGFFGCGFFGCDFFDFEFF7FFFFGFGFFDFFFGFFGGGA*;@EFFFFFFFBCFFBEGGAGF>4<=>AGBGDF3AE9E3C==:EEEEE4?
@M00200:205:000000000-AKKM3:1:1101:24617:4356 2:N:0:1
TACCGGGGTATCTAATCCTGTTCGCTCCCCACGCTTTCGTGCCTCAGCGTCAGTTACAGCCTAGTAAGCTGCCTACGCAATCGGTGTTCTTGATGGTATCTATGCATTTCACCGCTACACCATCAATTCCGCCTACCTCGTCTGTACTCAAGCCTTACAGTATCAATGGCAGTTCCATCGTTGAGCGATGGGCTTTCACCACTGACTTATAAGGCCGCCTACGCACCCTTTAAACCCAGTAGTCAGT
+
CCCCCGGGGGGGGGGGGGGGGGGGGGGGGGGGGGGGFGGGGGGGGGGGGGGGGGGGGGGGGGGGGGGGGGGGGGGGGGGGGGGDGGGGGGGGGGGGGGGGGGGFGGGGGFFFFEGFGGGGGGGGGGGGGGGGGGGGGFGFFGGFGF?D++@6EC6;FEFFGGCGEFGG?FFAFE?FFFGFGEFG5DE5CGGFFGGGFFGEB)85*):E;E?ECBC594?D95252CDG*;69CEF183=EEFFE?9?
@M00200:205:000000000-AKKM3:1:1101:7749:4385 2:N:0:1
TACTAGGGTATCTAATCCTGTTTGCTCCCCACGCTTTCGCACCTCAGCGTCAATATGTGTCCAGTGAGTCGCCTTCGCCACTGGTGTTCTTCCGAATATCTACGAATTTCACCTCTACACTCGGAATTCCACTCACCTCTCCACAATTCTAGCGATGCAGTCTTAAAGGCAATTCCGGAGTTGAGCTCCGGGCTTTCACCTCTAACTTACAAAGCCGCCTACGTGCGCTTTATACCCCGTAGTCAGTAGAC
+
CCCCCGGGFGGGGGGGGGGFFGGFGGGGGGGGGEGGFGGGGGGGGGGGGGG:FGEFGFGGGGGGGFF9FEFGGCFGGGGGGCFGGGFEGGGGEGGGGCGGDEGFGFGFGGFE?FFFFGGGGGFDGGGGGGCF8=?FGFCD;@FFG*+*6?DCF6=F>EGFGFEGFCDFB?FFFEFFFFGFGGGGFDF;?69>DGG>FFGEEF@8A6A==CE@@BGGA4>927=;:EBGDC=*93?)2(6;B1<E?4.))9)
@M00200:205:000000000-AKKM3:1:1101:15982:4395 2:N:0:1
TACAAGGGTATCTAATCCCGTTTGCTCCCCTGGCCTTCGTGCCTCAGCGTCAGTAACTGTCCAGGAACTCGCCTTCGCCACTGGTCTTCCTTACGATATCTACGCATTTCACTGCTACACCGTAAATTCCAGTTCCCTCTCCAGTACTCTAGCAAGGCAGTATCAAGTGCAGTTCCGGAGTTGAGCTCCGGGATTTCACACCTGACTTACCCCGCCGCCTACGCACCCTTTACACCCAGTAGTCAGT
+
CCCCCGGGGGGGGGGGGGGGGGGGGGGGGGGGGFGFGGGGGGGGGGGGGGGGGGGGGGFGGGGGGGGGGGGFEEGGGGGGGGGGEGGFGGGGGGGGGGGGGGGGGGGGFFGGGGGFGGGGGCFGGGF8FFGFDGGGGFGFFGGFGFGBGFGGGGGFFEG5DGEGEFGFFFFEFFFFFEGEFDDD?D@5;DDFEGG7FECEFA@C@FF@EECCCAGGFGFDFB=E-=?D*86CE?ADC@0.66CEC>E
@M00200:205:000000000-AKKM3:1:1101:5700:4396 2:N:0:1
TACTAGGGTATCTAATCCTGTTTGCTCCCCACGCTTTCGCGCCTCAGCGTCAGTATCGGGCCAGTGAGTCGCCTTCGCCACTGGTGTTCCGCCGAATATCTACGAATTTCACCTCTACACTCGGCATTCCACTCACCTCTCCCGAACTCAAGACAGCCAGTATCAAAGGCAATTCCAAGGTTGAGCCCTGGGCTTTCACCTCTGACTAAACTGTCCGCCTACGCGCCCTTTAAACCCACTAGTCAGTAGA
+
C@CCCGGGFGGGGGGGGGGGGGCFFGGGGGFGGGGGGGGGGEGGGGGGGGGGGGGGGGDGGDEGGGGGGGCFGGGGFGCGGGGGGGGGGGEEFGEGECFF,=<DC=FFFFGGGGGFGGGGGGGGGGGFFDGGGGGGFFF<@=DAGEGF@F,+3AFFBDDBFG*+5=CA?FF@AEFCFF+@FFGC5DFFA5@>FGGCA7CEFF639>A*77>CEEC6/8?9(-(2.8;D1;;7));(43((()1156:44)
@M00200:205:000000000-AKKM3:1:1101:12421:4398 2:N:0:1
TACTAGGGTATCTAATCCCGTTCGCTCCCCTGGCTTTCGTGTCTCAGCGTCAGCACACTCCCAGCAAGCTGTTTTCACCATTGGCGTTCCAAATGATATCTACGCATTTCACCGCTCCACCATTTGTTCCGCTTGCCCCTAAGTGGCTCAAGACACCCAGTATACCAAGCAGTTCCACGGTTGAGCCGTGGGATTTCACAAGGTCCTTAGGCATCCGCCTACACACGCTTTACACCCAGTAGTCAGT
+
CCCCCGGGGGGGGGGGGGGGGGGGGGGGGGGGGGGGGGGGGGGGGGGGGGGGGGGGGGGGFGGGGGFGGGGGGDGGGGGGGGGGGGGGGGGFGGGGGGGGGGGGGGDEGGGGGGGFGGGGGGGGGGGGGGGGGGGGGFGF5EFFFFGDDFGDFGGFFEGFGGFGFFF8DGFFB7DBDFDEG=CFFGGFFGGB5@@5BEGFF595*:6EEE@=>EGGAGFFF==A3=;DDCD>C<>BG;163?.7<6)
@M00200:205:000000000-AKKM3:1:1101:6661:4398 2:N:0:1
TACAGGGGTATCTAATCCCGTTTGCTCCCCACGCCGTCGTGGCTCAGTGTCAGGTCACGGCCAGGGCGCCGCTTGCGCCACTGGTATTCCTCCCGATATCTACGCATTTCACCACTACACCGGGAATTCTACGCCCCTCTCCGTGCCTCGAGCCACTGTGTCTACCGCGACCTCGCCGCGAGAAGCGCGGCGCTTTCACACGGCACATCCGCGGCCACCTACCCACGCCTTCAGCCCAATCGTCAGT
+
CCCCCFGGGGGGGGFGGGCFGGGGGGGGGGGGGGGGGGGGGGGGGGGCFGGGGGGGGGGCCFEFGGGGGGGGGGGGGGDGG?DFGGGGGGGGGCG:FGGGGGGGGGGGGGGGGGGFGGCFGGGGDEFGGDDFGGCEGACCFGCFFAFEGEGG:DFF;8=CGGFGEFDG>8BBBFFFFF3===DCFFEFF:55:CEGFAG4:9(44>(52(-(,(8?977:?:05)/)1*2:)5A<?GB0?06(.(46
@M00200:205:000000000-AKKM3:1:1101:22157:4417 2:N:0:1
TACTGGGGTACCTAATCCTGTTTGATCCCCACGCTTTCGTGCCTCAGCGTCAATAAAACCATAGTAAGCTGCCTTCGCAATCGGTGTTCTGTGACATATCTATGCATTTCACCGCTACTTGTCACATTCCGCCTACCTCTAGTTCATTCAAGCCCGTCAGTATCAAGGGCACTGCGATAGTTGAGCTACCGTCTTTCACCCCTGACTTAACAGGCCGCCTACGCACCCTTTAAACCCAATAGTCAGTAGA
+
CCCCCGGGGGGGGGGGGGGGGGGFGGGGGGGGGGGGGGGGGGGGGGGGGGGGGGGGGGGGGGGGGGGGGGGGGGGGGGGCGGGGGGGGGGGGGGGGGGGGGFGFGGFFGGFGGGGFGGGGGGGGGGGGGGGDGGGGGFGFBGDFGFGFGFGG?FFEEGGEGGEFC;D8A>DDFFFFDFDEGFFGFGGFFGEFEGGFFEFF@=CFBEFFFEEFEBGG2CDFF@ADDC;D8;B*/@35B703;>EC?;<?7E
@M00200:205:000000000-AKKM3:1:1101:17302:4448 2:N:0:1
TACAGGGGTATCTAATCCTGTTTGCTCCCCACGCTTTCGCACCTCAGCGTCAGTAATGGACCAGTAAGCCGCCTTCGCCACTGGTGTTCCTGCGAATATCTACGAATTTCACCTCTACACTCGCAATTCCACTTACCTCTCCATGATTCAAGCGATGCAGTCTTAAAGGCAATTCCGGAGTTGAGCTCCGGGCTTTCACCTCTAACTTACAAAGCCGCCTACGTACGCTTTACACCCAATAGTCAGTAGA
+
CCC8CGGGGGGGGGGGGGGGGGGGGGGGGGGGGGGGGGGGGBFGGGGGGGGGGGGGGEAEFFFGGGGGGGGGGGGGGGGGGGGGGGGGGGGGG7FEFDEEGGGGGGGGGGGGGGGFGGGG;DG+4@EGGG8EGGFGFFGEFGGFCF8DGFGFDC6DA=8DF?E8CFFGFGFFFFFFFFD9CCFGAFGFFGCDDGGGBEGE5=66;ECE@E6614>CADF@FF@FFGAD3C?<CEFFGF<D3C7CC975CE
@M00200:205:000000000-AKKM3:1:1101:15002:4458 2:N:0:1
TACACGGGTATCTAATCCCGTTCGCTCCCCTAGCTTTCGCTCCTCAGCGTCAGTAATGGCCCAGAGATCCGCCTTCGCCACCGGTGTTCCTCCTGATATCTGCGCATTTCACCGCTACACCAGGAATTCCGATCTCCCCTACCACACTCTAGCCTGCCCGTATCGAATGCAGACCCGGGGTTAAGCCCCGGGCTTTCACATCCGACGCGACAAGCCGCCTACGAGCTCTTTATACCCAATAGTCAGTAGA
+
CCCCCGGGGGGGGGGGGGGGGGGGGGGGGGGGGGGGGGGGGGGGGGGGGGGGGGGGGGGGGGGGGGGGGGGGGGGGGGGGGGGGGGGGGGGGGGGGFGGGGGGGEGGGGGGGGDGFGGGGGGGGGGGGGGGG>EGGGFGFFGGFGFGFGFG9EFFFBGGDEGDGFFGGFGFFFFFFFFDFGGCFFGGFFGGFFGGGFEGE?BD<10;FFFFFB?FGBG><B08B:57C7:AFFB<AF?F?,6)))-:>22
@M00200:205:000000000-AKKM3:1:1101:12084:4461 2:N:0:1
TACAAGGGTATCTAATCCCGTTTGCTCCCCTAGCTTTCGCGCCTCAGCGTCAGAAGAGGTCCAGCGCGCCGCTTTCGCCACCGGAGTTCCTGTAGATATCAACGCATTTCACCGCTCCACCTACAGTTCCGCACGCCCCTACCTCCCTCGAGGCCGTCAGTATCTGAGGCAGTTCCACGGTTGAGCCGCGGGATTTCACCCCAGACTTGACAGCCCGCCTACGCGCCCCTTAACACCAGTAGTCCGTAGAC
+
<CCCCGGGGGFGGGADDEFGDFCGGGGGGGG@FGGGGGGGGDCEFGGGGEGGGGGGGGGEGGGGGGGEGGGGGGGGGGGGGFDGGGGGGGGFGGFFFGGGGGGGGGGGGGGGGGGBGGGGGGGGGF@EFGGGGGGGGFG>?@EBDFG@G?E+B7?@BCDA:FEGEFFG>F>9*/==:>CDGG4<AA6)):58ACDCF7CA09BB0(2<AAFFFFGGFGFFFB()(2>D)9409<<8;(.))664)4(.-3.
@M00200:205:000000000-AKKM3:1:1101:17410:4498 2:N:0:1
TACTAGGGTATCTAATCCTGTTTGATCCCCGCACTTTCGAGCCTCAGTGTCAGTTATAGTTTCGTCAGCTGCCTTCGCAATCGGTGTTCTATGACATCTCTATGTATTTCACCACTACATGTCATATTCCGCCAACGGCAACTATACTCAAGCCCTACAGTATCAATGGCAATTTCTCGGTTAAGCCGAGAGATTTCACCACTGACTTATAAGGCCACCTACGCTCCCTTTAAACCCAATAGTCAGTAGA
+
CCCCCGGGGGGGGGGGGGGGGGGGGGGGGGFGGGGGGGGGGGGGGGGGGGGGGGGGGGGGGGGGGGGGGGGFGGGGGGGCGFGGGGGGGGGGGGGGGGFGGGGGGGGFFGGGGFFFGGGGGGGGGGGGGGGEGGGGEAGFFGGFGFFEGFGGDCGFFGGFGGFGFFGE5FFFFFFFFFGFGGDFFGGFEGGBFGGG7C7@@5CE@C=AE5*AEEF@8;CB2<2@5*>F7;=:C*.3*(5(3CC4**994*
@M00200:205:000000000-AKKM3:1:1101:20536:4515 2:N:0:1
TACGGGGGTATCTAATCCTGTTTGCTCCCCACGCTGTCGCGCCTCAGCGTCAGCAACAGCCCAGCAGGCCGCCTTCGCCACTGATGTTCTTCCCGATCTCTACGCATTCCACCGCTACACCGGGAATTCCACCTGCCTCTACTGTGCTCGAGCCTGACAGTTTAGAAGGCAGCCCTGCGGTTAAGCCGCAGGATTTCACCCCCTACTTACCAGGCCGCCTACGCGCCCTTTAAACCCAGTAGTCAGTAGAC
+
CCCCCGGGGGGGGGGGGGGGGGGGGGGGGGGGGGGGGGGGGGGGGGGGGGGGGGGGGGGGGGGFGGGGGGGGGGGGGGGGGGGGGGGGGGGGFFGGEGGFGGGGGGGGGFGGGEGBDCDFGEEGGGGGGGGGGGGGGFFFFEGFGFGFGFGCEGCFFFGFFGEFEAFGFGFFFF46;FGEGGGC=EGFFGDEBGFCFFEAFFF>D@FEFFFFFFGGBGE??<189EEGDG7>)<8?G?((.6:44A>B).)
@M00200:205:000000000-AKKM3:1:1101:6433:4522 2:N:0:1
TACACGGGTATCTAATCCTGTTTGCTCCCCACGCTTTCGTGCATGAGCGTCAGTGTTGGCCCAGGGGGCTGCCTTCGCCATTGGTGTTCCTCCACATCTCTACGCATTTCACCGCTACACGTGGAATTCCACCCCCCTCTGCCACACTCCAGCCCAGTAGTTTCGAGCGCCATTCCCAAGTTAAGCCCGGGGCTTTCACACCCGACTTGCTCGGCCGCCTGCTCACCCTTTATGCCCAGTCGTCAGTCGAT
+
<CCCCDDCFFDGCGGGGECFFF@FFEGGDGGGGCCFGG@E@EEFGGGFCCGGGGGFGGFGCDGCGGGGGGGGGFGDBBCEEG<DCFCFFFGGFFG=EAFA8DEDFGG+4ACF?E8BGECEGEG>@9,=AFFFGEDCEFGB?EC6@D>5DFD=@+6??B<;@CCGFFCD?5@>DCF99C>>F,=@FF6?A9??BD791*=>>(:02:9?8C;<(15*6C>0(3(94+)9*2)4<9A2;0,.)3((2(.)4(-
@M00200:205:000000000-AKKM3:1:1101:25521:4554 2:N:0:1
TACGCGGGTATCTAATCCTGTTTGCTCCCCACGCTTTCGCGCCTCAGCGTCAGTGTCGGTCCAGATGGCTGCCTTCGCCATCGGTGTTCTTCCCAATATCTACGAATTTCACCTCTACACTGGGAATTCCACCATCCTCTCCCGAACTCTAGCGCACCAGTCTCAAGCGCGGTTCCCAGGTTGAGCCCGGGGCTTTCACGCCTGACTTGATCCACCGCCTACGCGCCCTTTAAACCCAGTAGTCAGT
+
CCCCCGGGGGGGGGGGGGGGGGGGGGGFFGGGGGGGGGGGGGGGGGGGGGGGGGGGGGGGGGGGGGGGGGGGGGGGGGGGGGGGGGGGGGGGGGGEGGGGGGGGGGGGGGGGGGG5FFGGGFGGGGGGGGGGGGGG8DGFFGGEGDGBGFGGFGGEEEGF;DEGC9FFBGEA@BFFFF4@FCGG4DCFA5EDDGGGFCG@?FFF@8@CA8?CE<FGFGF(::?:9EEG5C))4<>(;<(.-<<.4:A
@M00200:205:000000000-AKKM3:1:1101:13016:4560 2:N:0:1
TACCAGGGTATCTAATCCCGTTTGCTCCCCTAGCTTTCGCGCCTCAGCGTCAGAAGAGGTCCAGCAGAGCGCTTTCGCCACCGGCGTTCCTTCTGATATCAACGCATTTCACCGCTCCACCAGAAGTTCCCTCTGCCCCTACCTCGCTCGAGCTCCTCAGTATCGAAGGCACTTCCACAGTTAAGCTGTGGGATTTCACCCCCGACTTGAAGAGCCGCCTACGCGCCCTTTAAACCCACTAGTCAGT
+
CCCCCGGGGGGGGGGGGGGGGGGGGGGGGGGGGGGGGGGGGGGGGGGGGGGGGGGGGGGGGGGGGGGGGGGGGGGGGGGGGGGGGGGGGGGFGGGGGGGGGGGGGGGGGGGGGDGFGGGGGGFGGGGGGGGDGGGGCFGBFGGFFF?0@DGDGGFFFGGAEGEGF?GGBCACFFFFFFGFGGGGFGG4BFGFFGGCFEFFFFFF=@B2*>8EEFGG6DEDD;7:(=BD304)<A>:C:3::?):A<<
@M00200:205:000000000-AKKM3:1:1101:8653:4596 2:N:0:1
TACTGGGGTATCTAATCCCGTTTGCTCCCCTGGCTTTCGTGTCTCAGCGTCAGCGGATCCCCAGTCATCTGTTTTCACCGTCGGCGTTCCAAACGATATCTACGCATTTCACCGCTCCACCGTTTGTTCCGACGACCCCTGGCTGGCTCAAGAAACGCAGTATGCCCAGCAGTTCCACGGTTGAGCCGTGGGATTTCACAAGGCCCTTACGCTTCCGCCTACAAACGCTTTATACCCAATAGTCAGT
+
CCCCCGGGGGGGGFG9E9EFFF<FGDGGGGFGGGG8FGGGFGGFEFFGGFGGGGCEFGGGGGGGFGCAFFGFGFGECFCCFFCFFFEGGGEFFGGEGCEG8@FG78+?A@EFBEC5DEDG8@FCFE?EGGCE66=E=AGDF8EFE*=8?CF6;76CAE6*@@CD@A5FFD989;@9=FD>FGGFFGGA09E5A<,98>E?3=;0,3(8E;8;2(=>;C>D<=3*)271/*-))64)<40(56--<65
@M00200:205:000000000-AKKM3:1:1101:22904:4609 2:N:0:1
TACTGGGGTATCTAATCCTGTTTGCTCCCCACGCTGTCGCGCCTCAGCGTCAGCTTTCAGGTCCGTTAGGACCACTGCCCAGCGGGCCGCCTTCGCCACCGGTGTTCTTCCGGATCTCTACGCATTCCACCGCTACACCCGGAATTCCGCCTGCCCCTACAGCACTCCAGTCCAACAGTCGGCACGGCCGACCCGGGGTTGAGCCCCGGGCTTTCACCACACCCTTATCAGACCACCTACGCGCCCTTTA
+
CCCCCGGGGGGGGGGGGGGGGGGGGGGGGGGGGGGGGGGGGGGGGGGGGGGGGGGGGGGGGGGGGGGGGGGGGGGGEFGGGGGEFEGFGGGGGGDGGGGGGGGGGGGGGGGGGGGFGFGGGGGGGGGGGGGGGGGGGF@AEGGEGFGEDDGGGGFFFGGFDGFFDFGGFFFFFFFFFFGFDGGGEG=>;9EF3EGD>6>BBF7>::?>6;FFBFGF6C@841:EFGFGFGBFFFFFGF?B?>6>6>>BF<
@M00200:205:000000000-AKKM3:1:1101:17926:4659 2:N:0:1
TACGCGGGTATCTAATCCTGTTTGCTCCCCACGCTGTCGCGCCTCAGTGTCGGCTATTGAACCCTCGCGGGTTCACTGCCCAGCAGACCGCCTTCGCCACTGGTGTTCTTCCGGATCTCTACGCATTCCACCGCTACACCCGGAATTCCATCTGCCTCTACAGTGCCCAAGCGACACAGTTGCCACGGCCGACCTGGCGTTGAGCCCCAGACTTTCACCACAGCCTTATGTCGCCACCTACGCGCCCTTTT
+
CCCCCGGGGGGGGGGGGGFGGGFGGGGGGGGFGGGGGGGGGGGGGGGGGGGGGGGGGGAFGGGG<FGGGCEFCFECGCGF<EFF=FFFGE6CF:=FCFEGGGGGG@FDEFFGGGCBDFGGAFCEGDEGFGC6=7DGGFG55EC5@CFEGF,@,=CFAGGFFGE=;CF6@F4=B>DBDFGFGGGGFGGFFC=A)*=5)(::99?(5:1?:6??>4+<<FF<B(6FB87>F=4>:13:;?((50(4>B1(,3)
@M00200:205:000000000-AKKM3:1:1101:5576:4661 2:N:0:1
TACGGGGGTATCTAATCCCGTTCGCTCCCCTAGCTTTCGCGCCTCAGCGTCAGTGTCAGCCCAGCAACCCGCCTTCGCCGCAGGTGTTCCTCTCGATATCTACGCATTTCACCGCTACACCGAGAATTCCAGTTGCTCCTTCTGCACTCTAGCCCCGCAGTATCGGCTGACCTTTCCGAGTTAAGCCCGGAGATTTCACAGTCGACTTGCGCTTGCCCCCTACTCCCCCTTCACGCCAAGAAGTCAGTAGC
+
CCCCCFEGGGGGGGGGGGEBFGGGGEGGGGGGGGGGGGGCEGGGGGGGGGGG,CEF<FFG@EDGFGGGGCGGGGGGGGCG7+@CEGGGGGFG94?FFGGFGGCGGGEFGGGGG>EDGEE<3++>3BBEFFEG+=9D5+@)<FGA,C6=FFG7EG5*5BD4:C4C-@7*@>;BFE0=;:5B<;8C6A?3.)/0)2=@CCE6/.),6>?().6(-(*/(*07220*4+7>C5((,)(.;(,((,,)..))--)
@M00200:205:000000000-AKKM3:1:1101:15442:4670 2:N:0:1
TACCAGGGTATCTAATCCCGTTTGCTCCCCTAGCTTTCGCTCATCAGCGTCAATGCCGGTCCAGGATGCCGCCTTCGCCACCGGTATTCCTCCAGATATCTACGCATTTCACCGCTACACCTGGAATTCTGCATCCCTCTCCCGGATTCAAGCCAATCAGTATCGGCCGCAGTTCCCAGGTTGAGCCTGGGGATTTCACGTCCGACTTAGTTGGCCGCCTACGAGCCCTTTAACCCCCATAGTCAGT
+
CCCCCGGGGGGGGGGGGGGGGGFGGGGGGGGGGGGGGGGGGGGGGGGGGGGECFGFGEG@FGGG?FFGGGDGGGGGGGGGGGGGGGCGFGGGGGGGGFGGGGGGGGGGGGGGGGGFGGGGGGGGCEFGGFFDDG?FGFG59D8?=AD=GFGGGGD?FFFFEGDF95+6?C9)0>FFFFFAFGGCAFGFFG>D>GGGFFGD4):=(-(64CC<*;BF():761(875>F*;5;E)).2((((.66)6:
@M00200:205:000000000-AKKM3:1:1101:14159:4692 2:N:0:1
TACGGGGGTATCTAATCCCTTTTGCTCCCCACGCTTTCGTGCCTGATCGTCAGTTGTGAGCCAGATAGCCGCCTTCGCCACCGGTGTTCCACCAAATCTCTACGCATTTCACCGCTACACTTGGTATTCCACTATCCCCTCTCACACTCTAGTACTGAGGTCTCACAGGCAGTTCCCAAGTTAAGCTTGGGGATTTCACCCGTGACTCTCAATACCGACTACGCACGCTTTATACCCCGTAGTCAGT
+
CCCCCGGGGGGGGGGGGFGGGGGGGGGGGGGGGGGGGGGGGGGGGGGGGGGGGGGGGGGGGGGGGGGGGGGGGGGGGGGGGGGGGGGGGGGGGGGGGGGFFGGGGGGGGFGGGEGFGGGGGGGGGGGGGGGGFGGG?DFDFGGFGFGFGFGGGGGFFGGFGG@FFFGGAGFF5C9FAFDFFFGGFGGFFGGDFGFGFEG@BFAD=B<;BEEE9EGG2D;B@E;DFGFG<D;9))19C(6,1:BA<AB
@M00200:205:000000000-AKKM3:1:1101:21247:4731 2:N:0:1
TACGGGGGTATCTAATCCTGTTCGCTCCCCACGCTTTCGCTCCTCAGCGTCAGTATCGGCCCAGAGACCCGCCTTCGCCACCGGTGTTCCTCCTGATATCTGCGCATTTCACCGCTACACCAGGAATTCCAGTCTCCCCTGCCGAACTCAAGTGATGCCCGTATCGACCGCACGCTCAGGGTTAAGCCCCAAGTTTTCACGACCTACGCGACCCCCCGCCTACGAGCTCTTTATCCCCAGTAGTCAGT
+
CCCCCDGGGGGGGFGGGGGGGGGGGGGGGGGGGGGGGGGGGGGGGGGGGGGGGGGGGEDGGGGGGGGGGGGGGGGGFGGGGGGGGGGGGGGGGGGGGGGGFGGGGGGGGGGGGGGEGGGGGGGGGFGGGFFGGGGGGFGFFGG>EDGD?9EGFGGFF;F>CG8CBDGGDGD=EFFBED4AE=<F+>FFFGGEFF?CFCE?@6>>(.719909(6*/75>9<:<:?=D5F*<)<A248<4:><99AA2.
@M00200:205:000000000-AKKM3:1:1101:15064:4734 2:N:0:1
TACGGGGGTATCTAATCCTGTTCGCTCCCCACGCTTTCGTGCCTCAGCGTCAGTTTCGGCTCAGCGAGCTGCCTACGCAATCGGGGTTCTTGGTGGTATCTATGCATTTCACCGCTACACCACCAGTTCCGCCCGCCTTAACCGAACTCAAGCCCTGCAGTATCAACGGCAGTTCCAGGGTTGAGCCCTGGGATTTCACCGCTGACTTACAGGGCCGCCTACGCACCCTTTAAGCCCAGTAGTCAGT
+
CCCCCGGGGGGGGGGGGGGGGGGGGGGGGGGGGGGGGGGGGGGGGGGGGGEGGGGGGGGGGGGGGGEGGGGGGGGFGGGGGGGGGGCEGGGFGFGGGFGGGGGGGGGGGGGGGGGFGGGGGGGGGGGGGGGGGGGGGFGFFGGAGBCCGFGGGGGFFGGFGGEGFFGGFGD=ACFFFFCBEC<FFGCFFGGF8CFCFEG;;FFFF@EC3<4@FFGG>DF:<3B>(2>D55):<<<>C:,54:<BFFA
@M00200:205:000000000-AKKM3:1:1101:19958:4738 2:N:0:1
TACCCGGGTATCTAATCCCGTTCGCTCCCCACGCTTTCGCTCCTCAGCGTCAGTATCGGCCCAGAGACCCGCCTTCGCCACCGGTGTTCCTCCTGATATCTGCGCATTTCACCGCTACACCAGGAATTCCAGTCTCCCCTACCGAACTCTAGCCCGCCCGTATCAACCGCAAGCTTAGGGTTAAGCCCCAAGTTTTCACGGTCGACGCGACGAGCCGCCTACGAGCTCTTTAAACCCAGTAGTCAGTCGAT
+
CCCCCGGGGGGGGGGGGGGGGGGGGGGGGGGGGGGGGGGGGGGGGGGGGGGGGGGGGGGGFGGGGGGGGGGGGGGGGGGGGGGGGGEGGGGGGGGGGGGGGGFFGGGGGGGGGGGDGGGGGGGGGGGGGGGGGGGGFBGDFDFEGFGFGFGFFFGEFEGEGG@GEFGGFGFFEFFFAFFFFGGGAFDFFGGFAFGCFFGFFF6099;BF990(4E83C>??72>:8)9::2<<BFFG6<3).66<2))--(
@M00200:205:000000000-AKKM3:1:1101:11211:4790 2:N:0:1
TACGCGGGTATCTAATCCTGTTCGCTACCCACGCTTTCGTCCATCAGCGTCAATCCATTAGTAGTAACCTGCCTTCGCAATTGGTATTCCATGTAATCTCTAAGCATTTCACCGCTACACTACATATTCTAGTTACTTCCTAATAATTCAAGTCCAGCAGTATCAATGGCCGTTCCACCGTTGAGCGATGGGCTTTCACCACTGACTTACAAGACCGCCTACGGACCCTTTACGCCCAGTAGTCAGTAGA
+
CCCCCGGGGGGGGGGGGGGGGGGGGGGGGGGGGGGGGGGGGGGGGGGGEEGGGGGGGGGGGGGCFFGGFGGGGGGGGGGEF9BFGGCFGGFGGFGFEFFGG=FFCDFEFFGF9@EBGGG@EGF=FGGFGGGGGGFGFFDDFGGFGFFCGFG?DFFDF8?FFGEGEDFF5@5>B>FF@DF5D@DGFGGDFDCFF?C7AEAE@9C@@5CEEFFFEBF:5@5)58@F-*:C64)0/802B;4(9?7/9CC97?
@M00200:205:000000000-AKKM3:1:1101:17132:4791 2:N:0:1
TACTAGGGTATCTAATCCTGTTTGCTCCCCACGCTGTCGCGCCTCAGCGTCAGCCACAGCCCAGCGGGCCGCCTTCGCCACCGGTGTTCTTCCGGATCTCTACGCATTCCACCGCTACAACCGGAATTCCACCCGCCTCTACTGTGCTCCAGCGCGAGAGTATCGAAGGCCGATCCGGGGTTGAGCCCCGGACTTTCACCCCCGACTCCTCGCGCCGCCTACGCGCCCTTTAAACCCAGTAGTCAGTACAC
+
CCCCCGGGGGGGGGGGGGGGGGGGGGGGGGGGGGGGGGGGGGGGGGGGGGGGGGGGGGGGGGGGGGGGGGGGGGGGGGGGGGGGGGGGGGGGGGFF@FGGGGGGGGGGFGGGGGGFGGG,DEGGEGFGGGGGGGGGGFG@FGGFGFG=CFE3@CGEFGGFCDCCDFGGD=ABF2>EAA55F57FFFGFFGGFD=?FF)+5?>>>;>11422<>9CC>GD?(4:>>GFG37)<<>)1C0,,.46<A64:)).
@M00200:205:000000000-AKKM3:1:1101:16605:4810 2:N:0:1
TACCAGGGTATCTAATCCTGTTTGCTCCCCACGCTTTCGCACCTCAGTGTCAGTATGAGCCCAGGTGGTCGCCTTCGCCACTGGTGTTCCTTCCTATATCTACGCATTTCACCGCTACACAGGAAATTCCACCACCCTCTGCCCTACTCTAGCTTGCCAGTTTTGGATGCAGTTCCCAGGTTGAGCCCGGGGATTTCACATTCAACTTAACAAACCACCTACGCGCGCTTTAAACCCAATAGTCAGTAGA
+
CCCCCGGGGGGGGGGGGGGGFGGGGGGGGGGGGGGGGGGGEGGGGGGGGGGGGGGGGGGEF8FGGGGGGGGGGGGGGG,@CGGGEFGGGGGGGGGGGFFGFGGGGECFFGGGGGGFDCF?FD4EDCF;EADFGGFGE?FDFGGFGFGFGFGGGGGFFGGFF9>6)3+,;@DDFE9DFF65@3==DFG?EGGF5EFDCEF5;772;A@*966:=)>D)99:4:@D(46</13.7E<@C3@@)).97;6611
@M00200:205:000000000-AKKM3:1:1101:6489:4827 2:N:0:1
TACTAGGGTATCTAATCCCGTTTGCTCCCCTGGCTTTCGTGCCTCAGCGTCAGACAAGGTCCAGTGTGTCGCTTTCGCCACCGGCGTTCCTTCCAATATCAACACATTTCACCGCTCCACTGGAAGTTCCACACACCCCTACCTCACTCAAGCCTTCTAGTTTAGGGCGCAGTTCCCCGGTTGAGCCGGGGGCTTTCACACCCTACTTACAAGACCGCCTACGCCCCCTTTATCACCAATAGTCAGT
+
B<CCCGFGFEGGFDFFFFGEFF@FGCFGFEFGFGECEFGGFGGGGGGGG@CCCFGGGGGGGGGFGGGFGEGFD@EGEFGGGD:@FGE7FFCAAEFGG8;EFDGFC8=EFGGGGDGEGGDFGG8EE4,9CD;E8EGGGE>5DDD?E?FEGFGCG8DBF,=EEFFD;?8,?ED@?EFFF5CAC>GCFDG>49C48=5DFEFE8@6?1;@)<)))739=3CD:((-)-17/)2)-)))-25,42A))-).
@M00200:205:000000000-AKKM3:1:1101:23579:4838 2:N:0:1
TACGGGGGTATCTAATCCTGTTCGCTACCCACGCTTTCGTCCATCAGCGTCAATCCATTAGTAGTAACCTGCCTTCGCAATTGGTATTCCATGTAATCTCTAAGCATTTCACCGCTACACTACATATTCTAGTTACTTCCTAATAATTCAAGTTTAGCAGTATCAATGGCCGTTCCACCGTTGAGCGATGGGCTTTCACCACTGACTTACCAAACCGCCTACGGACCCTTTATACCCAATCGTAAGTAGAC
+
CCCCCEFGGGGGGFGGGGGFGGGGGGGGGGGGCFFGGGGGGGFFGGGGGGGGGGFFFCGGFGFGGGGGGGGGFGGGGFEGDGGGEGGGGCDEFFGGGGG9DEGGGGGFGGGGGGGEGGGGGGFFADGGGGDGGFFEFFGDFGGFGFGEGFAD>DFFFDFDGGFGFFGFF8FFFFB*CDFDBEGCFF7*;766@C>FFEC@EBEF5)>EEFEFF)>C4CF2(72?DC>DCF)9)5/6:7=F@1,(,/<CC7)
@M00200:205:000000000-AKKM3:1:1101:5565:4841 2:N:0:1
TACTCGGGTATCTAATCCTGTTTGCTCCCCACGCTTTCGTGCATGAGCGTCAGTGCAGGCCCAGGGGATTGCCTTCGCCATCGGTGTTCCTCCGCATATCTACGCATTTCACTGCTACACGCGGAATTCCATCCCCCTCTGCCGCACTCCAGCGATGCAGTCACAAATGCAGTTCCCAGGTTGAGCCCGGGGATTTCACATCTGTCTTACATCACCGCCTGCGCACGCTTTAAACCCAATAGTAAGTAGC
+
CCCCCEGGGGGGGGGGGGGCCFFGGGGGFGCFFGFGF9@FFGGGGGGGGECCCFCEGGCCB,BFGGGGGFCFFGGGGGGGGGGGEGEFGGGGGGGGGG8EFGFGDCFFEGGCFFGFGG8FGGGC@CDGGCFGGD?BED>DFFGFGFGFF5EFGDGFFGG5<CCFCAFFFGFEBC>>CAC9>D>;AFGAD**2:5C*40=78;??7**1))).9>CF63>,/66>0*2<**24<42::82,).))6)64<)
@M00200:205:000000000-AKKM3:1:1101:11822:4843 2:N:0:1
TACTAGGGTATCTAATCCCGTTTGCTCCCCTAGCTTTCGCGCCTCAGCGTCAGTGTCGGTCCAGGAAGCCGCCTTCGCCACCGGTGTTCCTCCGGATATCTACGCATTTCACCGCTACACCCGGAATTCCGCTTCCCTCTCCCGAACTCAAGCCTTCCAGTTTCCCGTGCCGTTCCCCAGTTGAGCCGAGGGATTTCACACGGAACTTAAAAGACCGCCTACGCGCCCTTTAAGCCCAGTAGTCAGT
+
CCCCCGGGGGGGGGGGGGGGGGGGGGGGGGGGGGGGGGGGGGGGGGGGGGGGGGGGGGGGGGGGGGGGGGGGGGGGFGGGGGGGGGGGGGGGGGEFGGGGGGGFGGGGGGGGGGGFGGGGGGGGDEGGGGGGGCDFGFGFFFG>1@DBFFFGGGGFFGGFGCCGCFGGBEFBFAFF4ADFGGGCFEGEFGGF?FGGFFGCEBFFFBF);C)4>DGG9DD<FFFF9?DD<CF424<7C<??>><><9)
@M00200:205:000000000-AKKM3:1:1101:25920:4847 2:N:0:1
TACGCGGGTATCTAATCCTGTTCGCTCCCCACGCTTTCGCGTCTCAGCGTCAGTACCGTCCCAGAGAGCTGCCTTCGCCATGGGTGTTCTTCCTGATATCTGCGCATTTCACCGCTACACCAGGAATTCAACTCTCCTCTTCCGGACTCTAGCCAGATGGTTTCCGATGACATCTCGAGGTTGAGCCTCGAGTTTTCACACCAGACCTACCGGGCCGCCTACACGCCCTTTAAACCCAATAGTCAGTCGA
+
CCCCCGDG@@C6CFGGGGDC@,C@+,;FFGFCGG7,<FFDFFEEG9FFDGGDFEF9CEGGGGGGG<8=F9FGGGGGGDGGCCFGCCBCE=D<DADC<?;FGFCCE>F7DE;FGGD>CFD8DGE8DDF,F,@D9EFF,+6>FGE?EBC==?D8FGGFFGGFDFDGEFG>?CF@+>?FF5C4>,9>6AGAFGGBFE7:8<78=9(256(83@@(6,:86C8;;2?F::)9)*)-)63(:((.)))6:A6)((
@M00200:205:000000000-AKKM3:1:1101:21648:4851 2:N:0:1
TACAGGGGTATCTAATCCCGTTTGCTCCCCTAGCTTTCGCTCCTCAGCGTCAATGTCGGTCCAGGATGCCGCCTTCGCCACCGGTATTCCTCCAGATATCTACGCATTTCACCGCTACACCTGGAATTCCGCATCCCTCTCCCAAACTCAAGCCATCCAGTATCAGACGCAGTTCCCCGGTTAAGCCGAGGGATTTCACGTATGACTTAGTTGGCCACCTACGAGCCCTTTAAACCCAGTAGTCAGT
+
CCCCCGGGGGGGGGGGGGGGDGGGGGGGGGGGGGGGGGGGGGGGGGGGGGGGGGGGGGGGGGGFGGGGGGGGGGGGGGGGGGGGG@CEFFFGGGGGGGGAFFGDFGGGGGGGGGGFDGGGGGGGGGGDGFFGGGGGGFFFFDFFFFGFGFEDEFGFFGFBAFFGFFGGFGFFACFCAFG>FGGGFGFEFGGE4EGFCFGFFFF2>><**898@EGC@FA@EE(:7:8C0;466CEFB(4/97<CB<4
@M00200:205:000000000-AKKM3:1:1101:16921:4859 2:N:0:1
TACAAGGGTATCTAATCCTGTTTGCTCCCCACGCTTTCGTGCCTCAGTGTCAATGATCGTGTAGTAAGCTGCCTTCGCAATGGGTGTTCTATGTCATATCTAAGCATTTCACCGCTACATGACATATTCCGCTTACCTCCACGATATTCAAGACAGATAGTATCAACGGCAGTTCCCGAGTTAAGCTCGGGGATTTCACCACTGACTTACCTGCCCACCTACGAACCCTTTATACCCAGTAGTCAGTAGA
+
CCCCCGGGGGGGGGGGGGGGGGGGGGGGGGGGGGGGGGGGGGGGGGGGGGGEFFGGGGGGGGGGGGGGGGGGGGGGGGGGGFEFGGGGGGGGGGFGGGGGGGGCEGFGGGGGGGGFDGGFGGGGGGGGGGFEGEDFCFCDDFGFGDGFGFGGGGGFFFGDCG>CEFGG>EB=DDFCF58*8=DGBD=6BGGFFGG6CEFE@=@@EEBE8ACEE9EFBD9BE=A*);:C*2.9<CC?C@B@ECC*7C<<?.
@M00200:205:000000000-AKKM3:1:1101:24764:4868 2:N:0:1
TACAGGGGTATCTAATCCTGTTTGATCCCCACGCTTTCGTGCCTCAGCGTCAATGACTCTGTAGTGAGCTGCCTTCGCAATCGGTGTTCTATGTCATATCTAAGCATTACACCGCTACATGACATATTCCGCTCACCTCCCGAGTATTCAAGACCTGTAGTATCAACGGCAGTTCCGAAGTTAAGCTTCGGGATTTCACCACTGACTTACAAACCCGCCTACGCACCCTTTATACCCAATAGTCAGTAGA
+
CCCCCFGGGGGGGGGGGGGGGGGGGGGGGGGGGGGDGGGGGCFFGGGGGGGGGGGGGGGGGGGGGGGGGGGGGGFGGGGEECDEGGGGGGGGGGGGGGGGGFGGGGGGGCFGFGGFGGGGGAFCGFGGGGGGGGGGGFGF>EG5=?FEGF,DFGFFFFGFEGFGFF6=AEFFFFFF>?6BFFF;?CGAFGE>DGFGFFG:*):=CEFE@CE>=BC=)/3592@ADEAGC<==?C?)?7(/)7?<)95<)5
@M00200:205:000000000-AKKM3:1:1101:9908:4886 2:N:0:1
TACTAGGGTATCTAATCCTGTTTGCTCCCCACGCTGTCGCGCCTCAGCGTCAGTAATGGACCAGGTTGCCGCCTTCGCCACCGGTGTTCTTCCCAATATCTACGAATTTCACCTCTACACTGGGAATTCCACAACCCTCTTCCATCCTCAAGCACACCAGTATCAAGCGCAGTTCCCAGGTTGAGCCCAGGACTTTCACGCCTAACTTGGTGCGCCGCCTACGCGCCCTTTAAACCCAATAGTCAGT
+
CCCCCGGGGGGGGGGGGGGGGGGGGGGGGGGGGGGGGGGGGGGGGGGGGGGGGGGGGGGGGGGGGGGGGGGGGGGGGGGGGGDGGGGGGGFGGGGGGGGGGGGGGGGGGGGGGGGFGGGGG?GGGGGDFEDFGGGEGF6DFFGFGFGFGFG6DGGFFEGFGGFGEFGGEDFFEFFFFBGFGGGCFGG?FDC5CGGGFFGFDBDFFFC?CFF9EBGEFGEFFFFA>EED/;39?EF1EFFFE<?CAA2
@M00200:205:000000000-AKKM3:1:1101:12004:4901 2:N:0:1
TACTGGGGTATCTAATCCTGTTTGCTCCCCACGCTGTCGCGCCTCAGCGTCAGCCACAGCCCAGCGGGCCGCCTTCGCCACCGGTGTTCTTCCGGATCTCTACGCATTCCACCGCTACACCCGGAATTCCACCCGCCTCTACTGTGCTCAAGCACGACAGTCGCCACGGCCGATCCGGGGTTGAGCCCCGGACTTTCACCGCCGCCTTGTCGCGCCGCCTACGCGCCCTTTAAACCCAGTCGTCAGT
+
CCCCCGGGGGGGGGGGGGGGGGGGGGGGGGGGGGGGGGGGGGGGGGGGGGGGGGGGGGGGGGGGGGGGGGGGGGGGGGGGGGGGGGGEGGGGGGGGGGGGGGGGGGGGGGGGGGGFGGFGCEGGGGGGGGGGGEGGGFGF*EFFG@8AFFFCEGGEEEGF?CAG=;GGFGFFE;FDFFGBF:DFFGGFEGGFFGGG?)A>?>9BFF662>D?BFGDFCD1?8:EFGFG)78<<<<:E?:()4-8044
@M00200:205:000000000-AKKM3:1:1101:24780:4902 2:N:0:1
TACAAGGGTATCTAATCCCGTTCGCTCCCCTGGCTTTCGTGTCTCAGCGTCAGCACACTCCCAGCTACCTGTTTTCACCATTGGCGTTCCAAATGATATCTACGCATTTCACCGCTCCACCATTTGTTCCGGTAGCCCCTAAGTGGCTCAAGACAAGCAGTATACCAAGCAGTTCCACGGTTGAGCCGTGGGATTTCACAAGGTACTTACAAGTCCGCCTACACACGCTTTAAACCCAGTAGTCAGT
+
C<CCCGGGGGGGGGGGGGGGGGGGGGGGGGGGGGGGGGGGGGGGGCFGGGGGGGCGGGGFGGGGGGGGGGFFAFGGGGGGGGGFGGGGEGGB:FFGGGFFGCFGGGGGFFGGGDE>DFFGFGGGEGGGGGDECCGGEFGDFGFFEFG5ABGG9DFFBFFDGGEGFFGGBFFDFFFFFFD*@=D6*@4533CAFCGGFFGC*=)3*3;E<6CE=EDF2??5475A@E):*2>E943(=(,(..))1)1
@M00200:205:000000000-AKKM3:1:1101:24904:4907 2:N:0:1
TACAAGGTATCTCATCCTGTTTGCTCCCCACGCTTTCGCACCTCAGTGTCAGTATGAGCCCAGGTGGTCGCCTTCGCCACTGGTGTTCCTTCCTATATCTACGCATTTCACCGCTACACAGGAAATTCCACCACCCTCTGCCCTACTCTAGCTTGCCAGTTTTGGATGCAGTTCCCAGGTTGAGCCCGGGGATTTCACATTCAACTTAACAAACCACCTACGCGCCCTTTAAGCCCCATAGTCAGT
+
CCCCCGGGGGGG9EGGFGGGGGFGGGGGFFGGGGFFDGGGGGFGGGGGGGGGGGEFGGGGGGFGGGGGGDGGGGGGGFFGGF<FFGGGGGFGGGGGGCFGGGGGGCGGGGFGDGGFGFF,DFFGGGEFDD=FDFG=EFGDBFGF?D?DFBFGFFGFFFDFE+0=8?=8?EFDFFFFFF8*@8=DFCFA59E>AFG>FE@A@EEE;C6CCF4BBBCED>A=<5(25*)2;8CCEF1=8<383/754)
@M00200:205:000000000-AKKM3:1:1101:17814:4944 2:N:0:1
TACTAGGGTATCTAATCCCGTTTGCTCCCCTGGCTTTCGTGTCTCAGCGTCAGCGAGCCCCCAGCGACCTGTTTTCACCACCGGCGTTCCAAACGATATCTACGCATTTCACCGCTCCACCGTTTGTTCCGGTCGCCCCTAGGCTGCTCAAGATCGCCAGTATGCCCAGCCGTTCCACGGTTGAGCCGTGGGATTTCACAAGACACTTAACGATCCGCCTACACACCCTTTAAACCCAGTAGACAGTAGA
+
CCCCCGGGGGGGGGGGGGGGGGGGGGGGGGGFGGGGGGG<F;4FFGFGGGGGGC:+@@@9FGGGGCGGD@F6EFGGFFGG,CCE7FGGGG;?4=FGGGGGGGGFGGGGGGGGGGGFDGGGGDGG=8DFGGGDC=6EG5EDF?1*@ADEGFGG95D?BGG>FFCGE9CFFF*>D4FA9AGBB:CFFGEEBDEEAFGGF3:7.3(((64>EF@00,=E@CBDFF7F<E)/*03AAA<:G?0?2<)64:2:4)
@M00200:205:000000000-AKKM3:1:1101:24606:4950 2:N:0:1
TACGGGGGTATCTAATCCCGTTTGCTCCCCTGGCCTTCGTGCCTCAGCGTCAGGAACTGTCCAGAGTCTCGCCTTCGCCACTAGTGTTCCTCACAATATCCACGCATTTCACTGCTCCACTGTGAATTCCAGACTCCTCTCCAGTCCTCGAGCACGGCAGTATCGGAGGCCATTCCGGAGTTGAGCTCCGGGATTTCCCCTCTGACTTACCGTTCGGCCTACGCACCCCTTAAACCCAATAGTCAGT
+
CCCCCGGGGGGGGGGGGGGGGGGGGGGGGGGGGGGGGGGGGGGFGGGGGGGGGGGGGGGGGGGGGGGGGGGGGGEGGGGGGGGGGGGGGGGGGGGGGGGGGGGGGEGGFGGGGCCDDFGGGGGGGCCGGGGGGGGCGDG<FFDDDFGFGFGGGGGBFGG5,DEGFFGGFECCFFFFF>99F6:9*5:FFGGFFGDGF*48B@@EFCFFFFEDB(2*3<523;@3(=><)2(;>348E:<(,6.5)))
@M00200:205:000000000-AKKM3:1:1101:11182:4952 2:N:0:1
TACAGGGGTATCTAATCCCGTTCGCTCCCCTGGCTTTCGTGTCTCAGCGTCAGCACACTCCCAGCTGTCTGTTTTCACCTTTGGCGTTCCAAACGATATCTACGCATTTCACCGCTCCACCGTTTGTTCCGACAGCCCCTAAGTGGCTCAAGAAAAGCAGTATACCAAGCAGTTCCACGGTTGAGCCGTGGGATTTCACAAGGTACTTACAATTCCGCCTACACACGCTTTATACCCAATAGTCAGTAGC
+
CCCCCGGGGGGGGGGGGGGGGGGGGGGGGGGGGGGGGGGGGGGGGGGGGGGGGGGGGGGGGGGGGGGGGGGGGGGGEEFGGGGGGGGGGGFGFGGGFGGFCDFGGGDGGGGGGGGDGGGFGGGGGGGGGG>EGGGG@DEDFGGFGBG5FFGFGGFFFDFFGFEGFFFFFFFFFFBFFFGFFEGGFGGFFGGFF?FC>EGFFB26CCEC7AEA;ABEEDD@@(3?3*//>D;C3CE?7)6@@F3)/4<??)
@M00200:205:000000000-AKKM3:1:1101:7719:4977 2:N:0:1
TACAGGGGTATCTAATCCTGTTTGCTCCCCCGGCTTTCGTGCCTCAGTGTCAGGTGTTGTCCAGGGACTCGCCTTCGCCACTGGTGTTCCTCTCGATATCTACGCATTTCACTGCTACACCGAGAATTCCAGTCCCCCCTCCACACCTCCAGCTCGATAGTATTCAATGCCATTTCAGGGTTAAGCCCTGAGCTTTCACATCAAACTTTCCAAGCCACCTACGCACACTTTACACCCAATAGTAAGTAGA
+
CCCCCGGGGGGGGGGGGGGGGGGGGGFGGGGGGGGGGGGGGGGGGGFGGGGGGFGGGGGGGGGGGGGGGGGGGG7FGGGGGGF<EEGGGGGGGGGFGGGGGGGGGGGGGGGG<9=D@EGGGDEEGGGGGGGGGGFC?AEFDGG5DE8DFF?DFGGFFGGFFGFGFF7DFFFCFFF;9F+AF:FCBF,@F>F5AFFGA@FFEFF=6@BEF6AE6*>DD4;(53@BFD)/*;=E<C)(=7<3=<<)1)19)/
@M00200:205:000000000-AKKM3:1:1101:22868:4977 2:N:0:1
TACTCGGGTATCTAATCCTGTTTGCTCCCCACGCTTTCGCACCTCAGCGTCAGTACCGAGCCAGTGAGCCGCCTTCGCCACTGGTGTTCCTCCGAATATCTACGAATTTCACCTCTACACTCGGAATTCCACTCACCTCTCTCGGACTCGAGATTGCCAGTATGAAAGGCAGTTCCAGGGTTGAGCCCTGGGATTTCACCCCTCACTTAACCATCCGACTACGATCGCTTTAACCCCAATAGTCCGT
+
CCCCCGGGGGG,CFGGGGGGGGGGGGGGGGGGGGGGGGGGDGGGEFGGGGGGGGFGGGGEGEFFGGGGGGGGGGGGGGGGGGGGGDGGGGGGGGGGGGGGGGGGGGCFFGGGGGGFGGGGGFGGGGGGGGGGGGGGG?FEF=EEDEDBFDF>8D8:DGGFFCEGEF7DBGFAFEFFFC?>F6C7?FG09595FGFDFEEE24>5:BEEEC4*:6CC(*2(-(-)(3251>;<5)//B;1,)7C<.13
@M00200:205:000000000-AKKM3:1:1101:17222:5023 2:N:0:1
TACCGGGGTATCTAATCCCGTTCGCTACCCTAGCTTTCGTTCCTCAGCGTCAGAAGAGACCCAGTAAGCCGCTTTCGCCACCGGTGTTCCTGATGATATCAACGCATTTCACCGCTCCACCATCAGTTCCGCTTACCCCTGTCTCCCTCAAGCCTTGCAGTATCAAGCGCCATTCCTCGGTTGAGCCGAGGGATTTCACACCTGACTTACAAGGCCGCCTACAAACCCTTACTACCCAACATTCAGAAGA
+
CCCCCGGGGGGGGGGGGGGGGFGGGGGGGGFDGGGGGGGGGFGGGGGGGGGGGGGGGGGGFFGGFGGGGGGGGGGGGGGGGGGGGGFEGGGGGGGGGGGGGGGGGGGCFGGGFGGFGGGGGGGGGGCAFEEGGGGGDFGFFGGFGFGFGFG=FGGDFGG?EFEDEC6D?EDFFEFCC?;*6E**@FAB>GDE*,;;8>F?BDF5::>CEF4;E=GC6C:(3=;6)*:>;9)(9?48E@?(,,4<9))).8
@M00200:205:000000000-AKKM3:1:1101:16762:5023 2:N:0:1
TACTGGGGTATCTAATCCTGTTTGCTCCCCACGCTTTCGTGCATGAGCGTCAGTGCAGGCCCAGGGGATTGCCTTCGCCATCGGTGTTCCTCCGCATATCTACGCATTTCACTGCTACACGCGGAATTCCATCCCCCTCTGCCGCACTCCAGCCTTGCAGTCACAAATGCAGTTCCCAGGTTAAGCCCGGGGATTTCACATCTGTCTTGCAAGACCGCCTGCGCACGCTTTATACCCAGTAGTCAGTAG
+
CCCCCGGGGGGGGGGGGGGGGGGGGGGGGGGGGGGGGGGGGGFGGGGGGGGGGFGGGGGGEGGGGGGGGCGGGGGGGGGGDGEFGGGGGGGGGEGGGGGGGGGGGGGGGGGGFGGFGGGDEGGGGGGGGGFGG8FGGFGFFGGED9CACFGGGGG?FFGFEGEG7*=FFE79AAF@6CGF@CG76ECFBDCEF=,6@EGF*09?E*8>>47C@(:93<>,,(,)6=BG*/32<<<4A<?(-6645:>A5
@M00200:205:000000000-AKKM3:1:1101:14765:5031 2:N:0:1
TACGGGGGTATCTAATCCTGTTTGCTCCCCACGCTTTCGCACCTCAGCGTCAGTTCCGGACCAGTAAGCCGCCTTCGCCACTGGTGTTCTTCCTAATATCTACGAATTCCACCTCTACACTAGGAGTTCCACTTACCTCTTCCGGACTCGAGCTTGCCAGTATCAAAGGCAGTTCCAGAGTTGAGCTCTGGGATTTCACCCCTGACTTAACAAACCGCCTACGTGCGCTTTAAACCCAATAGTCAGT
+
CCCCCGGGGGGGGGGGGGGGGGGGGGGGGGGGGGGGGGGGGGGGGGGGGGGGGGGGGGGGGGGGGGGGGGGGGGGGGGGEGGGGGGFGGGGGGGGGGGGGGGGGGGGGGGGGGGGFGGGGGGGGGDGGGGGGGGGGGFGFFGGFDBGFGFFCGGGFFGCFGGFGFFGGFGADFEFAFFGFGGFFFGGFFDG4>FFFFEFEFFFDFF=ECEEFFFGGFGDDD1;;(;.95<;EFFADGFF<:54<<4:
@M00200:205:000000000-AKKM3:1:1101:26360:5056 2:N:0:1
TACTGGGGTATCTAATCCCGTTCGCTCCCCTGGCTTTCGTGTCTCAGCGTCAGCACACCCCCAGCGAGCTGTTTTCACCGTCGGCGTTCCAAGCGATATCTACGCATTTCACCGCTCCACCGCTTGTTCCGCTCGCCCCTAGGTGGCTCAAGACCGCCAGTATACCCAGCCGTTCCACGGTTGAGCCGTGGGATTTCACAAGGTACTTAACGGTCCGCCTACACACGCTTTAAGCCCAGTAGTCAGT
+
CCCCCGGGGGGGGGGGGGGGGGGGGGGGGGGGGGGGGGGGGGGGGGGGGGGGGGGGGGGGGGGGGGGGGGGGGGGGGGGGGGGGGGGGGGGDFFGGGDGGGGGGGGGGGGGGGGGBGGGGGGGGGGGGGGDDGGGGDEGFFGFFG?DCFAE6FFGDFEGDFFEGFFGGFGFFFF4A6=D><=D8AFGEEGDFFC663<=)76@FFFECCC),.3::>3<:02407;35*92A<AA(;(,(.66499:
@M00200:205:000000000-AKKM3:1:1101:21846:5057 2:N:0:1
TACGGGGGTATCTAATCCCGTTTGCTCCCCTAGCTTTCGCTCCTCAGCGTCAATGTCGGTCCAGGATGCCGCCTTCGCCACCGGTATTCCTCCAGATATCTACGCATTTCACCGCTACACCTGGAATTCTGCATCCCTCTCCCGAATTCAAGCCATCCAGTATCGGATGCAGTTCCCAGGTTGAGCCTGGGGATTTCACATCCGACTTAGTTGGCCGCCTACGAGCCCTTTATGCCCAATAGTCAGT
+
CCCCCFGGGGGGGGGGGFFGFGGGGGGGGGGGGGGGGGGGGGGGGGGGGGGGGGGGGGGGGGGGGGGGGGGGGGGGGGGGGGGGGFFGGGGGGGGGGGGGGGGFDCFGGGGGFGG>GGGGGGGGGGGGGGGGF9D@EDGDFFGFGFGFGFG9EDGFFFGFFGFG=EGG>CAEFE>BCFGFGGGGFGFFFGGFF=EFFF75>3>@=BF?4>C5>;CC@GFFDD;BFGFGGGFA>A>28:?FFFBADFA
@M00200:205:000000000-AKKM3:1:1101:12850:5079 2:N:0:1
TACGAGGGTATCTAATCCTGTTTGCTCCCCACGCTGTCGCGCCTCAGCGTCAGCCACAGCCCAGCGGGCCGCCTTCGCCACCGGTGTTCTTCCGGATCTCTACGCATTCCACCGCTACACCCGGAATTCCACCCGCCTCTACTGTGCTCCAGCGCGAGAGTCTCGAAGGCCGATCCGGGGTTGAGCCCCGGACTTTCACCCCCGACTCCTCGCGCCGCCTACGCGCCCTTTAAACCCAATAGTCAGTAGA
+
CCCCCGGGGGGGGGGGGGGGGGGGGGGGGGGGGGGGGGGGGGGGGGGGGGGGGGGGGGGGGGGGGGGGGGGGGGGGGGGGGGGGGGGGGGGGGGGGGGGGFFFGGGGGGFGGGGGFGGGGGGGGGGGFGGGGGGGGGFG9FFGFE6FEGFGFBCD>EGGAFG=DB;CEEGFFFBEFFFGFGCGGFGGFEGG>>GG7@<FFFFFFB>7??2??>>GE13<B??FFBGFG3*4<DAA<E<4()-.66AADB2
@M00200:205:000000000-AKKM3:1:1101:26967:5084 2:N:0:1
TACTCGGGTATCTAATCCTGTTCGCTCCCCCAGCTTTCGCTCCTCAGCGTCAGGTAAGGCCCAGAAAGCCGCCTTCGCCACCGGTGTTCCTCCTGATATCTGCGCATTTCACCGCTACACCAGGAATTCCACTTTCCCCTACCTACCTCTAGCTGATCCGTATCGAATGGCCTCTCAGGGTTGAGCCCTGAGCTTTCACAACCGACGTGACCAGCCGCCTACGAGCTCTTTCTACCCAATAGTCAGTAGA
+
CCCCCGGGFGGG<FGGGGGGGGGGGGGGGEGFGGGFGGGGGGGGGGGFGGGGGGFGGG,EBFGGGGFGFGG7@FG97FGGGGGGGGCFGFGGGGGGF9,E=DFEG>FEC;EFC6C5DCFGCFDGD,,@EEFGC3AEEFGBFGGFC;FBFFGGGGG?DF?FFGDG=5DF6=A)?CAFFFGAFGDGFFG>ADGFFGGBFA,**0))::5>2898>=BF=DD<@D2>??8*+2.)9CC)4.(63CB4.4<>A)
@M00200:205:000000000-AKKM3:1:1101:16316:5132 2:N:0:1
TACACGGGTATCTAATCCTGTTTGATCCCCACGCTTTCGTGCCTCAGAGTCAATCTTCGTGTAGCGAGCTGCCTTCGCAATTGGTGTTCTATGTCATATCTAAGCATTTCACCGCTACATGACATATTCCGCTCACCTCCACGGGATTCAAGACAGAGAGTATCAACGGCAGTTTCCGAGTTAAGCCCGGAGATTTCACCACTGACTTCCCTGCCCTCCTACGCACCCTTTACACCCAGTAGTCAGT
+
CCCCCGGGGGGGGGGGGGGGGGGGGGGGGGGGGGGGGGGGGGGGGGGGGGGGGFGGGFGECGGGGGGGGGGGGFGGGGGGGFGGGGGGGGGGGGGGGGGGGGGGGGGGGGGGGGGFGGGAEFGDFCCFGGGGGGGGGDGFDGGFDFDDDFGGGGGFFGGF?DEGFFGGFGFFFFFDFFGBFEGGFGFF>CEDBFAB9AFE=B@@FEEA?=>;>=D=EGFBEEDEDGBG784;67<6C@14.9965))
@M00200:205:000000000-AKKM3:1:1101:14622:5144 2:N:0:1
TACTGGGGTATCTAATCCCGTTTGCTCCCCTGGCTTTCGCGTCTCAGCGTCGGCACACCCCCAGCGACCTGTCTTCACCTTTGGCGTTCCAAGCGATATCTACGCATTTCACCGCTCCACCGCTTGTTCCGGTCGCCCCTGAGTGGCCCAAGACTCCCAGTATGCCCAGCAGTTCCACGGTTGAGCCGTGGGATTTCACAAGACACTTAAGAGTCCGCCTACACGCGCTTTAAACCCAATAGTCAGGAGA
+
CCCCCGGGGGGGGGGGGGGGGGGGGGGGGGGGGGGGGGGGGGGEGGGGGGGGGGGGGGGGGGGGGGGGGGGGGGGGGGGGGGGGGGGGGGGGGGGGGGGGGGGGGGFEGGGGGGGFGEGGGGGGGGGGGGGGGGGGGFGB?FGFGFGFGEGFGD>AFGGFGFCFFFFGFGFBFFFFFFG5>57CFGGFFGGFAG?F63A<=6(=@@)7)7?EEEFG6)8<@@EF<E)//*446A>7E(((.52<AF(51:
@M00200:205:000000000-AKKM3:1:1101:23272:5162 2:N:0:1
TACCAGGGTATCTAATCCTGTTTGCTCCCCACGCTTTCGCACCTCAGCGTCAATATGTGTCCAGTAAGTCGCCTTCGCCACTGGTGTTCTTCCGAATATCTACGAATTTCACCTCTACACTCGGAATTCCACTCACCTCTCCTGGATTCTAGCGATGCAGTTTTAAAGGCAATTCCGGGGTTGAGCCCCGGGCTTTCACCTCTAACTTGCAAAGCCGCCTACGTGCGCTTTAAACCCAATAGTCAGT
+
CCCCCGGGGGG9FGGGGGGGGGGGGGGGGGGGGGGGGGGGEGGGGGGGGGGGGGGGGGGGGGGGGGGGGGGGGGGGGGGGGGGGFGGGGGGGGGGGGGGGGGGGGGGGGGGGGGGFGGGGGGGGGGGGGGGGFFGGGFGFFGGFGFGDGFFDGGGFFGFFDD9DE9DGFGFFF5D9F9DFGGGGFGCFFDGDBEEGF5CBEFEFFFEEEEFF4@CD2DF29>D?BEED:51)9>48CD<@@EEEEFF
@M00200:205:000000000-AKKM3:1:1101:5674:5163 2:N:0:1
TACAGGGGTATCTAATCCTGTTTGCTCCCCACGCTTTCGCAGTTGAGTGTCAGTCACTGTCCAGGTCGCCGCCTTCGCCTCTGGTGTTCCTCCCGATCTCTACGCATTTCACCGCTACACCGGGAATTCCACGACCCTCTCCAGCACTCTAGTCTCACCGTTTCCGAGGCACTTCTTGAGTTAAGCCCAAGGATTTCACCCCAGACAAATGAGACCACCTACCTGCCCTTTATACCCAATAGTCAGT
+
CCCCCGGGGGGGGGGGGGGGGGGGGGGGGGGGGGGGGGGGGGGGGGGGGGGGFGGGGGGGGGGGGGCGGGGGGGGGFGEEGGGGGGGGGGGGGGGGGDGGFGFGGGGGGGGGGGGFGGGGGGGEFGGGG;DFGGGEEFGBFGGFGFC5DBGGGGFFFGF>@CCFEAGDEGFFFFFFFF>AFFFGFFGFFFGF*=<CFFF==BF99BB=:EE::CF;;DD@;;8F@GFGCCE<)9<?CED834<CF3)
@M00200:205:000000000-AKKM3:1:1101:11210:5185 2:N:0:1
TACAAGGGTATCTAATCCTGTTTGCTCCCCACGCTTTCGCGCCTCAGCGTCAGTTACGGGCCAGTGTGTCGCCTTCGCCACTGGTGTTCTTCCGAATATCTACGAATTTCACCTCTACACTCGGAGTTCCACACACCTCTCCCGCACTCAAGACAGCCAGTATCAAAGGCTATTCCAGGGTTGAGCCCTGGGCTTTCACCTCTGACTTAACTGTCCGCCTACGCGCCCTTTAAACCCAATAGTCAGTAAA
+
CCCCCGGGGGGGGGGGGGGGGGGGGGGGGGGGGGGGGGGGGGGGDGGFGFGGGGGGGGGGGGGGGGGGGGGGGDGGGGGGGGGGGGFGGGGGGGGGGGGGGGGGGGGGGGGGGGGFGGFFGGGGGGGGGDDGGDGGGF?DFGGFGFGAGFF?DFGFFFFFFFEGC?FGFG?CFEFFCFFBGE>DFGGFFCGFFFGGFCF6>9@FF;AEAA66>EC<2?)8=5587EDD3;=FE4;/=1=3@9?5?4)1))
@M00200:205:000000000-AKKM3:1:1101:12121:5190 2:N:0:1
TACCGGGGTATCTAATCCCCTTCGCTCCCCTAGCTTTCGTACCTCAGCGTCAGAAGAGACCCAGTAAGCCGCTTTCGCCACCGGTGTTCCTGATGATATCAACGCATTTCACCGCTCCACCATCAGTTCCGCTTACCTCTGTCTCCCTCGAGCACTGCAGTATCGGGCGCAATTCCTCGGTTGAGCCGAGGGCTTTCACACCCGACTAACAGCGCCGCCTACGTACCCTTTAAACCCAATAGTCATCAGA
+
CCCCCGGGFGGGGGGFGGGGGGGGGGGGGGGCFGGGGGGGGFGGGGGGGGGGEFGGGGGGGFGG@DGGGAFGFE7FGGGGCGGG:F:FG;EGGFFFDFDE;DDGG>FGGGGGGDGEGGGGFF,E996=EGGG8ADFDFF*@CF96+=8F9EDGCFFBGGFGGED5BGGDEEA*:AFFCDEC5*;??F>B):?AC5CA<@)(3239BF9)=4412BC;DEFFFF75FBF09)466<<E?:08)665))).5
@M00200:205:000000000-AKKM3:1:1101:13289:5194 2:N:0:1
TACCCGGGTATCTAATCCCGTTTGCTCCCCTAGCCTTCGTGCCTCAGTGTCAGTAACTGCCCAGTGACCTGCCTTCGCCTTTGGTATTCCTCTCGATATCTACGCATTTCACTGCTACACCGAGAATTCTAGTCACCTCTTCAGTACTCTAGCATGGTAGTATCGGATGCAGTTCCGAGGTTGAGCCCCGGGCTTTCACATCTGACTTACCACGCCACCTACGCACCCTTTATGCCCAGTGGTCAGT
+
CCCCCGGGGGGGGGGGGGGGGGGGGGGGGGFGGDGGGGGGGGGGGGGGGGGGGGCFGGGG@FGFFGGGGGGGGGFGGGGGGGGGE<FEGGGGGGGGFFGGADFGGDGGGGGGGDFFGGGGGGGGGGGGGGFGGGFGGFGFFGGFG7F7D7ADAGFFFFGBD@DC=D8EDFBDFEF?5*@*@,+DDF8DBGGA>EF68*=EE@E;2>;;C8@CC>D>9DF))))//=DG5*00*9**?67(),.7)()
@M00200:205:000000000-AKKM3:1:1101:9992:5196 2:N:0:1
TACGGGGGTATCTAATCCTGTTCGCTCCCCACGCTTTCGTGCCTCAGCGTCAGTTACAGCCTAGTAAGCTGCCTTCGCAATCGGTGTTCTTGATGGTATCTATGCATTTCACCGCTACACCATCAATTCCGCCTACCTCGTCTGTACTCAAGCCTTACAGTATCAATGGCAGTTCCACAGTTGAGCTGTGGGCTTTCACCACTGACTTATAAGGCCGCCTACGCACCCTTTAAGCCCAGTAGTCAGT
+
CCCCCGGGGGGGGGGGGGGGGGGGGGGGGGGGGGGGGGGGGGGGGGGGGGGGGGGGGGGFGGGGGGGGGGGGGGGGGGGGGGGGGGGGGGGGGGGGGFGGGGGGGGGGGGGGGDGBGGGGGGGGGGGGGGGGGGGGGFGDFGGFDFGFGFGGGGGFFGGFDDEGFF@D??CFFFCFFFG5FFGGAEGFC7@>AFGFF5ACFB@=FFF46<7A?BF@9DB(8:@>6EEGFG3CCEF@C71=E)7677.
@M00200:205:000000000-AKKM3:1:1101:26390:5207 2:N:0:1
TACGCGGGTATCTAATCCTGTTCGCTCCCCACGCTTTCGCTCCTCAGCGTCAGTATCGGCCCAGAGACCCGCCTTCGCCACCGGTGTTCCTCCTGATATCTGCGCATTTCACCGCTACACCAGGAATTCCAGTCTCCCCTACCGAACTCTAGCCTGCCCGTATCGCCTGCAGACCCGCAGTTGAGCCGCGGGATTTCACAGACGACGCGACAAGCCGCCTACGAGCTCTTTATGCCCAATAGTCAGT
+
CCCCCGGGGGGGGGGGGGGGGGGGGGGGGGGGGGGGGGGGGGGGGGGGGGGGGGGGGGGGGGGGGGGGGGGGGGGGGGGGGGGGGGGGGGEFGGGGGEFEGFGECEGGGGGGGGGFGGGGFGGEG,DFGGGGDF7DDBGDFGGFGBGBFFGCFGGFFGGF8D8C=EDE4EFFABFFFFG)64BC;6C;ADCEFG6>+)CB)3003>9921;;>08:(18:B?67:E5F:7)-4)))23:18AA<))-
@M00200:205:000000000-AKKM3:1:1101:17032:5207 2:N:0:1
TACGAGGGTATCTAATCCCGTTTGCTCCCCTGGCTTTCGTGTCTCAGTGTCAGCGTATCCCCAGCAGCCTGTTTTCACCATTGGCGTTCCGAACGATATCTACGCATTTCACCGCTCCACCGTTCGTTCCAGCTGCCCCTAGATAGCTCAAGACATCCAGTATACCAAGCAGTTCCACGGGTGAGCCGTGGGATTTCACAAGGTACTTAGACATCCACCTACACACGCTTTATGCCCAGTAGTCAGTAGA
+
CCCCCFGGGGGGGGGGGGGGGGGGGGGGGGGGGGGFFGGGGGGGGGGGGGGGGGGGGGGGGGGGGGGGGGGGGFGGFGGGGGGGGGGGGGGGGGGGGGGGGGGGGGGGGGGGGGGBDFFGGEFGFGGGFGGGGGGFEFGDFGGFGFGEGFGGGGGFFGGFGGBGF7AFFDF=9DFFFFGBGECC5DFB?CCAFGFGFFF47>=EC=E?EFFFEC?CEGF:EFEFEEEC<DDEE?E8FE?8EE??C3)6/9
@M00200:205:000000000-AKKM3:1:1101:5109:5217 2:N:0:1
TACCAGGGTATCTAATCCCGTTTGCTCCCCACGCCGTCGTGGCTCAGTGTCAGGTCACGGCCAGGGCGCCGCTTGCGCCACTGGTATTCCTCCCGATATCTACGCATTTCACCACTACACCGGGAATTCTACGCCCCTCTCCGTGCCTCGAGCCACTGTGTCTACCGCGACCTCGCCGCGAGAAGCCCGGCGCTTTCACACGGCACATCAGTGGCCACCTACCCACGCTTTAAACCCAGTAGTCAGT
+
CCCCCGGGGGGGGGGGGGGGGGGGGGGGGGGGGGGEGGDGGGGGGGGFGGGGGCFGFGGGGGGGGGGGGGGGDGGGGGGGGGGGGGGGGGGGGGGGGEGGGGGGGGGGGGGGGBFFGGCGEEGGGCGGGGGGG>DGGFGFFGDF6AGFG*CDEGGFACF8E779AADE4?BFFF>>DDG:*/CD;C*::CE)7CCGF>G<:1(2((().)44:0CFBGF:?>:FFG)9/1:2)6>7E<(.)66<B45
@M00200:205:000000000-AKKM3:1:1101:21351:5221 2:N:0:1
TACTAGGGTATCTAATCCCGTTTGCTCCCCACGCCGTCGTGGCTCAGTGTCAGGTCACGGCCAGGGCGCCGCTTGCGCCACTGGTATTCCTCCCGATATCTACGCATTTCACCACTACACCGGGAATTCTACGCCCCCCTCCGTGCCTCCAGTCGGTGTGTCTACCGCGACCTCGCCGCGAGAAGCGCGGCGCTTTCACACGGCACATCACCGACCACCTACCCACCCCTTCAACCCAATAGTCAGTAGAC
+
CCCCCGGGGGGGGGGGGGGGGGGGGGGGGGGGGGGGGGGGGGGGGGGGGGGGGDGFGGGGGGDGGGEEGGGGGGGGGGGEGFFGGGGGGGGGGGGGEEGGGGGGGGGGGGGGGGGFGGGGG688=EDGGGGGGGGEGDGFFG>FGFGFGFGF;9C5BEDDGGFGFF>E)=?>EFAEFD:>*=)55C5>5CC>>EGCF2E<:239BF?9:).430CEFGF?:??F2C)9/*4(3421C<1:7<ABFB92)4)
@M00200:205:000000000-AKKM3:1:1101:18225:5230 2:N:0:1
TACAGGGGTATCTAATCCCGTTTGCTCCCCTGGCCTTCGTGCCTCAGTGTCAGGAACTGTCCAGAGACCCGCCTTCGCCACTGGTCTTCCTCATGATCTCTACGCATTTCACTGCTACACCATGAATTCCAGTCTCCTCTCCAGTCCTCAAGCACCGCAGTATCGAATGCAGTTTCGGAGTTAAGCTCCGAAATTTCACACCCGACTTACAGCGCCACCTACGCACCCTTTACACCCAGTAGTCAGT
+
9CCCCGGGGGGGGGGGGAFGGGGGGGGFGGGGGGGGGGGGGGGGGGGGGGGGFGGGGGEGGGGFGGGGGGGGGGCGCFEEGFCFGGGGGGGGGGGGGGGGGGGGDEGGGGGGGGGFFFDFGGGGFEFGGGGFGGGGGFGD5?GFFBDEFFGGGGGFFGDFGG9FAFGFDG<DFDDBDE6@CFGGCDDBFGE?>F7@ACE;C585==B=AEBBE9E*5CF4<=AD(45C567CCEF=7-(.>)767;7
@M00200:205:000000000-AKKM3:1:1101:6937:5250 2:N:0:1
TACGGGGGTATCTAATCCCGTTTGCTCCCCTGGCTTTCGCGCCTCAGCGTCAGTGTCAGCCTAGCAACCCGCCTTCGCCTCAGGTGTTCCTCTTGATATCTACGCATTTCACCGCTACACCAAGAATTCCGATTGCCCTTTCTGCACTCTAGCACATCAGTATCAGCTGACCGTTCCGAGTTAAGCTCGGAGATTTCACAGCTGACTTAACACGCCGCCTACGCGCCCTTTAAGCCCAATAGTCCGT
+
CCCCCGGGGEGGGGGGGGGGGGGGGGGGGGFGGGGGGGGGGGGGGGGGGGGGGGGGGGGGGGGGGGGGDGGGGGGGGGGGCCCFFCFGGGGCCFFFGGGGGGGGGGCGGGGGFEGFGGGGGGGGGGGGGGGDGCFGGB8=DEFFGF?6FFGGGGGFFGGFGGFGFF9AFFFCAFFFFED>>E9B;DFFFGCDFGGFF?FCEFF===B?CFFFFFE*2<>@@@F33C:G77?A<)67C481>A-))-4
@M00200:205:000000000-AKKM3:1:1101:10960:5260 2:N:0:1
TACGCGGGTATCTAATCCCGTTTGCTCCCCACGCCGTCGTGGCTCAGTGTCAGGTCACGGCCAGGGCGCCGCTTGCGCCACTGGTATTCCTCCCGATATCTACGCATTTCACCACTACACCGGGAATTCTACGCCCCCCTCCGTGCCTCCAGTCGGTGTGTCTACCGCGACCTCGCCGCGAGAAGCGCGGCGCTTTCACACGGCACATCACCGACCACCTACCCACGCTTTAAGCCCAGTAGTCAGTAGA
+
CCCCCGGGGGGGGGGGGGGGFDGGGGGGGGGFGGGGGGGEFEEGGGGFGGGGGGGGGGGDGGGGCEGGGGGGGGGFGGGGGGGGDE?<FGGEGDFEFGDFGGGGGGDDFGGGGGGFFGGGFEGGFCDFFGGGGGGGGEGBFGEF>BGFG4;??DD5?EGDGGFG@FGD3CDBFFFFEFG>/CGD?GEFFCEBFG5<=>G2>9(2(42)44<B:9E8;GE:::?>?5.7/14).6>(A:15:<.)6A<BBB
@M00200:205:000000000-AKKM3:1:1101:17341:5267 2:N:0:1
TACCCGGGTATCTAATCCTGTTTGCTCCCCACGCTTTCGCGCCTCAGCGTCAGTTGTGGTCCAGTTGGCCGCCTTCGCCACCGGTGTTCTTCCCAATATCTACGAATTTCACCTCTACACTGGGAATTCCACCAACCTCTCCCACACTCAAGCCCTGCCGTATCGGATGCCGTTCCCAGGTTGAGCCCAGGCCTTTCACATCCGACGATCAGAGCCGCCTACGCGCCCTTTACACCCAGTAGTCAGT
+
CCCCCGGGGGGGGGGGGGGGGGGGGGGGGGGGGGGGGGGGGGGGGGGGGGGGGGGGGGGGGGGGGGGGGGGGGGGGGGGGGGGGGGGGGGGGGGGGGGGGGGGGGEGGGGGGGGGFGGFGGGGGGGGGGGGGGGGGGFGBFGFFGFGFGFF?E=FFFGGFGGBGDFDGFFF>?AFFFFGFFGG5ACGFFGGFFGGGFFG49BDD@=@F@B@EE@C=(:A?FF6>2E>DG47)6AA1:80(:A2:<BA
@M00200:205:000000000-AKKM3:1:1101:17678:5271 2:N:0:1
TACGCGGGTATCTAATCCGGTTCGCTCCCCACGCTGTCGCACCTGAGCGTCAGCACATGCTCAGTCCGCTGGTTTCCCCCTGGGTGTTCCTGCCGATCTCTACGCATTTCACCACTACATGACATATTCCGCTCACCTCAACGGTATTCAAGCCAGATAGTATCAACGGCAGCTCTAGCGTTAAGCTCTAGGATTTCACCACTGACTTACCTGCCCTCCTACGCACCCTTTAAACCCAATCGTCATT
+
CCCCCGGGGGGGGCGGGGGGGGGGGGGGGGGGGGGGGGGFEGGGGC8FGGGGGGGGGGGG,C<E6EFGGGGEDEGFGGGGGFDGGDGGGFGFGGGGDGGGGGGGEGGG;=CFGGGFGGDF;=FFG9DCFGGG+CCG?+@5DGEDC5DFGA7F,3C6A?+85?EGFFGG>E5>*)@1=A+:C=798C,?8CGF;7C8B5C@BFFFFF<C)/;173BC;CE(=EFF;5BGC58))673CFFF(1.4(()
@M00200:205:000000000-AKKM3:1:1101:5109:5278 2:N:0:1
TACACGGGTATCTAATCCTGTTCGCTCCCCACGCTTTCGCGTCTCAGCGTCAGTACCGTCCCAGAGAACCGCCTTCGCCACGGGTGTTCTTCCCGATATCTGCGCATTTCACCGCTACACCGGGAATTCCATTCTCCTCTTCCGGACTCTAGCCAAATGGTTTCAGCCGACATCTCGAGGTTGAGCCTCGAGTTTTCACAGCTGACCTATCTGGCCGCCTACACGCTCTTTACACCCAGTAGTCAGTCGCT
+
CCCCCGGGGGGGGGGGGGFFGGGGGGGGGGGGGGGGGGGGGGGGGGGGGGGGGGGGGGFFGGGCGGFFGGGGGGDGGGGGGGEGGGDEGGGGGGGGGC6EDFGGEGGGGGAEECGFGGGGGGGDFGGFGGGGGGGGGFGEFEFFGFGFGFGFFGGFFFGAFG@GCFGGFG>A>EF>?><5<:CCFGGFFGGDFCGGAEFFE<@EE@89<9@EC9FCFGE??F4:<E:DF:<>A2<:C1?3<<).64:),((
@M00200:205:000000000-AKKM3:1:1101:9980:5303 2:N:0:1
TACCAGGGTATCTAATCCTGTTTGCTCCCCACGCTTTCGCGTCTCAGCGTCAATACCGTCCCAGTGAGCTGCCTTCGCCATTGGTGTTCCTCCTGATATCTGCGCATTTCACCGCTACACCAGGAATTCCACTCACCTCTTCCGGATTCGAGCCCGACAGTATCCACCGGCATTCCAGGGTTGAGCCCTGGACTTTCACAGCGGACTTATCGGGCCGCCTACACGCTCTTTATGCCCAATAGTCAGT
+
CCCCCGGGGGGGGGGGGGGGGGGGGGGGGGGGGGGGGGGGGGGGGGGGGGGGGGGGGGGGGGGGGGGFGGGGGGGGGGEGGDGFGGGGGGGGGGGGGGGGGGGGGGGGGGGGGGGFDGGGEFGGGGGGGGGGGGGGD6EFFGGFGFG=GBFFEGDEFGGFGGEGCFFGFG?AB*?FF695DGGGFFG5*@C9AGGF6*=AAFF@BBBE=?CB2,3:9DAD<3(26C)91>A<AD>2@:<7:AF<9>2
@M00200:205:000000000-AKKM3:1:1101:15765:5319 2:N:0:1
TACTCGGGTATCTAATCCTGTTTGCTCCCCACGCTTTCGCGCCTCAGCGTCAGTGTCCGTCCAGATGGCCGCCTTCGCCACCGGTGTTCTTCCCAATATCTACGAATTTCACCTCTACACTGGGAATTCCACCATCCTCTCCGGAACTCAAGTCTCCCAGTATCAAGCGCTGTTCCCAGGTTGAGCCCGGGGCTTTCACGCCTGACTGAAGAAACCGCCTACGCGCCCTTTATACCCAGTAGTCAGTAAC
+
CCCCCGGGGGGGGGGGGGGGGGGGGGGGGGGGGGGGGGGGGGGGGGGGGGGGGGGGGGGGGGGGGGGGGGGGGGGGGGGGGGGEGGGGGGGG9FGGEGGGGGGGGGFFFGGGGGGFGGGGGGFFGGGGGGFFGE?EFFGEFGGDGFGFGFGGGGGFFGGFFGEGEDFGB=?=BEFF5CFFFGC5AF?>D?E>BE5;A*=7>9>D234>@E3CE2::1DB;1318,3>G)94>9<A>F<6,)6.692-))-
@M00200:205:000000000-AKKM3:1:1101:14027:5348 2:N:0:1
TACTGGGGTATCTAATCCCGTTTGCTCCCCACGCTTTCGTGCCTCAGCGTCAGAACAAGCCCAGCGGTCTGTCTTCACCTTTGGCGTTCCGATAGATATCAACGCATTTCACCACTCCACCTATCGTTCCGACCGCCCCTACTTGTCTCGAGACGTGCGGTTCGCCGTGCAATTCCCCGGTTGAGCCGAGGGCTTTCACACGACGCCTGCACATCCGCCTACGCACGCTTTAAACCCACTCGTCCGTAGA
+
CCCCCGGGGGGGGGGGGGGGGGGGGGGGGGGGGGGGGGGGGGGGFGGGGGGGGFEGGGGGGGGGGGGGGGGGGGGGGGGGGGGGGGGGGFE@CEGGGGGGFGGEGGGGGGGGGFGFGGGGGGGGGGGGGGDGGEGGGFGDFGGFDFGCGFGDFGGF>F?9CDAD@FGEBGF;FFFFFFGDGGG<FGGFFGGFFGGGF?F?;B(,(73<?F?B9>GG<C@?<?FF?G:D*164-:<BGF0((-.4(,,,36
@M00200:205:000000000-AKKM3:1:1101:5562:5370 2:N:0:1
TACAGGGGTATCTAATCCTGTTTGCTCCCCACGCTGTCGCGCCTCAGCGTCAGCCACAGCCCAGCGGGCCGCCTTCGCCACCGGTGTTCTTCCGGATCTCTACGCATTCCACCGCTACACCCGGAATTCCACCCGCCTCTACTGTGCTCCAGCGCGGGAGTCGCCACGGCCGATCCGGGGTTGAGCCCCGGACTTTCACCGCCGCCTTACCGCCCCGCCTACGCGCCCTTTACACCCAATAGTCAGTAGA
+
CCCCCFCFCECFCFCFGFGGGGEGGGGGGGGGGGGGGGGGDGGGGGGGGGGGGGGGFGDEGGGGGGC@CGGGGGGGCFGEGFFEF>FGGGGGGGEE@@FFGCE7+4@=DFDFFDE5>FGGGGGGGGGGGGGGFGGGGFGFFGCFGAFE=9@CFGD>?CD)/C@G0>DGFDEB36B5A33>:5)996C5>DEEF5?>949A?>2(096()54?6(2:3CB???:>(:>D)2)2:28BGF6024.:)..)))
@M00200:205:000000000-AKKM3:1:1101:16127:5371 2:N:0:1
TACTAGGGTATCTAATCCCGTTCGCTCCCCTGGCTTTCGCGTCTCAGCGTCGGCACACCCCCAGCGACCTGTCTTCACCTTCGGCGTTCCAAGCGATATCTACGCATTTCACCGCTCCACCGCTTGTTCCGGTCGCCCCTGAGTGGCCCAAGATCCCCAGTATGCCCAGCGGTTCCACGGTTGAGCCGTGGGAGTTCACAAGACACTACGGGATCCGCCTACACGCGCTCTAAACCCACTAGTCAGTGGAT
+
C@CCCECFEEFGF@EEDFGGDEEGG7<@FFCGGGC8EEGD:@FFF@,;@BFEFFGGGGGD7@C:FGCFGGCFFCFDFGFE8FFCGGFCEFA,CF77=?8FGFFFFGEEDE,CEBE@C:,=>8E7=8>D>D8@8EGGC?78:DFF9@<@FFF5:3??F*C>FCEFE>42AC@2:202=8*)6/9*6>:8.>*5)*2;1)=<@3,=81).48:>F>FGFG)030()-:>D)*4)6>:(2-(((55<<:>)(.)
@M00200:205:000000000-AKKM3:1:1101:16342:5388 2:N:0:1
TACTGGGGTATCTAATCCTGTTCGCTCCCCACGCTTTCGTGCCTCAGCGTCAGTTTCGGCTCAGCGAGCTGCCTACGCAATCGGGGTTCTTGGTGGTATCTATGCATTTCACCGCTACACCACCAGTTCCGCCCGCCTTAACCGAACTCAAGCCCGCCAGTATCAACGGCAGTTCCAGGGTTGAGCCCTGGGATTTCACCGCGGACTTATAGGGCCGCCTACGCACCCCCTATGCCCTATAGTCAGTAGA
+
CCCCCGGGGGGGGGGGGGGGGGGGGGGGGGGGGGGGGGGGFDGGGGGGGFGEGGAEGGGD7FGGGGGGGGCEFGF:BEFGGGGDGE:>FGFGGEFFBE8FGFFFFFCFA;>FGB6>DE9EFGGGGGFFFGGGGGDGGF+:8EF9C?D5@8F==C7?>@DBEGCFE+A85>A96*9@FFG@78786<;?FG5;)<8*1*9729,66;@EC))))3BC395??B1>?GFG))460))-:(3)))--6))-))
@M00200:205:000000000-AKKM3:1:1101:16492:5396 2:N:0:1
TACGCGGGTATCTAATCCTGTTTGCTCCCCACGCTGTCGCGCCTCAGCGTCAGCAACGGCCCAGCAGACCGCCTTCGCCACTGGTGTTCTTCCCGATCTCTACGCATTCCACCGCTACACCGGGAATTCCATCTGCCTCTACCGTGCTCCAGCCCGACAGTTTAGAAGGCAGCCTTGCGGTTAAGCCGCAAGATTTCACCCCCTACTTATCGGGCCGCCTACGCGCCCTTTATACCCAATAGGCAGT
+
CCCCCEGGGGGGGGGGGGGGGGGGGGGGGGGGGGGGGGGGGGGGGGGGGGGGDGGGGGGGGDGGGGGGGGGGGGDGGG@FGGGGGGGEGGGGFGGGGGGGGGGGGGGGGGGGGGGFGDEFDEGGGGFFGGDGGC?FFFGFFGFEGFG>FFGCEDD@BGDF?9*DAFFGFGFFFFFFFFGFGGGGFGGFFGGBFDFGACF@@99BB??A<BB06>GE;GE6?1,.4*775*8>2<4)+.41:<)(523
@M00200:205:000000000-AKKM3:1:1101:17009:5406 2:N:0:1
TACCAGGGTATCTAATCCCGTTCGCTCCCCTAGCTTTCGCGCATCAGCGTCAGTGTCAGCCCAGCAACCCGCCTTCGCCGCAGGTGTTCCTCTCGATATCTACGCATTTCACCGCTCCACCGAGAATTCCAGTTGCCCCTTCTGCACTCTAGCCCCGCAGTATCGGCTGACCTTTCCGGGTTAAGCCCGGAGATTTCACAAGTGACTTGTCACGCCGCCTACGCGCCCTTTAAACCCAATAGCCAGTATAT
+
CCCCCGGGGGGGGGGGGGGGGGGGGGGGGGGGGGGGGGGGGGEGGGGGGGGGGGGGGGGGGGGGGGGGGGGGGEGGGGGGGGGGGGGGGGGEEFEGFGGGFFGFGGGCFGGGGGG>+4DGGG>CE7E9FGGGD8BFGFGFFGG7@7DBFFGGG+=BBGGBCGFGFFG*@FF)B69B?DDEGE48><4:?4=B6CCCFCGF)347<?<3=;A3?(;C0<BDD?(5(::D)9).-:2,;<21:))))449)))
@M00200:205:000000000-AKKM3:1:1101:11788:5435 2:N:0:1
TACGGGGGTATCTAATCCTGTTCGCTCCCCATGCTTTCGCTCCTCAGCGTCAGTTAATGCCCAGAGACCTGCCTTCGCCATCGGTGTTCCTCCTGATATCTGCGCATTTCACCGCTACACCAGGAATTCCAGTCTCCCCTACATCACTCTAGTCTGCCCGTACCCACTGCAGAACCGGAGTTGAGCCCCGGTCTTTCACAGCAGACGCGACAAACCGCCTACGAGCTCTTCAAACCCAATAGTCAGTAGA
+
CCCCCGGGGGGGGGGGGGGGGGGGGGGGGGGGGGGGGGGGGGGGGGGGGGGGGGGGGGGGGGGGGGGGGGGGGGGGGGGGGGGGGGGGGGGGGGGGGGGGGGGGGEEGGGGGGGGFGGGGGGGGGGGGGGGGGGGGGFGDFGGFGFGFGBFDDFGFFDFFGGF>CFGGFGFFFFFFFDDDGGGGFGGFFGED>CGGFCFEFFFDD@=;B9@@>8E52CB?B??F?EBD*:)5)6><C?(,)65):A<66-
@M00200:205:000000000-AKKM3:1:1101:16632:5439 2:N:0:1
TACGCGGGTATCTAATCCTGTTTGCTCCCCACGCTTTCGAGCCTCAGCGTCAGTAATGGACCAGTATGTCGCCTTCGCCACTGGTGTTCTTCCGAATATCTACGAATTTCACCTCTACACTCGGAGTTCCACATACCTCTTCCATACTCAAGATAGCCAGTATCAAAGGCAATTCCAAGGTTGAGCCCTGGGCTTTCACCTCTGACTAAACTATCCGCCTACGCTCCCTTTAAACCCAATAGTCAGTAGA
+
CCCCCGGGGGGGGGGGGGGGGGGGGGGGGGGGGGGGGGGGGGGGGGGGGGGGGGGGGGGGGGGGGGGGGGGGGGGGGGGGGGGGDGGGGGGGGGGGGGGGGGGGGGFGGGGGGGGFGGFFGGGGGGGGGGGGGGGGFFGEFFGFGFDEGFGGGGGFFGGFDDCFFFFCFGFFFFFFFFGAFGGDFGGFFFFFFGGGFC,>CFEFFFEFEFEFFFFF@FFFFBFF@GFFC8:E?:>(=2(/6C?CE))77C
@M00200:205:000000000-AKKM3:1:1101:19137:5444 2:N:0:1
TACTGGGGTATCTAATCCCGTTTGCTCCCCACGCTTTCGTGCCTTAGTGTCAATAATAGACCAGTAGCCTGCCTACGCCATCGGTGTTCCTCCTTATATCTACGGATTTCACTCCTACACAAGGAATTCCAGCTACCTCTTCTATATTCTAGCTTAGCAGTTTAGAACATGTTTATACGGTTGAGCCGCACGCTTTCACGCTCTACTTACTATGCCACCTACGCAACTCTTTAAACCCAGTAGTCAGT
+
CCCCCGGGGGGGGGGGGGGGGGGGGGGGGGGGGGGGGGGGGGGGGGGGGGGGGGGGGGFGGGGGGGGGGGDGGGGGGGGGGGGGGGGGGGGGGGGGGGGFGGGGGGEGGGGGGGGFFFFFGGGGGGGFGGGGGGFEEFCEFGGFGBFEFFGFDGGFFGFFFD9FE5EGFGFFFFFF+CDBFGGC6D=9ADGDF6ACFCG@DDFCF@@EEFFFFFFAEGFDFCAB=5?DGFAEFFFBCDDBBCEC59:7
@M00200:205:000000000-AKKM3:1:1101:4110:5464 2:N:0:1
TACCGGGGTATCTAATCCCGTTTGCTCCCCTGGCTTTCGCGCCTCAGCGTCAATACCGGTCCAGGATGCCGCCTTCGCCACCGGTGTTCCTCCTGATATCTACGCATTTCACCGCTACACCTGGAATTCTGCATCCCTCTCCCGAATTCAAGCCATCCAGTATCGGACGCAGTTCCCAAGTTGAGCCTGGGGATTTACCGTCCGACTTAGCTGGCCACCTACGAGCCCTTTAAACCCAATAGTCAGTAGA
+
CCCCCGGGGGGGGGGGGFGGGGGGGGGGGGGGGGGGGGGGDGGGGGGGGGGGGFGGGGGGGGGGGGGGGGGGGDGGGGGGGGGGGGGGGGGGGGGGFGGGGGGGGEEGGGGGGGGB6EFGGGGGGDGGGFGAD8DGFFCDD8?A69CDCD:7E?DFFGGFA@EGFFGEDGBA*AF=A>C9FFGFAGGFFGGBBEGG+/=>FDF=9>1;9CEE488C8DA@EFD5;==F09)62-)(;1(3)646:9A2<A
@M00200:205:000000000-AKKM3:1:1101:15845:5474 2:N:0:1
TACGAGGGTATCTAATCCTGTTCGCTCCCCACGCTTTCGTGCCTCAGCGTCAGTTACAGCCTAGTAAGCTGCCTACGCAATCGGTGTTCTTGATGGTATCTATGCATTTCACCGCTACACCATCAATTCCGCCTACCTCGTCTGTACTCAAGCCTTACAGTATCAAAGGCAGTTCCATCGTTGAGCGATGGGCTTTCACCACTGACTTATCAGGCCGCCTACGCACCCTTTATGCCCAATAGTCAGTAGA
+
CCCCCGGGGGGGGGGGGGGGGGGGGGGGGGGGGGGGGGGGGGGGGGGGGGGGGGGGGGGGGGGGGGGGGGGGGGGGGGGGGGGGGGGGGGGGGGGGFGGGCGGGGGGGGGGGGCE5CFFFGFGGGGGGFGFGGGGGGFGAF?EDGFGFGFGGGGGFFFCFGGEGEE8EFCFFDBFFB@FFGGGGBGDBFDEFFGFGFAFEECE@EFECE<*;75DC>DEDFBF;2=BD9D@EFFFFG;0(;467<46?EF
@M00200:205:000000000-AKKM3:1:1101:23420:5475 2:N:0:1
TACTCGGGTATCTAATCCCTTTTGCTCCCCTAGCCTTCGAGCCTCAGCGTCAGATGTTGTCCAGTAGCTCGCCTTCGCCACGAGTGTTCCTCTCGATATCCACGCATTTCACTGCTACACCGAGAATTCCAGCTACCTCTCCAACCCTCAAGCATGGCAGTATCGGATGCAGTTCCGGGGTTGAGCCCCGGGATTTCACATCTGACTTACCACGCCGCCTACGCTCCCTTTACCCCCAGTAGTCAGT
+
CCCCCGGGGGGGGGGGGGGGGGGGGGGGGGGGGGGGGGGGGGGGGGGGGGGGGGGGGGGGGGGGGGGGGGGGGGGGGGGGGGGGGGFGGGGGGGGGG?EGGGGGGGGGGFGGGGGFGGGGGGGG7EFGGGGGGGGGGFDEBFGFGFCDGFGGGGGFFGFDGGDGFFGGFGFDFFFFE>DFGGGCFG,99DEB?EGG><GEEFE;ECFFFF=CFFEE29:;@FFFFEBC*:@))).1C93:<6A26A4
@M00200:205:000000000-AKKM3:1:1101:7288:5484 2:N:0:1
TACAGGGGTATCTAATCCTGTTTGCTCCCCACGCTTTCGCACCTCAGCGTCAGTGTCGAGCCAGTGAGCCGCCTTCGCCACTGGTGTTCCTCCGAATATCTACGAATTTCACCTCTACACTCGGAATTCCACTCACCTCTCTCGAACTCAAGACCAGCAGTCTTGAAGGCCATTCCGAGGTTGAGCCCCGGGATTTCACCCCCAACTTGCCAATCCGCCTACGCGCGCTTTATACCCAATAGTCAGT
+
CCCCCGGGGGGGGGGGGGGGGGGGGGGGGGDGGGGGGGGGGGGGGGGGGGGGGGGGGGGEGGGGGGGGGGGGGGGGGGGGDGGGGGGGGGGFGGG7CCFGGGGGCGGGGGGGFFF?FGGGGGGGGD8FGGFGGGGGGFGFFGGFFFGBGF8DEFDDFGGFEG7FE7DG5DFBFCFFFFDBGGGG6?F5@DC>5C;DFFGFFAFB@FFB4=EF=EG?@GF;@@;59C>G:3?4>FF9C>((:AAB<A9
@M00200:205:000000000-AKKM3:1:1101:24250:5495 2:N:0:1
TACGAGGGTATCTAATCCCGTTTGCTCCCCTGGCCTTCGTGCCTCAGTGTCAGGAACTGTCCAGAGACCCGCCTTCGCCACTGGTCTTCCTCATGATCTCTACGCATTTCACTGCTACACCATGAATTCCAGTCTCCTCTCCAGTCCTCAAGCACCGCAGTATCGAATGCAGTTTCGGAGTTAAGCTCCGAAATTTCACACCCGACTTACGGCGCCACCTACGCACCCTTTATACCCAATAGTCAGTAGA
+
CCCCCGGGGGGGGGGGGGGGGGGGGGGGGGGGGGGGGGGGGGGGGGGGGGGGGGGGGGGGGGGGGGGGGGGGGGGGGGGGGGGGGGGGGGGGGGGGGGGGGCFGGGGGGGGGGGGFFFGGDFGFGGGGGGGGGGGGGFGCFFEFEFFFFFFGGGGFFEGFGGEGFFGFFCCD9>FFFF65FFGGFA@DFGGFFGGGFFGFEDFFAAFFFFDAAAG>2:AB3;D?=E;3*24>56657@;@@>C?ECE393
@M00200:205:000000000-AKKM3:1:1101:15768:5497 2:N:0:1
TACCCGGGTATCTAATCCTGTTTGCTCCCCACGCTTTCGCGCCTCAGCGTCAGTATCGGGCCAGTGAGTCGCCTTCGCCACTGGTGTTCCGCCGAATATCTACGAATTTCACCTCTACACTCGGAATTCCACTCACCTCTCTCGGACTCGAGATACCCAGTATTAAAGGCAGTTCCAGGGTTGAGCCCTGGGATTTCACCCCTAACTTAAGTATCCGCCTACGTGCGCTTTATGCCCCGTAGTCAGTAGA
+
CCCCCGGGGGGGGGGGGGGGGGGGGGGGGGGGGGGGGGGGGGGGGGGGGGGGGGGGGGGGGGGGGGGGGGGGGDGGGGGGGGFGGGGGGGGGDGGGGGGGGGGGGGCFGGGGGGGFGGFCGGGGCEGFFFFGGGGGGFGBFGGFGFGFGFGDFGGF?D:*@C79CFCFFGFAFFFFFFGEGFCGFGFFACG>FCCFFFF>==2B:B4/>EEE<?FC2C>2?@D;8CB<DD;3))//5((/(42))666A4
@M00200:205:000000000-AKKM3:1:1101:5299:5498 2:N:0:1
TACTCGGGTATCTAATCCTGTTTGATCCCCACACTTTCGTGCCTCAGCGTCAGTTAAAGCTTAGTTAGCTGCCTTCGCAATAGGTGTTCTTGACGATATCTAAGCATTTCACCGCTACACCGTCAATTCCGCCAACCTCAACTTTACTCAAGTCCTACAGTATCAATGCCACCCTCCCGGTTAAGCCGGGATATTTCAGCACTGACTTATAAGACCGCCTACGCACCCTTTATACCCAATAGTCAGTAGTC
+
CCCCCGGGGGGGGGGGGGGGGGGGGGGGGGGGGGGGGGGGGGGGGGGGGGGGGGGGGGGGGGGGGGGGGGGGGGGGGGGGGFGGGGGGGGGGGGGGGGGGGFGGGGGGGGGGGGGFGGGGGGGGFGGGGGGGGGGGGFGFFGGFGFGFFFGGGFDFFGGFGGCFEFGFFD?EBAFFDEGFCEGGFFG>?DGBFFFGFEDFFFFFEEEFFFECCCF8>D@AD=@4(*?D4?BFFECEC@61=3?3C>EF?E3
@M00200:205:000000000-AKKM3:1:1101:18852:5509 2:N:0:1
TACACGGGTATCTAATCCCGTTTGCTCCCCTAGCTTTCGCGCCTCAGCGTCAGTATCGGTCCAGGAAGCCGCCTTCGCCACCGGTGTTCCTCCGGATATCTACGCATTTCACCGCTACACCCGGAATTCCGCTTCCCTCTCCCGAACTCAAGCCCCGCTGTATCCCTTGCAGTTCCCCAGTTGAGCCGGGGGATTTCACAAGGGACTGACGGGACCGCCTACGCGCCCTTTAAACACAATAGTCAGGCGAC
+
CCCCCGGGGGGGGGGGGGGGGGGGGGGGGGGGGGGGGGGGGGGGGGGGGGGGGGGGGGFGGGGGGGGGGGGGGGGGGGGGGGGGFEGGGGGGGGG7FEFGGGGGGGGGGGGGGGGFGGCGGGGGGDFFGGGGGDDDEFGFFGDBGDGFGFCCCFFBFGGAGGEFEFGDFGFFBEFFFFG>F779;FGF>GGFFC6=FECC)=@FFFB6?B?>62CEFGF:?F:D>D@G97).6)5)C(-54)64)-(.(-,
@M00200:205:000000000-AKKM3:1:1101:20638:5531 2:N:0:1
TACTCGGGTATCTAATCCTGTTTGCTCCCCACGCTTTCGCTCCTCAGCGTCAGTTCCGGCCCAGAGCACCGCCTTCGCCACTGGTGTTCCTCCTGATATCTGCGCATTTCACCGCTACACCAGGAATTCCATGCTCCCCTACCGGACTCTAGCCACAGCAGTATCAAGTGGCGTCTCCAGGTTGAGCCTGGAGTTTTCACACCTGACTTACTGAGCCGCCTACGAGCTCTTTATACCCAATAGTCAGT
+
CCCCCGGGGGGGGGGGGGGGGGGGGGGGGGGGGGGGGGGGGEGGGGGGGGGGGGGGGGGGGGGGGGGGGGGGGGGGGGGGGGGGGGFGGGGGGGGGFFGGGGGGGG>CFEGGGGGBGGGGGGGGGFGFGGGGGG8EE5E<FFGEEFGFFFGCFFFDFGCBFGFDEFGGFGFFFFFFFFGFDA;C5DCA5CFFF?CCFEFFEE@FEFFFFFECC4>?27:9;8DF0?:87+=<CEFEG1)6;;CFFC<7
@M00200:205:000000000-AKKM3:1:1101:8357:5565 2:N:0:1
TACGGGGGTATCTAATCCCGTTTGCTCCCCTGGCTTTCGTGTCTCAGCGTCAGCGAGGTCCCCAGTCATCTGTTTTCACCGTCGGCGTTCCAAACGATATCTACGCATTTCACCGCTCCACCGTTTGTTCCGATGACCCCTAGACCGCTCAAGACCGCCAGTATGCCCGGCCGTTCCACGGTTGAGCCGGGGGATTTCACGCGGGCACTTACAGGTCCGCCTACACACGCTTGATACCCAATAGTCAGT
+
CCCCCGGGFCFDAFFGEFGGECFGGGFFGGGGGGDAFGGGGGCFGGGFECFEEFFEFEGFFGGGGGGGGGFGE<;FGGGGGDGDGGGGGGGGFDFGD4CFGGGGGGGFE=EEECG>DFEDGGGGC=B=FDC8DGD9@FFADFFFGFGFGFGGDDDF>EGFGC;F<67@BGA@B@BFF7>DC8DCFFGFFGGD5CCD?<FA:BF09--60)54476<8953,3254A6D9C((((6424:2(4,444)6<
@M00200:205:000000000-AKKM3:1:1101:13381:5571 2:N:0:1
TACGGGGGTATCTAATCCTGTTTGATCCCCACGCTTTCGTGCCTCAGCGTCAATAAGACCATAGTAAGCTGCCTTCGCAATCGGTGTTCTGAGACATATCTATGCATTTCACCGCTACTTGTCTCATTCCGCCTACCTCTAGTCCATTCAAGCCCATCAGTATCAAGGGCACTGCGATAGTTGAGCTACCGTCTTTCACCCCTGACTTAACAGGCCGCCTACGCACCCTTTATGCCCAGTCGTCAGT
+
CCCCCGGGGGGGGGGGGGGGGGGGGGGGGGGGGGGGGGGGGGGGGGGGGGGGGGGGGGGGGGFGGGGGGGGGGGGGGGGEGGFEGGGGGGGGCGGGGGGGC,EDFGGGGFGGGGGFGGGGGGGGGGGGGGGGGGGGGFGFFGGFGFGEGFGCGGGFFGGFFGFGEFCG5EFFFFFFFFGDGFCCFFGFFCEFDFG>CEGFBAD=BFE<CEFC*)>:>DED@D9B<CEG/;/45?9AF84(.3=D;7?
@M00200:205:000000000-AKKM3:1:1101:11463:5577 2:N:0:1
TACCGGGGTATCTAATCCTGTTTGATCCCCACGCTTTCGTGCCTCAGAGTCAATCTTCGTGTAACGAGCTGCCTTCGCAATTGGTGTTCTATGTCATATCTAAGCATTTCACCGCTACATGACATATTCCGCTCATCTCCACGGGATTCAAGACAGCTAGTATCCACGGCAGTTTCTGAGTTAAGCTCAGAGATTTCACCACGGACTTACCTGCCCTCCTACGCCCCCTTTAAACCCCGTAGTCAGT
+
CCCCCFGGGGGGGGGGGGGGGGGGGGGGGGGGGGGGGGGGGGGGGGGGGGGGGFGGGGGGGGFFGGCGGDGGGGGGGGGGGGGGGGGGGGGGGGGFGFFFFDGGGGGGGGGGGGGFGGGGGGGGGGGGGGFGGGGFGFGFFGGFGAGDFFEGGGGF*@=FDFDFEFFG5@B=F7DDFFCFFG7FFGGFFCCC5<FGF*70>=A9==AFEEFFFFGC;;?==>9/(*:C58BFC<33C((/(/3))1<
@M00200:205:000000000-AKKM3:1:1101:24259:5605 2:N:0:1
TACTGGGGTATCTAATCCTGTTTGCTCCCCACGCTTTCGTGCATGAGCGTCAGTACAGGTCCAGGGGATTGCCTTCGCCATCGGTGTTCCTCCGCATATCTACGCATTTCACTGCTACACGCGGAATTCCATCCCCCTCTACCGTACTCTAGCTATACAGTCACAAATGCAGTTCCAAGGTTGAGCCCTGGGCTTTCACCTCTGACTAAACTATCCGCCTACGCGCCCTTTACACCCAATAGTCAGTAGA
+
CCCCCGGGGGGGGGGGGGGGGGGGGGGGGGGGGGGGGGGGGGGGGGGGGGGGGGGGGGFGGGGFGDGGGGGGGGGGGGGGGGGGGG@FGFFGGGGGGGGGGGGGGGGEEGGGGGGFGGGGGGGGFGGGGGGGGGGGGFGFFGGFGFDDFBGGGGGFBBFFGGFFFFGGFGFECEFFFFGFDGGGFGGFFGGFFGGGFC7@EFFBEFAE*:<*1:?847A@@B2B9?BC7544>EEFDD@@E3.)14?<3?
@M00200:205:000000000-AKKM3:1:1101:21376:5612 2:N:0:1
TACCGGGGTATCTAATCCCGTTTGCTCCCCTGGCTTTCGCTCCTCAGCGTCAATATTGGTCCAGGATGCCGCCTTCGCCACCGGTGTTCCTCCAGATATCTACGCATTTCACCGCTACACCTGGAATTCCGCATCCCTCTCCCAAATCCAAGCCATCCAGTATCACACGCAGTTCCCCAGTTAAGCTGAGGGATTTCACGTATGACTTAGTTGGCCGCCTACGAGCCCTTTATACCCAGTAGTCAGT
+
CCCCCGGGGGGGGGGGGGGGGGGGGGGGGGGGGGGGGGGGGGGGGGGGGGGGGGGGGGGGGGGGGFGGGGGGGGGGGGGGGGGGGGGGGGGGGGGGGGGGGGGGGGGGGGGGGGGFGGGGGGGGGGGGGGGGGGGFGFGFFGGF8DGEGFF+=DFFFFGFGDEGFFGGFGBAFFFFFFGFFG>9AFGFFCFBDGGGAEG9B=EF467AEEEFFFGF@DFFFF;8;EEGDC@<6?EECE3.74CC?3.
@M00200:205:000000000-AKKM3:1:1101:22742:5613 2:N:0:1
TACAGGGGTATCTAATCCTGTTCGCTCCCCACGCTTTCGTGCCTCAGCGTCAGTTACAGCCTAGTTAGCTGCCTACGCAATCGGTGTTCTTGATGCTATCTATGCATTTCACCGCTACAGCATCAATTCCGCCAACCTCGTCTGTACTCAAGCCTATCAGTATCAATGGCAGTTCCATCGTTGAGCGATGGGCTTTCACCACTGACTTAATAGGCCGCCTACGCACCCTTTAAACCCAGTAGTCAGT
+
CCCCCGGGGGGGGGGGGGGGGGGGGGGGGGGGGGGGGGGGGGGGGGGGGGGGGGGGGGGGGGGGGGFGGGGGGGGGGGGGGGGGGCFGGGGGGGGGFG8FFGGGGGGGGGGGGGGADGCFGGFGFGFFDGGGGEDG>:==FGGFGF=EFFF6EGGFFGGBADFGFFGG5EFDFFDFFFGFGFGFDGG>FDGAFGGFAEECFCEFFFFC@5*AC@FFBGFFDDF?=??D78=EC*>3E;(/9CF?C<E
@M00200:205:000000000-AKKM3:1:1101:10172:5623 2:N:0:1
TACTGGGGTATCTAATCCCGTTCGCTACCCTAGCTTTCGTGCCTCAGCGTCAGAAAAGACCCAGTAAGCCGCTTTCGCCACCGGTGTTCCTTCGGATATCAACGCATTTCACCGCTCCACCCGAAGTTCCGCTTACCTCTGTCTTCCTCCAGCGCAGTAGTTTTGGGCGCAATTCCCTGGTTAAGCCAGGGGATTTCACACCCAACTTTATGCACCGCCTACGCACCCTTTAAGCCCAGTAGTCAGT
+
CCCCCGGGGGGGGGGGGFGGGGGGGGGGGGGGGGGGGGGGGGGGGGGGGGGGGGGGGGGGGGGGGGGGGGGGGCGGGGGGGGGGGGGGGGGGGGGGGGGGGGGGGECFFGGGGGGBGGGDFGGC:EGGGGGGG>DGGFGFFGGFGFGEGFGGGGGFDEGFFC7CCE6CBGFFFFFFFFGFGE+:AFGFFFCAEEC4FFFEE@FFDDFE4*)<CC9*6DD<D=;E<D8DCFE42A<B5(,.6-:<9A9
@M00200:205:000000000-AKKM3:1:1101:7482:5650 2:N:0:1
TACTCGGGTATCTAATCCGGTTCGCTCCCCACGCTCTCGCACCTCAGTGTCAGCACCGTGCCAGTCCGCTGGCTTCCCCTTGGGTGTTCCTGCCGATATCTACGTATGTCACCACTACACCGGCAATTCCACGGACCTCTCACGACCTCCAGTCGGGCAGTCTGCCATGCCTCAGCTCGTTAAGCGAGCTGCTTTCACACAACACTTGCGCGCTCACCTGCGTGCGCTTTAAACCCAGTAGTCAGT
+
CCCCCGGGGGGGGGGGGGGGGGGGGGGGGGGGGGGGGGGGGGGGGGFGGGGGGGGGGGGFGGGGGGGGGGGGGGGGCFGGFGFGGGGGGGGGGGG:FFEGGGGGGFGFGGGGGCGFGGFGGGGGCGFGGGGG>EGGGFGFFFGFGED5DFDCFGGFA>7@@?ECCFGG*@ACFE*@CFDDGFF8F5EBFGGFF9B:+>C=@?;<?893433:((=*7FA?1-3)4*719C))6.(3*.(6)6<<).
@M00200:205:000000000-AKKM3:1:1101:25170:5670 2:N:0:1
TACAAGGGTATCTAATCCTGTTTGATCCCCACACTTTCGTGCCTCAGCGTCAGTTAAAGCTTAGTTAGCTGTCTGCACTATCGGTGTTCTTGACGATATCTAAGCATTTCACCGCTACACCGTCAATTCCGCCAACCTCAACTTTACTCCAGTCCTTCAGTATCAATGCCACCCTCCCGGTTAAGCCGGGATATTTCAGCACTGACTTACAAGACCGCCTCCGCACCCTTTAAACCCAGTAGTCAGTAGA
+
CCCCCGGGGGGGGGGGGGFGGGGGGGGGGGGGGFG,FGGEEGGGGGFGGGGGGFGFAFGGCFCEDFFGGFGGGGEFGGGG,5FFGGGGGFDFAEGEGGGGGFFEGFGGGGGFFGGFGGGGGDEGGC9EGGDECEGGGFGFBEF5A9F<D*@=CFFFFGCFGF9DEBFAFEFFFFF?E>+<FE+=9@1<>C69CC;7CE7CA5@CE@5EF5A*38DCACE2):4A9CBD*0)1@*>=E;((17)?7>CC)7
@M00200:205:000000000-AKKM3:1:1101:19012:5671 2:N:0:1
TACGAGGGTATCTAATCCCGTTTGCTCCCCTGGCTTTCGTGTCTCAGCGTCAGCGGATCCCCAGTCATCTGTTTTCACCGTCGGCGTTCCAAACGATATCTACGCATTTCACCGCTCCACCGTTTGTTCCGATGACCCCTGGATCGCTCAAGACCGCCAGTATGCCCGGCCGTTCCCCGGTTGAGCCGGGGGATTTCACGCGGGCACTTAACGGTCCGCCTCCACCCGCTTTAAGCCCAGTAGTCAGT
+
CCCCCGGGGGGGGGGGGGGGGGGGGGGGGGGGGGGGGGGGGGGGGGGGGGGGGGGGGGGGGGGGGGGGGGGGGGGGGGGGGGEGGGGGGGGGGGGGGGEFFGGGGGGGGGGGGGEFGFGGGGGGGGGGGGGGGGGG,9EBFGGFGEGFGFGFGGGFFGDB,=AFFFGEEGFFFFFFFFCECE4*6AF?=DEF3CFD89<:?B09>;B02):ABF5;4<5081().0.)))((--.6<1(((...64<<
@M00200:205:000000000-AKKM3:1:1101:24908:5679 2:N:0:1
TACTCGGGTATCTAATCCTGTTCGCTCCCCACGCTTTCGCTCCTCAGCGTCAGTTACTGCCCAGAGACCCGCCTTCGCCACCGGTGTTCCTCCTGATATCTGCGCATTTCACCGCTACACCAGGAATTCCAGTCTCCCCTGCAGTACTCCAGTTTGCCCGTATCGACTGCAGGCCCGAGGTTGAGCCTCGGGTTTTCACAGCCGACGCGACAGACCGCCTCCGAGCTCTTTGTACCCAATCGTCAGTAGGC
+
CCCCCGGGGGGGGGGGGGGGGGGGGGGGGGGGGGGGGGGGGGGGGGGGGGGGGGGGGGGGGGGGGGGGGGGGGGGGGGGGGGGGGGGGGGGGGGGGGGGGGGGGGGGGGGGGGGGFGGGGGGGGDFGGGGGGGGGGFFDD?GFFGFGFGFFFDFGFFGGFGDB?=?DC?GF5CADBDFG>:89?A??FFGDEFEGG>4=5>DF>@FBF(.1(3;FF0CD<(4276=8C7>2).)6:@<(.4(,.(44).))
@M00200:205:000000000-AKKM3:1:1101:18854:5681 2:N:0:1
TACCAGGTATCTAATCCTGTTTGCTCCCCACGCTTTCGAGCCTCAGCGTCAGTAATGGACCAGTATGTCGCCTTCGCCACTGGTGTTCTTCCGAATATCTACGAATTTCACCTCTACACTCGGAGTTCCACATACCTCTTCCATACTCAAGATAGCCAGTATCAAAGGCAATTCCAAGGTTGAGCCCTGGGCTTTCACCTCTGACTAAACTATCCGCCTACGCTCCCTTTACACCCAATAGTCAGT
+
CCCCCGGGGGGGGFGGGGGGGGGGGGFFGGGGGGGGGGGGGEGGGGGGGGGGGGGGGGGGGGGGGGGGGGGGGGGGGGGGGGGGGGGGGGGGFGGGGGGGGGGGGGGGGGGGGGGFGGG<EGEGGGGGFGFGGGGGFFFEFFGFFFGFGFEGGGGFFEGFCDEGDFGGBDF59DDDFDFFGGGGFDGFFFEFFCFCFE,*5:CE76EF@EEF@EE>5<:ACD9*:@FFFDAC<@@2*6-04@EC:7
@M00200:205:000000000-AKKM3:1:1101:15596:5682 2:N:0:1
TACCAGGGTATCTAATCCCGTTTGCTCCCCACGCCGTCGTGGCTCAGTGTCAGGTCACGGCCAGGGCGCCGCTTGCGCCACTGGTATTCCTCCCGATATCTACGCATTTCACCACTACACCGGGAATTCTACGCCCCCCTCCGTGCCTCCAGTCGGTGTGTCTACCGCGACCTCGCCGCGAGCAGCGCGGCGCTTTCACCCGGCACATCACCGACCACCTACCCACGCTCTATACCCAATAGTCAGTAGA
+
CCCCCGGGGGGGGGGGGGGGGGGGGGGGGGGGGGGGGGGGGGGGGGGGGFGGGGGGGGGGGGGGGGGGGGGGGGGGGGGGGGGGGFDGGGGGGGGGGGGGGGGGGGDGGGGGGDFFGGGDFGGGEGFFFGGGGGGGGEGFFGGFGFGEGFGFCFD5:ED4DG?FEFGG4??@BFDFFFG)1?)95CEEF:C)7>53@AF)3(19-3:4>)58(4CEFGFFBB<F);5)**4:):6)34::72.6<<AA)<
@M00200:205:000000000-AKKM3:1:1101:4251:5690 2:N:0:1
TACCGGGGTATCTAATCCCGTTTGCTCCCCTAGCCTTCGTGCCTCAGTGTCAGAAACTGCCCAGAGTGCTGCCTTCGCCGTTGGTATTCCTCTCGATATCTACGCATTTCACTGCTACACCGAGAATTCTACACTCCTCTTCAGTTCTCTAGCATGGCAGTATCGGATGCAGTTCCAGGGTTGAGCCCTGGGCTTTCACATCTGACTTACCAAGCCACCTACGCACCCTTTACACCCAGTCGTCAGTACAT
+
CCCCCGGGGGGGGF<FGGEGGGGGGGGGGGGCCGGGGGGCD7FGGGGFGGGGGFGEGGGGEFGGGGGGGEFGGGGGGGGD74FAF<FFGGGGGGGGFGEFFFGGGGGGGGGGADGF8FFGGGCEG@FGGGFGDFFGGFG7<DFFGBFFGFGGG8D9FGCBG+;D590+3=::DEFFDD65DEDGDDG**9+:AF7DF7CEA@E@AEEEE@@C))635CFBBE2>2;AG<*04@/7@EB(..-(,((1))..
@M00200:205:000000000-AKKM3:1:1101:8812:5690 2:N:0:1
TACGGGGGTATCTAATCCTGTTTGCTACCCACGCTTTCGCGCCTCAGCGTCAGATACGGACCAGGGACTCGCCTTCGCCGCCGGTGTTCCTCTCGATATCTACGCATTTCACCGCTCCACCGAGAGTTCCAGTCCCCCCTACCGTCCTCTAGAACCGTGGTTTGGCGCGCACTTCCCCGGTTGAGCCGGGGGATTTCACACGCCACCTACGGAACCGCCTACGCGCCCTTTAAACCCAGTAGCCAGTAG
+
CCCCCCFGGDGGDGGGGGGGGGGGGGGGGGGGEGGGGGGGGGGDGGGGGGGGGGGGGGGGGGGGGGGGGGGGGGGGGGGGGGGGDGGGGGGGGFGGDGGGG8FGGGGGGGGGGGGEGGGGGGGGDG,<F3:=CFGGFDEBFGFDGFG9F6?@CDGFEECACDBGFFGGE=3;D;FFFFGFGGG*6<*7:3EFF5CF?AG9?BFB>?1<BFF0?6E5(9)(4((04C7>320<9A2?E:2,6))))4)6)
@M00200:205:000000000-AKKM3:1:1101:11674:5692 2:N:0:1
TACGCGGGTATCTAATCCTGTTTGCTCCCCACGCTTTCGCGCCTCAGCGTCAGAACTGGCCCAGGCAGCCGCCTTCGCCACTGGTGTTCCTCCCGATATCTACGCATTTCACCGCTACACCGGGAATTCCACTGCCCTCTTCCAGCCTCGAGCTTCACAGTATCCAAGGCAATTCCTCGGTTGAGCCGAGGGCTTTCACCCAAGACTTATGAAGCCGCCTACGCGCCCTTTATACCCAGTAGTCAGT
+
CCCCCGGGGEGGFGGGGGGGGGGGGGGGGGGGGGGDFGGGGGGGGGGGGGGD7CDFGGGFFFFGFFFGGGGGGGDGGGDGGFFGGGGGGGGGGGGEFGGGGGGGGGGGGGGGGGGFGGGFGEGDGGFGGGAFGGGGGFGFFG9CGFGDGBG9C5CF<FCFGDEGEFGGFGF)9*BABFDECE4CFGFE:<C3865FF<C8?068D@F3EE)7)7CF2D>6:1:81C7CCFFB<A<:@,8?<>).-56
@M00200:205:000000000-AKKM3:1:1101:24777:5700 2:N:0:1
TACGGGGGTATCTAATCCTGTTTGCTCCCCACGCTTTCGCACCTCAGCGTCAGTATCTGCCCAGATCGCCGCCTTCGCCACTGGTGTTCCTCCCGATATCTACGAATTTCACCTCTACACCGGGAATTCCGCGATCCTCTTCAGTACTCAAGCCCCGCAGTTTCGGATGCACGTCCTCGGTTGAGCCGAGGGATTTCACATCCGACTTGCGAGGCCGCCTACGTGCGCTTTAAACCCAATAGTCAGT
+
CCCCCGGGGGGGGGGGGGGGGGGGGGGGGGGGGGGGGGGGGGGGGGGGGGGGGGGGGGGGGGGGGGGGGGGGGGGGGGGGGGGGGGGGGGGGGGGGGGGGGGGGGGGGGGGGGGGFFFGGGGGGGDDFGGGGGCGGGFGFFGGFGFGEGFGFGCFBEGG>8CEGFFGGFGFBADFEEFGAGGGGAEGDEGGFEGGGF?FEFEFFF9>:7AB>F>GF0C@:???F?FEC536<A2)2C11:84ADA4)
@M00200:205:000000000-AKKM3:1:1101:23655:5719 2:N:0:1
TACTCGGGTATCTAATCCTGTTTGCTCCCCACGCTTTCGTAGTTGAGTGTCAGTATCTGTCCAGGTCGCCGCCTTCGCCTCTGGTGTTCCTCCCGATCTCTACGCATTTCACCGCTACACCGGGAATTCCACGACCCTCTCCAGAACTCGAGTCTCGCCGTTTCAGGGGCACTTCTGGGGTTAAGCCCCAGGCTTTCACCCCTGACAAACGACACCACCTACCTACCCTTTAAACCCAGCAGTCAGTAGAC
+
CCCCCGGGGGGGGGGGGGGGGGGGGGGGGGGGGGGGGGGFFGGGGGGGGGGGGGFGGGGGGGGGGGGGGGGGFGGGFGGGGGGGFGGGGGGGGGGGGGGGGGGGGGGGGGGCGGGFGGGGGGGGEEGGGGGGGGGCEFGFFGGBFFGCDB=DGFGFFGG>3=)22<@@5CB@A5A9FA*9FGF++>FF5C7>FGGGF5GE=@BB((>C113((,=8@CD14;@ACG;C>>4<BAA(113(3:>())...))
@M00200:205:000000000-AKKM3:1:1101:24587:5737 2:N:0:1
TACTGGGGTATCTAATCCTGTTTGCTCCCCACGCTTTCGCGCCTCAGCGTCAGTACCGGTCCAGTGAGCCGCCTTCGCCACTGGTGTTCCTCCCAATATCTACGTATTTCACCGCTACACTGGGAATTCCACTCACCTCTCCCGGTCTCAAGCCATGCAGTCTGACAGGCAGTTCCTCAGTTAAGCCGAGGGATTTCACCCGTCACTTGCAAAGCCGCCTACGCGCCCTTTACACCCAATAGTCAGTATCT
+
CCCCCGGGGGGGGGGGGGGGGGGGGGGGGGGGGGGGGGGGGGGGGGGGGGGEGGGGGGGGGGGGGGGGGGGGGGGGGGGEGGG<FEFEGGGGGGGGGGGGGGGG4@FGGGGGGGGFGGGGGGGC8@EFGGGGGGGGFFFBFDFDGEGFGFGGGGGFFGGFGGEFEFGG5=F=F@FFFFGFECFGFGGEEDEFEFFGFFG35)/7)-7@;=EFCFGF(8A1@;F:@GED)8;336A@E??12):444)5)))
@M00200:205:000000000-AKKM3:1:1101:23543:5755 2:N:0:1
TACAAGGGTATCTAATCCCGTTTGCTCCCCTGGCTTTCGCGCCTCAGCGTCAGAAGAGGTCCAGTCGATCGCTTTCGCCACCGGCGTTCCTTCCGATATCTACGCATTTCACCGCTCCACCGGAAGTTCCATCGACCCCTACCTCCCTCGAGACTCCCAGTATCGGCGGCACTTTTCCGGTTGGGCCGAAAGATTTCACCACCGACTTGGGAGCCCGCCTACGCGCCCTTTATACCCAATAGTCAGTAGA
+
CCCCCGGGGGGGGGGGGGGGGGGGGGGGGGGGGGGGGGGGGGEGGGGGGGGGGGGG8FGGFFGFAFGGFFEGFGGGFGGGGGDGGGGGGGG9FGGGGGGGGGGGGGGGGGGGGGGFGGGGGGGGGGGFGGGCCEDGGBGDDGGFGFGFG>7+>CCC;DG5FC5EAAD5AEEBFFF=CFDBGC35>CFF392:FCFCFFG<31<FFBB(438?06EFBGD6??:54C;<)23<AD>6A)3(544<)6:95-
@M00200:205:000000000-AKKM3:1:1101:18131:5775 2:N:0:1
TACAGGGGTATCTAATCCTGTTTGCTCCCCACGCTTTCGCACCTCAGCGTCAGTTATGGACCAGTAAGCCGCCTTCGCCACTGGTGTTCCTGCGAATATCTACGAATTTCACCTCTACACTCGCAATTCCACTTACCTCTCCCGGATTCAAGCGATGCAGTCTTAAAGGCAATTCCGGGGTTGAGCCCCGGGCTTTCACCTCTAACTTACAAAGCCGCCTACGTGCGCTTTAAACCCAGTAGTCAGT
+
CCCCCGGGGGGGGGGGGGGGGGGGGGGGGGGGGGGGGGGGGGGGGGGGGGGGGGGGGGGGGGGGGGGGGGDGGGGGGGGGGGGGGGGGGGGGGGGGGGGGGGGGGGGGGGGGGGGBDFGGGGGGDGGGGGGGGGGGGFGFFGGFGEGDGFFGGG>FFGGFGGFGCFGGBFBDFFFFF>DAF>DGFGGFE>?BFGGGFEFEFFEE*84?EFEF9BCFFGE07@DA(=>3DC;.)9=8E43:BFBA<4<
@M00200:205:000000000-AKKM3:1:1101:9471:5783 2:N:0:1
TACGCGGGTATCTAATCCTGTTTGCTCCCCACGCTTTCGAGCCTCAGCGTCAGTAATGGACCAGTATGTCGCCTTCGCCACTGGTGTTCTTCCGAATATCTACGAATTTCACCTCTACACTCGGAGTTCCACATACCTCTTCCATACTCAAGATAGCCAGTATCAAAGGCAATTCCAAGGTTGAGCCCTGGGCTTTCACCTCTGACTAAACTATCCGCCTACGCTCCCTTTAAACCCAGTAGTCAGT
+
CCCCCGGGGGGGGGGGGGGGGGGGGGGGGGGGGGGGGGGGGGGGGGGGGGGGGGGGFGGGGGGGGGGGGGGGGGGGGGGGGGFGGFGGGGGFGGGGGFFGGADDFFGGGGAFGGGFGGGGGGGGGGGGGGEGGGGGGFGEFFFFGFGFGFGCGG?DFGGBGGFGFF7D5FBBFE?FFCDFFFGGFGGFFFGFFGGGFEGFFBEEFFBE*6BFFFGG=494=B??=EEGGG5C*17:B;//)1/.94<
@M00200:205:000000000-AKKM3:1:1101:17055:5788 2:N:0:1
TACGGGGGTATCTAATCCTGTTCGCTCCCCACACTTTCGCTCCTCAGCGTCAGGTAATGCCCAGAGAACCGCCTTCGCCACCGGTGTTCCTCCTGATATCTGCGCATTTCACCGCTACACCAGGAATTCCGTTCTCCCCTGCATACCTCTAGTCTGCCCGTATCGAAAGCAAGCACGCAGTTAAGCTGCGTGTTTTCACTCCCGACGCGACAAACCGCCTACGAGCCCTTTACACCCACTAGTCAGTAGA
+
CCCCCGGGGGGGGGGGGGGGGGGGGGGGGGGGGGGGGGGGGFGGGGGGGGGGGGGGGGGGGGGGGGGGGGGGGGGGFGGGGGGGGGGGGGGGGFFGGGFGGGGDGGGGGGGGGGGFDGGGGGGGGGGGGGGFFGGGFFGFFGGFGFGEGFFCFGGFFGGFGGFGDFGGFGFFFFFFFBDFEFFCFGG4F5CDDDGGFEGEFFDFDFF999BB9?GG;DD:2<0:<E>C7C3<<9A?EB(8:?>)).:9BF
@M00200:205:000000000-AKKM3:1:1101:14140:5797 2:N:0:1
TACTGGGGTATCTAATCCTGTTTGCTCCCCACGCTTTCGCGCCTCAGCGTCAGTAATGGCCCAGTTGGCCGCCTTCGCCACTGGTGTTCTTGCGAATATCTACGAATTTCACCTCTACACTCGCAGTTCCACCAACCTCTGCCACACTCAAGCCAAACAGTATCGAAGGCAATTCTGTGGTTGAGCCACAGGCTTTCACCCCCGACTTGAATGGCCGCCTACGCGCCCTTTACACCCAGTCGTCAGTAGAC
+
CCCCCGGGGGGGGGGGGGGGGGGGGGGGGGGGGGGGGGGGGGGGGFGGGGGGGGGGGGGGGGGGGGGGGGGGGGGGGGGGGGGGGGGGGGGGGGGGGGDGGGGGGGGGGGGGGGGDFGGGGGGGGGGGGGGGGGGGGFGFFGGFGFGFGFG?FGGFFGGFFGDFAFGGEGFDF<FFFFFFGGGGFFGFFGGFFGGGFFGEFBFFBBFF3>6C?EGF@DFF?@@3(=BG5C;CE<A:E287)3,,3(62)6)
@M00200:205:000000000-AKKM3:1:1101:9085:5808 2:N:0:1
TACAGGGGTATCTAATCCTGTTTGATCCCCACACTTTCGTGCCTCAGTGTCAATTAGAGCCTAGTAAGCTGTCTACACTATCGGTGTTCTTGACGATATCTAAGCATTTCACCGCTACACCGTCAATTCCGCCTACCTCGACTCCATTCAAGTCCATCAGTATCAATGCCACCCTCCCGGTTAAGCCGGGATATTTCAGCACTGACTTAATAGCCCACCTACGCACCCTTTAAACCCACTAGTCAGTACAT
+
CCCCCFGGGGGGGGGGGGGGGGGGGGGGGGGGGGGGGGGGGGGGGGGGGGGGGGGGGCFGGGGGGGGGGGFGGGGFGGGGGGGGGGGGGGGGGGGGGGGGGDGGGGGGDGGGGG6BDGCFGGGGGGGDFDGGGGGGGFGFEGGF8:BEGBGGGGFF?FGFFGFGFBGAFFFEFFFFFDD>C+=DDED>?D9AFFG9C*7>EFEEFFFE@AEE<*@@CDFFBE=52?5D*;64@EE=CD232>8;5;EF)))
@M00200:205:000000000-AKKM3:1:1101:6953:5815 2:N:0:1
TATGGGGTATCTCATCCTGTTTGATCCCCACGCTTTCGTGCCTCAGAGTCAATATTCGTGTAACGAGCTGCCTTCGCAATTGGTGTTCTATGTCATATCTAAGCATTTCACCGCTACATGACATATTCCGCTGACCTCCAGATAATTCAAGACCTATAGTATCAATGGCAGTTTCCGGGTTAAGCCCGGAGATTTCACCACTGACTTACAAGCCCACCTACGCACCCTTTACACACAATAGTCAGT
+
CCCCCGGGGGGG,CEGFGGGGGGFGGGFGGGGGGCFGGGGGGGGGFFGGGG<FGGGGGGGGGGGGGGGGGGFFGGGGG@FGGCFFGGGGGGGGGGGGGGGGFGGGGGGGGGEGGGFGFGFGGGGGGGGGGDEDGGGGFFDFGGFGFGFGDGGGGGFFFGFGFEFEFGFBFEDFEFFDA=BGGCFF8DB>DG>FE,CF@FEFFFFFFFF@B5@D5@8><CCE<>4>CA*9?>CEF*:*(7BEC<488
@M00200:205:000000000-AKKM3:1:1101:22460:5829 2:N:0:1
TACGGGGGTATCTAATCCTGTTTGCTCCCCACGCTTTCGCGCCTCAGCGTCAGAACCGGACCAGTCAGCCGCCTTCGCCACTGGTGTTCTTGCGAATATCTACGAATTTCACCTCTACACTCGCAGTTCCACTGACCTCTTCCGGTCTCGAGCCGTCCAGTATCGAAGGCCATTCTGTGGTTGAGCCACAGGCTTTCACCCCCGACTTGAACGGCCGCCTACGCGCCCTTTATACCCAATCGTCAGTAGA
+
CCCCCGGGGGGGGGGGGGGGGGGGGGGGGGGGGGGGGGGGGGGGGGGGDGGGGGGGGGGGGGGGGFGGGGGGGGGGGGGGGGGGGGGGGFDGGGGGGGGG=FGGGGGGGGGGGGGFGFFFFGGGGGGGGGGGGGGGGF8DFFGFGFC5DFF7EDC@BE7>:C<C@FGG4,35;69BAFGFGGDGFFGFFDG:FFECFCEEFBBFFFB;AE@E07EG>GF6:<,)(8@DC<)65)44C3((2(((((.6))
@M00200:205:000000000-AKKM3:1:1101:16439:5833 2:N:0:1
TACCGGGGTATCTAATCCTGTTCGCTCCCCACGCTTTCGCGCCTCAGCGTCAGTACCGTCCCAGCGAGCTGCCTTCGCCATTGGTGTTCCTCCTGATATCAACGCATTTCACCACTCCACCTATCGTTCCGACCGCCCCTACTTGTCTCAAGATATGCGGTTCGCCGTGCAATTCCTCGGTTGAGCCGAGGGCTTTCACACGACGCCTGCACATCCGCCTCCGTACGCTTTATGCCCAGTAGTCAGT
+
CCCCCGGGGGGGGGGGGGGGGGGGGGGGGGGGGGGGGGGGGGGGGGGGGGGGGGGGGGGGGGGGGGGGGGGGGGGGGGGGGGFGGGGGGGGGGGGGGGGGGGGGGGGDFFGGGGGFGGFEFGGGGGGGGGGGGGDEEDGFFGGFGFGFGFGGGGGFFGGFGCACAEGGBGFFFFFFFFGEGGGGFGGB))=5B==CFCCE@>0>@62?BFBBBFG60>B((,488CDG*9?>ABFFGB::AD<A64:
@M00200:205:000000000-AKKM3:1:1101:6977:5855 2:N:0:1
TACGGGGGTATCTAATCCCGTTCGCTCCCCTGGCTTTCGTGTCTCAGCGTCAGCACACTCCCAGTCGTCTGTTTTCACCGTTGGCGTTCCAAGCGATCTCTACGCATTTCACCGCTCCACCGCTTGTTCCAGTTGCCCCTAGGTGGCTCAAGATCGCCAGTATACCGAGCAGTTCCACGGTTGAGCCGTGGGATTTCACAAGGTACTTAACGATCCGCCTACCCACGCTTTATACCCACTAGTCAGT
+
CCCCCEGGGGGGGGGGGGGGGGGGGGGGGGGFFGGGGGGEFFGGGGGGGGGGGGGGCGFG8FFGGGG@FFFE5FFFGGGEFGCFGGGGGGDCEFG7E+@FGFEFGGGGDGGGGDGBGG8FFE@ECFGGGGG9DFDE@0=5?D@3=DGFGFGGE8<??GG>D8ED@F6*0CA@1;<BFF>B@C9CF8C?4CEDFDFC84BE=9(/7;?<33@<;2;C7:B0((().=.:DD0)).4)35(3:).5<).
@M00200:205:000000000-AKKM3:1:1101:24064:5863 2:N:0:1
TACAAGGGTATCTAATCCTGTTCGCTACCCGCGCTTTCGCTCCTCAGCGTCAGGTAAGGCCCAGAGAGCCGCCTTCGCCACCGGTGTTCTTCCTGATATCTGCGCATTCCACCGCTACACCAGGAGTTCCGCTCTCCCCTGCCTACCTCTAGTCTGCCCGTATCGGAAGCAGGCTCGGAGTTAAGCTCCGAGTTTTCACTCCCGACGTGACGAACCGCCTACGAGCCCTTTATACCCAATAGTCAGT
+
CCCCCGGGGGGGGGGGGGGGGGGGGGGGGGEGGGGGGGGGGGGGGGGGGGGGGGGGGGFGFGGGGGGGGGGGGGGGGGGGGGGGGGGGGGGGGGGGGGGGGGDEG8FGGGFFFGGFGGGGGGGGCBDGGFEGDEFEFFGDFGFBCDGFGFGGGCFFDFCBGD@FADDCAGFBFFFF?D4?FGG@6<9;ACEF?CFG:CE78>>BF129;;?<?BGGFDD?FF:>?DDG5>4))6<2A2(().6:)-.
@M00200:205:000000000-AKKM3:1:1101:26490:5868 2:N:0:1
TACTGGGGTATCTAATCCTGTTTGATCCCCACGCTTTCGTGCCTCAGTGTCAGTTGCAGTTTAGTGAGCTGCCTTCGCAATCGGTGTTCTGTATCATATCTAAGCATTTCACCGCTACATGATACATTCCGCTCACCTCAACTGTACTCAAGACTTTCAGTTTCAATTGCAATTCTATAGTTAAGCTACAGGCTTTCACAACTGACTTACAAGTCCACCTACGCACCCTTTAAACCCAATAGTCAGT
+
CCCC8FGGGGGGGGGGGGCGGGGGGFGGGGFGGGGGGGGGGGGGGGGFGGGGGGGCFFGE,CEFDFGFGGGGGGGGGG7>:<FGGGGGGGG?FFEGGGGGG;<FFGGGGGGGGDGFGE?B>AEFFFFGGFG=CE8EDFGEFGGF=+?EGFCGA=8CDF9DGFFG>E8,:E79;DFBBFGFGDG+BDG+;6,6?F?FFFD**:0)>D5D9*9901@AC+;CFE=>DE5CGFC5*:6)6)55)**2267
@M00200:205:000000000-AKKM3:1:1101:10329:5871 2:N:0:1
TACGCGGGTATCTAATCCCGTTCGCTCCCCTAGCTTTCGCGCATCAGCGTCAGTGTCAGCCCAGCAACCCGCCTTCGCCGCAGGTGTTCCTCTCGATATCTACGCATTTCACCGCTACACCGAGAATTCCAGTTGCCCCTTCTGCACTCTAGCCCCGCAGTATCGGCTGACCTTTCCGGGTTAAGCCCGGAGATTTCACAGTCGACTTCCGGTGGCCGCCTACGCCCCCCTCACACCCAATGGTCCGTAGG
+
CCCC,@@CGGGGGF<FGFGGGGGGGGGGGGD@@FFGGGGGGG:CGCGGGGGDGGEGGGGGGGFFFGGGFFDGGGGGGGGGGGCCFFGGGGGGGGEFE4@FECGFGGGFFGGGGEDEGGFGGEEG7+@DFGG8699EEFE9*3,=AFC5CFF?F6CDFGGDGG*=5*;:@5A3:.;=8BC)=:*:+5A5;)=)0;:@ACF33;@7;11;))(1,(*;,).((-:70*)91)70114:E9<1((.-6)4241(
@M00200:205:000000000-AKKM3:1:1101:26862:5902 2:N:0:1
TACTGGGGTATCTAATCCCGTTCGCTCCCCTGGCTTTCGTGTCTCAGCGTCAGCACACTCCCAGCTGTCTGTTTTCACCTTTGGCGTTCCAAACGATATCTACGCATTTCACCGCTCCACCGTTTGTTCCGACAGCCCCTAAGTGGCTCAAGACAAGCAGTATACCAAGCAGTTCCACGGTTGAGCCGTGGGATTTCACCAGGTACTTAAGAGTCCGCCTACACCCGCTTTATGCCCAGTCGTCAGTAGA
+
CCCCCFGGGGGGGAFGGGGGDFGGGDGGGGFFFGGGGGGGGGGGGGGGGGGGEGGGGGCFFGGGGGGGGGGGGDGCFFFFFCCFGGGGGGCFGGGGFDCFCGGGG>FEGGGGC8C5D7DFGDG7F7,=AEE@DEC86@EF5=1=EB=5?FE?CFF6DDGBEDDGEFGG5+;0=9DDF5DBF>++:,:**0*9ACEF+85.:>).1:8//16*1*,45<)6(07)(*21)*6;?)))56,6)(,((677))
@M00200:205:000000000-AKKM3:1:1101:21589:5910 2:N:0:1
TACAAGGGTATCTAATCCTGTTTGCTCCCCACGCTTTCGCGGATGAGTGTCAGAACTGGCCCAGCGAGCCGCCTTCGCCACCGGTGTTCTTCCTGATATCTACGCATTTCACCGCTACACCTGGAATTCCGCATCCCTCTCCCGGATTCCAGCTTGCCAGTCTCAGACGCCGTTCCCCGGTTAAGCCGAGGGCTTTCACGTCTGACTTAGCAAGCCGCCTACGAGCACTTTAAAACCAGTAGTCAGTAGA
+
CCCCCGGGGGGGGGGGGGGGGGGGGGGGGGGGGGGGGGGGGGGGGGGGGGGGGGGGGAFGFGGFGGGGGGGGGGGGGGGGGGGGGGGGGGGGGGGGGGGGGGGGGGGGGGFGGGGAGEGGFGGGGGGGGGFGGGGGGFGFFFGFGFGDGFGDGGGFFGCFGGEFEFGGBEFFA@FFFFDFGGGGFGGDDGGEEGFDFFGDDFFFCFA?<CEF41BC3>@<(4650?5592).-4)2?(1<)6:))6-.6-
@M00200:205:000000000-AKKM3:1:1101:20817:5920 2:N:0:1
TACTAGGGATCTAATCCTGTTTGCTCCCCACGCTTTCGTGCCTCAGCGTCAGTACCGGTCCAGTGAGCCGCCTTCGCCACCGGTGTTCTTCCCAATATCTACGAATTTCACCTCTACACTGGGAATTCCGCTCACCTCTCCCGGACTCCAGCCACCCAGTCTCAAACGCAGTTCCCGGGTTGAGCCCAGGCCTTTTCCGTCTGACTTGGATAGCCCCCTACGCACCCTTTATACCCCGTAGTCAGT
+
CCCCCGGGGGGGGEFGGGGGGGGGGGGGGGGGGGGGGGGGGGFGGGGGGGGGFGGGGGGGGGGGFGGGGGGGGDFGGGEGGGGGCGGGFEEEGGFGGGGGGGGGGGCFGGGGGGFFDFGEGFDFGFGD?FEEGGGGGF?5DGGBEFCDGF86DFGFFFFFGDDFFFGGD35=CCCFFE7?FD***5;96>FDFGG7+:A6BB=CF*8>=:;53>C,5D)4=0>)1=B55;4))1<@*26(2(6).6
@M00200:205:000000000-AKKM3:1:1101:12699:5924 2:N:0:1
TACCCGGGTATCTAATCCCGTTTGCTCCCCACGCCGTCGTGGCTCAGTGTCAGGTCACGGCCAGGGCGCCGCTTGCGCCACTGGTATTCCTCCCGATATCTACGCATTTCACCACTACACCGGGAATTCTACGCCCCCCTCCGTGCCTCCAGTCGGTGTGTCTACCGCGACCTCGCCGCGAGAAGCGCGGCGCTTTCACACGGCACATCACCGACCACCTACCCACGCTTTACGCCCACTCGTCAGAAG
+
CCCCCGGGGGGGGGGGGGGGGG,CFGGGGGGGGGCFGGGGGGGGGGGEEFGFGFGFFFBFGEFF<@FGGGGG@FGGGGGGGGGGGGGGGGGGFGGGGGGGGGGGGGGGGGGGGFGFGGGGGE7EC7EGGFGG6CCE7@EBFGGFGFGFGFGC?DC*::;?FGEGFFDCEGEB>;A>5>DEBEDD)<7B>DG>B=EDFDC<F63999<)5<<7?1??(>B048754?)9**-.4(((:<(,1(,,4()..
@M00200:205:000000000-AKKM3:1:1101:5589:5925 2:N:0:1
TACTCGGGTATCTAATCCCGTTTGCTCCCCTAGCTTTCGTGCATCAGCGTCAGAAAATACCCAGTGAGCCGCTTTCGCCACCGGTGTTCCTTCGGATATCAACGCATTTCACCGCTCCACCCGAAGTTCCGCTCACCTCTGTATTCCTCTAGCACGGTAGTTTTAAGCGCAATTCCCCGGTTGAGCCGGGGGATTTCACACCTAACTTTCCGCCCAGCCTCCGCTCCCTTTAACCCCAGTAGTCGGT
+
68ACCEECFGFGGFGFGGGGFGCCE,CEGGGGGGGGGGGGDGGGGGGGGFGGCGGEGGFFEFFEEDGGG8FGGEGGGGGGDGEGCFFEGGGGGG@@F,@BFGGGGGGGFFFGGCE5DGGGGGE76+>AFA=ADGGGGFGE?EFFAFG9DF,?E?D?>D653+9CDFGGBGFBAEAFFAD@<;9FFF?BDG*6)2:C@)=C;;;@3@EF3)7(1(**(17((.(.(27C9C3)))-4:6((.).4(-4
@M00200:205:000000000-AKKM3:1:1101:4660:5945 2:N:0:1
TACGGGGGTATCTAATCCTGTTTGATCCCCACACTTTCGTGCCTCAGCGTCAGTTGAAGTCTAGTAAGCTGTCTACACTATCGGTGTTCTTGACGATATCTAAGCATTTCACCGCTACATGACATATTCCGCTCACCTCCAGATGATTCAAGACCTATAGTATCAATGGCAGTTTCCGCGTTAAGCTCGAAGATTTCACCACTGACTTAAAGACCCACCTACGCACCCTTTAAACCCAATACTCAGTAGCT
+
CCCCCGGGGGGGGGGGGGGGGGGGGGGGGGGGGGGGGGEGGGGGGGGGGGGGGGGGGGDGGGFFGGGFGGGFGC,AFFFFGGGGGGGGGGGGGGGGGGGGGGGDGGFGGGGGDEGFDGFGF8EFFGGFGGGG>CDFGFGBDD96A7DEGFEDCFFFF9FFFGCGBCFCFGFDFF7CD:+0@:DDAF7;>*4*9EFGF5C@6CFBEFFF***1::FFBD;3>E28=EBG4C=)96@@EF;@))))169CC3)
@M00200:205:000000000-AKKM3:1:1101:16013:5955 2:N:0:1
TACGCGGGTATCTAATCCCGTTTGCTCCCCTAGCTTTCGCTCCTCAGTGTCAATCTCGGTCCAGGATGCCGCCTTCGCCACCGGTATTCCTCCAGATATCTACGCATTTCACCGCTACACCTGGAATTCTGCATCCCTCTCCCGAATTCAAGCCATCCAGTATCAGACGCAGTTCCCAAGTTGAGCCTGGGGATTTCACGTCTGACTTAGTTGGCCACCTACGAGCCCTTTAAACACAATAGTCAGT
+
CCCCCGGGGGGGGGGGGGGGGGGGGGGGGGGGGGGGGGGGGGGGGGGGGGGGGGGGGGGGGGGGGGGGGGGGGDGGGGGGGGGGGGGGGGGGGGGGGGGGGGGGGGGGGGGGFDGDGFGGGGGGGGGGGGGGGFGFGFFFFGGDG>DDGFG@FGFFFCDDGGEGFB7DEGBBAEFFFFGFAACFFGGFFGCEEDGDFEGFFFDDFEEEEFFFEFF?;D;DEEFEFCDG*9/4?>3)=;DA<3?5?C<
@M00200:205:000000000-AKKM3:1:1101:9990:5969 2:N:0:1
TACAGGGGTATCTAATCCTGTTTGCTCCCCACGCTTTCGAGCCTCAGCGTCAGTAATGGACCAGTATGTCGCCTTCGCCACTGGTGTTCTTCCGAATATCTACGAATTTCACCTCTACACTCGGAGTTCCACATACCTCTTCCATACTCAAGATAGCCAGTATCAAAGGCAATTCCAAGGTTGAGCCCTGGGCTTTCACCTCTGACTAAACTATCCGCCTACGCTCCCTTTAAGCCCCGTAGTCAGT
+
C<CCCGGGGGGGGGGGGGGGGGGGGGFFFCFGGGGGGGGGGGGGGFGGGEFGGGGGGGGGGGGGGGGGGGFGGGGGCEFGGGGGGFGGGGG9FGGGGGGGGGFFGDEGGGGGGGGFCFGGGGGG7ECGGGFGGGGGGFFEFGGFGFD:A9FC,=FFFGFFF+0DE+?=6?0:DFFFD+=9FCDFDFFFFDE?DC7?B*;=EFF<CEE**)1*8AE6=>>188@BAG>D0;5*9*6>C(-92>959*8
@M00200:205:000000000-AKKM3:1:1101:4848:5973 2:N:0:1
TACGAGGGTATCTAATCCCGTTTGCTCCCCTGGCTTTCGCGCCTCAGCGTCAATACCGGTCCAGGATGCCGCCTTCGCCACTGGTGTTCCTCCAGATATCTACGCATTTCACCGCTACACCTGGAATTCCACATCCCTCTCCCGGATTCGAGCCCGCCAGTATCGGACGCAGTTCCTCGGTTGAGCCGAGGGATTTCACGTCCGACTAAGCGGGCCGCCTACGCGCCCTTTAAACCCAGTAGTCAGTACAT
+
CCCCCGGGGGGGGGGGGEFGGGGGGGGGGGGGGGGGGGGGGGGGGGGGGGGGGGGGGGGGGEGGGGGGGGGGGGGGGGGGGGGGGGGGGGFGGGGGGGGGGFFFGGFCGGGGGGG>DFFCFGGGGGGGGGGGGGGGEFFDFFFBGDD58?FFGDG?>ED?FGEGDF6>5:BA>;6FA9CAFGGFFGGFF:EDBEGG=3==D7?91;B@@;;>@BEC>DB?FBFB9:@CCD).<470;11:A49-)--.)))
@M00200:205:000000000-AKKM3:1:1101:8551:5984 2:N:0:1
TACTGGGGTATCTAATCCCGTTTGCTCCCCTGGCTTTCGCTGATCAGCGTCAATGCCGGTCCAGGATGCCGCCTTCGCCACCGGTATTCCTCCAGATATCTACGCATTTCACCGCTACACCTGGAATTCTGCATCCCTCTCCCGGATTCAAGCCATCCAGTATCGGATGCAGTTCCCAAGTTGAGCCTGGGGATTTCACATCCGACTTAGACGGCCGCCTACTAGCCCTTTATACCCAGTAGTCAGTAGA
+
CCCCCGGGGGGGGGGGGCFGFGGGGGGGGGGGGGGGGGGGGGGFCEGGGGGEGGGGGGGEGGGGGGGGGGGEGGGGGGGGGGGGGFDFFGAFGFFGGGGFFGFGEGGGGFGGGDGFGGGGGGGGGGGGGGGGDAD@DFGFFGGFGBGDFFGF?FFFFFGFGGFF>FGGFGF<9AECCFFFFA7<FFGFFGGFFGCCFEFEF)<AA94@EFEFFFGEBG32283;CC5829@C37<<C3(//?<?E))64<
@M00200:205:000000000-AKKM3:1:1101:15455:5988 2:N:0:1
TACTGGGGATCTAATCCTGTTCGCTCCCCACGCTTTCGTGCCTCAGCGTCAGTTATGGCCTAGTTAGCTGCCTACGCAATCGGTGTTCTTGAGGGTATCTAAGCATTTCACCGCTACACCCTCAATTCCGCCAACCTCGTCCATACTCAAGCCCACCAGTATCAATGGCGGTTCCGGGGTTGAGCCCCGGGCTTTCACCACTGACTTAATGGGCCGCCTACGCACCCCTTAGACCCCATAGTCAGT
+
CCCCCGGGGGGGGFGGGGGGGGGGGGGGGGGGGGGGGGGGGGGGGGGGGGGGGGGGGGGGGGGGGGGGGGGGGGGGGGFGGGDGFFGGGGG?BFGFGGGGGFGGGGFGGFGFGGGFGGGFGGGFGGGGGGGGDEGEFFGFFGGFGF?EGFGGFGGFFGGFGFFDEFFFFEF=?5CFEEGFGG5CFGC>BGGFEGGCA?F3>B@*58C<)57A;?FD9D)6;;;3(:5)/02)6<:?862:)).6<B
@M00200:205:000000000-AKKM3:1:1101:18804:5994 2:N:0:1
TACTCGGTATCTAATCCCGTTTGCTCCCCTAGCCTTCGTGCCTCAGTGTCAGCAACTGTCCAGGAACTCGCCTTCGCCACTGGTCTTCCTTACGATATCTACGCATTTCACTGCTACACCGTAAATTCCAGTTCCCTCTCCAGTGCTCTAGCAAAGCAGTATCCAGTGCAGTTCCGGGGTTGAGCCCCGGGATTTCACACCAGACTTGCCCCGCCACCTACGCACCCTTTAAACCCAATAGTCAGT
+
C@CCCGGGGGGGGFGGFGGGGGGGGGFGGGDEGGGGGGGGGGGGGGGGGGGGGGGGGGGGGGGGFGGGGGGGGGGGGGGGFGEFGGGGGGGGGGGGGDFGGGGGGGGGGGGGGGGFGGGGGGGGGGGGCGGGGGDFGFGDFGCFGFFFGC;FFGGFFGGFGGEGEFFGBDFFFFFBA50@FG8DFFGFFGGBFFFGFFGFFFFFF@;:=:)<A>E@>F4@E@=B@EB5D8C?<EFF7=;;9CE?<?
@M00200:205:000000000-AKKM3:1:1101:5010:6008 2:N:0:1
TACAGGGGTATCTAATCCTGTTTGCTCCCCACGCTTTCGCATCTCAGCGTCAGTCACCGTCCAGAAGGCCGCCTTCGCCACCGATGTTCCTCTCGATATCTACGAATTTCACCTCTACACCGAGAATTCCGCCTTCCTCTCCGGGACTCAAGTTCGTGAGTTTCAAATGCACTTCCTGGGTTAAGCCCAGGGCTTTCACATCTGACTTTACGAACCGCCTACATGCGCTTTAAACCCAATAGTCAGT
+
CCCCCGGGGGGGGGGGGGGGGGFGGFGGGGGGGGGGGGGGGGGGGGGGGGGGGGGGGGGGGGGGGGGGGGGGGGGGGGGGGGGGGGGFGGGGGGGGGGDGGGGGGGGGGGGGGGGFGGGGGGGGGGGGGGEGGGGGGFGCFGGFG5DD6?FFFGGEDG6?@C<F<?+EFGFFABAFFFFFGGCFFGFFFFGEFGGGFFGFF@F;?AEEF<EDFFCEB<;<?F@FFFDGDGD39;A(48;1;<CCFFF
@M00200:205:000000000-AKKM3:1:1101:19282:6009 2:N:0:1
TACGGGGGTATCTAATCCCGTTTGCTACCCTAGCTTTCGCGCCTCAGCGTCAAGAACAGGCCAGGAAGTCGCCTTCGCCACTGGTGTTCCTCCCGATATCTACGCATTTCACCACTACACCGGGAATTCCACTTCCCTCTCCTGCCTTCGAGTCGAGCAGTATCGCGTGACCCTCCCCAGTTGAGCCGGGGGCTTTCACACGCGACTTGCACGACCGCCTGCGCGCTCTTTAAACCCAGTAGTCAGT
+
CCCCCGGGGGGGGGGGGGGGGGGGGGGGGGGGGGGGFGGGGGGGGGGGGGGGGGGGGGGFGGGGGGGGGGGGGGGGGGFGGGGGGGGGGGGGGGGGGGGGGFGGGGGGFGGGGGGFGGGGGGGGGGGGGGGGGADEGFGFFGGFGFGFGFGGGGGB>GDCFCCGFFGGAEFFFFFF>EFFFGCFFFGFADEBEGGGFFGFFFFB929?<<<<<?GGFGFF??B>,:59*:A):)88G:2:)6><)))
@M00200:205:000000000-AKKM3:1:1101:15953:6046 2:N:0:1
TACCGGGGTATCTAATCCCGTTCGCTCCCCTGGCTTTCGTGTCTCAGCGTCAGCACACTCCCAGCTGTCTGTTTTCACCTTTGGCGTTCCAAACGATATCTACGCATTTCACCGCTCCACCGTTTGTTCCGACAGCCCCTAAGTGGCTCAAGACGGGCAGTATACCGAGCAGTTCCACGGTTGAGCCGTGGGATTTCACAAGGTACTTACCCGTCCGCCTACACACGCCTTATGCCCAGTCGTCAGTAGA
+
CCCCCGGGGGGGGAGGGGGGGGGGGGGGGGGFGGGGGGGGGGGGGGGGGGGGGGGGGGGGGGGGGGGGGGGGCFGGGGGGGFGGGGGGGGGDGGDGFGGGGGGGGGGGGEGGGGGEGGGGGGGGFGGGGGGGC?DCE>EDF8DFFB>8FFGGCFG?>GGFGCEF=;@>5EEBFFF6CFGFGECCADEBDGGDFEF6AEF?BB288=EFC8@7>?GG;<A7268A)=)9*2:)9)-5A2:8)4,:(())-6
@M00200:205:000000000-AKKM3:1:1101:4243:6047 2:N:0:1
TACTGGGGTATCTAATCCCGTTCGCTCCCCTGGCTTTCGTGTCTCAGCGTCAGCACACCCCCAGCAACCTGTTTTCACCGTTGGCGTTCCAAGCGATATCTACGCATTTCACCGCTCCACCGCTTGTTCCAGTTGCCCCTAGGTGGCTCAAGACCGCCAGTATACCGTGCAGTTCCACGGTTGAGCCGTGGGATTTCACAAGGTCCTTAACGATCCGCCTACCCACGCTTTAAACCCAGTACTCAGT
+
@,CCCFFCFEEGGDFFGGGGGGGGGGFGGGGFFGGFFFGGEGG9F<CCFGDG7ECF@E@8FG@FGGEF@FFFG,FF?FG=FG:ACFFGGGGGGFGCFCEGGFGGGEC=ECFF,>+9=FFFF6CGGGDAAFGEFAFG9D?D5E8=@*68=?E+,=?*03=BEFE+;?7+5@*:<EE?98;AFG509D?A5>C>FF?@A6C8*>9>.5>/7.>@2(:;=C8@<3(;)*)/17;)97ADE60(.))...6
@M00200:205:000000000-AKKM3:1:1101:15355:6052 2:N:0:1
TACAAGGGTATCTAATCCTGTTTGCTCCCCACGCTTTCGCGTCTCAGCGTCAGTACCGTCCCAGCAAGCTGCCTTCGCCATTGGTGTTCCTCCCGATATCTGCGCATTTCACCGCTACACCGGGAATTCCACTTGCCTCTTCCGGACTCGAGCTCGACAGTATCCACCCGCCTCCCGGGGTTGAGCCCCGGGCTTTCAGAGCGGACTTACCGAGCCGCCTACACGCGCTTTAAACCCAGTAGTCAGT
+
C<C<CFGGGGGGGGGGGGGGGGGGGGGGGGGGGGGGGGGGGGGGGGGGGGGGGGGGGGGGGGGGGGGGGGF8FGGGGGGGEGEGGGGGGGGGGGGDCEGGDEGGGGCEFGGGGDGFGGGGDECGFGGFGGGGGGGGG?FFBGFF6*@AFFG=EGGFDG>9<FED@@FGD:DFFDFFEBC>:=C6AAF65DE>>E59A?@).=129>F@CAF66(:C>GD03:(0-10711().68?E003-)69<A2
@M00200:205:000000000-AKKM3:1:1101:22743:6052 2:N:0:1
TACTAGGGTATCTAATCCTGTTTGCTCCCCACGCTTTCGTGCCTCAGCGTCAGTATCGGGCCAGTGAGCCGCCTTCGCCACTGGTGTTCTTGCGAATATCTACGAATTTCACCTCTACACTCGCAGTTCCACTCACCTCTCCCGAACTCAAGCTCTTCAGTATCAAAGGCAGTTCTGGAGTTGAGCTCCAGGATTTCACCCCTGACTTGGCAAACCGCCTACGCGCCCTTTAACCCCAATAGTCCGT
+
CCCCCGGGGGGGGGGGGGGFGGGGGGGGGGFGGGGGGGGGCGGGGGGGGGGGGGGGGDEEGGDGGCCFGGGGGGGGGGFFEFGGGGGGGGGGGGEGEFFGGFGGCEGGGGGGGFF?DGCGCFFCFGGFGFFGGGGGGFGFDDFDDADBG?GF,=DFFC99=?9FEDFC5EFFFEF?FFG?FGF?5D9AAFFF5CFGFCG:8=>=CEA**4)**0>DA4A=2>955C>DC8)>C))/*(6,)76<)2(
@M00200:205:000000000-AKKM3:1:1101:12787:6070 2:N:0:1
TACTAGGGTATCTAATCCCGTTTGCTCCCCTAGCTTTCGCGCCTCAGCGTCAGTGTCGGTCCAGGAAGCCGCCTTCGCCACCGGTGTTCCTCCGGATATCTACGCATTTCACCGCTACACCCGGAATTCCGCTTCCCTCTCCCGACCTCAAGCCAAGCAGCTTCCTGTGCAGTTCCTCAGTTTAGCCGAGGGATTTCACACAGGACTGGCAAGACCGCCTACGCGCCCTTTACACCCATAGTAAGT
+
C8CCCGCGFGFGGGAEC9FFGGGGGGGGGGGGFGGGGGGGGGGGGGGGDGDGGEGGGGEGGGGGGGGFFFFEGGDGGGGGGGGFF7F:FGGGGGGG7@EGF8FFG8@+;ECFGC80=FE=DEGEGDGGGGDGGEGEGFEDFDG>G*+:F5A=CFCACG9*,0*+:B8D?F9*<AC69BCFEF+=FFGE49:BBCEFFCD*7@27264(6=(731CF(25((/,2(:5C<C7))4528(,().)..)
@M00200:205:000000000-AKKM3:1:1101:5613:6089 2:N:0:1
TACTCGGGTATCTAATCCTGTTTGCTCCCCACGCTTTCGCGCCTCAGCGTCAGTTCCGGTCCAGTGAGCCGCCTTCGCCACTGGTGTTCCTCCCAATATCTACGCATTTCACCGCTACACTGGGAATTCCACTCACCTCTCCCGGTCTCAAGCCTCACAGTCTGACAGGCAGTTCCTCGGTTAATCCGAGGGCTTTCCCCCGTCACTTGCAAAGCCGCCTACGCTCCCTTTAAACCCACTCGTCAGTAGAC
+
C8CCCGGGGGFGG<CFGGGFGGGGGGGGGGFGDGGGGGEGGGGGG@EFFGGGGGGGFGEGGGDFGFGGGGEGEGGG7CEGEGGGGDFEGFFGGGGGGGGGGGGCGGGEFFDGGGGA6:9A,EFCAFGGGF88DEDF8DF<FGG>E9CAFF,=F6DFDGG5EDEG7F695@A)0>FFF?>5CE*++7,*9CEB@EGFF*A@B=>5(/9C=43**7CC1C>03=7)(=582;=>)9=@E?(30,44((..).-
@M00200:205:000000000-AKKM3:1:1101:8984:6099 2:N:0:1
TACTGGGGTATCTAATCCTGTTTGCTACCCACGCTTTCGTGTCTCAGCGTCAGAAGTGGTCCAGTAAGCTGTCTACACCACAGGTGTTCCTCCTGATATCTACGCATTTCACCGCTACACCAGGAATTCCGCTTACCTCTCCCACCCTCAAGCACTCCAGTTTCCGCCGCACCCTCCCGGTTAAGCCGGGAGATTTCACAACAGACTTAGAGCACCGCCTACACACTCTTTATACCCACTAGTCAGTACAC
+
CCCCCFGGGGGGGGGGGGGGGGGGGGGGGGGGGGGGGGGGGGGGGFGGCFGGGGGGGFGGGGGGGGGGGGGGGGGFFGGGGGGGGGGGGGGGGGGGGGGGGGGGGGGGGGGGGDGFGGFGGGG>FGGGGGGGGGDFGFGFFGGFGFGFGFGGGGGFFGGFDFEGEFGGFGFFFFFFFFGFGG+2?;AB5C*<DGC7BEGEE=BD9BEAEE4343CF9DEFFFFF)=8>::7?3CE)?8(,())7<E<C)9)
@M00200:205:000000000-AKKM3:1:1101:17072:6100 2:N:0:1
TACGAGGGTATCTAATCCCGTTTGCTCCCCTAGCTTTCGCGCCTCAGCGTCAGTAAATGGTCCAGGATGCCGCCTTCGCCACCGGTATTCCTCCAGATATCTACGCATTTCACCGCTACACCTGGAATTCTACATCCCTCTCCCATACTCGAGCCGTCCAGTATCAGACGCAGTTCCCAGGTTACGCCGGGGGATTTCACGTCTGACTTACATTGCCGCCTACGCGCCCTTTATACCCAATAGTCAGT
+
CCCCCGGGGGGGGGGGGGGGGGGGGGGGGGG<EFGGGGGGGGGGGGGGGGGGGGGGGGGG@F@FGGGGGGGGCGCGGDEGCGFGDG+,AEGGGGFG9EFFFGGFFGGGGGGFFGGBG+@FGCFG8@EFEGGGGGGGEFGFFFGBF98D8DCF+=>@EC898=9CEC+DDED5>=FFFF7A@8CC*3>B*@>?D5/58?CCF8;@06E)56)7C)+;A38@?4<5(2.9>)()6).<C8,80:)6<244
@M00200:205:000000000-AKKM3:1:1101:24278:6126 2:N:0:1
TACTAGGGTATCTAATCCTGTTTGCTCCCCACGCTTTCGCGTCTCAGCGTCAGTAACGTCCCAGCGAGCTGCCTTCGCCATTGGTGTTCCTCCCGATATCTGCGCATTTCACCGCTACACCGGGAATTCCACTCGCCTCTTCCGAACTCTAGTCCGGCAGTATCGACCGGCATCCCAGGGTTGAGCCCTGGACTTTCACAGCCGACTTACCGGACCGCCTACACGCGCTTTAAACCCAATCGTCAGTACAT
+
CCCCCGGGGGGGGGGGGGGGGGGGGGGGGGGGGGGGGGGGGGGGGDGGGGGGGGGGGGGGGGGGGGGEFFGGGGGGGGGGGGGGGGGGGGGGGGGGGEEGGGGGGGGCFGGGGGGEGG?CFGGG@CGGGGCGGGGGGFGFFGGFDEGFGFGCEGGFFGGFGGEGFF*@@EEFFEFFFAC?FGD<;EDFFDGFFGCFFEGF32?B9>;7EEE19BGG>G>((.2)(2)9//3<<441C??:7,4:34-.-))
@M00200:205:000000000-AKKM3:1:1101:17268:6148 2:N:0:1
TACTCGGGTATCTAATCCCGTTTGCTCCCCTGGCTTTCGTGTCTCAGCGTCAGCGGATCCCCAGTCATCTGTTTTCACCGTCGGCGTTCCAAACGATATCTACGCATTTCACCGCTCCACCGTTTGTTCCGATGACCCCTGGATCGCTCAAGACCGCCAGTATGCCCGGCCGTTCCCCGGTTGAGCCGGGGGATTTCCCGCGGGCACTTAACGGTCCGCCTACACCCGCCTTAAGCCCCGTAGTCAGT
+
CCCCCGGGGGGGGGGGGGGGGGGGGGGGGGGGFGGGGGGGGGGGGGGGGGGGGGGGGEGGGGEGGFGGGGGGGGGGGGGGGGCCFGEGGGGG=FGGFGGGGGGGGGGGGGGGGGGFGGFGGGGGGGGFGGGGDGGG=DEBFGGFGFGFG>@=>FGFFGD9DCEFFFGG*@BBFFFFFFGBFDC46<FD:DED3ECFF)319>9>9;::2449:>C=2C5:0-<:?C))9)2()454?((43,((.69)
@M00200:205:000000000-AKKM3:1:1101:13403:6171 2:N:0:1
TACCCGGGTATCTAATCCCGTTTGCTCCCCTGGCTTTCGCGCATCAGCGTCAATACCGGTCCAGGATGCCGCCTTCGCCACCGGTGTTCCTCCAGATATCTACGCATTTCACCGCTACACCTGGAATTCCACATCCCTCTCCCGGATTCGAGCCCACCAGTATCGGACGCAGTTCCCCGGTTGAGCCGGGGGATTTCACGTCCGACTTAGCAGGCCGCCTACGCGCCCTTTATACCCACTAGTCAGTAGA
+
C@CCCGGGGGGGGFGGGGGGGGGGGGGGGGGGGGGGGGGGGGGGGGGGGGGGGGFGGGGGGGGGGGGGGGGGGGGGGGCFGGGGGGGGGGGGGGGGGGGGGGGGGGEGGGGGGGGEGGGGGGGGGGGGGGGGGGGGGFGFFEGED9D=FEGFE>CFFGGFGGFGFB>EBGEAEFFFFFC9F:DGFGGEBGGF:EFFFFF:??F09>9:>ABAA6>CBGE0312)1?ED3784>)-4<3(427-:):9<4<
@M00200:205:000000000-AKKM3:1:1101:12035:6192 2:N:0:1
TACGGGGGTATCTAATCCTGTTTGCTCCCCACGCTTTCGCGTCTCAGCGTCAGTCGCCGTCCAGAAGGCCGCCTTCGCCACCGGTGTTCCTCTCGATATCTACGAATTTCACCTCTACACCGAGAATTCCGCCTTCCTCTCCGGGACTCCAGCTCGGTAGTTTCGAGTGCACTTCCTGGGTTTAGCCCAGGGCTTTCACACCCGACTTACCGAGCCGCCTACACTCGCTTTAACCCCACTAGTCAGT
+
C<CCCGGGGGGGGCGGGGGGGGGGGGGGGGGGGGGGGGGGGGGGGGGGGGGGGGGGGGGGGGGGGGGGGGGGGGGGGGGGGGGGGGGGGGGGGGGGFFCFGGGGEFGGGGGGGGGFFGCGGGGGEGGGGGGGGGGGCFGFFGG5E>C@GFGCFGGFFGF>FFEFD>FG>FC>FEFFFFGFGD*0BCGA)57>BGGFFCGCF@BB69BDEBB?(3?E(18?17?;)2)1/1-)6)).;4(3(5))).6
@M00200:205:000000000-AKKM3:1:1101:23630:6209 2:N:0:1
TACGCGGGTATCTAATCCTGTTTGCTCCCCACGCTTTCGCGTCTCAGCGTCAGTAACGTCCCAGCGAGCTGCCTTCGCCATTGGTGTTCCTCCCGATATCTGCGCATTTCACCGCTACACCGGGAATTCCACTCGCCTCTTCCGAACTCGAGCCTGACAGTATCCATCCGCCTCCCGGGGTTGAGCCCCGGGCTTTCAGAACGGACTTACCAGGCCGCCTACACGCGCTTTATACCCAGTAGTCAGTCGAT
+
CCCCCGGGGGGGGGGGGGGGGGGGGGGGGGGGGGGGGGGGGGGGGDGGGGGGGGGGGGGGFGGGGGGGGGGGGGGG@FGGDGFGGGGGGGGGGGGGGGGGGCFGGGGGGGGGGGGFGGGGGGGGGGGGGGGGFGGGGEGFFGGBCBD@FEF>EDGFFGCA;CAFE6DFFEFFF@FFFEC8CCG4A<?ABCGFFG=6F9GB9:B<B9>2)-84::FGFGF0<:>F?D5C3*424:4)<4(.6<4A4<)),,-
@M00200:205:000000000-AKKM3:1:1101:16751:6237 2:N:0:1
TACCAGGGTATCTAATCCTGTTTGCTCCCCACGCTTTCGCACCTCAGCGTCAATACCAGTCCAGTGAGCCGCCTTCGCCACTGGTGTTCTTCCGAATATCTACGAATTTCACCTCTACACTCGGAATTCCACTCACCTCTCCTGGATTCAAGCGATGCAGTCTTAAAGGCAGTTCCGGAGTTGAGCCCCGGGCTTTCACCTCTAAATTACAACGCCGCCTCCGTCCACTTTATACCCAATACTCAGGAGA
+
CCCCCGGGGGGGGGFGGGGGGGAFFFGGGEGGGDEGGGEGCGGGGDGGGGGGGGGGFDGGGGFEFGGGGFGGGGGGGGC:BF@BF<FCCGDFGEEGGFG;,;?FCFFFDGFGGGGFFECF9=DCFCCAAEC9BDDEFDG5FDCFG599?EGFGG6D0@?+@DECD+69DFF5D<DFE>>BF?7F9C,@B6>D5CF;F7=5*7*:**/8:ABE3->:9DB((/2)(3)2::479)17B80(.))))/(((/
@M00200:205:000000000-AKKM3:1:1101:24902:6240 2:N:0:1
TACTAGGGTATCTAATCCCGTTTGCTCCCCTAGCTTTCGCGCCTCAGCGTCAGATGAGGTCCAGCGTGCCGCCTTCGCCACCGGAGTTCCAGATGATATCAACGCATTTCACCGCTCCACCATCTGTTCCGCACGCCCCTACCTCCCTCGAGACTCGCAGTATCCACGGCAGTTCTCCAGTTGGGCTGGAGGATTTCACCACAGACTTGCGAGCCCGCCTACGCGCCCTTTAAGCCCAGTAGTCAGTCGAT
+
C<CCCGGGGGGGGGGGGGGGGGGGGGGGGGGGGGGGGGEGDGGGGGGGGGGGGGGGGDFGGGGFGDFGGGGGGGGGGGGGGGGGDEEGGGDFFGF,CEFGGFD:FGGGFFFGGGGFGFFGGFFGGGFGGGDEDGDE=@ED?FGFGFGFGF6CDDGFFGDEGGFGFFFGFG>BFFFFFFFFGGGF>DCAE4F4?FFGFFGEFF>FFFFCECBF90CFFGF@FFDFBGEDC<?<24A(;48446AFFA<)4((
@M00200:205:000000000-AKKM3:1:1101:19717:6244 2:N:0:1
TACTAGGGTATCTAATCCCGTTCGCTCCCCTAGCTTTCGTCCCTCAGCGTCAGATAGGACCCAGTGGACCGCCTTCGCCTCCGGTGTTCCTGATGATATCAACGCATTTCACCGCTCCACCATCAGTTCCGCCCACCTCTATCCTCCTCTAGCTTGCCGGTTTGAAGCGCAATTCCTCGGTTGGTCCGAGGGATTTCACACCCCACCTAACAAGCCGCCTACGGACTCTTTACACCCAATAGTCAGT
+
CCCCCGGGGGGGGGGGGGGGGGGGGGGGGGGGFGGGGGGFFGGGGGGGGGGGGGGFGFFGGGGFFGGFGGGGGGFGGGGGGGGGGGGGGGGFEAFGGGGG8EGGGGGGGFGGFGGDGGGGGGGGFGGGGGG>=CGGGFGFFFGFFFGFGFF9FGGFFGGFGD>>9<:F5EAA56BF9B>?FECC*=<?*9;45CFDFEF4>@(06@0(43@;;@EE9DDD<D?)1:.>>C<)49<BE:(4446A<<>
@M00200:205:000000000-AKKM3:1:1101:22211:6253 2:N:0:1
TACTAGGGTATCTAATCCGGTTTGCTCCCCACGCCGTCGCGTCTCAGCGTCAGGTCTCGGCCAGTTCGCCGCTTGCGCCACTGGTGTTCCTCCCGATATCTACGCATTTCACCACTACACCGGGAATTCCACGAACCTCTCCGAGCCTCCAGATCGGCTGTCTACCGCGACCTCTCCCAGGCAAGCCGGGAGCTTTCACACGGCACATACCCATCCGCCTGCACGCGCTTTACACCCAATACTCAGCAGAC
+
CCCCCGGGGGGGGGGGGGGGGGCGDGGGGGGGGGGDGGGGGGGGGGGGGGGGD8EF9FFFE@FGDFGGGEGGGEFGGGGGGCGGGGGGG9ADFFC@G=EGGGEGGGGGGGGGGGGFGG8FGG7@+@EFGGDFDCCEEFG@AEC>+953@CFF93;?EGGFGG4:;B4CD*)5)>=FAFCF*8;7FGGEE)/5AGGFFFG4:907028<4>:(,(;C?GF?1?BF(:)9/*3).)47>1:(8)-840)68?(
@M00200:205:000000000-AKKM3:1:1101:18054:6254 2:N:0:1
TACTGGGGTATCTAATCCTGTTTGCTACCCACGCTTTCGAGCCTCAGTGTCAGTTACAGTCCAGAGAGCCGCTTTCGCCACCGGTGTTCTTCCGAATATCTACGAATTTCACCTCTACACTCGGAATTCCACTCACCTCTCCTGGATTCAAGCGATGCAGTCTTAAAGGCAGTTCCGGAGTTGAGCCCCGGGCTTTCACCTCTAACTTACAAAGCCGCCTACGTGCGCTTTAAACCCAATAGTCAGTAGAC
+
CCCCCDGGGGGGGGGGGGGGGGGGGGGGGGGGGGGGGGGGGGGGGGGGGGGGGGGGGGGGGGGGGGGGGGGGGGGGGGGGGGGGGGGGGGGGGGGGGGGGGGGGG8CFGGGGGGGFGGGGGGFGGGGGGGGGGGGGGFGFFGGFG?GFGFDDGG+DDGF5@DDGEFFG5899?EFFFFDAFF7E*@FFFD>DFGGGF@FFBFE*A;;EFEEE:)?DAGF25=@A:EBG)82><3)3=((/).9?ECE?;E)
@M00200:205:000000000-AKKM3:1:1101:12651:6256 2:N:0:1
TACTGGGGTATCTAATCCTGTTCGCTACCCACGCTTTCGTCCATCAGCGTCAATCCATTAGTAGTAACCTGCCTTCGCAATTGGTATTCCATGTAATCTCTAAGCATTTCACCGCTACACTACATATTCTAGTTACTTCCTAATAATTCAAGTTTAGCAGTATCAATGGCCGTTCCACCGTTGAGCGCTGGGCTTTCACCACTGACTTACCAAACCGCCTACGGACCCTTTAACCCCAATAGCCAGTAGAC
+
CCCCCGGGGGGGGGEDGGGGGGGGGGEGGGGGGGGGGGEEGGCGGGGGGGGGGGGGGGGGGFFGGGDGFGGGGGGGGGDEEGFGGGGGGCFFEGGGGFGGDEE;CGGGGFFGGGGFGGGGGCG@?;FGGFFCFGGGGFGBD;=DFDCFGF;DFG9DDFFFGGFGFFGGFGFAEFFFB885A>DFFFG*0=69DFGGFFGFC9CCEFF<CFEF@CGE)CEDADA/)=?DFG@CC*72:2(5.**0>5>EC*)
@M00200:205:000000000-AKKM3:1:1101:15149:6264 2:N:0:1
TACCGGGGTATCTAATCCTGTTTGCTCCCCACGCTTTCGTGCCTGAGCGTCAGTGTTGGCCCAGGGGGCTGCCTTCGCCATCGGTGTTCCTCCGCATCTCTACGCATTTCACTGCTACACGCGGAATTCCACCCCCCTCTGCCACACTCCAGCCCGCCAGTTTCCCATGCCATTCCCAGGTTGAGCCCGGGGCTTTCACACAGGACACGGCGAACCGCCTGCGCACGCTTTATACCCAGTAGTCAGT
+
CCCCCGGGGGGGGGGGGGGGGGGGGGGGGGGGGGGGGGGGGGGGGEFGGGGGGGGGGCGGGGGGGGGGGGGGGGGGGGGGGGFE@EEGGGGGGGGFGGGGDGGFGGCGCFGGGGGFGGGGGGGCCC6?FGFEFGDGGFGFFGGFGFGFGFF9DGGBFED5>+;CEFGFAGF=>CFFFFG8CFG668F:55EBFGFFB3CEFD?;(63=?0939;GGFGE0(4;EFDDG<*()6>>)<<::)64<944
@M00200:205:000000000-AKKM3:1:1101:17352:6272 2:N:0:1
TACACGGGTATCTAATCCCGTTTGCTCCCCTGGCCTTCGTGCCTCAGTGTCAGGAACTGTCCAGAGACCCGCCTTCGCCACTGGTCTTCCTCATGATCTCTACGCATTTCACTGCTACACCATGAATTCCAGTCTCCTCTCCAGTCCTCAAGCACCGCAGTATCGAATGCAGTTTCGGAGTTAAGCTCCGAAATTTCACACCCGACTTACAGCGCCACCTACGCACCCTTTATGCCCAGTAGTCAGT
+
CCCCCGGGGGGGGGGGGFGGGGGGGGGGGGGGGGGGGGGGGGGGGGGGGGGGGGFGGGGGGGGGGGGGGGGGGGGGGGGGGGGGFGGGGGGGGGGGGGGGGGGGGEGGGGGGGGGFDDFGGGGGGGDFGGFFGGGGGFGDFEGFC?FEGFDFGGGFEGGEGCDFFF6FFGFFF7E?596?FGG=FGFFFGDF*,<@?*@C5@AAAFBF588@5:CE)3ABFF=;/=:D<*7C85=*?;?3)7<?))7
@M00200:205:000000000-AKKM3:1:1101:20346:6273 2:N:0:1
TACAGGGGTATCTAATCCTGTTTGATCCCCACACTTTCGTGCCTCAGCGTCAGTTTGAGTCTAGTAAGCTGTCTACACTATCGGTGTTCTTGACGATATCTAAGCATTTCACCGCTACACCGTCAATTCCGCCTACCTCGACTCTACTCAAGCCCATCAGTATCAATGCCACCCTCCCGGTTAAGCCGGGATATTTCAGCACTGACTTAATAGGCCGCCTACGCACCCTTTATACCCAATAGTCAGT
+
CCCCCGGGGGGGGGGGGGGGGGGGGGGGGGGGGGGGGGGGGGGGGGGGGGGGGFGGGGGGGGGGGGGGGGGGGGGFEFFGGGGGGGGGGGGGGGGGGGGGGGGFEGGGGGGGG>EDGGGGGGGGGGGGEFCEGGGGG?G=DGDEGFGFGFGDFGGFFGGFGGFGF7CEF8FD6@FFFFGBFEDGFFFFFGGFFGGFFEFEEDFFF9EFFAEC?EFEAGFFFDFB?EDGF4=4CFFCC3,,5>?EEFF
@M00200:205:000000000-AKKM3:1:1101:25260:6274 2:N:0:1
TACTAGGGTATCTAATCCTGTTTGCTCCCCACGCTTTCGCGCCTCAGCGTCAGTGTCGGTCCAGATGGCTGCCTTCGCCATCGGTGTTCTTCCCAATATCTACGAATTTCACCTCTACACTGGGAATTCCACCATCCTCTCCCGAACTCTAGCGCACCAGTCTCAAGCGCGGTTCCCAGGTTGAGCCCGGGGCTTTCACGCCTGACTTGATCCACCGCCTACGCGCCCTTTATCCCCAATAGTCATT
+
CCCCCGGGGGGGGGGGGGGGGGGGGGGGGGGGGGGGGGGGCFGGGGGGGGGGGGGGGGGGGGGGGGFGGGGGGGGGGGGGGGGEFGGGGGGGGGGFGGGGGGGGGGGCGGGGGGGFFFEGGGCFGEGDFGGGGGDFGFGFFGD?CBGFGFFFFGG5@GG*,=DGFFFGFEAB>ADFFFFFFFF9*<??>DEFFGGGFFGFD=:BFFE?3*88CEFCFGFFFF;B@GFDCD?<A)4>C12:4>D<2))
@M00200:205:000000000-AKKM3:1:1101:6967:6280 2:N:0:1
TACGGGGTTTCCTATTCCGTTTGCCCCCCACGCCTTTGTGCCTGAGCGTTAGTGCAGGCCCAGGGGCTTGCCTTCGCCCTCTGTGTTTCTCCGCATTTCCACGCCTTTCACCGCCACACCCGGAATTCCATCTCCCCCCGCCGCACTCCACCGACGCCGTCACAAACCCCGTTCTCACATTGCGCCCGCGCCTTTCACCTCCGTCCTACATCACCCACCTCCCCCCCCTTACCCCCCCTCTACAGCCGTAC
+
CBCB@:FG+,,,,<6,C,=EFG,<,,CFG+C+@,CE,,C,C,,,6,6+@,,8C<@E98C,B,<,,66+64DFC?:,,B,+B,99,CE,ACF5+@+,+,4,,9+@4,4?,,@,4>+*=,=+BC+446D,A,6@9ED=+3+)0@1*@A;);A79*3/***/:8*(+7)**)*2,;=);:+03?++/)=*.))*))22**.+)3(,-3(3)80).<<C5(15(4((02*8)/*).(,39*(4(().)))(((-,
@M00200:205:000000000-AKKM3:1:1101:26163:6293 2:N:0:1
TACAAGGGTATCTAATCCCGTTCGCTCCCCTAGCTTTCGCGCCTCAGCGTCAGTGTCAGCCCAGCAACCCGCCTTCGCCGCAGGTGTTCCTCTCGATATCTACGCATTTCACCGCTACACCGAGAATTCCAGTTGCCCCTTCTGCACTCTAGCCCCGCAGTATCAGTTGACCTTTCTGGGTTAAGCCCAGAGATTTCACAACTGACTTCCGGTGCCCGCTTACGCGCCCTTTAAACCCAATAGTCAGT
+
CCCC@EECGGGGGGEGGGGGGGGGGGGGGGGFGGGGGGGD@FGGGGGGGGGGGGGGGGGGFFGGGGFGGGEGGGGGGGGGG7FGGGGGGGGGGGGGGGGGGGGGGDGGGDAGG6EDGGEGG6EEDGGGGGAC6@=DFFGFBGE7EFFEGFCCG?D59EGEEGFGFFGCF7C0B8+9BA?>FEG+BFFFFFG>*=BFFCGE<@FFFFEC**0(69*=(2=(683:8:>C78:)))6<CB?2:)64:)--
@M00200:205:000000000-AKKM3:1:1101:25817:6297 2:N:0:1
TACCCGGGTATCTAATCCTGTTTGCTCCCCACGCTTTCGTGCCTGAACGTCGATGCTGGACCAGGAAGTCGCTTTCGCCACTGATGTTCCTTCCGATATCTACGCATTTCACCGCTACACCGGAAATTCCACTTCCCTCTTCCGCATCCTAGCTATGCAGTCTCGAATGCAATTCCCAGGTTGAGCCCGGGGCTTTCACACCCGACTTACATAACCGTCTACGCACGCTTTATCCCCAATAGTCAGTAACT
+
CCCCCDGGGGGGGGGGGGGGGGGGGGGGGGGGGGGGGGGGGDGGGGGGGGGGGCGGGGGGGGGGGFGGGGGDCGGGGGGGGGFGGGGGGGGGGGGGGEEGGGGGGGDEGGGFGGGEDE?,BEGGGGGGGFGFGFFGGBGBFGGDGFGBFFCDGGGFFGC+7A9?EF88DE@CFFFFFFDFFGGFAFGF>DGFFGGGFFGFF22592=5>BE<?CFF68>((135;C5397;<3).4B((3))55<)..)))
@M00200:205:000000000-AKKM3:1:1101:7543:6303 2:N:0:1
TACGGGGGTATCTAATCCCGTTCGCTCCCCTGGCTTTCGCGCCTCAGCGTCAGAAGAGGTCCAGCACGCCGCCTTCGCCACCGGAGTTCCTATGCATATCAACGCATTTCACCGCTCCACGCATAGTTCCGCATGCCCCTACCTCCCTCGAGGCCGCCAGTATCCGAGGCCGTTCCACGGTTGAGCCGTGGGATTTCACCCCAGACTTGGCAGCCCGCCTACGCGCCCTTTCAACCCCATAGTCAGTAACT
+
CCCCCGGGGGGGGGGGGGGGGGGGGGGGGGGGGGGGGGGGCGGEGGGGGGGGDFGGGFGGGGGGGGGGGGCEGGGGDGGGGGGECGGGGGGGGGGGGCCFFGEFGGGGGGFGGGGFGGGGGEGG:EGGGGGGG6+8CFGFFFGF,@CDF5E*:CFAAG<BC8?FFAD5AEF6:05FAB5:FE5*)>C3B3E:)3:6B)<<?9:06(452)4<?(;;9D;2(.(56E@D/9:)6))48-((.).--6A4)-)
@M00200:205:000000000-AKKM3:1:1101:15176:6325 2:N:0:1
TACGCGGGTATCTAATCCTGTTTGCTCCCCACGCTGTCGCGCCTCAGCGTCAGCCATGTCCCAGCAGGCCGCCTTCGCCACCGGTGTTCTTCCGGATCTCTACGCATTCCACCGCTACACCCGGAATTCCACCCGCCTCTACTGTGCTCCAGCGCGAGAGTATCGCAGGCCGATCCGGGGTTGAGCCCCGGCCTTTCACCCCCGACTCCTCGCGCCGCCTACGCGCCCTTTAAGCCCAGTCGTCAGAAGCC
+
CCCCCGGGGGFGGGGGGGGGGGGGGGGGGGGGGGGGGGGGGGFCGGGGGCGGGGGGGGGGGGGGGFGGGGGGGEGGFGGGEFGGGGECFGGGGGGGGGGGFGGGGEEGGGGGGGGFCFFGGEEEEEGGGGGGGGGGGFGFBEGFFFFEGFGGGGGFBGDBFGEGD)9CBED@EFDFF:D)<CGFFGFFFDE)>5FCB>GABF>99BFBF<7?B6EE(9;B0<?FFGBD)*.)-)6:FBF3,((--()).((
@M00200:205:000000000-AKKM3:1:1101:7285:6332 2:N:0:1
TACTAGGGTATCTAATCCTGTTTGCTCCCCACGCTTTCGCGTCTCAGCGTCAGTAACGTCCCAGCGCGCTGCCTTCGCCATTGGTGTTCCTCCCGATATCTGCGCATTTCACCGCTACACCGGGAATTCCACTCGCCTCTTCCGAACTCTAGTCCGGCAGTATCGACCGGCATCCCAGGGTTGAGCCCTGGACTTTCACAGCCGACTTACCGGACCGCCTACACGCCCTTTCTACCCCATCGTACGTCGAT
+
CCCCCGGGG<FGGFFGGGGGGGFFGGGGGGGGGGEGGGCFGBGGG<AFEGGGDGDAF:FEGGGGGG+@@@FGGGEGGGG@:F?8F<FGGGGGCGG,C=EGGGGGGEGGGGCGEGGDGGDGGEGG+>DGFGGGC==CGBGE+3B>EDDFGFFG;CGB58;5D@EG=5;C@DB=EFFF;AF4<@G*6CFFA4:8AFGFFEGC3;;(2>B1C@><(4EG1>@FBB0;0:)</2446:9<F01:,81(4(((-((
@M00200:205:000000000-AKKM3:1:1101:18349:6359 2:N:0:1
TACCGGGGTATCTAATCCTGTTCGCTCCCCACGCTTTCGCTCCTCAGCGTCAGTTGTTGCCCAGAGACCCGCCTTCGCCACCGGTGTTCCTCCTGATATCTGCGCATTTCACCGCTACACCAGGAATTCCAGTCTCCCCTGCAACACTCTAGTTTGCTCGTATCGACTGCAGACCCGAGGTTGAGCCTCGGGATTTCACAGCCGACGCAACAAACCGCCTACGAGCTCTTTACACCCAATAGTCAGTAGA
+
CCCCCGGGGGGGGGGGGGGGGGGGGGGGGGGGGGGGGGGGGGGGGGGGGGGGGGGGGGGGGGGGGGGGGGGGGGGGGGGGGGGGGGGGGGGGGGGGGGFFGGFGGGDGFGGGGGGFGGGGGGGGDDFGGGGGFFFGGFDDFGGFGFGFGFG7@FGFFFCEGGFGF?DGEGFFFF>FFFCEGGGFFG69AG5DEGGGFEC<B=59=9;B>9>FF@FF>GA123BDBC5>*:9A<>A?GB(2)5).9).5-4
@M00200:205:000000000-AKKM3:1:1101:4419:6379 2:N:0:1
TACCGGGGTATCTAATCCTGTTCGCTCCCCACGCTTTCGTGCCTCAGCGTCAGTTACAGCCTAGTAAGCTGCCTACGCAATCGGTGTTCTTGATGGTATCTATGCATTTCACCGCTACACCATCAATTCCGCCTACCTCGTCTGTACTCAAGCCCTACAGTATCAATGGCAGTTCCATCGTTGAGCGATGGGCTTTCACCACTGACTTATAGGGCCGCCTACGCACCCTTTAAACCCAATAGTCAGTCGAT
+
CCCCCGGGGGGGGEGGGGDGFGGGGGGGGGGGGGGGGGGGGGGGGGGGGGGGGGGGGGGGGCFGGGGGGGGGGGGGGGDEGGG7:FGGGGGGGGFGGBEGAEGFFGFGCEGGGGGFGGGGG=FG<FFFGGD+=E>EGFGFFDFFGFGFD+A+DDGFFGGFGGFGFFCFFGFAFFFFDFGEGFDCAGGDA6:?AFFFCEF58=:@@EBEAEEFB2:8ADBD>@@B2?>CGG;4?))/=86;EEEFC9<)(/(
@M00200:205:000000000-AKKM3:1:1101:20342:6384 2:N:0:1
TACCGGGGTATCTAATCCTGTTTGCTCCCCACGCTTTCGTACATGAGCGTCAGTGTCGGGCCAGGAAGCCGCTTTCGCCACCGGTGTTCCTCCTGATATCTACGAATTTCACCTCTACACCAGGAATTCCGCTTCCCTCTCCCGCACTCAAGCCCACCAGTTTCGGGCGCAATTCCGGGGTTGAGCCCCGGGCTTTCACACCCGACTTAGCAAGCAGCCTGCGTACGCTTTAAGCCCAGTAGTCAGT
+
CCCCCGGGGGGGGGGGGGGGGGGGGGGGGGGGGGGGGGGGGGGGGGGGGGGGGGGGFGGGGGGGGGGGGGGGGEGGGGGGGGGGGGGGGGGGGGGGGGGGGGFGGGGGGGGGEFGFGGGGGGGGFGFGGGFCGGGGGFGDFEGEGFGBGFGGGGGFFGGFFGFFDDDGFGEFF=FFFFGFGGDGFGGFEGGFFGFFFEGE@(691:>1<AFFA08C?FF7<?0>?559<D,54<<:816()65)65<
@M00200:205:000000000-AKKM3:1:1101:25443:6399 2:N:0:1
TACTAGGGTATCTAATCCTGTTTGCTCCCCACGCTTTCGCGTCTCAGCGTCAGTAACGTCCCAGCGAGCTGCCTTCGCAATCGGTGTTCCTCCTGATATCTGCGCATTTCACCGCTACACCAGGAATTCCACTCGCCTCTTCCGTACTCTAGTCCGACAGTATCCACCGGCATCCGAGGGTTGAGCCCCCGACTTTCACAGCGGCCTTACCGAACCGCCTACACGCGCTTTATGCCCAGTCGTCAGT
+
CCCCCGGGGGGGGGGGGGGGGGGGGGGGGGGGGGGGGGGGGGGGGGGGGGGGGGGGGGGGGCDGGGGGGGGGGGGFFGGGGGGGGGGGGGGGGGFGFGFFEFGGGGGGGGGGGGGFGGGGGGCE+@DCFGDGGGGGGFGFFGGFGFGBGF8==@DFFGG>EGDGFFGF*@ABEFFA>5C4>D>0AEFFFDG>DGGGFFF*7=FB(:<@EF8(3:EGFGFFFFBFFG)5)1(-6)).2,442:1114A
@M00200:205:000000000-AKKM3:1:1101:26128:6402 2:N:0:1
TACCAGGGTATCTAATCCTGTTTGCTACCCACGCTTTCGCGCCTCAGCGTCAGATGCGGACCAGGGACTCGCCTTCGCCGCCGGTGTTCCTCTCGATATCTACGCATTTCACCGCTCCACCGAGAGTTCCAGTCCCCCCTACCGCCCTCAAGAACCGAGGTTTGGCGCGCACTTCCCCGGTTGAGCCGGGGGATTTCACACGCCACCTACGGAACCGCCTACGCGCCCTTTAAACCCCATCGTCAGTCGAT
+
CCCCCEGDGGGGGGGGGGGGGGGGGGGGGGGGGGGCFGGGEGGGGGFFGGG@@EFEFGGGGGGGGGGGFGFGGGGGGGGGDGGEGGGGGGEF9FCFG8EGFFGGGGGEGG,?FGE5CCFGGDGE@E>FFGFGGFGEFEGFFGGFGFCBFFF*@?FFDGG*;CC<28<EEE:>B@AAFFD3F8<FFE=8>CEFD=FF*4<4:;FBF?:<?BFF?(?CBGF<:?1B1C@G)2:4))81?(-3(4,8:()),,(
@M00200:205:000000000-AKKM3:1:1101:22156:6405 2:N:0:1
TACTGGGGTATCTAATCCCGTTCGCTCCCCTAGCTTTCGCGCCTCAGCGTCAGTGTCAGCCCAGCAACCCGCCTTCGCCGCAGGTGTTCCTCTCGATATCTACGCATTTCACCGCTACACCGAGAATTCCAGTTGCCCCTTCTGCACTCTAGCCCCGCAGTATCAGTTGACCTTTCTGGGTTAAGCCCAGAGATTTCACAACTGACTTGCGGTGGCCGCCTACGCGCTCCTTAAACCCAGTAGTCAGTCG
+
CCCCCGGGGGGGGGGGGFGGGGGGGGGGGGGGGGGGGGGGGGGGGGGGGGGGGGGGGGGGFGGGGGGGGGECGGGGGGGGGGGGGGGGGGGGGGFFAEGGFGGGGGGGGGGGGGGFGGGGGGGGEEGGFFGGGGGGFFGFFGGFGFGFGFF7DDFEEGGFG7CGEFGGFGFFFBFFFF7CFGGGFGFFFCGF*DCFFEGF@FEEEFFF3C9:@(=C@DDF:635;5=<G)?<>447;86?BFABA)6<23
@M00200:205:000000000-AKKM3:1:1101:19570:6417 2:N:0:1
TACGCGGGTATCTAATCCTGTTTGCTCCCCATGCTTTCGTGCCTCAGTGTCAAATAAATCGTAGCCACCTGCCTTCGCAATCGGTGTTCTGGATGATATCTATGCATTTCACCGCTACACCATCCATTCCGGCAGCCTCCAATTCTTTCAAGCTTAACAGTATCAATGGCACCTCAACCGTTGAGCGGCTGTATTTCACCACTGACTTATTAAGCCACCTACGCACCCTTTAAACCCAGTAGTCAGT
+
CCCCCGGGGGGGGGGGGGGGGGGGGGGGGGGGGGGGGGGGGGGGGGGGGGGGGFGCFGGGGGFFGGGGGGGFGGGGGGGGGGGGCGGGGGGGGGGGAFGGGGGGGGGGFEGGGDGFGGGGGGGGGGGGGGDE>EGGGFGDFGGFGFGEGFGDGGGFFGFBFFEGF7CCDFBDFDFDFFD?CCGGCFDFDGGFFCFFFFFEFB=EEEFFFCEE64D6)9FB=B2?>ED5*00.6;8@EFFFF9E353)
@M00200:205:000000000-AKKM3:1:1101:15432:6448 2:N:0:1
TACACGGGTATCTAATCCCGTTCGCTCCCCTAGCTTTCGTGCCTCAGCGTCAGAAGAGACCCAGTGAGCCGCTTTCGCCACTGGTGTTCCTTAGGATATCAACGCATTTCACCGCTCCACCCTAAGTTCCGCTCACCTCTGTCTCCCTCGAGCACGGCAGTATCAAGCGCAATTCCTCGGTTGAGCCGAGGGATTTCACACCCAACTTACCGCGCCGCCTACGCACCCTTTAACCCCAATAGTCAGTAGAC
+
CCCCCGGGGGGGGGGGGGGGGGGGGGGGGGGGGGGGGGGGGGGGGGGGGGGGGGGGGGGGGGGGGGGGGGGGGGGGGGGGGGGGGGGGGGGGFGG?FGFFEGGDGGGGGGGGGGGFGGGGGGGFFGGGGGGGGGGGGFGFFGGFGFGFGEGCEDGFFGGFGFFG@FFGFGFBFFFFFFCAFC5DADGEDDGEEGGGC4=EB@95BFFFEFFFFFGGFGF?:?BFFGBD973>A)).;:B<DF<2:942):)
@M00200:205:000000000-AKKM3:1:1101:8626:6459 2:N:0:1
TACAGGGGTATCTAATCCCGTTTGCTCCCCACGCCTTCGCGCCTCAGCGTCAGGGTGCGCCCAGAGCCCCGCCTTCGCCACCGGTGTTCCTCCCGATCTCTACACATTTCACCGCTACACCGGGAATTCCAGGCTCCTCTGCGCCCCTCAAGAAAACCAGTTTCGGCCGACCCCCGCGAGTTGAGCCCGCGGATTTCACGACCGACTTGGCCTCCCGCCTACGCGCCCTTTAAACCCAATAGTCCGT
+
CCCCCGGGGGGGGGGGGGGGGGGGGGGGGGGGGGGGGGGGDGGDGGGGGGGGGGGGGGGGGGGGGGGGGGGGGGGGGGGGGGGGGGGGGGGFGGGDGGGGGGGGGGGGGGGGG6EDGGCGGGGGGGFFGGFGGGGGGFGFFFED7BGCDFGGGFFFFGGF9DEGFFDEEGBBBDFFF;C>FEFFFDGFFGC)7/:C=)A?F>>F991:<?>DD?F=2CE?0:<EBGDD)*)6-4<7;0<3:<A<)(,
@M00200:205:000000000-AKKM3:1:1101:22010:6461 2:N:0:1
TACTGGGGTATCTAATCCCGTTCGCTACCCTGGCTTTCGTTCCTCAGCGTCAGATAAGGCCCAGTGAGCCGCCTTCGCCTCCGGTGTTCCTGATGATATCAACGCATTTCACCGCTCCACCATCAGTTCCGCTCACCTCTACCTTCCTCAAGCCTGCCGGTTTGGAGCGCCATTCCTCGGTTGAGCCGAGGGATTTCACACCCCACCTAACAGGCCGCCTACGAACTCTTTACACCCAGTTAGTCAGT
+
CCCCCGGGGGGGGGGGGGGGGGGGGGGGGGGGGGGGGGGGGGGGGGGGGGGGGGGGGGGGFGGGGGGGGGGGGGGGGGGGGGGGGDEGGGGGFGGFGGGGGGGGGGGGGGGGGGGED@8EFGGGGGGGGGGGGGGGGFGEFGGFGFGFGFGDGGGFFGDFEDAGFACGFGFBFFFFFFGFG5C5FGGFFGCDFGGGFEGFF>2>>>DDFFFFEFGE@GFFFFFF@C)2:>2:>>7(::63<AABAA><
@M00200:205:000000000-AKKM3:1:1101:6380:6472 2:N:0:1
TACTCGGGTATCTAATCCGGTTCGCTCCCCACGCTTTCGTGCCTTAGCGTCAGAAATAGCCCAGTAACCTGCCTACGCCATTGGTGTTCCTTCTTATATCTACGGATTTCACTCCTACACAAGAAATTCCAGTTACCTCTGCTACTCTCGAGTTAGTGAGTTCGAATAATAGTCTGTATGGTTGAGCCACCAGGTTTCACTATTCGCTTTACTAACCGCCTACGCGCACTTTCTCCCCAATAGTCAGT
+
CCCCCGGGGGGGGGGGGGGGGGGGGGGGGGGGGGGGGGGGGGGGGGGGGGGGGGFGGGGGFGGGGGGEGGGGGGGGGGGGGGFGGGGGGGGGGGGAFFGGGGGGGGGGGGGGEFGFGGGGGFFFG8DGGGGGGGGGGFGFFGG+@DDEGFGGGGDF<E99DEBGDDDFFGBFF*2?D?FF,EGGFFFDFF?:F6@C9CFECE@CCD=DF=8A@@E8=9B2:4759;?)?C5@*8*0?0313;C<396)
@M00200:205:000000000-AKKM3:1:1101:21776:6493 2:N:0:1
CACCCGGGTATCTAATCCCGTTTGCTCCCCACGCCCTCGCGCTCCAGTGTCAGGCACAGGCTCGCACGCCGCCTTCGCCCCTGCTGTTCCACCCCACCCCCACCCACCTCACCACCCCACCGCCCCTTCCCCCCCCGCCCCCCGCCCCCTCCTCGCCCCGCTCGCAGCGCACTCCCCCCCTTCACCCCGCCCCCCTCACCCCCCCCTCCGACCACCCCCTCCACACCCTCTCACCCCAATACTCCCCCCCC
+
-6BCC>7:++;FCD,6FDGE,,,,C,CFGG<F:@<F+B:F:F7,@,,<,6C,,,C,CE,,D,C++6+8@D+@F,,4,BF,:++,,,5,:CEFFG7F7:+6+6C+B++46A3BF,30=@+3B8++++6,@:,@C*<C*3@(5?7):5C(C)//*;*8<;)0//-/()*:.8)4)5.8BD3)/***/3>B))/05**)7(:2439>(4(((((41,;?(1<((((8(;>D**(.)).3C(,()))5((((((-
@M00200:205:000000000-AKKM3:1:1101:14165:6519 2:N:0:1
TACACGGGTATCTAATCCTGTTCGCTCCCCACGCTGTCGTGCCTCAGCGTCAGTAACAGCCTAGTCAGCTGCCTTCGCAATCGGGGTTCTGGACCGTATCTATGCATTTCACCGCTACTCGGTCCATTCCGCCAACCTCGTCTGTACTCAAGCCCGTCAGTATCCAGGGCAGTTCCACTGTTGAGCAGTGGGCTTTCACCCCGGACTTAACGGGCCGCCTACGCACCCTTTATACTCAGTAGTCAGT
+
CCCCCGGGGGGGGGGGGGGGGGGGGGGGGGGGGGGGGGGGGGGGGGGGGGGGGGGGGGGGGGGGGGGGGGGGGGGGGGGGGGGGGGGGGGGFFGGEFGDFGGGGGGGGGGGGGEGDGGGFGGGGGGGGGGGEGGGGGFGDFGGFGFF;DFFFGGFEBGGEGGFGFFGGEG?>CEFFFFGFFC>EFGGFFFGFFFGGFFGF>>A2(8>*@=>@2>EDBG8?D;DEFG>DG4)-6><)<.:A2<<2-5A
@M00200:205:000000000-AKKM3:1:1101:19887:6543 2:N:0:1
TACTGGGGTATCTAATCCTGTTTGCTCCCCACGCTTTCGCGTCTCAGCGTCAGTCACGTCCCAGCGAGCTGCCTTCGCAATTGGTGTTCCTCCCGATATCTGCGCATTTCACCGCTACACCGGGAATTCCACTCGCCTCTTCCGCACTCTAGTTCGGCAGTATCCACCGGCATCCCAGGGTTGAGCCCTGGACTTTCCCAGCAGACTTACCGAACCGCCTACACGCCCTTTACACCCAATCGTCAGTAGAC
+
CCCCCGGGFEFGGFFGGGGGGGGGGGGGGGGGGGGGGGGGGGGGGGGGGGGGGGGDGCGFGGGGGGGGGGGGGGGGGGGEGCEDGGGGGGGGGEGFGGGGGGFGGGGGCFGGGGGFGGGGFGGDCEFEFGFGFF?EGFG5DGG>GFG=FFGGFGFEDGG>EF5DEFF6?E>94<AAAA4>BA<DAGGFFGFF)=F@64CAE;D8@D@?EE5<;>D82C@(42?FFG)1/0).).288,-4((42:04<2<)
@M00200:205:000000000-AKKM3:1:1101:5505:6549 2:N:0:1
TACGGGGGTATCTAATCCCGTTCGCTCCCCTAGCTTTCGCGCCTCAGCGTCAGTGTCAGCCCAGCAACCCGCCTTCGCCGCAGGCGTTCCTCTCGATATCTACGCATTTCACCGCTACACCGAGAATTCCAGTTGCCCCTTCTGCACTCTAGTCGCACAGTATCAGTTCACCTTTCCGAGTTAAGCTCGGAGATTTCACAACTCACTTGTGCTGACCGCCTACGCGCCCTTTAAACCCACTAGTCAGT
+
CCC8CGGGGGGGGGGGGFFGGGGGGGGGGGGCGGGGGGGGG+CFGGGGGGGGGGC@6CFFGGGGFEDF,CGG+CFGFEGCGCFG+@FFGGG9,EGGG8CG,4EGGGGEGGGGGGGF6CFGGGGEG7EFE9EGGG8FCFGF*@<8ECFF>AGD;CDADE4FFG?@<9F@+>8>AE9FFDCDFCCDFGCADD*8)=<C@<193,;)./7))7=9).+<;D89?::)2/79D<(5<)65836(((4:4)46
@M00200:205:000000000-AKKM3:1:1101:23204:6574 2:N:0:1
TACCAGGGTATCTAATCCTGTTTGATCCCCACGCTTTCGTGCCTCAGAGTCAATGATTGTGTAGTGAGCTGCCTTCGCAATTGGTGTTCTATGTCATATCTAAGCATTTCACCGCTACATGACATATTCCGCTCACCTCCACAATATTCAAGGCAGATAGTATCAACGGCAGTTTCCAAGTTAAGCTTGGAGATTTCACCACTGACTTACCTGCCCTCCTACGCACCCTTTATACCCAGTAGTCAGT
+
CCCCCGGGGGGGGGGGGGGGGGGGGGGGGGGGGGGGGGGGGGGGGGGGGGGGGGGGGGGGGGGGGGGGGGGGGGGGGGGGGGGGGGGGGGGGGGGGGGGGGGGGGGGGGGGGGDG?DGGGGCFCFFGGGFGGGGC=FFCDFFGFEFDEGFFGGGF5D=FFDDEFFFGGEGFAFDFFFFGFGGF8D,BFF6?FFGCCDFDDB)359@C@*0:AEFC8@;BFFFF?)53;*4>66EAED7B2*1/>6*:
@M00200:205:000000000-AKKM3:1:1101:27910:6604 2:N:0:1
TACGCGGGTATCTAATCCTGTTTGCTCCCCACGCTTTCGCACCGCAGCGTCAATACTTGTCCAGTCAGTCGCCTTCGCCACTGGTGTTCTTCCGAATATCTACGAATTTCACCTCTACACTCGGAATTCCACTGACCTCTCCAAGATTCTAGCTACCTAGTTTCAAAGGCAGCTCCGGGGTTGATCCCCGGGCTTTCACCTCTGACTTGAATAGCAGCCTACGTGCGCTTTACACCCACGCGTCAGTAGCT
+
<@@C8FGFB:CE@F<;CCCE;C6CFFFGFEDFGGEGCEE:@8C+6FGGG@@@EFGGFDGCF9FGEF@@CEC7=C@,ABF,=E5EFG<,C4=FF@:CFEGDD8?B74,=;@DC<DFBDCGGGG?EGCG?F8,@FFC8=BFDFDGBFF?7=+EFGGGFDE?FED>DECFFFG00:);F>9>033;;+5=4@DE*?EFFFFFEBDFEFFFC3;@?)7C+)*8;;@(.688D551)75==C((((--(24--6))
@M00200:205:000000000-AKKM3:1:1101:11319:6620 2:N:0:1
TACGAGGGTATCTAATCCTGTTTGCTCCCCACGCTTTCGCACCTCAGCGTCAATACTTGTCCAGTCAGTCGCCTTCGCCACTGGTGTTCTTCCGAATATCTACGAATTTCACCTCTACACTCGGAATTCCACTGACCTCTCCAAGATTCTAGCTACCTAGTTTCACAGGCAGTTCCGGGGTTGAGCCCCGGGCTTTCACCTCTGACTTGAGTAGCCGCCTACGCGCGCTTTATACCCAGTAGTCAGT
+
C@CCCGGGGGGGGGGGGGGGGGGGGGGGGGGGGGGGGGGGGGGGGGGGGGGGGGGGGGGGGFFGGGGGGGGGGGGGGGGGGGGCFGGGGGGGGGGGGFGGGGGGGCGGGGGGGGGFGGGFGFDDCEFGGGGGGGCEFFGDFFGFGDGFGFF9DFFFFGDFDFFGD2D=DFFDFFBF>>DAFEDFFGGFBGEFFGGGFEGFFDFFEC=6=3>EFFGF@DBF@B@?>=5C)*()1)77<)66)664A<A
@M00200:205:000000000-AKKM3:1:1101:17960:6631 2:N:0:1
TACGAGGGTATCTAATCCTGTTTGCTCCCCACGCTGTCGCGCCTCAGTGTCAGCTACTGCCCAGCAGACCGCCTTCGCCACCGGTGTTCTTCCGGATCTCTACGCATTCCACCGCTACACCCGGAATTCCATCTGCCTCTACAGTGCTCCAGCCCCCCAGTCTCAGTGGCCGACTCGCCGTTAAGCGGCGAGCTTTCACCACTGACTTGGGGCGCCACCTACGCGCCCTTTATACCCAATAGTCAGT
+
CCCCCGGGGGGGGGGGGGGGGGGGGGGGGGGGGGGGGGGGGGGGGGGGGGGGGGGGGGGGGGGGGGGGGGGGGGGGGGGGGGGGGGGGGGGGGGBFEEGGGGGGGGGGGFGGGGGFGFGGGGGGGGGFFGGGGGGGGFGFFGGFGFGFGFGCFGGFFGGFGGEFEFGFFGFAAFFEFEGFFGDGFGGFFGGFFGGGFFGFFFFF<:2<A:?(29EG>GF<??BD>GFGDC7)6><)<2(4?AFFF26
@M00200:205:000000000-AKKM3:1:1101:18613:6641 2:N:0:1
TACACGGGTATCTAATCCTGTTTGCTCCCCACGCTTTCGCGCCTCAGCGTCAGGACCGGGCCAGGTGGCCGCCTTCGCCACCGGTGTTCCACCCAATATCTACGAATTTCACCTCTACACTGGGTATTCCACCACCCTCTCCCGGCCTCGAGCCCGGCAGTATCGGGTGCCGTTCCGGGGTTGAGCCCCGGGCTTTCACACCCGACTGGCCGGGCCGCCTGCGCGCCCTTTATACCCACTAGTCAGTAGA
+
CCCCCGGGGGGGGGGGGGGGGGGGGGGGGGGGGGGGGGGGGGGGGGGGGGGGDGGGGGEFGGGCGGGGGGGGGGGGGGGGGGGGGGGGGGDFGGGCGDFGFGGGGCFGF;,EGGGFDGGGGFFFEGGGGGGGGGGEGFGFFFGFGFGFGAEDCGGFFG*@?CAF=>DDB8AAEFFF>AD>FGD;FGGFFGGFBE=DFFGAF:6>6((-1:BF>>DE9D@23.3:;EEGC474:AA<E4(,47<BA<<)6)
@M00200:205:000000000-AKKM3:1:1101:10315:6650 2:N:0:1
TACCGGGGTATCTAATCCTGTTTGCTCCCCACGCTTTCGCACCTCAGCGTCAATACCAGTCCAGTGAGCCGCCTTCGCCACTGGTGTTCTTCCGAATATCTACGAATTTCACCTCTACACTCGGAATTCCACTCACCTCTCCTGGATTCAAGCGATGCAGTCTTAAAGGCAGTTCCGGAGTTGAGCCCCGGGCTTTCACCTCTAACTTACAAAGCCGCCTACGTGCGCTTTCTCCCCAATAGTCCGTCGAT
+
CCCCCGGGGGGGGGGGGGGGGGGGGGGGGGGGGGGGGGGGGGGGFGGGGGGGGGGGGGGGGGGGGGGGGGGGGGGGGGGGGGGGGGGGGGGGGGGFGFGGGGGGGGGGGGGGGGGFGGAE9DFGGGGGGGGFFGGGGBGFFGFFG59=FBDFGG6DEG?FGGFGBD9FFGFAFCC;@?+<FFCGFFE5AGGBB>GGF?EB:=**:BFEF@=833CF>DF?DD;;(;.857()1)4=ED;33>??3(4((-(
@M00200:205:000000000-AKKM3:1:1101:7512:6651 2:N:0:1
TACTGGGGTATCTAATCCTGTTTGCTCCCCACGCTTTCGTGCCTCAGTGTCAGTGCTGGTCCAGGCAGTCGCCTTCGCCACAGATGTTCCTCCCGATCTCTACGCATTTCACTGCTACACCGGGAATTCCACTGCCCTCTACCGCACTCTAGTTCGCCAGTTTCCAATGCCATTCCCAGGTTGCGCCCAGGGCTTTCACATCAGACTTAACGAACCACCTACGCACGCTTTAAACCCAGACGTCAGTAAA
+
CCCCCGGGGGGGGGGGGGGGGGFGGGGGGGGGDGGGGGGGGGGGGGGGGGGFFGGGGGGGGFGGGFGGGGGGGGEGGGGGGGF=FGGGGGGFFFGGGGGGGGGGGGGGGGGGGGGFGGFGGGGGGGCFGGCF+AFGGFGBFGGF6>C5?FGG=DC?EGD5@=DG>D+@DFFFCEFFBD??F:++3@?A>GF>?FGGFEGE56;3>EEE;*:-54CE(*:(;@2>>?)9//,9.><3C;(((.,6(:E5).
@M00200:205:000000000-AKKM3:1:1101:15219:6670 2:N:0:1
TACAAGGGTATCTAATCCTGTTTGCTCCCCACGCTTTCGAGCCTCAGCGTCAGTAATGGACCAGTATGTCGCCTTCGCCACTGGTGTTCTTCCGAATATCTACGAATTTCACCTCTACACTCGGAGTTCCACATACCTCTTCCATACTCAAGATAGCCAGTATCAAAGGCAATTCCAAGGTTGAGCCCTGGGCTTTCACCTCTGACTAAACTATCCGCCTACGCTCCCTTTAAGCCCAATAGTCAGT
+
CCCCCGGGGGGGGGGGGGGGGGGGGGGGGGGGDGGGGGGGGGGGGGGGGGGGGGGGGGGGGGGGGGGGGGGGGGGGGGGGGGGGGGGGGGGGGGGGGGGGGGGGGGGGGGGGGGGFGGGGGGDEGGGGGGGGGGGGFFGFFGGFGFGFGF?DA?=?F,=DFFEGFDGFFGFFFEFFFFGDGGFG5DDFFD6?BGGGFFGBEDFECE5*>EFFEEGGFGFDFBD>=E>G>D;<A8;)6(>::CCE4EF
@M00200:205:000000000-AKKM3:1:1101:13502:6676 2:N:0:1
TACTGGGGTATCTAATCCCGTTCGCTCCCCTGGCTTTCGTGTCTCAGCGTCAGCACACCCCCAGCGAGCTGTTTTCACCGTCGGCGTTCCAAGCGATATCTACGCATTTCACCGCTCCACCGCTTGTTCCGCTCGCCCCTAGGTGGCTCAAGATCGCCAGTATACCCAGCAGTTCCACGGTTGAGCCGTGGGATTTCACCAGGTACTTAACGATCCGCCTACACACGCTTTAAACCCAATAGTCAGT
+
CCCCCGGGGGGGGGGGGGGGGGGGGGGGGGGGGGGGGGGGGGGGGGGGGGGGDGGGGGGGGGGGGGGGGGGGGGGGGGGGGG+CFGGGGGFFGGEGGGGGGGGGGGGGGGGGGGGBGGGGGGGGGFGGGGGGGGGGGFGF?E?FFFG5;FFFGGGFFGGFGGEGEFGGFGF>AEFA+A7>FEGGFFGEFGE>AC64A?E)73;EEEFEFE4(13CC<F:D?DFFD*8D77?A-:>?E03:?>9>><4
@M00200:205:000000000-AKKM3:1:1101:25393:6683 2:N:0:1
TACCAGGGTATCTAATCCCGTTTGCTCCCCACGCTATCGCGCCTCAGCGTCAGGTCAGGGCCAGGATGCCGCCTTCGCCGCTGGTGTTCCACCCGATCTCTACGCATTTCACCGCTCCACCGGGTATTCCACATCCCTCTCCCTGCCTCCAGCGCCACTGTCTACCCGGGCCGCGTCTCGTTGAGCGAGACGATGTCACCGGGCACATATGGTGCCGCCTGCGCGCGCGTTCAACCCAGTAGTCAGT
+
CCCCCGGGGGGGGGGGGGGGGGGGGGGGGGGGGGGGGGGGGGGGGGGGGGGGGGGGGGFGGGGGGGGGGGGGGGGGGGGGGEGGGGGGGGGGGGGDGGGGGGGGGGGGGGGGGGGFGGGGGGGGEGGFGGGGGGG>FFGFFFGFGFGFGFGGGDGE5CFAAFCGEFGG>EFBFFFFFFGFGCCFFGGFF)>)5A*2;EFE<(462?F9ABB24)383<BFF?;>95:D)1,(45<?E:0:4).6<F>
@M00200:205:000000000-AKKM3:1:1101:14468:6690 2:N:0:1
TACTAGGGTATCTAATCCTGTTTGCTCCCCACGCTTTCGCGCCTCAGCGTCAGATCCGGACCAGAGAGCCGCTTTCGCCACCGGTGTTCCAGCCAATATCTACGAATTTCACCTCTACACTGGCTATTCCACCCTCCTCTCCCGGTCTCAAGCCAGCCCGTATCGGATGCCGTTCCGGGGTTGAGCCCCGGGCTTTCACATCCGACGCAACTGGCCGCCTACGCGCCCTTTAAACCCACTCGTCAGTCGAC
+
CCCCCGGGGGGGGGGGGGGGGGGGGGGGGGGGGGGGGGGGGCFGGGGGGGGGGGGGGGGGGGGGGGGGGGGGGGGGGGGGGGGGFGGGGGGGGGGGGGGGGGGGGFGDGGGGGGGFGFGCGGDFECFAFGGFDEFGEFG9DCFEGE==FFGGG?FFFGGFCDDF=?CGB?FBFDFFE>D4C>CCFG?;?CGADEGGFFG5C8@<F@FBB>FFF28=BDB?:<,0-8>D<7))6632::(,(,43:64)((,
@M00200:205:000000000-AKKM3:1:1101:20157:6695 2:N:0:1
TACAAGGGTATCTAATCCCGTTTGCTCCCCACGCTTTCGCGCCTCAGCGTCAGTACCAGTCCAGTGAGCCGCCTTCGCCACTGGTGTTCCTCCCAATATCTACGCATTTCACCGCTACACTGGGAATTCCACTCACCTCTCCTGGTCTCAAGCCAAGCAGTCTGGAAGGCAGTTCCTCGGTTAAGCCGAGGGATTTCACCTTCCACTTGCCAGGCCGCCTACGCGCCCTTTAAACCCAATAGTCAGA
+
CCC@CFGGGGGGGGGGGGEGGGGGGGGGGG<@CGGGGGGGGGGGGGGGGGGGGGGC,CFGGGGGAF9FGGGG+CFGGGGGGCFG,AFGGGGF,?DGGGGFCFFGGGGGGGGGGGGF6FGGA988E@8FGGCFCF8EGDGEDGA?,;FFG9:A,=?B*DDFFFE=)<6FDFFAFF?F9D>:CE+<@F??*CC097CDFEG**00484CE6;<BB(:C@GE59;?ABCBG);66<;7@@??(:<)6)))
@M00200:205:000000000-AKKM3:1:1101:13435:6704 2:N:0:1
TACTGGGGTATCTAATCCTGTTCGCTCCCCACGCTTTCGCGTCTCAGCGTCAGTACCGTCCCAGAGAGCCGCTTTCGCCACGGGTGTTCCTCCTGATATCTGCGCATTTCACCGCTACACCAGGAATTCCACTCTCCTCTTCCGGACTCTAGCCCGACGGTTTCCATCGACGTCTCGAGGTTGAGCCTCGAGTTTTCACAACGGACCTGCCGGGCCGCCTCCCCGCTCCTTGAACCCAGTATTCAGTAGCC
+
CCCCCGGGGGGGGGGGGGGGGGGGGGGGGGGGGGGGGGGGGGGGGGGGGGGGGGGGGGGGFGGGGGFEGGGGG@DGGGGCCFFGGGEEFGGGGGGAFGGGGGGEGGGEFFGGGGG>DGGGGGGGGGGGGGGGGFDDGBGFFEGDGFGBFDFDEFGFBGGE5@5=;BCE?,::9@AFAA>5CFF4;CC4A8C?A7+;@5C)7(9@?;6((/=67;EE055(((()-8)1)*.)).)4;(1(.-.6:).-6)-
@M00200:205:000000000-AKKM3:1:1101:17775:6708 2:N:0:1
TACCGGGGTATCTAATCCTGTTCGCTCCCCACGCTTTCGCTCCTCAGCGTCAGTCATGGCCCAGAGATCCGCCTTCGCCACCGGTGTTCCTCCTGATATCTGCGCATTTCACCGCTACACCAGGAATTCCGATCTCCCCTGCCACACTCCAGTCTGCCCGTATCGAATGCAGACCCGGGGTTGAGCCCCGGGCTTTCACATCCGACGCGACAGACCGCCTACGAGCTCTTTAAACCCAGTAGTCAGTGGAT
+
CCCCCGGGGGGGGGGGGGGGGGGGGGGGGGGGGGGGGGGGGGGGGGGGGGGGGGGGFGGGGGGGGGGGGGGGGGGGGGGGGGGGGGGGGGGGGGDGGGGGGGGGGGGGGGGGGGGFGGGGGGCGFGGGGE@CDGFCFF>DFCGFGFGFGFGGBFF?+EFFEDCFFFGFFGF5FDFFFFD>FGGGFGGFBCEABEGFA5CCFFFF<@FFF>614:C8;DD?BF?76C7FFFAA2<<(;32().-6<)))..)
@M00200:205:000000000-AKKM3:1:1101:14647:6718 2:N:0:1
TACTAGGGTATCTAATCCTGTTTGCTCCCCACGCTGTCGCGCCTCAGCGTCAGCCACAGCCCAGCGGGCCGCCTTCGCCACCGGTGTTCTTCCGGATCTCTACGCATTCCACCGCTACACCCGGAATTCCACCCGCCTCTACTGTGCTCCAGCACGACAGTCGCCACGGCCGATCCGGGGTTGAGCCCCGGACTTTCACCGCCGCCTTGTCGCGCCGCCTACGCGCCCTTTCAACCCACTAGTCAGTAGAC
+
CCCCCGGGGGGGGGGGGGGGGGGGGGGGGGGGGGGGGGGGGGGGGGGGGGGGGGGGGGGGGGGGGGGEGGGGGGGGGGGGGGGDGGGGGGGGGGCFGGGGFFGFGGGGFGGGGGGEGGGGGDGGDGGGFGGGGGDGGFG@FGCFGFG7DFE7B5CBFGGFGFFGDDGEFEB=)2>DAD:BFEDFFFGFFGGEEGCFF9FA?FB9(76(3.<(89EE>DB<(4:.25)19*4)5640;:(12)-).4669>)
@M00200:205:000000000-AKKM3:1:1101:20140:6727 2:N:0:1
TACAAGGGTATCTAATCCTGTTTGCTCCCCTAGCTTTCGCGCCTCAGCGTCAGTTGTGGTCCAGAAAGCCGCCTTCGCCACCGGTGTTCCTCCCGATATCTACGCATTTCACCGCTACACCGGGAATTCCACTCTCCTCTCCCACACTCCAGCCAGACAGTTTGGATGGCAGGCTCTCGGTTAAGCCGAGAGTTTTCACCACCCACTTATCTAACCGCCTACGCGCCCTTTAAACCCACTAGTCAGTAGCT
+
CCCCCGGGGDFGGFGGGGGGGGGGGGGGGGGGGGGGGGGGDGGGGGGGGGG>EGGGGGGGGGGGGGGGGGDGGGGGGGGGGGGGGGGGGGGGGGDFGGCGGGGGGGGGGGGGGGGAGGGGGGGEFCFGGGGGGGGGGFGBFDFDFBGFGFGGGGGFFGCFEG@GFFFCFGFFFFFFFFGFGEDFFGGFBGCBFEFFFFGF@9@==@BFFF3?EEGG0<BFDD6>>C>DDG?)6AA?G?(4>>ADBABB)))
@M00200:205:000000000-AKKM3:1:1101:17093:6740 2:N:0:1
TACTGGGGTATCTAATCCCGTTTGCTCCCCTAGCTTTCGCGCCTCAGCGTCAGTATTGGGCCAGATGAGCGCTTTCGCCACCGGTGTTCCTCCTGATATCTACGCATTTCACCGCTACACCAGGAATTCCCTCATCCTCTCCCATACTCTAGTCCGGCAGTTTGAGATGCAGGTCCTCGGGTGAGCCGAGGGATTTCACATCTCACTTGCCGAACCGCCTACACGCCCTTTAAACCCAATAGTCAGT
+
CCCCCGGGGGGGGGGGGDGGGGGGGGGGGDGFGGGGGGGGGGGGGGEFGGGGGGGGFFGGGGGGGGGGGAFGGEGFFGGGGGGDCFGEGGGGGGGGGGGGGFGGGGG7C9>EGGGFGGFGGGGGGGCGGGGGGGGGGFGFFGGBAD8:DFG+@DFDEEGFFGEGBDCGDFFBFFFF9FGED,;FFGGFFD7BDGFF9AGFE@EFEFFCEFF9>@GG;DE;0:EFFG>D8C335>@:GF?:B94:A>A
@M00200:205:000000000-AKKM3:1:1101:6051:6770 2:N:0:1
TACTCGGGTATCTAATCCCGTTTGCTACCCTAGCTTTCGTGCCTCAGCGTCAGTAGAGACCCAGTAAGCCGCCTTCGCCACCGGTGTTCCTTAGGATATCAACGCATTTCACCGCTCCACCCTAAGTTCCGCTTACCTCTGTCTCACTCAAGCACAGCAGTATCGAGAGCAGTTCCTCAGTTACGCTGAGGTATTTCACTCCCGACTTGCTGCACCGCCACGCACCCTTTATACCTAGTAGTCAGT
+
CCCCCGGGFGGGFFGGGFFGGGGGFFGCFGGGGGGGGGGGGGGGGGGGGGGGGGGGGGGGFGGGGGGGGGGF@CGGGEECFGGGGEGDGGGGGGFGDFGGDFFGGGGG8FGFGGG5DFDGGGGGGFDDGEEGGGGGGFGFFGGFGFGFGFGGGGGF?,6DFF>FFFGGFGFFFFF;DFGF;,@+3@EDEG59>FC@BEG@E58>A9=4<ECA3>8DBGFB?9@>2=A>FFCEE?E)5)19<9CEE5
@M00200:205:000000000-AKKM3:1:1101:21369:6773 2:N:0:1
TACAAGGGTATCTAATCCTGTTTGCTCCCCACGCTTTCGCGTCTCAGCGTCAGTCACGTCCCAGCGAGCTGCCTTCGCCATTGGTGTTCCTCCTGATATCTGCGCATTTCACCGCTACACCAGGAATTCCACTCGCCTCTTCCGGACTCGAGCCCGACAGTATCCACCGGCATCCCAGGGTTGAGCCCTGGACTTTCACAGCGGACTTACCGGGCCGCCTACACGCGCAGTAAACCCAATAGTCAGT
+
CCCCCGGGGGGGGGGGGGGGGGGGGGGGGGGGGGGGGGGGGGGGGGGGGGGGGGGGGDGGGGGFGCEEGGGGGDFGGGGGGGGGGGGGGGGGGGGGGFGGGGGGGGGGFGGGGGGFGGGGGGFGGFGGGGGGGGGGGFGFBEGFGE61=DD=EGFEFGGEF7*?;?FGFG>A5=A?FFG>FFDG>?:?F*46AFC8+8CCFF@>03(74;;016:=155323()4:59))()).64C11:04:<2)6
@M00200:205:000000000-AKKM3:1:1101:10930:6773 2:N:0:1
TACTGGGGTATCTAATCCTGTTTGATCCCCACGCTTTCGTGCCTCAGTGTCAATATACCTGTAGCCAGCTGCCTTCGCAATTGGTGTTCTATGTCATATCTAAGCATTTCACCGCTACATGACATATTCCGCTGACCTCCAGATACTTCAAGACCTATAGTATCAATGGCAGTTTCCGGGTTAAGCCCGGAGATTTCACCACCGACTTACAGGCCCACCTACGCACACTTTAAACCCAGTAGTCAGT
+
CCCCCGGGGEEFGGGGGGGEFGGDGADGGEGCGEGEGGGGCGGGGGGGGGFGEGGGFGG<AC<CEFGGGGGGFCFGGGFC7FEGGG<FFGGCGFFFGG8E8DFFGGCED9CEGEGBGGGCGG8DFGGFF;DED8CFFFGDBFF?F+606CD+E6=:DGGFGCEC9CD;*DBA:DDFF>+*3@DF7D?F9+89AF=ED@FF=5))):>ACC@5):BC)@A)07=>DCEGCC34>**0;8>34??EFCE
@M00200:205:000000000-AKKM3:1:1101:26033:6782 2:N:0:1
TACTAGGGTATCTAATCCTGTTTGCTCCCCACGCTTTCGTGCATGAGTGTCAGTGTTGGCCCAGGAGGCTGCCTTCGCCATTGGTGTTCCTCCACATCTCTACGCATTTCACCGCTACACCTGGAATTCCACCTTCCTCTGCCACACTCCAGCAAAGTAGTTTCGAGCGCAGTTCCCAAGTTAAGCCCGGGGCTTTCACACTCGACTTGCTCCGCCGCCTGCGCACACTTTATACCCAATAGGCAGTAGA
+
CCCCCGGGGGGGGGGCFGGGGGGGGGGGGGFGGGGGGGGGGGGGGGGGGGGGGGGGGGGGGGGGGGGGGGGGGGGGGGGGGGGGGGGGFGGDGGGGGGCFFFCFGE@CGGGEG>C>GFCFGGGGFEF8EEFGGGGGGFGFFGGFGBGBFFFFGGFFFF?D;9*?AD+A5@AAEBFDFFFFGFFDFGFAEGGFFCFGBE7CCD)8@B2>EF;>;@DC@DDDBBBB;GEG4:46?CF3>@@FFC3=@D@CE3
@M00200:205:000000000-AKKM3:1:1101:9809:6789 2:N:0:1
TACACGGGTATCTAATCCCGTTCGCTCCCCTGGCTTTCGTGTCTCAGCGTCAGCACACTCCCAGCTGTCTGTTTTCACCTTTGGCGTTCCAAACGATATCTACGCATTTCACCGCTCCACCGTTTGTTCCGACAGCCCCTAAGTGGCTCAAGAAAAGCAGTATACCGAGCAGTTCCACGGTTGAGCCGTGGGATTTCACAAGACACTTAACGATCCGCCTACACACGCTTTACACCCAATAGTCAGT
+
CCCCCGGGGGGGGGGGGGGGGGGGGGGGGGGGGGGGGGGGGGGGGGGGGGGGGGGGGGGGGGGGGGGGGGGGGFGGGGGGGGFGGGGGGGGFGGGGGGGGGGGGGGGGGGGGGCCDGGGGGCGEGGFGGGGGGGGG?EGFFGFFGFD)AFCG=DFFFG=DEGFFFFGEEGFFFFFFFFG>FGGGFGGFFDGFFCCFFEGEEFB>ED=4==@=?BGD>C?(;33=EEEGD<DFFF8;E;233;6CE<E
@M00200:205:000000000-AKKM3:1:1101:27187:6799 2:N:0:1
TACGAGGGTATCTAATCCTGTTTGCTCCCCACGCTTTCGCGTCTCAGCGTCAGTAACGTCCCAGCGAGCTGCCTTCGCAATTGGTGTTCCTCCTGATATCTGCGCATTTCACCGCTACACCAGGAATTCCACTCGCCTCTTCCGTACTCAAGCCCGACAGTATCCACCGGCATCCGAGGGTTGAGCCCCCGACTTTCACAGCGGACTTACCGGACCGCCTACACGCGCTTTACACCCAATAGTCAGTAGA
+
CCCCCGGGEGGGGGGGGGGGGGGGGGGGGGFGGGGGGGGGGGGGGGGGGGGGGGGGGGGGFGGGGGGGGGGGGGGGGGGDGGGCGGGGGGGGGGGGGGGGGGGDGEGGGGGGGGGFGGGGGFGDFGGFGGGF?GGDEEGBFGGFGFG>FFFGGGGFFGGBFFEF<;CFECBBD@AEB>;AGGGGFGGFFDGDEE7FFEGFFFBF@;FFCAEDB6EC9>BF01853:)71/1<ADABE:?1).6<AB2))5
@M00200:205:000000000-AKKM3:1:1101:7542:6803 2:N:0:1
TACTGGGGTATCTAATCCTGTTTGCTCCCCACGCTTTCGCGCCTCAGCGTCAGTAATGACCCAGTGTGTCGCCTTCGCCACTGGTGTTCTTCCGAATATCTACGAATTTCACCTCTACACTCGGAGTTCCACACACCTCTGTCATACTCTAGGTCGCCAGTATTAAAGGCAGTTCCAGGGTTGAGCCCTGGGCTTTCACCTCTAACTAAACGACCCGCCTACGCGCCCTTTATACCCAGTAGTCCGT
+
CCCCCGGGGGGGGFGGGGGGGGGGGGGGGGGGGGGGGGGGGGGGGGGGGGGGGGGGGCGGGGCGGGGGGGGGGGGGDGGGGDFGGGGGGGGGGGGGGGGGGGGGGFFFGGGGGGGFGGGGFGDGCEGGGGGGGGGGEFGFFGG?FFGFC7@DEFGFFGGFGFFG7EDFFGF5@EFBD?=5CFG6?FGFFFFFFCFFAEFFFDEF7CCA@)744>BEFDF@(59BBGFGDFE4<<??C@D;EFFF338
@M00200:205:000000000-AKKM3:1:1101:12529:6809 2:N:0:1
TACTGGGGTATCTAATCCTGTTTGCTCCCCACGCTTTCGCGTCTCAGCGTCAGGTAAGGCCCAGAGAACCGCCTTCGCCACAGGTGTTCCTCCCGATATCTACGCATATCACCACTACACCGGGAATTCCATTCTCCTCTACCCCCCTCAAGTCCGCCAGTATCCAAGGACCTCTCCCAGTTGAGCCGGGAGCTTTCACCCTAGACTTAACAGACCGCCTGCACGCCCTTTACACCCAGTAGTCCGT
+
CCCCCGGGGGGGGGGGGGDGGG9CFGGGGGDFFGGGGGGGGGGGGGGGGGGGGGGCDFGGGGGGGG@EFGGG@@FGGGGGGGFG6FGFGGGGGGGGGCDGDFGFG>EFDFFGF9FF8DFGGGGGGCF8FFGFGGGGF8FEFGGFD9>=GD,=@DFADGGFGGFGFFDFF6A=F@A*;5;AFG79FGGF4**:DGFCFFGFFFB@=E*17>)77,=C@GFF?6;F?CFD79>BA>>7??046<)))(,
@M00200:205:000000000-AKKM3:1:1101:10322:6822 2:N:0:1
TACTAGGGTATCTAATCCCGTTTGCTCCCCTAGCTTTCGCGCCTCAGCGTCAGTGTCGGTCCAGGAAGCCGCCTTCGCCACCGGTGTTCCTCCGGATATCTACGCATTTCACCGCTACACCCGGAATTCCGCTTCCCTCTCCCGAACTCAAGCCTTCCAGTTTTCCGTGCAGTTCCCCAGTTGAGCCGAGGGATTTCACCCGGAACTTAGAAGACCGCCTACGCGCCCTTTAAACCCAGTAGTCAGTAGCT
+
CCCCCGGGGGGGGGFGGGGGGGGGGGGGGGGGGGGGGGGGDGGGGGGGGGGGGGGGGGGGGGGGGGGGGGGGGGGGGGGGGGGGGGGGGGGGGGGGGGGGGGGGGGGGGGGGGGGFGGGFGGGGEGFGGGGGGGGDGFGDFGGFG>DFGFGGGGGFFGGFGGFGEFDG5AFFFECCFFD5>@CFFGG449E45CG6B7B*-8;316EFF<FFF8FF9D>?DFFDFGBD)7)6<BF?GF<::BFABA4<2-)
@M00200:205:000000000-AKKM3:1:1101:19903:6829 2:N:0:1
TACTGGGGTATCTAATCCTGTTTGCTCCCCACGCTTTCGCACCTCAGCGTCAATACACGTCCAGTGGGCCGCCTTCGCCACTGGTGTTCTTCCGAATATCTACGAATTTCACCTCTACACTCGGAATTCCACCCACCTCTCCGTGATTCAAGCAATCCAGTCTCAAAGGCAGTTCCGGTGTTGAGCACCGGGCTTTCACCCCTGACTTAAATCGCCGCCTACGTGCACTTTAAACCCAATAGTCAGT
+
CCCCCGGGGGGGGGGGGGGGGGGGGGGGGGGGGGGGGGGGGGGGGGGGGEGGGGGGGGGGGGGGGGGGGGGGGGGGGGGGGGGGFFFEGGGGGGGGGGDFGGGGGDFGGGCFGGGFGGGGGFGGGDFC9EDGGGGGGFGFFGEFFFFFGFDGGGGFFDDDEFEGFFCG5,3>DEFFDFD?FGGG5@CA@DEFE7,AFEGF==2)5=E<8@EEF?EE@DB<;@D46CFGGFE?<)78B@;=@C7)4<<
@M00200:205:000000000-AKKM3:1:1101:26820:6835 2:N:0:1
TACCCGGGTATCTAATCCTGTTTGCTCCCCACGCTTTCGCGCCTCAGCGTCAGTACCGTCCCAGCGAGCTGCCTTCGCCATTGGTGTTCGTCCTGATATCTGCGCATTTCACCGCTACACCAGGAATTCCACTCGCCCCTTCCGGACTCTAGCCAGACAGTTTCCAGCGGCATTCAAAGGTTGAGCCTTTGACTTTCACACCGGACTTATCTGGCCGCCTACGCGCGCTTTACACCCAGTAGTCAGTATAT
+
CCCCCGGGGGGGGGGGGGGGGGFGGGGGGGGGGGGEGGGG>GGGGGGCFGGEGGCF,FGEDGFFFEEGCGD@ECEGFF=C:,F@CFCCF,AG7?E<9F8EGGCEFCGF4C=FC6@BGGG,DFFCF8FGGGFG+@DEG*@);@D?GBD5DF9=;CFAFFF6,?EDC;CGEEBFAFFFF>GADC>FFGCFAC71==CFA*1075(9=@1@F)76<3?C(957818D953<C*:2)64(:2((.-).-4<9)4)
@M00200:205:000000000-AKKM3:1:1101:25502:6844 2:N:0:1
TACTGGGGTATCTAATCCTGTTTGCTCCCCACGCTTTCGCGCCTCAGCGTCAATTACGGGCCAGATAGCCGCCTTCGCCACCGGTGTTCTTCCCAATATCTACGAATTTCACCTCTACACTGGGAATTCCACTATCCTCTCCCGCATTCAAGCTCATCAGTATCAAGCGCAGCCCCCAGGTTGAGCCCGGGAATTTCACGCCTGACTTGATAAGCCGCCTACGCGCCCTTTAAGCCCAATAGTCAGTAGA
+
CCCC8FGGGGGGGGGGGGGGGGGGFGDFGGGGGGGGGGGGGGDGEGFGGGGGGGGGGGGGGEGGGGGGGGGGGGGGGGGGEGGGEGGGGGGGAEEGGGGGGGGGGGGGGGGFGGGFGGGFGFGGGGGGFFGGGEDGGFGEFGG>EAC=8DGG?DFFFGGFGGEGFFFGFGE)9:5BAEDFFFFCFF?FE4>9/=<F1*,-(57BD:=EB*475*?A;3:<(61=9CAC)249A9>?GF?(4)-6454:):
@M00200:205:000000000-AKKM3:1:1101:12356:6848 2:N:0:1
TACTGGGGTATCTAATCCCGTTTGCTCCCCTGGCTTTCGCGCCTCAGCGTCAGTGTCGGCCCAGCAACCCGCCTTCGCCTCCGGTGTTCTTCCCAATATCTACGCATTTCACCGCTACACTGGGAATTCCGATTGCCTCTTCCGCACTCTAGCTCGGCAGTTTCGGAAGACCCTCCGGGGTTGAGCCCCGGGCTTTCACTCCCGACTTGCCGTGCCGCCTACGCGCCCTTTTTGCCCAGGAGTCAGT
+
CCCCCGGGCEGGGGGGGFGGFGGGGF9EEGGGGGGGGGGGGGGGGGGGGFGGGGGGGGGG7CEGGGGGEFGGGGCFFGGGEGGEFECFDGGGGGGGGGGGGDFFGEEGFE9<EEGFGGGDFFGGGGGGGGGGDEFGG9=BDFGFGFGFGFGDDFGBFGGD,CEGAEGG>GA@F5F5ABDFGGGGFGGFFGDEFGF<FEF<<3;;;>;;EE;>21C@1>>2012<05;5)2.).(.)<7?((41(44A
@M00200:205:000000000-AKKM3:1:1101:11012:6864 2:N:0:1
TACACGGGTATCTAATCCTGTTTGCTACCCACGCTTTCGCACCTCAGCGTCAATGCACCACCAGTTGACCGCCTTCGCCTCCGGTGTTCCTCTTGATATCTACGGATTTCACTCCTACACCAAGAATTCCATCAACCTCTCAGGCATTCAAGATTTCCAGTTTCGCCTGCGATTCCCAGGTTAAGCCCGGGGCTTTCACAGGCGACTTAAAAATCCGCCTACGTGCGCTTTAAGCCCAGTAGTCAGT
+
CCCCCEGGGGGGGGGGGGGGGGGGGGGGGGGGGGGGGGGGGFGGGGGGGGGGGGGGGGGGGGGFGGFGGGGGGGGGGGGGFGGGGGGGGGFGGGGGGGGGCGFGGDGGDGFFCGFFGGGGGGGGGFGFGEFGGGGGDFGFFGGDGFGFGFGFGGGFF9DFGGEG=B6CFGF=D>FFFFG?FFGGAFCFDGCBEGGC?*5<A9B2>A>DFEC=BFGG558(68@F@EAD>*=4?)4180=4C36?<)9
@M00200:205:000000000-AKKM3:1:1101:6158:6865 2:N:0:1
TACGAGGGTATCTAATCCCGTTTGCTCCCCACGCCGTCGTGGCTCAGTGTCAGGTCACGGCCAGGGCGCCGCTTGCGCCACTGGTATTCCTCCCGATATCTACGCATTTCACCACTACACCGGGAATTCTACGCCCCTCTCCGTGCCTCGAGCCACTGTGTCTACCGCGACCTCGCCGCGAGAAGCGCGGCGCTTTCACACGGCACATCAGTGGCCACCTACCCACGCCTTAAACCCAGTAGCCAGTAGA
+
CCCCCGGGGGGGGGFGGGGGGGFGGGGGGGGGGGGGGGGGGGGGGGFGGGGGGGGGGGGGGFGFGGGGGGGGGGGGGGGGGGGGGGGGGGGGGGGGGGGGGFGGGGGGFGGGGGGFCFGGGGGGEGGGGGGGGGGGEFGFFGGFGFGFGFGCGGDAAFCFGGFGFFGGF*?BFFFFFFGF78)/AF5)>7>B>E5C@>G2:99;>B7>>).<4:EG:GF(.4<52C5>*2-).)5?C01?B2)),(84<)
@M00200:205:000000000-AKKM3:1:1101:9812:6867 2:N:0:1
TACTAGGGTATCTAATCCGGTTTGCTCCCCACGCTTTCGCTCCTCAGCGTCAGGATAGGCCCAGAAAGCCGCCTTCGCCACTGGTGTTCCTCCCGATATCTACGCATTTCACCGCTACACCAGGAATTCCAGTCTCCCCTACATCACTCTAGCCTGCCCGTACCCACCGCAGATCCGGAGTTGAGCCCCGGACTTTCACGGCAGACGCGACAAACCGCCTACGAGCTCTTTATACCCAATAGTCAGTAGA
+
CCCCCGGGGGGGGGGGGGGGGGGGGGGGGGGGGGGGGGGGGGGGGGGGGGGGGGGGGGGGGGGGGGGGGGGGGGGGGGGGGGGGGGGGGGGGGGGGGGGGGFGGGGGGGGGGFGGFGGGGGGECFGGFGGGGGGGGEFGFFGGFGFGFGFGDCFGFFGGFGG>6DAGGFGFFEEFFFE?AFGFGFGGFFGGBFGGGFCGFFF((389>9;FFFFGG1CDFFF:<:C:9::)6:>>AF7?F7B9)6<A2-)
@M00200:205:000000000-AKKM3:1:1101:9415:6883 2:N:0:1
TACAGGGGTATCTAATCCTGTTTGCTCCCCACGCTTTCGTGCATGAGCGTCAGTGTTGGCCCAGAAGGCTGCCTTCGCCATCGGTGTTCCTCCACATCTCTACGCATTTCACCGCTACACGTGGAATTCCACCCCCCTCTGCCACACTCCAGCTTGCCAGTTACAAGCGCAGTTCCCAGGTTAAGCCCGGGGATTTCACACCTGTCTTAGCAAACCGCCTGCGCACGCTTTATGCCCAATCGTCAGTAGA
+
CCCCCGGGGGGGGGGGGGGGGGGGGGGGGGGGGGGGGGGGGGGFG@FGGGGGGGGGGGGGEFFDGFGGGGGGGGGGGGGGGG7C@FGGGFGGGGGGGGGGGGGGGGGGGFGGGGGFGGCFDGGG@FGGGFGFGGGGGFGFFDFFGFGBGFFFGGGF?@FBFGEDCF?FFGFFBEFFFF+*DGGGFCGA55@>AGGDFE?<:223>B4?7CB:*8;*9)871:6:;:):*23>EEC2?::B7041:16624
@M00200:205:000000000-AKKM3:1:1101:25998:6890 2:N:0:1
TACGAGGGTATCTAATCCTGTTCGCTCCCCACGCTTTCGCTCCTCAGCGTCAGTTACTGCCCAGAGACCCGCCTTCGCCACCGGTGTTCCTCCTGATATCTGCGCATTCCACCGCTACACCAGGAATTCCAGTCTCCCCTGCAGTACTCCAGTCTGCCCGTATCGCCCGCACGCCCACAGTTAAGCTGTGAGTTTTCACGAACAACGCGACAAACCACCTACGAGCTCTTTACGCCCAGTAGTCAGTAGA
+
CCCCCGGGGGGGGGGGGGGGGGGGGGGGGGGGGGGGGGGGGGGGGGGGGGGGGGGGGGGGGGGGFGGGGGGGGGGGGGGGGGGGFFEGGGGGGGGGGGDGGGGGGGGGGCFFFGG>GGGGGGGGGGFFGGGCDFGC86=DFGGFGFGEGFFGGGGFFCFEGGBFFEDEDGDBDA5@EEGFFFFGFF7?FFGFFFEGFCGB@@>B=>@=;09>98F5=CE@8;1ABC:C7:AAF1(3CFB:<A4:2:4)54
@M00200:205:000000000-AKKM3:1:1101:19417:6896 2:N:0:1
TACACGGGTATCTAATCCTGTTTGCTCCCCACGCTTTCGTGCCTCAGCGTCAGTATCGGGCCAGTGAGCCGCCTTCGCCACTGGTGTTCTTGCGAATATCTACGAATTTCACCTCTACACTCGCAGTTCCACTCACCTCTCCCGAACTCAAGATCCTCAGTATCAAAGGCAGTTCTGGAGTTGAGCTCCAGGATTTCACCCCTGACTTAAAGACCCGCCTACGCACCCTTTAAACACAGTAGTCAGT
+
CCCCCGGGGGGGGGGGGGGGGGGGGGGGGGGGGGGGGGGGGGGGGGGGGGGGGGGGGGGGGGGGGGGGGGGGGGGGGGGGGGGGGGGGGGGGGGGGGGGGGGGGGGFGGGGGGGGFGGGGGGGGFEEGGGGFGGGGGFGDBGGBGEGFGFGFGFGFFGGFG@DGFFFGFFFFFFFFFFFFGFFGFGFFFGCF9CFGAEGED=DDDE@EFEFFF9BFBDFDFFFB@EDDCD@<C)4)=1=<C9EEE<E
@M00200:205:000000000-AKKM3:1:1101:7313:6908 2:N:0:1
TACTAGGGTATCTAATCCCGTTCGCTCCCCTGGCTTTCGTGTCTCAGCGTCAGCACACTCCCAGCTACCTGTTTTCACCATGGGCGTTCCAGATGATATCTACGCATTTCACCGCTCCACCATCTGTTCCGGTAGCCCCTAAGTGGCTCAAGACCGCCAGTATACCAAGCGGTTCCACGGTTAAGCCGTGGGATTTCACAAGGTACTTAACGACCCGCCTACACACGCTTTACACCAGTAGTCAGT
+
CCCCCGGGFGGGGGGGGGGGGGGGGGGGGGFGGGGGGGGGGFGGGGGGGGGGGGGGGGGGGGGGGGGGGGGGGFGGGFGGGGFGGGGGGGGGGGGGGGGGGGGGGGEGGGGGGDGEGCGGGGGGCFFGGGGGGGGFAFGFFGGFGFGFGFDDGGGAFGGFGG>FFFFFFC@@@FBFFFGEFGGGFGCDEGGDFGGCF6B4=BDEEAECFFF=F=:=5C5@;@1)7C)<*236C).6*6A3?C));9
@M00200:205:000000000-AKKM3:1:1101:10676:6910 2:N:0:1
TACTAGGGTATCTAATCCTGTTCGCTCCCCACACTTTCGCTCCTCAGCGTCAGGTAATGCCCAGAGAACCGCCTTCGCCACCGGTGTTCCTCCTGATATCTGCGCATTTCACCGCTACACCAGGAATTCCGTTCTCCCCTGCATACCTCTAGTCTGCCCGTATCGAAAGCAAGCCATGAGTTAAGCTCATGGTTTTCACTCCCGACGCGACAAACCGCCTACGAGCCCTTTATACCCAGTAGTCAGTAGA
+
CCCCCGGGGGGGGGGGGGGGGGGGGGGGGGGGGGGGGGGGGDGGFGGGGGGGGGGGGGGGGGGGGGGGGGGGGGGGGGGGGGGGFGFGGGGGGGGGGGGGGGGEGDDGFGGGGGGFGGGGGGGDFFFGGGGEDFGG8D8=DCFFGFGBFFGGGGGFFGFEEGDGFFGG>GFFFFFFFFCAFCFGFGFFF+E>CA7DFEFEA@5549A===@B;(*A>5>?@1451C)9**;>B4:<<<,.)699)6:A4<
@M00200:205:000000000-AKKM3:1:1101:6581:6949 2:N:0:1
TACGCGGGTATCTAATCCCGTTCGCTCCCCTAGCTTTCGCGCATCAGCGTCAGTGTCAGCCCAGCAACCCGCCTTCGCCGCAGGTGTTCCTCTCGATATCTACGCATTTCACCGCTACACCGAGAATTCCAGTTGCCCCTTCTGCACTCTAGCCCCGCAGTATCGGCTGACCTTTCCGGGTTAAGCCCGGAGATTTCACAGTCGACTTGCGGTGGCCGCCTACGCGCCCTTTAAACCCGATAGTCAGT
+
CCCCCGGGGGGGGGGGGEFGGGGGGGGGGGGGGGGGGGGGGGGGGGGGGGGGGGGGFGGGGGGGGGGGGGGGGGGGFGGGGGGG@FFGGGFGGGGF@FEGEGGGEGGGGGFGGGE>DEGGGGGG+CFGGGGGGFFFDFGDFGGFGF68FAECFCGBFGGFG76CAADG>FFFFFFFFFGFGGF>CGG>>5C>BFGGA?93AFEF0181A<>>FFGF7C391(,79*0)C<774AFAE<(-04?<<A94
@M00200:205:000000000-AKKM3:1:1101:11902:6954 2:N:0:1
TACTAGGGTATCTAATCCTGTTTGCTCCCCACGCTTTCGCACCTCAGCGTCAACAACGGTCCAGTGAGCCGCCTTCGCCACTGGTGTTCTTCCGAATATCTACGAATTTCACCTCTACACTCGGCATTCCACTCACCTCTCCCGTGTTCAAGCCTCCCCGTCTTAAAGGCAGTTCCCGAGTTACGCCCTGGGCTTTCACCTCTCACTTACAACACCGCCTACTTGCGCTTTCTACCCAGTAGTCATTACCC
+
BCCCCCDDFCFAFGGFAFEFGC@EFFFGGGGGEGGGGG>C@FGGF,@DECC@@9FFGGC:FFEEEF<ECFCEGGGF7CGEF,:,C,6,:@;EGGD,C=E,,9F7,,A=D@,CFB=DGDEF>FEC++6@BEEGCD?ED6DDFF8>6*=)?+3?,==:*6+<3@)6*3+79=*86;C+**3*@++2*@7?5;***@,03*5.1-.).9C**.*6:(;;9C;2(0*4*+02)/()/77)2)/4)).))))1))(
@M00200:205:000000000-AKKM3:1:1101:5808:6957 2:N:0:1
TACAGGGGTATCTAATCCTGTTTGCTCCCCACGCTGTCGCGCCTCAGTGTCAGCCATGGCCCAGCAGGCCGCCTTCGCCACCGGTGTTCTTCCGGATCTCTACGCATTCCACCGCTACACCCGGACTTCCCCCTGCCTCTCCCCTGCTCGAGCACGCCAGTTCGCACGGCCGACCCCGACTTGAGCCCCGGGCTTTCACCGCACGCTTGACGTGCCACCTACGCCCCCTTTATGCCCAATGCTCCGT
+
CCCCCGGGFEGGGFGFGGEFFGGAEFGFGGGGDGGGEFFC@FGD@FGC,CEF<,ECF88EFFFCEFFFEGEDCCFFG@F@:F@CCCGGGCFFCC4F:FDDGGGGGCCE8FFGD8C>+@9FG>EGG+B,E=,===DF@FGE*@806*+05:C+BD7*@D*<@<*95?G5:>?(6@EF)21)4=*:ACG5><558CCFF9E4(,79(9?6?0)-((2147>B:?,5(209)04))-63C),,(,.5)(4
@M00200:205:000000000-AKKM3:1:1101:19377:6961 2:N:0:1
TACTAGGGTATCTAATCCTGTTTGCTCCCCACGCTTTCGCGCCTCAGCGTCAGTACCGTCCCAGCGAGCTGCCTTCGCCATTGGTGTTCCTCCTGATATCTGCGCATTTCACCGCTACACCAGGAATTCCACTCGCCTCTTCCGGACTCTAGCCCGGCAGTATCAACCGGCCTCCGGGGGTTGAGCCCCCAACTTTCACCGCTGACTTACCGGACCGCCTACGCGCTCTTTAAACCCAGTAGTCAGTACAT
+
C@CCCGGGGGGGGGGGGGGGGGGGGGGGGGGGGGGGGGGGGGGGGGGGGGGGGGGGGGGGGGGGGG:FGGGGGGGGGGGGGGGGFGGGGGGGGGGFEFGEGGGGG8FDD;FGDGCBDFGGGGGGGGGGG8CFDFGGGFG<FFG>E>C5DFGCGFGFFGGDG7CGEFFG>GEFABFE>@C>FDGG;@65AG*8>?:@AE7):>F1>?DF<<><93>:9CE:B0(.,8)9>*.)6A28E01,6<ABB<<94:.
@M00200:205:000000000-AKKM3:1:1101:19829:6977 2:N:0:1
TACGGGGGTATCTAATCCTGTTTGCTCCCCACGCTTTCGCACCTCAGTGTCAGTATGAGCCCAGGTGGTCGCCTTCGCCACTGGTGTTCCTTCCTATATCTACGCATTTCACCGCTACACAGGAAATTCCACCACCCTCTGCCCTACTCTAGCTTGCCAGTTTTGGATGCAGTTCCCAGGTTGAGCCCGGGGATTTCACATTCAACTTAACAAACCACCTACGCGCGCTTTACACCCAATAGTCAGTAGA
+
CCCCCGGGGGGGGGGGGGGGGGGGGGGGGGGGGGGGGGGGGGGGGGGGGGGGGGGGGGGGGGGGGGGGGGGGGGGGFGGGGGGGGGGGGGGGGGGGGGGGGGGGGECFGFGGGGGFGEGGGG88FFDFGFGGGGGGGFGFFGGFGFGFGFG?FGGBFFGFDGFGFFCFFGFFFEFFFFDFFFGGFGGA?5>>>GGGFEGFFECCEEFF=EEFFFGG>DA@EEFF0855/91A><3(::?0?26)))669B
@M00200:205:000000000-AKKM3:1:1101:9482:6995 2:N:0:1
TACAAGGGTATCTAATCCAGTTCGCTCCCCACGCTGTCGTCCATGAGTGTCAGGCACTGGCCAGTCGGCTGGCTTCCCCTTGGGTGTTCCTGCCGATCTCTACGCATTTCACCACTACACCGGCAATTCCACCGACCTCTCCAGTCCTCCAGCATGACAGTCTACGATGACCCCAGGCGGTTGAGCCGCCTGATTTCACACCGTACTTGCCACGCCACCTGCGGACGCTTTATACCCTGTAGTCAGT
+
CCCCCEFGGGGGGGGGGGGGGGGGGGGGGGGGGGGGGGGGGGGGGGGGGGGGGGGGGGFGGGGGGGGGGGGGGGGGGGGGGG@FGGGGGGGGGGGGGGGGGGGGG6FGGGGGGGGFGFGGGGGCFGGGGFGGGGGGGFGFFGF?GFGFGFGGGGGF+@DFGFE?EFGGAFFEFF>>5?5*@>DG>FG4BDE:69EGF?FEFFF>5@B?EFFFEFGGFGF33;BE>EDG3>:><>A6E)43))-..6A
@M00200:205:000000000-AKKM3:1:1101:17212:6997 2:N:0:1
TACTAGGGTATCTAATCCTGTTTGCTCCCCACGCTTTCGCGCCTCAGCGTCAGGTGCGGGCTAGGTGGCCGCCTTCGCCACTGGTGTTCCTGCCGATCTCTACGCATTTCACCACTACACCGGCAATTCCACCACCCTCGCCCGCCCTCCAGTTCGGGCGTATCGGCACGCATCGCGCCGTTAAGCGGCGCGCTTTCAGCACCGACGCCCCGAACCGCCTGCGCGCGCTTTATGCCCCGTAGTCAGTAGA
+
CCCCCGGGGFGGGGGGGGGGGGGGGGGGGGGGGGGGGGGGDGGGGGGGGGGGGGGGGGGGGGGGGGEFGGGGGGGGGGGGGGGGGGGGGGGGGGGGGGGGGGGGGGGGGGGGGGGFGGGGGGGGGGGGFGGGGGGGGFGFFGGFGFGFGFGGDCGF>GD>EDAGFBGGFGF=DBEFFFGFFEC9FGD>B5EEFE=CFFGDA:B;BFF>>BFB9(:EFGF::?>D>C:D)12<A).4;(7?F?:A2<<6>B
@M00200:205:000000000-AKKM3:1:1101:19327:6998 2:N:0:1
TACGGGGGTATCTAATCCCGTTCGCTCCCCAGGCTTTCGCGCCTTAGCGTCAGGGGGGGGCCAGCGCGCCGCTTTCGCCACCGGTGTTCCTCCCGATCTCTACGGATTTTACCCCTCCATCGGAAGTTCCGCGCGCCTCTCTCCCCCTCGAGCCCGCCGGTCCCGGCGGTACTTCCCCGGTTGAGCGACGGGCTTTCACCCCGCACTCGGCGTCCCGCCTACGCTCCCCTTTCACCCCATTGTCCCTTCGC
+
CCC?CGGGGGGGGGGGGG,CFG8CGGGGGG86DEFGGGGGGGGG,CF<CGGGGG8+6@7*:EGGFGE/8:>GGE5C>EGG8CCE/CCGGGG+C58EG88EGGGG**;*<+<CG+:;5EG+A5:*;*<CFG**/*9?E):?)+<)*8C9DEG:*)*05*)7C),*(0)1)/)(*.8*).)0::C*9C*)))*7<CFC7<G2,(,,(40(((((((2;(9>??B<D(1737>1)))-.;40())6-..-).,(
@M00200:205:000000000-AKKM3:1:1101:13158:7000 2:N:0:1
TACTGGGGTATCTAATCCCGTTTGCTCCCCTGGCTTTCGTGTCTCAGCGTCAGCGGATCCCCAGTCATCTGTTTTCACCGTCGGCGTTCCAAACGATATCTACGCATTTCACCGCTCCACCGTTTGTTCCGATGACCCCTGGATCGCTCAAGACCGCCAGTATGCCCGGCCGTTCCCCGGTTGAGCCGGGGGATTTCACGCGGGCACTTAACGGTCCGCCTACACACGCCTTAAGCCCAGCAGTCAGT
+
CCCCCFGGGGGGGGGGGCGGGGGDGGGGGGGGGGGGGGGGGGGGGGGGGGE,CFGGGEGGEGDDFGGGGGGGGCGGGGGCFG:EGGGGGGGCFGGGGGGGGGGGGGGGACF9FEGFGGEFGGFGFEEDFGDGGGDFGFGFFGDFCBGB?BG+@FFFFGG>FDCFFFFE>EB5@AAFFFCDC4)6A?EBEDE:A5EGFCG<F(7011<04.4<6>CC9DBBB6:)4<>5D5((4446CB10(4:AF4AA
@M00200:205:000000000-AKKM3:1:1101:23949:7009 2:N:0:1
TACTCGGGTATCTAATCCCGTTCGCTCCCCTGGCTTTCGTGTCTCAGCGTCAGCGCACTCCCAGTCGTCTGTTTTCACCGTTGGCGTTCCAAGCGATATCTACGCATTTCACCGCTCCACCGCTTGTTCCGACGACCCCTAAGTGGCTCAAGACCCCCAGTATACCAAGCAGTTCCACAGTTGAGCTGTGGGATTTCACAAGGTACTTAGACATCCACCTACACACGCTTTAAGCCCACTAGTCAGT
+
CCCCCGGGGGGGGGGGGGGGGGGGGGGGGGGGGGGGGGGGGGGGGGGGGGGGGGGGGGGGGGGGGGGGGGGGGGGGGGGGGGGGGGGGGGGEGGGGGGGGGGGGGGGGFGGGGGCDGEGGGGGGGFGGGGGGGGDGGFGD5EFDFBC58?,=FGGFFGGFF7C9EFGCFGFFFCFFFFGFFGG79CGFFGF>6?9CCCGC35BBC:ECEFEFEEGC;DA3144A@E>G58(4173;C;(3()9??CA
@M00200:205:000000000-AKKM3:1:1101:16829:7011 2:N:0:1
TACTGGGGTATCTAATCCTGTTTGCTCCCCACGCTTTCGTGCATGAGCGTCAATCTTGACCCAGGGGGCTGCCTTCGCCATCGGTGTTCCTCCACATCTCTACGCATTTCACTTCTACACGTGGAATTCTACCCCCCTCTGCCAGATTCTAGCCTTGCAGTCTCCATCCCAATTCCCAGGTTAAGCCCGGGGATTTCACGACAGACTTACAAAACCGCCTGCGCACGCTTTATGCCCAATAGTCAGT
+
CCCCCGGGGGGGGGGGGGGGGGGGGGGGGGGGGGGGGGGGGGGGGGGCFGGGGGGGFFFGD@<CFGGGGGGGGGGGGGDGGGGGGGGGGGGFF8@E@GFGGFGGC>GDFDGGCFGFGGGGGG?8CCFFFFFGGCD@C>EDFFFFD?D9DDA=F+=DDFGFDFDGFF+7*6@:**11:A7:@CFGFG6@>5@*5?,A=C?)>==@(7.8*8B45:C8(7>17;B39E:C5*6<3A--04:?D2)6.).
@M00200:205:000000000-AKKM3:1:1101:10073:7016 2:N:0:1
TACAGGGGTATCTAATCCTGTTTGCTCCCCACGCTTTCGCACCTCAGCGTCAATACTTGTCCAGTCAGTCGCCTTCGCCACTGGTGTTCTTCCGAATATCTACGAATTTCACCTCTACACTCGGAATTCCACTGACCTCTCCAAGATTCTAGTTACCTAGTTTCAAAGGCAGTTCCGGAGTTGAGCTCCGGGCTTTCACCTCTGACTTGAGTAACCGCCTACGCGCGCTTTACACCCAGTAGTCAGT
+
CCCCCCGGGGGGGGGGGGGGGGGGGGGGGGGGEGGGGGEGGGGGGGFGGGGCGGGGGGGGGGGCGGFFGGGGGGGGGGGGGGGGGGGGGGGGGGDFGGGGGGGGG8FGGGGGGGGFGGGGGGGDGDGGGGGGGGGGGFGFFGGFGFGFGFGC;FFFFGCFDDEFEFC9*D?AFEFF>>+*@DF7DGGFF>@*<CFGFFGCFFFF5AEEE5CAEFFEFDFDFFAB=:>:C*8EC<;88/4.977?C39
@M00200:205:000000000-AKKM3:1:1101:15571:7018 2:N:0:1
TACGCGGGTATCTAATCCTGTTCGCTCCCCACACTTTCGCTCCTCAGCGTCAGGTAATGCCCAGAGAACCGCCTTCGCCACCGGTGTTCCTCCTGATATCTGCGCATTTCACCGCTACACCAGGAATTCCATTCTCCCCTGCATACCTCAAGTCTGCCCGTATCGAAAGCAAGCACCCAGTTAAGCTGGATGTTTTCACTCCCGACGCGACAAACCGCCTACGAGCCCTTTAAGCCCAATAGTCAGT
+
CCCCCGGGGGGGGGGGGGGGGGGGGGGGGGGGGGGGGGGGGGGGGGGGGGGGGGGGGGGGGGGGGGGGGGGGGGGGGGGGGGGGGGGGGGGGGGGGGGGGGGGGGGGGGGGGGGGFGGGGGGGGEFGGGGGFGGGGGFEFFGGFGFGFGFGGGGGFFGGEGDDGFFGGFGFBFFFFFEGFFGG7AEGFFGGFFCFFFFGFFFF>29=9>19@0;FG6DFF<:4<6E>GF5:<5297A?:B:<9<2)5
@M00200:205:000000000-AKKM3:1:1101:27366:7041 2:N:0:1
TACGCGGGTATCTAATCCTGTTCGCTCCCCACGCTTTCGTGCCTCAGTGTCAGTACCAGCCTAGTCAGCTGCCTACGCAATCGGGGTTCTGGATGGTATCTATGCATTTCACCGCTACACCATCCATTCCGCCAACCTCGTCTGGACTCAAGCCCGTCAGTATCCAGGGCAGTTCCACTGTTGAGCAGTGGGCTTTCACCCCGGACTTAACGGGCCCCCTACGCCCCCTTTAAACCCAATAGTCCGTAGA
+
CCCCCGGGGGGGGGGGGGGGGGGGGGGGGGGGGGGGGGGGFGGGGGGGGGGGGGGGGGFGGGGGGGGGGGFGGGGGGGGGGGGGGGGDGGGGGGGGGGGGGGFGGGGFGGGGGDGFGGGGGFGGGFFGGGGGCEDGGFGDFGGFGFDEGFD+@=DE>EGAGG@CC9D,*@?8@AFFFFDADFD+;6:*+*@>FGGFAEFFDFF2(((.9;=?B;E?(252;=D:(38C7C04<<22;(8?))-))((.61
@M00200:205:000000000-AKKM3:1:1101:27078:7075 2:N:0:1
TACCCGGGTATCTAATCCCGTTCGCTCCCCTGGCTTTCGTGTCTCAGCGTCAGCATGCTCCCAGTCGTCTGTTTTCACCATTGGCGTTCCAAACGATATCTACGCATTTCACCGCTCCACCGTTTGTTCCGACGACCCCTAAGCAGCTCAAGACCGCCAGTATACCGAGCAGTTCCACGGTTGAGCCGTGGGATTTCACAAGGTACTTAACAGTCCGCCTACACACGCTTTAAGCCCAGTAGTCAGT
+
CCCCCGGGGGGGGGGGGGGGGGGGGGGGGGGGGGGGGGGGGGGGGGGGGGGGGGGGGGGGFGGGGGGGGGGGGGGGGGGGGGGFGGGGGGGFGGGGCGGGGGGGGGGEFFGGGC8?DCFGGGGGCEFGGGGEGGGEEDEDFGCFA?DDDBFGGGGFFGGFGGACEFGGFGFFFE6=?ACBFGGGFGGB;GGDAF?FFEFC3>DFECCECEFEFFGF?DB01684)=>G<C0:4AA,;6(.4)54<26
@M00200:205:000000000-AKKM3:1:1101:28310:7089 2:N:0:1
TACTGGGGTATCTAATCCCGTTCGCTCCCCTAGCTTTCGTCCCTCAGCGTCAGAAAGGACCCAGTGGACCGCTTTCGCCTCCGGTGTTCCTGATGATATCAACGCATTTCACCGCTCCACCATCAGTTCCGCCCACCTCTATCCTCCTCAAGCTTGCCGGTTTGAAGCGCAATTCCACGGTTAGACGTTGGATTTTACACCTTCCCTTAAAAACCCCCTACCGCACCCTTACCACCCATCGTCAGTCGAT
+
CCCCCGGGDGGGGGGGGGGGGGGGGGGGGGGGGGGGGGGGGGGGGGGGGGGGEGFGGGGGGG@EEFGGGGGGGGEGGGEF,EFDGGGGGGGGGFGGGGGGGGFGGGDEGGGGFGEEGEEFGDE@FGFGGG>EDEDGG5F5DGGFGF?DGFFDFGGFFCD>=D=DC?D?>EFA*9ABFFCEG53*+5*3*47/44A++6,8=()((84*)*1**04*68)66(,.(/)2>*)/.)/2*((((,,(-))-4(
@M00200:205:000000000-AKKM3:1:1101:27137:7103 2:N:0:1
TACTAGGGTATCTAATCCTGTTCGCTCCCCACACTTTCGCTCCTCAGCGTCAGGTAATGCCCAGAGAACCGCCTTCGCCACCGGTGTTCCTCCTGATATCTGCGCATTTCACCGCTACACCAGGAATTCCGTTCTCCCCTGCATACCTCTAGTCAGCCCGTATCGGAAGCAGGCTCGGGGTTAAGCCCCGAGTTTTCACTCCCGACGTGACAAACCGCCTACGAGCCCTTTATACCCAGTATTCAGTAGAC
+
@CCCCGGGGGGGGGGGGGGGGGGGGGGGGGGGGGGGGGGGGFGGGGGGGGGGGGGGGGGGGGGGGGGGGGGGGGGGGGGGGGGGGGGGFGGGGGGGAEGGGGFFGGGGGGGGGGDECEGFGGGGGGGGGFGGCGGC@DGDFFGFGFGCGFGGGGGFFFD>CGFGFBCEFGFFFFACEFDBF5D7CFFFBGGFFGGGFEGFFFB>550.6?FECFGGBGBFFF<EBGBGC*2)66A4<.,84))5)4.)..)
@M00200:205:000000000-AKKM3:1:1101:3280:7103 2:N:0:1
TACTGGGGTATCTAATCCCGTTTGCTCCCCTAGCTTTCGCTCCTCAGCGTCAATGTCGGTCCAGGATGCCGCCTTCGCCACCGGTATTCCTCCAGATATCTACGCATTTCACCGCTACACCTGGAATTCTGCATCCCTCTCCCGAATTCAAGCCATCCAGTATCGGACGCAGTTCCCAGGTTGAGCCTGGGGATTTCACGTCCGACTTAGTTGGCCGCCTACGAGCCCTTTATACCCAATAGTCAGT
+
BCCCCGGGGGGGGGGGGGGEFGFGGGGGGGGGGGGGGGGGCEFGGGGGGGGEEFGGGGGGGGGGGGG<8ECGGGGFFEFFGFGGGEFGGG8,FEGCDGDGGGGGGGGGGGGGDBEDGCCFG8EFFGGFGGFFFFG>?B,)3@FBGE6DFDFDC=@DFFGF:FEDAFG85@?BD79?AFGFFFGGFGGFFFFFB7AF67:>DBAF===28>4<>2B,5D33(,,)/*:>004<369CE<1(.4-)466
@M00200:205:000000000-AKKM3:1:1101:7448:7108 2:N:0:1
TACTAGGGTATCTAATCCTGTTTGCTCCCCACGCTTTCGTGCATGAGCGTCAGTGCAGGCCCAGGGGATTGCCTTCGCCATCGGTGTTCCTCCGCATATCTACGCATTTCACTGCTACACGCGGAATTCCATCCCCCTCTGCCGCACTCCAGCGATGCAGTCACAAATGCAGTTCCCAGGTTGAGCCCGGGGATTTCACATCTGTCTTACATCCCCGCCTGCGCACGCTTTAAGCCCAGTAGTCAGT
+
CCCCCGGGGGGGGGGGGGGGGGGGFGGGGGGGGGGGGGGGGGGGGGGGGGGGGGGGGGGGGGGGGGGGGGFGGGGGGGGGGGGGGGGGGGGGGGGGGGFGGGGGGGGGGGGGGGGFGGGGGGG7FEFGGGGGG8DEEFGFFCCDGEDA6:8?D=DDB>8AGGFGFAFGFFF@FFFCFFG>FGG56F9?BC>ADGGGFCC5EFF4<?CFFFE45(3/:DEDFD;FBGDDC71<D)4(;248AA42426
@M00200:205:000000000-AKKM3:1:1101:5250:7121 2:N:0:1
TACAGGGGTATCTAATCCCGTTTGCTACCCTAGCTTTCGCGCCTCAGCGTCAATACCGGTCCAGGATGCCGCCTTCGCCACTGGTGTTCCTCCAGATATCTACGCATTTCACCGCTACACCTGGAATTCCACATCCCTCTCCCGGATTCAAGCCTCGCCAGTATCGGACGCAGTTCCCCGGTTGAGCCGAGGGATTTCACGTCCGACTTAGCAGCCCGCCTACGCGCCCTTTAAACCCAGTAGTCAGT
+
CCCCCGGGGGGGGGGGGGGGGGGGGGGGGGGFFGGGGGGGGGGGGGGGGGGGGGGGGGGGGGGGDCFGGGGGGGGGGGGEGGGGGGGGG;DFGGFBFFGGGGGGEE@GFGGGGEGFGGGF8?EFFGFGGEFGFFGGGFGB6@FFD*@AGFGGFGFB9C??C=:9;<DGE:*1*=CF1;0@*=D>6<99?/558*=<17:93306:9,626;<C3*;;CA((-2795)C757)6<6AG0,(46<.))))
@M00200:205:000000000-AKKM3:1:1101:23684:7122 2:N:0:1
TACTAGGGTATCTAATCCCGTTCGCTCCCCTGGCTTTCGTGTCTCAGCGTCAGCGTGCTCCCAGTCGTCTGTTTTCACCGTTGGCGTTCCAAACGATATCTACGCATTTCACCGCTCCACCGTTTGTTCCGACGACCCCTAAGCAGCTCAAGACCCGCAGTATACCGAGCAGTTCCACGGTTGAGCCGTGGGATTTCACAAGGTACTTACGGGTCCGCCTACACACGCTTTATACCCAATAGTCCGT
+
CCCCCGGGGGGGGGGGGGGGGGGGGGGGGGGGGGGGGGGGGGGGGGGGGGGGGGGGGGGGGGGGFGGGGGGFGGGGGGGGGGCGGGGGGGF5EFGEGGGGGGGGGGGGGGGGGGGDGGGGGEGGGGGGGGG6=CGGGDGFFGGFFD?DFFGDA?GFBGGBEFCGFFG6BGEC>AAFFFGEGGGGFFGABGGBFFFGF?9?EB9EECCCEFF0;BGF>D>;1;407?)>*91-2<A2A???0<<))(.
@M00200:205:000000000-AKKM3:1:1101:12936:7138 2:N:0:1
TACGCGGGTATCTAATCCCGTTTGCTCCCCTGGCTTTCGCGCCTCAGCGTCAATGCCGGTCCAGGATGTCGCCTTCGCCACCGGTGTTCCTCCAGATATCTACGCATTTCACCGCTACACCTGGAATTCCACATCCCTCTCCCGGATTCAAGCCAACCAGTATCGGACGCAGTTCCTGGGTTGAGCCCAGGGATTTCACGTTCGACTTAGCAGGCCGCCAACGCGCACCTTAAACCCAGTAGTCAGT
+
CCCCCGGGGGGGGGGGGGGGGGGGGGGGGGGGGGGGGGGGGGGGGGGGGGGGGGGGGGGGGGGGGGGGGGGGGGGGGGGGGGGGGGGGGGGGGGGGGGGGGGGGGGGGGGGGGGGFGGGGGGGGGGGGGGGGGGGGGFGDFDGFGFGFGFGGGGGFFGGFGGEFAEGGFGFF??EFFFCFGGGGFGGFFGGFFFGGFEGFFF@@FFFFECF?EFGGFGFFFF05>E@D)2,6>>AFGFF?9>44:A2
@M00200:205:000000000-AKKM3:1:1101:15067:7139 2:N:0:1
TACGGGGGTATCTAATCCTGTTCGCTCCCCACGCTTTCGCGTCTCAGCGTCAGTACCGTCCCAGAGAGCTGCCTTCGCCATTGGTGTTCTTCCTGATATCTGCGCATTTCACCGCTACACCAGGAATTCCACTCTCCTCTTCCGGACTCTAGCCACACGGTTTCCGTCGACGTCTGGCGGTTAAGCCTCCAGTTTTCACAACGGACCTGTGCGGCCGCCTACCCGCTCTTTTAGCTCAATAGTCAGT
+
CCCCCGGGGGGGGGGGGGGGGGGGGGGGGGGGGGGGGGGGGGGGGGGGGGGGGGGGGGGGGGGGGGGGGGGGGGGGGGGGGGGGGGGGGGGGGGGFGFGGGGGGGGGGGGGGGGGFGGGGGGGEF8FFGGGGGGGGGBFEFGGFGFGFGFG7EGGFFGDEGDAGF>FGDGE9BAFFF4:4<EGGFGGFFGF47CGGF)46<D>11;2(,>3>(;GG(17,42.0-1)1*2.))(.)35)462<AF)4
@M00200:205:000000000-AKKM3:1:1101:26906:7151 2:N:0:1
TACCGGGGTATCTAATCCTGTTTGCTCCCCACGCTTTCGCACCTCAGCGTCAATACCAGTCCAGTGAGCCGCCTTCGCCACTGGTGTTCTTCCGAATATCTACGAATTTCACCTCTACACTCGGAATTCCACTCACCTCTCCTGGATTCGAGCGATGCAGTCTTAAAGGCAATTCTGGAGTTGAGCTCCAGGCTTTCACCTCTAACTTACAAAGCCGCCTACGTGCGCTTTATGCACAATCGTCAGTAGCC
+
@CCCCGGCCGCGEGGGGGFFEGFGGGGGGGGGGGGGGGGGECGEFGGGGGGGGGGGFCGGGGGFGFGGGGEGGGGGGGGEFGGGGGGGGGFGFEG:7CAFFGG+BDFGFGGGG9@5?FFEFFEG=EGFGG=FGF?FGFFBDCF6DBFFFDFGGDCFDEFB8ADFCBFC+@D)*9CF?5?AF8+=?C:CFC6*9@?FF5A6*08658AC@E=CBFFFFGF>9>@A==:8)8/;<C6)57@F121132CFF))
@M00200:205:000000000-AKKM3:1:1101:8422:7155 2:N:0:1
TACAGGGGTATCTAATCCCGTTCGCTCCCCTAGCTTTCGCGCCTCAGCGTCAGTGTCGGCCCAGCAACCCGCCTTCGCCGCAGGTGTTCCTCTTGATATCTACGCATTTCACCGCTACACCAAGAATTCCAGTTGCCCCTTCCGCACTCTAGCCCCGCAGTCTCAGTTGACCTTTCCGAGTTAAGCTCGGAGATTTCACAACTGACTTGCGGAGGCCGCCTACGCCCCCTTTATACCCAGTAGTCAGT
+
CCCCCCGGFCG<FFFFGGGGFGGFDCEGGGFFGFGEGGCGGGGEGGGCGGD>E,CFFGCCGGGCFGCCDF:BCGFECFGCEGE@FA,?FFFGA<?F<E,4=FF7FEE7DFFFFGG5=C9A8DG8<@EDF@EEGFGFE:+5D=DEGEG@FFF9BDDF5C@9:*0D7AF7+<@6BE5FB495>8CD=E@F?GEDDCC++*4@BDEE5;>E39@6(68;(5>1:117(*7)7).4446)3()3,).644--
@M00200:205:000000000-AKKM3:1:1101:18793:7164 2:N:0:1
TACCCGGGTATCTAATCCCGTTTGCTCCCCTAGCTTTCGCGCCTCAGCGTCACGTGCACCCCAGAAGATCGCTTTCGCCACCGGCGTTCCTCCCGATATCTACGCATTTCACCGCTCCACCGGGAGTTCCATCTTCCCCTGATGCCGTCCAGCGCGGTCGTTGCCCAGGCAATTCCTCGGTTGAGCCGAGGGATTTCACCCGAACCGTGCCGCACCGCCTACGCGCCCTTTAAACCCAGTAGTCAGT
+
CCCCCGGGGGGGFFEFGFGGGCGCFGGGGGGGGGGGGGGGGGGGGGGGGGGGFFGFGGGGGGGGGGF@FGFGG<DFGGCGGGGDGGGGGGGGGGGEFG>=;FDFGG+?EFGEGGDBDFGFGGEECEGGGGFGFGFGC?DBFFFFGFGDGFDCGGGDEGGFGGB@BAGD;EF9F=FFFFGF:EG7ACCA><EFFFFCF?GFF19(49BB0(8>FBGGBDB,2::>;EFG)*44444(24:(6<A<446
@M00200:205:000000000-AKKM3:1:1101:14215:7180 2:N:0:1
TACACGGGTATCTAATCCTGTTTGCTCCCCACGCTTTCGTGCCTCAGTGTCAGTGTTGGTCCAGGTAGCTGCCTTCGCCATGGATGTTCCTCCCGATCTCTACGCATTTCACTGCTACACCGGGAATTCCGCTACCCTCTACCACACTCTAGTCATCCAGTTTCCACTGCAGTTCCCAGGTTGAGCCCAGGGCTTTCACAACAGACTTAAACAACCACCTACGCACGCTTTATGCCCAGTAGTCAGT
+
CCCCCGGGGGGGGGGGGGGGGGGGGGGGGGGGGGGGGGGGGGGGGGGGGGGGGGGGGGGGGGGGGGGGGGGGGGGGGGGGGGF<FGGGGGGGGGGGGGGGGGGGGGGGGGGGGGGFGGGGGCEGGGGGGGGGGCDF8DGFFGGFGFGFGFGCGGGFFFGFGGFGEFGGFGFEFFFFFFCFGGFFFGFFFGGFFGCGFCFC68C@@CFEFFFFFCGDAFDFFFFB9C5D55BEFEC;C3>4;EEEF<E
@M00200:205:000000000-AKKM3:1:1101:19885:7184 2:N:0:1
TACTGGGGTATCTAATCCTGTTTGCTCCCCACGCTTTCGTACCTCAGCGTCAATACATGTCCAGTGAGTCGCCTTCGCCACTGGTGTTCTTCCGAATATCTACGAATTTCACCTCTACACTCGGAATTCCACTCACCTCTCCATGATTCAAGCCTAGCAGTCTTAAAGGCAATTCCGGGGTTGAGCCCCGGGCTTTCACCTCTAACTTACAAAGCCGCCTACGTACGCTTTAAACCCAATAGTAAGT
+
CCCCCGGGGGGGGGGGGGGGGGGGGGGGGGGGDGGGGGGGGGGGGGGGGGGGGGGGGGGGGGGGGGGGGGGGGGGGGGGGGGGGGGGGGGGGGGGGGGGGGGGGGGCGGGGGGGGFGGGFGGDGGGGGGCEGGGGGGFGFFFGFE?DEGFGFGGGFFGGFGGFGEF?FFGFFFE?DFECAGGDFBDGFFDC5?CFGFFEEFFFEAE=CBFF6>BF@@GE>9>@FFF?G9:83<9),:<7;;C6)1)9
@M00200:205:000000000-AKKM3:1:1101:15105:7186 2:N:0:1
TACTGGGGTATCTAATCCTGTTTGCTCCCCACGCTGTCGCGCCTCAGCGTCAGCCACAGCCCAGCGGGCCGCCTTCGCCACCGGTGTTCTTCCGGATCTCTACGCATTCCACCGCTACACCCGGAATTCCACCCGCCTCTACTGTGCTCCAGCGCGGGAGTCGCCACGGCCGATCCGGGGTTGAGCCCCGGACTTTCACCGCCGCCTTCCCACGCCGCCTACGCGCCCTTTAAACCCAATAGTCAGT
+
CCCCCGGGGGGGGGGGGGGGGGGGGGGGGGGGGGGGGGGGGGGGGGGGGGGGGGGGGGGGGGGGGGGGGGGGGGGGGGGGGGGGGGGGGGGGGGGGDEDGGGGGGGGGGGFGGGGFGGGGGGGGGGGGGGGFGGGGGFGFFGGFFFGEGFGFFDGBDGGFGGFGFFGEFGFFEFFFFF<7CEGFFGFFFGGFFEFFFBGAB>F>6B?:???>?>EGFDF?:33>9D>D5*444)2.;3(4>944<D<
@M00200:205:000000000-AKKM3:1:1101:9615:7198 2:N:0:1
TACTGGGGTATCTAATCCCGTTCGCTCCCCTAGCTTTCGCGCCTCAGCGTCAGTGTCAGCCCAGCAACCCGCCTTCGCCGCAGGTGTTCCTCTCGATATCTACGCATTTCACCGCTACACCGAGAATTCCAGTTGCCCCTTCTGCACTCTAGCCCCGCAGTATCGGCTGACCTTTCCGCGTTAAGCCCGGAGATTTCACAGTCGACTTGCGGTGGCCGCCTACGCGCCCTTTACACCCAGTAGTCAGT
+
CCCCCGGGGGGGGGGGGFGFGGGGGGGGGGGGGGGGGGGGGGGGGGGGGF@FGGGGGGGGGGGGGGGGGGGGGGGGGGGGGFGDFGGGGGGGGGG,AA>FEFGGGGGE;FGGGEEFGGCEGDDGGEG8FGDGFFGF=FGFF@DFFBDEGFGFGGGEDEDBGDCG=BGGFGFEFEFFFB49C874BCF)8)7;802++/=CAEFF09;@347>?9CE@DFF28<798@3C<(:2:<A891(.))).5:<
@M00200:205:000000000-AKKM3:1:1101:16347:7212 2:N:0:1
TACTGGGGTATCTAATCCTGTTTGCTCCCCACGCTTTCGCACCTCAGCGTCAGTAATGGACCAGTGAGCCGCCTTCGCCACTGGTGTTCCTCCGAATATCTACGAATTTCACCTCTACACTCGGAATTCCACTCACCTCTTCCATACTCGAGATACCCAGTATCAAAGGCAGTTCCAGAGTTGAGCTCTGGGATTTCACCCCTGACTTAAATATCCGCCTACGTGCGCTTTACACCCAATAGTCAGT
+
CCCCCGGGGGGGGGGGGGGGGGGGGGGGGGGGGGGGGGGGGGGGGGGGGGGGGGGGGGGGGGGGGGGEGGGGGGGGGGGGGGGGGGGGGGGGGGGEGGGGGGGGGGGGGGGGGGGFGGGGGGGEGGGGFGGGGGGGGFGFFGGFGFGFGFFGGG?F@FGFGFFGFFGGFGFAFFFFFFFDFCGFFGGFFGGFFGGGFEGE=A9CFFEC5AEEEFGE5DBDA=AA)=>DGGFEFC@5C9DBBEFFC<5
@M00200:205:000000000-AKKM3:1:1101:10777:7254 2:N:0:1
TACTGGGGTATCTAATCCCGTTCGCTCCCCTGGCTTTCGTGTCTCAGCGTCAGCACACCCCCAGCGAGCTGTTTTCACCGTTGGCGTTCCAAACGATATCTACGCATTTCACCGCTCCACCGTTTGTTCCGCTCGCCCCTAGGTGGCTCAAGACCGCCAGTATACCCAGCAGTTCCACGGTTGAGCCGTGGGATTTCACAAGGTACTTAACGATCCGCCTACACACGCTTTAAACCCAGTAGTCAGT
+
CCCCCGGGGGGGGGGGGGGGGGGGGGGGGGGGGGGGGGGGGGGGGGGGGGGDEFGGGGGGGGG6FEFFGGGGGGGGGGGGGGC8FGGGGGGGGGGGGECFFGGGGGGGGGGGGGGEGGGGGGGGGGDFGGGGGGGGEFGD?8DFFFGFGFF7CDGFFEGBG>EGFFFGFFFDFAFA6A>@FEGC6DCDAG5?FFF4BCF?E@@7?EFC3>E?2?FG?C31;@FF@EEG5C:-)678E:1>>AFFF94
@M00200:205:000000000-AKKM3:1:1101:7090:7258 2:N:0:1
TACTAGGGTATCTAATCCCGTTTGCTCCCCTGGCTTTCGTGTCTCAGCGTCAGCGGATCCCCAGTCATCTGTTTTCACCGTCGGCGTTCCAAACGATATCTACGCATTTCACCGCTCCACCGTTTGTTCCGATGACCCCTGGATCGCTCAAGACCGCCAGTATGCCCGGCCGTTCCCCGGTTGAGCCGGGGGATTTCACACGGGCACTTAACGGTCCGCCTCCACACGCTTTCCACCCAACAGTCAGT
+
@8CCCGFGFGGGGGGGGGGGGGDEGGGGGGGGGGGGGGGE@FFBFGGGCFGGGGGGGGGGGFEGEFGFGAFE,?FGGGGDFFGGGGEFEGCG:FGFGGDGGGGGGGGD,EFGGGGFGGGGGGGDFDFFGGGGG6DF8?EDFF,DF?CDF5DF9DDFAE>DG?EGEFFEDED@55A?FFG5>?5;8<CE>4EFFGEF65C)39((((((,5)6:0/:,/72:(:F1<BC7*(-))64;0(2(-8-))..
@M00200:205:000000000-AKKM3:1:1101:21042:7260 2:N:0:1
TACAGGGGTATCTAATCCCCTTCGCTCCCCTAGCTTTCGTACCTCAGCGTCAGAAGAGACCCAGTAAGCCGCTTTCGCCACCGGTGTTCCTGATGATATCAACGCATTTCACCGCTCCACCATCAGTTCCGCTTACCTCTGTCTCCCTCAAGCACTGCAGTATCGGGCGCAATTCCTCGGTTGAGCCGAGGGCTTTCACACCCGACTAACAGCGCCGCCTACGTACCCTTTATACCCAATAGTCAGT
+
CCCCCGGGGGGGGGGGGGGGGGGGGGGGGGGGGGGGGGGGFGGGGGGGGGGGGGGGFGGGGGGGGGGFGGGGGFGGGGGGGGGGGGGGGGGGGGGGGGGGGGGGGGGGGGGGCEGFGEGGGGGGFFDCCEEGGGGGGFGFFGGFGFGFGFGGGGGFFGGFGGFGF5?EEC>AFFFFFFGDGGGGFGF>BCE4AFFCFEFCFDFFFFF9@EFFFBGGFDFFB?1>FGBG4>2<<DB:<8?B>FFFD>A
@M00200:205:000000000-AKKM3:1:1101:23063:7295 2:N:0:1
TACGAGGGTATCTAATCCTGTTTGCTCCCCACGCTCTCGCGCCTCAGCGTCAGTTGTAGCCCAGATGGCCGCCTTCGCCACCGGTGTTCCTCCCAATATCTACGAATTTCACCTCTCCACTGGGAATTCCGCCATCCTCTACTACACTCTAGCCGAACAGTTTCAAATGCACTTCCGGAGTTAAGCCCCGGGATTTCACATCTGACTTGTTCAACCGCCTACACGCCCTTTATACCCAGTAGTCAGT
+
CCCCCGGGGGGGGGGGGGGGGGGGGGGGGGGGGGGEGGGGCGGGGGGGGGGGGGGGGGGGGGGGGFDFGGGGGGGGGGGGGGGGGGGGGGGGGGGGGGGGGGGGGFGGGGGGGGGFGFFGGGGFFFGGGGGGGGGGGFFFFGGFGFGFGFGDFGGFED>DEFFGFFGGFGFEFFFFFB+?FFGGFCC>BG>>ECFGFFG?E:@6CEFFFEB?EEFF=DE63:5.1:5C);/7EFF)<<;;EAABA<<
@M00200:205:000000000-AKKM3:1:1101:10727:7295 2:N:0:1
TACGAGGGTCTCTAATCCTGTTTGCTCCCCACGCTTTCGTGCATGAGCGTCAATCTTGACCCAGGGGGCTGCCTTCGCCATCGGTGTTCCTCCACATCTCTACGCATTTCACTGCTACACGTGGACTTCTACCCCCCTCTGCCAGATCCTAGCCTTGCAGTCTCCAACGCAATTCCCAGGTTGAGCCCGGGGCTTTCACGTCAGACTTACAAAACCGCCTGCGCACGCTTTAAACCCAATAGTCACTACAC
+
<CC?<F7CF8<EGDFGGGGGGGG<E6EDECFGFGG@FEGGGGGBGEFGCFGCFFEADGDGGG<8@C@7FCG:FFDFGGG=GGCCG=FGGG;EFFGGFGGGGDG+@+@?=BDEBD,39B,AE=87+,9,AEDAA?FGGFG<9DFF8*=)6+7+3D7?DF?BGF*=8++5*@?A:@F8A?;*7@79*49C@/***4:*09==>>2547>?EF4C)(=8173((/(=9853*12:424(2(-4)4)).-46(,(
@M00200:205:000000000-AKKM3:1:1101:15001:7297 2:N:0:1
TACTGGGGTATCTAATCCCGTTTGCTCCCCTAGCTTTCGCGCCTCAGCGTCAGTGTCGGTCCAGGAAGCCGCCTTCGCCACCGGTGTTCCTCCGGATATCTACGCATTTCACCGCTACACCCGGAATTCCGCTTCCCTCTCCCGAACTCAAGCCTTCCAGTTTTCCGTGCCGTTCCCCAGTTGAGCCGAGGGATTTCACACGGAACTTAGAAGACCGCCTACGCGCCCTTTAAACCCAGTAGTCAGTAGA
+
CCCCCGGGGGGGGGGGGGGGGGGGGGGGGGGGGGGGGGGGGGGGGGGGGGDGGGGGGGGGGGGGGGGGGGGGGGGGGGGGGGGGGGGGGGGGGGGGGGGGGGGGGGGGGGGGGGGFGGGGGGGGGGGGGGGGGGGFGFFDFGGFGFGFGFGGGGGFFGGFGGEGFFDGFGFFFFFFFFC>FGG76DGFEDGFFGFGFFFEF>>>DFFF@3.64/?C1CEFFB6BBGDGD4:9<<-3;8034<9ABAAA24
@M00200:205:000000000-AKKM3:1:1101:18202:7315 2:N:0:1
TACGAGGGTATCTAATCCTGTTTGCTCCCCACGCTTTCGCGTCTCAGCGTCAGTAACGTCCCAGCGAGCTGCCTTCGCAATTGGTGTTCCTCCCGATATCTGCGCATTTCACCGCTACACCGGGAATTCCACTCGCCTCTTCCGGACTCGAGCCTTGCAGTATCCATCCGCCTCCCGGGGTTGAGCCCCGGGCTTTCAGAACGGACTTACAAGGCCGCCTACACGCGCTTTAAGCCCAATAGTCAGT
+
CCCCCGGGGGGGGGGGGGGGGGFGGGGGGGGGGGGGGGGGGGGGGGGGGGGGGGGFGGGGGGGGGGDEGGGGGGGGGGG+?FEFGGGGGGGGGGGG>FGGFGGGGGGGGGGGGGGFGGGGGGEDGGGFGCFFGGGGGFDBFFGFEEGBGACDCDFFFGD>9CCGFFCAFEF=BDFFFBDEF544)>FFFDCD>CFFF?7<CDF0,1(.6<AA<1CE97;21::?::.9)91)))),;?<232)-.::
@M00200:205:000000000-AKKM3:1:1101:14954:7318 2:N:0:1
TACACGGGTATCTAATCCTGTTTGCTCCCCACGCTTTCGCGTCTCAGCGTCAGTACCGTCCCAGCGAGCTGCCTTCGCCATTGGTGTTCCTCCCGATATCTGCGCATTTCACCGCTACACCGGGAATTCCACTCGCCTCTTCCGGACTCTAGCCCGACAGTATCAACCGGCTTTCAAGGGTTGAGCCCTTGACTTTCACAGCTGACTTACCGGACCGCCTACACGCTCTTTATACCCAATAGTCAGTAGA
+
CCCCCGGGGGGGGGGGGGGGGGGGGGGGGGGGGGGGGGDGGGGGGGGGGGGGGGGGGGGGGGGGGGGGGGGGGGGGGGGGGGGGGGGGGGGGGGGGGGGGGGGGGGGGGGGGGDGBGGGFGEDGGGGGGGGGGGGGGFGFFGGEGFGFGFG7EFG5AE7>CFAFFFGGFE?BBEFF>868FGGD6EGA;DCFFGGGF3+7@DEF)6AFFA;?B9EE;DFB6:>FFG:DFF>9A926C?FFFAFFAAFFF<
@M00200:205:000000000-AKKM3:1:1101:21326:7320 2:N:0:1
TACCCGGGTATCTAATCCCGTTTGCTCCCCTAGCTTTCGCTCCTCAGCGTCAATATTGGTCCAGGATGCCGCCTTCGCCACCGGTGTTCCTCCAGATATCTACGCATTTCACCGCTACACCTGGAATTCCGCATCCCTCTCCCAAATCCAACCCATCCAGTATCACACGCAGTTCCCCAGTTAAGCTGAGGGATTTCACGTATGACTTAGTTGGCCGCCTACGAGCCCTTTAAACCCAATAGTCAGT
+
CCCCCGG>CFGGGFFAFGGGGGG7<,EEGCFFFGGGGD7FGGDEGGDGGGGG@F9EFEFGG?FEEDF,FB7FCF=FFCGGCFE+@FBCGE8FFGG,<EA,DCE:@6+@FGGE<>EEGGCGGGE=8@EFGG86DCCGFBFFFFGBFDFDDBD+@=DBFFFDA7*?*?+@56:A:=FCFFG5@,?+B<ACF5*0*@9;>;@)0:4:**2*8*:AEEFGFG>@=B(0(=):55)6)97,=;@14.).745
@M00200:205:000000000-AKKM3:1:1101:14570:7327 2:N:0:1
TACCAGGGTATCTAATCCTGTTTGCTCCCCACGCTTTCGCGTCTCAGCGTCAGTACCGTCCCAGCGAGCTGCCTTCGCCATTGGTGTTCCTCCCGATATCTGCGCATTTCACCGCTACACCGGGAATTCCACTCGCCTCTTCCGGACTCTAGCCCGACAGTATCAACCGGCTTTCACGGCTTGAGCCCTTGACTTTCACAGCTGACTTACCGGCCCTCCTACACGCTCCTCAATCCCAATAGTCAGTAGGT
+
<AAACFG>C,CFCE<C<FFA@EG@FECFGCECCEGGF<,BFFCG?F,CFGGGGGGFEGGGC:@FFCC:FGG8AEEFFEF@B9,5,4E4AC;EDCC74@=;CFGDE>FG8,@FFGEEGGC8E+>+88D8;FFGGGFEG*CDFGGFG*=5:A75,9759>7BFG7C*?FGBCA@DBFA+;C)4/)*/>84846*2++:6)<);2)6)=EC6A3(((33(17:)284(*57)9(.4)),034().-56):.)))
@M00200:205:000000000-AKKM3:1:1101:7166:7347 2:N:0:1
TACGAGGGTATCTAATCCTGTTTGCTCCCCACGCTTTCGCACCTCAGCGTCAGTGTCAGTCCAGGGTGCCGCCTTCGCCACTGATGTTCCTCCCGATATCTACGCATTTCACCGCTACACCGGGAATTCCACACCCCTCTACTGCACTCTAGCCTACCAGTCTCGGATGCAATTCCCAGGTTAAGCCCGGGGCTTTCACATCCGACTTAATAATCCGCCTACGCTCGCTTTAAACCCAATATTCAGTAGA
+
CCCCCGGGGGGGFFGGGGGGGGGGGGGGGGGGGGGGGGGECGGGGGGGGGGGGGFF<FF@FGGGCFGG7FGGGGGGFGGGGGGFGGGGGCFFGGEFGGGGGGGG>CEGDGGGGEGFGGFG8=CDFDGGGGGGG6?EGFGFBGF59DGFGBGFC8DDFGGBFGFGBF?+9FFFFFFF58DFFGG>BFGA*@EBDEGGF4C5?EB22@=(9CE)9)?71CBF(/8>1C)>>F?<>).2;<B?)).444)5:>
@M00200:205:000000000-AKKM3:1:1101:16406:7348 2:N:0:1
TACCCGGGTATCTAATCCTGTTCGCTCCCCACACTTTCGCTCCTCAGCGTCAGGATATTCCCAGAGAACCGCCTTCGCCACCGGTGTTCCTCCTGATATCTGCGCATTTCACCGCTACACCAGGAATTCCGTTCTCCCCTGAATACCTCTAGTCTGCCCGTATCGAAAGCAAGCACCGAGTTAAGCCCGGTGTTTTCACTCCCGACGCGACAAACCGCCTCCCAGCCCTTTAAACCCAGTCGTCAGTAGA
+
CCCCCGGGGGGGGGGGGGGGGGGGGGGGGGGGEGGGGGEDEGGGGGGGGGGGGGGGGGGGGFGGEGGGGGGGGDGGFGDGGFGGGGGGGFGGGGGGGGGGGGGGGGGGGGGGGGGBDGGGGGCEGGGGFGG?DFFGCFGFFDDFGFGDGFGC,=FFF?FECCDFD?CC>DA@FC?FFDGFGGFDFGGFF4CDFDGGFEGFED@=@@29(.:608FC9CB1(.(02CFG*9:9<5428-8,)-::20:<9)
@M00200:205:000000000-AKKM3:1:1101:14923:7353 2:N:0:1
TACTGGGGTATCTAATCCTGTTTGCTCCCCACGCTGTCGCGCCTCAGCGTCAGAAACGGGCCAGCTCGCCGCCTTCGCCACCGGTGTTCTTCCCAATATCTACGAATTTCACCTCTACACTGGGAATTCCGCGAGCCTCTCCCGTCCTCCAGCAGAACCGTATCGGGCGCAGCCCCCGGGTTGAGCCCGGGGATTTCACGCCCGACTGGATCCGCCGCCTACGCGCCCTTTAAACCCCATAGTCAGTAGC
+
CCCCCGGGGGGGGGGGGGGGGGGGGGGGGGGGGGGGGGGGGGGGGGGGGGGGGGGGGGGGGGGGGGGGGGGGGGGGGGGGGGGGFGEGGGGGGGGGGFGGGGGGGGGGGGGGGGGFGGGGGGGFGGGGGGGGG6DGGFGEFGGFEADDGFGCFGGFFGGFG7@F=>CGFGF>D:DFBDDBF=96AFGFFCEE>EGGFAFFF:9>6>FFB:ABFFGGFGFFFFBB>EBC792A)688E0::?79><AB>4)
@M00200:205:000000000-AKKM3:1:1101:27716:7361 2:N:0:1
TACGCGGGTATCTAATCCTGTTTGCTCCCCACGCTTTCGTGCATGAGCGTCAGTGTCAGCCCAGAGACCTGCCTTCGCCATCGGTATTCCTCCTGATATCTACGCATTTCACTGCTACACCAGGAATTCCAGTCTCCTCTGCCGCACTCAAGCCTTGCAGTCCCAAATGCCATTCCCAGGTTAAGCCCGGGGCTTTCACATCTGGCTTACAAAACCGCCTGCGCACGCTTTAAACCCAGTAGTCAGTAGA
+
CCCCCGGGGGGGGGGGGGGGGGGGGGGGGGGGGGGGGGGGGGGGGGGGGGGGGGGGGGGGEF?FGGGGGGGGGGGGGGGGGGGGGCFGGFFFGFGGGGGGGGGGGGGGGGGGGGGFGGGGGGGGCGCFFGGGGGGGGFGEFGGFGFGAGFGGGGGFFGGFFGEGFFGFFGFFFEFFFAF*@:+2BEFCEC95BEGDFEFEEFEEEFFBBEEE*8CE2DE;(3;>2=397*39)9.3C(336AAFF2<)4)
@M00200:205:000000000-AKKM3:1:1101:25796:7371 2:N:0:1
TACTGGGGTATCTAATCCTGTTTGCTCCCCACGCTTTCGCGTCTCAGCGTCAGTTGTCGTCCAGAAAGCCGCCTTCGCCACCGGTGTTCCTCCTGATATCTACGAATTTCACCTCTACACCAGGAATTCCACTTTCCTCTCCGACACTCAAGGCTTGCAGTTTCAAGTGCAATTCCTGGGTTGAGCCCAGGGATTTCACGCCTGACTTGCAAGTCCGCCTACACGCACTTTAAACCCAATAGTCAGT
+
CCCCCGGGGGGGGGGGGGGGGGGGGGGGGGGGGGGGGGGGGGGGGGGGGGGGGGGGGGGGGGGGGGGGGGGGGGGGGGGGGGGGGGEGGGGGGGGGGGGGGGGGGGGGGGGGGGGFGGGGGGGGGGGGGGGGGFGGF?FEFDGEGEGFGF8AFGGFFGF5@FEFEFGFFGFFFFFF?AFCFG9CFGGFFGGFFGGDF5@BFB@4@>=6BC=C=6DC@DAFF3()(4/9);ACF;@@CD63)4C?3;<
@M00200:205:000000000-AKKM3:1:1101:12422:7372 2:N:0:1
TACGCGGGTATCTAATCCCTTTTGCTCCCCACGCTTTCGTGCCTGAGCGTCAGCAATTGTCCAGGTAGCCGCCTTCGCCTCTGGTATTCCTCACGATATCTACGCATTTCACTGCTACACCGTGAATTCTGCTACCCTCTCCAATGCTCCAGCCATGTAGTTTGAGGTGCAATTCTGGAGTTAAGCCCCAGGCTTTCACGCCTCACACACCTGGCCGCCTGCGCACCCTTTAAACCCAATAGTCTTT
+
CCCCCGGGGGGGGGGGGGGGGGDGGGGGGGFFGGGGGGG@DGGGAFGGGGGGG8E8,CE<FGDFGF<@FCEGGGGGGGGGGC8=FEEGGGDF9FCGDFGGGFGFGGGGGGFGCGGFDFGGGGGGCFGGGGGGGA9ED6DD6FG;F5606@F8FG6<?DD7C@C9DFFGFDFF+8@C+;+;DGDGFGGFE5:9*@?0+;C@D==4:5>E>2)-.>EF=DD9226=3:8C*;)))9;;E(/,/).))))
@M00200:205:000000000-AKKM3:1:1101:24233:7385 2:N:0:1
TACCGGGGTATCTAATCCGGTTCGCTCCCCTAGCTTTCGCGCATGAGCGTCAGGAACGGCCCAGCAGATCGCCTTCGCCACCGGCGTTCCTAGCGATATCTGTGCATTTCACCGCTACACCGCTAGTTCCATCTGCCTCTACCGCCCTCAAGTCAACGCAGTATCCGACGCGGGTTCGCAGTTGAGCCGCGAGTTTTCACGCCGGACTTACGTAACCGCCTACACGCCCTTTACGCCCCGTAGTCCGT
+
CCCCCGGGGGGGGGGGGGGFGGGGGGGGGGGGGGGGGGGGGGGGGGGGGGGGGGGGGGGGGGGGGGFGGGGGGGGGGGGGGGGGGGGEGGGGGGGGDGGGGGGGGFFFGGGFGGGEGF?FGGGGGGFGGGGGGGGGGFGFFGGFGFGFGFGGGGGA8EGFGGECCFGGFEFFFBF:ABDFGEFFF?GFFGGBEGGGF2AA?8?B0(19?<2:47*;<7>2?0:F:;<CD)(84206E6((-(11))4<
@M00200:205:000000000-AKKM3:1:1101:6544:7402 2:N:0:1
TACAAGGGTATCTGATCCTGTTTGCTCCCCACGCTTTCGCGTCTCAGCGTCAGTATCCAACCAGGGGGCCGCCTTCGCCACCGGTGTTCCTCCCGATATCTACGCATTTCACCGCTACACCGGGAATTCCACCCCCCTCTTTGGTACTCTAGCTTGCCAGTTTCATGCGTCGTTCCTCGGTTAAGCCGAGGGATTTCACACATGACTTAGCAGACCGCCTACACGCCCTTTCTACCCAGTAGTCAGT
+
CCCCCGGGGGGGG,<FFGGGEFGGGGGGGGGGGGGGGFGGGGGGGGFFGGGEEAFGGGGGGCCEEGGGGGGGGGGGGGGGGGGGGGGGGGGGGGGGGGGGGGGGGGGCGGFFFGC>DFGG88EE>CEGG8=FCCCEGFGFBGGFGFFFGFGGGGGFFFF*>8CGEFGE>CB>FFFAFFGDGE/:=7C>>DD>)0=7A5@<ED@F<:A<4>ABBFDF9C5:FB?<:C5C3*))6>B4@23:A)6:<94
@M00200:205:000000000-AKKM3:1:1101:9852:7409 2:N:0:1
TACTGGGGTATCTAATCCTGTTTGCTCCCCACGCTTTCGCGCCTCAGCGTCAGAACCGAGCCAGTGAGCCGCTTTCGCCACCGGTGTTCCACCCAATATCTACGAATTTCACCTCTACACTGGGTATTCCACTCACCTCTCTCGGTCTCCAGCCACCCCGTATCGGATGCCGTTCCGGGGTTGAGCCCCGGGCTTTCACATCCGACGCAAGTGGCCGCCTACGCGCCCTTTATACCCACTCGTCAGT
+
CCCCCGGGGGGGGGGGGGGGGGGGGGGGGGGGGGGGGGEGEGGGGGGGGGGGGGGGGGGGGGGGGGGGGGGGGGGGGGGGGGGGGGGGGGGGGGGGGGGGGGGGGGGGGGGGGGGFGG8FGGGCGGGGGGGGGGGGGFGFFGGEGFGFGFG+DCGFFGGFGD@C)@CE5?CAEAFFF5@>FGDCAD,@>75AEGCFF?F?C;@FFFF>1@09?3889DB???1>>GFGDF:<AABACB1(,((416>
@M00200:205:000000000-AKKM3:1:1101:22791:7417 2:N:0:1
TACGAGGGTATCTAATCCCGTTTGCTCCCCCAGCTTTCGCGCCTCAGCGTCAGTGTCGGTCCAGCACGCCGCCTTCGCCACCGGTGTTCCTCCGTATATCTACGCATTTCACCGCTACACCAGGAATTCCGCTTGCCTCTCCCGTACTCTAGCCGATCAGTTTTCAGCGCACTTCCGGGGGTGAGCCCCGGGCTTTCACACCGGACTTAACCGGCCGCCTGCACGCGCTTTATACCCAATCGTCATC
+
CCC,AFGGGCFGGD@CFC8CFFDGGGFGDB+68EFFFGEDGGGGGGCGBFGFCGA,,,8CE:FE,F,@+BFGGGGGGGGGG8FEGGGCGGGGGD+<FFGFGGGGGGCFGGGGD8EAGDGG,+@+:8@AF8DGDG+DF78=DDD*1:C=C17=@CC*@CGFCD7+*9+=?C>4?BF49?G)<E<DFC:>E)753:7>FDG)84((369?2))-((2:>CB:B?BFBC<D39(<6)).<21(,0:,1()
@M00200:205:000000000-AKKM3:1:1101:13929:7419 2:N:0:1
TACGCGGGTATCTAATCCTGTTCGCTACCCACGCTTTCGCTCCTCAGCGTCAGGTAAGGCCCAGAGAGCCGCCTTCGCCACCGGTGTTCTTCCTGATATCTGCGCATTCCACCGCTACACCAGGAGTTCCGCTCTCCCCTGCCTACCTCTAGTCTGCCCGTATCGGAAGCAGGCTCGGAGTTAAGCTCCGAGTTTTCACTCCCGACGTGACGACCCGCCTACGAGCCCTTTATACCCAATAGTCAGTAGAC
+
CCCCCGGGGGFGGGGGGGGFGGGGGGGGGGGFGGGGGGGGGGGGGGGGGFEGGGGGGGGGGGGGGFF:FGGGGGGFFGGGGGGGGGFCGGGGGGGGGGDGGGFGEGGGGDFGCGGFDFGGGGG7@EFGGFEEGGGGGFDDFGDFGFGFGFCBFFGFF@DEGG5?=B7>>CA292*3@))5=C+=B79AFC58FEFFFCC<@@@90:9242?FB2CC>GE:(4:5:C:C*7?DA2<4E7??)6<D2<B9>2)
@M00200:205:000000000-AKKM3:1:1101:11026:7419 2:N:0:1
TACCGGGGTATCTAATCCCGTTCGCTCCCCTGGCTTTCGCGCCTCAGCGTCAGTGTCGGCCCAGCAACCCGCCTTCGCCGCAGGTGTTCCTCTCGATATCTACGCATTTCACCGCTACACCGAGAATTCCAGTTGCCCCTTCCGCACTCTAGCACGACAGTATCACTTGGCCGCTCCGAGTTAAGCCCGGAGATTTCACAAGTGACTTGTTGCGCCGCCTACGCGCCCTTTAAACCCAATAGTCCGT
+
CCCCCGGGGGGGGGGGGGGGGGGGGGGGGGGGGGGGGGGGEGGGGGGGGGGGGGGGGGGGFGGGGGGGGGGGGGGGGGGGGGGGGGGGGGGGGGGGGGGGGGGGGGECFGGGGDGFGGGGGCCGCEDFGFGGFEFGCFGDFEGFGFGFGFGFEGGFFGG5CGFGFFGGFCAEFAA;?;96CEGGFGGF><=>>CECACCC)874?6<C@C<@F0:C6DD:28<B0=DC)2,5A)4:E<B<?FB2)(,
@M00200:205:000000000-AKKM3:1:1101:6330:7425 2:N:0:1
TACAGGGGTATCTAATCCCGTTTGCTCCCCTGGCTTTCGTGTCTCAGCGTCGGCGCAACCCCAGCAGCCTGTTTTCACCTTCGGCGTTCCAAGCGATATCTACGCATTTCACCGCTCCACCGCTTGTTCCGGCTGCCCCTAGTTGGCCCAAGATCGCCAGTATGCCCAGCAGTTCCACGGGTGAGCCGTGGGATTTCACAAGACACTTAACGATCCGCCTACACACGCTTTACACCCAATACTCAGT
+
CCCCCGGGGGGGGGGGGGGGGGGGGGGGGGGGGGGGGGGGGGGGGGGGGGGGGGGGGGGGGGGGGGGGGGGGGGFFFFAFGGGGGGGGGGGGGGGGGGGGGGGGGGGGGGGGGGGFGGGGGGGGDGGGGGG>CEGG=DFDFGGFGFGF6AF?GGFFEGGBF7AFFFGFFGCCFFFFFFGED:)*;@CDFGDF;CFGA)<?@<(3@FE9);A1(,;?4CB;@@EF7C>G<C:).623C:(,,).4A?:
@M00200:205:000000000-AKKM3:1:1101:27971:7428 2:N:0:1
TACGCGGGTATCTAATCCCGTTTGCTCCCCTGGCTTTCGTGTCTCAGCGTCAGCAAACCCCCAGCGAGCTGTTTTCACCATTGGCGTTCCAAACGATATCTACGCATTTCACCGCTCCACCGTTTGTTCCGCTCGCCCCTAGGTTGCTCAAGATGACCAGTATGTCGAGCAGTTCCACGGTTGAGCCGTGGGATTTCACAAGACACTTAGCCATCCGCCTACACACGCTTTATACCCAATAGTTAGT
+
CCCCCGGGEGFGGCGGGFGGFGGGGGGGGGGGGGGFGGGGGGGFGGGGGGGGGGFGGGGGGGGGFFCGGFF?F9FGGGGGG9FDGGGCE@D?EFGGCGGGGGGGGGGCAEEFGGG>CEGGGGEEFEFFGGGGCEDEE5>DDGGAFFGFGFGGBGCFFD5AA8=9;F7:?*<@+A6=EAG>>CD*AFGEFD5?FCCCF3A?@DD@F;@3CC)6<AE8;DB<FF@A@E5D>DBA2654:<02426))-6
@M00200:205:000000000-AKKM3:1:1101:19500:7446 2:N:0:1
TACTAGGGTATCTAATCCTGTTCGCTCCCCACGCTTTCGCGCCTCAGCGTCAGTACCGTCCCAGCGAGCTGCCTTCGCCATTGGTGTTCCTCCTGATATCTGCGCATTTCACCGCTACACCAGGAATTCCACTCGCCCCTTCCGGACTCTAGCCAGACAGTTTCCAGCGGCATTCACAGGTTGAGCCTGTGACTTTCACACCGGCCTTATCTGGCCGCCTACGCGCGCTTTACACCCAATCGTCAGT
+
CCCCCGGGFGGGGGGGGGGGGGGGGGGGGDGGGGGGGGGGEGGGGGGGGGGGEGGGGGGGGGGGGGEGCGGGGFGGGGDECEFGGGGGGGGGGGGFFFDGGGFFGEGDDFGGGGGDDFDFGF?EGFFFCDFGGGFG+@@DFGGEGFGFGFG=FDF5*>9CFCEGFFGG>?BAE@9+=B8/?,;C?FCFFD=B6<BFA*,8;@B>((5))/;3?>F*6CB;?@(2(/057116<942C2,(,(((,46
@M00200:205:000000000-AKKM3:1:1101:24619:7461 2:N:0:1
TACGGGGGTATCTAATCCTGTTTGCTCCCCACGCTTTCGCGTCTCAGCGTCAGTATCCAACCAGGGGGCCGCCTTCGCCACCGGTGTTCCTCCCGATATCTACGCATTTCACCGCTACACCGGGAATTCCACCCCCCTCTTTGGTACTCTAGCTTGCCAGTTTCATGCGTCGTTCCTCGGTTAAGCCGAGGGCTTTCACACATGACTTAGCAGACCGCCTACCCGCCCTTTAACCCCAATAGTCAGTAGA
+
CCCCCGGGGGGGFGGGGGGGGGGGGGGGGGGGGGGGGGGGGGGGGGGGGGGGGGGGGGGGGGGGGGGGGGGGGGGGGGGGGGGGGGGGGGGGGGGGGGGGGGGGGG>7FGGGGGGFGGGGGGGGGGGGGGGGGGGGGFGDFGGFGFG;FF:DGGGFFGGFCG?GFFGFFGFFFFFFF6<>FE5:AFFBACC@EGGGFBFABFFFFFF949AFB?FE0CE<::(.(*)/104)6-4:80((4><>AAB>22
@M00200:205:000000000-AKKM3:1:1101:22894:7481 2:N:0:1
TACAGGGGTATCTAATCCCGTTTGCTCCCCTGGCCTTCGTGCCTCAGCGTCAGTAACTGTCCAGGAACTCGCCTTCGCCACTGGCCTTCCTTACGATCTCTACGCATTTCACTGCTACACCGTAAATTCCAGTTCCCTCTCCAGTACTCGAGCAAGGCAGTATCCAATGCAGTTCCGGGGTTGAGCCCCGGGATTTCACATCAGACTTGCCCCGCCGCCTACGCACCCTTTAAACCCAATAGTCAGT
+
CCCCCGGGGGGGGGGGGFGGGGGGGGGGGGGGDGGGGGGC,CFGGGGGGGGGFGEAFGGGGGGGGF<EFF7FGGCFFGGGGFE8F,EFGGGCFGFC=FFGGGGGGGGGGGGGFGGFFGGGGGGDE>CGG8D;DFFFGFDDFGF5ED?DD0@8CCFF*DD*6+;DFFG,;F?DFFFFFED*@@DFFFGF5C>5@GFFFFG4E6AEF=):==4)7@EEFC>6@87>8CEG**66)6338(,5.7.4:2:
@M00200:205:000000000-AKKM3:1:1101:5685:7512 2:N:0:1
TACCGGGGTATCTAATCCTGTTTGCTCCCCACGCTTTCGTGCCTCAGCGTCAGTATCGGGCCAGTGAGCCGCCTTCGCCACAGGTGTTCCTCCCGATATCTACGAATTTCACCTCTACACCGGGAATTCCGCCATCCCCTCCGACACTCAAGTGACGCAGTATCGGATGCACGTCCTCGGTTGAGCCGAGGGATTTCACATCCGACTTACGCCACCGCCTACACGCTCTTTAAACACAGTAGTCAGTAGAC
+
CCCCCGGGGGGGGDGGGGGGGGGEGGGGGGGGGGGGFGGGGGGGGGGGGGGGGGGGGGGGGGGGGGGGGGDGGGGGGGGGGGCDEEFGGGGGGGCFGGGGCDDCFFFCGG9FFGGFGGEGGDEEFEGFGGDG>8CGGBGFFGG5=AC=7AC6,5DFA6C5;CEFAADGE6995>FBBFD4>CD<4:F)?5=>>=FF77CEC3=;;@>1CF62:9EC09@<(4:F(:)1**--:).)23036:.)-66))))
@M00200:205:000000000-AKKM3:1:1101:16808:7516 2:N:0:1
TACGAGGGTATCTAATCCTGTTTGCTCCCCACGCTTTCGAGCCTCAGCGTCAGTAATGGACCAGTATGTCGCCTTCGCCACTGGTGTTCTTCCGAATATCTACGAATTTCACCTCTACACTCGGAGTTCCACATACCTCTTCCATACTCAAGATAGCCAGTATCAAAGGCAATTCCAAGGTTGAGCCCTGGGCTTTCACCTCTGACTACACTATCCGCCTACGCTCCCTTTATGCCCAGTAGTCAGTAGA
+
CCCCCGGGGGGGGGGGGGGGGGGGGGGGGGGGGGGGGGDGFGGGGGGGGGGGGGGGGGGGGCFGGGGFGGGGGGGGGGGGGGGGGGGGGGGGGGGFG7DFGGGGGGGGGFGGGGGFFGGGGGCC:=EFFC,EDGGGGFCEFFGFGFGFGFG69ADFFGFBFGFG7E8F5?DDFFFFFF65DFFGBFGFFFF*;FFFBEGFF@B5**5A):@C5;@EDGE)):2:>EEG9?>6?<C:EE=B4>@5CEFEFE
@M00200:205:000000000-AKKM3:1:1101:15374:7547 2:N:0:1
TACAGGGGTATCTAATCCTGTTCGCTCCCCTAGCTTTCGCGTCTCAGCGTCAGGAATGGCCCAGCGAGCCGCCTTCGCTACTGGTGTTCCTCCCGATATCTGCGCATTTCACCGCTACACCGGGAATTCCACTCGCCTCTACCACCCTCTAGCCCGGCAGTATCCACCGCACGCCCGGGGTTGAGCCCCAGGTTTTCACGGCAGACTTACCGAACCGCCTACACGCTCTTTCAACCCAATATCCAGT
+
CCCCCGGGGGGGGGGGGGGGGGGDGGGGGGGGGGGGGGGGGGGGGGGGGGGDCGDGGGGGFGGFGDCFGGGDGGGGGGGGGG9EFGFGGGGGGGGCGGGGGGGGGGGGGGGGGDEFDGGGGGDG@EGGGGGGGGGGGFGFFEGFGBCCGFG7FGGFDGGA@DCFEFGG>E?>>@>EEADEC8CFFGGFBC5>F9<FA?E?;>F(03.4<<:??2EEBGFF???FFG:C7*.)6)6:C:(40)).6<:
@M00200:205:000000000-AKKM3:1:1101:16364:7563 2:N:0:1
TACCCGGGTATCTAATCCCGTTTGCTCCCCTAGCTTTCGCTCCTCAGCGTCAATGTCGGTCCAGGATGCCGCCTTCGCCACCGGTATTCCTCCAGATATCTACGCATTTCACCGCTACACCTGGAATTCTGCATCCCTCTCCCGAATTCAAGCCATCCAGTATCGGACGCAGTTCCCAGGTTGAGCCTGGGGATTTCACGTCCGACTTAGTTGGCCGCCTTCGAGCCCTTTAATCCCAATAGTCACTAGA
+
CCCCCGGGGGGGGGGGGGGGGGGGGGGGGGGGFGGGGGGGGGGGGGFGEGGGGGGGGFGGGGGFGGGGGGGGGGGGGGGDGGGGGGGGGGGGDG8FAFGGGGGFGGGGGGGGGGGFDGGGGGDD=EFGGGGGGGGGG?FFFGGFG>GDG?C=EFFFFCFFG7;==5CC>E*1<7>B>AF>FEF>AFF5>FFD4:EGFE=):79@>95(*10>43CFBDFD(7(2,*57*;=9?))9C),22462))).)-
@M00200:205:000000000-AKKM3:1:1101:11671:7575 2:N:0:1
TACTAGGGTATCTAATCCTGTTTGCTCCCCACGCTTTCGCGCCTCAGCGTCAGAACCGGACCAGTCAGCCGCCTTCGCCACTGGTGTTCTTGCGAATATCTACGAATTTCACCTCTACACTCGCAGTTCCACTGACCTCTTCCGGTCTCGAGCCGTCCAGTATCGAAGGCCATTCTGTGGTTGAGCCACAGGCTTTCACCCCCGACTTGAACGGCCGCCTACGCGCCCTTTAAACCCAATAGTCAGTAGCT
+
CCCCCGGGGGGGGGFGGGGGGGGGGGGGGGGGGGGGGGDGGGGGGGGGGGGGGGGGGGDGGGGGGGGCGGGGGGGGGGGDGGFDGGGGGGFGGGGGGGGGGGGGGDGGGGGGGGGFGGGGGG@CFEGGGGGGGGFEGFGFFGGFGEGFGBF8EGGAEECAFG@FF5+@5EFBFCABFFGFGGDC98FFFG5FFGFC8*=>9BFBFBFF8<4=3?GGFGFD?D;3(2<D)25>2)-,C-(8)).6)))44))
@M00200:205:000000000-AKKM3:1:1101:5266:7579 2:N:0:1
TACGGGGGTATCTAATCCTGTTTGCTCCCCACGCTTTCGCGTCTCAGCGTCAGTTACCGTCCAGGTGGCCGCCTTCGCCACCGGTGTTCCTCCCCATATCTACGAATTTCACCTCTACTTGGGGAATTCCGCCACCCTCTCCGGCACTCAAGCTCTGCAGTTTCGGGCGCACTTCCTCAGTTGAGCTGAGGGCTTTCACACCCGACTTGCACAGCCGCCTACACGCGCTTTAAACCCAATAGTCAGT
+
CCCCCGGGGGGGGGGGGGGGGGGGGGGGGGGGGGGGGGGGGGGGGGGGGEGGGGGGGGGFGGGGGGGGGGGGGGGGGGGGGGGGGGGGGGGGGGGGGGGGFGGGGGGGGGGGGGGFGGGGGFGGGGCFGGGDGGGFGFGFFDEFGFC5CAFGGGGFFGFFGGFCAEDEEC45AEFFFFGFFGFD4FGFFFGFAFGGFFGFF?B9(26379?26<GC>DD:02(.38597CBBBBB:EBF:)6:<46A
@M00200:205:000000000-AKKM3:1:1101:3175:7590 2:N:0:1
TACAGGGGTATCTAATCCGGTTTGCTCCCCACGCCGTCTCGCCTCAGTGTCAGTACTCGACCAGTCGACCGCTTTCGCCTCTGGTGTTCCTCCGGATATCTACGCATTTCACCGCTCCACCCGGAATTCCATCGACCTCTTCGAGCCTCTAGACAAGCTGTCTACCATGACCTCACCATCGTAAGGACGGCGCTTTCTCACGGCACTTACTTGTCCACCTGCGCGCACTTTAAACCCAGTCGTCAGTAGAC
+
A@@CC?@7B@6CC<CFE<@+@+66EFFDGGD7::C6@F,;@FGGGG@CEFF<CFG9<CBFE++6CFC6+@FGD,=?:=,,89,,:,4CB@,,AF7?4?DFFFAF744?4;DFF6>>=:FD=8>++33,C,=DD8DED>GF?EG5@??@GFFD,=<A*3CA@+05>52D6,389@A5;A7?*=CCF6,394564CE56)16C;07;0(6;>66)9BFF6=;E8()-:)15*)---8,81(()-,4(36))-)
@M00200:205:000000000-AKKM3:1:1101:28383:7607 2:N:0:1
TACTGGGGTATCTAATCCTGTTTGCTCCCCACGCTTTCGTGCATGAGCGTCAGTCTTGACCCAGGGGGCTGCCTTCGCCATCGGTGTTCCTCCACATCTCTACGCATTTCACTGCTACACGTGGAATTCTACCCCCCTCTGCCAAACTCTAGCCTTGCAGTCTCCATTGCCATTCCCAGGTTAAGCCCGGGGATTTCACAACAGACTTACAAAACCGCCTGCGCACGCTTTAAACCCACTAGTCAGTAGA
+
CCCCCGGGGGGGGGGGGGGGGGGGGGGGGGGGGGGGGGGGGGGAFFGGGGGFGGCGGGGGEFGFFC7CFGGGGGGFGGGGGFFGEFGGGGGGGGGGGGGGGGGGGGCFGGGGGCGFFGGGGGGGGGC?FGGGGCFGGFGFFGGBEFGBFDGGD?DFBGGFDGEGEF7C79D6+:FFFFG5D?CGCF??95E5???F=:FE6=D2>96CC=::35:82CD07<()(328<7;<<<)6=((482.:<A4)))
@M00200:205:000000000-AKKM3:1:1101:14419:7611 2:N:0:1
TACTCGGGTATCTAATCCCGTTTGCTCCCCTGGCTTTCGTGTCTCAGCGTCAGCGCACTCCCAGCAACCTGTTTTCACCATTGGCGTTCCAAACGATATCTACGCATTTCACCGCTCCACCGTTTGTTCCGGTTGCCCCTAAGTGGCTCAAGACCGCCAGTATGCCAAGCAGTTCCACCGTTGAGCGGCGGGATTTCACAAGGCACTTAACGACCCGCCTACACACGCTTTAAGCCCAGTAGTCAGT
+
CCCCCFGGGGGGGGGGGGGGGGGGGGGGGGGGFGGGGGGGGGGGGGGGGGGGEGGGGGGGGGFCGGCFGGGGGDFGGGGGGFAFGGGGGGGGFGDGGGCDFGGGGCCEFGGGGGEDGGGGGGGGGGGGGGEG8CDFAFGBF?FFGFDDDB9AEFFBFEDFGDEGFFG6AF?@AACFFFGBFE5>FFG4*3?)8*26A?EE)2(66?@4C).64,2?0<;B6:75<EDG5*2>242>FF,..)664<<
@M00200:205:000000000-AKKM3:1:1101:12391:7614 2:N:0:1
TACTGGGGTATCTAATCCTGTTTGCTCCCCACGCTGTCGCGTCTCAGCGTCAGTACTCGACCAGGTCGCCGTCTTCGCCATCGGCGTTCTTCCCAATATCTACGAATTTCACCTCTCCACTGTTAATTCCGCGACCCTCTTCCATCCTCTAGACCAGCCGTATCCAGCGCAGTCCCCAGGTTGAGCCCAGGGCTTTCACACCTGACTAACGCAGCCGCCTACGCGCCCTTTACACCCAATCGCAACT
+
CCC8@@FGGGGGGGGGGG9FGG9FFFGGGGC7@FGDGGGCC+@FGGGGGGGGG<F,;,,6FFGG,6<FG:F+4AFG=CGG74BC+@CGG8,5A4AEGGGGGGGG7@FFGGGGGGGF+EFG94,,5,7CFGGDD+=CE*AD86=+,+=DC9E7,=+*5D+*:CC7*+*,3CD=E4FFFFC5DECFAGG46CDD>FGGF?C*0(/.5@)934,(,,=F(2=<DF(.(:5<3*4<).41C?BF0(((((.
@M00200:205:000000000-AKKM3:1:1101:18810:7615 2:N:0:1
TACTGGGGTATCTAATCCCGTTTGCTCCCCTGGCCTTCGTGCCTCAGTGTCAGGAACTGTCCAGAGACCCGCCTTCGCCACTGGTCTTCCTCATGATCTCTACGCATTTCACTGCTACACCATGAATTCCAGTCTCCTCTCCAGTCCTCAAGCACCGCAGTATCGACTGCAGTTTCGGAGTTAAGCTCCGAAATTTCACACCCGACTTACGGCGCCACCTCCGCACCCTTTACACCCAATAGTCAGT
+
CCCCCGGGGGGGGGGGGGGGGGGEGGGGGGGFDGGGGGGGFGGGGGGGFGGGGGGGGGFGGFGDEFGGGGGGGGGGGGGGGGFGGGGGGGGGGGGFDGGGGFGFGGGGGGGGGGGFGGGGGGGFFDFGGGGG=CFGGFGDFGGFGFGFFFD6ECDFFGGDGDEGFF+@BGFFFEFFE>6*>DGG7==FFDGB*AFGF7=@CA5>9>AA@A=>95BCFGFF(89;@GFG78;CECE@E<?F3..??E6
@M00200:205:000000000-AKKM3:1:1101:21011:7617 2:N:0:1
TACCAGGGTATCTAATCCTGTTTGCTCCCCACGCTTTCGCGTCTCAGCGTCAGTACCGTCCCAGCAAGCTGCCTTCGCCATTGGTGTTCCTCCCGATATCTGCGCATTTCACCGCTACACCGGGAATTCCACTTGCCTCTATCACCCTCAAGAAAGGCAGTTTCCAGCGACCTTCCACGGTTGAGCCGTGGGCTTTTACACCGGACTTGCCTTCCCGCCTACACGCGCTTTACACCCAGTAGTCAGT
+
CCCCCGGGGGGGGGGGGGGGGGGGGGGGGGGGGGGGGGGGGGGGGGGGGGGGGGGGGGGGGGGGGGGGGGGGGGGGGGGGGGGGGGGGGGGGGGGGGGGGGGGGGGGGGGGGGGGFGGGGGGGGGE8FGFGGGGGGGFGFFGGFGFGFGFGGEGGFFGFFGGFGFF7FDCDBAFFFFFG>FGGC6DFBDGC>FGGGF*,075@>(3643>EFFFGC@GF,23=FDGFGGGFAA9<:>1(,5<<264>
@M00200:205:000000000-AKKM3:1:1101:13353:7617 2:N:0:1
TACCGGGGTATCTAATCCTGTTTGCTCCCCACGCTTTCGTGCATGAGCGTCAGTGTCATCCCAGGAGGCTGCCTTCGCCATCGGTGTTCCTCCGCATCTCTACGCATTTCACTGCTACACGCGGAATTCCACCTCCCTCTGACGCACTCTAGCCATGCAGTCACAAGTGCAGTTCCCAGGTTGAGCCCGGGGATTTCACACCTGTCTTGCATAGCCGCCTGCGCACGCTTTATACCCAGTAGTCAGT
+
CCCCCGGGGGGGGGFGGGGGGGGGGGGGGGFGGGGGGGGGFGGGGGCGGFEGCFGGGFGGGGGCG@FEFGGGGGGGGGGGGGGCGGGGGGFFEGGGGGCGGFEGGCF@AFGGGGGFGGGGGEGDGGGFFGGGGGGGGFGFFGGFGFGBGFFDEGGFFGGFGGFGAA6FFFC7?CEFFB5<<DG5AFD>>DEEBEEGF?FCFFB9EEEEBB=C?<FF1C>,6;9:@CFG*9(:4><2<33(.6-4<A5
@M00200:205:000000000-AKKM3:1:1101:15244:7627 2:N:0:1
TACTGGGGTATCTAATCCTGTTCGCTCCCCACGCTTTCGCTCCTCAGCGTCAGTTGTTGCCCAGAGACCCGCCTTCGCCACCGGTGTTCCTCCTGATATCTGCGCATTTCACCGCTACACCAGGAATTCCAGTCTCCCCTGCAACACTCTAGTTTGCTCGTATCGACTGCAGACCCGAGGTTGAGCCTCGGGATTTCACAGCCGACGCAACAAACCGCCTACGATCTCTTTACACCCAATAGTCAGT
+
CCCCCGGGGGGGGGGGGGGGGGGGGGGGGGGGGGGGGGGGGGGGGGGGGGGD7CFFFGDGGGD8A@FGGGGGGGGGGGGGEGCFBFGGGGGGGGFGGFGGGGGGG>FGFGGGGGGFGG8FF6@++=BGGGFGFGGGFFEDFGGFFDG8?8D=EGGFFDFBGGFGA5DGFGA=FCFFD593@@?5CGGFFD>9*@EFF*=58B2(9=2(,2:;2(=C0DD<;@;)(;);70))6)5:8((4:4)46).
@M00200:205:000000000-AKKM3:1:1101:17429:7627 2:N:0:1
TACTCGGGTATCTAATCCTGTTTGATCCCCACGCTTTCGTGCCTCAGCGTCAATCTCATCATAGTAAGCTGCCTTCGCAATCGGTGTTCTGTGACATATCTATGCATTTCACCGCTACTTGTCACATTCCGCCTACCTCTAATGTATTCAAGCTCATCAGTATCAAGGGCACTGCGATGGTTGAGCCACCGTCTTTCACCCCTGACTTAATAAGCCGCCTACGCACCCTTTAAACCCAGTAGTCAGT
+
CCCCCGGGGGGGGGGGGGGGGGGGGGGGGGGGGGGGGGGGGGGGGGGGGGGGGGGGGGGGGGGGGGFFFGGGGGGG@FGGGGF>GGGGGGGGGGGFGGGGGGGGGGGGGGGGGGGFGEFGGGGGGGGGGCDEGGGGGFFFFGGFGFGFGFGCFGGFFGFBEGBFCF6D>E?=FFF55D85EFGD5D,@FGEFEFGGFCC@@AFF<@E;:8C@*8DC)9A=DD)@2C@GG>)*/83=E=9;/>585=?
@M00200:205:000000000-AKKM3:1:1101:28448:7631 2:N:0:1
TACACGGGTATCTAATCCTGTTTGCTCCCCACGCTGTCGCGCCTCAGTGTCGGCTAAGAGGAGCTTGCGCTCCCACTGCCCAGCAGACCGCCTTCGCCACTGGTGTTCTTCCGGATCTCTCCGCATTCCACCGCTCCACCCGGAATTCCATCTGCCTCTACAGTGCCCAAGCCCTACAGTCGCCGCGGCAGATTCGGGGTTGAGCCCCGAACTTCCACCGCGGCCTTCTAGTTGCCCCCTACGCGCCCTTT
+
CCCCCGGGGGGGGGGGGGGGGGGFGGGGGGGGGGDEGGFGGGGGD8EEFGGDGGFGGGGGF@FGGCEFGGGGGGGGGDGGCEGGGFFGGG6CFEFGGGDEGGFE<DCFGDEFB6=:=,=F,==>=CEDDFGGCDD+@:D5@C+:><=E7CFGGCCFFG7?72>C*+8:AFFFFBA5AA*=,4CD9:/)87=>*2<*).*.0.(6.5089(-44)++)2799(170:/*>*-)).:<<016(((2(7>7(44
@M00200:205:000000000-AKKM3:1:1101:6332:7636 2:N:0:1
TACAGGGGTATCTAATCCCGTTCGCTCCCCTGGCTTTCGTGTCTCAGCGTCAGCACACTCCCAGCAAGCTGTTTTCACCATTGGCGTTCCAAATGATATCTACGCATTTCACCGCTCCACCATTTGTTCCGCTTGCCCCTAAGTGGCTCAAGACACCCAGTATACCAAGCAGTTCCACGGTTGAGCCGTGGGATTTCACAAGGTACTTAGGCATCCGCCTACACACGCTTTATACCCAATAGTCAGT
+
CCCCCGGGGGGGGGGGGGGGGGGGGGGGGGGGGGGGGGGGGGGGGGGGDGGGGFGGGGGEFFFFGGGGGGGFCGFGGGGGGGFGCGGGGGGEAF9EGGGGGGGGGEGGGGGGGGGECFGFGGGGGGGGGGDGGGGFGFGFFCFBADDDGF92>8FF:>FFFGF9D+6=DGBDFFDF9?=?FEGFFGGD??ED5CCFFFGE58CE57AAFEE:E=FCFFAD=B=F3A4C8794/9CCG8(63)/)11?
@M00200:205:000000000-AKKM3:1:1101:9247:7636 2:N:0:1
TACGCGGGTATCTAATCCCGTTTGCTCCCCTAGCTTTCGCACCTCAGCGTCAGAAACGGTCCAGTGAGCCGCTTTCGCCACCGGTGTTCCTCCTGATATCTACGCATTTCACCGCTCCACCAGGAGTTCCACTCACCCCAACCGTCCTCAAGCCAGGCTGTATCCGATGCAATTCCCCGGTTGAGCCGGGGGCTTTCACATTGGACGGACCTAGCCGCCTACGTGCGCTTTATGCCCAATAGTCAGT
+
CCCCCGGGGGGGGGGGGGGGGGGGGGGGGGGGGGGGGGGGGGGGGGGGGGGGGGGGGGGGGGGGGGCGGGGGGGGGGGGGGGGGGGEEGGGGGGGGGGGGGGGDGEGEGFGGGGGFGGCFFGGGGGGFGGGGGGGGFFG=EGGFGFGAGBF?GGF6FGGFGGFGFFGCEGFFFFFFFFGBGGGFFGGDF)CBEDFCF<F).99;8)2126>?2<FC1CDF<?FF0C>CC:BB>A28C46?)4:<226
@M00200:205:000000000-AKKM3:1:1101:26548:7643 2:N:0:1
TACACGGGTATCTAATCCTGTATGCTCCCCACGCTTTCGCACCTCAGCGTCAATACCAGTCCAGTGAGCCGCCTTCGCCACTGGTGTTCTTCCGAATATCTACGAATTTCACCTCTACACTCGGAATTCCACTCACCTCTCCTGGATTCAAGCGATGCAGTCTTAAAGGCAGTTCCGGAGTTGAGCCCCGGGCTTTCACCTCTAACTTACAAAGCCGCCTACGTGCGCTTTACACCCAGTAGTCAGT
+
CCCCCGGGGGGGGGGGGGGGGGGGGGGGGGGGGGGGGGGGGGGGGGGGGGGGGGGGGGGGGGGGGFFFGGGGGGGGGGGGGGGGGGGGFFFFGGGCFFGGGGGGGGGGGGGFEGGFGGGGGGGGCCCEFGGGGGGGGFGFFGGFG*BDGFC?EGDFDGFFGGFG77BFFGFAFFFFB0+*@@79AFGFE65?AEGF>E=>EFEE*1;EBEAE*5BE(4?>?FDF8C>D<7?)7)7(4(3@)96?C>C
@M00200:205:000000000-AKKM3:1:1101:19192:7648 2:N:0:1
TACACGGGTATCTAATCCTGTTTGCTCCCCACGCTTTCGTGCCTCAGTGTCAGTGCTGGTCCAGGCAGTCGCCTTCGCCACAGATGTTCCTCCCGATTTCTACGCATTTCACTGCTACACCGGGAATTCCACTACCCTCTACCGCACTCTAGGTCGCCCGTTTCCAATGCCATTCCCAGGTTGAGCCCAGGGCTTTCACCTCAGACTTAACGAACCACCTACGCACGCTTTACCACCAGTCGTCAGTAGC
+
CCCCCGGGGGGGGGGGGGGGGGGGGGGGGGGGGGGGGGGGGGGGGGGGGGGGFGGGGGGGGGGFGGGGGGGGGGGG@FGGGG8BFFFFGGGGGGGEGGGGGGGGGGGGGGGGGGGFGGGGGGG7FGGGGGGGGGGGGFGFFGGFGFGFGFGDGGGBEE+5@?DDEDGGBGFEFFFFFAD5@CCF66FFF5CBFFGGFFC*3/).*7>C4*>4<@C=:DEB2((:(485:58)9))/83?9)(((((.1/)
@M00200:205:000000000-AKKM3:1:1101:12897:7648 2:N:0:1
TACGGGGGTATCTAATCCTGTTTGCTCCCCACGCTTTCGCACCTCAGCGTCAGTATTGAACCAGGAGGCCGCCTTCGCCACCGGTATTCCTCCACATATCTACGCATTTCACCGCTACACGTGGAATTCTACCTCCCTCTCTCATACTCTAGCCGCCCAGTATCGAATGCAGTTCCCAGGTTGAGCCCGGGGCTTTCACATCCGACTTAGGCAGCCGCCTACGCGCGCTTTAAACCCAGTAGTCAGT
+
CCCCCGGGGGGGGGGGGGGGGGGGGGGGGGGGGGGGGGGGEGGGGGGGGGGGGGGGFGGGGGGGGFG>FGGGGGGGGGGGGGGCFEFGGGGGGGGGGFAFFGGGGGGGGGGGGGGFGGCFGFGGDGFGGFFGGGGG>FG8@DCFGDGFGFGCF99BFGG>FGFGFF5EFFFF?EFFFFD>DFG>>FFFFD5?A5CDFCGFE3@@?:@;E3;(/2BC0CE?BB6<,:;DC*3)).5(;(.44)4<>)6
@M00200:205:000000000-AKKM3:1:1101:3327:7650 2:N:0:1
TACAGGGGTATCTAATCCTGTTTGCTCCCCACGCTTTCGTGCATGAGCGTCAGACAAGACCCAGCAGGCCGCCTTCGCCACCGGTGTTCTTCCGCATCTCTACGCATTTCACCGCTACACGCGGAATTCCACCTGCCTCTACCAGCCTCTAGCTATCCAGTCTCCATCGCCTTTCCCAGCGTGAACCCGCGGCTTTTACGGCATACTTCTAAAACCGCCTGCGCCCGCTCTATACCCTCTACTGAGATGAC
+
CCCC@FECGGFGGGGGGGFGGGAFGGGGGGGDGGGGGGG<FG,E,CFFGGGG,,C,,;CFGGGG<,CFF:FGCFEGGGG:4,@FGFEGGA;?F,4CFFAFGFFGGGGG,CFG9=E>DGGG++@CCGGGG8DGD,+@D+==5,@*@*+5D*@F,+5=*6DAF6;F69+7@E*)<*B+3040*4/**2*/*)4:;=CF*)3((6((/))1))))1)+3(17((,3)(2791)44)-).<)((-)))).)).))
@M00200:205:000000000-AKKM3:1:1101:9482:7655 2:N:0:1
TACAGGGGTATCTAATCCTGTTCGCTCCCCACGCTTTCGCTCCTCAGCGTCAGTACCGGCCCAGAGACCCGCCTTCGCCACCGGTGTTCCTCCTGATATCTGCGCATTCCACCGCTACACCAGGAATTCCAGTCTCCCCTGCCGGACTCTAGCCTGCCCGTATCCACTGCAGACCCGGGGTTAAGCCCCGGGCTTTCACCGCAGACGCAACAAACCGCCTACGAGCCCTTTACACCCACTAGTCAGTCGAT
+
CCCCCGGGGGGGGGGGGGGGGGGGGGGGGGGGGGGGGGGGGGGGGGFGGGGGGGGGGGGGGGGGGGGGGGGGGGGGGGGGGGGGGGGGGGGGGGGCGGGGCEFGGGGGGF9FGGGF>F?8FGFE7FDGGGFGGGGGFFGB?GGFG5DAFFGGGGGFFGGFGD@DEFGFAGFF+@?FDFD>BEFF6ACFB5CFFGGGFFG3;@F09@>@>B9?2<GG>CBF0:6:?EFG*9><AAA4C?(822:<26>)38(
@M00200:205:000000000-AKKM3:1:1101:13711:7663 2:N:0:1
TACTCGGGTATCTAATCCCGTTTGCTCCCCTGGCTTTCGCTCCTCAGCGTCAATGCCGGTCCAGGATGCCGCCTTCGCCACCGGTATTCCTCCAGATATCTACGCATTTCACCGCTACACCTGGAATTCTGCATCCCTCTCCCGGATTCAAGCCAACCAGTATCAGACGCAGTTCCCAGGTTGAGCCTGGGGATTTCACGTCTGACTTAGTTGGCCGCCTACGAGCCCTTTATACCCAATAGTCAGT
+
CCCCCGGGGGGGGGGGGGGGGGGEGGGGGGGGGGGGGGGFGGGGGGGGGGGGGGGGGGGGGGGGGCFGFGGGGGGGFGGGGGGDG=FGGFGGGFCD?FGGGGGFFGGGGGGGFDEE8FGGGGEC<FGGGGFCGGGGFFGFFGGEC>DDGFF=F?FFFGGFGGFFBF685C>8BCFFFF55DFDGFGGFFCED>EGGFEG2:B9=*85E**19@BGGFGF;;;<31?AGDF@3?<CEFE(().<5)9-
@M00200:205:000000000-AKKM3:1:1101:12161:7674 2:N:0:1
TACTAGGGTATCTAATCCTGTTTGCTCCCCACGCTTTCGCGCCTCAGCGTCAGAACCGGACCAGACAGCCGCCTTCGCCACTGGTGTTCTTGCGAATATCTACGAATTTCACCTCTACACTCGCAGTTCCGCTGTCCTCTTCCGGTCTCAAGCCAACCAGTATCGAAGGCAATTCTGTGGTTGAGCCACAGGCTTTCACCCCCGACTTAATCGGCCGCCTACGCGCCCTTTACACCCAGTAGTCAGTAGAC
+
CCCCCGGGGGGGGGFGGGGFGGGGGGGGGGFGGGGGGG7F:FGGGGGGGGGGGFGGGGGDGGGGGGGGGGGCGGGGGGGGGDCGGCFCEG=FGGGEGGGGFGGGG?C:DFDF<FGFGGGG;FDE78CEF;EGGGGGGFGEFGEEGDGFGF8DGG?FFEGFGFFG)@785?F5ACAFFFFCBEDF5CFFF7E4FFGFFFGF=@F@(6@(7.??;?>E6DDD@@D32C5>5924)6<.::?(..))--4.).)
@M00200:205:000000000-AKKM3:1:1101:26983:7676 2:N:0:1
TACAAGGGTATCTAATCCTGTTTGCTCCCCACGCTTTCGCGCCTCAGTGTCAGCAACGGCTCAGCAGAACGCCTTCGCCCCTGGTATTCTTCCCGATCTCTACGCATTCCACCGCTACACCGGGAATTCCATCTGCCCCTACCGCGCTCTAGGCCGCCAGTATGAACTGCAGCCTCGCAGTTGAGCCGCGGGCTTTCACCAGCTACTTAACGTGCCACCTACGCTCCCTTTAAACACACTAGTCACT
+
CCCC<FFGGGGGGGGGGGGGGGGGGGGGGGGGEGG,CFGEEG:::6,;<EFGG@,;EFEC+6:CFGE,B<FEFEGGDFG,>4<DC,CFFG=E==FEF7EEGG,?=EFDA@DEGDE?C>=FFC+++@,DFFEFCF?FG5@):D8:+*=>G?GD,+=0<CCAEF=+31=,;:9)5)*3*@*:CDCGFGGFEC/85EG9B?GF@<6)4;345)),((28)9>B,58:(;8C2*55)).)23(4(.::44:
@M00200:205:000000000-AKKM3:1:1101:21986:7677 2:N:0:1
TACCGGGGTATCTAATCCTGTTTGCTCCCCACGCTTTCGTGCATCAGTGTCAGTACTAGCTTCGTTAGCTGCCTTCGCGATCGGTGTTCTGGGACATATCTACGCATTTCACCGCTACATGTCACATTCCGCCAACGCCAACTAGACTCAAGCAAAGCAGTATCAAAGGCAATTTAACAGTTAAGCTGCTAGCTTTCACCCCTGACTTACTCTTCCACCTACGCACACTTTATACCCAGTAGCCAGTAGA
+
CCCCCGGGGGGGGDFGGGFFGFGGGGFGGGGGDDGGGGGGGGGGGGGFGGGGGGGGGGGGGFGGGGGGGGGGGFGGGGG7CFCGGGEGGGGGFGGGGGGGGGGGGGGCFFGGGGGFGGGFDGFGFGGGGGGGC8CEGE?5@FFFFFGFGFGG,==:D?C?E+CEE+=,;DFDF@FC+=CFFFGCFFFCFDC>*CCCF77*)10==EECE6:E?E;CEGF):45A@GDG6C*78**9859=4))/)3;)4<
@M00200:205:000000000-AKKM3:1:1101:13787:7688 2:N:0:1
TACCGGGGTATCTAATCCTGTTTGCTCCCCACGCTTTCGCGCCTCAGCGTCAGTACCGTTCCAGCGAGCTGCCTTCGCCATTGGTGTTCCTCCTGATATCTGCGCATTTCACCGCTACACCTGGAATTTCACATCCCTCTCCCGGATTCAAGCCAACCAGTATCGGACGCAGTTCCTGGGTTGAGCCCAGGGATTTCACGTTCGACTTAGCAGGCCGCCTACGCGCCCTTTAAACCCAGTAGCCAGT
+
CCCCCGGGGGGGGGGGGGGGGGGGGGGGGGGGGGGGGGGGGGGGGGGGGGGGGGGGGGGGGGGGGGGGGGGGGGGGGGGGGFFGGGG>AFGGGGGEEFFFFGGGGGGDGGFGGDGFGGGGGGGGGGGGGGFGGGGFGFGDFFGDGFGFGFGGGGGFFGGFGGFGAEGGFEFBE7FCFFCFFGGGAFE?FFFFFFGFFFG>BBFF=9@1>3763?E=.2=<15;31839<C7B)647;:?>B9))5::
@M00200:205:000000000-AKKM3:1:1101:22897:7691 2:N:0:1
TACACGGGTATCTAATCCCGTTCGCTCCCCTGGCTTTCGTGTCTCAGCGTCAGCACACCCCCAGCGAGCTGTTTTCACCGTTGGCGTTCCAAGCGATATCTACGCATTTCACCGCTCCACCGCTTGTTCCGCTCGCCCCTAGGTGGCTCAAGACGACCAGTATACCGAGCAGTTCCACGGTTGAGCCGTGGGATTTCACAAGGTACTTAGAAGTCCGCCTACACACGCTTTATACCCAATAGTCAGT
+
CCCCCGGGGGGGGCFGGGGGFGGGGGGGGGGGDGGGGGGGGGGFGGFGGGGGEGGGGGGGEGGEGEFGGGGGGGGGGGGEGGC<F7FGGGG<=FC:FEGGGGGGGGGGGGGGG+@?=CFGG6EGEGDEDGDGGGDG6>@D?GFBFFGFGFGCCFD*9E9FFD@FEFG59EED:EFEFFDDFE4CFFGEE<E>4CFCFCFEF@F@?C;?647966ECDGDD0=@:4;7</94A>D>2<?:07>A<<A<
@M00200:205:000000000-AKKM3:1:1101:24387:7692 2:N:0:1
TACTAGGGTATCTAATCCCCTTCGCTCCCCTAGCTTTCGTACCTCAGCGTCAGAAGAGACCCAGTAAGCCGCTTTCGCCACCGGTGTTCCTGATGATATCAACGCATTTCACCGCTCCACCATCAGTTCCGCTTACCTCTGTCTCCCTCAAGCACTGCAGTATCGGGCGCAATTCCTCGGTTGAGCCGAGGGCTTTCACACCCGACTACCAGCGCCGCCTACGTACCCTTTACACCCAATAGTCAGT
+
CCCCCGGGGGGGGGGGGGGGGGGGGGGGGGGGGGGGGGGGGGGGFGGGGGGGGGGGGGGGGFGGGGGGGGGGGGGGGGGGGGGGGGGGGGGGGGGGGGGGGGGGGGGGGGGGGGGFGGGGGGGGGGFGGGEGGGGGDFFBFFGFGFGFGFGGGGGFFGGFGGFFABGGFGFFDFF8CCCBFGGGAFGF>G>DEGFGAEGFFFB@=@FF(3;;D6CGFDFF(66@DFFGFG:9A9AFGF08:<6>9AB
@M00200:205:000000000-AKKM3:1:1101:7962:7692 2:N:0:1
TACTCGGGTATCTAATCCTGTTTGATCCCCACGCTTTCGAGCCTCAGAGTCAATCTTCGTGTAACGAGCTGCCTTCGCAATTGGTGTTCTATGTCATATCTAAGCATTTCACCGCTACATGACATATTCCGCTCATCTCCACGGGATTCAAGACAGATAGTATCAACGGCAGTTTCCGAGTTAAGCTCGAAGATTTCACCACTGACTTACCTGCCCTCCTACGCTCCCTTTAAACCCAATAGTCAGT
+
CCCCCGGGGGGGGGFGGGGGGGGGGGGGGGGGGGGGGGGGGGGGGGFGGGGGGGGGGGGGGGFGGGGGGGGGGGGGGGGEGGGGGGGGGGCGGGGGGGGGGGGGGGGGGGGGGGGFGGGGGGFGGGGGGGCEDGGGGCADFGGDGEGFGFGFGGGBFGGFGGFDEFGCDGEFFFFFFBDFGCDCFGGFFCFFEFGGFCGFFFFFEFFFFFBEFDDFEGFDFF9@@CAGDDEFCC@=C=>0;CCFFFF
@M00200:205:000000000-AKKM3:1:1101:17786:7696 2:N:0:1
TACAGGGGTATCTAATCCCGTTTGCTCCCCTGGCTTTCGCTCCTCAGCGTCAATGCCGGTCCAGGATGCCGCCTTCGCCACCGGTATTCCTCCAGATATCTACGCATTTCACCGCTACACCTGGAATTCTGCATCCCTCTCCCGGATTCAAGCCATCCAGTATCGGACGCAGTTCCCAGGTTGAGCCTGGGGATTTCACGTCCGACTTAGTTGGCCGCCTACGAGCCCTTTAAACCCAATAGTCAGT
+
CCCCCGGGGGGGGGGGGFGGGGGGGGGGGGGGGGGGGGEGGGGGGGGGGGGGGGGGGGGGGGGGGGGGGGGGGGGGGGGGGGGDGGGGGGGGGGG<EGGGGGGGGGGGGGGGGGGEDGGFGGGFFGGGGGGGGGGGGFGFFGGFDAGAFFGCFFGFFGGFGCB==E6@DGFFFFFFFFGFGGDDFGGFFGGF*AFDB?FDFBF@FFF5E=E4CEGFFGF<<;?5?G>FF<E<4628E<<8?9A<>DB
@M00200:205:000000000-AKKM3:1:1101:15637:7700 2:N:0:1
TACAGGGGTATCTAATCCCGTTCGCTCCCCTAGCTTTCGCGCCTCAGCGTCAGTGTCAGCCCAGCAACCCGCCTTCGCCGCAGGTGTTCCTCTCGATATCTACGCATTTCACCGCTACACCGAGAATTCCAGTTGCCCCTTCTGCACTCTAGCCCCGCAGTATCGGCTGACCTTTCCGAGTTAAGCCCGGAGATTTCACAGTCGACTTGCGTTGGCCGCCTCCGCGCCCTTTACGCCCAATAGTCATT
+
CCCCCGGGGGGGGGGGGGGFGGGGGGGGGGGFGGGGGGGGDGGGGGGGEGGGGGGGGGDGGGGGGGGGFGGGGGGGCFGCGC:FGGGGGGGGGGG?FFGGGGGGGGGGGGGGGEGEGGGGGGC+8CFGGGGGGGGGADFFFDFFGFGFGFG@EDFEDEG>8CEGF>DF>FFFFFFFFB4*6=F98D6FE)?5B6BC@*=?<EE01(,33)(.3(;C3)=2:((04:;5D)4?A)-(24:(3))645))
@M00200:205:000000000-AKKM3:1:1101:9911:7704 2:N:0:1
TACAGGGGTATCTAATCCCGTTCGCTCCCCTGGCTTTCGTGTCTCAGCGTCAGATCACCCCCAGCGAGCTGTCTTCACCATTGGCGTTCCAGATGATATCTACGCATTTCACCGCTCCACCATCTGTTCCGCTCGCCCCTGAGTGCCTCAAGACGACCAGTATACCAAGCAGTTCCACGGTTGAGCCGTGGGATTTCACAAGGTACTTAGCCATCCGCCTACACACGCTTTAAACCCAGTAGTCAGT
+
C@CCCGEGGGGGGFFGGGGGGGGCGGGGGGGF8FGGGGGGGGGGGFGGDGGGGFGGGGGGGGGGGGEGGGGGGGGGGGGCGG?<FEGGGGGGGFFDGGGGGGGGGGGFGGGGGCGFGFGGGGGGGGGGGGDGDGGGCEEFFDDFGFC=FFGFDDD5BGGFGFC@EFFFFGFF@CFFFFG9347C*@C>ACC>AFG>FFFFF29>4@*7<>EFEFGF;GF6134FEC:C1*73)/3(B(4(7CBAF).
@M00200:205:000000000-AKKM3:1:1101:17323:7708 2:N:0:1
TACTAGGGTATCTAATCCCGTTTGCTCCCCACGCTTTCGCGCCTCAGCGTCAGGGTGGGCCCAGAGCCCCGCCTTCGCCACCGGTGTTCCTCCCGATCTCTACGCATTTCACTGCTACACCGGGAATTCCACTACCCTCTACCGCACTCTAGGTCGCCAGTTTCCAATGCCATTCCCAGGTTGAGCCCAGGGCTTTCACATCAGCCTTAACGAACCACCTCCGCACGCTTTAAGCCCAATAGTCAGTCGAC
+
CCCCCGGGGGGGGGGGGGGGGGGGGGGGGGGGGGGGGGGGEGGGGGFGDGGDEFGFEECGGGGGGFFGGGGGGGGGDGGGGGGCFBGFGGGGGGGGDGGGGGGGGGCGGGCFGFGFFE8FGGDGE@?FGGGGGFGGGFGFFGGFGFGFGFC:ECG>BGGBDFEGFF?E>FFEFFFFFFC>DF4*;8FFFFD>?F=?=?GFFFE*)/87=3;17;EE3<>1(((:2C>D19,6<).(;4(2))6:2)6)43(
@M00200:205:000000000-AKKM3:1:1101:18887:7725 2:N:0:1
TACAGGGTATCTAATCCTGTTTGCTACCCACGCTTTCGCTCCTCAGCGTCAGTTCCGGCCCAGCGCACCGCCTTCGCCACTGGTGTTCCACCCGATATCTAAGCATTTCACCGCTACACCGGGTATTCCATGCGCCCCTACCGGACTCAAGCCATAGCAGTATCGAATGGCGTCTCCAGGTTAAGCCTGGAGGTTTCACATCCGACTTGCCAAGCCGCCTACGAGCTCTTTAAACCCAGTAGTCAGTCGAT
+
CCCCCGGGGGGGGFFGFGGGGGGGFGFFFGGGGGEGGEGCFGGFFGGGGGG:FFGGGGGGGDFGGGGGGGGGGCGFGGGFFG<ACF?FGGGGGGDF7EFGG;FGGGFGFEFGGGGDGFGGCC>C:EFGFGFDGGGB@@F5D=C*@D6CFF?FGGGFFGG5;2@FF5CA9FFAFB>AFFCFFFGGF7CAFCCA)*4=FCFFFB=@F;BF8>@9EFGE09>;05<51C:D:::<4<27E?(,6)644A<),((
@M00200:205:000000000-AKKM3:1:1101:6466:7734 2:N:0:1
TACTCGGGTATCTAATCCTGTTCGCTCCCCACGCTTTCGCGTCTCAGCGTCAGTACCGTCCCAGAGAGCTGCCTTCGCCATTGGTGTTCTTCCTGATATCTGCGCATTTCACCGCTACACCAGGAATTCCACTCTCCTCTTCCGGACTCTAGCCACACGGTTTCCGTCGACGTCTGGAGGTTAAGCCTCCAGTTTTCACAACGGACCTGTTCGGCCGCCTACACGCTCTTTATACCCAATAGTTAGT
+
9<CCCGGGGGGGGGGGGGFGGGGGGGFEGGGGGGGGFGGGGGGGGGGGGGGGDFGGGGGGGGGDFGCGGGFGGFCGGGGGGGFFFGDFGGGGGGGDCD,EFGFGGGGGFEF9FGEFDGFG?6EGGFFGGFCF9FGGGFGFFGGFGADAFFD9=FDBFEGDFGAFEFFF?:?)<>FFF+95CFFGFG49;C;*BCFGF?76>9=9(6:(5C*>208/28B((/(.6:)577<)))--023(.4.))46
@M00200:205:000000000-AKKM3:1:1101:24704:7739 2:N:0:1
TACAAGGGTATCTAATCCCGTTTGCTCCCCACGCTGTCGCGCCTCAGCGTCAGCCACAGCCCAGCGGGCCGCCTTCGCCACCGGTGTTCTTCCGGATCTCTACGCATTCCACCGCTACACCCGGACTTCCACCCGCCTCTACTCTGCTCCAGCGCGGGAGTCGCCACGGCCGATCCGGGGTTGAGCCCCGGACTTTCCCCGCCGCCTTCCCGCCCCGCCTACGCGCCCTTTACACCCAATCGTCAGCCGAC
+
CCCC@FFGGGGGGGGGGGGGGGGGGGGGGGGGGGGCFGGFGGGGGGGGGGGGFGGGGGGGGGGGGGGGGGGGGGGGGGGGGGGGGGGGGGGFGG@EB=DGG8FFFGGGGCEGGDDEDGEGBC@7C+@DDGGG?>DGGFGF5EF*E8DCD5FCFGG>?*C>EF2C;E5*.=A9)4AD@BGFCE)*0+:>:DG3;EGCF4F?BFB9;>?1??B<>(:C0>>2(.(86EFG573-4)<7E(3:(,,((()((-(
@M00200:205:000000000-AKKM3:1:1101:24428:7752 2:N:0:1
TACTAGGGTATCTAATCCTGTTTGCTCCCCACGCTTTCGCGGATGAGTGTCAGAACTGGCCCAGCGAGCCGCCTTCGCCACCGGTGTTCTTCCTGATATCTACGCATTCCACCGCTACACCAGGAATTCCGCTCGCCTCTACCAGTCTCCAGTCCTCCAGTATCCTATGCACATCCGGAGTTGAGCCCCGGGATTTCACAAAGGACTTAAAGGACCACCTGCCCGCGCTTTAAACCCAATAGTCAGT
+
CCCCCGGGGGGGGGGGGGGGGGGGGGGGGGGGGGGGGGGGGGGGGGGGGGGGGGGGGGGGFGGGGGGDGGGGGGGGGGGGGGGGGGEGGGGGGGGGGCFGGGGGGGGGGGGGGEGFGGDGGGGGGGGGGFGGGGGGGFGFFGFFFFGFG58?>CFFFFGFGGFGFF9:57?=FEFFFADFGGG9AFFFFGDE>CEFF?GC@BBFB@;@<E3C<DGGFGF@8;@F;C>D9>?92)-3?:1<><42)-6
@M00200:205:000000000-AKKM3:1:1101:10911:7760 2:N:0:1
TACCCGGGTATCTAATCCTGTTTGCTACCCACGCTTTCGAGCCTCAGTGTCAGTGACAGTCCAGAGAGCCGCTTTCGCCACCGGTGTTCTTCCATATATCTACGCATTTCACCGCTACACATGGAATTCCACTCTCCTCTACTGCACTCAAGTCTAACAGTTTCCAATGCACACAATGGTTGAGCCACTGCCTTTTACATCAGACTTATTAAACCACCTGCGCTCGCTTTAAACCCAGTAGTCAGTAGCTC
+
CCCCCGGGGGGGGGGGGGGGGGGGGGGGGGGGGGGGGGGGFGGGGGGGGGGGGGGGGGGGGGGGGGGGGGGGGGGGGGGGGGGGGGGGGGGGGGGGFGGGGGGGGGGGGGGGGGGFGGGGG?EFDFGGGGGGFFFGGFGFFGGFGFGEFF8AFGGFFGFFGGFGFFGGFGFEFFF5D9DFGGGGF8@FFGFFFGGFFEFFF@F@@@*97AEEEF?DC9ACC4::@@ACCCE94;(/*->:?EFECC<3).1
@M00200:205:000000000-AKKM3:1:1101:13979:7767 2:N:0:1
TACTGGGGTATCTAATCCCGTTTGCTCCCCTGGCTTTCGTGTCTCAGCGTCAGCGGATCCCCAGTCATCTGTTTTCACCGTCGGCGTTCCAAACGATATCTACGCATTTCACCGCTCCACCGTTTGTTCCGATGACCCCTGGATCGCTCAAGACCGCCAGTATGCCCGGCCGTTCCCCGGTTGAGCCGGGGGATTTCACGCGGGCACTTAACGGTCCGCCTACCCACGCCTTAAACCCAATCGTCAGT
+
CCCCCGGGGGGGGGGGGGGGGGGDGGGGGGGGFGGGGGGGGGGGGGGGGGGGEGGGGGGGGGGGGGGGGGGGGFFGGGGGGGEEGGGGGGGFGGDFFGGGGGGGGGGGGFGGGGGDGGGGGGGGGDGFFGGGGGGGGFGDF68DGFGFGFGGFGG>DCC?F7CFEFGGFGFBDFFFAAC;FEGFFGGFF)=B>EGGFEFF?>B09718><4>BFEC>G>?:28)4<;DD*(3>)44C1:(8(4:B62A
@M00200:205:000000000-AKKM3:1:1101:23237:7771 2:N:0:1
TACTAGGGTATCTAATCCTGTTTGCTCCCCACGCTTTCGCTCCTCAGCGTCAGTTTCGGCCCAGAGACCCGCCTTCGCCACCGGTGTTCCTCCTGATATCTGCGCATTTCACCGCTACACCAGGAATTCCAGTCTCCCCTACCGAACTCTAGTCTGCCCGTATCGAATGCAGGCCCAGGGTTGAGCCCTGGGCTTTCACATCCGACGCGACAGACCGCCTACGAGCCCTTTAAACCCAATAGTCATGCGAC
+
CCCCCGGGGGGGGGGGGGGGGGGGGGGGGGGGDGGGGGGGGGGGGGGGGGGGGGFGFGGGGGGGGGGGGGGGGGGGGGGGGGGGGGGGGGGGGGGEGFFGGGGGGGGGGGGGGGGFGGGGGGGGGGGGGGGGGGGGGFGDFGGFEFGDCFGGDDGBFFFAEGFGF0=CAGFFFF>B55CDGGG7AFGFFGD>*=CCA6E*:E>5@>((43@FFFGF;DD;6:<;3C)9D44))5>7E2347>4><)))--(
@M00200:205:000000000-AKKM3:1:1101:16339:7773 2:N:0:1
TACTCGGGTATCTAATCCTGTTTGCTCCCCACGCTTTCGTGCCTCAGTGTCAATGATCGTAAAGTAAGCTGCCTTCGCAATTGGTGTTCTATGTCATATCTAAGCATTTCACCGCTACATGACATATTCCGCTTACCTACACGATATTCAAGACCGATAGTATCAATGGCAGTTCCCAAGTTAAGCTCGGGGATTTCACCACTGACTTATCAGCCCACCTACGCACCCTTTAAACCCAATAGTCAGT
+
CCCCCGGGGGGGGGGGGGGGGGGGGGGGGGGGDGGGGGGGGGGGGGGGGGGFFFGGGGGGGGFGGGGGGGGGGGGGGGEGGFGGGGGGGGFGGGGGGDGFGGGGGFGGGGGGGGGFGGGGGFGGGGGGGGGGGGGGGFGDFEGDDEGFGFADFGGFFGGFFGFGFFGGFGFFFFFFFFGFGFGDFFFFEGGFECGGCEGEFFFFFFFFCE@EE@D85CA2:==4/48C16>;ECB:CDDFBFFCECF
@M00200:205:000000000-AKKM3:1:1101:16568:7781 2:N:0:1
TACGGGGGTATCTAATCCCGTTCGCTCCCCTAGCTTTCGCGCCTCAGCGTCAGTGTCAGCCCAGCAACCCGCCTTCGCCGCAGGTGTTCCTCTCGATATCTACGCATTTCACCGCTACACCGAGAATTCCAGTTGCCCCTTCTGCACTCTAGCCCCGCAGTATCGGCTGACCTTTCCGAGTTAAGCCCGGAGATTTCACAGTCGACTTGCGGTTGCCGCCTACGCGCCCTTTAAGCCCAGTAGTCATT
+
CCCCCGGGGGGGG9FGGGGGGGGDEGGGGGGGGGGGGGGGGGGGGGGGGGGDGGGGGGGGGGGGGFGGGGGGGGGGGGGEGGGGGGGGGGGGGGGFFGGGGGGGG>FGGFGGGGGFGGGGGGGGFGGGGDFFFGGGFFC9FCGFGFFFGFG=D7DDFD>AGG6:54?FFDA=FEFFFD4?FDGFFGGFF35)07?:+7CFAFF;22714>09:(**)9764-8<9C5DD<?FFBB<<1(4:99<)6).
@M00200:205:000000000-AKKM3:1:1101:9425:7805 2:N:0:1
TACTGGGGTATCTAATCCTGTTTGCTACCCACGCTTTCGCGCCTCAGCGTCAGAGACGGGCCAGGGTGTCGCTTTCGCCACAGGTGTTCCTCTAGATATCTACGCATTTCACCGCTACACCTAGAGTTCCGCACCCCCCTCCCGTCCTCTAGAACTGCAGTCCAGCGCGCAGTTCCACCGTTGAGCGGCGGGATTTCACGCGCTGCTTACAGAACCGCCTACGCGCCCTTTAACCCCAATAGTCAGT
+
CCCCCGGGGGGGGGGGGGGGGGGGGGGGGGGGGGGGGGGGCFGGGGGGGGGGGGFGGGGGGGGGGEFFGGGGGGGGGGGEGDFFGGGGGGGGGFEEFFGGGGGGGGGGGFGGGDEDDGGFGFGGFEEGGGGGGGGG>BEBF8CEFDGFGFGGAFFF?EFFGGFGEFDGFGFFEFFFFFGBFEGFFGCEFGCD:EFGFAG?FFBF09?ABFAF>DGGFG>6?B(89GEG)9>9A)56;:?<:54<4)6
@M00200:205:000000000-AKKM3:1:1101:6225:7815 2:N:0:1
TACAAGGGTATCTAATCCTGTTTGCTCCCCACGCTTTCGCGCCTCAGCGTCAGTATTGGTCCAGTTGGCCGCCTTCGCCACTGGTGTTCTTGCGAATATCTACGAATTTCACCTCTACACTCGCAGTTCCACCAACCTCTACCAAACTCAAGCCAAACAGTATCGAAGGCAATTCTGTGGTTGAGCCACAGGCTTTCACCCCCGACTTGAATGGCCGCCTACGCGCCCTTTAAGCCCAATAGTCAGT
+
CCCCCGGGGGGGGFFGGGGGGGGGGGGGGGGGDGGGGGGGDGGGGGGFCGGGGGGGGGGGGGGGGGGGGGGGGGGGGGGGGGGGGGGGGGGGGGDFGFFGGGGGG8EFGGGGGGGFGG;EFGGGFGGGGGGGGGGGGFGFFGGFGFGFGFFFGGGBDGGFGGFGAFG>>FFFFFFFFF7?FGGGFGGFAFE6CF6FF@FE@FFBFFFA@B)9?=FG>DE;0/;:>GDDDFF4CEF@ED1774)6AAF
@M00200:205:000000000-AKKM3:1:1101:14172:7816 2:N:0:1
TACCGGGGTATCTAATCCCGTTTGCTCCCCTAGCTTTCGCTCCTCAGCGTCAATGTCGGTCCAGGATGCCGCCTTCGCCACCGGTATTCCTCCAGATATCTACGCATTTCACCGCTACACCTGGAATTCTGCATCCCTCTCCCGAATTCAAGCCATCCAGTATCACACGCAGTTCCCAGGTTAAGCCTGGGGATTTCACGTGTGACTTAGTTGGCCGCCTACGAGCCCTTTAAACCCAATAGTCAGT
+
CCCCCGGGGGGGGGGGGGGGGGGGGGGGGGGGGGGGGGGGGGGGGGGGGGGGGGGGGGGGGGGGG7FGGGGGGGGGGGGGGGGGGDGGGGGGGGGGGGGGGGGGGGGGGGGGGGGFGGGGGGFFFEFGGGGGGGGFGFGFFFGEG>D=DFGGGGGFFFGFGGB7*?DGA>*0@EFFFFFFECGGFGGFFGGFBEFGFFGFFFF=<EFEEFFFE=FC2CD?DF<>?EEGCG))97;3E<@FFEFFECE
@M00200:205:000000000-AKKM3:1:1101:3849:7833 2:N:0:1
TACTGGGGTATCTAATCCCGTTTGCTCCCCTGGCTTTCGCGCCTCAGCGTCAGTGTCAGCCCAGCAACCCGTCTTCACCTCAGGTGTTCCTCTTGATATCTACGCATTTCACCGCTACACCAAGAATTCCGATTGCCCCTTCTGCACTCTAGCACATCAGTCTCAGCTGACAGTTCCGAGTTACGCTCGGAGATTTCACAGCTGACTTAATATGCCGCCTACGCGCCCTTTATTCCCCGTAGTCAGT
+
CCCCCGGGGGGGGGGGGGGGGFFGGCGGGGGGGGGGFGGGGGGGGGGGGGGGGGGGGGGGGGGGGGGGGGGGGGGGGGGGGGGDFGGGGGGGGGGGGGCGFFGFGGGGGGGGGGGFGGGGGF@FFGGEFGGGGGGGGFGDFGGFGBFFGFGGDFDFFGDBF+;DEFGGFGFBFEFFF9C>D+=+*ACB>6+:?CFCFFG==CEF@DFFF*6A<EFD)3@29@=2(*/98*;75)96B(33:@DFE<C
@M00200:205:000000000-AKKM3:1:1101:19477:7849 2:N:0:1
TACAGGGGTATCTAATCCCGTTTGCTCCCCTGGCTTTCGTGTCTCAGCGTCAGCTCATCCCCAGCTACCTGTTTTCACCATCGGCGTTCCAAACGATATCTACGCATTTCACCGCTCCACCGTTTGTTCCGGTTGCCCCTAAGTGGCTCAAGATCGCCAGTATGCCAAGCAGTTCCACAGGTGAGCTGTGGGATTTCACAAGGCACTTAACGACCCGCCTACACACGCTTTATACCCAATAGTCAGTAGA
+
CCCCCGGDEGGGGGGGGGGGGFGGGGGGGGGGGGGGGGGGGGGGFFGGGGGGEGFFGGGGEGGCFFFGGGGGGFGGFGGGGGECGGGGGGGFGGGEGGEGGGGGGEGGGGGGFGGFGDGGGEGEGGGGGGEGDEDD6;@DFFDFGFGFGFGG,?D?DBGBFFEFF;DEFGFCFEACFFCFCDFCFGGFFFGA5?CD9;E=CDF24B2;ECFFFBE8>DF=@BF5)3)8>37CE<55B@1@36))))/779
@M00200:205:000000000-AKKM3:1:1101:15833:7865 2:N:0:1
TACCAGGGTATCTAATCCTGTTTGCTCCCCACGCTTTCGTGCCTCAGTGTCAGTGCTGGTCCAGGTGGCCGCCTTCGCCACGGATGTTCCTCCCGATATCTACGCATTTCACTGCTACACCGGGAATTCCGCCACCCTCTACCGCACTCTAGGTCGCCAGTATCCAATGCCATTCCCAGGTTGAGCCCAGGGCTTTCACATCAGACTTAACGAACCACCTACGCACGCTTTACACCCAGTAGTCAGTAGA
+
CCCCCGGGGGGGGGGGGGGGGGGGGGGGGGGGGGGGGGGGFGGGGGGGGGF<FGGGGGGGGGGGGGFCGGGGGGGGGGGGGG@=FGGGGGGGGGD:CCCGFFGGGGGGGGGGGGGFGGGGGGDGGEGGGGGGGGGGGFGFFGGFGFGFGFGGGGGFFGCBGGE@@FCCFGFFFFFFFF5>FFGGFFGAAGGFFGDCFFGFEEA==EBF:*8@DDGEDGFBFFF)(:8C*/73;))/:;7E3CFE><4522
@M00200:205:000000000-AKKM3:1:1101:3812:7884 2:N:0:1
TACGGGGGTATCTAATCCCGTTCGCTCCCCACGCCTTCGCGCCTCAGCGTCAGGGACGGACCAGCTGGCCGCCTTCGCCACGGGTGTTCCGCCTGATCTCTACGCATTTCACCACTACACCAGGCATTCCACCAGCCCCTACCGCCCTCAAGCGGTGCGGTCCCCGACGACCCTCCCCGGTTGAGCCGGGGGCTTTCACGCCGGGCCAGCACCGCCGCCTACTCGCGCTTCACGCCCAGTAGTCAGTAGCC
+
CCCCCGGGGGGGGGGGGGGGGGGGGGGGGGFGGGGGGGGGGGGGFGGGGGGGGGGGGGGGGGGGGGGGGGGGGEFGGGGGGGFGEGFCCGGGCFFGFFG9FFFGGGGGFFA<=3@FDGGGGFGEFFGGGGGGGGGGFFGFFGFFEDD=GFFCF**9?EGB5C@D=ADGFGD;EF>AFFGE>EC*9CGDECG@>ECFFFGFFFF>(-4366(8((1:9DD(-4)),18C)/(.4(.(:0:2).:)64)44.-
@M00200:205:000000000-AKKM3:1:1101:15948:7886 2:N:0:1
TACTGGGGTATCTAATCCCGTTCGCTCCCCTGGCTTTCGCGTCTCAGCGTCAGGACACCCCCAGCGAGCTGTTTTCACCGTCGGCGTTCCGAACGATATCTACGCATTTCACCGCTCCACCGTTCGTTCCGCTCGCCCCTGAGTGCCTCAAGGTCGTCAGTATGCCCGGCCGTTCCACGGTTGAGCCGTGGGATTTCACGCGGACACTTAGCGACCCGCCTACACGCGCCTTATGCCCAATAGTCAGT
+
CCCCCGGGGGGGGGGGGGGGGGGGGGGGGGGGGGGGGGGGGGGGGGGGGGGGGGGGGGGGGGGGGDFGGGGGGFGGGGGDGGCFGGGGGGGDGGFGGGGGGGGDGGGGGGGGGGGFGGGGGGGGGGGGGGGGDGDGEEGFFGGFGFF5DAE>C?GFFGGFFFADEFGGFGFFFFFFFFG3*CG<FGGBD:E>)<E;77E=?;9>9>B7A<<AFFG=1DE0:379<?)99)433<A9@3241)6<4)-6
@M00200:205:000000000-AKKM3:1:1101:18892:7893 2:N:0:1
TACTCGGGTATCTAATCCTGTTTGCTCCCCACGCTTTCGCGTCTCAGCGTCAGTTACGTCCCAGCGAGCTGCCTTCGCAATTGGTGTTCCTCCTGATATCTGCGCATTTCACCGCTACACCAGGAATTCCACTCGCCTCTTCCGTACTCGAGCCCGACAGTATCCACCGGCATCCGAGGGTTGAGCCCCCGACTTTCACAGCGGACTTACCGGGCCGCCTACACGCGCTTTAAACCCAGTACTCAGT
+
CCCCCGGDGGGGGGGGGGGGGGGGGGGGGGGGGGGGGGEFFGGGGGGGGGGGGGGGGGGGEGGEFCFFEGGGGGGGGGG+FE=FGGGGGGGGGGG9FFGGGGGGGGGGGGGGGGGFGGGGGFFE+>EFGCCFGFGGEFGEFGG>DFDFGFGGGGGF5EG>F@CDCFF8AEB9BCC5*9/@FGGCFGFFFGG45EECFEG)>;>909>FFFFF0>GG1CE?FFFFFG7C<D0).:4<C:<,4).66:)
@M00200:205:000000000-AKKM3:1:1101:19372:7902 2:N:0:1
TACGCGGGTATCTAATCCTGTTTGCTCCCCACGCTTTCGTGCATGAGCGTCAATCTTGACCCAGGGGGCTGCCTTCGCCATCGGTGTTCCTCCACATCTCTACGCATTTCACTGCTACACGTGGAATTCTACCCCCCTCTGCCAGATTCTAGCCTTGCAGTCTCCATCGCAATTCCCAGGTTGAGCCCGGGGATTTCACGACAGACTTACAAAACCGCCTGCGCACGCTTTACTCCCAATAGTCAGT
+
CCCCCGGGGGGGGGGGGGGGGGGGGGGGGGGGGGGGGGGGGGGGG<EFGGGCFFFGGFGGGGGGGD:EFGGGGGGG7FGGGGGCFGGGGGGGGGG@FGGGGGGFGDGGGGFGGGGFGGGGGGEGCFFGGFGDGGGGGFGFFGGFGFGFGFGGDFGFFGDAGGFC>BGGBDFFFFFFF59CC69*6DFFFGD>?GGF85=(6>>>13353;<E)=FE(C816=0.4?@:/9?D<)528(417AFA>9<
@M00200:205:000000000-AKKM3:1:1101:21073:7911 2:N:0:1
TACCCGGGTATCTAATCCTGTTTGATCCCCACGCTTTCGTGCCTCAGAGTCAATCTTCGTGTAACGAGCTGCCTTCGCAATTGGTGTTCTATGTCATATCTAAGCATTTCACCGCTACATGACATATTCCGCTCATCTCCACGGGATTCAAGACAGATAGTATCAACGGCAGTTTCCGAGTTAAGCTCGGAGATTTCACCACTGACTTACCTGCCCTCCTACGCACCCTTTAAACCCAGTAGTCCGT
+
CCCCCDGGGGGGGGFGGGGGGGGGGGGGGGGGEGEGGGGGGGGGGGGFGGGGGGFGGGFGGGGGGDFGGGGGGGGG?FF:BFGGFGGGGGGGGGGGGGGEFCG9EFGGGGGGGGGFGG=FFGGGGFGFCD8CDG>EGFGDFFGFGFCD?FC=9?DDBF89=99FEFGG*@?AFFFFF>00@8FFFGGF>+9?EGFFFFGFFF5568E46A)81)6:4;BB*:(?2::?CC34*@=@73,/4)/<)(/
@M00200:205:000000000-AKKM3:1:1101:3763:7923 2:N:0:1
TACAAGGGTATCTAATCCTGTTTGCTCCCCACGCTGTCGCGCCTCAGCGTCAGCCACAGCCCAGCGGGCCGCCTTCGCCACCGGTGTTCTTCCGGATCTCTACGCATTCCACCGCTACACCCGGAATTCCACCCGCCTCTACTGTGCTCCAGCGCGCGAGTATCGAAGTCCGATCCGGGGTTGAGCCCCGGACTTTCACCCCCACCTCCTCGCCCCGCCTCCGCGCCCCTTCTCCCCCATAGTCCTC
+
CCCCCFGGGGGGGFGGGGGGGGGEEGGGGGGGGGGGGGGGGG@4FFGGGGGGCEGGGGGGGGGGGGDCGGGGGGGGGGGGGGF@@7CFGFFGEEE7FGGGGEGGGGGGGEGGGGGE6FEGGG8B:@B?FGGGGEGGE>E);EC>,=8AF@C*>97?*>)8**9+-20;)>8(),85A3))=856;9E)8<5@>5<>=)3<?42((-31<73(4(;815>(-4(.-:>C)5(,)..,;(-(.,))-))
@M00200:205:000000000-AKKM3:1:1101:24065:7939 2:N:0:1
TACGCGGGTATCTAATCCTGTTCGCTCCCCACGCTTTCGTGCCTCAGCGTCAGTACCAGCCTAGTCAGCTGCCTTCGCAATCGGGGTTCTGGATGGTATCTATGCATTTCACCGCTACACCATCCATTCCGCCAACCTCGTCTGGACTCAAGCCCGCCAGTATCCAGGGCAGTTCCACAGTTGAGCTGTGGGCTTTCACCCCGGACTTAACGGGCCGCCTACGCACCCTTTATACCCAATAGTCAGT
+
CCCCCGGGGGGGGGGGGGGGGGGGGGGGGGGGGGGGGGG<DFGGGGGGGGGDGGGF9CF?FEFGFGFGGGGGGGGGGD=FGGGGGGGGGGEF:9FFGGGGGC<FGGGG;FGGGGGFGGGGGCDGGGGGGGGGGC=E69EDFGGFF5?DF?DDEGGEFECAG?EGFCDCAG>);AFFAF>AFACGFD7;ACFBFGGGFEG:B@F(29;@C9>?6?EGFGF@BFF@8C<C>70<<2<AE32:2)-<4:5
@M00200:205:000000000-AKKM3:1:1101:8457:7958 2:N:0:1
TACAAGGGTATCTAATCCTGTTTGATCCCCACGCTTTCGTGCCTCAGAGTCAATATATGTGTAGCAAGCTGCCTTCGCAATTGGTGTTCTATGTCATATCTAAGCATTTCACCGCTACATGACATATTCCGCTCACCTCCACAATATTCAAGACAGATAGTATCAACGGCAGTTCCCAAGTTAAGCTCGGGGATTTCACCACTGACTTACCTGCCCTCCTACGCACCCTTTAAACCCAATAGTCAGT
+
CCCCCGGGGGGGGGGGFFGGGGADGGGGGGGGGGGGGGGGGGGGGGGGFGFEFGGGGGFGFGGFGGGGGGEGGGFGGDGGG9EFGGGGGGGGGGGGFGGGGGA;CFGFGGGGGGEEDEDFFFGGGGGGGCCC6C8EFFGF?FG5=8+;CFD?9=FF*>FFEGEFFFGG>EBB;;FFFFF5EDDCDFGFEGG>*@CGCCFEECBEFFFC@E@760:D@CABFEAEAE@G?0:A*/.(=55264557CC
@M00200:205:000000000-AKKM3:1:1101:20317:7978 2:N:0:1
TACGAGGGTATCTAATCCTGTTTGCTCCCCACGCTTTCGCGCCTCAGCGTCAGTTCCGGTCCAGTGAGTCGCCTTCGCCACTGGTGTTCCTCCCAATATCTACGCATTTCACCGCTACACTGGGAATTCCACTCACCTCTCCCGGACTCAAGCAACGCAGTTTGGAGGACAGACCCTCGTTAAACCCGAGGGTTTTCACCCAGCATTTGTGAAGCGCCCAACCCGCCCTTTATACCCAATGGTCAGTAGAC
+
CCCC<FGGGGGGGGGGGG,FFGGGGGGGGGGGGGGGGGGGDGGGGGGGGGGGGGGEGGGCGGGG@@FF,EFGGGGGGGGGGGFGGGGGGGG<F7EFGGGGGGGCCEFGG,@FGGGFGGGGG?E8EFFGGGFGG?+>DFGF5DG*+<DBGFGA?==*0@DFEGE7)A=60D*:*)3*0*3*@*3+*54/*@E/)4:C8*C*-6(5(*1)))/7E)+*(2.(61(2.8>//7).)).4+.((,()4)3666))
@M00200:205:000000000-AKKM3:1:1101:25320:8012 2:N:0:1
TACAGGGGTATCTAATCCCGTTTGCTCCCCTAGCTTTCGCTCCTCAGCGTCAATGTCGGTCCAGGATGCCGCCTTCGCCACCGGTATTCCTCCAGATATCTACGCATTTCACCGCTACACCTGGAATTCTGCATCCCTCTCCCGAATTCAAGCCAACCAGTATCAGACGCAGTTCCTAGGTTGAGCCTAGGGATTTCACGTCTGACTTAGTTGGCCGCCTACGAGCCCTTTATACCCAGTAGTCAGT
+
CCCCCGGGGGGGGGGGGGGGGGGGGGGGGGGGGGGGGGGGGGGGGGGGGGGGGGGGGGGGGGGGGGGGGGGGGGGGGGGGGGGGGGGGGGGGGGGGGGGGGGGGGGGGGGGGGGGBDG?FCEFFEGFGGGGGGEGFGFGDD=FFG5DDGFGGGGGFFGG*E=D+CFFGFCB@BCFFFFFFG9G?68FFFGGFFEGG92E=CFBB4A6<*/AE=EGD(28=27=6>E5D5C))6<ECF3(/).))...
@M00200:205:000000000-AKKM3:1:1101:28270:8016 2:N:0:1
TACTCGGGTATCTAATCCTGTTTGCTCCCCACGCTGTCGCGCCTCAGTGTCAGCAACGGCCCAGCAGAACGCCTTCGCCACTGGTATTCTTCCCGATCTCTACGCATTCCACCGCTACACCGGGAATTCCATCTGCCCCTACCGTGCTCTAGCTCGCCAGTATGACCGGCAGCCCCGCAGTTGAGCCGCGGGATTTCACCAGCCACTTAACGGGCCACCTCCCCGCCCTTTACACCCCGAAGTCAGTACA
+
CCCCCGGGGGGGGGGGGGGGGGGGGGGGGGGGGGGGGGGGCFGGGGGGGGGG9FFGGGGGFGGCFFGABE+@CB@GCEGGGGDCFA<5<=DGFGEF=@DFGGGGGCGDGADDG6>BGC9EFECC78>?E9AFGGGC@FF9DFGB?5+)+?DDFCFEFGGB:7CFEFGGFGF=?BEE*97)6==+)5AAB<*))50*+.=).11:6:?))66696>C<FF((.(.,/7C)5)6:)),1,(((-(.24)-).
@M00200:205:000000000-AKKM3:1:1101:16227:8024 2:N:0:1
TACTGGGGTATCTAATCCTGTTTGCTCCCCACGCTTTCGTGCCTCAGCGTCAGTTGCCGTCCAGAGAGTCGCTTTCGCCACCGGTATTCCTCCCGATATCTACGCATTTCACCGCTACACCGGGAATTCCACTCTCCCCTCCGGCACTCTAGCCCCCCAGTCTCTACCGCCCTTCCAGGGCTGAGCCCTGGGCTTTCACGGCAGACTCGGGGGGCCGCCTACGCACCCTTTACGCCCACTAGTCAGTAGC
+
CCCCCGGGGGGGGGGGGGGGGGGGGGGGGGGGGGGGGGGGGGGGGGGGGGGGGGGFGGGGGGGGGGGGGGGGGGGFGGGGGGDGGGGGGGGGGGGGGGGGDGGGGGGGGGGGF+CDGGGGGGGCC>DFGGGGGGGGGFGFFGGFGFGFGFG=FCGFEGDEFCAFEADGEGFFFFF4+19*C,:?;FGFFCF>AE=CA<9((772;8.=;<>603>EBDDB<<(>6EFG*78)-(,4CF(,:?)).)6:4)
@M00200:205:000000000-AKKM3:1:1101:26671:8025 2:N:0:1
TACTGGGGTATCTAATCCTGTTTGCTCCCCACGCTTTCGTGCCTCAGTGTCAGTGCTGGTCCAGGCAGTCGCCTTCGCCACAGATGTTCCTCCCGATCTCTACGCATTTCACTGCTACACCGGGAATTCCACTACCCTCTACCGCACTCTAGGTCGCCAGTTTCCAATGCCATTCCCAGGTTGAGCCCAGGGCTTTCACATCAGACTTAACGAACCACCTCCTCACGCTTTCTGCCCAATAGGCAGT
+
CCCCCGGGGGGGGGGGGGGGGGGGGGGGGGGGGGGGGGGGGGGGGGGGGGGGGGFGGGGGGGGGGFGGFGGGGGGGGGGGGGGGFFGFGGGGGGGEGFGGGGGGC,,CCEGGGCGFCD=EGGG>+@=FGGDGGGGG?+=8DFGFGFG>FDF+@DFEFDCF@CF7DD7EFGFEFB?FFF6CFGD?AFGFFDGDFGGGF*2;;:EC*>>A8=B2-5EG)9?((((/*,)/*/(*7?C;F):8@))(/,6
@M00200:205:000000000-AKKM3:1:1101:27066:8050 2:N:0:1
TACAGGGGTATCTAATCCTGTTTGCTCCCCACGCTGTCGCGCATCAGTGTCAGAAACTGCCCAGCAGACCGCCTTCGCCACCGGTCTTCCTCCGGATCTCTACGCATTCCACCGCTACACCCGGAATTCCGTCTGCCTCTACAGTCCTCGAGTTTGACAGTCGGCACGGCAGACCCGGAGTTGAGCTCCGGGCTTTCACCACACCCTTATCAAACCACCTACGCGCCCTTTATGCCCAATCGTCAGTAGAC
+
CCCCCGGGGGGGGGGGGGGGGGGGGGGGGGGGGGGGGGGGGGGGGGGGGGGGGGGGGGGGGGGGGGFFFGGGGGGGGGGGGFGGGGGGGGGGGGECFGGGGGGGGGGGGGGGGGGFGGFGGEGDGGGGGGGDCDCFGFFEFGGFFF6DG>=C>CDFFDF?;DDDF5CEFEDFFFFA4?4ABFGGFGGFAD5?EGCDF?C3)311,3?@FEFFEFGG0C>??FFE6CDC)92)-6>AF0(((,..2(.65))
@M00200:205:000000000-AKKM3:1:1101:16483:8063 2:N:0:1
TACACGGGTATCTAATCCGGTTCGCTCCCCTAGCTTTCGCGCCTCAGCGTCAGGATCGGCCCAGCCAGTCGCCTTCGCCACCGGCGTTCCTAGCGATATCTGCGCATTTCACCGCTACACCGCTAGTTCCACTAGCCTCTACCGTCCTCTAGCCAACGCAGTATCCGACGCAGTTCCACAGTTGAGCCGTGGGATTTCACGCCGGACTTACGTAGCCGCCTACGCGCCCTTTAAACCACATAGTCAGT
+
CCCCCGGGGGGGGGGGGGGCFGGGGGGGGGGGGGGGGGGGGEGGGFGGGGECCDFGGGGFGGGGGGGFFGDGGGGFGGEEEGFEGDCGGGFG9FFGGGGGGGGGGDGGFGGGGGGFGED8FCEGFEE=FFGG9DGGGFG@BFC5CDC8CFG>BDFFFCGFGC8DEAC5>EF=B=FFFFF66,;:79FA):5=DGG06CCE?@@1(-433-6,(38C2CD>?-:73?B<G5(3:4<3:((,))-6>:<4
@M00200:205:000000000-AKKM3:1:1101:3880:8067 2:N:0:1
TACGGGGGTATCTAATCCTGTTTGATCCCCACGCTTTCGCGCCTCAGCGTCAGTCTTGGTCCAGGAAGTCGCCTTCGCCACTGGTGTTCCTTCCGATATCTACACATTTCACCGCTACACCGGAACTTCCACTTCCCTCTACCAGACTCTAGATAGGTAGTCTCGAATGCCATTCCCAGGTTAAGCCCAGGGCTTTCACACCCGACTTACCCAACCACCTACGCGCCCCTTAAACCCAGTCGTCAGTAGAC
+
CCCCCGGGGDGGGGGGGGGGGGGGGGGGGGGGGGGGGGGGDGGGGGGGGGGGGFGGGGGGGGGGGFGGGGGGGGGGGGGGGGGGDGGE9CFGGGGFGGGGCFGCFGFGFGGGGEEDGGGGGGGGG8?FGFGGFGGGGFFFFDGBC@FEGFCDFCFFFFCADCEGFFGFFGFFFECBF8C5@CG7@FCAFGGFEGGG?*=:(5>>2>>@FB(6@(=E3CDFFF@:1:A5)12)6))4C:62)4,((-).6))
@M00200:205:000000000-AKKM3:1:1101:21760:8089 2:N:0:1
TACTCGGGTATCTAATCCTGTTTGCTCCCCACGCTTTCGCGCCTCAGCGTCAGTTGCGGTCCAGATGGCCGCCTTCGCCACCGGTGTTCTTCCCAATATCTACGAATTTCACCTCTACACTGGGAATTCCACCATCCTCTCCCGCACTCAAGCCAGCCCAGTCTCAAGCGCAATTCCCGGGTTGAGCCCAGGCCTTTCACGCCTGACTTGAGCAGCCGCCTGCGCGCCCTTTATGCCCAATCGTCAGT
+
CCCCCGGGGGGGGGGGGGGGGGGGGGGGGGGGGGGGGGGGGGGGGGGGGGGGGGGGGGGGGGGFFFFGGGGGGGGGGGGGGGGDFGFGGGFGGGGGGGGGGGGFFFGGGGGGGGGFGGGGGG@FFGGGGGGGGGGGGD=DFFGFGFGFGFGFGGGB5DGFEGEGFFG6FGEFEFFFFFCBCGGGFGGFFGCFFDEDFCCEDBBF2534C@=:EFFF?<B@;0;59809D)4:469>C72?:(,4<??F
@M00200:205:000000000-AKKM3:1:1101:17269:8123 2:N:0:1
TACTGGGGTATCTAATCCCGTTTGCTCCCCTAGCTTTCGCGCATCAGCGTCAGTAGAGATCCAGCAGGTCGCTTTCGCCACCGGCGTTCCTTCCGATATCAACGCATTTCACCGCTCCACCGGAAGTTCCACCTGCCCCTACCTCCCTCAAGACCACCAGTATCCAAGGCACTTTTCCGGTTGAGCCGAAAGATTTCACCCCGGTCCTGGTGGCCCGCCTACGCGCCCCTTATTCCCAATAGTCAGTCGAT
+
CCCCCFGDGCGFDFGGGFFCEFG;FDFGGGGFCDEFGGEECFGGGFGGFGGECEFAFF9@EFFCFGD7FD7FFAFG@FFEGGEEE7@FGGGGGG7464@DGFGEDGGGFG9@F+49C@=BFGG8F@FEC=:FGGFG,@ADFGFFGFDFFA6+7:CFFEC5@+CFF6C9C8C@A5AEFB4*5ED**,,9)/7:)?C>F*:;B230(((/;(6((:389CD6(415,:@75*4)64:)3-,,.)6>>2<)-,-
@M00200:205:000000000-AKKM3:1:1101:7843:8129 2:N:0:1
TACGAGGGTATCTAATCCCGTTTGCTCCCCTAGCTTTCGCGCCTCAGCGTCAGTGTCGGTCCAGGAAGCCGCCTTCGCCACCGGTGTTCCTCCGGATATCTACGCATTTCACCGCTACACCCGGAATTCCGCTTCCCTCTCCCGAACTCAAGCCCGGCAGTCTCCCGTGCAGTTCCTCAGTTGAGCCGAGGGATTTCACACAGGCCTTACCGAACCGCCTACGCGCCCTTTACACCCCGTAGTCAGT
+
CCCCCGGGGGGGGGGGGGGGGGGGGGGGGGGGGGGGGGGGEGGGGGGGGGGGGGGGGGGGGGGGGGGGGGGGGGGGGGGGGGDGGGGGGGGGGGGGGGGGGGGGGGGGGGGGGGD?GG9FDEEGGDGGGGGGGGGGGFGFFGGEGFD@CFF7FGGFFGGFGGFGFFGG>E4EFF>FFF76C,:+;CF4?5=>>CEG7CG?@D;(33;FEE@;@6EEFGDF?72@BE5C9*:<:)5:*(44><?D>)-
@M00200:205:000000000-AKKM3:1:1101:23802:8130 2:N:0:1
TACGAGGGTATCTAATCCCTTTGGCTCCCCACGCTTTCGTGCCTGAGCGTCAGCAATTGTCCAGGTAGTCGCCTTCGCCTCTGGTGTTCCTCACGATATCTACGCATTTCACTGCTACACCGTGAATTCCACTACCCTCTCCAATGCTCTAGCCGTGTAGTTTCAGACGCAGTTCCGGAGTTAAGCCCCGGGATTTCACATCTGACACACACGGCCGCCTGCGCACCCTTTAAACCCACTAGTCAGTAGA
+
CCCCCGGGGGGGGGGGGGGGGGGGGGGGGGGGGGGGGGGGGGGGGFGGGGGGGGFGGGGGGGGGGGGGGGGGGGGGGGGGGGGGGGGGGGGGGGGDGGGGGFGGGGDGGGGGGGGFGGGGGGF@B+;EGGFGGGGDGFGFFGGFGFFEGFADGGGFEGGFFFEGCF8D5CDADFFFFF+<FFF+?CGFBDC?ACCFFCGFFFFCE4@E@A>@BFGCFGE(62>FFGFG35/))7;3C<(.:<<AAF<245
@M00200:205:000000000-AKKM3:1:1101:12450:8163 2:N:0:1
TACCGGGGTATCTAATCCTGTTTGATCCCCACGCTTTCGTGCCTCAGTGTCAATCAACCTGTAGCCAGCTGCCTTCGCAATTGGTGTTCTATGTCATATCTAAGCATTTCACCGCTACATGACATATTCCGCTGACCTCCAGATAATTCAAGACCTATAGTATCAATGGCAGTTTCCGGGTTAAGCCCGGAGATTTCACCACTGACTTACAGGCCCACCTACGCACCCTTTACGCCCAATAGTCAGT
+
CCCCCGGGGGGGGGGGGGGGGGGGGGGGGGGGGGGGGGGGGGGGGGGGGGGGGGGGGGGGGGGGGGGGGGGGGGGGGGEGGCFCGGGGGGGGGGFFGGFGGGGFGGGGGDGFFEGFGGFGGDGGGGGGGGGEGGGGGF?=?FF?FFGEFFGGGGGFFGGFGGEGEFGGF8F>?D@FF>DBEGG?FFFF>=CB91:+C7CE==5CBEECEFFFBD>C5C?BFFDF==?D987>C>99:2(5)96).4?
@M00200:205:000000000-AKKM3:1:1101:23611:8170 2:N:0:1
TACTGGGGTATCTAATCCTGTTTGCTCCCCACGCTTTCGCAGTTTAGTGTCAGTTCCTATCCAGTTCGCCGCCTTCGCTTCTGGTATTCCTCCCGATCTCTACGCATTTCACCGCTACACCGGGAATTCCACGAACCTCTCTAGGACTCTAGTCTTACCGTTTCTAAGGCACTTCCGAAGTTAAGCTCCGGGATTTCACCCTAGACAAATAAGACCACCTACCTGCCCTTTAAACCCAATAGTCAGT
+
CCCCCGGGGGGGGGGGGGGGGGGGGGGGGGGGGGGGGGGGGGFGGGGGGGGGGGGGGGGGGGGGGGGGGFGGGGGGGGGGGGGGGGGGGGFGGGGGGGGGGGGGGGGGGGGGGGGFGFGCGGGG:EGGGGGGG8DGEF8DDGGFGFGFGFGGGGGBFGG5@CEGECFFFGFDAEFFFD>DGGGGFGGFFGGFEGGGFEGFFF:B*68:(8>BBEGFDGF2B@@FEGAFFF@C<C<@G61@;9CEFFF
@M00200:205:000000000-AKKM3:1:1101:9412:8172 2:N:0:1
TACCGGGGTATCTAATCCGGTTCGCTCCCCACGCTGTCGCACCTGAGCGTCAGCTCATGCCCAGCCAGCTGGCTTCCCCCTGGGTGTTCCTGCCGATCTCTACGCATTTCACCACTACACCGGCAATTCCGCTGGCCTCTGCATGGCTCCAGCCGCGCCGTATGGGATGGCCTCCGCTCGTTAAGCGAGCGGCTTTCACACCCCACGTGCACGACCGCCTGCGTGCGCTTTATCCCCACTAGTCAGTAGAC
+
CCCCCGGGGGGGGGGGGGGGGGGGGGGGGGGGDGGGGGGGGGGGGGFGGGGCFGGGGGGGGGGGGGDGGGGGGGGGGGGGGGFFGGGGGGGGGGDGGGGGGGGGGGGGGGGGGGGFFGGGGGGEBEGGGDDDDGGGGFGFFGGFGFGFGFGGGCDDEGGFGG)C:FDGFGFBABFBEDC5<88DFFG>>DEDFGEGF?F??FFF09B?FF:A<:CE>D@?::>E?=535*8562)4C:(4>)6:2-:6):)
@M00200:205:000000000-AKKM3:1:1101:7613:8193 2:N:0:1
TACCCGGGTATCTAATCCTGTTTGATCCCCACGCTTTCGTGCCTCAGTGTCAATAATTGTGTAGCAAGCTGCCTTCGCTATCGGTGTTCTATGTCATATCTAAGCATTTCACCGCTACATGACATATTCCGCTTACCTCCACAATATTCAAGACTAATAGTATCCACGGCAGTTTCCAAGTTAAGCTTGGAGATTTCACCACGGACTTACTAGCCCACCTACGCACCCTTTAAGCACAGTAGTCAGT
+
CCCCCGGGGGGGGGGGGGGGGGEGGGGGGGGGGGGGFGGGGGGGGGGGGGGFFGGGGGGGGGGGGGGGGGGGGFGFGGGGGGDGGGGGGGFGGGGGGGGFGGGGGGFGGGGGCEG>DGGGGGGGGGGGGDFCGGGGGFGD9DF6A+?;DDEFGGGFFGGFGGF@EFGDAGFAFFFFBFGFFDFGFFG5:CDFFGGGBEGEFFAF50=CCECEE=,@8??)0)1:>C*;;?E***4*=35.>**0>:C
@M00200:205:000000000-AKKM3:1:1101:26359:8198 2:N:0:1
TACGAGGGTATCTAATCCTGTTTGCTACCCACGCTTTCGCGCCTCAGCGTCAGATGCGGCCCAGGGTGTCGCTTTCGCCACCGGTGTTCCTCTAGATATCTACGCATTTCACCGCTACACCTAGAGTTCCACACCCCCCTGCCGCCCTCGAGAACCGCAGTCCAACGCGCAGTTCCATGGTTGAGCCATGGGATTTCACGCGATGCTTGCGGAACCGCCTACGCGCCCCTTCTACCCACTAGTCAGT
+
CCCCCGGGGGGGGGGGGGGGGGGGGGGGGGGGGGGGGGGGGGGGGGGGGGGGDGGFGGEGGGGGCGGGGGGGGGGGGGGGGGGGGGGGGGGGGGGGDFFGGGGGGGGGGGAFGGGFGGGGGGGGGGGGGFGGFGGGGFGBFGFFGFGBGEGC,3;ABGGDGC@78ADDEG85?:FF6B7AFEDCFFCA4<E3)=ECA)+(6:997;<A)8>>9>GC>58(3:?31C>D)9:(.-6AF<(2>?64)64
@M00200:205:000000000-AKKM3:1:1101:6525:8204 2:N:0:1
TACGGGGGTATCTAATCCTGTTCGCTCCCCACACTTTCGCTCCTCAGCGTCAGGTAATGCCCAGAGAACCGCCTTCGCCACCGGTGTTCCTCCTGATATCTGCGCATTTCACCGCTACCCCAGGAATTCCGTTCTCCCCTGCCGAACTCAAGTGATGCCCGTATCGACCGCACGCTCACGGTTGAGCCCCCAGTTTTCCCCACCGACGCGACCCCCCGCCTACGAGCCCTTTCACACCAATAGCAAGCCG
+
CCCCCGGGGEGGGGGGGGGGGGGGGGGGGGGGEGGGGGFGGGGGGGGGGGGGGGGGGGFGGGGGGGGGGGGGGGGGGGGGGGGGGGGGGGGGGGGGCFGGGFGGGGGGGGGGGGGBGG,AF6CG=FGGGGGGGGGGGFGDFGGFE>DFGF?CE8EFAFGAGCA5@D>G>19)?@4):?+/6=*8;9?A)9*8=FFF77+)(/627,((((,4(-/:9)70(,()(*)1/*.2).)-<2:0.))))),((-
@M00200:205:000000000-AKKM3:1:1101:24564:8209 2:N:0:1
TACTGGGGTATCTAATCCTGTTTGCTCCCCACGCTGTCGCGCCTCAGCGTCAGCAACAGCCCAGCAGGCCGCCTTCGCCACTGATGTTCTTCCCGATCTCTACGCATTCCACCGCTACACCGGGAATTCCACCTGCCTCTACTGTGCTCGAGCCCGACAGTTTAGAAGGCAGCCTTGCGGTTAAGCCGCAAGATTTCACCCCCTACTTATCAGGCCGCCTACGCGCCCTTTACACCCAGTAGTCAGT
+
CCCCCGGGGGGGGGGGGGGGGGGGGGGGGGGGGGGEGGGGGGGGGGGGGGGGGGGGGGGGGGGGGGGGGGGGGGGGGGGGGGGGGGGGGGGGGGGGGGGGGGGGGGGGGDGGGGGFGGGGGGGDGGGGGGGGGGGGGFGFFGGFGFGFGFGDEGGFFGDEFG5;E6CEFGA=DDFFFFGDF>>CFGFFDGGFFGGGFCCE<9@6;?8CCFFFF@GE>CD1?B?E;G:GGGBFFAB7E(8?FAFFF>A
@M00200:205:000000000-AKKM3:1:1101:5921:8213 2:N:0:1
TACGAGGGTATCTAATCCTGTTTGCTCCCCACGCTTTCGCGCCTCAGCGTCAGGTACGGGCCAGGAAGCCGCCTTCGCCACCGGTGTTCCTCTCGATATCTACAGATTTCACCCCTACACCGAGAGTTCCACTTCCCTCTCCCGCCCTCTAGCGAGGTAGTTTCGAGCGCCATTCCTCAGTTAAGCCAAGGGATTTCACACTCGACTTGCCAAGCCTCCTGCGCGCCCTTTACACCCAATAGTCAGT
+
CCCCCGGGGGGGGGGGGGGGFFGGGGGGGGGGGGGGGGGGGGGGGGGFGGGGDFGGGGGGGGGGGGGGGGGGGGGGFFGGGGGGGGGGGGGGGFGGGGG9DEFFFGGGGCFCF8CFGGGGDGGGEEGGFA=FDGFGG?FDF,@?83@=GFGCC999?:D>9CEC5*0:58>5>49>BCFFF@+BFGF66FGAA6?FFCGC==3/:9;1;)(7.:FG1*;3.6(2.1.1)2529<22:(-()4:ABF2
@M00200:205:000000000-AKKM3:1:1101:8796:8227 2:N:0:1
TACTCGGGTATCTAATCCTGTTTGCTCCCCACGCTTTCGCACCTCAGCGTCAATACCGGTCCAGTGAGCCGCCTTCGCCACTGGTGTTCTTCCGAATATCTACGAATTTCACCTCTACACTCGGAATTCCACTCACCTCTCCCGGATTCTAGCGATGCAGTCTTAAAGGCAATTCCGGGGTTGAGCCCCGGGCTTTCACCTCTAACTTACAAAGCCGCCTACGCGCGCTTTATACCCAGTAGTCAGT
+
CCCCCGGGGGGGGGGGGGGGGGGGGGGGGGGGGGGGGGGGGGGGGGGGGGGGGGGGGGGGGGGGGGGGGGGGGGGGGGGGGGGGGGGGGGGGGGGFGCFGGGGGG?FGGGGGGGGFGGGGGGGGGGGGGGGGGGGGGFGEFGGFGFGAGFGGGDDFFGDDCDFGEDDAFGFFFFFFF56AECGGFGG?ADGDFGGG4CFB*>@E*8CF5@EC=@FG;<>?DD;A0=EG99:2A)4-<26?4A<4-)4
@M00200:205:000000000-AKKM3:1:1101:15986:8246 2:N:0:1
TACGGGGGTATCTAATCCTGTTTGATCCCCACACTTTCGTGCCTCAGCGTCAGCTGAAATCTAGTAAGCTGTCTACACTATCGGTGTTCTTGACGATATCTAAGCATTTCACCGCTACACCGTCAATTCCGCCTACCTCGAGTCCACTCAAGCCCATCAGTATCAATCACACCCTCCCGGTTAAGCCGGTATATTTCAGAACTGACTTAATAGGCCGCCTACGCACCCTTTAAGCTCACTAGTCAGT
+
CCCCCGGGGGGGGGGGGGGGGGGGGFGGGGGGGGGGGGGGGGGGGGGGGGE:FGGGFGGGGGGGGGGGGGGGGGGGGGGGGGGGFGGGGGGGGGGCECEGG8B;FFGGGGGGGEDAGGGFCEFGDGGGGGCGGGGGFFFADGFFDFF7=?FDDGGBFGGFFD9DEFFF*@DE>AFFEEGBCECFFFGAE*@/9@:BF6CA6=;>65A64*9*8BGFBGFFF@?>0CED3C=C5)7.?.)197?7C3C
@M00200:205:000000000-AKKM3:1:1101:12945:8246 2:N:0:1
TACGAGGGTATCTAATCCTGTTTGCTCCCCACGCTTTCGTGCATGAGCGTCAGTACAGGTCCAGGGGATTGCCTTCGCCATCGGTGTTCCTCCGCATATCTACGCATTTCACTGCTACACGCGGAATTCCATCCCCCTCTACCGTACTCTAGCCGTGCAGTCACAAGTGCAGTTCCCAGGTTAAGCCCGGGGATTTCACACCTGTCTTGCACAACCGCCTGCGCACGCTCTCAACCCAATAGTCAGT
+
CCCCCGGGGGGGGGGGGGGGGGGGGGGGGGGGGGGGGGGGGGGFGGGGGGGGGGGGGGGGGGGGGGGGGGGGGGGGGGGGGGGDGGGGGGGGGGGGGGGGGGGGGGGGGGGGGGGFGGGGGEG>FEGGGGGGGGGFGFGFFGGFGFGFGFGFGGGDFGGBFGFGFFGGFGFCFFAFFFGFGGC>CFGFFGGFFGCFFFGEB@F@>=CFBBBEFBGGBGFFFF0:(3:C9*()457:EF(:22))6:A
@M00200:205:000000000-AKKM3:1:1101:15379:8257 2:N:0:1
TACTGGGGTATCTAATCCTGTTTGCTCCCCACGCTTTCGTATCTCAGCGTCAGTACATGGCCAGATAGCCGCCTTCGCCACCGGTGTTCCTCCTGATATCTACGTATTTCACCACTACACCAGGAATTCCACTATCCTCTCCAGTACTCAAGCCAAACAGTATCAGAAGCACTTCCCGGGTTGAGCCCGTGGCTTTCACAACTGACTTGGATGGCCGCCTACATACGCTTTACACCCAGTAGTCAGT
+
CCCCCGGGGGGGGGGGGGGGGGGGGGGGGGGGDGGGGGGGGGGGGGFGGGGGGGGGGGGGGGGGGFAFGGGGGGGGGGGGGGGGGGGGGGGGGGGAFGGGGGGGGGGGGGGGGGGFFGFFGGGGGGGDFGGGGGGGGFGFFEGBFFGDG7D8EGGFFGGFFGDDFFGGFGFDFF?DF>85CE6?FGGFF+@9<C>CF@CEFFFECCCE@B)*)<E>49?@>==FFG6?59@=45=(B11;<EECE<E
@M00200:205:000000000-AKKM3:1:1101:16834:8274 2:N:0:1
TACTCGGGTATCTAATCCTGTTTGCTCCCCACGCTTTCGCACCTCAGCGTCAGTTCCGGACCAGTAAGCCGCCTTCGCCACTGGTGTTCTTCCTAATATCTACGAATTCCACCTCTACACTAGGAGTTCCACTTACCTCTTCCGGACTCGAGATTGCCAGTATCAAAGGCAGTTCTGGAGTTGAGCTCCAGGATTTCACCCCTGACTTAACAATCCGCCTACGTGCGCTTTAAACCCAATAGTCAGT
+
CCCCCGGGGGGGGGGGGGGGGGGGGGGGGGGGGGGGGGGGGGGGGGFGGGGGGGGGGGGGGGGGGGGGGGGGGGGGFGGGGGGGGGGGGGGGGGGGFCFGGGGGGGGGGFGGGGGFGGGGGGGGFFGGGGGGGD9EFFGEFGGEGFGFGFGDFFDFFBDFGGFGFFGGBGFAFFFFFF79D6@F5CFFFGGFFGGGAEGBCADF85CFFFEF6@FG=CBAFDFFFEF:CCDFF47;E3@D@E?ECEE
@M00200:205:000000000-AKKM3:1:1101:5262:8279 2:N:0:1
TACGAGGGTATCTAATCCTGTTTGCTCCCCACGCTTTCGTGCATGAGCGTCAGTACAGGCCCAGGGGACTGCCTTCGCCATCGGTGTTCCTCCGCATATCTACGCATTTCACTGCTACACGCGGAATTCCATCCCCCTCTGCCGTACTCCAGCCGTGCAGTCACAAGTGCAGTTCCCAGGTTAAGCCCGGGGCTTTCACACCTGTCTTGCACGACCGCCTGCGCCCGCCTTAAACCCAATAGTCAGT
+
CCCCCGGGGGFFFGGGGGGGFGGGGGGFFGGGGGGGGGGGGGGGGGGGGGGGGGGGGGGGCFEFGGGGGGGGGGGGGGGGGGGGFEGGGGGGGGGGGFFGGGGGGGG7FCGGGGGD=DEEEGGGGGGGGGGGGCFFGFGFFGGFG>DDGFED=?DFDGFFGG*2:*=@<79CFFFFFFFCFFD>8DG?A4C?)=?C;9CEEFDFFEEC)/=<<<EEFDB@=?F5(27D)1()66>?D1:0:)-64.:
@M00200:205:000000000-AKKM3:1:1101:6416:8316 2:N:0:1
TACTAGGGTATCTAATCCTGTTCGCTCCCCATGCTTTCGCTCCTCAGCGTCAGGTCATGCCCAGAGAACCGCCTTCGCCACCGGTGTTCCTCCTGATATCTGCGCATTCCACCGCTACACCAGGAATTCCGTTCTCCCCTGCATACCTCTAGTCTGCCCGTATCGGAAGCACGCTCAGGGTTGAGCCCTGAGTTTTCACTCCCGACGCGACAGACCGCCTACGAGCCCTTTATGCCCCATAGTCAGT
+
CCCCCFGGGGGGGFGGGGGGGGGGGGGGGGGGGGFGGGGGGEGGGGGGGGGGGGGGGGGGGGGGGGGGGGGGGGGGGGGGGGGGGGGDGGFFGGGEGGFGGGGEGGGEGFGGGGGDGGFGGGGGEGFGGC?FFGGGFFGDFGGFGFGFGFGCDFFFCEFFGGFGFBDEEGFFFF?DFF:6FDG>CGGFFGGFFFFEAEGFF:7=AA@BF@BF@FFFFGFDFD<E;?;C*9)6))).;881:?<DDFF
@M00200:205:000000000-AKKM3:1:1101:18315:8319 2:N:0:1
TACTAGGGTATCTAATCCCGTTCGCTCCCCTAGCTTTCGCGCCTCAGCGTCAGTGTCAGCCCAGCAACCCGCCTTCGCCGCAGGTGTTCCTCTCGATATCTACGCATTTCACCGCTACACCGAGAATTCCAGTTGCCCCTTCTGCACTCTAGCCCCGCAGTATCGGCTGACCTTTCCGAGTTAAGCCCGGAGATTTCACAGTCGACTTGCGGTGGCCGCCTACGCGCCCTTTACACCCAATAGTCAGTAGG
+
CCCCCGGGGGGGGGGGGGGGGGGGGGGGGGGGGGGGGGGGGGGGGGGGGGGGGGGGGGGGGGGGGGFGGGGGGGGGGGCEGGGEGGDFGGGGGGGFFGGGGGGGGGGGGGGGGGGFGGGGGGGGGCFGGGDEGGGGGFGDFFGFGFFDFFGFGGGFDGGFE7CF5AGGFGFEFEAAF>9AFEFFFF6?DDEDFG7:BCGC=EB<?FF?EFF@<;GC@G:184:<BG>7D5(54)..223::0<<9>>A95)
@M00200:205:000000000-AKKM3:1:1101:14905:8325 2:N:0:1
TACCAGGGTATCTAATCCTGTTTGCTCCCCACGCTGTCGCGCCTCAGTGTCGGCTATTGAACCCTCGCGGGTTCACTGCCCAGCAGACCGCCTTCGCCACTGGTGTTCTTCCGAATATCTACGAATTTCACCTCTACACTCGGAGTTCCACACACCTCTCTCATACTCAAGACACCCAGTATCAAAGGCAATTCCGAGGTTGAGCCCCGGGATTTCACCCCTACCTTAATACTCCGCCTAACCTCCCTTTT
+
CCCCCGGGGGGGGGGGGGGGGGGGGGGFGFFGGGGGGGGGGGGGGGGAGGGGCGGGGGFCFGGG8F@E7FGFEG9FGCGDGGFFGGGFGGEB+?EDGGEEEGFGGCFGGGGGGC>DG?D<6D@4<>DFFFGGGGGFAFFEFFG*C3=9DFGFE6C?FGFF?F*C7BCC6:9*9)9?@579>==FFC9A?C,*;9=*/5*-056()8(270260(21<C=09(()/+3+;+))-,4458B<)((-(4((62)
@M00200:205:000000000-AKKM3:1:1101:6194:8327 2:N:0:1
TACCGGGGTATCTAATCCTGTTTGCTCCCCACGCTGTCGCGCCTCAGTGTCAGCAAAACTGCCCAGCAGGCCGCCTTCGCCACCGGTGTTCTTCCGGATCTCTACGCATTCCACCGCTACACCCGGAATTCCGCCTGCCTCTACAGTGCTCCAGCCGCGGCAGTATCCATGGCCGACGCAGGGTTGAGCCCCGCGCTTTCACCACGGACTGACCGGGCCACCTACGCGCCCTTTAAGCCCAGTAGTCAGT
+
CCCCCGGGFFGFFGGGGGGGGAFGGGGGGGDFGGGGGFFGGFGGGGFGGGGGGGGFGGGGGGEGGGGGGGGGGDEE@FFGGGGGGGGGGGGGGGGGGGGGGGGGA=CEEGGFGFC?GF=FGGGGG@C+A=EF8EGGGFFFFGFFGFDE:AGGGGGFBCGEGGFF=9FFFGFBFE>4:5CEGGGFFGFFFCFFBE/95:=4))-38?9969?B?FG=>DDBBF?F?C>53C99(452:44,427)4)-)-)
@M00200:205:000000000-AKKM3:1:1101:9433:8332 2:N:0:1
TACTAGGGTATCTAATCCCGTTTGCTCCCCACGCTTTCGTGCCTGAGCGTCAGCAATTGTCCAGGAAGCCGCCTTCGCCACCGGTATTCCTCCAGATATCTACGCATTTCACCGCTACACCTGGAATTCTGCATCCCTCTCCCGGATTCAAGCCATCCAGTATCGGACGCAGTTCCCAGGTTGAGCCTGGGGATTTCACGTCCGACTTAGTTGGCCGCCTACGAGCCCTTTATGCCCAGTAGTCAGT
+
CCCCCGGGGGGGGGGGGGGGGGGGGGGGGGGGGGGGGGGGGGGGGGGGGGGGGGGGGGGGGGGGGGGFGGGGGGGGGGGGGGGDGDGGGGGGGGGGGGGGGGGGGGGGGGGGGGGFGGGGGGGGGGGGGGGGGGGGGFGFFGGFG>GFGFGDFGGFFGGFGGFGF>DGFGFFFFF?FFGAFGGGFGFFFGGFFGGGFCGDFFFBFFF@4@FFF2BC@DFD?D?3;?:F4*3.9C47B8=?FBFFFAA
@M00200:205:000000000-AKKM3:1:1101:10671:8332 2:N:0:1
TACAAGGGTATCTAATCCGGTTCGCTCCCCACGCTGTCGCACCTGAGCGTCAGCGCATGCCCAGTCCGCTGGTTTCCCCCTGGGTGTTCCTGCCGATCTCTACGCATTTCACCACTACACCGGCAATTCCGCGGACCTCTGCATGGCTCGAGCTCTGCCGTATGGAATGGCCTCGGACAGTTAAGCCGTCCGCTTTCACACCCCACGCACAGAGCCGCCTGCGTGCGCTTTACACCCAGTAGTCAGTAGAC
+
CCCCCGGGGGGGGGGGGGGGGGGGGGGGGGGGGGGGGGGGGGGGGDGGGGGGGGGGGGGGGGGGGGGGGGEGGFGGFGGGGGFFGGGGGGGGGGGGGGGGGGGGGGGEGGGGGGGFGGGGGGGEEEGGFGGGGGGGGFGFFGGFGFGBGFGGGGGFFGGFGGDFB6AEAGFBFFEBEDDFFGGGFGG3BDG>;CGGACGFFFFFFFFF>FFF7:FGFGFB18;7<;D5)1(6AAA4C(3:<56:A<<:>D)
@M00200:205:000000000-AKKM3:1:1101:12298:8345 2:N:0:1
TACAGGGGTATCTAATCCCGTTCGCTACCCTAGCTTTCGTGCATCAGCGTCAGTTGAGACCCAGTGAGCCGCCTTCGCCTCTGGTGTTCCTAATGATATCAACGCATTTCACCGCTCCACCATTAGTTCCGCTCACCTCTGTCTCACTCCAGCAAGGCGGTTTGGAGCGCAATTCCTCGGTTAAGCCGAGGGATTTCACACCCCACCCTCCTCGCCGCCTACGCACCCTTTCTACCCAGTAGTCAGTCGAT
+
CCCCCGGGGGGGGGGGGGGGGGGGGGGGGGGGGGGGGGGGGGGGGGGGGGGGGGGGGGGGFGGGGGGGGGGGGGGGGGGGGGGFGFGGGGGGGGGGG<FGCEFEGGGGGGGGGGGEGGGGGGGG<EDEGGGGGEGGGFGFBFFFGFGFGB8DGG???GG@@G=GAFFGFGFA>:<FFFC>FG5>FGGF4D*8/CGFFEGF@2@@=>;;3=01;DG*9DED?:?FBGFG<C?2AB<);4(,))-.5))-(-(
@M00200:205:000000000-AKKM3:1:1101:25982:8373 2:N:0:1
TACGGGGGTATCTAATCCTGTTTGCTCCCCACGCTTTCGCTCCTCAGCGTCAGGTAATGCCCAGAGAACCGCCTTCGCCACCGGTGTTCCTCCTGATATCTGCGCATTTCACCGCTACACCAGGAATTCCGTTCTCCCCTGCATACCTCTAGTCTGCCCGTATCGAAAGCCAGCCCAGGGTTAAGCCCTGGGTTTTCACTCCCGACGCGACAAACCGCCTACGCGCCCTTTAAACCCCGTAGTCAGT
+
CCCCCGGGGGGGGGGGGGGGGGGGGGGGGGGGGGGGGGGGGEGGGGGGGGGGGGGGGFGGGGGGGGGEGCEEGGGGGGGGGGGGEGGDGGGCFGGGGGGGGAFGGGGGGGGGGGGFGGGGGGGGFGGFFGGCFFFEADGDFGGFGFGFGFCGGFDFFEGFGGBGFF5CEGFCFB?4AFGFGFF;A?1@AGC;FEGGFFGEFDB;FF6;FFF@;FGG0556??F)(/09/*8)6<AFC(48(1,..))
@M00200:205:000000000-AKKM3:1:1101:5195:8396 2:N:0:1
TACTAGGGTATCTAATCCCGTTCGCTCCCCTAGCTTTCGCGCCTCAGCGTCAGTGTCAGCCCAGCAACCCGCCTTCGCCGCAGGTGTTCCTCTCGATATCTACGCATTTCACCGCTACACCGAGAATTCCAGTTGCCCCTTCTGCACTCTAGCCCCGCAGTATCGGCTGACCTTTCCGAGTTAAGCCCGGAGATTTCCCAGTCGACTTGCGGTGGCCGCCTACGCGCCCTTTACACCCAATCGTCAGTCA
+
CCCCCGGGGGGGGGGGGFGGGGGGEGGGGGGGGGGFFGGGGGGGGGGGGGGGGGGGGGGGGGGGGGGG@FGGGGGGGGGGGGEFEFECFF8FGGGC,<CGGGGGGGGEFGGGGEGFGGGGGEG>FCFGGGGGGG9DAFGFFGGFGFG5+@E=DDGFFGCE6CC+1@GGDGF@FE>A>B>E@CCFFGCFDCC?DCCF=793)7@87;?;EF@986E=@DA9?22.7:;CD9(.)6:AC>?B??:(4::94)
@M00200:205:000000000-AKKM3:1:1101:18698:8399 2:N:0:1
TACCAGGGTATCTAATCCTGTTTGATCCCCACGCTTTCGTGCCTCAGCGTCAATTAAACCATAGTAAGCTGCCTTCGCAATCGGTGTTCTGTGACATATCTATGCATTTCACCGCTACTTGTCACATTCCGCCTACCTCTAGTCCATTCAAGCTCTTCAGTATCAAGGGCACTGCGATAGTTGAGCTACCGTCTTTCACCCCTGACTTAAAAAGCCGCCTACGCACCCTTTAAGCCCAGTAGTCAGT
+
CCCCCGGGGGGGGGGGGGGGGGGEGGGGGGGGGGGGGGDGFGGGGGGGGGGGGGGGGGGGGGGGGGGGGGFGGGGGGGGEEGFDGGGGGGGGGGFFFDFGGGGGGCGGGGGGGGGFGEFGGFGFG9;EGGFGGGGGGFGFFGGFGFGFGFGGGGGFFGGFEGEFBDFC5EDDFEFF>DC?FGGDFGGFFGGFFFGGFEGEF5C5=@5C7*:78@DE5CBDFFFFAGEGF7>CE9=(=(-;4;>ECCF
@M00200:205:000000000-AKKM3:1:1101:9052:8400 2:N:0:1
TACCCGGGTATCTAATCCTGTTTGCTACCCACACTTTCGCGCCTCAGCGTCAGGTGATGCCCAGTGAGCCGCCTTCGCCACGGGTGTTCCTCCTGATATCTACCCATTTCACCGGTACACCAGGAATTCCACTCACCTCTGCATCCCTCCAGTCTGTCAGTATGAAAAGCAGTTTCCGGGTTGAGCCCTGGAGATTTCACTTCTCACTTAACAGACCGCCTACGCGCTCTTTAAACCCAGTAGTCAGT
+
CCCCCGGGGGGGGGGGGGGGGGGGGGGGGGGGGGGGGGGGGGGGGGGGGGGGGGGGGGGGGGGGGGGGGGGGGGGGGGGGGGGGGGGGGGGGGGFGGCEGGGGGFFGGGGGGGGGFGGGGGGGGGGGGGGGGGGGGFFGEFGGFGFGFGFGGGGGFF=FFEFEFFFDFFFFFFFFFFFCBFGDGFGGFFGFFA,ACFFDEFFFFAEEFEF4AEFCFBGF@@>B?(*:3D<EEF);)9(6=@6CC3947
@M00200:205:000000000-AKKM3:1:1101:8343:8405 2:N:0:1
TACTCGGGTATCTAATCCTGTTTGCTCCCCACGCTTTCGCGCCTGAACGTCGGTACTGGTCCAGGAAGCCGCTTTCGCCACTGATGTTCCTTCCGATATCTACGCATTTCACCGCTACACCGGAAATTCCGCTCCCCTCTACCGTACCCTAGCTATTCAGTCTCGAATGCAATTCCCAGGTTGAGCCCGGGGCTTTCACACCCGAATTCAATAACCTGCTTCGCACGCCTTTAGCCCAGCAGCCAGTAGA
+
A@CCCGGGFGGGGGGGGGAFGGCFGGGGGGFFGGGGGGG6@@FGGFCFFGGFGGGCF<FGGFGGFEGG,EFGG,,=CCGGGGGFDFGGFGGGGGGGG+=EFEFGCGGDFGGGGEGE>FDFCECEE8BF;FGEC+=FGFG5D,95@?D5=+68?C=9CDCCEFCFC?+,?C+:C@8@68D5DE>FFGFFDDEADGFFAE7CE25@=(/()<CC7)+>)*2())(),3))**()))..23((.4(.(().))
@M00200:205:000000000-AKKM3:1:1101:15264:8437 2:N:0:1
TACGCGGGTATCTAATCCTGTTTGCTCCCCACGCTTTCGCACCTCAGCGTCAATACCGGTCCAGTGAGCCGCCTTCGCCACTGGTGTTCTTCCGAATATCTACGAATTTCACCTCTACACTCGGAATTCCACTCACCTCTCCCGGATTCTAGCGATGCAGTCTTAAAGGCAGTTCCAGGGTTGAGCCCCGGGCTTTCACCTCTAACTTACAAAGCCGCATACGCGCGCTCTAAACCCAGTAGTCAGT
+
C@CCCCFCCCFFGD<<CEECFCFFGGGGEFEECGGGGGFGGE:EC@FGGCGGGFGGFFCFGGGGG<CFGDEGGGGFEFFGGGGCFBCFFCFGGG:C:FFCFGGGGEFDCGGGGDFFFGGFGGG@@EDGGFGGFFFGFFGEFGGFG5C:DFGCACDCFCFFFF=F74<7AGADCFFFFFFDFG4C9EFFDGC4?EG<8/=>BFFE4<EF3AE9@FGG6<),,7=)657CC*6446:?E?(44-:9<<A
@M00200:205:000000000-AKKM3:1:1101:19334:8465 2:N:0:1
TACAAGGGTATCTAATCCTGTTTGCTCCCCACGCTTTCGCACCTGATCGTCAGTATTGGTCCAGGAAGCCGCCTTCGCCACTGATGTTCCTTCTGATATCTACGCATTTCACTGCTACACCAGAAATTCCGCTTCCCTCTCCCATACTCTAGCAATGCAGTCTCGGATGCAGTTCCCAGGTTGAGCCCGGGGATTTCACACCCGACTTGCAACGCCGACTACGTGCGCTTTATACCCAATCGTCAGT
+
CCCCCGGGGGGGGGGGGGGGGGGGGGGGGGGGGGGGGGGGGGGGGGGGGGGGGGCFGGGGGGGGGGGFGGGGGGGGGGGGGGGDDFGGGGGGGGGGGGGGGGGGGGGGFGGGGGGFGGFGGGGFCGGGGGFGGGGFGFGDF@FFGFGFGF89EG8DFGGFGGFGB?CG>GFFFFFFF?FDFFG6:DGFFG65?EGFC*@;C==8=2@=@EE;)7CE>GFF@FFFFGFG3*,1?EE9B@DF((4=@@F
@M00200:205:000000000-AKKM3:1:1101:23964:8476 2:N:0:1
TACTAGGGTATCTAATCCCGTTTGCTCCCCTAGCTTTCGCACCTCAGCGTCAGTTGTGGACCAGAGAGCCGCCTTCGCCACCGGTGTTCCTCCTGATATCTACGCATTTCACCGCTCCACCAGGAGTTCCGCTCTCCCCTACCACACTCGAGCATTGCAGTCTGCCAGGCAGTTCCACGGGTGAGCCGTGGGATTTCACCGGCCCCTTGCAATGCCGCCTACGTGCCCTTTATACCCAGTAGTCCGTCGAT
+
CCCCCEGGGGGGGGCGGGGGGGGGGGGGGGGGDGGGGGGGGGGGGGGGGGGGGGFGEGGGGGGG@FCGGGGGGGGGGGGGGGDEGDFGC9DFGGGGGF8FFCGCGEGGGGGGG6EDGGGGGG@GC@DDGGGGDEFEEFGFFGGFGFGDGDFDEDGFFGG6FFBFEFCGFGFAAEFFFFGB:@37*@GE9CGDAEGCBC7>AF2((62>BE@).38>(:;6(6;),3)227).).1.<415)66<)(.(,2(
@M00200:205:000000000-AKKM3:1:1101:16872:8477 2:N:0:1
TACTAGGGTATCTAATCCTGTTTGCTCCCCACGCTTTCGAGCCTCAGCGTCAGTAATGAGCCAGTGTGTCGCCTTCGCCACTGGTGTTCTTCCGAATATCTACGAATTTCACCTCTACACTCGGAGTTCCACACACCTCTCTCATACTCAAGACACCCAGTATCAAAGGCAATTCCGAGGTTGAGCCCCGGGATTTCACAGCCGACGCAACAAACCGCCTACGAGCTCTTTAAACCCAATAGTCAGT
+
CCCCCGGGGGGGGGGGGGGGGGGGGGGGGGGGGGGGGGGGGGGGGGGGGGGGGGGGGGGGGGGGGGGGGGGGGGGGGGGGGGGGGGGGGGGGGGDGD@EFFGGGGGGGGGFGGGGFGGGGGGGGDGGFGFGGGGGGGFGFDFGFGFFEGFGCFGFFFGGBDFEGEF?EFGFFFFFFFB>@FDFFADGFFGDF>EGFF<7;=5==@F=F9@FFBFGF2DF(,,2.(3)21075C))/=@1;;<>2.4<
@M00200:205:000000000-AKKM3:1:1101:13494:8489 2:N:0:1
TACTAGGGTATCTAATCCAGTTCGCTCCCCACGCTTTCGTGCCTCAGCGTCAATTAAACCATAGTAAGCTGCCTTCGCAATCGGTGTTCTGTGACATATCTATGCATTTCACCGCTACTTGTCACATTCCGCCTACCTCTAGTCCATTCAAGCTCTTCAGTCTCAAGGGCACTGCGATAGTTGAGCTACCGTCTTTCACCCCTGACTTAAAAAGCCGCCTACGCACCCTTTAAACCCAATAGTCAGT
+
CCCCCGGGGGGGGGGGGGGGGGGGGGGGGGGGGGGGGGGGGGGGGGGGGGGGGGGDFGFGGGGGGFGGGGGGGGGGGGCGGG7FEGGGGEEE9FFFGGGGGGFGGGEGGGGGGDGADGGAFGFGGGGFGGG8DEGGGFGF?DCFGFFEG?DFGGFFFGD?@+*?;9=,@GFFFE?*9DGAFGDGFGGFFGCFEFGGFFGC@BFB)0:CA0A*0)@DFG>27@=?>E:<<9647*05C@B:E4@?C>C
@M00200:205:000000000-AKKM3:1:1101:16434:8514 2:N:0:1
TACGCGGGTATCTAATCCCGTTTGCTACCCTAGCTTTCGCGCCTCAGCGTCAGTGTCAGCCCAGCAACCCGTCTTCACCTCAGGTGTTCCTCTTGATATCTACGCATTTCACCGCTACACCAAGAATTCCGATTGCCCCTTCTGCACTCTAGCAAAGCAGTATCAGCTGACCGTTCCGAGTTAAGCCCGGAGATTTCACAGCTGACTTGAATTGCCGCCTACGCGCCCTTTAAACCCAATAGTCAGT
+
CCCCCGGGGGGGGGGGGGGGGGGGGGGGGGGGGGGGGGGGGGGGGGGGGGGGGGGGGGGGGGGGGGGGGGGGGGGGGGGGGGGGGGGGGGGGGGFGGGGGGGGDGGGGGGGGGGGDGFGGGGGGFGGGGGGGGGGGCFGFFDGFGFGFGFGFFGFFFGGFGGFGFFGGFGFFFFFFF>DDGGGGFGGFAGGEEGGGAEFEFFEFFFEF@B=CFBFFFGFF@@?:1E5CCF@3C3)8ED<1:BF><<D
@M00200:205:000000000-AKKM3:1:1101:4521:8544 2:N:0:1
TACAAGGGTATCTAATCCTGTTTGCTCCCCACGCTTTCGCACCTCAGTGTCAGTATGAGCCCAGGTGGTCGCCTTCGCCACTGGTGTTCCTTCCTATATCTACGCATTTCACCGCTACACAGGAAATTCCACCACCCTCTGCCCTACTCTAGCTTGCCAGTTTTGGATGCAGTTCCCCGGTTGAGCCCGGGGATTTCACATTCAACTTAACAAACCACCCACGCGCGCTTTACACCCAATCGCAAGTAGA
+
CCCCCGGGGGGGGGGGGGGGGGGGGGGGGGGGGGGGGGDGEFFG@FGGGGGGGGGGGFGGDFGGGGGGGGGGGGGF7FFGGGGGGGGGGGGGGGGGGGEEFGGGGCCFGGDFEEGEGGGGGGGG8EGCD@ED=EGGG??DF8EFFFGEF+DFGGFFFGG*3=9CDA=D*89DDEFFF*85C@CGFC?C>>*?@EGGFAC?*>:6*/29EFE46->@9<4((85;585C<<()9C3(::;1,((((-65))
@M00200:205:000000000-AKKM3:1:1101:20534:8564 2:N:0:1
TACAGGGGTATCTAATCCCGTTTGCTCCCCACGCCGTCGTGGCTCAGTGTCAGGTCACGGCCAGGGCGCCGCTTGCGCCACTGGTATTCCTCCCGATATCTACGCATTTCACCACTACACCGGGAATTCTACGCCCCCCTCCGTGCCTCCAGTCGGTGTGTCTACCGCGACCTCGCCGCGAGAAGCGCGGCGCTTTCACACGGCACATCACCGACCACCTACCCACGCTTTACACCCAGTAGTCAGTAGA
+
CCCCCGGGGGGGGGGGGGGGFFGGGGGGGGGGGDGGFEGGGGGGGGGGGGGGGGGGGGGGGEGGGDGGGGGGECGFFGGGGGGGGGGGGGGGGGGGGGGGGGGGGGGGGGGGGGFFFGGGGGGDGGFGGEGGCGGGGEEFFGGFGFGFGFGCFGG>DGGEGGFGFFGG;EEFBEFDFFGB:C53?FEEFCEBDEGFFFGFBF>BF>FF?>FBFFGGFGEFFF?<<EDD55?DBAB:GF(,56)64<A22)
@M00200:205:000000000-AKKM3:1:1101:6291:8569 2:N:0:1
TACGGGGGTATCTAATCCTGTTTGCTCCCCACGCTTTCGTGCATGAGCGTCAATATTATCCCAGGGGGCTGCCTTCGCCATTGGTATTCCTCCACATCTCTACGCATTTCACTGCTACACGTGGAATTCTACCCCCCTCTGACATATTCTAGTCCTGTAGTTTCAAACGCAGTTCCCAAGTTGAGCTCGGGGATTTCACATCTGACTTACAGAACAGCCTGCGCACGCTTTACGCCCCGTAGTCAGTAGA
+
CCCCCGGGGEGGGGGGGGGGGGGGGGGGGGGGGGGGGGGGGGGGGGGGGGGGGGGGGGGGGGGFGGGGGGGGGGGGGGGGGFGGGGGFGGGGGGGGGGGGGGGGGGGGGGGGGGGFGGGGGGGGGGGFGGGFFGGGGEGFFGGFGFGFGFGGGGGBFG9EEFFGEFGG5@>ADEAFFFGFFG79CDDFDDGFFGGFB<C?E=FFFFBFEFEFFFFD(2:15138;=>:*>@EF@<(*(42;02:<<A<AA
@M00200:205:000000000-AKKM3:1:1101:9067:8575 2:N:0:1
TACTAGGGTATCTAATCCTGTTCGCTCCCCACACTTTCGCTCCTCAGCGTCAGGATATTCCCAGAGAACCGCCTTCGCCACCGGTGTTCCTCCTGATATCTGCGCATTTCACCGCTACACCAGGAATTCCGTTCTCCCCTGAATACCTCTAGTCTGCCCGTATCGGAAGCAAGCCAGGTGTTAAGCACCTGGTTTTCACTCCCGACGCGACAAACCGCCTACGAGCCCTTTATACCCAATAGTCAGT
+
CCCCCGGGGGGGGGGGGGGGGGGGGGGGGGGGGGGGGGGGGGGGGGGGGGGGGGGGGGGGGGGGGGGGGGGGGGGGGGGGGGGGGGGGGGGGGGGGGGGGGGGGGGGGGGGGFGDBGGGGGGGG@GGGGGGGGGGGGFEDFG,?AFFEGFFFGGGFFGGBGGFGDF>EBGFFFFFFFAFFGGGGFFGFFGGFFEGGFEGFFB>>===B=9@FFFGGFGF?;@?BDGBG457AAAA<C23<24.)666
@M00200:205:000000000-AKKM3:1:1101:8894:8581 2:N:0:1
TACGAGGGTATCTAATCCCGTTTGCTCCCCTGGCTTTCGCGCCTCAGCGTCAGAAGAGGTCCAGCGCGCCGCTTTCGCCACCGGCGTTCCTTCCGATCTCTACGCATTTCACCGCTCCACCGGAAGTTCCACGCGCCCCTACCTCCCTCGAGGCCGACGGTATCCGGGGCCCTTCCACCGTTGAGCGGTGGGCTTTCACCCCAGACTCGGCGGCCCGCCTCCGCGCCCTTTATGCTCAGTAGTCAGTAGAC
+
CCCCCGGDGGGGGGGGGGGGGGGGGGGGGGGGGGGGGGGGGGGGGGGGGGGGGFGGGGGGGGGGGGGGGGGGGGGGGGGGGGGGGGEFGGGGGGGC@GGGGFFGGGGGGGGGGGGFGGGGGGG83CDFGGGGGGGGEFGCFGGFGFGDGF>9EDGFEGGFCF07?D)=;=BBFDFFCFF@CCCC@CE3BGCDFFC4@DC<?F?0:<):?:B>B9CEFGF6(.-79DED)554:A<)3)46<A-.-46)).)
@M00200:205:000000000-AKKM3:1:1101:13851:8592 2:N:0:1
TACAGGGGTATCTAATCCTGTTTGATCCCCACGCTTTCGTGCCTCAGAGTCAATATTCGTGTAGTGAGCTGCCTTCGCAATCGGTGTTCTATGTCATATCTAAGCATTTCACCGCTACATGACATATTCCGCTCACCTCCACGGTATTCAAGACAGATAGTATCAACGGAAGTTTCCGAGTTAAGCTCGAAGATTTCACCACTGACTTACATGCCCTCCTACGCACCCTTTAAACCCAGCAGTCAGTAGAC
+
CCCCCABCBEGAAFGGGGE<CCFFGG<FEDFFCGEBCEFGGGGDGGGGGCF<EEFFFCEEFGGFGGFGGGCGGFGC=,B4B@D:FCF>EG8CCEFCGF,ECFGC,4;C,A>E,B89DE8B;=ECGEFDFG8ADGGGGFGDB,65=:D>DF8D9FGFBD88==DCEF?EB+*1:*?EF58>8=+6+DD?A689?C,=7*@=@C<=*3**8A*0>:8:CGFF6:4A>EEC773>48.>82((7(*0*098***
@M00200:205:000000000-AKKM3:1:1101:18872:8598 2:N:0:1
TACAGGGGTATCTAATCCTGTTCGCTCCCCACGCTTTCGCTCCTCAGCGTCAGTATCGGCCCAGAGACCCGCCTTCGCCACCGGTGTTCCTCCTGATATCTGCGCATTTCACCGCTACACCAGGAATTCCAGTCTCCCCTACCGAACTCTAGCCTGCCCGTATCGACTGCAGACCCGCAGTTGAGCCACGGGATTTCACAGTCGACGCGACAAGCCGCCTACGAGCTCTTTATACCCAATAGTCAGT
+
CCCCCGGGGGGGGGGGGGGGGGGGGGGGGGGGGGGGGGGGGGGGGGGGGGGGEGGGGGGGGGGGGFFGGGGGGGGGGGGGGGGGGGGGGGGGGGGGGGGGGGGGGGGGGGGGGGGFGGDGGG8C+EFGGGGGGGGFEFD5FFGDE?GFGFG?GGGFFFFFGGCGDFGGEGF5CC@FFDC*>@+BAFGAFD:?)78CFFGFFFF;D@BF>09>@?GG9D:(4787(2)9::44<564<<:7)662)6:
@M00200:205:000000000-AKKM3:1:1101:10302:8599 2:N:0:1
TACCAGGGTATCTAATCCTGTTTGCTCCCCACGCTTTCGCGCCTCAGCGTCAATACCAAGCCAGGTGGCCGCCTTCGCCACTGGTGTTCTTCCCAATATCTACGAATTTCACCTCTACACTGGGAATTCCACCACCCTCTCTTGGATTCAAGCCCGCCCGTATCAAATGCAGTTCCCAGGTTGAGCCCGGGGCTTTCACATCTGACGCAACGAACCGCCTACGCGCCCTTTAACCCCAGTAGTCAGTAGA
+
CCCCCGGGGGGGGGGGGGGGGGGGGGGGGGGGGGGGGGGGGGGGGGGGGGGGGGGGGGGGGGGGGGDFGGGGGGGGGGGGGGGGFFGGGGGGGGGFGGGGGGGGG?CFGGGGGGGFGGCGFEGGGGGGGGGGGGGGGFGFFGGFGFGFGF=CGGFEFGGFGGFGFF7EFGFFFFFCFFG*@FGGFGGFEDCBFGCFFFGEFFEEEFFFB=@252CCFGF071(.7CDG5*)66)).241(4:6):><)6<
@M00200:205:000000000-AKKM3:1:1101:4797:8610 2:N:0:1
TACCGGGGTATCTAATCCTGTTCGCTACCCACGCTTTCGTCCATCAGCGTCAATCCATTAGTAGTAACCTGCCTTCGCAATTGGTATTCCATGTAATCTCTAAGCATTTCACCGCTACACTACATATTCTAGTTACTTCCTAATAATTCAAGTTTAGCAGTATCAATGGCCGTTCCACCGTTGAGCGATGGGCTTTCACCACTGACTTACCAAACCGCCTACGGACCCTTTAAACCCAGTAGTCAGT
+
CCCCCGGGGGGGGGGGGGGGGGGGGGGGGDFGGGGGGGGGGGGGGGGGGGGGGGGGGGGGGGGGGGGGGGGFGGGFFGEFGGGGGGGGGGGGGGGGGGGGGGGGGEFFGGGGGGGFGGGGGGGGG9EFGFFGGGGGFFDEFFFFGFG>D2CFDDEFFDFFGGEGFFGFFFB:?AFFFFFDFEGGFFE>FGGFFGFC<;;@8CFFE)*;AACC@@FC9CBD@>FFFEBD;8=4*9:(=25E*??EFFF
@M00200:205:000000000-AKKM3:1:1101:4687:8626 2:N:0:1
TACCGGGGTATCTAATCCTGTTTGCTCCCCACGCTTTCGTGCCTCAGCGTCAGTGTTGATCCAGATGGCCGCCTTCGCCACGGATGTTCCTCCCGATCTCTACGCATTTCACCGCTACACCGGGAATTCCGCCATCCTCTATCACACTCTAGCTGGCCAGTATCCATCGCCATTCCCAGGTTGAGCCCAGGGCTTTCACGACAGACTTAACCAACCGCCTACGCACGCCTTAAACCCAATAGTAAGT
+
CCCCCGGGFGGGGGGGGGGGFGGGGGGGGGGGGGGGGGGGGGGGGGGGGCFGGEFFGGGDFGGGGGGGGGGGGGGGGGGGDFFEEGGGGGF<FFGECFGGGGGGGGGCGGFGGGGDGGGGGGG8CCFGG8DEDGGGGFCEFGGFF?FFF?,DDGGFFGGFDFF7;CFGEDEABFFFAAGFGFGGFGG>6CFE>FGFA4@=D>(9:(6*;;8BE?EGFGF(3/(268))*04))6.:E6172:4))66
@M00200:205:000000000-AKKM3:1:1101:28140:8648 2:N:0:1
TACAGGGGTATCTAATCCCGTTCGCTCCCCTAGCTTTCGCGCATCAGCGTCAGTGTCAGCCCAGCAACCCGCCTTCGCCGCAGGTGTTCCTCTCGATATCTACGCATTTCACCGCTACACCGAGAATTCCAGTTGCCCCTTCTGCACTCTAGCCCCGCAGTATCGGCTGACCGTTCCGGGTTACGCCCGGAGATTTCACATTCGACTTGCGGTGCCCGCCTACGCCCCCTTTATACCCAGTAGCTATT
+
CCCCCGGGGGGGGGGGGG8FGD@FGGGGGGGGGGGGGGEGDGCGGGGGGGGGE<CFFAG8FEGGGGGGGGGGGGGGGGGGGGGGCFGGGEEG,FF@FFEFCEBDEGGGGGGGGCG>GGDE8CEG>EGGGGF==,3=D*@DDGCDFFGD?89FGDFD5C9BGGE7>>7>BGFE*:/?6@>AFEF4;EEE?)*:)A@CA)+))).).4?<341126*2(173:(.)(*07)),)6)4AFB?::4)))))-
@M00200:205:000000000-AKKM3:1:1101:20209:8659 2:N:0:1
TACTAGGGTATCTAATCCTGTTTGCTCCCCACGCTTTCGTGCCTCAGTGTCAGTGCTGGTCCAGGCAGTCGCCTTCGCCACAGATGTTCCTCCCGATCTCTACGCATTTCACTGCTACACCGGGAATTCCACTGCCCTCTACCGCACTCTAGCCCGCCAGTATCCAATGCCATTCCCAGGTTGAGCCCAGGGCTTTCACATCAGACTTAACAGACCACCTACGCACGCTTTATACCCAATAGTCAGTAGA
+
CCCCCGGGGGGGGGGGGGGGGGGGGGGGGGGGDGGGGGGGGGGGGGGGGGGFGGFGGGGGGGGGGFGGGGGGGGGGGGGGGGGGGGGGGGGGGGGBFGGGGGGGGGGGGGGGGGGFGGGGGGGGGGGGGGGGGGGGGBGFFGGFGDD5D8EDFGGFFGGAFGFGFBFGBFFFFCFFFFF?FGFGFGG?FC:@ECGGFEDF55>@@B@C;EFFFFGGFGF=FFD?2?;D*:2.7.)7B)8@4C?<?39?C?
@M00200:205:000000000-AKKM3:1:1101:19580:8684 2:N:0:1
TACTAGGGTATCTAATCCGGTTCGCTCCCCTAGCTTTCGCGCCTCAGCGTCAGGAGTGGCCCAGCCATCCGCCTTCGCCACCGGCATTCCTAGCGATATCTGCGCATTTCACCGCTACACCGCTAGTTCTAATGGCCTCTACCATCCTCAAGTCAACGCAGTATCCGACGCAGTTCCACAGTTGAGCCGTGGTATTTCACGCCGGACTTACGTAACCGCCTGCGCGCCCTTTAAACCCAATAGTCAGT
+
CCCCCGGGGGGGGGGGGGGGGGGGGGGGGGGGGGGGGGGGGGGGGGGGGGGGGGGGGGGGEFGGGGGGGGGGGGGGGGFGGGGGGGGGGGFFGGDGGGGGGGGGGGGGGGGGGGGEDFGGGGGG@EFGGGGGGGGGFFGEFGFFGFGFGFGFFGGFFGDFGGEGFCGGFGBBFFFFFFGFFGFDF6<ABGGFFFCFB?FEBFBB6>69E>A;DFFGADF614?@(/0>CD1:AD97?2:0:)5<><).
@M00200:205:000000000-AKKM3:1:1101:26857:8700 2:N:0:1
TACCCGGGTATCTAATCCCGTTCGCTCCCCTGGCTTTCGTGTCTCAGCGTCAGCACACCCCCAGCGAGCTGTTTTCACCGTCGGCGTTCCAAACGATATCTACGCATTTCACCGCTCCACCGTTTGTTCCGCTCGCCCCTAGGTGGCTCAAGATCGCCAGTATACCCAGCAGTTCCACGGTTGAGCCGTGGGATTTCACAAGGTACTTAACGATCCGCCTACACACGCTTTAAACCCAGTAGTCAGT
+
CCCCCGGGGGGGGGGGGGGGGGGGGGGGGGGGGGGGGGGGGGGGGGGGGGGGGGGGGGGGGGGGGGGGGGGGGGGGGGGGGGEGDGGGGGGGGGGGGGGGGFGFGGGGGGGGFGG>DFGGGGFGGGGGGGEGGGGG+@ECFGGFGFGFGAFGGGGFDGDEFGCCEFGGFFAFFEAFFFGFGE5;FGGF>CEFFGG*@EG?@DFFEEFCFFFDFDFD1:A;DFF@?EBG*/8AAF>(2:(,)6.:AFF
@M00200:205:000000000-AKKM3:1:1101:23122:8711 2:N:0:1
TACGGGGGTATCTAATCCTGTTTGCTCCCCACGCTTTCGCACCTCAGTGTCAGTATGAGCCCAGGTGGTCGCCTTCGCCACTGGTGTTCCTTCCTATATCTACGCATTTCACCGCTACACAGGAAATTCCACCACCCTCTGCCCTACTCTAGCTTGCCAGTTTTGGATGCAGTTCCCAGGTTGAGCCCGGGGATTTCACATTCAACTTAACAAACCACCTACGCGCGCTTTAAACCCAGTAGTCAGT
+
CCCCCGGGGGGGGGGGGGGGGGGGGGGGGGGGGGGGGGGGGGGGGGGGGGGGGGGGGGGG<FGGGGGGGGGGGGGGGGGGGGGGGGGGGGFGGGGGGGFGFGGGGGGGGGGGGGGFGGGGGGGGFFGGGGGGGGGBEFGFFGGFGFGFGFGGGGFFFFGF3DCGFFDGFFFA?EFFFFGFECC5AEGFFCGFEGGGAC79*8@@?1/**9>E3@CGFGD@8;0ABE85)*844>>08(44:2.4<2)
@M00200:205:000000000-AKKM3:1:1101:26490:8719 2:N:0:1
TACTAGGGTATCTAATCCTGTTTGCTCCCCACGCTGTCGCGCCTCAGTGTCGGCTATTGGGAGATTGCTCTCCCACCGCCCAGCAGACCGCCTTCGCCACTGGTGTTCTTCCGGATCTCTACGCATTCCACCGCTACACCCGGAATTCCATCTGCCTCTACGGTGCCCCAGCGACACAGTTGCCATGGCCGATCCTGAGTTGAGCCCCGGACTTTCACCACGGCCTTATTCCGCCACCTCCGCGCTCTTCT
+
CCCCCFGGGGGGGGGGGGGGGGGGGGGGGGGGGGGGGGGGGGGGGGGDGGGGGDGGFFAE8CFCFGFGFFFGGFDFFCGGG:AFFFCEGECGGGFGCC=FGCFGGGGGGGGGCE+@C<E?;EFGGGG,FGFFCGDEEBGDB813+<2:=FGGG?FFFGC8A;53:5C@?C>@D5>*:*99F,C*9,49AD5ABCC+14488*1;;:3;19(61)2>67=@?2(76*)*2:<<(4:>GF((30:99(-:2))
@M00200:205:000000000-AKKM3:1:1101:21069:8724 2:N:0:1
TACAGGGGTATCTAATCCTGTTTGATCCCCACGCTGTCGCGCCTCAGCGTCAGTACTCGTCCAGAGGGCCGCCTTCGCCACCGGTGTTCCTCCTGATATCTACGCATTTCACCGCTACACCAGGAATTCCACCCTCCTCTCCGGTACTCTAGTCTGCCAGTATCCGGCGCACTTCCCCGGGTGAGCCGGGGGCTTTCACACCGGACTTAACAGACCGCCTACGCGCCCTTTAAACCCAATAGTCAGTAGA
+
CCCCCGGGGGGGGGGGGGGGGGGGGGGGGGGGGGGGGGGGGGGGGGFGGGGGGGGGGGGGGGGGGGGGGGGGGGGGGGGGGGGGDGGGGGGGGGGGGGGGGGGGGGGGGFGFGGGFGGGGGGFDDGGGGGGGGGGGGFGFFGGFGFGFGFGDEGGFFGGFGFFGEE6EEGEFFFFFFFGEEEGGFGFEBGGBEEGGFFGFFBFBFFF7AFFFFFGG;GFFFFFDFEDG<C)4)644E?:?)66AFD>><2
@M00200:205:000000000-AKKM3:1:1101:14900:8741 2:N:0:1
TACGAGGGTATCTAATCCTGTTTGCTCCCCACGCTTTCGCACCTCAGCGTCAATACCTGTCCAGCGAGTCGCCTTCGCCACTGGTGTTCTTCCGAATATCTACGAATTTCACCTCTACACTCGGAATTCCACTCGCCTCTCCAGGATTCTAGCCATCTAGTTTCAAAGGCAGTTCCAGGGTTGAGCCCTGGGCTTTCACCTCTCACTTGAATGGCCGCCTACGTGCGCTTTATACCCCATAGTCAGT
+
@CC@CFEGCFGGGGG,@,CE;EFGFGGGDGGGGGGGGFGGFGGFFGGGGBFCEGGGGGGGGGFFGD+CGGGEGGDFGGG>GGEFEED@FF4BFGGGGFGG,EGFFF:+EFABEFG?FGF@,@EECC6DFFFGCCFGG>>DDGG??96*6=E?9=FBFADF,=*=;7=F*,;)53+CDB7988;+;D@@FG75CCGC9EG@*)1)0:196@=EE@GF9;>(57(2(*:3)*8CE)9)+((/(66<3><
@M00200:205:000000000-AKKM3:1:1101:3473:8756 2:N:0:1
TACTGGGGTATCTAATCCTGTTTGCTCCCCACGCTTTCGCGTCTCAGCGTCAGTAACGTCCCAGCGAGCTGCCTTCGCCATCGGTGTTCCTCCCGATATCTGCGCATTTCACCGCTACACTCGCAGTTCCACTTACCTCTTCCGGTCTCACGCCATACAGTATCGAAGGCAATTCTGTGGTTGAGCCACAGGCTTTCACCCCCGACTTATAAAGCCGCCTACGCGCCCCTTAAACCCCATAGTCAGTAGA
+
<@CCCCGGGEEECFGGFG9FFGF@F@FFGGG@FE7CFFGGCCGGGGGGGCGDEGGGGGGGGCEFGGDGGGGGG9FG4@FFE,?C?FFFEF8EAFEC+@CFCDGCFGGCFFGGGGGFDGGGGGGGBEECFGGGGAFGD+E5<FF>EE8>?D,=,=CEFFG85C;C>FFG*5?C*8CAA<F9@C959E,;9CEFFC,;88C*--(0:2-/;5)9C)+36D53,3(04:7C)*(,.6)4?(8<(4)6<264)6
@M00200:205:000000000-AKKM3:1:1101:9082:8776 2:N:0:1
TACGAGGGTATCTAATCCTGTTCGCTCCCCACACTTTCGCTCCTCAGCGTCAGGTCATGCCCAGAGAACCGCCTTCGCCACCGGTGTTCCTCCTGATATCTGCGCATTTCACCGCTACACCAGGAATTCCGTTCTCCCCTGCATACCTCTAGTCTGCCCGTATCGGAAGCAAGCACCGAGTTAAGCCCGGTGTTTTCACTCCCGACGCGACAAACCGCCTACGAGCCCTTTAAACCCAATAGTCAGTCGAT
+
CCCCCGGGGGGGGGGGGGGGGGGGGGGGGGGGGGGGGGGGGGGGGGGGGGGGGGGGGGGGGGGGGGGGGGGGGGGGGGGGGGGGFGGGGGGGGGGGGGGGGGGGGGGGGGGGGGGFGGGGGGGGCGGGGGGGGGGG8DEDFGGFGFGFGBFGGGGFFGGEGGFGAFGGDGFFFFFFFFCEGCGGFGGFFGGEFEGDF?C>:BD=5=@F@FFF>@GG;DFFFB28?EFG*0)6)4278:?FF<)6)6A)41(
@M00200:205:000000000-AKKM3:1:1101:10700:8784 2:N:0:1
TACAGGGGTATCTAATCCTGTTTGCTCCCCACGCTTTCGCGCCTCAGCGTCAGACCCGGGCCAGAGAGCCGCTTTCGCCACCGGTGTTCCAGCCAATATCTACGAATTTCACCTCTACACTGGCTATTCCACCCTCCTCTCCCGGTCTCGAGCCCGGCCGTCTCGGGTGCCGTTCCGGGGTTGAGCCCCGGGCTTTCACACCCGACTTAACGGGCCGCCTACGCACCCTTTACGCCCAATAGTCAGT
+
CCCCCGGGGGGGGGGGGGGFGGGGGGGGGGGGGGGGGGGDEG7FGGG8FGGGEFE@FGGCFGGDGDGG7FFG:FGGGGGGG,@FGGGGGGF?FDFGGGGGGGGGGFGGGGGGGGGFGGGGGGGF,>FGGGDGC+@FGFGFFGGF6?D=D*@8+@+9?G+9@08*09*43C49>AFF>2/6CG5CAFG5BG=B>GG4=)<?@@6(,44()-)-(,:?>:DBFF0>(/8D<C>><619EB?(:<44).:
@M00200:205:000000000-AKKM3:1:1101:27499:8794 2:N:0:1
TACAAGGGTATCTAATCCTGTTCGCTACCCACGCTTTCGCTCCTCAGCGTCAGGTAAGGCCCAGAGAGCCGCCTTCGCCACCGGTGTTCTTCCTGATATCTGCGCATTCCACCGCTACACCAGGAGTTCCGCTCTCCCCTGCCTACCTCTAGTCTGCCCGTATCGGAAGCAGGCTCGGAGTTAAGCTCCGAGTTTTCACTCCCGACGTGACGAACCGCCTACGAGCCCTTTACACCCAGTAGTCAGTAGAC
+
CCCCCGGGGGGGGGGGGGGGFGGGGGGGGGGGGGGGGGEGGGGGGGGGGGFGGGGGGGGGGGGGGGGGGGGGGGGGGGGGGGGGGGCGGGGGGGFGAFFGFGGGGGGGGF;EGGGFGGFEF?FGFGFGGGGGGGCGDFGBFG8DEFFBFFGFGFGFFGDDED5?A5CEFGF@FFFABD>DG6E+=?=AAD5?5=,8FFG<=@F@=9;6@FFD;9>:9D:D:327:E>F5*)4<92:EB,.)<.)4-.54))
@M00200:205:000000000-AKKM3:1:1101:25449:8796 2:N:0:1
TACGCGGGTATCTAATCCCGTTTGCTACCCTGGCTTTCGTGCCTCAGCGTCAGTTAAGACCCAGTAAGCCGCCTTCGCCACCGGTGTTCCTTAGGATATCAACGCATTTCACCGCTCCACCCTAAGTTCCGCTTACCTCTGTCTTACTCAAGCACAGCAGTATCGAAAGCAGTTCCTCAGTTAAGCTGAGGTATTTCACTCCCGACTTGCTGCACCGCCTACGCACCCTTTAAGCCCAATAGTCAGT
+
CCCCCGGGGGGGGGGGGGGGGGGGGGGGGGGGGGGGGGGGGGGGGGGGGGGGGGGGGGGGGGGGGGGGGGGGGGGGGGGGGGGGGGCGGGGGGGGGGGFGFDGGGGFGGGGGGGGFDCFGGGFGDGBFGGGGGGGGGFGEDFGFGFGFGFGGGGGFFFGFFGFGFFCE*<ADAE6BFF+;,@+<FFCFFFFFACEFFFGEB2@=ABB?EFFF3>FFFD?@FFD51:AD/2@9<)7(4,(6/;7?EFF
@M00200:205:000000000-AKKM3:1:1101:22540:8803 2:N:0:1
TACTCGGGTATCTAATCCCGTTTGCTCCCCTGGCTTTCGCGCATCAGCGTCAATATCGGTCCAGGATGCCGCCTTCGCCACCGGTGTTCCTCCAGATATCTACGCATTTCACCGCTACACCTCGAATTCCGCATCCCTCTCCTAAATCCAAGCCATCCAGTATCACACGCAGTTCTCCAGTTAAGCTGAGGCATTTCACGTATGACTTAGTTGGCCGCCTACGATCCCTTTATACCCAATAGTCAGT
+
CCCC8FGGGGGGGGGGGF@FGGGG9@CFGGCC,FGGGGG7FGGGGC6FEGGEC<,@F,F646FG<DC8F@EGGGGGGG=F,ECGBGGGGACFD<FFGGGGGG?FGGGGGGGGGGGFGGGGGG8CCEFGGGGG6E8DFFG5*D,569=;DFGDGG+DFFDFD+;@EA+,:;BAFCF+=C8*@F+?;C9>6;**3=EFFEC>57C=EFFFF69**.BA2)?=DD()(38<FDE3)<<CC@;;@EFFFFF
@M00200:205:000000000-AKKM3:1:1101:26786:8804 2:N:0:1
TACTGGGGTATCTAATCCTGTTCGCTCCCCACGCTTTCGTGCCTCAGCGTCAGTTACAGCCTAGTAAGCTGCCTACGCAATCGGTGTTCTTGATGGTATCTATGCATTTCACCGCTACACCATCAATTCCGCCTACCTCGTCTGTACTCAAGCCCTACAGTATCAATGGCAGTTCCATCGTTGAGCGATGGGCTTTCACCACTGACTTATAGGGCCGCCTACGCACCCTTTATACCCAATAGTCAGT
+
CCCCCGGGGGGGGGGGGGGGFGGGGGGGGGGGGGGDGGGGGGGGGGGGGGGGGGGGGGGGGGGGGGGGGGCGGGFEGGGGGGGGGGGGGGGGGGGG9FGGGGGGGGGGFGCFGGGBGFGGDDFGGEGGGFFGGGGGGFGAFGGFGFGFGFFGG6DFFGGFGGEGCFGGBFBDFEFFFFGFFFDGFGGFFGGFFGGGFFFEFFFBFFFACEEECDCEBGFF57@EFD>CC43*>CFCFE;3;)1))/1
@M00200:205:000000000-AKKM3:1:1101:10247:8807 2:N:0:1
TACAGGGGTATCTAATCCCGTTTGCTCCCCTAGCTTTCGCGCCTCAGCGTCAAGAACAGGCCAGGTAGTCGCCTTCGCCACTGGTGTTCCTCCCGATATCTACGCATTTCACCACTACACCGGGAATTCCACTACCCTCTCCTGCCTTCGAGTCGATCAGTATCGCGTGACCCTCCCCAGTTGAGCCGGGGGCTTTCACACGCGACTAAATCGACCGCCGGCGCGCTCTTTAAACCCAGTCGTCAGT
+
CCCCCGGGGGGGGGGGGGGGGGGGGGGGGGGGGGGGGGGGGGGGGGGGGGGGGGGGGGGGGGGGGGGGGGGGGGGGGGGGGGGGGGGGGGGGGGGGGGGGGGGGGGGGGGGGGGGFGGGGGGGGGGFGGGGGGDFGGFGFFGGFDFF<FFFDEGGD>GGBFGFGABDG5AFFFFFBEEGD:ACGFCFBAD>BEGGCFCG3@9@F1;;@?FFF1:EE>GF((43;7C)1506).4><GF:()44::15
@M00200:205:000000000-AKKM3:1:1101:6923:8832 2:N:0:1
TACTAGGGTATCTAATCCTGTTCGCTCCCCACGCTTTCGCTCCTCAGCGTCAGTATCGGCCCAGAGACCCGCCTTCGCCACCGGTGTTCCTCCTGATATCTACGCATTTCACCGCTACACCTGGAATTCTGCATCCCTCTCCCGAATTCAAGCCATCCAGTATCGGATGCAGTTCCCAGGTTGAGCCTGGGGATTTCACATCCGACTTAGTTGGCCGCCTACGAGCCCTTTAAGCCCAGTAGTCAGT
+
CCCCCGGGGGGGGGGGGGGGGGGGGGGGGGGGGGGGGGGGGGGGGGGGDGGGGFGGGEGGCGGFGGGGGGGGGDGGGGGGGGGEGGGGGGGGGGGGGGGGGGGGGGGGGG9FFGGFGGGGDGFFGGGGGGGGGGGGGBGFFGFBEEDDGFGGGGGFFG69=FEGFDGEEFFFCEFFAF6CCEG>AGGFFC5?5CEFFFGEEEBF2@>@CEF<CEGF@<>1<@?D<CBF*8;CC@F4B;,579.)654
@M00200:205:000000000-AKKM3:1:1101:12796:8858 2:N:0:1
TACTAGGGTATCTAATCCTGTTTGCTCCCCACGCTTTCGCGTCTTAGCGTCAGAACTGGTCCAGCTGGCCGCCTTCGCCACGAGTGTTCTCCCCCATCTCTACGCATTTCACCGCTACACAGGGAATTCCGCCAGCCCCTCCCAGCCTCAAGTCTCACAGTTTCCGCCGCTCTACACGGTTGAGCCGTGTTGTTTCACAGCGGACATATGAAACCGCCTACACGCCCTTTAAACCCAATAGTCAGT
+
CCCCCGGGGGGGGGGGGGGGGGGGGGGGGGGGGGGGGGGGGGGGGGGGGGGGGGGGGGGGGGGGGGGGGGGGGGGGGGGGGGGGGGFGGGGGGGGGGGGGGGGGGGGGGGGGGGGFDGFGCDGGGGGGGGGGGGGGGFG=EDGFGFGFGFG6EGFFFGF5@DEGFFDGFGFFFFFFFD@@ECGFFGGFBCFFFFEDF?CBB>=@@>74?E5?EFFCBDB@F@;BBGD59*:AFA?F*4(5<6AAA2
@M00200:205:000000000-AKKM3:1:1101:14814:8858 2:N:0:1
TACTAGGGTATCTAATCCTGTTTGCTCCCCACGCTTTCGCGCCTCAGTGTCAGTTACAGACCAGATAGTCGCCTTCGCCACTGGTGTTCCTCCAAATCTCTACGCATTTCACCGCTACACTTGGAATTCCACTATCCTCTTCTGCACTCAAGTCCCCCAGTTTCCAATGACCCTCCACGGTTGAGCCGTGGGCTTTCACATCAGACTTAAAGGACCACCTGCGCGCGCTTTATACCCAGTAGTCCGTAGA
+
CCCCCGGGGGGGGGGGGGGGGGFGGGGGGGGGGGGGGGGDGGGGGGGGGGGGGGGGGGGGG@FG@FFGFGGGGGGGGGGGD?FGGGGGGEGFC=8FFGGGFFEGDGGGGGGGGCEEGGGGFF=E,@EGGGDGG,=E@FF7FFDFFFGFGDF?DFGFFGCEF?EGFFCGF8?DFDF>DDGFGGGGFGCBF>E5:FGFFFG**:85@C@A59>A*3>D7C?4;:AF>GDG3>().7<CGE@@4;?))626;0
@M00200:205:000000000-AKKM3:1:1101:16848:8859 2:N:0:1
TACCAGGGTATCTAATCCTGTTTGATCCCCACGCTTTCGCGCCTCAGCGTCAGTATTGGTCCAGGAAGCCGCCTTCGCCACTGGTGTTCCTCCGGATATCTACGCATTTCACCGCTACACCCGGAATTCCGCTTCCCTCTACCATACTCTAGCGAAGCAGTATCGGATGCAGTTCCCAGGTTGAGCCCGGGGCTTTCACACCCGACTGACTTCACCGCCTACGCGCCCTTTAAGCCCAGTAGTCAGT
+
CCCCCGGGGGGGGGGGGGGGGGGGGGGGGGGGGGGGGGGGGGGGGGGGGGGGGGGGGGGGGGGGGGGGGGGGGGGGGGGGGGGGGGGGGGGGGGDFGGGGGGGGGGGGGGFGGGGFGGGGGGGGFGGFGGGGGGGGGFGFFGGFGFGFGFGFFG+@DGGFGGFGFECGEGF@FEFFFFGFGGGGFGGFFGGDBE=CF?GCB5>B;>993=FFFCFF@GF<;3;59?>DC*46)-9:F084<2AA9A<
@M00200:205:000000000-AKKM3:1:1101:27421:8859 2:N:0:1
TACAGGGGTATCTAATCCCGTTTGCTCCCCTGGCTTTCGTGTCTCAGCGTCAGCGAGGTCCCCAGTCATCTGTTTTCACCGTCGGCGTTCCAAACGATATCTACGCATTTCACCGCTCCACCGTTTGTTCCGATGACCCCTAGACCGCTCAAGACCGCCAGTATGCCCGGCCGTTCCCCGGTTGAGCCGGGGGATTTCACGCGGGCACTTAACGGTCCGCCTACACACGCTTTAAACCCACTAGTCAGT
+
CCCCCGGGGGGGGGGGGGGGGGGGGGGGGGGGGGGGGGGGGGGGGGGGGGGGGGGGGGGGGGGGGGGGGGGGF?FGGGGGGGGFGGGGGGGGGGGGGGGGGGGGGGGGCFGGGGG>D:EGGGGGDGGGGGGGGGGGFFGDFGGFGFGFGFEDEFGFFGGFGCEGFFGGFGFFF2?FFFFFGG:CFFFAEGDEEGGG*6<9?:>>>;9??0<4AFD*,/8>?B?F(2=D<C:(:):<@:43:205-5))6
@M00200:205:000000000-AKKM3:1:1101:24631:8861 2:N:0:1
TACTGGGGTATCTAATCCCGTTCGCTACCCTGGCTTTCGTGCCTCAGCGTCAGAAAAGATCCAGTGAGCCGCTTTCGCCACCGGTGTTCCTTAGGATATCAACGCATTTCACCGCTCCACCCTAAGTTCCGCTCACCTCTATCTTCCTCCAGCACGGTAGTTTTGGGCGCAGTTCCTCGGTTAAGCCGAGGGATTTCACACCCAACTTTCCGCACAGCCTACGCACCCTTTAAACCCAATAGTCAGTCGCT
+
CCCCCGGGGGGFGGGGGGGDGGGDCGGGGGGGFGFGGGGGCFFGGGGGGEEEGGGGGGFFGGGEEDDFFGFGGGCFGGGGGGGGGG@FFGGFGFGGGFFFFDEEGEGDGA@FGGGFGDCADEGGFFFFAGGGGEDFG?8*:FGF:;=:FFGGGFGEEB?>AFBG5ADFFG>9A*+?9BDD<CC+BFGFF4C*28;;8748B==>25:>EFFF@>GG1>A34=(5;C>DF;3-)6<1?<(,5<4:A<<)-((
@M00200:205:000000000-AKKM3:1:1101:20640:8875 2:N:0:1
TACTCGGGTATCTAATCCTGTTTGCTCCCCACGCTTTCGAGCCTCAGCGTCAGTAATGGACCAGTATGTCGCCTTCGCCACTGGTGTTCTTCCGAATATCTACGAATTTCACCTCTACACTCGGAGTTCCACATACCTCTTCCATACTCAAGATAGCCAGTACCAAAGGCAATTCCGAGGTTGAGCCCCGGGATTTCACCCCTGACTTAAATGTCCGCCTACGCTCCCTTTATACCCAGTAGTCAGTCGAT
+
CCCCCGGGGGGGGGGGGGGGGGGGGGGGGGGGDGGGGGGGGGGGGGGGGGGGGGGGGGGGGGGGGGFFGGGGGGGGFGGGGGGGGGGGGGGGGGGFGGGGGGGGGGGGFGGGGFCFFGGGGGGG7CEFGGGGGGGG?796<DF?FFGFGFF=FGGFFDD5D8*?;DDFFC?DFEFFB?8:FDGF6DEF*+@B>E6AB5,3===84).28AEEFE,;<49(25(/-=?D*4;@CC5)?;;4<E<))).),/(
@M00200:205:000000000-AKKM3:1:1101:5210:8876 2:N:0:1
TACTCGGGTATCTAATCCTGTTTGATCCCCACGCTTTCGTGCCTCAGAGTCAATATTCGTGTAACGAGCTGCCTTCGCAATTGGTGTTCTATGTCATATCTAAGCATTTCACCGCTACATGACATATTCCGCTCATCTCCACGGTATTCAAGACAGATAGTATCACCGGCAGTTTCCAAGTTAAGCTTGGAGATTTCACCACTGACTTACCTGCCCTCCTACGCACCCTTTATACCCAATCGTCAGT
+
CCCCCGGGGGGGFGDGGGGGGGFFD,EFFGGGGGGGGGGGGDGGGGGGGGGGDFGGCFFCGFGGFGGGGGGGGGGGGGGEGGGGGCFEGGGGGEFGGGGD8DFCGGFFGFGFGGGFGGGCF8FGGFFGEDC>8CC;EFFDFFGEGFDD8@F8DCFF54D8=DEGD2++989>D;7DD;DF@DFDDFFF5=,*9;CGF@AEB9CF*)5;:6@A8=C:87?=@C2:);AGC7>E6C4*67DF2@52=2/
@M00200:205:000000000-AKKM3:1:1101:28150:8881 2:N:0:1
TACAGGGGTATCTAATCCCGTTTGCTACCCTGGCTTTCGTGCCTCAGCGTCAGTAGAGACCCAGTCATCTGTTTTCACCGTCGGCGTTCCAAACGATATCTACGCATTTCACCGCTCCACCGTTTGTTCCGATGACCCCTGGATCGCTCAAGACCGCCAGTATGCCCGGCCGTTCCCCGGTTGAGCCGGGGGATTTCACGCGGGCACTTAACGGTCCGCCTACACACGCTTTATACCCAATAGTCAGT
+
CCCCCGGGGGGGGGGGGGGGGGGGGGGGGGGGDGGGGGGGGGGGGGGGGGGGGGGGGGGGGGGGGGGGGGGGDFGGAFFGFGEGGGGGGFGAFGGGGGDGGGGGGGDGGGGGAEDDGGGGGEFGFGGGGGGC=1BE=;EFFG8DFBGFGEGFGGGEFGGFGCCGFFCGFGF=?@FFFFG>C?D7AFFAEGG3>CF=7CGDDB06>F?<B2>B?11*4)7?:8?F?@>)<*8(6ADFDF)4:?46.)66
@M00200:205:000000000-AKKM3:1:1101:28722:8920 2:N:0:1
TACGCGGGTATCTAATCCTGTTTGCTCCCCACGCTGTCGCTCCTCAGCGTCAGCTACTGCCCAGCAGGCCGCCTTCGCCACCGGTGTTCTTCCGGATCTCTACGCATTCCACCGCTACACCCGGAATTCCACCTGCCTCTACAGTGCTCAAGTCCCCCAGTTCGCATGGCCGACTCAGCGTTGAGCGCTGAGCTTTCACCACACGCTTAAGGAACCGCCTACGCGCCCTTTAAACCCAGTAGTCAGTAG
+
CCCCCGGGEGGGFGGGFGFGGGCFGFFGGGFGGG>FGF@D,EG8FFD8BFGCGGGGFGFFFGGGGG87CFC7FC7:FGGGGEFGGGCEGCCGFEGGGGFGFCFDGCGGGGGGGGE>GGGFEEGGE8>8,=:EDFDGGBF)@DEAEFGEGFGFC++*;CG5@FC7=?9*?>>AEA?DAFGBF=C?)>CA>3*;;F6:6CCEF<;;(1(37EE<EDGD>DD((463;531/24)64)(2(3:A)).4)666
@M00200:205:000000000-AKKM3:1:1101:21056:8925 2:N:0:1
TACTCGGGTATCTAATCCCGTTTGCTCCCCTGGCTTTCGCGCCTCAGCGTCAATGCCGGTCCAGGATGCCGCCTTCGCCACCGGTGTTCCTCCAGATATCTACGCATTTCACCGCTCCACCGTTTGTTCCAGTCGCCCCTAGATGGCTCAAGACCGCCAGTATGCCCAGCCGTTCCACAGTTAAGCCGTGGGATTTCACAAGGCACTTAACGCTCCGCCTACACACGCTTTAAACCCAGTAGTCAGTAGA
+
C<CCCGGGGGGGGGGGGGGGGGGGGGGGGGGGFGGGGGGGEGGGGGGGGGGGGGGGGGGGGGGGG7FFCGCFGGGGFGGGGGGGGGGGGGGGGGGGGGGGGCGFGGGGGGGG9EE>DFFGGEGGGGGGGGGGGCDGEDEDFF8DF5DDGFFDGDC?BEGDGFF@E8ADAGFAFFFFABD>FGGC>FG4?DCAFDFGF4CE==5((=@FE338(/;C1DFD<D@A;E)7*962<).4C1:4<A:A4<4:).
@M00200:205:000000000-AKKM3:1:1101:23074:8933 2:N:0:1
TACAGGGGTATCTAATCCTGTTTGCTCCCCACGCTTTCGCGTCTCAGCGTCAGTACCGTCCCAGCGAGCTGCCTTCGCCGTTGGTGTTCCTCTCGATATCTGCGCATTTCACCGCTACACCGGGAATTCCACTCGCCTCTTCCGGACTCTAGTCCGACAGTATCGATCGGCATCCCAGGGTTGAGCCCTGGGATTTCACAGCCGACTTACCGCACCGCCTACACGCGCTTTACACCCAGCAGTCGGT
+
CCC?<FEGGGGGGGGGGGFGGGGFGGGGGGGCGGGGGGGGGGGGGGGGGEGGGGGF<FEGDGGGGCF+C@FDFFGGFGGDC7FDGGFGGGGG,A@CBFDEG8FGGGFGGFGGGGGFG7EGGD+>B=DFBFG8DG?EE>C=DFGFEAG@DAF=,+=*0*<BGGFF5**,:EAA4);96A*8F=DGA?:AFG*))3=FFFGF)1(6>@>@E4=0(6BC9DF?682528)1)9(-:4<2/(((((.((--
@M00200:205:000000000-AKKM3:1:1101:17198:8943 2:N:0:1
TACACGGGTATCTAATCCCGTTTGCTCCCCACGCCGTCGTGGCTCAGTGTCAGGTCACGGCCAGGGCGCCGCTTGCGCCACTGGTATTCCTCCCGATATCTACGCATTTCACCACTACACCGGGAATTCTACGCCCCCCTCCGTGCCTCTAGTCGGTGTGTCTACCGCGACCTCGCCGCGAGAAGCGCGGCGCTTTCACACGGCACATCACCGACCACCTACCCACGCTTTAAGCCCAGTAGTCAGTAGAC
+
CCCCCGGGGGGGGGGGGGGGGGGGGGGGGGGGDGGGGGGGGGGGGGGGGGGGFGGGGGEGGGGCFDGGGGGGGFFDEGGGGGGGGGGGGGGGGG@CG=EGGGGGGGGGGGGGGGGFDGGGGGGGCDGGGGFGGGDGGFGFFGGFGFGFGFG@FGGFDGG48BAFEFGGEEEFFFFFFFG3<C7*?F=EB3C5:75C=4F>?9BB>B:<8)4?61EG67>:28<FFG>D*/4)69>:F(4.-::A4>:).))
@M00200:205:000000000-AKKM3:1:1101:12264:8947 2:N:0:1
TACAAGGGTATCTAATCCCGTTCGCTCCCCTGGCCTTCGCGCCTCAGCGTCAGTACTGGCCCAGCGGACCGCCTTCGCCACTGGTGTTCCTCCCGGACTCTACGCATTTCACTGCTCCACCGGGAATTCCATCCGCCTCTGCCAGCCTCCAGTCCCGCGGTTCGACCCGACCCTCCCCGGTTGAGCCGGGGGCTTTCACGGACCGCCTGCGAAACCGCCTGCGCGCGCTTTAAACCCACTAGTCAGTAGA
+
CCCCCGGGGGGGGGGGGGFGGGFEFGGGGGC@EGFGGGGDFGEGFGGGGGGGGG99FFFGGGGG<@FGGDGGGGGGGGGGDBFGGGGGGGGGG7+++CEGGGGGGGGGGGGGFGGFCFFG8+BEGGGGGGGGG,6DCDGFFGGFGFGFG5CC>D7FF8CAEDFG9A/CBGFFB>>AD51>FG366@:3>DEE37F6BAGFB170612?BFF021CE9DF?:?BB9E@D)12A)-44C:(((4-)-6<944
@M00200:205:000000000-AKKM3:1:1101:13551:8957 2:N:0:1
TACTGGGGTATCTAATCCTGTTTGCTCCCCACGCTTTCGCGCCTCAGCGTCAGAACCGGGCCAGAGAGCCGCTTTCGCCACCGGTGTTCCAGCCAATATCTACGAATTTCACCTCTACACTGGCTATTCCACCCTCCTCTCCCGGTCTCCAGCCGCCCCGTCTCGGACGCCGTTCCGGGGTTGAGCCCCGGGCTTTCACGTCCGACTGAGGCGGCCGCCTGCGCGCCCTTTATGCCCACTAGTCAGT
+
CCCCCGGGGGGGGGGGGGGGGGGGGGGGGGGGGGGGGGGGGGGGGGGGGGGGGGGGGGGGGGGGGGGGGGGGGCFGGGGGFGGGGGGGGGGGGGGGGGGGGGGGG@FGGGGGGGGFGGGFGGGGCFGGGGGFGGGGGFGEFGGFGFG=DFF?GFDEFGGEGGCFCFCEEGDFFFFAA;DBC8D6FGGFFGE8AG=CFEGFFFF9>F19?B?B>BGD09>:??(.3C>5/*4<)663;2((,).)54A
@M00200:205:000000000-AKKM3:1:1101:17796:8962 2:N:0:1
TACTCGGGTATCTAATCCCGTTTGCTCCCCACGCCGTCGTGGCTCAGTGTCAGGTCACGGCCAGGGCGCCGCTTGCGCCACTGGTATTCCTCCCGATATCTACGCATTTCACCACTACACCGGGAATTCTACGCCCCCCTCCGTGCCTCCAGTCGGTGTGTCTACCGCGACCTCGCCGCGAGAAGCGCGGCGCTTTCACACGGCACATCACCCACCACCTACCCACGCTTTACACCCAATAGTCAGTCGAC
+
CCCCCGGGGGGGGFGGGGGGGGGEGGGGGGGGGGGGGGGGGGGGGFGGGGGGGGGGGGGGGGGCGCF7FGGGGDGGDGGGGGGGGGGGGGGGGGC+CBEGGGGGGGGGGEEGGFGFGGFGGGCE+CGGGGGGGGDGGFGFFGGFGFGEGFG*@DG59CC9FFFGFFGGE8?@>E>EDDDA**9*5CGDE3C:DEEDF>G4:(7969())-<B(,AE2FF1::?>2=5C**4<65>7E(4(4.<AB264(3(
@M00200:205:000000000-AKKM3:1:1101:7724:8968 2:N:0:1
TACTGGGGTATCTAATCCTGTTTGCTCCCCACGCTTTCGTGCCTCAGTGTCAGTGCTGGTCCAGGCAGTCGCCTTCGCCACAGATGTTCCTCCCGATCTCTACGCATTTCACTGCTACACCGGGAATTCCACTACCCTCTACCGCACTCTAGATCGCCAGTTTCCAATGCCATTCCCAGGTTGAGCCCAGGGATTTCACACCAGACTTACAGCACCACCTACGCACGCTTTATACCCAGTACTCAGTAAAC
+
CCCCCGFGGGGGGG@FGGGGGGFGGGGFFGGGGGGGGGGGGGGGGGGFFCFGGGGGGGGFEFGGGFGGFFEGGGGGGGGGGEG,CFFGFEGFGGG7FGCFFDFDGGGDEGFFGGGFGGGGGGEEDGF?FDGFGGFGGFGFFG=?GFG=GDA9D9?DEEDF8=EG93CFFC6DF<F96+=FFFF65DFFFC+**44;E<E@)1)15=@:C**:00>;)*3)):5/(=54*/(76)7<C7(/)))19))))/)
@M00200:205:000000000-AKKM3:1:1101:5942:8980 2:N:0:1
TACGAGGGTATCTAATCCTGTTTGCTCCCCACGCTTTCGAGCCTCAGCGTCAGTAATGGACCAGTATGTCGCCTTCGCCACTGGTGTTCTTCCGAATATCTACGAATTTCACCTCTACACTCGGAGTTCCACATACCTCTTCCATACTCAAGATAGCCAGTATCAAAGGCAATTCCAAGGTTGAGCCCTGGGCTTTCACCTCTGACTAAACTATCCGCCTACGCTCCCTTTATGCCCAATAGTCAGTAGA
+
CCCCCGGGGGGGGGGGGGGGGGGGGGGGGGGGGGGGGGGGGGGGGGGGGEGGGGGGGGGGGGGGGGGGGGGGGGGGCCFFGGGGGGGDGFGGGGGGGGGGGGG?FFGGGGGGGFGBGGGGCGGGGC>?FAFGFEGGDF9DF8FDGFGFGFGGGFGFFCG?AFBFD9DCBGFBFEF7DFG5FGGGBF,<FGFFFGFGFEF58CB5>@<E*@CCE@F:@D9>A@A9)=>CF::CE<CFC@BDFCFE?*948C
@M00200:205:000000000-AKKM3:1:1101:17911:8999 2:N:0:1
TACGGGGGTATCTAATCCTGTTTGCTCCCCACGCTTTCGTGCCTCAGCGTCAGGACAGGCCCAGTCGCCCGTCTTCACCATCGGCGTTCCAGTAGATATCTACGCATTTCACCGCTCCACCTACTGTTCCGGCGACCCTTACCTGCCTCAAGACCCGCAGTTCGCCCCGCTGTTCCTCGGTTGAGCCGAGGGCTTTCACAAGACGCTTGCTGGTCCGCCTACGCACTCTTTAAACCCAATAGTCAGT
+
CCCCCGGGGGGGGGGGGGGGGGGGGGGGGGGGGGGGGGGGGGGGGGGGGGGGGGGGGGGGGGGGGGGGGGGGGGGGGGGGGGGGGGGGGGGGGGGFGGGGGGGGGGGGGGGGGGG>GGGGGGGGGGGGGGGGDGGGEDGFFDGFGFFECF7AFGGFFGGFGGADAAGEDGFFDEFFFFG3FGGDFGGF>G=DFGFFB2A42<:??;06??AABBFFFGFFF<B>1:)27:<<4:<3;088?4A<BB<
@M00200:205:000000000-AKKM3:1:1101:7436:9003 2:N:0:1
TACGGGGGTATCTAATCCCGTTTGCTCCCCTGGCTTTCGTGTCTCAGCGTCAGCAAACCCCCAGCGAGCTGTTTTCACCATTGGCGTTCCAAACGATATCTACGCATTTCACCGCTCCACCGTTTGTTCCGCTCGCCCCTAGGTTGCTCAAGATGACCAGTATGTCGAGCAGTTCCACGGTTGAGCCGTGGGATTTCACAAGACACTTAGCCATCCGCCTACACACGCTTTAAGCCCAATAGTCAGTAGAC
+
CCCCCGGGGGGGGGGGGGGGGGGGGGGGGGGGFGGGGGGGGGGGGGGGGGGGGGGGGGGGGGGGGGDGEGGGGFGGGGGGGGFDGGGGGGGGFGGGGGGGGGGGGGGGGGGGGDGFGGCFG>E@FGGGGGGGGGGG>DGFFGGFGFGFGFGGFGGFFGGFGF7CEFG>EGFFFFFFFFD?FEG*?8CBBDEEFGEFFCC5;?@;;@EE);E33@GGFGF;@8;8)A)7<><BAFFBGB:0)<A<4<B9<B)
@M00200:205:000000000-AKKM3:1:1101:14808:9013 2:N:0:1
TACAAGGGTATCTAATCCCGTTTGCTCCCCTAGCCTTCGTGCCTCAGTGTCAGTAACTGCCCAGTGACCTGCCTTCGCCTTTGGTATTCCTCTCGATATCAACGCATTTCACCGCTCCACCCTAAGTTCCGCTTACCTCTGTCTCACTCAAGCACAGCAGTATCGAGAGCAGTTCCTCAGTTACGCTGAGGTATTTCACTCCCGACTTGCTGCACCGCCTACGCACCCTTTAAGCCCAATAGTCAGT
+
CCCCCGGGGGGGGGFGGFFEGGGGGGGGGGFGGGGGGCGGGGGGDFGDCGGGGG<FGGFFGGGGG@FGGGGGGGFFGGGEGA,AFFFG<EFFGGDD8EEDGFFGGDEEGGGGGGGFGGGGGGDCGC@DFAEGG6=F?D9D?;DDEFGFGFF?F6DF9EFFED7D9??,9@F5=BFBFFD*C37+<8=>DF8?FDEFF7CEF@8):>ADBCAC85?:=DB@24<EAD?D*0.*55=>E2(:0087<C?
@M00200:205:000000000-AKKM3:1:1101:15287:9021 2:N:0:1
TACTAGGGTATCTAATCCTGTTTGCTCCCCACGCTTTCGCACCTCAGCGTCAGTTCCGGACCAGTAAGCCGCCTTCGCCACTGGTGTTCTTCCTAATATCTACGAATTCCACCTCTACACTAGGAGTTCCACTTACCTCTTCCGGACTCTAGCTTGCCAGTATCAAAGGCAGTTCCGGAGTTGAGCTCCGGGATTTCACCCCTGACTTAACAAACCGCCTACGTGCGCTTTACACCCAGTAGTCAGT
+
CCCCCGGGGGGGGGGGGGGGGGGGGGGGGGGGGGGGGGGGGGGGGGGGGGGGGGGGCGGGGGGGGDFGGGGGGGGGGGGGGDGGGGGGGGGGGGFGGGGGFGGGEGGGG9FFGGGFGGGGGG9EEGFGGGGGGGGGGFGFFGGFGDG=FFG8FGGFFGGFGGFFD+D8?GFFFEFF?>+9CEFGFGFFACG>DDGGFFGEDFB9@EFFCCFFBBGGFGFF@F9;2;ED<8DEFFA@E==@E)9<?CE
@M00200:205:000000000-AKKM3:1:1101:9991:9022 2:N:0:1
TACTCGGGTATCTAATCCCGTTCGCTCCCCTGGCTTTCGTGTCTCAGCGTCAGCACACCCCCAGCGAGCTGTTTTCACCGTCGGCGTTCCAAGCGATATCTACGCATTTCACCGCTCCACCGCTTGTTCCGCTCGCCCCTAGGTGGCTCAAGACCGCCAGTATACCCAGCCGTTCCACGGTTGAGCCGTGGGATTTCACAAGGTACTTAACGGTCCGCCTACACACGCTTTATCCCCAATAGTCAGTAGA
+
CCCCCGGGGGGGGGGGGGGGGGGGGGGGGGGGGGGGGGGGGGGGGGGGGGGGGGGGGGGGGGGGGGGGGGGGGGGGGGFGGGGGGGGGGGGGGGGCGGGGGGGGGGGGGGGGGGG>DFGGGGGGGGGGGGGGGGGGGFGF?GGFFFGFGFGGCGG>EGGFGGFGFFGGFGFFFFFAAFDFGGGFAFFFFGGBFFFC=CFFE?DFCCFEF<E6>FEEFDE66?:.3A><*769))6.A7::)6))469246
@M00200:205:000000000-AKKM3:1:1101:11465:9023 2:N:0:1
TACAGGGGTATCTAATCCCGTTTGCTCCCCTGGCTTTCGCGCCTCAGCGTCAGAAGAGGTCCAGTCCGCCGCTTTCGCCACCGGCGTTCCTTCCGATATCAACGCATTTCACCGCTCCACCGGAAGTTCCGCAGACCCCTACCTCCCTCTAGACGAGCAGTATCCAAGGCAGTTTTCCGGTTAAGCCGAAAGATTTCACCCCGGACTTGCTCACCCGCCTACGCGCCCTTTAAACCCAATAGTCAGTAGA
+
CCCCCGGGGGGGGGGGGGGGGGGGGGGGGGGGGGGGGGGGCGGGGGGGGGGGEGFGGGGGGGEGGGGDGGGGGFGGEGGGGGGGGGGGGGGGGGG=FCGGDFGGGCCFGGGGGGGFGGGGGGDGEGGGGGGGCEGGDAGFFGGFGFGFGFGGGFC5AGG4DF<FCFGGFGFDFFAFFFDBCCCFFGG>E3CEFGGFFCC<?919>F>7<<>F94CFFGF<:?B>9CBD)9)695).;:?0,:9AADFD))
@M00200:205:000000000-AKKM3:1:1101:3688:9027 2:N:0:1
TACCAGGGTATCTAATCCCGTTTGCTCCCCTGGCTTTCGCTCCTCAGCGTCAATGCCGGTCCAGGATGCCGCCTTCGCCACCGGTGTTCCTCCAGATATCTACGCATTTCACCGCTACACCTGGAATTCCGCATCCCTCTCCCGGATTCAAGCCCACCAGTATCGGACGCCGTTCCCCGGTTAAGCCGAGGGATTTCCCGTCCGACTTAGTGGGCCGCCTCCGAGCCCTTTAAACCCAATCGTCAGT
+
CCCCCGGGGGGGGGGGGGGGGGGGGGGGGGGGGGGGGGGGGGGGGGGGGGGGGGGGGGDGGGFGG?FCGGGGGGGGGGGGGGGGGDGGGGGGGCFGG<=FF8FGGGGDGGGFG>EDGGDFGGGGG@FGGGGGG8DGGFFBDGFFG*=>FFCFGDFF5BD6=DEDDA>C***10:A@9FG9F55;+>FDD)/>3>EFF)=;38;9669;4)19=0EC()72(.(.4?>F*0449442A?(,3((((,.
@M00200:205:000000000-AKKM3:1:1101:9874:9038 2:N:0:1
TACGAGGGTATCTAATCCTGTTTGCTCCCCACGCTGTCGCGCCTCAGCGTCAGCCACAGCCCAGCGGGCCGCCTTCGCCACCGGTGTTCTTCCGGATCTCTACGCATTCCACCGCTACACCCGGAATTCCATCTGCCTCTGCAATGCTCCAGTCAAGCAGTCGGCACGGCAGATCCGGGGTTGAGCCCCGGACTTTCACCACCCCCTTACCTGACCACCTACGCGCCCTTTCAACCCAGTAGTCAGTCGC
+
CCCCCGGGGGGGGGGGGGGGGGGGGGGFGGGGGGGGGGGGGGGGGGGGGGGGGGGGGGGGGGGGGGGGGGGGGGGGGGGGGGGCFCGGGGGGGEFGGGGGGGGGGGGGGEFGGGGFDGGGGGEE:EFGGGGGGGGGGFGFFG78A*CAFFGFEFFFFGGFFGFGBBDGBGF94@FFF>C)=5)968CFEC=>>GGDB>E<2:(4(3(1),8<<(<C2DB:0427(:@D)04)62:1;3?2:AA<<4.)((
@M00200:205:000000000-AKKM3:1:1101:25521:9046 2:N:0:1
TACAAGGGTATCTAATCCTGTTCGCTCCCCACACTTTCGCTCCTCAGCGTCAGGTAATGCCCAGAGAACCGCCTTCGCCACCGGTGTTCCTCCTGATATCTGCGCATTTCACCGCTACACCAGGAATTCCGTTCTCCCCTGCATACCTCCAGTCTGCCCGTATCGAAAGCAAGCCATGAGTTAAGCTCATGGTTTTCACTCCCGACGCGACAAACCGCCTACGAGCCCTTTATACCCAATAGTCAGT
+
CCCCCGGGGGGGGGGGGGGGGGGGGGGGGGGGGGGGGGGGGGGGGGGGGGGGGGGGGGGGGGGDGGGGGGGDGGEGGGGGGGGGGGEGGGGGGGGGGGGGGFGGGGGGGGGGGGGDGDGGGGGGGGGGGGGFGGGGFFGFFGGFGFGFGFGGFFGFFGGFEG5CAFGG5DFEFD?FF9?FEGGG6DFFFGGFFGGGFCFEE:=BFAF=@=29@FGC>GD<;11:28>FF*3)-)..<4:?B<BFFFA
@M00200:205:000000000-AKKM3:1:1101:18826:9086 2:N:0:1
TACCAGGGTATCTAATCCTGTTCGCTCCCCATGCTTTCGCTCCTCAGCGTCAGGTAATGCCCAGAGAACCGCCTTCGCCACCGGTGTTCCTCCTGATATCTGCGCATTCCACCGCTACACCAGGAATTCCGTTCTCCCCTGCATACCTCTAGTCTGCCCGTATCGGAAGCACGCTCAGGGTTGCGCCCTGAGTTTTCACTCCCGACGCGACAAACCGCCTACGCGCCCTTTCAACCCAATAGTCAGT
+
CCCCCGGGGGGGGCGGGGGGGGGGGGGGGGGGEFGGGGGGGFGGGGGGGGGEFGGFGGFGGGFFF89FGGGGGDGGEGGGGGCGGGDECFGFGGGGGFGGGGGGGGGGGGGGGDCBDFFGFG8@=EDFGGG@FFFG=DCDFGGFFFGCFFF9DFGFF,@>@C58=>8C>EFFEF*:*;+;@E>95CEFDFF>BFGFF6B<;-79@>FFF99(63CE6CEF<B0),8>C)23)).5(;(41)4644))
@M00200:205:000000000-AKKM3:1:1101:8582:9110 2:N:0:1
TACTGGGGTATCTAATCCTGTTTGCTCCCCACGCTTTCGTGCATGAGCGTCAGTGTCAGCCAAAAGCCCTCCCTTCGCATTCGTATTCCCTCTTGTTATCAAGCCTTTTCATGCTAACCCAAGAATTTCAGTCTTCTTCGGCGCAACCCAACCTTGCAATTCCCAAATGCATTCCCCGCGTAAGCCCCGGGCTTTTAAATCTTGTCTACAAAACCCACATGCCACCCCTTAAACCACGTAGTCCAGA
+
C<CCCEGEBBGGFFGGGGGGFEG8FGFGGGAFGGGGFFGGFGDFCGCGGGDG@CFGGAA<D@,,,96,9,,B?=,,,88,,,:,,,:,C4,,9,,,,5,4,,69,99E,,,,,,9+,,=A,9@,9C=,C===+,+9,3,)*++*+0+)0:++@+?+53++,6;6>F+,+7=;D*+3**+*5+=+5<C5?594*4,*+),2***11***1675((=8(2))0..6*/58**)/)3,3*((((/1).))
@M00200:205:000000000-AKKM3:1:1101:12613:9111 2:N:0:1
TACTAGGGTATCTAATCCCGTTCGCTCCCCACGCTTTCGCGTCTCAGCGTCAGGTCGGACCCAGGAAGCTGCCTTCGCCATGGGTGTTCCTGCTGATATCTACGCATTTCACCGCTACACCAGCAATTCCACTTCCCTCTGTCCGCCTCAAGAAGAGGAGTTTCCAGCGACCTTCCACGGTTGAGCCGTGGGCTTTCACACCGGACTGCCTCTCCCGCCTACACGCGCTTTACACCCAGTAGTCAGT
+
CCCCCGGGGGGGGGGGGGGGGGGGGGGGGGGGGGGGGGGGGGGGGGGGGGGGGGGGGGGGGGGGGCGGGGGGGGGGGGGGGGGGGGGGGGGGGGGGGGGGGGGGGGGGGGGGGGGFGGGGGGGGGGGGGGGGGGGGGFGFFGGFGFGFGFCFFGGBFGF>FGFGFFCFBEDFBB>FFFGDGGGGAGGFFGGFFGFC=EGFFF@5(((/6=3@;=GD9GFD;=(2;E5C)9<2<280C?05<<:<B24
@M00200:205:000000000-AKKM3:1:1101:23483:9115 2:N:0:1
TACGAGGGTATCTAATCCTGTTTGCTCCCCACGCTTTCGCACCTCAGCGTCAGTATTGAACCAGGAGGCCGCCTTCGCCACCGGTATTCCTCCACATATCTACGCATTTCACCGCTACACGTGGAATTCTACCTCCCTCTCTCATACTCTAGCCGCCCAGTATCGAATGCAGTTCCCAGGTTGAGCCCGGGGCTTTCACATCCGACTTAGGCAGCCGCCTACGCGCGCTTTATGCCCAATAGTCAGT
+
CCCCCGGGGGGGGGGGGGGGGGGGGGGGGGGGGGGGGGGGGGGGGGGGGGGDFGGGGGGFGGGGGGGGGGGGGGGGGGGGGGGGGGGGGGGFGGGGGGGGGGGGGGGGGGGGGGGFGGGGGGGGBEFFGGGGGGGGGFGFFFGFCFGFGFG8E6C>BGGFGGFGDFGGFGFFFFFF5@GFGGFFFECFEDGFFGGGFEGF?:===B>2>E)47@>=1DA<(/8>@GEGD314994)27(2:9<54).
@M00200:205:000000000-AKKM3:1:1101:24571:9120 2:N:0:1
TACTAGGGTATCTAATCCCGTTTGCTCCCCTAGCTTTCGCGCCTCAGCGTCAATGTTGGTCCAGGATGCCGCCTTCGCCACCGGTGTTCCTCCAGATATCTACGCATTTCACCGCTACACCTGGAATTCCACATCCCTCTCCCAAATTCGAGCCTTCCAGTATCAGACGCAGTTCCCAGGTTAAGCCGGGGGATTTCACGTCTGACTTAGATGGCCGCCTACGCGCCCTTTATGCCCAGTAGTCAGT
+
CCCCCGGGGGGGGGGGGGGGGGGGGGGGGGGGGGGGGGGGGGGGGGGGGGGGGGGGGGGGGGFGGGGGGGGGGGGGGGGGGGGGGGGGGGGGGGGGGGGFFGGGGDG>DCFGDGGDGGGGGFGGGGGGGFGGGGGGGFGFFFGFGBFEGFGF>DFDFDFBFCB@>FGGBDEBFFFFFFFAFEFGFGF>ADCFFD?CBEGFFF@B4CFEFFEEFFGF;DEFF@6538><DC?AA4AA6),,6A<<<9<
@M00200:205:000000000-AKKM3:1:1101:20661:9141 2:N:0:1
TACGAGGGTATCTAATCCCGTTTGCTCCCCTGGCTTTCGTGTCTCAGCGTCAGCGGATCCCCAGTCATCTGTTTTCACCGTCGGCGTTCCAAACGATATCTACGCATTTCACCGCTCCACCGTTTGTTCCGATGACCCCTGGATCGCTCAAGACCGCCAGTATGCCCGGCCGTTCCCCGGTTGAGCCGGGGGATTTCACGCGGGCACTTAACGGTCCGCCTACACACGCTTTACCCCAAATAGCCAGA
+
CCCCCGGGGGGGGGGGGGGGGGGGGGGGGGGGGGGGGGGGGGGGGGGGGGGGGGGGGGGGGGGGGGGGGGGGGGGGFFFGFGGGGGGGGGGGGGGGGGGGFDFFGGGGGGGGGGGDGGGGGGGGGGGGGGGGGGGGGFEDFGGFFFDDGEGFGGGFFGG>FGFGFFGGFGE=EFFFFFGFG5DG)5?DF:EEFCEFFB<,,4;>92:7)<>AF1;839:342:7865CD5114)).;((().))),,(
@M00200:205:000000000-AKKM3:1:1101:13424:9142 2:N:0:1
TACTCGGGTATCTAATCCTGTTTGCTCCCCACGCTTTCGTGCATGAGCGTCAGTCTTGACCCAGGGGGCTGCCTTCGCCATCGGTGTTCCTCCACATCTCTACGCATTTCACTGCTACACGTGGAATTCTACCCCCCTCTGCCAAACTCTAGCCTTGCAGTCTCCATTGCCATTCCCAGGTTAAGCCCGGGGATTTCACAACAGACTTACAACACCGCCTTAGCCCGCCTTAAGCCCAGTAGTCAGT
+
CCCCCGGGGGGGGGGFFGGGGGGGGGGGFGEFGCFGGGGGGGGGGGCGGEGEGGGFFGGGGGGGFCECFEGGGGGGGDFEEGGGGGGGGGGGFGGGGGGGCGGGGGGGGGGGGGGDFGGFEFFGCFAFGGGG?,=>CEGBBD?6?DGF6DFFGGGFFGFFFGCF8FGCFFA5FCFFFFFFF9CFFG7CDDGE9EGGF?E6645>D9=<C>:E35;8=DE(().+)3.9//(=))7;8(64;69CBFA
@M00200:205:000000000-AKKM3:1:1101:15464:9158 2:N:0:1
TACGAGGGTATCTAATCCTGTTTGCTACCCACGCTTTCGCTCCTCAGCGTCAGTGCCGGCCCAGACCACCGCCTTCGCCACCGGTGTTCCTCCTGATATCTGCGCATTTCACCGCTACACCAGGAATTCCGTGGTCCCCTACCGGACTCTAGCCATAGCAGTATCGAGTGGCGTCTCCAGGTTGAGCCTGGAGGTTTCACACCCGACTTGCCAAGCCGCCTCCGAGCTCTTTATGCCCAGTCGTCTGTAGT
+
CCCCCGGGGFGGGGGGGGC<CGCFFGAFGGFCGGGGGFEGGGGGG,CFGGGC@FF,;@F+@@EGGGFFFGEGEGGF@FFGGGDGGGEEFGCEE8EEFGGGGFFEGCF@ECFEGCEFGG8FG+E>F8FCFGG8=+DFGFDBDFFEEDD=?8D7;DF5;7?FF<*=C<D8?>559)?5AAGF,>**@6<6AFC8?=ECF=<C5@299(1(67)64)23(/5:D((031>3F7))))-)<(42:3(-2(-....
@M00200:205:000000000-AKKM3:1:1101:28591:9174 2:N:0:1
TACGAGGGTATCTAATCCGGTTTGCTCCCCACGCCGTCGCGTCTCAGCGTCAGGTCTCGGCCAGTTCGCCGCTTGCGCCACTGGTGTTCCTCCCGATATCTACGCATTTCACCACTACACCGGGAATTCCACGAACCTCTCCGAGCCTCCAGATCGGCTGTCTACCGCGACCTCTCCCAGGCAAGCCGGGAGCTTTCACACGGCACATACCAATCCGCCTGCACGCACTTTATACCCAATAGTCAGTAGA
+
CCCCCGGGGGGGGGGGGGGGGGGGGGGGGGGGGGGGGGGGGGGGGGGGGGGGEGGGGGGGGGGGGGGGGGGGGGGFGDGGGGGGGGGGGGGGGGGGGGGGGGGGGGGGGGGGGGGFGGGGGGGGCCGGFGGGGEGGGFGEFGGEGBD@FFGGGGGFFGGFGG<GEFDGEGFFFFFFFFGACFFDAFGFDCCEBGCFBAGFF9>006?F<?FFFFGG>GDFF?:F:C>DC*4>FB24@<B78-4<226)))
@M00200:205:000000000-AKKM3:1:1101:16814:9178 2:N:0:1
TACGAGGGTATCTAATCCTGTTCGCTCCCCACGCTTTCGCGTCTCAGCGTCAGTACCGTACTAGAGAACCGCCTTAGCCACGGGTGTTCTTCCTGATATCTGCGCATTTCACCGCTACACCAGGAATTCCATTCTCCTCTTCCGGACTCTAGCCAGACGGTTTCCATCGACGTCTAGAGGTTGAGCCTCTAGTTTTCACAACGGACCTGTCTGGCCGCCTACACGCTCTTTATGCCCAGTAGTCAGT
+
CCCCCGGGGGGGGGGGGGGGGGGGGGGGGGGGGGGGGGGGGGGGGGGGGGGGGGGGGGGGGGGGGGGGGGGGGGDEGGGGGGGGGGGGGGGGGGGEGGGGGGGGGGGGGGGGGGGFGGGGGGFGGFGFGGGGGGGGGFGFFGGDD>D=GFGGGGGFFGG>EDD7;FGGFGFA9AFFFF79FFGFFGGFFGGFBEGFFEGFFFFBFFFB=CFEC@GEBGFFFDFFDG572;?55<AAF80().666))
@M00200:205:000000000-AKKM3:1:1101:19673:9211 2:N:0:1
TACGAGGGTATCTAATCCTGTTTGCTCCCCACGCTTTCGCGCCTCAGCGTCAGAACCGGACCAGTCAGCCGCCTTCGCCACTGGTGTTCTTGCGAATATCTACGAATTTCACCTCTACACTCGCAGTTCCACTGACCTCTTCCGGTCTCAAGCCAAACAGTATCGAAGGCCATTCTGTGGTTGAGCCACAGGCTTTCACCCCCGACTTGATCGGCCGCCTACGCGCCCTTTAAACCCAGTAGTCAGT
+
CCCCCGGGGGGGGGGGGGGGGGGGGGGGGGGGGGGGGGGGGGGGGGGGGGGGGGGGGGGGGGGGGGGGGGGGGGGGGGGGGGGGGGGGGGGGGGGGGGGGGGGGG?FGGGGGGGGFGGGGGGGGGGCFGGGGGGFGGFGEFGGFGFGFGFGGGGFFFGGFFGEFDFGGEGADFFFFF>CFGGGGFGGFFGGFFGGDAEFF2=@@FFF?EFFFFDGC,/8(:8@EFGFD)25<B<B(;:8>>D44<BA
@M00200:205:000000000-AKKM3:1:1101:13422:9214 2:N:0:1
TACCGGGGTATCTAATCCCGTTTGCTCCCCTGGCTTTCGTTCCTCAGTGTCAGTTACAGTCCAGGATGCCGCCTTCGCCACCGGTGTTCCTCCAGATATCTACGCATTTCACCGCTACACCTGGAATTCCGCATCCCTCTCCCGAATTCAAGCCACCCAGTATCAGACGCAGTTCCCCGGTTGAGCCGAGGGATTTCACGTCTGACTTAGGTGGCCGCCTACGCGCCCTTTAAACTCAATCGTCAGTAGTT
+
CCCCCGDDCEA@FFFFGCFGGDFGAEGF@GGCEFFGGFEGGCFGGFGGFC@ACEF<EE<FFGGGGCF8FG@FCG7A=:CCBEECCFFGCFEGFGD9B<FCD;EFGEGCAEFGGGC5=:@FFGDEE>9?FGGGGEGFEFFBF8,365DDFDE9ECC??>6DG?*?DDFGBG>=AEF79:D958*;FF?>>?E>>:FFFF7-7@@294>F94*0*(3*:DBD;;1;0?:C55)6):))0.,))448?BA24))
@M00200:205:000000000-AKKM3:1:1101:6349:9217 2:N:0:1
TACCGGGGTATCTAATCCTGTTCGCTCCCCTAGCTTTCGCGTCTCAGCGTCAGGAACGGCCCAGCGAGCCGCCTTCGCTACTGGTGTTCCTCCCGATATCTGCGCATTTCACCGCTACACCGGGAATTCCACCCGCCTCTTCCGAACTCTAGTCCGGCAGTATCGACCGGCATCCCAGGGTTGAGCCCTGGACTTTCACAGCCGACTTACCGGACCGCCTACACGCACTTTATACCCAGTCGTCAGT
+
CCCCCGGGGGGGGGFGGGGGGGACFGGGGGG@EFGFGGGGG@FGGGGGGGGGGGGFGEGGE@:FFDGGGGGGGGGGGG:FG<FGGGGGGFFFFCGCG:@GFFEEGGGGGGGGGGGFGGGGDE8E@EGGGG:=+47EEFG<AG9@EFGFGFG>@8<?*BDDGDEGFFG*?*01534AAA3AFCGFAGG3;5F4AFFGFAG2-46>099:BBB?01?EFGFFBB(@18)>)03)<<<>F)(4),(-1(-
@M00200:205:000000000-AKKM3:1:1101:11118:9233 2:N:0:1
TACGAGGGTATCTAATCCCGTTTGCTCCCCTGACCTTCGTGCCTCAGCGTCAGATACTGTCCAGAGCCCAGCCTTCGCCACTAGTGTTCCTCTCGATCTCTACGCATTTCACTGCTACACCGAGAATTCCAAGCTCCTCTCCAGTCCTCTAGCACAGGAGTATCGGATGCAATTCGGAAGTTGAGCTCCCGGATTTCACATCTGACTTTCTGCGCAGCCTACGCACCCTTTACACCCAATAGTCAGT
+
CCCCCGGGGGGGGGGGGGGGGGGGGGGGGGGGFGGGGGGGGEGGGGGGGGGGGFFGGGFGDGGGGGGGGGFGFGGGGGGGGGGGGGGGGGGGGGGGGGGGGGGGGGGGGGFGGGGFGGGGGDGGGGGGFFFGGGGFCDDFFGGFGFCDDBAFGGGFFDGBFGFGADGGDGFDC<BFFDDDGEDFFGGFFDG**@@A9ECA@5ACAE@AE@@E5@>45DFDFB29>EEGDF=6C<@2B51(6467?<6
@M00200:205:000000000-AKKM3:1:1101:22202:9251 2:N:0:1
TACGAGGGTATCTAATCCCGTTCGCTCCCCTGGCTTTCGTGTCTCAGCGTCAGCACACTCCCAGCTACCTGTTTTCACCATTGGCGTTCCAAATGATATCTACGCATTTCACCGCTCCACCATTTGTTCCGGTAGCCCCTAAGTGGCTCAAGATAGGCAGTATACCAAGCAGTTCCACGGTTGAGCCGTGGGATTTCACAAGGTACTTACCCATCCGCCTACACACACTTTAAACCCAACAGTCAGTAGA
+
CCCCCGGGGGGGGGGGGGGGGGGGGGGGGGGGGGGGGGGGGGGGGGGGGGGGGGEGGGGGGGGGGFGGGGGGFGGGGGGGGGGGGGGGGCA9FFGGGGGGGDFGGGGGGGGGGGGFGGGGGGGGFGFFGGGGGGGGGBEDFGFDDFDDGFGDG6FBFGGDGD7DDDDFFGFD@EFFFFDEFC7DAFFDBD+9AFGGFFGFEB9CECEF?B>@BDGFAGDAFB=?BE>G?C*/99>043=(6(1)44<CE5
@M00200:205:000000000-AKKM3:1:1101:24723:9257 2:N:0:1
TACCCGGGTATCTAATCCTGTTCGCTCCCCACGCTTTCGAGCCTCAGCGTCAGTAATGGACCAGTATGTCGCCTTCGCCACTGGTGTTCTTCCGAATATCTACGAATTTCACCTCTACACTCGGAGTTCCACATACCTCTTCCATACTCAAGATAGCCAGTATCAAAGGCAATTCCAAGGTTGAGCCCTGGGCTTTCACCTCTGACTAAACTATCCGCCTACGCTCCCTTTCACCCCAGTAGTCAGT
+
CCCCCGGGGGGGGGGGGGGGGGGGGGGGGGGGGGGGGGGGGGGGGGGGGEGGGGGGGDGDGGDFFFGGGGGGGGGGGGGGGGFFECFGGGGGGGGGGGGGFFGGG?EEFFFGGFFFGF84,=DCCEGDGDDGGFGGGFFDFGGFGFG7=1=6DFGBB8DF,=DFFFGFFFFFFDDFFFFFFFCCDEF?FG+5AFGF?*@88)@=CA6585);A*;D);@D4:):);?G*03*8*.789-7>EFF?C<
@M00200:205:000000000-AKKM3:1:1101:14588:9257 2:N:0:1
TACGAGGGTATCTAATCCTGTTTGATCCCCACACTTTCGTGCCTCAGCGTCAGTTACAGCCTAGTAAGCTGCCTTCGCTATAGGTGTTCTTGACGATATCTAAGCATTTCACCGCTACACCGTCAATTCCGCCTACCTCATCTGTACTCTAGCCCATCAGTATCAATGCCACCCTCCCGGTTAAGCCGGGATATTTCAGCACTGACTTAATAGGCCGCCTACGCACCCTTTACGCCCAGTAGTCAGT
+
CCCCCGGGGGGGGGGGGGDGGGGGGGGGGGGG>FGGFGGGG>FGFGGGGGGGGGGFGGDFGGGGGCFFGGGGEFFFGGEEFFGGGGGGGGGGAEEEGGEGGGGGGGGGGGGGGGGFCFGFGGGGCEGGGGGGGGGGGFGBDFGFGFGFGFFGAF?*;EGFFFFFFF?AFC?DDDFFADD>F@=FFGGFFDG5*EEFFFFFC@E=@F@7C;*;78D6AGED979E@GDD<6BECF@1:6((.)95.79
@M00200:205:000000000-AKKM3:1:1101:3821:9289 2:N:0:1
TACAGGGGTATCTAATCCTGTTTGCTCCCCACGCTTTCGCGCCTCAGCGTCAGTTCCGGTCCAGTGAGCCGCCTTCGCCACTGGTGTTCCTCCCAATATCTACGCATTTCACCGCTACACTGGGAATTCCACTCACCTCTCCCGGTCTCAAGCCTCACAGTCTGACCGGCAGTTCCTCGGTTAAGCCGAGGGCTTTCACCCGTCACTTGCAAAGCCGCCTACGCGCCCTTTACACCCCGTCGTCAGTAGCT
+
CCCCCGGGGGGGGGGGGGGGGGGGGGGGGFFGGFGGGGGGGGGGGFDGGGGGGGFDGGGEGGFFGGGGG8FGGGGGGGGGGGGGGGGGFEFGFEFGGFGFGGFGDC7FCFGGGGGFDGGEEF@C=FGGGGFGGGGGGBG5*DDB8BGAGFCFGGGF?FDFFFFG*=+4@C>)9;FBCFDBGE78AEEA4>D4):6DF49@DFFFFFFEEFF?;;FF>DE;?=2:9EFG9584>AD:>(4:(4(3(16):))
@M00200:205:000000000-AKKM3:1:1101:4730:9295 2:N:0:1
TACTAGGGTATCTAATCCTGTTTGCTACCCATGCTTTCGCTCCTCAGCGTCAGTTTCAGTCCAGAGTGGCGCCTTCGCCACCGGTGTTCCTCCTAATATCTGCGCATTTCACCGCTACACTAGGAATTCCCCACTCCCCTCCTGAACTCACGTCAGAGCAGTATCGGATGGCGTCTCCGGGTTAAGCCCAGAGTTTTCACACCCGACTTACTCACCCGCCTACGAGCTCTTTAAACCCAATAGTCAGT
+
CCCCCGGGGGGGGGGGGGGGGGGGGGGGGGGGGGGGGGGGGGGGGGGGGGGGGGGGGGGGGGGGGGGGGGGGGGGGGGGGGFEGEEFGGGGGGGGGGGFGAFGCFGGGGGGGGGGFDGGGFGGGGGGGGGCFGGFGF?EDEGGFGFGEGF8DDGGDD?FFGGFGE>D>BGA5?AFFFFDBCCGGF7AF9DDAACFG6;7>;>4@9A=AF=EFFE6C()225((03*:)0;45?36=F@?0;)95?C31
@M00200:205:000000000-AKKM3:1:1101:21309:9311 2:N:0:1
TACTGGGGTATCTAATCCTGTTTGCTCCCCACGCTTTCGCACCTCAGTGTCAGTGTTGGTCCAGGTAGTCGCCTTCGCCACTGGTGTTCCTTCCTATATCTACGCATTTCACCGCTACACAGGAAATTCCACTACCCTCTACCACACTCTAGCCTGACAGTTCGAAATGCCGTTCCCAGGTTAAGCCCGGGGCTTTCACATCTCGCTTATCAAACCACCTACGCCCGCTTTATGCCCAGTCGTCAGTAGCT
+
CCCCCGGGGGGGGGGGGGGGGGGGGGGGGGGGGGGGGGGGGGGGGGGGGGGGGGGGGGGGGGGFGFGGGGEGGGGGGGGGGGGGGFGGGGGGGGGGGAFGGGGGGGGGGGGGGDGFGGGGGGGGGGGGGGGGGGGFGFGFFGGFGFGFGFGCGGGFBDCDFGEDF5?C?FDAFFFFFDG*@E=D?FGFFGEDFGGGFFGFFE5>====AA=AEFFFDCDFFFFF(=0::5;E<7<3+)6./(/3;7?67).
@M00200:205:000000000-AKKM3:1:1101:6262:9323 2:N:0:1
TACGAGGGTATCTAATCCTGTTTGATCCCCACGCTTTCGTGCCTCAGCGTCAATAAAACCATAGTAAGCTGCCTTCGCAATCGGTGTTCTGTGACATATCTATGCATTTCACCGCTACTTGTCACATTCCGCCTACCTCTAGTTCATTCAAGCTCATCAGTATCAAGGGCACTGCGATGGTTGAGCCACCGTCTTTCACCCCTGACTTCATAAGCCGCCTACGCACCCTTTAAACCCAATAGTCAGT
+
CCCCCGGGGGGGGGGGGGGGGGGGGGGGGGGGGGGGGGGGGGGGGGGGGGGGGGGGGGGGGGGGGGGGGGGGGGGGGFGGGGGGGGGGGGGGGFGGFGGGGGGGGGGGGGGGGGGFGGFFGGGGGGGGGGGCCCCEGFGFFGGFFFGFGFGGFGGDFGFBFFFGFFGGFGFFFEFB>FGEGGGGFGFBFDCFBGFGCEG*@=DC@5=E*>EC7=EE5CBAA@>?@EDGFF36<4@@EDF:B:7??CE
@M00200:205:000000000-AKKM3:1:1101:7788:9327 2:N:0:1
TACTGGGGTATCTAATCCCGTTCGCTCCCCCAGCTTTCGCGCCTCAGCGTCAGTAAAGGCCCAAGAAGCCGCCATCGCCACCGGTGTTCCGACTGATATCTACGCATTTCACCGCTACACCAGCCATTCCACTTCTCCCTGCCTCACTCAAGACTGCCAGTATGAGAGGACAAACCTGCGGTTGACCATCAGCCTTTCACCCCTCCCTTAATAGCCCCCCTACGCCCCCTTTAAACCCAATGATCATA
+
CCCCCGGGGGGGGGGGGGGGGGGGGGGGGGGDGFGGGGGGGGGGGGGGGGGGGFFCFGGFGGGG8<@FGGGGGGGGGGGGGFDGGGGGGFGCG7:<FEGGGGGGGGGGGGGGGGGFGGGGGFGGCEGFGGGGG,+8EFGDBFGFF?DFG?DFFD?DFG6:@:C=73+5*@@8?=F****3*@***,=*;7,*3,=;9C:77@@2((07;)*//*?C3*:(,//)(*:)1)426:2>F?,((())))))
@M00200:205:000000000-AKKM3:1:1101:25967:9343 2:N:0:1
TACTGGGGTATCTAATCCTGTTCGCTCCCCACGCTTTCGTGCCTCAGCGTCAGTTACAGCCTAGTAAGCTGCCTACGCAATCGGTGTTCTTGATGGTATCTATGCATTTCACCGCTACACCATCAATTCCGCCTACCTCGTCTGTACTCAAGCCTTACAGTATCAATGGCAGTTCCATCGTTGAGCGATGGGCTTTCACCACTGACTTATAAGGCCGCCTACGCACCCTTTACACCCAGTAGTCAGT
+
CCCCCGGGGGGGGGGGGGGGGGGGGGGGGGGGGGGGGGGFFGGGGGGGGGGGGFFFFAFGGCGGGGFCGDFGFGCGGGEEFGGGGGGGGGGF;FGGGGGGGG<FGGGGGGGGGGGEGGGGGFGGGGGGGGGCC+CFGFG8FEGFGFGFGFGG9DFFBFGFGGFGCFFDFGFDFEFFFFFFGGDCFGGFFGGFFGGG?ECE@5):CC;E@E=CF@FEFGF5A45/5??DDGF6>EF3C,25>C5)937
@M00200:205:000000000-AKKM3:1:1101:5383:9365 2:N:0:1
TACACGGGTATCTAATCCCGTTCGCTCCCCTAGCTTTCGCGCCTCAGCGTCAGTGTCAGCCCAGCAACCCGCCTTCGCCGCAGGTGTTCCTCTCGATATCTACGCATTTCACCGCTACACCGAGAATTCCAGTTGCCCCTTCTGCACTCTAGCCCCGCAGTATCGGCTGACCGTTCTGGGTTAAGCCCAGTAGTCAGT
+
CCCCCGGGGGGGGGGGGGGGGGGGGGGGGGGGGGGGGGGGGGGGGGGGGGGGGGGGGGGGGGGGGGGGGGGGGGDGGGGEGGGGFGFGGG,AFGGG8FGG8FGGGEGDGGGGGGGFGGGGGGGGGGGGGGCGGGGGGFGFFGGFGFGBGFDDFDGFFGDFEGFGF>@FEGAEFFBFFFGFGGGGFGGFFGFF=1B:6>
@M00200:205:000000000-AKKM3:1:1101:16298:9368 2:N:0:1
TACTAGGGTATCTAATCCCGTTTGCTCCCCTGGCTTTCGTGTCTCAGCGTCAGCGGATCCCCAGTCATCTGTTTTCACCGTCGGCGTTCCAAACGATATCTACGCATTTCACCGCTCCACCGTTTGTTCCGATGACCCCTGGATCGCTCAAGACCGCCAGTATGCCCGGCCGTTCCCCGGTTGAGCCGGGGGATTTCACGCGGGCCCTTAACGGTCCGCCTACACACGCTTTAAACCCAATAGTCAGCAC
+
CCCCCGGGGGGGGGGGGGGGGGGGGGGGGGGGGGGGGGGGGGGGGGGGGGGGGGGGGGGGGGGGGGGGGGGGGGGGGGGGGGDGGGGGGGGGGGGGGGGGGEFGGGGGGGGGGDGEGGGGGGGGGGGGGGGGGGGGGFGFFGFFFBDDFDCFGGGFFGGFGG7EEFFGDGDFFFFFFFGBC*54AFGF>4ED>CCC=):8?BB;((((1)64<>EE,95:1,898+)/C5(45<>7C:6<159-6)-).(
@M00200:205:000000000-AKKM3:1:1101:19719:9368 2:N:0:1
TACTCGGGTATCTAATCCTGTTTGCTCCCCACGCTTTCGCACCTCAGTGTCAGTATGAGCCCAGGTGGTCGCCTTCGCCACTGGTGTTCCTTCCTATATCTACGCATTTCACCGCTACACAGGAAATTCCACCACCCTCTGCCCTACTCTAGCTTGCCAGTTTTGGATGCAGTTCCCAGGTTGCGCCCGGGGATTTCACATTCAACTTAACAAACCACCTACGCGCGCTTTACACCCAGTAGTCAGT
+
CCCCCGGGGGGGGGGGGGGGGGGGGGGGGGGGGGGGGGGGCFGGGGGGGGGGGGGGGGGGCGGGGGGGGGGGGGGGGGGGGGGGAFGGGGGGGGGDFFGGGGGGGGEGGGGGGGGEGGGGGFEFGGGGGGGFGGGCE?GDFCFFGFGFGFGGFFFFFGGF@DFFD5AEDG8DFFFFFFGFAFF+9CGBDDDB>>EDFFFCEFFFACFB6;;EBFG>2DB:77>8/*:D<C<CEF33B;(/)495636
@M00200:205:000000000-AKKM3:1:1101:17570:9376 2:N:0:1
TACTGGGGTATCTAATCCCGTTCGCTCCCCTAGCTTTCGCGCCTCAGCGTCAGTGTCAGCCCAGCAACCCGCCTTCGCCGCAGGTGTTCCTCTCGATATCTACGCATTTCACCGCTACACCGAGAATTCCAGTTGCCCCTTCTGCACTCTAGCCCCGCAGTATCGGCTGACCTTTCCGGGTTAAGCCCGGAGATTTCACAGTCGACTTGCGGTGGCCGCCTACGCGCCCCTTAAGCCCAGTAGTCTGT
+
CCCCCGGGGGGGGGFGGGGGGGGGGGGGGGGGGGGGGGGGGGGFGGFGGGGGGGGGGGGGGGGGGGFGGGGGGGGGGGGGGGGGGGGGGGGGGGE8EFGGGGGGGGGGGG;FGGGFGGGGGGDGCEGGGGFGFEFGGFGD?EDFGFGFGFGFGDGEBGGF?8*C@>DG>,;CF5AFF5C>FEGGCE7?D4E;BGGFB3E<EFEDD93<);19?6EC;<B924,)(*097),3044)<??::4<<A)-6
@M00200:205:000000000-AKKM3:1:1101:7265:9385 2:N:0:1
TACAGGGGTATCTAATCCTGTTTGCTCCCCACGCTGTCGCGCCTCAGCGTCAGCAACAGCCCAGCAGGCCGCCTTCGCCACTGATGTTCTTCCCGATCTCTACGCATTCCACCGCTACACCGGGAATTCCACCTGCCTCTACTGTGCTCGAGCCCGACAGTTTAGAAGGCAGCCCTGCGGTTAAGCCGCAGGATTTCCCCCCCTACTTATCAGGCCGCCTACGCGCCCTTTATGCCCAGTAGTCAGT
+
CCCCCGGGGGGGGGGGGGGGGGGGGGGGGGGGGFGGGGGGGGGGGGGGGGGGGGGGGCDGGGGGGGFFGGGGGGGGGGGGGGG9FGGGGGGGGGGFGGFGGGGGGGGGGGGFFGGFGGGGGGEDGDGGGGGGGGGGGFGFFGGFGFFEGEEDECGEFGGAAD*<7AFFACFFFFFFFFDEEECFFFE)89??5C@D@)=@B>@B<?EF5EEF>:FCBGFB???>9EFG<C:2>DF);34444:ADFF
@M00200:205:000000000-AKKM3:1:1101:25598:9391 2:N:0:1
TACGGGGGTATCTAATCCTGTTCGCTCCCCACGCTTTCGCGTCTCAGCGTCAGTACCGTCCCAGAGTGCTGCCTTCGCCATGGGTGTTCTTCCCGATATCTGCGCATTTCACCGCTACACCGGGAATTCCACACTCCTCTTCCGGACTCTAGCCACACGGTTTCCATCGACGTCTCGAGGTTGAGCCTCGAGTTTTCACAACGGACCTGTGTGGCCGCCTACACGCGCTTTAAACCCAATAGTCAGTAGA
+
CCCCCGGGGGGGGGGGGGGGGGGGGGGGGGGGGGGGGGGGGGGGGGGGGGGGGGGFFGGGGGGGGGGGGGGGGGGGGGGG@FFGGGEGGGGGGGGGGGGGGGGGGGGGGGGGGGGFGGGGGGGDGGFGGGGGGGGGGFGEFGGEE5CBGFEC>;FFFGGE;?=DFFFFDGF2A@AFAFG>FFG7FCFAF<5>*2<FA7FEFFF0(.243<?>(4C:1DBFF?FF0:77)9:<A<2,*41<24ADABFD<)
@M00200:205:000000000-AKKM3:1:1101:15371:9398 2:N:0:1
TACGAGGGGTATCTAATCCGGATCGCTCCCCACGCTTTCGCTCCTGAGTGTCAGGACCAGTCCAGGATGCCGCCTTCGCCGCTGGTGTTCCTCCGGATCTCTACGCATTCCACCACTACACCCGGAATTCCGCATCCCCCTACTGGCCTCCAGTCCGCCCGTATCGCACGACCCTCCCCAGTTGAGCCGGGGCCTTTCACGCACGACGCGACGGACCACCTGCGAGCGCTTTAAACCCACTAGTCAGT
+
CCCCCGGGGGEGGGFGGGGGGGGGGGGGGGGGGGGECFGGGGGGGGCGGGGGGGGGGFGGGGGGGGGGGGGGGGGGGGGGGGGGGGGFGGGGGGGDGGGGFGFGEEGGDFGGGGGFGFFFGGGGGEGFFFGGGDGCDDFA?GGFGFG@FFFGGGGFFDGFGG)*=?DCDG>BBFFFFFGF:<C=8@FFECE:3>EDA<FCF@@F>2;BBFFF>9?E0*54:>B>9C>7C9(44)).A((((().4)--
@M00200:205:000000000-AKKM3:1:1101:20169:9413 2:N:0:1
TACTAGGGTATCTAATCCTGTTTGCTCCCCACGCTTTCGCACCTCAGCGTCAATATGTGTCCAGTGAGTCGCCTTCGCCACTGGTGTTCTTCCGAATATCTACGAATTTCACCTCTACACTCGGAATTCCACTCACCTCTCCACAATTCTAGCGATGCAGTCTTAAAGGCAATTCCGGGGTTGAGCTCCGGGCTTTCACCTCTAACTTACAAAGCCGCCTACGTGCGCTTTACACCCAATAGTCAGT
+
CCCCCGGGGGGGGGGGGGGGGGGGGGGGGGGGGGGGGGGGEFGGGGGGGGGGGGGGGGGGGGGGGGGGGGGGGGGGGGGGGGGGGGGGGGGGGGGGGGGGGGGFEGGGGGGGGGGFGFGGGGGGGGGGGGGGGGGGGFGBDFGFGFGEGFAFFD6DEGGFEFEFEDGGFGFFF<+DFF6?FCDGFGGAFGCBFGGGFFGEFFEECBCEFFFEFFGGFCE>>=DA(;BGGGFFFCA8B@DFFFEFEFF
@M00200:205:000000000-AKKM3:1:1101:26271:9421 2:N:0:1
TACAGGGGTATCTAATCCTGTTTGCTCCCCACGCTGTCGCGCCTCAGCGTCAGCAACGGCCCAGCAGAACGCCTTCGCCACTGGTATTCTTCCCGATCTCTACGCATTCCACCGCTACACCGGGAATTCCATCTGCCCCTACCGTGCTCTAGCTCGCCAGTCTGATCGGCAGCCCCGGGGTTGAGCCCCGGGATTTCACCAACCACTTAACGAGCCGCCTACGCGCCCCTTAAGCCCAATAGTCAGTAGA
+
CCCCCGGGGGGGGGGGGGGGGGGGGGGGGGGGGGGGGGGGGGGGGGGGGGGGGGGGGGGGGGGGGGGGGGGGGGGGGGGGGGGGGGFFGDCFGGGGGGGGGGGGGGGGGGGGGGEBDGEGGGGCFGGGGGGGGGGFFFGFFFFDFFGDGFFCFGGABGDECGAFFFGFFGEAF4@E>EDDGGG8A6*:BCDB3=*>AEFE<=@????FFFFFF>EEFGBF?<:8(279)1:7)6),;1(,,)-6AA444)
@M00200:205:000000000-AKKM3:1:1101:5380:9424 2:N:0:1
TACAAGGGTATCTAATCCTGTTTGCTCCCCACGCTTTCGCGCCTCAGCGTCAGATACGGGCCAGGAAGCCGCCTTCGCCACCGGTGTTCCTCTCGATATCTACAGATTTCACCCCTACACCGAGAGTTCCACTTCCCTCTCCCGCCCTCTAGCGAGGTAGTTTCGAGCGCCATTCCTCAGTTAAGCCAAGGGATTTCACACTCGACTTGCCAAGCCGCCTGCGCGCCCTTTATACCCAATAGTCAGTAGA
+
CCCCCGGGGGGGGGGGGGGGGGGGGGGGGGGGGGGGGGGGGGGGGGGGGGGGGGGGGGGGGGGGGGGGGGGGGGGGGGGGGGGEGGGGGGGGGGGGFGGGGGGGGGFGGGGGGGGFGGGGG8EG@GGGGGGGGFGD@DGFFGGFGFDBGFC7EGD>BC+9ECFGDFCCED>ADFF+=FGA@@9CFFC/;8F:4AEGFEGEB5=99@?;);3>EDGGFGF0(/1:;EBG>08):9<)<<(.8A49<A>9<2
@M00200:205:000000000-AKKM3:1:1101:17755:9438 2:N:0:1
TACTGGGGTATCTAATCCCGTTTGCTCCCCTGGCTTTCGTGTCTCAGCGTCAGCACACTCCCAGCTACCTGTTTTCACCATTGGCGTTCCAAATGATATCTACGCATTTCACCGCTCCACCATTTGTTCCGGTAGCCCCTAAGTGGCTCAAGCGACCCAGTATACCGAGCAGTTCCACGGGTGAGCCGTGGGATTTCACACGGTACTTAGGCCGCCGCCTACACACGCTTTATACCCAGTAGTCAGT
+
CCCCCGGGGGGGGGGGGGGGGGGGGGGGGGGGGGGGGGGGGGGGGGGGGGGGGGGGGGGGGGGGGGGGGGGGGGGGGGGGGFGGGGGGGGGGGGGFGGGGGGGGGGGGGGGGGGGADGGGGGGGGGGGGGGGDGGGFFGBFFGFGFDDGFGGGGGFAGGFGGEGFFGEFGB5B>D9FFGDDGGGFGGFFGGFFFCDFFGF):>DFFFFFFFB@BGGFGFF0=EFEGFGDC?9??E?FE(/6444>24
@M00200:205:000000000-AKKM3:1:1101:7133:9439 2:N:0:1
TACTGGGGTATCTAATCCCGTTTGCTCCCCACGCCTTCGCGCCTCAGCGTCAGGGTAGGCCCAGAGTCCCGCCTTCGCCACCGGTGTTCCTCCCGATATCTACGCATTTCACCGCTACACCGGGAATTCCACCCCCCTCTTTGGTACTCTAGCTTGCCAGTTTCATGCGTCGTTCCTCGGTTAAGCCGGGGGCTTTCCCACATGACTTAGCAGCCCCCCTCCACGCCCTTTAAACCCAGTAGTCAGTAGA
+
CCCCCGGGGGGGGGGGGGGGGGGGGGGGGGGGGGGGGGGGGGGGGFGGGEEGGGGGGGGGGGGGGGCGGGGGGGGGGGGGGGGGGGGGGGGGGGGGGEEGGGGGGGDCGGGGGGGEDD9BGGGGGDEGGGGGGGGCC>E@FGGFGFGAFCFGGGFFFGFFCGFGEADFB>ABF2;AFF9;FED7+>FB)8CE>CF4*)<<B64<ADFF24<22(:8(1<6(4:@:EFG)*))-4)(;((.624A>A<9)4
@M00200:205:000000000-AKKM3:1:1101:3802:9442 2:N:0:1
TACAAGGGTATCTAATCCTGTTTGCTCCCCACGCTTTCGTGCCTCAGTGTCGGTGCTGGTCCAGGCAGTCGCCTTCGCCACAGATGTTCCTCCCGATCTCTACGCATTTCACTGCTACACCGGGAATTCCACTGCCCTCTACCGCACTCTAGCTCGCCAGTATCCAATGCCATTCCCAGGTTGAGCCCAGGGCTTTCACATCAGACTTAACAAACCACCTACGCACGCGTTAAACACAATAGCCAGT
+
CCCCCGGGGGGGGGGGGGGGFGGGGGGGGGGGGGGGGGGGGGGGGGGGGGGEDGGGGGGGGGGGGFFGGGGGGGGGGGGGGGG<FGGGGGGFGGGDGGCGADFFFGGGGGGGGG?DGGGGGGGG7EGGGGFGGGG8FFGFFGGFGFGFGB8BAFD>EGGBDGEFEFFGFGFFFFFFFA7?FC7+*49CFFCEFGEG<7;;*>AE=EEF=EE?>9DC2C/05>@)(42/)230/<<)=(23.6)))6;
@M00200:205:000000000-AKKM3:1:1101:15164:9448 2:N:0:1
TACTGGGGTATCTAATCCTGTTCGCTCCCCACACTTTCGCTCCTCAGCGTCAGGTAATGCCCAGAGAACCGCCTTCGCCACCGGTGTTCCTCCTGATATCTGCGCATTTCACCGCTACACCAGGAATTCCGTTCTCCCCTGCATACCTCTAGTCTGCCCGTATCGGAAGCAAGCACTGAGTTAAGCCCAGTGTTTTCACTCCCGACGCGACAAACCGCCTACGAGCCCTTTACACCCAATAGTCAGT
+
CCCCCGGGGGGGGGGGGGGGGGGGGGGGGGGGGGGGGGGGGFGGFGGGGGGGGGGGGGGGGGGGGGGGGGGGGGGGGGEGGGGGGDGGGGGGGGGGGGGGGGGGGGGGGGGCGDEFGGGGGGGGGGGGGGGFFGGGGFGFFGGFGFGFGFGGGGGFFGGAGGFG@<C:AGFEFFFFFFGFFFGF>EEFA>AFFFEFFCFE6@2@A>@>>@F@F@GGBDA7DFFB@EFGFG>A<).3C?1774644<A
@M00200:205:000000000-AKKM3:1:1101:17696:9469 2:N:0:1
TACACGGGTATCTAATCCTGTTTGCTCCCCACGCTTTCGCGTCTCAGCGTCAGTAACGTCCCAGCGAGCTGCCTTCGCAATTGGTGTTCCTCCTGATATCTGCGCATTTCACCGCTACACCAGGAATTCCACTCGCCTCTTCCGTACTCAAGCCCGACAGTATCCACCGGCATCCGAGGGTTGAGCCCCCGACTTTCACAGCGCACTTACCGGACCGCCTACACGCGCTTTCAACACAATAGTCCGTTGAC
+
CCCCCGGGGGGGGGGGGGGGGGGGGGGGGGGGGGGGGGGGGGGGGGGGGGGGGGGGGGGGDGGGFGGGGGGGGFGGGGGDEGGFGG@FEFGGGGFFAFC?FDEEBEGDGDBGFGDDGFEFFFGDGCFGGGGGGGGCEDE)?FFFGFD)3=,+@DGFFEGDGGCF*CCCA>@=3@AEFF4BCDCGACFAFGCED>:;@)<?E;6(269@9@EF>9::,18((,3)4=DD37845>D);(4)6-.))-,)-2)
@M00200:205:000000000-AKKM3:1:1101:24782:9482 2:N:0:1
TACAAGGGTATCTAATCCTGTTTGCTCCCCACGCTTTCGTGCATGAGCGTCAGTGCAGGCCCAGGGGATTGCCTTCGCCATCGGTGTTCCTCCGCATATCTACGCATTTCACTGCTACACGCGGAATTCCATCCCCCTCTGCCGCACTCCAGCCGTGCAGTCACAAATGCAGTTCCCAGGTTGAGCCCGGGGATTTCACATCTGTCTTACATAACCGCCTGCGCACGCCTTATACCCAATAGTCAGT
+
CCCCCGGGGGGGGGGGGGGGGGGGGGGGGGGGGGGGGGGGGGGGGGGGGGGGGGGGGGGGGGGGGGGGGGGGGGGGFGGGGGCFGGGGGGGGGGGGGGGGGFGGGGGGGGGGGGFCGGGGGDGDFCGGGGGGGGGGGFGFFCFBGFGFGFE6EFDB5CFFGGFGEF?CFEFEFE+BFFD>EGDG5:@FD7*@ECFFFFGFFBF?CC4C5@.<E<FF(:3;;;@>@GEC*2:2>BA)33(80-6ABA<
@M00200:205:000000000-AKKM3:1:1101:25668:9493 2:N:0:1
TACCCGGGTATCTAATCCTGTTTGCTCCCCACGCTTTCGTGCCTCAGTGTCAGTGCTGGTCCAGGTGGCCGCCTTCGCCACGGATGTTCCTCCCGATATCTGCGCATTTCACCGCTACACCGGGAATTCCACTCGCCTCTACCGTCCTCTAGCCCGGCAGTATCCACCGCACGCCCGAGGTTGAGCCTCAGGTTTTCACGGCAGACTTACCGAACCGCCTACACGCCCTTTATGCCCAATAGCCAGT
+
CCCCCGGDGGGGGGGGGGGGGGGGGGGGGGGGGGGGGGGGGGGGGGGGGGGGGGGGGFDGGGGGGGGGGGGGGGGGGGGGGGEBFFGGGGGGGGGEGGGGGGGDGGGGGGGGEEGEGGFFGGGGGGGGGGGGGGGGGFGEFGGFGDG=FFFGGGGB>CD>CFEGEFFGFGFA>AFFF4C;FFCFAFGFFDFAF6CDF3F7(76>D@F33>12(4C:1CB3((,58C)1>704))));5:??A)).47
@M00200:205:000000000-AKKM3:1:1101:26186:9501 2:N:0:1
TACGCGGGTATCTAATCCCGTTCGCTCCCCTAGCTTTCGCGCCTCAGCGTCAGTGTCAGCCCAGCAACCCGCCTTCGCCGCAGGTGTTCCTCTCGATATCTACGCATTTCACCGCTACACCGAGAATTCCAGTTGCCCCTTCTGCACTCTAGCCCCGCAGTATCGGCTGACCGTTCCGGGTTAAGCCCGGAGATTTCACAGTCGACTTGCGGTGGCCGCCTACGCGCCCCTTATACCCAGTAGTCAGT
+
CCCCCEGGGGGGGFGGGDFGGGGGGGGGGGGGGGGGGGGGGEGGGGGGGGGGGGGGGGGGGGGGGGGGGGGGGGGGGGGGGGGGGGGGGGGGGGGGGGGGGGGGGGGEGGFGGGGFDFGGGGGGGEDGGGGGGDFFDFGFFDGFGFGFCFGG;FGEFGD5CFEFFFGF>EFB>9BFFFGEGGGGFG+85CEFEFGGFFFCEFFF?6B?FAB96,8=?G37?<?842)9D):02)4:?()42>DFB>A9
@M00200:205:000000000-AKKM3:1:1101:8423:9504 2:N:0:1
TACCCGGGTATCTAATCCTGTTTGATCCCCACGCTTTCGTGCCTCAGCGTCAATAAAACCATAGTAAGCTGCCTTCGCAATCGGTGTTCTGTGACATATCTATGCATTTCACCGCTACTTGTCACATTCCGCCTACCTCTAGTTCATTCAAGCTCATCAGTATCAAGGGCACTGCGATGGTTGAGCCACCGTCTTTCACCCCTGACTTAATAAGCCGCCTACGCACCCTTTACACCCAGTAGTCAGT
+
CCCCCGGGGGGGGGGGGGGGGGGGGGGGGGGGGGGGGGGGGGGGGGGGGGGGGGGGGGGGGGGGGGGGGGGGGGGGGGGGGGGGGGGGGGGGGGGGGGGGGGGGGFFGGGFFGGGFGGGGGGFDFFGGGGGGDEGGFFGEFGGFGFFEGFFGGGGFFGFFGGFGD?FFDD?ABDF>AFGFGGGGFGGFF=EAAGGG?EF*:A>DDFFFFFEEEFGF=C94>B495??DC478CC=(*59344575;6
@M00200:205:000000000-AKKM3:1:1101:13929:9509 2:N:0:1
TACGAGGGTATCTAATCCTGTTTGCTCCCCACGCTTTCGCGTCTCAGCGTCAGTACCGTCCCAGCAAGCTGCCTTCGCCATTGGTGTTCCTCCCGATATCTGCGCATTTCACCGCTACACCGGGAATTCCACTTGCCTCTTCCGGACTCGAGCTCGACAGTATCCACCCGCCTCCCGGGGTTGAGCCCCGGGCTTTCAGAGCGGACTTATCGAGCCGCCTACACGCGCTTTATACCCAGTAGTCAGT
+
CCCCCGGGGGGGGGGGGGGGGGGGGGGGGGGGGGGGGGGGGGGGGGGGGGGGGGGGGGGGGGGGGGGGGGGGGGGGGGGGGGGGGGGGGGGGGGGGGGGGGGGGGGGGGGGGGGGFGGGGGGGGGGGGGGGGGGGGFFGFFGGFGBGBGFGDGGGFFG69EC=FEFGGFGFFFFFFFFDEGG4DAECFFGGFA5CCF39?3139>F9?BFFFFFGG1CBB<??F,:>D)/-4<BB>FF((.66><).
@M00200:205:000000000-AKKM3:1:1101:3768:9509 2:N:0:1
TACTAGGGTATCTAATCCCGTTCGCTCCCCACGCTTTCGCACCTCAGTGTCAGCTCCGAGCCAGTCCGCTGATTTCTCCTTGGGTGTTCCTGCCGATCTCTACGCATTTCACCACTACACCGGCAATTCCACGGACCTCTCTCGGGCTCAAGTCAGGCAGTCTGCTGTGGCCTCCGGCAGTTAAGCCACCGGCTTTCACACGGCACTTGCCCCACCACCTGCGTGCCCTTTACACCCAGTAGTCAGTCGAT
+
CCCCCGGGGGGGGFGGGGGGGGGGGEGGGEGGGGGGGGGGGGGGGFGGGGGGGGGGGGGGGGGGGGGGGGGGGDGGGGGGGGGGGGGGGGGGGGGDGGGGFGGGGGDFEFGGGGFF?FCFF8EGEGGGGADFGGGGGFGFFGGFG5D=?D9DGGGFFGGFGGFGCFCFFGFDFBFBE>59?9B:8A=FFFDEFGGGF>CF=>BFF>@3);6@0(=:(:>D@F@><G;D<73<)<A(?682:4)-544)((-
@M00200:205:000000000-AKKM3:1:1101:12664:9515 2:N:0:1
TACCCGGGTATCTAATCCCGTTTGCTCCCCTGGCTTTCGCGCCTCAGCGTCAGAAGAGGTCCAGCGCGCCGCTTTCGCCACCGGTGTTCCTTCGGATATCTACGCATTTCACCGCTCCACCCGAAGTTCCGCACGCCCCTGCCTCCCTCGAGGCCGCCGGTATCCAAGGCACTTCTCCAGTTGAGCTGGAGGCTTTCACCCCGGACCTGGCGGCCCGCCTACGCGCCCTTTCAGCCCAATAGTCAGT
+
CCCCCGGGGGGGGGGGGGGGGGGGGGGGGGGGGGGGGGGGGGGGGGGGGGGGGGGGGGGGGGGGGGGGGGGGGGGGGGGGGGGGGGGGGGGGGGGDGGGGGGGGGGGGGGGGGGGFGGGGGGGGGGGGGGGGGGGCFEGFFGGFGFGFGFGDD>F>BGGB8<9FEFGGF=;?F8FFFFGFFGF>FFFAFGGFFGGGFFGFFFFFFFFFB?FF69ECBGFFFF?>FG>D<5?)4)5:E?<0:446<2.
@M00200:205:000000000-AKKM3:1:1101:22454:9545 2:N:0:1
TACACGGTATCTAATCCCGTTTGCTCCCCTAGCTTTCGCGGATCAGCGTCAGTTATGGTCCAGAAGGCCGCCTTCGCCACCGGTATTCCTCCAGATATCTACGCATTTCACCGCTACACCTGGAATTCTACCTTCCTCTCCCATACTCAAGCTTCCCAGTATCAGACGCAGTTCCCAGGTTAAGCCGGGGGATTTCACGTCTGACTTAGATGGCCGCCTACGCGCTCTTTAAACCCAGTAGTCAGT
+
CCCCCGGGGGGGGFGGFGGGGGGGGGFGGGFGGGFGGGGGDGGGGGGGGGGGGGGGGFGGGGGGGGGGGGGEGGGGGFFGGGGGGGGGFGFGGGGGGGGGGGGGGGFGGGGFGGGFGGGGGGGGGGFFGGGGGGGEGFGFFGGFFFGFGFGGGGGFFGGFGFEGFFGGFGFFFEFFFF6FDGFFFGGFBDG>DGGGFEG@DFFFFF5EEEFFEDFGBDFDFF0A1*09CFA>47?FC:74<4ADFA
@M00200:205:000000000-AKKM3:1:1101:18395:9556 2:N:0:1
TACCAGGGTATCTAATCCTGTTTGCTCCCCACGCTTTCGCGCCTCAGCGTCAGATGTGGGCCAGGAAGCCGCCTTCGCCACCGGTGTTCCTCTCGATATCTACAGATTTCACCCCTACACCGAGAGTTCCACTTCCCTCTCCCACCCTCTAGCGAGGTAGTTTCAAGCGCCATTCCTCAGTTAAGCTGAGGGCTTTCACACTTGACTTGCCAAGCCGCCTGCGCGCCCTTTAAGCCCAGTAGTCAGT
+
CCCCCGGGGGGGGGGGGGGGGGGGGGGGGGGGGGGGGGGGGGGGGGGGGGGGDGGGGGGGGGGGGGGGGGGGGGGGGGGGGGGGGGGGGGGGGGGGGGGGGGGGGFAFFGGGGGGFGGGGGGGGGE@FGGGGGGGEGFGDFFGFGFDDGFDGFD6@BG?FFFFGECFDDGFFDEFFFFGFGGGGFGGFAGGED6FFFFGEEFEB:>FFE9=E@DGG@DBF32>BFEDDDD;3))73C:43:4<))66
@M00200:205:000000000-AKKM3:1:1101:9100:9560 2:N:0:1
TACCCGGGTATCTAATCCCGTTTGCTACCCACGCTTTCGTGCCTTAGTGTCAGGAATGAGCCAGTTATCTGCCTACGCCATCGGTGTTCCTCCCTATATCTACGGATTTCACTCCTACACAGGGAATTCCAATAACCTCTCTCATCCTCTAGCTTTGCAGTTCAAGTAATGTTTATTCGGTTGAGCCGAACGCTTTCACTACTTGCTTACAATGCCACCTACGCAACTCTTTAAACCCAGTAGTCAGT
+
CCCCCGGGGGGGGGGGGGGGGGGGGGGGGGGGGGGGGGGGGGGGGFGGGGGGGGGGGGGGGGGGGGGGGGGGGGGGGGGGGGGGGGGFCFGGGGGGGGGGGGGGGGGGGGGGGGGF694ADGGGGGGDGGGFFGGGGF?DFGGFGFGFGF8@GGGFDGGBFGFGFFGFFG7EFFFFFBCDFGDCDFG>>>E>FGGGAEC<EFFFF@EE@CB*;68<@CC8:EA?@E5C8+AEE*6@C2(-7648***0
@M00200:205:000000000-AKKM3:1:1101:28613:9568 2:N:0:1
TACCCGGGTATCTAATCCTGTTCGCTCCCCACGCTTTCGTGCCTCAGCGTCAGTTACAGCCTAGTTAGCTGCCTACGCAATCGGTGTTCTTGATGCTATCTATGCATTTCACCGCTACAGCATCAATTCCGCCAACCTCGTCTGTACTCAAGCCTATCAGTATCAATGGCAGTTCCATCGTTGAGCGATGGGCTTTCACCACTGACTTAATCGGCAGCCTACGCACCCTTTATACCCAATAGTCAGT
+
CCCCCGGGGGGGGGGFGGGGGGGGGGGGGGGGGGGGGGGGGEGGGGGGGGGGGGGGGGGGGGGGGGGGGGGGGGGGGGGGGGFEGGGGGGGGGFGG9FFGGGGFGGGGGGCFGGGBDFFFGFFCFGGGGGGGGGDFDFF=DGGDFFFCFFGFG8DFFGG?FGFGEFDFF,6)3;FDFFG>DDFG?,CEFGEFFGCFF<E8=CB@*@@EE@5*)7C*:4A5)06?@GADFG:=96/)<;;@)177CE<
@M00200:205:000000000-AKKM3:1:1101:15439:9587 2:N:0:1
TACAAGGGTATCTAATCCCGTTCGCTCCCCTGGCTTTCGCGTCTCAGCGTCAGCAGGCGTCCAGGACCGCGCTTTCGCCACGGGCGTTCCTTCCGATCTCAACGCATTTCACCGCTCCACCGGAAGTTCCCGGTCCCCCTACGCCCCTCCAGGCCGGTCGTATCGAGGCCCCTTCCCCGGTTGAGCCGGGGGCTTTCAGCTGCTCGACGTGCCGGCCCGCCTCCACGCCCTTTCAACCCAATATCCAGTC
+
CCCCCGGGGGGGGFGGGGGGGGGGGGGGGGGGGGGGGGGGGGGGGGGGGGGGGGGGGGGGGGGFGGGGGGGGGCGGGGGGGGGFGGGGGGGGGGGGGGGGGFGGGGGGGGGGGGGEGGFGGGGEEGFGGGGGGGGGGFGFFGGFGFG=DED?CCC?BC?5:6:D=FC=ACEFFFFFAFG)=*/2)<CBB5=7B=5C?AFA<2>3)2,3128:8(*:975;>?(.(2)1*9(,.)))38?0(30)).))6)
@M00200:205:000000000-AKKM3:1:1101:11629:9599 2:N:0:1
TACAAGGGTATCTAATCCTGTTTGCTCCCCACGCTTTCGCGTCTCAGCGTCAGTACCGTCCCAGCGAGCTGCCTTCGCCATTGGTGTTCCTCCCGATATCTGCGCATTTCACCGCTACACCGGGAATTCCACTCGCCTCTTCCGGACTCTAGCCCGACAGTATCAACCGGCTTTCAAGGGTTGAGCCCTTGACTTTCACAGCTGACTTACCGGACCGCCTACACGCTCTTTAAGCCCAATAGTCAGT
+
CCCCCGGGGGGGGGGGGGGGGGGGGGGGGGGGGGGGGGGGGGGGGGGGGGGGGGGGGGGGGGGGGGEGGGGGGGGGGGGGGGFGGGEGGGGGGGDC>FGGGFGGGGGGDGGGGGGFDG9FDECGGCCFGGGGFGGGDFGFFGGFGBGBGFGGGGGFFGDFGGFG<FGGFDEAD=FFFFC:FGGGFGGFAGFFFCGCC<F?A@E@<FEFEFF<FFGG0C>0(128387C5F2)).<:F0?(:<<22:B
@M00200:205:000000000-AKKM3:1:1101:26542:9605 2:N:0:1
TACAAGGGTATCTAATCCTGTTTGCTCCCCACGCTTTCGCACCTCAGCGTCAGATCTGGACCAGTTAGCCGCCTTCGCCACTGGTGTTCTTCCCAATATCTACGAATTTCACCTCTACACTGGGAATTCCACTAACCTCTTCCAGCCTCTAGAAATCCAGTATCGAAGGCAATTCTGGAGTTGAGCTCCATGATTTCACCCCCGACTTACCAATCCGCCTACGTGCGCTTTAACCCCAATAGTCCGT
+
CCC@CGGGGGGGGGGGGGGGGGGGGGGGGGGGGGGGGGGDCFGGCFFGGGGCC<@FGFGGGFFGFFGG9@@FGGGGGGGGDDFFGGGGGGGGGGFAFEGGF8C:F,ADGGFGCCFFGGFGG,@E?EGGGGGG8EGGGFGEFGGF;@DFG52?;=919FGFG89D=5=6*D:DFEFD+06D@DD7DFA?*0,?8EDEFECE8A858@BA;*:8)@FF>CDF=>AA=F6C/9B:**00;((6)97))(,
@M00200:205:000000000-AKKM3:1:1101:8364:9620 2:N:0:1
TACTCGGGTATCTAATCCTGTTTGCTCCCCACGCTTTCGCGCCTCAGCGTCAGTTCCGGTCCAGTGAGCCGCCTTCGCCACTGGTGTTCCTCCCAATATCTACGCATTTCACCGCTACACTGGGAATTCCACTCACCTCTCCCGGTCTCAAGCCTCACAGTCTGACAGGCAGTTCCTCGGTTAAGCCGAGGGCTTTCACCCGTCACTTGCAAAGCCGCCTACGCGCCCTTTACGCCCAGTAGTCAGT
+
CCCCCGGGGGGGGGGGGGGGGGGGGGGGGGFEGGGGGGGGGGGGGGGGGGGGGGGGGGGGGCGGGGGGGGGGGGGGGGCCEGGGGGGGGGGAFGGGGFGGGFEFCECFGGGFGEGFGGFGGGGGGGGGF8=ADEDEF?EEFCFEGEGFGFGGGGGFFGGFCFEGFFGGFGFFFFFFCF>DGGGF>EGE>DE>ECEFFFC=>@9@?@EFE9>E4;?E9GFDDDFD@EF:<FB4A:?6C114><:2<24
@M00200:205:000000000-AKKM3:1:1101:10225:9622 2:N:0:1
TACCGGGGTATCTAATCCCGTTCGCTCCCCTGGCTTTCGTGTCTCAGTGTCAGTACACCCCCAGCGAGCTGTCTTCACCATTGGCGTTCCAGATGATATCTACGCATTTCACCGCTCCACCATCTGTTCCGCTCGCCCCTGAGTGCCTCAAGACGACCAGTATACCGAGCAGTTCCACGGTTGAGCCGTGGGATTTCACAAGGTAATTAGCCATCCACCTACACACGCTTTATATCCAATAGTCAGT
+
CCCCCGGGGGGGGGGGGFFGGGGGGGGGGGGGFGGGGGGGGGGGGGGGGGGGGGGGGGGGGGGGGGGGGGGGGGGGGGGGGGGFGGGGGGGGGGFFFGGGGGGGGGGGGGGGGGGDGFGDGFGGFGGGGGEGGGGGGDEDFGFFGFGFGFFGFGGEEGCA<FEGFFGGAE>5FFFFFF5@FEGGFGGEBGEEFDCFFC?CFF274**88BE;8EEE;*;((5;53C5<79;>CF.9C<@36>F)).6
@M00200:205:000000000-AKKM3:1:1101:19270:9628 2:N:0:1
TACAGGGGTATCTAATCCCGTTCGCTCCCCTGGCTTTCGCGTCTCAGCGTCGGCACACCCCCAGCGACCTGTCTTCACCTTCGGCGTTCCAAGCGATATCTACGCATTTCACCGCTCCACCGCTTGTTCCGGTCGCCCCTGAGTGGCCCAAGATCCCCAGTATGCCCAGCGGTTCCACGGTTGAGCCGTGGGATTTCACAAGACACTTAGGGATCCGCCTACACGCGCTTTAAGCCCAGTAGTCAGTAGCT
+
CCCCCGGGGGGGGGGGGGGGGGGGGGGGGGGGGGGGGGGGGCGGGGGGGGGGGGGGCFGGGGGGGGGGGGGGGGGGGGGG8FACEGGGGGGG=7FBFEEGGGGGGGGGGGGGGGGEGGGGGCGGEGGGGGGDCGDGE>ED?@CFG59C>BFG,;?9FGGFGG<CEF42AFEFEFFFFFC4CGGFFGGFE)C>FGGGFFGC)6@DF@:<9AF(4?FFFF>0:B?FBE5C7><AAFF>FBBB2<B>2).5)-)
@M00200:205:000000000-AKKM3:1:1101:13887:9629 2:N:0:1
TACTGGGGTATCTAATCCTGTTTGCTCCCCACGCTGTCGCGCCTCAGTGTCGGCTCTTGAGCTCTCGCGAGCTCACCGCCCAGCAGACCGCCTTCGCCACTGGTGTTCTTCCGGATCTCTACGCATTCCACCGCTACACCCGGAATTCCATCTGCCTCTACGGTGCCCTAGCGACACAGTTGCCATGGCCGATCAGGGGTTGAGCCCCCGACTTTCACCACGGCCTTATGCCGCCCCCTCCGCGCCCTTTT
+
CCCCCGGGGGGGGGGGGGGGGGGGGGGGGGGGGGGGGGGGGGGGGGGGGGGGGGGGGGGGGGGGGGGGGGGGGGGGGEGEGGGGFGGGGGGGGGGGGGGGGGGGCFEGGGGGGGGFDFGGDGGGFGGGGGGGGGG7CFFDFGCDGFGFFFFGCFGFFGGFGGFGCAGEFCA@B=D>A4CFE?CFFGFAAFGDECC=06C866@@@D;@@>(17?7<4DFB01(8>E?*:*.86;F(:91(,4:991;B:2)
@M00200:205:000000000-AKKM3:1:1101:10650:9634 2:N:0:1
TACTCGGGTATCTAATCCCGTTTGCTCCCCTGGCTTTCGCGCCTCAGCGTCAATGCCGGTCCAGGATGCCGCCTTCGCCACCGGTGTTCCTCCAGATATCTACGCATTTCACCGCTACACCTGGAATTCCGCATCCCTCTCCCGGATTCAAGCCGACCAGTCTCGGACGCAGTTCCCGGGTTGAGCCCGGGGATTTCACGTTCGACTTAGCCGGCCGCCTACGCGCCCTTTAAACGCCATAGTCAGTAGA
+
CCCCCGGGGGGGGGGGGFGGGGGGGGGGGGGGGGGGGGGGGGGGGGGGGGGGGGGGGGFGGGGGGGGGGGGGGGGGGGGGGGGGGGGGGGFFGGGGGGGGGGGGEGGGGGGGGGGBGFGGFGGGGGGGGGGGGGGCGFGFFDFEGDDAGFGGGGGFFGGF;FEGFFGGFGEB>CFFFFGDE5?*;CGFAGGFFGGGFFG=@F@FD;7(>A>:>BGC>:><::636=7<D*,4.6)-/(-4<?<2<26<2-
@M00200:205:000000000-AKKM3:1:1101:9980:9635 2:N:0:1
TACTCGGGTATCTAATCCTGTTTGCTCCCCACGCTTTCGTGCATGAGCGTCAGTCTTGACCCAGGGGGCTGCCTTCGCCATCGGTGTTCCTCCACATCTCTACGCATTTCACTGCTACACGTGGAATTCTACCCCCCTCTGCCAAACTCTAGCCTTGCAGTCTCCATTGCCATTCCCAGGTTAAGCCCGGGGCTTTCACAACAGACTTACAAAACCGCCTGCGCACCCTTTATACCCCGCAGTCAGTCCAC
+
CCCCCGGGGGGGGGGGGGGGGGGGGGGGGGGDGGGGGGDGGGFGFDFGGGGEGGFD@CE<FFF<<::FFFGGGGGGGGGGDGEGGGGGGGGGGCGDGGGGGCFGGDEFFFGFFFGFCFEDGFEDC9EGGCDFCFGGGFGFFFGFD6FFGF98DD89DFGFGGCGF+=,19AA7AFFFFG9F9=F7CFFD*;>*=4;F?FEB=4(05>E=E@=*-=?(:B;=0(>6E=DFC)7.7)974((27,.)-.)).)
@M00200:205:000000000-AKKM3:1:1101:8549:9639 2:N:0:1
TACGGGGGTATCTAATCCTGTTTGATCCCCACGCTTTCGTGCCTCAGCGTCAATGACTCTGTAGTGAGCTGCCTTCGCAATCGGTGTTCTATGTCATATCTAAGCATTTCACCGCTACATGACATATTCCGCTCACCTCCCGAGTATTCAAGACCTGTAGTATCAACGGCAGTTCCGAAGTTAAGCTTCGGGATTTCACCACTGACTTACAAACCCGCCTACGCACCCTTTATACCCAATAGTCAGTAGA
+
CCCCCFGGGGGGGGGGGGGGGGGGGGGGGGGGGGGGGGGGGGFGGGGGGGGGGGGGGGGGGGGGGGDGGGGGGGGGGGGGGGGGGGGGGGGGGGGGGGGGGGGGGGGGGGGFGGGFGGGFGGGFFFGGFGGD>>DFGFGF>EE>@F@DCF:EFGGFFGGFFFB@DFGGBD>AFFFADE7ACGFGFFG9ADDFFGGGFE,9>BFF=B=<CF@=75:=54?823(06C>C7<@EC<79@<0(6;CC7)9C2-
@M00200:205:000000000-AKKM3:1:1101:19086:9671 2:N:0:1
TACCAGGGTATCTAATCCCGTTTGCTCCCCTGGCTTTCGCGTCTCAGCGTCGGCACACCCCCAGTCACCTGTCTTCACCTTTGGCGTTCCAAGCGATATCTACGCATTTCACCGCTCCACCGCTTGTTCCAGTGACCCCTGAGTGGCCCAAGACCGCCAGTATGCCCAGCGGTTCTGCGGTTGAGCCGCAGGATTTCACAAGGCCCTTAACGATCCGCCTACACGCCCTTTAAACCCAGTAGTCAGTCGCC
+
C@CCCGGGGGGGGGGGGGGGGGGGGGGGGGGGGGGGGGDGGGGCGGGGGDGGEGGFCECFDEGCFFFGGGGGGGGGEGGGGGACFDGGGFDFDG@FG7?FDGGDG>FGGGAFGBE9C8,A@CEEEFGFGGEC==AC,;ED5D?DE5=D?BG6@DF>B>>*@+0CCFDGFGE=>)9FFFDAC5C4*>F>6DC))==C+*=C)676(3;83..(2;C8(*580=EFFG)1<2,)).548(.5-4)6))).(((
@M00200:205:000000000-AKKM3:1:1101:7991:9681 2:N:0:1
TACGAGGGTATCTAATCCCGTTCGCTACCCTGGCTTTCGCGCCTCAGCGTCAGTAGAGATCCAGCACGTCGCTTTCGCCACCGGCGTTCCTTCCGATATCTACGCATTTCACCGCTCCACCGGAAGTTCCACATGCCCCTACCTCCCTCAAGACGACCAGTATCAAAGGCACTGCTCCAGTTAAGCTGGAGGATTTCACCCCTGACTTGATCACCCGCCTACGCGCCCTTTATACCCAATAGTCAGT
+
CCCCCGGEGGGGGGGGGAGGFGGGGGGGGGGGGGGGGGFGGGGGGGGGGGGGGGGGGDGGGG?FGFGGGGGGGGGGGGGGGGGGGGFEFGGGGGGGGGGGGGGGGGGDFGGFEEGFGGCFGGC7BEGEGGGGG?FFGFFFFGGFGFGFGFFFFFGBEGGAFCAGCFDGA>ABFFA>BFGF@DC7@AEFF7EDF?@C=?FFF@113;AEF3).7@68>DB<;@(22CEGCC)64<4>C)-472.5<A>
@M00200:205:000000000-AKKM3:1:1101:23527:9692 2:N:0:1
TACGCGGGTATCTAATCCTGTTTGCTCCCCACGCTTTCGTGCATGAGCGTCAGTGTTGGCCCAGAAGGCTGCCTTCGCCATCGGTGTTCCTCCACATCTCTACGCATTTCACCGCTACACGTGGAATTCCACCTTCCTCTGCCACACTCTAGCCACGTAGTTTCGAGCGCAATTCCCAAGTTAAGCCCGGGGATTTCACACTCGACATGCGCGGCCACCTCCGCACACTTTAAGCCCAATAGTCAGT
+
CCCCCGGGGGGGGGGDFGGGGGGGGGGGGGGGGGGGGGGGGGGGGEGGGGGGGGGGGGGGGGGGGGGGGGGGGGGGGGGGGGGEGGGGGGGGGGGGGGGGGGGGGGGGGGGGGGGFGGGGGGGGGGGGGGGGGGGGGFGFFGGFGFGFGFGGGFGD>BD?EGFGFFFGEGFFFB>FFFGFF:;FFGFFDGEDBEG=+9FEB389->6@<37;B>GE1CF((.459:)9*25>249>F?(4).<>A44
@M00200:205:000000000-AKKM3:1:1101:14223:9701 2:N:0:1
TACGGGGGTATCTAATCCCGTTTGCTCCCCTGGCTTTCGCGCCTCAGCGTCAGAAGAGGTCCAGCGCCTCGCCTTCGCCACCGGAGTTCCTGTCGATATCAACGCATTTCACCGCTCCACCGACAGTTCCAGACGCCCCTACCCTCCTCGAGACTCGCAGTATCCGCGGCACTTCCCCGGTTGAGCCGGGGGCTTTCACCACAGACTTGCGGACCCGCCTACGCGCCCTTTACACCCAATAGTCAGTAGA
+
CCCCCGGGGGGGGGGGGGGGGGGGGGGGGGGGGGGGGGGGGGGGGGGGGGGGGGGGGGGGGGGGGGGGGGGGGGGGFGGGGGGGGGGGGGGGGGGGCGGGGGGGGGGEGGGGGGGFGGGGGGGGGGGGGGGGGGGGEFGF>FCFGFGDGF7CFGGF>EDFEGFGFFGGFGEFFEFFFFG:FEGGFGGF>GD5>EGCF4CA?B?F7:?<BA;199EG0C@:?<1@0CDG)98>A)34C21<>A<AA44))6
@M00200:205:000000000-AKKM3:1:1101:14367:9701 2:N:0:1
TACTAGGGTATCTAATCCTGTTCGCTCCCCACACTTTCGCTCCTCAGCGTCAGGTAATGCCCAGAGAACCGCCTTCGCCACCGGTGTTCCTCCTGATATCTGCGCATTTCACCGCTACACCAGGAATTCCGTTCTCCCCTGCATACCTCTAGTCTGCCCGTATCGAAAGCAAGCCCTGAGTTAAGCCCAAGGTTTTCACTCCCGACGCGACAAACCGCCTACGAGCCCTTTAAACCCAATAGTCAGTAGA
+
CCCCCGGGGGGGGGGGGGGGGGGGGGGGGGGGGGGGGGGGGGGGGGGGGGGGGGGGGGGGGGGGGGGGGGGGGGGGGGGGGGGGGGGGGGGGGGGGGGGGGGGGGGGGGGGGGGGFGGGGGGGGGGGGGGGGGGGGFFGFFGGFGFFFGFFGDFGFFGGFGGDFFFGGEGFFFBAFFF?FGFFFFGGFFCGFFCFGFFGEFDFB2>AFF2537@FFBGD11=151E8C*9224>BFC63,8><AA<A92<
@M00200:205:000000000-AKKM3:1:1101:20960:9720 2:N:0:1
TACTGGGGTATCTAATCCTGTTTGCTCCCCACGCTGTCGCGCCTCAGCGTCAGCACGGGGACAGATTGCTCTGCCCCCTTCCGGCCCAGCAGACCGCCTTCGCCACCGGTGTTCTTCCGGATCTCTACGCATTCCACCGCTACACCCGGAATTCCGTCTGCCCCTACCGTGCTCCAGCCCAACAGTCGCCCACGCCGATCCGGCGTTGAGCCCCGGACTTTCACGCGAGCCTTATCCAGCCGCCTACGCGC
+
CCCCCGGGGGGGGGGGGGGGGGGGGGGFGGGGGGGGGGGGGGGGGGGGGGGGGGGGGGGGGGGGGGGGGEGGFGEFGEFFGGGDEEGGGGGFGGGGGGGGF?FGGGGGCGDGEFGDGGGDEGDGGGGGGGGCDGGGGFCAAGG?@FD@D>C*DFCFFGF>@C>FBFGCDGFFFE;A6AGF>CGGF<F>A3EBD5=FB623;;4(-4,2604:<08827)))))038)1)7;7<))6+6<??>B6((11904
@M00200:205:000000000-AKKM3:1:1101:8107:9725 2:N:0:1
CGGGGGTATCTAATCCTGTTTGCTCCCCACGCTTTCGTGCATGAGCGTCAGTACAGGTCCAGGGGATTGCCTTCGCCATCGGTGTTCCTCCGCATATCTACGCATTTCACTGCTACACGCGGAATTCCATCCCCCTCTACCGTACTCTAGCTATGCAGTCACAAATGCAGTTCCAAGGTTAAGCCCTGGGATTTCACACCTGTCTTACATAACCGCCTGCGCACGCTTTACACCCACTAGTCAGT
+
CCCCCGG,EFGG9FGGGGGGGGGGGGGGGGGGGGGGGGFGGGGGGGEGGGEGGGGGGGGGFGGGGGGGGGGGGGFEGGGGGFFGGGGGGGGGGGGGGGGGGGGDGGGGGGGGGGGFGGDGGGE+C@FGGGGEGGGEGF9EFGGFEFFECFGFGGGFFFGF9FFC8AF9CFFFFFFF**AFGG7>4DGF4*7?ACG@68?>BECEFF4CBFF8==:C@D:6(39D0=>DG7>5<19?*2(5--):>
@M00200:205:000000000-AKKM3:1:1101:26026:9732 2:N:0:1
TACTGGGGTATCTAATCCTGTTTGCTCCCCACGCTTTCGCACCTCAGCGTCAATACCAGTCCAGTGAGCCGCCTTCGCCACTGGTGTTCTTCCGAATATCTACGAATTTCACCTCTACACTCGGAATTCCACTCACCTCTCCTGGATTCAAGCGATGCAGTCTTAAAGGCAGTTCCGGAGTTGAGCCCCGGGCTTTCACCTCTAACTTACAAAGCCGCCTACGTGCGCTTTAAACCCAATAGTCAGT
+
CCCCCGGGGGGGGGGGGGGGGGGGGGGGGGGGGGGGGGFEGGGGGGGGGGGGGGGGGGGGGGGGGGGGGGGGGGGGGGGGGGGGGGGGGGGGGGGGGGFGGGFFE@CFGGGGFGGFGGGGGGGGGDGGGGGFFGDGGFGFFFEDDFGEFDE?FDCD?E?FGGFGFFDGFGF56;DFEEGFGGGCF?@FEGGFFGGGFEGEEDE:AEECEFF=3=GGFGFFFFFABG:C3:().9;3C?FD34<C<49
@M00200:205:000000000-AKKM3:1:1101:5222:9747 2:N:0:1
TACCCGGGTATCTAATCCTGTTCGCTCCCCACGCTTTCGCTCCTCAGCGTCAGTATCGGCCCAGAGACCCGCCTTCGCCACCGGTGTTCCTCCTGATATCTGCGCATTTCACCGCTACACCAGGAATTCCAGTCTCCCCTGCCGAACTCCAGTGATGCCCGTATCGACCGCACGCCCACAGTTAACCTGCAAGTTTTCCCGGCCGACGCGACACCCCGCCTACGAGCCCGTTACACCCAAAAGTCAGT
+
CCCCCGGGGGGGGGGGGGGGGGGGF@FGGGGDGGGGGGGGGGGGGGGGGGGGGGGGGGGGGGGFGEFGGGCGGGGGGGGEGGGCFGGCGGGGGF8FCDAFDGG7FEGGGGFGG>6?DEGGG?FEDC,@FFGFFFCEFFGD?CGFGBGBF?,=3=CCFE??C?)0:5FDEDFBEFFFA)552>8CA,:B;CCAA11=+1+7399(6467;339695*7)5((,()(*8)/)4:,22);61(.(.-442.
@M00200:205:000000000-AKKM3:1:1101:11834:9749 2:N:0:1
TACAGGGGTATCTAATCCTGTTTGCTCCCCACGCTGTCGCGCCTCAGCGTCAGCCACTGCCCAGCGGGCCGCCTTCGCCACTGGTGTTCTTCCGGATCTCTACGCATTCCACCGCTACACCCGGAATTCCACCCGCCTCTACAGTGCTCGAGTCCCCCAGTTCGCACGGCCGATCCGGGGTTGAGCCCCGGACTTTCACCACACGCTTGAAGAACCGCCTACGCGCCCCTTAAGCCCAGTAGTCAGT
+
CCCCCGGGGGGGGGGGGGGGGGGGGGGGGGGGGGGGGGGGGGGGGGGGGGGGGGGGGGGGGGGGGGGGGGGGGGGGGGGGGGGGGGGGGGGGGGFGGGGGGGGGGGGGGGGGGGGFGGGGGEEGFGGGGGGGCEDGDAECFGGFGFGEGFGGGGGFFGGBDGEGFFGG>GFFBBFFFEGFFEDGFGGFFG=D5EFDFFGF<<??BBBB<(5>):GG0C5:(,4@;EDC)1(34<92F324A>AA<24
@M00200:205:000000000-AKKM3:1:1101:11312:9750 2:N:0:1
TACAGGGGTATCTAATCCTGTTTGCTCCCCACGCTTTCGCACATGAGCGTCAGTATTGGTCCAGGAAGTCGCTTTCGCCACTGATGTTCCTTCCGATATCTACGCATTTCACCGCTACACCGGAAATTCCACTTCCCTCTCCCATACTCTAGCAATGCAGTCTCGAATGCAGTTCCCAGGTTAAGCCTGGGGATTTCACACCCGACTTGCAAAGCCGCCTACGCGCGCTTTAAACCCAATAGTCAGTAGAC
+
CCCCCGGGGGGGGGFGGGGGGGGGGGGGGGGGGGGGGGGGGGGGGGFGGGGGGGGFGGGGGGGGGGGGGGGGGGGGGGGGGGGGGGGGGGGGGGGCGGGGGGGGG6FEGGGGGGGFGGGGGGGGGCGFGGGGGGGCFFGFFCFFGFGFGFGCGGDFFFGFCFDCDDF?DGFFFFFFFFGFGGG8BFGFFFCE5ECFFFGE@>FFABF=BFFEFBGG=DDF=5@FBDDG)8=E?<<@E(/68)-)4)64AF)
@M00200:205:000000000-AKKM3:1:1101:25068:9774 2:N:0:1
TACAAGGGTATCTAATCCTGTTTGCTCCCCACGCTTTCGTGCCTCAGCGTCAGTATCGGGCCAGTGAGCCGCCTTCGCCACTGGTGTTCTTGCGAATATCTACGAATTTCACCTCTACACTCGCAGTTCCACTCACCTCTCCCGAACTCAAGATCTTCAGTATCAAAGGCAGTTCTGGAGTTGAGCTCCAGGATTTCACCCCTGACTTAAAGACCCGCCTACGCACACTTTAAACCCAGTAGTCAGT
+
CCCCCGGGGGGGGGGGGGGGGGGGGGGGGGGGGGGGGGGGGGGGGGGGGGGGDGGGGGGGGGEGGGGGGGGGGGGGGGGGGGGGGGGGGGGFGGGGGGGGGGGGG8?DFGGGGGGFGFGGGGGGCEEGFGGCFGGFGFGEFGGF>BCDGF?DFFGFFFCFG@9FF7D8@FFFFFFFA8FFGGGGFGG9FGGFFF:CFFC=@ADB58BFFCC*>@D8AGF=DBDFFG);00=?57)3C;?;)47377C
@M00200:205:000000000-AKKM3:1:1101:7659:9800 2:N:0:1
TACGGGGGTATCTAATCCCGTTCGCTCCCCTGGCTTTCGTGTCTCAGCGTCAGACAAGACCCAGTGTGCCGCTTTCGCCACCGGCGTTCCTTCCAATATCAACACATTTCACCGCTCCACTGGAAGTTCCGCACACCCCTGTCTTGCTCGAGCCGGACAGTCCAGAGCGCAATGCCCCGGTTGAGCCGAGGCCTTTCACACCCTGCTTGTCCAGCCGCCTCCACCCCCCTTCTACCCACTAGTCAGTAGA
+
CCCCCGGGGGGGGGGGGGGGGGGGGGGGGGGGGGGGGGGGGGGFGGGGGGGGGGGGCGGGGGGGGGGGGGGGGGGGGGGGGGGGGGGGGGGGGGGGGGGGGFGFGGGGGG9EFCG>CFFGGD8@FGFEGGGGGGGGGAGDAGGFGFG7<EGCGG7*9CDFGGFGF4>F48>=ABF8FFC>CEG4AFF>:DEBFFCCF2FA?BB:???B2:AA<)<A>D><13(7(;>D)/4(564-;<((5).))-64AA
@M00200:205:000000000-AKKM3:1:1101:12894:9815 2:N:0:1
TACGGGGGTATCTAATCCTGTTTGCTCCCCACGCTTTCGAGCCTCAGCGTCAGTAATGGACCAGTATGTCGCCTTCGCCACTGGTGTTCTTCCGAATATCTACGAATTTCACCTCTACACTCGGAGTTCCACATACCTCTTCCATACTCAAGATAGCCAGTATCAAAGGCAATTCCAAGGTTGAGCCCTGGGCTTTCACCTCTGACTAAACTATCCGCCTACGCTCCCTTTATACCCAATAGTCAGT
+
CCCCCGGGGGGGGGGGGGGGGGGGGGGGGGGGGGGGGGGGGGGGGGGGGGGGGGGGGGGGGGGGGGGGGGGGGGGGGGGGGGGGGGGGGGGGGGDGGGGGGGGFFGGGGGGGGGGFGGGGGGGGGGGGGGDFFGGGGFGFFGFFGFGFGFFGGGGFFDGFGFEGFFGGFGFBFFFFFFGFGGCFFFGFFGFFACFGFEEBE@EBAEA4@EE<B?FFDCEFF:@E@GFGGGFEC<6?CEDF;9?EE9C
@M00200:205:000000000-AKKM3:1:1101:16524:9872 2:N:0:1
TACAGGGGTATCTAATCCCGTTCGCTCCCCTGGCTTTCGCGCCTCAGCGTCAGAAGAGGTCCAGCAGGTCGCTTTCGCCACCGGCGTTCCTTCCAATATCAACGCATTTCACCGCTCCACTGGAAGTTCCACCTGCCCCTACCTCCCTCCAGCCGATCCGTATCCAAGGCCCTTTTCCGGTTAAGCCGAAAGATTTCACCCCGGACGTGATCGACCGCCTACGCGCCCTTTACACCCACTAGTCAGTAGA
+
CCCCCGGGGGGGGGGGGGGGGGGGGGGGGGGGGGGGGGGGGGGGGGGGGGGGGGGGGGGGGGGGGGGGGGGGGFGGGGGGGGGGGGGGGGGGGGGGGGGGGGGGGGEGGGGGGGGFGGGGGEECFGFGGFFGGGGGGFGDFGGFGFGFGFGGGGGDFGGFFGFGEFF?9FFFF5AFFAC>FC7CFDGFE4:AFGGGFFGFD;@699B<@<@CFFGEBGF:?4:>>GFG<C2><6<78(-277<A<96)6)
@M00200:205:000000000-AKKM3:1:1101:27614:9873 2:N:0:1
TACAGGGGTATCTAATCCTGTTTGCTCCCCACGCTGTCGCGCCTCAGTGTCAGTATCTGCCCAGCAGGCCGCCTTCGCCACCGGTGTTCTTCCGGATCTCTACGCATTCCACCGCTACACCCGGAATTCCGTCTGCCCCTACCGTGCTCCAGCCCAACAGTCGCCCGCGCCGATCCGGGGTTGAGCCCCGGACTTTCACGCAAGCCTTATCGAGCCGCCTACGCGCCCTTTACACCCACTAGTCAGTACA
+
CCCCCGGGGGGGGGGGGGGGGGGGGGGGGGGGGGGGFFFGGGGGFGGGDGGGFFFFGGGGGGGGGGGGGGGGGDEFGGGDFGGG=7B@FFGGGGGGFGGGGGGF+=FCFADFFGGE6CFCFGGGEE8DFGFDD8D;?FGFFGGE@DDDDFC?=D76FEC?<+:=>>DE5EFFE2?;AE5)<C/>)>C>:<:))=97@)+624496:7)3<<0238?6C>(,8:84=55/0444)),2(((.59))65))-
@M00200:205:000000000-AKKM3:1:1101:16954:9879 2:N:0:1
TACTGGGGTATCTAATCCTGTTTGCTCCCCACGCTTTCGTGCATGAGCGTCAGTGTTATCCCAGGGGGCTGCCTTCGCCATCGGTATTCCTCCACATATCTACGCATTTCACTGCTACACGTGGAATTCTACCCCCCTCTGACACACTCTAGCCGTGCAGTCACAAATGCAGTTCCCAGGTTGAGCCCGGGGATTTCACATCTGTCTTGCACAACCGCCTGCGCACGCTTTAAACCCAATAGTCAGTAGC
+
CCCCCGGGGGGGGGGGGGGGGGGGGGGGGGGGGGGGGGGGGGGGGGGGGGGGGGGGGGGGEGGGGGDDDGGGGGGGGGGGGGGGGGGGGGGGGGGGGGDFGFGGGGGGGGGGGGGFGGGGGGFEGFG8BFFGGGGGGFGDFGGFGFGFGFGCADGFEGGDGGFF<:8=@FFEAEFFFFCFFCF?CGFFFGGFECFCB*CCEFFF>5<<4@7BEFGG>GF21693:?3C*1=E3)7=E:?1.)5555:)))
@M00200:205:000000000-AKKM3:1:1101:18088:9881 2:N:0:1
TACTCGGGTATCTAATCCTGTTTGCTCCCCACGCTTTCGCGCCTCAGCGTCAGGACCGGGCCAGGGGGCCGCTTTCGCCACCGGTGTTCCACCCAATATCTACGAATTTCACCTCTCCACTGGGTATTCCACCCCCCTCTCCCGGCCTCCAGCCCGCCAGTCTCCGGCGCACCTCCGGGGTTGAGCCCCGGGCTTTCACGCCGGACTTGGCCGGCCGCCTACGACCCCTTTACACCCAATCATCAGT
+
CCCCCGGGGGGGGGGGGGGGGGCGGGGGGGGGDGGGGGGG:FGGGGGGGGGGGG?EGEG@FGGGFGGCFGGGEGGGGGGGGGGGGGGGGG;EF?7FFFGGGGGGEFFGGGGGGGGFCGGGA,DGFGGGGGF98C+@EBGFFG63+@GFGFGFCFCEEG>@GFEGEDCEEGFFF85FBE:><C37?CFF>D5>BGCC@AF2::0(39(,),7)49EE9CEFBF()(/09*73)64A7C(41,))).,5
@M00200:205:000000000-AKKM3:1:1101:7667:9884 2:N:0:1
TACCGGGGTATCTAATCCTGTTCGCTCCCCACGCTTTCGTGCCTCAGCGTCAGTCACAGCCTAGTAAGCTGCCTACGCAATCGGTGTTCTTGAGGGTATCTAAGCATTTCACCGCTACACCCTCAATTCCGCCTACCTCGTCTGTACTCAAGCCCCCCAGTATCAACGGCGGTTCCGGGGTTGAGCCCCGGGCTTTCCCCGCTGACTTAAGGGGCCGCCTCCGCCCCCCTTCAACCCACTAGTCAGTATAC
+
CCCCCGGDGGGGGGGFGFGFGGGGGGGGGFFGDCFFFG:FFGGGGFFF@FCCFGFCGGFGGGGGGGGGGGFGGGECFGGDGFFGE@FGFCF?,EEEFGGGDFF@8DGCGG9FG>EDCFFGG=FFGEGGGGGGGG>FDFE>?88:ADD>DFF6FFF>BEC5@7*9;EGG*@>595?>?476FGGCA@FF6/>>>=F*;4+:0601(.9-<)))12:?9D7?(277(:5>)14(<4<BE0(,()..-).-).)
@M00200:205:000000000-AKKM3:1:1101:20395:9892 2:N:0:1
TACGCGGGTATCTAATCCCGTTTGCTCCCCTAGCTTTCGCGCCTCAGCGTCAGTACGCGTCCAGAGAGCCGCCTTCGCCACCGGTGTTCCTCCCAATATCTACGCATTTCACCGCTACACTGGGAATTCCGCTCTCCTCTCCGCGACTCAAGCCGGATAGTTTCCGAAGCGGGTCCCCGGTTGAGCCGGGGGATTTCACGTCTGACTTAGATGGCCGCCTACGCGCCCTTTATGCCCAGTAGTCAGT
+
CCCCCGGGGGGGGGGGGGGGGGGGGGGGGGGGGGGGGGGGGGGGGGGGGGGGGGGGGGGGGGGGGGGGGGGGGGGGGGGGGGGGGGGGGGGGGGGFGFGGGGGGGGGGFGGGGGGFGGGGGGGG=FGFGGGGGGGGGFGFFGGFGFGFGFGGGGGFFG7FGCEGFBDGFG;2?BBFFFGFFEGFFFC:>GGFBGGG?AG<BB:B9><<<9>4A?CC>DE?08?E;EFGDC:2)428@8::).644><
@M00200:205:000000000-AKKM3:1:1101:9996:9894 2:N:0:1
TACCCGGGTATCTAATCCTGTTCGCTCCCCACGCTTTCGCGCCTCAGCGTCAGTACCGTTCCAGCGAGCTGCCTTCGCCATTGGTGTTCCTCCTGATATCTGCGCATTTCACCGCTACACCAGGAATTCCACTCGCCCCTCCCGGACTCAAGCCAGACAGTTTCCAGCGGCATTCACAGGTTGAGCCTGTGACTTTCACACCGGACTTATCCGACCGCCTACGCGCGCTTTACACCCAGTAGTCAGT
+
CCCCCGGGGGGGGGGGGGGGGGGGGGGGGGGGGGGGGGGGGGGGGGGGGGGGGGGGGGGGGGGGGGGGGGGGGGGGGGGGGGGGFGGGGGGGGGGGGGGGGGGGGGGGGGGGFGGFGFGGGGGGGGGGGFFGCFFGCDGDB+ABE>C>GFCFGGCAFFGA@DEGFFGGFGFFF3:BBFD9FFDFAACAFGGFFGGG6@FFFF@13;BFE<.98?GE>DB1:7:>9EDG5*24<AA:?3?>F4:)6).
@M00200:205:000000000-AKKM3:1:1101:5648:9898 2:N:0:1
TACTGGGGTATCTAATCCTGTTTGCTCCCCACGCTTTCGCGCCTCAGCGTCAGTGTCGGTCCAGATGGCTGCCTTCGCCCTCGGTGTTCTTCCCAATATCTACGAATTTCACCTCTACACTGGGAATTCCACCATCCTCTCCCGAACTCGAGTCGACCCGTCTCAAATGCGGTTCCCAGGTTGAGCCCGGGGCTTTCACATCTGACGCGGCCGACCGCCTACGCGCCCTTTCTACCCAATAGTCAGTCGAC
+
CCCCCGGFEGGGGGGDEEGGGGGGGGGGGGGGGGGGGGGGGGGGGFGG>FEGGGGGGGGGGGGGGGGGGGCFGGGGGGGGCGDCFEGE?EGCDFGFGGGGGEGGGFCEFG;GECDFFG=FEC@B@EBFGFGGGGGGGDGBFGGFCBGBGEGGGF639EGFGGFGBB?78A?)<>BFFC>*3@3CFFG5@95?BG7CF?FFFFEE?=((,,3>>;EEFGFF114@;EBG)2?)54A);5?B:2.))66)(((
@M00200:205:000000000-AKKM3:1:1101:13702:9905 2:N:0:1
TACGGGGGTATCTAATCCTGTTCGCTCCCCACGCTTTCGTGCCTCAGCGTCAGTACCAGCCTAGTCAGCTGCCTTCGCAATCGGGGTTCTGGATGCTATCTATGCATTTCACCGCTACAGCATCCATTCCGCCAACCTCGTCTGGACTCAAGCCCGCCAGTATCCAGGGCAGTTCCACAGTTGAGCTGTGGGCTTTCACCCCGGACTTAACGGGCCGCCTACGCACCCTTTATACCCAGTAGTCAGTCGAT
+
CCCCCGGGGGGGGGGGGGGFGGFGGGGGGGGGGGGGGGGFFEGGGGGGGGGGGGGGGGGGGGGGGGGGGGGGGGGGGGGGGGGGGGGGGGGGGGGGGGGGFGGGGGGGGGGGGGGFGEGGGGGGGGGGGGGEGGGGGFG>FGGFGFGFGFGGGGGFEEDFG?@F@69:9E5A6A+BAFFFCDFGFGFF8CGDFFCGA*,079@229;3CC<;90B?@DFF::?EFGFG3C04><9.A2:3<A5<6<-)42,
@M00200:205:000000000-AKKM3:1:1101:10829:9913 2:N:0:1
TACTAGGGTATCTAATCCTGTTCGCTACCCACGCTTTCGCTCCTCAGCGTCAGGTAAGGCCCAGAGAGCCGCCTTCGCCACCGGTGTTCTTCCTGATATCTGCGCATTCCACCGCTACACCAGGAGTTCCGCTCTCCCCTGCCTACCTCTAGTCTGCCCGTATCGGAAGCAGGCTCGGAGTTGAGCTCCGAGTTTTCACTCCCGACGTGACGAACCGCCTACGAGCCCTTTATACCCAGTAGTCAGT
+
CCCCCGGGGGGGGGGGGGGGGGGGGGGGGGGGGGGGGGGGGGGGGGGGGGGGGGGGGGGGGGGGGGGGGGGGGGGGGGGGGGGGGGGGGGGGGGGGGGGGGGGGGGDGGGGGGGGFGGGGGGGGFGGGGGGGGGGFFFGFFGGFGFGFGFFGGGGFFGGFGGFGFFDGFGFFFFFFFFGFGGG>FGGFFGGFFEFFACFFFFFFDFFBDDFFFFGGFGF?::?FFD5C55>AB9>)A53329<>A>D
@M00200:205:000000000-AKKM3:1:1101:12271:9920 2:N:0:1
TACAGGGGTATCTAATCCTGTTTGCTCCCCACGCTGTCGCGCCTCAGTGTCAGTAACTGCCCAGCAGGCCGCCTTCGCCACCGGTCTTCCTCCGGATCTCTACGCATTCCACCGCTACACCCGGAATTCCGCCTGCCCCTACAGTACTCGAGCCTGACAGTCGGCATGGCCGACCCGGGGTTGAGCCCCGGGCTTTCACCACACCCTTATCACGCCACCTACGCGCCCTTTAAGCCCAGTAGTCAGT
+
CCCCCGGGGGGGGGGGGGGGGGGGGGGGGGFFCGGGGGGGGGGGGGGGGGGGGGGGGGGGGGGCGGGGGGGGGGGGGGGGGGGGGEFGGGGGGGGGGGGGGGGGGGGGGG;FGGGFGGF=DGGE:EGGGGGGGGGGFFGFFGGBDDD7D>,@EGGFFGGF<CDGAEGGAGFAEFB>ADGEFD7<FGGFFGGBFGFGFEGFFF;?FF:?D>A4<<FEBGF1::?@9CBG)C3494A2F6652<>4:>A
@M00200:205:000000000-AKKM3:1:1101:18978:9931 2:N:0:1
TACTCGGGTATCTAATCCCGTTTGCTCCCCTGGCTTTCGCGCCTCAGCGTCAGTGTCGGCCCAGCAACCCGCCTTCGCCTCAGGTGTTCTTCCCAATATCTACGCATTTCACCGCTACACTGGGAATTCCGGTTGCCCCTTCCGCACTCTAGCTCGGCAGTTTCGAGAGCCGTTCCGGGGTTGAGCCCCGGGCTTTCACTCCCGACTTGCCGTGCCGCCTACGCGCCCTTTAAACCCAGTAGTCAGT
+
CCCCCGGGGGGGGGGGGGGGGGGGGGGGGGGGGGGGGGGGGGGGGGGGGGGGGGGGGGGGGGGGGGGGGGGGGGGGGGGGGFGGGGGGGGGGGGGGGCFGGGGGGGGGGGGGGGGFGGGGGGGGFGGGGGGG8CGGAFGFFDGFGFGFGFGGGCFEEGDFE=EGA9FGFGFFEFFCE*;?FEGCFGGFADGF>==9FEGF<3<90:B0)94;?FGCBGE??F053=5>9*)<>>DFE?:>9A<B<AB
@M00200:205:000000000-AKKM3:1:1101:22376:9932 2:N:0:1
TACGAGGGTATCTAATCCGGTTTGCTCCCCCAGCTTTCATCCCTCACCGTCGAGCGCGTTCTGGCAAGCCGCCTTCGCCACTGGTGGTCTTCAATGGATCAGAGGATTTTACCCCTACCCACTGAGTACCGCCTGCCTCTCCCGCCTCCTAGCCTTGTAGTATCCTCCGCAGCCCATCTGTTAAGCAGCTGGATTTAACGGAAGACTTGCAAGACCGGCTACGGATGCTTTATACCCAGTAGTCAGT
+
CCCCCGGGGGGGGGGGGGGGGGGGCG<FFFGGCGGGGGGEFGGGGG?GGGGEF7,@FGEEGGDGGGGGG7FGGGGGGGCG:=FGFFCGGGGGF?EFEEFG@FFFDEGGFADEGFGFFG8E9EEFGGGFGGGG+CGGFFGEFGDEGB>AGF89DGGB539;D9CFEFFFFGFB58@*0@7BFFC7CF,;4*,;ACF?=>G@>(-52>EF**78*7BFFCB9?=@)(*)2::?C?)97C?0:2:<<)64
@M00200:205:000000000-AKKM3:1:1101:20163:9935 2:N:0:1
TACAGGGGTATCTAATCCCGTTCGCTACCCTAGCTTTCGCGCCTCAGCGTCAGTTGAGATCCAGCATGCCGCTTTCGCCACTGGCGTTCCCTCCGATATCAACACATTTCACCGCTCCACCGGAAGTTCCACATGCCCCTAGCTCCCTCAAGCGCTGCAGTTTCGCAGGCGATTCCACGGTTGAGCCGGTGGGATTTCACCTTCGACTTGCAGCGCCGCCTACGCGCTCTTTAAACCCAATAGTCAGT
+
CCCCCGGGGGGGGGGGGGGGGGGGGGGGGGGGGGGGGGGGGGGGGGGGGGGGGGGGGGGGGGGGGGGGGGGGGEGGGGEGGGGGGGCEEGGGGGGCEGGFFGFGGGGGGGGGGGGEGGFGGGEGGGDFFGGGGGCFFFGFFFFDAFFBGFGGGDGFFGFFAF7<ABGG5CDAEFFFFFGFGGGGFEGFFD?EFC6CF5FEFF@833<<D<C).;:=6)5764:<1:39C9)6)64<C<:6::):A>).
@M00200:205:000000000-AKKM3:1:1101:13057:9935 2:N:0:1
TACTCGGGTATCTAATCCCGTTCGCTCCCCTAGCTTTCGCGCCTCAGCGTCAGTGTCAGCCCAGCAACCCGCCTTCGCCGCAGGTGTTCCTCTCGATATCTACGCATTTCACCGCTACACCGAGAATTCCAGTTGCCCCTTCTGCACTCTAGCCCCGCAGTATCGGCTGACCTTTCCGGGTTAAGCCCGGAGATTTCACAGTCGACTTGCGGTGGCCGCCTACGCGCCCTTTCTACCCAATAGTCAGT
+
CCCCCGGGGGGGGGGGGGGGGGGGGGGGGGGGGGGGGGGGGGGGGGGGGGGGGGGGGGGGGGGGGGGGGGGGGGGGGGGGGGGGGGGGGGGGGGGFFCEFGGGGGGGGFGGGGGGFGGGGGDEGGGGDGFGGGGGGGFGFFGGFFFGEGFGGGDDBEGGBEGEGFFGGFGFFFEFCFDGEGGGF89FFFGGEFGGGCFGCEFF0<FD?FFF>;@GF@CDB:<BDBE>9D):0)6<AFF<(43:A<4<4
@M00200:205:000000000-AKKM3:1:1101:15505:9938 2:N:0:1
TACTCGGGTATCTAATCCCGTTTGCTCCCCACGCCGTCGTGGCTCAGTGTCAGGTCACGGCCAGGGCGCCGCTTGCGCCACTGGTATTCCTCCCGATATCTACGCATTTCACCACTACACCGGGAATTCTACGCCCCCCTCCGTGCCTCCAGTCGGTGTGTCTACCGCGACCTCGCCGCGAGAAGCGCGGCGCTTTCACACGGCACATCACCGACCCCCTACCCCCGCCTTATACCCAATCGTCAGTAGA
+
CCCCCGGGGGGGGGGGGGGGGGGGGGGGGGGGGGGGGGGGGGGGGGGGGGGGGGGGGGGGGGFGGGFFGGGGGCGGGGGGGGGGGGGGGGGGGGGGGGGGGFGGGGGGGGGGGGGFGG?FGGGGGEFFFFCGGGGGGEGFEGGFGFGEFFGDGGGDEGGDGG4@CACE58ABAEFFBAGB*:)77CEFF3CDE=C5F<F489099BB2:68<36EE19@14?7F0C>G)18)5:<:FB1:((4:FBF<).
[truncated: 43,071,568 more chars]
