# Supplementary material for: Responses of rhizosphere soil bacteria to 2-year tillage rotation treatments during fallow period in semiarid southeastern Loess Plateau
Source: PeerJ. 2020 May 5;8:e8853. doi: 10.7717/peerj.8853 (PMC7207221; doi:10.7717/peerj.8853)
Supplement: Supplemental Information 23 [file peerj-08-8853-s023.gz › G2'L1.R2.fastq]

@M00200:207:000000000-ALC1F:1:1102:18485:13512 2:N:0:5
TACAGGGGTATCTAATCCGGTTCGCTCCCCTGGCTTTCGCGTCTCAGCGTCAGGATCGGCCCAGTCGGCCGCCTTCGCCACTGGTGTTCCTCCCGATATCTGTCCATTTCACCGGTACACCGGGAATTCCACCGACCTCTACCGTCCTCAAGTCCGCCAGTATCGGATGCGATTTCTGGGTTAAGCCCAGAGCTTTCACATCCGACTTAACGGACCGCCTACACGCGCTTTAAACCCAATAGAGTCTAGA
+
CCCCCGGGGGGGGGGGGGGGGGGGGGGGGGGGGGGGGGGGGGGGGGGGGGGGGGGGGGGGGGGGGGGGGGGGGGGGGGGGGGGGGGGGGGGGGGGGGGGGGFGGGGGGGGGGGGGGGGGGGGFGGGGGGGGGGGGEGGGGGGGGGGGGGGGGFFFGGGGGGGGGGGGGGGGFGFGGFFGFGGGGFGFFFC5AFFFEFFGFFFFFFB@6ECED:;>EF@;B<<B7:BFF>B?>AAFFF:?(.4<A9>2424
@M00200:207:000000000-ALC1F:1:1104:19883:12718 2:N:0:5
TACTAGGGTATCTAATCCTATTTGCTCCCCACGCTTTCGTGCTTCAGTGTCAGAATCCAGACCAGACGGCCGCCTTCGCCACCGGTGTTCTTCCATATATCTACGCATTTTACCGCTACACATGGAGTTCCGCCGTCCTCTTCTGTTCTCTAGCTGATCAGTTTCCAGAGCCAGTACGGGTTGAGCCCATACCTTTTACTCCAGACTTGATCTGCCACCTACGCACCCTTTATACCCAATAGAGTCT
+
CCCCCGGGGGGGGGGGGGG9FGGGGGGGGGGGGGGGGGGFGDGGGGGCGGGGGFGGEGCFDG8<<EGGGGECG=FBECC=@FCFDE@FCFG<FFAFFGGAEFFEF@BGG9?9?=C8CEG@FGGGFFGGGFGC8+8>E?C8+=DEFACDGGGG,=DFGGGC8EGGFCF9D,+@=5;8<DCDGGEDGGGGCCD>AFFFFEFC;AE:@B=FFF+*;*=A:9>D@B?F=E>@DFE3?3@A;<;=E37CFE>
@M00200:207:000000000-ALC1F:1:1104:29477:15491 2:N:0:5
TACGAGGGTATCTAATCCTGTTTGCTCCCCACGCTTTCGCACCTCAGTGTCAGTATCAGTCCAGGTGGTCGCCTTCGCCACTGGTGTTCCTTCCTATATCTACGCATTTCACCGCTACACAGGAAATTCCACCACCATCTACCATACTCTAGTCAGTCAGTTTTGAATGCAGTTCCCAGGTTGAGCCCGGGGATTTCACATCCAACTTAACTAACCACCTACGCGCGCTTTACGCCCAATAGAGTCT
+
CCCCCGGGGG8FFGGFGGGGGGGGGGGGGGDGGGGEGDFG@FEGGFGGGGGFGGGGGGGGGFFGGGGGGGGEGGGGGGFEEFGGGGGDG;EGGCGGGGGDFFFGGGGGGGGGEEEGGGFGGGFGFGGGGGAFGFCE,EF8CDFGDGGCGGGFDDECFGGGGFGFGGFFGFFGGFFGGFG?EGDF6EGDDGGDAGAE6A9AEF@@EFFFEEFFFBG9EFAFFF>F2>99@0=9<1>D9D1(6C<CEF<
@M00200:207:000000000-ALC1F:1:1107:16225:19522 2:N:0:5
TACTAGGGTATCTAATCCCGTTTGCTCCCCTGGCTTTCGCGCATCAGCGTCAGAAAGGACCCAGCACCTCGCCTTCGCCACCGGAGTTCCGGTCGATATCAACGCATTTCACCGCTCCACCGACCGTTCCAGATGCCCCTATCCTCCTCGAGGCCAGCAGTATCCACGGCACTTCTCCAGTTAAGCTGGAGGCTTTCACCACAGACTGGCTGGCCCGCCTACGCGCCCTTTAAGCCCAGTAGAGTCTCGAT
+
-ACC<EFCCFFGGGGFFGGGGGGBEC<EFEGGCFGFFFGGGGGGGGGG7BFGCGFCF88C<FFGG<F@@E:FDC:FDEFGGGDDEF4EFFDGEEFGGG7FGGGEE7:CGGG<FGGEGGFFGGG:FGEGGGGGF?DFFF8=CEFGGGGGGDG6B:@GGGGGAFGGGGFE7;*;C44=CF?6>9@,=?FF?6*?D60883C<F7FA//4;DFFD@@8>119?:??9>081(2,4)6@::?:06<)6)24),,,
@M00200:207:000000000-ALC1F:1:1108:15418:3512 2:N:0:5
TACGAGGGTATCTAATCCTGTTTGCTCCCCACGCTTTCGCGCCTCAGCGTCAGTCATGAGCCAGGTTGCCGCCTTCGCCACCGGTGTTCTTCCCAATATCTACGAATTTCACCTCTACACTGGGAATTCCACAACCCTCTCTCACACTCTAGTCTACACGTATCAAATGCAGCTCCCAGGTTAAGCCCGGGGATTTCACATCTGACTGTGTAAACCGCCTACACGCCCTTTAAACCCATTAGAGTCT
+
CCCCCEGGGGGGGGGGGGGGGGGGGGGGGEFGGGGGDGGFEGGGGGGGGGGGGGGGGGGGGGGGGGGGGGEBFGGGGGGGGGGGGGGGGGGGGGGGGGGGGGGGGGEGGFGGGGGGGCGGGGGG8AFGGFGG=@CEE8DFGGGGGGGGGGGFGFGFFDGGGGGGGFC:DFGFCFGGFGGGGGGG8ACFG5ABBGGFFFGFF>FEFFFE=FFFC?FFBCB?FFEFFF1:9@3>C<F4;0(/9C<ECEC
@M00200:207:000000000-ALC1F:1:1108:25594:4743 2:N:0:5
TACTAGGGTATCTAATCCTGTTTGCTCCCCACGCTTTCGCGTCTCAGCGTCAGTCACTGTCCAGAAGGTCGCCTTCGCCACCGGTGTTCCGCTTGATATCTACGAATTTCACCTCTACACCAAGCATTCCACCTTCCTCTCCAGGACTCTAGCTGCGCAGTTTCGAGTGCACTTCCACGGTTGAGCCGTGGGATTTCACGCCCGACACACGCTGCCGCCTACACGCGCTTTATACCCAGTAGAGTCT
+
CCCCCGGGGGGFGFGGGGGGGGGGGGGGGGGGDGGDGGGGGGGGGGGGGGGGGGGGGGGGGGFGGGGFGGGGGGGGGDEEGGGGGEFCGGGEDGGGGGGGGGGGGGGGGGDFGGGGGGGGGGGGCGGGGGGGGGGGFGGGGGGGGGGCDFFFCFFGG7C>CFFFCFGFGGGGGFGGGGGDGGG6F5FD7EBFF59CFE7AB9@9=B99@B@EFFGFFG;?034035>BF?:AA2*923:66<<AAA<
@M00200:207:000000000-ALC1F:1:1109:20574:5121 2:N:0:5
TACACGGGTATCTAATCCTGTTCGATACCCACGCTTTCGTGCTTCAGCGTCCGTTGCACCCTAGTAGGCTGCCTTCGCAATCGGGGTTCTGCGTGATATCTATGCATTTCACCGCTACACCACGCATTCCGCCTACCTCTTGTGCACGCTAGCTCGACAGTTTCAACGGCAGCTCCCGGGTTAAGCCCGGGCATTTCACCGCTGACTTGTCATGCCGCCTACGCACACTTTAAACCCAATAGAGTCT
+
CCCCCGGGGGGGGGGGGGGGGGGGGGGGGGGGGGGGGGGGGGGGGGGGGGGGGGGGGGGGGGGGGGGGGGGGGGGGGGGGGGGGGGGGGGGFGGGGGGGGGGGGGGGGGGGGGGGGGGGGGGGGGGGGGGGGGGGGGGGGGGGGGGGGCGGGGGGEGGGGFGGGGFCEGGGGGFGGFGGGGGGGGGGGFEEEFFC>FFGFF>>DBFFEFGEFFFFFFGBFFFFFFFFFF<AFF>4?(:3??ABFD4:
@M00200:207:000000000-ALC1F:1:1109:23780:23325 2:N:0:5
TACCGGGGTATCTAATCCTGTTTGCTACCCACGCTTTCGCATATGAGCGTCAGTATTTGCCCAGGAGACTGCCTTCGCCTTTGGTGTTCTTCCAGATATCTACGCATTCCACCGCTACACCTGGAATTCCGTCTCCCCCTGCAATACTCTAGTCCACCAGTTTAGTATGCTGTTCCCAGGTTGAGCCCGGGGATTTCACATCCTACTTGATGAACCGCCTGCATGCCCTTTAAACCCAATAGAGTCT
+
CCCCCGDCFCFGGGFGGGGGGDGGGGGGGCFGGGGGGGGGGGEFG9FGEFGGGGGGGGGGG@CFGFGGGGGFFFFFGGGDDGDFEGEFGD;FFEGCEFGGGG9FGGEFGGGGGGGDGGFGGGGGCFGGGGGGGFGGGG>CGDGAFDFGGFCFGFGDEFFD9A=F=DGG@DFFFDDFF9=6D?8FDGCD>C>A509>A@FCA@AFCBFEEGEF6*@947269)59*;:BBFFEC*;F2;/(6>E3/;)
@M00200:207:000000000-ALC1F:1:1113:12834:9707 2:N:0:5
TACTCGGGTATCTAATCCTGTTTGCTCCCCACGCTTTCGAGCCTCAGCGTCAGTAAAGGCCCAGTAAGCCGCCTTCGCCACCGATGTTCCTCCTGATCTCTACGCATTTCACCGCTACACCAGGAATTCCGCTTACCTCTACCTCACTCAAGAACAACAGTTTCAAATGCAGTCTATGGGTTGAGCCCATAGTTTTCACATCTGACTTGCCATCCCGCCTACGCTCCCTTTAAACCCAGTAGAGTCT
+
CCCCCGGGGGGGGGGGGGGGGGGGGGGGGGGGGGGGGGGGGGGGGGGGGGGGGGGGGGGGGGGGGGGGGGGGGGGGGGGGGGDEGDGGGGGGGGGGGGGGGGGGGGGGGGGGGGGGGGGGGGGGGGGGGGGGGGGGGCGGGGGGGGGGGGGGAFGGGGGGGGGGGGGGGGGGGFGGGGGCGGGGGFGGGGGFFCFEAECEEFFFFFFFEC?=E@;>AEAFFFF>DGF93@BF?EFFFFF1>EEC<AE
@M00200:207:000000000-ALC1F:1:1115:16207:16048 2:N:0:5
TACGAGGGTATCTAATCCTGTTTGCTCCCCACGCTGTCGCACCTGAGTGTCAGTATTGGGCCAGGTAGCCGCCTTCGCCACTGATGTTCCTCCCGATATCTACGCATTTCACCGCTACACCGGGAATTCCACTACCCTCTCCCATACTCTAGCTGAGTAGTATCGACTGCAATTCCCAGGTTAAGCCCAGGGCTTTCACAATCGACTGACTCAGCCACCTGCGTGCGCTTTATGCCCAGTAGAGTCT
+
CCCCCEGGGGGGGGFGGGGGGGGGGGGGGGGGGGGGGGGFGGGGGFGGGGGGGGCFGGGGGGGGGGGGGGGGGGGGGGGGGGGFGGGGGGGGGDCGGDGFDFGGGGGGGGGGGCEGCGFGGEEDDGGGGGFGDGFGFGGGGGCFF6@GGGG=DFGGFCFDFFCD6=1@DFDFFAGFGGFGECF8;CFG*97:>FF>>CFEBFF>)/>A)46*8)9FBF23>>->DFF01((.9?AF3)//7)7>EFC
@M00200:207:000000000-ALC1F:1:1115:18279:17158 2:N:0:5
TACGGGGGTATCTAATCCGGTTCGCTCCCCACGCTTTCGTACATTAGCGTCAGGAATGGCCCAGTGAGCTGCCTTCGCCATTGGTGTTCCTGCTGATATCTACGGATTTCACCCCTACACCAGCAATTCCACTCACCTCTACCATCCTCAAGTCTGCCAGTTTGAAATACCAACGCTGGGTTGAGCCCAGCGATTTCACATCTCACTTAACAAACCGCCTACGTAACGCTTTATGCCCAATAGAGTCT
+
<CCCCGGGFGGGFEFGGGGGGGGGGEGGGEGGGGGGGGGGGGEFGGGGGGGGFGGGGGGGGGGGGGGGGGGGGGGGGGECFDFFGGGGGGFGGFFGGEFGFGGGG@FF=9EFFGEGGGGGGEFGGDFFDFGGGGGDFGGGFAFGGGGGDGGFGCDFCFCF8FGF:=@<FD67CEGDCGDCCDDC5CC>C>FEBD4@ACCEFFF6*0/>C4>?B>F;>)21;;0@FF370?DF95@F38;(/24)).).
@M00200:207:000000000-ALC1F:1:1116:10641:14700 2:N:0:5
TACGCGGGTATCTAATTCCGTTTGCTCCCCTCGCTTTCGCCCCTCAGAGCCAGTTCTCGTCCCGAACGCCGCTTTCGCCACTGGTCTTCCGCTGACTACCTAAGCATTTCATTCCTACACTATGATTTCCTCTTTCCTTTCGAATACCATAGCATCGCAGTTACTTTCCCTTACCCGGCTGAAACCCCACAATTGTAACCCCGACTTACGCCCCTGCCTACGCGCCCCTCTATCCACATCGCCTCTACACC
+
A@B,AC77BCEC9FEG9,,-,,CF,EF886C,6+,CC<,,,8@,@,,:,,,:,CC,6,,CB,,+B6++,+87@CB<7,B:?,5,:,,CF,+++4+,C,,,,9,,,CA,,,5,,,4@,,,,8,,,,,4,@C,,3,@,,,,+,+66@+,*+2+,56:@1>+++,+2+,5<+5<++09*0*****3,**3;//**4+**+*+/(//(()().(0.((*.,.7)621(-3(,,4(9)))*,())((((((.))((
@M00200:207:000000000-ALC1F:1:1118:23834:6977 2:N:0:5
TACCCGGGTATCTAATCCTGTTCGCTACCCACGCTTTCGCGCCTCAGCGTCAGTCATGAGCCAGGTTGCCGCCTTCGCCACCGGTGTTCTTCCCAATATCTACGCATTTCACCTCTACACTGGGAATTCCACAACCCTCTCTCACACTCTAGTCTGCACGTATCAAATGCAGCCCCCAGGTTAAGCCCAGGAATTTCACATCTGACTGTCCACACCGCCTACGCGCCCTTTATACCCCATAGAGTCTACAT
+
CCCCCCFGGGGGGFGGGGGFGGGGGGGGGGGGDGFGGGGGDGGGGGFGGGGGGGGG,CDAFGGGCGFEGGGGEGGGGGGGGGGGFGGGGGGGGGCEGFFGGGGG+BFFFGGGGGGGGGGGGCFFDEFGGGGGD?C@EFGGGD==DDFGGGGDGGGEC,@DFCGG999EFGFGGFCD5E:?A>C7CFFGFG5?57AAFECC<FEFE=EA@AEF36B>=B@@2>52,C@99@4)93=F@(,(/3;)/79)).)
@M00200:207:000000000-ALC1F:1:1119:6194:3768 2:N:0:5
TACACGGGTATCTAATCCTGTTTGCTCCCCACGCTTTCGAGCCTCAGCGTCAGTTACAGACCAGAGAGCCGCTTTCGCCACCGGTGTTCCTCCATATATCTACGCATTTCACCGCTACACATGGAATTCCACTCTCCCCTTCTGCACTCAAGTTTAACAGTTTCCAAAGCGAACAATGGTTAAGCCACTGCCTTTAACTTCAGACTTATTAAACCGCCTGCGATCGCTTTAAACCAAATAGAGTCT
+
CCCCCGGGGGGGGGGGGGGGGGGGGGGGGGGGGGEEGGDGGGGGGGGGGGGGGGGGGGGGGGGGGGGGGGGGGGGGGGGGGGGGEGGGGGGGGGGGGGGGGGGGGGGGGGGGGGGGGGGGGGGGFFGGEGGGGGGGG?EGFGGGGGGGGGGGGGGGGGGGGGGDFGGGGGG=CEGGGGGGGGGGGGGFFFGF>FC6FEGF>A>9@EECEEFECFF>A>A>26((-08=>@E:;EF)6;@EE9<?EC
@M00200:207:000000000-ALC1F:1:1119:16534:9524 2:N:0:5
TACGGGGGTATCTAATCCTGTTTGCTCCCCACGCTTTCGCGCCTCAGCGTCAGTAATGAGCCAGGTTGCCGCCTTCGCCACCGGTGTTCTTCCCAATATCTACGAATTTCACCTCTACACTGGGAATTCCACAACCCTCTCTCACACTCTAGTCTGCACGTATTAAATGCAGCTCCCAGGTTAAGCCCGGGGATTTCACATCTAACTGTACAGACCGCCTACACGCCCTTTATGCCCAATAGAGTCT
+
CCCCCGGGGGGGGGGGGGGGGGGGGGGGGGGGGGFFGGGGGGGGGGGGGGGGGGGGGGGGGGGGGGGGGGGGGGGGGGGGGGGGGGGGGGGGGGGGGGGGGGGGGGGGGGGGGGGGGGGGGGGGGGGGGGGGGFGGGGGGGGGGGGGGGGGFGGGGGGGGGFGGDGGGGFGGGFGGGGGGGGGFFGGCDGGGFFGFFFGFFFFFFFFEFFFFFFFFFFFF@@ED?@?>>@EF<AF*4:6?04A<BB9
@M00200:207:000000000-ALC1F:1:1119:17357:18854 2:N:0:5
TACAGGGGTATCTAATCCCGTTTGCTCCCCTGGCTTTCGCACCTCAGCGTCAGTAACCAACCAGTGCACCGCTTTCGCCGCCGGCGTTCCTCCCGATATCAACGCATTTCACCGCTCCACCGGGAATTCCATGCACCCCTTTGGTCCTCAAGCAACGCAGTATCGGGCGCAGTTCCTCGGTTAGGCCGAGGGATTTCACACCCGACTTACGCCGCCGCCTACGTGCGCTTTAAGCCCAATAGAGTCT
+
CCCCCGGGGGGGGGGGGGGGGGGGGGGGGGGGGGFGGGGGGGGGGGGGGGGGGGGGGGGGGGGGGGGGGGGGGGGGGGGGGGGGGGGGGGGGGGGGGGGGGGGGGGGGGGGGGGGGGGGGGGGGGCGGGGGGGGGGGGGGGGGGGGGGGGGGGGGGGGGGGGGGGGGGGGGGGFGGGGGGGGG4FGGGGGGG>AGFFFGFFFFFFFFFFFFFFFFFFFFFFFFFBFFFB?F4)9F?B0,():<AFBD
@M00200:207:000000000-ALC1F:1:1119:6710:20938 2:N:0:5
TACGGGGGTATCTAATCCTGTTTGCTCCCCACGCTTTCGCGCCTCAGCGTCAGATCCGGACCAGAGAGCCGCTTTCGCCACCGGTGTTCCACCCAATATCTACGAATTTCACCTCTACACTGGGTATTCCACTCTCCTCTTCCGTTCTCGAGCCGAAAAGTTTCGAATGCAGTTCCGAGGTTGAGCCCCGGGCTTTCACATCCGACTTCTCCGGCCGCCTACGCGCCCTTTATGCCCAGTAGAGTCT
+
CCCCCDGGGGGGGGGGGGGGGGGGGGGGGGGGGGFGGGGGEGGGGG8FGGGGGGGGGGGGGGGGGGGEGGEGGGGGGGGGGGGGGGGGGGGGGGGFGGGGGGGFCFGGGGGGGGFGGGGGGGGGGFGGGGFGGGGGGGGGGGGDGGGGGDCE>EEC5>C?DFGGDGFGGGG7FFGGGGG:EGCFGGGGGGC<BFGFFCGFFFFF@FBFFFFF@>FE>FF?6:1;;9>>FF7=><F4:20,5)).6<B
@M00200:207:000000000-ALC1F:1:2105:17230:8232 2:N:0:5
TACTGGGGTATCTAATCCTGTTCGCTCCCCACGCTTTCGCTCCTCAGCGTCAGTAATGGCCCAGAGATCCGCCTTCGCCACCGGTGTTCCTCCTGATATCTGCGCATTTCACCGCTACACCAGGAATTCCGATCTCCCCTACCACACTCTAGCCTGCCCGTATCGAATGCAAACCCGGAGTTAAGCCCCGGGCTTTCACATCCGACGCGACAAGCCGCCTACGAGCTCTTTAAACCCAGTAGAGTCT
+
CCCCCGG7@EEFAEEGGGGGGGGGGDGCFBEF7F@GGGGGEFGGCFGFGCEGGFDAEGGGGGCFGGGGAFFGFCFFDGGGGGGGFC@CGFFFGCDCGFGGGGGGGGGECFGGGGGE=FFGGGFD@FFGFGGCCE@FGGDFGGFGGDGDFFGDFGFFGGGGGDGEECCGGGCFC5CGGE*;;1CF7:DCDDGEBCFF=58FF=4):>B660>>55C>9;;6:F?167975<9AA9*5?F?:<22:>A>
@M00200:207:000000000-ALC1F:1:2105:5332:16384 2:N:0:5
TACTGGGGTATCTAATCCTGTTTGCTCCCCACGCTGTCGCGCCTCAGCGTCAGCAACGGCCCAGCAGACCGCCTTCGCCACTGATGTTCTTCCCGATCTCTACGCATTCCACCGCTACACCGGGAATTCCATCTGCCTCTACCGTGCTCGAGCCTGACAGTTTAGAAGGCAGCCCTGCGGTTAAGCCGCAGGATTTCACCCCCTACTTACCAGGCCGCCTACGCGCCCTTTATACCCAGTAGAGTCT
+
CCCCCGGGGGGGGGGGGGGGGGGGGGGGGGGGGGGGGGGGGGGGGGGGGGGEGGGGGGGGGGGGGGGGGGGGGGGGGGGGGGGGGGGGGGGGGGCEBCGGGGGGGGGGGFGGGGGGGGGGGGGGGGGGGGFFGGGGGGGFGGEGGGGGGGGGDGDGGGGGFGGFGGGGGGFDCFDGGGDDEEGFGGGGDGEAEFFFFFCFF>EFF@<3EFFFFDGD@FFF<@?FFFFFB:069>F?:>:84<BABBB
@M00200:207:000000000-ALC1F:1:2106:10530:3370 2:N:0:5
TACAGGGGTATCTAATCCTGTTTGCTACCCACGCTTTCGCATATGAGCGTCAGTATTTGCCCAGGAGACTGCCTTCGCCTTTGGTGTTCTTCCAGATATCTACGCATTCCACCGCTACACCTGGAATTCCGTCTCCCCCTGCAATACTCTAGTCCACCAGTTTAGTATGCTGTTCCCAGGTTGAGCCCGGGGATTTCACATCCTACTTGATGAACGGCCTGCATGCCCTTTATACCAAGTAGAGTCT
+
CCCCCGGGGGGGGGGGGGGGGGGGGGGGGGGGGGGGGGGGGGGGGGGGGGGGGGGGGGGGGGGGGGGGGGGFGFFGGGGGGGFGGGGGGGGGGCGGGGGGGGGGGGGGGEGGGGGGGGGGGGGGGGGGAFFGFFFCDEGDFFGGGGFGGGG;DGGGFGGGGGGGGGGGGFGFFFGGGGGGGFFGF?FGDGGGDDGFFFGFFEFECFECEBABCE@9<;55<F>C?F>@EDBCFE8A*75.>5CE5AC
@M00200:207:000000000-ALC1F:1:2107:28789:9751 2:N:0:5
TACAGGGGTATCTAATCCCGTTTGCTCCCCTAGCTTTCGTGCCTCAGCGTCAGGATCCGACCAGAGAGTCGCTTTCGCCGCCGGCGTTCTTCCCGATCTCTACGCATTTCACCGCTCCACCGGGAATTCCACTCTCCCCTCCGGACCTCCAGCCAAACAGTATCGGGCGCAGTTCCTCGGTTGAGCCGAGGGATTTCACACCCGACTGATTTGGCCGCCTACGCACGCTTTAAACCCAATAGAGTCT
+
CCCCCGGGGGGGGGGGGGGGGGGGGGGGGGGGGGGGGGGGGGGGGGGGDGGGGGFGGGGGGGGGFDFGGGGGGGGGGGDGGGGGGGGGGGGGGGGGGGGGGGGGGGGGGGGGGGDEGGFGGDGGGCFGGF;FGGGFGGGGGDGCGGEG6*@6DDFE?FGFGGGGGGGDGGGGGFGGGF=DGGGFFGGGGGGDA<FFF)?<FEFF099:?)9AB>F83<21(08>BF;16?:AA>7:<?:BFF2A>7A
@M00200:207:000000000-ALC1F:1:2107:19057:14698 2:N:0:5
TACCGGGGTATCTAATCCCGTTTGCTCCCCTGGCTTTCGTGTCTCAGCGTCAGCGCACTCCCAGCAACCTGTTTTCACCATTGGCGTTCCAAACGATATCTACGCATTTCACCGCTCCACCGTTTGTTCCGGTTGCCCCTAAGTGGCTCAAGATCGCCAGTATGCCAAGCAGTTCCACAGGTGAGCTGTGGGATTTCACAAGGCACTTAACGACCCGCCTACACACGCTTTAAACCCAGTAGAGTCTAGA
+
CCCCCGGGGGFGFEGGGFFGGGGGGGFGGGFDFGFFGFECFGGGGGGGCFGG:C@FFGGEGGGGFGGGG@BCEBFGFFGGGEG8E@FGGGGD?FEGGEFGGGGGGGGCFFGGGEGEGG8ECCGCBCEGGGG8CEGGGGGGGGGEDGGGGGEFGFF+=EEC=9C:?F<3?DC7:8CGFGGCEEGFFG+9FG5C5A4>AEGE*9*9>BB48@A=@>;E@FF?().33>692,:;5><6?0;@C4C46.-)6)
@M00200:207:000000000-ALC1F:1:2107:18560:21146 2:N:0:5
TACTCGGGTATCTAATCCCGTTTGCTCCCCTGGCTTTCGCGCCTCAGCGTCAATACCGGTCCAGGATGCCGCCTTCGCCACCGGTGTTCCTCCAGATATCTACGCATTTCACCGCTACACCTGGAATTCCACATCCCTCTCCCGGATTCGAGCCTGCCAGTCTCGGACGCAGTTCCCGGGTTGAGCCCGGGGATTTCACGTTCGACTTAACAGGCCACCTACGCGCCCTTTATGCCCAGTAGAGTCT
+
CCCCCGGGGGGGGGGGGGGGGGGGGGGGGGGGGGGGGGGGGGGGGGGGGGGGGGGGGGGGGGGGGGGGGGGGGGGGGGGGGGGGGGGGGGGGGGGGGGGGGGGGGGGGGGGGGGGGGGGGGGGGGGGGGGGGGGGGGGGGGGGGGEGGGGGGGGGGGGGGGGGGGGGGGGGGGFGGGGDGGGGFFFFGGGDGAGGFFFGFFFFF<DDFFCFCA@FG;F@FFFFF>F09B?FFDBBG?>?292<A)<B
@M00200:207:000000000-ALC1F:1:2108:12812:6872 2:N:0:5
TACTGGGGTATCTAATCCCGTTTGCTCCCCTGGCTTTCGCTCCTCAGCGTCAATATTGGTCCAGGATGCCGCCTTCGCCACCGGTGTTCCTCCAGATATCTACGCATTTCACCGCTACACCTGGAATTCCGCATCCCTCTCCCAAATCCAAGCCATCCAGTATCACACGCAGTTCCCCAGTTAAGCTGAGGGATTTCACGTATGACTTAGTTGGCCGCCTACGAGCCCTTTACGCCCAATAGAGTCT
+
CCCCCDFGGGGGGGGGGGGDGGGGGGGGGGGGGGGGGGGGGGGGGGGGGGGGGGGGGGGGGGGGGGGGGGGGGGGGGGGGGGGGGGGGGGGGGGGGGFGGGGGGGGGGGGGGGGGGGGGGGGGFGGGGGGGGGGGGGGGGGGGGGFGGGGGDGGGGGGGGGGGF*2@EDEGGGGFGGGGGFGGGGGGGFGGG>GGFCEGFFFFFFECFEFFFFEGGBFF@28@FDD@F;8;EF<CA>078;C4CEEC
@M00200:207:000000000-ALC1F:1:2108:26871:9896 2:N:0:5
TACGGGGGTATCTAATCCTGTTTGCTCCCCACGCTTTCGCGTCTCAGCGTCAGTAATCTTCCAGATGGCCGCCTTCGCCACAGGTGTTCCTCCTGATATCTACGAATTCCACCTCTACACCAGGAATTCCGCCATCCCCTCCGATACTCTAGTCTAGCAGTTTCGAATGCAGTTCCTTGGTTAAGCCAAGGGCTTTCACATCTGACTTACTAAACCGCCTACACGCGCTTTATGCCCAATAGAGTCT
+
CCCCCGGGGGGGGGGGGGGGGGGGGGGGGGGGGGGGGGGGGGGGGGGGGGGGGGGGGGGGGGGGEFGGGGGGGGGGGGGGGGGGGGGGGGGGGGGGGGGGGGGGGGGGGGGGGGGGGGGGGGGGGGGGGGFG>C>FFGGGGGGGGGGGGGGGGGGGGGGGGGGC)5,4;9DFCGFF>FFGGGGGGGGGGFFCA>FF4<FFEFF688@6CFCFFFD4:46;?AEAD:6@>;<>EC7=1??FF<AFF<<
@M00200:207:000000000-ALC1F:1:2109:26882:19731 2:N:0:5
TACCCGGGTATCTAATCCGGTTCGCTCCCCACGCTTTCGCGTCTCAGCGTCAGTTGCAGGCCAGGAAGCCGCCTTCGCCACTGGTGTTCCTCCAGATATCTACGCATTTCACCGCTACACCTGGAATTCCGCTTCCCTCTCCTGCACTCTAGCCAGGCCGGTTTGCAATGCAGTTTTCCGGTTGAGCCGGAAGATTTCACATCACACCTAACCAGCCGCCTACACCCGCTTTAAACCCACTAGAGTCT
+
CCC8AFGGGGGGGGGGGGGGGGGGGGGGGGGGGGGGGGGGGGGGGGGGGGGGDGGFGGGC:FGGGGGGGFFGGGGGFGGGGGGGGGGGG,EGFFCGGGGGGGFGGGGGGGGGGGGGGGGGGGGGGGGFGGGGEGGGFFGDCDEFFGGGGGGGGGGFGGEGDECE5DF97FGGF<<;CGGGGA)-444*;CEEGCF6+7CFFFFF=83(/=A@1@CDD>9(3>;35:3-69:?AA*7818((8<<262<
@M00200:207:000000000-ALC1F:1:2109:23814:21115 2:N:0:5
TACTGGGGTATCTAATCCCGTTCTCTCCCCTGGCTTTCGCGCCTCAGCGTCAGTAGAGGTCCAGCACGCCGCTTTCGCCACCGGAGTTCCTGATGATATCAACACATTTCACCGCTCCACCATCAGTTCCGCATGCCCCTACCTCACTCGAGACCACCAGTATCAAAGGCTATTCTCCAGTTGCGCTGGAGGATTTCACCCCTGACTTGATGGCCCGCCTACGCGCCCTTTACGCCCAATAGAGTCT
+
CCCCCGGGGGGGGGGGGGGGGGGGGGGG@FFDGGGGGGGG:FGGGGGGGGGGGGGFDGFGGGFFGGG@FGGGGGGGGGGGGGDG7FGGGGGGFGGGG,FGGGGGGFGGGGGGGGGGGGFGGGGGFGGFGFGGGGGGF8EFFGGGGGGGGGGEGGGGGGGFGAFGCF9,?FF6FFGGGGGFGA***@CC9C95DFGAFFGFF>F55@EE=8FE=D;C9BBF<F;@BG>B@3@C)3>@>20:):)655>
@M00200:207:000000000-ALC1F:1:2110:16303:6929 2:N:0:5
TACTGGGGTATCTAATCCTGTTTGCTCCACACGCTGTCGCGCCTCAGTGTCAGCAACGGCCCAGCCGACTGCCTTCGCCATCGGTGTTCTTCCCGATCTCTACGCATTCCACCGCTACACCGGGAATTCCATCGGCCTCTACCGTGCTCAAGCCGTGCAGTCTCGGAGGCAGCGCTGCGGTTGAGCCGCAGCATTTCACCCCCGACTTACACAGCCACCTACGCGACCTTTATGCTCAATAGCGTCT
+
CCCCCFGGGGGGGGGGGGGGGGGGGGGG,CEGGGGGGGGGGGGGGFGGGGGGGGG?GGGGGGGGGGGGGGGGGGGGGGGGGGGGGGGGGGGGFFGGGGGGGGGGGGGGGGGGCGGGDGGGCGGGGGFCFGGGGGGGGGGGFGFDDFGGGGGFGGGGGGGGGGGGGGG>CEGDGDGGGGGD8>16CCFGGGGFF4::FFGFFFEE@;;?4<*49:CFBFF:09094(444)-)54F*69)6)2)448:
@M00200:207:000000000-ALC1F:1:2110:27591:11289 2:N:0:5
TACTCGGGTATCTAATCCTGTTTGCTCCCCACGCTTTCGCGCCTCAGCGTCAGTCATGAGCCAGGTTGCCGCCTTCGCCACCGGTGTTCTTCCCAATATCTACGAATTTCACCTCTACACTGGGAATTCCACAACCCTCTCTCACACTCTAGTCTACACGTATCAAATGCAGCTCCCAGGTTAAGCCCGGGGATTTCACATCTGACTGTGTAAACCGCCTACACGTCCTTTAAACCCAATAGAGTCT
+
CCCCCEGGGGGGGGGGGGGGGGFGGGGG,B@CFGGGGGGGGGGGGGGGGGGGGGGGGGFGGGGGGGGGGGGEGGGGGGGGCFEGCGGGGFGEFGGGGGGGGGGGGGGGGGGCF@EFAGGGGGGG?FGFGGGG?=CEGFGGGCGD9DGGGGGGFFDFGGGGGGGGGDGGFGGGFFGGGGGGGFCEGGGGCDGF*<FFFF:>FFFFFFFFFC=A@EGFFD@@+ABB5((609?CE<FFD;;(6>E3.)6
@M00200:207:000000000-ALC1F:1:2110:28738:11793 2:N:0:5
TACTGGGGTATCTAATCCTGTTCGCTCCCCACGCTTTCGCGTCTCAGCGTCAGTACCGTCCCAGAGAGCTGCCTTCGCCATTGGTGTTCTTCCTGATATCTGCGCATTTCACCGCTACACCAGGAATTCCACTCTCCTCTTCCGGACTCTAGCCAAACGGTTTCCATCGACAGCTGGAGGTTGAGCCTCCAGTTTTCACAACGGACCTGTCTGGCCGCCTACACGCGCTTTAAACCCAATAGAGTCT
+
CCCCCFFGGGGGGGGGGGGGGGGGGGGG,BFGGGGGGGGGGGGGGGGGGGGGGGGGGGGGFCGGGGGGGGFGGGGGGGGGGGGGGGGGGGGGGGGGGGGGGGGGGGGGGGGGGGGGGGGGGGGGDDGGGGGGGGGGGGGGGGCGDGGDGGGADFGGGGC>EGGGGGGG>87?DFGGG6C>EA<=GCGFDGG>B:7FFEFF?>A4>=@DFCFFFBGA@FF78A18((.../6>?3A76<?F044:2).
@M00200:207:000000000-ALC1F:1:2110:12723:14011 2:N:0:5
TACCCGGTTATCTAATCCTGTTTGCTACGCACTCTTTCTATCCTCAGTGTCACTTACCTTCCAGAGAGCCGCTTTCTCTACCGTTTTTCTTCCTTATATCTCCGCATTTCACCGCTACACATGGATTTCCACCCTCTTTTATCGCACTCAATCATAACATCTTCCACTGCCTCCAATGCTTGCTCCACTATCTTTTCCCTCTGACTAATTAACCCCACTGCCTTCGCTTTACATCCAATTATACCTTACTT
+
86A<-++8@,@FE@<<EFFEEF,,;FA@,@BF7FFFCF,,C<F@F9,<,;C,,CFCC,,6,C,6,6F78B7B7,A:,,,:,A@,6,B99,@E,,5,,59,4,:@=>F:,:,CA7+=>FFC98,4A,C,E=,@,==D8,,+3,9@688?8+,,,,3,,6,3,,+373=E=@++6*+++6,6E?+*6@+0+++++4+++0++3*3+5***3*+*+1+<0903,****)1))-**/*+/))***/:*****(**
@M00200:207:000000000-ALC1F:1:2110:12667:24684 2:N:0:5
TACACGGGTATCTAATCCCGTTCGCTCCCCTGGCTTTCGAGCCTCAGTGTCAGTTACAGTCCAGAAAGCCGCCTTCGCCACTGGTGTTCCTCCTAATATCTACGCATTTCACCGCTACACTAGGAATTCCGCTTTCCTCTCCTGCACTCACGAAAAGTAGTTTCAATCCCCTCACGGGGTTGAGCCCCGCACTTTTAAGACCGACTTACGACGCCGCCTGCGCGCACTTTAACCCCACTAGAGTCTAGCTC
+
CCCCCGGGGGGGGGGGGGGGGGGGGGGG:BFFGGGGGGGGGGGGGGGGGGGGGGGGGGGGGGGGGGGGGGGGGGGGGGGGGGGFEGGGGADFGGGFGGGGGGDGGCFGGGGGGGGGGGGGGGGGFGCGGFFG+@DGGGGFGFCFGGFGGG,DEEEGEDFGGGGGGGGFFDFFGBD6+1+=CE<8C?9?*@7?CFGF6=7+3*:529@EF=F2;9C>6AD18=@>-(4-,..6).)02(43<)))4:2))..
@M00200:207:000000000-ALC1F:1:2112:22830:16199 2:N:0:5
TACTGGGGTATCTAATCCTGTTTGATTCCCGCACTTTCGAGCCTCAGCGTCAGTAACACCCCAGAAGGCTGCCTTCGCAATCGGAGTTCTTCGTCATATCTAAGCATTTCACCGCTACACGACGAATTCCACCTTCCTTGTGTGAACTCAAGGCCGCCAGTATCAACGGCATGCCAAGGTTGGGCCCTGACATTTGACCGCTGACTTAACAGCCCGCCTACGCTCCCTTTACACCCAGTAGAGTCT
+
CCCCCGGGGGGGGGGGGGGGGGCFGGGGGGGGGGGGGGGGGGGGGGGGGGGGGGGGGGFGGGGGGGGGGGGGGGGGGGGGGGGGEGGGGGGGGGGGGGGGGGFGGGGGGGGGGGGGGGGGGGGGGEFGGGGGGGGGGGGGGGGGGCGGGGGFGGGGGGGGGGG8DCECDDDGGFFGDGFFGCGGGGDFGG7FFGGFFE799BBFDFFC6BC*:BCE@B?DFFF;0AD@AEFFEAFED?:><B):39
@M00200:207:000000000-ALC1F:1:2113:20529:7139 2:N:0:5
TACAGGGGTATCTAATCCTGTTTGCTCCCCACGCTTTCGAGCCTCAGCGTCAGTTACAGACCAGAGAGCCGCTTTCGCCACCGGTGTTCCTCCATATATCTACGCATTTCACCGCTACACATGGAATTCCACTCTCCCCTTCTGCACTCAAGTTTAACAGTTTCCAAAGCGAACAATGGTTAAGCCACTGCCTTTAACTTAAGACTTATTAAACCGCCTGCGCTCGCTTTAAACCCAGTAGAGTCT
+
CCC8@FGGGGGGGGGGGGGGGGCGGGGGGGGGGGGGGGDGFGGGGGGGGGGGGGGGGGG9F@FFDGFG7FEG@FGGGGGGGGGEGGGGGGGCGFFFGGGGGGGGGGGGGGGGGGGG6FGGGGGGF9EFGGGGEF9EG=CG?FFF,EFGGGEF:FGGFDDFGGGG8=EE?ED>6DGCFFDF@8CFCGGGGCCGACFF9CC+*477>AEFF>ACCEFFA>AFB@>9=EBD9@<<CE)5;;1)9?C?@E
@M00200:207:000000000-ALC1F:1:2113:8145:7631 2:N:0:5
TACAGGGGTATCTAATCCCGTTTGCTCCCCTGGCCTTCGTGTCTCAGTGTCAGGAACTGTCCAGAGACCCGCCTTCGCCACTGGTCTTCCTTACGATATCTACGCATTTCACTGCTACACCGTAAATTCCAGTCTCCTCTCCAGTCCTCAAGCACGCCAGTATCGAATGCAGTTTCGGAGTTAAGCTCCGAAATTTCACACCCGACTTAGCGCGCCACCTACACACCCTTTACACCCAATAGAGTCT
+
CCCCCGGGGGGGGGGGGGGGGG8FGGGGGGGGGGGGGGGGGGGGGGGGGGGGGGGGGGGGGGGGGGGGGGGGGGGGGGGGGGGGGGGGGGGGGGGGGGGGGGGGGGGGFGGFGGGGGGGGGGGGGDGGGGGGGGGGGGGGGGGGGGGGGGGGGGGGGGGDGGGGGGGGGGGGFGGGGGDGGGGG7EGFGGGG>C+8CEGFFDFFFFA=FFEBFADEFFFFE=5BEF@BFFEFFFFAB@FF@9C373>
@M00200:207:000000000-ALC1F:1:2113:14115:10613 2:N:0:5
TACGCGGGTATCTAATCCTGTTTGCTCCCCTAGCTTTCGTTCCTCAGCGTCAGTTGTGGTCCAGCGCGCCGCTTTCGCCACGGGTGTTCCTGCAGATATCTACGCATTTCACCGCTACACCTGCAATTCCACGCGCCTCTCCCACACTCAAGCACAGCAGTTTTGAAAGCAGCCTCTGGGTTAAGCCCAGAGATTTCACTCCCAACTTGCCGCACCGCCTACGAACCCTTTAAACCCAATAGAGTCT
+
CCCCCGGGGGGGGGGGGGGGGGCGGGGGGGGGGGGGGGGGGGGGGGGGGGGGGGGGGGGGGGGGGGGGGGGGGGGGGGGGGGGGGGGGGGGGGGGGGGGGGGGGGGGGGGGGGGGGGGGGGGGGGGGGGGGGGGGGGGGGGGGGGGGGGGGFG6FGGGGGGGGGGGGGGGGGGGGGGGE>D?FDGGGGGGGGFGGFFFGFFFDDDFFFFFF>;;GF>BFFBFFF(<>FBFBF94=F?BFF06-5:A>
@M00200:207:000000000-ALC1F:1:2113:22386:17329 2:N:0:5
TACTCGGGTATCTAATCCGGTTCGCTCCCCACGCTTTCGCGTCTCAGCGTCAGTTATGTGCCAGGTAGCCGCCTTCGCCACTGGTGTTCCTCCCGATATCTACGCATTTCACCGCTACACCGGGAATTCCACTACCCTCTCACACACTCTAGCCAGACCAGTTCGCAATGCAGTTTTCGGGTTAAGCCCGAAGATTTCACACCACGCTTGGCCAGCCGCCTACACGCGCTTTAAGCCCAGTAGAGTCT
+
CCCCCGGGGGGGGGGGGGGGGGFFGGGGGGGGGGGGGGGGGGGGGGGGGGGGGGGGGGGGGGGGGGGGGGGGGGGGGGGGGGGGGGGGGGGGGGGGGGGGGGGGGGGGGGGGGDGGGGGGGGGGGGGGGGGGGGGFGGGGGGGGGGGGGGGGGGGDFG8EGGGGGGGEGGGGGGGGGGGDCFGGGGGGGGGGFGGFFC8FFF@FDFB@EFF@@ECFFEFFFDFFFFF9>BFFFA4B>B?FFAAFBAAD
@M00200:207:000000000-ALC1F:1:2114:15715:7542 2:N:0:5
TACTGGGGTATCTAATCCTGTTTGCTCCCCTAGCTTTCGCGCCTCAGCGTCAGATGTGGTCCAGTGCGCCGCTTTCGCCACAGGTGTTCCTCCCGATATCTACGCATTTCACCGCTACACCGGTAATTCCACGCACCTCTCCCACCCTCAAGCACGGCAGTTTCGCCTGCAGGCTCCGAGTTAAGCCCGGAGATTTCACAGGTGACTTACCGCACCGCCTACGCGCCCTTTATGCCCAATAGAGTCTAGA
+
CCCCCGGGGGGGGFGGGGGGGGGGGGGGGGGGGGGGGGGGGFFGGGGGGGGGGGGGGGGGGGGGGGGGGGGGGGGGGGFGGGGGFGGGGGGGGGGGGGGGGGGGGGDGGGGGGGGGGGGGGGG1*@FGGGGGGGGGG?FCGGGGGGGGGGG9FFGGGGDCFFCEEGGCFGG5CBGGDGCDFD7E:EGG<CGDF;8?F?DF4AFF@ECFFFE@F0CE>B@6?FB90>>FFB:4)47682(3)69A4)).)6
@M00200:207:000000000-ALC1F:1:2114:17401:14789 2:N:0:5
TACAGGGGTATCTAATCCTGTTTGCTCCCCACGCTTTCGCGTCTCAGCGTCAGTCACCGTCCAGAAGGCCGCCTTCGCCGCTGGTATTCCTCCCGATATCTACGGATTTCACCCCTACACCGGCAATTCTGCCTTCCTCTCCGGGACTCTAGCCAGGCAGTTTCGGATGCAATTCCGGGGTTGGGCCCCGGGCTTTCACAACCGACTTGCCAAGCCGCCTACACGCGCTTTACACCCAATAGAGTCT
+
CCCCCGGGGGGGGGGGGGGGGGFGGGGGGGGGGGGGGGGGGGGGGGGGGGGGGGGGGGGGGGGGGGGGGGGGGGGGGGGGGGGEF9FGGGGGGGGGG@FGGGGGEGGGGGGGGGGGGGGFGGG+<CGGGGGAFGGGGGGGGGGGGGGGGCGCGFGFFGGGGGGGGGCEGGGCCFGGFGGGGGGGCFCDGGGBDGGFFCGF<EF91;>BFFBF2?F@BD;04???6B(9;BF2>ABFF6602-4)))-
@M00200:207:000000000-ALC1F:1:2116:10244:15757 2:N:0:5
TACCCGGGTATCTAATCCCGTTTGCTACCCTAGCTTTCGCGCCTCAGCGTCAAGAACAGGCCAGGAAGTCGCCTTCGCCACTGGTGTTCCTCCCGATATCTACGCATTTCACCACTACACCGGTAATTCCACTTCCCTCTCCTGCCTTCAAGTCGAGCAGTATCGCGTGACCCTCCCCAGTTGAGCCAGGGGCTTTCACACGCGACTTGCACGACCGCCTGCGCGCTCTTTAAACCCAATAGAGTCT
+
CCCCCGGGGGGGGGGGGFGGGGGGGGGGGGGGGGGGGGGGGGGGGGGGGGGGGGGGGGFGGGGGGGGGGGGGGGGGGGGGGGGGGGGGGGGGGGGGGGGGGGGGGGGGGGGGGGGGGGGGGGG66@EFGGGGGGGGGGGGGGGGGGGGGGGGGGGGGGGGGGGGGGGGGGGFDFGGFGGGGGFFGGF11;;AEGFFFFGFFFFFFFFFFFFFFDDEFFFD@FFFFE>?FBFFFAFFFFFFBFFF<AA
@M00200:207:000000000-ALC1F:1:2117:25237:14084 2:N:0:5
TACAGGGGTATCTAATCCTGTTCGCTACCCACGCTTTCGTCCATCAGCGTCAATATATTAGTAGTAACCTGCCTTCGCAATTGGTATTCCATGTAATCTCTAAGCATTTCACCGCTACACTACATATTCTAGTTACTTCCTAATAATTCAAGTCAGACAGTATCAATGGCCGTTCCACCGTTGAGCGATGGGCTTTCACCACTGACTTATCTGACCGCCTACGGACCCTTTAAGCCCAGTAGAGTCTCGAT
+
CCCCCGGGGGGGGGGGGGGGGGGGG;BFGGGGGGGGGGGGGGGGGGGGGGGGDGGGGGGGGGGGGGGGGGGGGGGGGGGGCCFGGGGGGGFFFGGGDGFGFGGFGGGFFGGGGGGGGGGGGGGEGGGGGGGGFGGGFGGDFGGGGGDFGGFF=8DFGGGGGFGGGFGG88DGG@DFFGFGFC>GGGFE5==?BFGFFEFFEFEFFFFC<EFC;CFF=?=AFF=9>99=2):AA69>2:7666<C?E=*;E2
@M00200:207:000000000-ALC1F:1:2119:24127:12663 2:N:0:5
TACGGGGGTATCTAATCCTGTTCGCTCCCCACGCTTTCGCTCCTCAGCGTCAGTTACAGACCAGAGAGTCGCCTTCGCCACTGGTGTTCCTCCACATCTCTACGCATTTCACCGCTACACGTGGAATTCCACTCTCCTCTTCTGCACTCAAGTTCACCAGTTTCCAATGACCCTCCCCGGTTGAGCCGGGGGCTTTCACATCAGACTTAAGAAACCGCCTGCGAGCCCTTTAAGCCCAATAGAGTCT
+
CCCCCGGGGGGGGGGGGGGGGGGGGGGGGGGGGGGGGGGGGGGGGGGGGGGGGGGGGGGGGGGGGGGGGGGGGGGGGGGGGGGGGGGGGGGGGGGGGGGGGGGGGGGGGGGGGGGGGGGGGGGGGGGGGGGGGGGGGGGGGGGGGGFFGGCBFFGGGFGF@ACGGGGG?EGGGFGEGDGDGCGFDFGGGGDDFGFFF3CCC68<EFFFFFFF3@FFFFF08?>99EB<:::>A9F6:?617A>968A
@M00200:205:000000000-AKKM3:1:1101:12793:1970 2:N:0:1
TACGGGGTTATCTAATCCTGTTTTCTCCCCACGCTTTCTCTCCTCAGCGTCATCACCGGACCATCCCTCCGCCTTCGCCCCTTTTCTTCTTCCTTCTCTCTACGACTTTCCCCTCTACACTCCCCCTTCCGCTTTCCTCTTCCGGTCTCACTCCAACCAGTTTCTCCTGCTATTCTTTTTTTGAGCCTCTTCCTTTCACCCCCTCCTTCTTCGGCCGCCTACTCGCCCTTTCTGCCCTGTCTCGTCTCTTT
+
6,8,,+++7,;;@,,<;CC,CC6,;;;6C@,8+@C@C<,<,;;AC,,;+88,,,,;;,++8@,,,6,,:4+8?C==,88,49,,:,<5AEE,4,,,9,9ED8B,,+4694,94@C;+B,:99,4++49A=+4=+6>3<=0<@=*+9@1?+,+36603@+*@+26*++,5,**5793+3+*543**,4*;*,++55+4*:.<):))55***11((*//)03(,)/,=59/7;).)))4(.))))(-(.()))
@M00200:205:000000000-AKKM3:1:1101:8497:2023 2:N:0:1
TACTGGGGTCTCTAATCCTGTTTTCTCCCCACGCTTTCTTTCATGAGCGTCATTTCATGCCCATTCCTTTGCCTTCGCCCTCTTTGTTCCTCCTCCTCTCTACGCCTTTCTCTGCTACACCCCTCCTTCCATCCCCCTCTGCCGCACTCCATCTATGCAGTCTCAATTGCAGTTCCCTTCTTAAGCCCGTTTCTTTCACACCTTCCTTCTATCACCGCCTCCGCACCCTTTTCTCCCTGTATTGACTTTCT
+
66AA6@D+8,;<C;,<CFFFF;C,;;66C@<@+@C@@@,6,<5;6,;C+88,,;,6,,,;5;,,,,,,,;;B?AFF,68,49,,<,<EEAF??,4,9,9AD8?A=+98=9,:99=D9EE9,4+,,+9@EDA;F,0913=80@9@E>C)60,+4+6?9E89E+*3*++657+*<9C2+++*766++6@*90,**72+502088@))00;**3;3;53)*3010)*)4:;?C6*0*1.2(.0/*****0**0*
@M00200:205:000000000-AKKM3:1:1101:7796:2034 2:N:0:1
TACGAGGTTCTCTAATCCTGTTTTCTCCCCACGCCTTCTTTCCTCAGTGTCCTTCTGGTACCATCTTTCCGCCTTCGCCCCCTTTGTTCTTTCCTCTCTCTCCGCATTTCCCCGCTACACCGTCCCTTCCACACTCCTCTTACCGCCTCCCTTCTACCAGTCTTTCTTGCCCTTCCCTTTTTAAGCCCGTTTCTTTCACAACACTCTTCTTACACCACCTCCTCACCCTTTCCCCCCTATAGAGTCTATCT
+
6,8686@,;,;CC,,<CFGCFC@,,;<6C@,@+86C@C,<,<CFF,C<,<C,,<C@,,C<EC9,6,6,<;88CFEG,68,46+,:,<AEGG<A5,,9AEFG8=4=+8?=@,:A4@A+8=9@+,+++9@FF8CF6+9151*<=@DC*=06:++366+?@8:D+0+0+3===5)DDF0*++*336++75:5+,**7755*7*3881*09***33;*415*3<)))/6=9C586*.*0(1((6)))))./))))
@M00200:205:000000000-AKKM3:1:1101:21873:2075 2:N:0:1
TACCGGGGTATCTAATCCTGTTTTCTCCCCACGCTGTCGCTCCTCAGCGTCATCCACAGCCCATCTCTCCGCCTTCGCCACCTGTGTTCTTCCGTCTCTCTACGCCTTCCACCGCTACACCCTCCCTTCCACCCGCCTCTACTGTGCTCCATCTCGAGAGTCTCGCACGCCTATCCCGTTTTGAGCCCCTTCCTTTCACCCCCTCCTCCTCGCGCCGCCTACTCGCCCTTTCCTCCCCATATAGTCTCTAC
+
688CCFG+8,;CC@,CFGFFFCC,;C;CCBCF+CE,8A,:,;@EF<CFE88,,;;,C88FFEC,:,,,::8BFGGGC@B,8?,,:,<EFFG<?,,,99@EFCFCF+9@==,::>C9+@E49=++++9@ED8EG6+>=@E=;=CFFFF0=:,+7+6*;8=9D602)*++3@?):AF3**0*54333<C9:*,*35551251<@F((/(0758>;6CC1/5/(,)0,37>/24)))).1(,..)).)--))))
@M00200:205:000000000-AKKM3:1:1101:17298:2093 2:N:0:1
TACACGGGTATCTAATCCTGTTTTCTCCCCACGCTGTCTCGCCTCAGCGTCAGCCACAGCCCATCTCGCCGCCTTCGCCACCTCTGTTCTTCCGTCTCTCTACGCATTCCACCGCTACACCCGGACTTCCACCCGCCTCTACTGTGCTCCATCTCGGGAGTCGCCACCGCCGATCCGGTTTTGAGCCCCTTCCTTTCACCGCCTCCTTCCCGCGCCGCCTACTCGCCCTTTCTGCCCCGTAGAGTCTCTCT
+
68ACCGG+@+CCFF,EFGGFGCC,<CE@CFEG+FE78A,<,8CFG@EF7@@,,6C,E,6ECF88:,,,884@FEGFF??,8A,,:,CFFGG??,,,9AEFGDFFE+8?4@,::@C>CEF?@>++++6@EEFGF6+8@?E8+7=@E?D2=6,+7+6;DC+@C0)38*3,3@@=*:93*)))6422/>88B**)21:3+1470:@(67;733/899CC6/8<03)94:77)*5)))),2((4-((.)-.))))
@M00200:205:000000000-AKKM3:1:1101:17380:2100 2:N:0:1
TACTAGGGTATCTAATCCTGTTTTCTACCCACGCTTTCGCTCCTCAGCGTCCTCAGCGGACCATGTACCTGCCTTCGCCATCTTTGTTCCTCTCTATTTCTACGCCTTTCACCGCTCCACCGCTACTTCCAGTCCCCCCTACCGCCCTCGCTTTCCGAACTTTGTCTCGCACTTCCCCTTTTGAGCCGGTCTATTTCACACGCCCCTTTCGTGACCGCCTACTCGCCCTTGCCCCCCCATACAGTCTCTCT
+
68ACCFG,;,6CCC9EEFFFF@C,<C,CCF@FCFGC@@,8,;CFGFFG:8B+,,,,;@+FFFF,,,,<<B9@AAFFBB@,84,,6,C?FFE?AF,,5,9CDCFGG+9?@=,::@C?CCD?B+++++9@;ADE+,6919=>@=@BEF+)6*++++63:>>*,22+*5+53+083:?000**33233>,5@***+442+*4*(/6(((-6).,(//3;6)24(,)61=8C<7((()(-*(,(.()-...))))
@M00200:205:000000000-AKKM3:1:1101:7212:2101 2:N:0:1
TACGCGGGTATCTAATCCTGTTTGATCCCCACACTTTCGTTCCTCAGCGTCAGTTGAAGTCTAGTACTCTGTCTACACTATCGGTGTTCTTGCCGATATCTAAGCCTTTCACCGCTACACCGTCCATTCCGCCTACCTCTACTCCACTCAATCCCATCAGTCTCAATCACACCCTCCCTCTTAAGCCGGTCTATTTCAGCACTCACTTATTAGGCCGCCTACTCACCCTTTCTACCCTATAGAGTCTACAT
+
8ABCCGG+@+CFFC,EFGGGGC@,,<CCCFFGEGGFFE,C,;BEFEFGGCC,,<C,66@FFGG9C,,,:BCFGGGABCC,@A,+BFCGGGG,,9++8+6EFFGGG,A?DB,9:>EFGGG?8+9>++9@FFFGG=+>=?A*;=FFGF+00*,+76+5DFFFG+52;+69*638@A53:5+*3325?@F5A**3+752532*:@3))09>**/2>*>D2)2:2-*2/5;9D7@)1)1.2)/)7))9)).))))
@M00200:205:000000000-AKKM3:1:1101:10465:2104 2:N:0:1
TACAAGGGTATCTATCCTGTTTGCTCCCCACGCTTTCGCGCCTCAGCGTCAGTACCGGGCCAGTTCCCCGCCTTCGCCCCTGTTGTTCTTCCTATTATCTACGAATTTCACCTCTACACTAGCCCTTCCACTCACCTCTCCCGGACTCGACACCCGCAGTATCCAACTCAGTTCCCAGTTTCAGCCTCGCTCTTTCACCCCCGTCCTTCCGGTCCGCCTACCCTAGCTTTACCCCCCCTAGCGTCTTCTTC
+
-8AACGG,;,;CF<FGEGGGGA,;<C@CB@CFCFECE,B+48BFFFGGG@,,<,;@@+:@@:@C,,,:6+8@CFE@C?,@=,,99A=FGGG?C,,9,,9E;AFCE449@,9?CBF8D,D,,,,,,99@8;EEF,66,361;@8:CE=3+*++6660<@+9F23+**+,05*3=EB****47,2++59;?**33::++247>=@(0(-*0(0.668=(/.(/(,*(*03:+C))/,,/(((.(4,((())))
@M00200:205:000000000-AKKM3:1:1101:20778:2131 2:N:0:1
TACTAGGGTCTCTAATCCTGTTCTCTCCCCACACTTTCGCTCCTCAGCGTCAGGTCATTCCCATACCACCGCCTTCGCCACCTTTGTTCCTCCTGCTCTCTGCGCCTTTCCCCGCTACACCCGTACTTCCGTTCTCCCCTGCATACCTCTAGTCTGCCCGTTTCGGTAGCAGGCTCCTTTTTAAGCCCTTTGTTTTAACTCCCTCCTTGCCAAACCGCCTACCAGCCCTTTCTACCCCGTAGAGTCTCGAT
+
68ACCGG,C,;CCE,CFFGGGE@,<@CCCFGGGGGCFE7@@@CFCFFF>BC,,,<;CEFGGGG,,,,,;8@CFGDCD@@,89,,:?FEAEFA?F,,9,9CEDF7F,6@=C,::@@?>FG=>++4++9@FE>DG9=EA6?8D@AFGFG0?DC+769?FEFBG+06)0+,3@DB5AF3**2+8:;2<E??A6,+14A3+37;9:5))1)1*)01:@F@A*2>25())42/C63)1)1.4(((.((.).11(),
@M00200:205:000000000-AKKM3:1:1101:16417:2137 2:N:0:1
TACTGGGGTATCTAATCCGGTTCGCTCCCCTAGCTTTCGCTCCTCAGCGTCATTAGTGGCCCAGCCATCCGCCTTCGCCACCTTCATTCCTAGCTATATCTGCGCATTTCACCGCTACACCGCTCCTTCTAATCGCCTCTACCATCCTCAAGCCAACGTAGTCTCCGCCGCAGTTCCTCTTTTGAGCCGTTTGTTTTCACGCCGTCCTTTAGTAGCCCCCTCCCCGCCCTTTCACCCCAATAGAGTCTCGT
+
88ACCGG7@7EFGGFGGGGGGFC+@BFCFFGGFGGFFF,B,;@FGGGGGCC7,,,,<C<FGFG,:@,:@@BFFGGG@@@,49,,:CFFGGG,,9,,9,=FFGGGG+8?=E,BCCGEGGG?@+=C++,@FFFGG8+@=@G=?=FFCF+1?+,+66=;DEFF?6*2;80+*53:B5@3=+5+,5+5*:?CB;**/,43**52729(((-//**//13>)*0.6((),389C<;))))./-(-().5>--)).(
@M00200:205:000000000-AKKM3:1:1101:14304:2165 2:N:0:1
TACCAGGGTATCTAATCCTGTTTGCTACCCACGCTTTCGCGTCTCAGTGTCAGTGACCGTCCAGATGGCCGCCTTCGCCACAGGTGTTCCTCCCGATATCTACGACTTTCACCTCTACACCGGGAATTCCGCCATCCCCTCCGGTACTCCAGCCACACAGTTTCGAGTGCACTTCCTTGCTTAAGCCAATGGCTTTCACACCATACTTACATCGCCACCTACTCGCCCTTTCTGCCCTGTAGAGTTTATAT
+
AACCCGGDG,EFGFCGGGGGGEE8EFCEFFGGGGGFGF77+8@FGGGGFCE9,C6,CFGGGGG,,:,,6@@CGGGGGCB,@,,,CAFGGFF?A?7,6+@FGFEGG+8?EFCE?FGFFGF?B>++++7DGGGDC+=E?*@D?EGEEFD;D*2+3+6DFGDFG+5=)*0@:EFFFF>4B@:*7=+5?DGFA*,**4=7+7=A:A2**8@E*889?=CEF/;B23)/;=)1)2))/)1.4(64).9<.))))1)
@M00200:205:000000000-AKKM3:1:1101:21015:2179 2:N:0:1
TACGAGGGTATCTAATCCTGTTCGCTCCCCACGCTTTCGTCCATCAGCGTCAATGTATTATTAGTAACCTGCCTTCGCCATTGTTCTTCCATGTCATATCTAAGCATTTCACCGCTACACTACCTCTTCTAGTTACTTCATAATAATTCAAGTCCTACAGTATCAATGGCAGTTCGACTGTTGAGCTGCCGGATTTCACCACTTACTTATAAAACCGCCTACTGACACTTTCTGCCCTGTAGAGTCT
+
8AC@@FG7CAEEGGGGGGGGGG<,@CECFCFGGGGEFG7E:FFGGGGGGFGG6C,BCFGGGGG9E,,<CFEFGGGGGD,,8A@,<,CFGGFF9F,AC,=EEFEEF,9=CF,BCEGFGGGDF8>,9,9@FGFGGC9E;DF*+@D?,DF;DD,+>9+?DGGFG+3?D7?A:@F>FEF**:+9>CFDDGFFF0+*9@==+5@D5=C*8>CCE;C=7AEG)9@A5=*3;@FFFF3*2*1:4):.:*;CE*/
@M00200:205:000000000-AKKM3:1:1101:11146:2197 2:N:0:1
TACTCGGGTATCTAATCCTGTTTGCTCCCCACGCTGTCGCTCCTCAGCGTCAGCAACGGCCCAGCAGACCGCCTTCGCCACTGGTGTTCTTCCCGATCTCTACGCATTCCACCGCTACACCGGGAATTCCATCTGCCTCTACCGTGCTCGATCTCGTCAGTCTTCCCAGACTTCCCTGATTTGAGCCCCCGTGTTTCACAGCCGACTTACCGGACCGCCTACACGCTCTTATTGCCCCGTAGAGTCT
+
BCCCCGG>F:FFGGGGGGGGGGG8EFGFFGGGDGG7FECC,CBFGGGGGFGG7<@,CFGGGGG8<,:,:AFFGGGGGCF,BB,,:=FGGGG?F<7,@7@FGFGFG6@FCECGGGGFCFFFD6++3+3=FEGGD36>AFG85EFFGFC=D5++7++5@EGF;2120=*,@D@@FAF5+3*+7>8B>FG****)24;6+/4/8@((033/.)/661CEFDF<27(76:09C0)).)).2(--,,(.)).
@M00200:205:000000000-AKKM3:1:1101:11011:2233 2:N:0:1
TACGGGGGTATCTAATCCTGTTCGCTCCCCATGCTTTCGCTCCTCAGCGTCAGGTCATGCCCAGAGAACCGCCTTCGCCACCGGTGTTCCTCCTGATATCTGCGCATTCCACCGCTACACCAGGAATTCCGTTCTCCCCTGCATACCTCTAGTCTGCCCGTATCGGAAGCACGCTCAGGGTTGAGCCCTGAGTTTTCACTCCCGACGCGACAAACCGCCTACTAGCCCTTTAAGCCCTGTAGAGGCT
+
CCCCCGGGGGGGGGGGGGCGGFGCEGGGGGGGGGGGGGGGGCGFFGGGGFFEFGGFGGGGGGGFCC8DEFEFFGDGGCFF??=7@FEGGGGFGFFCD<DGGGFE7@CFGFDFEGGFGGGGGGGD@88AFGEGGEFFA?A=D8EDGF8;FFG+7<9FF9;BE6@GFE>@BCA@EB@BB4**>:C<FGEFF46)=EG2+14@>=>(/33>(26>B?FC6<516:)9<6<C<5:)))).2(43<):2(((
@M00200:205:000000000-AKKM3:1:1101:17911:2258 2:N:0:1
TACTGGGGTATCTAATCCCGTTCGCTCCCCTGGCTTTCGCGCCTCAGCGTCAGATGAGGTCCAGCGTGCCGCCTTCGCCACCGGAGTTCCACTGGCTATCAACGCATTTCACCGCTCCACCCAGTGTTCCGCACGCCCCTACCTCCCTCGAGGCCCCCAGTATCCGCGGCACTTCCCCGGTTGAGCCGGGGTATTTCACCGCGGACTTGGTGGCCCGCCTACGCGCCCTTTACACCCAGTAGAGTCT
+
CCCCCGGGGGGGGGGGGGGGGGG7FEGGGGGGGGGGGGCGDFEGGGGGGGGGEFGDGGGGGGGFECF7FGGGGGGGG?FGEF:+@FGGGGGGGG8,AFGGGGGGGDGGGGGGGGGBDGGGGEFCE9CEFGGGGGGGFFGDFFGFGFDDGFG+:7?BFGD>E+2?E>G5?EFFFFFFFFG3=:57FFGFD):05C9:*6CDF0;0(39<4)5:B?G=>CD61:(8>=@DD:D)6953?01.6).6<3:
@M00200:205:000000000-AKKM3:1:1101:10476:2276 2:N:0:1
TACAGGGGTATCTAATCCCGTTTGCTCCCCTGGCTTTCGTGTCTCAGCGTCAGCGGATCCCCAGTCATCTGTTTTCACCGTCGGCGTTCCAAACGATATCTACGCATTTCACCGCTCCACCGTTTGTTCCGATGACCACTGGATCGCTCAAGCCCGCCAGTATGCCCGGCCGTTCCCCGGTTGAGCCGGGGGATTTCACGCGGGCCCTTAACGGCCCCCCTCCCCCCCCCTCAAACCCAACAGATTCA
+
CCCCCFGGGEGGGGGGGGGGGGGGGGGGGGGFFGCFGGGGC@EFGGGGGGGGGGGG@FGFGGGDFF9@FEF@,AEFFFFE44@FCEGGGGC?=FEEGGGGGGGGGEGGGGGGGGGFGGFFGEGG=7EEFGG6D+=ED*@=5DDD8?=5D5E+@D0@DGG5E+25C*++*@?@?2>AF?4*>:/*?EGF4C*5>GG==CG66(((-,(,8)644;5:3)7,3(3)(*))1)4(().3:(,((((,.)))
@M00200:205:000000000-AKKM3:1:1101:24078:2281 2:N:0:1
TACTCGGGTATCTAATCCCGTTTGCTCCCCACGCCTTCGCGCCTCAGCGTCAGGGTAGGCCCAGAGTCCCGCCTTCGCCACCGGTGTTCCTCCCGATCTCTACACATTTCACCGCTACACCGGGAATTCCAGACTCCTCTGCCTCCCTCAAGAAGACCAGTTTCGGCCGACTCCTCCGGGTTGAGCCCGGAGATTTCACGACCGACTTGACCTCCCGCCTACGCGCCCTTTAAACCCAGTAGAGTCTCGAC
+
CCCCCGGGGGGGGGGGGGGGGGGDGGGGFGGGGGGGGGGGGGGGGGGGGGGGCGGFGGGGFGGGGDFGGGGGGGGGGEGGGGCCFGGGGGGGFEF>CFGGGGGGG?EFGGGGGGGFGGGGGG7CF+8=DGGGGFFGGFGEFFGFGFGDGFF+96FFFFFFEC7CAB>5*@A>DFFFF>D*>8?FFGGFFDD:EEE;+.=<DFF>>@BDF<?22:CE9DE0:30.9:>D39))..588-8.):AFBFF).5(
@M00200:205:000000000-AKKM3:1:1101:15611:2286 2:N:0:1
TACGGGGGTATCTAATCCCGTTCGCTCCCCTAGCTTTCGCGCCTCAGCGTCAAGAGTGGGCCAGGTAGCCGCTTTCGCCACTGGTGTTCCTCCCGATATCTACGCATTTCACCACTACACCGGGAATTCCGCTACCCTCTCCCACCTTCCAGCCGACCAGTATCCGATGCCGTTTTCCAGTTAAGCCGGAAGCTTTCACATCGGACTTGGCCAGCCGCCTGCGCGCACTTTATACCCAGTAGAGTCT
+
CBCCCGGGGGGGGGGGDDGGGGFCEGGGGGGGGGFGGGGDCGDGGFDFEFGGEGCEGGFGFECC?C?BFGGEDGGFGCCBFGF@F@EFEGGGFG@?>CCEDFGGGGGGGGFFGFDDFGGGF67@>+6DFDC6=CD8CFFCFGFFGFGFG>ACGGDDFGGFG+;CC>7CAGFFFFFEFFG6@9CD=F85535>46C@4)=?<;<@06;=));:BBF=>D>8:<639EDD)0<AABAFF),.46:54<4
@M00200:205:000000000-AKKM3:1:1101:18183:2298 2:N:0:1
TACTGGGGTATCTAATCCTGTTTGCTCCCCTAGCTTTCGTGCCTCAGTGTCAGGTGTTGTCCAGGGACTCGCCTTCGCCACTGGTGTTCCTCTCGATATCTACGCATTTCACTGCTACACCGAGAATTCCAGTCCCCCCTCCAAACCTCCAGCACGCTAGTATTCAATGCCATTTCAGGGTTGAGCCCTGAGCTTTCACATCAAACTTAACATGCCACCTACGCACCCTTTACACCCAGTCGCGTCTAGA
+
CCCCCGGGGGGGGGGGGGGCFFGGGGGGGGGGGGGGGGGGFGGGGGGGGGGGGGGGGGGGGGGGFGGGGGGGGGGGGEECBGGGGGFEGGGGGGGCFFGGGGGGGGGGFCFFGDFDFECFGGEGFEGGCFGGGGGED?E5?GGFFF6DFFD88FGE5CCEGGE+;DFFF=6DFEFFFB75@F>C5D7*?C6AF9?B<;;;*8A=6>@89>8AA@62>FA=<;)3746D5;;*/*088553*((.,,,/9)
@M00200:205:000000000-AKKM3:1:1101:10347:2308 2:N:0:1
TACTGGGGTATCTAATCCTGTTCGCTCCCCACGCTTTCGCGCCTCAGCGTCAGGTACCGTCCAGAAGGCCGCCTTCGCCACTGGTGTTCTTCCCAATATCTACGCATTCCACCGCTACACTGGGAATTCCGCCTTCCTCTCCGGTCCTCAAGACTCGCAGTTTCGGAAGCAGGCTCGGGGTTGAGCCCCGAGTTTTCACTCCCGACTTACGAGTCCGCCTGCGCGCCCTTTATGCCCAGTAGAGTCT
+
CCCCCGGGGGGGGGGGGGGGGGGGGGGGGGGGGGGGGGGGGGGGGGGGGGGGGGGGGGGGGGGGGFFGGGGGGGGGGGFEGGGGGGGGGGGGGGGGGFGGGGGGGGGGGGGGGGGDGGGGGGGGGFGGGGGGGGGGGFGFFGDBGDGFGFFFCFFFFGGFGF7CD>7A?FFDFFFF5B>>FED6FFGFFGG:FECGAEF<98;9@;;?CEFFF@FF<C;01?9E1:BD39))6448C4:4)624<<<
@M00200:205:000000000-AKKM3:1:1101:14510:2315 2:N:0:1
TACGAGGGTATCTAATCCTGTTTGCTCCCCACGCTTTCGTGCATGAGCGTCAGTATTGGCCCAGAAGGCTGCCTTCGCCATCGGTGTTCCTCCACATCTCTACGCATTTCACCGCTACACGTGGAATTCCACCTTCCTCTGCCATACTCCAGCACCGTAGTTTCGAGCGCAATTCCCAAGTTAAGCCCGGGGCTTTCACACTCGACTTGCGACGCCGCCTGCGCACACTTTAAACCCAATAGAGTCT
+
CCCCCGGGGGGGGGGGGGGGGGGGGGGGGGGGGGGGGGGGCGGGGFGGGGGGGGGGGGGGGGGFGGGGGGGGGGGGGGGGGGDGGGGGGGGGGGGGGGGGGGGGGGGGGGGGGGGFGGGGGGFGFGFGFGGGGGGGGFGFFGGFGFFEGF?FGGGFFFFDGFEGF?FC>EEB>6FFFFGFGGGGFGGFEGEBFGFFFCGFF=DB9>=9@C@@B>GG01=DFD230CBG5:>9-62?EB:F>A)<6A2
@M00200:205:000000000-AKKM3:1:1101:16893:2332 2:N:0:1
TACTGGGGTATCTAATCCTGTTTGCTCCCCACGCTTTCGTGCATGAGCGTCAGTGTTGGCCCAGAAGGCTGCCTTCGCCATTGGTGTTCCTCCACATCTCTACGCATTTCACCGCTACACGTGGAATTCCACCTTCCTCTGCCACACTCCAGCCACGTAGTTTCGAGCGCAATTCCCAAGTTAAGCCCGGGGCTTTCACACTCGACTTGCATGGCCGCCTGCGCACACTTTAAACCCAGTAGAGTCT
+
CCCCCGGGGGGGGGGGGGGGGGGGGGGGGGGGGGGGGGGGGGGGGGGGGGGGGGGGGGGGFGGGGGGGGGGGGCFGGGGGGGGGGGGGGGGGGGGGGGGFGGGGGGEGGGGGGGGFGGGGGGGGGGGGGGGGGGGFFFGFFFGFFFGDGFGGGGGFFGFFEGFGDFGGFEDFDEFFFFGFGFFFCF6?BDGF>CC9?EF?EFFFFA=9E=B<C2CC2551=D(),/0;0;ECCFE:C<D@3?AD<7A
@M00200:205:000000000-AKKM3:1:1101:18058:2335 2:N:0:1
TACAGGGGTATCTAATCCTGTTTGATCCCCACACTTTCGTGCCTCAGCGTCAGTTGAAGTCTAGTAGGCTGTCTACACTATCGGTGTTCTTGACGATATCTAAGCATTTCACCGCTACACCGTCAATTCCGCCTACCTCGATTTCACTCAAGTCCTACAGTATCAATGCCACCCTCCCGGTTAAGCCGGGATATTTCAGCACTGACTTATAAGACCGCCTACGCACCCTTTAAACCCAGTAGAGTATAGA
+
CCCCCGGGGGGGGGGGGGGGGGGGGGGGGGGGGGGGGGGGGGGGGGGGGGGGGFGGGGGGGGGGGGGGGGGGGFGFFGF@GGGGGGGGGGGGGGGGGGGGGGGGGGFGGGGGGGGBDCGGFEFDCGGGG@DEGGGGGFGFFGGFGBFEDBFDAD@FDGCFGFEDEC?ADDBDDFFFEBG5FEGGFGGE59@@FGF?+;C@CDE@EEF*3;AA*6>F>CEAD==>@EBCCF:6*9757/4;C3341)66)1
@M00200:205:000000000-AKKM3:1:1101:23183:2347 2:N:0:1
TACGAGGGTATCTAATCCTGTTTGCTCCCCACGCTTTCGTGCATGAGCGTCAGTGTTGGCCCAGAAGGCTGCCTTCGCCATCGGTGTTCCTCCACATCTCTACGCATTTCACCGCTACACGTGGAATTCCACCTTCCTCTGCCACACTCGAGCCACGTAGTTTCGAGCGCAATTCCCAAGTTAAGCCCGGGGATTTCACACTCGACATGCGCGGCCACCTGCGCACCCTTTACAACCAGTAGAGTCT
+
CCCCCGGGGGGGGGGGGGGGGGGGGGGGGGGGGGGGGGGGGGGGAFFAEGGGGGGGGGGGGGGGGGGGGGGGGCFFDGGFGGDGFGGGGGGGGGGGGGGGGGGGGGGGGADFFGDEGFFGEGFGEFG8FADFGGGGGFGFFGFFGFG5=DFDEDDD>80*6=C+:*DE*@@9B@FFFF;*>EFCC,9@?DEFFG6D6AFAE=BBBF=9339>01*32CFFE;(>6C)*/*4)64),;1.6)6>)62)
@M00200:205:000000000-AKKM3:1:1101:22726:2354 2:N:0:1
TACACGGGTATCTAATCCTGTTTGCTCCCCACGCTTTCGTGCATGAGCGTCAGTGCAGGCCCAGGGGGCTGCCTTCGCCATCGGTGTTCCTCCACATATCTACGCATTTCACTGCTACACGTGGAATTCCACCCCCCTCTGCCGCACTCTAGCCTCCCAGTTTCAAACGCAGTTCCCAGGTTAAGCCCGGGGATTTCACATCTGACTTAAGAGGCCGCCTGCGCACGCTTTAAACCCAGTAGAGTCTAGA
+
CCCCCGGGGGGGGGGGGGGGGGGGGGGGGGGGGGGGGGGGGGGGGGGGGGGGGGGGGGGGGGGGGGGGGGGGGGGGGGGGGGGGGGGGGGGGGGGGGGGGGGGGDGFEFGFGGGGFGGGGGGGGGGGGGGGGGGDGGFGFFGGFGFGFGFGF;FGFFGGFCGFGFFGGFGFFFEFFFFG?FGGGFGG>D>>4DGGGF?EEFFFFEFE<C9?EF0CE;GF6@<@D;C>D9C?)6)28C<?:-<))6AAAFA
@M00200:205:000000000-AKKM3:1:1101:24487:2356 2:N:0:1
TACAGGGGTATCTAATCCCGTTTGCTCCCCACGCTTTCGCGCCTCAGCGTCAGTACCAGTCCAGTGAGCCGCCTTCGCCACTGGTGTTCCTCCCAATATCTACGCATTTCACCGCTACACTGGGAATTCCACTCACCTCTCCCGGTCTCAAGCCTTACAGTCTGACAGGCAGTTCCTCGGTTAAGCCGAGGGATTTCACCCGTCACTTGCAAAGCCGCCTACGCGCCCTTTAAACCCCGTAGAGTCT
+
CCCCCGGGGGGGGGGGGFFGGGGGGGGGGGGGGGGGGGGGD@CGGGGGGGGGGGGGGGG9FGGGF?9FGGGGGGGGGGGGGFGGGGFGGGFGGGGBFGGGGGEEEGGGGGFFGGGFGEGGGGGGGGGGGGGFCG68EFGFBFGBG>GFGFGGGGGF+6=DGFECEB==:+9>?EFF9=D*8@>>FGGFBD;4@>F>1:EBBFFD>@FC4>ECC=EGFGFFF@0:>EEGGG;9)6>8*(43;1446<4
@M00200:205:000000000-AKKM3:1:1101:10471:2364 2:N:0:1
TACCAGGGTATCTAATCCTGTTTGCTCCCCACGCTTTCGCGTCTCAGCGTCAGTTACCGTCCAGGTGGCCGCCTTCGCCACCGGTGTTCCTCCCCATATCTACGAATTTCACCTCTACTTGGGGAATTCCGCCACCCTCTCCGGCACTCAAGCTCTGCAGTTTCGGGCGCACTTCCTCAGTTGAGCTGAGGGCTTTCACACCCGACTTGCAAAGCCGCCTACACGCGCTTTATACCCAATAGATTCT
+
CCCCCGGGGGGGGGGGGGGGGGGGGGGGGGGGGGGGGGGGGGGGGGGGGGGGGGGGGGGGGGDGGGGGGGGGGGGGGGGGGGDGGGGGGGGGGGGGGGGGGGGGGFGGGCGGDGGFGFGC;?EGDGGCEGGGGGGGGFF):EGFGFGFGFGDFDFFFDGFCCEGFADEDGFAFFFF6A8AFGFFFC79*;CEFFEFACFCF=@B>>90.1.79(BF1)5;?F1;?EBD33124<ABG>402<2)-66
@M00200:205:000000000-AKKM3:1:1101:21637:2367 2:N:0:1
TACGGGGGTATCTAATCCCGTTCGCTCCCCTGGCTTTCGCGCCTCAGCGTCAGAAGGGGTCCAGTCGATCGCTTTCGCCACCGGCGTTCCTTCCGATATCTACGCATTTCACCGCTCCACCGGAAGTTCCATCGACCCCTACCCCCCTCGAGGTTCCCAGTATCGGAGGCCCTTTTCCGGTTGGGCCGAAAGATTTCACCCCCGACCCGGGAACCCGCCTACGCGCCCTTTCACCCCAGTATAGTCTAGA
+
CCCCCGGGGGGGGGGGGGGGGGGGGGGGGGGGGGGGGGGGDGGGGGGGGGGGGGGGGGEGGGGGGGGGGGGGGDGGGGGGGGGDGGGGGGGGGGGGDGDFFEGGGEEEDEGGGCGFGGGGGGGGGGGGGGGFGGFGEBGFFGGFGFG);AE9888FFGG45=CG?FG=:EFDF1AAFBD)4:CDDG5:;DG.)29>?AF<<BF(72(41194><5A(15<07<@>D>DC*5)-)).:2((6))644.6).
@M00200:205:000000000-AKKM3:1:1101:22487:2380 2:N:0:1
TACAGGGGTATCTAATCCTGTTTGCTCCCCACGCTTTCGTGCATGAGCGTCAGTGTTGGCCCAGAAGGCTGCCTTCGCCATCGGTGTTCCTCCAGATCTCTACGCATTTCACCGCTACACCTGGAATTCCACCTTCCTCTGCCACACTCGAGCCAAGTAGTTTCGAGCGCAATTCCCAAGTTAAGCCCGGGGATTTCACACTCGACTTGCTCAGCCACCTGCGCACACTTTAAACCCAATAGAGTCTAGAC
+
CCCCCGGGGGGGGGGGGGGGGGGGGGGGGGGGGGGGGGGGGGGGGGGGGGGGGGFGGGGGGGGGGGGGGGGEGGGGGGGGGGGGGGGGGGGGGGGG?EFGGGGGGGGGGGGGGGGEGGGGGGFGGGDGGGGGGGGGGFGFFGGFGFGDGFGGCGGFFGGBEFFGFFGGFGA=?<FFFFGFFFGGFGGFFGGFFGF>FFGEE@BBFBF@3=4BF=FCB<FFEFB:0/8C2:@55><68?;@;C<E<A3CCF)
@M00200:205:000000000-AKKM3:1:1101:21800:2389 2:N:0:1
TACTGGGGTATCTAATCCTGTTTGCTCCCCACGCTTTCGCACCTCAGTGTCAGTATCAGTCCAGGTGGTCGCCTTCGCCACTGGTGTTCCTTCCTATATCTACGCATTTCACCGCTACACCTGGAATTCTGCATCCCTCTCCCGAATTCAAGCCATCCAGTCTCGGATGCAGTTCCCAAGTTGAGCCTGGGGATTTCACATCCGACTTAGTTGGCCGCCTACGAGCCCTTTATACCCACGAGCATCT
+
CCCCCGGGGGGGGGGGGGGGGGGGGGGGGGGGGGGGGGGGDGGGGGGGGGGGGGGGGGGGGGGGGGCGGGGEGGGGGGGGGGGGGGGGGGCAFGGGGGGGGGGGGGGGGGGGF,@DGGGGGGGFCFGCGG;FGGCFGFGFBGGFDFGFGFGEF6DFFGG?D+;DDF>+@EDDFFFFFFF5FGGDFGGF?CGFBGDDFFF7=CF598>517ACCBDFAGEDDF??>EDG<*7>5)19C8(((,(()/)
@M00200:205:000000000-AKKM3:1:1101:24055:2399 2:N:0:1
TACAGGGGTATCTAATCCTGTTTGCTCCCCTAGCTTTCGTGCCTCAGTGTCAGGTGTTGTCCAGGGACTCGCCTTCGCCACTGGTGTTCCTCTTGATATCTACGCATTTCACTGCTACACCAAGAATTCCAGTCCCCCCTCCAAACCTCCAGCACAGTAGTATTCAATGCCATTTCAGGGTTGAGCCCTGAGCTTTCACATCAAACTTACCATGCCACCTACGCACCCTTTACACCCAATCGAGTCTAAA
+
CCCCCGGGGGGGGGGGGGGGGGGGGGGGGGGGGGGGGGGGGGGGGGGGGGGGGFGGGGGGGGGGGGGGGGGCGGGGGGGGGGGGGGFGGGGGGDGGGGGGGGFGGGGGGGGGGGGFGGGGGFGGGFFF9FEGGDDFDBGFFGGFGFGBGFDFGGGFFGGFFGFGEFGGFFFFFFFBFBGFGFG+:DGDFCFDFGFGA*,57:9CEBFCF@E5;7DFFGF@):5B=CBG9;@CCA3)>BDD=275>3>/*1
@M00200:205:000000000-AKKM3:1:1101:18361:2414 2:N:0:1
TACTGGGGTATCTAATCCTGTTTGCTCCCCACGCTTTCGAGCCTCAGCGTCAGTAATGGACCAGTATGTCGCCTTCGCCACTGGTGTTCTTCCGAATATCTACGAATTTCACCTCTACACTCGGAGTTCCACATACCTCTTCCATACTCAAGATAGCCAGTATCAAAGGCAATTCCAAGGTTGAGCCCTGGGCTTTCACCTCTGACTAAACTATCCGCCTACGCTCCCTTTATACCCAATAGCGCCT
+
CCCCCGGGGGGGGGGGGGGGGGGGGGGGGGGGGGGGGGGGGGGGGGGGGGGGGGGGGGGGGGGGGGGGGGGGGGGGFGGGGGGGGGGGGGGGGGGGGGFGGGGGG?@FFGGGGGGFGGGGGGFGGGGGGGGGGGFGGFGFFGGFGFGFGFFDF?DFBFFFD9;DC5ACFF*=65+B@;D?FFFF6F=5DFGFFD??<C:@65@@7:5=@55ACEGCDFDAD@FEFGDG;2)64A<A85(:BE*((/-
@M00200:205:000000000-AKKM3:1:1101:19109:2417 2:N:0:1
TACTGGGGTATCTAATCCTGTTCGATACCCGCACCTTCGAGCTTCAGCGTCAGTACAACTACAGTAAGCTGCCTTCGCAATCGGAGTTCCTCGTGATATCTAAGCATTTCACCGCTACACCACGAATTCCGCCTACTTCCACTTGACTCAAGCCGGACAGTTCGCGCCGCAGTGCGATCGTTGAGCAACCGCATTTCACGACAAGGTTGAACAGCGGCCTACGCTCCCTTTATGCCCAGTAGAGTCTA
+
CCCCCGGGGGGGGGGGGGGGGGGGGGGGGGC@CGGGGGGGGGGGGGGGGGGGGGGGFGGG<FGGGGGGGGGGGGGGGGGGGGGGFFGGGGGGCFFGGGGGGGCFGGGGGGGGGGGFGGGGGGCGGGGDGFGEGGDGFDGFFGGFGFGFGBFGFDGEF8DFGF7CA>GE9EDFF5FD>>GEGGGFFFC*;@5*6EGGFEGB?2(5((/.,.53)(3*(2:6@@;81;@3*2,64).);717)).-:8))
@M00200:205:000000000-AKKM3:1:1101:18909:2421 2:N:0:1
TACTAGGGTATCTAATCCCGTTCGCTCCCCTAGCTTTCGCGCATCAGCGTCAGTGTCAGCCCAGCAACCCGCCTTCGCCGCAGGTGTTCCTCTCGATATCTACGCATTTCACCGCTACACCGAGAATTCCAGTTGCCCCTTCTGCACTCTAGCCCCGCAGTATCGGCTGACCTTTCCGGGTTAAGCCCGGAGATTTCACAGTCGACTTGCGGTGGCCGCCTACGCGCCCTTTATGCCCAATAGAGTCT
+
CCCCCGGGGGGGGGGGGGGGGGGGGGGGGGGGGGGGGGGGGGGGGGGGGGGGGGGGGGGGGGGGGGGGGGGGGGGGGGGGGGGGGGGGGGGGGGGGGGGGGGGGGGGGGGGGGGGFDGCCGGGGGGGGGGGGGGGG=DFDFFC7DFGFGFGFEFDDDGGBGGEGF>>C5:AEF@A6ADGFGCCGFFCFED*/:CFDFEFE@FFFFBFFFE9@D0:8@C:>??::783DGD:3642:E4)(2>):4<<<
@M00200:205:000000000-AKKM3:1:1101:23724:2422 2:N:0:1
TACGGGGGTATCTAATCCTGTTTGCTCCCCACGCTTTCGCGTCTCAGCGTCAGTAACGTCCCAGCGAGCTGCCTTCGCCATTGGTGTTCCTCCCGATATCTGCGCATTTCACCGCTACACCGGGAATTCCACTCGCCTCTTCCGAACTCTAGTCCGGCAGTATCGACCGGCATCCCAGGGTTGAGCCCTGGACTTTCACAGCCGACTTACCGGACCGCCTACACGCGCGTTACGCCCAATAGAGTCTAGA
+
CCCCCGGGGGGGGGGGGGGGGGGGGGGGGGGGGGGGGGGGGGGGGGGGGGGGGGGGGGGGGGGFGGEGGGGGGGGGGGGGDGFGGGGGGGGGGGGGGGGGGGGGGGGGCFFFGGG5DGGGGGGGGGGGFFGGGGFGEDCCBGGFDEG)+;F>98CBBGGFGG?FDFGGFEB@3@FFFFGEGCDGFGGF545AFGFG:)9<BB:>01>0448:63>E9CD61378?E>D)17?:((-::<(,)-6<A>5-4
@M00200:205:000000000-AKKM3:1:1101:12393:2431 2:N:0:1
TACCGGGGTATCTAATCCTGTTTGCTCCCCACGCTTTCGTGCCTGAGCGTCAGTGTTGACCCAGATGGCCGCCTTCGCCACAGATGTTCCTCCCGATCTCTACGCATTTCACTGCTACACCGGGAATTCCGCCATCCTCTACCGCACTCTAGCCTGCCAGTATCCAGTGCCATTCCCAGGTTGAGCCCAGGGCTTTCACATCAGACTTAACAAACCACCTACGCACGCTTTAAACCCAGTAGAGTCTAGA
+
CCCCCGGGGGGGGGGGGGGGGGGGGGGGGGGGGGGGGGGGGGGGGGGGGGGGGGGGGGGGGGGFGFGGGGGGGGGGGGGGGGFFFGGGGGGGGGGGGDFGGGGGGGGGGGGGGGGFGGGGGGGGGGGGGGGGDCDGCFFFFGG>GFGFGBFGDGGFFGGFGGFGFFGGFGF*<=FFFFGFGGGGFGG>?GGFFGGFFFGFFFFFFEEC8CEFF2C5(:55BE181:>D9<?ECFF1B0=3.7<36)97AB
@M00200:205:000000000-AKKM3:1:1101:9844:2432 2:N:0:1
TACGAGGGTATCTAATCCCGTTCGCTCCCCACGCCTTCGCGCCTCAGCGTCAGGGTCGGCCCAGCCGGCCGCCTTCGCCACGGGTGTTCCCCCCGATCTCTACGCATTTCACCACTACACCGGGGATTCCACCGGCCCCTGCCGCCCTCAAGTCGCCCAGTCCCCGCCGACCCTCCCCGGTTGAGCCGGGGGCTTTCACGGCGGGCTGAGGCCACCGCCTGCGCGCGCCTTAGCCCCCGCAGAGTCT
+
CCCCCGGGGGGGGGGGGGGGGGGGGGGGGGGGGGGGGGGGGGGGGGGGGGGGFGGGGGGGGGGGGDEGGFGGGGGGGGGGGGGGGGGGGGGGGGGGCGGGGGGGGDEGGDFGGGGF?FGGFGGGGGGGGGGGFECGGFGDFGGFGFGFGFF>57/>EGDFGG@F6>8?>*7(8<FDDED>CEDFFCGDEG5BEGFFF9E?FFB;69;(4(:B(.;;39@((.3>6C35)1(,)).4;4((-((-.4>
@M00200:205:000000000-AKKM3:1:1101:21428:2466 2:N:0:1
TACTAGGGTATCTAATCCTGTTTGCTCCCCACGCTGTCGCGCCTCAGCGTCAGCCACAGCCCAGCGGGCCGCCTTCGCCACCGGTGTTCTTCCGGATCTCTACGCATTCCACCGCTACACCCGGAATTCCACCCGCCTCTACTGTGCTCCAGCGCGGGAGTCGCCACGGCCGATCCGGGGTTGAGCCCCGGACTTTCACCGCCGCCTTCCCGCGCCGCCTACGCGCCCTTTATACCCAATAGAGTCTAGAC
+
CCCCCGGGGGGGGGGGGGGGGGGGGGGGGGGGGGGGGGGGGGGGGGGGGGGGEGGGGGGGGGGGGGGGEGGGGGGGGGGGGGGGFGGGGGGGGGGGGGGGGGGGGGGGGGGGGGGFGGGGGGGGG+DFGGGGFGDGGFGFFFGFGFGEGFG;EGGEE>CEGF>DFFGGBGF@D@FFA>DDGEGGFFGFEDDDFGGD?<EBFFF>>FF:704(31CGFGBF:?1:(:BG)0:<AF<AA?008):<<<9<).)
@M00200:205:000000000-AKKM3:1:1101:20765:2477 2:N:0:1
TACGAGGGTATCTAATCCCGTTTGCTCCCCACGCTTTCGCGCCTCAGCGTCAGTCACCGTCCAGAAGGCCGCCTTCGCCACCGGTGTTCCTCCCGATCTCTACACATTTCACCGCTACACCGGGAATTCCACCTTCCTCTCCGGGACTCAAGAGAAGCAGTTTCGGGCGCCGTTCCTCGGTTGAGCCGAGGGATTTCACACCCGACTTGCCTCCCCGCCTACGCGCCCTTTACACCCAGTCGAGTCTAGCC
+
CCCCCGGGGGGGGGGGGGGGGGGGGGGGGGGGGGGGGGGGGGGGGGGGGGGGGGGGGGGGGGGGGGGGGGGGGGGGGGGGGGGGGGGGGGGGGGGGGGGGGGGGFGCFGGGGGDEDGGGGGGGGGE8DFGGGGGGGGFGFFCE?EDGFGFGFGGGFFGGFGGEGFFDGEGF>?=AFAFGFEEGFFGGFFGC>BDCDFFGE@(46(1917A:9BFGG>G@2::852:>DD5)<A237E<:72::(.0-56-(
@M00200:205:000000000-AKKM3:1:1101:12162:2481 2:N:0:1
TACTCGGGTATCTAATCCCGTTCGCTACCCACGCTTTCGTGCCTCAGTGTCAGGAAATGTGCCAGTGTACTGCCTTCGCTTTCGGTGTTCCCCATGATATCAACGGATTTCACCCCTACACCATGAGTTCCGTACACCTCTCACACCCTCTAGGTATGCCGTTTCCCATGCGATTTTCCCGTTAAGCGGGAAGATTTAACACAGGACTAACATAACCACCTACGCACCCTTTACGCCCAATAGAGTAT
+
CCCCCGGGGGGGGGGGGGGGGGGGGGGGGGGGGGGGGGGGGEGGGGGGGGGGGGGGGGGGGGGGGGGGGGGGGGGFGGFGGGGGGGGGGGGGGGGGGGGGGGGGGGGCCFGGAD=AFGGGGGGGGGGGGGGGGGGG=DGDFGGFGFCAGFGGGGGFFGGFGGD?DFCGFGFFFDFFFFGFGGG>CAFFF7CDEEGFFEGFFFFFF>4B4*0><AFCEFF23>@?=5ACC756<9<<E11?FFF<E5).
@M00200:205:000000000-AKKM3:1:1101:8479:2498 2:N:0:1
TACTGGGGTATCTAATCCTGTTTGCTACCCACGCTTTCGCGCCTCAGCGTCAGATAACGGCCAGTGAGCTGCCTTCGCCATCGGTGTTCCTCCTGATATCAACCCATTTCACCGGTACACCAGGAATTCCACTCACCTCTCCGTTCCTCCAGCCTGCCAGTATGCGAAGCAGTTTCCGAGTTGAGCTCTGGAGATTTCACTTCACACTTAACAGACCGCCTAAGCGCTCTTTACGCCCAATAGAGTAT
+
CCCCCFGGGGGGGGGGGGGGGGGGGGGFFFGGGGGGGGGGGGGEGGGGGGGEGGFGGGGGGDFFFGGGGGGFGGGGGGGGGGGGG@FGGFDEEGGGFGFFDCFF,=?FAFFDGEGFGFFDEDEGGFGGGFFGFFFFGFFF*D@?FFGEGFF=D+=D*==?=?DFEBDE5+;8B=9FFDDDG>79A,5;CCGFFECGFFG<;AEEEE@2;;EBCBGC:CB25()2>:?CD<83<CD6863/=;E<CE))
@M00200:205:000000000-AKKM3:1:1101:9019:2501 2:N:0:1
TACGAGGGTATCTAATCCTGTTTGCTACCCACGCTTTCGTGCCTCAGTGTCAGATGTGACCCAGTGAGCTGCCTTCGCCATTGATGTTCCTTCTAATATCTACGGATTTCACTCCTACACTAGAAATTCCACTCACCTCTAACACTCTCTAGCCTGGCAGTTTTAATGGCAATTCCAGAGTTAAGCTCTGGGCTTTCACCACTAACTAGCCAAACAACCTACGCACGCTTTAAGCCCAATAGAGTCTAGA
+
CCCCCGGGGGGGGGGGGGGGGGGGGGGGGGGGGGGGGGGGGGGGGGGGGGGGGGGGGGGGGGGGGGGGGGGGGGGGGGGGGGGGGGGGGGGGGGGGFFDGGGGGGGGGGGGGGGG58FFGGGGGGGGGGGGGGGGGGFGFFGGFGBGFGFGGGGGFFGGF8BEFE6FGF8;=FEFFDFDFFGGGFGGBFGFFBFFGBDFDDDBEDEFFED)8DDEC5CB5@E9DAEFGDGF5A6*0><BFE46AEB47*/
@M00200:205:000000000-AKKM3:1:1101:22733:2503 2:N:0:1
TACTAGGGTATCTAATCCCGTTTGCTCCCCTGGCTTTCGCGCCTCAGCGTCAGTGTCAGCCCAGCAACCCGTCTTCACCTCAGGTGTTCCTCTTGATATCTACGCATTTCACCGCTACACCAAGAATTCCGATTGCCCCTTCTGCACTCTAGCACAGCAGTATCACTTGACCGTTCTGAGTTAAGCTCAGAGATTTCACAAGTGACTTACCACGCCGCCTACGCGCCCTTTACACCCAGTAGCGTCTAGA
+
CCCCCGGGGGGGGGGGGGGGGGGGGGGGGGGGGGGGGGGGGGGGGGGGGGGGGGGGGGGGGGGGGGGGGGGGGGGGGGGGGGGGGGGGGGGGGGGGGGGGGGGGGGGGGGGGGGGDCFFFFFGGGGGGGGGGGCFGFFF)68DFGFGFGFGFGGF5DDCFDFEGFFGGFGFFBFFFFFGFEGGGFGDFBCFFFGCFFFG@ED:777CE@B5EE5CE);>)<B)@9?D7)8BC3)73CD(./7)(63(,))
@M00200:205:000000000-AKKM3:1:1101:13285:2509 2:N:0:1
TACTCGGGTATCTAATCCCGTTTGCTCCCCTGGCCTTCGTGCCTCAGTGTCAGGAACTGTCCAGAGACCCGCCTTCGCCACTGGTCTTCCTCATGATCTCTACGCATTTCACTGCTACACCATGAATTCCAGTCTCCTCTCCAGTCCTCAAGCACCGCAGTATCGAATGCAGTTTCGGAGTTAAGCTCCGAAATTTCACACCCGACTTACAGCGCCACCTACGCACCCTTTAAACCCAATCGAGTCTAGA
+
CCCCCGGGGGGGGGGGGGGGGGGGGGGGGGGFGGGGGGGGGGGGGGGGGGGGGGGGGGGGGGGGGGGGGGGGGGGGGGGGGGGGGGGGGGGGGGGGGGGGGGGGGGGGGGGGGGGFGGGGGGGGGGFGGGGGFGGGGFGFFEFFGBGFGFFGGGGFFGGFGGDFF5FGFGFBFBDFDEDFGGGGFFDDFCGFAGGFFFGFFFF9=AF9C@CFFFGG2C>B=BDB-:?DCCF*@C@3B@(332;17(.)9?
@M00200:205:000000000-AKKM3:1:1101:10541:2544 2:N:0:1
TACGAGGGTATCTAATCCCATTCGCTCCCCTAGCTTTCGTCCATCAGCGTCAGATGAGGTCCAGTAGAGCGCTTTCGCCACCGATGTTCTTCCCAATCTCTACGCATTTCACCGCTACACTGGGAATTCCCTCTACCCCTACCTCTCTCTAGTCGTGCAGTTTCCACCGCCATTACAGGGTTAAGCCCTGTGCTTTGACGACCGACTTACATGACCACCTACGGACGCTTTATGCCCAGTAGAGTCT
+
CCCCCGGGGGGGGGGGGGGGGCGGGGGGGGGGGGGGGGGGGGGGFGGGGGGGGGGGGGGGGGGGGGGGGGGGGCGGGGEGGGCFGGGGGGGFGGGGCGGCFGG:BEEGGGGGGGGFGGFGGFFFGCFGG8E9DCCEFF6DFDGFGFGBGFDDFFGFEGG?@@7EEFDGE>@ABFFFFAC>FEGGFG?FFFG>FGG9F<@ADBA2=9ADFEEFEFGFBF:3=B96?DEG>CD36CE8<;=@979))77
@M00200:205:000000000-AKKM3:1:1101:11543:2549 2:N:0:1
TACTGGGGTATCTAATCCTGTTTGCTCCCCACGCTTTCGCGTCTCAGCGTCAGTAACGTCCCAGCGAGCTGCCTTCGCCATTGGTGTTCCTCCCGATATCTGCGCATTTCACCGCTACACCGGGAATTCCACTCGCCTCTTCCGAACTCTAGCCTGACAGTATCCATCCGCCTCCTGGGGTTGAGCCCCAGGCTTTCAGAACGGACTTACCAGGCCGCCTACACGCGCTTTAAACCCAATTGAGTCT
+
CCCCCGGGGGGGGGGGGGGGGGGGGGGGGGGGGGGGGGGGGGGGGGGGGGGGGGGGGGGGFGGGGGGGGGGGGGGGGGGGGGGGGGGGGGGGGGGGGGGGGGGGGGGGGGGGGGGFGGGGEEGGFGGGGFGGDGGGGDEDFGGFGBGDGFGGGCCAFDGFGGEGEFGGFGFADDFFF5DDGCDCFGG5?CGFFGGGFEF48=@DF>18C@;C8(;=7C>;663;4CDC9924<FA<E2?()44).62
@M00200:205:000000000-AKKM3:1:1101:21668:2555 2:N:0:1
TACGGGGGTATCTAATCCTGTTTGATCCCCACGCTTTCGGGCCTCAGTGTCAGTGTTGGACCAGATAGCCGCCTTCGCCACCGGTGTTCCTCCAGATATCTACGTATTTCACCACTACACCTGGAATTCCACTATCCTCTTCCACACTCAAGCTACGCAGTTTCAAAAGCACTTCCTGGGTTGAGCCCAGGGCTTTCACTCCTGACTTACATAGCCACCTACGCCCGCTTTATACCCAGTAGAGTCTAGA
+
CCCCCGGGGGGGGGGGGGGGGGGGGGGGGGGGGGGGGGGG>FGGGGGGGGGGGEEGGGGGGGGGGGGGGGGGGGGGGGGGGFGGGGGGCBC<FCCEEGGGGAFDEGGGFGGGG?FFGFGGGFFGGFGGGGFGGGGGGFGFBGG9EFDFGB?FGGGFECGFGF7EEC?D5EFCF@FFFFGAFGDGFDCFFGGBFGGGFEFEBDF=EE=@CE=EFFFFBGFFFF=?@E>D7C;37??CG<?4)47)<;<EC)
@M00200:205:000000000-AKKM3:1:1101:19976:2556 2:N:0:1
TACAGGGGTATCTAATCCCGTTTGCTCCCCTGGCTTTCGCGTCTCAGTGTCAGATCACTCCCAGCAGCCTGCTTTCGCCTTTGGCGTTCCAAATGATATCTACGCATTTCACCGCTCCACCATTTGTTCCAGCTGCCCCTAAGTGCCTCAAGACAAGCAGTATATCCAGCAGTTCCACGGTTGAGCCGTGGGATTTCACAAGATACTTACCCGTCCACCTACACGCGCTTTAAACCCAATAGAGTCTAGA
+
CCCCCGGGGGGGGGGGGGGGGGGGGGGGGGGGGGGGGGGGGEGGGGGGGGGGGGGGGGGGGGGGGGGGGGGGGGGGGGGGGFGGGDGGGGFGGGGGGGFFGGGGGGGGGFFGGDGEGCFGGGGGGGGGGGGGGGGGGBFDFGFFGFGFG5DFCGG?FFGFGGFGED3=DDFFFEFFFFD9FEDG6DFFBGGFFGGF>EFE6CFBF5EEEE5@27:EAFF4):>;2C>D5*585CA;ED(639<EC<>6)6
@M00200:205:000000000-AKKM3:1:1101:24314:2560 2:N:0:1
TACGCGGGTATCTAATCCCGTTCGCTCCCCTGGCTTTCGCGCCTCAGCGTCAGTGGAGGTCCAGCGCGCCGCCTTCGCCACCGGAGTTCCTGTGGATATCAACGCATTTCACCGCTCCACCGGAAGTTCCGCGTGCCCCTACCCCCCTCGAGGCGACCGCTATCCGAGGCCCTTCCCCGGTTGGGCCGGGGGCTTTCACCACGGACTCGGTCGCCCGCCTACGCGCCCGTTATGCCCAGTAGAGTCT
+
CCCCCGGGGGGGGGGGGGGGGGGGGGGGGGGGFGGGGGGGGGGGGGGGGGGGGGGFGGGGGGGGGGGGGGGGGGGGGGGGGFGGGFCCFFGFGFG,?FGGGFGEGGGG8FGGG>EEGGGGGGCEGGGGGGGGGCGGGFG=FDFFFD7>D4:8:CDFAGD)/97CEB3*<EF?F:@FFFGF>8CC>CFB@DGDD57C4)+5)3(3(34:01(3;>DG>GE0?7:<9C)9)118(4)8?).4)2<))5)
@M00200:205:000000000-AKKM3:1:1101:10471:2569 2:N:0:1
TACTAGGGTATCTAATCCTGTTTGCTCCCCACGCTTTCGTGCATGAGCGTCAGTGTTGGCCCAGAAGGCTGCCTTCGCCATCGGTGTTCCTCCAGATCTCTACGCATTTCACCGCTACACCTGGAATTCCACCTTCCTCTGCCACACTCCAGCAAAGTAGTTTCGAGCGCAATTCCCAAGTTAAGCCCGGGGCTTTCACACTCGACTTGCTCTGCCGCCTGCGCACACTTTATACCCAGTAGAGTCT
+
CCCCCGGGGGGGGGGGGGGGGGGGGGGGGGGGGGGGGGGGGGGGGGGGGGGGGGGGGGGGGGGGGGGGGGGGGGGGGGGGGGGGGGGGGGGGGGGFGGDGGFGGGGGGGGGGGGGFGGGGGGGGGGGGGGGGGGGGGFGFFGGFGFGFGFGGGGGFFGFFG@9F=FGCBEEFFFCFFFDBFGGFFGGFFGG>EGGGFFGFFFFFD9AFFF=@E=FC@GFF>>(:;EFG>>ECFFE<EE=4<?C)9=4
@M00200:205:000000000-AKKM3:1:1101:18110:2571 2:N:0:1
TACTAGGGTATCTAATCCTGTTCGCTCCCCACGCTTTCGCTCCTCAGCGTCAGTATCGGCCCAGAGACCCGCCTTCGCCACCGGTGTTCCTCCTGATATCTGCGCATTTCACCGCTACACCAGGAATTCCAGTCTCCCCTACCGAACTCTAGCCTGCCCGTATCGCCTGCAGACCCGCAGTTGAGCCACGGGATTTCACAGTCGACGCGACAAGCCGCCTACGCGCTCTTTAAACCCAATGACGTCTAGAC
+
CCCCCGGGGGGGGGGGGGGGGGGGGGGGGGFGFGGGGGGGCGGGGGGGGGGGGGFGGGGGEEGGGGGGFGGGGGGGGGFG@FGGFGGGGGGGGGFGGGAFGGCFG8:CAEGGFGGFGGGFFGCGF8DFGGCFDFFGAFG5:FFFG>GDGFGDDDCFFFG>ED098*=@FGFEF@FFEFGBFC8=FGGFFCEDAEGDFCGFF3>(5911(:@@B;BCBG3:::()(/)1126<A>A?E?(,,-.441(-)6)
@M00200:205:000000000-AKKM3:1:1101:18088:2606 2:N:0:1
TACAGGGGTATCTAATCCCGTTTGCTCCCCTGGCCTTCGTGCCTCAGTGTCAGTAACTGCCCAGTGACCTGCCTTCGCCTTTGGTATTACTCCCGACATCTACGCATTTCACTGCTACATCGAGACTTCTAGTCACCCCTTCAGTACTATAGCGTGGGAGTATCGGACGCAATTCCAGGGTTGAGCTCTGGGCGTTCACATCTGACTTACCACGCTACCTCCGCACCCTTTATCACCTGAAGAGCCTAGAC
+
-,68A,6C686CE,FFGGGDG8C;9,E<,BEGGG8,,;DCFCG<C8EF9,,CFCCAEGGG88<EGFDDA<B@F@FB<:,,@?<FFF,,,C=F,<C,@+4CDFFA+,8@;A9FF=,+,?E9@CBDF+,CEG8EC,?E,*+)*,93,=8;++==F8=5>C+:@?9+)3C+*69=BB1+?7=?D8+;A62*=77*;+4<9=F7*)01*0:*>E=AE2C8>CF**05;(*58<FB*<3)15)/()/.3((/)/))
@M00200:205:000000000-AKKM3:1:1101:7513:2609 2:N:0:1
TACTGGGGTATCTAATCCTGTTTGCTCCCCACGCTGTCGCGCCTCAGTGTCAGCAACTGCCCAGCTAACCGCCTTCGCCACTGGTGTTCTTCCGGATCTCTACGCATTCCACCGCTACACCCGGAATTCCAGACTCCTCTGCCTCCCTCAAGACGACCAGTTTCGGCCGACGCCTCCGGGTTGAGCCCGGAGATTTCACCACCGACTTGACCTCCCGCCTACGCGCCCTTTACACCCAATCTAATCT
+
CCCCCGGGGGGGGGGGGGGGGGGGGGGGGGGGGGGGGGEG7FGGGGGEGGGGGGGGG@FFGGGGGFFAFGGGGGGGEGGGG,FFGGGGGGGGGGCCE@FGGGGG:=FGGGGGGGE5@F9FFCECC7=FGFF;++=EE9DEFGFD=:=8DF?6D+=:AGGFFG;E5*=+0**)*-39*/*9F578)<,8))*::CGGFEF)),;04@>;3)43>3EE(7B:0:079C>DGG:<))5(:33:34)))).
@M00200:205:000000000-AKKM3:1:1101:16937:2618 2:N:0:1
TACTAGGGTATCTAATCCTGTTTGCTCCCCACGCTTTCGCACCTCAGCGTCAGTACCGGGCCAGTGAGCCGCCTTCGCCACTGGTGTTCTTGCGAATATCTACGAATTTCACCTCTACACTCGCAGTTCCACTCACCTCTCCCGGACTCAAGCTCTTCAGTATCGAAGGCAGTTCTGGAGTTGAGCTCCAGGATTTCACCCCCGACTTAAAGAGCCGCCTACGTGCGCTTTATACCCAGTAGAGTCT
+
CCCCCGGGGGGGGGGGGGGGGGGGGGGFGGGGGGGGGGGGGGGGGGGGGGGGGGGGGGGGGGGGGGGGGGGGGGGGGGGEGGCGAFGGGFFGGGGEGCGGFCE?FFFDFGGGGGGFGGGGGFGG7CGEFGGG8DFGGFGFFGGDGFGFGFFDFFGFFGGFAF>DAFFDBFFDFFFFFFFFCF8?FGGFFGGF979;>EEBFFFF=@9=C=4*93BF=CE<;;7)(3.2)23>566?E)(().)))-6
@M00200:205:000000000-AKKM3:1:1101:17461:2628 2:N:0:1
TACAGGGGTATCTAATCCCGTTTGCTCCCCTAGCTTTCGAGCATCAGCGTCAGTATCAGCCCAGAGACTCGCCTTCGCCACTGGTGTTCCTCCCGATATCTACGCATTTCACCGCTACACCGGGAATTCCAGTCTCCTCTGCTGTACTCAAGCTTGACAGTATGAGGTGCAGGTTCCCGGTTGAGCCGGGAGATTTAACACCCCACTTATCTAGCCGCCTACGCTCCCTTTAAACCCAATAGAGTCT
+
CCCCCGGGGGGGGGGGGGGGGGGGGGGGGGGGGGGGGGGGGGGGGGGGGGGGGGGGGGGGGGGGGGGGGGGGGGGGGGGGGGGGGGGGGGGGGGGGGGGGGGGGGGGGGGGGGGGDDGGGGGDGGGGGGGGGGGGGGFGEFGGFGFGFGFGFGGGFFGGFGGFFEFGFFGFEFFB??A6?FGGGFGG?>GEFFGGFFFF?EF>9>@2>:C4?EFGEFGF??=;E@EDF4C@CC<E@G<(63).;CB)
@M00200:205:000000000-AKKM3:1:1101:10824:2655 2:N:0:1
TACGAGGGTATCTAATCCCGTTCGCTCCCCTGGCTTTCGTGTCTCAGCGTCAGCGCACTCCCAGTTACCTGTTTTCACCATTGGCGTTCCAAACGATATCTACGCATTTCACCGCTCCACCGTTTGTTCCGGTAACCCCTAAGTGGCTCAAGATCGCCAGTATACCAAGCAGTTCCACGGTTGAGCCGTGGGATTTCACAAGGTACTTAACGACCCGCCTACACACGCTTTAAGCCCAATCGAGTCTAGA
+
CCCCCGGGGGGGGGGGGGGGGGGGGGGGGGGGGGGGGGGGGGGGGGGGGGGGGGGGGGGGGGGGGGGGGGGGGDGGGGGGGGGGGGGGGGGGDFGGGGGGGGGGGGGGDFGGGGGFGEGGFGGGGGGGGGGGGGDFFBEDFDFFGFGDGFCDFGGFDGDA@DBDEFGEFGFFFEFFFFGEG5CDACGFECEFF7CFFEGE3>9>CEF77CEFD=:E>DF;DFEFFGBG<51><<<EFDF0(,36>7)))-
@M00200:205:000000000-AKKM3:1:1101:14345:2656 2:N:0:1
TACAGGGGTATCTAATCCTGTTTGCTCCCCACGCTGTCGCGCCTCAGTGTCAGCTACTGCCCAGCAGACCGCCTTCGCCACCGGTGTTCTTCCGGATCTCTACGCATTCCACCGCTACACCCGGAATTCCATCTGCCTCTACAGTGCTCCAGCCCGGCAGTATCAATGGCCGACTCGTCGTTGAGCGACGAGCTTTCACCACTGACTGGCCAGGCCACCTACGCGCCCTTTACACCCAGTAGAGTCTAGA
+
CCCCCGGGGGGGGGGGGGGGGGGGGGGGGGGGGGGGGGGGGGGGGGGGGGGGGGGGGGGGFGGGGGGGGGGGGGGGGGGGGGGGEFGGGGGGGGEGGGGGGGGGGGGGG9;FFEGFGGGGGGGDGGGGGGGGGGGGGFGFFFGBGFGFGFFGGFGFFCDFFGFGFFGGFGFFFFBEFFGFGGGGFGGAEGGFFGGFFEG=EDFFFEAE6;<8=DFE;FF1@3256CFGGG7AFF>?E?62:A<A)).-4:
@M00200:205:000000000-AKKM3:1:1101:14495:2665 2:N:0:1
TACAGGGGTATCTAATCCCGTTTGCTCCCCACGCTTTCGCGCCTCAGCGTCAGGAAATGCCCAGAGACCCGCCTTCGCCACCGGTGTTCCTCCCGATCTCTACACATTTCACCGCTACACCGGGAATTCCAGTCTCCTCTGCATCCCTCAAGAACGGCAGTATCAGCCGACGTTTCTCGGTTGAGCCGAGAGATTTCACGACTGACTTGCCATCCCGCCTACGCGCCCTTTAAACCCAGTAGACTCTAGA
+
CCCCCGGGGGGGGGGGGGGGGGGGGGGGGGFFGGGGGGGGGGGGGGGGGGGGGGGGGGGGGGGGGGGGGGGGGGGGGGGGGGGGGGGGGGGGGGGGGGGGFGGFFGGGGGGGGGGFGGGGGGEGGGGGGGGGGGGGGFGFFGGFGFGFGFGG9DGFF8CBEF@FEFGEBEFBFDFFFADFCGDCACGBF?C8?ECD=EGF@FFFE;EE3<EE<ECGDGE<?<BBFD3C5>?>AB27EFB(--))-,)665
@M00200:205:000000000-AKKM3:1:1101:13704:2671 2:N:0:1
TACTGGGGTATCTAATCCTGTTTGCTCCCCACGCTTTCGCGTCTCAGCGTCAGTACCGTCCCAGCGAGCTGCCTTCGCCATTGGTGTTCCTCCCGATATCTGCGCATTTCACCGCTACACCGGGAATTCCACTCGCCTCTTCCGGACTCTAGCCCGACAGTATCAACCGGCATTCAAGGGTTGAGCCCTTGACTTTCACAGCTGACTTACCGGACCGCCTACACGCTCTTTATACCCAGTAGAGTCT
+
CCCCCGGGGGGGGGGGGGGGGGGGGGGGGGGGGGGGGGGGGCGGGGGGGGGGGGGGGGGGEGGGGGGGGGGGGGGGGGFGGGGGGGGGGGGGGGGGGGGGGGGGGEGGGGGGGGGFGGGGFCGGE8BFGGGFFGGGGFGFFFF>>BGFGFGF3CGFFGGECG5CCFFGFGFF>:99B8;?FFGGFGFFADGFAFFGFE@?@7;@<;FEC@E;;;GC9<:F6?0722)79C>A>242<<:24:)6642
@M00200:205:000000000-AKKM3:1:1101:19117:2682 2:N:0:1
TACGGGGGTATCTAATCCCGTTTGCTCCCCACGCTTTCGCGCCTCAGCGTCAGGAAATGCCCAGAGAGCCGCCTTCGCCACCGGTGTTCCTCCCGATCTCTACACATTTCACCGCTACACCGGGAATTCCAGTCTCCTCTGCATCCCTCAAGAACAGCAGTATCGGCCGACTCACGTCAGTGGAGCCGAGGGATTTACCGACCGACTTGCCATCCCGCCTACGCGCCCTTTATACCCAGTATAGTCTACAC
+
CCCCCGGGGGGGGGGGGGAFGG<F9FGGGGFFGGGGGGG7FGGGGGGGGGGGG,,,,,,,5C8E,,6,B,@FGG:FGG:FBGGG:FGGG94A,CFEG:EGGG?4FGGGGFGGGGGFGGGGFG+C:EGGGGG859+@EFCA6,,1,0==F*@>9CF5FFGFG8@FD?D*?*06:);)))*)7,2;.8E).57:>C6>76<;0;(((4133)(-4(;8(9B:(((0(2><9*))))66A244)).).6:4..(
@M00200:205:000000000-AKKM3:1:1101:22387:2682 2:N:0:1
TACCGGGGTATCTAATCCCGTTTGCTCCCCTGGCTTTCGTTCCTCAGTGTCAGATACAGTCCAGAACGCCGCCTTCGCCACCGGTGTTCCTCCAGATATCTACGCATTTCACCGCTACACCTGGAATTCCGCGTTCCTCTCCTGCACTCGAGCCCGCCAGTCTCACACGCAGTTCCCCAGTTAAGCTCGGGGATTTCACACTCGACTTGCGCGGCCACCTGCGCACACTTTAAACCCAGTAGAGTCT
+
CCCCCGGGGGGGGGGGGGGGGGGGGGGGGGGGGGGGGGGGGFGGGGGGGGGGGGGGGGGGGGGGGGGGGGGGGGGGGGGGGGGGGGGGGGGGGGGGGGGGGGGGGGGGGGGGGGGFGGGGGGGG@FGGGGGGGEGGGFFEFFGFGFGEDFGDEDGFFEGEFFEF@FGGFGFFEFFFFF5*?DFGFGGFD7CEFGGGFEEEE:@B>B<D36(,9(8:9CF<7:0@;EEGC73)6<AFG06::2>ABFA
@M00200:205:000000000-AKKM3:1:1101:24821:2684 2:N:0:1
TACGGGGGTATCTAATCCTGTTTGCTCCCCACGCTTTCGCGGATGAGTGTCAGAACTGGCCCAGCGAGCCGCCTTCGCCACCGGTGTTCTTCCTGATATCTACGCATTCCACCGCTACACCAGGAATTCCGCTCGCCTCTACCAGTCTCCAGCCCTCCAGTATCCTATGCACATCCGGAGTTGAGCCCCGGGATTTCACAAAGGACTTAAAGGGCCACCTGCCCGCGCTTTATGCGCAATAGAGTCTAGA
+
CCCCCGGGGGGGGGGGGGGGGGGGGGGGGGGGFGGGGGGGGGEGGGGGGGGGGGGGGGGGFGGGGGGGGGGGGGGGGGGGGGGGGFFGGGGGGGGGGGGGFGGGGGGGGGFGGGGFCCFGGGCEFGGGGCFGGGGGGFE@FGFFGFG5CA7CCGDFFGFFGCACEFGD4DA=A<?AD?<AFC+8)5=45CEE>CCFFFG3<?D@D@()/94>DBDEFGFF28<8:E<D<*825:A(2(76)-5<AA2.<A
@M00200:205:000000000-AKKM3:1:1101:21884:2700 2:N:0:1
TACCCGGGTATCTAATCCTGTTTGCTCCCCACGCTTTCGCGTCTCAGCGTCAGTATCCGTCCAGAAGGCCGCCTTCGCCACCGGTGTTCCTCCCGATATCTACGCATTTCACCGCTACACCGGGAATTCCACCTTCCTCTCCGGTACTCAAGTTTGCCAGTATCCGACGCAGTTCCCTCGTTGAGCGAGGGGATTTCACATCAGACTTAGCAGACCGCCTACACGCCCTTTAAACCCAATAGAGTCT
+
CCCCCGGGGGGGGGGGGGGGGG9FGGGGGGGGGGGGGGGCFFGGGGGGDEGC7FCFGGGGGEGGF<FGGFFGGGGGGGFEBFGGGEE,FFGEBFEFGC>FGG9FFGGGGGFGGGGFGGGGGGGDFGCDDFCF6D8DCDGE5DEFEECEG+@D5?EFFGG5DFEGCBGGEG>AF?FFAFCBGGGGAGGF>C5>>E?DAEFC?EE8@@;EEC<3=@GG1CEF??BFFD>DC549><ABEBF?B<))6<)
@M00200:205:000000000-AKKM3:1:1101:19187:2703 2:N:0:1
TACACGGGTATCTAATCCTGTTTGATCCCCACACTTTCGTGCCTCAGCGTCAGTTATAGTTTAGTAAGCTGTCTTCACTATCGGTGTTCTTGACGATATCTAAGCATTTCACCGCTACACCGTCAATTCCGCCTACCTCAACTATACTCAAGTCTCCCAGTATCAATGCCACCCCTCCAGTTAAGCTGGAGTATTTCAGCACTGACTTAAAAGCCCGCCTAAGCACCCTTTATGCCCAGTCGAGTCTAGA
+
CCCCCGGGGGGGGGGGGGGGGGGGGGGGGGGGGGGGGGGGGGGGGGGGGGGGGGGGGGGGGGGGGGGGGGGGGGGGGGGGAGGGGGGGGFGGGGGGGGGGGGGGFGGGFGGGGGGFGGGFGEGGGGDGGCDEGGGGGFGEFGGFGFFEGFGGEG8FDFGFFFDFFFFAD@FFF=EFE>DDDFGCFGGBBF=:FGGGF*@7*:C<C@EE7>7AE)3D)3@=A))398?D9D.87446B))(.(65;==C7*
@M00200:205:000000000-AKKM3:1:1101:9335:2729 2:N:0:1
TACGAGGGTATCTAATCCCGTTTGCTCCCCACGCTTTCGTGCATGAGTGTCAGTGTTGGCCCAGGAGGCTGCCTTCGCCATTGGTGTTCCTCCACATCTCTACGCATTTCACCGCTACACGTGGAATTCCACCTCCCTCTGCCACACTCCAGCCACGTAGTTTCGAGCGCAATTCCCAAGTTAAGCCCGGGGATTTCACACTCGACTTGCGCGGCCCCCGGCGCACACTTTAAGACCAGAAGAGTCT
+
CCCCCGGGGGGGGGGGGFGGGGGGGGGGGGGGGGGGGGGGGGGGGGGGGGGGGGGGGGFGGGGGGGGGGGGGFGGGGGFGGGGGGGFGGGGGGGGGGGGGGGFGGGGGGGGGFG69DGGFEGFGGGFGGGGGGGGGGBGF5=EFGFGBGFG=DCFFBGGBEGF@=DGGDGFFFFFFFFF?FAC9BGG9>?EEDC67:EG<)<<)/->554/(89C=(1:((67>(8590:<9)9242.(((..248)
@M00200:205:000000000-AKKM3:1:1101:12712:2739 2:N:0:1
TACAAGGGTATCTAATCCTGTTTGCTCCCCACGCTTTCGCGGATGAGTGTCAGAACTGGCCCAGCGAGCCGCCTTCGCCACCGGTGTTCTTCCTGATATCTACGCATTCCACCGCTACACCAGGAATTCCGCTCGCCTCTACCAGTCTCCAGTCCTCCAGTATCCTATGCACATCCGGAGTTGAGCCCCGGGATTTCACAAAGGACTTAAAGGACCACCTGCCCGCGCTTTAAGCCCAGTAGAGTCTAGA
+
CCCCCGGGGGGGGGGGGGGGGGGGGGGGGGFCFGGGGGGGGCEEEGGFGGGGGGGGGGFGGGGGGGGEGGGDGGGGGGGGGGGGGGGGGGGGGGGGGGGGGGGGGGDGFGGGGGGFGGGGGGGGGGGFGGGGGEDEGFGFFGGFGFGFGFGG;C7?FGFFGGFGFFFC?FFEFFFFE9CAFGD+*5;9?7C>B=FFFCFCFDFF3(5EC>><<@GGFGF@=8382=DG3>:)6<).A128AA>2>8):A<
@M00200:205:000000000-AKKM3:1:1101:24009:2761 2:N:0:1
TACCCGGGTATCTAATCCCGTTTGCTCCCCTGGCTTTCGCGCCTCAGCGTCAATACCGGTCCAGGATGTCGCCTTCGCCACCGGTGTTCCTCCAGATATCTACGCATTTCACCGCTACACCTGGAATTCCACATCCCTCTCCCGGATTCAAGCCAACCAGTATCGGACGCAGTTCCTGGGTTGAGCCCAGGGATTTCACGTTCGACTTAGCAGGCCGCCTACGCGCACTTTATGCCCAGTAGAGTCTCGA
+
CCCCCGGGGGGGGGGGGGGGGGGGGGGGGGGGGGGGGGGGGGGGGGGGGGGGGGGGGGGGGGGGGGGGGGGGGGGGGGGGGGGGGGGGGGGGGGGGGGGGGGGGGGGGGGGGGGGFGGFGGGGGGGGGGGGGGFGFGFGFFGGEGFDDGFGGGGGFFGGFGGFGF>CEDGFF>AFFFFDFEEGGFG7FFGGFFGGGF49>BFFFB?@DFFEEFFGG09><D@?A;=.97645<ABAGF?7)4ADFFB)2.
@M00200:205:000000000-AKKM3:1:1101:14249:2782 2:N:0:1
TACTAGGGTATCTAATCCCGTTTGCTCCCCTGGCTTTCGCGCCTCAGCGTCAGTGTCAGCCCAGCAACCCGTCTTCACCTCAGGTGTTCCTCTTGATATCTACGCATTTCACCGCTACACCAAGAATTCCGATTGCCCCTTCTGCACTCTAGCAAAGTAGTATCATCTGACCGTTCCGAGTTAAGCCCGGAGATTTCACCGATGACTTAAATTGCCGCCTACGCGCCCTTTAAACCCAGTAGAGTCTAGA
+
CCCCCGGGGGGGGGGGGGFGGGGGGGGGGGFGGGGGGGGCFGGGGGGGGGGGGGGGGGGG<@FG8@FDE@FFGGGGGGFF8?FGGGGGGF;EBFGGGGGGGGEFGGGGGGFGFGGFGGGGGGGFFGGGGGDCD8=F=6EDDFFFGF?EGFFGGGCBDDDFFGDGEFDFFFFD?@BFFF+9F>FFFGGF56@?>GGGFFD*88>DEEF<CEF464?E)325582?==DG3;E<EF@/C?1=3)7;C=EEF)
@M00200:205:000000000-AKKM3:1:1101:19419:2786 2:N:0:1
TACTAGGGTATCTAATCCTGTTCGCTCCCCACACTTTCGCTCCTCAGCGTCAGGATATTCCCAGAGAACCGCCTTCGCCACCGGTGTTCCTCCCGATCTCTACACATTTCACCGCTACACCGGGAATTCCAGTCTCCTCTGCATCCCTCAAGAACGGCAGTATCGGCCGACTCTCCTCGGTTGAGCCGAGGGATTTCACGACCGACTCGCCATCCCGCCTACGCGCCCTTTATACCCAATAGAGTCT
+
CCCCCGGGGGGGGGGGGGGGGGGGGGGGGGGGGGGGGGGGGGGGGGGGGGGGGGGGGGGGGGGGGGGGGGGGGGGGGGGGGGGGGGGGGGGGGGGGGGGGGGGGGGGGGCCFFEC9CE?FFGGGC@FGFGCGFFFGD8F<:=EBEFFDFF??FGGFFGG>EF<@=?GGFDEBE;AA8FG>F8DGFFF>6DEFFGGGFC73066B@>3?70:6?BGGFGB(((,.(27>954))6:<F>,82:44)))
@M00200:205:000000000-AKKM3:1:1101:24624:2812 2:N:0:1
TACTGGGGTATCTAATCCGGTTCGCTCCCCACGCTTTCGCACCTCAGCGTCAGGAAAGGCCCAGAGAGCCGCCTTCGCCACTGGTATTCCTCCCGATATCTACGCATTCCACCACTACACCGGGAATTCTACTCTCCTCTACCTTCCTCAAGCCGGCCAGTATCCGATGACTCCTCCCAGTTAAGCCGAGAGATTTCACATCGGACTTAGTCGACCGCCTGCGTGCGCTTTAAACCCAATAGAGTCT
+
CCCCCGGGGGGGGGGGGCGGGGGGGGGGGGGGGGGEGGGGGGGGGGGFGGGGGGGGGGGGEFEFFGGGGGGGGGGGGGGGGGFGGFFGGGGGGGGGGGGGGGGGGGGGGFCFFGGFGGGGGGGGCECGGEGEGGF?FFFEFDCFGFGDDFDFGGGFFEDAEGFGF>95?EAEFFFFFFGFFFG:8?6BEDEFF7C>FFGFCF@@?>B@CE<<>?EC>GEFDDB@,2)))13AFBF0;1202))-6-4
@M00200:205:000000000-AKKM3:1:1101:21472:2816 2:N:0:1
TACTCGGGTATCTAATCCCGTTCGCTCCCCTGGCTTTCGCGCCTCAGCGTCAGTGTCAGCCCAGCAACCCGCCTTCGCCGCAGGTGTTCCTCTCGATATCTACGCATTTCACCGCTACACCGAGAATTCCAGTTGCCCCTTCTGCACTCTAGCCGCGCAGTATCAGTTGACCTTTCCGAGTTAAGCCCGGAGATTTCACAACTGACTTGCGCTGGCCGCCTACGCGCCCTTTATACCCAATAGAGTCT
+
CCCCCGGGGGGGFGGGGGGGGGGGGGGGGGGGGGGGGGGGGGGGGGGGGGGGGGGGGGGGGGGGGFFGGGGGGGGGGGGEDGGGGGGGGGGGGGGGGGGGGGGGGGEGGGGGGGGFGEFFGGGGGGGFFFFFFF9=9DF=FGGFGFGEGFFDFCD>AEGFGGFGFFGGFGFEFFFFADGECEGGFG?FDCC?BGGG6*497(.;AFFFAFF99(1377:623:71*09DD0)4)56E:8(144))-3:
@M00200:205:000000000-AKKM3:1:1101:16068:2822 2:N:0:1
TACTAGGGTATCTAATCCTGTTTGCTCCCCACGCTTTCGCGTCTCAGCGTCAGTCACGTCCCAGCGAGCTGCCTTCGCCATCGGTGTTCCTCCTGATATCTGCGCATTTCACCGCTACACCAGGAATTCCACTCGCCTCTTCCGGACTCGAGCCCGACAGTATCCACCGGCATCCCAGGGTTGAGCCCTGGACTTTCACAGCGGACTTACCGGACCGCCTACACGCGCTTTAAACCCAATAGAGTCTAGA
+
CCCCCGGGGGGGGGGGGGGGGGGGGGGGGGGGGGGGGGGGGGGGGGGGGGDGGGGGGGGGGGGGGGGGGGGGGGGGGGGGGGGGGGGGGFDGDGGGGGGGGGGGGGDEGGGGGGGFGGGFGFGGGGGGFGGGGGGGGBGFFFGFGFGAGFG>>6DBEGGFGGEFFFGG5EEFBEFFFFGFGGG4AFGFFG=AFF6=+*=?BB>@B>FFF3@D>FGG@CB6((4),/.1/71:A>ABE:0(.62)6<<2<2
@M00200:205:000000000-AKKM3:1:1101:24260:2826 2:N:0:1
TACTAGGGTATCTAATCCCGTTTGCTCCCCACGCTTTCGCGCCTCAGCGTCAGGGATTGGCCAGAGACCCGCCTTCGCCACCGGTGTTCCTCCCGATCTCTACACATTTCACCGCTACACCGGGAATTCCAGTCTCCTCTCCAACCCTCAAGGACAGCAGTATCGGACGCACTTCTTCGGTTGAGCCGAAGGATTTCACGACCGACTTGCCATCCCGCCTACACGCCCTTTATGCACAGTAGAGACT
+
CCCCCGGGGGGGGGGGGGGGGGGGGGGGGGGGGGGGGGGGGGGGGGGGGGGGGGGGGGGGGGGGGGGGGGGGGGGGGGGGGFGGGGGGGGGGGGGGGGGGGGGFEGGF;FGGGGGFGGGGGGDGEGGGGGGGGGGGGFG7FFGFGFGBFFGFGGGFFGGFGFEGFFGGFGEF>54@FFGFEGDFFGC;BGGEFCFG>CFD@>FFFBFFEC;;3(8*,1;(,((7:EFG1*.)6<<.:A:AA<B2).-
@M00200:205:000000000-AKKM3:1:1101:8193:2830 2:N:0:1
TACAGGGGTATCTAATCCTGTTTGCTCCCCACGCTTTCGTGCCTGAACGTCGGTACTGGTCCAGGAAGTCGCTTTCGCCACTGATGTTCCTTCCGATATCTACGCATTTCACCGCTACACCGGAAATTCCACTTCCCTCTACCGTACCCTAGCTATTCAGTCTCGAATGCAATTCCCAGGTTGAGCCCGGGGCTTTCACATCCGACTTAAATAACCGTCTACGCACGCTTTAAACTCAATAGATTTTAGCT
+
CCCC<FGGGGGGGGGGGGGGGGFFGGGGGGGGGGGGGGG6FGGGGGGGGGG:CGGGFFFGGGGGFGGG<FGG?ADGGGECFFFFGFGGGGG,E<,=FGGGGGGGGGGGGGGGGGGBGGCF,+==F@FCGGGGGEGGGFFF?FC>EFG5DF8DGGFB9EG7DDEF5*=,:E7>FDFF5*2*8<+=0@9??5EDBGGG>7D?<4):)592>4C?<.?@@5>==<0=,:5C7C16)>E)5.=EC<6)))/72))
@M00200:205:000000000-AKKM3:1:1101:12716:2832 2:N:0:1
TACTAGGGTATCTAATCCCGTTCGCTCCCCTAGCTTTCGCGCCTCAGCGTCAGTGTCAGCCCAGCAACCCGCCTTCGCCGCAGGTGTTCCTCTCGATATCTACGCATTTCACCGCTACACCGAGAATTCCAGTTGCCCCTTCTGCACTCTAGCCCCGCAGTATCGGCTGACCGCTCTGGGTTAAGCCCAGAGATTTCACAGTCGACTTGCGGAGGCCGCCTCCGCCCCCTTCAAACCCAGTAGCACTC
+
CCCCCGGGGGGGGGFGGG@FGGGGGGGGGGGFGGGGGGGGGGGGGGGGGGGGGEFGGGGGGGGGGFGFGGGEGGGFGGGGGGGGGGFGGGGG;ACGGGGGGGGGGGGG;FGGGGGDGGGGG>EEGGGDFGGGF,=EFFGDFGC<99DEFFGD,==?9CD>EGCF>5CE9898?)9@FFFF:EF88;=FADCA6C:+@CC9**75>0;78.,169*8;CA1(((0(*09CD?()6:>F<:04<4))))(
@M00200:205:000000000-AKKM3:1:1101:17521:2871 2:N:0:1
TACTCGGGTATCTAATCCTGTTTGCTCCCCACGCTTTCGTGCCTCAGTGTCAGTGCTGGTCCAGATGGCCGCCTTCGCCACGGATGTTCCTCCCGATCTCTACGCATTTCACTGCTACACCGGGAATTCCGCCATCCTCTACCGCACTCCAGTGACCCAGTTTCCAATGCCATTCCCAGGTTGAGCCCAGGGCTTTCACATCAGACTTAAACCACCACCTACGCACGCCTTATACCCAGTAGAGTCT
+
CCCCCGGGGGGGGGGGGGGGGGGGGGGGGGGGGGGGGGGGGGGGGGGGGGGGGGGGGGGGGGGGGGGGGGGGGGGGGGGEGGF@FGGGGGGGGGGGGGGGGGGGGGGGGGGGGGGFGGGGGGGGGGGGGGFGGGGGGFCDFGG>CBDBGFDGGGGFFGGFDFE7DFFGF?CCFCFFFFD?FFCGFGGFFGGFFGDGFFGFF@6<BBFCCECEBBGG=F>5;8@EDGF<*21)99<)>)(.9)<9C))
@M00200:205:000000000-AKKM3:1:1101:22009:2887 2:N:0:1
TACTCGGGTATCTAATCCTGTTTGATCCCCACGCTTTCGTGCATCAGTGTCAATATTCGTGTAGCCAGCTGCCTTCGCAATTGGTGTTCTATGTCATATCTAAGCATTTCACCGCTACATGACATATTCCGCTGACCTCCACGGTATTCAAGAAAGATAGTATCAATGGCAGTTTCCGAGTTAAGCCCGGAGATTTCACCACTGACTTACCTGCCCACCTACGCACCCTTTATACCCAATAGAGTCT
+
CCCCCGGGGGGGGGGGGGGGGGGGGGGGGGGGGGGGGGGGGGGGGGGGGGGGGGGGGGGGGGGGGGGGGGGGGGGGGGGGGGGGGDGGGGGGGGGGGGGGGGGFFFGCGFFGGGGFGGGGGCGGGGGGGGGGGGGGCFGFFGDFGFGFGF=CFFGFFC??FG7FEBDCFCFAFEFFF>8AFEFFFG,:B+=5>EGDC@EB<CFEFF5ECE@C:@DF@DFC@C2*<CAC>C=C*6>4@=D@@EFFF@;
@M00200:205:000000000-AKKM3:1:1101:15275:2890 2:N:0:1
TACAGGGGTATCTAATCCTGTTTGCTCCCCACGCTTTCGAGCCTCAGCGTCAGTAATGGACCAGTATGTCGCCTTCGCCACTGGTGTTCTTCCGAATATCTACGAATTTCACCTCTACACTCGGAGTTCCACATACCTCTTCCATACTCAAGATAGCCAGTATCAAAGGCAATTCCAAGGTTGAGCCCTGGGCTTTCACCTCTGACTACACTATCCGCCTACGCTCCCTTTATGCCCCGTAGAGTCTAGA
+
CCCCCGGGGGGGGGGGGGGGGGGGGGGGGGGGGGGGGGGGGGGGGGGGGGGGGGGGGGGGGGGGGGGGGGGGGGGGGGGGGGGGGGGDGGGGGGG>FGGGGGGGG8FGGFCGGGGFGGGGFGGGGGGGGGGGGGFGFDGFFGGFG?FEGFGGGGC?FGGF==D@DEGCDFF5*>FDF?FFFGGGFFGDDDFFFGGGFCG==C@@CE@E)88A5ACF@FFFA@>B>EFF7:=6EEE@C(6/65268@F5CC
@M00200:205:000000000-AKKM3:1:1101:18912:2899 2:N:0:1
TACGAGGGTATCTAATCCTGTTTGCTCCCCACGCTGTCGCGCCTCAGTGTCAGAACTGGTCTAGCTGGCCGCCTTCGCCACGAGTGTTCTCCCCCATCTCTACGCATTTCACCGCTACACAGGGAATTCCACCAGCCCCTCCCAGCCTCAAGTCCTGCAGTTTCTCCCGACCCCCCACAGTTGAGCCGTGGGCTTTCACGGGAGACATACAGCACCACCTACGCGCCCTTTAAACCCAATAGCGTCTAGA
+
CCCCCGGGGGGGGGGGGGGGGGGGGGGGGGGEGGGGF@FGGGGGGGGFDGGGGGGGGGGGGGGGGGGGGGGGGGGGGGGGGFGGFGGGGGGGGGGGFFFGCFFGGGEFGGGGGGGFGGGGGGGGFGGGGGGGGGDED>CDDGGFGFF8DFGGBFGFFGGFGGF+;C=8*5@AB=D?BBGFF,+B9?9>5CCEF=78FEFBD==;D03>A@E9@@GFFGF8;;?5,:5C)5,::AF0E103)))443(4-6
@M00200:205:000000000-AKKM3:1:1101:9664:2904 2:N:0:1
TACCAGGGTATCTAATCCCGTTTGCTCCCCTGGCTTTCGCGCCTCAGCGTCAGAAGTGATCCAGTATGCCGCCTTCGCCACCGGAGTTCCTATCGATATCAACGCATTTCACCGCTCCACCGATAGTTCCGCATACCCCTATCACCCTCGAGAGCCGCAGTATCCGAGGCAGTTCTCCGGTTGAGCCGGAGGATTTCACCACAGACTTACGACCCCGCCTACGCGCCCTTTATACCCAGTCGCGTCT
+
CCCCCGGGGGGGGGGGGGGGGGGGGGGGGGGGGGGGGFGGGGGGGGGGGGGGGGGGGGGGGGGGGGGGGGGGGGGGGGGGGGGGGGGGGGGGGGGGGGGFFDFGGGGGGGGGGGDFGGGGGGGGGGFGGGGGGGGGFFG>FFCFGFGFGEGGGGFFFG79:DCGFFGEFGFFAEFFFFGEGEGFAFEEFGGFDFCC6)177;701:@EEFFF9;EEBGF<6<?8(109)9,:A<<<F<?()(((33<
@M00200:205:000000000-AKKM3:1:1101:23191:2933 2:N:0:1
TACGCGGGTATCTAATCCCGTTCGCTCCCCACGCCTTCGCGCCTCAGCGTCAGGGACGGCCCAGCTGGCCGCCTTCGCCACGGGTGTTCCGCCTGATCTCTACGCATTTCACCACTACACCAGGCATTCCACCAGCCCCTACCGCCCTCAAGCGGTGCGGTCCCCGACGACCCTCCCCGGTTGAGCCGGGGGCTTTCACGCCGGGCCAGCACCGCCGCCTACGCGCGCTTTACACCCAGTCGAGTCT
+
CCCCCGGGGGGGGGGGGGGGGGGGGGGGGGFGGGGGGGGGGGGGGGGGGGGGGGGGGGGGGGGGGGGGGGGGGGGGGGGGGGGGGGGGGGGGGGGGFGDGCFFGGGGDGGGGGGGFGGFFGGGGGGGGGGGGGGGGGFGFFGGFGFGFGF7CGGDDDEDBGGFGFFGGEG>1A@FEBBDFEGDFFGG@EGGEFGGGF<C?:BB>F;FFFFFB:9EC05>??BB>1:><)*44<)4(:115)((,53)
@M00200:205:000000000-AKKM3:1:1101:16334:2944 2:N:0:1
TACTGGGGTATCTAATCCTGTTTGCTCCCCACGCTTTCGTGCCTGAGCGTCAGTGTTGGCCCAGGGGGCTGCCTTCGCCATCGGTGTTCCTCCGCATCTCTACGCATTTCACTGCTACACGCGGAATTCCACCCCCCTCTGCCACACTCCAGCCCGCCAGTTTCCCATGCCATTCCCAGGTTAAGCCCGGGGCTTTCACATCGGACACAACGGACCGCCTGCGCACGCCTTACACCCAGTAGCGTCTAGA
+
CCCCCGGGGGGGGGGGGGGGGGGGGGGGGGGGGGGGGGGGGGGGGFGGGDGGGGGGGGGGFGGGGGGGGGGGGGGGGGGGGGGGGGGGGGGGGGGEGGGGGGGGGDDFFGGGCFGFGGGGG>ECGGGGGGFGGGGGGFGFFGGFGFGFGFGGGGGFFE9@@FEGFFFGFGFEFFFFFFG>>FG88CG;59E>BC*;ACGC<;@0;9@D34;99:CC3DEF?<>F;C5D*04)442:GBFF45)36?(4<4
@M00200:205:000000000-AKKM3:1:1101:18418:2974 2:N:0:1
TACTGGGGTATCTAATCCTGTTCGATACCCGCGCTTTCGTGCCTCAGCGTCAGTATGGAGTTAGCACGCTGCCTTCGCGATCGGTGTTCTATGTCATATCTAAGCATTTCACCGCTACATGACATATTCCGCCTACTCCATTTACTCTCTAGTCTATCAGTATCAATGGCAGCCCCGAAGTTAAGCTCCGGTATTTCACCACTGACTTAATAGTCCGCCTACGCACCCTTTATGCCCAGTAGAGTCT
+
CCCCCGGGGGGGGGGGGGGGGGGGGGGFGGGGGGGGGGGGGGGGGGGGGGGGGGGGGGGGGGGGGGGGGGGGGGGGGGGGGGGGGGGGGGGFGGFGGGGGGGGG@FFCFFGGGGGFGCFGGGGGGGCFGGGEGGGGGFGDFGGFGFFEGFGDGGFF7EDFCFD=>DDG5CDADDEBBDDDF79CAGGFFGCEEGGF6ACEE=EFFFFFFFFEE6DE:4)>=:=?DG5C<C;3C3;7?;63CC5;E@4
@M00200:205:000000000-AKKM3:1:1101:22377:2984 2:N:0:1
TACTCGGGTATCTAATCCCGTTCGCTCCCCTGGCTTTCGCGCCTCAGCGTCAGATCGGGTCCAGCGCGCCGCCTTCGCCACCGGAGTTCCACTGGATATCAACGCATTTCACCGCTCCACCCAGTGTTCCGCACGCCCCTACCCGCCTCGAGGCCCCCGGTCCCCGCGGCCCTCCCCCGGTTGAGCCGGGGGATTTCACCGCGGGCCTGGTGGCCCGCCTACGCGCCCCTTCCACCCAAGAGAGTCTAGA
+
CCCCCGGGGGGGGGGGGGGGGFGGGGGGGGGGGGGGGGGGGGGGGGGGGGGGGGGGGGGGGGGGGGGGGGGGGGGGGGGGGGGGCFFEFFFFGGGBAFGGGGGGGGGGGGGGGGGFGGGGGGGC3DCEGGGGGGGGGFGFFFGFGFGFGFG*BDG4DGGFGGFGFFGGFGB9FDFFFFGFCCDFFGG>><E>3CE*@<FFF>;04142:??BFBGD><>::7?>-25C)*((,-47C:((22<(.4<)6)
@M00200:205:000000000-AKKM3:1:1101:18181:2996 2:N:0:1
TACAAGGGTATCTAATCCTGTTTGCTCCCCACGCTGTCGCGCCTCAGCGTCAGCCACAGCCCAGCGGGCCGCCTTCGCCACCGGTGTTCTTCCGGATCTCTACGCATTCCACCGCTACACCCGGAATTCCACCCGCCTCTACTGTGCTCCAGCGCGGGAGTCGCCACGGCCGATCCGGGGTTGAGCCCCGGACTTTCACCGCCGCCTTCCCGCGCCGCCTACGCGCCCTTTATACCCAATAGAGTCTGAA
+
CCCCCGGGGGGGGGGGGGGGGGGGGGGGGGGGGGGGGGGGGGGGGGGGGGGGGGGGGGGGFGGGGGGGGGGGGGGGGGGGGGGG@FEGGGGGGGGG7FGGGGGDFGGGG=EGGGG>DFGDGGGGGGGGDGGGFGGGGFGFFGGFGFGCGFFCEGGEFGCBEGBDFFGGFGFFF@F>FD3>E?DF@CFFFGE>>EGG*)23:;>99>BFBBB?96CC19@(6:?B,2<D)*.4<AF>C22()-.).34)).
@M00200:205:000000000-AKKM3:1:1101:18102:2999 2:N:0:1
TACGAGGGTATCTAATCCCGTTCGCTCCCCACGCTTTCGTACCTCAGCGTCAGAACAAGCCCAGCTGTCTGTTTTCACCTTCGGCGTTCCGATAGATATCAACGCATTTCACCACTCCACCTATCGTTCCGACAGCCCCTACTTGTCTCAAGACATGCGGTTCGCCGTGCAATTCCCCGGTTGAGCCGGGGGCTTTCACACGACGCCTGCACATCCGCCTACGTACGCTTTATACCCAGTAGAGTCT
+
CCCCCFGGGGGGGGGGGGGGGGGGGGGGGGGGGGGGGGGGGGGGGGGGGGGGGGGGGGGGGGGGGGGGGGGGGGGGEGCFGGGGGGGGGGGGGGFFFGGGGGGGGGGGGGGGGGGFGGGGGGGGGGGGGGGGGGGGD>CDFGGFGFGFGFGFGGFFFGG?CD5D>FGGBEFE6EFFFFGDGDDGFCFFFGGFFDGCFECC@@;BB6;?BFBFAFGG0C@?2<:>2:>C*16A2:4:F?04):ABBFF
@M00200:205:000000000-AKKM3:1:1101:8996:3006 2:N:0:1
TACTCGGGTATCTAATCCTGTTTGCTCCCCACGCTGTCGCGCCTCAGCGTCAGCAACGGCCCAGCAGACCGCCTTCGCCACTGGTGTTCTTCCCGATCTCTACGCATTCCACCGCTACACCGGGAATTCCATCTGCCTCTACCGTGCTCGAGCTCGTCAGTCTTACCAGACTTCCCGGAGTTGAGCCCCGGGGTTTCACCGGCAACTTAGCGAGCCGCCTACGCGCCCTTTACACCCAATCGAGTCTACA
+
<8CCCGGGGGGGGFFFFGGGGDGGGGGGGGGGDGDGEGGGGGGGGGGGGGGGGGGFGGDGFGDGGGGGGGGEGGGFGGGGGGCDFFE:DGGGGGGGGGGGGGGGGGGEFDFFGEGBGGGGG6CEGGGGGGGGGGGG9D,)@AEBGFD=??7C6CFEDCFFEGCFEFGFAE>BFFFFFDC>F8CGFG6?BGGFFCCD66=A369>;DBA7<27>>GE>C3(,4?)4C:3)28)6<77C?B?:??:2<))).
@M00200:205:000000000-AKKM3:1:1101:7655:3021 2:N:0:1
TACTAGGGTATCTAATCCCGTTTGCTCCCCTGGCTTTCGCTCCTCAGCGTCAATACCGGTCCAGGATGCCGCCTTCGCCACCGGTGTTCCTCCAGATATCTACGCATTTCACCGCTACACCTGGAATTCCGCATCCCTCTCCCGGATTCAAGCCATCCAGTATCAGACGCAGTTCCCCGGTTGAGCCGAGGGATTTCACGTCTGACTTAGTTGGCCGCCTACGAGCCCTTTATCCCCAATAGAGTCTACAT
+
CCCCCGGGGGGGGGGGGFGGGGGGGGGGGGGGGGGGGGGGGGGGGGGGGGGGGGGGGGGGGGGGGGGGGGGGGGGGGGGGGGGGGGGGGGGGFGGGGGGGGGGGGGGGGFFGGCGBGGGGGGGGGFGGGGFGGGGEFFGFFCFDGBC)=CECFGGFFGGFGGFDBFDCDGFBFAC+A;CBFGDFFFCD?GGFFDCDBEGFBBFF46>4>9CFC@FF9DBD((,87EDG79?):))5:1132:<<>74:).)
@M00200:205:000000000-AKKM3:1:1101:7533:3036 2:N:0:1
TACGAGGGTATCTAATCCTGTTTGCTCCCCACGCTTTCGCGTCTCAGCGTCAGTTACCGTCCAGGTGGCCGCCTTCGCCACCGGTGTTCCTCCCCATATCTACGAATTTCACCTCTACTTGGGGAATTCCGCCACCCTCTCCGGCACTCAAGCACAGCAGTTTCGGGCGCACTTCCTCAGTTGAGCTGAGGGCTTTCACACCCGACTTGCCACGCCGCCTACACGCGCTTTAAACCCAATAGAGTCT
+
CCCCCGGGGGGGFGGGGGGGGGGGGGGGGGGGGGGGGGGGGGGGGGGGGGGGGGGGGGGGGGGGGGGGGGGGGGGGFFGGGFGGGGGGGGGGGGGGGGCGGGGGGGGGGGGGGGG?7ADAFGGEECFGGGGGGG>FGFFDFF>EGADDCDFFGGGFFFG?DDCF>BDG5EEFFFFFFFGFEFGDAFC;=F5?BGGGFCC9=0:>>BFF<<8A<@CD>GDF<BF:(:7C/92<2)2:C3(.:<4462)
@M00200:205:000000000-AKKM3:1:1101:8481:3051 2:N:0:1
TACACGGGTATCTAATCCTGTTTGCTCCCCACGCTGTCGCGCCTTAGCGTCAGTACCGGACCAGTTAGCCGCCTTCGCCACTGGTGTTCCACCCAATATCTGCGAATTTCACCTCTACACTGGGTATTCCGCTAACCTCTTACGGTTTCTAGACAGGAAGTTTCAAAAGAAGTTCCCGGGTTAAGCCCGGGGCTTTCACTTCTGCCTTTCCTCCCCGCCTACGCACGCCTTACACCCCATAACGCCTAGAC
+
CCCCCGDG@@<6,E@EFGGGGFDE@,EFCFC@FECGGGGGGGE>CGFDCBFCCFECFFEECG?FFFFAFGGGGGGGGGEGEG8CFGFGGGGG=@EF@FFGGF<=FGCG8,DFFGF??BD=,9EEEEFFG;1+=+=8@9805,7@EFGDDFCF9?DFF8F*,60+;=?;05::903+0@DAFEFG+<,3*39>**=2;5=5/7*8*08?**05*-3/(/:2?@23(*)1*282?2)4:741(),((,(,.)-
@M00200:205:000000000-AKKM3:1:1101:24729:3051 2:N:0:1
TACCAGGGTATCTAATCCTGTTTGATCCCCACACTTTCGTGCCTCAGTGTCAGTTACAGCTTGGTAAGCTGCCTTCGCTATCGGTGTTCTTGACGATATCTATGCATTTCACCGCTACACCGTCAATTCCGCCTACCTCATCTGTACTCAAGCCCTGCAGTATCAATGGCACCCTCTCAGTTAAGCTGAGATATTTCACCACTGACTTACAGGGCCACCTACGCACCCTTTAAACCCAATAGAGTCTAGA
+
CCCCCGGGGGGGGGGGGGGGGGGGGGGGGGGGEGGFGGGGGGGGGGGGGGGGGGGGGGGGGGGGGGGGGGGGGGGGGGGEDGGGGGGGGGGGGGGGGG>FFGGGGGGGGGFFFGGFGGGGGGGGGGGGGGGGGGGFGFGFFGGFGFGDGFGDGGD6DGGFGGFGFFGG?8:DFFFF?DGFGFDGFGGFFGFFFGGGFBEEFFFEFBFEFFEF<=CG@FFDFF>D>@ADFF:C4A::CA2=)/*187C9?7
@M00200:205:000000000-AKKM3:1:1101:22798:3060 2:N:0:1
TACAGGGGTATCTAATCCCGTTTGCTCCCCTAGCTTTCGCGCCTCAGCGTCAGTATCGGGCCAGATGAGCGCTTTCGCCACCGGTGTTCCTCCTGATATCTACGCATTTCACCGCTACACCAGGAATTCCCTCATCCTCTCCCGTACTCTAGCCCAGCAGTTTGAGATGCCGGTCCCCGGGTGAGCCGGGGCATTTCACATCACACTTACTTGACCGCCTACACGCCCTTTATACCCAATAGAGTCT
+
CCCCCGGGGGGGGGGGG9CEFGGGGGGGGGGGGGGGGGGGGGGGGGGGGGGGGGGGGGGGGGGGGGGGGGGGGGCFGGFGGGGGGEGGFGFGGGGGGGGGGGGGGGGGGGGGGEGFGGGGGGCG7EEFGFGGGGGGGFGFFFGFGFG=FFGCEGGFFGGFDF9@DFGGFFF=>AEBFFGFGGCGFGCEED/46?9CF?CEE;A@@E@;E@F3>EGFBGFF@@EF@GFD)*)-))..<<0,,64<.<>
@M00200:205:000000000-AKKM3:1:1101:7970:3060 2:N:0:1
TACTGGGGTATCTAATCCTGTTTGCTCCCCACGCTGTCGCACCTGAGTGTCAGTATTGGGCCAGGCAGCCGCCTTCGCCACTCATGTTCCTCCCGATATCTACGCATTTCACCGCTACACCGGGAATTCCACTGCCCTCTCCCATACTCTAGCTAAGTAGTTTCGACTGCAATTCCCAGGTTAAGCCCAGGGCTTTCACAATCGACTTTCTCAGCCACCTGCGTGCCCTTTCCACCCTATAGATTCTAGA
+
ACCCCGGCC;CFFFFF<FEFACDE9,CCFCFGDDGGGFFCBGCFEC8C6EF,CCFFE<F@<FGFGGF@FFGE>FG?@@FGG,,4<ECFC,=DEFG,4+@=4DEDBCE+=;,CFGG5CE=EDECCC>,@EFGGGGCEFB?<6DF6EBG9D7,===?FF;7+86;=8DGD>FF=A@FF5?D5>A+C8<EFA*1*3@4;F*51:@>):)-:*8AEF7EFDCFF@=2/-4)022/))9;3C1(647.))9)1))
@M00200:205:000000000-AKKM3:1:1101:19878:3067 2:N:0:1
TACGCGGGTATCTAATCCTGTTTGCTCCCCACGCTGTCGCGCCTCAGCGTCAGCAACAGCCCAGCAGGCCGCCTTCGCCACTGATGTTCTTCCCGATCTCTACGCATTCCACCGCTACACCGGGAATTCCACCTGCCTCTACTGTGCTCGAGCCTGACAGTTTAGAAGGCAGCCCTGCGGTTAAGCCGCAGGATTTCACCCCCTACTTACCAGGCCGCCTACGCCCCCTTTAACACCAATAGAGTCT
+
CCCCCGGGGGGGGGGGGGGGGGGGGGGGGGGGGGGGGGGGGGGGGGGGGGGGGGGEGGGGGGGGGGEFGGGGGGGGGGGGGGGGGGGGGGGGGGGGFGGGDFFGGGGGGGGGGGGFGGGFGGDGDEGGDFFGGGGGGFGFFGGFGFCCGEGGE>C9;D;;@E5DCFGGFGFFFBEFFFGFGGGGFG?;AGCDEF+677FED>02;DEFFF@9;DGE69BBFF?3(/<77>4<B4),/1:0:<<).<2
@M00200:205:000000000-AKKM3:1:1101:21967:3070 2:N:0:1
TACAGGGGTATCTAATCCTGTTTGCTCCCCACGCTTTCGAGCCTCAGCGTCAGTAATGGACCAGTATGTCGCCTTCGCCACTGGTGTTCTTCCGAATATCTACGAATTTCACCTCTACACTCGGAGTTCCACATACCTCTTCCATACTCAAGATAGCCAGTATCAAAGGCAATTCCAAGGTTGAGCCCTGGGCTTTCACCTCTGACTAACCTATCCGCCTACGCTCCCTTTAAACCCAATAGAGTCTAGAC
+
CCCCCGGGGGGGGGGGGGGGGGGGGGGGGGGGGGGGGGGFGCFEFGGGGFFGGGGGGGGGGGGGGGGGGGGGGGGGGGGGGGGGGGGDGGGGGGGGGGFCFFGGGGCGDFGGGGGFGGFGGGGGGGGFGGGGGGGGC7FEFGGFGFGFGFGGADCFFFDDDG9DCDGFDGFDF<F9?FFFFDDFFGEFFGG?BFG7ACE<8<CFFE*;>)1>EFGFDCE5)0<9>E5?>C:C?EB=E@((58848.67/**
@M00200:205:000000000-AKKM3:1:1101:13010:3085 2:N:0:1
TACTCGGGTATCTAATCCTGTTCGCTCCCCACGCTTTCGCGTCTCAGCGTCAGGGAATGCCCAGAGAACCGCCTTCGCCACCGGTGTTCCTCCTGATATCTGCGCATTTCACCGCTACACCAGGAATTCCGTTCTCCCCTGCATCCCTCTAGTCTGCCCGTATCGAAAGCCAGCACAGAGTTAAGCCCCGTGTTTTCACTTCCGACGCGACAAACCGCCTACGAGCCCTTTACGCTCAGTAGAGTCT
+
CCCCCCGCECFEFFGGGGGCFEGGE7CFGGEGE@:@<ACFFGGGGGGGG:@FEF?FFFEFAEGGGGGGCGDEGEGFCFGGGGGGF=FEGGGC:FGG9FGFGGGGGD@FECFGFGC>GGGFGFFCFG,AEEFGFFCFADEDDG?DFFGDDBGDEFGFFGGFGGD7859E*85@AC59AA*9F,?@FCGFADCB?677CEFFEFE?DFFB0>FF63BC@GF0(43>(:@37>>).34(233--)6)..)
@M00200:205:000000000-AKKM3:1:1101:19351:3096 2:N:0:1
TACAGGGGTATCTAATCCTGTTTGCTCCCCACGCTGTCGCGCCTCAGTGTCAGCCACTGCCCAGCAGGCCGCCTTCGCCACCGGTATTCTTCCGGATCTCTACGCATTCCACCGCTACACCCGGAATTCTACCTGCCTCTACAGTGCTCAAGCCATAGCAGTTCGCACGGCAGACCCGGGGTTGAGCCCCGGGCTTTCACCACACGCTTGCCAAGCCACCTACGCGCCCTTTAAACCCAATAGAGTCT
+
CCCCCGGGGGGGGGGGGGGGGGGGGGGGGGGGGGGGGGGGGGGGGGGGGGGGGGGGGGGGGGGGGGGGGGGGGGGGGGGGGGGGGGFGGGDGEFEGBFGGGGGGGGDGD9EGGGGFGFFGFGGGGGGGGGGGGGGGGFCFFGGBEFF7FFGGGGGF??FBDDEGAFGGFGF5DFF>FFDFGEGGFGDFFCC3=E5<4;EEEEDFDB6;?FFE9:8A?7>??>07>8>D73()).6);::(4)<9<6<)
@M00200:205:000000000-AKKM3:1:1101:12430:3129 2:N:0:1
TACGCGGGTATCTAATCCTGTTTGCTCCCCACGCTTTCGCAGTTGAGTGTCAGTCACTGTCCAGGTCGCCGCCTTCGCCTCTGGTGTTCCTCCCGATCTCTACGCATTTCACCGCTACACCGGGAATTCCACGACCCTCTCCAGCACTCTAGTCCGACCGTTTCTGGGGCACTTCTTGAGTTAAGCCCAAGGATTTCACCCCAGACAAATCGGACCACCTACCTGCCCTTTAAGACCACTAGAGTCTAGA
+
CCCCCGGGGGGGGGGGGGGGGGGGGGGGGGGFGGGGGGGGGGGGGGGGGGGGGGGGGGGGGGGGGGGGGGGGGGGGGGGGGGGGGGGGGGGGFGGGCGGGGGGGGGGGGGGGFGGDGGGGG>ECFEGGGGGGGGGGGFGDDCFAGFGFGFCCD@FFFGG>EGEGCFGGBC*);4FFAFDFGGCBFGGFFCGFAEFGA<FFF;;?6;DFF)71<6EE7FB1??7=<CFDFG:AF2)4*2((.3))6<4-)4
@M00200:205:000000000-AKKM3:1:1101:15646:3154 2:N:0:1
TACTCGGGTATCTAATCCCGTTTGCTCCCCACGCTTTCGCGCCTCAGCGTCAGGGTGCGCCCAGAGCCCCGCCTTCGCCACCGGTGTTCCTCCCGATCTCTACACATTTCACCGCTACACCGGGAATTCCAGGCTCCTCTGCGCCCCTCAAGACCAGGAGTCTCGGCCGGCCCCTCCAGGTTGGGCCCGGCGATTTCACGACCGACTTCCCGACCCGCCTACGCGCCCTTTAGACCCAATAGAGTCTGGA
+
CCCCCGGGGGGGGGGGGFGGFFFGGGGGGGFFGGGGFFGGGGGGGGGGGFGGGGGGEGGGGGGGGGGGGGGGGGGGGGGGGGGGEGGGGGGGGGGGDGFGGGGGFG:FGGGGGGGFGGGGGGGGFGG8FEFGGGFGGFGFFGGFEEGBDAGCFFGFFD55@C7@EFCG>CA@DFFEEFGFGCFD:CC>E3*.01/>B<E?:9>;29((..8?0;GE()0(,4676C>D)*4A).),/1(.549463))()
@M00200:205:000000000-AKKM3:1:1101:6679:3173 2:N:0:1
TACTGGGGTATCTAATCCTGTTTGCTACCCACGCTTTCGCGCCTCAGCGTCAGTTGCGGGCCAGGGTGTCGCTTTCGCCACCGGTGTTCCTCTAGATATCTACGCATTTCACCGCTCCACCTAGAGTTCCGCACCCCCCTCCCGCACTCGAGCACCGCAGTCCAGCGCGCAGTTCCGGGGTTGCGCCCCGGAATTTCACACGCCGCTTGCGGCACCGCCTACGCGCCCTTTACACCCAATAGAGTCTAGCC
+
CCCCCGGGGGGGGDGGGGGCFFFCAFFGGGGGGGGGGGGGGGGGGFFFE:FGDC9,FGEG+CEFGGGGGGGGEGFGFDC:CEEGGEFEGGGGGF<?@EFGGGGGGGGGGGGGG>EAGGGGGGGG,>@FGFCEGG8EEDG9AGGEGBD=FF,0>DGFFD9*1;4==A7CAG;6D37CA>G)485*:==>DGC)):6CF9CDFFBF029416(39(::1<>1<:1>9E397*8):AF?E(,()-.4)-)-46,
@M00200:205:000000000-AKKM3:1:1101:14595:3179 2:N:0:1
TACGCGGGTATCTAATCCCCTTCGCTCCCCTGGCTTTCGTACCTCAGCGTCAGAAGAGACCCAGTAAGCCGCTTTCGCCACCGGTGTTCCTGATGATATCAACGCATTTCACCGCTCCACCATCAGTTCCGCTTACCTCTGTCTCCCTCAAGCACTGCAGTATCGGGCGCAGTTCCACGGTTGAGCCGTGGGATTTCACACCCGACTAACAGCGCCGCCTACGTACCCTTTATGCCCAGTAGAGTCT
+
CCCCCGGGGGGGGGGGGGGGGGGGGGGGGGGGGGGGGGGGGGGGFGGGGGGGGGGGGGGGGGGGGGGFCFGGGGGGGGGGEGGGGGGGGGGGFFAFFGGGGGGGGGGGFGGGFGGFGGGGGGGGGFFFGGGGC@DGGFGFFFGFGFGFGFGGGGGFFGGAGFCFA57@AEEA>CFFFFGBGGDGFGGFDGD:66;DFFGFFF19@6>@@@F<@BGGFGFF?FB52@5C*929AAA5C:13-<)66<2
@M00200:205:000000000-AKKM3:1:1101:15987:3208 2:N:0:1
TACGCGGGTATCTAATCCTGTTTGCTCCCCACGCTTTCGTGCATGAGCGTCAGTGTCAGCCCAGAGACCTGCCTTCGCCATCGGTATTCCTCCTGATATCTACGCATTTCACTGCTACACCAGGAATTCCAGTCTCCTCTGCCGCACTCAAGCCTTGCAGTCCCAAATGCCATTCCCAGGTTAAGCCCGGGGCTTTCACATCTGGCTTACAAAACCGCCTGCGCACGCTTTAAGCCCAGTAGAGCCT
+
CCCCCGGGGGGGGGGGGGGGGGGGGGGGGGGGGGGGGGGGGGGGGGGGGGGGGGGGGGGGGGGGGGGGGGGGGGGGGGGGGGGGDFDGGFGGGGGGGGCFGGGGGGDGGGGGGGGFGGGGGGGGGGGGFF8FGGGGFFGEFGGFGAGAGFDDFFGF5FDFGGEGDDFFFGFDC*5=ABF?FE8=+79<@CEABGGFFFGF6:A;>==955.9*8:?@GF@1=@F2:092*(9).7;==(:<).))(.
@M00200:205:000000000-AKKM3:1:1101:21025:3224 2:N:0:1
TACTAGGGTATCTAATCCCGTTCGCTCCCCTAGCTTTCGCGCCTCAGCGTCAGTGTCAGCCCAGCAACCCGCCTTCGCCACCGGTGTTCCTCCTGATATCTGCGCATTTCACCGCTACACCAGGAATTCCGTTCTCCCCTGCATACCTCTAGTCTGCCCGTATCGGAAGCAGGCTCAGGGTTAAGCCCTGAGTTTTCACTCCCGACGTGACAAACCGCCTACGAGCCCTTTATACCCAGTAGAGTCTAGA
+
CCCCCGGGGGGGGGGGGFFGGGGGGGGGGGGGGGGGGGGGGEGGGGGGGGGCGGFGGGGGGGGGGGGGGGGGGGGGGGGGGGGGGGDGGGGGGGGGGGGGGGGGGGEEGGGFGGDFGGGGGFGGGGGGGGGGGGFG3DCDFGGFGFA=DFFDGFGFFGGFGGBGFEDDEGFFFFFFFFGF:FGFFDFFFFGFFGGGFFGFFFFFFF>@FDFCEFG@9DF<DF()(38C5C@CC???C23>4A<DAFA>24
@M00200:205:000000000-AKKM3:1:1101:16494:3227 2:N:0:1
TACGAGGGTATCTAATCCTGTTTGCTCCCCACGCTTTCGCGCCTCAGCGTCAGAACCGGACCAGTAAGCCGCCTTCGCCACTGGTGTTCTTGCGAATATCTACGAATTTCACCTCTACACTCGCAGTTCCACTTACCTCTTCCGGTCTCAAGCCAGACAGTATCGAAGGCAATTCTGTGGTTGAGCCACAGGCTTTCACCCCCGACTTATCAAGCCGCCTACGCGCCCTTTATACCCAGTAGCGTCT
+
CCCCCGGGGGGGGGGGGGGGGGGGGGGGGGGGGGGGGGGGGGGGGGGGGGGGGGGGGGGGGFGGGGGGGGGGGGGGGGGGGGGGGGGGGGGGGGGGGGGGGGGGGGGGGGGGGGGFGGGGGGGGGGEGGGFGGGGGGFGFFGGFGFGFGFGGGGGFFGGFGGCD=CGGBGFBFBFFFFGFGDD7>FG9@C9FFGFFAEGFFFF>>BB?=CFFFEG=@CA@<@@>@EFGCC:):<A<GD35)6)(43(
@M00200:205:000000000-AKKM3:1:1101:13969:3229 2:N:0:1
TACAGGGGTATCTAATCCTGTTTGCTCCCCACGCTTTCGCGTCTCAGCGTCAGTTGTCGTCCAGAAAGCCGCCTTCGCCACCGGTGTTCCTCCTGATATCTACGAATTTCACCTCTACACCAGGAATTCCACTTTCCTCTCCGACACTCAAGGCTTGCAGTTTCAAGTGCAATTCCTGGGTTGAGCCCAGGGATTTCACGCCTGACTTGCAAGTCCGCCTACACGCCCTTTAAACACAATAGAGTCT
+
CCCCCGGGGGGGGGGGGGGGGGGGGGGGGGGGGGGGGGGGGGGGGGGGGGGGGGGGGGGGGGGGGGGGGGGGGGGGGGGGGGGGGGGGGGGGGGGGGGGGGGGGGCFGGGGGGFGFGGGGGGGGGGGGGEFGGFGGGFGFFGGFGFGFGFGFGGGBDFGFFFEGFFGGFGFFFFFFFFGFG>DFAF?FFCGFFFCFACFBBDDDFF@<>A:;=ECF>DF9=:365C5CCC;;?3=)=823)74;?@3
@M00200:205:000000000-AKKM3:1:1101:17094:3230 2:N:0:1
TACTAGGGTATCTAATCCTGTTTGCTCCCCACGCTTTCGCGCCTCAGCGTCAGTACCGGTCCAGATGGCCGCCTTCGCCACCGGTGTTCTTCCCAATATCTACGAATTTCACCTCTACACTGGGAATTCCACCATCCTCTCCCGCACTCAAGCCAGCCCAGTCTCAAGCGCAATTCCCGGGTTGAGCCCAGGCCTTTCACGCCTGACTTGAGCAGCCGCCTGCGCGCCCTTTAAACCCAATAGAGTCT
+
CCCCCGGGGGGGGGGGGGGGGGGGGGGGGGGGGGGGGGGGGGGGGGGGGGGGGGGGGGGGGGGGGGGGGGGGGGGGGGGGGGGGGGGGGGGGGGGGGGGGGGGGGGGGGGGGGGFFGFFGGGGGGGGGGGGGGGGFGFGFFGGFGFGFGFF?GGGFFDDFFFEFDFG?CEEBFD5FCFDFGCDDA8FFFGGFFCGGFE?C=DFFBFEEFF3>=E,A<DE><6?E@8:CGD0)6:)-;4(4(.:496A<
@M00200:205:000000000-AKKM3:1:1101:20010:3240 2:N:0:1
TACGGGGGTATCTAATCCTGTTTGCTCCCCACGCTTTCGCGTCTCAGCGTCAGGGTCGGCCCAGGTGGCCGCCTTCGCCACGGGTGTTCCTCCCGATCTCTACGCATTTCACCACTACACCGGGAATTCCACTACCCTCTCCCGCCCTCAAGCCTCGCCGTCTCCCACGACTCTCCCCGGTTAAGCCGGGGGCTTTCACGCCGGGCGCGCCAAGCCGCCTGCGCGCGCTTTAAACCCAATAGAGTCT
+
CCCCCGGGGGGGGGGGGGAFFG,EFGGGGGF:FGGGGGGGGFGGGGGGGGGG:FD,6@FDGGGGGGCGFGGGGGGGGGGGGGGGGGGGGGGGGGGGGCFGGGGGGGGDGGGGGGGFGGGGGGGGGGGGGGGG+@CFGFGBADF>GACAFAFGGG7A*B)2:5(;B48,:*8<>3);F5D>FEDGFCFFBC*7):CCBAG0((26(24(3(((43CF;D>(8:0B6=)/)*4>ABAFGF0::--:<A)
@M00200:205:000000000-AKKM3:1:1101:19456:3268 2:N:0:1
TACGCGGGTATCTAATCCCGTTTGCTCCCCTAGCTTTCGCACCTCAGCGTCAGGATCCGACCAGAGAGTCGCTTTCGCCGCCGGCGTTCTTCCCGATCTCTACGCATTTCACCGCTCCACCGGGAATTCCACTCTCCCCTCCGGACCTCAAGCCATGCAGTATCGGACGCAGTTCCTCGGTTGAGCCGAGGGCTTTCACACCCGACTGACATGGCCGCCTACGGTCGCTTTACGCCCATTAGAGTCTAGA
+
CCCCCGGGEGGGGGGGGGGGGGGGGGGGGG8FGGGGGGGGGGGGGGGGGGGGGGGGGGGGGGGGFGGGFGGGGGGGGGGGGGGGGG>FF?FGGGGGDGCFGCGGGGCFDFGGGGEDDGGGGGCGGGCFGGGGGG8ECFGFFGGBGEGFGFE9F9>BFD==CFFG98<E8C39BCFCAFGDG5<FFGGFA3EF3>59*6E)4436-33>08<A<?FF9CB?FB0)./))/124),,(23()).).)5::..
@M00200:205:000000000-AKKM3:1:1101:19044:3284 2:N:0:1
TACGAGGGTATCTAATCCCGTTTGCTCCCCTAGCTTTCGTGCATCAGCGTCAGAAAAGACCCAGTAAGCCGCTTTCGCCACAGGTGTTCCTTACGATATCAACGCATTTCACCGCTCCACCGTAAGTTCCGCTTACCTCTATCTTCCTCGAGCACGGTAGTTTTGGGCGCAGTTCCTCGGTTGAGCCGAGGGATTTCACACCAAACTTTCCGCGCAGCCTACGCACCCTTTAAACCCAGTAGAGTCT
+
CCCCCGGGGGGGGGGGGGFGGGGGGGGGGGGGGGGGGGGEFGFGGGGGFGGGGG<FFGGGGGGGFGGGGFDGGEGGGGGGGGGGGGGGGGGC;FFGGGGGFFGGGCGGGGGGGGG>8FGDDGGFEFFGGGCCD?CGGFGEFGGFFFGFGFDG6CD>9>D>9DE9=?DDEEE5:AFFF>CEGED79CFBB4CB;C6?B8CC@9((85EE?E@011:*9GF;@@FF6CBD3CB2A2<BGF?3246)))-
@M00200:205:000000000-AKKM3:1:1101:16349:3304 2:N:0:1
TACTAGGGTATCTAATCCTGTTTGCTCCCCACGCTTTCGTGCCTCAGTGTCAGTGCTGGTCCAGAGAGCCGCCTTCGCAACTGATGTTCCTCCCGATCTCTACGCATTTCACTGCTACACCGGGAATTCCACTCTCCTCTACCGCACTCTAGCCCGCCAGTATCCATCGCCATTCCCAGGTTGAGCCCGGGGCTTTCACGACAGACTTAACGAACCACCTACGAACGCTTTAAACCCAATAAAGTCT
+
-CCCCFGGDGCGFGDCFEFGGEGGFGAGGGFFEGGGF9CED:FDA<CGGFGGGFFGGGG@9@@FCEFGGGGGGGGFGGGCG@<FFFCCFGGGFFGGD@C9,=C=CEC@AEFGGC,+=A@EFEEG@EDGGFAFGGCGGF8DFGGDEA=)=DGFGCFFF8C>8D7C7;?EBE>A?EFFFFGFG,+=66FFFGCEF5CCFFG9<>95>B3@;C452>CC;<),;;()(*./2*/.).73C<<())-).64
@M00200:205:000000000-AKKM3:1:1101:13010:3306 2:N:0:1
TACTCGGGTATCTAATCCTGTTTGCTCCCCACGCTTTCGTGCCTCAGCGTCAGTATCGGGCCAGTGAGCCGCCTTCGCCACTGGTGTTCTTGCGAATATCTACGAATTTCACCTCTACACTCGCAGTTCCACTCACCTCTCCCGAACTCAAGATCTTCAGTATCAAAGGCAGTTCTGGAGTTGAGCTCCAGGATTTCACCCCTGACTTAAAGACCCGCCTACGCACCCTTTACACCCACTAGCGTCTAGA
+
CCCCCGGGGGGGGGGGGGGGGGGGGGGGGGGGGGGGGGGGFGGGGGGGGGGGGGGGGGGGGGGGGGGGGGGGGGGGGGGGGGGGGGGGGGGGGGGGGGGGGGGGG?FGDGGGGGGFGGGFAFGGFGGCGGGGGGGGGFGFFGGFEFGFGFGGGGGDFGGFFGCGFFFF??FAFFFFFFFFGFGGFG7ACFG6CEF5B@FFFF9):<BEF;;C=DFG9D?D?D>45CBD57).)978CF03;3((,,(6/<
@M00200:205:000000000-AKKM3:1:1101:8161:3347 2:N:0:1
TACCGGGGTATCTAATCCCGTTCGCTCCCCTAGCTTTCGCGCCTCAGCGTCAAGAATGGGCCAGGTAGCCGCCTTCGCCACTGGTGTTCCTCCCGATATCTACGCATTTCACCACTACACCGGGAATTCCGCTACCCTCTCCCACCTTCAAGCCGAGCAGTTTCCGATGCCGTTTTCCAGTTAAGCCGGAAGCTTTCACATCGGACTTACCCAGCCGCCTGCGCGCTCTTTCTACCCAGTCGAGTCT
+
CCCCCEGGGGGGGGGGGGFGGGGGGGGGGGGFGGGGGGGG:FGGGGGGGGGGG?,EDAFEFGGGG@FFFEGGGGGGGGG>F,BFGFGGGGGGGGGGGGDGGFGGGGGGCGGFFGFDGG=FGDGEGGGGGGGGDGCFG56DFGGFGA+8D6,?@;>59C9CF>7@E55*@E>@?A99BFGFCFGF=F684C=;FGCFF3CC)513;964>4EFFFFG1DD3:?6<>E>DCF<)-6A<E?64)3:(5<>
@M00200:205:000000000-AKKM3:1:1101:5890:3350 2:N:0:1
TACTGGGGTATCTAATCCTGTTTGCTCCCCACGCTTTCGCGCCTCAGCGTAAGTAACGGGCCAGTGTGTCGCCTTCGCAACTGGTGTTCTCCCGAATATCTACGAATTTCACCTCTACCTCCGGAGTTCCACACACCTCTCCCGTACTCAAGACAGCAGGTATCGAAGGCAATTCCGAGGTTGAGCCCGGGGCTTTCACCCCTGCCTTAACTGTCCGCCTACGCGCCCTTTATACCCTGTCAGGTTAGGAT
+
CCCCCGGGGGGGGGGGGGGGGGGGCCFGGE@C:FFGGGGC7FEC:<E<@@,8CEF9CFEEG+8FC@CF@@@FCFC:<F,@:,BF<8E:<E=F,=F::A448C,=F,AFG;DG<,,++<9,,4@=+@EFFC;8=+0B+;,*;D8*,<+06=88@F?5D,+*,602)<CC*:F5A@@+;B>BC>;9*,@@33=*:?=DFCFE@5(0(/7)7;>)))55(C>?03;.(/5179.-)).:+)().-)()).((.)
@M00200:205:000000000-AKKM3:1:1101:15502:3350 2:N:0:1
TACAGGGGTATCTAATCCCGTTTGCTCCCCTGGCTTTCGCTCCTCAGCGTCAATACCAATCCAGGATGCCGCCTTCGCCACCGGTGTTCCTCCCGATCTCTACACATTTCACCGCTACACCGGGAATTCCAGTCTCCTCTCCAACCCTCAAGGACAGCAGTATCGGACGCACTTCTTCGGTTGGGCCGAAGGATTTCACGACCGACTTGCCATCCCGCCTACACGCCCTTTATACCCAATAGAGTCT
+
CCCCCGGGGGGGGGGGGGGGGGGGGGGGGGGGGGGGGGGGGGGGGGGGGGGGGGGGGGGGGGGGGGGGGGGGGGGGGGEGEGGGGGGGGGGGGGGGGGGGGGGGGGGGGGGGGGGFGGGGGGEGFEGGGGGGGGGGGFGEFGGFGFGFGFGGDGGFFGGFGGFGFDGGFGDF5@FFFFGAFGDD>FFFE9EDFFGGFEGFFF0;9>FDEE;);@FE<GFF<:7.(:>G>95>AAA9A3:7:B)4532
@M00200:205:000000000-AKKM3:1:1101:21825:3366 2:N:0:1
TACCAGGGTATCTAATCCCGTTTGCTCCCCTAGCTTTCGCGCCTCAGCGTCAAGAACAGGCCAGGTAGTCGCCTTCGCCACTGGTGTTCCTCCCGATATCTACGCATTTCACCACTACACCGGGAATTCCACTACCCTCTCCTGCCTTCGAGTCGATCAGTATCGCGTGACCCTCCCCAGTTGAGCCGGGGGCTTTCACACGCGACTTGAACGACCGCCTGCGCGCTCTTTAAGCCCAGTAGAGCCTAGA
+
CCCCCGGGGGGGGGGGGGGGGGGGGFGGGGGGGGGGGGGGGGGGGGGGGGGGEGGGGGGGGGGGGGGGGGGGGGGGGGGGGGGGGDGGGGGGGGGGGGGGGGGGGGGGGGGGFGGFGGGGGGGGGGGGGGFGDGGGG5D=:DFFGFD=FFFD@FDAAGGFGGFG9AGE>EFFFCFBE>FFGGGG5DFBE>EFFGGGF)AC@9216;B;3;3;?:GGFGF(4:B>(:77/29)6).,;:14<A24)(,4:>
@M00200:205:000000000-AKKM3:1:1101:19123:3389 2:N:0:1
TACAAGGGTATCTAATCCTGTTTGCTCCCCTAGCTTTCGCACCTCAGCGTCAGGAACGCGCCAGTCACTCGCTTTCGCCTCCGGCGTTCCTCCTGATATCTACGCATTTCACCGCTTCACCAGGAGTTCCAGTGACCCCTCACGCCCTCAAGCCCGGTATTTTCAGCCGCCGTTCCAACGGTAAGCGTTGGGATTCCACGACTGATTTGCCGAGCCGCCTACGTGCCCTTTAAACCCAGTAGAGTCT
+
CCCCCGGGGGGGGGGGGGGGGGGGGGGGGGGGGGGGGGGGGGGGGGGGGGGGGGGGGGGGGGGGGGGGGGGGGGGGGGGEEGG>FGGGGGGGGGGGGGGGGGGGGGGGGGGGGGGBDFGGGGGGGGFGGGGGFGFGFBEFFGGFGF8>FFGG?FGBDG6FCDFFFFG?AEFAFAFFF6DEECFCFGGFFGGFFGFDFFGFFFFBECEFFEEFF9CE6C),244),;>5C<:AFDFFGB1,6<A94<A
@M00200:205:000000000-AKKM3:1:1101:16292:3392 2:N:0:1
TACAAGGGTATCTAATCCCGTTCGCTACCCTGGCTTTCGTGCCTCAGCGTCAATGCATCCCCAGCAGCCTGCTTTCGCCGTTGGCGTTCCTGACGATATCTACGCATTTCACCGCTCCACCGTCAGTTCCAGCTGCCCCTAGATGATTCAAGCCCTTCAGTATGCCAAGCAATTCCTCGGTTGAGCCGAGGGCTTTCACAAAGCACTTGAAGGGCCGCCTACGCACGCTTTAAGCCCAATAGAGTCT
+
CCCCCGGGGGGGGGGGGGGGGGGGGGGGGGGGGGGGGGGFGGGGGGGGGGGGGGGGGGGGFGGGGGGGGGGGGGGGGGGGEEEGGGGGGGGGGGGGGGDGGGGGGGGGGGGGGGGFGGEGGGGGGGGGGGGGGGGGEDFFFGFFGFGFGFGFG6FFFFFFGFDGFBFFFGFFFBFFDADBFGGGFGGFFGCDEGGDFFFFFF2).5@EE*7;@@GCFGF@0(;BDE>D*22;379;8((()4)5<AF
@M00200:205:000000000-AKKM3:1:1101:17932:3412 2:N:0:1
TACCGGGGTATCTAATCCTGTTTGCTCCCCACGCTTTCGTGCATGAGCGTCAGTGTTGGCCCAGAAGGCTGCCTTCGCCATCGGTGTTCCTCCAGATCTCTACGCATTTCACCGCTACACCTGGAATTCCGCGTTCCTCTCCTGCACTCGAGCCCGCCAGTCTCACACGCAGTTCCCCAGTTAAGCTGAGGGATTTCACGTGTGACTTAGCGGGCCACCTACGAACCCTTTAAACCCAATAGAGTAT
+
CCCCCGGGFGGGGGGGGGGGGGGGGGGGGGGGGGGGGGGGGGGFDFGGGFEGGGGGGGGGGGGGGGGGGGGGGGGGGGGDGGGGGGGGGGGGGFGGGGGGGGGGGGGCFGGGGEG>GEGGGGGGGGGGCFFDDEDCFFGEFDCFGFGEGFGCGGF>ACCEGGCFEFGGFGFFEFFFFFFFGFGGFFGFFGGFFGCFFEGDDF:=4>C<CFFFF>EE@GFF@@D:@GFGCF346>B<5::7?<<A444
@M00200:205:000000000-AKKM3:1:1101:19443:3416 2:N:0:1
TACACGGGTATCTAATCCTGTTTGCTCCCCACGCTTTCGTGCCTCAGTGTCAGTGCTGGTCCAGGGTGTCGCCTTCGCCACAGATGTTCCTCCCGATATCTACGCATTTCACTGCTACACCGGGAATTCCACACCCCTCTACCGCACTCTAGACTGCCAGTATCCAATGCCATTCCCAGGTTGAGCCCAGGGCTTTCACATCAGACTTAACAAACCACCTACGCACGCTTTATACCCAGTCGAGTCTAGAC
+
CCCCCGGGGGGGGGCGGGGFGGGGGGFFGGFGGGCCGGGGGGGFGFFGGGGGGFFGGCEFFGGGGGGEGGCFGGGGGGGGEGGGGGFFGGGGFFG=BEEEGGGGGGGDGGDFFFGDGGGGGGCEECGGGGFCFG+@CFCD+6E?CBGAGF9BFGGFF@=FG+0?*??GFGFEFEAFA?F:FFGG*<EFFF5>DCCDFED@EBEEF=:E*/*7*:BDBC?((0/2-=?55866??ECF@13),((7345)))
@M00200:205:000000000-AKKM3:1:1101:16919:3419 2:N:0:1
TACGGGGGTATCTAATCCTGTTTGATCCCCACACTTTCGTGCCTCAGCGTCAGTTACAGCCTAGTAAGCTGCCTTCGCTATAGGTGTTCTTGACGATATCTAAGCATTTCACCGCTACACCGTCCATTCCGCATACCTCATCAGTACTCAAGTATCCCAGTATCAATTGCACCTCGACAGTTAAGCTGCCGTATTTCACAACTGACTTAGGACACCGCCTACGCACCCTTTATGCCCAGTAGAGTCTAGA
+
CCCCCGGGGGGGGGGGGGGGGGGGGGGGGGGGGGGGGGGGGGGGGGGGGGGGGGGGGGGGGGGGGGGGGGGGGGGGGGGGGGGGGGGGGFGGGGDGGGDGGGGGCGG9D9DFGDGBGGGGGDGGGEGGGGGGGGDFGFGDFGGFGFGFGFGDF9@FFGGFGGEGFFGFBFFFFFFFFFGBFG9CACG?A7EEFGGFCAAACD@CE@4<EEEFFFGGA<DF@DD>@GAD*;EEE<<<F8?;3C?4?ECE<?
@M00200:205:000000000-AKKM3:1:1101:24729:3423 2:N:0:1
TACTAGGGTATCTAATCCTGTTTGATCCCCATGCTTTCGTGCCTGAGCGTCAATACCAGACCAAGTTGCTGCCTTCGCCGCTGGTGTTCTTCCGAATATCTACACATTTCACTGCTACACTCGGAATTCCACAACTCTCTTCTGGATTCAAGACCTGCAGTATCAAAGGCAGTTTCACTGTTGAGCAGTGAGATTTCACCTCTGACTAACAAGTCCGCCTGCGCACCCTTTAAACCCAGTAGAGTCT
+
CCCCCGGGGGGGGGGGGGGGGGGGGGGGGGGGGGGGFGGGGGGGGGGGGGGGGGGGGGGGGGGGGGGEGGGGGGGGGGGGGGGGGGGGGGGGGGGEGFGCFGGGGGGGGGGGGGGFGGGGCGGEGGGGGGDGG?DFEFGFFGF7DFDEGFG8EFGFFGGFFCDDD78A5FFFFC9FFFCDFF?FFGGFFD,31EFFFEAD5DBDDD**0=@6@ADFAGF>=D)98@/@FDEEFFE)><>46?4;E3=
@M00200:205:000000000-AKKM3:1:1101:12075:3460 2:N:0:1
TACTGGGGTATCTAATCCTGTTTGCTCCCCTAGCTTTCGCGCCTCAGCGTCAGTTGTGGTCCAGAGAGCCGCTTTCGCCACAGGTGTTCCTCCCGATATCTACGCATTTCACCGCTACACCGGGAATTCCACTCTCCTCTCCCACACTCAAGCCCGGCAGTTTCCCCAGCAGACTCTGCGTTGAGCCCAGAGATTTCACTAGAGACTTGCCGAACCGCCTACGCGCCCTTTAAGCCCAATCGAGTCTAGA
+
CCCCCGGGGGGGGGGGGGGGGGGGFGGGGGCFGGGGGGGCGGGGGGGGGGGGCGAFGGGGC@EFGGGGC@FGBFGGGGDGCFGGGGGGGF=<,?FGGEGGGGFGGGGGGFGGGGGEGGGGGGC8FCFGGGGG8=8E?8E99E8DGFGFG5ADFGGF>GDFE;7C7AG:>CFFACA*++*3@ED>9ED>A*=A4C99CCGEC3*8CBFFE*>=99GG>GED7@?>>E>D)9><A<A2C?::(,((.4).44
@M00200:205:000000000-AKKM3:1:1101:15407:3489 2:N:0:1
TACTGGGGTATCTAATCCCGTTCGCTCCCCTAGCTTTCGTACCTCAGCGTCAGAAGAGACCCAGTAAGCCGCTTTCGCCACCGGTGTTCCTGATGATATCAACGCATTTCACCGCTCCACCATCAGTTCCGCTTACCCCTGTCTCCCTCAAGCCATGCAGTATGAAATGCACTTCCTCGGTTGAGCCGAGGGATTTCACATCTCACTTACATGGCCGCCTACGCACCCTTTATACCCAATAGAGTCT
+
CCCCCFGGGGGGGGGGGGGGGGGGGGGGGGGGGGGGGGGGGGGGGGGGGGGGGGGGGGGGGGGGGGGGGGGGGGGGGGGGGGGGGGGGCFGGGGGGGGCFGGGDGGGGFFGGGDGDGFGGGGGGGGGGGGGGGGGGFFGFFGGFGFGDG5D6EF?DDGGFG9;DF7CGFCFD5DFDFFGFGDDGFFGDDDCDFD?GF4CE?4*/:C=EFFFFFFGG>DB2(625<E>D:C;<<3)9E<;;@C<<6=3
@M00200:205:000000000-AKKM3:1:1101:12399:3510 2:N:0:1
TACTCGGGTATCTAATCCTGTTTGCTCCCCACGCTTTCGCGTCTCAGCGTCAAGAATGGTCCAGAAGGCCGCCTTCGCCACAGGTATTCCTCCAAATATCTACGAATTTCACCTCTACACTTGGAATTCCACCTTCCTCTACCATCTTCCAGCCAGTTAGTTTCGGATGCACTTCCTCGGTTAAGCCCAGGGATTTCACACCCGACTTAACTGACTGCCTACACGCGCTTTAAACCCAGTAGAGTCT
+
CCCCCGGGGGGGGGGGGGGGGGGGGGGGGGGGGGGGGGGGGGGGGGGGGGGGGGGGGGGGGGGGGGGGGGGGGGGGGGGGGGFGGGGGGGGGGGGGGGGGGGGGGGGGGGGGGGGFGGGGGGGGGGGGGGGGGGGGGFGFFGGFGFGFGFGGGGGFFCFFGGFGFFGGFGFFFFFFFF6BFEGFFFDFFGGEFGG?F@ECCD9AFFAACFFEEEFGFGFFE=BA@C>DCDF3<EA@8(//9E))9=4
@M00200:205:000000000-AKKM3:1:1101:22313:3516 2:N:0:1
ACTGGGGTATCTAATCCTGTTTGCTCCCCACGCTTTCGCACCTCAGCGTCAATACCAGTCCAGTGAGCCGCCTTCGCCACTGGTGTTCTTCCGAATATCTACGAATTTCACCTCTACACTCGGAATTCCACTCACCTCTCCTGGATTCAAGCGATGCAGTCTTAAAGTCAGTTCCGGAGTTGAGCCCCGGGCTTTCACCTCTAACTTACAAAGCCGCCCACGTGCCCTTTATACCCAATCGAGTCTAGAAC
+
CCC8CEG:FC<C@FEGGGGGGGGDCEFGGGGCEEEFFGGCCF8EFGFECFGGFFFGEEGGGCFFG<C@EEEG:FGFGG:F,ECGGGEGA;EGDGDDG?ECFDEEE@EGGGFF,@4:DB?,>=CCFEFCFCDCDGFGD998?FFFF7=:?+3AC+0@@,=<D+*?*+B,<==;+*??:*63=8++*@C?D?EA51A+1;F@C*.16*;>6AE@45E85?)699B;2*.9477)6?<@92(((,67=<<)))/
@M00200:205:000000000-AKKM3:1:1101:6325:3528 2:N:0:1
TACGGGGGTATCTAATCCTGTTTGCTCCCCACGCTTTCGAGCCTCAGCGTCAGTAATGGACCAGTATGTCGCCTTCGCCACTGGTGTTCTTCCGAATATCTACGAATTTCACCTCTACACTCGGAGTTCCACATACCTCTTCCATACTCAAGATAGCCAGTATCAAAGGCAATTCCAAGGTTGAGCCCTGGGCTTTAGCCTCTGACTAAACTATCCGCCTACGATCCCGTTCCACCCAATACAGTCTAGA
+
@8CCCCCB@FEEECF<CEFF9E6;FAC@FGGGGGG@FGGGGC@CFEFDGBB@FCFFGFFFAFFGFGG@F<@FF7?FGGC:FGF,EF=@FF8F;FE:BF;F4EDDG8AA,9=FFGFFGG;FDGGE7+@EG8,=DGFGG9D*43@+=+=0+=18,?9+B,2;89*+*28EFF*8*3+3CCG5B,+3:6C?FCG53@>C+071*:>:*1:**))>EFF>-*8=50()(422*2(,()/6B1((/).9))/1))
@M00200:205:000000000-AKKM3:1:1101:11275:3536 2:N:0:1
TACCAGGGTATCTAATCCCGTTTGCTCCCCTAGCTTTCGCTCCTCAGCGTCAATGTCGGTCCAGGATGCCGCCTTCGCCACCGGTATTCCTCCAGATATCTACGCATTTCACCGCTACACCTGGAATTCTGCATCCCTCTCCCGAATTCAAGCCAACCAGTATCAGACGCAGTTCCCAGGTTGAGCCTGGGGATTTCACGTCTGACTTAGTTGGCCGCCTACGAGCCCTTTACGCCCAGTAGAGTCT
+
CCCCCGGGGGGGGGGGGGGGGGGGGGGGGGGGGGGGGGGGGGGGGGGGGGGGGGGGGGGGGGGGGGGGGGGGGGGGGGGGGGGGGDGGGGGGGGGGGGGGGGGGGGGGGGGGGEGFGGGGGGGGFGGGGGGGGGGFDFGFF@GBGED)BDGFGGGFF=86DCDGFFDGFCBFDFFFFFGFFECGFFFFFGDEFGGGFCC9>=D96:6<C6E86@F>>D?=@BF?8=>F*;@993(4=(66475)93>
@M00200:205:000000000-AKKM3:1:1101:7766:3559 2:N:0:1
TACGGGGGTATCTAATCCCGTTCGCTCCCCCAGCTTTCGCGTCTCAGCGTCAGGGATGGCCCAGATGACCGCCTTCGCCACTGGCGTTCCTCCCGATATCTACGCATTTCACCGCTACACCGGGAATTCCATCACCCTCTGCCACCCTCAACCCCGTCAGTATGGCGCGGCCTCTCACCGTTGCGCGGTGAGCTTTCCCACGCCCCTTAACAGGCCGCCTCCAAGCACTTTCAACCCCACAGTGTCTAGAC
+
@CCCCDEEC@FGFGEEFFGGGGGGGGGGGGGG@FG9FFFGGGGE<FAFEFDF:E8@FEFGGGGGFEGEFGGGEG?FFGGGGGE8FCBCGGFGFFC:FEGGGGGGGGGGGGGF?EGBDGGCDGGDFGGFGGGGGGG8CFF<A<?*@ACCDFF*4;4?@EDEGGEC))148C)3:1)2;;<)4*5*):/77)*)9E7C9)<A<9><((-2)6A)40CC>3>(41())*)00*)-64.(*(8((.)-)))))))
@M00200:205:000000000-AKKM3:1:1101:6158:3563 2:N:0:1
TACGGGGGTATCTAATCCTGTTCGCTCCCCACGCTTTCGCGTCTCAGCGTCAGTACCGTCCCAGAGAGCCGCTTTCGCCACGGGTGTTCCTCCTGATATCTGCGCATTTCACCGCTACACCAGGAATTCCACTCTCCTCTTCCGGTCTCTAGCCCGACGGTTTCCATCGACGTCTCGAGGTTGAGCCTCGCGTTTTCACACCGGACTTGTCTGGCCGCCTACACGCCCTTTACACCCAGCAGAGTCTAGC
+
BCCCCCFGFGGGGG@FFGGGCFFFEFGGGG68C@BFGF7FECEGGGFGGGGGGECFGEFFEGGGGF@FGG@EGDGGGGEGGGGC>F=?EEAE?FA?FFGCGFGEGCFEFFAFDCGEDDGGF?>>:>?FFA:EC?FGDFFEAEFEE*;8;E7F,?59?CGE8;4FEF+=8,85)5AF)//8FGGCA800AC==>C:DA3C4(,((-2,)).))),<;(7728:()(*)))23-.-)2?(((.((().4)))
@M00200:205:000000000-AKKM3:1:1101:10777:3587 2:N:0:1
TACTGGGGTATCTAATCCTGTTTGCTCCCCACGCTTTCGTGCATGAGCGTCAGTATTGGCCCAGAAGGCTGCCTTCGCCATCGGTGTTCCTCCACATCTCTACGCATTTCACCGCTACACGTGGAATTCCACCTTCCTCTGCCATACTCCAGCACCGTAGTTTCGAGCGCAATTCCCAAGTTAAGCCCGGGGCTTTCACACTCGACTTGCGACGCCGCCTGCGCACACTTTAAACCCAATAGAGTCT
+
CCCCCGGGGGGGGGGGGGGGGGGGGGGGGGGGGGGGGGGGGGGGGFGGGGGGGGGGGGGGGGGGGGGGGGGGGGGG@FGGGGGGGGGGGGGGGGGGGGGGGGGGGGGGGGGGGGGF6FDGGGGGCFGGGGGGFFGGFFGFFGGFG5DDFDF?FFGFFGGFDGD9>DGGFG>=BEFFFFGFGGGGFGGFFGEAEEGGFEGFEBDFFF?=3C=2@=EG05B71=9E>E>F77A)6A27E??B:<64--4
@M00200:205:000000000-AKKM3:1:1101:17091:3588 2:N:0:1
TACGCGGGTATCTAATCCTGTTTGCTCCCCACGCTTTCGTGCATGAGCGTCAGTGTTGGCCCAGAAGGCTGCCTTCGCCATCGGTGTTCCTCCACATCTCTACGCATTTCACCGCTACACGTGGAATTCCACCTTCCTCTGCCACACTCGAGCCACGTAGTTTCGAGCGCAATTCCCAAGTTAAGCTCGGGGATTTCACACTCGACTTGCGCGGCCACCTGCGCACCATTTATACCCAGTAGAGTCT
+
CCCCCGGGGGGGGGGGGGGGGGGGGGGGGGGGGGGGGGGGGGGGGGGGGGGGGGGGGGGGGGGGFGGFGGGGGGGGGGGGGGGGEGGGGGGGGGGGGGGGGGGGGGGGGFFGGGGBGGGGGGGGGFFGGGGGGFGGGFGD?89DGFGFGFGGGGGFBEFFGGFGFFGGFDBAEFFF6ACFFFD@CGDFADGFFCFGFFCC=3BFBFD@3>@6;FG5(:FFFB;F>G3*2:<<AA>9C4(,5645><)
@M00200:205:000000000-AKKM3:1:1101:21134:3590 2:N:0:1
TACCGGGGTATCTAATCCTGTTTGCTACCCACGCTTTCGCGCATCAGCGTCAGAACCGGTCCAGGTAGCCGCCTTCGCCACTGGTGTTCCTCCCAATATCTACGCATTTCACCGCTACACTGGGAATTCCGCTACCCCCTCCCGGCCTCAAGCTCGACAGTTTCCAAGGCAGTTCCTCAGTTGAGCCGAGGGATTTCACCTTGGACACGCCGTGCCGCCTACGCGCCCTTTACGCCCAGTCGAGTCT
+
CCCCCGGGGGGGGGGGGGGGGGGGGGGGGGGGGGGGGGGGGGGGGGGGGGGDGFGGGGGGGGGGGGGFGGGGGGGGGGGGGGGGGCGGGFGGGGGGGGGGGGGGGGGGGGGGGGGFGEGGGGGGGGEFFGGGDGGGEDG@ECEDGFGFGFG7D9CDEGGFCF@DEFGG>FAAFEFFAFCAFG8C98CD4<EFDGGGAEF38@3346=D6(/619EC(:>:(.170:5C<77)4:(-82.5),(483)
@M00200:205:000000000-AKKM3:1:1101:17871:3592 2:N:0:1
TACGAGGGTATCTAATCCCGTTTGCTCCCCTGGCTTTCGCGCCTCAGCGTCAGCATCATCCCAGAGACTCGCCTTCGCCACTGGTGTTCCTCCCGATATCTACGCATTTCACCGCTACACCGGGAATTCCAGTCTCCTCTGATGTGCTCGAGCTGAACAGTATGAGATGCAGTTCCCCGGTTGAGCCGGGGGATTTAACATCCCACTTATCCAGCCGCCTACACGCCCTTTAAAACCAGTAGAGTCTAGA
+
CCCCCGGGGGGGGGGGGGGGGGGGGGGGGGGGGGGGGGGGGGGGGGGGGGGGGGGGGGGGGGGGGGGGGGGGGGGGGGFGGGGGGGGGGGGGGGGGGGGGGGGGGGGGFGGGGGGFCCEFDEGGEEGGGGGGGGGFGFGCF8DDGFCFC>E8CDDFFDCFFGFGFFGDFC8*<AFFAFGBGEC?*@:A4/9B8E6C=3:?E;@@;@DACFE??EGF@GE:<??5:CFD)944<:)3E1245<):)).546
@M00200:205:000000000-AKKM3:1:1101:12691:3610 2:N:0:1
TACCAGGGTATCTAATCCTGTTTGCTACCCACGCTTTCGCTCCTCAGCGTCAGTTCCAGCCCAGAGTGCCGCCTTCGCCGCTGGTGTTCCTCCCGATATCTGCGCATTTCACCGCTACACCGGGAATTCCACACTCCCCTACTGGACTCTAGCCACAGCAGTATCGGGTGGCGTCCCCAGGTTGAGCCTGGGGGTTTCACACCCGACTTACTGAGCCGCCTACGAGCTCTTGATGCCCAATAGAGTCT
+
CCCCCFGGGGGGGGGGGGGGGGGGGGGGGGGGGGGGGGGGGGGGGGGGGGGGGGGGGGGGGGGGGGGGGGGGGGGGGGCFGGGGGGGGGGGGGGGGGGGGGGGGGGGGGGGGGGGFGGGGGDGGGGGGGGGGGGGGDFG<DGFFGFFDG5=FFGGFFGGFGFFEFBC:AEE@DFEEDFGFGEFGFGGFFCGFFG=)5.:<</;9@@B906AFFCCEDD>>??BFFC7CCDF2<B:<34),8?2<9.<A
@M00200:205:000000000-AKKM3:1:1101:21228:3623 2:N:0:1
TACCGGGGTATCTAATCCTGTTTGATCCCCACGCTTTCGTGCCTCAGCGTCAATACTCGTCCAGATAGCCGCTTACGCCACTGGTGTTCCTGTCAATATCTACGCATTTCACTGCTACACTGACAATTCCGCTATCCTCTCCGAGATTCGAGTTGTGTAGTTTTAAGAGCAATTCCAAGGTTGAGCCCTGGGCTTTCACTCCTAACTTTCACAACCGCCTACGCCCGCTTTAAACCCAATAGAGTCT
+
CCCCCGGGGGGGGGGGGGGGGGGGGGGGGGGGGGGGGGGGGGGGGGFGGGGGFGGGGGGGGGGGGGGGGGGGGGGGCGGGGGGGGGGGGGGGGGGGGGGGGGGGGGGGGGGGGGFFGG?EGGGGFGGGGCFGDGGGFFGFFG6?6@FBGBF=ECGFDG@DEFEF9D?FFFFFBDF99DFAFGFCFGGFFFFFFGGGF@FEFBF*:@CEA5*A56:=ADD>DD2?(42:):=E)173C@0()1)6789
@M00200:205:000000000-AKKM3:1:1101:6137:3628 2:N:0:1
TACAAGGGTATCTAATCCTGTTTGCTCCCCTGGCCTTCGTGCCTCAGTGTCAGTAACTGTCCAGAGATTCGCCTTCGCCACTGGTCTTCCTTACGATATCTACGCATTTCACTGCTACACCGTAAATTCCAATCTCCTCTCCAGTACTCGAGCAAGGCAGTATCAAGTGCAGTTTCGGAGTTGAGCTCCGAGATTTCACACCTGACTTACCGAGCCACCTACGCACCCTTTCTGCCCAATAGAGTCT
+
-BCCCGGGEEFGGCCFFGGGEGGFGGGGGG8C@E<DFGG@FGGGGGEFFFGGGGFAFC<CFGDGGGGGGGGGGGGGGGGGDGFGEFFFGEFAFFGGCGEFFGGGC67BAFEFEGGFGGCGGGEDCGCFGGG8DA9EGBF**@8:DDGEDDGGCD+3DFF?@=*=9D==+,40?ED?>EGFCDGFBDGF*CEEBFCCFEG@5))15=AF@E@))1*;:FF5@@25)4:;C>E*/64>=)5(8;4683/
@M00200:205:000000000-AKKM3:1:1101:16512:3642 2:N:0:1
TACCCGGGTATCTAATCCTGTTTGCTCCCCACGCTTTCGTAGTTGAGTGTCAGTACTCATCCAGGTCGCCGCCTTCGCCTCTGGTGTTCCTCCCGATCTCTACGCATTTCACCGCTACACCGGGAATTCCACGACCCTCTCTGAGACTCGAGTCTCACCGTTTCTGGGGCACTTCTTGAGTTAAGCTCAAGGCTTTCACCCCAGACAAATGACACCACCTACCTACCCTTTAAGCCCAATAGAGTCT
+
CCCCCGGGGGFGFEEFGGGFGG9FGFGGGGGGDGGGGGGGGF@FDFCEGGG9@F9<EFFFGEGGFFEGFGGGGGDGGGEFF=FGGGGGGGGGCCGGGEFGGGB7CEGDCGGGGGGEDGGGGG7B@EGGGGCFG+@E89F)0,,1=9FEG5DD>++4+E:@,+=DEA78AGFAA=A9+=CFGGCDFG,A49E*3<;;8A?E===29BB3(****8B5/?B(6=(*)55>**64674=4(18;4341.)
@M00200:205:000000000-AKKM3:1:1101:22081:3652 2:N:0:1
TACTAGGGTATCTAATCCCGTTTGCTCCCCTGGCTTTCGCTCCTCAGCGTCAATGCCGGTCCAGGATGCCGCCTTCGCCACCGGTATTCCTCCAGATATCTACGCATTTCACCGCTACACCTGGAATTCTGCATCCCTCTCCCGGATTCAAGCCAACCAGTATCAGACGCAGTTCCCAGGTTGAGCCTGGGGATTTCACGTCTGACTTAGTTGGCCGCCTACGAGCCCTTTATACCCAGTAGAGTCTAGA
+
CCCCCGGGGGGGGGGGGGGGGGGGGGGGGGGGGGGGGGGGGGGGGGGGGGGGGGGGGGGGGGGGGGFGGGGGGGGGCGGGGGGGGFFGGGGGGGFGGGGGGFGGGGGGGGGGGGGEGGGGGFGGGGGFGGGGFADFGFGFFFGEDBGFGFFCDFFFFECFGGFGFFGFBGF=5;C@FAFAFGFG5FEFFFGBFG6CFEGFFFDFFF@ECC??E=FFBDF(6;25<EBFF4=3?E?EF;=.)45<?E3569
@M00200:205:000000000-AKKM3:1:1101:6881:3654 2:N:0:1
TACTCGGGTATCTAATCCCGTTTGCTCCCCTGGCTTTCGCTCCTCAGTGTCAATCTCGGTCCAGGATGCCGCCTTCGCCACCGGTATTCCTCCAGATATCTACGCATTTCACCGCTACACCTGGAATTCTGCATCCCTCTCCCGAATTCAAGCCATCCAGTATCGGACGCAGTTCCCAAGTTGAGCCTGGGGATTTCACGTCCGACTTAGCTGGCCACCTACGAGCCCTTTCCACCCAATAGAGTCT
+
CCCCCGGGGGGGGGGGGFGGGGGGGGGGGGGGGGGGGGGGGGGGGGGGGGGGGGGGGGGGGGGGGGGGGGGGGGGGGGGGGGGGGGGGGGGGGGGFGGGGGGGGGGGGGGGGGGGEDGGGGFGGFGGGGGGGGGGFGFGFFGGFGBGFGFGGGGGFFGGFGGEGDFGGEGFFFFFFFFG?FE+9AFFFFGGEFGEFB?C9B25224>=>EF=4@CFBFFDE=DD0CBGC<@)75>1B;6344<953)
@M00200:205:000000000-AKKM3:1:1101:9798:3661 2:N:0:1
TACTGGGGTATCTAATCCTGTTTGCTCCCCACGCTTTCGCGCCTCAGCGTCAGTGTCGGTCCAGAAAGCCGCCTTCGCCTCTGGTGTTCTTCCTAATATCTACGAATTTCACCTCTACACTAGGAATTCCGCTTTCCTCTACCAAACTCTAGCCACCCAGTATTAAACGCAGTTCCTAGGTTAAGCCTAGGGCTTTCACGTCTAACTTACGTGGCCGCCTACGCCCCCTTTATACCCAGTAGAGTCTAGCT
+
CCCCCGGGGGGGGGGGGGGGGGGGGGGGGGGGGGGGGGGGGGGGGGGGGGGGCGGGGGGGGGGGGGGGGGGGGGGGFGGGGCGGGGGGGGGGGGFGGCFGGGGGE?GFCGGGGGGFGGCEFFGGGFGGGGGG=E=>FFGFFGGBDFGEGFGDFGGFFEC5==*?FCF,5=?AEEDFFB8AFGGG+@EF:F?5?FGGF<E@CF5>A6C@@*<7)/>89C8952(2(488);;)7.9?C<0())).9<)9).)
@M00200:205:000000000-AKKM3:1:1101:18601:3664 2:N:0:1
TACCAGGGTATCTAATCCCGTTTGCTCCCCACGCTTTCGCGCCTCAGCGTCAGGAAATGCCCAGAGACCCGCCTTCGCCACCGGTGTTCCTCCCGATCTCTACACATTTCACCGCTACACCGGGAATTCCAGTCTCCTCTGCATCCCTCAAGAACGGCAGTATCAGCCGACGTTTCTCGGTTGAGCCGAGAGATTTCACGACTGACTTGCCATCCCGCCTACGCGCCCTTTAAACCCAGTAGAGTCTAGC
+
CCCCCGGGGGGGGFGGGGGGGGGGGGGGGGGGGGGGGGGGGGGGGGGGGGGGGGGCFGGGGGGGGGGGGGGGGGGGFGGGGGGGGGGGGGGGGGGGGGGGGGGGGGGGGGGGGGGFGGGGGGGGGDGGGGGGGGGGGFGFFGGFGFGFGFGGGGGDFGGFGG@FEFFGFGFFF4FFFFGFGGGGFGGF:5?EFGGFF3C<DF?FEE9EACFAEEGG?GFFFF?>>EDCD47<>>B<EB(442:2<74>2)
@M00200:205:000000000-AKKM3:1:1101:12443:3673 2:N:0:1
TACCGGGGTATCTAATCCCGTTTGCTCCCCTGGCTTTCGCGCCTCAGCGTCAGAAGTGGTCCAGTATGCCGCCTTCGCCACCGGAGTTCCTATCGATATCAACGCATTTCACCGCTCCACCGATAGTTCCGCATACCCCTACCACCCTCGAGGCACCCAGTATCCGAGGCAGTTCTCCAGTTGAGCTGGAGGATTTCACCCCGGACTCGAGCACCCGCCTACGCGCCCTTTAAACCCAGCAGAGTCTAGGC
+
CCCCCGGGGGGGGGGGGFFGGGGGGGGGGGGGGGGGGGGGGGGGGGGGGGGGGGGGGGGGGGGGGGGGGGGGGGGGGGGGGGGGGEGGGGGGGGGE?F>GFDGCFGDGGGGGGGGDGGFGFGDEGGEDFGGGGGGGGFGFFDGFGFG=FAE6CDGFFG>CG8*?EFGEEGAF>?FFFFGFF,+4;CGFFFG>)<9*:<F)69@9@;9((/1838C;2C;:1:?@FGEGG4?<<<>(;4((4770)5)6))(
@M00200:205:000000000-AKKM3:1:1101:21396:3686 2:N:0:1
TACACGGGTATCTAATCCCGTTTGCTCCCCTGGCCTTCGTGCCTCAGTGTCAGTAACTGTCCAGAGATTCGCCTTCGCCACTGGTCTTCCTTACGATATCTACGCATTTCACTGCTACACCGTAAATTCCAATCTCCTCTCCAGTACTCCAGCAGGGCAGTATCCAGTGCAGTTCCGGGGTTGAGCCCCGGGATGTCACACCAGACTTACATCGCCACCTACGCACCCTTTAAACCCAATAGAGTCTAGAC
+
CCCCCGGGGGGGGGGGGGGGGGGGGGGGGGGGGFFGGGGGGGGGGGGGGGGGDGEFGGGGGGGGGGGGGGGGGGGGGGGGGGGGGFGGGGGGGGGFGDGGGGGGGCGGGGGGGGGFGGGGGCFCFFGGGGGGGGGGGFGFFGG5E?DFGFG6DFFF>EG>FFEFEFGGFGFEFFFF>@CDGGGGFFGFEGG5>?*4B<FFCDFFBD9E=E*7ADDG=GFB==@B9E>D<*/67478:6D(5>64?A4?E?)
@M00200:205:000000000-AKKM3:1:1101:25684:3699 2:N:0:1
TACTAGGGTATCTAATCCTGTTTGCTCCCCACGCTTTCGCGTCTCAGCGTCAGTATCCGACCAGGGGGCCGCCTTCGCCGCAGGTGTTCCTCCCGATATCTACGCATTTCACCGCTACACCGGGAATTCCACCCCCCTCTTCGGTACTCTAGCTTGCCAGTTTCATGCGCACTTCCCCGGTTGAGCCGGGGGATTTCACACATGACTTAACACACCGCCTACACGCCCCTTAAACCCAGTAGAGTCTCGAC
+
CCCCCGGGGGGGGGGFGGGGGGGGGGGGGGGGEEGGGGGGGGGGGGGGGGGGGGGGGGGGGGGGGGGGGGGGGGGGGGGEGGGGGFFEEGGGGGGGCGGGGGGGGGGGGGGFGGGFGGGFGGGGCE?8FGCGGGGGGBEDFGGBGFGFCFGFGGGFFGDFF>EC<>FFDDABEFAFFFGBG5C7;EGAEGG:>ECGFFGF?F:B>79A)6<>(4EE>G@0(.(.:EFD)*..6>2:E?F:)-)6.36)(),
@M00200:205:000000000-AKKM3:1:1101:12132:3720 2:N:0:1
TACTAGGGTATCTAATCCTGTTTGCTCCCCACGCTTTCGTGCCTGAACGTCGGTGCTGGACCAGGAAGCCGCTTTCGCCACTGATGTTCCTTCCGATATCTACGCATTTCACCGCTACACCGGAAATTCCGCTTCCCTCTTCCGCACCCTAGCTGCGCAGTCTCGAATGCAATTCCCAGGTTGAGCCCGGGGCTTTCACACCCGACTTACGTAACCGTCTACGCACGCTTTAAGCCCAATAGAGTCT
+
CCCCCGGGGGGGGGGGGGGGGGGGGGGGGGGGGGGGGGGGGGGGGGGGGGGGGGGGGGGGGGGGGGGGGGGGGGFGGGGGGGGGGGGGGGGFGGGGGGGGGGGGGGGGGGGGGGGFGGGGGGDEGGGGGGGGGGGFGFG<FGGFGFGBGFGFFGGFFGGEGGCF@FFFFGFFFFFBFFGFGGGGFGGF>DGEFGGGFFGFFFFB@F>?EFFFF6CC9>B?FFD>7?@93CB)<AB5F<:7)6)).<4
@M00200:205:000000000-AKKM3:1:1101:25824:3746 2:N:0:1
TACTCGGGTATCTAATCCTGTTTGCTCCCCACGCTTTCGCGGATGAGTGTCAGAACCAGCCCAGCGAGCCGCCTTCGCCACCGGTGTTCTTCCAGATATCTACGCATTCCACCGCTACACCTGGAATTCCACTCGCCTCTACTGGTCTCTAGCCCGCCAGTATCCGCGGCATATCCGGAGTTGCGCTCCGGGATTTCACCGCAGACTTAGCGCGCCACCTGCCCGCGCTTTACACACAGTAGAGTCT
+
CCCCCGGGFGGGGGGGGGGGGGGGGFGGGGGGGGGGGGGGGGGGGGGGGFGGGGGGGGGGGGGGGGGGGGGGGGGGGGGGGDGGGGGGGGGGGGFGGGDGGGGGGGCGGCFFGGGEGGGGGCGGFGGGGGGGFFDEGFGFFGGFGFFEGFGGGGFEFG>BGCEGCDCGDGB4AAFFA5D5=,:+2:CBEDGF>EGGFFF<;B@;FFEC3449(38:1DF(33(7:C)))12.524);338>)4)6-<
@M00200:205:000000000-AKKM3:1:1101:23733:3760 2:N:0:1
TACCAGGGTATCTAATCCTGTTTGCTCCCCTAGCTTTCGCGCCTCAGCGTCAGTTTTTGTCCAGGAAGCCGCCTTCGCCACCGGTGTTCCTCCTGATATCTACGCATTTCACTGCTACACCAGGAATTCCGCTTCCCCCTCCAAAACTCCAGCCTGCCAGTTTTGGATGCAGGCTCTGGGTTAAGCCCAGAGTTTTCACATCCAACTTAGCAGACCGCCTACGCGCCCTTTACACCCACTAGAGTCT
+
CCCCCGGGGGGGGGGGGGGGFGGGGGGGGGGGGGGGGGGGGGGGGGGGGGGGGGGGGGGGGGGGGGEGGGGGGGGGGGGGGGG>FGGGGGGGGGGGFGGGGGGGGGGDGGGGGGF7DFFFGGGGG8EFGGGDGGG8@5?ABGFFGFGEGFGGGGGFFGGFGGBFDFFGFGFFFFFFFCC6F@C?FFACFCGAFGGGF<FEFCD@==BF3;48>BF4>DFD?DF4.*)1>734;<@@C;<@;3)7?FF
@M00200:205:000000000-AKKM3:1:1101:11915:3765 2:N:0:1
TACCCGGGTATCTAATCCTGTTTGCTCCCCACGCTGTCGCGCCTCAGCGTCAGCCACAGCCCAGCGGGCCGCCTTCGCCACCGGTGTTCTTCCGGATCTCTACGCATTCCACCGCTACACCCGGAATTCCACCCGCCTCTACTGTGCTCCAGCGCGAGAGTCTCGAAGGCCGATCCGGGGTTGAGCCCCGGACTTTCACCCCCGACTCCTCGCGCCGCCTACGCGCCCCTTAAACCCAATAGAGTCTAGAC
+
CCCCCGGGGGGGGGGGGGGGGGGGGGGGGGGGGGGGGGGGGGGGGGGGGGGGGGGGGGGGGGGGGGGGGGGGGGGGGGGGGGGGGGGGGGGGGGGGGGFGGGGGGGGGGE;FGGGFGGGGGGGGGGGGGFGFGGGGGFGFFGGFGFGFGFG;CGGBBG:4>C@FBFG=)4;9A>FDFEG>::59AGGFFGGFFGGGFAG2?>B>>0(8:ABBBBGE6C:3?:6>9EDG)1809A)3;(4:)))).44)-6)
@M00200:205:000000000-AKKM3:1:1101:15402:3780 2:N:0:1
TACTGGGGTATCTAATCCTGTTTGCTCCCCACGCTTTCGTGCCTGAACGTCGGTGCTGGACCAGGAAGCCGCTTTCGCCACTGATGTTCCTTCGGATATCTACGCATTTCACCGCTACACCCGAAATTCCGCTTCCCTCTTCCGCACCCTAGCTATGCAGTTTCGAACGCCATTCCCAGGTTAAGCCCGGGGCTTTCACATCCGACTTACACAACCGTCTACGCCCGCTTTATGCCCAGTAGCGTCTAGA
+
CCCCCGGGGGGGGGGGGGGGGGGGGGGGGGGGGGGGGGGGGGGGGGGGEGGGGGGGGGGGGGGGGGGGGGGGG:FGGGFGGGGCFGGGAFGGGGGDGGGGGGGGGDDGGGAGDEGFGGGGGGGGGGGFGGGGDEGEFFGFFGGBGFG8DFFFGG?FFFDFGGFGFFGGBGEAFFFFFFGFGGCCFGCFFGGFFGGGF<FEEFBDFFFFFFAA@FG=9/82:>?5(*2>5*3A244);48:<B)4,8:?<>
@M00200:205:000000000-AKKM3:1:1101:7545:3785 2:N:0:1
TACCGGGGTATCTAATCCTGTTTGCTCCCCACGCTTTCGTGCATGAGCGTCAGTGTCAGCCCAGAGACCTGCCTTCGCCATCGGTGTTCCTCCTGATATCTACGCATTTCACTGCTACACCAGGAATTCCAGTCTCCTCTGCCGCACTCCAGCCTTGCAGTCCCAAATGCCATTCCCAGCTTAAGCCCGGGGCTTTCACATCTGGCTTAAAAAACCGCCTGCGCCCGCTTTCAACCCAGTAGAGTCTAGAC
+
CCCCCEEGGGGGGGFGGGGGFGGGGGGGGGGGGGGGFFGGGGGGCFGGEGGGGGGGFGGGGGGFGGGGGGCFGGCFGGGGGGGDGGGEGGGGFGGFGGGGGGGGGGCFFFGGGEGFGG8FGGDCDEFFGGGFGCFGFF?DFFFFG>GAGFGGFGGFFFFDGG5DEBF8DFFDFFFFFF?*>3@2;EFF>?9BDDGGFCGC*7EE*)0):/6*1(6:>DB9212.(/:D371)9?E@E0=;9C5;9A)).4)
@M00200:205:000000000-AKKM3:1:1101:20260:3794 2:N:0:1
TACGAGGGTATCTAATCCTGTTTGCTCCCCACGCTTTCGCGCCTCAGCGTCAGTACCGTCCCAGCGAGCTGCCTTCGCCATAGGTGTTCCTCCTGATATCTGCGCATTTCACCGCTACACCAGGAATTCCACTCGCCTCTTCCGGACTCTAGCCCGACAGTATCCACCGGCTTCCAAGGGTTGAGCCCCTGACTTTCACAGCGGACTTACCGGGCCGCCTACGCGCTCTTTATAACCAGTAGAGTCT
+
CCCCCGGGGGGGGGGGGGGGGGGGGGGGGGGGGGGGGGGGGGGGGGGGGGGGGGGGGGGGGGGGGGDGGGGGGGGGGGGGGGGGGGGGGGGGGGGGGGGGGGGGGDFFFGGGGGGBGFFFGGGGFGGGGGGGFDD8EDGFD@FFGFGFGFGFADDDBEGFFF7FFFCGEE>85CAFCAFEF,*3/>,:B4=AFFCCF4:*>2@@6;@@993,9;EG9933?:?FFC)>>*54)6)6C2(.5:A<D<A
@M00200:205:000000000-AKKM3:1:1101:24198:3811 2:N:0:1
TACTAGGGTATCTAATCCTGTTTGCTCCCCACGCTTTCGTGCCTGAACGTCGGTGCTGGACCAGGAAGCCGCTTTCGCCACTGGTGTTCCTTCCGATATCTACGCATTTCACCGCTACACCGGAAATTCCGCTTCCCTCTTCCGCACCCTAGCTATGCAGTCTCGAATGCAATTCCCAGGTTGAGCCCGGGGCTTTCACACCCGACTTACATAACCGTCTACGCACGCTTTAAGCCCAGTAGAGTCTAGA
+
CCCCCGGGGGGGGGGGGGGGGGGGGGGGGGGGGGGGGGGGGGGGGGGGGGGGGGGG<FGGGAFGGGGGGGCEFGDAGGGGGGGGGGGGGFFFGFCGCCEGGGFFDGGGDGGFGGGFGGGGGGEGE7EGGGGDGCDGGF8DFGGFGE6AD?8+>9C@DFG5=DAC=FCFFGFCFFFFFFG>CFCF5DCFFDC>4:CFF?C?E2-9=963CEEE))<339A1?<258C5<*9:>ADA:GF::)6)).4542)
@M00200:205:000000000-AKKM3:1:1101:9874:3813 2:N:0:1
TACAGGGGTATCTAATCCTGTTTGATCCCCACACTTTCGTGCCTCAGCGTCAGTTGAAGTCTAGTAAGCTGTCTACACTATCGGTGTTCTTGACGATATCTAAGCATTTCACCGCTACACCGTCAATTCCGCCTACCTCGACTCCACTCAAGCCCATCAGTATCAATCCCACCCTCCCGGTTAAGCCGGGATATTTCAGAACTGACTTAATAGGCCGCCTACGCACCCTTTATACCCAGTAGAGTCT
+
CCCCCGGGGGGGGGGGGGGGGGGGGGGGGGGGGGGGGGGGGGGGGG?FEGEGGGGFGGGGGGGGGGGGGGGGGGGFGGGGGGGEGDGGGGGGGGDFDFGGGGGGGGGGGGGGG,CDDGGCGGGGEEGGGG?GGGGGGFGA?GGFGFGFGFGDGGGFFGFFG@FFEFGGFFFDEFFFFFGEEE6D?FFFFGD?5:A@;ECECCC:CC@EE*>A<;CFADDDFD(56EFGGC63?<CCC33(/7?<?E9
@M00200:205:000000000-AKKM3:1:1101:9343:3827 2:N:0:1
TACGCGGGTATCTAATCCAGTTCGCTCCCCACGCTGTCGCGCCTCAGCGTCAGGTGCGGGCTAGGTGGCCGCCTTCGCCACTGGTGTTCCTGCCGATCTCTACGCATTTCACCACTACACCGGCAATTCCACCACCCTCGCCCGCCCTCCAGTTCGGGCGTATCGGCCCGCATCCCACCGTTAAGCGGTGGACTTTCAGCACCGACGCCCCGAACCGCCGGCGCGCGCTTTCAGCCCAATAGAGTCTAG
+
CCCCCGGGFGGGGGGGFGGGGGGGGGGEFGGGGEEGGGFGC@FEF<FGGFF:FGG?FEDFGGGGGGGGGGGGDGEDCGCCFDEFGG<BFFGFGGGGECFGGFGGGEGGGGFFGGGF+F=FDGGGG78:D,@FCFG@E**)<@C5EFDA>@F>55C48*9?EC;FD>:*2*:(.36AA>9>88759EG>.55)09ADFFC>ABB99;0>46>6;1CC9GF((4,39=)1)13)-).,;1(23).--)).-
@M00200:205:000000000-AKKM3:1:1101:18256:3835 2:N:0:1
TACTAGGGTATCTAATCCTGTTTGCTCCCCACGCTGTCGCGCCTCAGCGTCAGCCACAGCCCAGCGGGCCGCCTTCGCCACCGGTGTTCTTCCGGATCTCTACGCATTCCACCGCTACACCCGGAATTCCACCCGCCTCTACTGTGCTCGAGCGCGAGAGTATCGAAGGCCGATCCGGGGTTGAGCCCCGGACTTTCACCCCCGACTCCTCGCGCCGCCTACGCGCCCTTTATACCCAGTAGAGTCTAAA
+
CCCCCGGGGGGGGGGGGGGGGGGGGGGGGGGGGGGGGGGGGGGGGGGGGGGGGGGGGGGGGGFGGGGGGGGGGGGGGGGGGGGGGGGGGGGGGGGGDGGGGGGGGGGGGGGGGGGFGFD<FGGGGGGGGGGGGCGGGFGFFGGFG68EGFG7ECDD>GDFFG?GFFGGEGF>D9AEFEGFEGDGFGG>>GCBFDFFFF7<6;9>>>9?F>FBB;EEFDB(::<3(:<C)23>A<A2@>0.4>45)44-))
@M00200:205:000000000-AKKM3:1:1101:12039:3846 2:N:0:1
TACTCGGGTATCTAATCCTGTTTGCTCCCCACGCTTTCGCATCTCAGCGTCAGTACTGGCCCAGGATCCCGCCTTCGCCACCGGTGTTCCTCCTGATATCTGCGCATTCCACCGCTACACCAGGAATTCCAGATCCCCCTACCAGACTCTAGCCACCCAGTATCGAACGCGGGCCCGGAGTTGCGCCCCGAGTTTTCACGTCCGACTTGAGAGGCCGCCTACGAGCTCTTTATACCCAATAGCGTCT
+
CCCCCGGGGGGGGGGGGGGGGGGGGGGGGGGGGGGGGGGGE@CGGFFGGGGG:FAAEFCFEGEGGGFFF<FGGGGGGGGGEGGGGGGGGGGFFFGGGGGFCGF7F>FGEFFGGGGFGGGGGGC8+@FGGFFC+,6C=FE9DFDDD6?EGFFDDFDFD8DFGGCFA*=DDG5=>9*3*995CFF+8C/?5:E)2=FGFEG38(/((66722)()-2:9C@:??08,:8C::A<446>C2:()).,((-
@M00200:205:000000000-AKKM3:1:1101:7625:3855 2:N:0:1
TACACGGGTATCTAATCCTGTTTGCTCCCCACGCTTTCGTGCCTCAGTGTCAGTGCTGGTCCAGGTGGCCGCCTTCGCCACAGATGTTCCTCCCGATCTCTACGCATTTCACTGCTACACCGGGAATTCCACCACCCTCTCCCGCACTCTAGTCCGCCAGTATCCACCGACATTCCCCGGTTGAGCCCGGGGCTTTCACGGCAGACTTCACGAACCACCCACGCACGCTTTCTACCCAATAGAGCCTAGAC
+
CCCCCGGGGGGGGG9FGGGGGGDFGGGGGGGGGGGGGGGGCEGGGGGGFGGGGGGGGGCFFGGGGGGGGGGGGGGGGGGGGG?GGGFGGGFGFGGGGGGGGFGGGGGGGGCGEFGFGGDGGD>C:8D8AFGGGGGBEFF=*@D>CAGFC8,6@FF5>EDAGF*29EC@>+9>*;F99*0:@8CF4C?>?G*)8==C+*43;@(:033<?<<@@0CE;C>(28656C>D*11-45>68231:):))(40())
@M00200:205:000000000-AKKM3:1:1101:15231:3855 2:N:0:1
TACAAGGGTATCTAATCCTGTTTGCTCCCCACGCTGTCGCGCCTCAGTGTCGGTTCAAGAGACCTTTCGGTCCCACCGCCCAGCAGACCGCCTTCGCCACTGGTGTTCTTCCGGATCTCTACGCATTCCACCGCTACACCCGGAATTCCATCTGCCTCTACGGTACCCGAGCCCCACAGTCGCCGCGGCCGATTCAGGGTTGAGCCCCGAACTTTCACCGCGGCCTTCCGCCGCCACCTACGGCCCCTTT
+
CCCCCGGGGGGGGGGGGGGGGGGGGGGGGGGGGGGGGGGGGGGGGGGGFGGGGGGGGCGECEFFGGGGGGGGGGGGGGGGGE@FGGGGFGGEEGGGGGGGGGGGFEFGGGGGGCGFGDGGGGFG:E6DFGGGGGGGGFGFFGGAEFCBGFFFCGGFFFF8CGFGFFFG5C*8?<>>DF>A9*9C:C=>DGC>>CG7AAC@@9::::<19>>BFB7EAFF?>43378F*>3?:(-4(A:(,,(((-396:0
@M00200:205:000000000-AKKM3:1:1101:24405:3858 2:N:0:1
TACAGGGGTATCTAATCCTGTTCGCTCCCCATGCTTTCGCTCCTCAGCGTCAGGTCATGCCCAGAGAACCGCCTTCGCCACCGGTGTTCCTCCTGATATCTGCGCATTCCACCGCTACACCAGGAATTCCGTTCTCCCCTGCATACCTCTAGTCTGCCCGTATCGGAAGCACGCTCAGGGTTGAGCCCTGAGTTTTCACTCCCGACGCGACAAACCGCCTACGAGCTCTTTACACCCAGTAGAGTCT
+
CCCCCGGGGGGGGGGGGGGGGGGGGGGGGGGGGGGFGGGGGFFGGGGGGGGGGGGGGGGGGFGGGGGGGGGGGGGGGGGGGGGGCGGGGGGGGFFGGFGGGGG@@CCGGA;FGEGFGGGGGGFGGFGFGD?FGGGFFFGFFGGFGF8DFFG8FGGFFDD>GGFGDDDG@GFDDFE55A>ABFCCFFF>CFFFCCEFFF:*6>BB)(8>FFFB93FGFGFF(8;:(2)22:<))6)386(.).)66>)
@M00200:205:000000000-AKKM3:1:1101:10612:3859 2:N:0:1
TCCAGGGGTATCTAATCCTGTTTGCTCCCCACGCTTTCGCGTCTCAGCGTCAGTAACGTCCCAGCGAGCTGCCTTCGCCATTGGTGTTCCTCCCGATATCTGCGCATTTCACCGCTCCACCGGGAATTCCACTCGCCTCTTCCGAACTCTAGTCCGGCAGTATCGACCGGCATCCCAGGGTTGAGCCCTGGACTTTCACAGCCGACTTACCGTCCCGCCTACACGCGCTTTAAACCCACTACAATCTAAA
+
C,BCCGGGGGGGGCFGGGGGGGGGGFGGGGGG:FGGGGGGGGGGGGFGDFGEGGGGG:FGGGFGGGGGGGFGGGGG7FFGGFGGG?FGGGGGGGGGGGGGGGGDGGECFGFGGDGF+@@FGGGGGG?FGGGGGGGGGFGFFGG>E9CBDFG:EFF>EGGFFG<F=FGC?5:7BFAAAF54<,)*;CFFAFFF4CG7:)=7)622;B><<;;;(3?E()8:603?(:)9)1-66547E61((())).)-))
@M00200:205:000000000-AKKM3:1:1101:11066:3874 2:N:0:1
TACGCGGGTATCTAATCCTGTTTGCTCCCCACGCTTTCGCGTCTCAGCGTCAGTCACGTCCCAGCGAGCTGCCTTCGCCATTGGTGTTCCTCCTGATATCTGCGCATTTCACCGCTACACCAGGAATTCCACTCGCCTCTTCCGGACTCGAGCTCGACAGTATCCACCGGCATCCCAGGGTTGAGCCCTGGGCTTTCACAGCAGACTTACCGAGCCGCCTACACGCGCTTTATACCCAATAGAGTCT
+
CCCCCGGGGGGGGGGGGGGGGGGGGGGGGGGGGGGGGGGGGGGGGGGGGGGGGGGGGGGGFGGGGGGGGGGGGGGGGGGGDGGGGGGGGGGGGGGGFGGGGGGGGGGGGGGGGGGFGGGEFGGEGGGGGGGGGGGGGDGFFGGFCBGFGFGGGDGFFGGFGGEGEFG@AG>A>BFFFA*)6CGGAFGFFGGFFF=DFFGFFDF13=@C<@EFF>GE6>D0(3353575CD:A>A<6<?B?0><<2..
@M00200:205:000000000-AKKM3:1:1101:21331:3880 2:N:0:1
TACTAGGGTATCTAATCCCTTTTGCTCCCCACGCTTTCGTGCCTGAGCGTCAGCAATTGTCCAGGTAGCCGCCTTCGCCTCTGGTATTCCTCATGATATCTACGCATTTCACTGCTACACCATGAATTCTGCTACCCTCTCCAATGCTCTAGCCATGTAGTTTGAGGTGCAATTCCGATGTTAAGCATCGGGCTTTCACGCCTCACACACCCGGCCGCCTGCGCACCCTTTACCCCCAGTCGAGTCC
+
C@CCCFEGGFEGGGGGGGFGGGGGGGGGGGGGGGGGGGEG<FFGC8FGEGGGGGGGGGGGGGGFGG<<EGDGGGGFFGGGGGGGGGGGGGGGGGGGGGFFCFGGGGGGGGGFGGGFGGGFGGGFFEGGGGGGGGGFGFGDFFGFGFCDFFGDEGGFDFG+@D;?9DGFFFF<FDFDDED*ADDDFFGF5D+*@>DDC@G@B=085=C@:=8859CC>GD9@22B(/59/968;.(4EBF@)2,,;;)
@M00200:205:000000000-AKKM3:1:1101:23800:3891 2:N:0:1
TACCCGGGTATCTAATCCCGTTTGCTCCCCACGCTTTCGCGCCTCAGCGTCAGGAAATGCCCAGAGACCCGCCTTCGCCACCGGTGTTCCTCCCGATCTCTACACATTTCACCGCTACACCGGGAATTCCAGTCTCCTCTGCATCCCTCAAGAACGGCAGTATCAGCCGACGTTTCTCGGTTGAGCCGAGAGATTTCACGACTGACTTGCCATCCCGCCTACGCGCCCTTTAAACCCAATAGAGTCTAGCT
+
CCCCCGGGGGGGGGGGGFGGGGGGGGGGGGGGGGGGGGGGGGGGGGGGGGGGGGGGGGGGGGGGGFFGGGGGGGGGGGGGGGGGGGGGGGGGGGGGGGGGGGGGGGGFGGGGGGGFGGFGGGGGGGGGGGGGGGGGGFGFFGGFGFFFGFGGG?FFBGGDG+;BEFGGF>AAEDFFFF>FGGGGFFG:>DDEFGGGF3FDFB?BFFFFFEFFFFCE(CD6?:?D(:>D95::A<2<E(3<?9<A58).).)
@M00200:205:000000000-AKKM3:1:1101:16628:3900 2:N:0:1
TACGGGGGTATCTAATCCCGTTTGCTACCCTGGCTTTCGTGCCTCAGCGTCAGTAGAGACCCAGTAAGCCGCCTTCGCCACCGGTGTTCCTTAGGATATCAACGCATTTCACCGCTCCACCCTAAGTTCCGCTTACCTCTGTCTCACTCAAGCGCAGCAGTATCGAAAGCAATTCCTCAGTTAAGCTGGGGTATTTCACTCCCGACTTGCTACCCCGCCTACGCACCCTTTAAACCCACTAGAGTCAAGA
+
CCCCCGGGGGGGGGGGGGGGGGGGGGGGGGGGGGGGGGGGGGGGGGGGGGGGGGGGGGGGGGGGGGGGGGGGGGGGGGGGGGGGGGGGGGGGGGFGGGGGGGGGGGGGGGGGGGGDD==FGEFGGGGGGGCEGGGGGFGFFFC;EFGFGFGCGGGFDD6FFGFGAFFGFGFFF6CFFCFFGG7DFC:F9*5@9?E@F<CEE==@?FFFEFE5>(3A6<BFFFFF@GEG*2:9<253E<(.(5),-4).))
@M00200:205:000000000-AKKM3:1:1101:12740:3909 2:N:0:1
TACACGGGTATCTAATCCTGTTTGCTCCCCACGCTTTCGCACCTCAGCGTCAGTACCGGGCCAGTGAGCCGCCTTCGCCACTGGTGTTCTTGCGAATATCTACGAATTTCACCTCTACACTCGCAGTTCCACTCACCTCTCCCGGACTCAAGACTCTCAGTATCGAAGGCAGTTCTGGAGTTGAGCTCCAGGCTTTCACCACCGACTTAAGAGTCCGCCTACGTGCGCTTTAAACCCAATAGAGTCTAGA
+
CCCCCGGGGGGGGGGGGGGGGGGGGGGGGGGGGGGGGGGGGGDFEGGGGGGGGGGGGEGEGGGGFFGGGFGGGGGGGGGGGGGGGGGGGGGFGGFEGGGGGGGGGGGGFB;FGGGFGGGG;DFEG@CGGGGGGGCGGFGFFFGECEGBGFGFCD29<FFFG@CC=?785FFFFCFFFF>FGGG;CF2A609AFGG>BFGFBFF2(62>E**937CC@GB?D3;)(8)///7CEFFFG3(=)6-242<A<4
@M00200:205:000000000-AKKM3:1:1101:11931:3932 2:N:0:1
TACTGGGGTATCTAATCCTGTTTGATCCCCACGCTTTCGTGCCTCAGAGTCAATATATGTGTAGCGAGCTGCCTTCGCAATTGGTGTTCTATGTCATATCTAAGCATTTCACCGCTACATGACATATTCCGCTCACCTCCACACTATTCAAGACAGATAGTATCAACGGCAGTTTCCAAGTTAAGCTCGGAGATTTCACCACTGACTTACCTGCCCTCCTACGCACCCTTTATACCCAATCGCGTCTAGAC
+
CCCCCGGGGGGGGGGGGGGGGGGGGGGGGGGGGGGGGGGGGGGGGGFGGGGGGGGGGGGGGGGDGEGGGGGGGGGGGGGGGGGFGGGGGGGGGGGGGGGGGGGAFGGGGGGGGDE?GGGGC=FGGGGGGCGGGGGGGBDDFGG*DDFFGF==FFC?DDGFGGFGBFGC5CEBFDDFBFDFFG9F+725:8=?DGGCAEGF55@@58CEFFEE9CGG:C5=:>AF)=ADFFBE<?C7C@2((-(/80(,)7)
@M00200:205:000000000-AKKM3:1:1101:12933:3937 2:N:0:1
TACAGGGGTATCTAATCCTGTTTGCTCCCCACGCTTTCGCGTCTCAGCGTCAGTCACTGTCCAGAAGGCCGCCTTCGCCACCGGTGTTCCGCTTGATATCTACGAATTTCACCTCTACACCAAGCATTCCACCTTCCTCTACAGGACTCTAGCTGCGCAGTTTCGAGTGCACTTCCACGGTTGAGCCGTGGGATTTCACGCCCGACACACGCTGCCGCCTACACGCGCTTTACACCCAATCGACTCTAGA
+
CCCCCGGGGGGGGGGGGGGGGGGGGGGGGGGGCGGGGGGGGDFGGCGGGEGGGDGGGGGGGDEFEFFGDGGGGGGGGGBGGGGGGGGEFFEGG7FGGGGGFGFG:FGFGGGGG?DFGGFGGGFEFGFCFGFGD8+@FBFE+DFFFFGBFFF?DDDDDCDFE@DF95==?CFFF5AF?FGFGGG9CFF??9E>F?F>E?F2)<)5@>2-(-/((/BC;G>08:(06C5CCD?))68881(((,,(40)-)-
@M00200:205:000000000-AKKM3:1:1101:6901:3990 2:N:0:1
TACAAGGGTATCTAATCCTGTTTGCTCCCCACGCTTTCGCGTCTCAGCGTCAGTAACGTCCCAGCGAGCTGCCTTCGCCATAGGTGTTCCTCCCGATATCTGCGCATTTCACCGCTACACCGGGAATTCCACTCGCCTCTTCCGAACTCTAGTCCGGCAGTATCGACCGGCATCCCAGGGTTGAGCCCGAGGATTTCACGACCGACTTGCCATCCCGCCTACGCGCCCTTTCAACACAGTAGAGTCGAGCT
+
CCCCCGGGGGGGGGGGGGGGGGGGGGGGGGGGGGGGGGGGGGGGGGGGGGGGGGGGGGGGEGGGGGGGGGGGGGGGGGGEFGFGGGGGGGGGGGGGGGGGGGGGGGGGFGGGFGGFGGGGGGGGDG?DGGGGGGGDE>GFFGGFGFGBFFAFDFFFFG9BG77B55CEEGF9DEFFFAC?::DFFGGFFGGB5C7>FFGFFFF2((4,4>BFA?*;(9<<::05655C752-4<<);4(.64><>)(((((
@M00200:205:000000000-AKKM3:1:1101:16486:4000 2:N:0:1
TACAGGGGTATCTAATCCTGTTTGCTCCCCACGCTTTCGCGTCTCAGCGTCAGTCACTGTCCAGAAGGCCGCCTTCGCCACCGGTGTTCCGCTTGATATCTACGAATTTCACCTCTACACCAAGCATTCCACCTTCCTCTCCAGGACTCTAGCTACGCAGTTTCGAGTGCACTTCCACGGTTGAGCCGTGGGATTTCACGCCCGACTTGCGTTGCCGCCTACACGCACTTTAAACCCAGTAGAGTCTAGA
+
CCCCCGGGGGGGGGGGGGGGGGGGGGGGGGGGGGGGGGGGGGGGGGGGGGGGGGGGGGGGGGGGGGGGGGGGGGGGGGGGGGGGGGGGGGDGGGGGGGGGGGGGEGGGGGGGGGGFFGGGGGGGGGGGGGGGGGGGGFGFFGGFGFGFGFGFGGFFFGGFGGFGD5DFFGFFFFFFFFG>GGGFFGGFBGEEFFFGA4EBD7@BF>FF==@22(BC;GF7;;;A@G):>*=CCE81EF::).4<<AA<)6
@M00200:205:000000000-AKKM3:1:1101:7035:4032 2:N:0:1
TACAAGGGTATCTAATCCCGTTCGCTACCCTAGCTTTCGTGTTTGAGCGTCAGGGACGGTCCAGGTGGCCGCCTTCGCCACTGGTGTTCCTCCGCATATCTACGCATTTCACCACTACACGCGGAATTCCACCACCCTCTACCGTCCTCAAGCCCAGCAGTATCGGACAGCCTCCCTCGGTTGAGCCGAGAGATTTCATGCCCGACTTGCTCGGCCGCCTGCACACGCTTTACACCCAATTCACTCT
+
CCCCCFGGGGGGGGGGGGFGGGGGGGGGGGGCGGGGGGGCFE@F@DFGGGGGG88DFCGGGGGGFF<BFGGGGGGGGGGGGGFGGGGGGGGGGE,CGCGGGFGGGGGGFGGGGDGFFGGGC8CGEEGFGGGG6,+@EFGF+D,<1*=@GFDC9?796DFFF+;F)9CCA*;CF5*:AF491;4CFFGBBG7?)=98F31/)68D(2(6.4)),(=89CD:2((/-:<7CD1<>))(:3:?)).))6)
@M00200:205:000000000-AKKM3:1:1101:20776:4055 2:N:0:1
TACTAGGGTATCTAATCCTGTTTGATCCCCACACTTTCGTGCCTCAGTGTCAGTTACAGCTTGGTAAGCTGCCTTCGCTATCGGTGTTCTTGACGATATCTATGCATTTCACCGCTACACCGTCAATTCCGCCTACCTCATCTGTACTCAAGCTATCCAGTATCAATGGCACCCTCTCAGTTAAGCTGAGATATTTCACCACTGACTTAGATAGCCACCTACGCACCCTTTACACCCAGTAGAGTCT
+
CCCCCGGGGGGGGGGGGGGGGGGGGGGGGGGGGGGGGGGGGGGGGGGGGGGGGGGGGGGGGGGGGGGGGGGGGGGGGGGGGGGGGGGGGGGGGGGGGGGGGFGGGGGGGGGGCEGFGGGCGGGGGGGGGCCEDGGGGFGFFFGFGFGEGFGGGGGFFGGFGGEGFFGGFFFFFDFFFFGFFGGGFGGFFGGFFGCFFBCDEFFDEFEEFEFFFFGF@GFCECA?DEEGGGFEEEB)44).1>7A67>
@M00200:205:000000000-AKKM3:1:1101:16314:4061 2:N:0:1
TACTAGGGTATCTAATCCTGTTTGCTCCCCACGCTTTCGTGCATGAGCGTCAATCTTGACCCAGGGGGCTGCCTTCGCCATCGGTGTTCCTCCACATCTCTACGCATTTCACTGCTACACGTGGAATTCTACCCCCCTCTGCCAGATTCTAGCCTTGCAGTCTCCATCGCAATTCCCAGGTTGAGCCCGGGGATTTCACGACAGACTTACAAAACCGCCTGCGCACGCTTTACGCCCAATAGAGTCTAGA
+
CCCCCGGGGGGGGGGGGGGGGGGGGGGGGGGGGGGGGGGFFG<E@EGGGGGGEGGGGGFFFGGGGGGGGCEGGGGGGGGGCGGGGGGGFDG?FCFGFGGGGGGFGGGGGGFG<EGFFFGG>,@=F9EGGGCFDC?EGFEFFFGFFF6D?EFGF6FDFGGFGGEGEFGGFGFABFFFFFG?F?+AAFGFBCG457FGFEF=292=DFF?CFFFE=GG>DFFFD2A>D5:89=FA023E?03).)66A..)-
@M00200:205:000000000-AKKM3:1:1101:22251:4070 2:N:0:1
TACTAGGGTATCTAATCCCGTTTGCTCCCCTGGCTTTCGCGCCTCAGCGTCAATGCCGGTCCAGGATGCCGCCTTCGCCACCGGTATTCCTCCAGATATCTACGCATTTCACCGCTACACCTGGAATTCTGCATCCCTCTCCCGGATTCAAGCCATCCAGTATCAGACGCAGTTCCCAGGTTGAGCCTGGGGATTTCACGTCTGACTTAGTTGGCCGCCTACGAGCCCTTTACACCCAGTAGAGTCT
+
CCCCCGGGGGGGGGGGGGGGGGGGGGGGGGGGGGGGGGGGGGGGGGGGGGGGGGGGGGGGGGGGGGGGGGGGGGGGGGGEGGGGGGGGGGGGGGGGGGGGGGGFGGGGGGGGGGGFCFGGGGGGGGGGGGGGGGGG?FFFFGGFGDGFGFF=@FFFFDGFGGCFDFGGFGFFE7FFFFGFGG>FFFGFFGGFFG6;ECFBDB@FFF:?=CFEEBFGBGD;?@;A;?>FFFFFE<<(=<1;CCF9:AF
@M00200:205:000000000-AKKM3:1:1101:14808:4096 2:N:0:1
TACTCGGGTATCTAATCCTGTTTGCTCCCCACGCTGTCGCGCATCAGTGTCAGAAACTGCCCAGCAGACCGCCTTCGCCACCGGTCTTCCTCCGGATCTCTACGCATTCCACCGCTACACCCGGAATTCCGTCTGCCTCTACAGTCCTCGAGTTTGACAGTCGGCACGGCAGACCCGGAGTTGAGCTCCGGGCTTTCACCACACCCTTATCAAACCACCTACGCTCCCCTTACGCCCAGTAGAGTCTAACC
+
CCCCCCFFGGGGGGGGGGGGGGGGGGGGGGGGGGGGGGDGGGGGGGGGGGGFCFDGGGGGGGGGGG@FGGGGGGGGGGGGGGGGGGGGGGGGGGGGDGGGGGFGG>ECFFFGGE8*=FFGGG7>@E8DFFCGFCGGGFGFFGFDFFFFFEGD=CFFFGC?;C>6ADDC9E>2>BFF44D>C8+:6CC4?5C;3CFFFFFE3(:?86;8)/9CCEGGFGBB>>()-;)9*047?2(4C0:>A)6).5))-.(
@M00200:205:000000000-AKKM3:1:1101:25071:4105 2:N:0:1
TACTAGGGTATCTAATCCCGTTTGCTCCCCTGGCTTTCGTGTCTCAGCGTCAGCGGATCCCCAGTCATCTGTTTTCACCGTCGGCGTTCCAAACGATATCTACGCATTTCACCGCTCCACCGTTTGTTCCGATGACCCCTGGATCGCTCAAGACCGCCAGTATGCCCGGCCGTTCCCCGGTTGAGCCGGGGGATTTCACGTGGGCACTTAACGGCCCGCCTACCCCCCCTTTATCCCAAGTAGGGTCT
+
C<CCCGGGGGGGGGGGGGGEGGGGGGGGGGCDFGGGGGGGGGGFFGFGGGGGGGECGGDFFGGG,FFGGGGGGAEFGGGGFGEGGGGGGGGC:DFGGGGGGGGFGGGFFGGGGGGDDGGGGDGGGCBFGGG6DGGGGFDD58,=D>DDGFCFDAD5@EG5,<;?C*9@5@DBE)3@4@C4F5)*AF68BC*55:CCFEGF(.40(((.,6))-(*1()03--.).:7)9C1?)).)3)(.))))-313
@M00200:205:000000000-AKKM3:1:1101:21977:4105 2:N:0:1
TACAAGGGTATCTAATCCCGTTTGCTCCCCTAGCTTTCGCGCCTCAGCGTCAGTAGCAGGCCAGGTGGGCGCCTTCGCCACCGGTGTTCCTCCAGATATCTACGCATTTCACCGCTACACCTGGAATTCCCCCACCCTCTCCTGTACTCAAGCTCAGCAGTTTGGGATGCAGGTCCCCGGGTGAGCCGGGGCATTTCACATCCCACTTACCGAACCGCCTACACGCCCTTTCAACCCAGTAGAGTCTAGCC
+
CCCCCGGGGGGGGGGGGGGGGGGGGGGGGGGGGGGGGGGGGGGGGGGGGGGGGGGGGGGGGGGGGGGGGGDGGGGGGGGGGGGEGGGGGC8?EFG<DFCGG8FGGGGGGGGGGDGFGGGGGFFCFGGGGGFGCGGGGFGFF?D?GFFFG9E=B=DDDGDFF7DD=5?FEGFFFFFFA9?A7CDGFF?59494?6CCFFG?5;32@FFFF93(:0=E>GF2034A;EFG)2>)6<<2C?(4).<4<>))))(
@M00200:205:000000000-AKKM3:1:1101:9307:4112 2:N:0:1
TACCCGGGTATCTAATCCTGTTTGCTACCCACGCTTTCGTGCATGAGCGTCAGTGTTGGCCCAGAAGGCTGCCTTCGCCATCGGTGTTCCTCCAGATCTCTACGCATTTCACCGCTACACCTGGAATTCCACCTTCCTCTGCCACACTCGAGCCAAGTAGTTTCGAGCGCAATTCCCAAGTTAAGCCCGGGGATTTCACACTCGACTTGCCCAGCCACCTGCCCACACTTTATACCCAATAAACTCTCGAT
+
CCCCCGGGGGGGGGGGGGGGGGGGGGGGGGGGGGGGGGGGGGCGGCCGGGGGGGGGFGGGGGGGGGGGGGGGGGGGGGGGGGEFGGGGGGGGGC89FFGGGGGGGGGGGGGGGGGFGGFGGGGGGGGGGGGGGGGGGFGFFGDFGFGDGFGDGGGFFFC9CD>FDFGGDG5>DB?FFFCFGG7+<EGFFG>>>>6*=AFEF2>)(6>@EC(639EG(8A@;3(24A):207<5?)9?/(,).))).))(/(
@M00200:205:000000000-AKKM3:1:1101:13339:4116 2:N:0:1
TACTGGGGTATCTAATCCTGTTTGCTCCCCACGCTTTCGCGTCTCAGCGTCAGTATCTGTCCAGATGGCCGCCTTCGCCACCGGTGTTCTTCTGGATATCTACGAATTTCACCTCTACACCCAGAGTTCCACCATCCTCTCCAGTACTCTAGCTACGCAGTATCGAATGCACTTCCCGGGTTGAGCCCGGGGCTTTCACACCCGACTTGCATAACCGCCTACACGCGCTTTAAACCCAATAGAGTCT
+
CCCCCGGGGGGGGGGGGGGGGGGGGGGGGGGGGGGGGGGGGGGGGGGGGGGGGGGGGGGGGGFGGGGGGGGGGGGGGGGGGGGGGGGGGGGGGGGGGFGGGGFGGGGGGGGGGGGFGGGGGEFFFFGFGGGGGGGGGFFEFGFFGFGFFFFGGGCFAGDEGG>EAFGGFGDEFFF5@:CEF67CFFGFFGGFFGCGFFGFEFF>>@=@BE9ECEGC@GF;<;FF68):)2:)622:EBF?F<AA484
@M00200:205:000000000-AKKM3:1:1101:9468:4135 2:N:0:1
TACGAGGGTATCTAATCCTGTTTGCTCCCCTAGCTTTCGTGCCTCAGCGTCAGGAGTTGTCCAGGGACTCGCCTTCGCCACTGGTGTTCCTCTCGATATCTACGCATTTCACTGCTACACCGAGAATTCCAGTCCCCCCTCCAACCCTCTAGCCGAATAGTCTCCAATGCCATTCCGCAGTTAAGCTGCGGGATTTCACATCAGACTTACCCGACCACCTGCGCACCCTTTATACCCAGTAGCGTCT
+
CCCCCGGGGGGGGGGGGGGGGGGGGGGGGGGGGGGGGGGGGGGGGGGGGGGGGGGGGGGGGGGGGGGGGGGGGGGGFGGGGGFGGGGGGGGGGGDFFGGGGFGGGGGGGG9FFAFFGGGGGGEGGEGGGGGGGGGGGFCBFGGFGFGBFFFGGGDF9BFDF+9DEFFGFGFECEFF55+*8=C9FFGFF5EEBCFDF?EEFEAE;B)>EFF;59CE=GFFFD05>GEG<CF<EFFFG@<;3))4:?:
@M00200:205:000000000-AKKM3:1:1101:10862:4149 2:N:0:1
TACCCGGGTATCTAATCCCGTTCGCTCCCCACGCCTTCGCGCCTCAGCGTCAGGGTCGGCCCAGCCGGCCGCCTTCGCTACTGGTGTTCCTCCCGATCTCTACGCATTTCACCACTACACCGGGAATTCCACCGGCCCCTACCGCCCTCAAGCCGATCAGTCCCCGACGACCCTCCCCGGTTGAGCCGGGGGCTTTCACGTCGGGCTTGACCAGCCGCCTGCGCGCGCTTTAAACCCAATAGAGTCT
+
CCCCCGGGGGGGGGGGGGGGGGGGGGGGGGGGGGGGGGGGGGGGGGGGGGGGGGGGGGGGGGGFGGGGGGGGGGGGGGGGGFGGGGGGGGGGGGGE:FFGFGGGGGGGGGCFFGGFGGEDFGGDEGGGGGGGGGGGCDEDFGGDGFDFGFF7FGGE>EGFCFFFBB<E>5>>A;F5>EDB8EGFF@?B>G5>>EEGF9FBBB9666>02(,<:?GGBGF0??(;0=B3)1244<A<E647:A<2-89
@M00200:205:000000000-AKKM3:1:1101:16964:4149 2:N:0:1
TACGAGGGTATCTAATCCTGTTTGCTCCCCACGCTGTCGCGCCTCAGTGTCGGCTATAAGGAGTTTGCACTCCCACTGCCCAGCAGACCGCCTTCGCCACTGGTGTTCTTCCGGATCTCTACGCATTCCACCGCTACACCCGGAATTCCATCTGCCTCTACAGTGCCCAAGCCTCACAGTCGCCGCGGCCGATCTGGAGTTGAGCTCCAAACTTTCACCGCGGCCTTCTGATGGCCACCTACGCGCCCTTT
+
CCCCCGGGGGGGGGGGGGGGGGGGGGGGGGGGGGGGGGGGGGGGGGGGGGGGGGGGGGGGGGGGGGGGGGGGGGGFGGGGFGFGGGGGGGGGGGGGGGGGGGGGGGGGGGGGDEGBG?FFGGGGGGGGGGG8DGGGG+@DEGGF6DFEFEFFFGGFFFFFGG@F7BGGFGFDF5F5AFC?>@DGBEDDDGGDBDECF)A@;>3.67;@4;7?AFE7);A09((5989*0*)-47:7+32<???;0>9F9()
@M00200:205:000000000-AKKM3:1:1101:24064:4152 2:N:0:1
TACAGGGGTATCTAATCCTGTTCGCTCCCCTAGCTTTCGCGTCTCAGCGTCAGGAACGGCCCAGCGAGCCGCCTTCGCTACTGGTGTTCCTCCCGATATCTGCGCATTTCACCGCTACACCGGGAATTCCACTCGCCTCTACCGTCCTCTAGCCCGGCAGTATCCACCGCACGCCCGAGGTTGAGCCTCAGGTTTTCACGGCAGACTTACCGAACAGCCTACACGCTCTTTAAACCCAGTAGAGTCTAGA
+
CCCCCGGGGGGGGGGGGGGGGGGGGGGGGGGGGGGGGGGGGGGGGGGGGGGGGGGFGGGGGGGGGGGGGEEGGGGGGGGGGGFFG8FCGGGGGGGGGGGFFFGGGGGGDGGGGGGFGGGFFEEEGGGGGGDAFGGGGFGFFFFFGFDAFFCCGGGFFGDEGGED<:4DDEB9?@FDD)::C8C<4@EFF4=8A?CFFFG@FB9;FFF<A>?<01>/3752?BF:?GBGDD)-:AF<E?84)69:)8244<
@M00200:205:000000000-AKKM3:1:1101:8700:4155 2:N:0:1
TACGAGGGTATCTAATCCTGTTTGCTCCCCACGCTTTCGCGCCTCAGTGTCGGATCCGGCCCAGTGAGCCGCCTTCGCCTCCGGTGTTCTTCCCGATATCTACGCATTCCACCGCTACACCGGGAATTCCACTCACCTCTACCGGTCCCTAGACACGCAGTCTCGAAGGGCGTCGCAGGGTTGAGCCCTGCGCTTTCACCTCCGACTTGCGCACCCACCTGCGAGCGCTTTATACCCAATAGATTCT
+
CCCCCGGGGGGGGGGGGGGGGGGGGGGGGGGGGGGGGGGDGGGGGGGGGGGGECGGGGGGGGGGGG9FGGGGGGGGGGGGGGGGGGEGGGGGGGGGGGGGGGGGGGGGGFGGGDEFGG@EGGEGGGFGGGGGGE6DGFGFFGGFGEGAGFF6EFGFFGGDGDCG5ADED8*)2:?E)?C5<FD*/9CFFGGFEGGGF39;<;;>2>96)6,492:EBGF<>0()-2./9C046.6<G?3:2).).))
@M00200:205:000000000-AKKM3:1:1101:9398:4158 2:N:0:1
TACTGGGGTATCTAATCCCGTTCGCTCCCCTGGCTTTCGTGTCTCAGCGTCAGAAGACCCCCAGCGAGCTGTTTTCACCGTCGGCGTTCCAAGCGATATCTACGCATTTCACCGCTCCACCGCTTGTTCCGCTCGCCCCTAGGTCTCTCAAGGCCGCCAGTATACCCAGCCGTTCCCCGGTTGAGCCGGGGGATTTCACAAGGTACTTACCGGCCCGCCTACACACGCTTTAAGCCCAGTAGAGTCT
+
CCCCCGGGGGGGGGGGGGGDGGGGGGGGGGGGFGGGGGGGGGGGGGGGGGGGDGGGGGGGGGGGGGGGGEGGGFFGGGGGGG::FGGGGGGG9FFCGGGGGGGGGCFGGGGGGGEFGGGGGGGGGGGGGCGGGGGG?BGF?FEFGFGFGFG7DFFFFGG>EF;CEFGGFGF=?DFFFFD?C5?9;FGFAGD55CFFBBF9B:<D9>D<>)5?FFGG>GF01:BFFGDG*/15)6<(A6(.)6<265)
@M00200:205:000000000-AKKM3:1:1101:19308:4165 2:N:0:1
TACTCGGGTATCTAATCCTGTTTGCTCCCCACGCTTTCGCGTCTCAGCGTCAGTCACGTCCCAGCGAGCTGCCTTCGCCATTGGTGTTCCTCCTGATATCTGCGCATTTCACCGCTACACCAGGAATTCCACTCGCCTCTTCCGGACTCGAGCCCGACAGTATCCACCGGCATCCCAGGGTTGAGCCCTGGACTTTCACCGCGGACTTACCGGGCCGCCTACACGCGCCTTAACCCCAGTAGAGTCTAGA
+
CCCCCGGEGGGGGGGGGGGGGGGGGGGGGGGGGGGGGGGGGEGGGFGGGGGGGFFGGGGGGGGGGGGGGDGGGFGGGGGGGGGGGGGGGGGGGGGGCFGGGGGGGGGGGGGGGGGFGFDFFGC@GEFFDDCFGGGDGEGBFGGDG>DFG?G+=?=59CDEFGFGECGD5E>@AEAF4>4DGG47;DGF)?:);C,=B*<*(2(2>@FFE4=?(:CC9DEFFB(),:)1)1:)-).,;3(()))-5269)6
@M00200:205:000000000-AKKM3:1:1101:5700:4185 2:N:0:1
TACACGGGTATCTAATCCTGTTTGCTACCCACGCTTTCGCTCCTCAGCGTCAGTACCAGCTCAGAGTGCTGCCTTCGCCGTTGGTGTTCCTCCCGATATCTGCGCATTTCACCGCTACACCGGGAATTCCACACTCCTCTACTGGACTCTAGCCACAGCAGTATCGATTGGCGTCCCCCGCTTGAGCCTGAGGGTTTACCACTCGCATTACTGAGCCGCCTACCAGCCCTTTTTAACAAGCCGCGTTCAT
+
CCCCCCF@FGGGGFFGGGGGEF@FFGFGGGGEGGEGGGGDEGGGGGGGGCEG7FFBFF@F,CCFED6EAFEFFCFGFEC:FF:EF7FC?,499@F@FGGGG85FEGGDGGGF?>ED+>FEG6+B+@DDFFFDFC88,+@D+=@5,:8>+4=+>D+;DF606D9+;5:,++31@>EBDA*0*477>,,3*34;**48)(4.15(((((((.9?)128/)0,;(/)5+.*223))).)0)4,(-47(-((,)
@M00200:205:000000000-AKKM3:1:1101:8834:4187 2:N:0:1
TACGCGGGTATCTAATCCCGTTTGCTCCCCTAGCTTTCGCGCCTCAGCGTCAGTAGCAGGCCAGGTGGGCGCCTTCGCCACCGGTGTTCCTCCAGATATCTACGCATTTCACCGCTACACCTGGACTTCCCCCACCCTCTCCTGTACTCAAGCTCAGCAGCTTGGGATGCAGGTCCCCGGGTGCGCCGGGGCATTTCACATCCTACTTACCGAACCGCCTACACGCCCTTTATGCCCAGTTGAGTCTAGAC
+
CCCCCGEGGGGGGGGGGGGGGGFGGFGGGGGGGGGGGGGGGGGGGGGGGGGGEGGFGGGGGGGEFFDB>FECGGGGGGGGGGGDGGGGGGGGGGGEFFDFGGGGGGG@DFFFF>E58C?FGGGGG8DFFGG?D8DGGFGFFGGFG+5CF7CF?7?FAFDF,=C5@FG@*@C@FFFFFF4*1;C4?EGFADEEB69DF??)7)6).7)1?A@?((8597>16?284CFDC*:A)6A>F>1.).)55-)66-)
@M00200:205:000000000-AKKM3:1:1101:6822:4223 2:N:0:1
TACTGGGGTATCTAATCCTGTTTGCTCCCCACGCTTTCGCGCCTCAGCGTCAGTGGACGTCCAGATAGCCGCCTTCGCCACTGGTGTTCCTCCCGATATCTACGAATTTCACCTCTACACCGGGAATTCCACTATCCTCTCCGTCACTCGAGACCGGGAGTTTCGGATGCAGTTCCTGGGTTGAGCCCAGGGCTTTCACAACCGACTTTCCGGTCCGCCTACGCGCGCTTTAAACCCAATAGAGTATAGA
+
CCCC<CFGGGGGGGGGGGGGGGGGFGGGGGGGGGGGGGGFEEGGGGGGGGGGGGGGGGGGGGGGGGGGGGGGGGGGGGECDFFFFGGGGCFG?FGFGEGGGFGFEFFGFGDF<9EFGGGGG>ECGGGGFEGGGGGGGFGE?GGDFFGFG5FD3@FB5+CBGFFFDB*39D56<AAFFFGFGGCFAGGFFFGF)AFFFEG?B@FFFFFF34<;(6BE17B?FB1)-:<DCDFB)6<0A:(4,4)65)44>2
@M00200:205:000000000-AKKM3:1:1101:18856:4270 2:N:0:1
TACAGGGGTATCTAATCCCGTTTGCTCCCCTGGCTTTCGCTCCTCAGCGTCAATACCGGTCCAGGATGCCGCCTTCGCCACCGGTGTTCCTCCAGATATCTACGCATTTCACCGCTACACCTGGAATTCCGCATCCCTCTCCCGGATCCAAGCCATCCAGTATCAGACGCAGTTCCCCCGTTAAGCTGAGGGATTTCACGTCTGACTTAGTTGGCCGCCTACGAGCCCCTTAGACCCACTAGAGTCT
+
6@CCCGGGFEFGGGGFF9E@CEGCDGGGGGGGGGGGGGGGGGGFGGGGECGEGFGGGGEGGCCFFGGDDGEG7FFGGGFGGGGGGGGGGGGGGGGFD?EGGGGGGGGDGGGGGEGFGG8FFGGGFFGFGGG8DEG8@D?DFEFECBDAGFC6DFD5DF?FGCCGFF?A9EBBFFFFF5*@FC4>69,36959?FEDFEGFFF:5CE97***1*(2<(/2(3@0.(38<*/,6))).;((((,-))-6
@M00200:205:000000000-AKKM3:1:1101:7535:4272 2:N:0:1
TACTGGGGTATCTAATCCCGTTTGCTCCCCTAGCTTTCGAGCATCAGCGTCAGTATCAGCCCAGAGACTCGCCTTCGCCACTGGTGTTCCTCCCGATATCTACGCATTTCACCGCTACACCGGGAATTCCAGTCTCCTCTGCTGTACTCAAGCTTGACAGTATGAGGTGCAGGTTCCCGGTTGAGCCGGGAGATTTAACACCCCACTTATCTAGCCGCCTACGCTCCCTTTAAACCCAATAGCGTCTAGCT
+
CCCCCGGGGGGGGGGGGGGGGGGGGGGGGGGGGGGGGGGGGGGGGGGGGGGGGGGGGGGGGGGGGGGGGGDGGGGGGGGGGGGGG8FGGGGGGGGGGGGGGGGGG8CEDGGGGGGFGGGGGGGG:CFGGGGGGGGGGFGFFGGFGFGFGFCCGF86DGF5ADEGFFGGFGFFFFFFFFG>FECFAFCDB>EDFGGGAEGEFFBFF>B>CFEFFFGG(9?FF@7D0CBF;:=E)6;@E623)7)(,((,)))
@M00200:205:000000000-AKKM3:1:1101:9996:4283 2:N:0:1
TACTGGGGTATCTAATCCTGTTTGCTCCCCACGCTGTCGCACCTGAGTGTCAGTATTGGGCCAGGTAGCCGCCTTCGCCACTGATGTTCCTCCCGATATCTACGCATTTCACCGCTACACCGGGAATTCCACTACCCTCTCCCATACTCTAGCTGAGTAGTATCGACTGCAATTCCCAGGTTAAGCCCAGGGCTTTCACAATCGACTGACTCAGCCACCTGCGTGCGCTTTAAACCCAATAGAGTCT
+
CCCCCGGGGGGGGGGGGGGGGGGGGGGGGGGGGGGGGGGGGGGGGGGGGGGGGGGGGGGGGGGFGGGGGGGGGGGGGGGGGGGGGGGGGFGGGGGGDFGGGGGGGGGGGGGGGGGFDGGFGGGDGGGGGGGGDGGGGFDDFGFFGFGEGFGDGGGBDFGFGG7EFFGEFGFFFEFFFFGFFDCDAFGFFGGBEG5785E5@@BB=A)4>EFCBEGCBDF3;3()(4:C5>@)<9331;((/).77=9
@M00200:205:000000000-AKKM3:1:1101:26018:4286 2:N:0:1
TACTAGGGTATCTAATCCCGTTTGCTCCCCTGGCTTTCGCGCCTCAGCGTCAATGCCGGTCCAGGATGCCGCCTTCGCCACCGGTGTTCCTCCAGATATCTACGCATTTCACCGCTACACCTGGAATTCCACATCCCTCTCCCGGATTCAAGCCAACCAGTATCGGACGCAGTTCCTGGGTTGAGCCCAGGGATTTCACGTTCGACTTAGCAGGCCGCCTACGCGCCCTTTAAACCCAGTAGAGTCT
+
CCCCCGGGGGGGGGGGGGGGGGGGGGGGGGGGGGGGGGGGGGGGGGGGGGGGGGGGGGGGGGGGGGGGGGGGGGGGGGEGDFGGGGGGGFCFGEFGGGGGGGGGGGGGGGGGGGGFGGGGGFE8A8EFGGCFGFGGGFGFFGGFD5DFGFGGGGGFFGGF9DAGD5DGDEA5?AFFFFGFGGD7AC?FAFGEFGFGFFCBBFB97@@DE);C)6CEFC:;7=883:)9<C0<2<>:C23:F2)647)
@M00200:205:000000000-AKKM3:1:1101:7784:4287 2:N:0:1
TACAGGGGTATCTAATCCTGTTTGCTCCCCACGCTGTCGCGCCTCAGTGTCGGCTAAGAGGAGCTTGCGCTCCCACCGCCCAGCAGACCGCCTTCGCCACTGGTGTTCTTCCGGATCTCTACGCATTCCACCGCTACACCCGGAATTCCATCTGCCTCTACGGTGCCCAAGCCCTACAGTCGACGCGGCAGATCCGGAGTTGAGCTCCGGACTTTCACCGCGTCCTTATAGTGGCCACCTACGCGCCCTTT
+
CCCCCGGGGGGGGGGGGGGGGGGGGGGGGGGGGGGGGGGGGGGGGGGGGGGGGGGGGGGGFFGGGGGGGGEFGGGGGGGGGG@FGGGGGGGGGGGGGGEGGGGGGGGGFGGGGGG>DGGGGGGGFGEFFFGGGEDBEFEFEGGFDFGFCCFGFFGFFGGFGDAGCEDGFGFFFFFFFFGFGC7<?EGEFDE:FCF4;;C?@E?@@3.319?FF29<)7*-((-73;=:CC4AD:04+,.(.:?9((((-15
@M00200:205:000000000-AKKM3:1:1101:19685:4296 2:N:0:1
TACTCGGGTATCTAATCCCGTTTGCTCCCCTAGCTTTCGCGCCTCAGCGTCAGTATCGGGCCAGATGAGCGCTTTCGCCACCGGTGTTCCTCCTGATATCTACGCATTTCACCGCTACACCAGGAATTCCCTCATCCTCTCCCGTACTCTAGCCAAGCAGTTTGAGATGCCGGTCCCCGGGTGAGCCGGGGCATTTCACATCCCACTTACTTGACCGCCTACACGCCCTTTAAACCCAATAGAGTCTAGA
+
CCCCCGGGGGGGGGGGGGGGGGGGGGGGGGGGGGGGGGGGGGGGGGGGGGGGGGGGGGGGGGGGGGGGGGGGGGGGGGGGGGGGGGGGFGDFGFGFGGGGGGGGGGGGGGGGGGGFGGGGGGGGGG?FGFEEGGDGGFGFFGGFGFGFGFGGEGGFFGGFFFBFDAFGFGFBFFFFFFG5<CDGFGGADGGFDGCDFFGFEFFD@=@EEEC?3@FFFGEFD@EF?EFG<F0)-424C:(:?A2)5<A<))
@M00200:205:000000000-AKKM3:1:1101:6753:4297 2:N:0:1
TACTAGGGTATCTAATCCTGTTTGCTCCCCACGCTTTCGTGCCTGAGCGTCAGTGCTGGTCCAGATGGCCGCCTTCGCCACGGATGTTCCTCCCGATCTCTACGCATTTCACCGCTACACCGGGAATTCCGCCATCCTCTACCGCACTCTAGCTCGCCAGTATCCATCGCCATTCCCAGGTTGAGCCCAGGGCTTTCACGACAGACTTAACGAACCGCCTACGCACGCTTTACACCCAGTACAGTCT
+
CCC8BFGGGGGGGGEFGGGGGG,F<FGGGGGGGGGGGGGGGGDFFGGGGGGGGGGGGGGGGEEG9CFGG<FGGGGGGGGGDC7FGGGGG9=F,4CFGGGGGG<FFGGDGGEGGGGFDFGGGG7CDCFFGGDGGDDFG5EEFGGB>?D)=DDFA220*@>BGG@77C7;AG58@7BFFF5@F977AFFFFFGBEGGGFFGD5@99557C<<)30;EGFDE?DFFB6C)>*11AA<D7>?<34))5444
@M00200:205:000000000-AKKM3:1:1101:17764:4325 2:N:0:1
TACTCGGGTATCTAATCCCGTTTGCTCCCCTGGCTTTCGCGCCTCAGCGTCAGTTTCGGTCCAGAATGCCGCCTTCGCCACCGGTGTTCCTCCAGATATCTACGCATTTCACCGCTACACCTGGAATTCCACATTCCTCTCCCGAACTCCAGCCTTGTAGTATCAGACGCAGTTCCCAGGTTAAGCCTGGGGATTTCACGTCTGACTGCCAAGGCCGCCTACGCGCCCTTTATTCCCCATCGGTTTTAGA
+
CCCCCGGGGGGGGGGGGGGGGGGGGGGGGGGDGGGGGGGGGGGGGGGGGGGEFEFGGGCFGGGFGGGC9FFGGGGGGGGGG8FGGGGGGGGGDFFGGGGGGGGGGGGGGGGGGGGFGGGGFCFGGGGGGGGGFEFGGFGFFEFAG5DFGFG?CFGFFDDBFGE@BFGG5C5)9AAFA87FFG7CFGF>5FCAAEGFFCC@BB)5AEEE(-7)-5EF@GB00=@A0:BC54;E3))/+(.,,-(-(((-()
@M00200:205:000000000-AKKM3:1:1101:5705:4329 2:N:0:1
TACTAGGGTATCTAATCCTGTTTGCTACCCACGCTTTCGAGCCTCAGTGTCAGTTACAGTCCAGAGAGCCGCTTTCGCCACCGGTGTTCCTCCATATATCTACGCATTTCACCGCTACACATGGAATTCCACTCTCCTCTACTGCACTCAAGTCTAACAGTTTCCAATGCACACAATGCTTGAGCCACTGCCTTTTCCATCACCCTTATTAACCCACCTGCGCTCGCTTTAAGCCCCGTAGAGCCTCGATC
+
CCCCCAFFGGGFGGGGFFFFGGFGGGGGGGFFGGEGGGDDGDGEFG@;EFGDGAFEFFGGGGFFGFFDFF@FC,AFGGGFFFEEG:FEEGGGFG<FFFGGFGFDCEC@AFCFECEFGFGGGGGGGEDCFEF@9=DGFFFCFCG5D8DBD*,AADG+;D=?=32?;@+998D8?D>9DF6=C@88?8EF5+=DFFGG+*2;***)):05;**;*8,*89*8)))*/*3*9;A4*8(2*0-/8(**0((((//
@M00200:205:000000000-AKKM3:1:1101:6714:4350 2:N:0:1
TACTAGGGTATCTAATCCCGTTCGCTCCCCCAGCTTTCGCGTCTCAGCGTCAGGGATGGCCCAGGTGACCGCCTTCGCCACTGGCGTTCCTCCCGATATCTACGCATTTCACCGCTCCACCGGGAATTCCATCACCCTCTACCACCCTCAAGCCCGCCAGTATCCCGCGGCGTTCTCCGGTTGAGCCGGAGGATTTCACACGAGACTTAACGGACCGCCTGCACGCGCTTTACGCGCAGTAGAGTCT
+
CCCCCGGGGGGGGGGGFFGGGGGGGGGGGGGGGGGGGGGGGGGGGGGGGGGGGGGGGGGGFGGGGGGGGGGGGGGGGGGGGGGGGGGEGGGFFGGGCGGGG8FGGGDFFAEGGGG5DFEFFGEGCCGGGGGGGGGGGFGFFGFFGFG>GF6?EFG>EGGDFGCGEFGGFGD>FB?>FFDFGEGGFFFF>CE3)<+7*.AA:901;6<AF-<<>0::BDF(08??0=>D39:<<:B(8,(,).6)-3:
@M00200:205:000000000-AKKM3:1:1101:23692:4366 2:N:0:1
TACTGGGGTATCTAATCCTGTTTGCTCCCCACGCTTTCGCGTCTCAGCGTCAGGTGTGGCCCAGCGAGCCGCCTTCGCTACTGGTGTTCCTCCCGATATCTGCGCATTTCACCGCTACACCGGGAATTCCACTCGCCTCTACCACCCTCTAGCCCGGCAGTATCCACCGCACGCCCAGGGTTGAGCCCTGGGTTTTCACGGCAGACTTACCGAACCGCCTACACGCTCTTTATACCCAGACGAGTCT
+
CCCCCGGGGGGGGGGGGGGGGGGGGGGGGGGGGGGGGGGGGGGGGGGGGGGGGGGGGGGGGGGGGGGGGGGGGGGGGGGDGGFGGGGGGGGGGGGFEGGGGGGGGGDGGGFGGGGEGGGGGGGGGGGDGGGGGGFGEFGE5DFDGFGFGF78FGGFFGGFGG5FEFGGFGEFF=FFFFGFFCDCFGF>8DG58ECDFEG<?>>>;@EF9>B?:>GGFDEFFFFF6C5CFC<5:BFAG<((-((-,()
@M00200:205:000000000-AKKM3:1:1101:5363:4387 2:N:0:1
TACTAGGGTATCTAATCCTGTTTGCTCCCCTAGCTTTCGCGCCTCAGCGTCAGTATCCGTCCAGAAGATCGCCTTCGCCACTGGTGTTCCTCCCGATATCTACGCATTTCACCGCTACACCGGGAATTCCATCTTCCTCTCCGGAACTCCATCCATACAGTATCTTGTGCACTTCCCAAGTTAAGCTTGGGGCTTTCACACAAGACTTGATTGGACGCCTACGCGCCCTTTACACCCAATAGAGTCTACAT
+
CCCCCGGGGGGGGGGGGGGGGGFGGGGGGGGGGGGGGGGGGGGGGGGGGGGGGGGGGGGGGGGGGGGGFGGGGGGGGGGEGGGGGGGGGGGGGGGGGGGGGFGGGCGGGGGGGDGFCGGGGGGGGGGDGGGGGGGGGFFEFFE>CDDBGFGDFGGFFGGFGGFGEFGGBGDEFFFFFAFFGFGG7ECFF5@DFGGFFEG;<<B>B2AAEFEFF@GGBDDDF72A08AC)93>)6/6*6;1=<>)9/3<).)
@M00200:205:000000000-AKKM3:1:1101:7311:4409 2:N:0:1
TACGGGGGTATCTAATCCCGTTCGCTCCCCTGGCTTTCGCGCCTCAGCGTCAGTGTCGGCCCAGCAACCCGCCTTCGCCGCAGGTGTTCCTCTCGATATCTACGCATTTCACCGCTACACCGAGAATTCCAGTTGCCCCTTCCGCACTCTAGCCCCGCAGTATCAGTTGACCTTTCCGAGTTAAGCCCGGAGATTTCACAATTGACTTGCGGAGGCCGCCTACGCGCCCTTTATACCCAATAGAGTCT
+
CCCCCGGGGGGGFGFGGGGGFGGDGGGCGGGGGGGGEEGGGGGDGGDFGGGGGGGGGGEEGGGGGGGGFGGGGGGFDGGGGG@FCFGGGGGGGGGGFCEGFGGGGGGGGGGFFGGFGGGGGGGGGGFFFGGGGCFCFFGDFC:BGBD)?FGCFAD?BCCEEGFFC::EFGFEFFFFBFD>FEGGFC?A8):>5ACDA5:CE@E7A<<:A)1(((*8()031317(*09<><?A<>)3,,8??A<4-))
@M00200:205:000000000-AKKM3:1:1101:21105:4411 2:N:0:1
TACTAGGGTATCTAATCCCGTTTGCTCCCCTAGCTTTCGCTCCTCAGCGTCAATGTCGGTCCAGGATGCCGCCTTCGCCACCGGTATTCCTCCAGATATCTACGCATTTCACCGCTACACCTGGAATTCTGCATCCCTCTCCCGAATTCAAGCCATCCAGTATCGGACGCAGTTCCCAGGTTGAGCCTGGGGATTTCACGTCCGACTTAGTTGGCCGCCTACGAGCCCTTTATACCCAGTAGAGTCTAGCT
+
CCCCCGGGGGGGGGGGGGGGGGGGGGGGGGGGGGGGGGGGGGGGGGGGGGGGGGGGGGGGGGGGGFGGGGGGGGGGGGGGGGGGGDFGFGGGFGGGGGGFCFGGGGGGEFGGGGGFDGGGGGGGGGGGGGGGGGGFGFGFFGGDGBGFGFF9EGGFFDFBG87DAA>EFGFFFFFFFFGFGGGF5FGFFGGFFDGGFEEB=BABF>2(8CFEFFGF@DFF@F;B0=A><7@<EFC?F36@CE?2>FF>A).
@M00200:205:000000000-AKKM3:1:1101:20658:4414 2:N:0:1
TACTCGGGTATCTAATCCCGTTTGCTCCCCTAGCTTTCGCACCTCAGCGTCAGTAACGGTCCAGTGAGCCGCTTTCGCCACCGGTGTTCCTCCTGATATCTACGCATTTCACCGCTCCACCAGGAGTTCCACTCACCCCAACCGTCCTCGAGCCGGGCAGTATCCGATGCAATTCCCCGGTTGAGCCGGGGGCTTTCACATCGAACAGACCCAGCCGCCTCCGTGCGCTTTATGCCCAATAGAGTCTAGA
+
CCCCCGGGGGGGGGGGGGGGGGGGGGGGGGGGGGGGGGGGGGGGGGGGGGGGGGGGGDGGGGGGGFGGGGGGGGGGGGGGGGGGGGGGGGGGGGGGGGGGGGGGGGGGGGGGGGGFGGGGGGGG@EGGGGGFFGGGGFG85CGDCBGFGDC=CCDDBDD>CC=CEEDGFGFCFEAFFFGEGEC>FGGFFDC>ECFFFCGE5;8@;D6;<?BF??FE,>>6(.4)3;:517?2)-)4A>F(4<)6-4).4:
@M00200:205:000000000-AKKM3:1:1101:21677:4417 2:N:0:1
TACAGGGGTATCTAATCCTGTTTGCTCCCCACGCTGTCGCGCCTCAGTGTCAGCCGGCTCTTGCGAGCCTTCCTGCCCAGCGGGCCGCCTTCGCCACCGGTGTTCTTCCGGATCTCTACGCATTCCACCGCTACACCCGGAATTCCACCCGCCCCTACAGTGCTCAAGCCAAGTAGTTGCCACGGCCGACCCGGGGTTGAGCCCCGGGCTTTCACCGCGACCTTGCTCGGCCACCTACGCGCCCTTTAAAC
+
CCCCCGGGGGGGGGGGGGGGGGGGGGGGGGGGGGGGGGGGGGGGGGGGGGGGGGGGGGGGGGGGGGGGGGGGGGGGGGGGGGFGGGGGFGGGGGGGGGGGCEGGFGFGFEG>BECFCGGGGGGGGGGGEEG>DGGGGFGAFGGFGFGFGFDGEDGFFGGFFCEFEFGGFGF=ABFFFF>8FGGGBGGFFD7>BGGDBBGFFF?B?F991(1.649:3C>9>9>?AG=DDGB12<<?E:<04990>7)44)4
@M00200:205:000000000-AKKM3:1:1101:14389:4418 2:N:0:1
TACCAGGGTATCTAATCCCGTTCGCTCCCCTAGCTTTCGCGCCTCAGCGTCAGTGTCAGCCCAGCAACCCGCCTTCGCCGCAGGTGTTCCTCTCGATATCTACGCATTTCACTGCTACACCGAGAATTCCAGTCTCCCCTCCAACCCTCGAGCCGGATAGTATCCAATGCAGTTCCGCAGTTGAGCTGCGGGATTTCACATCAGACTTACCCGACCACCTACGCCCCCTTTAAACCCAATAGAGTCTAGA
+
CCCCCFGDFGGGGGGGGFGGGGGGGGGGGGGGGGGGGGGGGGGGGGGGGGGGFFGGGGGGGGGGGGGGGGGGGGGGGGGGGGGGFFFGGGGGGGGGFGGGGGGGGGGGGGGGGGGCGGGFGGGGGGGGGFGGGGGGFFCDEGGFGFGDGEGGGDDFF6CAC77;<FCFA@FE<71?D>CBFEFG*2=;ADGADD6CC<FEEEBE9EEE<E166(136DD15@D5(/)9<C>9A92,;4(.)).647<>4:
@M00200:205:000000000-AKKM3:1:1101:6093:4428 2:N:0:1
TACAGGGGTATCTAATCCTGTTTGCTCCCCACGCTTTCGTAGTTGAGTGTCAGTGCCTGTCCAGGTCGCCGCCTTCGCCTCTGGTGTTCCTCCCGATCTCTACGCATTTCACCGCTACACCGGGAATTCCACGACCCTCTCCAGGACTCCAGTCTTACCGTTTCCGAGGCACTTCTTGAGTTAAGCTCAAGGCTTTCACCCCGGACAAATAAGACCACCGACCTACCCTTTATACCCAGTAGAGTCAAGA
+
CCCCCGGGGGGGFGGGGGGGGGGGGGGGGGGGGGGGGGGGEFBFGFGGGGGDEFFGGGDFGGFGGFGGGGGGGGGGGGGGGGGGGGGGGGGGGGGGGGFFGGGGEGGEGGGGDEGDDGGGGGGGECGGGGGGGGGEGFGDBGGFF?FFFFGFEFFFFG?>D7CGC?DEBGFF5CFF>AGAFDCDFF9FFF6AAFGF+/=@(8=2269;1)6/7>EC@<5(66>>EG)9>;/6?:<<C7:3<A49:3).<7
@M00200:205:000000000-AKKM3:1:1101:7233:4435 2:N:0:1
TACTCGGGTATCTAATCCTGTTTGCTCCCCACGCTTTCGCACCTCAGCGTCAGTAATGGACCAGTGAGCCGCCTTCGCCACTGGTGTTCCTCCGAATATCTACGAATTTCACCTCTACACTCGGAATTCCACTCACCTCTTCCATACTCTAGACACCCAGTATCAAAGGCAGTTCCGGGGTTGAGCCCCGGGATTTCACCCCTGACTTAAATGTCCGCCTACGTGCGCTTTCAACCCAATAGAGTCT
+
CCCCCGGGGGGGGGGGGGGGGGGGGGGGGGGGGGGGGGGGCGGGGGGGGGGGGGGGGGGGGGGGGGGGGGGGGGGGGGGGGGFGGGGGGGGGFGEEGGGGGGGG@FCGGGGGGGGFGGGG9DGGGEGGGG==DGDGGFGFBGGFGBFEG23=;=D9DC?DFF>DED8D*DFDFEFFFA6*@@?GFCEFFG79BEFFFEGFFB>B=EFEECCEEEGGFCFFFFF8(=):77;))69@G;1D3>C3<E)
@M00200:205:000000000-AKKM3:1:1101:18149:4437 2:N:0:1
TACACGGGTATCTAATCCTGTTTGCTACCTTGGCTTTCGAACCTGAGCGTCAGTATCCGTCCAGAAGACTGCTTTCGCCATTGGTGTTCCAAGTTATATCAACGCATTTCACCGCTACACAACTTGTTCCGTCTTCCTCTCCGGCACTCAAGACCTCCAGTATAGGGAGCAGTGTTAGAGTTGAGCTCCAACCTTTCACTTCCTACTTAAAGGTCCGCCTGCGTTCGCTTTACACCCAGTAGAGTCT
+
CCCCCGGGGGGGGGGGGGGGGGGGGGGGGGGGGGGGGGGGGGGGGGGGGGGGGGGGGGGGGGGGGGGGGGGGGGGGGGGGGGGGGGGGFFGGGGGFGGGGGGGGGGGEGGGGGGGFGGGGGGGGGGGGGGEGGFGFEFEFFGGFGFGFGFGGGGGFFFGFGGBGEBCEEGFFFFF7DFCFGGGFFCFFFGGFFGFFFEGFFFFEFFFFFFFFCFFD=DF>>=B?>;??5DDCCEB:E=9393?EFF<
@M00200:205:000000000-AKKM3:1:1101:8387:4439 2:N:0:1
TACCGGGGTATCTAATCCTGTTTGCTCCCCACGCTTTCGCGCCTCAGCGTCAGAACCGGACCAGACAGCCGCCTTCGCCACTGGTGTTCTTGCGAATATCTACGAATTTCACCTCTACACTCGCAGTTCCGCTGTCCTCTTCCGGTCTCAAGCCAACCAGTATCGAAGGCAATTCTGTGGTTGAGCCACAGGCTTTCACCACCGACTTAATCGGCCGCCTACGCGCCCTTTAAACCCAATAGAGTCTAAA
+
CCCCCGGGGGGGGGGGGGGGGGGGGGFGGGGGGGCEFFGGGGGGGGGFGGGGGGGGGGGEFFGGGGGGGGGGGEGGGGGDCGGFFFFGGGGGFGGGGGGGGFGGGGCFAEGDGGGFFGGGFGDGEGGGGCC6CECCDEDEFCGDGBC=CFFDFCCAFCDFFF5CAFFGFGF@5CFFFFGFGGGFFC1AFCEFFGGGACG5*:@=@>08EEFFFF>E@DFD13?BBE5>5904<9ABG481:26-6<29)-
@M00200:205:000000000-AKKM3:1:1101:22823:4452 2:N:0:1
TACTAGGGTATCTAATCCCGTTTGCTCCCCTAGCTTTCGTGCCTCAGCGTCAGTGAAGCCCCAGTGAGCCGCTTTCGCCTCCGGTGTTCCTCACGATATCAACGCATTTCACCGCTCCACCGTGAGTTCCGCTCACCTCTAACTCCCTCAAGCCCAGTAGTTTTGGGCGCAATTCCTCGGTTGAGCCGAGGCATTTCACACCCAACTCTCTGAGCCGCCTACGCACGCCTTAAACCCAGTAGCGTCT
+
CCCCCGGGGG<C@FFGGCFGGGGGG,CFGGGGFGGGGGGG8F@FGFGGGGGGGGGFFEGFGGGEGGAFGGGGEGDGGGGGGGGGGGGGGGFGGGGG<FEEF4FFFD7FGGGGGGGFGGF88EEE+>,,,@CGGEGFGFCDFGFFGFGFGFGGCFGFBFDFDD9FB>DGFGB5>C?8CCGDECC>FGFEE>5??7018CFFFDF25@D*9BB4@EGG0C;<;30)(/:C*2(,4).,;-(,-6-1(4-
@M00200:205:000000000-AKKM3:1:1101:14421:4453 2:N:0:1
TACTCGGGTATCTAATCCTGTTTGCTCCCCACGCTTTCGCGTCTCAGCGTCAGTGTCCGTCCAGGTGGCCGCCTTCGCCTCTGGTGTTCCTCCCGATATCTACGAATTTCACCTCTACACCGGGAATTCCGCCACCCTCTCCGGCACTCAAGTTCGCCAGTTTCGCGCGCACTTCCCAGGTTGAGCCTGGGGCTTTCACACGCGACTTAACAAACCGCCTACACGCGCTTTATGCCCAGTAGAGTCTAGA
+
CCCCCGGGGGGGGGGGGGGGGGGGGGGGGGGGGGGGGGGGG@CGGGGGGGGGGGGAFEEEGGGG?FFGGGGGGGGGGGG:FGGGGGGGGGGGGGGGGGGGGGGG+DGFGGGGG?FFGGGGGG>GGGGGGGGGCC>EGFFDDG8AGFGFGBFG@9DDBGD?D8EF=*9>AGE=E3FF4AF;FGGGFGGAADF5BGG6AEGF82(679>:<>A>24CC>DF:0820(2)9)1:D<>97C>6?)5)6)).6)6
@M00200:205:000000000-AKKM3:1:1101:20313:4457 2:N:0:1
TACTCGGGTATCTAATCCTGTTTGCTCCCCACGCTTTCGTGCATGAGCGTCAGTATTGGCCCAGAAGGCTGCCTTCGCCATCGGTGTTCCTCCACATCTCTACGCATTTCACCGCTACACGTGGAATTCCACCTTCCTCTGCCATACTCCAGCACCGTAGTTTCGAGCGCAATTCCCAAGTTAAGCCCGGGGCTTTCACACTCGACTTGCGACGCCGCCTGCGCACACTTTAAACCCACTAGAGTCT
+
CCCCCGGGGGGGGGGGGGGGGGGGGGGGGGGGGGGGGGGGGGGGGGGGGGGGGGGGGGGGGGGGGFGGGGGGGGGGGGGGGGGGGGGGGGGGGGGGGGGGGGGGGGGGGGGGGGGFGGGGGGGGE9AFGGFGFGGGGFGFFGGFGFGFGFGGGGGFFGGFGGFGFFGGFGFAF@7BFFGFGGGFFGEFEGEBDGGFFFGEF:>>BFF=EFF29;GGBGFD10.>BG)**2<4<44(;8((.8<26-.
@M00200:205:000000000-AKKM3:1:1101:22984:4498 2:N:0:1
TACTGGGGTATCTAATCCTGTTTGCTCCCCACGCTTTCGCACCTGATCGTCAGTATTGGTCCAGGAAGCCGCCTTCGCCACTGATGTTCCTTCTGATATCTACGCATTTCACTGCTACACCAGAAATTCCGCTTCCCTCTCCCATACTCTAGCAATGCAGTCTCGGATGCAGTTCCCAGGTTGAGCCCGGGGATTTCACACCCGACTTGCAAAGCCGACTACGTGCGCTTTATACCCAGTAGAGTCT
+
CCCCCGGGGGGGGGGGGGGGGGGGGGGGGGGGGGGGGGGGGGGGGGGGGFGFGFFGGGGGGGGFGGGGGGGGGGGGGGGGGGGGFFGGGGGGGGGGGGAFGGGGGGGGFFGGGGGFGGGGGGGGGGGGGGGGGGDGGFGFFGGFGF89FFGGGGGFFFGBD?EFEFCEBGFFFFFDFFGDFEGGFGGFFCEFECFG>AF@E5==A>FDEFFE=>CFFGF9>@@/:@BC3<1CCE3?C),(1)6>C36
@M00200:205:000000000-AKKM3:1:1101:16436:4516 2:N:0:1
TACCCGGGTATCTAATCCTGTTTGATCCCCGCGCTTTCGCTCAATTAGCGTCAGTGCACCGCCAGGTAGGCGCCTTCGCCTCCGGTGTTCCTCCTGATCTCTACGTATTTCACTACTCCACCAGGAATTCCCCCACCCTCTCAGGCACTCAAGATGAACCGTTTCGACTGCAGTTCCCAGGTTTAGCCCAGGGATTTCACAATCGACTTGTCCACCCGCCTATGAGCGCTTTAAACCCAGTAGAGTCT
+
CCCCCGGGGGGGGGGGGGGGGGGGGGGGGGFFGGGGGGGGGGGEGGGGGGGGGGGGGGGGGGGGGGGGGGGGGGGGGGGGGGGGGGGGGGGGGGGGGFGGGGGGGGGGFGGFGGGFFFGGGFGGGGGGGGGGGGGGGFGFFGGFGFGFCFGFFFGFFGGFGGFFEBFGFGFFFCFFFFGFG<ADA;GFFGD4A5:DFEGFF@EFFD=?=7C=EFGGFCE@FD>F?7ACCC804?;EF;0=@DB2>AF)
@M00200:205:000000000-AKKM3:1:1101:6681:4528 2:N:0:1
TACTGGGTATCTCATCCTGTTTGCTACCCACGCTTTCGCGCCTCAGCGTCAGTTGCGGGCCAGGGTGTCGCTTTCGCCACCGGTGTTCCTCTAGATATCTACGCATTTCACCGCTCCACCTAGAGTTCCGCACCCCCCTCCCGCACTCGAGCACTGCAGTCCGGCGCGCAGTTCCGGGGTTGAGCCCCGGAATTTCACACGCCGCTTGCAGCACCGCCTACGAGCCCTTTATACCCAATAGAGTCT
+
CCCCCGGGGGGG<AGGGFGGGGGGGGGGFGGGGGGGGGGGGFGGGFGGGGGGGFFFGEGGGGGFGGGGGGGGGCGDFF7CGDCF@FFFGFCFGGGGGCAFGGFGGGFGGGGFGGGFGGGGGGGGGGFGGGGGGGGED?EADG6@EEGEGFGGGGGAAC>AE5>*:>DEDG?2CCFBD>GECCFDACC377=3>CF7FBEFFFF069???DF:??GGBG38?1,)4EF*99<<>ABB6(8:><A><)
@M00200:205:000000000-AKKM3:1:1101:13203:4536 2:N:0:1
TACGAGGGTATCTAATCCTGTTTGCTCCCCACGCTTTCGCGTCTCAGCGTCAGTTACGTCCCAGCGAGCTGCCTTCGCAATCGGTGTTCCTCCTGATATCTGCGCATTTCACCGCTACACCAGGAATTCCACTCGCCTCTTCCGTACTCGAGCCCGACAGTATCCACCGGCTTTCGAGGGTTGAGCCCCCGACTTTCACAGCGGACTTACCGGGCCGCCTACACGCCCTTTATACCCAATAGAGTCTACA
+
CCCCCGGGGGGGGGGGGGGGGGGGGGGGGGGGGGGGGGGGGGGGGGGGGGGGGGGGDEFGGGGGGGG:F:FFGGGGGGGGCGGGGGGGGGGGGGGGGGGGGGGGGDGEGGGGGGGFDGGGGGGEGGGGGGGFFGGGG>E<8FGFFFGFG*==>DF?<EGDACCCCFF:>:?>>EB5AFDDGF4<AFGFEG=?BEECFFGEE@999>F36@;((18C2>B:18453:)119>44:4<EB21)5).6549)6
@M00200:205:000000000-AKKM3:1:1101:15166:4541 2:N:0:1
TACTCGGGTATCTAATCCCGGTCGCTCCCCTAGCTTTCGCGCCTGAGCGTCAAGGGCGGGCCAGCAGATCGCTTTCGCCACTGGTGTTCCTTCCGGTATCTACGCATTTTACCGCTACACCGGAAATTCCATCTGCCTCTCCCGCCTTCAAGTCCCGAAGTTTCGAACGGCCTCTCCCAGTTGGGCCAGGAGCTTTAACGCTCGACTTTCGGAACCGCCTGCGCGCGCTTTACACCCAATAGCGTCT
+
CCCCCGGGGGGGGGGGGFGGGGGGGGGGGGGGGGGGGGGGGGGGGGGGGGGGCFGGGGGGGGGGGGGGGGGGGGGGGGGGGGGGGGGGGGGGGGGGGGGGGGGGGGGGGGGGGGGFGGGGFG7CCEGGGGGGGGGGG5?CFCFFCEGDGFGFFGGFFG4?FFFG?FGGEG>>E@FFFAFAFEF<:FGDFDFEFGGFCEGBB?BFFFF<ABF>??GF9DE0<:>@;=5D)90<AFF?G?(.5:9,2:(
@M00200:205:000000000-AKKM3:1:1101:9700:4558 2:N:0:1
TACACGGGTATCTAATCCTGTTTGCTCCCCACGCTTTCGTGCATGAGTGTCAGTGTTGGCCCAGGAGGCTGCCTTCGCCATTGGTGTTCCTCCACATCTCTACGCATTTCACCGCTACACGTGGAATTCCACCTCCCTCTGCCACACTCCAGCCACGTAGTTTCGAGCGCAATTCCCAAGTTAAGCCCGGGGCTTTCACACTCGACATGCGCGGCCACCTGCGCACACTTTATGCCCCATAGAGTCTATA
+
CCCCCEEGGEGGGCEGGG,FGGGCEFGGGFFFGGDFGGBEGEGFC9FFFDFG@EFFD8FGGGGGGGGGGFGG=<FGGGE@@FCC,:CFCEF,EFFFDGCFAEGFDGD:;;DFGGGDDGGDEDE7B9EGEDGGFFGEEDDDFEFDFDD5DFGFEFGFB+=06DFD>*=8?C?=*6BFFFGA>C+DFGGFDGDF*;,;+AFEE4><>=DFB@BDBFGE03=3(6(.(/>F0*.)6<47*((((5))-).).)
@M00200:205:000000000-AKKM3:1:1101:9786:4562 2:N:0:1
TACGAGGGTATCTAATCCTGTTTGCTCCCCACGCTTTCGCACTTGAGTGTCAGTACTGGACCAGAAGGCCGCCTTCGCCACTGATGTTCCTCCCGATATCTACGCATTTCACCGCTACACCGGGAATTCCGCCTTCCTCTTCCGTACTCCAGCAATGCAGTCTCGAATGCAATTCCCAGGTTGAGCCCGGGGCTTTCACACCCGACTTACGTCGCCACCTACGTGCGCTTTAAACCCAATAGAGTCT
+
CCCCCGGGGGGGGGGGGGGGGGGGGGGGGGGGGGGGGGGGGGGGGGGGGGGGGGGGGGGGGGGGGGGGGGGGGGGGGGGGGGGGGGGGGGGGDFGGGGEGFGGGGGGGGGGGGGGFDGGGGGEGGGGGGGGGGGGGGFGFFGGFGFDFGFGGGG8DFGGF9FEGEFGGFGFFFBCFAB??FGF76A;?BGGFFGGGFFGFFD9=2@=@)7<F66CEDGFFE;0;1=)97<:4)64,;:0()6<2)55
@M00200:205:000000000-AKKM3:1:1101:26501:4566 2:N:0:1
TACAAGGGTATCTAATCCTGTTTGCTCCCCTAGCTCTCGCGCCTCAGTGTCAGGGACGGGCCAGAGAATCGCTTTCGCCACCGGCGTTCCTCCCGATATCTACGCATTTCACCGCTACACCGGGAATTCCATTCTCCCCTCCCGCCCTCCAGCCTTGCAGTCCGAAGGACAGTTCCATGGGTGAGCCATGGGCTTTCATCCCCCGCTTACAAGACCACCTACGCGCGCTTTCAACCCAGTAGAGACTCGAT
+
CCC@CGGGGGGGGGGGGGGGGGGGGGGGGGGFGGGGGGGGDDGGGGGGGGGGG@FGGGGGGGGGDFF<FGCGEFGGGGGGGGGGGGGGGGGGGGGEGGGGGGGGGGEGFGGGGGGDC@GGGGDGGGGGGGG89E9EABED5EGFGBGBFFGGGGGF5>C6E0:?85C5*<A4>69@+=8*6>7?6:FFFG6?;CCCFE+)):071@@;;;4)7(=CDF=:2:459=)9>*-))5<:??(4)4-))())(.(
@M00200:205:000000000-AKKM3:1:1101:8759:4567 2:N:0:1
TACAAGGGTATCTAATCCTGTTTGCTCCCCTAGCTCTCGCGCCTCAGTGTCAGGGACGGGCCAGAGAATCGCTTTCGCCACCGGCGTTCCTCCCGATATCTACGCATTTCACCGCTACACCGGGAATTCCATCCTCCCCTCCCGCCCTCCAGCCTTGCAGTCCGAAGGACAGTTCCATGGGTGAGCCATGGGCTTTCATCCCCCGCTTACAAGACCACCTACGCGCGCTTTAAACCCAGTAGAGCCTAGAC
+
CCCCCGGGGGGGGFFGGGGGGGGGGGGGGGGGFFCGGGGGGGGGGGFGGGGGGGGGGGEGGGGGGGCFFFEFCDGGGGGGGGGGGGGGGFFGGGGGDEEGGGGGEEFEFGGGGCEEGGGGGGGGFGGGGGGG+1=EGEE85CEEGFGFGFG5FGGBFGGFGF@G=DGG4CF@8EFFF678CE4C;F,68FGFFGGDFF95)6?>FFFFF@3/7,<:=FFFB81.-:.9C3?>AAAFG:(.).6))(.),))
@M00200:205:000000000-AKKM3:1:1101:24906:4572 2:N:0:1
TACTGGGGTATCTAATCCTGTTTGCTCCCCACGCTTTCGAGCCTCAGCGTCAGTAATGGACCAGTATGTCGCCTTCGCCACTGGTGTTCTTCCGAATATCTACGAATTTCACCTCTACACTCGGAGTTCCACATACCTCTTCCATACTCAAGATAGCCAGTATCAAAGGCAATTCCAAGGTTGAGCCCTGGGCTTTCACCTCTGACGAAACTATCCGCCTACGCTCCCTTTACACCCAATCGAGTCTAGA
+
CCCCCGGGGGGGGGGGGGGGGGCGGGGGGGGGGGGGGGGG,CEGGGGGGGGGG<6FF<FDGGGGGGGAEGGGGGGGGGGGGFGGGGGGGGGGGDDGGGGGGCGGGEFGGGGGGGFFGGGGGGGGEEEGGGDFF?+EFFGBFGGDFDFFGF?DBCFFFGGFFGCF>+=,@FFF9EFFFC85FE+=*@?FBDED?DC6AEG*1=@EEA)0):=C=*7<=FFAAFF4@GEGGF>E=CFFGF2B(((63>4939
@M00200:205:000000000-AKKM3:1:1101:18460:4575 2:N:0:1
TACAAGGGTATCTAATCCTGTTTGCTCCCCACGCTTTCGCGTCTCAGCGTCAGTCACGTCCCAGCGAGCTGCCTTCGCCATTGGTGTTCCTCCTGATATCTGCGCATTTCACCGCTACACCAGGAATTCCACTCGCCTCTTCCGGACTCGAGCTCGACAGTATCCACCGGCATCCCAGGGTTGAGCCCTGGACTTTCACAGCAGCATTACCGAGCCGCCTACACGCGCTTTAAACCCAATAGAGTCTAGA
+
CCCCCGGGGGGGGGGGGGGGGGGGGGGGGGGGGGGGGGGGGGGGGGGGGGGGGGGGGGGGGGGGGGGGGGGGGGGGGGGGGGGGGGFGGGGGGGFFFGGGGGGGGGGGGGGGGGGFGGGGGGGGGGGGGGGGGGGGGFGBFGGEGFGFGFGGG>FFEGDDGF@GFFGGEGDADBFFFFGFFGGGFGGFFGFFFGG88CGCE=B>(-5*6>=>;@GC;CE6@FFA(::7<C(.4.8:EBBFB>>A<BDA2:
@M00200:205:000000000-AKKM3:1:1101:11515:4578 2:N:0:1
TACCGGGGTATCTAATCCTGTTCGCTCCCCACGCTTTCGTGCCTCAGCGTCAATCCAGGTCTAGCCAGCTGCCTTCGCAATTGGTGTTCTATGGCATATCTATGCATTTCACCGCTACATACCACATTCCGCTGACCTCATCCTAATTCTAGCCTGGCAGTATCAAAAGCAATTTTACGGTTGAGCCGCAAACTTTCACTCCTGACTTACCTGGCCGCCTACGCACCCTTTACCACCAGTAGAGTCTAGA
+
CCCCCGGGGGGGGGGGGGGGGGGGGGGGGGGGGGGGGGGGGGGGGGGGGGGGGGGGGGGGGGGGGGGGGGGGGGGGGGGGGGFGGGGGGGFGGGGGGGGGCFGGGGGGGGGGGGDFDGGGGGGFGGGGGGGGGGGGCFGFFFGFFFGEGFGGGGFFFGFAEGFG7DCGFFFFFFFFFFGBFGCG?FFB>CGFFGGGCEFFEDE57@@ACEFFFDFFAGF=2-(/(/8D*;;EC)95817AEE63<=3)/5
@M00200:205:000000000-AKKM3:1:1101:9819:4629 2:N:0:1
TACGCGGGTATCTAATCCCGTTCGCTCCCCACGCTTTCGCATCTCAGTGTCAGTAATGGCCCAGTAAGCTGCCTTCGCCATTGGTGTTCCTTTAGATATCTACGGATTTCACTCCTACACCTAAAGTTCCGCTTACCCCTGCCATACTCTAGCCTAGCAGTATGAGCAACCTTCCCGACGTTAGGCGTCGGTCTTTAATCGCTCACTTACTAAACCACCTACATGCGCTTTAAACCCAGTAAAGCCT
+
CCCCCGGGGGGGGGGGGGGGGGGGGGGGGGGGGGGGGGGGGGGGGGGDGGGGFGGGGGGGGGGGGGGGG9FFGGGGGGGG7EFGGGGGGGGGGEGGGGGGGDGFEE@FGGGGDFGFGGGGGGGGGGGGGGEGGGDGGFGDFGFBCFGFG+EDGGGFFGDFF8D=9F8@?D*DFFFFE*0@FGGC5DCAD7E9?EGGFFGFBF2>>EFEC=?C<3CC9FB>FF1:5C)8:*(9)98@E??/)).))(/
@M00200:205:000000000-AKKM3:1:1101:9561:4638 2:N:0:1
TACTGGGTATCTAATCCTGTTTGCTCCCCACGCTTTCGCGGATGAGTGTCAGAACAGGCCCAGCGAGCCGCCTTCGCCACCGGTGTTCTTCCTGATATCTACGCATTCCACCGCTACACCAGGAATTCCGCTCGCCTCTACCTGTCTCAAGCCTTCCAGTATCCTATGCACATCCGGAGTTGAGCCCCGGGATTTCACAACGGACTTAGAAGGCCACCTGCCCGCGCCTTACGCCCAATCGAGTCTAGAGC
+
CCCCCGGGGGGGGGGGGGGGGGGGGGGGGGGGGGGGGGGGGDGGGGGGGGGGGGGGGGGGGGFGEGCEGGGGGGFGGGGGGGGGGGGGGGGGGGGGGGGGGGGGDGEGGGGGGGGEGGGGGGGGGGGEFGGCDCGGGEGFFGG?@BFE@F@DGGF6:E+<;CCFCCFDFAFFFFFFFD>?FCF**=7?>4=B46?7=?FF(8,/6()./7).((2;/;;@18(2:::)1*8:BF92*(,(,(,,..494))
@M00200:205:000000000-AKKM3:1:1101:26220:4640 2:N:0:1
TACGGGGGTATCTAATCCCATTCGATTCCCACGCTTTCGTGTCTCAGCGTCAGGAGCGCGCCAGTAGAGTGCCTTCGCATTTGGTGTTCCCCATGATATCAACGGATTTCACCCCTACACCATGAGTTCCCTCTACCTCTCGCGTCCTCTAAGTTGTACCGTTTCCCCCGCGTTTCCCGGATTGAGTCCGAGAGCTTTCACGAAAGACTAATACAACCGACTGCACACCCTTTACACCCAATAGAGTCT
+
CCCCCGGGGGGGGGGGGFGGGFGGGGGGGFFGGGGGGGGGGGGGGEGGGGGGGGGGGGGGGGGGGFGGGGFFG<FFGGGGGGGFGGGGGGGFCEGGGCGGGGFEGGFEFGGCGGGFFFGFFDFGEFFGGGED6=FE86=8DEG>=?CAGFGGG;2=ECFA::=FFAFGFGDF>:DFFFD4@E76ACFFFGG)5*:;FEGEFFDF(33;337;))?<;GD(---08C?FDD08?4.4:3>??BFF46A<9
@M00200:205:000000000-AKKM3:1:1101:5133:4653 2:N:0:1
TACCAGGGTATCTAATCCTGTTTGCTCCCCACGCTTTCGTGCATGAGCGTCAGTGTTGGCCCAGGGGGCTGCCTTCGCCATTGGTGTTCCTCCACATCTCTACGCATTTCACCGCTACACGTGGAATTCCACCCCCCTCTGCCACACTCCAGCCAAGTAGTTTCGAGCGCAATTCCCACGTTAAGCCCGGGGATTTCACACTCGACTTGCTCGGCCGCCTGCGCACACTTTAAGCACAATAGAGTCTAGA
+
CCCCCGGGGGGGGGGGGGGGGGGGGGGGGGGGGGGGGGGGGGGGGGGGGGGGGFGGGGDFFFGGGGGGGGGGGGGGGGGGGGGGGGGGGGGGGGGGGGGGGGGGGGGGGGGGGGEAGGGGGGGEFGGGGGFFCGGGG5EFB8EFDDGFG?,+@???FD?D=FEGAFGGEGF55@9BFF*9@D4CBFFFFGCEDGGGFFC?=(=?;@F?FE47((3=>G>(486>BG@F7:2)59<);:B22):2.2)-.:
@M00200:205:000000000-AKKM3:1:1101:23958:4657 2:N:0:1
TACCGGGGTATCTAATCCTGTTTGCTCCCCACGCTGTCGCGCCTCAGCGTCAGCCACAGCCCAGCGGGCCGCCTTCGCCACCGGTGTTCTTCCGGATCTCTACGCATTCCACCGCTACACCCGGAATTCCACCCGCCTCTACCGTGCTCCAGCGCGAGAGTCTCGAAGGCCGATCCGGGGTTGAGCCCCGGACTTTCACCCCCGACTCCTCGCGCCGCCTACGCGCCCTTTAAACCCAGTAGAGTCT
+
CCC<@FGGGGGGGGGGGGGGGGGGGGGGGGGGGGGGGGGGGDGGGGFGGGGGGGFGG@E8FGGGFG7FGGCFGGGGGGG7FGGGGGGGGGGGGECFDEFGGGGGGGGG8FFGGGGFGGGGGCGGG:EFGGGG6CDGGFGFFC,<7AGFGFGGG*7?):CEG:CC5;C*:=4.)6BFFF)81:D4FFFFFGE5<EG=FBGF0;1>>>F:82:(26EG>GD:B?6;>GEGC74).-4:C((.)))))5)
@M00200:205:000000000-AKKM3:1:1101:8604:4660 2:N:0:1
TACACGGGTATCTAATCCTGTTTGCTCCCCACGCTTTCGCGTCTCAGCGTCAGTACCGTACTAGAGAGCCGCCTTAGCCACGGGTGTTCTTCCTGATATCTGCGCATTTCACCGCTACACCAGGAATTCCACTCTCCTCTTCCGGACTCTAGCCAGACGGTTTCCATCGACGTCTGAAGGTTGAGCCTCCAGTTTTCACAACCGACCTATCTGGCCGCCTACACGCTCTTTAAGCCCAGTAGAGTCTAGA
+
CCCCCGGGGGGGGGGGGGGGGGGGGGGGGGFFGGGGGGGGGGGGGGGGGGGGGGGGGGGGGGGGGFGGGGGGGGDFEFFGFGGGFGGGFGGGGGGGGGGGDFCGGGGDFGGGGGGFGGG=FDFGGGDGGGDGCGGFGFGFFGFDGFGFGFFD@FGFFGG>CDDCCCDGFGFFFFFFFFFFGFGGFGCAAFFFFEE>FAC<@@=299@@F:;)74C=:8>,8@FA@E>GCD?5.<4:88:(<9)642:4><
@M00200:205:000000000-AKKM3:1:1101:21747:4672 2:N:0:1
TACAGGGGTATCTAATCCTGTTTGCTCCCCACGCTTTCGCGTCTCAGCGTCAGTATCCAACCAGGGGGCCGCCTTCGCCACCGGTGTTCCTCCAGATATCTACGAATTTCACCTCTACACTGGGAATTCCACTCACCTCTCTCGTCCTCAAGTCTAACAGTTTCAATGGCAGTTCCGGAGTTGAGCTCCGGGCTTTCACCACTGACTTGGAAGACCGCCTGCGCGCGCTTTATACCCAGTAGAGTCTAGCT
+
CCCCCGGGEGGGGGGGGGGGGGGGGGGGGGGGGGGGGGGGGGGGGGGGGGGGGGGGGGGGGGGGGGGGGGGGGGGGGGGGGGGGGCGGGGGGGGGFGFGGGGGGGC@FGCGGFGGFGFGGGGGGGGFGGGGGGGGGGFGFFGGFGAGDGFGGGFGFFGGF7DCGFFGGFGFA?@EFDE>AFGCFFEDFA>E>AEGGFEFE3(7=EBFFFE;8>DGC09>D=36DBE>D55?<>4<AF?(,-<AAA4))-))
@M00200:205:000000000-AKKM3:1:1101:10761:4680 2:N:0:1
TACTCGGGTATCTAATCCTGTTTGCTCCCCACGCTTTCGTGCCTCAGTGTCAGTTGCGCACCAGTAGGGCCCCTTCGGCTCTGGCCTTCCGAGCAATATCTACGCATTTCACCGCTACACTGCTCGTTCCCCCTACCCCTCACGCACTCAAGTTCGCCAGTATCAAAGGCAGTTCCACGGTTGGGCCGCGGGATTTCACCCCTGACTTAACAAACCACCTACGCACCCCTTAAACCCGCAGCATCTCGATC
+
C<C@CGGGGGGGGGFEFGDFGGGGGGGGGGGCFGGGGGGGFEGFGGCE,<CFFGGGGGDEGGGGGF<,@EEEFGGGD@FFGGDFEFFEGD6F@CCFC9;F,DFFGGC:4A;AF+@9=F9FFFGGGD=8EEGGC+6E=?D9:4@FEDGAG5??,=?:?ED>DCFDDC?,;DF)57CAC8DFC*09*;FFFC5?)*,*37@)3,(33@)).7;?7/=C3<A1(61A3875)*409:ABG>((-,()4.)..(,
@M00200:205:000000000-AKKM3:1:1101:22291:4691 2:N:0:1
TACCCGGGTATCTAATCCCGTTTGCTCCCCACGCTTTCGCGCCTCAGCGTCAGTAAAGGTCCAGTGCATCGCTTTCGCCACCGGCGTTCCTTCCGATATCAACGCATTTCACCGCTCCACCGGAAGTTCCACGCACCTCTACCTTCCTCGAGCCTGCCAGTTTCAGCGGCCATTCTCCGGTTGAGCCGAAGTATTTCACCGCCGACTTAACAGACCGCCTACGCGCCCTTTACACCCAGTAGAGTCT
+
CCCCCGGGGGGGGGGGGFGGGGGGGGGGGGGGGGGGGGGGGGGGGGGGGGGGGGGGGGGGGGGGGGGGGGGGGFFGGGGGGGGGGGGGGGGGGGGGGGDGFGGGGGGGGGGGGGEDGGGGGGGGGGFGGFDGGGGGEBGFFGGFGFGFGFGGGDCFFGF>@DEGFFGGEGF=FEFFFFGAFEDFFGGFFGGFFFGGFCCE?BF>9>1:A<9AF?FF1DEFF?053?BC59><2-57C:,,)6624<)
@M00200:205:000000000-AKKM3:1:1101:8025:4701 2:N:0:1
TACAAGGGTATCTAATCCTGTTTGCTACCCACGCTTTCGCGTCTCAGCGTCAGTAATCGTCCAGAAAGCCGCCTTCGCCACCGGTGTTCCGCTTGATATCTACGACTTTCACCTCTACACCAAGCATTCCACTTTCCTCTCCGATACTCTAGCGATGCAGTTTCGGGTGCACTTCCACGGTTGAGCCGCGGGATTTCACATCCGACTTGCAAAGCCGCCTACACCCGCTTTAAACCCAGTAGCGTCT
+
CCCCCGGGGGGGGGGGGG,CEFFDGGGGEFGGGGGGGGGGGGGGGGGFGGGCGGGGGGGGGGGGGGGGGFGGGG@FGGGGGGGGGGGGGGDGGGGGFGFGGGGGG+4@DGGGFBFBGFCGGGGGGGFGGGGFGFGGDB,>DDC0C>GEF7FGGDGFDGGFEGFFAEDGFDFCBE?@FFC?:;795@FEEDGDFGFGFCF?CE=<DBBFFE<E)5?=:381<88??DBG3722<A><C-42<4)4<?(
@M00200:205:000000000-AKKM3:1:1101:25046:4702 2:N:0:1
TACGAGGGTATCTAATCCCGTTTGCTCCCCTAGCTTTCGCGCCTCAGCGTCAGTGTCGGTCCAGGAAGCCGCCTTCGCCACCGGTGTTCCTCCGGATATCTACGCATTTCACTGCTACACCAGGAATTCCGCTTCCCCCTCCAACACTCCAGCCTGCCAGTTTTGGATGCAGGCTCTGGGTTAAGCCCAGAGTTTTCACGTCCAACTTAGCAAACCGCCTACGGCCCCTTTACCCACATCAGAGTCTAGAC
+
CCCCCEGGGGGGGGGGFEFFFCFFGDGCGGGGGGGGGGGGGGGGGGGGGGGGGFCFGGD@FGFGFGGGGGDGGGGGGGGEGGGECFFEGF8FGEEGFFFFDFGGGGG@;FCFGGFFFEC8EDDG7EF8?EFGDED@EFGFEEGDGD8DG5=8E8?FDFF6:C<+097D?6*95=5?AFG5<:7==D7@ADFFFC7B:*,/:9(-8;3**9BCCEFG>G5,231)(32<**))).67;1)))),)6<)5)-)
@M00200:205:000000000-AKKM3:1:1101:24649:4715 2:N:0:1
TACTGGGGTATCTAATCCCGTTTGCTCCCCTAGCTTTCGCGCCTCAGCGTCAGAAGAGATCCAGTGCGCCGCTTTCGCCTCCGGCGTTCCTTCCAATATCAACGCATTTCACCGCTCCACTGGAAGTTCCGCACACCCCTATCTCCCTCGAGACCGACAGTATCAAAGGCACTTCTGCAGTTAAGCTGCAGGATTTCACCCCTGACTTGTCGGACCGCCTACGCGCCCTTTAAACCCAATAGAGTATAGCT
+
CCCCCGGGGGGGGGGGGGGGGGGGGGGGGGGGGGGGGGGGGGGGGGGGGGGGGGGGGGGGGFGGGGGGGGGGGGGGGGGGGGGGGGGGGGGGGGGGFGGGGGGGGGGGDGGGGGGFGGGGGD@EGGGGGGGGDGGGCBGFFFGFGFGFGBCDDDGFFGGFGGFGFFGFFFFDFFFFFFGFGGFFAFGFFCCFEGGGFCG@BBDFFFEFF<86>FGEFGF2;<:),:7C)97>>FB?G0:?F2<:6)62)))
@M00200:205:000000000-AKKM3:1:1101:25538:4724 2:N:0:1
TACGGGGGTATCTAATCCCGTTTGCTCCCCTGGCTTTCGCGCCTCAGCGTCAATACCGGTCCAGGATGCCGCCTTCGCCACCGGTGTTCCTCCAGATATCTACGCATTTCACCGCTACACCTGGAATTCCACATCCCTCTCCCGGATTCGAGCCTGCCAGTCTCGGACGCAGTTCCCGGGTTGAGCCCGGGGATTTCACGTTCGACTTAACAGGCCACCTACGCGCCCTTTACACCCAATAGCGTCT
+
9BCCCDGGEGGGGGFFG9FEGCAFGGGGGGEGGGDGFFGGGGGDGGGFGGGGGEFFGGEEGFFGFGGGGF>FFGCGFFEFEGGGCEFFGGGGGGGG@FGGDGG@CCC:ED99FGGFGGGGGGG,BDFGGGGFGGGBFFGD?GGFG5;599ECGGGFFCF><C*?C57EFGFF>?FBFBG4<*7>4<EFDCC>>=CF@EF?DFF<:?:(:9<A7?FEBGF<>7(77EBD9<05AA28C:((5<),86:
@M00200:205:000000000-AKKM3:1:1101:12298:4727 2:N:0:1
TACTAGGGTATCTAATCCTGTTTGCTCCCCACGCTTTCGAGCCTCAGCGTCAGTAATGGACCAGTATGTCGCCTTCGCCACTGGTGTTCTTCCGAATATCTACGAATTTCACCTCTACACTCGGAGTTCCACATACCTCTTCCATACTCAAGATAGCCAGTATCAAAGGCAATTCCAAGGTTGAGCCCTGGGCTTTCACCTCTGACTAAACTATCCGCCTCCGCTCACTTTATACCCAATAGAGTCTAGA
+
CCCCCGGGGGGGGGGGGGGGGGGGGGGGGGGGGGGGGGGGGGGGGGGGGGGGGGGGGGGGGGGGGGGGGGGGGGGGGGGGGGGFGGGGGGGGGEFGGGGGGGGGGGGGGGGGGGGFGGGGFGGGGGGGGGFGGGGGF?GFFGGFGFFFGDGDFFGFFGGFFGBGFFGGFF?DFFFFFB?FFFGD6@DDFGF?F8@6FEGFEF@<7:6;@EEE*CFDAFF))):99C*5==6*:EC4?E@B>6*0/5C<4*
@M00200:205:000000000-AKKM3:1:1101:15560:4732 2:N:0:1
TACCGGGGTATCTAATCCTGTTTGCTCCCCACGCTGTCGCGCCTCAGTGTCAGCAACTGCCCAGCTAACCGCCTTCGCCACCGGTGTTCTTCCGGATCTCTACGCATTCCACCGCTACACCCGGAATTCCATTAGCCTCTACAGTGCTCGAGCAACCCAGTATCAGTGGCCGACTCGTCGTTAAGCGACGAGCTTTCACCATTGACTTGGGTCGCCACCTACGCGCCCCTTATACCCCATAGTGTCGAGA
+
CCCCCGGGGGGGGGGGGGAFGGGGGGGGGGC:FGGCGGGG>FGGGGGGEEGGC8<@FCGCGGGGGGGGGGGGGGGGGGGGGGGGGGGGG=FGGGGGEEFGGGGGGEGGAEFGGGGAGGFGG=EGGGGGGF8=+EDGDFGFFGGFDBDCD>EDGCFFFGGFG?7D7FCCFGFA>=A?/;9?CEGGFG558C5)):=CAEG337E<EF<C@@(6;>GE07FB??<)-:>>)187))-6+((48?)-6),414
@M00200:205:000000000-AKKM3:1:1101:7435:4738 2:N:0:1
TACGCGGGTATCTAATCCGGTTCGCTCCCCTAGCTTTCGCGCCTCAGCGTCAGGAGTGGCCCAGCCATCCGCCTTCGCCACCGGCATTCCTAGCGATATCTGCGCATTTCACCGCTACACCACGAATTCCACCCTCCTCTCCCGCACTCTAGCCGACTGGTTTCGGGTGACCTATCGAGGTTGAGCCTCGCGCTTTCCCACCACACCTTCCCGGCCGCCTCCCCGCGCCTTATAACCAGTCGAATCCAGA
+
-AC<@C@CGGGGGGGGGGGGFE777:FGGG@<,CE<EF:CFGEGGGGGGDFF@C8@F,C:FFDFG<EADCFCEGEGDEC@@FEE>=BABE,9?F+>F7=F4=E7F+@@FFFGGEGEGGGGG8+@:+>6EEGG6@+4@*A:*@C5+**)*3@+,;5*****5@BG)6),2*2*+*+*/)1:<956;E7);57))2=D6)3-4:?(.(,3)((.41:=077(-.(7(2)1/9(.).44@,4<7(-(),.).)
@M00200:205:000000000-AKKM3:1:1101:15760:4742 2:N:0:1
TACACGGGTATCTAATCCTGTTTGCTCCCCACGCTGTCGCGCCTCAGCGTCAGCCACAGCCCAGCGGGCCGCCTTCGCCACCGGTGTTCTTCCGGATCTCTACACATTTCACCGCTACACCGGGAATTCCAGTCTCCTCTGCATCCCTCAAGAACGGCAGTATCGGCCGACTCTCCTCGGTTGAGCCGAGGGATTTCACGACCGACTCGCCATCCCGCCTACGCGCCCTTTACGCCCAGTAGAGTCG
+
CCCCCGGGGGGGGGGGGGGGGGGGGGGGGGG@GGGGGGGGGGGGGGGGGGGGGGGGGGGGGGGGGGFGGGGGGGGGGGGGGDGGGGGGGGGGGGEFGGGGAEFGGGGGGGGGGGGFGGGGGGGGGGGGGGGFGGGGGFGFFGGFGFGFFFFGGFFDFCDFFGFGA**:?EA>BEFABFGFEGDCFFGF3CEADGF4@AGF?FF>9B0:?>F6:?GGFGFF?B07;GFG)97<<6?BG:282).).<(
@M00200:205:000000000-AKKM3:1:1101:18693:4745 2:N:0:1
TACTCGGGTATCTAATCCTGTTTGCTCCCCACGCTTTCGCGCCTCAGCGTCAGTTGTCGTCCAGTTGGCCGCCTTCGCCACCGGTGTTCTTCCCAATATCTACGAATTTCACCTCTACACTGGGAATTCCACCAACCCCTCCCACACTCCAGTCCCGCCGTATCGGATGCAGTTCCCAGGTTGAGCCCGGGCCTTTCACATCCGACGAACAGGACCGCCTACGCGCCCTTTAAGCCCAATAGAGTCT
+
CCC8CFGGGGGGGGEGGGGGGGGGGGGGGGCBFGGGGGG,@FGGGGGFEGGGGG9FG,CFGCFGG,C8EFGGEGGGGGGGG@FGGGGGGFGG,A<FDGGGGGFG7@FGGGGG,@FFDGCDDE,EG8>DGGGA==+@E*@=BC8?D5?DGFGG,=F6A8>5EDBG5*;EFG*1@@FFF*;5@A7CAEGF**:*:ECFFCGF4>@9@F0((6((/(=A(2>D1<BF(:DGCC?2)665F661).)::>4
@M00200:205:000000000-AKKM3:1:1101:9781:4756 2:N:0:1
TACCGGGGTATCTAATCCTGTTTGCTACCCACGCTTTCGTGTCTCAGTGTCAGTTCAGGCCCAGGTGATTGCCTTCGCCATCGATGTTCCTCCCGATATCTACGCATTTCACCGCTACACCGGGAATTCCGTCACCCTCTACCGAACTCTAGCTTCCCAGTATCGACTGCAATTCCCAGGTTGAGCCCAGGGATTTCACAACCGACTTAGGGAGCCACCTACACACGCTTTAAGCCCAGTAGAATATAGG
+
CCCCCGGGGGGGGGGGGGGGGGGGGGGGGGGGGGGGGGGGGGGGGGGGGGGGGGGGGGGGFGGGGGGGGGGGGGGGGGGGGGGGGGGGGGGGEFG?@GGGGGG?FDEFEDDFGGGDGGGFEGGDFGGGGGGGGGGGGFGBFFFBGFGFGFGFGGGFFGGFGGFC>DCE?EF@9>AAFF?CGEGGFGF5AGCDF6@DFEFC=)<==ABF>EF239CEEGFF;;/)7A)5*:7<))/(4(6/79))))..))
@M00200:205:000000000-AKKM3:1:1101:17881:4757 2:N:0:1
TACTAGGGTATCTAATCCTGTTCGCTCCCCACACTTTCGCTCCTCAGCGTCAGGTCATTCCCAGAGAACCGCCTTCGCCACCGGTGTTCCTCCTGATATCTGCGCATTTCACCGCTACACCAGGAATTCCGTTCTCCCCTGAATACCTCTAGTCTGCCCGTATCGGAAGCAAGCGCCGTGTTAAGCACGGCGTTTTCACTCCCGACGCGATAAACCGCCTACGAGCCCTTTAAACCCAGTAGAGTCT
+
CCCCCGGGGGGGGGGGGGGGGGGGGGGGGGGF>FGGGGGGGGGGGGGGGGGGGGEFGFGGGGGGGGGGGFGGGGGGGGGGEGGGEGGGGGGGGGGGGGGGGGGGGGGGGGGGGGGF8FGGGGCEDFFDEGGACFFGGFEBDD8DDFGEGFDF@FGFBFGFGGDDABDGEFA5C5:*95CEGG>CBC95A>?5:EGCCCGEFF06:21(43(6:6FEFGD:0:67(2<FC*:A2)4:E6(.))))-5-
@M00200:205:000000000-AKKM3:1:1101:14924:4762 2:N:0:1
TACAAGGGTATCTAATCCCGTTCGCTACCCTGGCTTTCGTGTGTGAGCGTCAGGTGAGGGCCAGTGCGCTGCCTTCGCCTTTGGTGTTCCCCACGATATCAACGGATTTCACCCCTACACCGTGAGTTCCACGCACCTCTCCCTACCTCTAGTCATGCCGTTTCGCTCGCGAGCCGTAGGTTGAGCCCACGGATTTAACGAACGACTAACATGACCGCCTTGACACCCTTTATACCCAATAGAGTCTAGA
+
CCCCCGGGGGGGGGGGGGGGGGGGGGGGGGGGGGGGGGGGGFDFFFGGGGGGGGAFGGGEGGGGGGGGGGGGGGGGGGG7FFGGGGGGGF9FGEEEGGGGGGGGEGGGGGGGG?EFGGGGGDGFGCFCFGGGGGGGGFGFFGGBGFGEGFF?,?FDFGF>CC5=8?::5CB=BFAEDECAFCF4;DGFFGGFFGDDFEG2=DF>1:198@@F@EFGBGB??3<?AG;D7<:444<5C<(2:2<9<B4)-6
@M00200:205:000000000-AKKM3:1:1101:9940:4762 2:N:0:1
TACGCGGGTATCTAATCCCGTTCGCTCCCCTAGCTTTCGCGCCTCAGCGTCAGTGTCGGCCCAGCAACCCGCCTTCGCCGCAGGTGTTCCTCTTGATATCTACGCATTTCACCGCTACACCAAGAATTCCAGTTGCCCCTTCCGCACTCTAGCCCCGCAGTATCAGTTGACCTTTCCGAGTTAAGCTCGGAGATTTCACAACTGACTTGCGGAGGCCGCCTACGCCCCCCTGAAACCAAATAGCGTCT
+
CCCCCGGGGGGGGGGGGGGGGGGGGGGGGGGGGGGFGGGEGGGGGGGFGFEEGGGGGGGGGGEGGGGGGGGGGGGGGGGGGGGCFGFEGGGGGGGGGGGGGGGGFGGGF;DCECE>DGFGGGFGGGGGGFGFGGGF@6DDFFGFGFGFFFG?B>>B**;?EF4FFFFGFGFFFFFFFD56F?8=@?=FFDEF)=9C6?FE):3(7;@EFF>(49*::3>212:>1*)97)32(58<F18:324-((3-
@M00200:205:000000000-AKKM3:1:1101:13493:4765 2:N:0:1
TACTGGGGTATCTAATCCCGTTTGCTCCCCTGGCTTTCGCTCCTCAGCGTCAATGCCGGTCCAGGATGCCGCCTTCGCCACCGGTATTCCTCCAGATATCTACGCATTTCACCGCTACACCTGGAATTCTGCATCCCTCTCCCGGATTCAAGCCAACCAGTATCAGACGCAGTTCCCAGGTTGAGCCTGGGGATTTCACGTCTGACTTAGTTGGCCGCCTACGAGCCCTTTACGCCCAGTAGACTCT
+
CCCCCGGGGGGGGGGGGGGGGGGGGGGGGGGGGGGGGGGGGGGGGGGGGGGGGGGGGGGGGGGGGGGGGGGGGGGGGGGEGGGGGGGGGGGGGGGGGGGGGGGGGGGGGGGGGGGFGGGFGGGGGGGGGGGGGEGGGFGDFGGDGFCAGFGDFDFFFGGFGGDGFFG89EDFBFFF5AF>CCFGFGFFF5CDDGGGFFGDFFD9:AECEE<56=FFBGF?<DF>6C>FFD;<602(466@)6>))56
@M00200:205:000000000-AKKM3:1:1101:14195:4771 2:N:0:1
TACTGGGGTATCTAATCCTGTTTGCTCCCCTAGCTTTCGTGCCTCAGTGTCAGGAGTCGTCCAGAGACTCGCCTTCGCCACCGGTGTTCCTCTCGATATCTACGCATTTCACTGCTACACCGAGAATTCCAGTCTCCCCTCCGACCCTCGAGCCGGATAGTATCCAATGCCATTTCCGAGTTGAGCTCGGAGATTTCACATCAGACTTACCCGACCACCTACGAACCCTTTATGCCCAATAGAGTCT
+
CCCCCGGGGGGGGGGGGGGGGGGGGGGGGGGGGGGCFGGGGGGGGGGGGGGGGGGGGFGDGGGGGGCFFFFGGGGGGGGGGGGGGGGGGGGG9FEGGGGGGGGGGGGEFGFGFGFFGGGFGGGGGGGGGGGGFF?FG?EDEGGA=?GDDBEGGC=5@ECDFF*=;F6,;DA=BA+CCADEGGG>CC,0*;99*1,B+6CAC@BEF==5*070(-=E@GFFE@;)/:>D9>@C)99<GF<DE3))1/)
@M00200:205:000000000-AKKM3:1:1101:17025:4809 2:N:0:1
TACTGGGGTATCTAATCCCGTTTGCTCCCCTAGCTTTCGCGCCTCAGCGTCAGTGTCGGTCCAGGAAGCCGCCTTCGCCACCGGTGTTCCTCCGGATATCTACGCATTTCACCGCTACACCCGGAATTCCGCTTCCCTCTCCCGAACTCAAGTCTCGCAGTTTCTCTCGCAGTTCCTCAGTTAAGCCGAGGGATTTCACGTGAGACTTACGAAACGGCCTACGCGCCCTTTACACCCAGTTGAGTCTGGAT
+
CCCCCGGGGGGGGGGGGGGGGGGGGGGGGGGGGGGGGGGGGGGGGGGGGGGGGGGGGGGGGGGGGGGGGGGGGGGGGGGGGGGGGGGGGGGGGGEGGGGGGGGGGGGGGGGGGGGBDFGGGGEGGEGGFGGGDGGGGFGFFGGDCBGFGFGC,5??AEGFGDEC;B9C@CADEEFFFFGFGG>FFFFEDDGBEGGFFC,28<214<3<CEF?17CC;3A(:61)(:09/9:FAAF:E?25)-..:AA)())
@M00200:205:000000000-AKKM3:1:1101:25233:4826 2:N:0:1
TACGCGGGTATCTAATCCCGTTCGCTCCCCTAGCTTTCGCGCCTCAGCGTCAAGAATGGGCCAGGTAGTCGCCTTCGCCACTGGTGTTCCTCCCGATATCTACGCATTTCACCACTACACCGGGAATTCCACTACCCTCTCCCACCTTCAAGCCGATCAGTTTCCGATGCAGTTTCCCAGTTGAGCCGGGAGATTTCACATCGGACTTGACCAGCCGCCTGCGCGCTCTTTAAACCCAGTAGAGTCT
+
CCCCCGGGGGGGGGGGGGGGGGGGGGGGGGGGGGGGGGGGGGGGGGGGGGGGGGGGGGGGGGGGGFFGGGGGGGGGGGGGGGGGGGGGGCFGGGGGGGGGGFGGGGGGGGGFGGGFGFCDGGGGGGGGGGFGGGG@E58D?FGFGFGFGFAFGGGFFGGFCGFGFED8>GBEAEFFFFFFGFGGFGFBE855?FFG=):5?;DFDFFEEF@EFDGGFGF6(40>>GD77>A2)63:5(,.6:AA:B)
@M00200:205:000000000-AKKM3:1:1101:10921:4827 2:N:0:1
TACTGGGGTATCTAATCCCGTTCGCTCCCCACGCTTTCGCGCCTCAGCGTCAGGGCCGACCCAGAGTGCCGCCTTCGCCACGGGTGTTCCTCCTGATCTCTACGCATTTCACCGCTACACCAGGAATTCCACACTCCTCTATCGCCCTCAAGAAGCGCAGTTTGCAGCCACCCTCCCCGGTTGAGCCGGGGGCTTTCAGGCCACACTTACACTTCCGCCTACGCGCGCTTTAAACCCAATAGAGTCTAGA
+
CCCCCGGGGGGGGGGGGGGGGGGGGGGGGGGGGGGGGGGGGGGGGGGGGGGGGGGGGGGGGGGGGGGGGGGGGGGGGGGGGGEFBFFGGGGGGGGGCGGGGGGGGGGGGGGGGGGFGGGGGGGGGGGDGGEFGGGGGFGFFGGFGFGFGFGGGGGF>8?AEGEG@FFGFFFDF9FFFFG>F=CFFGGFFGGFEGFGF<FDFF?371<AFAAFAFGGFDB<08(56C>D1*4<AAF?GB?FF):A<8<42:
@M00200:205:000000000-AKKM3:1:1101:23428:4829 2:N:0:1
TACACGGGTATCTAATCCCTTTTGCTCCCCACGCTTTCGTGCCTGAGCGTCAGCAATTGTCCAGGTAGCCGCCTTCGCCTCTGGTATTCCTCATGATATCTACGCATTTCACTGCTACACCATGAATTCTGCTACCCTCTCCAATGCTCTAGCCATGTAGTTTGAGGTGCAATTCCGGGGTTAAGCCCCGGGCTTTCACGCCTCACACACTTGGCCGCCTGCGCACCCTTTAAACCCAGTAGAGTCT
+
CCCCCGGGGGGGGGGGGGGGGGGGGGGGGGGGGGGGGGGGGGGGGGGGGGGGGGGGGGGGGGGGGGGGGGGGGGGGGGGGGGGGGGGGGGGGGGGGGGGGGGGGGGGGGFGGGGGFGGGGGGGGGGGFGGGGGGGFGFGFFFFFDFGEGFGGGGFFFFGFGGDFBFC@DGFFFEFFFDGBFEGGFGGFBGGEFGGGFFGD@C5)>@EF2ABEFEFFBGF2>B@E>GAD3C;EEFA(=7;@F?E3736
@M00200:205:000000000-AKKM3:1:1101:12112:4834 2:N:0:1
TACCGGGGTATCTAATCCTGTTTGCTCCCCACGCTTTCGCGTCTCAGCGTCAGTAACGTCCCAGCGAGCTGCCTTCGCCACTGATGTTCCTCCCGATATCTACGCATTTCACCGCTACACCGGGAATTCCACTACCCTCTCCCATACTCTAGCTGAGTAGTATCGACTGCAATTCCCAGGTTAAGCCCAGGGCTTTCACAATCGACTGACTCAGCCACCTGCGTGCGCTTTAAACCCAATAGACTCT
+
CCCCCFGGGGGGGGGGGGGGGGGGGGGGGGGGGGGGGGGGGGGGFGGGGFEGGGGGAFGGGGGGGGGGGGGFFGGGGGGGG8FGGFGGGGGGGCFDEDEGGGGGGGCFGFGGGGGDGGGGGEGGGGGGGGGGFGGGGFGFFGGFCDGCFFGFA7?6?DFFFGFGAFG8?FFEFFFFFFCFFF:>6D,:AGC>>?FFFAFCBF@=DF?=6@8E=:CC=FF8@;>)/=8D<D26CC@@GBB0)-<)..4
@M00200:205:000000000-AKKM3:1:1101:13394:4840 2:N:0:1
TACCCGGGTATCTAATCCTGTTTGCTCCCCACGCTTTCGCGTCTCAGCGTCAGTAACGTCCCAGCGAGCTGCCTTCGCAATTGGTGTTCCTCCTGATATCTGCGCATTTCACCGCTACACCAGGAATTCCACTCGCCTCTTCCGTACTCTAGCCCGACAGTATCCACCGGCTTTCGAGGGTTGAGCCCCCGACTTTCACAGCGGACTTACCGGACCGCCTACACGCGCTTTACACCCAGTAGCGTCT
+
CCCCCGGGGGGGGGGGGGGGGGGGGGGGGGGGGGGGGGGGGGGGGGGGGGGGGGGGGGGGGGGGGGGGGGGGGGGFGGGGGGGGGGGGGGGGGGGGGGGGG;CEGGEGGGGGGGG>DGFFFFCCDEGGGGGFFGFGEEGBDGGFGFGFGFGFGGDDFGGFGG@@EFGGFGEFF@FDFACDGFGC>D4*:CE>DEECF<E?EFF0(,(7CA@DFFGGBDFF?7>?0:.9)>2<A42:E?0.<>)32?<
@M00200:205:000000000-AKKM3:1:1101:22639:4852 2:N:0:1
TACTGGGGTATCTAATCCCGTTCGCTACCCTAGCTTTCGTACCTCAGCGTCAGAAGAGACCCAGTCAGCCGCTTTCGCCACCGGTGTTCCTGATGATATCAACGCATTTCACCGCTCCACCATCAGTTCCGCTGACCCCTGTCTCCCTCAAGCCATGCAGTATGAAGCGCAGTTCCTCGGTTGAGCCGAGGGATTTCACACCCCACTTACATGGCCGCCGACGCACCCTTTAACCCCAATAGAGTCTAGCC
+
CCCCCGGGGGGGGGGGGGGGGFGGGGEGGGGGGGGGFGGFGGGGGGGGGGGCEGGFGGGGGGFGFFGGGGGGCFFGGGFEGG@CG7FEGGGGGEEFCFGGGDFGGGGGGG9FFCGFGGGGFFGGGGGGGGCGGGGGGFGDDDGBGFGFGFGDEFFF*@8FG7E@D;FD5+*)03?C180@F8>C?FG5??:9@79;@*::B(((05:B=E484(:C9DB((6(068)9/98A:)-3;01(.:).)-).))(
@M00200:205:000000000-AKKM3:1:1101:6444:4854 2:N:0:1
TACTGGGGTATCTAATCCTGTTTGCTCCCCACGCTTTCGTGCATGAGCGTCAGTGTTGGCCCAGAAGGCTGCCTTCGCCATCGGTGTTCCTCCACATCTCTACGCATTTCACCGCTACACGTGGAATTCCACCTTCCTCTGCCACACTCGAGCCACGTAGTTTCGAGCGCAATTCCCAAGTTAAGCTCGGGGATTTCACACTCGACTTGCGCGGCCACCTGCGCACACTTTCAGCCCAGTCGCGTCTAGAC
+
CCCCCGGGGGGGGGGGGGGGGGGGGGGGGGGGGGGGGGGGGGGGGGGGGGGGGGGGGGGGGGGGGGGGGGGGGGGGGGGGGGGGGGGGGGGGGGGGGGGGGGGGGGDGFGGGFEEEGGGGGGGGGGGGGAFGGDGGGFGFFGGFGFGFGFFGDGGFDFGFEGCGDFF>BC>AEEFFFFGFGGGC?AA6ADGBFGCG+/=E>=BB=>D?3C@>>BGEFGF1=@6:(*);>*))-640A(.(),(,-7??><)
@M00200:205:000000000-AKKM3:1:1101:9312:4861 2:N:0:1
TACTAGGGTATCTAATCCCGTTCGCTCCCCACGCTTTCGCGCCTCAGCGTCAGTCCTCCCCCGGAGCGGTGCCTTCGCCATCGGTGTTCCCCCTGATCTCTACGCATTCCACCGCTACACCAGGGATTCCCCGCTCCTCTGAGAGACTCCAGCCGACCAGTCTCCGCTGCCGTCCCGGGGTTGAGCCCCGGGCTTTCACAGCGGACTTAGCCGGCCGCCTACGAGCCCTTTACACCCAGTAGAGTCT
+
CCCCCGGGGGGGGGGGGGGDFGFGEGFB<CFGGGGGGGGGGGGCFG8EGGGGGGGAAFFG7@C@@CGGGGGGGGGGGGGGGGGG:CFFG9@?:FFFGGGGGGFFFGEFGGGGGGGFGGGGGGFEGGGGGGFFDC+CEFG79A9+@FFFG6@CGGGFE>DFGGAC>5>EE*9>D@A4?8CBCCD6;C:5>C53.55FF<EFF:;7;>6?>>FF>BCE><>0:81)(:BF**2:)457:(.())4)).6
@M00200:205:000000000-AKKM3:1:1101:4893:4875 2:N:0:1
TACACGGGTATCTAATCCTGTTTGCTCCCCACGCTTTCGTGCATGAGCGTCAGTGTTGGCCCAGGAGGCTGCCTTCGCCATTGGTGTTCCTCCACATCTCTACGCATTTCACCGCTACACGTGGAATTCCACCTCCCTCTGCCACACTCGAGCCCCGTAGTTTCGAGCGCAATTCCCACGTTAAGCCCGGGGATTTCACACTCGACTTGCGAGGCCACCTGCGCACACTTTCAACCCAATACAGTCT
+
BCCCCGGGGGGGGGFFFGGGFG@FGGGGGGFGGGGGGGGGGGGGGGGGGGGGGGGGG@FF,CBF<F@CEGGGGFCFGGEGGCCFGGGGGGFF:AFEGGGGGGGFFGCCGGGGDEGEGG?F>DFGG99DFGFGGGGGGFGFFGG5FFGFGFF6EGGEE>D>@DDF=F6=AEE):*=?AF*06@**<EFFE4:?BEF?FFGFB3((82/(.;;61(8C?GF;E@FFFGFG0:2).-6<C83:2).))).
@M00200:205:000000000-AKKM3:1:1101:8771:4878 2:N:0:1
TACTGGGGTATCTAATCCCGTTTGCTCCCCTGGCTTTCGTGTCTCAGCGTCAGCACACTCCCAGCTACCTGTTTTCACCATTGGCGTTCCAAATGATATCTACGCATTTCACCGCTCCACCATTTGTTCCGGTAGCCCCTAAGTGGCTCAAGACACCCAGTATACCGAGCAGTTCCACGGGTGAGCCGTGGGATTTCACAAGGTACTTAGGCATCCGCCTACACACGCTTTAAACCCACTAGAGTCT
+
CCCCCGGGGGGGFGAGEFFGFGCFFD@FGEDCDEFGGGEFGFGGEFEFEGECCFGGCGEGGCFGGGGGGGFGA5FGFF<FFFCECFBFGCD?:<FFGGG;;EEEGGEGGGGGCE8>D@8A@FAF<EGEGGGG=CDGD98)0@?FDDCDGBFDD=DF?C?*3B7DD2=CDGEB+*+398?5@49+6D:0*<C*0,,AA*;*6@B:6A;**1:6@BFF>4B9>7(;>E6<*2/)9).6*3?1(443<A)
@M00200:205:000000000-AKKM3:1:1101:11899:4901 2:N:0:1
TACACGGGTATCTAATCCTGTTTGCTCCCCACGCTTTCGCGCCTCAGCGTCAGAACCGGACCAGTAAGCCGCCTTCGCCACTGGTGTTCTTGCGAATATCTACGAATTTCACCTCTACACTCGCAGTTCCACTTACCTCTTCCGGTCTCAAGCTCTACAGTATCGAAGGCAATTCTGTGGTTGAGCCACAGGCTTTCACCCCCGACTTATAAAGCCGCCTACGCCCCCCTTACACCCAATCGAGTCTAGAC
+
CCCCCGGGGGGGGGGGGGGGGGGGGGGGGGGGGGGGGGGEGGGGEFEGGGGGGFGG8FGDGGGGGGGGGGGGGGGGGGGGGGGGGGGGGGGGGGGGGGGGGGGGG8:DDGFGGGGFGGGD,@FGGCGFGGFGGGGGGFGFFGGFDAG5DDGGEFDFDFGBFGBG95C8?FFCFFFFFFGFGFGGFCEFFCFFFGFGFCFE==B29@>9=77<C=FG@8B6?@03(=:D)9:>09<?GB:0((.(.89<A4)
@M00200:205:000000000-AKKM3:1:1101:10298:4905 2:N:0:1
TACAAGGGTATCTAATCCTGTTCGCTCCCCACGCTTTCGCGTCTCAGCGTCAGTACCGTACTAGAGAGCCGCCTTAGCCACGGGTGTTCTTCCTGATATCTGCGCATTTCACCGCTACACCAGGAATTCCACTCTCCTCTTCCGGACTCTAGCCAGACGGTTTCCATCGACGTCTAGAGGTTGAGCCTCTAGTTTTCACAACGGACATGTCTGGCCGCCTACACGCTCTTTAAACCCAATAGAGTCT
+
CCCCCGGGGGGGGGGGGGGGGGGGGGGGGGGGGGGGGGGGGGGGGGGGGGGGGGGGGGGGGGGGGGGGGGGGGGGGGGGGGGFGGFFGGGGGGGGGGGGGGGGGGGGGGGGGGGGAGGGFGGGGEEFGGGGGGGGGGFGCFGGFGADFGFGGGGGFFGG>ECAGCFF<??BFFFFFCAGFGGGGFGF49FG>BEFGFFGEB@FFD@(8>9EEC:EF9DD<?FFFDE:C*;CFC98=C??7)624)..
@M00200:205:000000000-AKKM3:1:1101:26217:4910 2:N:0:1
TACTAGGGTATCTAATCCTGTTTGCTCCCCACGCTGTCGCGCCTCAGTGTCAGCAAGAGCCCAGCAGGCCGCCTTCGCCACCGATGTTCTTCCCGATCTCTACGCATTCCACCGCTACACCGGGAATTCCACCTGCCTCTACTCTGCTCGAGCCTGACAGTTTAGGAGGCAGCCTCGCGGTTGAGCCCCGAGATTTCACCCCCTACTTACCAGGCCACCTACGCGCCCTTTATACCCCATAGAGTCTAGA
+
CCCCCGGGGGGGGGGGGGGGGGGGGGGGGGGGGGGGGGGGGGGGGGGGGGGGGGGGGGGGGGGFGGGGGGGGGGDGGGGGDEEGGGGGGGGGGGGGGGGGGGGGGGGGGGGGGEGFGGGGGGGDGGFFFCCFF?FGGFGEFGFDDB?7D5EDGGGFAFGF92*CEFG6BE5=B89??BGFGGGCA8C):DDBA=,BBEFF69>>;?EEEF;E;?GD;GF8(6;:9EDG5C2)6:4<C,23(8A<<AD<<9
@M00200:205:000000000-AKKM3:1:1101:10455:4932 2:N:0:1
TACGGGGGTATCTAATCCTGTTTGCTCCCCACGCTGTCGCGCCTCAGTGTCGGCAACTGAGCTCTTGCGAGCTCACCCCCCAGCAGACCGCCTCCGCCACTGGTGTTCATACGGATCCATCCGCATTCCACCGCTACACCCGGAAGTCCAACCGCCTCTACGGAGCCCAAGCAACTCCTTTGACACGGCCGATCTTGACCTGCAACTCAGCCTTCCACCAACGCCTCATTAACACACCAACTCCCCCTTC
+
CCCCCG@GB@FGFAEDEEEFEECFF@6CF;@B@FGGGFGG7@FBBEE,CC@,8@+8,6C659<,<?<,+++@>=,?F,>FE=?8,E<<A7+@C7A7@4+@=,,9,,3,3,,:,@+*=,,,,,8>+6C7=;<@96+3:*:)3**3**3*28,;*3;45:*/1/(*0)1*.*.(.(;)8)*/,<+1+0*0)/*.0**:6)+)-(.().(.-40.()+2)::0(4(0(*.*2*))-).2;:((,(.),-((,(
@M00200:205:000000000-AKKM3:1:1101:8897:4945 2:N:0:1
TACTAGGGTATCTAATCCTGTTTGCTCCCCACGCTTTCGCGTCTCAGCGTCAGTCGCCGTCCAGAAGGCCGCCTTCGCCACCGGTGTTCCTCTCGATATCTACGAATTTCACCTCTACACCGAGAATTCCGCCTTCCTCTCCGGGACTCCAGCTCGGCAGTTTCGAGTGCACTTCCTGGGTTGAGCCCAGGGCTTTCACACCCGACTTGCCGAGCCGCCTACACGCGCTTTAAACCCAATAGAGTCTAAA
+
CCCCCGGGGGGGGGGGGGGGGGGGGGGGGGGGGGGGGGGGGGGGGGGGGGGGGGGGGGGGGGGGGGGGGGGGGGGGGGGGGGGGGGGGGGGGGGGGGGGGGGGGGGGGGGGGGGGFGGGGGGGGGGGGGGGGGGGGGFGFFGGDGEGFGFC=EDGFFGGFGGFGFFGFFGFFFBFFFFGFG57@FGC?FFGBFFG<FEGFE59606B7<3;BFFGGFGF?:727(*09)114<-5:E?(,8>2AAB4)).
@M00200:205:000000000-AKKM3:1:1101:11226:4949 2:N:0:1
TACAAGGGTATCTAATCCCGTTTGCTACCCTAGCTTTCGTCCCTGAGCGTCAGTAATGAGCCAGTTAAGCGCCTTCGCGACTGGTGTTCCTCCCGATCTCTGCAGATTTCACCCTTACACCGGGAATTCCCTTAACCCCTCTCATACTCTAGTCTGGAAGTTTCGAATGCAGTTCCACAGTTGAGCTGTGGGATTTCACATCAGACTTTCCAAACCGCCTACGGACCCTTTAAACCCAGTAGAGTATAAAT
+
CCCCCGGGGGGGGGGGGGGGGGFGGGFGGGGGGGFGGGGGGGGGCGGDGEGGGGGGGFFGGGGGGFGGGGGGGGGGGGGDGGGGGGGGGGGG8CFGG:DFGFGFGGGGGEFGFFFFGGGGGGGGGGGGGC99DFCF=:CDFD8FFFGEGBFF@DDFFG8DFFEDAFDCFGF5FFF9BFD5FFGGA?FFAFFDFGCC>7EEFF:=@@@A*;:;**>;24@)752)-=::C4B*@EADD60;9.9))/1))1)
@M00200:205:000000000-AKKM3:1:1101:20992:4952 2:N:0:1
TACGCGGGTATCTAATCCTGTTCGCTACCCACGCTTTCGTGCCTCAGCGTCAGTGTCGGGCCAGTTGACCGCCTTCGCCACTGGTGTTCTTCCAGATATCTACGCATTTCACCGCTACACCTGGAATTCCATCAACCTCTCCCGAACTCAAGAACAGCAGTATCAACGGCAGTTTCACGGTTGAGCCGTGAGATTTCACCACTGACTTACTGTCCCGCCTACGCACCCTTTATACCCAATAGAGTCTCGAT
+
CCCCCGGGGGGGGGGGGGGGGGGGGGGGGGGGGGGGGGGFDEGGGGGGGGGGGGGGGGGGGGGGGGFGGGGGGGGGGGGGGGGGGGGGGGGGGGGGGGGGGGGGGGCGGGGGGGGFGGGGGGGGGFFGGGFA9=DGGFCEFGFBGFGBGFGGFG?FFCGFEFF7CF6CBDEAF*BA9F7AFEGGFFGAEDGD6,<8BCFB35==<E@)6>?C?EFG9GEF(=@53EFGF7:AFA<4<48B,-:<:<2-8:(
@M00200:205:000000000-AKKM3:1:1101:12220:4967 2:N:0:1
TACTGGGGTATCTAATCCTGTTTGCTCCCCACGCTTTCGTGCATGAGCGTCAGTGCTAGCCCAGGAGGCTGCCTTCGCCATCGGTGTTCCTCCACATCTCTACGCATTTCACTGCTACACGTGGAATTCCACCTCCCTCTGCCGCACTCCAGCCTCGCAGTCACAAGCGCAATTCCCAGGTTAAGCCCGGGGCTTTCACACCTGTCTTACGAGACCGCCTGCGCACGCTTTAAACCCAATAGCGTCTAGA
+
CCCCCGGGGGGGGGGGGGGGGGGGGGGGGGGGGGGGGGGGGGGGGGGGGGGGGGGGGGFGGGGGGGGGGGGGGGGGGGGGGGGGGGGGGGGGGGGGGFGGGGGGGGGGGGGGGGGFGGGGEFGGGGGGGGGGGGGFEFGFFGGFGFGFGFGGCGGFFGGEEGEFFFGGFGDFFFFFFFGFGGGGFGGFFGE>BGG*;AFE4=@B>=CCEC>BF=EG>GF?1=@>>EEGGCFF9>A(;<6::44046:B4<
@M00200:205:000000000-AKKM3:1:1101:17799:4984 2:N:0:1
TACCCGGGTATCTAATCCTGTTCGCTACCCACGCTTTCGCTCCTCAGCGTCAGGTAAGGCCCAGAGAGCCGCCTTCGCCACCGGTGTTCCTCCTGATATCTGCGCATTCCACCGCTACACCAGGAGTTCCGCTCTCCCCTGCCTACCTCTAGTCTGCCCGTATCGGAAGCAGGCTCGCAGTTGAGCTCCGAGCTTTCACTCCCGACGTGACGACCCGCCTACGAGCCCTTTCAACCCAGTAGACTCT
+
CCC@CGGGCGFGGGGGGGAFFGFGGGFGFGGGGGGGGGGGGGGGGFGGGGGEDGGFF,@FGGDFGGG,DFGEEGGGCFGGGGDGGGFGG,@FE,AFGFGGFGF+CGGG,CFFGGEFGGGGG6EEGGGGEGD>6C@EA?EDFGGFCFGFG6FGD?=DBDG>ED@D=9+@?:9=55*;4*/*1=C7AF=AFGC5)*,B?5F75((6(62:D71;1(:*-571(3:)3C)/*2).6).(;(489B9)),-
@M00200:205:000000000-AKKM3:1:1101:19192:4985 2:N:0:1
TACAAGGGTATCTAATCCTGTTCGCTCCCCACGCTTTCGCGTCTCAGCGTCAGTACCGTCCCAGAGAGCTGCCTTCGCCATTGGTGTTCTTCCTGATATCTGCGCATTTCACCGCTACACCAGGAATTCCACTCTCCTCTTCCGGACTCTAGCCACACGGTTTCCGTCGACGTCTGGAGGTTAAGCCTCCAGTTTTCACAACGGACCTGTTTGGCCGCCTACACGCTCTTTAAACCCAATAGAGTCT
+
CCCCCGGGGGGGGGGGGGGGGGGGGGGGGGGGGGGGGGGGGGGGGGGGGGGGGGGGGGGGGGGGGGDGGGGGGGGGGGGGGGGGGGGGGGGGGGGGGGGGGGGGGGGGGGGGGGGFGGGGDGGGGGGGGFGGGGGGGFGFFGGFGFGFFFGFDDFFFGG>DGFGFEGGFGFFBAFFF5@DGGGGFGGFFGGFF7:BFEGEFFA=@B>=:8@CBDGC@G:;78@A;?>CC;CC3>A6C?(().4>F74
@M00200:205:000000000-AKKM3:1:1101:7255:4990 2:N:0:1
TACACGGGTATCTAATCCCGTTTGCTCCCCACGCTTTCGCGCCTCAGCGTCAGTTCCGGTCCAGTGAGCCGCCTTCGCCACTGGTGTTCCTCCCAATATCTACGCATTTCACCGCTACACTGGGAATTCCACTCACCTCTCCCGGACTCACGCAACGCAGTTTGGAGGGCAGTTCCTCAGTTAAGCCCAGGTATTTCACCTACCACTTGCGCATCCGCCTACGCTCCCTTTACACCCCGTAGCGTCT
+
CCCCCGGGGGGGGGGGGFGGGFCGGGGGGGGGGGGGGGGGGGGGGGGGGGGGGGGFGGGGGGGGGFGGGGGGGGGGGGGGGGGGGGGGGGGGGGFGGDFGGGGGGGGGGGGGGGGFGGGGFDGGGGGGGGGGGGGGF?FEFGGFGDGFGF,=B6=BFGDECFCDD5C5@EFF?AAAAFDFFE>:FFGAADGFFF7DFFFFFE=D@BE;:6543?GF(*:3<;75(35D*;=C)63?C(((46(3,33
@M00200:205:000000000-AKKM3:1:1101:11245:5025 2:N:0:1
TACCCGGGTATCTAATCCCGTTCGCTACCCTAGCTTTCGTGCCTCAGCGTCAGAAGAGACCCAGTGAGCCGCTTTCGCCACGGGTGTTCCTTAGGATATCAACGCATTTCACCGCTCCACCCTAAGTTCCGCTCACCTCTGTCTCCCTCGAGCACTACAGTATTGGGCGCAATTCCTCGGTTGAGCCGAGGGATTTCACACCCAACTTTTAGCGCCGCCTACGCACCCTTTAAACTCACTAGAGTCTAGA
+
CCCCCGGGFGGGGGGFGGGGGGGGG:CFGGGFGGGDFGGGGGGGGGGGGGGEGGFGGGGFFFGGFGGFGGGGG>CFGGG=CGF:@CCEAFGGGGGFAFGGFABCC>FFGGDG9C>?DFGGGGGGFGFGGGGGGEDFGFGBFGGFGFDDGEED8=DDDDFFFD@7;AGGF>5=56B8+97><CD498:ADGGEFFF*=?@<@>2(66())9CFE>E*(151:3051?@D*72<4)3.+-().)).634-46
@M00200:205:000000000-AKKM3:1:1101:14131:5034 2:N:0:1
TACCGGGTTATCTAATCCTGTTTGCTCCCCACGCTTTCGAGCCTCAGCGTCAGTAATGAGCCAGTGTGTCGCCTTCGCCACTGGTGTTCTTCCGAATATCTACGAATTTCACCTCTACACTCGGAGTTCCACACACCTCTCTCATACTCAAGACACCCAGTATCAAAGGCAATTCCGAGGTTGAGCCCCGGGATTTCCCCCCTGACTTAAATGTCCGCCTACGCTCCCTTTAACCCCAATAGAGTCT
+
CCCCCGGGGGGGGGGGGGGGGGGGGFGGGGGGGGGGGGGGGGGGGFGGGEFGGGGGGGGGGGGGGGGGGG@FGGGGGGGGGGGGGGGGGGGGGGGGGFAFFGGGG8=FAFGGGGGFGGGGGGGGGGEGGGGGGGDGGFFBDCGFFFGFGF88EFCDDBF*DD>FBFGG?DFDBFFFF>D9F8?D?FGFFGG>>9?CB*=>>5ABDF=54;@CECGF@DD=98(8;EFG;C@E?6),=7(,)1;<?;C
@M00200:205:000000000-AKKM3:1:1101:18156:5045 2:N:0:1
TACAGGGGTATCTAATCCCGTTCGCTACCCTGGCTTTCGCGCCTCAGCGTCAGAAGAGGTCCAGTGCGTCGCCTTCGCCACAGGTGTTCCTTCCGATATCAACGCATTTCACCGCTCCACCGGAAGTTCCACGCACCTCTCCCTCCCTCGAGCCTGCCAGTTTCAGCGGCAATTCTCCGGTTGAGCCGAAGTATTTCAACACCGACTTAACAGACCGCCTACGCGCCCTTTCAACCCAGTAGAGTCTAGA
+
CCCCCGGGGGGGGGGGGFGGGGGGGGGGGFGGGGGGGGGGGGGGGGGGGGGGGGGGGGGGGGGGGGGGGGGGGGGGGGGGGGGDFGGGGGGGGGGGGGGGGFCGGGGGGGGGGGEBGFFGGGGGCG8DCFGFDGGEGBFFFF,*8@8DD>EDEGDFF?CF@CCGEFGE>1@9A@AFFFGEGEGGFGFFFDCFFFGG+9+9;6;9B>90<E3<<;8*35>?6<?B6/)))*))-6::E?F:>>><:<A<>)
@M00200:205:000000000-AKKM3:1:1101:14862:5060 2:N:0:1
TACACGGGTATCTAATCCTGTTTGCTCCCCACGCTTTCGTGCCTCAGTGTCAGTGCTGGTCCAGGTGGCCGCCTTCGCAACTGATGTTCCTCCCGATCTCTACGCATTTCACTGCTACACCGGGAATTCCACCACCCTCTACCGCACTCTAGCCCGCCAGTATCCATCGCCATTCCCAGGTTGAGCCCGGGGCTTTCACGACAGACTTAACGAACCACCTACGCACGCTTTAAACCCAGTAGAGTCTAGA
+
CCCCCGGGGGGGGGGGGGGGGGGGGGGGGGGGGGGGGGGGGGGGGGGGGGGGGGGGGGGGGGGGGFGGGGGGGGGGGGGGGGFGGGGGGGFFFGGGGGGGGGGGGGGGGGGGGGGFGGGGGGGGGGGGGFGGGGGGGFFDFGGFGFGFGFGGCFGAEEGEGFCGEFFGEG>A>7C7AFG>FD>7CGG5@DCDFG=FFCGDFFFFFFFFECE?@DDE@FD@E@D5(8BGGD<4:-.:;1??4<<B<><<92
@M00200:205:000000000-AKKM3:1:1101:9935:5068 2:N:0:1
TACACGGGTATCTAATCCTGTTTGCTCCCCACGCTTTCGCGTCTCAGCGTCAGTCACCGTCCAGAGGGCCGCCTTCGCCACCGGTGTTCCTCCTGATATCTACGCATTTCACCGCTACACCAGGAATTCCACCCTCCTCTCCGGGACTCGAGTCCGCCAGTTTCCAATGCCCTTCCGGGGGTGAGCCCCGGGCTTTCACATCAGACTTAGCGGACCGCCTACACGCACTTTAAACCCACTAGAGTCAAGA
+
CCCCCGGGGGGGGGGGGGGGGGGGGGGGGGGGGGGGGGGGGFGDGGGGGGGGDGGGGGGGGGGGGGGGGGEGGGGGGGGGGGGGEGGGGGGGGGGGGFDGGGGGGGGGGGGGGGGEDGGGCFGEFFGFFFGFGEGGGF?=DFG5@?DDGFF64A:9?EGFEG=C7<FFFG*:C5AF>?4**=DGFFGFF::>AGFGF9C>A?>B<:?FAAA(338C99;?BB0@:=:D<7<AA2-3C:(422-26<)),5
@M00200:205:000000000-AKKM3:1:1101:12476:5069 2:N:0:1
TACAGGGGTATCTAATCCTGTTTGCTCCCCACGCTTTCGCGCCTCAGCGTCAGAACCGGACCAGTCAGCCGCCTTCGCCACTGGTGTTCTTGCGAATATCTACGAATTTCACCTCTACACTCGCAGTTCCACTGACCTCTTCCGGTCTCAAGCCAAACAGTATCGAAGGCCATTCTGTGGTTGAGCCACAGGCTTTCACCCCCGACTTGATCGGCCGCCTACGCGCCCTTTAAACCCAGTAGAGTCT
+
CCCCCGGGGGGGGGGGGGGGGGGGGGGGGGGGGGGGGGGGGGGGGGGGGGGGGGGGGGGGGGGGGGGGGGGGGGGGGGGGGGGGGGGDFFAGGGGGGGGGGGGGGGGGGGGGGFGFGFGECDFEGGGGGGGGGGGGGFGFFGGDGFGFGFGGGGGFD8FFGGEC8FGGEFFCFFFFC@FAFFCGFGGFFFGFF>?DFEF3:=@F22@@=*1@DDG5:CDF?=DFBEEGDD0:9A>BE??2444<<FD
@M00200:205:000000000-AKKM3:1:1101:13319:5077 2:N:0:1
TACGCGGGTATCTAATCCCGTTTGCTCCCCACGCTTTCGCGCCTCAGCGTCAGGAAATGCCCAGAGACCCGCCTTCGCCACCGGTGTTCCTCCCGATCTCTACACATTTCACCGCTACACCGGGAATTCCAGTCTCCTCTGCATCCCTCAAGAACGGCAGTATCAGCCGACGTTTCTCGGTTGAGCCGAGAGATTTCACGACTGACTTGCCATCCCGCCTACGCGCCCTTTAAACCCAATAGAGTCTACAT
+
CCCCCGGGGGGGGGGGGGGGGGGGGGGGGGGGGGGGGGGGGGGGGGGGGGGGGGGGGGGGGGGGGGGGGGGGGGGGGGGGGGGGGGGGGGGGGGGGGGFGGGGGGGGEGGGGGGGFGGGGGGGGGGGDFGGGGGGGGFGFAGGFGFGFGFGGGGG>ACGDGG?GEFGGAGFF>=;AFFD4<?5CFGF>ECC>FGFGFFG0<B?B@EAFFFFFFFGGBGFFFFB@1EFD7>89>AFBGF63:AFFFFBF)6)
@M00200:205:000000000-AKKM3:1:1101:15318:5096 2:N:0:1
TACAGGGGTATCTAATCCTGTTTGCTCCCCACGCTTTCGCGCCTCAGCGTCAGTGTCGGTCCAGGAAGCCGCCTTCGCCACCGGTGTTCCCCCGGATATCTACGCATTTCACCGCTACACCCGGAATTCCGCTTCCCTCTCCCGAACTCAAGCCTCGCAGTTTTCCACGCCCTTCCCCGGTTGAGCCGGGGGCTTTCACGCGGAACTTACAAGACCGCCTACGCGCCCCTGATGCCCAATAGAGTCT
+
CCCCCGGGGGGGGGGGGGGGGGGGGGGGGGGGGGGGGGGGGGGGGGGGGGGGGGGGGGGGGGGGGGGGGGEGGDGGFGGGGGGGGGGGGE=FGDCFG>FGGGGFEECGGGGGGGG>DGFGFCGGDEGGGGFGG@CFFFGFFGGFC>DDGFGGGFGFFGD588*+:ADG>5*)3>FAA?DACE4<FFGF>DED):CC=BF:?>((333.8>442<GG;GFFB:6:(:)9)9(.-:6:C?(3:2>A:))
@M00200:205:000000000-AKKM3:1:1101:25576:5109 2:N:0:1
TACAGGGGTATCTAATCCCATTCGCTCCCCACGCTTTCGTGTCTCAGCGTCAGAAATGTGCCAATTGCTTGCCTTCGCCTTGAGTGTTCCTCATGATATCAACGCATTTCACTACTACACCATGAATTCCAGCAATCTCTCACATTCTCTAGTCTGACCGTTTCAAATGCCTTCCTGGGGTTGAGCCCCAGTCTTTGACATCTGACTAATCAGACCGCCTACACACGCTTTACACCCAGTAGAGTCTAGA
+
CCCCCGGGGGGGGGGGGGGGGGGGGGGGGGGGGGGGGGGGGGGGGGGGGGGGGGGGGGGGGGGGGGGGGGGGGGGGGGGGGGGGGGFGGGGGGGGGGGGGGFFGCE>FGEFGGGFFGFGGDFGGFEGGGGGGGGGGGFGFFGGFGFGFGFGGDFGFFDF>ACDDEFGG?EFEFEBFFFFAFEGGFGF5BGGFFFGFFFGEFFFFFF5AEC5EECE8=CAFD9CF@CAD7?BFFC;2:27(88?=<*>7/*
@M00200:205:000000000-AKKM3:1:1101:19109:5116 2:N:0:1
TACAGGGGTATCTAATCCTGTTTGCTACCCACGCTTTCGCACCTCAGTGTCAGTGTCAGTCCAGAAGGCCGCCTTCGCCACTGGTATTCCTCCCGATCTCTACGCATTTCACCGCTACACCGGAAATTCCACTTCCCTCTCCCATACTCTAGCAATGCAGTCTCGAATGCAGTTCCCAGGTTAAGCCTGGGGATTTCACACCCGACTTGCAAAGCCGCCTACGCGCGCTTTATACCCAGTAGACTCT
+
CCCCCGGGGGGGGGGGGGGGGGGGGGGGGGGGGGGGGGGGGGGGGGGGGGGGGGGGGGGGGGGGGGGGGGGGGGGGGGFGGGGFGGGGGGGGFFGGGGGGGGGGGGGGGGGGGGGFGEGGFCEGBEGGGGGGGFGGGFGFFGFDGFFFGFGDDFGFFFGFGG9FB?DCDGFDFFFFFFGAGG7<=EGAFGGFFGGGFEGFE>=AFFFFFFF?6:8C2CE@?BD>=EFD)18C3CEFG)357.9))49
@M00200:205:000000000-AKKM3:1:1101:14687:5123 2:N:0:1
TACCGGGGTATCTAATCCTGTTTGCTCCCCACGCTGTCGCGCCTCAGCGTCAGCAACAGCCCAGCAGGCCGCCTTCGCCACTGATGTTCTTCCCGATCTCTACGCATTCCACCGCTACACCGGGAATTCCACCTGCCTCTACTGTGCTCGAGCCCGACAGTTTAGAAGGCAGCCCTGCGGTTGAGCCGCAGGATTTCACCCCCTACTTATCAGGCCGCCTACGCGCCCTTTAAACCCAATAGAGTCTAGA
+
CCCCCGGGGGGGGGGGGGGGGGGGGGGGGGGGGGGGGGGGGGGGGGGGGGGGGGGGGGGGGGGGGGGGGGGGGGGGFGGGGGGGGGGGGGGGGGGGEGGGGGGGGGGGGGGGGGGFGGGGGGGGGGGGGGGGGGGGGFGFFGFBGFGFGEGD@DG>EGGAEC*BAFGGFGFFEDEFAFDFFGCDFFGFFDEEBF:*;?FA@F@F@?3?3<E77;FG>CDBFFFBBE>D)*5<A4<BD<?(,)64--6).6
@M00200:205:000000000-AKKM3:1:1101:5541:5129 2:N:0:1
TACCGGGGTATCTAATCCTGTTTGCTCCCCACGCTGTCGCGCCTCAGTGTCAGCAACGGCCCAGCAGAACGCCTTCGCCACTGGTATTCTTCCCGATCTCTACGCATTCCACCGCTACACCGGGAATTCCATCTGCCCCTACCGTGCTCTAGCTCGCCAGTCTGACCGGCAGCCCCGGAGTTGAGCCCCGGGATTTCACCAGCCACTTAACGGGCCACCTACGCGCCCTTTATACCCAGTAGCGTCT
+
<CCCCGGGBE@EFGGGGGGGFG<EFGGGGGFGDGGGGGGGGGGGGGGGGGGGGGGGGGGGGGGGGGGCGGECEGGFDGGGG8DFFFEEFFGGGGGGEGGGGGFFFEEEGGG9AEE>8FFGGEGGGGFGGGGGGGFF2;6=?FGFGFD)71ECGGG>EE75,;=FCFGGFG*)9-:9?>G5=,CF6ACFFGC>D5;=F?F<@FFF23;)69AFBFG::FF(38:7-8775974:)).<2<4<<)43-,
@M00200:205:000000000-AKKM3:1:1101:6771:5133 2:N:0:1
TACAGGGGTATCTAATCCTGTTTGCTCCCCACGCTTTCGAGCCTCAGCGTCAGTAATGAGCCAGTGTGTCGCCTTCGCCACTGGTGTTCTTCCGAATATCTACGAATTTCACCTCTACACTCGGAGTTCCACACACCTCTCTCATACTCAAGACACCCAGTATCAAAGGCAATTCCGAGGTTGAGCCCCGGGATTTCACCCCTGACTTAAATGTCCGCCTACGCTCCCTTTACACCCAGTAGAGTCT
+
CCCCCGGGGGGGFGGGFGGGGGFGGGGGGGGGGGGGGGGGGGGGGGGDGFGGGGFGGGGGGGFGEGGGGGGFGGCGGGGGGGGGGFFGGGGGGGGCCGGGGGGGG?GC8EFGGGGFGGGGGGGGGGCCGGFGFEDGDFGBFEF?FFGEGFGGGGGDFGGFG+;FFFGGFGFFFFFD5@D>FC6FFCGF>DCBE77CBFG*5@==BFF?CECEFEGC2C4555@E=C;FC>@<<E<(4,3()))6<EE
@M00200:205:000000000-AKKM3:1:1101:22784:5146 2:N:0:1
TACCAGGGTATCTAATCCTGTTCGCTCCCCACGCTTTCGCACCTGAGCGTCAGTACCAAGCCAGGTAGCCGCCTTCGCCACTGGTGTTCTTCCCAATATCTACGAATTTCACCTCTACACTGGGAATTCCACTACCCTCTCTTGGACTCTAGCAATGCAGTATCAAATGCAGTTCCCGGGTTAAGCCCAGGCCTTTCACACCTGACTCGCATCGCACCCTACGTGCACTTTAAGCCCAGTCGCGTCCAGA
+
@@CCCGGEE@FFGGFGG@FGGGGEG7FFGGFFGDCGGG@FCBFFGFFGGGEECFGFCAGGFGGFGGGFFG>@FGGGGGEEFGGGGGGGGEFF;FGD=FGFGCFGG,=+@49BFFDFDFA=FFF8=F8=FFFFFGFCF+@DFGGFGFGF?FF=@DF8+@@B=89?;<=FBD@6D9F;95?5@CDDDD<?F7+@*@78B;E@E=B9CFEA)8)7>9C*)/:9)-667C/00**/9>=2B(3()((:3((3=)
@M00200:205:000000000-AKKM3:1:1101:23560:5157 2:N:0:1
TACTGGGGTATCTAATCCCGTTTGCTCCCCACGCCTTCGTCCCTCAGCGTCAGGCCTAGCCCAGGTGATCGCTTACGCCACTGGTGTTCCTCCCGATATCTACGCATTTCACCGCTACACCGGGAATTCCATCACCCTCTGCCGGCCTCCAGATCGGCAGTCCGGACAGCACCCACGGGGTTGAGCCCCGGGATTTAACTATCCACTTACCGACCCGCCTACGGACGCTTTAAACCCACTAGAGTCG
+
CCCCCFGGGGFG9FF9CCDFGFGCFEFGGF,FF@FFFD@6FGDGGGGGGGG:FGGGG8@@,EGFFFFGGGCGE,CFECCGGGDFFCFGEE8<FGGECF6;=,CF@CF@=;=FFEE5CGFFFCD8BC8=,=DCDFGGGFCDBFGEED=>F*=DC+=DB>DEGGEG=*<CFGFDFD>ED>454?CCF<6FED>BDCF4F<?C9<>3787ACF@<?>8?>DD017?>(:7C**(6))4(;2(.().,.3(
@M00200:205:000000000-AKKM3:1:1101:5032:5158 2:N:0:1
TACTAGGGTATCTAATCCCGTTCGCTACCCACGCTTTCGTGCTTGAGTGTCAGAAACGCGCCAGTCCGCTGCCTTCGCTTTCGGTGTTCCCCTAGATATCAACGGATTTCACCCCTACACCTAGAGTTCCACGGACCTCTCACGCTCTCTAGTCATGCCGTTTCGTCCGCACCTCCTCGGTTGGGCCGCGGGTTTTGACAGCCGACTTACATCACCACCTACGCACCCTTTAAGCCCAATAGTGTCTAACT
+
CCCCCFGGGGGGGGGGGGDGGGGGGGDGGGGGGGGGGGGCGG,CFFGEGGGGC,CEDG+FFGGGFC@CC@@FGGGGGG7=,?FEGGGGGF8FB<EEFAFG,@F>C8FGGGGGG,CDDGGG8DFFGC=EGGGGD6+@CFGFFDFFF*6:FBGFBF@79>+0@=DG5*3;*+0)03AC?5D>@EG44DF>?45B5CEC)(49)(/(.7;(9;6>)4CF<C><08B:6EBG597A<4<2A?(,5-.6)6-6)))
@M00200:205:000000000-AKKM3:1:1101:15923:5164 2:N:0:1
TACTAGGGTATCTAATCCTGTTTGCTCCCCTAGCTTTCGCGCCTCAGCGTCAGTTGCAGTCCAGTGATTCGCCTTCGCCTCTGGTGTTCCTCCAGATATCTACGCATTTCACCGCTACACCTGGAGTTCCAATCACCCCTCCTGCACTCAAGCCCGACAGTTTCGGAGGCACACCGCAGTTGAGCTGCAGGCTTTCACCTCCGACTTGTCGAGCCGCCTACGCGCGCTTTACACCCACTCGAGTCT
+
CCCCCGGGGGGGGGGGGGGGGFGGGGGGGGGGGGGGGGGGGGGGGGGGGGDGGFGFGGGGFFEGGGGGGGGGGGGGGGGGGGGGGGFEGGGGGGGGDGAFGGGGGGGEGGGGGGD5CGGGGGEFFGGGGFGGGGFG8F>DFGGFGFGFGFGGCCCBDGG>@E*C=5CEEGDFF@BBB>DFC979AE69AFFF>C6?AEE6=B2@A>4@/*-555CCBC5;=3>>2*>777624<(,;(((-(3>?)
@M00200:205:000000000-AKKM3:1:1101:12743:5166 2:N:0:1
TACAGGGGTATCTAATCCTGTTTGCTCCCCACGCTGTCGCGCATCAGCGTCAGCCACAGCCCAGCAGACCGCCTTCGCCACCGGTGTTCTTCCGGATCTCTACGCATTCCACCGCTACACCCGGAATTCCATCTGCCTCTACTGTGCTCAAGCCTGACAGTTCGCACGGCCGACTCGGGGTTGAGCCCCGAGCTTTCACCGCACGCTTTTCAAGCCGCCTACGCGCCCTTTATACCCAATAGAGTCTAGA
+
CCCCCGGGGGGGGGGGGGGGGGGGGGGGGGGGGGGGGGGGGGGGGGGGGGGGEGGGGGGGGDGGGGGGGGGGGGGGGGGGGGGGGGFGGGGGGGEGGEGGGGGGGGGG8FGGGGGFGGGGGEGGEGFGGGFF9BFGGFGFFGDFF1+9=DDGGGGFFGGFF977=DDCEG>5?=*/?D)8F8CFFFFFFDCDFG6CF3C;090(6;6(2,4-<>E;;G34<?FB>E)97*24)-46C<?:7:2<98)).:
@M00200:205:000000000-AKKM3:1:1101:22544:5166 2:N:0:1
TACGGGGGTATCTAATCCTGTTTGCTCCCCACGCTTTCGCACCTCAGCGTCAACAACGGTCCAGTGAGCCGCCTTCGCCACTGGTGTTCTTCCGAATATCTACGAATTTCACCTCTACACTCGGAATTCCACTCACCTCTCCCGTGTTCAAGCGATACAGTCTCAAGGGCAATTCCGCGGTTGAGCCGCGGGCTTTCACCCCTGACTTGTAAAGCCGCCTACGTGCGCTTTATACCCAGGAGAGTCT
+
CCCCCGGGFGGGFFGGGGGGGGGGGGGGGGGGGGGGGGGGGGGGGGGFGGGGGGGGGGGGGGFGGGGGGGGGGGGGGGGGGGGFFFGEGGFGGGDGGGFGGGGCGE@GGGGGGGGFGFGGGFDEGGGGDFGGGDFG80@D;DD?FF8=FBFFGGCFFGGCFF<FFFDF5CF=F@FC>>C9FGGFAFGB?CE>>GGDFFFE<@FFFEE)5>64<)<A1DF:6?:>?@>D57?99<<2C2((4:0:7).
@M00200:205:000000000-AKKM3:1:1101:21352:5176 2:N:0:1
TACTAGGGTATCTAATCCTGTTTGATCCCCGCACTTTCGAGCCTCAGTGTCAGTTATAGTTTCGTCAGCTGCCTTCGCAATCGGTGTTCTATGACATCTCTATGTATTTCACCACTACCTGTCATATTCCGCCAACGGCAACTATACTCAAGCCCTACAGTATCAATGGCAATTTCTTAGTTAAGCTAAGAGATTTCACCACTGACTTATAAGGCCACCTACGCTCCCTTTAAACCCAATAGAGTCT
+
CCCCCGGGGGGGGGDCGGGGGGGGGGGFGGFCEGGGGGEGFEFGGGFGGGGGGGGGGGGGGGGGGGGGGGGGGGGGGGGGGGGDGGGGGFFGEFGFFGGGG8FFGFFFGGGF9DCFFG,EFFFGCGGGGA===ECF8>C5@EGFGFGFGFGFGGDDFGGFGGFGFCGD5DFEDDFFFFFBFGGGFCFFF6E5DF9=DC=DDFFF@C@EF@<CE@6:CFA@C@55>E5?>+4A?;628=B@=*6C<*0
@M00200:205:000000000-AKKM3:1:1101:9483:5180 2:N:0:1
TACCCGGGTATCTAATCCTGTTTGCTCCCCACGCTCTCGCGCCTCAGCGTCAGTAAGAGCCCAGTTGGCCGCCTTCGCCACCGGTGTTCCATCCAATATCTACGAATTTCACCTCTCCACTGGATATTCCGCCAACCTCTACTCTACTCTAGCCTAGCAGTTTCAAATGCACTTCCGGAGTTAAGCCCCGGGATTTCACATCTGACTTGCTAAACCGCCTACCCGCCCTTTAAACCCAGTAGCGTCTAGT
+
CCCCCGGGGGGGGGGGGGGGGGGGCFGGGEGDGGDGGGGGGGGGGGGGGGGGGGCCGFGFFGGGGFDECFEGGGGGFGGDEFEGGGGGGGGGGGGFGGGGFGGDEDGGGGGGGFGB8EFGGGF8?,ECFEFCC>8DGFG5DGGFGFGBGDGDGGGFDFGFGFFGD?+=DGFFFBF?A569FE9C+7@9B>54@7?C+*,1>BAE*:583>4@**6:(2:=63()(3:>);)/<)./870(.).((-,4).
@M00200:205:000000000-AKKM3:1:1101:10032:5187 2:N:0:1
TACGAGGGTATCTAATCCCGTTTGCTCCCCTGGCTTTCGCGCCTCAGCGTCAGAAAGGATCCAGCACACCGCTTTCGCCACCGGAGTTCCTATGGATATCAACGCATTTCACCGCTCCACCCACAGTTCCGTGTGCCCCTATCCTCCTCGAGACCATCAGTATCCGAGGCAGTTCTCCAGTTAAGCTGGAGGATTTCACCCCGGACTTGATAGCCCGCCTACGCGCCCTTTAAGCCCAATAGAGTCTAGA
+
CCCCCGGGGGGGGGGGGCGEGGGGGGGGGGGGGGGGFGGGGGGGGGGGGGGGGGFGGFGGGFFGGGGCGGEGGGGGFGFGGGGGGEC8FFFGGGCGFGFFGGGGGGDCGGFGGGGBGDFGGCGGGFGFGGEDFDFGFF8)?GGFDFGBGEE?EGGF5EGFFCEGEFGEEED>FFFFFFGFGGGGFGGFFCGE*7CFFFGFF==B>>@@E<;??CC<./=836@E2?09CC?24<>7C:((54<<2)).4)
@M00200:205:000000000-AKKM3:1:1101:14853:5190 2:N:0:1
TACAGGGGTATCTAATCCTGTTTGATCCCCACGCTGTCGCGCCTGAGCGTCAGTTACGAGCCAGTGAGCCGCCTTCGCCACCGGTGTTCTTCCCAATATCTACGAATTTCACCTCTACACTGGGAATTCCACTCACCTCTCTCGTACTCAAGTCTAACAGTTTCAATGGCAGTTCTGGAGTTGAGCTCCAGGCTTTCACCACTGACTTGGAAGACCGCCTGCGCTCGCTTTAAACCCAATAGAGTCT
+
CCCCCGGGGGGGGGGGGGGGGGGGGGGGGGFFGGGGGGGGGGGGGFGGGGGGGGGGGGGGGGGGGGGGGGGGGGGGGGGEGGGGGGGGGGGGGGGGGGGGGGGFGGGGGGGGGGDFGGFFGGGGGGGGGGGGGGGFGFGEFFGEGFGFGFGFEFGFFFGFGCE79CFGFGFFFDDFAFG5FF7=CFGFFDFFFGFGFEF**:8EEFFFEB)9<2CE=DB2(/55(*))*26;77=;7(23@9E9<7)
@M00200:205:000000000-AKKM3:1:1101:10134:5203 2:N:0:1
TACTGGGGTATCTAATCCTGTTTGCTCCCCACGCTTTCGCGTCTCAGCGTCAGTTACGTCCCAGCGAGCTGCCTTCGCAATTGGTGTTCCTCCTGATATCTGCGCATTTCACCGCTACACCAGGAATTCCACTCGCCTCTTCCGCACTCTAGCCCGACAGTATCCACCGGCATTCGAGGGTTGAGCCCCCGACTTTCACAGCGGACTTACCGGGCCGCCTACACGCTCTTTACACCCAATAGAGTCT
+
CCCCCGGGGGGGGGGGGGGGGGGGGGGGGGGGGGGGGGGGGGGGGGGGGGGGGGGGGGGGGGGGGGGGGGGGGGGGGGGGGGGGGGGGGGGGGGGGGGGGGGGGGGGDCGGGGGGFGGGGGGFEGCGGGGGGGGGGGFGEFGGFGEGAFBE@=FF>BG6@FF7C7FGG>EBFFFFFFFG>FFGG>ECFD57?A:CFF5FEE@FFFFBEEAFF@>GEFGF(3:?F:C5>9>9ADAA(?<:(8:))-45
@M00200:205:000000000-AKKM3:1:1101:20536:5209 2:N:0:1
TACGAGGGTATCTAATCCCGTTCGCTCCCCGAGCCTTCGCGCCTCAGCGTCAGGACAGGGCCAGCTGGCCGCCTTCGCCTCAGGTGTTCCTCCCGGTATCTACGCATTTCACCACTACTCCGGGAATTCCACCAGCCTCTCCCTGCCTCCAGTTACCCCGTCTCGCACGACCCTCCCCGGTTGAGCCGGGGGCTTTCACGTGCGACGCGGGCAACCGCCTACGCGCCCTTTAAGCCCACTAGAGTCTACAC
+
CCCCCGGGGGGGGGGGGFGGGGGGGGGGGGFFEEGDFGGGGCGEGGGGGGGGGGGGGGGGGGGGGGGGGGEFGGEFGGGGGCDGFFGGGGGGGFGGGGGGFGGGGGGGGGGGGGGFGGGFGGGGCEFDGC:DFGGG??DDF8EFGFGBGFFC@DGFFFGFGGFGCBDGEGBBDB>DFFGDCC7CFCFF3CEEFGGGFFGF?2:FF>FFF>B>38FGBGE6:2-03CE:77:9AA978(((52AFAA)))),
@M00200:205:000000000-AKKM3:1:1101:23164:5215 2:N:0:1
TACTCGGGTATCTAATCCTGTTTGATCCCCACACTTTCGTGCCTCAGCGTCAGTTACAGCTTGGTAAGCTGCCTTCGCTATCGGTGTTCTTGACGATATCTATGCATTTCACCGCTACACCGTCAATTCCGCCTACCTCATCTGTACTCAAGCTATCCAGTATCAATGGCACCCTCTCAGTTAAGCTGAGATATTTCACCACTGACTTAGATAGCCGCCTACGCACCCTTTACACCCAATAGAGTCT
+
CCCCCGGGGGGGFFGGGGGGGGGGGGGGGGGGGGGGGGGGGGFFGGGGGGGGGFGGGGGGGGGGFGGGGGGGGGGGGGDGGGCFFGGDGGGFFGGGCGGGGGGGGGGG8FGFGGGEDGGGGGGGGGGGFGGGGGGGGFGFB=FBGFGFG7D8,2=DFEGFGGEFEFGFFDF6@AFFF5D?DDDGFGGFFGGFFGFFFFGEFFBEFEFCEFF7CAEEFGF==C2@>>?D*4=**/37B92B3==CFFE
@M00200:205:000000000-AKKM3:1:1101:20495:5230 2:N:0:1
TACTCGGGTATCTAATCCCGTTTGCTACCCTAGCTTTCGTGCCTCAGCGTCAGTAGAGACCCAGTAAGCCGCCTTCGCCACCGGTGTTCCATCGGATATCAACGCATTTCACCGCTCCACCCGATGTTCCGCTTACCTCTGTCTCACTCAAGCACAGCAGTATCGAGAGCAGTTCCTCAGTTGAGCTGAGGTATTTCACTCCCGACTTGCTGCACCGCCTACGCACCCTTTACACCCAATCGAGTCTAGA
+
CCCCCGGGGGGGGGGGGFGGFFGGGGGGGGGGGGGGGGGGGGGGGGGGGGGDEFGFGGGGGGGGGGGGGGGGGGGGGGGCGGGEGGGGGGGGGGGGGGGGFFFECEEGGDEGGGGAGFGGGGGEGGGGG8CEGGGGGFFEFGGFGFGEGFGGGGGFFGGFEDCDDFFG>FFF7>EFFFGFG@?CAEG6FGGAF7@CAEFEF559)4:)9;A6@4<,5CE@DD(?;88>CC@<EFF@CD6D(6(4@()973
@M00200:205:000000000-AKKM3:1:1101:21637:5245 2:N:0:1
TACTGGGGTATCTAATCCTGTTTGCTCCCCACGCTGTCGCGCCTCAGCGTCAGCCACAGCCCAGCGGGCCGCCTTCGCCACCGGTGTTCTTCCGGATCTCTACGCATACCACCGCTACACCCGGAATTCCACCCGCCTCTACTGTGCTCCAGCGCGAGAGTCTCGAAGGCCGATCCGGGGTTGAGCCCCGGACTTTCACCCCCGACTCCTCGCGCCGCCTACGCGCCCTTTACACCCAGTAGAGTCTAGA
+
CCCCCGGGGGGGGGGGGGGGGGGGGGGGGGGGGGGGGGGGGGGGGGGGGGGGGGGGGGGGGGGGGGGGGGGGGGGGGGGEFGGGGGEGGGFGGGFGEGGGGGFGGGGGGGGGGGGFGGGFGGGGGGGFGGGGGGGGGFGFFGGFGFGFGFFCDGGEFGGFCFEGFFGGFGFFF0>BFFGFGGDFFGG)>3C@FDGGFFCABFFF9;6:?<<?F>EE;DE???BB>G@D)9:FB<2:GB144<A-4<2:A<
@M00200:205:000000000-AKKM3:1:1101:23407:5249 2:N:0:1
TACAGGGGTATCTAATCCGGTTTGCTCCCCACGCTTTCGTGCCTCAGCGTCAGGAAAGGCCCAGCGGGCTGTCTTCACCTTCGGCGTTCCGATAGATCTCTACGCATTCCACCGCTCCACCTATCGTTCCACCCGCCTCTACCTTCCTCAAGCTCGGGAGTTTGCCCCGCAATTCCACGGTTGAGCCGTGGGATTTCACAGGACACTTTCCGCGCCGCCTACGCACCCTTTAAACCCAGTAGAGTCT
+
<CCCCGGGGGGGFCFEFFFFFEGGGGGGGGGGGGGGGGGGGGGGGGGGGGGGGGGGGGGGGGGGGGGGGGGFGGGGGGGGGGGGGGGDGGEGEGGGDEGGGGGGGEGGGGGGGGGFG:=FGGGGGGFGGGGGGGGGGFDEFFGFGFGCGFGGGFFD>C*@@97DEACGFGD=AEFFFFGFGGDGFCGE:D=;AE6>F5<?3;0=80=AEE@0(1:?;DEF6:B>:CBG758<A<<7;14:<2)66.)
@M00200:205:000000000-AKKM3:1:1101:16997:5252 2:N:0:1
TACCGGGGTATCTAATCCCGTTTGCTCCCCTAGCTTTCGCGCCTCAGCGTCAGGAAGGGTCAAGTTTGACGCTTTCGCCACTGGCGTTCCCACCGATATCAACACATTTCACCGCTCCACCGGTAGTTCCGCAAACCCCTATCCCCCTCGAGCGATGCAGTACTGGGAGCAATTCCACGGTTGAGCCGATGGGATTTCACTTCCAACTTACACCGCCGCATACGCGCCCTTTAAACCCAGTAGCGTCA
+
CCCCCGGGGGGGGGGGGGGGGGGGFGGGGGGGGGGGGGGGGGGGGGGGGGGGGGGGGGGGGGGGGGGGGGGGGGGGGGGGGGGGGGGGGGGGFFGECGGGGGDFFGGGGGGGGGGFGGGGGGGGGGGGGGGGDCCFEDEDFFGDFFG9DFGGGG59>EFFA>C7;CFGEGFBFEFFFFGFGGDCAEGF4)==FF+;F5FEF33;>EEF@3EEA@CEBCB(81<F(*87GD?0-<<<FF4?BAF)--4(
@M00200:205:000000000-AKKM3:1:1101:18822:5252 2:N:0:1
TACTCGGGTATCTAATCCCGTTCGCTCCCCACGCCTTCGTACCTCAGCGTCAGGGTCAGCCCAGTTGGCCGCCTTCGCCACGGGTGTTCCGCCCGATCTCTACGCATTTCACCACTACACCGGGCATTCCACCAACCCCTGCTGCCCTCAAGCGGCACGGTCCCCGACGACCCTCCCCGGTTGAGCCGGGGGCTTTCACGCCGGGCCAATGCCGCCGCCTGCGTACGCCTTAAACCCAATAGAGTCTAGGT
+
CCCCCGGGGGGGGGGGGGGGGGGGGGGGGGGGGGGGGGGGGGGGGGGGGGGGGGGGGGGGGGGGGGGGGGGGGGEG@FGEGGCGGCGCFFGGFGGGDFGGGGGGGGGGGCFGGGGFGGGGGGEDGGFGGGFGGGGGGFGFFGFFGFF5CCFGGGGFFGG?DDBGFFGG4EF@4>FABFGBFEDGFGGBEGGBDEGG?)3:6?BFF29(387:B(*:75B6::;.(/))/262943:>((,8>4<<).-))-
@M00200:205:000000000-AKKM3:1:1101:9843:5256 2:N:0:1
TACTAGGGTATCTAATCCCGTTTGCTCCCCACGCTTTCGCGCCTCAGCGTCAGGAGATGCCCAGAGACCCGCCTTCGCCACCGGTGTTCCTCCCGATCTCTACACATTTCACCGCTACACCGGGAATTCCAGTCTCCTCTGCATCCCTCAAGAACGGCAGTATCGGCCGACTCTCCTCGGTTGAGCCGAGGGATTTCACGACCGACTCGCCATCCCGCCTACGCGCCCTTTAAACCCAATAGCGTCA
+
CCCCCGGGGGGGGGGGGGGGGGGGGGGGGGGGGGGGGGGGGGGGGGGGGGGGGGGGGGGGGGGGGGGGGGGGGGGGGGGGGGGGGGGGGGGGGGGGDGGGFGGGGGCGGGGGGGGFGGGGGGGEGGGGGFGGGGFFGFGFFGGFGFGBDFGCGGGF>GD>DG7FA>DEBDEBFEAFF4;>FGGGFGGFFGGEFGDFF3<=;>1;@F3<BF9?BFGF?DFF??B>6EBDGC:AB923:<B0)-)((((
@M00200:205:000000000-AKKM3:1:1101:9417:5258 2:N:0:1
TACAGGGGTATCTAATCCCGTTTGCTCCCCTGGCTTTCGCGCCTCAGCGTCAGAAGGGATCCAGCACACCGCTTTCGCCACCGGAGTTCCTATGGATATCAACGCATTTCACCGCTCCACCCACAGTTCCGTGTGCCCCTATCCCCCTCGAGACCATCAGTATCCGAGGCCGTTCTCCAGTTGAGCTGGAGGATTTCACCCCGGACTTGATAGCCCGCCTACGCGCCCTTTACACCCAATAGAGTCTAGA
+
CCCCCGGGGGGGGGGGGGGGGGGGGGGGGGGGGGGGGGGGGGGGGGGGGGGGGGGGGGGGGGGGGGGGGGGGGGGGGGGGGGGGGGFDFFFGCGFFGGGGGGGGGG>FEEFGGGGF>FGGGGGGFEEFFFEFGGGFDDGDFGGDFFGFGBG6FDDFFGGFGGEGEEGCBGFBA=FFFFFFGGCGFGGFFGFEFFGC8<9>9@@=B@>E@EEFC38@1C>;;67E6CDCD<?A)6<?E?(3).<A4>24).
@M00200:205:000000000-AKKM3:1:1101:10188:5286 2:N:0:1
TACTCGGGTATCTAATCCTGTTTGCTCCCCACGCTGTCGCGCCTCAGTGTCGGCTATTGAGCTCTTGCGAGCTCACCGCCCAGCAGACCGCCTTCGCCACTGGTGTTCTTCCGGATCTCTACGCATTCCACCGCTACACCCGGAATTCCATCTGCCTCTACGGTGCCCAACCAACACAGTTGCCACGGCCGATCTGGAGTTGAGCCCCAGACTTTCACCACAGCCTTATGTCGCCACCTACGGGCCCTTT
+
CCCCCGGGGGGGGGGGGGGGGGGGGGGGGGGGGGGGGGGGGGGGGGGGGGGGGGGGGFEFGGGGGGGGGGGGCGGGD@FGGGGGFFGGGEGGG7FGGGGGGFFGFGGGGCFGDCEFGDGFGGGGGGGGGGGGG68@EFFFEGGFGFGFF?,=@8FFFFDAFG>C8@7C9F*1@B9*9AFFFCFGFGG>><?):C5:C)7=D4?1432?<@;;3<CD3+;8??1>087**2<D:?BFD:??2((-2(-(.3
@M00200:205:000000000-AKKM3:1:1101:4412:5290 2:N:0:1
TACGAGGGTATCTAATCCCGTTTGCTCCCCTAGCTTTCGCGCCTCAGCGTCAATGCCGGTCCAGGATGCCGCCTTCGCCACCGGTGTTCCTCCAGATATCTACGCATTTCACCGCTACACCTGGAATTCCACCGACCTCTACCGTCCTCAAGTTCTCCAGTATCGGACGCAATTCCACGGTTGAGCCGTGGGATTTCACAACCGACTTAACGAACCGCCTACACCCGCTTTAAACCCAATAGAGTATAGT
+
CCCCCGGEGFCFFFGGFGGGGGGGGGGGGGGGGGGGGGGGGGGGGFGGGGEGGGGGGGGGGDDGG7FCFBFGC,@=FGGGGGGDFGBFFGGGGGG9FFGGGGDGG6FF=9=FFCDE8=FGGGFFDFGFGDDGGGD8CA85DGG>DED=C<?6EFFF@A8FGGFDAFDGBEBAEFFFFF>5FEGGFCFE>GG>A8AFC4F5)6<>((.(7>7;??E53)5063?F?C3C<C2)6:32;6(14>A)-).6))
@M00200:205:000000000-AKKM3:1:1101:8097:5293 2:N:0:1
TACAGGGGTATCTAATCCTGTTTGCTCCCCCGGCTTTCGTGCCTCAGTGTCAGGACTTGTCCAGGAACTCGCCTTCGCCACTGGTGTTCCGCTCGATCTCTACGCATTTCACTGCTACACCGAGCATTCCAGTTCCCCCTCCAAGCCTCTAGCCCAGCAGTTTCTAATGCCATTTCCGGGTTGGGCCCGGAGATTTCCCATCCGACTTGCAACGCCACCTACGCACCCCTTACACCCAATAGCGTCTAGA
+
CCCCCGGGGGGGGGGGGGGGGGGGGGGGGGGGGGGGGGGFGGGGGGGGGGGGGGGGGGGGGGGGGDGGGGEGGGGGGGGGGGFGGGGGGG>@FFGGGGGGFGGGGGGGGGGGCEGFGGGGGEGGGGGDGGGFG8=EGFEADEGFDFG5FDEDGGGFFGGFE?9DBDFGFGFEFEFFFBDBGED6?DFE>DGEDGCF>*=>AD2(8@@>3;3;)58C>DF@14(80?BG)/=@FFEDG?6,)))-40(-4<
@M00200:205:000000000-AKKM3:1:1101:18521:5297 2:N:0:1
TACAAGGGTATCTAATCCTGTTTGCTCCCCACGCTTTCGCACATGAGCGTCAGTATTGGTCCAGGAAGTCGCTTTCGCCACTGATGTTCCTTCCGATATCTACGCATTTCACCGCTACACCGGAAATTCCACTTCCCTCTCCCATACTCTAGCAATGCAGTCTCGAATGCAGTTCCCAGGTTAAGCCTGGGGATTTCACACCCGACTTGCAAAGCCGCCTACGCGCGCTTTACACCCAATAGAGTCT
+
CCCCCGGGEFGGGGGFGGCGGGGGGGGGD@FFGGGGGGFGFGGGGEFFGC@FEFEFFEGGFFAFG7EFGGGGGGGGGGGDGGCFGGED<FGGGGGGGGGGGFEGGGGEFFFDFGGEGGGGGGGGGGFDGGCGGFFGGF?DDEG?GBDDDFE8EFFFFGG8EDDFEDDFFF?DFBFFFFGFGCG7BFGFFCFBB>ECF;=;@AAABA=AFFF;4):<:7?=D2(/-3:D/*37>?A:E?(/))...).
@M00200:205:000000000-AKKM3:1:1101:11030:5338 2:N:0:1
TACGCGGGTATCTAATCCTGTTTGCTCCCCACGCTTTCGTGCCTGAACGTCGGTGCTGGACCAGGAAGCCGCTTTCGCCACTGGTGTTCCTTCCGATATCTACGCATTTCACCGCTACACCGGAAATTCCGCTTCCCTCTTCCGCACCCTAGCTATTCAGTCTCAAATGCAATTCCCAGGTTGAGCCCGGGGCTTTCACACCTGACATAAATAACCGTCTACGCACGCTTTAAACCCAGTAGCGTCAAGA
+
CCCCCCFDEGDFFGGGGGG<CEAGCEEDFBFCCGGEGGG@@,@FGCFCFCCFECCFFED@FDGCF<E@FEC:FFGDEGEGGG@FF=C:?=D,F<+CFFE;=8BF+8=?,=DFFCDADFG<8=>CFCFGGGC6C+0@=8D=?,99:?C)=CFCGGF>A9C>=F52@>FF+<BAF@FCAAFF79?**2,//<EB)*/;+9EE;?@16;).7>EE)7<+75:7(71)(2897>6AF9)(;<((.-)-((((,.
@M00200:205:000000000-AKKM3:1:1101:13701:5338 2:N:0:1
TACTAGGGTATCTAATCCTGTTCGCTCCCCACGCTTTCGCTCCTCAGCGTCAGTTACTGCCCAGAGACCCGCCTTCGCCACCGGTGTTCCTCCTGATATCTGCGCATTCCACCGCTACACCAGGAATTCCAGTCTCCCCTGCAGTACTCCAGTCTGCCCGTATCGCCCGCACGCCCACAGTTGAGCTGTGAGTTTTCACGAACACCGCGCCACACCACCTACGAGCCCTTTACACCCATCAGAGTCCAGA
+
CCCCCGGGEFGGGGGFGFFFGGGGGGGGFGGFGG@FFGGGGGGGGGGGGGGGGGGGGGGGCGGGGGGGGGGGGGGGGGGGEGGGEGFGGGGGGGFGFGFGGGEFGGGGG;DFGGG>CFGGDFGGGGEDGGGGGGFFAFGDFGGD9FFDFFFD,=DFFDGA>DDGFD=:9EBBF>FAEFCF@DG7FDCAC>FF6:,9B7=@A@B2(-5->(42(6B5(1.,4=;:0*)**23<F9A(2(((,,,.)).6:)
@M00200:205:000000000-AKKM3:1:1101:19629:5344 2:N:0:1
TACTGGGGTATCTAATCCCGTTTGCTCCCCTGGCTTTCGCTCCTCAGCGTCAATGTCGGTCCAGAATGCCGCCTTCGCCACCGGTGTTCCTCCAGATATCTACGCATTTCACCGCTACACCTGGAATTCCGCATTCCTCTCCCGAATCCAAGCCATCCAGTATCAGACGCAGTTCCCCAGTTAAGCTGCGGGATTTCACGTCTGACTTAGTTGGCCGCCTACGAGCCCTTTATGCCCACTAGAGTCTAGA
+
CCCCCGGGGGGGGGGFGAFGGGGGGGGGGGGGGGGGGGGGGFFGGFGFGGGEDGFFFGGFGGGGGGCFGGGGGGGGGGGGGGGGGGGGFGGGGGGGFFFAFGGGGEBE=FFGGGGFGGFGGGGGGGFGGFDEDEDDGFGBF,@>E>DFAFGDF6DFFDFFEGBGFFGG>CDFF@CA*@FEF9>GFGGA*<7?DGF4EADBD=2>E4@E4C?@CB?@=5B6<@FA2:8>>*;3)964251;24)5).466:
@M00200:205:000000000-AKKM3:1:1101:16577:5346 2:N:0:1
TACGGGGGTATCTAATCCTGTTTGCTCCCCTAGCTTTCGCGCTTCAGCGTCTGGTTTGGCACAGAAAACCGTCTTCACCACTGGTGTTCTTCCACATATCTACGCATTTCACCGCTACACGTGGAATTCCGTTTTCCCTCACCATCCTCTAAGCTCTGAAGTTTCAAATGCAGCTCTGGGGTTGAGCCCCAGAATTTCACATCTGACTTTCAAAGCCGCCTACGCGCCCTTTAAACCCAGTAGAGTCT
+
CCCCCGGGGGGGGGGGDGGGGGGGGGGGGGGGGGGGGAFGDGGGGGGGGGGGGGGGGGGGGGGGGGGGGGGGGGGGGGGGGGGGGGGGGGGGGGGGGGGGGGGGEGGGGGGGGGGFGEGGGGGGGGFFGGFGFFDGFFGDFGGFGFFEGFGGDGDFFGCFGFCGDDCDFGFEFFFFFFGFGGGG>EGFFCEEFCGGF?:EA*.>AEFBCEFFEE9FBCEF@F@B;*.:DD@3>EFFG7<?EEFFB<A)
@M00200:205:000000000-AKKM3:1:1101:22578:5395 2:N:0:1
TACTCGGGTATCTAATCCTGTTCGCTCCCCACGCTTTCGCTCCTCAGCGTCAGTTGTTGCCCAGAGACCCGCCTTCGCCACTGGTGTTCTTCCACATATCTACGCATTTCACCGCTACACGTGGAATTCCGTTTTCCCTCACCATCCTCTAAGCTCTGAAGTTTCAAATGCAGCTCTGGGGTTGAGCCCCAGAATTTCACATCTGACTTTCAAAGCCGCCTACGCGCCCTTTCTACCCAGTAGAGTCT
+
CCCCCGGGGEEACFFGGGEDGGGGECFGGCFFGGGGGGGGGGGGFFGGGFFCFFGGGGGGGGGGGGGGGGGEGGGGGGGGGFFFGDGGGGGGGGGGGGFGDFGGGEGGDGGGFGG>DGGGGGGGGGGFEDFGGDGGGFGFFGGFGFGEGFC?>FFFFGC9FFDGFFFGFGF=88??FFC57@CGFFFFFG>5>?FCFEGEE;>EEFCACEFFA:;=2DB29>DA>C?DGD@8)957B/3,=)9<))7)
@M00200:205:000000000-AKKM3:1:1101:23161:5423 2:N:0:1
TACTAGGGTATCTAATCCTGTTTGCTACCCACGCTTTCGCGCATCAGCGTCAGAACCGGTCCAGGTAGCCGCCTTCGCCACTGGTGTTCCTCCCAATATCTACGCATTTCACCGCTACACTGGGAATTCCGCTACCCCCTCCCGGCCTCAAGCCAGGCAGTTTCAAAGGCAGTTCCTCAGTTGAGCCGAGGGATTTCACCTTTGACTTGCCAAGCCGCCTACGCGCCCTTTACACCCAATAGAGTCT
+
CCCCCGGGGGGGGGGGGGGGGGGGGGGGGGGGGGGGGGGGGGGGGGGGGGGGGGGGGGGGGGGGGGGGGGGGGGGGGGGGGGGGGGGGGGGGGGGGGCFGGGGFGGGGFGGGGGGFGGGGDGFGGGGGGGGGGGGE@FGAFCEEGFGFGFGGGGG6CFF5:C<@EFFGFGFFFCFFFFGFGG7CAFGFFGGF>FGGF?GFBFECFCEC:CEFFFGFBGF;DF6;@EFD)9:4<5)4?2:B)524<24
@M00200:205:000000000-AKKM3:1:1101:20880:5432 2:N:0:1
TACCGGGGTATCTAATCCTGTTTGCTCCCCACGCTTTCGAGCCTCAGCGTCAGTAATGGACCAGTATGTCGCCTTCGCCACTGGTGTTCTTCCGAATATCTACGAATTTCACCTCTACACTCGGAGTTCCACATACCTCTTCCATACTCAAGATAGCCAGTATCAAAGGCAATTCCAAGGTTGAGCCCTGGGCTTTCACCTCTGACTAAACTATCCGCCTACGCTCCCTTTATGCCCAATAGAGTCT
+
CCCCCGGGGGGGGGGGGGGGGGGGGGGGGGGGGGGGGGGGGGGGGGGGGGGGGGGGGGFFGGGGGGGGGGGGGGGGGGGGGGGGGGGGGGGGGGGGGGGGGGGGGGGGGGGGGGGFGGGGEEFE7CEGGGFGGGGGGFG<FFGFFFGCGFGCG8DBB,=*@DDGFFGF?FFDDDFBFFGFFCCFFFFF?7A?F6@CF7E@=0@C77AE:5@EE<FE5CDDFFD>2*@<D:BCFFC;EB=5)144C39
@M00200:205:000000000-AKKM3:1:1101:10452:5441 2:N:0:1
TACTGGGGTATCTAATCCCGTTTGCTCCCCTGGCTTTCGCGCCTCAGCGTCAGTTTCGGTCCAGAATGCCGCCTTCGCCACCGGTGTTCCTCCAGATATCTACGCATTTCACCGCTACACCTGGAATTCCACATTCCTCTCCCGAACTCCAGCCTTGTAGTATCAGACGCAGTTCCCAGGTTAAGCCTGGGGATTTCACGTCTGACTGACAAGGCCGCCTACGCGCCCTTTATACCCAGTAGAGTCT
+
CCCCCGGGCEGGGGGGGGGGGGGGGGGGGGGFGGGGGGGGGCFEEGGGGGGGGEFGGGGGGGGGGFGGGGGGGGGCFGGGFGGGGGGGGGGGGGGGGGGGGFGGGGGGGGGGGGDDGGGGGGG@F@FGGGGFGFGEDDFEFGC9>DGFGFEDEGGFFFGFFFFGFFDGDG>BFFFAFFC?FFF8;7@AFFFF?GGCBEC>DFFFEEBFEFFCB58:@GB;;@73,:DG)8)))/73B31:4<)5<2)
@M00200:205:000000000-AKKM3:1:1101:14088:5463 2:N:0:1
TACAAGGGTATCTAATCCCGTTTACTACCCTAGCTGTCGCGTCTGAGTGTCAGAAACAGACCAGAAGATCGCCTTCGCCACTGGTGTTCCTCCCGATACCTACGCATTTCACCACTACACCGGGAATTCCATCTTCCTCTTCTGCTCTCTAGCCCGGTAGTATTAGACGACCTCTCCCAGTTCAGCCGGGAGATGTCACGCCTAACTTACCAAGCCACCTGCACGCGCTTTAGACCCAACAGAGTCTAGA
+
@CCC@FDDF<,;EEC9ECFEFE,C<ECFFF<CFGFG,CCFF:FCF9@FGE<,CFGGGG<ECCC<CFEDFFGCGCEG@7F,,E<=6AF7A==F=CEG7:+9=CFEEG=CE=@E?E@F?ECA,+8>F78=FFDDFA?FE+EDD8DDE;=9DFFDFCD>>CCDF@7+CDFF>CEFA@FFF*99<,+2+@@>9*1<*,,=A*5:4554:4A**>EEEBFD=FF=(05695AD2*(9)/3);=;(253@EB)6))
@M00200:205:000000000-AKKM3:1:1101:14861:5469 2:N:0:1
TACTCGGGTATCTAATCCTGTTTGCTCCCCCGGCTTTCGTGCCTCAGCGTCAGGTCTTGTCCAGGAACTCGCCTTCGCCACTGGTGTTCCGCTCGATCTCTACGCATTTCACTGCTACACCGAGCATTCCAGTTCCCCCTCCAAGCCTCTAGCCCTGCAGTTTCTAATGCCATTTCCGGGTTGGGCCCGGAGATTTCACATCAGACTTTCAAAGCCGCCTACGCACCCTTTAAACCCAGTAGAGACTAGA
+
CCCCCGGGGGGGGGGGGGGGGGGGGGGGGGGGGGGGGGGGGGGGGGGGGGGGGGGGGGGGGFGGGGGGGGGGGGGGGGGGGGGGGGGGGFGECFG=BFGGGGGGGGGGGGGGGGGFGGGGGGGGGGGGGGGGGGDGEFG=DGGFGFGFGFG?FGFFFGGFFGFGEF7DFF5@?=7CFFGFGGGGDFFFDGGFFGGGC<EE4>;EFFFFECFFCFGG@DE016?BFGFGC7@FCE@3E88>2<<9)4473)
@M00200:205:000000000-AKKM3:1:1101:14328:5474 2:N:0:1
TACCGGGGTATCTAATCCTGTTTGATCCCCACACTTTCGTGCCTCAGCGTCAGTTACTCCTTAGTATGCTGCCTTCGCTATCGGTGTTCTGGACGATATCTAAGCATTTCACCGCTACACCGTCCATTCCGCATACCTCATCAGTACTCAAGTATCCCAGTATCAATTGCACCTCGACAGTTAAGCTGCCGTATTTCACAACTGACTTAGGACACCGCCTACGCACCCTTTAAACCCAATAGAGTCTAACT
+
CCCCCGGGGGGGGGGGGGGGGGGGGGGGGGGGGGGGGGGGGGGGGGGGGGGGGGGGGGGGGGGGGGGGGGGGGGGGGGGGGGGGGGGGGGGGGGGGGGGGGGGFFGGGGGGGGGGFGGGGGGGGGGGGGGGGGGGGGFGEFFFFGFGFGFGFFGGFFFGFGGFGFFGGFGFEFDFDFDGFG=EFFGGA6FGFEE9@FFFFFFFFFFFFFFF@EFGFFGF9>>=62:>DC4E4@EEFG@@1)777<EEE)))
@M00200:205:000000000-AKKM3:1:1101:25011:5496 2:N:0:1
TACTAGGGTATCTAATCCTGTTTGCTACCCACGCTTTCGCTCCTCAGCGTCAGTTACGGCCCAGAGTGGCGCCTTCGCCACTGGTGTTCCTCCTGATATCTGCGCATTTCACCGCTACACCAGGAATTCCCCACTCCCCTACCGTACTCAAGTCACAGCAGTATCGGGTGGCGTCTCTGGGTTGAGCCCAGAGTTTTCACACCCGACTTACTGAACCGCCTACGAGCTCTTTACGCCCCGTAGCGTCT
+
CCCCCGGGGGGGGGGGGGGGGGGGGGGGGGGGGGGGGGGGGGGGGGGGGGGGGGGGGGGGGGCFGGGGGGGGGGGGGGGGGGGGGGGGGGGGGGGGGGGGGGGGGGGGGGGGGC>?+@AFGGGGFGGGGGGGGGGGFFGBFGGFGFGFD9DDFGDFFGFB==9DEFGED:?CF>BEFFFAFCDDFFGFFGD66BE:EEFEEEF@==@@2>@F?E985>A6?/5:?CDC63;?CE;;C;((--1((48(
@M00200:205:000000000-AKKM3:1:1101:12843:5512 2:N:0:1
TACACGGGTATCTAATCCTGTTTGCTCCCCACGCTGTCGCGCCTCAGTGTCGGCTATTAGGAGGTTACCCTCCCACGGCCCAGCAGACCGCCTTCGCCACTGGTGTTCTTCCGGATCTCTACGCATTCCACCGCTACACCCGGAATTCCATCTGCCTCTACCGTGCCCAAGCCTCACAGTCGCCGCGGCCGATCTGGAGTTGAGCTCCCGACTTTCACCGCGGCCTTATGATGGCCACCTACGCGCCCTTT
+
CCCCCGGGGGGGGGGGGGGGGGGGGGGGGGGGGGGGCGFGGGGGGGGGGGGGGGGGGGGGGGGGGGGGGGGGGGGGGGGGGGDFGGGGGEGFGGGGGGEGGGGFGGCGGGGGGDGFGGGGGFGGGGGGGFGFGGG>CFGDBGG>CFFEGF7<;CDFFGGFGFB>@ACGFGFFFEFFFF+?C:CD4?58BGCE>EEFFFFE;EE@;1=3(,(49?7+6DF?01-)7?:=7C<)-<:?82((5:?>F>;961.
@M00200:205:000000000-AKKM3:1:1101:10028:5524 2:N:0:1
TACAGGGGTATCTAATCCTGTTTGCTCCCCACGCTTTCGCGCCTCAGCGTCAGTACCAGTCCAGTGAGCCGCCTTCGCCACCGGTGTTCCTCCGGATATCTACGCATTTCACCGCTACACCCGGAATTCCGCTTCCCTCTCCCGAACTCAAGCCTTCCAGTTTCCCGTGCCGTTCCCCAGTTGAGCCGAGGGATTTCACACGGAACTTAAAAGACCGCCTACGCGCCCTTTACACCCAGTAGAGTCT
+
CCCCCGGGGGGGGGGGGGGGGGGGGGGGGGGGGGGGGGGGDGGGGGGGGGGGGGGGGGGGGGGGGGGGGGGGGGGGGGGGGGEGGGGGGGGGGGGEGGGGGGGGDGGGGGGGGGGFGGGFGGGGGGGGGGGDDDGFFFCDFGGFGFGFGFGGGGGFFGGFGGCGFFGGFGFFFDFFFFGFGGF:9DGF>GGDFGFF6>CCEBFFD>;9AEEFFFGC;<BDFBBB2CEGDFFFFF<2:624696<ABF
@M00200:205:000000000-AKKM3:1:1101:19627:5526 2:N:0:1
TACTGGGGTATCTAATCCCGTTCGCTACCCTAGCTTTCGTTCCTCAGCGTCAGAAGAGACCCAGTAAGCCGCTTTCGCCACCGGTGTTCCTGATGATATCAACGCATTTCACCGCTCCACCATCAGTTCCGCTTACCCCTGTCTCCCTCAAGCCTTGCAGTATCACGAGCTGTTCCTCGGTTGAGCCGCGGGCTTTCACACCTGACTTACAAGGCCGCCTACAAACCCTTTAAGCCCACTAGAGTCT
+
CCCCCGGGGCFGGGGGGGGGGGGGGG>CGGGGGGGGFGGFFFFGGF@FEGGEGGGGCGFEGGGGGG<F<FFGGCFFGGECF8FEFGGGF,=?ABAFGGGGC;F@EEFGGGDGF+=?GGGGD,EFDFGGGGGGG>DGG?FD*6@=CD68D0@?EDFBFGG?FFEGE7=30=AEFFFFFAD5FEG+@E7?*3=@4C=?FEG4>9B=BE9C><A))68=198;28(24CFD*9?<AA2(22(,(,4<4.-
@M00200:205:000000000-AKKM3:1:1101:26918:5531 2:N:0:1
TACGCGGGTATCTAATCCTGTTTGCTCCCCACGCTTTCGCGTCTCAGCGTCAGTCATCGTCCAGAAGGCCGCCTTCGCCGCAGGTGTTCTGCTTGATATCTACGAATTTCACCTCTACACCAAGCATTCCACCTTCCTCTCCGAGACTCCAGCGACGCAGTTTTGGATGCACGTCCACGGTTGAGCCGTGGGATTTCACATCCAACTTGCGAAGCCGCCTACACGCGCTTTACACCCCGTAGAGTCTAGCT
+
CCCCCGGGGGGGGGGDGGGGGGGGGFGGGGGGGGGGGGGGGGGGGGGGGGGGGGGCGGGGGGGGGGGGGGGGGGGGGGGGGECCFAF@FC;EGC=EFFGGGGGFGGGGGGGGGGGF7EGGGGFGFGGFCGGGGGGGGFGFFEG>EDDDGFGGGGGFFCCEGGF?59C@FFFEFFFEEF5>FECF4AFD?5CE5CFF8CGFF@@365=))90(.68:2C><6:>;?C>D)*24)4385(--,,8A58):<))
@M00200:205:000000000-AKKM3:1:1101:22586:5533 2:N:0:1
TACCGGGGTATCTAATCCCATTCGCGACCCACGCTTTCGTGTTTCAGTGTCAGGAGCGGTCCAGTTTCTTGCCTTCGCTTTTGGTGTTCCCCATAATATCAACGCGTTTCACCGCTACACTATGAGTTCCAGAAACCTCTACCGTCCTCGAGTCATACCGTTTCCCACGCAGCTTCCCGGTTGAGCCAGGAAATTTAACGCAAGACTAATATAACCACCTACACACCCTTTATGCCCAATAGAGTCTAGA
+
CCCCCGGGGGGGGGGGGGGGGGGGGGEFGGGGGGGGGGGGGGGGGGGGGGGGGGGDGGGGGGGGGGGGGGGGGGGGGGGGGGGGGGGGGFGFGGGGGGAFGFGGG+FFDGGGGGGFGGGGGGGGGGGGGGGGFGCGEF8:DDFEGEGFGFGGGGGFFFG>@@EGFFFGFGEFFBFBFFGEGCGDFGGFFCGFFDEFFCF?@F@F@8@EE?EECEFFFGFFFFFFE?EG5*=C<5<3A:17):<:)).<94
@M00200:205:000000000-AKKM3:1:1101:17410:5546 2:N:0:1
TACTGGGGTATCTAATCCTGTTTGCTCCCCACGCTTTCGTGCATGAGTGTCAGTGTTGGCCCAGGAGGCTGCCTTCGCCATTGGTGTTCCTCCACATCTCTACGCATTTCACCGCTACACGTGGAATTCCACCTCCCTCTGCCACACTCCAGCCACGTAGTTTCGAGCGCAATTCCCAAGTTAAGCCCGGGGATTTCACACTCGACATGCGCGGCCACCTGCGCACACCTTCCACCCAGTAGAGTCTAGA
+
CCCCCGGGGGGGGGGGGGGGGGGGGGGGGGGGGGGGGGGGGGGGGGGGGGGGGGGGGGGGGGGGGGGGGGGGGGGGFGGGGFEGGGGGGGGGGGGGGGGGGGGGGGGGGGGGGGGEGGGGGGF@:@FGGGGGGGGGC6@DFGGFGFGFGFGFGCFD?D8D@FD85DGGF>9>*9DFF:C5@D9+4@7@EDGE5ECDF?CCBDF2>9==3E2(((3=(/53;;1;6==C*26(/-..8(,,64).5<-4:2
@M00200:205:000000000-AKKM3:1:1101:5756:5546 2:N:0:1
TACAAGGGTATCTAATCCTGTTTGCTCCCCACGCTTTCGCACATGAGCGTCAGTATTGGTCCAGGAAGTCGCTTTCGCCACTGATGTTCCTTCAGATATCTACGCATTTCACCGCTACACCTGAAATTCCACTTCCCTCTCCCATACTCTAGCTATGCATTCTCGGATGCAGTTCCCAGTTTAAGCCCGGGGATTTCACAACCGACTTACAAAGCAGCCTCCGCGCGCTTTAAACCCAATCGAGTCTAAAC
+
CCCCCGGDFA6;EF9@FGGFGGGFCEFGG@FE+@CGEE@FFEE<@E,6676,@6EFDGFBFE<<E,C<B9,@@D7A?FECGCF9@EF<FBFCFEA,99,9@,B,>8FG84=FF,8?+@,E8FF8F9FCGFGGGGGEG8@5;D,:@*+3===DGGFFFF=+@C9=):D63@86D=F@DD6*@39DF9@D>D69*@;DF@FF*1))))7>;A9EBFG,);9))05)(:)9):(9).;(=2(/(,5;8@EC55(
@M00200:205:000000000-AKKM3:1:1101:15547:5547 2:N:0:1
TACGGGGGTATCTAATCCCGTTCGCTCCCCACGCCTTCGCGCCTCAGCGTCAGGGACGGCCCAGCTGGCCGCCTTCGCCACGGGTTTTCCGCCTGATCTCTACGCATATCACCACTACACCAGGCATTCCCCCAGCCCCTACCGCCCTCAAGCGGTGCGGTCCCCGACGACCCTCACCGGTTGAGCCGGGGGCTTTCACGCCGGGCCAACCCCGCCGCCTGGCCGCCCCTTGTCACCCATCAGCTCGCGAC
+
C8CCCCFG@@<CFAF@EFCFE<FGG:,FDF@CGGFF@<<FEFG7FGFGGC@FEGGG@FFGGF>FFGFEEGEGEEBDFGGGDF7CBFE<FFEGC@F8<FGGFFGFECF+6F,C>>8??FEGDCEEGGGFGG9,=@CECEGF*D75CEG=DF<3?CCD;>44;C5FDE:=3*:::(5)2=5)**)*006:3CEDE*76@DG3(4;671;0((,36(28(1711(()(28C)/3().).3,(,(.))).-(((-
@M00200:205:000000000-AKKM3:1:1101:8935:5551 2:N:0:1
TACTGGGGTATCTAATCCCGTTTGCTCCCCTGGCTTTCGCTCCTCAGTGTCAATGCCGGTCCAGGATGCCGCCTTCGCCACCGGTATTCCTCCAGATATCTACGCATTTCACCGCTACACCTGGAATTCTGCATCCCTCTCCCGGATTCAAGCCATCCAGTATCAGACGCAGTTCCCAGGTTGAGCCTGGGGATTTCACGTCTGACTTAGTTGGCCACCTACGAGCCCTTTCAACCCAATAGAGTCT
+
CCCCCGGGGGGGGGGGGGGGGGGGGGGGGGGGGGGGGGGGGGGGGGGGGGGGGGGGGGGGGGGGGGGGGGGGGGGGGGGGGGGDGGGGGFGGGGFGGAFGGGGGGGGGGGGGGGGF8FGGFFGG@FGGGGGGGGGGGFGFFGGFGEGFGFGFGGGFFGGFGGFGEFGGFD>=EFFFFFDAFFGFFDFFFGGFDGGGFCGBFD@BAABEEEEFF=?EBGF@==@B2=BGCD@)<C?(=(314C);54)
@M00200:205:000000000-AKKM3:1:1101:23765:5555 2:N:0:1
TACTGGGGTATCTAATCCTGTTCGCTCCCCACGCTTTCGCACCTCAGCGTCAGAACAAGCCCAGTTGGCCGCCTTCGCCTCTGGTATTCCTCCGGATCTCTACGCATTCCACCGCTACACCCGGAATTCTACCAACCTCTGCTTGTCTCCAGCCAGGCAGTATCCCCTGCAATCCACGGGGTTGAGCCCCGGGCTTTCCCAGACCGCCTTACCCAGCCGCCTACGTGCGCTTTACACCCAATAGAGTCTCG
+
C<CCCGGGGGGGGGFGGGGGGGGGGEGGGGGGGGGGGGGGGGEGGGFGGGGDCGGEGGGGGGGGGGGFFFEGGGGGGGGGGGGGGGGGGGGGGGG7CFCFG;<FGCGGGGGGFEGBDG@FGGE8CC?DGGFFDF=EGFGFFCFFGFGBFDA=DGF?FGD>CFEGFFGGFGFFFF5AFA5*5@DDF8EFFGGFAEEF6;,*0.61(7(22,.4=@:;2<8(4(3??@)9DD>0<<-6<?>0:?).5242-)(
@M00200:205:000000000-AKKM3:1:1101:11720:5556 2:N:0:1
TACGAGGGTATCTAATCCTGTTTGCTCCCCACGCTTTCGTGCATGAGCGTCAGTGTTGGCCCAGAAGGCTGCCTTCGCCATCGGTGTTCCTCCACATCTCTACGCATTTCACCGCTACACGTGGAATTCCACCTTCCTCTGCCACACTCCAGCACCGTAGTTTCGAGCGCAATTCCCAAGTTAAGCCCGGGGCTTTCACACTCGACTTGCGACGCCGCCTGCGCACACTTTAAACCCAATAGAGTCTAGAC
+
CCCCCGGGGGGGGGGGGGGGGGGGGGGGGGFFGGGGGGGCCGGGGGGGGGGGGGGGGGGGGGG@FGGGGGGGGGGGGGGGGGDGGGGGGGGGGGGGGGGGGGGFGGGGGGGGGGGFGGGGGGGGGFGGGFGGGGDFGFG<BDFFFDD5DFDGGDGFEDG>ED7F5*?EEG>>>5CFF5CFFG@F8EAFFGGDDEFGFFG46:B==@?9@CB=B0CE@GFF@D0>6C7C7724543:E?63:).:6246).)
@M00200:205:000000000-AKKM3:1:1101:18578:5559 2:N:0:1
TACTAGGGTATCTAATCCTGTTTGCTCCCCACGCTGTCGCGCCTCAGCGTCAGCCACAGCCCAGCGGGCCGCCTTCGCCACCGGTGTTCTTCCGGATCTCTACGCATTCCACCGCTACACCCGGAATTCCACCCGCCTCTACTGTGCTCCAGCGCGAGAGTCTCGAAGGCCGATCCGGGGTTGAGCCCCGGACTTTCACCCCCGACTCCTCGCGCCCCCTACGCGCTCTTTAAACCCAGTAGAGTCT
+
CCCCCGGGGGGGGFGGGGGGGGGGGGGGGGGGGGGGGGGGGGGGGGGGGGGGGGGGGGGGGGGGGGGGGFGGGGGGGGGGGGGDGGGGGGGGGGGFEGFGGGGGGGGGGGDGGDGD?@FFGGGGGGCGGG=EDECEGFGFFGCAFA>=FFFFGGGF>B?@?>==3AGC?GA@42>EFADEFDD44>FFEGGFFGGGFFFA?9B(30(4:2:03(22(171(335>E)7/04992)4;(,5)66AAB9
@M00200:205:000000000-AKKM3:1:1101:11539:5560 2:N:0:1
TACCAGGGTATCTAATCCCGTTTGCTCCCCTAGCTTTCGCACCTCAGCGTCAGATTCCGACCAGTGAGTCGCTTTCGCCGCCGGCGTTCTTCCCGATCTCTACGCATTTCACCGCTCCACCGGGAATTCCACTCACCCCTCCGGACCTCAAGCCAAGCAGGATCGGTAGCACTTCCTCGGTTGAGCCGAGGGCTTTCACAACCGACTGACTTGGCCGCCTACGTGCGCTTTATGCCCAGTAGAGTCT
+
CCCCCGGGGGGGGGGGGGGGGGGGGGGGGGGGGGGGGGGGGGGGGGGGGGGGGGGGGGGGGGGGGGGGGGGGGGGGGGGGGGGGGGGGGGGGGGGCFGGGCGGGGGGGGGGFGGGEDGGGGGGGGGGGGGGGGGFFGFGFE>EBGFG@GFGFDGFAFEG**;)9=>DGFGFEFEF=FFDBFDDGFGGEADGDBEF6F?GCF;<29B;F0?9A<7C?;DD:17?).8@3/*4)6<24;)3>95)4524
@M00200:205:000000000-AKKM3:1:1101:4133:5561 2:N:0:1
TACGCGGGTATCTAATCCCGTTTGCTCCCCTAGCTTTCGCGCCTCAACGTCAGTATCCGTCCAGAAGATCGCCTTCGCCACTGGTGTTCCTCCCGATATCTACGCATTTCACCGCTACACCGGGAATTCCATCTTCCTCTCCGGAACTCAAATCCTACAGTATCTCATGCACTTCCAGAGTTAAGCTCTGGGCTTTCACACAAGACTTATAGAATCGCCTACGCGCCCTTTCCACCCAGTAGAGTCT
+
CCCCCGGGGGGGGGGGGGGGGGGGGGGGGGGGGGGGGGGGCGGGGGGGGGGGGGGGGGDEGBFGG?FGGGGGGGGGGGGGGGGGGDGGGGGGFGGGGGGGGGFGGGGGGGGGGDG>CGCGGGEEG8FGGGGGGGGGGFGFFGD>E5DEFFGGGGGFFGF5@C=FEFFFFGFFFEAFFFDAG<EFAFCA+:=AFGGFFFC<>(82:DFEFECCCF99(:AF;8,0(35C<FF)/?@;G:05A-.)-8<
@M00200:205:000000000-AKKM3:1:1101:16667:5564 2:N:0:1
TACGGGGGTATCTAATCCTGTTTGCTCCCCACGCTGTCGCGCCTCAGTGTCGGCTATTGAGTCCTCACGGACTCACCGCCCAGCAGACCGCCTTCGCCACTGGTGTTCTTCCGGATCTCTACGCATTCCACCGCTACACCCGGAATTCCATCTGCCTCTACGGTGCCCCAGCGACACAGTTGCCATGGCCGATCCGGAGTTGAGCCCCGGCCTTTCACCACGGCCTTATGCCGCCACCTACGCGCCCTTT
+
C@CCCEGGFGGGGGGGGGGGFGGGGFGGGGGGGGGGGGGGGGGGGGGGFGGGCGGGGGCFFFGG?FGGGGGFCCF@FEGGGG<FFEGGGGGFGEGGGGGGGGGFGGFFEGGGG8C?DDFGGGGG+CEFGEF@DGGEGA?=BGG>G>FFGF,DDGG5AE*8DCAC):CFFE45A>F>DFGFFFCGBFG;AF58:EDCE7E;8<<()3??69((2:9@9C=>F?9FFG?CFDF<>B99E6(2:?F0709(:)
@M00200:205:000000000-AKKM3:1:1101:17016:5569 2:N:0:1
TACGGGGGTATCTAATCCCGTTTGCTCCCCTAGCTTTCGCACCTCAGCGTCAGTTGCAGACCAGAGAGTCGCTTTCGCCGCCGGCGTTCCTCCAGATATCTACGCATTTCACCGCTCCACCTGGAATTCCACTCTCCCCTCCTGCACTCAAGTCAAGTAGTATCCAATGCAGTTCCCCAGTTAGGCCGGGGGATTTCACATTGGACTTGCTCAACCGCCTACGTGCTCTTTAAACCCACTTGAGTCT
+
CCCCCGGGGGGGGGGGGGGGGGGGGGGGGGGGGGGGGGGGGGGGGGGGGGGGGGGGGGGGGGGGGGGGGGGGGGGGGGGGGGG7FGGGGGGGGGGGFGGGFGGFGGGGGGGGGGGFGFFFGGGFFDFGGGGGGGGGFFEFFGGFGFFFGFGGGGGFFG+6EDEGCFGGFGFEFEFFFFGFGCFFFGGFFCGFF5?FFEFC?<<8EFE8<B99AFGGFGF0::07(85C775<2<4:E?(().)5<AA
@M00200:205:000000000-AKKM3:1:1101:21404:5576 2:N:0:1
TACGAGGGTATCTAATCCCGTTTGCTCCCCACGCTTTCGCGCCTCAGCGTCAGGAGATGCCCAGAGACCCGCCTTCGCCACCGGTGTTCCTCCCGATCTCTACACATTTCACCGCTACACCGGGAATTCCAGTCTCCTCTGCATCCCTCAAGAACGGCAGTATCAGCCGACGTTTCTCGGTTGAGCCGAGAGATTTCACGACTGACTTGCCGCCCCGCCTACGCGCCCTTTACACCCAATAGAGTCT
+
CCCCCGGGGGGGGGGGGGGGGGGGGGGGGGGGEGGGGGGGGGGGGGGGGGGGGGGGGGGGGGGGGGGGGGGGGGGGGGGGGGGGGGGCFGGFFGCF7FGGGGGGGFFGGGGGGGGFGFGGGEGGGGGGGGGGGGGGDFGFFGGFGFGFGFGDFGGFFGDFGGFGFA>F>GEA9@FFFFGFC:DG6EFFEGCDFGGF65E?;BFFFFFEF<E6@;::198:22:@>E:D57>>B<<0C?((85):45)
@M00200:205:000000000-AKKM3:1:1101:24012:5580 2:N:0:1
TACCGGGGTATCTAATCCCGTTTGCTCCCCACGCTTTCGCACCTCAGCGTCAGTACCGGGCCAGTGAGCCGCCTTCGCCACTGGTGTTCTTGCGAATATCTACGAATTTCACCTCTACACTCGCAGTTCCACTCACCTCTCCCGGACTCGAGACTCTCAGTATCGAAGGCAGTTCTGGAGTTGAGCTCCAGGATTTCACCACCGACTTAAGAGTCCGCCTACGTGCGCTTTATACCCAGTAGAGTCT
+
CCCCCGGGGGGGGGGGGGGGGGGGGGGGGGGGGGGGGGGGGFGGGGGGGGGGGGGGGGGGGGGGGGGGGGGGGGGGGGGGGGGGGGGGGGGGGGEGGGGGGGGGGDGGGGGGGGGFGGGGGCFGGGGGGAFGGGFGGFGFFGGDDFGFGFGGGGFFFGGFGGEGDFG5AGFAFEFFFF>>FG+BAGCFF4CAFGGF:@G**6>@FFFFFC4;@CFF0CE(16153E5D38(6:AFBF734>A>248A
@M00200:205:000000000-AKKM3:1:1101:23053:5582 2:N:0:1
TACAAGGGTATCTAATCCTGTTCGCTCCCCATGCTTTCGCTCCTCAGCGTCAGTTAATGCCCAGAGACCTGCCTTCGCCATCGGTGTTCCTCCTGATATCTGCGCATTTCACCGCTACACCAGGAATTCCAGTCTCCCCTACATCACTCTAGTCTGCCCGTACCCACCGCAGATCCGGAGTTGAGCCCCGGACTTTCACGGCAGACGCGACAAACCGCCTACGAGCTCTTTACACCCAATAGAGTCT
+
CCCCCGGGGGGGGGGGGGGGGGGDGGGGGGGGGGGGGGGGGGGGGGGGGGGGGGGGGGFGFGGGGGGGGGGGGGGGGGGGDFEGE@GGGGGGGGGGGGFGGGGDEEGGGGGGGGGFGGGGGGGGFGGGGGCGGDFGGFGFFGGFGFGFGFGD=FGF9EG>CGDGFFGGFGE=DFFFFE7>F?FFAF:@BCCEFGGFCEGB>952=B=>@2699;FE2<>7?D?:;C)7*:A224<7EF(4044<A3>
@M00200:205:000000000-AKKM3:1:1101:13727:5589 2:N:0:1
TACTGGGGTATCTAATCCTGTTTGCTCCCCACGCTTTCGTGCCTGAACGTCGGTACTGGTCCAGGAAGCCGCTTTCGCCACTGATGTTCCTTCCGATATCTACGCATTTCACCGCTACACCGGAAATTCCGCTTCCCTCTACCGTACCCTAGCTATTCAGTCTCGAATGCAATTCCCAGGTTGAGCCCGGGGCTTTCACACCCGACTTAGATAGCCGTCTACGCACGCTTTATACCCAGTAGAGTCT
+
CCCCCGGGGGGGGGGGGGGGGGGGGGGGGGGGGGGGGGGGGGGGGFGFFGGGGGGGGGGGGGGGGGGGGGGGGCFGGGGGGGGGGGGGGGGGGGGDGGGGGGGGGGGGGGFGGGGFGGGEGGGGGGGFGGGGGGGFGFGFFFA@GFDAGBFCGG7FFGGFGGCFEFGFFGF@FBFFFFGFGCFGAFGFFCGFFG>C>EGEE=@FFFFFFEFFEEGG>DB?DEDED:=D377>EEE9C<((6-6ADFF
@M00200:205:000000000-AKKM3:1:1101:18113:5598 2:N:0:1
TACGCGGGTATCTAATCCCGTTCGCTCCCCTAGCTTTCGCGCCTCAGCGTCAGTGTCAGCCCAGCAACCCGCCTTCGCCGCAGGTGTTCCTCTCGATATCTACGCATTTCACCGCTACACCGAGAATTCCAGTTGCCCCTTCTGCACTCTAGCCCCGCAGTATCGGCTGACCTTTCCGAGTTAAGCCCGGAGATTTCACAGTCGACTTGCGGTGGCCGCCTACGCGCCCTTGATACCCAGTAGAGTCTCG
+
CCCCCGGGGGGGGGGGGGGGGGGGGGGGGGGGGGGGGGGGGGGGGGGGGGGGGGGGGGGGGGGGGGGGGGGGGGGGGGGGGGGGFFGGGGGGGGGGGGGGGAFGGGGCGGGGGGGF+@FGGGGEGGEEFGGGGGGGGFGBFGGFGFGEGFF?;DGEFGGFGG?GFFGGAFFEF@FFFEDFGGGG:CCAFGGB;6<D=<F69;8(60;?<E@9?08C05521:F>>=><D37(549<<?FFFFF<96.4).
@M00200:205:000000000-AKKM3:1:1101:19264:5620 2:N:0:1
TACTCGGGTATCTAATCCTGTTTGCTCCCCACGCTGTCGCGCCTCAGCGTCAGCCACAGCCCAGCGGGCCGCCTTCGCCACCGGTGTTCTTCCGGATCTCTACGCATTCCACCGCTACACCCGGAATTCCACCCGCCTCTACTGTGCTCCAGCGCGGGAGTCGCCACGGCCGATCCGGGGTTGAGCCCCGGACTTTCACCGCCGCCTTCCCGCGCCGCCTACGCGCCCTTTAAACCCAGTCGAGTCTAGAC
+
CCCCCGGGGGGGGGGGGGGGGGGGGGGGGGDGGGGGGGGGGGGGGGGGGEGGGGGGGFGGGGGGGGGGGGGGGGGGGFGDFGGGGGGGGGGGGGGGGGFGGGG7FCFGGF,CFCEDCF,DGEGGGEGGGGGGGCGGGFEFFGGFGFDEGFGFFGGDEG5BGGFG;)<EFE:>36;DF35;/:/06@7>BGG@EGD76<CD01969(817??<B9CE>C5:6::37EBD)2,)6>A1C01:28(4486).:-
@M00200:205:000000000-AKKM3:1:1101:24960:5624 2:N:0:1
TACTCGGGTATCTAATCCTGTTTGCTCCCCACGCTTTCGCGTCTCAGCGTCAGTAACGTCCCAGCGAGCTGCCTTCGCAATTGGTGTTCCTCCTGATATCTGCGCATTTCACCGCTACACCGGGAATTCCACTCGCCTCTTCCGAACTCTAGTCCGGCAGTATCGACCGGCATCCCAGGGTTGAGCCCTGGACTTTCACAGCCTACTTACCGAACCGCCTACACGCGCTTTAAACCCAATAGAGTCTAGCT
+
CCCCCEGGGGGGGGGGGGGGGGGGGGGGGGGGGGGGGFDGGEGGGGGGGGGGGGGGGGGGGGGGGGGGGGGGFGGGGGGCFFGGAFGGGGGGGGGGEGGGFDGGGGGGCFGGGDGDDEGGGGEE7EFGADFGGFGGGFGF?,@>6*=DDDC=F9?E?E65FGC95FDEACAFBB;AFA*)@,5*AFC>AGCAAFFGA)=<)(/,),)7)7(8(4>C(273482)1:7>114-4:<1C0,.)).6<D4::)-
@M00200:205:000000000-AKKM3:1:1101:26270:5632 2:N:0:1
TACTGGGGTATCTAATCCCGTTTGCTCCCCTAGCTTTCGCGCCTCAGCGTCAGAAGAGATCCAGTCACGCGCTTTCGCCACCGGCGTTCCTTCCAATATCAACGCATTTCACCGCTCCACTGGAAGTTCCCGTGACCCCTATCTCGCTCGAGCCCGCCAGTATCCCAGGCAATTTTCCGGTTGAGCCGAAAGATTTCACCCCAGACTTGGCGAGCCGCCTACGCGCCCTTTCTACCCAATAGAGTCT
+
CCCCCGGGGGGGGGGGGGGGGGGGGGGGGGGGGGGGGGGGGGGGGGGGGGGGGGGGGGGGGGGGGGGGGGGGGGGGEGGGGGGGGGGGGGGGGGGGFFFGGGGGGGGGGGGGGGGFGGGGGGGGFGFGGGGGGGGF,DGFFGGCGFGFGFGGEGGEEGGFGGFG@CGCAGABF6FFFFDFGEDGFGG;B9EB)9<CFCFEFFDDF@FCEFF99>CEBD@062:;>GFG37?)4)-6C>(4,)46<)6
@M00200:205:000000000-AKKM3:1:1101:23814:5635 2:N:0:1
TACACGGGTATCTAATCCCGTTTGCTCCCCTGGCTTTCGCGCCTCAGCGTCAGTGTCGGCCCAGCAATCCGCCTTCGCCTCCGGTGTTCTTCCCAATATCTACGCATTTCACCGCTACACTGGGAATTCCGATTGCCTCTTCCGCACTCTAGCTCGGCAGTTTCGAGAGACCCTCCGGGGTTGAGCCCCGGGCTTTCACTCCCGACTTGCCGTGCCGCCTACGCGCCCTTTATACCCAGTAGAGTCT
+
CCCCCGGGGGGGGGGGGGGGGGGGGGGGGGGGGGGGGGGGGGGGGGGGGGGGGGGGGGGGGGGGGGGGGGGGGGGGGGGGGGGGGGGGGGGGGGGGGGGGGGGFGGGGGGGGGGGAGFFGFFCGECGFGFFEGEGGGFGFFGGDGFG=GFGGGGGFEGDFC77DAFGEEGFFFFFFFFGFGGGFFGFFFGGFFGGGBEGFE@D9<9BFA3=9D9EG9C><?B:>>DFG)2:492):F2124)<942:
@M00200:205:000000000-AKKM3:1:1101:23407:5637 2:N:0:1
TACTAGGGTATCTAATCCTGTTTGCTCCCCACGCTTTCGCGCCTCAGCGTCAGTGGACGTCCAGATAGCCGCCTTCGCCACTGGTGTTCCTCCCGATATCTACGAATTTCACCTCTACACCGGGAATTCCACTATCCTCTCCGTCACTCGAGACCGGGAGTTTCGGATGCAGTTCCTGGGTTGAGCCCAGGGATTTCACAACCGACTTTCCGGTCCGCCTACGCGCGCTTTACACCCCGTAGAGTCT
+
CCCCCGGGGGGGGGGGGGGGGGGGGGGGGGGGGGGGGGGGGGGGGGGGGGGGGGGGGGGGGGGGGGGGGGGGGGGGGGGGGGGGGGGGGGGGGGGGGGGGGGGGGGGGGGGFGGGFGGGGGGGGGGGGGGGGGGGGGFGFFGGFGFGFGFGDGGGFFGCBEGEFAFDEAGFFCEFFFFGFGGDC>FFFFDGEFGGGC?F<E@FBFFB@CFEFF>GG;G>DFF@@9EEG5*89A<<<C(1,7044)))
@M00200:205:000000000-AKKM3:1:1101:8875:5646 2:N:0:1
TACTGGGGTATCTAATCCCGTTCGCTCCCCTGGCTTTCGTGTCTCAGCGTCAGAAGGCCCCCAGCCATCCGCTTTCGCCGCCGGCGTTCCAAGCGATATCTACGCATTTCACCGCTCCACCGCTTGTTCCGATGGCCCCTAGGCCTCTCAAGGCCGACAGTATGCCCAGCGGTTCCCCGGTTGAGCCGGGGGATTTCACAAGGCACTTACCGGCCCGCCTACTCACGCTCTACACCCAATAGAGTCTAGA
+
<CCCCGFEGGGGGGFCGFFGEFGGGGFCGC<FGGGGGGGGGGGGCFFFGGGGGFGGGGGGEG@@FGGGGGGGC==FEGECDFGDEGGFGFEFFFF+,@EGGGGGDEEGGGGGFCEBGE?FGEEGC7BEFG+@DECDGFGDFGGFGFFECF;+>CFFDEG>FF4E?BGFFFB=A@AAFFD>FG<*)3*:ADEDFC6D@<CDBF??:?<79)(402CE(17628)).<:<1*()...4:,((.:))-)69<2
@M00200:205:000000000-AKKM3:1:1101:21260:5649 2:N:0:1
TACTAGGGTATCTAATCCTGTTTGCTCCCCACGCTTTCGTGCATGAGCGTCAGTTATAGCCCAGAGACCTGCCTTCGCCATCGGTATTCCTCCTGATATCTACGCATTTCACTGCTACACCAGGAATTCCAGTCTCCTCTGCCAAACTCCAGCCTTGCAGTCCCAAATGCCATTCCCAGTTTAAGCCCGGGGATTTCACATCTGGCTTACAAAACCGCCTTCGCACGCCTTATACCCAGTAGAGTCT
+
CCCCCGGGGGGGGGGGGGGGGGGGGGGGGGGGGGGGGGGGGGGGGGGGGGGGGGGGGGFGGGGGFGGGGGFGGGGGGGGGGGGGGDFGGGGGGGGGGGGGGGGGGGEGGGEGGGGFGGGGGFGDFFDFGGGGGGGGGFGFBGGFGFGFGFGFGGGF5DFFGGFGEFGGFGFEDDFFFFG*CFDC?EFFDD>B>7ECC*CEEFFEFEDDFFF*8@FG0<?)):>>)=/2*2/>ECECF=((9?).<<C
@M00200:205:000000000-AKKM3:1:1101:22537:5651 2:N:0:1
TACCCGGGTATCTAATCCCGTTTGCTCCCCACGCTTTCGCGCCTCAGCGTCAGGAAATGCCCAGAGACCCGCCTTCGCCACCGGTGTTCCTCCCGATCTCTACACATTTCACCGCTACACCGGGAATTCCAGTCTCCTCTGCATCCCTCAAGAACGGCAGTATCGGCCGACGTTCTTCGGTTGAGCCGAAGGATTTCACGACCGACTTGCCATCCCGCCTACGCGCACTTTAAACCCAGTAGAGTCTAGA
+
CCCCCGGGGGGGGGGGGGGGGGGGGGGGGGGGGGGGGGGGGGGGGGGGGGGGGGGGGGGGFGGGGGGGGGGGGGDGGGGDFGGGGGGGGGGGGGGGGGGGGGGGFGFGFGGGGGDBDGGGGGGGGGGGGGGGGGGGFFGFBFDBFFGFGFGGGGGFFGGEGG@F=EGGFGF2:BFFFFGFGDGGFGGF5CGFFGGFFFG(862;219134>FAFCEBGF0(4?>BGFG3<>)6<<:E?6()6694<)).4
@M00200:205:000000000-AKKM3:1:1101:22955:5652 2:N:0:1
TACAAGGGTATCTAATCCTGTTTGCTCCCCACGCTTTCGTGCATGAGTGTCAGTGTTGGCCCAGGAGGCTGCCTTCGCCATTGGTGTTCCTCCACATCTCTACGCATTTCACCGCTACACGTGGAATTCCACCTCCCTCTGCCACACTCCAGCCACGTAGTTTCGAGCGCAATTCCCCAGTTAAGCCCGGGGATTTCACACTCGACTTGCCCGGCCACCTGCGCACACTTTCAACCCAGTAGAGTCTAGAC
+
CCCCCGGGGGGGFGGGGGGGGGGGGGGGGGGGGGGGGGEGGGGGGCFGFGGGGGGGGD@FFGGFGGGGGGGGGGFFFFGGGGFGGGGGGGGGGGGGGGGGGGGGGGGGGGGGGDGEGGCGGGFGGDGGGGGFD@FGEFGFFGGFGFGFGBC=FGFD?D?DGGFG=FGG>>>AEEFFF*=*@;9<FGD?EDGFFGG@FA:*00<BDFFF**(02>EG=FFB;@>>FGFG5+))/.65;383)/67)3)9<B)
@M00200:205:000000000-AKKM3:1:1101:23969:5653 2:N:0:1
TACACGGGTATCTAATCCCGTTTGCTCCCCTAGCTTTCGCGCCTCAGCGTCAGTATTGGGCCAGATGAGCGCTTTCGCCACCGATGTTCCTCCTGATATCTACGCATTCCACCGCTACACCTGTAATTCCACCGACCTCTACCGATCTCCAGATCCGCAGTATCAGAAGCAGCTTCGGAGTTGAGCCCCGAAATTTCACTTCCGACTTGCAGGATCCGCCTGCGCGCGCTTTAAACCCAATAGAGTCT
+
CCCCCGGGGGGGGGGGGGGGGGGGGGGGGGGGGGGGGGGGGGGGGGGGGGGGGGGGGGGGGGGGGGGDFGGGGGGGGGGGGGGGG:FGGGGGGGGGGGGGGGGGDGGGGFGGGGGBDGFGGGGGGFGFGGFGGGGGDFGFFGGFEEGDGBFGGGGFF6D5=C<FEFG7FFFCFDFFADD>FGGG>D@9?DGEEGGGFEFCCF3=2=@@==E3(/8C@FA636;>68>DGC(89)628::<:25AA<<A
@M00200:205:000000000-AKKM3:1:1101:26947:5655 2:N:0:1
TACGGGGGTATCTAATCCTGTTTGCTCCCCACGCTTTCGAGCCTCAGTGTCAGTTACAGGCCAGAGAGCCGCTTTCGCCACCGGTGTTCCTCCATATATCTACGCATTTCACCGGTACACATGGAATTCCACTCTCCTCTCCTGCACTCAAGTCTACCAGTTTCCAATGCATACAATGGTTGAGCCACTGCCTTTTACACCAGACTTAATAAACCACCTGCGCTCGCTTTCAACCCAGTAGAGTCT
+
C,BCCEGGGGGGCFGCAFGC<FFGGFGGGGGGGGGGGGGGGGGGGCFFDFGGGFGGGGCGGGGGGGGGGGGG7:DGGGGGGGGGGGGGGFAAFFGGGGGGGGGGG6FGFGFDA++068EFGGGGG=,6A=EGC?FGGF8**@AFFDCEGFC?FD7FFG?D7?DFEFG,*@C=C@F??FFFFGCF951?AC?FFGGDF@GB=BB=@36>A49*1>,:5DA.:((//3)/CF)93?(/*6/7)6;C@)
@M00200:205:000000000-AKKM3:1:1101:8584:5656 2:N:0:1
TACTGGGGTATCTAATCCTGTTTGCTCCCCACGCTTTCGCGCCTCAGCGTCAGTTCCGGTCCAGTGAGCCGCCTTCGCCACTGGTGTTCCTCCCAATATCTACGCATTTCACCGCTACACTGGGAACTCCACTCACCTCTCCCGGTCTCAAGCCTTCCAGTCTGACAGGCAGTTCCTCGGTTAAGCCGAGGGATTTCACCCGTCACTTGAAAAGCCGCCTACGCGCCCTTTAAACCCAATAGAGTCTAGA
+
A@CCCGGDCEFGAFFFGGGGFGGGGGGGGDEGGGEGGGGGGGGEGGGGGGGGGFGGGGEEGGGFGGGGGGGGECFGEFGGGDEFGFC=FFFGGGFGGGGD8DECCCCE8AEGFGC?DCDGFFGG,EFGGD==9=DGG5DEFGFACD>9FFA=@++;DDCDFDDDEFGGFGFAFEFFFFDDC8DF6@FFFG5??,7CAAFEB>@??@7>;EEBEFGG@GE@F87>3*8:)244<<>:C:2,3)6..))6<)
@M00200:205:000000000-AKKM3:1:1101:19328:5717 2:N:0:1
TACGGGGGTATCTAATCCTGTTTGCTCCCCACGCTTTCGAGCCTCAGCGTCAGTAATGGACCAGTATGTCGCCTTCGCCACTGGTGTTCTTCCGAATATCTACGAATTTCACCTCTACACTCGGAGTTCCACATACCTCTTCCATACTCAAGATAGCCAGTATCAAAGGCAATTCCAAGGTTGAGCCCTGGGCTTTCACCTCTGACTAAACTATCCGCCTACGCTCCCTTTAAGCCCAATAGAGTCT
+
CCCCCGGGGGGGGGGGGGGGGGGGGGGGGGGGGGGDGGGGGEGGGGGGGGGGGGGGGGGGGGGGGGGGGGGGGGGGGGGGGGGGGGGGGGGGGGGGGGGGGGGG:DGFFFGGGGFFGFGGGGGGGGGGGGFGGGFGFFEDDFGFGFGFGFGGGF?8DFDFFGCGFFGF5=5DF@F+?ACFGACFFGFFFGC5FGG>F*2:8@EB;EBEE==EB?FFDG>DFD?D5;8FDFF6C<E8B;@35C<C?3<
@M00200:205:000000000-AKKM3:1:1101:7461:5733 2:N:0:1
TACGGGGGTATCTAATCCTGTTTGCTCCCCACGCTTTCGTGCCTCAGTGTCAGTGCTGGTCCAGGTGGCCGCCTTCGCCACAGATGTTCCTCCCGATCTCTACGCATTTCACTGCTACACCGGGAATTCCACCACCCTCTACCGCACTCTAGTCCGCCAGTATCCACCGCCATTCCCAGGTTGAGCCCGGGGCTTTCACGGCAGACTTCACGAACCACCTACGCACGCCTTAAACCCAGTAGAGCAT
+
CCCCCGGGFGGGGGGGGGGGGGGGGGGGGGGGGGGGGGGGGGGGGGGGGGGGFGGGGGGFGGGGGGGGGGGGGEDGGGGGGG?FGGGGGGFGFGGF+FFGFGGGGGGGFF9FFFGFFF8FGGE+4=D,ADGGGGGEEFG<FGGEGFG>CFGFGG95?CDDGCEGFFGGBGFA>CFFFFDA<>7C4AE>>GGD3C58;5C?@FFBFF8)/98=0(2??GFB?>BFBEBG**(89><(;,(5)6)))).
@M00200:205:000000000-AKKM3:1:1101:24274:5747 2:N:0:1
TACTCGGGTATCTAATCCTGTTCGCTCCCCTAGCTTTCGCGCCTCAGCGTCAGGTACAGCCCAGAGAGGCGCCTTCGCCACTGGTGTTCCTCTCGATATCTACGCATTTCACCGCTACACCGAGAATTCCCCTCTCCTCTGCTGCCCTCAAGCCGAGCAGTATGAAGTGCAGTTCACCGGTTGAGCCGATGGATTTCACACTCCACTTACTCGGCCGCCTACGCGCCCCTTACGCCCAATAGAGTCT
+
CCCCCGGGGGGGGGGGGGGGGGGGGGGGGGGGGGGGGGGGGGGGGGGGGGGGGGGGGGGGFGGFFGGGGGGGGGGGGGEGGCFGGGGGFGGGGGGGGGGGGGGGGGGDGGGGGGGFGGGGGGGGGGGGGGCFGGGGGBGEFGGBGFGFGFG6EFDFEGGFGFEDFFGF5@A@A;E6+0*<FECGFGCB*;;9ACFGAEGFE23=BFEFCB*/((3=@CDF@;(0,:)/)1:)((-4>4:(8<<44))
@M00200:205:000000000-AKKM3:1:1101:14772:5753 2:N:0:1
TACGAGGGTATCTAATCCTGTTTGATCCCCACACTTTCGGGTCTCAGTGTCAGTGTTTGGCCAGTCACCCGCCTTCGCCTCCGGTGTTCCACCTGATATCTACGTATTTCACCACTACACCAGGTATTCCGATGACCTCTCCAACACTCAAGCTCAGCAGTATCGAATGCACTTCCAGGGTTGAGCCCTGGGCTTTCACACCCGACTTACCAAGCCACCTACACCCGCTTTATACCCAATAGAGTCTAGAC
+
CCCCCGGGGFGGGGGGGGGGGGGGGGGGGGGGEGGGFGGGDGGGGGGGGFFGGFGGGGGGFEGGGGGGGGGGGGGGGGGGGGGGGGGGGGGGGGGGGGGGGFGGGG9FGGGGGDFFGGGGGGGGFGGGGGGGGGDFFFGFFGGFGFGEGFDDGGGFFGGF@87DDFGGFGFFFFFFFFD>F8DDFGGFBGG56;:7@CAEE9A=5>A5*88EB)>FBFFDE>EFBEDG<56=8*/9C=2:8ECE587?C))
@M00200:205:000000000-AKKM3:1:1101:24989:5762 2:N:0:1
TACGCGGGTATCTAATCCTGTTTGCTCCCCTAGCTTTCGTGCCTCAGTGTCAGGTGTTGTCCAGAGACTCGCCTTCGCCACTGGTGTTCCTCTCGATATCTACGCATTTCACTGCTACACCGAGAATTCCAGTCTCCCCTCCACCCCTCAAGTGAGAGAGTCTTCAATGCAATTTCCAGGTTAAGCCTGGAGATTTCACATCAAACTTACCTCACCACCTACGCACCCTTTACACCCAGTAGACTCTAGCT
+
C@CCCFGDGGEGGGGGGGFGGGGGGGGGGGGDAFFGGGGFGGGDGGGDGGGGGG9BEFGGGGGGFGGF9FCGGGGGGGGGGDGGGDDFGGGGCGE@FF6FFFGFGED7DFGGFCGFGGGGFECCFCFGGGGCFFGGGFCDAGG*,<888:DDEFFF+@8?=+0+*4=:2DF*DF7FFC;ACE?8+;CF?+,59:ECE5E*;@A=C@@>@EB4:)>:3*@B2:>;@EACC?=*6<3-*/(/76?))/746))
@M00200:205:000000000-AKKM3:1:1101:13386:5781 2:N:0:1
TACTCGGGTATCTAATCCTGTTTGCTCCCCACGCTTTCGTGCATGAGCGTCAGTGTTGGCCCAGGAGGCTGCCTTCGCCATTGGTGTTCCTCCACATCTCTACGCATTTCACCGCTACACGTGGAATTCCACATCCCTCTCCCGCACTCGAGCCCTCCAGTATCAGACGCAGTTCCCAAGTTAAGCCTGGGGATTTCACGTCTGACTTAGAAGGCCGCCTACGCGCCCTTTATACCCAGTAGAGTCT
+
CCCCCGGGGGGGGGGGGGGGGGGGGGGGGGGGGGGGGGGGGGGGGGGGGGGGGGGGGGGGGGGGGGGGGGGGGGGGGGGGGGGGGFGGGGGFGGGGGGGGGGGGGGEGGGGGGGDFDGGGEFGGGGGGGGGGGGGFGFGDFGGFGFGFGFGGGGGFFEDFGG9FEFGGFGFFFFFFFFGFFFFGFGGFFG>BFGGGFEG=B=FDFF=ECC6EC=FFBGE9==5=>GEG:F3CEEEEC38E9?3)9<)
@M00200:205:000000000-AKKM3:1:1101:10472:5781 2:N:0:1
TACAAGGGTATCTAATCCCGTTTGCTCCCCACGCTTTCGCGCCTCAGCGTCAGGAGATGCCCAGAGACCCGCCTTCGCCACCGGTGTTCCTCCCGATCTCTACACATTTCACCGCTACACCGGGAATTCCAGTCTCCTCTGCATCCCTCAAGAACGGCAGTATCGGCCGACGCTCCTCGGTTGAGCCGAGGGATTTCACGACCGACATGCCATCCCGCCTACGCGCCCTTTAACCCCAATAGAGTCTAGA
+
CCCCCGGGGGGGGGGGGGGGGGGGGGGGGGGGGGGGGGGGGGGGGDGGGGGBFGGGGFFGGGGGGGGGGGGGGGGGGGGGGGGGGDGGGGGGGGGGDGGGGGGGGGGGGGCFGGC9CGGFGEEGCEFGGGGGGGGGGFGFFGGFGFGFGFG6FFG>DGGFGGFGFDGGFED=FADFFFGFGGGCFGF>D3EE:=?CFEFF?BFFFB>?2)5<BBEF0CE?:B(7,:@G)279A242E:<:?)6:BB))6:
@M00200:205:000000000-AKKM3:1:1101:20266:5787 2:N:0:1
TACGGGGGTATCTAATCCTGTTTGCTACCCACGCTTTCGCACCTCAGCGTCAGTGTTGGGCCAGGCGGTCGCCTTCGCCACTGATGTTCCTCCCGATATCTACGCATTTCACCGCTACACCGGGAATTCCACCACCCTCTCCCACACTCTAGCCAAGCAGTCTCGACTGCAATTCCCAGGTTGAGCCCGGGGATTTCACAATCGACTTACTTAGCCGCCTACGCGCGCTTTATACCCACTCGAGTCTAGA
+
CCCCCGGGGGGGGGGGGGGGGGGGGGGGGGGGGGGGGGGGGGGGGGGGGGGGGGGGGGFGGGGGGGGGGGGGGGGGGGGGGGFGFGGGGGGGGGGEGGGGGGGGGGGGGGGGGDGFGGGGGGGGFEECGGGGGGFGEF?5FGGFGFGBGFFCFGGFFFFAGFECBFCE5CFFFFF6AFGFGFDGFGGFFGGFFDC6@CFE@EF6;0<0A9AAB<FGFCBF18?59=BG)9:<A<)6A7((,(.2.1:24)
@M00200:205:000000000-AKKM3:1:1101:25106:5807 2:N:0:1
TACTGGGGTATCTAATCCCGTTTGCTCCCCTAGCTTTCGCGCCTCAGCGTCAGTGTCGGTCCAGGAAGCCGCCTTCGCCACCGGTGTTCCTCCGGATATCTACGCATTTCACCGCTCCACCGCTTGTTCCGACGACCCCTAAGTGGCTCAAGATTCCCAGTATACCGAGCAGTTCCACGGTTGAGCCGTGGGCTTTCACACGGTACTTAGAAATCCGCCTACACACGCTTTAAACCCAGTAGAGTCT
+
CCCCCGGGGGGGGGGGGGGGGGGGGGGGGGGGDFGGGGGGDGGGGGGGGGGGFGGGGGGGGGGGGGGGGGGGGGGGGGGGEGGGEGGGGBFGGEGEGGGGGGGGGGGGGGGGGGGFDGGGGGGGGGGGGGG+=@>GCDE=D8ACC67)36,7,;BF?GCFGGEFFFGG>C4>F;96999*@;CFFGC48:C>5C=FF?@5(2(67<?EE<3C9CGG9FEFFDE77EBDDGF4)6.1C:1:4:2<A29
@M00200:205:000000000-AKKM3:1:1101:17929:5830 2:N:0:1
TACCAGGGTATCTAATCCCGTTCGCTCCCCTAGCTATCGCGCCTCAGCGTCAGTGTCGGCCCAGCAACCCGCCTTCGCCGCAGGTGTTCCTCTTGATATCTACGCATTTCACCGCTACACCAAGAATTCCAGTTGCCCCTTCCGCACTCTAGCCCCGCAGTATCAGTTGACCTTTCCGAGTTAAGCTCGGAGATTTCACAACTGACTTGCGGAGGCCGCCTACGCGCCCTTTATACCAATAGAGTCT
+
CCCCCGGGGGGGGGGGGGGGGGGGGGGGGGGFGGGGGGGGGGGGGGGGGGGGGGGGGGGGGGGGGGGGGGGGGGGGGGGGGGGGGGGGGGGGGGGFGGGGGGGGGGGGFGFGGGGFGGGGGGGGG8EGGGGGGGFGFFFDFGGDG?DFGFGCGGGFFGGDEGFGFFGGFGFF8CFFFFGFGGFFFGGFFDE>DFFGFFGFFFFEFEEEFFB>9@EC;C>:@<?BB83<DC14><AD9)4,.:<5.84
@M00200:205:000000000-AKKM3:1:1101:4737:5839 2:N:0:1
TACGCGGGTATCTAATCCCGTTCGCTCCCCTGGCTTTCGTGTCTCAGCGTCAGCACAGCCCCAGCTACCTGTTTTCACCATTGGCGTTCCAACTGATATCTACGCATTTCACCGCTCCACCATTTGTTCCGGTAGCCCCTAGCTGGCTCAAGACATCCAGTATACCACGCAGTTCCACGGTTGAGCCGTGGGATTTCACAAAGTACTTAGACATCCGCCTCCACACGCTTTAAGCCCAATAGAGTCTAGA
+
CCCCCGGGGGGGGGGGGGGGGGFGGGGGGGGGGGGGGGGGGFFGGGGGGGGGGGFGFG<FGGGGGGGFFGGE9FGGFGGFDFGG@FGGGG;5,4AFGGGGGFGGGGGGGGAFFGD>CFFGGGGED;FFGG88?@8DF*A=F8FFGFCD?FGG,A6+@FGF8F*+2<D,@GAA>EFFFAGFGGGDAFG>/;EB4CGGC4CA>9BC?EFEE===C*<06CE(,,(2.=)/*:44)74(46(6;.)9)7).44
@M00200:205:000000000-AKKM3:1:1101:26671:5840 2:N:0:1
TACCCGGGTATCTAATCCTGTTCGCTCCCCACACTTTCGCTCCTCAGCGTCAGGTAATGCCCAGAGAACCGCCTTCGCCACCGGTGTTCCTCCTGATATCTGCGCATTTCACCGCTACACCAGGAATTCCGTTCTCCCCTGCATACCTCTAGTCTGCCCGTATCGAAAGAAAGCACCGCGTTAAGCCCGGTGTTTTCACTCCCGCCGCGACAAACCGCCTACGAGCCCTTTAAACCCAGTAGAGTCTCGAT
+
CCCCCGGG+FFFGGGAEFGGFGGGGDGFGGFGGGGGGGGGGGGGGGGGGGGGGFGGGG9FFGGGGGGGGFCCGGEGGGGGGGDGGGCFGGGGGGGGFGGGFGFGGDFEGGFGFDGEGGGFCDFEGGGGGGGF6FFFCFGFFGFFGFGBGBGCFGGFF9D@ED5=5FGG5,*:CC?FF9*:@8999EF>5CE4?E?C=*=?==9=(5(:9BFF9@FD>GD1???D<G)>C449)4<381(()6<24<2)(.,
@M00200:205:000000000-AKKM3:1:1101:4478:5858 2:N:0:1
TACTCGGGTATCTAATCCTGTTTGCTCCCCACGCTTTCGCACCTCAGCGTCAATATGTGTCCAGTGAGTCGCCTTCGCCACTGGTGTTCTTCCGAATATCTACGAATTTCACCTCTACACTCGGAATTCCACTCACCTCTCCACAATTCTAGCGATGCAGTCTTAAAGGCAATTCCGGAGTTGAGCCCCGGGCTTTCACCTCTAACTTCCCACGCCGCCTCCGTGCGCTTTACACCCAATAGAGTCTAGAC
+
CBCCAFGGGGGGGFFGGGGGFGFGGGGGGGGGGGGGGGGGEFGGGGGGGGGGGGAFDGGFFGFGFCGGGGGGGGGGGGGGGFGGGGFGGFGGGGCFEFGG;;FGGDFFFGFGGGGFGGFG==FEGGGGGGGGFGGGCDFDFEGF8*=DFF8DEC>DBE8?=?*?>2+6;F?DFBDFF>6?CEGD*8E?DDE5AGGGFEF58@BFEEC***):)0CFFD5@2>@AFGFGDD1<)933B2;1@))))79)).)
@M00200:205:000000000-AKKM3:1:1101:7177:5878 2:N:0:1
TACTAGGGTATCTAATCCCGTTTGCTCCCCTAGCTTTCGCGCCTCAGCGTCAGTGTCGGTCCAGGAAGCCGCCTTCGCCACCGGTGTTCCTCCGGATATCTACGCATTTCACCGCTACACCCGGAATTCCGCTTCCCTCTCCCGAACTCAAGCCTCGCAGTTTTCCACGCCATTCCCCGGTTGAGCCGGGGGATTTCACGCGGCACTTACAAAACCGCCTACGCGCCCTTTACACCCAGTCGAGTCT
+
CCCCCGGGGGGGGGGGGDFGGGGGGGGGGGGGGGGGGGGGGGGGGGGGGGGGGGGGGGGGGGGGGGGGGGGGGGGGGGGGGGGGGGFGGGFGGGGGGGGGGGGGGGDCFGGGGGGEGGGGGGGGGGGGGGGGGGGGGFGFFGGFDEGDDBFG9@FFFGGFE>EGEF@FDGF=EAFFFFGEGDC<6?FE>DEA>=CCFCF@?F>(14::)9<BFFGGFGE6826>9GFD54:AD<AFG?(()-2;??9
@M00200:205:000000000-AKKM3:1:1101:20352:5880 2:N:0:1
TACGCGGGTATCTAATCCTGTTCGCTCCCCACGCTTTCGCGCCTCAGCGTCAGTACCGTCCCAGAGAGCTGCTTTCGCCATCGGTGTTCTTCCTGATATCTGCGCATTTCACCGCTACACCAGGAATTCCACTCTCCTCTTCCGGACTCTAGCCAAGCAGTTTCCAACGACCGCTGGAGGTTGAGCCTCCAGATTTCACGTCGGACTTGCCAGGCCGCCTACGCGCTCTTTACACCCAGTAGAGTCGAGC
+
CCCCCGGGGGGGGGGGGGGGGGGGGGGGGGGGGGGGGGGGGGGGGGGGGGGGGGGGGGGGGGGGGGGGGGGGGFGGGGGGGGGGGGGGGGGGGGGGGGGGGGGGGGGGGGCFGGGFGGGGGFFGFGGFFFGGGGGGGFGBFFGEGEGFGFBBFGGFFGGFGCEGFFFGFGEFDABE?AGEFCF*6AF4F4F4*=9CFEGFF;>9((.4443)42C8>D@1(,,04=)9/:A4<>22?,8:4><AA<(2((
@M00200:205:000000000-AKKM3:1:1101:10612:5884 2:N:0:1
TACAGGGGTATCTAATCCTGTTTGCTCCCCACGCTTTCGTGCCTCAGTGTCAGTGCTGGTCCAGGTGGCCGCCTTCGCCACAGATGTTCCTCCCGATCTCTACGCATTTCACTGCTACACCGGGAATTCCACCACCCTCTACCGCACTCTAGTCCGCCAGTATCCACCGCCATTCCCAGGTTGAGCCCGGGGCTTTCACGGCAGACTTAACGAACCACCTACGCACGCTTTAAACCCAATAGAGTCTAGA
+
CCCCCGGGGGGGGGGGGGGGGGGGGGGGGGFGGGGGGGGGGGGGGGGGGGGGGGGGGGGGGGGGGGFGGGGGGGGGGGGGGGGGGGGGGGGFGGGGCFGGGGGGGGGGGGGGGAF7DGFCFGGGGDE8EGGGGFGEGFGBFGGFGFGFGFGFGGGFFGGDGGFGFFGGFGFBFFFFFFGFGFGFFGGFFGDFFEGCFFF=?B>==@;CCEEFD68EFGF@(.;D6E>C77?49><BE:B(3):A4)-:AF
@M00200:205:000000000-AKKM3:1:1101:10959:5885 2:N:0:1
TACGAGGGTATCTAATCCCGTTTGCTCCCCTAGCTTTCGTGCATCAGCGTCAGAAAAGACCCAGTAAGCCGCTTTCGCCACCGGTGTTCCTTCGGATATCAACGCATTTCACCGCTCCACCCGAAGTTCCGCTTACCTCTGTCTTCCTCTAGCACGGTAGTTTTAAGCGCAATTCCCTGGTTGAGCCAGGGGATTTCACACCTAACTTTCCGCACAGCCTACGCACCCTTTATACCCAGTAGAGTCT
+
CCCCCFGGGGGGGFGGGFFEGGGGGGGGGGGGGGGGGGGGGGFFGGGGCFGGGGGGGGGFGGGGGGGGGGGGGGFGGGGGGGGGGGGGGGGGGGGGEGGFEFGGGGGGGDGGFGGBGGGGGGGDGGFGGGGGGCGFG7FFFGGFCFDEGFGCGGGEFFGFEF7EDFGGFGFFFFFF5??*@<DDFGGFF7EADECGFCF<B@::==E?<*89@9CE8CF@F@0>;:ADGGE9EFF3B3(/7.)65AA
@M00200:205:000000000-AKKM3:1:1101:4199:5898 2:N:0:1
TACAAGGGTATCTAATCCCGTTCGCTCCCCTGGCTTTCGTGTCTCAGCGTCAGCACACCCCCAGCGAGCTGTTTTCACCGTCGGCGTTCCAAGCGATATCTACGCATTTCACCGCTCCACCGCTTGTTCCGCTCGCCCCTAGGTGGCTCAAGATCGCCAGTATACCCAGCAGTTCCACGGTTGAGCCGTGGGATTTCACAAGGTACTTAACGATCCGCCTACCAACGCTTTAAACCCACTAGAGTCTAGA
+
CCCCCGGGGGGGGGGGGGGGGGGGGGGGGGGGGGGGGGGGGGGGGFGGGGGGGGGGGGGGFG@FGGGDGGCGFFGGGGGDFGFGGGGGGGGAFFGFGGGGGGGGG+@=CFFFGGGEGGGGGGGGDGGGGGGGGGGG?DGDDFGFGFGCGAF7,:CFEGDDGG5CEFGGFGF=FFFFFB>9>CDF6CEEBDGB4C,>F39?)3?ECCC??C9((,==(8>;;;().201**444482;6(2282<A72)))
@M00200:205:000000000-AKKM3:1:1101:23682:5898 2:N:0:1
TACAGGGGTATCTAATCCTGTTTGCTCCCCACGCTGTCGCGCCTCAGTGTCGGCTATTGGACCCTCACGGGTCCACCGCCCAGCAGACCGCCTTCGCCACCGGTGTTCTTCCGGATCTCTACGCATTCCACCGCTACACCCGGAATTCCATCTGCCTCTACGGTGCCCAAGCCCTACAGTCGCCGCGGCAGATCTGGAGTTGAGCTCCAAACTTTCACCGCGGCCTTGCTCGGCCACCTACGCGCCCTAT
+
CCCCCGGGGGGGGGGGGGGGGGGGGGGGGGGGGGGGGGGGGGGGGGGGEGGGGGGGGGDGGGGGGGFFGGFGGGGGGGGGGG8FDCFG<EGCGFEGEGECDCGGGE@FGGFEFDDEGFGFGGGGFGEFAAEDDCD>EDD8AGEEGFGEGFACCGGFFCFFGGFC5?FGFGA=FFFFFFCFFCDGBEGFEDG:AF?DA4EE@37=EC:?B:D?2>FFDGF(74273;?4C:A?9:?>E4:>BFF09;66()
@M00200:205:000000000-AKKM3:1:1101:21314:5900 2:N:0:1
TACCAGGGTATCTAATCCTGTTTGCTCCCCTAGCTTTCGTGCCTCAGTGTCAGGAGTTGTCCAGGGACTCGCCTTCGCCACCGGTGTTCCTCTCGATATCTACGCATTTCACTGCTACACCGAGAATTCCAGTCCCCCCTTCAACCCTCTAGCCAAGTAGTTTCCGATGCCGTTTCGGAGTTGAGCTCCGAGATTTCACATCAGACTTACCCGACCACCTACGCACCCCTTAAACACAATAGAGTCT
+
CBCCCGGGGGGGGGFGGGGGGGGGGGGGGGGGGGGGGGGGGGGGGGGGGGGGGGGGGGGGGGGGGGGGGGGGGGGGGGGGGGGGGGGGGGGGGGG<FFGFGFGGGGGGGGGGGGGFGGGGGGGGGGGGGGDGFGGGFDGADEGFGFD5DFGGGGGFFGGFGGEGF5CGFGF538FFE*9AFGDGFFF*;D5?5@EFFFGFFF4**:3A4;=;45BE=DFFFF=0(=>3)283<>7)463))77).7)
@M00200:205:000000000-AKKM3:1:1101:6704:5903 2:N:0:1
TACGGGGGTATCTAATCCTGTTTGCTCCCCACGCTTTCGCACCTCAGCGTCAGTATCTTCCCAGATCGCCGCCTTCGCCACTGGTGTTCCTCCCGATATCTACGAATTTCACCTCTACACCGGGAATTCCGCGATCCTCTTAAGTACTCAAGCTCAGCAGTTTCGGATGCACTTCCTTGGTTGAGCCGAGGGATTTCACATCCGACTTGCTAAGCCGCCTACGTGCGCTTTAAACCCAGTAGAGTCT
+
CCCCCGGGGGGGGFGGGGGGGGGGGGGFGGGGGGGGGGGGGGGGGGGFGFGGDGFFGGGGGGGGGGGGGGGGGGGGGGDEGGGFGGGGGGGGGGGGGGGGGGGGG?FGGGGGGGGFGGGGGGEGCGGGGGGGGGGGGF7AFGGFGFGFGFGFGGFFFGFFEG@FDFCEFGFEFBFFFFGFGGCFFGGFFGG3BGGGF)=CCEFFD>B?A9>C6@GF6DE6(.()(17CDG:<FAD(;6?(46)::>)
@M00200:205:000000000-AKKM3:1:1101:16277:5904 2:N:0:1
TACTAGGGTATCTAATCCTGTTTGCTCCCCACGCTTTCGTGCCTGAGCGTCAGCAAAAGGCCAGAGAGCCGCCTTCGCCACCGGTGTTCTTCCCAATATCTACGAATTTCACCTCTACACTGGGAATTCCGCTCTCCTCTCCTTCGCTCAAGCCCAGCCGTCTCGGAGGCAGTTCCGGAGTTGAGCCCCGGGATTTCACCTCCGACTAACCAGGCCGCCTACGCACGCTTTATGCCCAATAGAGTCTAGAC
+
CCCCCGGGGGGGGGGGGGGGGGGGGGGGGGGGGGGGGGGGGGGGGGGGGGGGGGGFGGGGGCGGGGGGGGGGGGGGGGGGGGGGGGGGGGGGGGGGGGFGGGGGGDFGEFFGGGGFGGEGGGGGGEGGGGGGGDGGGFGFFDEFFFGFGEEDF8DDFGGFEGFDBFCEBEF9?EFFFBDBFF@DFGCFFCEBF*0;8CCBEBDF=@22;;;EF;CE;5>@?FDFDEEG*/(-56>2;)4(8)4<432)).)
@M00200:205:000000000-AKKM3:1:1101:12152:5910 2:N:0:1
TACTCGGGTATCTAATCCCGTTTGCTCCCCACGCTTTCGTACCTCAGCGTCAGTATCAGTCCAGCGAGTCGCCTTCGCCACTGGTGTTCCTCCGAATATCTACGAATTTCACCTCTACACTCGGAATTCCACTCGCCTCTCCTGATCTCAAGACTTGCAGTCTAGAAGGCAGTTCCCAGGTTGAGCCTGGGGATTTCACCCCCTACTTACAAATCCGCCTACGTACGCTTTAAACCCAATAGAGTCTAGAC
+
CCCCCGGGGGGGGGGGGGGGGGGGGGGGGGGGGGGGGGGGGGEGGGGGGGGGGGGGGFGGGGGGGGGGEGDGGGGGGGGGGGGGEEFGGGDGFGFGGGGGFGGGCGGFGGGGGGGFGGGGFGGGG@FGGGGGGGGDGFGFBGFDGFGFGFFGFGF9DGGFF87=EB8DF?B=DFF7DFGFGGGGFF6C6=95A7@FF<CCD>AFFFEEEE6;*:DDAF>>@>@?*4)2/:9=4>E3;8;3;34;/7)))1)
@M00200:205:000000000-AKKM3:1:1101:8169:5927 2:N:0:1
TACGGGGGTATCTAATCCCGTTTGCTCCCCTGGCTTTCGCGCCTCAGCGTCAGTGTCGGTCCAGGAAGCCGCCTTCGCCACCGGTGTTCCTCCGGATATCTACGCATTTCACCGCTACACCCGGAATTCCGCTTCCCTCTCCTGCACTCAAGCCAAGCAGTTTCGTGTGCAGTTCCCCAGTTGAGCCGGGGGCTTTCACACAGGACTTACACGACCGCCTACGCGCCCTTTATACCCAGTAGAGTCT
+
CCCC8FGGGGGGGGGGGG8FGGGGGG9FFGF<FGFGGGGGDGGGGGGDGGGGGGGGGGGGGEFG8D=FGGGGGGGGGGGGGCGGGCFGGGGGFFGCEGGGGGGGGGGGGGGGGGGFGGGGGEEGGGGGGC,C+:+@FFFDFG,91@F@GACCG5**0>DA>DAF)A7D>FFFFFFFF)*8?B>FFFF)857>)=7>@9CA2((4,::>9)4)((:?6DE??F:B9E>DDC><))-4<<?B)-)).))
@M00200:205:000000000-AKKM3:1:1101:16162:5928 2:N:0:1
TACTAGGGTATCTAATCCTGTTCGCTCCCCACACTTTCGCTCCTCAGCGTCAGGTAATGCCCAGAGAACCGCCTTCGCCACCGGTGTTCCTCCTGATATCTGCGCATTTCACCGCTACACCAGGAATTCCGTTCTCCCCTGCATACCTCTAGTCTGCCCGTATCGGAAGCAGGCTCGGGGTTAAGCCCCGAGTTTTCACTCACGACGTGACAAACCGCCTACGAGCCCTTTAAACCCAGCAGAGTCTAGAC
+
CCCCCGGGGGGGGGGGGGGGGGGGGGGGGGGGGGGGGGGGGGGGGGGGGGEGGFGGGGGGGGGGGGGGGGGGGGGGGGGGGGGGFGGGGGGGGGGGFEGGGGGGGG7FGGGGGEGFGGGGGGFGGGFGGGGGGGGGGFGDFGGFGFFFGFG=DFGFFFGFEGFGFBGEFGF55=9:B>DBGGGDFGGFFGGFFC?CF<97B5>B@F>BD;;C)=BC9DEDDF?:?=)9*7.4.:7<C?B(,3(4<2>AFF)
@M00200:205:000000000-AKKM3:1:1101:25477:5940 2:N:0:1
TACAAGGGTATCTAATCCCGTTCGCTCCCCGCGCTTTCGCGTCTCAGCGTCAGTGTTCGGCCAGGGCGCCGCCTTCGCCACCGGTGTTCCTCCTGATCTCTACGCATTTCACCGCTCCACCCGAAGTTCCGCTTACCTCTGTCTCACTCGAGCACGGTAGTTTCAAACGCAGTTCCTCGGTTGAGCCGAGGGATTTCACATCTGACTTTCCGCGCCGCCTACGCACCCTTTATGCCCAGTAGAGTCT
+
CCCCCGGGGGGGGGGGGGGGGGGGGGGGGGGGGGGGGGGGGGGGGGGGGGGGGGGGGGDGGGGGGGGGGGGGGGGGGGGGGGGGGGGGGGGGGGGGGGGGGGGGGGGGGGGGGGGFGGGGGGGGCEGGFGGGGDGGGFGFFGGFGFGFGA?DGGFFFCF>>CEGFFGGFGFFFFFFFFG>CGCFFCE>ACCEFFGGFCCEFFEFFFEFFBF:B9ECBGE163?BFGFG5<?2:255C234<B42-7)
@M00200:205:000000000-AKKM3:1:1101:23994:5944 2:N:0:1
TACTGGGGTATCTAATCCTGTTTGCTCCCCACGCTTTCGTGCATGAGCGTCAGTATTGGCCCAGAAGGCTGCCTTCGCCATCGGTGTTCCTCCACATCTCTACGCATTTCACCGCTACACGTGGAATTCCACCTTCCTCTGCCATACTCCAGCACCGTAGTTTCGAGCGCAATTCCCAAGTTAAGCCCGGGGCTTTCACACTCGACTTGCGACGCCGCCTGCGCACACTTTAAGCCCAATCGAGTCT
+
CCCCCGGGGGGGGGGGGGGGGGGGGGGGGGFGGGGGGGGGGGGGGEFGGGGGGGGGGGGGGGGGGGGGGGFGGGGGGGGGGGGCFGGGGGGGGGGGGGGGGGGGGGGGGGGCFEGFGGGGGDCGGGFGGGGGGGGGF?FFFGGFGFGFGFGGGGGDDDF>EGFGAFGGFGF5@EFFFFFFGGF7BC<@5CEADEGFA*=<>FF94@DFFE=@@=GG;CE@?F(0(=7D0;A2A4<?C:B:(4(2<?<
@M00200:205:000000000-AKKM3:1:1101:22773:5950 2:N:0:1
TACTGGGGTATCTAATCCTGTTCGCTCCCCTAGCTTTCGCGCCTGAGCGTCAGGACAGGCCCAGCGAGCCGCCTTCGCCACCGGTGTTCCTCCCGATATCTGCGCATTTCACCGCTACACCGGGAATTCCACTCGCCCCTACCTGCCTCTAGCCACGCAGTATGGGATGCAATTCCTGGGTTGAGCCGATGGCTTTCACATCCGACTTACGTGGCCGCCTGCGCGCGCTTTCCACCCAGTAGAGTCT
+
CCCCCGGGGGGGGGGGGGGGGGGGGGGGGGGCFGGGGGGGGGGGGFFGGGGGGGGGGGGGCFGGGGGGG:FGGGGGGGCF,AFEGGGGG9DFFGGFGCEGGGGGGGEG8FGGGGGFGGFDGE7=@EGGGG8F+@DGE<CB?GGFFFGFGFE=>C5A5CG*4+/+0971*DA:968B8+05C;)*6CF)))258FC6F?C763,((:97)7(/80C@;DE??<>E68.9756)6624E(2:2))-624
@M00200:205:000000000-AKKM3:1:1101:10630:5954 2:N:0:1
TACCAGGGTATCTAATCCCGTTTGCTCCCCTGGCTTTCGCTCCTCAGCGTCAATGTCGGTCCAGAATGCCGCCTTCGCCACCGGTGTTCCTCCAGATATCTACGCATTTCACCGCTACACCTGGAATTCCGCATTCCTCTCCCGAATCCAAGCCATCCAGTATCAGACGCAGTTCCCCAGTTAAGCTGAGGGATTTCACGTCTGACTTAGTTGGCCGCCTACGAGCCCTTTAAACCCAATAGAGTCT
+
CCCCCGGGGGGGGGGGGGGGGGGGGGGGGGGGGGGGGGGGGGGGGGGGGGGGGGGGGGGGGGGGGGGGGGGGGGGGGGGGGGGGGGGGGGGGGGGGGGGGGGGGGGGGGGGGGGGFGGGGGGGFFFFFGGGGGGGGGFFFFGGFGDGFGFGGGGGFFGGFGGFGFFGGFGFFFFFFF5CDFF7;AGGFFFCEFGG5BEG=>=DFFF=*8>CEFEFC2DE25>@3<GAGFFEFFFEFE;;;EEEFFFE
@M00200:205:000000000-AKKM3:1:1101:18960:5957 2:N:0:1
TACGGGGGTATCTAATCCTGTTTGCTCCCCTAGCTTTCGCGCCTCAGCGTCAGTGGCAGTCCAGTGATCCGCCTTCGCCTCCGGTGTTCCTCCAGATATCTACGCATTTCACCGCTACACCTGGAGTTCCGATCACCCCTCCTGCACTCAAGCTCGACAGTATCGAAGGCAGTTCCGCAGTTGAGCTGCAGGCTTTCACCCCCGACTTGAAGAGCCGCCTACGCGCGCTTTAAACCCAATAGCGTCT
+
CCCCCGGGGGGGGGGGGGGGGGGGGGGGGGGGGGGGGGGGGGGGGGGGGGGGGGGGGGGGGGGGGGGGGGGGGGGGGGGGGGGGGGGGGGGGGGGGGGGGGGGGGGGGGGGGGGGEGFGGGGGG=EFGGGDGGGGG8DEBBCFFGFGFGFGGGGGBFGGFGGFGFFGGBGFAFFFFFFGEFF:CAFGFFGDFBE64BEG;@@6@FFBFE4=AFFCFFG8014B>;?DC<C:BAFAFE?((3<)442<
@M00200:205:000000000-AKKM3:1:1101:22814:5964 2:N:0:1
TACTCGGGTATCTAATCCTGTTTGCTCCCCACGCTTTCGTGCCTGAACGTCGGTACTGGTCCAGGAAGTCGCTTTCGCCACTGATGTTCCTTCCGATATCTACGCATTTCACCGCTACACCGGAAATTCCACTTCCCTCTACCGTACCCTAGCTATTCAGTCTCGAATGCAATTCCCAGGTTGAGCCCGGGGCTTTCACATCCGACTTAAATAACCGTCTACGCACGCCTTAAACCCAGTAGAGTCTAGA
+
CCCCCGGGGGGGFFGGGGGGGGGGGGGGGGGGGGGGGGGGFGGGGGGGGGGGGGGGGGGGGGGGGGGGGGDGGGGGGGGGGGGGFGFGGGGGGGGGGGGGGGGFGGGGGGGGGGGFGGGGFE>EGGGGGGGGGGGGGFGFFGGFGFGFGFGGGGGFFGGFGGFGFFGGFGFE?DFFFFGFGGGGFGGFB*@>EGFGAEGFFFFFDBF===4@E@GF(28239@30=))*;;34/./41(..)74)).:6)
@M00200:205:000000000-AKKM3:1:1101:6300:5989 2:N:0:1
TACAAGGGTATCTAATCCCGGTCGCTACCCTAGCTTTCGCACCTGAGCGTCAAGAGCGGGCCAGCGGATCGCTTTCGCCACTGGTGTTCCTTCCGGTATCTACGCATTTTACCGCTACACCGGAAATTCCATCCGCCTCTCCCGTCTTCTGAGCCCCGGAGTTCCCATGGGCATCCCTCGGTTGGGCCGAGGGCTTTCACCATGGGCTTTCGAGGCCGCCTGCGTGCGCTTTAAACCCAATAGAGTCT
+
CCCCCGGGGGGGGGGGGGGGGGGGGGGGGGGGGGGGGGGGGGGGGCFGGGGGGFGGGGGGGGGGGGGGGGGGGGGGGGGGGGGGGGGGGGGGGGGGGEFGGGGGGGGGGGGGGGGBDGGGGGGEGGGGGGGGGGDGGFGFFGGFGFGFGFFGFGGFFGGBGG:@EFGGFGFFFFFFFFGFDCDG3CFFDGGFFGGGFEFFFF<DB?6<B:FF(35=:D772(48:5.)9)3:<>>DFBF<F04A<ADB
@M00200:205:000000000-AKKM3:1:1101:26207:5993 2:N:0:1
TACCAGGGTATCTAATCCCGTTCGCTCCCCTGGCTTTCGCGCCTCAGCGTCAGGTGCGATCCAGTCGATCGCTTTCGCCACCGGAGTTCCTTCCGCTATCAACGCATTTCACCGCTCCACCGGAAGTTCCACCGACCCCTACCTCCCTCCAGACCACCAGTATCGAAGGCACTTTTGCGGTTGAGCCGCAAGATTTCACCCCCGACTTGGCGGCCCGCCTACGCGCCCTTTAAACCCAGTAGAGTCTAGAC
+
<ACCCGGGGGGGFGFGGGAFFF@FGGGGGGD<FFFFFGG7FC@FGGDGDFGGDCGF,@B<FCAGGGDFFGEG,ADFGGGGCCEGCFFFFFF,CF7,8CCF;FEGGECFDGGGF68>8@FCD8@=:@DA=FA,=8CE89EDFGGBD59575779CCCFGGFG@EG5*;*5DF=FB*++*9*>C2091;6))*20<<@FCG<@F9@FF>?A3(-20:C9:>24?BF9GFG97B2AA><E104)4.).).-<2)
@M00200:205:000000000-AKKM3:1:1101:11806:5993 2:N:0:1
TACCGGGGTATCTAATCCCGTTTGCTACCCTAGCTTTCGCGCCTCAGCGTCAGTGTCAGCCCAGCAACCCGTCTTCACCTCAGGTGTTCCTCTTGATATCTACGCATTTCACCGCTACACCAAGAATTCCGATTGCCCCTTCTGCACTCTAGCAAAGCAGTATCAGCTGACCGTTCCGAGTTAAGCCCGGAGATTTCACAGCTGACTTGAATTGCCGCCTACGCGCCCTTTAAGCCCAGTCGAGTCT
+
CCCCCGGGGGGGGGGGGGGGGGGGGGGGGGGGGGGGGGGGGGGGGGGGGGGGGGGGGGGGGGGGGGGGGGGGGGGGGGGGGGGGGGGGGGGFFGGGGGGGGGGGGGDGFFFGGGGFGGGGFGGGGGGGGGGEGGGGGFDDFFGFGFGFGFGGGGGFFGGFGGEGFFGGFGFFDAFFFF6?FGGFFGGFFDC?BGDG9*@<BDEE=BEE=@BEE=?A@DB@2(5/(35CCF36)./6C(,.),(2E@A
@M00200:205:000000000-AKKM3:1:1101:5554:6003 2:N:0:1
TACCGGGGTATCTAATCCTGTTTGCTCCCCACGCTTTCGCACCTCAGCGTCAGTACCGGACCAGTGAGCCGCCTTCGCCACTGGTGTTCTTCCTAATATCTACGAATTCCACCTCTACACTAGGAGTTCCACTCACCTCTTCCGGACTCAAGATCGCCAGTATCGAAGGCAGTTCTGGAGTTGAGCTCCAGGATTTCACCCCCGACTTAACGATCCGCCTACGTGCGCTTTATACCCAGTAGAGTCTAGA
+
@@CCCGCEF@CECCEFCCEGCFFFFGG8FE<6CGCFFFGEDFEFFFGGGCCEEFFFFG7FG@F@FFGGGGGGGGGFDGGGGFEGFGEGGGGGGGGGGFFFGGGDGGGGG9EGF8DD8CFGCDFGG?FCFGGGFFGE?D8DFGFFGFD5DD8=9DFFAEGFFGFG5?DGBFF>?C+CACGFGFGCF6E56;CAFC@C6*=*74))8=@249EFFFF?B3>28;<=(/05990)7<C3?3=(9)6<A2))6<
@M00200:205:000000000-AKKM3:1:1101:22608:6006 2:N:0:1
TACTGGGGTATCTAATCCCGTTTGCTACCCTAGCTTTCGTCCCTGAGCGTCAGTAATGAGCCAGTTAAGCGCCTTCGCGACTGGTGTTCCTCCCGATCTCTGCAGATTTCACCCTTACACCGGGAATTCCCTTAACCCCTCTCATACTCTAGTCTGGAAGTTTCGAATGCAGTTCCACAGTTGAGCTGTGGGATTTCACATCCGACTTTCCAAACCGCCTCCGGACCCTTTCTACCCAATAGAGTCT
+
CCCCCGGGGGGGGGGGGGGGGGGGGGGGGGGGGGGGGGGGGGGGGGGGGGGGGGGGGGGGGGGGGGGGGGGGGGGGGGGFGGGGGGGGGGGGGGGGGGGGGGGGGGGGGGGGGGGFGGGGGGGGGGGGGGGGFGFGE6@DEGGFGFGFGFGFGGGFFFDF8FFFAFGGFGFEFFFFFFFFGFFGFFGFFGGFFGCCBCGFFEFAAABFFEEFEBGG=DD(/05?(?BGFC;355<AE<(3@3)9C@<
@M00200:205:000000000-AKKM3:1:1101:12271:6006 2:N:0:1
TACAGGGGTATCTAATCCTGTTTGCTCCCCATGCTTTCGTGCCTCAGTGTCAGTAGCTGTCCAGAAAGTCGCCTTCGCCACCGATGTTCCTTCCGATATCTACGCATTTCACCGCTCCACCGTTTGTTCCGATGACCCCTGGATCGCTCAAGACCGCCAGTATGCCCGGCCGTTCCCCGGTTGAGCCGGGGGATTTCACGCGGGCACTTAACGGTCCGCCTACACACGCTTTAAACCCAATCGAGTCT
+
CCCCCGGGGGGGGGGGGGGGGGGGGGGGGGGGGGGGGGGGGGGGGGGGGGGGGGGGGGGGGGGGGGGGGGGGGGGGGGGEGGGGGGGGGGGGGGGGEGGGGEGGGGGEGGGFGGGEGGGDFGGGGGGGGGDGGGGG=FGDFG?FGFGDGFFGGGGFFGGBGGFGEFFEDGFFFFFFF5CBGDGFADFEFCGFAEGCA6=0;BF9303749<>?>::2))(44(03+7)7*80:ADBF(:((.,4(5:<
@M00200:205:000000000-AKKM3:1:1101:11500:6023 2:N:0:1
TACCGGGGTATCTAATCCTGTTTGCTCCCCACGCTTTCGCACCTCAGCGTCAGTATCGGGCCAGTGAGCCGCCTTCGCCACTGGTGTTCTTGCGAATATCTACGAATTTCACCTCTACACTCGCAGTTCCACTCACCTCTCCCGAACTCAAGGCTCCCAGTATCAAAGGCAGTTCTGGAGTTGAGCTCCAGGATTTCACCCCTGACTTAAGAGTCCGCCTACGTTCGCTTTAAGCCCAATAGACTCTAGA
+
CCCCCGGGGGGGGGGGGGGGGGGGGGGGGGGGGGGGGGGGGGGGGGGGGGGGGGGGGGGGGGGGGGGGGGGGGGGGGGGGGGGGGGGGGGGGGGGGDFGGGFGG=EGGFFCFFFGFCGGGGGGGCGGFGGFGGGGGGFGFFGGFC5CDFFGDGFDFDCDAF?E7;CGGFFF=FCFFAFDFGG8+*@EFFC?AAFFDFEFEBA9=D@.>C*9*88?E@DEF9=F;,9)2*26)9/)4C=1@)/9)9@/))6
@M00200:205:000000000-AKKM3:1:1101:9229:6024 2:N:0:1
TACGAGGGTATCTAATCCTGTTTGCTCCCCACGCTGTCGCGCCTCAGTGTCGGCTAAGAGGAGCTTGCGCTCCCACCGCCCAGCAGACCGCCTTCGCCACCGGTGTTCTTCCGGATCTCTACGCATTCCACCGCTACACCCGGAATTCCATCTGCCTCTACGGTGCCCAAGCCCTACAGTCGCCGCGGCCGATTCAGGGTTGAGCCCCGACCTTTCACCGCGGCCTTATAGTGGCCCCCTACGCGCCCTTT
+
CCCCCGGGGGGGGGGGGGGGGGGGGGGGGGGGGGGGGGGGGGGGGGGGGGGGDGGGGGGGG,CFGGGGGGGGGGGGGGGGGGFGFGGGGGGFGGGGGGGGGGGGGGGFGGGGEGED=BGG9EFGGGEFGGGGGGGGGFGFFGG995FCG>,=@DGFF?CAFGFC@DGG>CFFFFFAFFDF98CGEGG=DGGAD*A7B25::>28?:?F9B,4979<<GF2;93>;;@*:C<4<??:*4(72(3690;B1()
@M00200:205:000000000-AKKM3:1:1101:18470:6032 2:N:0:1
TACTGGGGTATCTAATCCCGTTCGCTCCCCTAGCTTTCGCGTCTGAGTGTCAGGAGTGTACCAGGAGGCCGCCTTCGCCACTGGTGTTCCTCCGCATATCTACGCATTTCACCACTACATGCGGAATTCCACCTCCCTCTTACACCCTCAAGTTCGGCAGTATCGGACAGCGTCTCTCAGTTGAGCCAAGAGTTTTCATGCCCGACTTACCATACCACCTGCTCGCACTTTATACCCAATAGAGTCT
+
CCCCCGGGGGGGGGGGGGFGGGGGGGGGGGGFFGGGGGGGGGGGFEFFGGGGFGGGEDFFGGGGDGGGGGGGGGGGGGGGGGGGGGGGGFGGGGGGG>FGGFGGGCEGGGGGGGGFFGGFFDCEGCFFGGGG6,=EGFGF8D=<FD+8DFG8>DFBDGG5@=9DA>DGF805?>5A;AFAF::EADFF9FCFC@C:FE:29>))6@BFCEFEE3FG*;;3=8(2(30::2=E)6)18)(6;)93))1
@M00200:205:000000000-AKKM3:1:1101:9408:6042 2:N:0:1
TACCGGGGTATCTAATCCTGTTTGCTCCCCACGCTTTCGTGCATGAGCGTCAGTATTGGCCCAGAAGGCTGCCTTCGCCATCGGTGTTCCTCCACATCTCTACGCATTTCACCGCTACACGTGGAATTCCACCTTCCTCTGCCATACTCCAGCATCGTAGTTTCGAGCGCAATTCCCAAGTTAAGCCCGGGGCTTTCACACTCGACTTGCAACGCCTCCTGCGCACACTTTAAACCCACTAGAGTCT
+
CCCCCGGGGGGGGGGGGGGGGGGGGGGGGGGGGGGGGGGGGGGFGFCGGGGGGGGGGGFGGGGGGGGGGGDGGGGG7FFGGGCFGGGGGGGGGGGGGGGGGFGFGGGGGGGGGDGFGGGGGGG>CGGGGFEGFGGGGFFEFDGFGFGBFFGFGGGFEG=?=@>@=DFGAGEB>5FFFFFFFFF@FFFFB5EBFGGGFCF?E=FBD@FFFF34>>EG(/=5)66A(=8C*;76C))3;:(423)3<<A
@M00200:205:000000000-AKKM3:1:1101:21399:6055 2:N:0:1
TACGCGGGTATCTAATCCTGTTCGCTACCCACGCTTTCGCTCCTCAGCGTCAGGTAAGGCCCAGAGAGCCGCCTTCGCCACCGGTGTTCTTCCTGATATCTGCGCATTCCACCGCTACACCAGGAGTTCCGCTCTCCCCTGCCTACCTCTAGTCTGCCCGTATCGGAAGCAGGCTCGGAGTTAAGCTCCGAGTTTTCACTCCCGACGTGACGAACCGCCTACGAGCCCTTTAAACCCAATAGAGTCT
+
CCCCCGGGGGGGGGGGGGGGGGGGGGGGGGFGGGGGGGGGGGGGGGGGGGGGGGGEFGDGGGDGGGGGGGGGGGGGGGGGGGGGGGGGGGGGGGGFFAGGGFGEGCGGGGGGGGGFGGGGGGFECGGGGGDGGGGGGFGFFGGFGFGFGFC8FGGFAG?BCDFGFFDGEG*7>=AFF>)6CECC=CEFF:*=;EFCFEFEFFF9;>133?DDF0:C;GF0:?(0-:>FCC)<6>ABG60872<24<<
@M00200:205:000000000-AKKM3:1:1101:27404:6057 2:N:0:1
TACGGGGGTATCTAATCCTGTTTGCTCCCCACGCTTTCGCGTCTCAGCGTCAGTCACGTCCCAGCGAGCTGCCTTCGCAATTGGTGTTCCTCCCGATATCTGCGCATTTCACCGCTACACCGGGAATTCCACTCGCCTCTTCCGCACTCTAGTCCGACAGTATCCACCCGCCTCCCGGGGTTGAGCCCCGGGCTTTCAGAGCGGACTTACCGAACCGCCTACACGCGCTTTACACCCAGTCGCGTCTCGA
+
CCCCCGGGFGGGGGGAGGGGGGGGGDGGGGGGGGGGGGGGGGGGGGGGGEGGGGGGGGGFFGGGGGEGGGGGGGGCCDG:75B=FGGGGGGGGGGGDCCGGAFGGEGDGGGGGGGEDFGGGGGGDEGGGFGGGGGGGAGBFGGFGEGFGAFFFGG>EGGB?FEGCFFDEGE@FDFFB5<BEG<D)9CFADG>B=FGF4C4<?>>>FBFFB00<(:C(1>:BF7.(25C)*4:)627C((,.4(-362((.
@M00200:205:000000000-AKKM3:1:1101:10951:6069 2:N:0:1
TACGAGGGTATCTAATCCCGTTCGCTCCCCTAGCTTTCGCGCCTCAGCGTCAGTGTCGGCCCAGCAACCCGCCTTCGCCGCAGGTGTTCCTCTTGATATCTACGCATTTCACCGCTACACCAAGAATTCCAGTTGCCCCTTCCGCACTCTAGCCCCGCCGTATCAGTTGACCTTTCCGAGTTAAGCTCGGAGATTTCACAACTGACTTGCGGACGCCGCCTACGTGCCCTTGATCCCCCGTAGCTTCG
+
CCCCCGGGGGGGGGGGGGGGGGGGGGGGGGGGGGGGGGGGGGGGGGGGGGGGGGGGGGDGGGGGGGGGGGEGGGGGGGGGGGGGGGGGGGGGGGGGGGGGGGGFGGGEGGGGGGGB>FFGGGGGG8DCGGGGGFGGFBGFFGG?E5D)@FGDFFGDBG6*@>@D<9CG6:9@FFFFFFG>FE99C@784:C8?GG>FEG)7()54=<34>09@(3*45.4?0(.(*09D4:0<466C6((,7-()-)(
@M00200:205:000000000-AKKM3:1:1101:16846:6085 2:N:0:1
TACAGGGGTATCTAATCCCGTTTGCTCCCCTAGCTTTCGCGCCTCAGCGTCAGAAGAGATCCAGCCGTTCGCTTTCGCCACCGGCGTTCCTTCCGATATCAACGCATTTCACCGCTCCACCGGAAGTTCCAACGGCCCCTAGCTCCCTCTAGACAAGCAGTATCCAAGGCACTTTTCCGGTTGAGCCGAAAGATTTCACCCCGGACTTGCTTGCCCGCCTACGCGCCCTTTAAACCCAATAGAGTCT
+
CCCCCGGGGGGGGGGGGGGGGGGGGGGGGGGGGGGGGGGGGGGGGGGGGGGGGGGGGGGGGGGGGGGGGGGGGGGGGGGGGGGGGGGGGGGGGGGGGGDEFGGGGGGGGGGGGGGDGFFGFECGEGGGGFGGFGDE=AGCFGGFFFGFGFG?FGGFFGGFGGFGFFGD@GFFFFF>@FGDGED<FFGB>CEEFFGFA3CEFF@@BBFFA9CEF?FF?GF?FFFE1CDGC<:)<BBFGF?B)6>>>>9
@M00200:205:000000000-AKKM3:1:1101:15696:6090 2:N:0:1
TACGCGGGTATCTAATCCTGTTTGCTCCCCATGCTTTCGTGCCTCAGTGTCAGTAGCTGTCCAGAAAGTCGCCTTCGCCACCGATGTTCCTTCCGATATCTACGCATTTCACCGCTACACCGGAAATTCCACTTTCCTCTACAGTACTCTAGCCACACAGTATCAGGCGCCATCCCCAGGTTAAGCCCAGGACTTTCACACCTAACTTATGCAACCACCTACGCACCCTTCATGCCCACTCGAGTCTACAT
+
CCCCCGGGGGGGGGFGGGGGGGGGGGGGGGGGGGGGGGGG@GGGGGGGGGGGGGGGGGGGGGGGGGGGGGFGGGGGCGGGGGGCFEGGGGGGGGGGGGGGGGGGGGGGGGGGGGGFDG9FGGGGGEGGGGGGGGGFGFGFFGGFGFGCGFGFGGGDFEDFGGFGFCGGFGFFF@FFFFGFFGG+8EFF9DFFFC,=F*=7>AB==BCE*88>5>FG=<BFBEFF6EAD*;(7<?E3EE78(6((7=9C)7)
@M00200:205:000000000-AKKM3:1:1101:25315:6097 2:N:0:1
TACTCGGGTATCTAATCCTGTTTGCTCCCCACGCTTTCGCACCTCAGCGTCAGTACCGAGCCAGTGAGCCGCCTTCGCCACTGGTGTTCCTCCGAATATCTACGAATTTCACCTCTACACTCGGAATTCCACTCACCTCTCTCGGACTCGAGATACCCAGTATCAAAGGCAGTTCCGGGGTTGAGCCCCGGGATTTCACCCCTGACTTAAATATCCGCCTACGTGCGCTTTATACCCAGTAGAGTCT
+
CCCCCGGGGGGGGGGGGGGGGGGGGGGGGGGGGGGGGGGGGGGGGGGGGGGGGGGGGGGGGGGGGGFGGGGGGGGGGGGGGGGGGGGGGGGGGGGGGGGGGGGGGE@@FFGGGGGFGGFGGGGGGGGGGGGGGGGGGFG=5DGAFFGFGFFDGFGFFGGFGGFFE7?FBGDDFFFFDDD5CE5C9DGFFG5>5CFFB?CB=BFFFF@44@*<CFG70CB01@1.,=5C<D1>E<E9CB(444-6<DB
@M00200:205:000000000-AKKM3:1:1101:26266:6097 2:N:0:1
TACTGGGGTATCTAATCCTGTTTGCTCCCCACGCTGTCGCGCCTCAGCGTCAGCCACAGCCCAGCAGACCGCCTTCGCCACCGGTGTTCTTCCGGATCTCTACGCATTCCACCGCTACACCCGGAATTCCATCTGCCTCTACTGTGCTCAAGCTCGACAGTTCGCACGGCCGACTCGGGGTTGAGCCCCGGACTTTCACCCCCGACTCCTCGCTCCGCCTACGCGCCCTTTACACCCACTAGAGTCT
+
CCCCCGGGGGGGGDGGGGGGGGGGGGGGGGG7CFGGGGGGGGGGGGGGGGGGGGGF@AEG@@FFFGDG,DFGGGGGFGGGGCCGGGGGGGGGGG7FGGGGGDGGGGGGGGGGG>EF6>DG8CGGGGGGGGEGGFGFGFGFDGGBFDCEF;,=3=DED8@>C97:8?53*@?=@A?B88DEGE5CA<:;EGG>EGGGF3CE(:6>4>>087<07(:C(75-14,5(?@D503))631C:1:())))))
@M00200:205:000000000-AKKM3:1:1101:26175:6101 2:N:0:1
TACGCGGGTATCTAATCCCGTTTGCTCCCCTAGCTTTCGTGCATCAGCGTCAGAAAAGACCCAGTAAGCCGCTTTCGCCACAGGTGTTCCTTACGATATCAACGCATTTCACCGCTCCACCGTAAGTTCCGCTTACCTCTATCTTCCTCGAGCACGGTAGTTTTGGGCGCAGTTCCTCGGTTGAGCCGAGGGATTTCACACCCAACTTACCGCCCCGCCTACGCACCCTTTAACCCCAATAGCGTCT
+
CCCCCGGGGGGGGFGGGGGGGGGGGGGGGGG@EGGGGGGGGG8FFFGGGGGGGGG?CCFGGGGGFGCFFGGGDGGGGGGGGGGGGGGGGGGCFGGGGGGGGGGEGGGGGGGGGEGEGGCFFDF?FCFDFGEGGECGGFGFFGGF=DGFG*+++8DE>>7@D=EG55+:9E>A9EFFFFG4CE4F*>98)9*?6CFFFC73421(67@48>;0((**-1<1(4::(:>GC58A<)38C:(,4))(,4:
@M00200:205:000000000-AKKM3:1:1101:4521:6141 2:N:0:1
TACGAGGGTATCTAATCCTGTTTGCTCCCCACGCTTTCGTGCCTGAACGTCGGTACTGGTCCAGGAAGCCGCTTTCGCCACTGATGTTCCTTCCGATATCTACGCATTTCACCGCTACACCGGAAATTCCGCTTCCCTCTACCGTACCCTAGCTATTCAGTCTCGAATGCAATTCCCAGGTTGAGCCCGGGGCTTTCACACCCGCCTTAAATAACCGTCTACGCACGCTTTAAACCCAATAGAGTCT
+
CCCCCEGGGGGGGGGGGGGGGGFGGGGGGGGGGGGGGGGGGGGGGCEFGGGGGGGGGGGGGGGGG7FFGGGGGECCEEGGGGFDGGGGFGGGGGGGGGGGGGGGGGGGGGGGDEGFGGGGGGEGCEGFGGGGGGGFGFGFFGGFGFDFDD,+>CDEFFFBGGEGEFGGFGF8FEC8A87CCFF*;CCC5DE5*=CDA5=*;@>@((89*7)/.7CF(:>1=E1>;C5C75?)528:E:(4:4-)6)5
@M00200:205:000000000-AKKM3:1:1101:21008:6149 2:N:0:1
TACAAGGGTATCTAATCCCGTTTGCTCCCCTGGCTTTCGCTCCTCAGTGTCAATCTCGGTCCAGGATGCCGCCTTCGCCACCGGTATTCCTCCAGATATCTACGCATTTCACCGCTACACCTGGAATTCCACATCCCTCTCCCGGATTCGAGCCTTCCAGTCTCGGACGCAGTTCCCGGGTTGAGCCCGGGGATTTCACGTTCGACTTAGAAGGCCGCCTACGCGCCCTTTAAGCCCAATAGAGTCT
+
CCCCCGGGGGGGGGGGGGGGGGGGGGGGGGGGGGGGGGGGGGGGGGGGGGGGGGGGGGGGGGGGGEGGGGGGGGGGGGGGGGGGGGGGGGGGGGGGGGGGGGGGGGGGGGGGGDGFCGGGGGGG@EGGGGGGGDGFGFGDFEGF>*==GFGFECFFDFGCGGDGE5=EEGEFBFFFFFGEGC5FFFFFEDGFDGGFFEGD=FDF=2@@CEE3)=FFFG>;06;B0EEGDFFF24-.;1?B0))6AB4
@M00200:205:000000000-AKKM3:1:1101:10860:6156 2:N:0:1
TACTAGGGTATCTAATCCTGTTTGCTCCCCACGCTGTCGCGCCTCAGCGTCAGCAACGGCCCAGCAGACCGCCTTCGACACTGGTGTTCTTCCCGATCTCTACGCATTCCACCGCTACACCGGGAATTCCATCTGCCTCTACCGTGCTCGAGCCCACCAGTCTTACCAGACTTCCCGGAGTTGAGCCCCGGGCTTTCACCGGCAACTTAATGAGCCGCCTACGCGCCCTTTAAACCCAGTAGAGTCT
+
CCCCCGGGGGGGGGGGGGGGGGGGGGGGGGFGGGGGGGGGGGGGGGGGGGGGGGGGGGDGGGGGGGGGGGGGGGGGGGGGGGGGGGGGGGGGGGGGFGGGGGGGGGGGGGGGGGGFGGGGGGGGGGGGGGGGGGGGGFGFFGGFGBGFGFGGGGGFFGGFEFEFEFGGF>FEFFFFFEDBGGDF4AFFDGEEECEGFEGFD91>@?877>EC?EGG>GE::?:B(?BDCC:<4>B?E<((-.)6>A<
@M00200:205:000000000-AKKM3:1:1101:16233:6165 2:N:0:1
TACCCGGGTATCTAATCCTGTTTGCTCCCCACGCTGTCGCGCCTCAGTGTCGGCTATTGAGCTCTTGCGAGCTCACTGCCCAGCAGACCGCCTTCGCCACCGGTGTTCTTCCGGATCTCTACGCATTCCACCGCTACACCCGGAATTCCATCTGCCTCTACAGTGCCCAAGCCATACAGTCGCCGCGGCAGATCCGGGGTTGAGCCCCGAACTTTCACCGCGGCCTTATACGGCCACCTACGCGCCCTTT
+
CCCCCGGGGGGGGGGGGGGGGGGGGGGGGGGGGGGGFGFGGGGGGGGGDFFEGGGGGGFGGGGGGGGGGGBCFGGGGGGGGGGGEFGGGGGGG7FGGGGGGGGGGGGFFGGGGEGBDFGGGGEGEGEGGGFGGGGGGFFFFGGAEFGEGFCGFGGFF@CFGF@GCFFGFGACF@FFFF:BFCDD5?EEFDEFF+=*86C9@@@?B4:<B;;9?<E?4DF?962@BCF9::<BFF>>F:?0::>BB>9;2)
@M00200:205:000000000-AKKM3:1:1101:7358:6170 2:N:0:1
TACGGGGGTATCTAATCCTGTTTGCTCCCCACGCTTTCGTGCATGAGCGTCAGTGCTGGCCCAGGAGGCTGCCTTCGCCATCGGTGTTCCTCCTGATATCTACGCATTTCACTGCTACACCAGGAATTCCACCTCCCTCTGCCACACTCCAGCCTCGCAGTCACAAGCGCAGTTCCCAGGTTAAGCCCGGGGATTTCACACCTGTCTTACGAAACCGCCTGCGCACGCTTTAAGCCCACTAGAGTCT
+
CCCCCGGGGGGGGCFGGGGGGGFGGGGGGGGGGGGGGGGGGGGGG<FGGGGGGGGGGGGGGGGGGGGGGGGGGGGGGGGGGGGGGGGGGGGGGGGGGGGGGGGGGEFGFGGGGGGFGGGGGGGDFGGGGFGGGGGGGFGFFGGFGFGFGFGFEFGFEGDEGGFGFF+8*@D=EEFFACF>FFCCFFGFFGGFF5FGF?GEEDBBFFFEFF;?2@GGFDA21=0>0?)93>32<.)5:1(2()63<25
@M00200:205:000000000-AKKM3:1:1101:9398:6182 2:N:0:1
TACCCGGGTATCTAATCCCGTTTGCTCCCCTGGCTTTCGTTCCTCAGTGTCAGTAGCAGTCCAGAACGCCGCCTTCGCCACCGGTGTTCCTCCAGATATCTACGCATTTCACCGCTACACCTGGAATTCCGCGTTCCTCTCCTGCACTCGAGCCCTCCAGTCTCAGACGCAGTTCCCCAGTTCAGCTGAGGGATTTCACGTCTGACTTAGCGGGCCACCTACGAACCCTTTAAACCCAGTAGAGTCTAGCT
+
CCCCCGGGGGGGGGGGGGGGGGGGGGGGGGGFGGGGGGGGGGGGGGGGGGGCFG@FGFFGGGFGGDGGGGGGGGGGGGGGGGGGGGGGGGGGGGGGGEFGGFGGGGEGGGGGGGGFGG@BEGFG,@FGGGGGGEDEGFGFFGGFGFGFGFG>EGGFFGF6DDEFEFFGEG5=AEFFFFGFGD+2BCG59D7@99FGFEGFDB24AEE?EFF9(:EG7DFFFF<=2?DGC584?).2;(((-))).346:))
@M00200:205:000000000-AKKM3:1:1101:10032:6184 2:N:0:1
TCCTCGGGTATCTAATCCTGTTTGCTCCCCACGCTGTCGCGCCTCAGTGTCAGCCATTGCCCAGCAGATCGCCTTCGCCACCGGTCTTCTTCCGGATCTCTACGCATTCCACCGCTACACCCGGAATTCCATCTGCCTCTGCAATGCTCCAGTCAAGCAGTCGGCACGGCAGATCCGGGGTTGAGCCCCGGACTTTCACCACACCCTTACCTGACCACCTACGCGCCCTTTATACCCAGTAGAGTCTAACC
+
C,CCCEDFFCFGG9FGGGGGFGGFGGGGGGGGFEGEGG8FGGGGGCFGGGG9,CFBFGAGGGCFGGGGGGGGGGGGGGGGGGGGCFFFGGGGGGFGGGGGGDGGGEGGGGGGGGGFGG?GFEGG7B=DFFGGGFFFGFGFFGG+EFGEGFGGFF?DFG89=DAG>5CG5C?5>@FFF>D4C**0;<CADG5A672@F)<@),(6<9DFFFFF;8FF):;6;=2@0?BG792)6>96C)3.).).4<5)).(
@M00200:205:000000000-AKKM3:1:1101:27223:6185 2:N:0:1
TACTGGGGTATCTAATCCTGTTTGCTCCCCACGCTTTCGTGCCTCAGCGTCAGTACTGGTCCAGATGGCCGCCTTCGCCACGGGTGTTCCTCCCGATCTCTACGCATTTCACCGCTACACCGGGAATTCCACCATCCTCTACCGTACTCTAGCTTGCCAGTATCCACTGCAATTCCCAGGTTGAGCCCAGGGCTTTCACAACGGACTTAACAAACCGCCTACGCACGCTTTAAACCCAGTAGAGTCTCGAT
+
CCCCCGGGGGGGFGGGGGGGGGGGGGGGGGGGGGGGGGCGGDGGGGGGGEGEDGGGGGGGGGGGGGGGFGGGGGGGGGGCGGFGGGGGGGFGFGGGGGGGGGGGGGGGGGGGGGGFGGFFDGGGCEGGG9DECGDGG?FFBEGFGFGDGFADFDFFFF?*58*?EFFGFGFEFFFCFFF>EFFGFCCFFFF>DFFGFFGE3>A@==239CE<3>FE>CED?D@>;CAG51=4<6<8E(4>F>224<>)37(
@M00200:205:000000000-AKKM3:1:1101:9842:6186 2:N:0:1
TACGAGGGTATCTAATCCCGTTTGCTCCCCTGGCTTTCGCTCCTCAGCGTCAGTATTGGTCCAGGATGCCGCCTTCGCCACCGGTGTTCCTCCAGATATCTACGCATTTCACCGCTACACCTGGAATTCCGCATCCCTCTCCCAAACTCAAGCCAACCAGTATCGGACGCAGTTCCCCGGTTAAGCCGAGGGATTTCACGTCCGACTTAGTTGGCCACCTACGAGCCCTTTATACCCACGAGCGTCTAGA
+
C<CCCGGGGGGGGFEGGGGGGGGGGGGGGGGEDGGGGGGGGGGGGGFGEGGDEGGGGFFGGGGGGGGGGGEGGGGGGGGGGGGGGGGGGGGGGGGCEFFFG8F?FCGGGGDGGGGFDG,FFGGGFGFGGGGGGGGGFFGBF=FF8:DBGFG?@FC5FGCDGGEGFFGG*@B=EEFFFFCAFC*ABDGD4DGE5FF4@?F2>>@>FB0(>9/?;4:>1CA;FE?36CDFCF:-:25<F2((((-29?(-)-
@M00200:205:000000000-AKKM3:1:1101:15032:6199 2:N:0:1
TACTGGGGTATCTAATCCTGTTTGCTACCCACACTTTCGAGCCTCAACGTCAGTTGCAGTCCAGTAAGCCGCCTTCGCCACTGGTGTTCTTCCATATATCTACGCATTCCACCGCTACACATGGAGTTCCACTTACCTCTACTGCACTCAAGTTAACCAGTTTCCAATGCCATTCCGGAGTTGAGCTCCGGGCTTTCACATCAGACTTAATAACCCGTCTGCGCTCGCTTTAAGCCCATTAGAGTCT
+
CCCCCGGGGGGGGGGGGGGGGGGGGGGGGGGGGGGGGGGGFGGGGGGGGGGGGGGGGGGGGGFGGGGGGGGGGGGGGGGGGGGGGGGGGGGGGGGGGGGGGGGGGGGGGGGGGGGFGGFGGGGGEFFFGGGGGGGGGFGE+EFFGFGFG5AFGD9EFB=DECFFDF=D5DD<FCFFFBCBGFD96DGFFGC?B>CCFFGFEE<CFF@58*2*;*@;)*/)5:A458*9*9@C4*82;-(****7<A<
@M00200:205:000000000-AKKM3:1:1101:15546:6203 2:N:0:1
TACTGGGGTATCTAATCCCGTTCGCTCCCCTAGCTTTCGCGCCTCAGCGTCAGTGTCAGCCCAGCAACCCGCCTTCGCCGCAGGTGTTCCTCTCGATATCTACGCATTTCACCGCTACACCGAGAATTCCAGTTGCCCCTTCTGCACTCTAGTCGCACAGTATCAGTTGACCTTTCCGAGTTAAGCTCGGAGATTTCACAACTGACTTGTGCTGACCGCCTACGCGCCCCTTATGCCCAGTAGCGTCT
+
CCCCCGGGGGGGGFGGGGGGGGGGGGGGGGGGGGGGGGGGGGGGGGFGEGGEEGGGGGGGGG@CFGGGGGGGGGGGGGGGGDDCGGGGGGGGGGGGGGEGGGGFGGGGGGGGGGGFDFGGGGCGF+EGGGCFGGGGEFFFFGGFGFGDGFF=EGG>DGD5EFFG@?FGFCFCFFFFF>DFGGCEADCFDDEF4FGGF*=?E@EFFFFFFFEBE4?@39>6;((8;?EGG)?0:<<4?2):?FB9(-3(
@M00200:205:000000000-AKKM3:1:1101:5354:6205 2:N:0:1
TACGCGGGTATCTAATCCTGTTTGCTCCCCTAGCTTTCGCGCCTCAGCGTCAGTACCCGTCCAGGTGGCCGCCTTCGCCACCGGTGTTCCTCCCAGTATCTACGCATTTCACCGCTACACTGGGAATTCCACCACCCTCTCCGGGACTCGAGCCGCACAGTATCGGAGGCAATTCCCCGGTTAAGCCGAGGGATTTCACTTCCGACTCGTGCAGCCGCCTACGCGCCCTTTACACCCAATAGAGTCT
+
CCCCCGGGGGGGGDGGGGGGGGGGGGGGGGGGGGGGGGGGGGGGGGGGGGGGGGGGGGGGGGGGGGGGGGGGGGGGGGGGGGGDGGGGGGGGGGGGGGGGFGGGGGGGGFGGGGGFGGGGGGGGGGGGGEFG6DGEGFDDFGDBDFGFFFFGGGGFDEGFGG4FDEDEEGF2)8BCFFGFFEG+;CCEFGGFFGGGFFGFFFF::09:?2(3:ADFBGDB(,889?>D7>2ADB20:6(32<<AADA
@M00200:205:000000000-AKKM3:1:1101:15112:6206 2:N:0:1
TACGCGGGTATCTAATCCTGTTTGCTCCCCACGCTTTCGTGCCTCAGTGTCAATGATCGTGTAGTTAGCTGCCTTCGCAATGGGTGTTCTATGTCATATCTAAGCATTTCACCGCTACATGACATATTCCGCTAACCTCCACGATATTCAAGACAGATAGTATCAACGGCAGTTTCCGAGTTAAGCCCGGAGATTTCACCACTGACTTACCTGCCCACCTACGCCCCCTTTAAACCCAATAGAGTCAAAC
+
CCCCCGGGGGGGGGGGGGGGGGGGGGGGGGGGGGGGGGGGGGGGGGGGGGGGFGGGGGGGGGGFGGGGGGGGGGGGGGFGGGCGGGGGGG8FGGGGGGGGGGGGGGGGGGGGGCEEGGGGGGGGGGGGGG?EG>DG@DGFFGGFG5DEGFG8@DG?:DBFGFC8;C8CAGEA?DBFF>DBGECFAGGFBD5??F5C>*===DFB=2AEEEBE92C8=DFD2(()(3=D)2/96CE;C;D,;9)677))))
@M00200:205:000000000-AKKM3:1:1101:20377:6214 2:N:0:1
TACTAGGGTATCTAATCCCGTTCGCTCCCCTGGCTTTCGTGCCTCAGCGTCAGTTAAGACCCAGTGTCCCGCTTTCGCCACCGGCGTTCCTGCCGATATCAACACATTTCACCGCTCCACCGGCAGTTCCGGACACCCCTATCTCACTCGAGCCCGCCAGTATAGAGTGCCATTCCCTGGTTGAGCCAGGGGCTTTCACACCCTACTTAACGAACCGCCTACGCACCCTTTAAACCCAATAGAGTCTAGA
+
CCCCCGGGGGGGGGGGGGGGGGGGGGGGGGGGGGGGGGGGGGGGGGGGGGGGGGGGGGGGGGGGGGGGGGGGGDGGGGGGGGGGGGGGGGGGGGGGDGGGGGGGGGGGGGGGGGGDGGGGGGGGGGGGGGGGGGGGEEGD?FGFGFFFG?:7EGGFFGGA8DEGCCGGC?FEFFFFFFGFEC*;AGGFADGFBGG4FEGFF?BFF;EEFFFFFFGC9DA?:?:E?EEGDC7A))53?B6<22)6AAFBF)
@M00200:205:000000000-AKKM3:1:1101:15880:6223 2:N:0:1
TACTGGGGTATCTAATCCCGTTCGCTACCCTAGCTTTCGTGTGTGAGCGTCAGAAACAGGCCAGTGCGCTGCCTTCGCCTTTGGTGTTCCCCACGATATCAACGGATTTCACCCCTACACCGTGAGTTCCACGCACCTCTCCTGCTCTCGAGTCATGCCGTTTCGCTTGCGGACCGTAGGTTGAGCCCACGGATTTTACAAGCGACTAACCTGACCGCCCCGACCCCCCTTACACACAATAGCGTCTAGAC
+
<,ACC@C7@BFGFGDFGGGGGGGGGGEGFGF<FGE<FGG8BFG<F<C<:@F>FGGFGGGF?FFDCFGD>BBF@EEEDFFG:,AEF<F@FAFGGGCGGD=F=FGD7+@F=FFFGGGFGGGFGEGF<C=;9EAEDEDGEFGFFGFDFDF9=?F+ED7DDGD*@CFG5>+D56@59:95**<9F9CGAFFF6CEA4E*8B*48;>B=27(24@(7((3>(2)(.13>(:B3)9<04-5);6(-.4),-:::4A)
@M00200:205:000000000-AKKM3:1:1101:19697:6236 2:N:0:1
TACTAGGGTATCTAATCCTGTTCGCTCCCCACGCTTTCGCGTCTCAGCGTCAGTACCGTACTAGAGAGCCGCCTTAGCCACGGGTGTTCTTCCTGATATCTGCGCATTTCACCGCTACACCAGGAATTCCACTCTCCTCTTCCGGACTCTAGCCAGACGGTTTCCATCGACGTCTGAAGGTTAAGCCTCCAGTTTTCACAACGGACCTGCCTGGCCGCCTACACGCTCTTTACACCCAGTAGAGTCT
+
CCCCCGGGGGGGGGGGGGGGGFGGGGGGGGGGGGGGGGGGGGGGGGGGGGGGGGGGGGGGGGGGGGGGGGGGGGGGGGGGGGCGGGGGGGGGGGGGGGGGGGGGGGGGGGGGGGGFGGGGGGGGFGGGGGGGGGGGGFGFFGGAGFDFGFG=FGFFFG6:@DDFEFGGEGBABDFF6;;?FFFGFGG>AFCFFDFFA*2/.<===@BF=BB337FGFG>?;@@A(=)29C<CFFF?G:02<A):A>A
@M00200:205:000000000-AKKM3:1:1101:27446:6243 2:N:0:1
TACCCGGGTATCTAATCCTGTTTGCTCCCCACGCTTTCGCGCCTCAGCGTCAGATGTGGGCCAGGAAGCCGCCTTCGCCACCGGTGTTCCTCTCGATATCTACAGATTTCACCCCTACACCGAGAGTTCCACTTCCCTCTCCCACCCTCTAGCGCGGTAGTTTCAAGCGCAATTCCTCAGTTAAGCTGAGGGATTTCACACTTGACTTGCCAAGCCGCCTGCGCGCCCTTTAAACCCCATAGAGTCT
+
CCCCCGGGGGGGGGGGGGGGGGGGGGGGGGGGGGGGGGGGGGGGGGGGGGGGGGGGAFGGGGGGGGGGGGGGGGGGGGGGCFEGGGGGGGGGGGGGGGGGGFGGFGGGGGGEGGGFCCFGGGCEG>DAFGGFDFGFFFGFFGGFGFGFGFACDG+5*@+9ECEFFFGGBEBFFFFFAFFFCCC:F?9F*;C)::FGFCGF=@=4;3<<E4:4)2;C>D>?DFBB9=5C)905).8<C(-:2)4<45)
@M00200:205:000000000-AKKM3:1:1101:13919:6244 2:N:0:1
TACTGGGGTATCTAATCCTGTTTGCTACCCACGCTTTCGAGCCTCAGTGTCAGTTACAGTCCAGAGAGCCGCTTTCGCCACCGGTGTTCCTCCATATATCTACGCATTTCACCGCTACACATGGAATTCCACTCTCCTCTACTGCACTCAAGTCTAACAGTTTCCAATGCACACAATGGTTGAGCCACTGCCTTTTACATCAGACTTATTAAACCACCTGCGCTCGCTTTACACCCAGTCGAGTCT
+
C@CCCGGGGEGGGGGGGGGGGGGGGGGGGGGGGGGGGGGGFGGGGGGGGGGGGGGGGFGGGGGGFGGGGGGGGGGGGGGGGGGGGGGGGGGGGGGFGGGGGGGGGGGGGGGGGGGFGGGGCFGDGCGGGGGGGGGGGFGFFGGFGFGFGFFFDDD;DGGFFGFGCFGGFCFFFFE?9D+=EECFFGFFFDD?FCGG7CA@E<6<@577C=7;ACFCFG5)88=/:8?7CC***83(*7;*52(>BF
@M00200:205:000000000-AKKM3:1:1101:14163:6252 2:N:0:1
TACCCGGGTATCTAATCCCGTTTGCTCCCCTAGCCTTCGTGCCTCAGTGTCAGTAACTGCCCAGTGACCTGCCTTCGCCTTTGGTATTCCTCTCGATATCTACGCATTTCACTGCTACACCGAGAATTCTAGTCACCTCTTCAGTACTCTAGCATGGTAGTATCGGATGCAGTTCCGAGGTTGAGCCCCGGGCTTTCACATCTGCCTTACCACGCCACCTACGCACCCTTTATGCCCACTAGAGTCTAGAC
+
CCCCCGGGGGGGGFEGGGGGGGGDGGGGGGGGGGGGGGGGGGGGGGGGGGGGGGGGGGGGGGGGGFGGGGGGGGGGGGGGGGGGGAEGGGGGGGGGGFGGGGGGGCGGGGGGGGGFGGFGGGGDEEGGGGGGGGGGGFGEBGGFGDGFGFGDGGGFFF@7EDEGAFGGFGFFFFFFFBCDGFGG?EGFAGGFFDFGFFG5A=EE*:8EFFFFFFGG>DF:4>4?2CEGFG@:C5C=EF2@4=98CEEECE)
@M00200:205:000000000-AKKM3:1:1101:14056:6266 2:N:0:1
TACGCGGGTATCTAATCCCGTTTGCTCCCCTGGCCTTCGTGCCTCAGCGTCAGCAGCTTTCCAGAGACTCGCCTTCGCCACTGGTCTTCCTTACGATCTCTACGCATTTCACTGCTACACCGTAAATTCCAGTCTCCTCTCCAGCCCTCGAGCAAGGCAGTATAAAGTGCAGTTCCAGGGTTAAGCCCTGGGATTTCACACCTCACTTACCTCGCCGCCTACGCACGCTTTATACCCAGTAGAGTCT
+
CCCCCGGGGGGGGFFGGGGGGGGGGGGGGGGGGGGGGGGGGGGGGGGGGGGGGGGGGGGGGGGGGGGGGGGGGGGGGGGGGGGGGGGGGGGGGGGGGGGGGGGGGGGGGGGGGGGFDGGGGGGGEFFGGGGGGGGGGFGFFGGFGFGDGFGCGDC5FGF5EGFF99FFFGFCFFFFFFGDFFD<<DFFFGGF59@FFFGCF945@DFFFF=EFFGEBGFFFFFFFEFG8:=<<CE?C)/4CE)7/)9
@M00200:205:000000000-AKKM3:1:1101:9683:6269 2:N:0:1
TACAGGGGTATCTAATCCTGTTTGCTCCCCTAGCTTTCGCGTCTCAGCGTCAGGAATGGCCCAGCGAGCCGCCTTCGCTACTGGTGTTCCTCCCGATATCTACGCATTTCACCGCTACACCTGGAATTCCCCCACCCTCTCCTGTACTCAAGCTCAGCAGTTTGGGATGCAGGTCCCCGGGTGAGCCGGGGCATTTCACATCCCACTTACCGACCCGCCTACACGCCCTTTAAACCCACTAGAGTCTAGAC
+
CCCCCGGGGEGGGGCGGGGFGGGFGGGGGGGECFGGGGEGGGGGGGGGGGGGGGGGGGGGGGDFGGEGGGGGGGGGFGGCGGDFDEGGGGGGGGECE@EGGFGGGGGGGGFGGGGFGG?GGGG8EEFGGGGGGCGGGFGFFGGFG+=DG9?=FCD9?F96DDCFAACFBG*>5=6FFF??7E*7*>=?>>7?5CFFF4=*/;;13=DEFFF;:(=?17>0:<(8?EFG5*8<2<8<EB07>)4)6<>))6)
@M00200:205:000000000-AKKM3:1:1101:20836:6278 2:N:0:1
TACTAGGGTATCTAATCCCGTTTGCTCCCCACGCTTTCGCGCCTCAGCGTCAGGGTGTGGCCAGAGACCCGCCTTCGCCACCGGTGTTCCTCCCGATATCTACACATTTCACCGCTACACCGGGAATTCCAGTCTCCTCTCCACCCCTCAAGGAACGCAGTATCGGCCGCCCTTCTTCGGTTGAGCCGAAGGCTTTCACGACCGACTCACGCTCCCGCCTACACGCCCTTTAAACCCACTAGAGTCT
+
CCCCCGGGGGGGGGGGGGGGGGGGGGGGGGGGGGGGGGGGGGGGGGGGGGGGGGGGGGGGGGFGGGGGGGGGGDGGGGGGGGGGGGGGGGGGGGGGGGGGGGGGGGGGGGGGG6CDGGGGGGCEGDFGGGGGGGGGGFGEFGGFGFDFGFGGCGCFFGGFGG=FFFGGBEE=E2;BFFGFGG4<6EGF5D5:;EFGF<C;?>B99>;B)41?1:EG0>:?0:>:?GFG)9:2):<:2,(,,5)8).)
@M00200:205:000000000-AKKM3:1:1101:26057:6286 2:N:0:1
TACTAGGGTATCTAATCCCGTTTGCTCCCCACGCCTTCGCGCCTCAGCGTCAGGGTAGGCCCAGAGTCCCGCCTTCGCCACCGGTGTTCCTCCCGATCTCTACACATTTCACCGCTACACCGGGAATTCCAGACTCCTCTGCCTCCCTCAAGAAGACCAGTTTCGGCCGACTCCTCCGGGTTGAGCCCGGAGATTTCACGACCGACTTGACCTCCCGCCTACGCGCCCTTTAACCCCAGTCGAGTCT
+
CCCCCGGGGGGGGGGGGGGGGGGGGGGGGGGGGGGGGGGGGGGGGGGGGGGGGGGGGGGGGGGGGGGGGGGGGGGGGGGGGGGDGGGGGGGGGGGGDFGGGGGGFGGGGEGGFGG?DEGFGGGGFGGGGGGF7EFGGFGEBGFFGFGFGFGGDGGFFFG5EFEGD*=CEGFFFEFFFFD?::D*;EFFFGGFDGGF7CGFFBF@1>@?83@3>FFGFD36:BB>6EBD)94)5).4836>)-((.34
@M00200:205:000000000-AKKM3:1:1101:12762:6289 2:N:0:1
TACGGGGGTATCTAATCCTGTTCGCTCCCCACGCTTTCGCGCCTCAGCGTCAGTACCGTCCCAGCGAGCTGCCTTCGCTATCGGTGTTCCTCCTGATATCTGCGCATTCCACCGCTACACCAGGAATTCCACTCGCCTCTTCCGGACTCTAGCCCGGCAGTATCCACCGGCATTCAAGGGTTGAGCCCCTGACTTTTACAGCGGACTTACCGGGCCGCCTACGCGCGCTTTCTACCCAACAGAGTCTAGAC
+
CCCCCCFGGG<CFDDFGGGFGFG@CGGGGG<FEECGGGEGGGGDFFE<:FGGGGFGGGGGGGF@EG7EGDCFGGDGFGFCEGGGG@F:FCEGGGCFAE4FEFGGGEGGGGDFF=EBCFGFGFFEF=8DFGAECCDEGBEEFFGBGFGFGFC:DGG>DEC?DGEGEFFFBEE=)7FF6195CCCGFD7>EGGFFGCCC<?<3)6(49>4AD::;0C=;D<2:?FDBDBG3*,-<AAAE?:(-(,:>>)6<4)
@M00200:205:000000000-AKKM3:1:1101:10260:6292 2:N:0:1
TACAGGGGTATCTAATCCCGTTCGCTCCCCTAGCTTTCGCGCCTCAGCGTCAGTGTCAGCCCAGCAACCCGCCTTCGCCGCAGGTGTTCCTCTCGATATCTACGCATTTCACCGCTACACCAAGAATTCCGATTGCCCCTTCTGCACTCTAGCCTGACAGTATCAACTGACCGTTCCGAGTTAAGCCCAGTAGAGTCT
+
CCCCCGGGGGGGGGEGGGGGGGGGGGGGGGGFCFGGGGGGGGGGGGGGGGGCGGGGGFGGGGGGGGDGGGGGGGGGGGGGGFFGGGGGGGGGGGGGGGGGGGGGGGGGGGGGGDGF8FGGGGGG@FGGGGGEGE?FG5FDFFFFGFGFGFFDGGGFFGGFGGFGFFGGFGFEEA>FFF>9FGF@AFG5*9CFFE@FFF
@M00200:205:000000000-AKKM3:1:1101:21250:6292 2:N:0:1
TACAAGGGTATCTAATCCTGTTCGCTCCCCACGCTTTCGCGCCTCAGCGTCAGTATTGTGCCAGGTGGCTGCCTTCGCCATTGACGTTCCTTCCGATCTCTACGCATTTCACCGCTACACCGGAAATTCCGCCACCCTCTCACATACTCCAGCATGACAGTTTGCAATGCCCTTCCCAGGTTAAGCCCGGGGCTTTCACATCACACACATCCCGCCGCCTACGCGCTCTTTAAACCCAGTCGAGTCT
+
CCCCCGGGGGGGGGGGGGGGGGGGGGGGGGGGGGGGGGGGDGGGGGGGGGGGGGGGGGGGGGGGGGGGGGGGGGGGGGG7FFAFGGGGGGGGGGGGGGGGGGGGGGGGGGGGGGGDGGGGGCC>F8EGGGGGGGGGGFGFFGGFFFGEGFGDGFF??D89=DEFEDFG?FFCFCFFF8:5@F?CCGGFF>E4?EGGF<=*<B4;3=@D9@E(72CE(:>;;@7DB537<C<)<).4C(4(.((4<?)
@M00200:205:000000000-AKKM3:1:1101:18050:6294 2:N:0:1
TACTCGGGTATCTAATCCCTTTTGCTCCCCACGCTTTCGTGCCTGAGCGTCAGCAATTGTCCAGGTAGCCGCCTTCGCCTCTGGTATTCCTCACGATATCTACGCATTTCACTGCTACACCGTGAATTCTGCTACCCTCTCCAATGCTCTAGCCATGTAGTTTGAGGTGCAATTCCGGGGTTAAGCCCCGGGCTTTCACGCCTCACACACTTGGCCGCCTGCGCACCCTTTAAGCCCAATAGAGTCT
+
CCCCCGGGGGGGGGGGGGGGGGGGGGGGGGGGGGGGGGGGGGGGGEFGGGGGDGGGGGGGGGCFGGFGGGGGGGGGGGGGGGGGGGGGGGGGGGGGFEGGGGGGGGGGGGFGGGGFGGGGGGGFGGGGGGGFCGGEGFGDFFFBDFGBFFGFGGGFFGGFDFDGEFFGFGFCBFFFFFDDG>C8AFG5@DE>?7CCA@<CB)4<4<BB4=5A;EGG>GF=9B(:1?>DC73C<9AEC(,,;)7;7<;
@M00200:205:000000000-AKKM3:1:1101:4294:6306 2:N:0:1
TACTGGGGTATCTAATCCCGTTTGCTCCCCCAGCTTTCGCGCCTCAGCGTCAAGAACAGGCCAGGCAGCCGCCTTCGCCACTGGTATTCCTCCCGATATCTGCGCATTTCACCGCTACACCGGGAATTCCACACTCCTCTACTGGACTCTAGCCACAGCAGTATCGAGTGGCGTCCCCAGGTTGAGCCTGAGGGTTTCCCACCCGACTTACTGAGCCGCCTACGAGCTCTTTACACCCAGTAGAGTCT
+
C@CCCGGGGGGGGDFGGEGGGGFEGGGGGGGGGGGGGGDGCGGGGGGGGGGGGGGGGGGGGGGGGGGGGGGGGGGGGGGGGFGGGGGGGGGGGGG7FFGGFFFGGGGGGGGGGGGFGGGGGGEGG@FGGGGGGGGGGFGFFGGFG5+8?F8=DD8DF?FFGGFGE>FCFGFF>=AEBF4A7DC7ADFFFFGFF5A<EF7@@B@9@02>DEF4?C69@3;2//380/8)0*54>2)3;92<:9)6<4<6
@M00200:205:000000000-AKKM3:1:1101:23951:6329 2:N:0:1
TACCGGGGTATCTAATCCTGTTCGCTCCCCACGCTTTCGCGTCTCAGCGTCAGTACCGTCCCAGAGAGCCGCCTTCGCCACGGGTATTCCTCCCGATATCTACGCATTTCACCGCTACACCGGGAATTCTACCTTCCTCTACCGTCCTCAAGCCAAGTAGTTTCCCCTGACCTCTCCCAGTTAAGCCGGGAGCTTTCACAGGAGACTTACCTAGCCACCTACGCACTCTTTATACCACATAGTGTCT
+
CCCCCGGGGGFGGGEGGGGFGGGGGGGGGGGGGGGGGGGGGFGGGGFGGGGDGGGGGEGGGGGC@FFBFGGGGGGGGGGDG7FFGGGGGGGGG7==FEGGGGGGGGGGGGGGGGGFCGGGGEDD=EFGGAFG?=?FGFGFFGGFGFGFGFCFGGDFFFFAAFFGFFGF?,*:@B6AF4*?>DF+=DG>B)=?5>?FF?FF3(((,:AF);.93)BF=9F;8;;E<?)>:C9).-69+),4)))66A>
@M00200:205:000000000-AKKM3:1:1101:15660:6335 2:N:0:1
TACTCGGGTATCTAATCCCGTTTGCTCCCCACGCTTTCGCGCCTCAGCGTCAGTCACCGTCCAGAAGGCCGCCTTCGCCACCGGTGTTCCTCCCGATCTCTACACATTTCACCGCTACACCGGGAATTCCACCTTCCTCTCCGGGACTCAAGAGAAGCAGTTTCGGGCGCCGTTCCTCGGTTGAGCCGAGGGATTTCACACCCGACTTGCCTCCCCGCCTACGCGCCCTTTAAACCCAATAGAGTCT
+
CCCCCGGGGGGGGGGGGFGGGGGGGGGGGGGGGGGGGGGGGGGGGGGGGGGGGGGGGGGGGGGGGGGGGGGGGGGGGGGGGGGGGGGGGGGGGGGGGGGGGGGGGGGGGGGGGGGFGGDFGGEGGGGGGGGGGGGGGFGFFGGFGFGFGFGGFDGFFGGFFFEGDFGGEDD=?@FFFFGFGGGC;EGAFGGB:CECACFEF(:>9>FFFF>FFFGG;GFBBBF>9E>D/2:BFFF0C?6?>B2):AA
@M00200:205:000000000-AKKM3:1:1101:3813:6347 2:N:0:1
TACACGGGTATCTAATCCTGTTTGCTCCCCACGCTTTCGCAGTTGAGTGTCAGTGCCTATCCAGGTCGCCGCCTTCGCCTCTGGTGTTCCTCCCGATCTCTACGCATTTCACCGCTACACCGGGAATTCCACCCTCCTCTACCGCACTCCAGCTTCCCAGTATCGAGTGCCATTCCCAGGTTGAGCCCAGGGCTTTCACATCCGACTTACGAAACCACCTCCGCACGCCTTCTCCCCAATAGAGTCTAGCT
+
CCCCCGGGFEGFGEGFGG9CFG<FGGGGGGGGGGCGFGEG7CFFFAFCCFGFFEFDGGDFGGFFCEF:FGEGGGFGFGGGGGGFEEF@EFDFGCEGGCGGG8EFGGGGGEGGGGGADGDGGE++4BD=E;=A8@FFG?=DFGABGFGBG*,=EFGFFDDFF+;E5?7<9D87=AFFF850@,;*6@E>*9**39A>+2=9EB=(-5=-4*8225BC1CEF,4(89?8C*2(73).3;3(44254>AB2-))
@M00200:205:000000000-AKKM3:1:1101:11370:6347 2:N:0:1
TACTGGGGTATCTAATCCCGTTCGCTCCCCTGGCTTTCGTGTCTCAGCGTCGGCACATCCCCAGCTACCTGTTTTCACCATTGGCGTTCCAAGTGATATCTACGCATTTCACCGCTCCACCACTTGTTCCGGTAGCCCCTAGATGGCCCAAGATCGCCAGTATACCCAGCAGTTCCACGGTTAAGCCGTGGGATTTCACAAGGTACTTAACGATCCGCCTACACACGCTTTAAACCCAATAGAGTCT
+
CCCCCGGGGGGGGGFGGGGGGGGGGGGGGGGGGGGGGGGGGGGGGGGGGGGGGGGGGGGGGGGGGGGGGGGGGGGGGGGGGGGGGGGGGGGGGGGGGGGGGGGGGGGGGGGGDGGFGGFGGGGGGGGGGGDGGGGGGFGFFGGFFFFFGFGDDGGFFGGFGFFGEFGGFGFFFFFFFFDEGGGGFGGFEDEAFGGGFFGFFFBEECEEFAB@DFGGDGB>2>EFFEEG3>D37EEFGF63;EECEE3
@M00200:205:000000000-AKKM3:1:1101:8211:6368 2:N:0:1
TACCGGGGTATCTAATCCCGGTCGCTCCCCTAGCTTTCGCACATGAGCGTCAAGAGCGGGCCAGCAGATCGCTTTCGCCACTGGTGTTCCTTCCGGTATCTACGCATTTTACCGCTACACCGGAAATTCCATCTGCCTCTCCCGCCTTCGAGCTCTGGAGTTTCCAAGGGCCTCCCTCGGTTGAGCCGAGGGCTTTCACCTTGGACTTCCAGAGCCGCCTGCGTGCGCTTTACACCCAGTAGAGTCTCGAC
+
CCCCCGGGGGGGGFFGGEFGGGFGGGGGGGGFGGGGGGGGGGGCFFFGGGGGGGFFGGGGGGGFGGFGGGGGGGGGGGGGGGGGGGFFGGGGGGGGGEGGGGGGGGGGFGCGGGGFGGGGGDC7F+EDFGGFGGGGGFGBFECDGFGAG?C>GDGFFC7CGGEGFF+<>GB=>BFFFFGACE);)>=AAD*)>FF4/9CE;@EE@E3=E393@?FFFGF?(397(;)<D*2>)62?E:6?A24<444)4)(
@M00200:205:000000000-AKKM3:1:1101:21723:6381 2:N:0:1
TACTAGGGTATCTAATCCTGTTTGCTCCCCACGCTTTCGCGCCTCAGCGTCAGTTGTGGTCCAGTTGGCCGCCTTCGCCACCGGTGTTCTTCCCAATATCTACGACTTTCACCTCTACACTGGGAATTCCACCATCCTCTCCCGCACTCAAGCCAGCCCAGTCTCAAGCGCAATTCCCGGGTTGAGCCCAGGCCTTTCACGCCTGACTTGAGCAGCCGCCTGCGCGCCCTTTATACCCAATTGGTTCTAC
+
CCCCCGGGGGGGGGGGGGGGGGGGGGGGGGGGGGGGGGGGGGGGGGGGGGGGGGGGGGGGGGGGGGGGGGGGGGGGGGGGGGGGGGGGGGGGGGGDFGFGGGGGG+FGGGDFGGGFGGCEDGGGGGGGGFGGGDFGGFGFFGGEGBGBGBGFGGGFFFDFGGF7E;2,:@BA*:AFFFC*<5***5<AAGEFFEFGFF:EB>DF>:@>CB87EF6CDCDF@01:9857>3(.)6).A??0())(),-)-.
@M00200:205:000000000-AKKM3:1:1101:22996:6400 2:N:0:1
TACAAGGGTATCTAATCCTGTTTGCTCCCCACGCTGTCGCGCCTCAGTGTCGGCTATTGAGCTCTTGCGAGCTCACTGCCCAGCAGACCGCCTTCGCCACCGGTGTTCTTCCGGATCTCTACGCATTCCACCGCTACACCCGGAATTCCGTCTGCCTCTACAGTGCCCAAGCGACGCAGTCGCCGCGGCCGATTCAGGGTTGATCCCCGAACTTTCACCGCGGCCTTACGCCGCCACCTACGCGCCCTTTC
+
CCCCCGGGGGGGGGGGGGGGGGGGGGGGGGGGGGGGGGEGGGGGGGGGGGGD@FGEGGCFFGGGGGAFEGCGGGGGGFGGGGEGF8FFGGGGGDGGGGGFGCFGBCFGGGGGG>>EDGGGGG8EFGGGFGGGGGGCGFFDAGG>C9DEGFGGGGGFFGGFG7@FCFFGAGFFFFEDDD>BFCGGBGCE>GG3=*=788CD@02)6.4817>96:@EAGFB99054;?*C322;>6424::B(499190:0)
@M00200:205:000000000-AKKM3:1:1101:26083:6410 2:N:0:1
TACTAGGGTATCTAATCCCGGTCGCTCCCCTAGCTTTCGCGCCTGAGCGTCGAGGGTGGGCCAGCAGATCGCTTTCGCCACTGGTGTTCCTCCCGGTATCTACGCATTTTACCGCTACACCGGGAATTCCATCTGCCTCTCCCGCCTCCAAGTCCCGAAGTTTCCACCGGCATCTCCCAGTTGAGCCGGGAGCTTTCACGAAGGACTTTCGGGACCGCCTGCGCGCGCTTTAAACCCAGTAGCGTCTAGCT
+
CCCCCGGGGGGGGGGFGGGGGGGGGGGGGGGCFGGGGGG7FGGGGFGGGGGGGGECGGGGGGGGGFEFFEGGGGGGGGGGGEGGGGGGGGGGGGGGG>FGDFFGGGGGGG9FGGGEDGGGGCEGGGGGFGFFCGGGGFGFFGGFGFG@FFGFFGGFF8CD@CEGEFGCBCE)/8@FAFCFGFC7AFGD;DGFBGFGFEG@;0;B13(=CEF>>>GGBDFB<?FDF=)7<344:A28:(:,4>)((((-6))
@M00200:205:000000000-AKKM3:1:1101:22540:6412 2:N:0:1
TACAAGGGTATCTAATCCTGTTTGCTCCCCTAGCTTTCGTGCCTCAGTGTCAGGAGTTTTCCAGGGACTCGCCTTCGCCACTGGTGTTCTACTTGATATCTACGCATTTCACTGCTACACCAAGTATTCCAGTCCCCCCTCAAACCCTCGAGCAAGGTAGTTTCCAATGCCATTTCCGAGTTGAGCTCGGAGCTTTCACATCCGACTTACCTCACCACCTACGCACCCTTTAAGCACAAAAGCGTCT
+
CCCCCGGGGGGGGGGGGGGGGGGGGGGGGGGGGGGGGGGGGGGGGGGGGGGGGGGGGGGGGGGGGGGGGGGGGGGGGGGGGGGGGGGGGGGGGABFCFGGGGGGGE7FGGGGGGGFGGGGGGGFGGGGGGGGGGGGGF>5AGGFG?CDGDCDGGFFFGFF=D;DFFDGFGFDFFFFF>DBF6DGFF=FEDC9ACFC<;AC@8C95>A50608=),;EGEBBE)4)4?DDC:=4=4*=8(((,(.3<;
@M00200:205:000000000-AKKM3:1:1101:7602:6437 2:N:0:1
TACTCGGGTATCTAATCCTGTTTGCTCCCCACGCTTTCGTGCATGAGCGTCAGTGTTGGCCCAGAAGGCTGCCTTCGCCATCGGTGTTCCTCCAGATCTCTACGCATTTCACCGCTACACCTGGAATTCCACCTTCCTCTGCCACACTCCAGCAAAGTAGTTTCTAGCGCAGTTCCCAAGTTAAGCCCGGGGCTTTCACACTCGACTTGCTCCGCCGCCTGCGCACACTTTCTACCCAATAGCGTCTAGAC
+
CCCCCGGGGGGGGFFGGGGGGGEFGGGGGGGGGGGGGGGGFGGFFAFGGGGGGGGGGGGGGGGGFCFGGGGGGGGGGGGGGGGDGGGGGGGGGGFGGGGGGGGGGGGGGGGGFGGFGGGGGGGF8EGGGGGFGGGGFFGFFGGFGFGFGF8?GDGBFGF?@=CF*?CEEDAF>D=DFD+3E=@9=DFFFD+?@EGGF57*:4>=BAAF=CC6>8EE=C5((6(5(=)>7+;)6))7;)(,.7),((,--6)
@M00200:205:000000000-AKKM3:1:1101:25426:6449 2:N:0:1
TACTAGGGTATCTAATCCCGTTTGCTCCCCTAGCTTTCGCGCCTCAGCGTCAGTATCGGTCCAGGAAGCCGCCTTCGCCACCGGTGTTCCTCCGGATATCTACGCATTTCACCGCTACACCCGGAATTCCGCTTCCCTCTCCCGAACTCAAGCCCCGCTGTATCCCTTGCAGTTCCCCAGTTGAGCCGGGGGATTTCACAAGGGACTGACGGGACAGCCGACGCGCCCTTTACACCCAGTAGAGTCTAGAC
+
CCCCCGGFGGGGGGGGFAFFFGGGGGGGGGGGGGGGGGEGEGGGGGGGGGGGG99FGGGGGGGGGGGGGGGG@FGGGEGGGGGGFGGGGGFCFGGCEGG9EGCFGEEEAFGGFCGFGGGGFEGC>+D?FCDGCCD8@DDFFGGFGFDDGF82>C?EAEGFGGED;ADAACAC<>FFFFGFF7D=FG7@):=)87=9:99?EDF1(/(63(-430>*3<5(21257*)1)2)).421C06,).).).))-.)
@M00200:205:000000000-AKKM3:1:1101:18285:6453 2:N:0:1
TACACGGGTATCTAATCCCGTTTGCTCCCCTAGCTTTCGCCGTTCAGCGTCAATGTCGGTCCAGGATGCCGCCTTCGCCACCGGTATTCCTCCAGATATCTACGCATTTCACCGCTACACCGGGAATTCCGCCACCCTCTCCAAGACTCAAAAGTCTGACCGTTTCCGGGGCACTTCTTGGGTTAAGCCCAAGGCTTTCACCTCCAGACAAATCAGACCACCTACCTGCCCTTTATACCCAGTAGAGTCT
+
CCCCCGGGGGGGGGGGGGGGGGGGGGGGGGGGGGGGGGGGGGGGGGGGGGGGGGGGGGGGGGGGGCGGGGGGGGGGGGGGGGGGGGGGGGGGGGGGGGGGGGGGGGGGGGGGGGGFGGGGGGGGGGGGGFFEGGGGGFGFFGGFGF6DFFGFGGGFFGGFGG=>CFGDEDFBFFFFFFG9D5CGFFGFFGG>FFG6FECEEFFF=DEF@@;@EFGE<F3@D@@AE*=>FG?@8)9C994?F::4249>3.
@M00200:205:000000000-AKKM3:1:1101:8466:6456 2:N:0:1
TACAGGGGTATCTAATCCCGTTTGCTCCCCTGGCTTTCGTGTCTCAGCGTCAGCGGATCCCCAGTCATCTGTTTTCACCGTCGGCGTTCCAAACGATATCTACGCATTTCACCGCTCCACCGTTTGTTCCGATGACCCCTGGATCGCTCAAGACCGCCAGTATGCCCGGCCGTTCCCCGGTTGAGCCGGGGGATTTCACGCGGGCCCTTAACGGTCCGCCTACACACGCTTTACACCCAGTAGAGTCT
+
CCCCCGGGGGGGGGGGGGGGGGGGGGGGGGGGGGGGGGGGGGGFGGGGGGGGGGGGE@FFFFFGGGGGGGGGFGGGGGGGGGEGGGGGGGGCEFGGGGGGGGGGGGGGGGGGGGGFGGFGGGGGCGFGGGGGGGGGGBGBFGGFFDCDGFGGFGGFFGGFGGFGF8;E>ED@5AFFFFGFG57CFFGB?DD3BGCCFFGFFB>B0((23:>A:>ECBGB?18:6(35/971,<)6<C918(5<A)6<)
@M00200:205:000000000-AKKM3:1:1101:22094:6472 2:N:0:1
TACGGGGGTATCTAATCCCGTTCGCTCCCCTGGCTTTCGCGCCTCAGCGTCAGTGGAGGTCCAGCGCGCCGCCTTCGCCACCGGAGTTCCTGTGGATATCAACGCATTTCACCGCTCCACCCACAGTTCCGCGCGCCCCTACCTCACTCCAGACCGCCGGTCCCCGCGGCCCTTCCCCGGTTGAGCCGGGGGCTTTCCCCGCGGGCCTGGCGGCCCGCCTACGCGCCCTTTCAACCCAGTATAGCCTAGA
+
CCCCCDGGFFAEGGGGG<FFGGGDGGGGGGGGGGFGGGDGGGEEGGGGG@BFGGGGGGGGGGF,C@FGGGGDC@CFFEEGGGGDGDGGCGGGAFF9FFFFA;FEFG>:8FFGGDDBGGGGGGGGGGBEDFGGGC9CE>95FGGFFFGEFA80CC*8BEG>8C1C;3):>?BBFF??F@D)1*/9FFFE>CEE)::90)+3(4(341;,(::((3**()82(,-.,809)*))6).,;2(5))).)))),)
@M00200:205:000000000-AKKM3:1:1101:21689:6473 2:N:0:1
TACTGGGGTATCTAATCCCGTTTGCTCCCCACGCTTTCGCGCCTCAGCGTCAGGAAATGCCCAGAGACCCGCCTTCGCCACCGGTGTTCCTCCTGGTATCTACGCATTTCACCGCTACACCAGGAATTCCGCTTCCCTCTCCGGTATTCTAGCCCGCCAGTTTCCAATGCCATTCCTGAGTTGAGCCCAGGGCTTTCACATCAGACTTAACGGACCGCCTACGCACCCTTTCTACCCAATACAGTCT
+
CCCCCGGGGGGGGGGGGG8FGGFFGGGGGGGGGGGGGGGGGGGGGGGGGGGGGGGGGGGGGGFG8F@EGFGGGGEGGGGGGGGDEGGGGGFFGCFGGGGGGGGFGGGGGGGGGGGBCGDGFCGG7,DCFGFGGCGGGFGDFD85CBCDD@F=DF8?>EGD?F7CEF7FFFFB>CAAF6+*7E=B9A,36;7?EGGGB4C**5*0*>E?CE@D@2BC03>;;@;52?8C*;@)9.9>F?(44)))6<)
@M00200:205:000000000-AKKM3:1:1101:4793:6486 2:N:0:1
TACCGGGTTATCTAATCCTGTTTGCTCCCCACGCTTTCGCACCTCAGTGTCAGTCTGGACCCAGGCTGCCGCCTTCGCCACTGGTGTTCCTCCAGATATCTACGCATTTCACCGCTACACCTGGAATTCCACATTCCTCTCCCGAACTCGAGCCTTCCAGTATCAGACGCAGTTCCCGAGTTAAGCACGGGGCTTTCACGTCTGACTAAGAAGGCCACCTACGCGCCCTTTAAACCCAGTAGAGTCTAGA
+
CCCCCGGGGGGGGGGGGGGGGGGGGGGGGGGGGGGGGGGGFGGGGGGGGGGGGGGGGGGGGGGGGGGGGGDGGGGGDGGGGFGFFGGGGGGGGGGFFGGG8DEGGGGGGFGGGGGFGGGGGGGGGGFGGFGGGGGGGBFEBFFEGEDBDDG6BDGFFGDFG9;FFFGGFC5@AEF1;5>?CE+9+9,;ADD5:@FC945->B==E=4>E358>BC:2?FBE=1).8>G8C;9574/=;?4/:<AFFF5<A
@M00200:205:000000000-AKKM3:1:1101:22678:6488 2:N:0:1
TACACGGGTATCTAATCCGATTCGCTACCCACGCTTTCATGCCTCAGCGTCAAGAAAGTGCCAGTGAACTGCCTTCGCATTTGGTATTCCCCTCGATATCAACGGATTTCACCCCTACACCGAGAGTTCTGTTCACCTCTCACTTCTTCTAGTTATACCGTTTCGAATGCGAGCCTGGGGTTGAGCCCCAGGATTTAACATCCGACTAATATAACCGCCTACGCATCCTTTATACCCAATAGAGTCTAGA
+
CCCCCGGGGGGGGGGGGGGEGGGGGGGGGGGGGGGGGGGGGGGGGGGGGGGGGGGGGGGGGGGGGGGGGGGGGGGGGGGGGGGGGEFFEEGGGGGGGGGFGGGGGEGGGGGGGDCFFFGFGGGGEGFGCFGGGGGFGBFEFGGFFFGDFFGFFGEFFFG*@DEDAFGGFG>59=9FA?FDGGC?CEGFFGGF>EGFFE7EA):7-57>EEE4CECC=GFF@=037;5C=CC<??E?C)(,)1..)))119
@M00200:205:000000000-AKKM3:1:1101:17814:6499 2:N:0:1
CCGGGATTTTATACCCTTCCGACCCCCCCCCTTTCTGTTTTTGGGTTTTGAAAAGAAACACCCCCCCCCCTTCCCCCCTTGGTTTTCCCCCTTTTTTTCTGGAATTCCACCCCCCACAAGGATTTCTCTTGACCCCTCTCATTCTCTCTCCAAACAAGTTATCTATATGGACACATGGTTGACAGCGCCCATTAATCTCACACTCTCCTTAACTCCCTTCTCCAACTTTTTCACTCACTACATACACAATC
+
@,8B@++6;C,,,,,;,6,@6BFF+B@CC+@66C,,,9,,,,7+,6,,,,,::C<,,,,,,8+6@FC7@+4,,9=,+8+,:8,3<+8,,,6388,,+3,,,383@,,8,,3@FC**0*,,,1,,,,,2,24,22***)08*,4+,++**2,+,498)<+++3)3)++3++1)=3.)/;:A@+*+***))1*)*++**)+.),((.)).)))).)++,**.))4*(+)***),)6).*.)-,,))))))()(
@M00200:205:000000000-AKKM3:1:1101:26457:6524 2:N:0:1
TACTGGGGTATCTAATCCTGTTTGCTCCCCTAGCTTTCGTGCCTCAGTGTCAGGTGTTGTCCAGGGACTCGCCTTCGCCACTGGTGTTCCTCTCGATATCTACGCATTTCACTGCTACACCGAGAATTCCAGTCCCCCCTCCAAACCTCCAGCACGCTAGTATTCAATGCCATTTCAGGGTTGAGCCCTGAGCTTTCACATCAAACTTAACATGCCACCTACGCACCCTTTATGCCCACTAGAGTCAAGA
+
C@CCCGGGGGGGGGGGGGGGGGGFGGGGGGGGCFGGGGGGC:FGGGGGGGGGDGGGGGGGGGCFGGCFGGDGEGGGFGGEEGG8EFEGGGFGGGCGG8CGFDGGC>FGGGGGGGGDDEDFGEEEGGGGGGCGGGGE?BEBFGG595FF6D,0DFGEFGDEGGBFDB=EFGFEFEFFFFF*@@D?*@7:F?FCAFD8+0@AECE@EE9=@EE@E2DC*3;4.:@B9C;D88)4@?=@8E@=E=*/74))))
@M00200:205:000000000-AKKM3:1:1101:22711:6531 2:N:0:1
TACTCGGGTATCTAATCCTGTTTGCTCCCCACGCTTTCGCGTCTCAGCGTCAGTCATCGTCCAGAAGGCCGCCTTCGCCGCAGGTGTTCTGCTTGATATCTACGAATTTCACCTCTACACCAAGCATTCCACCTTCCTCTCCGAGACTCCAGCCATGCAGTTTCGGATGCACTTCCACGGTTGAGCCGTGGGCTTTCACATCCGACTTGCAAAGCCGCCTACACGCGCTTTAAACCCAATAGAGTCT
+
C<CCCGGGGDDEGFFGGGGGGGGGEEFEGCFGEGGGGGGGGGGG@EEFEGGGGGGFGGGGGGGGGGGGGCEGGE@EFGGGGFBCCEFGGGGFGGGGGGCFC8EFGDEFFGCFFGGBFGGGDC@FFGFGGDGAFGGGGFFDDEE>EFD6DF@FD?=F5@8?FGEGADD:?FFFFEFFFFGBF55>>FDDEGDF>;F7;*5783@(82(5@E:?4;BCBCE@DD;F75.)7*2<A922?2(,).)))46
@M00200:205:000000000-AKKM3:1:1101:16105:6532 2:N:0:1
TACGCGGGTATCTAATCCCGTTTGCTCCCCTGGCTTTCGCTCCTCAGCGTCAATGCCGGTCCAGGATGCCGCCTTCGCCACCGGTATTCCTCCAGATATCTACGCATTTCACCGCTACACCTGGAATTCTGCATCCCTCTCCCGGATTCAAGCCAACCAGTATCAGACGCAGTTCCCAGGTTGAGCCTGGGGATTTCACGTCTGACTTAGTTGGCCGCCTACGAGCCCTTTAAACCCAATAGAGTCT
+
CCCCCGGGGGGGGGGGGGFGGGGGGGGGGGGGGGGGGGGGGGGGGGGGGGGGGGGGFEFGGGGCFFFGGGFGG@FD@FGGGGD:CFGFEGGGGGFC9EGGGGFGGGDED;CFGCGFDC@DEFFGG,DGFGDFGGGGC?FDF,ABEDCAFFCCCFFFFGG5E<=@7F>FDGFFBEF6?BD@:D794CF>FGGE:=C?FCGB=@D(9;@?C)/19(?C1C5073;:@=>C*7,4)6<(A1,(44)644<
@M00200:205:000000000-AKKM3:1:1101:15839:6537 2:N:0:1
TACTAGGGTATCTAATCCCGGTCGCTCCCCTAGCTTTCGCGCCTGAGCGTCAAGGGCGGGCCAGCAGATCGCTTTCGCCACTGGTGTTCCTTCCGGTATCTACGCATTTTACCGCTACACCGGAAATTCCATCTGCCTCTCCCGCCTTCAAGTCCCGAAGTTTCGAACGGCCTCTCCACGTTGGGCCCGGTGCTTTCACGCTCGACTTTTGGAACCGCCTTCTCCCACCTTATTCCCCGTACCTCTTACGT
+
CCCCCGGGGGGGGGGGGGFE>FGGGGGGGGFFFFFGGGG,@FFGCFEGGGGGD9,8C+@BCG7DFFC,BF7F,?F:CFGGGGEFF,FFFCF9,A=+C4=?8=FCF>CEGGAEFCEFC79FFG88+@FFFGGA8FGCF?75?FC*;>78C*5+?DFF5:*9@F@72668)AB9AD).=+*:FF:*=@F55)*07CG:/)3312?0(3(36))4()3*(/8,(,-*)0)0*2:))).6<((,7(())))))(.
@M00200:205:000000000-AKKM3:1:1101:27711:6539 2:N:0:1
TACTCGGGTATCTAATCCTGTTTGCTCCCCACGCTTTCGCGTCTCAGCGTCACTACAAGTCCAGCAAGTCGCCTTCGCCACTGGTGTTCCTGCGAATATCTACGAATTTCACCTCTACACTCGCAATTCCACTTGCCTCTACTTGAGTCCAGATTTGTAGTTTTGGAGGCAGTTCCGAGGTTGAGCCTCGGGATTTCACCCCCAACTTACAAGTCCGCCTACACGCGCTTTATACCCAATAGAGTCT
+
CCCCCGGGGGGGGGGGGGGGGGGGGGGGGGGGGGGGGGGGGGGGGGGGGGGGGGGGGGGGGGGFGGGGGGGGGGGFGGGGGGGGGGGGGGGGFGGGGGGGGGGGGFGGGGGGGGGFGGGGGGGGGGGGGDGGGCDEG9A8FFGFGF?D@DA8DF=ECGGFAFFGFFCFFGDADEFFB@>>FF7CFFCCFGDF>7;D;EC@@59AA9:;BFEFECG,:CA(6>BAD8>3)9(/)).)2)((/)7>EF3
@M00200:205:000000000-AKKM3:1:1101:6603:6551 2:N:0:1
TACAGGGGTATCTAATCCCGTTCGATTCCCACGCTTTCGTGTTTCAGCGTCAGGAGTGCGCCAGTACAGTGCCTTCGCTTTTGGTGTTCCCCATGATATCAACGGATTTCACCCCTACACCATGAGTTCCCTGTACCTCTCGCATCCTCGAAGCCGTACCGTTTCTTCCGCATTACCGGGGTTAAGCCCCAGTGCTTTTACGAAAGACTAATACGACCGCCTACACACCCTTCACGCCCAATAGAGTCTC
+
CCCCCFGGGGGGGGGGFFGGGGGGGGGGGGGGGGGGFGGGGGGGGGGFGGGGGGGGGGGGGGGGGGGGGGGGGGGGGGGGGGGGGGGGGGGGGGGGGGGGGGGGGCCFEFFGG8CFGGGGGGGGEGGEFFDGGFGFC?EEFGGFGF6DD?+=@D?A5CD@EGDGEFGG?EFAD9FAFBD>ECGF5E:FFCCEF99+:EF?=A=42>2BEEFCECEF2?:13:(.=9A*C3(6(/;?7;7?F?054<).5)
@M00200:205:000000000-AKKM3:1:1101:16332:6565 2:N:0:1
TACGGGGGTATCTAATCCTGTTTGCTCCCCACGCTTTCGCGCCTCAGCGTCGGATCTGGCCCAGCTGGCCGCCTTCGCCACGGGTATTCTTCCCGATCTCTACGCATTCCACCGCTACACCGGGAATTCTACCAGCCTCTACCAGTCCCCAGACGTACAGTATCCGTAGCAGCCTCGCCGTTGAGCGGCGAGATTTCACTCCAGACTTGCATCATCCCCCTGCGCGCGCTTTAAACCCAGTAGAGTCT
+
CCCCCGGGGGGGGGGGGGGGGGGGGGGGGGGGGGGGGGGGGGGGGGGGGGGDGGGGGGGGGGGGGGFFGGGGGGGGGGGGGGGGGDGGGGGGGGCGGGGGGGGGGGGGGGGGGGGFGGGGGGGGGGGGGGGGGGGGGFGEFGGFGFGFGFGC8CCFFGGFGGFGFFGGFGFFFBFFFEGFGGGFAFE3>D:>>FGFF2:A)44:AF?FFFFFF?9CB*843,:79855C542<)63E<FBF4<>B<A4
@M00200:205:000000000-AKKM3:1:1101:9920:6565 2:N:0:1
TACAGGGGTATCTAATCCCGGTCGCTCCCCTAGCTTTCGCGCCTGAGCGTCAAGGGCGGGCCAGCAGATCGCTTTCGCCACTGGTGTTCCTTCCGGTATCTACGCATTTTACCGCTACACCGGAAATTCCATCTGCCTCTCCCGCCTTCAAGTCCCGAAGTTTCGAACGGCCTCTCCCAGTTGGGCCGGGAGCTTTCACATTCGACTTTCGGAACCGCCTGCGCGCGCTTTAACCCCAATAGAGTCT
+
CCCCCGGGGGGGGGGGGGGGGGGGGGGGGGGGGGGGGGGGGGGGGGFGGGGGEGG>FGGGGGGGGGGEGGGGGGGGGGGGGGGGGGGGGGGGGGDGGDGGGGGGGGGGGGGGGGGEDGFGGEEGGGGFGGEFGGGGGFGFF@FEGFGFGFF7EGGFFGCDFFEC@FFGDGBFFFFFFFGFGFGFBFGFFGG37>FFFAG):9:2>?FFFF?9?<EFBDE?260),/<C>*3<A)5:E?:,)6)))-.
@M00200:205:000000000-AKKM3:1:1101:13118:6565 2:N:0:1
TACAAGGGTATCTAATCCTGTTTGCTCCCCACGCTTTCGCACCTCAGCGTCAGTACCGAGCCAGTGAGCCGCCTTCGCCACTGGTGTTCCTCCGAATATCTACGAATTTCACCTCTACACTCGGAATTCCACTCACCTCTCTCGGACTCGAGACTACCAGTATCAAAGGCAGTTCCGGGGTTGAGCCCCGGGATTTCACCCCTGACTTAATAGTCCGCCTACGTGCACTTTACACCCAATAGAGTCT
+
CCCCCGGGGGGGGGGGGGGGGFGGGGGGGGFGGGGGGGGGGGGGGGGGGGGGGGGGGGGGGGGGGGGGGGGGGGGFGGGGGGGGGGFGGGGGGGGGEGGGGGGGGCFGGGGGGGFFGGGGGGGG>EGGCFGGGGGGC5,3@FFFGF68DFGDCGGFF8DFDCEGFFGGB8D=DFFFEDD5C8DGFF@FED5@DDF=>EFFF(95:>=C6*184@FFFGDF?8?F3@5*+236))/(4,=(;7)).2)
@M00200:205:000000000-AKKM3:1:1101:19925:6576 2:N:0:1
TACAGGGGTATCTAATCCTGTTTGCTCCCCACGCTTTCGTGCCTCAGCGTCAATACTTGCCCAGTTAGCTGCCTACGCCATTGGTATTCCTCCGAATATCTGCGAATTTCACCTCTACACTCGGAATTCTGCTAACCTCTTCAAGATTCTAGATTTGCAGTTTCAAAAGCAATTCCAGGGTTGAGCCCTGGGATTTCACTTCTGACTTGCAAATCCGCCTACGCACGCTTTATACCCAATAGAGTCTAGCT
+
CCCCCGGGGGGGGGGGGGGGGGGGGGGGGGGGGGGGGGGGGGGGGGGGGGGGGGGGGGGGGGGGGFFGGGGGGGGGGGEGGGGDDGGGGGGGGEGGGGGGGGGGGGGGGGGGGGGFGGGGGFGGCEGGGGGGGGGGGFGFFFADGFGCGFGDEGFFBGFFGGFGFFGGFGFEFFFBFFGEFGGG5FFFFG65:D8AFECEEF=AECFC5CEC==B:5>?@=:@D=CEGGG9;<CCE@72:346;C@>***/
@M00200:205:000000000-AKKM3:1:1101:11049:6594 2:N:0:1
TACGCGGGTATCTAATCCCGTTTGCTCCCCTGGCTTTCGCGCCTCAGCGTCAGTGAAGGTCCAGCGTGCCGCTTTCGCCACCGGAGTTCCTGTAGATATCAACGCATTTCACCGCTCCACCTACAGTTCCGCACGCCCCTACCTCCCTCGAGGCCGTCAGTATCTGAGGCAGTTCCACGGTTGAGCCGCGGGATTTCACCCCAGACTTGACAGCCCGCCTACGCGCCCTTTAAGCCCAATCGAGTCT
+
CCCCCEGGGGGGGGGGGGGGGGGGGGFFGGGGGGGGGGGGGGGGGGGGGGGGGGFGGGGGGGGGGGGGGGGGGGGGGGGGGGDF:CFCGGGGGGFFCFGGD;FFGGFGGGGGGEGACFGGGGGDFC=:=DGGGGGDC>>5@GGFGFG@G9C*@DFF5>95DCAF>FFF4:BAACFAFAG4=/?CACFEED5>>EFGF2<.11:(40,233:<31;;()7:14074C79/2))).-.8(((.410.(-
@M00200:205:000000000-AKKM3:1:1101:22941:6603 2:N:0:1
TACGAGGGTATCTAATCCCGTTCGCTCCCCACGCTTTCGCGTCTCAGCGTCAGGGGTGATCCAGGAAGCCGCCTTCGCCACGGGTGTTCCTGCTGATATCTACGCATTTCACCGCTACACCAGCAATTCCACTTCCCTCTATCACCCTCAAGAGTAGCAGTTTCCAGCGAACTTCCACGGTTGAGCCGTGGGCTTTCCCACCGGACTTGCTTCCCCACCTACACGCGCTTTCCACCCACTAGAGTCT
+
CCCCCGGGGGGGGGGGGGGGGGGGGGGGGGGGGGGGGGGGGGGGGGGGGGGGGGGGGGGGGGGGGGGGGGGGGGGGGGGGGGGGGGGGGGGGGGGGGG;FFGGGGGGGFGGGGGGBDGGGGGGGGGGGGGGGGGGGGFGFFGGFGFGFGF,=BFGAFGGAEFCCCFGCAG556;;>+<99D>*0A<F?D8E>4FGDAECEFFBF0;>EFE<EC@FG@GED@@FF@D3C<9?)-)63;2(,48<?6)4
@M00200:205:000000000-AKKM3:1:1101:5093:6606 2:N:0:1
TACGCGGGTATCTAATCCCGTTCGCTCCCCTGGCTTTCGCGCCTCAGCGTCAGTATCGGCCCAGTAGCCCGCCTTCGCCTCAGGTGTTCCTCCCGATATCTACGCATTTCACCGCTCCACCGGGAATTCCAGCTACCTCTTCCGTACTCTAGCTCGCCAGTATCGGCCGACCCTCCGGGGTTGCGCCCCGGGCTTTCACAGCCGACTTAACGAGCCGCCTACGCCCCCCTTACGCCCAGTAGAGGCT
+
CCCCCGGGGGGGGGGGGGGGGGDGGGGGGGGFGGGGGGGGGGGGGGGGGGGGGGGGGGGG>FGGFDGCEGGGGGGGGGGEBFGFEFEGGFCF:FEFGGGGG8FEGG7FEGGGGGGF+CGGGDDEGGGFGGGCGGGGGF7*<;F>GFGFGFG<F+=9AEDD8D?DA9CC>CEBD3FE5:<BFCD*:EGFFDEBDGGFB<F<92(4(((-)6A,2,:C>CE13:0)(28D)1,:B(24C?(.))))(-4
@M00200:205:000000000-AKKM3:1:1101:6461:6607 2:N:0:1
TACAAGGGTATCTAATCCTGTTTGCTACCCACGCTTTCGTGCCTCAGCGTCAATACCGGACCAGTTAGCCGCCTTCGCCACTGGTGTTCCACCCAATATCTGCGAATTTCACCTCTACACTGGGTATTCCGCTAACCTCTTCCGGACTCTAGGTCGCCAGTATCGAAGGCAGTTCTGGAGTTGAGCTCCAGGATTTCACCCCCGACTTAACGACCCGCCTACGTGCGCTTTAAACCCAATAGCGTCTAGCT
+
CCCCCGGGGGGGGGGGGGGGGGGGGGGGFGGGGGGGGGGGGGGGGGGGGGGCGGGGGGGGGFGGGGGGGGGGGGGGGGGGGGGGGGGGGGGDGGGGGGGGGGGGGEGGGGGGGGGFGGGGGGGGGFGGG8DEGGGGGFGEFFEEDFD=FBGFGGGBDGGFGGFGFFGGAFADFEFFFFDAFFG;ACF*@FG>5AFF;@FEFBAA=B=@EEFFFFEE9CD6;5@F1@BG3<0)9.;;C?035:)(-8?2A))
@M00200:205:000000000-AKKM3:1:1101:24962:6607 2:N:0:1
TACGGGGGTATCTAATCCTGTTTGCTCCCCACGCTTTCGAGCCTCAGCGTCAGTAATGAGCCAGTGTGTCGCCTTCGCCACTGGTGTTCTTCCGAATATCTACGAATTTCACCTCTACACTCGGAGTTCCACACACCTCTCTCATACTCAAGACACCCAGTATCAAAGGCAATTCCGAGGTTGAGCCCCGGGATTTCACCCCTGACTTAAATGTCCGCCTACGCTCCCTTTACACCCAGTAGAGTCT
+
CCCCCGGGGEGFGFFFGGGGGGGGGGGGGGGGGGGGGGEG@EGGGGGGGCFGGGCGGGGGGG?FEGGGGGEFGGGGGGGGGGGGEEFCFGCFGCFFGGGF;DF:FGE@FGGGGGGF?EFFGGF@FEEGFGGFCED8EFFDDFGFFFGEDBE6BDGF:EGFG7DFFFGG5EFBF=FFFFGFCCF50@@*@C75>::?8>9B9(>=@EECFF:EC<<+,)802=8BDEFFD7=CECE184(5:4)6444
@M00200:205:000000000-AKKM3:1:1101:18616:6614 2:N:0:1
TACGGGGGTATCTAATCCTGTTTGCTCCCCACGCTTTCGTGCCTCAGTGTCAGTGCTGGTCCAGGGTGTCGCCTTCGCCACAGATGTTCCTCCCGATATCTACGCATTTCACCGCTACACCTGGAATTCTACATCCCTCTCCCATACTCAAGCCTCCCAGTATCAGACGCAGTTCCCAGGTTAAGCCGGGGGATTTCACGTCTGACTTAGAAGGCCGCCTACGCGCCCTTTATACCCAATAGAGTCT
+
CCCCCGGGGGGGGGCGGGGGGGGGGGGGGGGGGGGGGFGGGGGGGGG<C@EFFGGGGGGGGGGGGGGGGGDGGGGGGGGGGGG8CFGGGGGGGGGCFDGGFEFGEGGGGGGGGGGFGGCCGFDGCFGGFGDGGGGGGFGFFGGFGFGFGFFFFGGFFGG*DDB@CFFGFGF=:AFFFF7*@FDGFFGF>C9?ACEFF?FD@DDFCC3<CEE3>3FFBCDF?B<>3EBGDF79A2)48<0::AB>A24
@M00200:205:000000000-AKKM3:1:1101:22975:6632 2:N:0:1
TACGGGGGTATCTAATCCCGTTCGCTCCCCTAGCTTTCGCGCCTCAGCGTCAGTGTCGGCCCAGCAACCCGCCTTCGCCGCAGGTGTTCCTCTCGATATCTACGCATTTCACCGCTACACCGAGAATTCCAGTTGCCCCTTCCGCACTCTAGCCCCGCAGTATCAGTTGACCTTTCCGAGTTAAGCCCGGAGATTTCACAATTGACTTGCGGTGGCCGCCTACGCGCCCTTTAAGCCCAGTAGAGTCT
+
CCCCCGGGGGGGGGGGGGGGGGGGGGGGGGGGGGGGGGGGGGGGGGGGEFEGGGGGGGGGGGGGGGGGFGGGGGGGGGGGGGGGGDFGEGGGGGGFGGGGGGGGGGGGGGGGGGGFGGGGGGGDEG9CFGGGGGGGCFG=FGGEGDGFGFGF>CGFAEGEEGF19CFFFGFFFFFFFDDFGGGGA?GFA:EF:FGFFCCC)=4=EFFBAF61?6C=09542,43(/7>CC<:<4<2<:??:A2<2)3:
@M00200:205:000000000-AKKM3:1:1101:21938:6637 2:N:0:1
TACCCGGGTATCTAATCCCGTTTGCTCCCCTAGCTTTCGCGCCTCAGCGTCAGTGTCGGTCCAGGAAGCCGCCTTCGCCACCGGTGTTCCTCCGGATATCTACGCATTTCACCGCTACACCCGGAATTCCGCTTCCCTCTCCCGAACTCAAGCCTCGCAGTTTTCCACGCCATTCCCCGGTTGAGCCGGGGGATTTCACGCGGAACTTACAAAACCGCCTACGCGCCCTTTAAACCCAATAGAGTCT
+
CCCCCGGGGGGGGGGGGGGGGGGGGGGGGGGGGGGGGGGGGGGGGGGGGGGGGGGGGGGGGGGGGGGGGGGGGGGGGGGGGGGGGGGGGGFGGG7@FGGGGGGCEGDGGGGDGGGFDGFGCEGGGGGGGGGGGGDFFFGDFGGFGFGFGFD6EGGFFGGFGGFGFFDFFGFFFFF9FFGDFE58AFFDE):>D=CFFFGFBF929BFFFFAF<BGG9D@1(34>1CBD39)<A94:EF??D9ADFF<
@M00200:205:000000000-AKKM3:1:1101:16713:6648 2:N:0:1
TACCAGGGTATCTAATCCCGTTTGCTCCCCTGGCTTTCGCGCCTCAGCGTCAGAAAGGCTCCAGCACGTCGCTTTCGCCACCGGCGTTCCTTCCGATATCTACGCATTTCACCGCTCCACCGGACGTTCCACGTGCCCCCACCCTGCTCGAGACAGCCAGTATCGGCGGCCCTTCTGCCGTTGGGCGGCAGGATTTCACCCCCGACTTCGGTGCCCGCCTACGCGCCCTTTAAACCCCGTGGAGTCCAGCG
+
CCC<CGGGGGGGGGGGGGDFGGCFFGGGGGFCFGGGGGG;EGGGGGGGGGGGGG<,CF,:4B@FGGGGF@FG7FGGGGEG7FFE+CFGGFC?AFC=CEGGGF?FGGGGGGGGGGGFGGGGGG+83=BFGF=ECFGGGFD)03@B+9F=FAG5D?*95FGFG7:CA**48EE2)(;4ACF)=*19)//07)*))3A=4-<7?>9099;(.4((((82(75((.,09EEG3>2>D)47:,(((-4,,.).),(
@M00200:205:000000000-AKKM3:1:1101:20785:6659 2:N:0:1
TACAGGGGTATCTAATCCTGTTTGCTACCCACGCTTTCGTGTCACAGTGTCAGTTCAGGCCCAGGTGATTGCCTTCGCCATCGATGTTCCTCCCGATATCTACGCATTTCACCGCTACACCGGGAATTCCGTCACCCTCTACCGAACTCGAGCTCATCAGTATCGACTGCAATTCCCAGGTTGAGCCCAGGGATTTCACAACCGACTTAGCTAGCCACCTACAAACGCTTTATACCCCGTAGAGTCT
+
CCCCCGGGGGGGGGGGGGFGGGGGGGGGGGDFGGGGGGGCCGGGGGGGGGGGGGGGGGCFGGGGGGGGDFAGGGGGGGGGDGBE<BFGGGGGGGC@FGGGGGGGG>GGGGGGGGDFCGGGG6BE>EGGDGGDFDD?FFG<9EGF>BDFGEG=B+897EDBFFEG)<?69DFEFFFFF?CFFC:+*@F5FGF>FFGGA@CA6>=59AF@CC=*0*?<*8F:EE:60;5CCD=3)))/5((/((()17)
@M00200:205:000000000-AKKM3:1:1101:12132:6677 2:N:0:1
TACACGGGTATCTAATCCTGTTTGCTCCCCACGCTTTCGCGCCTCAGTGTCAGTCTCGGACCAGGTCGCCGCCTTCGCCACTGGTGTTCCTCCCGATATCTACGAATTTCACCTCTACACCGGGAATTCCGCGACCCTCTTCCAAACTCTAGCGACTCAGTTTCGGATGCACTTCCTCGGTTAAGCCAAGGGCTTTCACATCCGACTTGAGTCACCACCTACGCGCGCTTTACGCCCCGTAGAGTCTAGAC
+
@CCCCC@FGGGFFGGGGEC@CEC<@FGGGGGG:CG7DFCFGGGGGFFGADGFGGFFGGC@FGGEB9C@CFFCGGGGFFFCG,BDFFFEGGGGDEG7>@EFDFGGC8EC,EFFGBFFCFGGG=@C@ECGGGFGD6DBE*=DFGGACAGCF;E<FDGFBC76<2*589CEDC?1+66AAFGEFCC+BCFF46:5?6=CA<F5?E;(/62()/.9?CFGEGD(660>2539)/,.5:<(:-,,(4(6><4)6<)
@M00200:205:000000000-AKKM3:1:1101:25260:6687 2:N:0:1
TACGGGGGTATCTAATCCTGTTTGCTCCCCACGCTGTCGCGCCTCAGCGTCAGCTACTGCCCAGCAGGCCGCCTTCGCCACCGGTGTTCTTCCGGATCTCTACGCATTCCACCGCTACACCCGGAATTCCACCTGCCTCTACAGTGCTCAAGCCTCCCAGTTCGCATGGCCGACTCAGAGTTGAGCCCTGAGCTTTCACCACACGCTTAAGAAGCCGCCTACGCGCTCTTTACGCCCAATCGCGTCTAGA
+
CCCCCGGGGGGGGGGGGGGGGGGGGGGGGGGGGGGGGGGGGGGGGGGGGGGEGGGGGGGGGGGGGGGGGGGGGGGGGGGDFGGGGGGGGGGGGGGGGGFGFFGGGGGGGGFGGGGFGGGGGGGEGCFGGGGGGGGGGFGBFGGFGFGFGFGGGGGFFGGFEFAGBFGGAF655@AEAF?AFG=FAFGFFCCAFGFFFCGF@F@F917;0>?3<4CFBGFF?FFFFGBDGGFF>01;E0(3(3(4,1816)
@M00200:205:000000000-AKKM3:1:1101:25958:6687 2:N:0:1
TACAAGGGTATCTAATCCTGTTCGCTCCCCATGCTTTCGCTCCTCAGCGTCAGGTCATGCCCAGAGAACCGCCTTCGCCACCGGTGTTCCTCCTGATATCTGCGCATTCCACCGCTACACCAGGAATTCCGTTCTCCCCTGCATACCTCTAGTCTGCCCGTATCGTAAGCACGCTCAGGGTTGAGCACTGAGTTTTCACTCCCGACGCGACAAACCGCCTACGAGCCCTTTAAACCCAATAGAGTCT
+
CCCCCGGGGGGGGGGGGGGGGGGGGGGGGGGGGGGGGGGGGGGGGGGGDGGGGGGGGGGGGGGGGGGFFGGGGGDGGGGGGFGGGGEGGGGGGGGGGGGGGGGGGEECGDFGGGGEGGGGGGGGGGGGGGGGGGGGADGDFGGFGFFEGFGGEGGFFFFBCCDGF*=FFF5=5A@BFFFFGGGG5C,;AFDFCCGGFCGFFF>AF>5@@2,49@FE23>0380:6C>G5C2<4A<2?1:70545<D<
@M00200:205:000000000-AKKM3:1:1101:26915:6688 2:N:0:1
TACCGGGGTATCTAATCCTGTTTGCTCCCCACGCTGTCGCGCCTCAGCGTCAGCCACTGCCCAGCAGGCCGCCTTCGCCACCGGTGTTCTTCCGGATCTCTACGCATTCCACCGCTACACCCGGAATTCCGCCTGCCTCTACAGTGCTCGAGCGGCACAGTTCGCATGGCCGACCCGGGGTTGAGCCCCAGGCTTTCACCCCACGCTTACGCCGCCGCCTACGCGCCCCTTACACCCACGAGCGTCTAGAC
+
CCCCCGGGGGGGGGGGGC,ECCFGGGGGGGGGGGGGGGGGGGGGGGGFGFCEFDGGGGGGGEFFGGGGGGDCFGGGGGGGGGGGECFCGGFFGGGGGGGGGGGGGGEGGFDGG889+8=FF6EBGGGGFGFG>EGGGFGFFGGFGF7;C@E+CDDDEG>>;ECGFFGCFGF>DFDAE>D:1:DGFE6.):E)7>CC=4C<((304;21<DB096CEFGF(4:BFFGFD)9(,(--3:6(((,,,-4:0).)
@M00200:205:000000000-AKKM3:1:1101:11593:6690 2:N:0:1
TACGAGGGTATCTAATCCTGTTTGCTCCCCACGCTTTCGCGCCTCAGTGTCGGATCCGGCCCAGTGAGCCGCCTTCGCCTCCGGTGTTCTTCCCGATATCTACGCATTCCACCGCTACACCGGGAATTCCACTCACCTCTACCGGTCCCTAGACACGCAGTCTCGGAGGGCGTCGCAGGGTTGAGCCCTGCGCTTTCACCTCCGACTTGCGCACCCACCCGCGCGCGCTTTCAACCCAGTAGAGTCT
+
CCCCCGGGGGGGGGGGGGGGGGGGGGGGGGGGGGGGGGGGEGGGGGGGGGGGGGGGGGGGGGGGGGGGGGGGGGGGGGGGFGG@FGGGGGGGGGE@FCEGGGFGGGGGGGGGGGEACFGGGGGGEGGGGGGGGGGGEFFDFGGFGFGFGF77EFGFEGG?C;3?BFCEAGF>F@BFEBG>FGG6ACFFA*;);C5582A>23?>(7>(3<>6(7EE0>B0(4(74?5>5*6))623C0:(:9599<<
@M00200:205:000000000-AKKM3:1:1101:24350:6691 2:N:0:1
TACGCGGGTATCTAATCCCGTTTGCTCCCCTGGCTTTCGCTCCTCAGTGTCAGTATTGGTCCAGGACGCCGCCTTCGCCACCGGTGTTCCTCCAGATATCTACGCATTTCACCGCTACACCTGGAATTCCGCGTCCCTCTCCCAAACTCAAGCCAACCAGTATCAGGCGCAGTTCCCCGGTTAAGCCGAGGGATTTCACAGTTGACTTGCTTAATCGCCTACCCGCCCTTTCAACCCAATAGAGTCTAGAC
+
CCCCCGGGGGGGGGGGGGGGGGGGGGGGGGGGGGGGGGGGGGGGGGGDGGGGGGGGFFGGGGGGGFGGGGGGGGGGGGGGGGGGGGGGGGGGGGGCFGGGEGGGGGGGGGGGGGGFGGGGGGGGGFGGGGGGGGG7CDGFFCFFFFGFGF7+EDGFFGG?DFEGFFG6BED2:CFFFFD*>?D8@CFFFGGE)=CFFFGF@7)7)7C?4C<CC9BC<F>?7((.(:>51*5).:91A00:?A25-4:))))
@M00200:205:000000000-AKKM3:1:1101:7974:6709 2:N:0:1
TACTCGGGTATCTAATCCTGTTTGCTCCCCACGCTGTCGCGCCTCAGCGTCAGTACTGGCCCAGTCGACCGCCTTCGCCACCGGTGTTCTTCCGGATCTCTACGCATTCCACCGCTACACCCGGAATTCCATCGACCTCTACCAGACTCAAGCCTCCCAGTTCGCACGGCAGACTCGGAGTTAAGCCCCGAGCTTTCACCGCACGCTTGAAAAGCCGCCTACGCGCCCTTTAAACCCAGTAGAGTCT
+
CCCCCGGGGGGGGGGGGGGGGGGGGGGGGGGGGGGGGGGGDGGGGGGGGGGGGGGGGGGGGGGGGGGGGGGGGGGGFGGGGGGGFGGGGDFGGGG@CGGGGGGGGGGGGGGDFGGFDGGGGGGGGEFGGGGGGGGGGFGFFGGFGFGFGFGGGGGFAGGFC;;DBFGGBGB=AFFFFBDEEGFGAFGFF)1:5CC@;69=8@F@06????3<4?F87DE??<?D1C>D)28>)-31A((.)6:)4<A
@M00200:205:000000000-AKKM3:1:1101:21324:6714 2:N:0:1
TACCAGGGTATCTAATCCTGTTTGCTCCCCACGCTTTCGCGTCTCAGTGTCAGTGTCTGCCCAGAGCGCCGCCTTCGCCACTGGTGTTCTTCCCGATATCTACGAATTTCACCTATACACCGGGAGTTCCGCTCTCCTCTTCAGCACTCCAGCTCCGTCGGATCCTATGCACTTCCAGGGTTGAGCACGCGGCTTTAACATCGTCCGTTCGGAGCCACCTACACGCGCGCGCTCCCCCGAAGAGACTAGGT
+
BC8CCGGDFGGGGGGFGGGGGGG@FDFFDGGGGCG@EGEGEGGGGGGFGGEFGFFGGGGGGGGGE8,@FGGGGGEGFEGEGGCFFCCFGCFGGGG=CEC;@DE=FFADAE9F:,,+6,@EECE74B>DEFEC6@DDGFG9+,,497+)6;F?FG66?EG>3+)0:BEG?3+*48*4=1*<@875>6,3***)::E*+*,*/)6,(/(()/;0?F8*(2583@(0,*0)))((-,(4:(,(-,47(.).(()
@M00200:205:000000000-AKKM3:1:1101:3846:6714 2:N:0:1
TACGCGGGTATCTAATCCTGTTTGATCCCCACGCTTTCGTGCCTCAGCGTCAATGCTTGCTTAGTAAGCTGCCTTCGCAATCGGTGTTCTATGTCATATCTAAGCATTTCACCGCTACATGACATATTCCGCCTACCTCAACAAGATTCAAGACTGATAGTCTCAATGGCAGTTTCAAGGTTGAGCCTTGAGATTTCACCACTGACTTAACAGCCCGCCTACACACCCTTTACACCCACTAGAGTCT
+
CCCCCGEGGEGGGAEFGGGGGGGG<FGGGGGGGGGGGGGC<FGGGFGGGGGGCFFGFGGD,E,@FEGG9<FFGGGGGGGCFFF:FGGGGGGCEGGGGGGGGGC;C=EGGCFFG=EDDGF,=,9@FGGFGG8E=@GGD+9:FGG5EFGFG+=DA?=;F;6CD+C=FFDC:FB);D<FD+=*CDFCFF9;C+56*<EFCEG50):5CC@AE*:EE)@A949))00*7C;CDD3:***(=2(00.).7))
@M00200:205:000000000-AKKM3:1:1101:8010:6722 2:N:0:1
TACTCGGGTATCTAATCCTGTTTGCTCCCCACGCTGTCGCGCCTCAGCGTCAGCCACAGCCCAGCGGGCCGCCTTCGCCACCGGTGTTCTTCCGGATCTCTACGCATTCCACCGCTACACCCGGAATTCCACCCGCCTCTACTGTGCTCAAGCACGACAGTCGCCACGGCCGATCCGGGGTTGAGCCCCGGACTTTCACCGCCGCCTTGTCGCGCCGCCTACGCGCCCTTTAACCCCCGTCGAGTCT
+
CCCCCGGGGGGGGGGGGGGGGGGGGGGGGGGGGGGGGGGGGGGGGGGGGGGGGGGGGGGGGGGGGGGGGGGGGGGGGGGGGGGGGGGGGGGGGGGGGGGGGGGGGGGGGGGGGGGFGGGGGGGGGDGGGGGGGGGGGFGEFGGFGFG5BAGFGGGFAEDEGFFGFFGGFGF@B:EFF>D>CEG6AFGF>GE@DGGG@2AA?9>BFFF6?<2,((1?>G:343:>(2;D9*44<)58C03(-2114<A
@M00200:205:000000000-AKKM3:1:1101:15004:6758 2:N:0:1
TACGCGGGTATCTAATCCTGTTTGCTCCCCACGCTTTCGCTCCTCAGCGTCAGTATTGGACCAGGAAGTCGCTTTCGCCACTGATGTTCCTTCCGATATCTACGCATTTCACCGCTACACCGGAAATTCCACTTCCCTCTCCCATACTCTAGCAATGCAGTCTCGAATGCAGTTCCCAGGTTAAGCCTGGGGATTTCACACCCGACTTGCAAAGCCGCCTCCGCGCGCTTTACACCCAATAGCTTCT
+
CCCCCGGGGGGGGGGGGGGGGGGGGGGGGGGGGGGGGGGGGGGGGGGGGGGGGGGGGGGGGGGGGGGGGGGGGGGGGGGGGGG,CFGGGGGGGGGGGGGGGGGGGGGGGGGGGGGEGGGGGGGGFGGGGGGGGGGGGFGDFFGFGFG7=DFGGFFFFFGFFFEGFFFGFGCCFFFFFFGFGGG7FFGFFG5B>CFFFEGFFAA==@@>EF3?@BGCFGF;(/35.=:D3>04)6)4C<2<)))).6<
@M00200:205:000000000-AKKM3:1:1101:5871:6765 2:N:0:1
TACTGGGGTATCTAATCCCGTTTGCTCCCCTAGCTTTCGCGCCTCAGCGTCAGAAGAGGTCCAGCCGTTCGCTTTCGCCACCGGCGTTCCTTCCGATATCAACGCATTTCACCGCTCCACCGGAAGTTCCAACGGCCCCTATCTCCCTCGAGACAAGCAGTATCCAAGGCACTTTTCCGGTTGAGCCGAAAGATTTCACCCCGGACTTGCTTATCCGCCTACGCGCCCTTTACCCACAATAGAGTCT
+
CCCCCGGGGGGGGGGGGDGFFGGGGGGGGGGGGGGGGGGGGGGGGGGEGFGGGGGGGGGGGGGGGGGGGFGGG7FGGGGEFFGDGGGDGGGGGGCCEEDE=@FFFEE@EFAEFGGFGCGFGGEG:C=FFGGGGGDG+@E=FC?FGAF<CBG6DDGFF5?59@;=EFGG>FA44>>FFF4AFGGGFFGDDDCB;FGGFEGF6@@F>16;A<FEFFG+3CE?B::8;DBG<F?46),);:B>6).)).4
@M00200:205:000000000-AKKM3:1:1101:26753:6765 2:N:0:1
TACTCGGGTATCTAATCCTGTTTGATCCCCACACTTTCGTGCCTCAGCGTCAGTTACAGCCTAGTAAGCTGCCTTCGCTATAGGTGTTCTTGACGATATCTAAGCATTTCACCGCTACACCGTCAATTCCGCCTACCTCATCTGTACTCTAGCCCCACAGTATCAATGCCACCCTCCCAGTTAAGCCGGGATATTTCAGCACTGACTTACAGGGCCGCCTACGCACCCTTTAAGCCCAGTAGAGTCT
+
CCCCCGGGGGGGGGGGGGGGFGGGGCGGGGGGGGGGGGGGCGGGGGGGGGGGGGGGGGGGGGFGGGFGGGGGGGGGGGGGGGGGGGGGGGGGFFECEGDDFEGFFGGGGGGGGDGFGGGGGGGGCEGGGGCEDGGFEBGEFGGFFFGFGDFFG6@>AECBA87FEFG,:@FFFFFFEEGFFAFGFGFBEDGF?@CC;;CECCF5CFBACFEE:8CEBDA2>B=E5C4?1;)95>4.=/=3;4?3).7
@M00200:205:000000000-AKKM3:1:1101:15528:6773 2:N:0:1
TACAGGGGTATCTAATCCTGTTCGCTCCCCACGCTTTCGCTCCTCAGCGTCAGTTGTTGCCCAGAGACCCGCCTTCGCCACCGGTGTTCCTCCTGATATCTGCGCATTTCACCGCTACACCAGGAATTCCAGTCTCCCCTGCAACACTCTAGTCCGCCCGTATCGACTGCAGACCCGAGGTTGAGCCTCGGGATTTCACCAACCACTTAACGAGCCGCCTACGCGCCCTTTAAACCCAATAGAGTCT
+
CCCCCGGGGGGGGGGGGGGGGGGGGGGGGGGGGGGGGGGGGGGGFGGGGGGGGGGGGGGGGGGGGGGGFGEGGGGGGGGGGGGGGGGGGGGGGGGGGGGGGGGGGGGGGGGGFGGFGGGGGGGGGGGGGGGGFGGGGFGFFGGBFFGFGFGFGGGDEGGFG7CG>0@EEFFBCCFFEFGFGFDGFGGFFDEEDGGGFEGFFFFFFFBFC4@D@9EGFGFF@;@F6EDGCF74)63(248:><<D<AA
@M00200:205:000000000-AKKM3:1:1101:17829:6779 2:N:0:1
TACTAGGGTATCTAATCCTGTTCGCTCCCCACGCTTTCGCGTCTCAGCGTCAGTACCGTCCCAGAGAACCGCCTTCGCCACGGGTGTTCTTCCCGATATCTGCGCATTTCACCGCTACACCGGGAATTCCATTCTCCTCTTCCGGACTCTAGCCAGATGGTTTCAGCCGACATCTCGAGGTTGAGCCTCGAGTTTTCACAGCTGACCTACCTGGCCGCCTACACGCTCTTTAAACCCCATAGAGTCTATAC
+
CCCCCGGGGGGGGGGGGGGGGGGEGGGGGGGGGGGGGGGGGGGGGGGGGGGGDGGGGGGGGGGDGGCGGGGGGGGGGGGGGG7CFEGGGGGGGGFCFCEGGGG7FGGGGGGGGGGFGGGGGGGECGGGGGGGGGGGGFGFFGGDGBGFGFGDGFGFFGGCEFCFEFGGFGFFDE6BFF*3=88?AFGAA<*?A:?FFCG<AFF;E;@<8@1@EFGF6DD;13(8:=)1**.5))).;(((4)64644<)))
@M00200:205:000000000-AKKM3:1:1101:5121:6782 2:N:0:1
TACTGGGGTATCTAATCCTGTTTGCTCCCCACGCTGTCGCGCCTCAGTGTCGGCTCTTGAGCTCTCGCGAGCTCACCGCCCAGCAGACCGCCTTCGCCACTGGTGTTCTTCCGGATCTCTACGCATTCCACCGCTACACCCGGAATTCCATCTGCCTCTACGGTGCCCTAGCGACACAGTTGCCATGGCCGATCAGGGGTTGAGCCCCCGACTTTCACCACGGCCTTATGCCGCACCCTACGCGCCCTTT
+
CCCCCGGGEGGGGGGGGGGGGGGGGGGFGGGGGGGGGGGGGEGGGGGGGGAFGGGGGGGGGGGGCFGGGGGFGGGGGGGGGGGGGGGGGEGFEGGGGGGGGGGGGGCEEDFFFBEDGGGGGGGGG@>EGFGEDEGEEFG5@EGFGFFF++EDFDF5FFFFGGAFCE;69@6>B4>A;;CFCFDGFGGFFC5?AGE6A<GFFFFFF12(4:;B9BGG<C=26(977EFC**)401((1-,,(,(490>077
@M00200:205:000000000-AKKM3:1:1101:3514:6806 2:N:0:1
TACTGGGGTACCTAATCCTGTTCGCTCCCCACGCTTTCGCGCCTCAGCGTCAGACCAAGCCCAGCAAGCCGCCTTCGCCTCCGGTGTTCTTCCGGATCTCTACGCATTCCACCGCTACACCCGGAATTCCGCTTGCCTCTACTCGCCTCCAGTCCTCCAGTATCCCCAGGCGTGCACGGAGTTGAGCTCCGGCATTCCACGGGTAGACTTAAAGGACCGCCTGCGCGCGCTCTAAACCCAATAGAGTCT
+
CCCCCFGGGGFGGGGGGG9EFFEFGGGGGG@@FFGGGGGGGGGGGGGGGGGGGG<EGFFGGGGGEFFGGGGGGGGGGGGGGFGGGGGGGFGGGGG@FGAFGGGGDGCGGGDGGGGBGGGGGDE8FEFGGGGGGG?FDDCE?D=;C*0:CFC?@CFF+@?FAFEG5>D89DFFF=FFFF4*446++58@;CE5B55>+)+)3(,,6;)14?4747<C1CB02,,83C)9><9(,.6<6(-,((55:AA2)
@M00200:205:000000000-AKKM3:1:1101:5969:6807 2:N:0:1
TACAGGGGTATCTAATCCTGTTCGCTCCCCACGCTTTCGCGTCTCAGCGTCAGTACCGTCCCAGAGAGCTGCCTTCGCCATTGGTGTTCTTCCTGATATCTGCGCATTTCACCGCTACACCAGGAATTCCACTCTCCTCTTCCGGACTCTAGCCAAACGGTTTCTGTCGACGTCTAGAGGTTAAGCCTCTAGTTTTCACAACAGACCTGTCTGGCCGCCTACACGCTCTTTAAACCCAATAGAGTCT
+
CCCCCGGGGGGGGGGGGGGGGGGGGGGGGGGGGGGGGGGGGGGGEDGGGGGGGGGGFEFGFGGGGGGGGFEFGGGGGGGEGGGGGGGDGGFGGGGGGGGGGGFGG>=FFGGGGDGFGGGGC8EEGGGGGDEGGGGGGFGDB889>BGADDGG;FFFFFD5@=@GEFFGFGE>BDFFF6C5DFG7<9@9ACFFFGGGFFF8==BF:974BC=??BDC9<A2;((.2*02105CC74(=2;(46C).7)
@M00200:205:000000000-AKKM3:1:1101:5694:6817 2:N:0:1
TACAGGGGTATCTAATCCTGTTCGCTCCCCACACTTTCGCTCCTCAGCGTCAGGTAATGCCCAGAGAACCGCCTTCGCCACCGGTGTTCCTCCTGATATCTGCGCATTTCACCGCTACACCAGGAATTCCGTTCTCCCCTGCATACCTCCAGTCTGCCCGTATCGCAAGCAAGCACCGCGTTAAGCCCGGTGTTTTCACTCCCGACGCGACAAACCGCCTACGAGCCCCTTAAACCCAATACAGTCTAGA
+
C@CCCGGGGGGGGGGGGGGGGGGGGGGGGGGGGGGGGGGGGGGGGGGGGGGGGGGGGGGGGGGGGGGGGGGGGGGGGGGGGGGGGEGGGGGGGGGGGGGGFGGGGGGEGGGFFGGFGGGGGGGGGGGGGEDFFGGGGFEFFGGFGFGEFFGGGGGFFGGFGGFG=*@?BFCCFFFFFF*9@@CFFGGFEGEEEGGF=?CCFFDFDF>BF9;>>FGE>G>(:7078CDF*14)6))(;3:04).-)).).-
@M00200:205:000000000-AKKM3:1:1101:8623:6826 2:N:0:1
TACGGGGGTATCTAATCCTGTTTGCTCCCCACGCTTTCGCGCCTCAGCGTCAGAACCGGACCAGTAAGCCGCCTTCGCCACTGGTGTTCTTGCGAATATCTACGAATTTCACCTCTACACTCGCAGTTCCACTTACCTCTTCCGGTCTCAAGCCAGACAGTATCGAAGGCAATTCTGTGGTTGAGCCACAGGCTTTCACCCCCGACTTATCAAGCCGCCTACGCGCCCTTTAAACCCAATAGAGTCTAGA
+
CCCCCGGGGGGGGGGGGGGGGGGGGGGGGGGGGGGGGGGGGGGGGGGGGGGGGGGFGGGGGEGGGGGGGGGGGGDFFGGGGGGGGGGGGGGGGGGGGGGGGGGGGG@CFGGGGGGFCFGGGGGGGGGDFGGGCGGFDDFFFFGFGFGDGFGFFGGAFGGFGG<C@FCEBD>@F@6EFFG>DGGGADCAFFFFF=8DF4<>D9@B@>1?314?E@C848>0-.470*7D3<0<<98:*4(3:2:<ABBB2<
@M00200:205:000000000-AKKM3:1:1101:14287:6839 2:N:0:1
TACTGGGGTATCTAATCCTGTTTGCTCCCCACGCTTTCGCGTCTCAGCGTCAGTACCGTCCCAGAGAGCCGCTTTCGCCACGGGTATTCCTCCTGATATCTGCGCATTTCACCGCTACACCAGGAATTCTACTCTCCTCTTCCGGACTCTAGCCAGATGGTTTCCGCCGACATCTCGAAGTTGAGCCTCGAGTTTTCACAGCAGACCTACCTGGCCGCCTACACGCACTTTATACCCACTAGAGTCT
+
CCCCCGGGGGGGGGGGGGGGGGGGGGGGGGGGGGGGGGGGGGGGGGGGGGGGGGGGGGGGGGGGGGGGGGGGGGGGGGGGGGGGGDGGGGGGGGGGGGGGGGGGGGGGGGGGGGGFGGGGGGGGGGGGGGGGGGGGGFGFFGGEGADAGFGDDDGF6FGBDGFFEDDGECEFFFFFFF7BGGG7@CFFFGGEFEGGFFGFFFFFFFFFFEB=39FG>CE??@(.6=.7)9))94A<F7(((.<2<AF
@M00200:205:000000000-AKKM3:1:1101:22445:6867 2:N:0:1
TACTAGGGTATCTAATCCTGTTTGCTCCCCACGCTTTCGCACATGAGCGTCAGTATTGGTCCAGGAAGTCGCTTTCGCCACTGATGTTCCTTCCGATATCTACGCATTTCACCGCTACACCGGAAATTCCACTTCCCTCTCCCATACTCTAGCAATGCAGTCTCGAATGCAGTTCCCAGGTTAAGCCTGGGGATTTCACACCCGACTTGCAAAGCCGCCTACGCGCGCTTTAAACCCAATAGAGTCT
+
CCCCCGGGGGGGGGGGGGGGGGGGGGGGGGGGGGGGGGGGGGGGGGGGGGGGGGGGGGGGGGGGGGGGGGGGGGGGGGGGGGGFGGGGGGFGGGGEFGGGGGGGGGGGDGGGGGGFGGGGGGG@CGGGGGGGGGGGGFGFFGGFFFGFGFGGGGGFFGGFCFEGEFGFFGFFFFFFFBCFFDFDAEGFFGDB5EFFFFFFFA=A=ABAEEBE4.8DADF9@=9>BCBG<D1E)63/=/6@8C)9)7)
@M00200:205:000000000-AKKM3:1:1101:4612:6886 2:N:0:1
TACCGGGGTATCTAATCCTGTTTGCTCCCCACGCTTTCGTGCATGAGCGTCAGTGTTGACCCAGGGGGCTGCCTTCGCCATCGGTGTTCCTCCAGATCTCTACGCATTTCACTGCTACACCTGGAATTCCACCCCCCTCTGCCACACTCAAGTCTGCCAGTAACAAGCGCAGTTCCCAGGTTAAGCCCGGGGATTTCACACCTGTCTTAACAAACCGCCTGCGCACGCTTTAACCCCAATAGCGTCT
+
CCCCCGGGGGGGGFGGGGGFGGGGGGGGGGDGGGGGGGGGGGGGGEGGGGGGGGFGCCCFFGGGGGGDGGGGGGGGGGGGGGGDGGGGGGGGGGGFGGGGGGGGGCDEGGGGFGGFGGGGGGGGE8DGGGGGGGGGGFGFFGGFFFGBG:FGEFFFBFFFGGEGFF?8BG?BDEFFFFGFGG>CAC9FFCGD)=:DFFGC:>BBCEE54<EE;7EF@DD(346:(/5C*529A24:C0?F74)(-4:
@M00200:205:000000000-AKKM3:1:1101:14394:6888 2:N:0:1
TACCAGGGTATCTAATCCTGTTTGCTCCCCACGCTTTCGCGCCTCAGCGTCAGTACCGTCCCAGCGAGCTGCCTTCGCCGTTGGTGTTCCTCCTGATATCTGCGCATTCCACCGCTACACCAGGAATTCCACTCGCCTCTTCCGGACTCTAGCCTCACAGTTTCCACTGGCATTCAAAGGTTGAGCCTTTGACTTTTACAGCGGACTTGTGAGGCCGCCTACGCGCGCTTTATGCCCAGTAGAGTCT
+
CCCCCGGGGGGGGGGGGGGGGGGGGGGGGGGGGGGGGGGGGGGGGGGGGGGGGGGGGGGGGGGGGDEEGGGGGGGGGGGGGGGGGGGGGGGGGGGGGGGGGGGGGGGGGFFGGGGFGGGGGGGGGGGGGGGGGGGGGFGFFGGFGFGFGFGFFFFFFGGFGGFGCFGGFGFDFEFFFFFFGGGGFGGFFGGFFGGGFFGFFBF@>=@:=>=EEBGFBC>?@1(048877CBAFD<7C018)6<BDFA
@M00200:205:000000000-AKKM3:1:1101:27944:6896 2:N:0:1
TACTAGGGTATCTAATCCTGTTTGCTCCCCACGCTGTCGCGCCTCAGCGTCAGCTACTGCCCAGCAGGCCGCCTTCGCCACCGGTGTTCTTCCGGATCTCTACGCATTCCACCGCTACACCCGGAATTCCGCCTGCCTCTACAGTGCTCAAGCCTCCCAGTTCGCATGGCCGACTCGGGGTTGAGCCTCGAGCTTTCACCACCCGCTTAAGAAGCCGCCTACGCGCCCTTTAAACCCAGTAGAGTCA
+
9BCCCGFEGFFGGFGGGGGGGDFFEGGGFGGEGGGGEGGF@EGEGGGGG:FGGGG9FGGGGFGGFGD7@FFCGEGGDCEEEFGGFGGGEEDCBBFEECEECGFDGGGGCGGG<CE>GGGGGGGGGGGGGDCEGCDGF+=5?FF?FFGEGFC6DFFF@GGFDFEGAF5CFGF05555*:DBE5?*18C4ADCAFEG+2.=))(613(:(6>);)=EFFGF:::081CBG)9)-44A3E028AA<4)))
@M00200:205:000000000-AKKM3:1:1101:6507:6903 2:N:0:1
TACGGGGGTATCTAATCCTGTTTGCTCCCCACGCTGTCGCGCCTCAGTGTCGGCTCTGGGAGTTCGCACTCCCACCGCCCAGCAGACCGCCTTCGCCACTGGTGTTCTTCCGGATCTCTACGCATTCCACCGCTACACCCGGAATTCCATCTGCCTCTACGGTGCCCGAGCCCCACAGTCGCCGCGGCCGACCTGGGGTTGAGCCCCACGCTTTCACCGCGGCCTTATGGTGGCCACCTACGCGCCCTTT
+
CCCCCGGGGGGGGGGGGGGGGGGGGGGGGGGGGGGGGGGGGGGGGGGGGGGGGG?FGGGG8FGGGGGGGEGGGGGGGGGGGGG,EEFGGGGGGGFGGGGGGFBEFEGGGGGGGGGEGGGGGGGGGGGGGGGGGGGGGFGFFGD>FFGECFGGCFGFFGFFFG=FB4C8?ED@FFEEA;;ACEDC>CEEFG=@>5C*;97;F>>703:B(4;06:F+6C5(37BBF6@FDCAB071?C:B>:07(,-420,
@M00200:205:000000000-AKKM3:1:1101:7507:6905 2:N:0:1
TACTAGGGTATCTAATCCTGTTTGCTCCCCTAGCTTTCGCGCCTCAGCGTCAGGTACCGTCCAGAAGGCCGCCTTCGCCACTGGTGTTCTTCCCAATATCTACGCATTCCACCGCTACACTGGGAATTCCGCCTTCCTCTCCGGTCCTCAAGACTCGCAGTTTCGGAAGCAGGCTCGGGGTTGAGCCCCGAGTTTTCACTCCCGACTTACGAGTCCGCCTGCGCGCCCTTTATACCCACTAGAGTCTCGAT
+
CCCCCGGGGGGGGGGGGGGGGGGGGGGGGGGGGGGGGGGGGGGGGGGGGGGGGGGGGGGGGGGGGGGGGGGGGGGGGGGGGGGFGGGGGGGGGGGGGGGGGGGGGDGGGGGGGGGFGGCFGGGFF@CFGGGGGGGGFFGFFGGAEFGFGFGGGGGFFGDDGGFGFFGGFGFDFFFFBE5@FEC*9DCABC*?AEGGFC=>BBD>=@27;37,(2<C1C>(((()(1897>764A<<F)(.4)-4.4))()(
@M00200:205:000000000-AKKM3:1:1101:9536:6907 2:N:0:1
TACGCGGGTATCTAATCCCGTTCGCTCCCCTGGCTTTCGTGTCTCAGCGTCAGCGCGGCCCCAGTCACCTGTTTTCACCGTTGGCGTTCCAAGCGATATCTACGCATTTCACCGCTCCACCGCTTGTTCCGGCGACCCCTGGCCGGCTCCAGAGACGCAGTATGCCCCGCACTTCCACGGTTGAGCCGTGGGATTTCACAAGACACTTACGCCTCCGCCTCCCCACGCTTTCTACCCATTAGAGTCTCTCC
+
CCCCCGGGGGGGGGGGGGGGGG8;FGGGGGGD<FFGGGGGGGFFGFGGGGGGGDEGC:FEGDEGGGGFGGCF<EFFCF,CG78,,=FEGF8,FDE7ABEGGG9:FE:CDF9FGG>ACF,AD@EC+@3=FF+@+4;C59>C>@FFC*?4C*47,;0?4CD4:>C+98C*28)());;+895C85CFFG).):)7F*9=6C:)((.8?:FA<??9:E@(1713((048.9/18-6:>9C2(69)))64<)))(
@M00200:205:000000000-AKKM3:1:1101:9932:6917 2:N:0:1
TACGAGGGTATCTAATCCTGTTTGCTCCCCACGCTTTCGAGCCTCAGCGTCAGTAATGAGCCAGTGTGTCGCCTTCGCCACTGGTGTTCTTCCGAATATCTACGAATTTCACCTCTACACTCGGAGTTCCACACACCTCTCTCATACTCAAGACACCCAGTATCAAAGGCAATTCCGAGGTTGAGCCCCGGGATTTCACCCCTGACTTAAATGTCCGCCTACGCTCCCTTTATACCCAGTCGAGTCTACAT
+
CCCCCGGGGGGGGGGGGGGGGGGGGGGGGGGGGGGGGGGGFGGGGGGGGGDGGGGGGGGFGGGGGGGGGGGGGGGGGGGGGGGGGGGGGGFGGGGGGGGFGGGGGFGGGGGGGGGFGGGF9DEE@8ECCEAFGGDEGFGFFGGFGFGFGDEDFFFFFGGDDGFG7EDFFGFDFFFF5BC>CGFFFGG?BDCA5CCFFAFFFFF)<>4<8=CE?EFF=7?((8>>2;AF7:63C3CCEE((),/.;/41)/)
@M00200:205:000000000-AKKM3:1:1101:5941:6918 2:N:0:1
TACCGGGGTATCTAATCCCGTTCGCTCCCCTGGCTTTCGCGTCTCAGCGTCAGCAGGCGTCCAGGACCTCGCTTTCGCCACGGGCGTTCCTTCCGATCTCAACGCATTTCACCGCTCCACCGGAAGTTCCAGGTCCCCCTACGCCCCTCCAGGGCGGCCGTATCCGCGCCCGTTCCCCGGTTGAGCCGGGGGATTTCAGCGACGGACTTGACGCCCCGCCTACACGCGCTTTAAACCCAATAGAGTCA
+
CCCCCGGGGGGGGGGGGFFGGGGG@@FGGGGGDGGGGGGGGGGEGGFGGGGGGCFGFGGGGGGGGGGGGGGGGGGGGGGGGGCFEGGGGGFFF@FCFGGGD=<:FGGGGGGGFGGFCGGGGGDCCEGGGGGFGGGGG5EA?CC*@5DBCDCDFD4@>*7AGDDGE8C*=?>;FFFFFFGFED3>4EFF@DEFBCGC*525;(73(0(().)4:BGEB5>>F(1).;))99(3))))2-,((.62<<<)
@M00200:205:000000000-AKKM3:1:1101:10451:6926 2:N:0:1
TACGGGGGTATCTAATCCTGTTTGCTCCCCACGCTTTCGCGCCTCAGCGTCAGTATCGGGCCAGTGAGTCGCCTTCGCCACTGGTGTTCCGCCGAATATCTACGAATTTCACCTCTACACTCGGCATTCCACTCACCTCTCCCGAACTCAAGACATCCAGTATCAAAGGCAATTCCAAGGTTGAGCCCTGGGCTTTCACCTCTGACTTAAATGTCCGCCTACGCGCCCTTTACACCCAATAGTGTCT
+
CCCCCGGGGGFCGGGGGGGGGGGGGGFCFEGGGGGGGGGGGGGGGGGGGGGDCFFGGGGGGGCGGGGGGGGGGGGFGGGGGGFGGGGGGGGDGGGGGGFGFGGGGCFCFFGGGGGFGGC<FFFGEGG8FFGFDFFGGFC8DGGDE5CDGF??C?GAF?D>C@7@<FF79FF296B=ACCFC2C*;CGFFFFF4C:CFFFEE2*6>;>)66).9?E9,))/43;).87>G<0:<BA(:8((..).)6.
@M00200:205:000000000-AKKM3:1:1101:10840:6940 2:N:0:1
TACGAGGGTATCTAATCCTGTTTGCTCCCCACGCTGTCGCGCCTCAGTGTCGGCTATTGAGTCCTCACGGACTCACCGCCCAGCAGACCGCCTTCGCCACTGGTGTTCTTCCGGATCTCTACGCATTCCACCGCTACACCCGGAATTCCATCTGCCTCTACGGTGCCCCAGCGACACAGTCGCCATGGCCGATCCGGAGTTGACCCCCGGACTTTCACCACGGCCTTATGCCGCCACCTACGCGCCCTTT
+
CCCCCGGGGFGGGGGGGGGGGGGGGGGGGGGGGGGGGGGGGGGGGGGGGGGGGGGGGGGGGFGGFGGGGGCFGGGFF:FFFGCGGGGGGEGCFGGCE?EEGEFEGEFF8DFGGGGFDCGFGGGGFGCGGGGGGGGGGFEFFGGFG?7EDFDFGGGFFGGFGCA;>BFGFG*@BAF>BF>FFEGDBCGAFFEBEGGD>(=,6)9)./:>@>(41)<C4D?>F:0<459*>CFFF>19E:?:>0((719972
@M00200:205:000000000-AKKM3:1:1101:9896:6945 2:N:0:1
TACTCGGGTATCTAATCCCGTTCGCTCCCCTAGCTTTCGTGCCTCAGCGTCAGAAGAGACCCAGTGAGCCGCTTTCGCCACTGGTGTTCCTTAGGATATCAACGCATTTCACCGCTCCACCCTAAGTTCCGCTCACCTCTGTCTCCCTCGAGCACGGCAGTATCAAGCGCAATTCCTCGGTTGAGCCGAGGGATTTCACACCCAACTTACCGCGCCGCCTACGCACCCTTTAAACCCAGTAGAGTCTAGA
+
CCCCCGGGGGGGGGGGGGFGGGGGGGGGGGF<FGGGGGGGCGGGGGGGGGGGG9FF8FF8FGGGGGGGGGGGEGGGGGGGGGGGGGGGGFGD,9:EGGGG8DFG+@FGGGFGGEGFCFGGEEC,?EGGGG+CDGGGGFGFDFGFDFGFG58+B0DD*CDEFGFGF79CAGE)@C6F@8*9CEGGFGGEDGGEDGGGFFG4@@:-9@BFFEEF0(3=>DDF?;(.4C87/9:>2)43?663)6)6AA)6))
@M00200:205:000000000-AKKM3:1:1101:8794:6952 2:N:0:1
TACGGGGGTATCTAATCCTGTTTGCTCCCCACGCTTTCGCGTCTCAGCGTCAGTCATCGTCCAGAAGGCCGCCTTCGCCGCAGGTGTTCTGCTTGATATCTACGAATTTCACCTCTACACCAAGCATTCCACCTTCCTCTCCGAGACTCGAGCGAAGCAGTTTCGGATGCGCTTCCACGGTTGAGCCGTGGGCTTTCACATCCGACTTGCCAAGCCGCCTACACGCGCTTTAAGCCCAATAGAGTCTAGGT
+
CCCCCGGGGGGGGGGGGGGGGGGGGGGGGGGGGGGGGGGGGGGGGGGGGGGGGGGGFGGGGGGFGGGGGGGGGGGGGGGGGGDCFFGGGGGGGFGCGFGGGGGGGGGGGGGGGGGFGGGGGGGGGGGGGGCF?CGGCFGFF@EBG>96DFF=CD5AFGGFFGFFAEDD>D44@DFFAAD4F5D<F@FAFGCD>EC7B5E?738<@B6?<>:A??GG>:BF03(<6C)7/1(54423;0(444.<4<45)).
@M00200:205:000000000-AKKM3:1:1101:17778:6964 2:N:0:1
TACCGGGGTATCTAATCCTGTTTGCTCCCCACGCTTTCGTGCATGAGCGTCAGTGTTGGCCCAGAAGGCTGCCTTCGCCATCGGTGTTCCTCCACATCTCTACGCATTTCACCGCTACACGTGGAATTCCACCTTCCTCTGCCACACTCCAGTTCCGTAGTTTCGATCGCAATTCCCAAGTTAAGCTCGGGGATTTCACCCTCGACTTTCGGAGCCGCCGGCGCACACTTTAAACCCAGTATAGTCTGATT
+
CCCCCEGGGGGGGGGGGGFFGGGDGGGGGGGFEG7CGEGGGGGGFDFGEFC::FGEGD8FAFGGGFC@FFGGGGGGFGEFGGDEGEGDCEFGGGGFEGAFGGFGDEGGGFFGDGGEC@FEGDFCEFGGGFDGGGGGGB8DD@FFFFDDGFFF3=DFDG+:A=CF=F+D>ED=B6?A;AF*@;C+3@9CBG5*0=;CA4,*:@B2>>9>>C@B@5BCBD3((3()-:.*5054A2<1;((,)-).62<)).)
@M00200:205:000000000-AKKM3:1:1101:11524:6982 2:N:0:1
TACTAGGGTATCTAATCCTGTTTGCTCCCCACGCTGTCGCGCCTCAGTGTCGGCTCTTGAGCTCTCGCGAGCTCACCGCCCAGCAGACCGCCTTCGCCACTGGTGTTCTTCCGGATCTCTACGCATTCCACCGCTACACCCGGAATTCCATCTGCCTCTACGGTGCCCTAGCGCCACATTTGCCATGGCCGATCAGGGGTTGAGCCCCCGACCTTCACCACGGCCTTTTGCCCCCCCCACCGCGCCCTTTT
+
CCCCCGGGGEGGGG@EGGGGGGGFGGGGFGGGGGGGGGGGGGGGGGFGGGGGGGGGFEEGFCF<@FFEG+CGCFEFC:CFGEFGEGGFFEDGGGGGGGGGGFFFE@+ED;FGGC6BGACE7EBECEGFGGGGGGDEG5=D5CD51:FEFF:DF7CAFGGCGF);5?C@FG*2@)9*:9*4@;FD4C6/?F5)2:5*/8*319((),61:366(2+<?69824(59;?***)4)37(:,((-(3(9>0(30)
@M00200:205:000000000-AKKM3:1:1101:6854:6986 2:N:0:1
TACTAGGGTATCTAATCCTGTTTGCTCCCCACGCTTTCGCGCCTCAGCGTCAGGTACGGGCCAGGAAGCCGCCTTCGCCACCGGTGTTCCTCTCGATATCTACAGATTTCACCCCTACACCGAGAGTTCCACTTCCCTCTCCCGCCCTCTAGCGAGGTAGTTTCGAGCGCCATTCCTTAGTTAAGCCAAGGTATTTCACACTCGACTTGCCAAGCCGCCTGCGCGCCCTTTAAACCCAGTAGAGTCT
+
CCCCCGGGGGGGGGGGGGGGGGCFGGGGGGGGGGGGGGGGGGGGGFGGGGGGGGGGGGGGGGGFGGGGGGGGGGGGGGGGGGGGGGGGGGGGGGGGGGGGFCGFG8CCEFGGGFGFGGGDGGGG:CGGG8;A==DEGFGDF@FBE>GFGFD@9CCAFCDFGGFF5>5C5@?2>;C6==EA2>F:BFGFFG*;=9CD65:4>BFFF@DFF9;33(;:0>803;73:D37>789A<A<>::36><>><A
@M00200:205:000000000-AKKM3:1:1101:15700:6988 2:N:0:1
TACGAGGGTATCTAATCCCGTTTGCTCCCCACGCTTTCGCGCCTCAGCGTCAGGAAATGCCCAGAGACCCGCCTTCGCCACCGGTGTTCCTCCCGATCTCTACACATTTCACCGCTACACCGGGAATTCCAGTCTCCTCTGCATCCCTCAAGAACGGCAGTATCAGCCGACGTTTCTCGGTTGAGCCGAGAGATTTCACGACTGACTTGCCATCCCGCCTACGCGCCCTTTATACCCAATAGAGTCT
+
CCCCCGGGGGGGGGGGGGGGGGGGGGGGGGGGGGGGGGGGGGGGGGGGGGGGGGGGGGGGGGGGGGGGGGGGGGGGGGGGGGGGGGGGGGGGGGGGGGGGFGGFFGGGGFGGGGGF6CGGGGGDGGGGGGGGDFGGGFGFFGGFGFGFGFCFGFDBBGDFFGFGFFGGA3@A5>FFFFGFGGCG6<FF))*8>GGGF?@?1>043@@5=CE<EEGGDDFF(4(81:BGDG))-6<AC<(8?26)6<<
@M00200:205:000000000-AKKM3:1:1101:14985:6989 2:N:0:1
TACCAGGGTATCTAATCCCGTTTGCTCCCCTGGCTTTCGCTCCTCAGTGTCAGTATTGGTCCAGGACGCCGCCTTCGCCACCGGTGTTCCTCCAGATATCTACGCATTTCACCGCTACACCTGGAATTCTGCATCCCTCTCCCGGATTCAAGCCAATCAGTATCAGACGCAGTTCCCAGGTTGAGCCTGGGGATTTCACGTCTGACTTAGTTGGCCGCCTCCGAGCCCTTTAAGCCCAGTAGAGTCT
+
CCCCCGGGGGGGGGGGGFGGGGGGGGGGGGGGFGGGGGDGGGGGGGGGGGGGGGGGGGGGGGGGGFGGGGGGGGGGGGGGGGGEGGGGGGGGGGGFGFDFGGGGGGGDGGGGGGGFGGGGGGGFG8DEGGGGGGGGGFGDFGGFGBGDGFGDGGGFFG?FGGC=EDFGBGFFFFCFAFFFFFGFFFGFFGGA5AGGF4==BB@9CF@ECE?ACECC-9?((0556EBGFC3>3)4;;((/)9?4?EE
@M00200:205:000000000-AKKM3:1:1101:5633:6990 2:N:0:1
TACTCGGGTATCTAATCCTGTTTGCTCCCCACGCTGTCGCGCCTCAGTGTCAGCCACTGCCCAGCAGGCCGCCTTCGCCACCGGTGTTCTTCCGGATCTCTACGCATTCCACCGCTACACCCGGAATTCCGCCTGCCTCTACAGTGCTCGAGCCCAGCAGTTCGCACGGCCGACTCGGGGTTGAGCCCCGAGCTTTCACCGCACGCTTGCCAAGGCCACCTACGCGCCCTTTATGCCCAGGAGAGCCC
+
CCCCCGGGGGGGGGGGGGGGGGGGGGGGGGGGGGGGGGFEEGGGGGGGGGGGGGGEGGGGGGGGGGF7FCEGGEGGGDGG:FEFGGGGGGGGGGCFGFGGEFGGGGGGGGGG8CGFGGGGGDGGGGGGGGGGGGGGGFGFFGFF=FGE?BC=:C:F9DGFF709597*5>B2*>AB;?<EGG);;C6>.7EDEG?FFFF@0@0669:B0(,-)(*;4*86((()(*0979729A))2303((,,((((
@M00200:205:000000000-AKKM3:1:1101:8167:6992 2:N:0:1
TACTAGGGTATCTAATCCTGTTTGCTCCCCACGCTTTCGTGCCTCAGCGTCAGTGACCGTCCAGAGAGTCGCTTTCGCCACCGGTATTCCTCCCGATATCTACGCATTTCACCGCTACACCGGGAATTCCACTCTCCCCTCCGGCACTCGAGCCTCTCAGTTTCTGGCGCCCTTCCAAAGCTGAGCCTTGGGCTTTCACGTCAGACTTAAGAGGCCGCCTACGCACCCTTTACGCCCCGTAGAGTCTAGCC
+
CCCCCGGGGGGGGGGGGGGGGGGGGGGGGGGGGGGGGGGGGGGGGGGGGGGGGGGGGGGGGCGGGGGGGGGG>DEGFGGFCGGGGGGGGA=?EFFGGEGGGGGGGGGGEGGGGGGFGGGFGDDDCEFGGGFGFGGGE*CDFEGFDFGFGFGC>DDF?EFAF2CFCF76@G*5@CFFF>CF79>;AGC4ACC6AE6CF*=(7=(:4>>*8).9@DDF9DF?<@?B6EFGCC?>26<;E02<(83).4)4<)(
@M00200:205:000000000-AKKM3:1:1101:28087:6992 2:N:0:1
TACTCGGGTATCTAATCCTGTTTGCTCCCCACGCTGTCGCGCCTCAGTGTCAGCAACGGCCCAGCAGAACGCCTTCGCCACTGGTATTCTTCCCGATCTCTACGCATTCCACCGCTACACCGGGAATTCCATCTGCCCCTACCGTGCTCTAGCTCGCCAGTCTGACCGGCAGCCCCGGAGTTGAGCCCCGGGATTTCACCAGCCACTTAACGGGCCACCTACGCGCCCTTTAAGCCCAATAGAGTCTAGAC
+
CCCCCGGGGDGGGGGGGGGGGGGGGGGGGGGGGGGGGGGGGGGGGGGGGGGGGGGGGGGGGGFCGGGGGGGGGDGGGGGEGGGGG<CF9FGGGGGDGGGGGGGGGGEECFGGFEGFGGGGGGE7EEGFGFGGGGGGFFGFFGFAGFGDGFEFCFGFFGC>GFEFFFGGEGFFF5>EDADBFGGG)>;8DGGFE56CACG3@?D@@DE9E<ADF0CC:FF?7:?<9C>D><:2<A2:E(484<)6)-)).6-
@M00200:205:000000000-AKKM3:1:1101:16071:7007 2:N:0:1
TACGGGGGTATCTAATCCTGTTTGCTCCCCACGCTTTCGCGCCTCAGCGTCAGATCAGGCCCAGCAAGCCGCCTTCGCCTCAGGTGTTCTTCCGGATATCTACGCATTCCACCGCTACACCCGGAATTCCGCTTGCCTCTACCTGTCTCCAGCCTCCCAGTATCCCCCGGCGTGCACGGAGTTGAGCCCCGGCATTTCACGGGTAGACTTAAAAGGCCGCCTGCGCGCGCTTTACACCCAATAGAGTCT
+
CCCCCGGGGGGGGFEGGGGGGGGGGGGGGGGGGGGGGGGGGGGGGGGGGGGGGGGGGGGGGGGGGGGGGGGGGGGGFGGGGGFGGGGGGGGGGGGDGGGGGGGGCGGGGCFFGGGDGGCGGGGDGDGGGGGEGGGGGFGFFFFFFFGFGFG?DFFFFGGFGGFG5A7EEGEFABBFFF487ADGFGGFFGE>BEEFFFGFBFB9>04<AFD<B>FC?FBBF:BF9DFGCG;24<<A9:FF???>>A>A4
@M00200:205:000000000-AKKM3:1:1101:23374:7008 2:N:0:1
TACGGGGGTATCTAATCCTGTTTGCTCCCCACGCTTTCGCGTCTCAGCGTCAGTCACCGTCCAGGTGGCCGCCTTCGCCACCGGTGTTCTTCTCGATATCTACGAATTTCACCTCTACACCGAGAGTTCCACCACCCTCTCCGGGACTCTAGCACGGCAGTATCGAATGCACTTCCTGGGTTGAGCCCAGGGCTTTCACATCCGACTTGTCATGCCGCCTACACGCGCTTTAAACCCAGTAGAGTCT
+
CCCCCGGGGGGGGGGGGGGGGGGGGGGGGGGGGGGGGGGGGGEGEGGFGGGGGGGGGGGGGGGGGGGGGGGGGGGGGGGGGFEGGGGGGGGGGGEGGAEGGGGG=FGGGGGGGGGFGGGGGDEG+>DEGGGGGGGGGFGFFGCAG5CCFFGGGGGDFGDFGDEGD>AFF?67FFFFFF4?FGGGFG6=:CGEEGGGFFGFFEFFFF>(7CEFEEGFBDF:0:2<?E<CCD0<FAA:E13.6):<B7)
@M00200:205:000000000-AKKM3:1:1101:20659:7022 2:N:0:1
TACTGGGGTATCTAATCCTGTTTGATCCCCACGCTTTCGTGCCTCAGCGTCAATATTTGTGTAGCCAGCTGCCTTCGCAATCGGTGTTCTATGTCATATCTAAGCATTTCACCGCTACATGACATATTCCGCTAACCTCCACAACATTCAAGAATTATAGTATCCACGGCAGTTTCCGAGTTAAGCTCGGAGATTTCACCACGGACTTACAATTCCGCCTACGCACCCTTTAAACACAGTAGAGTCT
+
CCCCCGGGGGGGGGGGGGGGGGGGGGGGGGGGGGGGGGGGGGGGGGGGGGGGGGGGGGGGGGGFGGGGGGGGGGGGCEEDFGGEGGGGGGGGEFGGGGGGGGGGGGGGGGGGGGGBGGGGGGGGGGGGGFDC8EDGFFDDFFDFGF?CFFGFCGFDFG@CA=>DEFGCECBBFFFFFFDBFEFCFGFDDCE556@DCECEFFF)8=BEFFF4CE9>44@DAB=)(48?783C*63*4/4@34C9CE3
@M00200:205:000000000-AKKM3:1:1101:23116:7022 2:N:0:1
TACCGGGGTATCTAATCCCGTTTGCTCCCCTGGCTTTCGCGCCTCAGCGTCAGTGTTGGCCCAGCTACCCGCCTTCGCCGCTGGTGTTCCTCCGTATATCTACGCATTTCACCGCTACACACGGAATTCCAGTAGCCTCTTCCACACTCTAGCTTGACAGTATCGAACGACGTTTCCGGGTTAAGCCCGGAGATTTCACGCCCCACTTGAACAGCCGCCTACGCGCCCCTTACACCCCGCAGACTCTAACT
+
CCCCCE@FEGGGGGGGGGGFGGGGDE<FF@EGGGFFGGCGEGGGGGGGG:FEGFGGGGGGGFEFFFGGGGGGGGCE7:FFCFCGFGCFEEFGGGGGGCAFAAFGGGD?FGGGGGGBGGGGGECGCCDFFGGGGDGGGFFEFGGFGFGFFF,=EDCD5>FDFFEG=?CGBEB530AFF>DA@C4:+9FFF4C;>:CD8CGDFD((60=3);@)9@D=9C5(;;(838>9/77?(4211(3((23()8A4)))
@M00200:205:000000000-AKKM3:1:1101:16339:7027 2:N:0:1
TACAAGGGTATCTAATCCTGTTTGCTCCCCACGCTTTCGAGCCTCAGCGTCAGTAATGGACCAGTATGTCGCCTTCGCCACTGGTGTTCTTCCGAATATCTACGAATTTCACCTCTACACTCGGAGTTCCACATACCTCTTCCATACTCAAGATAGCCAGTATCAAAGGCAATTCCAAGGTTGAGCCCTGGGCTTTCACCTCTGACTAAACTATCCGCCTACGCTCCCTTTAAGCCCAATAGAGTCT
+
CCCCCGGGGGGGGGGGGGGGGGGGGGGGGG?FGGGGGGGGACGFGGGGGGGGEGGCFGGGGGGFGGFFGGEFGEGGGGGGGGFGGCEEGFGGGGGCEGGGGGGGGCFGGGGGGFFFFFGGGGGDCEECGGGGGGGGFFGDBGGFCFGDGF86DDDFFG?FGDED9C=DFGFDFFFFFF65FEGFFD=FF8CF9=DFF@ECEDF5A<5A5@<EA5C@A59AABD>>C5C*;4A4A*.>@(0)9*4/>6
@M00200:205:000000000-AKKM3:1:1101:12208:7047 2:N:0:1
TACAAGGGTATCTAATCCTGTTTGCTCCCCACGCTTTCGTGCCTGAACGTCGGTGCTGGACCAGGAAGCCGCTTTCGCCACTGGTGTTCCTTCCGATATCTACGCATTTCACCGCTACACCGGAAATTCCGCTTCCCTCTTCCGCACCCTAGCTATTCAGTCTCGAATGCAATTCCCAGGTTGAGCCCGGGGCTTTCACACCCGACTTAAATAACCGTCTACGCACGCTTTATACCCAGTAGAGTCT
+
CCCCCGGGGGGGGGGGGGGGGGGGGGGGGGGGGGGGGGGGGGGGGGGGGGGGFGGGGGGGGGFGDGGGGGGGGGGGGGGGGGGGGGGGGGGGGGGEGGGGGGGFGGGGGGGGGGGEGGGGGEEGFGGGGGGGG6CGGFGFFGGFGFG>GFGGGGGFFGFFGGFGEFCFFGFBFFFFFFD?FGGGFFGFFDGEFGGGFEGFF9@@>BFFC<CE?<FG>CE@@CDFFGFGGG?A<DF9F8<7AFA<A24
@M00200:205:000000000-AKKM3:1:1101:18785:7055 2:N:0:1
TACTGGGGTATCTAATCCTGTTTGCTCCCCACGCTTTCGAGCCTCAGCGTCAGTAATGGACCAGTATGTCGCCTTCGCCACTGGTGTTCTTCCGAATATCTACGAATTTCACCTCTACACTCGGAGTTCCACATACCTCTTCCATACTCAAGATAGCCAGTATCAAAGGCAATTCCAAGGTTGAGCCCTGGGCTTTCACCTCTGACTAAACTATCCGCCTACGCTCCCTTTATACCCAATAGAGTCT
+
CCCCCGGGGGGGGGGGGGGGGGGGGGGGGGGGGGGGGGGGGGGGGGGGGGGGGGGGGGGGGGGGGFGGGGGGGGGGGGGGGGGGGGGGGGGGGGEGGGGGGGGGGGGGGGGGGGGFGGGGGGDECEGGGFCFGGGGFFFFFGGFGFGFGFF?GDDFFCFFGGFGFFGGFGFFFFFFFFG?FF?DDFGFFCFFBEGFFFGEFBEEEEFFEFFECFGGAFFAFF=>>EEGFCB69A64<72:)**18*6
@M00200:205:000000000-AKKM3:1:1101:17905:7058 2:N:0:1
TACTCGGGTATCTAATCCCGTTCGCTCCCCTAGCTTTCGTCCCTCAGCGTCAGAAAGGACCCAGTGGACCGCCTTCGCCTCCGGTGTTCCTGATGATATCAACGCATTTCACCGCTCCACCATCAGTTCCGCCCACCTCTATCCTCCTCTAGCTTGCCGGTTTGAAGCGCAATTCCTCGGTTGGGCCGAGGGATTTCCCACCTCACCTAACAAGCCGCCTACGGACTCTTTAAACCCAATAGAGTCTAGA
+
CCCCCGGGGGGGGGGGGGGGGGGGGGGGGGGGGGGGGGGGGGGGGGGGGGGGGGGFGGGGGGGGGGGGGGGGGGGGGGGGEGEGGGGGGGGGGGGGFGGGGGGGGDGGGGGGGGGEGFFGGGGGFFGGGGGGGGGGGFGFFGGFGFGFGFGFGGDFFGGFEG57:FFGDGF5AFFFFFG5FGDGFGGFF4G46CCFF79A@D@@@;@<845=@@GGFGFF??,<:E@FGC<):A2<EF(10<<AF7<92>
@M00200:205:000000000-AKKM3:1:1101:18339:7069 2:N:0:1
TACTGGGGTATCTAATCCTGTTTGCTCCCCACGCTTTCGCGGATGAGTGTCAGAACTGGCCCAGCGAGCCGCCTTCGCCACCGGTGTTCTTCCTGATATCTACGCATTCCACCGCTACACCAGGAATTCCGCTCGCCTCTACCAGTCTCCAGTCCTCCAGTATCCTATGCACATCCGGAGTTGAGCCCCGGGATTTCACAAAGGACTTAAAGGACCACCTGCCCGCGCTTTACACCCAATAGAGTCTAGA
+
CCCCCGGGGGGGGGGGGGGGGFGGGGGGGGGGGGGGGGGGGGGGGFGGGGGGGGGGGGGGGGEGGGGGGGGGGGGGGGGGGGGGGGGGGGGGGGGGGGGGGGGGGGGGGGGGGGD>DGGGGGGGGGGGGGGGGGGGGFGFFGGFGFGFGFF9FFGFFCGFFGFGEFGGFGFFFCFFEDGFGGGGFGGF>GGB4?EFFCF?3>D3;@@<7)>C<DFEDGA,;53),/>D<38>BA4(*414:<:464>A9<
@M00200:205:000000000-AKKM3:1:1101:12570:7081 2:N:0:1
TACCGGGGTATCTAATCCTGTTTGCTCCCCACGCTTTCGTGCCTCAGTGTCAGTGCTGGTCCAGAGAGCCGCCTTCGCAACTGATGTTCCTCCCGATCTCTACGCATTTCACTGCTACACCGGGAATTCCACTCTCCTCTACCGCACTCTAGCGAGCCAGTATCCATCGCCATTCCCAGGTTGAGCCCGGGGCTTTCACGACAGACTTAACTCACCACCTACGCACGCTTTAAACCCAATAGAGTCTAGA
+
CCCCCGGGGGGGGGGGGGGGGGGGGGGGGGGGGGGGGGGGGGGGGGGGGGGGGGGGGGGGGGGGGGGGGGGGGGGGGGGGGGGGGGGGGGFGGGGGGGGGGGGGGGGGGGGGGGGFGGFGGG@EGGGGGGGGGGGGGFGDDEFEGFGFGFGFGG8?DEGFDGFGFFGGFG>=DFFFFFGFGFFGFFGFFG5?DCCGBEFBFB=5-33?<CFFFFGF@CDFEE?B?EEG*9(6468:E6:B:<AFFA>FB4
@M00200:205:000000000-AKKM3:1:1101:5600:7111 2:N:0:1
TACTCGGGTATCTAATCCTGTTTGCTCCCCACGCTGTCGCGCCTCAGCGCCAGCAACGGCCCAGCAGACCGCCTTCGCTACTGATGTTCTTCCCGAGCTCTACGCATTCCACCGCTACACCGGGAATTCCATCTGCCTCTACCGCGCACGAGCCCGACGGTTTAGAAGGCAGCACTGCGGTTAAGCCGCAGGATTTCACCCCCTACTTATAAGGCCGCCTACGCGCCCTTTACACCCAGTAGAGGCCAGAC
+
ACCCCGECC+;6CC9FF9@C@C<F,,,C,B<6@@FEF,FFGE@,888@F++67C@DG::FGGGGGDG<8FCGF@CEGG,4FGDCGG5E,=4,CFG7+F8FCDDEC++@DA;5AEG>DBAF8E8+@EFFGGFFFDFA@+@8DF9B+0=)+****09@A5*2*258E4:C44)(8(;A)=D><:D:A?CBD3=).=@*F<F2:9>><?F24A)46);1(/5(34,)-/011*:<B2)38,3:A5<),(,.(4-
@M00200:205:000000000-AKKM3:1:1101:3766:7111 2:N:0:1
TACCGGGGTATCTAATCCCGGTCGCTCCCCTAGCTTTCGCGCCTGAGCGTCAAGGGCGGACCAGCAAATCGCTTTCGCCACTGGTGTTCCTTCCGGTATCTACGTATTTCACTACTACACCGGTTATTCCGCCATCCTCTCAGACATTCAAGGCTTACAGTTTCGACTGCAGTTCCCAGGTTGAGCCCAGGGCTTTCACAATCGACTTATAAGCCCGCCTACGCGCGCTTTATACCCAATAGATCCTAGA
+
CCCCCGGGGGGGGGCGGEFGGGFGGGGGGGGGGGGGGGGGGGGGGGGGGGGGGDGGGGGGGGDGGGFFFGGGGFGGDGGGGGGGGGGGGGGCGGGGGDFGGGGGGCGGFGGGGGGFGGGGGGGEGGG8FC,@>EDGGAGFFGGACFGCGFGFFGGFFDFFCC5C9FG>AFF@AEFCF8CFFEDGFCEFFCE>5CCCFEFC@@E1;1;23C)?))5=0CBD7;15785D771<:AAFG<13,694.4:AA4
@M00200:205:000000000-AKKM3:1:1101:16004:7120 2:N:0:1
TACGGGGGTATCTAATCCCGTTTGCTCCCCTGGCTTTCGCGCCTCAGCGTCAATGCCGGTCCAGGATGCCGCCTTCGCCACCGGTGTTCCTCCAGATATCTACGCATTTCACCGCTACACCTGGAATTCCGCATCCCTCTCCCGGATTCGAGCCTGCCAGTATCGGACGCAGTTCCCGGGTTGAGCCCGGGGATTTCACGTTCGACTTAGCAGGCCGCCTACGCGCCCTTTATACCCACTAGAGTCT
+
CCCCCGGGGGGGGGGGGGGGGGGGGGGGGGGGGGGGGGGGGGGGGGGGFGGGGGGGGGGGGGGGGGGGGGGGGGGGGGGGGGGGGGGGGGGGGGGDGGGGGGGGGGGGGGGGGDEEGGGGGGGFFEGFFGFGGGGGG5FDFGGFGAD=FEG9CGGFFGFFFGE@2>CGFGE=6CFFFA4>FED<FGGFEG5A8E?99274?BB?<:0:ABFFFFGGBDE0-4<3(1;D)94<9AAAG>(13<A2AFF
@M00200:205:000000000-AKKM3:1:1101:6040:7130 2:N:0:1
TACGCGGGTATCTAATCCTGTTTGCTCCCCACGCTTTCGTGCATGAGCGTCAGTGTCAGCCCAGAGACCTGCCTTCGCCATCGGTATTCCTCCTGATATCTACGCATTTCACTGCTACACCAGGAATTCCAGTCTCCTCTGCCGCACTCCAGCCTTGCAGTCCCAAATGCCATTCCCAGGTTAAGCCCGGGGATTTCACATCTGGCTTACAAAACCGCCTGCGCACGCTTTAAACCCAGTAGAGTCT
+
CCCCCGGGGGGGFGGFGGFFGGGGFGGGGGEFFGGGFFGFGGGFGCFFGFFGCAFFFGGGDFCDFEDFFDFCFFGFGEC?FFFGCFCAEFFFGGFFAA;EDGGGGGC+,49?E=DFDFGEFFFEFF8,C,EFFEGGGBFEF,6@EFCBD68DFFDDDDFFGFDDDBFGFGF8@ACFFFCFGFGFCDC5@DGFFGGGFFGC<4E6*)055;=E*7C*/?/(/(..68>DC30;7CAD74;,42<B>7<
@M00200:205:000000000-AKKM3:1:1101:17664:7141 2:N:0:1
TACGGGGGTATCTAATCCTGTTCGCTCCCCACGCTTTCGCTCCTCAGCGTCAGTTACGGCCCAGAGACCCGCCTTCGCCACCGGTGTTCCTCCTGATATCTGCGCATTTCACCGCTACACCAGGAATTCCAGTCTCCCCTACCGCACTCAAGCCAGCCCGTATCGACTGCAGGCCCGGAGTTGCGCCCCGGGTTTTCACAGTCGACGTGACAAGCCGCCTACGATCTCCTTTAGCCCAATCGCGTCCAGAC
+
CCCCCGGGGGGGGGGGGGGGGGGGGGGGGGGGGGGGGGGGGGGGGGGFFGGGGGGGGGEGGGGGGGDGGGGGGGGGGGGGGGGGGGGGGGGGGGGGGGGGGGGGGDFCFGGGGEGDGGGGGGGDF?8DFGGG?FFGDF6@FGGDGFGFGFG9EFGFFGD@>4:FAF>CEGFFA@FEB5))==F+0:EEBDGFFEECF<FF)87021(-(3:9),8:1CD0(.27(*)0*2-)6-).;86((,((-((().(
@M00200:205:000000000-AKKM3:1:1101:15032:7143 2:N:0:1
TACCCGGGTATCTAATCCTGTTTGCTCCCCACGCTGTCGCGCCTCAGTGTCGGCTATTGAGTCCTTGCGGACTCACCGCCCAGCAGACCGCCTTCGCCACTGGTGTTCTTCCGGATCTCTACGCATTCCACCGCTACACCCGGAATTCCATCTGCCTCTACGGTGCCCAAGCAACACAGTTGCCACGGCCGATCTGGAGTTGAGCCCCAGACTTTCACCACAGCCTTATGTCGCCACCTACGCGCCCTTT
+
CCCCCGGGGGGGGGGGGGGGGGGGGGGGGGGGGGGGFGGGEGGGGGDGCFGGGGGGGGGGGGGGGGFGGGGGGGGFGGGGGEDGFEFGFGGGGGGGGGGGGGGG=EFGGFGGGDG>DFGGGGGGEGEGGGGFGGDGGFGFEGC>CFGFGFGGGGGFFGGFGFFGDFFGF*;>FEFFFAFFCFCFFG54?D=38E5+;<CFFFFF38;D@FF@8<CFEFFF??()4;?*:*)6(4:(1,82>664901;1)
@M00200:205:000000000-AKKM3:1:1101:14991:7150 2:N:0:1
TACTAGGGTATCTAATCCTGTTTGCTCCCCACGCTGTCGCGCCTCAGTGTCAGAACTGGTCTAGCTGGCCGCCTTCGCCACGAGTGTTCTCCCCCATCTCTACGCATTTCACCGCTACACAGGGAATTCCACCAGCCCCTCCCAGCCTCAAGTCCTGCAGTTTCTACCGACAAAATACAGTTGAGCTGTACGCTTTCACAGTAGACATACAGAACCACCTACGCGCCCTTTACACCCAGTAGAGTCT
+
CCCCCGGGGGGGGGGGGGGGGGGGGGGGGGGGGGGGGGGGGGGGGGGGGGGGGFGGGGGGGGGGGGCGDGGGGGGGGGGGGGEGGGGGGGGGGGGGGGGGGGGGGGGEGGGGGGGFGGGGGFGEFGGGGCGGGFDFC?GDBCGBGFCDFFF?DFGF8FFBFGCGEFGGD6AA?@5A+?C?DFDCFGGFFCFF5ECFAEFEFEFCAC;E46EC==G5>G>@E=DA2?):C<@EEEE3E;73<4C)17<
@M00200:205:000000000-AKKM3:1:1101:21908:7163 2:N:0:1
TACAAGGGTATCTAATCCTGTTTGCTCCCCACGCTTTCGCGTCTCAGCGTCAGTCACCGTCCAGAAGGCCGCCTTCGCCGCTGGTATTCCTCCCGATATCTACGGATTTCACCCCTACACCGGGAATTCTGCCTTCCTCTCCGGGACTCTAGCGAGGCAGTTTCAGATGCAATTCCGGGGTTGGGCCCCGGGCTTTCACACCCGACTTGCCAAGCCGCCGTCACGCGCCCTAAACCCACTAGAGTCT
+
CCCCCGGGGGFFGGFGGGFFFGGGGGFGGGGGGDFGGFGGGGGGFFGGGGGGGEFFGGGGGGGFG8,:EEFGGGDGGGGEGCF>GDFBF9;FFGGD@CEGGGGGG6?B,EDFFFDDF@CGGEGGGGGFCDFGGG9FCFGFFFGBG>GDFFG8FG6503<5D77FF6C7<>>*1*4=A>DD<*?4?CA;5CC>DCFCFCFE((,(.4(,32:2:(;@9<:((((0-2))))-,43:0C<,.429))))
@M00200:205:000000000-AKKM3:1:1101:3890:7167 2:N:0:1
TACTGGGGTATCTAATCCCGTTCGCTCCCCTGGCTTTCGTGTCTCAGCGTCAGCACACTCCCAGCTACCTGTTTTCACCATGGGCGTTCCAGATGATATCTACGCATTTCACCGCTCCACCATCTGTTCCGGTAGCCCCTAAGTGGCTCAAGATCGCCAGTATACCAAGCGGTTACACGGTTAAGCCGTGGGATTTCACAAGGTACTTAACGACCCGCCTACACACGCTTTAAACCCACTAGAGTCT
+
<CCCCGGGFGGGGGGGGDGGGDGGGEGGGGGGGGGGGGGGGGGGGGGGGGGGGGGGGGGGGGGGGGGGFGGGG<CGFFFGGG@FGGGGGGGGGGGGGAFGGGGGGGGGGGGFFE6>DFDFGGFGGGDFGGGDDGGG=D68D?DFGFDB8;EDFGG??EGFGGEFEFGGFG>8:=*9=FGEGGGCFFFFFDGFAF6?A5BE62>ECCA*69;ADFD:(:8=DFFAEC)/**(7)))(44;3;)73)))
@M00200:205:000000000-AKKM3:1:1101:11771:7170 2:N:0:1
TACGAGGGTATCTAATCCTGTTTGCTCCCCACGCTGTCGCGCCTCAGTGTCGGCTATTGAACCCTCGCGGGTTCACTGCCCAGCAGACTGCCTTCGCCACTGGTGTTCTTCCGGATCTCTACGCATTCCACCGCTACACCCGGAATTCCATCTGCCTCTACAGTGCCCAAGCGACACAGTTGCCACGGCCGATCTGGAGTTGAGCCCCAGACTTTCACCACATCCTTATGTCGCCACCTACGCGCCCTTT
+
CCCCCGGGGGGGGGGGGGGGGGGGGGGGGGGGEDGGGGGGGGGGGGGGGGGG@FFGGGCFGGGGGGCGGGEGGGGGGGGGGGEGGGGGCFGGGGGGGGGGGGGG8E7FFGGGGGCEGGGGFGGGC86EFGGCDGGGGFEDFEG5CFGFFFFGGG?FFFCFGC@F7@DDFGACFFBDEFC;@=@FAFE)?G:AAEGGF<F;@3<4;3<FF06;E?B+1CBEF:)08A77::6<1:B?G?F7>3209>F6?)
@M00200:205:000000000-AKKM3:1:1101:22967:7172 2:N:0:1
TACTAGGGTATCTAATCCTGTTTGCTCCCCACGCTTTCGTGCCTGAACGTCGGTACTGGTCCAGGAAGTCGCTTTCGCCACTGATGTTCCTTCCGATATCTACGCATTTCACCGCTACACCGGAAATTCCACTTCCCTCTACCGTACCCTAGCTATTCAGTCTCGAATGCAATTCCCAGGTTGAGCCCGGGGCTTTCACACCCGACTTAAATAACCGTCTACGCACGCTTTAAGCCCAATAGAGTCT
+
CCCCCGGGGGGGGGGGGGGGGGGGGGGGGGGGEGGGGGGGGGGGGGGGGGGFCGGGGGGGGGGGGGGGGGGGGGGGGGGGGGGCGGGGGGGGGGGGGGGGGGGGGGGGGGGGGGGFGGGGGGGGGGGGGFCFGGFEFFGFFGGBGFGFFFECGFCFFGFFGGFGBD6DDFFEFF7DFF?FFGFCAGGF>6*@EGGDB6=7>ABBBF>=CEFFEBFGBDBB(),>?=BG*:336<<(*(/3;E3<74<
@M00200:205:000000000-AKKM3:1:1101:20995:7188 2:N:0:1
TACGAGGGTATCTAATCCTGTTTGCTCCCCACGCTTTCGTGCATGAGCGTCAGTATTGGCCCAGAAGGCTGCCTTCGCCATCGGTGTTCCTCCACATCTCTACGCATTTCACCGCTACACGTGGAATTCCACCTTCCTCTGCCATACTCCAGCGCCGTAGTTTCGAGCGCAATTCCCAAGTTAAGCTCGGGGATTTCACACTCGACTTGCAGCGCCGCCTGCGCACACTTTAAACCCCGCAGAGTCT
+
CCCCCGGGGGGGGGGGGGGGGGGGGGGGGGGGGGGGGGGGGGGGGGGGGGGGGGGGGDFGEFGDFGGGGGGGGGGGGGGGGGGDGGGGGGGGGGGGGGGGGGG7CGGGGGGGGGCBDFGGGGGCC,DFGGGGGGGGGFAEFFGFDFGFGFGGGDGFEGDEEGFGFFDEFGE>FFFCFF5AFCGGFCCF>C545EFGFFGF=BB9B@=@E:B339B=():1=D>>BGFG5:36A><<E(-(3(1:9AB
@M00200:205:000000000-AKKM3:1:1101:21524:7189 2:N:0:1
TACTAGGGTATCTAATCCTGTTTGCTCCCCACGCTTTCGCGTCTCAGCGTCAGTTGTCGTCCAGAAAGCCGCCTTCGCCACCGGTGTTCCTCCTGATATCTACGAATTTCACCTCTACACCAGGAATTCCGCTTTCCTCTCCGACACTCAAGAAAGGGAGTTTCAAATGCAGTTCCTGGGTTGAGCCCAGGGATTTCACATCTGACTTTCCTTCCCGCCTACACGCCCTTTATACCCAGTAGAGTCT
+
CCCCCGGGGGGGGGGGGGGGGGGGGGGGGGGGGGGGGGGGGGGGGGGGGGGGGGGGGGGGGGGGGGGGGGGGGGGGGGGGGGGGGGGGGGGGGGGGGGGGGGGGGFGGGGGGGGGFFCFGGGGGF8FGGGGGGGGGGFGFFGGDGFGFGF8DFFFFFG?ACGFGFFGGFGFFFFFFFFGCFGGGAFGFFFGFFFGFA<=AEEFC<AEE;EA6AEGF2DD?FF>F2C4C<CE3?EE<C@?@CC?EFE4
@M00200:205:000000000-AKKM3:1:1101:23530:7204 2:N:0:1
TACCAGGGTATCTAATCCCGTTTGCTACCCTAGCTTTCGCGCCTCAGCGTCAAGAACAGGCCAGGAAGTCGCCTTCGCCACTGGTGTTCCTCCCGATATCTACGCATTTCACCACTACACCGGGAATTCCACTTCCCTCTCCTGCCTTCGAGTCGAGCAGTATCGCGTGACCCTCCCCCGTTGAGCCGGGGGCTTTCCAACGCGACTTGCACGACCGCCCGCGCGCACTCTACGCCCAACAGAGTCT
+
<CCCC?FEFFGGAFFGGGGGGGFGGGGDGGGGGGGFFGGGGGGGGFGGDGGGGGGGGGGGGGGGGFFGGGGGGGGFCFGGGFFGGGGGGEFG@CCGEGGG8DEFGGGE4B9FFGGFGGGGGGGDG4@EFGGGGGG98+@DFGGFGFFFG5D8>=>5?EDFAFDC5>GEBGFFFFFFFF5?F69*9AFEB7*:DG56=)+/5<>99>06AB)80,:?15B(,408;CDG)*66:604C((((,4(.5A
@M00200:205:000000000-AKKM3:1:1101:22075:7206 2:N:0:1
TACCAGGGTATCTAATCCTGTTTGCTCCCCACGCTTTCGTGTCTCAGTGTCAGTGTCAGTCCAGATGGCCGCCTTCGCCACTGATGTTCCTCCCGATATCTACGCATTTCACCGCTACACCGGGAATTCCACCATCCTCTACCGCACTCAAGATTACCAGTATCAAATGCAATTCCTAGGTTGAGCCCAGGGATTTCACACCTGACTTAGCAAACCACCTACACACGCTTTAAACACAGTAGAGTCTAGA
+
CCCCCGGGGGGGGGGGGGGGGGGGGGGGGGGGGGGGGGGGGGGGGGGGGGGGGGGGGGGGGGGGGGFEGGGGGGGGGGGEGGGFGGGGGGGGGGGGGGGGGGGGGGDEGGGGGGGFGGGFGGGGGGGGGGGGGGGGGFGFFFGAGEGFGFGGGGGFFGGFFFFGFFGGFGFFFEFFFFGFFGGGFGFFFDFBFGEDFFFECDBFFFEFFFFFFEGFBFABEEFF;AAD48BF56>*;=@3CECFFFCFFF
@M00200:205:000000000-AKKM3:1:1101:14039:7210 2:N:0:1
TACCCGGGTATCTAATCCCGTTTACTACCCTAGCTGTCGCGTCTGAGTGTCAGAAACAGACCAGAAGATCGCCTTCGCCACTGGTGTTCCTCCCGATATCTACGCATTTCACCACTACACCGGGAATTCCATCTTCCTCTTCTGCTCTCTAGCCCGGTAGTATTAGACGACCTCTCCCAGTTGAGCCGGGAGATTTCACGCCTAACTTACCAAGCCACCTGCACGCGCTTTAAACCCAGTCGAGTCT
+
CCCCCGGGGGGGGGGGGGGGGGGGGGGGGGGGGGGGGGGGGGGGGGGGGGGGGGGGGGGGGGGGGGGGGGGGGGGGGGGGGGGGGGGGAFGGFGGGGGGGGGGGGGFGGGGGGGGFFGGGGGGCFGGGGGGGGGGGGF8DFGGFGCD*2;E?9DFBBGDBGGFFCFDGFGDBEEFFFA75FACF9DC>E5559CFGF*=>D==@:@FFEE=C=55=BGA(;@@678)9)22)66=@E?@;)1103:>
@M00200:205:000000000-AKKM3:1:1101:7036:7217 2:N:0:1
TACTCGGGTATCTAATCCTGTTTGCTCCCCACGCTTTCGCGTCTCAGCGTCAGTTGACGTCCAGATGGCCGCCTTCGCCACAGGTGTTCCACCCGATATCTACGAATTTCACCTCTACACCGGGTATTCCGCCATCCTCTCCGCCACTCCAGCAACGCAGTATCTCGCGCACTTCCTGGGTTGAGCCCAGGGCTTTCACACGAGACTTACGCCGCCGCCTACACGCGCTTTATACCCAGTAGAGTCT
+
CCCCCGGGGGGGGGGGFGGGGGGGGGGGGGGGGGGGGGGGGGGGGGGGGGGGGGGGGGGGGGGGGGGGGGGGGGGGGGGGGGGGGGGGGGGGGGGGGGGGGGGGGFGCFFGGGGGFGGGGGGEGGGGFGGGDGGGFFFGFF8CEGFGFGFGGGGGFFGGEEC@GEFGGBGFFFFFFFF*9DCCCAFGFFGCBDGGGFFGFFFBFFFFFFFF@99EGFGF:<BBFBGFGDC?FF92<@<(.64<9<4>
@M00200:205:000000000-AKKM3:1:1101:9771:7219 2:N:0:1
TACTCGGGTATCTAATCCTGTTTGCTCCCCACGCTGTCGCGCCTCAGTGTCAGCAACTGCCCAGCAGACCGCCTTCGCCACCGGTGTTCTTCCGGATCTCTACGCATTCCACCGCTACACCCGGAATTCCATCTGCCTCTACAGTGCTCGAGCAACCCAGTATCAGTGGCCGACTCGATGTTGAGCATCGAGCTTTCACCATTGACTTGGGTCGCCACCTACGCGCCCTTTAAACCCAGTAGAGTCT
+
CCCCCGGDF:FGGGGGGGGGGGGGGGGGGGGGGGGGGGGGCGGGGGGGGGGFFGGGGGDGFFGGGGGGGGGGGGGGGGGGGGGGGGGGGGGGGGGCFGGGGFGGDGGGFCGGGGGE8FGGGGGGGGGGGFFGGGGGGFGFBGFFGFGFGFE?EGGFACGFFGCGFFFEACF@EBDDF5C9DF>DFGDFA*=@BCFGFFGF3BF4CEEC*32>D9EE7DF;;@@A9CDG)05<44<,;18(:2).:>D
@M00200:205:000000000-AKKM3:1:1101:22340:7225 2:N:0:1
TACACGGGTATCTAATCCCGTTTGCTCCCCACGCTTTCGCGCCTCAGCGTCAGGAGATGCCCAGAGACCCGCCTTCGCCACCGGTGTTCCTCCCGATCTCTACACATTTCACCGCTACACCGGGAATTCCAGTCTCCTCTGCATCCCTCAAGAACGGCAGTATCAGCCGACGTTTCTCGGTTGAGCCGAGAGATTTCACGACTGACTTGCCATCCCGCCTACGCGCCCTTTACACCCAATAGAGTCT
+
CCCCCGGGGGGGGGGGGGGGGGGGGGGGGGGGGGGGGGGGGGGGGGGGGGGGGGFGGGGGGGGGGGGGGGGGGGGGGGGGGGGGGGGGGGGGGGGGGGGGGGGGGGFGGGGGGGGFGGGGGGGGDGGGGGGGGGGGGFGFFGGFGFGFGFGCFFGEBGGFGGEGFFGGFG5A?FFFFFGFEEGCFGFEBDC3;FCC=?C;<BFBFEF?@E17C8CC@GFFFFFDBGEGGG?9)6<:EB:04A4442)
@M00200:205:000000000-AKKM3:1:1101:27773:7232 2:N:0:1
TACTAGGGTATCTAATCCTGTTTGCTCCCCATGCTTTCGAGCCTCAGCGTCAATATGTGTCCAGACGGCCGCCTTCGCAACTGGTGTTCTTGGGGATCTCTACGCATTCCACCGCTACACCCCCAATTCCGCCGTCCTCTCCACTATTCAAGACTCCCAGTTTTAGGTGCCTGTCCGGGGTTGGGCCCCGGGATTAAACACCTAACTTAAGAGCCCGCCTACGCTCCCTTTACACCCAATAGAGTCTAGAC
+
CCCCCGGGGGGGGGGGGGGGGGGGGGGGGGGGGGGGGGGGGGGGGGGGGGGGGGGGGGGGGGGGGGGGGGGGGGGGGGGGGGGGFGGGGGGGGGGGCGGGGGGGGEEGGGGGGGGFGGGGGGGGGGGGGGGGGGGGGFGFF8FFGFGEGFGCGGGFFEGDD99DEFGGFGFEFFFFFFG*@CD>BGGFEGGFFGGC8*4*2;;E88E?EFFFFDGF@GED@@@)/;<F4*,:AAA?GF0()6<4-))5).)
@M00200:205:000000000-AKKM3:1:1101:22879:7235 2:N:0:1
TACGAGGGTATCTAATCCTGTTTGCTCCCCACGCTTTCGTGCATGAGCGTCAGTGTTGGCCCAGAGGGCTGCCTTCGCCATCGGTGTTCCTCCACATCTCTACGCATTTCACCGCTACACGTGGAATTCCACCCTCCTCTGCCACACTCCAGCACCATAGTTTCGAGCGCAATTCCCAAGTTAAGCCCGGGGCTTTCACACTCGACTTGCGTCGCCGCCTGCGCCCACTTTAAACCCACTAGAGTCTCGAT
+
CCCCCGGGGGGGGGGGGGGGGGGGGGGGGGGGGGGDFGGGGGGFGFGGGGGGGGGGGGGGGGG?GGCEGGGGGGGFFDGGGGECFGGGGGGGFFGG<FGGGGGGGGGGGGGGGGGFGGGFGGFEGGGGG8EDGGGGGBGFFGGFGFDDDFGFGGFFFGDFGF9D=DDG5C95@FFFFAGFFFDCFCFF**@?BG5CB?FE=@D2>B25**/(63C50)=103(2(/7C**4<A<84*1(,.)-))5:)()(
@M00200:205:000000000-AKKM3:1:1101:19427:7239 2:N:0:1
TACGGGGGTATCTAATCCTGTTTGCTCCCCACGCTTTCGTGCATGAGCGTCAGTATTGGCTCCGCAGGCTGCCTTCGCCATCGGTGTTCCGCCCCATCTCTACGCATTTCACCGCTACACGTGGAATTCCTCCTTCCTCTGCCATACTCCAGCCCCGTAGTTTCAACCGCAATTCCCATGTTAAGCACGGGGCTTTCACACTCGACTTGCCACGCCGCCTGCGCACACTTTAAGCCCAATAGAGTCT
+
CCC@CFGGGGGGGGGGGGGGGG,@,CFGGGGGGGGGGGGGFG<FFFGGGGGGGGG9,C,6,,,8,7@F:FGGGG,EFF:FGGGGEGGGGC++++8CFFGGGG9FGGDFFGGGGGGFGGGGGG,++8EDFFCDD82E,+@**,2*2;FEGFFC?00<*6=9EFEG*;+59EF=**3=9A+;FE+=8A7?>DCA;EFCFFG343,=<;?33)()..:@0C@<(4>D0C)902-.-)6(:6::)4)6A<4
@M00200:205:000000000-AKKM3:1:1101:17534:7262 2:N:0:1
TACAGGGGTATCTAATCCTGTTTGCTCCCCACGCTTTCGTGCATGAGCGTCAGTGTTGGCCCAGAAGGCTGCCTTCGCCATCGGTGTTCCTCCACATCTCTACGCATTTCACCGCTACACGTGGAATTCCACCTTCCTCTGCCACACTCCAGCACCGTAGTTTCGAGCGCAATTCCCAAGTTAAGCTCGGGGCTTTCACACTCGACATGCGGCGCCGCCTGCGCACACTTTACACCCAGTCGCGTCTAGAC
+
CCCCCGGGGGGGGGGGGGGGGGGGGGGGGGFGDGGGGGGE<FFGGA<FEGGGGGGGGGGGGGGGGG@@FFGGGGGGEFGGGGC@FEGGGGGGGGGGGGGGGGGGGGFGGGAFGGGF6F=FGFFECFGFGCGGGGGGGFGFFDGFGFGFGFG?FDGFE8+0@?FG=FFEEGF5*:FFFF+*@@D7FCFF****@>?DF<G84:5=2>D@EB@(9(=C(1=F;?>F2C)99:A2AA3,?:(,.((4(((-)-)
@M00200:205:000000000-AKKM3:1:1101:3953:7292 2:N:0:1
TACGAGGGTATCTAATCCCATTCGCTACCCACGCTTTCGTGTTTCAGCGTCAGGTGCGGGCCAGTGTACTGCCTTCGCTTTTGGCGTTCCCCATGATATCAACGGATTTCACCCCTACACCATGAGTTCCGTACACCTCTCCCGACCTCGAGCCCTGCCGTTTCCCGCGCGGATCCTCGGTTAAGCCGAGGGCTTTGACGCGGGACTACCAGGGCCGCCTCCACCCCCTTTACACCCAGTAGAGCCTCGAT
+
CCCCCGEGGGGGGAGGGGGFGGGFGGGGGGGG7FGGGGGGGGGGGGGGGGGGGGGGGGGGGGGGGGGGGGGGGGGGGGGGGGEGGGGGGGGGFFFGG<FGGGGEGGDGGGGGGGGFGGGGGGGG,>FGFFGDFGGGGFGFFDF>GFDADBG=EGFFFCD>ADEFEADG*CEF99BFFFD)=:*;6CFAADE):EGFF3<7@>>9>>B((.5)4<EG>D>0(42<(27C9*8AF)-8E022))).).22:0(
@M00200:205:000000000-AKKM3:1:1101:7767:7301 2:N:0:1
TACTGGGGTATCTAATCCCGTTTGCTCCCCACGCTTTCGCGCCTCAGCGTCAGAACCGGACCAGTCAGCCGCCTTCGCCACTGGTGTTCTTGCGAATATCTACGAATTTCACCTCTACACTCGCAGTTCCACTGACCTCTTCCGGTCTCGAGCCGTCCAGTATCGAAGGCCATTCTGTGGTTGAGCCACAGGCTTTCACCCCCGACTTGAACGGCCGCCTACGCGCCCTTTAAACCCCGTAGAGTCT
+
CCCCCGGGGGGGGGGGGFGGGGGGGGGGGGGGGGGGGFFGGGGGGGGGGGGGGGGGGGGGGGGGGGGGGGGGGGGGGGGGGGGGGGGGGGGGGGGEGGFGGGGGGGGGGGAGGFGFGGFFGGGGGDCGGGGGGGGGGFGFFGGFGFGDGFC8EDCDFGCFFGFGF?GCBGFFFFFF6ED>FFGCFGGFFGFFFGGGFFGFBFB>FFFD)/.4(,3=1CEFBFFFFG>G)9)64>A3;(714034)54
@M00200:205:000000000-AKKM3:1:1101:5885:7307 2:N:0:1
TACGGGGGTATCTAATCCTGTTTGCTCCCCACGCTTTCGCGTCTCAGCGTCAGTTGGTGTCCAGGAAGTCGCCTTCGCCACCGGTGTTCCTCCTGATATCTACGAATTTCACCTCTACACCAGGAATTCCGCTTCCCTCTCCACCACTCTAGACCGGCAGTTTCAAATGCAGTTCCTGAGTTGAGCTCAGGGATTTCACATCTGACTTATCGGCCCGCCTACACGCGCTTTAAACCCAATAGAGTAT
+
CCCCCGGGGGFGGGGGGGGGGGGGGGGGGGGGGGGGGGGGGGGGGGGCGGEGGGGGGGFGGGGGGGGFGGGGGGGGGGGEGFGGGGGGGGGFFGGGGGGGGGGGGDFEFFGGGFGFGGGGGGGDCFFGGG?EGGG@EFFFFDFF8FGBGFGFGGG>FGGFGGFGFFGGFGF@A7BCFA7AFGGF>FG>FFGFFGGF+*4@?E??448*88;@(1:89DED;3;ADGAC9C()6)51C1(.8929)).
@M00200:205:000000000-AKKM3:1:1101:14306:7308 2:N:0:1
TACCCGGGTATCTAATCCCGTTTGCTCCCCTGGCTTTCGTGTCTCAGCGTCGGCACATCCCCAGCAACCTGTTTTCACCTTCGGCGTTCCAAGCGATATCTACGCATTTCACCGCTCCACCGCTTGTTCCAGTTGCCCCTGAATGGCCCAAGACTCCCAGTATGCCCAGCAGTTCCACGGTTGAGCCGTGGGATTTCACAAGGCACTTAGAAGTCCGCCTACACACGCTTTAAACCCAAAAGAGTCTAGA
+
CCCCCGGGGGGGGGGGGGGGGGGGGGGGGGGFGGGGGGGGGGGGGGGGGGGEGGGGGGGGGGGGGGGGGGGGGCFGGGGFGGGEGGGGGGGGGGGGFGGGGAFGGGEGGGGGGGGFGGGGGGGGGGGGGGGGGGGGGFFFFGGFG?FED?DDDDDFFG65@D;;CFGFFFFFFFFFFFGEGGDCAGF>BGDFF6CGF7EE:BFB=B2)6CFFF4BCDDFF71(;3;:)*733<CE@E@(((,-3-5944<
@M00200:205:000000000-AKKM3:1:1101:9582:7310 2:N:0:1
TACAGGGGTATCTAATCCTGTTCGCTCCCCACGCTTTCGCGTCTCAGCGTCAGTACCGTACTAGAGAGCCGCCTTAGCCACGGGTGTTCTTCCTGATATCTGCGCATTTCACCGCTACACCAGGAATTCCACTCTCCTCTTCCGGACTCTAGCCGCACGGTTTCCATCGACGTCTTAAGGTTAAGCCTCCAGTTTTCACAACGGACCTGTGCGGCCGCCTACACCCCCTTTCTGCCCACTATGGCCTTGAT
+
CCCCCGGGGGGGGGGGGGGGGGGGGGGGGGGGGGGGGGGEFFGGGGGGGGGDGGGGGGGGGGGCEFFGGGGGGGGGGGGGG:FDFGGGGGGGGE?<FFGGGGGGGDGGGGGGGCEA8FGG?+E=DEFFFGGGGGGGGFGEFGGFGBDFFFG7D?DD*>7AGC>FEF@A>,*)38**3359FGGGFC=*;?6)4:FDF7B*7@9===(3(7)61(:C1<A16:(7(:)//0))..62;4(.2)))(,)).2)
@M00200:205:000000000-AKKM3:1:1101:14401:7333 2:N:0:1
TACACGGGTATCTAATCCTGTTTGCTCCCCACGCTTTCGCACCTCAGCGTCAGTACCGGACCAGTGAGCCGCCTTCGCCACTGGTGTTCTTCCTAATATCTACGAATTCCACCTCTACACTAGGAGTTCCACTCACCTCTTCCGGACTCAAGATCGCCAGTATCGAAGGCAGTTCTGGAGTTGAGCTCCAGGATTTCACCCCCGACTTAACGATCCGCCTACGTGCGCTTTACACCCAATAGCGTCT
+
CCCCCGGGGGGGGGGGGGGGGGGGGGGGGGGGGGGGGGGGGGGGGGGGGGGGGGGGGGGGGGGGGGGGGGGGGGGGGGGGGGGGGGGGGGGGGGGGGGGGGGGGGGGGGFGGGGGFGGGGGFGFEEGGGGGGGGGGGFGFFAF>CDGFGFGGFGGFFG6@FGFGFFGGBGFFFFFF?AD5FE8?FFGFFGGAFDE>F=F@D=AABF>>C689==C;29B26:?F(;;/):8<C?)3C=0637)-8<B
@M00200:205:000000000-AKKM3:1:1101:4792:7342 2:N:0:1
TACTGGGGTATCTAATCCCGTTTGCTCCCCTGGCTTTCGCTCCTCAGCGTCAGTGTTGGTCCAGAATGCCGCCTTCGCCACTGGTGTTCCTCCAGATATCTACGCATTTCACCGCTACACCTGGAATTCCGCATTCCTCTCCCAAACTCAAGCCATCCAGTCTCACACGCAGTTCCCCGGTTGAGCCGAGGGATTTCACGTGTGACTTAGTTGGCCGCCTCCGAGCCCTTTATACCCAGTGACACCT
+
CCCC@FGGGGGGGGGGGGCFGG8F,EFGGGGCGGGGGGD@FGGGGGGGGGGGGGGGGGGCGGGG9FCFGGGGGGGGGGGGG,BFFFFGGGG9FB<FCGGGFGGGGGGGGAFFGGGDGGGGF=EDFE9DGFGD>E>FGFA7*@DF,;D=DFGG98?B6BGFD8;E*++6<E>)3;D9?*=5F:9AA:E>?DG*3==C68EB>B)):***9;EC==F6><8?(/3),35>FF4;?E3C7<(6))9))(.
@M00200:205:000000000-AKKM3:1:1101:10032:7354 2:N:0:1
TACAGGGGTATCTAATCCTGTTTGCTCCCCACGCTTTCGCGCCTCAGCGTCAGTACCAGTCCAGTGAGCCGCCTTCGCCACTGGTGTTCCTCCCAATATCTACGCATTTCACCGCTACACTGGGAATTCCACTCACCTCTCCTGGTCTCAAGCCTCACAGTCTGACAGGCAGTTCCTCGGTTAAGCCGAGGGCTTTCACCCGTCACTTCCAAAGCCGCCTACGCGCCCTTTATACCCAGTAGAGTCT
+
CCCCCGGGGGGGGGGGGGGGGGGGGGGGGGGGGGGGGGGGDGGGGGGGGGGDGGGGGGGGGGGGGGGFGGGGFGGGGGGGGGGGGGGGGGGGGGGGG?GGGGGGGDGGGGGGGGGFDGFDCFGGDGGGGGGGFGGGGFGFFGGFFFGFGF8DGGGFFGGFGGEGFFGDFGFDFEFFFFGEFGGC7DFFDGG>>FGDF6=EFFDDADCC**195>CE=CDF?DF>FGFGCC3)1)1987(/9).:<74
@M00200:205:000000000-AKKM3:1:1101:20878:7356 2:N:0:1
TACAGGGGTATCTAATCCTGTTTGCTCCCCACGCTTTCGCACCTCAGCGTCAATATCTGTCCAGATCGCCGCCTTCGCCACTGGTGTTCCTCCCGATATCTACGAATTTCACCTCTACACCGGGAATTCCGCGATCCTCTCCAGTATTCAAGTCCAGTAGTTTCGAATGCACTTCCTCGGTTAAGCCGAGGGCTTTCACACCCGACTTGCTGGACCGCCTACGTGCGCTTTATGCCCAATAGATTCT
+
CCCCCGGCFEGGCFGGGGDGGFGGGGGGGGGGGGGGGFEGGGGGGGFGGGGGGGGGGGGGGGGGGGGGGGGDFEGG7FFFGGGGGGGGGGGGGGEGGGGFGGGFGEGGF@ECGGGFGFFGGG78=EFDFGFGGGGGGFGBFGGFGFGEFFGFGGGFBEC?DF7DDCCEFGFCFBF?AFC5@;DCCGE55@EBAFFAFEFEB2@25(9=EFFF@?F61>:135(A@DEDDD:<2:>4;:,2.-:)-5)
@M00200:205:000000000-AKKM3:1:1101:17149:7357 2:N:0:1
TACAAGGGTATCTAATCCTGTTTGCTCCCCACGCTTTCGTGCATGAGCGTCAGTGTTAACCCAGGGGGCTGCCTTCGCCATTGGTGTTCCTCCACATATCTACGCATTTCACTGCTACACGTGGAATTCCACCCCCCTCTGCCACACTCAAGTCTCCCAGTTTCAAACGCAGTTCCCAGGTTAAGCCCGGGGCTTTCACATCTGACTTAAGAAACCGCCTGCGCACGCTTTATACCCACTAGAGTCT
+
CCCCCGGGGGGGGGGGGGGGGGGGGGGGGGGGGGGGGGGGFGGGGFCCGEFEGGGGGGGGGGGGGGC@FGGGGGGGFGGDGGGGGGGGGGGGGFGCGGGGGGGFGGGGFGGFGFGFGGGGGGC+:>FGGADFGEGGGFGDFGGFGFCDGF86EFFFFGGFDGEF>=?FDGFFFFFFFFF?FFF7?FFFFCE44C7CFEGFFFEFCEFF48C==DF65C8<337ABE3C*736C??C8=(((.)<<2>
@M00200:205:000000000-AKKM3:1:1101:27888:7357 2:N:0:1
TACTGGGGTATCTAATCCTGTTTGATCCCCACACTTTCGTGCATCAGCGTCAGTTAAAGCTTAGTTAGCTGCCTTCGCAATAGGTGTTCTTGACGATATCTAAGCATTTCACCGCTACACCGTCAATTCCGCCAACCTCAACTTTACTCAAGCCCTACAGTATCAATGCCACCCTCCCGGTTAAGCCGGGATATTTCAGCACTGACTTATAAGGCCGCCTACGCACCCTTTATACACAGTAGAGTCT
+
CCCCCGGGGGGGGDFGGGGGGGGGGGGGGGGGGGGGGGGGGGGGGGGGGGGGGGGGGGGGGGGGGGGGGGGGGGGGGGGDDGGGGGGGGGGGGGGGGGGGFFFGFFGEFGFGGGGFGGGGGGGGG7EGFGGGDEDGGFGEFFGFGFDE8DDGEGFDFGGFGGDGFFGFFGBEFFFFDEGDGGGGBCF597CEFFEGFFGFFFFFFE5EC*;EEEFDAG*45:@;(/:?49387C<)?36;??.4?EE
@M00200:205:000000000-AKKM3:1:1101:14849:7357 2:N:0:1
TACGGGGGTATCTAATCCCGTTTGCTCCCCACGCCGTCGTGGCTCAGTGTCAGGTCACGGCCAGGGCGCCGCTTGCGCCACTGGTATTCCTCCCGATATCTACGCATTTCACCACTACACCGGGAATTCCACTGCCCTCTCCCATACTCGAGTAATGCAGTCTCGAATGCAGTTCCCAGGTTGAGCCCGGGGCTTTCACACCCGACTTACAAAACCACCTACGCGCGCTTTAAGCCCAATAGAGTCTAGAC
+
CCCCCGGGFGGGGGAECFCFGAEEGGGGGEGGGGGECE+FFEGGGGGFCFC@AFGGFGGDGFG7<BCEGGGGGDGFGGGCGGGGGGGGGGFFDFG7FEGGGGGGGDDGFFGGCEGF6FEGGC@C7CGDFCFE7,9DGA75AF6AF>FEF>7CGF8BE>+9EGE@>4A8AFFFFCF6A=8FFDF46:E?:DEBE5=FFEG5@;100691).6AD(0A1*<12>:;(2)9/74>964(2,42,:))6464)))
@M00200:205:000000000-AKKM3:1:1101:17359:7365 2:N:0:1
TACTGGGGTATCTAATCCCGTTTGCTCCCCACGCTGTCGCGCATCAGTGTCAGCAATAGCCCAGCGAGCCGCCTTCGCCACCGGTGTTCTTTCGGATATCTACGCATTCCACCGCTACACCCGAAATTCCACTCGCCTCTACTATGCTCGAGCTTGCCAGTCCGCACGGCAGACCCGGGGTTGAGCCCCGGGCTTTCACCACACGCTTAACAAGCCACCTACGCGCCCTTTATGCCCAATAGAGTCTCGAC
+
CCCCCGGGGGGGGGGGGGGGGGGGGGGGGGGGGGGGGGGGGGGGGGGGGGGGCFGFGGCGGGGGGGGGGGGGGGGGGGGGGGGGGGGGGGGGGGGGGGGGGGGGGGGGGGGGGDGEGGFGGGGDEGGGGGEFGGGGGFGDFGGFGFGFGFGDDCF?FGGFGFBCF?DEFG>AFFFFFFGAFDGGFGGFBD=3AEGFFCGF@<F:9;1<0:BF20C:(95:7:?F9E>D7*.::9:2A04:09<)6<A).4(
@M00200:205:000000000-AKKM3:1:1101:5274:7389 2:N:0:1
TACCCGGGTATCTAATCCTGTTTGCTCCCCACGCTTTCGCGTCTCAGCGTCAGTTGGTGTCCAGGAAGCCGCCTTCGCCACTGGTGTTCCTCCTGATATCTACGAATTTCACCTCTACACCAGGAATTCCACTTCCCTCTCCACCACTCTAGACCGAGAGTTTCGGGTGCAGTTCCTGAGTTGAGCTCAGGGATTTCACGCCCGACTTTCCGGTCAGCCTACACGCGCTTTAAACCCGATAGAGTCTAGGT
+
CCCCCGGGGGGGGEGGGGGGFGGGGGGGGGFGEE@GGGCFGGGGGGGGGGGECFGGGGGGFEGGGGGGGGGGGGGGGGGDEGGFFFGGGFFGCFGGGGGGGGGGGGG@EFFEEDDFFGA8B?F89EEFGFG,+EFGGF?DFFFFFFD5D5@DGGGFF>+:==DCADDG>EA@?<CACBCFGC8FFC@CCDCFFG6C+/=5B)):@9>2*9>?>24*7*;3)3=2358D58;CC<@(=(39;BA>42:<9).
@M00200:205:000000000-AKKM3:1:1101:24996:7399 2:N:0:1
TACTGGGGTATCTAATCCCGTTTGCTCCCCTGGCTTTCGCGCCTCAGCGTCAATACCGGTCCAGGATGTCGCCTTCGCCACCGGTGTTCCTCCAGATATCTACGCATTTCACCGCTACACCTGGAATTCCACATCCCTCTCCCGGATTCGAGCCTGCCAGTATCGGACGCAGTTCCCGAGTTGAGCTCGGGGATTTCACGTTCGACTTAGCAGGCCACCTACGCGCCCCTTATACCCAGTAGACTCT
+
CCCCCGGGGGGGGGGGGGGGGGGGGGGGGGGGGGGGGGGGGGGGGGGGGGGGGGGGGGGGGGGGGGGGGGGGGGGGGGGGGGGGGGGGGGGGGGGGGGFGGGGGG>FGFFGGGGGEGGGGGGGGGGGGGGGGGGGEGFGFFGGAGFGAGFGCGGG?BGGFFFEGAEGE5>EF9A9BABG4FG@9FFGFFDGE>=CFFFFBFBDF@@08CEE?<0:C2C;3.(,).85C)1(46)4483:?2).-.))
@M00200:205:000000000-AKKM3:1:1101:24537:7426 2:N:0:1
TACTAGGGTATCTAATCCCGTTCGCTCCCCTAGCTTTCGCGCCTCAGCGTCAGTGTCGGCCCAGCAACCCGCCTTCGCCGCAGGTGTTCCTCTTGATATCTACGCATTTCACCGCTACACCAAGAATTCCAGTTGCCCCTTCCGCACTCTAGCACGACAGTATCACTTGACCGTTCTGGGTTGAGCCCAGAGATTTCACAAGTGACTTGTCGCGCCGCCTACGCGCCCTTTACGCCCAATAGAGTCTAGCT
+
CCCCCGGGGGGGGGGGGGGGGGGGGGGGGGGGGGGGFGGGGFGGGGGGGGEGGGGGGGGGGGGGGGGGGGGGGGDCFFGCFGGEGGGGGGGGGGGGFGFGGGGGGECEAFGGGGGFGGGGGGGGGGGGGGGFGGGG,@=DF8DDEFGFGBFFFGGFFGDFFGEFFFGGBGFF>=**:ACAFEGFA6EFFGGFFE7D=5,95(*1999<3C=>B@EE>D:<D@6;@EBD)2545:?>G?:7?2A2<<>A<A)
@M00200:205:000000000-AKKM3:1:1101:25354:7434 2:N:0:1
TACTGGGGTATCTAATCCTGTTTGCTCCCCACGCTGTCGCGCCTCAGTGTCAGCAACGGCCCAGCAGAACGCCTTCGCCACTGGTATTCTTCCCGATCTCTACGCATTCCACCGCTACACCGGGAATTCCATCTGCCCCTACCGTGCTCTAGCTCGCCAGTCTGACCGGCAGCCCCGGAGTTGAGCCCCGGGATTTCACCAGCCACTTAACGGGCCACCTACGCGCCCTTTACACCCAGTAGAGTCT
+
CCCCCGGGGGGGGGGGGGGGGGGGGGGGGGGGGGGGGGGGGGGGGGGGGGGGGGGGGGGGGGGGGGGGGGGGGGGGGGGGGGGGGGGGGGGGGGGGGGGGGGGGGGGGFGGGGGD?GGGGGGGGGGGGGGFGGGGGGFGDFGGFGFGFGFGGGGGFFGGEGGFGFFGGFGF>DBE>>?5AGGGDFEFF?GG:B=CGFEC8EFFFF@EAFFE<FFGGFGF:B?BFFGFCC<:A>>2:EB(426<2<<>
@M00200:205:000000000-AKKM3:1:1101:27444:7453 2:N:0:1
TACTGGGGTATCTAATCCTGTTTGCTCCCCACGCTTTCGTGCATGAGCGTCAGTGCAGGCCCAGGGGATTGCCTTCGCCATCGGTGTTCCTCCGCATATCTACGCATTTCACTGCTACACGCGGAATTCCATCCCCCTCTGCCGCACTCCAGCGATGCAGTCACAGATGCAGTTCCCAGGTTGAGCCCGGGGATTTCACAACTGTCTTACATCACCGCCTGCGCCCGCCTTACACCCAGTAGAGTCT
+
CCCCCGGGGGGGGGGGGGGGGGGGGGGGGGGGGGGGGGGGGGGGGGGGGEGGGGGGGGCGGGGGGGGGGGFGGGGGGGGGGGGGGGGGGGGGGGGGGGGGGGGGGGCFFGGGGGGFGGGGEEEC=CGGGGGGGGGF>BEDFGFFGEDAGFGFGG6C>GCAFDEGFFFGF798A@CF>*;*7@C*ADF>*;?))=6?+*=C*5;E7>CC?EACCEFG0<>(3=0:(=.9)9(4(.).:4(5<)55A<)
@M00200:205:000000000-AKKM3:1:1101:14696:7472 2:N:0:1
TACCAGGGTATCTAATCCTGTTTGCTCCCCACGCTTTCGCACATGAGCGTCAGTATTGGTCCAGGAAGTCGCTTTCGCCACTGATGTTCCTTCAGATATCTACGAATTTCACCTCTACACCAAGCATTCCACCTTCCTCTCCGAGACTCCAGCGACGCAGTTTTGGATGCGCTTCCACGGTTGAGCCGTGGGCTTTCACATCCAACTTGCGAAGCCGCCTACACGCGCTTTATACCCAGTAGCGTCTACAT
+
CCCCCGGGGGGGGGGGGGGGGGGGGGGGGGGGGGGGGGGGEGCFGFGGGGGGGGGGGGGGGGGGGFGGGGGGGGGGGGGGGFF9FGGGGGGGGGGGGGGGGGGGGFGGGEGGGGGFGGGGGFGGGGGGGGGGGGGGGFGFFGG>GFGFGFGGGGGEEGGFGGEED>DFFG>DFFF67<C*@EG5AEGBEDG5?>F*8*BEE@>)7):A64@F9BGG>GEFFF;A1?):DC0)1)9>63<85)),4:0<)-)
@M00200:205:000000000-AKKM3:1:1101:21651:7492 2:N:0:1
TACTGGGGTATCTAATCCCGTTTGCTCCCCTGGCTTTCGCGCATCAGCGTCAATATCGGTCCAGGATGCCGCCTTCGCCACCGGTGTTCCTCCAGATATCTACGCATTTCACCGCTACACCTGGAATTCCGCATCCCTCTCCCGAATTCAAGCCAACCAGTATCGGACGCAGTTCCTGGGTTGAGCCCAGGGATTTCACGTTCGACTTAGCAGGCCGCCTACGCGCCCTTTACACCCAGTAGAGTCTAGA
+
CCCCCGGGGGGGGGGGGGGGGGGGGGGGGGGGGGGGGGGGCGGGGGGGGGGGGGGGGGGGGGGGGGGGGGGGGGGGGGGEGGGGGGGGGGGGGGFGGGGGGGGGGGGGGGGGGGGFGGGGGGGGGGCGGGGGGGGGGFGFFEGBC>DDFFGGGFGFFGDFGGFGFFDEFGEF>AAFFFD>EGG>FGFFF4CD4CFFFFGBFFFFFFFFF);?E@GE0C>?;@(:4C>DD4:2>)22:(((..).-344<)
@M00200:205:000000000-AKKM3:1:1101:21457:7499 2:N:0:1
TACGAGGGTATCTAATCCTGTTTGCTCCCCACGCTTTCGCGTCTCAGCGTCAGTCATCGTCCAGAAGGCCGCCTTCGCCGCAGGTGTTCTGCTTGATATCTACGAATTTCACCTCTACACCAAGCATTCCACCTTCCTCTCCGAGACTCGAGCGAAGCAGTTTCGGATGCGCTTCCACGGTTGAGCCGTGGGCTTTCACATCCGACTTGCCAAGCCGCCTACACGCGCTTTAAACCCAGTAGAGTCT
+
CCCCCGGGGGGGGGGGGGGGGGGGGGGGGGGGGGGGGGGGGGGGGGGGGGGGGGGGGGGGGGGGGGGGGGGGGFGGFGGEGGGGGGGGGGFGGGGGGGGGGGGGGGGGGGGGGGFFGGGGGGGGGGGGGGGGGGGGGFGEFFGBDEGFGFFDGDGAFGGFFGFGF>6CDGFFBFFFFFGFGGGGFGGFFGEBFGGFFEGFFFFFDB@DFFFFF?FG0CD;@?25(:>D)7245A>(;33:<>><AF>
@M00200:205:000000000-AKKM3:1:1101:23165:7500 2:N:0:1
TACGCGGGTATCTAATCCCGTTTGCTCCCCTGGCTTTCGCTCCTCAGCGTCAGTGTTGGTCCAGGATGCCGCCTTCGCCACCGGTGTTCCTCCAGATATCTACGCATTTCACCGCTACACCTGGAATTCCGCATCCCTCTCCCAAACTCGAGCCATCCAGTATCAGACGCAGTTCCCCGGTTAAGCCGATGGATTTCACGTCTGACTTAGTTGGCCGCCTACGAGCACTTTACACCCAATAGAGTCTCGCT
+
CCCCCGGGGGGGGGGGGGGGGGGGGGGGGGGGGGGGGGGGGGGGGGGGGGGGGGGGGGGGGGGGGFGGGGGGGGGGGGGGGGGGGGGGGGGGGGGGFGGGGGGGGGGGGGGGGDG>CGGGGGE@FFGGGGGGGC?EGFGFFGGFD5DD?>GDEGFFFGG*@8;EEF+:5EBF9=AFFFDBCC?8FGGFB)=B6E?FFCF=3287E937E<EF3(<C9DFD<@;)-:>C*9><:><281(42)4::2<),(,
@M00200:205:000000000-AKKM3:1:1101:5183:7509 2:N:0:1
TACTGGGGTATCTAATCCTGTTTGCTCCCCACGCTTTCGCGTCTTAGCGTCAGTTACCGTCCAGGTGGCCGCCTTCGCCACCGGTGTTCCTCCCAATATCTACGAATTTCACCTCTACACTGGGAATTCCGCCACCCTCTCCGGCACTCCAGCCCGCCAGTTTTGGCAGCACTTCCATGGTTGAGCCATGGGATTTCACTACCAACTTAACGGACCGCCTACACGCTCCTTAAAACCACTAGTGTCTACAT
+
CCCCCFGGGGDGGGGGGGGFGGFCFAFGGGGGGGGGGGCFCFGGGFGGGCGGGGGGGGDFEGDCFEFGGDFGGGGGCGGD:FEDG:CGGGFGGEFGGGGGGGGGGGCFCFFEGGGFGGGGCFGG?FFGGCDECEGGGFGD5EGD+3=)6:?FGGDFEECD85*2)*4:?>F@>>AAFFC9E999FFGAA99F6CFF=CE?8;:309@@*44965EE;GF048EA;C)*)2729))5;?:((,)-64)-)6)
@M00200:205:000000000-AKKM3:1:1101:23319:7547 2:N:0:1
TACTAGGGTATCTAATCCCGTTTGCTCCCCTAGCTTTCGCGCCTCAGCGTCAGTATTGGGCCAGATGAGCGCCTTCGCCACCGGTGTTCCTCCTGATATCTACGCATTTCACCGCTACACCAGGAATTCCCTCATCCTCTCCCATACTCAAGCCAAGCAGTATGGGACGCAGGTCCTCGGGTGAGCCGAGGGATTTCACGTCCCACTTACCTGACCGCCTACACGCCCTTTACACCCCATAGCGTCTCGAC
+
CCCCCGGGGGGGGGGGGGGGGGCGGGGGGGGFGGGGGGGCEGGGFGGGGGGGGGCEFGFGGGGGFGGGFFGGGGGGGG>FCFGGGEGGGFGEFE?FGGGGGGGGGGGGGGGGGGGEGGGGGFGD+BFGGGGGGGGFGFAEFGGFGFGFGFGC?FFDBFDFGCD@D5?F>C>55CFFCFGFCDDFAFF0<DD>BCFFA?C>BB993(0>CBFC@=E@97:3(6@A;GFGC03)1?3@8(,,())(-4402:,
@M00200:205:000000000-AKKM3:1:1101:15067:7560 2:N:0:1
TACTGGGGTATCTAATCCTGTTCGCTCCCCACGCTTTCGCGCCTCAGTGTCAGTTACAGACCAGAAAGTCGCCTTCGCCACTGGTGTTCCTCCAAATCTCTACGCATTTCACCGCTACACTTGGAATTCCACTTTCCTCTTCTGCACTCAAGTTCCCCAGTTTCCAATGACCCTCCACGGTTGAGCCGTGGGCTTTCACATCAGACTTAAGCAACCACCTGCGCGCGCTTTATGCCCAATAGAGTCT
+
CCCCCGGGGGGGGGGGGGGGGGGCGGGGGGGGGGGGGGGGGGGGGGGGGGGGGGGGGGGGGGGFGGGGGGGGGGGGFGGGGGG?FGGGGGGGGGCBFGGGGGGFGEGGGGGGGGGFGGGGGGFFBCFGGGGGGGGGGFGEFGGFGFGFGF,ABFGFFGG>F8DGEFFGFGFEFFFFFFGBGGGFFFG5BDDECGGFFEGC<CE@EFFE*:;*>BFFDGFFFFFF=EDG39;9?)9<76=1=E4..7>
@M00200:205:000000000-AKKM3:1:1101:15225:7571 2:N:0:1
TACTCGGGTATCTAATCCTGTTTGCTCCCCACGCTTTCGCACCTCAGCGTCAATATGTGTCCAGTGAGTCGCCTTCGCCACTGGTGTTCTTCCGAATATCTACGAATTTCACCTCTACACTCGGAATTCCACTCACCTCTCCACAATTCTAGCGATGCAGTCTTAAAGGCAATTCCGGAGTTGAGCCCCGGGCTTTCACCTCTAACTTACAAAGCCGCCTACGTTCGCTTTATACCCAATAGATTCT
+
CCCCCGGGGGGGGGGGGGGGGGGGGGGGGGFGEGGGGGGGGGGGGGGGGGGGGGGFFGFGGGGGGGGGGGGDGGGGGGGGGDGGGFGGGGGGGG@FGGFGGGGGGFGGGGGGGGGFFGGGDFGGGGGGGGGGGGGGGFGFFGFFGFGEGFGCGG66>CDFGGFFB7=D?E?DFEFFF>00@DFGFCF:?>75?EFGAEC@*1:66<ECEEE4>>FFAGB>27@6(<8CDD@3679583(6);))/7?
@M00200:205:000000000-AKKM3:1:1101:16932:7580 2:N:0:1
TACAAGGGTATCTAATCCTGTTTGCTCCCCACGCTTTCGTGCCTCAGCGTCAGTATCGGGCCAGTGAGCCGCCTTCGCCACTGGTGTTCTTGCGAATATCTACGAATTTCACCTCTACACTCGCAGTTCCACTCACCTCTCCCGAACTCAAGGTCTTCAGTATCAAAGGCAGTTCTGGCGTTGAGCTCCAGGATTTCACCCCTGACTTAAAGACCCGCCTACGCACCCTTTAAGCCCAGTAGAGTCT
+
CCCCCGGGGGGGGGGGGGGGGGGGGGGGGGGGGGGGGGGGGGGGGGFGGGGGGGGGGGGGGGGGGGGGGGGGGGGGGGGGGGGGGGGGGGGGGGGGGGGGGGGGGGGGGGGGGGGFGGGGGGFGCECFGGGGGGGGGFGFFGGBDDGFGFG=EGGFFG@DFGEGDFFFFFFFFFFFF5+9CE>CFFGFFCFF>FGFFFGFF>=4B>EEEFCE;BGG=DDD>:5A(=BDCF;FFEE@GF14C?3CFA3
@M00200:205:000000000-AKKM3:1:1101:18075:7581 2:N:0:1
TACACGGGTATCTAATCCTGTTTGCTCCCCACGCTTTCGTGCATGAGCGTCAGTGTTGACCCAGGGGGCTGCCTTCGCCATCGGTGTTCCTCCAGATCTCTACGCATTTCACTGCTACACCTGGAATTCCACCCCCCTCTGCCACACTCAAGTCTGCCAGTAACAAGCGCAGTTCCCAGGTTAAGCCCGGGGATTTCACACCTGTCTTAACAAACCGCCTGCGCACGCTTTAAACCCAATAGAGTCT
+
CCCCCGGGGGGGGGFGGGGGGGGGGGGGGGGGGGGGGGGGGGGGGCFGEFGGDGGGGGGGGGGGGGDGGGGGGGGGGGGGGGGEGGGGGGGGGGGGGGGGGGGGGGGG8EAFGDGFGGGGGGGGGFGGGFGGGGGGGFGFFGGFGFGFGF,=EFGFFFDFGGEFED?FEGFF>EFFFFF*7:F7BFDCECC4?EFGFFFEEFFFFFFCCCECB9CC(>5((66368AG3*2)6<7<E?F02<)-)))
@M00200:205:000000000-AKKM3:1:1101:20983:7586 2:N:0:1
TACCGGGGTATCTAATCCTGTTTGCTCCCCACGCTGTCGCGCCTCAGTGTCGGCTATTGAGTCCTCACGGACTCACCGCCCAGCAGACCGCCTTCGCCACTGGTGTTCTTCCGGATCTCTACGCATTCCACCGCTACACCCGGAATTCCATCTGCCTCTACGGTGCCCCAGCGACCCAGTCGCCATGGCCGATCCGGCGTTTAGCCCCGGACTTTCCCCACGGCCTTATGCCGCCACCTACGCGCCCTTT
+
CCCCCGGGGGGGGGGGGGGGGGGGGGGGGGGGGGGGGFGGGGGGGGFGFGGGDGGGGGAFFGGGGGFGGGGGGGGGGFGFGGGGGC4FFEGGGEGFGGGGGGGGGGEGFGGGDGG>DFGGGGFG@CCGGGGGGGGDGFEDDEC?CFGFG?7CEFFFFFFAFF)@=BFG>8AFEA>*5)/1<5:C5:,;?FC)0=E48(=>B((6203<6637(<7<)*0:969>;CF67*676;9;:??B>(-9;9;1?B
@M00200:205:000000000-AKKM3:1:1101:25576:7589 2:N:0:1
TACGGGGGTATCTAATCCTGTTTGCTCCCCACGCTGTCGCGCCTCAGCGTCAGCCACAGCCCAGCAGACCACCTTCGCCACCGGTGTTCTTCCGGATCTCTACGCATTCCACCGCTACACCCGGAATTCCATCTGCCTCTACTGTGCTCGAGCTCGACAGTTCGCACGGCCGACTCGGGGTTGAGCCCCGAGCTTTCACCGCACGCTTGTCAAGCCGCCTACGCGCCCTTTAAACCCAGTAGAGTCT
+
CCCCCGGGGGGGGGGGGGGGGGGGGGGGGGGGGGGGGGGGGGGGGGGGGGGGGGGGGGGGGGGGGGGGGGFGGGGGGGGGGGGGGGGGGGGGGGGGGGGGGGGGGGGGGGGGGGGFDGGGGGGGGGGGGGGGGGGGGFGFFGGFGFGFGFGDEGGFFGGFGC<DBEGGFGEFEFEBF3CA@EGGFGGFEDEE>GEGF<GFFFBBFFF02:BFB?GGFGB?2<<BFGEG)*,<>4ABG::(.4--6>A
@M00200:205:000000000-AKKM3:1:1101:11517:7591 2:N:0:1
TACCAGGGTATCTAATCCTGTTCGCTCCCCCAGCTTTCGCGCCTGAGCGTCAGGACAGGCCCAGAGAGCCGCCTTCGCCACCGGTGTTCTTCCTGATATCTGCGCATTCCACCGCTACACCAGGAGTTCCGCTCTCCCCTGCCTACCTCTAGTCTGCCCGTATCGGAAGCAGGCTCGGAGTTAAGCTCCGAGTTTTCACTCCCGACGTGACGAACCGCCTACGAGCCCTTTATACCCAATAGAGTCT
+
CCCCCGGGGGGGGGGGGGGGGGGGGGGGGGGGGGGGGGGGGGGGGEFGEGGGGGGGFGGGGGGGFGEGGGGGGGGGGGGGGGGGGGGGGGGGGGGGGGGGGGGGGGGGGGGGGGE?GGGCGDEEFCEGGE6ECEGGGFEFFGGFGFFEGF8=FGGFBGGFG6@GD5CCBFFDFAFF>BCDGGGGFFFFFDEDFEGGF?CEE=DBDFB6(,=<7>EC1CBBFF(50:@GF<7ABBF)<)2,,)4<A<<
@M00200:205:000000000-AKKM3:1:1101:10564:7595 2:N:0:1
TACGGGGGTATCTAATCCTGTTTGCTCCCCACGCTTTCGCACATGAGCGTCAGTATTGGTCCAGGAAGTCGCTTTCGCCACTGATGTTCCTTCAGATATCTACGCATTTCACCGCTACACCTGAAATTCCACTTCCCTCTCCCATACTCTAGCAATGCAGTCTCGAATGCAGTTCCCAGGTTACGCCTGGGGATTTCACACCCGACTTGCAAAGCCGCCTACGCGCGCTTTATACCCAGTAGAGTCT
+
CCCCCGGGGDGGGGGGGGGGGGGGGGGGGGGGGGGGGGEGGGGGGGGGGGGFGGFGGGFGGGGGGGFGGGGGGFGGGGGGGGGGGGGGGGGGGGFFGGGGGGGDGGGGGGGGG6EFGGGGGGFEF,@FGGGGGGGGGDGFFGGFD?DDGFG?FGFFFGGBFGFGF50@FGFFFEFC989?FFG+:CGF>?553CEGFFGFEFF2AAA?=FF4;@FG9CEFFFFEFEBGDC@;>)6-<)(4)4)667A
@M00200:205:000000000-AKKM3:1:1101:22903:7602 2:N:0:1
TACGAGGGTATCTAATCCCGTTCGCTCCCCTGGCTTTCGCGCCTCAGCGTCAGATGGGGTCCAGCGGACCGCTTTCGCCACCGGCGTTCCTTCCGATATCAACGCATTTCACCGCTCCACCGGAAGTTCCGTCCGCCCCTACCCCCCTCCAGACACGCAGTATCCGAGGCAGTTCCTCGGTTGCGCCGAGGGCTTTCACCCCGGACTTTCGTGCCCGCCTACGCGCCCTTTAAACCCAATAGAGTCT
+
CCCCCGGGGGGGGGGGGGGGGGGGGGGGGGGGGGGGGGGGGGGGGGGGGEEFCCEEGGDGGGGGGGGGGGGGGEGGGGGGGGGDGGFGGGGGGGDFFGGGFFGGGGGFGGFFGDGEGFFGGGGGGD:FGGGFGGGGGFGF>CFFGEDFGFG8BFFFBE46?CECEEDD:E>@FFFCFFG>FC<*8=E>55:>:EGGFBGBBF>0(4>?<B?F?BGGBDFB:<?>>GFGCC:)<A<2;2(80)2:ABD
@M00200:205:000000000-AKKM3:1:1101:21772:7607 2:N:0:1
TACGAGGGTATCTAATCCTGTTTGCTCCCCCAGCTTTCGCTCATCAATGTCAGGTCCGGCCCAGGATCCCGCCTTCGCCACCGGTGTTCCTCCTGATATCTGCGCATTTCACCGCTACACCAGGAATTCCAGATCCCCCTACCGGCCTCTAGCCTGGCAGTATCGAACGCATCCCAGGGTTGAGCCCTTGACTTTTACCTCCGACTTCCCAGGCCCCCCACTAGCCCTTTATACCCCGGAGTTCCATATTC
+
CCCCCFGGGGGGGGGGGFGFGGGGGGGCEFGFGG8FGGGGGGGFGFF9CFFGGGCGG7F7CBC<DDDF<FEGGGGF7BGFGF7FFEFGGGGF8,E<AFGGGFGGGEE:FGCFFGGE=FCGGD==+ED?FGFEC,=>8:@@AF8*+*CAGBFDCFFD?FGEECCF)*+@5:A=*8A*;9CFE:9*/=F9*9<?9::=+9,1>5925(-**0*0((1/9C)((((259A*59CC295(/,(((-())).))))
@M00200:205:000000000-AKKM3:1:1101:27898:7643 2:N:0:1
TACTAGGGTATCTAATCCCGTTTGCTCCCCACGCTTTCGCGCCTCAGCGTCAGGTCAGGCCCAGAGCCCCGCCTTCGCCACCGGTGTTCCTCCCGATCTCTACACATTTCACCGCTACACCGGGAATTCCAGACTCCTCTGCCTCCCTCAAGACCGGCAGTCTCGGCCGACCCTCCCGGGTTGAGCCCGGGGCTTTCACGACCGACTTGCCCGCCCGCCTACGCGCCCTTTGCCCCCAGTAGCGTCTAGA
+
<BCCCGGGFGFG9EAFGGFGEGGGGGFDFGGGGG:C@FGGCGGGGGGGGEGGFFGGGGGGGGGGGGFGGGGGGEBF@FEEEGEGGEG=FGEFGGCCEGGGGGGGGG:,=FFFGDGEGGGGG>8B=CEFGGGCDGD8D8FDFFGFFFGBGFF6FFGBFGDEGG;EEFGG>5/:>=;BD5))1;);)5AF53:=DECFF3C(69>639(,3<BF?>ED0173:?FFFGFC)0.)))5-:(3(64)4-81())
@M00200:205:000000000-AKKM3:1:1101:4056:7655 2:N:0:1
TACACGGGTATCTAATCCCGTTTGCTCCCCTGGCTTTCGCTCCTCAGCGTCAATATTGGTCCAGGATGCCGCCTTCGCCACCGGTGTTCCTCCAGATATCTACGCATTTCACCGCTACACCTGGAATTCCGCATCCCTCTCCCAAATCCAAGCCATCCAGTATCACACGCAGTTCCCCAGTTAAGCTGAGGGATTTCACGTATGACTTAGTTGGCCGCCTACGAGCCCTTTACACCCCATCGAGTCTAGGT
+
CCCCCEGGGGGGGFGGGFGGGGFGGGGGGGGGGGGGGGGGGGGGGGFGGGGGGGGFGGGGGGGCFCFD8FCEEEGGGGGGGGGGGEGGGGGGGGG9FFFDAAFGDG>FDFGGGGGDGGDGGG@FF@FEGGFGGGGGFFGFF@DD,;FE?FGGGGGFFG8+D?*+2?6D?GF9EECF5?00,@798FGFADC5?EFGFFC@F@4=6E?EEEEC=BE667A(28=DFGF/*24)6?E1B(6812(3=@9)))1
@M00200:205:000000000-AKKM3:1:1101:26435:7656 2:N:0:1
TACTGGGGTATCTAATCCCGTTTGCTCCCCACGCTTTCGCGCCTCAGCGTCAGGAGATGCCCAGAGACCCGCCTTCGCCACCGGTGTTCCTCCCGATCTCTACACATTTCACCGCTACACCGGGAATTCCAGTCTCCTCTGCATCCCTCAAGAACGGCAGTATCGGCCGACTCTCCTCGGTTGAGCCGAGGCATTTCACGACCGACTCGCCATCCCGCCTACGCGCCCTTTAAGTCCACTCGAGTCTAGAC
+
CCCCCGGGGGGGGGFGGGGFGGGGGGGGGGGGGGGGGGGGGGGGGGGGGGGGGGGDFGGGGGGGGGGGGGGGGGGGGGGGGGEG@EGGGGGGGGGGGGGGGGGGGGFGFGGGGGGEGGCFFGCCGCFGGGGGGGGGGFGFFGGFGFFEGFD+@?D5:EDDGCEFABGG5CBFEAFFFFG4<*8CAFGE>5C)2=CG=3C;;BB06;>:019?((;A2DBF?B(8;EDG5C))64).<4).(-((51<:9))
@M00200:205:000000000-AKKM3:1:1101:10406:7662 2:N:0:1
TACCAGGGTATCTAATCCTGTTTGCTCCCCACGCTTTCGCGCCTCAGCGTCAGACCAGGCCCAGCAAGCCGCCTTCGCCTCAGGTGTTCTTCCGGATCTCTACGCATTCCACCGCTACACCCGGAATTCCGCTTGCCTCTACCTGTCTCCAGCCTCCCAGTATCCCCCGGCGTGCACGGAGTTGAGCCCCGGCATTTCACGGGTAGACTTAAAAGGCCGCCTGCGCGCGCTTTACACCCAGTAGAGTCTA
+
CCCCCGGGGGGGGGGGGGGGGGGGGGGGGGGGDGGGGGGGDGGGGGGGGGGGGGGGGGEGGGGGGGGFGGGGGGGGGGGGGCFFGGGGGGGGGGCFGGGGGGGGD>:FGGGGGDGFGGGEGEEEGCFCFGGGGGGGGFGFFGGFGFFFGFGFGGGFFGGFG7CFFFGGFGEFD>B*@?45<ECF+:?FFGG>AEGCCCAEF;FF@F);9E99/9CE=8714:6>6?)1C5,4:<<9C1233>)-6<44<6
@M00200:205:000000000-AKKM3:1:1101:18991:7665 2:N:0:1
TACAGGGGTATCTAATCCGGTTCGCTACCCTAGCTTTCGGGTCTCAGCGTCAGGATCGGCCCAGTCGGCCGCCTTCGCCACTGGTGTTCCTCCAGATATCTGCCCATTTCACCGGTACACCTGGAATTCCACCGACCTCTACCGTCCTCAAGTTCAGCAGTATCGGACGCAGTTTCGCGGTTGGGCCGCGAAATTTCACAACCGACTTACCGAACCGCCTACACCCGCTTTACACACAGTAGAGTCT
+
CCCCCGGGGGGGGGGGGGFEGGGGGGGGGGGGGGGGGGGGDGGGGGGGGGGGGGGGGGGGGGGGGGGGGGGGGGGGGGGGGGGGGGGGGGGGFGFFGGGGGGGGGGGGGGGGGGGDDFGGGGGFGFFGGGCFFGGGGEFFFFGDGEGDGFGGGGGFFGGFGFFGAFGGBCDFFFFFFF*:CEGGFGGFBCG:DGGFAEGFFFF>F>F?DFF?:>EGFD5234257?>D)/3AAFA)24:<)).:AA>
@M00200:205:000000000-AKKM3:1:1101:16464:7669 2:N:0:1
TACTCGGGTATCTAATCCTGTTTGCTCCCCACGCTTTCGTGCATGAGCGTCAGTGCTAGCCCAGGAGGCTGCCTTCGCCATCGGTGTTCCTCCACATCTCTACGCATTTCACTGCTACACGTGGAATTCTACCCCCCTCTGACATACTCTAGCCTGGCAGTCACAAGCGCCATTCCCAAGTTGAGCTCGGGGATTTCACGCCTGTCTTACCAAACCGCCTGCGCACGCTTTAAACCCAATCGAGTCT
+
CCCCCGGGGGGGGGGGGGGGGGGGGFGGGGGGGGGGGGGGGGGGGFGGGGGGGGGGGGFGGGGGGGGGGGGGGGGGGGGGGGGGGGGGGGGGGGGGGGGGGGGGGGGGGGGGGGGFFGCGEGGGGGGGGFGFGGGGGFGDFGGFGFFFGFGGGGGFFFGFGGEGFFGGFGFFFFFFFFGAFGGFFGFFFGGFFGGGFEFFFBFFFEEEFF=F@>GF9DA(299:>DBGCD2)7>@;C@(3(((,8?F
@M00200:205:000000000-AKKM3:1:1101:4846:7684 2:N:0:1
TACTCGGGTATCTAATCCCGTTCGCTCCCCACGCCTTCGTACCTCAGCGTCAGAATCGGTCCAGCGGCCTGCTTTCACCTCTGGCGTTCCGATAGATATCAACGCATTTCACCACTCCACCTAACGTTCCGACCTCCCCTACCGATCTCAAGACATGCGGTTCGCCGTGCAGTTCCCGGGTTGAGCCGCGGGATTTCACACGACGCTTGCCTAGCCGCCTACGCACCCTTTAAACCCAATAGAGCCT
+
CCCC@FGGGGGGGFGGGGGGGG,CGGGGGG,6@F,FFGGGCGGGGGGGGGGGGCA9F,F6CFGGDF+CC:F,,9EFAFGD,,BFC+BFGGD,8+@EFGGG8EFGGDFGGGGGGCFF6FGGG?4,:+@EGG8++@+@D*=D*D8?6*=8EFGF,;+9*@+9@+)9=*<::C>496@BF5;4FEC*;EC5)>75:7CFFFGF8(,2(7(2(4(-)(3A9C5??F?33:)99*8A)4>BG6?0.-4))((
@M00200:205:000000000-AKKM3:1:1101:11102:7686 2:N:0:1
TACTGGGGTATCTAATCCTGTTCGCTCCCCACGCTTTCGTGCCTCAGCGTCAATCCAGGTCTAGCCAGCTGCCTTCGCAATTGGTGTTCTATGGCATATCTATGCATTTCACCGCTACATGCCACATTCCGCTGACCTCATCCTAATTCCAGCTAAGCAGTATCAAAAGCAATTTTACGGTTGAGCCGCAAACTTTCACTCCTGACTTACTTGGCCGCCTACGCACCCTTTATACCCAGTAGAGTCTACAC
+
CCCCCGGDFGGGGGGGGGGGGGGGGG@FGDGGGGGGGGGGFGGGGGGGGGGDEGGGFGFFGGGFGFE8FGGGGFGGFGG>FGC,EFGGFFFGGFF@F<EFAFGFGGGGGGFGGGEDCFGFAFF?F8DGGGGGG6DFCDFDFFGDFBGDDFEF?DFFBF?*7+;DBFDE68D=D5CDFF69@EGGFGFB56C>6FGFF<CEFFF@5CEE*9;AA5DCA4:445)*-??C7;885/9/?35(1.54)/11))(
@M00200:205:000000000-AKKM3:1:1101:15767:7692 2:N:0:1
TACTGGGGTATCTAATCCCGTTTGCTCCCCTAGCTTTCGCACCTCAGCGTCAGAAATGGACCAGAGAGCCGCCTTCGCCACCGGTGTTCCTCCTGATATCTACGCATTTCACCGCTCCACCAGGAGTTCCGCTCTCCCCTACCATCCTCGAGCACCGCAGTCTGCAAGGCAGTTCCACGGGTAAGCCGTGGGATTTCACCCCGCACTTTCGGCGCCGCCTACGTGCGCTTTAAGCCCAGTAGATTCTAGTT
+
CCCCCGGGGGGGGGGGGGGGGGGGGGGGGGGFGGGGGGGGGGGGGGGGGGGGGGGGGGGGGGGG@EGFGGEDGGGGGGGGGGGGGGGGGGGGGGGGGGGGGGGGGGGGGGGGGG>@GFFGFFGGG@DGGGCE>EGGGFDDFGGFGFFDGEGDGGGF>ED5CAECCFCCCFF59EF>;FG>CEGFFGGBBGD*@CGFFC?=B>>>(2(/)729BBGD>DB?:138(8BG3*4).6)58((.6))).:546)-
@M00200:205:000000000-AKKM3:1:1101:19416:7695 2:N:0:1
TACTGGGGTATCTAATCCCGTTTGCTCCCCTGGCTTTCGCGCCTCAGCGTCAATACCGGTCCAGGATGTCGCCTTCGCCACCGGTGTTCCTCCAGATATCTACGCATTTCACCGCTACACCTGGAATTCCACATCCCTCTCCCGGATTCAAGCCAACCAGTATCGGACGCAGTTCCTGGGTTGAGCCCAGGGATTTCACGTTCGACTTAGCAGGCCGCCTACGCGCCCTTTAAACCCACTCGCGTCTGGAC
+
CCCCCGGGGGGGGGGGGGGGGGGGGGGGGGGGGGGGGGGGEGGGGGGGGGGGCGFGGGGGGGGFGFGGGGGGGGGGGGGGGGGGGGGGGGGGGGGGGGGGGGFGGGGGGGGGGGGFGGGGGGGGG8FGGGGGGGGGGFGFFGGDGFDAGFF7FGGFFGGFFGFGF>DGFDAA>EFFFFCC>EG4FGFFFGFEF>FGF?F=DFFDDFFD44BC<;GG>DEF;@@F9EEG3C2A9:47C:(4((((-4<(,4(
@M00200:205:000000000-AKKM3:1:1101:26833:7697 2:N:0:1
TACTAGGGTATCTAATCCCGGTCGCTCCCCTAGCTTTCGCGCCTGAGCGTCAAGGGCGGGCCAGCAGATCGCTTTCGCCACTGGTGTTCCTTCCGGTATCTACGCATTTTACCGCTACACCGGAAATTCCATCTGCCTCTCCCGCCTTCAAGTCCCGAAGTTTCGAACGGCCTCTCCCAGTTGGGCCAGGAGCTTTCACGCTCGACTTTCGGAACCGCCTGCGCCCGCTGTACTCCCCGTAGTGGCTGAGT
+
CCCCCGGGGGGGGGGGGGGGGGGGGGGGGGGGGGGGFGGDCGGGGFFGGGGGGGGGDGGEGGCGGGGGGGGGGFGFGGGGGGGGGGGEGGGGGFCEGDGGGGGGGGGGFGGGFGGBDGGGFCEDGEFGGFGCGF?=@AGFFGGEGB>>F4CFFCCF*>>AFGFGD>CC):;9:(/=5A54<3:4)AF>::/.8CAFF3:@F:<>>906>D:9(:EE>GF(21,.(105))-)-).48,42(((,((((.,-
@M00200:205:000000000-AKKM3:1:1101:15839:7713 2:N:0:1
TACAGGGGTATCTAATCCCGTTTGCTCCCCACGCTTTCGCGCCTCAGCGTCAGGGTGGGCCCAGAGCCCCGCCTTCGCCACCGGTGTTCCTCCCGATCTCTACACATTTCACCGCTACACCGGGAATTCCAGGCTCCTCTGCCCCCCTCAAGACGAAGAGTCTCGGCCGACCCCCGCGGGTTGAGCCCGCGGATTTCACGACCGACTTCTCCGCCCGCCGACGCGCCCTTTAAGCCCAGTAGAGTCT
+
CCCCCGDGGGGGGGGGGGGGGGGGGGGGGGGGGGGGGGGGDGGGGGGGGGGGEGGGGEFGGGGGGGGGGGGGGGGGGGGGGGGGGGGGGGGGGGGGGGDGGGGGGGGGGGGGGGCBGGGGGGGDFGGGGGEGGFGGGFGEFFGFGFGFGFCCEFG>9EDFGF=F=>DGFEDBEFFFFFD:C8CC@GGFFGG>:E*0@<FBFB9B999<AFFBFFG=1><((-(:9G5C)03:).44E3(5:)64AA<
@M00200:205:000000000-AKKM3:1:1101:20729:7713 2:N:0:1
TACCCGGGTATCTAATCCTGTTTGCTCCCCACGCTGTCGCGCCTCAGTGTCAGCTACTGCCCAGCAGACCGCCTTCGCCACCGGTGTTCTTCCGGATCTCTACGCATTCCACCGCTACACCCGGAATTCCATCTGCCTCTACAGTGCTCGAGCAACCCAGTATCAGTGGCCGACTCGCCGTTAAGCGGCGAGCTTTCACCACTGACTTGGGTCGCCACCTACGCGCCCTTTAAGCCCAATAGAGTCT
+
CCCCCGGGGGGGGGGGGGGGGGGGGGGGGGGGGGGGGGGGDGGGGGGGGGGGGGGGGGGGGGGGGGGGGGGGGGGGGGGGGGGGGGGGGGGGGGCEFGGGGGGGGGGGGGGGGGGFGGGGGGGGGGGGGGGGGGGGGFGFFGGFGFGFGFG>GGGFFGGFGFFG@FGCFEFBEFEFFDGFFG*?CFGFFGGADEGDAEFFFFFFFFFFF@FFBFDC<DFFB?FFFDD3777<46>5C?B784626<D
@M00200:205:000000000-AKKM3:1:1101:15274:7714 2:N:0:1
TACGGGGGTATCTAATCCCGTTTGCTCCCCTAGCTTTCGCGCCTCAGCGTCAATGCCGGTCCAGGATGCCGCCTTCGCCACCGGTGTTCCTCCAGATATCTACGCATTTCACCGCTACACCTGGAATTCCACATCCCTCTCCCGGATTCAAGCCTTCCAGTCTCAGACGCAGTTCCCGGGTTGAGCCCGGGGATTTCACGTCTGACTTAGAAGGCCGCCTACGCGCCCTTTAAGCCCAGTAGAGTCT
+
CCCCCGGGGGGGGGGGGGGGGGGGGGGGGGGGCGGGGGGGDGGGGGGGGGGGGGGGGGGGGGGFGGGFGGGGGGGFGGGGGGGGGGGGGGGGGGEGGGGGGGGGGGGGGGGGGGGBGGFGGGGGGGGGGGGGGFGGGFGFFDGFGBG8?FGCFGGFF8=6EFEGF68?AEEAFFFFFBC;FGC64<EFEGGB>EGGFEF;3((6><AE33>)748C;DF?F??BFGDD>2.))44:F:072):>52<
@M00200:205:000000000-AKKM3:1:1101:7045:7721 2:N:0:1
TACTCGGGTATCTAATCCTGTTTGCTCCCCACGCTTTCGCGTCTCAGCGTCAGTCATCGTCCAGAAGGCCGCCTTCGCCGCAGGTGTTCTGCTTGATATCTACGAATTTCACCTCTACACCAAGCATTCCACCTTCCTCTCCGAGACTCCAGCCATGCAGTTTCGGATGCACTTCCACGGTTGAGCCGTGGGCTTTCACATCCGACTTGCAAAGCCGCCTACACGCGCTTTAAACCCAATCGAGTCT
+
CCCCCGGGGGGGGGGGGGGGGGGGGGGGGGGGGGGGGGGGGGGGGGGGGGGGGGGGGGGGGGGGGGGGGGGGGGGGGGGGGGGGGGGGGGGDGGGGGGGGGGGGGFFGGGGGGFGFGGGGGEGFGFGGGGGGGGGGGFGFFGGDGFGEFFGCFGGFFG?DFGEDADGGFGFFFFFFFFG5DEDCAFF*@DGDFGGGFEGE<5>(9@>==FFEFBCC>GE(,6;5<8)95>FA<))2E2?1((.,..)
@M00200:205:000000000-AKKM3:1:1101:27315:7724 2:N:0:1
TACGAGGGTATCTAATCCTGTTTGCTCCCCACGCTTTCGTGCATGAGTGTCAGTGTTGGCCCAGGAGGCTGCCTTCGCCATTGGTGTTCCTCCACATCTCTACGCATTTCACCGCTACACGTGGAATTCCACCTCCCTCTGCCACACTCCAGCCACGTAGTTTCGAGCGCAATTCCCAAGTTAAGCCCGGGGATTTCACACTCGACATGCGAGGCCACCTGCGCACACTTTAAACCCACTAGAGTCTAGC
+
CCCCCGGGGGGGGGGGGGGGGGGGGGGGGGGGGGGGGGGGFGGGGGGGGGGGGGGGGG8DFGGGGFGGGGFGGGGGGGGGGGFGGGGGGGGGGGGGGGGGGGGFFGGGGGGGGGGFGGGFGGGGGGGFDFGCFCFGEFGFBFGFGFGD65EF?DFFAFDF=DDD)*0A5CE>EFFFFFGFGD9E8A@59CC>*;ADF4CCEBB4<A=DE:(((/4C;CFFEDF39G);007).948C<(((,63)).6))
@M00200:205:000000000-AKKM3:1:1101:26670:7733 2:N:0:1
TACTAGGGTATCTAATCCCGTTTGCTCCCCACGCCTTCGCGCCTCAGCGTCAGGGTAGGCCCAGAGTCCCGCCTTCGCCACCGGTGTTCCTCCCGATCTCTACACATTTCACCGCTACACCGGGAATTCCAGACTCCTCTGCCTCCCTCAAGACACCCAGTTTCGGCCGACCCCGCCGGGTTGAGCCCGGAGATTTCACGACCGACTTGGGCACCCGCCTACGCGCCCTTTACCCCCCATCGCGGCTAGA
+
C<CCCGGGGGGGGGGGGGGGGGGGGGGGGGGGGGGGGGFGGGGGGGGGDGGGEGGFGGGGFGGGGGGGGGGGGGGGGGGGGGGGGEGGGGGGGGEGDFFGGGGGFGGFGGGGGCC?CF,EDECGC8EFGGGGGGGGGBFBFGGFGFGFGB==EFGFFEC6<DCGDFDE5CAAF=?DDE4?F5)*;<FFDCCA)=AFFFFFFBFF>B>:)501:<CEBD@?0??3(28<)*,)6)(-:(,1140((((41)
@M00200:205:000000000-AKKM3:1:1101:17429:7738 2:N:0:1
TACTAGGGTATCTAATCCCGTTTGCTCCCCTGGCTTTCGCTCCTCAGCGTCAATGCCGGTCCAGGATGCCGCCTTCGCCACCGGTATTCCTCCAGATATCTACGCATTTCACCGCTACACCTGGAATTCTGCATCCCTCTCCCGGATTCAAGCCAACCAGTGTCAGACGCAGTTCCCAGGTTGAGCCTGGGGATTTCACGTCTGACTTAGTTGGCCGCCTACGAGCCCTTTATACCCAATCGAGTCT
+
CCCCCGGGGGGGGFFGGGGGGGGGGGGGGGGGFGGGGGEGGFGGFGGGGGGGGGGGGGGGGGGGGCFFGGGGGGGGGGGGGGGGGGGGGGGGGGGGGGGFGGGGGGGGGGGGGGGFGGFGGGG8B8FGGFFGGGGGGFGFFFGFGFD8DFG8FGFFFEGFGCEF*?DFDE>@FFAFF5CFFFGGFFGFF>F>5CGDFFFBFFDFFFAFEFFFFEFG=CE52;@51CDGCFE4CECFD<;F1(61=DF
@M00200:205:000000000-AKKM3:1:1101:9400:7753 2:N:0:1
TACTGGGGTATCTAATCCCGTTTGCTCCCCTAGCTTTCGCGCCTCAGCGTCAGTATCGGTCCAGGAAGCCGCCTTCGCCACCGGTGTTCCTCCGGATATCTACGCATTTCACCGCTACACCCGGAATTCCGCTTCCCTCTCCCGAACTCAAGCCCCGCTGTATCCCTTGCAGTTCCCCAGTTGAGCCGGGGGATTTCACAAGGGACTGACGGGACCGCCTACGCGCCCTTTAAACCCAATAGAGTCT
+
CCCCCGGGGGGGGGGGGFGGGGGGGGGGGGFGCGGGGGGGGGGGGGGGGGGGGGGGGGGGGGGGGFGFGGGGGGGGGGGGGGGGGGGGGGGGGGGGGGGGGGGGGGGGGGGGGGGFGGFGGGDCCEFFGGGGGGGGGFGFFGGEGFGBGFGFGGGFFGGFGGFGEFGGFGFFFFFFFFG>FCC+AFGFFGGFFGGGFCF?87?@;@@@FFF>>1:A2CBB?BF>9CBG390>AA<.;8,,.:9<4<A
@M00200:205:000000000-AKKM3:1:1101:17883:7755 2:N:0:1
TACACGGGTATCTAATCCTGTTTGCTCCCCACGCTTTCGCACATGAGCGTCAGTATTGGTCCAGGAAGTCGCTTTCGCCACTGATGTTCCTTCCGATATCTACGCATTTCACCGCTACACCGGAAATTCCACTTCCCTCTCCCATACTCTAGCAATGCAGTCTCGAATGCAGTTCCCAGGTTAAGCCTGGGGATTTCACACCCGACTTGCAAAGCCGCCTACGCGCGCTTTTTGCCCAGTAGCGTCT
+
CCCCCGGGGEFGGGFGGGGGGGGGGGGGGGGGGGGGGGCGGGGGGGGGGGGGGGGGGGGGGGGGGFFGGGGGGGGGGGGGGGGGGGGGGGGGGGEFGGGGGGGGGGGGGFGGGGGFDFGGGG>EDGGGGCFGGGGGDD?DFDCFF58=DFE+BF8??DDBFG=DDBGGBEFEFFFFFF?AFFF7BFCFFF6A5CFC6@FFFA5)):A9BEFEE2DFFGFFD=(0(8:C55()7:<)?)3,)))4380
@M00200:205:000000000-AKKM3:1:1101:25976:7758 2:N:0:1
TACTAGGGTATCTAATCCGGTTTGCTACCCACGCTTTCGCGCCTCAGCGTCAGGATGGGCCCAGAAGACCGCCTTCGCCACTGGTGTTCCTCCCGATATCTACGCATTTCACCGCTACACCGGGAATTCCATCTTCCTTTGCCCCCCTCAAGCTCGCCCGTATCCGCTGGCCCCTCCCAGTTAGGCCGGGAGATTTCACTTCCGACGCGTGCAGCCGCCTACGCGCCCTTTATACCCAGTAGAGTCTCGCT
+
CCC<CGDDFGFGGGCFFGGGBGDBFF<CGCFGGGGDFFGGGCCCF<EGGGGDGFF<FFGGD7@FG@FGGGCFGGGGFFFDGGGCC?,FFFGGCEDGCE+EGGGGGGC@CFGFFEGFGGGCD+8EF=,2CDFGGFFGGDEEFFGF6:=>7*,;,+3:@595@*)33?D;5E595::BFFF4FC77/,<A3:55);@C1)@?C3<;<9(7>>908<CF2CBB?BB<285/)2>)-.2)3),()).)629),((
@M00200:205:000000000-AKKM3:1:1101:22877:7758 2:N:0:1
TACTAGGGTATCTAATCCTGTTTGCTCCCCACGCTTTCGTGCATGAGCGTCAGTGTTGGCCCAGAAGGCTGCCTTCGCCATCGGTGTTCCTCCACATCTCTACGCATTTCACCGCTACACGTGGAATTCCACCTTCCTCTGCCACACTCCAGTTCCGTAGTTTCGAGCGCAATTCCCAAGTTAAGCTCGGGGATTTCACACTCGACTTGCGGAGCCGCCTGCGCACACTTTAAACCCAGTAGAGTCT
+
CCCCCGGGGGGGGFGGGGGGGGGGGGGGGGGGCGGGGGGGGGGGGCCGFGECFGGGGFGGGGGE@FGFFGGGGGGGDFFCFGCEG7CFGGGGGGGGGGGGGGGGGGGGGG,AFEGFGG8FEGCEG99EGGGGGGFF@<DEFGG?FFGBFFCDFDFFDG?>EFBD>FDE>GE9DEFFFF+9@FGGAFFAD6?5?*CFFCCEEFF==B>=*A72((4=9DD0(/:DFGE<*;<354=3;;3@)<4<9A)
@M00200:205:000000000-AKKM3:1:1101:6247:7778 2:N:0:1
TACCCGGGTATCTAATCCTGTTTGCTCCCCACGCTTTCGCGTCTCAGCGTCAGTAACGTCCCAGCGAGCTGCCTTCGCAATTGGTGTTCCTCCTGATATCTGCGCATTTCACCGCTACACCAGGAATTCCACTCGCCTCTTCCGCACTCTAGCCCGACAGTATCCACCGGCATTCGAGGGTTGAGCCCTCGACTTTCCCAGCGGACTTACCGAACCGCCTACACGCGCTTTACACCCAGTAGAGTCT
+
CCCCCGGGGGGGGGGGGGGGGGGGGGGGGGGGGGGGGGGGGGGGGGGGGGGGGGDGG>FGGGGGGGGGGGGGGGGGGGGGGGGFGGGGGGGFGGGGGGGGGGGCGGGGGGFGGGGFGGGGFGDGGDGGGGGG8ADE6@GFFGGFG5C5DFCFCD+5AG9?GGFGF?FGFC5=EFFCF445CC4>AGC;66?DDGEG:*=34<B00:9EFF@;1;GGFGFB03>FFG>DCCB)6)-8C1(()-.).-5
@M00200:205:000000000-AKKM3:1:1101:11932:7780 2:N:0:1
TACTAGGGTATCTAATCCTGTTTGCTCCCCACGCTTTCGCGTCTCAGCGTCAGTCACTGTCCAGAAGGCCGCCTTCGCCACCGGTGTTCCGCTTGATATCTACGAATTTCACCTCTACACCAAGCATTCCACCTTCCTCTCCAGGACTCTAGCTACGCAGTTTCGAGTGCACTTCCACGGTTGAGCCGTGGGATTTCACGCCCGACTTGCGTTGCCGCCTACACGCGCTTTAAACCCAATAGAGTCT
+
CCCCCGGGGGGGGGGGGGGGGGGGGGGGGGGGGGGGGGGGDGGGGGGGGGGGGGGGGGGGGGGFGGGGGGGGGGGGGGGGGGGGGGGGGGEGGGGCGGFGFGGGGGGGGGGGGGGFFGGGGGGGGGGGGFGGGGGGGFGEFGGFGAGFGFG8EGDFFGGFEGEGFFCFFGFFFFFFFFGFGGGGFGGFFCE>FFGGFFGBB2=5=@BFFFFFFFGGFCBD1:5;;:>GCDDB):4:E??()6:9A<<
@M00200:205:000000000-AKKM3:1:1101:21097:7809 2:N:0:1
TACTGGGGTATCTAATCCTGTTTGCTCCCCACGCTTTCGCACATGAGCGTCAGTATTTGGCCAGGCAGTCGCTTTCGCCACTGATGTTCCTTCCGATATCTACGCATTTCACCGCTACACCGGAAATTCCACTGCCCTCTCCAATACTCCAGTAATGCATTCTCGAATGCAGTTCCCAGGTTGAGCCCGGGGCTTTCACACTCGACTTGCAAAACCACCTACGCGCGCTTTAAGCCCAGTAGATTCTATAT
+
CCCCCGGGGGGGGGGGGGGGGGGGGGGGGGGGGGGGGGGGGGGGGCCGGGGGGGGGGGGGGGGFGGGGGGGGGGGGGGGGGGGFCGGGGGGGGGEFFFGGGGGGGGDGGFFGGDGEDGGGGGCEFC9FFFGGGGGGGFGFFDGFGFGFGFGGGGCF9FG+@DEGDFDEBADEFFFFFFF?FGDGFGGFFG5AEGGGF4=<EBD<B2>A=EF?*5C8BFFB(0(.6857)2,7694.=3((.6))-.--))-
@M00200:205:000000000-AKKM3:1:1101:6512:7812 2:N:0:1
TACTAGGGTATCTAATCCCGTTTGCTCCCCTGGCTTTCGTGTCTCAGCGTCGGCGCAACCCCAGCAGCCTGTTTTCACCTTCGGCGTTCCAAGCGATATCTACGCATTTCACCGCTCCACCGCTTGTTCCGGCTGCCCCTAGTTGGCCCAAGATCGCCAGTATGCCCAGCAGTTCCACGGGTGCGCCGTGGGATTTCACAAGACACTTAACGATCCGCCTACACACGCTTTACCCAAGCAGAGTATAGAAC
+
CCCCCGGGGGGGGGGGGGGGGGGGGGGGGGGGGGGGGGGEGGGGGGGGGGGGCGGGGGGGGGGGFFGGGGGDFFFGGGGFDGFCECGGGGGG9FGCG+=FGGGGGDGGGGGGGGGFDGFGGGGGGGGGGGGCG=?EFFGF5=EEA6D8DDGGGFG?>CDFG7;77FDFCG>@FEFCBBD?CGD*/?GFAGGFFFGGFCG?3;(6=33>)9A@(6BA?GF;FF?F2;5C*9?F)).)*.(,.(()-)-.-).
@M00200:205:000000000-AKKM3:1:1101:17485:7822 2:N:0:1
TACAAGGGTATCTAATCCTGTTTGCTCCCCACGCTTTCGTGCCTCAGTGTCAGTGCTGGTCCAGGTGGCCGCCTTCGCCACAGATGTTCCTCCCGATCTCTACGCATTTCACTGCTACACCGGGAATTCCACCACCCTCTACCGCACTCTAGTCCGCCAGTATCCACCGCCATTCCCAGGTTGAGCCCGGGGCTTTCACGGCAGACTTAACGAACCACCTACGCACGCTTTAAACCCAATAGCGTCT
+
CCCCCGGGGGGGGGGGGGGGGGGFGGGGGGGGGGGGGGGGGGGGGGGGGGGGFGGGGGGGGGGGGGG8FGGGGGGGGGGGGGFGGGGGGGGGGGGGEGGGGGGGGGGGGGGGGGGFGGGGGGDGBEGGGGGGGCDEGFGFFGGFGEGFGFGDGDG5>EGEG7;F>FFGFGD>EFFFFFF5FCC59DGFFGD>>CGGFEG5-85=9@3?44>D?DGGFGF@1;;A?E5C776>9<AFGFB(2<)(4::
@M00200:205:000000000-AKKM3:1:1101:4813:7823 2:N:0:1
TTACGAGGGTATCTACTCCTGTTTGCTCCCCACGCTTTCGCGTCTCAGCGTCAGTACCGTCCCAGCAAGCTGCCTTCGCCATAGGTGTTCCTCCCGATATCTGCGCATTTCACCGCTACACCGGGAATTCCACTTGCCTCTTCCGGACTCTAGTCCGGCAGTATCGACCGGCATTCCAGGGTTGCGCCCCTGACTTTCCCAGCCGACTCACCGGCCCGCCTCCCCGCTCTTTACACCCACTAGAGTCTAC
+
@@CCCGEGGGGGGGG,EFGGGFEFGGGFGGGFCFGGGGFGCGGGGGGGGGEGDGGGGDFGEGGAFGGGGGGGFFGGGGGGGGF?DFFEEGDGGGGGGGCGGGGGGGGFEGGGFEGDD7E9FFGC@=8?EFAEGGGFF9FDFDAFG5>A=DCF;CFFFDDDDCE+;9*:A8?=BA4B+=+**=D:)*4:8DGFFCFD6?+7EED((.6;2@F?0(*/()31,(.)(17))*-6<2).8,1(..))44)).)
@M00200:205:000000000-AKKM3:1:1101:5262:7826 2:N:0:1
TACAAGGGTATCTAATCCCGTTCGCTCCCCTGGCTTTCGCGCCTCAGCGTCAGTGTCGGCCCAGCTACCCGCCTTCGCCGCAGGTGTTCCTCTCGATATCTACGCATTTCACCGCTACACCGAGAATTCCAGTAGCCCCTTCCGCACTCTAGCACGACAGTATCACTTGGCCGCTCCGGGTTAAGCCCGGAGCTTTCACAAGTGACTTGTTGCGCCGCCTACGCGCCCTTTCTGCCCCGTAGAGTCT
+
CCCCCGGGGGGGGGGGGGGGGGGGGGGGGGGGGGGGGGGGGGGGGGGGGGGGGGGGGGGGGGGGGGCGGGGGGGGGGGGGGG7FGGGGGGGGGGGGGFCGFFGGGGGGGGFGGGGFGGCFGGGDGGGGGGGGGGGGGFGFFFGFGFGAGFG7DGGFFGDFGFFG7B8C@CFFDF>DFEGFGG5FCGGFFCE:)=CCFEGEFFF37??3<FE1.4CABGF?B?0:0CBGD42-62<2;(92>::49<>
@M00200:205:000000000-AKKM3:1:1101:16494:7827 2:N:0:1
TACTCGGGTATCTAATCCTGTTTGATCCCCACACTTTCGTGCCTCAGTGTCAGTTAAAGCTTAGTAAGCTGCCTTCGCAATCGGTGTTCTTGACGATATCTAAGCATTTCACCGCTACACCGTCAATTCCGCCTACCTCAACTTTACTCAAGCCCATCAGTATCAATGCCACCCTCCCGGTTAAGCCGGGATATTTCAGCACTTACTTAATAGGCCACCTACCCACCCTTTATACCCAGTAGAGTCTAGA
+
CCCCCGGGGGGGGGGGGGGGGGGGGGGGGGGGGGGGGGGGGGGGGGGGGGGGGGGGGGGGGGGGGGFGGGGGFGGGGGGGFG@FFEFGGFGGGGGGGGECGGGGGFGGGGGGFGGECEGGGGGGCEGFFFFEGGGGGFGFFGGFGF?DDDFFEDFFFDDFGCEGEFFDDFFEFFFFFFG>FGCD?FF>DCGFFFEGACAEF@))3*;AC5;;EEGF@D/))))*1;*;*23*8*8>E3((*19*98C575
@M00200:205:000000000-AKKM3:1:1101:25159:7837 2:N:0:1
TACGCGGGTATCTAATCCTGTTTGATCCCCACGCTTTCGCGCCTCAGCGTCAGTACTCGTCCAGAGGGCCGCCTTCGCCACCGGTGTTCCTCCTGATATCTACGCATTTCACCGCTACACCAGGAATTCCACCCTCCTCTCCGGTACTCGAGTCTGTCAGTATCCGGCGCACTTCCCCAGTTGAGCCGAGGGCTTTCCCACCGAACTTAACAGACCGCCTACGCGCCCTTTAACCCCAATAGAGTCTAGA
+
CCCCCGGGGGGGGGGGGGGGGGGGGGGGGGGGGGGGGGGGGGGGGGGGGGGGGGGGGGGGGGGGGGGGGGGGGGGGGGGGGGGGGGGGGGGGGGGGGGGGGCGGGECFFGGGGGGFGGGGGGGGGGGGGGGGGGGGGBCEFGC99BGEGEGGFGGFFGFFGGFGFFCGBG*:D@FFFFCACF@>9<F5>CEFBGGGA)<7@?F@9B?<A))-81EC6DFF01?>(:>D<7>2<))3;13()649626<<2
@M00200:205:000000000-AKKM3:1:1101:4108:7838 2:N:0:1
TACAGGGGTATCTAATCCCGTTTGCTACCCTAGCTTTCGCGCCTCAGCGTCAATACCGGTCCAGGATGCCGCCTTCGCCACTGGTGTTCCTCCAGATATCTACGCATTTCACCGCTACACCTGGAATTCCACATCCCTCTCCCGGATTCAAGCCTCGCCAGTATCGGACGCAGTTCCCCGGTTGAGCCGAGGGTTTTCACGTCCGACTTAGCAGGCCGCTTACGCGCCCTTTACACCCCATAGAGTCTCG
+
CCCCCGGGGGFGFGGGGGGGGGGGGGGFFFGFGGGGFGGGDDGGGGGGGGGGGGGGEGGGGGGGGGGGGGGDGDGGGGGGGGGGGGGGGGGGCFGGFEFFGGFFGGGEFFGGGGGFCFCGGGGFEFCDFFGFFGGGGFGFFGGFGADAFFGGGGGF>E>>CGEGEADCBE5)9:<FAA9B>ECD*<EFB4EEF*495?AEFD01:(..1.;>?E85<DB(4:38:8@DGG:)69AAC((37?0)66262:
@M00200:205:000000000-AKKM3:1:1101:27349:7848 2:N:0:1
TACGAGGGTATCTAATCCTGTTTGCTCCCCACGCTTTCGTGCATGAGCGTCAGTGTTGGCCCAGAAGGCTGCCTTCGCCATCGGTGTTCCTCCACATCTCTACGCATTTCACCGCTACACGTGGAATTCCACCTTCCTCTGCCACACTCTAGCCACGTAGTTTCGAGCGCAATTCCCAAGTTAAGCCCGGGGATTTCACACTCGACATGCGCGGCCACCTGCGCACACTTTAAACCCAGTAGAGTCT
+
CCCCCGGGGGGGGGGGGGGGGGGGGGGGGGGGGGGGGGGGGGGGGGGGGGGGGGGGGGGGGGGFGGGGFGGGGGGGGGGGGGGDGGGGGGGGGGGGGGGGGGGGGGGGGGGGGGGBGGFGGGGGGGGGGGGGGGGGFDFFFGGFGFGFGFGGGGGFFFD6@D7ED?GDFGFFFFFAFF75@=;C+EC5AGGFDEGGFEGFFFBB29@9*)2299E515=(58>E9CDGFCAAB>A2::?44))-:<<
@M00200:205:000000000-AKKM3:1:1101:6649:7849 2:N:0:1
TACTGGGGTATCTAATCCTGTTTGCTCCCCACGCTTTCGCGCCTCAGTGTCGGATCCGGCCCAGTGAGCCGCCTTCGCCTCCGGTGTTCTTCCCGATATCTACGCATTCCACCGCTACACCGGGAATTCCACTCACCTCTACCGGTCCCTAGACACGCAGTCTCGAAGGGCGTCGCAGGGTTGAGCCCTGCGCTTTCACCTCCGACTTACGCACCCACCCGCGCGCGCTTTATACCCAGTAGAGTCT
+
CCCCCGGGGGGGGDGGGGGGGGGGGGGGGGGGGGGGGGGGGGGGGGGGGGGGGGGGGGGGGGGGGGGGGGGGGGGGGGGGGGGGGGGGGGGGGGGCGG8FFGGGGGGGGGDCFGGFGGGGGGGGG>FGGGGGGGGGGFCDDEGFE>DAGFF6EFGFFGD>EFEGFFDEDEEBFBFFA>7AF=DFFCFFFCGADGG<27A;38=(3393<<:?0;CEFGE(424>>D;5)*4)62<6A)2(6>):AFB
@M00200:205:000000000-AKKM3:1:1101:17537:7864 2:N:0:1
TACGAGGGTATCTAATCCTGTTTGCTCCCCACGCTTTCGCGCCTCAGCGTCAGTGTCGGTCCAGATGGCTGCCTTCGCCATCGGTGTTCTTCCCAATATCTACGAATTTCACCTCTACACTGGGAATTCCACCATCCTCTCCCGAACTCGAGCGTGCCAGTCTCAAGCGCGGTTCCCAGGTTGAGCCCGGGGCTTTCACGCCTGACTTGACACACCTCCTACGCGCTCTTTACACCCAATAGCGTCC
+
CCCCCGGGGGGGGGGGGGGGGGGFGGGGGGGGGGGGGGGGGGGGGGGGGGGGEGGGGGGGGGGGGFFCFGGGGGGGFGGCEGFGGGGGGGGGGGGGGGGGGGGGGGGGGGGGGGGFGGGGGGFFADFGGGGGGGGGGFGFFGGFED+3?BG>EDDFFGGFGG<FEF?FDGFAFFFFFFF>F?*5;DFFEG54?GFCF7EDDDBDBE<C)7;>@1EE(2=33=3ABE55*>B)5<>1C2112<22<?(
@M00200:205:000000000-AKKM3:1:1101:16332:7872 2:N:0:1
TACTAGGGTATCTAATCCTGTTTGCTCCCCACGCTTTCGTGCATGAGCGTCAGTGTTGGCCCAGAAGGCTGCCTTCGCCATCGGTGTTCCTCCACATCTCTACGCATTTCACCGCTACACGTGGAATTCCACCTTCCTCTGCCACACTCTAGCCACGTAGTTTCGAGCGCAATTCCCAAGTTAAGCCCGGGGATTTCACACTCGACTTGCGCGGCCACCTGCGCACACTTTAAACCCAGTAGAGTCT
+
CCCCCGGGGGGGGGGGGGGGGGGGGGGGGGGGGGGGGGGGGGGGGGDGEGGGGGGFGGGGGGDFGGGGGGGGGGGGGGFGGGGDGGGGGGGGGGGGGGGGGGGGGGGGGGGGGGGFDFGGGFEC:FGGGGGGGGGGGFGFFGFFGFGFGFGFGGGFFFGF8?DGAF+A?EF9DB+3;:75DCE+=7FFFDG*9>?CFFCCEBB>=B==3;>>9@DEFGFF;@63(3>F973?548(;2(3<A44<>A
@M00200:205:000000000-AKKM3:1:1101:20571:7879 2:N:0:1
TACTGGGGTATCTAATCCTGTTTGCTCCCCACGCTTTCGTGCCTCAGCGTCAGTTACAGCTTGGTAAGCTGCCTTCGCTATCGGTGTTCTTGACGATATCTATGCATTTCACCGCTACACCGTCAATTCCGCCTACCTCATCTGTACTCAAGCTATCCAGTATCAATGGCACCCTCTCAGTTAAGCTGAGATATTTCACCACTGACTTAGATAGCCGCCTACGCACCCTTTAAACCCACTAGAGTCT
+
CCCCCGGGGGGGGGGGGGGGGGGFGGGGGGGGGGGGGGGGGGGGGGGGGGGDGGGGGGGGGGGGGGFDGGGGGGGGGGG@FGGDGGGGGGGGGGDEFGGGGGGGGGGGGGGGGGGFGGGGGGGGFGGGGGGGGGGGGFGEFGGDGFGFGFFFGGGFFD96D=DCEBFE?DFDDA?FFFC?FGGGFGGFFG8@FGGG7C,>CD@)=CFFEFEEFBFF=GF>))-54=5@C9=4<C=5C>(56;****9
@M00200:205:000000000-AKKM3:1:1101:24202:7884 2:N:0:1
TACAAGGGTATCTAATCCCGTTCGCTCCCCACGCCTTCGCGCCTCAGCGTCAGGTACGGCCCAGCCGGCCGCCTTCGCCACGGGTGTTCCGCCCGATCTCTACGCATTTCACCACTACACCGGGCATTCCACCGGCCCCTACCGACCTCAAGTGACGCAGTCCCCGACGACCCTCCCCGGTTGAGCCGGGGGCTTTCACGCCGGGCACACGCCACCGCCCGCGCGCGCTCTCAGCCCAATAGAGTCT
+
CCCCCGGGGGGGGGGGGFGGGGGGGGGGGGGGGGGGGGGGGGGGGGGGGGGGCGGGG:FGGGGGGGGGGGGGGGGGFGGGGG@FGGGGGGGGFGGGEGFGGGGFGDEGGGGGGGGFGGGGGGGCGGGEGGGGGGDECEGBFGGDGFGFGFGGGGGFFGGFCCE;9D)=5?DFB=FFFFG5:1>FFGGFE3:BEGFF6)A?B?B679BFFFFF<FGG05:(44(71C573*,).6)1?2(.2-6)))5
@M00200:205:000000000-AKKM3:1:1101:21275:7886 2:N:0:1
TACCGGGGTATCTAATCCTGTTTGCTCCCCACGCTGTCGCGCCTCAGTGTCGGCTATTGAGTCCTTGCGGACTCACCGCCCAGCAGACCGCCTTCGCCACTGGTGTTCTTCCGGATCTCTACGCATTCCACCGCTACACCCGGAATTCCATCTGCCTCTACGGTGCCCAAGCAACACAGTTGCCACGGCCGATCTGGAGTTGAGTCCCAGACTTTCACCACAGCCTTATGTCGCCACCTCCGCGCCCTTTC
+
CCCCCGGGGGGGGGGGGGGGGGGGGGGGGGGGGGGGGGGGCGGGGGGGGGGECFGDGGFGGGGGGG<FFGGGGGGFGGGGGGFGGF<FFEGGGFG@FEGGGGGGCEFGGGGGGCGFGGGGGGDG>EEG9EDDGGGEEFGFFGEFGFFEFFGGFCFFFGFAGF5F55CGAFFFFFF*@4;@C9C>+>CBBGD38EC7AEF5;;34.17@76==;)?;EGFE:44F6@B6:754::04C612,,((-7>FF2)
@M00200:205:000000000-AKKM3:1:1101:15493:7890 2:N:0:1
TACCAGGGTATCTAATCCGGTTTGCTCCCCACGCCGTCGCGCCTCAGCGTCAGCACTCGGCCAGTCGGCCGCCTTCGCCCCTGGTGTTCCTCCGGATCTCTACGCATTTCACCGCTCCACCCGGAATTCCACCGACCTCTCCGAGGCTCCAGACCCGCTGTCTACCATGACCTCGCCGAAGTAAGTCCGGCGCTTTCACACGGCACATACAGGTCCGCCTGCGCGCGCTTTACACCCCATAGAGTCTAGAC
+
CCCCCGGGGGGGGGFGGGGFFGGGGGGGGGGGGGGGGGGGEGGGGGGFEGGGGGGGFGGGGGGGGGFEGGGGGGGGGGGGGGGFGCGGGGGGGGDFEFGGGGGGGCEGGGGGGGGFGGDFGGG>>BEFGGGGGGGGGFGEFGGEGFG=FDGCGGGFFGG>CF4FFFDFA?FEFFFFF><:<*;:6CGFF5C3>=:5FBGF?>>>BBFA<B<9(5CFFGFFB<;>>DFG39-:<BA(:(40:)).6A>A<6)
@M00200:205:000000000-AKKM3:1:1101:17621:7919 2:N:0:1
TACCAGGGTATCTAATCCTGTTTGCTCCCCACGCTTTCGAGCCTCAGCGTCAGTAATGGACCAGTATGTCGCCTTCGCCACTGGTGTTCTTCCGAATATCTACGAATTTCACCTCTACACTCGGAGTTCCACATACCTCTTCCATACTCAAGATAGCCAGTATCAAAGGCAATTCCAAGGTTGAGCCCTGGGCTTTCACCTCTGACTAAACTATCCGCCTACGCTCCCTTTAAACCCAATAGAGTCTAGCT
+
CCCCCGGGGFGGGGGGGGGGGGGGGGGGGGGGGGGGGGGFCGGGGGGGGGGGGGGGGGGGGGGGGGGFGGGGGGGGGGGGGGGGGFGGGGGGGGCFCCFGGGGGGFGGGGGGGGGFGGGGGGGGEGCGGGGGGGFFGBC=FGGFGFGFGFG6DF=8D?+*@9DFDF+,;FF5:DFFFFFFGGG6?EF?D8ADFGGC?C7=@@@E@EFC88@AB5;E55?95@A4<C>F75@48A@DE2(()**8@:45***
@M00200:205:000000000-AKKM3:1:1101:6645:7936 2:N:0:1
TACTGGGGTATCTAATCCTGTTTGCTCCCCACGCTTTCGCGTCTCAGCGTCAGTAACGTCCCAGCGAGCTGCCTTCGCCATAGGTGTTCCTCCCGATATCTGCGCATTTCACCGCTACACCGGGAATTCCACTCGCCTCTTCCGAACTCTAGTCCGGCAGTATCGACCGGCATCCCAGAGTTGAGCCCTGGACTTTCACAGCCGACTTACCGGCCCGCCTACACGCTCTTTCAACCCAATAGAGTCTAGCT
+
CCCCCGGGGGGGGGGGGGGGGGGGGGGGGGGEFGGGGFGGGGGGGGGGE:FGEGGGGGGDEFGGGG@EGGGGGGGGGGGGGGGGGFGGGGGGFGGG>:=FGGFGGGCCA;DGGGGFGGFG8CEGFE8@FCGGGGGGEE>DFFGBG>6DGFGFGDFB>ECEGGFGFFDEEEEFFFFAF6CF<@7=A6=>6FGFFGFGAEGCFFDBB@>049;<9(/:9C>:<<:@?C39DC4)6:<.*4(444<<).44)))
@M00200:205:000000000-AKKM3:1:1101:23815:7942 2:N:0:1
TACCAGGGTATCTAATCCCGTTCGCTACCCACGCTTTCGTGTTTCAGCGTCAGAAATGCGCCAGTGAATTGCCTTCGCTTTTGGTGTTCCCCATGATATCAACGGATTTCACCCCTACTCCATGAGTTCCATTCACCTCTCGCACCCTCAAGTCTGGCCGTTTCCACTGCAAGTCTTGGGTTGAGCCCAAGATTTTGACAGAAGACTAACGAAACCGCCTACACACCCTTTAAACCCAATAGAGTCT
+
CCCCCGGGGGGGGGGGGGGGGGGGGGGGGGGGGGGGGGGGGGGGGGGGGGGGGGGGGGGGGGGGGGGFGGGGGGGGGGGGGGGGGCGGGGGGGGGGGGGGGGGGGDFFFGGGGGGFDFFGGGGGCFFGGGGGFGGGGFGFFGGFGFGFGF8FGGGFFGGFGGFGFFGGFGF5?EFFF?8?=CG+;8EFF6@0?9ADF8CEF@558CEF@EF=5=EEF>D>23>FEEFG88)9?))6;17;;9;4?EC
@M00200:205:000000000-AKKM3:1:1101:13683:7947 2:N:0:1
TACTCGGGTATCTAATCCTGTTTGCTCCCCACGCTTTCGTGCATGAGCGTCAGTGTTAGCCCAGGGGGCTGCCTTCGCCATCGGTGTTCCTCCAGATCTCTACGCATTTCACTGCTACACCTGGAATTCCACCCCCCTCTTCTACACTCCAGCTCCCCAGTTTCAAACGCAGTTCCCAGGTTAAGCCCGGGGCTTTCACATCTGACTTAAGGAGCCGCCTGCGCACGCTTTACACCCGGTATAGTCT
+
CCCCCGGGGGGGGGGGGGGGGGGGGGGGGGGGGGGGGGGGCGGGGFFGGGGGCGGGGGGGGGGGGGGGGGGGGGGGDFEGGG:CGGGGGGGGGGGGFGGGGGGFGGGGGGGGGCGFGGGGGGC8<EFGGFGGGGGGGFGFFGGFGFGDFFFGGGGFFGGF@F;2;D+@5EE=AFFFFFD5F6CCFFGFFC7??GCFFFGFFFFC4CFCC4?5B2B8:DD03;;D>55D:C@F<AA75((-,()-...
@M00200:205:000000000-AKKM3:1:1101:18737:7947 2:N:0:1
TACGGGGGTATCTAATCCGGTTTGCTCCCCACGCCGTCGCGCCTCAGCGTCAGCACTCGGCCAGTCGGCCGCCTTCGCCCCTGGTGTTCCTCCGGATCTCTACGCATTTCACCGCTCCACCCGGAATTCCACCGACCTCTCCGAGGCTCCAGACCTGCTGTCTACCATGACCTCGCCGACGTAAGTCCGGCGCTTTCACACGGCACATACAGGTCCGCCTGCGCGCGCTTTAAACCCAGTAGAGTCT
+
CCCCCGGGGCEGGGGGGGGGGGGGGGGGGGGGGGGGGGGGDGGGGGGGGGGGGGGGGGFGGGGFGGD@FGGGGGGGGGGGGGGGGGGGGGGGGGGGGGFEAFFFGEFGGFGGGGGEGGGGGGGGCCFGFGGGFECGGFG=FGGBEFD-2?GCFGGFFGGA?CCGEF6CAFFFF3DEFB5)22C57<CF3DE55:CC@)3-59F;>;(6)58AB)+<>CD<1((<BE5//9())6)48:(())))))-
@M00200:205:000000000-AKKM3:1:1101:6139:7956 2:N:0:1
TACAAGGGTATCTAATCCTGTTTGCTCCCCTAGCTTTCGTGCCTCAGTGTCAGGAGTTGTCCAGGGACTCGCCTTCGCCACTGGTGTTCCGCTTGATATCTACGCATTTCACTGCTACACCAAGCATTCCAGTCCCCCCTCCAACCCTCAAGCCGAATAGTATCCGATGCAGTTTCCAAGTTGAGCTTGGAGATTTCACATCAGACTTACCCGACCACCTACGCACCCTTTAAACCCAGTAGAGTCTAGCT
+
CCCCCGGGGGGGGGGGGGGGGGGGGGGGGGGGGGGGGGGGGGGGGGGGGGGGGGGFFGGGGDGGGGGGGGFGGGGGGGGGGGGGGGGGGG8,@FGGGDFFGGFGGEGFFGGGGGGFGGGFGGGGGFDGGGGGGGGGDDCBB6,@FD>DF6EGCF6**@8?FFFGFF8=:CFFFD9F9DFFFDF?5DFAFDFFFGCE70@;E5A*@:@ACF=EAAGE@>E)<@445CADGGFF7*.7:(646;?).776)))
@M00200:205:000000000-AKKM3:1:1101:12910:7956 2:N:0:1
TACTGGGGTATCTAATCCTGTTTGCTCCCCACGCTTTCGCGTCTCAGCGTCAGTTGTCGTCCAGAAAGCCGCCTTCGCCACCGGTGTTCCTCCTGATATCTACGAATTTCACCTCTACACCAGGAATTCCACTTTCCTCTCCGACACTCAAGGCTTGCAGTTTCAAGTGCAATTCCTGGGTTGAGCCCAGGGATTTCACGCCTGACTTGCAAGTCCGCCTACCCGCCCTTTACACCCAGTAGCGTCT
+
CCCCCGGGGGGGGCCFGGGGGGGFGGGGGGGGGGGGGGGGGEGGGGGGGGGGGGGGGGGBD@C<FDGGGECGGGGGGGEGEGDGFGGGGFGGGGGFGFFGGGGG+@FGFGAFGGGFGGGGGGGGG8DGGGCG+ADGF?FF6FE5EEGBG*@?,=DF5DDFGFFGFFGG7AEDF998?<C5@E6?6DDFFF19@FGDFFG4)/))0:;E=A6*.9DDFDEF2(()(4ADDF3C<57,=33/.))32(3
@M00200:205:000000000-AKKM3:1:1101:10037:7957 2:N:0:1
TACAGGGGTATCTAATCCTGTTTGCTCCCCACGCTTTCGTGCATGAGCGTCAGTATCAACCCAGGGGGCTGCCTTCGCCATCGGTATTCCTCCTGATATCTACGCATTTCACTGCTACACCAGGAATTCTACCCCCCTCTGCTGTACTCAAGCCTTGCAGTCCCAAATGCAGTTCCCAGGTTGAGCCCGGGGATTTCACATCTGGCTTACAAAACCGCCTGCGCACGCCTTAAGCCCAATAGAGTCT
+
CCCCCGGGGGGGGGGGGGGGGGGGGGGGGGGGGGGGGGGG@FDFGGGGGGGGGGGGGGGGGGGFGGDGGGGGGGGGGGGGGGDEGGGGGGGGGGGFFGGGE=FGGDGGGGGGGGGFFGGGGGGDCGGGGGGG8EGGGFGFFGGFGFGFGFFDGGGFBGGFGGD+*:+@DFFEFFF7CA75@ED69CFAFG5BAGGGFFGFFFFEFEBDB=@**8CE(:B,(/2;98.)*2;E);9(=?D0:22><AA
@M00200:205:000000000-AKKM3:1:1101:26320:7966 2:N:0:1
TACCAGGGTATCTAATCCGGTTTGCTCCCCACGCTTTCGCTCCTCAGCGTCAGGGTAGGCCCAGAAGGCCGCCTTCGCCACTGGTATTCCTCCCGATATCTACGCATTTCACCGCTACACCGGGAATTCTGCCTTCCTCTGCCCACCTCTAGCTCGCCAGTATCCGATGGCCGCTCCCGGTTGAGCCGGGAGATTTCACACCGGACTTAGCGAACCGCCTACAAGCCCTTTAAACCCAGTAGAGTCT
+
CCCCCGGGGGGGGGCFGGGGGGGGGGGGGGGGEGGGGG>FGGGGGGGGGGGGGGGGGEGGGGGGGF6FGGGGGGGGGGGGGGGGGFEGGGGGFGGGGGGFGGGGGGGGGGGGGGGFGGFGGGGGCGGGGGGGGGGDGFGEFFFFGFGFGFC+DDFEF>>5EFFGFFDGFGFFFFFFFFD>FEGGFGGFDDGBF?CDFCGEF<@(:B@E<FF9>BGCBGFFFFF6?FFF5*4))62:C(45:)6<AF9
@M00200:205:000000000-AKKM3:1:1101:23884:7968 2:N:0:1
TACAGGGGTATCTAATCCCGTTTGCTCCCCACGCTTTCGCGCCTCAGCGTCAGGAGATGCCCAGAGACCCGCCTTCGCCACCGGCCTTCCTCCCGATCTCTACGCATTTCACCGCTACACCGGGAATTCCGCGCTCCTCTCCCGTCCTCTAGCTAGGCAGTCCCTCCCGACCGTTCCAGGTTGAGCCTGGAGATTTCCCGAGAGGCTTACCTCACCACCTCCGCTCCCTTTATACCCAATAGAGTCT
+
CCCCCGGGGGGGGGGGGGGGGGGGGGGGGGGGGGGGGGGGGGGGGGGGGGGGGGGGGGGGGGGGGGGGGGGGGGGGGGGGGGDEGGGGGGGGGGGGCGGGGGGGGGGGFGCGCEGBGGGGGGDG:CGFGGGGGGGGGFG:FGGEFBGAGFFFGGDFFGGBFGFGEFGGFGA=?58FFFDAFFCCACGFFGC4;=<CF?GD(,1:3<DFFFFFF@FG?GE:(,3;0=;C*::<ABF9C>:<F4424<<
@M00200:205:000000000-AKKM3:1:1101:16244:7975 2:N:0:1
TACTGGGGTATCTAATCCCGTTTGCTCCCCTGGCTTTCGTTCCTCAGCGTCAATGCCGGTCCAGGATGCCGCCTTCGCCACCGGTGTTCCTCCAGATATCTACGCATTTCACCGCTACACCAGCCATTCCACTTCTCCCTGCCTCACTCAAGAGTGCCAGTATGAGAGGACAAACATGAGGTTGAGCCTCAGCCTTTCACCCCTCACTTAACAACCCGCCTACGCGCGCTTTACACCCAGTAGAGTCT
+
CCCCCGGEGGGGGGGGGGGGGGGGGGGGGGGGGGGGGGGGGFGGGGGGGGGGGGGGGGGGGGGGGGGGGGGGGGGGGGGGGGGCEGGGGGGGGGGGGFFFGGGGGGGGGGGFGGGFGGGGGGGFFFGGGGGGGGFGFFGDFGGFGFGFGFGGGFGDDFFFFGEFE?DDE,DDFDFFFAGF7E67ADGAAF96@FFDAECE:@AB>9B;E;EEFFGEACD@>(56(*)9>7<?6;63C(674)69:)5.
@M00200:205:000000000-AKKM3:1:1101:7153:7980 2:N:0:1
TACTAGGGTATCTAATCCTGTTTGCTCCCCACGCTTTCGCGTCTCAGCGTCAGTAACGTCCCAGCGAGCTGCCTTCGCCACTGGTATTCTTCCCGATCTCTACGCATTCCACCGCTACACCGGGAATTCCATCTGCCCCTACCGTGCTCTAGCTCGCCAGTCTGACCGGCAGCCCCGGAGTTGAGCCCCGGGATTTCACCAGCCACTTAACGGGCCGCCTACGCGCCCTTTCCACCCAGTAGATTCTAGGT
+
CCCCCGGGGGGGGGGGGGGGGGFGGGGGGGGGGGGGGGGGGGGDGGGGGGGGGGGGGGGGGC@FGGGGGGGFGGGGGGGGGGGGGGGDGGGGFGGGGGGGGGGGFEGGFGGGFGD>GGGGCEEEECDEGGGGGGG;ADFDFGGFGFGFGFG7DFF>DGD>GGFGFFGGEG?=A):AA4*31=CGAFGFEGGFBCEGFFGE8838(=;4.677(/:8(10(,(473:>D5534<<<:>13,)<2)).66.))
@M00200:205:000000000-AKKM3:1:1101:3549:7996 2:N:0:1
TACGCGGGTATCTAATCCTGTTTGATCCCCACGCTTTCGTGCCTGAGCGTCAGTTTAGGGCCAGTTGACCGCCTTCGCCACCGGTGTTCTTCCAGATATCCACGCATTTCACCGCTACACCTGGAATTCCATCACCCTCTCCCTAACTCAAGAAAAGCAGTATCAAAGGCAGTTTCACAGTTGAGCTGTGAGATTTCACCTCTACCTTACTTTCCTCCCTGCGCACCCTTTAACCGCAACAGAGTCT
+
ACCCCG:FF:,<CFGDFFGGGGEFGGFFGGDFEDGDGDGF?FGEGGGGGGDGGEFGGGFGGD,<F9FFGG@CE,,A@F:FEEC7::8@DFFGFGDG@,,C,9:CFE+6=C>,A@6*@FGFGFG,B@E,8,6DD?8D,?E5DG8*E*+:=D1=FDFB5>DD3+;+335,;,0)3*4+?EG+73=99CE*1*@<=E9++*2:@B*>*1:76=AE<*2,1?8:)(()//.**2/))))(1.2(//3(9))
@M00200:205:000000000-AKKM3:1:1101:10566:8023 2:N:0:1
TACAGGGGTATCTAATCCTGTTTGCTCCCCACGCTGTCGCGCCTCAGTGTCAGCAACTGCCCAGCTAACCGCCTTCGCCACCGGTGTTCTTCCGGATCTCTACGCATTCCACCGCTACACCCGGAATTCCATTAGCCTCTACAGTGCTCAAGCCCAACAGTATCAGTGGCCGACTCGATGTTAAGCATCGAGCTTTCACCACTGACTTGTCGCGCCACCTACGCGCCCTTTATACCCAGTAGAGTCT
+
CCCCCGGGGGGGGGGGGGGGGGGGGGGGGGGGGGGGGGGGGGGGGGGGGGGGGGGGGGGGGGGCFGGGGGGGGGGGGGGGGGGGGGGGGGGGGGDEEFGGGCGGGGGFGGGGGGGFGGGGGGGGGGGGGGGGGFGGGFGFFGGFFFGEGFGGFGDFFGGFGGCGEFFFAGAADBDFFFGFGGGC6CGAF7,9AGDDFEF=6BFFEFFFFCFF=2B?9DFF8;?D;5BG3;8))6:<??:(645).3:
@M00200:205:000000000-AKKM3:1:1101:7662:8025 2:N:0:1
TACTGGGGTATCTAATCCCATTCGCTACCCTGGCTTTCGTGTGTGAGCGTCAGATTTGGACCAGTGCGCTGCCTTCGCCTTTGGTGTTCCCCACGATATCAACGGATTTCACCCCTACACCGTGAGTTCCACGCACCTCTTCCAACCTCTAGTTATGCCGTTTCCTCCGCGGGCCAGAAGTTAAGCTCCTGGATTTTACGGAAGACTAACATAACCGCCTTGACACCCTTTATACCCAGTAGAGTCT
+
CCCCCGGGGGGGGGGGGGG8FGGFGGGGGGGGGGGGGGGGGGGGGEFGGGGGGEGGGGGGGGGGGGGGGGGGGGGGGGGGGGGGFFGGGGGGGGGEGDGGGGGGG6FGGGFGGFGFGGGGGGGGGDGGGGGGDGGGGFGFFGGFGFGFGFGFFFGFFGGEEDEFEBG8AEF=DFFFFFDFFF@76DFFFGGA*=FCF5C@?D=(7=BEFEEEE)BA9<D@26<FEGFGGGE)<CE?C8(.-6).6>A
@M00200:205:000000000-AKKM3:1:1101:6647:8026 2:N:0:1
TACCAGGGTATCTAATCCCGTTCGCTCCCCTAGCTTTCGCGCCTCAGCGTCAAGAATGGGCCAGGTAGTCGCCTTCGCCACTGGTGTTCCTCCCGATATCTACGCATTTCACCACTACACCGGGAATTCCACTACCCTCTCCCACCTTCAAGCCGATCAGTTTCCGATGCAGTTTCCCAGTTAAGCCGGGAGATTTCACATCGGCCTTGACCAGCCGCCTGCGCGCTCTTTAAACACAGTAGAGTCTAGCT
+
CCCCCGGGGGGGGGGGGCGGGGGGGGGGGGGGGGGGGGGGGGGGGGGGGGGGGGGGGGGGGGGGGGGGGGGGGGGGGGGGGGGGGGGGFGGFGGG:FGGGGGGGGGFFGGGGGFGFGGGCEEGGGGGGGGGGGGGFEFGDFGFFGFGFGFG7DGGEFGGFGGFGFFDCA>9=FEFF9;FFFDFGFGGFECGDB?CF9<FEE3:((-65BFEB@DFE018(,,6::=@G*:4)6:A);2:<AAAF<26))))
@M00200:205:000000000-AKKM3:1:1101:28530:8061 2:N:0:1
TACTCGGGTATCTAATCCCGTTCGCTCCCCTGGCTTTCGTGTCTCAGCGTCAGCACACTCCCAGCTACCTGTTTTCACCATAGGCGTTCCAGATGATATCTACGCATTTCACCGCTCCACCATCTGTTCCGGTAGCCCCTAAGTGGCTCAAGATCGCCAGTATACCGAGCGGTTCCACGGTTAAGCCGTGGGCTTTCACAAGGTACTTCACGACCCGCCTACACACGCTTTATACCCAATAGAGTCT
+
CCCC8FGGGGGGGGGGGGAGGGGGGGGGGG<@FGGGGGGEFCFGGGGGGGGGGFG<,CEGGGCF@CFGGCF@,CFGGGGGD<<EEFFGGG8ECFGGGGGGGCGGGGGGGGGGGGGFCFGG,99EE=FGGGCC+@+@FDEFA8=;8;6DGDE?6=D9*+69D9D+;+8+3CD5*1?FCBDEFGGGFGG5*7CD4AEFFCE<69):8;?E*1.5(:EC@C><06/;3;5D>/(6<?ECFF3=3))9C8<
@M00200:205:000000000-AKKM3:1:1101:16826:8064 2:N:0:1
TACGCGGGTATCTAATCCTGTTTGCTCCCCACGCTTTCGAGCCTCAGCGTCAGTAATGGACCAGTATGTCGCCTTCGCCACTGGTGTTCTTCCGAATATCTACGAATTTCACCTCTACACTCGGAGTTCCGCACACCTCTCCCATACTCAAGACAATCAGTATCAAAGGCAATTCCAGGGTTGAGCCCTGGGCTTTCACCTCTGACTTAACTGTCCGCCTACGCTCCCTTTAAACCCAGTAGAGTCT
+
CCCCCGGGGGGGGGGGGGGGGGGFGGGGGGFGGGGGGGDGGGGGGGGGGGG:@FFGGGGGGGGGGGGGGGGGGGGGGGGCGGGGGGFGGGGGGGEGGGGGGC?7F?FGGGGGGGGFDCGGGFFGCGGGGGGGGGGGGFGFFGFFGFGCFFDFFDDDFFFF=+CFDCDFFD5=F@+BFC=>EFDF*DGFFGGFAGGFFFGEB9<5<A68ACFC;CGD>C??@B=BDGFGFC@.963=B(3.;E3C?AE
@M00200:205:000000000-AKKM3:1:1101:15954:8066 2:N:0:1
TACCGGGGTATCTAATCCTGTTCGCTCCCCACACTTTCGCTCCTCAGCGTCAGGTAATGCCCAGAGAACCGCCTTCGCCACCGGTGTTCCTCCTGATATCTGCGCATTTCACCGCTACACCAGGAATTCCGTACTCCCCTGCATACCTCTAGTCAGCCCGTATCGGAAGCAGGCTCGGGGTTGAGCCCCGAGTTTTCACTCCCGACGTGACAAACCGCCTACGCGCCCTTTAAGCCCAGTCGTGTCTAGA
+
CCCCCGGGGGGGGGGGGGGGGG<@FGGGGGGG7FGGGGGDFG>FGGGGGGG7FCFA,CCEGFFGC<,,B,FGGGGGGGCGCGFFCFEGGGGGFGGGGGGGG;FFGGDGGGFGGGGFGGGGGD,CF,DGGGG=+@+EE5CDFG87E?GFGFGDEGFFFGDBG6=D=B6+@FF95)*005C>>EGFFGGFE7EB4CFCFEG3)3390996((/))(=;>GFB:?0)(8>D5<>9-)6:;1(,)-(-,,-).)
@M00200:205:000000000-AKKM3:1:1101:22659:8091 2:N:0:1
TACGAGGGTATCTAATCCCGTTTGCTCCCCACGCTGTCGCGCCTCAGCGTCAGCCACAGCCCAGCGGGCCGCCTTCGCCACCGGTGTTCTTCCGGATCTCTACGCATTCCACCGCTACACCCGGAATTCCACCCGCCTCTACTGTGCTCGAGCGCGAGAGTATCGAAGGCCGATCCGGGGTTGAGCCCCGGACTTTCACCCCCGACCCCTCGCGCCGCCTACGCGCCCTTTATACCCAATAGAGTCTACAC
+
CCCCCGGGGGGGGGGGGFGGGGGDGGGGGGGGGGGGGGGGGGGGGGGGGGGGGGGGGGGGGGGGGGGFGGGGGGGGGGGGGGGGFEGGGGGGGGDEGGGGGGGCG6FGGGFGGGGFGFFEFEE8=EGGGGGGGEDGGFGFFGGFGFG5=AGCGGGFFGDEG+<F244?>GFFF6DE:DCBBEGF:CCFFG*>BGG7BBGFF0;;B((4:6?>01EE>DD:6?(8;E@G)22)-)54C)-3:)445A26)6(
@M00200:205:000000000-AKKM3:1:1101:2873:8092 2:N:0:1
TACTGGGGTATCTAATCCTGTTTGCTCCCCACGCTTTCGTGCATGAGTGTCAGTGTTGGCCCAGGAGGCTGCCTTCGCCATTGGTGTTCCTCCACATCTCTACGCATTTCACCGCTACACGTGGAATTCCACCTCCCTCTGCCACACTCCAGCCACGTACTTTCGTGCCCAACTCCCACGTTAAGCCCGGGGCTTTCACACTCGACATCAGCCACCACCTGCGACCACTTTACACCCAATACACTCT
+
CCCCCFGDGCFGGFGGGGGGGGGGGGGGGGGGEEGGGG@FFGFG<FEGGGGGFECGF,CF8,8,CFE7FG,CFGGG7F7:@<@ECCFFG,=EEFGG,AEFF;?:F@C==EAF<,=5=F9E8=E++,@=FA,=@EF@E?DD6,2;EFD=6?D8F???<3+*=9*+1*06*6D5*1;;*:0*3,;++@7?BDC**4494:B7.)-)))))***0((6,07:=E=@)(/):227))1;3B;(/.)/)9(/
@M00200:205:000000000-AKKM3:1:1101:14317:8133 2:N:0:1
TACGGGGGTATCTAATCCTGTTTGCTCCCCACGCTTTCGTGCCTCAGTGTCAGTGCTGGTCCAGGCAGTCGCCTTCGCCACAGATGTTCCTCCCGATCTCTACGCATTTCACTGCTACACCGGGAATTCCACTACCCTCTACCGCACTCTAGATCGCCAGTTTCCAATGCCATTCCCAGGTTGAGCCCAGGGCTTTCACATAAGACTTAACGAACCACCTACGCACGCTTTAAACACAGTAGCGTCTAGA
+
CCCCCGGGCGGGGGGGGGGGGGGGGGGGGGGGGGGGGGGGGGGGGGGGGGGGGGGGGGGGGGFGGGGGGGD@FFGGGGGGGGGFFGGGGGGGGGGGGGFGGGGGGGEGFGGGGGFCGGFCGGGGGGG8EDCGGGGGGF8:?FGFGEDBGFG7FGGFFGGF,BCGEFFGFGFB<ABCFAD*@DFG*@@FAF79>67DF<,6/*/0*>4<>C=@@?GGDGF@@;?:7=>D:*2>)93)42;2)-)-,30().
@M00200:205:000000000-AKKM3:1:1101:23196:8170 2:N:0:1
TACTGGGGTATCTAATCCTGTTCGCTCCCCATGCTTTCGCTCCTCAGCGTCAGTACCGGCCCAGAGCATCGCCTTCGCTACTGGTGTTCCTTGTCATCTCTGCGCATTCCACCGCTACACCACAAATTCCATGCTCCTCTACCGCACTCAAGTCCCAACAGTTTCGATCGCCGACTCCAGGTTGACCCTGGAGTTTCACAACCCGACTTGTAGACCGGCCTCAGACCCCTTTAACCCAACTAGAGTCTAGT
+
CCCCCGGGGGGFGGGGGGGFGGGEGGGGGGG9AFGGGGGGGGGGGGGGGGGGCG9FFEGCGGGGGGGFFGFGGGGGGDCGGGFGGGGGFGGF,?,CF,EA8,?+CEFGDGGGGEGBC:DF,+>=EFCDG;D8+=DCGFGFDF65+0+50*,6@8+:+,63,?;+;*+,53*:*)@?59*9,@D09,E09CG*99CC+*,/.75((/-(8*/**92>(1:,26(24+:/*2@3;))/;(-((()6).--))-
@M00200:205:000000000-AKKM3:1:1101:6158:8188 2:N:0:1
TACGGGGGTATCTAATCCTGTTTGCTACCCACGCTTTCGCGTCTCAGTGTCAGTGATCGTCCAGTCGGCCGCCTTCGCCACAGGTGTTCCTCCCGATATCTACGAATTTCACCTCTACACCGGGAATTCCGCCGACCCCTCCGATACTCAAGCGACACAGTATCGAATGCACTTCCTTGGTTAAGCCAAGGGATTTCACACCCGACTTACATCGCCACCTACACGCACTTTACACCCAATAGAGTCT
+
CCCCCGGGGGGGGGGGGGGGGGGGGGGGGGGGGGGGGGGGGGGGGGGGGGGGGGGGGGGFFGGDGGGGGGGGGGGGGGFGGGGGGGGGGFCGCFGGGGGGGGGGG8FDFGGGGGGBDGGGGGGGGDGGGGGGGGGGGFGDFGG55?DACFGGGGDEFGGFE@?DDFGFFCCEF36?FFFFGEG=FGFFF4CBFGC=+7AEFFFF939<DBFA>BCGFDF77??7:C377C>9<23<?,:(24))6<2
@M00200:205:000000000-AKKM3:1:1101:11131:8198 2:N:0:1
TACGCGGGTATCTAATCCTGTTTGCTCCCCACGCTTTCGTGCCTGATCGTCAGTTGTGAGCCAGATAGCCGCCTTCGCCACCGGTGTTCCACCCAATCTCTACGCATTTCACCGCTACACTGGGTATTCCACTATCCCCTCTCACACTCTAGTACTGAGGTCTCGCAGGCAGTTCCAGGGTTAAGCCCTGGGATTTCACCCGCGACTCTAAATACCGACTACGCACGCTTTAAACCCACTAGAGTCTAGCT
+
CCCCCGGDGGGGGGGGGGGGGGGGGGGGGGGGGGGGGGGGCGGGGGGGGGGGGGGGGGGCFGGFFGGGFGGGGGGGFGGGGGGGGGGGGGDGFFGGGCFGGFGGDGGGDGFGGGGFGGGGGG8BFGFGGGGGGC8D8:EDFGFBF?F=FBF7EGGF?DFFGG<D=?9E>DFAF<F6AC*9FEGDFGGA9*94/?GGFCEEFFFFFF(331)1/?EFD3A>F@(2;C)711())-),83((().452929))
@M00200:205:000000000-AKKM3:1:1101:22304:8198 2:N:0:1
TACAAGGGTATCTAATCCCATTCGCTACCCACGCTTTCGTGCTTCAGCGTCAGAAAAGGACCAGTGTGCTGCCTTCGCTTTTGGTGTTCCCCATAATATCAACGGATTTCACCCCTACACTATGAGTTCCGCACACCCCTTCCTTTCTCAAGCACTGCCGTTTCGTCTGCGTCTCCCAGGTTAAGCCCGGGGCTTTCACAGACGACTAACAGCGCAACCTACGCACCCTTTATACCCAATAGAGTCT
+
CCCCCGGGGGGGGGGGGGGGGGGGGGGGGGGGGGGGGGGGFGGGFGGGGGGGGGGFGGGGGGGGGGGGGGGGGGGGGGGGGGGGGGGGGGGGFGGGDGGGGGGGGGGGGGGGGGGFGGGGGGGGGGGGFGGGGGGGGDDDFFGFFFGFFFGGGGGFFGGFGGEF9FGGFGFDFDFFFFCCFCGFAFFFFDGBEDFGFFGEFFBAFF@9==EFDFGEFGF@4=;8:C><5247???CG<=1=EAFAAA
@M00200:205:000000000-AKKM3:1:1101:8016:8201 2:N:0:1
TACAAGGGTATCTAATCCCGTTTGCTCCCCTGGCTTTCGCGCATCAGCGTCAATATCGGTCCAGGATGCCGCCTTCGCCACCGGTGTTCCTCCAGATATCTACGCATTTCACCGCTACACCTGGAATTCCACATCCCTCTCCCGAATTCAAGCCAACCAGTATCGGACGCAGTTCCCGGGTTGAGCCCGGGGATTTCACGTTCGACTTAGCAGGCCGCCTACGCGCCCTTTAAGCCCAGTAGAGTCTCGAT
+
CCCCCGGGGGGGGGGGGGGGGGFGGGGGGGGGGGGGGGGGGGGGGFGGGGGGGGGGGGGGGGGGGGGGGGGGGGGGGGGGGGGGGGGGGGGFGGGGGGGGGGGGGGGFGGGGGGGFGGGGFGGGG?DFGGGGGGGGGFGFFGGFG5=DCFG?DGGFFGGFGGEGFEDGFGFB5EFFFFD4>;4DA?FFFGDBEGGGACFD;;@F@FF?CFFFF6CC9CD:BFFE9C@G354<<>90;344<A9A984)(5.
@M00200:205:000000000-AKKM3:1:1101:21721:8205 2:N:0:1
TACAAGGGTATCTAATCCTGTTTGCTCCCCACGCTGTCGCACCTGAGTGTCAGTATTGGGCCAGGTAGCCGCCTTCGCCACTGATGTTCCTCCCGATATCTACGCATTTCACCGCTACACCGGGAATTCCACTACCCTCTCCCATACTCGAGCTGAGTAGTATCGACTGCAATTCCCAGGTTAAGCCCAGGGCTTTCACAATCGACTGACTCAGCCACCTGCGTGCGCTTTCAACCCAGTAGAGTCT
+
CCCCCGGGGGGGGGGGGGGGGGGGGGGGGGGGGGGGGGGGDGGGGGGGGGGGGGFFGEFGGGGGGGGFGGGGGGGGGGGGGGFCF9FGGGGGGGGGGGGGGGGGGGGGGGGGFGGEGGGGGGGGCGFFGGGGF?GFGFGDF?FFGFGEGEGGDDGFFDC9FG9=5DDGFFFFFFFFFFDCFGGFAGFFFGF>5CGGFFGE3>@)7>27;:A=B=FC>GFF:>=:@DEG)9=)6)1/=;D4>C<C?EC
@M00200:205:000000000-AKKM3:1:1101:11382:8206 2:N:0:1
TACCAGGGTATCTAATCCTGTTTGCTCCCCACGCTGTCGCGCCTCAGCGTCAGCCACAGCCCAGCGGGCCGCCTTCGCCACCGGTGTTCTTCCGGATCTCTACGCATTCCACCGCTACACCCGGAATTCCACCCGCCTCTACTGTGCTCCAGCGCGGGAGTCGCCACGGCCGATCCGGGGTTGAGCCCCGGACTTTCACCGCCGCCTTCCCGCGCCGCCTACGCGCCCTTTAAACCCCGCAGAGTCTAGA
+
CCCCCGGGGGGGGGGGGGGGGGGGGGGGGGGGGGGGGGGGDGGGGGGGGGGGEGGGGGGGDEG8FEGGGGGGGGGGFGGGGGEGGGGGGGGGGGG@CGGGGGGGGCFGGEDFGGGECFFGGGGGGEGFGGFGGGGGGEGFFGGFFFGEGFGGGGGEEG4?=F@GF):E5EE>:9:5FF::CGG:@GGFFGG57CFGFFGFFF>(46:???FFFFGG>GEF:?:>FGFG35,)-67(2-2(4901))--))
@M00200:205:000000000-AKKM3:1:1101:28751:8207 2:N:0:1
TACAGGGGTATCTAATCCTGTTCGCTCCCCCAGCTTTCGCGCCTCAGCGTCAGGTAAGGCCCAGAGATCCGCCTTCGCCACCGGTGTTCCTCCTGATATCTGCGCATTTCACCGCTACACCAGGAATTCCAATCTCCCCTACCTACCTCTAGCCTTCCCGTATCGAATGGCCTCTCAGGGTTGAGCCCCGAGCTTTCACATCCGACGTGGCAGGCCGCCTACGCGCGCTTTAAACCCAATCGATTCT
+
CCCCCGGGGGGGGGFGGGGGGGGGGGGGGGGGGGGGGGGGGGGGGGGGDEGEGGGGFGFFGGGGGFEFGGFGGGGGFGGGGGGGFGGGFGGGGFGGGGFGGGGE78FGGFAECDGFGGGGGGGGG8??GFGGGCDFGF88FFFFGFGEF52=EGGFFGGFGDBGDFFGFGF5AC;AAC7:BDD5AFG>?5?*/1ACACFEEFD25=9@(9261:GG6CE133(2357D7/:9<<>3A(4?010(-))
@M00200:205:000000000-AKKM3:1:1101:13502:8208 2:N:0:1
TACTGGGGTATCTAATCCTGTTTGCTCCCCACGCTGTCGCGCCTCAGTGTCAGCAACTGCCCAGCAGACCGCCTTCGCCACCGGTGTTCTTCCGGATCTCTACGCATTCCACCGCTACACCCGGAATTCCATCTGCCTCTACAGTGCTCGAGCAACCCAGTATCAGTGGCCGACTCGATGTTGAGCATCTAGCTTTCACCATTGACTTGGGTCGCCCCCTACGCCCCCTTTACACCCAATAGAGGCT
+
CCCCCGGGGGGGGGGGGGGGGGGGGFGFGGFGGGGGGGGGCEEGGGFGEFGGGGGGGGGGGGGGGGGGGGGGGGGGGGGGGEECFCEFGFDEGGGGGGGGGGGGGGGGGGCFFEGFDGGGGGG8FGGGG8FGGGGGGFGF8A@?FDF>F>E>EGGF?ED5@@75*?EAAGFAFFFFFFGFCGGCFCFAA+=BAC:CFEGEFE*0@CCEE)563(=*()818=<3./.9)9?A)..4??67)-))((.
@M00200:205:000000000-AKKM3:1:1101:16018:8218 2:N:0:1
TACACGGGTATCTAATCCTGTTTGCTCCCCACGCTTTCGTGCCTCAGCGTCAGTGCTGGTCCAGAGGGTCGCCTTCGCCACTGATGTTCCTCCCGATCTCTACGCATTTCACCGCTACACCGGGAATTCCACCCTCCTCTACCGCACTCCAGCTTCCCAGTATCGAGTGCCATTCCCAGGTTGAGCCCAGGGCTTTCACATCCGACTAAAGAAACCGCCTACGCACGCTTTAAACCCAGTAGAGTCT
+
CCCCCGGGGGGGGGGGGGGGGGGGGGGGGGGGGGGGGGGGFGGGGGGGGGGGGGGGGGGGGGGGGFEGGGGGGGGGGGGGGGGFGGGGGGGGGGDEFGGGGGGGGGGGGGGGGGGBGGGGGGEGDGGGGGGGGGGGGFGFFGGFGFGFGFGGFFDFFGGFGGFGFFGGFGFFFFFFFFD?FGGFFGGF>D>4>GCAFEGFFBBA=>2>:BEEFFGGBGFFFF;EFGFG*:7))6=3C?B?>42:<<4
@M00200:205:000000000-AKKM3:1:1101:10242:8224 2:N:0:1
TACAGGGGTATCTAATCCTGTTTGCTCCCCACGCTGTCGCGCCTCAGCGTCAGTACTGGCCCAGTCGACCGCCTTCGCCACCGGTGTTCTTCCGGATCTCTACGCATTCCACCGCTACACCCGGAATTCCATCGACCTCTACCAGACTCAAGCCTCCCAGTTCGCACGGCAGACTCGGAGTTAAGCCCCGAGCTTTCACCGCACGCTTGAAAATCCGCCTACGCGCCCTTTATGCCCAGTAGAGTCTCGAT
+
CCCCCGGGGGGGGGGGGGGGGGGGGGGGGGGGGGGGGGGGEGGGGGGGGGGGGGGGGGGGGGGGGGDCFFGGGGGGGGGGGGGGGGGGGGGGGGEFCFFGGGGGGGGGFGGGGEGFGGGGGGGDEEFGGGCGGCFEGFGFFGGFGFGFGFGCFC6@FGGFFGE>59DGFGF9>:/AFEC?FCCC+>CF>CEEDEGGF5CEDF02(41(,44>A)<C;FE:3:(.2C59/9:2<)5);.82<6)::).-(,(
@M00200:205:000000000-AKKM3:1:1101:21212:8245 2:N:0:1
TACCAGGGTATCTAATCCTGTTTGCTCCCCACGCTTTCGTGCCTCAGTGTCAGTGCTGGTCCAGATGGCCGCCTTCGCCACGGATGTTCCTCCCGATCTCTACGCATTTCACTGCTACACCGGGAATTCCGCCATCCTCTACCGCACTCCAGTGATCCAGTTTCCAATGCCATTCCCAGGTTGAGCCCAGGGCTTTCACATCAGACTTAAACCACCACCTACGCACGCTTTAAACCCAGTAGAGTCTAGA
+
CCCCCGGGGGGGGGGGGGGGGGGGGGGGGGGGDGGGGGGGGGGGGGGGGGGGGGGGGGGGGGGGGFFFGGGGGGGGGGGGGGFDCFGGGGGGGGGCFGGGGGGGGGGGGGGGGGGFGGGGGDG>C@CFGGFGGGGGGFGEFGGDGFGFGFFFDCDFCFFF:DFGCFDFFGFEFFFAFF?*8EGGFGD?>C>BAF5;F@GFFEBF34)8*:9>BFGGBFFBFF2?DGEG/1145>;(=3?@6?)77@E<E3
@M00200:205:000000000-AKKM3:1:1101:15913:8245 2:N:0:1
TACCCGGGTATCTAATCCCGTTTGCTCCCCTAGCTTTCGCGCCTCAACGTCAGTATCCGTCCAGAAGATCGCCTTCGCCACTGGTGTTCCTCCCGATATCTACGCATTTCACCGCTACACCGGGAATTCCATCTTCCTCTCCGGAACTCAAATCTGACAGTATCCTCTGCACTTCCAGAGTTAAGCTCTGGGCTTTCACAAAAGACTTAGCAGATCGCCTACGCGCTCTTTACACCCAATAGAGTCT
+
CCCCCGGGGGGGGGGGGGGGGGGGGGGGGGGGGGGGGGGGGGGGGGGGGGGGGGGGGGGGGGGGGGGGGGGGGGGGGGGGGGGGGGGGGGGGGGDGGGGGGGGGGGGGGGGGGGGFGGGGGDDEG@CFGGGGFGGGGFGFFGGEGEGFGFGGGGGFFGGFGGFGFFGGFGFFFFFFFFFAFGGGFGC>FFFAFFFCFEGFFFFFF=EF=EFF3(<:@DFF?@@D>EEGGF?6E<<3C@?DFC3<<E<
@M00200:205:000000000-AKKM3:1:1101:17740:8264 2:N:0:1
TACACGGGTATCTAATCCCGTTCGCTCCCCTAGCTTTCGTTCCTCAGCGTCAGAAAAGTCCCAGTGAGCCGCCTTCGCCTCCGGTATTCCTGATGATATCAACGCATTTCACCGCTCCACCATCAGTTCTGCTCACCTCTAGCTTCCTCAAGCCTGGGAGTTTGGAGCGCAATTCCTCGGTTGAGCCGAGGGCTTTCACACCCCACTTCCCAGGCCGCCTACGAACTCTTTAAACCCAGTAGAGTCT
+
CCCCCGGGGGGGGGFGGEFGGGGGGGGGCGGGGGGCGFGFGFFGGGEGGGGGGGGFGGGGGGGGG@9EFE7FGGGGFGGGEFGGGGGGGDGFGGGGGCGGG=ECE?FCEGFGFGGEGEGGGG9EFFCD9ECGFG9E?FFBFCFF;8FEGFGGFGGFFG65=A9D96?F>GFFFB7?FF6:FGGF>6@B509>>FFDB4E65-5>@@F=*757@B5=>C:DFF0>;C:CDDF?E)),;0:()-.))-)
@M00200:205:000000000-AKKM3:1:1101:9001:8269 2:N:0:1
TACCGGGGTATCTAATCCCGTTTGCTCCCCTGGCTTTCGTGTCTCAGCGTCAGCGGATCCCCAGTCATCTGTTTTCACCGTCGGCGTTCCAAACGATATCTACGCATTTCACCGCTCCACCGTTTGTTCCGATGACCCCTGGATCGCTCAAGACCGCCAGTATGCCCGGCCGTTCCCCGGTTGAGCCGGGGGATTTCACGCGGGCCCTTAACGGTCCGCCTACACACGCTTTATACCCAATAGAGTCT
+
CCCCCDGGGGGGGGFGGGGGGGGGGGGGGGGGGGGGGGGGGGGGFCGGFGGGGGDGGGGGFGGG<EFGGGGGFFDFCFFGGGGCEGGGGGGCFGE:EFEGGGGGGGGGGGGGGGGFGGDFGGGGCEGFGGGEDGGGGDEFFGGFGFGFGFG?DGGDEGDFGCECCAGGDGBBF=FFFFD4<EG*?FGFFDEEBGCCFAG3?9;9>09?:F9>:>:C(10:(4868+<)9>0<<)))<0)3:).)-4<<
@M00200:205:000000000-AKKM3:1:1101:22227:8272 2:N:0:1
TACCGGGGTATCTAATCCTGTTTGCTCCCCACGCTGTCGCGCCTCAGCGTCAGCACTGGGAGAGATTGCTCTCCCCCATTCCGGCACAGCAGACCGCCTTCGCCACCGGTGTTCTTCCGGATCCCTACGCATTCCACCGCTACACCCGGCATTCCGTCTGCCCCTACCGTGCTCCAGCCCAACAGTCGCCCGCGCCGATCCGGGGTTGAGCCCCGGCCTGTCACGCAAGCCTTATCCAACCGCCTACGCGC
+
CCCCCDCFFCDGGGGDGGGGGGGGGG<FGGGGGGDGEGGGGGGCBCFFECF@:FGG8E86EBCB,CFFG,A,A<FGGEGFEEEFG+BE8ECFCFGGDFGGGFGGEEF7@46B7ED@E?C++@@,:DBCEC=@?CDA=FE5*@:?9*@50*40>+5;;D>FCFDD@4?FF13<*9?6/9C?,@D46<<45DEF3==C:(*-((-(((-3:(4(4:**(9)(625BBF5>CFF?7?94+.).((4161?0((-
@M00200:205:000000000-AKKM3:1:1101:15694:8278 2:N:0:1
TACAGGGGTATCTAATCCTGTTCGCTCCCCACGCTTTCGCGTCTCAGCGTCAGTACCGTCCCAGAGAGCTGCCTTCGCCATTGGTGTTCTTCCTGATATCTGCGCATTTCACCGCTACACCAGGAATTCCACTCTCCTCTTCCGGACTCTAGCCACACGGTTTCCGTCGACGTCTGGAGGTTAAGCCTCCAGTTTTCACAACGGACCTGTGCGGCCGCCTACACGCTCTTTAAACCCAATAGAGTCT
+
CCCCCGGGGGGGGGGGFGGGGGGGGGGGGGFGGGGGGGGGGGGGGGGGGGGGGGGGGGGGGGGGGGFGGGGGGGGGGGGGGGGGGGGGGFFGGGGGCFFGGGGGDGEFGGCFFGDDGGGGGGFGGGGGG;AEFGGGGFGFFGGBGFGFGFG8DDDFFGG>EDFGFEGFE+<@>=FFFFGAC8DFFGGFFFCFFD@DFECEFFB9(6--5C=E9>GGFGF1?8(01/8>*2.)6><(;3432<94-84
@M00200:205:000000000-AKKM3:1:1101:27104:8287 2:N:0:1
TACGAGGGTATCTAATCCCGTTTGCTCCCCACGCTTTCGCGCCTCAGCGTCAGGGAATGCCCAGAGACCCGCCTTCGCCACCGGTGTTCCTCCCGATCTCTACACATTTCACCGCTACACCGGGAATTCCAGTCTCCTCTGCATCCCTCAAGAACGGCAGTATCGGCCGACCCCCTCGAGTTGAGCCCGAGGATTTCACGACCGACTTGCCATCCCGCCTACTCGCCCTTTAAACCCAGTAGAGTCTAGA
+
CCCCCGGGGGGGGGGGGGGGGGGGGGGGGGGGGGGGGGGGGGGGGGGGGGGGGGGGGGGGGGGGGGGGGGGGGGGGGGGGGGGDGGGGGGGGGGGGFGGGGGGGGGGGGGGGGD6@DG8FDEGGGGGGGGGGGG8FFFGFFGGFGFGFGDDFGGGFFDG5EF5CA>DC>>BBDFF>BEGDF=GGFGG48DEFDGFGFEGFFF@@F96().44AFGGFGF6?:2/2CEG)92::AF(;14,.-299<))69
@M00200:205:000000000-AKKM3:1:1101:7077:8297 2:N:0:1
TACTCGGGTATCTAATCCCGTTTGCTACCCTAGCTTTCGCGCCTCAGCGTCAAGAACAGGCCAGGAAGTCGCCTTCGCCACTGGTGTTCCTCCCGATATCTACGCATTTCACCACTACACCGGGAATTCCACTTCCCTCTCCTGCCTTCGAGTCGAGCAGTATCGCGTGCCCCCCCCCAGTTGAGCCGCGGGCTTTCACCCGCGCCTTGCACGACCGCCTGCGCGCCCTTTACACCCAATCGTGTCCAGCT
+
CCCCCGGGGGGGGGGGGGGGGG,BFGFGGGGGGGGGGGGCGGGGGGGGGGGGGGGGGG@FGCFFCCECFFGGGGGGGGGGGGGGGGGGGFGG?FFFGGGGGGE@@>EGEGGGGGGFGGGGGGDD:@FGGGFGFFFGGFGFFGFFFBC<F5@DEFG>?GGFFGED5?7@5+08F)<BD)))6,+1/>:D)::))7/7=29).-(,,78().,4(1?C(9@(-2,>3=)))254<AA0C2(((((((()),()
@M00200:205:000000000-AKKM3:1:1101:28141:8299 2:N:0:1
TACTAGGGTATCTAATCCTGTTTGCTCCCCACGCTGTCGCGCCTCAGCGTCAGCAACAGCCCAGCAGGCCGCCTTCGCCACTGATGTTCTTCCCGATCTCTACGCATTCCACCGCTACACCGGGAATTCCACCTGCCTCTACTGTGCTCGAGCCTGACAGTTTAGAAGGCAGCCCTGCGGTTAAGCCGCAGGATTTCACCCCCTACTTACCAGGCCGCCTACGCGCCCTTTAAACCCAGTAGAGTCT
+
CCCCCGGGGGGGGGGGGGGGGGGGGGGGGGGGGGGGGGGGGGGGGGGGGGGGGGGGGGGGGGGGGGGGGGGGGGGGGDGGGGGGGGGGGGGGGGGG7FGGGGGGGGGGGGGGGGG>DGGGGGDBEGGFGGGGGGGFGFGFFGGFAFGBFFGDGGFFFGGFA;CG@AFFFGFFFFFFFFGFEEDCFGG>ADG>4CFGCFGF(5@>6@EECE3EE@GD@GFFF@?EFGDC<<:)6421C0:,6<4:<AA
@M00200:205:000000000-AKKM3:1:1101:22065:8302 2:N:0:1
TACGAGGGTATCTAATCCTGTTTGATACCCGCACCTTCGAGCTTCAGCGTCAGTTGTGCTCCCGCAAGCTGCCTTCGCAATCGGAGTTCTTCGTCATATCTAAGCATTTCACCGCTACACGACGAATTCCGCCTACGTTGTGCACACTCAAGCAGGACAGTATGCGCTGCAAGGCAGACGTTGGGCGACTGCTTTTCACAACACACTTAACCTGCGGCCTACGCTCCCTTTAAACCCAGTAGAGTCTAGA
+
CCCCCGGGGGGGGGGGGGGGGGGGGGGGGGGGGGGGGGDGEGGGGGGGGGGGGGGGGGGGGGGGDGGGGGGGGGGGGGGGGGGEGGGGGGGGGGGGGGDGGGGGGGGGGGGGFGGEGGGGGGGGDGGGGGGGGGGGGFGFEGGFGFGFGFG?FGDFDGGFGCDC<AGGFGFEFFFAEFGE7@FGFGGFFGGFFCECBEGEEFB@>D@BFFFFFFGE6DF;;@@>1AAG4C4<A)).12:8>2AAAA<)46
@M00200:205:000000000-AKKM3:1:1101:22248:8305 2:N:0:1
TACTAGGGTATCTAATCCTGTTTGCTCCCCACGCTTTCGTGCCTCAGTGTCAGTGCTGGTCCAGGGTGTCGCCTTCGCCACAGATGTTCCTCCCGATATCTACGCATTTCACTGCTACACCGGGAATTCCACACCCCTCTACCGCACTCTAGGTCGCCAGTATCCAATGCCATTCCCAGGTTGAGCCCAGGGCTTTCACATCAGACTTAACGAACCACCTACGCACGCTTTAAACCCAATAGAGTCTAGA
+
CCCCCGGGGGGGGGGGGGGGGGGGGGGGGGGGGGGGGGGGGGGGGGGGGGGGGGGGGGGGGGGGGGGGGGGGGGGGGGGGGGFEGFGGGGGGGGGGGGGGGGGGGGGGGGGGGGGFGGGGGGGGGGGGGGGGGGGGGFGFFGGFGFGFGFG?C@FBEEGFFGEGCFGFFGFDFFFFFFGFGFGGFFFFFGGE>FFD9EGEFEBB*)06AEFDDAGGBGFD=B9EDCBG*:8E5>A;C;2(.7C<?83?))
@M00200:205:000000000-AKKM3:1:1101:17134:8308 2:N:0:1
TACTCGGGTATCTAATCCTGTTTGCTCCCCACGCTGTCGCGCCTCAGTGTCAGCCATGGCCCAGCAGGCCGCCTTCGCCACCGGTGTTCTTCCGGATCTCTACGCATTCCACCGCTACACCCGGAATTCCACCTGCCTCTACCATGCTCGAGCACGCCAGTTCGCACGGCCGACCCGGAGTTGACCCCCGGGCTTTAACCGCACGTCTGACGTGCCACCTACCCGCCCTTTATCCCCAGTATATACTAGAC
+
CCCCCGGGGGGGGGGGGGGGGGGGGGGGGGGGGGGGGGGGGGGGGGGGGGGGEGGGGGGGGGGGGGGGGGGGGGGGGGGGGGCFEGGGGGGGGGGGGGFGGFGGGGGGF9>FE++*6@,AEEGGG+@=FD=FFC8F8+,3:ECDADDBC?E+8;?BB>+*55*355CE5:*595??A4))=*7:*5=BFDC).:E0+)=43(,42(((().4:6FG)970(.(.7E:D37:-:)60C0,.)))))-)-.-)
@M00200:205:000000000-AKKM3:1:1101:20017:8313 2:N:0:1
TACTGGGGTATCTAATCCTGTTTGATCCCCACGCTTTCGTGCCTCAGCGTCAATATTTGCTTAGTAAGCTGCCTTCGCAATCGGTGTTCTATGTCATATCTAAGCATTTCACCGCTACATGACATATTCCGCCTACCTCAACAAAATTCAAGACTGATAGTATCAATGGCAGTTTCCAGGTTGAGCCCGGAGATTTCACCACTGACTTAACAGCCCGCCTACACACCCTTTATACCCAATAGAGTCTAGCT
+
CCCCCGGGGGGGGGGGGGGGGGGGGGGGGGGGGGGGGGGGGGGGGGGGGGGGGGGGGGGGGGGGGGGGGGGGGGGGGGGGGGGGGGGGGGGGFGGGGGGGGGGGGFGGGGGGGGGFGGGGGGGFGGGGG88CGEGGDDEEFGGFGFGFGFGGGGGFFGGFADFGEFGCD?F>FEBFFFG5DFGGFG85?D8?DGGGACCC=):@E<6C8=*;5CCC>DDA@BEFB8B799@;AE<4C=D:5C9=EBEF<**
@M00200:205:000000000-AKKM3:1:1101:12888:8349 2:N:0:1
TACAGGGGTATCTAATCCTGTTTGCTCCCCTAGCTTTCGCGCCTCAGCGTCAGTACTGGTCCAGGAAGCCGCCTTCGCCACTGGTGTTCCTCCCGATATCTACGCATTTCACCGCTACACCGGGAATTCCACTTCCCTCTCCCAGACTCTAGCCGGGCAGTATAAGATGCCATTCCACGGTTAAGCCGTGGGATTTCACATCAAACTTACCCGACCGCCTACGCGCCCTTTAAACCCAGTAGAGTCT
+
CCCCCGGGGGGGGGGGGGGGGGGGGGGGGGGGGGGGGGGGDGGGGGGGGGGGGGGGGGGGGGGGGGGGGGGGGGGGGGGGGGGGGGGGGGGGGGGGGGGGGGGGGGGGGGGGGGGFGGGGGEGEGGFGGGGGGFGGGFGFFGGFGFGFGFGFDGG>DCDFGGEGEFGGFGFFFFFFFFGFGGGGFGGFFDGFFGFGFFGEFFEFFFFFFE2222BC@GFFF@FBFG>GDD7>B2<:G:62564453<
@M00200:205:000000000-AKKM3:1:1101:16475:8370 2:N:0:1
TACAGGGGTATCTAATCCCGTTTGCTCCCCTAGCTTTCGCGCCTCAGCGTCAGTATCCGTCCAGAAGATCGCCTTCGCCGCTGGTGTTCCTCCCGATATCTACGCATTTCACCGCTACACCGGGAATTCCATCTTCCTCTCCGGAACTCAAATTCCACAGTTTCTCGTGCACTTCCCAAGTTAGGCTTGGAGCTTTCACACGAGACTTACAAAATCGCCTACGCGCCCTTTCAACCCAGTAGACACT
+
CCCCCGGGGGGGGGGGGGDGGGGGGGGGGGDFFGGGGGC;@FGGGGGGGGGGGGFFE9FGGGGGACE,CFGGGGGGGGGGGGGEGGGGGGGG8=FGGGGGGGGGGEEGGGGGDEGFGGGGGGEEGGFGGGGGGCFGFFFBDGGFG5DDF8=D=9+1?EFFFDE9*4=FAEFFFE>BFF5FFC<>AF,;*7,*;CGGFFGE5(5(:@FE4@:4*-2>3CEDF;<D6CBGCC;)6><?GFFB)44)).,
@M00200:205:000000000-AKKM3:1:1101:24340:8375 2:N:0:1
TACCCGGGTATCTAATCCTGTTTGCTACCCACGCTTTCGCACCTCAGTGTCAGTGTCAGTCCAGAAGGCCGCCTTCGCCACTGGTATTCCTCCCGATCTCTACGCATTTCACCGCTACACCGGGGATTCTACCTTCCTCTCCTGCACTCTAGCTTGACAGTTCCGGATGCCGTTCCCAGGTTGAGCCCGGGGCTTTCACAACCGGCTTATCAAGCCACCTACGCGCGCTTTACACCCAGTAGCGTCT
+
BCCCCFGGCEFFGFFFGGGDGGGGGGGFFGGGGGEDGGGGG:FCFGFGGGGGGGFGGGGGGGFFFGGGGGGGGGGGCEGEGGGGEFFGFGGFGEEEFD8FGCFFEEC@EGGGA@EFGGGGGGGGGGG?FFG;F8=@ABFFFFAFGFGEFFGFDGCFFEFFEFDD=AGE>@FFE9AFFA7:>DFGF64@B7>BBDC<08CCEDF@>1:184>CE@9CDFF@8=@).*71792>2-)4:684<221(((
@M00200:205:000000000-AKKM3:1:1101:19438:8375 2:N:0:1
TACCCGGGTATCTAATCCTGTTTGCTCCCCACGCTGTCGCGCCTCAGCGTCAGCCACAGCCCAGCGGGCCGCCTTCGCCACCGGTGTTCTTCCGGATCTCTACGCATTCCACCGCTACACCCGGAATTCCACCCGCCTCTACTGTGCTCCAGCGCGGGAGTCGCCACGGCCGATCCGGGGTTGAGCCCCGGACTTTCACCGCCGCCTTCCCGCGCCGCCTCCGCGCCCTTTATGCCCAATAGAGTCT
+
CCCCCGGGGGGGGGGGGGGGGGGGGGGGGGGGGGGGGGGGEGGGGGGGGGGGGGGGGGGGGGGGGGDGGGGGGGGGGGGGGGGGGGGGGGGGGGDGGGGGGGGGGDGGGGGGGGGFGGGGGGGG:EGGGGGGGGGGGFGFFGGFGFGFGFG5FGGEEG<AC;9D?)98BGF>>>FFF>D@EGC::CGFFGG5>EGDF4F<?BF097,:?FF?B(:C9DE:(((8;GFG)*44>BBFG:(3:2:463)
@M00200:205:000000000-AKKM3:1:1101:21436:8382 2:N:0:1
TACAAGGGTATCTAATCCCGTTTGCTCCCCACGCTTTCGCGCCTCAGCGTCAGGAGATGCCCAGAGACCCGCCTTCGCCACCGGTGTTCCTCCCGATCTCTACACATTTCACCGCTACACCGGGAATTCCAGTCTCCTCTGCATCCCTCAAGAACGGCAGTTTCGGCCGACCCCCCACAGTTGAGCCGTGGGATTTCACGACCGACTTGCCATCCCGCCTACGCGCCCTTTACACCCAGTCGAGTCTAGAC
+
CCCCCGGGGGGGGGGGGGGGGGGGGGGGGGGGGGGGGGGGCGGGGGGGGGGGGGGGGGGGGGGGGGGGGGGGGGGGGGGGGGGGFGGGGGGGGGGFGGGGGGGGGGGGFGGGGGGFGGGGGG>@GCFGGGGFDFGGGFGFFGGFGFGEGFGGEGF@BGGDGGCFFEGGEGEFF>FEDEG)?CD7AFGFFDG:F+27CEGFF>BF(29:BFF)),:C:D@1<?BD9577)28>>)3(:44.,(81<:>:9A4
@M00200:205:000000000-AKKM3:1:1101:5245:8383 2:N:0:1
TACTAGGGTATCTAATCCTGTTTGCTCCCCACGCTTTCGCACCTCAGCGTCAGTATCGAGCCAGTGAGCCGCCTTCGCCACTGGTGTTCTTGCGAATATCTACGAATTTCACCTCTACACTCGCAGTTCCACTCACCTCTCTCGAACTCAAGCTTTCCAGTATCAAAGGCAGTTCTGGAGTTGAGCTCCAGGATTTCACCCCTGACTTAGAAAGCCGCCTACGTGCGCTTTAAACCCAATAGAGTCT
+
CCCCCGGGGGGGGGGGGDFGGGFGGDGGGGGGGGGGGGGGGGGGGGGGGGGGGGGGGGGGGGGGGGGGGGGGGGGGGGGGGGGGDEGGGGFGGGGGGFDFGGGGF8EG8EFGFGGFCGGGGGGGGGCGGGGGGGGGGFGBFGGFGFGFGFGGGGFFFCGFFGEFCFGGFGFFFFFFFFFFGGGGFDCFACEFFGGGFFFBCBFFBFEC@E;E;BF,7C55A=9A3;;DDD2*9*)(;:D8EC3<5<C
@M00200:205:000000000-AKKM3:1:1101:2775:8403 2:N:0:1
TACAGGGGTATCTAATCCTGTTCGCTCCCCACGCTTTCGCTCCTCAGCGTCAGTTACTGCCCAGAGACCCGCCTTCGCCACCGGTGTTCCTCCTGATATCTGCGCATTCCACCGCTACACCAGGAATTCCAGTCTCCCCTGCAGTACTCAAGTCTGCCCGTATCGCCCGCACGCCCACAGTTAAGCTGTGAGTTTTCACGAACAACGCGACAAACCACCTACGAGCTCTTTAACACCAATAGAGTCTAAAC
+
CCCCCGGGGGGGGGGGGGGGGGGGGGGGGGGGGGGGGGGGGGGGGGGGGGGGGEFGGGGGGGGGGGGGGGGGGGGGGGGGGDGGGGGGGGGGGGGGGGGGGGGGGGGGFFEGGGG>DGGGGFGCBEEFGFGGF9DFFFGDF,ADDFGFGF8=DFGF+BF588DFFFGGBDEAEAFFFF59>;FGFGGFFFGCFCFF:EFB@@BB=B2(:9BB06C*2CBFEF;F<E572::B9).8E:<::)<).866).(
@M00200:205:000000000-AKKM3:1:1101:12364:8425 2:N:0:1
TACAAGGGTATCTAATCCCGTTTGCTCCCCTGGCTTTCGCGCATCAGCGTCAATGCCGGTCCAGGATGCCGCCTTCGCCACCGGTGTTCCTCCAGATATCTACGCATTTCACCGCTACACCTGGAATTCCGCATCCCTCTCCCGGATTCAAGCCAACCAGTATCGGACGCAGTTCCCGGGTTGAGCCCGGGGATTTCACGTCCGACTTCGAAGGCCGCCTACGCGCCCTTTAAACCCAATAGCGTCTACA
+
CCCCCGGGGGGGGGGGGGGGGG@FGGGGGGGFGGGGGGGGGDGGGGGGGGGGGGGGGGGGGGGFGGGGGGGGGGGGGGGGG@FGGGGGGGGGGGGGGGGGGGGGGDGGGGFGGGD>CCFFDFGGGGGGGDGGGCDFGFGFFGGAE5CDGFGFGGGFFGGFFCEGAFGGEEFB?EFFFFGEGDDF6CE;DGG>>:F=67C=@1790:;@)(3(465;69B?<?1)4:>C30).4)).244102)4<B0,-)
@M00200:205:000000000-AKKM3:1:1101:10427:8428 2:N:0:1
TACAAGGGTATCTAATCCTGTTTGCTCCCCACGCTGTCGCGCCTCAGTGTCAGAAACTGCCCAGCAGACCGCCTTCGCCACCGGTCTTCCTCCGGATCTCTACGCATTCCACCGCTACACCCGGAATTCCGTCTGCCTCTACAGTCCTCGAGTTTGACAGTCGGCACGGCAGACCCGGAGTTGAGCTCCGGGCTTTCACCACACCCTTATCAAACCACCTACGCGCCCTTTACACCCAATAGAGTCT
+
CCCCCGGGGGGGGGGGGGGGGGGGGGGGGGGGEGGGGGGGDCFGGGGGGGGGGGGDGGGGGGGFGGGGGGGGGGGGGGGGGGGGGFGGGGGGGGFGGGGGGGGGGGGGGGGGGGGEGGGGGGGGGGGGGGGGGGGGGBGFFGFBC?DEGEGC3@=DFFFFGG5>5:@E?EFBFCFFFEGFGGG76C@F6C=>>EC4+/+;==DFDB1;EEEFCEGF@G:;33604EFGGD::4)-.2411?<AD-.4
@M00200:205:000000000-AKKM3:1:1101:5914:8432 2:N:0:1
TACGCGGGTATCTAATCCTGTTTGATCCCCACACTTTCGTGCCTCAGCGTCAGTTAAAGCTTAGTTAGCTGTCTACACTATCGGTGTTCTTGACGATATCTAAGCATTTCACCGCTACACCGTCAATTCCGCCAACCTCAACTTTACTCAAGTCCTTCAGTATCAATGCCACCCTCCCGGTTAAGCCGGGATATTTCAGCACTGACTTAAAAGACCGCCTACGCACCCTTTAAGCCCAGTAGAGTTTAGA
+
CCCCCGGGGGGGGGGGGG<FFGFGGGGGGGC@CGGGGGGFE7FGGGGGGGGGG<CFGGFEFFGGGGGGGGGGGGEFFGGFEAFGGGGGGGGGG@?FEGGGGGGGGGGGGGFFGGGEGGFF@6ECGGDGGG?E+1=@CFED5D8D;CF*B7@D;@+=DBFFGFEGFFG89,;65>9F3*@DGE9CFGGEBGGFFGGGAEF*/<)5@<B<6*:E65C=9CD=@D2=<E>DGG8C?<<@>==(.7<EF)937;
@M00200:205:000000000-AKKM3:1:1101:3930:8435 2:N:0:1
TACTCGGGTATCTAATCCCGTTCGCTCCCCACGCCTTCGCGCCTCAGCGTCAGGGACGGCCCAGCTGGCCGCCTTCGCCACGGGTGTTCCGCCTGATCTCTACGCATTTCACCACTACACCAGGCATTCCACCAGCCCCTACCGCCCTCAAGCGGTGCGGTCCCCGACGACCCTCCCCGGTTGAGCCGGGGGCTTTCACGCCGGGCCAGCACCGCCGCCTGCGCGCGCTTTATGCCCAATAGAGTCT
+
CCCCCGGGGGGGGGGGGGGGGGGGGGGGGGGGGGGGGGGGDGGGGGGGGGGGGGGGGGDGGGGGGGGGGGGGGGGGGGGGGGGGGGGGGGGGGGGCDGGGDFGGGGGGGGGGFGG?GGGGGGGGGEGGGGGGGGGG@DGDFGGFGFGFGFGGGGC?BGG>CDBFBF9EDCE@>8A>DFGBGE7D)9*85DEBEGGGF4<:BFF>976<BF?BBFGE>G>1<B2)(209/9644:ABF?(2:4.)-<4
@M00200:205:000000000-AKKM3:1:1101:17929:8436 2:N:0:1
TACCGGGGTATCTAATCCCGTTCGCTCCCCTGGCTTTCGCGCCTCAGCGTCAGAAGAGGTCCAGCCCGCCGCTTTCGCCACCGGCGTTCCTCCCGATATCTACGCATTTCACTGCTACACCGGGAATTCCACACCCCTCTACCGCACTCTAGTAAGCCAGTTTCCAATGCAGTTCCCAGGTTGAGCCCAGGGCTTTCACATCAGACTTAACAAACCACCTACGCACGCTTTAAGCCCAGTAGAGTCT
+
CCCCCGGGGGGGGGGGGGGGGGGGGGGGGGGGGGGGGGGGDGGGGGGGGGGGGGGGFGGGGGDGGGGGGGGGGGGGGGGGGGGGGGGGGGGGGGGEEGGGGGGGGGGGGGGGGGGFDFGGDCEGGGGGGGGGGGGGGFGFFGGFGFGFGFGGBGCFAFGFECEGFFGCFGFFFFFFFF*)@<FFFF0?FG5A:F5CFEGFFFFFF@@?CEEFFFGGFGD3@BBDFGBD7<?B<<<8>0(.)644426
@M00200:205:000000000-AKKM3:1:1101:18263:8436 2:N:0:1
TACTAGGGTATCTAATCCCGTTTGCTCCCCTAGCTTTCGCGCCTCAGCGTCAGTACGCGTCCAGAGAGCCGCCTTCGCCACCGGTGTTCCTCCCTATATCTACGCATTTCACCGCTACACTGGGAATTCCGCTCTCCTCTCCGCGACTCAAGCCGGACAGTTTCCGAAGCGGGTCCCCGGTTGAGCCGGGGGATTTCACAACGGACTTATCCGGCCGCCTACGCGCTCTTTAACCCCCGTAGCGTCT
+
CCCCCGGGGGGGGGGGGGGGGGGGGGGGGGGGGGGGGGGGEGGGGGGGGGGGGGGGGGGGGGGGGGF7FGGGGGGGGGGGFGGGGGGGGGGGGGGGG<FGGGGGGGGGGGGGGGGFGGGGGFGCBFGGFGGGGGFGGFGFFCEEEBDFG5E=FGGFFGGFGGFGFFGGDGE=BFEFFAD>FG5D;FGBDGED5=6>BFG>2<B>?BBFF<<B?>GG>DB-(4?FBD)>*:<4<--3A(339?((4?<
@M00200:205:000000000-AKKM3:1:1101:2820:8439 2:N:0:1
TACTCGGGTATCTAATCCCGTTCGCTCCCCTGGCTTTCGTGTCTCAGCGTCAGCACACTCCCAGCTACCTGTTTTCACCATTGGCGTTCCAAATGATATCTACGCATTTCACCGCTCCACCATTTGTTCCGGTAGCCCCTAAGTCGCTCAAGACAAGCAGTATACCAAGCAGTTCCACGGTTGAGCCGTGGGATTTCACAAGGTACTTACAAGTCCGCATACACACGCTTTCAACCCAGTAGAGTCTAGAC
+
CCCCCGGGGC8EFAFEEFGD@CF@:CG@FGEGFEG,EFEFFFCEF@CC@FGGGGFGGC8FFGGFGGFGG9F<?A,B?@EDAFCFDEFGGE=99CFFGGGCGGGFGC?7@EBAE=EED@,:9DFGGGFFGGEEDGGGFDC5*@,=,300DA8DFFFF?DGB9+0?CDF?DC6)+0+?9?=*859?FFCDBDGD6?6?+;,;CB5@*/**/6AEB;DAAC*2257F=C?G/:-563)6;3(.)1))7=3<59)
@M00200:205:000000000-AKKM3:1:1101:27275:8454 2:N:0:1
TACTCGGGTATCTAATCCCGTTTGCTCCCCTGGCTTTCGCGCCTCAGCGTCAGTGTCAGCCCAGCAACCCGTCTTCACCTCAGGTGTTCCTCTTGATATCTACGCATTTCACCGCTACACCAAGAATTCCGATTGCCCCTTCTGCACTCTAGCAAAGTAGTATCATCTGACCGTTCCGAGTTAAGCCCGGAGCTTTCACAGCTGACTTAAATTGCCGCCTAAGCGCCCTTTAACCCCACTAGAATCTACA
+
CCCCCGGGFFGGGGGGGCGEGFGGGGGGGGGGGGGGFGGGGGGGGGGGGGGGGFFFGGGGGGGGFGGGGGGGGCFDFFGFGGFCFFGFCEGFGCDGAF;FFGGGGGGGGGGGGGGDGGGFDGFGGGGGGFGGGGGCADCDFGGFFFGFF5;FGGG59EF+7=9DED9=7E?EF5>DFAGAFGG+8<959=6>*44?CC,;0)0865.AA*6>CEGF9*)-()()(*2:3*))9)//48((()))/41)./
@M00200:205:000000000-AKKM3:1:1101:13899:8455 2:N:0:1
TACTAGGGTATCTAATCCTGTTTGATCCCCACGCTTTCGTGCCTCAGCGTCAGTATTTGCTTAGTAAGCTGCCTTCGCAATCGGTGTTCTGTATCATATCTATGCATTTCACCGCTACATGATACATTCCGCCTACCTCAACAAAACTCAAGACTGGCAGTTTCAAAGGCAATTCGATAGTTGAGCTACCGGCTTTCACCCCTGACTTATCAGTCCGCCTACGCACCCTTTACACCCAGTAGAGTCT
+
CCCCCGGGGGGGGGGGGGGGGGGGGGGGGGGGGGGGGGGGGGGGGGGGGGGGGGGGGGGGGGGGGGGGGGGGGGGGGGGGGGGGGGGGGGGGGGGGGFDFGGGGFGGGGGGGGGGFGGGGGGGGGGDGGGGGGGGGFFGDFGGFGFGFGBFFFFGFFGGFFGFFFEFGFGFFFFFFFFGEGC8=FFGFFGGE5EGGFCGEF>D=@@EF<EEFEFGGAGFFD@25=C>DGD>*>A>:C(-3@4CC?34
@M00200:205:000000000-AKKM3:1:1101:25781:8470 2:N:0:1
TACTAGGGTATCTAATCCTGTTTGCTCCCCACGCTGTCGCGCCTCAGTGTCGGCTATTGGGAGATTGCTCTCCCACCGCCCAGCAGACCGCCTTCGCCACTGGTGTTCTTCCGGATCTCTACGCATTCCACCGCTACACCCGGAATTCCATCTGCCTCTACAGTGCCCAAGCCTCACAGTCGCCGCGGCCGACCTTGGGTTGAGCCCCAAGCTTTCACCGCGGCCTTATGGTGGCCCCCTACGCGCCCTTT
+
[truncated: 51,261,834 more chars]
