# Supplementary material for: Responses of rhizosphere soil bacteria to 2-year tillage rotation treatments during fallow period in semiarid southeastern Loess Plateau
Source: PeerJ. 2020 May 5;8:e8853. doi: 10.7717/peerj.8853 (PMC7207221; doi:10.7717/peerj.8853)
Supplement: Supplemental Information 24 [file peerj-08-8853-s024.gz › G2L2.R1.fastq]

@M00200:205:000000000-AKKM3:1:2108:20420:22474 1:N:0:1
ATTGGGCTTAAAGGGCGCGTAGGCGGTTTTATCAGTCAGGCGTGAAAGCCCTGGGCTCAACCTGGGATGTGCGCTTGATACTGCAAGGCTTGAGTGCAGGAGAGGATGGTGGAATTCCCAGTGTAGAGGTGAAATTCGTAGACATTGGGAAGAACACCGGTGGCGAAGGCGGCCATCTGGACTGCAACTGACGCTGAGGCGCGAAAGCGTGGGGAGCAAACAGGATTAGATACCCGTGTA
+
GGGGCGGDGFF9F<EGGGGFGGG9FB8FBF-CFCFCFFFGGGB@FGGGFGCFCCF@FGGGGGGGCC@FFG?FGDE7DFGGDFAFEFG<D@GGD<FEFGDFECGGGEFFGG<@DFFGFFFFE,5<?<E,:5BDE?AGGGGGF>,:C?D8BD>CFEF8=F:F<FEG7F**@C**>:>>CBFFGGD7CFGGF??BFGCE8CEFGGGEC*:FGG>EGCECE*2ACFCC5<+06*2<FCC:959*
@M00200:207:000000000-ALC1F:1:1101:17898:8018 1:N:0:5
ATTGGGTGTAAAGGGTGCGTAGGCGGCGCAGTAAGTCAGGAGTGAAAGTTTGCGGCTCAACCGTAAAATTGCTTTTGATACTGCTGTGCTAGAATTAGGATGAGGTCAGCGGAATGTGGCATGTAGCGGTGAAATGCATAGATATGCCATAGAACACCAATTGCGAAGGCAGCTGGCTAGACCTATATTGACGCTGAGGCACGACAGCGTGGGGAGCGAACAGGATTAGATACCCTAGTA
+
EGGGGGGGCGD,EFFFFEGG@@FDFGGGGCEEGFFGGFGF,BE<@CACCEGGGEGGGGGGFGGGFCGEGGGGGFEFFEGGGGGGGGFFFGGGGFF<?AFGFA=FFGGCGGG7=CGGGFF+F<<E@FDCGGCDFAF<EGFFGGGGGGGGGGGGG;FGGGG:@FGG>>8@EGFBEGGGGGGFEFFFGFGGG@CFEEDEGGGGCCDD*));7EGGGG35>D3CC>F:F?FFFFFFGG?F?FFF
@M00200:207:000000000-ALC1F:1:1101:11300:12569 1:N:0:5
ACTGGGTATAAAGGGTGCGTAGGCGGGTCTTTAAGTCAGGGGTGAAATCCTGGAGCTCAACTCCAGAACTGCCTTTGATACTGAGGATCTTGAGTTCGGGAGAGGTGAGTGGAACTGCGAGTGTAGAGGTGAAATTCGTAGATATTCGCAAGAACACCAGTGGCGAAGGCGGCTCACTGGCCCGATACTGACACTGAGGCACGAAAGCGTGGGGAGCAAACAGGATTAGATACCCTGGTA
+
FGGGGGGGGGGGGGGGGGGGGGGGGGGGGGGGGGGGGGGGGGGGGGGGGGGGGGGGGGGFGGGGGGGGGGGGGGGGGGGGGGGGGGGGGGGGGGGGGGGGGGGGGGGGGGGGGGGGGGGGGGGGGGGGGGGGGGGGGGGGGGGGGGGGGGGGGGGGGGGGGGGGGGGGGGGGGGDFGGGGGDFGEGGGFFGGGGGGGGGGGGGGGDGGGDGDDGGGFGGGGFGF4?FFF==FGGFFFFFF
@M00200:207:000000000-ALC1F:1:1101:19871:12633 1:N:0:5
ATTGGGTTTAAAGGGTGCGTAGGCGGCGCGGTAAGTCGGGTGTGAAATTTCGAGGCTTAACTTCGAAACTGCATTCGATACTGCCGTGCTTGAGGACTGGAGAGGAGACTGGAATTTACGGTGTAGCGGTGAAATGCGTAGATATCGAGAGGAACACCAGTGGCGAAGGCGAGTCCCTGGACAACACCTGACACTGAGGCACGAAAGCTAGGGGAGCAAACAGGATTAGATACCCGAGTA
+
GGGGGGGGGGGGGGGGGGGGGGGGGGGGGGGGGGGGGGGGGGGGGGGGGGGGGGGGGGGGGGGGGGGGGGGGGGGGGGGGGGGGGGGGGGGGGGGGGGGGGGGGGGGGGGGGGGGGGGGGGGGGGGGGGGGGGGGGGGGGGGGGGGGGGGGGGGGGGGGGGGGGGGGGGGGGGGGGGGGGGGGGGGGGGGGGGGGGGGGGGGDGGGGFGGGGGGGGFGGGGFGFFFFF@?4FGGFFFFFF
@M00200:207:000000000-ALC1F:1:1101:19540:17132 1:N:0:5
ATTGGGTATAAAGGGCTCGTAGGCGGCCGACTCAGTCAGACGTGAAATCCCTCGGCTTAACCGAGGAACTGCGTCTGATACTAGTTGGCTTGAATCCGGGAGAGGGATGTGGAATTCCAGGTGTAGCGGTGAAATGCGTAGATATCTGGAGGAACACCGGTGGCGAAGGCGGCATCCTGGACCGGTATTGACGCTGAGGAGCGAAAGCCAGGGGAGCAAACGGGATTAGATACCCTAGTA
+
GGGGGGGGGGGGGGGGGGGGGGGGGGGGGGGGGGGGGGGGGGGGGGGGGGGGGGGGGGGGGGGGGGGGGGGGGGGGGGGGGGGGGGGGGGGGGGGGGGGGEGGGGGGGGGGGGGGGGGGGGGGGGGGGGGGGGGGGGGGGGGGGGGGGGGGGGGGGGGGGGGGGGGGGGGGGGGGGGGGGGGGGGGGGGGGGGGGGGGGGGGGGGGGGGGGGGGGGFGGGGFGFFFFFFFFFGGF?@FFF
@M00200:207:000000000-ALC1F:1:1101:2739:17594 1:N:0:5
ACTGGGTTTAAAGGGTGCGTAGGCGGTTTCCTAAGTCAGTTGTGAAATACGGCAGCTTAACTGTCGAGGTGCAATTGATACTGGGAAACTTGAGTACTGATGAGGTATGCGGAATGGACGGTGTAGCGGTGAAATGCTTAGATATCGTCCAGAACACCGATAGCGAAGGCAGCATACTAAGGAGTAACTGACGCTGAGGCACGAAAGTGTGGGGATCAAACAGGATTAGATACCCCTGTA
+
GGGGGGGGGGGGGGGGGGGGGGGGGGGGGGGGGGGGGGGGGGGGGGGGGGGGGGGGGGGGGGGGGGGGGGGFGGGGGGGGGGGGGGGGGGGGGGGGGGGGGGGGGGGGGGGGGGGGGGGGG@FGGGGGGGGGGGGGGGGGGGGGFGGGGGGGGGGGGGGGGEGGDGGGGGGGGGGGGGGFGGGGGGGGGGGGDGGGGGFGGGGGGGGGGGGGGDGGFGGGGFGFAAFFFFFFGGFF>FFF
@M00200:207:000000000-ALC1F:1:1101:23668:19010 1:N:0:5
ACTGGGTTTAAAGGGCGTGTAGGCGGCTGAATAAGTGGGATGTTAAATCCCCCGGCTCAACCGGGGACCTGCATCTCATACTGTTCAGCTCGAGCACATCAGAGGAGACTGGAATTCCCGGTGTAGCGGTGAAATGCGTAGATATCGGGAGGAACACCAGTGGCGAAGGCGAGTCTCTGGGATGATGCTGACGCTGAGGCGCGAAAGCCAGGGGAGCAAACGGGATTAGATACCCCCGTA
+
GGGGGGGGGGGGGGDGGGGGGGGGGGGGGGGGGGGGGGGGGGGGGGGGGGGGGGGGGGGGGGGGGGGGGGGGGGGGGGGGGGFGGGGGGGGDFEGGGGGGGGGG7EFBFGGGGGGGGGGGEGGGGGGGGGGGFGGGGEGGEGGFGGGEGGGGGGGGGGGGGEGGGCGDGGGGGGGGGGGGGFGGGGGGGGGGGGGGDGGG5DDC7D<FFGGCEDGGFG56C>CFFDF*7/=4FGFFF@E@
@M00200:207:000000000-ALC1F:1:1101:12754:21584 1:N:0:5
ATTGGGCATAAAGGGCGCGTAGGCGGTTCGGCAAGTCTCTAGTGAAATCTCAGGGCTCAACTCTGAGTCTGCTGGGGAAACTGCCGGGCTTGAGTGTGGGAGAGGAGAGTGGAATTCCCGGTGTAGCGGTGAAATGCGTAGATATCGGGAGGAACACCAGTGGCGAAGGCGGCTACCTGGCCCATTCTTGACGCTGAGGCGCGAAAGCTAGGGGAGCAAACGGGATTAGATACCATCGTAAGA
+
FGGGGGGG?FGGGGGGGGGGGGGGGGGGGGGGEGGGGFGGEFFFGGGGFGGGGGGGGGGGCGGGGGGFFGGDFFGGGGGGGFGFF>EGG@ACFFEFFGGGFGGGGGGFGFFGGGFFGGFFGFF>?FFEFCFFGGGGGGEGGGGFFGFFGGGGEDDC>C:DEFGEGEEEECEEGC:??9BC:==85CFGGGG?E77>=FC:CDDGEDD<C??CCDGDD5CCC@DBE))/971=*9*947057F<
@M00200:207:000000000-ALC1F:1:1102:17863:2600 1:N:0:5
ACTGGGCATAAAGAGTGCGTAGGCGGTTTTCTAAGTTTGGTGTGAAATCTCCCGGCTTAACTGGGAGGGTGCGCCGAAAACTGGAAGGCTTGAGTATGGGAGAGGTAAGCGGAATTCCTGGTGTAGCGGTGAAATGCGTAGATATCAGGAGGAACACCTGCGGTGTAGACGGCTTACTGGACCATAACTGACGCTGAGGCACGAAAGCGTGGGTAGCAAACAGGATTAGATACCCTGGTA
+
GGGGGGGGGGGGGGGGGGGGGGGGGGGGGGGGGGGGGGGGGGGGGGGGGGGGGGGGGDGGGGGGGGGGGGGGGGEGGGGGGGGGGFGGGGGGGGGGGGGGGGGGGGGGGGGGGGGGGGGGGGGGGGGGGGGGGGGGGGGGGGGGGGGGGGGGGGGGGGGGFGGGGGGGGGGGGGGGGGGGGGGGGGGGGGGGGGGGGGGGGGGGGGGGGGGGGGGGGGFGGGGGFGGFGFFGGGGFFFFG
@M00200:207:000000000-ALC1F:1:1102:25441:3150 1:N:0:5
ATGGGTGTAAAGGGCGCGTAGGCGGTCTAGCCAGTCCGGGGTGAAAGCCTCCAGCTCAACTGGAGAAGTGCCTTGGATACTGCTGGACTCGAGCGAGGTAGGGGTGATGGGAACTTCCGGTGGAGCGGTGAAATGCGTTGATATCGGAAGGAACGCCGGTGGCGAAAGCGCATCACTGGACCTCTCCTGACGCTGAGGCGCGAAAGCCAGGGGAGCAAACGGGATTAGATACCCCCGTA
+
AEDCE-8@9@EDFGGG7CEBF7FGG@CFFGGGGCFF,:B:@BFF@EGFEFFCFGG@FGGGGGGFFCEGEEGGFGGGGGGGEGCCDFCFFGDGEGGFGGCF99FC?@F9EDF8FFDFGGGFGEEGGGG:F:=>>FGGG><F>FCFGGGGEGGGGFGGGGCFCBGGG78FCCDGGGFGGGGFFCFF+5<EFGGGGGGEGGFEGGCCGE*0;FC*8=DGF?CFGDED@0*9CFFGCF3>DC>
@M00200:207:000000000-ALC1F:1:1102:20427:10432 1:N:0:5
ATTGGGCATAAAGGGCTCGTAGGCGGTTAGTCACGCCGGGAGTGAAAACTCAGGGCTCAACCCTGAGCGTGCTTCCGATACGGGCTGACTAGAGGTATGCAGGGGAGAACGGAATTCCTGGTGTAGCGGTGGAATGCGCAGATATCAGGAGGAACACCGGTGGCGAAGGCGGTTCTCTGGGCATGACCTGACGCTGAGGAGCGAAAGCATGGGGAGCGAACAGGATTAGATACCCCTGTA
+
GGGGGGGGGGGGGGGGGGGGGGGGGGGGGGGGGGGGGGGGGGGGGGGGGGGGGGGGGGGGGGGGGGGGGGGGGGGGGGGGGGGGGGGGGGGFGGGGGGGGGGGGGGGGGGGGGGGGGGGGGGGGGGGGGGGGGGGGGGGGGGGGGGGGGGGGGGGGGGGGGGGGGFGGGGGGGGGGGGGGGGGGGGGGGGFGGGGGGGGGGGGGGGGGGGGGGGGGGGEGGGGGFGGFFFFGGGGFFGFG
@M00200:207:000000000-ALC1F:1:1102:16027:13902 1:N:0:5
ATTGGGTTTAAAGAGCGTGTAGGCGGCCAGACAGGTCCGTTGTGAAAACTGGAGGCTTAACCTCCAGACGTCGATGGAAACCGTCTGGCTAGAGTCCGGAAGAGGAGAGTGGAATTCCTGGTGTAGCGGTGAAATGCGCAGATATCAGGAAGAACACCCGTGGCTAAGGCGGCTCTCTAGTACGGTACTGACGCTGAGACGCGAAAGCGTGGGGAGCGAACAGGATTAGATACCCCAGTA
+
GGGGGGGGGGGGGGGGGGGGGGGGGGGGGGGGGGGGGGGGGGGGGGGGGGGGGGGGGGGGGGGGGGGGGGGGGGGGGGGGGGGGGGGGGGGGGGGGGGGEEGFGGGGGGGGGGGGGGGGGGGGGGGGGGGGGGFGGGGGGGGGGGGGGFGGGGGGGGGGGGGGGGFGGCGDGGGGGGGGGGGGEGGGGGFGGGGGG5FFGGGGGGGGGGGGGGGGGGGGGGDECFGCFGFFGGGGFEDFG
@M00200:207:000000000-ALC1F:1:1103:4350:12393 1:N:0:5
ATTGGGTGTAAAGCGCGTGTAGGCGGTCCGGTAAGTCCGCTGTGAAAGTCGGGGGCTCAACCCTCGGATGCCGGTGGATACTGTCGGGCTTGAGTACGGAAGAGGCGAGTGGAATTCCCGGTGTAGCGGTGAAATGCGTAGAGATCGGGAGGAATACCAGTGGCGAAGGCGGCTTTCTGGACTGACACTGACGCTGAGGCGCGAAAGCCAGGGGAGCAAACGGGATTAGATACCCGCGTA
+
GFGGGGGGGGGGGGGGGFGCGGGGGGGEGGGGGGGGGFGGGGGGGGGGGGGGGGGGGCGGGGGGGGGEBFGGGGGGGGGGGGGGGGGGGGGGGGGGGGGEGGGGGGGGGGGGGGGGGGEGDGGEGGGGEGGGGGGFGGFGGGGFGGGGGGGGDGGGGGGGGGGGGGGGGGGGC>EFFGGGGGGGGGGGGGGGEGGGDGGGEEGGGGGGGFGGGGGCDGGCFDGGDGGFGFFGGGGGGGGG
@M00200:207:000000000-ALC1F:1:1103:24534:14926 1:N:0:5
ATTGGGTATAAAGCGTGCGCAGGCGGTTCGTTGTGTCGGTGGTGAAAGCCCCGGGCTTAACCTGGGAATGGCCATGGAAACTGGCGAACTGGAGTGTGGCAGAGGGGGGTGGAATTCCGCGTGTAGCAGTGAAATGCGTAGAGATGCGGAGGAACACCGATGGCGAAGGCAGCCCCCTGGGCTAGCACTGACGCTCAGGCACGAAAGCGTGGGGAGCAAACAGGATTAGATACCCGAGTA
+
GGGGGGGGGGGGGGGGGGGGGGGGGGGGGGGGGGGGGGGGGGGGGGGGGGGGGGGGGGGGGGGGGGGGGGGGGGFGGGGGGGGGGGGGGGGGGGGGGGGGGGGGGGGGGGGGGGGGGGGGGGGGGGGGGGGGGGGGGGGGGGGGGGGGGGGGGGGGGGGGGGGGGGGGGGGGGGGGGGGGGGGGGGGGGGGGGGGGGGGGGGGGGGGGGEGGGGGGGGFCEGGGGDFFGFGGGGGGCDGG
@M00200:207:000000000-ALC1F:1:1103:13824:17699 1:N:0:5
ATTGGGTTTAAAGGGTGCGTAGGTGGATTGGTAAGTCCGTGGTGAAATCCCCGAGCTTAACTTGGGAACTGCCATGGATACTATTAATCTTGAATGTCGTGGAGATGAGCGGAATATGTCATGTAGCGGTGAAATGCTTAGATATGACATAGAACACCAATTGCGAAGGCAGCTCGTTACGCGAATATTGACACTGATGCACGAAAGCGTGGGGATCAAACAGGATTAGATACCCTCGTA
+
GGGGGGGGGGGGGGGGGGGGGGGGGGGGGGGGGGGGGGGGGGGGGGGGGGGGGGGGGGGGGGGGGGGGGGGGGGGGGGGGGGGGGGGGGGGGGGGGGGGGGGGGGGGGGGGGGGGGGGGGGGGGGGGGGGGGGGGGGGGGGGGGGGGGGGGGGGGGGGGGGGGGGGGGGGGGGGGGGGGGGGGGGGGGGGGGGGGGGGGGGGGGGGGGGGGGGDDEGGGGGGGGGGGFGFGGGGGGGGGG
@M00200:207:000000000-ALC1F:1:1103:28195:18893 1:N:0:5
ATTGGGTTTAAAGCGTGCGTAGGCGGTTCGCTAAGTCGGTTGTGAAATCCCTGGGCTTAACCTGGGAACTGCAGTCGATACTGGCGGACTAGAATGCGGTAGAGGGTGGCGGAACTCCGGGTGTAGCGGTGAAATGCGTAGATATCCGGAAGAACACCGATGGCGAAGGCAACCACCTGGGCCTGCACTGACGCTGAGGTACGAAAGCGTGGGGAGCAAACGGGATTAGATACCCTAGTA
+
GGGGGG@FGGGGGGGGGGGGGGGGEGGGGGCGGGGGGGGEGGGGGGGGGGGGGGGGGGGGGFGGGGGG@FGGGGGGGGEGGGGGDCGGGGGGGFGGAFGGGGGFGGGGG8@GFE:FGGGGGGGGGGGGEGGGGFGGGGGGGGGGGG9FGC@FCFCFGGG:FCFGGGGGGGGGGGGGEGGGGG8BFDG+<CFGGGGGGGGGGGCGFGGGG8>EECDGDFG6FCEG3DGFGFGFG?CC<FGG
@M00200:207:000000000-ALC1F:1:1103:3535:19850 1:N:0:5
ACTGGGCGTAAAGGGCGCGTAGGCGGCCTTCTAAGTCGAACGTGAAATCCCCGGGCTCAACCCGGGAACTGCGTCCGATACTGGAGGGCTTGAATCCGGGAGAGGGATGTGGAATTCCAGGTGTAGCGGTGAAATGCGTAGATATCTGGAGGAACACCGGTGGCGAAGGCGACATCCTGGACCGGTATTGACGCTGAGGCGCGAAAGTCAGGGGAGCAAACGGGATTAGATACCCCAGTA
+
GGGGGGGGGGGGGGGGGGGGGGGGGGGGGGGGGGGGGGGGGGGGGGGGGGGGGGGGGGGGGGGGGGGGGGGGGEGGGGGGGGGGGGGGGGGGGGGGGGGGGGGGGGGGEGGGGGGGGGGGGDGGGGGGGGGGGGGGGGGGGGGGGGGGGGGGGGGGGGFGEGGFGGGGGGGGGGGFGGGGGGFGGEEFEGGGGGDGGGGGGGGGGGG7ECGGGGGGGGGGGGDDDG<FFFCFE7CGCGFG
@M00200:207:000000000-ALC1F:1:1103:16913:21202 1:N:0:5
ACTGGGCGTAAAGCGTGCGCAGGCGGTCCGTTGTGTCCGATGTGAAAGCCCCGGGCTTAACCTGGGAATGGCATGGGAAACTGGCGGGCTGGAGTGTGGCAGAGGGGGGTGGAATTCCGCGTGTAGCAGTGAAATGCGTAGAGATGCGGAGGAACACCGATGGCGAAGGCAGCCCCCTGGGCCAACACTGACGCTCAGGCACGAAAGCGTGGGGAGCAAACAGGATTAGATACCCCAGTA
+
GGGGGGGGGGGGGGGGGGGGGGGGGGGGGGGGGGGGGGGGGGGGGGGGGGGGGGGGGGGGGGGGGGGGGGGGGGGGGGGGGGGGGGGGGGGGGGGGGGGGGGGGGGGGGGGGGGGGGGGGGGGGGGGGGGGGGGGGGGGGGGGGGGGGGGGGGGGGGGGGGGGGGGGGGGGGGGGGGGGGGGGGGGGGGGGGGGGGGGGGGGGGGGGGGGGGGGGGGGGGGGGGGFGFFFGGGGGGGGGG
@M00200:207:000000000-ALC1F:1:1104:28803:13495 1:N:0:5
ATTGGGTGTAAAGGGCGCGTAGGCGGCTTGACAAGTCCCGGGTGAAATCCCTCGGCTCAACCGAGGAACTGCCTTGGAAACTGTCTGGCTTGAGGCCGGGAGAGGGTAGTGGAATTCCCAGTGTAGCGGTGAAATGCGTAGATACTGGGAGGAACACCGGTGGCGAAGGCGGCTACCTGGACCGGTTCTGACGCTGAGGCGCGAAAGCGTGGGTAGCAAACAGGATTAGATACCCGTGTA
+
GGGGGGGGGGGGGGGGGGGGGDGGGGGGGEGGGGGGGGGGGGGGGGGGGGGGGGGGGGGGGGGGGGGGGGGGGGGGGGGGGGGGGGGGGGGGGGGGGGGGGGGGGGGGGGGGGGGGGGGGGGGGGGGGGGDGGGGGGGGGGGGGGGGGGGGGGGGGGGGGGGGGGGGGGFGGGGGFFGGFGGGGGGGDGGFGGGGGGGGGGGDEEGGGGGGGGGGGGGGGGGGGGGGGGGGGGGGGDCGC
@M00200:207:000000000-ALC1F:1:1104:6569:17789 1:N:0:5
ACTGGGTTTAAAGGGCGCGTAGGCGGGCGCGTGAGTCGGGGGTGAAATCGTCCGGCCCAACCGGACCAGTGCCCCCGATACCACGCACCTCGAGGGAGGTAGGGGCGTGTGGAACTTCCGGTGGAGCGGTGAAATGCGTAGATATCGGAAGGAACGCCGGTGGCGAAAGCGACGCGCTGGACCTCCGCTGACGCTGAGGCGCGAAAGCCAGGGGAGCAAACGGGATTAGATACCCCCGTA
+
GGGFFGGGGGGGGGGGFGGGGGGGGG::FGGGGGGGGGGGGGCBFFGGECFGGGGGGGGGGGGGGGGGGGGGGGGGGGGGGGGGGGGGGGGGGEG:>FDBCEEGGGCFGGGGFGGGFFGGGGGGGGGG>EGFGGGGGGGC>EGGGGGGDEEGGFGDGGDGEGGGG8CEGGGGGGGGGGGGFGGGG*:GGGEG:;;ED8FEEGEEGCGGGGGFCC3=DGG?FGGG3CDG=FCFGGGFGGGG
@M00200:207:000000000-ALC1F:1:1104:9698:19298 1:N:0:5
ACTGGGTTTAAAGGGCGCGTAGGCGGTCCGACAAGTCAGGGGTGAAATCCTGCAGCTTAACTGCAGAAGTGCCTTTGATACTGTCGGTCTGGAGGGAGATAGGGGTGTGCGGAACTCACAGTGGAGCGGTGAAATGCGTTGATATTGTGAGGAACGCCGGAGGCGAAAGCGGCGCACTGGATCTCTTCTGACGCTGAGGCGCGAAAGCTAGGGGAGCAAACGGGATTAGATACCCCAGTA
+
GGGGGGGGGGGGGGGGGGGGGGGGGGGGGGGGGGGGGGGGGGGGGGGGGGGGGGGGGGGGGGGGGGGGGGGGGGGGGGGGGGGGGGGGGGGGGGGGGGGGGGGGGGGGGGGGGGGGGGGGGGGGGGGGGGGGGGGGGGGGGGGGGGGGGGGGGGGGGGGGGGGGGGGGGGGGGGGGGGGGGGGGGGGGGGGGGGGGGGGGGGGGGGGGGGGGGGGGGGGGGGGGGGGGGGGGGGGGGGGG
@M00200:207:000000000-ALC1F:1:1104:22414:23421 1:N:0:5
ACTGGGTGTAAAGGGCGCGTAGGCGGCCTGATAAGTAGGGGGTGAAATCCTGTGGCTCAACTGCAGGGCTGCCTCCTAGACTGTCGGGCTTGAGCACGGTAGAGGCAGATGGAATTCCCGGTGTAGCGGTGGAATGCGTAGAGATCGGGAAGAACATCAGTGGCGAAGGCGGTCTGCTGGGCCGTTGCTGACGCTGAGGCGCGACAGCGTGGGGAGCAAACAGGATTAGATACCCTCGTA
+
GGGGGGFFFGGGGGGGGGGGGGGGGGGGGGGGGGGGGGGGGGGGGGGGGGGGGGGGGGGGGGGGGGGGGGGGGGGGGGGGGGGGGGGGGGGGGGGGGGG<FGFFGGGGGGGGGGGGGGGGGGGGGGGGGGGGGGGGGGEGCGGFGGGGGG@FGGGGFGGGDFGGGGGGGGGGGGGGGGGGGGFGGGGEFGFFGGDGGGGGG:EGGGGDG58EEGGGGFE?;FGGGGFDGFDFE6CFGGGD
@M00200:207:000000000-ALC1F:1:1105:8947:9801 1:N:0:5
ACTGGGTTTAAAGGGTGCGTAGGTGGTGAGGTAAGTCGGATGTGAAAGCTCCGAGCTCAACTCGGAAATGGCATTGGAAACTACCTTGCTCGAGGGTTTGAGGGGGGACTGGAATACTTGGTGTAGCAGTGAAATGCGTAGATATCAAGTAGAACACCAGTGGCGAAGGCGAGTCCCTGGAAAACTCCTGACACTGAGGCACGAAAGCTAGGGGAGCAAACAGGATTAGATACCCTCGTA
+
GGEEGGFGGGGGGGGGGGGFEGGGGFFGFGGGGGGFGGGECFGGGGGGGCGFEGGGGGGGGGGGGFGGGGGGGGGGGGGGGGGGGGGGGEGGGGGGFGGGGGGGEGGGGGGGGGGGGGGGGGGGGGGFGFGGGGGGGGGGGGGGGGGGGGGGGGGGGGGFFGGEGGEGEFGGGGGGGGFGGFGGGFGGGGGGGGGFGFFGGGGEGGGGFGGGFGGGGFGGGGGGG4CFFFGGGGGC>GGG
@M00200:207:000000000-ALC1F:1:1105:20990:10649 1:N:0:5
ATTGGGTATAAAGGGCGCGCAGGCGGACACGCGCATCGGCGGTGAAAGCCCCCCGCTCAACGGGGGAGGGTCCGTCGAGATGGCGTGTCTGGAGGCAGGGAGAGGCCAGTGGAATTCCGGGTGTAGTGGTGAAATGCGTAGAGATCCGGAGGAACACCAGTGGCGAAGGCGGCTGGCTGGACCTGACCTGACGCTGAGGCGCGAAGGCGTGGGGAGCGAACGGGATTAGATACCCTAGTA
+
GGGGGGGGGGGGGGGGGGGGGGGGGGGGGGGGGGGGGGGGGGGGGGGGGGGGGGGGGGGGGGGGGGGGGGGGGGGGGGGGGGGGGGGGGGGGGGGGGGGGGGGGGGGGGGGGGGGGGGGGGGGGGGGGGGGGGGGGGGGGGGGGGGGGGGGGGGGGGGGGGGGGGGGGGGGGGGGGGGGGGGGGGGGGGGGGGGGGGGGGGGGGDEEGG=CGGG3CGGGGGGGGGDFGGFGFG?CGFGGG
@M00200:207:000000000-ALC1F:1:1105:10913:11284 1:N:0:5
ACTGGGTTTAAAGGGTGCGTAGGTGGACTGGTAAGTCCGTGGTGAAATCCCCAAGCTTAACTTGGGAACTGCCGTGGATACTATCAGTCTTGAATATCGCGTAGGTAAGCGGAATATGTCATGTAGCGGTGAAATGCTTAGATATGACATAGAACACCAATTGCGAAGGCAGCTTACTTCACGATTATTGACACTGAGGCACGAAAGCGTGGGGAGCAAACAGGATTAGATACCCTTGTA
+
GGGGGGGGGGGGGGGGGGGGGGGGGGGGGGGGGGGGGGGGGGGGGGGGGGGGGGGGGGGGGGGGGGGGGGGGGGGGGGGGGGGGGGGGGGGGGGGGGGGGGGGGGGGGGGGGGGGGGGGGGGGGGGGDGGGGGGGGGGGGGGGGGGGGGGGGGGGGGGGGGGGGGGGGGGGGGGGGGGGGGGGGGGGGGGGGGGGGGGGGGGGGGGGGGGGGGGGGGGGGGGGGGGGGGFDGGDGFFGGG
@M00200:207:000000000-ALC1F:1:1105:5289:11850 1:N:0:5
ATTGGGTTTAAAGGGCTCGTAGGCGGTTTGTCGCGTCGGGAGTGAAAACTCAGGGCTCAACCCTGAGCGTGCTTCCGATACGGGCAGACTAGAGGTATGCAGGGGAGAACGGAATTCCTGGTGTAGCGGTGGAATGCGCAGATATCAGGAGGAACACCGGTGGCGAAGGCGGTTCTCTGGGCATTACCTGACGCTGAGGAGCGAAAGCATGGGGAGCGAACAGGATTAGATACCCCCGTA
+
GGGGGGGGGGGGGGGGGGGGGGGGGGGGGGGGGGGGGGGGGGGGGGGGGGGGGGGGGGGGGGGGGGGGGGGGGGGGGGGGGGGGGGGGGGGGGGGGGGGGGGGGGGGGGGGGGGGGGGGGGGGGGGGGGEGGGGGGGGGGGGGGGGGGGGGGGGGGGGGGGGGGGGGGGGGGGGGGGGGGGGGGGGGGGGGFGCCGGGGGGGGGEGGDGCGGGGGGGGGGGGGGGGGGGFFGG+>FFGGG
@M00200:207:000000000-ALC1F:1:1105:11275:14478 1:N:0:5
ACTGGGTTTAAAGGGCGTGTAGGCGGTCGAGTAAGTGGAATGTGAAATACTCCGGCTCACCCGGAGCACTGCATCCCAAACTGCTCGGCTTGAGTATGGGAGAGGACAAGGGAATTCCTGGTGTAGCGGTGAAATGCGTAGATATCAGGAGGAACACCGGTGGCGAAAGCGCTTGTCTGGCCCAATACTGACGCTGATGCGCGAAAGCTAGGGGAGCAAACGGGATTAGATACCCGCGTA
+
GGGGGGGGGGGGGGGGGGGGGGGGGGGGGGGGGGGGGGGGGGGGGGGGGGGGGGGGGGGGGGGGGGGGGGGGGGGGGGGGGGGGGGGGGGGGGGGGGGGGGGGGGGGGGGGGFGGGGGGGGGGGGGGGGGGGGGGGGGGGGGGGGGGGGDGGGGGGGGGGGGGGGGGGGGGGGGGGGGGGGGGGGGGGGGGGGGDGGGGGGGGDEEGGGGGGGGC7EGGGGGGGGGGGGFGGGGGGFGGD
@M00200:207:000000000-ALC1F:1:1105:7436:17137 1:N:0:5
ATTGGGTTTAAAGCGCGTGTAGGCGGTTCGGTAAGTCTGCTGTGAAAGTCCAGGGCTCAACCCTGGGATGCCGGTGGATACTGTCGGACTAGAGTACGGAAGAGGCGAGTGGAATTCCCGGTGTAGCGGTGAAATGCGCAGATATCGGGAGGAACACCAGTGGCGAAGGCGACTTCCTGGCCTGTTCTTGACGCTGAGGCGCGAAAGCTAGGGGAGCAAACGGGATTAGATACCCCTGTA
+
GGGGGGGGGGGGGGGGGGGGGGGGGGGGGGGGGGGGGGGGGGGGGGGGGGGGGGGGGGGGGGGGGGGGGGGGGGGGGGGGGGGGGGGGGGGGGGGGGGGGGGGGGGGGGGGGGGGGGGGGGGGGGGGGGGGGGGGGGGGGGGGGGGGGGGGGGGGGGGGGGGGGGGGGGGGGGGGGCGGGGGGGGGGGGGGGGGGGGGGGGGGCE=EGGGGFGG3=EGGGGGGGGGGGGFGGGGGGFGG:
@M00200:207:000000000-ALC1F:1:1105:15244:18422 1:N:0:5
ATTGGGCTTAAAGCGCGTGTAGGCGGTTGCCATAGTCAGGTGTGAAAGCCTTGAGCTCAACTCAAGAAATGCACTTGATACTGGGCGACTAGAGGACCGGAGAGGATAGTGGAATTCCCAGTGTAGTGGTGAAATACGTAGAGATTGGGAAGAACACCAGTGGCGAAGGCGGCTATCTGGACGGTTTCTGACGCTAAGACGCGAAAGCGTGGGGAGCAAACAGGATTAGATACCCCTGTA
+
GGGGGGGGGGGGGGGGGGGGGGGGGGGGGGGGGGGGGGGGGGGGGGGGGGGGGGGGGGGGGGGGGGGGGGGGGGGGGGGGGGGGGGGGGGGGGGGGGGGGGGGGGGGGGGGGGGGGGGGGGFGGGGGGGGGGGGGGGGGGGGGGGGGGGGGGGGGGGGGGGGGGGGGGGGGGGGGGGGGGGGGG8BEGGGGGGGGGGGFGGGGGECGGGGGCEGGGGGGGGGGGGGGGGFFGGCDFFGGF
@M00200:207:000000000-ALC1F:1:1105:15748:23093 1:N:0:5
ACTGGGCTTAAAGCGTCTGTAGGTGGCTTTTTAAGTCCGCCGTCAAATCCCAGGGCTCAACCCTGGACAGGCGGTGGAAACTGCCAAGCTGGAGTACGGTAGGGGCAGAGGGAATTTCCGGTGGAGCGGTGAAATGCGTAGAGATCGGAAAGAACACCAACGGCGAAAGCACTCTGCTGGGCCGACACTGACACTGAGAGACGAAAGCTAGGGGAGCGAATGGGATTAGATACCCGAGTA
+
GGGGGGGGGGGGGGGGGGGGGGGGGGGGGGGGGGGGGGGGGGGGGGGGGGGGGGGGGGGGGGGGGGGGGGGGGGEGGGGGGGGGGGGGGGGGGGGGGGGGGGGGGGGGGGGGGGGGGGGGGGGGGGGGGGGGGGGGGGGGGGFFCGGGGGDGGGGGGGGGGGGGGGGGGFGGGGGGGGGGGGGGGGGGGGGGGGGGGGGGGGGDEGGGGGGGGGDGGGEGGGGGFDCFF@GGFEFGDD39
@M00200:207:000000000-ALC1F:1:1106:8588:15005 1:N:0:5
ATTGGGTGTAAAGGGCGCGTAGGTGGCCCGCGCAAGCGTGCGGTGAAAGCCCGGGGCTCAACCCCGGGTCGGCCGTGCGGACTGCGGGGCTGGAGCACTGTAGGGGCGGGTGGAATTCCGGGTGTAGCGGTGGAATGCGTAGAGATCCGGAAGAACACCGGTGGCGAAGGCGGCCCGCTGGGCAGTAGCTGACACTGAGGCGCGACAGCGTGGGGAGCAAACAGGATTAGATACCCCGGTA
+
GGGGGGGGGGGGGGGGGGGGGGGGGGGGGGGGGGGGGGGGGGGGGGGGGGGGGGGGGGGGGGGGGGGGGGGGGGGGGGGGGGGGGGDGGGGGGGGGGGGGGGGGGGGGGGGGGGGGGGGGGGEGGGGGGGGGGGGGFGGGGGGGGGFFGGGGGGGGGGGGGGEGGGEGGGGGGGGGGGGGGGGGGGCCFGCEFGFGGFGGGGGGGGGGGGGGGGGEDGGGGGGFFF4DCFDCCE<FGDDGC
@M00200:207:000000000-ALC1F:1:1106:16096:16613 1:N:0:5
ATTGGGTTTAAAGGGCTCGCAGGCGGTTTCTTAAGTCTGATGTGAAAGCCCCCGGCTCAACCGGGGAGGGTCATTGGAAACTGGGGAACTTGAGTGCAGAAGAGGAGAGTGGAATTCCACGTGTAGCGGTGAAATGCGTAGAGATGTGGAGGAACACCAGTGGCGAAGGCGACTCTCTGGTCTGTAACTGACGCTGAGGAGCGAAAGCGTGGGGAGCGAACAGGATTAGATACCCCCGTA
+
GGGGGGGGGGGGGGGGGGGGGGGGGGGGGGGGGGGGGGGGGGGGGGGGGGGGGGGGGGGGGGGGGGGGGGGGGGGGGGGGGGGGGGGGGGGGGGGGGGGGGGGGGGGGGGGGGGGGGGGGGGGGGGGGGGGGGGGGGGGGGGGGGGGGGGGGGGGGGGGGGGGGGGGGGGGGGGGGGGGGGGGGGGGGGGGGGGGGGGGGGGGGGGGGGGGGGGGGGGEDGGGGGGDFGGGGGFGGGGGG
@M00200:207:000000000-ALC1F:1:1106:14565:18108 1:N:0:5
ACTGGGTTTAAAGGGTGCGTAGGTGGCGCCGTAAGTCGGGTGTGAAATTTCGGAGCTTAACTCCGAAACTGCATTCGATACTGCGGTGCTTGAGGACTGGAGAGGAGACTGGAATTCATGGTGTAGCAGTGAAATGCGTAGAGATCATGAGGAAGACCAGTGGCGAAGGCGGGTCTCTGGACAGTTCCTGACACTGAGGCACGAAGGCCAGGGGAGCAAACGGGATTAGATACCCCAGTA
+
GGGGGGGGGGFFFGEGDGGGGGGGGGGGGGGGGGFGGGGGGGGGGGGGGGGGGGGGGGGGGGGGDGGGGGGGGGGGGGGGGGGFGGGGGGGGGGGGGGGGGGGGDGDGGGGGGGGGGFFGFFGGGGGGGFGGGGGGGGEGGGGGGGGGGGGGGGGGFGFGGGGDGGCGGGGGGGGGGGGGGGGGGCFDGGBCEGFCGFCDEGGG5=EFFE:8BCGGGGG6CGDG:5C4CF>GFFFCDGGC
@M00200:207:000000000-ALC1F:1:1106:9013:20507 1:N:0:5
ACTGGGTTTAAAGTGTGCGCAGGCGGCGCCGCAAGTCGAGTGTGAAATCCCCGAGCTTAACTTGGGAATTGCGCTCGAAACTACGGTGCTGGAGTATGGCAGAGGAAGGTGGAATTCCACGTGTAGCGGTGAAATGCGTAGAGATGTGGAGGAACACCGATGGCGAAGGCAGCCTTCTGGGCCAATACTGACGCTCATGCACGAAAGCGTGGGGAGCAAACAGGATTAGATACCCGCGTA
+
GGGGGGGGGGGGGGGGGGGGGGGGGGGGGGGGGGGGGGGGGGGGGGGGGGGGGGGGGGGGGGGGGGGGGGGGGGGGGGGGGGGGGGGGGGGGGGGGGGGGGGGGGGGGGGGGGGGGGGGGGGGGGGGGGEGGGGGGGFFFGGGGGGFGGGGGGGFGGGGGEGGGGGGGGGGGEFGFFGGGGGGGFDGGFGGGGGDEEGGGGGGGGGGDEGEGGGG=DFFGDGGGGFCDFG>FFG<DGGGG
@M00200:207:000000000-ALC1F:1:1107:24487:2802 1:N:0:5
ATTGGGTTTAAAGGGTGCGTAGGCGGTGAGGTAAGTCGGATGTGAAATCCCGGGGCTCAACCCCGGAACTGCATTCGATACTGCCTTGCTTGAGCACTGGAGAGGAGACTGGAATTTACGGTGTAGCAGTGAAATGCGTAGATATCGTAAGGAAGACCAGTGGCGAAGGCGAGTCTCTGGACAGTTGCTGACGCTGAGGCACGAAGGCCAGGGGAGCAAACGGGATTAGATACCCTTGTA
+
GGGGGGGGGGGGGGGGGGGGGGGGGGGGGGGGGGGGGGGGGGGGGGGGGGGGGGGGGGGGGGGGGGGGGGGGGGGGGGGGGGGGGGGGGGGGGGGGGGGGGGGGGGGGGGGGGGGGGGGGGGGGGGGGGGGGGGGGGGGGGGGGFGGGGGGGGGGGGCGGGGGGGGGGGGGGGGGGGGGGGGGGGGGGGGECGGEGGGGGEGGGGGGGGGGGGGGGGGGGGGDGGGGGGFDGEG4=?FGG
@M00200:207:000000000-ALC1F:1:1107:12530:7987 1:N:0:5
ATTGGGTTTAAAGCGTGTGTAGGCGGATCCGTAAGTACCTTGTGAAATCCCACGGCTCAACCGTGGAACTGCTTGGTATACTGCGGGTCTTGAGCCATCTAGGGGCAACCGGAACAAACGGTGGAGCGGTGAAATGCGTAGATATCGTTTGGAACGCCAATGGTGAAAACAGGTTGCTGGGGATGTGCTGACGCTGAGACACGAAAGCCAGGGGAGCAAACGGGATTAGATACCCGCGTA
+
GGGGGGGGGGGGGGGGGGGGGGGGGGGGGGGGGGGGGGGGGGGGGGGGGGGGGGGGGGGGGGGGGGEGGGGGGGGGGGGGGGGGGGGGGGGGGGGGGGGGGGGGGGGGGGGGGGGGGGGGGGGGGGGGGGGGGGGGGGGGGGGGGGGGGGGGGGGGGGGGGGGGGGFGGGGGGGGGGGGGGGGGGGGGGGGGGGGGGGGGGGGGG5EGFGGGEEDGGGGGGGGGGGFGG7FFGGGFGFGG
@M00200:207:000000000-ALC1F:1:1107:18649:11016 1:N:0:5
ATTGGGTGTAAAGTGTGCGCAGGTGGCCGCGCAAGTCGAGTGTGAAATCCCCGAGCTTAACTTGGGAATTGCGCTCGAAACTACGTGGCTGGAGTGTGGCAGAGGGAGGTGGAATTCCACGTGTAGCGGTGAAATGCGTAGAGATGTGGAGGAACACCAATGGCGAAGGCAGCCTCCTGGGCCAACACTGACACTCATGCACGAAAGCGTGGGGAGCAAACAGGATTAGATACCCTTGTA
+
GGGGGGGGGGGGGGGGGGGGGGGGGGGGGGGGGGGGGGGGGGGGGGGGGGGGGGGGGGGGGGGGGGGGGGGGGGGGGGGGGGGGGGGGGGGGGGGGGGGGGGGGGGGGGGGGGGGGGGGGGGGGGGGGGGGGGGGGGGGGGGGGGGGGGGGGGGGGGGGGGGGGGGGGGGGGGGGGGGGGGGGGGGGEDFGFGGGGGGGFGGGGGEGGGGGGGGGGGGGGGGGGGGGGGFGGFGGFGFGG
@M00200:207:000000000-ALC1F:1:1107:11904:12517 1:N:0:5
ACTGGGTATAAAGGGCTCGCAGGCGGTTTCTTAAGTCTGATGTGAAAGCCCCCGGCTCAACCGGGGAGGGTCATTGGAAACTGGGGAACTTGAGTGCAGAAGAGGAGAGTGGAATTCCACGTGTAGCGGTGAAATGCGTAGAGATGTGGAGGAACACCAGTGGCGAAGGCGACTCTCTGGTCTGTAACTGACGCTGAGGAGCGAAAGCGTGGGGAGCGAACAGGATTAGATGCCCTAGTA
+
GGGGGGGGGGGGGGGGGGGGGGGGGGGGGGGGGGGGGGGGGGGGGGGGGGGGGGGGGGGGGGGGGGGGGGGGGGGGGGGGGGGGGGGGGGGGGGGGGGGFGGGGGGGGGGGGGGGGGGGGGGGGGGGGGGGGGGGGGGGGGGGGGGGGGGGGGGGGGGGGGGGGGGGGGGGGGGGGGGGGGGGGGGGGGGGGGGGGGGGGGGGGGGGGGGGGGGGGGGGGGGGGGFGGGFGGGCFF=FGG
@M00200:207:000000000-ALC1F:1:1107:21710:20418 1:N:0:5
ATTGGGTATAAAGGGTGCGTAGGCGGCGTGTCAAGTCAGTTGTGAAATCTTAAGGCTTAACCTTAAGCGGTCAACTGATACTGTCATGCTAGAGTGCAGAAGGGGCAATCGGAATTCTTGGTGTAGCGGTGAAATGCGTAGATATCAAGAGGAACACCTGAGGTGAAGACGGGTTGCTGGGCTGACACTGACGCTGAGGCACGAAAGCTAGGGTAGCAAACGGGATTAGATACCCGAGTA
+
GGGGGGGGGGGGGGGFGGGGGGGGGGEGFGGGGGGFGGGGGGGGGGGGGGGGGGGGGGGGGGGGGGGGGGGGGGGGGGGGGGGGGGGGGFCGFEGGGGGGGGGGGGGGGGFGEGGGGGGGGGGGGGGGGGGGGGGGGGGEGDFGGGGGGGGGGGGFFFDGGGGGGGGGGCFGGGGGGGGGGGCGGF??DFGGGGGGGGCEGDEEGGGFFFGFGGDEFGGGGGGGDCFCCAGC<FC>CEF<
@M00200:207:000000000-ALC1F:1:1107:18113:20443 1:N:0:5
ATTGGGTTTAAAGTGTGCGCAGGTGGCTGAGCAAGTCGAGTGTGAAATCCCCGGGCTTAACTTGGGAATTGCGCTCGAAACTACTTGGCTCGAGTGTGGCAGAGGAAGGTGGAATTCCAGGTGTAGCGGTGAAATGCGTAGAGATCTGGAGGAACACCGATGGCGAAGGCAGCCTTCTGGGCCAACACTGACGCTCATGCACGAAAGCGTGGGGAGCAAACAGGATTAGATACCCGCGTA
+
EEFFGGGGGGGGGGGGGGGGGGGGGGGGGGGGGGGGGGGGGGGGGGGGGDGGGGGGGGGFGGGGGGGGGGGGGGEGGEFGGGGGGGGFGGGGGGGGGGGGGGFGEGGGGGEGFFGGGGGGGGGGGGGGGGGGGGGGGGGGGGGGGGGGFAFGGGGGGGGGGGFGGGGGGGGGGGGGGFGFGGGEGGGGGGF?EGGGGGGFCCCEGGGGDEGGGGGGGGGGGGGGF4DGG?CGGGGBEDGG
@M00200:207:000000000-ALC1F:1:1108:19996:7215 1:N:0:5
ACTGGGCTTAAAGGGCGCGTAGGCGGGATGGCAAGTCAGTCGTGAAATCTCTCGGCTCAACCGAGAAACGTCGGCTGATACTGCCGTTCTTGAGGGATGCAGAGGAGACTGGAATTCCCGGTGTAGCGGTGAAATGTGTAGAGATCGGGAGGAACACCGGTGGCGAAGGCGGGTCTCTGGGCATTTCCTGACGCTGAGGCGCGAAAGCGTGGGGAGCAAACGGGATTAGATACCCTAGTA
+
GGGGGGGGGGGGGGGGGGGGGGGGGGGGGGGGGGGGGGGGGGGGGGGGGGGGGGGGGGGGGGGGGGGGGGGGGGGGGGGGGGGGGGGGGGGGGGGGGGGGGGGGGGGGGGGGGGGGGGGGGGGGGGGGGGGGGGGGGGGGGGGGGGGGGGGGGGGGGGGGGGGGGGGGGGGGGGGGGGGGGGGGGGGGGGGGGGGDEFGGGGGGGGGGGGGGGGEDGGGGGGGGFGGGGBGGGGGGFFFF
@M00200:207:000000000-ALC1F:1:1108:4191:9726 1:N:0:5
ACTGGGTTTAAAGCGCACGCAGGCGGTTGTGGGCGTCGGTGCTGAAAGTCCACTGCTTAACAGGGGGATGCGTGCCGATACGCCATAACTGGAGCGATGCAGAGGCCAGGGGAATTGCCGGTGTAGTGGTGAAATGCGTAGAGATCGGCAGGAACACCGAAGGGGAAGCCAGCTGGCTGGGCAGTTGCTGACGCTGAGGTGCGACAGCGTGGGGAGCGAACTGGATTAGATACCCTCGTA
+
GGGGGGGGGGGGGAFG@:F@FGGGGGGG:6F@66@F+CF@@+EFGGGE6EGG<@FGG,ECFA<,BF=+844>+4BF4FBFGF7+++C9FGCFGG,+6,B3EFGGG++,B+BFGGGGFG<FGGGGGG<FGGGGGGGGGGGGGG;FFG:F:FGGGGGGGG714FG7FGGG7F:*;:++;CGG7F**5B+?FGGGGGG*C*;<CFGG5EGG=*;EEEGGGCCGG*>F?GGGGFGGFDG4>E?C
@M00200:207:000000000-ALC1F:1:1108:8049:10265 1:N:0:5
ACTGGGCGTAAAGGGCGCGTAGGTGGCCCGGTCAGCGTGCGGTGAAAGCTCGGGGCTCAACCCCGAGTCGGCCGTGCGAACTGCTGGGCTCGAGCACTGTAGAGGCAGGCGGAATTCCGGGTGTAGCGGTGGAATGCGTAGAGATCCGGAAGAACACCGGTGGCGAAGGCGGCCTGCTGGGCAGTAGCTGACACTGAGGCGCGACAGCGTGGGGAGCAAACAGGATTAGATACCCTGGTA
+
GGGGGGGGGGGGGGGGGGGGGGGGGGGGGGGGGGGGGGGGGGGGGGGGGGGGGGGGGGGGGGGGGGGGGGGGGGGGGGGGGGGGGGGGGGGGGGGGGGGGGGGGGGGGEGGGGGGGGGGGGGGGGGGGGCGGGGGGGGGGGGGGGGGGGGGGGGGGGGGGGGGGGGGGGGGGGEGGGGGGGGGGGGGGGGGGGGGGGGGGGDEGGGGGGAEEGEC>DGFGGGG@?GGGGFGGGGGGFC>C
@M00200:207:000000000-ALC1F:1:1108:6898:14417 1:N:0:5
ACTGGGTGTAAAGCGTGTGTAGGCGGACTTCTAAGTACCTTGTGAAATCCCACGGCTCAACCGTGGAACTGCTCGGTATACTGGTCGTCTTGAGCCACCTAGGGGCGAGCGGAACAAGCGGTGGAGCGGTGAAATGCGTAGATATCGCTTGGAACGCCAACGGTGAAAACAGCTCGCTGGGGGTGTGCTGACGCTGAGACACGAAAGCCAGGGGAGCGAACGGGATTAGATACCCTAGTA
+
GGGGGGGGGGGGGGGGGGGGGGGGGGCGGGGGGGGGGGGGGGGGFFGGGGGGGGGGGGGGGGGGGGGGGGGGGGGGGGGCGGGGGGGGGGGGGGGGGGGGGGGGGGGDGGGGGGGGGGGGGFGGGGGGGGGGGGGGGGGGGGGGGGGDFGGGFGGGGGGGGGGGGGG;FGGFGE?EEGEGGGGGGGGGGGGGGGGDGGGFGFCC>EGGF6FGGGEDGGEGGGDEFGFGFFG7@FGGFGBD
@M00200:207:000000000-ALC1F:1:1108:8721:15639 1:N:0:5
ATTGGGTTTAAAGCGCGCGTAGGCGGGCTTTCAAGTCGGTTGTGAAATCCCTCAGCTCAACTGAGGAACTGCATCCGATACTGTTTGTCTTGAGGACGAGAGGGGAGAGTGGAACTTCTGGTGGAGCGGTGAAATGCGTAGATATCAGAAGGAACGCCGGTGGCGAAAGCGACTCTCTGGCTCGTATCTGACGCTGAGGCGCGAAAGCTTGGGTAGCAAACGGGATTAGATACCCCAGTA
+
GGGGGGGGGGGGGGGGGGGGGGGGGGGGGGGGGGGGGGGGGGGGGGGGGGGGGGGGGG9FGGGGGGGGGGGGGGGGGGGGGGGGGGGGGGGGGGGGGGGGGGGGGGGGGGGGGGGGGGGGGGGGGGGGGGGGGGGGGGGGGGGGGGGGGGGGGGGGGGGGGGGGGGGGGGGGGGGGGGGGGGGGGGGGGGFFGGGGGGGGGGGGDGGGGFGGGGGGGGGGGGGCBGGGGFGGCFGGFGFG
@M00200:207:000000000-ALC1F:1:1108:18803:18252 1:N:0:5
ACTGGGCGTAAAGGGCGCGTAGGCGGCCACCGCAAGTCGACTGTGAAATCTCCGGGCTTAACCCGGAAAGGTCAGCCGATACTGCGGGGCTAGAGTGCAGAAGGGGCAACTGGAATTCTCGGTGTAGCGGTGAAATGCGTAGATATCGAGAGGAACACCTGCGGCGAAGGCGGGTTGCTGGGCTGACACTGACGCTGAGGCGCGAAAGCTAGGGGAGCGAACGGGATTAGATACCCGTGTA
+
EFGFGFFGFEGEEGFGECGG@B;FFGGGGGGGGGGEGGGEFGGGGFGGGGDFGGGEGGGGGGGGGGG7FGFGGGFFGGGGGGFEDEDGDGEFFGGGGFGDD8FF@FGEGGDGGGGGFGGGGGGEGGGGGGGD*>FFEGGGGGGCFGGGGG@CD,@FFGDGGGGEGGGE5EFGGGEEE8FCGEGGEG?CGGGCCCEGEGGGGGGGEGGGG@FF*C83DEE:EDD*477FDFG><C<*5C2FF
@M00200:207:000000000-ALC1F:1:1108:21415:18966 1:N:0:5
ACTGGGCTTAAAGGGCTCGTAGGCGGCCAACTACGTCGGACGTGAAATCCCCAGGCTCAACCTGGGAACTGCGTCCGATACTGGATGGCTTGAATCCGGGAGAGGGATGCAGAATTCCAGGTGTAGCGGTGAAATGCGTAGATATCTGGAGGAATACCGGTGGCGAAGGCGGCATCCTGGACCGGCATTGACGCTGATGAGCGAAAGCCAGGGGAGCAAACGGGATTAGATCCCCGAGTAAGCT
+
AGFF9EGGGCGFGF@EGGDGGGDFG7@FECFGF,8FGG@@FEGGG<FFGGFGDCGFC=FGGFG=CF,CFECFGG=FECECFFG@FFC7FDGGC8?<F:+>+84=:C+DFFFAC=<BFFFAF<BEFGG@FCF+7=F=FGGGGCFCAC==B9>@*@<3ECF<CEDGGFE*<FC@EE8C@FE:BC618**=E9<9*CEGEF@<CEDE:75EEAEC8EE>CFC6;DCE,)7448F*0*9>)24**<,)
@M00200:207:000000000-ALC1F:1:1108:17306:20522 1:N:0:5
ATTGGGTTTAAAGGGCGCGTAGGCGGCTTGGCAAGTGGAAGGTGAAATCCCTCGGCTTAACCGAGGAACTGCCCTCCAAACTGCTTTGCTTGAGGCCGGGAGAGGTGAGTGGAATTCCCAGTGTAGCGGTGAAATGCGTAGATATCAGGAGGAACACCGGTGGCGAAGGCGGCCCTCTGGACGAGTACTGACGCTGAGGCGCGAAAGCGTGGGGATCAAACAGGATTAGATACCCCAGTA
+
GGGGGGGGGGGGGGGGGGGGGGGGGGGGGGGGGGGGGGGGGGGGGGGGGGGGGGGGGGGGGGGGGGGGGGGGGGGGGGGGGGGGGGGGGGGGGGGGGGGGGGGGGGGGGGGGGGGGGGGGGGGGGGGGGGGGGGGGGGGGGGGGGGGGGGGDGGGGGGGGGGGGGGEDGGGGGGGGGGGGGGGGGGGGGGGGGGGGGGGFGGGGGCGGGGGCGGGGGGGGGGFCBCDGFFCGG:FDEGBG
@M00200:207:000000000-ALC1F:1:1108:7993:20877 1:N:0:5
ACTGGGCATAAAGGGTGCGTAGGTGGCGGGGTAAGTCAGATGTGAAATCTCGGGGCTCAACCCCGAAACTGCATTTGATACTGCTTTGCTAGAGTACTGGAGAGGAGATTGGAATTTACGGTGTAGCAGTGAAATGCGTAGATATCGTAAGGAAGACCAGTGGCGAAGGCGAATCTCTGGACAGTTACTGACACTGAGGCACGAAGGCCAGGGGAGCAAACGGGATTAGATACCCGAGTA
+
GGGGGGGGGGGGGGGGGGGGGGGGGGGGGGGGGGGGGGGGGGGGGGGGGGGGGGGGGGGGGGGGGGGGGGGGGGGGGGGGGGGGGGGGGGGGGGGGGGGGGGCFGGGGGGGGGGGGGGGGGGGGGGGGGGGGGGGGGGGGGGGGGGGGGGGGGGGGGGGGGGGGGGGGGGGGGGGFGGGGGGGGGGGGGGGCGGGGGGGGGGDGGGGGGGCFGGGGGGGGGGGGFGGGGFGGGGDDFE1D
@M00200:207:000000000-ALC1F:1:1109:8815:2987 1:N:0:5
ACTGGGTGTAAAGGGCTCGTAGGCGGTTTGTCGCGTCGGGAGTGAAAACCTACAGCTTAACTGTGGGCTTGCTTTCGATACGGGCAGACTAGAGGTATGCAGGGGAGAACGGAATTCCTGGTGTAGCGGTGAAATGCGCAGATATCAGGAGGAACACCGGTGGCGAAGGCGGTTCTCTGGGCATGATCTGACGCTGAGGAGCGAAAGTGTGGGGAGCGAACAGGATTAGATACCCCTGTA
+
GGGGGGGGGGGGGGGGGGGGGGGGGGGGGGGGGGGEGGGDFGGGGGGGGGGGGGGGGGGFEFGGGGGGGGGGGGGCGGGGGGGGGGGGGGGFFFFGGGFFGFGGGGGEGFGGGGGGDGGGGGGGFG9CECGGGFGGDFFDGGGGGBFDFGGGGGGGGDFGFF76<FGG7CFEEBE9CEFCFGGGECFFGGGGGDEGDGGGGCGGGGGFGFGGGEDGGEGECDFCFGA@4=7C?DDGDFGG
@M00200:207:000000000-ALC1F:1:1109:22165:14367 1:N:0:5
ATTGGGTTTAAAGAGCGCGCAGGCGGTCGATCAAGTCGAGTGTGAAAGCCCCCGGCTCAACTGGGGAGGGTCATTCGATACTGATCGACTCGAAGGCAGGAGAGGGTAGTGGAATTCCCGGTGTAGTGGTGAAATGCGTAGATATCGGGAGGAACACCAGTGGCGAAGGCGACTACCTGGCCTGTTCTTGACGCTGAGGCGCGAAAGCTAGGGGAGCAAACGGGATTAGATACCCGCGTA
+
GGGGGGGGGGGGGGGGGGGGGGGGGGGGGGGGGGGDGGGGGGGGGGGGGGFGGGGGGGGGGGGGGGGGGGGGGGGGGGGGGGGGGGGGGGGGGGGGGGGGGGGGGGGGGGGGGGGGGGGGGFGGGGGGGGGGGFGGGGGGGGGGGGGGDEGGGGGGGGGGGGFGGGGGGGGGGEGGGGGGGGGGGGGGGGFGGGCGGGGGGGGGGGGGGCGGGGGGGGGDFGCEGGFC>FFGGGGGGGCC
@M00200:207:000000000-ALC1F:1:1109:20137:15117 1:N:0:5
ACTGGGCTTAAAGGGTGCGTAGGCTGTGCGGAAAGTCGGTTGTGAAATACCTCAGCTTAACTGAGGAACTGCAGTCGATACTGCCGTGCTAGAGGAAGATAGAGGTAAGCGGAACTTAGGGTGGAGCGGTGAAATGCGTTGATATCCTAAGGAACACCGGTGGCGAAGGCGGGTCTCTGGGCCGATACTGACGCTGAGGAGCGAAAGCGTGGGGAGCGAACAGGATTAGATACCCCAGTA
+
CFGGG<EF-FE@FGGGDGE;7FCDE@FGGGG@C6CCEFDFFG@FC@AFGGGGC@EFEFG<FDGGGGFCGGFGGGGGECGEE?FGE7C=FGGFEGFFCEDAFE<FFGGFCFGGGEEGGFGGGFCFGGECECFFGFEBFEGGFFGDGGGGGGGGGFGFBGCGEFG6CG55<BFGDGGG@CC,CBEEEG7EGCCGGGGGDBGGGFG5CEECE?E8E*95EEGGEDGDFGB95FGF<C7DGG7*
@M00200:207:000000000-ALC1F:1:1109:21329:16281 1:N:0:5
ATTGGGCTTAAAGGGCACGTAGGCGGCTCGGCAAATCGGTCGTGGAATCTCGACGCTTACCGTCGAAACGGCGGCCGAAAATACCGGGCTCGAGGGCGTGAGGGGTCACTGGAACTCCTGGTGAAGCGGTGAAATGCGTAGATATCAGGAGGAACGCCGGAGGCGAAAGCGAGTGACTGGCGCGTTCCTGACGCTGAGGTGCGAAAGCTAGGGGAGCAAACAGGATTAGATACCCTAGTA
+
GGGGGGGGGGGGGGGGGGGGGGGGGGGGGGGGGGGGGGGGGGGGGGGGGGGGGGGGGGGGGGGGGGGGGGGGGGGGGGGGGGGGGGGGGGGGGGGGGGGGGGGGGGGGGGGGGGGGGGGGGGGGGGGGGGGGGGGGGGGGGGGGGGGGGGGGGGGGGGGGGG>EGGGGGGGGGGGGGGGGGGGDGGGGGGGGGGGGGGGGGGGGGDGGGGGGGGGGGGGGGGGGFGA<8BGGGGGGGGGG
@M00200:207:000000000-ALC1F:1:1109:8935:20379 1:N:0:5
ATTGGGTTTAAAGGGCCAGTAGGCGGCCAACTAAGTCGGACGTGAAATCCCCAGGCTCAACCTGGGAACTGCGTCCGATACTGGATGGCTTGAATTCGGGAGAGGGATGCAGAATTCCAGGTGTAGCGGTGAAATGCGTAGATATCTGGAGGAATACCGGTGGCGAAGGCGGCATCCTGGACCGACATTGACGCTGAACGGCGAAAGCTAGGGGAGCAAACGGGATTAGATACCCGAGTA
+
GGGGFGFEGGGGGGGGGGGFFGGGGDFFGGGGGGGFGGGGGGFGGGGGGGGGGGGGGGGGGGGGFGGGFFFGGGGGEGGGGFFGGGGGGGGGFFGGGGGGCFGGGGGGGGGGGGGGGGGGGFFGGGGGGFGGGGGGGGGGGGGGCFGFFGGGGGGGGGEGFGGGGGGGGGGGGGGDFGGFFECCEEEEEFGGEGGGGFGEEGEGDGGGCGGGGGGGGGGGGGEGGC2<5BCFGGGGDDGG
@M00200:207:000000000-ALC1F:1:1109:14769:21832 1:N:0:5
ATTGGGTATAAAGGGCTCGTAGGCGGCCAACTAAGTCATACGTGAAATCCCTCAGCTTAACTGGGGAACTGCGTGTGATACTGGATGGCTTGGATTTGGGAGAGGGATGCGGAATTCCAGGTGTAGCGGTGAAATGCGTAGATATCTGGAGGAACACCGGTGGCGAAGGCGGCATCCTGGACCGCAACTGACGCTGAGGCGCGAAAGCGTGGGGAGCAAACAGGATTAGATACCCGCGTA
+
GGGGGGGGGGGGGGGGGGGGGGGGGGGGGGGGGGGGGGGGGGGGGGGGGGGGGGGGGGGGGGGGGGGGGGGGGGGGGGGGGGGGGGGGGGGGGGGGGGGGGGGGGGGGGGGGGGGGGGGGGGGGGGGGGGGGGGGGGGGGGGGGGGGGGGGGGGGGGGGGGGEGGGGGGFGGGGGGGGGGGGGGGGGGGGFGGGGGGGGGGGGGGGGGGGGGGGGGGGGGGGGGF4<:8FGGFGGDDGGC
@M00200:207:000000000-ALC1F:1:1109:11786:24490 1:N:0:5
ATTGGGTTTAAAGCGCGTGTAGGCGGTTGCCATAGTCAGGTGTGAAAGCCTTGAGCTCAACTCAAGAAATGCACTTGATACTGGGCGACTAGAGGACCGGAGAGGATAGTGGAATTCCCAGTGTAGTGGTGAAATACGTAGAGATTGGGAAGAACACCAGTGGCGAAGGCGGCTATCTGGACGGTTTCTGACGCTAAGACGCGAAAGCGTGGGGAGCAAACAGGATTAGATACCCCAGTA
+
GGGGGGGGGGGGGGGGGGGGGGGGGGGGGGGGGGGGGGGGGGGGGGGGGGGGGGGGGGGGGGGGGGGGGGGGGGGGGGGGGGGGGGGGGGGGGGGGGGGGGGGGGGGGGGGGGGGGGGGGGFGFGGGGGGGGGFGGGGGGGGGGGGGGGGGGGGGGGGGGGGGGGGGGGGGGGEGCGGGGFCEGEGCCFDGGGGGGGGFGG5CCEGGGGCGGGGGGGGGGGGGGGFA:>?GGGDG33CCF
@M00200:207:000000000-ALC1F:1:1110:8481:5969 1:N:0:5
ACTGGGTTTAAAGGGCGCGTAGGCGGCCTCTTAAGTCGAACGTGAAATCCCCGGGCTCAACCCGGGAACTGCGTCCGATACTGGGGGGCTTGAATCCGGGAGAGGGATGTGGAATTCCAGGTGTAGCGGTGAAATGCGTAGATATCTGGAGGAACACCGGTGGCGAAGGCGGCATCCTGGACCGGTATTGACGCTGAGGCGCGAAAGCCAGGGGAGCAAACGGGATTAGATACCCTTGTA
+
GGFGGGGGGGGGGGGGGGGGGGGGGGCFFGGGGGFGDEFGGG7FFFFFFEFGGGGG:==<FGDGGGGGGGGGGGGDGGFGGGGGGGGGGGEGGGGGGFGGFGGGGGG87<FGFDGGGGCEGCFGGFFGGGGGG?FGGG>88?EFCCGCFGFGDFGG6EEGGGGFGEDDGFEGGECF6CF6=ECEE8C*<CFGGGECCGFFGGGG==GGFFGGEGFGG=C7CDGGGGFFGFGD@7FDG<G7
@M00200:207:000000000-ALC1F:1:1110:10852:11223 1:N:0:5
ATTGGGCGTAAAGCGCACGTAGGCGGACATTTAAGTCAGGGGTGAAATCCCAGAGCTCAACTCTGGAACTGCCTTTGATACTGGGTGTCTTGAGTATGGAAGAGGTGAGTGGAATTCCGAGTGTAGAGGTGAAATTCGTAGATATTCGGAGGAACACCAGTGGCGAAGGCGGCTCACTGGTCCATTACTGACGCTGAGGTGCGAAAGCGTGGGGAGCAAACAGGATTAGATACCCGTGTA
+
GGGGGGGGGGGGGGGGGGGGGGGGGGGGGGGGGGGGGGGGGGGGGGGGGGGGGGGGGGGGGGGGGGGGGGGGGGGGFGGGGGGGGGGGGGGGGGGGGGGGGGGGGGGGGGGGGGGGGGGGGGGGGGGGGGGGGGGGGGGGGGGGGGGGGGGGGGGGGGGGGGGGGGGGGGGGGGGFGGGCFEGGGGGGGGGGGGGGGGGGGDEGGGGGGGGGGGBGGGFGGGGGGGGFFFGGGFFDDGGG
@M00200:207:000000000-ALC1F:1:1110:28417:12619 1:N:0:5
ACTGGGTATAAAGTGTGCGCAGGTGGCCTCGCAAGTTGAGTGTGAAATCCCCGGGCTTAACTTGGGAATTGCGCTCGAAACTACGGGGCTCGAGTGTGGCAGAGGGAGGTGGAATTCCACGTGTAGCGGTGAAATGCGTAGAGATGTGGAGGAACACCAATGGCGAAGGCAGCCTCCTGGGCCAACACTGACGCTCATGCACGAAAGCGTGGGGAGCAAACAGGATTAGATACCCTCGTA
+
GGGGGGGGGGGGGGGGGGGGGGGGGGGGGGGGGGGGGGGGGGGGGGGGGGGGGGGGGGGGGGGGGGGGGGGGGGGGGGGGGGGGGGGGGGGGGGGGGGGGGGGGGGGGGGGGGGGGGGGGGBFFGGGGGGGGGGGGGGFGGGGGGGGGGGGGGGGGGGGGGGGFGGDFGGGGGGGFGGGFGF:CFB8C79FGGGEEGGGGGGGGGGGGGGGGEGEGEGGGGGGGG<FFGFGGCFFGFDGG
@M00200:207:000000000-ALC1F:1:1110:16171:15554 1:N:0:5
ACTGGGTTTAAAGAGCTCGTAGGCGGTTTGTCGCGTCTGCCGTGAAAGTCCGGGGCTCAACTCCGGATCTGCGGTGGGTACGGGCAGACTAGAGTGATGTAGGGGAGACTGGAATTCCTGGTGTAGCGGTGAAATGCGCAGATATCAGGAGGAACACCGATGGCGAAGGCAGGTCTCTGGGCATTAACTGACGCTGAGGAGCGAAAGCATGGGGAGCGAACAGGATTAGATACCCTTGTA
+
GGGGGGGGGGGGGGGGGGGGGGGGGGGGGGGGGGGGGGGGGGGGGGGGGGGGGGGGGGGGGGGGGGGGGGGGGGGGGGGGGGGGGGGGGGGGGGGGGGGGGGGGGGGGGGGFGFGGGGGGGGGGGGGGGGGGGGGGGGGGGGGGGGGGFFGGGGGGGGGEEGGGGGEEGGGGGFFGGGGGGGGGGFFGGGGGGGGGGFGGGGGGGGGGGGGGFEFGGGGGGGGGFGGFGFDGFGFGGGGF
@M00200:207:000000000-ALC1F:1:1110:15511:16127 1:N:0:5
ATTGGGTTTAAAGGGCTCGTAGGCGGTTTGTCGCGTCGGGAGTGAAAACTCAGGGCTCAACCCTGAGCGTGCTTCCGATACGGGCAGACTAGAGGTATGCAGGGGAGAACGGAATTCCTGGTGTAGCGGTGGAATGCGCAGATATCAGGAGGAACACCGGTGGCGAAGGCGGGTCTCTGGGCATTTCCTGACGCTGAGGCGCGAAAGCGTGGGGAGCAAACGGGATTAGATACCCTCGTA
+
GGGGGGGGGGGGGGGGGGGGGGGGGGGGGGGGGGGGGGGGGGGGGGGGGGGGGGGGGGGGGGGGGGGGGGGGGGGGGGGGGGGGGGGGGGGGGGGGGGGGGGGGGGGGGGGGGGGGGGGGGGGGGGGGGGGGGGGGGGGGGGGGGGGGGGGGGGGGGGGGGGGGGGGGGGGGGFGGGGGFFFGFGFGGGGGGGGGGGGGGGGGGGGGGGGGGGGFGGGGGGGGGGGGFGF=FFGGGGGGG
@M00200:207:000000000-ALC1F:1:1110:6284:17642 1:N:0:5
ATTGGGTTTAAAGAGCGCGCAGGCGGTCGTGCAAGTCGCGTGTGAAAGCCCCCGGCTCAACTGGGGAGGGTCACGCGATACTGTTCGACTTGAAGGCAGGAGAGGGAAGTGGAATTCCCGGTGTAGTGGTGAAATGCGTAGATATCGGGAGGAACACCAGTGGCGAAGGCGACTTCCTGGCCTGTTCTTGACGCTGAGGCGCGAAAGCTAGGGTAGCAAACGGGATTAGATACCCCGGTA
+
F-CF<CFEGGCFCFGGGEGGGF@7FG7+@F:FFCEFF@7FFGFEFGFGGFFE+>>CF=,9C?CF8@:FEFFGDDCFCFF7CFFEFGDCFGEECCDC<DGEGGCEECBDCFFG9>FFFFGDD>FFAFCFGGG;FCEFGGG7FEFGCGGGC*CF:<F:FE<FCGGGGGGDGGGDC7BFGGGGGGGDFGGFFDCECEGGECFFEGDCGGGGG9AG=F6E6?0AFGGG:C79<6FGGG4CGGGG
@M00200:207:000000000-ALC1F:1:1110:15137:17832 1:N:0:5
ACTGGGCTTAAAGGGCGCGTAGGCGGGATGGCAAGTCGGTCGTGAAAGCCTTCGGCTCAACCGAAGAACGTCGGCCGATACTGCCGTTCTTGAGGGATGCAGAGGAGACTGGAATTCCCGGTGTAGCGGTGAAATGTGTAGAGATCGGGAGGAACACCGGTGGCGAAGGCGGCTATCTGGACAGTGACTGACGCTGAGACGCGAAAGCGTGGGGAGCAAACAGGATTAGATACCCCGGTA
+
GGGGGGGGGGGGGGGGGGGGGGGGGGGGGGGGGGGGGGGGGGGGGGGGGGGGGGGGGGGGGGGGGGGGGGGGGGGGGGGGGGGGGGGGGGGGGGGGGGGGGGGGGGGGGGGGGGGGGGGGGFGGGGGGGFGGGGGGGGGGGGGGGGGGGGGGGGGGGGGGGGGGGGGGGGGGGGGGGGGGGGGGGGGGGGGGGGGGGGGGGGGGGGGGDGGGGGFGGGGGGGGGCGGFGFGGFGGGDDGG
@M00200:207:000000000-ALC1F:1:1110:4706:18514 1:N:0:5
ATTGGGTGTAAAGGGCTCGCAGGCGGTTTCTTAAGTCTGATGTGAAAGCCCCCGGCTCAACCGGGGAGGGTCATTGGAAACTGGGGAACTTGAGTGCAGAAGAGGAGAGTGGAATTCCACGTGTAGCGGTGAAATGCGTAGAGATGTGGAGGAACACCAGTGGCGAAGGCGACTCTCTGGTCTGTAACTGACGCTGAGGAGCGAAAGCGTGGGGAGCGAACAGGATTAGATACCCGTGTA
+
GGGGGGGGGGGGFGGGGGGGGGGGGGEGGGGGGGGGGGGGGGGGGGGGGGGGGGGGGGAFGGG>FG7FGGGGGGGGGGGGGGGGGGGGGGCBEFGGGGGGGGGGGGGGGGGGGFBDFGFFGGGGGGGGGGGGGGGGGGFGGGGGGF<CFGFGEGGGGGGGFGGGGGDEGGGDGCECGGGGGGCGGCCC@CCFGGEEECEFCGGGGGGFGGGGD>3CEEE>EGGGGC>??FCFGFDC7<FG
@M00200:207:000000000-ALC1F:1:1110:20614:19332 1:N:0:5
ATTGGGCATAAAGGGCGCGTAGGCGGCTTGACAAGTCCAAGGTGAAATCCCTCGGCTCAACCGAGGAACTGCCTTGGAAACTGTCTGGCTCGAGGCCGGGAGAGGGTAGTGGAATTCCCAGTGTAGCGGTGAAATGCGTAGATATTGGGAGGAACACCGGTGGCGAAGGCGGCTACCTGGACCGGATCTGACGCTGATGCGCGAAAGCGTGGGGAGCAAACAGGATTAGATACCCTAGTA
+
GGGGGGGGGGGGGGGGGGGGGGGGGGGGGGGGGGGGGGGGGGGGGGGGGGGGGGGGGGGGGGGGGGGGGGGGGGGGGGGGGGGGGGGGGGGGGGGGGGGGGGGGGGGGGGGGGGGGGGGGGGGGGGGGGGGGGGGGGGGGGGGGGGGGGGGGGGGGGGGGGGGGGGGGGGGGGGEGGGGFGCGEGGGGGGGGGGGGGGGGGGGGGGGGGGGGGGFGGGGGGGGGGGGFGFGGGGGGGGGG
@M00200:207:000000000-ALC1F:1:1110:17472:21670 1:N:0:5
ACTGGGCATAAAGGGTGCGTAGGCGGCGTGGCAAGTTGGGTGTGAAATCCCTCGGCTCAACCGAGGAACTGCGCTCAATACTGCCATGCTCGAGGGAGACAGAGGTGAGCGGAACTTAGGGTGGAGCGGTGAAATGCGTTGATATCCTAAGGAACACCGGTAGCGAAAGCGGCTCACTGGGTCTTTTCTGACGCTGAGGCACGAAAGCTAGGGTAGCGAACGGGATTAGATACCCGCGTA
+
GGGGGGGGGGGGGGGGGGGGGGGGGGGGGGGGGGGGGGGGGGGGGGGGGGGGGGGGGGGGGGGGGGGGGGGGGGGGGGGGGGGGGGGGGGGGGGGGGGGGGGGGGGGGGGGGGGGGGGGGGFGGGGGGGEGGGGGGGGGGGGGGGGGGGGGGGGGGGGGGGGGGGGGGGGGGGGGGGGGGFEGGGGGGGGGGGGGGGGGGGGGGGGGGGGGGGFFGGGGGGGGGGGGFGFGGGGGGGGGG
@M00200:207:000000000-ALC1F:1:1110:25441:21893 1:N:0:5
ACTGGGTGTAAAGGGCGCGTAGGTGGCCTGTTAAGTCGAACGTGAAATCCCCGGGCTCAACCCGGGAACTGCGTCCGAGACTGGCAGGCTCGAATCCGGGAGAGGGATGTGGAATTCCAGGTGTAGCGGTGAAATGCGTAGATATCTGGAGGAACACCGGTGGCGAAGGCGGCATCCTGGACCGGTATTGACGCTGAGGCGCGAAAGCCAGGGGAGCAAACGGGATTAGATACCCTCGTA
+
GGGGGGFGGGGGGGGGGGGGGGGGGGGGGGGGGGGGGGGGGGGGGGGGGGGGGGGGGGGGGGGGGGGGGGGGGGGGGGGGGGGGGGGGGGGGGGGGGGGGGGGGGGGGGGGGGGGGGGGGGGGGGGGGGGGGGGGGGGGGGGGGGGGGGGGGGGGGCGGGGGGGCEGGGGGGGGGGGGGG=4<EC:CFCFGFEGG8CGGGGEGGGGGGFFFGGGFGDCFCG5CGC<F@CFGGGGG=DGGG
@M00200:207:000000000-ALC1F:1:1111:21755:5203 1:N:0:5
ATTGGGCATAAAGGGCGTGTAGGCGGTCCGCTAAGTCTGATGTGAAAGCCCGGGGCTCACCCCCGGAAGGGCATTGGAAACTGGCGGACTCGAGTCCCGGAGAGGAAGGTGGAATTCCTGGTGTAGCGGTGAAATGCGTAGATATCAGGAGGAATACCGGTGGCGAAGGCGGCCTTCTGGACGGTGACTGACGCTGAGACGCGAAAGCGTGGGGAGCAAACAGGATTAGATACCCGCGTA
+
GGGGGGGGGGGGGGGGGGGGGGGGGGGGGGGGGGGGGGGGGGGGGGGGGGGGGGGGGGGGGGGGGGGGGGGGGGGGGGGGGGGGGGGGGGGGGGGGGGGGGGGGGGGGGGGGGGGGGGGGGGGGGGGGGGGGGGGGGGGGDGGGGGGGGGGGGGGGGGGGGGGGGGGGGGGGGCGGGGGGGFCCGGGFGGGGGGGDCGGGGGGGGGDFGGGGGEBGEDEFGGGGCF7?GF=7FGCCEGGG
@M00200:207:000000000-ALC1F:1:1111:19749:10923 1:N:0:5
ATTGGGCTTAAAGGGCGCGTAGGTGGCACGATCAGCGTGCGGTGAAAGCTCGGGGCTCAACCCCGAGTCGGCCGTGCGAACTGTCGAGCTTGAGCACTGTAGAGGCAGGTGGAATTCCGGGTGTAGCGGTGGAATGCGTAGAGATCCGGAAGAACACCGGTGGCGAAGGCGGCCTGCTGGGCTGACACTGACGCTGAGGCGCGAAAGCTAGGGGAGCGAACGGGATTAGATACCCCCGTA
+
GGGGGGGGGGGGGGGGGGGGGGGGGGGGGGGGGGGGGGGGGGGGGGGGGGGGGGGGGGGGGGGGGGGGGGGGGGGGGGGGGGGGGGGGGGGGGGGGGGGGGGGGGGGGGGGGGGGGGGGGGGGGGGGGGFGGGGGGGGGGGGGGGGGGGGGGGGGGGGGGGGGGGGGGGGGGGGGGGFGFEFFGGGFGGGGGGGGGGGGGGGGGGGGGGGGGGGFGGEEGGGGG5<FFGFGFFCFGFGDG
@M00200:207:000000000-ALC1F:1:1111:14448:12397 1:N:0:5
ATTGGGTATAAAGGGCGCGTAGGCGGGATGGCAAGTCAGTCGTGAAATCTCTCGGCTCAACCGAGAAACGTCGGCTGATACTGCCGTTCTTGAGGGATGCAGAGGAGACTGGAATTCCCGGTGTAGCGGTGAAATGCGTAGATATCTGGAGGAACACCGGTGGCGAAGGCGGCATCCTGGACCGACATTGACGCTGAGGCGCGAAAGCCAGGGGAGCAAACGGGATTAGATACCCTAGTA
+
GGGGGGGGGGGGGGGGGGGGGGGGGGEEFEGGGGGGGGGGGGGGGGGGGFGGGGGGGGGGGGGGGGGGGGGGGGGGGGG<FFGGGGGFGGGGGGGGGGGGGGGGGGGGGGGFGFGGGGGGGGGGFGGECFGFCFGGGGGDGCEFGGGGDGGCFBFEGGGGGGGGGGGGGGFFGFGGGGGGFGGGGGGGGGFFGGGGGGGGGGGGGGGGGGGGCCBCGGG?GGGDGGGFG4>7FGGGF<FG
@M00200:207:000000000-ALC1F:1:1111:7315:17702 1:N:0:5
ATTGGGCATAAAGCGCACGCAGGCGGTTGCGCGCGTGGGGTGTGAAATCTGGCCGCTTAACGGCCAGGCGCCATCCCATACGGCGCGACTGGCGTGATGCAGAGGTCGGTGGAATTGCCGGTGTAGTGGTGAAATGCGTAGAGATCGGCAGGAACACCCAGGGGGAAACCAGCCGACTGGGCATCGACTGACGCTGAGGTGCGAGAGCGTGGGGAGCGAACCGGATTAGATACCCTGGTA
+
ECEFFE@<FFE@EFGGDFGDCEGGCE@+@C++8@FGGECFEFF:FFFGGA9<ECFGGGFFF@FGGG<DD7:FF::AEFFGFAF7=:7+@BCF3=>+33@FCGGGG<F@CFCFG@BE@CGEG:FFGGGGGDFCCFF:C:CFEEFCEF@<CFGEEDGGFEE:CCFCE>EC*:@>88**2:C8>C0;+*;**1:C8EGGEG801AEG8*58/*;*>E:EG=EEC5=C<DG@GFGGGGF=4FGC
@M00200:207:000000000-ALC1F:1:1112:18866:6548 1:N:0:5
ATTGGGTTTAAAGCGCACGTAGGCGGCATCGTAAGTGTCCGGTGAAATCCCACGGCTCACCCGTGGAACTGCCAGGCATACTGTGATGCTAGAGTGTGGTAGGGGAGAGCGGAACTCCTGGTGGAGCGGTGAAATGCGTAGATATCAGGAGGAACACCAGAGGCGAAGGCGGCGACCTGGACAGATACTGACACTCAACTACGAAAGCGTGGGGAGCAAACAGGATTAGATACCCCTGTA
+
FGGGGGGGGGGGGGGGGGGGGGGDGGGGGGGGGGGGGGGGGGGGGGGGGGGGGGGGGGGGGGGGGGGGGGGGGGGGGGGGGGGGGGGGGGGGGGGG9FGGGGGGGGDEEGGGGGGGGGGGGGGGGGGGGGGDGGGGGGGGGGGFGGEFCGGGGGGGGGGGGGGGGGGGGGDEEE88CGGGFGEG7EEGGGGGGGGGFGGGGGGEFCEGGGGGGGGGGGGFGGG4*9DFCBGFGGGGFGGG
@M00200:207:000000000-ALC1F:1:1112:10702:6877 1:N:0:5
ACTGGGCGTAAAGGGCGCGTAGGCGGCACAGCAAGTCGGGAGTGAAAGCCCGGGGCTCAACCCCGGAACTGCTTTCGAAACTGCTGAGCTAGAGTGCGGAAGGGGCAACCGGAATTCCCAGTGTAGCGGTGAAATGCGTAGATATTGGGAAGAACACCTGAGGCGAAGGCGGGTTGCTGGGCCGACACTGACGCTGAGGCGCGAAAGCCAGGGGAGCAAACGGGATTAGATACCCCAGTA
+
GGGGGGGGGGGGGGGGGGGGGGGGGGGGGGGGGGGGGGGGGGGGGGGGGGGGGGGGGGGGGGGGGGGGGGGGGGGGGGGFFFGGGGGGGGGGGGGGGGGGGGGGGGGGGGGGGGGGGGGGGGGGGGGGGGGGGGGGGGGGGGGGGGGGGGGGGGGGGGGGGGGGGGGGGGGGGGGGGGGFEGGGGGGGGGGGGGGGGGGGGDGGGGGGGGGGGGGGGGGGGGGGGGGGGFGGGGFGFGGG
@M00200:207:000000000-ALC1F:1:1112:24487:11411 1:N:0:5
ATTGGGTGTAAAGAGCTCGTAGGCGGTTTGGTGAGTCGGGTGTGAAATCTCCACGCTCAACGTGGAGGGGCCACCCGATACTGCCATGACTAGAGTCCGGTAGGGGAGTGTGGAATTCCCGGTGTAGCGGTGAAATGCGCAGATATCGGGAGGAACACCAGTAGCGAAGGCGACACTCTGGGCCGGTACTGACGCTGAGGAGCGAAAGCGTGGGGAGCAAACAGGATTAGATACCCTAGTA
+
9FDGGGGGGGGGGGGGGGGGGGGGGGFFGGGFFGGGGGGEGGGGGGGGGGGGGGGGEGGFGGGGGGGGGGGCGGGGGGGGGGGGGGGGGGGGGGGGGGGGGGEGGGGGGGGGGGFGGGGFGGGGGGGFEGFFFGGGGFGGGGGDDFGGGGGGGEGGGGGGGGGGGGGDGGGGGGGGGGGGFGCGGGGGGFEFGGEEGGGGGGGGEGEGGEGGGGGGGGGGGGC<FGFDFFDFGGCFFFGG?
@M00200:207:000000000-ALC1F:1:1112:3529:13543 1:N:0:5
ATTGGGTTTAAAGGGCGCGTAGGCGGTGCGGTACGGTTTCGGTGAAATCCCTCGGCCCAACCGAGGAACAGCCGGAGCTACGGCCGGACTAGACGGCATCAGGGGACAGTGGAACTCCCGGTGGAGCGGTGAAATGCGTAGATATCGGGAGGAACGCCGGTGGCGAAAGCGATCGTCTGGAGTGCATGTGACGCTGAGGCGCGAAAGCTAGGGGAGCAAACGGGATTAGATACCCCTGTA
+
GGGGGGGGGGGGGGGFGGGGGGGGGGGGGGGGGGGGGGGGGGFGGGGGGGGGGGGGCGGGGGGGGGGGFGGGGGGGGGGGGGGGGGGGGGGGGGGGGGGGGGGGGDCFGGGGGGGGFGGGEGGGGGGGGGGGGGGGGGGGGGGGGGGGGGGGGGGGEGGGGGGGGGGGGGGGCGGCGGGGGGEEGGGGGGGGGGGGGGGGGGGGGGGGGGGFGGGGGGGCGGGGGGGGGFGGGFGFFGGG
@M00200:207:000000000-ALC1F:1:1112:5680:19089 1:N:0:5
ACTGGGCGTAAAGTGTGCGCAGGCGGCGCTGCAAGTCGAGTGTGAAAGCCCCGGGCTTAACTTGGGAATTGCGCTCGAAACTACGGTGCTGGAGTATGGCAGAGGAAGGTGGAATTCCACGTGTAGCGGTGAAATGCGTAGAGATGTGGAGGAACACCGATGGCGAAGGCAGCCTTCTGGGCCAATACTGACGCTCATGCACGAAAGCGTGGGGAGCAAACAGGATTAGATACCCTAGTA
+
GGGGGGGGGGGGGGGGGGGGGGGGGGGGGGGGGGGGGGGGGGGGGGGGGGGGGGGGGGGGGGGGGGGGGGGGGGGGGGGGGGGGGGGGGGGGGGGGGGGGGGGGGGGGGGGGGGGGGGGGGGGGGGGGGGGGGGGGGGGGGGGGGGGGGGGGGGGGGGGGGGGGGGGGGGGGGGGGGGGGGGGGCFFGGGGGGGGGGGGGGGGEEGGGGGGGGGGGGGFGGGGD4<FGGFGGGFGGFGFF
@M00200:207:000000000-ALC1F:1:1112:27941:19096 1:N:0:5
ACTGGGTTTAAAGCGCGCGTAGGCGGACCTGCAAGTCGGGGGTGAAAGCCCGAGGCTCAACCTCGGAACTGCCTTCGATACTGCGGGTCTCGAGTCCGGGAGAGGTGAGTGGAATTCCTAGTGTAGAGGTGAAATTCGTAGATATTAGGAAGAACACCAGTGGCGAAGGCGGCTCACTGGCCCGGTACTGACGCTGAGGCGCGAAAGCGTGGGGAGCAAACAGGATTAGATACCCCGGTA
+
GGFGGGGGGGGGGGGGGGGGGGGGGGEGGGGGFGGFGGGGGGGGGGGGGGGGGGGGGGGGGGGGGGECGGGGGGGGGGGGGGGGGGGGEFABFGGGGEGGCGDGGGGGGGGGGGGGGGGGGGGFGGGGGGGGGEGGGGFCF7@FFFGGGGGCGGGGGGGGGGFGCCGEGGGDG5CFCFGGF@EEGGGEFGGGGGGGGGFGGEG=E==CEEGGD=CEDF67EFGGGFFGG?77C?*7@DDG
@M00200:207:000000000-ALC1F:1:1112:16895:23688 1:N:0:5
ACTGGGTGTAAAGCGTGCGTAGGTGGTTCGTTAAGTCTGATGTGAAAGCCCTGGGCTCAACCTGGGAATGGCATTGGATACTGGCGACCTAGAGTGCGGTAGAGGGGTGTGGAATTCCCGGTGTAGCAGTGAAATGCGTAGATATCGGGAGGAACGCCAGTGGCGAAGGCGGTCACCTGGGCCGTCCCTGACGCTGAGACGCGAAAGCTGGGGGAGCGAAGGGGATTAGATACCCCGGTA
+
GGGGGGGGGGGGGGGGGGGGGGGFGGGGGGGGGGGGGGGGGGGGGGGGGGGGGGGGGGGGGGGGGGGGGGGGGGGGGGGGGGGGGGGGGGGGGGGGGGGFGGGGGGGEGGGGGGGGGGGGGGGGGGGGGGGGGGGGGGGGGGGGGGGGGEGGGGGGGGGGGGGCFGGGGGGGGEEFGGGGGGCEGGGGFGCCEEGEEGGGGGGCGEECGGGGGGGGGGGD*9CC<DC=CBDGFGFFEGG3
@M00200:207:000000000-ALC1F:1:1113:4180:6840 1:N:0:5
ATTGGGTATAAAGAGCGCGTAGGCGGAGATCTAAGCGTGGCCTGAAAGCCCCCGGCTCAACCGGGGAGTGCGGCTGCGAACTGGGTTTCTTGAGGACGATAGAGGAGAGTGGAATTCCTGGTGTAGCGGTGAAATGCGTAGATATCAGGAGGAACACCCGAGGCGAAGGCGGCTCTCTGGGTCGTACCTGACGCTGAGGCGCGAAAGCGTGGGGAGCGAACGGGATTAGATACCCTAGTA
+
D@EEGGGDCE@FGFGGGGGGEGGGEG:B@FGGCDF,@@,FFGGGFCFEGFCFGGCFG@EGGFGEGF:CBCFGGG@CDE=FGGF,B?=FGC9FG<DF@FCEGG9FC<F3FFE@>9FFGG9FG<B<>CGGGGGG9CDGGGGGGGGCFG@F:CFGCFFFGGGG:CC7F7EGEGGDGGEGGGGGGCFEEDFGGGGGGGEDCGGFDE=E=CC?ECEGCEC5CE*CEDECCGFFEFFFGFGG?G4C
@M00200:207:000000000-ALC1F:1:1113:3548:9807 1:N:0:5
ACTGGGTGTAAAGTGTGCGCAGGCGGCAGAGCAAGTCGAGTGTGAAAGCCCCGGGCTTAACTTGGGAATTGCGCTCGAAACTACTTTGCTGGAGTGTGGCAGAGGAAGGTGGAATTCCACGTGTAGCGGTGAAATGCGTAGATATCAGGAGGAATACCGGTGGCGAAGGCGGCCTTCTGGACGGTGACTGACGCTGAGACGCGAAAGCGTGGGGAGCAAACAGGATTAGATACCCCGGTA
+
GGGGGGGGGGGGGGGGGFGGGGGGGGGGGGGGGGGGGGGGGGGGGGGGGGGGGGGGGGGGGGGGGGGGGGGGGGGGGGGGGGGGGGGGGGGGGGGFGGGGGGGGGGGGGGGGGGGGGGGGGGGGGGGGGGGGGGGGGGGGGGGGGGGGGGGGGGGGGGGGGGGGGGEGGGGGGGGGGGGGGGGGGGGGGGGGGGGGGGGGGGGGGGGGGGGGGGGGGGGGGGFGGCGGGFGGGCFGBDEG
@M00200:207:000000000-ALC1F:1:1113:5136:11266 1:N:0:5
ATTGGGTATAAAGGGCGCGTAGGTGGCGACATAAGGCTGTGGTGAAAGTCTGGGGCTCAACTCCAGATCGGCCGTGGCAACTGTGTCGCTTGGGCACTGTAGAGGCAGATGGAATTCCGGGTGTAGCGGTGGAATGCGTAGAGATCCGGAAGAACACCAGTGGCGAAGGCGGTCTGCTGGGCAGTGAACCCGCGAGGGTTCAATAGCCGACACTGAGGCGCGACAGCGTGGGGAGCAAACAGG
+
GGGGGGGGGGGGGGGGGGGGGGGGGGGGGGGGGGGGGGGGGGGGGGGGGGGGGGGGGGGGGGGGGGGGGGGGGGGGGGGGGGGGGGGGGGGGGGGGGGGGGGGGGGGGGGGGGGGGGGGGGGGGGGGGGGGGGGGGGGGGGGGGGGGGGGGGGGGGGGGGGGGGGGGGGFGGGGGGGGGGGGGGGGGGGGGGGGGGGGGGGGGGGGGGGGGGGGGGGGGGGGGGDGGGGFGGGGGGFGFGFGF
@M00200:207:000000000-ALC1F:1:1113:17933:11851 1:N:0:5
ATTGGGTTTAAAGGGTGCGCAGGCGGCCGTGTGTGTGAGGCGTGAAAGCCCGATGCTTAACATCGGAATTGCACCTCAAACTACACGGCTAGAGCATTGGAGAGGGTAGCGGAATTCACGGTGTAGCAGTGAAATGCGTAGATATCGTGAGGAACACCAGAGGCGAAGGCGGCTACCTGGACAATTGCTGACGCTCAGGCACGAAAGCGTGGGGAGCAAAAGGGATTAGATACCCGCGTA
+
GGGGGGGGGGGGGGGGGGGGGGGGGGGGGGGGGGGGGGGGGGGGGGGGGGGGGGGGGGGGGGGGGGGGGGGGGGGGGGGGGGGGGGGGGGGGGGGGFGGGGGGGGGGGGGGGGGGGGGGGGGGGGGGGGGGGGGGGGGGGGGGGGGGGGGGGGGGGGGGGGGGGGGGGGGGGGGGGGGGGGGGFGGGGGDGGGGEGGGGGGGGGGGGFGEGEGEDGGGGGGGGGGGGGGFGGGGGDEGFG
@M00200:207:000000000-ALC1F:1:1113:21979:14457 1:N:0:5
ACTGGGTTTAAAGGGCGCGTAGGCGGCCGCCGCAAGTCAGTTGTGAAATCTCCGAGCTTAACTCGGAAAGGTCAACTGATACTGCGGGGCTAGAGTGCGGAAGGGGCAACTGGAATTCTTGGTGTAGCGGTGAAATGCGTAGATATCAAGAGGAACACCTGCGGCGAAGGCGGGTTGCTGGGCCGACACTGACGCTGAGGCGCGAAAGCTAGGGGAGCGAACGGGATTAGATACCCTCGTA
+
GGGGGGGGGGGGGGGGGGGGGGGGGGGGGGGGGGGGGGGGGGGGGGGGGGGGGGGGGGGGGGGGGGGGGGGGGGGGGGGGGGGGGGGGGGGGGGGGGGGGGGGGGGGGGGGGGGGGGGGGGGGGGGGGGGGGGGGGGGGGGGGGGGGGGGGGGGGGGGGGGGGGGGGGGGGGGGGGGGGFGGGGGGGEEGGGGGGGGGGGGGGGGGGDGGGFGGGGGGGGGGGGGGGGGFGGGGGGFGFGF
@M00200:207:000000000-ALC1F:1:1113:15461:16090 1:N:0:5
ATTGGGTTTAAAGGGCGCGTAGGCGGCCTCTGCAAGTCGACTGTGAAATCTCCGGGCTTAACCCGGAAAGGTCAGCCGATACTGCGGGGCTAGAGTGCAGAAGGGGCAACTGGAATTCTCGGTGTAGCGGTGAAATGCGTAGATATCGAGAGGAACACCTGCGGCGAAGGCGGGTTGCTGGGCTGACACTGACGCTGATGCGCGAAAGCTAGGGGAGCGAACGGGATTAGATACCCCTGTA
+
GGGGGGGGGGGGGGGGGGGGGGGGGGGGGGGGGGGGGGGGGGGGGGGGGGGGGGGGGGGGGGGGGGGGGGGGGGGGGGGGGGGGGGGGGGGGGGGGGGGGGGGGGGGGGGGGGGGGGGGGGGGGGGGGGGGGGGGGGGGGGGGGGGGGGGGGGGGGGGGGGGGGGGGGGGGGGGGGGGGGGGGGGGGFGGGGGGGGGGGGGGGGGGGGGGGGGGGGGGGGGGGGGGGGFFGGGGGGFGFGF
@M00200:207:000000000-ALC1F:1:1113:5678:16675 1:N:0:5
ATTGGGTGTAAAGGGCGCGTAGGTGGCGACATAAGGCTGTGGTGAAAGTCTGGGGCTCAACTCCAGATCGGCCGTGGCAACTGTGTTGCTTGGGCACCGTAGAGGCAGATGGAATTCCGGGTGTAGCGGTGGAATGCGTAGAGATCCGGAAGAACACCAGTGGCGAAGGCGGTCTGCTGGGCGGTGAGTCCGCAAGGATTCAATAGCCGACACTGAGGCGCGACAGCGTGGGGAGCAAACAGG
+
GGGGGGGGGGGGGGGGGGGGGGGGGGGGGGGGGGGGGGGGGGGGGGGGGGGGGGGGGGGGGGGGGGGGGGGGGGGGGGGGGGGGGGGGGGGGGGGGGGGGGGGGGGGGGGGGGGGGGGGGGGGGGGGGGGGGGGGGGGGGGGGGGGGGGGGGGGGGGGGGGGGGGGGGGGGGGGGGGGG@EGDGGGGGGGGGGGGGGGGGGGGGGGGFGGGGGGGGGGGGGGGGGGGGGFGGGGGGFGF7FGF
@M00200:207:000000000-ALC1F:1:1113:13331:19440 1:N:0:5
ATTGGGTTTAAAGTGTGCGCAGGCGGCGTCGCAAGTCGAGTGTGAAAGCCCCGGGCTTAACTTGGGAATTGCGCTCGAAACTACGATGCTGGAGTATGGCAGAGGAAGGTGGAATTCCACGTGTAGCGGTGAAATGCGTAGAGATGTGGAGGAACACCGATGGCGAAGGCAGCCTTCTGGGCCAATACTGACGCTCATGCACGAAAGCGTGGGGAGCAAACAGGATTAGATACCCGGGTA
+
GGGGGGGGGGGGGGGGGGGGGGGGGGGGGGGGGGGDFEECFGGGGGGGGCFGGGGGGFGGGFGGFGGGGGGGGGEFEGGGGGGGGGGGGGGGGGGGGGGGGGGGGGGGGGGGGGGGGFFFGGGGGGGGGGGGGGGGGGGGGGGGGGGFGGGGGGGGGGGGGGGGGGGGGGGGGGGGGGGGGGGGGGGGGGGGGGGGGGGGGGGGGGGDGEGGGDGGGFGGGGGGGGGGGFGGGGGGDGEG
@M00200:207:000000000-ALC1F:1:1113:9915:24006 1:N:0:5
ATTGGGTGTAAAGGGCGCGTAGGCGGCTTCGCAAGTGGTGGGTGAAATCCCTCGGCTTAACCGAGGAACTGCCCTCCAAACTGCGTTGCTTGAGTCCGGGAGAGGTGAGTGGAATTCCCAGTGTAGCGGTGAAATGCGTAGATATTGGGAGGAACACCGGTGGCGAAGGCGCCCACCTGGCCTGTTACTGACGCTGAGGCGCGCAAGCTAGGGGAGCAAACGGGCTTAGATACCCTTGTA
+
@@FG@FFCCE@C6C@FEGGGEEEGE@B@BFEDEGEFGEFGG>@CFFGGGG@,CCFCFEFGG<FGGGGGDGGG@EFC:B<E?EBF7BFEGGGGF<,9:BFGGEGCB5DFDF?F9>FF??,CDD9C=DFFFFC<EBD<<@C>B+,@DCFGGBCFCE,,3*5C:1FFGG8B<<F7*=1=E+:733B8++?><BCF8**;8CF5C5?*:5:5<9AFCDCG):C0*9C5)956?FFCF9*>FG@*
@M00200:207:000000000-ALC1F:1:1114:25366:5239 1:N:0:5
ACTGGGTATAAAGAGCTCGTAGGCGGCTTGTCGCGTCGGCTGTGAAATCCCGTGGCTCAACTGCGGGCTTGCAGCCGATACGGGCAGGCTAGAGTTCGGTAGGGGAGACTGGAATTCCTGGTGTAGCGGTGAAATGCGCAGATATCAGGAGGAACACCTGCGGTGTAGACGGCTTACTGGACCATAACTGACGCTGAGGCACGAAAGCGTGGGTAGCAAACAGGATTAGATACCCCTGTA
+
GG@FGGGGGGGGFGGGGGGGGFGGGGGFGGGGGGGGGGGGGGGGGGFFGFGCGGGGGGGEFDGGGGGGGGGGEGGGGGGGGGGGGGDGG8FFG@?FFDEECCFEGGEDGGGGGDDFGGDGGFGGGGGGGFGGGGGGGGGGGE9A@FAFGGEGCFFGFGGGGGGG@FGGF<CDGBEFGFGGCFCCGGEEFGGGGGDEEGGFGFGGGGGGGGGGDG:EGGFCGGGGFGGFGFGGGG6FFDF>
@M00200:207:000000000-ALC1F:1:1114:4768:6725 1:N:0:5
ACTGGGTTTAAAGGGCGCGTAGGTGGCGCTCCAAGTCTGTGGTGAAAGCTCGATGCTCAACATCGAGTCGGCCACGGAGACTGGAGGGCTCGAGCACTGTAGGGGCAGATGGAATTCCGGGTGTAGCGGTGGAATGCGTAGAGATCCGGAAGAACACCGGTGGCGAAGGCGGTCTGCTGGGCGGTGGGAGCGCAAGCTCCTCTTAGCCGACACTGAGGCGCGACAGCGTGGGGAGCAAACCGG
+
FFEGGGGGGGFGGDFDFDGEGGGE@DF@BCBFEF@FGGFFFEGFGCGGFAFEEGFEGGG<FGGF@,FEEFFGEGFGGDEGGFC@<<BFFGGGGDGDFGFGGCFC+C7=FGFGG9FFFG<FGGGGFDFGGGG@FCDGGGGCGEFECF<FGECFFFGGFGECCF7>FG8<FED>CGGCCFFFGGCGGC8E*A?85CEEFGEFCCCFCGCGC8E85C909/5CCDGDEGGFC557E/7/*9?5)1(
@M00200:207:000000000-ALC1F:1:1114:19477:7661 1:N:0:5
ATTGGGCTTAAAGGGCGCGTAGGCGGCTGATCAAGTCGGGTGTGAAATCCCTCGGCTCAACCGAGGAACTGCACCCGATACTGGTCGGCTAGAGTCCGGGAGGGGATGGCGGAATTCCCAGTGTAGCGGTGAAATGCGTAGATATTGGGAAGAACACCAGTGGCGAAGGCGGCCATCTGGACCGGAACTGACGCTGAGGCGCGAAAGCCAGGGGAGCGAATGGGATTAGATACCCCCGTA
+
GGGGGGGG9FFEGGGGGGGGGGGGGGGGEGGGGGGGGGGGGGGGGGGGGGGGGGGGGGGGGGGGGGGFFGFGGGGGGGGGGGGGGFEGGGGGGGGGGGGGGGGGGGGGGGGGGGGGGGGGGGGGFFGGGGGGGGGGGGGGGGGGGFFGGGGGGGFGGGGGFGGGGGGGGGGGGGEGGGGGGGFGGGEEGFGGGGGGGGC@GGGGGGGGFGGGGGECDDGEEGGGFGGFGFGGGGGGGGFG
@M00200:207:000000000-ALC1F:1:1114:17684:7994 1:N:0:5
ATTGGGTTTAAAGAGCTCGTAGGCGGTTTGTCGCGTCTGCCGTGAAAGTCCGGGGCTCAACTCCGGATCTGCGGTGGGTACGGGCAGACTAGAGTGATGTAGGGGAGACTGGAATTCCTGGTGTAGCGGTGAAATGCGCAGATATCAGGAGGAACACCGATGGCGAAGGCAGGTCTCTGGGCATTAACTGACGCTGAGGAGCGAAAGCATGGGGAGCGAACAGGATTAGATACCCGCGTA
+
GGGGGGGGGGGGGGGGGGGGGGGGGGGGGGGGGGGGGGGGGGGGGGGGGGGGGGGGGGGGGGGGGGGGGGGGGGGGGGGGGGGGGGGGGGGGGGGGGGGGGGGGGGGGGGGGGGGGGGGGGGGGGGGGGGGGGGGGGGGGGGGGGGGGGGGGGGGGGGGGGGGGGGGGGGGGGGGGGGGGGGGGGGGGGGGGGGGGGGCFGGGGGGGGGGGGGGGGGGGGGGGGFGFFGFGGGGGGGGFG
@M00200:207:000000000-ALC1F:1:1114:6459:9909 1:N:0:5
ATTGGGTGTAAAGCGCGCGCAGGCGGCAGTGCAAGTAAGGTGTGAAATCTCCCTGCTCAACGGGGAGGGTGCACTTTAGACTGCACAGCTCGAGGTCGGTAGAGGGGGGTGGAATTGCTGGTGTAGCGGTGAAATGCGTAGAGATCAGCAGGAACACCCGTGGCGAAGGCGGCCCCCTGGGCCGTACCTGACGCTGAGGCGCGAAGGCTAGGGGAGCGAACGGGATTAGATACCCGCGTA
+
GGGGGGGGGGGGGGGGGGGGGGGGGGGGGGGGGGGGGGGGGGGGGGGGGGGGGGGGGGGGGGGGGGGGGGGGGGGGGGGGGGGGGGGGGGGGGGGGGGGGGGGGGGGGGGGGGGGGGGGGGGGGGGGGGGGGGGGGGGGGGGGGGGGGGGGGGGGGGGGGGGGGGGGGGGGGGDGGGGGGGGGGGGGGGGGGGGEEEG>FGGGGEGGGGGGGGGGGGGGGGGGGFGGFGFGGGGCDDGFG
@M00200:207:000000000-ALC1F:1:1114:8323:10088 1:N:0:5
ATTGGGTATAAAGGGCGCGTAGGCGGTGCGGTACGGTTTCGGTGAAATCCCTCGGCCCAACCGAGGAACAGCCGGGGCTACGGCCGCACTAGACGGCATCAGGGGACAGTGGAACTTCCGGTGGAGCGGTGAAATGCGTAGATATCGGAAGGAACGCCGGTGGCGAAAGCGACTGTCTGGGGTGCCTGTGACGCTGAGGCGCGAAAGCCAGGGGATCAAACGGGATTAGATACCCTAGTA
+
GGGGGGGGGGGGGGGGGGGGGGGGGGGGGGGGGGGGGGGGGGGGGGGGGGGGGGGGGGGGGGGGGGGGGGGGGGGGGGGFFGGGGGGGGGGGGGGGGGGGGGGGGGGGGGGGGGGGGGGGGGGGGGGGGGGGGGGGGGGGGGGGGGGGGGGGGGGGGGGGFGGGGGEGGGGGGGGFGGGGGGGGGGGGGGGGGGCEGG8>GGGGGGGGGGGGEGGGCFGGDGGGFGGFGFGGGFGGGGFG
@M00200:207:000000000-ALC1F:1:1114:5630:11907 1:N:0:5
ACTGGGTGTAAAGGGCGCGTAGGCGGCACGACGTGTCCAAGGTGAAATCCCTCGGCTCAACTGAGGAACTGCCTTGGAAACTGTCGAGCTTGAGGCCGGGAGGGGGTAGCGGAATTCCCAGTGTAGCGGTGAAATGCGTAGATATTGGGAGGAACACCAGTGGCGAAGGCGGCTACCTGGACCGGTTCTGACGCTGATGCGCGAAAGCGTGGGTAGCAAACAGGATTAGATACCCTCGTA
+
GGGGFEEF@ECCEFGEGEFFCFGFGCFGGFGEGEGGFFFEFGFFFFGGGGFEGGCEFGGGGGGFFGGGGGGGGCAFGGGGGDFFGFFGEGGFFEEF@=FEFGGGGEEGGGGDGEFGCFGGGFFEGGCGEFBCF99DFE73>>@@D@EFDFGGGFGGGGGGGGGEEEGEGGFDGDGDCCCGDFGEE:>CEGECC=8CEFGFG58CEGG6E8CGDC:ECCFC@FGGFF7=FFGFF6CFFDFG
@M00200:207:000000000-ALC1F:1:1114:24401:12306 1:N:0:5
ATTGGGTTTAAAGGGCGCGTAGGCGGCCCGCTAAGTCGAACGTGAAATCCCCGAGCTCAACTCGGGAACTGCGTCCGATACTGGCGGGCTTGAATCCGGGAGAGGGATGCGGAATTCCAGGTGTAGCGGTGAAATGCGTAGATATCTGGAGGAACACCGGTGGCGAAGGCGGCATCCTGGACCGGCATTGACGCTGAGGCGCGAAAGCTAGGGGAGCAAACGGGATTAGATACCCGCGTA
+
GGGGGGGGGGGGGGGGGGGGGGGGGGGGGGGGGGGGGGGGGGGGGGGGGGGGGGGGGGGGGGGGGGGGGGGGGGGGGGGGGGGGGGGGGGGGGGGGGGGGGGGGGGGGGGGGGGFGGGGGGGGGGGGGGGGGGGGGGGGGGGGGGGGGGGGGGGCGGGGGEEGGGGGGGGGGGGGGGGGGGGGGGGGGGGFGGGGGGGGFDEGEGGGGGGGGGGGGGGGG=DGGDDGFGFFCCFGGGG@D
@M00200:207:000000000-ALC1F:1:1114:13708:13207 1:N:0:5
ATTGGGTGTAAAGGGCGCGTAGGCGGCCTGGTAAGTAGGGGGTGAAATCCTGCGGCTTAACCGCAGGGCTGCCTTCTAAACTGTCAGGCTCGAGCACGGTAGAGGCAGATGGAATTCCCGGTGTAGCGGTGGAATGCGTAGAGATCGGGAAGAACATCAGTGGCGAAGGCGGTCTGCTGGGCCGTTGCTGACGCTGAGGCGCGACAGCGTGGGGAGCAAACAGGATTAGATACCCGCGTA
+
GGGGGGGGGGGGGGGGGGGGGGGGGGGGGGGGGGGGGGGGGGGGGGGGGGGGGGGGGGGGGGGGGGGGGGGGGGGGGGGGGGGGGGGGGGGGGGGGGGGGGGGGGGGGGGGGGGGGGGGGGGGGGGGGGGGGGGGGGGGGGGGGGGGGGGGGGGGGGGGGGGGGGGGGGGGGGGGGGGGGGGGGGGGGGGGGGGGGGGEFGGGGGGGGGGGGGGGGGGGGGGGGFGGFGFGGGFGGDGFG
@M00200:207:000000000-ALC1F:1:1114:15691:13759 1:N:0:5
ATTGGGTGTAAAGAGCTCGTAGGCGGTTTGTCGCGTCGGCCGTGAAAACTTGGGGCTTAACCCCAAGCCTGCGGTCGATACGGGCAGACTTGAGTTCGGCAGGGGAGACTGGAATTCCTGGTGTAGCGGTGAAATGCGCAGATATCAGGAGGAACACCGGTGGCGAAGGCGGGTCTCTGGGCCGATACTGACGCTGAGGAGCGAAAGCGTGGGGAGCGAACAGGATTAGATACCCGCGTA
+
GGGGGGGGGGGGGGGGGGGGGGGGGGGGGGGGGGGGGGGGGGGGGGGGGGGGGGGGGGGGGGGGGGGGGGGGGGGGGGGGGGGGGGGGGGGGGGGGGGGGGGGGGGGGGGGGGGGGGGGGGGGGGGGGGGGGGGGGGGGGGGGGGGGGGGGGGGGGGGGGGGGGGGGEGGGGGGGGGGGGGGGGGGGGGGGGGGGGGGFFGGGGGGGGGEGGGGGGGGGGGGGGFGGFGFGGGGFGGGFG
@M00200:207:000000000-ALC1F:1:1115:10783:3434 1:N:0:5
ATTGGGTTTAAAGAGCTCGTAGGCGGCTTGGCAAGTCGGGTGTGAAAACTTCAGGCTCAACCTGGAGATGGCACTCGATACTGCTATGGCTAGAGTCCGGTAGGGGACCACGGAATTCCTGGTGTAGCGGTGAAATGCGCAGATATCAGGAGGAACACCGGTGGCGAAGGCGGTGGTCTGGGCCGGCACTGACGCTGAGGAGCGAAAGCGTGGGGAGCAAACAGGATTAGATACCCGAGTA
+
GGGGGGGGGGGGGGGGGGGGGGGGGGGGGGGDGGGGGGGGGGGEGGGGFGFGGGGGGGGGGGGGGFGGGFGGGGGGGGGGGGGGGCGGGFGFGFGGGGGGFFGGGGGGGGFGGGGFGGFGGGGGGGGFGGBFGGGGGFGGEGGGFFFGDDDCEGDGGGGGGGGGGEECGGGGEEGCEGGGFEFFEDEE*=@FGGGDEECCFGGGGDCC8EEGGGGGGGFGGFCFG<6=E?F7CFF4CCDGF
@M00200:207:000000000-ALC1F:1:1115:24178:4603 1:N:0:5
ATTGGGTTTAAAGCGTGCGCAGGCGGTTTTGTAAGCCAGATGTGAAATCCCCGGGCTTAACCTGGGAATGGCATTTGGGACTGCAAGGCTCGAGTGCGGCAGAGGAGACTGGAATTCCTGGTGTAGCAGTGAAATGCGTAGATATCAGGAGGAACACCGATGGCGAAGGCAGGTCTCTGGGCTGACACTGACGCTCATGCACGAAAGCGTGGGGAGCAAACAGGATTAGATACCCTAGTA
+
GFGGGGGGGGGGGGGFEGGGGGGEGGBFEGDFGGGFGGGDGGGGGGGGGGGFCGGGGGGGGGGDFGD8ECGGGGGGGG7FGGGFGGGGGGFGGGGGGGG+CFEGGFGGGGGGGGGGGGCGGGGGGGGGGGGDFGGGGGGGGGGGGGFGGGDGGGGGGGGDGGGGGGGGGGGG*2,5<FGGGGGG529ECFGGGGGGGGGGCFGGCGGGGGGGGGGGGGGGGGGGGGGFGFGGGGGFGGFF
@M00200:207:000000000-ALC1F:1:1115:14943:6566 1:N:0:5
ACTGGGTTTAAAGAGCTCGTAGGCGGTTTGTTGCGTCGGCTGTGAAATCCCGAGGCTCAACCTCGGGTCTGCAGTCGATACGAGCAAACTAGAGTGTTGCAGGGGAGACTGGAATTCCTGGTGTAGCGGTGAAATGCGCAGATATCAGGAGGAACACCGGTGGCGAAGGCGGGTCTCTGGGCAACAACTGACGCTGAGGAGCGAAAGCGTGGGGAGCGAACAGGATTAGATACCCTAGTA
+
GGGGGGGGGGGGGGGGGGGGGGGGGGGGGGGGGGGGGGGGGGGGGGGGGGGGGGGGGGGGGGGGGGGGGGGGGGGGGGGGGGGGGGGGGGGGGGGGGGGGGGGGGGGGGGGGGGGGGGGGGGGGGGGGGGGGGGGGGGGGGGGGGGGGGGGGGGGGGGGGGGGGGGGGGGGGGGGGGGGGGGGGGGGGGGGGGGGGGGGGGGGGEGGGGEGGGGGGGGGCEDGFGGGFF<GGFGGGGFFG
@M00200:207:000000000-ALC1F:1:1115:27513:12184 1:N:0:5
ACTGGGCATAAAGGGCGCGTAGGCGGTGAGATGTGTGTGATGTGAAAGCCCTGGGCTTAACCTAGGAAGTGCATCGCAAACTGTCTTGCTGGAGTATATGAGAGGGTGGCGGAATTTCCGGTGTAGCGGTGAAATGCGTAGAGATCGGAAGGAACGTCGATGGCGAAGGCAGCCACCTGGCATAATACTGACGCTGAGGCGCGAAAGCGTGGGGAGCGAACAGGATTAGATACCCGAGTA
+
GGGGGGGGGGGGGGGGGGGGGGGGGGFGFGGGGAFEFFGGFGGGFGFGGGGGGGGGGGGGGGGGGGFGGGGGGGGGFGGGGGGGGGGGGGGGGGEFGGGGGGGGEGGGDGGGGGGGGGGGGFFFDGGGGBCFGCECGGGBF@FFGGGGFEGDGGGGGGGG@FGGCGGGDGFGGFGGGFGGGG?CF9CFCFGGGGGGDGGGGGGGGGGGG8=8CCGGGDEGGGFGGGC=FFGGFFGGGDFG
@M00200:207:000000000-ALC1F:1:1115:20511:14004 1:N:0:5
ATTGGGTTTAAAGGGCGCGTAGGCGGCGCCGCAAGTCACTTGTGAAATCTCCGGGCTTAACCCGGAACGGCCAAGTGAAACTGCGGTGCTAGAGTGCGGAAGGGGCAATCGGAATTCTCGGTGTAGCGGTGAAATGCGTAGAGATCCGGAAGAACACCGGTGGCGAAGGCGGCCTGCTGGGCAGTAGCTGACACTGAGGCGCGACAGCGTGGGGAGCAAACAGGATTAGATACCCCAGTA
+
GGFGGGFGGGGGGGGGGGGGGGGGGGGGGGGGGGGGGGGGGGGGGGGGGGGGGGGGGGGGGGGGGGGGGGGGGGGGGGGGGGGGGGGGGGGGGGGGGGGGGGGGGGGGGGGGGGGGGGGGGEFFFGGGGFGGGGGGGGFGGGGGGGGGGGGGGGGGGGFGGGGGGGGGGGGGGGGGGEGGGGGGGGGGFGGGGGGGGGGGGGGGGGGGGGGGGGGGGGGGGGGGFGFFGBGGC<FGGGFG
@M00200:207:000000000-ALC1F:1:1115:3895:18917 1:N:0:5
ACTGGGTTTAAAGGGTGCGTAGGCGGCCCTGTAAGTCAGTGGTGAAATATCTCAGCTTAACTGAGAGGGTGCCATTGATACTGCAGGGCTTGAGTACAGATGAGGTAGGCGGAATTGACGGTGTAGCGGTGAAATGCATAGATATCGTCAAGAACTCCGATAGCGAAGGCAGCTTACTAAGCTGTAACTGACGCTGAGGCACGAAAGTGTGGGGATCAAACAGGATTAGATACCCTGGTA
+
GGGGGGGGG<FCGGGGGGGGGGGGGGGGGGGGGGGGGGGGGGGGGGGGGGGGGGGGGGGGGGGGGGGGGGGGGGGGGFFGGGGGFGGGGGGGGGGGGGGGGGGGGGGGGGGGGGGGGGGGGGGGGGGGGGGGGGFGGGGGGGGGGGGGGGGGGGGGGGGGGGGGGGGGGGGGGGGGGGGGCGFFGFFGGGGGGGGGECFGGGGGGEEGGGGGGGGGGGGCFGG:DGGFCCFGGGGDGDFG
@M00200:207:000000000-ALC1F:1:1115:11111:19271 1:N:0:5
ATTGGGTTTAAAGGGTGCGTAGGCGGGTCTTTAAGTCAGGGGTGAAATCCTGGAGCTCAACTCCAGAACTGCCTTTGATACTGAGGATCTCGAGTTCGGGAGAGGTGAGTGGAACTGCGAGTGTAGAGGTGAAATTCGTAGATATTCGCAAGAACACCAGTGGCGAAGGCGGCTCACTGGCCCGATACTGACGCTGAGGCACGAAAGCGTGGGGAGCAAACAGGATTAGATACCCGAGTA
+
GGGGGGGGGGGGGGGGGGGGGGGFGGGGGGGGGGGGGGGGGGGGGGGGGGAGGGGGGGGGGGDGCGGGCFGGGGGGGGGGGGGCFGGGGGGGGGGGGGGGEFGGGFFFGGGGGGGGGGGGGGGFGGGGGGGGGGGGGGGGGGGGGFDFGGGGGGGGGFFGGGGGEGGGGGGGGGGEECGGCF*:BEGGGGGGGEGGGGGGGGGGGGGGGGGGGGGCCFGGGGGGGGG?GFGGGGGGGGFG
@M00200:207:000000000-ALC1F:1:1115:9436:20116 1:N:0:5
ACTGGGCTTAAAGGGCGCGTAGGCGGTCAGCACAAGTCAGTTGTGAAATCTCCGAGCTTAACTCGGAAAGGTCAACTGATACTGTGCGACTAGAGTGCAGAAGGGGCAACTGGAATTCTCGGTGTAGCGGTGAAATGCGTAGATATCGAGAGGAACACCTGCGGCGAAGGCGGGTTGCTGGGCTGACACTGACGCTGAGGCGCGAAAGCTAGGGGAGCGAACGGGATTAGATACCCCAGTA
+
GGGGGGGGG9EFGGGGGGGD@FEGGDGGGGGFGGGGEGFGEGGEGFC<EE@FCGEFGGGFFGGGGGGGGGGGGGGGGGGGGGGGGGFGGGGGGGGGGGGGGGGGDEGGGGGGGF@FFGGGGGGGGGGGEGGGGFGGGGGGGGGGGGDEGGFFGDGGGGEGFGGGGGDGGGGGGGGGGGGGFGGFGGFGGCFGGGGEGCGGGDGDG5CEGGGC:EDDGGGDEDGGGGDFG?GGFG647C<C=
@M00200:207:000000000-ALC1F:1:1115:16395:22624 1:N:0:5
ATTGGGTGTAAAGGGCGCGTAGGCGGCATTGTTAGTCACTTGTGAAATCTCCGGGCTTAACTCGGAACGGCCAAGTGATACTGCAGTGCTAGAGTGCGGAAGGGGCAATCGGAATTCTTGGTGTAGCGGTGAAATGCGTAGATATCAAGAGGAACACCAGAGGTGAAGACGGGTTGCTGGGCCGATACTGACGCTGAAGAGCGAAAGCGTGGGGAGCAAACAGGATTAGATACCCCAGTA
+
GGGGGGGGGGGGGGGGGGGGGGGGGGGGGGGGGGGGGGGGGGGGGGGGGGGGGGGGGGGGGGGGGGGGGGGGGGGGGGGGGGGGGGGGGGGGGGGGGGGGGGGGGGGGGGGGGGGGGGGGGGGGGGGGGGGGGGGGGGGGGGGGGGGGGGGGGGGGGGGGGGGGGGGGGGGGGGGGGGGGGGGGGGGGGGG+BEGGGGGGGFGGGGGGGGGGEGGGGGGGGGGGGGGFGF7FC7CGGGFG
@M00200:207:000000000-ALC1F:1:1116:18135:3250 1:N:0:5
ACTGGGTTTAAAGGGCGCGTAGGCGGCCACCGCAAGTCGACTGTGAAATCTCTGGGCTTAACCCAGAACGGTCAGCCGATACTGCGGGGCTAGAGTGCAGAAGGGGCAACTGGAATTCTCGGTGTAGCGGTGAAATGCGTAGATATCGAGAGGAACACCTGCGGCGAAGGCGGGTTGCTGGGCTGACACTGACGCTGAGGCGCGAAAGCTAGGGGAGCGAACGGGATTAGATACCCGGGTA
+
GGDFGGFFEGFGGGGGGG@@FGGGGGEEFGGGGGGGGGGGGGCEFGGGGGGGGCDEFGGGGGGGGGGGGGGGGGGGGGGGGGFGGGGGGGEGGGGG9FFGGGGGEGGGGGFFGGFGFGGGDGFBFGFGGGEGGGGGGGGGGGGFGDGGGGGGGGGGFGCFGGGCGGGGGGGGGGGCGGFGCGGCCGGGCGFEGGGGGEFGFDECEGDGGGFGFFEGGGGEEDGGECCFG<FFGG6?>DGGF
@M00200:207:000000000-ALC1F:1:1116:20547:5947 1:N:0:5
ATTGGGTTTAAAGCGCACGCAGGCGGATGTGCGCGTGGGGTGTGAAATCTGGCCGCTTAACGGCCAGGCGCCATCCCATACGGCACATCTGGAGGGCTGCAGAGGTCGATGGAATTGCCGGTGTAGTGGTGCAATGCGTAGAGATCGGCAGGAACACCCAGGGGGAAACCAGTCGACTGGGCAGCACCTGACGCTGTGGTGCGAGAGCGTGGGGAGCGAACCGGATTAGACACCCGGGTA
+
DG,EFAFGDGCEGG@@FGDE7CF7FF@FGGEGGCGFGGGGCG@CFG9CEF<F8FC7FFC?FG:CGCFFGGGEGDFGGGFFFCEGDEFBFGGF,8CFCDG:3D<FFGGGG@FE@=,BFGFGDGG<<EFGF,@,37FF@FGC:FCCFGGGDGGGGGGCEGGGG7FGGD8<C=<FGGGEE8EFFFCEGGC5;F6?GGD=*88EGGDGEG=5EEGG8CEC3=:5EDDG>GD4+-**A*/<@GGG
@M00200:207:000000000-ALC1F:1:1116:3881:12309 1:N:0:5
ACTGGGTTTAAAGGGCGCGTAGGCGGCTTTTTAAGGGTGCGGTGAAAGCCCGGGGCTTAACCCCGGGTCGGCCGTGCCGACTGAAAAGCTGGAGCACTGTAGAGGCAGGTGGAATTCCGGGTGTAGCGGTGGAATGCGTAGAGATCCGGAAGAACACCAGTGGCGAAGGCGGCCTGCTGGGCAGTTGCTGACGCTGATGCGCGACAGCGTGGGGAGCAAACAGGATTAGATACCCTAGTA
+
GGGGGGGGGGGGGGGGGGGGGGGGGGGGGGGGGGGGGGGGGGGGGGGGGGGGGGGGGGGGGGGGGGGCGGGGGGGGGGGGGEGGGGGGGGGGGGGGGGGGGGFGGGGGGGGGGGGGGGGGGGGGGGGGGGGGGGGGGGGGGGGFGGGGGGGDGGGGGGGGGGGGGGGGGGGGGEGGGGGGGFDCFGEGGGGGGGGGEGGGGGGGDCEGGGGGDGGGGGG?C<FG>FG?E2>FGGGF?GGG
@M00200:207:000000000-ALC1F:1:1116:15081:13335 1:N:0:5
ATTGGGTATAAAGGGCGCGTAGGCGGTCCGCTAAGCGTGCGGTGAAAGCTCGGGGCTCAACCCCGAGTCGGCCGTGCGAACTGGTGGACTGGAGCATGTCAGAGGCAGGCGGAATTCCGGGTGTAGCGGTGGAATGCGTAGAGATCCGGAAGAACACCGGTGGCGAAGGCGGCCTGCTGGGACATTGCTGACGCTGAGGCGCGACAGCGTGGGGAGCAAACAGGATTAGATACCCTTGTA
+
GGGGGGGGGGGGGGGGGGGGGGGGGGGGGGGGGGGGGGGGGGGGGGGGGGGGGGGGGGGGGGGGGGGGGGGGGGGGGGGGGGGGGGGGGGGGGGGGGGGGGGGGGGGGGGGGGGGGGGGGGGGGGGGGGGGGGGGGGGGGGGGGGGGGGGGGGGGGGGGGGEGGGGGGGGGGGGGGGGGGGGGGGGGGGGGGGGGGGGGGGGGGGCEGGGGGGGEGGGGFGGGGFGGFGFGCFGGFFGGG
@M00200:207:000000000-ALC1F:1:1116:14673:19380 1:N:0:5
ATTGGGCGTAAAGGGCGCGTAGGCGGCCACCGCAAGTCGACTGTGAAATCTCCGGGCTTAACCCGGAAAGGTCAGCCGATACTGCGGGGCTAGAGTGCAGAAGGGGCAACTGGAATTCTCGGTGTAGCGGTGAAATGCGTAGATATCGAGAGGAACACCTGCGGCGAAGGCGGGTTGCTGGGCCGACACTGACGCTGAGGCGCGAAAGCTAGGGGAGCGAACGGGATTAGATACCCCAGTA
+
FGGGGGGGFGGGGGGGGGGGGGGGGGGGGGGGGGGGGGGGGGGGGGGGGGFGGGGGGGGGGGGGGGGGGGGGGGGGGGGGGGGGGGGGGGGGGGGGGGGGGGFGGGGGGGGGGGGGGGGGGGGGGGGGGGGGGGGGGGGGGGGGGGGGGGGGGGGGGGGGGGGGGGGGGGGGGGGGGGGGGGGGGGGEGGG9EEGEGGGGGGGGGGGGGGCGGGGGGGGEGGGGFGGF68GGGGGFFGCFF
@M00200:207:000000000-ALC1F:1:1116:12620:20338 1:N:0:5
ACTGGGTTTAAAGGGCTCGTAGGTGGCCAACTAAGTCAGACGTGAAATCCCTCGGCTTAACCGGGGAACTGCGTCTGATACTGGATGGCTTGAGTTTGGGAGAGGGATGCGGAATTCCAGGTGTAGCGGTGAAATGCGTAGATATCTGGAGGAACACCGGTGGCGAAGGCGGCATCCTGGACCAACACTGACACTGAGGAGCGAAAGCCAGGGGAGCAAACGGGATTAGATACCCTAGTA
+
GGGGGGGGGGGGGGGGGGGGGGGGGGGGGGGGGGGGGGGGGGGGGGGGGGGGGGGGGGGGGGGGGGGGGGGGGFGGGGGGGGGGGGGGGGGGGGGGFGGGGGEGGGGGGGGGGGGGGGGGGGGGGGGGGGGGGGGGGGGGGGGGGGGGGGGGGGGGGGGGGGGGGGGGGGGGGGGFGGGGGGGGGGGGGGGGGGGGGGGGGGGGGGGGFFGGGGGGGGGGGGGGEGGFGFGGGGGFFGG7
@M00200:207:000000000-ALC1F:1:1117:17997:13068 1:N:0:5
ATTGGGTTTAAAGGGCTCGTAGGTGGCCAACTAAGTCAGACGTGAAATCCCTCGGCTTAACCGGGGAACTGCGTCTGATACTGGATGGCTTGAGGTTGGGAGAGGGACGCGGAATTCCAGGTGTAGCGGTGAAATGCGTAGATATCTGGAGGAACACCGGTGGCGAAGGCGGCGTCCTGGACCAATTCTGACACTGAGGAGCGAAAGCCAGGGGAGCAAACGGGATTAGATACCCGCGTA
+
GGGGGGGGGGGGGGGGGGGGGGGGGGGGGGGGGGGGGGGGGGGGGGGGGGGGGGGGGGGGGGGGGGGGGGGGGGGGGGGGGGGGGGGGGGGGGGGGGGGGGGGGGGGGGGGGGGGGGGGGGGGGGGGGGGGGGGGGGGGGGGGGGGGGGGGGGGGGGGGGGGGGGGGGGGGGGGGGGGGGGGGGGGGGGGGGGGGGGGGGGGGGGGGGGGGGGGGDGGGGGGGGFGFGGFGGGGGGEGFG
@M00200:207:000000000-ALC1F:1:1117:27972:17706 1:N:0:5
ATTGGGTGTAAAGGGCTCGCAGGCGGTTTCTTAAGTCTGATGTGAAAGCCCCCGGCTCAACCGGGGAGGGTCATTGGAAACTGGGGAACTTGAGTGCAGAAGAGGAGAGTGGAATTCCACGTGTAGCGGTGAAATGCGTAGAGATGTGGAGGAACACCAGTGGCGAAGGCGACTCTCTGGTCTGTAACTGACGCTGAGGAGCGAAAGCGTGGGGAGCGAACAGGATTAGATACCCCAGTA
+
GGGGGGGGGGGGGGGGGGGGGGGGGGGGGEGGGGGGGDGGGGGGGGGGGGGGCFGGGGGGGGGGGGGGEECGGGGFGGGGGGGGGGGDGGGGGGGGDDF9EFGGGGGGGGFGGGGGDGGEGFGGGGGGGGGGGGGGGGGGGGGFGGFGGEGGGGGGGGGGGGGGGGGGGGGGGGGCGGGGGGGGEEFGGGGGGGGGGGGCEGGGGGGGGGGGGDGGGGEEEDGGFFGGGFGGGGG7>DFF
@M00200:207:000000000-ALC1F:1:1117:21985:18477 1:N:0:5
ATTGGGTTTAAAGAGCTCGTAGGCGGTTTGTTGCGTCGGCTGTGAAAACTTCACGCTTAACGTGGAGCCTGCAGTCGATACGGGCAGACTTGAGTTCGGCAGGGGAGACTGGAATTCCTGGTGTAGCGGTGAAATGCGCAGATATCAGGAGGAACACCGGTGGCGAAGGCGGGTCTCTGGGCCGATACTGACGCTGAGGAGCGAAAGCGTGGGGAGCGAACAGGATTAGATACCCCAGTA
+
GGGGGGGGGGGGGGGGGGGGGGGGGGGGGGGGGGGGGGGGGGGGGGGGGGGGGGGGGGGGGGGGGGGGGGGGGGGGGGGGGGGGGGGGGGGGGGGGGGGGGGGGGGGGGGGGGGGGGGGGGGGGGGGGGGGGGGGGGGGGGGGGGGGGGGGGGGGGGGGGGGGGGGGGGGGGGGGGGGGGGGGGGGGGGGDGGGGGGGGGGGGGGGGGGGGGGGGGGGGGGGGFFGFGGFGGGGGGFGFF
@M00200:207:000000000-ALC1F:1:1118:12245:5121 1:N:0:5
ATTGGGCGTAAAGGGTGCGCAGGTGGGTTGGCAAGTTCGATGTGAAAGCCCCGGGCTTAACCCGGGAATGGCATTGGATACTGCTGATCTGGAGGATCGGAGGGGGGACTGGAATTCTTGGTGTAGCAGTGAAATGCGTAGATATCAAGAGGAACACCAGTGGCGAAGGCGAGTCCCTGGACGATACCTGACACTGAGGCACGAAAGCCAAGGGAGCGAACAGGATTAGATACCCCAGTA
+
GGGGGGGGGGGGGGGGGGGGGGGGGGGGGGGGGGGGGGGGGGGGGGGGGGGGGGGGGGGGGGGGGGGGGGGGGGGGGGGGGGGGGGGGGGGGGGGGGGGGGGGGGGGGGGGGGGGGGGGGGGGGGGGGGGGGGGGGGGGGGGGGGGGGGGGGGGGGGGGGGGGGGGGGGGGGGGGGGGGGGGGGGGGGGGGFGGGGGGGGGGGGGGGGGGGGGGGGB-4EGGGF;:GGFFGGGDGFGD?G
@M00200:207:000000000-ALC1F:1:1118:17938:5663 1:N:0:5
ATTGGGTTTAAAGGGCGCGTAGGTGGCTTGGTAAGCGTGTGGTGAAAGTCCGGGGCTCAACCCCGGATCTGCCGTGCGAACTGCTGAGCTCGAGCGATGTAGAGGCAGGTGGAATTTCGGGTGTAGCGGTGGAATGCGTAGATATCCGAAAGAACACCAGTGGCGAAGGCGGCCTGCTGGGCATCAGCTGACACTGAGGCGCGACAGCGTGGGGAGCCAACAGGATTAGATACCCCAGTA
+
GGGGGGGGGGGGGGGGGGGGGGGGGGGGGGGGGGGGGGGGGGGGGGGGGGGGGGGGGGGGGGGGGGGGGGGGGGGGGGGGGGGGGGGGGGGGGGGGGFEGGGGGGGGGGGGGGGGGGGGGGGGGGGGGGGGGGGGGGGGGGGGGGGGGGGGGGGGGGGGGGGGGGGGGGGGGGGGGGGGGGGGGGGGGGGFGGGGG7CGGGGGEGGGGGGGGGGGGF(5CGGGF/3:FGFGGGG4CD5?F
@M00200:207:000000000-ALC1F:1:1118:22956:8789 1:N:0:5
ATTGGGTTTAAAGAGCGTGTAGGCGGTCCGGTAAGTCGGCTGTGAAAGTCCAGGGCTCAACCCTGGGATGCCGGTCGATACTGCCGGACTAGAGTTCGGAAGAGGCGAGTGGAATTCCCGGTGTAGCGGTGAAATGCGCAGATATCGGGAGGAACACCTATGGCGACGGCAGCTCGCTGGGACGTTACTGACGCTGCGACGCGAAAGCGTGGGGAGCCAACGGGCTTAGATACCCTGGTA
+
<CFGGG6@;FE<<<EE:8F@CE@CCFFGG::FGGGEFEGGFGEDCEGCCFGG<CCCFGCGFFCFCGG?AFDEECGGGG@4@FFEF:FGGEEEFGGFCGC=:=BEFCEC>=FFFEC>DDF@CFFFFGDFCFFGF<FG9F:<C@BFECC:CCGGGAEA>FG7<F@FDG74*<BEEGFEEE@ECEF8;*;EF7+<>*88*:5EEEE:/7:?C?88>*:C>(.:FD51*,>6CFGC9FF7CG?:
@M00200:207:000000000-ALC1F:1:1118:15195:9654 1:N:0:5
ATTGGGTGTAAAGCGTACGTAGGCGGATGTGCAGGCGTCGTGTGAAATACCTCGGCTCAACCGAGGAATTGCACGGCGAACCGCACGTCTTGAGACAACTATGGGCGGTCGGAACGATAGGTGGAGTGGTGAAATGCGTTGATATCAGGAGGAACACCGGTGGCGAAGGCGGATCTCTGGGCCTTACCTGACGCTCAGGCGCGAAAGCTAGGGGAGCTAACAGGATTAGATACCCTTGTA
+
GGGGGGGGGGGGGGGGGGGGGGGGGGGGGGGGGGGGGGGGGGGGGGGGGGGGGGGGGGGGGGGGGGGGGGGGGGGGGGGGGGGGGGGGGGGGGGGGGGGGGGGGGGGGGGGGGGGGGGGGGGGGGGGGGGGGGGGGGGGGGGGGGGGGGGGGGGGGGGGGGGGGGGGGGGGGGGGGGGGGGGGGGGGFGGGGGGGGGGGGGGGGGGGGGGGGGGGG>(4CGFGF*8FGGFFDFGGGGGFG
@M00200:207:000000000-ALC1F:1:1118:20830:11240 1:N:0:5
ATTGGGTGTAAAGGGCTCGTAGGCGGTTTGTCGCGTCGGGAGTGAAATCCAGGTGCTTAACACCTGGCTTGCTTTCGATACGGGCAGACTAGAGGCATGCAGGGGAGAACGGAATTCCTGGTGTAGCGGTGAAATGCGCAGATATCAGGAGGAACACCGGTGGCGAAGGCGGTTCTCTGGGCATGTCCTGACGCTGAGGAGCGAAAGTGTGGGGAGCTAACAGGATTAGATACCCGCGTA
+
GGGGGGGGGGGGGGGGGGGGGGGGGGGGGGGGGGGGGGGGGGGGGGGGGGGGGGGGGGGGGGGGGGGGGGGGGGGGGGGGGGGGGGGGGGGGGGGGGGGGGGGGGGGGGGGGGGGGGGGGGGGGGGGGGGGGGGGGGGGGGGGGGGGGGGGGGGGGGGGGGGGGGGGGGGGGGGGGGGGGGGGGGGGGGGGGGGGGGGGGGGGGCEEFGGGGGDCD>..:CGGF8:FGGFGGFGGDGGFG
@M00200:207:000000000-ALC1F:1:1118:10583:14516 1:N:0:5
ATTGGGTGTAAAGCGCACGTAGGCGGCTGGGTTTGTTCGATGTGAAAGCCCCCGGCTCAACCGGGGAATTGCATCGAATACTGCCCGGCTCGAGGACGGTTGGGGTGAGTGGAACTCCTGGTGGAGCGGTGAAATGCGTAGATATCGTTTGGAACGCCAAAGGCGAAAGCAGACGACTGGGATTGCGCTGACGCTGAGACACGAAAGCCAGGGGAGCTAACGGGATTAGATACCCCAGTA
+
GGGGGGGGGGGGGGGGGGGGGGGGGGGGGGGGGGGGGGGGGGGGGGGGGGGGGGGGGGGGGGGGGGGGGGGGGGGGGGGGGGGGGGGGGGGGGGGGGGGGGGGGGGGGGGGGGGGGGGGGGGGGEGGGGGGGGGGGGGGGGGGGGGGGGGGGGGGGGGGGGGGGGGGGGGGGGGGGGGGGGGGGGGGGGGGGGGGGGGGGGGGGGD5EGGGGGGGG>(.<CGGF;;FGGFGGFGGGGGFG
@M00200:207:000000000-ALC1F:1:1118:5993:14661 1:N:0:5
ATTGGGTTTAAAGGGTGCGTAGGCGGCGCGGTAAGTCGGGTGTGAAATCTCGGAGCTTAACTCCGAAACTGCATTCGATACTGCCGTGCTTGAGGACTGGAGAGGAGACTGGAATTTACGGTGTAGCGGTGAAATGCGTAGATATCGTAAGGAAGACCAGTGGCGAAGGCGGGTCTCTGGACAGTTCCTGACGCTGAGGCGCGAAAGCTAGGGGAGCTAACGGGATTAGATACCCTTGTA
+
GGGGGGGGDGGGGGGGGGGGGGGGGGGGGGGGGGGGGGGGGGGGGGGGGGGGGGGGGGGFFGGGGGGGGGGGGGGGGGGGGGGGGGGGGGGGGGGGGGGGGGGGGGGGGGGGGGGGGGGGGGGEGGGGGGGGGGGGGGGGGGGGGGGGGGGGGGGGCFGGGGGGGGCFFGGGGGGGGGGGGGGGCGFGGGGFGGGGGGGGGGGGEGGGGGGGGGGGF(.<<DEB89DGGFGGGGGGGGFG
@M00200:207:000000000-ALC1F:1:1118:24613:20341 1:N:0:5
ATTGGGTGTAAAGCGAGTGTAGGTGGTTTTCCAAGTTGGATGTGAAAGCCTTGAGCTCAACTCAAGAAATGCATTCAGGACTGGGAGACTAGAGGACCGGAGAGGATAGTGGAATTCCCAGTGTAGTGGTGAAATACGTAGAGATTGGGAAGAACACCAGTGGCGAAGGCGGCTATCTGGACGGTTTCTGACACTAAGACTCGAAAGCGTGGGGAGCTAACAGGATTAGATACCCCAGTA
+
GGGGGGGGGGGGGGGGGGGGGGGGGGGGGGGGGGGGGGGGGGGGGGGGGGGGGGGGGGGGGGGGGGGGGGGGGGGGGGGGGGGGGGGGGGGGGGGGGGGGGGGGGGGGGGGGGGGGGGGGGGGGGGGGGGGGGGGGGGFGGGGGGGGGGGFGGGGGFGGGGFGGGGGGGGGGG7BFGFFFGGGGEEGFFGGFGGGGGGGGGGGGGGGDGEECEGGGF()=ACFF:4CFFFCCFGGGDGFG
@M00200:207:000000000-ALC1F:1:1119:7479:4752 1:N:0:5
ATTGGGTTTAAAGGGTGCGTAGGCGGCGCGGAAAGTTGGGTGTGAAATCCCTCGGCTCAACCGAGGAACTGCGCTCAAAACTACCGTGCTCGAGGAAGACAGAGGTAAGCGGAACTTCGGGTGGAGCGGTGAAATGCGTTGATATCCGAAGGAACACCGGTGGCGAAAGCGGCTTACTGGGTCTTTTCTGACGCTGATGCACGAAAGCCAGGGGAGCAAACGGGATTAGATACCCTCGTA
+
GGGGGGGGGGGGGGGGGGGGGGGGGGGGGGGGGGGGGGGGGGGGGGGGGGGGGGGGGGGGGGGGGGGGGGGGGGGGGGGGGGGGGGGGGGGGGGGGGGGGGGGGGGGGGGGGGGGGGGGGG@FGGGGGGGGGGGGGGGGGGGGGGGGGGGGGGGGGGGGGGGGGGGGGGGGGGGGGGGGGGGGGGGGGGGGGGGGGGGGGGGGGGGGGGGGGGGGGGGGGGGGGGGGGGFGGGGGGGGFG
@M00200:207:000000000-ALC1F:1:1119:2382:11544 1:N:0:5
ATTGGGCTTAAAGGGCTCGTAGGCGGCCAACTAAGTCGGATGTGAAATCCCCAGGCTTAACCTGGGAACTGCATCCGATACTGGATGGCTTGAATTCGGGAGAGGGATGCAGAATTCCAGGTGTAGCGGTGAAATGCGTAGATATCTGGAGGAATACCGGTGGCGAAGGCGGCATCCTGGACCGACATTGACGCTGATGAGCGAAAGCTAGGGGAGCAAACGGGATTAGATACCCGCGTA
+
GGGGGGGFGGGGGGGGGGGGGGGGGGGGGGFGGGGGGGGGGGGGGGGGGGGGGGGGGCFGGGFCGFCFFGGGAF9FFFFEGGGGFFEFGGGGFGDFFFDGCGEGGG:@FGBF<FGGGGFAGEEDEFGGDFGGGGGGG>FFEEGGGFGGGFDFEGFFGGGGGEGGCFEGGGGGGCEEGGCGGGE>EEEEC+<F*AEGGFGGCFGDGGGGGF6EGGGDGECFFDGDEGGGFFC>?FGGGGFG
@M00200:207:000000000-ALC1F:1:1119:14929:18900 1:N:0:5
ATTGGGCTTAAAGAGCGTGTAGGCGGTCCGGTAAGTCGGCTGTGAAAGTCCAGGGCTCAACCCTGGGATGCCGGTCGATACTGCCGGACTAGAGTTCGGAAGAGGCGAGTGGAATTCCCGGTGTAGCGGTGAAATGCGCAGATATCGGGAGGAACACCTATGGCGAAGGCAGCTCGCTGGGACGTTACTGACGCTGAGACGCGAAAGCGTGGGGAGCAAACAGGATTAGATACCCCAGTA
+
GGGGGGGGGGGGGGGGGGGGGGGGGGGGGGGGGGGGGGGGGGGGGGGGGGGGGGGGGGGGGGGGGGGGGGGGGGGGGGGGGGGGGGGGGGGGGGGGGGGGGGGGGGGGGGGGGGGGGGGGGFGGGGGGGGGGGGGGGGGGGGGGGGGGGGGGGGGGGGGGGGGGGGGGGGGGGGGGGGGGGGGGGGGGGGGGGGGGGGGGGGGGGGGGGGGGGGGGGGGGGGGGGGGGGFGGGFGGGGFG
@M00200:207:000000000-ALC1F:1:1119:5854:22188 1:N:0:5
ACTGGGTTTAAAGGGCGCGTAGGAGGCCACCGCAAGTCGACTGTGAAATCTCCGGGATTAACCCGGAAAGGTCAGCCGATACTGCGGGGCTAGAGTGCAGAAGGGGCAACTGGAATTCTCGGTGTAGCGGTGAAATGCGTAGATATCGAGAGGAACACCTGCGGCGAAGGCGGGTTGCTGGGCTGACACTGACGCTGAGGCGCGAAAGCTAGGGGAGCGAACGGGATTAGATACCCTTGTA
+
GGGGGGGEGGGGGGGGGCEFGGG9CEFFCFGCFFBFCFEGGGGEEFGGGGGGGGGG+@FFGGFGGGGGDGFDCEFFGGG7>@FGEGGGGGGGGCEFGG?55BFDCGGEEGGGG@F>DFCDFFGGGGGGGGFGGGGGGGFBEGGGGBCGGGGGG>CFF7BFFDGG7EECFGGEGEGGGGEGFGGGGGF<3<CFGGGEEEGGFGCGGGDGFFGGFD57EEGDGCGGECDGFFGGGF<FFFFGF
@M00200:207:000000000-ALC1F:1:2101:22506:3434 1:N:0:5
ATTGGGTATAAAGAGCTCGTAGGCGGTCTGTCGCGTCTGCTGTGAAAACTCGGGGCTTAACCCCGGGCCTGCAGTGGGTACGGGCAGACTAGAGTGCGGTAGGGGAGACTGGAATTCCTGGTGTAGCGGTGAAATGCGTAGAGATGTGGAGGAACACCAGTGGCGAAGGCGACTCTCTGGTCTGTAACTGACGCTGAGGAGCGAAAGCGTGGGGAGCGAACAGGATTAGATACCCGAGTA
+
GGAFGGGGGGGGGFFGAFGFGGGFEGCFGFGC@CGGGCFEFGAFGGGG8FGGDGGDEFFGFF8F@=BBF=FF<EGGGGGGGGGC+@CFFECFFCFGGCG+6FGDDECGFDDGFDDFCFFGF>FFGGGGG+:FGGAFGGGGGGGGCFDB:=EGGGCGFGGD:,2>EGGGGGD>EEGFFFFFGGGFCGF7CFGFGGGGDGGFEFGCEEGGGCGGCGGG3DCCCD<FF?F?4=FFGFFEF>@F
@M00200:207:000000000-ALC1F:1:2101:18615:16369 1:N:0:5
ATTGGGTTTAAAGGGCGCGTAGGCGGGCCGCCGCGTCCGGGGTGAAATCCTCCCGCTCAACGGGAGAACGGCCTCGGATACGGGCGGCCTGGAGGGGGGTAGGGGCGTGCGGAACTGTGGGTGGAGCGGTGAAATGCGTTGATATCCACAGGAACTCCGGTGGCGAAGGCGGCACGCTGGACCCCACCTGACGCTGAGGCGCGAAAGCCAGGGGAGCGAACGGGATTAGATACCCCAGTA
+
GGGGGGFEGGGGGGGGGGGGGGGGGGGGGGGGGGGGGGGGGGGGGGGGGGGGGGGGGGGGGGGGGGGGGGGGGGGGGGGGGGGGGGGGGGGGGGGGGGGGGGGGGGGGGGGGCEGGGGGGGGGGGGGGGGGGGGGGGGGGGGGGGGGGGGGGGGGGGGGGG*?FGGGEGGGGGGGGGEEGGGGGGEGGGGGGGGGGGGGGGGGDGGGGGGGF8CCDDGGDGGGDDE4?FFFFGGFFEEF?
@M00200:207:000000000-ALC1F:1:2101:26279:17379 1:N:0:5
ATTGGGTTTAAAGGGCGCGTAGGCGGCCACCGCAAGTCGACTGTGAAATCTCCGGGCTTAACTCGGAAAGGTCAGCCGATACTGCGGGGCTAGAGTGCAGAAGGGGCAACTTGAATTCTCGGTGTAGCGGTGAAATGCGTAGATATCGAGAGGAACACCTGCGGCGAAGGCGGGTTGCTGGGCTGACACTGACGCTGAGGCGCGAAAGCTAGGGGAGCGAACGGGATTAGATACCCTCGTA
+
9FCFFA8BFCFE@ACGD7FG+@FGC@EGEGGGDEGGEGGGGGGGGGGFGGGGGG>CFGGGGAFGGGC:=EGGGGGGF=@FDEGFFEGDCEBFFFBDFGBFGGGGCGGDDFG,:>CFFF<@FCFGGGGGFGGFFCFGGGGGGCFGFGGE@E7CF7,B:<EGDGGEGEGGG>FEEGGGEFGDF5A*C=?FCA<FGEE?8C=FFEEG5:=EFC9<AFG:<DDDGDGG>:)5??B?C766=>@F>
@M00200:207:000000000-ALC1F:1:2101:5835:17449 1:N:0:5
ATTGGGTTTAAAGGGTGCGTAGGCGGCGCGGTAAGTCGGGTGTGAAATCTCGGAGCTTAACTCCGAAACTGCATTCGATACTGCCGTGCTTGAGGACTGGAGAGGAGACTGGAATTTACGGTGTAGCGGTGAAATGCGTAGATATCGTAAGGAAGACCAGTGGCGAAGGCGGGTCTCTGGCCCGATACTGACGCTGAGGCACGAAAGCGTGGGGAGCAAACAGGATTAGATACCCCAGTA
+
GGGGGGGGGGGGGGGGGGGGGGGGGGGGGGGGGGGGGGGGGGGGGGGGGGGGGGGGGGGGGGGGGGGGGGGGGGGGGGGGGGGGGGGGGGGGGGGGGGGGGGGGGGGGGGGGFGGGGGGGGGGGGGGGGGGGGGGGGGGGGGGGGGGGGGGGGGGGGGGGGFGGGGGGGGGGGGGGGGGGGGGGGGGGGGGGGGGGGGGGEGGGGD=FGGGGGGGDGGGGGGGGFFFFFFFFGFFFFEFF
@M00200:207:000000000-ALC1F:1:2101:13262:20170 1:N:0:5
ATTGGGCTTAAAGTGTGCGCAGGCGGCGTCGCAAGTCGAGTGTGAAAGCCCCGGGCTTAACTTGGGAATTGCGCTCGAAACTACGATGCTGGAGTGTGGCAGAGGAAGGTGGAATTCCACGTGTAGCGGTGAAATGCGTAGAGATGTGGAGGAACACCAATGGCGAAGGCAGCCTTCTGGGCCAACACTGACGCTCATGCACGAAAGCGTGGGGAGCAAACAGGATTAGATACCCCGGTA
+
GGGGGGGGGGGGGGGGGGGGGGGGGGGGGGGGGGGGGGGGGGGGGGGGGGGGGGGGGGGGGGGGGGGGGGGGGGGGGGGGGGGGGGGGGGGGGGGGGGGGGGDGGGGGGGGGFGGGGGGGGGGGGGGGGGGGGGGGGDGGGGGGGGGGGGGGGGGGGGGGGGGGGGGGGGGGGGGGGGGGGGGGFGGGGGGGGGGGGGGGGGGGEGGGGGGGGGGGDGGGGGGG>@FFFFFFGGFFFFFF
@M00200:207:000000000-ALC1F:1:2102:26804:10511 1:N:0:5
ACTGGGCTTAAAGGGCGCGTAGGCGGCCATCTAAGTCAGACGTGAAATCCCCGGGCTCAACCCGGGAACTGCGTCCGAGACTGGCAGGCTCGAATCCGGGAGAGGGATGTGGAATTCCAGGTGTAGCGGTGAAATGCGTAGATATCTGGAGGAACACCGGTCGCGAAGGCGGCATCCTGGACCGACACTGACGCTGATGCGCGAAAGCTAGGGGAGCAAACGGGATTAGATACCCGCGTA
+
GGGGGGGGGGGGGGGGGGGGGGGGGGGGGGGGGGGGGGGGGGGGGGGGGGGGGGGGGGGGGGGGGGGGGGGGGGGGGGGGGGGGGGGGGGGGGGGGGGGGGGGGGGGGGGGGGGGGGGGGGGGGGGGGGGGGGGGGGGGEGGGGGGGGGGGGGGGGGGGGG*:=FGGGGGGGGGGGGGGGGGGGGGGGFECFGGGGGGGFGGGGGEEGGGFGGEGGGGGGGGGGGGGGGFFDF7DGCGDG
@M00200:207:000000000-ALC1F:1:2102:2318:12236 1:N:0:5
ATTGGGTGTAAAGGGTGCGTAGGCGGCCATGTAAGTCAGGAGTGAAAGTTTGCGGCTCAACCGTAAAATTGCTTTTGATACTGCATGGCTGGAATCAGGATGAGGTCAGCGGAATGTGGCATGTAGCGGTGAAATGCATAGATATGCCATAGAACACCAATTGCGAAGGCAGCTGGCTAGACCTGTATTGACGCTGAGGCACGAAAGCGTGGGGAGCGAACAGGATTAGATACCCTGGTA
+
GGGGGGGGGGGGGGGGGGGGGGGGGGGGGGGGGGGGGGGGGGGGGGGGGGFGGGGGGGGGGGGGGGGGGGGGGGGGGGGGGGGGGGGGGGGGGGGGGGGGGGGGGGGGGGGGGGGGGGGGGGGGGGGGGGGGGGGFGGGGGGGGGGGGGGGFDFGGGGGGG,=FFGGDEGGGGGGGGGGGGGGGGGFGGGGGGGGGGGGGGGGGGGGGGGGGCGGGDGGDEGGGGGF66?FFCGGGFGGG
@M00200:207:000000000-ALC1F:1:2102:26337:12996 1:N:0:5
ATTGGGCTTAAAGCGTCCGCAGGTGGCAGTTCAAGTCTGCTGTCAAAGACCGGGGCTTAACTTCGGAAAGGCAGTGGAAACTGAACAGCTAGAGTATGGTAGGGGCAGAGGGAATTCCTGGTGTAGCGGTGAAATGCGTAGAGATCAGGAAGAACATCGGTGGCGAAGGCGCTCTGCTGGACCATAACTGACACTCAGGGACGAAAGCTAGGGGAGCGAATGGGATTAGATACCCCTGTA
+
GGGGGFGGFGGFGGGGGGGGGGGGGGGGGGGGGGGGGGGGGGGGGGGGGGGGGGGGGGGGGGGGGGGGGGGGGGGGGGGGGGGGGGGGGGGGGGGGGGGGGGGGGGGGFGGGGGGGGGGGGGGGGGGGGGGGGGGGGGGGGGGGGGGGGGGGGGGGGGGGG+=FGGGGGGGGGGGGGGFFCGGGGFFGGGGGGGGGGGGGGGGGG85FGGGGC=DGEGGCGFCGGFGGGFGFGDFGGGGG
@M00200:207:000000000-ALC1F:1:2102:13913:18729 1:N:0:5
ATTGGGCTTAAAGCGCGCGCAGGCGGCGGTGCTGGCCCGGCGTGAAAGCCCCCGGCTCAACCGGGGAGGGTCGTCGGGGACCGCACCGCTTGAGGGCGGTAGGGGCTGGTGGAATGCCTGGTGTAGTGGTGAAATGCGTAGAGATCAGGCGGAACACCCGTGGCGAAGGCGGCCAGCTGGGCCGTCCCTGACGCTGAGGCGCGAAGGCGTGGGGAGCGAACGGGATTAGATACCCTTGTA
+
GGFFGD-CEFGGGGGGGGDGGGG76@:CEG::FGGFFD:FC4@:B<FG<,<FFGGF7FGGGDC7FGGDEGECFFGGGEGGD7FCCGGGD**>FEC@GGEFG:FC:FCEGF@EGFDFGEE:FG28+:CEFCC,,<<09CEG5EF9??C9AF8E5EEGGGGCG*/2:EGGEG8CC8EGF8EFE>>E:EEGGFFGCEECDFCE8EGECEEF8**:8>C5C7CGC<CC394>CBFF9CGF<CFG
@M00200:207:000000000-ALC1F:1:2102:12255:18730 1:N:0:5
ACTGGGTTTAAAGCGTGCGTAGGTGGTTCGTTAAGTCTGATGTGAAAGCCCTGGGCTCAACCTGGGAATGGCATTGGATACTGGCGACCTAGAGTGCGGTAGAGGGTAGCGGAATTCCCGGTGTAGCAGTGAAATGCGTAGATATTGGGAGGAACACCGGTAGCGAAGGCGGCTACCTGGACCGGTTCTGACGCTGATGCGCGAAAGCGTGGGTAGCAAACAGGATTAGATACCCGCGTA
+
GGGGGGGGGGGGGGGGGGGGGGGGGGGGGGGGGGGGGGGGGGGGGGGGGGGGGGGGGGGGGGGGGGGGGGGGGGGGGGGGGGGGGGGGGGGGGGGGGGGGGGGGGGGGGGGGGGGGGGGGGGGGGGGGGGGGGGGGGGGGGGGGGGGGFGGGGGGGGGFGG+3@FFGGGGGGGGGGGGGGGGGGGGGGGGGGGGGGGGGGGGGGGGGGGGGGGGGGGG:CFGFGGGGGGFGGGGGGGGGG
@M00200:207:000000000-ALC1F:1:2102:10274:19326 1:N:0:5
ATTGGGCGTAAAGGGCTCGTAGGCGGTTCGTCACGTCGGGAGTGAAAACTCGGAGCTTAACTCCGAGCCTGCTTCCGATACGGGCAGACTAGAGGTAGGCAGGGGAGAGCGGAACTCCTGGTGTAGCGGTGGAATGCGCAGATATCAGGAAGAACACCGGTAGCGAAGGCGGCCCGCTGGGCAGTGGCTGACACTGAGGCGCGACAGCGTGGGGAGCAAACAGGATTAGATACCCGTGTA
+
GGGGGGGGGGGGGGGGGGGGGGGGGGGGGGGGGGGGGGGGGGGGGGGGGGGGGGGGGGGGGGGGGGGGGGGGGGGGGGGGGGGGGGGGGGGGGGGGGGGGGGGGGGGGGGGGGGGGGGGGGGGGGGGGGGGGGGGGGGGGGGGGGGGGGGGGGGGGGGGGG:?FGGFGEGGGGGGGGDGGEGGGGGGGGGGGGGGGGGGGGGGGGGDGGGGGGGGEGGGFGGGGFGGGGFGGGGGGGGGG
@M00200:207:000000000-ALC1F:1:2102:24312:23089 1:N:0:5
ACTGGGCGTAAAGGGCTCGTAGGTGGCCAACTAAGTCAGACGTGAAATCCCCAGGCTCAACCTGGGAACTGCGTCTGATACTGGATGGCTTGAATTCGGGAGAGGGATGCAGAATTCCAGGTGTAGCGGTGAAATGCGTAGATATCTGGAGGAATACCGGTAGCGAAGGCGGCATCCTGGACCGAGATTGACACTGAGGAGCGAAAGCCAGGGGAGCAAACGGGCTTCGATACCCTACTA
+
DGGGFCGG@FGCCFGGFGGGGFEFFCEFCC@FFDGGGD<FFGGGG8<FFDGGDC?FCFC9FGCGGGGFGCGGGCGGGGAFGGG8,?FDGGGC=<FGGFFGEGE+?E@EBD<F,9?EF<B?FE@,A,E:FGC7F<EAFFCGGEGAFGFGGGA+@FFAFCBEC36BF+5+C75@E7>?EF98,DBECC*C,,,6=EFGG7FFG*5*3/:?96*AEC/:C57+/7**/175<>7*:07>***2
@M00200:207:000000000-ALC1F:1:2103:7277:4484 1:N:0:5
ACTGGGTTTAAAGGGCGCGTAGGTGGCGTCGCAAGTCAACGGTGAAAGCTCGGCGCTCAACGCCGAGTCGGCCGTCGAGACTGCGAGGCTGGAGCACTGTAGAGGCAGATGGAATTCCGGGTGTAGCGGTGGAATGCGTAGAGATCCGGAAGAACACCGGTAGCGAAGGCGGTCTGCTGGGCAGTTGCTGACACTGAGGCGCGACAGCGTGGGGAGCAAACAGGATTAGATACCCGGGTA
+
GGGGGGGGGGGGGGGGGGGGGGGGGGGGGGGGGGGFGGGGGGGGGGGGGGGGGGGGGGGGGGGEGGGGGGGGGGFGGGGGGGGGGGGGGGGGGGGGGGGGGGGGGGGGGGGGGGGFGGGGGGGGGGGGGGG@FGGGGGGGGGGGGGGGGGGGGGGGGGE@E*:FGFCGGGGGGGGGGGGGGGGGGGGFGGFFGGGGGGGGGGGGGGGGGGGGGGGGGFGGGGGCGDGGGFGGFFGGGGGG
@M00200:207:000000000-ALC1F:1:2103:13540:16832 1:N:0:5
ATTGGGTATAAAGCGTGCGTAGACGGTTATTTAAGTCGGGTGTGAAAGCCCCGGGCTCAACCTGGGAATTGCATTCGAGACTGAATAGCTAGGGTACGGTAGAGGGAAGTGGAATTTCCGGTGTAGCGGTGAAATGCGTAGAGATGTGGAGGAACACCAATGGCGAAGGCAGCCTTCTGGGCCATCACTGACGCTAATGCACGAAAGCGTGGGGAGCAAACAGGATTAGATACCCTAGTA
+
E<CEEFEGGFFFGGGBFFECFBCG@78@BFEFGGFG<7F:EFGGEGFFGCDGGGGGFEGGG8FGCEFCAFEFGFGE9EFF7CE=EA,,CFGGDGGFGGGFDGGGGCFDFGGGGFFGEGGC7FGGGGFG7FEGFFFBECGEGFGCFC<<FGE>@FDFFFF<>50>B<FCFG>C7,@DEFGG7>*4,?9DGC2?EGE*1FCF7C:CEEGGGE58E=5:EGCCFFGGGCFFCBFFF8D?DFGF
@M00200:207:000000000-ALC1F:1:2103:14145:18016 1:N:0:5
ACTGGGTATAAAGGGCTCGTAGGTGGCCAACTAAGTCAGACGTGAAATCCCTCGGCTTAACCGGGGAACTGCGTCTGATACTGGATGGCTTGAGTTTGGGAGAGGGACGCGGAATTCCAGGTGTAGCGGTGAAATGCGTAGATATCTGGAGGAACACCGGTGGCGAAGGCGGCGTCCTGGACCAACACTGACACTGAGGAGCGAAAGCCAGGGGAGCAAACGGGATTAGATACCCTCGTA
+
GGGGGGGGGGGGGGGGGGGGGGGGGGGGGGGGGGGGGGGGGGGGGGGGGGGGGGGGGGGGGGGGGGGGGGGGGGGGGGGGGGGGGGGGGGGGGGGGGGGGGGGGGGGGGGGGGGGGFGGGGGGGGGGGGGGGGGGGGGGGGGGGGGGGGGGGGGGGGGGGG5<CFGGGGGGGGGGGDGGGGGFFFGGGCEFGGGGGGGGGCGDGGGGGFFGFGCEGGGGGGEGGGGGGFFGGGGCEGGGG
@M00200:207:000000000-ALC1F:1:2104:7921:3317 1:N:0:5
ATTGGGTTTAAAGGGCTCGCAGGCGGTTTCTTAAGTCTGATGTGAAAGCCCCCGGCTCAACCGGGGAGGGTCATTGGAAACTGGGGAACTTGAGTGCAGAAGAGGAGAGTGGAATTCCACGTGTAGCGGTGAAATGCGTAGAGATGTGGAGGAACACCAGTGGCGAAGGCGACTCTCTGGTCTGTAACTGACGCTGAGGAGCGAAAGCGTGGGGAGCGAACAGGATTAGATACCCCAGTAAGAC
+
GGGGGGGGGGGGGGGGGGGGGGGGGGGGGGGGGGGEGFGGGGGGGGGGGGGGGGGGGGGGGGGGGGDGGGGGGCGGGGGFGGG=FGEFFGGGGGGGGGGGGGGGGGGGGGGGGGGGGGGGGGGGGGGGGGGFGGGGDGGGGCCBFEFGGGGGGGCFEGGGGGFGGGGGGGEG*26BFGGGGGFGFGGF?7CFGGGCCFGGGGGDGGGGGGGDCE=EEGGGEGGGGFFGGFGGGGGGD<FGGGF3
@M00200:207:000000000-ALC1F:1:2104:9567:11207 1:N:0:5
ATTGGGTTTAAAGCGCACGTAGGCGGCTTTGTAAGTTAGAGGTGAAAGCCCAGGGCTCAACCCTGGAATTGCCTTTAAGACTGCATCGCTTGAACATCGGAGAGGTAAGTGGAATTCCGAGTGTAGAGGTGAAATTCGTAGATATTCGGAAGAACACCAGTGGCGAAGGCGACTTACTGGACGATTGTTGACGCTGAGGTGCGAAAGCGTGGGGAGCAAACAGGATTAGATACCCTTGTA
+
GGGGGGGGGGGGGGGGGGGGGGGGGGGGGGGGGGGGGGGGGGGGGGGGGGGGGGGGGGGGGGGGGGGGGGGGGGGGGFGGGGGGGGGGGGGGGGGGGGGGGGGGGGGGGGGGGGGGGGGGGGGGGGGGGGGGGGGGGGGGGGGGGGGGGGGGGGGGGGGGGGGGGGGGGGGG@BEGGGGGGGGGGGGGGGGGGGGGGGGGGGGEGGGGGGGGGGGGGGGGGGGFGGGGGGGGGGGGGGFG
@M00200:207:000000000-ALC1F:1:2104:6781:11288 1:N:0:5
ACTGGGTATAAAGGGCGCGTAGGTGGCGACCCAAGTCCGTGGTGAAAGCTCGTCGCTTAACGACGAGTCGGCCACGGAGACTGTGTGGCTCGAGCACTGTAGGGGCAGATGGAATTCCGGGTGTAGCGGTGGAATGCGTAGAGATCCGGAAGAACACCAGTGGCGAAGGCGGTCTGCTGGGCAGTTGCTGACACTGAGGCGCGACAGCGTGGGGAGCAAACAGGATTAGATACCCTCGTA
+
GGGGGGGGGGGGGGGGGGGGGGGGGGGGGGGGGFGGGGGGGGGGGGFGGGGGGGGGGGGGGGGGGEGGGGGGGEGGGEGGGGG5EFGGGGGGGGGGGGGGGGGGGGGGGGGGGGGGGGGGGGGGGGGGGGGGGGGGGGGGGGGGGGGGGEGGGGGGGGGGGGGGGGGGGGGG4:FFGGGGGGGGGGGGGGGGGGGGCEDGGGGGGGGGGGGGGGGGGGDGGGGGDGGFFGGGGGGGGGGG
@M00200:207:000000000-ALC1F:1:2104:16488:11800 1:N:0:5
ATTGGGTTTAAAGCGTGCGCAGGCGGTTCGTTAAGTTCGTTGTGAAAGCCCCGGGCTCAACCTGGGAATGGCATTTGGGACTGCAAGGCTGGAGTGCGGCAGAGGAGACTGGAATTCCTGGTGTAGCAGTGAAATGCGTAGATATCAGGAGGAATACCGATGGCGAAGGCAGATCTCTGGGCTGACACTGACGCTCATGCACGAAAGCGTGGGGAGCAAACAGGATTAGATACCCTCGTA
+
GGGGGGGGGGGGGGGGGGGGGGGGGGGGGGGGGGGGGGGGGGGGGGGGGGGGGGGGGGGGGGGGGGGGGGGGGGGGGGGGGGG,FFGGGGGGGGGGGGGGGGGGGGGGGGGGGGGGGGGGGGGGGGGGGGGGGGGGGGGGGGGGGGGGGGGGGGGGGGGGGGGGGGGGGGGG+;DFGGGGGGGGGGGGGGGGGGGGGGGGGGGGGGGGGGGGGGGGGGGGGGGCCFDFFFGGGGGGFGGC
@M00200:207:000000000-ALC1F:1:2104:18812:11907 1:N:0:5
ACTGGGTTTAAAGGGCGCGTAGGCGGCCTGATAAGTAGGGGGTGAAATCTTGCGGCTTAACCGCAAGGCTGCCTTCTAAACTGTCGGGCTCGAGCACAGTAGAGGCAGGTGGAATTCCCGGTGTAGCGGTGGAATGCGTAGAGATCGGGAAGAACATCAGTGGCGAAGGCGGCCTGCTGGGCTGTTGCTGACGCTGAGGCGCGACAGCGTGGGGAGCAAACAGGATTAGATACCCCAGTA
+
GGGGGGGGGGGGGGGGGGGGGGGGGGGGGGGGGGGGGGGGGGGGGGGGGGGGGGGGGGGGGGGGGGGGGGGGGGGGGGGGGGGFGGGGGGGGGGGGGGGGGGGGGGGGGGGGGGGGGGGGGGGGGGGGGGGGGGGGGGGGGGGGGGGGGGGGGGGGGGGGGGGGGGGGGGGG4=FGGGGGGGGGGGGGGGGGGGGGGGGGGDGGGGGGGGGGGGGGGGGGGGGGGGGGGGGGGGGGGGGF
@M00200:207:000000000-ALC1F:1:2104:28139:12777 1:N:0:5
ACTGGGCGTAAAGGGTGCGCAGGTGGGTTTGCAAGTTCGATGTGAAAGCCCCGGGCTTAACCCGGGAATGGCATTGGATACTGCAGATCTGGAGGATCGGAGGGGGGACTGGAATTCTTGGTGTAGCAGTGAAATGCGTAGATATCAAGAGGAACACCAGTGGCGAAGGCGAGTCCCTGGACGATACCTGACACTGAGGCACGAAAGCTAGGGGAGCAAACAGGATTAGATACCCCAGTA
+
GGGGGGGGGGGGGGGGGGGGGGGGGGGGGGGGGGGFGGGGGGGGGGGGGGGGGGGGGGGGGGGGGGGGGGGGGGGGGGGGGGGGFGGGGGGGGGGGGGGGGGGGGGGGGGGGGGGGGGGGGGGGGGGGGGGGGGGGGGGGGGFGGGGGGGGGGGGGGGGGGFGGGGGGGGGD*8CCFGGGGGGGGGGGGGGGGGFF?FGGGGGGGGGGGGGGGGGGGGGFCCGGGGGGGGGGGGFGGDGG
@M00200:207:000000000-ALC1F:1:2104:9865:13097 1:N:0:5
ATTGGGTTTAAAGGGCGCGTAGGTGGCCCGTGGAAGTCTGCGGTGAAAGCCCGGCGCTCAACGCCGGGTCGGCCGTGGATACTCTCGGGCTTGAGCTCACTAGAGGCAGATGGAATTCCGGGTGTAGCGGTGGAATGCGTAGAGATCCGGAAGAACACCGGTGGCGAAGGCGTTCTGCTGGGGTGAGGCTGACACTGATGCGCGACAGCGTGGGGAGCAAACAGGATTAGATACCCTAGTA
+
GGGGGGGGGGGGGGGGGGGGGGGGGGGGGGGGGGGGGGGGGGGGGGGGGGGGGGGGGGGGGGGGGGGGGGGGGGGGGGGGGGGFDGGGGGGGGGGGGGGGGGGGGGGGGGGGGGGGGGGGGGFGGGGGGGGGGGGGGGGGGGGGGGGGGGGGGGGGGGGGGGGGGGGEGGGG87EFGGGGGGGGGGGGGGGGGGGGGGGGGGGGGGGGGGGGGGGDGGGGGGGGGGGGGGGGGG:FGGGGG
@M00200:207:000000000-ALC1F:1:2104:2488:14681 1:N:0:5
ACTGGGCTTAAAGGGCGCGCAGGCGGTCTTCTAAGTCTGATGTGAAAGCCCACGGCTTAACCGTGGAAGGTCATTGGAAACTGGAGGACTTGAGTGCAGAAGAGGAGAGTGGAATTCCATGTGTAGCGGTGAAATGCGTAGAGATATGGAGGAACACCAGTGGCGAAGGCGACTCTCTGGTCTGCAACTGACGCTGAGGCGCGAAAGCGTGGGTAGCGAACAGGATTAGATACCCTAGTA
+
GGG9FCDFGGGFGGDG:CEGGGGGGGFGG<FGFGGECFFF9CC@DFFGGGGDF@EGGGGFGGEGGGEGFGGGGFGFFF,FFGGFFA@FFGGCF@GDFFCDCF8,F=@FF?E+<FFGGGGF<F<FGGGGG+@@FF9AFG:FFFFDGGGADFF:CFFGFEGFC<FGGGEGEGGD>9FGGGGGEGGFGGGF6CCG>E5CCECFGGCGG=CGGGGGGCFDGGDCGCGGGGG=FG7CFGGGFGGG
@M00200:207:000000000-ALC1F:1:2104:12142:16471 1:N:0:5
ATTGGGTGTAAAGGGTGCGTAGGCGGCGCGGTAAGTCGGGTGTGAAATCTCGGAGCTTAACTCCGAAACTGCATTCGATACTGCCGTGCTTGAGGACTGGAGAGGAGACTGGAATTTACGGTGTAGCGGTGAAATGCGTAGATATCGTAAGGAAGACCAGTGGCGAAGGCGGTTCTCTGGACAGTTCCTGACGCTGAGGCACGAAGGCCAGGGGAGCAAACGGGATTAGATACCCCTGTA
+
GGGGGGGGGGGGGGGGGGGGGGGGGGGGGGGGGGGGGGGGGGGGGGGGGGGGGGGGGGGGGGGGGGGGGGGGGGGGGGGGGGG9FGGGGGGGGGGGGGGGGGGGGGGGGGGGGGGGGGGGGGGGGGGGGGGGGGGGGGGGGGGGGGGGGGGGGGGGGGGGGGGGGGGGGGGG4:FGGGGGGGGGGGGGGGGGGGGGGGGGGGGGDGGGGGGGGGGGGGGGGGEGGGGGGGGGGFGGFFGG
@M00200:207:000000000-ALC1F:1:2104:4022:18401 1:N:0:5
ACTGGGCTTAAAGTGTGCGCAGGTGGCTGAGCAAGTCGAGTGTGAAATCCCCGGGCTTAACTTGGGAATGGCGCTTGAAACTACGGTGCTGGAGTGTGGCAGAGGGAGGTGGAATTCCACGTGTAGCGGTGAAATGCGTAGAGATGTGGAGGAACACCGATGGCGAAGGCAGCCTCCTGGGCCAACACTGACGCTCATGCACGAAAGCGTGGGGAGCAAACAGGATTAGATACCCTAGTA
+
GGGGGGGGGGGGGGGGGGGGGGGGGGGGGGGGGGGGGGGGGGGGGGGGGGGGGGGGGGGGGGGGGGGGGGGGGGGGGGGGGGGFCFGGGGGGGGGGGGGGGGGGGGGGGGGGGGGGGGGGGGGGGGGGGGG=DGGGGGGGGGGGGGGGGGGGGGGGGGGGGGGGGGGGGGGG3@FGGGGGGGGGGGGGFFGGGGGGGGGGGGGEGGGGGGGGDGGGGG6AFGGGFGGGGGGGGFGFFGGG
@M00200:207:000000000-ALC1F:1:2104:19778:22038 1:N:0:5
ATTGGGCTTAAAGCGTGCGTAGGTGGTTCGTTAAGTCTGATGTGAAAGCCCTGGGCTCAACCTGGGAATGGCATTGGATACTGGCGACCTAGAGTGCGGTAGAGGGGTGTGGAATTCCCGGTGTAGCAGTGAAATGCGTAGATATCGGGAGGAACATCTGTGGCGAAGGCGACACCCTGGACCAGCACTGACACTGAGGCACGAAAGCGTGGGGAGCAAACAGGATTAGATACCCCCGTA
+
A<-EEFD@CFGGCGGCFFGG@6CFEGEGGE@E<EDFFFGCGGGGGAAF8DDAFGGEGGGG8EFFGGGGGGGGGGGGG<EGGFF6BCEEGGGGGGGGGGGG7CFFFGGGGGGGGGACFFFEGGGGGFFFAFF9CFFGFEFGFC?D,,CFDFCGG8FFFGGGFC:<CFGGCA*9>?FCGGGF7:8BFG@E<CBC?88C,,=8;CEGGECCGGGGEE7=EGGGGGGGGFCG?GFGA8C5D)>G
@M00200:207:000000000-ALC1F:1:2105:10857:2914 1:N:0:5
ACTGGGTTTAAAGAGCTCGTAGGCGGTTCGGTAAGTCGGGTGTGAAATCTCCACGCTCAACGTGGAGGGGCCACTCGATACTGCCGTGACTAGAGTCCAGTAGGGGAGTGTGGAATTCCCGGTGTAGCGGTGAAATGCGCAGATATCGGGAGGAACACCAGCGGCGAAGGCGGCACTCTGGGCTGGTACTGACGCTGAGGAGCGAAAGCGTGGGGAGCGAACAGGATTAGATACCCTAGTA
+
GFFGGGGGGGGGGGGFF@C7FGDGGDGGGGGGFEF@FEGGGGGEGG9FF<FFEGGGGGGGGG<F@GGGGDEGEGGGGGFFGDF,AFGGFGFFGGGFFFGGEGGDFGEEEFGGGGGGGGEGGCGFGGCBFGCFGFFGGFGGGGDFFGGGGGDGGGGGGGGDGFEDEGGDGGGGG@CEGFFGGGGGGGCG?FDGGG>CGDG5+;8EGGGGGGEGGGCGGEG5?<EGGCFGGFFFGGGGGGGGG
@M00200:207:000000000-ALC1F:1:2105:23487:5315 1:N:0:5
ATTGGGTGTAAAGGGCTCGTAGGTGGCCAACTAAGTCAGACGTGAAATCCCCCGGCTTAACCGGGGAACTGCGTCTGATACTGGATGGCACGAGATTGGGAGAGGGATGCGGAATTCCAGGTGTAGCGGTGAAATGCGTAGATACCTGGAGGAACACCGGTGGCGAAGGCGGCCTGCTGGGCAGTTGCTGACACTGAGGCGCGACAGCGTGGGGAGCAAACAGGATTAGATATCCCTGTA
+
F<6C@<=BFGG<FFD7EF76,C7EFFEGFGGCAFG<EEFFFFC:<DFEFCF,@6+6+@EACCFGDCEFFCFC=8C,CF9F,,5FE9F<A,,84>C@,CE?EGE7FGDG+,=:C@=<AFBFFFF<,A@:+>F@<D9,,@C:F7,:,7,><DG7<FFA>FFG<>7FED@CG7FC=<CFF+<FEGGGGCFF?9CC?CFEG7CF8/CEG588CECCEDCEGG6ACFC<<+:CCCCF+:*<*99>
@M00200:207:000000000-ALC1F:1:2105:27603:6669 1:N:0:5
ATTGGGTTTAAAGGGCGCGTAGGTGGCGGCCCAAGTCCATGGTGAAAGCTCGCCGCTTAACGGCGAGTCGGCCACGGATACTGGGTTGCTCGAGCACTGTAGGGGCAGATGGAATTCCGGGTGTAGCGGTGGAATGCGTAGAGATCCGGAAGAACACCAGTGGCGAAGGCGGTCTGCTGGGCAGTAGCTGACACTGATGCGCGACAGCGTGGGGAGCAAACAGGATCAGATACCCGGGTA
+
DGF-E9FGDFGGGFCEGGGEGEDG9@F:+@FGDGGAEGGFEEFGGGF@F9C@FB@FGEEGGGGGGEEFGCFGGGGEGGGGGG,E?F=@8?FGGGGGG<FFGCB++FFGGF9=BC<DC=FFE+<F=9FC7FEC*DFFGGGGEEF3,>FFCCCFGFCFEEGFCCF@*<F<**=7CCEGF<CA>CGDGGGGGG6CFGFEFCFGGGGDEC=FD8CCEDG5E=E68*;5CE*9<CCFEF<59/>7
@M00200:207:000000000-ALC1F:1:2105:22518:9497 1:N:0:5
ATTGGGCGTAAAGCGCTCGTAGGCGGTTCGGTAAGTCGGGTGTGAAACCTCCAGGCTCAACCTGGTGACGCCACCCGATACTGCCGTGACTTGAGTTCGGTAGGGGAGCGGGGAATTCCTGGTGTAGCGGTGAAATGCGCAGATATCAGGAGGAACACCGGTGGCGAAGGCGCCGCTCTGGGCCGAAACTGACGCTGAGGAGCGAAAGCGTGGGGAGCGAACAGGATTAGATACCCCAGTA
+
GGGGGGGGGGGGGGGGGGGGGGGGGGGGGGGGGGGGGGGGGGGGGGGGGGGGGGGGGGGGGGGGGGGGGGGGGGGGGGGGGGGGGGGGGGGGGGGGGGGGGGGGGGGGGGGGGGGGFGGGGGFGGGGGGGGGGGGGGGGGGGGGGGGGGGGGGGGGGFGGGGGGGGGGGGGGGGGGGGGGGGGGGGGGGGGGGGGDGGGGGGGGGGGGGGEGGGGGGGGGGGGGGGCFFFGGGFGCGCDGG
@M00200:207:000000000-ALC1F:1:2105:2417:11105 1:N:0:5
ACTGGGCTTAAAGCGCACGTAGGCGGCATCGTAAGTGTCCGGTGAAATCCCACGGCTCACCCGTGGAACTGCCAGGCATACTGTGATGCTAGAGTGTGGTAGGGGAGAGCGGAACTCCTGGTGGAGCGGTGAAATGCGTAGATATCTGGAGGAACACCGGTGGCGAAGGCGGCATCCTGGACCAATATTGACGCTGAGGAGCGAAAGCTAGGGGAGCAAACGGGATTAGATACCCTCGTA
+
GGGGGGGGGGGGGGGGGGGGGGGGGGGGGGGGGGGGGGGGGGGGGGGGGGGGGGGGGGGGGGGFGGGGGGGGGGGGGGGGGGGCFFGGGGGGGGGFFGGFGCGGGGGGGGGGGGGGGGGGGGGGGGGGGGGGGGGGGGGGGGGGGGGGGGGGGGGGGGGGGGGGGGGGGGDGGGGGGGGCFGGGGGGGGGGGGGGGGGGGGGGGGGDFGGGGGGGGGGGGGGGGGGGGGGGGGGGGGGGG
@M00200:207:000000000-ALC1F:1:2105:22296:15487 1:N:0:5
ACTGGGCGTAAAGGGCGCGCAGGCGGCTTGGCAAGTCGAGTGTGAAATCCCTTAGCTTAACTAAGGAATGGCGCTCGAAACTACCTCGCTAGAGGACGGGAGAGGGAAGTGGAACTCTCGGTGTAGGGGTGAAATCTGTAGATATCGAGAGGAACACCGGTGGCGAAGGCGGCTTCCTGGCCCGTAGCTGACGCTGAGGCGCGAAAGCCAGGGGAGCAAACGGGATTAGATACCCTAGTA
+
GGGGGGGGGGGGGGGGGGGGGGGGGGGGGGGGGGGFGGGGGGGGGGGGGGGGGGGGGGGGGGGGGGGGGGGGGGGGGGGGGGGGGGGGGGGGGGGGGGGGGGGGGGGGGGGGGGGGGGGGGGGGGGGGGGGGGGGGGGGGGGGGGGGGGGGGGGGGGGGGGGGGGGGGGGGGGGGGGGGGGGGGGGGFFGGGGGGGGGGGGGGGGGGGGGGGGGGGGGGGGGGGGGGGGGGGGDGGGGGG
@M00200:207:000000000-ALC1F:1:2105:10296:16684 1:N:0:5
ATTGGGTTTAAAGCGTGCGCAGGCGGTCTTTTAAGTCAGATGTGAAATCCCCGGGCTTAACCTGGGAACTGCGTTTGAAACTGAAAGGCTAGAGTGTGGCAGAGGGGGGTGGAATTCCACGTGTAGCAGTGAAATGCGTAGAGATGTGGAGGAACACCGATGGCGAAGGCAGCCCCCTGGGCTAACACTGACGCTCATGCACGAAAGCGTGGGGAGCAAACAGGATTAGATACCCCTGTA
+
GGGGGGGGGGGGGGGGGGGGGGGGGGGGGGGGGGGGGGGGGGGGGGGGGFGGGGGGGGGGGGGGGGGGGGGGGGGCGGFGGGGFGGGGGGGGGGGGGGGGGGGGGGGGGGGGGGGGGGGGGGGGGGGGGGGGGGGGGGGGGGGGGGGGFGGGGGGGGGGGGGGGGGGGGGGGGCGGGGGGGGGGGGGFGGGGGGE8EGGGGGGGGD=CEEEEGGGGGGGCFFGGGGGGGGGGGGGFCGGG
@M00200:207:000000000-ALC1F:1:2105:6944:16684 1:N:0:5
ATTGGGCGTAAAGCGCGCGCAGGCGGCCACGTTGGCCTGACGTGAAAGCCCCCGGCTCAACCGGGGAACGTCGTCGGGGACCGCGTGGCTTGAGGACGGCAGGGGCTGGTGGAATGCCCGGTGTAGTGGTGAAATGCGTAGATATCGGGCGGAACACCCGTGGCGAAGGCGGCCAGCTGGGCCGTTCCTGACGCTGAGGCGCGAAGGCGTGGGGAGCGAACGGGATTAGATACCCCAGTA
+
GGGGGGGGGGGGGGGGGGGGGGGGGGGGGGGGGGGGGGGGGGGGGGGGGGGGGGGGGGGGGGGGGGGGGGGGGGGGGGGGGGGFGGGGGGGGGGGGGGGGGGGGGGGGGGGGGGGGGGGGGCGFGGGGGGGGGGGGGGGGGGGGGGGGGGGGGGGGGGGGGGGGGGGGGGGGDGGGGGGGGGGGGGGGGGGGGGDEGGGGEDGGGGGGGEEGGGGGGGGGGGCD95FGFCGGFGGGGGGG
@M00200:207:000000000-ALC1F:1:2105:22016:21485 1:N:0:5
ATTGGGTGTAAAGCGCACGTAGGCGGACTTTCAAGTCAGGGGTGAAATCCCGGGGCTCAACCTCGGAATTGACTTTGATACTGTAGGTCTCGAGTCCGGAAGAGGTGGGTGGAATTCCTAGTGTAGAGGTGAAATTCGTAGATATTAGGAAGAACACCGGTGGCGAAGGCGGCCCACTGGTCCGGTACTGACGCTGAGGTGCGAAAGCGTGGGGAGCAAACAGGATTAGATACCCCTGTA
+
GFGGGGGGFGGGGGGFCFECFGGGGGGGGFFGGGG6FFFDGGGGGGGGGGGCGGGGFGGGGGFGGGG>FGD,FFFGFFEFGGFCFGGGFGGGGGGFGFGGGEGGGFGEFFBFGGGGGGFGGFCBFFDFGFFFFGG9FFBFGD@FFFFFGGDFFGGFGDEE@FF<BF@FEGGGGGGEEC::E,CEGGEEFGGGCECCCGG<CFG5E8C8CCC>CCC>:8CC57@4*3**<77CFGD=FGGC
@M00200:207:000000000-ALC1F:1:2105:9010:21645 1:N:0:5
ATTGGGCTTAAAGGGCGCGTAGGCGGGATGGCAAGTCAGTCGTGAAATCTCTCGGCTCAACCGAGAAACGTCGGCTGATACTGCCGTTCTTGAGGGATGCAGAGGAGACTGGAATTCCCGGTGTAGCGGTGAAATGCGTAGAGATCGGGAAGAACATCAGTGGCGAAGGCGGTCTGCTGGGCCGTTGCTGACGCTGAGGCGCGACAGCGTGGGGAGCAAACAGGATTAGATACCACAGTAAGA
+
DFFEGGEEFFFGGFGCEFE@:EGFGGGGFFGGFFFFFFGFFFCFFDGDFFGGGEFGGGAF<<CFFGGGFGFC@ECFEDEDFFFEEFBBFFFFCFGGDEEFDFGFGFGF=BFGFFDCFFGED>FBDGCCE@BECCBFFF:EGEFC;FDEEFCGFC>A>D:E,FDFFCCGG<CFF7CF;+<CEB*:=7A;CGF8E5;EEGFCECCC:8C*?:?EGGDG58:6/>?CC<*7CC7:3<*+110::D4
@M00200:207:000000000-ALC1F:1:2105:20438:21884 1:N:0:5
ACTGGGTATAAAGCGCACGTAGGCGGATCGATCAGTCAGGGGTGAAATCCCAGGGCTCAACCCTGGAACTGCCTTTGATACTGTCGATCTGGAGTATGGAAGAGGTGAGTGGAATTCCGAGTGTAGAGGTGAAATTCGTAGATATTCGGAGGAACACCAGTGGCGAAGGCGGCTCACTGGTCCATTACTGACGCTGAGGTGCGAAAGCGTGGGGAGCAAACAGGATTAGATACCCCAGTA
+
GGGGGGGGGGGGGGGGGGGGGGGGGGGGGGGGGGGGGGGGGGGGGGGGGGGGGGGGGGGGGGGGGGGGGGGGGGGGGGGGGGGGGGGGGGGGGGGGGGGGGGGGGGGGGGGGGGGGGGGGDGFGGGGGGGGGGGGGGGGGGGGGGGGGGGG7EGGGGGGGGGGGGGGGGGGGGGGGGGGGFGGGGGDCGGGGGGGEGGGFFCEGGGGGGGGGDGGEGGGGGGGF5<FGDDDFGGFGG3<C
@M00200:207:000000000-ALC1F:1:2106:21742:2845 1:N:0:5
ACTGGGTTTAAAGGGCGCGTAGGCGGCCACCGCAAGTCGACTGTGAAATCTCCGGGCTTAACCCGGAAAGGTCAGCCGATACTGCGGGGCTAGAGTGCAGAAGGGGCAACTGGAATTCTCGGTGTAGCGGTGAAATGCGTAGATATCGAGAGGAACACCTGCGGCGAAGGCGGGTTGCTGGGCTGACACTGACGCTGAGGCGCGAAAGCTAGGGGAGCGAACGGGATTAGATACCCCAGTA
+
GF-EFFGE@FGGGGCGGDEGGDGGGGEGGDGGGGGDDCFGGGEFFGFFGFCEDCFGGGFFGGGGGGGGGGGDFFCGGGGGGGGGFGEEFE>FGGFGGGGGGGGGDFGGGGGGGGGGGGGGGFBFGGGGGGFGCFGGGGGGGGE9FCCFFFG*C<CFFFGGGGGGGGGGCCGGG>?>8C7:CGGGGGGFGGGGGGGGEGGGGGGGGGGGGGGF6FEGDC=*:EG557CC6?CGGFGGGDC7:
@M00200:207:000000000-ALC1F:1:2106:19084:4208 1:N:0:5
ACTGGGTTTAAAGCGTGTGTAGGCGGACGCGTAAGTGCTTTGTGAAATCCCACGGCTCACCCGTGGAACTGCTTGGCATACTGCGCGCCTTGAGCCACTTAGGGGCAACTGGAACAAACGGTGGAGCGGTGAAATGCGTAGATATCGTTTGGAACGCCAATGGTGAAAACAGGTTGCTGGGAGTGTGCTGACGCTGAGACACGAAAGCCAGGGGAGCGAACGGGATTAGATACCCGACTA
+
EGCFFCE;FG9F@FCC;FCFFEGGGCGGCGGCCFFFEFGGG<FC9EFDFE@FFGGGCE@EFGG==76CCCFGGAAFG<FAED<,FC@FGGDD<EGE<FCDFGAC++@=FG@GEGGGFGGGG+BCD<F=CFEGDFFBA:@F@FGFFFCCCGCFGGGGG@FE<F:FFGFGEGG<EG,BF9FFDF7=C@=FGGGGCEGGGFG:@FGGGDGGECGGGGGGEGGGGGED5)99EFGCFGFDC)97
@M00200:207:000000000-ALC1F:1:2106:15097:12675 1:N:0:5
ACTGGGTTTAAAGGGTGCGTAGGCGGCGCGGTAAGTCGGGTGTGAAATCTCGGAGCTTAACTCCGAAACTGCATTCGATACTGCCGTGCTTGAGGACTGGAGAGGAGACTGGAATTTACGGTGTAGCGGTGAAATGCGTAGATATCGTAAGGAAGACCAGTGGCGAAGGCGGGTCTCTGGACAGTTCCTGACGCTGAGGCGCGAAAGCGTGGGGAGCAAACGGGATTAGATACCCGCGTA
+
GGGGGGEGGGGGGGGGGGGGGGGGGGGGGGGGGGGGGGGGGGGGGGGGGGGGGGGGGGGGGGGGGGGGGGGGGGGGGGGGGGGGGGGGGGGGGGGGGGGGFFGGGCGGGGGGGGGGGGGGGGGGGGGGGGGGGGGGGGGGGGGGGGGGGGGGGGGGGGGGGGGGGGGGGGGGGGGGGGGGGGGGGGGGGFGGGGGGDFFFGGGCEGGGGEEGGGGGEGGGGEDGEGGGGFGGGGFDDGGD
@M00200:207:000000000-ALC1F:1:2106:9751:13811 1:N:0:5
ACTGGGTATAAAGAGCTCGTAGGCGGCTGTTCAAGTCGAACGTGAAAACTCGGAGCTCAACTCCGAGCCTGCGTTCGAGACTGGATGGCTAGAGTCTGGTAGGGGGATCTGGAATTCCTGGTGTAGCGGTGGAATGCGCAGATATCAGGAGGAACACCGGTGGCGAAGGCGGGATCCTGGGCCAGTACTGACGCTGAGGAGCGAAAGCGTGGGGAGCAAACAGGATTAGATACCCTTGTA
+
GGGGGGGGGGGGGGGGGGGGGGGGGGGGGGGGGGGGGGGGGGGGGGGGGGGGGGGGGGGGGGGGGGGGGGGGGGGGGGGGGGGGGGGGGGGGGGGGGGGGGGGGGGGGGGGGGGGGGGGGGFGGGGGGGGGGGGGGGGGGGGGGGGGGGGGGGGGGGGGGGGGGGGGGGGGGGGGGGGGGGGGGGGGGGGGGGGGGGGGGGGGGGGGGGGGGGGGGGGGGGGGGFGFFGFGGGGGGGGGG
@M00200:207:000000000-ALC1F:1:2106:23321:15186 1:N:0:5
ACTGGGTATAAAGCGCGCGTAGGCGGACCTGCTAGTCGGGGGTGAAAGCCCGAGGCTCAACCTCGGAACTGCCTTCGATACTGCGGGTCTCGAGTCCGGGAGAGGTGAGTGGAATTCCTAGTGTAGAGGTGAAATTCGTAGATATTAGGAAGAACACCAGTGGCGAAGGCGGCTCACTGGCCCGGTACTGACGCTGAGGCGCGAAAGCGTGGGGAGCAAACAGGATTAGATACCCTAGTA
+
GGGGGGGGGGGGGGGGGGGGGGGGGGGGGGGGGGGGGGGGGGGGGGGGGG@FGGGGGGGGGGGGGGGGGGGGGGGGGGGGGGGGGGGGGGGGGGGGGGGGGGGGGGGGGGGGGGGGGGGGGFGGGGGGGGGGGGGGGGGGGGGGGGGGGGGGGGGGGGGGGGGGGGGGGGGGGGGGGGGGEGFGDGCEGGGGGGGGGFGGGGGGGGGGGGGGGGGGGGGGGGGGGDGGGFGGGGGGGGGF
@M00200:207:000000000-ALC1F:1:2106:14726:16451 1:N:0:5
ATTGGGTATAAAGGGCGCGTAGGCGGGATGGCAAGTCAGTCGTGAAATCTCTCGGCTCAACCGAGAAACGTCGGCTGATACTGCCGTTCTTGAGGGATGCAGAGGAGACTGGAATTCCCGGTGTAGCGGTGAAATGTGTAGAGATCGGGAGGAACACCGGTGGCGAAGGCGGGTCTCTGGGCATTTCCTGACGCTGAGGCGCGAAAGCGTGGGGAGCAAACGGGATTAGATACCCTAGTA
+
GGGGGGGGGGGGGGGGGGGFGGGGGEDEEEFGGGGGFGGGFGGGGGGGGGGGGGGGFGGGGGGGGGGGGGGGGGGFGGGGGGGGGGGEDGGGGFGGGGGGGGGGGFGGGEDGFGGGGGDFGCFGGGGGGFGDCFFGGGGGGGGCGFFEGGGGEFFGGGFG:FBCFDGGDGGDGGECGGGGGGGGGGG:CFCGGG=EGGGGEEEGGGDFG;CGGG5CCGGGCEEC=DGCF47CCFGGGGFD
@M00200:207:000000000-ALC1F:1:2106:16210:21255 1:N:0:5
ACTGGGCGTAAAGGGCGTGTAGGCGGTTTGTTAAGTCATGTGTGAAATCCCTCGGCTCAACCGGGGAACGACGCATGAAACTGACAAGCTAGAGTACCAAAGAGGGGGGTGGAATTCCCGGTGTAGCGGTGAAATGCGTAGATATCGGGAGGAACACCTGTGGCGAAGGCGACCCCCTGGTTGGATACTGACGCTGATACGCGAAAGCGTGGGGAGCAAACAGGATTAGATCCCCCCGTA
+
GGGFG?FGGEFEGGGGGGGGGDDFGGGGGGGGGGGGGGGGGGGGGFGDGGFFGGDGEFGGGFGGGCGGGDE@CGGGGGGFGGGGGGGEGGGGGGGGGGGGGGGGGGGGGGDECGGGGGGE7FF@F<FEGGGGGGF::FEEG89@FGCEGCEC8@FGGGFCEFFFG888C5C>CEGGG>CFFF>EGFEECGCCGGE58CCFGGG58=CFEGE8>G57C5*CGGGGCFGFC@F*3:=<CCDG
@M00200:207:000000000-ALC1F:1:2107:26230:13549 1:N:0:5
ATTGGGTTTAAAGCGTACGTAGGCGGATCTGCAGGCGTCGTGTGAAATACCTCGGCTCAACCGAGGAACTGCACGGCGAACCGCAGGTCTTGAGACGAGTAGGGGCGGTCGGAACGATAGGTGGAGTGGTGAAATGCGTTGATATCTATCGGAACGCCGAAGGTGAAGACAGGCCGCTGGGCTCGTTCTGACGCTGAGGTACGAAAGCGTGGGGAGCAAACGCGATTAGATACCCGCGTA
+
GGGGGGGGGGGGGGGGGGGGGGGGGGGGGGGGGGGGGGGGGGGGGGGGGGGGGGGGGGGGGGGGGGGGGGGGGGGGGGGGGGGGGGGGGGGGGGFGGGGGGGGGGGGGGGGGGGGGGGGGGGGGFGGGGGGGGGGGGGGGG>CFGGGGGGGGGGGGGGGGGGGGGGGGGGGGGGGGGGGGDGGGGEGFGCFGGGDECGGFCFGGGGDGGGGGGGEEEGGGG?(-9CGGGFDFGGCGGGC5
@M00200:207:000000000-ALC1F:1:2107:11394:17776 1:N:0:5
ACTGGGTTTAAAGGGTGCGTAGGTGGCCCTGTAAGTCAGTGGTGAAATATCTCAGCTTAACTGAGAGGGTGCCATTGATACTGCAGGGCTTGAGTACAGATGAGGTAGGCGGAATTGACGGTGTAGCGGTGAAATGCATAGATATCGTCAAGAACACCGATAGCGAAGGCAGCTTACCAAGCTGTAACTGACACTGAGGCACGAAAGTGTGGGGATCAAACATGATTAGATACCCCAGTA
+
GGGGGGGGGGGGGGGGGGGGGGGGGGGGGGGGGGGGGGGGGGGGFGGGGGGGGGGGGGGGGGGGGGGGGGGGGGGGGGGGGGGGGGGGGGGGGGGGGGGGGGGGGGGGGGGGGGGGGGGGGGGGGGGGGGGGGGGGGGGGGGGGGGGGGGGGGGGGGGGGGGGGGGGGGGGGGGGGGGGGGGGGGGGGGGGGGGGGGGGGGGGGGGGGGGGGGGGGGGGGGF3;FFGGGFGGGGGGGGGG
@M00200:207:000000000-ALC1F:1:2108:24742:7943 1:N:0:5
ATTGGGTTTAAAGGGCTCGTAGGCGGTTAGTCACGTCGGGAGTGAAAACTCAGGGCTCAACCCTGAGCGTGCTTCCGATACGGGCTGACTAGAGGTATGCAGGGGAGAACGGAATTCCTGGTGTAGCGGTGGAATGCGCAGATATCAGGAGGAACACCGGTGGCGAAGGCGGTCTGCTGGGCGGTGAGTCCGCAAGGATTCAATAGCCGACACTGAGGCGCGACAGCGTGGGGAGCAAACAGG
+
GGGGAGFGGGGGGGGGGGGCCCFGGGGFGFFGAFGGGGGGGGEGGGGGGGGG@CEFGGGGGGGGGG=FGGGCGCGGGGGCFGDGGGGGGGGGCFGGGGGGGGGGGGGGGGGGDG<FFFFEFGGGFFCGGCEGFGGGGGGGGCGGGFAFFFGEGGGGGGG7FECGEGG@FGGGGGGGGGFGGGGDCEFGGFCEGGG>FGGGGFGGGGGGEGGGD?FGGGGGG;-49EFGGFGGGGGGGFFGGGB
@M00200:207:000000000-ALC1F:1:2108:17713:22631 1:N:0:5
ATTGGGTTTAAAGAGCGTGTAGGCGGCCAGACAGGTCCGTTGTGAAAACTCGAGGCTCAACCTCGAGACGTCGATGGAAACCGTCGGGCTAGAGTCCGGAAGAGGAGAGTGGAATTCCTGGTGTAGCGGTGAAATGCGCAGATATCAGGAGGAACACCCGTGGCGAAAGCGGCTCTCTGGGACGGTACTGACGCTGAGACGCGAAAGCGTGGGGAGCGAACACGATTAGATACCCCTGTA
+
GGGGGGGGGGGGGGGGGGGGGGGGGGGGGGGGGGGGGGGGGGGGGGGGGGGGGGGGGGGGGGGGGGGGGGGGGGGGGGGGGGGGGGGGGGGGGGGGGGGGGGGGGGGGGGGGGGGGGGGGGGGGGGGGGFGGGGGGGGGGGGGGGGGGGGGGGGGGGGGGGGGGGGGGGGGGGGGGGGGGGGGGGGGEGFFFGGGGGFGGGGGGGGGGECEGGGGGEGEE?,(49:5CFB>FACGGGGGG
@M00200:207:000000000-ALC1F:1:2108:19812:23772 1:N:0:5
ATTGGGTATAAAGCGCGTGTAGGCGGTCCGGTAAGTCGGCTGTGAAAGTCCAGGGCTCAACCCTGGGATGCCGGTCGATACTGCCGGACTAGAGTTCGGAAGAGGCGAGTGGAATTCCCGGTGTAGCGGTGAAATGCGCAGATATCGGGAGGAACACCAATGGCGAAGGCAGCTCGCTGGGACGTTACTGACGCTGAGACGCGAAAGCGTGGGGAGCAAACATGATTAGATACCCCTGTA
+
GGGGGGGGGGGGGGGGGGGGGGGGGGGGGGGGGGGGGGGGGGGGGGGGGGGGGGGGGGGGGGGGGGGGGGGGGGGGGGGGGGGGGGGGGGGGGGGGGGGGGGGGGGGGGGGGGGGGGGGGGGGGGGGGGFGGGGGGGGGGGGGGGGDGGGGGGGGGGGGGGGGGGGGGGGGGGGGGGGGGGFFECGGGGGGGGGEGEFFGGGEEECGGGGGGGGGC=FGGE4<?CCCFGFGGGCDGFFGG
@M00200:207:000000000-ALC1F:1:2109:16416:4272 1:N:0:5
ACTGGGTTTAAATCGTGCGCAGGCGGTGATGTAAGACCGATGTGAAATCCCCGGGCTTAACCTGGGAACTGCATTGGTGACTGCATTGCTCGAGTATGGCAGAGGGGGGTGGAATTCCACGTGTAGCAGTGAAATGCGTAGAGATGTGGAGGAACACCGATGGCGAAGGCAGCCCCCTGGGCCAATACTGACGCTCATGCACGAAAGCGTGGGGAGCAAACATGATTAGATACCCCAGTA
+
GGGGGGFGGGFGGGGGGGGGGGGGGGGGGGGGGGGFDGGGGGGGGGGGGGGFGGGGGGGGGGGGGGGFGGGDFGGGGGGGGGGGGGGGGGGEGEGGGGGGGGGGGGCCGGGGGGGGGGGGGGGGGGGGGFGGGGGGGGFGEDGGGGGGGGGGGGGGGGDGDGGGGDGGGGGG>CEEEGCCDGFEFGGGGGGFEGGGGGGGGFGGGGGGD=CE88:EEGGGF458CA:FFFC>E@CGEGGG
@M00200:207:000000000-ALC1F:1:2109:24965:10370 1:N:0:5
ACTGGGCGTAAAGAGCTCGTAGGCGGTTCGTCGCGTCGGCTGTGAAAACCCGGAGCTCAACTCCGGGCCTGCAGTCGATACGGGCGGACTTGAGTGTTGCAGGGGAGACTGGAATTCCTGGTGTAGCGGTGAAATGCGCAGATATCAGGAGGAACACCGGTGGCGAAGGCGGGTCTCTGGGCAACTACTGACGCTGAGGAGCGAAAGCGTGGGGAGCGAACATGATTAGATACCCCTGTA
+
GGGGGGGGGGGGGGGGGGGGGGGGGGGGGGGGGGGGGGGGGGGGGGGGGGGGGGGGGGGGGGGGGGGGGGGGGGGGGGGGGGGGGGGGGGGGGGGGGGGGGGGGGGGGGGGGGGGGGGGGGGGGGGGGGGGGGGGGGGGGGGGGGGGGGGGGGGGGGGGGGGGGGGGGGGGGGGGGGGGGGGGGGGGGGGGGGGGGGGGGGGGGGGGGGGGDGGGGGGGG=448:CFGGGFGFCC7FGGG
@M00200:207:000000000-ALC1F:1:2109:24733:11406 1:N:0:5
ATTGGGCTTAAAGGGCGCGTAGGCGGTCTTGTAAGTCCCGTGTGAAATCCCTCGGCTCAACTGAGGAACTGCACGGGAAACTGCGAGGCTTGAGTTCGGGAGAGGGAAGCGGAATTCCGGGTGTAGCGGTGAAATGCGTAGATATCCGGAGGAACACCGGTGGCGAAGGCGGCTTCCTGGACCGACACTGACGCTGAGGCGCGACAGCTAGGGGAGCAAACGAGATTAGATACCCTAGTA
+
GGGFGGGGGFGGGGDGGGGGECGFCGCFGGGGFGGGGGGGGGGGGGGGGGGFFGGDGGFGGGGGGGGGGGGGGGGGGGGGFGGGGGGGGGGEGFFFFGGGGGGGGGGGGGGGGGGGGGGDGFF@EDCFC@F<AFGGGGGGECGGGCFEEGGGGGGGGGGGGGGFDE:FCFGGGGDGGGGGGGFCDGGGFFCFEEGGDGGGEGGG*:C:FFGGFGGGGGGGG4(4/*2:FC*:AFGG?CFG
@M00200:207:000000000-ALC1F:1:2109:28418:16270 1:N:0:5
ACTGGGTTTAAAGGGTGCGCAGGCGGCCGTGTGTGTGAGGCGTGAAAGCCCGATGCTTAACATCGGAATTGCACCTCAAACTACATGGCTAGAGCATTGGAGAGGGTAGCAGAATTCATGGTGTAGCAGTGAAATGCGTAGATATCATGAGGAATACCAGAGGCGAAGGCGGCTACCTGGACAATTGCTGACGCTCAGGCACGAAAGCGTGGGGAGCAAAAGTGATTAGATACCCCTGTA
+
GGGGGGGGGGGGGGGGGGGGGGGGGGGGGGGGGGGGGGGGGGGGGGGGGGGGGGGGGGGECEFGGGGGGGGGGGFGGGGGGGGGGGGGGGGGGGGGGGGGGGGGGGGGGGGGGGGGGGGGGGGGGGCGGGGGGGGGGGGGGGGGGGGGGGGGGGGGGGGGGGGGGGGGGGGEGGGGGGGGGGGGGGGGGGGGGGGGEFGGGGGGGGGGGEGGGGGDGDCGG<)6>?CFGGGGGFF5>GGC
@M00200:207:000000000-ALC1F:1:2109:9837:20166 1:N:0:5
ACTGGGTTTAAAGGGCAGGCAGGCGGAAGGTTAAGTCACACTTGAAAGCTCCCGGCTCAACTGGGAGAGGTGGTGGGAAACTGGCCTTCTAGAGGATGGTAGAGGAGAGTGGAATTCCCGGTGTAGTGGTGAAATGCGTAGATATCGGGAGGAACACCAGTGGCGAAAGCGGCTCTCTGGGCCATTACTGACGCTCAACTGCGAAAGCCAGGGGAGAGAACGCGATTAGATACCCCAGTA
+
GGGGGGGGGGGGGGGGGGGGGGGGGGGGGGGGGGGGGGGGGGGGGGGGGGGGGGGGGGGGGGGGGGGEFGGGGGGGGGGGGGGGGGGGGGFGGGGGGGGGGGGGGGGGGGGGGGFGGGGGGFGGGGGGGGGGGGGFGGGGGGGGGGGGGGGGGGGGGGGGGGGGGGGGGGGGGDGGGGGGGGGGGGGGGGGGGGGGGGGGFGGGG5=GGGGFGGGDGGGGG,(3129C<FC79ACGFGGG
@M00200:207:000000000-ALC1F:1:2110:8198:2450 1:N:0:5
ATTGGGCATAAAGGGCGCGTAGGTGGTTTGATAAGGGTGTGGTGAAAGTCCGGGGCTCAACCCCGGATCTGCCGTGCCGACTGTCAAACTCGAGGACTGTAGAGGCAGACGGAATTCCGGGTGTAGCGGTGGAATGCGTAGAGATCGGGAGGAACACCAGCGGCGAAGGCGGCGATCTGGACAGTTACTGACACTCAACTGCGAAAGCGTGGGGAGCAAACACGATTAGATACCCCAGTA
+
GGGGGGGGGGGGGGGGGGGGGGGGGGEGGGGGGGGGGGGGGGGGGGFGGFFFGGGGGGGGGGGGGGGGGGGGGGGGGGGGGGGGGGGGGGGGGGGGGGGGGGGGGGGGGGGGGGGGGGGGGGGGDFGGGGGGGGGGGGGGGGGGGGGGGGGGGGGGGGGGGGGGGGGGGGGGGGGGGGGGGGGGGGGGGGGGGCFGGGFCEGGDGGGGGCEDGGGGGFGGG:(497CDGFGGGFFGCDGG
@M00200:207:000000000-ALC1F:1:2110:18154:4565 1:N:0:5
ATTGGGTTTAAAGAGCGTGTAGGCGGCCAAGCAGGTCTGTTGTGAAAACTGGAGGCTCAACCTCCAGACGTCGACAGAAACCGCTTGGCTAGAGTCCGGAAGAGGAGAGTGGAATTCCTGGTGTCGCGGTGAAATGCGCAGATATCAGGAAGAACACCAATGGCGAAGGCAGCTCTCTGGGACGGTACTGACGCTGAGACGCGAAAGCGTGGGGAGCGAACATGATTAGATACCCCAGTA
+
GGGGGGGGGGGGGGGGGGGGGFGGGGGGGGGGGGGGGGGGGFGGGFGGGGGGGGGGFGGGGGGGGGGGGGGGGGGGGGGGGGGGGEGGGGGFGGGGGGGGGGGGGGGGGFGGGFEFGGGGGGGG->FFEFFFAFGGGGGGGGGEFGGGGGGGGGGGGGGGGGGFGGGGGGGGFFGGGFCEGGGGGGGGGFGGGGGGEFFGGDD8CCEGGGCEDCGGGGGGG;).:*::C?FGGFGFGG<F
@M00200:207:000000000-ALC1F:1:2110:26880:5123 1:N:0:5
ACTGGGCTTAAAGTGTGCGCAGGCGGCCGAGCATGTCGAGTGTGAAAGCCCAGGGCTAAACCTGGGAACTGCGATCGAAACTACTTGGCTGGAGTGTGGCAGAGGAAGGTGGAATTCCACGTGTCGCGGTGAAATGCGTAGAGATGTGGAGGAACACCGATGGCGAAGGCAGCCTTCTGGGCCAACACTGACGCTCATGCACGAAAGCGTGGGGAGCAAACATGATTAGATACCCGAGTA
+
GGGFFFFGFGGGFEFFGFGGGCCF+@@F:FGGCC9,EE@FEFGGGFGGGGF,@FFGF,CC6CE=FFC@CEFGG7,C@CGG:EE=?DF<FE+BEFFCFFGGGGGGGCGGGGGGGGGGGGFFEFGF-8:FEGGGGGCGGGFGGGGAFGFFGFFGGGGG7<FFGGGGGGGGGGGGGGFCGG9CFCGG7C8BFGGGD>C8EDGGFFGGDGGDGGGGGGGEGGGGG:-5::?FFFCGDF6CCDGG
@M00200:207:000000000-ALC1F:1:2110:8104:9103 1:N:0:5
ACTGGGCGTAAAGGGTGCGTAGGTGGCTCGCCAAGTGTTTTGTGAAATCTCACAGCTCAACTGTGGAACAGCAGGGCAAACTGGCGAGCTTGAGGCAGGTAGGGGCCGGAAGAACAGTTGGTGGCGCGGTGAAATGCGTAGATATCAACTGGAATGCCGATGGGGAAGCCGTCCGGCTGGGCCTGTCCTGACACTGAGGCACGAAAGCGTGGGGAGCAAACATGATTAGATACCCGTGTA
+
FG<<EFFF::@CFC7C,8FFGCGG<FGEFDFE7@FFEEFF@AFEF-EDG9@CFFGGGGGDAFGFCEFGGGGGFF7FGDC<6?<=FG77@C8EFG@<BFG<AEGGGGEGECCCA<AB=,8?B+BC-@+@=+@BBFGGFGGGGFG9DFCDCFGDGCFGGD:C*>F:*>>1,>FC<EFGG*C*BECEFFCBCFGGFG+++?F5C8*1:8?8:8CG51::EGGFC.44222:96*::?C9D*00
@M00200:207:000000000-ALC1F:1:2110:11934:12740 1:N:0:5
ACTGGGCTTAAAGGGCGCGTAGGTGGCGACATAAGGCTGTGGTGAAAGTCTGGGGCTCAACTCCAGATCGGCCGTGGCAACTGTGTTGCTTGGGCACCGTAGAGGCAGATGGAATTCCGGGTGTAGCGGTGGAATGCGTAGAGATCCGGAAGAACACCAGTGGCGAAGGCGGTCTGCTGGGCGGTGAGTCCGCAAGGACTCAATAGCCGACACTGAGGCGCGACAGCGTGGGGAGCAAACAGG
+
GGGGGGGGGGGGGGGGGGGGGGGGGGGGGGGGGGGGGGGGGGGGGGGGGGGGGGGGGGGGGGGGGGGGGGGGGGGGGGGGGGGGGGGGGGGGGGGGGGGGGGGGGGGGGGGGGGGGGGGGGGGG-CFGGGGGGGGGGGGGGGGFGGGGGGGGGGGGGGGGGGGGGGGGGGGGGGGGGGGGGGGGGGGGGGGGGGGGGGGGGGGGGGGGGGGGGGGGGGGGG9-4DGGGGFGGGGGGGGGGGGF
@M00200:207:000000000-ALC1F:1:2110:17108:13360 1:N:0:5
ATTGGGCTTAAAGCGCGCGCAGGCGGCGTCGGGCGTCGGTGCTGAAAGTCCACCGCTTAACGGTGGATAGCGTGCCGATACGCCGATGCTTGAGGCTGGGCGAGGGTGGTGGAATTGCCGGTGTAGTGGTGAAATGCGTAGAGATCGGCAGGAACACCCGTGGTGAAAACGGCCACCTAGCCCAGTCCTGACGCTGAGGCGCGACAGCGTGGGGAGCGAACGCGATTAGATACCCCCGTA
+
GGGGGGGGGGGGGGGGGGGGGGGGGGGGGGGGGGGGGGGGGGGGGGDGGGGGGGGGGGGGGGGFGGGGGGGGGGGGGGGGGGGGGGGGGGGGGGGGGGGGGGGGGGGGGGGGGGGGGGGGGGGG-?CFGGGGGGGGGGGGGGGFGGGGGGGGGGGGGGGGGGGGGGGGGGGGGGGGGGGGGGGGGGGGGGGGGGGGGGGGGGGGGGGGEEGGEGGGGGGGG6(411CDGFFGGF6>CDGD
@M00200:207:000000000-ALC1F:1:2110:17576:14426 1:N:0:5
ATTGGGCTTAAAGGGCGCGTAGGCGGTGCGGCACGGTTCGGGTGAAATCCCTCGGCTCAACCGAGGAATTGCCTGGGCAACGACCGCGCTGGACGGCATCAGGGGAAGATGGAACTCCCGGTGGAGCGGTGAAATGCGTAGATATCGGGAGGAACGCCGGTGGCGAAAGCGATCTTCTGGGGTGCACGTGACGCTGAGGCGCGAAAGCTAGGGGAGCAAACGAGATTAGATACCCCTGTA
+
GGGGGGGGGGGGGGGGGGGGGGGGGGGGGGGGGGGGGGGGGGGGGGGGGGGGGGGGGGGGGGGGGGGGGGGGGGGGGGGGGGGGGGGGGGGGGGGGGGGGGGGGGGGGGGGGGGGGGGGGGGGG8DEGGGGGGGGGGGGGGGGGGGGGGGGGGGGGGGGGGGGGGGGGGGGGGGGGGGGGGGGGGGGGGGGGGGDGGGGGGGGGGGGGFGFGDEEGGGGGG:(419CGGF7FGGGGGCGG
@M00200:207:000000000-ALC1F:1:2110:16088:20179 1:N:0:5
ATTGGGCTTAAAGGGCTCGCAGGCGGTTTCTTAAGTCTGATGTGAAAGCCCCCGGCTCAACCGGGGAGGGTCATTGGAAACTGGGGAACTTGAGTGCAGAAGAGGAGAGTGGAATTCCACGTGTAGCGGTGAAATGCGTAGAGATGTGGAGGAACACCAGTGGCGAAGGCGACTCTCTGGTCTGTAACTGACGCTGAGGAGCGAAAGCGTGGGGAGCGAACACGATTAGATACCCCCGTA
+
GGGGGGGGGGGGGGGGGGGGGGGGGGGGGGGGGGGGGGGGGGGGGGGGGGGGGGGGGGGGGGGGGGGGGGGGGGGGGGGGGGGGGGGGGGGGGGGGGGGGGGGGGGGGGGGGFGGGGGGGGGGG-CFGGGGGGGGGGGGGGGGFGGGGGGGGGGGGGGGGGGGGGGGGGGGGGGGGGGGGGGGGFGGGGGGGGDGGEGGGGGGGGGGGGGGGGGDGGCEGG7,49>FCFFGGCGFGGGGG
@M00200:207:000000000-ALC1F:1:2110:11907:24011 1:N:0:5
ATTGGGTTTAAAGGGCCAGTAGGCGGCCAACTAAGTCGGACGTGAAATCCCCAGGCTCAACCTGGGAACTGCGTCCGATACTGGATGGCTTGAATTCGGGAGAGGGATGCAGAATTCCAGGTGTAGCGGTGAAATGCGTAGATATCTGGAGGAATACCGGTGGCGAAGGCGGCATCCTGGACCGACATTGACGCTGAACGGCGAAAGCTAGGGGAGCAAACGTGATTAGATACCCCAGTA
+
GGGGGGGGGGGGGGGGGGGGGGGGGGGGGGGGGGGGGGGGGGGGGGGGGGGGGGGGGGGGGGGGGGGGGGGGGGGGGGGGGGGGGGGGGGGGGGGGGGGGGGGGGGGGGGGGGGGGGGGGGGGG5@FGF@FGGGGGGGGGGGGGFGDFGGFGGGGGGGGGGGGGGGGGGGGDGDCFGCGFFFGDEGGEGGFFGGGGGGG>EGGGGGGGGGFGGG=5>CFG54(-*9:C?FFC?GDGGGGG
@M00200:207:000000000-ALC1F:1:2111:21597:6521 1:N:0:5
ACTGGGTTTAAAGGGCGTGTAGGCGGTTGCGTAAGTGGAATGTGAAATCCCCCGGCTTACCCGGGGACCTGCATCCCAAACTGCGCGACTTGAGTATGGGAGAGGATGAGGGAATTCCTGGTGTAGCGGTGAAATGCGTAGATATCAGGAGGAACACCGGTGGCGAAGGCGCTCATCTGGCCCAATACTGACGCTGAGGCGCGAAAGCTAGGGTAGCGAACGGGATTAGATACCCTCGTA
+
GGGGGGGGGGGGGGGGGGGGGGGGGGGGGGGGGGGGGGGGGGGGGGGGGGGGGGGGGGGGGGGGGGGGGGGGGGGGGGGGFGGGGGGGGGGGGGGGGGGGGGGGGFGGGGGGGGGGGGGGGGGGGGGGGGGGGGGGGGGGGGGGGGGGG,3@FFG,;FEGGGGGGGGGGGGGGGGGGGGGGGGGGGGFGGGGGGGGGGGGGGGGGGGGGGGGGGGGGGGGGGGGGGGGGFGGGFGGGGGG
@M00200:207:000000000-ALC1F:1:2111:7119:7911 1:N:0:5
ATTGGGTGTAAAGAGCTCGTAGGCGGCTTGGCAAGTCGGGTGTGAAACCTCCAGGCTCAACCTGGAGACGCCACTCGATACTGCTATGGCTAGAGTCCGGTAGGGGACCACGGAATTCCTGGTGTAGCGGTGAAATGCGCAGATATCAGGAGGAACACCGGTGGCGAAGGCGGTGGTCTGGGCCGGCACTGACGCTGAGGAGCGAAAGCGTGGGTAGCAAACAGGATTAGATACCCGCGTA
+
GGGGGGGGGGGGGGGGGGGGGGGGGGGGGGGGGGGGGGGGGGGGGGGGGGGGGGGGGGGGGGGGGGGGGGGGGGGGGGGFGGGGGGGGGGGGGGGGGGGGGGGGGGGGGGGGGGGGGGGGGGGGGGGGGGGGGGGGGGGGGGGGGGGGG,=CGGG,;FGGGGGGGGGEGEGGGGGGGGGGFGGGGGGGGGGGGGGGGGGGDGGGGGGGGGGGGGGGGGGFGGGGGGFGGFGGGGGGGGGGG
@M00200:207:000000000-ALC1F:1:2111:9738:10677 1:N:0:5
ACTGGGTTTAAAGAGCGCGCAGGCGGTCGATTTAGTCGTGTGTGAAAGCCCCCGGCTCAACTGGGGAGGGTCACGCGATACTGATCGACTCGAAGGCAGGAGAGGGTAGTGGAATTCCCGGTGTAGTGGTGAAATGCGTAGATATCGGGAGGAACACCAGTGGCGAAGGCGACTACCTGGCCTGTTCTTGACGCTGAGGCGCGAAAGCTAGGGGAGCAAACGGGATTAGATACCCCGGTA
+
GGGGGGGGGGGGGGGGGGGGGGGGGGGGGGGGGGGGGGGGGGGGGGGGGGGGGGGGGGGGGGGGGGGGGGGGGGGGGGGGGGGGGGGGGGGFGGGGGGGGGGGGGGGGGGGGGFGGGGGGGGGGGGGGGGGGGGGGGGGGFEGGGGGGE*;>CFG,;FFCFGGGGGGGGGGGGGGGGGGGGGGGGGGGGGGGGGEE>FFGGGGGGGGGGGGGGGGGGG6?FEGGGGGGGFCFGGGCDGGG
@M00200:207:000000000-ALC1F:1:2111:28231:11351 1:N:0:5
ATTGGGTATAAAGTGCGCGTAGGTGGTTTGATAAGGGTGTGGTGAAAGTCCGGGGCTCAACCCCGGATCTGCCGTGCCGACTGTCAAACTCGAGGACTGTAGAGGCAGACGGAATTCCGGGTGTAGCGGTGGAATGCGTAGAGATCCGGAGGAAGACCGGTGGCGAAGGCGGTCTGCTGGGCAGTTTCTGACACTGAGGCGCGACAGCGTGGGGAGCAAACAGGATTAGATACCCCTGTA
+
GGGGGGGGGGGGGGGGGGGGGGGGGGGGGGGGGGGGGGGGGGGGGGGGGGGGGGGGGGGGGGGGGGGGGGGGGGGGGGGGGGGGGGGGGGGGGGGGGGGGGGGGGGGGGGGGGGGGGGGGGGGGGGGGGGGGGGGGGGGGGGGGGGGGG8<<FFG3;D@EGGGGGGGGGGGGGGGGGGGGGGGGGGFGFGGGGGGGGGGGGGGGGGGFGGGGGGGGGGGGGGGGGGGGGFGGGFGGGGGG
@M00200:207:000000000-ALC1F:1:2111:24717:16800 1:N:0:5
ATTGGGTTTAAAGGGCGCGTAGGTGGTCCTATGTGTCTACTGTGAAAGCACACGGCTCAACCGTGTCGGGTCGGTAGAAACTGTAGGACTTGAGGCTGGGAGGGGCTGGTGGAATTCCCTGTGTAGCGGTGAAATGCGTAGAGATGGGGTAGAACCCTCGTGGCGAAGGCGGCCAGCTGGACCAGTCCTGACACTGAGGCGCGACAGCATGGGGAGCAAACAGGATTAGATACCCTGGTA
+
GGGGGGGGGGGGGGGGGGGGGGGGGGGGGGGGGGGGGGGGGGGGGGGGGGGGGGGGGGGGGGGGGGGGGGGGGGGGGGGGGGGGGGGGGGGGGGGGGGGGGGGGGGGGGGGGGGGGGGGGGGGGGGGGGFCGGGGGGGGGGGGCFGGGG+3@FFG,3FFGGGGGGDGGGGGGGGGGGGGGGGGGGGFGGGGGGGGGGGGGGGGGGGDGFCFGGGCEECGGFGGGGFGGGFGGEFGGF5CF
@M00200:207:000000000-ALC1F:1:2111:13756:25157 1:N:0:5
ACTGGGCTTAAAGGGCGCGCAGGCGGCTGCTCAAGTCAGGCGTGAAAGGCCTGGGCTCAACCCGGGAATTGCGCTTGAGACTGGGCTGGCTTGAGTGCGGGAGAGGATGGTGGAATTCCCAGTGTAGAGGTGAAATTCGTAGATATTGGGAAGAACACCGGTGGCGAAGGCGGCCATCTGGACCGCAACTGACGCTGAGGCGCGAAAGCGTGGGGAGCAAACAGGATTAGATACCCTTGTA
+
GGGGGGGGGGGGGGGGGGGGGGGGGGGGGGGGGGGGGGGGGGGGGGGGGGGGGGGGGGGGGGGGGGGGGGGGGGGGGGGGGGGGGGGGGGGGGGGGGFGGGGGGGGGGGGGGGGGGGGGGGGFGGGGGGGGGGAFFGGGGGGGECFGGG,3@FFG:;6>FGEGGGGGGGGGGGGGGGGGGGGGGGGGC?@CGCEEEGGGGCEEEGGGGGGEGGGGGGDGGGDFGGFFFGFGFGCFFGGCFF
@M00200:207:000000000-ALC1F:1:2112:18336:3344 1:N:0:5
ACTGGGTTTAAAGGGTGCGTAGGCGGCGGAGTAAGTTGGGTGTGAAATCCCGGGGCTCAACCTCGGAATTGCATTCAATACTGCTTCGCTCGAGTACTGGAGAGGAGGCTGGAATTTACGGTGTAGCAGTGAAATGCGTAGATATCGTAAGGAAGGCCGGTGGCGAAAGCGAGCCTCTGGACAGTTACTGACGCTGATGCACGAAGGCCAGGGGAGCAAACGGGATTAGATACCCCAGTA
+
GGGGGGGGGGGGGGGGGGGGGGGGGGGGGGGGGGGGGGGGGGGGGGGGGGGGGGGGGGGGGGGGGGGGGGGGGGGGGGGGGGGGGGGGGGGGGGGGGGGGGGGGGGGGGGGGGGGGGGGGGGGGGGGGGGGGGGGGGGGGGGGGGGGGGGGGGGG-4@FGGGGGGGGGGGGGGGGGGGGGGGGGGGGF89BFGGGGGGGGGGGGGDGFFGGGGGGGGGGGGGGGGGGGGGGGGGGGGGGG
@M00200:207:000000000-ALC1F:1:2112:4014:9357 1:N:0:5
ATTGGGTTTAAAGCGCGCGCAGGCGGTCCTTTAAGTCTGATGTGAAAGCCCACGGCTCAACCGTGGAGGGTCATTGGAAACTGGGGGACTTGAGTGCAGAAGAGGAAAGCGGAATTCCACGTGTAGCGGTGAAATGCGTAGAGATCGGAAGGAATACCAGTGGCGAAGGCGGCCTCCTGGACACATACTGACGCTGAGGTGCGAAAGCATGGGGAGCAAACAGGATTAGATACCCCCGTA
+
GGGGGGGGGGGGGGGGGGGGGGGGGGGGGGGGGGGGGGGGGGGGGGGGGGGGGGGGGGGFGGGGGGGFDGGGGGGGGGGGGGGGGGGGGGGGGGGGGGGFGGFFGGGGFGGGGGGGGGGGGGGGGGGGDGGGFGGGGGGGGGGGGGGGGGGGGGG-=CGGGFGGGGGFGGGGGGGGGGGGGGFGGGGE<9?CEEEGDCGGGGGGGGEGGGFGGDGGDFFGGGGGGGGGFFGGGGGGGGGG
@M00200:207:000000000-ALC1F:1:2112:8296:16271 1:N:0:5
ATTGGGCGTAAAGAGCTCGTAGGCGGCTTGGCAAGTCGGGTGTGAAACCTCCAGGCTCAACCTGGAGACGCCACTCGATACTGCTATGGCTAGAGTCCGGTAGGGGACCACGGAATTCCTGGTGTAGCGGTGAAATGCGCAGATATCAGGAGGAACACCGGTGGCGAAGGCGGTGGTCTGGGCCGGCACTGACGCTGAGGCGCGAAAGCTAGGGTAGCAAACGGGATTAGATACCCGGGTA
+
GGGGGGGGGGGGGGGGGFGGGGGGGGGGGGGGGGGGGGGGGGGGGGGGGGGGGGGGGGGGGGGGGGGGGGGGGGGGGGGGGGGGGGGGGGGGGGGGGGGGGGGGGGGGGGGGGGGFGGGGGGGGGGGGGGGDGGGGGGGGGGGGGGGGGGGDGGG-@FFEGGGGGGGGGGGGGGGGGGGGGGGFGGG:*6BFEED5EGGGGGGGGGGGGGGGGGGGGGGGGGGGGD3CEDF?9?DF3>DDC
@M00200:207:000000000-ALC1F:1:2112:4782:19803 1:N:0:5
ATTGGGTTTAAAGCGCGTGTAGGCGGCTTTGCAAGTCGGGTGTGAAAGCCCTCGGCTCAACCGAGGAAGTGCGCCCGAAACTGCAGAGCTTGAGTACCGGAGAGGATGGCGGAATTCCCCAAGTAGAGGTGAAATTCGTAGATATGGGGAGGAACCCCGGTGGCGAAGGCGGCTCACTGGCCCGATACTGACGCTGAGGCACGAAAGCGTGGGGTGCAAACAGGATTAGATACCCCAGTA
+
GGGGGGGGGGGGGGGGGGGGGGGGGGGGGGGGGGGGGGGGGGGGGGGGGGGGGGGGGGGGGGGGGGGGGGGGGGGGGGGGGGFGGGGGGFFGGGGFEGGGGGGGGGGGGGCGGGGGGGGGGCFGGGGFGF@CGGFFGGGFGG;FGGAFCEGGGGD-4>FGGGDGGGFEGFCEGGGFGGDGGCFG>CE>,.<+*11C>EFGDCEGGGGGGGDGGG*/5@CGGGGGGGGGC77<@F4DGGCF
@M00200:207:000000000-ALC1F:1:2113:16900:3862 1:N:0:5
ACTGGGTGTAAAGGGCGCGTAGGTGGCCCGGTCAGCGTGCGGTGAAAGCTCGGGGCTCAACCCCGAGTCGGCCGTGCGAACTGCTGGGCTTGAGCACTGTAGAGGCAGGCGGAATTCCGGGTGTAGCGGTGGAATGCGTAGAGATCCGGAAGAACCCCGGTGGCGAAGGCGACTCTCTGGTCTGTAACTGACGCTGAGGAGCGAAAGCGTGGGGAGCGAACAGGATTAGATACCCTTGTA
+
GGDGGGFEFFEGGFGGD@FFEGGGGFFEFGGCFE<F@@FCBFFGGGGGGFEGE@:F:FFGGGGDGGDDFGGGGGGGGGD:FEFFFGGCGGGGGGGGGGGGGFAF=C+8:BEF>CCCFGBFCCFGGGGGGG7FFGGGGGGGCFFDDGGGFEEGG,C32=<FCC7FGC<<FGCE?EGGGG7+<AFCFGGEGCFF5CEE?FGGGGGEGCEGEE8:>EGGGG5:=9C*C?7*067+<<96<CDF
@M00200:207:000000000-ALC1F:1:2113:19238:7905 1:N:0:5
ACTGGGTTTAAAGCGCGTGCAGGCGGCCTTGCAAGTCGGACGTGAAATCCCACGGCTCAACCGTGGAAGTGCATTCGAAACTGCGAGGCTGGAGTCCTGGAGAGGAAAGTGGAATACTTGGTGTAGAGGTGAAATTCGTAGATATCGAGTGGAACACCGGTGGCGAAGGCGGCTTTCTGGACAGGTACTGACGCTGAGACGCGAAAGCGTGGGGAGCAAACAGGATTAGATCCCCTGGTA
+
C@9;CECFEG<CC@FFECBC,CFGG@:CFFGF<;CF@:::CFFFFGGGGFCFF:@>6?E,CFGE<==,:ED<,FFF9FGCFDBDF7>F@=<+,BFFFEFFFGDB7?=BF?A9>AF,A???BAF8?,5FC=>F9FFFCFDF<3E=FFEGCFGC,7@:@CC>F@>7F**5C7FEGGGCFDCCECBF5B2;;C+CEC8E7C<BEG88*:EFE8CGC**:C8A+:7*//+27+/2+3857/79C
@M00200:207:000000000-ALC1F:1:2113:23816:9177 1:N:0:5
ACTGGGTGTAAAGGGCTCGTAGGCGGTTTGTCACGTCGGGAGTGAAAACTCAGGGCTCAACCCTGAGCGTGCTTCCGATACGGGCAGACTAGAGGTATGCAGGGGAGAACGGAATTCCTGGTGTAGCGGTGGAATGCGCAGATATCAGGAGGAACGCCGGTGGCGAAGGCGGTTCTCTGGGCATGACCTGACGCTGAGGAGCGAAAGCATGGGGAGCGAACAGGATTAGATACCCCAGTA
+
GGGGGGGGGGGGGGGGGGGGGGGGGGGGGGGGGGGGGGGGGGGGGGGDGGGGGGGGGGGGGGGGGGGGGGGGGGGGGGGGGGGGGGGGGGGGGGGGGGGGGGGGGGGGGGGGGGGGGGGGGGGGGGGGGGGGGGGGGGGGGGGGGGGGGGGGGGG-1FEGGGGGGGDGGGFGGGGGGGGGGGGDFGGGGGFGGGDGGGGGGGGEGGGGGGGGGGGGGGDGGGGGCGCCFFGGGGGFGGGG
@M00200:207:000000000-ALC1F:1:2113:23011:10503 1:N:0:5
ATTGGGCATAAAGGGTGCGTAGGTGGTCGGGTAAGTCTGATGTGAAATCTCCGAGCCTAACTCGGAAACTGCATCGGATACTATTCGGCTTGAGGGTTGGAGGGGGGACTGGAATACTTGGTGTAGCAGTGAAATGCGTAGATATCAAGTGGAACCCCAGTGGCGAAGGCGAGTCCCTGGACAACTCCTGACACTGAGGCACGAAAGCTAGGGGAGCAAACAGGATTAGATACCCCCGTA
+
GGGGGGGGGGGGGGGFGGGGGGGGGGGGGGGGEGGGGGGGGGGGCFGGGGGGGGGGGGGGGGGGGGGGGGGGGGGGGEGGGGGGGGGGGGGGGGGGGGGGFGGGFGGGGGGGGGGGGGGGGGGGGGGGGGGGGFGGGGGGGGGGGGGGGGGGGGG-=FGGGGGGGGGGGGGGGGGGGGGGGGGGGGGGGGGGGGGGCFGGGGGGDGGGGGGGGGGGGGFGGGGGGGCGGFGGGFGGGGGG
@M00200:207:000000000-ALC1F:1:2113:15155:10554 1:N:0:5
ACTGGGTATAAAGAGCGTGTAGGCGGCCAAGCAGGTCCGCTGTGAAAACTCGAGGCTCAACCTCGAGAGGTCGGTGGAAACCGTTTGGCTAGAGTCCGGAAGAGGAGAGTGGAATTCCCGGTGTAGCGGTGAAATGCGCAGATATCGGGAAGAACACCCGTGGCGAAGGCGGCTCTCTGGGACGGTACTGACGCTGAGACGCGAAAGCGTGGGGAGCGAACAGGATTAGATACCCCTGTA
+
GGGGGGGGGGGGGGGGGGGGGGGGGGGGGGGGGGGGGGGGGGGGGGGGGGGGGGGGGGGGGGGGGGGGGGGGGGGGGGGGGGGEGGGGGGGGGGGGGGGGGGGGGGGGGGGGGGGGGGGGGGGGGGGGGGGGGGGGGGGGGGGGGGGGGGGGGGG-@FGGGGGGGGGGGGDGGEGGGGGGGFGGGGGGGGGGGGGG5F9FGGGGGGGGGGGGGGGGGGEEGGGGGGGGGFGGGGGCFDGG
@M00200:207:000000000-ALC1F:1:2113:24056:12378 1:N:0:5
ATTGGGCTTAAAGGGTGCGCAGGTGGGCTTGCAAGTTCGATGTGAAAGCCCCGGGCTTAACCCGGGAATGGCATTGGATACTGCAGATCTGGAGGATCGGAGGGGGGACTGGAATTCTTGGTGTAGCAGTGAAATGCGTAGATATCAAGAGGAACACCAGTGGCGAAGGCGAGTCCCTGGACGATACCTGACACTGAGGCACGAAAGCTAGGGGCGCAAACAGGATTAGATACCCTAGTA
+
-CE<<FFGCAF<FDGEEF@E7@FGCGG,EFC<FF@F,CFFGFF<EEGADCGFGEEGGFF<FFG:@F:FEEFGCFG<F9EAFFGFCFGFGGCFGGDCFFGGGGFG@:FEFGGDC@EFG9@FGGFGGFGFFGGGCFGFGGEGEGGFGGFCFFACA7F-2=:<F:<FGGG>EFEECE6<CF6C8FGGGGGCE?CGGGGGFECGEFGDEEGGGGGFFC*:CCEEGFG4*<FCC=C9FGGG<CC7
@M00200:207:000000000-ALC1F:1:2113:22686:15524 1:N:0:5
ACTGGGTTTAAAGCGTGCGCAGGCGGTTCGTTGTGTCGGTGGTGAAAGCCCCGGGCTTAACCTGGGAATGGCCATGGAAACTGGCGAACTGGAGTGTGGCAGAGGGGGGTGGAATTCCGCGTGTAGCAGTGAAATGCGTAGAGATGCGGAGGAACCCCGATGGCGAAGGCAGCCCCCTGGGCTGACACTGACGCTCAGGCACGAAAGCGTGGGGAGCAAACAGGATTAGATACCCCAGTA
+
GGGGGGGGGGGGGGGGGGGGGGGGGGGGGGGGGGGGGGGGGGGGGGGGGGGGGGGGGGGGGGGGGGGDFGGGGGGGGGGGGGGGGGGGGGGGGGGGGGGGGGGGGGGGGGGGGGGGGGGGGGGGGGGGGGGGGGGGGGGGGGGGGGGGGGGGGGG-2AEGGGGGGEGGGGGGGGGGGGGGGGGGGGGGGGGGGGGGGGGGGGGGGGGGGGGGGGGGGGGGGGGGGFGGGFGGGGGGGGGG
@M00200:207:000000000-ALC1F:1:2113:10690:19496 1:N:0:5
ATTGGGTTTAAAGCGTGCGCAGGCGGTGATGTAAGACAGATGTGAAATCCCTCGGCTTAACCGAGGAACTGCCTTCCAGACTGCTTGGCTTGAGACCAGGAGAGGTGAGTGGAATTCCCAGTGTAGCGGTGAAATGCGTAGATATTGGGAGGAACTCCAGTGGCGAAGGCGGCTCACTGGACTGGTACTGACGCTGAGGCGCGAAAGCGTGGGGAGCAAACGGGATTAGATACCCCAGTA
+
GGGGGGGGGGGGGGGGGGGGGGGGGGGGGGGGGGGGGGGGGGGGGGGGGGGGGGGGGGGGGGGGGGGGGGGGGGGGGGGGGGGGGGGGGGGGGGGGGGGGGGGGGGGGGGGGGGGGGGGGGGGGGGGGGGGGGGGGGGGGGGGGGGGGGGGGGGG-@DFGGGGGDGGGGGGGGGGGGGGGGGGGGGFFGGGGGGEDEGGGGGGGGGGGGGGGGGGGGGGGGGGGGGGGGFGGGGGFGGDG
@M00200:207:000000000-ALC1F:1:2113:20539:24281 1:N:0:5
ATTGGGTGTAAAGGGCGCGTAGGCGGCCAGATAAGTGGGGTGTTAAATCTCCCGGCTCAACCGGGAACCTGCACCTCATACTGCCTGGCTTGAGTACAGCAGAGGAGACTGGAATTCCCGGTGTAGCGGTGAAATGCGTAGATATCGGGAGGAACACCAGTGGCGAAGGCGAGTCTCTGGGCTGATACTGACGCTGATGCGCGAAAGCTAGGGGAGCAAACGGGATTAGATACCCCCGTA
+
GFGGGGGGEGGGGGGEGGGGGGGGGGGGEGGFGGGGGGGGGGGGGGGGGGGGGGGGGGGGGGGGGGGGGGGGGGGGGGGGDGGGGGGGGGGGGGGDGGGGGGGGGGGGDGGGGGGGGGGECFGGGGGGGGGGGGGGGGGGGGGGGGGEGGGGGGG-=FCFGFEFGGECEGGGGBG9FGGFGGGGGGGGGGFGGGGDDCFCGGGGGGGGCECCFGGG5CCEGGGDDG4FGFCFFF*CDDDD
@M00200:207:000000000-ALC1F:1:2114:10563:15502 1:N:0:5
ATTGGGCATAAAGCGTGTGTAGGCGGAAGCGTAAGTGCCTTGTGAAATCCCACGGCTCAACCGTGGAACTGCTGGGCATACTGCGTTTCTTGAGCCAATCAGGGGTCGTCGGAACAAACGGTGGAGCGGTGAAATGCGTAGATATCGTTTGGAACGCCAAAGGCGAAAGCAGACGACTGGGATTGCGCTGACGCTGAGACACGAAAGCCAGGGGAGCAAACGGGATTAGATACCCCTGTA
+
GGGGGGGGGGGGGGGGGGGGGGGGGGGGGGGGGGGGGGGGGGGGGGGGGGGGGGGGGGGGGGGGGGGGGGGGGGGGGGGGGGGGGGGGGGGGGGGGGGGGGGGGGGGGGGGGGGGGGGGGG8@FFGGGGGGGFGGGGGGGGGGGGGGGGGGGGGGGGGGGGGGGGGGGGGGGGGGGGGGGGGGGGGGGGGGGGGGGGGGGGGGGG*4FGGGGGGGGGGGGGGGGGGGGGGGGGG?(-12:
@M00200:207:000000000-ALC1F:1:2114:3192:16649 1:N:0:5
ACTGGGTGTAAAGCGCACGTAGGCGGATATTTAAGTCAGGGGTGAAATCCCAGAGCTCAACTCTGGAACTGCCTTTGATACTGGGTATCTTGAGTATGGAAGAGGTGAGTGGAATTCAGAGTGTAGAGGTGAAATTCGTAGATATTCGGAGGAACACAAGTGGCGAAGGCGGCTCACTGGTCCATTACTGACGCTGAGGTGCGAAAGAGTGGGGAGCAAACAGGATTAGATACCCCTGTA
+
F@CFFGC@@EFGGE@+@:FCFGGABGGFGGGGGGGFGGGCFGGGFGG9CFE<FFGGAFGGG9E6CF9E,969,CF<<F,ED<<<<9EC9C,F<F,CFFGFDC8F@CD9F<FCG?B,E,AEE,955??EE8FGGGAC9C<F@@AFG@,A=:F>FFA=D,AF,?EF@FGG>CCFE<CF==F7>,,>E,>B>2?DCCC5*>BFG6CGE4/,=<BEG=CECCFF*;EC57+997+1<C@2,12:
@M00200:207:000000000-ALC1F:1:2114:13800:19232 1:N:0:5
ATTGGGTGTAAAGGGCGCGTAGGCGGAAATGTAAGTCAGATGTGAAATTCCGAGACTCAATTTCGGAGCTGCATTTGAAACTACATATCTTGAGGATTGGCGGAGAGAACGGAATTCCACGGGTAGCGGTGAAATGCGTAGATATGTGGAAGAACACCGGTGGCGAAAGCGGTTCTCTAGCTTATGCCTGACGCTGAGGCGCGAGAGCAAGGGGAGCAAACAGGATTAGATACCCGCGTA
+
GGGGGGFGGGGGGGGGGGGGGGGGGGGGGGGGGGGGGGGGGGGGGGGGGGGGGGGGGGGGGGGGGGGGGGGGGGGGGGGGGGGGGGGGGGGGGGGGGGGGGGGGGGGGGGGGGGGGGGGGG8=FGGGGGGGGGGGGGGGDFFGGGGGGGGGGGGGGGGGGGGGGGGGGGGGGGGGGGGGGGGGGGGFGGGGGGGGGGGGGGGGGG*4CFFGGGGGGGGGGGGGGGGGGGGGGGGF(-19<
@M00200:207:000000000-ALC1F:1:2114:15164:19278 1:N:0:5
ATTGGGTGTAAAGGGCGCGTAGGCGGCCGCCTCAGTCAGACGTGAAATCCCCAGGCTTAACTTGGGAACTGCGTCTGATACTGGGTGGCTCGAGTTCGGGAGAGGAATGTGGAATTCCAGGTGTAGCGGTGAAATGCGTAGATATCTGGAGGAACACCGGTGGCGAAGGCGGCATTCTGGACCGAAACTGACGCTGAGGCGCGAATGCCAGGGGAGCAAACGGGATTAGATACCCTGGTA
+
GGGGGGGGGGGGGGGGGGGGGGGGGGGGGGGGGGGGGGGGGGGGGGGGGGGGGGGGGGGGGGGGGGGGGGGGGGGGGGGGGGGGGGGGGGGGGGGGGGGGGGGGGGGGGGGGGGGGGGGGG,@FGGGGGGGGGGGGGGGGGGGGGGGGGGGGGGGGGGGGGGGGGGGGGGGGGGGGGGGGGGGGGGGGGFGGGGGGGGGGGGGGG*5CCFGGGGGGGGFFFGGGGGGGGGFFGFF2.12:
@M00200:207:000000000-ALC1F:1:2114:8083:22085 1:N:0:5
ATTGGGTTTAAAGGGTGCGTAGGCGGAGGCGTAAGTGCCTCGTGAAATCCCACGGCTCAACCGTGGAATTGCGGGGCATACTGCGTCTCTTGAGGCTGGTAGGCGCTGCCGGAACTGTAGGCGTAGCGGTGAAATGCGTAGATATCGAGAGGAACACCAGTGGCGAAGGCGAGTCCCTGGACAACACCTGACACTGAGGCACGAACGCTAGGGGAGCAAACAGGATTAGATACCCTCGTA
+
GGGGGGGGGGGGGGGGGGGGGGGGGGGGGGGGGGGGGGGGGGGGGGGGGFGGGGGGGGGGGGGGGGGGGGGGGGGGGGGGGGGGGGGGGGGGGGGGGGGGGGGGGGGGGGGGGGGGGGGGG,@FBCFGGGGGGGGGGGGGGGGGGGGGGFGGFGCFGGGGGGGGGGGGDGEGGGGGGGGGGGGGGGGCEFGGGGFEGGFGGGGGG*4CEGGGGGGGGGGGGGGGGGGGGFGGGGF)-117
@M00200:207:000000000-ALC1F:1:2114:23301:23308 1:N:0:5
ACTGGGTTTAAAGGGCTCGTAGGCGGTCTGTCGCGTCGGGTGTGAAAACTCAGGGCTTAACCCTGAGCCTGCTTCTGATACGGGCAGACTAGAGGTATGCAGGGGAGAACGGAATTCCTGGTGTAGCGGTGGAATGCGCAGATATCAGGAGGAACACCGGTGGCGAAGGCGGTTCTCTGGGCATTACCTGACGCTGAGGAGCGAAAGTGTGGGGAGCGAACAGGATTAGATACCCGGGTA
+
G-CFGGGEGGGGGGGG@<FGGGEGGG@FG@E<6CFGGCGC,@FGGGGCF<@AEGGGG<FGGGGGG8<,:FFG<F,,CFDGGCGEC7F7FF9FFG8,E,EEGGGGGGCFGGGGGGGGGCGGG:@FFGGGGGG:DGGGGG+FGGGGG==9FG7FGGG,@FEDGGGGGGGGGGGG:F*BGGGGGF77<F+BCGGGGDGGGGG+8CGGG*4<EGGDGGG=E8EEGGGGGGDGGGGGG+5-,1CD
@M00200:207:000000000-ALC1F:1:2114:15230:24285 1:N:0:5
ACTGGGCATAAAGGGCGCGTAGGCGGCTCGGTAAGTAGGGGGTGAAATCCTGCGGCTTAACCGCAGGGCTGCCTTCTAAACTGTCGAGCTCGAGCACGGTAGAGGCAGATGGAATTCCCGGTGTAGCGGTGGAATGCGTAGAGATCGGGAAGAACATCAGTGGCGAAGGCGGTCTGCTGGGCCGTTGCTGACGCTGAGGCGCGACAGCGTGGGGAGCAAACAGGATTAGATACCCGTGTA
+
GGGGGGGGGGGGGGGGGGGGGGGGGGGGGGGGGGGGGGGGGGGGGGGGGGGGGGGGGGGGGGGGGGGGGGGGGGGGGGGGGGGGGGGGGGGGGGGGGGGGGGGGGGGGGGGGGGGGGGGEG8@CFGGGGGGGGGGGGGGGGGGGGGGGGGGGGGGGGGGGGGFGCFGGDFGGGGGGGGGGGGGEGGGGGGGGGGGGEEGGGGGGG*48EEGGGGGGGGGGGGCFFFDCFFGFFE0(-129
@M00200:207:000000000-ALC1F:1:2115:25236:11408 1:N:0:5
ATTGGGTTTAAAGAGCGTGTAGGCGGCCAGACAGGTCCGTTGTGAAAACTGGAGGCTCAACCTCCAGACGTCGATGGAAACCGTCTGGCTAGAGTCCGGAAGAGGAGAGTGGAATTCCTGGTGTAGCGGTGAAATGCGCAGATATCAGGAAGAATACCCGTGGCGAAAGCGGCTCTCTGGGACGGTACTGACGCTGAGACGCGAAAGCGTGGGGAGCGAACAGGATTAGATACCCCAGTA
+
GFFFFFGDFGGGGGGGEGGGGGGGGG+CCFG<EEGC,FCFEFGFGGGCFFGGG8CGGGGGGA@FFFFG<FGGGDFGGGGGCEFB?<C8FGFDFFG?FGCF@FCEFCGGGFF@FFFCFGFFGB@ECFGGGFEFFGGGGGGGDGGGGGGFGGGGGGGAFGGEGGGGEGEEGGGGGG@7D9F,6:FGDGEEGGGGGGGGB>FGGGGGG8<*::CECDG=ECEGE5C5CGFFFFGGGG(-27CF
@M00200:207:000000000-ALC1F:1:2115:28204:12989 1:N:0:5
ATTGGGTTTAAAGGGTGCGCAGGCGGACCGACAAGCGTGTTGTGAAATCCCACGGCTCAACCGTGGAATAGCGATGCGAACTGTCGGTCTTGAGGCAGGTAGGGGCCAGCGGAACGTTCGGTGGAGCGGTGAAATGCGTAGATATCGAACGGAACGCCGATGGTGAAGACAGCTGGCTGGGCCTGTTCTGACGCTCAGGCACGAAAGCGTGGGGAGCAAACAGGATTAGATACCCGGGTA
+
GGGGGGGGGGGGGGGGGGEGGGGGGGGCGGGGEGGGGGGGFGGGGGGGGGGGGGGGGGGGGGGGFEGGGFGGGGGGGGGGGGGGGGGGGGGFFFGGGGGGGGGGGGGGGGEGGGGGGGGGG8@FFGGGGGGGGGGGGGGGGGGGGGGDFGGGGGGGGGGGGGGGGGGGGGGGGGGGGCCGDFGGDCFGGGGGGGGGGGFFGG5CD*5EEGGGGGGGGGG?CCCCDCFGF4:9CC:127)7
@M00200:207:000000000-ALC1F:1:2115:14237:16379 1:N:0:5
ACTGGGTGTAAAGGGTGCGTAGGCGGCGCGGTAAGTCGGATGTGAAATCTCGGAGCTTAACTTCGAAACTGCATTCGATACTGCCGTGCTTGAGGACTGGAGAGGAGACTGGAATTTACGGCGTAGCGGTGAAATGCGTAGATATCGTAAGGAAGACCAGTGGCGAAGGCGGGTCTCTGGACAGTTCCTGACGCTGAGGCACGAAGGTCAGGGGAGCAAACGGGATTAGATACCCCTGTA
+
GGGGGGGGGGGGGGGGGGGGGGGGGGGGGGGGGGGGGGGG@FGGGGGGGGGGGGGGGGGGGGGGGGGGGGGGGGGGGGGGGGGGGGGGGGGGGGGGGGGGGGGGGGGGGGGGGGGGGGGGG+6FFFGGGGGGGGGGGGGGGGGGGGGGGGGGGGGGGGGGGGGGGGGGGGDGGGGGGGGGGGGGGGGGGGGGGGGGGGGGGGGGGE>FGFFGGGGGGGGGGGDGGGGGGFGGGGF22>DF
@M00200:207:000000000-ALC1F:1:2115:27625:19079 1:N:0:5
ACTGGGTTTAAAGGGCGTGTAGGCGGTTTGGTAAGTGGGATGTGAAATGCCCCGGCTCACCCGGGGACCGGCATCCCAAACTGCCAAGCTTGAGTATGGGAGAGGATGTGGGAATTCCTGGTGTAGCGGTGAAATGCGTAGAGATCGGGAGGAACACCGATGGCGAAAGCAGGTGACTGGACCACTATTGACGCTGAGCCACGAAAGCTAGGGGAGCAAACAGGATTAGATACCCCGGTA
+
GGGGGGGGGGGGGGGGGGGGGGGGGGGGGGGFGGGGGGGG<CEGGGGGGGGGGGGGGGGGGGGGGGGGGGGGGGGGGGGGGGGGGGGGGGGGGGGGGGGFGGGGGGGFGGGGGGGGGGGGGBDFGGGGGGGGGGGGGGGGGGGGGGGGGGGGGGGGGGGGGGGGGGGGGGGGGGGGGGGGGGGGGGFGGGFGGGGGGGGGGGGGG58F?GGCECDGGGGGGGGGGCGGGFGFGC5-29DC
@M00200:207:000000000-ALC1F:1:2115:11335:19418 1:N:0:5
ACTGGGCTTAAAGGGCGCGTAGGCGGTGTGTCAAGTCAGGCGTGAAAGCCCCGGGCTCAACCTGGGAACCGCGCTTGAGACTGGCACGCTCGAGTTCGGGAGAGGATGGTGGAATTCCCAGTGTAGAGGTGAAATTCGTAGATATTGGGAAGAACACCGATGGCGAAGGCAGCCATCTGGACCGACACTGACGCTGAGGCGCGAAAGCGTGGGGAGCAAACAGGATTAGATACCCCCGTA
+
GGGGGGGGGGGGGGGGGGGGGGGGGGGGGGGGGGGGGGGGGGGGGGGGGGGGGGGGGGGGGGGGGGGGGGGGGGGGGGGGGGGGGGGGGGGGGGGGGGGGGGGGGGGGGGGGGGGGGGGGG8@CFGGGGGGGGGGGGGGGGGGGGGGGGGGGGGGGGGGGGGGGGGGGGGGGGGGGGGGGGGGGGGGGGGGGGGGGGGGGGGGGGGEDGGGGGGGGGGGGGGGGGGGGGFGGFG?-2>DG
@M00200:207:000000000-ALC1F:1:2115:22773:19908 1:N:0:5
ATTGGGCGTAAAGGGTGCGTAGGCGGCGGGGAAAGTCTGATGTGAAATCCTGGGGCTCAACCCTGGAACTGCATTGGATACTTCCTTGCTAGAGTACTGGAGAGGAAACTGGAATTTACGGTGTAGCAGTGAAATGCGTAGAGATCGTAAGGAAGACCAGTGGCGAAGGCGAGTTTCTGGACAGTTACTGACGCTGAGGCACGAAGGCCAGGGGAGCAAACGGGATTAGATACCCCCGTA
+
GGGGDF-@FGGGGDCECDFGGGEGCC::FCE:CCFGCFGG,CFFFE<<EG?FGF@CCGGGGFGGF<FFGGGGGDGC8FFFGGFGGGFGGFFFFGGGGGGGFFFGGGGGC?FB,BFF=@,B7:@FFGGAAFGCCFGGFGEFEGCFFFCFGGGGB:EDGGGGCFCEGGCF:FFGG*<BFGGFGFFCG@EFFEGFGE8ECGGCCFEGD8>FG>;E5EEGGGDGFC*177<FC4C::C3-*/1C
@M00200:207:000000000-ALC1F:1:2116:21701:8743 1:N:0:5
ACTGGGTTTAAAGCGCGTGTAGGCGGTTCGGTAAGTCTGCTGTGAAAGTCCAGGGCTCAACCCTGGGATGCCGGTGGATACTGTCGGACTAGAGTACGGAAGAGGCGAGTGGAATTCCCGGTGTAGCGGTGAAATGCGCAGATATCGGGAGGAACACCAATTGCGAAGGCAGCTCGCTGGGACGTTACTGACGCTGAGACGCGAAAGCGTGGGGAGCAAACAGGATTAGATACCCGTGTA
+
GGGGGGGGGGGGGGGGDGGGGGGGGGGGGGGGGGGGGFGGEFGGGGGGGGGGGGGGGGGGGGEGGGGGGGGGGGCCEGGGGGGGGGGGGGGGGGGGGGEGEGGGGGGGGGGGFGGGGGGGGGGGGGGGGGGGGGGGGGGGGGGGGGGGGGGGGGGGGGFDFGFGGDGDDGGEGGGGGGGDGEBEGGGGGGBEGGCGC8CF?CEGGGGG=GDGDGDEGGGFGGGCFDFGFFGFGGB(-9>G
@M00200:207:000000000-ALC1F:1:2116:2814:16676 1:N:0:5
ATTGGGTGTAAAGGGTGTGTAGGAGGTCAGATAAGTCAGGTGTGAAATCCCGCAGCTTAACTGCGGAACTGCATTCGATACTGTTTGACTAGAGGCTTGGAGGGGGAAGCGGAATTCTTGGTGTAGCGGTGAAATGCGTAGATATCGGGAGGAACATCAGTGGCGAAGGCGGCCTTCTGGTCCAGTACTGACACTCAAGTGCGAAAGCGTGGGGAGCAAACAGGATTAGATACCCGAGTA
+
GFGGGGBFFGGGGGGFGFGGGGFGGGGGGGGGGGGGGGGGCFGGGGGGGGGGGGGGGGGGGGGGGGGGGGGGGGGGGGGGGGGGGGGGGGGCEGGGGGGGGGGGGGGGGFGGEGGGGGGGGGGGGGGGGGGGGGD?FGGGGGDGGGGGGGGGGGGGGGGGGGGGGGEGGGGGGGGGGGGGGGGGGGGGFGGGGGGGFFCGGGGGDGGGGGGEGGGGGGGGGGGGGDFGGFGGGF5(49>F
@M00200:207:000000000-ALC1F:1:2116:6913:17072 1:N:0:5
ATTGGGTGTAAAGGGCGTGTAGGCGGAGATGCAAGTTGGGAGTGAAATCCCGGGGCTCAACCCCGGAACTGCTCTCAAAACTGTATCCCTTGAGTATCGGAGAGGCAAGCGGAATTCCTAGTGTAGCGGTGAAATGCGTAGATATTAGGAGGAACACCAGTGGCGAAGGCGGCTTGCTGGACGATAACTGACGCTGAGGCGCGAAAGCGTGGGGAGCAAACAGGATTAGATACCCGAGTA
+
GGGGGGGGGGGGGGGGGGGGGGGGGGGGGGGGGGGGGGGGDGGGGGGGGGGGGGGGGGGGGGGGGGGGGGGGGGGGGGGGGGGGGGGGGGGGGGGGGGGGGGGGGGGGGGGGGGGGGGGGGGGGGGGGGGGGGGGGGGGGGGGGGGGGGGGGGGGGGGGGGGGGGGGGGGGGGGGGGGGGGGGGGGEGGGGGGGGGGGGGGGGGGGGGGGGGGGGGGGGGGGGGGGGGGFFCGG?39CFG
@M00200:207:000000000-ALC1F:1:2116:11435:19536 1:N:0:5
ACTGGGTTTAAAGGGCTCGTAGGCGGCCAACTAAGTCGGATGTGAAATCCCCAGGCTTAACCTGGGACTGCATCCGATACTGGATGGCTTGAATCCGGGAGAGGGATGCAGAATTCCAGGTGTAGCGGTGAAATGCGTAGATATCTGGAGGAATACCGGTGGCGAAGGCGGCATCCTGGACCGGCATTGACGCTGATGAGCGAAAGCTAGGGGAGCAAACGGGATTAGATACCCTAGTA
+
GFFEC@FFCFF-EGEGCD@BFGGGCFCFGGGG@FGFFCECBFFGCFFFGGFFFGGGGGF9F,CFFDFGCFCFCFE?:F=FFCGF<FGFFGEG,<BFEDGFCFGGGCFCGGDFGGGFG<FCBFFECFCEBF+EF9FFCCFG+E9<FF,@9FECFFE<DFG:FGGGG@FD,CB@<:BCFGF@CDGEGGGGEFGGGGGC9CB6>C?5?8C<CEGGG8EEC?FGGGCCC47=+9:>6E)(.22
@M00200:207:000000000-ALC1F:1:2116:18054:20691 1:N:0:5
ATTGGGCTTAAAGGGCTCGTAGGCGGTTTGTCGCGTCGGTAGTGAAAACTCAGGGCTTAACTCTGAGCCTGCTTCCGATACGGGCAGACTAGAGGTATGCAGGGGAGAACGGAATTCCTGGTGTAGCGGTGAAATGCGCAGATATCAGGAGGAACACCGGTGGCGAAGGCGGTTCTCTGGGCATTACCTGACGCTGAGGAGCGAAAGTGTGGGGAGCGAACAGGATTAGATACCCGAGTA
+
GGGGGGGGGGGGGGGGGGGGGGGGGGFGGGGGGGGGGGGGFGGGGGGGGGGGGGGGGGGGGGGGGFGGGGGGGGGGGGGGGGGGGGGGGGGGGGGGGGGGGGGGGGGGGGGGGGGGGGGGGGGGGGGGGGGGGFFGGGGGGGGGGGGGGGGGGGGGGGGGGGGGGGGGGGGGGGGGGGGGGGGGGGGGGGGGGGGGGGGFGFGGGGEGGGGGGGGGGGGGGGGGGGGGGFGGFE311CF4
@M00200:207:000000000-ALC1F:1:2116:10150:23222 1:N:0:5
ACTGGGTGTAAAGGGCGCGTAGGCGGTCTAGCAAGTCCCGTGTGAAATCCCTCGGCTCAACTGAGGAACTGCACGGGAAACTGCTTGGCTTGAGTTCGGGAGAGGGAAGCGGAATTCCGGGTGTAGCGGTGAAATGCGTAGATATCCGGAGGAACACCGGTGGCGAAGGCGGCTTCCTGGACCGACACTGACGCTGAGGCGCGAAAGCTAGGGGAGCAAACGGGATTAGATACCCTCGTA
+
GGGGGGFGGGGGGGGGGGGGGGGGGGGGGGGGGGGGGGGG:BFGGGGGGGGGGGGGGGGGGGGGGGGGGGGGGGGGGGGGGGGGGGGGGGGGGGGGGGCGGGGGGGGGGGGGGGGGGGGGGGEGGGGGGFFGGGGGGGGGGGGGGGGGGGDEEGGGGGGGGGGGGGGGGGGGGGGGGFGGGGGGGGGGGGGGGGGGGGGGGGGE8CEGGGGGGGGGGGGGGG5DDGGFGFGGFG>)49FG
@M00200:207:000000000-ALC1F:1:2116:14426:24473 1:N:0:5
ATTGGGTTTAAAGGGCGCGTAGGCGGTTCTGTAAGTCGGATGTGAAAGACCTTGGCTCAACCAAGGAATGGCATCCGATACTGCGGGGCTTGAGGCCGAGAGGGGCAAGCGGAACTCCTGGTGGAGCGGTGAAATGCGTAGATATCAGGAGGAACACCGGTGGCGAAGGCGGCTTGCTGGATCGGTTCTGACGCTGAGGCGCGAAAGCCAGGGGAGCAAACGGGATTAGATACCCTCGTC
+
CG<FGGGGGGGFGGGGGGGGGGCGGCFGGGGGFGGGGGDEEGFFFGFFGGGGGGGGGGGGG8FGGGGGGGGGGGGGGDGGGGGGGGGGGGGGGGGGGGGGGGGGGGEEFF=FCGGGGGGGGFGGFCFG7FFFGFFGGGGGGGFGGGGGGCEGCFGFFCCFFGGGGGG:FFGGGGDGE?CEEGGGGGGGFGCFECEGDCCFGGGEEE5@FFFGGGGDGGGCFDGGD3C6987?+<,),77*
@M00200:207:000000000-ALC1F:1:2117:20189:6093 1:N:0:5
ATTGGGTATAAAGGGCGTGTAGGCGGTTTGTTAAGTCATGTGTGAAATCCCTCGGCTCAACCGGGGAACGACGCATGAAACTGGCAAGCTAGAGTACCAAAGAGGGGGGTGGAATTCCCGGTGTAGCGGTGAAATGCGTAGATATCGGGAGGAACACCTGTGGCGAAGGCGACCCCCTGGTTGGATACTGACGCTGAGACGCGAAAGCGTGGGGAGCAAACAGGATTAGATACCCACGTA
+
GGGGGGGGGGGGGGGGGGGGGGGGGGGGGGGGGGGGGGGGGGGGGGGGGGGGGGGGGGGGG6CFGGGGGGGGGGGGGGGGGGGGGGGGGGGGGGGGGGGGGGGGGGGGGGGGGGGGGGGGGFGGGGGGGGGGGGGGGGGGGGGGGGGGGEGGGGGGGGGGGGGGGGGGGGGGGGGGGGGGGGGGGGGGGGGGGGGECCEEGGGGGGGGGGGGECEGGGGGGGGGGGGFGGGGG?5)49CF
@M00200:207:000000000-ALC1F:1:2117:19363:7062 1:N:0:5
ACTGGGCTTAAAGGGTGCGTAGGCGGGTCTTTAAGTCAGGGGTGAAATCCTGGAGCTCAACTCCAGAACTGCCTTTGATACTGAAGATGTTGAGTTCGGGAGAGGTGAGTGGAACTGCGAGTGTAGAGGTGAAATTCGTAGATATTCGCAAGAACACCAGTGGCGAAGGCGGCTCACTGGCCCGATACTGACGCTGAGGCACGAAAGCGTGGGGAGCAAACAGGATTAGATACCCGGGTA
+
GFGGGGFGGGGGGDEGGGGCGGGGGGGGGFEFGCGGGGGGGGGGFFGGGGGGGGFFGGGGG,CFGGDFFFGGGGGGGGGGGCFFCFGG,CFGFGFGDFGGGEEGGGGGGGGGGGGGFGGGGFEFGGFGGGGGGCGGGGGGGGGGGGGGDFFGGGGGFGGG9FGGGD7<:FG7FECFFEGGFGGGG>EEGGGFCDGGGGGGGFEC*;CECCEGGGGG5EFCFCFGGCFFCF70<E4(-5><
@M00200:207:000000000-ALC1F:1:2117:26474:10280 1:N:0:5
ATTGGGCTTAAAGTGTGCGCAGGTGGCTGAGCAAGTCGAGTGTGAAATCCCCGGGCTTAACGTGGGAATTGCGCTCGAAACTACTTGGCTCGAGTGTGGCAGAGGAAGGTGGAATTCCAGGTGTAGCGGTGAAATGCGTAGAGATCTGGAGGAACACCGATGGCGAAGGCAGCCTTCTGGGCCAACACTGACGCTCATGCACGAAAGCGTGGGGAGCAAACAGGATTAGATACCCGAGTA
+
GGGGGGGGGGGGGGGGGGGGGGGGGGGGGGGGGGGGGGGGGGGGGGGGGGGGGGGGGGGGG6BDGDGGGGGGGGGGGGGGGGGGGGGGGGGGGGGGGGGGGGGGGGGGGGGGGGGGGGGGGGGGGGGGGGGGGGGGGGGGGGFFGGGGGGGGGGGGGGGGGGGGGGGGGGGDGGGGGGGGGGGGGGGGGGGGGGGGGGGGGGGGGGGGGGGGGGGGGGGGGGGGGGGGGGGGGG?(3CGG
@M00200:207:000000000-ALC1F:1:2117:12806:14843 1:N:0:5
ATTGGGCGTAAAGGGCGCGTAGGCGGCTTTGCAAGTGACGGGTGAAAGCCCTCGGCTTAACCGAGGAACTGCCTGTCAGACTGTGAGGCTTGAGACCGGGAGAGGTGAGTGGAATTCCCAGTGTAGCGGTGAAATGCGTAGATATTGGGAGGAACACCAGTGGCGAAGGCGGCTCACTGGACCGACATTGACGCTGAGGAGCGAAAGCTAGGGGAGCAAACGGGATTAGATACCCGAGTA
+
GGGGGGGGGGGGGGGGGGGGGGGGGGGGGGGGGGGGGGGGGGGGGGGGGGGGGGGGGGGGG9@FGGGGGGGGGGGGGGGGGGGGGGGGGGGGGGGGGGGGGGGGGGGGGGGGGGGGGGGGGFGGGGGGGGGGGGGGGGGGGGGGGGGGGGGGGGGGGGGGGGGGGGGGGGGGGGGGGGGGGGGGGGGGGGGGGDGGGGGGGGGGGGGGGGGGEEGGGGGGGGGGG<FGGGGGGG2(->FG
@M00200:207:000000000-ALC1F:1:2117:8237:15609 1:N:0:5
ATTGGGTTTAAAGAGCGTGTAGGCGGCCGCACAGGTCCGTTGTGAAAACTGGAGGCTTAACGTCCAGACGTCGACGGAAACCGTGCGGCTAGAGTCCGGAAGAGGAGAGTGGAATTCCTGGTGTAGCGGTGAAATGCGCAGATATCAGGAAGAACACCAATGGCGAAGGCAGCTCTCTGGGACGGTACTGACGCTGAGACGCGAAAGCGTGGGGAGCGAACAGGATTAGATACCCTCGTA
+
GGFGGGGGGGGGGFGGGGGGGFGGGCGGGGGGGFEFFGGDEGGEGGGGGGGGFGGGGGFGF,:FGCGGGGGGGGGGGGGCGGGGGEG@FEGGGEGGGGGGGGGEFFGFGGGGGGGDGGGGGGG<FGGGGFFGGFFFGGGDEGGGFFFGGGGGGFGGGGCGGFGGGCEECFFGGCFGFGFGFGGGGGGGGFGG8EEDGGGCGEEEE8EC?GCC:CEGGGGGGGGGGFGGGGGGFG2)-)19
@M00200:207:000000000-ALC1F:1:2118:14189:2628 1:N:0:5
ATTGGGCTTAAAGCGCACGTAGGCGGCTTGGTATGTCGGGTGTGAAACCCCCGGGCTCAACCTGGGACGTGCATACCAGACTGTTTGGCTAGAGTATGAGAGAGGGTGGTGGAATTTCCGGTGTAGCGGTGAAATGCGTAGAGATCGGAAGGAACATCAGTGGCGAAGGCGGCCACCTGGCTCGATACTGACGCTGAGGAGCGAAAGCGTGGCGATCAAACAGGATCAGATACCCTAGTA
+
GGGGGGGGGGGGGGGGGGGGGGGGGGGGGGGGGGGGGGGGGGGGGGGGGGGGGGGGGGGGG?FGGGGGGGGGGGGGGGGGGGGGGGGGGGGGGGGGGGGFGGGGGGFGGGGGGGGGGGGGGGGGGGGGGGGGGGGGGGGGGGGGFGGGEEGGGGGGGGGGGGGDGGGGGGGGGGGGGGGGGFGGGGGGFFGGGGCGGGGGGGGGEGGGGGGG*-2*:EGGFGGGF?(4CFFC7CFCG(30
@M00200:207:000000000-ALC1F:1:2118:14819:7185 1:N:0:5
ATTGGGTATAAAGAGCGCGCAGGCGGTCGTTCAAGTCGCGTGTGAAAGCCCCCGGCTCAACCGGGGAGGGTCACGCGATACTGATCGACTCGAAGGCAGGAGAGGGAAGTGGAATTCCCGGTGTAGTGGTGAAATGCGTAGATATCGGGAGGAACACCAGTGGCGAAGGCGGCGATCTGGGCAGATATTGACGCTGAGGTGCGAAAGCGTGGCGAGCAAACAGGATCAGATACCCGCGTA
+
GGFGGG;F<FFGCGGGGGGGGGGGGGGCFFGGFFECEGGGGGGF<<@FGGGDGCGFGGGDF,8>:FFFEC=BEFGGGGGGGGFGDFC@FGGGGGGGGGGFFGGGGGGGGGGFGGCFFGGGG:F@>FCGFGGGGGGGGGFECC;FGFGGGGGGDGFGGFGGGGGGD7:FCC1:CE8CF8ECDFGD8@FG?CGGD==EGFGGGCGEGDGGGGEC*-2>*>FFFGGF*54,79>FGF*C5(21
@M00200:207:000000000-ALC1F:1:2118:12343:9636 1:N:0:5
ATTGGGTTTAAAGGGCTCGTAGGCGGCCAACTAAGTCAGACGTGAAATCCCTAGGCTCAACCTAGGAACTGCGTCTGATACTGGATGGCTTGAATCCGGGAGAGGGATGCAGAATTCCAGGTGTAGCGGTGAAATGCGTAGATATCTGGAGGAATACCGGTGGCGAAGGCGGCATCCTGGACCGGCATTGACGCTGAGGCGCGACAGCGTGGCGAGCAAACAGGATCAGATACCCCTGTA
+
GGGGGGGGGGGGGGGGGGGGGGGGGGGGGGGGGGGGGGGGGGGGGGGGGGGGGGGGGGGGG<FFGGGGGGGGGGGGGGGGGGGGGGGGGGGGGGGGGGGGGGGGGGGGGGGGGGGGGGGGGGGGGGGGGGGGGGGGGGGGGGGGGGGGGGGGGGFGGGGGGGGGGGGGGGGGGGGGGGGGGGGGGGEGGGGGGGGGGGGGGGGGGGGGGGGE*-:EGGGGGGGGG?,4FGGGGGFGG(32
@M00200:207:000000000-ALC1F:1:2118:24917:13736 1:N:0:5
ATTGGGTATAAAGCGCGTGTAGGCGGGACGGCATGTCGAATGTGAAAGCCCTCGGCTCAACCGAGGAAGTGCGTTCGAAACTACCGTTCTTGAGTGCCGGAGAGGGTGGCGGAATTCCCGGTGTAGAGGTGAAATTCGTAGATATCGGGAGGAACACCAGTGGCGAAGGCGGCCACCTGGACGGACACTGACGCTGAGACGCGAAAGCGTGGTGAGCAAACAGGATCAGATACCCCTGTA
+
GGGGGGGGGGGGGGGGGGGGGGGGGGGGGGGGGGGGGGGGGGGGGGGGGGGGGGGGGGGGGEFFEGGGGGGGGGGGGGGGGGGGGGGGGGGGGGGGGGGGGGGGGGFGGGGGGGGGGGGGGGGGGGGGGGGGGGGGGGGGGGGGGGGGGGGEGCGGGGGGGGGGGGGGGGGGGGCGFGFGGGGGGGGGGGGGGGGGGGGGGGGGGEDCCEGG*-+:??EGGGGGC>.4DFFFFGGCF(3:
@M00200:207:000000000-ALC1F:1:2119:17992:12692 1:N:0:5
ACTGGGCTTAAAGGGTGCGCAGGCGGCCGAGTGTGTGAGGCGTGAAAGCCCGGGGCTTAACACCGGAATTGCACCTCAAACTACACGGCTAGAGCATTGGAGAGGGTAGCAGAATTCATGGTGTAGCAGTGAAATGCGTAGATATCATGAGGAATACCAGAGGCGAAGGCGGCTACCTGGACAATTGCTGACGCTCAGGCACGAAAGCGTGGGGAGCAAAAGGGATTAGATACCCTAGTA
+
GGGGFGGGGGGGGGGGGGGGGFGGG@GGGGGGGGGGGGGGGGGGGGGGDGGGGGGGGGGGGCEFGGGGGGGGGGGGGGGGGGGGGGGEGGGGGGGGFFFGGGGGGGGGGGGGGGGGGGGGFGGGGGGFGGGGGGGGFGGGGGGFCFGGGGGGGFFFGGGGFGGGGEGGGGGGCEGGGGGF7FGFGGGFGGFFCDGGGGFFGGGG5EGGGGDEC4C=EGGFGGG5=C;D?GGGGGC?FF>>
@M00200:207:000000000-ALC1F:1:2119:5271:13424 1:N:0:5
ATTGGGTGTAAAGGGTGCGTAGGCGGTGCAGCAAGTCGGGAGTGAAATACCTCAGCTCAACTGAGGAACTGCTTTCGATACTGCTGTGCTTGAGTGAGACAGAGGTAAGCGGAACATCGGGTGGAGCGGTGAAATGCGTTGATATCCGATGGAACACCGGTGGCGAAGGCGGCTTACTGGGTCTCTACTGACGCTGAGGCACGAAAGCTAGGCTAGCAAACGGGATTAGATACCCCCGTA
+
GGGGGGGGGGGGGGGGGGGGGGGGGGGGGGGGGGGGGGGGCGGGGGGGGGGGGGGGGGGGG<EFFGGGGGGGGGGGGGGGGGGGGGGGGGGGGGGGGGGGGGGGGGGGGGGGDGGGGGGGGGGGGGGGGGGGGGGGGGGGGGGGGGGGGGGGGGGGGGGGGGGGGGGGGGGGGGGGGGGGGGGGGGGGGGGGGGGGEGFGGGGGGGGGGGGG*5FGGGFGGGGGGGGGGGGGGGGGGG<D
@M00200:207:000000000-ALC1F:1:2119:11602:15407 1:N:0:5
ACTGGGTGTAAAGGGTCCGTAGGCGGATAGATAAGTCAGAGGTGAAAGTTTGTGGCTCAACCATAAAATTGCCTTTGATACTGTTTATCTTGAATAAGTGTGAAGTGGTTAGAATGAGTAGTGTAGCGGTGAAATGCATAGATATTACTCGGAATACCAATTGCGAAGGCAGATCACTAACACTTTATTGACGCTGAGGGACGAAAGCGTGGCGAGCAAACAGGATTAGATACCCCGGTA
+
EGGGGGGGGGGGGGGGGGGGGGGGGGGGGGFGGGGGGGGGGGGGGFCFGGGGGGGGGGGGG,FFFGGGGGGGGGGGGGGGGGGGGGFGGGGGGGFGFGGGGGFGGGGGCFFGGFGGGGGGGGGGGGGGGGGGGGGGGGGFGGGGGGGGGGGGEGFGGGGFGGGGG>=FF?FFGGGGGGGFGGGGEFAFGCGGCGGGGGGCCFEDGGGCEGGC*0;CEGGFGGGC:FGGGFGG?7FCDDGG
@M00200:207:000000000-ALC1F:1:2119:3703:16670 1:N:0:5
ACTGGGTGTAAAGGGCGCGTAGGCGGGCTGTCAAGTCTGGGGTGAAATGCCGCGGCTCAACCGTGGAACTGCCTCAGATACTGACGGCCTCGAGGGAGGTAGGGGCGTGCGGAACTGTAGGTGGAGCGGTGAAATGCGTTGATATCTACAGGAACTCCGGTGGCGAAAGCGGCGCGCTGGACCTCTTCTGACGCTGAGGCGCGAAAGCTAGGTGAGCAAACGGGATTAGATACCCGAGTA
+
GGGGGGGGGGGGGGGGGGGGFGGGGGGGGGGEGFGGGGGGGGGGFGGGGGGGGGGGGGFGG8@8FGDGGGGGGGGGGGCGGGGGGGGFGGGG:FEGEEECGGGGGGGFGGGG7FFGC@CFGGGFGGGGGGGGFGGGGGGGGGFGFGGGGGGGFGGFGGGGGGGGEGGGGGGGGGGGGGGGGGGGGFFGGFGEGGGGCGGGGGGCEGGGGGGG+.3:FEGGGGGGEGC6FFGFFFGGGGGG
@M00200:207:000000000-ALC1F:1:2119:4780:19542 1:N:0:5
ACTGGGTTTAAAGGGAGCGTAGGCGGACTTTTAAGTGAGATGTGAAATACCCGGGCACAACTTGGGTGCTGCATTTCAAACTGGAAGTCTAGAGTGCAGGAGAGGAGAATGGAATTCCTAGTGTAGCGGTGAAATGCGTAGAGATTAGGAAGAACACCAGTGGCGAAGGCGATTCTCTGGACTGTAACTGACGCTGAGGCTCGAAAGCGTGGCGAGCAAACAGGATTAGATACACCGGTAAGCT
+
CFGGGGGGGFGGGFG9CDDGFGGGGG7FFG9FFED@EFEEGFG<CEGECCFGGGGGGGGGG,:E,CB:,<CEGFGCGFFFF9DFDF@EF,CFGGEF9ECGGGG@+=FEFFG8FDCGGGFFCCEEC9FCEGEEC9ACEEFCFEF9CDEGFFGGGGGCDCFGGGDG7FCFF7++C@9EGGCFGG9EFFFCCFFFGG51BFCFGG*:CEGGDG88*.1:58F0::EGC6+797*+<+9697C3*0).
@M00200:207:000000000-ALC1F:1:2119:10759:22478 1:N:0:5
ATTGGGTTTAAAGCGTGCGTAGGCGGATGCGCAGGCGTCGTGTGAAAGCCCTCGGCTCAACAGGGGAACTGCACGGCGAACCGCGCGTCTTGAGACGAGTAGGGGCGGCCGGAACGATAGGTGGAGTGGTGAAATGCGTTGATATCTATCGGAACGCCAAAGGTGAAGACAGGCCGCTGGGCTCGTTCTGACGCTGAGGCACGAAAGCGTGGAGAGCAAACGGGATTAGATACCCGTGTA
+
GGFGCFF-FFGGAFEFEGGGGGGDGGGGGDEEDGGG:8C:6CFFGGGGEGG@CFDGCFGGA,BEFGEEFFFGAFF:FEEEGFCGGGEFEEGGGF8=:==FFGFFGGEGEF:F:C1FF:<FF,8F:A2FC>BCFGGGGGGEEFFFCGGGG9=:FFEEGGGEDCC<FFFCFCFGGGEEGEGGG5F85:8ECGGC5;AEEG@;8A:EGGGGG?C=*.0::8AF8=?5*)@CFC>FF?67DDCD
@M00200:205:000000000-AKKM3:1:1101:9156:1921 1:N:0:1
ACTGGGTATAAAGGGCGCGTAGGTGGCCATCATAATGCCGCGTTGAATCTCTGTCCCTCACCTCCATCTCGCCCTCTTCCCCTCTTAGCCTTTTTCACGGTAGTGTCCCTTGTATTTCCTTTTTTTCCTTTTTCTTCCTTTTTTTTCCTTTTGACCCCCTTTTCCTACGCCGGTCTCTTTGCCCCTGTTTCCTTTTCCTCCTCTTTGCTTTTTCTGCTCCCCTTCTTCTTTTTCCCCTTCCTTT
+
66CCEFFDGFDAFFD;CEEGGGGGFF86;CA,E9C,,,68+@+@8,6,,9<6,,9,,66,,6,66,,,:,,,+,+6,,<,,,6,:,55,,59,,,4,59+4:+,,,9,,,9,,,,<,,:,,,5,++,,,,8,,,,5,,,3,,,+++,,,,,,,+,,,8>+,>,,,3,,*****411,,3,,,,2*6*,,+,,,,+,,,41,0,,2,41++2,2++++++5****(*1.+3)++,+*)))**.))
@M00200:205:000000000-AKKM3:1:1101:14713:1942 1:N:0:1
ACTGGGCTTAAAGCGTGTGTAGGTGGATGCCTAAGTGCCTTGTGAAATCCCACTGCTCAACCGTTGAACTGCTTTTCTTACTGGGTGTCTTTAGCCACTTAGGTTTTACCGTAACAACCTTTTTCTCGTTTTCCTTCTTATATATCTTTTTTAACGCCATTTTTTCAAACAGGTTTCTTGGAGTGTGCTGACACTTCTTCTCTAAAGCCTTTTTTGCGAACTTTCTTTTATTCCCTTTTCTTTT
+
AEGGDEFGGGGGGGGGGGGGGGGGGGFFFGGGG?8FCFGGG8F@,<@<;CC,;,;6CC<,@C+8,,,,:C,9CE,,<,<,<<,,,C,FECE,,,,9:CFF,<9,,:B,668,,,8,,,4,,:,,,,5++:++,,9,9,C,,,9,9,,:A<,+,,5+48++9,,6+,,3,6,3=6,,66,,,,,@8E;==+23,@5,,,,7,5,,,,++,,,,,,**3***3*,+*5:*+1:+,84;4)9,+**0
@M00200:205:000000000-AKKM3:1:1101:21379:1952 1:N:0:1
ATTGGGTTTAAAGCGTGCGTAGGTGGTTTGTTAAGTCTGATGTGAAATCCCTGTGCTCAACCTTTTTCTTTCATTTTCTCCTGGCGAGCTATTTTTCGGTAGATTTCCTTGTCCTTCCCGTTTTCTCTTTTCTCTTCTTATCTCTCTTTTTTACCCTCTTTTTCTTAGGCGACTTCCTTGACCAGCACTTACACTTTTTCTCGACATCTTTTTTTGCAAACTTTCTTTTATCCCCTTTTCCTTT
+
9FFFD9FGGFFGGGDGGGGGDECGFFFGG@FGF99FFG9,F9F<,,,,;;;C,,,;CC,,;;:,,,,,<,,<,<C,,,<,9:,,C:++@>,,,,<,:++B8,5,,,9,,<5,,,<<A49+,:,8,,9,,:,,,,9,9,C,,,,,94,,,,,+,,8,:?F,8,,6,,6,,8++66+636,3,66,,6,6=+,7,55,,,,4,?+,***3,73,,3***,,,4*,+*5+*++1+28:C/)1,*/*0
@M00200:205:000000000-AKKM3:1:1101:17304:1984 1:N:0:1
ATTGGGTATAAAGGGCGCGTAGGCGGTCGCTTAAGCGTGCGGTGAAAGCCCTCTGCTCAACCCCTTTTCGTCCGTTCTTCCTGGGTCACTCTTTCACTGTAGGTGCGTTTGGCATTCCCTTTTTATCTTTTTTTTTCTTAGTGATCCTTCTTACCACCGTTTTCTCAGGCGTCCCTCTTGGCAGTGGCTGACGCTTCTTCTCTACAGCTTTTTTAGCAAACATTCTTATATACCCGTTTCTTCT
+
<FFGGFGGGGGGGGGGGGGGGGGGGGFGGGGGEG9EFG>B:CF7@C9,66C,,,:6CF,6C686,,,9<+,8?7C,:+,,5:,44BFGF@B,,,9,<C9F,<<,,,+++6++,,:::A,,,8,C,,,,,:,,++8+5,8,,,,,8,3,,,,,,,:,8@*,5,*5,,3,,6**411,66,2,6,*6:B*A*,5*:1**++1+2+35+*;+3+,,*)*14++/;++)22)**6*0<0)).0+*)).
@M00200:205:000000000-AKKM3:1:1101:8375:1998 1:N:0:1
ATTGGGTGTAAAGGGCTCGTAGGCGGCCAACTAAGTCACACGTGAAATCCCCATGCTTAACCTTTTACCTTCGTTTGTTCCTGGATGGCTTTTTTTCGGGAGATTTCTTCATAATTCCGTTTTTATCGTTTTTTTTCTTAGAGATCCTTTTTAACACCGTTTTCTTAGGCGGCCCTCTTGGCTGTGGCTGACGCTTTTTCTCGCCAGCTTTTTTTGCAAACTTTTTTCTATTCCCCTTTTCTTT
+
FFGGGGGGGGGGGFGGGGGGGGGGGGGGGGGGGGGGGFGGGGGGGGG96C@9,,:,CE,CC6<,,,,,:C,6,E,:,,:,6<:9=FEFG99,,,78:@7+@FF,,,,<,9C,,,<<A,,,,:+B,,8+,:++++8+,,9,,,,,833,,,,,53>,@::,5,+3,,7,7@:CG*1*,2,26<C5F,84:*/::C1**++0+1**3/:D+<+,,3)1/+009*+*)21(/06*<<C<)00+*)).
@M00200:205:000000000-AKKM3:1:1101:17121:1999 1:N:0:1
ATTGGGTTTAAAGCGCACGTAGGCGGATTGTTAAGTCAGGGGTGAAATCCTGTAGCCCAACTCCATTACTTCCTTTGATCCTGGCGATCTTTTGTTCGGGAGATGTGTTTGTCCCTCCTTTTTTCTTTTTTTCTTTCTTATTTTTTCTTTTTACCACCATTTTCTTAGGCGGCTCCCTTGCCCGTTACTTACCCTTTTTCTCCAATTCTTTTTTCGCCAACCTTCTTTTATCCCCTTTTTCTTT
+
9FGGGGGGGGGGGGGGGGGGGGGGGGGGGFGGGGFGGGGCFEGDDE9<99C,,,<66C<<@:@@,,,,:<,<:CFE,,<,9<9,:@CFGCE,,,::C8==CFC,,<,,,::,,,,:,4,,,:,6,5,,,:++,,8855?,,,7,A33,3,,3,,3,:3,,,,,53,8,,3+******432,,46*>**4+,5,,2,,,4,,+,,,,+++4+2,3/))*3*//+*(01)1+)*00;*.)/+*-))
@M00200:205:000000000-AKKM3:1:1101:18856:2020 1:N:0:1
ACTGGGTGTAAAGCGCGCGCAGGCGGTCTGAGGCGTCGGTGCTGAAAGTCCTCCGCTTAACCTTCGGAACCGCGCCGCTACTCTCAGACTTTAGTCCGGGCGATGTTTTTGTAATTTCCGTTTTAGTTGTTACCTTCTTAGATATCTCCTTTAACACCATTTTCTCAGGCTGCCCCCTTGCCCGCACCTGACGCTTCTTCTCTACAGCTTTTTTCGTGAACTTTCTTCTCTTCCCTTTTCCTCT
+
EEFGGGGGGGGGGGGGGGGGGGGEGGGGGGFC@EFGGE7F,CFFFGG,<,6,968??B,C?,,9,,,,++4+4=+6++6+6,:5BC,,F8,,,,,,<++6:C+++,8,,+8,,,<@,:8+,:,8,,3,,8,,,,7,5,7,,,,,72,,,,,,7,>,,>5,>,,,,,6,4:,2B,,*43+54?@8>*3:;66>*=1**++3+2++<+07+3+++*))0*+*::+*)2:)/*.*3<:F*)1+*.).
@M00200:205:000000000-AKKM3:1:1101:14953:2033 1:N:0:1
ATTGGGTTTAAAGGGCGCGCAGGCGGCTCGGCACGTCCGTTGTGAAATCGCCCGGCTCAACTGGGCGGGGTCAGCGGATACGGCCGAGCTGGAGCAAGCTAGGTGGCAATGGAATTCCCTGTGTAGTGGTGTACTTCTTAGATATCTTTATTAACACCATTTTCTTAGGCGGTTTCCTTGAGCTTTGCTGACGCTGTTTCTCGACAGCTTTTGTTGCGATCCTTCTTATATTCCCGCGTATGTT
+
GGGGGGGGGGGGGGGGGGGGGGGGGGGGGGGGGGGGGGGGGGGGGGGE<,C?F+@7>FCFDC,,,9++8+@B,BB+++8+:+8FFGGGGC,,,,3*@FGGGGG,,*8,,8?,,,?D;<D,,8,@,,8,,8*,,,7,7,?,,7?9F2,,,,,,7,>,>C:,7,,5+,52<<:*?2*03:+308CGFGD??7088E1**++3+:*0*;CG+<+++*)20/1A<97*)::)*/6*3<<*))0**().
@M00200:205:000000000-AKKM3:1:1101:15463:2034 1:N:0:1
ATTGGGTATAAAGGGCTCGTAGGCGGTTTGTCGCGTCGGGAGTGAAACCTCACTGCTCAACCCTCCCCGTTCTTCCGTTCCTGGCAGACTTTTCTTATGCAGGCGCTTCCGGACTTCCTTTTTTTTCTGTTTCATTCTCAGATCTCTTTCTTACCACCGTTTTCTCAGGCGGATCTCTTGGCCATTACTGCCGCTGTCTCTCGAAAGCTTTTTTAGCGAACTTTCTTATATACCCTTTTCCGTT
+
GGCCDAFGGFGGCFEGFGGFGGGFGGGGEGGGEGGGG7:@CCE8F<E,9CC,,,<9CF,<C98C,,,888,:CF??,,5,4,:4B==9E<,,,,,<<A?F9FE++++++84+++8BA55,,:,@++3,,:,,,,8,7,3,,,8,@3,,,,,,7,:,@>:,6,*,,,73,4>75414=B97,6,,?C,44+,0*:/**++++2/+*3)0+3+,,*)21**27*+*)2:)*16*<<<9))0+*().
@M00200:205:000000000-AKKM3:1:1101:8395:2035 1:N:0:1
ATTGGGTGTAAAGGGTGCGTAGGCGGTCGCGCAAGTCGGATGTGAAATCTTAGGGCTCAACCCTGAAACTGCATTCGATACTGCGTGGCTAGAGTACTGGAGATGAGACTGGAATTTACGGTGTAGCATTGAAATTCTTAGATATCGTATGTAAGACCATTTTCTTAGGCGAGTCTCTTGACAGTTACTGACGCTGATGCACGAAGGCCTTTTGCGCAAACGTTTTTATATACCCGTTTTTTAT
+
GGGGGGGGFGGGGGGGGGGGGGGGGGGGGGGGGGGGGGGGGGGGGGGEFFFA,,CCECFFFE?F,,,,CC9E<FFE,,C,>C<CFGGGG?9,,,<,:FFGGGG,,,,,5CE,,,EFE9B++:+B,,,,,:,,,,9,7,:;5,C9F,+:,,,,:3@,=FF,9,,8,,8EFGGGD54>,5,77DFGGGGC;9CDEG9**,,5,3***;46/,,,,,*2)4=CG***(22(+31+4?B5))2**(()
@M00200:205:000000000-AKKM3:1:1101:18620:2038 1:N:0:1
ACTGGGCTTAAAGGGCTCGTAGGCGGTTTGTCGCGTCGGGAGTGAAAACCTTCTGCTTAACTCCGGTCTTGCTTTCTTTCCCGGCAGACTTTTTTTATGCAGGCTTCATCGCACTTCCTTTTTTCTCGTTGTTTTTCTCATCTTTCCCTCTTAACTCCGCTTTCTTACGCTGTTCTCTTGGCATGATCTGACGCTTTTTCTCGACCGTTTTTTTTGCGAACCTTCTTTTATTCCCTTTTCCTTT
+
FEGGCE9CEG-C,FB@@FGGFG@CFGGG;;C,8CFBCGGC7FFF,6C,669C,,9@F6<9C,6,,++7B9,5<CC,,,<,,,,+@++495,,,,+6,95F,B8+,,,,,<4+4+@=<,5,,::>,,3+33,+,,3+,,3,,,8,83,,,,3,:,,,,,3*6**7,,,,1>*>>6,62>,26<,6,2,,1+1C8?/**,+0+3*+**2:82****))/***1)**(20)*/.*30000)1+*-)-
@M00200:205:000000000-AKKM3:1:1101:8940:2080 1:N:0:1
ATTGGGTATAAAGGGCGCGTAGGCGGCCACCGCAAGTCGACTGTGAAATCTCCGGGCTTAACTCGGCCAGGTCAGCCGATTCTGCGGGGCTCGAGTGCAGAAGTGGCAACTGGAATTCTCGTTGTAGCGGTGTATTCTGTAGAGATCCTTTTGAACACCTTTTCCTAAGGCGGTTCTCTGGGCATTCCCTGACGCTGCTCCGCGAAAGCGTTTTTAGCAAACTTTTTTAGATACCCCTGTCAT
+
GGFGGGGGGGGGGGGGGGGGGGGGGGGGGGGGGGEFFGGGGGGGGGG,<@CFA+@7>CGF9C9?,,,,8,,C=F,,9++8+<CCEGGGG7@++++:BFGFFDG,,,3,,8:,,,,8@D=D++:,8,,,+*6**,,8,87E=B,,;2,,,,,,7*3?,>F,,7,,626@FGGGG*:;B9C75:C8EC9;0>G?CG*1**++21:/*:DC**2***)1)3<C6*+*)*2,)0.:+3<6.))0*))
@M00200:205:000000000-AKKM3:1:1101:22525:2085 1:N:0:1
ATTGGGTTTAAAGGGCGCGTAGGCGGCCACCGCAAGTCGACTGTGAAATCTCTGGGCTTAACCCAGAACGGTCAGCCGATACTGCGGGGCTAGAGTGCAGAAGGGGCAACTGGAATTCTCGTTGTAGCGGTGACATGCGTAGATATCTTTTGGAACACCTTCGTCTAAGGCGGGTTGCTGGGCTGACACTGACGCTGAGGCGCGAAAGCTATGGTAGCGAACTGGTTTTGATACCCTTGTACT
+
GGGGGGEGGGGGGGGGGGGGGGGGGGGGGGGGGGGGGGGGGGGGGGG9CFEFF,E@EFGGGECC,,,,:+,BCFCFE++@+@CFGGGGG==8,,9CFFGGGGG,++@++BF88,>DDFEF7+@,@,,@++@**,,8,,5@:7*@@@7,,,,,5,?FCGG?,3*,6,6@;FGGG5=;*2C<AEGFGGGFFGGGGGCC*****9=CECGG8C++++*2*<EECD**(*24)83>9<EC17)3*))
@M00200:205:000000000-AKKM3:1:1101:22185:2096 1:N:0:1
ATTGGGTTTAAAGAGCTCGTAGGCGGCTTGTCACGTCGGTTGTGAAAGCCCGGGGCTTAACCCCGGTTCTGCAGTCGCTACTGGCAGGCTAGAGTTCGGTAGGTGAGATCGGAATTCCTTGTGTAGCGGTGTAATTCTCAGATATCCTTTTTAACACCGTTTTCTAAGGCGGATCTCTTGGCCGATACTGACGCTTCGTATCGAAAGCTTTGTTCGCGAACACGTTTTTATCCCCTTTTATCTT
+
GGGGGGFEGGGGGGGGGGGGGGGFGGGGGGGGGGGFFEE::FGGGGG9CE@+++@:FCFGFACC+++88C9E,CBA++4+7,=ECFGGG?,,,,59<?CEDGG,,,,,<,:++3BD?B?,,:,B,33++8++,,8,:,33,,@9F3,,,,,,:@BFFGG,5,*5,,3@AEFGG8:CCC,,2BFDCEEE:7<C8C/********358)>+++++***)*1:5)**(20())-0<<>C))/+*)).
@M00200:205:000000000-AKKM3:1:1101:10774:2108 1:N:0:1
ATTGGGTTTAAAGGGTGCGTAGGCGGTGGAGTAAGTTGGATGTGAAATCTTTGGGCTTAACCTCAAAATTGCATTCAATACTGCTTCGCTCGAGTTCTGTAGAGGAGATTGGAATTTACGGTGTAGCAGTGAAATTCTTAGATATCTTTATTAACGCCATTGTCGAAAGCGAATCTCTGGGCAGCAACTGACGCTGATCCACGAAGGCCTTGGGAGCAAACGTGATTAGATACCCCCGTACGCT
+
GGFGGGEGGGGGGGG6BFGGGGGGGG@FFFCFGGFGGGDGGGGGGGGFFF9,,,BCE,CFGCEF,6,,,,9ECFE9C,C9CCCF,CECF8=++8C,CCFFFGGA8,,,CCE@99FF,,5++B+B,,C,,:4,,,9,:,9E,=FFF4,5,,,,:9FFGG@+8,,8++8+@DGC>663@C,@>>DCEFG?C7CFGG;7*,,5,3@C>:>F5,,,,,*38AFGGG6*(2=**4>CGFC<)02/*((/
@M00200:205:000000000-AKKM3:1:1101:19556:2113 1:N:0:1
ACTGGGTTTAAAGGGCGCGTAGGTGGTGCTGTATGTCTCCCGTGAAAGCCCACGGCTCAACTGTGGGGGGTCGGGAGAAACTGCAGGACTTGCGGCTGGGAGGGGCTGGTGGAATTCCCTGTGTAGCGGTGAACTTCTTAGAGATTCTTTCTAACACTCTTTTCCAAGGCGGCCAGCTTGACCAGTTCTGACACTTATTCTCGACAGCTTCTTTCGCAAACGTCATTCTATACCCCTGTATGTT
+
GGGGGGFGGGGGGGGGGGGGGGGGGGGGGGGGGGGGGGGGGGGGGFF9<E<,B+@CCCEGFF,C,,,+@7CC=G7+++,,:>EFGGGGG><,,**35CGCFFG**1C7*??7*:F>9<<F,?,?,,8**=**,,7,7,7<,,<,<+++++++++08FFG+<++0++03;CCG>***22+22<C+;EGGG>CCFF7++++0+*2+1;7*+3+++3*9)CCC470*(2:)**6*+3<D))0+*)))
@M00200:205:000000000-AKKM3:1:1101:7591:2131 1:N:0:1
ATTGGGTTTAAAGGGTGCGTAGGCGGGCCAGTCAGTGCTTTGTGAAATCCCACGGCTCAACCGTGGAACCGCAGGGCATACTGCTGGTCTTTAGGAAAGTAGAGGCGGCCGGAACGATACGTGGCGCGGTGGTCTTCCTAGATATCTTTCCTAACGCCAATATTTAAGACAGCCCCCTTGGCTTTTCCTGACGCTTCTTCTCGAAAGCTTTTTTTGCAAACCTGCTTATATACCCGCTTACTCT
+
GGGGGGGGGGGGGGGGGGGGGGGGGGGDGGGGGEGGGGGGGGGGGGGFFEE8E+CFGFEFFC7B,+,,EC+C+>7+B+:,C?EFGGGGGAE,,,,,:FFGGGC,48+++8C777F7+@++3:,++*3**5***,7>@,3,,7,7@23,33,,7?FCFGF*,,,2+,5,CCGCG14***45?CGGFGGD@:<C**/**2+3+02+0;55+3+++*)/*++<5C**(02)**)*<<FG))0**-))
@M00200:205:000000000-AKKM3:1:1101:13674:2142 1:N:0:1
ATTGGGTTTAAAGAGTGCGTAGGCGGTTTGTTAAGTCAGGTGTGAAATCCCCCGGCTCAACCGGGGAACAGCGCTTGAAACTAGCAGACTGGCGTGAGGCAGGGGTGTGCGGAACTTCCAGTGGCGCGGTGCAATGTTTAGATATTTTTAGGAACGCCGTCGGCGCAAGCGGCTCACTTGGCCTTGTCTGACGCTGAGGCACGAAAGATAGGGGAGTGAACGTGATTATATACCCGTGTACTA
+
EGGGFFGGGGGGCFFGGGGGGEDGGGGGGGGGGGFGGGFGGFGGGGGFFEFFFCGGE:@EFFED7++,FFFGGGGGG8=<FEFFGGGGGCF8,@C7FFGGGGGGDGCF7FEE@=FFFGG,,<,,++B7+5:+,,7,7,77;<F937,,,,,,7@FFGGG7<**4**:CC8FEG*49<C,<8EEGFGG70?29C=9:***7**:CE=D*2+++**)9<C9<*9**(2:)*/4:CCC)))8**))
@M00200:205:000000000-AKKM3:1:1101:21242:2150 1:N:0:1
ATTGGGCATAAAGGGTGCGTAGGCGGTGCAGCAAGTCGGGAGTGAAATACCTCAGCTTAACTGAGGAACTGCTTTCGATACTGCTGTGCTTGAGTGAGACAGAGGTAAGCGGAACTTAGGGTGGTGCGGTGAAATTCGTTGATATCCTCATTAACACCGTTCGCTAAGGCGGCTTACTTGGTCTCTACTGACGCTGATGCTCGAAAGCTATTGTAGCAAACGTTATTATATACCCCTTTATGCT
+
GGGGGGGGGGGGGGGGGGGGGGGGGGGGGGGGGFGGGGGGGGGGGGGFDFFFG8FFGGGGGE,<<,,,CF@FGGGG>7E,@FFGGGGGGGGC,,C,FFFGGGG,,C=<9AC7++FGEAA,,B+++48@+B++,,C,5+8@D7F<F77E,,,,:CDFGDG,@,+4++8<FFGGG@C,??,7BFGGGGGGGGGGDC2**,,4,+/8BE<GF++,,5+;AGB+79**(23)+19CFCFC));+*)).
@M00200:205:000000000-AKKM3:1:1101:16657:2162 1:N:0:1
ATTGGGTGTAAAGGGTACGTAGGCGGCGCTGTTAGTCGGGTGTGAAAGCCCTCGGCTCAACCGAGGAATTGCGCCCGATACTGCAGTGCTTGAGGGAGACAGAGGTAAGCGGAACTGATGGTTGAGCGGTGAATTGCTTTGATATCATCTTTAACACCGTTGGCGAAAGCGGCTTACTTGGTCTCTTCTGACGCTGAGGTACGAAAGCTATGGGAGCGAAGGTGATTAGATACCCATGTA
+
GGGGGGGGGGGGGGGGGGGGGGGGGGGGGGGGGGGGGGGGFGGGGGGFFFFGFGGGGGGGGFD7>++,CFDF:CFGD7C+@EFFFGGGGFGF=,,?FECFGGGGGGG<,AFGCEG<F9FC,D,B3>C::C@+,,8,,,7@@9FBC3,7,,,,3@FFGGGCC7,2**4=CCGGG:C+22,??EGGGGFGGFFFGG9:***0+2>EG5CDFF+++*)9>5:8CG+*)2:)**6CF<@*.)1<
@M00200:205:000000000-AKKM3:1:1101:20434:2177 1:N:0:1
ATTGGGCATAAAGGGCGCGTAGGCGGCCTGATAAGTAGGGGGTGAAATCCTGCGGCTTAACCGCAGGGCTGCCTTCTAAACTGTCGGGCTCGAGCACGGTAGAGGCAGATGGAATTCCCGTTGTAGCGGTGCCATTCGTAGAGATCGGGTAGAACATCATTGTCGAAGGCGGTCTGCTTGGCCGTTGCTGACGCTGAGGCTCGACAGCTTGGTTAGCAAACAGTATTATATACCCTATTATGAT
+
FEFFFGFGGGGGGFGEGGGGGGGGGGGGDGDFGGGGGGGGGGGGGGGGGGF,=7FEGCFGGG+>+@++BE+FFGGFG,C,BFFFGCGGGEFF+83+BFCGGGGG8C:7<>FCFFGGGEF+,@+@@9@@CF7*,,7,7,74DFGFG7***,**7@FGGGG,@,,6**6CFGGGG:B+3<,?88EEGEEGGGGGGG75*****0:*/C5*+3**+**2*AGFFD**-2:)*0)2<<FC))13*)))
@M00200:205:000000000-AKKM3:1:1101:14508:2183 1:N:0:1
ATTGGGTTTAAAGGGCGCGTAGGCGGGCGGGCAAGTCCGGGGTGAAATCTTTCGGCTTAACCGGAAAATGGCCCTGGATACTGCCGGCCTGGAGGGGGGTAGGGGCACGCGGAACTTCCGGTGGAGCGGTGAAATTCGTTGATATCGGTACGAACGCCGCTGGCGAAAGCGGCGTGCTGGACCCCGCCTGACGCTGAGGCGCGAAAGCCATGGGCGCAAACGTGATTATATACCCCCGTA
+
GGGGGGGGGGGGGGGGGGGGGGGGGGGGGGGGGGGGGGGGGGGGGGGFDFGGGEGGGGGGGEEECC7,FFGGGGGGGFGGFFFGGGGGGGGF8<:7FDGGGGGGGEGGCGGGGGGGGGGCC?5558@EGGG*,0<,<*3CFGGGG<******28CEEGG*1**;**:EGC?5C*:*;8+:ACFEEGGGGC6@EE75:8*75<EEGEG<@*++**))77EGGG**39D)*/6CFGGG))0*
@M00200:205:000000000-AKKM3:1:1101:15187:2184 1:N:0:1
ATTGGGTTTAAAGTGTGCGCAGGCGGCGTCGCAAGTCGAGTGTGAAAGCCCCGGGCTTAACTTGGGAATTGCGCTCGAAACTACGGTGCTGGAGTATGGCAGAGGAAGGTGGAATTCCACGTGTAGCGGTGAAATGCGTAGAGATGTGGAGGAACACCGATGGCGAAGGCAGCCTTCTGGGCCAATACTGACGCTCATGCACGAAAGCGTGGGGAGCAAACAGTATTAGATACCCTCTTA
+
GGGGGGGGGGGGGGGGGGGGGGGGGGGGGGGGGGGGGGGGGGGGGGGGGGGGGGGGGGGGGGGGGG,,EGGGGGGGG>FGGGGGGGGGGGGFGGGGGGGGGGGGGGGDGGGGGGGGGGGGEGGGF>EEEGGC9<E,@+>BFGGBE,@,,,,*@DCGGGG*F7*:**1FFG>@C;CFFGCGFGDE>GGGGGGGGGG5?G7C6;5CGGGD5C**1*0CEGGGGG**)::2**<FEFFF))1<
@M00200:205:000000000-AKKM3:1:1101:13441:2228 1:N:0:1
ATTGGGTTTAAAGGGCGCGTAGGTGGCCCGTTAAGTGGCTGGTGAAATCCCGGGGCTCAACTCCGGGGCTGCCGGTCAGACTGGCGAGCTAGAGCACGGTAGGGGCAGATGGAATTCCCGGTGTAGCGGTGGAATGCGTAGAGATCGGGAAGAATACCAGTGGCGAAGGCGTTCTGCTGGGCCGTTGCTGACACTGAGGCGCGACAGCGTGGGGAGCAAACAGGATTAGATACCCCCGTA
+
GGGGGGGGGGGGGGGGGGGGGGGGGGGGGGGGGGGGGGGGGGGGGGGGGGGGGGGGGGGGGGGGGGCFGGGGGGGGGGGGGGGGGGGGGGGGGGGGGGDFGGGGGGGGGGGGGFGGGGGGGGGGGGGGGGGDFFF8F7FGGGCGGB777:7<FGGGGGG7FGFEEFGGGGGGGEGGGGCBECGEGGE597<ECGGF?FGGGGGDGGGGGG5>C5@D:CCGGG*53FD>6=<7FFGG77>5
@M00200:205:000000000-AKKM3:1:1101:19985:2245 1:N:0:1
ATTGGGTATAAAGCGCACGTAGGCGGACTTGTCAGTCAGGGGTGAAATCCCGAGGCTTAACCTCGGAACTGCCTTTGATACTGCAAGTCTTGAGGATGAGAGAGGTGAGTGGAACTGCGAGTGTAGAGGTGAAATTCGTAGATATTCGCAAGAACACCAGTGGCGAAGGCGGCCAACTGGTCCGGTTCTGACGCTGAGGCGCGAAAGCGTGGGGAGCAAACGTGATTAGATACCCCGGTA
+
GGGGGGGGGGGGGGGGGGGGGGGGGGGGGGGGGGGGGGGGGGGGGGGGGGGGGGGGGGGGGGGGGGDEGGGGGGFGGGDGFGGGGGGGGGGGGGGGFGFGGGFGGGGGGGGGGFGGGGGGGGGGFGCGCFGG@<FGGDFFGGGGGBC<==++@33FGGG:>><CEDGGGCCEEEE@FGFGFG?EEBEGGGGGGGGGDFCGEGGGGCDGDE55CE>DEGEGGD**4C72*@<FGFGF)8<7
@M00200:205:000000000-AKKM3:1:1101:16611:2251 1:N:0:1
ATTGGGTTTAAAGGGCGCGTAGGCGGGTCAGCAAGTCCGGGGTGAAATCTTTCGGCTCAACCGGAAAAGTGCCTTGGATACTGCTGGTCTCGAGGGAGGTAGGGGTCTGTGGAACTTCTGGTGGAGCGGTGAAATGCGTTGATATCAGAAGGAACGCCGGTGGCGAAAGCGACGGACTGGATCTCTTCTGACGCTGAGGCGCGAAAGCTAGGGGAGCAAACGTGATTAGATACCCTAGTAAGA
+
GGGGGGGGGGGGGGGGGGGGGGGGGGGGGGGGGGGGGGGGGGGGGGGGGGGGGGGGGGFGGGGGGGGGGGGGGGGFGFFGGGGGGGGGGGGGGGGGGGGGGGGGGGEGFGGGGGGGGGGGGGGGFFGEGGGGGCF9C7CEGGGGG=,3,,,,>F,FFGGCGC7CD@CGGGDBEDDEGE>@8CFGGGGGGGGGGCCEG8CDEGGGEEGCGF+8CG3C3EFF:D*9(9>)9@AFFGGG)7FGFB)
@M00200:205:000000000-AKKM3:1:1101:14161:2261 1:N:0:1
ACTGGGTTTAAAGGGCTCGTAGGCGGCCAACTAAGTCAGACGTGAAATCCCTCGGCTCAACCGGGGAACTGCGTCTGATACTGGATGGCTTGAATCCGGAAGAGGGATGCGGAATTCCAGGTGTAGCGGTGAAATGCGTAGATATCTGGAGGAACACCGGTGGCGAAGGCGGCATCCTGGGTCGGTATTGACGCTGAGGAGCGAAAGCCAGGGGAGCAAACGGGATTAGATACCCTAGTA
+
GGGGGGGGGGGGGGGGGGGGGGGGGGGGGGGGGGGGGGGGGGGGGGGGGGGGGGGGGGGGCGGGGGGGGGGGGGGGGGGGGGGGGGGGGGGGGGGGGGGGGGGGGGGGGGGGGGGGGGGGGGGGGGGGGGGGGGGGGGGGGGGGGAF9,<:*@EGGGGGGGGDFGGGGGGGGGGGGGGGGGGGGGGGGFDGGGGGGGFGGGFGGGGGGGGDGGGFGFGGGGGGDFGG>FFFFG?:745BF
@M00200:205:000000000-AKKM3:1:1101:14203:2262 1:N:0:1
ATTGGGTATAAAGGGCGCGTAGGCGGTCGGGTAAGTTTGATGTGAAATCCCACGGCTTAACCGTGGAATGGCATCTTATACTGCCCGGCTAGAGTCTGGGAGAGGGAAGTGGAATTCCCGGTGTAGCGGTGAAATGCGTAGATATCGGGAGGAACACCAGTGGCGAAGGCGGCTTCCTGGACCAGTACTGACGCTGAGGCGCGAAAGCTAGGGGAGCAAACAGGATTAGATACCCTAGTA
+
GGGGGGGGGGGGGGGGGGGGGGGGGGGGGGGGGGGGGGGGGGGGGGGDGGGGGGGGGGGGGGGGGGGGFFGGGGGGGGGGGGGGGGGGGGGGGGGGGGGGGGGGGGCGGGGGGGGGGGGGGGGGGGGGGGGGGGGGGGEGGGGGGB++>7**CGGGGGGGGGGG7>@FGGGGGGEG6<,CFGGGGGFACGGGGGGGEGGGGGCEG535A::ECEB9>=FFGG6C(9:<4*-2+<@*)7B7
@M00200:205:000000000-AKKM3:1:1101:12375:2265 1:N:0:1
ATTGGGCATAAAGCGCGTGTAGGCGGCGGCGCAAGTCGGATGTGAAAGCCCATGGCTCAACCATGGAAGTGCACCCGAAACTGCGTTGCTAGAGTCTCGGAGAGGAAGGTGGAATGCTTGGTGTAGAGGTGAAATTCGTAGATATCAAGCGGAACACCGGTGGCGAAGGCGGCCTTCTGGACGAGTACTGACGCTGAGACGCGAAAGCGTGGGTAGCAAACAGGATTAGATACCCCAGTA
+
GGGGGGGFGGGGGGGGGFGGGGG9FGGEEGGGGGGGGGGGGGGGGGGGGGGGFGGGGGGGGGGGGGGFGGGGGGCGGGGGGGGGGGEFGGGGFGGGCEFGGGGGGGGGGGGGGGGGGFGGGGGGGGGGGGGFCFGGGGGFGGGGGF,,,<C*<FGGGGGCG7FFGDEGGGGGGGGCFGCDF8:CC8CFC7CGGGGCE5EFGG5CCEGGGGGGGGFCFCF8CF84?CC?FFFGGGG7>59C
@M00200:205:000000000-AKKM3:1:1101:20496:2266 1:N:0:1
ATTGGGCTTAAAGCGCACGCAGGCGGTCGCGCGCGTGGGGTGTGAAATCTGGCCGCTTAACGGCCAGGCGCCATCCCATACGGCGCGACTGGAGCCATGCAGAGGGCGGTGGAATTGCCGGTGTAGTGGTGAAATGCGTAGAGATCGGCAGTAACACCCCGGGGGAAACCAGCCGCCTGGGCATGCGCTGACGCTGAGGTGCGAGAGCGTGGGGAGCGAACCGGATTAGATACCCTCGTA
+
GGGGGGGGGGGGGGGGGGGGEFGGGG:FCEGGGGGGGB:FFGGGGGGGGGEGGGGGGGGGGDDCGG+DFGGGGGGGGGGGGGGGCCGGGGGGGGGGGGGGGGGGGGGGG:CGGGGGC9FGEGGG9CBFGGFFGGB<C7CECGGGG,**4*4+<FFGGGG*/***:*:FCGGGGCE5ECCFGGGFDFEGGGEGGGCEC8CC5CEE*/77EE5/*15DFGEGGD*91<941=AGGGGG757E
@M00200:205:000000000-AKKM3:1:1101:11647:2281 1:N:0:1
ACTGGGTTTAAAGAGTTGCGTAGGCGGTGATTTAAGCAGATAGTGAAAGCATGTGGCTCAACCATTATGTCTATTATCTGAACTGAATTACTCGAGTATGGTAGAGGTAGCTGGAATTTCTAGTGTAGGAGTGAAATCCGTAGATATTAGAAGGAACACCAATGGCGTAGGCAGGCTACTGGACCATTACTGACGCTGAGGCACGAAAGCGTGGGGAGCGAACCGGATTAGATACCCCGGTA
+
GGGGGGGGGGGGGGGGGGGGGEGGGGGGGGGGGGGGGGGGGGGGGGGGGGGGGGGGGGGGGGGGGGGGGGGGGGGGGGGGGGGGGGGGGGGGGGGGGGGGGGGGGGGGGGGGGGGGGGGGGGFGGGGGGGGGGGFAFGFEFGGCF,CFCFFFGCGGFGGEG8AECGGGCEGGGDGDGGGGGFFGFGGGGGG8FGDGGGGGCCEEDEDGGGDGGGFGBC:E<DEGBG33=8@@FF92;0=5D1
@M00200:205:000000000-AKKM3:1:1101:21039:2283 1:N:0:1
ACTGGGTTTAAAGGGCGCGTAGGCGGCGCGAGGAGTCGGGGGTGAAAGTCCGGGGCTCAACCCCGGATCGGCCTTCGAGACTCTCGCGCTGGAGCACAGTAGAGGCGGGTGGAATTCCGGGTGTAGCGGTGGAATGCGTAGAGATCCGGAAGAACACCGGTGGCGAAGGCGGCCCGCTGGGCTGTGGCTGACGCTGAGGCGCGACAGCGTGGGGAGCAAACAGGGTTAGATACCCGCGTAAGA
+
GGGGGGGGGGGGGGGGGGGGGGGGGGGGGGEGGGGGGGGGGGGGGGGGGGGGGGGGGGGGGGGGGGGGGGGGGGGGGGGGGGGGGGGGGGGGGGGGGGGGGGGGGGGGGGGGCGCGCGGGGEFFDFFGGEGGCGF8C8/8C>FDC+<*8:??8C8CFDEC?>5CEEGEGFEG*:C?C*1CE5@EGGG**97*2:***;C5CDEE5:DC/1AEDE397CFG<<F4(29()*):<EFG@@>=*..
@M00200:205:000000000-AKKM3:1:1101:13879:2294 1:N:0:1
ATTGGGTGTAAAGCGCGTGTAGGCGGCCAGGTAGGTCGGTTGTGAAAACTGGAGGCTCAACCTCCAGACGTCGACCGAAACCATCTGGCTAGAGTCCGGAAGAGGAGAGTGGAATTCCTGGTGTAGCGGTGAAATGCGCAGATATCAGGAAGAACACCGATGGCGAAGGCAGCTCTCTGGGACGGTACTGACGCTGAGACGCGAAAGCGTGGGGAGCAAACAGGATTAGATACCCTGGTA
+
GGGGGGGGGGGGGGGGGGGGGGGGGGGGGGGGGGGGGGGGGGGGGGGGGGGGFFGGGGGGGGGGGGGGGGGGGGGGGGGGGGGGGGGGGGGGGGGGGGGGGGGGGGGGGGGGGGGGGGGGGGGGGGGGGGGGGFCFFCGGGGGGGF9E,>C7FGGGGGGGGCCFEGGGGGGGGGGGGGGFGFGGGGGGGGGGEGGGGFGGGGGGCEDGGGGGGGFG>5FEGF6C?GGFF6<F?CG=)079
@M00200:205:000000000-AKKM3:1:1101:13293:2323 1:N:0:1
ACTGGGTGTAAAGTGCGCGTAGGCGGCCACCGCAAGTCGACTGTGAAATCTCCGGGCTTAACCCGGAAAGGTCAGCCGATACTGCGGGGCTAGAGTGCAGAAGGGGCAACTGGAATTCTCGGTGTAGCGGTGAAATGCGTAGATATCGAGAGGAACACCTGCGGCGAAGGCGGCTCACTGGACCACAACTGACGCTGAGGCGCGAAAGCTAGGGGAGCAAACAGGATTAGATACCCGCGTA
+
GGGGGGGGGGGGGGGGGGGGGGGGGGGGGGGGGGGGGGGGGGGGGGGGGGGGGGGGGGGGGGGGGGGGGGGGGGGGGGGGGGGGGGGGGGGGGGGGGGGGGGGGGGGGGGGGGGGGGGGGGGGGGGGGGGGGGFGGGGGGGGGGGGGGCCCFGGGGGGGGFGGGGGGGDGGGGGGGGGGGGGGGGGGFEGGGGGGGGGCGFDG8C8CDGDFCCGFGFGGGG4@F?4><?6:*<:EGFEFGG
@M00200:205:000000000-AKKM3:1:1101:17592:2325 1:N:0:1
ACTGGGTGTAAAGAGCGTGTAGGCGGTTCGGTAAGTCTGCCGTGAAAACCTGGGGCTCAACCCCGGGCGTGCGGTGGATACTGCCGGGCTAGAGGATGGTAGAGGCGAGTGGAATTCCCGGTGTAGCGGTGAAATGCGCAGATATCGGGAGGAACACCAGTAGCGAAGGCGGCTCGCTGGGCCATTCCTGACGCTGAGACGCGAAAGCTAGGGGAGCGAACAGGATTAGATACCCCTGTA
+
GGGGGGGGGGGGFGGGGGGGGGGGGGGGGGGGGGGGGGGGGGGEGGGGGGGGGGGGGGGGGGGGGGGGGGGGGGGGGGGGGGGGGGGGGGGGGGGFGGGGGGGGGGGGGGGGGGGGCFGGGFFGGGGGGGEFGGGDGGGGEEGGGC@:7CGCFGGCGGGGGGGGGGGGGGGGGGEEEGGEGGGGGGF?:CFGEE3C**<FDGEEECDFF?CEFE)7>EG*5>?F16C?4F<DEFFGFFFE
@M00200:205:000000000-AKKM3:1:1101:12033:2372 1:N:0:1
ATTGGGTGTAAAGGGCGCGTAGGCGGCCTGCTAAGTCGAACGTGAAATCCCTGGGCTCAACCCAGGAACTGCGTCCGATACTGGTTGGCTTGAATCCGGGAGAGGGATGTGGAATTCCAGGTGTAGCGGTGAAATGCGTAGATATCTGGAGGAACACCGGTGGCGAAGGCGACATCCTGGACCGGTATTGACGCTGAGGCGCGAAAGCCAGGGGAGCAAACGGGATTAGATACCCTAGTA
+
FGGGGGGGGGGGGGGGGGGGGGGGGGGGGGGGGGGGGGGGGGGGGGGGGGGGGGGGGGGGGGGGGGGGGGGGGGGGGGDEGGGGGGGGGGGGGGGGGGGGGGGGGGGGGGGGGGGGGGGGGGGGGGGGGGGGGGGGGGGGGGGGGGGGGFFFGGGGGGGGGGGGGGGGGGGGGGGGGGGGGGGGGGGDGGGGGGGGGGGGDGGGGGGGC6CFGGFGFGGGGGGD?GGFF=4FGFGGFFFG
@M00200:205:000000000-AKKM3:1:1101:19621:2394 1:N:0:1
ACTGGGTGTAAAGGGAGCGTAGGCGGCGTGGTAAGTCAGATGTGAAATCCCGGGGCTCAACCCCGGAACTGCATCCGATACTGCCGTGCTAGAGGATTGGAGAGGTAGCTGGAATTCTTGGTGTAGCAGTGAAATGCGTGGAGATCAAGAGGAACACTCGTGGCGAAAGCGAGCTACTGGACAATATCTGACGCTGAGGCACGAAGGCCAGGGTAGCGAAAGGGATTAGATACCCTCGTA
+
GGGGGGGGGGGGGGGGGGGGGGGGGGGGGGGGGGGGGGGGGGGGGGGGGFCEGGGGGGGGGGGGGGGGGGGGGGGFEGGGGGGGGGGGGGGGGGGGDGGGGGGGDEGFF9FGGGGGGGGGGGGGGGGGGGGGGGGGGGGGGGGGGEFFFGGFGGGGGFFGGGGGGDGGGGGGGGGGGGGGGGGGGGFGGGGGGDGGGFGGGGGGGGGGFFCDC8<CFGGGGGGGFGGB@FAFGCG*)7@C
@M00200:205:000000000-AKKM3:1:1101:23637:2395 1:N:0:1
ACTGGGTTTAAAGAGCTCGTAGGCGGTTTGTTGCGTCGGCTGTGAAAACCTGAGGCTCAACCTCAGGCCTGCAGTCGATACGAGCAGACTAGAGTGTTGCAGGGGAGACTGGAATTCCTGGTGTAGCGGTGAAATGCGCAGATATCAGGAGGAACACCGGTGGCGAAGGCGGGTCTCTGGGCAACAACTGACGCTGAGGAGCGAAAGCGTGGGGAGCGAACAGGATTAGATACCCCGGTA
+
GGGGGGGGGGGGGGGGGGGGGGGGGGGGGGGGGGGGGGGGGGGGGGGGGGGGGGGGGGGGGGGGGGGGGGGGGGGGGGGGGGGGGGGGGGGGGGGGGGFFGGEGGGGGGFGGGGFDFFFGGFGFFDFEGFFGGGFGGGGGGEGGGGGGGGGGGGGGGGGGGGGGGGEGGGEGGGGGGGGGGFCFFDFGGCGGGDDE=FGGGGDCGGG4EGGDGE>D>E::)3@C<GF>?@<FGCE3)7:E
@M00200:205:000000000-AKKM3:1:1101:12406:2397 1:N:0:1
ATTGGGCTTAAAGTGCGCGTAGGCGGCCTGATAAGTAGGGGGTGAAATCCTGCGGCTTAACCGCAGGGCTGCCTTCTAAACTGTCAGGCTCGAGCACAGTAGAGGCAGGTGGAATTCCCGGTGTAGCGGTGGAATGCGTAGAGATCGGGAAGAACATCAGTGGCGAAGGCGGCCTGCTGGGCTGTTGCTGACGCTGAGGCGCGACAGCGTGGGGAGCAAACAGGATTAGATACCCCGGTA
+
GGGGGGGGGGGGGGGGGGGGGGGGGGGGGGGGGGGGGGGGGGGGGGGGGGGGGGGGGGGGGGGGGGGGGGGGGGGGGGGGGGGGGGGGGGGGGGGGGGGGGGGGGGGGGGGGGGGGGGGGGGGGGGGGGGGGGGGGGGGGGGGGGGGGGGGGGGGGGGGGGGGGGGGGGGGGGGGGGGGGGGEGGGGGGGFGGDGGGGGGGGC:EGGGGCGGGGFDEFGGGGGG:C7<@FFGGFFGE@>E
@M00200:205:000000000-AKKM3:1:1101:13205:2420 1:N:0:1
ATTGGGTTTAAAGCGCACGTAGGCGGCCTTGCAAGTTGGATGTGAAAGCCCTGGGCTCAACCCAGGAAGTGCATCCAAAACTGCTTGGCTTGAGTACCGGAGGGGTTCAGAGAATTCCCGGTGTAGAGGTGAAATTCGTAGATATCGGGAGGAATACCAGTGGCGAAGGCGCTGAACTGGACGGTAACTGACGCTGAGGTGCGAAAGCGTGGGTAGCAAACAGGATTAGATACCCCGGTA
+
FGGGGGGGGGGGGGGGGGGGGGGGGGGGGGGGGGGGGGGGGGGGGGGGGGGGGGGGGGGGGGGGGGGGGGGGGGGGGGGGGGGGGGGGGGGGGGGGGGGGGGGGGGGGGGGGGGGGGFGGGGGFGGGGGGGGGGGGGGGGGGGGGGGGGFGGGGGGGGGGGGGGGGGGGGGDGGGGGGGGGGGGGGGGFGCFGGCC?5=EGGGEGEDGGEEGGG?G?FFGGFFGFGFBF=AF<:6>5;>E
@M00200:205:000000000-AKKM3:1:1101:20381:2432 1:N:0:1
ACTGGGTGTAAAGGGCGCGTAGGTGGCCTGCTAAGTCGAACGTGAAATCCCCGAGCTCAACTCGGGAACTGCGTCCGATACTGGCAGGCTCGAATCCGGGAGAGGGATGTGGAATTCCAGGTGTAGCGGTGAAATGCGTAGATATCTGGAGGAACACCGGTGGCGAAGGCGACATCCTGGACCGGTATTGACGCTGAGGCGCGAAAGCCAGGGGAGCAAACGGGATTAGATACCCCCGTAAGA
+
GGGGGGGGGDFFGGGGGGGGEEGGFGGGGGGGGGGFFGGFFGGGGGFGFFGGGGGGGGGGGGGGGGGGGGGFFGGGGGGDGGFGGGGGGGGGGGGGDGGGGCEGGGGGGGGGGGGGFCGGGGGEGGGGGGGF=BGGFGGGGGGCGGGG9CFDDFGGGGGGGGG7EGCFGGGGEGGFGFGFGF*CEGGGGGF9?E>EEGGGGCEGCECGCFD5EGDDDGCFD**<?G*4?B97+<+95>:=C:>
@M00200:205:000000000-AKKM3:1:1101:9455:2439 1:N:0:1
ATTGGGCTTAAAGGGCGCGTAGGCGGCCTGGTAAGTAGGGGGTGAAATCCTGCGGCTTAACCGCAGGGCTGCCTTCTAAACTGTCAGGCTCGAGCACAGTAGAGGCAGGTGGAATTCCCGGTGTAGCGGTGGAATGCGTAGAGATCGGGAAGAACATCAGTGGCGAAGGCGGCCTGCTGGGCTGTTGCTGACGCTGAGGCGCGACAGCGTGGGGAGCAAACAGGATTAGATACCCTGGTA
+
GGGGGGGGGGGGGGGGGGGGGGGGGGGGGGGGDGGFEFGGGGGGGGGGGGGGGGGGGGGGGGGGGGGGGGGGGGGGG9EFGGGGGGGGGGGGDGGGGGGGGGGFGGGGGGFGGFGGGGGGGGGGGGGGGGGGGFGGGDG7C:FGFGGGGEGGGGGGGDDGGGGGGGDEGGGGGGGGGGGGGG6C@9+<C7CEGC355C=FEGEECGGGD:EGDGFG>C2CFGFC:FC2FFF7FCFDFFFG
@M00200:205:000000000-AKKM3:1:1101:10506:2447 1:N:0:1
ACTGGGTGTAAAGGGCGCGTAGGCGGTCCCGAAAGTGGCGTGTGAAATCCCCCGGCTCAACCGGGGAAGTGCGCGCCAAACTTCGGTTCTCGAGGGCGGCAGGGGGGACTGGAACTCTCGGTGGAGCGGTGAAATGCGTAGATATCGAGAGGAACACCGGTGGCGAAGGCGAGTCCCTGGGCCGCATCTGACGCTGAGGCGCGAAAGCGTGGGTAGCAAACAGGATTAGATACCCTGGTA
+
GGGGGGGGGGGGGGGGGGGGGGGGGGGGGGGGGGGGGGGGEGGGGGGGGGGGGGGGGGGGGGGGGGGGGGGGGGGGGGGGGGGGGGGGGGGGGGGGGGGGGGGGGGGGGGGGGGGGGGGGGGGGGGGGGGGGGGGGGGGDGGGGGGGGGGGGGGGGGGGGGGGGGGEGGGGGGG>CGGGGGDFGDGGGGGGGGGDEGGGGGGGGGGGGGGGGGGFGFGGGCGGC?FGFFFAGGGCDFFFG
@M00200:205:000000000-AKKM3:1:1101:16600:2462 1:N:0:1
ATTGGGTTTAAAGGGCGCGTAGGCGGCCTGGCAAGTCAAAGGTGAAATCCCTCGGCCCAACCGAGGAACCGCCTTTGAAACTGCAAGGCTCGAGGCCGGGAGAGGGTAGCGGAATTCCCAGTGTAGCGGTGAAATGCGTAGATATCGGGAAGAACACCCGTGGCGAAGGCGGCTCTCTGGGACGGTACTGACGCTGAGACGCGAAAGCGTGGGGAGCGAACAGGATTAGATACCCGTGTA
+
FGGGGGGGGGGGGGGGGGGGGGGGGGGGGGGGGGGGGGGGGGGGGGGGGGGGGGGGGGGGGGGGGGGGGGGGGGGGGGGGGGGGGGGGGGGGGGGGGGGGGGGGGGGGGGGGGGGGGGGGGGGGGGGGGGGGGGGGGGGGGGGGGGGGGGGGGGGGGGGGGGGGGGGGEGGGGGGGGGGGGGGGGGGGGGGGGGGGGGGGGGGGGGGGGCEGGGFGDEGEDDGG?GGDFFFGFFGDFFFG
@M00200:205:000000000-AKKM3:1:1101:7032:2467 1:N:0:1
ATTGGGTTTAAAGGGCGCGCAGGCGGCTACGTAAGTCCGTTGTGAAATCCCATGGCTCAACTGTGGAACTGCGACGGATACTGCGTTGGCTTGAGGATGGTAGAGGCCATTAGAACTAGCGGTGTAGCGGTGAAATGCGCAGATATCGCTAGGAATGCCGGTGGCGAAGGCGGATGGCTGGGCCACTCCTGACGCTGAGGCGCGAAAGCTAGGGGAGCGAACCGGATTAGATACCCGAGTA
+
GDFFDFFFEGGGGGGGGGGGGGGFGGGDEGGGGGGFCFGGCEEGGGGGGGGGGGGGF<,CFGGFGGGGGGGGGGGGGGGGGGGGGFGGGGFFGGGGGFDDFGGFFGGGGGGGFGGGFFGGGGGGGGGGGG:FFFFFGCCGGGGFGGGGDGGGGGGGFFGGGGEGFGDGGGFGGGGEGGFE>EGEGGCFGGGGG=D=GEGGGGCEGGGGF+CFGF3>@CGEGCED>G726*:2<<C4.5@CC
@M00200:205:000000000-AKKM3:1:1101:15469:2516 1:N:0:1
ATTGGGCATAAAGTGTGCGCAGGCGGCCGAGCAAGTCGAGTGTGAAAGCCCCGGGCTTAACTTGGGAATTGCGCTCGAAACTACTTGGCTGGAGTGTGGCAGAGGAGGGTGGAATTCCACGTGTAGCGGTGAAATGCGTAGAGATGTGGAGGAACACCGATGGCGAAGGCAGCCCTCTGGGCCAACACTGACGCTCATGCACGAAAGCGTGGGGAGCAAACAGGATTAGATACCCCCGTA
+
FGAGFGGGGGGGGGGGGGGGEGGGGGGGGGGGGGGGGGGGGGGGGGGGGGFGGGGGGGGGGGGGGGG@8CCFGGGEGGGGGGGGGGGGGECCEGGGGGGGGGFFFGEEGGGGGGGGGGGGGGGGGGGGGGGGGGGGGGEGGGG9DGCFGGGGDGGGGGGGGGGGGGEGDFFG5CEGGFGGFDGGFGEGG7EFGGGGGFCCFGGGED<<==CDEDB35*:CFFG:16:>FF47CCCFFFFE
@M00200:205:000000000-AKKM3:1:1101:13270:2543 1:N:0:1
ACTGGGTTTAAAGAGCTCGTAGGCGGTTCAGTAAGTCGGGTGTGAAAACTCTGGGCTCAACCCAGAGACGCCACCCGATACTGCTGTGACTTGAGTACGGTAGGGGAGTGGGGAATTCCTGGTGTAGCGGTGAAATGCGCAGATATCAGGAGGAACACCAGTGGCGAAGGCGCCACTCTGGGCCGTAACTGACGCTGAGACGCGAAAGCGTGGGGAGCAAACAGGATTAGATACCCAAGTA
+
GGGGGGGGGGGGGGGGGGGGGGGGGGGGGGGGGGGGGGGGGGGGGGGGGGGGGGGGGGGGGGGGGGGGGGGGGGGGGGGGDGGGGGGGEGGGGGGGGGGGFFGGGGFGGFGGGFGGGGGGGGGGGGGGGEFCFGGGGGGGGGGGGGFGGGFEGGG8FFGFGGGGGGGGGGGGG>EEFFGGFFFDEE>GGGGGGGGGGGGGGDGGEEDD6:8?GGFCD5CGFCC*4/9:@F<7CC<D*<>+:
@M00200:205:000000000-AKKM3:1:1101:18897:2586 1:N:0:1
ACTGGGCTTAAAGGGTGCGTAGGCGGGCCAGTAAGTGCTTTGTGAAATCCCACGGCTCAACCCAGGAAGAGCATTCGAAACTTCCGAGCTCGAGTCTCGGAGAGGAAGGCGGAATTCTCGGTGTAGAGGTGAAATTCGTAGATATCGAGAGGAACATCGGTGGCGAAGGCGGCCTTCTGGACGATGACTGACGCTGAGACGCGAAAGCGTGGGGAGCAAACAGGATTAGATACCCCAGTAAGA
+
GGGGGFGGGGGGGGGGGGGGGFFGGGGGGGGGFGGGGGGGGGGGGGGGGGGGGGGGEGGGGGGGGGGGGGGGGGGGGGDGGGGGGGGFECFGDGGGFGGGGGGECEGFGGGGGGCDFGGGGGG@FCFGCFGGFFGGGGGFGGGGGFGGGGGG7FGGDGGGEGGGGECGGGGGGGGGGGGGGGGGGFGGGGGGGGGGECCFCDEG58DCGEGEE><DEGFGFCFF?GG?FF2:EGECEFFGGFA
@M00200:205:000000000-AKKM3:1:1101:23576:2595 1:N:0:1
ATTGGGCTTAAAGGGCGCGTAGGCGGTCCTGATCGTCGGATGTGAAAGGCCTGGGCTCAACCTGGGAACTGCATCCGATACGGCGGGACTGGAGTGTGGGAGAGGTTGGTGGAATTCCCAGTGTAGAGGTGAAATTCGTAGATATTGGGAAGAACACCGGTGGCGAAGGCGGCCAACTGGACCACAACTGACGCTGAGGCGCGAAAGCGTGGGGAGCAAACAGGATTAGATACCCTGGTAAGA
+
GGGGGGGGGGGGGGGGGGGGGGGGGGGGGGGGGGGGGGGGGGGGGGGGGGGGGGGGGGGGFGGGGGGGDFGGGGGGGGGGEGGGGGGGEGGGFF=FDFGGDFGGGCFGGGGGGGAFFGGGGGGGFGGGGFCFFFFCFGFGGG9CFGGGGGGGGGCFCECE<FGCCEEEGFGGEEEFCFGGFGGFEGF5C6:@CCCEEGFGGGEEEG5<ECEGGEFG>GGG*9C7:477684>F66FF5/<C?>
@M00200:205:000000000-AKKM3:1:1101:9126:2612 1:N:0:1
ACTGGGTTTAAAGAGCGTGTAGGCGGCCCGGTAAGTCCGCTGTGAAAGTCGGGGGCTCAACCCTCGAAAGCCGGTGGATACTGTCGGGCTAGAGTGCGGAAGAGGCGAGTGGAATTCCTGGTGTAGCGGTGAAATGCGCAGATATCAGGAGGAACACCGATTGCGAAGGCAGCTCGCTGGGACGTAACTGACGCTGAGACGCGAAAGCGTGGGGAGCAAACAGGATTAGATACCCCCGTA
+
GGGGGGGGGGGGGGGGGGGGGGGGGGGGGGEGGGGGGGGGGGGGGGGGGGGGGGGGGGGGGGGGGGGGEGGGGGGGGGDFGGGGGGGGGGGGGGGGGGGGGGGGGGGGGGGGGGGGGCGCFGGGGGGGGGGDFGGGGEECGFCGCFEFFEC7FGG8FGEEGGGGD:EGGGGGGGCEGGGGGGGGGG8EGGFGGGGGGGCECGCEG5DGEEGEDGFGDF?FD/CF6CG?@9AGGFFF>BDG
@M00200:205:000000000-AKKM3:1:1101:9490:2614 1:N:0:1
ACTGGGCTTAAAGGGTGCGTAGGTGGTGAGGTAAGTCGGATGTGAAAGCTCCGAGCTCAACTCGGAAATGGCATTGGAAACTACCTTGCTAGAGGGTTTGAGGGGGGACTGGAATACTTGGTGTAGCAGTGAAATGCGTAGATATCAAGTGGAACACCAGTGGCGAAGGCGAGTCCCTGGAAAACTCCTGACACTGAGGCACGAAAGCTAGGGGAGCAAACAGGATTAGATACCCGGGTA
+
GGGGGGGGGGGGGGGGGGGFGGGGGGGGGGGGGGGGGGGGGGGGGGGGGGGGGGE@EGGFGGGGGGGGGGGGGGGGGGGGGGGGGGGGGGGGGGGGGGGGGGGGGGGGGGGGGGGGGGGGGGGGGGGGGGGGGGGGGGGGDGGFGGGGGGGGFFGGGGCFGGGGGGGGGGGGGGDFGGGGGGGGGGCGFDGGGGGGFCFGGGGGEGGFCFGGGGBD>C*<<FG736C?FFB79<8DEFFG
@M00200:205:000000000-AKKM3:1:1101:7715:2618 1:N:0:1
ATTGGGTTTAAAGCGTGGGTAGGTGGTCTGGGATGTGCCGTGTGAAAGCCCCGCGTTCATCGCGGGGAGGTCGCGGTAGACACTCGGACTGGAGGCATGGAGAGGGCAGTGGAATTCCCGGTGTAGTGGTGAAATGCGTAGATATCGGGAGGAACACCAGTGGCGCAAGCGGCTGCCTGGCCATGACCTGACACTGAGCCACGACGGCGTGGGGAGCAAACGGGATTAGATACCCCAGTA
+
GGGGGGGGGGGGGGGGGGGGGGGGGGGGGGGGGGGGGGGGGGGGGGGGFGGGGGGGGGGGGGGGGGGGGGGFGGGGGGGGGGGGGGGGGGGGGGGGGGGGGGGGGGGGGGGGGGGGGGGGGGGGGGGGGGGFGGGFGGDEGGGGGGGGGGGGGGGGGGGGFCFEGGGGGFGGGGDDFCGGGGGGGGGGGGGGGGGGGGDFGGE5/:CD=EEGGGFGFGFG<<CDFGF?FFAGCFGG55?F
@M00200:205:000000000-AKKM3:1:1101:19079:2663 1:N:0:1
ACTGGGTTTAAAGGGCGCGCAGGCGGCTGCTCAAGTCAGGCGTGAAAGGCCTGGGCTCAACCCGGGAATTGCGCTTGAGACTGGGCTGGCTTGAGTGCGGGAGAGGATGGTGGAATTCCCAGTGTAGAGGTGAAATTCGTAGATATTGGGAAGAACACCGGTGGCGAAGGCGGCCATCTGGACCGCAACTGACGCTGAGGCGCGAAAGCGTGGGGAGCAAACAGGATTAGATACCCGAGTA
+
GFGGGGGGGGGGGGGGGGGEGGGGGGGGGGGDGGGGGGGG?FGGGGGGGGGGEGGGGGGFGGGGGGGG8FFGGGGGGGGGGGGGGGGGEEGGGGGGGGGGGCFEECFGGGGGGGGGGGGFGFGGFDFGGGGGGGGGFFFGFFFFFEFGGGGGGGGGGGGGDEGGGEGGGDGGG>CEGGGGGGGFGGGC>DF72A5>C?FG5CGEGE<DGG*;EGFG@GGGFFCC2574?=4:7<C*<3>:F
@M00200:205:000000000-AKKM3:1:1101:7809:2665 1:N:0:1
ATTGGGTGTAAAGGGCGCGTAGGCGGTCTTTTAAGTTCCGTGTGAAATCCCTCGGCTCAACTGGGGAACTGCACGGAAAACTGGGAGGCTTGAGTTCGGGAGAGGGAAGCGGAATTCCGGGTGTAGCGGTGAAATGCGTAGATATCCGGAGGAACACCGGTGGCGAAGGCGGCTTCCTGGACCGACACTGACGCTGAGGCGCGAAAGCTAGGGGAGCAAACGGGATTAGATACCCTTGTA
+
GGGGGGGGGGGGGGGGGGGGGGGGGGGGGGGGGGGGGGGGGGGGGGGGGGGGGGGGGGGFGGGGGGGGGGGGGGGGGGGGGGGGGGGGGGGGGGGGGGGGGGGGGGGFGGGGGGGGGGGGGEEBFGGGGGGGGGGGGGGGGGGGGFGGGDGGGGEBFGGGGDGGD7EGEGDGEGEGGGGGGGGGGGGGGGGGGGGG=8;5=DGGGEGGCFFGGG>DEGGGF3C<:DFBF=>FECC6?FFC
@M00200:205:000000000-AKKM3:1:1101:23223:2684 1:N:0:1
ACTGGGTATAAAGGGCGCGTAGGCGGCCATCTAAGTCAGACGTGAAATCCCCCGGCTTAACCTGGGAACTGCGTCTGATACTGGACGGCTCGAGTTTGGGAGAGGGATGTGGAATTCCAGGTGTAGCGGTGAAATGCGTAGATATCTGGAGGAACACCGGTGGCGAAGGCGGCATCCTGGACCAACACTGACGCTGAGGCGCGAAAGCTAGGGGAGCAAACGGGATTAGATACCCCTGTA
+
@FEE<FFFFGEFGDCEEGGFDE@FGEGGGFD<EFFFFFFFEEF@EDD<@@<FFGCDFGGGFFFFGFCFGE@FGG@EE<EFGGGGGFGC+4BFECBFE5CFCF+BF@:BEC?FF<FFGGGGGGCFDF9FGG>=FABFFGGGGDGGGGGGGGFC7DB@FCCFECCFGEE<F7F>CE>CCCFFFCCEGGGG76C88*1ACFGGGGDCGGDGGGGFGGEG356C<DCD?D42?F20<:ECF5<+
@M00200:205:000000000-AKKM3:1:1101:11561:2701 1:N:0:1
ATTGGGTATAAAGCGTGTGTAGGCGGATCGTTAAGTACCTTGTGAAATCCCACGGCTCAACCGTGGAACTGCTGGGTATACTGGCGATCTTGAGCCACCTAGGGGCGAGCGGAACAAGCGGTGGAGCGGTGAAATGCGTAGATATCGCTTGGAACGCCAACGGTGAAAACAGGTTGCTGGGAGTGCGCTGACGCTGAGACACGAAAGCCAGGGGAGCAAACGGGATTAGATACCCTAGTA
+
GGGGGGGGGGGGGGGEGGGGGGGGGGGGGGGGGGGGFGGGGGGGGGGGGGGGGDGGCGGGGGGEGGGGGGGGGGEGGGGGGGGGGGGGGGGGGGGGGFF<=FEGGGGGGGGGGFEGGGGGGEGGFC8CFGGGFGGGGGGGGDFGGGEGFGGGGGGGGGGGGGGEEGCAFEGFGGGD>FGGGG;BEFGC58CCCEDE5CGEGG5?EGG4CFGGGGFGD5C69919<DF?6F9DC<@=FFF?
@M00200:205:000000000-AKKM3:1:1101:17843:2704 1:N:0:1
ATTGGGCGTAAAGTGCGTGTAGGCGGCTCGGTAAGTCCGCTGTGAAAGTCCAGGGCTCAACCCTGGGATGCCGGTGGATACTGTCGGGCTCGAGTCCGGAAGAGGCGAGTGGAATTCCTGGTGTAGCGGTGAAATGCGCAGATATCAGGAGGAACACCAATGGCGAAGGCAGCTCGCTGGGACGTGACTGACGCTGAGGCGCGAAAGCGTGGGGAGCAAACAGGATTAGATACCCTCGTA
+
GGGGGGGGGGGGGGGGGGGGGGGGGGGGGGGGGGGGGGGGGGGGGGGGGGGGGGGGGGGGGGGGGGGGGGGGGGGGGGGGGGGGGGGGGGGGGDGGGGGGGGCFGGGGGGGGGGGGGGGGGGGGGGGGGGGFGGFGFGGGGGGGGGGGGGGGGGGF@FFGGGGGGGGGGGGGGGGGGGGGCFGGGGGFFGGGGGDGEGGGGGGGGGGGGGGGGDB<5FG@FFFGFGGFFFBGG6CGFEFG
@M00200:205:000000000-AKKM3:1:1101:16152:2705 1:N:0:1
ATTGGGTGTAAAGCGTGTGTAGGCGGGTCGTTAAGTACCTTGTGAAATCCCACGGCTCAACCGTGGAACTGCTTGGTATACTGGCGATCTTGAGCCACTTAGGGGTTACCGGAACAAACGGTGGAGCGGTGAAATGCGTAGATATCGTTTGGAACGCCAATGGTGAAAACAGCTTGCTGGGAGTGTGCTGACGCTGAGACACGAAAGCCAGGGGAGCGAACGGGATTAGATACCCCAGTA
+
GGGGGGGGGGGGGGGGGGGGGGGGGGGGGGGGGGGGGGGGGGGGGGGGGGGGGGGGGGGGGGGGGGGGGGGGGGGGGGGGGGGGGGGGGGGGGGGGGGGGGGGGGGGGGGGGGGGGFGGGGGGGGGGGGGGGGGGGGGGGGGGGGGGGGGGGGGGGGGGGGGGGGGGGGGGGGGFGGGGFGGGGGGGDGGGEGGGGGGGGGGGEEEGGGGGGGG>DFEGGGGEGFGFBFFFG786CEFFG
@M00200:205:000000000-AKKM3:1:1101:10975:2714 1:N:0:1
ACTGGGCTTAAAGTGTGCGTAGGTGGTTCGTTAAGTCTGATGTGAAAGCCCTGGGCTCAACCTGGGAATGGCATTGGATACTGGCGACCTAGAGTGCGGTAGAGGGGTGCGGAATTCCCGGTGTAGCAGTGAAATGCGTAGATATCGGGAGGAACATCCGTGGCGAAGGCGGCACCCTGGACCAGCACTGACACTGAGGCACGAAAGCGTGGGGAGCAAACAGGATTAGATACCCCAGTAAG
+
GGGGGGGGGGGGGGGGGGGGGGGFGGGGGGGGGGGGGGGGGGGGGGGGGGGGGGGGGGGGGGGGGGGGGGGGGGGGGGGGGGGGGGGGGGGGGGGGGGGGGGGGGGGGGGGGGGGGFGGGGGGGGGGGGGGGGGGFFGGGGGFGF=FGGGGGGGGGGGGGGGGGGGGGGGGGGGEGGGFCFGGGGGFGF;<EFFGGGGGGGGGG8ECGCGGGGG@GFFFGGGGF<6:<FB<GF6C5:7@G7>
@M00200:205:000000000-AKKM3:1:1101:24773:2790 1:N:0:1
ACTGGGTTTAAAGGGCTCGTAGGCGGTTTGTCGCGTCGGGAGTGAAAACTCAGGGCTCAACCCTGAGCGTGCTTCCGATACGGGCAGACTAGAGGTATGCAGGGGAGAACGGAATTCCTGGTGTAGCGGTGGAATGCGTAGAGATCCGGAAGAACACCGGTGGCGAAGGCGGTCGACTGGGCCAGTACTGACGCTGAGGCGCGACAGCGTGGGGAGCAAACAGGATTAGATACCCCTGTA
+
GGGGGGGGGGGGGGGGGGGGGGGGGGGGGGGGGGGGGGGGGGGGGGGGGGGGGGGGGGGGGGGGGGGGGGDFGGGGGECEEFGGGGGFGFG@FGGGGGGGGFFEEGGGGGGGGGGGGGGFGGGEGGGGGCFGGGGGGGGBFFGGGEFGCGGGGGGGGGGGGGD<EEGGGGGEEGGGEECGFGGGGGF9?CCEGGC>EGGGCCEGGDGFGCCGEG>GFGGG*>ED(7F2?FFG<C?CF@@F
@M00200:205:000000000-AKKM3:1:1101:23388:2804 1:N:0:1
ATTGGGTTTAAAGGGCGCGTAGGCGGCCTGATAAGTAGGGGGTGAAATCCTGCGGCTTAACCGCAGGGCTGCCTTCTAAACTGTCGGGCTGGAGCACGGTAGAGGCAGATGGAATTCCCGGTGTAGCGGTGGAATGCGTAGAGATCGGGAAGAACATCAGTGGCGAAGGCGGTCTGCTGGGCCGTTGCTGACGCTGAGGCGCGACAGCGTGGGGAGCAAACAGGATTAGATACCCCTGTA
+
FGGGGGGGGGGGGGGGGGGGGGGGGGGGGGGGGGGGGGGGGGEGGGDFCFGGGGGDGGGGGGGGGGGGGGGGGGGGGGGGDFGGFGGGGGGGCGGGGGGGGGFFGGGGGGGGGGGGGGGGDGGGGGGGGFGGGGGGGGGGGGGGGFFGGDGGGGGGGGGGBFGGGGGGGGGGGGGGGGGGEFFCE58CFGGGGGDEGGFFCDEGEGGFECEGDEBD5CF?DGGF?CF?FFDG9,:CF;FE
@M00200:205:000000000-AKKM3:1:1101:19070:2807 1:N:0:1
ATTGGGTTTAAAGGGCGCGTAGGCGGCTTGACAAGCGTGCGGTGAAAGCTCGGGGCTCAACCCCGAGTCGGCCGTGCGAACTGTCGAGCTCGAGCACAGTAGAGGCAGATGGAATTCCGGGTGTAGCGGTGGAATGCGTAGAGATCCGGAAGAACACCGGTGGCGAAGGCGGTCTGCTGGGCTGTGGCTGACGCTGAGGCGCGACAGCGTGGGGAGCAAACAGGATTAGATACCCGTGTA
+
GGGGGGGGGGGGGGGGGGGGGGGGGGGGGGGGGGGGGGDGGGFGGGGGGGGGGGGGGGGGGGGGGGGGGGGGGGGGGGGGGGGGGGGGGEFGFGGGGGGGGGGGGGGGGGGGGGGGGGGGGEGGBFGGGGFG<>FGGGGGEGGGGGGGGGDGGGGGGGGGGGGGGGGGGGGGGGGGD?FGGGFGGGGGGGGGGGC58CGGEDG>ECGFGEGGGGFGFGDF5FGG?FG?@@AFE8FG3BFG
@M00200:205:000000000-AKKM3:1:1101:12403:2821 1:N:0:1
ATTGGGTTTAAAGGGCGCGTAGGTGGCCCGTTAAGTGGCTGGTGAAATCCCGGGGCTCAACTCCGGGGCTGCCGGTCAGACTGGCGAGCTAGAGCACGGTAGGGGCAGATGGAATTCCCGGTGTAGCGGTGGAATGCGTAGAGATCGGGAAGAATACCAGTGGCGAAGGCGTTCTGCTGGGCCGTTGCTGACACTGAGGCGCGACAGCGTGGGGAGCAAACAGGATTAGATACCCTTGTA
+
GGGGGGGGGGGGGGGGGGGGGGGGGGGGGGGGGGGGGGGGGGGGGGGGGGGGGGGGGGGGGGGGGGGGGGGGGGGGGGGGGGGGGGGGGGGGGGGGGGGFGGGGGGGGGGGGGGGGGGGGGGGGGGGGGGGGGGGGGGGGGGGGGGGGGGGGGGGGGGGGGGGGGGGGGGGEEGFGGGGGGGGGGGGGGGGGGGGGGGGGGDC>CGGCC5CGDGFGB=ECGGGGBCD?FF<GGCFGFF6?
@M00200:205:000000000-AKKM3:1:1101:7778:2840 1:N:0:1
ATTGGGCATAAAGGGCGCGTAGGTGGCTTGGTAAGCGTGTGGCGAAAGTCCGGGGCTCAACCCCGGATCTGCCGTGCGAACTGCTGAGCTCGAGCGATGTAGAGGCAGGTGGAATTTCGGGTGTAGCGGTGGAATGCGTAGATATCCGAAAGAACACCAGTGGCGCAGGCGGCATGCTGGGCATCAGCTGACACTGAGGCGCGACAGCGTGGGGAGCAAACAGGATTAGATACCCGTGTAACAT
+
EGGAE<FFFGFA6ECCGGGG+@@FC9EF,7,;,C<FC:7F8@,@CCFCCCFFEC7F7=D6CC,=C7=FCF<,CBG7F7F@+BEF<,AE,,B7FEG7CFEE9@D,:B+>F><FB=FECF8BCGE+3,@FEGGG7<A:C@>C*33D9DAF7*>:DFFFFCF:<,,11*1*18:8E*=7<BF78*2A8++<A<?CFFGG?8*55CECCEDG5:*88*))7A*011;*(*0)/*67@E65.30:C)6)
@M00200:205:000000000-AKKM3:1:1101:10278:2895 1:N:0:1
ATTGGGTTTAAAGGGCGCGTAGGCGGCCACCGCAAGTCAGTTGTGAAATCTCTGGGCTTAACTCAGAAAGGTCAACTGATACTGCGGGGCTAGAGTGCAGAAGGGGCAACTGGAATTCTCGGTGTAGCGGTGAAATGCGTAGATATCTGGAGGAATACCGGTGGCGAAGGCGGCATCCTGGACCGACATTGACGCTGAGGAGCGAAAGCTAGGGGAGCAAACGGGATTAGATACCCTAGTA
+
GGGGGGGGGGGGGGGGGGGGGGGGGGGGGGGGGGEGGGGGGGGGGGGGGGGGGGGGGGGGGGGGGGGGGGGGGGAFFGGFGGGGGGGGGGGGGGGGGGGGGGGGGGGEGGGGGGGGGGGGGGCFGGGGGGGGGGGGGGGGGGGGGGGGGGGGGGGFGGGGGGGGGGGGGGGDGGGGCECFFGGGGGGGGGGFGDCEGGGGGGGGGGGGFCCGGGFGFGGGGGGGFDG0?F>CFEC6@FFGG
@M00200:205:000000000-AKKM3:1:1101:14877:2914 1:N:0:1
ACTGGGCTTAAAGGGTGCGTAGGCGGAATGATAAGTCAGTGGTGAAATCCTGCAGCTTAACTGCAGAACTGCCATTGATACTGTCAATCTTGAGTACATTTGATGTGGGCGGAATGTGTCATGTAGCGGTGAAATGCTTAGATATGACACAGAACACCGATTGCGAAGGCAGCTCACAAAACTGTAACTGACGCTGAGGCACGAAAGCGTGGGTATCAAACAGGATTAGATACCCTAGTA
+
GGGGGGGGGGGGGGGGGGGGGGGGGGGGGGGGGGGGGGGGGGGGGGGGGGGGGGGGGGGGGGGGGGGGGGGGGGGGGGGGGGGGGGGGGGGGGGGGGFGGGGGGGGGGGGGGGGGGGGGGGGGGGGGGGGGGGGGGGEAEFGGGGGGGGGGCGGGGGGGGGDGGGGGGGGGGGGGFGGFGGGGGGGGGGGGGGGGGGFGGGGGGGGGFGGGEGEAFAGGGGGFGFGFFFFFGGFFFFFFG
@M00200:205:000000000-AKKM3:1:1101:22086:2934 1:N:0:1
ATTGGGTTTAAAGGGTGCGTAGGCGGGCAGGTAAGTCAGTGGTGAAATCCCCGAGCTTAACTCGGGAACTGCCATTGATACTATTTGTCTTGAATACCGTGGAGGTGAGCGGAATATGTCATGTAGCGGTGAAATGCTTAGATATGACATAGAACACCCATTGCGAAGGCAGCTCACTACGCGGTCATTGACGCTGAGGCACGAAAGCGTGGGGATCAAACAGGATTAGATACCCTCGTA
+
GGGGGGGGGGGGGGGGGGGGGGGGGGGGGGGGGGGGGGGGGGGGGGGGGGGGGGGGGFGGGGGGGGGGGGGGGGFFGGGGGGGGGGGGGGGGGGGGGGGGGGGGGGGGGFGGFFGGGGGGFGGGGGGGGGGGGGGGGGGGGGGGGGGGFCFGGGGGG7FGGGGGGGGGGGEGDFGGGGGCEGCEEEGFCFGGGGGEGCFFGGDGGGGFECE@7:.*>FFFDCEFFCFDFF9DC?FF5>>=
@M00200:205:000000000-AKKM3:1:1101:23889:2952 1:N:0:1
ATTGGGTTTAAAGGGCGCGTAGGCGGCCGTTCAAGTCGGGGGTGAAAGCCTGTGGCTCAACCACAGCATGGCCTTCGATACTGGACGGCTCGCGACCGGAAGAGGTCAGTGGAACTGCGAGTGTAGAGGTGAAATTCGTAGATATTCGCAAGAACACCAGTGGCGAAGGCGGCTGACTGGTCCGGTTCTGACGCTGAGGCGCGAAAGCGTGGGGAGCAAACAGGATTAGATACCCGGGTA
+
GGGGGGG;FGGFEGGGGGGGEGGFCGCFF@:DAEGGGGG7FCGEFFGDEEC=FFFFEGGAFGGDFC,BFF<<FFFGG@<ECGF<DFFGGEB@+@:>FGGEGGF8<@CFCFFFGGDFGGGDEGCFCFF9C>C9BFGAFFFFFDGGG;A7FF1=CACF@E:CCFFGGGGGGFG5>EECGGGGGFFGGCE8:C+<8*9:ECGG5DE:EEC7CEEEDG>)5:@CFFA*49*3FF2:0<C<5BEC
@M00200:205:000000000-AKKM3:1:1101:22666:2972 1:N:0:1
ATTGGGTTTAAAGGGCTCGTAGGCGGTTCGTCACGTCGGGAGTGAAAACTCGGAGCTCAACTCCGAGCCTGCTTCCGATACGGGCAGACTAGAGGTAGGCAGGGGAGAGCGGAATTCCCGGTGTAGCGGTGAAATGCGCAGATATCGGGAAGAACACCCGTGGCGAAGGCGGCTCTCTGGGACGGTACTGACGCTGAGACGCGAAAGCGTGGGGAGCGAACAGGATTAGATACCCTAGTAAGA
+
GGGGGGGGGGGGGGGGGGGGGGGGGGGGGGGGGGGGGGGGGGGGGGGGGGGGGGGGGGGGGGGGGGGGGGGGGGGGGGGGGGGGGGGGGGGGGGGGGGGGGGGGGGGGGGGGGGGGGGGGGGGGFGGGGGGGFGGGGGGGGGGGGGGGGGGGGGGGGGGGGGGGGGGGGGGGG5EGGGGGGGGGGGGGGGGGGGGGGGGFGGGGGGGGCEEGGGFG>E?EGDGGFGC<@FFGGGFG4>FGGAA
@M00200:205:000000000-AKKM3:1:1101:9786:2992 1:N:0:1
ATTGGGTTTAAAGGGTGCGTAGGCGGGTTGGTAAGTCCGTGGTGAAATCCCCAAGCTTAACTTGGGAACTGCCGTGGATACTATCGATCTTGAATATCGTGGAGGTAAGCGGAATATGTCATGTAGCGGTGAAATGCTTAGATATGACATAGAACACCAATTGCGTAGGCAGCTTACTACACGATCATTGACGCTGAGGCACGAAAGCGTGGGGAGCAAACAGGATTAGATACCCCCGTA
+
GGGGGGGGGGGGGGGGGGGGGGGGGGGGGGGGGGGGGGGGGGGGGGGGGGGGGGGGGGGGGGGGGGGGGGGGGGGGGGGGGGGGGGGGGGGGGGGGGGGGGGGGGGGGGGGGGGGGGGGGFGGGGGGGGGGGGGGGGGGGGGGGGGGGGGGGGGGGGGGGGGGGGGGGGGGGGGGGGGGGGGG>EGGGGGGGGGGGGGCFGGGGGGDGGGEFCEEGFGFG5CFGBGGFFFAGCFFGFFFG
@M00200:205:000000000-AKKM3:1:1101:6483:3001 1:N:0:1
ACTGGGTATAAAGGGCGCGTAGGCGGCCACCGCAAGTCAATTGTGAAATCTCCGGGCTTAACTCGGAAAGGTCAACTGATACTGCGGGGCTAGAGTGCGGAAGGGGCAACTGGAATTCTCGGTGTAGCGGTGAAATGCGTAGATATCGAGAGGAACACCTGCGGCGAAGGCGGGTTGCTGGGCCGACACTGACGCTGAGGCGCGAAAGCTAGGGGAGCGAACGGGATTAGATACCCGTGTA
+
GGGGGGGGGGGGGGGGGGGGFGGGGGGGGGGGGGGGGGGGGGGGGGEGGGGGGGGGGGGGGGGGGGGGGGGGGGGGGGGGGFGGGEGGGGGGEFGGGGEFGGGGGGGGGGGGGGGGFFCGGGCFGGGFGGGG*DFGG9FEGEECF9FGDFGGGGGGGGCFCFGEGGEGFDGGGGGGG>FGGGG8:5*CEFFGGGDEGGGG5>CGCEDDECCF8FBDBGGGC<EDB>)3**6*<:?*0.7C9
@M00200:205:000000000-AKKM3:1:1101:21579:3004 1:N:0:1
ATTGGGTTTAAAGGGCGCGTAGGCGGTTCGTTGCGTCAGATGTGAAAGCCCCGGGCTCAACCTGGGAACTGCATTTGATACGGGCGGGCTTGAATCCAAGAGAGGGTGGTGGAATTCCCAGTGTAGAGGTGAAATTCGTAGATATTGGGAAGAACACCAGTGGCGAAGGCGGCCACCTGGCTTGGTATTGACGCTGAGGCGCGAAAGCGTGGGGAGCAAACAGGATTAGATACCCTAGTA
+
GGGGGGGGGGGGGGGGGGGGGGGGGGGGGGGGGGGGGGGGGGGGGGGGGGGGGGGGGGGGGGGGGGGGGGGGGGGGGGGGGGGGGGGGGGGGGGGGGGGGGGGGGGGGGGGGGGGGGGGGGGGGGGGGGGGGGGGGGGGGGGGGGGGGGGGGGGGGGGGGGGGGGGGCFGGGGGEGGGGGGGGGGGGGGGGGGGGGGGGGEGDGGGGGGGGGGEEGFGGCDDGGFGGFFFBGGGGFF:=E
@M00200:205:000000000-AKKM3:1:1101:24826:3008 1:N:0:1
ACTGGGTTTAAAGGGCGCGTAGGCGGCTTAACAAGTCCCGTGTGAAATCCCTCGGCTCAACTGAGGAACTGCACGGGAAACTGTTTGGCTTGAGTTCGGGAGAGGGAAGCGGAATTCCGGGTGTAGCGGTGAAATGCGTAGATATCCGGAGGAACACCGGTGGCGAAGGCGGCTTCCTGGACCGACACTGACGCTGAGGCGCGAAAGCTAGGGGAGCAAACGGGATTAGATACCCCCGTA
+
GGGGGGGGGGGGGGGGGGGGGGGGGGGGGGGGGGGGGGGGGGGGGGGGGGGGGGGGGGGGGGGGGGGGGGGGGGGGGGGGGGGGGGGGGGGGGGGGGGGGGGGGGGGGGGGGGGGGGGGGGGGEGGGGGGGGGGGGGGGGGGGGGGGGGGGGGGGGFGFDEGGGGGGGGGGGGGGFFGGGGFGGGGGEGGCCGGGGGGGFEGGGGGGFGGGGGGFGFGGFFDCD?G4<FFAGC865@D55
@M00200:205:000000000-AKKM3:1:1101:24254:3016 1:N:0:1
ACTGGGCTTAAAGGGCGCGTAGGCGGCGCGGGAAGGCGGCGGTGAAAGTCCGGGGCTCAACCCCGGATCGGCCGTGGCGACTCCCGCGCTGGAGCACAGTAGAGGCGGGTGGCATTCCGGGTGTTGAGGTGGAATGCGTAGAGAACCGGAAGAAAAACGGTGGCGCAAGCGGCACGACGGGCTATGACCGACGCTGAGGAGCGGCAGCGTGGGGAGCCAAAAGGAGTAGATACCCCAGTAAGT
+
FGFE86;;CFAEFFF@6C:+@6@F::@:@:BF7CF,8C:B+@@4?E5,C<F@@=CCCFFG8>C:7>F7+3=:CC@7:>F>:*3@CFCFEGGCEFGGCFGCFFE9,<<**:>E6@:7,,,*::*2*1,,2<@FG6+,+2;/*2+<+0A**/1**<,,*281*;****2****2?*:8*2*2*:/*3++3+)*:*5****;+**2*2:7**1;55*5)0*<;**294**(*04CCCC*8)0<7).
@M00200:205:000000000-AKKM3:1:1101:20380:3044 1:N:0:1
ATTGGGTTTAAAGGGTGCGTAGGTGGCGAGGCAAGTCGGATGTGAAATCCCGGGGCTCAACCCCGGAACTGCATTCGATACTGCCCTGCTCGAGTACTGGAGAGGAGATCGGAATTTACGGTGTAGCAGTGAAATGCGTAGATATCGTAAGGAAGACCAGTGGCGAAGGCGGATCTCTGGACAGTTACTGACACTGAGGCACGAAGGCCAGGGGAGCAAACGGGATTAGATACCCTAGTA
+
FGGGGGGGGGGGGGEGGGGEGEGGGGGGGGGGGGGGGGDEFGGGGGGGGGGGGGGGGGGGGGGGGGGGGGGGGGGGGGGGGGGGGGGGGGGGGGGGGGGGGGEGGGFGFGGGGGGGGGGGGGGGGGGGGGGGGGGGGGEEGGFGGGGGFGGGGGGGGGGGGGG@EGGGGCFGGGGGFGGGG>EGCGGGGGFFGFGGGGGGGGGGCEGGGFFFGGEGDCFG<DGDB3<89=9FGFFG:FFG
@M00200:205:000000000-AKKM3:1:1101:21045:3049 1:N:0:1
ACTGGGCATAAAGGGTGCGTAGGTGGCATGGCAAGTTTGATGTGAAAGCTCAGGGCTTAACCCTGAAATGGCATTGAATACTGCTGTGCTGGAGGTTTGGAGGGGGGACTGGAATTCTCGGTGTAGCAGTGAAATGCGTAGATATCGAGAGGAACACCAGTGGCGAAGGCGAGTCCCTGGACAACACCTGACACTGAGGCACGAAAGCTAGGGGAGCAAACGGGATTAGATACCCCCGTAAGA
+
GGGGGGGGGGGGGGGGGGGGGGGGGGGGGGGGGGGGGGGGGGGGGGGGGGGGGGGGGGFGGGGGGGGGGGFGDFGGGGGGGCEGGGGFGGGGGGGFGGGGGFGGG7CFGGGGGGGGGGGGFGEFGFFGDFGGFGGGGGGEGGG@FFGGGGGGGGGGG>CFGGGGEE7:*BFGGGGGGGGGEFFFGGGGGGGGGGGGGCFGGGGDGGGGDFGGGGFDFGGF4<55:3C?FF<CFFFDDEFDDFF
@M00200:205:000000000-AKKM3:1:1101:10899:3052 1:N:0:1
ATTGGGTTTAAAGGGCTCGTAGGCGGCCAACTAAGTCGGACGTGAAATCCCTCGGCTCAACCGGGGAACTGCGTCCGATACTGGATGGCTTGAGTTCGGGAGAGGGATGCGGAATTCCAGGTGTAGCGGTGAAATGCGTAGATATCTGGAGGAACACCGGTGGCGAAGGCGGCATCCTGGACCGATACTGACGCTGAGGAGCGAAAGCCAGGGGAGCAAACGGGATTAGATACCCCTGTA
+
GGGGGGGGGFGGGGEGGGGGGGGGGGGGGGGGGGGGGGDGGGGGGGGGFGGGGGGGFGGGGGEGGGGGGGGGGGFGGGGGGGGGGGGGGF@EFFFFGGGGGGEGGGGGGGGGGEGFFGGGGCFGGGGGGGGGGGGGGGGGGDGF9CBE@FGGGGGGGGGG<<FGEGGGGGGGGE@EG?FFDFFGDCED7:CFGDDEEFFGEFEGGGDDGGF>EG3CDFGC*9EDBDGFF=4DFGGGFFFC
@M00200:205:000000000-AKKM3:1:1101:23197:3077 1:N:0:1
ATTGGGTTTAAAGGGCTCGTAGGTGGCCAACTAAGTCGGACGTGAAATCCCTCGGCTTAACCGGGGAACTGCGTCCGATACTGGTTGGCTTGAGTTTGGGAGAGGGATGCGGAATTCCAGGTGTAGCGGTGAAATGCGTAGATATCTGGAGGAACACCGGTGGCGAAGGCGGCATCCTGGACCAACACTGACGCTGAGGAGCGAAAGCCAGGGGAGCAAACGGGATTAGATACCCCTGTA
+
GGGGGGGGGFGGGGGGGGGGGGGGGGGGGGGGGGGGGGGGGGGGGGGGGGGGGGGGGGGGGGGGGGGGGGGGGGGGGGGGGGGGEFGGGGGGGGGGGGGGGGGEGCGFGGGGGGGGFGFGGGGGGGGGGGGGFGGGGGGGGGGGGGF<F=DDGGG8FGGEGGGGGGGGGGGGGGG@EGGGGGGGGCGE7CFFGGGGGGGFGG=C5=DF62;8CGFGDFEGGGGGFGGFFF):E8CG3;@?
@M00200:205:000000000-AKKM3:1:1101:14784:3079 1:N:0:1
ACTGGGTATAAAGCGCACGTAGGCGGATCGTTAAGTCGGGGGTGAAATCCCAGGGCTCAACCCTGGAACTGCCTTCGATACTGGCGATCTTCGAGTCCGGGAGAGGTGAGTGGAACTCCGAGTGTAGAGGTGAAATTCGTAGATATTCGGAAGAACACCAGTGGCGAAGGCGGCTCACTGGCCCGGTACTGACGCTGAGGTGCGAAAGCGTGGGGAGCAAACAGGATTAGATACCCTTGTA
+
GGGGGGFGGGGGFGGGFFFFGGGGGGGGGGGGGGGGGGGGGGCFFGGGGGGGGGGGGGGGFGGGGGGGGGGGGGGGFGGGGGGGGGGGGGGGGGGGGGGGGGGGGGGGGGGGGGGGGGGGDGGGFGGGGGGGGGGGFGGGGGGGGGGGGGGGGFGGFFFGGGFGGGGGGEFGGG@EFGGGGFFFGGGGGGFFGGG=CGCGCDGGGGGGGGEEEEFDFGFGGFGF?5*.96<FFCCGFFFGD
@M00200:205:000000000-AKKM3:1:1101:13365:3090 1:N:0:1
ACTGGGTGTAAAGCGTGTGTAGGCGGTCGTCTAAGTCCCTTGTGAAATCCCACGGCTCACCCGTGGAACTGCTTGGTATACTGGACGTCTTGAGCCCTCTAGGGGCAGCTGGAACGACCGGTGGAGCGGTGAAATGCGTAGATATCGTTCGGAACGCCAATGGCGAAAACAGGCTGCGGGGGATGTGCTGACACTGAGACACGAAAGCGTGGGGAGCAAACAGGATTAGATACCCTTGTAAGA
+
E8FGG9E@FFFGG,CFC@FF@FG,@@++@+,<F@FF,6,CCEFGGEEAF,F8,@CFGDG9FG78,86CFGCFC,,BCFFGGFGD,FF,C<7E<DFF,4=E9E5FFGE+:FEGGG,+8+@FEGG7BDF+CCFFCDCFFC@CCCGGGGG,@7<CFEFCFBF*?FF,4FC*1?<,,*,6;*<<7CC*CE<9+:7*+396<8+<EGED*;<F**22:*77>=6+****4<7)982*<2:*)09C*:<
@M00200:205:000000000-AKKM3:1:1101:13995:3096 1:N:0:1
ACTGGGTGTAAAGAGCTCGTAGGCGGCTTGTCACGTCGGATGTGAAAGCCCGAGGCTTAACCTCGGGTCTGCATTCGATACGGGCTAGCTAGAGTGTGGTAGGGGAGATCGGAATTCCTGGTGTAGCGGTGAAATGCGCAGATATCAGGAGGAACACCGGTGGCGAAGGCGGATCTCTGGGCCATTACTGACGCTGAGGAGCGAAAGCGTGGGGAGCGAACAGGATTAGATACCCTAGTA
+
GGGGGGGGGGGGGGGGGGGEGGGGGGGGGGGAFGGGGGGGGGGGGGGGDGFGEGGGGGGGGGFFGGGGDGEEEGGGGGGGEGGGGGGF8FFGFFGGFGGGGGGGGGGGGFGGGCGGGGGGGFDEAFEGGGEGGCDBCFEGGDCBF;BFGFGGGGG@FGGG<FFFEGGGCFFGCBBFFGGGE5C>E9FCFG?EED5C8CF?5CEGGE<7EEGGGD5/35C?CCF70D>2?=AGGGGG577C
@M00200:205:000000000-AKKM3:1:1101:8973:3102 1:N:0:1
ATTGGGTTTAAAGGGTGCGTAGGCGGGTCTTTAAGTCAGGGGTGAAATCCTGGAGCTCAACTCCAGAACTGCCTTTGATACTGAGGATCTTGAGTTCGGGAGAGGTGAGTGGAACTGCGAGTGTAGAGGTGAAATTCGTAGATATTCGCAAGAACACCAGTGGCGAAGGCGGCTCACTGGCCCGATACTGACGCTGAGGCACGAAAGGGTGGGGAGCAAACAGGATTAGATACCCCAGTAGGAT
+
FGAFGGGGGCCFGGGGGGCFGGCFGGGGGGGGGGGGFGGGGGGGFGGGGFEGGGGF,CCGGDGCFGGGGFFFGGGGGFGFGFGFGDGGCE9DCFFGGGGGD@FGGGGGGFFCFDGCFGGCF=@CFFGGGGGGFC,,AFGEGFFGGG@FFC:FDFDC<F:>FGGCC**>F7>CGCG:B,?<CFGEC*BE+;FGGDDEGGCCE7=C5?5*:C81:E39:5@@<C89(**,1*-:7,+97<)<*)))
@M00200:205:000000000-AKKM3:1:1101:21410:3108 1:N:0:1
ATTGGGTGTAAAGGGCGCGTAGGCGGCTTTGCAAGTGACGGGTGAAATCCCTCGGCTTAACCGAGGAACTGCCTGTCAGACTGCATTGCTTGAGTCCGGGAGAGGTGAGTGGAATTCCCAGTGTAGCGGTGAAATGCGTAGATATTGGGAGGAACACCAGTGGCGAAGGCGGCTCACTGGACCGGAACTGACGCTGAGGCGCGAAAGCGTGGGGAGCAAACAGGATTAGATACCCGAGTA
+
EGGGGGGGGGGGGGGGGGGGGGGGGGGGGGGGGGGGGGGGGGGGGGGGGGGGGGGGGGGGGGGGGGGGGGGGGGGGGGGGGGGGGGGGGGGGGGGGGGGGGGGGGGGGGGGGGGGGGGGGGGGGGGGGGGGDGGGGGGGGGGGGGGGGGGGGGGGGGEFGGGGGGGGGDGGGGGGGGGFGGGGCCEEGGGGG5CDGGFGGGGEGCE<FGGGGGDFGFG?EGGGGFGC?FF>GFGGG>@FG
@M00200:205:000000000-AKKM3:1:1101:22846:3119 1:N:0:1
ACTGGGCATAAAGGGCGCGTAGGCGGGCCGCCAGGCCCGCGGTGAAATCCCCCGGCTCAACCGGGGAAGGGCCGCGGGGACCGGCGGTCTGGAGTGAGGTAGGGGCGCGCGGAACTGTGGGTGGAGCGGTGAAATGCGTTGATATCATCTGGAACTCCGGTGGCGAAGGCGGCACGCTGGACCTCTTCTGACGCTGAGGCGCGAAAGCCAGGGGAGCAAACGGGATTAGATACCCCCGTAAGA
+
GGGGGGGG-FGGGGGGGGGGGGGGGGGGGGGGGGGGGGGGGGFGGGGGGGGGGGGGGGGGBFGGGGGGDGGDGGGGGGGF7FFGGGGGGGFGCC<FGGGEG9FGGGGGGGEGCECFE:EGGGGGGGFEE;88EFF7:EEGDC?FFFC7CGGGCGGGFFGG8>EGG>EEG*:E/:>E88>EC6EFG6EFD7:+:=51/;FCEGEDE5)2;CECGG>C55FF55=D1<D26*4:+2CF@EB=D15
@M00200:205:000000000-AKKM3:1:1101:7186:3141 1:N:0:1
ATTGGGTGTAAAGGGCGCGTAGGCGGCGCAACAAGTCACTTGTGAAATCTCCGGGCTTAACCCGGAGCGGCCAAGTGATACTGTCGTGCTAGAGTGCGGAAGGGGCTACTGGAATTCTCGGTGTAGCGGTGAAATGCGTTGATATCGAGAGGAACACCTGCGGCGAAGGCGGGTAGCTGGGCCGACACTGACGCTGAGGCGCGAAAGCCAGGGGAGCAAACGGGATTAGATACCCGAGTA
+
FAFGGGE@@EGFFDEGGDCF@CGGGD7@FG@CFEGGD<EFEEFFGGGGFGGFCCGC@EE<CFFG@FFGGDC>F,F5,C<FDFGGFCGGEGFEABGGCG>:FD:BFE@DBBDDGF=D9FGGGCE>BFG@CC>@:D9=FGC*FBBEFFB*>:C7AFGGEGDG7FDG8FCGCFFGEEECGGGGG*CEGGDEF7E8ECC5EFFGGGGCECCDFF>@C:@GFG8+*98569*./*672<?/<5)7
@M00200:205:000000000-AKKM3:1:1101:13782:3167 1:N:0:1
ACTGGGCATAAAGCGTGCGTAGGCGGTGTCCTAAGTTTGGTGTGAAATCTCCCGGCTCAACTGGGAGGGTGCGCCGAAAACTGGGGTGCTGGAGTGTGGGAGAGGTAGGCGGAATTCCTGGTGTAGCGGTGAAATGCGTAGATATCAGGAGGAACACCTGTGGTGTAGACGGCTTACTGGACCATGACTGACGCTGAGGCACGAAAGCGTGGGGAGCAAACAGGATTAGATACCCGTGTA
+
GFGGGGGGGGGGGGGGGGGGGGGGGGGGGGGGGFGGGGGGGGGGGGGGGGGGGGGGGGGGGGGGGGGGGEGGGGGGGGGGGGGGGGGGGGGGGGGGGGGGGGGGGGGGGGGGGGGGGGGGGGGGGGGGGGGGGGGGGGGGGGGGGGGGFGGGGGGGGGGGGGGGGGFGFGGGGGGGGGGGGGFGFF?GGGGGGGDGEGGFGFGGCGGGGEGGGG>DEFF67CFFFCFDFFFD@FFD5)7C
@M00200:205:000000000-AKKM3:1:1101:23455:3171 1:N:0:1
ATTGGGTTTAAAGGGCGCGTAGGCGGCGCGACAAGGCGGCGGTGAAAGTCCGGGGCTCAACCCCGGATCGGCCGTGGCGACTGTCGTGCTGGAGCACAGTAGAGGCGGGTGGAATTCCGGGTGTAGCGGTGGAATGCGTAGAGATCGGGAAGAACATCAGTGGCGAAGGCGGCCTGCTGGGCTGTTGCTGACGCTGAGGCGCGACAGCGTGGGGAGCAAACAGGATTAGATACCCCCGTAAGA
+
GGGGGGGGGGGGGGGGGGGGGGGGGGGGGGGGGGGGGGGGGGGGGGGGGGGGGGGGGGGGGGGGGGGGGGGGGGGGGGGGGGGGGGGGGGGGGGGGGGGGGGGGGGGGGECGCFAFCGGGG/:/<FGGG/8C@CCD+?/ACEG99<;EGEE88C0:,3AC:CF8:CGEGFGGEGGGF?FGGFFGGG79C>90:*7E5CF*:<CEGGDFC78EEGDGEGGGGGFF:6D?666>C@F<DD@5C14
@M00200:205:000000000-AKKM3:1:1101:16153:3173 1:N:0:1
ATTGGGTATAAAGGGCTCGTAGGCGGTTTGTCGCGTCGGGAGTGAAAACCCAGGGCTTAACCCTGGGCTGGCTTTCGATACGGGCAGACTAGAGGTATGCAGGGGAGAACGGAATTCCTGGTGTAGCGGTGAAATGCGCAGATATCAGGAGGAACACCGGTGGCGAAGGCGGTTCTCTGGGCATTACCTGACGCTGAGGAGCGAAAGTGTGGGGAGCGAACAGGATTAGATACCCGTGTA
+
GGGGGGGGGGGGGGGGGGGGGGGGGGGGGGGGGGGGGGGGGGGGGGGGGGGGGGGGGGGGGGGGGGGGGGGGGGGGGGGGGGGGGGGGGGGGGGGGGGGGGGGGGGGGGGGGGGGGGGGGGGGGGGGGGGGGGGGGGGGEGGGGGGGGGGGGGGGGGGGGGGGGGGGGGGGEEEGGGGGGGGGGGGGGGGGGGGGCDGGFGGGG>8>CGFGGGG>CEGGEGGGG69CBFFFGG:FDEFFG
@M00200:205:000000000-AKKM3:1:1101:14348:3192 1:N:0:1
ATTGGGCTTAAAGGGCTCGTAGGCGGCCAACTAAGTCAGACGTGAAATCCCCAGGCTCAACCTGGGAACTGCGTCTGATACTGGATGGCTTGAATTCGGGAGAGGGATGCAGAATTCCAGGTGTAGCGGTGAAATGCGTAGATATCTGGAGGAATACCGGTGGCGAAGGCGGCATCCTGGACCGACATTGACGCTGATGAGCGAAAGCTAGGGGAGCAAACGGGATTAGATACCCGCGTAAG
+
GGGGGGGGGGGGFFGGGGGCFGGGGDEGGGGGGGGDFGGGGGCGGFGGGGGGGGFGGFGGFDGGGGFFDGGGGGGGGGGFGGGGGGGGGGGGGGGGGGGEFGGGGGGGGFGEFGGGFGGGGGGGGFGGGGGGGGFGGGGGGGGGGFGFFGGECCFEGGEEFGGGCFGGGGGGGGGGF9FFGGGECGDEGFCEEECGEGGGGFGGGGGGGGGGFEEGFGG?<CCC?74<9=4DGCFDEFFG7:
@M00200:205:000000000-AKKM3:1:1101:12333:3196 1:N:0:1
ACTGGGTTTAAAGCGTGCGTAGGTGGTTCGTTAAGTCTGATGTGAAAGCCCTGGGCTCAACCTGGGAATGGCATTGGAAACTGGCGACCTAGAGTGCGGTAGAGGGTAGTGGAATTCCCGGTGTAGCAGTGAAATGCGTAGAGATCGGGAGGAACATCTGTGGCGAAGGCGACTGCCTGGACCAGCACTGACACTGAGGCACGAAAGCGTGGGGAGCAAACAGGATTAGATACCCGCGTA
+
GGGGGGGGGGGGGGG;CGGGGGGGGGCGGGGGGGGGGGGGGGGGGGGGGG?FGFGGGGGGGGGFFGGGGGGGFGGGGGGGGGGGGGGGGGGGGEFGGGGGGGGGGGGGGGGGGGFFFGGGGGGGGGGGGFGFGGGGGGGGGGGGGGGG@EGEGFGGGGFGGGGGGGGGGGGGGGCFEFGGGGGGGG8DEGGGGGGF7C@CEGGGGGGGGGGGGGFGFGFGGGGC:GGFFFFGGGGGFFFG
@M00200:205:000000000-AKKM3:1:1101:10131:3262 1:N:0:1
ATTGGGTTTAAAGCGTGCGTAGGTGGTTCGTTAAGTCTGATGTGAAAGCCCTGGGCTCAACCTGGGAATGGCATTGGAAACTGGCGACCTAGAGTGCGGTAGAGGGTAGTGGAATTCCCGGTGTAGCAGTGAAATGCGTAGAGATCGGGAGGAACATCTGTGGCGAAGGCGACTGCCTGGACCAGCACTGACACTGAGGCACGAAAGCGTGGGGAGCAAACAGGATTAGATACCCGTGTA
+
FFDGFGGGGGGGGGGGDGGGGGGGGGGGGGGGGGGFGGGGGGGGGGGFFEGGGGFGCGGGFGGGGGGGGGGGGGGGGGGGGGGGGGGGGFFGEGFGGGGGDFFGGGEGGGFGGGGGGFGGDCFFFGGGGGFGFCFA?FFD:FFAB9FCGGGGGGGGGFGGGDF@CEEGGGGCEGGG>BC*>EFFCFGDFGGGGGGGGGCGGGGDEE3FCE>@GD:5BEFGGGGF?GD?@F9CCCFG8@@G
@M00200:205:000000000-AKKM3:1:1101:17657:3272 1:N:0:1
ACTGGGCATAAAGGGTGCGTAGGTGGCGAGGTAAGTTTGGTGTGAAATCTCTGAGCTCAACTCAGAAATGGCATTGAATACTCTCTCGCTAGAGGGTCGGAGGGGAGACTGGAATTCTCGGTGTAGCAGTGAAATGCGTAGATATCGAGAGGAACACCAGTGGCGAAGGCGAGTCTCTGGACGACTCCTGACACTGAGGCACGAAAGCTAGGGGAGCAAACAGGATTAGATACCCTGGTA
+
GGGGGGGGGGGGGGGGGGGGGGGGGGGGGGGGGGGGGGGGGGGGGGGGGGGGGGGGGGGGGGGGGGGGGGGGGGGGGGGGGGGGGGGGGGGGGGGGGGGGGGGGGGGGGGGGGGGGGGGGGGGGGGGGGGGGGGGGGGGGGGGGGGGGGGGGGGGGGGGGGGGGGGGGGGGGGGGGGGGGGGGGGGGGGGGGGGGGGFGGEGGGGGGGGGGGGGFGFGGGGGGGFFG?F?AFFCFDFF:<
@M00200:205:000000000-AKKM3:1:1101:23705:3272 1:N:0:1
ATTGGGCTTAAAGGGCGCGTAGGCGGCCTTCTAAGTCAGACGTGAAATCCCCAGGCTTAACTTGGGAACTGCGTCTGATACTGGAAGGCTTGAATGCGGGAGAGGGATGTGGAATTCCAGGTGTAGCGGTGAAATGCGTAGATATCTGGAGGAACACCGGTGGCGAAGGCGGCATCCTGGACCGAAACTGACGCTGAGGCGCGAAAGCCAGGGGAGCAAACGGGATTAGATACCCGCGTAAGA
+
GGGGGGGGGGGGGGGGGGGGGGGGGGGGGGGGGGGGGGGGGGGGGGGGGGGGGGGGGGGGGGGGGGGGGGGGGGGGFFGGGGGGGGGGGGGGGGFGGGGGGDGGGGFFGGGGGGGFGGGGGGGGGGGGGGGGGGGGGGGGGGG9FGGGGFFDGCGGGGECFEGCEGGGGGGGGDCCGGGGGGGGGEGGGFF6CEDEGGGGGGGGGGGG8>GGGGFG>EGGFGGGFGG<FFFGGGF3)7@GGBB
@M00200:205:000000000-AKKM3:1:1101:9101:3311 1:N:0:1
ATTGGGTTTAAAGGGAGCGTAGGCGGATAGTTTAGTCAGAGGTGAAAGCCCAGGGCTCAACCTTGGAATTGCCTTTGATACTGGCTATCTTGAGTATGGAAGAGGTATGTGGAACTCCGAGTGTAGAGGTGAAATTCGTAGATATTCGGAAGAACACCAGTGGCGAAGGCGACATACTGGTCCATTACTGACGCTGAGGCTCGAAAGCGTGGGGAGCAAACAGGATTAGATACCCTCGTA
+
GGGGGGGGGGGGGGGGGGGGGGGGGGGGGGGGGGGGGGGGGGGGGGGGGGGGGGGGGGGGGGGGGGGGGGGGGGGGGGGGGGGGGGGGGGGGGGGGGGGGGGGGGGGGGGGGGGGGGGGGGGGGGGGGGGGGGGGGGGGGGGGGGGGGGEGGGGGGGGGGGGGGGGGGGGGGGGGGGGGGGGGGGGGGGGGGGGGGGGGGGGGGFGDFE7EGGGFG>C9FGGGGFG73FA?F?C8*):AE
@M00200:205:000000000-AKKM3:1:1101:12449:3321 1:N:0:1
ATTGGGTGTAAAGGGTGCGCAGGCGGCTTCTCAAGCCCGGGGTGAAAGGCCCCGGCCCAACCGGGGACGGTCTTCGGGGACTGAGAGGCTCGGGCGAGCTAGGGGTCCGTGGAACTCCCGGTGGAGCGGTGAAATGTGTTGAGATCGGGAGGAACGCCGGTGGCGAAAGCGACGGACTGGGGCTTTGCCGACGCTCAGGCACGAAAGCCAGGGGAGCGAACGGGATTAGATACCCGGGTAAG
+
GGGGGGGGGGGGGGGGGGGGGGGGGGGGGGGGGGGGGGGGGGGGGGGGGGGGGGEGGGG@FGGGGGGGGGGGGGGGGGGCGFFGGGGGGGGGGGGGGGGGGGGFGGGGGGGGGGGGGGGGGGGGFGGGGFC79FGDFGGGGGGGGGFG@<FGGGGGGGGGGGGGGD>EGGGGEGG5C5CFFGGGGGGGGG58EECCEFFFGGGDEGGGG6AGGG)95EEEGGGGFGF>FFAGGDGGFF:=C<
@M00200:205:000000000-AKKM3:1:1101:14881:3327 1:N:0:1
ATTGGGTATAAAGGGAGCGTAGGCGGATAGTTTAGTCAGAGGTGAAAGCCCAGGGCTCAACCTTGGAATTGCCTTTGATACTGGCTATCTTGAGTATGGAAGAGGTATGTGGAACTCCGAGTGTAGAGGTGAAATTCGTAGATATTCGGAAGAACACCAGTGGCGAAGGCGACATACTGGTCCATTACTGACGCTGAGGCTCGAAAGCGTGGGGAGCAAACAGGATTAGATACCCCCGTA
+
GGGGGGGGGGGGGGGGGGGGGGGGGGGGGGGGGGGGGGGGGGGGGGGGGGGGGGGGGGGGCGGGGGGGGGGGGGGGGGGGGGGGGGGGGGGGGGGGGGGGGGGGGGGGGGGGGGGGGGGGGGGGGGGGGGGGGGGGGGGGGGGGGGGGGGGGGGGGCGGGGFGEGGGGGGGGGGGGGGGFGGGFDBDFFGGG8EGG88FFGGGGGGGGGGGDGGBGFFEGGGGGFGG;4C?FGFF355>E
@M00200:205:000000000-AKKM3:1:1101:24451:3374 1:N:0:1
ATTGGGTTTAAAGGGCGCGTAGGCGGCCTTCTAAGTCAGACGTGAAATCCCCCGGCTTAACCTGGGAACTGCGTCTGATACTGGGAGGCTTGAGTATGGGAGAGGGATGTAGAATTCCAGGTGTAGCGGTGAAATGCGTAGATATCTGGAGGAATACCGGTGGCGAAGGCGGCATCCTGGACCATAACTGACGCTGAGGCGGGAAAGCTAGGGGAGCAAAAGGGATTAGATAACCTAGTA
+
GGGGGGGGGGGGGGGGGGGCGGGGGGGGGFGGGGGGGGGGGGGGGGGGFGGCFGGGGGGGGGGFGGFFF@CFGGGEEGA<FGDFGFFEFGGGDF9FEFGGFGGGGGGECBFCFFFFFD<F?,BFGGFGDGGGGDFBDEEGGGGFFGCFGGGDC<FCGCFGGG@DCBEEFCCC8CGF??FCB:FFGGFFF7<E=C3:8885*)2C8;<CEGGGGDDGDGG?*7;517029=AF+<<*6?/+
@M00200:205:000000000-AKKM3:1:1101:15916:3404 1:N:0:1
ATTGGGTTTAAAGCGCGGGCAGGCGGTGCCGTAAGTCGGCCGTGAAAGCGCCGGGCTCAACTCGGCGAGGTCGGGCGAGACTGCGGGACTAGAGGCTGGCAGAGGGCGGTGGAATTCCGGGTGCAGTGGTGGAATGCGTAGAGCTCCGGAGGAACACCAGTGGCGAAGGCGGCCGCCTGGGCCAGACCTGACGCTGAGCCGCGAAAGCGTGGGGAGCGATCCGGATTAGATACCCGAGTAAGA
+
GGGGGGGGGGGGGGGGGGGGGGGGGGGGGGGGGGGGGGGGGGGGGGGGGGGGGGGGGGGGGGGGGGGGCGFGGGGGGGGGGGGGGGGGGFGGGGGGFGGGFGGGGGGGGGGGGGGGFFFGGGG*?FGGGGGGGGGGGGGGGGGGGGGGGGGGGGGGGGGGGGGGGGGGGGGGGGGGGGGGGGGGGFG=FGFGGDGGGGG6:CGGGGGGGGGGGGFGEGG8C*;D?3C369<FE8C<)7>=D<4
@M00200:205:000000000-AKKM3:1:1101:9830:3419 1:N:0:1
ACTGGGTATAAAGAGCGCGCAGGCGGCTGGTCAAGTCCGATGTGAAATCTCCCGGCTCAACTGGGAAACTGCATAGGAAACTGATCGGCTTGAAGGTGGGAGAGGGTAGTGGAATTCCCGGTGTAGTGGTGAAATGCGTAGATATCGGGAGGAACACCAGTGGCGAAGGCGACTACCTGGCCCATTCTTGACGCTGAGGCGCGAAAGCTAGGGGAGCGAACGGGATTAGCTACCCCCGTA
+
GGGGGGGGGGGGGGGGGGGGGGGGGGGGGGGGGGGGGGGGGGGGGGGGGFGFGGGGGGGGGGAFCFFGGGGGCF<FGGFGGGGGGGGGGGGG<FFGFGGGFCGEGGGGGFGGGGGGGGGGDGGGGGGGGGGGGGGGGGGGGGGGGGG@33@FGGGGGGFEG9CEEEEGGGGGGGGGGFCFGGFGGG?EGGGFGGGGG8FGDDEGGGG:C7:FGDEGB=EEGG=D<5446)-*<@CF3BEG
@M00200:205:000000000-AKKM3:1:1101:19384:3453 1:N:0:1
ATTGGGCATAAAGGGCGCGTAGGCGGCTTTTCAAGCGTGCGGTGAAAGCTCGGGGCTTAACTCCGAGTCTGCCGTGCGAACTGGGAGGCTTGAGTCTGGTAGAGGTCGATGGAATTCCGGGTGTAGCGGTGGAATGCGTAGAGATCCGGAAGAACACCGGTGGCGAAGGCGGTCGACTGGGCCAGTACTGACGCTGAGGCGCGACAGCGTGGGGAGCAAACAGGATTAGATACCCGCGTAAGA
+
GGGGGGGGGGGGGGGGGGGGGGGGGGGGGGGGGGGGGGGGGGGGGFGGGGGGGGGGGGGGGGGGGGGGGGGGGGGGGGGGGGGGGGGGGGGGFGGGGGGGGGGGGGGGGGGGGGGGGGGGGFGEGGGGGDGGCGGGGGGGGGGGGGGGGGGGGGGGGDGG7FGFEGGGGGGGGGGGGGGGGGGC5C?C?>CFEE<GEGGDE958EEDC8**?EE)15CF?47FG:FF>FFF70:+973.:D?2
@M00200:205:000000000-AKKM3:1:1101:7551:3460 1:N:0:1
ATTGGGCTTAAAGGGCGCGTAGGCTGGCCGTTAAGTCCGACGTGAAATCCCTCGGCTCAACTGAGGAAGTGCATCGGATACTGGCGGTCTTGAGTCCTGGAGAGGGTAGCGGAATTCCCAGTGTAGAGGTGAAATTCGTAGATATTGGGAGGAACACCGGTGGCGAAGGCGGCTACCTGGACAGTGACTGACGCTGAGGCGCGAAAGCATGGGTAGCAAACAGGATTAGATACCCTTGTA
+
GGGGGGGGGGGGGGGGGGGGGGGGGGGGGGGGGGGGGGGGGGGGGGGGGGGGGGGGGGGGGGGGGGGGGGGGGGGGGGGGGGGGGGGGGGGGGGGGGGGGGGFFGGGGGGGGGGGGGGGGGCGDFFGFFGGGGGGGCFGGGGGGG9EGGGGGGGGGGGGGGGGG>FGGGGGGGGGGGGGGGGGGGGFFDFFFGGGGGGGGGGGGGDDFGGGGDCFG6CF8<D6FBCG<??4:C8E4?FFG
@M00200:205:000000000-AKKM3:1:1101:10265:3467 1:N:0:1
ATTGGGTGTAAAGGGCGCGTAGGCGGACAGTTAAGTCAGAGGTGAAAGCCCAGGGCTCAACCCTGGAATTGCCTTTGATACTGGCTGTCTTGAGTGCGGGAGAGGTGTGTGGAACTCCGAGTGTAGAGGTGAAATTCGTAGATATTCGGAAGAACACCAGTGGCGAAGGCGACACACTGGCCCGTAACTGACGCTGCGGCGCGAAAGCGTGGGGAGCAAACAGGATCAGACACCCCCGTA
+
ACFEGDGDFEEEGFFGGGGGD:@ACEGGCFGECGCC@CEDGGG<@C,:FFGGGDFD<CF9C<FGFDGGGGGGGFCEFG<FGACEFFGGGGEFFF5FD::CF7FC+F@F@FFCAFF=<FEEG?FDF<FE,BDBFF,EFFEE+>@<F,@DF+@B<FFFFGGG9FGGCGEDGGG7E8EFGDFCF>5EEE>8:8:F5=DE**/=>DD*8=5DEGC888)7>E*+95F*:4*46@)5*;EDFF@C
@M00200:205:000000000-AKKM3:1:1101:5687:3467 1:N:0:1
ATTGGGTGTAAAGGGCGCGTAGGCGGCTCGTTAAGTGGTTGGTGAAATCCCGGGGCTCAACCCCGGGGCTGCCGATCAGACTGGCGAGCTAGAGCACGGTAGGGGCAGATGGAATTCCCGGTGTAGCGGTGGAATGCGTAGAGATCGGGAAGAATACCAGTGGCGAAGGCGTTCTGCTGGGCCGTTGCTGACGCTGCGGCGCGACAGCGTGGGGAGCAAACAGGATTAGATACCCTAGTA
+
EG9FEFGGFFGFFGGGGGGGGGGGEGGGGGGGGGGFFFFGGGGGGGGGGGGGDGGGGGGGFCF@@>FGGDGGGGCGGGGFGGEFGGGGG>FFCBFGGGGGGCFGCGEFGGGGG9FGGGGGGGGGFGGGEBBEGGGGGGGGCCECFFGGCFGEGGGGGGGCFFGGEFGGC7CEEGGCFGGGGGGGGGGCCCFFEED**:CEG<CEG55CE5;C5>3C:EC8FCC*3C:2@?BGGGGGFFFD
@M00200:205:000000000-AKKM3:1:1101:20514:3484 1:N:0:1
ATTGGGTGTAAAGGGCGCGTAGGCGGCTTATCAAGTCAGGCGTGAAATTCCCGGGCTCAACCTGGGGGCTGCGCTTGATACTGATGAGCTTGAATGCGGGAGAGGATAGTGGAATTCCCAGTGTAGAGGTGAAATTCGTAGATATTGGGAAGAACACCGGTGGCGAAGGCGGCTATCTGGCCCGTAATTGACGCTGAGGCGCGAAAGCGTGGGGAGCAAACAGGATTAGATACCCTAGTA
+
GGGGGGGGGGGGGGGGGGGGGGGGGGGGGGGGGGGGGGGGGGGGGGGGGGGGGGGGGGGGGGGGGGGGGGGGGGGGGGGGGGGGGGGGGGGGGGGGGGGGGGGGGGGGGGGGGGGGGGGGGGGGGGGGGGGGGGGGGGGGGGGGGGGGGGGGGGGGGGGGGGGGGGGGGGGGGDEFGFGGGFGGGDGGGGC@EGGGGGGFEDGGGGGGGCCGGD@G>GGGDGGGFGFFFFFGGGGFFFFG
@M00200:205:000000000-AKKM3:1:1101:21343:3492 1:N:0:1
ATTGGGTATAAAGGGCGCGCAGGCGGCCGCCCGCGCCCGGCGTGAAAGCCCCCGGCTCAACCGGGGAACGTCGCCGGGGACGGGGCGGCTTGGGGCCGGCAGGGGCCGGTGGAATGCCCGGTGTAGTGGTGAAATGCGTAGAGATCGGGCGGAACACCCGTGGCGAAGGCGGCCGGCTGGGCCGATTTGCCCGACGCTGAGGCGCGAAGGCGTGGGGAGCGAACGGGATTAGATACCCCCGTA
+
GGGGGGGGGGGGGGGGGGGGGGGGGGGGGGGGGGGGGGGGGGGGGGGGGGGGGGGGGGGGGGGGGGGGGGGGGGGGGGGGGGGGGGGGGGGGGGGGGGGGGGGGGGGGGGGGCGGGGGGGGEGGGGGGDCCFFGGFFGEGGGGGGGGEGGGGDGGFGGGGGGGGGGGGGGGGGGGGGGGGGGGGGGGGGGGGGGDGEEEGGGGE8CDDEGFC/*8CD=CEDGGGFGG15.8F9,<F?@F*C<9
@M00200:205:000000000-AKKM3:1:1101:9920:3504 1:N:0:1
ATTGGGTTTAAAGCGCGCGCAGGCGGTTCGGGGCGTCGGTGCTGAAAGCGCGCCGCTTAACGGCGCGATGCGTGCCGATACGCCCGAACTGGAGGGCGGGCGAGGGTGGTGGAATTGCCGGTGTAGTGGTGAAATGCGTAGAGATCGGCAGGAACACCAGTGGCGAAGGCGGCCACCTAGCCCGCACCTGACGCTGAGGCGCGACAGCGTGGGGAGCGAACTGGATTAGATACCCCAGTA
+
FEEGGGCGCGGFGGGGGGG7@FEF@FBGEF@:F@@GGGEF:FGFEFFFFCGGGGD7>F?<FFE@FDEEGC7CGE+BFCFGEGGGGCCFGGGGCG7CFECCEFD*=:2;CCFEGGFC9FGEGCEC@90<CCFC??EFGCGGGEGGGGGEE5?5>>C,;:@*A@CGDE>CEC?EGGGFC*09CFGGGGGGGGGFE5*:C*;=/9ECEGDCEGDGGG:DFGDGGCCG07F<FF<7+<C*55/+
@M00200:205:000000000-AKKM3:1:1101:11774:3521 1:N:0:1
ATTGGGTTTAAAGGGTGCGTAGGCGGACCGGAAAGCGTCCTGTGAAAGCCTGCAGCTTAACTGTAGAATTGCCATTGATACTGCTAATCTTGAGTACATATGAAGTGGGCGGAATGTGTCATGTAGCGGTGAAATGCTTAGATATGACACAGAACACCGATTGCGAAGGCAGCTCACTAAACTGTAACTGACGCTGAGGCACGAAAGCATGGGGAGCAAACAGGATTAGATACCCGCGTA
+
FCGGGGGGGGAFF@FEFGGGGCGGGGGGGD:6FF<EFBCFE@CCAECF@,CEFFGGFFCFGGGGGGGFFF<<FGGGGFGFE?EFFFFDGGGGGGGFFEF9CEG<<EFGGGGGGGGGGGF<EEFFGGGGDCGGDFDCFGGG<FGADFCFGFABCFGGCCFGGGGGGGG:FGFEG8EGGCGFBFGGGGGGFDCGEC7E=F5=EGGGG5<CEFCF:C:)=CFGGFFGF4DE4F3FFFGGDF>C
@M00200:205:000000000-AKKM3:1:1101:21959:3532 1:N:0:1
ATTGGGCTTAAAGCGCGTGTAGGCGGCTTGTTAAGTCGGTTGTGAAAACCCATGGCTCAACCATGGAAGGGCGTCCGAAACTGGCAAGCTAGAGTCCTGACGAGGATGGCGGAATTCCCAGTGTAGAGGTGAAATTCGTAGATATTGGGAGGAACACCGGTGGCGAAGGCGGCCATCTGGGAAGGCACTGACGCTGAGACGCGAAAGCGTGGGGAGCAAACAGGATTAGATACCCCGGTA
+
GGGGGGGGGGGGGGGGGGGGGGGGGGGGGGGGGGGGGGGGGGGGGGGGGGGGGGGGGGGGGGGGGGGGGGGGEGGGGGGGGGGGGGGGGGGGGGGGGGGGGGGGGGGGGGGGGGGGGGGGGFGGGGGGGGGGGGFCDGGGGGGFEFGGGGGGGGGGGGGGGGDGGGGGGGGGGGGGGFGGGCFEEGFGFFG8EECGGFFGGGG5CE5FGGGGGGFDFGCFGGGF0>F?F=2:7CGC3BB5
@M00200:205:000000000-AKKM3:1:1101:7928:3558 1:N:0:1
ATTGGGTTTAAAGCGCGTGTAGGCGGTCCGGTAAGTCGGCTGTGAAAGTCCAAGGCTCAACCTTGGGATGCCGGTCGATACTGCCGGACTAGAGTTCGGAAGAGGCGAGTGGAATTCCCGGTGTAGCGGTGAAATGCGCAGATATCGGGAGGAACACCAATGGCGAAGGCAGCTCGCTGGGACGTTACTGACGCTGAGACGCGAAAGCGTGGGGAGCAAACAGGATTAGATACCCTCGTAAGA
+
GGGGGGGGGGGGGGGGGGGGGGGGGGGGGGGGGGGGGGGGGGGGGGGGGGGGGGGGGGGGGGGGGGGGGGGGGGGGGGGGGGGGGGGGGGGGGGGGGGGGGGGGGGGCFGGGGGGGGGGGGGGGGGGGGGGGGGGGFGGGGGGGGGGGGGGGGGGGGGGGGGG>EGGGGGGCEGGGDGGGGGGGGGGGGGGGGGGGGGGGGGGDGGGGGGGGGGFGFGGGFCFC?GGFFFDGEEFGFDFEC?>
@M00200:205:000000000-AKKM3:1:1101:19825:3566 1:N:0:1
ATTGGGTGTAAAGCGCGTGTAGGCGGATTCGTGCGTCGGTCGCTGAAATCCCCCGGCTCAACCGGGGAACGGGCGCGGATACGACGAGTCTGGAGGGGCATAGGGGGACCTGGAACTTCCGGTGGAGCGGTGAAATGTGTAGAGATCGGGAGGAACACCGGTGGCGAAGGCGGGACTCTGGGCCTACCCTGACGCTGAGGCGCGAAGGCGTGGGGAGCAAACGGGATTAGATACCCCTGTA
+
GGGGGGGGGGGGGGGGGGGGGGGFGGGEGGGGGFGGGGGGGGGGGCGGGGGGGGGGGEEGGGGGDGGGGGGGGGGGGGGCGGFFGGGGCF9FFCGGGGGGGGGGGGDGGGGCGGGGGDFCCCFFD@FGGGFGGFGGGGF;>C@FE<BEGCFEGGFGGGGGGGGDFEDCGGGGCECE8CCFGGGGGGG8:CFFEED5?EGGGD=?EEGGCE8?EE3*8=FFG58<?C)4??BC9EEFF).<C
@M00200:205:000000000-AKKM3:1:1101:25726:3583 1:N:0:1
ATTGGGTATAAAGCGCACGCAGGCGGTCGCGGGCGTCGGTGCTGAAAGCCCACCGCTTAACGGTGGGTCGCGTGCCGATACGCCGTGACTGGAGCCATGCAGAGGTCCGTGGAATTGCCGGTGTAGTGGTGAAATGCGTAGAGATCGGCAGGAACACCCAAGGGGAAGCCAGCGGACTGGGCATGAGCTGACGCTGAGGTGCGACAGCGTGGGGAGCGAACTGGATTAGATACCCTAGTA
+
GGGGGGGGGGGGGGGGGGGGGGGGGGGGGGGGGGGGGGGGGGGGGGGGGGGGGGGGGGGGGGGGGGGGGGGGGGGGGGGGGGGGGGGGGGGGGGGGGGGGGGGGGGGGGGFGGGGGGGGGGEEGGGGGGEFFGGGGGGGGGGGGGGGGGGGGGGFGGGGGGGGGGGGGGGGFGGC::EFGGGGGGGGGGGGFGDDGGGGGGGGGC8CFG=GGGGFGFGEEGGGGBFG279AC:<<65849
@M00200:205:000000000-AKKM3:1:1101:12295:3584 1:N:0:1
ACTGGGTGTAAAGGGTGCGTAGGTGGGCAAGTAAGTCAGTGGTGAAATCTCCGGGCTTAACCCGGAAACTGCCATTGATACTATTTGTCTTGAATACTGTGGAGGTCAGCGGAATATGTCATGTAGCGGTGAAATGCTTAGATATGACATAGAACACCAATTGCGAAGGCAGCTGGCTACACAAATATTGACACTGAGGCACGAAAGCGTGGGGATCAAACAGGATTAGATACCCTAGTA
+
GGGGGGFGGGGGGGGGGGGGEGGGGGGGGFGFGGGGGGGGGGGGGGGGFGGGGGGGGFFGGGGGGGGGGFGGGGGGGGGGGGCFGGGGGGGGGGGGGFGGGGGGGFGGGGGGGGGGGGGFCFGGGGGGGEEGGGGGGFFGFGGGGGGGGGGGGGGGGEGFGGGGGGGGDGGGEGGGGGFGGGGG6B,EFFFFGG*@A6@FGGGGCGCG5CEC:E>4AF6C4DGG0CFFF6?:<FFGFF@C
@M00200:205:000000000-AKKM3:1:1101:11491:3620 1:N:0:1
ATTGGGCTTAAAGGGCTCGTAGGCGGTTTGTCGCGTCGGGAGTGAAAACTCAGGGCTCAACCCTGAGCGTGCTTCCGATACGGGCAGACTAGAGGTATGCAGGGGAGAACGGAATTCCTGGTGTAGCGGTGGAATGCGCAGATATCAGGAGGAACACCGGTGGCGAAGGCGGTTCTCTGGGCATGACCTGACGCTGAGGAGCGAAAGCATGGGGAGCGAACAGGATTAGATACCCCAGTA
+
GGGGGGGGGGGGGGGGGGGGGGGGGGGGGGGGGGGGGGGGGGGGGGGGGGGGGGGGGGGGGGGGGGGGGGGGGGGGGEGGGGGGGGGGGGGGGFGGGGGGGGGGGGGGGGGGGGGGGGGGGGGGGGGGGGGGGGGGGGGGGGGGGGGGGGGGGGGGGGGGGGGGGGGGGGGGGGGGGGGGGGCFFGEFGGGGGGGGGCGGGGDGGGGGGGGGGGFGFGGCDGGGFGGFFFFGGGGGFB@G
@M00200:205:000000000-AKKM3:1:1101:13206:3620 1:N:0:1
ATTGGGTTTAAAGGGTGCGTAGGCGGTGCAGCAAGTCGGGAGTGAAATACCTCAGCTTAACTGAGGAACTGCTTTCGATACTGCTGTGCTTGAGTAAGACAGAGGTAAGCGGAACTTAGGGTGGAGCGGTGAAATGCGTTGATATCCTAAGGAACACCGGTGGCGAAGGCGGCTTACTGGGTCTTAACTGACGCTGAGGCACGAAAGCCAGGGTAGCAAACGGGATTAGATACCCTGGTA
+
FGGGGGFGGGGGGGGGGGGGGGGGGGGGEGGGGGGFGGGGGGGGGFGGGGGFEFGGGGGGGGGGGGGGGGGGGGGGGFGGGGGGGFGGGGEFGGGGDGGGGGGGGGGCFCFGGGGGGFF<FGGGGGGEGGGGFGGGGGEGGGGGGFFCDGGGFGGGGDGGEEFCEGGGGG74>E@8CFGGGGFG9BEGFGGGGGGCEFGGDGCBEGDG67CCCFFDFGFDG95<?GGFFFBGGGG6:FFG
@M00200:205:000000000-AKKM3:1:1101:14688:3632 1:N:0:1
ATTGGGCTTAAAGGGCCAGTAGGCGGCCAACTAAGTCGGATGTGAAATCCCCAGGCTCAACCTGGGAACTGCATCCGATACTGGATGGCTTGAATTCGGGAGAGGGATGCAGAATTCCAGGTGTAGCGGTGAAATGCGTAGATATCTGGAGGAATACCGGTGGCGAAGGCGGCATCCTGGACCGACACTGACGCTGAGGCGCGAAAGCTAGGGGAGCAAACGGGATTAGATACCCCCGTAAGA
+
GGGGGGGGGGGGGGGGGGGGGGGGGGGGGGGGGGGGGGGGGGGGGGGGGGGGGGGGGGGGGGGGGGGGGGGGGGGGGGGGGGGGGGGGGGGGGGGGFFGGGGGGGGGGGGGGGGGGGGGGGGGGGGGGGGGGGGGGGGGGGGGGGGGGFGGEEGGGGGGGGGGGGGGGGGGDGGGGGGGGGGGGGGGGGG?EGGGGGGGGGD=C>CGFGGGGGGF:>GFGG<GG1DC?FFBFGGGC>DB=DF<
@M00200:205:000000000-AKKM3:1:1101:5783:3654 1:N:0:1
ATTGGGCTTAAAGGGCGCGTAGGCGGGATGGCAAGTCGGTCGTGAAATCCTTCGGCCCAACCGAAGAACGTCGGCCGATACTGCCGTTCTTGAGGGATGCAGAGGAGACTGGAATTCCCGGTGTAGCGGTGAAATGTGTAGAGATCGGGAGGCACACCGGTGGCGAAGGCGGGCCTCTGGGCATTTCCTGACGCTGAGGCGCGAAAGCGTGGGGAGCAAACGGGATTAGATCCCCCAGTAAGA
+
GGFFD9F<FFFFFGGE@FGGGCEFBFGGGCDGDFG<EFGGGGFEGDGGGGGFGC@EGGGGEEE7FCECF:FGDCFGCFGGGGGGGGFGGDGFGC,3CD=DAFGFFF>DFFC,><,FCGFC@FC*@=C@FECCFGGFCFFFFEGG;>CG>:*<*=CCGGGGEF7C**=<:C@C5***;08@**2*AFG+<:C8E***/*;5E5::?*79C:/88/<C35C6**2*-)0.?=)0<::9)56<*54
@M00200:205:000000000-AKKM3:1:1101:17579:3657 1:N:0:1
ATTGGGCGTAAAGGGTGCGCAGGCCGCGCGGGCAGTCAAATGTGAAATCCAGAGGCTCAACCTCTGAATTGCGCTTGATACTTCCGTGCTAGAACTTTGGAGAGGGATCTGGAATTCTCGGTGTAGCAGTGAAATGCGTGGATATCGAGAAGAACACTCAGGGCGTAAGCAAGATCCTGGACAAATGTTGACGCTCATGCACGAAGGCTAGGGTAGCGAACGGGATTAGATACCCTCGTA
+
GGGGGGGGGGGGGGGGGGGGGGGGGGGGGGGGGGGGGGGGGGGGGGGGGGGGGGGGGGGGGGGGGGGGGGGGGGGGGGGGGGGGGGGGGGGGGGGGGGGGGGGGGGGGGGGGGGGGGGGGGGGGGGGGGGGGFGGGGGGGGGGGGGGGFGGGGGGGGGGGGGGGGGGFGGGGGGGGGFGGGGGGGGGGGGGGEGGGGGGGGFGCE5DGGGGGGGFGFGGGDDDGBGGFFFFGGGGGFFFG
@M00200:205:000000000-AKKM3:1:1101:13080:3659 1:N:0:1
ATTGGGTATAAAGGGCGCGTAGGTGGCCCGTTAAGTGGCTGGTGAAATCCCGGGGCTCAACTCCGGGGCTGCCGGTCAGACTGGCGAGCTAGAGCACGGTAGGGGCAGATGGAATTCCCGGTGTAGCGGTGGAATGCGTAGAGATCGGGAAGAATACCAGTGGCGAAGGCGTTCTGCTGGGCCGTTGCTGACGCTGAGGCGCGACAGCGTGGGGAGCAAACAGGATTAGATACCCGCGTA
+
GGGGGGGGGGGGGGGGGGGGGGGGGGGGGGGGGGGGGGGGGGGGGGGGGGGGGGGGGGGGGGGGGGGGGGGGGGGGGGGGGGGGGGGGGGGGGGGGGGGGGGGGGGGGGGGGGGGGGGGGGGGGGGGGGGGGGGGGGGGGGGGGGGGGGGGGGGGGGGGGGGGGGGDEEGGGDGFGGGGGGGGGGGGGGGGGGGGGG>FFGGE5EGGGGGGGGGFGEECCGGGFFG7<FFBGGGGDBFFG
@M00200:205:000000000-AKKM3:1:1101:8807:3660 1:N:0:1
ATTGGGCGTAAAGCGTGCGTAGGTGGTTCGTTAAGTCTGCCGTGAAAGCCCCGGGCTCAACCTGGGAATGGCGGTGGATACTGGCGGACTAGAGTGCGGTAGAGGGTGGTGGAATTCCCGGTGTAGCAGTGAAATGCGTAGAGATCGGGAGGAACATCTGTGGCGAAGGCGGCCACCTGGACCAGCACTGACACTGAGGCACGAAAGCGTGGGGAGCAAACAGGATTAGATACCCTAGTA
+
GGGGGGGGGGGGGGGGGGGGGGGGGGGGGGGGGGGGGGGGGGGGGGGGGGGGGGGGGGGGGGGGGGGGGGGGGGGGGGGGGGGGGGGGGGGGGGGGGGGGGGGGGGGGGGGGGGGGGGGGGGGEGGGGGGGGGFDGGGGGGGGGGGGGGGGGGGGGGGGGGGGGGGGGGCFGGEEFGGGGGGGGGGFFCGGGGGGGGFGFEFGEECCGEEGEGGDGFGFGGGGGFGGFFFFG@<F*8>FF
@M00200:205:000000000-AKKM3:1:1101:23484:3676 1:N:0:1
ATTGGGTTTAAAGCGTGCGCAGGCGGTTCGCCGTGTCCTGTGTGAAAGCCCCGGGCTCAACCTGGGAATGGCATGGGAAACTGGCGGGCTGGAGTGTGGCAGAGGGGGGTGGAATTCCGCGTGTAGCAGTGAAATGCGTAGAGATGCGGAGGAACACCGATGGCGAAGGCAGCCCCCTGGGCCAACACTGACGCTCAGGCACGAAAGCGTGGGGAGCAAACAGGATTAGATACCCCTGTA
+
GGGGGGGGGGGGGGGGGGGGGGGGGGGGGGGGGGGGGGGGGGGGGGGGGGGGGGGGGGGGGGGGGGGGGGGGGGGGGGGGGGGGGGGGGGGGGGGGGGGGGGGGGGGGGGGGGFGFGCFGGGGGGGGGGGGGGG7FDGGGGGGGGFFGGGGGGFGGGDEGEGGGGEEEGGGGGGGGGGGGGGGGGGFDFGFF=CDGEFGGGGGGGGDGC5E5EGFGFGGFGGGG<9CB?=<FGEFFFF69
@M00200:205:000000000-AKKM3:1:1101:11225:3684 1:N:0:1
ACTGGGTATAAAGGGTGCGCAGGCGGTGTGGTAAGTTTGGTGTGAAATCCTGGGGCTCAACCCCAGAAATGCACTGAATACTGCCATGCTAGAGGACTGGAGAGGAGATTGGAATTCACGGTGTAGCAGTGAAATGCGTAGATATCGTGAGGAAGACCAGTGGCGAAGGCGAATCTCTGGACAGTTCCTGACGCTCATGCACGAAGGCTAGGGGAGCAAACGGGATTAGATACCCCCGTA
+
GGGGGGGGGGGGGGGGGGGGGGGGGGFG@FGGGGGGGGGGGGGGGGGGCFGGGGGGGGGGGGDCFFGGGGGGGGGGGGGGGGGGGGGGGGGGGGGGGGGGGGFCGGGFGFGFGGGGGGGGGGGGGGGFGGGGGGGFGGGGGGGGGGGGGGGGGGGFGGGGGC@CCEGGGGGGGGGGGGDCFGGFFGFGFGGFGGC7CF?FFDGGGCGGGGGGG5ADBGGGGDGGFGGEF67FFF@D8BFG
@M00200:205:000000000-AKKM3:1:1101:9039:3713 1:N:0:1
ATTGGGTATAAAGGGCTCGTAGGCGGCCAACTAAGTCACACGTGAAATCCCCAGGCTTAACCTGGGAACTGCGTGTGATACTGGATGGCTTGAATTCGGGAGAGGGATGCAGAATTCCAGGTGTAGCGGTGAAATGCGTAGATATCTGGAGGAATACCGGTGGCGAAGGCGGCATCCTGGACCGACATTGACGCTGAGGAGCGAAAGCTAGGGGAGCAAACGGGATTAGATACCCTCGTA
+
GGGGGGGGGGGGGGGGGGGGGGGGGGGGGGGGGGGGGGGGGGGGGGGGGGGGGGGGGGGGGGGGGGFGGGGGGGGGGGGGGGGGGGGGCGGGGGGGGGGGEGGFGGGGGGFFGGGGGGGGGGGGGGGGGEFGBFGGGGGGGGGGGGGGGGGGGGGGGGGDGGGGGGDFGGGGGGGGFGGGGGGGGGGGGFFGGGGGGFFGGGGC8CGFAFGGGGFGFGGGGGGC?5CBFFFGGE@65>7E
@M00200:205:000000000-AKKM3:1:1101:20439:3722 1:N:0:1
ACTGGGTTTAAAGGGCGCGTAGGCGGTTCGTTGCGTCAGATGTGAAAGCCCCGGGCTCAACCTGGGAACTGCATTTGATACGGGCGGGCTTGAATCCAAGAGAGGGTGGTGGAATTCCCAGTGTAGAGGTGAAATTCGTAGATATTGGGAAGAACACCAGTGGCGAAGGCGGCCACCTGGCTTGGTATTGACGCTGAGGCGCGAAAGCGTGGGGAGCAAACAGGATTAGATACCCTGGTA
+
GGGGGGGGGGGGGGGDGGGGGGGGGG@@CFGGGGGGGEGFGGGGGGGFGDGGGGGGGGGGGG@=FCFGGGGGGGGGGGGGGGGCFGGGGGGGGGGGG?CGCGGGGGGGGGGGGGGGFDGFGGGGGG;;FFGGGGGGGGGGGGFGGFFGGGFGGGGGGGGGGGGGGGGGGGGGE8?FCFFGC*/:*0<CCFGGDGGGGCFGGG=EGGGGD5;EGEED>FEEFGGGBGFFFFAGGGG*<FFG
@M00200:205:000000000-AKKM3:1:1101:19965:3732 1:N:0:1
ACTGGGCGTAAAGGGCGCGTAGGCGGTCTTGCAAGTCCCGTGTGAAATCCCTCGGCTCAACTGAGGAACTGCACGGGAAACTGCTTGGCTTGAGTTCGGGAGAGGGAAGCGGAATTCCGGGTGTAGCGGTGAAATGCGTAGATATCCGGAGGAACACCAGTGGCGAAGGCGGTCTGCTGGGCGGTGAGTCCGTGAGGACTCAATAGCCGACACTGAGGCGCGACAGCGTGGGGAGCAAACAGG
+
GGGGGGGGGGGGGGGGGGGGGGGGGGGGGGGGGGGGGGGGGGGGGFGGGGGGGGGGGGGGGGGGGGGGGGGGGGGGGGGGGGGGGGGGGGGGGGGGGGGGGGGEGGGGGGGDEGGGGGGEEFGGGGGGGGGGGGGGGGGGFGGGGGGGGGGDGGGGGGGGGGGDGEGGGGGGGEGGGGGCEGGGGGGFFGCGGGCGGDGGFGGGGGGGC5*:EC@CFGGG:D=C>CF9DFFDGGGD@)?5C?F
@M00200:205:000000000-AKKM3:1:1101:23882:3735 1:N:0:1
ATTGGGTTTAAAGAGCGCGCAGGCGGTCGTTCAAGTCGCGTGTGAAAGCCCCCGGCTCAACTGGGGAGGGTCACGCGATACTGATCGACTCGAAGGCAGGAGAGGGTAGTGGAATTCCCGGTGTAGTGGTGAAATGCGTAGATATCGGGAGGAACACCAGTGGCGAAGGCGACTACCTGGCCTGTTCTTGACGCTGAGGCGCGAAAGCTAGGGGAGCAAACGGGATTAGATACCCTCGTA
+
GGGGGGGGGGGGGGGGGGGGGGGGGGGGGGGGGGGGGGGGGGGGGGGGGGGGGGGGGGGGGGGGGGGGGGGGGGGGGGGGGGGGGGGGGGGGGCGGGGGGGGGGGGGGGGGGGGGGGGGGGGGGGGGFGGGGGGGGGGGGGGGGGGGGGGGGGGGGGGGGGGGGGGGGGGGGGGGGFFFFGGFGGGGGF79CEGGGDGGGGGGG88CD7AFGGG35>GGGGGGD?DC?@?2>FFG4@B>E
@M00200:205:000000000-AKKM3:1:1101:20350:3737 1:N:0:1
ACTGGGTGTAAAGGGCTCGTAGGCGGCCAACTAAGTCGGATGTGAAATCCCCAGGCTCAACTTGGGAACTGCATCCGATACTGGATGGCTTGAATTCGGGAGAGGGATGCAGAATTCCAGGTGTAGCGGTGAAATGCGTAGATATCTGGAGGAATACCGGTGGCGAAGGCGGCATCCTGGACCGACATTGACGCTGATGAGCGAAAGCTAGGGGAGCAAACGGGATTAGATAACCTCGTA
+
GGGGGGGGGGGGGGGGGGGGGGGGGGGGGGGGGGGGGGGGGGGGGGGGGGGGGGGGGGGGGGGGGGGGG8FFGGGGGGEEGGGGGGGGGGGGGGGGGGGGGGGGGGGGGGGGGGGGGGGGGGGGGGGGGGGGGGGGGGGEGGGGFFGGGGGGDBFGGGGGGGGGGGCEGGGGEEEGGFGCECCEGGGGFCCCC=DGCFGGGGGGGGGFGGGGGG55>FGGC<89:3<>6@-*+<CFFEFG
@M00200:205:000000000-AKKM3:1:1101:13112:3746 1:N:0:1
ACTGGGTTTAAAGGGCGCGTAGGTGGCGCGGCAAGCGTGCGGTGAAAGCCCGGGGCTCAACCCCGGGTCGGCCGTGCGAACTGCCGCGCTCGAGCAGAGTAGAGGCGGGTGGAATTCCGGGTGTAGCGGTGGAATGCGTAGAGATCCGGAAGAACACCGGTGGCGAAGGCGGCCCGCTGGGCTCTGGCTGACACTGAGGCGCGACCGCGTGGGGAGCAAACAGGCGTAGATACCATTGTA
+
GGGGGGGGGGGGGGGGGGGGGGGGGGGGGGGG@FFGGGGGGGGGGGGGGGGGGGGGGGFGGGGGGGGGGGGGGGGGGGGGGGGGGGGGGGGG:FGDGGGGGGGGGGGGGGGGF9BFGGGGGGGGGGGGGGGGDFDFG5;CEGGGGGG8CEE56CFF@EE>:5CF>EEGGGCGG8EEG**8CFCFGCG673=EF?4EFDFGGGG5E*9DEEGGGG@D55C6CFFF()927@ACGFG77@FF
@M00200:205:000000000-AKKM3:1:1101:21483:3747 1:N:0:1
ACTGGGCGTAAAGTGTGCGCAGGTGGCCGCGCAAGTCGAGTGTGAAATCCCCGGGCTTAACTTGGGAATTGCGCTCGAAACTACGTGGCTGGAGTGTGGCAGAGGGAGGTGGAATTCCACGTGTAGCGGTGAAATGCGTAGAGATGTGGAGGAACACCAATGGCGAAGGCAGCCTCCTGGGCCAACACTGACACTCATGCACGAAAGCGTGGGGAGCAAACAGGATTAGATACCCCTGTA
+
GGGGGGGGGGGGGGGGGGGGDGGGGGGGGGEGDEGGGGEGGGGGGGCFFFGGGGGGGGFGGGGFGGGGGGGGDFGEGGGGGGGGGG8:FGGGGGGGGGGGCGGGGDFGGGGGGGGGGEDFGGGGGGGGGGGCEGGGGGGGGG9FGGGDAFGDDFGFGGFCGEFGEDGGDGGGGGCCGGEDFGGGCFGGGGFFC?FGGGGGCFCCEGGGDGEEGEE3>FG+CFCCBGFFFFADFGG3).9E
@M00200:205:000000000-AKKM3:1:1101:23112:3756 1:N:0:1
ATTGGGCATAAAGGGTGCGTAGGCGGCGCGGAAAGTTGGGTGTGAAATCCCTTGGCTTAACCAAGGAATGGCGCTCAAAACTACCGTGCTCGAGGAAGACAGAGGTGAGCGGAACTTAGGGTGGAGCGGTGAAATGCGTTGATATCCTAAGGAACACCGGTGGCGAAAGCGGCTCACTGGGTCTTTTCTGACGCTGAGGCACGAAAGCCAGGGTAGCGAACGGGATTAGATACCCGCTA
+
GGGGGGGGGGGGGGGGGGGGGGGGGGGGGGGGEGGGGGGGGGGGGGGGGGGGGGGGGGGGGGGGGGGGGGGGGGGGGGGGGGGGGGGGGFGGFGGGGGGGGGGFGGGGGGGGGGGGGGGGGGGGGGGGEGGGGGGGGGGGGGGGGGGGGGGGGGGGGGGGEGGGGGGGGGGGGGGGGGGGFGGG?GGFGFGGGGGGDGGFEGGGGDDGGGFGDGFGFCCC<D;5(C*46@<FFFGCEFF
@M00200:205:000000000-AKKM3:1:1101:22196:3758 1:N:0:1
ATTGGGCATAAAGGGTGCGTAGGTGGCTGGGAAAGTCTGATGTGAAATCTCCGGGCTCAACTCGGAAATGGCATTGGAAACTATCTGGCTCGAGGGTCGGAGGGGAGACTGGAATTCTCGGTGTAGCAGTGAAATGCGTAGATATCGAGAGGAACACCAGTGGCGAAGGCGAGTCTCTGGACGATACCTGACACTGAGGCACGAAAGCTAGGGGAGCAAACGGGATTAGATACCCTAGTA
+
GGGGGGGGGGGGGGGGGGGGGGGGGGGGGGGGGGGGGGGGGGGGGGGGGGGGGGGGGGGGGGGGGGGGGGGGGGGGGGGGGGGGGGGGGGGGEGGGGGGGGGGGGGGGGGGGGGGGGGGGGGGGGGGGGGGGGGGGGGGGDGGGGGGGGGGGGGGGGGGGGGGGGGGGGGGGGGGGGGGGGGGGGGGFGGGGGGGGGGGGGGGGGG<GGGGGGGFGFGGGGGGG?GC?F44DGGGF?>FF
@M00200:205:000000000-AKKM3:1:1101:15072:3780 1:N:0:1
ATTGGGCGTAAAGGGCGCGTAGGCGGTCGGGTATGTCGGCTGTAAAAGCCCACGGCTCAACCGTGGTGGGGCGGTCGAAACTGCTCGACTGGAGGCTGGGAGAGGCTGGTGGAATTCCCTGTGTAGCGGTGAAATGCGTAGAGATGGGGGAGAACACTCGTGGCGAAGGCGGCCAGCTAGACCAGTTCTGACACTGAGGCGCGACAGCGTGGGGAGCAAACAGGATTAGATACCCCGGTA
+
GGGGGGGGGGGGGGGGGGGGGGGGGGGGGGGGGGGGGGGGGGGFFGGGGGGGGGGGGGGGGGGFGGDD@GGGGGEEGGGGGGGGGGGGGGGGGGGGGGGGGD@EGDGGGGFCDGCGGGGGGGGGGFGGDEGGGFGGGFFGGGGGGGGFGGFFFGGGGGFGGGGGGG>8?GDGEEGGGGG9EGGFGFGFG>CFD6FEF?EFGD=58*)9CCCGGDFGFG6@FFFD?GC?=?<DFC:C)75E
@M00200:205:000000000-AKKM3:1:1101:6475:3786 1:N:0:1
ATTGGGTATAAAGAGCGTGTAGGCGGCCAAGCAGGTCCGTTGTGAAAACTAGAGGCTTAACCTCTAGACGTCGATGGAAACCGTTTGGCTAGAGTCCGGAAGAGGAGAGTGGAATTCCTGGTGTAGCGGTGAAATGCGCAGATATCAGGAAGAACACCCGTGGCTAAGGCGGCTCTCTAGTACGGTACTGACGCTGAGACGCGAAAGCGTGGGGAGCGAACAGGATTAGATACCCCCGTA
+
GGGGGGGGGGGGGGGGGGGGGGGGGGGGGGGGGGGGGGGGGGGGGGGGGGGGGGGGGGGGGGGGGGGGGGGGGGGGGGGGGGGGGGGGGGGGGGGGGGGGGGGGGGGGGGGGGGGGGGFGGGGGGGGGGFGGDFGGGDGGGGGGGGGGGGGGGGGGGGGGEGGGGGGGGGGGGGGGGGGGGGGGGGGGGFFGDG<EGGGGDCCEGG:FGGGGGG@DFGGGCGGGFFGFF6<CF,:CB:@5
@M00200:205:000000000-AKKM3:1:1101:17860:3801 1:N:0:1
ATTGGGTTTAAAGGGTGCGTAGGCGGCTTCTCAGGTCCGGTGTGAAATCTTACGGCTCAACCGTAAAATGGCGCTGGAAACCGGGAGGCTTGAGTGTGCTAGGGGTGTGTGGAACTTCCAGTGGAGCGGTGAAATGTGTTGATATTGGAAGGAACGCCGGTGGCGAAAGCGACACACTGGGGCATAACTGACGCTGAGGCACGAAAGCTAGGGTAGCGAACGGGATTAGATACCCTCGTAAGA
+
GGGGGGGGGGGGGGGGGGGGGGGGGGGGGGGGGGGGGGGGEGGGGGGGGGGGGGGGGGGGGGGFGGGGGGGGGGGGGGGGGGGDGGGGGGGGGGGGGGGGGGGGGCFFDGGGGGGGFFGGGGGGGGDFGGG@DBFGDEFGGGCFFCGGFGFGGGGC>FEECFGGGGGGGGFGGGEGGCFGGGEEFFCFFFFFCCGGGFCGGGGGGGG49FCGGGFDFGGGD<5D0CC7?B9DGGCC3@FEG<A
@M00200:205:000000000-AKKM3:1:1101:14124:3809 1:N:0:1
ATTGGGTTTAAAGGGCGCGTAGGCGGTCCGACAAGTCAGGGGTGAAATCCTGCAGCTTAACTGCAGAAGTGCCTTTGATACTGTCGGTCTCGAGGGAGATAGGGGTGTGCGGAACTTCCAGTGGAGCGGTGAAATGCGTTGATATTGGAAGGAACGCCGGAGGCGAAAGCGGCGCACTGGATCTCTTCTGACGCTGAGGCGCGAAAGCTAGGGGAGCAAACGGGATTAGATACCCTCGTA
+
GGGGGGGGGGGGGGGGGGGGGGGGGGGGGGDFGGGGGGGGGGGGGGGGGGGGGGGGGGGGGGGGGGGFGGGGGGGGGGGGGGGGGGGGGGGGGGGG:FGFGGGGGGGGGGGGGGGGFFECGGGFGGGGGGGGGGGGGGGCEGGFGFGGGEFGGGGCGGGGGGGGGGGGGGGGGGGGGGGGGGGFFG?FGGGGGGGGGGGGGGGGDGGGGGGGGGFDEGGGGGGGFGFF@?<FGGGFFFFG
@M00200:205:000000000-AKKM3:1:1101:14537:3827 1:N:0:1
ATTGGGTTTAAAGGGCGCGTAGGCGGCCTGATAAGTCGGGGGTGAAATCCTGTGGCTCAACCACAGGGCTGCCTCCGAGACTGTCGGGCTCGAGCACAGTAGAGGCAGGTGGAATTCCCGGTGTAGCGGTGGAATGCGTAGAGATCGGGAAGAACATCGGTGGCGAAGGCGGCCTGCTGGGCTGTTGCTGACGCTGAGGCGCGACAGCGTGGGGAGCAAACAGGATTAGATACCCGAGTA
+
GGGGGGGGGGGGGGGGGGGGGGGGGGGGGGGGGGGGGGGGGGGGGFGGGGGGGGGGGGGGGGGGGGGGGGGGGGGGGGGGGGGGGGGGGGGGGGGGGGGGGGGGGGGGGGGGGGGGGGGGGGGGGGGGGGGGGGCCGGGGGDGGGGGGGGGGGGGGGGGGGGGGGGGGGGGGGGDGGGGGGGGGGGGGGGGGGGGGGGGGGG*:EEGGGEGGGGEDEGF?FCGGFGD?F*<FGFFDFD>C
@M00200:205:000000000-AKKM3:1:1101:19774:3827 1:N:0:1
ATTGGGCGTAAAGGGCGCGTAGGTGGCGTGATAAGGGTGTGGTGAAAGCCCGGGGCTCAACCCCGGGTCGGCCATGCCGACTGTCAGGCTCGAGTACTGTAGGGGCAGGCGGAATTCCGGGTGTAGCGGTGGAATGCGTAGAGATCCGGAGGAAGACCGGTGGCGAAGGCGGCCTGCTGGGCAGTTACTGACACTGAGGCGCGACAGCGCGGGGAGCAAACAGGGTTAGATACCCGAGTAAGA
+
GFFGGFGG@FEFGGGGGGGFGCFGGFGGGGCGGGEGGGGCGGCDFDFFGFGGGEGGFGFGGGGC>FECFGGG=FAEGGGFG+@EEFC@E?FDF=,>FGFDGFDEGGGEDGEDCCGCCGGGG*C@FFFCEBFGBFFBFGFEGEFGFCFC@7B<7C@:BCFE<FGFGGGC88EGGCEGG?GG>58C0C<9<*089?*<+<CC=5:*??DCE*:?EE>D>*;@CFC/,0*4:44DFGGC..)::-6
@M00200:205:000000000-AKKM3:1:1101:17341:3859 1:N:0:1
ATTGGGTGTAAAGGGCGCGTAGGCGGCCTAGCAAGTGACGGGTGAAATCCCTCGGCTTAACCGTGGAATGGCATCTTATACTGCCCGGCTAGAGTCTGGGAGAGGGAAGTGGAATTCCCGGTGTAGCGGTGAAATGCGTAGATATCGGGAGGAACACCAGTGGCGAAGGCGGCTTCCTGGACCAGTACTGACGCTGAGGCGCGAAAGCTAGGGGAGCAAACAGGATTAGATACCCTAGTA
+
GGGGGGGGGGGGGGGGGGGGGGGGGGGGGGGGGGGGGGGGGGGGGGGFGGGGGGGGGGGGGGGGGGGGGGGGGGGGGGGFGGGGGGGGGGGGGGGGGGGGGGGGGGGGGGGGGGGGGGGGGGGGGFGGGGGGGFGDDCFEEGGGGGGGGGGGGFFCCFCFF9FGEGGGG7:EGGGGBCCCEGGGFECFFDCFGGGECGGCC3=EGDGGF?EFGGFDBCGGGGGGFGF<?FAGGGGGFFFG
@M00200:205:000000000-AKKM3:1:1101:19621:3881 1:N:0:1
ATTGGGTATAAAGGGCGCGTAGGCGGCCGAGCAAGGTCGCGGTGAAAGCCCGGGGCTCAACCCCGGGTCGGCCGTGGCAACTACTCGGCTCGAGCACTGTAGGGGCGGGTGGAATTCCGGGTGTAGCGGTGGAATGCGTAGAGATCCGGAAGAACACCGGTGGCGAAGGCGGCCCGCTGGGCAGGAAGGCTCGCAAGAGCCGGCTGACGCTGAGGCGCGACAGCGTGGGGAGCAAACAGGATT
+
GGGGGGGGGGGGGGGGGGGGGGGGGGGGGGGGGGGGGGGGGGGGGGGGGGGGGGGGGGGGGGGGGGGGGGGGGGGGGGGGGGGGGGGGGGGGGGGGGGGGGGGGGGGGGGGGGGGGGGGGGGGGGGGGGGGGGGGGGGGGGGGGGGGGGGGGGGGGGGGGGGGGGGGGGGGGGGGGGGGGGGFGGEGGEFFGGGGGGGGGGGGGGGFFEG>EEG@CBDEEDGGG>DC9>::DGFCGFFFGG?<
@M00200:205:000000000-AKKM3:1:1101:6996:3887 1:N:0:1
ATTGGGCTTAAAGGGTGCGTAGGCGGCCTATTAAGTCAGTTCTGAAATATCCCGGCTTAACCGGGAGGGTGGGATTGATACTGATGGGCTTGAGTGGAGTCGAGGTAGGCGGAATTGACGGTGTAGCGGTGAAATGCTTAGATATCGTCAAGAACACCGATAGTGTAGACAGCTTACTAGACTTCAACTGACGCTGAGGCACGAAAGTGTGGGGATCAAACAGGATTAGATACCCCTGTA
+
GGGGGGGGGGGGGGGGGGGGGGGGGGGGGGGGGGGGGGGGGGGGGGGGGGGGGGGGGGGGGGGGGGGGGFGGGGGGGGGGGGGGGGGGGGGGGGGGGFGGGGGGGGGGGGGGGGGGGGGGGGGGGGGGGGGGGGGGGGGGGGGGGGGGGGGGGGGGGGGGGGGGGGGGGGGGGGGGGGGGGGGGGGGGGGGGGDGGGG=FEGGGGGGGGG+=CE>DFFGGGGGGFGGFFFFGGGGGFFFG
@M00200:205:000000000-AKKM3:1:1101:23741:3923 1:N:0:1
ATTGGGTGTAAAGAGCTTGTAGGCGGTTTGTCGCGTCGTCTGTGAAAACTCACAGCTCAACTGTGAGCTTGCAGGCGATACGGGCAGACTTGAGTACTGCAGGGGAGACTGGAATTCCTGGTGTAGCGGTGAAATGCGCAGATATCAGGAGGAACACCGGTGGCGAAGGCGGGTCTCTGGGCAGTAACTGACGCTGAGAAGCGAAAGCGTGGGTAGCGAACAGGATTAGATACCCCCGTA
+
GGGGGGGGGGGGGGGGGGGGGGGGGGGGGGGGGGGGGGGGGGGGGGGGGGGGGGGGGGGGGGGGGGGGGGGGGGGGGGGGGGGGGGGGGGGFGGGGGGGGGGGGGGGGGGGGGGGGGGGGGGGGGGGGGGGGGGGGGEEGDGGGGGGGGGGGGGGEGGDDFGGGGGGGGGGGGGGGGGGGFGGGGGGGGGGGGGCGGGGFFFEEEEDDCEGGGGFGFGGDGDGG?C>?FFAGGGGGBBE=
@M00200:205:000000000-AKKM3:1:1101:7677:3927 1:N:0:1
ACTGGGTTTAAAGGGCGCGTAGGCGGGTCCGCAAGTCGATCGTGAAATCCTTCGGCTCAACTGAAGGGGGTCGGTCGATACTGCGGGTCTTGAGGGATGCAGAGGAGACTGGAATTCCCGGTGTAGCGGTGAAATGTGTAGAGATCGGGAGGAACACCGGTGGCGAAGGCGGGTCTCTGGGCATCTCCTGACGCTGAGGCGCGAAAGCGTGGGGAGCAAACGGGATTAGATACCCTAGTA
+
GGGGGGFGGGGGFGGGGGGGGGGGGGGGGGGGGGGGGGGGGGGGGGGGGGFGGGGGGGGGGDFFGGGGGGGGGGGGGGGGGGGGEGEFGGGGAFGGGGGGGEGFGGGFGGGFGGGGGAFDDGGCFGGGG><@9C9BCF;,DAFFCFFG7<:<CCGA:FCFCCC88*=:CFDGGGGGECFCCGFGGGGGCFC+A=35CCF*/9CCC8<FGEEGGGFGBG6EDG5<:<C2*997@ACC4>@+
@M00200:205:000000000-AKKM3:1:1101:10336:3939 1:N:0:1
ACTGGGCATAAAGTGCGCGTAGGCGGCCAGATAAGTCCGGTGTGAAAGTCAAAGGCTCAACCTTTGAATGCCGCTGGAAACTGTCTGGCTAGAGTCCGGAAGGGGCGAGTGGAATTCCTGGTGTAGCGGTGAAATGCGCAGATATCAGGAGGAACACCAATGGCGAAGGCAGCTCGCTGGGACGGTACTGACGCTGAGGCGCGAAAGCGTGGGGAGCGAACAGGATTAGATACCCCGGTA
+
GGGGGGGGGGGGGGGGGGGGGGGGGGGGGGGGGGGGGGGGGGGGGGGGGGGGGGGGGGGGGGGGGGGGGGGGGGGGGGGGGGGGGGGGGGGGGGGGGGGGGGGGGGGGGGGGGGGGGGGGGGGGGGGGGGGGGGGGGGGGGGGGGGGGGGGGDGGGGGGGGGGGGGGGGGGGGGGGGGGGGGGGGGGGGGGGGGGGGGGGGGGGEGGFGGGGDG>3>EGGGCFDFC>7FFDGFFFGFB>C
@M00200:205:000000000-AKKM3:1:1101:12180:3946 1:N:0:1
ACTGGGTTTAAAGGGCGCGTAGGCGGCGCGGGAAGTCGGGGGTGAAAGTCCGAGGCTCAACCTCGGATCGGCCTTCGAGACTCCCGCGCTGGAGCACAGTAGAGGCGGGTGGAATTCCGGGTGTAGCGGTGGAATGCGTAGAGATCCGGAAGAACACCGGTGGCGAAGGCGGCCCGCTGGGCTGTGGCTGACGCTGAGGCGCGACAGCGGGGGGAGCAAACAGGATTTGATACCCTAGTA
+
GGGGGGGGGGGGGGGGGGGGGGGGGGGGGGGGGGGGGGGGGGGGGGGGGGGGGGGGGGGGGGGGGGGGGGGGGGGGGGGGGFGGGGGGGGGGGGGGGGGGGGGGGGGGGGGGCGGGFGGGG*=FEECEG*?E;C:8+::>EEFGFFGGGCE*;EFCCEDCCCEFGCEEGEGGGGGEEEEGE8CE>?FG5*1A==5*/8;*757C5*)/:*:CEGDC)*8CDFGC:*:)*/.:<EC*).10
@M00200:205:000000000-AKKM3:1:1101:6790:3966 1:N:0:1
ACTGGGTTTAAAGCGTGTGTAGGTGGCCGCGTAAGTCGATTGTGAAATCCCTGGGCTTAACCCGGGAATTGCAGTCGATACTGCGTGGCTCGAGTTCGGTAGAGGGCAGCAGAATTCTCGGTGTAGCGGTGAAATGCGTAGATATCGAGAGGAATACCGATGGCGAAGGCAACTGCCTGGGCCTGAACTGACACTGTGACACGAAAGCGTGGGTAGCAAACAGGATTCGATACCCCGGTA
+
GGGGGGGGGGGGGGGGGG<FDGFGDCE,@FGGGGGGEFGG9@FFECDFCFGGFFGGGGGFFG@FDDGGGC=?EEGFCCCGGGFGGCCFFCFFFEFFGG+B=FFF,?FDGGGGGGGGGFGC7?C+>FD7CCF>F<FFFF+3@CDEFFCF><FF@FBFGG@CC@DFCC@7:DCFG,>CC<FGC,;8C:<,1*4CFGF6+?CFGGCEE8D**2B7<CA5?9C?F489:97)07<GECFG5:>5
@M00200:205:000000000-AKKM3:1:1101:18923:3972 1:N:0:1
ACTGGGCTTAAAGGGCTAGTAGGCGGCCGTCTAAGTCGGATGTGAAATCCCCAGGCTCAACTTGGGAACTGCATCCGATACTGGATGGCTTGAATCCGGGAGAGGGATGCAGAATTCCAGGTGTAGCGGTGAAATGCGTAGATATCTGGAGGAATACCGGTGGCGAAGGCGGCATCCTGGACCGGCATTGACGCTGATCAGCGAAAGCCAGGGGAGCAAACGGGATTAGATACCCTGGTA
+
GGGGGGGGGGGGGGGGGGGGGGGGGGGGGGGGGGGGGGGGGGGGGFGGGGGGGGGGGGGGGGGGGGGGGGGGGGGGGGGGGGGGFFGGGGGGGGGGGGGG@EGGGGGGGGGGGGGGGGGGGGGGGGGGGGEFGFGFFGGGGGGGGGGGGGGGGGGGGGGGGGGGGEGGFFGEGGEGFGGGGGGGGGGGFGGGGGGGG9CFGGGGECDGGGGGDE>DEGC87CEG<DG<F69*<FGG@3?G
@M00200:205:000000000-AKKM3:1:1101:22718:3991 1:N:0:1
ATTGGGTGTAAAGCGTGCGTAGGTGGTTCGTTAGGTCTGATGTGAAAGCCCTGGGCTCAACCTGGGAATGGCATTGGATACTGGCGACCTAGAGTGCGGTAGAGGGGTGTGGAATTCCCGGTGTAGCAGTGAAATGCGTAGATATCGGGAGGAACATCTGTGGCGAAGGCGACACCCTGGACCAGCACTGACACTGAGGCACGAAAGCGTGGGGAGCAAACAGGATTAGATACCCGCGTAAGA
+
FGGGGGGGGGGGGGGGGGGGGGGGGGGGGGGGGEGGGGGGGGGGGGGGGGGGGGGGGGGGGGGGGGGGGGGG8FGGGGGGGGGGGGGGGGGGGGGGGGGGGGGGGGGGGGGGGGGGGGGGGGDEFGGGGGGGGGGGGGGDGCC@;FEGGGGGGGGGGGGGGGGGGGGGGGGGGEGGGGGGGGGGGGGGGGGGGGGFGGGGGGGGGGGCEGGGGC>735E8FGGG:DF?@FFGFGFD@BEGD06
@M00200:205:000000000-AKKM3:1:1101:16486:4019 1:N:0:1
ATTGGGTATAAAGGGCGCGTAGGCGGCGCGAGGAGTCGGGGGTGAAAGTCCGGGGCTCAACCCCGGATCGGCCTTCGAGACTCTCGCGCTGGAGCACAGTAGAGGCGGGTGGAATTCCGGGTGTAGCGGTGGAATGCGTAGAGATCCGGAAGAACACCGGTGGCGAAGGCGGCCCGCTGGGCTGTGGCTGACGCTGAGGCGCGACAGCGTGGGGAGCCAACCGGATTAGATACCCTGGTAAGG
+
GGGGGGGGGGGGGGGGGGGGGGGGGGGGGGGGGEGGGGGGGGGGGGGGGGGGGGGGGGGGGGGGGGGGGGGGGGGGGGGFGGGGGGGGGGGGGGGGGGGGGGGGGGGGGCFGCGFGGGGGGCGGGGFEG;>E*ACCCG>EEGGGFGGGD>E*:CEC8E8C8/8:C5CEGFEE>EGGGEDGGC6?;0A8775CCC*CCGF*:):**/>****:CG)95*<EC**/-*936@2?FGGF:F4?D2)
@M00200:205:000000000-AKKM3:1:1101:5766:4064 1:N:0:1
ATTGGGTATAAAGGGTGCGTAGGCGGATCCGCAAGCGTCTTGTGAAAGCCCTCGGCTCAACCGAGGAACAGCGGGGCGAACTGCGGGTCTTGAGGCAGGTATGGGTCGCCGGAACAGTAGGTGGAGCGGTGAAATGCGTAGATATCTACTGGAACGCCGATGGTGAAGACGGGCGACTGGGCCTGTCCTGACGCTGAGGCACGAAAGCGTGGGGAGCAAACAGGATTAGATACCCCAGTC
+
FA9FGFEGDFGGGGEGGGGEG:FFFEEEGGEFGGGGGGGGFFF@FGGGGGGGGGGGGGGGGGDGGGDGGFFGGGGGGGGCEFGGGEEGGGE9AFFGFEGGFGGC8FG7FFCCCC@DFEGGECFCFG>>F<:FCF,?FCCEEFGFA:FGCCF<FFGGGGG:FB7C?FGGGCEEECECGGE@8E888<<EGGGGGDGE58*::CEE5CDFECEEG>3DFGF+9F?C?GG<@46:FFFGE@F0
@M00200:205:000000000-AKKM3:1:1101:16188:4081 1:N:0:1
ATTGGGTTTAAAGCGTGCGTAGGTGGTGAGTTAAGTCTGTCGTGAAAGCCCCGGGCTCAACCTGGGAATGGCGATGGATACTGGCTCGCTAGAGTGCGGTAGAGGAGAGTGGAATTCCCGGTGTAGCAGTGAAATGCGTAGAGATCGGGAGGAACATCAGTTGCGAAGGCGGCTCTCTGGACCAGCACTGACACTGAGGCACGAAAGCGTGGGGAGCAAACAGGATTAGATACCCGCGTA
+
GGGGGGGGGGGGGGGGGGGGGGGCFGGGGGGGGGGGGGGGGGGGGGGGGGGGGDGGGGGGGFGEFGGGGGGGDGGCEGGGGGGGGGGGGGGGGGGGGGG?CFCAFFEDGGGGGGGGGGEGGGGGGGGFGGFDGGGGGGGGDGFGGGGDC:FGGGGGGFGCFGGGGGGGGGGGEEGFGGGCCGGGCF6FGGGGGFFFGFFGGGGGGGGGGGGGGGEDB5FFFCFC?CCBFFFGGGGDDEEG
@M00200:205:000000000-AKKM3:1:1101:7968:4091 1:N:0:1
ACTGGGTATAAAGCGCGCGTAGGCGGAGAGTTAAGCGTGGCCTGAAAGCCCCCGGCTCAACCGGGGAGGGCGGCTGCGAACTGGCTTTCTTGAGGGCGAGAGAGGAGCGTGGAATTCCTGGTGTAGCGGTGAAATGCGTAGAGATCAGGAGGAACACCCGTGGCGAAGGCGGCGCTCTGGCTCGCCCCTGACGCTGAGGCGCGAAAGCGTGGGGAGCGAACGGGATTAGATACCCCTGTA
+
GGGGGGGGGGGGGGGGGGGGGGGGGGGGGGGGGGGGGGGGGGGGGGGGGGGGGGGGGGGGGGGGGGGGGGGGGGGGGGGGGGGGGGGGGGGGGGGGGGGGGGGGGGGGGGGGGGGGGGGGGGGGGGGGGGGGGGGGGGGGGGGGGGGGGGGGGGGFGGGGGGGGEGGGGGGGEGGGGGGGGGGGGGGGGGGFGGGGGGGGGGGGGGGGGCEDGGBCEGEGGGGG6C<?F45CGGGF>FFC
@M00200:205:000000000-AKKM3:1:1101:19341:4092 1:N:0:1
ACTGGGCTTAAAGGGTGCGTAGGCGGCTTTGTAAGTCAGTGGTGAAATCTCCAAGCTTAACTTGGAAACTGCCGTTGATACTATCTGTCTTGAATACCGTGGAGATGAGCGGAATATGTCATGTAGCGGTGAAATGCTTAGATATGACATAGAACACCAATTGCGAAGGCAGCTCGTTACACGAATATTGACTCTGAGGCACGAAAGCGTGGGGATCAAACAGGATTAGATACCCCAGTA
+
GGGGGGGGGGGGGGGGGGGGGGGGGGGGGGGGGGGGGGGGGGGGGGGGGGGGGGGGGGGGGGGGGGGGGGGGGGGGGGGGGGGGGGGGGGGGGGGGGGGGGGGGGGGGGGGGGGGGGGGGGGGGGGGGGGGGGGGGGGGGGGGGGGGGGGGFGGGGGGGFGG?FGGDGGGGGGGGGGGGGGGGDDFCFGGGGGGFGGGCFGGGD5EGGEEGDGGFDFFGGGGGGDGG@AAEFGEGGFDFG
@M00200:205:000000000-AKKM3:1:1101:23196:4099 1:N:0:1
ATTGGGTTTAGAGGGCGTGTAGGCGGTCCGCTAAGTCTGATGTGAAAGCCCGGGGCTCACCCCCGGAAGGGCATTGGAAACTGGCGGACTCGAGTCCCGGAGAGGAAGGTGGAATTCCTGGTGTAGCGGTGAAATGCGTAGATATCAGGAGGAATACCGGTGGCGAAGGCGGCCTTCTGGACGGTGACTGACGCTGAGACGCGAAAGCGTGGGGAGCAAACAGGATTAGATACCCCAGTA
+
GGGGGGGGGG<FGGGGGGGGGGGGGGGGGGGGGGGGGGGGGGGGGGGGGGGGGGGGGGGGGGGGGGDEEGGGGGGGGGGGGGGGGGGGGGGGGGGGGGGGGGGGGGGGGGGGGGGGGGGGGGGGGGGGGGCFGGGGGGGGGGGGGGGGGGGGGGGFGGGGGGGGGGGGGGGGGGGGGGGGDGDGGGGGGGGGGGGGCFFF5DEEGGGGGGGGGGFGFGGGGGGF?GGFFFFGGFFGFFFG
@M00200:205:000000000-AKKM3:1:1101:11525:4110 1:N:0:1
ACTGGGTGTAAAGCGTGCGTAGGTGGTTCGTTAAGTCTGATGTGAAAGCCCTGGGCTCAACCTGGGAATTGCACTGGATACTGGCGGGCTAGAGTGCGGTAGAGGATGGCGGAATTCCCGGTGTAGCAGTGAAATGCGTAGAGATCGGGAGGAACATCTGTGGCGAAGGCGGCCCTCTGGCCCAGCACTGACACTGAGGCACGAAAGCGTGGGGAGCAAACAGGATTAGATACCCCTGTA
+
G@FGGGGGGGGGGEGGGGGGGGG<FG@FG@GGGGGGGGFFFFGGGGGGGFCFG,DFCGG<F<@,:CFG8FGGGGGCCGGGGGGF@FDEGGGGGGG9FGGFFGGGF8,:<,CB@C<D,C>+6@FGGGFCFGGGGGG,EBFGEC,FGGFDCEDGGGG887,?FCFFGGGDFE:EE***=CFG+BE555CFG4FFCF8?F?5CEFGEGGDGE5*:C*.9>CF@FG*7:973=*4>FGFGFF?E
@M00200:205:000000000-AKKM3:1:1101:8022:4126 1:N:0:1
ACTGGGTGTAAAGCGCGGGCAGGTGGTCCTTTAAGTCCTTTGTGAAATCCCGGGGCTCAACTCCGGATGTGCATAGGATACTGGAGGACTGGAGACTGGTAGAGGCGAGCGGAATTCCTGGTGTAGCGGTGGAATGCGTAGATATCAGGAAGAACACCGGTGGCGAAGGAGGCTCGCTGGGCCAGTTCTGACACTCATCCGCGAAAGCGTGGGGAGCAAACAGGATTAGATACCCGAGTA
+
C@FGGFEFGFGGGGGGGGGG7FGFGFFGGGGGGGGFGFGFFCFGGDAFGGGGGGGDEGGGGFGGGGDDGGGGFFFGGFADFGGGGGGGFCFGFFFFFGGGCEFEDGCGFE@EGGGDGGGFGDFFFGFGE@CEGFGGCFEEGGGGGGGGFGAF@B:<<FFDGGCG8F:<:,=8CC7:CB:FEGGEGFFC7FEFG?<FGGCCEFEC85)2:C>C5CBD3C22/1*93473*9):3<+C3))2
@M00200:205:000000000-AKKM3:1:1101:15675:4155 1:N:0:1
ATTGGGTTTAAAGGGCGCGTAGGCGGCGCGACAAGGCGGCGGTGAAAGTCCGGGGCTCAACCCCGGATCGGCCGTGGCGACTGTCGTGCTGGAGCACAGTAGAGGCGGGTGGAATTCCGGGTGTAGCGGTGGAATGCGTAGAGATCCGGAAGAACACCGGTGGCGAAGGCGGCCCGCTGGGCTGTGGCTGACGCTGAGGCGCGACAGCGTGGGGAGCAAACAGGATTAGATACCCCAGTAAGA
+
GGGGGGGGGGGGGGGGGGGGGGGGGGGGGGGGGGGGGGGGGGGGGGGGGGGGGGGGGGGGGGGGGGGGGGGGGGGGGGGGGGGGGGGEGGGGGGGGGGGGGGGGGGGEGG@C7F9FFGGGGGGGGFG>EGGG8CCFGGEEGGG99<@CC;EGFC8@FGGGEEGFGEEGGGGG5>EE5:>EGCC?0+;8**/ACEG=8@FFGDC*?GDG=EGDGG)955*<CCFG06C<FFBCF8CGEF7CCA<
@M00200:205:000000000-AKKM3:1:1101:7867:4159 1:N:0:1
ACTGGGTGTAAAGGGCGCGTAGGCGGCTTTTCAAGCGTGCGGTGAAAGCTCGGGGCTTAACTCCGAGTCTGCCGTGCGAACTGGGAGGCTTGAGTCTGGTAGAGGTCGATGGAATTCCGGGTGTAGCGGTGGAATGCGTAGAGATCCGGATGAACACCGGTGGCGAAGGCGGTCGACTGGGCCAGTACTGACGCTGAGGCGCGACAGCGTGGGGAGCAAACAGGATTAGATACCCCAGTA
+
GGGGGGGGGGGGGGGGGGGGGGGGGGGGGGGGGGGGGGGGGGGGGGGGGGGGGGGGGGGGGGGGGGGGGGGGGGGEGGGGGGGGGGGGGGGGFGGGGGGGGGGGGGFGGGGGGGFGGGGDCFGGGGGGGGGGCGGGGGGGGGGGGGGGDGEGGGG<FGDFEGGG7<CEEFEGGGGGGGGGGGGGGGGG77CE*:95CF555DEDGCGGEED5EG@<>CGGGGG467:76FACCFGGD>F?
@M00200:205:000000000-AKKM3:1:1101:6896:4162 1:N:0:1
ACTGGGTGTAAAGGGCGCGTAGGCGGCTTCTCACGCGTGCGGTGAAAGCTCGGGGCTTAACTCCGAGTCTGCCGTGCGAACGGGGAGGCTTGAGTCTGGTAGAGGTCGTTGGAATTCCGGGTGTAGCGGTGGAATGCGTAGAGATCCGGAAGAACACCGGTGGCGAAGGCGGTCGACTGGGCCAGTACTGACGCTGAGGCGCGACAGCGTGGGGAGCAAACAGGATTAGATACCCGAGTA
+
GFGFGGGGGGGGGCGGEG@FECFGGC@FFGFGGFEGGGGG@FFGGGFFD9CEFGGGGGGGGGGFEGGGFGFFGGGGFC7FEEGGGCCED@FGGGGCDDGGGFB=FFGDGGGGGFFG9FFCE+FF:C;:FFFFDFC8>>CCEDFGAFFF@BFCFFGCGGG:FBFC8*:*<ECC::*8EGGGGGFEFFG?7>FCC57:=@CFE35::?DF8:5?CGFDEFCE<F?<1C72@FAC@<CCB>FG
@M00200:205:000000000-AKKM3:1:1101:15151:4169 1:N:0:1
ATTGGGTTTAAAGCGTGCGCAGGCGGGTTCGCAAGTCAGGTGTGAAATCTCGAGGCTTAACCTCGAAATTGCGCCTGAAACTGCAAGTCTAGAATGTCGGAGAGGGAAGGGGAATATCTCATGTAGGGGTAAAATCCGTAGATATGAGATGGAACACCAGAGGCGAAGGCGCCTTCCTGGACGATTATTGACCCTGAGGCACGAACGCGTGGGGAGCAAAAAGGATTAGCTACCCCAGTA
+
GGGGGGGGGFGGFGGGEGECGGGGGGGGGGGGGEFGGGFGGGGDGGGGGGGGGGGGGGGGGGGGGCFEGGGGGGGGGGGGGGGGGGGGGGG@EFGGGGEECEGGGG+BEGEEDCFFFG<DFCFGFGGGGGGGEGC>BEBCC7C,@FFFGGGCCGFC:F7>FFFGGG@EEF:C>EGGGGGG,::1BF5+++=@+00**287*/*BE*/71**?EGFCDDGFCC8<0CD)*))*<A>G>56A
@M00200:205:000000000-AKKM3:1:1101:14330:4176 1:N:0:1
ATTGGGCATAAAGAGCGCGCAGGCGGTCGATCAAGTCGAGTGTGAAAGCCCCCGGCTCAACTGGGGAGGGTCATTCGATACTGATCGACTCGAAGGCAGGAGAGGGTAGTGGAATTCCCGGTGTAGTGGTGAAATGCGTAGATATCGGGAGGAACACCGGTGGCGAAGGCGGGACTCTGGGCCTACCCTGACGCTGAGGCGCGAAGGCGTGGGGAGCAAACGGGATTAGATACCCTAGTA
+
GGGGGGGGGGGGGGGGGGGGGGGGGGGGGEGGGGGGGGGGGGGGGGGGGGGGGGGGGGGGGGGGGGGGGGGGGGGGGGGGGGGGGGGGGGGGFGGGGGGGGGGGGGGGGGGGGGGGGGGGGGGCFGGGGGGGGGGGGGGGGGGGGFEEGGGGGGGGGGGGGGGGEGGGGGGGGGGGGGGGGGGGGGGGGGGGGGGGGGGGGGGGGGGGGGGEGGFGFGGGGGEGFGFFFFFC?CFCFFFG
@M00200:205:000000000-AKKM3:1:1101:26174:4187 1:N:0:1
ATTGGGCATAAAGAGCGCGCAGGCGGTCGTTCAAGTCGCGTGTGAAAGCCCCCGGCTCAACTGGGGAGGGTCACGCGATACTGATCGACTCGAAGGCAGGAGAGGGTAGTGGAATTCCCGGTGTAGTGGTGAAATGCGTAGATATCGGGAGGAACACCAGTGGCGAAGGCGACTACCTGGCCTGTTCTTGACGCTGAGGCGCGAAAGCTAGGGGAGCAAACGGGATTAGATACCCGCGTA
+
GGGGGGGGGGGGGGGGGGGGGGGGGGGGGGGGGGGGGGGGGGGGGGGGGGGGGGGGGGGGGGGGGGGGGGGGGGGGGGGGGFGGGGGGGGGGGGGGGGGGGGGGGGGGGGGGGGGGGGGGGGGEGGGGFGGGGGGGGGGGGEGGGGGGGGGGGGGGGGGGGGGGGGGGGGGGGDGGGGGGGGGGGGGGGGGGGGDEGGGGGGGGGGGGGGGGGGFGFFFGGCGD?DFB4=):CCGGDEED
@M00200:205:000000000-AKKM3:1:1101:20747:4193 1:N:0:1
ATTGGGCATAAAGGGCGCGTAGGCGGCCACCGCAAGTCGACTGTGAAATCTCCGGGCTTAACCCGGAAAGGTCAGCCGATACTGCGGGGCTAGAGTGCAGAAGGGGCAACTGGAATTCTCGGTGTAGCGGTGAAATGCGTAGATATCGAGAGGAACACCTGCGGCGAAGGCGGGTTGCTGGGCTGACACTGACGCTGATGCGCGAAAGCTAGGGGAGCGAACGGGATTAGATACCCGAGTA
+
GGGGGGGGGGGGGGGGGGGGGGGGGGGGGGGGGGGGGGGGGGGGGGGGGGGGGGGGGGGGGGGGGGGGGGGGGGGGGGGGGGGGGGGGGGGGGGGGGGGGGGGGGGGGGGGGGGGGGGGGGGGGGGGGGGGGGGGGGGGGGGGGGGGGGGGGGGGGGGGGGGG7EGGGGGGGGGGGGGGGGGGGGGGECDGGGGDEEGGGGGGGGGGGGGGGGGFGFDDEDGGGB512@FAFC7CGBD:7C
@M00200:205:000000000-AKKM3:1:1101:18666:4217 1:N:0:1
ATTGGGTTTAAAGCGCACGTAGGCGGATTGTTAAGTGAGGGGTGAAATCCCAGGGCTCAACCCTGGAACTGCCTTTCATACTGGCAATCTCGAGTCCGAGAGAGGTGAGTGGAATTCCGAGTGTAGAGGTGAAATTCGTAGATATTCGGAGGAACACCAGTGGCGAAGGCGGCTCACTGGCTCGGTACTGACGCTGAGGTGCGAAAGCGTGGGGAGCAAACAGGATTAGATACCCGAGTA
+
GG<FFEGCEDGGGG:@FFGFGGDFEFF@BACFFEFFDGGGGGGGGGGGGGGGACCCDFE<FFFGFCDFGGGGGGGGGDGGGFG=FEDGGGGGCFEFGC+>FCC?=FG,EFEFF@DGGGGGGEGFGFGGDEFGGGCFEDGGEDDFGGGFDGGGGGGCFGGGGG7EC:7FFGGGEGGGF9,@FCFCCBC5:7EGD575E>8E5*=*BEDFEGC?E5>DEGAFGFFG0*:>FFAFF<<D3@@F
@M00200:205:000000000-AKKM3:1:1101:12868:4219 1:N:0:1
ATTGGGTGTAAAGGGTGTGTAGGCGGTTCGGCAAGTCTGGTGTGAAATCTCCCGGCTCAACTGGGAGGGTGCGCCGGAAACTGCCGGACTTGGAGTGCGGGAGAGGAGAGTGGAATTCCCGGTGTAGCGGTGAAATGCGTAGATATCGGGAGGAACACCTGCGGTGTAGACGGCTCTCTGGACCGCGACTGACGCTGAGACACGAAAGCGTGGGTAGCAAACAGGAGTAGATACCCGAGTA
+
GGGGGGGGGGGGGGGGGGGGGGGGGGGGGGGGGGGGGGGGGGGGGGGGGGGGGGGGGGGGGGGGGGGGGGGGGGGGGGGGFGGGGGGGGGGGGGGGGGGGGGGFFGGGFGFGGGGGGGEGGGGGGGGGGGGGGGGGGGGGGGGGGGGGGGFGGGGGGGGGGGGGGGGGGGGGGGDGGGGGGGGGGGGGGGGGGGGGGGGGFGGGGGGGGGGEGG>FEGGGGGFG<4*.<?BCFFG48BDFC
@M00200:205:000000000-AKKM3:1:1101:19511:4252 1:N:0:1
ATTGGGTTTAAAGGGCTCGTAGGCGGTTTGTCGCGTCGGGAGTGAAAACACACAGCTTAACTGTGTGCTTGCTTCCGATACGGGCAGACTAGAGGTATGCAGGGGAGAACGGAATTCCTGGTGTAGCGGTGAAATGCGTAGATATCTGGAGGAACACCGGTGGCGAAGGCGGCATCCTGGACCGGCATTGACACTGAGGAGCGAAAGCCAGGGGAGCAAACGGGATTAGATACCCCCGTAAGCT
+
GGGGGGGGGGGGGGGGGGGGGGGGGGGGGDGGGGGGGGGGEGEGGGGGGGGGGGGGGGGGGGGGGGGGGGFGGGGGGGGGGGGGGGGGGGGGGGGGGGGGGGGGGGGGGGGGGGGGGGGGGGGGGGGGGGGGGGGGGGGGGGGGGGGGGGGDGGGGGGGGGGGGGGGEGGDGCGDFGGGGGGGGGGEGGGGGGGGGGGFFGCEGGGGGGGGGGDFGFGGGGGGGFGF<44AGFGGF>BECD<))
@M00200:205:000000000-AKKM3:1:1101:9278:4287 1:N:0:1
ACTGGGCTTAAAGGGTGCGTAGGTGGCTATCTAAGTCAGTGGTGAAATATCTCAGCTTAACTGAGAGGGTGCCATTGATACTGGATAGCTTGAGTACAGATGAGGTAGGCGGAATTGACGGTGTAGCGGTGAAATGCATAGATATCGTCAAGAACACCGATAGCGAAGGCAGCTTACCAAGCTGTAACTGACACTGAGGCACGAAAGTGTGGGGATCAAACAGGATTAGATACCCTAGTA
+
GGGGGGGGGGGGFGGFGGGGGGGGGGGGGGG9FFGGGGGGGGGFFGGGGGGGGGGGGGGGGGGF<EGGGGGGGFGGGGGGGGGFFGGGGGGGFFGGGGGGGGGGGGGGGCDEFGGCFGGGGGGGGGGGGGGGGGGGGGGGGGGGGGGGEDF9FFFGGGGGGGDDGCEGGGGEGGGGGGGG7F?FGFGFGGGGF?CFFDFGCCGGGGG>9FFGDGBCFGGFCCFGFGGFFF?CCEFGF4@F
@M00200:205:000000000-AKKM3:1:1101:8668:4315 1:N:0:1
ACTGGGCTTAAAGAGCGCGTAGGCGGATCAGTAAGTGTGAAGTGAAATCTCCAGGGCTCAACCCGGAAACTGCTTCGCATACTGTCGATCTGGAGGAACGGAGAGGTGAGTGGAATTCCTGGTGTACCGGTGAAATGGGTAGATATCAGGAGGAACACCCATGGCGAAGGCAGCTCACTGGCCGTTATCTGACGCTGAGGCGCGAAAGCGTGGGTAGCAAACAGGATTAGATACCCCTGTA
+
GGGGGGGGGGGGGGGGGGGGGGGGGGGGGDFGGGGGGGGGGGGGGGGGFGGGGGGGGGGGGGFGGGGGGGGGGGGGGGGGGGGGGGGGGGGGGGGGGGFGGGGGGGGGGGGGGGGGFFGGGGGGGGGGGGGGGGGGGGGGGGGGGGGGFGGGGGGGGGGGGGGGGGGGGGCDGG7D>;;FFGEEGCEGGFGGGGG58B:AC77EEEDDCC8FGGD:5+<CFF:F<GGF4*.*<2+9>)56>
@M00200:205:000000000-AKKM3:1:1101:11641:4331 1:N:0:1
ATTGGGTTTAAAGCGCACGTAGGCGGCTTTGTAAGTTAGAGGTGAAAGCCCGGAGCTCAACTCCGGAATTGCCTTTAAGACTGCATCGCTAGAATTGTGGAGAGGTGAGTGGAATTCCGAGTGTAGAGGTGAAATTCGTAGATATTCGGAAGAACACCAGTGGCGAAGGCGACTCACTGGACACATATTGACGCTGAGGTGCGAAAGCGTGGGGAGCAAACAGGATTAGATACCCCAGTA
+
GGGGGGGGGGGGGGGGGGGGGGGGGGGGGGGGGGGGGGGGGGGGGGGGGGGGGGGGGGGGGGGGGGGGGGGGGGGGGGGGGGGGGGGGGGGGGGGGGGGGGGGGGGGGGGGGGGGGGGGGGGGGGGGGGGGGGGGGGGGGGGGGGGGGGEGGGGGGGEGDGGGGGGGGGGGGGGGGGF@FGGCFGGGGGGGGGDCEEGGF5DGGGGGGGEEGGDEGFGGGGG?C:FCBFFFF7<CC5>FG
@M00200:205:000000000-AKKM3:1:1101:9312:4365 1:N:0:1
ATTGGGTTTAAAGTGCGCGTAGGCGGGATGGCAAGTCAGTCGTGAAATCTCTCGGCTCAACCGAGAAACGTCGGCTGATACTGCCGTTCTTGAGGGATGCAGAGGAGACTGGAATTCCCGGTGTAGCGGTGAAATGTGTAGAGATCGGGAGGAACACCGGTGGCGAAGGCGGGTCTCTGGGCATTTCCTGACGCTGAGGCGCGAAAGCGTGGGGAGCAAACGGGATTAGATACCCGTGTA
+
FFGGFGGGGGGGGGGGGGGGGGGGGGGGGGGGGGGGGFGFFGG@FGGGGFFFGGGGGGGGGGGGGGGFGGFF>@EGD@DEGGGGGGFE<FEA<FGGGGGGCFFGFFE?FFGGG8ADGGGGGGCFFGFGDGGGBCCFGGGGGCC<FFF@@FGDGCEGGGGC<F:=CF8<:2<EGGGF7CC<CFG6@7ECC>9E/:7CCFEFC5:EG*94/2?EGG)9BGFGGCC3?GG<@?4?FGFD.)06
@M00200:205:000000000-AKKM3:1:1101:24014:4378 1:N:0:1
ATTGGGCATAAAGGGCGCGTAGGTGGCGTGATAAGGGTGTGGTGAAAGCCCGGGGCTCAACCCCGGGTCGGCCATGCCGACTGTCAGGCTCGAGTACTGTAGGGGCAGGCGGAATTCCGGGTGTAGCGGTGGAATGCGTAGAGATCCGGAGGAAGACCGGTGGCGAAGGCGGCCTGCTGGGCAGTTACTGACACTGAGGCGCGACAGCGTGGGGAGCAAACAGGATTAGATACCCGTGTAAGA
+
GGGGGGGGGGGGGGGGGGGGGGGGGGGGFGGGGGGGGGGGGGGGGGGGGGGGGGGGGGGGGGGGGGGGGGGGGGGGGGGCBEGGGGGGGFGGGGGGGGGGGGGGGGGGGGGGGGGGGGGGGGGGGGGGGGGGGGGGGGGGGGGGGGGGGFGGGGGGGFGGGGGGGGGGGGGGGGGGFGGGGGFGGGGGCGGFGFGGGGGGGGGCEDGGGGGGGGFG>CFGGGGF?FGFFFFGGFFGFFFGGA<
@M00200:205:000000000-AKKM3:1:1101:6887:4380 1:N:0:1
ACTGGGTTTAAAGCGCGTGCAGGCGGCAGACTAAGTCCGGTGTGAAAGCCCGGGGCTCACCCCCGGAAGTGCGCTGGAAACTGGTCAGCTAGAGTACGGGAGAGGGAAGCGGAATTCCTGGTGTAGCGGTGAAATGCGTAGATATCAGGAGGAACACCGGCGGCGAAGGCGGCTTCCTGGACCGATACTGACGCTGAGACGCGAAAGCGTGGGGAGCAAACAGGATTAGATACCCGTGTA
+
GGGGGGGGGGGGGGGGGGGGGGGGGGGEGGGGGGGGGGGGGGGGGGGGGGGGGGGGGGGGGGGGGGGGGGGGGGGGGGGGGGGGGGGGGGGGGGGGGGGGGGGGGGGGFGGGGGGGGGGGGGGGGGGGGGGGGGGGGGGGGGGGGGGGGCFDGGGGGGGGGGGGGCGGGGGGGG5CFGGGGGGGGGGGFGGGGGDCGFGGGGEGGGGGGGGGGCEGFGGFGGGGFGCBFF<FGCFGBDFG
@M00200:205:000000000-AKKM3:1:1101:15590:4389 1:N:0:1
ACTGGGTTTAAAGGGCGCGTAGGTGGCCGAGCAAGGTCGCGGTGAAAGCCCGGGGCTCAACCCCGGGTCGGCCGTGGCAACTACTCGGCTCGAGCACTGTAGGGGCGGGTGGAATTCCGGGTGTAGCGGTGGAATGCGTAGAGATCCGGAAGAACACCGGTGGCGAAGGCGGCCCGCTGGGCAGGAAGCCCCCTCACGGGGGCGGCTGACACTGAGGCGCGACAGCGTGGGGAGCAAACAGGAT
+
GGGGGGGGGGGGGGGGGGGGGGGGGGGGGGGGGGGGGGGGGGGGGGGGGGGGGGGGGGGGFGGGGGGGGGGGGGGGGGGGGGGGGGGGGGGGGGGGGGGGGGGGGGGGGGGGGGGGGGGGGGGEGGGGGGGGGGGGGGCECEGGGGGGGGGGGGGGGGGGGGGGGGGGGGGGGGGGGGGGGGGGGGG==FFGG*/:*;CEEGGDG=DG5E??+<7C@F>:CC5D>G<(0<1D*/**0<FFFF1)
@M00200:205:000000000-AKKM3:1:1101:16858:4401 1:N:0:1
ACTGGGTATAAAGAGCTCGTAGGCGGTTTGTCGCGTCTGCCGTGAAAGTCCGGGGCTCAACTCCGGATCTGCGGTGGGTACGGGCAGACTAGAGTGATGTAGGGGAGACTGGAATTCCTGGTGTAGCGGTGAAATGCGCAGATATCAGGAGGAACACCGATGGCGAAGGCAGGTCTCTGGGCATTAACTGACGCTGAGGAGCGAAAGCATGGGGAGCGAACAGGATTAGATACCCGCGTAAGA
+
GGGGGGGGGGGGGGGGGGGGGGGGGGGGGGGGFGGFGGGGGGGGGGFGGGGGGGGGGGGGGGGGGGGGGGGGGGGGGGGGGGGGGGGGGGGGGGEGGGGGGGGGGGGGGGGGGGGGGGGGGGGGGGGGGG@EGGGGGGGGGGGGGGGGGGDDCFCGGGGFEGGGGGGGGGGGGGGGGGGGGGGFFFGGGGGGGGGGGGGGGGGGEGGGFFGGGGFG:EGCDDGGFFFBFFFGGGGGFD5>DF4
@M00200:205:000000000-AKKM3:1:1101:5221:4408 1:N:0:1
ATTGGGTTTAAAGGGCGCGTAGGCGGTCTTGCAAGTCCCGTGTGAAATCCCTCGGCTCAACTGAGGAACTGCACGGGAAACTGCTTGGCTTGAGTTCGGGAGAGGGAAGCGGAATTCCGGGTGTAGCGGTGAAATGCGTAGATATCCGGAGGAACACCGGTGGCGAAGGCGGCTTCCTGGACCGACACTGACGCTGAGGCGCGAAAGCTAGGGGAGCAAACGGGATTAGATACCCGAGTAAGA
+
GFGGGGGGGGGGGGGGGGGGGGGGGGGGGGC<FGGGGGGGGGGGGGGGGGGFFGGGGEEGGEFCFGGGFGGGF,::FGGFGGF99CC,EGFGGGGCBGDEGGGGGGGGDGGGGGGGFGF7FGGGG9FGGGGGGGGEGDEGGGGGG9FGCD@EGGGGGGCEEGEF:FGGGGGGGGGCGGG78EGGGGGGGGGFCEGG8@FGEGGGGEGGC+08ED>5@FGGG<=DFGG<=7>GFGGDB3:6D<F
@M00200:205:000000000-AKKM3:1:1101:13688:4411 1:N:0:1
ACTGGGTTTAAAGGGTGCGTAGGCGGCCATGTAAGTGAGGTGTGAAATCCCTCGGCTCAACCGAGGAACTGCGCTTCATACTGCATGGCTTGAGGGAGACAGGGGTCAGCGGAACTGATGGTGGAGCGGTGAAATGCGTTGATATCATCAGGAACACCGGTGGCGAAAGCGGCTGACTGGGTCTCTTCTGACGCTGAGGTACGAAAGCTAGGGTAGCGAACGGGATTAGATACCCCAGTAAGA
+
GGGGGGGGGGGGGGGGGGGGGGGGGGGGGGGGGGGGGGGGGGGGGGGGGGGGGGGGGGGGGGGGGGGGGGGGGGGGGGGGGGGGGGGGGGGGGGGGGGGGGGGGGGGGGGGGGGGGGGGGGGGGGGGGGGGGGGGGGGGGGGGGGGGGGGGGGGGGGGGGGGGGGGGGGGGCGGGGGGGGGGGGGGGGGGGGGGGGGGF6EFEEGGGFCFGGGGFDFGGGGGGG0)7<FFFGGGFGFD7CF>A
@M00200:205:000000000-AKKM3:1:1101:12497:4412 1:N:0:1
ACTGGGCTTAAAGGGCTCGTAGGCGGTTTGTCACGTCGGGAGTGAAAACTCGGGGCTTAACCCCGAGCCTGCTTCCGATACGGGCTGACTAGAGGTATGCAGGGGAGAACGGAATTCCTGGTGTAGCGGTGAAATGCGCAGATATCAGGAGGAACACCGGTGGCGAAGGCGGTTCTCTGGGCATTACCTGACGCTGAGGAGCGAAAGTGTGGGGAGCGACCAGGATTAGATCCCCGTGTACGAT
+
AFFF<EFFGFFGFF@CFE@CF<@DFGGCFGGG9FFEFGCGEE:FGDEF@<F7,FGF7E<EGGGD++7BFEFGGFFFEE>@=?:FCC=<FGGFG=EFFGGG?F<FG@:FFC:7+8BFFF9A88><,8D=@C7+8@<,FE@CGGFE;F,@@:C<33>,>FGG<<1BEF**<C7C**45?9<CCGGF?FF<7:0+1>*78;8FDD=8:/):9<:>C5))0:8/>D=D<77<*9<*AFF7@3)2*4((
@M00200:205:000000000-AKKM3:1:1101:25025:4421 1:N:0:1
ACTGGGTGTAAAGGGCGCGTAGGCGGCGCGAGGAGTCGGGGGTGAAAGTCCGGGGCTCAACCCCGGATCGGCCTTCGATACTCTCGCGCTGGAGCACAGTAGAGGCGGGTGGAATTCCGGGTGTAGCGGTGGAATGCGTAGAGATCCGGAAGAACACCGGTGGCGAAGGCGGCCCGCTGGGCTGTGGCTGACGCTTAGGCGCGACAGCGTGGGGAGCAAACAGGATTAGATACCCTAGTAAGA
+
GGGGGGGGGGGGGGGGGGGGGGGGGGGGGGGGGGGGGGGGGGGGGGGGGGGGGGGGGGGGGGGGGGGDGGGGGGGGGGGGGGGGGFGGGGGGGGGGGGGGGFGGGGGGGGDE<FFGFGFGGFGECFFGG8EE>EFC:E?EGG@:7:C5>>EC>@>EGGGCCEGFGGGGGCCE5:5/8*2:C*28@8ECC5:*;:***39CGD*:8*9<C5CGGD3957CC<4;4(*2444<CGFD2)0*3C<4
@M00200:205:000000000-AKKM3:1:1101:24138:4425 1:N:0:1
ACTGGGCTTAAAGGGCGCGTAGGCGGTTTGAATCGTCGGATGTGAAAGGCCTGGGCTCAACCTGGGAACGGCATCCGATACGGTCAGACTTGAGTGTGGGAGAGGTTGGTGGAATTCCCAGTGTAGAGGTGAAATTCGTAGATATTGGGAAGAACACCGGTGGCGAAGGCGGCCAACTGGACCACAACTGACGCTGAGGCGCGACGGCTAGGGGAGCGCACGGGATTAGATACCCCCGTAAGAC
+
GGGGGGGGGGGGGGGGGGGGGGGGGGGGGGGGGGGGGGGDEGGGEFFGGGGGGGGGGGGGGGGGGGFEGGGGGGGGGGGGGGCBFEGDD<EFGG<FGGGGGGGEGGGGGEGGGGGGGGGGGFDDDGCGGFGGDFGGGGGDC@GCGGGGGGFCFADGGGGGGGGGGDGG@FGGGG@FGGGDCF8CF8;*7<<8?E<78F5=CGGGGDGG:=CFGDEDDE*279=717D?FF>CF<<*.5>*<2A)
@M00200:205:000000000-AKKM3:1:1101:20294:4438 1:N:0:1
ACTGGGTGTAAAGGGTTTGTAGGCGGCCTTGTAAGTCAGGTGTGAAATCCCTCGGCTCAACCGAGGAATGGCGCTTGATACTGCAAGGCTTGAGGGAGACAGGGGTAAGCGGAACTGATGGTGGAGCGGTGAAATGCGTTGATATCATCAGGAACACCGGTGGCGAAAGCGGCTTACTGGGTCTCTTCTGACGCTGAGGAACGAAAGCTAGGGTAGCGAACGGGATTAGATACCCTAGTAAGA
+
GGGGGGGGGGGGGGGGGGGGGGGGGGGGGGGGGGGGGGGGGGGGGGGGGGG8FGGGGGGGGGGGGGGGGGGGGGGGGGGGGGGGGGGGGGGGGGGGGGGGGGGGGGGGGGGGGGGGGGGGGGGGGGGGGGGGFGFGGGGGGGGGGGGGGGGGGFGGGGGGGGGGEGGGGGGGGGGGGGGGFGGGGGGGFFGGGGGGGGGCCGGGGGGCGGGGGGFGFGGGGGGGFGGDFFF>E6CF:@FF>:4
@M00200:205:000000000-AKKM3:1:1101:20837:4440 1:N:0:1
ATTGGGCTTAAAGGGCGCGTAGGCGGCCTTCTAAGTCGAACGTGAAATCCCCGGGCTCAACCCGGGAACTGCGTCCGATACTGGAAGGCTTGAATCCGGGAGAGGGATGCGGAATTCCAGGTGTAGCGGTGAAATGCGTAGATATCTGGAGGAACACCGGTGGCGAAGGCGGCATCCTGGACCGGAATTGACGCTGAGGCGCGAAAGCCAGGGGAGCAAACGGGATTAGATACCCGAGTA
+
GGGGGGGGGGGGGGGGGGGGGGGGGGGGGGGGGGGGGGGGGGGGGGGGGGGGGGGGGGGGGGGGGGGGGGGGGGGGGGGGGGGGGGGGGGGGGGGGGGGGGGGGGGGGGGGGGGGGGGGGGGGGGGGGGGGGGGGGGGGGGGGGGGGGGGGDGGGGGGGGGGGGGGGGGGGGDGGGGGGGGGFGGGGGGGGGGGGGGGGGGGGGGGGGGGGGGC>DDFGGFD?D?<<26FBFG<CDDEFG
@M00200:205:000000000-AKKM3:1:1101:5143:4450 1:N:0:1
ATTGGGTGTAAAGAGCTCGTAGGCGGTTCGGTAAGTCGGGTGTGAAAACCCCAGGCTCAACCTGGGGACGCCACTCGATACTGCTGTGACTTGAGTTCGGTAGGGGAGCACGGAATTCCTGGTGTAGCGGTGAAATGCGCAGATATCAGGAGGAACACCGGTGGCGAAGGCGGTGCTCTGGGCCGAAACTGACGCTGAGGAGCGAAAGCGTGGGTAGCAAACAGGATTAGATACCCTCGTATG
+
GGGGGGGGGGGGGGGCGGGFGGGGGGGGGC@FGGGGGGGGGGGGGGGGEGGGGGGGGGGGGGGGFFDGEGGGGGGGGGFGGFFGGGGGAEFGGCGFFGGGBFG=FGGDCGEGGEFCFEGGGDFFGGGAFECC@DGGGCGG@EGFGFGFGG?FGGGGGG7FEGECCE>>FCFGGGEGGGFGG9EGD8C8*CEG8EDG?EF5FGGG>=5<CEEEEGFG:CFGCFGD:**466:DGFC6*>BG5(.
@M00200:205:000000000-AKKM3:1:1101:10530:4457 1:N:0:1
ATTGGGTTTAAAGCGTGCGTAGGTGGTTCGTTAAGTCTGATGTGAAAGCCCTGGGCTCAACCTGGGAATGGCATTGGAAACTGGCGACCTAGAGTGCGGTAGAGGGTAGTGGAATTCCCGGTGTAGCAGTGAAATGCGTAGAGATCGGGAGGAACATCTGTGGCGAAGGCGACTGCCTGGACCAGCACTGACACTGAGGCACGAAAGCGTGGGGAGCAAACAGGATTAGATACCCTCGTA
+
FGGFGGGGGGGGFGGCG;FFGGGGFFGGFGGGGGGFGGFFEGEFGFGGGGGGGGFFCEFF@<FFFGGGGGFGF@,CEFDFGGGGGCGC:FGGGGEGFFEGGGCFGGGGGG<8?EFGGGCFGGGGGGDGGGGGGGGGGGGE:FGG9DCFGGGEEGGGGFGGGGFFECGGEGGGGGG,@CGFG6DEDGGGCDFF?FGC7BC5EGGGGGDFGCEGGGEG>GGE4CEC?F:2F*4D<6<*<BF7
@M00200:205:000000000-AKKM3:1:1101:20539:4467 1:N:0:1
ACTGGGTTTAAAGGGCGCGTAGGCGGCGCGGGAAGGCGGCGGTGAAAGTCCGGGGCTCAACCCCGGATCGGCCGTGGCGACTCCCGCGCTGGAGCACAGTAGAGGCGGGCGGAATTCCGGGTGTAGCGGTGGAATGCGTAGAGATCCGGAAGAACACCGGTGGCGAAGGCGGCCCGCTGGGCTGTGGCTGACGCTGAGGCGCGACAGCGTGGGGAGCAAACAGGATTAGATACCCGAGTAAG
+
GGGGGGGGGGGGGGGGGGGGGGGGGGGGGGGGGGGGGGGGGGGGGGGGAFDFGDGGGGGGGGGGGGG@FFGGGGGEGGGGGGG:FFGDGG:FGG8FGFGGGGGGGCFDG*?ECGGGCF?8CCECGGGGGGGG5F9ED5;EGC9F7+<@E>EEGGGGGGEEEGGGDEGGGGGGG8C5EGE>>E6CFFC5EDFFGCDGGGFGGGGGEEGGE:EGGGDG@CCF:CEG:CG>F=ACGGG))8)6FA
@M00200:205:000000000-AKKM3:1:1101:7675:4479 1:N:0:1
ACTGGGTGTAAAGCGTGTGTAGGCGGGCCGTTAAGTACCTTGTGAAATCCCCCGGCTCAACCGGGGAACGGCTGGGTATACTGGCGGCCTTGAGAGGCCTAGGGGCGAGCGGAACAAGCGGTGGAGCGGTGAAATGCGTAGATATCGCTTGGAACGCCGACGGTGAAAACAGCTCGCTGGGGGCCATCTGACGCTGAGACACGAAAGCCAGGGGAGCGAACGGGATTAGATACCCTAGTA
+
GGGGGGGGGGGGGGGGGCGFGGGGGGGGGGG:FGGGFGGGGGGGGGGGGGGGGGGGGGGGGGGGGGGGGGGGGGGGFGGGGGGFDFGGGGGGGFDFGGFFGGGGGGEGCFGGGEGGF<FGFGGGCEFGGGGGGGF@FGGGCGGCCGGGDDFEGGD<EE5EEED>CEFE<CFGDC@8CEC8EE*:CEGGCF7@;EGGGFCF?D558:CFFCFFGE)57=EEGGGG?GC?FFAGGGG47>69
@M00200:205:000000000-AKKM3:1:1101:6651:4484 1:N:0:1
ATTGGGTTTAAAGGGCGCGTAGGTGGTTTGATAAGGGTGTGGTGAAAGTCCGGGGCTCAACCCCGGATCTGCCGTGCCGACTGTCAAACTCGAGGACTGTAGAGGCAGACGGAATTCCGGGTGTAGCGGTGGAATGCGTAGAGATCCGGAGGAAGACCGGTGGCGAAGGCGGTCTGCTGGGCAGTTTCTGACACTGAGGCGCGACAGCGTGGGGAGCAAACAGGATTAGATACCCCAGTA
+
F,FEGGGGGGGGGGGGGGGGGGGFGGCEFGDGGGGGGEFCGGGGGGGGGGFGGGGGGGGGGGGEFGGGGGGGGGGGGGGEGGGGGGGFGGGGGGGGGGGGGFFGGGGGGGGGGGGGGGGGGGGGGGGGGGFCEFGGGGFEGGGGGGFCFGGGGGGGGGFFFGDGGGDGGGGGGGDGGGGGGGGG6CFECGGGGC<FGGGFCGGGGGD*?A8CEDDGFGGFGGGGFGG?FFAGGGGFDFFG
@M00200:205:000000000-AKKM3:1:1101:23892:4487 1:N:0:1
ATTGGGTTTAAAGGGCGCGTAGGCGGTTTCTCAAGCGCGTGGTGAAAGCCCGGGGCTCAACCCCGGGTCGGCCGTGCGAACTGGGAGACTCGAGCACTGTAGAGGCGGGTGGAATTCCGGGTGTAGCGGTGGAATGCGTAGAGATCCGGAAGAACACCGGTGGCGAAGGCGGCCCCCTGGGCCGTTGCTGACGCTGAGGCGCGACAGCGTGGGGAGCAAACAGGATTAGATACCCCAGTAAG
+
GGGGGGGEFFGGFGGGGGGFGGEGGG@@FGGGEFGGCFGFEGEGGGGCGGGEGGGGGGGGGGGGGGGGGEGGGGFFGGCFGGGGGGGGGGGGGGGGG?FGGGGGGGGGGFGE19:FFG:FC1FC,BEGG@CF7B<><**;BFFC:CF<F778@EGGFEC?:CGEE858CCCE/:8**:E>>***:C58:D::C5*5*;;:E57*:*9DCC;CED)97C8<*7EG04*)9/):::CF370+:A
@M00200:205:000000000-AKKM3:1:1101:8973:4495 1:N:0:1
ATTGGGTGTAAAGGGCGCGTAGGCGGGCTGTCAAGTCTGGGGTGAAATCCCGCGGCTCAACCGTGGAACTGCCTCAGATACTGACGGCCTCGAGGGAGGTAGGGGCGTGCGGAACTGTAGGTGGAGCGGTGAAATGCGTTGATATCTACAGGAACTCCGGTGGCGAAAGCGGCGCGCTGGACCTCTTCTGACGCTGAGGCGCGAAAGCTAGGGGAGCAAACGGGATTAGATACCCCAGTA
+
EFGGGGGGGGGGGGGGGGGGGGGGGGGGGGGGGGGGGGGGGGGGFGGGGGGGGGGGGGGGGGFFGGGGGGGGGGGGGGGGGGGGGGGGGGGGGGGGGGGEGGGGGGGGGGGGGGGGGGGGGGGGDGGGGEGGGGGGGGGGGGGGGGGGGGGGGGGGGEFEGGGFGGGGGGGGDGGGGGGGGGGFGGGGGGCFE57CEGGFGGGGGGGGGDGGGGFDFGGGDGGG0DFFFFBFDFFCE>FF
@M00200:205:000000000-AKKM3:1:1101:26481:4496 1:N:0:1
ATTGGGCGTAAAGAGCGCGTAGGCGGTCCGGTAAGTCGGCTGTGAAAGTCAAGGGCTCAACCCTTGAAGGCCGGCCGATACTGTCGGGCTAGAGTCCGGAAGAGGCGAGTGGAATTCCCGGTGTAGCGGTGAAATGCGCAGATATCGGGAGGAACACCAATGGCGAAGGCAGCTCGCTGGGCCGGTACTGACGCTGAGGCGCGAAAGCGTGGGGAGCAAACAGGATTAGATACCCTCGTA
+
DGGGGGGGGGGGGGGGGGGGGGGGGGGGGGGGGGFGGGDGFGGGGGGGGGGGGGGGGGGGGGGGGGGGGGGGGGGGGGFGGGCFGGGGGGGFGGGGGGGGGEGGDGGGFFFFGCFFFGGGGGEFGGGGGGEGF9@ACGFEGEGF9FBF<FFEDDFGGGGGGFDG:BGGCCFEGGGCGE>>5*;CCGEGGGECCC3*:;F==<7CGGGGC=EGD*)/;G*CGFCF0CC?F?<*<8CCF35*
@M00200:205:000000000-AKKM3:1:1101:19966:4511 1:N:0:1
ATTGGGCTTAAAGGGTGCGTAGGCGGCTTTGTAAGTCAGTGGTGAAATATGGCAGCTCAACTGTCAGGGTGCCATTGATACTGCGGAGCTTGAGTACAGATGAGGTAGGCGGAATTGACGGTGTAGCGGTGAAATGCTTAGATATCGTCAAGAACACCGATAGCGAAGGCAGCTTACTAGGCTGTAACTGACGCTGAGGCACGAAAGTGTGGGGATCAAACAGGATTAGATACCCTAGTAAGA
+
GG9FCCFCCCFC@FGFDGECCGDF:FGGCFGFCFGGGGG,@FC@FDGAFGFGFGGGDCFFFGG9AFFGGFGGFGGGGDGF9<FGDG::CF<FCF?FEFEFDDFCFEGDGGEGG7?FAFFEC4BFFGGGDEFGDG<DFFGD<ADB;FFFFGEFGEBDFCGGGGDGGGCEGFGGGDG;F?FGGGGC>FEGGGFG:5?GGGFC=4:>EED:CFF:CE3CFFGGGGCG@CDFF4>GG<CFFF7?FDF
@M00200:205:000000000-AKKM3:1:1101:5653:4536 1:N:0:1
ACTGGGTATAAAGGGCGCGTAGGCGGTGAGATGTGTGTGATGTGAAAGCCCCGGGCTTAACCTGGGAAGTGCATCGCAAACTATCTGACTGGAGTATATGAGAGGGTGGCGGAATTTCCGGTGTAGCGGTGAAATGCGTAGAGATCGGAAGGAACGTCAATGGCGAAGGCAGCCACCTGGCATAATACTGACGCTGAGGCGCGAAAGCGTGGGGAGCGAACAGGATTAGATACCCTTGTAAGA
+
GGGGGGGGGGGGGGGGGGGGGGGGGGGGGGEEFFGFFGGGGGGGGGGGGGGGGGGGGGGGGGGGGGGGGGGGGGGGGGGGGGFGGGGGGGGGGGGGGGGGGGGGGGGGGGGGGGGGGGGGGGGGGGGGGGGGGGGGGGGGGGGGGGGGGGGGFGGGFGGGGGGGGGGGGGGGGGGEGGGGGGGGGGGGGGFCEEDGGGGGGDE>EGDFGGGEGGFGFGGEGGGGFGGBFFFFCC6*7FFGGAA
@M00200:205:000000000-AKKM3:1:1101:12667:4537 1:N:0:1
ATTGGGTATAAAGGGCGCGTAGGCGGCGCGAGGAGTCGGGGGTGAAAGTCCGGGGCTCAACCCCGGATCGGCCTTCGATACTCTCGCGCTCGAGCACAGTAGAGGCGGGTGGAATTCCGGGTGTAGCGGTGGAATGCGTAGAGATCCGGAAGAACACCGGTGGCGAAGGCGGCCCGCTGGGCCGTGGCTGACGCTGAGGCGCGACAGCGTGGGGAGCAAACAGGATTAGATACCCTAGTAAGA
+
GGGGGGC@FGGGGFGGGDG@FGGGGGC@+@@FCGGGGGGGGGGGGGGGGGGGGGGGGGGGGGGGGGGGCFGGEGGGGGGGGGGFGECFGGFGGGGEFFGGGGGGGGGGG<FGFGGGGG:FGCGGGFGGGEDGDGGGGGGGGCEFCCGGG>CEGGGGCG5CEGGGGGGGDEEGG>??EEGGGC*8**/:5C5CCE558*1CE<51*29<E*;CEE5<DCCCFFG<1>>>FF4CCFGF5@*<>AF
@M00200:205:000000000-AKKM3:1:1101:17764:4540 1:N:0:1
ATTGGGTTTAAAGGGCGCGTAGGCGGTCGGGTAAGTTTGATGTGAAATCCCACGGCTTAACCGTGGAATGGCATCTTATACTGCCCGGCTAGAGTCTGGGAGAGGGAAGTGGAATTCCCGGTGTAGCGGTGAAATGCGTAGATATCGGGAGGAACACCAGTGGCGAAGGCGGCTTCCTGGACCAGTACTGACGCTGAGGCGCGAAAGCTAGGGGAGCAAACAGGATTAGATACCCCGGTA
+
GGGGGGGGGGGGGGGGGGGGGGGGGGGGGGGGGGGGGGGGGGGGGGGGGGGGGGGGGGGGGGGGGGGGGGGGGGGGGGGGGGGGGGGGGGGGGGGGGGGGGGGGGGGGGGGGGGGGGGGGGGGGGGGGGGGGGGGGGGGGGGGGGGGGGGGGGGGGGGGGGGGGGGGGGGGGGGGGGGGGGGGGGGFFFFFGEEGGGGGGGGGGEGGGGGGGGGFGFGFGGFCG?CFF@FFGFCEF>@FG
@M00200:205:000000000-AKKM3:1:1101:15055:4548 1:N:0:1
ACTGGGTGTAAAGTGTGCGCAGGTGGCCGCGCAAGTCGAGTGTGAAATCCCCGGGCTTAACTTGGGAATTGCGCTCGAAACTACGTGGCTCGAGTGTGGCAGAGGGAGGTGGAATTCCACGTGTAGCGGTGAAATGCGTAGAGATGTGGAGGAACACCAATGGCGAAGGCAGCCTCCTGGGCCAACACTGACGCTCATGCACGAAAGCGTGGGGAGCAAACAGGATTAGATACCCCTGTA
+
GGGGGGGGGGGGGGGGGGGGGGGGGGGGGGGGGGGGGGGGGGGGGGGGGGGGGGGGGGGGGGGGGGGGGGGGGGGGGGGGGGGGGGGGGGGGGGGGGGGGGGGGGGGGGFGGGGGGGGGGGFGGGGGGGGGGGGGGGGGGGGGGGGGGGGGGGGFGGGGGGGGGGCEGGGGGGGGFEGGGGGGGGFGGGGGGGGGDGGGFGGGGGG<FG5CEGGFD@GGGGGG43FF<F=>FGGGG>FFG
@M00200:205:000000000-AKKM3:1:1101:25697:4550 1:N:0:1
ATTGGGTTTAAAGGGCGCGTAGGCGGTGCGGCACGGTTCGGGTGAAATCCCTCGGCTCAACCGAGGAATGGCCTGGGCAACGACCGCGCTTGACGGCATCAGGGGGAGATGGAACTCTCGGTGGAGCGGTGAAATGCGTAGATATCGAGAGGAACGCCGGTGGCGAAAGCGATCTCCTGGGGTGCTTGTGACGCTGAGGCGCGAAAGCTAGGGGAGCAAACGGGATTAGATACCCTTGTA
+
GGGFGGGGGGGGGGGGGGGGGEGGGGEDGGEGGGGGGGGGGGGGGGGGGGGFGGGGGGGGGGGFGGGGGGGGGGGGGCGGGGGGDFEGGGGGGGGGGGGFDFGGGEGGGGECGGGGG,FBFFGEF<<FG>FGGGFCFECGGGFG9FFCCFGDFGGGGECECE78EGGG8*CEFF89C+<6CGGGGFFF6<+ACEDGGGCFGD788=<CG9<EFE55):F?CDE5:<9768:CEFFD4?*:
@M00200:205:000000000-AKKM3:1:1101:12075:4566 1:N:0:1
ATTGGGTGTAAAGGGCGCGTAGGCGGGTCTGCAAGTCTGTGGTGAAAGCCCCCGGCTCAACCGGGGAAGTGCCGCGGATACTGCGGGTCTCGAGGAGGGTAGGGGCGTCTGGAACTGTCGGTGGAGCGGTGAAATGCGTTGATATCGACAGGAACTCCGGTGGCGAAGGCGAGGCGCTGGACCCTTTCTGACGCTGAGGCGCGAAAGCCAGGGGAGCGAACGGGATTAGATACCCGCGTAAGA
+
GGGGGGEGGGGGGGGGGGGGGGGGGGGGGGGGGGGGGGGGGGGGGGGGGGGGGGGGGGGGFGGGGGGGGGGGGGGGGGGGGGGGGGGGGGGGGGGGGGGGGGGGGGGGGGGGGGGGGGGGGGGGGGGGGGGGGGGGGGGGGGGGGGGGGGGGGGGGFGGGGGGGGGGGEGGGGGDGEEEGGFGGGGGGGGGCEEDCECGEEDGGGEG<=6FFEG5DBGGC)9CGFD44==4FF?CD@E@=D:)
@M00200:205:000000000-AKKM3:1:1101:13765:4570 1:N:0:1
ATTGGGCGTAAAGCGTACGTAGGCGGATATGCAGGCGTCGTGTGAAATCCCCGGGCTCAACCCGGGAACTGCACGGCGAACCGCATGTCTTGAGATCGGTAGGGGCGGTCGGAACGATAGGTGGAGTGGTGAAATGCGTTGATATCTATCGGAACGCCGAAGGTGAAGACAGGCCGCTGGGCCGACTCTGACGCTGAGGTACGAAAGCGTGGGTAGCGAACGGGATTAGATACCCTCGTA
+
GGGGGGGGGGGGGGGGGGGGGGGGGGGGGGGGGGGGGGGGGGGGGGGGGGGGGGGGGGGGGGGGGGGGGGGGGGGGGGGGGGGGGGGGGGGGGGGGGGGGGGGGGGGGGGGGGGGGGFGGGGGGFGFGGFFGGGGGGGGGGGGGGGGGGGGGGGGGGGGGGGGGGGGGGGGGGGGGGGGGGGFGGGGGGGGGGCCEGGGEGFGGGGGFGGGGGGFGFGGGGDEG<D47=79CFCF6>DFG
@M00200:205:000000000-AKKM3:1:1101:20670:4588 1:N:0:1
ACTGGGTTTAAAGGGCGCGTAGGCGGCGCGACAAGGCGGCGGTGAAAGTCCGGGGCTCAACCCCGGATCGGCCGTGGCGACTGTCGTGCTTGAGCACAGTAGAGGCGGGTGGAATTCCGGGTGTAGCGGTGGAATGCGTAGAGATCCGGAAGAACACCGGTGGCGAAGGCGGGCCGCTGGGCTGTGGCTGACGCCGACGCGCGCCAGCGTGGGGAGCAAACAGGGTTAGATACCCCTGTAAGA
+
GGGGGGGGGGGGGFGGGGGGGGGGGGGGGDGGGGGGGGGGGGGGGGGFFGG=>=CGEGGGGGGFEEECFGGGGGGGGGGGGGGGGGGGGFCGGCFGGGGFGGGGGDEC:FC@BECFGG@GG>EEF?FGD;>?2<<@CEC85CF:A0<;C*:**<F6CE8C8EG6*/::C5:C*8CE*:8EE>*8@CC*:DCC/7)21*:CG7:*1:DD=/8CEG3)):A8/**>(27:>*.7+:C9>FFGGB)
@M00200:205:000000000-AKKM3:1:1101:7145:4593 1:N:0:1
ATTGGGTTTAAAGGGCGCGTAGGTGGCCGAGCAAGGTCGCGGTGAAAGCCCGGGGCTCAACCCCGGGTCGGCCGTGGCAACTACTTGGCTTGAGCACTGTAGGGGCGGGTGGAATTCCGGGTGTAGCGGTGGAATGCGTAGAGATCCGGAAGAACACCGGTGGCGAAGGCGGCCCGCTGGGCAGGAAGGCTCGCAAGAGCCGGCTGACACTGAGGCGCGACAGCGTGGGGAGCAAACAGGATT
+
GGGGGGGGGGGGGGGGGGGGGGGGGGGGGGGGGGGGGGGGGGGGGGGGGGGGGGGGGGGGGGGGGGGGGGGGGGGGGGGGGGGGGGGGGGGGGGGGGGGFGGGGGGGGGGGGGGGGGGGGGGGGGGGGGGGGGGGGGGGGGGGGGGGGGGGGGGGGGGGGGEGGGEGGGGGGGEGEGGGGGFGGGGFGGGGGGGGGGEFGEDGEEGFFCGCFCC<<7EEGDGGCBDD9DFFGEGC<;5?CF>4
@M00200:205:000000000-AKKM3:1:1101:15701:4604 1:N:0:1
ACTGGGTTTAAAGCGCGTGTAGGCGGTCCGGTAAGTCCGCTGTGAAAGTCAAGGGCTCAACCCTTGAAAGCCGGTTGATACTGTCGGGCTAGAGTCCGGAAGAGGCGAGTGGAATTCCCGGTGTAGCGGTGAAATGCGCAGATATCGGGAGGAACACCAATGGCGAAGGCAGCTCGCTGGGACGGTACTGACGCTGAGGCGCGAAAGCGTGGGGAGCAGACAGGATTAGATACCCCCGTA
+
GGGGGGGGGGGGGGGGGGGGGGGGGGGGGGGGGGGGGGGGGGGGGGGGGGGGGGGGGGGGGGGGGGGGEFFFGGGGGGGGGGGGGGGGGGGGGGGGGGGGGGGGGGGGGGGGGGGGGGGGGGGGGGGGGGGGGGGGGGGGGGGGGGGGGGGGGGGGGGGGGGGGGGGGGGGGGGGGGGGGGGGGGGGGGGGGGGGGGGGGGGGGGGGGGEGGGGFGFGGGGGGG07C?F?<FFCFFFEFG
@M00200:205:000000000-AKKM3:1:1101:13493:4611 1:N:0:1
ATTGGGCTTAAAGCGCACGCAGGTGGCTGAGCGAGTCGACTGTGAAAGCCCTGGGCTTAACCTGGGAATTGCAGTCGATAATACTCAGCTAGAGTATGGGAGAGGGTAGTGGAATTTCCGGTGTAGCGGTGAAATGCGTAGATATCGGGAGGAACATCAGTGGCGAAGGCCGCTCGCTGGCTCAATACTGACACCCAAGTCCCACAGCGTGGGGAGCAAACAGGATTAGCTACCCCTGTAAGA
+
FFGGGF--EFGGFGGG>FGG7@B<EFC@,F<F:BFGG+:+8@FCGGGFGGGD,,:@FE<EFFAEFGF,E6CF9<EEGGFG:6,C,CC<F<<C<E?<,?44,,44CF:AF?8F<FFF,EDCE+@=:FAFCFGFFF9,F+@+3+5A,33@C+@F:FG83DED<<F8++>:F>,43>**48CEG:429<CF9+15,4****=++3++=C**:/*<FG5C.:005*;74*026).*2;F*75F7C46
@M00200:205:000000000-AKKM3:1:1101:24684:4611 1:N:0:1
ACTGGGTGTAAAGGGCGCGTAGGCGGCCCGCTAAGTCGAACGTGAAATCCCCGAGCTCAACTCGGGAACTGCGTCCGATACTGGCGGGCTTGAATCCGGGAGAGGGATGCGGAATTCCAGGTGTAGCGGTGAAATGCGTAGATATCTGGAGGAACACCGGTGGCGAAGGCGGCATCCTGGACCGGCATTGACGCTGAGGCGCGAAAGCTAGGGGAGCAAACGGGATTAGATACCCCCGTAAGA
+
GGGGGGGGGGGGGGGGGGGGGGGGGGGGGGGGGGGGGGGGGGGGGGGGGGGGGGGGGGGGGGGGGGEGGGGGGGGGGGGGGGGGGGGGGGGGGGGGGGGGGGGGGGGGGGGGGGGGFFGGGGGGGGGGGGGGFGGGGGGGGGGGFGGGGGGDGGGGGGDCFGG7:?EGGGGGGGGGGGFGGGGGGGGGGGGF:C5CEGGGGDGGGGGG?9FGGG:CBF@FGGGGFDGFFFFGEECGFF>GD:A
@M00200:205:000000000-AKKM3:1:1101:18744:4612 1:N:0:1
ATTGGGTTTAAAGGGCGTGTAGGCGGTCTGCTAAGTCATGTGTGAAAGCCCTCGGCTTAACCGAGGAACGACGCATGAAACTGGCAAGCTAGAGTACCAAAGAGGGGGGTGGAATTCCCGGTGTAGCGGTGAAATGCGTAGATATCGGGAGGAACACCTGCGGCGAAGGCGGGTTGCTGGGCCGACACTGACGCTGAGGCGCGAAAGCTAGGGGAGCGAACGGGATTAGATACCCCTGTA
+
GGGGGGGGGGGGGGGGGGGGGGGGGGGGGGGGGGGGGGGGGGGGGGGGGGGGGGGGGGGGGGGGGGGGGGGGGGGGGGGGGGGGGGGGGGGGGGGGGGGGGGGGGGGGGGGGGGGGGGGGGGGGGGGGGGGGGGGGGGGGGGGGGGGGGGGGGGGGGGGGGGGGGGGGGGGGGGGGGGGGGGGGGGGGDGGGGGGGGGGGGGGGGGGGGCFGDGFGE=EGGGGGFG:BFFADG@?DFFFG
@M00200:205:000000000-AKKM3:1:1101:21269:4614 1:N:0:1
ATTGGGTTTAAAGGGTGCGTAGGCGGCCGTATAAGTCAGTGCTGAAATATCCCGGCTTAACCGGGAGGGTGGCATTGATACTGTATGGCTTGAGTGTAGTCGAGGTAGGCGGAATTGACGGTGTAGCGGTGAAATGCTTAGATATCGTCAAGAACACCGATAGTGTAGACAGCTTACTAGGCTACAACTGACGCTGAGGCACGAAAGTGTGGGGATCAAACAGGATTAGATACCCTCGTAAGA
+
GGGGGGGGGGGGGGGGGGGGGGGGGGGGGGGGGGGGGGGGGGGGGGGGGGGGGGGGGGGGGGGGGGGGGGGGGGGGGGGGGGGGGGGGGGGGGFGGGGGGGGGDGGGGGGGGGGGGGGGGGGGGGFGEEGGGGGGGGGGGGGGGGGGGGGGFGGGGGGGGCFGGGGGFGGGGGFCB6CCCFFFGGGGGG;<FCGDEGGGGGDGGEGGGGF+<FC5<FGFGGCCD:GGF6FFGF86075>GF?<
@M00200:205:000000000-AKKM3:1:1101:22862:4617 1:N:0:1
ATTGGGTATAAAGGGTGCGTAGGCGGCCTATTAAGTCAGTGGTGAAATATTTCAGCTCAACTGGAATTGTGCCATTGATACTGATGGGCTTGAGTACAGATGAGGTAGGCGGAATTGACGGTGTAGCGGTGAAATGCTTAGATATCGTCAAGAACACCTATAGCGAAGGCAGCTTACTAGGCTGTAACTGACGCTGAGGCACGAAAGTGTGGGGAGCAAACAGGATTAGATACCCCAGTA
+
GGGGGGGGGGGGGGGGGGGGGGGGGGGGGGGGGGGGGGGGGGGGGGGGGGGGGGGGGGGGGGGGGGGGGGGGGGGGGGGGGFGGFGGGGGGGGGGGGGGGGGGGGGGGGGGGGGGDFGGDEFFGGGGGGEGGGGFGGGGFGGGGGGGGGGEDFDGGGGGGGFEFEGG>FGEEEGGGGFGGGGFGGGFDFFGGGGGGGGGGGGGGEC7BFCF*CE>C3C8CFGFGFGGEFFFDE,B5BE4@
@M00200:205:000000000-AKKM3:1:1101:5009:4625 1:N:0:1
ATTGGGTGTAAAGAGCGTGTAGGCGGCCAAGCAGGTCCGCTGTGAAAACTCGAGGCTCAACCTCGAGAGGTCGGTGGAAACCGTTTGGCTAGAGTCCGGAAGAGGAGAGTGGAATTCCTGGTGTAGCGGTGAAATGCGCAGATATCAGGAAGAACACCTATGGCGAAGGCAGCTCTCTGGGACGGTACTGACGCTGAGACGCGAAAGCGTGGGGAGCGAACAGGATTAGATACCCTTGTA
+
GCCFGGGEFGGGGGG9B7@FFGGCGG+CC@C@FGFGGFGGCGGCEFGFGGGGGEGGGCFGGCF,FFFGG7EFGCGGGGC?FFCCF8CFGFGEEGEFGDFFFG?<FFFGDGGGGGGGGEFGCFGGGGGGGFGGCFGGGG@EGGGGGGGGGGFGFFGGGGFACFGGGGE7>DFGGGGFGBFGF6,BEGDEF7@FCCDGEFFGD</CEEGGG7:8CGDGFGGGGGGGFCFDFF4C7<CC?FFG
@M00200:205:000000000-AKKM3:1:1101:7582:4626 1:N:0:1
ACTGGGTTTAAAGAGCTCGTAGGTGGCTGGTCGCGTCTGCCGTGAAAGCCCGCAGCTTAACTGCGGGTCTGCGGTGGATACGGGCCGGCTAGAGGTAGGTAGGGGCAAGTGGAATTCCTGGTGTAGCGGTGAAATGCGCAGATATCAGGAGGAACACCGGTGGCGAAGGCGGCTTGCTGGGCCTTACCTGACGCTGAGGAGCGAAAGCGTGGGGAGCGAACAGGATTAGATACCCCAGTA
+
GGGGGGGGGGGGGGGGGGGGGGGGGGGGGGGGGGGGGGGGGGGGGGGGGGGGGGGGGGGGGGGGGGGGGGGGGGGGGGGGGGGGGGGGGCEGGGGGGGGGGGGGGGGGGGGGGGGGGGGGGGGGGFGGGGGFGGGGGGGGGGGGGGGGGGGGGGGGGGGGGG7DGGGGGGGGGGGGGGGGGGGEFGGGGGGGGG3EEFGFEGGG8CDFGGGGGGFGFGGGCGFC:CGFFFBGFEGG@EFG
@M00200:205:000000000-AKKM3:1:1101:5262:4629 1:N:0:1
ATTGGGCTTAAAGGGTGCGTAGGCTGGCCAGTAAGTGCTTTGTGAAATCCCGCGGCTCAACCGCGGAATTGCAGGGCATACTGCTGGTCTTGAAGAAGGTAGAGGTCGACGGAACGATAGGTGGAGCGGTGGAATGCGTAGAGATCTATCGGAACGCCAAAAGTGAAGACAGTCGACTGGGCCTTTCTTGACGCTGAGGCACGAAAGCGTGGGTAGCAAACCGGATTAGATACCCGTGTA
+
GGGGGGGGGGGGGGGFGGGGGGGGGGGDGGGGGGGGFE@EFGGGGGGFG8FGDEGGGGGGGGGGGGGEFGGGGGGEEGGGGGGGCGGGGGFGGGGGFFGGGGGGGGGGG@GGGGGGF@CGGGGGFFGGGGGGGGGGGGGGGGGGGGGGGGGGGGGGGGEGFGGFGGGGFGGGGGEGGGGGGGGGGFFCFGGGGGGGGGGGGGGGGGGGGGGGGGFGFG7F4CCGFDDFFFFGCEGDBFFG
@M00200:205:000000000-AKKM3:1:1101:4738:4640 1:N:0:1
ATTGGGCTTAAAGAGTCCGTAGGCGGCGCGGAAAGTGGGGTGTGAAAGCCCTCGGCTCAACCGAGGAATTGCGCTCCAAACTACCGTGCTTGAGGAACCTAGAGGTGAGCAGAACTGATGGTGGAGCGGTGAAATGCGTTGATATCATCAGGAATACCGGAGGCGAAGGCGGCTCACTGGGGGTTTTCTGACGCTGAGGGACGAAAGCCAGGGTAGCGAACGGGATTAGATACCCCTGTA
+
GGGGGGGGGGGGGGGFGGGGGGGGGGGGGGG@EGGGGGGGFGGGGGGGGGGGGGGGGGGGGGGEGGGGGGGGGCF@EG=FGGGFFG<FGGGGGFGGGGGGGGGGFFCAFFFFGFGGD,CFGGGGGGFGGGGGGGGEGGGGGGGGGGFGFGGGGF8FGGG7CFGGCCEGGGGGGCBEGGFFFCEEED5CF=FGGGGGGDGG5FGECC5F;*ACDC?DFDGGG7CDBGG<?46*<CG*)<?+
@M00200:205:000000000-AKKM3:1:1101:24625:4648 1:N:0:1
ATTGGGTTTAAAGGGCGCGTAGGTGGCGACATAAGGCTGTGGTGAAAGTCTGGGGCTCAACTCCAGATCGGCCGTGGCAACTGTGTTGCTTGGGCACCGTAGAGGCAGATGGAATTCCGGGTGTAGCGGTGGAATGCGTAGAGATCCGGAAGAACACCAGTGGCGAAGGCGGTCTGCTGGGCGGTGAGTCCGCAAGGACTCAATAGCCGACACTGAGGCGCGACAGCGTGGGGAGCAAACAGG
+
GGDGGGGGGGGGGGGGGGGGGGGGGGGGGGGGGGGGGGGGGGFGGGGFGGGGGGGGGGFFGGGGGGGGGGGGGGGGGGGGGGGGGGGGGGCGGGGGGGGGGGGFGGGGGGGGGGGGGGGGGGGGGGGDGGGGGGAFDCC@GGGGGGGGEFGGGGGGGGGFGGGEGGGGEGGGGEECEGGGGGGGEGGGFFF5CC77::8C?CFFF+:CECEEEEFCFC8EGGGG6<FBFF9DE5?D>FFGGFB
@M00200:205:000000000-AKKM3:1:1101:15828:4651 1:N:0:1
ATTGGGTTTAAAGGGCGCGTAGGCGGTCTGCTAAGCGTGCGGTGAAAGCTCGGGGCTTAACTCCGAGTCGGCCGTGCGAACTGGTGGACTGGAGCACTGTAGAGGCGGGTGGAATTCCGGGTGTAGCGGTGGAATGCGTAGAGATCCGGAAGAACACCGGTGGCGAAGGCGGCCCGCTGGGCAGTGGCTGACGCTGAGGCGCGACAGCGTGGGGAGCAAACAGGATTAGATACCCCAGTAAGA
+
GGGGGGGGGGGGGGGGGGGGGGGGGGGGGGGGGGGGGGGGGGGGGGGGGGGGGGGGGGGGGGGGGGGGGGGGGGGGGGGGGGGGGGGGGGGGGGGGGGGGGGGGGGGGGEGGCGCGDGDGGEGCF9@FG>CGCGFGCE<BFEFG9<FFGCGGGGGGFGGG<1FCG>85EGGG>ECEE>>EG>CCGGGDDGDEE5D=8CGDDCC5C*/5::CGGG5).:CFCDFG0C7<**)::CFG))00:<<
@M00200:205:000000000-AKKM3:1:1101:4936:4651 1:N:0:1
ATTGGGTTTAAAGGGCAAGTAGGTGGTCTCATTTGTCTACAGGTGAAATCCTTGGGCTTAACTCAAGAAGTGCCTTAGAAACGGTGAGACTCGAGTACTGGAGAGGGTCGTGGAATTCCCGGTGTAGCGGTGAAATGCGTAGAGATCGGGAGGAACACCAGCGGCGAAGGCGGCGACCTGGACAGTCACTGACACTCAACTGCGAAAGCGTGGGGAGCAAACAGGATTAGATACCCTCGTA
+
GCGGGGGGGGGGGGGGG@CGGGGGGGGGFGECCEFGGGGGGGGGGGGGFGGGGGGGFFFGCEEGGGGGGGGGGFGGGGFGGFGEFGFGAC9@FECGGGFGGG<FGGGGCEFECFE<FC9AFGGGGDFFGGGEGGEFFGGEGGDGA9CFGGGGEGG8FGGGGFGCECGEGGGDDEE7ECFE>FGGG9CEFGGCFGGECC?FFDFGGGD)0=8EGGB<:GGGGF/9857<@6202<89655=D
@M00200:205:000000000-AKKM3:1:1101:24034:4696 1:N:0:1
ATTGGGCGTAAAGAGCTCGTAGGCGGTTTGTCGCGTCTGCTGTGAAATCCCGAGGCTCAACCTCGGGTCTGCAGTGGGTACGGGCAGACTGGAGTGCGGTAGGGGAGAATGGAATTCCTGGTGTAGCGGTGGAATGCGCAGATATCAGGAGGAACACCGATGGCGAAGGCAGTTCTCTGGGCCGTAACTGACGCTGAGGAGCGAAAGCGTGGGGAGCGAACAGGATTAGATACCCCTGTA
+
FGGGDC9FFGGGGGFGDFGGGGEGGG@FGGGGGGCCF@FDGGGGGFFGEGGGGGGG<EGGGG=F@FEFFGFCFCCFGGGFGGGEGG=FF,BFEGEGFGGF@=F:E@G+AFGGGGG?FEDFFFDFFDCE:>CCBB>FGDGGGGGGF;BFFDGDEGGGGEBFGGGCE<EGGG7C:;C;C?;,<FFEGCGGFFGFGGGGEGGG5F:ECEGGGEEGEG>53E8*>DGG:GG2??27:C<C).6<
@M00200:205:000000000-AKKM3:1:1101:4800:4717 1:N:0:1
ACTGGGTTTAAAGGGCGCGCAGGCGGCCACTGCAAGTCGACTGTGAAATCTCCGGGCTTAACTCGGAAAGGTCAGCCGATACTGCGGGGCTAGAGTGCAGAAGGGGCAACTGGAATTCTCGGTGTAGCGGTGAAATGCGTAGATATCGAGAGGAACACCTGCGGCGAAGGCGGGTTGCTGGGCTGACACTGACGCTGAGGCGCGAAAGTTAGGGGAGCGAACGGGATTAGATACCCGTGTA
+
D8CFFEF@CFFGGGEGGG:+@B@FEG7@+C,,9E9,,CF77::CFAFAFGEFECF=+>,<<EAEG@FE:<<,C,<8EFC7FGCFGC7>+@7BF@F<BDFCDDBD::CC<D8BD,B,8@,EFGG+<F<@F@:7BGB,@3>ECEG@FC<71>FC7<FC,3<2:C@*=:B:*4<88/:85;<7<8FFCGF<EG6+<=*/;*;**1:5*:CD+<+<F*>35*/*97:D8C526F)70<@DFD>=D
@M00200:205:000000000-AKKM3:1:1101:11050:4717 1:N:0:1
ATTGGGTTTAAAGGGCGCGCAGGCGGCTACGTAAGTCCGGCGTGAAATCCCACGGCTCAACTGTGGAATTGCGTCGGATACTGCGTTGGCTTGAGGGCGGTAGAGGCTTCTGGAACTAGCGGTGTAGCGGTGAAATGCGCAGATATCGCTAGGAACGCCGGTGGCGAAGGCGGGAGGCTGGGCCGATCCTGACGCTGAGGCGCGAAAGCTAGGGGAGCGAACAGGATTAGATACCCGTGTA
+
GGGGGGGGGGGGGGGGGGGGGGGGGGGGGGGGGGGGGGGGGGGGGGGGGGGGGGGGGGGGGCFGGGGGGGGGGGGGGGGGGGGGGGGGGGGGGGGGGGGGGGGGGGGGGGGGGGGGGGGGGGGGGGGGGGGGGGGGGGGGGGGGGFFGGGGGGGGGGGGGGGGGGGGGGGGGGGGGGD>EGGGGGGGG5CFGGGGGGC8CF5:CEEGDF9:CGGFGFEEGGD*9<DF)=?4:FFFFE>E:D
@M00200:205:000000000-AKKM3:1:1101:14020:4735 1:N:0:1
ATTGGGTTTAAAGAGCGCGTAGGCGGCCCGGCAAGTCGGGTGTGAAATCTCGGGGCTCAACCCCGGAACTGCATCCGATACTGCCGGGCTAGAGGTAGGTAGGGGAGATCGGAATTCCTGGTGTAGCGGTGAAATGCGTAGATATCGGGAGGAACACCTGTGGCGAAGGCGACCCCCTGGTTGGATACTGACGCTGATACGCGAAAGCGTGGGGAGCAAACAGGATTAGATACCCTAGTA
+
GGGGGGGGGGGGGGGGGGGGGGGGGGGGGGGGGGGGGGGGGGGGGGGGGGGGGGGGGGGGGGGGGGGGGGGGGGGGGGGGGGGGGGGGGGGGGGGGGGGGGGGGGGGGGGGGGGGGGGGGGGGGGGGGGGGGGGGGGGGGGGGGGGGGGGGGGGGGGGGGGGGGGGGGGGGGGGGGGGGGGFEGGGGGGGGGGGGGGGGGGGGGDGGGGGGGGGFGFGGGFGGGFGFFF69C?EGGFFFG
@M00200:205:000000000-AKKM3:1:1101:9699:4750 1:N:0:1
ACTGGGTTTAAAGCGCACGCAGGCGGCTTTGGAAGTCCAAGGTGAAAGCCCTCGGCTCAACCGAGGGAGGCCCTTGGAAACTCCAAAGCTTGAAGGCGGGAGAGGCAGATGGAATTTCCGGTGTAGCGGTAAAATGCGTAGATACCGGAAGGAACACCAGTGGCGAAAGCGATCTGCTGGCCCGCTCTTAACGCTCAGGTGCGAAAGCTAGGGGAGCGACCGGGATTAGATACCCTCGTA
+
GGGGGGGGGGGGGGGGGCGGGGGGGGGGGGGGGGGGGGGGGGGGGGGGGGGGGGGGGGGGGGGGGGG7=FGGGGGGGGGGGGGGGGGGGGGGGGGFGGGGGGG7CFGDFCGGC9EFFGGGGGEEGGGGGGGGGGGGGGGGGGFCGGGDEGGGGGGGGGGGGGGGGGGGGGGGG8CFCFGGGGG8ECEGFGCFCEDGGGGGGDEGGGG:+AFFF8>D>EGEGGDDBC<?FF6:0<<9>377
@M00200:205:000000000-AKKM3:1:1101:12601:4799 1:N:0:1
ACTGGGTTTAAAGGGCGCGTAGGCGGTCGGGCAAGTTTGATGTGAAATCCCACGGCTTAACCGTGGAATGGCATCTTATACTGCCCGGCTAGAGTCTGGGAGAGGGAAGTGGAATTCCCGGTGTAGCGGTGAAATGCGTAGATATCGGGAGGAACACCAGTGGCGAAGGCGGCTTCCTGGACCAGTACTGACGCTGAGGCGCGAAAGCTAGGGGAGCAAACAGGATTAGATACCCTAGTA
+
GGFGGGGEGGGGGGGGGGGGGGGGGGGGGGG+@@FGGGGFGGGGGGGGGGGFGGGGGGGGGGG?EFGG,FEFGGGGCFFGGGBDFFFCGCC<FGGC,5BE8FEGGGGCCAFGFGGFFFFECEGG9CFDEE3FGC=3<FGDCF,@3@@FGCECF,8>F**@CG::CECFGFGEEGDEFCFGFGCCG;?C77<CCE<=*1*/*958C*9<F79EFGF35:C?FDG<<:0)*/6*CFGG4:0<
@M00200:205:000000000-AKKM3:1:1101:25123:4808 1:N:0:1
ATTGGGTGTAAAGGGCGCGTAGGCGGGCTGACAAGTCTGGGGTGAAATGCCGCGGCTCAACCGTGGAACTGCCTCAGATACTGTCGGCCTCGAGGAAGGTAGGGGCATGCGGAACTGTAGGTGGAGCGGTGAAATGCGTTGATATCTACAGGAACTCCGGTGGCGAAAGCGGCGTGCTGGACCTTTTCTGACGCTGAGGCGCGAAAGCTAGGGGAGCAAACGGGATTAGATACCCTAGTAAGA
+
GGGGGGGGGGGGGGGGGGGGGGGGGGGGGGGGGGGGGGGGGGGGGGGGGGGGGGGGGGGGGGGGGGGGGGGGGGG8FGGGGGGGGGGGGGGGGGGGGGGGGGGGGGGGGGGGGEGGGGGGGGGGGGGGGGGGGGGGGGGGGGGGGGGGGGGGGGGGGGGGGGGGGGGGGGGGGGGGGGGGFGFGGGGGGFEEGGDCDGGFC<GGGGG4FFEGGEEG@GCCFGGD?DGFFF27CCFFFF=?C<2
@M00200:205:000000000-AKKM3:1:1101:15844:4821 1:N:0:1
ATTGGGCGTAAAGGGCGCGTAGGCGGCCGCCTAAGTCAGACGTGAAATCCCTCGGCTCAACCGGGGAACTGCGTCTGATACTGGGTGGCTTGAATCCGGGAGAGGGATGCGGAATTCCAGGTGTAGCGGTGAAATGCGTAGATATCTGGAGGAACACCGGTGGCGAAGGCGGCATCCTGGACCGGCATTGACGCTGAGGCGCGAAAGCCAGGGGAGCAAACGGGATTAGATACCCCTGTA
+
GGGGGGGGGGGGGGGGGGGGGGGGGGGGGGGGGGGGGGGGGGGGGGGGGGGGGGGGGGGGGGGGGGGGFGGGGGGGGGGGGGGGGGGGGGGGGGGGGGGGGGGGGGGGGGGGGGGGGGGGGGGGGGFGGGGGGGGGGGGGGGGGGGGGGGGGGGGGGGGGGGGGGGGGDGGGGGGGGGGFGGGGGGGGGGGGGGDGGGGGGGGGEGGFGDGGGGFD>GGGFD=>?G48@BBDG@FGFF:F
@M00200:205:000000000-AKKM3:1:1101:15541:4823 1:N:0:1
ATTGGGTTTAAAGGGCGCGTAGGCGGCGCAACAAGTCACTTGTGAAATCTCCGGGCTTAACTCGGAGCGGCCAAGTGATACTGTCGTGCTAGAGTGCGGAAGGGGCAACTGGAATTCTCGGTGTAGCGGTGAAATGCGTAGATATCGAGAGGAACACCTGCGGCGAAGGCGGGTTGCTGGGCCGACACTGACGCTGAGGCGCGAAAGCTAGGGGAGCGAACGGGATTAGATACCCGGGTA
+
GGGGGGGGGGGGGGGGGGGGGGGGGGGGGGGGGGGGGGGGGGGGGGGGGGGGGGGGGGGGGGGGGGGGGGGGGGGGGGGGGGGGGGGGGGGGGGGGGGGGGGGGGGGGGGGGGGGGGGGGGGGGGGGGGGGGGGGGGGGGGGGGGGGGGGGGGGGGGGGGGGGGGEGGGGGGGGGGGGGGGGGGGGGDFGGGGGGGGGGGGGGGEGGGGGGGGGFGFGGGGGDG?DGBFFFGFGFGE@DG
@M00200:205:000000000-AKKM3:1:1101:10462:4834 1:N:0:1
ATTGGGTGTAAAGGGCGCGTAGGCGGTCTTGCAAGTCCCGTGTGAAATCCCTCGGCTCAACTGAGGAACTGCACGGGAAACTGCTTGGCTTGAGTTCGGAAGAGGGAAGCGGAATTCCGGGTGTAGCGGTGAAATGCGTAGATATCCGGAGGAACACCGGTGGCGAAGGCGGCTTCCTGGACCGACACTGACGCTGAGGCGCGAAAGCTAGGGGAGCAAACGGGATTAGATACCCCAGTAAGCT
+
@EFFGGGEGF9FF@CGGGEFCEEGGGGGGGGGGEEGGGGGGGGGFFAEGGGGGGGG<FGGGFEFFGGGGGFFGGGGFEGFGFFGGGGGCFGFEFGGFEEGGGGGGGGGGGGGGGGFGEFCFFEGGGGGGGDGG<FFFCF+FCFGGGGGDGGECDGGGGGGGGGGG*:F:CEGGDCFGGAFCF=CEGGCCD+<:E<ECFGCEGGGGDGGGG68;C3CEGGFGGE:?GF)9@4>ECFC))9+0))-
@M00200:205:000000000-AKKM3:1:1101:11225:4846 1:N:0:1
ATTGGGCGTAAAGCGCGCGCAGGCGGTCTGAGGCGTCGGTGCTGAAAGTCCACCGCTTAACGGTGGGAAGCGCGCCGATACGCTCAGACTGGAGGGTGGGCGAGGGTGGTGGAATTGCCGGTGTAGTGGTGAAATGCGTAGAGATCGGCAGGAACACCAGTGGCGAAGGCGGCCACCTAGCCCGCACCTGACGCTGAGGCGCGACAGCGTGGGGAGCGAACTGGATTAGATACCCTCGTA
+
GGGGGGGGGGGGGGGGGGGGGGGGGGCGGGGGGGGGGGGGGGGGGGGGGGGGGGGGFGGGGGGGGGGGGGGGGGCGGGGGGGGGGGGGGGGGGGGGGGGGGGGGGGGGGFGEGFFCFGGGGGGDGGFFFGGGGGGGGGGGGGGGGGGDEGGGGGGGGGGGGGGGGEGGGGGGGECECCFGGGGGGGGGGGGGGGGCEFGCEGGDEG59?CEEEGFG@55CGFG6:DFFFFAFGGG4@B:E
@M00200:205:000000000-AKKM3:1:1101:13264:4850 1:N:0:1
ATTGGGTATAAAGGGCGCGTAGGCGGGATGGCAAGTCAGTCGTGAAATCTCTCGGCTCAACCGAGAAACGTCGGCTGATACTGCCGTTCTTGAGGGATGCAGAGGAGACTGGAATTCCCGGTGTAGCGGTGAAATGTGTAGAGATCGGGAGGAACACCGGTGGCGAAGGCGGGTCTCTGGGCATTTCCTGACGCTGAGGCGCGAAAGCGTGGGGAGCAAACGGGATTAGATACCCCAGTA
+
GGGGGGGGGGGGGGGGGGGGGGGGGGGGGGGGGGGGGGGGGGGGGGGGGGGGGGGGGGGGGGGGGGGGGGGGGGGGGGGGGGGGGGGGGGGGGGGGGGGGGGGGGGGGGGGGGGGGGGGGGGGGGGGGGGGGGGGGGGGGGGGGGGGGGGGGGGGGGGGGGGGGGGGGGGGGGGGGGGDGGGGGGGGGGGGGGGGGGGGGGGGGGGGGGGGGGGFGFGFFDDCDFGC<F?AFGEF7>E?F
@M00200:205:000000000-AKKM3:1:1101:12099:4859 1:N:0:1
ATTGGGCTTAAAGAGTCCGTAGGCGGCTTGTTAGGTGAGGTGTGAAATCCCCCGGCTCAACCGTGGAATTGCGCTTCAAACCGGCAAGCTTGAGGAGGATAGAGGTGGGCGGAACTGATGGTGGAGCGGTGAAATGCGTTGATATCACCAGGAACACCGGAGGCGAAAGCGGTCCACTGGGTCCTTTCTGACGCTGAGGGACGAAAGCTAGGGGAGCGAACGGGATTAGATACCCTCGTA
+
EGGGGGGGGGGGGFGGFGEGGGGGGG7+@:CFGFGGAFG<EEGGGGGGDG<F:FGGGGGGGGGCFGEAEFFGCCGGGGFGGGG7>=FCGGAFG?FF:FEFFGG9FEFGG7FGGGGC<DF9<FGGGGGGGGGGGGGGGGG7CCGDFGG;3@,>FGGGGEGC:@FGDFGDGFDC1*4<B9,4B<CBEEGGFGFGGGGGCFF=EFEEGGGC7:C@FEEGEDG=D3=D:DDBFFFGGFDFFFFG
@M00200:205:000000000-AKKM3:1:1101:5036:4880 1:N:0:1
ATTGGGTATAAAGCGTGTGCAGGCGGGTGGCTATGTGCCGTGTGAAAGCTCCGCGCTTATCGCGGAGAGGTCGCGGTAGACAGGCCGCCTGGAGGCTCGGAGAGGTCAGTGGAATTCTCGGTGTAGTGGTGAAATGCGTAGATATCGAGAGGAACACCAGTGGCGCAAGCGGCTGACTGGCCGAGACCTGACGCTGAGACACGACGGCGTGGGGAGCAAACCGGATTAGATACCCGCGTA
+
GGGGGGGGGGGGGGGGGGGGGGGGGGGGGGGGGGGGGGGFCGGGGGGGGFEGGGGGGGGFGGGGGGGGEGGGGGGGGGGGGGGGFGGGGGGGGGGGFGCGGGGGGGGGGCFGGGFGGGGGG:FFGGGGGGGFGFGGGG*>CEGGGGGFFGGGGFFGGGGGCFGDDGDEG@CGGGDFFGGGGGEEGDGGGFFGGEDCEF7CCF/::?<D5*:?5><DF5C+*7/795DF?@AGCCF3:5>E
@M00200:205:000000000-AKKM3:1:1101:26938:4881 1:N:0:1
ATTGGGTTTAAAGTGTGCGCAGGCGGCCGAGCAAGTCGAGTGTGGAAGCCCCGGGCTTAACTTGGGAATTGCGCTCGAAACTACTTGGCTGGAGTGTGGCAGAGGAGGGTGGAATTCCACGTGTAGCGGTGAAGTGCGTAGAGATGTGGAGGAACACCGATGGCGAGGGCAGACCTCTGGGCCAACACTGAGGCTCATGCACGAAATCGTGGGGAGCAAACAGGATTAGATACCCGATTAAGA
+
9CFDCFGG7C@FFGGGFA@7@FGG:CC@FGGGG8FGAE68:CCE,CCE,,C@+7>C6EFA9CCFCGCFAFG9:FDFDFG@CFFDFFGGGGGFFGGGGGGGF+8BDFGG7+>BF,,BCFGGGGC<DFC:>FF7F38>=F:E@F933EF9:9EGC:<F,1>FCF@CEE7CB7:**31+B+F7B*=B>8:3+2<+3:<C9CCFFCF5*2*2*7C*?55C)**0**;C06*5@FB7@,<)7)77CA4
@M00200:205:000000000-AKKM3:1:1101:16157:4920 1:N:0:1
ACTGGGTGTAAAGCGCACGCAGGTGGTCAGGCAAGTGCCGTGTGAAAGCGGCCCGCTTAACGGGTCGAGGTCATGGCAGACTGCTGGACTAGAGCTCGTGAGAGGTCCGTGGAATTGCCGGTGGAGTGGTGATATACGTAGATATCGGCAGGAACACCCAGGGGGAAACCAGCGGACTGGCACGATGCTGACACTGAGGTGCGAAAGCGTGGGGAGCGAACCGGATTAGATACCCCAGTAAGA
+
GGGGGGGGGGGGGGGGEFGGGGGGGGGGGGGGGGGGGGGGGGGGGGGGGGGGGGGGGGGGGGGGGGGGGGGGGGGGGGGGGGGGGGGGGGGGGGGGGGGGGGGGGGGGGGGGGGGGFGGGGGGGGGGGGGGGGGGGGGGGGGGGGGGGGGGGGGGGGGGGGGGGGGGGGGGGGGGGGDGFFCGCGFGGGGGGGGGG7CFGG<EEGGGGG5EGGGEG>GGGGDG59C5?@B4DGGCCDE?FGF9
@M00200:205:000000000-AKKM3:1:1101:5611:4922 1:N:0:1
ATTGGGCTTAAAGGGTGCGTAGGTGGGTTGGTAAGTCCGTGGTGAAATCCCCAAGCTTAACTTGGGAACTGCCGTGGATACTATCAATCTTGAATATCGTTGAGGTAAGCGGAATATGTCATGTAGCGGTGAAATGCTTAGATATGACATAGAACACCGATAGCGGAGGCAGCTTGCTAAGCGATTATTGACACTGAGGCACGAAAGCGTGGGGAGCAAACAGGATTAGATACCCTCGTA
+
GGGGGGGGGGGGGGGGGGGGGGGGGGGGGGGGGGGGGGGGGGGGGGGGGGGGGGGGGGGGGGGGGGGGGGGGGGGGGGGGGGGGGGFGGGGGGGGGGGGGEGGGGGGFGGGGGGGGGGGGGGGGGGGGGGGGGGGGGGGGGGGGGGGGGGGGGGGGGGGGGGGGGGGGGGGGGGGGGGGGGGGGFGGGGGGGGGGGGFGDGGGGGGGGGGGGGGFGFGGGGGGGFGGFFFFGFFGGFEFG
@M00200:205:000000000-AKKM3:1:1101:24298:4924 1:N:0:1
ATTGGGTTTAAAGAGCGCGCAGGCGGTCGCATAAGTCGAATGTGAAATCCCCCGGCTCAACTGGGGAGCGTCATTCGATACTGTGCGACTTGAAGGCAGGAGAGGGAAGCGGAATTCCCGGTGTAGTGGTGAAATGCGTAGATATCGGGAGGAACACCAGTGGCGAAGGCGGCTTCCTGGCCTGTTCTTGACGCTGAGGCGCGAAAGCCAGGGGAGCAAACGGGATTAGATACCCCCGTA
+
GGGGGGGGGGGGGGGGGGGGGGGGGGGGGGGGGGGGGGGGGGGGGGGGGGGGGGGGGGGGGGGGGGGGGGGGGGGGGGGGGGGGGGGGGGGGGGGGGGGGGGGGGGGGGGGGGGGGGGGGGGGGGGGGGGFGGGGGGGGGGDGGGGGGGGGEGGGGGGGGGCFGGGGGGGGGEGGGGGGGGGGG?FG?FGGGGGDCEGGGGGGGGGGG=FGGGGFDFGGFGGGD(CF7FFFGGFF3D3<E
@M00200:205:000000000-AKKM3:1:1101:23510:4948 1:N:0:1
ATTGGGCTTAAAGAGCTCGTAGGCGGTTTGTTGCGTCGGCCGTGAAAACCTGCAGCTTAACTGTGGGCCTGCGGCCGATACGGGCAGACTTGAGGTCGGTAGGGGAGACTGGAATTCCTGGTGTAGCGGTGAAATGCGCAGATATCAGGAGGAACACCGGTGGCGAAGGCGGGTCGCTGGGCCGATACTGACGCTGAGGAGCGAAAGCGTGGGGAGCGAACAGGATTAGTACCCCAGTA
+
GGGGGGFGCGGFF@;C<F@8;FEGECGFCFG<EEC+@FGGGD@FGGC@FG8CC,9E@CFDDFFGGFCG<,<EF::CEG@CEFEGCGG@FGGGGG,:BFGGGGGGG@F@FGGGGGAFBEFGGGGGGGGGGGGGGGGGGGGGGGGGGGG;FGGGGGGFGGGGEGGGGGGGGGGG5::*:EEGGDFE?E/CEGGGGGGGGGG6CGGCEGGGG=EEGGFGFGEGGCGGBGDFF44*<CF/07*
@M00200:205:000000000-AKKM3:1:1101:5825:4962 1:N:0:1
ATTGGGTTTAAAGAGCTCGTAGGTGGTTCGGTAAGTCGGGTGTGAAAACTCTGGGCTCAACTCAGAGACGCCACCTGATACTGCTGTGACTTGAGTCTGGTAGGGGAGTGTGGAATTTCCGGTGTAGCGGTGAAATGCGCAGATATCGGAAGGAACACCAGTGGCGAAGGCGGCACTCTGGGCCAGTACTGACACTGAGGAGCGAAAGCGTGGGTAGCGAACAGGATTAGATGCCCCCGTA
+
GGGGGGFGGGGGGGGGGGGGGGGGGGGGGGGGGGGGGGGGGGGGFGGGGGGGGGGGGGGGGGGGGFGGGGGGGGGGGGGGGGGGGGGGGGGGGGGGGGGGGGGGGGGEGGGGGGFGFGGGGGGG@?FFGGGGGGGGGGGGDGGFFDDFGGDGGGGGFGGGGGGGGGEGGGGGGDEE6:DFGGGGGFEFEGGGGGGGC>F:CDGGGGGGGGEFGGFGFGEC>):9:5FDF@4><C6F3>B=C
@M00200:205:000000000-AKKM3:1:1101:14238:4966 1:N:0:1
ACTGGGTGTAAAGCGCGTGCAGGTGGCGCGGTAAGTTGGGCGTGAAATCTCCCGGCTCAACTGGGAGAGGTCGTCCAATACTACCGTGCTTGAGAGCAGAAGAGGAAGATGGAATTCCCGGTGTAGTGGTGAAATGCGTAGATATCGGGAGGAACACCAGTGGCGAAGGCGATCTTCTGGTCTGTTTCTGACACTCAGACGCGACAGCTAGGGTAGTAAACGGGATTAGATACCCTAGTA
+
GGGGGGGGGGGGGGGGGGGGGGGGGGGGGGGGGGGGGGGGGGGGGGGGGFGGGGGGGGGGGGGGGGGGGGGGGGGGGGGGGGGGGGGGGGGGGGFGGGGGGGGGGGGGGFGGGGGGGGGGGGGFGGGGGGGGGGGGGGGGGGGGGFGGGGGGGGGGEGGGGCGGEGCGGGGGGFFFFFDGGGGFGFGGGGGGGGFCFFFGGGGGGECFFFGFGGFG?GGGGGCDBG4>FFFGGGGGF4BC
@M00200:205:000000000-AKKM3:1:1101:23212:4982 1:N:0:1
ATTGGGCATAAAGGGAGCGTAGGCGGATAGTTTAGTCAGAGGTGAAAGCCCAGGGCTCAACCTTGGAATTGCCTTTGATACTGGCTATCTTGAGTATGGAAGAGGTATGTGGAACTCCGAGTGTAGAGGTGAAATTCGTAGATATTCGGAAGAACACCAGTGGCGAAGGCGACATACTGGTCCATTACTGACGCTGAGGCTCGAAAGCGTGGGGAGCAAACGGGATTAGATACCCTGGTA
+
AGGGGG96CFGGGGGFGGGGGGG9FGGGD8;FCGGGGGG9FGGGGGGAG@FG@DGGGGGGGFGFGFFGGGGGGGGGGGGGGGFCA=FFGGGGGGGA<?F,CEFGGGGCFEFGGG<<?5BFCFFGGGAFGGFGGGG,EDFGGGGGG,,:ACEGGGGGGGGGG9FGGGGGGG78C8CFGGCEFGGEEGGFGFFG5CDGGFGGCDGGGGGGGGGDGGFC>CFCGDDDFGGFFFFGGGG4AFFG
@M00200:205:000000000-AKKM3:1:1101:5880:4990 1:N:0:1
ACTGGGTTTAAAGGGCGCGTAGGCGGTCGAGTAAGTGGGATGTGAAATGCTCCGGCTCACCCGGGGACCGGCATCTCAAACTGCTTGGCTAGAGTACGGGAGAGGATGAGGGAATTCCTGGTGTAGCGGTGAAATGCGTAGATATCAGGAGGAACACCGGTGGCGAAAGCGCTCATCTGGCCCGATACTGACGCTGAGGCGCGAAAGCTAGGGGAGCAAACGGGATTAGATACCCTCGTAAGA
+
FFGGGGGGGGGGGGGGG7FFGGGFGG@FGF@FGGCFGGGFFDC<FFFFGG,EFGGE6BAFGGGCFDGGCGGCEEG,EFGF<5EFEFFGGFGGGGGDGDDGGGEGGDFDDFFGCFDFCFFCFGGE:D9CF<3>FGGAFEE8<<FFCEFGG<>C*>D@FGE7>CEFGGE@F7:85BCG;FDG75@E>5EGF79<E57CCFGC:CG>EGCC+0<@CGBC>=EGGGGG?<><**)0+<C*>7F5C<<
@M00200:205:000000000-AKKM3:1:1101:10457:4992 1:N:0:1
ACTGGGTTTAAAGGGCGCGTACGCGGCCCGCTAAGTCGAACGTGAAATCCCCGGGCTCAACCCGGGAACTGCGTTCGAGCCTGGTTGGCTTGAATTCGGGAGAGGGATGTGGAATTCCAGGTGTAGCGGTGAAATGCGTAGATATCTGGAGGAACACCGGTGGCGAAGGCGGCATCTTGGACCGACATTGCCGCCGTGGCCGGAAAGCCAGGGGAGCAAACGGGATTAGATACCCCCGTAGGA
+
F8CFCDFFGGFGGEGEGEECFGCGCECF+@CFGGFFFEDGGGGGFGGGCCF=CGGG:FGFFGG7FG>CD<99FB=:BFD+8,,B8B==EFEE=,<,5B,33++B+B=<+3E=FEFGECFGD<83,:=FCF7DF;9,,5<B7*,,,,,7,?AFF<<,<711=F*<7:=F*BFCCE8C++39+AEC8>5C7*+<*5/:*2?=*)*21:*0068>815)5=*<9<890C74?46FGGF73)0:*-2
@M00200:205:000000000-AKKM3:1:1101:25555:4992 1:N:0:1
ACTGGGCTTAAAGAGCGTGTAGGCGGTCCGGTAAGTCGGCTGTGAAAGTCCAGGGCTCAACCCTGGGATGCCGGTCGATACTGCCGGACTAGAGTTCGGAAGAGGCGAGTGGAATTCCCGGTGTAGCGGTGAAATGCGCAGATATCGGGAGGAACACCGGTGGCGAAGGCGGTTCTCTGGGCATTACCTGACGCTGAGGAGCGAAAGTGTGGGGAGCGAACAGGATTAGATACCCCAGTA
+
GGGGGGGGGGGGGGGGGGGGGGGGGGGGGGGGGGGGGGGGGGGGGGGGGGGGGGGGGGGGGGGGGGGGGGGGGGGGG+FFGGGGGGGGGGGGGGGGGGGGGGGGGCFGGGGGGGFGGG9FGGGGGGGGGGGGGGGGGGGEGEFFGGGGGGGGGGGGGGGGGGGGGGGGGGGGGGGGGGGGGGGGFGGGGGGGGGGGCFDEEGGGGGGGG?9CEGFDBECEGGGGF**4FFBFGGGGFD@C
@M00200:205:000000000-AKKM3:1:1101:23448:5000 1:N:0:1
ATTGGGTGTAAAGCGCGTGTAGGCGGCTTGGTCAGTCCGGCGTGAAATCTCTCGGCTCAACCGGGAGTCTGCGCTGGATACTGCCTCGCTCGAGTCCGGGAGGGGAGAGCGGAATTCCCAGTGTAGCGGTGAAATGCGCAGATATTGGGAAGAACACCGGTGGCGAAGGCGGCTCTCTGGAACGGTACTGACGCTGAGACGCGAAAGCGTGGGGAGCAAACAGGATTAGATACCCTAGGATCGG
+
FDGGGGGGGGGGGGGGGGGGGGGGGGGGGGGEFGGGGGGGGGFEGFGGGGGGGGGGGGGGGGGGGGGFGGGGGGGGGEEGGGGGGFGGGGGGGGGGGGGGGGGGGGGEGGGEGGGGGGFGGGGGGGGGGGGGGGGGGECEGGDCFFGGGGGGGGGGF@FGGGGGGGGDGGGGGGGGDCFGGGGGGGGGFGGGGGGGGGFGGGGEGGGGGGGGGGFG>F6ECFGC4CC<F?BGG6CGFFFF:((-
@M00200:205:000000000-AKKM3:1:1101:25724:5005 1:N:0:1
ATTGGGTGTAAAGGGCTCGTAGGTGGCCAACTAAGTCAGACGTGAAATCCCTCGGCTCAACCGGGGAACTGCGTCCGATACTGGTTGGCTTGAGTTTGGGAGAGGGATGCAGAATTCCAGGTGTAGCGGTGAAATGCGTAGATATCTGGAGGAATACCGGTGGCGAAGGCGGCATCCTGGACCAATACTGACGCTGAGGCGCGAAAGCGTGGGGATCAAACAGGATTAGATACCCCCGTA
+
G9AEFGCC@FGGGGG;,CC@@FFEGGGFFF@FGFGGGGGF<@FGGGCFGFGAC@@FDCFGGGGGGGGGGGGGGGGGGGFGGGGG,E=FGE<F<EFAFEBFGGGGGGGFFAFGCEEEGGGDGFGGGGGGDFGGGGGGGGE7CFFGGGGGGGGDGGDEDFF>FGB8CEGGCECEGCEGCCFDGGGGFCFFGGCFEGDGCFGC55CECGCGGGGEGD@C0C:CG7C5<FDFFFDFGGG7@@D=
@M00200:205:000000000-AKKM3:1:1101:15130:5052 1:N:0:1
ATTGGGTTTAAAGGGCGTGTAGGCGGTCTGCTAAGTCATGTGTGAAATCCCTCGGCTTAACCGAGGAACGACGCATGAAACTGGCAAGCTAGAGTACCAAAGAGGGGGGTGGAATTCCCGGTGTAGCGGTGAAATGCGTAGATATCGGGAGGAACACCGGTGGCGAAGGCGGCCCCCTGGTTGGATACTGACGCTGAGACGCGAAAGCGTGGGGAGCAAACAGGATTAGATACCCTCGTA
+
GGGGGGGGGGGGGGGGGGGGGGGGGGGGGGGGGGGGGGGGGGGGGGGGGGGGGGGGGGGGGGGGGGGGGGGGGGGGGGGGGGGGGGGGGGGGGGGGGGGGGGGGGGGGGGGGGGGGGGGGGGGGGGGGGCEGGGGGGGGGGGGGGGGGGGGGGGGGGGGGGGGGGGGDGGGGGEDGGEGGGGGGGGFG?DFFGGGDDGFGGCCEGGGGGGGGGGBGFGGGGGGG?FGFFF>FFCFFF:FG
@M00200:205:000000000-AKKM3:1:1101:15435:5064 1:N:0:1
ATTGGGTTTAAAGGGCGCGTAGGCGGGATGGCAAGTCAGTCGTGAAATCTCTCGGCTCAACCGAGAAACGTCGGCTGATACTGCCGTTCTTGAGGGATGCAGAGGAGACTGGAATTCCCGGTGTAGCGGTGAAATGTGTAGAGATCGGGAGGAACACCGGTGGCGAAGGCGGGTCTCTGGGCATTTCCTGACGCTGAGGCGCGAAAGCGTGGGGAGCAAACGGGATTAGATACCCGAGTA
+
GGGGGGGGGGGGGGGGGGGGGGGGGGGGGGGGGGGGGGGGGGGGGGGGGGGGGGGGGGGGDGGGGGGGGGGGGGGGGGGGGGGGGGGGGGGGGGGGGGGGGGGGGGGGGGGGGGGGGGGGGGGGGGGGGGGGGGGGFGGGGGDGGGGGGGGGGGGGGGFGGGGGGGGGGGGGGGGCFGGGGGGGGGGGGGGFGGGGGGGGGGGEGGGGGGGGGEFCEGGGG58C?:7<FF>FG@EC>EFF
@M00200:205:000000000-AKKM3:1:1101:21353:5072 1:N:0:1
ACTGGGTTTAAAGGGCTCGTAGGCGGTTCGTCACGTCGGGAGTGAAAACTCGGAGCTCAACTCCGAGCCTGCTTCCGATACGGGCAGACTAGAGGTAGGCAGGGGAGAGCGGAACTCCTGGTGTAGCGGTGGAATGCGCAGATATCAGGAAGAACACCGGTGGCGAAGGCGGCTCTCTGGGCCTTACCTGACGCTGAGGAGCGAAAGCGTGGGTAGCGAACAGGATTAGATACCCTAGTA
+
DGGFGGGGGGGGGGDGGFGGGGGGEGGGGGEFGGGGGGGGGDGGGGGGGGGGGEGGGGGGGGGGGGGGEGGGGGEGDCEBFGGGGGGGGGGGGFGGGGDGGGGGGGGGGGGGGGGGGGGGGDGGGGGGGGGGGEFDGGC7FGGFCGFFCFFGGFGGGGGEGEDEGGGG7E@EGGGFGGFGFGGGGGGFGGGGCCDGG>CFCFE>EG341C>EEEF<):EEDG6C1>C2=?A:9CCF5>FG
@M00200:205:000000000-AKKM3:1:1101:15545:5078 1:N:0:1
ATTGGGCGTAAAGCGTGCGCAGGCGGTTGTGCAAAACAGATGTGAAATCCCCGGGCTTAACCTGGGAACTGCATTTGTGACTGCACGGCTCGAGTGCGGCAGAGGGGGATGGAATTCCGCGTGTAGCAGTGAAATGCGTAGATATGCGGAGGAACACCGATGGCGAAGGCAATCCCCTGGGCCTGCACTGACGCTCATGCACGAAAGCGTGGGGAGCAAACAGGATTAGATACCCTAGTAAGA
+
GGGGGGGGGGGGGGGGGGGGGGGGGGGGGGGGGGGGGGGGGGGGGGGGGGGGGGGGGGGGGGGGGGGGGGGGGGGGGGGGGGGGGGGGGGGGGGGGGGGGGGGGGGGGGGGFGGGGGGGGGGGGGGGGGGGGGGGGGGGGGGGGGGGGGGGGCGGGGGGGGGGGGGGGGGGGGGFGGGGGGGGGGGGGGGGGGGDGGGGGGGFEGGGGGGGGGGFG@GGGGGGGFGCBFFAGGGFFFFFGGF<
@M00200:205:000000000-AKKM3:1:1101:16547:5083 1:N:0:1
ATTGGGTTTAAAGGGTGCGTAGGCGGGTCTTTAAGTCAGGGGTGAAATCCTGGAGCTCAACTCCAGAACTGCCTTTGATACTGAAGATCTTGAGTTCGGGAGAGGTGAGTGGAACTGCGAGCGTAGAGGTGAAATTCGTAGATATTCGCAAGAACACCAGTGGCGAAGGCGGCTCACTGGCCCGATACTGACGCTGAGGCACGAAAGCGTGGGGAGCAAATAGGATTAGATACCCCCGTA
+
FG<FGGGGCGGDFF;FFBCFGGGG:CGCEGFF@<F9,E@E,:BFF9FFGGGGDADA,F<@FFCF=<FGF?E<FFGFG9E955CFF=?FE,ECCF?EA87FGGECGGG<FECFD9EEDFECE+>@=@FEF=>F9F9?<>CD@@C<=EEG>CFGGGC<,3@<><<E>@EC3D*>BC@C9<@FC,=EGDCCG7CFE=5=EFDCCF5*?ED**2;>E8>G@FF6*0+9220,=@9:78<DB>.:
@M00200:205:000000000-AKKM3:1:1101:21223:5086 1:N:0:1
ACTGGGCATAAAGGGCTCGTAGGCGGCCAACTAAGTCAGACGTGAAATCCCCAGGCTCAACCTGGGAACTGCGTCTGATACTGGATGGCTTGAATTCGGGAGAGGGATGCAGAATTCCAGGTGTAGCGGTGAAATGCGTAGATATCTGGAGGAATACCGGTGGCGAAGGCGGCATCCTGGACCGACATTGACGCTGATGAGCGAAAGCTAGGGGAGCAAACGGGATTAGATACCCGAGTA
+
GGGGGGGGGGGGGGGGGGGGGGGGGGGGGGGGGGGGGGGGGGGGGGGGGGGGGGGGGGGGGGGGGGGGGGGGGGGGGGGGGGGGGGGGGGGGGGGGGGGGGGGGGGGGGGGGGGGGGGGGGGGGGGGGGGGGGGGGGGGGGGGGGGGGGGGDEGGGGGGGGGGGGGGGGGGGGGGGGGGGGGGCEGGGGGGGGGGGGGGGFGGGGGGGGGGCCEDGFGGFGGGGFGGFF44CFGGGF3>F
@M00200:205:000000000-AKKM3:1:1101:10396:5092 1:N:0:1
ACTGGGTATAAAGGGCGCGTAGGCGGCGCGAGGAGTCGGGGGTGAAAGTCCGGGGCTCAACCCCGGATCGGCCTTCGATACTCTCGCGCTGGAGCACAGTAGAGGCGGGTGGAATTCCGGGGGTAGCGGTGGAATGCGTAGAGATCCGGAAGAACACCGGTGGCGAAGGCGGCCCGCCGGGCTGTGGCTGGCGCTGAGGCGCGACCGCGTGGGGGGCCAAAAGGATTTGATACCCTAGTAAGA
+
GGGGGGGGGGGGGEEFCEFGGGGGGGGGGGGGGGGGGGGGGGGGGGGGGGGGGFGGGGGFGGGGDGG7FEFGGEFGGGCCG9FADEGGGGGGGDFFGGDFCCGGGGGGD1<FGC<CFGFGG**?88F58**:2+0,9C8:88C79+A85*C>ECCE6C>81?EGE*::CF5:/CEC5*:C8****0;*5**;/2):88E*>5**:*1)?:*:C:)/)2;A*9857*7)**)23:<*8)/+75)
@M00200:205:000000000-AKKM3:1:1101:11994:5093 1:N:0:1
ACTGGGTATAAAGGGCGCGTAGGCGGCTTGCCAAGTCCGGGGTGAAATCCTGCAGCTTAACTGTAGAAGGGCCTTGGATACTGGCGAGCTCGAGGGAGGTAGGGGTGCGTGGAACTTCTGGTGGAGCGGTGAAATGCGTTGATATCAGAAGGAACGCCGGTGGCGAAAGCGACGCACTGGATCTCTACTGACGCTGAGGCGCGAAAGCTAGGGGAGCAAACGGGATTAGATACCCCGGTA
+
GGGGGGGGGGGGGGGGGGGGGGGGGGGGGGGGGGGGGGGGGGGGGGGGGGGGGGGGGGGGGGGGGGGGGGGGGGGGGGGGGGGGGGGGGGGGGGGGGGGGGGGGGGGGGGGGGGGGGGGGGGGGCGGGGGGGGGGGGGGDGGGGGGGGGGGGGGGGGGGGGGGGGDGGGGGGGGGGGDFGGGGGGGGFGGGGDGGGGGGG=CCEGG:7EGGFGGFGFGGGGGDD()*5FFBGGGFGFDF5
@M00200:205:000000000-AKKM3:1:1101:11180:5111 1:N:0:1
ACTGGGTATAAAGGGAGCGTAGGCGGACATTTAAGTCAGGGGTGAAATCCCGGGGCTCAACCTCGGAATTGCCTTTGATACTGGGTGTCTTGAGTATGAGAGAGGTGTGTGGAACTCCGAGTGTAGAGGTGAAATTCGTAGATATTCGGAAGAACACCAGTGGCGAAGGCGACACACTGGCTCATTACTGACGCTGAGGCTCGAAAGCGTGGGGAGCAAACAGGATTAGATACCCCTGTAAGA
+
GGGGGGGGGGGGGGGGGGGGGGGGGGGGGGGGGGGGFGGGGGGGGGGGGGGGGGGGGGGGGGGGGGGGGGGFGGGGGGGGGGGGGGGGGGGGGGFGGGGGGGGGGGGGGGGGGGGGGGGGGGGGGGGGGGGGGGGFGGGGGGGGGFGGGGGGGGGGGEGGGGGGGGGGGGGGGEGGGGGGGGGFGGGGCFFFGGGGGGGGGGGGGGGGCEGGEGDGEGGGFFGGFGFFFFFGFFF*>5<FGFF
@M00200:205:000000000-AKKM3:1:1101:20438:5120 1:N:0:1
ATTGGGTTTAAAGGGCTCGTAGGCGGTTCGTCACGTCGGGAGTGAAAACTCGGAGCTCAACTCCGAGCCTGCTTCCGATACGGGCAGACTAGAGGTAGGCAGGGGAGAGCGGAACTCCTGGTGTAGCGGTGGAATGCGCAGATATCAGGAAGAACACCGGTGGCGAAGGCGGCTCTCTGGGCCTTACCTGACGCTGAGGAGCGAAAGCGTGGGTAGCGAACAGGATTAGATACACGAGTAAGA
+
GGGGGGGGGGGGGGGGGGGGGGGGGGGGGGGGGGGGGGGGCFFGGGGGGGGGGGGGGGGGGGGGGGGGGGGGGGGGGGGGGGGGGGGGGGGGGGGGGGGCGGGGGGGGGGGGGGGGGGGFGCGGGGGGGBFEFGFGGGGGGGGGGGGGGGGGGGGGGGGGDGGGGGGGGGGGGG*:FGGGGCFEGG8FGGGFE57CCGGFEGGEGGGGGGGGGEFGFEGGCDGC06C<FF4CF,<C).7:FB>
@M00200:205:000000000-AKKM3:1:1101:6248:5155 1:N:0:1
ATTGGGTGTAAAGGGCTCGTAGGCGGCTTGTCGCGTCGGGAGTGAAAACGCCGTGCTTAACACGGCGCTTGCTTCGGATACGGGCAGACTAGAGGTATTCAGGGGAGAACGGAATTCTTGGTGTAGCGGTGAAATGCGCAGATATCAGGAGGAACACCGGTGGCGAAGGCGGTTCTCTGGGCATGACCTGACGCTGAGGCGCGAAAGTGTGGGGAGCGAACAGGATTAGATACCCTGGTA
+
FGGGGGGGGGGGGGG-CFGCGGGGGG+@@CFE>CFGG7CB7FGGGGGFF:+@=7@FFEGGG9=FGE=E@FGG,,5+BFGGG?CEG:F7EFGC<FF8>A<F?FGEGCG:,=FEDGGC=,@DCCFGGGGGGGGGGGGGGF**:FFGGGF,,,=FGGGFGGGEEEG+CGGGGGGG8EG:FFGGF**2;<0<C5EGGGGDE>G**9:*?EG7A2@CEGECE5E5CDGGFGGFFBD*+<@C>FFC
@M00200:205:000000000-AKKM3:1:1101:12662:5166 1:N:0:1
ACTGGGTGTAAAGGGCGCGTAGGTGGCACGATCAGCGTGCGGTGAAAGCTCGGGGCTCAACCCCGAGTCGGCCGTGCGAACTGTCGAGCTCGAGCACTGTAGAGGCGGGTGGAATTCCGGGTGTAGCGGTGGAATGCGTAGAGATCCGGAAGAACACCGGTGGCGAAGGCGGCCCGCTGGGCAGTGGCTGACACTGAGGCGCGACAGCGTGGGGAGCAAAAAGGATTAGATACCCTAGTAAGA
+
GGGGGGGGGGGGGGGGGGGGGGGGGGGGGGGGGGGGGGGGGGGGGGGGGGGGGGGGGGGGGGGGGGGGGGGGGGGGGGGGGGGGGGGGGGGGGGGGGGGGGGGGGGGGGEGGFFCFGGGGG:FFFGGGG<FGFG9FFGFGGGFF9?FGGGGFCGGGBCEGGGGCCEEGGGGGE5CEE8CGGFFEEGC85C58@?<GE:FFGGECE8DFG:CGGG@DDEEE*9CDB77<7@<FCCFGF)9?F44
@M00200:205:000000000-AKKM3:1:1101:19492:5170 1:N:0:1
ACTGGGCATAAAGGGCGCGTAGGTGGCGCGGCAAGCGTGCGGTGAAAGCCCGGGGCTCAACCCCGGGTCGGCCGTGCGAACTGCCGCGCTCGAGCAGAGTAGAGGCGGGTGGAATTCCGGGTGTAGCGGTGGAATGCGTAGAGATCCGGAAGAACACCGGTGGCGAAGGCGGCCCGCTGGGCTCTGGCTGACACTGAGGCGCGACAGCGTGGGGAGCAAACAGGATTAGATACCCGAGTAAGA
+
GGGGGGGGGGGGGGGGGGGGGGGGGGGGGGGGGGGGGGGGGGGGGGGGGGGGGGGGGGGGGGGGGGGGGGGGGGGGGGGGGGGGGGGGGGGGGGGGGGGGGGGGGGGGGFGG>FGGGGGGGFGCFGCEGCGG@E9FGGCE5;C?9AFFGCGEGGGGGGEGEGG6EEGGGGGGGEGE88EGGGEGGGG869589FFGFFG=79C>EEDFG*AGGGEG@FG<FFGG1>:2@BAGFGGGFFFGGF:
@M00200:205:000000000-AKKM3:1:1101:25127:5171 1:N:0:1
ATTGGGTTTAAAGAGTTCGTAGGCGGCTTGGAAAGTGGGGTGTGAAAGCCCTCGGCTCAACCGAGGAATTGCGCTCCAAACTACCGAGCTTGAGTAGGCTAGAGGTGAGCAGAACTGATGGTGGAGCGGTGAAATGCGTTGATATCATCAGGAATACCGGAGGCGAAGGCGGCTCACTGGGACCTAACTGACGCTGAGGAACGAAAGCTAGGGGAGCAAACGGGATTAGATACCCGTGTA
+
GGGGGGGGGGGGGGGGGGGGGGGGGGGGGGGGGGGGGGGGGGGGGGGGGGGGGGGGGGGGGGGGGGGGGGGGGGGGGGGGGGGGGGGGGGGGGGGGGGGGGGGGGGGGGGGGGGGGGGGGGGGGGGGGGGGGGGGGGGGGGGGGGGGGGGGGGGGGGGGGGGGGGGGGGGGGGGDGGGGGGGGGGGGGGGGGGGGGEGGGFGGGGGDGFGGGGGFGEGFFFGGG:DFF@FFGGGGGFF>G
@M00200:205:000000000-AKKM3:1:1101:20048:5186 1:N:0:1
ACTGGGTATAAAGGGCGCGTAGGCGGCCTGTTAAGTCGAACGTGAAATCCCCGGGCTCAACCCGGGAACTGCGTCCGATACTGGCAGGCTTGAATCCGGGAGAGGGATGCGGAATTCCAGGTGTAGCGGTGAAATGCGTAGATATCTGGAGGAACACCGGTGGCGAAGGCGGCATCCTGGACCGGCATTGACGCTGAGGCGCGAAAGCCAGGGGAGCAAACGGGATTAGATACCCTAGTAAGA
+
GGGGGGGGGGGGGGGGGGGGGGGGGGGGGGGGGGGGGGGGGGGGGGGGGGGGGGGGGGGGGGGGGGGGGGGGGGGGGFGGGGGGGGGGGGGGGGGGGGGGGGGGDGGGGGGGGGGGGGGGGGGGGGGGGGGGGGGGGGGGGGGGGGGGGGGGGGGGGGGFGGGGGGGGGGGGGGGGGGGGGGGGGGGGCGGGGGGGGGGFGGGGEEGG=CFGGGFGEGGGGGGGFGC)6@<CGGGG?FFGGBB
@M00200:205:000000000-AKKM3:1:1101:10416:5197 1:N:0:1
ATTGGGTTTAAAGGGCGCGTAGGCGGTCGGGTAAGTTTGATGTGAAATCCCACGGCTTAACCGTGGAATGGCATCTTATACTGCCCGGCTAGAGTCTGGGAGAGGGAAGTGGAATTCCCGGTGTAGCGGTGAAATGCGTAGATATCGGGAGGAACACCAGTGGCGAAGGCGGCTTCCTGGACCAGTACTGACGCTGAGGCGCGAAAGCTAGGGGAGCCAACAGGATTAGATACCCGGGTA
+
GEGGGF@CFGGGGGGGGGGGGGGGGGGGCGGGGGGGGGGDGGGGFGGGGCGCFEEGGGGGGA>?FDGGGGFGGGGGGGGGGGGGFFFGGGGFFGGGGGGFGGGGE7:FFEGGFEGGF?FGGGGGGGGGEGEGGFGGGGGGGGGGGGC+@FFGGGGGGGDDFFGCGGCFEGGGDGGDGGG:FGGGGBCEF7:EGEGGGGGGEGGDGGGG9F68@CDDF*<:FG@*4>7<4*6>FFGD:BDG
@M00200:205:000000000-AKKM3:1:1101:5547:5199 1:N:0:1
ATTGGGCTTAAAGGGCGCGTAGGCGGTCTGCTAAGCGTGTGGTGAAAGCCCGGGGCTCAACCCCGGGTCGGCCGTGCGAACTGGTGGACTCGAGCATGTCAGAGGCAGGTGGAATTCCGGGTGTAGCGGTGGAATGCGTAGAGATCCGGAAGAACACCGGTGGCGAAGGCGGCCTGCTGGGACATGGCTGACGCTGAGGCGCGACAGCGTGGGGAGCAAACAGGATTAGATACCCCAGTAAGA
+
GGGGGGGGGGGGGGGGGGGGGGGGGGGGGGGGGGGGGGGGGGGGGGGGGGGGGGGGGGGGGGGGGGGGGGGGGGGGGGGGGGGGGGGGGGGGGGGGGGGGGGGGGGGGGGGGGGGGGGGGGGGGGGGGGGGGGGGGGGGGGGGGGGGGGGGGGGGGGFFGGGGGGGGGGGGGGGGGGCCEGGFGGGFGGGEFGGGGGGGGG:EGDGDFGGGGGGFGEGGGFGGGFFFBFFFGFEEGEFFCC4-
@M00200:205:000000000-AKKM3:1:1101:17802:5205 1:N:0:1
ACTGGGTGTAAAGAGCGCGTAGGCGGCCTGATAAGTAGGGGGTGAAATCCTGCGGCTTAACCGCAGGGCTGCCTTCTAAACTGTCAGGCTCGAGCACAGTAGAGGCAGGTGGAATTCCCGGTGTAGCGGTGGAATGCGTAGAGATCGGGAAGAACATCAGTGGCGAAGGCGGCCTGCTGGGCTGTTGCTGACGCTGAGGCGCGACAGCGTGGGGAGCAAACAGGATTAGATACCCGCGTA
+
GGGGGGGGGGGGGGGGGGGGGGGGGGGGGGGGGGGGGGGGGGGGGGGGGGGGGGGGGGGGGGGGGGGGGGGGGGGGGGGGGGGGGGGGGGGGGGGGGGGGGGGGGGGGGGGGGGGGGGGGGGGGGGGGGGGGGGGGGGGGGGGGCGGGGGGEGGGGGGFGGGGGGGGGGGEGGGCFGGGGGGGGGGGGGGFGGD3=EFCCEGGGGCDGG5CGGGBG@CG6FFGG?FGB=BFFGGFC5))2
@M00200:205:000000000-AKKM3:1:1101:27191:5208 1:N:0:1
ACTGGGTTTAAAGCGTGTGTAGGCGGGATGGTAAGTACTTTGTGAAATCCCACGGCTTAACCGTGGAATTGCTTGGTATACTGCCGTTCTTGAGTCATCTAGGGGCAGCCGGAACAGATGGTGGAGCGGTGAAATGCGTAGATATCATCTGGAACGCCAATGGTGCAGACAGGCTGCTGGGGATGTACTGACGCTGAGGCACGAAAGCCAGGGGAGCAAACGGGATTAGATACCCTAGTAAGA
+
GGFGGFGG>EGGGGGFF6C@FGGGGGG@@BFGGFGG;<<CEFGGGGDGGGGG,@FGCGGGAEEFGGFGCFGGGGGGGGGGGGGGGGEGDGGGGGGGGGGGFCFFEGGGFFGGGGGFG<9EBFFEF8<CEEGGGG<FDEGGDEC,@FFGGGGGGGGDGDGG7FFG9F8,>BF@:C2DEDFFGG5CEFEG7DGGEGGGE,=5A<58==<CFGFFGGB5AGDGGG8*3>C>=F):<<C*75@GGAA
@M00200:205:000000000-AKKM3:1:1101:19856:5211 1:N:0:1
ATTGGGTTTAAAGGGTGCGTAGGCGGCTTTGTAAGTCAGTGGTGAAATATGGCAGCTCAACTGTCAGGGTGCCATTGATACTGCGGAGCTTGAGTACAGATGAGGTAGGCGGAATTGACGGTGTAGCGGTGAAATGCTTAGATATCGTCAAGAACACCGATAGCGAAGGCAGCTTACTAGGCTGTAACTGACGCTGAGGCACGAAAGTGTGGGGATCAAACAGGATTAGATACCCTCGTA
+
GGGGGGGGGGGGGGGGGGGGGGGGGGGGGGGGGGGGGGGGGGGGGGGGGGGGGGGGGGGGGGGGGGGGGGGGGGGGGGGGGGGGGGGGGFGGGGGGGGGGGGGGGGGGGGGGGGGGGGGGGGGGGGGGGGGGGGGFGGFGGGGGGGGGGGGGGGGGGGGGGGGAEGGGGGGGEEFGFGGGGGFGGGGGGGG?EGCGGGFGGGGGCEDGGFCFEGEC3CFGGGG<6CF>FFBG<CFGFE>C
@M00200:205:000000000-AKKM3:1:1101:14897:5217 1:N:0:1
ATTGGGTTTAAAGGGCGCGTAGGCGGCTTTGCAAGTGACGGGTGAAATCCCTCGGCTTAACCGAGGAACTGCCTGTCAAACTGCATGGCTTGAGACCAGGAGAGGTGAGTGGAATTCCCAGTGTAGCGGTGAAATGCGTAGATATTGGGAGGAACACCAGTGGCGAAGGCGGCTACCTGGACCGGAACTGACGCTGATGCGCGAAAGCGTGGGTAGCAACCAGGATTAGATACCCCCGTA
+
GGFGGGGEGGFGFACG:FGCBF7ECCEGGFFGGGFFGGGG>ECFFAFEFGGGGGGGGGFEEFGGCEGGGGGGGCFCFCDD=BEGGCD<FFDEGGGGFCFDGDGGGCEGGGGG@GGGGGGGGFGDGAFFBF:FFGFDACCC7C9=F,@33<:+83>BCGFF,,,@ECEGGGGGDGGG?FAD7BEEEGC:FGGGDGGGE9CG5>E*1?7FGE88EGFC@??**/A30*23@*.*<@8D)<BG
@M00200:205:000000000-AKKM3:1:1101:15811:5248 1:N:0:1
ATTGGGTTTAAAGCGCACGTAGGCGGCTCTTTAAGTCGGGGGTGAAATCCTGGAGCTCAACTCCAGAACTGCCTTCGATACTGTAGAGCTTGAGTTCGGGAGAGGTGAGTGGAACTGCGAGTGTAGAGGTGAAATTCGTAGATATTCGCAAGAACACCAGTGGCGAAGGCGGCTCACTGGCCCGATACTGACGCTGAGGTGCGAAAGCGTGGGGAGCAAACAGGATTAGATACCCGGGTAAGA
+
GGGGGGGGGGGGGGGGFGGGGGGGGGGEGGGGGGGGGGGGGGGGGGGGGGGGGGGGGGGGGGGGGGGGGGGGGGGGGGGGGGGGGGGGGGGGGGGGGGGGGGGGGGGGGGGFGGGGGGGGGGGGGGGGGGGGFGGGGGGGGGGGGGGGGGGGGGGGFGGGGGGGEGDEEFGGGEEGGGGGGGGGGGGDGGFGGGDCEFFGGFGGGGGGGEGGGGFDF5@CGFDC?FGDFB2CC@FGFFF5C?>
@M00200:205:000000000-AKKM3:1:1101:5806:5293 1:N:0:1
ATTGGGTATAAAGGGCGCGCAGGCGGTTACGTAAGTCCGGCGTGAAATACCACGGCTCAACTGTGGAACTGCGTCGGATACTGCGTTGACTTGAGGATGGTAGAGGCCATTAGAACTAGCGGTGTAGCGGTGAAATGCGCAGATATCGCTAGGAATGCCGGTGGCGAAGGCGGATGGCTGGGCCACTCCTGACGCTGAGGCGCGAAAGCTAGGGGAGCGAACGGGATTAGATACCCTCGTA
+
FGGGGGGFGGGGGGGGGGGGGGGGGGEFGFGGGGGGGGGGGGGGGGGGGGGGGGGGGGGGGGFFGGGGGGGGGGGECGGGGGGGGGGG@ADFEFGF<FFGFGGGGG>GFEGGGGGGGGGEGGCEFF<FGGFFGGGGG<@EGFCACECFF,>FFGGDGG:FECGGFGGGGGEGE8:CF6+:CECFE>CFFFFCEED*;CG5:5:CEEDC*<7AFGEGFGCCDG*>1*97?F<DDFCFFFBFG
@M00200:205:000000000-AKKM3:1:1101:7319:5301 1:N:0:1
ATTGGGTTTAAAGCGTGCGTAGGCGGCTTAGCAAGTCGGGTGTGAAAGCCCTCGGCTCAACCGAGGAATTGCGCCCGAAACTGCTGAGCTTGAGTGAGACAGAGGTGAGCGGAACTGATGGTGGAGCGGTGAAATGCGTTGATATCATCAGGAACACCGGTGGCGAAGGCGGCTCACTGGGTCTCTACTGACGCTGAGGAGCGAAAGCCAGGGGAGCAAACGGGATTAGATCCCCTTGTAAGA
+
<@FGGGGGGGGGGGGEGGGGEEEGGGGGGGGFFGGGGGDGGGGGGGGDGFFF<@CGFG9<FFGEGGGGGAFF=@47CCEEGGFF<EF=FGGGGGGFCFFGFGCF<F7,FFGGGEGFFAA?AEFFFFCGGCGGGGFAFC<@@FFDE9C@,@FC7F@FFFDCCFGGGEGGCC:CEE79<CFE7B8=EGGGD=FC=EGD?ECC*778EEDGF68::58DBF?F5CED:)2)9*)*+2;*)089::-
@M00200:205:000000000-AKKM3:1:1101:11014:5304 1:N:0:1
ATTGGGTTTAAAGCGTGCGTAGGTGGTTCTTTAAGTCAGGTGTGAAATCCCCGGGCTCAACCTGGGAACTGCATTTGATACTGAAGAGCTAGAGTGTGGTAGAGGATAGTGGAATTCCCGGTGTAGCGGTGAAACGCGTAGATATAGGGAGGAACATCAGTGGCGAAGGCGGCTATCTGGACTAACACTGACACTGAGGCACGAAAGCGTGGGTAGCAAACAGGATTAGATACCCTAGTA
+
DGE9,-8BCE<ACFG;@FGGGD;CE-FGFGGGGDCFC6EFFGEFGG9FF6E<C::7FFCC<EEF,CD@F6FFGFGGFFD<,C,9<<<6,,CFFF<F<F7C<?FECF8FC,E,C55BEF<FEGGGFDGG7?C+,?,:+8F8CB,@E3FA8=C7+@<FF<9:=F<8=@EE::>C5BB;>,@9DFCFDDC877,,1A*,,</A=<EGGD5*3/8=@3=*)=3><CE*(*+)*967@009501C
@M00200:205:000000000-AKKM3:1:1101:13245:5306 1:N:0:1
ATTGGGTTTAAAGCGCGCGCAGGCGGAAGTGACAAGTCCGAAGTGAAATTCCGGGGCTCAACTCCGGAACGGCTTCGGAGACTGTCCTTCTGGGGACCGGTAGAGGCCGGTGGAATTGCTGGTGTAGCGGTGGAATGCGTAGAGATCAGCAAGAACACCCGTGGCGAAGGCGGCCGGCTGGGCCGGATCCGACGCTGAGGCGCGAAAGCGTGGGGAGCAAACAGGATTAGATACCCTAGTA
+
GGGGGGEGGGGGGGGGGGGGGGGGGGGGGGGGGGFFGGGGGGGGGGGGGGGGGGGEG=FFCFFFGGGGGGGEGGGGGGGGGGGGGGGGDFGGGGGGGGGGFGEGGGGGGGGGGGGGCFGGGGGGGGGGDGGGGGGGFGGEGCEGFFGGGGEFBFFGGGGGDGGGGDGGGGGECEEECEGGEGGGGD8EEGG5ECDGGGGFGGGD5EC<EEGGGGFC5CFGCGFC:CDAFFA7+<C66?F9*
@M00200:205:000000000-AKKM3:1:1101:5356:5315 1:N:0:1
ACTGGGTGTAAAGGGCGCGTAGGCGGCTTCGTAAGTCTTGGGTGATAGCCCTCGGCTCAACCGAGGAATTGCCTTGGATACTGCGAAGCTCGAGGCTGGAAGAGGACAGTGGAATTCCCGGTGTAGCGGTGAAATGCGTAGATATCGGGAGGAACACCAGTGGCGAAGGCGGCTGTCTGGGCCAGTTCTGACGCTGAGGCGCGAAAGCGTGGGGAGCAAACAGGATTAGATACCCTGGTA
+
E,CE@CE-@F@FC9;CGGCFFEEGCB+C@<CE@EFGGGGG9DCB@FGGGFG,6@:FGGGGGG:+@B@FFGGG<CFEFCFGGGG977FGGGFDGE7+4B=BEFGGG8DEGFCDFF<D,EFEGGGGGGGGDGGGGEFFCE@EGCFCCFGG7BEE7CFF<>CFFGGGEEG@EFEDC88+?FF788F8F++>C7<FGGGGGGDFEG7>C*9CCAEEGGEG37C+>4:F:4:5=4AFFGF*7>FE
@M00200:205:000000000-AKKM3:1:1101:18190:5320 1:N:0:1
ATTGGGTGTAAAGGGCGTGTAGGCGGTTCAGTAAGTGGAATGTGAAATGCCCCGGCTTACCCGGGGACCTGCATCCCAAACTGCTGGACTTGAGTACGGGAGAGGATGAGGGAATTCCTGGTGTAGCGGTGAAATGCGTAGATATCAGGAGGAACACCGGTGGCGAAGGCGGGTCTCTGGGCAACAACTGACGCTGAGGAGCGAAAGCGTGGGGAGCGAACAGGATTAGATACCCTAGTA
+
GGGGGFGGGFGGGFEEEGGGGGFGGGGGGGGGGGGGGGFGGGGGGGGGGAGGGFEGGGGGGGGGGGGGGGGGGGGGGGGGGDEGGFGGGGGGGGGGBF:FCFGGCGGGGGDBFGGGGGGGGFFGGGCFDFD7=FGCDGEEFGGGFFGGFCECCC<@FECGGDEGG78F77<*CBEEGGCFFF=>FGGGGG7>=EGG*@5CE3E?C=DGDECG5CDGFGGDDDFGFGG?FF<FGDFFFFFG
@M00200:205:000000000-AKKM3:1:1101:24555:5320 1:N:0:1
ACTGGGTGTAAAGCGCGTGTAGGCGGCCCGGCACGTCATCGGCTGAAATCCCCCGGCTCAACCGGGGAAGTGGCCATGATACGACCGGGCTGGAGGGGGGTAGGGGGGACGGGAACTCACGGTGGAGCGGTGAAATGCGTTGAGATCGTGAGGAACGCCCGCGGCGAAAGCGCGTCCCTGGACCCCACCTGACGCTGAGACGCGACAGCCCGGGGAGCGAACGGGATTAGCACCCCTTGTA
+
GGGGGGGGGGGGGGGGGGGGGFGGGGGGGGGDCGGGGGGGGGGGGGGGGGGGGGEFE=FGGGGGGGGGEGGGGGG8FFGGDFGGGGGEGGCCEGGGGGGGGGGGGGGGGGGGGGG>EGGGCG;CEGCFEGGGDE?FGGGEGE8E>E:FCEFGGGGFGG8EGG>?>>8CGC*?CE*1CEFEFFGGEEEC57?*AEGC?5CF?7=CE*9CC**2:C>CBEG*9<89371(**(*2/*9F)7CC
@M00200:205:000000000-AKKM3:1:1101:19293:5326 1:N:0:1
ACTGGGTGTAAAGAGCTCGTAGGCGGCTCAATAAGTCGGGTGTGAAACCCTCAGGCTCAACCTGGGGACGCCACCCGATACTGTTGTGGCTAGAGTCCAGTAGGGGAGTGTGGAATTTCCGGTGTAGCGGTGAAATGCGCAGATATCGGAAGGAACACCAGCGGCGAAGGCGGCACTCTGGGCTGGTACTGACGCTGAGGAGCGAAAGCGTGGGTAGCAAACAGGATTAGATACCCCGGTA
+
GGGGGGGGGGGGGGGGGGGGGGGGGGGGGGGGGGGGGGGGGGGGGGGGGGGGGGGGGGGGGGGGGGGGGGGGGGGGGGGGGGGGGGGDGGGGGGGGGGGGGGGGGGGGGGGGGGGGGGGGGGGGGGGGGGGGGGGGGGGGGGGGGGGGGGGGGGGGGGGGGGGGGGGGGGGGGGGGGGGGGGGGGGGGGGGGGGGGGGGGGGGGGGGDGGGGGGDGDC@FGGFC<FG2?FFGFEGGFFDEG
@M00200:205:000000000-AKKM3:1:1101:14839:5328 1:N:0:1
ATTGGGCTTAAAGTGTGCGTAGGCGGCCCTGTAAGTCAGTGCTGAAATATCCCAGCTTAACTGGGAGGGTGGCATTGATACTGCGGGGCTAGAGTACAGATGAGGTAGGCGGAATTGACGGTGTAGCGGTGAAATGCTTAGATATCGTCAAGAACACCTATAGCGAAGGCAGCTTACTAGGCTGTAACTGACGCTGAGGCACGAAAGTGTGGGGATCAAACAGGATTAGATACCCTTGTA
+
GGGGGGGGGGGGGGGGGGGGGGGGGGGGGGGGGGGGGGGGGGGGGGGGGGGGGGGGGGGGFGGGGGGGGGGGGGGGGGGGGGGGGGGGGGGGGGGGGGGGGGGGGGGGGGGGGGGGGGGGGGGGGGGGGGEGGGGGGGGGGGGGFGGGFGEGGGGGGGGGFGGGGEGGGGGGGFGGGDGFFGGGGGGCGGGGCGGGGGFFGGGGGED>EGGGGGFGFGGG4<F<6D>7?@2>CCEF:?6E
@M00200:205:000000000-AKKM3:1:1101:16783:5340 1:N:0:1
ATTGGGCTTAAAGCGTGCGTAGGCGGTTGGCTAAGTCAGATGTGAAAGCCCTGGGCTCAACCTGGGAATGGCATTTGAAACTGGCCGGCTAGAGTGTGATAGAGGATGGCGGAATTCCCGGTGTAGCGGTGAAATGCGTAGAGATCGGGAGGAACATCCGTGGCGAAGGCGGCCATCTGGATCAACACTGACGCTGAGGCACGAAAGCGTGGGGAGCAAACAGGATTAGATACCCTTGTA
+
GGGGGGGGGGGGGGGGGGGGGGGGGGGGGGGGGGGGGGGGGGGGGGGGGGGGGGFGGGGGGGGGGGGGGGGGGGGGGGGGFGGGGGGGGGGGGGGGGGGGGGGGGGGGGGGGGGGGGGGGGGGGGGGGGGGGGGGGGGGGDGGGGGGGGGGGGGGGGGGGGGGGGGGGGGGGGGGFGGGGGGGGGGGGGGGGGEGGEEGGGFGGGGGGGDCEGGFGDGGGGGGG?FGFFFFGGGCD?FFG
@M00200:205:000000000-AKKM3:1:1101:10389:5342 1:N:0:1
ATTGGGCTTAAAGAGCGTGTAGGCGGCCAAGCAGGTCCGCTGTGAAAACTCGAGGCTCAACCTCGAGAGGTCGGTGGAAACCGTTTGGCTAGAGTCCGGAAGAGGAGAGTGGAATTCCTGGTGTAGCGGTGAAATGCGCAGATATCAGGAAGAACACCTATGGCGAAGGCAGCTCTCTGGGACGGTACTGACGCTGAGACGCGAAAGCGTGGGGAGCGAACAGGATTAGATACCCTCGTA
+
GGGGGGGGGGGGGGGGGGGGGGGGGGGGGGGGGGGGGGGGGGGGGGGGGGGGGGGGGGGGGGGGGGGGGGGGGGGGGGGGGGGGGGGGGGGGGGGGGGGGGGGGGGGGGGGGGGGGGGGGGGGGGGGGGGGGGGGGGGGGGGGGGGGGGGGGGGGGGGGGGGGGGGGGGGGGGGGGGGGGGGGGGG>E?FGGGGGGGGGGGGGGGGGGGEGGGGFGFGGGGGGGFGCBFF>FG?FGFFFE
@M00200:205:000000000-AKKM3:1:1101:4659:5349 1:N:0:1
ACTGGGTATAAAGGGCGCGTAGGCGGCCACCGCAAGTCGACTGTGAAATCTCTGGGCTTAACCCAGAACGGTCAGCCGATACTGCGGGGCTAGAGTGCAGAAGGGGCAACTGGAATTCTCGGTGTAGCGGTGAAATGCGTAGATATCGAGAGGAACACCTGCGGCGAAGGCGGGTTGCTGGGCTGACACTGACGCTGAGGCGCGAAAGCTAGGGGAGCGAACGGGATTAGATACCCCGGTA
+
FGGGFGCFFGGGGFGGCGEFEBGGC:@FFGGGGGEGGGGGGCGGGGGGGGGGGFEFGFFGGGGGGGGGGEGGGGGGGEEFGGGGDGGGGGGDGFFFGGGGGGFDFGEGGGFFFGGGFGGGGGEGGGGGGGGGGGGGGGGGGE>FF@FGGF:>EFF:FC*FFGGGGGGGGGGCEGE>ECCGGEF@CFFGGFFF@EGGGGGGCDGGGGCD8CFGGFDCBDGE33CGFGD0?FBFGDF4FDE5<
@M00200:205:000000000-AKKM3:1:1101:18970:5361 1:N:0:1
ACTGGGTGTAAAGCGCACGTAGGCGGCCCCATAAGTCGGATGTGAAATCCCTCGGCTCAACCGAGGAAGTGCATCCGAAACTGCGGGGCTCGAGTATGGAAGAGGGTCGCAGAATTCCCGGTGTAGAGGTGAAATTCGTAGATATCGGGAGGAATACCAGTGGCGAAGGCGGCGACCTGGGCCAATACTGACGCTGAGGTGCGAAAGCGTGGGGAGCAAACAGGATTAGATACCCTAGTAAGA
+
GGGGGGGGGGGGGGGGGGGGGGGGGGGGGGGGGGGGGGGGGGGGGGGGGGGGGGGGGGGGGGGGGGGGGGGGGGGGGGGGGGGGGGGGGGGGGGGGGGGGGGGGGGGGGGGGGGGGGGGGGGGGGGGGGGGGGGGGGGGGGGGGGGGGGGGGGGGGGDFFGGGGGGGEGFGGGGGGGCFGGGGGGGGGGGGGGDGGGGGGGGGGGGGGGEGGGGDGFGGGGGGGFGGFFFFGG6FGFFFGGFB
@M00200:205:000000000-AKKM3:1:1101:24783:5369 1:N:0:1
ACTGGGTTTAAAGGGCTCGTAGGCGGTTTGTCGCGTCGGGAGTGAAAACCAGGTGCTTAACACCTGGCTTGCTTTCGATACGGGCAGACTAGAGGTATTCAGGGGAGAACGGAATTCCTGGTGTAGCGGTGAAATGCGCAGATATCAGGAGGAACACCGGTGGCGAAGGCGGTTCTCTGGGAATGACCTGACGCTGAGGAGCGAAAGTGTGGGGAGCGAACAGGATTAGATACCCCCGTAAGA
+
GGGGGGGGGGGGGGGGGGGGGGGGGGGGGGGGGGGGGGGGGGGGGGGGGGGGGGGGGGGGGEGGGGGGGGGGGGGGGFGGGGGGGGGGGGGGGGGGGGGGGGGGGGGGGGGGGGGGGGGGGGGGGGGGGEGGGGFGGGGGFGGGGGGGGGGGGGFGGGGGGGEGGGGGGGGGDGGGGGGGGGFGGGGGGGGGGGDGEGGGGGGGGGGCFGGGGG>GEGGGGCCG:4CDFFFGGCFC>BFGGFF
@M00200:205:000000000-AKKM3:1:1101:15923:5370 1:N:0:1
ACTGGGCGTAAAGGGTGCGTAGGCGGATTGGTAAGTCCGTGGTGAAATCCCCGAGCTTAACTTGGGAACTGCCGTGGATACTATCAGTCTTGAATATCGTGGAGGTAAGCGGAATATGTCATGTAGCGGTGAAATGCTTAGATATGACATAGAACACCAATTGCGTAGGCAGCTTACTACTCGATCATTGACGCTGAGGCACGAAAGCGTGGGGAGCAAACAGGATTAGATACCCTTGTAAGA
+
GGGGGGGGGGGGGGGGGGGGGGGGGGGEGGGGGGGGGGGGGGGGGGGGGGGGGGGGGGGGGGFGGFGGGFGGGGFFGGGGGDGGGGGGGGGGFGGGGGGGGGGGGGGGGFCFGGFGGGFGGGGGGFGGGGGEGGGGGGGFFGGFFFFFGGGGGFFFF7@=AFF;EGGGGGG7CE9C>FFFGFEGCEGGG9FCE79CCFGFGGGGGEG4ECEFEG:<3CCC2>C5,;:76+);?<C*<FFFGA<
@M00200:205:000000000-AKKM3:1:1101:5076:5375 1:N:0:1
ACTGGGTGTAAAGGGTGCGTAGGCGGGTTTTTAAGTCAGAGGTGAAATCCTGGAGCTCAACTCCAGAACTGCCTTTGATACTGAGAATCTTGAGTATGGGAGAGGTGAGTGGAACTGCGAGTGTAGAGGTGAAATTCGTAGATATTCGCAAGAACACCAGTGGCGAAGGCGGCTCACTGGTCCGGTACTGACGCTGAGGTGCGAAAGCGTGGGGAGCAAACAGGATTAGATACCCCCGTA
+
GFGGGGGGGGGGGGGGGGGGGGGGGGGGGGFGGGGGGGGGGGGGGGGGGGGGGGGGGGGGGGGGGGGGGGGGGGGGGGGGGGGGGGGGGGGGCEFGGGGGGGGGGGG9FGGGGGGGGGGGGGGGGGGGGGGGGGGGGGGGGGFGGGGGDFGGGGGGGGGGGFGGGGGGGGGGGGGGGGGFFGGGGGGGGGGFEGDEGGGGGGGGG8CFGGGGGE@CDGGGGGGGBGG<FFFGGFGG)<>5
@M00200:205:000000000-AKKM3:1:1101:7149:5382 1:N:0:1
ATTGGGTGTAAAGGGTGCGTAGGCGGCCCGTTAAGTCAGCGGTGAAATCCCAGGGCTCAACCCTGGAACTGCCGTTGATACTGACGGGCTTGAGTTCGGTTAAGGCGGGCGGAACTGGTGGTGTAGCGGTGAAATGCATAGATACCACCAAGAACCCCGATTGCGTAGGCAGCTCGCTGAGCCGAAACTGACGCTGAGGAACGAAAGCGTGGGGAGCGAACAGGATTAGATACCCTAGTACGA
+
GGGGGGGGGGGGGGGGGGGGGGGGDGDGGGGGGGGGGGGGGGGGGGGGGGGGGFGGGGGGGGEGGGGGGGGGGEGGGGGGGGGGGGG:FGGGGGGGGGGGGGGGGGGGGGGGGGGGGGGGGGFGGGFBFGGGGGGGGGGGGGGFEFGCEFGGGGFGGGC@GGGGGFGGGGGGGGFGGGD8CGGGGGDCFC??ECCEGGG+:CEGGGGGDGGGGGFDECEGDGGD?CC??F4:FEGC4FFG*4<
@M00200:205:000000000-AKKM3:1:1101:14697:5382 1:N:0:1
ATTGGGTATAAAGGGCTCGTAGGCGGCCAACTAAGTCCGACGTGAAATCCCAAAGCTTAACTTTGGAACTGCGTCGGATACTGGATGGCTTGAATTCGGGAGAGGGATGCAGAATTCCAGGTGTAGCGGTGAAATGCGTAGATATCTGGAGGAATACCGGTGGCGAAGGCGGCATCCTGGACCGACATTGACGCTGAGGAGCGAAAGCCAGGGGAGCAAACGGGATTAGATACCCGCGTA
+
GGFFGGGGGGGGGGGCFGGGGGCGGGEECFGFGGGGGGGGGGGGGGGGFGCFAEGGG<EGF@EF9FGG8FGGDCFCEGFFGGGGC9,FGGGGGFGCGGFC@FGGG7FCFGFGGGGGGG?EGGGGGGGGGGGGGGGGG7CEGGGGGG97FGFEGG@,EFE>F@CGGGGEEF@EGGGFGC9F8FGG5:E8EGGGG5CCEBF7:DEGGGG**:CED*57>FGFGCED?GGBFF9CGGG/75.>
@M00200:205:000000000-AKKM3:1:1101:13297:5388 1:N:0:1
ACTGGGTATAAAGCGCACGCAGGTGGTCGTGCAAGTGTCGTGTGAAAGCGGCCCGCTTAACGGGTCGAGGCCATGGCAGACTGCTCGACTGGAGGTCGTGAGAGGTCCGTGGAATTGCCGGTGTAGTGGTGAAATGCGTAGAGATCGGCAGGAACACCCAAGGGGAAGCCAACGGACTGGCACGATGCTGACACTGAGGTGCGACAGCGTGGGGAGCGAACCGGATTAGATACCCCAGTA
+
GGGGGGGGGGGGGGGGGGGGGGGGGGGGGGGGGGGGGGGGGGGGGGGGGGGGGGGGGGGGGGGGGGGGGGGGGGGGGGGGGGGGGGGGGGGGGGGGGGGGGGGGGGGGGGGGGCGGGGGGGGGGGGFGGGGGGGGGGGGGGGGGGGGGGGGGGGGGGGGGGEFGGGGGFFFGGEGGGGGGGGGGGGGGGFFGGGGGGGGGGGGEGGGGGGGGGGFCE55E7>CD0*C2@F<FFFEGFF6A
@M00200:205:000000000-AKKM3:1:1101:14788:5399 1:N:0:1
ATTGGGTTTAAAGAGCGTGTAGGCGGCCAGATAGGTCGGTTGTGAAAACTGGAGGCTCAACCTCCAGACGTCGATCGAAACCATCTGGCTAGAGTCCGGAAGAGGAGAATGGAATTCCTGGTGTAGCGGTGAAATGCGCAGATATCAGGAAGAACACCCGTGGCGAAGGCGGTTCTCTGGGACGGTACTGACGCTGAGACGCGAAAGCGTGGGGAGCGAACGGGATTAGATACCCTGGTA
+
GFGGGGGGGGGGGGGGGGGGGGGGGGGGGGGGGGGGGGGGGGGGGGGGGGGGGGGGGGGGGFGGGGGGGGGGGGDFGGFGGGGGGGGGGGGGCGGGGGGGEGGGGGGGGGGGGGGGGGGGGGGGGGGGGGEGGGGGGGGGGGGGDFGGGGGEGGGGGGGGGGEEGGGGGGGGGEGGGFGGGFGGGGFCCDGC=E:ECFFGGGEEEGDFGEGGGGFG:7>C)CGGBG44F?AGG?EGFFFG
@M00200:205:000000000-AKKM3:1:1101:5653:5403 1:N:0:1
ACTGGGCTTAAAGAGCGTGTAGGCGGCCAGACAGGTCTGTTGTGAAAACTGGAGGCTTAACCTCCAGACGTCGACAGAAACCGTCTGGCTAGAGTCCGGAAGAGGAGAGTGGAATTCCTGGTGTAGCGGTGAAATGCGCAGATATCAGGAAGAACACCAATGGCGAAGGCAGCTCTCTGGGACGGTACTGACGCTGAGACGCGAAAGCGTGGGGAGCGAACAGGATTAGATACCCTAGTA
+
GGGGGGGGGGGGGGGGGGGGGGGGGGGGGG@DEFFGGGGGGGGGGGGGGGGGGGGGGGGGGGFEEGGGGGGGGGGCEGGGFGGGGGGGGGGFFFFEGGGGGGGGGGGGGFFDGCFFGGGGGGGGGGFEGGGGGGGGG7FEGGGGGGGGGGGGGGD?EGGGGFEGDG@FGGGEGGGFGGGF7DCEEE5=,=EGG=?C:8CC5<EGC83CGGGGGG3<BGGEDDEF07C?FB>DC?:6))99
@M00200:205:000000000-AKKM3:1:1101:24354:5408 1:N:0:1
ATTGGGTATAAAGGGCGCGTAGGCGGCGCGGTAAGTCACTTGTGAAATCTCTGAGCTTAACTCAGAACGGCCAAGTGATACTGCAGTGCTAGAGTGTGGAAGGGGCAATCGGAATTCTTGGTGTAGCGGTGAAATGCGTAGATATCAAGAGGAACACCTGAGGTGAAGACGGGTTGCTGGGCCAACACTGACGCTGAGGCGCGAAAGCCAGGGGAGCAAACGGGATTAGATACCCTTGTA
+
GGGGGGGGGGGGGGGGGGGGGGGGGGGGGGGGGGGGGGGGGGGGGGGGGGGGGGGGGGGGGGGGGGGGGGGGEGGFGGGGGGGGGGGGGGGGGGGGGGGGGGGGGGGGGGGGGGGGGGGGGGGGGGGGGGGGGGGGGGEGGGGGGGGGGGGGGGGGGGGGGGGGGGGGGGGGGGEGGGGGGGGGGGFGGGGEGGDGGGGGGGGEGGGCGGGGGGFGDGGGGGGGFG4?FFBGFEGGFFFG
@M00200:205:000000000-AKKM3:1:1101:15739:5415 1:N:0:1
ACTGGGTATAAAGGGCGCGTAGGCGGTTCCGAAAGTGGCCCGTGAAATCCCCTGGCTCAACCGGGGAAGTGCGGACCAAACTTCGGTGCTCGAGGCTGGGAGGGGAGACTGGAACTCTCGGTGGAGCGGTGAAATGCGTAGATATCGAGAGGAACACCGGTGGCGAAGGCGAGTCTCTGGTCCAGCTCTGACGCTGAGGCGCGAAAGCGTGGGTAGCAAACAGGATTAGATACCCCCGTAAGA
+
GGGGGGGGGGGGGGGGGGGGGGGGGGGGGGGGCG:FGFGGGGEDFGGGGGFG,FGG8FFG8FFGGGDG4CFGGGGGGFG@?EGGGGGGGGGGEGEE<FGGGGGGGGGCECFGGFFGFCG:FCCFGGGGGGGGGGD:F@C7<CCFGGEFF:=FGEFCGGDGCGGC7<BEGG:BC?FFGGFGGGGGGGF6C::9;CDGDFFG=CE*?CCFEGEGGGFGF+@EGGGG(**)0*.:@FGG:7.*91<
@M00200:205:000000000-AKKM3:1:1101:10823:5419 1:N:0:1
ACTGGGTTTAAAGGGCGCGTAGGTGGTTTGATAAGGGTGTGGTGAAAGTCCGGGGCTCAACCCCGGATCTGCCGTGCCGACTGTCAAACTCGAGGACTGTAGAGGCAGACGGAATTCCGGGTGTAGCGGTGGAATGCGTAGAGATCCGGAGGAAGACCGGTGGCGAAGGCGGTCTGCTGGGCAGTTTCTGACACTGAGGCGCGACAGCGTGGGGAGCAAACAGGATTAGATACCCTCGTACGAT
+
GGGGGGGGGGGGGGGGGGGGGGGGGGC,CFFGFFGGFCFECGGGGGGGEFGDEEGGGGGGGGGGGGGGGGGGFGGCGGCGGGGGGGGGGGGGGGCCFFGGGGGGGGGGGGGGGGGGGGGGGGGGGGGGGGGGGGGGGGGGGGGGGGFGGGGGGGGGGGGEGGGGGGGGGGGGGGGFGGGGGGGGFCFFGGGGGGGGGGGGGGGGCEDGGEGG5C:<DG@FFCFGFGFF=FAGGGGF:EFG33?(
@M00200:205:000000000-AKKM3:1:1101:13896:5429 1:N:0:1
ATTGGGCATAAAGCGTGCGTAGGCGGTTCGCCGTGTCCTGTGTGAAAGCCCCGGGCTTAACCTGGGAATGGCATGGGAAACTGGCGGGCTGGAGTGTGGCAGAGGGGGGTGGAATTCCGCGTGTAGCAGTGAAATGCGTAGAGATGCGGAGGAACACCGATGGCGAAGGCAGCCCCCTGGGCCAACACTGACGCTCAGGCACGAAAGCGTGGGGAGCAAACAGGATTAGATACCCCTGTA
+
GGGGGGGGGGGGGGGGGGGGGGGGGGGGGGGGGGGGGGGGGGGGGGGGGGGGGGGGGGGGGGGGGGGGGGGGGGGGGGGGGGGGGGGGGGGGGGGGGGGGGGEGGGGGGGGGGGGGGGGGGGGGGGGGGGFGGGGGGGGGGGGGGGGGGGEGGGGGGGGGGGGGGGGGGGGGGGGGGGGGGGGGGGGGGGGGGGGGGGGGGGGGGGGGGGGGGGFGFGGGGFGG:6:?F?BGGGGGFFFG
@M00200:205:000000000-AKKM3:1:1101:24203:5446 1:N:0:1
ATTGGGTTTAAAGTGCTCGTAGGCGGCCAACTAAGTCACACGTGAAATCCCCAGGCTTAACCTGGGAACTGCGTGTGATACTGGATGGCTTGAATTCGGGAGAGGGATGCAGAATTCCAGGTGTAGCGGTGAAATGCGTAGATATCTGGAGGAATACCGGTGGCGAAGGCGGCATCCTGGACCGACATTGACGCTGAGGAGCGAAAGCTAGGGGAGCAAACGGGATTAGATACCCGCGTA
+
GGGGGGGGGGGGGGGGGGGGGGGGGGGGGGGGGGGGFGGGGGGGGGGGGGGGGGGGGGGGGGGGGGGGGGGGGGGGGGGGGFGGGGGGGGGGGGGGGGGGGGGGGGGGGGGGGGGGGGGGGGEGGGFGGGGGGGGGGGGGGDGGGGGGGGGGGFGGGGGGGGGGGGGGDFGGEGGGCFFGGGGGEGDGFGGFGEDC=FGGGFC:BEGGCFCFFD>D@FF6<DDGB3<<@=4C:CCC35):
@M00200:205:000000000-AKKM3:1:1101:20226:5450 1:N:0:1
ATTGGGCGTAAAGGGCGCGTAGGTGGCTTGTTAAGCGTGTGGTGAAAGCCCGGGGCTCAACCCCGGGTCTGCCGTGCGGACTGGCAAGCTCGAGCATAGTAGAGGCGAGTGGAATTTCGGGTGTAGCGGTGGAATGCGTAGAGATCCGGAGGAAGACCGGTGGCGAAGGCGGTCTGCTGGGCAGTTTCTGACACTGAGGCGCGACAGCGTGGGGAGCAAACAGGATTAGATACCCTTGTA
+
FGGGGGGGGGGGGGGGGGGGGGGGGGGGGGGGGGGGGGGGGGF@FEFGGGGGGGGGEGFGGGGGGGGGGGGGGGGGGGGEGGDDGGCGGGGGGGGGGGGGGGGGGGGGGGGGGGGCFGGGGFGGGGGGGGGEFGDFGGFEGCGGFFGGGGGGGGGGGGGEBFGGEEGGGGGGGEEGFCCFEGGEFGFGGFGGGGFGCFGGGGDEGGGGGGGDEEED5EFCFFGG0*C?FFDGGCG=<@@G
@M00200:205:000000000-AKKM3:1:1101:24383:5479 1:N:0:1
ATTGGGCTTAAAGGGAGCGTAGGCGGATAGTTTAGTCAGAGGTGAAAGCCCAGGGCTCAACCTTGGAATTGCCTTTGATACTGGCTATCTTGAGTATGGAAGAGGTATGTGGAACTCCGAGTGTAGAGGTGAAATTCGTAGATATTCGGAAGAACACCAGTGGCGAAGGCGACATACTGGTCCATTACTGACGCTGAGGCTCGAAAGCGTGGGGAGCAAACAGGATTAGATACCCTCGTA
+
GGGGGGGGGGFGGGGGGGGGGGGGGGGGGGGGGGGGGGGGGGGGGGGGGGGGGGGGGGGGGGGGGGGGGGGGGGGGGGGGGGGGGGGGGGGGGGGGGGGGGGGGGGGGGFFFGGGGGGGGGGGGFGGGFGGGGGFGGGGGGGGGGGGGGGGGGGGFFFFGGGGGGGGGGCFGGGGGGGGGGGFGGFGGGGGFGGGGEFFGFGGGGGGGGGDGGGEGFFCFGFGGFGGFAFC>FCFGFFFG
@M00200:205:000000000-AKKM3:1:1101:25222:5484 1:N:0:1
ATTGGGCGTAAAGGGCGCGTAGGCGGCCACCGCAAGTCGACTGTGAAATCTCCGGGCTTAACTCGGAAAGGTCAGCCGATACTGCGGGGCTAGAGTGCAGAAGGGGCAACTGGAATTCTCGGTGTAGCGGTGAAATGCGTAGATATCGAGAGGAACACCTGCGGCGAAGGCGGGTTGCTGGGCTGACACTGACGCTGAGGCGCGAAAGCTAGGGGAGCGAACGGGATTAGATACCCCAGTA
+
GGGGGGGGGGGGGGGGGGGGGGGGGGGGGGGGGGGGGGGGGGGGGGGGGGGGGGGGGGGGGGGGGGGGGGGGGGGGGGGGGGGGGGGGGGGGGGGGGGGGGGGFEGGGGGGGGGGGGGGGGGGGGGGGGGGGGGGGGGGGGGGGGGGGGGGGGGGGGGGGGGGGGGGGGDGGGGGGGFGGGGGGDFGFGFGGGGDGGGGGGGGGGGDDGGGGGGFG:EE5DDGG:>DBFFFGFCFC5BBGG
@M00200:205:000000000-AKKM3:1:1101:21050:5498 1:N:0:1
ATTGGGTATAAAGGGAGTCTAGGCGGTTTGGTAAGTGGGATGTGAAATGCCCCGGCTCACCCGGGGACCGGCATCCCAAACTGCTGAGCTTGAGTACAGGAGAGGGTGGGGGAATTCCAGGTGTAGCGGTGAAATGCGTAGATATCGGGAGGAACATCAGTGGCGAAGGCGGCCTTCTGGTCCAGTACTGACACTCAAGTGCGAAAGCGTGGGGAGCAAACAGGATTAGATACCCTAGTAAGA
+
GGGGGGGGGGGGGGGGGGGGGGGGGGFEGGGGGGGGGGGGGGGGGGGGGGGGFGGGGGGGGGGGGGGGGGGGEGGGGGGGFGGGGFGGGGGGGGGGGGGGGGGGGGGGGGGGGGGGGGGGGGGGGFGGGGGGGGGGGGGGGGCFGGGGGGGGGGGGGGGGGGGGGGGGGGGGGGGFGGGGGFGGGGGGGGGGGFFGGFGFGGGGGGGGGEGGGGFGFDEGDGG:?FG?FFBF7F?F?FFGGFF
@M00200:205:000000000-AKKM3:1:1101:17203:5504 1:N:0:1
ATTGGGTGTAAAGGGCGCGTAGGCGGTCTTGTCAGTCCCTTGTGAAATCCCCCGGCTCAACTGGGGAACTGCAAGGGAAACAGCAGGGCTTGAGTTCGGGAGAGGGAAGCGGAATTCCGGGTGTAGCGGTGAAATGCGTAGATATCCGGAGGAACACCGGTGGCGAAGGCGGCTTCCTGGACCGACACTGACGCTGAGGCGCGAAAGCTAGGGGAGCAAACGGGATTAGATACCCCGGTA
+
GGGGGGGGGGGGGGGGGGGGGGGGGGGGGGGGGGGGGGGGGGGGGGGGGGGGGGGGGGEFGGGGGGGGGGGGGGGGGGGGGGGGGGGGGGGGGGGGGGGGGGGGGGGGGGGGGGGGGGGGGFEGFFGGGGGGGGGGGGGDGGGGGGFGGEGGGGGGGGGGGGGGGGGGGGGGGEGFGGGGGGGGGGGGGFCGEGCGGGGGGGGDE8D4+?FFGED35FGCFDGGFCF?FBB7FGFDB>BE
@M00200:205:000000000-AKKM3:1:1101:20956:5505 1:N:0:1
ACTGGGTATAAAGGGTGCGTAGGCGGCCCTGTAAGTCAGTGCTGAAATATCCCAGCTTAACTGGGAGGGTGGCATTGATACTGCGGGGCTAGAGTACAGATGAGGTAGGCGGAATTGACGGTGTAGCGGTGAAATGCTTAGATATCGTCAAGAACACCTATAGCGAAGGCAGCTTACTAGGCTGTAACTGACGCTGAGGCACGAAAGTGTGGGGATCAAACAGGATTAGATACCCCTGTA
+
GGGGGGGGGGGGGGGGGGGGGGGGGGGGGGGGGGGGGGGGGGGGGGGGGGGGGGGGGGGGGGGGGGGGGGGGGGGGGGGGGGGGGGGGGGGGGGGGGGGGGGGGGGGGGGGGGGGGGGGGGGGGGGGGGGGGGGGGGGGGGGGGGGGGGGGGGGGGGGGGGGGGGEGGGGGGGGGGFFFFGGGGGGGGGGGGGGGGGGGGGGGGGGDGFGFECGBDFGGGGGGGFGGFFFFGG,A3@FFG
@M00200:205:000000000-AKKM3:1:1101:17401:5514 1:N:0:1
ACTGGGCTTAAAGGGCGCGTAGGCGGCCGCCTAAGTCAGACGTGAAATCCCTCGGCTCAACCGGGGAACTGCGTCTGATACTGGGTGGCTTGAATCCGGGAGAGGAATGCGGAATTCCAGGTGTAGCGGTGAAATGCGTAGATATCTGGAGGAACACCGGTGGCGAAGGCGGCATTCTGGACCGGCATTGACGCTGAGGCGCGAAAGCCAGGGGAGCAAACGGGATTAGATACCCGGGTA
+
GGGGGGGGGGGGGGGGGGGGGGGGGGGGGGGGGGGGGGGGGGGGGGGGGGGGGGGGGGGGGGGGGGGGGGGGGGGGGGGGGGGGGGGGGGGGGGGGGGGGGGGGGGGGGGGGGGGGGGGGGGGGGGGGGGGGGGGGGGGGGGGGGGGGGGGGEGGGGGDGGGGGGGGGGGGGGGGGGGGGGGGGGGGGGGGGGGGGGGGGGGGDDEGGGGGGGGFG:=CFGG5D?GF>FF<FGGGGFFFG
@M00200:205:000000000-AKKM3:1:1101:21702:5527 1:N:0:1
ATTGGGTTTAAAGCGCACGCAGGTGGTTAATCAAGTGAGGTGTGAAAGCGGGCCGCTTAACGGCCCGAGGCCATCTCAGACTGGTTGACTCGAGGGCGGCAGAGGTCGGTGGAATTGCCGGTGTAGTGGTGAAATGCGTAGAGATCGGCAGGAACACCCAGGGGGAAACCAGCCGACTGGGCCGCTACTGACACTCAGGTGCGAAAGCGTGGGGAGTGAACTGGATTAGATACCCCAGTAAG
+
GGGGGGGGGGGGGGGGGGGGGGGGGGGGGGGGGGGGGGGGGGGGGGGGGGGGGGGGGGGGGGGGGGGG@FGGGGGGGGGGGGGGGGGGGGGGGGGGGGGGGGGGGGGGGEEGGGGGGGGGGGGGGGFGGFGGGGGGDGGGGGGGGGGGGGGGGGGGGEGGGGGGGGGFCGGGGFGC*CGGGGGGDGG5CF78@?DC6@CFCC=CGGGFG=CEGEBDEGGDF7CF?DG?FFBGGFF5>30?:6
@M00200:205:000000000-AKKM3:1:1101:16766:5527 1:N:0:1
ACTGGGCATAAAGGGCGCGCAGGCGGCTGCTCAAGTCAGGCGTGAAAGGCCTGGGCTCAACCCGGGAATTGCGCTTGAGACTGGGCTGGCTTGAGTGCGGGAGAGGATGGTGGAATTCCCAGTGTAGAGGTGAAATTCGTAGATATTGGGAAGAACACCGGTGGCGAAGGCGGCCATCTGGACCGCAACTGACGCTGAGGCGCGAAAGCGTGGGGAGCAAACAGGATTAGATACCCTTGTA
+
GGGGGGGGGGGGGGGGGGGGGGGGGGGGGGGGGGGGGGGGGGGGGGGGGGGGGGGGGGGGGGGGGGGGGGGGGGGGGGGGGGGGGGGGGGGGGGGGGGGGGFGGGGGGGGGGGGGGGGGGGGFGGGGGGGGGGGGGGGGGGGGGGGGGGGGGGGGGGGGGGGGGGGGGGDGGGGGGGGGGGGGGGGGEEGGGGGGGE>FGGGGGGGDCFGEGGGFGFGGGGGGGFC6<@FBCC0CCF4F9:
@M00200:205:000000000-AKKM3:1:1101:23161:5529 1:N:0:1
ATTGGGTATAAAGCGCACGCAGGTGGTCACTCAAGTGTCGTGTGAAAGCGGCCCGCTTAACGGGTCGAGGCCATGGCAGACTGCGTGACTGGAGGTCGTGAGAGGTCCGTGGAATTGCCGGTGTAGTGGTGATATGCGTAGATATCGGCAGGAACACCCATGGGGAAGCCAACGGACTGGCACGATACTGACATTGAGGTGCGACAGCGTGGGGAGCGAACCGGATTAGATACCCTAGTAAGA
+
GGGGGGGGGGGGGGGGGGGGGGGGGGGGGGGGGGGGGGGGGGGGGGGGGGGGGGGGGGGGGGGGGGGGGGGGGGGGGGGGGGGGGGGGGGGGGGGGGGGGGGGGGGGGGGGGGGGGGGGGGGGFGGGGGGGF9FGGDEGGGGGGGGGGGGGGGGCGFGGGGGGGGGGGFGGGGGGGDEGGGFGGGGGGGGFGFGCFF9FFGGGG>=DDGCGEEE)5>CCGGGGG3D3<@7A>7<+*<F@CCA2
@M00200:205:000000000-AKKM3:1:1101:10761:5550 1:N:0:1
ACTGGGTGTAAAGTGTGCGCAGGTGGCCTCGCAAGTCGAGTGTGAAATCCCCGGGCTTAACTTGGGAATTGCACTCGAAACTACGGGGCTCGAGTGTGGCAGAGGGAGGTGGAATTCCACGTGTAGCGGTGAAATGCGTAGAGATGTGGAGGAACACAAATGGCGAAGGCAGCCTTCTGGGCAAACACTGACGCTCATGCACGAAAGCGTGGGGAGCAAACAGGATTAGATACCCCCGTAAGA
+
GGGGGGGGGGGGGGGGGGGGGGGGGGGGGGGGGGGG<FGGGGGGGGGG,CFFGGGGGGGGFGGGGGGGGGGGFG<FDFGGGGGGGGGEECDG@FGFGGGGGGGFFGGGGGGGGGGGGGGGGGGD8BFEGGGGEGGFA>FEGEFGFACFFFC7CCFGG,+@FCFFDGGEDFAE>FFCFG<DCC,1<FGGGFGC;E*=ECF7CCGGGGGGCCGEGGB3>GGGFFGD0625/9<CC6:<)<8C<:2
@M00200:205:000000000-AKKM3:1:1101:12131:5561 1:N:0:1
ATTGGGTTTAAAGTGTGCGCAGGCGGCGTCGCAAGTCGAGTGTGAAAGCCCCGGGCTTAACTTGGGAATTGCGCTCGAAACTACGGTGCTGGAGTATGGCAGAGGAAGGTGGAATTCCACGTGTAGCGGTGAAATGCGTAGAGATGTGGAGGAACACCGATGGCGAAGGCAGCCTTCTGGGCCAATACTGACGCTCATGCACGAAAGCGTGGGGAGCAAACAGGATTAGATACCCGAGTA
+
GGGGGGGGGGGGGGGGGGGGGGGGGGGGGGGGGGGGGGGGGGGGGGGGGGGGGGGGGGGGGGGGGGGGGGGGGGGGGGGGGGGGGGGGGGGGGGGGGGGGGGGGGGGGGGGGGGGGGGGGGGGGGGGGGGGGGGGGGGGGGGGGGGGGGGGGGGGGGGGGGGGGGGGGGGGGGGGFGGGGGGGGGGGGGGGGGGGGGGGGGGGGGGGGGGGGGGFGFG@FGGGF?*:<?FDGGGGGEEFG
@M00200:205:000000000-AKKM3:1:1101:10471:5570 1:N:0:1
ATTGGGTGTAAAGGGCGCGTAGGCGGCGCGGGAAGGCGGCGGTGAAAGTCCGGGGCTCAACCCCGGATCGGCCGTGGCGACTCCCGCGCTGGAGCACAGTAGAGGCGGGTGGAATTCCGGGTGTAGCGGTGGAATGCGTAGAGATCCGGAAGAACACCGGTGGCGAAGGCGGCCCGCTGGGCTGTGGCTGACGCTGAGGCGCGACAGCGTGGGGAGCAAACAGGATTAGATACCCGCGTA
+
GGGGGGGGGGGGGGGGGGGGGGGGDEGGGGGGGGGGGGGGGGGGGGGGGGGGGGGGGGGGGGGGGGGGGGGGGGGGGGGGGGGGGGGGGGGGGGGGGGGGGFGGGGGGGEGDDFGGGGCEG8E>C:EEC*:CCFDC78CEGGEF7CFFGCE>;FGGGGGGGGD6C8EEGA?EEGGGEC*?CF6ACCFG575FGE*:*:F=CDG*88CGGGEGGC>GDGGFDGDF?CG776):EFC)).<>
@M00200:205:000000000-AKKM3:1:1101:5327:5572 1:N:0:1
ATTGGGCTTAAAGGGCTCGTAGGCGGTTTGTCGCGTCGGGAGTGAAAACGCCGTGCTTAACACGGCGCTTGCTTCCGATACGGGCAGACTAGAGGTATTCAGGGGAGAACGGAATTCCTGGTGTAGCGGTGAAATGCGCAGATATCAGGAGGAACACCGGTGGCGAAGGCGGTTCTCTGGGAATGACCTGACGCTGAGGAGCGAAAGTGTGGGGAGCGAACAGGATTAGATACCCTCGTA
+
GGGGGGGGGGGGGGGGGGGGGGGGGGGGGGGGGGGGGGGGGGGGGGGFGGGGGGGGGGGGGC@FGGGGGGFGGGGGGGECGGGGGGEGGGGGGGGGGFGGGGGGGGDGGGGGGGGGGGGGG@GGG9EFGGGGGGGGGGGEFGGGFGGGGGGGE<CGGDGGGGGGGGGGGGDEECCFFGGGGGCFGGFFGGDGGEDGGGGGGFGDC5DGG?CEGGB3>EECCDGGBGG<@?<C7<CGFBFG
@M00200:205:000000000-AKKM3:1:1101:11832:5574 1:N:0:1
ATTGGGCATAAAGCGTGTGTAGGCGGACCGTTAAGTGCCCGCGTGAAATCCCCCGGCTCAACCGGGGAACGGCCGGGCATACTGGCGGTCTTGAGCGATCCAGGGGTCATCGGAACAAACGGTGGAGCGGTGAAATGCGTAGATATCGTTTGGAACGCCGACGGTGAAAACAGATGACTGGGGATCCGCTGACGCTGAGACACGAAAGCCAGGGGAGCAAACGGGATTAGATACCCCCGTC
+
GGGGGGGGGGGGGGGGGGGGGGGGGGGGGGGGGGGGGGGGGGGGGGGGGGGGGGGGGGGGGGGGGGGGGGGGGGGGGGGGGGGGGGGGGGGGGGGGGGGGGGGGGGGGGGGGGFGGGGGGGGGGGFGGGGGGGGGGGGGGGGGGFGGGFGGGGGGGGGGGGGGGGGGGGGGGFEECFGCGGGGGEDGGGGEGFGGGGGFGGGGGGGDGG=CEFGFD@CFCFGEDBG3:F=4:<,AF3).:*
@M00200:205:000000000-AKKM3:1:1101:23069:5575 1:N:0:1
ATTGGGTTTAAAGGGTGCGTAGGCTGCGCAGAAAGTCAGGTGTGAAATCCAGGAGCTCAACTTCTGAATTGCACCCGATACTCCTGTGCTAGAGGACTGGAGAGGAGCTTGGAATTCTCGGTGTAGCAGTGAAATGCGTAGAGATCGAGAGGAACACTAGTGGCGAAGGCTGGGCTCTGGACAGTATCTGACGCTGAGGCACGAAGGTCAGGGGAGCAAACGGGATTAGATACCCCAGTA
+
GGGGGGGGGGGGGGGGGGGGGGGGGGGGGGGGGGGGGGGGGGGGGGGGGGGGGGGGGGGGGGGGGGGGGGGGGGGGGGGGGGGGGGGGGGGGGGGGGGGGGGGGGGGGGGGGGGGGGGGGCGGGGGGGGGGGGGGGGGGGGGGGGGGGGGDEFGGGGGGGGGGGGGEGGGGGGGGGGGGFGGGGGGGGFGGGEGGGGFGGDGGEGGCGGGGGFEFDFGGC4CEGFGGFFFFFCFGDAEFG
@M00200:205:000000000-AKKM3:1:1101:20782:5580 1:N:0:1
ACTGGGCGTAAAGTGTGCGCAGGTGGCCGCGCATGTCGAGTGTGAAATCCCCGGGCTTAACTTGGGAATTGCGCTCGAAACTACGTGGCTGGAGTGTGGCAGAGGGAGGTGGAATTCCACGTGTAGCGGTGAAATGCGTAGAGATGTGGAGGAACACCAATGGCGAAGGCAGCCTCCTGGGCCAACACTGACACTCATGCACGAAAGCGTGGGGAGCAAACAGGATTAGATACCCGGGTA
+
GGGGGGGGGGGGGGGGGGGGGGGGGGGGGGGGGGGGGGGGGGGGGGGGGGGGGGGGGGGGGGGGGGGGGGGGGGGGGGGGGGGGGGGGGGGGGGGGGGGGGGGGGGGGGGGGGGGGGGGGGGGGGGGGGGGGGGGGGGGGGGGGGGGGGGGGGGGGGGGGGGGGGGGGGGGGGFGGGFGGGGGGGGGGGGGGGGFGGGGGGGGGGG<GCEGGGGEGFGGGGGGGFGGFFFAGGGGDFFFG
@M00200:205:000000000-AKKM3:1:1101:17248:5586 1:N:0:1
ATTGGGTGTAAAGTGTGCGCAGGCGGCCGCGCAAGTCGAGTGTGAAATCCCTGGGCTTAACTTGGGAACTGCGCTCGAAACTACGTGGCTGGAGTGTGGCAGAGGAAGGTGGAATTCCACGTGTAGCGGTGAAATGCGTAGAGATGTGGAGGAACACCAATGGCGAAGGCAGCCTTCTGGGCCAACACTGACGCTCATGCACGAAAGCGTGGGGAGCAAACGGGATTAGATACCCCTGTA
+
GGGGGGGGGGGGGGGGGGGGGGGGGGGGGGGGGGGGGGGGGGGGGGGGGGGGGGGGGGGGGGGGGGGGGGGGGGGGGGGGGGGGGGGGGGGGGGGGGGGGGGGGGGGGGGGGGFFGGGGGGGGGGGGGGGGGGGGGGGGGGEGGGGGGGGGGGGGGGGGGGGGGGGGGGGGGGGGGGGGGGFFGGGGGGGGGGGGGGGGGGGGEE:C4CAEEGDF:>EFCCD=D0CFFFFFCCGGGFFFF
@M00200:205:000000000-AKKM3:1:1101:22923:5640 1:N:0:1
ACTGGGTTTAAAGCGTGCGTAGACGGTTATTTAAGTCGGGTGTGAAAGCCCCGGGCTCAACCTGGGAATTGCATTCGAGACTGAATAGCTAGGGTACGGTAGAGGGAAGTGGAATTTCCGGTGTAGCGGTGAAATGCGTAGATATCGGAAGGAACATCAGTGGCGAAAGCGACTTCCTGGACCAGTACCGACGTTCAGGCACGAAAGCGTGGGGAGCAAACAGGATTAGATACCCTCGTA
+
GGGGGGGGGGGGGGGGGGGGGGGGGGGGGGGGGGGGGGGGGGGGGGGGGGGGGGGGGGGGGGGGGGGGGGGGGGGGGGGGGGGGGGGGGGGGGGGGGGGGGGGGGGGGGGGGGGGGGGGGGGGGGGGGGGGGGGGGGGGGGEFGFGGGGGGGGGGGGGGGGGGGGGGGGGGGGGGGGGGGGGGGGGFFGGGGGGGGGGGGGGGGGEDGGGGGGGFGFGCFGGGGFGGFF?AGGGGGF@FG
@M00200:205:000000000-AKKM3:1:1101:17854:5658 1:N:0:1
ATTGGGCTTAAAGTGTGCGCAGGTGGCCGCGCAAGTCGAGTGTGAAATCCCCGGGCTTAACTTGGGAATTGCGCTCGAAACTACGTGGCTGGAGTGTGGCAGAGGGAGGTGGAATTCCACGTGTAGCGGTGAAATGCGTAGAGATGTGGAGGAACACCAATGGCGAAGGCAGCCTCCTGGGCCAACACTGACACTCATGCACGAAAGCGTGGGGAGCAAACAGGATTAGATACCCATGTA
+
GGGGGGGGGGGGGGGGGGGGGGGGGGGGGDGGGGGGGGEGGGGGGGGGGGGGGGGGGGGGGGGGGGGFGGGGGDFGGGGGGFGFGGGE7FGEFFFGGGDGCFGGGGGGGGGGGGFFGGGGCF@CFDFGEE:FGFFAF::CC@CFGGGGFGGEGGFCGFDCFGC:@FGGCCFEGGGGCCGGCCCEGGGEGG+3+=*;CC7CCC5BG*5*=EEGDGFD):;855:C6DC7?BB7CFF*75@C
@M00200:205:000000000-AKKM3:1:1101:15752:5688 1:N:0:1
ATTGGGTATAAAGCGCGCGCAGGCGGCCAGGCAAGTCGGATGTGAAAACACGAGGCTCAACCTCGTGCCTGCATTCGATACTGCTCGGCTAGAGGCAGGTAGGGGAGATCGGAATTCCCGGTGTAGCGGTGAAATGCGCAGATATCGGGAGGAACACCGGTGGCGAAGGCGGATCTCTGGGCCTGTCCTGACGCTCAGGCGCGAAAGCTGGGGGATCGAACAGGATTAGATAACCCCGGA
+
GGGGFGGGGGGCFGGGGGGGGGGGECGGGGFFGGGGGGGGGGGGGGGGG,EFGEDGEDFGGGGGGGGGGGGGDFFFGGGGGGGGGGGGGGGG9FFGGGGGGGFEGECEGGGGEGCG9FGGGGGEGGFCECEGCBCFFGGEGCFGEFGGDGCGGGGGCEBFCCDGGGEGCFGGEEE+<F7CGEFEGGDF?>FC8:DDGGGGGGGD>EDFCEFCEC7*7C86*/;C?GG?FFF7+3@*7>):
@M00200:205:000000000-AKKM3:1:1101:17357:5717 1:N:0:1
ATTGGGTTTAAAGGGCGCGTAGGCGGCCTGATAAGTAGGGGGTGAAATCCTGCGGCTTAACCGCAGGGCTGCCTTCTAAACTGTCGGGCTCGAGCACGGTAGAGGCAGATGGAATTCCCGGTGTAGCGGTGGAATGCGTAGAGATCGGGAAGAACATCAGTGGCGAAGGCGGTCTGCTGGGCCGTTGCTGACGCTGAGGCGCGACAGCGTGGGGAGCAAACAGGATTAGATACCCGTGTA
+
GGGGGGGGGGGGGGGGGGGGGGGGGGGGGGGGGGGGGGGGGGGGGGGGGGGGGGGGGGGGGGGGGGGGGGGGGGGGGGGGGGGGGGGGGGGGFGGGGGGGGGGGGGGGGGFGGGGGGGGGGGGGGGGGGGGGGGGGGGGGGGGGGGGGGGGGGGGGGGGGGGGGGGGDGGGGGGGGGFFGGGGGGGGEGGFGGGDEEFFGGDEGGCGG=:EGEG:DEGGGGGGGFGGFF?4:EGGC5>FE
@M00200:205:000000000-AKKM3:1:1101:5273:5734 1:N:0:1
ACTGGGCGTAAAGAGCGTGTAGGCGGTTCGGTAAGTCTGCCGTGAAAACCTGGGGCTCAACCCCGGGCGTGCGGTGGATACTGCCGGGCTAGAGGATGGTAGAGGCGAGTGGAATTCCCGGTGTAGCGGTGAAATGCGCAGATATCGGGAGGAACACCAGTAGCGAAGGCGGCTCGCTGGGCCATTCCTGACGCTGAGACGCGAAAGCTAGGGGAGCGAACAGGATTAGATACCCTCGTA
+
GGGGGGGGGGGGGGGGGGGGGGGGGGGGGGGFGGGGGGGGGGGGGGGGGGGGGGGGGGGGGGGGGGGGGGGGGGFGGGGGGGGGGGGDGGGGGGGGGGGFGGGGGGGGGGGGG9FGGGGGGGGGGFGGDGGGGGGGGGEGGGGFGGGGGGC@CGGGGGGGGGGGGEGGGGGGGGGDGGEEGGGGGGF?FGGGGGGGGGGGGGDGGGGGGCFGGGFDBEGGGGGG:GG?FFFFC?EG3@FG
@M00200:205:000000000-AKKM3:1:1101:11477:5740 1:N:0:1
ACTGGGTGTAAAGGGCTCGTAGGCGGCCAACTAAGTCACACGTGAAATCCCTCAGCTTAACTGGGGAACTGCGTGTGATACTGGATGGCTTGGATCCGGGAGAGGGATGCGGAATTCCAGGTGTAGCGGTGAAATGCGTAGATATCTGGAGGAACACCGGTGGCGAAGGCGGCATCCTGGACCGGTATTGACGCTGAGGAGCGAAAGCCAGGGGAGCAAACGGGATTAGATACCCCAGTA
+
GGGGGGGGGGGGGGGGGGGGGGGGGGGGGGGGGGGGGGGGGGGGGGGGGGGGGGGGGGGGGGGGGGGGGGGGGGGGGGGGGGGGGGGGGGGGGGGGGGGGGGGGGGGGGGGGGGGGGGGGGGGGGGGGGGGGGGGGGGGGGGCFGGFGGGGDEGGGGGGGGGGGGGGGGGGGGGGGGGGGGGGGGGGGGGGGGGGGGGGGGGGGGGGGGGGGGGFGFGGGGGCGFGC?FFFGGGGGFFFG
@M00200:205:000000000-AKKM3:1:1101:7880:5744 1:N:0:1
ATTGGGTATAAAGGGCGCGTAGGCGGTCTGGTCAGTCCCTTGTGAAATCCCCCGGCTCAACTGGGGAATGGCAAGGGAAACAGCCGGGCTTGAGTTCGGGAGAGGGAAGCGGAATTCCGGGTGTAGCGGTGAAATGCGTAGATATCCGGAGGAACACCGGTGGCGAAGGCGGCTTCCTGGACCGATACTGACGCTGAGGCGCGAAAGCTAGGGGAGCAAACGGGATTAGATACCCCAGTA
+
GGGGGGGGGGGGGGGGGGGGGGGGGGGGGGGGGGGGGGGGGGGGGGGGGGGGGGGGGGGGGGGGGGGGGGGGGGCCGGGGGGGGGGGDGGGGGGGGGGGG=FGGGGGGGGGGGGGGGGGGGGGGGGGGGGGGGGGGGGGGGDGGGGGGGGGGGGGGGGGGGGGGGGEEGGEGGGEGGGGGGGGG>EG??FGGGGDGGGGGGGDE8EDGG?CFG5<DECGGGGCDBDGFFFFGDCFG3@?F
@M00200:205:000000000-AKKM3:1:1101:13877:5760 1:N:0:1
ATTGGGTGTAAAGCGCGCGCAGGCGGTGGCGTGTGCCCGGCGTGAAAGCCCCCGGCTCAACCGGGGAGGGTCGTCGGAGACTGCGTCACTTGAGGTCGGCAGGGGCCGGTGGAATGCCCGGTGTAGTGGTGAAATGCGTAGAGATCGGGCGGAACACCCGTGGCGAAGGCGGCCGGCTGGGCCGTACCTGACGCTGAGGCGCGAAGGCGTGGGGAGCGAACGGGATTAGATACCCTTGTA
+
GGGGGGGGGGGGGGGGGGGGGGGGGGGGGGGGGGGGGGGGGGGGGGGGGGGGGGGGGGGGGGGGGGGGGGGGGGGGGGGGGGGGGGGGGGGGGGGGGGGGGGGGGGGGGGGGGGGGGGGGGGGEGGGGGGGGGGGGGGGGGGGGGGGGGGGGGGGGGGGGGGGGGGGGGGGGGGGGGGGGGGGGGGGGGGGGGGDGGGGGGGEGGGGGGEGGGGFGFGGGGGGGFDG2679CFGGG47FG
@M00200:205:000000000-AKKM3:1:1101:8871:5761 1:N:0:1
ACTGGGTTTAAAGCGCACGTAGGCGGCTTTGTAAGTTAGAGGTGAAAGCCCGGGGCTCAACTCCGGAATTGCCTTTAAGACTGCATCGCTAGAATTGTGGAGAGGTGAGTGGAATTCCGAGTGTAGAGGTGAAATTCGTAGATATCAGGAGGAACACCGGTGGCGAAGGCGGCTTTCTGGACGACAACTGACGCTGAGACGCGAAAGCGTGGGGAGCAAACAGGATTAGATACCCGTGTA
+
GGGGGGGGGGGGGGGGGGGGGGGGGGGCCEFFGGGGGGGFFGGGGGGFGGGGDGGGGGGGGGGGGGGGGGGGGGGGGFDFGGFGGGGGGGGGGGFFGGGDGGGGGGGGGGGGGGDFGGG@FGGFGGGGGGGGGGGFGGGGGGGGGGDGFFGGGFGFGGGGGGGGGGGGGGGGGGGGGGGGGGGGD>CGFGGGGGGECCFGGG=EGGGGG5EGGGFCBF6<FFFFBGG?FF<GEFCD<>56
@M00200:205:000000000-AKKM3:1:1101:10641:5761 1:N:0:1
ATTGGGTATAAAGAGCTCGTAGGCGGTTTGTCACGTCTGCTGTGAAATCTCTCGGCTCAACCGAGAAACGTCGGCTGATACTGCCGTTCTTGAGGGATGCAGAGGAGACTGGAATTCCCGGTGTAGCGGTGAAATGTGTAGAGATCGGGAGGAACACCGGTGGCGAAGGCGGCTCACTGGACCGGAACTGACGCTGAGGCGCGAAAGCGTGGGGAGCAAACAGGATTAGATACCCGAGTAAGA
+
GGGGGGGGGGGGGGGGGGGGGGGGGGGGGGGGGGGGGGGGGGGGGGGGGGGGGGGGGGGGGGGGGGGGGGGGGGGGGGGGGGGGGGGGGGGGGGGGGGGGGGGGGGGGGGGGGGGGGGGGGGGGGGGGGGGGGGGGGGGGGGGGGGGGGGGGGGGGGGGGGGGGGGGGGGGGGEGGGGGGGGGGGGEGFGGGGGDGEGGGGGGGEGGCGEGGGGFGFGFFGGGGFDGBFFB><CFD37>CF9>
@M00200:205:000000000-AKKM3:1:1101:22412:5765 1:N:0:1
ATTGGGTTTAAAGGGTGCGTAGGTGGCGCCGTAAGTCGGGTGTGAAATTTCGGAGCTTAACTCCGAAACTGCATTCGATACTGCGGTGCTTGAGGACTGGAGAGGAGACTGGAATTCATGGTGTAGCAGTGAAATGCGTAGAGATCATGAGGAAGACCAGTGGCGAAGGCGGGTCTCTGGACAGTTCCTGACACTGAGGCACGAAGGCCAGGGGAGCAAACGGGATTAGATACCCCAGTAAGA
+
GGGGGGGGGGGGGGGGGGGGGGGGGGGGGGGGGGGGGGGGGGGGGGGGGGGGGGGGGGGGGGGGDEGGDGGGGGGGGGGGGGGGGGGGGGGGGGGGGGGGGFGGGGGGFGGGGGGGFGGGGGGGGGGFGGFGGGEGFGGGGGFFC:FFGGGFGGGGGGGCFGGGDGGDDGEGGG>FFFGGFGGG?BBCFD98A769;2=DGFCE8*:5@FF7FBDGFGGGGGGG?GGDF?-??C?DBE:FF2>
@M00200:205:000000000-AKKM3:1:1101:10293:5783 1:N:0:1
ACTGGGTTTAAAGGGCGCGTAGGCGGCCCGATAAGTAGGGGGTGAAATCCTGCGGCTTAACCGCAGGGCTGCCTTCTAAACTGTTAGGCTAGAGCACGGTAGAGGCAGATGGAATTCCCGGTGTAGCGGTGGAATGCGTAGAGATCGGGAAGAACATCAGTGGCGAAGGCGGTCTGCTGGGCCGTTGCTGACGCTGAGGCGCGACAGCGTGGGGAGCAAACAGGATTAGATACCCCCGTA
+
GGGGGGGGGGGGGGGGGGGGGGGGGGGGGGGGGGGGFFFGGGGGGGGGGGGGGGGGGGGGGGGGGGGGGGGGGGGGGGGGGGGGGGGGGGGGGGGGGGGGGGGGGGGGGGGGGGGGGGGGGGGGGGGGGGGGGGGGGGGGGGGGGGGGGGGGGGGGGGGGGGGGGGGGGGGGGGGGGGGGGGGGGGGGGGGGGGCEGGGGGGCEGGGGGGGGGGEC>GGGCCFG?DGF?FFGGGGGFF>>
@M00200:205:000000000-AKKM3:1:1101:18906:5785 1:N:0:1
ATTGGGTTTAAAGCGCGCGCAGGCGGTTCGAGGCGTCGGTGCTGAAAGTCCACCGCTTAACGGTGGGAAGCGCGCCGATACGCTCGAACTGGAGGGCGGGCGAGGGTGGTGGAATTGCCGGTGTAGTGGTGAAATGCGTAGAGATCGGCAGGAACACCAGTGGCGAAGGCGGCCACCTAGCCCGCACCTGACGCTGAGGCGCGACAGCGTGGGGAGCGAACTGGATTAGATACCCCTGTA
+
GGGGGGGGGGGGGGGGGGGGGGGGGGGGFGGGGGGGGGGGGGGGFGGGGGGGGGGGGGGGGGGGGGGGGGGGGGGGGGGGGGGGGGGGGGGFGGEGGGGGGGEGGGGGGGGGGGGGGGGGGGGGGGGGGGGGGGGGGGGGGGGGGGFGGGGGCFGGGGGGGGGGGGGGGGGGGGGGGGGGGGGGGGGGGGGGGECEGGGGGG55E57CECECEG:DBG58DGFG?FGFFF>DGEGD@FFF
@M00200:205:000000000-AKKM3:1:1101:9683:5786 1:N:0:1
ATTGGGCTTAAAGGGCTCGTAGGCGGCCAACTAAGTCGGACGTGAAATCCCCAGGCTCAACCTGGGAACTGCGTCCGATACTGGATGGCTTGAATTCGGGAGAGGGATGCAGAATTCCAGGTGTAGCGGTGAAATGCGTAGATATCTGGAGGAATACCGGTGGCGAAGGCGGCATCCTGGACCGACATTGACGCTGAGGAGCGAAAGCTAGGGGAGCAAACGGGATTAGATACCCTAGTA
+
GGGGGGGGGGGGGGGGGGGGGGGGGGGGGGGGGGGGGGGGGGGGGGGGGGGGGGGGGGGGGGGGGGGGGGGGDGGGECGFGGGGGGGGGGGGGGGGGGGGGGGGGGGGGGGGGGGGGGFGGGGGGGGGGGGF9FGGGDGGF>FFGFGGGGGGGG8<CFDGGGGFGGEGGGGEGGGGFGGGFGGEGGGGGFCFEC55?GGF=FGGGGGC?C66@EE73F?FFDGG:GG2*9:FGFFG:48+
@M00200:205:000000000-AKKM3:1:1101:18917:5832 1:N:0:1
ACTGGGTGTAAAGGGCGCGTAGGCGGCACGACGTGTCCAAGGTGAAATCCCTCGGCTCAACTGAGGAACTGCCTTGGAAACTGTCGAGCTTGAGGCCGGGAGGGGGTAGCGGAATTCCCAGTGTAGCGGTGAAATGCGTAGATATTGGGAGGAACACCAGTGGCGAAGGCGGCTACCTGGACCGGTTCTGACGCTGATGCGCGAAAGCGTGGGTAGCAAACAGGATTAGATACCCTAGTA
+
GGGGGGGGGGGGGGGGGGGGGGGGGGGGGGGGGGGGGGGGGGGGGGGGGGGGGGGGGGGGGGGFGGGGGGGGGGGGGGGGGGGGGGGGGGGGGGGGGGGGGGGGGGGGGGGGGGGGGGGGGGGGGGGGGGGGGGGGGGGGGGGGGGGGGGGGGGGGGGGGGGGGGGGGGGGGGGGGGGGGGGGGGEEGGGGGGGGGGGGGGGGGGGGGGGGGGGFGFGGGGGGGBGGFFFDGGGGGFFFG
@M00200:205:000000000-AKKM3:1:1101:19243:5838 1:N:0:1
ATTGGGTTTAAAGAGCGTGTAGGCGGTCCGGTAAGTCGGCTGTGAAAGTCCAGGGCTCAACTCTGGGATGCCGGTCGATACTGCCGGACTAGAGTTCGGAAGAGGCGAGTGGAATTCCCGGTGTAGCGGTGAAATGCGCAGATATCGGGAGGAACACCTATGGCGAAGGCAGCTCGCTGGGACGTTACTGACGCTGAGACGCGAAAGCGTGGGGAGCAAACAGGATTAGATACCCTTGTA
+
GGGGGGFGGGGGGGGGGGGGDGGGGGGGGGGGGGGGGGGGGGGGGGFGGGGGFFGGGGGGGGGGGGGGGGGGGEGGGGGGGGGGGDGGGGGFGGGGGGGGGDGGGGGGGGGGGGGGGGGGDGGGGGGGGGGFGGGGCGECFGGGGGGGGGGGDGGGGGGGGGGGGGGGGGGGGGGGGGGGCEFGGGGGGDGGGDGDEGFEEGEEEEGGGGGEG>D3BF@EFF?F?FGFFFAGGGGGFFFG
@M00200:205:000000000-AKKM3:1:1101:25925:5842 1:N:0:1
ATTGGGTGTAAAGGGCGCGTAGGTGGTGCTGTGTGTCTCCCGTGAAAGCCCACGGCTCAACCGTGGTGTGTCGGGAGAAACTGCAGGACTTGAGGCTGGGAGGGGCTGGTGGAATTCCCTGTGTAGCGGTGAAATGCGTAGAGATGGGGGAGAACACTCGTGGCGAAGGCGGCCAGCTAGACCAGTTCTGACACTGAGGCGCGACAGCGTGGGGAGCAAACAGGATTAGATACCCTCGTA
+
GGGGGGGGGGGGGGGGGGGGGGGGGGGGGGGGGGGGGGGGGGGGGGGGGGGGGGGGGGGGGGGGGGGGGGGGGGG:FGGGGGGGGGGGGGGGGGGGGGGGGGGGGGGGGGGGGGGGGGGGGGGCGGGGGGGGGGGGGGGGCGGCEGGGGGGGGGGGGGGGGGGGGGGGGGGECGGGGGGGGGGGGGGGGCFFGGFGGGGGGG5CEEGGEGGEG>@GFFF0CD6*(>F>FFFGFFCF@BFG
@M00200:205:000000000-AKKM3:1:1101:11613:5845 1:N:0:1
ACTGGGTGTAAAGGGCTCGTAGGCGGTTCGTCACGTCGGGAGTGAAAACTCGGAGCTCAACTCCGAGCCTGCTTCCGATACGGGCAGACTAGAGGTAGGCAGGGGAGAGCGGAACTCCTGGTGTAGCGGTGGAATGCGCAGATATCAGGAAGAACACCGGTGGCGAAGGCGGCTCTCTGGGCCTTACCTGACGCTGAGGAGCGAAAGCGTGGGTAGCGAACAGGATTAGATACCCCGGTA
+
FEGGGGE@FGFGGGGC<FGGGG;FGG@C@@FFGEGGGDGDGGGGGGGGGGGGGCGGGFGGGGFGGDEGGGGGGGGAFGE>GGGD7F:+EEFGGGDF,BF=FFEGGC:FGGGGE@C=FGGCGGGGGGGGDCG7@AEGAEGGGGGGGGFGGGCFGGGGGGGEFFGGEEEGGGGGGG@2BFFFCE@EFGGGGGGGC:CCEGF+*778E:<CCEGGDCFC?CEEDCFF?GFFF?6*3<E1>BDG
@M00200:205:000000000-AKKM3:1:1101:12219:5846 1:N:0:1
ATTGGGCTTAAAGCGCGTGTAGGCGGCCTCGCAAGTCGGGTGTGAAAGCCCTGGGCTCAACCCAGGAAGTGCACTCGAAACTGCAAGGCTTGAGTTCCGGAGAGGAAAGCGGAATTCTCGGTGTAGAGGTGAAATTCGTAGATATCGAGAGGAACACCGGTGGCGAAGGCGGCTTTCTGGACGGCGACTGACGCTGAGACGCGAAAGCGTGGGGAGCAAACAGGATTAGATACCCGGGTA
+
GGGGGGGGGGGGGGGGGGGGGGGGGGGGGGGGGGGGGGGGGGGGGGGGGGGGGFGGGGGGGGGGFGGGGGGGGGGGGGGGGGGGGGFGGGGEFGGGGGGGGGGGGGGGGGGGGGGGGGGGGGGGGGGGGGGGGGGGGGGGGGGGGGGGGGGGGDGGGGGGGGGGGGEGDGGCGGGGGGGGGGDGGGCGGGFGGGGGD>FGGGGGG=DFCGGGGGFDFGEGGFCFFGC2FFBGGGGGF>DG
@M00200:205:000000000-AKKM3:1:1101:19021:5868 1:N:0:1
ACTGGGTTTAAAGGGTGTGTAGGTGGTTGTATTAGTCGTCCGTTAAAACCCCCGGCTCAACTGGGGAGGTGCGGGCGAAACGGTACAACTCGAGGGCGTGAGAGGTACATGGAACTCTAGGTGTAGGGGTGAAATCCGTTGATATCTAGGGGAACACCGAAAGCGAAGGCAATGTACTGGCGCGTTCCTGACACTGAAACACGAAAGCGTGGGTAGCGAACGGGATTAGATACCCCAGTAAGA
+
GGGGGGGGGGGGGGGGGGGGGGGGGGGGGGGGGGGGGGGGGGGGGGGGGGGGGGGGGGGGGGGGGGGGGGGGGGGGGGGGGGGGGGGGGGGGGGGGGGGGGGGGGGGGGGGGGGGGGGGGGGGGGGGGGGGGGGGGGGGGGGGGGGGGGGGGFGGGGGGGGGGGGGGGGGGGFGGGGGGFCEGGEGGGGGGF96FGGGFFCCGGGGDGGGEGD8?CFCEGGGGG:CC264<DEFGCD5:7:)4
@M00200:205:000000000-AKKM3:1:1101:17137:5872 1:N:0:1
ATTGGGCTTAAAGGGCGCGTAGGCGGCCCGATAAGTAGGGGGTGAAATCTTGCGGCTTAACCGCAAGGCTGCCTTCTAAACTGTCGGGCTGGAGCACGGTAGAGGCAGATGGAATTCCCGGTGTAGCGGTGGAATGCGTAGAGATCGGGAAGAACACCAGTGGCGAAGGCGGTCTGCTGGGCCGTTGCTGACGCTGAGGCGCGACAGCGTGGGGAGCAAACAGGATTAGATACCCGGGTA
+
GGGGGGGGGGGGGGGGGGGGGGGGGGGGGGGGGGGGGGGGGGGGGGGGGGGGGGGGGGGGGGGGGGGGGGGGGGGGGGGGGGGGGGGGGGGGGGGGGGGGGGGGGGGGGGGGGFGGGGGGGGGGGGGGGGGGGGGGGGGGGGGGGGGGGGGGGGGGGGGGGGGGGGGGGGGGGGGGGGGGGGGGGGGGGGGGGGGGGGGGGGGDGGGGEGGGGGDGDGGGGGGGFGGFFFFGGGGGFDFC
@M00200:205:000000000-AKKM3:1:1101:12279:5872 1:N:0:1
ATTGGGTTTAAAGGGCGCGTAGGCGGCGCGGTAAGTCACTTGTGAAATCTCTGAGCTTAACTCAGAACGGCCAAGTGATACTGCAGTGCTAGAGTGTGGAAGGGGCAATCGGAATTCTTGGTGTAGCGGTGAAATGCGTAGATATCAAGAGGAACACCTGAGGTGAAGACGGGTTGCTGGGCCAACACTGACGCTGAGGCGCGAAAGCCAGGGGAGCAAACGGGATTAGATACCCGGGTA
+
GGGGGGGGGGGGGGGGGGGGGGGGGGGGGGGGGGGGGGGGGGGGGGGGGGGGGGGGGGGGGGGGGGGGGGGGGGGGGGGGGGGGGGGGGGGGGGGGGGGGGGGGGGGGGGGGGGGGGGGGGGGGGGGGGGGGGGGGGGGGGGGGGGGGGGGGGGGGGGGGGGGGGGGGGGGGGGGGGGGGGGGGGGGGGGGGGGGGGGGGGGGGGGGGGGGGGGFGFGGGGGGG:D4>=FAGGGGGFFFG
@M00200:205:000000000-AKKM3:1:1101:24004:5881 1:N:0:1
ATTGGGTTTAAAGCGTGCGTAGGTGGTTCGTTAAGTCTGATGTGAAAGCCCTGGGCTCAACCTGGGAATGGCATTGGATACTGGCGACCTAGAGTGCGGTAGAGGGGTGTGGAATTCCCGGTGTAGCAGTGAAATGCGTAGATATCGGGAGGAACATCTGTGGCGAAGGCGACACCCTGGACCAGCACTGACACTGAGGCACGAAAGCGTGGGGAGCAAACAGGATTAGATACCCGTGTA
+
GGGGGGGGGGGGGGGGGGGGGGGGGGGGGGGGGGGGGGGGGGGGGGGGGGGGGGGGGGGGGGGGGGGGGGGGGGGGGGGGGGGGGGGGGGFGGGGGGGGGGGFGGGGGGGGGGGGGGGGGGGGGGFGGGGCFGGGGGGGGGGGGGGGGGGGGGGGGGGFFFGGGGGGGGGGGEEGFGFGGGGGGFFFCG;EFGGGGGGGGGGGGDGCFGCEEGGFGFGCCGGGD?FC>?8403<CC)5>F
@M00200:205:000000000-AKKM3:1:1101:21293:5894 1:N:0:1
ACTGGGTTTAAAGCGTGTGTAGGCGGGTCGTTAAGTGCCTTGTGAAATCCCACCGCTCAACGGTGGAACTGCTTGGCATACTGGCGGTCTTGAGCCACTTAGGGGCAACCGGAACAAACGGTGGAGCGGTGAAATGCGTAGATATCGTTTGGAACGCCAATGGTGAAAACAGGTTGCTGGGAGTGTGCTGACGCTGAGACACGAAAGCCAGGGGAGCAAACGGGATTAGATACCCTTGTA
+
GGGGGGGGGGGGGGGGGGGGGGGGGGGGGGGGGGGGGGGGGGGGGGGGGGGGGGGGGGGGGGGGGDGGGGGGGGGGGGGEGGGGGGGGGGGGGGGGGGGGGGGGDFEGGGGGEGGGGFGGGGGGGGGGGGGCFCFFGGGGGCFGGGGGGGEGGGGGGGGGGGGFCCFGGGGGFGGGGGGGGGDGGGGGG79CDEGEGGDFGGGGGC3DFEFFEGFGDG6@FDEC?GD>@FDGGGGGFFFC
@M00200:205:000000000-AKKM3:1:1101:22309:5896 1:N:0:1
ATTGGGTTTAAAGGGCGCGCAGGCGGCTACGTAAGTCCGGCGTGAAATCCCACGGCTCAACTGTGGAACTGCGTCGGAAACTGCGTTGGCTTGAGGATGGTAGAGGCCATTAGAACTAGCGGTGTAGCGGTGAAATGCGCAGATATCGCTAGGAATGCCGGTGGCGAAGGCGGATGGCTGGGCCACTCCTGACGCTGAGGCGCGAAAGCTAGGGGAGCGAACCGGATTAGATACCCCAGTA
+
FGGGGGGGGGGGGGGGGGGGGGGGGGGGGGGGGGGGGGGGGGGGGGGGGGGGGGGGGGGGGGGGGGGGGGGGGGGGGGGGGGGGGGGGGGGGGGGGGGGGGGGGGGGGGGGGGGGGGGGGGGGGGGGGGGGGGGGGGGGGGGGGFGGGGGGGGGGGGFFGGGGGGGEGGGGGGGGGFGGGGGGGGGFFGGGGGGDGGEGGGGGGGGGDGGGGGGDDFGGGGGCC>GC?FFFGFFFGFEF?C
@M00200:205:000000000-AKKM3:1:1101:22428:5907 1:N:0:1
ATTGGGTGTAAAGAGCGCGCAGGCGGTCGTTCAAGTCGCGTGTGAAAGCCCCCGGCTCAACTGGGGAGGGTCACGCGATACTGATCGACTCGAAGGCAGGAGAGGGTAGTGGAATTCCCGGTGTAGTGGTGAAATGCGTAGATATCGGGAGGAACACCAGTGGCGAAGGCGACTACCTGGCCTGTTCTTGACGCTGAGGCGCGAAAGCTAGGGGAGCAAACGGGATTAGATACCCTTGTA
+
GGGGGGGGGGGGGGGGGGGGGGGGGGGGGGGGGGGGGGGGGGGGGGGGGGGGGGGGGGGGGFGGGGGGGGGGGGGGGDGGGGGGGGGGGGGGGGGGGGGGGG,FFGGGGGGGGGGGGGGGEGGGGGFGGGGGGGGGGGGGGGGCGGGGGGGGDFGFDGGGGGGGGGGGGGGGGGGGGGGGGGGGGGGGGGGCEEGGGGFGGGGGGGGGGGGGGGBG>FGG495C()9<F?4CCGE4FFFG
@M00200:205:000000000-AKKM3:1:1101:10048:5913 1:N:0:1
ATTGGGTATAAAGCGCACGTAGGCGGGTCGTTAAGTCAGGGGTGAAATCCCGGAGCTCAACTCCGGAACTGCCTTTGATACTGGCGACCTTGAGGCTGGAAGAGGTTAGTGGAATTCCCAGTGTAGAGGTGAAATTCGTAGATATTGGGAAGAACACCAGTGGCGAAGGCGGCTAACTGGTCCAGATCTGACGCTGAGGTGCGAAAGCGTGGGGAGCAAACAGGATTAGATACCCGCGTA
+
CGGGGGGGGGGFGGGGGGGGGGGGGGGGGGGGGGGGGGGGGGGGGGGGGGGGGGGGGGGGGGGGGGGGGGGGGGGGGAFGGGGGGGGGGGGGGGGGGGGGCEGGGGGGGGGGGGGGGGGGFGFGFFGGFGFGGGFFGGFGGGGCGGGE?FFGGGGGGGGGGGFGD@EGGGGCGGGGGF9CGGGGG9CCCCCGEGGEEGCFGGGEGGGFCACGDE><>CFFGGGD?4C>48<FCF@DD>EG
@M00200:205:000000000-AKKM3:1:1101:13281:5933 1:N:0:1
ATTGGGCTTAAAGGGCGCGTAGGCGGGATGGCAAGTCGGTCGTGAAATCCCTGGGCTCAACTCAGGGGGGTCGGCCGATACTGCCATTCTTGAGGGATGCAGAGGAGACTGGAATTCCCGGTGTAGCGGTGAAATGTGTAGAGATCGGGAGGAACACCGGTGGCGAAGGCGGGTCTCTGGGCATTCCCTGACGCTGAGGCGCGAAAGTGTGGGGAGCGAACAGGATTAGATACCCTAGTA
+
GGGGGGGGGGGEGGGGGGGGGGGGGGGGGGGGGGGGGGGGGGGGGGGGGGGGGGGGGGGGGGGGGGGGGGGGGGGGGGGGGGGGGGGGGGGGGGGGGGGGGGGGGGGGGGGGGGGGGGGGGGGGGGGGGGGGGGGGFGGGGGGGGGGGCGGGGGGGGGGGGGGGGGGGGGGGGEGGGGGGGGGGGGGGGGGGGGGGDFGCCDEGGCGGFGGGDG@GEGG8<DGGFCF<66ACCC<=FFF?
@M00200:205:000000000-AKKM3:1:1101:13649:5933 1:N:0:1
ATTGGGCTTAAAGCGAGCGCAGGTGGTTTAATAAGTCTGATGTAAAAGGCAGTGGCTCAACCATTGTGTGCATTGGAAACTGTTAGACTTGAGTGCAGTAGAGGAGAGTGGAATTCCATGTGTAGCGGTGAAATGCGTAGATATATGGAGGAACACCGGTGGCGAAAGCGGCTCTCTGGACTGTAACTGACACTGAGGCTCGAAAGCGTGGGTAGCAAACAGGATTAGATACCCCCGTA
+
GGGGFGGGGGGGGGGGGGGGFGGGGGGGGGGGGGGGGGGFGGGFGGGGGGGGGGGGGGGGGGGGGFGGGGGGGGGGGGGGGGGGGGGGGGGGGGGGGGGGGGGGGGGCFGGGGGGGGGGGGGGGGGGGGGGGGGGGGGGGGGGGGGGGGGGGGGGGGGGGGDGGGGGEFGGGGGGGGGFFGGGGGGFGGGGGGGGG?GGGGDG>EC>CGGEDEGFGFGBFGG5*=>C@FFEFBBCC>EA
@M00200:205:000000000-AKKM3:1:1101:12328:5934 1:N:0:1
ACTGGGTTTAAAGGGTCCGTCGGTGGGAAAGCAAGTTTGGTGTGACATCTCCTGGCTCAACTAGGAGGGTGCGCCGAAAACTACTTTTCTTGAGTCACACAGAGGAGCGCAGAATTCCCGGTGTAGTGGTGGAATGCGTAGAGATCGGGAGGAATACCAACGGCGCAAGCAGCGCTCTGGGTGAGGACTGACACTTCAGGACGAAGGCGTGGGGAGCGAACAGGATTAGATACCCTGGTA
+
GGGGGGGGGGGGGGGGGGGGGGGGGGGGGGGGGGGGGGGGGGGGGGGGGGGGGGGGGGGGGGGGGGGGGGGGGGGGGGGGGGGGGGGGGGGGGGGGGGGGGGGGGGGGGGGGGGGGGGGGGGGGGGGGGGGGGGGGGGGGGDFGGGGGGGGGGGGGGGGGGGGGGGGGGGGGGGGGGGGGGGGGFGFGFGGGGGGGCEGGGGGGE5<4EAEEGGDDDGDEDGGGFFF<=FBGGGGC>FFG
@M00200:205:000000000-AKKM3:1:1101:25606:5935 1:N:0:1
ATTGGGTTTAAAGCGTCCGCAGGCGGAATGGTAAGTCTACTGTTAAATCCTTGGGCTCAACCCAAGGTCTGCAGTGGATACTGCCATTCTAGAGGCAGGCAGAGGTAAGCGGAACTCATAGTGGAGCGGTGAAATGCGTTGATATTATGGGGAACACCAATTGCGAAAGCAGCTTACTGGGCCTGTCCTGACGCTCAGGGACGACAGCGTAGGGAGAGAACGGGATTAGATCCCCCTGTA
+
FFGGGGGGGGGGGGGGGGGGGGGGGGGGGGGGGGGGGGGGGGGGGGGGGGGGGGGGGGGGGGGGGGGGGGGGGGGGGGGGGGGGGGGGGGGGGGGGGGGGGGGGGGGGGGGGGGGGGGGGGGGGGGGGGGEGGGGGGGGGEGGGGFGGGGCGGGGGGGGFGGGGGGGFEGGFGGFGGGGGFGGGGGGGGGGGGGGGGGGFGGGGGGGGEGEGGGFG>GGGGGGG@DGF494*30@D>F?F
@M00200:205:000000000-AKKM3:1:1101:15415:5959 1:N:0:1
ACTGGGTGTAAAGGGCAAGTAGGTGGTCTTGTTTGTCTGGGGTGAAATCCTTGAGCTTAACTCAAGAAGTGCCCTAGAAACGGCAAGACTCGAGTCCTGGAGAGGGTCGTGGAATTCCCGGTGTAGCGGTGAAATGCGTAGAGATCGGGAGGAACACCAGAGGCGAAGGCGGCGACCTGGACAGGTACTGACACTCAACTGCGAAAGCGTGGGGAGCAAACAGGATTAGATACCCTGGTA
+
GGGGGGGGGGGGGGGGGGGGGGGGGGGGGGGGGGGGGGGGGGGGGGFGGGGGGGGGGGGGGGGGGGGGGGGGGGGGGFGGGGGGGGGGGGGGGGGGGGGGGGGGGGGGGGGGGGGGGGGGGGGGGGGGGGGGGGGGGGGGGGGFGGGGGGGGGGGGGGGGGGGGGGGGGGGGGGGGGGGGGGGGGGDGGGGGGGCFFGGGFGGEGGGGGGEGGDFDEGGCGGF53FF2??AFCCFGFFFG
@M00200:205:000000000-AKKM3:1:1101:24784:5968 1:N:0:1
ACTGGGCTTAAAGGGCGTGTAGGCGGTCCGGTAAGTCGGCTGTGAAAGTCCAGGGCTCAACCCTGGGATGCCGGTCGATACTGCCGGACTAGAGTTCGGAAGAGGCGAGTGGAATTCCCGGTGTAGCGGTGAAATGCGCAGATATCGGGAGGAACACCTATGGCGAAGGCAGCTCGCTGGGACGTTACTGACGCTGAGACGCGAAAGCGTGGGGAGCAAACAGGATTAGATACCCGCGTA
+
GGGGGGGGGGFGGGGGGGGGGGGGGGGGGGGGGGGGGGGGGGGGGGGGGGGGGGGGGGGGGGGGGGGGGGGGGGGGGGGGGGGGGGGGGGGFFGGGGGGGGGGGGGGGGGGGGGGGGGGGGGGGGGGGGGDFFGGGGGGGGCGFFGGDEGGGGGGGGGGGGGGGGGEGGGGGGG@CEE@EGGGEEGGDGGCFDCDE5@FFDGGGGGGGGD>EEGEGFFF655CG?FG?=?AFGDGGFF>E
@M00200:205:000000000-AKKM3:1:1101:8826:6005 1:N:0:1
ATTGGGTTTAAAGAGCTCGTAGGCGGTTTGTCGCGTCTGCTGTGAAATCCCGAGGCTCAACCTCGGGTCTGCAGTGGGTACGGGCAGACTGGAGTGCGGTAGGGGAGAATGGAATTCCTGGTGTAGCGGTGGAATGCGCAGATATCAGGAGGAACACCGATGGCGAAGGCAGTTCTCTGGGCCGTAACTGACGCTGAGGAGCGAAAGCGTGGGGGGCGAACAGGATTAGATACCCCAGTAAGCT
+
FGGGGGGGGGGGGGGGGGGGGGGGGGGGGGGGGGGGGGGGGGGGGGGGGGGGGGGGGGGGGGGGGGGGGGGGGGGGGGGGGGGGGGGGGGGGGGGGGGGGGGGGGGEGGFFGGGGGGGGGGGGGGGGGGGGGGGGGGGGGGGGGGGFGGGGGGGGGGGGGGGGGGGGDEGGDGGGFGGGGGGGGG>EGGGGGGGGGGGGGGGD5CEGGG=>EGC:9)CGGGGGD0>D>FB<*0<C3>57F*)))
@M00200:205:000000000-AKKM3:1:1101:9025:6009 1:N:0:1
ATTGGGTTTAAAGGGCGTGTAGGCGGTCTGCTAAGTCATGTGTGAAATCCCTCGGCTTAACCGAGGAACGACGCATGAAACTGGCAAGCTAGAGTACCAAAGAGGGGGGTGGAATTCCCGGTGTAGCGGTGAAATGCGTAGATATCGGGAGGAACACCTGCGGCGAAGGCGGCCCCCTGGTCGGATACTGACGCTGAGACGCGAAAGCGTGGGGAGCAAACAGGATTAGATACCCCTGTA
+
GGGGGGGGGGGGGGGGGGGGGGGGGGGGGGGGGGGGGGGGGGGGGGGGGGGGGGGGGGGGGGGGGGGGGGGGGGCFGGGGGGGGGFGGGGGGGGGGGGGFGGGGGGGGGGGGGGGGGGGGGGGGGGGGGGGGGGGGGGGGGGGGGGGGGGGGGGGGGGGGGGGGGGGGGGGGGGGGGGGGGGG>CGEGGGGGGGGGGGGGGGG8EGGGGGGGGGDGFG6+7FGGFGGFFFFGGGG35@?E
@M00200:205:000000000-AKKM3:1:1101:15864:6011 1:N:0:1
ACTGGGCTTAAAGGGTGCGTAGGCGGCTTGTTAAGTCAGGGGTGAAAGTTTTCGGCCCAACCGGAAAATGGCCTTTGATACTGGCGAGCTTGAGTGCGTGAGGGGTAACCGGAACGAGTGGTGTAGCGGTGAAATGCGTAGATATCACTCGGAAGGCCAACGGCGAAGGCAGGTTACTGGTACGCAACTGACGCTGAGGCACGAAAGCGTGGGGAGCAAACAGGATTAGATACCCCTGTA
+
GGGGGGGGGGGGGGGGGGGGGGGGGGGGGGGGGGGGGGGGGGGGGGGGGGGGGGGGGGGGGGGGGGGGGGGGGGGGGGGGGGGGGGGGGGGGGGGGGGGGGGGGGGGFGGGGGGGGGGGGFGGGGGGGGGGGGGGGGGGGGGGGFGGGGGGGGGGGGGGGGGGGGGGGGGGGGGCFGFGGGGGCGGG=FGGGGGGGCGGGGGGGGGGGGGGGGGFGFGGFGGGG6CC?FFAGGGGGFF?G
@M00200:205:000000000-AKKM3:1:1101:14896:6017 1:N:0:1
ATTGGGTTTAAAGCGCACGCAGGCGGCCGCCCAAGCCGGACGTGAAACGCTGCGGCTCAACCGCAGTTCTCGCGCGTCCGGGACTGGGCGGCTCGAGGGGGGCAGGGGCAGACGGAACTTCCGGTGGAGCGGTGAAATGTGTTGAGCTCGGAAGGAACGCCGGCGGCGAAAGCGGTCTGCTGGACCCCGCCTGACGCTCAGGTGCGAAAGCCAGGGGAGCAAACGGGATTAGATACCCTGGTA
+
GGGGGGGGGGGGGGGGGGGGGGGGGGGGGGGGGGFGGGGGGGGGGGGGGGGGGGGGGGGGGGGGGGGGGGGGGGGGGGGGGGGGGGGGGGGGGGGGGGGGGGGEDGGGGGG5CEEDEGGGGGGGGGGGGGGGCEGGGCGGGGGGGGGFGGGE5EEFGGGGGGDEEGGGGGDGGGGGGGGGGGGGGGGGGDEGGGGGG5E57FCFEEGGGDGC>EFGF5EGFGG<<DG(7?>F?7<:;F9CGBF
@M00200:205:000000000-AKKM3:1:1101:8029:6018 1:N:0:1
ACTGGGTTTAAAGAGCTCGTAGGCGGTTTAGCAAGTCGGGTGTGAAAACTCCGGGCTCAACTCGGAGACGCCACTCGATACTGCTATGACTCGAGTCCGGTAGGGGAGTGCGGAATTCCTGGTGTAGCGGTGAAATGCGCAGATATCAGGAGGAACACCGGTGGCGAAGGCGGCACTCTGGGCCGGAACTGACGCTGAGGAGCGAAAGCGTGGGGAGCGAACAGGATTAGATACCCTAGTA
+
GGGGGGGGGGFFGGGGGGGGEGGGGGGGGGGGGGGGGGGEGGGGEFGGGGGGGGGGGGGFGGGGGGGGGGGGGGFGGGGGGGGGGGGGGGGGFGEEFGGGGGGGGGEGGGGGGGGGGGGGGGGGGGGGGGGGGGGGGGGGGGGGGGGGGGGGGGGGGGGGGGGGGEEFGGGG*CEGFFGGGGGGGGCEGGGGGGDEEEGGGDGG5?)9EC8CGGFD5::C)9876F4>FFAF7FFG45>G:
@M00200:205:000000000-AKKM3:1:1101:19061:6024 1:N:0:1
ACTGGGTATAAAGGGTGCGTAGGCTGTGCGGAAAGTTAGGTGTGAAATCCCCCGGCTCAACCGGGGAATTGCGCTTAAAACTACCGTGCTAGAGGAAGACAGAGGTGAGCGGAACTTCGGGTGGAGCGGTGAAATGCGTTGATATCCGAAGGAACACCGGTGGCGAAAGCGGCTCACTGGGTCTTTTCTGACGCTGATGCACGAAAGCTAGGGGAGCAAACGGGATTAGATACCCCAGTA
+
GGGGGGGGGGGGGGGGGGGGGGGGGGGGGGGGGGGGGGGGGGGGGGGGGGGGGGGGGGGGGGGGGGGGGGGGGGGGGGGGGGGGGGGGGGGGGGGGGGGGGGGGGGGGGGGGGGGGGGGGGGGGGGGGGGGGGGGGGGGGGGGGGGGGGGGGGGGGGGGGGGGGGGGGGGGGGGGGGGGGGGGGGGGGGGGGGGGEGGGGGGGGGGCGGGGGGG@<>FFGGDGGFGGF@44CCGEFFBFF
@M00200:205:000000000-AKKM3:1:1101:20392:6032 1:N:0:1
ATTGGGTTTAAAGCGTGTGTAGGCGGACGGGTAAGTACCTTGTGAAATCCCACGGCTCACCCGTGGAACTGCTCGGTATACTGGGTGTCTTGAGCCACTTAGGGGCTACCGGAACAAATGGTGGAGCGGTGAAATGCGTAGATATCATTTGGAACGCCAATGGTGAAAACAGGTAGCTGGGAGTGTGCTGACGCTGAGACACGAAAGCCAGGGGAGCAAACGGGATTAGATACCA
+
GGGGGGGGGGGGGGGGGGGGFGGGGGGGGGGGGGGGGGGGGGGGGGGGGGGGGGGGGGGGGGGGGGGGGGGGGGGGGGGGGGFGGGGGGGGGGGGGGGGGGGGGGGGGGGGGGGGGGGGGGGGGGGGGGGGGGGGGGGGGGGGGGGGGGGGGGGGGGGDGGGGGGGCFGGGGGGGGFGGGDGGGGGGGGGGGGGGGGGGGGGGGGGGGGGGGGGFGFGCEGGGGFD*2?=>>?EC
@M00200:205:000000000-AKKM3:1:1101:15562:6043 1:N:0:1
ATTGGGTTTAAAGGGCGTGTAGGTGGCACCCCAAGTCTGGTGTGAAAGCCCACGGCTCAACCGTGGAACTGCATTGGAAACTGGGGAGCTCGAGTGTTGGAGGGGGTCGCGGAATTCCCGGTGTAGAGGTGAAATTCGTAGAGATCGGGAGGAACACCAGTGGCGAAGGCGGCGACCTGGCCAATCACTGACACTGAGACGCGAAAGCGTGGGGAGCAAACAGGATTAGATACCCTAGTA
+
GGGGGGGGGGGGGGEGGGGGGGGGGGGGGGGGGGGGGGGGGGGGGGGGGGGGGEGGGGGGGGGEGGGGGGGGGGGGGGGGGGGGGGDGGGGGGGGGGG@EGGGGGGGGGGGGGGGGGGGGGGGGGGGGGGGGGGGGGGGGGGGFFGGGGGGGGGGGGGGGGGFGGGGGGGDGGGGGGGGGFGEFGG6EFDCFFGF?FGFFGDGEGED4:CEGGGFGFG?+9D8DFGGF@FD=FFG=540<
@M00200:205:000000000-AKKM3:1:1101:4797:6059 1:N:0:1
ACTGGGTATAAAGGGCGTGTAGGCGGCCCGTTAAGTCAGGTGTGAAATTCCTGGGCTCAACCCAGGACGTGCGCCTGATACTGGCGGGCTTGAGTCCGGGAGAGGATGGTGGAACTCCCAGTGTAGAGGTGAAATTCGTAGATATCGGGAGGAACATCGGTGGCGAAGGCGACTTTCTGGACAGTTCCTGACGCTGAGGCGCGAAAGCTAGGGGCGCAAACAGGATTAGATACCCCTGTAAGGT
+
GGGGGGGGGGGGGGGGGGGGGGEGGD@FGGFGGCEGGGGFGFGGGGFGFEGGFGDGGGGGGG@CGGGGGFEFEGGGGGGGGGGGGCCDCF@>BFFGF4>FDGECE8,>FFGGC9>3DBFDF8D@=<ACGCCCGGGFFFFFGC=AFF:FG7*<>:B:FAEE<FEFGF:C@7FDEC1B9C,<+*>E9;?CEFAECC3C88EEEGE8:*9DCFGGGD)/)5:8F78<2>F27*6*0<+55.)+*.).
@M00200:205:000000000-AKKM3:1:1101:13814:6073 1:N:0:1
ATTGGGCATAAAGGGCGCGTAGGCGGCCTTGCAAGTGACGGGTGAAATCCCTCGGCTTAACCGAGGAACTGCCTGTCAGACTGTAGGGCTTGAGACCGGGAGAGGTGAGTGGAATTCCCAGTGTAGCGGTGAAATGCGTAGATATTGGGAGGAACACCAGTGGCGAAGGCGGCTCACTGGACCGGTACTGACGCTGATGCGCGAAAGCGTGGGGAGCAAACAGGATTAGATACCCTGGTA
+
GGGGGGGGGGDFFGGGGGGGGGGGGGGGGGCGGGDGGGGGDGGGGGGGGGGGGGGGGGGGGGGGGGGGGGGGGGGGGGGGGGGGGGGDGGGGGGGGGGDEGDGGGGGGGGGGGGGGGGGGGGGGGGGGGGGGGGGGGGGGGEGGGGGGGGGGGGGGGGGGGGGCGGCGCFFGGGGGGGFGGGGGGGGGGGEFEGGGGDGGEGGDGGGGGEGGGGFGFC6@FGGGFGFDF6AGGGG*)<?G
@M00200:205:000000000-AKKM3:1:1101:26996:6076 1:N:0:1
ATTGGGCATAAAGGGTGCGCAGGCGGCGTCGCAAGTCAGGCGTGAAATCCCCGGGCTTAACCTGGGAATTGCACTTGAAACTACGATGCTGGAGTATGGCAGAGGGAGGTGGAATTCCACGTGTAGCGGTGAAATGCGTAGAGATGTGGAGGAACACCGATGGCGAAGGCAGCCTCCTGGGCCAATACTGACGCTCATGCACGAAAGCGTGGGGAGCAAACAGGATTAGATACCCTAGTA
+
GGGGGGGGGGGGGGGGGGGGGGGGGGGGGGGGGGGGGGGGGGGGGGGGFGGGDFGGGGGGGGGGGGGGGGGGGGGGGGGGGGGGGGGGGGGGGGGGGGGGGGGEGGGGGGGGGGGFFGGG>FFEGGGGGGGGGGFGCGGGGGGGGGGGGGGGGGGGGGGGGGGGGGGGGGGGGGFFFFGCFGGGGGGGGGGGGGGGDFGGGGGGGGGGDGGGGCBGFGGGGGGGFGGFFBDGFGGGFFF?
@M00200:205:000000000-AKKM3:1:1101:17569:6088 1:N:0:1
ATTGGGTTTAAAGCGTGCGTAGACGGTTATTTAAGTCGGGTGTGAAAGCCCCGGGCTCAACCTGGGAATTGCATTCGAGACTGAATAGCTAGGGTACGGTAGAGGGAAGTGGAATTTCCGGTGTAGCGGTGAAATGCGTAGATATCGGAAGGAACATCAGTGGCGAAAGCGACTTCCTGGACCAGTACCGACGTTCAGGCACGAAAGCGTGGGGAGCAAACAGGATTAGATACCCTTGTA
+
GGGGGGGGGGGGGGGGGGGGGGGGGGGGGGGGGGGGGGGGGGGGGGGGGGGGGGGGGGGGGGGGGGGGGGGGGGGGGGGGGGGGGGGGGGGGGGGGGGGGGGGGGGGGGGGGGGGGGGGGGGGGGGGGGGGGGGGGGGGGGGGGGGGGGGGGGGGGGGGGGGFGGGDGGGGGGGGGGGGGFGGGGGGGGGGGGGGGGGGGGGEECEGGGGGGGGFGFGGGGFCC<GG?FFFGGCFFFFFG
@M00200:205:000000000-AKKM3:1:1101:12973:6101 1:N:0:1
ACTGGGTGTAAAGCGCGTGTAGGCGGACTTGTAAGTTGGGGGTGAAATCCCGAGGCTCAACCTCGGAACTGCCTCCAAAACTACAAGTCTGGAGCAAGATAGAGGCAAGTGGAATTGCGAGTGTAGAGGTGAAATTCGTAGATATTCGCAGGAACACCAGTGGCGAAGGCGACTTGCTGGATCTTTGCTGACGCTGAGACGCGAAAGCGTGGGGAGCAAACAGGATTAGATACCCTGGTA
+
FGGGGGGGGGGGGGGGG6CFFGGGGGGCFGGGDFGGGFFDGDGGFGGGGGGGGGGGGGGGGGGGGGGGGGGGGGGGFGFGGGDDEEFFFGGGGGCF=,BFFEFFFGFGG<EFGGG=?<F:FGGGGD,CFGGGGGGGFGGDGGGGGGGFGGGDBFG@FEGFGGGGGGGGGGFGEGE9CDE,2<A?F;B?FG+@*ADGGGGFCDDCBEDCGCGGGG>CBG*0>98F:4:?4*6*AFFGFFFC
@M00200:205:000000000-AKKM3:1:1101:26633:6113 1:N:0:1
ACTGGGTTTAAAGGGCGCGTAGGCGGCTTATCAAGTCAGGCGTGAAATTCCCGGGCTCAACCTGGGGGCTGCGCTTGATACTGATGAGCTTGAATGCGGGAGAGGATAGTGGAATTCCCAGTGTAGAGGTGAAATTCGTAGATATTGGGAAGAACACCGGTGGCGAAGGCGGCTATCTGGCCCGTGATTGACGCTGAGGCGCGAAAGCGTGGGGAGCAAACAGGATTAGATACCCTCGTA
+
GGGGGGGGGGGGGGGGGGGGGGGGGGGGGGGGGEGGGGGGGGGGGGGGGGGGGGGGGGGGGGGGGGGGGCGGGGGGGGGGGGGGGGGGGGGGGFGGGGGGGGDCGGGGFGGGGGGGGGGGGGGGGF=>BFFCGGDGGFGGFGFGGGGGGGGGGGGGGGGGCCEFCGGGGGGGGGGFGCFGGGCEGGGGGGGGGGGG*8FGGGGGGDDFCC>GG*;5BGFFGGCC0*:2*9AGGF?F3:FG
@M00200:205:000000000-AKKM3:1:1101:10693:6129 1:N:0:1
ATTGGGTTTAAAGGGCGCGTAGGCGGGCGGCCGAGTCCGGGGTGAAAGCCCCCAGCTCAACTGGGGAAGTGCCCCGGATACTGGCCGCCTCGAGGGAGGTAGGGGCGTGCGGAACTTCCGGTGGAGCGGTGAAATGCGTAGATATCGGAAGGAACACCGGTGGCGAAAGCGGCGCGCTGGACCTCTGCTGACGCTGAGGCGCGAAAGCCAGGGGAGCAAACGGGATTAGATACCCGGGTA
+
GGGGGGGGGGGFGGGGGGGGGGGGGGGGCFGGGGGGGGGGGGGGGGGGGGGGGGGGGGGGGGGGGGGGGGGGGGGGGGGGGGGGGGGGGGGGGGGGGGGGGGGGGGGGGGGGEEGGGGGGGGGGGGGGGGDGGFGGGGGGGGGGGGGGEGGG>EGFGGGGGGGGGGCEGGGGGEEGGGGGFGFFGGFGGGGGGGGGGGGGGGGDEGGGDFGGGCBDB5FCDCEG0CG?F*<7EGGDEFFG
@M00200:205:000000000-AKKM3:1:1101:5995:6136 1:N:0:1
ATTGGGCTTAAAGGGCGTGTAGGCGGTTTGTTAAGTCATGTGTGAAATCCCCCGGCTCAACCGGGGAACGACGCATGAAACTGGCAAGCTAGAGTACTGAAGAGGGAGGTGGAATTCCCGGTGTAGCGGTGAAATGCGTAGATATCGGGAGGAACACCGGTGGCGAAGGCGGCCTCCTGGTCAGATACTGACGCTGAGACGCGAAAGCGTGGGGAGCAAACAGGATTAGATACCCGAGTAAGA
+
GGGGGGGGGGGGGGGGGGGGGGGGGGGGGGGGGGGGGGGGGGGGGGGGGGGGGGGGGGGGGFGGGGGGGGGGGGDCFGGGGGGGGGGGGGGGGGGGGGGGGGGGGGGGGGGGGGGGGGFGGGGGGFGGGGGGGGGGGGGGGGGGGGGGGGGGGGGGGGGGGGGGGGGGGGGGGEEDGFGGGGGGFGGDGFGGGGDGDFGGGGGGGG3CEGGGGEFGFGEGGGFGFGFFFFFGGGGD>:5CF92
@M00200:205:000000000-AKKM3:1:1101:24577:6137 1:N:0:1
ACTGGGTGTAAAGAGCTCGTAGGCGGTGTGTCACGTCGGTCGTGAAAACTTGGGGCTTAACCCTGAGCGTGCGGTCGATACGGGCATCACTTGAGTTCGGCAGGGGAGACTGGAATTCCTGGTGTCGCGGTGAAATGCGCAGATATCAGGAGGAACACCGGTGGCGAAGGCGGGTCTCTGGGCCGACACTGACGCTGAGGAGCGAAAGCGTGGGGAGCGAACAGGATTAGATACTCCAGTAAGC
+
GGGGGGGDGGFFGFGGGGGGGGGGGGGGGEFG<FCGGGGCFGGGGFFAEFDFFFFGGGGGGGGGGGGGGGEGG7FFGEFGFFGCFCBFFGCGGCF?FG7:CEGCCFGDGDGDFCFGGGGGGGGGG,BEEGGG+,8,DFEGDC*EFGGC=CFGD<>C,D@CFGGG7CE7<*FECEECC<3A6@FGC*?CGG+<FGDD?C*/CCFE::9DFG:5:5<3>ED=DC5249666*:70<+6;@?FFAB)
@M00200:205:000000000-AKKM3:1:1101:19917:6150 1:N:0:1
ATTGGGCGTAAAGCGTGCGTAGACGGTTATTTAAGTCGGGTGTGAAAGCCCCGGGCTCAACCTGGGAATTGCATTCGAGACTGAATAGCTAGGGTACGGTAGAGGGAAGTGGAATTTCCGGTGTAGCGGTGAAATGCGTAGATATCGGAAGGAACATCAGTGGCGAAAGCGACTTCCTGGACCAGTACCGACGTTCAGGCACGAAAGCGTGGGGAGCAAACAGGATTAGATACCCTTGTA
+
GGGGGGGGGGGGGGGGGGGGGGGGGGGGGGGGGGGGGGGGGGGGGGGGGGGGGGGGGGGGGGGGGGGGGGGGGGGGGGGGGGGGGGGGGGGGGGGGGGGGGGGGGGGGGGGGGGGGGGGGGGGGGGGGEGGGGGGGGGGGGGGDFGGGGEFGGGGGGGG,@FGGGGGGGFFGGGGGGGGGGFGFGGGGGGGDE*7CFCGGGGGGGG:FECGGGGFGFGFG<FFD06??FFFGGFGFFFFG
@M00200:205:000000000-AKKM3:1:1101:26087:6164 1:N:0:1
ACTGGGCTTAAAGGGCGCGTAGGCGGCGGTGTAAGTTGGAAGTGAAATCCCATCGGCTCAACCGTGGAATTGCTCCCAGTACTGCATCGCTCGAGGGGGATAGGGGTTTGCGGAACTACCGGTGGAGCGGTGAAATGTGTTGATATCGGTGGGAACGCCAGTGGCGCAAGCGGCAAACTTGACCCTTCCTGACGCTGAGGCCCGAAAGCTCGGGGAGCAAACGGGATTAGATACCCCTGTC
+
FC9FEGG@FAE-CE@FG7+@7@FF++C@C7CEAEACFG?6CFFFFGD<F@EEFG@@CG:EEGC@?EEECFCCFFCGGDG=AFFBF<EEFG,BF=:CCFD=:==B=@:@:CFFCFFGGCCD+<F*F7:FGG:<*,,CF3@D>F@<@,@::1<4:,@FGCFC:F2+;F*==87*BC8EGFGFC?EGCC@EFF<7CCD58*CCF*/**:/9FG8**::C)7*;*/**(114*/:D:,+7>)7C*
@M00200:205:000000000-AKKM3:1:1101:17081:6165 1:N:0:1
ATTGGGTGTAAAGTGCGCGTAGGCGGCCTTCTAAGTCGAACGTGAAATCCCCGGGCTCAACCCGGGAACTGCGTCCGAGACTGGAAGGCTCGAATCCGGGAGAGGGATGTGGAATTCCAGGTGTAGCGGTGAAATGCGTAGATATCTGGAGGAACACCGGTGGCGAAGGCGGCATCCTGGACCGATATTGACGCTGATGCGCGAAAGCCAGGGGAGCAAACGGGATTAGATACCCCAGTA
+
FGGGGGGGGGGGGGGGGGGGGGGGGGGGGGGGGGGGGGGGGGGGGGGGGGGGGGGGGGGGGGGGGGGGGGGGGGGGGGGGGGGGGGGGGGGGGFGGGGGGGGEG>EGGGGGGGGGGGGGGGGGGGGGGDGGGGGGGGDGEGGCFGGGGGGGDF:FFGGGGGGGGGDGGGGGGGGGGGGGGGGGGGGGGGGGGGGGGGGGGGGGGGGGGGGGGGGFGFGGGGGGGFGF?FFAFGFGF>EF7
@M00200:205:000000000-AKKM3:1:1101:12555:6165 1:N:0:1
ATTGGGTTTAAAGCGCGTGTAGGCGGCCAGGTAGGTCCGCTGTGAAAACTCGAGGCTCAACTTCGAGCTGTCGGCGGAAACCATCTGGCTAGAGTCCGGAAGAGGAGAGTGGAATTCCCGGTGTAGCGGTGAAATGCGCAGATATCGGGAAGAACACCTATGGCGAAGGCAGCTCTCTGGGACGGTACTGACGCTGAGACGCGAAAGCGTGGGGAGCGAACAGGATTAGATACCCTAGTA
+
GGGGGGGGGGGGGGGGGGGGGGGGGGGGGGGGGGGGGGGGGGGGGGGGGGGGGGGGGGGGGGGGGGGGGGGGGGGGGGGGGGGGGGGGGGGGGGGGGGGGGGGGGGGFGGGGGGGGGGGGGGGGGGGGGGGFGGGGGGGGGGGGGGGGGGGGGGGGGGGGGGGGGGGGGGGGGCGGGGGFFGGGGGCGGGGGGGDGGGGGGGDEGDDGGEGGGGFDEGGGGGGGFGG?FFAGGGGFFF@G
@M00200:205:000000000-AKKM3:1:1101:24182:6167 1:N:0:1
ATTGGGTATAAAGGGTCCGTAGGCGGTTTTATAAGTCAGTGGTGAAATCCGGCAGCTCAACTGTCGAACTGCCATTGATACTGTAGGACTTGAATTATTATGAAGTAACTAGAATATGTAGTGTAGCGGTGAAATGCTTAGATATTACATGGAATACCAATTGCGAAGGCAGGTTACTAATAATACATTGACGCTGATGGACGAAAGCGTGGGGAGCGAACAGGATTAGATACCCTTGTA
+
GGGGGGGGGGGGGGGGGGGGGGGGGGGGGGGGGGGGGGGGGGGGGGGGGGGGGGGGGGGGGGGGGGGGGGGGGGGGGGGGGGGGGGGGGGGGGGGGGGGGGGG9AFGGGGGGGGFGGGGGGGGGGGGGGGGGGGGGGGGGGGGGGGGGGGGGGGGGGGGGGGGGGGGGCGGGGGGGGGGGGGADFGGGGGGGDGGGGGGG6DGGGGGGGGGGGGFC4CCGDGGG@GG<FFFFGGGGFFFG
@M00200:205:000000000-AKKM3:1:1101:7208:6172 1:N:0:1
ATTGGGTTTAAAGGGCGCGTAGGCGGCTCGTTAAGTGGTTGGTGAAATCCCGGGGCTCAACCCCGGGGCTGCCGATCAGACTGGCGAGCTAGAGCACGGTAGGGGCAGATGGAATTCCCGGTGTAGCGGCGGAATGCGTAGAGATCGGGAAGAATACCAGTGGCGAAGGCGTTCTGCTGGGCCGTTGCTGACGCTGAGGCGCGACAGCGTGGGGAGCAAACAGGATTAGATACCCCGGTA
+
GGGGGGGGGGGGGGGGGGGGGGGGGGGGGGGGGGGGGGGGGGGGGGGGGGGGGGGGGGGGGGGGGGGGGGGGGGGGGGGGGGGGGGGGGGGGGGGGGGGGGGGGGGGCFGGGGFGGGGGGGGGGGGGGG*CCCCFGGGGGGGGGGGGGGGGGGGGGGGGGFGGGGGDGGGGGGGGGFGGGGGGGGGDGGGGGGGDGGGGGCGGGGGGGGGGGGGFGFF8FGCFF<DD>?=AGGGGGE@):
@M00200:205:000000000-AKKM3:1:1101:12945:6177 1:N:0:1
ACTGGGTTTAAAGGGTGCGTAGGCGGGTCTTTAAGTCAGGGGTGAAATCCTGGAGCTCAACTCCAGAACTGCCTTTGATACTGAAGATCTTGAGTTCGGGAGAGGTGAGTGGAACTGCGAGTGTAGAGGTGAAATTCGTAGATATTCGCAAGAACACCAGTGGCGAAGGCGGCTCACTGGCCCGATACTGACGCTGAGGCACGAAAGCGTGGGGAGCAAACAGGATTAGATACCCTCGTA
+
GGGGGGGGGGGGGGGGGGGGGGGGGGGGGGGGGGGGGGGGGGGGGGGGGGGGGGGGGGGGGGGGGGGGGGGGGGGGGGGGGGGGGGGGGGGGGGGGGGGGGGGGGGGGGGGGGGGGGGGGGGGGGGGGGGGGGGGGGGGGFGGGGGGGGGGGGGGGGGGGGGGGGGGGGGGGGGGGGGGFE5EGGGGGGGGGGGGGGGGGGGGGDGGGG7CEGEDDDFFGGFFGFG=?FFFGGGGG@DF5
@M00200:205:000000000-AKKM3:1:1101:7176:6188 1:N:0:1
ACTGGGTGTAAAGGGCTCGTAGGCGGTTCGTCACGTCGGGAGTGAAAACTCGGAGCTTAACTCCGAGCCTGCTTCCGATACGGGCAGACTAGAGGTAGGCAGGGGAGAGCGGAACTCCTGGTGTAGCGGTGGAATGCGCAGATATCAGGAGGAACACCGATGGCGAAGGCAGCTCGCTGGGACGGTACTGACGCTGAGGCGCGAAAGCGTGGGGAGCAAACAGGATTAGATACCCCTGTA
+
GGGGGGGGGGGGGGGGGGGGGGGGGGGGGGGGGGGGGGGGGGGGGGGGGGGGGGGGGGGGGGGGGGGGGGGGGGGGGGGGGGGGGGGGGGGGGGGGGGGGGGGGGGGGGGGGCGGGGGGGGGGGGGGGGGGGCGGGGGGGEGGFGGGGGGGGGGGGGGGGGGGGGG8FFGGGGGGGGGGCGFGGGGFGGGGGGGGGDGGFGGGGGGGGDGGGGGFD@CGGGGGF?CFDFFAFFGFG57?C
@M00200:205:000000000-AKKM3:1:1101:11351:6222 1:N:0:1
ATTGGGTATAAAGCGCGCGCAGGTGGTTTCTTAAGTCTGATGTGAAAGCCCACGGCTCAACCGTGGAGGGTCATTGGAAACTGGGGAACTTGAGTGCAGAAGAGGAAAGTGGAATTCCAAGTGTAGCGGTGAAATGCGTAGAGATTTGGAGGAACACCAGTGGCGAAGGCGACTTTCTGGTCTGTAACTGACACTGAGGCGCGAAAGCGTGGGGAGCGAACAGGATTAGATACCCCCGTAAGAC
+
GGGGGGGGGGGGGGGGGGGGGGGGGGGGGGGGGGGGGGGGGGGGGGGGGGGGGGGGGGGGGGGGGGGGGGGGGGGGDAFGGGGGGGGGGGGGGGGGGGGGGGGGGGGGGGGGEGGGGGGGGGGGGGGGGGGGEFGGGGGGGDG9FGGGGGGGGFGGGGGGGGGGDG@FEGGGGGGGGGGGGGGGGGGGGGGGGGF<EGGGEGGGD8<CEEGEGGFGFE>CDDG<:GF?FF4DGFFF))7EDFF)
@M00200:205:000000000-AKKM3:1:1101:7236:6224 1:N:0:1
ATTGGGTGTAAAGTGCGCGTAGGCGGCCACCGCAAGTCGACTGTGAAATCTCCGGGCTTAACCCGGAAAGGTCAGCCGATACTGCGGGGCTAGAGTGCAGAAGGGGCAACTGGAATTCTCGGTGTAGCGGTGAAATGCGTAGATATCGAGAGGAACACCTGCGGCGAAGGCGGGTTGCTGGGCTGACACTGACGCTGAGGCGCGAAAGCTAGGGGAGCGAACGGGATTAGATACCCTAGTAAGT
+
GGGGGGGGGGEGFGGGGGGGGGGGCGGGGGGGGGGDCFGCCEGGGGGCFGDGGD@CFCFGGGGGGGGFE@FGGF<EGGDGGGGGGGDCC@GGGGGGGGGACF<<B+@CCFGGGDFGGGGGG7@CFGDGGDGGDCCFGGGGGGGFAFGGGGGGFCCGGGGG,FFCEFE>F8F>*5EECGFGFCFGGCFCFF60AE:==5C=FGGG*:798F7AF>5)<EG5<DG<1CCBFFFG7ACFFFFFG)4)
@M00200:205:000000000-AKKM3:1:1101:20458:6237 1:N:0:1
ATTGGGTTTAAAGAGCTCGTAGGCGGTTTGGCAAGTCGGGTGTGAAAACCCCAGGCTCAACCTGGAGATGCCACCCGAGACTGCTATGACTGGAGTCTGGTGGGGGAGCCCGGAATTCCTGGTGTAGCGGTAAATTGCGCAGATATCAGGGGGAACCCCGATGGCGAAGGCAGGTCACTGGGCTGCGACTGACGCTGGGGAGCGAAGCCAGGGGGAGCGAACGGGTTTAGTTACCCCGGTC
+
9FEGGG@-FFFFG9EFAFCCEGGGGG@FCFC<FGGGGGGGAFEGFGF,,,B@:FFGGGFGGGC@F,EF,,6C,,EFGG::CF8FD9,C<ECFF89BB,<,5,8@F:8+>++@>43D,CFFD8F8,8?CFCCFGG,,@9+35+<D=,@9@7,:@F7>*>*<**5*<<:*<*,,;C;+?8,,<5C*3****2*3+2978*;**9:CEG))*0*2:E:3)**:)9*9(/1(97)02AC*)7)//
@M00200:205:000000000-AKKM3:1:1101:27788:6266 1:N:0:1
ACTGGGTTTAAAGAGCGTGTAGGCGGTCCGGTAAGTCGGCTGTGAAAGTCCAGGGCTCAACCCTGGGATGCCGGTCGATACTGCCGGACTAGAGTCCGGAAGAGGCGAGTGGAATTCCCGGTGTAGCGGTGAAATGCGCAGATATCAGGAGGAACACCAACGGCGAAGGCAGCTCGCTGGGACGGTACTGACGCTGAGGCGCGAAAGCGTGGGGAGCGAACAGGATTAGATACCCCAGTA
+
GGGGGGGGGGGGGGGGGGGGGGGGGGGGGGGGGGGGGGGGGGGGGGGGGGGGGGGGGGGGGGGGGGGGGGGGGGGGGGGGGGGGGGGGGGGGGGGGGGGGGGGGGGGGGGGGGGFGGGGGGGGGGGGGGGGGGGGGGCEGGGGGDGGGGGCFEGGGGGGGGGEGGGGGGGGCEGGGGGGGGGGGGGFGGGGGGDGGGGGGGGGGGGGC=*;EGGDGDCE:C38<?GC297>FFFCC>E:E
@M00200:205:000000000-AKKM3:1:1101:17803:6269 1:N:0:1
ATTGGGTTTAAAGCGTGCGTAGGTGGTTCGTTAAGTCCGATGTGAAAGCCCTGGGCTCAACCTGGGAATGGCATGGGATACTGGCGGGCTAGAGTGCGGTAGAGGGCAGTGGAATTCCCGGTGTAGCAGTGAAATGCGTAGAGATCGGGAGGAACATCTGTGGCGAAGGCGACTGCCTGGACCAGCACTGACACTGAGGCACGAAAGCGTGGGGAGCAAACAGGATTAGATACCCCAGTA
+
GGGGGGGGGGGGGGGGGGGGGGGGGGGGGGGGGGGGGGGGGGGGGGGGGGGGGGGGGGGGGGGGGGGGGGGGGGGGGFGGFGGGGGGGGGGGGGGGGGGGGGGGGGGGGGGGGGGGGGGGGGGGGGGGGGGGGGGGGGGGGGGGGGGGGGGGGGGGGGGGGGGGGGGGGGGGGGEGGGGGGGGGGGGGGGGGGGGGGGGGGGGGGGGGGGGGGGFGEGFGF<CG0CFDFFFGGFGGEF:C
@M00200:205:000000000-AKKM3:1:1101:7717:6282 1:N:0:1
ATTGGGTTTAAAGAGTCCGTAGGCGGCGCGGAAAGTGGGGTGTGAAAGCCCTCGGCTCAACCGAGGAATTGCGCTCCAAACTACCGTGCTTGAGGAACCTAGAGGTGAGCAGAACTGATGGTGGAGCGGTGAAATGCGTTGATATCATCAGGAATACCGGAGGCGAAGGCGGCTCACTGGGGGTTTTCTGACGGTGAGGGACGAAAGCCAGGGTAGCGAACGGGATTAGATACCCCTGTA
+
GGGGGGGGGGGGGGGGGGGGGGGGGGGGGGG7FGG<FFFEFGGGGGGGGGGGFGGGGGGGGGGEGGGFGEFGGGGDG8EGGGGGECFFGGFGEEFGGGGGGGGGGGGGGGDAFGGGGC9FFGGGGGGGGGGGGGGGGGGGGGGCGGGFGGFFFGGGGGGGGGGGGBEGDGGGCBE?CGGGGGG5:*;+<7++2*1A**/***/**//2@=>**;9<)CE*7C**410)**.*2,+7>56<
@M00200:205:000000000-AKKM3:1:1101:20179:6282 1:N:0:1
ATTGGGTTTAAAGGGCGCGTAGGCGGCGCAGCGTGTCGGCTGGTGAAAGCCCGGGGCTCAACCCCGGAGGTGCGGCCGAAACTGCTGCGCTCGAGGCCGGAAGAGGAGGGTGGAATACCCAGTGTAGAGGTGAAATTCGTAGATATTGGGTGGAACACCGGTGGCGAAAGCGGCTCTCTGGTCCGGTCCTGACGCTGAGGCGCGAAAGCGTGGGGAGCAAACAGGATTAGATACCCCAGTA
+
GGGGGGGGGGGGGGGGGGGGGGGGGGGGGGGGGGGGGGGGGGGGGGGGGGGGGGGGGGGGGGGGGGGGGGGGGGGGGGGGFFGGGGGGGGGGGGGGGGGGGGGGGGGGGGGGGGGGGGGGGGGGGGGFFGGGGGGGGGGGGGGGGGGGGGGGGGGGGGGGGGGGGGGGGGGGGGGGGGCGGGGGGGGGGGGGGGGEGGGGGGGGGGGGGGCGGGFGFGGGGGFC?CC2@FAGGGDFF@D6:
@M00200:205:000000000-AKKM3:1:1101:25181:6283 1:N:0:1
ACTGGGTATAAAGCGCACGTAGGCGGCTTTGTAAGTTAGAGGTGAAAGCCCGGAGCTCAACTCCGGAACTGCCTTTAAGACTGCATCGCTAGAACGTCGGAGAGGTAAGTGGAATTCCGAGTGTAGAGGTGAAATTCGTAGATATTCGCAAGAACACCAGTGGCGAAGGCGGCTCACTGGCCCGGTACTGACGCTGAGGTGCGAAAGCGTGGGGAGCAAACAGGATTAGATACCCCTGTA
+
GGGGGGGGGGGGGGGGGGGGGGGGGGGGGGGGGGGGGGGGGGGGGGGGGGGGGGGGGGGGGGGGGGGGGGGGGGGGFGG<FGGGGGGGGGGGGGGGGGGGGGGGGGGGGGGGGGGGGGGGGGGGGFGGGGGGGGGGGGGGGGGGGGGGGGEGGFGGGGGGGGGGGGGDFFGGGGGGGGCFGFGGGGDECFCGEGD5:CGGFGGGG=)78EEGGGFGDGFFGGG41DF7=B2DFGGGFFFF
@M00200:205:000000000-AKKM3:1:1101:12599:6298 1:N:0:1
ATTGGGTTTAAAGTGCTCGTAGGCGGCCAACTAAGTCAGACGTGAAATCCCTCAGCTCAACCGGGGAACTGCGTCTGATACTGGATGGCTTGAATCCGGGAGAGGGATGCGGAATTCCAGGTGTAGCGGTGAAATGCGTAGATATCTGGAGGAACACCGGTGGCGAAGGCGGCATCCTGGACCGGCATTGACGCTGAGGAGCGAAAGCCAGGGGAGCAAACGGGATTAGATACCCGCGTA
+
GGGGGGGGCAFGGGGGGGGGGGGGGGGGGGGGGGGGGGGGGGGGGGGGGGGFFGFGGGGGGGGGGGG@GFGGGGGGCFGGGGGGGGGGGGGDGGEGGGGGGGGDFG+?CGGDEF@FGGGGGGDGFGGC>FGCFG<FFG@EG:FEGFGCGC7CF:F@FG>FGGEGD*7F<FGGGEEGFGG,BFFCCG5??D7>?EGE*A5C=GEGD=5CGCC@8EE35=8+97:C(9>)=42>+<<DE5BE
@M00200:205:000000000-AKKM3:1:1101:12131:6299 1:N:0:1
ACTGGGCTTAAAGGGCGCGTAGGCGGCGCGGCCAGTCGGGCGTGAAATCCCCGGGCTCAACCCGGGGGCTGCGCCCGAGACGGCGGCGCTGGAGGTCGGGAGAGGCTCGCGGAATTCCCAGTGTAGAGGTGAAATTCGTAGATATTGGGAAGAACACCGGTGGCGAAGGCGGCGAGCTGGCCCGCACCTGACGCTGAGGCGCGACAGCGTGGGGAGCAAACAGGATTAGATACCCGTGTA
+
GGGGGGGGGGGGGGGGGGGGGGGGGGGGGGGGGGGGGGGGGGGGGGGGGGGGGGGGGGGGGGGGGGGGGGGGGGGGGGGGGGGGGGGGGGGGGGGGGGGGGGGGGGGGGGGGGGGGGGGGGGGGGGGGGGGGGGGGGGGGGGGGGGGGGGGGGGGFGGGGGGGGGGGGGGGGGGGGGGGGGEGGGGGGGGGGGG:E5CGGGDCGDEGFGCGGGGFGFGGGCDFGFGF2?FFGGGGGDFFC
@M00200:205:000000000-AKKM3:1:1101:22347:6300 1:N:0:1
ACTGGGTATAAAGCGCGTGTAGGCGGCTTTGCAAGTCGGATGTGAAATCCCAGGGCTCAACCGTGGAAGTGCATCCGAAACTGGAAGACTTGAGTCCCGGAGAGGGTGGTGGAATTCCCAGTGTAGAGGTGAAATTCGTAGATATTGGGAGGAACACCAGTGGCGAAGGCGGCCACCTGGACGGAGACTGACGCTGAGGCGCGAGAGCGTGGGGAGCAAACAGGATTAGATACCCGTGTA
+
GGGGGGGGGGGGGGGGGGGGGGGGGGGGGGGGGGGGGGGGGGGGGGGGGGGGGGGGGGGGGGGGGGGGGGGGGGGGGGGGGGGGGGGGGGGGGGGGGGGGGGGGGGGGGGGGGGGGGGGGGGGGGGGGFGGGGGGGGGGGGGGGGGFGGGGGGGGGGGGGGGGGGGGGGGGGGGGGGGGGGGGGGGGGGGGGGDGGGGGGGDGDEGGGG=CGGG:CBCFFGGGGFGGBFFFGGGCD>E>F
@M00200:205:000000000-AKKM3:1:1101:11469:6300 1:N:0:1
ATTGGGTTTAAAGGGCGTGTAGGCGGTCAAGTAAGTGGAATGTGAAATGCCCCGGCTCACCCGGGGACCGGCATCCCAAACTGCTTGGCTTGAGTATGGGAGAGGATGAGGGAATTCCTGGTGTAGCGGTGAAATGCGTAGATATCAGGAGGAACACCGGTGGCGAAAGCGCTCATCTGGCCCAATACTGCCGCTGAGGCGCGAAAGCTAGGGGAGCAAACGGGATTAGATACCCTAGTA
+
GGGFGGGGGGGFGFGGGGGGGGGGGGGGGEFGGGGGGGGFGGGGGGDEFFFGFGGGGGGGGGG7CFGGGEGG+FFGG<<FDFEEFFFGFDF>EFE<EFGGCC?BCEE8FGECFFF<FGGGCF8FGFG@FGGCDFFDEGC=FBBFFFFFFCCFC,@8FEGGEEFDCCEE:FGG5EG@FF;EGCFGGFFFDC+=8EGG8F8ED3EC?C/*9::>FE>D>5;@FC?D1C52?6<*:<CG@>@?
@M00200:205:000000000-AKKM3:1:1101:15906:6308 1:N:0:1
ACTGGGTTTAAAGGGCGCGTAGGCGGGATGGCAAGTCGGTCGTGAAATCCTTCGGCCCAACCGAAGAACGTCGGCCGATACTGCCGTTCTTGAGGGATGCAGAGGAGACTGGAATTCCCGGTGTAGCGGTGAAATGTGTAGAGATCGGGAGGAACACCGGTGGCGAAGGCGGGTCTCTGGGCATTTCCTGACGCTGAGGCGCGAAAGCGTGGGGAGCAAACGGGATTAGATACCCTCGTA
+
GGGGGGFGGFGGGGGGGGGGGGGGGGGGGGGGGGGGGGGEGGFGGGGGGGGGGGGGGGGGGGGGGGGGGGGGGGGGGGGGGFGGGGGGGGGGGGGGGGGGGGGGGGGGGGGCGGGGGGGGDGGGGGGE>FCFGGGFFGGGGFGEFFGEGGGGGGGGGGGEGGEFGCEG7CEGGGEGGGGGGGGGGFGGGGGGGGDGGGGC55:C5CDGC:5CEGFDBC?855EG<GGFFF9DFFGG>:FE
@M00200:205:000000000-AKKM3:1:1101:6245:6309 1:N:0:1
ATTGGGCTTAAAGGGCTCGTAGGTGGCCAACTAAGTCAGACGTGAAATCCCTCGGCTTAACCGGGGAACTGCGTCTGATACTGGATGGCTTGAGTATGGGAGAGGGATGCGGAATTCCAGGTGTAGCGGTGAAATGCGTAGATATCTGGAGGAACACCGGTGGCGAAGGCGGCATCCTGGACCATTACTGACGCTGCGGAGCGAAAGCCAGGGGAGCAAACGGGATTAGATACCCCCGTACGCT
+
GGGGGGGGGGGCFGGGGGGGGGGEGG86CFFGG,CFGGGGFGGDGCFCFGG<F@FGGGFGG@FCDGE,CFCGCFGGFCFGGGGFFGGFGFGDFFGDAAFGCECGGD:F7F@E++?BFGEFCFGGGDGGEFGGC,@,C:F+6=FFGGGA3<<:F8FGGGGCGGCGDCEGGGGGGCEGGGFG>FGGGG?A+++A=EGG55=E*5:*:CCCCC>ECE>D:F8CC5C<?GG2?FB*<@FF>EFC*,1(
@M00200:205:000000000-AKKM3:1:1101:7112:6311 1:N:0:1
ATTGGGTTTAAAGAGCGTGTAGGCGGCCAGACAGGTCCGTTGTGAAAACTAGAGGCTCAACCTCTAGACGTCGATGGAAACCGTTTGGCTAGAGTCCGGAAGAGGAGAATGGAATTCCTGGTGTAGCGGTGAAATGCGCAGATATCAGGAAGAACACCCGTGGCTAAGGCGGTTCTCTAGTACGGTACTGACGCTGAGACGCGAAAGCGTGGGGAGCAAACAGGATTAGATACCCCAGTA
+
GGGGGGEEGGGGGGGGGGGGGGGGGGGGGGGGGGGGGGGGGGGGGGGGGGGGFGGGGGGGGGGGGGGGGGGGGGCGGGGGGGGGGGGGGGGGG@FGGGGGGGGGGGECCGFF=FFGGGGGGGEFFGGGGGGCGAEGGGGGGGGGGGGGGGFGG8FFGBC>FGBEGGDGGFCEGGGGGGGEFGGGGGGGGGGGGGGGGGGGEGGGBE5FGGGGGGFDFF;EDCGGFGG<@FBGF@@*)7@F
@M00200:205:000000000-AKKM3:1:1101:16270:6336 1:N:0:1
ACTGGGTTTAAAGAGCTCGTAGGCGGTTTGTCGCGTCGGATGTGAAATCCCGGGGCTTAACTCCGGGCCTGCATTCAATACGGGCTGACTAGAGTTCGGCAGGGGAGACTGGAATTCCTGGTGTAGCGGTGAAATGCGCAGATATCAGGAGGAACACCGGTGGCGAAGGCGGGTCTCTGGGCCGATACTGACGCTGAGGAGCGAAAGCGTGGGGAGCGAACAGGATTAGATACCCGCGTAAGA
+
GGGGGGGGGGGGGGGGGGGGGCGGGGGGGGGGGGGGGGGGGGGEGFGGGGGGGGGGGGGGGGGGGGGGGGGGGGGGFGGGDFGGGDGGGGGGFGFGGGGGGGGGGGGGGGGGGGGDGGGGGGGGGGGGGGGGGGGGGGGGCEFGGGGGG@FEEFFGGFFGGGGGGGGGGCFGEEGEFGGGGGGGGGGGGFGGGGC5EGFGGCCGGGGGG=>EGE@GFEGGGDGFB4C7=6<GGGGCDEFGDFB
@M00200:205:000000000-AKKM3:1:1101:22351:6337 1:N:0:1
ATTGGGTGTAAAGGGCGCGTAGGTGGCCGAGCAAGGTCGCGGTGAAAGCCCGGGGCTCAACCCCGGGTCGGCCGTGGCAACTACTCGGCTCGAGCACTGTAGGGGCGGGTGGAATTCCGGGTGTAGCGGTGGAATGCGTAGAGATCCGGAAGAACACCGGTGGCGAAGGCGGCCCGCTGGGCAGGAAGCCCCCTCACGGGGGCGGCTGACACTGAGGCGCGACAGCGTGGGGAGCAAACAGGAT
+
GGGGGGGGGGGGGGGGGGGGGGGGGGGGGGGGGGGGGGGGGGGGGGGGGGGGGGGGGGGGGGGGGGGGGGGGGGGGGGGGGGGGGGGGGGGGGGGGGGGGGGGGGGGGGGGGGGGGGGGGGGDEGGFGGGGGGGGGGGEEGGGGCFGFGGGGGGGGGGGGGGGGGEEEGGGGGGGGGEEGGGFGGCFG=FFGGGGGGFEEDDGGGEGGGGGFCFFFF=>CDCE:07965>9D88:CFF>75:()
@M00200:205:000000000-AKKM3:1:1101:21564:6354 1:N:0:1
ATTGGGTATAAAGCGCGCGTAGGCGGCTAATTAAGTCGGGTGTGAAAGCCCCGGGCTCAACCTGGGAATTGCATCCGATACTGATTGGCTAGCGTATGAGAGAGGGAGGTAGAATTCCCCGTGTAGCGGTGAAATGCGTAGATATGTGGAGGAATACCGGTGGCGAAGGCGGCCTCCTGGCTTAATACTTACGCTGAGGTGCGAAAGCGTGGGGATCAAACAGGATTAGATACCCGAGTAAGCT
+
,CE@<AFDDC<@@@BGCG:@:+66@@FECGC,CEGE,@+@:FF7@@<F@<@F:>:FFGG<FG=,<=44==F<F9,BF+F8FF5A5?,,=4,<,@844E<AF,4?:++B>FG,,C<,B<,:>:+B=FGD7+3+@,3>><F>F:3@F;FF9>><@FCCFFG*1F7DC7*<*,*1=:8B>*?C7=@C+;2>1+10;E5*5@C<C421**15:=*:8*)*8AG7CC8C,7:>F4>*2<87)70*24.)
@M00200:205:000000000-AKKM3:1:1101:22781:6361 1:N:0:1
ATTGGGCATAAAGGGAGCGTAGGTGGTTAGGTAAGCCCTCCGGGAAATCTTCAGGCTTAACCTGAAAAGGTCGGGGGGGACTGCCTGGCTAGAGGACGGGAGAGGAGCGCGGAATTCCCGGTGTAGCGGTGAAATGCGTAGAGATCGGGAGGAAGGCCGGTGGCGAAGGCGGCGCTCTGGAACGTTTCTGACACTGAGGCTCGAAAGCGTGGGGAGCAAACAGGATTAGATACCCCAGTA
+
GGGGGGGGGGGGGGGGGGGCGGGGGGGGGGGGGGGGGGGGGGGGGGGGGGGGGGGGGGGGGGGGGG,FGGGGGGGGEGGGGGGGGGGGGGGGEFGFGGGDG5EGDFEGGGGGGEGGGCFEGGEGGGGGGGGGGGGGGGGGGCFFGGG>ECEGGGFGGGGGGGGGGGDECGE>EDEGGGGGGGGDAFGGGGFEGFG+<0AGGGGGFC<FGGDCGC@C@FFGGCFC:FF>FBAGGCGG35?F
@M00200:205:000000000-AKKM3:1:1101:11090:6382 1:N:0:1
ATTGGGCTTAAAGGGCGTGTAGGCGGTTCGGCAAGTGAGATGTGAAATCCCTCGGCTCACCCGAGGACCTGCATCTCAAACTGCCGGACTAGAGTATGGGAGAGGATGAGGGAATTCCTGGTGTAGCGGTGAAATGCGTAGATATCAGGAGGAACACCGGTGGCGAAAGCGCTCATCTGGCCCAATACTGACGCTGAGGCGCGAAAGCTAGGGGAGCAAACGGGATTAGATACCCTCGTA
+
GGGGGGGGGGGGGGGGGFGGGGGGGGGGGGGGGGGGGGGGGGGGGGGGGGGGGGGGGGGGGGGGGGGGGGGGGGGGGGGGGGDCGGGGGGGGGGGGGGGGGGGGGGGGGGGGGGGGGGGGGGGGGGGGGGGGGGGGGGGEGGGGGGGCFGGGGGGGGGGGGGDGDGGGGGGGGGGGGGDGFFGEGGFGG7FGGGDEGGGFGDGGGGD4<CGGGGFGEGC8DD8D?GC<4?9FACED>5.*
@M00200:205:000000000-AKKM3:1:1101:5563:6391 1:N:0:1
ATTGGGTGTAAAGCGTGTGTAGGCGGATGGCTAAGTGTCTTGTGAAATCCCATGGCTCAACCATGGAACTGCTCGACATACTGGTCATCTTGAGCAACCTAGGGGCGAGCGGAACAAACGGTGGAGCGGTGAAATGCGTAGATATCGTTTGGAACGCCAATGGTGAAAACAGCTCGCTGGGGGTTTGCTGACGCTGAGACACGAAAGCCAGGGGAGAAAACGGGATTCGATACCCTGGTA
+
GAFGGGGGGGGGGGG;FFGGGGGGGGGGGGGGCFGGGFGGGGGGGGGGGGEGGGGGEGGGGGGFGGGFFGGG<<F:FFGGEEFFGGGGGGGGGGGDGG,FFGGGGGEGGGGGGGGFF<B@FGGG7CFGGGGGGGGGG:FEGFGGGFEGEFCGGGGG>FCCGFGFGGGCCCFGGGF7CCEGGG8=ECEGGGGGG5*=857C7<EEEGGGC**;EED3):CF4CEG0C*)8BACCCEF>FFC
@M00200:205:000000000-AKKM3:1:1101:3755:6393 1:N:0:1
ATTGGGTTTAAAGGGTGCGTAGGTGGGTAGGTAAGTCAGTGGTGAAATCTTCGAGCTTAACTCGGAAACTGCCATTGATACTATTTATCTTGAATACTTTGGAGGTAAGCGGAATATGTCATGTAGCGGTGAAATGCTTAGATATGACATAGAACACCAATTGCGAAGGCAGCTTACTACACAGTCATTGACACTGAGGCACGAAAGCGTGGGGATCAACCAGGATTAGATACCCGAGTA
+
GFGGGGGGGGGGGGGGGGGGEGGGGFGGGGGGGGGGGFGGDGGGGGCEFGGGGGGGGGGGGFGEDD:FGGFGGGGGGFGFGGGGGGGFGGGG9FFAFGGGGGGGDFE,,FGGGG@FGGGGGGGGFFGC7=>=FFFDFGG9<FFEEFFGGG9AFBFGGEGFGFFGGGGDFFFEEFGFGGGG?8EFADFGGGFGFGGGGFF9>FGG5:9CEEECGD**?CE,68,5>FC**+8+;,?)8>FF
@M00200:205:000000000-AKKM3:1:1101:9618:6404 1:N:0:1
ATTGGGCTTAAAGCGCGCGCAGGCGGATCCTGTAAGTCGGAAGTGAAATTTCGGGGCTCAACTCCGAAGCTGCTTCTGATACTGCGGATCTGGGGACCGGTAGAGGCTGGTGGAATTGCAGGTGTAGCGGTGGAATGCGTAGAGATCTGCAAGAACACCCGTGGCGAAGGCGGCCAGCTGGGCCGGGTCCGACGCTGAGGCGCGAAAGCGTGGGGAGCAAACCGGATTAGATACCCGAGTA
+
GGGGGGGGGGGGGGGGGGGGGGGGGGGGGGGGGGGGGGGGGGGGGGGGGGGGGGEGGGGGGGGGGGGFGGGGGGGGGEGGAFGGGGGGGGGGGGGEGGGGGGGGGGGGGGGGGGGGGGGGGGGGGGFGGGGGGGCFEGGGGGGGFGGGFGG:CFGGGGGGGGGGGEGGGGGGGGGGFFGGGGGGGGGGGGGEGED7**;CGDE8:*>CFE8CCGFCDEGCCC*14)/(=FA7CCEGF3>F9
@M00200:205:000000000-AKKM3:1:1101:27773:6406 1:N:0:1
ATTGGGCGTAAAGTGTGCGCAGGTGGCCGCGCAAGTCGAGTGTGAAATCCCCGGGCTTAACTTGGGAATTGCGCTCGAAACTACGTGGCTAGAGTGTGGCAGAGGAAGGTGGAATTCCACGTGTAGCGGTGAAATGCGTAGAGATGTGGAGGAACACCGATGGCGAAGGCAGCCTTCTGGGCCAACACTGACGCTCATGCACGAAAGCGTGGGGAGCAAACAGGATTAGATACCCCGGTAAGA
+
GGGGFGGGGGGGGGGGGGGGGGGGGGGGGGGGGGGGGGGGGGGGGGGGGGGGGGGGGFGGE,FGGGGGFGGGGGEGGGGGGGGGGGGGGGGGGGCEBFGGGGGGGGGGGGDFGGGGGGGGGGGGGGGGGGEGGGGGGGGGGGGGGGGGGGGGGGFGGGGGGGGGGGGGGGEEGGGGGGGGGGGGGGFGGFGCEECECCEFGGGGGGGGGGGGGDEGFGGGGGFGFGC7FF9DG<CFFD5>7?D
@M00200:205:000000000-AKKM3:1:1101:11678:6411 1:N:0:1
ATTGGGTTTAAAGTGTGCGCAGGTGGCCTCGCAAGTCGAGTGTGAAATCCCCGGGCTTAACTTGGGAATTGCGCTCGAAACTACGGGGCTTGAGTGTGGCAGAGGGAGGTGGAATTCCACGTGTAGCGGTGAAATGCGTAGAGATGTGGAGGAACACCAATGGCGAAGGCAGCCTCCTGGGCCAACACTGACACTCATGCACGAAAGCGTGGGGAGCAAACAGGATTAGATACCCGAGTA
+
GGGGGGGGGGGGGGGGGGGGGGGGGGGGGGGGGGGGGGGGGGGGGGGGGGGGGGGGGGGGGGGGGGDGGGGGGGGGGGFGGGGGGGGGGGGGGGFGGGGGGGF@CGFEGGGGGGGGGGGGGGGGGGGGGGG?GGGGGGGGEGGGGGGGGGGGGGGGGEGGGGDFECGEGGGGDGFGGGGGGGGGGGGGGCFGGGFGFEGGGF5;:EDGGGGGGG>CDFCFGG640<C>FFBGGGGGFFFF
@M00200:205:000000000-AKKM3:1:1101:25799:6425 1:N:0:1
ATTGGGTGTAAAGGGCTCGTAGGTGGCCAACTAAGTCAGACGTGAAATCCCTCGGCTTAACCGGGGAACTGCGTCTGATACTGGTTGGCTTGAGTTTGGGAGAGGGATGCGGAATTCCAGGTGTAGCGGTGAAATGCGCAGATATCAGGAGGAACACCGGTGGCGAAGGCGGTTCTCTGGGCATTACCTGACGCTGAGGAGCGAAAGTGTGGGGAGCGAACAGGATTAGATACCCCAGTA
+
GGGGGGGEGGGGGGGGGGGGGGGGGGGGGGFFFEGGGGGG<FGGGGGGGGGGGGGGG:FGGD@@EGDCGGGGGGGDGGGGGGGGEGGGGGEGGGGGGGDGFG>FGDGGDCFGGGGGGGGGGFGGAFGGGGGGGGGGGGGGGGGGGGGGGGGGGGGGGDGGGGGGGEGGDFGGGGGGGGGGFGGCEGGGGGGGGGGGGFGCEGGGG5C>FGGDGEDGFGGGGGDF0<FBFF<CFGG<35?C
@M00200:205:000000000-AKKM3:1:1101:20090:6427 1:N:0:1
ATTGGGCATAAAGAGCTCGTAGGCGGTTCAGTAAGTCGGGTGTGAAAACTCTGGGCTTAACCCAGAGCCGCCACTCGATACTGCTGTGACTTGAGTTCGGTAGGGGAGTGGGGAATTCCTGGTGTAGCGGTGAAATGCGCAGATATCAGGAGGAACACCGGTGGCGAAGGCGCCACTCTGGGCCGAAACTGACGCTGAGGAGCGAAAGCGTGGGTAGCAAACAGGATTAGATACCCTAGTA
+
GGGGGGGGGGGGGGGGGGGGGGGGGGGGGGGGGGGGGGGGGGGGGGGGGGGGGGGGGGGGGGGGGGGGGGGGGGGGGGGGGGGGGGGGGGGGGGGGGGGGGGGGGGEGGGGGGGGGGGGGGGGGGGGGGGGGGGFGGGGGGGGGGGGGGGGGGGGGGGGGGGGGGGGGGGGGDGGGGGGGGGGFGEGGGGGGGGGGGGGGGGGGGGDGGGGGGGFGFGG77FGGFGGFFFFGCCFFFFFCF
@M00200:205:000000000-AKKM3:1:1101:17283:6428 1:N:0:1
ATTGGGCATAAAGGGCGCGTAGGCGGCCTGCTAAGTCGAACGTGAAATCCCTGGGCTCAACCCAGGAACTGCGTCCGATACTGGTTGGCTTGAATCCGGGAGAGGGATGTGGAATTCCAGGTGTAGCGGTGAAATGCGTAGATATCTGGAGGAACACCGGTGGCGAAGGCGACATCCTGGACCGGCATTGACGCTGAGGCGCGAAAGCCAGGGGAGCAAACGGGATTAGATACCCTTGTA
+
GGGGGGGGGGFGGGGGGGGGGGGGGGGGGGGGGGGGGGGGGGGGGGGGGGGGGGGGGGFGGGGGFGGGGGGGGE7FGGGGGGGGGGGGGGGGGGGGGFGGGGDFGGGGGGGGGCFGGGGGFGGGGGGDGGGG<FGGGGGGGGGGGGGGGGGGGGGGGGGGGGDFE7C<FGGDEG@FGGGGGGGEGGGGCFFGGGGGGGGCEGG5EGDGG6CDEG>CBFGEGGC3:DG2=4<FFGGGFF@7
@M00200:205:000000000-AKKM3:1:1101:6732:6429 1:N:0:1
ATTGGGTTTAAAGGGCGCGCAGGCGGCCTGTTGCGTCGGGTGTGAAAGCCCTGGGCTCAACCTGGGAGGTGCACTCGAAACGGGCAGGCTTGAAACCGAGAGAGGATCGTGGAATTCCCAGTGTAGAGGTGAAATTCGTAGATATTGGGAAGAACACCAGAGGCGAAGGCGGCGATCTGGCTCGGTTTTGACGCTGAGGCGCGACAGCGTGGGGAGCAAACAGGATTAGATACCCGAGTA
+
G<FFGGGCFGFGFCFG:FG+CFFGGGGE@FF<EGGGCFGGFGGGGGGGGGGF@=FGGFGGG<E<EGC:B:4FFGA?=EAFGGGCG=?FGGGGG8??FG7FGGGGGCGGGGGGDGGGCFG<BDDFFFAFGFFFC<F9FGFCGECEFFGF7F7FGFGGGCGC<FFGGEGFGGGGGGC?FFGG8:EEC;85CCGFGDD5E>F*>GGC*:CGEGGGGGBG>*;CFF8C(7C?FF<GGGGCBBFG
@M00200:205:000000000-AKKM3:1:1101:27444:6439 1:N:0:1
ACTGGGTTTAAAGGGTGCGTAGGCGGCGCAGTAAGTTGGGTGTGAAATCCCTCGGCCTAACCGAGGAATTGCGCTCGAAACTACCTTGCTTGAGGATCAGAGGGGAGCCTGGAATTCCTGGTGGAGCGGTGAAATGCGTTGATATCAGGAGGAACACCGGCGGCGAAGGCGAGGCTCTGGCTGATTTCTGACGCTGAGACGCGAAAGCTAGGGGAGCAAACGGGATTAGATACCCCTGTA
+
GGGFGGFGGGGGGGGGGGGGGGGGGGGGGGGGGGGFGFGGGGGGGGGGGGGGGGGGGGGGAFGGGGGGGGGGGGGGGGGGGGGGGGGGGGGGGGGGFGGGGCFEDGGGGGGGGGGGGGGGGGFEFFGGGEGGGGGGGGGGGGGGGGGGGGGGGGGGEEGDGGGGGGEGCGGGGGGGGGGGGGGGCGGFGGFGGEGEGGFGGGGGGGGGGGGGGD:DBGGGGGEGFGGBF?2CC:C75790
@M00200:205:000000000-AKKM3:1:1101:14092:6440 1:N:0:1
ACTGGGTGTAAAGGGTGCGTAGGCCGCGCGGAGGGTGGGATGTGAAATCCCCCGGCTCAACCGGGGAATAGCGTCCCAAACCGCCGTGCTCGAGGGAGACAGAGGTGAGCGGAACTGATGGTGTAGCGGTGAAATGCGTTGATATCATCAGGAACACCAGTGGCGAAAGCGGCTCACTGGGTCTTTCCTAACGCTGAGGCACGAAAGCTAGGGGAGCGAACGGGATTAGATACCCTGGTC
+
GGGGGGG@FGAFGGGGGGGGGGGGFGGGEGECFDEGGGG<FGGGGGGGGCGGGGGGGGGGGGGDFFGGGGGGGGCBFGF=FFFGGGGGGGCECGDGGGGGGGGFDFGGGFEGGGGGGGGGGGCF:CFEGGDCC>F@FEGE7*FBFG9;3@B>FGGGGGFEF,?EE*:C:EFEGDG6CF70*;ACC9ECFCFFEGGDGGFFGDEGCECDG+06*:75>C8?<D8*2)7<*=::@ECC53<+
@M00200:205:000000000-AKKM3:1:1101:18575:6444 1:N:0:1
ATTGGGTTTAAAGGGCGCGTAGGCGGCCTGATAAGTAGGGGGTGAAATCTTGCGGCTTAACCGCAAGGCTGCCTTCTAAACTGTCGGGCTCGAGCACAGTAGAGGCAGGTGGAATTCCCGGTGTCGCGGCGGAATGCGTAGAGATCGGGAAGAACATCAGTGGCGAAGGCGGCCTGCTGGGCTGTTGCTGCCGCTGCGGCGCGACAGCGTTGGGAGCAAACAGGATTCGATACCCCCGTACGTT
+
@@,9FFFGCFGAFGGCE:FFCE7ECCEGC@C<<<<FAFFDGE+6C<C66?FGC@FCGFF<CC@E4@+?FE=?E<FEF?,C499??F7:F+A=7FGGGGGGGFGA,:F::F,B><FEF,3+3@<C,+@FF*><F=*CFG1:F@C,:,<FGBCFCFF@:@<9>C+=7C*:C>85*8EDG+0<EGFCC@E?:D+1:=CE*:EG=D*:?:D*8>*2*2570*:8*7CG.C>)7@A5:<CD.)05*(,.
@M00200:205:000000000-AKKM3:1:1101:14852:6450 1:N:0:1
ATTGGGTATAAAGCGCGCGCAGGCGGCCACGTTGGCCTGGCGTGAAAGCCCCCGGCTCAACCGGGGAACGTCGTCGGGGACCGCGTGGCTTGAGGACGGCAGGGGCTGGTGGAATGCCCGGTGTAGTGGTGAAATGCGTAGAGATCGGGCGGAACACCCGTGGCGAAGGCGGCCAGCTGGGCCGTTCCTGACGCTGAGGCGCGAAGGCGTGGGGAGCGAACGGGATTAGATACCCTAGTA
+
GGGGGGGGGGGGGGGGGGGGGGGGGGGGGGGGGGGGGGGGGGGGGGGGGGGGGGGGGGGGGGGGGGGGGGGGGGGGGGGGGGGGGGGGGGGGGGGGGGGGGGGGGGGGGGGGGGGGGGGGGGGFGGGGGGGGGGGGGGGGGGGGGGGGGGGGGGGGGGGGGGGGGGGGGGGGGGGGGGGGGGGGGGGFGGGGGGDGGGGGGGGEGGGGGEGGGGFGFGGEDGGG?GCBFFAGGGGGFFFG
@M00200:205:000000000-AKKM3:1:1101:5477:6450 1:N:0:1
ATTGGGCTTAAAGCGTGCGTAGGCGGCCCTTCAAGTGCTTTGTGAAAGCCCTCGGCTCAACCGAGGAATTGCTTGGCATACTGAAGGGCTTGAATCATCTAGGGGCAGCTGGAACTGACGGTGGAGCGGTGAAATGCGTAGATATCGTCAGGAACGCCAACGGCGAAAGCAGGCTGCTGGGGATGCATTGACGCTGAGGCACGAAAGCCAGGGTAGCGAACGGGATTAGATACCCGCGTA
+
GGGGGGGGGGGGGGGGGGGGGGGGGGGGGGGGGGGGGGGGGGGGGGGGGGGGGGGDGGGGGGGGGGGFGFFGGGGGGGGGGGGGGGGGGGGGGGGGGGGGGGGFGGGGGGFGGGGGGGGCGGGGGGGGGGGGGGGGGDGGGGGCGD7FGGGGGGGGGGGGGGEGGGDGGGGGGGGFEFGGGGGGGFFFGFCFGGGGGGGGGGGGG5CCECCFGGFGFGGG3DEG?392=F9DGFFDD@@G
@M00200:205:000000000-AKKM3:1:1101:12441:6457 1:N:0:1
ATTGGGTATAAAGGGCTCGTAGGTGGCCAACTAAGTCGGATGTGAAATCCCCAGGCTCAACTTGGGAACTGCATCCGATACTGGATGGCTTGAATCCGGGAGAGGTATGCAGAATTCCAGGTGTAGCGGTGAAATGCGTAGATATCTGGAGGAATACCGGTGGCGAAGGCGGCCTCCTGGACCGGAATTGACACTGATGAGCGAAAGCCAGGGGAGCAAACGGGATTAGATACCCTGGTAAGA
+
GGGGGGGGGGGGGFGGGGGGGGGGGGGGGGCFGGGGGGEGGGGGGGGGGGGFCEGGGGGGGGGGEG<EDGGGGGCFDEGGGGGGGFGGFGGGGGGCGFGGGGGGGGGGGGFFGGFGFFCFGGGGGGGGGGGGGGGGGGGGGCGFGFFGEGGDGCFFGGGGEF>DCCGGGGGGD*CFGGFC7EDGD5:/C6@CCFFGE+5+<>EGGGGG=CGCGGF<BGGFFDGD0DC7FFFDGFF4.)/0:44
@M00200:205:000000000-AKKM3:1:1101:19133:6477 1:N:0:1
ACTGGGTTTAAAGGGCGCGTAGGCGGTCCCGTCAGTCCCTTGTGAAATCCCCCGGCTCAACTGGGGAACTGCAAGGGATACAGCGGGGCTTGAGTTCGGGAGAGGGAAGCGGAATTCCGGGTGTAGCGGTGAAATGCGTAGATATCCGGAGGAACACCGGTGGCGAAGGCGGCTTCCTGGACCGATACTGACGCTGAGGCGCGAAAGCTAGGGGAGCAAACGGGATTAGATACCCCTGTA
+
GGGGGGGGGGGGGGGGGGGGGGGGGGGGGGGGGGGGGGGGGGGGGGGGGGGGGGGGGGGGGGGGGGGGGGGGGGGGGGGGGGGGGGGGGGGGGGGGGGGGGGGGGGGGGGGGGGGGGGGGGGGGGGGGGGGGGFFGGGGGGGGGGGGGGGGGGGGGGGGGGGGGGGEEDGGGGGDG@FGGGGGGGDEGGGGGGGGGGGGGGGGGGC37CFGGGGFGFGGGFGGG?CGFFB<:CF?DFF?F
@M00200:205:000000000-AKKM3:1:1101:7288:6478 1:N:0:1
ATTGGGTTTAAAGGGCTCGTAGGCGGCCAACTAAGTCGGACGTGAAATCCCCAGGCTCAACCTGGGAACTGCGTCCGATACTGATTGGCTTGAATCCGGGAGAGGGATGCAGAATTCCAGGTGTAGCGGTGAAATGCGTAGATATCTGGAGGAATACCGCTGGCGAAGGCGGCATCCTGGACCGGCATTGACGCTGATGAGCGAAAGCTAGGTGAGCAAACGGGATTAGATACCCCAGTACGAT
+
GGGGGGGEGGGGGGG>FGGGGGGD7FEGCEDEGGGGGGGDEGGGDGGFF,CC,,CFGGGGGCF8ED,CCFGGEB:CGFCCGGGF<,E8EGGCGFGGGGC7>:C7C=CDGG<ECGGGGG,D8FFG=FFGGGGGGGGGG+FEGGGGGGGC9FFGGGGCGGB*@>@GEGCFEGCEEEEFFGCCBC6B5C58:D9CGC<CGFG?FGG>E=GGGFG6++9*<FCFFDDG0C<?FFD=@@C5)8FF*31-
@M00200:205:000000000-AKKM3:1:1101:21747:6481 1:N:0:1
ATTGGGCTTAAAGGGCGCGTAGGCGGGATGGCAAGTCGGTCGTGAAATCCCTGGGCTCAACTCAGGGGGGTCGGCCGATACTGCCATTCTTGAGGGATGCAGAGGAGACTGGAATTCCCGGTGTAGCGGTGAAATGTGTAGAGATCGGGAGGAACACCGGTGGCGAAGGCGGGTCTCTGGGCATTCCCTGACGCTGAGGCGCGAAAGCGTGGGGAGCAAACGGGATTAGATACCCTGGTA
+
GGGGGGGGGGGGGGGGGGGGGGGGGGGGGGGGGGGGGGGGGGGGGGGGGGGGGGGGGGGGGGGGGGGGGGGGGGGGGGGGGGGGGGGGGGGGGGGGGGGGGGGGGGGGGGGGGGGGGGGGGGGGGGGGGGGGGFGGGGGGGGGGGGGGGGGGGGGGGGGGGGGGGGGGGGGGGGGGGGGGGGGGGGGGGGGGGGGGGGGGGGGEEGGGGGGGGGFGBCGGGDGDBDGF=6ADCCCDFFFF
@M00200:205:000000000-AKKM3:1:1101:23697:6483 1:N:0:1
ATTGGGTTTAAAGGGCGCGTAGGCGGACAGTTTAGTCAGAGGTGAAAGCCCAGGGCTCAACCTTGGAATTGCCTTTGATACTGGCTGTCTTGAGTTCGGGAGAGGTGAGTGGAATGCCGAGTGTAGAGGTGAAATTCGTAGATATTCGGCGGAACACCAGTGGCGAAGGCGGCTCACTGGACCGGTATTGACGCTGAGGTGCGAAAGCGTGGGGAGCAAACAGGATTAGATACCCTAGTA
+
GGGGGGGGGGGGGGGGGGGGGGGGGGGGGGGGGGGGGGGGGGGGGGGGGGGGGGGGGGGGGGGGGGGGGGGGGGGGGGGGGGGGGGGGGGGGGGGGGGGGGGGGGGGGGGGGGGGGGGGGGGGGGGFGGGGFGGGGGGGGGGGGGGGDCFGGGGGGGGGGGGGGGGGGGGGGGGGGGGGGGGGGGGGGGGGGGGGGGGFGFDEGGGGGGEGGGGBDBGFFGGFG8CGBFF2FCFCGFFFG
@M00200:205:000000000-AKKM3:1:1101:18176:6495 1:N:0:1
ACTGGGCATAAAGGGCGCGCAGGCGGCTGTGCAAGTACCGTGTGAAATCCACCTGCTCAACGGGTGGGGTGCTAGGTAGACTGCACAGCTAGAGGACGGTAGAGGGGGGTGGAATTGCTGGTGTAGCGGTGAAATGCGTAGAGATCAGCAGGAACACCCGTGGCGAAGGCGGCCCCCTGGGCCGTACCTGACGCTGAGGCGCGAAGGCTAGGGGAGCGAACGGGATTAGATACCCCCGTA
+
GGGGGGGGGGGGGGGGGGGGGGGGGGGGGGGGGGGGGGGGGGGGGGGGGGGGGGGGGGGGGGGGGGGGGGGGGGGGGGGGGGGGGGGGGGGGGGGGGGGGGGGGGGGGGGGGGGGGGGGGGGGGGGFGGGGGGGGFGGGGGGGGEGFGGGGGGGGGG:EGGGGGGGGGGGGGG5EGGGGGGGGGDGGGCFFGGGGGDGGGGGEGCEDFECGGFGFGFGGEDDDD?DF>FFAFFECCBE@G
@M00200:205:000000000-AKKM3:1:1101:17154:6496 1:N:0:1
ATTGGGTTTAAAGGGCGCGTAGGCGGCGCGAGGAGTCGGGGGTGAAAGTCCGGGGCTCAACCCCGGATCGGCCGTGGCGACTGTCGTGCTTGAGCACAGTAGAGGCGGGTGGAATTCCGGGTGTAGCGGTGGAATGCGTAGAGATCCGGAAGAACACCGGTGGCGAAGGCGGCCCGCTGGGCTGTGGCTGACGCTGAGGCGCGACAGCGGGGGGAGCAAACAGGATTAGGTACCCTGGTTAGA
+
GGGGGGGGGGGGGGGGGGGGGGGGGGGGGGGGGGGGGGGGGGGGGGGGGGGGGGGGGGGGGGGGGGGGGGGGGGGGGGGGGGGGGGGGGGGGGGGGGGGGGGGGGGGGG<<FFGGGDGGGGCEEEFECGEDE;E9@EE888AFFF:F5E*?5@FF8@E>E8/C88CE8EFDG8EGCECEGG**/2<C8:5*;C**2:CF=*)**1*)/2**:EG5<55?FD**947>3**.*<<CC5>0+:8)
@M00200:205:000000000-AKKM3:1:1101:4771:6500 1:N:0:1
ATTGGGTTTAAAGGGTGCGTAGGCGGAAACTTAAGTGTCTTGTGAAATCCCACGGCTCAACCGTGGAACCGCAGGGCATACTGGGTTTCTTGAGGCTGGTATGCGCCGCCGGAACTGTAGGTGTAGCGGTGAAATGCGTAGATATCTACAGGAACGCCGATGGTGAAGACGGGCGGCTGGGCCAGTTCTGACGCTGAGGCACGAAAGCGTGGGGATCAAACAGGATTAGATACCCCCGTA
+
GFGGGGGGGGGGGDEGGGGGGGGGGGGGGGGGGGGFFFGGGGGGGGGGGGGGGGGGGGGGGGGGGGGGGGGGGGGGGGGGGGGGEFGEGGGGGGCGGGGGGGGCGDGGGGGGGGGFCFFGGGGGGGGGGGECGGFFFFGGGGGFGGGGGGGFGGGEEFFCCGGGGG?F>CEGCGGE5CGGGGGCG<CGGFFCEGGGC@GGGGCECGGFGGGGGCE3>EFGFGGGB4C)?F-CF,<*77>G
@M00200:205:000000000-AKKM3:1:1101:5557:6502 1:N:0:1
ATTGGGTTTAAAGGGCGCGTAGGCGGCGCGGGAAGGCGGCGGTGAAAGTCCGGGGCTCAACCCCGGATCGGCCGTGGCGACTCCCGCGCTGGAGCACAGTAGAGGCGGGTGGAATTCCGGGTGTAGCGGTGGAATGCGTAGAGATCCGGAAGAACACCGGTGGCGAAGGCGGCCCGCTGGGCTGTGGCTGACGCTGAGGCGCGACAGCGTGGGGAGCAAACAGGATTAGATACCCTAGTA
+
GGGGGG;BFGGGGGGGGEGGGGEGGGGDGGGGGGGDG@FF:FGGGGGGGDFE>EGGGGGGGGCF@CGEGDGGE>F@GGEGGGDB>FF:FFCGGGCF,,<8@FFGGEEG*22?EFGGFGCCGEEGGGGGGGGDECFFD8EECEFGG6ECGE*:>F>FGGCE8EGFEG8EGGGGG*/:*:>ECFGGCCC8CCFFCEDCCGGGDGG58EDGGCEEEGDGFFGG:FFF:FF?FF9F<<E*)8BF
@M00200:205:000000000-AKKM3:1:1101:20756:6503 1:N:0:1
ATTGGGTATAAAGGGCGCGTAGGCGGCCCCTTAAGCGTGCGGTGAAAGCCTGGGGCTCAACCCCGGGTCGGCCGTGCGGACTGGGGGGCTCGAGCACCGTAGGGGCAGGCGGAATTCCGGGTGTAGCGGTGGAATGCGTAGAGATCCGGAAGAACACCGGTGGCGAAGGCGGCCCGCTGGGCTGTGGCTGACGCTGAGGCGCGACAGCGTGGGGAGCAAACAGGATTAGATACCCTGGTA
+
GGGGGGGGGGGGGGGGGGGGGGGGGGGGGGGGGGGGGGGGGGGGGGGGGGGGGGGGGGGGGGGGGGGGGGGGGGGGGGGGGGGGGGGGGGGGGGGGGGGGGGGGGGGGGGGGGGGGGGGGGGGGGGGGGGGGGGGGGGGGGGGGGGGGGGGGGGGGGGGGGGGGGGGGGGGGGGGGGGGGGGGGGGGGGDGGGGGGGGGGGGGGGGGGGGGGGGFGFGGGGGGGFGGFFFAFGGGG>FFG
@M00200:205:000000000-AKKM3:1:1101:26975:6523 1:N:0:1
ATTGGGTGTAAAGGGTGCGTAGGCGGACCGGAAAGTGTCCCGTGAAATCCCACGGCTCAACCGTGGAACTGCGGGGCAAACTACCGGTCTTGAAGAAGGTAGGGGCCGACGGAACAGTAGGTGGAGCGGTGAAATGCGTAGATATCTACTGGAACGCCGATGGTGAAGACGGTCGGCTGGGCCTTTCTTGACGCTGAGGCACGAAAGCGTGGGGAGCAAACAGGATTAGATACCCCCGTAAGA
+
GGGGGGGGGGGGGGGGGGGGGGGGGGGGGGGGGGGGGGGGGGGGGGGGGGGGGGGGGGGGGGGGGGGGGGGGGGGGGGGGGGGGGGGGGGGGGGGGGGGGGFGGGGGGGGGGGGGGGFGGGGGGFGGEGEGGGGGGGGGGGGGGGGGFGGGGGGGGEGGGGGEGGGFFGGGCGGGGGGGGCCFGGGGFGGCFCGDDEGGGGGEGGGCFDEEEGGEGBGECFGGGFFG???47<CC/<EBGG:A
@M00200:205:000000000-AKKM3:1:1101:21301:6526 1:N:0:1
ATTGGGTTTAAAGGGTGCGTAGGTGGCGCTGTAAGTCGGGTGTGAAATTTCGGAGCTTAACTCCGAAACTGCATTCGATACTGCGGTGCTTGAGGACTGGAGAGGAGACTGGAATTCATGGTGTAGCAGTGAAATGCGTAGAGATCATGAGGAAGACCAGTGGCGAAGGCGGGTCTCTGGACAGTTCCTGACACTGAGGCACGAAGGCCAGGGGAGCAAACGGGATTAGATACCCCTGTA
+
FGGGGGGGGGGGGGGFGEFFGGGGGGGGGGGGGGGGGGGGGGGGGGFFGGGFDFGGGGGGGGGGGGGGGGGGGGGGGFGGGGGGGGGGGGGGGGGGGGGGGGGGGGGGGGGGEGGFGGGGGGFGGFGGGGGGCGGGGEGEEGGFGGEGGCFFGGDFFGGGGGGGGGGGGGGGGGGGGGGGGGCGGGGGGGGGGGGGFFGGGGGGGGGFFGGGCG3CEGGFGDC3<DGFFF<CFGGGF:FG
@M00200:205:000000000-AKKM3:1:1101:23318:6527 1:N:0:1
ACTGGGCATAAAGGGCTCGTAGGCGGTTTGTCGCGTCGGGAGTGAAAACTCAGGGCTCAACCCTGAGCGTGCTTCCGATACGGGCAGACTAGAGGTATGCAGGGGAGAACGGAATTCCTGGTGTAGCGGTGGAATGCGCAGATATCAGGAGGAACACCGGTGGCGAAGGCGGTTCTCTGGGCATGACCTGACGCTGAGGAGCGAAAGCATGGGGAGCAAACAGGATTAGATACCCCAGTA
+
GGGGGGGGGGGGGGGGFFEGGGGGEDFEGGGGGGGGGGGGGDFEFGGGGGGGGGGGGF<FGGGGGGGGGGGGGGGGFGGGDFGEGGGGGGGGGGGGGFGGCGGGGGGGGGGEGGGGGGFDEGGGFGFGGFGGGCFGGFGGF@FGGGGGFGGEDGGGGGDGGGGGGFEGGGGGCE@FGGGGFEGGFGFG90?FGE3EEGGGC3EGEGDDGGGFGE:C>FCCFFGG0*2<6@AGG685<)79
@M00200:205:000000000-AKKM3:1:1101:5571:6541 1:N:0:1
ACTGGGCTTAAAGGGCGCGTAGGCGGTCTTGTCAGTCCCTTGTGAAATCCCCCGGCTCAACTGGGGAACTGCAAGGGAAACAGCAGGGCTTGAGTTCGGGAGAGGGAAGCGGAATTCCGGGGGTAGCGGTGAAATGCGTAGATATCCGGAGGAACACCGGGGGCGAGGGCGGCTTCCTGGACCGATACGGACGCTGAGGCGCGAAAGCTAGGGGAGCAAACGGGATTAGATACCCCTGGA
+
GGGGGGGGFFGGGGGGGGGGGGGGGGGGGGGGFGGGGGGGGGGGGFGGGGGGGGGGGGGGGGGGGGGGGGGGGGGGGGGGCFFGGFF:+B=B<,5C,BC:+8:?FCFFE8F@@3<<D,BFC+3@:>,@C@:FG;;F9C***><;@F<F:<F<F>CAG:FC*=<**8*2/*?8*CCC?9@CFF6>C*:2*/7:?59C8FF5C<CE?8/59?FCFEEDFFGEFGDG:C*3?7:02<87)))2
@M00200:205:000000000-AKKM3:1:1101:10223:6545 1:N:0:1
ATTGGGTTTAAAGCGCGCGCAGGCGGTTCCGAAAGTCGAGCGTGAAAGCTCCTGGCCCAACTGGGAGAGGCCGTTCGAAACTTCGGGACTTGAAGGCGGGAGAGGCAGATGGAATTTCCGGTGTAGCGGTAAAATGCGTAGATACCGGAAGGAACACCAGTGGCGAAAGCGATCTGCTGGCCCGCCCTTGACGCTCAGGCGCGAAAGCTAGGGGAGCGACCGGGATTAGATACCCCAGTA
+
GGGGGGGGGGGGGGGGGGGGGGGGGGGGGGGGGGGGGGGGGGGGGGGGGGGGGGGGGGGGGGGGGGGGGGGGGGGGGGGGGGGGGGGGGGGGGGGGGGGGGGGGGGGGGGGGGGGGGGGGGGGGGGGGGGGGGGGGGGGGGGGGGGDGGGECGGGGGGGGGGGGGGGGGGGGGGGGGGGGGGGGGGGGGGGGGGGGGGGGGGDEGGGGGGGGGGDGFD:ED3596CFBFFBGGGGGFDFF
@M00200:205:000000000-AKKM3:1:1101:27085:6554 1:N:0:1
ATTGGGCTTAAAGGGCGCGTAGGCGGCCTGGCAAGTGACGGGTGAAATCCCTCGGCTTAACCGAGGAACTGCCTGTCAAACTGCTTGGCTTGAGACCGGGAGAGGCGAGTGGAATCCCCAGTGTAGCGGTGAAATGCGTAGATATTGGGGGGAACACCAGTGGCGAAGGCGGCTCGCTGGACCGGTACTGACGCTGAGGCGCGAAAGCGTGGGGAGCAAACGGGATTAGATACCCTAGTA
+
GGGGGGGGGGGGGGGGGGGGGGGGGGGGGGGGGGGGGGGGGGGGGGGGGGGGGGGGGGGGGGGGGGGGGGGGGGGGGDGGFFGGGGGGGGGGGGGGGGGGGGGGDGGGGGG?FGGGGGGGGGGFGGGGGGGGGGGGGGGEEGGGGGFCGGEG8EGGGGGFGGGGCCECCECEGGGEG>EGGGFCEGEE?GGGGGGGGGFGGGGDGEDFGGGGGGFGFGGFFGGD?DF<@FFGGFC=@FFF
@M00200:205:000000000-AKKM3:1:1101:14049:6557 1:N:0:1
ATTGGGTATAAAGGGCGCGTAGGCGGACAGTTAAGTCAGAGGTGAAAGCCCAGGGCTCAACCCTGGAATAGCCTTTGATACTGGCTGTCTTGAGTGCGGGAGAGGTGTGTGGAACTCCGAGTGTAGAGGTGAAATTCGTAGATATTCGGAAGAACACCAGTGGCGAAGGCGACACACTGGCCCGTAACTGACGCTGAGGCGCGAAAGCGTGGGGAGCAAACAGGATTAGATACCCGTGTA
+
FGGGGGG9FFDAFFGGGGGGGFGGGGEG7FGGGGGEGGF9EGGGGGGAFGGGGGGGGGGFGFGGFGGGF,CFFGGFGGGGGGGDFFFGGGGCFFCCEEEGGGGGGGGGGGFEGGGGGGC:FGGGGFFCDGFAF,FFGFGFGGGGGGCD<FC:FFFFGGEFGFGEEGGGDFCCEEECGGCFFFGGEGGGG>CGEGGCEFFGDD5EG=<<*CGCGC>D7E@85*;C6CC8FFA:FGGCE)>7
@M00200:205:000000000-AKKM3:1:1101:13890:6560 1:N:0:1
ATTGGGTATAAAGGGTGCGTAGGTGGCGCTGTAAGTCGGGTGTGAAATTTCGGAGCTTAACTCCGAAACTGCATTCGATACTGCGGTGCTTGAGGACTGGAGAGGAGACTGGAATTCATGGTGTAGCAGTGAAATGCGTAGAGATCATGAGGAAGACCAGTGGCGAAGGCGGGTCTCTGGACAGTTCCTGACACTGAGGCACGAAGGCCAGGGGAGCAAACGGGATTAGATACCCCAGTAAGA
+
GGGGGGGGGGGGGGGFGGGGGGGFGGGGGGGGGGGGGGGGGGGGGGGGGGGGGGGGGGGGGGGGGGGGGGGFGGGGGGGGGGGGGGGGGGGGGGGGGGGGGGGGGGGGGGGGGGGGGGGGGGGGGGGGGGGGGGGGGGGGGDGDGGGGGGGGGGGGGGGGGGGGGGGGEGGGGGGGGGGGGGGGGGGGGGFFGGGGFGFFEFGGGGGGGGGGGGEGBGGGGGGGBGGFF4<GGGGGEFFGGAF
@M00200:205:000000000-AKKM3:1:1101:23970:6561 1:N:0:1
ATTGGGTTTAAAGAGCGTGTAGGCGGTCCGGTAAGTCGGCTGTGAAAGTCCAGGGCTCAACCCTGGGATGCCGGTCGATACTGCCGGACTAGAGTTCGGAAGAGGCGAGTGGAATTCCCGGTGTAGCGGTGAAATGCGCAGATATCGGGAGGAACACCTATGGCGAAGGCAGCTCGCTGGGACGTTCCTGACGCTGAGACGCGAAAGCTAGGGGAGCGAACAGGATTAGATACCCGAGTA
+
GGGGGGGGGGGGGGGGGGGGGGGGGGGGGGGGGGGGGGGGGGGGGGGGGGGGGGGGGGGGGGGGGGGGGGGGGEGGGGGGGGGGGGGGGGGGGGGGGGGGGGGGGGGGGGGGGGGGGGGGGEGGGGGGGGGGGGGGFGGGGEGGGGGGGGGGGGGGGGGGGGGGGGGGGGGGGGGGGGGDGGGGDGGGGGGGGGGGGGGGGGEGDGGGGGG>FGDDEGEGGDFGFGGBFFF7FF6C<>@E
@M00200:205:000000000-AKKM3:1:1101:6733:6565 1:N:0:1
ATTGGGTTTAAAGGGCTCGTAGGCGGCCAACTAAGTCGGATGTGAAATCCCCAGGCTCAGCCTGGGAACTGCATCCGATACTGGATGGCTTGAATCCGGGAGAGGGATGCAGAATTCCAGGTGTAGCGGTGAAATGCGTAGATATCTGGAGGAATACCGGTGGCGAAGGCGGCATCCTGGACCGGCATTGACGCTGAGGAGCGAAAGCTAGGGGAGCAAACGGGATTAGATACCCCGGTA
+
GGGGGGGGGGGGGGGGGGGGGGGGGGG>+CC,EFGGGGGGGGGGG@@FGCFGGGFGGGGFGGGGGFGGGGGGF<,FGECGEGGDAEGDDGGGGGDGGGGGEGGDGGG8C8EEFFFGFGGGGGGGGGGGGGGFF<DFGEC+=+F=CDDCFDFEGG@FGGGGGGEGGGGDEGFEC**BCFGDCC@CEGG5:6<C8=CEEGGF*1>E*:<<:CFFGG3<)>F+9>:<0757@B<CCCCGF>@E
@M00200:205:000000000-AKKM3:1:1101:18572:6567 1:N:0:1
ATTGGGCGTAAAGGGCGCGTAGGCGGTCTCGTGTGTCTGCTGTGAAAGCACACGGCTTAACTGTGTGAAGTCGGTAGAAACTGCGAGACTTGAGGCTGGGAGAGGTTGGTGGAATTCCCTGTGTAGCGGTGAAATGCGTAGATATAGGGGAGAACACTCGTGGCGAAGGCGGCCAGCTGGACCAGCCCTGACGCTGAGGCGCGACAGCGTGGGGAGCAAACAGGATTAGATACCCTCGTA
+
GGGGGGGGFGGGGGGGGGGGGGGGGGGGGGGGGGGGGGGGGGGGGGGGGGGGGGGGGGGGGGGGGGGFGGGGGGGGGGGGGGGGGGGGGGGGGGGGGGGGGGGGEGGGGGGGGGGGGGGGGGGGGGGGGGGGGGGGGGGGGGGGGGGGGGGEGGGGGGGGGGGGGGG>FFGGEGGGGGGGGGGGGGEDFGCFGDGGGGGGGGGGGGGGGGGGGG>DEGFFGGGGFGGFFFFGGGFFFEF=
@M00200:205:000000000-AKKM3:1:1101:6130:6572 1:N:0:1
ATTGGGCTTAAAGGGCGCGTAGGCGGCCTTCTCAGTCGGACGTGAAATCCCCAGGCTTAACTTGGGAACTGCGTCCGATACTGGAAGGCTTGAGTGCGGGAGAGGGATGTGGAATTCCAGGTGTAGCGGTGAAATGCGTAGATATCTGGAGGAACACCGGTGGCGAAGGCGGCATCCTGGACCGACACTGACGCTGAGGCGCGAAAGGCAGGGGAGAAAACGGGATTAGATACCCCAGTA
+
GGGGGGGGGGGFGGGGGGGFEGGGGG:BCCFFEFGFFGGDGGGGGGGDFGGGGGFGGGGGGGGDGGFGGGGGGGGDGGGGGGGGGGCFFFGGFBEFACFGGGDCGG:DFGGE<BFFF?AFGGGGFEGEGDD<FGFC9<FEGGFCC;EFFACGGGGGGGGGGDGEGGGG>CFCEEGFDGG?F8CEGD8:<DGFEEDGEFC551:CEG5*;6CEEGB7)2<@5CCD()98?*)20:@*7)0?
@M00200:205:000000000-AKKM3:1:1101:20967:6575 1:N:0:1
ATTGGGTGTAAAGGGTGCGTAGGCGGTGCAGCAAGTCGGGAGTGAAATACCTCAGCTTAACTGAGGAACTGCTTTCGATACTGCTGTGCTTGAGTGAGACAGAGGTAAGCGGAACTTAGGGTGGAGCGGTGAAATGCGTTGATATCCTAAGGAACACCGGTGGCGAAGGCGGCTTACTGGGTCTCTACTGACGCTGAGGCACGAAAGCTAGGGTAGCAAACGGGATTAGATACCCTAGTA
+
GGGGGGGGGGGGGGGGGGGGGGGGGGGGGGGGGGGGGGGGGGGGGGGGGGGGGGGGGGGGGGGGGGGGGGGGGGGGGGGGGGGGGGGGGGGGGGGGGGGGGGGGGGGGGGGGGGGGGGGGGGGGGGGGGGGGGGGGGGGGDFGGGGGGGGGGGGGGGCFGGGGGGDGGGGGGGGGGGGGGGGGGGGFGGGGGGCGGGGGGGGGGEGGGGGGGGGFGFGGGGGGDFGGFFFDGFGGGFFFF
@M00200:205:000000000-AKKM3:1:1101:5421:6586 1:N:0:1
ATTGGGTGTAAAGCGTGCGTAGGTGGTTCGTTAAGTCTGATGTGAAAGCCCTGGGCTCAACCTGGGAATGGCATTGGATACTGGCGACCTAGAGTGCGGTAGAGGGGTGTGGAATTCCCGGTGTAGCAGTGAAATGCGTAGATATCGGGAGGAACACCAGTGGCGAAGGCGGCTGCCTGGGCCAGTTCTGACGCTGAGGCGCGAAAGCGTGGGGAGCAAACAGGATTAGATACCCGAGTA
+
GGGGGGGGGGGGGGGGGGGGGGGGGGGGGGGGGGGGGGGGGGGGGGGGGEGGGGGGGGGGGGGGGGGGGGGGGGGGGGGGGGGGGGGGGGGGGGGGGGGGGGGGGGDGGGGGGGGGGFGGGGGGGGGGGGGGGGGGGGGGGGGGGGGGGGGGGGGFFGFGGGGGGCGGGGGGDCGDFGFGGGGGGGF9CGGGGGGG=CFGGGC=CEGFD7:CGGFG:FFC<FGGFGGFFFFGEC6DDD:F
@M00200:205:000000000-AKKM3:1:1101:18496:6590 1:N:0:1
ATTGGGCTTAAAGAGCTCGTAGGCGGCTTAGTAAGTCGGGTGTGAAACCCCCAGGCTCAACCTGGGGACGCCACCCGATACTGCTATAGCTAGAGTCCAGTAGGGGAGTGCGGAATTCCCGGTGTAGCGGTGAAATGCGCAGATATCGGGAGGAACACCAGCGGCGAAGGCGGCACTCTGGGCTGGAACTGACGCTCAGGAGCGAAAGCGTGGGTAGCGAACAGGATTAGATACCCCCGTA
+
GGGGGGGGGGGGGGGGGGGGGGGGGGGGGGGGGGGGGGGGGGGGGGGGGGGGGGGGGGGGGGGGGGGGGGGGGGFGGGGGGGGGGGGGGGGGGGGGGGGGGGGGGGGGGGGGGGGGGGGGGGGGGGGGGGGGGGGGGGGGGGGGGGGGGGGGDGGGGGGGGGGGGGGGGGGGGGGGGGGGGGGGGGGGGGGGGGGGGGGGGGGGGGGGGGEGGGFGFGGGGGCF?4*6?FFGGCCC><>G3
@M00200:205:000000000-AKKM3:1:1101:4452:6601 1:N:0:1
ATTGGGTTTAAAGGGCGCGTAGGTGGTTCATTAAGTTAGGCGTGAAAGCCCCGGGCTTAACCTGGGAATTGCGCTTAAGACTGGACTGCTTGAGTGCGGGAGAGGTGAGTGGAATTCCCAGTGTAGAGGTGAAATTCGTAGATATTGGGAAGAACACCAGTGGCGAAGGCGGCTCACTGGCCCGCAACTGACGCTGCGGCGCGAAAGCGTGGGGAGCAAACAGGATTAGATACCCTGGTA
+
E<,C<FFCEFGGGCC7@CFFGEE6@F,9CFFFG9CF9CD@EFBFCFGEFGGDGEGGG,ECCFGCGGCF=DGGDFGEGEGGGGGCEGFGGGAD8FB5EC::@F7=CF7:=F<4?F9,FEFEEEFG;B,CDFGGGGGDEGGGD+@DGFC9F8AFDGFFGDDFG9AEGC87*>@*BCECEF,C75::>:E=<C+9855/*=?CEDE>C579E:88?CD)>:*+/7;CF4C?4667<,<*).<:
@M00200:205:000000000-AKKM3:1:1101:11283:6631 1:N:0:1
ACTGGGCGTAAAGTGTGCGCAGGCGGCGGAGCAAGTCGAGTGTGAAAGCCCCGAGCTTAACTTGGGAACTGCGCTCGAAACTACTTTGCTGGAGTGTGGCAGAGGAAGGTGGAATTCCAGGTGTAGTGGTGAAATGCGTAGAGATCTGGAGGAACACCGATGGCGAAGGCAGCCTTCTGGGCCAACACTGACGCTCATGCACGAAAGCGTGGGGAGCAAACAGGATTAGATACCCCAGTAAGA
+
G<FGGG9:FGGGGGGGGGGCGGGGGGEGGGGGGGGGGGGGFGGGGGGGGGGGGEGGGDEFGE59FGG@FGGGGGGGGGFGGGGF<EFEGGGFFGG<FGGGGGGGGFFGG=FDFFGGGGEFGGGGGGGGGGGGGGGGGGGGGDGGGGGGGGGCGGGGGGGGGGEGGGGGGGGGGFGGGGGGGGGDGGFGGGGGGGGEG?FFFGGGGGGGGGEGGG>GEGGFGGDG?GGF?F9FGFG<5>?7C>9
@M00200:205:000000000-AKKM3:1:1101:14504:6647 1:N:0:1
ATTGGGTTTAAAGGGTGCGTAGGTGGTCGGGTAAGTCTCATGTGAAATCTCCAAGCTCAACTTCGAAATGGCATGGGATACTATTCGGCTAGAGGATTGGAGGGGGGACTGGAATTCCCGGTGTAGCAGTGAAATGCGTAGATATCGGGAGGAACACCAGTGGCGAAGGCGAGTCCCTGGACAATTCCTGACGCTGAGGCACGAAAGCTAGGGGAGCAAACAGGATTAGATACCCGAGTAAGA
+
GGGGGGGGGGGGGGGGGGGGGGGGGGGGGGGGGGGGGGGGGGGGGGGGGGGGGGGGGGGGGGGGGGGGGGGGGGGGGGGGGGGGGGGGGGGGGGGFFGGGGGGGGGGGGGGGGGGGGGGGGGGGGGGGGGGGGGGGGGGGGGGGGGGGGGGGGGGGGGFGGGGGGGGGGGGGGGGGGGGGGGGGGFGGFGGGGGGGGGGGGGGGGCDGGGGGGG3C3CGFFGFG(9*8FFFGGGFCEE5*?<2
@M00200:205:000000000-AKKM3:1:1101:20290:6648 1:N:0:1
ATTGGGTTTAAAGCGCACGCAGGTGGTCTTCCAAGTGAGGTGTGAAAGCGAGCCGCTTAACGGGTCGAGGCCATCTCAGACTGGTTGACTGGAGGGCGGCAGAGGTCGGTGGAATTGCCGGTGTAGTGGTGAAATGCGTAGAGATCGGCAGGAACACCCAGGGGGAAACCAGCCGACTGGGCCGCTCCTGACACTCAGGTGCGAAAGCGTGGGGAGTGAACTGGATTAGATACCCTCGTA
+
GGGGGGGGGGGGGGGGGGGGGGGGGGGGGGGGGGGGGGGGGGGGGGGGGGGGGGGGGGGGGGGGGGGGGGGGGGGCGGGGGGGGGGGGGGGGFFGGGGGGGGGGGGGGGEGGGGGGGGGGGGGGGGGGGGGGGGGGGGGGGGGGGGFDGGGGGGGGGGEGFFEGGGGGGGFGGGGGEGGGGGGGGGEEGGGCGGGGFGGGGGGGGCDGGEGGGGFGFGC?CFGDBGF7FF<FFCF4>>55
@M00200:205:000000000-AKKM3:1:1101:24349:6650 1:N:0:1
ATTGGGTGTAAAGGGCGCGTAGGCGGTCTGGTCAGTCCCTTGTGAAATCCCCCGGCTCAACTGGGGAATGGCAAGGGAAACAGCCGGGCTTGAGTTCGGGAGAGGGAAGCGGAATTCCGGGTGTAGCGGTGAAATGCGTAGATATCCGGAGGAACACCGGTGGCGAAGGCGGCTTCCTGGACCGATACTGACGCTGAGGCGCGAAAGCTAGGGGAGCAAACGGGATTAGATACCCCAGTA
+
GGGGGGGGGGGGGGGGGGGGGGGGGGGGGGGGGGGGGGGGGGGGGGGGGGGGGGGGGGGGGGGFGGGGGGGGGGGGGGGGGGGFFGGGGGGGGGGGGFGGGGGGGGGGGGGGGGGGGGGGGGGGGGGGGGGGGGGGGGEGGGGGGGGGGGGGGGGGGGGGGGGGGGGGGGGGGGGGGGGGGGGGGGGGFGGGGGGGGGGGGCCGGGGGGGGGGGFGDGGEGDCDFGGFFFAGGEG<37FC
@M00200:205:000000000-AKKM3:1:1101:21451:6650 1:N:0:1
ACTGGGTTTAAAGCGTGCGTAGACGGTTATTTAAGTCGGGTGTGAAAGCCCCGGGCTCAACCTGGGAATTGCATTCGAGACTGAATAGCTAGGGTACGGTAGAGGGAAGTGGAATTTCCGGTGTAGCGGTGAAATGCGTAGATATCGGAAGGAACATCAGTGGCGAAAGCGACTTCCTGGACCAGTACCGACGTTCAGGCACGAAAGCGTGGGGAGCAAACAGGATTAGATACCCCCGTA
+
GGGGGGGGGGGGGGGGGGDGGGGGGGEEGGGGGGGGGE@FGGFGFGGGGGGGDEGGDGGGGGGGG7<FGECGGGGGGCEFGGGAGGFFGGGGGFGGGGGECEAFGGCFEGCFGF<FDGFGG::BEEGGCFG7FGGFGCF@E@FF;FG7:FCECCFCCFFFFDF7>@CC7:CECC@9FC<78:FGFCCFFGCGECCF:=+;557**;9D*:4<C55>3=CCFC05(*2)9@>7EG@F>E:C
@M00200:205:000000000-AKKM3:1:1101:9673:6657 1:N:0:1
ATTGGGTTTAAAGCGCACGCAGGCGGCTCTGTGCGTGGGGTGTGAAAGCTCTTGGCTTAACTAAGAGAGGCCATCCCATACGGCAGAGCTCGAGCCATGCAGAGGTCCGCGGAATTGCCGGTGTAGTGGTGAAATGCGTAGAGATCGGCAGGAACACCCAGGGGGAAACCAGCGGACTGGGCATGGGCTGACGCTCAGGTGCGACAGCGTGGGGAGCGAACCGGATTAGATACCCCAGTA
+
GGGGFCFGGGGGGFGGGGGGGCFDGGGGGGGGGGGGGGGGGGGGGGGGGGGGGFGGGGCFGGGGGDCFFCFFGGGGGGGGGGGGGGFGGGGCE+CGGGFGGAFGGGGGGGGGGGGAGGFFEFCF9CFGGFG<FGGAFDGGGGGAFFGDGGE*CFFFGGEBFGGGGEGFGFFFFGG*=CG<FGGGGGGGG3*:8=CEEC8C7DEGGGCFC1818CBDEGC=79CD9GC2??<DGGCC559+
@M00200:205:000000000-AKKM3:1:1101:20351:6675 1:N:0:1
ATTGGGTGTAAAGAGCGTGTAGGCTGCCAGGCAGGTCCGCTGTGAAAACCCGAGGCTCAACCTCGGGACGTCGGTGGAAACCGCCTGGCTAGAGTCCGGAAGAGGAGAGTGGAATTCCCGGTGTAGCGGTGAAATGCGCAGATATCGGGAGGAACACCCGTGGCGAAGGCGGCTCTCTGGGACGGTACTGACGCTGAGACGCGAAAGCGTGGGGAGCGAACAGGATTAGATACCCGGGTAAGA
+
GGGGGGGGGGGGGGGFC@FGGGGGGGGG<<F@AFGGGFGEGGGGGGGGGGGGCGGGGGGGGGGFGGGGGDGGGEF=FGGGGGGGGGGGGGGGGGFEAFDCGGGGGFEGGDFGGF<FF?EFGGGFGGGGGGGGGGGGGGGCGGGGGGGD*CEGGGGGGGGGGGGGGGGGGGGGGGGDFCFGGFF>>ECGGFGGGGGGGGECCDGGGGGGD2CGGGFGFG5C)9EC?4:?FFFGGGC5>DFEG?B
@M00200:205:000000000-AKKM3:1:1101:12318:6678 1:N:0:1
ACTGGGTATAAAGGGCTCGTAGGCGGCCAACTAAGTCGGACGTGAAATCCCCAGGCTCAACCTGGGAACTGCGTCCGATACTGATTGGCTTGAATCCGGGAGAGGGATGCAGAATTCCAGGTGTAGCGGTGAAATGCGTAGATATCTGGAGGAATACCGGTGGCGAAGGCGGCATCCTGGACCGACATTGACGCTGAGGAGCGAAAGCTAGGGGAGCAAACGGGATTAGATACCCTCGTA
+
GGGGGGGGGGGGGGGGGGGEGGGGGGGGGGGGGGGGGGGGGGGGGGGGGGGGGGGGGGGGGGGGGGGGGGGGGGGGGGGGGGGGGGGGGGGGGGGGGGGGGGGGGGGGGGGGGGGGGGGGGGGGGGGGGGGGGGGGGGGGGGGGGGGGGGFGGGGGGGGDGGGGGGGGGGGGGDGGGGGGGGGGGGGEGGGGGGGGGGFGGGGGGGGGFFGGGGFGFGGGGDEGFGGFFF>GGGFG@BFD
@M00200:205:000000000-AKKM3:1:1101:11927:6683 1:N:0:1
ACTGGGCATAAAGGGCGCGTAGGCGGTGAGATGTGTGTGATGTGAAAGCCCCGGGCTTAACCTGGGAAGTGCATCGCAAACTATCTGACTGGAGTATATGAGAGGGTGGCGGAATTTCCGGTGTAGCGGTGAAATGCGTAGAGATCGGAAGGAACGTCAATGGCGAAGGCAGCCACCTGGCATAATACTGACGCTGAGGCGCGAAAGCGCGGGGAGCGAACAGGATTAGATACCCGTGTA
+
GFGGGGCFGFFGGGGGGGGGGGGGGG@@@F9FFEGGCGGGFGGGGGGGGGGGGGGGGAGGGGGGGGGGEGGGGGGGGGCEGGGGGGGGGGGGFEGGCGG9FFAFGGCEGGCEGGGGFGGGDGGGGGGGGGGGDFGGGGGGGGFGGG<B>>F@FGGG<FEEGGDGGG@EGGGGGF@FFGGGGCEGGGG?FGCFGGDEGGGGCDEGGGGDG*:EGGEGFCCCDGGC0CFBFFAFFGGG0<F=
@M00200:205:000000000-AKKM3:1:1101:14108:6716 1:N:0:1
ATTGGGCGTAAAGCGAGTGTAGATGGTTGTCCAAGTTGGATGTGAAAGCCTTGAGCTCAACTCAAGAAATGCATTCAGGACTGGATGGCTAGAGGACCGGAGAGGATAGTGGAATTCCCAGTGTAGTGGTGAAATACGTAGAGATTGGGAAGAACACCGGTGGCGAAGGCGGCTATCTGGACGGTTTCTGACACTAAGACTCGAAAGCGTGGGGAGCAAACAGGATTAGATACCCCGGTA
+
GGGGGGGGGGGGGGGGGCFFGGGGGGGGGGGGGFGFGGGGGGGGGGGGGGGGFFGGGGGGGGGGGGGGGGGGGGGDDGFGGGGGGGGGGGDGGDGEFFEEGGGECFGGGAFGFGFGGGGGGGGG,EFCFGGGDFGGGGGGGDGFGGGGFGFEGGGGGGFDG7FGGGGGGGGGCGGCDGGGGGEGB5CDFG,>DFGFGC??7<CCGGGGGDEGGC57>5:C77*/6FG38F6@FF@C)8BG
@M00200:205:000000000-AKKM3:1:1101:6898:6719 1:N:0:1
ACTGGGTTTAAAGGGCTCGTAGGCGGCCAACTAAGTCGGATGTGAAATCCCCAGGCTCAACTTGGGAACTGCATCCGATACTGGATGGCTTGAATTCGGGAGAGGGATGCAGAATTCCAGGTGTAGAGGTGAAATTCGTAGATATCAGGTGGAACACCAGTGGCGAAGGCGGCTTTCTGGACGGTAACTGACGCTGAGACGCGAAAGCGTGGGGAGCGAACAGGATTAGATACCCGAGTA
+
GGGGGGGGGGGGGGGGGGGGGGGGGGGGGGGGGGGGGGGGGGGGGGGGGGGGGGGGGGGGGGGGGGGGGGGGGGGGGGGGGGGGGGGGGGGGGGGGGGGGGGGGGGGGGGGGGGGGGGGGGGGGGGGGGGGGGGGGGGGGGGGGGGGGFGGGGGGGGGGGGGGGGGGGGGGGGGC@?DGGGGGGGGGGGGGGGEGGGGGGGDGGEGGGG7CEGGFGFGGGGGGGFGCD@FAGGGGD>EFG
@M00200:205:000000000-AKKM3:1:1101:19473:6720 1:N:0:1
ATTGGGTTTAAAGCGCGTGTAGGCGGCAGCGTGTGTCGGGCGTGAAATCCCACGGCTCAACCGTGGAAGTGCACTCGAAACTGCGCAGCTAGAGTCCTGGAGAGGAAGGTGGAATGCTTGGTGTAGAGGTGAAATTCGTAGATATCATTTGGAACGCCAAAGGTGAAAACAGACAGCTGGGAGTGTGCTGACGCTGAGACACGAAAGCCAGGGGAGCGAACGGGATTAGATACCCCCGTA
+
GGGGGGGGGGGGGGGGGGGGGGGGGGGGGGGGGGGGGGGGGGGGGGGGGGGGGGGGGGGGGGGGGGGGGGGGGGGGGGGGGGGGGGGGGGGGGGGGGGGGGGDGGGGGGGGGGGGGGGGGGGGGGGFGFGGGGGGGGGGGGGGGGGGGGGCFGGGGGEEGGGGGGGGGGGGGGGGFGGGGGGGGGGGFGGGGDDGGDGGGGGGGGGGGGCD7FD>7BEE?CDEDBGFBFFAGC@CFBFEG
@M00200:205:000000000-AKKM3:1:1101:15101:6733 1:N:0:1
ATTGGGTATAAAGGGTGCGTAGGCGGCCTATTAAGTCAGTGCTGAAATATCCCGGCTTAACCGGGAGGGTGGCATTGATACTGATGGGCTAGAGTACAGATGAGGTAGGCGGAATTGACGGTGTAGCGGTGAAATGCTTAGATATCGTCAAGAACACCTATAGCGAAGGCAGCTTACTAGGCTGTAACTGACGCTGAGGCACGAAAGTGTGGGGATCAAACAGGATTAGATACCCGAGTA
+
GGGGGGGGGGGGGGGGGGGGGGGGGGGGGGGGGGGGGGGGGGGGGGGGFGGGGGGGGGGGGGGGGGGGGGGGGGGGGGGGGGGGGGGGGGGGGGGGGGGGGGGGGGGGGGGGGGGGGGGGGGGGGFGGGGGGGGGGGGGGGGGGGGGGGGGGGGGGGGGGGGGGGEGGGGGGDGGGGGGGGGGGGGGGGGGGDGGGGGGGGGGG>EGDFGGGDGEDFFG7DDF:?GGFFFFGGGGD35@E
@M00200:205:000000000-AKKM3:1:1101:15298:6738 1:N:0:1
ACTGGGTGTAAAGGGCTCGTAGGCGGTTCGTCACGTCGGGAGTGAAAACTCGGAGCTTAACTCCGAGCCTGCTTCCGATACGGGCAGACTAGAGGTAGGCAGGGGAGAGCGGAACTCCTGGTGTAGCGGTGGAATGCGCAGATATCAGGAAGAACACCGGTGGCGAAGGCGGCTCTCTGGGCCTTACCTGACGCTGAGGAGCGAAAGCGTGGGTAGCGAACAGGATTAGATACCCCTGTAAGA
+
GGGGGGGGGGGGGGGGGGGGGGGGGGGGGGBCGGGGGGGDGGGGGGGGGGGGGGGGGGGGGGGGGGGGGGGGGGGGGGGGGGGGGGGGGGGGGGGGGGGGGGGGGGCGGGGDGGGGGGGGGGGGGGGGGGGGGGGFGEEGGEGGGGGGGGGGGGGGGGGGGGDGGGDGGFGGGGG@FGGGGGFGFGGGGGGGGGGGGGGGGGGDGGGGEEEGDEFDFGGGGDFFBGGFFF<79CFFFF6CFAB
@M00200:205:000000000-AKKM3:1:1101:13954:6741 1:N:0:1
ACTGGGCGTAAAGGGCTCGTAGGCGGTTTGTCGCGTCGGGAGTGAAATCACCGGGCTTAACTCGGTGCTTGCTTTCGATACGGGCAGACTGGAGGCATGCAGGGGAGAACGGAATTCCTGGTGTAGCGGTGAAATGCGCAGATATCAGGAGGAACACCGGTGGCGAAGGCGGTTCTCTGGGCATGTCCTGACGCTGAGGAGCGAAAGTGTGGGGAGCGAACAGGATTAGATACCCCAGTA
+
GGGGGGGGGGGGGGGGGGGGGGGGGGGGGGGGGGGGGGGGGGGGGGGGGGGGGGGGGGGGGGGGGGGGGGGGGGGGGGGGGGGGGGGGGGGGFGGGGGGGGGGGGGGGGGGGGGGGGGGGGGGGGGGGGCFGFGFGGGGGGGGGGGGGGGGGGGGGGGGEFGGGGGGGGGGGGGGGGGGGGGGGGGGGGGGGGGGGDGGGGGGGGDD>?CGGGGFGFGGGGDFGBFGBFFBGFFC<))/A
@M00200:205:000000000-AKKM3:1:1101:22421:6746 1:N:0:1
ACTGGGTGTAAAGGGCGCGTAGGTGGCCATCATAAGGCCGCGGTGAAAGTTTGGAGCTCAACTCCAGATCGGCCGCGGCGACTGTGAGGCTTGGGCACTGTAGAGGCAGATGGAATTCCGGGTGTAGCGGTGGAATGCGTAGAGATCCGGAAGAACACCAGTGGCGAAGGCGGTCTGCTGGGCAGTGGGAGTGCAAACTCCTTATAGCCGACACTGAGGCGCGACAGCGTGGGGAGCAAACAGG
+
GGGGGGGGGGGGGGGGGGGGGGGGGGGGGGGGGGGGGGGGGGGGGGGGGGGGGGGGGGGGGGGGGGGGGGGGGGGGGGGGGGGGGGGGGGGGGGGGGGGGGGGGGGGGGGGGGGGGGGGGGGGGGGGGGGGGGGGGGGGGGGGGGGGGGGGGGGGGGGGGGGGGGGGGGGGGGGGGGGGGGGGGGGGGGGGGGGGGGGGCGCFFFGGGGGGGGGFGFGGGGGGGFGGFFF:DGGCGFFFFC??<
@M00200:205:000000000-AKKM3:1:1101:8351:6762 1:N:0:1
ACTGGGTATAAAGGGCGCGTAGGTGGCGACATAAGGCTGTGGTGAAAGTCTGGGGCTCAACTCCAGATCGGCCGTGGCAACTGTGTTGCTTGGGCACCGTAGAGGCAGATGGAATTCCGGGTGTAGCGGTGGAATGCGTAGAGATCCGGAAGAACACCAGTGGCGAAGGCGGTCTGCTGGGCGGTGAGTCCGCAAGGATTCAATAGCCGACACTGAGGCGCGACAGCGTGGGGGGCAAACAGG
+
GFGGGG<@FFFGAFCGGGGGGGGFGGGGGGGEGGCFG?FGCD6DFFGGGC,EFEGCG<@<EFGGGDFGGGG>:>F:FGGG@FFGGFGGFG<ECGG<FFGEF7CGFGGGG?ADCC,5?EFGGGG7FFGDGGGGFGGG=>F==FFFF:BCCFGGGGF<FFGFAAC7>CC:1DFG>EGGGGGCCGEECGCFEGC?EGG7FF67+>?E?9DCE=CC*+/>)**855C<6<C9))2DG5?57>:FD?:
@M00200:205:000000000-AKKM3:1:1101:9401:6764 1:N:0:1
ATTGGGTTTAAAGGGTGCGTAGGCTGTGCGGAAAGTTAGGTGTGAAATCCCCCGGCTCAACCGGGGAATTGCGCTTAAAACTACCGTGCTAGAGGAAGACAGAGGTGAGCGGAACTTCGGGTGGAGCGGTGAAATGCGTTGATATCCGAAGGAACACCGGTGGCGAAAGCGGCTCACTGGGTCTTTTCTGACGCTGATGCACGAAAGCTAGGGGAGCAAACGGGATTAGATACCCCTGTA
+
GGGGGGGGGGGGGGGGGGGGGGGGGGGGGGGGGGGGGGGGGGGGGGGGFGGGGGGGGGGGGGGGGGGDGGGGGGGGGGGGGGGGGGGGGGGGGGGGGGGGGGGGGGGGGFGGGGGGGGGGGGGGGGGGGGGGGGGGGGGGGGGGGAGGFEGCFGGFGGGGGCFGGGGFGGGDGGGGGGGFGGGGGGG7CGGFGGGGGG7C?DGGGGGCGGFGGGFDBFG87D5D0DF<4?4><CF35>FC
@M00200:205:000000000-AKKM3:1:1101:28136:6770 1:N:0:1
ATTGGGTTTAAAGCGCGCGCAGGCGGTGCGAGGCGTCGGTGCTGAAAGTCCACCGCTTAACGGTGGGAAGCGCGCCGATACGCTCACACTGGAGGGCGGGCGAGGGTGGTGGAATTGCCGGTGTAGTGGTGAAATGCGTAGAGATCGGCAGGAACACCAGTGGCGAAGGCGGCCACCTAGCCCGCACCTGACGCTGAGGCGCGACAGCGTGGGGAGTGAACTGGATTAGATACCCGCGTA
+
FGGGGGFGGGGGEGGGGGGGGEEGCFGGGGGGGGG@EGGGGGGFGFGGGGGGFFGGGGGGGFFEFGGGFEFGGGGGEGDEGGGGGGGGGGFGGGGGGGGGGGGGEG:FGFGGFGG8CFGGGEECGGGGGGGGGGGGGGGGGGGFEGGGGGGGGGGGF;CECGGGGGGGGG8EGGGGGCEFGGGGGGEEGCFFEECCECGGGGGGGG3>=EEEEG>DFFCF7DCD8DC<@F2DF889)8BE
@M00200:205:000000000-AKKM3:1:1101:27066:6801 1:N:0:1
ACTGGGCTTAAAGTGCGCGTAGGCGGGTCTCCCAGTCTGTGGTGAAAGCCTCCAGCTTAACTGGAGAAGTGCCGTGGATACTGGAGACCTCGAGGAGGGTAGGGGCATCTGGAACGGTCGGTGGAGCGGTGAAATGCGTTGATATCGACCGGAACTCCGGTGGCGAAGGCGAGGTGCTGGACCCTTTCTGACGCTGAGGCGCGAAAGCCAGGGGAGCAAACGGGATTAGATACCCTTGTA
+
GGGGGGGGGGGGGGGGGGGGGGGGGGGGGGGGGGGGGGGGGGGGGGGGGGGGGGGGGGGGGGGGGGGGGGFGGGGGGGCEC<CFGGGGGAFGCFGEGGGGGGGGGGGGGGGGFGGECFGGGGGG7>FEGEGGGGGGG@:B@CFFF,>FG:F:>FF8>FCFFGGG7<CFEGFEGGGGCCCGG9<EFFFF?7<EEED=8CGFE558EGGGGGGGGG))5C;FG<CG?GG?FFA*:8E4??6:
@M00200:205:000000000-AKKM3:1:1101:17831:6807 1:N:0:1
ACTGGGTGTAAAGGGTGCGTAGGTGGTGAGGTAAGTCGGATGTGAAAGCTCCGAGCTCAACTCGGAAATGGCATTGGAAACTACCTTGCTCGAGGGTTTGAGGGGGGACTGGAATACTTGGTGTAGCAGTGAAATGCGTAGATATCAAGTAGAACACCAGTGGCGAAGGCGAGTCCCTGGAAAACTCCTGACACTGAGGCACGAAAGCTAGGGGAGCAAACAGGATTAGATACCCGAGTA
+
GGGGGGGGGGGGGGGGGGGGGGGGGGGGGGGGGGGGGGGGGGGGGGGGGGGGGGGGGGGGGGGGGGGGGGGGGGGGGGGGGGGGGGGGGGGGGGGGGGGGGGGGGGGGGGGGGGGGGGGGGGGGGGGGGGGGGGGGFGGEFGGGGGGGGGGGGGGGGGGGGGGGGGGGGGGGGGGGGGGGGGGGGGGGGFGGGGGGGGGGGGGGGGGDGGGGGGFGFGGGGGGGFGGDFFBGGGGD:D@=
@M00200:205:000000000-AKKM3:1:1101:26995:6807 1:N:0:1
ACTGGGTTTAAAGCGCGTGTAGGCGGCTTTGCAAGTCGGGTGTGAAAGCCCTCAGCTCAACTGAGGAAGTGCGCCCGAAACTGCAGAGCTTGAGTACCGGAGAGGATGGCGGAATTCTGCAAGTAGAGGTGAAATTCGTAGATATGCGGAGGAACACCGGTGGCGAAGGCGGCCATCTGGACGGATACTGACGCTGAGACGCGAAAGCGTGGGTAGCAAACAGGATTAGATACCCTTGTA
+
GGGGGGGGGGGGGGGGGGGGGGGGGGGGGGGGGGGGGGGGGGGGGGGGGGGGGGGGGGGGGGGGGGGGGGGGGGGGGGGGGGGGGGGGGGGGGGGGGGGGGGGGGGGGGGGGGGGGGGGGGGGFGGGGGGGGGGGGGGGGGGGGGGGGGGGGGGGGGGGGGGGGGGGGGGGGGGGGGGGGGGGGGGGGGGGGEGGGEGGFGGGGGG<FGGGGGEFGFGGGGGGGBGC?FFFF:CFGFFFG
@M00200:205:000000000-AKKM3:1:1101:22057:6813 1:N:0:1
ACTGGGTTTAAAGAGCTCGTAGGCGGTTTGTCGCGTCTGCCGTGAAAGTCCGGGGCTCAACTCCGGATCTGCGGTGGGTACGGGCAGACTAGAGTGATGTAGGGGAGACTGGAATTCCTGGTGTAGCGGTGAAATGCGCAGATATCAGGAGGAACACCGATGGCGAAGGCAGGTCTCTGGGCATTAACTGACGCTGAGGAGCGAAAGCATGGGGAGCGAACAGGATTAGATACCCGCGTAAGA
+
GGGGGGGGGGGGGGGGGGGGGGGFGGFGEGGGGGGCGGGGGGFEGGGGGGGGGGEGEGGGGGGGGDEGGGGGGGCFGGGGGGGEGGGGGGGF9F?FFGGGGGGGEGGGGGGGFGFFGGGGGDGGDGGGGCGFFGCFFGGGGGGFFFFCF@GCEEFGGGGGCCCFGGGEGFGEGG@EGGFF@;@8FGGGFFGFEGGGDG=FGGEGGGCCCEFDFCBDFGGCGDGGF4C<FF<FFFGDE7>5D:A
@M00200:205:000000000-AKKM3:1:1101:17990:6813 1:N:0:1
ATTGGGCATAAAGGGCTCGTAGGCGGTTTGTCGCGTCGGGAGTGAAAACCTCCAGCTTAACTGGTGGCTTGCTTTCGATACGGGCAGACTTGAGGCATGCAGGGGAGAACGGAATTCCTGGTGTAGCGGTGAAATGCGCAGATATCAGGAGGAACACCGGTGGCGAAGGCGGTTCTCTGGGCATGTTCTGACGCTGAGGAGCGAAAGTGTGGGGAGCGAACAGGATTAGATACCAGCGTA
+
FCFGGGCCFFFFGGGGGGCCEGGGEE:FG@FAFFCGGGGGCFGGGFFGGGGGDECGGFGGGGDFEFDFFGGGFFGGGGCFEFG7FEGGFGGGGFGGGGGGGGFCG7:BCFG@FGGF,<F,BFFGGAFECFEDCDGGGCCCCE9FC@C<>,@BFFFCCGGCF@ECGGGG7B:C*:BFGG@CGG**CF+<F+9>EDGGEFG?ECEEGGC*ACFGGG>DEGGGGGGG1D72??>FEF+9).0:
@M00200:205:000000000-AKKM3:1:1101:10085:6818 1:N:0:1
ATTGGGTTTAAAGGGCGCGTAGGCGGCCCGCTAAGTCGAACGTGAAATCCCCGGGCTCAACCCGGGAACTGCGTCCGATACTGGCGGGCTTGAATCCGGGAGAGGGATGTGGAATTCCAGGTGTAGCGGTGAAATGCGTAGATATCTGGAGGAACACCGGTGGCGAAGGCGGCATCCTGGACCGGCATTGACGCTGAGGCGCGAAAGCCAGGGGAGCAAACGGGATTAGATACCCTGGTA
+
GGGGGGGGGGGGGGGGGGGGGGGGGGGGGGGGGGGGGGGGGGGGGGGGGGGGGGGGGGGGGGGGGGGGGGGGGGGGGGGGGGGGGGGGGGGGGGGGGGGGGGGGGGGGGGGGGGGGGGGGGGGGGGGGGGGGGGGGGGGGGGGGGGGGGFGGGGGGGGGGGGGGGGGGGGGGGGGGGGGGGGGGGGGCGGGGGGGGGGGGGGGGGGGGGGGGGGFGEGGGFGGGFGGFFFAGGFG4@FFG
@M00200:205:000000000-AKKM3:1:1101:24392:6828 1:N:0:1
ACTGGGTTTAAAGGGTGCGTAGGCGGCCCTGTAAGTCAGCGGTGAAATCCCACGGCTCAACCGTGGAACTGCCGTTGATACTGCGGGGCTTGAGTTCGCCCGAGGTCGCTGGAATTCGTGGTGTAGCGGTGAAATGCATAGATATCACGCAGAACACCGATTGCGAAGGCAGGTGACTGGGGCGCGACTGACGCTGAGGCACGAAAGTGTGGGGAGCAAACAGGATTAGATACCCCGGTA
+
G8FGGGGGGGGGGGGGGGGGGGGGGGGECFGGGGGGGGGFGGGGGGGA<E<AFEEGGGGGGFGGFGCGGGGGGGGGGGGGGGGGGGGGGGGGGDF9FFEFEGGGGGAF7CFGGGGFAFFF@FCF:CFGGGGGG9DCGGGGGGGG9@C<5FGEGGGGGGGGDDCCEEGGGFGG=*<+?CFF*B*:*/:C=DC?CE3:CGGGGGGGGGG:CFGGGG555AFF<FFD?F7>49>DFCG<).7=
@M00200:205:000000000-AKKM3:1:1101:20291:6829 1:N:0:1
ATTGGGTGTAAAGGGCGTGTAGGCGGTTAGGTAGGTCCGGTGTGAAAACTCGAGGCTCAACCTCGAGATGTCGGTGGAAACCATCTGGCTAGAGTCCGGAAGAGGAGAGTGGAATTCCCGGTGTAGCGGTGAAATGCGCAGATATCGGGAAGAATATCCGTGGCGAAGGCGGCCAGCTAGACCAGTTCTGACACTGAGGCGCGACAGCGTGGGGAGCAAACAGGATTAGATACCCTTGTA
+
GGGGGGGGGGGGGGGGGGGGGGGGGGGGGGGGGGGGGGGGGGGGGGGGGGGGGGGGGGGGGGGGGGGGGGGGGGGGGGGGGGGGGGGGGGGGGGGGGGGGGGGGGGGGGGGGGGGGGGGGGGGGGGGGGGGGGGGGGGGGGGGGGGGGGGGGGGGGGGGGGGGGGGGGGGGGGGGGGGGGGGGGGGGGGGGGGGGGGGGGGGGGGGGGGGGGGGFGFGGGGGGGFFGFFFFGFFGGFFFG
@M00200:205:000000000-AKKM3:1:1101:12688:6836 1:N:0:1
ATTGGGCTTAAAGAGCGCGTAGGCGGCCACCGCAAGTCGGTTGTGAAATCTCCGGGCTTAACCCGGAAAGGTCAACTGATACTGCGGGGCTAGAGTGCAGAAGGGGCAACTGGAATTCTCGGTGTAGCGGTGAAATGCGTAGATATCGAGAGGAACACCTGCGGCGAAGGCGGGTTGCTGGGCTGACACTGACGCTGAGGCGCGAAAGCTAGGGGAGCGAACGGGTTTAGATACCCTAGTA
+
FGGGGGCFGGGGGGGGGGGGGGGGGGGGGGFEFGCE@EFGGGGGGGGGFG9<CFGECFFGCFGGGGECCCG<FFFEFGFFA9FGGGGGD7C@GGFFCFECFCFDG:FEGGGGGGDGGG,=F7FEEFBAEEGGGGEECFEEEGGG@,7>FEFCCC:FFGGGFGG8BCGCF8F7CGGC88@FGGGFC*;EC<?CEC*:8>C55/2:E=578C+CEF35.::EDGGD6/916=)2+<EFF?:CD
@M00200:205:000000000-AKKM3:1:1101:6492:6873 1:N:0:1
ATTGGGCTTAAAGGGCTCGTAGGCGGCCAACTAAGTCATACGTGAAATCCCTCAGCTTAACTGGGGAACTGCGTGTGATACTGGATGGCTTGGATGTGGGAGAGGGATGCGGAATTCCAGGTGTAGCGGTGAAATGCGTAGATATCTGGAGGAACACCGGTGGCGAAGGCGGCATCCTGGACCATTATTGACGCTGAGGAGCGAAAGCCAGGGGAGCAAACGGGATTAGATACCCGAGTAAGA
+
FGGGGGGGGGGGGGGGGGGGGGGGGGGGGGGGG?FGGGGGCGFGGGGGGGGFEGGGGGGGGGFFGGGGGGGGGGGGGGGGGGGGCFFFGGGGGGGG=FGGGEDGGDGBCGGGGGGGGCFCFEGGGGGGGGG<DGGGGGGGGDGGFC=FGGGGCGGGGGGDBCFGG@EGGGGGGCEG6CFGGFFFC;CFDGGGGGGGGGFF=FGCCGGGFFFGG5;7:5CG<DEC(99268<CFFGDFFFF7)4
@M00200:205:000000000-AKKM3:1:1101:12638:6874 1:N:0:1
ACTGGGCTTAAAGGGTGCGTAGGCTGTGCAGAAAGTTGGGTGTGAAATCCCTCGGCTTAACCGAGGAACTGCGCCCAAAACTACTGTGCTTGAGTGAGATAGAGGTGAGCGGAACTTAGGGTGGAGCGGTGAAATGCGTTGATATCCTAAGGAACACCGGTGGCGAAAGCGGCTCACTGGGTCTCAACTGACGCTGATGCACGAAAGCTAGGGTAGCGAACGGGATTAGATACCCTCGTA
+
GGGGGGGGGGGGGGGGGGGGGGGGGGGGGGGGGGGFGGGGGGGGGGGGGGGGGGGGGGGGGGGGGGGGGGGGGGGGGFGGGGGGGGGGGGGGGGGGFGFFGGGFFGGGGGGGGGGGGGGGGGGGGGGGGGGGGGGGGEGGGGGGGGGGGGFCFGGGGGGGGGGGGGGGGGGGGGGGGGFFGGGFGGGGGGGGGGGGGGGGGGDG8C8FGGGFFFFGFGDEGGEG<GGFFF2CCFGFFEFC
@M00200:205:000000000-AKKM3:1:1101:7679:6875 1:N:0:1
ATTGGGCTTAAAGGGCGCGTAGGCGGGCTGTCAAGTCTGGGGTGAAATCCCACGGCTCAACCGTGGAACTGCCTTAGATACTGACGGCCTCGAGGGAGATAGGGGCGAGCGGAACTGTGAGTGGAGCGGTGAAATGCGTTGATATTCACAGGAACTCCGGTGGCGAAGGCGGCTCGCTGGATCTTTTCTGACGCTGAGGCGCGAAAGCTAGGGGAGCAAACGGGATTAGATACCCTAGTA
+
GGGGGGGGGGGGGGGGGGGGGGGGGGGGGGGGGGGGGGGGGGGGGGGGGGGGGGGGGGGGGGGGGDGGGGGGGGGGGGGGGGGFFGGGGGGGBFGGGG7EFGGGGGGGGGCGDGGFGFGGGGFGEAFEEGGGGGGFFGGGG>EGGGGGFGGGGDC:BFFGEGGG7EEGGCEEEGEGGGGGGGGFGGGGGGFGGEC=EGFGGDEGDGDFFGGGGG5DFGGGGDEC<DF<FFA7FCEG?:@F
@M00200:205:000000000-AKKM3:1:1101:16829:6881 1:N:0:1
ATTGGGTTTAAAGCGCACGTAGGCGGATTTCTAAGTCAGGGGTGAAATCCTGGAGCTCAACTCCAGAACTGCCTTTGATACTGAGGGGCTCGAGTCCGGGAGAGGTGAGTGGAACTGCGAGTGTAGAGGTGAAATTCGTAGATATTCGCAAGAACACCGGTGGCGAAGGCGGATCTCTGGGCCATTACTGACGCTGAGGAGCGAAAGCGTGGGGAGCGAACAGGATTAGATACCCCGGTA
+
FGGGGGGGGGGGGGGGGGGGGGGGGGGGGGGGGGGGGGGGGGGGGGGGGGGGGGGGGGGGGGGGGGGGGGGGGGGGGGGGGGGGGGGGGGGGGDGGGGGGGGGGGGGGGGGGGGGGGGGGGEGGGGGGGGGGGGGGGGGGGGGGGGGGGGGG<FGGGGGGGGGGGGGGGGGGGGGGGGGGGGGGGGGGGGGC*CGGGGGGGGGGGCDDEGGGGDDGFGCEGGGG?FGFFFFGGGGG@EBG
@M00200:205:000000000-AKKM3:1:1101:24172:6893 1:N:0:1
ATTGGGTTTAAAGGGCTCGTAGGTGGCCAACTAAGTCGGACGTGAAATCCCTCGGCTTAACCGGGGAACTGCGTCCGATACTGGTTGGCTTGAGTTTGGGAGAGGGATGCGGAATTCCAGGTGTAGCGGTGAAATGCGTAGATATCTGGAGGAATACCGGTGGCGAAGGCGGCATCCTGGACCGAGATTGACACTGAGGAGCGAAAGCCAGGGGAGCAAACGGGATTAGATACCCGGGTA
+
<C,<EE@6BF@C<F;BCCG7@DCF@<FDGFG@C@6FFGGCFEC7EFGGGGE@FGGEFD,<FF>CFF=@F@FDGEEGD7=FF<@FAFECFAF+,?,CECC>A+8:::?FFFGEGEGG,C9?F=F?DDCCFCEGFCDFGCFECCCCDGG<F9F*@FFGG7FEFEEGEGG::EEDD88CGFGGD88CCECGF2=<<C7?:EC<5CEDGCDFFGGD>>5>>GECFDEC?<F2==9FGGF975):
@M00200:205:000000000-AKKM3:1:1101:25031:6893 1:N:0:1
ATTGGGTATAAAGCGCACGTAGGCGGCTTTGTAAGTTAGAGGTGAAAGCCCGGGGCTCAACCCCGGAATTGCCTTTAAGACTGCATCGCTTGAATCCGGGAGAGGTGAGTGGAATTCCGAGTGTAGAGGTGAAATTCGTAGATATTCGGAAGAACACCAGTGGCGAAGGCGGCTCACTGGACCGGTATTGACGCTGAGGTGCGAAAGCGTGGGGAGCAAACAGGATTAGATACCCTAGTA
+
GGGGGGGGGGGGGGGGGGGGGGGGGGGGGGGGGGGGGGGGGGGGGGGGGGGGGGGGGGGGGGGGGGGGGGGGGGGGGGGGGGGGGGGGGGGGGGGGGGGGGGGGGGGGGGGGGGGGGGGGGGGGGGGGGGGGGGGGGGGGGGGGGGGGGGGGGGGGGGGGGGGGGGGGGGGGGGGGGGGGGGGGGGGGGGGGGGGGGGGGGGGGGGGGGGGGGG>CEGCFFGGGBFGFFFAFGFFFFFFG
@M00200:205:000000000-AKKM3:1:1101:8716:6895 1:N:0:1
ATTGGGCTTAAAGGGCGCGTAGGTGGCCCGGTCAGTCCGTGGTGAAAGCGCGGGGCTCAGCCCTGCGTCGGCCATGGATACTGCCGCGGCTCGAGCACTGTAGAGGCAGGCGGAATTCCGGGTGTAGCGGTGGAATGCGTAGAGATCCGGAAGAACACCGGTGGCGAAGGCGGCCTGCTGGGCAGTTAGCTGACACTGAGGCGCGACAGCGTGGGGAGCAAACAGGATTAGCAACCCCCGTAA
+
EFGGGGG9FFGFGGEGEGDGGGGGGGGGGGGGGCGGGGGGGGGGFGGGGGGGGEDEGGG,CFGGEGEFFGGGGEFGGGGGGGGGGGGGGGCFEGGG7FFGCAFFFGEGEGGGGGGGGGGGGGGGGGGGGGGEGGEDFFFGGGGGGGGCGGCEEFFGGGG8EGGGFGGGGGGGGGGGGGGGGGGGGFFGFFGGGGGGGC7EEC5CCEGGECEC:EDDBGGGGGFF?GC:4F?4+,09.<>EC;0
@M00200:205:000000000-AKKM3:1:1101:7177:6897 1:N:0:1
ACTGGGCATAAAGGGCGCGTAGGCGGCTTCGTATGTCGGGTGTGAAAGCCCACCTCTTAAAGGTGGAATTGCATTCGAAACTACGGGGCTGGAGTGCCGGAGAGGATGGTGGAATTCCTGGTGTAGAGGTGAAATTCGTAGATATCGAGAGGAACACCGGTGGCGAAGGCGGCCTTCTGGACAGCAACTGACGCTGAGACGCGAAAGCGTGGGGAGCAAACAGGATTAGATACCCGTGTA
+
GGGGGGGGGGGGGEGGGGGGGGGGGGGDGGGGGGGGGGGGGGGGFGGGGGGGGGGGGGGGGGGGGGGGGGGGGGGGGGGGGGGFGGGGGGGGGGGGGGGGGGGGGFGGGGGGGGGGGGGGGGGGGCFGGGGGFGGGGGGGGGGGGGGGGGGGGGGGGGGGGGGGGDGGGGGGGGG7EGDGGGGDGGGGGGGGGGGGDFGGEDEGGGGGGEGGGG>GFFEFGCFFFGGBFFFDCFCC@>F=
@M00200:205:000000000-AKKM3:1:1101:26052:6899 1:N:0:1
ACTGGGCGTAAAGGGCGCGTAGGCGGGCTGTCAAGTCTGGGGTGAAATCCCACGGCTCAACCGTGGAACTGCCTTAGATACTGACGGCCTCGAGGGAGATAGGGGCGAGCGGAACTGTGAGTGGAGCGGTGAAATGCGTTGATATCGGGAAGAACACCGGTGGCGAAGGCGGTTCGCTGGGCCGATGCTGACGCTGAGGCGCGAAAGCGTGGGGAGCAAACAGGATTAGATACCCCCGTA
+
GGGGGGGGGGGGGGGGGGGGGGGGGGGG@GEFGGGGGFGGGGGGGGGGGG8=FEGGG:FGGFFFCFEFGGGGGGGEGGGGGGG9FGG7FGFGGEGEGGGGGGGGGGGCGGGGGGGG:DCAFGGGGGGGGGGGGGGGGGGGGGGGGGE:FGGGGGGGGGFEFEGGGGGGGGGG*:CGGGGGA5CG5EGEGGGGGGDECFGGDGGEECDGGGGDGD))<:CCG4:58<F<4*):FFG17>B=
@M00200:205:000000000-AKKM3:1:1101:11164:6912 1:N:0:1
ATTGGGCTTAAAGAGCACGTAGGTGGCTTTGCAAGTCTGATGTGAAATCCCTGGACTCAATCCAGGAAGTGCATCGGGTACTGCATGGCTAGAGGATAGGAGAGGAGAGCGGAATTCCTGGTGTAGAGGTGAAATTCGTAGATATCAGGAGGAACAACAGAAGCGAAGGCGGCTCTCTGGACTATAACTGACACTGAGGTGCGAAAGCGTGGGGAGCAAACAGGATTAGATACCCTAGTA
+
GGGGGGGGGGGGGGGGGGGGGGGGGGGGGGGGGGGGGGGGGGGGGGGGGGGGGGGGGGGGGGGGGGGGGGGGGGGGGGGGGGGGGGGGGGGGGGGGGGGGGGGGGGGGGGGGGGGGGGGGGGGFGGGGGGGGGGGGGGGGGGGGGGGGGGGGGGGGGGGGGGGGGGGGGGGGGDEGGGGGGGGGGGGDEFGFGGGGGGGGGGGGGGGGGGGGGGFGFGGGCGGG@F749ACGBFCGFFFG
@M00200:205:000000000-AKKM3:1:1101:11425:6947 1:N:0:1
ATTGGGTGTAAAGGGCGCGTAGGTGGCCCGTTAAGTGGCTGGTGAAATCCCGGGGCTCAACTCCGGGGCTGCCGGTCAGACTGGCGAGCTAGAGCACGGTAGGGGCAGATGGAATTCCCGGTGTAGCGGTGGAATGCGTAGAGATCGGGAAGAATACCAGTGGCGAAGGCGTTCTGCTGGGCCGTTGCTGACACTGAGGCGCGACAGCGTGGGGAGCAAACAGGATTAGATACCCCAGTA
+
GGGGGGGGGGGGGGGGGGGGGGGGGGGGGGGGGGGGGGGGGGGGGGGGGGGGGGGGGGGGGGGGGGGGGGGGGGGGGGGGGGGGGGGGGGGGGGGGGGGGGGGGGGGGGGGGGGGGGGGGGGGGGFGGGGGGGGGGGGGGGDFFGGGGGGGGGGGGGGGGGGGGGGGEGGGGGGGGGGGGGGGGGGGGGGGGGGGGGGGFGGGGGGGGG=EGGGEGFGGGGGFCFGGFF?<>CCCF;56C
@M00200:205:000000000-AKKM3:1:1101:24692:6961 1:N:0:1
ATTGGGTTTAAAGCGCACGCAGGTGGTCGTGCAAGTGTCGTGTGAAAGCGGCCCGCTTAACGGGTCGAGGCCATGGCAGACTGCGCAACTTGAGGTCGTGAGAGGTCCGTGGAATTGCCGGTGTAGTGGTGAAATGCGTAGAGATCGGCAGGAACACCCAAGGGGAAGCCAACGGACTGGCACGATGCTGACACTGAGGTGCGACAGCGTGGGGAGCGAACCGGATTAGATACCCCTGTA
+
GGGGGGGGGGGGGGGGGGGGGGGGGGGGGGGGGGGGGGGGGGGGGGGGGGGGGGGGGGGGGGGGGGGGGGGGGGGGGGGGGGGGGGGGGG9FFGGGGGGGGGGGGGGGGGGGGGGGGGGGGGGGGFGGGGGGGGGGGGGGEEFCGGGGGGGGGGGGGGGGGGGDGGEG7BFGGGGEGEGGGFGGEGG*=FFDGF<CFDCFF4CEE5DCC*/?EGFDDGG*)9C<2C*4??9CF6<GFF:<
@M00200:205:000000000-AKKM3:1:1101:15416:6976 1:N:0:1
ATTGGGTTTAAAGGGCTCGTAGGCGGCCAACTAAGTCGGATGTGAAATCCCCAGGCTCAACTTGGGAACTGCATCCGATACTGGATGGCTTGAATCCGGGAGAGGGATGCAGAATTCCAGGTGTAGCGGTGAAATGCGTAGATATCTGGAGGAATACCGGTGGCGAAGGCGGCATCCTGGACCGGCATTGACGCTGATGAGCGAAAGCCAGGGGAGCAAACGGGATTAGATACCCTCGTA
+
GGGGGGGGGGGGGGGGGGGGGGGGGGGGGGGGGGGGGGGGGGGGGGGGGGGGGGGGGGGGGGGGGGGGGGGGGGGGGGGGGGGGGGGGGGGGGGGGGGGGGGGGGGGGGGFGGGGGGGGGGGGGGGGGGGGGGGGGGGGGGGGGGGGGGGGDGFGGGGGGGGGGGGGGGFGDGGGGGGGGGGGGGGGGGGGGGGGGGGGGGGDGGDDGGCFGGGFGFGFGGGC<?DGF4@):F<CGF5FE
@M00200:205:000000000-AKKM3:1:1101:7213:6978 1:N:0:1
ATTGGGCATAAAGGGCGTGTAGGCGGGAAGGAAAGTCAGATGTGAAATCCCTGGGCTCAACCCAGGAACTGCATTTGAAACTCCCTTTCTTGAGTGTCGGAGAGGAAAGTGGAATTCCTGGTGTAGAGGTGAAATTCGTAGATATCAGGAGGAACACCGGTGGCGAAGGCGGCTTTCTGGACGACAACTGACGCTGAGACGCGAAAGCGTGGGGAGCAAACAGGATTAGATACCCGTGTA
+
GGGGGGGFGGGGGGGGGFGGGGGGGGGGGGGCGGGGGGGGGGGGGGGGGGGGGGGGGGGGGEGGGGGGGGGGGGDGGGGGGGDDGGFGGGGGFGGGGGGEGGGGGGGGGFGGGGGGGGGGGGGGGGGGFGGFGGEGGFGGGGGGGGGGGGGGG=DDFGGGGGGGGEGGGGGGGCGFGGFGGGGDEGGGGGGGGGGGGGDGGGGGGGGGGGGGGGFG3CFGGGGG067<FFF>@FGC>@FG
@M00200:205:000000000-AKKM3:1:1101:7911:6978 1:N:0:1
ATTGGGCTTAAAGCGCGCGCAGGCGGCGGTGCTGGCCCGGCGTGAAAGCCCCCGGCTCAACCGGGGAGGGTCGCCGGGGACCGCGCCGCTTGAGGGCGGCAGGGGCTGGTGGAATGCCCGGTGTAGTGGTGAAATGCGTAGAGATCGGGCGGAACACCCGTGGCGAAGGCGGCCAGCTGGGCCGGCCCTGACGCTGAGGCGCGAAGGCGTGGGGAGCGAACGGGATTAGATACCCCCGTA
+
GGGGGGGGGGGGGGGGGGGGGGGGGGGGGGGGGGGGGGGGGGGGGGGGGGGGGGGGGGFGGGGGGGGGGGGGGGGGGGGGGGGGGGGGGGGGGGGGGGGGGGGGGGGGGGGGGGGGGGGGGCGGGGGGGGGGFFGGGGEGGGGGFGGGGGGGGCEGGGGGGGGGGGGGGGGGGGGGGFGGGGGGGGGGGGGGGGGGGGGGGGGG5C5C5>EGGGEGFDECDGDD?DGFF?A>FFGFFFDG
@M00200:205:000000000-AKKM3:1:1101:9083:6980 1:N:0:1
ATTGGGTTTAAAGCGTGCGTAGGTGGTTCGTTAAGTCTGTCGTGAAAGCCCCGGGCTCAACCTGGGAATGGCGATGGATACTGGCGGGCTAGAGTGCGGTAGAGGAGAGTGGAATTCCCGGTGTAGCAGTGAAATGCGTAGAGATCGGGAGGAACATCAGTTGCGAAGGCGGCTCTCTGGACCAGCACTGACACTGAGGCACGAAAGCGTGGGGAGCAAACAGGATTAGATACCCCCGTA
+
FGGGGGGGGGGGGGGFFGGGGEGGGGFFFGGGGGGGGGGGGGGGFEGGGGGGGGGGGGGGGGGGGFCGGGGGG>FGGFFFEGFGFGGGGGGGGGFFGGGCFGFFFFE8CFFGG,?FGFGGGGGGGGG9>D@CFGGGGGCEGGGGGF3FFEGGEGG@FGGGGGGFGGEGGGE8C:CFGGFF9FGGFGCCGGEGGG<C?CGF=FEEGGGGE=>EGE3DB**<7*;*47>)0=<C+<CF:))2
@M00200:205:000000000-AKKM3:1:1101:20759:6981 1:N:0:1
ACTGGGTTTAAAGGGCGCGTAGGCGGCCTGATAAGTAGGGGGTGAAATCCTGCGGCTTAACCGCAGGGCTGCCTTCTAAACTGTCGGGCTCGAGCACAGTAGAGGCAGGTGGAATTCCCGGTGTAGCGGTGGAATGCGTAGAGATCGGGAAGAACATCAGTGGCGAAGGCGGCCTGCTGGGCTGTTGCTGACGCTGAGGCGCGACAGCGTGGGGAGCAAACAGGATTAGATACCCTCGTA
+
GGGGGGGGGGGGGGGGGGGGGGGGGGGGGGGGGGGGGGGGGGGGGGGGGGGGGGGGGGGGGGGGGGGGGGGGGGGGGGGGGGGGGGGGGGGGGGGGGGGGGGGGGGGGGGGGGGGGGGGGGGGGGGGGGGGGFGGGGGGGGGFFFGGGGGGGGGGGGGDFFFGGGGGGDGGGGGGGGFGGGGGGGGGGGGGFEGGDGFCCEGGGGGDGGEEGGGFGFGGGGGGGF4>2**-?@ECFFDF=
@M00200:205:000000000-AKKM3:1:1101:22609:7009 1:N:0:1
ATTGGGTTTAAAGGGTGCGTAGGTGGGTTGGTAAGTCCGTGGTGAAATCTCCGAGCTTAACTCGGAAACTGCCGTGGATACTATCAATCTTGAATACTGTGGAGGTAAGCGGAATATGTCATGTAGCGGTGAAATGCTTAGATATGACATAGAACACCGATAGCGAAGGCAGCTTGCTACACAGTCATTGACACTGAGGCACGAAAGCGTGGGGAGCAAACAGGATTAGATACCCTTGTA
+
FGGGGGGGGGGGGGGGGGGGGGGGGGGGGGGGGGGGGGGGGGGGGGGGGGGGGGGGGGGGGGGGGGDGGGGGGGGGGGGGGGGGGGGGGGGGGGGGGGGGGGGGGGGGGGDGGGGGGGGGGGGGGGGGGGGGGGGGGGGGGGGGGGGGGGGGGGGGGGGGGDGFCEEGGGGGGDEGGGGGGGGGGFGGFGGFGGGGFGGGGGGGGGGGGEEGGGFGFGFG:FGGFGGFFFFFEGGDFF6E
@M00200:205:000000000-AKKM3:1:1101:16666:7014 1:N:0:1
ATTGGGTTTAAAGCGCGTGTAGGCGGCCCGGTAAGTCCGCTGTGAAAGTCGGGGGCTCAACCCTCGGAAGCCGGTGGATACTGTCGGGCTCGAGTACGGAAGAGGCGAGTGGAATTCCTGGTGTAGCGGTGAAATGCGCAGATATCAGGAGGAACACCAATGGCGAAGGCAGCTCGCTGGGACGTTACTGACGCTGAGACGCGAAAGCGTGGGGAGCAAACAGGATTAGATACCCCGGTA
+
GGGGGGGGGGGGGGGGGGGGGGGGGGGGGGGGGGGGGGGGGGGGGGGGGGGGGGGGGGGGGGGGGGGGGGGGGGGGGGGGGGGGGGGGGGGGGGGGGGGGGGGGGGGGGGGGGGFGGGGGGGGGGGGGGGGGGGGGGGGGGGGGGGGGGGGGGGGGGGGGGGGGGGGGGGGGGGGGGGGGGGGGGGDGGGGGGGGGGGGGGGGGGGGFD=EGGGFGBGGGFGGGBCG<FFFGDFGCEFFG
@M00200:205:000000000-AKKM3:1:1101:3811:7019 1:N:0:1
ATTGGGTATAAAGTGCGCGCAGGCGGTCTTCCAAGTCAGTGGTGAAAGCCCGGAGCTCAACTCCGGAACTGCCATTGAAACTGTTAGACTTGAGGACGAGAGAGGTGAGTGGAATTCCCAGTGTAGAGGTGAAATTCGTAGATATTGGGAAGAACACCGGTGGCGAAGGCGGCTCACTGGCTCGTATCTGACGCTCAGGCGCGATAGCGTGGGGATCAAACAGGATTAGATACCCGTGTA
+
GGGGGGGGGGGGGGGGGGGGGGGGGGGGGGGGFFGGGGGGGGGGGGGGGGGGGGGGGGGGGGGGGGGGGGGGGGGGGGGGGGGGGGGGGGGGGGGGGGGGGGGDGFGGGGGGGGGGGGGGGGFGGGGGGGGDDFGGGFFGGGGGGCFGDGGGGGGGGGGGGGGGGGGGGGGGGDGGGGGGGGGGGGGGGGGG=CDDGGGGGCCC8EDGEGGGGGFG3:E79FGG:FG?FF<FE<ED5>4>
@M00200:205:000000000-AKKM3:1:1101:28013:7026 1:N:0:1
ACTGGGTTTAAAGGGTGCGTAGGCGGGTCGTTAAGTGCCTTGTGAAATCCCACAGCTCACCTGTGGAACTGCTTGGCATACTGGCGATCTTGAGCCACTTAGGGGCAACCGGAACAAACGGTGGAGCGGTGAAATGCGTAGATATCGTTTGGAACGCCAATGGTGAAAACAGGTTGCTGGGAGTGCGCTGACGCTGAGACACGAAAGCCAGGGGAGCAAACGGGATTAGATACCCTAGTA
+
GGGGGGGGGGGGGGGGGGGGGGGGGGGEGGGDGGGGGGGGGGGGGGGGGGGGGGGFG<FGGGGCGGGGGGGGGGGGGGGGGGGGGGGGGGGGGGGGGGFEGGFFGGGFGGGGGGGGGGFGGGGGGGGGGGGGGGGGGGGGGGGGFGG@F7FGFFGGGGGGGGGGGGG;FEGDFGGGF;FGGG=EGGGGGGGGGGGGGGGGGGGGGCGGGGGGGDB<DGGGFGEG:DGFF64CGGFGFFFG
@M00200:205:000000000-AKKM3:1:1101:26385:7057 1:N:0:1
ACTGGGCTTAAAGGGCGCGTAGGCGGTCTTTTAAGTTCCGTGTGAAATCCCTCGGCTCAACTGGGGAACGGCACGGGAAACTGGAAGGCTTGAGTTCGGGAGAGGGAAGCGGAATTCCGGGTGTAGCGGTGAAATGCGTAGATATTCGGAAGAACACCAGTGGCGAAGGCGACATACTGGTCCATTACTGACGCTGAGGCTCGAAAGCGTGGGGAGCAAACAGGATTAGATACCCGAGTA
+
FGGGGGFGGGGGGGGGGGGGGGGGGGGG7CEFGGGGD@EGGGGGGGGGG<FE<CEGGEFGGG88F>FGF:FGG+8@FG@EGGG?8,,BFGGGGGBFG@FGGGGGGG7B+4FGGGGGG,,CGGGGGGGGGGGGGCGCGDFGGGGGGCB73FBGGGFFGGGGGGFGGGDFCGGCCEC9CCGGFGGFGG9FGGGGGGGGDGGGGG5EGGG48:EGGGFGFF8CFGCFFGGBF?<CGFF)75>6
@M00200:205:000000000-AKKM3:1:1101:21593:7067 1:N:0:1
ATTGGGCTTAAAGCGTGTGTAGGCGGACCGTTAAGTGCCCGCGTGAAATCCCCCGGCTCAACCGGGGAACGGCCGGGCATACTGGCGGTCTTGAGCGATCCAGGGGTCATCGGAACAAACGGTGGAGCGGTGAAATGCGTAGATATCGTTTGGAACGCCGACGGTGAAAACAGATGACTGGGGATCCGCTGACGCTGAGACACGAAAGCCAGGGGAGCAAACGGGATTAGATACCCGAGTA
+
GGGGGGGGGGGGGGGGGGGCFGGFGGGGDD@CFGGGGGGGDCCFGGGGGGGG@CCDCEGG@D@EGEFECFDGDGE7FFEG8EDCFDFFCEGGGFGGGCFGGFE<@FEGFFAGFGGGGCFGFGFCFF7:FEEE@FFFGFGEGGCFGCFGGGFEGG9<EF7<FEGEGGG6C98@88CF7C7CG>EE*AGGGGGGG55=ECFGD<C5CCDDC=CFGGDD>5FFF585:DGBFF4C+<CC3)):C
@M00200:205:000000000-AKKM3:1:1101:17465:7067 1:N:0:1
ACTGGGCGTAAAGGGTGCGTAGGCGGCCTTGTAAGTCAGTGCTGAAATATCCCGGCTTAACCGGGAGGGTGGCATTGATACTGCGGGGCTAGAGTACAGATGAGGTAGGCGGAATTGACGGTGTAGCGGTGAAATGCTTAGATATCGTCAAGAACACCTATAGCGAAGGCAGCTTACTAGGCTGTAACTGACGCTGCGGCACGAAAGTGTGGGGATCAAACAGGATTAGATACCCGTGTA
+
GGGGGGGGGGGGGGGFEGGGGGGGGGGGGGGFGDFGGGGGGGGGGGGGGGG<FGGGGGGGGGGGGDEGGEGGGFGGFGGEGGGGGEGDGGGGFGFGGGGGGGGGGGGGGGGGGGCFGFGFGGGEGGGGGGGFGGGGGGGGFECFGGGGGGGEFGGFGGGGFCFGGGEGGGGCEGGGGGFF@EFFFC?GGGGGGGGG**=EGGGGCGGGCFFED>5*7:C:4<@FFG>,9=>><FFDFBFE
@M00200:205:000000000-AKKM3:1:1101:26577:7085 1:N:0:1
ATTGGGCTTAAAGCGTGCGCAGGCGGTTTTGTAAGCCAGATGTGAAATCCCCGGGCTTAACCTGGGAATGGCATTTGGGACTGCAAGGCTCGAGTGCGGCAGAGGAGACTGGAATTCCTGGTGTAGCAGTGAAATGCGTAGATATCAGGAGGAATACCGATGGCGAAGGCAGGTCTCTGGGCTGACACTGACGCTCATGCACGAAAGCGTGGGGAGCCAACAGGATTAGATACCCCGGTAAGCT
+
GGGGGGGGGEFFGGGCGGGGGGGGGGGCFGGGGGGGGGGDFFGGGGGGGGGG@FGGG?FGGGFGGGGGGEGGGGGDGGGFGGFGDFFGGGGG@EGFGEEGCC<DFGEEDEGF,FGGGGGGGGGGGGGCFGGFFGGFGGGGGGGGGCGGGGGDEGFCEFGDEDEGEFGGGF@8EFGFFFGGGGGGFF9FGCGGC=DEGGFGCFGGGG:C8C7*=E:D>*+;C3**(2C??*:*C@EFB>B5<2,-
@M00200:205:000000000-AKKM3:1:1101:7744:7087 1:N:0:1
ACTGGGTGTAAAGCGCACGCAGGCGGTCGCGGGCGTCGGTGCTGAAAGTCCACCGCTTAACGGTGGATGGCGTGCCGATACGCCGCGACTGGAGCCGTGTAGAGGCCAGTGGAATTGCCGGTGTAGTGGTGATATGCGTAGATATCGGCAGGAACACCCAAGGGGAAGCCAACTGGCTGGGCACCGGCTGACGCTCAGGTGCGACAGCGTGGGGAGCGAACTGGATTAGATACCCTCGTA
+
GGGGGGGGGGGGGGGGGFGGGGGGGGGGGGGGGGGGGGGGGGGGFGGGGGGGGGGGGGGGGGGGGGGGGGGGGGGGGGGGGGGGGGGGGGGFGGGGGGGGGGGGGGGGGGGGGGGGGGGGGGGGFGGGGGGGGGGGGGGGGGGGGGGGGGGGGGGFGEGGGGGGGGGGGGGGGGFC>FGGGGGG8EGDGDDFGG3*8CFFGGGGGGGGGEGGGGD:BGCGCGG4(CFFFFFGGGG*<@FE
@M00200:205:000000000-AKKM3:1:1101:20441:7110 1:N:0:1
ATTGGGTTTAAAGGGCGCGTAGGTGGCCACTATAAGGCCGCGGTGAAAGTTCGGGGCTCAACCCTGAATCGGCCGCGGCGACTGTAGGGCTTGGGCACCGTAGAGGCAGATGGAATTCCGGGTGTAGCGGTGGAATGCGTAGAGATCCGGAAGAACACCAGTGGCGAAGGCGGTCTGCTGGGCGGTGGACTCGTAAGAGTCCAATAGCCGACACTGAGGCGCGACAGCGTGGGGAGCAAACAGG
+
GGGGGGGGGGGGGGGGGGGGGGGGGGGGGGGGGGGGGGGGGGGGGGGGGGGGGGGGGGGGGGGGGGGGGGGGGGGGGGGGGGGGGGGGGGGGGGGGGGGGGGGGGGGGGGGGGGGGGGGGGGGGGGGGGGGGGGGGGGGGGGGGGGGGGGGGGGGGGGGGGGGGGGGEGGGGGGGGGGGGGGGGGGGGGFFGFGGGGGGGGGGG:CFDFDGGGDFGFGGCGGGG9DDBE@?DGG8DF@FE4182
@M00200:205:000000000-AKKM3:1:1101:6681:7113 1:N:0:1
ATTGGGTTTAAAGGGCGCGTAGGCGGTTACGTAAGTCCGGCGTGAAACCCCATGGCTCAACTGTGGGACGCCGTCGGATACTGCGTTGACTTGAGGTCGGTAGAGGCAGATGGAACAAGCGGTGTAGCGGTGAAATGCACAGATATCGCTTGGAACGCCGGTGGCGAAGGCGATCTGCTGGGCCGTACCTGACGCTGATGCGCGAAAGCTAGGGGAGCGAACCGGATTAGATACCCTAGTA
+
EFEFGGGGG<FFFGGGGGGGFFGFGGEGGGEGGGGGGGGGGEGGG@FFGGEGGGGGFGFDEFFFFGGGGGGGGECGGGGGGGGGGGGGGGGGGFFGGGGEGGGGGGGGEGGGGFGGGGGGGGGGGGGGGGEFFGCFGGGGGGGGGFGGDFGFG7FGGGGDGGGGGF*<FECEGCFFFGGGGGGGGC>EGG7;FECCCEFFFGCCC?DDGCCFGFD3>GG5DD?C>GC?F*4*<<EGF47?:
@M00200:205:000000000-AKKM3:1:1101:12904:7115 1:N:0:1
ATTGGGTGTAAAGAGCTCGTAGGCGGTGTGTCGCGTCGGTCGTGAAAACTTGGGGCTCAACCCTGAGCGTGCGGTCGATACGGGCATCACTTGAGTTCGGCAGGGGAGACTGGAATTCCTGGTGTAGCGGTGAAATGCGTAGATATTGGGAGGAACACCGGTGGCGAAGGCGGCTACCTGGACCGGTTCTGACGCTGATGCGCGAAAGCGTGGGGAGCAAACAGGATTAGATACCCTTGTA
+
GGGGGGGGGGGGGGGGGGGGGGGGGGGGGGGGGGGGGGGGGGGGGGGGGGGGGGGGGGGGGGGGGGGGGGGGGGGGGGGGGGGGGGGGGGGGGGGGGGGGGGGGGGGGGGGGGGGGGGGGGGGGGGGGGGGGGGGGGGGGGGGGGGGGGGGGGGGGGGGGGGGGGGGGGGGGGGGGGGGGGGGGGGGEGGGGGGGGGGGGGGGGGGGGGGGGGGFGDEGGGGG*4CCAFFFGGGGGFFFG=
@M00200:205:000000000-AKKM3:1:1101:28224:7116 1:N:0:1
ACTGGGTTTAAAGCGTGCGTAGGTGGTTCGTTAAGTCTGATGTGAAAGCCCTGGGCTCAACCTGGGAATGGCATTGGATACTGGCGACCTAGAGTCCGGAAGAGGAGAATGGAATTCCCGGTGTAGCGGTGAAATGCGCAGATATCGGGAAGAACACCCGTGGCGAAGGCGGTTCTCTGGGACGGTACTGACGCTGAGACGCGAAAGCGTGGGGAGCGAACAGGATTAGATACCCCAGTA
+
GGGGGGFGGGGGGGGDGGGGGGGFGGFGGGGGGGGGGGGGGGGGGGGGGGGGGGGGGGGGGGGGGGFGGGGGFGGGGGGGGGGGGGGGGGGGGGGFGGGGGGGGGGGGGGGGGGGGGCGGGGGGGGFGGFFGGGGGGGGGGGGGGGGEFGGEGGGGGGGCGGGGGGGEGGG78CEFFGGG8CGGGGGGGGGGGGGGDFFEGDGGGGGGGE>EGGFDBEEGDGGGFG*8FFFC+<C5>E?9
@M00200:205:000000000-AKKM3:1:1101:28105:7117 1:N:0:1
ATTGGGTATAAAGGGCGCGTAGGCGGCCACCGCAAGTCGACTGTGAAATCTCCGGGCTTAACTCGGAAAGGTCAGCCGATACTGCGGGGCTAGAGTGCAGAAGGGGCAACTGGAATTCTCGGTGTAGCGGTGAAATGCGTAGATATCGAGAGGAACACCTGCGGCGAAGGCGGGTTGCTGGGCTGACACTGACGCTGAGGCGCGAAAGCTAGGGGAGCGAACGGGATTAGATACCCCAGTA
+
FFGGGGGGGGGGGGGGGGGFGGGGGGGGGGGGGGC@EFCEGEGGFGGGGGGGGGGGGC=EEEFFGGGGGGGGGGGGGGGGFGGGGGGGGGGGGGGGGGGGGFGGFGGGGGGGGGGGGCFGGGGGGGGGCGGGGFFGFGGEGGGGE,?FFGGCGGGGGFGFFGGGEGCFGCDGGGGGGGGGGGGGGGG@CCFGGGGGGGGGGGGGEGDDEFGGFCD5BGGGGGGG?*93@F<GG?:6>>>E:
@M00200:205:000000000-AKKM3:1:1101:10505:7128 1:N:0:1
ACTGGGCATAAAGGGCTCGTAGGCGGCCAACTAAGTCGGACGTGAAATCCCCAGGCTCAACCTGGGAACTGCGTCCGATACTGGATGGCTTGAATTCGGGAGAGGGATGCAGAATTCCAGGTGTAGCGGTGAAATGCGTAGATATCTGGAGGAATACCGGTGGCGAAGGCGGCATCCTGGACCGACATTGACGCTGAGGAGCGAAAGCTAGGGGAGCAAACGGGATTAGATACCCGAGTA
+
GGGGGGGGGGGGGGGGGGGGGGGGGGGGGGGGGGGGGGGGGGGGGGGGGGGGGGGGGGGGGGGGGGGGGGGGGGGGGGGEGGGFGGGGGGGGGFGGGGGGGGGGGGGGDGGGGGGGGGCFGGGGGGGGGEGGGGGFGEGGDGGFFGGGGGCCFGGGGGGGGGDGGGGGGGGGGGGGGGGFGGGGGGGGGGGGGGGDC>86CGGGGGGGGGGGGD3DEGGCGDCC6DC?FFFGGFFG))0:
@M00200:205:000000000-AKKM3:1:1101:13017:7167 1:N:0:1
ATTGGGTTTAAAGGGCTCGTAGGCGGTTTGTCGCGTCGGGAGTGAAAACTCAGGGCTCAACCCTGAGCGTGCTTCCGATACGGGCAGACTAGAGGTATGCAGGGGAGAACGGAATTCCTGGTGTAGCGGTGAAATGCGCAGATATCAGGAGGAACACCGGTGGCGAAGGCGGTTCTCTGGGAATGACCTGACGCTGAGGAGCGAAAGTGTGGGGAGCGAACAGGATTAGATACCCTTGTAAGA
+
GGGGGGGGGGGGGGGGGGGGGGGGGGGGGGGGGGGGGDGGGGGGGGGGGGGGGGGGGGGGGGGGGGGGGGGGGGGGGGGGGGGGGGGGGGGGCEGGGGGGGGGGGGGGGGGGGGGGGGGGGGGGGGGGDFDFGGGGGDC@EBFG9FDFFGGGCCGGGDEGGGDCGFGGGGGGGDBCFFGFGGGGC?CEFGGGGG:EGGFFECE5??C7C+A>EE:C5EGGDGF726D??62*+<<=4@?9D<F
@M00200:205:000000000-AKKM3:1:1101:13231:7184 1:N:0:1
ATTGGGTATAAAGGGCGCGTAGGCGGGCCGTAAAGTCGAGGGTGAAATCCCCCAGCTCAACTGGGGAACTGCCTCCGATACTGACGGCCTCGAGTATGATAGGGGCGTGCGGAACTGATGGTGGAGCGGTGAAATGTGTTGATATCATCAGGAACTCCGGTGGCGAAAGCGGCACGCTGGATCATCACTGACGCTGAGGCGCGAAAGCCAGGGGAGCAAACGGGATTAGATACCCCAGTA
+
GGGGGGFGDFGGGGGGGGGGGGGGGGGGGGGGGGGGGGEGGGGGGFGGGGGGGGGGGGG@FGGFGGGGGGGGGGGGGGCFGGGGGGGGFFGGCGGGGGGGGFG=FGGGGGGCGGGGGD9FCGGGGGGGGFFFBFFGGGGFGGGGGG9FFGGGGFGGGGGDGEGGGG7FGGGGGGGDEGGGCGFGGGGFFFGFEGGCECFGGGG>EEGGGGFDDE>DFGGGGGG<:G*27FA>FF?F>EF?
@M00200:205:000000000-AKKM3:1:1101:7192:7190 1:N:0:1
ATTGGGTTAAAGGGCGCGTAGGCGGGTCTTCAAGTCGGGGGTGAAATCTTTCGGCCCAACCGGAAAAGGGCCTCCGATACTGAAGACCTCGAGGGGGGTAGGGGTCGGCGGAACTTCCGGTGGAGCGGTGAAATGCGTAGATATCGGAAGGAACGCCGGTGGCGAAAGCGGCCGACTGGACCCCGCCTGACGCTGAGGCGCGAAAGCCAGGGGAGCGAACGGGATTAGATACCCCAGTA
+
GGGGGGGGGGGGGGGGGGGGGGGGGGGGGGGGGGGGGGGGGGGDFFGGGGGGGGGGGDGGGGGGGGGGGGGGGGGGGGGGGGGGGGGGGGGGGGGGGGGGGGGGGGGGGGGGGGGGGGGGGGGGGGGGGGGGDGGFGEGGGGGGGGGGGGGGFFGGGGGGGGGGGGGGGGGGGGGGGGGGFGGGGEGGGGGGGGDGGGGGGGGGGGDFGGFGGGFGFG5EGDG<05C?@74C<<CCFFF
@M00200:205:000000000-AKKM3:1:1101:27438:7210 1:N:0:1
ATTGGGTTTAAAGGGCGCGTAGGCGGCTTGAAAAGCGTGCGGTGAAAGCTCGGGGCTCAACCCCGAGTCGGCCGTGCGAACTGTCAGGCTTGAGCACAGTAGAGGCAGATGGAATTCCGGGTGTAGCGGTGGAATGCGTAGAGATCCGGAAGAACACCGGTGGCGAAGGCGGTCTGCTGGGCTGTGGCTGACGCTGATGCGCGACAGCGTGGGGAGCAAACAGGATTAGATACCCTAGTA
+
FEFEGGFGGGGGGGGGGGGGGGGGGGGGGGG<FGFGGG@CFEBFGDEFGGGGGEGGEGGF8FGGGGGFFGGGGGEEGGGGDEGGGFGGGF8FFGGGFGGGGGFDGGGCGGGGGGGGGGGDGC<FCECEE@CFGGAEGGG>FCGGGGGGGGGDGGFGGEFEEGGGEGGGGGD@EGEGGCG?EGGGGGGGGG=FGGGGGGGGGGGGGDGGGGGGGEBGDGGGFCDD0>CBFF>GFFFG?@FF
@M00200:205:000000000-AKKM3:1:1101:8664:7214 1:N:0:1
ACTGGGTATAAAGGGTGCGTAGGTGGCTGTTTAAGTCAGTGGTGAAATACGGTTGCTCAACAATCGAGGTGCCATTGATACTGAATAGCTTGAAATAATTGGAGGCTGCCGGAATGGATGGTGTAGCGGTGAAATGCATAGATATCATCCAGAACACCGATTGCGAAGGCAGGTGGCTACGATTGGTTTGACACTGAGGCACGAAAGCATGGGGAGCAAACAGGATTAGATACCCTGGTA
+
GGGGGGGGGGGGGGGGGGGGGGGGGGGGGGGGGGGGGGGGGGGGGGGGGGGGGGGGGGGGGEGFGGGGGGGGGGGGGGGGGGGGGGGGGGGGGGGGGGGGGGGGGGGGGGGGGGGGGGGGGGGGGGGDGGGGGGGGGGGEFGGGGGGGGGGGGGGGGGGGGGGGCGGGGGGGGGGGFCGGEGFGFGGGGGGFFDGGGGGGGGDGGGGGGFGGGGFGAEGFGCFGFGG@AFFGCFCFFF/<
@M00200:205:000000000-AKKM3:1:1101:6111:7231 1:N:0:1
ATTGGGTTTAAAGGGCGCGCAGGCGGCTCGCCAAGTCAGATGTGAAAGCCCCGGGCTCAACCTGGGAACTGCATTTGAGACTGGCGAGCTCGAGTTCGGGAGAGGATGGCGGAATTCCCAGTGTAGAGGTGAAATTCGTAGATATTGGGAAGAACACCGGTGGCGAAGGCGGCCATCTGGACCGAGACTGACGCTGAGGCGCGAAAGCGTGGGGAGCAAACAGGATTAGATACCCCAGTAAGA
+
GGGGGGGGGGGGGGGGGGGGGGGGGGGGGGGGGGGGGGGGGGGGGGGGGGGGGGGGGGGGGGGGGGGGGGGGGGGGGGGGEGGGGGGGGGGGGGGDGGGGGGGGGGGGGGGGGGGGGGGEGFGGGGGGGGGGGGFGFGGGGDGGGGGFGGGGGGFFGGGGGGGGGGGGGGCBEEGFGGGGGGFGGDCCFGGGGGGGG8:C5DGGGGGGGGGGGDFDEFGG4FGG?4*)9FAFDFG3BB4+:<9
@M00200:205:000000000-AKKM3:1:1101:7074:7253 1:N:0:1
ATTGGGTTTAAAGAGCTCGTAGGTGGTTTGTCGCGTTGTTCGTGAAAACCTCAGGCTTAACCTGGGGCGTGCGGGCGATACGGGCAGACTGGAGTACTGCAGGGGAGACTGGAATTCCTGGTGTAGCGGTGGAATGCGCAGATATCAGGAGGAACACCGGTGGCGAAGGCGGGTCTCTGGGCAGTAACTGACGCTGAGGAGCGAAAGCGTGGGGAGCGAACAGGATTAGATACCCCTGTA
+
GGGGGGGGGGGGGGGGGGGGGGGGGGGGGGGGGGGGGGGGGGGGGGGGFGGGGGGGGGGGGGGGGGGGGGGGGGGGGFG:CEEGGGGGGGGGGGGGGGGGGGGGGGGGGGGGGGGGGGGGGGGGGGDGGGGGGGGGFFGGGGGGGGGGGDGEGGGGGGGGCEGFGEGGGGGGGEGGFGGFGGGEGGGFGGGGGGGGGGGGGGGECEDFGCEGGGFGFGGGDGCDFCFFFF>GCFGF>FFF
@M00200:205:000000000-AKKM3:1:1101:27127:7261 1:N:0:1
ATTGGGCGTAAAGGGTGCGTAGGTGGGCAAGTAAGTCAGTGGTGAAATCTCCGGGCTTAACCCGGAAACTGCCATTGATACTATTTGTCTTGAATACTGTGGAGGTCAGCGGAATATGTCATGTAGCGGTGAAATGCTTAGATATGACATAGAACACCAATTGCGAAGGCAGCTGGCTACACAAATATTGACACTGAGGCACGAAAGCGTGGGGATCAAACAGGATTAGATACCCGGGTA
+
GGGGGGGGGGGGGGGGGGGGGGGGGGGGGGGGGGGGGGGGGGGGGGGGGGGGGGGGGGGGFGGGDGGGGGGGGGGGGGGGGGGGGGGGGGGGGGGFGGGGGFGGGGGGGGGCEGGGGGGGGGGGGGGGGGGGGGGGGGGGGGGGGGGGGGGGGGGGGGGGGGGGGGCFGGGGGGGEGGGGGGGGGGGGFFGCAFG99@CFDCGGGGGGGEE:7CEG5C<FFGG4=FC@FC3DC8CDEF>E
@M00200:205:000000000-AKKM3:1:1101:6876:7267 1:N:0:1
ATTGGGTTTAAAGAGCGCGCAGGCGGTCGTTCAAGTCGAGTGTGAAAGCCCCCGGCTCAACTGGGGAGGGTCACTCGATACTGATCGACTCGAAGGCAGGAGAGGGAAGTGGAATTCCCGGTGTAGTGGTGAAATGCGTAGATATCGGGAGGAACACCAGTGGCGAAGGCGACTTCCTGGCCTGTTCTTGACGCTGAGGCGCGAAAGCTAGGGGAGCAAACGGGATTAGATACCCTCGTA
+
GGGGGGGGGGGGGGGGGGGGGGGGGGGGGGGGGGGGGGGGGGGGGGGGGGGGGGGGGGFGGGGGGGGGEEGGGGGGGGGGGGGFGGDEGGGGGGGGCEGEGGGGG@FFEGGFFGGGGGGGGGGGGGGGGGGGGGGGGGGGGGGGGGGGGGGGGGGGGGGGGGGGGGGDGGGGGGGGGGGGGGGGGGGGGGGGGGGGCFGGDGGGGGGGGF?FFG>C>ECFGGDGFGF?FF>CGGDG>DFG
@M00200:205:000000000-AKKM3:1:1101:20656:7271 1:N:0:1
ATTGGGCTTAAAGAGCTCGTAGGCGGTTTGTCGCGTCTGCCGTGAAAGTCCGGGGCTCAACTCCGGATCTGCGGTGGGTACGGGCAGACTAGAGTGATGTAGGGGAGACTGGAATTCCTGGTGTAGCGGTGAAATGCGCAGATATCAGGAGGAACACCGATGGCGAAGGCAGGTCTCTGGGCATTAACTGACGCTGAGGTGCGAAAGCTAGGGGAGCAAACGGGATTAGATACCCCAGTA
+
GGGGGGGGGGGGGGGGGGGGGGGGGGGGGGGGGGGGGGGGGGGGGGGGGGGGGGGGGDEGGGGGGGGGGGGGGGGGGGGGGGGGGGGGGGGGCFFGGGGGGGGGGGGGGGGGGGGGGGGGGGGGGGGGGGGGGGGGDFGGGGGGGGGGGGGEGGGGGGGGGGGGGGGGGGGGGGGGGGGGGGGGGGGGGGGGGGGDGGGFFG=EEGGFGGGGGGEGFGGGG:E:?GF<F?AGGG?C:>F+
@M00200:205:000000000-AKKM3:1:1101:24767:7276 1:N:0:1
ATTGGGTGTAAAGGGTTCGTAGGTGGCCAACTAAGTCAGACGTGAAATCCCTCGGCTCAACCGGGGAACTGCGTCTGATACTGGTTGGCTTGAGTGCAGGAGAGGAACGCGGAATTCCAGGTGTAGCGGTGAAATGCGTAGATATCTGGAGGAACACCGGTGGTGAAGGCGGCGTTCTGGACTGCAACTGACACTGAGGAACGAAAGCCAGGGGAGCAAACGGGATTAGATACCCCTGTA
+
FFFFGGGGFGGGGGGFGGGGGGGGGGGGGFGGGGGGGGGGGGGGGGGGGGGGGGGG<FFF@FEGGGCCGF@FGCEGFFEFG,CF?FEGGGGGGGGGC<FGGEFEGGFBFFEDEGGGGGGGGBFFBEFGCFE7FF=FGGEGGEB,@F<@FFE3@CGFGGEC>F:**@9EGC<:EEEE=1<:EFGGGF9@6C?C6<6FGCFFGG7EED3*;:EFEG5D@C?FGD5C6DGF6=2:@EFGF3<F
@M00200:205:000000000-AKKM3:1:1101:18895:7286 1:N:0:1
ATTGGGTTTAAAGCGCGCGTAGGTGGCTAGGCAAGTCCATGGTGAAATCCCTCGGCTCAACCGAGGAAGGGCCGTGGATACTGCCTGGCTTGAGGACGGGAGGGGTGAGTGGAACTCTCGGTGTAGCGGTGAAATGCGTAGATATCGAGAGGAACGCCGGTGGCGAAAGCGACTCACTGGACCGAACCTGACACTGATGCGCGAAAGCTAGGGGAGCAAACAGGATTAGATACCCGAGTAAGA
+
GGGGGGGGGGGGGGGGGGGGGGGGGGGGGGGGGGGGGGGGGGGGGGGGGGGGGGGGGGGGGGGGGGGGGGGGGGGGGGGGGGGGGGGGGGGGGGGGGGGGGGGGGGGDGGGGFGGGGGGGGGGGGGGGGGGGGGGGGGGGGGGGGGGGGGGGGGGGGGGGFBFGGGGGGGGGGGGGGGGGGGGGGGGGGGGGGGGGGGCGGDDGGGGFDECFCE@35FFFGGCG09:)?FAFCCGG>3>=F>A
@M00200:205:000000000-AKKM3:1:1101:5980:7293 1:N:0:1
ATTGGGTATAAAGGGTGCGTAGGCTGCGCAGAAAGTCAGGTGTGAAATCCGGGAGCTCAACTTCCGAATGGCACCCGATACTCCTGTGCTAGAGGACTGGAGAGGAGCTTGGAATTCTCGGTGTAGCAGTGAAATGCGTTGATATCATCAGGAACACCGGTGGCGAAAGCGGCTTACTGGGTCTCTTCTGACGCTGAGGTACGAAAGCTAGGGTAGCGAAGGGGATTAGATACCCGAGTA
+
GGGGGGGGGGGGGGGGGGGGGGGGGGGGGGGGGGGGGGGGGGGGGGGGGGEGGGGGGGGGGGGGGGGGGGGGGGGGGGGGGGGGGGGGGGGGGGGGGGFGGGGGGGGGGGGGGGGGGGGGGGGGGFFGGGGGGFGGFGGGGGGGGGGGGGGGGFGEGGGGGGGGGGGGGFGEGGGFFCFGGGFGGGGGGGFFGGGGGGGGGGCGGGD4CFCFCEAGFDGECDGGFGC?FFBGFEF5>EFG
@M00200:205:000000000-AKKM3:1:1101:18126:7295 1:N:0:1
ATTGGGTGTAAAGGGTGCGTAGGCGGCGCTGTCAGTCGGGTGTGAAATCCCTCGGCTCAACCGAGGAATTGCGCCCGATACTGCAGTGCTTGAGGGAGACAGAGGTAAGCGGAACTGATGGTGGAGCGGTGAAATGCGTTGATATCATCAGGAACACCAGTGGCGAAAGCGGCTTACTGGGTCTCTTCTGACGCTGAGGTACGAAAGCTAGGGGAGCGAAGGGGATTAGATACCCGCGTA
+
GGGGGGGGGGGGGGGGGGGGGGGGGGGGGGGGGGGGGGGGGGGGGGGGGGGGGGGGGGGGGGGGGGGGGGGGGGGGGGGGGGGGGGGGGGGGGGGGGGGGGGGGGGGGGGGGGGGGGGGGGGGGGGGGGGGGGGGGGGGEGGGGGGGGGGGGGGGGGGGGGGFGGGGGGGGGGGGGGGGGGGGGGGGGGGGGGGGGGGFGGGCGGGGFGFFFDE3CDGCEDGG34D73=?2:FGGGFFFG
@M00200:205:000000000-AKKM3:1:1101:5059:7329 1:N:0:1
ACTGGGTGTAAAGGGTTCGTAGGTGGCCACTTAAGTCAGACGTGAAATCCCTCAGCTTAACTGGGGAACTGCGTCTGATACTGCGTGGCTTGAGTGCAGGAGAGGAATGCGGAATTCCAGGTGTAGCGGTGAAATGCGTAGATATCTGGAGGAACACCGGTGGCGAAGGCGGCATTCTGGACTGTAACTGACACTGATGAACGAAAGCGAGGGGAGCAAACGGGATTAGATACCCCCGTA
+
G<FGGGGDGGGGGGGGGGGGGGGG9FGGFFGGGGGGGGGGFGGGGGFFAA@CF8FG9CFGG9CF@@F7FGGGEECEGGGGGGGCEEGGGGGGGFGGCCF8,=C@EFGDFFGDGGG@EE5FGGGGGGGGGGGGGGGGG:FGGGFGGG9?5CDGGGGGGGEGGGGGGGGGGGG7>*>EGCF@EGC8>;><CGGGCFFGGCG@FGGGGGG<**=FGGF:DFC85CEGBD*4?=:0A<<<5<>E
@M00200:205:000000000-AKKM3:1:1101:18546:7338 1:N:0:1
ATTGGGTTTAAAGGGCGCGTAGGCGGCCTAGCAAGTGGCGGGTGAAATCCCTCGGCTTAACCGAGGAACTGCCTGCCAGACTGCATGGCTTGAGTGCGGGAGAGGATGGTGGAATTCCCAGTGTAGAGGTGAAATTCGTAGATATTGGGAAGAACACCGGTGGCGAAGGCGGCCATCTGGACCGCAACTGACGCTGAGGCGCGAAAGCGTGGGGAGCAAACAGGATTAGATACCCCAGTAAGA
+
GGGGGGGGGGGGGGGGGGGGGGGGGGGGGGGGGGGGGGGGGGGGGGGGGGGGGGGGGGGGGGGGGGGGGGGGGGGGGGGGDGGGGGGGGGGGGGGGGGGGGGGGDGGGGGGGGGFGGGGGGGGGGFFGGGGGGGGGGGGGGGGGGGGGGGGCGGGGGGGGGGGGGGGGGGGGGGGGFGGGGGGGGGCEFGGGGGGGGGGGGGGGGGCCECEGGGFGDGFGCCFGFGG2@F4;C8<D3)7?DAA
@M00200:205:000000000-AKKM3:1:1101:9917:7348 1:N:0:1
[truncated: 48,984,408 more chars]
