# Supplementary material for: Responses of rhizosphere soil bacteria to 2-year tillage rotation treatments during fallow period in semiarid southeastern Loess Plateau
Source: PeerJ. 2020 May 5;8:e8853. doi: 10.7717/peerj.8853 (PMC7207221; doi:10.7717/peerj.8853)
Supplement: Supplemental Information 25 [file peerj-08-8853-s025.gz › G2'L2.R1.fastq]

@M00200:207:000000000-ALC1F:1:1101:11646:2088 1:N:0:5
ACTGGGTATAAAGAGCGCGTAGGTGGTCGGTAAAGTCGGATGTGAAAGTCCAGGGCTCAACCCTGGGATGCCATTCGATACTTGCTGACTAGAGCATGGTAGGGGGATCTGGAATTCCTGGTGTAGCGGTGAAATGCGCAGATATCAGGAGGAACACCGGTGGCGAAGGCGGGATCCTGGGCCATTGCTGACACTGAGGCGCGAAAGCTGGGGGAGCGAACAGGATTAGATACCCGAGTA
+
GGGGGGGGGGGGGGGGGGGGGGGGGGGGGGGGGGGGGGGGGGGGGGGGGGGGGGGGGGGGGGGGGGGGGGGGGGGGGGGGGGGGGGGGGGGGGGGGGGGGGGGGGGGGGGGGGFGGGGGGGGGGGGGGGGG7FGGGGGGGGGGGGGGGGGGGGGGGGGGGGGGGGGGGEDGGGGGGGGGGGGGGGGGGFFCFGFGGGGFGGGDEDDGGGG?EGDDGFGD<DBGF4?F?@?BFG>FEFDF:
@M00200:207:000000000-ALC1F:1:1101:11407:4293 1:N:0:5
ACTGGGTTTAAAGAGCTCGTAGGCGGCTTGGCAAGTCGGGTGTGAAACCTCCAGGCTCAACCTGGAGACGCCACTCGATACTGCTATGGCTAGAGTCCGGTAGGGGACCACGGAATTCCTGGTGTAGCGGTGAAATGCGCAGATATCAGGAGGAACACCGGTGGCGAAGGCGGTGGTCTGGGCCGGCACTGACGCTGAGGAGCGAAAGCGTGGGTAGCAAACAGGATTAGATACCCGAGTA
+
GGGGGGGGGGGGGGGGGGGGGGGGGGGGGGGGGGGGGGGGGGGGGGGGGGGGGGGGGGGGGGGGGGGGGGGGGGFGGGGGGGGGGGGGGGGGGGGGGGGGGGGGGGGGGGGGGGGGGFGGGGGGGGGGGGFEFGACFGGGGGGGGGGGGGGGGGGGGGGGGGGGGGGEGGGGGEGGGGGGGGGGGGGCEGGGGGDGGGGGGGGGGGG:CCGGGGGGB4>>>FCF>4?F@F=?GGFFFB>@>
@M00200:207:000000000-ALC1F:1:1101:17156:4591 1:N:0:5
ATTGGGTTTAAAGGGCTCGTAGGTGGCCAATTAAGTCAGGCGTGAAATCCCCAAGCTTAACTTGGGAACTGCGTCTGATACTGCAAGGCTTGAGTTCGGGAGAGGGATGTGGAATTCCAGGTGTAGCGGTGAAATGCGTAGATATCTGGAGGAACACCGGTGGCGAAGGCGGCATCCTGGACCGAAACTGACACTGAGGCGCGAAAGCTAGGGGAGCAAACGGGATTAGATACCCCAGTA
+
GGGGGGGGGGGGGGGGGGGGGGGGGGGGGGGGGFGGGGGGGGGGGGGGGGGGGGGGGGGGGGGGGGGGGGGGGGGGGGGGGGGGGGGGGGGGGGGGGGGGGGGGGGGGGGGGGGGGGGGGGGGGGGGGGGGGGGGGGGGGGGGGGGGGGGGGGGGGGGGGGGGGGGGGGGGGGCCEGGGGGGGGGGGGGGFFGGGFGGGGGGGGGGGGGG6FGGGGFGGGGFG@DFFFFFFFGC)<BBFF
@M00200:207:000000000-ALC1F:1:1101:12553:5581 1:N:0:5
ATTGGGTATAAAGCGTGTGTAGGCGGACCCGTCAGTACCTTGTGAAATCCCACGGCTCAACCGTGGAACTGCTCGGTATACTGCGGGTCTTGAGCCACTTAGGGGCTGTCGGAACAAACGGTGGAGCGGTGAAATGCGTAGATATCGTTTGGAACGCCAAAGGTGAAAACAGACAGCTGGGAGTGTGCTGACGCTGAGACACGAAAGCCAGGGGAGCGAACGGGATTAGATACCCCAGTA
+
GGGGGGGGGGGGGGGGGGGGGGGGGGGGGGGGGGGGGGGGGGGGGGGGGGGGGGGGGGGGGGGGGGGFGGGGGGGGGGGGGGGGGGGGGGGGGGGGGGGGGGGGGGGGGGGGGGGGGGGGGGGGGGGGGGGGGGGGGGGGGDGGGGGGGGGGGGGGGGGGGGGGGGGGGGGGGGGGGGGGGGGGGGGGGGGGGGGGGGGGGGGGGGGGGGGGGGGGFGGGGFGFFFF?FFFFGGFF@B?F
@M00200:207:000000000-ALC1F:1:1101:26363:5851 1:N:0:5
ATTGGGTGTAAAGCGTGCGCAGGCGGTTCGTTGTGTCGGTGGTGAAAGCCCCGGGCTTAACCTGGGAATGGCCATGGAAACTGGCGAACTGGAGTGTGGCAGAGGGGGGTGGAATTCCACGTGTAGCAGTGAAATGCGTAGAGATGTGGAGGAACACCGATGGCGAAGGCGGCCTGCTGGGCAGTTGCTGACACTGAGGCGCGACAGCGTGGGGAGCAAACAGGATTAGATACCCCTGTA
+
GGFGGGGGGGGGGGGGGGGGGGGGGFGGGGGGGGGGGGGGGGGGGFFGGEFGGGGGGGGGGGFGGGGGGGGGGGGGGGGGGGGGGGGGGFFGGGGGGGGCCCFGGGGGGGGGGGFGGGGGGGGGGGDGGFGGF?FFGGGGGGGFGGGCFGGGGFGGGGGGGG>CEG>ECGGDCEGGFGCGGGGGGGGGGGCGGG<G9@57EDGGGDDCEEEGGDCD>75CGF4:7?F??669D*6>FFFF
@M00200:207:000000000-ALC1F:1:1101:21955:6225 1:N:0:5
ATTGGGTTTAAAGGGCGCGCAGGCGGTTACGTAAGTCCGGCGTGAAATCCCACGGCTTAACTGTGGAACTGCGTCGGATACTGCGTTGACTTGAGGATGGTAGAGGCCATTAGAACTAGCGGTGTAGCGGTGAAATGCGCAGATATCGCTAGGAATGCCGGTGGCGAAGGCGGATGGCTGGGCCACTCCTGACGCTGAGGCGCGAAAGCTAGGGGAGCGAACCGGATTAGATACCCTCGTA
+
DFGGGGGGGGGGGGGGGGGGGGGGGGGGGGGGGGGGGGGGGGGGGGGGGGGGGGGGGGGFGGGGGGGGGGGGGGGGGGGGGGFGEGGGGGGGGGGGGGGGGGGGGGGGGGGGG?FGGGGGGGGEGGGGGGEFEGGGGGGGGGGGGGGGGGGGGGGGGGGGGGGGGGDGGGGGGGGGGGGGGGGGGGGGGGGGFGGGGGGGGGGGGDGGGGGGGGGGFGGGGFGFF@>>?FFFGGFFFFFF>
@M00200:207:000000000-ALC1F:1:1101:13448:6799 1:N:0:5
ATTGGGTTTAAAGGGTGCGCAGGCGGACTAATAAGTCAGTGGTGAAAGCCTGATGCTTAACATCAGAACTGCCATTGATACTGCTAGTCTTGAGTACGGTTGAGGTGGGCGGAATGTGTCATGTAGCGGTGAAATGCTTAGATATGACACAGAACACCAATTGCGAAGGCAGCTCGCTAAACCGTAACTGACGCTGAGGCGCGAAAGCGTGGGGAGCAAACAGGATTAGATACCCTCGTA
+
E<F@8CFGEF,6EFCFEFC@@FBBCBFC@F@FGFFFGAFGGGGGGDAFGFFEGFEFGEF<FEFFFGEEEDFGGFFF@@EECFGGGGGGGFEAEEE,FFEGCFEFGEFC+A>FFGDDFFAFCF9FFFG:+?>DF5@FFCD;FEF;FGF;=BD:BFG8FGGEGFDGCCEDGFG>EGGGGGGGFGGGEF8EFFGGGECGGGFG*:DG5DCF5ACEGDGG:CF6CFFF::FFFF6@F6?9@DFF
@M00200:207:000000000-ALC1F:1:1101:11256:7238 1:N:0:5
ACTGGGCGTAAAGGGCGCGTAGGTGGCGACATAAGGCTGTGGTGAAAGTCTGGGGCTCAACTCCAGATCGGCCGTGGCAACTGTGTTGCTTGGGCACCGTAGAGGCAGATGGAATTCCGGGTGTAGCGGTGGAATGCGTAGAGATCCGGAAGAACACCAGTGGCGAAGGCGGTCTGCTGGGCGGTGAGTCCGCAAGGACTCAATAGCCGACACTGAGGCGCGACAGCGTGGGGAGCAAACAGG
+
GGGFGGGGGGGGGGGGGGGGEGEGFFGGGGGGGGGGD<EFGGCFGGFFGGGGGGGEGGGGGGGGGGGFGGEGGGGGGGFGGGGGFEFGGDFGGGGFGGGGGGFFGGGEFFGFGGGGGGGGGGGGGGFECFGGEDDFGGGGGGGFEFFFCDE@FFGGF>FFGGGDGDEGGGGGGGEGGGGFG5CEGGGGEGCEGDGGEGGGGGGGGGGGGGDEEFFGFGGGGFGFEFFBFFFFGGFFFFFFFFF
@M00200:207:000000000-ALC1F:1:1101:12131:8189 1:N:0:5
ACTGGGCTTAAAGTGTGCGCAGGCGGCGTCGCAAGTCGAGTGTGAAATCCCCGAGCTTAACTTGGGAATTGCGCTCGAAACTACGATGCTGGAGTGTGGCAGAGGAAGGTGGAATTCCACGTGTAGCGGTGAAATGCGTAGAGATGTGGAGGAACACCAATGGCGAAGGCAGCCTTCTGGGCCAACACTGACGCTCATGCACGAAAGCGTGGGGAGCAAACAGGATTAGATACCCCTGTA
+
GGFGGGGGGGGGGGGGGGGGGGGGGGGGGGGGGGGGGGGGGGGGGGGGGGGGGGGGGGGGGGGGGGFGGGGGGGGGGGGGGGGGGGGGGGGGFGGGGGGGGGGGGGGGGGGGGGGFGGGGGGGGGGGGGGGGGGGGGGGGGGGGGGGGGGGGGGGGGGGGGGGGGGGGGFGGGGGGGGGGGGGGGGGGGFGGGGGGGGGGGGGGGGGGGEEGGGGGFGGGGFGFFFFFFFFFGGFFFFFF
@M00200:207:000000000-ALC1F:1:1101:11779:9311 1:N:0:5
ATTGGGTTTAAAGGGCGCGTAGGCGGCGCAACAAGTCACTTGTGAAATCTCCGGGCTTAACCCGGAGCGGCCAAGTGATACTGTCGTGCTAGAGTGCGGAAGGGGCTACTGGAATTCTCGGTGTAGCGGTGAAATGCGTAGAGATCGGGAAGAACATCAGTGGCGAAGGCGGCCTGCTGGGCTGTTGCTGACGCTGAGGCGCGACAGCGTGGGGAGCAAACAGGATTAGATACCCGAGTA
+
GGGGGGGGGGGGGGGGGGGGGGGGGGGGGGGGGGGGGGGGGGGGGGGGGGGGGGGGGGGGGGGGGGGGGGGGGGGGGGGGGGGGGGGGGGGGGGGGGGGGGGGGGGGGGGGGGGGGGGGGGGGGGGGGGGGGGGGGGGGGGGGGGGGGGGGGGGGGGGGGGGGGGGGGGGGGGGGGGGGGGGGGGGGGGGGGGGGGGGGGGGGGGGGGGGGGGGGGFGGGGFGFFFFFFFFFGGFEFFFF
@M00200:207:000000000-ALC1F:1:1101:18228:10329 1:N:0:5
ACTGGGTTTAAAGGGCGCGTAGGTGGCTTGGTAAGCGTGTGGTGAAAGTCCGGGGCTCAACCCCGGATCTGCCGTGCGAACTGCTGAGCTGGAGCACTGTAGAGGCAGGTGGAATTTCGGGTGTAGCGGTGGAATGCGTAGATATCCGAAAGAACACCAGTGGCGAAGGCGGCCTGCTGGGCAGTTGCTGACACTGAGGCGCGACAGCGTGGGGAGCAAACAGGATTAGATACCCTTGTA
+
GGGGGGGGGGGGGGGGGGGGGGGGGGGGGGGGGGGGGGGGGGGGGGGGGGGGGGGGGGGGGGGGGGGGGGGGGGGEGGGGGGGGGGGGGGGGGGGGGGGGGGGGGGGGGGGGGGGGGGGGGGGGGGGGGGGGGGGGGGGGGGGGGGGGGGGGGGGGGGGGGGGGGGGGGGGGGGGGGGGGGGGGGGGGGGGGGGGGGFGGGGGGGGGGGGGGGGDDEGGFG45>FFFFFFFFGGFFFFFF
@M00200:207:000000000-ALC1F:1:1101:16801:11631 1:N:0:5
ATTGGGTGTAAAGGGCGCGTAGGCGGCTCGATAAGGCTCGCGTGAAAGTCCGGGGCTCAACCCCGGATCGGCGTGGGCGACTGTTGGGCTGGAGCACGGTAGGGGCAGACGGAATTCCGGGTGTAGCGGTGGAATGCGTAGAGATCCGGAAGAACACCAGTGGCGAAGGCGGTCTGCTGGGCGGTGAGTCCGCAAGGACTCAATAGCCGACACTGAGGCGCGACAGCGTGGGGAGCAAACAGG
+
GGGGGGGGGGGGGGGGGGGGGGGGGGGGGGGGGGGGGGGGGGGGGGGGGGGGGGGGGGGGGGGGGGGGGGGGGGGGGGGGGGGGGGGGGGGGGGGGGGGGGGGGGGGGGGGGGGGGGGGGGGGGGGGGGGGGGGGGGGGGGGGFFGGGGGGGGGGGGGGGGGGGGGGGGGGGGGGGGGGGGGGGGGGGGGGGGGGGGGGGGGCFFGGGGGGGGGGGFGGGGFGFFFFFFFFFGGFFFFFFFFF
@M00200:207:000000000-ALC1F:1:1101:14813:14152 1:N:0:5
ATTGGGTTTAAAGGGCGTGTAGGCGGTCAAGTAAGTGGAACGTGAAATCCCTCGGCTCACCCGAGGACCTGCGTCCCAAACTGCTTGGCTTGAGTATGGGAGAGGATGAGGGAATTCCTGGTGTAGCGGTGAAATGCGTAGATATCAGGAGGAACACCGGTGGCGAAGGCGCTCATCTGGCCCAATACTGACGCTGAGGCGCGAAAGCTAGGGGAGCAAACGGGATTAGATACCCCGGTA
+
@F@@FFBCFDEGDFG@FGECCCF9@FFF@<CF@FDEFFCCFFGGGGFCE@FGFGC:CBFA@@CFEECF<FFFEE::CCAFFEGFGGFGGFFCFGEEFGFGD?7FGGFCFFGGC@?FCFFGGEFEAF<CGFGG=FCDGGGDFGGCDFGGFCFG@F<<DFEEB>BFGDCEC>>>:C8D;CGD8@FC@CFGFGEC=*CE5C7CED<CCGGG7E?FGDCC5C<C555@E@FFF=BB7997<BFE
@M00200:207:000000000-ALC1F:1:1101:4604:14511 1:N:0:5
ATTGGGTGTAAAGCGCGTGTAGGCGGCTTGTTAAGTTGGTTGTGAAAACCCATGGCTCAACCATGGAAGGGCGTCCAAAACTTGCAAGCTAGAGTCCCGACGAGGATGGCGGAATTCCCAGTGTAGAGGTGAAATTCGTAGATATTGGGAGGAACACCGGTGGCGAAGGCGGCCATCTGGGAGGGCACTGACGCTGAGACGCGAAAGCGTGGGGAGCAAACAGGATTAGATACCCTTGTA
+
@EDF<FGCFAFFGGGDGFGGDAAE+@+FCFCFECCFFDEGGCGEE<FGGGEGGGG@FGFG@E6CCC<F6B7:FFFGCGGFDGCEFGC5=FFFG=EEF<B8:6CFG+EEGGFEGGGGCFDG<:FFDA,CDFCGGFFGGGGAGE<@EF3<<C:*5,@CGGG7FC1<1B*=CGGGGGDGG9C+:@EG=G8CFFCGEGGGCF79EDGDD37>EEGE57C).74*5)C5.?8F44=/C69=7)9=
@M00200:207:000000000-ALC1F:1:1101:28506:14728 1:N:0:5
ACTGGGCTTAAAGCGTTAAAAGGTGGCATTGTGTGTCGGGTGTTAAATCCCAGGGCTCAACCCTGGACCTGCATCCGAAACTGCAATGCTTGAGGGCGGAAGAGGTAAGTAGAATTGCTGGTGTAGCAGTTGAATGCGTTTATATCAGCAGGAATACCAATAGCGAAGGCAGCTTACTAGAACGATCCTGACACTAAATAACGAAAGCGTGGGTAGCGAATGGGATTAGATACCCCTGTA
+
GGGGGGGGGGGGGGGGGGGGGGGGGGGGGGGGGGGGGGGGGGGGGGGGGGGGGGGGGGGGFGGGGGGGGGGGGGGGGGGGGGGGGGGGGGGGGGGGGGGGGGGGGGGGGGGGGGGGGGGGGGGGGGGGGGGGGGGGGGGGGGGGGGGGGGGGGGGGGGFFGGGGGGGGGGGGGGGGGGGGGGGGGGGGGGGGGGGGGGGGGGGGCGGGGGGGGGGGFGG:CFGFFFFFFFFFGGF3>FFF
@M00200:207:000000000-ALC1F:1:1101:27938:15879 1:N:0:5
ATTGGGTATAAAGGGCTCGTAGGTGGCCAATTAAGTCAGGCGTGAAATCCCCAGGCTCAACTTGGGAACTGCGTCTGATACTGGTTGGCTTGAATTCGGGAGAGGGATGCAGAATTCCAGGTGTAGCGGTGAAATGCGTAGATATCTGGAGGAATACCGGTGGCGAAGGCGGCATCCTGGACCGAGATTGACACTGAGGAGCGAAAGCCAGGGGAGCAAACGGGATTAGATACCCTAGTA
+
GGFGGGGGGGGGGGGGGGGGGGGGGGGGGGGGGGGGGGGGGGGGGGGGGGFGGGGGFGGGGGGGGGGGGGGGGGGGGGGGGGGGGGGGGGGGGGGGGGGGGGFGGGGGGGGGGGGGGGGGGGGGGGGGGGGGGGGGGGGGGGGGGGGGGGGGGGGGGGGGGGGGGGGGGGGGGGEGGGGGGGGDGGGGGGGGGGGFGGGGGGGGGGGGGGGGGGGD:FGGGFDFFFFFFFFFGFFF@5FF
@M00200:207:000000000-ALC1F:1:1101:12558:16348 1:N:0:5
ACTGGGTTTAAAGCGCGTGTAGGCGGTCCGATAAGTCGGTTGTGAAAGTCCAGGGCTCAACCCTGGGATGCCGACCGATACTGTCGGACTAGAGTTCGGAAGAGGCGAGTGGAATTCCCGGTGTAGCGGTGAAATGCGCAGATATCGGGAGGAACACCTATGGCGAAGGCAGCTCGCTGGGACGTTACTGACGCTGAGACGCGAAAGCGTGGGGAGCAAACAGGATTAGATACCCGTGTA
+
GGGGGGGGGGGGGGGGGGGGGGGGGGGGGGGGGGGGGGGGGGGGGGGGGGGGGGGGGGGGGFGGGGGGGGGGGGGGGGGGGGGGGGGGGGGGGGGGGGGGGGGGGGGGGGGGGGGGGGGGGGGGGGGGGGGGGGGGGGGGGGGGGGGGGGGGGGGGGGGGGGGGGGGGGFGGGGGGGGGGGGGGGGGGGGGGGGGGGGGGGGGGGGGGGGGGGGGGFGGGGFGFFFFFFFFFG4@DEFFF
@M00200:207:000000000-ALC1F:1:1101:3697:16668 1:N:0:5
ATTGGGCATAAAGGGCGCGTAGGCGGTTACGAAAGTCAGGCGTGAAAGTTCACGGCTCAACTGTGGCAGTGCGTCTGATACTTCGTTGACTTGAGGTCGGTAGAGGTAGATGGAACAAGCGGTGTAGCGGTGAAATGCACAGATATCGCTTGGAACGCCGGTGGCGAAGGCGATCTACTGGGCCGTACCTGACGCTGATGCGCGAAAGCTAGGGGAGCGAACAGGATTAGATACCCTAGTA
+
GGGGGGGGGGGGGGGGGGGGGGGGGGGGGGGGGGGGGGGGGGGGGGGGGGGGGGGGGGGGGGGGGGGGGGGGGGGGGGGGGGGGGGGGGGGGGGGGGGGGGFGGGGGGGGGGGGGGGGGGGGGGGGGGGGGGGGGGGGGGGGGGGGGGGGGGGFGGGGGGGGGGGGGEGGGGGGGGGGGGGGGGGGGGGGGGGGGGGEGGGGGGGGGGGGGGGGGGFGGGGFGFFFFFFFFFGGFFFFFFF
@M00200:207:000000000-ALC1F:1:1101:22723:17098 1:N:0:5
ATTGGGTTTAAAGGGCTCGTAGGCGGTTTGTCGCGTCGGGAGTGAAAACACTGGGCTTAACTCAGTGCTTGCTTCCGATACGGGCAGACTAGAGGTATGCAGGGGAGAACGGAATTCCTGGTGTAGCGGTGGAATGCGCAGATATCAGGAGGAACACCGGTGGCGAAGGCGGTTCTCTGGGCATGACCTGACGCTGAGGAGCGAAAGCATGGGGAGCGAACAGGATTAGATACCCTTGTA
+
GGGGGGGGGGGGGGGGGGGGGGGGGGGGGGGGGGGGGGGGGGGGGGGGGGGGGGGGGGGGGGGGGGGGGGGGGGGGGGGGGGGGGGGGGGGGGGGGGGGGGGGGGGGGGGGGGGGGGGGGGGGGGGGGGGGGGGGGGGGGGGGGGGGGGGGGGGGGGGGGGGGGGGGGGGGGGGGGGGGGGGGGGGGGGFFGGGGGGGGGGGGGGGGGGGG=FGGGFGGGGFGFFFFFFFFFGGFFFFFF
@M00200:207:000000000-ALC1F:1:1101:19135:17506 1:N:0:5
ATTGGGTGTAAAGGGCTCGTAGGCGGCCAACTAAGTCACACGTGAAATCCCCAGGCTTAACCTGGGAACTGCGTGTGATACTGGATGGCTTGAATTCGGGAGAGGGATGCAGAATTCCAGGTGTAGCGGTGAAATGCGTAGATATCTGGAGGAATACCGGTGGCGAAGGCGGCATCCTGGACCGACATTGACGCTGAGGAGCGAAAGCTAGGGGAGCAAACGGGATTAGATACCCTAGTA
+
GAFCGEGG@EGFAFFGGGCBEFGFGGGEGGGFFGGGCGGFFFGAEFGFGGGDFEGGGFCGCFGGGGFDFEEFEGGGGDDGGGGA<EDGGGGCFFGGGGGEF=BC@CE<FGGAC=FGGGGDFGFGGGGEGF+AA5@DACFEE7FGGGGGFDEDEFGDF3CCCFGGGGEGCFGEGGGGGCF8CFGGCEGEC1AFC5*=EC/<=7CEGGGGC:9FF35)7CD79>5BB>:?@FF?GGFFFFFF
@M00200:207:000000000-ALC1F:1:1101:8718:17781 1:N:0:5
ACTGGGCGTAAAGGGTGCGCAGGCGGTCGTGTGTGTCAGGTGTGAAATCCCGGAGCTTAACTCCGGAACTGCGCCTGAAACTACATGACTAGAGCATTGGAGAGGGAAGTGGAATTCATGGTGTAGCAGTGAAATGCGTAGATATCATGAGGAACACCAGAGGCGAAGGCGACTTCCTGGACAATTGCTGACGCTCAGGCACGAAAGCATGGGGAGCAAACAGGATTAGATACCCTCGTA
+
GGGGGGGGGGGGGGGGGGGGGGGGGGGGGGGGGGGGGGGGGGGGGGGGGGGGGGGGGGGGGGGGGGGFFFGGGGGGGGGGGGGGGGGGGGGGGGGGGGGGGGGGGGGGGGGGGGGGGGGGGGGGGGG,EGGGGGGGGGGGGGGGGGGGGGGGGGGGGGFGGGGGGGGGGGGGGGGGGGGGGGGGGGGGGGGGGGGGGGGGGGGGGGGGGGGGGGGGFGGGGFGFFFFFFFFFGFFFFEFE
@M00200:207:000000000-ALC1F:1:1101:21010:20393 1:N:0:5
ATTGGGTATAAAGAGTTCGTAGGCGGTTTGTCGCGTCCGTTGTGAAAGCTTGGGGCTCAACCCCAAGTCTGCAGTGGATACGGGCAGACTAGAGTCAGGTAGGGGAGAACGGAATTCCTGGTGTAGCGGTGAAATGCGCAGATATCAGGAGGAACACCGGTGGCGAAGGCGGTTCTCTGGGCCTGTACTGACGCTGAGACGCGAAAGCGTGGGGAGCGAACAGGATTAGATACCCGAGTA
+
GGGGGGGGGGGGGGGGGGGGGGGGGGGGGGGGGGGGGGGGGGGGGGGGGGGGGGGGGGGGGGGGGGGGGGGGGGGGGGGGGGGGGGGGGGGGGGGGGGGGGGGGGGGGGGGGGGGGGGGGGGGGGGGGGGGGGGGGGGGGGGGGGGGGDFGGGGGGGGGCGGGGGGDGGGEGGGGGGGGGGGGGGGFGGGGGGGGGGGGGGGGGGDGGGGGGGGGGFGGGGFGFFFFFFFFFGGFBEDF@
@M00200:207:000000000-ALC1F:1:1101:12979:21628 1:N:0:5
ACTGGGTTTAAAGGGCGCGTAGGCGGTCTTGCAAGTCCCGTGTGAAATCCCTCGGCTCAACTGAGGAACTGCACGGGAAACTGCTTGGCTTGAGTTCGGGAGAGGGAAGCGGAATTCCGGGTGTAGCGGTGAAATGCGTAGATATCCGGAGGAACACCGGTGGCGAAGGCGGCTTCCTGGACCGACACTGACGCTGAGGCGCGAAAGCTAGGGGAGCAAACGGGATTAGATACCCCGGTAAGA
+
GGFFGGGGGFGGGGGGGGGGGGGGGGGGGGGGGGGGGGGGGGFDFGGFFGGGFGGGGFCFGGGGGGGGFEFFGGGGGGEFEFGGGGGGGFGGGGFGEFGGGGGGGGGFGEGGGG>FFGGGEFFGGGCFG7CCCFGGGGFGGGGFFBFGGGGGGGGG<F>CFCE=CGGEDBEDC*:FCFDGGFFEGGEGFG7<721*::ECCDD5:5)7+:CFGG355C06CEDD55<6?6B6**07>3>B>F<
@M00200:207:000000000-ALC1F:1:1101:8822:21630 1:N:0:5
ATTGGGTTTAAAGGGTGCGTAGGTGGTGAGGTAAGTCGGATGTGAAAGCTCCGAGCTCAACTCGGAAATGGCATTGGAAACTACCTTGCTCGAGGGTTTGAGGGGGGACTGGAATACTTGGTGTAGCAGTGAAATGCGTAGATATCAAGTAGAACACCAGTGGCGAAGGCGAGTCCCTGGAAAACTCCTGACACTGAGGCACGAAAGCTAGGGGAGCAAACAGGATTAGATACACGAGTAAGA
+
GGGGGGGGGGGGGGGGGGGEGGGFGGGGGGGGGGGGGFFGGGFGFGGGEFGCGGGGGGFFGGGFGGGGGGGGGGGGGGGGGGFGGFGGGGEFGGGGCEEFGGGGGGGGCCFGGGGFGGGGGFGGGGGDGGGGFGGGGGC<FGGG@FCFGGGGGGGDC<:EGCC<CEEGGCEGE:6<C9@EFGF>;<FGGG?<A+99CFG5CFGGGDCF+<CEFCDCBC<CFFG5<FB=@=47:*)05>)./94
@M00200:207:000000000-ALC1F:1:1101:10580:23254 1:N:0:5
ACTGGGTTTAAAGGGTGCGCAGGCGGCCAAGTGTGTGAGGCGTGAAAGCCTGGGGCTTAACTCCAGAATTGCACCTCAAACTACATGGCTAGAGCATTGGAGAGGGTAGCAGAATTCACGGTGTAGCAGTGAAATGCGTAGATATCGTGAGGAATACCAGAGGCGAAGGCGGCTACCTGGACAATTGCTGACGCTCAGGCACGAAAGCGTGGGGAGCAAAAGGGATTAGATACCCTTGTA
+
GEGFGGGGGGGGGGGGGGGEGGGGGGEBBFGGFFGGGGGGGGGGGGGGGGGGFFDGGCGGGGFFCGGGGGGGGGGGGGGGGGFCFFFGGGGGGGAEEGGGGGGCGDGGG8FDFGGF9?FDGGGGGGGFGGGFGGGGGDGDFGGGGGGGGCGFGGGGGGGG?FGGGGGGGGGGGGGGGGFGGGGCFGFFFGGGEGGECCF6EF<EGDGFDGGGGGGDFGGGGFC@FF@FFBFFGGFFFFF@
@M00200:207:000000000-ALC1F:1:1102:22746:3310 1:N:0:5
ATTGGGTATAAAGAGCGTGTAGGCGGTCCGGTTAGTCGGCTGTGAAAGTCCAGGGCTCAACCCTGGGATGCCGGTCGATACTGCCGGACTAGAGTCCGGAAGAGGCAAGTGGAATTCCCGGTGTAGCGGTGAAATGCGCAGATATCGGGAGGAACACCTATGGCGAAGGCAGCTTGCTGGGACGGTACTGACGCTGAGACGCGAAAGCGTGGGGAGCAAACAGGATTAGATACCCCGGTA
+
GGGGGGGGFFGGGGGGGGGGGGGGGGGGGGGGGGGGGGGGGGGFGGGGGGGGGGGGGGGGGGGGGGGGGGGGGGGGGGGGGGGGGGGGGGGGGGFGGGGGGGGGGGGFGFGGGGGGGGGGGGGGGGGGGEGGGFGGGGGGGGGGFGGGGGGGGGGGGGGGGGGGGGGGGGGGGGGGGGGGGGGEGGGGGGGGGGGGGGGGGGGGDGGGGGGEGGGGGGGGGGGGFC7@GFFGDCC@DGBG
@M00200:207:000000000-ALC1F:1:1102:15987:4461 1:N:0:5
ATTGGGTTTAAAGCGTGCGTAGGCGGTTCGCTAAGTCGGTTGTGAAATCCCTGGGCTTAACCTGGGAACTGCAGTCGATACTGGCGGACTAGAATGCGGTAGAGGGTGGCGGAATTCCGGGTGTAGCGGTGGAATGCGTAGAGATCCGGAAGAACACCGGTGGCGAAGGCGGCCCGCTGGGCAGTATGCTGACGCTGAGGCGCGACAGCGTGGGGAGCAAACAGGATTAGATACCCCAGTA
+
FGGGGGGGGGGGGGGGGGGGGGGGGGGGGGGGGGGGGGGGGGGGGGCGGGGGGGGGGGGGGGGGGGFGGGGGGGGGGGGGGGGGGGGGGGGGGGGGGGGGGGGGGDGGGGGGGGGGGGGGGGGGGGGGGGGGGGGGGGGGGGGGGGGGGGGGGGGFFGGDGEEGGGGGGGGGGGGGGGGGGGGGFGGGGGGGGGGGGGFGGGGGGGGGGGGGGGGGGG5CFGGGFGGFGFFGGFG?FGFGF
@M00200:207:000000000-ALC1F:1:1102:14771:4699 1:N:0:5
ACTGGGTTTAAAGGGCGCGTAGGTGGCCCGGTAAGTCAAAGGTGAAATCCCTCGGCTCAACTGAGGAATTGCCTTTGAAACTGCCAGGCTCGAGGCCGGGAGGGGGTAGCGGAATTCCCAGTGTAGCGGTGAAATGCGTAGATATCAGGAGGAACACCGGTGGCGAAGGCGCTCATCTGGCCCAATACTGACGCTGAGGCGCGAAAGCTAGGGGAGCAAACGGGATTAGATACCCTTGTA
+
GGGGFGGGGGGGGGGGGGGGGGGGGGGGGGGGGGGGGGGGGGGGGGGGGGGGGGGGGGGFFGGGGGGGGGGGGGGGGGGGGGGGGGGGGGGGGGGGGGGGFGGGGGGGGGGGGGGGGGGGGGGGGGGGGGGGGGGCGGGGGGGGGGGGGGGGEFGGGGGGGGGGGGEGGGGGCEGGGGGGGGFGGGGEEGFGGE8CGGGGGGGEGGGGFGGGGCDGGGGGGGGGFGGFGFFGGGGFFGFG
@M00200:207:000000000-ALC1F:1:1102:11723:6283 1:N:0:5
ACTGGGTTTAAAGGGCGTGTAGGCGGCTAGGTAAGTGGAATGTGAAATCCCTCGGCTCACCCGAGGACCTGCATCCCAAACTGCCTGGCTTGAGTATGGGAGAGGATGAGGGAATTCCTGGTGTAGCGGTGAAATGCGTAGATATCAGGAGGAACACCGGTGGCGAAGGCGCTCATCTGGCCCAATACTGACGCTGAGGCGCGAAAGCTAGGGGAGCGAACGGGATTAGATACCCCGGTA
+
GGGGGGGGGGGGGGGGGGGGGGGGGGGGGGGGGGGGGGGGGGGGGGGGGGGGGGGGGGGGGGGGGGGGGGGGGGGGGGGGGGGGGGGGGGGGGGGGGGGGGGGGGGGGGGGGGGGGGGGGGGGGGGGGGGGGGGGGGGGGGGGGGGGGGGGGGFGGGGGGGGGGGGGGGGGGGGGGGGGGGGGGGGFGGGFFGGGGGGGGGGGGGGGGGGGGGGGGGGGEEGGGFGGFGFFGGGGFFDDD
@M00200:207:000000000-ALC1F:1:1102:15355:7643 1:N:0:5
ATTGGGCTTAAAGGGCGTGTAGGCGGTCTTGCAAGTCCTGTGTGAAATCCCTCGGCTCAACTGAGGAACTGCACAGGAAACTGCTTGGCTTGAGTTCGGGAGAGGGAAGCGGAATTCCGGGTGTAGCGGTGAAATGCGTAGATATCCGGAGGAACACCGGTGGCGAAGGCGGCTTCCTGGACCGACACTGACGCTGAGGCGCGAAAGCTAGGGGAGCAAACAGGATTAGATACCCGCGTA
+
GGGGGGGGGGGGGGGGG+FFGGGGGGGGGGGGGGGGGGGGGGGGGGGGGGGGGGGGGGGGGGGGGGGGGGGGGGGGGGGGGGGGGGGGGGGGGGGGGGGGGGGGGGGGGGGGGGGFGGGGGEGGGGGGGGGGGGGGGDFGGGGGGGGGGGGGGGGGGGGGGGDGGGGGGGGGGGGGGGGCFGGGCGGGGGFGGGGGGGGGGGGGGDGGGGGGGGGGGGGGGGGG>CGFGFFGGGFDFDBC
@M00200:207:000000000-ALC1F:1:1102:18945:9986 1:N:0:5
ACTGGGCTTAAAGGGCGCGTAGGCGGCCTGATAAGTAGGGGGTGAAATCCTGCGGCTTAACCGCAGGGCTGCCTTCTAAACTGTCGGGCTCGAGCACAGTAGAGGCAGGTGGAATTCCCGGTGTAGCGGTGGAATGCGTAGAGATCGGGAAGAACATCAGTGGCGAAGGCGGCATCCTGGACCAACACTGACGCTGATGAGCGAAAGCCAGGGGAGCAAACGGGATTAGATACCCTGGTA
+
GGGGGGGGGGGGGGGGGGGGGGGGGGGGGGGGFFGFGGGGGGGGGGGGGGGGGGGGGGGGGGGGGGGGGGGGGGGGGGGGGGGGGGGGGGGGGGGGGGGGGGGGGGGGGGGGGGGGGGGGGGGGGGGEGFGGGCFGGGGGGGGCFFFGGGGGGGGGGGGGGGGGGGGGEGGGGGGGGFGGGGGGGGGGGGGFGGGGEGGGGGE=EGG:FGGGEGGGGGGGGGGGBCFFG?@GGFGFFGFG
@M00200:207:000000000-ALC1F:1:1102:6934:10454 1:N:0:5
ACTGGGTTTAAAGGGCGCGTAGGCGGGATGGCAAGTCGGTCGTGAAATCCCTGGGCTCAACTCAGGGGGGTCGGCCGATACTGCCGTTCTTGAGGGATGCAGAGGAGACTGGAATTCCCGGTGTAGCGGTGAAATGTGTAGAGATCGGGAGGAACACCGGTGGCGAAGGCGGGTCTCTGGGCAATTCCTGACGCTGAGGCGCGAAAGCGTGGGGAGCAAACGGGATTAGATACCCTGGTA
+
GGGGGGGGGGGGGGGGGGGGGGGGGGGGGGGGGGGGGGGGGGGGGGGGGGGGGGGGGGGGGGGGGGGGGGGGGGGGGGGGGGGGGGGGGGGGGGGGGGGGGGGGGGGGGGGGGFGGGGGGGGGGGGGGGGGGGGGGGGGGGGGGGGGGGGGGGGGGGGGGGGGGGGGGGGGGGGGGGGGGGGGGGGGGGGGGGGGGGGGGGGGDGGGGGGGGGGGGGGGGGGGGFDGFGFFGGGGFFGFG
@M00200:207:000000000-ALC1F:1:1102:3262:11192 1:N:0:5
ACTGGGTTTAAAGGGTGCGTAGGCGGTTCTGAAAGTCTGATGTGAAATCTCCAGGCCCAACCTGGAAACGGCATTAGAAACTACAGGGCTAGAGGCTTGGAGGGGGAACTGGAATGCTCGGTGTAGCAGTGAAATGCGTAGAGATCGAGCGGAACACCAGTGGCGAAGGCGAGTTCCTGGACAAGTCCTGACGCTGAGGCACGAAAGCCAGGGGAGCAAACAGGATTAGATACCCTCGTA
+
GGGGGGGGGGGGGGGGGGGGGGGGGGGGGGGGGGGGGGGGGGGGGGGGGGGGGGGGGGGGGGGGGFGGGGGGGGGGGGGGGGGGGGGGGGGGGGGGFFGGGGGGGGGGGGGGGGGGFFGGGGGGGGFFGGGGGGGGGGDGGGGGGGGGGGGGGGEFGGGGGGGGGGGGGGGGGEEGGGGFEGGGGGGGGGGGGGGGGGGGGFGEGGGGGFGGGGGGGGGGDGGGFGGFGFFFGECF@GFG
@M00200:207:000000000-ALC1F:1:1102:24091:11530 1:N:0:5
ATTGGGTTTAAAGGGCGCGTAGGCGGCCTGCTAAGTCGGACGTGAAATCCCTCGGCTCAACCGGGGAACTGCGTCCGATACTGGTGGGCTCGAATCCGGGAGAGGGATGTGGAATTCCAGGTGTAGCGGTGAAATGCGTAGATATCTGGAGGAACACCGGTGGCGAAGGCGGCATCCTGGACCGGCATTGACGCTGAGGCGCGAAAGCGTGGGGAGCAAACAGGATTAGATACCCTAGTA
+
GGGGGGGGGGGGGGGGGGGGGGGGGGGGGGGGGGGGGGGGGGGGGGGGGGGGGGGGGGGGGGGGGGGGGGGGGGGGGGGGGGGGGGGGGGGGGGGGGGGG7FCFGGGGGGGGGGGGGGGGGGGGGGGGGGGGGGGGGGGGGGGGGGGGGFFGEGGGGGGGGGGGGGGGGGGGGGGGGGGFGGGGGGGGFGGGGGGGGGGGGGGGGDGGEEGGGGGGGFGGGGGGFGGFGFFGGGGFFGFG
@M00200:207:000000000-ALC1F:1:1102:3362:13692 1:N:0:5
ACTGGGTATAAAGGGTGCGTAGGCGGTCGCGCAAGTCGGATGTGAAATCTTAGGGCTCAACCCTGAAACTGCATTCGATACTGCGTGGCTAGAGTACTGGAGAGGAGACTGGAATTTACGGTGTAGCAGTGAAATGCGTAGATATCGTAAGGAAGACCAGTGGCGAAGGCGAGTCTCTGGACAGTTACTGACGCTGAGGCACGAAGGCCAGGGGAGCAAACGGGATTAGATACCCGGGTA
+
GGGGGGGGGGGGGGGGGGGGGGGGGGGGGFGGGGGGGFGGGGGGGGGGGGGGGGGGGGGGGGGGGGGGGGGGGGGGGGGGGGGGGGGGGGGGGGGGGGGGGGGGGGGGGFFGGGGGGGGGGGGGGGGGGGGGGGGGGGFGGGGGGGGGGGGGGGGGGGFGGGGGGGGGGGGGGEGFGGGFFGGGFFGGGGFBEEEGGGGGGCGGGGGGF=FCGGGGGGGGGGGGEDFFGFFGGGG@>GFG
@M00200:207:000000000-ALC1F:1:1102:19952:14175 1:N:0:5
ATTGGGCATAAAGGGCGCGTAGGCGTCCATACAAGTCTTGTGTGAAAGCCCCAAGCTTAACTTGGGAAGTGCACAAGATACTGAATGGATTGAGTTCCGGAGAGGAAGATGGAATTCCCGGTGTAGCGGTGAAATGCGTAGATATCGGGAGGAACACCAGTGGCGAAGGCGATCTTCTGGACGGATACTGACGCTGAGGCGCGAAAGCTAGGGGAGCAAACAGGATTAGATACCCGAGTA
+
GGGGGGGGGGGGGGGGGGGGGGGFGGGGGGGGGGGGGGF,EDFEGGGGGFGGEGGGGGGGGGDFGCFFFGGGGFEDFGGGFGGAFFFEFGGGGDGFFFEFFGGGDFGG<EGCF=F8FBEEE=:CGCFE7FBFGFGFGG>=FEEGGGGGGGGEG,DDFEGCGGGGGEGF@CECGGFFGFGCCBE*BCC671>FGDCEGFDFEEGGGDGFCGG*;CGECGGGGFGGFGDFGFFGGGC>@C@G
@M00200:207:000000000-ALC1F:1:1102:17720:15880 1:N:0:5
ATTGGGTGTAAAGGGCGCGTAGGTGGCCTGTTAAGTCGAACGTGAAATCCCCGGGCTCAACCCGGGAACTGCGTCCGAGACTGGCAGGCTCGAATCCGGGAGAGGGATGTGGAATTCCAGGTGTAGCGGTGAAATGCGTAGATATCTGGAGGAACACCGGTGGCGAAGGCGGCATCCTGGACCGGTATTGACGCTGAGGCGCGAAAGCCAGGGGAGCAAACGGGATTAGATACCCGCGTA
+
GFEGDCFB@<FFFGE@F@FFFGDGE@GFGG<@CFGGGEDFFEGGFDEGGGFGGGD7FDEGGDFFEFGGGGGGGGGGGGGGGGGGGGGGDGGGGGGGGGGDEEFEGGGGGGG?DGGGGGGGGEGGGGGGGGGGGFGGGGGGGGGGGGGGGGCEGGGGGGGGGGGGGGGGGGGGGGGGGGGGGGGGGGGGGGGGGGGGGGGGGGCGGGGGGGGGGEGGGGGGGGGGFG4=FF?FCGGFFGFG
@M00200:207:000000000-ALC1F:1:1102:23801:18922 1:N:0:5
ATTGGGTATAAAGGGCGCGTAGGCGGGGAGGCAAGTCGGGTGTGAAATCCCTCGGCTCAACCGAGGAACTGCGCCCGAAACTGCTTCTCTTGAGTCCCGGAGAGGAAGGTGGAATTCCCGGTGTAGCGGTGAAATGTGTAGAGATCGGGAGGAACACCGGTGGCGAAGGCGGCCTTCTGGACGGTGACTGACGCTGAGGCGCGAAAGCGTGGGGAGCAAACAGGATTAGATACCCGCGTA
+
GGGGGGGGGGGGGGGGGGGGGGGGGGGGGGGGGGGGGGGGGGGGGGGGGGGGGGGGGGGDGGGGGGGGGGGGGGGGGEGGGGGGGGGGGGGGGGGGGGGGGGGGGFGGGGGGGGGGGGGGGGGGEFFCDGGCFFGGGGGGFGGGGGGGDFGD:FGGGGGGGGGGGGGGGGGDEEGGGGGGGGGEGGFGGGFGGGCEEFFGCGGGEGDGGGGGGGGGGG?EGGGG@GG?G?F:EGGFFGFC
@M00200:207:000000000-ALC1F:1:1102:5828:20010 1:N:0:5
ATTGGGCTTAAAGCGTGTGTAGGTGGATGTCTAAGTACCTTGTGAAATCCCACGGCTCACCCGTGGAACTGCTTGGTATACTGGACGTCTTGAGCCATCTAGGGGCAGCTGGAACGAACGGTGGAGCGGTGAAATGCGTAGATATCGTTCGGAACGCCAATGGTGAAAACAGGCTGCTGGGGATGTGCTGACACTGAGACACGAAAGCCAGGGGAGCAAACGGGATTAGATACCCCAGTA
+
GGGGGGGGGGGGGGGGGGGGGGGGGGGGGGGGGGGGGGFGGGGGGGGGGGFFGGGGGGGGGGGGGGGGGGGGGGGGGGGGGGGGGGGGGGGGGGGGGGGGGGGGGGGGGGGGGGGGGGGGGGGGGGGGGGGGGGGGGGGGGGGGGGGGGGGGGGGGGGGGGGGGGGGGGDFGGGGCGGGGGGGGGGGFGGGGGGGGGGGGGGGGGGEGGGGGGGGGGGF6CDCDB<FFGFFFGGDFEGFG
@M00200:207:000000000-ALC1F:1:1102:21076:20801 1:N:0:5
ATTGGGTGTAAAGGGCGCGTAGGTGGCGGGACAAGCGTGCGGTGAAAGCCTGGGGCTCAACCCCGGGTCGGCCGTGCGAACTGTTTTGCTTGAGCACTGTAGAGGCAGGCGGAATTCCGGGTGTAGCGGTGAAATGCGCAGATATCAGGAGGAACACCGGTGGCGAAGGCGGATCTCTGGGCCTTACCTGACGCTCAGGCGCGAAAGCTAGGGGAGCGAACAGGATTAGATACCCCAGTA
+
GGGGGGGGFGGGGGGGGGGGGGGGGGGGGGGGGGGGGGGGGGGCFGGGGGGGGGGGGGGGGGGGGGGGGGGGGGGGGGGGGGGGGGGGGGGGGGGGGGGGGGGGGGGGGGGGGGGGGGGGGGGGGGGGGGGGGGGGGGGGGGGCGGGGGGGEEFGGGGGGEGGGGDEDGGGGGGDGGGGDFGGGGGGGGGCFGGDGEGCGGGGGGGGGGFGGGGGG:EGEGGFD@6FFFFFGG?F>ED:F
@M00200:207:000000000-ALC1F:1:1103:23246:3305 1:N:0:5
ATTGGGTTTAAAGCGTGCGTAGACGGTTATGTAAGTTAGGTGTGAAAGCCCCGGGCTCAACCTGGGAATTGCATTTAAGACTGCATAGCTAGGGTGCGGAAGAGGGAAGCGGAATTTCCGGTGTAGCGGTGAAATGCGTAGATATCGGAAGGAACACCAGTGGCGAAAGCGGCTTCCTGGTCCAGCACCGACGTTCAGGCACGAAAGCGTGGGGAGCAAACAGGATTAGATACCCTAGTA
+
GGGGGGGGGGGGGGGGGGGGGGGGGGGGGGFFGGGGGGGGGGGGGGGGFDFGGGGGGGFGGGGGGGGGGGGGGGGGGGGGGGGGFGGGGGGGGGGGDGGGGGGGGGGGGGGGEGGFGGGGGGGGGGGGGGGGGGGGGGGGEGGGGGGGGGGGGGFGGGGGGGGGGGGGGFDECEGCGGGGGGGGGGGFGGGGGEGFFFGGGGGGGGG8C8EGGGDEDGGGGGGGDFFFGF7FFFGGGFGG
@M00200:207:000000000-ALC1F:1:1103:8223:3311 1:N:0:5
ACTGGGTGTAAAGGGCGCGTAGGCGGCTTGTTAGGTGAGGTGTGAAATCCCTCGGCCCAACCGAGGAATTGCGCTTCAAACCGGCAAGCTAGAGGAGGATAGAGGTGGGCGGAACTGATGGTGGAGCGGTGAAATGCGTTGATATCATCAGGAACACCGGAGGCGAAGGCGGTCCACTGGGTCCTATCTGACGCTGAGGGACGAAAGCTAGGGGAGCGAACGGGATTAGATACCCTGGTA
+
GGGGGGGGGGGGGGGGGGGGGGGGGGEGGGGGGGGGGFGGGGGGGGGGGGGGFGGGEGGGGGGGGGGGGGGGGGGGGGGGGFGGGGGGGGGGFGGGGGGGGGGGGGGGGGGGGGGGGGGGGGGGGGGGGGGGGGGGGGGGGGGGGGFCFGGGGGGGGGGGGGGGGGGGGGGGGGGGGGGGCFCFFGGGGGGGGGGGGGGGGFGGGGGG7:FGGGGGGGGGGDGGGGFFG?*2<CFGGG<F
@M00200:207:000000000-ALC1F:1:1103:24157:4951 1:N:0:5
ATTGGGTTTAAAGGGCTCGTAGGCGGCCAACTAAGTCGGATGTGAAATCCCCAGGCTCAACCTGGGAACTGCATCCGATACTGGATGGCTTGAATTCGGGAGAGGGATGCAGAATTCCAGGTGTAGCGGTGAAATGCGTAGATATCTGGAGGAATACCGGTGGCGAAGGCGGCATCCTGGACCGACATTGACGCTGAGGAGCGAAAGCTAGGGGAGCAAACGGGATTAGATACCCGCGTA
+
GGGFGGGGGGGGG<CFGGGGGFGGGGGGGGCFGGDGGGGGGGGGGGFFGGGGFGGGGGGGGGGGGGGGGGGGGGGGGGGGGGGGGCGGGGGGGGGGGGGGGGGGDGGGG<FGGGGGGGGFGGGGGGGGGGGGGGGGGGGGGGGGGFFGGFGGGGGDGGGGGGGGGGGGGGGGGGGGGGEFFGGGGGDGDGGGEGEEGGF?ED=EDEGG9CGG5C3CGG6FGG53DD<?=BF:FFGDGDGG
@M00200:207:000000000-ALC1F:1:1103:24551:5025 1:N:0:5
ATTGGGTATAAAGGGCTCGTAGGCGGTCCGTCACGTCGGGAGTGAAAACTCAGGGCTCAACCCTGAGCGTGCTTCCGATACGGGCGGACTAGAGGTATGCAGGGGAGAACGGAATTCCTGGTGTAGCGGTGGAATGCGCAGATATCAGGAGGAACACCGGTGGCGAAGGCGGTTCTCTGGGCATTACCTGACGCTGAGGAGCGAAAGCATGGGGAGCGAACAGGATTAGATACCCGCGTA
+
GGGGGGGGGGGGGGGGGGGGGGGGGGGGGGGGGGGGGGGGGGGGGGGGGGGGGGGGGGGGGGGGGGGGGGGGGGGGGGGGGGGGGGGGGGGGGGGGGGGGGGGGGGGGGGGGGGGGGGGGGGGGGGGGGGGGGGGGGGGGGGGGGGGGGGGGGGGGGGGGGGGGDGGGGGGGGGGGGGGGGGGGGGGGGGGGGGGGGFGGGGGGGGGGGGGGGGGGDGEGGGGGGGGFGFGGGGGGGGGG
@M00200:207:000000000-ALC1F:1:1103:19567:5239 1:N:0:5
ATTGGGCTTAAAGGGCTCGTAGGCGGTTTGTCGCGTCGGGAGTGAAAACTCAGGGCTTAACCCTGAGCCTGCTTCCGATACGGGCAGACTAGAGGTATGCAGGGGAGAACGGAATTCCTGGTGTAGCGGTGAAATGCGCAGATATCAGGAGGAACACCGGTGGCGAAGGCGGTTCTCTGGGCATGTCCTGACGCTGAGGAGCGAAAGTGTGGGGAGCGAACAGGATTAGATACCCGCGTA
+
GGGGGGGGGGGGGGGGGGGGGGGGGGFFGGGFEGGGGGGGDGGGGGGGGCEFGGGGGGGGGFGGGGGG<FGGFGGGGGGGGGGGGGGGGGEGGGGGGGGECFFGGGGGGGGGGGGGGGGFFGGGGGGGGGGGGGGGGGGGGGGGGGGGGDGGGGGGGGGGGGGGGGGGGGGGEGEGGGGFGGGGFGGFGGGGGGGGGGGGEGGEEGGCEEGGGGGGD55CCDFFGGGFGFGGGFGGGGGG
@M00200:207:000000000-ALC1F:1:1103:10064:6547 1:N:0:5
ACTGGGCTTAAAGCGTGTGTAGGTGGCTTCCTAAGTCGGTTGTGAAATCCCTGGGCTCAACCTGGGAATTGCAGTCGATACTGGGAAGCTCGAGTTCGGTAGAGGGCGGCGGAATTCCCGGTGTAGCGGTGAAATGCGTAGATATCGGGAGGAACATCGATGGCGAAAGCAACCGCCTGGGCCTGAACTGACACTGAGACACGAAAGCGTGGGGAGCAAACAGGATTAGATACCCTTGTA
+
GGGGGGGGGGGGGGGGGGGGGGGGGGGGGGGGGGGGGGGGGGGGGGGGGGGGGGGGGGGGGGGGGGGGGGGGGGGGGGGGGGGGGGGGGGGGGGGGGGGGGGGGGGGGGGGGGGGGGGGGGGGGGGGGGGGGGGGGGGGGGGGFGGGGGGGGGGGGGGGGGGGGGGGGGGGGGGGGGGGGGGGGGGGGGGGGGGGGGGGGGGGGGGGGGGGGEGDGGGGGGGGF7CGFGBGGGGGGGGGG
@M00200:207:000000000-ALC1F:1:1103:14739:7603 1:N:0:5
ACTGGGCGTAAAGAGCGCGTAGGCGGCTATCCACGTCGGATGTGAAAGCTCAGGGCTCAACCCTGAGAGGCCATTCGATACGGGATAGCTAGAGGCAGCTAGGGGAAAGTGGAATTCCTGGTGTAGCGGTGAAATGCGCAGATATCAGGAGGAACACCGGTGGCGAAGGCGGCTTTCTGGGGCTGTCCTGACGCTGAGGCGCGAAAGCTGGGGGAGCGAACAGGATTAGATACCCCAGTA
+
GGGGGGGGGGGGGGGGGGGGGGGGGGGGGGGGGGGGGGGGGGGGGGGGGGGGGGGGGGGGGGGGGGGGGGGGGGGGGGGGGGGGGGGGGGGGGGGGGGGGGGGGGGGGGGGGGGGGGGGGGGGGGGGGGGGGGGGGGGGGGGGGGGGGGGGGGGGGGGGGGGGGGGGGGGGGGGGGGGGGGGGGGGGGGGGGGGGGGGGGGGGGGGGGGGGGGDGGGGGGGGGGGGGFGFGGGGGGGGGG
@M00200:207:000000000-ALC1F:1:1103:20871:9446 1:N:0:5
ATTGGGTGTAAAGGGTTCGTAGGTGGCCACTTAAGTCAGACGTGAAATCCCTCAGCTTAACTGGGGAACTGCGTCTGATACTGCGTGGCTTGAGTGCAGGAGAGGAATGCGGAATTCCAGGTGTAGCGGTGAAATGCGTAGATATCTGGAGGAACACCGGTGGCGAAGGCGGCATTCTGGACTGTAACTGACACTGATGAGCGAAAGCCAGGGGAGCAAACGGGATTAGATACCCGCGTA
+
GGGGGGGGGGGGGGGGGGGGGGGGGGGGGGGGGGGGGGGGGGGGGGGGGGGGGGGGGGGGGGGGGGGGGGGGGGGGGGGGGGGGGGGGGGGGGGGGGGGGGGGGGGGGGGGGGGGGGGGGGGGGGGGGGGGGGGGGGGGGGGGGGGGGGGGGGGGGGGGGGGGGGGGGGGGGGGGGGGGGGGGGGGGGGGGGGGGGGGGGGGGGGGGGGGGGGGGGGGGGGGGGGGGFGFGGGGGGGGGG
@M00200:207:000000000-ALC1F:1:1103:23731:11270 1:N:0:5
ATTGGGTTTAAAGGGCGCGTAGGTGGCCTGTTAAGTCGAACGTGAAATCCCCGGGCTCAACCCGGGAACTGCGTCCGAGACTGGCAGGCTCGAATCCGGGAGAGGGATGTGGAATTCCAGGTGTAGCGGTGAAATGCGTAGATATCTGGAGGAACACCGGTGGCGAAGGCGGCATCCTGGACCGGTATTGACGCTGAGGCGCGAAAGCCAGGGGAGCAAACGGGATTAGATACCCTCGTA
+
GGGGGGGGGGGGGGGGGGGGGGGGGGGGGGGGGGGGGGGGGGGGGGGGGGGGGGGGGGGGGGGGGGGGGGGGGGGGGGGGGGGGGGGGGGGGFGGGGGGGGGGGGGGGGGGGGGGGGGGGGGGGGGGGGGGGGGGGGGGDGGGGGGGGGGGGGGGGGGGGGGGGGGGGGGGGGGGGGGGGGGGGGE8EFGGGGGGGGGGGGGGGDGGGGFGFEGDEGCFGGGGGGGG?FBGCEFGGGDGD
@M00200:207:000000000-ALC1F:1:1103:25395:11512 1:N:0:5
ATTGGGCGTAAAGGGCTCGTAGGCGGTTCGGTAAGTCGGATGTGAAAACTTAGGGCTCAACCCTGAGACGCCATCCGATACTGCTGTGACTTGAGTTCGGTAGAGGAGTGTGGAATTCCTGGTGTAGCGGTGAAATGCGCAGATATCAGGAGGAACACCTACGGCGAAGGCAGCACTCTGGGCCGAAACTGACGCTGAGGAGCGAAAGCGTGGGTAGCAAACAGGATTAGATACCCCGGTA
+
GFAFGFGC@FCGDGGF@CFGGGGDCE@FGGDGC@CCC@:@CBFFFCFGGGFEGGF@FC9F@@FFG8CFDCEGGDGDCEEDGFCDFGFFA9@FF9E<FAFB+BFAFEFFFAFACE,EFAE9ECFFFFFGGGFCGGGFF9CFFFGGGGCEFGEGGFGFGGGGGGGDGGGGGEC@EC8CC@:CFGGGGE5CE@FCGDG5EG8C?=FGGGGGFEEGGGGGG6C<8CCFDDC4FFCCGF67C5CD>
@M00200:207:000000000-ALC1F:1:1103:19503:12437 1:N:0:5
ATTGGGTTTAAAGGGTGCGCAGGCGGCTAGATGTGTCAGGTGTGAAATCCCGAGGCTCAACCTCGGAACTGCGCCTGAAACTATTTAGCTAGAGTATTGGAGAGGGTAACGGAATTCACGGTGTAGCAGTGAAATGCGTAGATATCGTGAGGAACACCAGAGGCGAAGGCGGTTACCTGGACAATTACTGACGCTCAGGCACGAAAGCGTGGGGAGCAAAAGGGATTAGATACCCTCGTA
+
GGGGGGGGGGGGGGGGGGGGGGGGGGGGGGGGGGGGGGGGGGGGGGGGGGGGGGGGGGGGGGGGGGGFGGGGGGGGGGGGGGGGGGGGGGGGGGGGGGGGGGGGGGGGGGGGGGGGGGGGGGGGGGGGGGGGGGGGGGGGGGGGGGDGGGGGGGGGGGGGGGGGGGGGGGGGGGGGGGGGGGGGGGGGGGGGGGGGGFGGGGGGGGGGGGGGGGGGGFFGGGGGGGGFGFGGGGGGGGGG
@M00200:207:000000000-ALC1F:1:1103:8414:12717 1:N:0:5
ATTGGGCATAAAGAGCGCGCAGGCGGTCGTACAAGTCGCGTGTGAAAGCCCCCGGCTCAACTGGGGAGGGTCACGCGATACTGTTCGACTCGAAGGCAGGAGAGGGAAGTGGAATTCCCGGTGTAGTGGTGAAATGCGTAGATATCGGGAGGAACACCAGTGGCGAAGGCGACTTCCTGGCCTGTTCTTGACGCTGAGGCGCGAAAGCTAGGGTAGCAAACGGGATTAGATACCCGAGTA
+
GGGGFGFFFGGGGGGFGGGGGGGEGGGD@CFDGGGG9FFEGGGGGGGGGGGGGGGGGGGGG9EFGGECCCCFFECGDGCGGGGEFGGGEGEGGFGGGGFEGGGGGGG8FGGGGGGG<FGGGCFFGGDGGGGGGGGGGGGGGGGGGFGGGDGGGGGGGFGGGGGGGGGGGGGGGD8FGGGGFGGGCC++<AFGGGGGGGGCEDGEGGGG:+<;C*>EDGGGGDE<CCFFGFCGGGFGD)9C
@M00200:207:000000000-ALC1F:1:1103:9359:13005 1:N:0:5
ATTGGGTTTAAAGCGTCCGCAGGTGGCTATGTAAGTCTGCTGTTAAAGAGTGAGGCTCAACCTCATAAGAGCAGTGGAAACTACATAGCTAGAGTGCGTTCGGGGCAGAGGGAATTCCTGGTGTAGCGGTGAAATGCGTAGATATCAGGAAGAACACCGGTGGCGAAAGCGCTCTGCTAGGCCGCAACTGACACTGAGGGACGAAAGCTAGGGGAGCGAATGGGATTAGATACCCCCGTA
+
FGGGFGGGGGGGGFGGGEGGGGGGGGGGGGGGGGGGGGGGGGFFFGGGDFFGGGGGGGGGGGGGGGGDGGGGGGGGGFGFGGFGGGGGGGGGGGGGGGGGGGGEGGGGFGGGGGGGFFFFFGGGGGGGGGGFGFGGGGGGGGGGGGGGGGGGGGFGEFGGGDGCFCBCECCCEGGGGGGGGGGDGCCEGGGGGGFCFEGGGGGGGGGGGGGGGGDE<ECEGGFGFFFFFFGGGADFCDDD
@M00200:207:000000000-ALC1F:1:1103:3278:14130 1:N:0:5
ATTGGGTATAAAGGGTGCGTAGGCGGCGCGGTAAGTCGGGTGTGAAATCTCGGAGCTTAACTCCGAAACTGCATTCGATACTGCCGTGCTTGAGGACTGGAGAGGAGACTGGAATTTACGGTGTAGCGGTGAAATGCGTAGATATCGTAAGGAAGACCAGTGGCGAAGGCGGGTCTCTGGACAGTTCCTGACGCTGAGGCACGAAGGTCAGGGGAGCAAACGGGATTAGATACCCCAGTA
+
GGGFGGFGGGGGGGGGGGGFGGGGGGGGGGGGGGGGGGGGGEFGGGGGGGGFGGGGGGGGGGGGGGGGGGGGGGGGGGGGGGGGGGGGGGGGGGGGGGGGGGFEGGGGGGGGGGFGGGGGGFGGGGGGGGGGGGGGDFGGGGGGGGGGGGGGGGGGGGFGGGGGGGGGGGGGGGGGGGGGGGGGGGGGGGGGGGGGGGGGDGGGGGGGGGGGGGGGGGGGGGEGGCFFGFDFFG49CDGF
@M00200:207:000000000-ALC1F:1:1103:6293:18579 1:N:0:5
ATTGGGTTTAAAGCGCGCGTAGGCGGTCGGATAAGTCCGGTGTGAAAGTCACAGGCTCAACCTGTGAATGCCGCTGGAAACTGTCTGGCTTGAGTCCGGGAGGGGCGAGTGGAATTCCTGGTGTAGCGGTGAAATGCGCAGATATCAGGAGGAACACCAATGGCGAAGGCAGCTCGCTGGAACGGCACTGACGCTGAGGCGCGAAAGCGTGGGGAGCGAACAGGATTAGATACCCCGGTA
+
GG<FCE;C;FDAFGEFGGGFGGGGDEGGC7CGEFEFGGGCGGG,EFFEGGFCFE<F=FGC<FFFG8FFCEGGGGDGCCEGGGGGGGGGFFEEG5<<EFCEF:FEGGGCECGG9F<FFGGGF<AFGFGDGFC:FDBFAFGDG<>B3?C@CCFEEGGFG7E<FCFFCC*<@FGG7CCECECGC8CGGGEGGGDFGGGG5CF5:C8:/:C*?:CGEC*CDC:CE<CGF4C=C4CDE7C3>DC3
@M00200:207:000000000-ALC1F:1:1103:14605:19367 1:N:0:5
ATTGGGTTTAAAGGGTTCGCAGGCGGCCTTTTAAGTCAGATGTGAAAGCCCACGGCTTAACCGTGGTAAGCATTTGAAACTGGAAGGCTTGAGTTAAGGAGAGGAAAGTGGAATTCCTAGTGTAGCGGTGAAATGCGTAGATATTAGGAGGAATACCAGTGGCGAAGGCGACTTTCTGGACTTATACTGACGCTGAGGAACGAAAGCGTGGGGAGCAAACAGGATTAGATACCCTGGTA
+
GGGGGGGGGGGGGGGGGGGGGCFGGGGGGGGGGGGGGGGGGGGGGFGGGGGFGGGGEGGGGGGBFGGGGGGGGGGGGGGGGGGGGGDGGGGEFFGGFBDFFGGGGGGGGGGGGGFGGGGGFGGGDGGGGGGGFGGFGCGGGGFCCGGFDGGGGGGGGGGGGGGGGGGGGGDGGGGGGGFFGGGGGGGGGFGGGGGEEGGGGGGGGGGGGGG5CEDGGCFFDGGGGGGFGFGGFFFGGGG
@M00200:207:000000000-ALC1F:1:1103:23870:20566 1:N:0:5
ATTGGGTATAAAGAGCGTGTAGGCGGCCAAGCAGGTCCGTTGTGAAAACTGGAGGCTTAACCTCCAGACGTCGACGGAAACCGCGTGGCTAGAGTCCGGAAGAGGAGAGTGGAATTCCTGGTGTAGCGGTGAAATGCGCAGATATCAGGAAGAACACCAATGGCGAAGGCAGCTCTCTGGGACGGTACTGACGCTGAGACGCGAAAGCGTGGGGAGCGAACAGGATTAGATACCCTGGTA
+
GGGGGGGGGGGGGGGGGGGGGGGGGGGGGGGGGGGGGGGGGGGGGGEGGGGGGGGGGGGGGGGGGGGGGGGGGGGGGGGGGGGGGGGGGGGFGGGGGGGGGGGGGGGGGGGGGGGGGGGGGGGGGGGGGGGGGGGGGGGGGGGGGGGGGGGGGGGGGGGGGGGGGG7FDGGGGGGGGGGGGGGGGGGGGGGGGGGGEGGGGGGGGDEFGGGGGGGGGGGGGGGGGGFFF4:?FCGFGFGG
@M00200:207:000000000-ALC1F:1:1103:20187:21285 1:N:0:5
ATTGGGTTTAAAGGGCTCGTAGGCGGCCAACTAAGTCGGACGTGAAATCCCCAGGCTCAACCTGGGAACTGCGTCTGATACTGGATGGCTTGAATCCGGGAGAGGGATGCAGAATTCCAGGTGTAGCGGTGAAATGCGTAGATATCTGGAGGAATACCGGTGGCGAAGGCGGCATCCTGGACCGGCATTGACGCTGAGGAGCGAAAGCCAGGGGAGCAAACGGGATTAGATACCCTTGTA
+
GFGGGGGGGFGGGGGGGGGGGGGGGGGGGGGGGGGGGGGGFGGGGGGGGGGGGGGGGGGGGGGGGGGGGGGGEFFGEFFGGGGGFGGGGGGGGGFFGGEGGGGGGGGGGGGGGGGGGGGGGGFGGGGGGEGGGFGGGGGGGG,EFGGGGFGGGGFGGGGGFEGGGGGGGGGGGGGGGGGGGG6@EGG8CGGGGGGGCE8AE;??EGEGEFG>E>DE<GGGG7*97DFFGFGGGGGGGFGG
@M00200:207:000000000-ALC1F:1:1103:6718:21996 1:N:0:5
ATTGGGCGTAAAGGGCGCGTAGGCGGCCTGCTAAGTCGAACGTGAAATCCCCGAGCTCAACTCGGGAACTGCGTCCGATACTGGCAGGCTTGAATCCGGGAGAGGGATGTGGAATTCCAGGTGTAGCGGTGAAATGCGTAGATATCTGGAGGAACACCGGTGGCGAAGGCGACATCCTGGACCGGTATTGACGCTGAGGCGCGAAAGCCAGGGGAGCAAACGGGATTAGATACCCGAGTA
+
GGGGGGGCGGGGGGGGGGGGGGGGGGCFGF8FFFGGGE:DCCGGGGGGGFGGGDGGGGGGGE6FEGC7FFCGEEEEEG=FGGFGGGGCFGACG@FGGCEEGEGGG@:D+DEGGGGGGGA<DFGGGGGGGGGG@GGCFGGGGC9FGGFGGGEDGGGGGG>GGGGFEGGEGFGGG7*5?@FCCGCE5:C8FFFGDGGGGGGGEEEGEGEGC8CGGGGGGGFCF5E:5CFFGFGGFG<9C<FF
@M00200:207:000000000-ALC1F:1:1104:7399:3200 1:N:0:5
ATTGGGCGTAAAGGGCGCGTAGGTGGCGACATAAGGCTGTGGTGAAAGTCTGGGGCTCAACCCCGGATCTGCCGTGCGAACTGCCGAGCTCGAGCGATGTAGAGGCAGGTGGAATTTCGGGTGTAGCGGTGGAATGCGTAGATATCCGAAAGAACACCGGTGGCGAAGGCGGCCTGCTGGGCATCCGCTGACACTGAGGCGCGACAGCGTGGGGAGCAAACAGGATTAGATACCCCCGTA
+
GGGGGGGGGGGGGGGGGGGGGGGGGGGGGGGGGGGGGGGGGGGGGGGGGGGGGGGGGGGGGGGGGGGGGGGGGGGGGGGGGGGGGGGGGGGGGGGGGGGGGGGGGGGGGGGGGGGGGGGGGGGGGGGGGGGGGGGGGGGGGGGGGGGGG<FGGGGGGGGGGGGGGGGGGGGGGGGGGGGGGGGGFGGGGGGGGGGGGGGGGGGGGGGGGGGGGGGGGGGGGGGGFDCGGGGGGCCFGDGG
@M00200:207:000000000-ALC1F:1:1104:10779:3397 1:N:0:5
ATTGGGCTTAAAGGGCTCGTAGGCGGCCAACTCAGTCGGACGTGAAATCCCTCGGCTTAACCGGGGAACTGCGTCCGATACTGGATGGCTCGAGTGTGGGAGAGGGATGCGGAATTCCAGGTGTAGCGGTGAAATGCGTAGATATCTGGAGGAACACCGGTGGCGAAGGCGGCATCCTGGACCGGCATTGACGCTGAGGAGCGAAAGCCAGGGGAGCAAACGGGATTAGATACCCCAGTA
+
GGGGGGGGGGGGGGGGGGGGGGGGGGGCGGGGGGGGGGGGGGGGGGGGGGGGGGGGGGGGGGGGGGGGGGGGGGGGGGGGGGGGGGGGGGGGGGGGGGGGGGGGGGGGGGGGGGGGGGGGGGGGGGGGGGGGGGGGGGGGGGGGGGGGGGGGGGGGGGGGGGGGEDFGGGGGGGGGGGGGGGGGGGGDGGGGDGGGGGGGGGGGEGGGDGGGGGGGGGGGGGGGG:DFGGGGGG>FG3*>
@M00200:207:000000000-ALC1F:1:1104:11246:3502 1:N:0:5
ATTGGGTTTAAAGGGTCCGCAGGTGGTCATGCACGTCGGGGGTTAAATGGTTGGGCTCAACCCAGCCGCCGCTTCCGATACGACATGACTCGAGCATGGGAGAGGTGAGCGGAATTGCCGGTGTAGTAGTAATATGCGTTAATATCGGCAAGAACACCAAATGCGAAGGCAGCTCACTGGAACATTGCTGACACTCAGGGACGAAAGCGTGGGGAGCAAAAGGGATTAGATCCCTGGTA
+
GGGF@@BFEFGGGGGGGGGGGGG<EFFCGGGGGGGGGGGGGGFCFGFGG@C@FGGGGFFGGGGEGGGGGGGGGEBFGGGDGGGGGDCFGGFGGGGG?FAEFGDGGGGGDGG@FCE=AFGGEFGGGGFGGG9FGGGGGGFFEGCFFGGCFCCF@FAFGGGG7FGGGGFGGGGCCFDFGGFFC@FGGGGGGGFGGGGGGGGFGGEGGGGGGC8CEG::<F6FGCEG5DFGGGGGGFFFGGF
@M00200:207:000000000-ALC1F:1:1104:17235:6692 1:N:0:5
ATTGGGTGTAAAGGGCGTGTAGGCGGTCTGCTAAGTCATGTGTGAAATCCCTCGGCTTAACCGAGGAACGACGCATGAAACTGGCAAGCTAGAGTACCAAAGAGGGGGGTGGAATTCCCGGTGTAGCGGTGAAATGCGTAGATATCGGGAGGAACACCGGTGGCGAAGGCGGCCCCCTGGTTGGATACTGACGCTGAGACGCGAAAGCGTGGGGAGCAAACAGGATTAGATACCCTGGTA
+
GGGGGGGGGGGGGGGGGGGGGGGGGGGGGGGGGGGGGGGGGGGGGGGGGGGGGGGGGGGGGGGGGGGGGGGGGGGGGGGGGGGGGGGGGGGGGGGGGGGGGGGGGGGGGGGGGGGGGGGGGGGGGGGGGGGGGGGGGGGGGGGGGGGGGEGEGGGGGGGGGGGGGGGGGGGGGGGGGGGGGGGGGFGGGGGGGGGGGGGGGGGGGGGGGGGGGGGGGGGGGGGGGGGGGGGGGGGGGGGG
@M00200:207:000000000-ALC1F:1:1104:7082:8278 1:N:0:5
ATTGGGTTTAAAGCGCGTGTAGGCGGCTAGGCAAGTCGGTTGTGAAAGCCCGGGGCCCAACCCCGGAACTGCATCTGAAACTGCCTGGCTGGAGTCCCGGAGAGGAAGGCAGAATTCCCGGTGTAGGGGTGAAATCCGTAGATATCGGGAGGAATACCAGCGGCGAAGGCGGCCTTCTGGACGGTGACTGACGCTGAGACGCGAAAGCGTGGGGAGCAAACAGGATTAGATACCCCTGTA
+
GGGGGGGGGGGGGGGGGGGGGGGGGGGGGGGGGGGGGGGGGGGGGGGGGGGGGGGGGGGGGGGGGGGGGGGGGGGGGGGGGGGGGGGGGGGGGGGGGGGGGGGGGGGGGGGGGGGGGGGGGGGGGGGGGGGGGGGGGGGGGGGGGGGGGGGGGGGGGGGGGGGGGGGGGGGGGGGGGGGGGGGGGGGGGGGGGGGGGGGGGGGGGGGGGGGGGGDGGGGGGGGG4CFGGGGGGGGGGGGG
@M00200:207:000000000-ALC1F:1:1104:14789:9538 1:N:0:5
ATTGGGCGTAAAGGGCTCGTAGGTGGCCAACTAAGTCAGACGTGAAATCCCTCGGCTTAACCGGGGAACTGCGTCTGATACTGGATGGCTTGAGTTTGGGAGAGGGATGCGGAATTCCAGGTGTAGCGGTGAAATGCGTAGATATCTGGAGGAACACCGGTGGCGAAGGCGGCATCCTGGACCAACACTGACACTGAGGAGCGAAAGCCAGGGGAGCAAACGGGATTAGATACCCCTGTA
+
GGGGGGGGGGGGGGGGGGGGGGGGGGGGGGGGGGGFGGGGGGGGGGGGGEGGGGGGGGGGGFGGDGCGGGGGGGGGFGGGGGGGGGGGGGGGGGGDEFDF=FEGGGGGGGGGGGGGGGGGGGGGGGGGGGGGGGGGGGGGGGGGGGGGGGGGGGGFGGGGGGGGGGDGGGGGGGGFFFGGGGGGDGGGGGCGGGGGGGGGGGDEGGE6CGGGGEGDDGGGGGGGGGGGGGGGGGCFFGGG
@M00200:207:000000000-ALC1F:1:1104:19241:13300 1:N:0:5
ACTGGGTATAAAGGGCGCGTAGGCGGCCACGACAAGTCAGTTGTGAAATCTCTGGGCTTAACTCAGAACGGTCAACTGATACTGTCGGGCTAGAGTGCAGAAGGGGCAACTGGAATTCTCGGTGTAGCGGTGAAATGCGTAGATATCGAGAGGAACACCTGCGGCGAAGGCGGGTTGCTGGGCTGACACTGACGCTGAGGCGCGAAAGCTAGGGGAGCGAACGGGATTAGATACCCTGGTA
+
GGGGGGGGGGGGGGGGGGGGGGGGGGGGGGGGGGGGGGGGGGGGGGGGGGGGGGGGGGGGGGGGGGGGGGGGGGGGGGGGGGGGGGGGGGGGGGGGGGGGGGGGGGGGGGGGGGGGGGGGGGGGGGGGGGGGGGGGGGGGGEGGGGGGGGGGGFGGGGGGGGGGGGGGGGGGGGGGGGGGGGGGGGGGGGGGGGGGGGGGGGGGCEGGGGGGGGGGGGGGGGGGGGGFFGDFGCGGGGGGF
@M00200:207:000000000-ALC1F:1:1104:10927:13804 1:N:0:5
ACTGGGTGTAAAGCGTGTGTAGGTGGCCGCGTAAGTCGGTTGTGAACTCCCTGGGCTTAACCTGGGAATTGCAGTCGATACTGCGTGGCTCGAGTTCGGTAGAGGACGGCAGAATTCTCGGTGTAGCGGTGAAATGCGTAGATATCTGGAGGAACACCAGTGGCGAAGGCGGCATCCTGGACCGGTATTGACGCTGAGGCGCGAAAGCCAGGGGAGCAAACGGGATTAGATACCCCAGTA
+
C-<CFFDFCAAEEGGE;FFA<FFD9FE<CGGC:;F;EFEG7CF@EF,@96,C8@7F@<FE<EEEF@<6C,6CCF6C=:FFED<EFGGGEGGGGDGG,=C?EF?AFFF:F7FFFECAF,B7F3:8FFGGG@7+@CFFC>:@BBBF9DFCFFFFGCFCFFGFGFFFCFGGGDGGDGCEF997B7::CEGB7+<<8CCC*3:888E5:CCG8C:A5:9C<>FGCGCC39CD4C7CFGFFD*9:
@M00200:207:000000000-ALC1F:1:1104:27627:17916 1:N:0:5
ATTGGGTTTAAAGGGCGCGTAGGCGGTCAGCACAAGTCAGTTGTGAAATCTCCGAGCTTAACTCGGAAAGGTCAACTGATACTGTGCGACTAGAGTGCAGAAGGGGCAACTGGAATTCTCGGTGTAGCGGTGAAATGCGTAGATATCGAGAGGAACACCTGCGGCGAAGGCGGGTTGCTGGGCTGACACTGACGCTGAGGCGCGAAAGCTAGGGGAGCGAACGGGATTAGATACCCGAGTA
+
GGGGGGGGGGGGGGGGGGGGGGGGGGGGGGGGGGGGGGGGGGGGGGGGGGGGGGGGGGGGGGGGGGGGGGGGGGGGGGGGGGGGGGGGGGGGGGGGGGGGGGGGGGGGGGGGGGGGGGGGGGFGGGGGGGGGGGGGGGGGGGGGGGGGGGGGGGGGGGGGGGGGGGGGGGGGGGGGGCGGGGGGGGFFCDGGGGEGGGGGGGGGGGGGGDGGGGGGGGEGEGGGGGDFGGGGGF7CDGGGF
@M00200:207:000000000-ALC1F:1:1104:20884:19121 1:N:0:5
ATTGGGTTTAAAGGGTGCGTAGGCGGCGAGGCAAGTCTGGTGTGAAATCCCGGGGCTCAACCCCGGAACTGCACTGGATACTGCTTTGCTAGAGTACTGGAGAGGGAACTGGAATTTACGGTGTAGCAGTGAAATGCGTAGATATCGTAAGGAACACCAGTGGCGAAGGCGGCTGCCTGGGCCAGTTCTGACGCTGAGGCGCGAAAGCGTGGGGAGCAAACAGGATTAGATACCCCAGTA
+
GGGGGGGGGGGGGGGGGGGGGGGGGGGGGGGGGGGGGGGGGGGGGGGGGGGGGGGGGGGGGGGGGGGGGGGGGGGGGGGGGGGGGGGGGGGGGGGGGGGGGGGGGGGGGGGGGGGGGGGGGGGGGGGGGGGGGGGGGGGGGGGGGGGGGGGGGGGGGGGGGGGGGGGGGGGGGGGGGGGGGGGGGGGGGGGGGGGGGGGGGGGGGGGGGGGGGGGGGGGGGGGGGGGGGGGGFGGGGGGG
@M00200:207:000000000-ALC1F:1:1104:24570:20153 1:N:0:5
ATTGGGTATAAAGGGCGCGTAGGTGGTTCTGTATGTCTACCGTGAAAGCATACAGCTCAACTGTATTTTGTCGGTAGAAACTGCAGGACTTGAGGCTGGGAGGGGCTGGTGGAATTCCCCGTGTAGCGGTGAAATGCGTAGAGATGGGGGAGAACACTCGTGGCGAAGGCGGCCAGCTAGACCAGTTCTGACACTGAGGCGCGACAGCGTGGGGAGCAAACAGGATTAGATACCCCAGTA
+
GGGGGGGGGGGGGGGGDCG@CFGGGGEGGGGGGGGGGGGGGGGGGGGFGGGGGGGGGFFGGFFFGGGFGGGGGGGGGGGGFGGGGGGGFFFGGGGGFGGGGGGGGDFGGGFGGEFDFGDFGFEGFGGGG=FFFGEGFGGEGGGGGFFGG>CFGDGGFGGGCGGGGGGCCEEEGGGFF8<CDC,=EGF9CGFGFGCGGGGGGGGEGEG5EEGGGGDEDCCG5CGGG4>7CG7CGG4C7C6C
@M00200:207:000000000-ALC1F:1:1104:12405:23530 1:N:0:5
ACTGGGTTTAAAGGGTGCGCAGGCGGTAAAGTAAGTCAGTGGTGAAATCCTGCAGCTCAACTGCAGAACTGCCATTGATACTGCTATACTTGAATATAGTCGAAGTGGGCGGAATGTGACATGTAGCGGTGAAATGCTTAGATATGTCACAGAACACCGATAGCGAAGGCAGCTCACTAGACTAAAATTGACGCTCATGCACGAAAGCGTGGGGAGCGAACAGGATTAGATACCCGAGTA
+
GGGGGGGGGGGGGGGGGGGGGGGGGGGGGGGGGGGGGGGGGGGGGGGGGGGGGGGGGGGGGGGGGGGGGGGGGGGGGGGFFGGGGGGGGGGGGGGGGGGGGGGGGGGGGGGGGGGGGGGGGGGGGGGGGGGGGGGFGGGGGGGGGGGGFGGGGGGGGGGGGGGGE@EGEGGGGGGGGGGGGGGGFFGGGGFG>EEEGFGGGGGGGGGGGGDEG=CEGEGGGGGGGD>D=FGFFGGGGDFG
@M00200:207:000000000-ALC1F:1:1105:18336:3619 1:N:0:5
ACTGGGTTTAAAGGGTGCGCAGGCGGCATATCAAGTCTGAAGTGAAAGGTACGGGCTCAACCTGTACAGGCTTTGGAAACTGGTATGCTCGAGGACAGGAGAGGGCGGTGGAACTCCACGTGTAGCGGTAAAATGCGTAGAGATGTGGAAGAACACCAGTGGCGAAGGCGGCCGCCTGGCCTGTAACTGACGCTCAGGCACGAAAGCGTGGGGAGCAAATAGGATTAGATACCCGAGTA
+
GGGGGGGGGGGGGGGGGGGGGGGGGGGGGGGGGGGGGGGGGGGGGGGGGGGGGGGGGGGGGGGGGGGGGGGGGGGGGGGGGGGGGGGGGGGGGGGGGGGGGGGGGGGGGGGGGGGGGGGGGGGGGGGGGGGGGGGGGGGGGGCFGGGGGGGGGGGGGGGGGGGGGGGGGGGGGGGGGGGGGGGGGGGGGGGGGGGGGGGGGGGGGGGGGGGGGEDGGFGGGGGGGGGGGFGGGGGGFGG
@M00200:207:000000000-ALC1F:1:1105:20199:3749 1:N:0:5
ATTGGGTTTAAAGGGCGCGTAGGCGGCTGGCTCAGTCGGGCCTGTAAGTGCGGGGCTCAACCCCGTGATGGGCTCGGGACGGGCCGGCTGGGGCGCGGTCGAGGGAGACGGAATGCCGGGTGTAGTGGTGAAATGCGTAGAGATCCGGCGGAACACCGGTGGTGAAGGCGGTCTCCTGGGCCGAGGGCCGACGCTGAGGCGCGAGAGCGTGGGGAGCGAACCGGATTAGATACCCCAGTA
+
GGGGGGGGGGGGGGGGGGGGGGGGGGGGGGGGGGGGGGGGGGGGGGGGGGGGGGGGGGGGGGGGGGGGGGGGGGGGGGGGGGGGGGGGGGGGGGGGGGGGGGGGGGGGGGGGGGGGGGGGCFFCGFGGGGGFGGGGGGGGGGGGGGGGGGGGGGGGGGGGGGGGGGGGGGGGGGGGGGGGGGGGGGGCEEEGGGDGEFGGGEGCGCEDECGGGG<ECGCGEDGGG3CDGFFGDFCD>DGG
@M00200:207:000000000-ALC1F:1:1105:16901:3810 1:N:0:5
ATTGGGTTTAAAGCGCACGTAGGCGGCGCCGCAAGTGCGGGGTGAAATCCCACGGCTTACCCGTGGAACTGCCTTGCAGACTGCGGTGCTCGAGGATGGTAGGGGAGAGCGGAACTCCTGGTGGAGCGGTGAAATGCGTAGATATCAGGAGGAACACCGGTGGCGAAGGCGGCTCTCTGGTCCATTTCTGACGCTGAGGTGCGAAAGCTAGGGGAGCAAACGGGATTAGATACCCGCGTA
+
GGGGGGGGGGGGGGGGGGGGGGGGGGGGGGGGGGGGGGGGGGGGGGGGGGGGGGGGGGGGGGGGGGGGGGGGGGGGGGGGGGGGGGGGGGGGGGGGGGGGGGGGGGGGGGGGGGGGGGGGGGGGGGGGGGGGGGGGGGGGGGGGGGGGGFDEGGGGGGGGGGGGGGGGGGGGGGGGGGGGGGGGGFGGGGGGGGGGGGGGGGGGGGGGGGGGGGGDGGGGGGGGGGGGGFGGGGGGFGGG
@M00200:207:000000000-ALC1F:1:1105:25889:4409 1:N:0:5
ATTGGGTTTAAAGGGCTCGTAGGCGGTTTGTCACGTCGGGAGTGAAAACTCAGGGCTCAACCCTGAGCCTGCTTCCGATACGGGCAGACTAGAGGTATGCAGGGGAGAACGGAATTCCTGGTGTAGCGGTGAAATGCGCAGATATCAGGAGGAACACCGGTGGCGAAGGCGGTTCTCTGGGCATTACCTGACGCTGAGGAGCGAAAGTGTGGGGAGCGAACAGGATTAGATACCCTAGTA
+
GGGGGGFEGEDFGGGGGGGGGGGGGGGGGGGGGGGGGGGGGGFGGGGFGGGGGGGGGGGGGGGGGGGGGGGGGGGEGGGGGGGGGGGGGGGFFGGGGGGGGGGGGGDCFFGGGGGGGGGGGGGGGGFGGCFFGGGGGGGCFCFGFGGGGGDEGGGGFGFGGEEFGGGGGGGEEEEGGGGGFGGCFFFFGGGGGEEGEF8CECCECCEGGGGGGGDEDE/>ECGCFGDFFFGG9C<FFC:D
@M00200:207:000000000-ALC1F:1:1105:13401:4545 1:N:0:5
ATTGGGTGTAAAGGGCTCGTAGGCGGCCAACTAAGTCGGATGTGAAATCCCCAGGCTCAACCTGGGAACTGCATCCGATACTGGATGGCTTGAATTTGGGAGAGGGATGCAGAATTCCAGGTGTAGCGGTGAAATGCGTAGATATCTGGAGGAATACCGGTGGCGAAGGCGGCATCCTGGACCAACATTGACGCTGAGGAGCGAAAGCTAGGGGAGCAAACGGGATTAGATACCCTTGTA
+
GGGGGGGGGGGGGGGGGGGGGGGGGGGGGGGGGGGGGGGGGGGGGGGGGGGGGGGGGGGGGGGGGGGGGGGGGGGGGGGGGGGGGGGGGGGGGGGGGGGGGGGGGGGGGGGGGGGGGGGGGGGGGGGGGGGGGGGGGGGGGGGGGGGGGGGGGGGGGGGGGGGGGGGGGGGGGGGGGGGGGGGGGGGGGGGGGGGGGGGGGGGGGGGGGGGGGGGGGGGGGGGGGGGGGFGGGGGGFGGG
@M00200:207:000000000-ALC1F:1:1105:22471:5000 1:N:0:5
ACTGGGCATAAAGGGCTCGTAGGCGGTTCGTCACGTCGGGAGTGAAAACTCGGAGCTTAACTCCGAGCCTGCTTCCGATACGGGCAGACTAGAGGTAGGCAGGGGAGAGCGGAACTCCTGGTGTAGCGGTGGAATGCGCAGATATCAGGAAGAACACCGGTGGCGAAGGCGGCTCTCTGGGCCTTACCTGACGCTGAGGAGCGAAAGCGTGGGTAGCGAACAGGATTAGATACCCGCGTA
+
GGGGGGGGGGGGGGGGGGGGGGGGGGGGGGGGGGGGGGGGGGGGGGGGGGGGGGGGGGGGGGGGGGGGGGGGGGGGGGGGGGGGGGGGGGGGGGGGGGGGGGGGGGGGGGGGGGGGGGGGGGGGGGGGGGGGGGGGGGGGGGGGGGGGGGGGGGGGGGGGGGGGGGGGGGGGGGGGGGGGGGGGGGGGGGGGGGGGGGGGGGGGGGGGGGGGGGGGGGGGGGGGFFFGGFGGGGGGFGGG
@M00200:207:000000000-ALC1F:1:1105:22309:6326 1:N:0:5
ATTGGGTTTAAAGGGTGCGTAGGTGGGCAGGTAAGTCAGTGGTGAAATCTCCGGGCTTAACTCGGAAACTGCCATTGATACTATCTGTCTTGAATACCGTGGAGGTCAGCGGAATATGTCATGTAGCGGTGAAATGCTTAGATATGACATAGAACACCAATTGCGAAGGCAGCTGGCTACACGAATATTGACACTCAGGCACGAAAGCGTGGGGATCAAACAGGATTAGATACCCCAGTA
+
GG9FGGGGGGFFGGGEF@F@FFGEFFEGGGGGFDGGDGGGGGGGGGGEGFGGGDEGB@CAF<EGGGGGGGGGGGGGDFGGGFFCFGGGGGGGFGGGGGGF=FEEGFGGGGDGGGGGFGGGGFBFFGGGDGG<FGGGFGGGGGFGGFFGGGGGGGGGGGGGDFGFEGGGD8:EGGGGCEBCFFGGDGGGGGGGGGGGFGDCFGGGGGGGEEGDGDCECGGFGG?F481=DFGFE6CGADGF
@M00200:207:000000000-ALC1F:1:1105:28394:8106 1:N:0:5
ATTGGGTGTAAAGGGCTCGTAGGCGGTTTGTCACGTCGGGAGTGAAAACTCGGGGCTTAACCCCGAGCCTGCTTCCGATACGGGCTGACTAGAGGTATGCAGGGGAGAACGGAATTCCTGGTGTAGCGGTGAAATGCGCAGATATCAGGAGGAACACCGGTGGCGAAGGCGGTTCTCTGGGCATTACCTGACGCTGAGGAGCGAAAGTGTGGGGAGCGAACAGGATTAGATACCCCTGTA
+
GGGGGGGGFGGGGGGGGGGGGGGGGGGGGGGGGGGGGGGGGGGGGGGGGGGGGGGGGGGGGGGGGGGGGGGGGGGGGGGGGGGGGGGGGGGGFGGGGGGGGGGGGGGGGGGG+BFGGGGGGGGGGGGGGGGGGGFFFGEFGGGCDFGFGGGGGGGGGGGGDGGGGGGGGGGGGGGGGGGGGGGGGGGFFGGGGGGECFFFGGGEE=EFGCFGGGDGGGGGGGGGGGGGGFFGGGGGFGGG
@M00200:207:000000000-ALC1F:1:1105:20880:11334 1:N:0:5
ACTGGGCTTAAAGGGCTCGTAGGCGGTTTGTCGCGTCGGGAGTGAAAACTCAGGGCTCAACCCTGAGCGTGCTTCCGATACGGGCAGACTAGAGGTATGCAGGGGAGAACGGAATTCCTGGTGTAGCGGTGGAATGCGCAGATATCAGGAGGAACACCGGTGGCGAAGGCAGCTCGCTGGGACGGTACTGACGCTGAGACGCGAAAGCGTGGGGAGCAAACAGGATTAGATACCCTAGTA
+
GGGGGGGGGGGGGGGGGGGGGGGGGGGGGGGGGGGGGGGGGGGGGGGGGGGGGGGGGGGGGGGGGGGGGGGGGGGGGGGGGGGGGGGGGGGGGGGGGGGGGGGGGGGGGGGGGGGGGGGGGGGGGGGGGGGGGGGGGGGGGGGGGGGGGGGGGGGGGGGGGGGGGGGGGGGGGGGGGGGGGGGGGGGGGGGGGGGGDGGGGGGEEGGGGGGGGGGGGGGGGGGGGGGGGFGGGFGGFGGG
@M00200:207:000000000-ALC1F:1:1105:10761:12206 1:N:0:5
ACTGGGCTTAAAGGGCGCGTAGGTGGCCTGTTAAGTCGAACGTGAAATCCCCGGGCTCAACCCGGGAACTGCGTCCGAGACTGGCAGGCTCGAATCCGGGAGAGGGATGTGGAATTCCAGGTGTAGCGGTGAAATGCGTAGATATCTGGAGGAACACCGGTGGCGAAGGCGGCATCCTGGACCGGTATTGACGCTGAGGCGCGACAGCGTGGGGAGCAAACAGGATTAGATACCCTAGTA
+
GGGGGGGGGGGGGGGGGGGGGGGGGGGGGGFGGGGGGGGGGGGGGGGGGGGGGGGGGGGGGGGGGGGGGFGGGGGGGGGGGGGGGFGGGGGGGGGGDFGGGGCFGGEFGGGGGGGGGGGGGGGGGGGGGGGGGGGGGGGGGGGGGGGGGGGGGGGGGGGGGGGGGGGDGGG>EGGGGGGFGGFEG>CGFFGGEGGGGGGGGGGE/CGGGDEGGGGGGGGGGGGGGGGGGFGGGGGDFGGG
@M00200:207:000000000-ALC1F:1:1105:6695:13261 1:N:0:5
ACTGGGTATAAAGGGTGCGTAGGCGGTCGCGCAAGTCGGATGTGAAATCTCAGGGCTCAACCCTGAAACTGCATTCGATACTGCGTGGCTAGAGTGCTGGAGAGGAGACTGGAATTTACGGTGTAGCAGTGAAATGCGTAGATATCGTAAGGAAGACCAGTGGCGAAGGCGAGTCTCTGGACAGCAACTGACGCTGAGGCACGAAGGCCAGGGGAGCAAACGGGATTAGATACCCCCGTA
+
GGGGGGGGGGGGGGGGGGGGGGGGGGGGGGGGGGGGGGGGGGGGGGGGGGGGGGGGGGGGGGGGGGGGGGGGGGGGGGGGGGGGGGGGGGGGGGGGGGGGGGGGGDGGGGGGGGGGGGGGGGGGGGGGGGGGGGGGGGGGGGGGGGGGGGGGGGGGGGGGGGGGGGGGGGGGGGGGGGGGGGGGGGGGGGGGGGGGGGGGGGGGGGGGGGGGGGGGGGGGGGGGGGGGGFGDGGGGFGGG
@M00200:207:000000000-ALC1F:1:1105:15738:14057 1:N:0:5
ATTGGGTTTAAAGGGCTCGTAGGTGGCCAACTAAGTCGGACGTGAAATCCCTCGGCTTAACCGGGGAACTGCGTCCGATACTGGTTGGCTTGAGTTTGGGAGAGGGATGCGGAATTCCAGGTGTAGCGGTGAAATGCGTAGATATCTGGAGGAACACCGGTGGCGAAGGCGGCATCCTGGACCAATACTGACGCTGAGGAGCGAAAGCCAGGGGAGCAAACGGGATTAGATACCCTTGTA
+
GGGGGGGGGGGGGGGGGGGGGGGGGGGGGGGGGGGGGGGGGGGGGGGGGGGGGGGGGGGGGGGGGGGGGGGGGGGGGGGGGGGGGGGGGGGGGGGGGGGGGGGGGGGGGGGGGGGGGGGGGGGGGGGGGGGGGGGGGGGGGGGGGGGGGGGGGGGGGGGGEGGGGGGGGGGGGEGGGGGGGGGGGGGGGGGGGGGGGGGGGGGDGGGGGGGGGGDGGGGGGGGGDGGGGFGGFGGGFGGG
@M00200:207:000000000-ALC1F:1:1105:28234:14156 1:N:0:5
ATTGGGCATAAAGAGCGTGTAGGCGGCCGCACAGGTCCGTTGTGAAAACTGGAGGCTTAACCTTCAGACGTCGATGGAAACCGTGCGGCTAGAGTCCGGAAGAGGAGAATGGAATTCCTGGTGTAGCGGTGAAATGCGCAGATATCAGGAAGAACACCCGTGGCTAAGGCGGTTCTCTAGTACGGTACTGACGCTGAGACGCGAAAGCGTGGGGAGCGAACAGGATTAGATACCCCTGTA
+
GGGFCGGGGGC<CFGCFFGCAFGGGCG@EECCGGCGGGGEFECCFFFFFEF8FGGFFFGGEEFGGGGFGGGCE:,E=EEFGGGGD7FEEFCDCBFFGGDFEG<FGGEGGF,EEGFFGDFFG<DDF?DCE>CFGFGGFGGGECDCGFFGG<B@FDFGGEBFFDGCFC8FC7:C::8CGGCCCFFCDECEFGGGE==E@FFGDG5E:5=FGEG5C=*7ECEEEDCGCC>CD?:FGFGGFFFC
@M00200:207:000000000-ALC1F:1:1105:26676:15367 1:N:0:5
ATTGGGTTTAAAGAGCTCGTAGGCGGCCGTTCGCGTCGGATGTGAAAGCTCAGGGCTCAACTCTGAGACGCCATTCGATACGGGACGGCTAGAGGTAGGTAGGGGAAAGTGGAATTCCAGGTGTAGCGGTGAAATGCGTAGATATCTGGAGGAACACCGGTGGCGAAGGCGACATCCTGGACCGGCATTGACGCTGAGGCGCGAAAGCCAGGGGAGCAAACGGGATTAGATACCCTAGTA
+
GGGGGGGGGGGGGGGGGGGGGGGGGGGGGGGGGGGGGGGGGGGGGGGGGGGGGGGGGGGGGGGGGGGGGGGGGGGGGGGGGGGGGGGGGGGGGGGGGGGGGFGGGGGFFGGGGGGGGGGGGDFGGGGGGGGGGGGGGGGGGGGGGGGGGGFGG:FGGGGGGGGGGGGGGGGGGGGGGGCFGGGGGGGEFGGGGGGGGGGGGGGGGGDGGGGGGGGGGGGGGGGDCDGCGFGGF6DGFGGG
@M00200:207:000000000-ALC1F:1:1105:9375:16001 1:N:0:5
ATTGGGTATAAAGGGCGCGTAGGCGGGCTGTCAAGTCTGGGGTGAAATCCCACGGCTCAACCGTGGAACTGCCTTAGATACTGACGGCCTCGAGGGAGATAGGGGCGAGCGGAACTGTGAGTGGAGCGGTGAAATGCGTTGATATTCACAGGAACTCCGGTGGCGAAGGCGGCTCGCTGGATCTTTTCTGACGCTGAGGCGCGAAAGCTAGGGGAGCAAACGGGATTAGATACCCGAGTC
+
GGGGGGGGGGGGGGGGGGGGGGGGGGGGGGGCFGGGGGGGGGGGGGGGGGGGGGGGGGGGGGGGGGGGDGGGGGGGGGGGGGGFGGGGGGGGEGGGGGEGGGGGGGGEGGGGGGGGGGGGGGGGGGGGGGGGGGGGGGGGGGGGGGGGGGGGGGFGGGGGGGGGGCGGGGGGGGGGGGGGGGGGGGGGFGCFGGGGGGGGGGGGGDGGGGGGGGDGGG7CFGGDGGGGGFF>FFGG>D5*
@M00200:207:000000000-ALC1F:1:1105:19922:17211 1:N:0:5
ATTGGGTGTAAAGGGCGCGTAGGCGGCCACCGCAAGTCGACTGTGAAATCTCCGGGCTTAACTCGGAAAGGTCAGCCGATACTGCGGGGCTAGAGTGCAGAAGGGGCAACTGGAATTCTCGGTGTAGCGGTGAAATGCGTAGATATCGAGAGGAACACCTGCGGCGAAGGCGGGTTGCTGGGCTGACACTGACGCTGAGGCGCGAAAGCTAGGGGAGCGAACGGGATTAGATACCCCAGTC
+
GGGGGGFGGGGGGGGDGGGGGGDGGGGGGGGGGGGEFGGCBEGGGGGFFGGGEEGGDFFFGGAEEEG=CFGGGGGGFGEEGGGGGGGGGGDFDBCEFFFGG8FFDGGGGGGGGF<FEGGGGGGEGGFFCDEGFGCFB@EGGGGCGGGCGGGEGGGF<F7F7FEGGEEEFGGDEEEGGGGG?EDCECGCGGGGFGGGGGEGGGGG=EGEGGGGGGGGGGDCEGG<<*>76=>FFGGG39>C*
@M00200:207:000000000-ALC1F:1:1105:5311:17968 1:N:0:5
ATTGGGTTTAAAGGGTGCGTAGGTGGCATGGTAAGTTTGATGTGAAAGCTCAGGGCTTAACCCTGAAATGGCATTGAATACTACTGTGCTGGAGGTTTGGAGGGGGGACTGGAATTCTTGGTGTAGCAGTGAAATGCGTAGATATCAAGAGGAACACCAGTGGCGAAGGCGAGTCCCTGGACAACACCTGACACTGAGGCACGAAAGCTAGGGGAGCAAACAGGATTAGATACCCCTGTA
+
GGGGGGGGGGGGGGGGGGGGGGGGGGGGGGGGGGGGGGGGGGGGGGFGGGGFGGGGGGGGGGGGGGGGGGGGGGGGGGGGGGGEGGGGGGGGGGGEGGGGGGGGGGGGGGGGGGGGGGGGGGGGGFGGGGGGGGGGGGGCFGGFFGGGGGGGGGGGGGFGGGFGGGGGGGGGGGGGGGGGGGGGFGGDGCFGGGGGGGGGGCEGGGGGGGGGGGCEEEFFFFGGGGGGGFGGCGDFFGGG
@M00200:207:000000000-ALC1F:1:1105:12106:19255 1:N:0:5
ATTGGGTTTAAAGTGTGCGCAGGCGGCGTCGCAAGTCAGGCGTGAAATCCCCGGGCTTAACCTGGGAATTGCACTTGAAACTACGATGCTGGAGTATGGCAGAGGGAGGTGGACTTCCACGTGTAGCGGTGAAATGCGTAGAGATGTGGAGGAACACCGATGGCGAAGGCAGCCTCCTGGGCCAATACTGACGCTCATGCACGAAAGCGTGGGGAGCAAACAGGATTAGATACCCCGGTA
+
<FCCCFC@-C<E<E<FFGGGC:@FFGGGGGGGGGGGGGGGGGCCCDDFEGGGGGGGGGGFGGFGEC<<FCF9<FGGGGGGGCEGFGGGGG<<FCFGFGFG=FFFGCFGCFD+A,5,:B,CFFDDGFGDEB>FFC,3EF3>FEFA=>C9FGGGGGGGFGG7>@:FC<:FGGGCEGGFGFGGGGGG8C28CFGG8C/*B;9EFF/1/>=ECE88?EDEGFC<CFGFC6:CFFGG?745577/
@M00200:207:000000000-ALC1F:1:1105:11579:19334 1:N:0:5
ACTGGGTTTAAAGGGCGCGTAGGCGGCCACCGCAAGTCGACTGTGAAATCTCTGGGCTTAACTCAGAACGGTCAACTGATACTGTCGGGCTAGAGTGCAGAAGGGGCAACTGGAATTCTCGGTGTAGCGGTGAAATGCGTAGATATCGAGAGGAACACCTGCGGCGAAGGCGGGTTGCTGGGCTGACACTGACGCTGAGGCGCGAAAGCTAGGGGAGCGAACGGGATTAGATACCCGCGTA
+
GGGGGGGGGGGGGGGGGGGGGGGGGGGGGGGGGGGGGGGGGGGGGGGGGGGGGGGGGGGGGGGGGGGGGGGGGGGGGGGGGGGGGGGGGGGGGGGGGGGGGGGGGGGGGGGGGGGGGGGGGGGGGGGGGGGGGGGGGGGGGGGGGGGGGGGGGGGGGGGGGGGGGGGGGGGGGGGGGGGGGGGGGGGGGGGGGGGGGGGGGGGGGGGGGGGGGGGGGGGGGGGGGGGGGFGGGGGGEGGGG
@M00200:207:000000000-ALC1F:1:1105:8272:19947 1:N:0:5
CTGGGTTTAAAGCGTGCGCAGGCGGTTATGTAAGACAGGTGTGAAATCCCCGGGCTTAACCTGGGAACTGCATTTGTGACTGCATAGCTAGAGTACGGTAGAGGGGGATGGAATTCCGCGTGTAGCAGTGAAATGCGTAGATATGCGGAGGAACACCGATGGCGAAGGCAATCCCCTGGACCTGTACTGACGCTCATGCACGAAAGCGTGGGGAGCAAACAGGATTAGATACCCTAGTA
+
GGGGGGGGGGGGGGGGGGGGGGGGGGGGGGGGGGGGGGGGGGGGGGGGGGGGGGGGGGGGGGGGGGGGGGGGGGGGGGGGGGGGGGGGGGGGGGGGGGGGGGGGGGGGGGGGGGGGGGGGGGGGGGGGGGGGGGGGGGGGGGGGGGGGGGGGGGGGGGGGGGGGGGGGGGGGGGGGGGGGGGGGGGGGGGGGGGGGGGGGGGGGGGGGGGGGGGGGGGGGGGGGGGGGGFGGFGGGFGG
@M00200:207:000000000-ALC1F:1:1105:25158:22632 1:N:0:5
ATTGGGTATAAAGAGCGTGTAGGCGGCCAGACAGGTCCGTTGTGAAAACTAGAGGCTTAACCTCTAGACGTCGATGGAAACCGTCTGGCTAGAGTCCGGAAGAGGAGAATGGAATTCCTGGTGTAGCGGTGAAATGCGCAGATATCAGGAAGAACACCCGTGGCTAAGGCGGCATCCTGGACCGGCATTGACGCTGAGGCGCGAAAGCCAGGGGAGCAAACGGGATTAGATACCCTTGTA
+
GGFDCEFGGGGGCGGGGGGGGGGGEDGEFGGFGGGGGFGFGFGGGFGGGGCGFGGG8EECGEEGGDGGGGGGGGGFFFFGCEEGGGGFGGGGGAFFGGGGGGGGGGEFGGGGGGGGFEFFGGGGGGGGGGGGGF9F<FE@CGGFFGGGGGGGGGGFFGGFGGCCGGFG7@FGGGGGGGGDFGGEGDE@FGGGDGGDEFG5C::EEECCFGGGEGGGGGGGGGC5*7CDFFDF+<7C5FC:
@M00200:207:000000000-ALC1F:1:1106:6543:2855 1:N:0:5
ATTGGGTGTAAAGGGCTCGTAGGCGGCCAACTACGTCCGACGTGAAATCCCAAAGCTTAACTTTGGAACTGCGTCGGATACTGGATGGCTTGAATTCGGGAGAGGGATGCAGAATTCCAGGTGTAGCGGTGAAATGCGTAGATATCTGGAGGAATACCGGTGGCGAAGGCGGCCTCCTGGCCCGAGATTGACACTGAGGCGCGAAAGCCAGGGGAGCAAACGGGATTAGATACCCTCGTA
+
GCGGGGE@CEFFGFGGCFEFGGGGGGGGGFFF,,@F<FEFGGGGFFF9FGFE8,FEFFFFGGGGGGCFFFGG@FFE=EGEFCE,,CF7FGC@E<F,5+,:@FFFGGEGGGEFEEFFGGCGGFGGGGGGDCGG<,CFFEGEF:9@FCAC<FFCFFC<BBF:FGEFFFEGGGEEG*6CGGGF*CCC88::CC999CFD?F>*:EEEECCFFFGGGC=CDGCGGDGGCDCC6DGCFGGC*5>C
@M00200:207:000000000-ALC1F:1:1106:19893:4434 1:N:0:5
ATTGGGTATAAAGGGTGCGTAGGCGGCCATGTAAGTGAGATGTGAAATCCCTCGGCTCAACCGAGGAAGTGCATTTCATACTGCATGGCTTGAGGGAGACAGGGGTAAGCGGAACTGATGGTGGAGCGGTGAAATGCGTTGATATCATCAGGAACACCGGTGGCGAAAGCGGCTTACTGGGTCTCTTCTGACGCTGAGGTACGAAAGCTAGGGGAGCGAACGGGATTAGATACCCCTGTA
+
GGGGGGGGGGGGGGGGGGGGGGGGGGGGGGGGGGGGGGGGGGGGGGGGGGGGGGGGGGGGGGGGGGGGGGGGGGGGGGGGGGGGGGGGGGGGGGGGGGGGGGGGGGGGGGGGGGGGGGGGGGGGGGGGGGGGGGGGGGGGGGGGGGGGGGGGGGGGGGGGGGGGGGGGGGGGGGGGGGGGFGGGGGGGGGGGGGGGGGGGGGGGGGGGGGGGGGGGGGEGGGGGGGFFFGGGGGGGGGGG
@M00200:207:000000000-ALC1F:1:1106:9908:4849 1:N:0:5
ATTGGGCTTAAAGCGCGTGTAGGCGGCCAGGTAGGTCCGACGTGAAAACTGGAGGCTCAACCTCCAGCTGTCGTTGGAAACCATCTGGCTAGAGTCCGGAAGAGGAGAGTGGAATTCCTGGTGTAGCGGTGAAATGCGCAGATATCAGGAAGAACACCAATGGCGAAGGCAGCTCTCTGGGACGGTACTGACGCTGAGACGCGAAAGCGTGGGGAGCGAACAGGATTAGATACCCTTGTA
+
GGGGGGGGGGGGGGGGGGGGGGGGGGGGGGGGGGGGGGGGGGGGGGGGGGGGGGGGGGGGGGGGGGGGGGGGGGGGGGGGGGGGGGGGGGGGGGGGGGGGGGGGGGGGGGGGGGGGGAFGGGGGGGGGGGGGGGGGGGGGGGGGGGGGGGGGGGGGGGGGGFGGDFGGGGGGGGGGGGGGGGGGGGGGGGGGGGGGGGGGDGGGGGGGGGGGGGGGDGGGGGGGGGGGGGGGGGGDGGGG
@M00200:207:000000000-ALC1F:1:1106:12605:5369 1:N:0:5
ACTGGGCATAAAGGGCGCGTAGGCGGCCACCGCAAGTCGACTGTGAAATCTCCGGGCTTAACCCGGAACGGTCAGCCGATACTGCGGGGCTAGAGTGCAGAAGGGGCAACTGGAATTCTCGGTGTAGCGGTGAAATGCGTAGATATCTGGAGGAACACCGGTGGCGAAGGCGGCCCTCTGGTCGGATACTGACGCTAAAACGCGAAAGCGTGGGGAGCAACAGGATTAGATACCCCCGTA
+
GGGGGGGGGGGGGGGGGGGGGGGGGGGGGGGGGGGGGGGGGGGGGGGGGGGGGGGGGGGGGGGGGGGGGGGGGGGGGGGGGGGGGGGGGGGGGGGGGGGGGGGGGGGGGGGGGGGGGGGGGGGGGGGGGGGGGGGGGGGGGGGGGGGGGGGGGGGGGGGGGGGGGGGGGGGGGGGGGGGGGGGGGGGGGGGFGGGGGGGGGGGGGGGGGGGGGGGGDGGGFFEGFGD*2?C72CGCD3<5
@M00200:207:000000000-ALC1F:1:1106:17527:5497 1:N:0:5
ACTGGGTTTAAAGAGCGTGTAGGCGGCCGCACAGGTCCGTTGTGAAAACTGGAGGCTTAACCTTCAGACGTCGATGGAAACCGTGCGGCTAGAGTCCGGAAGAGGAGAATGGAATTCCTGGTGTAGCGGTGAAATGCGCAGATATCAGGAAGAACACCCGTGGCTAAGGCGGTTCTCTAGTACGGTACTGACGCTGAGACGCGAAAGCGTGGGGAGCGAACAGGATTAGATACCCTGGTA
+
GGGGGGGGGGGGGGGGGGGGGGGGGGGGGGGGGGGGGGGGGGGGGGGGFGGGGGGGGGGGGGGGGGGGGGGGGGGGGGGGGGGGGGGGGGGGGGGGGGGGGGGGGGGGGGGGGGGGGGGGGGGGGGGGGGGGGGGGGGGGGGGGGGGGGGGGGGGGGGGGGGGGGGGGGGGGGGGGGGCGGGGGGGGGGGGGGGGGGGGGGGGGGCGGGGGGGGDGGGEGGGGGGGGFGFGGGGFGFFFG
@M00200:207:000000000-ALC1F:1:1106:5695:5941 1:N:0:5
ACTGGGTGTAAAGCGCGTGTAGGTGGATTGGTGTGTCAGATGTGAAATCCCTGGGCTCAACCCAGGAACTGCACCTGAAACTACCAGTCTTGAGTGGTGGAGAGGGAAGTGGAATTCCTGGTGTAGAGGTGAAATTCGTAGATATCAGGAGGAACACCAGTGGCGAAGGCGGCTTCCTGGACACCAACTGACGCTGAGACGCGAAAGCGTGGGGAGCAAACAGGATTAGATACCCTAGTA
+
GGGGGGFGGGGGGGGGGCGGGGGGGGGGGGGGGGGGGGGFGGGGGGGGGDGGGGGGGGGGGGGEGFGGGGGGGGGGGGGGGGGGGGGGGGGGGGGFGGGGFGGGGGGGGGGGGGFFFGGGGGGGGGGGGGGGGGGGGGGGGGGGGGGGGFGGGGGGGGGGGGGGGGGGGGGGGGGGGGGGGGGFGGGGGGGGGGGGE:EGGGGGGGGGCEDGGGGGGGGGGGGGFFGGGGGDFGFDC<FC
@M00200:207:000000000-ALC1F:1:1106:15963:6516 1:N:0:5
ACTGGGTTTAAAGGGCGCGTAGGCGGCCTCTGCAAGTCGACTGTGAAATCTCCGGGCTTAACCCGGAAAGGTCAGCCGATACTGCAGGGCTAGAGTGCAGAAGGGGCAACTGGAATTCTCGGTGTAGCGGTGAAATGCGTAGATATCGAGAGGAACACCTGCGGCGAAGGCGGGTTGCTGGGCTGACACTGACGCTGAAGCGCGAAAGCTAGGGGAGCGAACGGGATTAGATACCCCTGTA
+
GGGGGGGGGGGGGGGGGGGGGGGGGGGGGGGGGGGGGGGGGGGGGGGGGGGGGGGGGGGGGGGGGGGGGGGGGGGGGGGGGGGGGGGGGGGGGGGGGGGGGGGGGGGGGGGGGGGGGGGGGGGGGGGGGGGGGGDGGGGGGGGGGGGGGGGGGGGGGGGGGGGGGGGGGGGGGGGGGGGGGGGGGGGGFGGGGGGGGGGGGGGGG=EGGGGGGGGGGGGGGGGGGGGGGGGGGGCFGGGGG
@M00200:207:000000000-ALC1F:1:1106:8295:6895 1:N:0:5
ATTGGGTATAAAGGGCTCGTAGGTGGCCAACTCAGTCGGATGTGAAATCCCCAGGCTCAACGTGGGAACTGCATCCGCTACTGGATGGCTTGAATTCGGGAGAGGGATGCAGAATGGCAGGTGTAGTGGTGAAATGCGTAGATATGTGGAGGAATACCGGTGGCGAAGGCGGCATCCTGGACCGACATTGACGCTGAGGAGCGAAAGCTAGGGGAGCAGACGGGATTAGATACCCCAGTA
+
66<;CF@C-,C@6FFGF9F+BF;F,D<F<FGCCFG@FCC7,@FGC<,CC,C,<@@D,@,:@,:DF@<CDFGGGGG@F,,+8CFF=,,,,,CC,<<55C4=@C+B+CFGC,?FFGD,,B=F74,9,55BF,:E9,5<,+88>+<,?,5C,C<>:85:,7@+3@F?F:BF77F87*>8B9BCG,4:*=:C9,9CGECEGGGGGGGGC5C@++2*4=:C)7*7;>*)19C7>F7DE+9**/*0
@M00200:207:000000000-ALC1F:1:1106:23963:6933 1:N:0:5
ATTGGGTTTAAAGGGCGCGTAGGCGGCCTGGTAAGTAGGGGGTGAAATCCTGCGGCTTAACCGCAGGGCTGCCTTCTAAACTGTCAGGCTCGAGCACGGTAGAGGCAGATGGAATTCCCGGTGTAGCGGTGGAATGCGTAGAGATCGGGAAGAACATCAGTGGCGAAGGCGGTCTGCTGGGCCGTTGCTGACGCTGAGGCGCGACAGCGTGGGGAGCAAACAGGATTAGATACCCCAGTA
+
GGGGGGGGGGGGGGGGGGGGGGGGGGGGGGGGGGGGGGGGGGGGGGGGGGGGGGGGGGGGGGGGGGGGGGGGGGGGGGFGGGGGGGGGGGGGGGGGGGGGGGGGGGGGGGGGGGGGGGGGGGGGGGGGGGGGGGGGGGGGGGGGGGGGGCFGGGGGGGGGGFGGD7EGGGGGGGGGGGGGGGGGGGGGGGGGGGGGGGFGGG5CGGGGGGGGGGCEGGFGGDFGFFGGGGDCFFDGGGG*
@M00200:207:000000000-ALC1F:1:1106:26797:7715 1:N:0:5
ACTGGGTGTAAAGGGCGCGTAGGCGGCTTGGCAAGTCAAAGGTGAAATCCCTCGGCTCAACTGAGGAACTGCCTTTGAAACTGCCTGGCTTGAGGCCGGGAGGGGGTAGCGGAATTCCCAGTGTAGCGGTGAAATGCGTAGATATTGGGAGGAACACCAGTGGCGAAGGCGGCTACCTGGACCGGTTCTGACGCTGATGCGCGAAAGCGTGGGTAGCAAACAGGATTAGATACCCCGGTA
+
GGGGGGGGGGGGGGGGGGGGGGGGGGGGGGGGGGGGGGGGGGFGFFGGGGGGGGGGGGGGGGGGGGGGGGGGGGGGGGGGGGGGGGGGGGGGGGGGGGGGGGGGGGGGGGGGGGGGGGGGGGFGGGGGGGGGFGFGFGCCGGFFGGGGGGGGGGGGGGGGGGGGGGGGGGGGGG7CFGGFGGGGGGGEC?FGGGGGGGGGGGEGDCEGGGDGDEGGGGGGGGGGFGDF4CFGG6DGGDG:
@M00200:207:000000000-ALC1F:1:1106:3078:7944 1:N:0:5
ATTGGGTGTAAAGTGTGCGCAGGCGGCGTCGCAAGTCGAGTGTGAAAGCCCCGAGCTTAACTTGGGAATTGCGCTCGAAACTACGGCGCTGGAGTATGGCAGAGGAAGGTGGAATTCCACGTGTAGCGGTGAAATGCGTAGAGATGTGGAGGAACACCGATGGCGAAGGCAGCCTTCTGGGCCAATACTGACGCTCATGCACGAAAGCGTGGGGAGCAAACAGGATTAGATACCCCAGTA
+
GGGFCECGGDEGGGGGGGGGGGGGGEGGGGGGGGGGGGGFGFFFFGFEGGGGGGGGGGGGGGGGGGGGGGGGGGGEDCGGGGGGGGGGGCFFFGGGGGGGGGGGGGGGGGGGGFGGGGGGGGGGGGGEGGGGGGGFFFEGDGGDFFGFFF@CFCFGGGGGGGGGGGGGGGGGGGGGGGGGGGGDFGGFFDCCGGGGGGGGGGGGGGGFGGGGG:EGDGGGGGGGGFGFGGGGGGGFGGGF
@M00200:207:000000000-ALC1F:1:1106:3894:8163 1:N:0:5
ATTGGGTGTAAAGGGCGCGTAGGTGGCCTGTTAAGTCGAACGTGAAATCCCCGGGCTCAACCCGGGAACTGCGTCCGAGACTGGCAGGCTCGAATCCGGGAGAGGGATGTGGAATTCCAGGTGTAGCGGTGAAATGCGTAGATATCTGGAGGAACACCGGTGGCGAAGGCGGCATCCTGGACCGGTATTGACGCTGAGGCGCGAAAGCCAGGGGAGCAAACGGGATTAGATACCCGAGTA
+
GGGGGGGGGGGGGGGGGGGGGGGGGGGGGGGGGGGGGGGGGGGGGGGGGGGGGGGGGGGGGGGGGGGGGGGGGGGGGGGGGGGGGFGGGGGGGGFFGGGGGGCFGGFGGGGGGGGGGGGGGGGGGGGGGGGGGGGGGGGGGGGGGGGGGGGDGGGGGGGGGGGGGGGGGGGGGGGGGGGGGGGGGGGFFFGGGGGGGGGGGGGEGGGGGGGGGGGCDGFGGGGGGGGGGGGGGFGGGGGF
@M00200:207:000000000-ALC1F:1:1106:2292:9556 1:N:0:5
ATTGGGTTTAAAGGGCGCGTAGGTGGCCGGGTAAGTCGGGGGTGAAAGTCAGCGGCTCAACCGCTGGACTGCCTTCGAGACTGCCTGGCTTGAGCATGGTAGAGGCTGGCGGAATTCCCGGTGTAGCGGTGGAATGCGTAGAGATCGGGAAGAACATCAGTGGCGAAGGCGGCCAGCTGGGCCATTGCTGACGCTGATGCGCGACAGCGTGGGGAGCAAACAGGATTAGATACCCCTGTA
+
GGGGGGGGGGGGGGGGGGGGGGGGGGGGGGGGGGGGGGGGGGGGGGGGGGGGGGGGGGGGGGGGGGGGGGGGGGGGGGGGGGGGGGGGGGGGGGGGGGGGGGGGGGGGGGGGGGGGGGGGGGGGGGGGGGGGGGGGGGGGGGGGGGGGGGGGGGGGGGGGGGGGGGGGGGGGGGGGGGGGGGGGGGGGGGGGGGGGGGGGGGGGGGGGGGGGGGGGGGGGGGGGGGGCFGGGFGGGGGGG
@M00200:207:000000000-ALC1F:1:1106:23934:11516 1:N:0:5
ATTGGGTATAAAGGGCTCGTAGGCGGCCAACTAAGTCAGATGTGAAATCCCCAGGCTCAACCTGGGAACTGCATCTGATACTGGATGGCTTGAATTCGGGAGAGGGATGCAGAATTCCAGGTGTAGCGGTGAAATGCGTAGATATCTGGAGGAATACCGGTGGCGAAGGCGGCATCCTGGACCGACATTGACGCTGAGGAGCGAAAGCTAGGGGAGCAAACGGGATTAGATACCCGTGTA
+
GGGGGGGGGGGGGGGGGGGGGGGGGGGGGGGGGFGGGFGGGGGGGGFFGGGGGGGGGGGGGGGGGGGGGGGGGGGGGAFFGGGGCFGGGGGEFGGGGGGGGGGGGGGGGGGGGGGGGGGGGGGGGGGGGGGGGGGGGGGGGGGGGGGGGGGGGFGGGGGDGGDGGCE7EGGDGGGGGGG78DFC5CCGGGFGGGGGGGGGGGGGEEGGGGGG>EGGGG?GGGGGGGGGGGGFGGGGGGGG
@M00200:207:000000000-ALC1F:1:1106:25154:12219 1:N:0:5
ATTGGGCTTAAAGGGTGCGCAGGCGGTGTGGTAAGTTTGGTGTGAAATCCTGGGGCTCAACCCCAGAATTGCACTGAATACTGCCATGCTAGAGGACTGGAGAGGAGATTGGAATTCACGGTGTAGCAGTGAAATGCGTAGATATCGTGAGGAAGACCAGTGGCGAAGGCGAATCTCTGGACAGTTCCTGACGCTCATGCACGAAGGCTAGGGGAGCAAACGGGATTAGATACCCGTGTA
+
GGGGGGGGGGGGGGGGGGGGGGGGGGGGGGGGGGGGGGGGGGGGGGGGGGGGGGGGGGGGGGGGGGGGGGGGGGGGGGGGGGGGGGGGGGGGGGGGGGGGGGGGGGGGGGGGGGGGGGGGGGGGGGGGGGGGGGGGGGGGGGGGGGGGGGGGGGGGGGGGGGGGGGGGGGGGGGGGGGGGGGGGGGGFGGGGGGGGGGGGGGGGECEFGGGGGGGGGGGGGGGGGGGGGGGGGGGGGGGG
@M00200:207:000000000-ALC1F:1:1106:8737:12781 1:N:0:5
ATTGGGTATAAAGGGCGCGTAGGTGGCGGCATAAGGCTGTGGTGAAAGTCTGGGGCTCAACTCCAGATCGGCCGCGGCGACTGTGTCGCTTGGGCACCGTAGAGGCAGATGGAATTCCGGGTGTAGCGGTGGAATGCGTAGAGATCCGGAAGAACACCAGTGGCGAAGGCGGTCTGCTGGGCGGTGAGCTCGCGAGAGCTCAATAGCCGACACTGAGGCACGAAAGCTAGGGGAGCAAACAGG
+
GGGGGGGGGGGGGGGGGGGGGGGGGGGGGGGGGGGGGGGGGGGGGGGGGGGGGGGGGGGGGGGGGGGGGGGGGGGGGGGGGGGGGGGGGGGGGGGGGGGGGGGGGGGGGGGGGGGGGGGGGGGGGGGGGGGGGGGGGGGGGGGGGGGGGGGGGGGGGGGGGGGGGGGGGGGGGGGGGGGGGGGGGGGGGGGGGGGGGGGGGGGGGGGGGGGGGGGGGGFDGGCDDGGFGGGGGGDDGGGFGG?
@M00200:207:000000000-ALC1F:1:1106:10141:13092 1:N:0:5
ATTGGGTTTAAAGAGCTCGTAGGCGGTTTGTCGCGTCTGCTGTGAAATCCCGAGGCTCAACCTCGGGCCTGCAGTGGGTACGGGCAGACTTGAGTGGTGTAGGGGAGACTGGAATTCCTGGTGTAGCGGTGGAATGCGCAGATATCAGGAGGAACACCAATTGCGAAGGCAGCTCGCTGGGACGTAACTGACGCTGAGACGCGAAAGCGTGGGGAGCAAACAGGATTAGATACCCGGGTA
+
GFGGGGGGGGGGGGGGGGGGGGGGGGGGGGGGGGGGGGGGGGGGGGGGGGGGGGGGGGGGGGGGGGGGDGGGGGGGGGGGGGGGGCGGGGGGGGGGGFGGGGGGGGFGEGGGGGGGGGGGGGGGGGGGGGGGGGGGGGDEGGGGGGGGGGGGGGGGGGGGGFGGGGGGGGGGGGGGGGGGDFGDCC5CGGGGGGGGGGGGGGGGGGGGGGGGGGGGGGGGGGGGGGGDGGGGGGGGGGGD
@M00200:207:000000000-ALC1F:1:1106:23230:13227 1:N:0:5
ATTGGGTGTAAAGGGCTCGTAGGCGGTTTGTCACGTCGGGAGTGAAAACTCAGGGCTCAACCCTGAGCGTGCTTCCGATACGGGCAGACTAGAGGTATGCAGGGGAGAACGGAATTCCTGGTGTAGCGGTGGAATGCGCAGATATCAGGAGGAACACCGGTGGCGAAGGCGGTTCTCTGGGCATGACCTGACGCTGAGGAGCGAAAGCATGGGGAGCGAACAGGATTAGATACCCGTGTA
+
GGGGGGGGGGGGGGGGGGGGGGGGGGGGGGGGGGGGGGGGGGGGGGGGGGGGGGGGGGGGGGGGGGGGGGGGGGGGGGGGGGGGGGGGGGGGGGGGGGGGGGGGGGGGGGGGGGGGGGGGGGGGGGGGGGGGGGGGGGGGGGGGGGGGGGGGGGGGGGGGGGGGGGGGGGGGGGGGGGGGGGGGGGGGGGGGGGGGGGGGGGGGGGGGGGGFGGGCGGGGGGGGGGGGGGGGGGGGGGGG
@M00200:207:000000000-ALC1F:1:1106:17818:13447 1:N:0:5
ATTGGGTGTAAAGGGTGCGTAGGCTGTGCGGAAAGTTGGGTGTGAAATCCCTCGGCTCAACCGAGGAACTGCGCCCAAAACTACCGTACTCGAGGAAGATAGAGGTGAGCGGAACTTACGGTGGAGCGGTGAAATGCGTTGATATCGTAAGGAACACCCGTGGCGAAAGCGGCTCACTGGGTCTTTTCTGACGCTGATGCACGAAAGCTAGGGGAGCAAACGGGATTAGATACCCCAGTA
+
GGGGGGGGGGGGGGGGGGGGGGGGGGGGGGGGGGGGGGGGGGGGGGGGGGGGGGGGGGGGGGGGGGGGGGGGGGGGGGGGGGGGGGGGGGGGGGGGGGGGGGGGGGGGGGGGGGGGGGGGGGGGGGGGGGGGGGGGGGGGGGGGGGGGGGGGGGGGGGGGGGGGGGGGGGGGGGGGFGGGGGGGGGGGGGGGGGGGGGGGGGGGGGGGGGGGGGGGGGGGGDGGGGGGGGGGGCGGGGGF
@M00200:207:000000000-ALC1F:1:1106:2253:13546 1:N:0:5
ATTGGGCTTAAAGGGCGCGTAGGCGGCCTGCTAAGTCGAACGTGAAATCCCTGGGCTCAACCCAGGAACTGCGTCCGAGACTGGTTGGCTTGAATCCGGGAGAGGGATGTGGAATTCCAGGTGTAGCGGTGAAATGCGTAGATATCTGGAGGAACACCGGTGGCGAAGGCGGCATCCTGGACCGGCATTGACGCTGAGGCGCGAAAGCCAGGGGAGCAAACGGGATTAGATACCCGCGTA
+
GGGGGGFGGGGGGGGGGGGGGGGGGGGGGGGGGGGGGGGGGGGGGGGGGGGGGGGGGGGGGGGGGGGGGGGGGGGGGGGGGGGGGGGGGGGGGGGGGGGGGGGGGGGGGGGGGGGGGGGGGGDGGGGGGGGGGGGGGGGGGGGGGGGGGGGGGFFGFGEEGGGGGGGGGGFGEEEGGGGGDGCGGG>EGGGFDGGGGGGGDGDEEGGGGGGFGGGGGGGGGGGDCDGGFGDGGGGGGDGG
@M00200:207:000000000-ALC1F:1:1106:2411:14802 1:N:0:5
ATTGGGTGTAAAGGGTCTGTAGGTGGCTTGCTAAGTCAGACGTGAAATCCCTCAGCTTAACTGGGGAACTGCGTCTGAGACTGGCGAGCTTGAGTGCAGGAGAGGAACGCGGAATTCCAGGTGTAGCGGTGAAATGCGTAGATATCTGGAGGAACACCGGTGGCGAAGGCGGCGTTCTGGACTGCAACTGACACTGAGAGACGAAAGCCAGGGGAGCAAACGGGATTAGATACCCCAGTA
+
GGGGGGEGFGGGGDCGFGGGGGGGGGGGGGGGGGGDGCCGGECCGGGGGGGGGGFGGGGGGGCEGDGGGGGGGGGCFGGGGGGGGGGEGG<FGGGFGGGGEEFGFGDGC@CCEGCFGGGFFFGGGGFGEGEFGGGGGGGGEGFFFFGGGGCFCFGGGDGEGGGGGEGG@FEGGGGGGGGGFGFEGFGGGCBGGGGG?EG?FFGGGGCGGGFGC5EGDDAFGGGGDG:CFFFGGGFFCDGG
@M00200:207:000000000-ALC1F:1:1106:23817:14822 1:N:0:5
ATTGGGCTTAAAGGGCTCGTAGGCGGTTTGTCGCGTCGGGAGTGAAAACACTGGGCTTAACTCAGTGCTTGCTTCCGATACGGGCAGACTAGAGGTATGCAGGGGAGAACGGAATTCCTGGTGTAGCGGTGAAATGCGCAGATATCAGGAGGAACACCGGTGGCGACGGCGGTTCTCTGGGCATTACCTGACGCTGAGGAGCGAAAGTGTGGGGAGCGAACAGGATTAGATACCCTAGTA
+
GGGGGGGGGGGGGGGGGGGGEGGGGGGGGGGGGGGGGGGGCFGGGGDFGGGGGFFGGGGGGGGGDGGGGGGGGGGGGGGGGGGGGGGGGGGGGGGGGGGGGGGGGGGGFGGGEEGGFGGGFGGG9FGGGGGG,EFGGGGGGGGGGGGGGGGDCDFFGGGDGGEGGG*<CE7BEGGGGGGGCGGGGFGGFGGGDGGEGGGGGGG=G*>GGFGGGDEEGGCDGGGGCGGGCGGGGGGGGCCF
@M00200:207:000000000-ALC1F:1:1106:21801:15268 1:N:0:5
ATTGGGTTTAAAGAGCTCGTAGGCGGCTTGTTGCGTCGTCCGTGAAAACCTGGGGCTCAACTCCAGGCTTGCGGTCGATACGGGCAGGCTAGAGTTCGGTAGGGGAGACTGGAATTCCTGGTGTAGCGGTGAAATGCGCAGATATCAGGAGGAACACCTATGGCGAAGGCAGCTCGCTGGGACGTTACTGACGCTGAGACGCGAAAGCGTGGGGAGCAAACAGGATTAGATACCCCTGTA
+
GGGGGGGGGGGGGGGGGGGGGGGGGGGGGGGGGGGGGGGGGGGGGGGGGGGGGGGGGGGGGGGGGGGGGGGGGGGGGGGGGGGGGGGGGGGGGGFGGGGGGGGGGGGGGGGGGGGGGGGGGGGGGGGGGGGGGGGGGGGGGGGGGGGGGGGGGGGGGGGGGGGGGEGGGGGGGGGGGGGGGGGGGGGGGGGGEGGG?FGGG?=8CEGGGGGGGGEGGFGGGGGGGFGGGGGGFFGGGGGG
@M00200:207:000000000-ALC1F:1:1106:4785:16113 1:N:0:5
ACTGGGCATAAAGGGCGCGTAGGCGGCCACCGCAAGTCGACTGTGAAATCTCCGGGCTTAACTCGGAAAGGTCAGCCGATACTGCGGGGCTAGAGTGCAGAAGGGGCAACTGGAATTCTCGGTGTAGCGGTGAAATGCGTAGATATCGAGAGGAACACCTGCGGCGAAGGCGGGTTGCTGGGCTGACACTGACGCTGAGGCGCGAAAGCTAGGGGAGCGAACGGGATTAGATACCCCAGTA
+
GGGGGGGGGGGGGGGGGGGGGGGGGGGGGGGGGGGGGGGGGGGGGGGGGGGGGGGGGGGGGGGGGGGGGGGGGGGGGGGGGGGGGGGGGGGGGGGGGGGGGGGGGGGGGGGGGFFGGGGGGGGGGGGGGGGGGGFGGGGGGGEGGGGGFGGEGGGGGGGGGGGGGGGDGGGGGGGGGGGGGGGGGGGEGGGGGGGGGGGGGGGGGGGGGGGGGGGGGGD<EDECDDGGGGGGGFFGGGGGG
@M00200:207:000000000-ALC1F:1:1106:7857:16405 1:N:0:5
ACTGGGTTTAAAGCGTGTGTAGGCGGACGACTAAGTGCTTTGTGAAATCCCACGGCTCAACCGTGGAATGGCTTGGCATACTGGTCGTCTTGAGCGGTCTAGGGGCGAGCGGAACAGATGGTGGAGCGGTGAAATGCGTAGATATCATCTGGAACGCCAATGGTGAAAACAGCTCGCTGGGGACCTGCTGACGCTGAGACACGAAAGCCAGGGGAGCAAACGGGATTAGATACCCGCGTA
+
GGGGGGGGGGGGGGGGGGGGGGGGGGGGGGGGGGGGGGGGGGGGGGGGGGGGGGGGGGGGG?CFFGGGGGGGGGGGGGGGGGGFFFGGGGGGGGGGGGGGGGGGEDGGGGGGGGGGGGGGGGGGGGGGGGGGGGGGGGGGGGGGGGGGGGGGGGGGGGGGGGGGFGGGGGGGGGGGGGGG@CCGEGFGGGGGG=:EGGGGGGGGGGGGEFGGGGGGGGGGGGGGGGGGGGGGGGGDGGGG
@M00200:207:000000000-ALC1F:1:1106:25484:18118 1:N:0:5
ATTGGGTTTAAAGGGTGCGTAGACGGTATGTTAAGTTCGTTGTTAAAGGTTTCAGCCTAACTGGAATATTGCGATGAAAACTGGCGTACTAGAGGGTGAGAGAGAGAAGTGGAATTCCTGGAGTAGCGGTAAAATGCGTGGATCTCAGGAGGAACACCAATGGCGAAGGCAGCTTCTTGGCTCATTCCTGACGTTGAGGCACGAAAGCGTGGGGAGCAAACAGGATTAGATACCCCAGTA
+
GGGGGGGGGGGGGGGGGGGGGGGGGGGGGGGGGGGGGGGGGGGGGGGGGGGGGGGGGGGGGGGGGGGGGGGGGGGGGGGGGGGGGGGGGGGGGGGGGGGGGGGGGGGGGGGGGGGGGGGGGGGGGGGGGGGGGGGGGGGGGGGGGGGGGGGGGGGGGGGGGGGGGGGGGGGDGGGGGGGGGGGGGGGGGGGGGGGGGGGGGGGGGGGGGGGGGGGGGGGGGGGGGGGGGDGGGGCFGGGF
@M00200:207:000000000-ALC1F:1:1106:25049:18449 1:N:0:5
ATTGGGTGTAAAGGGCGCGTAGGCGGTTACGCAAGTCGGATGTGAAAACTCCAGGCTCAACCTGGAGACGCCACCCGATACTGCGTTGACTTGAGTTCGGTAGGGGATCACGGCATCTCTGGTGTAGCGGTGAAATGCGCAGATATCAGAGGGAACACCGGTGGCGAAGGCGGTGATCTGGGCCGAAACTGACGCTGATGCGCGAAAGCGTGGGGAGCGAACAGGATTAGATACCCCCGTA
+
GGGGGFGGGGDFGGGGGGGFGGGGGGGGGGGGGGGGGEGFDGGGGGGGGGGGCCFFGGGGGGGGGGGGGGGGGGGGGGGGGGGGGGGGGGGGGGGGGGGGGGGGGGGGGGGGG7CCFGGGGGGGGGGGGGGGGGGGCFEE@GGGGGGGGGGGCGGGDCFEGGGGGDGGG7F8ECE@CGGGGGGGGGGCGGGGGGGGG5CGGCEGCEGGGGDEEGGEDGGCGGG4CGDFGGGFFCF*>DDDD
@M00200:207:000000000-ALC1F:1:1106:27714:18804 1:N:0:5
ATTGGGTATAAAGGGCTCGTAGGCGGCCAACTAAGTCGGACGTGAAATCCCCAGGCTCAACCTGGGAACTGCGTCCGATACTGGATGGCTTGAATCCGGGAGAGGGATGCAGAATTCCAGGTGTAGCGGTGAAATGCGTAGATATCTGGAGGAACACCAGTGGCGAAGGCGGTGCTCTGGGCTGGAACTGACGCTGATGGACGAAAGCGTGGGTAGCAAACAGGATTAGATACCCTCGTA
+
GGGGGGEGGEGGDGGGF-CFGGGGGGGGGGGGGGFGFGGDGEFEGGGGGGGGGGGGFFFDGGGGGFFGGD<FEGGEFEGGGCGEFCFGGGGGGFDGGGGG7F@FGE:FGGF<EGGGGGGGFDGGGCCEGEEG<FADEFGDGCFFGGGGGDFGDG3BFGFFCFF>CGGEGEFGGGGCFFGGGGGGD*<CGEG88:ECEFGFCFGGGDEGGGDG>=FGGGGGF5ECDCCCDCCD<AFGDDGG
@M00200:207:000000000-ALC1F:1:1106:19901:22060 1:N:0:5
ATTGGGTATAAAGTGTGCGCAGGTGGCCGCGCAAGTCGAGTGTGAAATCCCCGAGCTTAACTTGGGAATTGCGCTCGAAACTACGTGGCTGGAGTGTGGCAGAGGGAGGTGGAATTCCACGTGTAGCGGTGAAATGCGTAGAGATGTGGAGGAACACCAATGGCGAAGGCAGCCTCCTGGGCCAACACTGACACTCATGCACGAAAGCGTGGGGAGCAAACAGGATTAGATACCCCAGTA
+
GGGGGGGGGGGGGGGGGGGGGGGGGGGGGGGGGGGGGGGGGGGGGGGGGGGGGGGGGGGGGGGGGGGGGGGGGGGGGGGGGGGGGGGGGGGGGGGGGGGGGGGGGGGGGGGGGGGGGGGGGGGGGGGGGGGGGGGGGGFGDEGGGFGGGGGGGGGGGD@FGGGGGGGGGGGGGGGGGFFGGGGGGGGGGGGGGGEGGGGCFGFGEGGGD888=CEEGDCFFFGFGFFGGFGGGFC*>CDF
@M00200:207:000000000-ALC1F:1:1106:17314:22082 1:N:0:5
ACTGGGCTTAAAGCGTGCGTAGGCGGTTCAGAAAGTTGGGTGTGAAATGCCTCGGCTCAACCGAGGAATTGCGCCCAAAACTACTGGGCTTGAGGGAGTTAGAGGTGAGCGGAACTCACGGTGGAGCGGTGAAATGCGTAGATATCTGGAGGAATACCGGTGGCGAAGGCGGCATCCTGGACCGACATTGACGCTGAGGAGCGAAAGCTAGGGGAGCAAACGGGATTAGATACCCTAGTA
+
GGGGGGGGGGGGGGGGGGGGGGGGGGGGGFGDFGGGGGGGGGGGGGGGGGGGGGGGGGGGGGGGGGFGFFGGGGGGGGGGFGGGGGGGGGFEFGGGGGGGGGGGGGGGGGGEGEGGGGGGGBEFGGGGGGGGGGGGFGEEGGGGGGGGGCGGGGGGG:FCFEGGGGGGGGGGGGGGGGGGGGGGGGDEF;+?8=EGDGDGGGGGGGGGFGGGGD:E5CCFGGEGGGFGGGGGGG*9FGGD
@M00200:207:000000000-ALC1F:1:1106:16935:22491 1:N:0:5
ATTGGGCTTAAAGGGCTCGTAGGCGGTCCGTCACGTCGGGAGTGAAAACTCAGGGCTCAACCCTGAGCGTGCTTCCGATACGGGCGGACTAGAGGTATGCAGGGGAGAACGGAATTCCTGGTGTAGCGGTGGAATGCGCAGATATCAGGAGGAACACCGGTGGCGAAGGCGGTTCTCTGGGCATTACCTGACGCTGAGGAGCGAAAGCATGGGGAGCGAACAGGATTAGATACACTGGTA
+
GGGGGGGGGDGGGGGGGGGGGFGCFGGGGGGGEEGFGGGGGGGGFCEFFGGGGGGGGGGGGGGGGGGGGGGGGGGGGGGGGGGGGGGECFGGFGFEGGGGFGGGGGGDFFEDCFFGEGGGGDFGGGGGG7:FFF9FFGF@CC9,,?CEFCFECGFGFGFG=FG>CC=<C*=@:CCFGFEFFCFGGGC0<:C<A:CE88CCCEECEEGCC+<EFGGGDGGG/9CFF4>CG=F>C+9FGGG:
@M00200:207:000000000-ALC1F:1:1106:9950:23268 1:N:0:5
ATTGGGCTTAAAGGGCGCGTAGGCGGGATGGCAAGTCGGTCGTGAAATCCTTCGGCCCAACCGAAGAACGTCGATCGATACTGCTGTTCTAGAGGATTGCAGAGGAGACTGGAATTCCCGGTGTAGCGGTGAAATGTGTAGAGATCGGGAGGAACACCGGTGGCGAAGGCGGGTCTCTGGGCAATTCCTGACGCTGAGGCGCGAAAGCGTGGGGAGCAAACGGGATTAGATACCCTAGTA
+
GG-@<CF9FEFFFGEEE7FFBFB@EEGECFDG?FCGGGEGF@FG8DFC9FE,EDGG:B:DGGFDGE7FDG4FG+CB>FDB>5FEGCGCFGCGCGGFEFGEG9DD<==FGGFGF<,F,CDEDGGFA<FFGGGG<FF:@BFAE9>C;>D:B:C*>FGGGGGGGG7:CCCGEGGGGE50:+<C6;@CCCFCFF7FGD8C5/C=E5?GE2/;C**?CC=E7=F4CDC<5<*>CFCGG+6CFGGF
@M00200:207:000000000-ALC1F:1:1107:24599:3489 1:N:0:5
ATTGGGTATAAAGAGCGCGCAGGCGGCTTGGCAAGTCGGGTGTGAAATCCCGGGGCTCAACCCCGGGACTGCATTCGATACTGTCAGGCTAGAGGTAGGTAGGGGAGATCGGAATTCCTGGTGTAGCGGTGAAATGCGCAGATATCAGGAGGAACACCGGTGGCGAAGGCGGATCTCTGGGCCTTACCTGACGCTCAGGCGCGAAAGCTAGGGGAGCGAACAGGATTAGATACCCTGGTA
+
GGGGGGGFEGDGGGGGGEGGGGGGGGGGGGGGFGGGFGGGE@FFGGFGGGGGGGGGFFEEGFFGGGGCFGGGGEGGGGGGGGGGGGGGFEFGGGGBFFGFGGGGCEGGGGGGEGGFGGGGGFFGGGGCCEGGGGGFFCFDGGGGGCAFGGGG@CGGGFFGEFGGEGGGGGGGGGGEFFFGGG5CFGGGFGCG5CGGGGGCEGGEEG=?FDGG>=7CCEC5C5<94<>F6BCFGGG4*59C
@M00200:207:000000000-ALC1F:1:1107:14455:3535 1:N:0:5
ATTGGGTTTAAAGGGTGCGTAGGCTGTGCGGAAAGTTGGGTGTGAAATACCTCAGCTTAACTGAGGAACTGCGCTCAAAACTACCGTGCTCGAGGGAGACAGAGGTGAGCGGAACTTAGGGTGGAGCGGTGAAATGCGTTGATATCCTAAGGAACACCGGTGGCGAAAGCGGCTCACTGGGTCTTTTCTGACGCTGAGGCACGAAAGCTAGGGTAGCGAACGGGATTAGATACCCCAGTA
+
9FGGGGCFGGGGGGGGGGGDGGGGDGGFGGGGECFGFGGGFGGGGGGCEFFGGGGGGEGEFFGGGCFFGGFGGGGGGGGFGGGFGGGGGGGEGGGDGGGGGGGFGGGG?FGGGGGGDGGGFGGGFGGGGGGGGFGGGGEGGGGGGFGGGCEFGGGGACBFGGEGGCEEGGGD>EEEGCFGGFEGGCFGFFGGGGGG8CGFEDEGGGCCCGGGG:*:6EGCEE:55)96=@DFGF68*09?
@M00200:207:000000000-ALC1F:1:1107:18038:4397 1:N:0:5
ACTGGGTGTAAAGTGTGCGCAGGTGGCCGCGCAAGTCGAGTGTGAAATCCCCGAGCTTAACTTGGGAATTGCGCTCGAAACTACGTGGCTCGAGTGTGGCAGAGGAAGGTGGAATTCCACGTGTAGCGGTGAAATGCGTAGAGATGTGGAGGAACACCGATGGCGAAGGCAGCCTTCTGGGCCAACACTGACGCTCATGCACGAAAGCGTGGGGAGCAAACAGGATTAGATACCCTCGTA
+
GGGGGGFEFGGGGGGGGGGGGGGGGGGGGGGGGGGGGGGGGGGGGGGGGGGGGGGGGGGGGGGGGGGGGGGGGGFGGGGGGGGGGGGGGGGGGGGGGGGGGGGGGGFGGGGGGGGGGGGGGGGGGGGGGGGGGGGGGGGGGGGGGGGGGGGGGGGGGGGEGG@FGGGGGGGGGGGGGGGFGGGGGGGGGFGGGDEEGFFCFGGGGGGGGGGGGGGGGGGGGGGGG4CFFFGG:C26;:CC
@M00200:207:000000000-ALC1F:1:1107:12393:5356 1:N:0:5
ATTGGGTTTAAAGGGTGCGTAGGCGGGTCTTTAAGTCAGGGGTGAAATCCTGGAGCTCAACTCCAGAACTGCCTTTGATACTGAAGATCTTGAGTTCGGGAGAGGTGAGTGGAACTGCGAGTGTAGAGGTGAAATTCGTAGATATTCGCAAGAACACCAGTGGCGAAGGCGGCTCACTGGCCCGATACTGACGCTGAGGCACGAAAGCGTGGGGAGCAAACAGGATTAGATACCCCCGTA
+
GGGGGGGGGGGGGGGGGGGGGGGGGGGGGGGGGGGGGGGGGGGGGGGGGGGGGGGGGGGGGGGGGGGGGGGGGGGGGGGGGGGGGGGGGGGGGGGGGGGGGGGGGGGGGGGGGGGGGGGGGGGGGGGGGGGGGGGGGGGFGGGGGGGGGGGGGGGGGEGGGGGGGGGGEFGGGGGFGGGGGGGGGGGGGGFGGGGGGFGGGGGGGGGGGGGDGGGGGGGGGGGGFGCFFFFGGGFFGEDG
@M00200:207:000000000-ALC1F:1:1107:12406:6029 1:N:0:5
ATTGGGCGTAAAGGGAGCGTAGGCGGCTAGATAAGTGGGGTGTTAAATCTCCCGGCTCAACCGGGAACCTGCACCTCATACTGTCAAGCTTGAGTACAGCAGAGGAGACTGGAATTCCCGGTGTAGCGGTGAAATGCGTAGATATCGGGAGGAACACCAGTGGCGAAGGCGAGTCTCTGGGCTGATACTGACGCTGATGCTCGAAAGCTAGGGGAGCAAACGGGATTAGATACCCGAGTA
+
DFGFGGGGFGGGGGGEFGGGGGGGGGGGEGFGGGGGGFGGGGGGGGGGGGGGGGGGGGGCGGGGGGGGGGGGGGGGGGGGGGGGGG<FGGGGGGGGGGGGGGFGGDEEGGDEGDGGGGGGGGGGFGGDGGEFCFFGGGGGGGGGGGGGGGGGGGGGGGFGGGGGGGGGGGGGGGGGGGGGGGGGFGGGFGGGGGGG>FGFGGGGDCGGFFDFCDDGGFGFGGDGGDGDFFGFGGGFCEGC
@M00200:207:000000000-ALC1F:1:1107:15439:6045 1:N:0:5
ATTGGGTGTAAAGGGCGCGTAGGTGGTAACCTAAGCGTGTGGTGAAAGCCCGGGGCTCAACCTCGGGTCGGCCATGCGAACTGGGTCACTGGAGCACTGTAGAGGCAGGTGGAATTCCGGGTGTAGCGGTGGAATGCGTAGAGATCCGGAAGAACACCGGTGGCGAAGGCGGCCTGCTGGGCAGTTGCTGACACTGAGGCGCGACAGCGTGGGGAGCAAACAGGATTAGATACCCGTGTA
+
CFGFG9FGFCFCEGD>F@GGGGGGGGGGFGGFGGGGGGGEGGGGFGGGFDEB@7FGGGGEEFGGEDGGGGGGCFFGGGGGGFFGGGGGGGGFGGGGGF@GFCFDGGGGGFGGDFGGGGGGG>@F=DGEGE@FCFFGGGF:FGGFGGGGGCEBFFC>DCGGEFDGGD7FCEFEGGGG7FFCGFFCFGFGFGGFFEFCFGCEEGDCEEEFE=E=:CCCGGCGFGDGDG>CGFFCGF65;>7C
@M00200:207:000000000-ALC1F:1:1107:15428:6311 1:N:0:5
ATTGGGTGTAAAGGGTGCGTAGGTGGCATGGTAAGTTTGATGTGAAAGCTCAGGGCTCAACCCTGAAATGGCATTGAATACTACTGTGCTGGAGGTTTGGAGGGGGGACTGGAATTCTTGGTGTAGCAGTGAAATGCGTAGATATCAAGAGGAACACCAGTGGCGAAGGCGAGTCCCTGGACAACACCTGACACTGAGGCACGAAAGCTAGGGGAGCAAACAGGATTAGATACCCTCGTA
+
EEEFFECFEGGFFGGGGGG;FGDEEDGG,C@EFCFCFEFGGGGFGFFGGGGGGGGGGGGGFGGGGGGGGGGGFEFGGGGFGGGEGEFFGGGGGGCGGGGGGFCFE@FGGFGGFGCCGGGFGGGGGGGFGGFCCCGGGGGGGGGGGGDGGGGGGFGGCGGGGCCFGGGGEGGDGGGGGGGC8EFGGFGCGDFEGGGGCFFFGFGEGGGDGCGGCEDEGGGGGGGGG:7CCFGFFGGF55CC
@M00200:207:000000000-ALC1F:1:1107:16299:10369 1:N:0:5
ACTGGGTTTAAAGGGTGCGTAGGTGGTGAGGTAAGTCGGATGTGAAATCTCCGGGCTCAACCCGGAAATGGCATTGGAAACTACCTTGCTGGAGGATTTGAGGGGGGATTGGAATACTTGGTGTAGCAGTGAAATGCGTAGATATCAAGTGGAACACCAGTGGCGAAGGCGGCATCCTGGACCGACATTGACGCTGAGGAGCGAAAGCCAGGGGAGCAAACGGGATTAGATACCCGGGTA
+
GGGGGGGGGGGGGGGGGGGGGGGGGGGGGGGGGGGGGGGGGGGGGGGGGGGGGGGGGGGGGGGGGGGGGGGGGGGGGGGGGGGGGGGGGGGGFFGGGGGGGGGGGGGGGGGGGGGGGGGGGGGGGGGGGGGGGGGGGGGGGGGGGGGGGGGGGGGGGGGGGGGGGGGGGGGGGGGGGGGGGGGGGGEGGGGGGGGGGGDFEGGGGGGGGGEGGGGGGGFGGDGGGGGGGFFFFGGFEFGG
@M00200:207:000000000-ALC1F:1:1107:5755:10403 1:N:0:5
ACTGGGTGTAAAGGGTGCGTAGGTGGCGGGGTAAGTCAGGTGTGAAATCTCGAGGCTCAACCTCGAAACTGCACTTGATACTGCCTTGCTGGAGTACTGGAGAGGAGATTGGAATTTACGGTGTAGCAGTGAAATGCGTAGATATCGTAAGGAAGACCAGTGGCGAGGGCGAATCTCTGGACCGTTACTGACACTGAGGCACGAAGGACAGGGGAGCAAACGGGATTAGATACCCTCGTA
+
GGCFGGGGDGGGGFFCFGGGGGGGG?8FGEDEGGGGGFGGGGGGGAFGGGGGD7FDGGGGGFFFGGF>FGCGGGCFCGGGGGGGGGGFF<<,FFDF<EE<EEFDEGGCCDFGG9EFAFGGGFDFGDFGFDEDFFFGEGG7C@,D=FGGGGGFGGGC7@FGDEGD7@CFC:CCCE>E9F9:6B,*61BEDGF?ECGC<+5<5:5CEGG6@FEF7*9E3C6<C=DDGDF44@7DED768>7D
@M00200:207:000000000-ALC1F:1:1107:19245:11244 1:N:0:5
ATTGGGCGTAAAGGGCTCGTAGGTGGCCAACTAAGTCGGACGTGAAATCCCTCGGCTTAACCGGGGAACTGCGTCCGATACTGGTTGGCTTGAGTTTGGGAGAGGGATGCGGAATTCCAGGTGTAGCGGTGAAATGCGTAGATATCTGGAGGAACACCGGTGGCGAAGGCGGCATCCTGGACCAATACTGACGCTGAGGAGCGAAAGCCAGGGGAGCAAACGGGATTAGATACCCGAGTA
+
GGGGGGGGGGGGGGGGGGGGGGGGGGGGFGGGFEEGGGGGEGGGGGGGGGGGGGGGGGGGGGGG7FFCFGGGGGGGGGGGGGGGGGGGGGGGDGGGGGGEGGEGGGCFGGGGGGGGGGGGGGGGGGGGGGGGGGGGGGGGGGGGGGGGGGGGGGGGFGGGGDGGGGGGGGGGGDEFGGGGGGGGCFGGGFGGGGGGGGG6EGGGGGGGG=CFGGGGGGGCGGGDDCFGGFGGGGGF5><F
@M00200:207:000000000-ALC1F:1:1107:9220:11498 1:N:0:5
ACTGGGTTTAAAGGGCGTGTAGGCGGCTAGGTAAGTGGAATGTGAAATCCCTCGGCTCACCCGAGGACCTGCATCCCAAACTGCCTGGCTTGAGTATGGGAGAGGATGAGGGAATTCCTGGTGTAGCGGTGAAATGCGTAGATATCAGGAGGAACACCGGTGGCGAAGGCGCTCATCTGGCCCAATACTGACGCTGAGGCGCGAAAGCTAGGGGAGCAAACGGGATTAGATACCCTTGTA
+
FFGGFGGGEGGGGGE7@@@FFGGGGGG7@FFGGGGGGFFGGFFGGCFGFGGGFGECDFEGGFG@F7CFGGGGGCGGFCFFGGGFCCD,EG?CGGGGGGGGF7CEEGGE?FGGGGFGGAFFFFGFG9AFDFGGG<AFFCFFC@DF9>@F=BCC:DFCGGGGEE@77FG@7FFE:CCF;DE?FGC:FF<8F?1?:?;:CF=:*=8EE5EEG+A6C=3CDGGFFGGGG)9=44CFGGF=;507
@M00200:207:000000000-ALC1F:1:1107:15632:12185 1:N:0:5
ATTGGGCTTAAAGGGCGTGTAGGCGGCTGAATAAGTGGGATGTTAAATCCCCCGGCTCAACCGGGGACCTGCATCTCATACTGTTCAGCTCGAGCACATCAGAGGAGACTGGAATTCCCGGTGTAGCGGTGAAATGCGTAGATATCGGGAGGAACACCAGTGGCGAAGGCGAGTCTCTGGGATGATGCTGACGCTGAGGCGCGAAAGCCAGGGGAGCAAACGGGATTAGATACCCTAGTA
+
GGGGGGGGGGGGGGGGGGGGGGGGGGGGGGGGGGGGGGGGGGGGGGGGGGGGGGGGGGGGGGGGGGGGGGGGGGGGGGGGGGGGGGGGGGGGGGGGGGGGGGGGGGGGGGGGGGGGGGGGGGGGGGGGGGGGGGGGGGGGGGGGGGGGGGGGGGGGGGGGGGGGGGGGGGGGGGGGGGGGGGGGGGGGGGGGGGGGGGGGGGGGGGGGGGGGGGGGGGGGGGGGGGGGGFGGGGGFGFGG
@M00200:207:000000000-ALC1F:1:1107:16907:14896 1:N:0:5
ATTGGGTTTAAAGGGTGCGTAGGCGGGTCTTTAAGTCAGGGGTGAAATCCTGGAGCTCAACTCCAGAACTGCCTTTGATACTGAGGATCTTGAGTTCGGGAGAGGTGAGTGGAACTGCGAGTGTAGAGGTGAAATGCGTAGATATCCGGAGGAACACCGGTGGCGAAGGCGGCTTCCTGGACCGACACTGACGCTGAGGCGCGAAAGCTAGGGGAGCAAACGGGATTAGATACCCTGGTA
+
GGGGGGGGGGGGGGGGGGGGGGGCGGGGGGGGGGGGGAGG8FGGGGGGGGGF@EFGGGGCFFCGCFFGGGGGCGGGDFGGGGGGGGCGGGGGGF<,?BCFGGGGGGDEFGGGGGGGGGEGGGGFFGFGGGGGGGGFGGGGGGGGGGDEC7FFGGGDGGGGGGGGGGGEDGC@8:E:CFGFEGGE5CEGGGGGGGDGGGCFGGGGDEDF9CFGGGGGGGGGGGDGDGGGGFGGGGGF8>FG
@M00200:207:000000000-ALC1F:1:1107:7313:15520 1:N:0:5
ACTGGGTTTAAAGGGCGCGTAGGTGGCGGGATAAGCGTGCGGTGAAAGCTCGGGGCTCAACCCCGAGTCGGCCGTGCGAACTATTCTGCTTGAGCACTGTAGAGGCAGGCGGAATTCCGGGTGTAGCGGTGGAATGCGTAGAGATCCGGAAGAACACCGGTGGCGAAGGCGGCCTGCTGGGCAGTAGCTGACACTGAGGCGCGACAGCGTGGGGAGCAAACAGGATTAGATACCCCTGTA
+
GGGGGGGGGGGGGGGGGGGGGGGGGGGGGGGGGGGGGGGGGGGGGGGGGGGGGGGGGGGGGGGGGGGGGGGGGGGGGGGGGGGGGGGGGGGGGGGGGGGGGGGGGGGGGGGGGGGGGGGGGGGGGGGGGGGGGGGGGGGGGGGGGGGGGGGGGGGGGGGGGGGGGGGGGGGGGGGGGGGGGGGGGGGGGGGGGGGGGGGGGGGGGGGGGGGCGGGGGGGGGGGGGGGGGFGGFGGFGFGG
@M00200:207:000000000-ALC1F:1:1107:8223:15989 1:N:0:5
ATTGGGTATAAAGGGCGTGTAGGCGGTCAGGTAAGTGTGATGTGAAATCCCTCGGCTCACCCGAGGACCGGCATCGCATACTGCTTGGCTTGAGTACGGGAGAGGATGTGGGAATTCCTGGTGTAGCGGTGAAATGCGTAGATATCAGGAGGAACACCGGTGGCGAAGGCGCACATCTGGCCCGATACTGACGCTGAGGCGCGAAAGCTAGGGGAGCAAACGGGATTAGATACCCGAGTA
+
GGGGGGGGGGGGGGGGGGGGGGGGGGGGGGGGGGGGGGGGGGGGGGGGGGGGGGGGGGGGGGGGGGGGGGGGGGGGGGGFGFGGGGGGGGGGGGGGGGGGGGGGGGGGGGGGGGGGGGGGGGGGGGGGGGGGGGGGGGGGGGGGGGGGGGGGGGGGGGGGGGGGGGGGGGGGGGGCGGGGGGGGGGGGGGGGGGGGGGGGGGGGGGGGGGGGGGGGGGGGGGGGGGGGGFGGGGGFGFGG
@M00200:207:000000000-ALC1F:1:1107:11206:16115 1:N:0:5
ATTGGGTGTAAAGGGCGCGTAGGCGGGATGGCAAGTCAGTCGTGAAATCTCTCGGCTCAACCGAGAAACGTCGGCTGATACTGCCGTTCTTGAGGGATGCAGAGGAGACTGGAATTCCCGGTGTAGCGGTGAAATGTGTAGAGATCGGGAGGAACACCGGTGGCGAAGGCGGCATTCTGGACCGAAACTGACGCTGAGGCGCGAAAGCCAGGGGAGCAAACGGGATTAGATACCCGCGTACGAT
+
EDFFFCFGEEEFGA@G7BBCFECGECDGGGF<DGGFF,EEFEGGGGFG<<EFFEFGFGFDFGEEECFG<CFGEGEFCFFGGFF9<FCFGDGG<FE:CE@,BFGGCFGGGGGD=F?DGE=FEGGGGAFGCCFG,EFFCFGGFGFFGGGDCFFFFGGGGGGGB::@C7C<FGE@C@E9EGFGF898:?1?9@7C>EEE*C55>C=C?=E?:**/;CG5CF6CFGGGGG46CFFGGFGDDDGG)91:
@M00200:207:000000000-ALC1F:1:1107:3578:16601 1:N:0:5
ATTGGGTGTAAAGGGCGCGTAGGCGGCCTCCGCAAGTCAGTTGTGAAATCTCCGAGCTTAACTCGGAAAGGTCAACTGATACTGCGGGGCTAGAGTGCGGAAGGGGCAACTGGAATTCTTGGTGTAGCGGTGAAATGCGTAGATATCAAGAGGAACACCTGCGGCGAAGGCGGGTTGCTGGGCCGACACTGACGCTGAGGCGCGAAAGCTAGGGGAGCGAACAGGATTAGATACCCTGGTA
+
GGFGGGGGFGGGGGGGGGGGGGGFGCGEEGGGEGDGEFAFG<EEFGGGGGGGFC@FFGGGGFFDEDGGGGGGCEGGCFCFFFFGFGGGGEFFAEBDGFEFGGGGGGGGGGFFDGGGGGG<D@@FGCFFGGEGGGF;C=CF<FFFGG@FCGFFCGFCFGG7BEGCFGGEGGGEGGGGGG7CFEG5CE8CEFCC8ED8C>FEGGGGGG=EG7CCGGGCGEGC=E7FCCGC*17CCF6?F@GFF
@M00200:207:000000000-ALC1F:1:1107:20622:17195 1:N:0:5
ACTGGGTTTAAAGTGTGCGCAGGTGGCTGAGCAAGTCGAGTGTGAAATCCCCGGGCTTAACTTGGGAATTGCGCTCGAAACTACTTGGCTCGAGTGTGGCAGAGGAAGGTGGAATTCCACGTGTAGCGGTGAAATGCGTAGAGATGTGGAGGAACACCGATGGCGAAGGCAGCCTTCTGGGCCAACACTGACGCTCATGCACGAAAGCGTGGGGAGCAAACAGGATTAGATACCCTAGTA
+
GGGGGGGGGGGGGGGGGGGGGGGGGGGGGGGGGGGGGGGGGGGGGGGGGGGGGGGGGGGGGGGGGGGGGGGFGGGGGGGGGGGGGGGGGGFGGGGGGGGFGGGGGGGGGGGGGGGGGGGGGGDGGGCGGGGGGGGGGGGGGGGF9FFGG9FGECGGGGEGGGGGGGEGGGFGGGGGGGGGGGECFGGEGGGGGGGGGGGGFCCE=EGFGEGGGGGGGGFCCFFGGGGG4=>CF?C6FFGG
@M00200:207:000000000-ALC1F:1:1107:25109:17253 1:N:0:5
ATTGGGTTTAAAGGGCGCGTAGGCGGCGGTGTAAGTTGGAAGTGAAATCCCATCGGCTCAACCGTGGAATTGCTCCCAGTACTGCATCGCTCGAGGGGGATAGGGGTCTGCGGAACTACCGGTGGAGCGGTGAAATGTGTTGATATCGGTGGGAACGCCAGTGGCGAAAGCGGCAGACTTGACCCTTCCTGACGCTGAGGCGCGAAAGCTAGGGGAGCAAACGGGATTAGATACCCCAGTA
+
GGGGGGGGGGGGGGGGGGGGGGGGGGGGGFGGGGGGGGGGGGGGGGGGGGGGGGGGGGGGGGGGGGGGGGGGGGGGGGGGGGGGGGGGGGFGGEFGGGGGGGGGGGGGGGGGGGGGGGGGGGGGGCGGGGGGGFGGGGGGGGGGGGGGGDGGGGGGGGGGGGGGGGGGGGGGGGGGGGGGGGGGGGGFFGGGGGGEGGGGGGGG=CCGGGGGGGGGDDFGGGGGG3>7FFFGGGGFG:*9@
@M00200:207:000000000-ALC1F:1:1107:5062:17570 1:N:0:5
ACTGGGTGTAAAGCGCACGTAGGTGGCGACGTAAGTCGGGTGTGAAATCCCCGGGCTCAACCTGGGAATGGCATTCGAGACTGTGTTGCTGGAGTACGGAAGAGGAGGGCGGAATTCCCGGTGTAGCGGTGAAATGCGTAGATATCGGGAGGAACATCAGTGGCGAAGGCGGCCCTCTGGTCCAGTACTGACACTCAAGTGCGAAAGCGTGGGGAGCAAACAGGATTAGATACCCCTGTA
+
GGGGGGGGGFFFGGGEGGGGGGGGGGGGGGGGGGGGGGGGFGGGGGGGGGGGGGGGGGGGGGGGGGGGGFGGGGGGGGGGGGGGGGGGGGGGGGGGGGGGGGGGGGGGGGGGGEGGFGGGGGGGGGGGGGGGGGGGGGGGGGFGGGGGGEGGGGGGGGGGGGGGGGGGGGGGEGGGGGGGGGFFGGFAFFGFGGFGGGGGF?CC=CEGEGGGGGDGCFFGGGGGGGGGGFFG?FGFGFGG
@M00200:207:000000000-ALC1F:1:1107:18801:18290 1:N:0:5
ATTGGGTTTAAAGGGCGTGTAGGCGGCTGAATAAGTGGGATGTTAAATCCCCCGGCTCAACCGGGGACCTGCATCTCATACTGTTCAGCTCGAGCACATCAGAGGAGACTGGAATTCCCGGTGTAGCGGTGAAATGCGTAGATATCGGGAGGAACACCGGTGGCGAAGGCGGCCCCCTGGTTGGATACTGACGCTGAGACGCGAAAGCGTGGGGAGCAAACAGGATTAGATACCCCGGTA
+
GGGGGGGGGGGGGGGGGGGGGGGGGGGGGGGGGGGGGGGGGGGGGGGGGGGGGGGGGGGGGGGGGGGGGGGGGGGGGGGGGGGGGGGGGGGGGGGGGGGGGGGGGGGGGGGGGGGGGFGGGGGGGGGGGGGGGGGGGGGGGGGGGGGGGGGGGGGGGGGGGGGGGGGGGGGGGGGGGGGGGGGGGGGGGGGGGGGGEGGGGGGGGGGGGGGGGGGGGGGGGGGGGGGGGFGGGGGFGFGG
@M00200:207:000000000-ALC1F:1:1107:20282:22055 1:N:0:5
ACTGGGTTTAAAGAGTTGCGTAGGTGGCATAGCAAGTAGGTAGTGAAAGCGTTCGGCTCAACCGAATATCCATTATCTAAACTGCTAAGCTAGAGGATGAGAGAGGTTATTGGAATTCCCAGTGTAGGAGTGAAATCCGTAGATATTGGGAGGAACACCGATGGCGTAGGCAGATAACTGGCTCATTCCTGACACTAAGGCACGAAAGCGTGGGGAGCAAACGGGATTAGATACCCCCGTA
+
GGGGGGGGGGGGGGGGGGGGGCFGGGGGGGGGGGGGGGGGGGGGGGGGGGGGGGGGGGGGGGGGGGGGGGGGGGGGGGGGGGGGGGGGGGGGGGGGGGGGGGGGGGFGGGGGGGGGGGGGEGFGGGGGGGGGGGGGCGGGGGGGGGGGGGFGGGGGGGGGGGGGGGGGGGGFGGGGGGFD78BFGGGGGGGGGCGF>DAFGGGEECGEGGGGGGGEGDFFFF4<CGDGFFGGGGGF5>GGF
@M00200:207:000000000-ALC1F:1:1107:22326:22428 1:N:0:5
ACTGGGTTTAAAGTGTGCGCAGGCGGCAGAGCAAGTCGAGTGTGAAAGCCCCGGGCTTAACTTGGGAATTGCGCTCGAAACTATTTTGCTGGAGTGTGGCAGAGGAAGGTGGAATTCCACGTGTAGCGGTGAAATGCGTAGAGATGTGGAGGAACACCGATGGCGAAGGCAGCCTTCTGGGCCAACACTGACGCTCATGCACGAAAGCGTGGGGAGCAAACAGGATTAGATACCCCCGTA
+
GFGGGFCCCGDGFEFGGGGGGGGGEEGGGGGGFGG<FFGGGFFGGGFGGGGGGGDEGGFGGFEGGFFGGGGGGGGGGGGGEFFFGGGFC<FGCFGGGGGFGGG?FGGGGGGGGGGGGGDFGGGGGGGGGGGGGGFGGGGGEEFA=FCFGGGGGGGGGGDGGGGGFGEGGFGGGGCGGGGGGGGEFFGGGGFFGDGGGGEECAFDGC=6CEEEGGGGDFFFF5>FGCDGGFDFCF*5CEG5
@M00200:207:000000000-ALC1F:1:1107:19767:23374 1:N:0:5
ATTGGGTTTAAAGGGCGCGTAGGCGGCCTGCTAAGTCGAACGTGAAATCCCCGGGCTCAACCCGGGAACTGCGTCCGATACTGGCAGGCTTGAATCCGGGAGAGGGATGTGGAATTCCAGGTGTAGCGGTGAAATGCGTAGAGATCTGGAGGAACACCGATGGCGAAGGCAGCCTTCTGGGCCAACACTGACGCTCATGCACGAAAGCGTGGGGAGCAAACAGGATTAGATACCCGTGTA
+
GGGGGGGGGGGGGGGGGGGGGGGGGGGGGGGGGGGGGGGGGGGGGGGGGGGGGGGGGGGGGGGGGGGGGGGGGGGGGGGGGGGGGGGGGGGGGGGGGGGGGGGGGGGGGGGGGGGGFGGGGFFGGGGGGGGGGGGGGGGGGGGGGGGGGGGGGGFGGGGGGGGGEGGGGCFGGGGGGFGGGGGGGGGGGGFFGGGGGGFGGGGGGGGGG*CG>=DEGGGGGGGGFFGGC*?CCGF@C@<C
@M00200:207:000000000-ALC1F:1:1108:11166:2655 1:N:0:5
ATTGGGTTTAAAGGGTGCGCAGGCGGCCAAGTGTGTGAGGCGTGAAAGCCCGGGGCTTAACCCCGGAATTGCACCTCAAACTACATGGCTAGAGCATTGGAGAGGGTAGCAGAATTCATGGTGTAGCAGTGAAATGCGTAGATATCATGAGGAATACCAGAGGCGAAGGCGGCTACCTGGACAATTGCTGACGCTCAGGCACGAAAGCGTGGGGAGCAAAAGGGATTAGATACCCGAGTA
+
GGGGGGGGGGGGGGGGGGGGGGGGGGGGGGGGGGGGGGGGGGGGGGGGGGGGGGGGGGGGGGGGGGGGGGGGGGGGGGGGGGGGGGGGGGGGGGGGGGGGGGGGGGGGGGFGGGGGGGGGGGGGGGFGGGGGGGGGGGGGGGGGGGFGGGGGGGGGG7FFGGGGGGGGDCCEGCEFGGGGGGGGGGGFGGGGGGDGGGGGCGEGGGGGG?CEGGDDDGGGGGGGB:5CFFFGGGGGFGFG
@M00200:207:000000000-ALC1F:1:1108:10581:3894 1:N:0:5
ACTGGGCATAAAGGGCGCGTAGGTGGCCTGTTAAGTCGAACGTGAAATCCCCGGGCTCAACCCGGGAACTGCGTCCGAGACTGGCAGGCTCGAATCCGGGAGAGGGATGTGGAATTCCAGGTGTAGCGGTGAAATGCGTAGATATCTGGAGGAACACCGGTGGCGAAGGCGGCATCCTGGACCGGTATTGACGCTGAGGCGCGAAAGCCAGGGGAGCAAACGGGATTAGATACCCCCGTA
+
GGGGGGGGGGGGGGGGGGGGGGGGGGGGGGGGGGGGGGGGGGGGGGGGGGGGGGGGGGGGGGGGGGGGGGGGGGGGGGGGGGGGGGGGGGGGGGGGGGGGGGGGGGGGEFGGGGGGGGGFGFFGGGGGGGGGGGGGGGGGGGGGGGGGGFGGGGGGGGGGGGGGGGGGGGGGGE>GGGGGGGDEGGGGGGGGGGGCEGGGGGGGDCDGG>FGGGG3DGGGGGGGFGFFGFGGGGFF>EBD
@M00200:207:000000000-ALC1F:1:1108:20415:5171 1:N:0:5
ATTGGGCATAAAGGGCGCGTAGGCGGGATGGCAAGTCGGTCGTGAAAGCCTTCGGCTCAACCGAAGAACGTCGGCCGATACTGCCGTTCTTGAGGGATGCAGAGGAGACTGGAATTCCCGGTGTAGCGGTGAAATGCGTAGATATCAGGAGGAATACCGGTGGCGAAGGCGGCCTTCTGGACGGTGACTGACGCTGAGACGCGAAAGCGTGGGGAGCAAACAGGATTAGATACCCGTGTA
+
F<CFGGGEG<FFDGGG@FGGGGCCFGGGGGGGFFGEFEGGGGFGGFGGFGGGFGGGFGFGGGGGGGCFGGFDEEGGBFGDCC?BEFFFGEEG9FFGGGGGG?DGDCEGGGGDFGGGGEGC@3@3@AC:FFGDDCCEF:CFGGGFGGFFDFBB:CFCFFFGGGGGGGEGGFEEEEGGFGC?C>EC8E>FGGGFGGEGDFC9C??ECEG?C8CEGE5CCG66;FFE17DFGB>F96095E2C
@M00200:207:000000000-ALC1F:1:1108:12970:7107 1:N:0:5
ATTGGGCTTAAAGCGTGTGTAGGCGGGTCGTTAAGTGCCTTGTGAAATCCCACGGCTCAACCGTGGAACTGCTGGGCATACTGGCGATCTTGGGCCACCTAGGGGTCACCGGAACAAGCGGTGGAGCGGTGAAATGCGTAGATATCGCTTGGAACGCCGGCGGCGAAAGCGGGTGACTGGAGGTGTGCCGACGCTGAGACACGAAAGCCAGGGGAGCGAACGGGATTAGATACCCTTGTA
+
FGGGGGGGGGGFGGGGGGGGGGGFGEEGGGGGGGGGGFGGFGGGFFGDGGGGGGGGGGGGGGGGGGGCFGGGGGGGGGGGGGGGGGGGGGGFGGGGGGGFFGGGGGGGGGG@EEGGFGGEGGGGGGGGGGFGFGGGGGGGGEFGFGGGGGGGGGGGGGGEGGGGGGCFGGGG>:CFG7EFGGGGGGGGG5CGGGEGGFGGGGGCGC5CGFCCCE?9CGCGGGGGFGFGGFGF<DFGF*5>
@M00200:207:000000000-ALC1F:1:1108:14580:7169 1:N:0:5
ATTGGGTGTAAAGGGCGCGCAGGCGGCTGCTCAAGTCAGGCGTGAAAGGCCTGGGCTCAACCCGGGAATTGCGCTTGAGACTGGGCTGGCTTGAGTGCGGGAGAGGATGGTGGAATTCCCAGTGTAGAGGTGAAATTCGTAGATATTGGGAAGAACACCGGTGGCGAAGGCGGCCATCTGGACCGCAACTGACGCTGAGGCGCGAAAGCGTGGGGAGCAAACAGGATTAGATACCCGCGTA
+
GGGGGGGGGGGGGGGGGGGGGGGGGGGGGGGGGGGGGGGGGGGGGGGGGGGGGGGGGGGGGGGGGGGGGGGGGGGGGGGGGGGGGGGGGGGGGGGGGGGGGGGGGGGGGGGGGGGGGGGGGGGGGGGGGGGGGGGGGGGGGGGGGGGGGGFGGGGGGGGGGGGGGGGGGGGGDGGGGGGGGGGGGGGEEGGGGGGGGGGGGGGGEGGGGGGGGGGGGGGGGGGG<FGFGFDCCGGGFE>G3
@M00200:207:000000000-ALC1F:1:1108:17354:7552 1:N:0:5
ATTGGGTGTAAAGGGAGCGTAGACGGCAAGGCAAGCCAGAAGTGAAAGGGCAGGGCTCAACCCTGTACATGCTTTTGGAACTGTGGTGCTAGAGTGCAGGAGAGGTAAGTGGAATTCCTAGTGTAGCGGTGAAATGCGTAGATATTAGGAGGAACACCAGTGGCGAAGGCGGCTTACTGGACTGTAACTGACGTTGAGGCTCGAAAGCGTGGGGAGCAAACAGGATTAGATACCCTGGTA
+
GGGGGGGGGGGGGGGGGGGGGGGGGGGGGGGGGGGGGGGGGGGGGGGGGGGGGGGGGGGGGGGGGGGGCGGGGGGGGGGGGGGGGGG?FGGGGGGGGGGGGEFFEGGFDGFGGGGGGGGGGGGGGGGGGGGGFGGGGGGGGGFGGGFFGGGGEGGGGGFFGGGGGGGGGGGGGGGGGGGGGGGGGDFGGGGGGGGFFGGGGGGGCGGGGGGGDGD3DGFGGG4C3FGGGFGGGGGGFGBD
@M00200:207:000000000-ALC1F:1:1108:10033:8051 1:N:0:5
ATTGGGTTTAAAGGGCGCGTAGGCGGCTTTGCAAGTGACGGGTGAAATCCCTCGGCTTAACCGGGGAACTGCGTCTGATACTGGATGGCTTGAGTTTGGGAGAGGGACGCGGAATTCCAGGTGTAGCGGTGAAATGCGTAGATATCTGGAGGAACACCGGTGGCGAAGGCGGCGTCCTGGACCAACACTGACACTGAGGAGCGAAAGCCAGGGGAGCAAACGGGATTAGATACCCCAGTA
+
GGGGGGGGGGGGGGGGGGGGGGGGGGGGGGGGGGGGGGGGGGGGGGGGGGGGGGGGGGGGGGGGGGGGGGGGGGGGGGGGGGGGGGGGGGGGGGGGGGGGGGGGGGGGGGGGGGGGGGGGGGGGGGGGGGGGGGGGGGGGGGGGGGGGGGGDGGGGGGGGGGGGGGGGGGGGGGGGGGGGGGGGGGGGGGGGGGGGGGGGGGGGGGGGGGGGGGGGGGGGGGGGFGFCGFGGGGGGFGFG
@M00200:207:000000000-ALC1F:1:1108:3366:9083 1:N:0:5
ATTGGGTTTAAAGTGTGCGCAGGTGGCCGCGCAAGTCGAGTGTGAAATCCCCGAGCTTAACTTGGCAATTGCGCTCGAAACTACGTGGCTCGAGTGTGGCAGAGGAAGGTGGAATTCCACGTGTAGCGGTGAAATGCGTAGAGATGTGGAGGAACACCGATGGCGAAGGCAGCCTTCTGGGCCAACACTGACGCTCATGCACGAAAGCGTGGGGAGCAAACAGGATTAGATACCCGCGTA
+
GGGGGGGGGGGGGGGGGGGGGGGGGGGGGGGGGGGGGGGGGGGGGGGGGGGGGGGGGGGGGGGGGGGGGGGGGGGGGGGGGGGGGGGGGGGGGGGGGGGGGEGGGGGGGGGGGGGGGGFGGGGGGGGGGGGGGGGGGGGGGGGGGGGGGGGGGGGGGGGGGGGGGGGDGGGGGGGGGGGGGGGGGGGGGGGGGGGGGGGGFGGGGGGGEGGGGGGGGGGGGGGFFD>FGFDGGGGDFEFG
@M00200:207:000000000-ALC1F:1:1108:6887:10127 1:N:0:5
ACTGGGTGTAAAGGGAGCGCAGGTGGGATAGTAAGTCAGTCTTAAAAGTTCGGGGCTTAACCCCGTGATGGGATTGAAACTATTATTCTTGAGTGCAGGAGAGGAAAGCGGAATTCCTAGTGTAGCGGTGAAATGCGTAGATATTAGGAGGAACACCAGTGGCGAAGGCGGCTTTCTGGACTGTAACTGACACTGAGGCTCGAAAGCGTGGGGAGCGAACAGGATTAGATACCCGAGTA
+
FGFGGGGGGFGGGGGGGGGGGGGGGGGGGGGGGGGGGGGGGGGGGGGGGGGGGGGGGGGGFFFEGGGGGGGGGGFFGGFGGGGFGGGFGGGDGGGGGGFDGGGGGGGGGGGGEGGGGFFGGGGGGFGEGGGFGGGGGGGGGFGGGGGGGGGGGGGGCGGGGGGGGGGGGGGGG<FGGGG?DFGGGGGGGGGGFGFCGGGGFGGGEEGGEFGGEGEGGGG5CGFF?FGFGFFC0CD<BG<
@M00200:207:000000000-ALC1F:1:1108:2316:10235 1:N:0:5
ATTGGGCGTAAAGAGCGCGCAGGCGGCTGGTCAAGTCCGATGTGAAAGCTCCCGGCTTAACTGGGAAACGGCATCGGAAACTGATCGGCTTGAAGGTGGGAGAGAGTAGTGGAATTCCCGGTGTAGTGGTGAAATGCGTAGATATCGGGAGGAACACCAGTGGCGAAGGCGACTACTTGGCCCATTCTTGACGCTGAGGCGCGAAAGCTAGGGGAGCGAACGGGATTAGATACCCCTGTA
+
GGGGGGGGGGGGGGGGGGGGGGGGGGGGGGGGGGGGGGGGGGGGGGGGGGGGGGGGGGGGGGGGGGGGGGGGGGGGGGGGGGGGGGGGGGGGGGGGGGGGGGGGGGGGGGGGGGGGGGGGGGGGGGGGGGGGGEGGGGGGGGGGGGGGGGGGGGGGGGGGGGGGGGGGGGGGGGGGGGGGGGGGGGGGGGGGGGDGGGGFEEGGGGGGGGGGGGGGGGGGGGGCBDFGFFGGFGGG>C?G
@M00200:207:000000000-ALC1F:1:1108:4732:12857 1:N:0:5
ACTGGGTTTAAAGCGCACGTAGGCGGCTAGGTCCGTCCAATGTGAAAGCCCCCGGCTCAACCGGGGAATTGCATCGGATACAGCCTGGCTTGAGGACGGTTGGGGTGAGTGGAACTCCTGGTGGAGCGGTGAAATGCGTAGATATCAGGAGGAACACCGGTGGCGAAAGCGGCTCACTGGACCGTTACTGACGCTGAGGTGCGAAAGCTAGGGGAGCAAACGGGATTAGATACCCTAGTA
+
GGGGGGGGGGGGGGGGGGGGGGGGGGGGGGGGGGGGGGGGGGGGGGGGGGGGGGGGGGGGGGGGGGGGGGGGGGGGGGGGGGGGGGGGGGGGGGGGGGGGGGGGGGGGGGGGGGGGGGGGGGGGGGGGGGGGGGGGGGGGGGGGGGGGGGGGGGGGGGGGGGGGGGGGGGGGGGGGGGGGGGGGGGGGGGGGGGGGGGGGGGGGGGEGGGGGGGGGGGGGGDGE?GGGGFGGGGGGFF9:
@M00200:207:000000000-ALC1F:1:1108:14526:13939 1:N:0:5
ATTGGGCTTAAAGTGTGCGCAGGTGGCTGAGCAAGTCGAGTGTGAAATCCCCGAGCTTAACTTGGGAATTGCGCTCGAAACTACGGTGCTCGAGTATGGCAGAGGAAGGTGGAATTCCACGTGTAGCGGTGAAATGCGTAGAGATGTGGAGGAACACCGATGGCGAAGGCAGCCTTCTGGGCCAATACTGACGCTCATGCACGAAAGCGTGGGGAGCAAACAGGATTAGATACCCTTGTA
+
EFFGF<<FFFFFG@EFGGGGGGGFGFEDEFGGGGGGFDEGGFGGEGFGFFGGGCCGFCDGF@FFGGDG@EEGGECEDCCEEFEGGGFGGGGGBCGFGGGGGGFFGGFGGGGF@FGGEFGGGGGGGGGGGFGFGGGGGGGGGGFFFFFGGFGGDGGGCCDGCGGGGECBGGFGGCGCFGGGEF8EF?F?FGGGDEGGGFG?FCCEG=EFCFECCECDCCEGG4>@6FFC*/>C?FFGFGD*
@M00200:207:000000000-ALC1F:1:1108:17936:14056 1:N:0:5
ATTGGGCGTAAAGAGCTCGTAGGCGGTTTGTCGCGTCGGCCGTGAAAACTTGGGGCTTAACCCCAAGCCTGCGGTCGATACGGGCAGACTTGAGTTCGGCAGGGGAGACTGGAATTCCTGGTGTAGCGGTGAAATGCGCAGATATCAGGAGGAACACCGGTGGCGAAGGCGGGTCTCTGGGCCGATACTGACGCTGAGGAGCGAAAGCGTGGGGAGCGAACAGGATTAGATACCCGGGTA
+
GGGGGGGGGGGGGGGGGGGGGGGGGGGGGGGGGGGGGGGGGGGGGGGGGGGGGGGGGGGGGGGGGGGGGGGGGGGGGGGGGGGGGGGGGGGGGGGGGGGGGGGGGGGGGGGGGGGGGGGGGGGGGGGGGGGGGGGGGGGGGGGGGGGGGGGGGGGGGGGGGGGGGGGGGGGGGGGGGGGGGGGGGGGGGGGGGGGGGGGGGGGGGGGGGGGGGGGGGGGGGGGFFGGGGFGGGGGGFD1C
@M00200:207:000000000-ALC1F:1:1108:28589:14992 1:N:0:5
ATTGGGTGTAAAGGGCGCGCAGGCGGCATGGCAAGTCGAGTGTGAAATCCCTTGGCTTAACTAAGGAATAGCGCTCGAAACTACCTCGCTGGAGGGCGGGAGAGGGAAGTGGAACTCTCGGTGTAGGGGTGAAATCTGTAGATATCGAGAGGAACACCGGTGGCGAAGGCGGCTTCCTGGCCCGTACCTGACGCTGAGGCGCGAAAGCGTGGGGAGCAAACAGGATTAGATACCCTAGTA
+
GGGGGGGGGGGGGGGGGGGGGGGGGGGGGGGGGGGGGGGGGGGGGGGGGGGGGGGGGGGGGGGGGGGGGGGGGGGGGGGGGGGGGGGGGGGGGGGGGGGGGGGGGGGGGGGGGGGGGGGGGGGGGGGGGGGGGGGGGGGGGGGGGGGGGGGGGGGGGGGGGGGGGGGGGGGGGGGGFGGGGGGGGGGGGGGGGGGGGGGGGGGGGGGGGEGGGGGGGGGGGGGGFGGGGFDFFGGGFGFF
@M00200:207:000000000-ALC1F:1:1108:5841:16001 1:N:0:5
ATTGGGTTTAAAGGGCGCGTAGGCGGTCCTGATCGTCGGATGTGAAAGGCCTGGGCTCAACCTGGGAACTGCATCCGATACGGCGGGACTGGAGTGTGGGAGAGGTTGGTGGAATTCCCAGTGTAGAGGTGAAATTCGTAGATATTGGGAAGAACACCGGTGGCGAAGGCGGCCAACTGGACCACCACTGACGCTGAGGCGCGAAAGCGTGGGCTGCAAACAGGATTAGATACCCTTTTC
+
F@A@@@6@FF<FGFEGD@FGG@FFEFCGGGGGGGFEGGGC@@@FAFFECFGCFFG?FGGCCFGGG7<ECFF99?FGGGGGGD@FGD:+C<CF<E,D5?++<F+3CFGGGFGGCA>FDG?,:,3,,@CF<,F=CFG,>:F7D*;FGGGGGF7*:::DFGGGFEGC7FE:741:E*B**20A86C8E*;;8E?EGG=E:FFFEEEC8CGGG*8*:/*1>C7?FGG84*?F7B**<022)+)0
@M00200:207:000000000-ALC1F:1:1108:2505:16742 1:N:0:5
ATTGGGTGTAAAGTGTGCGCAGGTGGCCGCGCAAGTCGAGTGTGAAATCCCCGAGCTTAACTTGGGAATTGCGCTCGAAACTACGTGGCTCGAGTGTGGCAGAGGAAGGTGGAATTCCACGTGTAGCGGTGAAATGCGTAGAGATGTGGAGGAACACCGATGGCGAAGGCAGCCAGCTAGACCAGTTCTGACACTGAGGCGCGACAGCGTGGGGAGCAAACAGGATTAGATACCCGCGTA
+
GGGGGGGGGGGGGGGGGGGGGGGGGGGGGGGGGGGGGGGGGGGGGFGGGGGGGGGGGGGGGGFGGGDFGGFGGGGGGGGGGGGGGGGGGGGGGGGGGGGGGGGGGGGGGGGGGGGGGGGGGGGGGGGGGFGGCFDFGGFGGGGGGGGGGFFGFFGGG@C7BFFGGGGGGGGGGGGGGGGGGGGGGFGGGGGGGGGGGGGGGGGCGGGG5/8:CEGDGCF7FCDGF4FGFFFFFFDGFC>G
@M00200:207:000000000-ALC1F:1:1108:14457:17131 1:N:0:5
ATTGGGTTTAAAGGGCGCGTAGGCGGACAACTTAGTCAGAGGTGAAAGCCCAGGGCTCAACCTTGGAATTGCCTTTGATACTGGTTGTCTTGAGTTCGGGAGAGGATGGTGGAATTCCCAGTGTAGAGGTGAAATTCGTAGATATTGGGAAGAACACCGATGGCGAAGGCAGCCATCTGGACCGACACTGACGCTGAGGCGCGAAAGCGTGGGGAGCAAACAGGATTAGATACCCGAGTA
+
GGGGGGGGGGGGGGGGGGGGGEGGGGGGGGGGGGGGGGGGGGGGGGGGGGGGGGGGGGGGGGGGGGGGGGGGGGGGGGGGGGGGGGGGGGGGGGGGGGGGGGGGGGGGGGGGGGGGGGGGGGGGGFGGGGGGGGGGGGGGGGGGGGGGGGGGGGGGGGGGGGGGGGGGGGGGGGGGGGGGGGGGGGGGGGGGGGGGGGGGGGGGGGGGGGGGGCGGGGGGGGGFBGGGGFGGGGGGF>:F
@M00200:207:000000000-ALC1F:1:1108:23502:17250 1:N:0:5
ATTGGGTATAAAGGGTGCGTAGGCGGGTTGGTAAGTCCGTGGTGAAATCCCCAAGCTTAACTTGGGAACTGCCGTGGATACTATCAATCTTGAATATCGTGGAGGTAAGCGGAATATGTCATGTAGCGGTGAAATGCTTAGATATGACATAGAACACCAATTGCGTAGGCAGCTTACTACACGATCATTGACGCTGAGGCACGAAAGCGTGGGGAGCAAACAGGATTAGATACCCGCGTA
+
GGGGGGGGGGGGGGGGGGGGGGGGGGGGGGGGGGGGGGGGGGGGGGGGGGGGGEGGGGGGGGGGGGGGGGGGGGGGGGGGGGGGGGGGGGGGGGGGGGGGGGGGGGGGGGGGGGGGGGGGGGGGGFGGGGGGGGGGGGGGGGGGGGGGGGGGGGGGGGGGGGGGGGGGGGGGGGGGGGGGGFGGGGGGGGGGGGGGGGGGGGGGGGDGGGGGGGEDGGGGGGGGFFGGGFFGEGFGFG>G
@M00200:207:000000000-ALC1F:1:1108:7877:18205 1:N:0:5
ATTGGGCTTAAAGGGCGCGTAGGCGGTCAGCACAAGTCAGTTGTGAAATCTCCGAGCTTAACTCGGAAAGGTCAACTGATACTGTGCGACTAGAGTGCAGAAGGGGCAACTGGAATTCTCGGTGTAGCGGTGAAATGCGTAGATATCGAGAGGAACACCTGCGGCGAAGGCGGGTTGCTGGGCTGACACTGACGCTGAGGCGCGAAAGCTAGGGGAGCGAACGGGATTAGATACCCGCGTA
+
FGGGGGGGGGGGGCGGGGGFEGGGGGGGDG86CFC<@@EEGDEE7FGFGGFFGGEC7FCFCGECFGGEDGGEGG=FFFGCEAEFEFC?4+@:,?<F<9?AEE=FGGGGGDCGCG<F@GFBFDF:B<?@FFGEGGDABDCFFG>EFF<FCFFECF@>DFCF,@CBF@GCGCFG51BB@8FFFEECBCBE@C??CC**;>C@CCEEGGC=:F?FFC=C95=E57DE<<GGDF7*0:F08E07B
@M00200:207:000000000-ALC1F:1:1108:27355:19688 1:N:0:5
ATTGGGTATAAAGGGCGCGTAGGCGGGCTGTCAAGTCTGGGGTGAAATCCCTCGGCTCAACCGAGGAATGGCGCTCGAAACTACCGTGCTCGAGGAAGGCAGAGGTGAGCGGAACTCAGGGTGGAGCGGTGAAATGCGTTGATATCCTGAGGAACACCGGTGGCGAAAGCGGCTCACTGGGCCTTTTCTGACGCTGATGCACGAAAGCTAGGGGAGCAAACGGGATTAGATACCCGTGTA
+
GGGGGGGGGGGGGGGGGGGGGGGGGGGGGGGGGGGGGGGGGGGGGGGGGFGGGGGGGGGGGGGGGGGGGGGGGGGGGGGGGGGGGGGGGGGGGGGGGGGGGGGGGGGGGGGGGGGGGGGFGGGGGGGGGGGGGGGGGGGGGGGGGGGGGGCGGGGGGGGDGGEGEGGGGGGGGGGGGGGGGGGGGGGGGEGGGGGGGG7CGGGGGGGGGECC*?CGGGGCGGGE(CGFGFGGGFFGB=?G
@M00200:207:000000000-ALC1F:1:1108:16442:20968 1:N:0:5
ATTGGGTGTAAAGGGTGCGTAGGCGGGAATATAAGTCAGATGTGAAAAACCAAGGCTCAACCTTGGCAGTGCATCTGAAACTGTATTTCTTGAGGGATAGCGGAGAAAACGGAATTCCACGTGTAGCGGTGAAATGCGTAGATATGTGGAAGAACACCTGTGGCGAAAGCGGTTTTCTAGCTTAAACCTGACGCTGAGGCACGAAAGCAAGGGGAGCAAACAGGATTAGATACCCGCGTA
+
GGGGGGGGGGGGGGGGGGGGGGGGGGGGGGGGGGGGGGGGGGGGGGGGGGGGGGGGGGGGGGGGGGGGGGGGGGGGGGGGGGGGGGGGGGGGGGGGGGGGGGGGGGGGGGGGGGGGGGGGGGGGGGGGGGGGGGGGGGGGGGGGGGGGGGGGGGGGGGGGGGGGGGDGGGGGGGGGGGGGGGGGGGGGGGGGGGGGGGGGGGGGGGGGGGGFGGGGGGGGGGGF?GGGGFGGGGGGFGBG
@M00200:207:000000000-ALC1F:1:1108:10959:21547 1:N:0:5
ATTGGGTTTAAAGCGTGTGTAGGCGGGTCGTTAAGTGCCTTGTGAAATCCCACAGCTCACCTGTGGAACTGCTTGGCATACTGGCGATCTTGAGCCACTTAGGGGCAACCGGAACAAACGGTGGAGCGGTGAAATGCGTAGATATCGTTTGGAACGCCAATGGTGAAAACAGGTTGCGGGGAGTGCGCTGACGCTGAGACACGAAAGCCAGGGGAGCAAACGGGATTAGATACCCGCGTAAGA
+
GGGGGGFGEFGGGGGCFFGGGGGGGGGFGGGGGFGFGGGGGGGGGGGGGGGCECFEEFFGGGFFGGGGFFGFGGGGGGGGGFGGGGGDEEGGFGFGFFGFEGGGGGCFFECFEGFACEBFGBFEFFCFGGCFGGFGCFFCFGDFAFFDCCCFFF:C*5CC7FG;FFGCF?AFFD:D8*=CEEGCC?C5=CE:C5CE8CF+:8;CEDG008;EEGED/:CE;>CC<<*7D=*:3*797C(55A<
@M00200:207:000000000-ALC1F:1:1108:15447:24572 1:N:0:5
ATTGGGTTTAAAGGGTGCGCAGGCGGCCAAGTGTGTGAGGCGTGAAAGCCTGGAGCTTAACTCCAGAATTGCACCTCAAACTACATGGCTAGAGCATTGGAGAGGGTAGCGGAATTCACGGTGTAGCAGTGAAATGCGTAGATATCGTGAGGAACACCAGAGGCGAAGGCGGCTACCTGGACAATTGCTGACGCTCAGGCACGAAAGCGTGGGGAGCAAAAGGGATTAGATACCCCAGTA
+
GGGGGGGGGGGGGGGGGGGGGGGGGGGGGGGGGGGGGFGGGGGGGGGGGGGGGGGGGGGGGGFGGFGGFGGGGGGGGGGGGGGFFGGGGGGGGGGGGGGGGGC@FGGGGGGGGGGGGGGGGFFEGGGGFFGGGGGGGDGGGGGGGGGGGGGGGGGGGGGGFGGGGEGGGGGGGGGGGGGGGGGGFFFGGGGGGG5CCFGGGGGGGGGGGGGDGGGDGCGGFGGGFGGGGFGGG<<93:>C
@M00200:207:000000000-ALC1F:1:1109:15154:3090 1:N:0:5
ATTGGGTTTAAAGCGCGTGTAGGCGGCAGCGTGTGTCGGGCGTGAAATCCCACGGCTCAACCGTGGAAGTGCACTCGAAACTGCGCAGCTAGAGTCCTGGAGAGGAAGGTGGAATGCTTGGTGTAGAGGTGAAATTCGTAGATATCAAGCGGAACACCGGTGGCGAAGGCGGCCTTCTGGACAGTGACTGACGCTGAGACGCGAAAGCGTGGGGAGCAAACAGGATTAGATACCCCCGTA
+
GGGGGGGGGGGGGGGGGGGGGGGGGGGGGGGGGGGGGGGGGGGGGGGGGGGGGGGGGGGGGGGGGGGGGGGGGGGGGGGGGGGGGGGGGGGGGGGGGGGGGGGGGGGGGGGGGGGGGGGGGGGGGGGGGGGGGGGGGGGGGGGGGGGGGGGGGGGGGGGGGGGGGGGGGGGGGGGGGGGGGGGGGGGGGGGGGGGGGGGGGCEGGGGGGGGGEGGGGGFGGGGGGGF9<FGGGDFGGGGD
@M00200:207:000000000-ALC1F:1:1109:26059:4123 1:N:0:5
ATTGGGTTTAAAGGGTGCGCAGGCGGGGGTTTAAGTCAGTGGTGAAATCCCGTAGCTCAACTACGGAACTGCCATTGATACTGAATCTCTTGAGTCTGGTTGATGTGAATGGAATGTGTCATGTAGCGGTGAAATGCTTAGATATGACACAGAACACCAATCGCGAAGGCAGTTCACAAAGCCAGTACTGACGCTCAGGCACGACAGCATGGGGAGCAAACAGGATTAGATACCCTAGTA
+
GGGGGGGGGGGGGGGGGGGGGGGGGGGGGGGGGGGGGGGGGGGGGGGGGGGGGGGGGGGGGGGGGGGGGGGGGGGGGGGGGGGGGGGGGGGGGGGGGGGGGGGGGGGGFGGGGGGGGGGGGGGGGGGGGGGGGFFGGGGGGGGGGGGGGGGGGGFGGGGGGGGFGGGGGGGGGGGFGGGGG?=C8CGGGGFEGEGGGGGFGGGGGEGGGGGGGGGDGGGGGGFGGGFC<4>F?FGGGGGG
@M00200:207:000000000-ALC1F:1:1109:26519:4609 1:N:0:5
ATTGGGTGTAAAGGGCGCGTAGGCGGGATGGCAAGTCGGTCGTGAAATCCTCGGGCTCAACTCGAGGGGGTCGGCCGATACTGCCGTTCTTGAGGGATGCAGAGGAGACTGGAATTCCCGGTGTAGCGGTGAAATGTGTAGAGATCGGGAGGAACACCGGTGGCGAAGGCGGGTCTCTGGGCATTCCCTGACGCTGAGGCGCGAAAGCGTGGGGAGCAAACGGGATTAGATACCCCTGTA
+
EGGGGGGGGGGGGDGGGGDGGGGGGGE:F:FG@@FGGC7@FCGGFFEFGG<C:FFGGGFGGFEFCGG+@:CFGGGGGGGEGGGGGDECFGDFGG8B7FGGGGG<FFGCC<CGGFGGGGGGGGGGGFGGGGGGCCFGFFGGAF<;FFFDGGGGGGGGGGGGGGGGGGGGGGDGG>CCFGGFFGGCC:CFGGGGEEGGEFFFEGGDEEEFEGGGG>/CC5EGGGGGGD:<<6FCFF<GGFGG
@M00200:207:000000000-ALC1F:1:1109:12731:5274 1:N:0:5
ATTGGGTTTAAAGAACGCGCAGGCGGTCGTGCAAGTCGCGTGTGAAAGCCCCCGGCTCAACTGGGGAGGGTCACGCGATACTGCTCGACTCGAAGGCAGGAGAGGGAAGTGGAATTCCCGGTGTAGTGGTGAAATGCGTAGATATCGGGAGGAACACCAGTGGCGAAGGCGACTTCCTGGCCTGTTCTTGACGCTGAGGCGCGAAAGCTAGGGTAGCAAACGGGATTAGATACCCCTGTA
+
GEDGFEBFFGGGGGGDGGGGGGGGGGFFGEGGGGDFGECEGGB@EGGGGGGGGDDG@FFGGGGGGC:EGGGGGGEGGDDCCGDFFGE@FGGGGGGGCGB>FEGGGGEFEGGGGGGFGDGECCGEGGGGGGGGGGGGDGGGGGGGGGGDGEG@FGGGG:FGGF:;CGG<CFGEGDGGGGGGGGGFFFGGGGGGGGCCCGGGGGGGGGGGGGGGGGG=CFGGGGGEG<:D4BFGCGGGG3CF
@M00200:207:000000000-ALC1F:1:1109:25914:6725 1:N:0:5
ACTGGGTATAAAGGGCGTGTAGGCGGTCCGCTAAGTCTGATGTGAAAGCCCGGGGCTCACCCCCGGAAGGGCATTGGAAACTGGCGGACTCGAGTCCCGGAGAGGAAGGTGGAATTCCTGGTGTAGCGGTGAAATGCGTAGATATCAGGAGGAATACCGGTGGCGAAGGCGGCATCCTGGACCAATACTGACGCTGAGTGAGCGAAAGCCAGGGGAGCAAACGGGATCAGATACCCGCGTA
+
GGGGGGGGGGGGGGGGGEDGGGGGGGGGGGGGGGGGGGGGGGGGGGGGGGGGGGGGGGGGGGGGGGGGGGGGGGGGGFGGGGGGEGGGGGGGBFGGGGGGGGGGGGGGGGGGFGFFGGGGGGGGFGGGGGGGGGGGGGGGGGGGGGGFCGGGGGGCFFCEGGGGGGGGGGGGGGGGGGGGFFFGGFEFGGGGCCGGGGGGGGGGGGGGGGGGGGDEGGGGGGGGGGF*4?FGGGGGGGGGD
@M00200:207:000000000-ALC1F:1:1109:21736:7926 1:N:0:5
ATTGGGTGTAAAGGGCGCGTAGGCGGCTGAGTAAGTCCTGGGTGAAATCCCTCGGCTCAACCGGGGAACTGCCTTGGAAACTACTCGGCTCGAGGTCGGGAGAGGGTAGCGGAATTCCCAGTGTAGCGGTGAAATGCGTAGATATTGGGAGGAACACCGGTGGCGAAGGCGGCTACCTGGACCGGTTCTGACGCTGATGCGCGAAAGCGTGGGGAGCAAACAGGATTAGATACCCCCGTA
+
GGGGGGGGGGGGGGGGGGGGGFFGGGGGGGGGGGGGGGGGGGGGGGGGGGGGGGGGGGGGFGEGGGGGGGGGGGGGGGGGFGGGGGGGGGGGGGG+BCGEEGGFGGEGGGGGGGGGGGGGFFDFGGGGGGGGGGFGGGGGGGGGGGGGGGGGGGGGGGGGFGBFFGGGGGGGGEGGGFFGGGGGGEGGGGFGGGGGGFGGGG=:EGGGCEGGGGGGGGGGGGGFF4)34=CD:CFGGGG<
@M00200:207:000000000-ALC1F:1:1109:15190:10089 1:N:0:5
ATTGGGTTTAAAGAGCGCGCAGGCGGTCGTTCAAGTCGCGTGTGAAAGCCCCCGGCTCAACTGGGGAGGGTCACGCGATACTGATCGACTCGAAGGCAGGAGAGGGAAGTGGAATTCCCGGTGTAGTGGTGAAATGCGTAGATATCGGGAGGAACACCAGTGGCGAAGGCGACTTCCTGGCCTGTTCTTGACGCTGAGGCGCGAAAGCTAGGGGAGCAAACGGGATTAGATACCCCGGTA
+
GGGGGGGGGGGGGGGGGGGGGGGGGGGGGGGGGGGGGGGGGGGGGGGGGGGGGGGGGGGGGGGGGGGGGGGGGGGGGGGGGGGGGGGGGGGGGGGGGGGGGGGGGGDFGGGGGGGGGGGGGGGGGGGGDGGGGGGGGGGGGGGGGGGGGGGGGGGGGGGGGGGGGGGGGGGGGGGGGGGGGGGGGGGGGGGGGGEGGGGGGGGEGGGGGGGGGGGGGGGCFDGGGGFG<FGCFGGGGCDG
@M00200:207:000000000-ALC1F:1:1109:13298:10490 1:N:0:5
ATTGGGTTTAAAGGGCTCGTAGGCGGCCAACTAAGTCATACGTGAAATCCCTCAGCTTAACTGGGGAACTGCGTGTGATACTGGATGGCTTGGATTTGGGAGAGGGATGCGGAATTCCAGGTGTAGCGGTGAAATGCGTAGATATCTGGAGGAACACCGGTGGCGAAGGCGGCATCCTGGACCAATATTGCCGCTGAGGAGCGAAATCCAGGGGAGCAAACGGGATTAGATACCCTCGTC
+
CGGGGGGGGGFEGGGGGGGGGGGGGGGGGFGGGGGCFGGGGFGFGEGGGGFFGGGGGDEFGGGGGGGGGGGGGGGG?EGGGGGGCFGGGGGEE8CEFGGE,BFGGGGGGG@FEGGGGGGGGGGGGFGDDGGGGFGGGCCCCEGGGGDGDFGCBGGGGGDEGGGCFGC7FE@:C<CFGGGG6CFGCF7C7++5:?=CEDEGGGCEG**:CGGGGGG=:*:+/*:*9C8+)1>7:9*27)/*
@M00200:207:000000000-ALC1F:1:1109:3008:11667 1:N:0:5
ACTGGGTATAAAGGGCTTGTAGGTGGATAATGAGGTTAGCTGTGAAAGTCCCGGGCTTAACCTGGGGAGGTCAGCTAAGACGGATTATCTGGAGTTGTGAAGAGGTAAGTGGAATTTCCGGTGTAGCGGTGAAATGCGTAGATATCGGAAGGAACACCAGAGGCGAAGGCGGCTTACTGGTCACAAACTGACACTGAGGAGCGAAAGCGTGGGTAGCAAACAGGATTAGATACCCTGGTA
+
GGGGGGGGGGGGGGGGGGGGGGGGGGGGGGGGGGGGGGGGGGGGGGGGGGGGGGGGGGGGGGGGGGGGGGGGGGGGGGGGGGGGGGGGGGGGGGGGGGGGGGGGGGGGGGGGGGGGGGGGGGGGGGGGGGGGGGGGGGGGGGGGGGGGGGGGGGGGGGGGGGFEGGGGGGGDGFGGGGGGGGGGGGGGGGGGGGGGGGGGDGGGGGGGGGGGGGGGGGGGGGGGGGFG?FGGGFFFCDFG
@M00200:207:000000000-ALC1F:1:1109:15529:13362 1:N:0:5
ACTGGGCTTAAAGAGCTCGTAGGCGGCTCATTGCGTCGTCCGTGAAAACTTGGGGCTCAACCTCAAGCTTGCGGACGATACGGGTGGGCTGGAGTTCGGTAGGGGAGACTGGAATTCCTGGTGTAGCGGTGAAATGCGCAGATATCAGGAGGAACACCGGTGGCGAAGGCGGGTCTCTGGGCCGATACTGACGCTGAGGAGCGAAAGCGTGGGGAGCGAACAGGATTAGATACCCTAGTA
+
GGFGGGGGGGGGGGGGGGGGGGGGGGGGGGGGGGGGGGGGGGGGGGGGGGGGGGGGGGGGGGGGGGGGGFGGGGGGGGGGGGGGGGGGGGGGFGGGGGGGGGGGGGGGGGGGGGGGGGGGGGGGGGGGGGGGGGGGGGGGGGFGGGGGGGGGGGGGGGGGFGEGGCGCC7CGEFGGGGGGGGGGGGGGGGGGGGGGGGCFGGGCGGCFGGGGGGGCCGGGGGFCDFFF>?GGGGGG4*:F
@M00200:207:000000000-ALC1F:1:1109:14355:14147 1:N:0:5
ATTGGGTTTAAAGGGCTCGTAGGCGGTTTGTCACGTCGGGAGTGAAAACTCAGGGCTTAACCCTGAGCCTGCTTCCGATACGGGCAGACTAGAGGTATGCAGGGGAGAACGGAATTCCTGGTGTAGCGGTGGAATGCGCAGATATCAGGAGGAACACCGGTGGCGAAGGCGGTTCTCTGGGCATGACCTGACGCTGAGGAGCGAAAGCATGGGGAGCGAACAGGATTAGATACCCCTGTA
+
GGGGGGGGGGFGGGGGGGGGGGGGGGGGGGGGGGGGGGGGGGGGGGGGGGGGGGGGGGGGGGGGGGGGGGGGGGGGGGGGGGGGGGGGGGGGGGGGGGGGGGGGGGGGGGGGGGGGGGGGGGGGGGGGGGGGGGGGGGGGGGGGGGGGGGGGGGGGGGGGGGDGGGGGEGGGGDGGGGGGGGGGGGGGGGGGGGGGGGFGGGGGGGGGGGGGGDDEGGGGGGGGGGD@>FGGGGGGGGGG
@M00200:207:000000000-ALC1F:1:1109:7654:15052 1:N:0:5
ATTGGGTGTAAAGGGCTCGTAGGCGGTTTGTCGCGTCGGGAGTGAAAACCCAGGGCTTAACCCTGGGCTGGCTTCCGATACGGGCAGACTAGAGGTATGCAGGGGAGAACGGAATTCCTGGTGTAGCGGTGAAATGCGCAGATATCAGGAGGAACACCGGTGGCGAAGGCGGTTCTCTGGGCATTACCTGACGCTGAGGAGCGAAAGTGTGGGGAGCGAACAGGATTAGATACCCCAGTA
+
EGGGGGGGGGGGGFGGGGGGGGGGGGGGGGGGGGGEGGGGEGGGGGGGGGGGGGGGGFGGGGGGGGFGGGEGGGGFGGGEGGGGGDEFGGGGGGGGGGGGGGGEGGGGGGECFEGFGGGGGGGGGGGGGGGGGGGGGGGGGGGGGGFFGGGGGGCCGCGDFGB:CFEGGFGGGGGGGGGGGGGGGGGGFFCCEGC>CFGCEGGD=EE9C@FGGGGGGGGGGGCGGD<+59>>EFFGCDFG
@M00200:207:000000000-ALC1F:1:1109:20750:15401 1:N:0:5
ATTGGGTGTAAAGGGCTCGTAGGCGGCCAACTAAGTCATACGTGAAATCCCTCAGCTTAACTGGGGAACTGCGTGTGATACTGGATGGCTTGGATTTGGGAGAGGGATGCGGAATTCCAGGTGTAGCGGTGAAATGCGTTGATATCGGAAGGAACGCCGGTGGCGAAAGCGATCCGCTGGGCCTCTGCTGACGCTGAGGCGCGAAAGCCAGGGGAGCAAACGGGATTAGATACCCGCGTA
+
GGGGGGGGGGGGGGGGGGGGGGGGGGGGGGGGGGGGGGGGGGGGGGGGGGFGGGGGGGGGGGGGGGGGGGGGGGGGGGGGGFGGGGGGGGGGGGGGGGGGGGGGGGEGGGGGGFGGGGGGGGGGGGGGGGGGGGGGGGGGGGGGGGGGGGGGGGGGGGFCFGFGGGGGGGGGFGDGGGGGGGGGGGGGGGGGGGEEDGGFEEEGGGGGFGGGGGGEGGGCGGGD5D?F<FFGGGGGGGGG
@M00200:207:000000000-ALC1F:1:1109:19861:16916 1:N:0:5
ACTGGGTTTAAAGGGCGCGTAGGTGGTTCTGTATGTCTACTGTGAAAGCGTACAGCTCAACTGTATTTTGTCGGTAGAAACTGCAGGACTTGAGGCTGGGAGGGGCTGGTGGAATTCCCTGTGTAGCGGTGAAATGCGTAGAGATGGGGGAGAACACTCGTGGCGAAGGCGGCCAGCTAGACCAGTTCTGACACTGAGGCGCGACAGCGTGGGGAGCAAACAGGATTAGATACCCCCGTACGAT
+
CG<@FFGC@<@F@FEGGGC@@FEEF8F,<@FCFEDFFEF<<CFC<,EFGGC:@:CCF8@@FD,<,,,9,6EEF+8CFF<F=6<<<F<@GGCFGG8C=<FC<4>FGGEF:AECF?E,B<F<5E<CE5FEGEC@FEFCFC>@==FG<<>,C@>:F,:@FEC:FG7B75BC*,>7>CC8:,2CFFGC8FC?FGC;>8EFEF5@CEE855E8?EG*8*/:7:0</9CG479:8=*0020C<<1>)232
@M00200:207:000000000-ALC1F:1:1109:26869:17430 1:N:0:5
ATTGGGTTTAAAGGGCGTGTAGGCGGCTTCGCAGGTCGGTGGTGAAAGCATACAGCTCAACTGTATTGAGCCACGGAAACGGCGGAGCTTGAGGCTGGGAGGGGCTGGTGGAATTCCCTGTGTAGCGGTGAAATGCGTAGAGATGGGGGAGAACACTCGTGGCGAAGGCGGCCAGCTGGACCAGTTCTGACGCTGAGACGCGAAAGCGTGGGGAGCAAACAGGATTAGATACCCGTGTA
+
GGGGGGFGGGGFEGCGGGGGGGGGGGGGGGGGFGGGGGGGGGEGFFGEFGGGGGGGGGDGGFGGGGGGGGGFGGGGGGGGGGGGGDGGGFGGGGGGGGGGEGGGGGGGGGGFGGGGFGGGGGGGGGGGEGGGGGGFFGGGGGGGGGGGGGGGGFGGGGGGGGFEGGGGG7FGGGFGGGGGGFFGFDCFGGGGCGGCGGGGGGGGEEGGCEGED89EGGGGGGGDG>?24FFFC4>DGFC
@M00200:207:000000000-ALC1F:1:1109:24394:18147 1:N:0:5
ATTGGGTTTAAAGGGCGCGTAGGTGGTTCTGTATGTCTACCGTGAAAGCGTACGGCTCAACCGTATTTAGTCGGTAGAAACTGCAGGACTTGAGGCTGGGAGGGGCTGGTGGAATTCCCTGTGTAGCGGTGAAATGCGTAGAGATGGGGGAGAACACTCGTGGCGAAGGCGGCCAGCTAGACCAGTTCTGACACTGAGGCGCGACAGCGTGGGGAGCAAACAGGATTAGATACCCTCGTA
+
GGGGGGGGGGGGGGGGGGGGGGGGGGGGGGGGGGGGGGGGGGGGGGGFGEGGGGGGGGGGGGGGGGGGGGGGGGGGGFGGGGGGGGGGGGFGGGGGGGGGGDGGGGGGGGGGGGGGGGGGGGGGGGGGGGGGGGGGGGGGGGGGFFGGGGGGGGGGGGGGGGCEGGGGGGGGGGCEGGGGGGGG5+BEGGGGGFFFGGGGGGGGDGEGGGGGGG3CGGFCFCGGGGFEFFGGGCFCGGGG
@M00200:207:000000000-ALC1F:1:1109:20175:19920 1:N:0:5
ACTGGGCGTAAAGGGCGCGTAGGCGGGATGGCAAGTCAGTCGTGAAATCTCTCGGCTCAACCGAGAAACGTCGGCTGATACTGCCGTTCTTGAGGGATGCAGAGGAGACTGGAATTCCCGGTGTAGCGGTGAAATGTGTAGAGATCGGGAGGAACACCGGTGGCGAAGGCGGGTCTCTGGGCATTTCCTGACGCTGAGGCGCGAAAGCGTGGGGAGCAAACGGGATTAGATACCCTAGTA
+
GGGGGGF:FFGGGCEGGGGFGGGGGGGGGGGFGGGGGGGFEGGEF@GGG<FFGGGGFGGGGGGD:FFGGG=DCBEGGGCGCDGGFGEEGGFEDFGGGFGFGFEGGGGCCEEFFCFGGGFGDGGCCFBFEGCBFF9>@FGCBFGFEFFGE7BFED@FGGGGFBDC:FGGGGGDC:CC:?FFC>CEC9C<@CCFG**;?:*8CGCGGGEGE8C>8CCG*7C85<5=C<:986>FCFFC5*2?
@M00200:207:000000000-ALC1F:1:1109:17139:21781 1:N:0:5
ATTGGGTATAAAGGGCGCGTAGGCGGTCTTGTCAGTCCCTTGTGAAATCCCCCGGCTCAACTGGGGAACTGCAAGGGAAACAGCAGGGCTTGAGTTCGGGAGAGGGAAGCGGAATTCCGGGTGTAGCGGTGAAATGCGTAGATATCCGGAGGAACACCGGTGGCGAAGGCGGCTTCCTGGACCGAGACTGACGCTGAGGAGCGAAAGCTAGGGGAGCAAACGGGATTAGATACCCTTGTAAGCT
+
@EEGGFGGGFGGGG-B@C:C@F7@+@C:CGGFFCDGFFEEFG@EGGGGFGGFGGGGCFGGGGGEG@E:C8=6E<97,4CCFCFF,=7FFF<+BFFCEGG7FCGF@EFG:FCFFFDGEAFFCFGGFCDB7FGGGAFFGGDC73=9BFFGECFCCGDC7F:7CFB8<=CG@BF:BFEGCF9BF+B5?*2:?6A+2C812*/+*/:?C*10+@::8*9EG*A67>E55C:0,*:2:FGFGF*7@E26
@M00200:207:000000000-ALC1F:1:1109:9149:22795 1:N:0:5
ACTGGGTTTAAAGCGCACGCAGGTGGCTGAGTCAGTCGATTGTGAAAGCCCTGGGCTTAACCTGGGAATTGCAGTCGATACTACTCAGCTAGAGTATGGGAGAGGGTAGTGGAATTCCCGGTGTAGCGGTGAAATGCGTAGATATCGGGAGGAACATCAGTGGCGAAGGCGGCTACCTGGCCCAATACTGACACTCAGGTGCGACAGCGTGGGGAGCAAACAGGATTAGATACCCTCGTA
+
GGGGGGGGGGGGGGGGGGGGGGGGGGGGGGGGFGGGGGGGGGGGGGFGGGGGGGGGGGGGGGGGGGGGGGGGGGGGGGGGGGGGGGGGGGGGGGGGGGGGGGGGGGGGGGGGGGGGGGGGGGGGGGGGGGGGGGGGGGGGGGGGGGGGGGGDGGGGGGGGGGFGGGGGGGGGGGGGGGGGGGGEGG@FGGGGGGGGGGFGGGGGGGEFCCEEGGGGGGGGGGGGG:<+29FGGGGGGCCD
@M00200:207:000000000-ALC1F:1:1109:16635:23233 1:N:0:5
ACTGGGTTTAAAGGGCGTGTAGGCGGCTGAATAAGTGGGATGTTAAATCCCCCGGCTCAACCGGGGACCTGCATCTCATACTGTTCAGCTCGAGCACATCAGAGGAGACTGGAATTCCCGGTGTAGCGGTGAAATGCGTAGATATCGGGAGGAACACCAGTGGCGAAGGCGAGTCTCTGGGATGATGCTGACGCTGAGGCGCGAAAGCCAGGGGAGCAAACGGGATTAGATACCCCAGTA
+
GGGGGGGGGGGGGGGGGGGGGGGGGGGGGGGGGGGGGGGGGGGGGGGGFFGGGGGGGGGGGGGGGGGGGGGGGGGGGGGGGGGGGGGGGGGGGGGGGGGGGGGGGGGGGGGGGGGGGGGGGGGGGGGGGGGGGGGGGGGGGGGGFGGGGGGGGGGGGGGGGFFGGGGGGECEGFFFDGGGGGGGGFGDGGGGGGGGEGC@ECEDGGG6ACFGGGGGGFFFFDEDC<0<<?FFGC99<DGF
@M00200:207:000000000-ALC1F:1:1110:10183:3109 1:N:0:5
ACTGGGTATAAAGCGCACGCAGGTGGCTGAGTAAGTCGATTGTGAAAGCCCTGGGCTTAACCTGGGAATTGCAGTCGATACTGCTCGGCTAGAGTATGGGAGAGGGTAGTGGAATTCCCGGTGTAGCGGTGAAATGCGTAGATATCGGGAGGAACATCAGTGGCGAAGGCGGCTACCTGGCCCAATACTGACACTCAGGTGCGACAGCGTGGGGAGCAAACAGGATTAGATACCCCCGTA
+
GGGGGGGGGGGGGGGGGGGGGGGGFGGGGGGFGGGGGGGGGGGGGGGGGGGGGGGGGGGGGGGGGGGGGGGGGGGGGGGGGGGGGGGGGGGGGGGGGGGGGGGGGGGGGGGGGGGGGGGGGFGGGGGGGGGGGGGGGGGGGGGGGGGGGGGGGGGGGGGGGGGGGGGGGGGGGGGFGGGGGBFGGFGGGGGGGGGGGGGGGGGEGGGGGGGGGGEGGFGGGGGGGGGFGFGGGFGGGGGD
@M00200:207:000000000-ALC1F:1:1110:20180:3596 1:N:0:5
ACTGGGTATAAAGGGCGCGTAGGCGGCCACCGCAAGTCAATTGTGAAATCTCCGGGCTTAACTCGGAAAGGTCAACTGATACTGCGGGGCTAGAGTGCGGAAGGGGCAACTGGAATTCTCGGTGTAGCGGTGAAATGCGTAGATATCGAGAGGAACACCTGCGGCGAAGGCGGGTTGCTGGGCCGACACTGACGCTGATGCGCGAAAGCTAGGGGAGCGAACGGGATTAGATACCCCCGTA
+
GGGGGGGGGGGGGGGGGGGGGGGGGGGGGGGGGGGGGGGGGGGGGGGGGGGGGGGGGGGGGGGGGGGGGGGGGGGGGGGGFGFGGGGGGGGGGGGGGGGGEGGGGGGDDGGGGFGGGGGGGFGGGGFGGGGGGGGGGGGGGGGGGGGGGGGGGGGGGGFEGFGGGGGGGGFGGGG5CCG??EFGEEG:EGGGGGGGEGGGGGGGGGGEFGGGG>;=EEGGGGE5<DC?FFGGGG9D7<5DF
@M00200:207:000000000-ALC1F:1:1110:15079:3821 1:N:0:5
ATTGGGTTTAAAGAGCTCGTAGGCGGTTTCGTAAGTCGGATGTGAAAACTCAGGGCTCAACCCGGAGACGCCATCTGATACTGCGATGACTGGAGTCTGGTAGGGGATCACGGAATACCTGGTGTAGCGGTGAAATGCGCAGATATCAGGTGGAACACCGATGGCGAAGGCAGTGATCTGGGCCAGTACTGACGCTGAGGAGCGAAAGCGTGGGTAGCAAACAGGATTAGATACCCCAGTA
+
GGGGGGGGGGGGGGGGGGGGGGGGGGGGGGGGGGGGGGGGGGGGGGGGGGGGGGGGGGGGGGGGGGGGGGGGGGGGGGGGGGGGGGGEGGCFGGGGGGGGGGGGGGGGGGGGGGFGGGGGFGGGGGGGGGGGGFGGGGGGGGGGGGGGGGGGGFGGGGGGGGGGGGGGGGGGGGGGGGGGGGGGGGGGGGGGGGGGGGGGGGGGGGGGGGGGGGDFGGFGGGGGFCFFC?FGGG<D<DDGA
@M00200:207:000000000-ALC1F:1:1110:13933:4002 1:N:0:5
ATTGGGTTTAAAGTGTGCGCAGGTGGCTTCGCAAGTCGAGTGTGAAATCCCCGGGCTTAACCTGGGAATTGCGCTCGAAACTACGGAGCTGGAGTGTGGCAGAGGGAGGTGGAATTCCACGTGTAGCGGTGAAATGCGTAGAGATGTGGAGGAACACCAATGGCGAAGGCAGCCTCCTGGGCCAACACTGACACTCATGCACGAAAGCGTGGGGAGCAAACAGGATTAGATACCCTAGTA
+
GGGGGGGGGGGGGGGGGGGGGGGGGGGGGGGGGGGGGGGGGGGGGGGGGGGGGGGGGGGGGGGGGGGGGGGGGGGGGGGGGGGGGGGGGGAFGGGFGGGGGGGGGGGGGGGGGFGGGGGGGGGGGGGGGECFGGGGGGGGGGGGGGGGGGGGGGGGGGGGGGGGGGDGEGGGG@FGGGGFGGGGFFEGFGFGGGGGGGGGGGGGGGGGGGGGGGDEEGGGGGGGGGGFGFGGGGGGGGGG
@M00200:207:000000000-ALC1F:1:1110:5725:7735 1:N:0:5
ATTGGGTATAAAGGGTGCGTAGGCGGCTTCTCAGGTCCGGTGTGAAATCTTACGGCTCAACCGTAAAATGGCGCTGGAAACCGGGAAGCTTGAGTGTGCTAGGGGTGTGTGGAACTTCCAGTGGAGCGGTGAAATGTGTTGATATTGGAAGGAACGCCGGTGGCGAAAGCGACACACTGGGGCATAACTGACGCTGAGGCACGAAAGCTAGGGTAGCGAACGGGATTAGATACCCCCGTA
+
GGGGGGGGGGGGGGGGGGGGGGGGGGGGGGGGGGGGGGGGGGGGGGGGGGGGGGGGGGGGGGGGGGGGGGGGGGGGGGGGGGGGGGGGGGGGGGGGGGGGGGGGGGGGGGGGGGGGGGGGGGGGGGGGGGGGGGGGGGGGGGGGGGGGGGGGGGGGGGGGGGGGGGGGGGCGGGGFGGGCCEGEGGGGGGGGGGGGEGGGGGGGGGGGGGGGGGFGGGGGGGGGGGFFGFGGGCFGDDGG
@M00200:207:000000000-ALC1F:1:1110:22985:10239 1:N:0:5
ATTGGGCTTAAAGAGCGTGTAGGCGGCCAGACAGGTCCGTTGTGAAAACTGGAGGCTTAACCTCCAGACGTCGATGGAAACCGTCTGGCTAGAGTCCGGAAGAGGAGAGTGGAATTCCTGGTGTAGCGGTGAAATGCGCAGATATCAGGAAGAACACCCGTGGCTAAGGCGGCTCTCTAGTACGGTACTGACGCTGAGACGCGAAAGCGTGGGGAGCGAACAGGATTAGATACCCCTGTA
+
GGGGGGGGGGGGGGGFGCFCFGGGGGDFGDGFGGGGG?FCCFGGGGGGC<EF8FGGGGGGGGFDCEF<FFC?=+BFCGGFCE@GF<F8FG9=EEFGFGGGGGEGDC?D:EFDF?FDGGGGFFFFFBCFCFFGGFGFGGG@FCDF<DDFFDFFGGGAGG7<FGCB@FGGCCFBC7>CCC;CCCF*42*;;?<CBCEEEFEC=EGGGC:EDEGGG?>75:E*17?59FC?96CFGGFF55CF
@M00200:207:000000000-ALC1F:1:1110:19688:10385 1:N:0:5
ATTGGGTTTAAAGGGCGCGTAGGCGGGCTGTCAAGTCTGGGGTGAAATCCCACGGCTCAACCGTGGAACTGCCTTAGATACTGACGGCCTCGAGGGAGGTAGGGGCGAGCGGAACTGTGAGTGGAGCGGTGAAATGCGTTGATATTCACAGGAACTCCGGTGGCGAAGGCGGCTCGCTGGACCTTTTCTGACGCTGAGGCACGAAAGCTAGGGTAGCAAACGGGATTAGATACCCTAGTA
+
GGA@F<FGE<@EEFCCFCGFC:FGEGFFECFFGAECDFFFEGF7@CECCCFDFFGCGGGGGGECGEEFGFF?FDGGFFFFGGGGGGEF::,B?FFGCCECFDFDCGGCEGEG7CFBFCG;FGFGCBBGC>F:BCBCDECEGGCFGGGGG@CCFFGGCGGEGEDDF:F:?CEGG:?EECE*:C8EF:EFEF+<C5C88F58=EGC*A/A9<3A=F:5CFCFC9C*>C5?6?7CG+9CG<FF
@M00200:207:000000000-ALC1F:1:1110:24391:10603 1:N:0:5
ATTGGGTGTAAAGTGTGCGCAGGTGGCCGCGCAAGTCGAGTGTGAAATCCCCGAGCTTAACTTGGGAATTGCGCTCGAAACTACGTGGCTCGAGTGTGGCAGAGGAAGGTGGAATTCCACGTGTAGCGGTGAAATGCGTAGAGATGTGGAGGAACACCGATGGCGAAGGCAGCCTTCTGGGCCAACACTGACGCTCATGCACGAAAGCGTGGGGAGCAAACAGGATTAGATACCCTCGTA
+
GGGGGGGGGGGGGGGGGGGGGGGGGGGGGGGGGGGGGGGGGGGGGGGGGGGGGGGGGFGGGGGGGGGGGGGGGDFGGGGGGGGGGGGGGGGGGGGGGGGGGGGGGGGGGGGGGGGGGGGGGGGGGGGGGGGGGGGGGGGGGGGGGGGGGGGGGGGGGGGGGGGGGGGGGGGGGGFGGGGGGGGGGGFGGGGGGG>EGGGGGGGGGGGGGEGGGGFGGGGGGGGDCGGFGFGGGGGGGGGG
@M00200:207:000000000-ALC1F:1:1110:19721:12154 1:N:0:5
ATTGGGTTTAAAGAGCGCGCAGGCGGTCGTTCAAGTCGCGTGTGAAAGCCCCCGGCTCAACTGGGGAGGGTCACGCGATACTGATCGACTCGAAGGCAGGAGAGGGAAGTGGAATTCCCGGTGTAGTGGTGAAATGCGTAGAGATGTGGAGGAACACCAATGGCGAAGGCAGCCTTCTGGGCCAACACTGACGCTCATGCACGAAAGCGTGGGGAGCAAACAGGATTAGATACCCTAGTA
+
GGGGGGGGGGGGGGGGGGGGGGGGGGFGGGGGGGGGGGGGGGGGGGGGGGGGGGGGGGGGGGGGGGGGGGGGGGGGGGGGGGGGGGGGGGGGGGGGGGGGGGGGGGGGGGGGGGGGGGGGGGGGGGGGGGGFGGGGGGFGGGGGGGGGGGGGGGGGGGGGGGGGGGGGGGGGGGGGGGECFGFGGGGGGGGGGG>GGGFFGGGGGGGGGGGGGGFGGFGGFFGGGGG@GFGGGGGGGGGG
@M00200:207:000000000-ALC1F:1:1110:17145:12191 1:N:0:5
ATTGGGCGTAAAGGGCTCGTAGGCGGCCAACTAAGTCAGACGTGAAATCCCCAGGCTCAACCTGGGAACTGCGTCTGATACTGGATGGCTTGAATCCGGGAGAGGGATGCAGAATTCCAGGTGTAGCGGTGAAATGCGTAGATATCTGGAGGAATACCGGTGGCGAAGGCGGCATCCTGGACCGGCATTGACGCTGAGGAGCGAAAGCTAGGGGAGCAAACGGGATTAGATACCCGAGTA
+
GGGGGGGGGGGGGGGGGGGGGGGGGGGGGGGGGGGGGGGGGGGGGGGGGGGGGGGGGGGGGGGGGGGGGGGGGGGGGGGGGGGGGGGGGGGGGGGGGGGGGGGGGGGGGGGGGGGGGGGGGGGGGGGGGGGGGGGGGGGGGGGGGGGGGGGGGGGGGGGGGGGGGGGGGGGGGGGGGGGFGGGDGGGGGGGGGGGGGGGGGGGGGGGGGGGGG5BEGGGGGGGGGGGFGFGGGGGGGGGG
@M00200:207:000000000-ALC1F:1:1110:6941:12614 1:N:0:5
ACTGGGTGTAAAGGGCGCGTAGGCGGGCGGGCAAGTCTCTCGTGAAAGCCCACGGCTTAACCGTGGAACTGCGGGAGATACTGCCTGTCTTGAGTCCGGGAGAGGAGGGTGGAATTCCCAGTGTAGCGGTGAAATGCGTAGATATTGGGAGGAACACCGGTGGCGAAGGCGGCTCTCTGGACCGGTACTGACGCTGAGGCGCGAAAGCTAGGGGAGCAAACGGGATTAGATACCCTAGTA
+
GGGGGG@FGGGGGGGGGGGGGGEGGGEFG7FFFGGGGGFGFGGGGGGGGGGFGGGGGGGCGGGGGGCFGGGG7@+@FFGFGGGGGGGFFG<FGGGGCEEGCFGGGCFEGEGEGFFGGGGFGGGGGGGGGGGGFGGGGGGDDEGGGGGGGGGGGGGGGGGGGGGGEGC>EGGGGE>AEGGFGGGG5CEEGGGGGGGG5FFE8EE*CEDGFC:FGG:EEGGGGDEC*9<?FFGFGGG45<>C
@M00200:207:000000000-ALC1F:1:1110:10947:12702 1:N:0:5
ATTGGGTTTAAAGGGCTCGTAGGCGGTTTGTCGCGTCGGGAGTGAAAACGCCGTGCTTAACACGGCGCTTGCTTTCGATACGGGCAGACTAGAGGTATGCAGGGGAGAACGGAATTCCTGGTGTAGCGGTGAAATGCGCAGATATCAGGAGGAACACCGGTGGCGAAGGCGGTTCTCTGGGCATTACCTGACGCTGAGGAGCGAAAGTGTGGGGAGCGAACAGGATTAGATACCCTAGTA
+
GGGGGGGGGGGGGGGGGGGGGGGGGGGGGGGGGGGGGGGGGGGGGGGGGGGGGGGGGGGGGGGGGGGGGGGGGGGGGGGGGGGGGGGGGGGGGGGGGGGGGGGGGGGGGGGGGGGGGGGGGGGGGGGGGGGGGGGGGGGGGGGGGGGGGGGGGGGGGGGGGGGGGGGGGGGGG@EGGGGGFGGFGGGGGGGGGGGGGGGGGGGGGGGCEGGGGGFGGGGGDDGGG:GFGFGGDGFFFFGG
@M00200:207:000000000-ALC1F:1:1110:19480:13467 1:N:0:5
ATTGGGTTTAAAGAGCTCGTAGGCGGTCTGTCGCGTCTGGTGTGAAATCCCATGGCTCAACTGTGGGCTTGCATCGGGTACGGGCAGACTAGAGTGCTGTAGGGGAGACTGGAATTCCTGGTGTAGCGGTGGAATGCGCAGATATCAGGAGGAACACCGATGGCGAAGGCAGGTCTCTGGGCAGTTACTGACGCTGAGGAGCGAAAGCATGGGGAGCGAACAGGATTAGATACCCGAGTA
+
GGGGGGGGGGGGGGGGGGGGGGGGGGGGGGGGGGGGGGGGGGGGGGGGGGGGGGGGGGGGGGGGGGGGGGGGGGGGGGGGGGGGGGGGGGGGGGGGGGGGGGGGGGGGGGGGGGGGGGGGGGGGGGGGGGGGGGGGGGGGGGGGGGGGGGGGGGGGGGGGGGGGGGGDGGGGGGGGGGGGGFGGGEGGGGGGGGGGGGGGGGGGGGGGGGGGGEEGGGGGEGGFGGGFGFGGGGGGGGGG
@M00200:207:000000000-ALC1F:1:1110:17434:14501 1:N:0:5
ATTGGGTTTAAAGGGTGCGTAGGTGGTCGGGTAAGTCTGATGTGAAATCTCCAAGCTCAACTTGGAAACTGCATCGGATACTATTCGGCTTGAGGGTTGGAGGGGGGACTGGAATGCTTGGTGTAGCAGTGAAATGCGTAGATATCAAGCGGAACACCAGTGGCGAAGGCGAGTCCCTGGACAACTCCTGACACTGAGGCACGAAAGCTAGGGGAGCAAACAGGATTAGATACCCCGGTA
+
GGGGGGGGGGGGGGGGGGGGGGGFGGGGGGGGGGGGGGGGGGGGGGGGGGGGGGGGGGGGGGGGGGGGGGGGGGGGGGGGGGGGGGGGGGGGGGGGGGGGGGGGGGGGGGGGGGGGGGGGGGGGGGGGGGGGGGGGGGGGGGGGGGGGGGGGGGGGGGGGGGGGGGGGGGGGGGGGGGGGGGGGGGGGGGGGGGGGGGGGGGGGGGGGGGGGGDFGEGGGGGGFGFGFGFGGGGGGGDGG
@M00200:207:000000000-ALC1F:1:1110:21443:15008 1:N:0:5
ATTGGGTTTAAAGGGCGCGTAGGCGGCGCGGTTAGTCAGGCGTGAAACTCCTGGGCTCAACCCGGGAACTGCGTTTGATACGGCCGTGCTCGAGGATGGAAGAGGGCCGCGGAATTCCCAGTGTAGAGGTGAAATTCGTAGATATTGGGAAGAACACCGGTGGCGAAGGCGGCGGCCTGGTCCATTACTGACGCTGAGGCGCGACAGCGTGGGGAGCAAACAGGATTAGATACCCCGGTA
+
GGGGGGFFGGGGDGEGGGGGGGGGGGGGGGG@FGDGGGGGGGEEE<FGGGGGGGFG<FFGGGGGGGDDFFGFG?EGGGGGGGGGFGGGGGCCEGGGGGGFGGGGGGGGGGGGGGFGFC:CCGFFF;FFADFFEDGGG@CFGGGGGGF:<CCGG:<FCFEGEEGFGGGDDGEGGEE5?CFGF+<CF99@F9:<8ECEE*8CEGDEGGGFGGGGGGFGGD:?FF7:5DFF??FFGC<DGGGC
@M00200:207:000000000-ALC1F:1:1110:13112:15504 1:N:0:5
ATTGGGTGTAAAGGGCGCGTAGGCGGCTTTGCAAGTGACGGGTGAAAGCCCTCGGCTTAACCGAGGAACTGCCTGTCAGACTGTGAGGCTTGAGACCGGGAGAGGTGAGTGGAATTCCCAGTGTAGCGGTGAAATGCGTAGATATTGGGAGGAACACCAGTGGCGAAGGCGGCTCACTGGACCGGAACTGACGCTGAGGCGCGAAAGCGTGGGGAGCAAACAGGATTAGATACCCTTGTA
+
GGGGGGFGGGGGGGGGGGGGGEGGGGGGGGGGFGGGGGGGGGGGGGGGFGGEGEGGGGGGGGGGGGGGGGGGGGGGGGGGGGGGGGGGGG<:FGGGGGGGGCEGGDDFGGGGGECCGG9FGFGGGFFGGEEGGGGGGGFFGGGFGGGGGGGGGGGGGGGGGGGFFEGGGGGGD*8CGFF7F8CECGGEGGGGDG8CCFGGGGEGGGGGGAEEGEFGGGGGGGF:40*9CFDGEGGGGGGG
@M00200:207:000000000-ALC1F:1:1110:29366:15766 1:N:0:5
ACTGGGTGTAAAGGGCGCGTAGGTGGCGACCCAAGTCAATGGTGAAAGCTCGATGCTCAACATCGAGTCGGCCACTGATACTGGGTTGCTTGAGCACTGTAGAGGCAGATGGAATTCCGGGTGTAGCGGTGGAATGCGTAGAGATCCGGAAGAACACCGGTGGCGAAGGCGGTCTGCTGGGCAGTTGCTGACACTGAGGCGCGACAGCGTGGGGAGCAAACAGGATTAGATACCCCCGTA
+
GGGGGGGGGGGGGGGGGGGGGGGGGGGGGGGGGGGGGGGGGGGGGGGGFGGDGGGGGGGGGFFGGGGGGGGGGGGGGGGGGFGGGGGGGGGGGGGGGGGGGGGGGGGGGGGGGGGGGGGGGEFGGGGGGGGGGECGGGGGGGGGGGGGGGGGGGGGFGGGGGGGGGGGGGGGEGGGGGGFGGGGGFDFGGGGGGGGGGGGEEGGGGGGGGGGGGFGGGGGGGGGGGGFGFGGGFFFGDDG
@M00200:207:000000000-ALC1F:1:1110:26011:17652 1:N:0:5
ACTGGGCTTAAAGCGCACGTAGGCGGCATCGTAAGTGTCCGGTGAAATCCCACGGCTCACCCGTGGAACTGCCAAGCATACTGTGATGCTAGAGTGTGGTAGGGGAGAGCGGAACTCCTGGTGGAGCGGTGAAATGCGTAGATATCAGGAGGAACACCGGTGGCGAAGGCGGTCTGCTGGGCGGTGAGCTCGCAAGAGCTCAATAGCCGACACTGAGGCGCGACAGCGTGGGGAGCAAACAGG
+
GGGGGGGGGGGGGGGGGGGGGGGGGGGGGGGGGGGGGGGGGGGGGGGGGGGGGGGGGGGGGGGGGGGGGGGGGGGGGGGGGGGGGGGGGGGGGGFGGGGGGGGGGGGGGGGGGGGGGGGGGGGGGGGGGGGGGGGGGGGGGGGGGGGGGGGGGGGGGGGGGGGGGGGGGGGGGGGGGGGGGFGGGGFFGGGGGGGGGGGGGGGGGGGGGGGGGGFGGGGGGGGGGGGFGFGGGGGGGGGGFGF
@M00200:207:000000000-ALC1F:1:1110:16623:19237 1:N:0:5
ACTGGGTGTAAAGGGCGCGTAGGCGGCTATTCAAGTGGCGGGTGAAATCCCTCGGCTTAACCGAGGAACTGCCTGCCAGACTGGATGGCTTGAGACCGGGAGAGGTGAGTGGAATTCCCAGTGTAGCGGTGAAATGCGTAGATATTGGGAGGAACACCAGTGGCGAAGGCGGCTCACTGGACCGGTACTGACGCTGAGGCGCGAAAGCGTGGGGAGCAAACAGGATTAGATACCCTAGTA
+
GGGGGGGGGGGGGGGGGGGGGGGGGGGGGGGGGGGGGGGGGGGGGGGGGGGGGGGGGGGGGGGGGGGGGGGGGGGGGGGGGGGGGGGGGGGGGGGGGGGGGGGGGGGGGGGGGGGGGGGGGGGGGGGGGGGGGGGGGGCFGGGGGGGGGGGGGGGGGGGGGGGGGFGGGGGGGDGGGGGGFCGGGEEEGGGGGGGGGGGGGGGGGGGGGGGGGEEGGGGGGGGGGFGF6?DCCGGGFGGG
@M00200:207:000000000-ALC1F:1:1110:21453:19765 1:N:0:5
ATTGGGTATAAAGGGCGCGTAGGCGGTCCTGATCGTCGGATGTGAAAGGCCTGGGCTCAACCTGGGAACTGCATCCGATACGGCGGGACTGGAGTGTGGGAGAGGTTGGTGGAATTCCCAGTGTAGAGGTGAAATTCGTAGATATTGGGAAGAACACCGGTGGCGAAGGCGGCCAACTGGACCACAACTGACGCTGAGGCGCGAAAGCGTGGGGAGCAAAAAGGATTAGATACCCTAGTAAGA
+
GGGGGGGGGGGGGGGGGGGGGGGGGGGGGGGGGGGGGGGGGGGGGGGGGGGGGGGGGGGGGGGGGGGGGGGGGGGGGGGGGGGGGGGFGGGGFG<FAFGGDG:FGGGGGGGGGGFGGGGGG<B@FFFGG<FGGGAFGGGGGGGGGGGGGFGGGGCGGGGG:CFCEGGEGGGGGDGGGGGGGEFFGGGEGGGGGDGEEFF8EDG=GGEFGCGGGGFGGGGG*9EGF=FFC8CC7CFFGG:CA?-
@M00200:207:000000000-ALC1F:1:1110:7364:19992 1:N:0:5
ATTGGGTTTAAAGGGTGCGTAGGTGGCTAGGTAAGTTCGATGTGAAATCTCCGGGCTTAACCCGGAAAGTGCATTGAATACTATCTAGCTTGAGGGTTGGAGGGGGGACTGGAATTCTCGGTGTAGCAGTGAAATGCGTAGATATCGAGAGGAACACCAGTGGCGAAGGCGAGTCCCTGGACAACTCCTGACACTGAGGCACGAAAGCTAGGGGAGCAAACAGGATTAGATACCCGAGTA
+
GGGGGGGGGGGGGGGGGGGGGGGGGGGGGGGGGGGGGGGGGGGGGGGGGGGGGGGGGGGGGGGGGGGGGGGGGGGGGGGGGGGGGGGGDGGGGGGGGGGGGGGGGGGGGGGGGGGGGGGGGGGGGGGGGGGGGGGGGGGGGGGGGGGGGGGGGGGGGGGGGGGGGGGGGGGGGGGGGGGGGFGFGGGGGGGGGGGGGGGGGGGGGGGGGGGGGGDGGGGGGGGGGGGFGFGGGGGGGGGG
@M00200:207:000000000-ALC1F:1:1110:23531:23458 1:N:0:5
ATTGGGCGTAAAGGGCTCGTAGGCGGTTTGTCGCGTCGGGAGTGAAAACACTGGGCTTAACTCAGTGCTTGCTTCCGATACGGGCAGACTAGAGGTATGCAGGGGAGAACGGAATTCCTGGTGTAGCGGTGAAATGCGCAGATATCAGGAGGAACACCGGTGGCGAAGGCGGTTCTCTGGGCATTACCTGACGCTGAGGAGCGAAAGTGTGGGGAGCGAACAGGATTAGATACCCTTGTA
+
GGGGGGGGGGGGGGGGGGGGGGGGGGGGGGGGGGGGGGGGGGGGGGGGGGGGGGGGGGGGGGGGGGGGGGGGGGGGGGGGGFGGGGGGGGGGGGGGGGGGGGFGGGGGGGGGGGGGGGGGGF@FGGGGGGGGGGAFGGDGGDGGFGGGGGGGGGGFGCGGGGEGGGGGGGGEEFGGGGGGGF99F9CFCFGGGGGGCFGCGGGGGGEFFGGGGEBGEGEGGGGFF<7?GFFCGGFGGG7:
@M00200:207:000000000-ALC1F:1:1110:9372:24390 1:N:0:5
ACTGGGCGTAAAGCGTGCGTAGGTGGTGAGTTAAGTCTGTCGTGAAAGCCCCGGGCTCAACCTGGGAATGGCGATGGATACTGGCTCGCTAGAGTGCGGTAGAGGAGAGTGGAATTCCCGGTGTAGCAGTGAAATGCGTAGAGATCGGGAGGAACATCAGTTGCGAAGGCGGCTCTCTGGACCAGCACTGACACTGAGGCACGAAAGCGTGGGGCGCAAACAGGATTAGATACCCTTGTA
+
EGGGGCFGFEEGGGGGGGCGFGGGGGGGFDFFFGGGGGGGGGFCGGGGGCFGGGGGGGGGFGGDFGGGFFFGEGGGG8FGGGGGGGGGGGGGGGGGCFFB7FFGGF@FGGFEGGDFGGGGG4CFFFGGGGG9<FFFGEG>FGGD3FGCECGGGFFGGGGGGG9FE7CCE7F*BCGC:C;E?C,;8=+393B+?CFD9CFGGF55C5868EC5E8)*:CG=8/:*9<**<=7CG+6*29DC
@M00200:207:000000000-ALC1F:1:1111:10456:2709 1:N:0:5
ACTGGGCGTAAAGGGTGCGTAGGCGGGTTGTTAAGTCAGTGGTGAAAGCTCCGAGCCTAACTCGGAAACTGCCATTGATACTGACGATCTTGAGTACATTTGAGGTGGGCGGAATGTGTCATGTAGCGGTGAAATGCTTAGATATGACACAGAACACCGATTGCGAAGGCAGCTCACTAAACTGTAACTGACGCTGAGGCACGAAAGCGTGGGGAGCAAACAGGATTAGATACCCTGGTA
+
GGGGGGGGGGGGGGGGGGGGGGGGGGGGGGGGGGGGGGGGGGGGGGGGGGGGGGGGGGGGGGGGGGGGGGGGGGGGGGGGGGGGGGGGGGGGDFGGGGGGGGGGGGGGGGGGGGGGGGGGGGGGGGGGGGGGGGGGGGGGGGGGGGGGFGGGGGGGGGGGGGGGGGGGGGGGGGGGGGGGGGGGGGGGGGGGGGGGGGGGGGGGGGGGDEEDGGBGGGGGGGGGGGFFGFGGGFGFFGGG
@M00200:207:000000000-ALC1F:1:1111:11588:3019 1:N:0:5
ATTGGGTATAAAGGGTAGGTAGGTGGTCTCATTTGTCTGGGGTGAAAGCCTTGAGCTTAACTCAAGAAGTGCCCCAGAAACGGTGAGACTGGAGTCCTGGAGAGGGTCGTGGAATTCCCGGTGTAGCGGTGAAATGCGTAGAGATCGGGAGGAACACCAGCGGCGAAGGCGGCGACCTGGACAGGCACTGACACTCAACTACGAAAGCGTGGGGAGCAAACAGGATTAGATACCCTAGTA
+
GGGGGGGGGGGGGGGGGGGGGGGGGGGGGGGGGGGGGGGGGGGGGGGGGGGGGGGGGGGGGGGGGGGGGGGGGGGGGGGGGGGGGGGGGGGG8FGFGGGGGGGGGGGGGGGGGGGGGGGGGGGGGGGGGGGGGGGGGDGGGGGGGGGGGGGGGGGGGGGGGGGGGGGGGGGGGGGGGGGGGGGGGGGGGGGGGGGGGGGGGGGGGGGGGGGGGGFDGGGGGGF:FGGFGFGGG<CD@CFC
@M00200:207:000000000-ALC1F:1:1111:6904:3181 1:N:0:5
ATTGGGCTTAAAGGGCTCGTAGGCGGTCCGTCACGTCGGGAGTGAAAACTCGGGGCTCAACCCCGAGCCTGCTTTCGATACGGGCGGACTAGAGGTAGGTAGGGGAGAACGGAATTCCTGGTGTAGCGGTGGAATGCGCAGATATCAGGAGGAACACCGGTGGCGAAGGCGGTTCTCTGGGCCTTACCTGACGCTGAGGAGCGAAAGCGTGGGGAGCGAACAGGATTAGATACCCCAGTA
+
GGGGGGGGGGGGGGGGGGGGGGGGGGGGGGGGGGGGGGGGGGGGGGGGGGGGGGGGGGGGGGGGGGGGGGGGGGGGGGGGGGGGGGGEGGFGGGGGFGGGGGGGGGGGGGGGGGGGGGGGGGGGGGGGGGGGGGGGGGGGGGGGGGGGGGGGGGGGGGGGGGGGGGGGGGGGGGGGGGGGGGGGGGGGGGGGGGGGGGGGGGGGEGGGGGGGDEBGGGGGGGFGGGGFGFGGGFGGFGGG
@M00200:207:000000000-ALC1F:1:1111:7345:6938 1:N:0:5
ACTGGGCATAAAGGGCGCGTAGGTGGCCTGTTAAGTCGAACGTGAAATCCCCGGGCTCAACCCGGGAACTGCGTCCGAGACTGGCAGGCTCGAATCCGGGAGAGGGATGTGGAATTCCAGGTGTAGCGGTGAAATGCGTAGATATCTGGAGGAACACCGGTGGCGAAGGCGGCATCCTGGACCGGTATTGACGCTGAGGCGCGAAAGCCAGGGGAGCAAACGGGATTAGATACCCTCGTA
+
GGGGGGGGGGGGGGGGGGGGGGGGGGGGGGGGGGGGGGGGGGGGGGGGGGGGGGGGGGGGGFGGGGGGGGGGGGGGGGGGGGGGGGGGGGGGGGGGGGGGGGGGGGGGGGGGGGGDCGGGGFGGGGGGGGGGGGGGGGGGGGGGGGGGGGGGGGGGGGGGGGGGGEGGGGGGGDGGGGGGGGGGGGGGGGGGGGGGGGGGGGGDGGEGGGGGG89GGFE7EDEGGGGF?F7CGGDD@DFC
@M00200:207:000000000-ALC1F:1:1111:15351:7934 1:N:0:5
ATTGGGTTTAAAGGGTGCGTAGGCGGCGCGGTAAGTCGGGTGTGAAATCTTGGAGCTTAACTCCGAAACTGCATTCGATACTGCCGTGCTTGAGGACTGGAGAGGAGACTGGAATTTACGGTGTAGCGGTGAAATGCGTAGATATCGTAAGGAAGACCAGTGGCGAAGGCGGGTCTCTGGACAGTTCCTGACGCTGAGGCACGAAGGTCAGGGGAGCAAACGGGATTAGATACCCCGGTA
+
GGGAFDEEGDDGGGGGGGCFEGGGGGGGGEGGGGGFGGGGGDF:FC<,ECFDF@EGGGFGGGGGGGGGGGGFCFFGGGFFGGGGC>FGGGGGGGGGGGGGGGGGGGGGGGFFGCEEGGGGGGGGGGGGGCFGGGFGFGCBECFGFGEGGGGGGCFGGGGGGGGGGFGDGFGGGF>CFFGGGGFFGFGF?FGGG5EEECFGGGGCCEGGCFFGDCBGCEC?FDDD3DDFGFGFFGGGECDD
@M00200:207:000000000-ALC1F:1:1111:6441:8552 1:N:0:5
ATTGGGTGTAAAGGGCTCGTAGGCGGCCAACTAAGTCACACGTGAAATCCCTCGGCTCAACCGGGGAACTGCGTGTGAGACTGGATGGCTTGAGTTTGGGAGAGGAATGCGGAATTCCAGGTGTAGCGGTGAAATGCGTAGATATCTGGAGGAACACCGGTGGCGAAGGCAGCCCCCTGGGCCAACACTGACGCTCATGCACGAAAGCGTGGGGAGCAAACAGGATTAGATACCCCTGTA
+
GGGGGGGGGGGGGGGGGGGGGGGGGGGGGGGGGGGGGGGGGGGGGGGGGGGGGGGGGGGGGGGGGGGGGGGGGGGGGGGGGGGGGGGGGGGGFGGGGGGGGGGGDGGGGGGGGGGGGGGGGGGGGGGGGGGGGGGGGGGGGGGGGGGGGGGGGGGGGGGGGGGGGGGGGGGGGGGGGGGGGGGGFGGGGGGGGGGGGGGGGGGGGGGGGGGGGG?EGGGFGGGGGGGFGFGGGGGGFGGG
@M00200:207:000000000-ALC1F:1:1111:20182:8636 1:N:0:5
ATTGGGTTTAAAGAGCGCGCAGGCGGTCGTTCAAGTCGAGTGTGAAAGCCCCCGGCTCAACTGGGGAGGGTCACTCGATACTGATCGACTCGAAGGCAGGAGAGGGAAGTGGAATTCCCGGTGTAGTGGTGAAATGCGTAGATATCGGGAGGAACACCAGTGGCGAAGGCGACTTCCTGGCCTGTTCTTGACGCTGAGGCGCGAAAGCTAGGGGAGCAAACGGGATTAGATACCCGTGTA
+
GGGGGGGGGGGGGGGGGGGGGGGGGGGGGGGGGGGGGGGGGGGGGGGGGGGGGGGGGGCFGGGGGGGGGGGGGGGGGGGGGGGGGGGGGGGGGGGGGGGGDGGGGGGFCGGGGGGGGGGGGGGGGEGFGGGGGGGGGGGGGGGGGGGGGEGGGGGFGGGGGGGGGGGGGGGGGGGGGGGFGCCFGGGGGG?FDEGGEGGGGGGGGGGGGGGFGE;EGGGFGDECDGG?C=CCFGGGFGGG
@M00200:207:000000000-ALC1F:1:1111:14433:8957 1:N:0:5
ACTGGGCATAAAGGGCTCGTAGGCGGCCAACTAAGTCATACGTGAAATCCCTCAGCTTAACTGGGGAACTGCGTGTGATACTGGATGGCTTGGATTTGGGAGAGGGATGCGGAATTCCAGGTGTAGCGGTGAAATGCGTAGATATCTGGAGGAACACCGGTGGCGAAGGCGGCATCCTGGACCAATATTGACGCTGAGGAGCGAAAGCCAGGGGAGCAAACGGGATTAGATACCCTCGTA
+
GGGGGGGGGGGGGGGGGGGGGGGGGGGGGGGGGGGGGGGGGGGGGGGGGGGGGGGGGGGGGGGGGGGGGGGGGGGGGGGGGGGGGGGGGGGGGGGGGGGGGGGGGGGFGGGGGGGGGGGGGGGGGGGGGGGGGGGGGGGGGGGGGGGGGGGGGGGGGGGGGGGGGGGGGGGGGGGGGGGCGGGGGGGGGGGGGGGGGGGGGGGGGGGGGGGGG89GGGGGGGGGGGGFCFGGGGGGFGGG
@M00200:207:000000000-ALC1F:1:1111:20064:9293 1:N:0:5
ATTGGGTTTAAAGTGTGCGCAGGCGGCAGAGCAAGTCGAGTGTGAAAGCCCCGGGCTTAACTTGGGAATGGCGCTCGAAACTACTTTGCTGGAGTGTGGCAGAGGAAGGTGGAATTCCACGTGTAGCGGTGAAATGCGTAGAGATGTGGAGGAACACCGATGGCGAAGGCAGCCTTCTGGGCCAACACTGACGCTCATGCACGAAAGCGTGGGGAGCAAACAGGATTAGATACCCCGGTA
+
GGGGGGGFGGGGGFFGGGGGGGGGGGGGGGGGGGGGGGGGGGGGGGGGGGGGCEGGGGFFGGGGGGGGGGGGGGGGGGGGGGGGGGGGGGGGGGGGGGGFFGGGGGGGGGGGGGGGGGGGGGGGGGGGGGGGGGGGGGGGGGGGGGGGGGGGGCFGGGGGGGGGGEEGGGGGGFGGGGGGGGFG88EGGGGGGEGGGFGGGGGGGGGFGGGEGC?GGGGGGGGGGGGFG?FFGGGGFDDG
@M00200:207:000000000-ALC1F:1:1111:19024:9303 1:N:0:5
ACTGGGTATAAAGGGCTCGTAGGCGGCCAACTAAGTCGGACGTGAAATCCCTCAGCTTAACTGGGGAACTGCGTCCGATACTGGATGGCTTGGATCCGGAAGAGGGATGCGGAATTCCAGGTGTAGCGGTGAAATGCGTAGATATCTGGAGGAACACCGGTGGCGAAGGCGGCATCCTGGGCCGGTATTGACGCTGAGGAGCGAAAGCCAGGGGAGCAAACGGGATTAGATACCCTAGTA
+
GGGGGGGGGGGGGGGGGGGGGGGGGGGGGGGGGGGGGGGGGGGGGGGGEFGGGGGGGGGGGGGGGGGGGGGGGGGGGGGGGGGGGGGGGGGGGGGGGGGGEFFGGGGGGGGGGGGGGGGGGFGEFGGGGGGGGFGGGGGGGGGGGGGGGFGGGFGGGGGEEGGFEFGGGGGGCCGGGGGCFFGGGCDGCFGGGGGGCGGGGGGGGDGGGGGGG:>GGGGGGGGGGGGFGFCGDFGGFGGG
@M00200:207:000000000-ALC1F:1:1111:8977:10161 1:N:0:5
ACTGGGTTTAAAGGGCGTGTAGGCGGCTTACCAAGTCTGGTGTGAAATCCCCTCGCTCAACGAGGGAACTGCGCCGGAAACTGGCAAGCTCGAGTACCGGAGAGGAAGGTGGAATTCCCGGTGTAGCGGTGAAATGCGTAGATATCGGGAGGAACACCGGTGGCGAAGGCGGCCTTCTGGACGGATACTGACGCTGAGACGCGAAAGCGTGGGGAGCAAACAGGATTAGATACCCGAGTA
+
GGGGGGGGGGGGGGGGGGGGGGGGGGGGGGGGGGGGGGGGFFFGGGGGGGGGFGGGEFGGGGGGGGGGGGGFGGGGGGGGGGGGGGGGGFFGGGGGGGGGGGGGGGGGGGFGGGGGGGGGGGGFGGGGGGGGGGGGGGGGGGGGGGGGGGGGGFGGGGGGEGGGFGGGCFGGG:EB:EF9=CCEEGGFFFGGGGGGC8CFEGGGGGGGGEGGGC?GGGGGGFFFFCDFGFDFGGGDFCCF
@M00200:207:000000000-ALC1F:1:1111:20063:10483 1:N:0:5
ACTGGGTGTAAAGGGCGCGTAGGTGGCGTGATAAGGGTGTGGTGAAAGCCCGGGGCTCAACCCCGGGTCGGCCATGCCGACTGTCAGGCTCGAGTACTGTAGGGGCAGGCGGAATTCCGGGTGTAGCGGTGGAATGCGTAGAGATCCGGAGGAAGACCGGTGGCGAAGGCGGCCTGCTGGGCAGTTACTGACACTGAGGCGCGACAGCGTGGGGAGCGAACAGGATTAGATACCCCTGTA
+
GGGGGGF@@EGDGGGEGGC@CF@FGGGGGGGGFGEGGACFFGGEFFC<FFDCEEFGGGGCFDGGGGGEGGGGGGGGGGGEGGGGG9BFGGGG:FG@FGGGDDF7FFCGGGGGE:FFGGGGG><C38CF>@FE:FGFGFFCGEF?FGGFG@C<<7F7FFGGEDGG7@E<EGGGGECFGGG+AGGCCC?CFGFC+<0<?FFCEC8*?CGGGED?/:(:=E5CE):55>F*?FFC7FGGFFG7
@M00200:207:000000000-ALC1F:1:1111:20186:11068 1:N:0:5
ATTGGGTTTAAAGGGTGCGTAGGCGGCCAATTAAGTAGGGTGTGAAAGGCCTCGGCTCAACCGGGGCATTGCGCTCTAGACTGATCGGCTCGAGTGAGATAGGGGTGTGCGGAACTTCCAGTGGAGCGGTGAAATGTGTTGATATTGGAAGGAACGCCGGTGGCGAAAGCGGCACACTGGGTCTCAACTGACGCTGAGGCACGAAAGCCAGGGGAGCGAACAGGATTAGATACCCCGGTA
+
GGGGGGGGGGGGGGGEFGGGGGGGGGGG>FFGGGGGGGGGGGGGGGGFEFEEGGGGGGGGGGGGGGGG@FGGGGGGGGGGGGGGDFGGGGEGGG<FCF<FGGGGGGGGGGGGGGDGGGFDEGGCDFGGGGGGGGGGCFG7FGGGGCGGFGGGGGGGDGGGGGGGGGGEGGGGGFGGGGGE5F@FG9CGGGGGGGGGGGGF=FGGCEGGDDGGGGFGGGGGGGGGGGGFGFGGFGGG5CDG
@M00200:207:000000000-ALC1F:1:1111:18427:12090 1:N:0:5
ATTGGGCGTAAAGGGTGCGCAGGCGGTGTGCTAAGACAGGCGTGAAAGCCCCGGGCTTAACCTGGGAGGTGCGCTGGTGACTGGCACACTAGAGTGCGGCAGAGGGGGGTGGAATTCCACGTGTAGCAGTGAAATGCGTAGAGATGTGGAAGAACACCGATGGCGAAGGCAGCCCCCTGGGCTAGCACTGACGCTCAGGCACGAAAGCGTGGGGAGCAAACAGGATTAGATACCCTAGTA
+
GGGGGGGGFGGGGGGGGGGGGGGGGGGGGGGGGGGGGGGGGGGGGGGGGGGGGGGD>FGGGGGGGGGGGGGGGGGGGGGGGGGGFGGGGGGGGGGGGGGGGGGGGGGGGGGGGGGGGGGGGGGGGGGGGFGGGGGGGGGGGGGGGGGGGGGGGGGGGGGGGGGGGGGEGGGGGCGGGGGGGFFGGGGGGGGDGG=EGGGGGGGGGGGGGGGGGC<GGGFCECGGFFGFG?GGGGGGFGGG
@M00200:207:000000000-ALC1F:1:1111:25067:12198 1:N:0:5
ACTGGGTTTAAAGCGCGTGTAGGCGGCCTGGCAAGTCGGGTGTGAAAGCCCTCAGCTCAACTGAGGAAGTGCGCCCGAAACTGCTATGGCTTGAGTGCCGGAGAGGGTGGCGGAATTCCCCAAGTAGAGGTGAAATTCGTAGATATGGGGAGGAACACCGGTGGCGAAGGCGGCCACCTGGACGGTGACTGACGCTGAGACGCGAAAGCGTGGGGAGCGAACAGGATTAGATACCCTGGTA
+
GGGGGGGGGGGGGGGGGGGGGGGGGGGGGGGGGGGGGGGGGGGGGGGGGGGGGGGGGGGGGGGGGGGGGGGGGGGGGGGGGGGGGGGGGGGGGGGGGGGGGGGGGGGGGGGGGGGGGGGGGGGGGGGGGGGGGGGGGGGGGGGGGGGGGGGGGGGGGGGGGGGGFGGGGGGGGGGGGGGGGGGGGGGGGGGGGGGGGGGGGGGGGGGGGGGGGC>GGGGGGGGGGGCBGFGGGGCFFGGGF
@M00200:207:000000000-ALC1F:1:1111:20914:12247 1:N:0:5
ACTGGGCTTAAAGGGCTCGTAGGCGGTTTGTCACGTCGGGAGTGAAAACTCGGGGCTTAACCCCGAGCCTGCTTCCGATACGGGCTGACTAGAGGTATGCAGGGGAGAACGGAATTCCTGGTGTAGCGGTGAAATGCGCAGATATCAGGAGGAACACCGGTGGCGAAGGCGGCTTCCTGGCCCGTAACTGACGCTGAGGCGCGAAAGCGTGGGGAGCAAACAGGATTAGATACCCGAGTA
+
GGGGGGGGGGGGGGGGGGGGGGGGGGFGGGGGCGGFGGGGDGCFGGGGGGGGGGGGGGGGGGFFFGDGGGGGGGGGGGGEGGGGGGGGGFGGDEFGGGGFGGGGEGGGGGGGGCDDFFGGFGGGGGGGGGGGFGGGGGGGGGGCFFGGGFGDGGGGGE@@GG>EFEGGGGGGGGGGGGG?=FFCC>CCF9CFECEGCGGCEGGEGCEGGCEGG8:GCCC<@F?DFFF?EBFFGFFG3CFF
@M00200:207:000000000-ALC1F:1:1111:2879:12292 1:N:0:5
ATTGGGTTTAAAGGGCGCGTAGGTGGCCTGATAAGGGTGTGGTGAAAGTCCGGGGCTTAACCCCGGATCTGCCGTGCCGCCTGTTAGGCTAGAGTGCTGTAGGGGCAGGCGGAATTCCGGGTGTAGCGGTGGAATGCGTAGAGATCCGGAGGAAGACCGGTGGCGAAGGCGGCCTGCTGGGCAGATACTGACACTGAGGCGCGACAGCGTGGGGAGCAAACAGGATTAGATACCCGAGTA
+
GGFG@AB8BF@FFAF7+CECFF@FFEFGGG8FGGAEGFGGEDG<D,C@F<CCEECCGGGGGGGG7@FCFG9DGCGGGGG+@+:CFFGGGED<B=EAAE9FACF@:FCF7@CGG7DD?53+@6+C<FGGEC@CE9,@C7FGDFGFAGGGGD71>,>:FDC:=:<A<FG<EGDEE?EGG8<:C5EE>F7@FG9CCF6++<*/?ECCGGGG*;;E=:(:CA:6C*0>40:4<4C7CGDD>DFC
@M00200:207:000000000-ALC1F:1:1111:28458:14193 1:N:0:5
ACTGGGTGTAAAGGGTGCGTAGGCGGCTTTATAAGTCCGTGGTGAAAGCCAACAGCTCAACTGTTGAACTGCCATGGATACTGTAAGGCTTGAGTACAGACGAGGTAGGCGGAATGGATGGTGTAGCGGTGAAATGCATAGATACCATCCAGAACACCGATTGCGTAGGCAGCTTACTAGGCTGTAACTGACGCTGAGGCACGAAAGCGTGGGGAGCGAACAGGATTAGATACCCTTGTA
+
G<FGGGFGGGGGFGGGGGFGGGGGGGGGGGGGGGGDFFGGFGGGFFGGGGGGGGGGCEGGGGGFEEFGDGFGGGGG@FGGGGGGGGGGDFGGGGGGGGGFGCGGGGGGGFGGGGGFFFAEFDGGGFFGDCGGGFGGGGGGGGGGGGEGFFFGGGGFC=FGGGC=FEECFGGGGCEFFGFGC,:BFGGEFFCGGGGG:C@;CE=EGGGGGGGGGGFEGGCC:CFFFFGFE?CCFFGGFGFF
@M00200:207:000000000-ALC1F:1:1111:6910:14219 1:N:0:5
ACTGGGTTTAAAGAGCGTGTAGGCGGCCCGGTAAGTCCGCTGTGAAAGTCGGGGGCTCAACCCTCGAATGCCGGTGGATACTGTCGGGCTAGAGTGCGGAAGAGGCGAGTGGAATTCCTGGTGTAGCGGTGAAATGCGCAGATATCAGGAGGAACACCAATTGCGAAGGCAGCTCGCTGGGACGTAACTGACGCTGAGACGCGAAAGCGTGGGGAGCAAACAGGATTAGATACCCCAGTA
+
GGGGGGGGGGGGGGGGGGGGGGGGGGGGGGGGGGGGGGGGGGGGGGGGGGGGGGGGGGGGGGGGGGGGGGGGGGGGGGGGGGGGGGGGGGGGGGGGGGGGGGGGGGGGGGGGGGGGGGGGGGGGGGGGGGGGFGGGGGGGGGGGGGGGGGGGGGGGGGGGGGGGGGGGGGGGGGGGGGGEGFFGGFFGFCGGGGGGGGGGGGGGEGGGGGGGG:<GGGGGGGGGGGGFGFGGGGGGFGGG
@M00200:207:000000000-ALC1F:1:1111:28806:15100 1:N:0:5
ATTGGGTGTAAAGGGTGCGTAGGCTGTGCGGAAAGTTAGGTGTGAAATCCCCCGGCTCAACCGGGGAATTGCGCTTAAAACTACCGTGCTAGAGGAAGACAGAGGTGAGCGGAACTTCGGGTGGAGCGGTGAAATGCGTTGATATCCGAAGGAACACCGGTGGCGAAAGCGGCTTACTGGGTCTCTTCTGACGCTGAGGTACGAAAGCTAGGGTAGCGAACGGGATTAGATACCCGCGTA
+
@EGGGGGGGGGGGGGGGGEGGGGGGGFFFGECGEFGGGGFFFGGGFGGGFG8FGGGGGGGGGEGCGGGGGGGGGGGGG9FGGGGGGGFGGGGEGG@FGGFGGGGGEGGGFEEGGCG9FGGGGGG7FGGGGGFCFGGGGG:CCFFFGCG7F@@FFGGGDGGGGDGGGGCGGGGGDGCBFGFGFFGGGGGGD9CEGGGGCFFCGEC8CEFGGGGGG:EGGE5CD*795D?G7FGGGFGFGG)
@M00200:207:000000000-ALC1F:1:1111:18364:15317 1:N:0:5
ATTGGGCGTAAAGGGCGCGTAGGCGGCCGCCGCAAGTCAGTTGTGAAATCTCCGAGCTTAACTCGGAAAGGTCAACTGATACTGCGGGGCTAGAGTGCGGAAGGGGCAACTGGAATTCTTGGTGTAGCGGTGAAATGCGTAGATATCAAGAGGAACACCGATGGCGAAGGCAGCCTTCTGGGCCAACACTGACGCTCATGCACGAAAGCGTGGGGAGCAAACAGGATTAGATACCCTTGTA
+
<FFFFGGGDGE@FCGGEEGGGGGGGGGGGGGGGGGGEFGGGFGGGGGGGGGGGGGGGGGGGGGGGGGE7BFFFGFEGGFGGGGGGGEGGGDFDFFEGGGGGGGGGGGCFCGGG<FEGGGGGFGGGGGGGGGGGGFGGGGGGEGGGGGGGGGGGGGGGGGGGGGGGGDGCGGGGGGGFGGFGCGFEGGGGGFFFGGDGGGFGGGGCGGGFDCE5E9G7CFGFGGGGGGFGFCFGGFG?<FD4
@M00200:207:000000000-ALC1F:1:1111:13632:17933 1:N:0:5
ATTGGGCGTAAAGAGCGCGCAGGCGGTCGGATAAGTCGAATGTGAAAGCCCCTGGCTCAACCAGGGAGGGTCATTCGTTACTGTTCGACTCGAAGGCAGGAGAGGGAAGTGGAATTCCGGGTGTAGTGGTGAAATGCGTAGATATCCGGAGGAACACCAGTGGCGAAGGCGACTTTCTGGCCTGTTCTTGACGCTGAGGCGCGAAAGCTAGGGGAGCAAACGGGATTAGATACCCCAGTA
+
GGGGGGGGGGGGGGGGGGGGGGGGGGGGGGGGGGGGGGGGGGGGGGGGGGGGGGGGGGGGGGGGGGGGGGGGGGGGGGGGGGGGGGGGGGGGGGGGGGEGGGGGGGGGGGGGGGGGGGGGGGGGGGGGGGGGGGGGGGGGGGGGGGGGDGGGGGGGGGGGGGGGGGGGGGGGGGGFGGGGGGGGGGGGGGGGGGGGGGFGGDGGGGGGGGDGGC>GGGGGFGGGGDGFGFGGGGGF:DFG
@M00200:207:000000000-ALC1F:1:1111:16949:19092 1:N:0:5
ATTGGGTTTAAAGGGCTCGTAGGCGGTTTGTCGCGTCGGGAGTGAAAACACTGGGCTTAACTCAGTGCTTGCTTCCGATACGGGCAGACTAGAGGTATGCAGGGGAGAACGGAATTCCTGGTGTAGCGGTGAAATGCGCAGATATCAGGAGGAACACCGGTGGCGAAGGCGGTTCTCTGGGCATTACCTGACGCTGAGGAGCGAAAGTGTGGGGAGCGAACAGGATTAGATACCCTCGTA
+
GGGGGGGGGGGGGGGGGGGGDGGGGGGGGGGGGGGGGGGGGGGGGGGGGGGGGGGGGGGGGGGGGGGGGGGGGGGGGGGGGGGGGGGGGGGGGGGGGGGGGFGGGGGGGGGGGGFGGGGGGFGGGGGGGGGGGGGGGGGGGGGGGGGGGGGGGGGGGGGGGGGGGGGGGGGGGFGGCGGFEGFGGGGGGGGGGGGGCFGGGGGGDGGFGFGGGG:EGGEGGGFGGGGFGFGGGGGGFGGG
@M00200:207:000000000-ALC1F:1:1111:23129:19133 1:N:0:5
ATTGGGCATAAAGGGCGCGTAGGCGGTTTGTTAAGTCAGGCGTGAAAGCCCTGGGCTCAACCTGGGATGTGCGTTTGATACTGGCAAGCTTGAGTGCAGGAGAGGATGGTGGAATTCCCAGTGTAGAGGTGAAATTCGTAGATATTGGGAAGAACACCGGTGGCGAAGGCGGCCATCTGGACTGCAACTGACGCTGAGGCGCGAAAGCGTGGGGAGCAAACAGGATTAGATACCCCTGTA
+
GGGGGGGGGGGGGGGGGGGGGGGGGGGGGGGGGGGGGGGGGGGGGGGGGGGGGGGGGGGGGGGGGGGGGGGGGGGGGGGGGGGGGGGGGGGGGGGGGGGGGGGGGGGGGGGGGGGGGGGGGGGGGGGGGGGGGAFGGGGGGGGGGGGGGGGGGGGGGGGEFEGGGGGGGGGGGGGGFGGFFFGGGGGGGGGGGGGGGGGGGGGGGGGGGGGGG5?EGFD?FGGGGGGFGFGGGGGGFGGD
@M00200:207:000000000-ALC1F:1:1111:8247:19196 1:N:0:5
ACTGGGTTTAAAGCGCGTGTAGGCGGCTTTGCAAGTCGGGCGTGAAATCCCATGGCTCAACCATGGAAGTGCACTCGAAACTGCAGAACTAGAGTCCTGGAGAGGAAGGCGGAATGCTTGGTGTAGAGGTGAAATTCGTAGATATCAAGCAGAACACCGGTGGCGAAGGCGGCCTTCTGGACAGTGACTGACGCTGAGACGCGAAAGCGTGGGGAGCAAACAGGATTAGATACCCCAGTA
+
GGGGGGGGGGGGGGGGGGGGGGGGGGGGGGGGGGGGGGGGGGGGGGGGGGGGGGGGGGGGGGGGGGGGGGGGGGGGGGGGGGGGGGGGGGGGGGGGGGGGGGGGGGGGGGGGGGGGGGGGGFGGGGGGGGGGGGGGGGGGGGGGGGGGGGGGGGGGGGGGGGGGGGGGGGGGGGGGGGGGGGGGGGGGGGGGGGGGGGGGGGGGGGGGDGGGGGFGGGGGGGGGGGGFDFGGGGGGFGGG
@M00200:207:000000000-ALC1F:1:1111:19683:19685 1:N:0:5
ATTGGGCTTAAAGGGTGTGTAGGCGGCATAGTTAGTCTTGCGTTAAATCCTCGGGCTCAACCCGAGAATCGCGCAGGAAACGGCTAAGCTAGAGAGTGCGAGAGGTCTGTGGAACGCATGGTGTAGGGGTGAAATCCGTTGATATCATGCGGAACACCGAAAGCGAAAGCAGCAGACTGGCGCATTTCTGACGCTGAGACACGAAAGCCAGGGTAGCGAATGGGATTAGATACCCGCGTA
+
FGGGGGGGGGGGGGGGGGGGGGGGGGGGGGGFFGGGGGGGGGGGGGGGGGGGGGGDGGGGGGGGGEGGGGGFGGGGGGGGGGGGGGGGGFGGGGGGGGGGGGDEGGGGGGGGGGGGGGGGGGGFGGGGGGGGGGGGGGGGGGGGGGGGGGGGDGGGGGGGEGGGEGDGGGGGGGGGGGGGGGGGGEGGGGGGGGGGGGGGGGGGGGGGGGGFEE:EGEEEGGFGGFGFGFGGGGGGFGGD
@M00200:207:000000000-ALC1F:1:1111:16045:20220 1:N:0:5
ACTGGGCTTAAAGGGCACGTAGGCGGCTTGGCAAATCGGTCGTGGAATCCCGACGCTTACCGTCGGAACGGCGGCCGAAAATACCGAGCTCGAGGGCGTGAGGGGTCACTGGAACTCCTGGTGAAGCGGTGAAATGCGTAGATATCAGGAGGAACGCCGGAGGCGAAAGCGAGTGACTGGCGCGTTCCTGACGCTGAGGTGCGAAAGCTAGGGGAGCAAACAGGATTAGATACCCCAGTA
+
GGGGGGGGGGGGGGGGGGGGGGGGGGGGGGGGGGGGGGGGGGGGGGGGGGGGGGGGGGGGGGGGGGGGGGGGGGGGGGGGGGGGGGGGGGGGGGGGGGGGGGGGGGGGGGGGGGGGGGGGGGGGGGGGGGGGGGGGGGGGGGGGGGGGGGGGGGGGGGGGGGGGGGGGGGGGGGGGGGGGGEGGGGGGGGGGGGGGEGGGGGGGGGGGGGGGGGFGGGGGGGGGGGGFGFGGGGGGFGGG
@M00200:207:000000000-ALC1F:1:1111:22591:21358 1:N:0:5
ATTGGGTTTAAAGCGCGTGTAGGCTGACCGGAAAGTCGGGCGTGAAATCCCTGGGCTCAACCCAGGAACTGCACTCGAAACTCCCGGTCTAGAGTGGTGGAGAGGGAAGTGGAATTCCTGGTGTAGAGGTGAAATTCGTAGATATCAGGAGGAACACCAGTGGCGAAGGCGGCTTCCTGGACACCAACTGACGCTGAGACGCGAAAGCGTGGGGAGCAAACAGGATTAGATACCCCCGTAAGA
+
F<EEDF@@BCDDGGGDC@CBACFEFGGFFFGEGGGEGGGGGG@FCFGFFGFFFGGFCCDC@CCCFFGGF=EEDEFFDGGG@FEFGFG@FEGFGFFFG?DE?FFGGGGGG<=EFF9B?EGEF?BFDGCEFBDEC<,EFFFDFGA<,9<DFFGGEFF@D+<F@>CFCGDFG7CEGE5,<C;CEC:611:B6BF:E5*:EFE>C=CCCGEF88?>CC<G*:C?C<CFG*09CB7:<<2*77*9485
@M00200:207:000000000-ALC1F:1:1111:13879:23904 1:N:0:5
ATTGGGTTTAAAGGGCGTGTAGGCGGTTTGTTAAGTCATGTGTGAAATCCCTCGGCTCAACCGGGGAACGACGCATGAAACTGACAAGCTAGAGTACCAAAGAGGGGGGTGGAATTCCCGGTGTAGCGGTGAAATGCGTAGATATCGGGAGGAACACCTGTGGCGAAGGCGACCCCCTGGTTGGATACTGACGCTGAGACGCGAAAGCGTGGGGAGCAAACAGGATTAGATACCCTCGTAAGCT
+
GGGGGGGGGGGGGGGGGGGGGGGGGGGGGGGGGGGGGGGGGGGGGGGGGGGGGGGGGGGGGGGGGGEGGGGGGGGGGGGGGGGGGGGGGGGGGGGGGGGGGGGGGGGGGGGGGGGGGGGGGGGGGGGGGGGGGGGGGGGDGEDGGGDGGEEGGGGGGGGGGGGGGGGGGGGGGEDCEGGGGGEGGGGGGGGGGGGGCFGGGDEGGGDFEGDGG>6E5EC6@FFGGGCFGFGFG?FC>DGGBF).
@M00200:207:000000000-ALC1F:1:1112:21782:2659 1:N:0:5
ACTGGGTATAAAGTGTGCGCAGGTGGCTGAGCAAGTCGAGTGTGAAATCCCCGGGCTTAACTTGGGAATTGCGCTCGAAACTACTTGGCTCGAGTGTGGCAGAGGAAGGTGGAATTCCACGTGTAGCGGTGAAATGCGTAGAGATGTGGAGGAACACCGATGGCGAAGGCAGCCTTCTGGGCCAATACTGACGCTCATGCACGAAAGCGTGGGGAGCAAACAGGATTAGATACCCGGGTA
+
GGGGGGFFGGGGGGGGGGGGGGGFGGGGGGGGGGGFGGGEGGGGGGGGGGGGGGGGGEGFGGGGFGFGGGGGGGGGGGGGGGGGGGGGGG<FFGGGGGGGGGGGGGGGGGGGGGGGGGFGGGFGGGGGGGGGGGGGGGGGGGGGGGGGGGGGGGGGGGGGGGGGGGGGGGGGGGFGGGGFFFGEFCGGGGGGDGDGGGGCFGCCEGGGGGGGG=EEGGCGGGGGGGGGGFFGG?C<DGGG
@M00200:207:000000000-ALC1F:1:1112:14731:3516 1:N:0:5
ATTGGGTTTAAAGCGCGTGTAGGTGGCTTGGCAAGTCGGTTGTGAAATCCCTGGGCCTAACCCAGGAACTGCGTCCGAAACTGCTTGGCTAGAGTCCTGGAGAGGAAGGCAGAATTCCCAGTGTAGGGGTGAAATCCGTAGATACTGGGAGGAATACCCGTAGCGAAGGCGGCCTTCTGGACAGTGACTGACACTCAGACGCGAAAGCGTGGGGAGCAAACAGGATTAGATACCCCTGTA
+
GGGGGGGGGGGGGGGGGFGGGGGGGGGGGGGGGGGGGGGGGGGGGGGGGGGGGGGGGGGGGGGGGGGEFFGGGGGGGGGGGGGGGGGGGGGGGGGGGGGGGGGGGGGGGGGGGGGGGGGGGGEFGGGGGGGGGGGGFGFGGGGGGGGGGGGGGGGGG@FGGGGGGEEGGGGGGGGGGGGGGGGGGGGGGGGGGGFGFGGGGDGGGGGGGGGGGGGGGGGGFGGGGGGGGFGGGAFFFGGG
@M00200:207:000000000-ALC1F:1:1112:11979:3687 1:N:0:5
ATTGGGTTTAAAGGGCGCGTAGGCGTCCAATCAAGTCTTGTGTGAAAGCCCTGAGCTTAACTCGGGAAGTGCATAAGATACTGTATGGATCGAGTTCCGGAGAGGAAGATGGAATTCCCGGTGTAGCGGTGAAATGCGTAGATATCGGGAGGAACACCAGTGGCGAAGGCGATCTTCTGGACGGATACTGACGCTGAGGAGCGAAAGCGTGGGGAGCGAACAGGATTAGATACCCCAGTA
+
GGGGGGEEGGGGGGGGGGGGGGGGGGGGGGGGGGGGGGGGGGGGGGGGG,CFAFGGGGGGGGGGGGGEGGGGGGGGGGGGGGGGGGGGGGGGGGGGGGGGGGGGGGGGFFGGGFGGFGGGGGGGGGGGGGGGGFFGGGGGGGGGGGGGGGGDGGGGGGGGGGGGGGGGGGGGGFGGGGGGGGGDEEEFGFGGGGGGGGGGDGDGGGGGGGGGGGGGGGGGGGGGGGGGFFFGGGGG5CFG
@M00200:207:000000000-ALC1F:1:1112:15866:4517 1:N:0:5
ATTGGGTATAAAGGGCGCGCAGGCGGTTCTGTCTGTCGAGTGTGAAAGCTCCGGGCTCAACCCGGGAACTGCGCTCGAAACGGCGGAACTAGAGTTCGGGAGAGGAGAGTGGAATTCCCAGTGTAGAGGTGAAATTCGTAGATATTGGGAAGAACACCGGTGGCGAAGGCGGCTCTCTGCACCGATACTGACGCTGAGGCGCGAAAGCGTGGGGAGCAACCAGGATTAGATACCCCGGTACGAC
+
;E<<CF@CEF<@EE@FCFGGEGEGECGFF9E,,,;C@D7+CCFFEGG,6,C,@@F@@FEACE,++64@DE=F,+@F744CF@7FCFFG:FGGF>F,,33@F:=FCFFFF<F7C<=<FGGCFG@FF<8>F<>,7;;,3@3D35@<FF;:,,,156>>CC7*4<13:*BC:<114*;+?:<++<CE:8*/<09F/8**:@*;8E55?E5**;CG****9CC*2C73*7*7**0:9EDCB<)9)9:(
@M00200:207:000000000-ALC1F:1:1112:26841:4929 1:N:0:5
CTTGGGTGTAAAGGGCGCGTAGGCGGACCCTTAAGCGGGCGGTGAAAGCCCGGGGCTCAACCCCGGGTCGGCCGTGCGGACTGGGGGGCTGGAGCACGTCAGAGGCAGGCGGAATTCCGGGTGTAGCGGTGGAATGCGTAGAGATCCGGAAGAACACCGGTGGCGAAGGCGGACTGCTGGGACGTGGCTGACGCTGAGGCGCGACAGCGTGGGGAGCCAACAGGATTAGATACCCTAGTAATAT
+
,CF@FGGGGGGGGFCGEGEGE7;FGE:FEGGGGGFFCFFCEGEGGGGGGGGEC:FFEGGGGGG>FGG>CCGGGD=:F=CEGGGGFGCEGDGGGGGFG?8CEG:,/;C5*/?CEE>CCEF5C8EGG,<?8C*:8E9A<*;;C:FGGGGFE58EGFGGGG55/88CEGEECFGE8>8CFCGGC:CCC58CFGCGG5?CCGFF5?:EED*;?52?CEECD*<6;CEC<D*9*9:*+<*97>:FF*))
@M00200:207:000000000-ALC1F:1:1112:6455:5536 1:N:0:5
ACTGGGTGTAAAGAGCGTGTAGGCGGTCCGGTTAGTCGGCTGTGAAAGTCCAGGGCTCAACCCTGGGATGCCGGTCGATACTGCCGGACTAGAGTCCGGAAGAGGCAAGTGGAATTCCCGGTGTAGCGGTGAAATGCGCAGATATCGGGAGGAACACCAATGGCGAAGGCAGCTTGCTGGGACGGTACTGACGCTGAGACGCGAAAGCGTGGGGAGCAAACAGGATTAGATACCCTTGTA
+
GGGGGGGGGGGGGGGGGGGGGGGGGGGGGGGGGGGGGGGGGGGGGGGGGGGGGGGGGGGGGGGGGGGGGGGGGGGGGGGGGGGGGGGGGGGGGGGGGGGGGGGGGGGGGGGGGGGGGGGGGGGGGGGGGGGGGGGGGGGGGGGGGGGGGGGGGGGGGGGGGGGGGGGGGGGGGGGGGGGGGGGGGGGGGGGGGGGGGGGGGGGGGGGGGGGGGGGGGGGGGGGGGGFGGFGGGGGGFGGG
@M00200:207:000000000-ALC1F:1:1112:12787:5713 1:N:0:5
ACTGGGTATAAAGGGTGCGTAGGCGGTCGCGTAAGTCGGATGTGAAATCTCAGGGCTCAACCCTGAAACTGCATTCGATACTGCGTGGCTAGGGTACTGGAGAGGAGACTGGAATTTACGGTGTAGCAGTGAAATGCGTAGATATCGTAAGGAAGACCAGTGGCGAAGGCGAGTCTCTGGACAGTTACCGACGCTGAGGCACGAAGGCCAGGGGAGCAAACGGGATTAGATACCCTCGTA
+
GGGGGGGGGGGGGGGGGGGGGGGGGGGGGGGCFGGGGGGGGGGGGGGGGGGGGGGGGGGGGGGGGGGGGGGGGGGGGGGGGGGGGGGGGGGGGGGGGGGGGGGGGGGGGGGGGGGGGGGGGGGGGGGGGGGGGGGGGGGGGGGGGGGGGGGGGGGFGGGGGGGGGGGGGGGGGGGGGGGGGGGGGGGGGGGGGGGGGGGGGGGGGGEGGGGGGGGGGGGGGGDGDGGGGFGGGFGGFDCD
@M00200:207:000000000-ALC1F:1:1112:11542:6007 1:N:0:5
ATTGGGTTTAAAGAGCGTGTAGGCGGCCAAACAGGTCCGTTGTGAAAACTGGAGGCTTAACCTCCAGACGTCGACGGAAACCGTGTGGCTAGAGTCCGGAAGAGGAGAGTGGAATTCCTGGTGTAGCGGTGAAATGCGCAGATATCAGGAAGAACACCCGTGGCTAAGGCGGTTCTCTAGTACGGTACTGACGCTGAGACGCGAAAGCGTGGGGAGCGAACAGGATTAGATACCCCTGTA
+
GGGGGGGGGGGGGGGGGGGGGGGGGGGGGGGGGGGGGGGGGGGGGGGGGGGGGGGGGGGGGGGGGGGGGGGGGGGGGGGGGGGGGGGGGGGGGGGGGGGGCGGGGGGGDGGGGGGGGGGGGGGGGGGGGGGGGGGGGGGGGGGGGGGGGGGGGGGGGGGGGGGGGGEGGGGGGGGGGGGGGGGGGGGGGFEGGGGGGGGGGGGGEGGGGGGGGGGGGGGGGGGGGGDDFFCCGGGGFCCF
@M00200:207:000000000-ALC1F:1:1112:11807:6859 1:N:0:5
ACTGGGTTTAAAGGGCGCGTAGGCGGACCTTCAAGTCAGGGGTGAAATCCTCCAGCTCAACTGGAGAACTGCCTTTGATACTGAGGGTCTCGAGTAAGGTAGGGGTGTGCGGAACTGATGGTGGAGCGGTGAAATGTGTTGATATCATCAGGAACTCCGGTGGCGAAAGCGGCACACTGGACCTTTACTGACGCTGAGGCGCGAAAGCCAGGGGAGCAAACGGGATTAGATACCCGTGTA
+
GGGGGGGGGGGGGGGGGGGGGGGGGGGGGGGGGGGGGGGGGGFGGGGGGGGGGGGGGGGGGGGGGGGGGGGGGGGGGGGGGGGGGGGGGGGGGGGGGGGGGGGGGGGGDGGGGGGGGGGGGGGGGGGGGFGGGGGGGGGGGGGGGGGGGGFGGGGGGGGGGGDGGGGGGGGGGGGGGGGGFGGCFGFEFGGGGGGGGGGGCEGGGGDGGGGGGGGGGGFGGGDDGGGFGFGGGGFDFGGG
@M00200:207:000000000-ALC1F:1:1112:23604:8196 1:N:0:5
ATTGGGTTTAAAGGGTGCGTAGGCGGCGCGGAGGGTGGGATGTGAAATCCCCCGGCTTAACCGGGGAATTGCGTCCCAAACCGCCGTGCTCGAGGAAGATAGAGGTGAGCGGAACAGATGGTGGAGCGGTGAAATGCGTTGATATCATCTGGAACACCCGTGGCGAAAGCGGCTCACTGGGTCTTCTCTGACGCTGAGGCACGAAAGCTAGGGTAGCGAACGGGATTAGATACCCCAGTA
+
GGGGGGGGGGGGGGGGGGGGGGGGGGGGGGGGGGGGGGGGGGGGGGGGGGGGGGGGGGGGGGGGGGGGGFGGGGGGGGGGGGGGGGGGGGGGEGGGGGGGGGGGGGGGGGGGGGGGGGGGGGGGGGGGGEGGGGGGGGGGGGGGGGGGGGGGGGGGFGGGGGGGGGGGGGGGGGGGGGGGGGGGGGGGGGGGGDGGGGGGGGGGGGGGGGGGGGGGGDGGGGGGGGGGGFGGGGCFBGDG
@M00200:207:000000000-ALC1F:1:1112:4626:8644 1:N:0:5
ATTGGGTATAAAGGGCTCGTAGGCGGCCAACTAAGTCGGATGTGAAATCCCTCGGCTTAACCGGGGAACTGCGTCTGATACTGGATGGCTAGAGTTTGGGAGAGGGATGCGGAATTCCAGGTGTAGCGGTGAAATGCGTAGATATCTGGAGGAACACCGGTGGCGAAGGCGGCATCCTGGACCAACACTGACGCTGAGGAGCGAAAGCCAGGGGAGCAAACGGGATTAGATACCCTAGTA
+
GGGGGGGGGGGGGGGGGGGGGGDGGGGGGGGGCFGGGGGGGGGGGGGGGGGGGGGGGGGGGGGGGGGGGGGGGGGGGGGGGGGGGGGGGGGGCFGGGGGGFEEGGGGGGGGGGGGGGGGGGFGGGGGGGGEGGGFCGGGGGGGGGGGGGGFGGGGECGGGGGGGDGGGGGGCEGGGGG?FGGGGGGGGGGGGGGGGGGGGGG=EGGDGGGGGGGDEGGGGCGEGGGGGC?FGFGGGFFFF
@M00200:207:000000000-ALC1F:1:1112:16616:9163 1:N:0:5
ATTGGGTTTAAAGCGCGTGTAGGCGGCCCGGTAAGTCCGCTGTGAAAGTCGGGGGCTCAACCCTCGAATGCCGGTGGATACTGTCGGGCTCGAGTACGGAAGAGGCGAGTGGAATTCCTGGTGTAGCGGTGAAATGCGCAGATATCAGGAGGAACACCAATTGCGAAGGCAGCTCGCTGGGACGTTACTGACGCTGAGACGCGAAAGCGTGGGGAGCAAACAGGATTAGATACCCCCGTA
+
GFGGGGGGGGGGGGGGGFFGGGGGEEGGGGGGGGGGGGC@FFFFGGGGGGGGGGGGGGGGDFGFFGGGGGGGGGGGGGGGGGGGGGGGGGGGGGGGGGGGGGGGGGGGGGFGGGGGGGGGGFGGGGGGGGGGGGGGGGGGGGFGGGGGGGGGGGGGGGGGGGGGGGGGGFGGDGGGEGGEGGGGGGGEFFEFGGDGGGGGGGGGGGGGGGGGGGGGGGGGGGGGGGGCF?CGFGGGFGDG
@M00200:207:000000000-ALC1F:1:1112:3475:11076 1:N:0:5
ATTGGGTTTAAAGTGTGCGCAGGTGGCCGCGCAAGTCGAGTGTGAAATCCCCGAGCTTAACTTGGGAATTGCGCTCGAAACTACGTGGCTCGAGTGTGGCAGAGGAAGGTGGAATTCCACGTGTAGCGGTGAAATGCGTAGAGATGTGGAGGAACACCGATGGCGAAGGCAGCCTTCTGGGCCAACACTGACGCTCATGCACGAAAGCGTGGGGAGCAAACAGGATTAGATACCCTTGTA
+
GGGGGGFGGGGGGGGGGGGGGGGGGGGGGGGGGGGGGGGGGGGGGGGGGGGGGGGGGGGGGGGGGGGGGGGGGGGGGGGGGGGGGGGGGGGGGGGGGGGGGGGGGGGGGGGGGGGGGGGGGGGGGGGGGGGGGGGGGGGGGGGGGFGGGGGGGGFGGGGGGGGGGGGEGGGGGGGGGGGFGGGGGGGGGGGGGGEDGFG@EFFEGGGGGGGGGGGGGGGGGGGGGGGGGFFGGFGGFF:D
@M00200:207:000000000-ALC1F:1:1112:25145:11683 1:N:0:5
ACTGGGTATAAAGAGCTCGTAGGCGGTCTGTCGCGTCGGCTGTGAAAACTCGGGGCTCAACCCCGAGCCTGCAGTCGATACGGGCAGACTAGAGTGCTGTAGGGGAGACTGGAATTCCTGGTGTAGCGGTGAAATGCGCAGATATCAGGAGGAACACCGGTGGCGAAGGCGGGTCTCTGGGCTGGAACTGACGCTGAGGCGCGAAAGCCAGGGGAGCAAACGGGATTAGATACCCCTGTA
+
GGGFGGGGGGGGGGGGGGGGGGGGGGGGGGGGGGGGGGGGGGGGGGGGGGGEFGGGGGGGGGGGGGGGGGGGGGFGGGGGGDFGGGGGGGGGGFGGGGGGGGGGGGDFGGGGGGGGGGGGGGGFGFFEGFGGGGGGEGGEGGG<CFFGGGGGGGGGGGGGGDGFGGGGGGGGGGGGECCGGGGGGGGGGGGGGGGGGGGGGGGDGGGGFGGGGGG=CFFGFGGGGCFGF=*:C+<FFGDG
@M00200:207:000000000-ALC1F:1:1112:5720:12550 1:N:0:5
ATTGGGTTTAAAGGGCGCGTAGGCGGCCACCGCAAGTCGACTGTGAAATCTCCGGGCTTAACTCGGAAAGGTCAGCCGATACTGCGGGGCTAGAGTGCAGAAGGGGCAACTGGAATTCTCGGTGTAGCGGTGAAATGCGTAGATATCGAGAGGAACACCTGCGGCGAAGGCGGGTTGCTGGGCTGACACTGACGCTGAGGCGCGAAAGCTAGGGGAGCGAACGGGATTAGATACCCCAGTA
+
GGGGGGGGGGGGGGGGGGGGGGGGGGGGGGGGGGGGGGGGGGGGGGGGGGGGCGGGGGGGGGGGGGGGGGGGGGGGGGGGEFGGGGGGGGGGGGGGGGGGGGGGGGGGGGGGGGGGGFGGGGGGGGGGGGGGGGGGGGGGGGGGGGGGGGGGGGGGGGGGGGGGGGGGGGGGGGGECFGGGGGGGGG@CFGGGGGGGGGFGGGGGGGGGGGGGGGGGGGDEGGGGGGGGFGGGCDCFGGGF
@M00200:207:000000000-ALC1F:1:1112:7494:12599 1:N:0:5
ACTGGGCTTAAAGTGTGCGCAGGTGGCTGAGCAAGTCGAGTGTGAAATCCCCGGGCTTAACTTGGGAATTGCGCTCGAAACTACTTGGCTCGAGTGTGGCAGAGGAAGGTGGAATTCCAGGTGTAGCGGTGAAATGCGTAGAGATCTGGAGGAACACCGATGGCGAAGGCAGCCTTCTGGGCCAACACTGACGCTCATGCACGAAAGCGTGGGGAGCAAACAGGATTAGATACCCTAGTA
+
GGGGGGGGGGGGGGGGGGGGGGGGGGGGGGGGGGGGGGGGGGGGGGGGGGGGGGGGGGGGGGGGGGGGGGGGGGGGGGGGGGGGGGGGGGGGGGGGGGGGGGGGGGGGGGGGGGGGGGGGGGGGGGGGGGGGGGGGGGGGGGGFGGGGGGGGGGGGGGGGGGGGGGGGGGGGGGGGGGGGGGGGGGGGGGGGGGGGGFGGGGGGEGGGGGGGGGGGDGFGFDGGGGGGGFGGGFGGFGGG
@M00200:207:000000000-ALC1F:1:1112:25204:13245 1:N:0:5
ATTGGGTATAAAGAGCGTGTAGGCGGCCGCACAGGTCCGTTGTGAAAACTGGAGGCTCAACCTTCAGACGTCGATGGAAACCGTGCGGCTAGAGTCCGGAAGAGGAGAGTGGAATTCCTGGTGTAGCGGTGAAATGCGCAGATATCAGGAAGAACACCCGTGGCGAAGGCGGCTCTCTGGGACGGTACTGACGCTGAGACGCGAAAGCGTGGGGAGCGAACAGGATTAGATACCCCCGTA
+
GGGGGGGGGGGGGGGGGGGGGGGGGGGGGGGGGGGGGGGGGGGGGGGGGGGGGGGGGGGGGGGGGGGFGGGGGGGGGGGGGGGGGGGGGGGGGGGGGGGGGGGGGGGGGGGGGGGGGGGGGGGGGGGGGGGGGGGGGGGGGGGGGGGFGGGGGFGGGGGGGGGGGGGGGGGGGGGGGGGGGGGGGGGGGGGGGE=GGGGFGGGGGGGGGGGGGGGGGGGEGDGGGGGFGFGGGGGFDGGC
@M00200:207:000000000-ALC1F:1:1112:17711:14934 1:N:0:5
ACTGGGTTTAAAGAGCGCGTAGGCGGTCCGGTAAGTCAGCTGTGAAAGTCAAGGGCTCAACCCTTGAAAGCCGGTTGATACTGTCGGGCTAGAGTCCGGAAGAGGCGAGTGGAATTCCCGGTGTAGCGGTGAAATGCGCAGATATCGGGAGGAACACCAATGGCGAAGGCAGCTCGCTGGGACGGTACTGACGCTGAGGCGCGAAAGCGTGGGGAGCAAACAGGATTAGATACCCTCGTA
+
GGGGGGGGGGGGGGGFGGGGGGGGGGEEGGGGGGGGGGGGGGGGGGGGGGGGGGGGGGGGGDGGGGGGGGGGGGGEGGGGGGGGGGGGGGGGGGGGGGGGGGGGGGGGGGGGGGGGGGGGGGGGGGGGGGGGGGGGGGGGGGGGGGGGGGGGGGGGGGGGGGGGGGGGGGGGGGGGGGGGGGGGGGEEGGGGGGGGGGGGGGGGGGGGGGGGGGGGGGGGGGGGGGGGGFGGGGGGFGGG
@M00200:207:000000000-ALC1F:1:1112:10145:15556 1:N:0:5
ATTGGGCTTAAAGTGTGCGCAGGCGGCAGAGCAAGTCGAGTGTGAAAGCCCCGGGCTTAACTTGGGAATGGCGCTCGAAACTACTTTGCTGGAGTGTGGCAGAGGAAGGTGGAATTCCACGTGTAGCGGTGAAATGCGCAGAGATGTGGAGGAACACCGATGGCGAAGGCAGCCTTCTGGGCCAACACTGACGCTCATGCACGAAAGCGTGGGGAGCAAACAGGATTAGATACCCCCGTA
+
GG<CFF9C-CC9FGFGGFE7FFGBFG7@FFGECDFEEFGEEFGDEDFGDC<@FEEGCF8<CCFCF<FDD@<FGF:FCCGFGFE=?EEFCGGGGE4AEFG7ECE<@FD<FGGCFEEFEFD,CD=>FF<FEFGE@AFGG@+>FG@AFD@F<>DGGFCFBFFG<FDGEGGGCABEE@C,<FCE6F5:CGDE09F88=C=7B@F97>8E5*:8/;8CECGGGGF8DF47C7FGF=FC7FFB797
@M00200:207:000000000-ALC1F:1:1112:24436:16123 1:N:0:5
ACTGGGTTTAAAGGGCGCGTAGGCGGGCTGTCAAGTCTGGGGTGAAATGCCGTGGCTCAACCGTGGAACTGCCTTAGATACTGACGGCCTCGAGGGAGGTAGGGGCGTGCGGAACTGTAGGTGGAGCGGTGAAATGCGTTGATATCTACAGGAACTCCGGTGGCGAAAGCGGCGCGCTGGACCTCTTCTGACGCTGAGGCGCGAAAGCTAGGGGAGCAAACGGGATTAGATACCCCTGTA
+
FGGGGGGGGGGGGGGGGGGGGGGGGGGGGGGGGGGGGGGGGGGGGGGGGGGGGGGGGGGGGGGGGGGGGGGGGGGGGGGGGGGGGGGGGGGGGGGGGGGGGGGGGGGGGGGGGGGGGGGGGGGGGGGGGGDFGGGGGGGGGGGGGGGGGGGGGGGGGGGGGGGGGGGGGGGGGGGGGGGGGGGGGGGGGGGGGGGGGGGGGGGGGGGGGGGGGGGGGGGGGGGGGGGGGFGGG6DGFCGF
@M00200:207:000000000-ALC1F:1:1112:23099:16967 1:N:0:5
ATTGGGCTTAAAGGGTTCGTAGGTGGCCACTTAAGTCAGACGTGAAATCCCTCAGCTTAACTGGGGAACTGCGTCTGATACTGCGTGGCTTGAGTGCAGGAGAGGAATGCGGAATTCCAGGTGTAGCGGTGAAATGCGTAGATATCTGGAGGAACACCGGTGGCGAAGGCGGCATCCTGGACCATTACTGACGCTGAGGAGCGAAAGCCAGGGGAGCAAACGGGATTAGATACCCCTGTA
+
GGGGGGGGGGGGGGGGGGGGGGGGGGGGGGGGGGGGGGGGGGGGGGGGGGGGGGGGGGGGGGGGGGGGGGGGGGGGGGGGGGGGGGGGGGGGGGGGGGGGGGGGGGGGGGGGGGGGGGGGGGGGGGGGGGGGGGGGGGGGGGGGGGGGGGGGGGGGGGGGGGGGGGGGGGGGGGGGGGGFGGGGGGGGGGGGGGGGGGGGGGGGGGGGGGGGGGGGGGGGGGGGGGGGGFGGGCFGFGGG
@M00200:207:000000000-ALC1F:1:1112:11199:17619 1:N:0:5
ATTGGGTTTAAAGAGCTCGTAGGCGGTTTGTTGCGTCGGCTGTGAAATCCCGAGGCTCAACCTCGGGTCTGCAGTCGATACGAGCAAACTAGAGTGTTGCAGGGGAGACTGGAATTCCTGGTGTAGCGGTGAAATGCGCAGATATCAGGAGGAACACCGGTGGCGAAGGCGGGTCTCTGGGCAACAACTGACGCTGAGGAGCGAAAGCGTGGGGAGCGAACAGGATTAGATACCCCAGTA
+
GGGGGGGGGGGGGGGGGGGGGGGGGGGGGGGGGGGGGGGGGGGGGGGGGGGGGGGGGGGGGGGGGGGGGGGGGGGGGGGGGGGGGGGGGGGGGGGGGGGGGGGGGGGGGGGGGGGGGGGGGGGGGGGGGGGGGGGGGGGGGGGGGGGGGGGGGGGGGGGGGGGGGGGGGGGGGGGGGGGGGGGGGGGGGGGGGGGGGGGGGGGGGGGGGGGGGGGGGGGGGGGGGGGGGFFGFFCFEGGG
@M00200:207:000000000-ALC1F:1:1112:14156:18679 1:N:0:5
ACTGGGTGTAAAGGGCTCGTAGGCGGCCAACTAAGTCACACGTGAAATCCCTCGGCTCAACCGGGGAACTGCGTGTGAGACTGGATGGCTTGAGTTTGGGAGAGGAATGCGGAATTCCAGGTGTAGCGGTGAAATGCGTAGATATCTGGAAGAACACCGGTGGCGAAGGCGGGATTCTGGACCAACACTGACGCTGAGGAGCGAAAGCCAGGGGAGCAAACGGGATTAGATACCCCGGTA
+
GGGGFGF7FGGAFGG7EEFGGDGGGGDG@FDFEEGD@F,,,@FFEFFCGAF8CBFGGGFFGDCDGEEGGGGGC,:FFCFCFFG,,,:BFFFFEGFEEFEFGGEGG8FF,5@>FGG8F,,5BDFFFGGGGGGGCGFGGDGGDFFGGG<,,@,@BBFGGFC*@FGFGGGDEFCG**=8C9B99*=**=CGCGGGGGGEGFGGCGGEGCEG@6EFGGEGG5:AF*:CCDDGGFGGGFGGBCDD
@M00200:207:000000000-ALC1F:1:1112:16713:18764 1:N:0:5
ATTGGGTGTAAAGGGCGCGTAGGCGGCCTTGCAAGTGGCGGGTGAAATCCCTCGGCTTAACCGAGGAACTGCCTGCCAGACTGCTTGGCTTGAGACCGGGAGAGGTGAGTGGAATTCCCAGTGTAGCGGTGAAATGCGTAGATATTGGGAGGAACACCAGTGGCGAAGGCGGCTCACTGGACCGGAACTGACGCTGAGGCGCGAAAGCGTGGGGAGCAAAAAGGATTAGATACCCCCGTA
+
GGGGGGGGGGGGGGGGGGGGGGGGGGGGGGGGGGGGGGGGGGEGGGGGFGGGGGGGGGGGGGGGGGGGGGGGGGGGGGGGFGGGGGGGGGGGFFCFGGGGGGGGGFFGGFGGGGGGGGGGG@FGGGFGGGGGGGGGGGGDEG9CFGGGGGGGGGCFFGGFC:F<FCGGGGGGG>CFF?FGGDFGGEE?FGC<CE==EGGFGGGDEGG6C:EGGGGE3CFG*9CG4*:C9FD7EFCFFDDD
@M00200:207:000000000-ALC1F:1:1112:3585:19842 1:N:0:5
ATTGGGTATAAAGGGCGTGTAGGCGGTCTGCTAAGTCTGATGTGAAATCCCCTCGCTCAACGAGGGAACTGCGTCGGATACTGGCAAACTTGAGTACCGGAGAGGAAGGTGGAATTCCCGGTGTAGCGGTGAAATGCGTAGATATCGGGAGGAACACCGGTGGCGAAGGCGGCCTTCTGGACGGATACTGACGCTGAGACGCGAAAGCGTGGGGAGCAAACAGGATTAGATACCCTTGTA
+
GFGGGGGGGGGGGDGGGFGGFGGGGGGGGGGGGGGGGGGGGGGGGGGGGGGGGGGGGGGGGGGGGGGGGGGGGGFEGGGGGGGGGGGGGGGGGGGGGFGGGGGGGCEFEGGGGGFFGGGGGGGGDGGGGGGGGGGGGGGGGGGGGGGGGGGGGGGGGGGGGGGGGGDFEFGEGGG8FGGCFFEGGGGGFGGGGGCECGGFEEEGGGGGGGGGGCEGGGGFGGFFGGGGGFGFGG46?GGG
@M00200:207:000000000-ALC1F:1:1112:17598:19894 1:N:0:5
ACTGGGTATAAAGGGTGCGTAGGTGGTGAGGTAAGTTTGATGTGAAATCTCCAGGCTTAACCTGGAAATTGCATTGAATACTCTCTCACTTGAGGGTTGGAGGGGAGACTGGAATTCTCGGTGTAGCAGTGAAATGCGTAGATATCGAGAGGAACACCAGTGGCGAAGGCGAGTCTCTGGACAACACCTGACACTGAGGCACGAAAGCTAGGGGAGCGAACGGGATTAGATACCCGCGTA
+
GGGGGGGGGGGGGGGGGGGGGGGGGGGGGGGGGGGGGGGGGGGGGGGGGGGGGGGGGGGGGGGGGGGGGGGGGGGGGGGGGGGGGGGGGGGGGGGGGGGGGGGGGGGGGGGGGGGGGGGGGGGGGGGGGGGGGGGGGGGGGGGGGGGGGGGGGGGGGEGGGGGGGGGEGGGGGGGGGGGGGGGGGGGGGGGGGGGGGGGGGGGGGGGGGGGGGGGGGGGGGDGGGGGGGFGGGGGGFGGG
@M00200:207:000000000-ALC1F:1:1112:21786:20219 1:N:0:5
ATTGGGCTTAAAGGGCGTGTAGGCGGTTACGTAAGTCCGGCGTGAAAATTCACGGCTTAACTGTGAACGTGCGTCGGATACTGCGTTGACTAGAGGGCGGTAGAGGTAGATGGAACTAGCGGTGTAGCGGTGAAATGCACAGATATCGCTAGGAACGCCGGTGGCGAAGGCGATCTGCTGGGCCGTTCCTGACGCTGAGGCGCGAAAGCGTGGGGAGCGAACAGGATTAGATACCCCCGTA
+
GGGGGGGFGGGGGGGGGFGGGGGGGGGGGGGGGGGGGGGGGGGGGGGGGGGGGGGGGGGGGGGGGGGGGGGGGFGGGGGGGFGGGGGGFGGGGGGGGGGGGGGGGGGGGGGGGGGGGGGGGGGGGGGGGGGGGGGGGGGGGGGGGGGGGGGGGGGGGGGGGFGGGGGGGGGGGGGGGGGGGGGGGEGFGGGGGGGGGGGGGGGGGGGGGGGGGDDDDGGCEDGGGGGGGFFGGFGGFDGGF
@M00200:207:000000000-ALC1F:1:1112:15647:21575 1:N:0:5
ACTGGGCGTAAAGAGCGCGCAGGCGGCTTGGCAAGTCGGGTGTGAAATCCCGGGGCTCAACCCCGGGACTGCATTCGATACTGTCAGGCTAGAGGTAGGTAGGGGAGATCGGAATTCCTGGTGTAGCGGTGAAATGCGCAGATATCAGGAGGAACACCGGTGGCGAAGGCGGATCTCTGGGCCTTACCTGACGCTCAGGCGCGAAAGCTAGGGGAGCGAACAGGATTAGATACCCTAGTA
+
GGGGGGGGGGGGGGGGGGGGGGGGGGGGGGGGGGGGGGGGGGGGGGGGGFGGGGGGGGGGGGDGGGGGGGGGGGGGFGGGGGGGGGGGGFGGFGG?EGGGFGGGGGGGGAFGGGGGGGGGGGGGGGGGGGGGGGGGGGGGGGGGGFFGGGGGGGGGGGFGGGGGGGGGGGGGGCCFGFGGFGGGC:CCGGGFGGG=CFGFGGGGEGG??CFGGGGGCEGGEDGGGFGGGFFFE6DF?GGF
@M00200:207:000000000-ALC1F:1:1112:24034:22139 1:N:0:5
ATTGGGTTTAAAGGGCGCGCAGGCGGTCTCATATGTCTGCTGTGAAATCACACGGCTCAACCGTGTTCAGCCGTAGAAACTGTGAGACTTGAGGCTGGGAGGGGCTGGTGGAATTCCGCGTGTAGCGGTGAAATGCGTAGAGATGGGGGAGAACACTCGTGGCGAAGGCGGCCAGCTGGACCAGTTCTGACGCTGAGGCGCGAAAGCGTGGGGAGCAAACCGGATTAGATACCCTTGTA
+
GGGGGGGGGGFGGGGGGGGGGGGGGGGGGGDGGGGGGGGGGGGGGGGGGGGGGGGGGGGGGGGGGGGG?CFGGE:CCFFGECEF5E<FEGFFGGCDEGGGGGGGCGGGGGGGGGGFG,+C@>BBCEGGFCDGFG9BCFGGDG,=9DBB7FEGGGGG@FFE,*>CFGEGGG>8EE8CEC7FFGDFG9CG+@FECGCEC*2:8=7E55@C:/?GG5CC*:7:*):<CD66767>F6*5?F7
@M00200:207:000000000-ALC1F:1:1112:15843:22496 1:N:0:5
ATTGGGTTTAAAGTGTGCGCAGGCGGCGCCGCAAGTCGAGTGTGAAAGCCCCGGGCTTAACTTGGGAATTGCGCTCGAAACTATGGTGCTGGAGTGTGGCAGAGGAAGGTGGAATTCCACGTGTAGCGGTGAAATGCGTAGAGATGTGGAGGAACACCGATGGCGAAGGCAGCCTTCTGGGCCAACACTGACGCTCATGCACGAAAGCGTGGGGAGCAAACAGGATTAGATACCCCAGTA
+
GGGGGGGGGGGGGFGGGGGGGGGGGGGGGGGCGGGGGGGGGGGGGGGGGGGGGGGGGGGGGGGDFGGCGGGGGEGGGGGGGGGGGGGGGGGGFGDEGGGGGGGGGGGGGGGGGGGGGGGGDFDFGGCGGGGGGDFFEGGFGC>;FGFDFDGGGGGGGGGEGGGGGGGE@FCCBGGFFFGFCF*;CEG5CEGG5=EEEGGCFFCEGGCCC?CEGE=CDFGGFC655<F476:CGGGG)**2
@M00200:207:000000000-ALC1F:1:1112:9675:23124 1:N:0:5
ATTGGGTTTAAAGGGCTCGTAGGCGGCCAACTAAGTCCGACGTGAAATCCCAAAGCTTAACTTTGGAACTGCGTCGGATACTGGATGGCTTGAATTCGGGAGAGGGATGCAGAATTCCAGGTGTAGCGGTGAAATGCGTAGATATCTGGAGGAATACCGGTGGCGAAGGCGGCATCCTGGACCGACATTGACGCTGAGGAGCGAAAGCTAGGGGAGCAAACGGGATTAGATACCCGCGTA
+
GGGGGGGGGGGGGGGGGGGGGGGGGGGGGGGGGGGGGGGGGGGGGGGGGGGGGGGGGGGGGGGGGGGGGGGGGGGGGGGGGGGGGGGGGGGGGGGGGGGGGGFGGGGGGGGGGGGGGGGGGGGGGGGGGGGGGGGGGGGGGGGGGGFGGGGGGGGGFGGGGGGGGGGGGGGGGGGGGGFGGGGGGGGGGGGGGGGGGGGGGGGGGGDEGGGGGEGGGGGGFDGGDC5CGFGGGGGDFGGG
@M00200:207:000000000-ALC1F:1:1112:15903:23571 1:N:0:5
ATTGGGCTTAAAGGGCGCGTAGGCGGGATGGCAAGTCAGTCGTGAAATCTCTCGGCTCAACCGAGAAACGTCGGCTGATACTGCCGTTCTTGAGGGATGCAGAGGAGACTGGAATTCCCGGTGTAGCGGTGAAATGTGTAGAGATCGGGAGGAACACCGGTGGCGAAGGCGGGTCTCTGGGCATTTCCTGACGCTGAGGCGCGAAAGCGTGGGGAGCAAACAGGATTAGATACCCCTGTA
+
GGGGGGGGGGGGGGGGGGGGGGGGGGGGGGGGGGGGGGGGGGGGGGGGGGGGGGGGGGGGGGGGGGGGGGGGGGGGGGGGGGGGGGGGGGGGGGGGGGGGGGGGFGCFGGGGGGGGGGGGGGGGGFGEGGGGGGGGGGGGGGGGGGGGGGEGGGGGGGGGGGGGGGGGDFGGGGGGFGG?EGGGGGCCFFGGGGGGGFGFEGGGGGGGGGEGEGG59FEGGGFCDGGFGFGGG6C3F39:
@M00200:207:000000000-ALC1F:1:1113:7434:2787 1:N:0:5
ACTGGGCGTAAAGGGCGCGTAGGCGGGGAGGTAAGTCGGGTGTGAAATCCCTCGGCCCAACCGAGGAACTGCGCCCGAGACTGCTTCTCTTGAGTCCCGGAGAGGAAGATGGAATTCCCGGTGTAGCGGTGAAATGTGTAGAGATCGGGAGGAACACCGGTGGCGAAGGCGGTCTTCTGGACGGTGACTGACGCTGAGGCGCGAAAGCGTGGGGAGCAAACGGGATTAGATACCCCTGTA
+
AFG<FGGGGG;FFGDCEGG:EGGGGGEGGCFCEE=FC=CGCGECFFCEFFE==FDFGG>FCFGCEE:?<,<?FGGGGGGGGGGFGFGGGEFDDFGAFFC+@CFFCC<D,<,@@CFGFFGGGGGGFDC@7FGFF9<CF@FGGGGC9FFGGEGGGCB:+C@71<<FE<:8ECEC:8>EGCFFEGGGGGG8<?8CE*C885*:?E?:*:?F5C=88EDEDE*<:*:D9)9CFFGGFGGC3<FC
@M00200:207:000000000-ALC1F:1:1113:16883:3768 1:N:0:5
ATTGGGTTTAAAGGGTGCGTAGGCGGGCTTGTAAGTCAGTGGTGAAAGCCCGGAGCTCAACTCCGGAACTGCCATTGATACTGCAAGTCTTGAGTACACTTGAGGTGGGCGGAATACATCATGTAGTGGTGAAATACTTAGATATGATGTAGAACACCGATTGCGAAGGCAGCTCACTAAATTGTAACTGACGCTGAGGCACGAAAGCGTGGGGATCAAACAGGATTAGATACCCCAGTA
+
GGGGGGGGGGGGGGGGGGGGGGGGGGGGGGGGGGGGGGGGGGGGGGGGGGGGGGGGGGGGGGGGGGGGGGGGGGGGGGGGGGGGGGGGGGGGGGGGGGGGGGGGGGGGGGGGGGGGGGGGGGGGGGGGGGGGGGGGGGGGGGGGGGGGGGGGGGGGGGGGGGGGGGGGGGGGGGGGGGGGGGGGGGGGGGGGGGGGGGFGGGGGGGGGGGGGGGGGGGEGGGGGGGGGGFGGGFGGFGFG
@M00200:207:000000000-ALC1F:1:1113:14486:5444 1:N:0:5
ACTGGGTGTAAAGGGCGCGTAGGTGGCCTGGTCAGTCCGTGGTGAAAGCGCGGGGCTCAACCCCGCGTCGGCCATGGATACTGCGAGGCTGGAGCACTGTAGAGGCAGGCGGAATTCCGGGTGTAGCGGTGGAATGCGTAGAGATCCAGAAGAACACCGGTGGCGAAGGCGGCCTGCTGGGCAGTTGCTGACACTGAGGCGCGACAGCGTGGGGAGCAAACAGGATTAGATACCCCCGTA
+
GGGGGGGGGGGGGGGGGGGGGGGGGGGGGGGGGGGGGGGGGGGGGGGGGGGGGGGGGGGGGGGGGGGGGGGGGGGGGGGGGGGGGGGGGGGGGGGGGGGGGGGGGGGGGGGGGGGGGGGGGGGGGGGGGGGGGGGGGGGGGGGGGGGGGGGGGGGGGGGGGGGGGGGGGGGGGGGGGGGGGGGGGGGGGGGGGGGGGGGGGGGGGGGGGGGGGGGGGGGGGGGGGGFGGFGGGGGGFGFG
@M00200:207:000000000-ALC1F:1:1113:28161:8094 1:N:0:5
ACTGGGTTTAAAGCGCGTGTAGGCGGCCCGATAAGTCCGCTGTGAAAGTCCAGGGCTCAACCCTGGGATGCCGGTGGATACTGTCGGGCTCGAGTCCGGAAGAGGCGAGTGGAATTCCCGGTGTAGCGGTGAAATGCGCAGATATCGGGAGGAACACCAATGGCGAAGGCAGCTCGCTGGGACGTTACTGACGCTGAGACGCGAAAGCGTGGGGAGCAAACAGGATTAGATACCCGAGTA
+
GGGGGGGGGGGGGGGGGEGGGGGGGGGGGGGGGGGGGGGGGGGGGGGGGGGGGGGGGGGGGGGGGGGGGGGGGGGGGGGGGGGGGGGGGGGGGGGGGGGGGGGGGGGGGGGGGGGGGGGGGGGGGGGGGGGGGGGGGGGGGGGGGGGGGGGGGGGGGGGGGGGGGGGGGGGGGGGGGGGGGGGGGGGGGFGGGGGGGGGFEGGGGGGGGEGGGGGGGFGGGGGGGFGGGFGGGCGGFGFG
@M00200:207:000000000-ALC1F:1:1113:4556:8178 1:N:0:5
ATTGGGCATAAAGGGCGCGTAGGCGGCCTGATAAGTAGGGGGTGAAATCTCGCGGCTCAACTGCGAGGCTGCCTCCTAAACTGTCGGGCTCGAGCACAGTAGAGGCAGGTGGAATTCCCGGTGTAGCGGTGGAATGCGTAGAGATCGGGAAGAACATCGGTGGCGAAGGCGGCCTGCTGGGCTGTTGCTGACGCTGAGGCGCGACAGCGTGGGGAGCAAACAGGATTAGATACCCCAGTA
+
GGGGGGGGGGGGGGGGGGGGGGGGGGGGGGGGFGGGGGGGGGGGGGGGGGGGGGGGGGGGGGGGGGGGGGGGGGGGGGGGGGGGGGGGGGGGEGGGGGGGGGGGGGGGGGGGGGGGGGGGGGGGGGGGGGGGFGGGGGGGGGGCDGGGGGGGGGGGGGGGGGGGGGGGGGGGGGGGGGGCEGGGGGGGGGGGGGGGGG5CGGGGGGGGGGGGGGGGGGGGGGGG5CFFFFFGGGGFDDFG
@M00200:207:000000000-ALC1F:1:1113:22194:8233 1:N:0:5
ACTGGGTGTAAAGGGCTCGTAGGTGGCCAACTAAGTCAGACGTGAAATCCCTCGGCTTAACCGGGGAACTGCGTCTGATACTGGATGGCTTGAGTTCGGGAGAGGGATGCGGAATTCCAGGTGTAGCGGTGAAATGCGTAGATATCTGGAGGAACACCGGTGGCGAAGGCGGCATCCTGGACCGACACTGACACTGAGGAGCGAAAGCCAGGGGAGCAAACGGGATTAGATACCCTGGTA
+
FGGGGGEEGGGGGCGG@-CFGGGGGGGGDFDGGGGGGGGGEFGGGGGGGGGGGGGGGDGGGGGE6FFEF<EFGEG@FGGGGGGFACFGGGGGGGGFGGGD7FGGGGCFG8FEGGGGGGGGGGGGGGGGGGGGGGGGGGGGGGGGGGGGGGGGGGGGGGGDGEGGGGGGGGGGGG7BFFGFCGGGDGGGGGGGGGGGGGBEEGGGGGGGGFGGGGGGGGGGGGEGGGGGGFGGGGFG>DFG
@M00200:207:000000000-ALC1F:1:1113:17254:10788 1:N:0:5
ATTGGGTGTAAAGAGCTCGTAGGCGGCTTGTTGCGTCGACTGTGAAAACCCGCGGCTTAACTGCGGGCTTGCAGTTGATACGGGCAGGCTAGAGTTCGGTAGGGGAGACTGGAATTCCTGGTGTAGCGGTGAAATGCGCAGATATCAGGAGGAACACCGGTGGCGAAGGCGGGTCTCTGGGCCGATACTGACGCTGAGGAGCGAAAGCGTGGGGAGCGAACAGGATTAGATACCCCAGTA
+
GGGGGGGGGGGGGGGGGGGGGGGGGGGGGGGGGGGGGGGGGGGGGGGGGGGGGGGGGGGGGGGGGGGGGGGGGGGGGGGGGGGGGGGGGGGGGGGGGGGGGGGGGGGGGGGGGGGGGGGGGGGGGGGGGFGGGGGGGGGGGGGGGGGGGGGGGGGGGGGGGGGGGGGGGGGGGGGGGCGCEFGGGGGGGGGFGGGGEGGGGGGGGDGGEGGGGGGGCEGGGGGGGGGGGFGGGGGGFGFG
@M00200:207:000000000-ALC1F:1:1113:25074:11916 1:N:0:5
ATTGGGTTTAAAGGGTGCGTAGGTGGTGAGGTAAGTCGGATGTGAAATCTCCGGGCTCAACCCGGAAATGGCATTGGAAACTACCTTGCTAGAGGATTTGAGGGGGGATTGGAATACTTGGTGTAGCAGTGAAATGCGTAGATATCAAGTGGAACACCAGTGGCGAAGGCGAATCCCTGGACAATTCCTGACGCTGAGGCACGAAAGCTAGGGGAGCAAACAGGATTAGATACCCTCGTA
+
GGGGGGGGGGGGGGGGGGGGGGGGGGGGGGGGGGGGGGGGGGGGGGGGGGGGGGGGGGGGGGGGGGGGGGGGGGGGGGGGGGGGGGGGGGGGGGGGGGGGGGGGGGGGGGGGGGGGGGGGGGGGGGGGGGGGGGGGGGGGGGGGGGGGGGGGGGGGGGGGGGGGGGGGGGGGGGGGGGGGGGGGGGGGGGGGGGGGGGGGGGGGGGGGGGGGGGGGGGGGGGGGGGGGGFGGGGGGFGFG
@M00200:207:000000000-ALC1F:1:1113:21171:11946 1:N:0:5
ACTGGGTTTAAAGAGCGCGCAGGCGGTCGTACAAGTCGCGTGTGAAAGCCCCCGGCTCAACTGGGGAGGGTCACGCGATACTGTTCGACTCGAAGGCAGGAGAGGGAAGTGGAATTCCCGGTGTAGTGGTGAAATGCGTAGATATCGGGAGGAACACCAGTGGCGAAGGCGACTTCCTGGCCTGTTCTTGACGCTGAGGCGCGAAAGCTAGGGTAGCAAACGGGATTAGATACCCTTGTA
+
GGGGGGGGGGGGGGGGGGGGGGGGGGEGGGGGGGGGGGGGGGGGGGGGGGGGGGGGGGGGGGGGGGGGGGGGGGGGGGGGGGGGGGGGGGGGGGGGGGGGGGGGGGGGGGGGGGGGGGFGGGGGGGGGGGGGGGGGGDEGGGGGGGGGGGGGGGGGGGGFFGGGGGGGGGGGGGGGGGGGGGGGGGGGGGGGGGGGGGGGGGGGGGGGGGGGGGGGGGGGGGGGGGGGGFGGGGGGFGF=
@M00200:207:000000000-ALC1F:1:1113:18251:12580 1:N:0:5
ATTGGGTGTAAAGGGCTCGTAGGCGGCCAACTAAGTCAGACGTGAAATCCCTCAGCTTAACTGGGGAACTGCGTCTGATACTGGATGGCTTGGATCCGGGAGAGGGATGCGGAATTCCAGGTGTAGCGGTGAAATGCGTAGATATCTGGAGGAACACCGGTGGCGAAGGCGGCATCCTGGACCGGTATTGACGCTGAGGAGCGAAAGCCAGGGGAGCAAACGGGATTAGATACCCCTGTA
+
GGGGGGGGGGGGGGGGGGGGGGGGGGDGGGGGGGGGGGGGGGGGGGGGGFGGGGGGGGGGGFGGGGGGGGGGGGCFGCFAFGGFFDGGGGGGGGGGCFGEFECFGGGGEGEGGGGGGGGGGGGGGGEGGGG<<BFGGGGDEFFFFGGFGGGGGGGGGGGGGGGGGG*>FGG@GGGFGGGGGGGGGGGGGGGGGGGGGGGGGGG=ECEGGGGGGDGCDFG+CDEDGG4FEFGGGGGGFGF>
@M00200:207:000000000-ALC1F:1:1113:23839:13315 1:N:0:5
ATTGGGTTTAAAGGGTTCGTAGGTGGCCAACTAAGTCAGACGTGAAATCCCTCGGCTCAACCGGGGAACTGCGTCTGATACTGGTTGGCTTGAGTGCAGGAGAGGAACGCGGAATTCCAGGTGTAGCGGTGAAATGCGTAGATATCTGGAGGAACACCGGTGGCGAAGGCGGCGTTCTGGACTGCAACTGACACTGAGGAACGAAAGCCAGGGGAGCAAACGGGATTAGATACCCCTGTA
+
GGGGGGGGGGGGGFGGGGGGGGGGGGGGGCGGFFGGGGGGGGGGGGGGGGGGGGGGGGGCGGGGGGGGGGFGGGGGGAFFGGGGGGGGGGGGGGGGGGGGGGGGGGGGEGED=CGGGGGFGGGGGGGGGGGGDGGGGGGE@EGGGGGFGGGGGGGGGGGGGGGGGC8EEGGDGGGGGGG@FGGGGGGGGGFGGGGGCFFGGGDGDCEGGFGGGGDCDCFFGGGGGDFFD/CCFGGGFGF7
@M00200:207:000000000-ALC1F:1:1113:14909:16672 1:N:0:5
ATTGGGTGTAAAGGGCGCGTAGGCGGATCTTTAAGTCGGGGGTGAAAGCCCAGGGCTCAACCCTGGAATTGCCTTCGATACTGGAGATCTTGAGACCGGAAGAGGTAAGTGGAACTGCGAGTGTAGAGGTGAAATTCGTAGATATTCGCAAGAACACCAGTGGCGAAGGCGGCTTACTGGTCCGGTTCTGACGCTGAGGCGCGAAAGCGTGGGGAGCAAACAGGATTAGATACCCCTGTA
+
GGGGGGGGGGGGGGGGGGGGGGGGGGGGGGGGGGGGGGGGGGGGGGGGGGGGGGGGGGGGGGGGGGGGGGGGFGGGGGGGGGGGGGGGGGGGGGGGGGGGGGGGGGGGGFGGGGGGGGGGGGGGGGGGGGGGGGGGGGGGGGGGGGGGGGGGGGGGGGGGGGGGGGGGGGGGGGGGGGGGGGGGGEEGGGGGGGGGGGGGGGGGGGGGGGGGGGGGGGGGGGGGGGGGGFGGGGGGFGFG
@M00200:207:000000000-ALC1F:1:1113:22284:16737 1:N:0:5
ATTGGGTTTAAAGGGCGCGTAGGTGGCGGCATAAGGCTGTGGTGAAAGTCTGGGGCTCAACTCCAGATCGGCCGCGGCGACTGTGTCGCTTGGGCACCGTAGAGGCAGATGGAATTCCGGGTGTAGCGGTGAAATGCGTAGAGATCCGGAAGAAGACCGGTGGCGAAGGCGATCTGCTGGGCAATGGCTGACACTGAGGCGCGACAGCGTGGGGAGCAAACAGGATTAGATACCCTAGTA
+
FFEEEFGBFECCCFGGGGGGGGGEEFCCGGEGGGEEEGGEFFCFFEGGGFGGGGEGEFGFGGGGFFEEFFFGEEGEGGGGGGGFGEFFF7FFGGEF@BFFDE:C8+FFFEDDDFGGEFGGGBFCCGGGGGEFGCFDGGEGE:FGFGFGGGGGGFG:FFGEFFGGFCEGGGGGDFGGEGGFEGCFFGGGGEG8CC?EDGGGGGGGGGDGGGGGGGGGGGGGGCEFGGGGFBDGGGGG?FFF
@M00200:207:000000000-ALC1F:1:1113:9445:18745 1:N:0:5
ACTGGGTTTAAAGGGCTCGTAGGCGGTCCGTCACGTCGGGAGTGAAAACTCAAGGCTCAACCTTGAGCGTGCTTCCGATACGGGCGGACTAGAGGTATGCAGGGGAGAACGGAATTCCTGGTGTAGCGGTGGAATGCGCAGATATCAGGAGGAACACCGGTGGCGAAGGCGGTTCTCTGGGCATTACCTGACGCTGAGGAGCGAAAGCATGGGGAGCGAACAGGATTAGATACCCTTGTA
+
GGGGGGGGGGGGGGGGGGGGGGGGGGGGGGGGGGGGGGGGGGGGGGGGGGGGGGGGGGGGGGGGGGGGGGGGGGGGGGGGGGGGGGGGGGGGGGGDGGGGGGGGGGGGGGGGGGGGGGGGGGGGGGGGGGGGGGGGGGGGGGGGGGGGGGGGGFGGGGGGGGGGG7CEGGGGGGGGGGGGGGGGFGGFGGGGGGGGGGGGGGGGGGEGGGGGGGGGGG=EGGGGFFGFGFGGGGGGFGFG
@M00200:207:000000000-ALC1F:1:1113:7709:19491 1:N:0:5
ATTGGGCTTAAAGGGCGTGTAGGCGGTTTGTTAAGTCATGTGTGAAATCCCTCGGCTCAACCGGGGAACGACGCATGAAACTGGCAAGCTAGAGTACCAAAGAGGGTGGTGGAATTCCCGGTGTAGCGGTGAAATGCGTAGATATCGGGAGGAACACCTGTGGCGAAGGCGGCCACCTGGTTGGATACTGACGCTGATACGCGAAAGCGTGGGGAGCAAACAGGATTAGATACCCTAGTA
+
GGGGGGGGGGGGGGGGGGGGGGGGGGGGGGGGGGGGGGGGGGGGGGGGGGGGGGGGGGGGGGGGGGGGGGGGGGGGGGGGGGGGGGGGGGGGGGGGGGGGGGGGGGEGGGGGGGGGGGGGGGGGGGGGGGGGGGGGGGGGGGGGGGGGGGGGGGGGGGGGGGGGGGGGGGGGGGGGGGGFGGGGFGGGGGGGGGGGGGGG=EEGGGGGGGGGGGGGGGGGFGGGGGGGGFGGFGGGFGFG
@M00200:207:000000000-ALC1F:1:1113:26909:19586 1:N:0:5
ATTGGGTGTAAAGGGCGTGTAGGCGGTTCGGCAAGTGAGATGTGAAATCCCTCGGCTCACCCGAGGACCTGCATCTCAAACTGCCGGACTAGAGTATGGGAGAGGATGAGGGAATTCCTGGTGTAGCGGTGAAATGCGTAGATATCAGGAGGAACACCGGTGGCGAAAGCGCTCATCTGGCCCAATACTGACGCTGAGGCGCGAAAGCTAGGGGAGCAAACGGGATTAGATACCCTAGTA
+
GGGGGGGGGGGGGGGGGGGEGGGGGGGGGGGGGGGGGGGGGGGGGGGGGGGGGGGGGGGGGGGGGGG@FGGGGGGGGGGGGGGGGGFCFEGGGGGGGGGGFGGGGFFGGGGGGGGGGGGGGGGGGGEGGFGGGGGG?FEGGGGGFGFGGGGGGGGGGGGGGGCFGEECFFGGGGEFBGGGGCFGGFFCGFGFCECGGGFF:=:CGGGGGGGGGGGGGGGGFDEDC55=9@FGFGCGFFFG
@M00200:207:000000000-ALC1F:1:1113:13864:19860 1:N:0:5
ATTGGGTTTAAAGGGCTCGTAGGTGGCCAACTAAGTCAGACGTGAAATCCCTCGGCTTAACCGGGGAACTGCGTCTGATACTGGTTGGCTTGAGTTTGGGAGAGGGATGCGGAATTCCAGGTGTAGCGGTGAAATGCGTAGATATCTGGAGGAACACCGGTGGCGAAGGCGGCATCCTGGACCAACACTGACGCTGAGGAGCGAAAGCCAGGGGAGCAAACGGGATTAGATACCCGAGTA
+
FFGGGGGGGFGGGGDGFGF@FGGGGGGGGGF,EFGFGEGFGGGGGGGGGCFFGGGGGGGGGGGGDGCFEDGGCFFCF?EFGGGFFGGGECCFFFFCGGGGCF7FEFGFGGGGGGG8FEFGGGGFGGGGGEGGGGGFFEFGGGGGGEFGFGGEGGGGGGGGEGGGGGGGGGGGGGGGGFGGGGC@CEDEGGGFEEGGGGFFEGGEGGGGGGGDGEGGGFGFGCCCCD7C?FDGCFGGFGFG
@M00200:207:000000000-ALC1F:1:1113:18426:20173 1:N:0:5
ATTGGGTTTAAAGGGCGCGTAGGCGGTGGGGTAAGCGTGTGGTGAAAGTCCGGGGCTCAACCCCGGATCGGCCGTGCGAACTGCTTCACTTGAGCACTGTAGAGGCAGGTGGAATTCCGGGTGTAGCGGTGGAATGCGTAGAGATCCGGAAGAACACCGGTGGCGAAGGCGGCCTGCTGGGCAGTGGCTGACGCTGAGGCGCGACAGCGTGGGGAGCAAACAGGATTAGATACCCTAGTA
+
GGGGGGGGGGGGGGGGGGGGGGGGGGGGGGGGGGGGGGGGGGGGGGGGGGGGGGGGGGGGGGGGGGGGGGGGGGGGGGGGGGGGGGGGGGGGGGGGGGGGGGGGGGGGGGGGGGGGGGGGGGGGGGGGGGGGGGGGGGGGGGGGGGGGGGGGGGGGGGGGGGGGGGGGGGGGGGGGGGGGGGGGGGGGGGGGGGGGGGGGGGGGGGGGGGGGGGGGGGGGGGGGGFGFGFGD?FGGFGFG
@M00200:207:000000000-ALC1F:1:1113:11389:23506 1:N:0:5
ATTGGGTATAAAGGGTGCGTAGGCGGTCGCGCAAGTCGGATGTGAAATCTCAGGGCTCAACCCTGAAACTGCATTCGATACTGCGTGGCTAGAGTGCTGGAGGGGAGACTGGAATTTACGGTGTAGCAGTGAAATGCGTAGATATCGTAAGGAAGACCAGTGGCGAAGGCGAGTCTCTGGACAGCAACTGACGCTGAGGCACGAAGGCCAGGGGAGCAAACGGGATTAGATACCCCCGTA
+
GGGGGGGGGGGGGGGGGGGGGGGGGGGGGGGGGGGGGGGGGGGGGGGGGGGGGGGGGGGGGGGGGGGGGGGGGGGGGGGGGGGGGGGGGGGGGGGGGGGGGGGGGGGGGGGGGGGGGGGGGGGGGGGGFGGGGGGGGGGGGGGGGGGGGGGGGGFGGGGGGGGGGGGGGGGGGEGDGGGGGGGGGGFGGGGGGGGGGGDGGGGGGGGFGGGGGGGGGGGGGGGGGGFGGFGGGGGGEGFG
@M00200:207:000000000-ALC1F:1:1114:15617:2183 1:N:0:5
ATTGGGCTTAAAGGGCGTGTAGGCGGCTTCGCAGGTCGGTGGTGAAAGCATACAGCTCAACTGTATTGAGCCACGGAAACGGCGGAGCTTGAGGCTGGGAGGGGCTGGTGGAATTCCCTGTGTAGCGGTGAAATGCGTAGAGATGGGGGAGAACACTCGTGGCGAAGGCGGCCAGCTGGACCAGTTCTGACGCTGAGACGCGAAAGCGTGGGGAGCAAACAGGATTAGATACCCGAGTAAGATT
+
FGGGGGGGGGGGGGGGGCGGGGGGGGGGECFBEGFGFGG@FGGGGGGGGG9FGGGGGGGGG9F?FEFGFFEGGEFECFG@=FFE:EFD8FFCCG@CDEGGDG@FFGGCBDF<F=8=<FGGGGAC=@@E3><FG,>>:C:FCF9,@CC7FGGGFEFCCFG:7F7C7FCFCCF8EGGF6AC****8CGGD@FG8;*;:C9+0?C5C8**2;EGGGD=55<?*;DF<)09=C40:CCD5C7)?62-)
@M00200:207:000000000-ALC1F:1:1114:20218:3223 1:N:0:5
ACTGGGTGTAAAGGGCGCGTAGGCGGCCTTCTAAGTCGGACGTGAAATCCCCAGGCTTAACTTGGGAACTGCGTCTGATACTGGAAGGCTTGAGTGCGGGAGAGGGATGTGGAATTCCAGGTGTAGCGGTGAAATGCGTAGATATCTGGAGGAACACCGGTGGCGAAGGCGGCATCCTGGACCGACACTGACGCTGAGGCGCGAAAGCCAGGGGAGCAAACGGGATTAGATACCCCAGTA
+
GGGGFFEFGFGGGCG7CGGFCFGGGGGGGGGGGGGGGGGGGGGGGGFCFF<FDFGGEEDFGGFGFGGGGGGGEFGFGFFGGGGGGGGGGGGGGGGGFECCEFEGGECCGFFGGGFGGGGGGGGGFGGGGGGGGGGCFGGGG@FFGFCEFFF7CCGGGDFGCFE@CFGCEGGGGDG:+BCFC8CEGGEGGGGGGGCEGGC)CEGDG5EGFGGGGEEGGGGGGGG3B)CFGFFCFG<7<DFG
@M00200:207:000000000-ALC1F:1:1114:6193:3530 1:N:0:5
ACTGGGTGTAAAGGGCGTGTAGGCGGTCAAGTAAGTGGAACGTGAAATCCCTCGGCTCACCCGAGGACCTGCGTCCCAAACTGCTTGGCTTGAGTATGGGAGAGGATGAGGGAATTCCTGGTGTAGCGGTGAAATGCGTAGATATCAGGAGGAACACCGGTGGCGAAGGCGCTCATCTGGCCCAATACTGACGCTGAGGCGCGAAAGCTAGGGGAGCAAACGGGATTAGATACCCGCGTA
+
GGFGGGGGGGGGGGGGGGGGGGGGGGGGGGGGGGGGGGGGGGGGGGGGGGGGGGGGGGGGGGGGGGGGGGGGGGGGGGGGFGGGGGGGGGGGGGGGGFGGGGGGGGGGGGGGGGGGGGGGGGGGGGGGGGGGGGGGGGGGGGGGGGGGGGGGGGGGGGGGGGGGGGGGGGGGGGGGGGGGGGGGGGFGGGGGGGGGGGGAGGGGGEGGGGGGGGGGCFFGGGGDEGCFGFGGGGGGGGFG
@M00200:207:000000000-ALC1F:1:1114:25259:4629 1:N:0:5
ATTGGGTATAAAGGGTGCGTAGGCGGCGCTGCAAGTGTCTTGTGAAATCCCACGGCTCAACCGTGGAATTGCTCGACAGACTGCAGTGCTTGAGGTTGGTAGGGGTCGCTGGAACTCTAGGTGGAGCGGTGAAATGCGTAGATATCTAGAGGAACGCCGAAGGTGAAGACAGGCGACTGGGCCAATTCTGACGCTGAGGCACGAAAGCGTGGGGAGCGAACGGGATTAGAACCCCAGTA
+
GGGGGGGGGGGGGGGGGGGGGGGGGGGGGGGGGGGGGGGGGGGGGGGGGGGGGGGGGGGGGGGGGGGGGGGGGGGEGGGGGGGGGGGGGGGGGGGFGGGGGGGGGGGGGGGGGGGGGGDGGGGGCFGGGGGGGGGGGGGGGGGGGFFGGGGGGGGGGGGGGGGGGGGGGGGGGGGEGGGGCFGGDFFFGGGGDGGGGCF>EFGGGGGGGGGGGG==DGGGGGGGEGGFGFFCG9DDCF@
@M00200:207:000000000-ALC1F:1:1114:8606:4670 1:N:0:5
ACTGGGTGTAAAGGGCGCGTAGGTGGCGACATAAGGCTGTGGTGAAAGTCTGGGGCTCAACTCCAGATCGGCCGTGGCAACTGTGTTGCTTGGGCACCGTAGAGGCAGATGGAATTCCGGGTGTAGCGGTGGAATGCGTAGAGATCCGGAAGAACACCAGTGGCGAAGGCGGTCTGCTGGGCGGTGAGTCCGCAAGGATTCAATAGCCGACACTGAGGCGCGACAGCGTGGGGAGCAAACAGG
+
GGGGGGGGGEFGGGGGGGGGGGGGGGGGGGGGGGGGGGGGGGGGGGGGGGGGFFGGGGGGGGGGGGGGGGGGGGGGGGGGGGGGGGGGGGGGGGGGGGGGGGGGGGGGGGGGGGGGGGGDGGGGGGGGGGGGGGGGGGGGGGGGGGGGGGGGGGGGGGGGGGGGGGGGGGDGGGGGGGGGDGGGGGGGGGGGGGGGGGF4FGFFGGGGGGGGGGGGGGGGGGGGFGGFGFC<GDGGFFFFFG<
@M00200:207:000000000-ALC1F:1:1114:22687:5094 1:N:0:5
ACTGGGTGTAAAGAGCGTGTAGGCGGCCAGACAGGTCCGTTGTGAAAACTCGAGGCTCAACCTCGAGACGTCGATGGAAACCGTCTGGCTAGAGTCCGGAAGAGGAGAGTGGAATTCCTGGTGTAGCGGTGAAATGCGCAGATATCAGGAGGAACACCCGTGGCGAAAGCGGCTCTCTGGGACGGTACTGACGCTGAGACGCGAAAGCGTGGGGAGCAAACAGGATTAGATACCCGAGTA
+
GGGGGGFGGGGGGGGGGGGGGGGG@GGGGGGGGGGFGFFGGGGGGGGGGGGGGGGGGGGGGGGGGGGGGGGGGGGGGGGGGGGGGGGFGGGGGGGGGGGGGGGFGGGGG=FGGGGGGGGGGGGGGGGGGGGGGGGGGGGGGGGGGGGGGGGGGGGFGGGGGDGGGGGGGGGGGGGGFGGGGCGGDEGGGGGGGGGGGGFFGGGGGDEGGEGGDGGGGFGGGGFGF7DFGFGGGGFDCG>>
@M00200:207:000000000-ALC1F:1:1114:22278:8614 1:N:0:5
ATTGGGTTTAAAGGGCGCTTAGGCGGCGCGGTAAGTCACTTGTGAAATCTCTGAGCTTAACTCAGAACGGCCAAGTGATACTGCAGTGCTAGAGTGTGGAAGGGGCAATCGGAATTCTTGGTGTAGCGGTGAAATGCGTAGATATCAAGAGGAACACCTGAGGTGAAGACGGGTTGCTGGGCCAACACTGACGCTGAGGCGCGAAAGCCAGGGGAGCAAACGGGATTAGATACCCGAGTA
+
GGGGGGGGGGGGGGGGGGGGGGGGGGGGGGGGGGGGGGGGGGGGGGGGGGGGGGGGGGGGGGGGGGGGGGGGGGGGGGGGGGGGGGGGGGGGGGGGGGGGGGGGGGGGGGGGGGGGGGGGGGGGGGGGGGGGGGGGGGGGEGGGGGGGGGGGGGGGGGGGGGGGGGGGGGGGGGGGGGGGGGGGGGGGGGGGGGGGGGCAGGGGGGGGGGGGGGGGGGGGGGGGFGGFGFGGGGGGDDFC
@M00200:207:000000000-ALC1F:1:1114:10668:12341 1:N:0:5
ACTGGGCGTAAAGGGCGCGTAGGTGGCTTGGTAAGCGTGTGGTGAAAGTCCGGGGCTCAACCCCGGATCTGCCGTGCGAACTGCTGAGCTGGAGCACTGTAGAGGCAGGTGGAATTTCGGGTGTAGCGGTGGAATGCGTAGATATCCGAAAGAACACCAGTGGCGAAGGCGGCCTGCTGGGCAGTTGCTGACACTGAGGCGCGACAGCGTGGGGAGCAAACAGGATTAGATACCCTGGTA
+
GGGGGGGGGGGGGGGGGGGGGGGGGGGGGGGFGGGGGGGGGGGGGGGGFGGFCGGGGGGGGGGGGGGGGGGGGGG@FCGGGGGGGFGGGGGGGGGGGGGGGGGGGGGGGGGGGGGGGGCCGGGGGGGGGGGGGGGGGGGGGGGGGGFGEGGGGGGGGGGGGGGGGGGGGGGDGEGGGGGGDGFEFEFGGGGGGGGGGGFFCGGGGGGGGGGGGGGGGGGGGGGGFGGFGFGGGGGGGFFG
@M00200:207:000000000-ALC1F:1:1114:21768:13643 1:N:0:5
ATTGGGCTTAAAGGGCTCGTAGGCGGCCAACTAAGTCAGACGTGAAATCCCCAGGCTCAACCTGGGAACTGCGTCTGATACTGGATGGCTTGAATCCAGGAGAGGGATGCAGAATTCCAGGTGTAGCGGTGAAATGCGTAGATATCTGGAGGAATACCGGTGGCGAAGGCGGCATCCTGGACCGGCATTGACGCTGATGAGCGAAAGCCAGGGGAGCAAACGGGATTAGATACCCTAGTA
+
GGGGGGGGGGGGGGGGGGGGGGGGGGGGGGGGGGGGGGGGGGGGGGGGGGGGGGGGGGGGGGGGGGGGGGGGGGGGGGGGGGGGGGGGGGGGGGGGGGGGGGGGGGGGGGGGGGGGGGGGGGGGGGGGGGGGGGGGGGGGGGGGGGGGGGGGGGGGGGGGGGGGGGGGGGGGGGGGGGGGGGGGGGGGGGGGGGGGGGCFGGGGGGGGGGGGGGGGGGGGGGGGFGGFGFGGGGGGGGFG
@M00200:207:000000000-ALC1F:1:1114:13350:14054 1:N:0:5
ATTGGGTGTAAAGGGCGGGTAGGCGGCCACCGCAAGTCGACTGTGAAATCTCCGGGCTTAACCCGGAAAGGTCAGCCGATACTGCGGGGCTAGAGTGCAGAAGGGGCAACTGGAATTCTCGGTGTAGCGGTGAAATGCGTAGATATCGAGAGGAACACCTGCGGCGAAGGCGGGTTGCTGGGCTGACACTGACGCTGAACTGCGAAAGCTAGGGGAGCGAACGGGATTAGATACCCTCGTA
+
GGGGGGGGGGGGGGGGGGGGGGGGGGGGGGGGGGGGGGGGGGGGGGGGGGGGGGGGGGGGGGGGGGGGGGGGGGGGGGGGGGGGGGGGGGGGGGGGGGGGGGGGGGGGGGGGGGGGGGGGGGGGGGGGGGGGGGGGGGGGGGGGGGGGGGGGGGGGGGGGGGGGGGGGGGGGGGGGGGGGGGGGGGGGGGGGGGGGGGCFGGGGGGGGGGGGGGGGGGGGGGGGFGGFGFCFGGGGGGFGF
@M00200:207:000000000-ALC1F:1:1114:10900:14245 1:N:0:5
ATTGGGTTTAAAGGGTGCGTAGACGGTATGTTAAGTTCGTTGTTAAAGGTTTCAGCCTAACTGGAATATTGCGATGAAAACTGGCGTACTAGAGGGTGAGAGAGAGAAGTGGAATTCCTGGAGTAGCGGTAAAATGCGTGGATCTCAGGAGGAACACCAATGGCGAAGGCAGCTTCTTGGCTCATTCCTGACGTTGAGGCACGAAAGCGTGGGGAGCAAACAGGATTAGATACCCCGGTA
+
GGGGGGGGGGGGGGGGGGGGGGGGGGGGGGGGGGGGGGGGGGGGGGGGGGGGGGGGGGGGGGGGGGGGGGGGGGGGGGGGGGGGGGGGGGGGGGGGGGGGGGGGGGGGGGGGGGGGGGGGGGGGGGGGGGGGGGGGGGGGGGGGGGGGGGGGGGGGGGGGGGGGGGGGGGGGGGGGGGGGGGGGGGGGGGGGGGGGGGGFGGGGGGGGDGGGGGGGGGGGGGGGFGGFGFGGGGFGGGFG
@M00200:207:000000000-ALC1F:1:1114:4106:14524 1:N:0:5
ATTGGGCATAAAGCGCGCGTAGGCGGTCCGGTAAGTCCGCTGTGAAAGTCAAAGGCTCAACCTTTGAATGCCGGTGGATACTGTCGGACTCGAGTCCGGAAGAGGCGAGTGGAATTCCTGGTGTAGCGGTGGAATGCGTAGAGATCGGGAGGAACATCTGTGGCGAAGGCGGCCACCTGGACCAGCACTGACACTGAGGCACGAAAGCGTGGGGAGCAAACAGGATTAGATACCCTTGTA
+
GGGGGGGFGGGGGGGGGGGGGGGGGGGEEFGGGGGGGGGGGGGGGGFGGGGGGGGGGGGGGGGGFFCFFGGGGGGGGGGGGGGGGGGGGGGGGGGGGGGGGGGGGGGGGGGGGGGGGGGGGGGGGGGGGGGGGGGGGGGGGGGGGGGGGGGGGGGGGGGGGGGGGGEGGGGGGGGGGGGGGGGGGGGGGGGGGGGGCGFFGGG5EGGGGGGGGGGCDFGCFGGG5FGFGFGGGGGGGGFG
@M00200:207:000000000-ALC1F:1:1114:25157:15086 1:N:0:5
ATTGGGTTTAAAGGGTGCGTAGGTGGTGAGGTAAGTCGGATGTGAAAGCTCCGAGCTCAACTCGGAAATGGCATTGGAAACTACCTTGCTGGAGGTTTGGAGGGGGGACTGGAATACTTGGTGTAGCAGTGAAATGCGTAGATATCAAGTAGAACACCAGTGGCGAAGGCGAGTCCCTGGACAACACCTGACACTGAGGCACGAAAGCTAGGGGAGCAAACAGGATTAGATACCCTCGTA
+
GGCFGGGGGGGGGGGGGGEGGEEFGFGGFGGGGGGFGGGGGGGGGGFGGGGGGGGGGGGGGGGGGCGEGGGGGGFGFGGGGGGGGGGGGGGGFFGGGGGG8FFGGGC@FGGGGGGGGGCFGGGGGGGGGGGFGGGGGFGGGGGGEGGGGGGGG;?CCGGGGFF@FGE7FCGGGGGFFGGFGGGCFGGGGGFGGGGGGGEFGGGGGGGGGGFFDCC=C7CFGGGF4FGFGFGDC*>FGGFG
@M00200:207:000000000-ALC1F:1:1114:21128:16670 1:N:0:5
ACTGGGTTTAAAGTGTGCGCAGGTGGCTGAGCAAGTCGAGTGTGAAATCCCCGGGCTTAACTTGGGAATTGCGCTCGAAACTACTTGGCTCGAGTGTGGCAGAGGAAGGTGGAATTCCAGGTGTAGCGGTGAAATGCGTAGAGATCTGGAGGAACACCGATGGCGAAGGCAGCCTTCTGGGCCAACACTGACGCCCATGCACGAAAGCGTGGGGAGCAAACAGGATTAGATACCCTCGTA
+
EFGGGGGGGGGEFGGGGGGGGGGEF?FGGGGGGG<FGEFGFGGG@EFGGGGGGGGFGGGCGF<A<FFGGGFGGGGGGGGGGGF<FF<8FFGGEGGGEBFGFFGGFFGG7FFGGFFGGGGGGGFGGFGG>FGG9DFEGGGGGGEAFGGFGFEEECFFGGGCGGDFG7@BFGGGGGGGGGGF,:D:CFGGGG?FGG8EEGF;CFFGGD5FCEGDC57C9CG6CD6C>GF?F4C:FGCDGCF5
@M00200:207:000000000-ALC1F:1:1114:10855:18876 1:N:0:5
ATTGGGCATAAAGCGAGTGTAGGCGGTCGGCCAAGTCTGTTGTGAAATCTCCCGGCTCAACTGGGAGGGTGCGACGGAAACTGGTCGGCTAGAGTGCGGGAGAGGAGAGTGGAATTCCTGGTGTAGCGGTGAAATGCGTAGATATCAGGAGGAACACCGGTGGTGCAGACGGCTCTCTGGACCGCAACTGACGCTGAGACTCGAAAGCGTGGGGAGCAAACAGGATTAGATACCCTAGTA
+
FEFFGFGGGCGEGGGGGGGGGFFGECGFE@FEE@FCF<FFEEFCGG<@FDEEGGEEEC@EFFGFFCFEEFCG@=CFCCB@BCFFFGGEGFGFFEFFGGCB+CFEEA:=:>FFFFFGGFCDFBFEFGGGDFEFDE<DF@FCEEGGFGFGGGCCEFGGCGDGGC:FGGGGGGGGGCCCFGF?;EECEGEGCFFGGGGGG=:?@GGC6:E?EECEEC5:>F:CFCCC>FFFE67:<96><</:
@M00200:207:000000000-ALC1F:1:1114:13394:20211 1:N:0:5
ATTGGGTTTAAAGGGCGCGTAGGCGGGATGGCAAGTCGGTCGTGAAATCCTCGGGCTCAACTCGAGGGGGTCGGCCGATACTGCCGTTCTTGAGGGATGCAGAGGAGACTGGAATTCCCGGTGTAGCGGTGAAATGTGTAGAGATCGGGAGGAACACCGGTGGCGAAGGCGGGTCTCTGGGCATTCCCTGACGCTGAGGCGCGAAAGCGTGGGGAGCAAACGGGATTAGATACCCCAGTA
+
GGGGGGGGGGGGGGGGGGGGGGGGGGGGGGGGGGGGGGGGGGGGGGGGGGGGGGGGGGGGGGGGGGGGGGGGGGGGGGGGGGGGGGGGGGGGGGGGGGGGGGGGGGGGGGGGGGGGGGGGGGGGGGGGGGGGGGGGGGGGGGGGGGGGGEGGGGGGGGGGGGGGGGGGGGGGGGGGGGGGGGGGGGGGGGGGGGGGGGGFGGGGGGGGGGGGGGGGGGGGCDEGFDGFGFGGGGGGGGFF
@M00200:207:000000000-ALC1F:1:1115:12135:3383 1:N:0:5
ATTGGGTATAAAGTGCGCGTAGGTGGCTTGGTAAGCGTGTGGTGAAAGCCCGGGGCTCAACCCCGGGTCTGCCATGCGAACTGCTATGGCTTGAGCACTGTAGAGGCAGGTAGAATTCCGGGTGTAGCGGTGGAATGCGTAGAGATCCGGAAGAATACCGGTGGCGAAGGCGGCCTGCTGGGCAGTGGCTGACACTGAGGCGCGACAGCGTGGGGAGCAAACAGGATTAGATACCCGCGTA
+
GGGGGGGGGGGGGGGGGGGGGGGGGGGGGGGGGGGGGGGGGGGGGGGGGGGGGGGGGGGGGGGGGGGGGGGGGGGGGGGGGGGGGGGGGGGGGGGGGGGGGGGGGGGGGGGGGGGGFGGGGGGGGGGGGGGGGGGGGGGGGGGGGGGGGGGGGGGGGGGGGGGGGGGFGDGGGGGGGGGGGGGGGGGGGGGGGGGGGGGGGGGGGGGGGGGGGGGGGGGGGGGGGGGFGFGGGGGGGGEGF
@M00200:207:000000000-ALC1F:1:1115:23776:3883 1:N:0:5
ATTGGGTATAAAGCGCGCGTAGGTGGTTTGTTAAGTTGAATGTGAAATCCCCGGGCTCAACCTTGGAACTGCATCCAAAACTGGCAGGCTAGAGGATGGTAGGGGCTTGTGGAATTTCCTGTGTAGCGGTGAAATGCGTAGATATAGGAAGGAACACCAGTGGCGAAGGCGCCTACCTGGACTGCTACTGACACTGAGGTGCGAAAGCGTGGGGAGCAAACAGGATTAGATACCCGCGTA
+
GGGGGGGGGGGGGFGGGGGGGFG6FF7C6CC,CFGGFC9,CEFGGGGGGGGF7@FGGGGGGG<,CFGF88FG,FD<<F,CEGG8FE,+>F,CFF,4CFDEAF+BC++,@BFGGG<FEGG,:BE,CFFG>B@CGGGGGGEDGDGGGGFGGFFEFB@FGG+@BFFGGGGD<:F*B3*,>BFEGGCG6D9E8?:C::FGGGG6CGGCEEGG5*=E>:DDEFGGG4>CCFFFGAFFFFG53CBC
@M00200:207:000000000-ALC1F:1:1115:19108:4772 1:N:0:5
ATTGGGCGTAAAGCGTGCGTAGGCGGTTTGCTAAGTCGGTTGTGAAAGCCCTGGGCTTAACCTGGGAATTGCAGTCGATACTGGCAGGCTAGAGAACGGTAGAGGGAGGCGGAACTCCAGGTGTAGCGGTGAAATGCGTAGATATCTGGAAGAACACCGATGGCGAAGGCAACCTCCTGGGCCTGTTCTGACGCTGAGGCACGAAAGCGTGGGTAGCAAACAGGATTAGATACCCTAGTA
+
GGGGGGGGGGGGGGGGGGGGGGGGGGGGGGGGGGGGGGGGGGGGGGGGGGGGGGGGGGGGGGGGGGCFFGGGGGGGGGGGGGGGGGGGGGGGGGGGGGGGGGGGGGGGGGGGGGGGGGGGGGGGGGGGGGGGGGGGGGGGGDGGGGGGGGGCFGGGGGGGGGGFCBEFGGGGGGGGGGGGGGGGGGGGGGGGGGGGGGGGGGGCCGGGGGGGGGGGGG7CFGGGGGGFGFGCGGGGFGFF
@M00200:207:000000000-ALC1F:1:1115:24715:8081 1:N:0:5
ATTGGGTTTAAAGCGCGTGTAGGCGGCTGGGCAAGTGCCTTGTGAAATCCCACGGCTCAACCGTGGAACTGCTTGGTAGACTGCCCGGCTTGAGGCTGGTAGAGGTGCCTGGAACTCTAGGTGGAGCGGTGAAATGCGTAGATATCTAGAGGAACACCAGAGGCGAAAGCGGGGCACTGGGCCGGTTCTGACGCTGAGACGCGAAAGCGTGGGGAGCAAACAGGATTAGATACCCCAGTA
+
GGGGGGGGGGGGGGGEGGGGFGGFGGGGGGGGGFGGGGGGGGGGGGGGGGGGGGGGGGGGGGGGGGGGGGGGGGGGGGGGGGGGGGGGGGGGGGGGGGGGGGGGGGGGGGGGGGGGGGGGGGFGGGGGEGGGGGGGGGGGGGGGGGGGGFGGGGFFFGGGGGGGGGGGGGGGGGGGGGGGGGGGDCGGFEGGGGGEGGGGGGGGGGGGGGGGGGGGGGGGGGGGGCGFGFGGGCCC3<6:
@M00200:207:000000000-ALC1F:1:1115:16414:8112 1:N:0:5
ACTGGGTATAAAGAGCGTGTAGGCGGTCCGGTAAGTCGGCTGTGAAAGTCCAGGGCTCAACCCTGGGATGCCGGTCGATACTGCCGGACTAGAGTTCGGAAGAGGCGAGTGGAATTCCCGGTGTAGCGGTGAAATGCGCAGATATCGGGAGGAACACCTATGGCGAAGGCAGCTCGCTGGGACGTTACTGACGCTGAGACGCGAAAGCGTGGGGAGCAAACAGGATTAGATACCCTAGTA
+
GGGGGGGGGGGGGGGGGGGGGGGGGGGGGGGGGGGGGGGGGGGGGGGGGGGGGGGGGGGGGGGGGGGGGGGGGGGGGGGGGGGGGGGGGGGGGGGGGGGGGGGGGGGGGGGGGGGGGGGGGGGGGGGGGGGGGGGGGGGGGGGGGGGGGGGGGGGGGGGGGGGGGGGGGGGGGGGGGGGGGGGGGGGGGGGGGGGGGGGGGGGGGEGGGGGGGGGGGGGGGGGGGGGFGFGGGGGGGGFG
@M00200:207:000000000-ALC1F:1:1115:11683:8513 1:N:0:5
ATTGGGTTTAAAGGGTCCGTAGGCGGGTAGATTAGTCAGCGGTGAAAGTTTATGGCTTAACCATAAAATTGCCGTTGATACTGTTTATCTTGAATAAGTGTGAAGTGGTTAGAATGAGTAGTGTAGCGGTGAAATGCATAGATATTACTCGGAATACCAATTGCGAAGGCAGATCACTAACACTTTATTGACGCTGAGGGACGAAAGCGTGGGGAGCAAACAGGATTAGATACCCTCGTA
+
GGGGGGGGGGGGGGGGGGGGGGGGGGGGGGGGGGGGGGGGGGGGGGGGGGGGGGGGGGGGGGGGGGGGGGFGGGGGGGGGGGGGGGGGGGGGGGGGGGGGGGGGGEFGGGGGFGGGFGGGGGFGGFGGDGEGGGGGGGGGGGGGGGGGGGGGGGGGGGGGGGFGGGGGGGGGFGGGGGGGGGGGGGDGGFGGGGGGGGGDGGGGGGGGGGGDGDGDGGGGGGGG4CGFFCFFGGGGGDFG
@M00200:207:000000000-ALC1F:1:1115:14211:9472 1:N:0:5
ACTGGGCTTAAAGGGCACGTAGGCGGCTCGGCAAATCGGTCGTGGAATCTCGACGCTTACCGTCGAAACGGCGGCCGAAAATACCGGGCTCGAGGGCGTGAGGGGTCACTGGAACTCCTGGTGAAGCGGTGAAATGCGTAGATATCAGGAGGAACGCCGGAGGCGAAAGCGAGTGACTGGCGCGTTCCTGACGCTGAGGTGCGAAAGCTAGGGGAGCAAACAGGATTAGATACCCGTGTA
+
GGGGGGGGGGGGGGGGGGGGGGGGGGGGGGGGGGGGGGGGGGGGGGGGGGGGGGGGGGGGGGGGGGGGGGGGGGGGGGGGGGGGGGGGGGGGGGGGGGGGGGGGGGGGGGGGGGGGGGGGGGGGGGGGGGGGGGGGGGGGGGGGGGGGGGGGGGGGGGGGGGGGGGGGGGGGGGGGGFGGGGGGGGGGGGGGGGGGGGGGGGGGGDGGGGGFGDGGGFGGGGFGGGGFFBGFGFGGGGFG
@M00200:207:000000000-ALC1F:1:1115:17347:9792 1:N:0:5
ATTGGGTGTAAAGCGTGCGTAGGCGGATGTGCAGGCGTCGTGTGAAAGCCCTCGGCTCAACCGGGGAATTGCACGGCGAACCGCACGTCTCGAGACAAGTAGGGGCGGCCGGAACGATAGGTGGAGTGGTGAAATGCGTTGATATCTATCGGAACGCCAAAGGTGAAGACAGGCCGCTGGGCTTGTTCTGACGCTGAGGCACGAAAGCGTGGGGAGCAAACGGGATTAGATACCCGCGTA
+
GGGGGGGGGGGGGGGGGGGGGGGGGGGGGGGGGGGGGGGGGGGGGGGGGGGGGGGGGGGGGGGGGGGGGGGGGGGGGGGGGGGCGGGGGGGGGGGGGGGGGGGDGGGGGGGGGGGGGGGGGGGGGGGGGGGGGGGGGGGGGGGGGGGGGGGGGGGGGGGGGGGGGGGGGGGGGGGGGGGGGGFGGGGGGGGGGGGGGGGGGGGGGGGGGGGGGDGDGGGGGGGGGCGFF<>FGGGGDGFG
@M00200:207:000000000-ALC1F:1:1115:27431:11916 1:N:0:5
ATTGGGTGTAAAGGGTGCGTAGGCGGGAGCGTAAGTGTCTTGTGAAATCCCACGGCTCAACCGTGGAATTGCAGGGCATACTGCGCTCCTTGAGGCTGGTAGGCGCTGCCGGAACAGTAGGTGTAGCGGTGAAATGCGTAGATATCTACTGGAACGCCGATGGTGAAGACGGGCAGCTGGGCCAGTTCTGACGCTGAGGCACGAAAGCGTGGGGATCAAACAGGATTAGATACCCCTGTA
+
GGGGGGGGGGGGGGGGGGGGGGGGGGGGGGGGGGGGGGGGGGGGGGGGGGGGGGGGGGGGGGGFFGGGGGGGGGGGGGGGGGGGGGGGGGGGGGGGGGGGGGGGGGGGGGGGGGGGGGGGGGGGGGGGGDGGGGGGGGGGDGGGGGGGGGGGGGDGGGGEGGGGGGGGGFGGGGGGGGGGDGGGG?FGGGGGGGGEDFGGGGGGGGGFGGGGGGGGGGFGEGGGGGDFFAFFFFCDFG?G
@M00200:207:000000000-ALC1F:1:1115:3473:14298 1:N:0:5
ATTGGGTTTAAAGAGCTCGTAGGCGGTTTGTCGCGTCTGCCGTGAAAGTCCGGGGCTCAACTCCGGATCTGCGGTGGGTACGGGCAGACTAGAGTGATGTAGGGGAGACTGGAATTCCTGGTGTAGCGGTGAAATGCGCAGATATCAGGAGGAACACCGATGGCGAAGGCAGGTCTCTGGGCATTAACTGACGCTGAGGAGCGAAAGCATGGGGAGCGAACAGGATTAGATACCCCAGTA
+
GGGGGGGGGGGGGGGGGGGGGGGGGGGGGGGGGGGGGGGGGGGGGGGGGGGGGGGGGGGGGGGGGGGGGGGGGGGGGGGGGGGGGGGGGGGGGGGGGGGGGGGGGGGGGGGGGGGGGGGGGGGGGGGGGGGGGGGGGGGGGGGGGGGGGGGGGGGGGGGGGGGGGGGGGGEEGGGGGGGGGFGGGGGGGGGFGCEGGGGGGGGGGGGGGGGGGGGGGDEGGGGGFGFFFAFGGCFGDGFG
@M00200:207:000000000-ALC1F:1:1115:11502:15315 1:N:0:5
ATTGGGTTTAAAGAGCTCGTAGGCGGTTTGTTGCGTCGGCCGTGAAAACTTCACGCTTAACGTGGAGCTTGCGGTCGATACGGGCAGACTTGAGTTCGGTAGGGGAGACTGGAATTCCTGGTGTAGCGGTGAAATGCGCAGATATCAGGAGGAACACCGGTGGCGAAGGCGGGTCTCTGGGCCGATACTGACGCTGAGGAGCGAAAGCGTGGGGAGCGAACAGGATTAGATACCCTCGTA
+
GGGGGGGGGGGGGFGGGGGGGGGGGGGGGGGGGGGGGGGGGGGGGGGGGGGGGGGGGGGGGGGGGGGGGGGGGGGGGGGFGGGGGGGGGGGGGGGGGGGGGGGGGGGGGGGGGGGGGGGGGGGGGGGGGGDGGGGGGGGGGGGGGGGGGGGGGGGGGGGGGGGGGGGGGGGGGGGGGGGGGGGGGGGGGGGGDGDGGGGGGGGG8EGGGEEGGGGGGGDGGGGGGGGFC<CFGGGGGGFC
@M00200:207:000000000-ALC1F:1:1115:15606:15619 1:N:0:5
ATTGGGTATAAAGGGCGCGTAGGCGGGATGGCAAGTCAGTCGTGAAATCCCTGGGCTCAACTCAGGGGGGTCGGCTGATACTGCCGTTCTTGAGGGATGCAGAGGAGACTGGAATTCCCGGTGTAGCGGTGAAATGTGTAGAGATCGGGAGGAACACCGGTGGCGAAGGCGGGTCTCTGGGCATTCCCTGACGCTGAGGCGCGAAAGCGTGGGGAGCAAACGGGATTAGATACCCCTGTA
+
GGGGGGGGGGGGGGGGGGGGGGGGGGGGGGGGGGGGFGGFGGGGGGGGGGGGFGGGGGGGGGGGFFGEGGGGGGGGGGGGGGGGGGGGGGGGGGGGGGGGGGGGGGGGGGGGGGGCGGGGGGGGGGGGGGGGGDFGCGGGGGGGGGGGGGGGGGGGGGGGGGGGGGGGGGGGGGGGFGGGGGGGGGGGFGGGGGDGGGGGGDGGGCEGG8CDGGGDGGGGFGGCCDCFC>GGG<FGFFFG
@M00200:207:000000000-ALC1F:1:1115:7413:17641 1:N:0:5
ATTGGGTTTAAAGAGCTCGTAGGCGGTCTGTCGCGTCGGTCGTGAAAACTTGGGGCTTAACCCTGAGCTTGCGGTCGATACGGGCATGACTGGAGTTCGGCAGGGGAGACTGGAATTCCTGGTGTAGCGGTGAAATGCGCAGATATCAGGAGGAACACCGGTGGCGAAGGCGGGTCTCTGGGCCGATACTGACGCTGAGGAGCGAAAGCGTGGGGAGCGAACAGGATTAGATACCCCCGTA
+
GGGGGGGGGGGGGGGGGGGGGGGGGGGGGGGGGGGGGGGGGGGGGGGGGGGGGGGGGGGGGGGGGGGGGGGGGGGGGGGGGGGGGGGGGGGGGGGGGGGGGGGGGGGGGGGGGGGGGGGGGGGGGGGGGGGGGGGGGGGGGGGGGGGGGGGGGGGGGGGGGGGGGGGGGGGGGGGGGGGGGGGGGCGGGGGGGGGGGDGGGGGGGGGGGGGGGGGGEGGGGGGGGGGFGFGGGGGG5DEGF
@M00200:207:000000000-ALC1F:1:1115:3157:17856 1:N:0:5
ATTGGGTATAAAGGGCGCGTAGGCGGCGTGGTAAGTCACTTGTGAAATCTCTGAGCTTAACTCAGAACTGCCAAGTGATACTGCTGTGCTAGAGTGCAGAAGGGGCAATCGGAATTCTTGGTGTAGCGGTGAAATGCGTAGATATCAAGAGGAACACCTGAGGTGAAGACGGGTTGCTAGGCTGACACTGACGCTGAGGCGCGAAAGCCAGGGGAGCAAACGGGATTAGATACCCCTGTA
+
GFGGGGEGGGGGGGGCGGGGGGGGGGGGGGGGGFGFGGGGGGGGGGGGGGGGFFG<FGGGGGGGGGGFGGGGGCFCFFGGGGGGGGGGGGGGGGGGGGGGGGGGGGGGGGGGGGGGGGGGGGGGGGGGGGGGGG9F<FCFGGGGGGGGGGGFGGGFDFGGGGGGGGGGGGEDECEGFGGGGGGGGGGGGFGGGGGGGGGGGGGGGGGFGGGGGCGDGGGGGGGDGG:?C<FF?CGGGC?7
@M00200:207:000000000-ALC1F:1:1115:23056:17989 1:N:0:5
ACTGGGTGTAAAGCGTGCGTAGGCGGTTTGCTAAGTCGGTTGTGAAAGCCCTGGGCTTAACCTGGGAATTGCAGTCGATACTGGCAGGCTAGAGAACGGTAGAGGGAGGCGGAACTCCAGGTGTAGCGGTGAAATGCGTAGAGATCCGGAAGAAGACCGGTGGCGAAGGCGATCTGCTGGGCAATGGCTGACACTGAGGCGCGACAGCGTGGGGAGCAAACAGGATTAGATACCCCGGTA
+
GGGGGGGGGGGGGGGGGGGGGGGGGGGGGGGGGGGGGGGGGGGGGGGGGGGGGGGGGGGGGGGGGGGGGGGGGGGGGGGGGGGGGGGGGGGGGGGGGGGGGGGGGGGGGGGGGGGGGGGGGGGGGGGGGGGGGGGGGGGGGGGGGGGGGGGGGGGGGGGGGGGGGGGGGFGGGGGGGGFGCFGGGFGGGGGGGGGGGGGGGGGGGGGGGGGGDGGGGGGGFGGGFDGFGFGGFFFGGG:D
@M00200:207:000000000-ALC1F:1:1115:18050:19380 1:N:0:5
ATTGGGTTTAAAGGGCGCGTAGGCGGCTTGACAAGTCCTGGGTGAAATCCCTCGGCTCAACCGAGGAACTGCCTTGGAAACTGTCTCGCTCGAGGCCGGGAGAGGGTAGCGGAATTCCCAGTGTAGCGGTGAAATGCGTAGATACTGGGAGGAACACCGGTGGCGAAGGCGGCTACCTGGACCGGATCTGACGCTGAGGCGCGAAAGCGTGGGGAGCAAACAGGATTAGATACCCCGGTA
+
G<FGGGGGGGGGGGGGGGGGGGGGGGGGGGGGGGGGGGGGGGGGGGGGGGGGGGGGGGGGGGGGGGGGGGGGGGGGGGGGGGGGGGGGGGGGGGGGGGGGGGGGGGGGGGGGGGGGGGGGGGGGGGGGGGGGGGGGGGGGGGGGGGGGGGGGGGGGGGGGGGGGGGGGGGGGGGGGGGGGGGGGGGGGGGGGGGGGGGGGGGGGGGGGGGGGGGGGGGGGGGGGGGGFGFGGGGGGGGFG
@M00200:207:000000000-ALC1F:1:1115:23846:20282 1:N:0:5
ATTGGGCTTAAAGGGCTCGTAGGCGGTTTGTCGCGTCGGGAGTGAAAACTCAGGGCTCAACCCTGAGCGTGCTTCCGATACGGGCAGACTAGAGGTATGCAGGGGAGAACGGAATTCCTGGTGTAGCGGTGAAATGCGCAGATATCAGGAGGAACACCGGTGGCGAAGGCGGTTCTCTGGGCATGATCTGACGCTGAGGAGCGAAAGTGTGGGGAGCGAACAGGATTAGATACCCCAGTA
+
GGGGGGGGGGGGGGGGGGGGGGGGGGGGGGGGGGGGGGGGGGGGGGGGGGGGGGGGGGGGGGGGGGGGGGGGGGGGGGGGGGGGGGGGGGGGGGGGGGGGGGGGGGGGGGGGGGGGGGGGGGGGGGGGGGGGGGGGFGGGGGGGCGGGGGGGGGGGGGGGGGGFGGGGGGGGGGGGGGGGGGGGGGGGGGGGGGDECFGGGFEEECEGGGGGGGGGGGGGGGFGGGFFGBGGGGGGGDFG
@M00200:207:000000000-ALC1F:1:1115:27155:20789 1:N:0:5
ATTGGGTTTAAAGGGCGCGTAGGTGGCGACATAAGGCTGTGGTGAAAGTCTGGGGCTCAACTCCAGATCGGCCGTGGCAACTGTGTCGCTTGGGCACTGTAGAGGCAGATGGAGTTCCGGGTGTAGCGGTGGAATGCGTAGAGATCCGGAAGAACACCAGTGGCGAAGGCGGTCTGCTGGGCAGTGAACCCGCGAGGGTTCAATAGCCGACACTGAGGCGCGACAGCGTGGGGAGCAAACGGG
+
GC<FGG@FCCFFFD@FGGGFCFGGGGGGGGDEGFGFGGCEFACCFGCFDFFGGFGGGGGGGFG8FDFFG@:FGGGGGGGGGGGGGFEGE?=D?FFCFGFGGEDEDC:FF=BFC,BFFFGGGBCF<BF:@B@EFGFGGC:FEGGFGGGGDFECF<FGGGFC>FGG7<*FEFGEGGGGFFCCGFFEFGGCGG5EGCE*:CECCCCFGFFFCC:EGCD*<C*:897C)/17/4/<CDGGDDFFFC1
@M00200:207:000000000-ALC1F:1:1115:6851:23117 1:N:0:5
ATTGGGTGTAAAGGGCGCGTAGGTGGCCTGGTAAGTAGGGGGTGAAATCTCGAGGCTCAACTTCGAGGCTGCCTCCTAAACTGTCGGGCTCGAGCAGAGTAGAGGCAGGTGGAATTCCCGGTGTAGCGGTGGAATGCGTAGAGATCGGGAAGAACATCGGTGGCGAAGGCGGCCTGCTGGGCAGTTTCTGACACTGAGGCGCGACAGCGTGGGGAGCAAACAGGATTAGATACCCGAGTA
+
GGGGGGGGGGGGGGGGGGGGGGGGGGGGGGGGDGGGGGGDGGGGGGGGGGGGGGGGFGGGGGFG>DGGGGGGGGGGGGGGGGGGGGGGGGGGGGGDGFFFFGGGGGGGEGFGGGGG9?FGGGGGGFFGGGCCFFGGGGGGGGGCCFGGGGGGGCFGGFGGGGGGGGD@EFGGCEEGEFGGGGGGFGGGGF7AFGGGG6CFEEGDCEGGEEGGEGGGDFGGGC5FGGD699FFGCFGGGFG
@M00200:207:000000000-ALC1F:1:1115:20218:24661 1:N:0:5
ATTGGGCGTAAAGGGCGCGTAGGCGGCCAGCACAAGTCAGTTGTGAAATCTCCGAGCTTAACTCGGAAAGGTCAACTGATACTGTGCGGCTAGAGTGCGGAAGGGGCAACTGGAATTCTTGGTGTAGCGGTGAAATGCGTAGATATCAAGAGGAACACCTGCGGCGAAGGCGACATCCTGGACCGGCATTGACGCTGAGGCGCGAAAGCCAGGGGAGCAAACGGGATTAGATACCCGAGTA
+
GGGGGGGGGGGGGGGGGGGGGGGGGGGGGGGGGGCGGGGGGGGGGGGGGGGGGGGGGGGGGGGGGGGGGGGGGGGGGGGGGGGGGGGGGGGGGGGGGGGGGGGGGGGGGGGGGGGGGGGGGGGGGGGGGGGGGGGGGGGGEGGGGGGGGGGGGGGGGGGGGGGGGGGGGGGGGGGGFGGGGGGGGGGGCFFGGGGGGEFGGGGGGGGGGGGGFGGGGGGGGGCDC<D?FFGGGF<CDGFGF
@M00200:207:000000000-ALC1F:1:1115:14007:24702 1:N:0:5
ACTGGGTATAAAGGGCTCGTAGGCGGTTTGTCGCGTCGGGAGTGAAAACACCGGGCTTAACTCGGTGCTTGCTTTCGATACGGGCAGACTAGAGGTATGCAGGGGAGAACGGAATTCCTGGTGTAGCGGTGAAATGCGCAGATATCAGGAGGAACACCGGTGGCGAAGGCGGTTCTCTGGGCATTACCTGACGCTGAGGAGCGAAAGTGTGGGGAGCGAACAGGATTAGATACCCTGGTA
+
GGGGGGGGGGFGGGGGGGGGGGGGDGGGGGGGGGGFGGGGFGEGGGGGGGGGGGGGGGGFGGGGGGGGGGGGGGGGGEGFGGGGGGGGGGGGGGGGGGGGGGGGGGGGGGDDCFGGGGGGGGGGGGGGGGGGGGGGGGGGGGGFFGGGGGGGGGGGGDGGGGGGGGCFGDGGEGEGGGGCGGGGGGGGGGGGGGGE8CG<EGG5C5>?FFCCEECD5D=CE)9<*>CFF2>7FDFGGD@?
@M00200:207:000000000-ALC1F:1:1116:20511:3291 1:N:0:5
ATTGGGTGTAAAGGGCGTGTAGGCGGATAGATAAGTCGGGCGTGAAATCCCCGGGCTCAACTCGGGAACTGCACTTGAAACTGCCGGTCTGGAGTGCCGGAGAGGGTAGTGGAATTCCTGGTGTAGAGGTGAAATTCGTAGATATCAGGAGGAACACCGGTGGCGAAGGCGGCTACCTGGACGGTTACTGACGCTGAGACGCGAAAGCGTGGGGAGCAAACAGGATTAGATACCCGGGTA
+
GGGGGGGGGGGGGGGGGGGGGGGGGGGGGGGGGGGGGGGGGGGGGGGGGGGGGGGGGGGGGGGGGGGGGGGGGGGGGGGGGGGGGGGGGGGGGGGGGGGGGGGGGGGGGGGGGGGGGGGGGGGGGGGGGGGGGGGGGGGGGGGGGGFGGGGGGGGGGGGGGGGGGGGGGGDGGGGGGGGGGGGGGGGGGGGGGGGGGGGGGGGGGGGGGEGGGGGGGGGGGGGGFGG@EBGGGGGFFGGG
@M00200:207:000000000-ALC1F:1:1116:16235:3719 1:N:0:5
ATTGGGTTTAAAGGGCTCGTAGGCGGCCAACTAAGTCGGATGTGAAATCCCCAGGCTCAACTTGGGAACTGCCTTGGAAACTGTCTGGCTTGAGGCCGGGAGAGGGTAGTGGAATTCCCAGTGTAGCGGTGAAATGCGTAGATATTGGGAGGAACACCGGTGGCGAAGGCGGCTACCTGGACCGGATCTGACGCTGATGCGCGAAAGCGTGGGGAGCAAACAGGATTAGATACCCTTGTA
+
GGGGGGGGGGGDGGGGGGGGGGGGGGGGGGGGGGGGGGGGGGGGGGGGGGGGGGGGGGGGGGGGGGGGGGGGGGGGGGGGGGGGGGGGGGGGGGGGGGDGGGGGGGGGGFGGGGGGGGGGGFFGGGGGGGGGFFGFGGGGGGGGGGDCF<FGGGGFGGGGG>GGGGGGGGGGGGCFGGGDFCFGGGECGGGGGGGG>FGGGGGGGGGGGGGGGGGGGGGCGGFGFGGFFBGGG*>FFGGG
@M00200:207:000000000-ALC1F:1:1116:22092:4279 1:N:0:5
ATTGGGCTTAAAGGGTGCGTAGGCGGCCCGTCAAGTCGGGGGTGAAATACTTCGGCTCAACCGGAGAATTGCCTTCGATACTGGCGGGCTGGAGGAAGGTAGGGGTCGCGGGAACTGCCAGTGGAGCGGTGAAATGCGCAGATATCGGGAGGAACACCTATGGCGAAGGCAGCTCGCTGGGACGTTACTGACGCTGAGACGCGAAAGCGTGGGGAGCAAACAGGATTAGATACCCTGGTA
+
GGGGGGGGGGGGGGGGGGGGGGGGGGGGGGFGGGGFGGGGGGGGGGGGGGGGGGGGGGGGGGGGGGGGGGGGGGGGGGGGEGGGGGGGG>FGGGDEGGG<FGGGGGGGGGGGGGFGGGGGGGGGFEFGG=C@<CFGFDEGGEGGGGGGGGGGGGGGFEGGFGG5EEEGGFGDGFGGECCGGFEEEGGGGGGGCEGGGGGGG=EEG5?:E8?EGGGGGCA?8CGFFFFFEAFG?CF=FGC7
@M00200:207:000000000-ALC1F:1:1116:15851:5162 1:N:0:5
ATTGGGTTTAAAGGGCTCGTAGGCGGTCTGTCGCGTCGGGAGTGAAAACTCAGGGCTTAACCCTGAGCCTGCTTCCGATACGGGCAGACTAGAGGTATGCAGGGGAGAACGGAATTCCTGGTGTAGCGGTGAAATGCGCAGATATCAGGAGGAACACCAGTGGCGAAGGCGGTTCTCTGGGCATTACCTGACGCTGAGGAGCGAAAGTGTGGGGAGCGAACAGGATTAGATACCCCAGTA
+
GGGGGGGGGGGGGGGGGGGGGGGGGGGGGGGGGGGGGGGGGGGGGGGGGGGGGGGGGGGGGGGGGGGGGGGGGGGGGGGGGGGGGGGGGGGGGGGGGGGGGGGGGGGCGEGGGGGGGGGGGGGGGGGGGGGGGGGGGGGGGEGGGGGGGGGGGGGGGGGGGGGGGGGGGGGGGGGGGGGGGGGGGGGGCFGGEGGGGGGGGGGGGEGGCGGGGDDDGEGGGGGGFGGFGADGGGGFFDGG
@M00200:207:000000000-ALC1F:1:1116:4311:7288 1:N:0:5
ATTGGGTTTAAAGGGCGTGTAGGCGGCTGAATAAGTGGGGTGTTAAATCCCCCGGCTCAACTGGGAGGGTGCGCCGAAAACTGGGAGGCTTGGAGTGCGGGAGAGGAGAGTGGAATTCCTGGTGTAGCGGTGAAATGCGTAGAGATCAGGAGGAACACCGGCGGTGTAGACGGCTCTCTGGACCGTGACTGACGCTGAGACACGAAAGCGTGGGGAGCAAACAGGATTAGATACCCTAGTA
+
CFFGGFFCFCFEGGGGGGGGGGGGEGGEGFFFCFEGGG@FFCCEFGGGGDGFCFGF:C<CFGFGFFGGGGGGGGGGG+CCFGFEFGGGFGGGEFFGGCEGG@FFEEEEFGGFGFGGGGCFGGGGGGGGGGGGCCCGGDGEEGE@FGGGGG:FGGGGGGGE7FFCFGGGG9F@EGEGGGGCFCFGGE>FGGFGGGGEGCEFGGGC57CCGG88EGGCDGF?CDCGF<C4A<>FCFFFFFG>?
@M00200:207:000000000-ALC1F:1:1116:3806:7572 1:N:0:5
ATTGGGTATAAAGGGCGCGTAGGCGGCCTGTTAAGTCGGACGTGAAATCCCTCGGCTCAACCGGGGAACTGCGTCTGATACTGGCGGGCTTGAATTCGGGAGAGGGATGTGGAATTCCAGGTGTAGCGGTGAAATGCGTAGATATCTGGAGGAACACCGGTGGCGAAGGCGGCATCCTGGACCGACATTGACGCTGAGGCGCGAAAGCCAGGGGAGCAAACGGGATTAGATACCCTTGTA
+
GGGGGGGGGGGGGGGGGGGGGGDGGDGGGGGGGGGGGDEGGGGGFGGGGGGGGEGGGGGGGGGGGGGGGGGGGGGGGGGGGGGGGGGGGGGDCFGGGGGGGGGEGGCGGGGA9FGGFFCFGGGAFGEGGGGGFGFCFGGGGEGGGGGGGGGGGBF:FGGGGGGGGGGGGGGGGGGGGG?FGGGEGGEGGGGGEGGGDFGGGGGGGEGGGFGGGGCDGGCFGGGGEGFFG2:D<DGFFGGG
@M00200:207:000000000-ALC1F:1:1116:22372:8355 1:N:0:5
ACTGGGTTTAAAGGGTGCGTAGGCTGTCAAGCAAGATTTAGGTGAAGAGGTACATTTTAGTGCAGAGGCCTATTCTACTACTTGACTTGAGTGTTTCAGGAGATAGCGGAACTGTTAGCATTAGAGTTAAAATGCGTTATAAAACTAACAGGAACACCAGAGGCGAAAGCGGCTATCTATGTTACACTGACGCTGAGGCCACGAAGGCATGGGTATCGAATGGGATTAGATACCCCAGTA
+
GGGGGGGGGGGGGGGGGGGGGGGGGGGGGGGGGGGGGGGGGGGGGGGGGGGGGGGGGGGGGGGGGGGGGGGGGGGGGGGGGGGGGGGGGGGGGGGGGGGGGGGGGGGGGGGGGGGGGGGGGGGGGGGGGGGGGGGGGGGGGGGGGGGGGGGGGGGGGGGGGGGGGGGGGGGGGGGGGGGGGGGGGGGGGGGGGGGGGGGGGGGGGGGGGGGFFGGDGGGGGGGGFGGFFEGGGGF>EGGG
@M00200:207:000000000-ALC1F:1:1116:9102:8363 1:N:0:5
ATTGGGTTTAAAGAGCGCGCAGGCGGTCGTTCAAGTCGCGTGTGAAAGCCCCCGGCTCAACTGGGGAGGGTCACGCGATACTGATCGACTCGAAGGCAGGAGAGGGTAGTGGAATTCCCGGTGTAGTGGTGAAATGCGTAGATATCGGGAAGAACATCAGTGGCGAAGGCGACCACCTGGCCTGTTGTTGACGCTGAGGCGCGAAAGCTAGGGGCGCAAACGGGATTAGATACCCTAGTA
+
FFD9EFF766CCDDFGGGGGG7FFG7FFGC7E@C<EFG:C@@FG<FFC<C7,@:FF:=AFG9F8=+8CCC?FEGGFCF@4FFGFCFGGGGGF8=B7>FFEGGGGGEF8FCFFGGGGGGGGD@FE,@8@FF>@FCAFGGE7F:DA9DFECF*<,FFG,<CF;CFGGDCCEGG7C***3=F>FGGGG7+;C6CFG=*;:C*A=*1:2:CFG@FFDE*>)/*7@DG=39<F+:**<9F=4402
@M00200:207:000000000-ALC1F:1:1116:16012:10887 1:N:0:5
ATTGGGTATAAAGAGCTCGTAGGCGGCTTGTCGCGTCGAATGTGAAATCTCAGGGCTCAACTCTGACATTGCATTCGATACGGGCAGGCTAGAGTTCGGTAGGGGAGACTGGAATTCCTGGTGCAGCGGTGAAATGCGCAGATATCAGGAGGAACACCGGTGGCGAAGGCGGCATCCTGGACCGACATTGACGCTGAGGCGCGAAAGCCAGGGGAGCAAACGGGATTAGATACCCCCGTA
+
GGGGGG@FGGGGGGGGGGEGGGGGGGGDGGFGGGGGGGGGGGGGGGGGGGGGGGGGGGGGGGFGGGGGFGGGGGGGGGGGGGGGGGGGGGGGGGGGGGGFFFGGGGGGGGGGGGGGGGGGGGG9FGGGGGGGGGGGGGGGGGGGGGGGGGDEGGGCGGGGGGGGGGGGGGGGGGGGGGGGGGGGGGGGGGGGGGGE>CGGEGGDGGGG=8FFGGGGGGGFFDGGDCFFCAGGGGFFEGGG
@M00200:207:000000000-ALC1F:1:1116:2903:11127 1:N:0:5
ACTGGGTATAAAGGGTGCGTAGGCGGATTTGCAAGTCAGTGGTGAAATCTCCGGGCTTAACTCGGAAACTGCCATTGATACTGCAGATCTTGAGTACAGATGATGTTGGCGGAATATGACATGTAGCGGTGAAATGCATAGATATGTCATAGAACACCGATTGCGAAGGCAGCTGACAAAACTGTAACTGACGCTGAGGCACGAAAGTGCGGGGATCAAACAGGATTAGATACCCCAGTA
+
FGGGGGGGGGGGGGEGGGGGGGGGGGGGGGGGGGGGFGGGGGGGGGGGGGGGGGGGGGGGGGGGGGDGGGGGGFFFGGGGGGGGGGGGGGGGFCFGGGGGGGGGGGGGGGGGGGGGGGGGGGGGGGGGGGGGFGGGGGGGGGGGGGGGGGGGFGGGGGGGGG?E7FEGGGGGGGCFFGGCEFGGGGGGGFFGGGG8ECFGEG5=EEEGCGG5CEEGGGGFGFGGFGGF64DFE6DFBGFF
@M00200:207:000000000-ALC1F:1:1116:17989:13339 1:N:0:5
ATTGGGTTTAAAGGGCGCGTAGGCGGGATGACAAGTCGGTCGTGAAATCCCTGGGCTCAACTCAGGGGGGTCGGCCGATACTGCCATTCTTGAGGGATGCAGAGGAGACTGGAATTCCCGGTGTAGCGGTGAAATGTGTAGAGATCGGGAGGAACACCGGTGGCGAAGGCGGGTCTCTGGGCATTCCCTGACGCTGAGGCGCGAAAGCGTGGGGAGCAAACGGGATTAGATACCCTTGTA
+
GGGGGGGGGGGGGGGGGGGGGGGGGGGGGGGGGGGGGGGGGGGGGGGGGGGGGGGGGGGGGGGGGGGGGGGGGGGGGGGGGGGGGGGGGGGGGGGGGGGGGGGGGGGGGGGGGGGGGGGGGGGGGGGGGGGGGGGGGGGGGGGGGGGGGGGGGGGGGGGGGGGGGGGGGGGGGGGGGGGGGGGGGGGFGGGGGGGGGGGGGGGGGGEGGGGGGGGGGGGGGDGGFGGFGBGGGFGFFGGG
@M00200:207:000000000-ALC1F:1:1116:19739:15001 1:N:0:5
ATTGGGCTTAAAGCGCACGTAGGCGGCTTAGCAAGTCGGATGTGAAATCCCTCGGCTCAACCAAGGAAGTGCATCCGAAACTGCTGAGCTTGAGTACGAAAGAGGATCGCGGAATTCCCGGTGTAGAGGTGAAATTCGTAGATATCGGGAGGAACACCAGTGGCGAAGGCGGCGATCTGGGTCGATACTGACGCTGAGGTGCGAAAGCGTGGGGAGCAAACAGGATTAGATACCCCTGTA
+
GGGGGGGGGGGGGGGGGGGGGGGGGGGGGGGGGGGGGGGGGGGGGGGGGGGGGGGGGGGGGGGGGGGGGGGGGGGGGGGGFGGGGGGGGGGGGGGGGGGGGGGGGGGGGGGGGGGGGGGGGGGGGGGGGGGGGGGGGGGGGGGGGGGGGGGGGGGGGGGGGGGGGGGGGGGGGGGGGGGGGGGGGGGGGGGGGGGGGGGGGGGGGGGGGGGGGGGGGGGGGGGGFGGFGFGGGFGFFGGG
@M00200:207:000000000-ALC1F:1:1116:22186:15566 1:N:0:5
ATTGGGTTTAAAGGGCGTGTAGGCGGTCTGCTAAGTCATGTGTGAAAGCCCTCGGCTTAACCGAGGAACGACGCATGAAACTGGCAAGCTAGAGTACCAAAGAGGGGGGTGGAATTCCCGGTGTAGCGGTGAAATGCGTAGATATCGGGAGGAACACCGGTGGCGAAGGCGGCCCCCTGGTTGGATACTGACGCTGAGACGCGAAAGCGTGGGGAGCAAACAGGATTAGATACCCGCGTA
+
FDGGGGEGGGGGGGGGGGGGGGGGGGGGGGGGGGGGGGGGGGGGGGGGGGGGGGGGGFGGGGGGGGGGGGGGGGGGFGGGGGGGGGGGGGGGGGGGGGGGGFGGGGGGGGGGGGGGGCFGGGGGGGGGGGGGGGGGGGGGGGGFGFGEGGGGGGGGGGGGGGGGGGGGGGGGC8:EGGGGGGGGGGGGGGGGGGGGCFFFGGGGGGGGGGGGGGGGDGFDGGGCFGFFGBFGGGGFFCD5
@M00200:207:000000000-ALC1F:1:1116:21652:15920 1:N:0:5
ATTGGGTATAAAGCGCACGTAGGTGGCGACGTAAGTCGGGTGTGAAAGCCCCGGGCTCAACCTGGGAATTGCATTCGAGACTGCATTGCTGGAGTACGGAAGAGGAAGGCGGAATTCCCGGTGTAGCGGTGAAATGCGTAGATATCGGGAGGAACATCAGTGGCGAAGGCGGCCTTCTGGTCCAGTACTGACACTCAAGTGCGAAAGCGTGGGGAGCAAACAGGATTAGATACCCGAGTA
+
GGGGGGGGGGGGGGGGGGGGGGGGGGGGGGGGGGGGGGGGGGGGGGGGGGGGGGGGGGGGGGGGGGGGGGGGGGGGGGGFGGGGGGGGGGGGGGGGGGGGGGGGGGGGGGGGGGGGGGGGGGGGGGGGGGGGGGGGGGGGGGGGGGGGGGGGGGGGGGGGGGGGGGGGGGGGGGGGGGGGGGGGGGGGGGGGGGGGGGGGGGGGGGGGGGGGGGGGGGFGGGGGFGGFGFGGFGGFFGGG
@M00200:207:000000000-ALC1F:1:1116:21555:17597 1:N:0:5
ATTGGGTTTAAAGGGCGCGCAGGCGGCTATTTTTGTCAGGCGTGAAAGCCCGGGGCTCACCCCCGGAAGCGCATTGGAAACTGACGGACTCGAGTCCCGGAGAGGAGGGTGGAATTCCTGGTGTAGCGGTGAAATGCGTAGATATCAGGAGGAACACCGGTGGCGAAGGCGGCCCTCTGGACGGTGACTGACGCTGAGACGCGAAAGCGTGGGGAGCAAACAGGATTAGATACCCGAGTA
+
GGGGGGGGGGGGGGGGGGGGGGGGGGGGGGGGGGGGGGGGGGGGGGGGGGGGGGGGGGGGGGGGGGGGGGGGGGGGGGGGGGGGGGGGGGGGGGGGGGGGGGGGGGGGGGGGGGGGGGGGGGGGGGGGGGGGGGGGGGGGGGGGGGGGGGGGGGGGGGGGGGGGGGGGGGGGGGGGGGGFGGGGGGGGGGGGGGGGGGGGGGGGGGEGGGGGGGGGGGGGFGGGFGGFF4DGGFGFFGGG
@M00200:207:000000000-ALC1F:1:1116:26467:18901 1:N:0:5
ACTGGGTGTAAAGGGCGCGTAGGCGGACCGTTTAGTCAGAGGTGAAAGCCCAGGGCTCAACCTTGGAATTGCCTTCGATACTGGCTGTCTTGAGTTTGGGAGAGGTGAGTGGAATGCCGAGTGTAGAGGTGAAATTCGTAGATATTCGGCGGAACACCAGTGGCGAAGGCGACTCACTGGCCCGCTACTGACGCTGAGGCGCGAAAGCGTGGGGAGCAAACAGGATTAGATACCCTCGTA
+
GGGGGGGCGGGGFGGGGGGGGGGGGG:F+CB,9DGGGAF,:FGGFFG,EE,,9DFGGGGGGGGGFCFF<A6E6<F,CFFCFGG8FCCFFFGCFFEF,,?4=FEG>?DF,CFFFGGCGG@4=BBFGF5FFGGGGAFA?DFGGDD=F,<FF7FEEEGCGGFEGGGGDFCEGGGE5FE:FGGC>EB8*=1CFC+CGDGGGCCFGGDEGECEGGGDGGCGGFFGGGGG4CFFCAG7F<F6;CF*
@M00200:207:000000000-ALC1F:1:1116:4369:19494 1:N:0:5
ACTGGGCGTAAAGGGCGCGTAGGCGGCCGATTAAGTCGGGGGTGAAAGCCTGTGGCTCAACCACAGAATTGCCTTCGATACTGATTGGCTTGAGACCGGAAGAGGTCAGTGGAACTGCGAGTGTAGAGGTGAAATTCGTAGATATTCGCAAGAACACCAGTGGCGAAGGCGGCTGACTGGTCCGGTTCTGACGCTGAGGCGCGAAAGCGTGGGGAGCAAACAGGATTAGATACCCTCGTA
+
GGDGGF@FFGGGGGGGGGGGECGGGGGGGGGGEFGGGGGGGGGGFGGGGGFGGGGGGGGGGDGGGGFFFEFGGGGGEFGCCAEGFGGGGGGGGGGFGGGGEEGGGGGGEFEFFGGGGGGGGGGGGFGGGCFDGGFFFGGGGGGGGGGAFEBC:FGGGGGGGGGGEGGDEGGGGGGF?:9>99EEGEGGGGG+CECE?588C5CEGD=GGC5CCE7DGGCGGGDFF<>6<67CEFGFFDFG
@M00200:207:000000000-ALC1F:1:1116:22906:19850 1:N:0:5
ATTGGGTTTAAAGGGCGCGTAGGCGGGATGGCAAGTCAGTCGTGAAATCTCTCGGCTCAACCGAGAAACGTCGGCTGATACTGCCGTTCTTGAGGGATGCAGAGGAGACTGGAATTCCCGGTGTAGCGGTGAAATGTGTAGATATCGGGAGGAACACCGGTGGCGAAGGCGGCCCCCTGGTTGGATACTGACGCTGAGACGCGAAAGCGTGGGGAGCAAACAGGATTAGATACCCGCGTA
+
GGGGGGGGGGGGGGGGGGGGGGGGGGGGGGGGGGGGGGGGGGGGGGGGGGGGGGGGGGGGGGGGGGGGGGGGGGGGGGGGGGGGGGGGGGGGGGGGGGGGGGGGGGGGGGGGGGGGGGFGGGGGGGGGGGGGGGGGGGGGGGGGGGGGGGGGGGGGGGGGGGGGGGGGGGGGGGGGGGGGGGGGFGGGGGGGGGGGGGGGGGGGGGGGGGGGGGGGGGGGGGGGFCFFFFDCEGGBFGGD
@M00200:207:000000000-ALC1F:1:1116:6589:19994 1:N:0:5
ATTGGGTTTAAAGGGTGCGTAGGCGGGTCTTTAAGTCAGGGGTGAAATCCTGGAGCTCAACTCCAGAACTGCCTTTGATACTGAAGATCTTGAGTTCGGGAGAGGTGAGTGGAACTGCGAGTGTAGAGGTGAAATTCGTAGATATTCGCAAGAACACCAGTGGCGAAGGCGGCTCACTGGCCCGATACTGACGCTGAGGCACGAAAGCGTGGGGAGCAAACAGGATTAGATACCCGGGTA
+
FGGGGGGGGGGGGGGGGGGGGGGGGGGGGGGGGGGGGGGGGGGGGGGGGGGGGGGGGGGGGGGGGGGGGGGGGGGGGGGGGGGGGGGGGGGGGGGGGGGGGGGGGGGGGGGGGGGGGGGEEGGGGGGGGGGGGGGGGGGGGGGGGGGGGGGGGGGGGGGGGGGGGEGGGGGGGGGGGGGGGGGGGGGGGGGGGGGDDGGGGGGGGGGGGGGGGGD3CFGGGGGGFGGFFAGGGGGFFCDG
@M00200:207:000000000-ALC1F:1:1116:19337:22270 1:N:0:5
ATTGGGCTTAAAGCGCGCGTAGGCGGTTTGATAAGTCGGATGTGAAAGCCCCGGGCTCAACCTGGGAATTGCATTCGATACTGTCTGACTCGAGTATGGTAGAGGGAAGTGGAATTTCCGGTGTAGCGGTGAAATGCGTAGATATCGGAAGGAACACCAGTGGCGAAGGCGACTTCCTGGGCCAATACTGACGCTGAGGTGCGAAAGCGTGGGGAGCAAACAGGATTAGATACCCTAGTA
+
GGGGGGGGGGGGGGGGGGGCGGGGGGGGGGGGGGGGGGGGGGGGGGGGGGGGGGGGGGGGGGGGGGGGGGGGGGGGGGGGEGGGGGGGGGGGGGGGGGGGGGGGGGGGGGGGGGGGGGFFGGGGFFFGGGGGGGGGGGGGGGGGGGGGGGGGGGGGGGFFCGGGFFGGGGGGGGGG9CGGGGFCFGGGGFFEGGGEGGGFGGGGGGGGGGGGGGECDGGGGDCCFGGFGAFGGGGFFGFF
@M00200:207:000000000-ALC1F:1:1116:16251:23527 1:N:0:5
ATTGGGCTTAAAGCGCGCGTAGGTGGTTTGTTAAGTTGAATGTGAAATCCCCGGGCTCAACCTGGGAACTGCATCCAAAACTGGCAAGCTAGAGTATGGTAGAGGGTAGTGGAATTTCCTGTGTAGCGGTGAAATGCGTAGATATAGGAAGGAACACCAGTGGCGAAGGCGACTACCTGGACTGATACTGACACTGAGGTGCGAAAGCGTGGGGAGCAAACAGGATTAGATACCCTTGTA
+
GGGGGGGFGGGGGGGGGGGGGGGFGGGGGGFGGGGGGGGGGGGGGGGGGGGGGGGGGGGGGGGGGGGGGGGGGGGGGGGGGGAFGGGGGGGGGGGGGGGGGGEEGGGGGGGGCGGGGGGGGGGGGDGGGGGGGGGGGGFGGGGGGFGFFGGGGGGGGGGCGGGGGGGG>FGDEFGBFGGGGFGGGGGFGGFFGGGFGGGGCFGGG55CEGGGGC=7DFGGGGGGFGFAGAGCCFGFFGGG
@M00200:207:000000000-ALC1F:1:1117:24895:2654 1:N:0:5
ATTGGGTTTAAAGAGCGCGCAGGCGGTCGTACAAGTCGCGTGTGAAAGCCCCCGGCTCAACTGGGGAGGGTCACGCGATACTGTTCGACTCGAAGGCAGGAGAGGGAAGTGGAATTCCCGGTGTAGTGGTGAAATGCGTAGATATCGGGAGGAACACCAGTGGCGAAGGCGACTTCCTGGCCTGTTCTTGACGCTGAGGCGCGAAAGCTAGGGTAGCAAACGGGATTAGATACCCGCGTA
+
GGGGGGGGGGGGGFGGGGGGGCFGEGGGGGGGEFGFGGGGEGGGFGGGGGECFGGGGGGGGGGFGE@:F+BFFGGGGGGGGGGGGGGFGGGGGGGEFFCFCGGGGDE8FFGGGGFFEFFCGGGEGG<DFGGGGGGGGGGDGGGGGFGGGGGGGGGCFGGGGGGGGGGGGGEEGGCFGGGGGCGF<CEGFGGGGGCEEGGGGGGGGEDGGFFGGGGGGG?FGGGGFGGFFFGGG6DGFGEG
@M00200:207:000000000-ALC1F:1:1117:14139:3168 1:N:0:5
ATTGGGTTTAAAGTGTGCGCAGGCGGCGTCGCAAGTCGAGTGTGAAAGCCCCGGGCTTAACTTGGGAATTGCGCTCGAAACTACGATGCTGGAGTGTGGCAGAGGAAGGTGGAATTCCACGTGTAGCGGGGAAATGCGTAGAGATGTGGAGGAACACCGATGGCGAAGGCAGACTTCTGGGCCAACACGGACGCTCATGCACGAAAGCGTGGGGAGCAAACAGGATGAGATACCAGCGTA
+
F9F@FGEFGGGGGEF<FFGGGGGGGGGEFGGGGGG9CFGGGGGGGGFFGFCEEEGFCFFGG9CFGFFFC<F,C7:FDGGECFGGEDCDFAEEGGFFFGGGGGDFGGGG7AFF@FF,B,BFE<DFDF9@@+@@C@FFFGE<CCFFCFFGFGFGGG7F,==F:4BBFECFGGGG*<7;99;CF2BCFFC*/C?CC88>/ACCEF817;>6:;:E*:97C56?/C55@0*9<**:9C*7>C)/
@M00200:207:000000000-ALC1F:1:1117:17491:3203 1:N:0:5
ATTGGGTTTAAAGAGCGTGTAGGCGGCCAGACAGGTCCGTTGTGAAAACTCGAGGCTCAACCTCGAGACGTCGATGGAAACCGTCTGGCTAGAGTCCGGAAGAGGAGTGTGGAATTCCTGGTGTAGCGGTGAAATGCGCAGATATCAGGAAGAACACCTATGGCGAAGGCAGCACTCTGGGACGGTACTGACGCTGAGACGCGAAAGCGTGGGGAGCGAACAGGATTAGATACCCTCGTA
+
GGGGGGGGGGGGGGGGGGGGGGGGGGGGGGGGGGGGGGGGGGGGGGGGGGGGGGGGGGGGGGGGGGGGGGGGGGGGGGGGGGGGGGGGGGGGGGFGGGGGGGGGGGGGGGGGFFGGGGGGGGGGGGGGGEGGGGGGGGGGGGGGGGGGGGGGGGGGGGGFFFFGGGGGGGGGGGGGFGGGGGGGGGGGGGGGGGGGGGFGGGGGGGGFGGGGGGGGGGGGGGCGFFGGGFGGGGFGFGFG
@M00200:207:000000000-ALC1F:1:1117:12036:6580 1:N:0:5
ATTGGGCTTAAAGGGCGCGTAGGCGGCTCGCTAAGTCGAACGTGAAATCCCCGGGCTCAACCCGGGAACTGCGTCCGATACTGGCAGGCTTGAATCCGGGAGAGGGATGTGGAATTCCAGGTGTAGCGGTGAAATGCGTAGATATCTGGAGGAACACCGGTGGCGAAGGCGGCATCCTGGACCGGTATTGACGCTGAGGCGCGAAAGCCAGGGGAGCAAACGGGATTAGATACCCCCGTA
+
GGGGGGGGGGGGGGGGGGGGGGGGGGGGGGGGGGGGGGGGGGGGGGGGGGGGGGGGGGGGGGGGGGGGGGGGGGGGGGGGGGGGGGGGGGGGGGGGGGGGGGGGGGGGGGGGGGGGGGGGGGGGGGGGGGGGGGGGGGGGGGGGGGGGGGGGGGGGGGGGGGGGGGGGGGGGGGGGGGGGGGGGGGGGGGFGGGGGGGGGGGGGGGDFCFGGGGGGGGFGGGGGFGGGGFGGGGGGFGFG
@M00200:207:000000000-ALC1F:1:1117:24476:7161 1:N:0:5
ATTGGGTATAAAGCGCGTGTAGGCGGTCCGGTAAGTCGGCTGTGAAAGTCCAGGGCTCAACCCTGGGATGCCGGTCGATACTGCCGGACTAGAGTTCGGAAGAGGCGAGTGGAATTCCCGGTGTAGCGGTGAAATGCGCAGATATCGGGAGGAACACCAATGGCGAAGGCAGCTCGCTGGGACGTTACTGACGCTGAGACGCGAAAGCGTGGGGAGCAAACAGGATTAGATACCCTAGTA
+
GGGGGGGGGGGGGGGGGGGGGGGGGGGGGGGGGGGGGGGGGGGGGGGGGGGGGGGGGGFGGGGGGGGGGGGGGGGGGGGGGGGGGGGGGGGGGGGGGGGGGGGGGGGGGGGGGGGGGGGGGGGGGGGGGFGGGGGGGGGGGGGGGGGGGGGGGGGGGGGGGGGGGGGGGGGGGGGGEGGGGGGGGGGGGGGGGGGGEFGGGGGGGGGFGGGGGGGGGFGFGGGGFGGGGFGGCCGGFGFG
@M00200:207:000000000-ALC1F:1:1117:12504:7581 1:N:0:5
ATTGGGTTTAAAGGGCGCGTAGGCGGACTTGTAAGTCGGGAGTGAAAACTCGGGGCTCAACCCCGAGCCTGCTTCTGAAACTGCGAGTCTTGAGGACCGGAGAGGAAAGTGGAATTCCTAGTGTAGCGGTGGAATGCGTAGATATTAGGAAGAACACCAGTGGCGAAGGCGACTTTCTGGACGGTTCCTGACGCTGAGGCGCGAAAGCTAGGGGAGCAAACAGGATTAGATACCCGAGTA
+
GGGGGGGGGGGGGGGGGGGGGGGGGGGGGGGGGGGGGGEGGGGGGGGGGGGGGGGGGGGGGGGGGGGGGGGGGGGGGGGGGGGGGGGGGGGGGGGGGGGGGGGGGCFGGGGGGFGGGGGFGGGGGFGGGGGGGGGGGGEGGGGGGGGGGGGGGGGGGGGGGGGGGGGGGGGGGGGGGGGDGGEEGGGGGFGGGGGGGGDFGEGGGGGGGGGGGGGDEGEFFGGGFFG=D?GGGGGGFGFC
@M00200:207:000000000-ALC1F:1:1117:23052:7760 1:N:0:5
ATTGGGCGTAAAGGGTTCGTAGGTGGCCAACTAAGTCAGACGTGAAATCCCTCAGCTTAACTGGGGAACTGCGTCTGAGACTGGATGGCTTGAGTGCAGGAGAGGAACGCGGAATTCCAGGTGTAGCGGTGAAATGCGTAGATATCTGGAGGAACACCGGTGGCGAAGGCGGCGTTCTGGACTGCAACTGACACTGATGAACGAAAGCCAGGGGAGCAAACGGGATTAGATACCCTAGTA
+
GGGGGGGGGGGGGGGGGGGGGGGGGGGGGGGGGGGGGGGGGGGGGGGGGGGGGGGGGGGGGGGGGGGGGGGGGGGGGGGGGGGGGGGGGGGGGGGGGGGGGGGGGGGGGGGGGGGGGGGGGGGGGGGGGGGGGGGGGGGGGGGGGGGGGGGGGGGGGGGGGGGGGGGGGGGGGGGGGGGGGGGGGGCGGGGGGGGGGGGGGGGGGGGGGGGGGGGGGGGGGGGGFGGGGFGGGGGFFGFG
@M00200:207:000000000-ALC1F:1:1117:16435:8341 1:N:0:5
ATTGGGTATAAAGGGTGCGTAGGCGGGTCTTTAAGTCAGGGGTGAAATCCTGGAGCTCAACTCCAGAACTGCCTTTGATACTGAAGATCTTGAGTTCGGGAGAGGTGAGTGGAACTGCGAGTGTAGAGGTGAAATTCGTAGATATTCGCAAGAACACCAGTGGCGAAGGCGGCTCACTGGCCCGATACTGACGCTGAGGCACGAAAGCGTGGGGAGCAAACAGGATTAGATACCCCAGTA
+
GGGGGGGGGGGGGGGGGGGGGGGGGGGGGGGGGGGGGGGGGGGGGGGGGGGGGGGGGGGGGGGGGGGGGGGGGGGGGGGGGGGGGGGGGGGGGGGGGGGGGGGGGGGGGGGGGGGGGGGGGGGGGGGGGGGGGGGGGGGGGGGGGGFGGGGGGGGGGGGGGGGGGGGGGGGGGGGGGFFGGGGGEGGGGGGGGGGGGGGGGGGGGGDGGGGGGGGGGGGGGGGGFGGGGFGGGGGFFCFF
@M00200:207:000000000-ALC1F:1:1117:8078:8521 1:N:0:5
ACTGGGTTTAAAGAGCGTGTAGGCGGCCGCACAGGTCCGTTGTGAAAACTGGAGGCTTAACCTCCAGACGTCGACGGAAACCGTGTGGCTAGAGTCCGGAAGAGGAGAGTGGAATTCCTGGTGTAGCGGTGAAATGCGCAGATATCAGGAAGAACACCAATGGCGAAGGCAGCTCTCTGGGACGGTACTGACGCTGAGACGCGAAAGCGTGGGGAGCGAACAGGATTAGATACCCGCGTA
+
GGGGGGGGGGGGGGGGGGGGGGGGGGGGGGGGGGGGGGGGGGGGGGGGGGGGGGGGGGGGGGGGGGGGGGGGGGGGGGGGGGGGGGGGGGGGGGGGGGGGGGGGGGGGGGGGGGGGGGGGGGGGGGGGGGGGGGGGGGGGGGGGGGGGGGGGGGGGGGGGGGGGGGGGGGGGGGGGGGGGGGGGGGGGGGGGGGGGGFGGGGCGGGGGGEGGGGGGGDCGGGGGFGFGGFGGGGFGFGFG
@M00200:207:000000000-ALC1F:1:1117:2782:8794 1:N:0:5
ACTGGGTATAAAGCGCGTGTAGGCGGATCGTTAAGTGCCTTGTGAAATCCTGCGGCTCAACCGCAGAACCGCTGGGCATACTGGCGGTCTTGGGCCACTCAGGGGTCACTGGAACAAGCGGTGGAGCGGTGAAATGCGTAGATATCGCTTGGAACGCCAAAGGTGAAGACAGGTGACTGGGGGTGTGCCGACGCTGAGACGCGAAAGCCAGGGGAGCAAACGGGATTAGATACCCTAGTA
+
FGFFCDC@<CFGGGGG@FFF,EA,@FCFFGG<F@FGGE<FEF<@9@E<<F<FFEFGGG9EG,+B+>@CFE@CE+>FCGFA<FF?F>>+@@<FCEDCEFGEFF8FE4CA<5C8<DFFFFGGGB@+:>8B@>FCCEEGFGGE<FEGGGDGGGG7FGG:CF@C,,6?FFCFGGFECCFFGGC78CGGCCEGGCE*:E5C5;CFCEGCCE3EG:8FE/)>EG6FFD3*7C*96@>FGFGF4D6*
@M00200:207:000000000-ALC1F:1:1117:11234:8983 1:N:0:5
ACTGGGTTTAAAGAGCGTGTAGGCGGTCCGGTAAGTCGGCTGTGAAAGTCCAGGGCTCAACCCTGGGATGCCGGTCGATACTGCCGGACTAGAGTTCGGAAGAGGCGAGTGGAATTCCCGGTGTAGCGGTGAAATGCGCAGATATCGGGAGGAACACCTATGGCGAAGGCAGCTCGCTGGGACGTTACTGACGCTGAGACGCGAAAGCGTGGGGAGCAAACAGGATTAGATACCCGCGTA
+
GGGGGGGGGGGGGGGGGGGGGGGGGGGGGGGGGGGGGGGGGGGGGGGGGGGGGGGGGGGGGGGGGGGGGGGGGGGGGGGGGGGGGGGGGGGGGGGGGGGGGGGGGGGGGGGGGGGGGGGGGGGGGGGGGGGGGGGGGGGGGGGGGGGGGGGGGGGGGGGGGGGGGGGGGGGGGGGGGGGGGGGGGGGGGGGGGGGGGGGGGGGGGGGGGGGGGGGGGGGGGGGGFGGGGFGGGGGGEGFG
@M00200:207:000000000-ALC1F:1:1117:28779:9487 1:N:0:5
ACTGGGTTTAAAGGGCGCGTAGGCGGCTTTGCAAGTGGCGGGTGAAATCCCTCGGCTTAACCGAGGAACTGCCTGCCAGACTGTGAGGCTCGAGACCGGGAGAGGTGAGTGGAATTCCCAGTGTAGCGGTGAAATGCGTAGATATTGGGAGGAACACCAGTGGCGAAGGCGGCTCACTGGACCGGAACTGACGCTGAGGCGCGAAAGCGTGGGGAGCAAACAGGATTAGATACCCCAGTA
+
GGGGGGGGGGGGGGGGGGGGGDGGGGGGGGGGGGGGGGGGGGGGGGFGGGGEGGDFGGGGGGEFGGGGGGGGGGFGGGGCFFAF9FGGGGGE7CFFG@FGCGDGG><9<FCGG@GGGGGFEGFGDFGGGGCD<FFEFGGCCCFEFG9FC77C*@C:FGF7FEGDCC>FGFGGG*;:E+0A;CD5C>E5<<CFC==CGFGDCEC5CEGGGG55?EDDGC6C=**:4676CBFGGGGG@CF7
@M00200:207:000000000-ALC1F:1:1117:25826:9973 1:N:0:5
ATTGGGTGTAAAGCGTGCGCAGGCGGTTTTGTAAGCCAGATGTGAAATCCCCGGGCTTAACCTGGGAATGGCATTTGGGACTGCAAGGCTCGAGTGCGGCAGAGGAGACTGGAATTCCTGGTGTAGCAGTGAAATGCGTAGATATCAGGAGGAACACCGATGGCGAAGGCAGGTCTCTGGGCTGACACTGACGCTCATGCACGAAAGCGTGGGGAGCAAACAGGATTAGATACCCCAGTA
+
GGGGGGGGGGGGGGGGGGGGGGGGGGGGGFGGGGGGGGGFGGGGGGFGGGGGGGGGGGFGGGGGGDGGGGGGGGGGFGGGGGGGGGG?FGGGGGGGGGGGGGGGGGGFGGGGFGGGGGGGGFGGGGGFGCFGGGGGGGGGGGFGGGGGGGGCFGGFGGDEGGGFEFGFCFG@EGGGGGGGGGFGGFEGGFGGGGGGGGGGGGGGGGGGGGCEGC<DGGGCCFGGFGFGGFGGGE*9<C?F
@M00200:207:000000000-ALC1F:1:1117:18690:11160 1:N:0:5
ACTGGGCTTAAAGGGCTCGTAGGCGGCCAACTAAGTCGGATGTGAAATCCCCAGGCTCAACCTGGGAACTGCATCCGATACTGGATGGCTTGAATTCGGGAGAGGGATGCAGAATTCCAGGTGTAGCGGTGAAATGCGTAGATATCTGGAGGAATACCGGTGGCGAAGGCGGCATCCTGGACCGACATTGACGCTGAGGAGCGAAAGCTAGGGGAGCAAACGGGATTAGATACCCGCGTA
+
GGGGGGGGGGGGGGGGFGGGEGGGGGGGGGGGGGFGGGGGGGGGGGGGGGGGGGGGGGGGGGGFGGGGGGGGGGGGGGGGGGGGFGGGGGGGGGGGGGGGGGGGGGGGGGGGGGGGGGGGFGGGGGACGGGGGGGFFGGGGGFGGGGGGGGEGGGDFGGGGGGGGDEGGGGGGEGGGGGGGGGGGGGGGGGGGGGGGGFGGGGGG8<FGGGGGGDGGGGGGDDEEDGGGFGGGGGGFGFG
@M00200:207:000000000-ALC1F:1:1117:2133:11261 1:N:0:5
ACTGGGTTTAAAGCGCGTGTAGGCGGCTCGGTAAGTCTGCTGTGAAAGTCCAGGGCTCAACCCTGGGATGCCGGTGGATACTGTCGAGCTCGAGTCCGGAAGAGGCGAGTGGAATTCCTGGTGTAGCGGTGAAATGCGCAGATATCAGGAGGAACACCAATGGCGAAGGCAGCTCGCTGGGACGTGACTGACGCTGAGACGCGAAAGCGTGGGGAGCAAACAGGATTAGATACCCTGGTA
+
GGGGGGGGGGGGGGGGGGGGGGGGGGGGGGGGGGGGGGGGGGGGGGGGGGGGGGGGGGGGGGGGGGGGGGGGGGGGGGGGGGGGGGGGGGGGGGGGGGGGGGGGGGGGGGGGGGGGGGGGGGGGGGGGGGGGGGGGGGGGGGGGGGGGGGGGGGGGGGGGGGGGGGGGGGGGGGGGGGGGGGGGGGGGGGGGGGGDGGGGGGGGGGGGGGGGGGGGGGG?5CGC>FGGGFGGGGGGFGFG
@M00200:207:000000000-ALC1F:1:1117:4945:15508 1:N:0:5
ATTGGGTTTAAAGCGCGTGTAGGCGGTCCGGTAAGTCCGCTGTGAAAGTCGGGGGCTCAACCCTCGGATGCCGGTGGATACTGTCGGGCTTGAGTACGGAAGAGGCGAGTGGAATTCCTGGTGTAGCGGTGAAATGCGCAGATATCAGGAGGAACACCAATTGCGAAGGCAGCTCGCTGGGACGTTACTGACGCTGAGACGCGAAAGCGTGGGGAGCAAACAGGATTAGATACCCTGGTA
+
FG<FCG@FGGGGGGGGDFGGGGGGEGG@EFG@F@AFGGGEEGEFCEF@CFBFCDEE@=FFDFGAF@E>FGGG@GGGG7F,E?B5A=CC@F<=DFFFGGEE:F@DCEG+@B3D,@<FFGGGF3D>FG93CF>FF,<DFGG:FGCFC,FFGFGC1FE:<C<C,FF:FF7CEFG7EGGGGGGGG8E8;FGC?CCFGGGGG@FG8:8?E5765;;CED3>CCFCEDFG:FFGGF*>F?077302
@M00200:207:000000000-ALC1F:1:1117:25686:15953 1:N:0:5
ACTGGGCTTAAAGGGCGCGTAGGCGGATCTTTAAGTCGGGGGTGAAAGCCCAGGGCTCAACCCTGGAATTGCCTTCGATACTGAAGATCTCGAGACCGGAAGAGGTAAGTGGAACTGCGAGTGTAGAGGTGAAATTCGTAGATATTCGCAAGAACACCAGTGGCGAAGGCGGCTTACTGGTCCGGTTCTGACGCTGAGGCGCGAAAGCGTGGGGAGCAAACAGGATTAGATACCCCCGTA
+
GGGGGGGGGGGGGGGGGGGGGGGGGGGGGGGGGGGGGGGGGGGGGGGGGGGGGGGGGGGFGGGGGGGGGGGGGGGGGGGGGGGGGGGGGGGG8FGGGGGGGGGGGGGFGGGGGEGGGGEGGFGFGGGGGGGGGGGFGGGGGGGGGGGGGGGGGGGGGGGGGGGGGGGGGCEGGGGGGGGGGGGGGGGGGGGGGGDEGGGGGDGGGGGGGG5=EGGGGGGGGGGGFGGDFFGGGF45>DFG
@M00200:207:000000000-ALC1F:1:1117:25321:17779 1:N:0:5
ATTGGGCTTAAAGGGCTCGTAGGCGGCCAACTAAGTCAGACGTGAAATCCCTCAGCTTAACTGGGGAACTGCGTCTGATACTGGATGGCTTGGATTCGGGAGAGGAATGCGGAATTCCAGGTGTAGCGGTGAAATGCGTAGATATCTGGAGGAACACCGGTGGCGAAGGCGGCATTCTGGACCGACATTGACGCTGAGGAGCGAAAGCCAGGGGAGCAAACGGGATTAGATACCCTCGTA
+
F<<FGGFEFEEEGGDG?DF+6DCFBFEFGGGGAF<,C<6<CCFG<FFGGCG,EFGGCCEF@FGCCDFGGGEG@B7CG9FEE6FFCGGGGCEFGD99FFG7FCC::,=?FGEG7BFBFFGGGF,CEBFCEG7DFGFGGGE=CCFFGGGGGF8=@CF<FGDCC@FGECG@:>71:B7;;,@FCEGGEGD8EGFGG=*=5CC8=5::7>3EG6EFDED7ECEFGGGCDDFDFF:>FCFCFDFG
@M00200:207:000000000-ALC1F:1:1117:12576:20128 1:N:0:5
ACTGGGTTTAAAGGGTGCGTAGGCGGTCGGGTAAGTCGGATGTGAAATCTCAGGGCTCAACCCTGAAACTGCATTCGATACTGCCTGGCTAGGGTACTGGAGAGGAGACTGGAATTTACGGTGTAGCAGTGAAATGCGTAGATATCGTAAGGAAGACCAGTGGCGAAGGCGAGTCTCTGGACAGTTACCGACGCTGAGGCACGAAGGCCAGGGGAGCAAACGGGATTAGATACCCTCGTA
+
GGGGGGGGGGGGGGGGGGGGGGGGGGGGGGGGGGGGGGGGGGGGGGGGGGGGGGGGGGGGGGGGGGGGGGGGGGGGGGGGGGGGGGGGGGGGGGGGGGGGGGGGGGGGGGGGGGGGGGGGGGGGGGGGGGGGGGGGGGGGGGGGGGGGGGGFGGGGGGGGGGGGGGGGGGGGGGGGGGGGGGGGGGGGGGGGGGGGGGGGGGGGGGGGGGGGGDCDGGGGGGGGFGGGGFGGGGGGFGFG
@M00200:207:000000000-ALC1F:1:1117:11675:20496 1:N:0:5
ACTGGGTTTAAAGGGCGCGTAGGCGGCTCGGCAAGTGGTGTGTGAAATGCCCTGGCTCAACCAGGGAACTGCGCTCCAAACTGCCGAGCTTGAGGGCTGTAGAGGAAGCTGGAATTCCTGGTGTAGCGGTGAAATGCGTAGATATCAGGAGGAACACCGTTGGCGAAGGCGAGCTTCTGGGCAGTCCCTGACGCTGAGGCGCGAAAGTTGGGGGAGCAAACAGGATTAGATACCCTTGTA
+
GGGGGGGGGGGGGGGGGGGGGGGGGGGGGGGGGGGGGGGGGGGGGGGGGGGGGGGGGGGGGGGGGGGGGGGGGGGGGGGGGGGGGGGGGGGGGGGGGGGGGGGGGGGGGGGGGGGGGGGGGGGGGGGGGGGGGGGGGGGGGGGGGGGGGGGGGGGGGGGGGGGGGGDGGGGGGGGGGGGGGGGGGGFGGGFGGGGGGGGGGGGGCGDGGGGEGGDGGGGGGGGGFGGGGFGGGGGGFGFG
@M00200:207:000000000-ALC1F:1:1118:21022:2419 1:N:0:5
ATTGGGTGTAAAGGGCTCGTAGGCGGTTTGTCGCGTCGGGAGTGAAAACTCAGGGCTCAACCCTGAGCGTGCTTCCGATACGGGCAGACTAGAGGTATGCAGGGGAGAACGGAATTCCTGGTGTAGCGGTGGAATGCGCAGATATCAGGAGGAACACCAATGGCGAAGGCAGCTCGCTGGGACGGTACTGACGCTGAGGCGCGAAAGCGTGGGGAGCAAACAGGATTAGATACCCTAGTA
+
GGGGGGGGGGGGGGGGGGGGGGGGGGGGGGGGGGGGGGGGGGGGGGGGGGGGGGGGGGGGGGGGGGGGGGGGGGGGGGGGGGGGGGGGGGGGGGGGGGGGGGGGGGGGGGGGGEFGGFGGGGGGGGGGGGGGGFGGGGGGGGGGGGGGGGGGGGGGGGGGGFGGGGGGGFGEGGGGGDGGGGGGG@FC@FF6CCEGGCGGGGGGGGGGGEEGGED90(4C59CB8?GGGFGGG7FCGGFF
@M00200:207:000000000-ALC1F:1:1118:18414:3977 1:N:0:5
ATTGGGCGTAAAGGGCGCGTAGGTGGCGGCATAAGGCCGTGGTGAAAGTCGGGGGCTCAACCCTTGATCGGCCATGGCAACTGTGTCGCTAGGGCACCGTAGAGGCAGATGGAATTCCGGGTGTAGCGGTGGAATGCGTAGAGATCCGGAAGAACACCAGTGGCGAAGGCGGTCTGCTGGGCGGTGAGCTCGCGAGAGCTCAAGAGCCGACACTGAGACGCGACAGCGTGGGGAGCAAACAGG
+
GGGGGGGGFGGGGGGGGGGGGGGGGGGGGGGGGGGGGGGGGGGGGGGGGGGGGGGGGGGGGGGGGGGGGGGGGGGGGGGGGGGGGGGGGGGGGGGGGGGGGGGGGGGGGGGGGGGGGGGGGGGGGGGGGGGGGGGGGGGGGGGGGGGGGGGGGGGGGGGGGGGGGGGGGGGGGGGGGGGGGGGGGGGGGGGGGGGGGGGGGGGGGGGGGGGGGGGGF),:?DGFC>FDGEDGGDGGGGFGFGF
@M00200:207:000000000-ALC1F:1:1118:14500:4060 1:N:0:5
ATTGGGTATAAAGGGCGCGTAGGCGGCCGCCTAAGTCAGACGTGAAATCCCCAAGCTTAACTTGGGAACTGCGTCTGATACTGGGTGGCTCGAGTTCGGGAGAGGAATGTGGAATTCCAGGTGTAGCGGTGAAATGCGTAGATATCTGGAGGAACACCGGTGGCGAAGGCGGCATTCTGGACCGAAACTGACGCTGATGCGCGAAAGCCAGGGGAGCCAACGGGATTAGATACCCGCGTA
+
GGGGGGGGGGGGGGGGEGGGGGGGGGGGGGGGGGGGGGGGGGEGGGGGGGGGGGGGGDFGGGGGGGGGGGGGEFGGGGGGGGFGFGGGG<BFFGEFGGGGGGGGGGGGGFGGGGGGGGGGGBGGGGGEGFGGGGGGDFGGGGFFFGGGGGGFGGGGGGEGGGGGGGGGGFGEGGGGFFFGGFEGGGGG7:C6CG*;ECGGGGGGGGGGGCGGGGGG1-4>CGC?;64>FFFCGG4CCC>D
@M00200:207:000000000-ALC1F:1:1118:24037:5623 1:N:0:5
ATTGGGTATAAAGTGTGCGCAGGTGGCCGAGCAAGTCGAGTGTGAAATCCCCGGGCTTAACTTGGGAATTGCGCTCGAAACTACTTGGCTAGAGTGTGGCAGAGGAAGGTGGAATTCCAGGTGTAGCGGTGAAATGCGTAGAGATCTGGAGGAACACCGATGGCGAAGGCAGCCTTCTGGGCCAACACTGACGCTCATGCACGAAAGCGTGGGGAGCCAACAGGATTAGATACCCTAGTA
+
GGGGGGGCGGGGGGGGGGGGGGGGGGGGGGGGGGGGGGGGGGGGGGGGGGGGGGGGGGGGGGGGGGGGGGGGGGGGGGFGGGGGGGGGGGGGGGGGGGGGGGGGGGGGGGGGGGGGGGGGGGGGGGGGGGGGGGGGGGGGGGGGGGGGGGGGGGGGGGGGGGGGGGGGGGGGDGGGGGGGGGGGGGGGGGGGGGGGGGGGGGGGGGGGGGGGGGGGF(/>EGGF83FFGFGGGGGGGGFG
@M00200:207:000000000-ALC1F:1:1118:21268:6687 1:N:0:5
ACTGGGTTTAAAGGGCGCGTAGGCGGCCTTGTCAGTCAGACGTGAAATCCCCAGGCTTAACCTGGGAACTGCGTCTGATACTACAAGGCTTGAGTGCGGGAGAGGGATGTGGAATTCCAGGTGTAGCGGTGAAATGCGTAGATATCTGGAGGAACACCGGTGGCGAAGGCGGCATCCTGGACCGACACTGACGCTGAGGCGCGAAAGCTAGGGGAGCAAACGGGATTAGATACCCGGGTA
+
GGGGGGGGGGGGGGGGGGGGGGGGGGGGGGGGGGGGGGGGGGGGGGGGGGGGGGGGGGGGGGGGGGGGGGGGGGGGGGGGGGGGGGGGGGGGGGGGGGGGGGGGGGGGGGGGGGGGGGGGGBFFGGGGGGGGGGGGGGGGGGGGFGGGGGGGGGGGGGGGGGGGGGEEGGGGGGEGGGGGGGFGGGEEDGGFGGGGGGGGEGGGEGGF7CFGGGGGF(4CF5EB;>GGGFGGGF<CCDDD
@M00200:207:000000000-ALC1F:1:1118:14419:7302 1:N:0:5
ACTGGGTTTAAAGGGCGCGTAGGTGGCGACATAAGGCTGTGGTGAAAGTCTGGGGCTCAACTCCAGATCGGCCGTGGCAACTGTGTCGCTTGGGCACTGTAGAGGCAGATGGAATTCCGGGTGTAGCGGTGGAATGCGTAGAGATCCGGAAGAACACCAGTGGCGAAGGCGGTCTGCTGGGCGGTGAGTCCGTGAGGACTCAATAGCCGACACTGAGTCGCGACAGCGTGGGGAGCAAACAGG
+
GGGGGGGGGGGGGGGGGGGGGGGGGGGGGGGGGGGGGGGGGGGGGGGGGGGGGGGGGGGGGGGGGGGGGGGGGGGGGGGGGGGGGGGGGGGGGGGGGGGGGGGGGGGGGGGGGGGGGGFGGFGGGGGGGGGGGGGGGGGGGGGGGGGGGGGGGGGGGGGGGGGGGGGGGGGGGGGGGGGGGGGGGGGGGFGGGG>EGGCGEGFFGGGDGGGGGGGG?))7CGGF51F<DFGGGGGGGGFGFGF
@M00200:207:000000000-ALC1F:1:1118:21316:8752 1:N:0:5
ATTGGGCTTAAAGGGCTCGTAGGCGGCCAACTAAGTCATACGTGAAATCCCTCAGCTTAACTGGGGAACTGCGTGTGATACTGGATGGCTTGGATCCGGGAGAGGGATGCGGAATTCCAGGTGTAGCGGTGAAATGCGTAGATATCTGGAGGAACACCGGTGGCGAAGGCGGCATCCTGGACCGGTATTGACGCTGAGGAGCGAAAGCCAGGGGAGCGAACGGGATTAGATACCCTAGTA
+
CFGGF<<FFFGGGGEEGGEGGEGGGGGGGFGGGG@EFGGGGGGGFGGGGFGGGGGGGGGGGGGGFGGGGGFGEGGGGGGGFGGGGGGGGGGGGCAFDEGG>FEDG7=FGGGGGEGGGGBFGFFGEGGGGCFGFGGFGGGEGGGGGCFGGFGGEFGGGGGG<C<CFC@FCCBCEEGFGCAGGGGGG1=EFFGGDGEGEGGGGGD=EECGGGGDEGGG>>;EGGCBA1F466::CFFCGDFG
@M00200:207:000000000-ALC1F:1:1118:21954:9972 1:N:0:5
ATTGGGTTTAAAGCGTGCGCAGGCGGCTACTCAAGTCAGATGTGAAATCCCCGGGCTTAACCTGGGAACTGCGTTTGAAACTGGGTGGCTGGAGTGCGGCAGAGGGGGGTGGAATTCCACGTGTAGCAGTGAAATGCGTAGATATGTGGAGGAACACCGATGGCGAAGGCAGCCCCCTGGGCCTGCACTGACGCTCATGCACGAAAGCGTGGGGAGCCAACAGGATTAGATACCCCGGTA
+
GGGGGGGGGGGGGGGGGGGGGGGGGGGGGGGGGGGGGGGGGGGGGGGGGGGGGGGGGGGGGGGGGGGGGGGGGGGGGGGGGGGGGGGGGGGGGGGGGGGGGGGGGGGGGGGGGGGGGGGGGGGGGGGGGGGGGFGGGGGGGGGGGGGGGGGGGGGGGGGGGGGGGGGGGGGGGGGGGGGFGGGGGGGGGGGGGGGGGGGGGGGGGGGGGGGGGGEGF(.:FGGF;:GGGFGGGGGGGGFG
@M00200:207:000000000-ALC1F:1:1118:4646:10156 1:N:0:5
ATTGGGTTTAAAGCGCGTGTAGGCGGCCCGATAAGTCCGCTGTGAAAGTCCAGGGCTCAACCCTGGAATGCCGGTGGATACTGTCGGGCTCGAATCCGGAAGAGGTGAGTGGAATTCCTGGTGTAGCGGTGAAATGCGCAGATATCAGGAGGAACACCAATGGCGAAGGCAGCTCACTGGGACGGTATTGACGCTGAGACGCGAAAGCGTGGGGAGCGAACAGGATTAGATACCCTAGTA
+
GGGGGGFGGGGGGGGGGGGGGGGGGGGGGGGGGGGGGGGGGGGGGGGGGGGGGGGGGGGGGGGGGGGGGGGGGGGGGFGGGGGGGGGGGGGGGGGGGEGGGGFGGGGGGGGGGGGGGGGGGGGGGGGGGGGGGGGGGGGGGGGGGGFFGGGGGGGGGGGCFGFGGFGDGGGGGGGGGGGGFGGGGGGFGGGGGGGG8CEGGGG8?EGGEE*CCGGGF095CD?182FGG47CFGGGFGFF
@M00200:207:000000000-ALC1F:1:1118:28588:11261 1:N:0:5
ATTGGGTGTAAAGGGCGCGTAGGTGGCTTGGTAAGCGTGTGGTGAAAGTCCGGGGCTCAACCCCGGATCTGCCGTGCGAACTGCTGAGCTGGAGCACTGTAGAGGCAGGTGGAATTTCGGGTGTAGCGGTGGAATGCGTAGATATCCGAAAGAACACCAGTGGCGAAGGCGGCCTGCTGGGCAGTTGCTGACACTGAGGCGCGACAGCGTGGGGAGCGAACAGGATTAGATACCCCTGTA
+
GGGGGGGG@FFGGGGGGGGFGGGGFGGFGGGGGGGGGFGGGGGGGGGGGGGGGDGGGFFGGGGGGGGGGGGGGGGDGGDGGGGGGGGGGGGGGGDFGGGGGGGGGGGGGFEGGGGGGGGGGGGGGGGGEEEGGGGGGGCFGGGGFGGGGGEGGF:FEGGGGGGGGGGGGCFGEEGGECFGDGGGGGGFF?9?CFDDGCFGGGGGGGGCE??8>EGD6(-:CCF:*5>GGF7DC29CCCFG
@M00200:207:000000000-ALC1F:1:1118:5500:12657 1:N:0:5
ACTGGGCGTAAAGGGCGCGTAGGTGGCCAAACAAGTCGGGTGTGAAATCCCTCGGCTCAACCGAGGAACTGCATTCGATACTGTTCGGCTAGAGTCCGGGAGGGGATGGTGGAATTCCCAGTGTAGCGGTGAAATGCGTAGATATTGGGAAGAACACCGGTGGCGAAGGCGGCCATCTGGACCGGCACTGACACTGAGGCGCGAAAGCCAGGGGAGCTAATGGGATTAGATACCCCCGTA
+
GGGGGGGGGGGGGGGGGGGGGGGGGGGGGGGGGGGGGGGGGGGGGGGGGGGGGGGGGGGGGGGGGGGGGGGGGGGGGGGGGGGGGGGGGGGGGGGGGGGGGGGGGGGGGGGGGGGGGGGGGGGGGGGGGGGGGGGGGGGGGGGGGGGGGGGGGGGGGGGGGGGGGGGGGGGGGGGGGGGGGGGGGDGGGGGGGGGGGGGGGGGGGGGGGFGGGGGGF:8GGGFF;:GGGFGGGGFGGCEG
@M00200:207:000000000-ALC1F:1:1118:13037:12921 1:N:0:5
ATTGGGTGTAAAGGGCGCGTAGGCGGCCACCGCAAGTCAGTTGTGAAATCTCTGGGCTTAACCCAGAAAGGTCAACTGATACTGCGGGGCTAGAGTGCAGAAGGGGCAACTGGAATTCTCGGTGTAGCGGTGAAATGCGTAGATATCGAGAGGAACACCTGCGGCGAAGGCGGGTTGCTGGGCTGACACTGACGCTGAGGCGCGAAAGCTAGGGGAGCGAACGGGATTAGATACCCTAGTA
+
CFCEFFGGFFGGFGDGFGEFGEGGGGCGDEEFDCEEFFFFFEFGGFFFGGGGGGGFFDCEFGG@FEEFCEG,E@FCFD,EFGFGGGEGGG:AFFGGGGGGCCFGGD:CDGDFEBD?CDFGEG=FCGFGGG>:FGGGCGGF:C@AE9@@CCF>FFFGFGGGGFGD7@EGGDGGGGEG8>CCEGDGECCF8@FGGE:CCC@FCEEGG*C:*922C555((4/?<E?83>CG77><FDCFFFGF
@M00200:207:000000000-ALC1F:1:1118:19799:15160 1:N:0:5
ATTGGGTTTAAAGGGTGCGTAGGTGGCGGGGTAAGTCAGGTGTGAAATCTCGGGGCTCAACCCCGAAACTGCACTTGATACTGCCTTGCTCGAGTACTGGAGAGGAGATTGGAATTTACGGTGTAGCAGTGAAATGCGTAGATATCGTAAGGAAGACCAGTGGCGAAGGCGAATCTCTGGACAGTTACTGACACTGAGGCACGAAGGCCAGGGGAGCCAACGGGATTAGATACCCCCGTA
+
GGGGGGGGGGGGGGGGGGGGGGGGGGGGGGGGGGGGGGGGGGGGGGGGGGGGGGGGGGGGGGGGGGGGGGGGGGGGGGGGFGGGGGGGGGGGGGGGGGGGGGGGGGGGGGGGGGGGGGGGGGGGGGGGGGGGGGGGGGGGGGGGGGGGGGGFEGGGGGGGGGGGGGGGGGGGGGGGGGGGGGGGGGGGGGFCGGGGGGGGGGGGGGGGGGGGGGGGF,5AEDEF27FGGFGGGGGGGGFG
@M00200:207:000000000-ALC1F:1:1118:21676:15722 1:N:0:5
ATTGGGTTTAAAGGGCATGTAGGTTGTATACTAAGCGGGGTCTGAAATCCCACGGCTCAACCGTGGAACTGGGCTTCGAACTGGTAAACTAGAGTGAAGTAGAGGTAAGCGGAACTTGGGGTGAAGTAGTGAAATGCATAGATATTCCAGGGAACACCGGTGGCGAAAGCGGCTTACTTGGCTTCAACTGACACTCAAGTGCGAAAGCTAGGGTAGCGAAAGGGATTAGATACCCCAGTA
+
GGGGGGGGGGGGGGGGGGGGGGGGGGGGGGFGGGGGGGGGGGGGGGGGGGGGGGGGGGGGGGGGGGGGGGGGGGGGGGGGGGGGGGGGGGGGGGGGGGGGGGGGGGGGGGGGGGGGGGGGGGGGGGEGGGGGGGGGGGGGGGGGGGGGGGGGGGGGGGGGGGDGGGGGGGGGGGGGGGGGGGGGGGGGGGGGGGGGGFGGGGGGGGGGGGGG>FGGF(35C<=<;<GGGFGGGGG39DFG
@M00200:207:000000000-ALC1F:1:1118:23028:18580 1:N:0:5
ATTGGGTATAAAGGGCACGTAGGCGGCTCAGCAAATCAGTCGTGGAATCCCGACGCTTACCGTCGGAACGGCGGCTGAAAATACTGGGCTTGAGGGCGTGAGGGGTCACTGGAACTCCCGGTGAAGCGGTGAAATGCGTAGATATCGGGAGGAACGCCGGAGGCGAAAGCGAGTGACTGGCGCGTTCCTGACGCTGAGGTGCGAAAGCTAGGGGAGCTAACAGGATTAGATACCCTAGTA
+
GGGGGGGGGGGGGGGGGGGGGGGGGGGGGGGGGGGGGGGGGGGGGGGGGGGGGGGGGGGGGGGGGGGGGGGGGGGGGGGGGGGGGGGGGGGGGGGGGGGGGGGGGGGGGGGGGGGGFGGGGGGGGGGGGGGGGGGGGGGGGGGGGGGGGGGGGGGGGGGGGGGGGGGGGGGGGEGGGGGGGGGGGGGGGGGGGGGGGGGGGGGGGGGGGGGGGGGGF(5CFGF6/5DGGFGGGFGGGGFG
@M00200:207:000000000-ALC1F:1:1118:5857:20430 1:N:0:5
ACTGGGTTTAAAGGGCGCGTAGGCGGGATGGCAAGTCGGTCGTGAAATCCCTCGGCTCAACTGAGGAGCGTCGATCGATACTGCTGTTCTTGAGGATTGCAGAGGAGACTGGAATTCCCGGTGTAGCGGTGAAATGTGTAGAGATCGGGAGGAACACCGGTGGCGAAGGCGGGTCTCTGGGCAATTCCTGACGCTGAGGCGCGAAAGCGTGGGGAGCAAACGGGATTAGATACCCTAGTA
+
GGGGGGGGGGGGGGGGGGGGGGGGGGGGGGGGGGGGGGGGGGGGGGGGGGGGGGGGGGGGGGGGGGGGGGGGGGGGGGFGGGGGGGGGGGGGGGGGGGGGGGGGGGGGGGGGGGGGGGGGGGGGGGGGGGGGGGGGGGGGGGGGGGGDGGGGGGGGGGGGGGGGGGGGGGGGGGGGGFGGGGGDGGGGGGGGGGGGGGFGGGGGGEGGGEGGGGGGF1?GGGGFDBGGGFFGGFGGGGFG
@M00200:207:000000000-ALC1F:1:1118:12606:22222 1:N:0:5
ATTGGGCTTAAAGGGTGCGTAGGTGGGCAGGTAAGTCAGTGGTGAAATCCCCGAGCTTAACTCGGGAACTGCCGTTGATACTATCTGTCTTGAATATCGTGGAGGTAAGCGGAATATGTCATGTAGCGGTGAAATGCTTAGATATGACATAGAACACCCATTGCGAAGGCAGCTTACTACACGATCATTGACACTGAGGCACGAAAGCGTGGGGAGCGAACAGGATTAGATACCCCAGTA
+
GGGGGGGGGGGGGGGGGGGGGGGGGGGGGGGGGGGGGGGGGGGGGGGGGGGGGGGGGGGGGGGGGGGGGGGGGGGGGGGGGGGGGGGGGGGGGGGGGGGGGGGGGGGGGGGGGGGGGGGGGGGGGFFGGGGGGGGGGGGGGGGGGGGGGGGGGDFGGGGGGGGGGGGGGGGGGGGGGGGGGGGGGGGGGGGDGGGCFFCDEGGGGGGGGGGGGGGG6.6CEGGFC@FFGFGGGFFGGDAG
@M00200:207:000000000-ALC1F:1:1118:18525:22687 1:N:0:5
ACTGGGTTTAAAGCGCGTGTAGGCGGCCCGGTAAGTCCGCTGTAAAAGTCCAGGGCTCAACCCTGGAAAGCCGGTGGATACTGCCGGGCTCGAGTCCGGAAGAGGCGAGTGGAATTCCTGGTGTAGCGGTGAAATGCGCAGATATCAGGAGGAACACCGATGGCGAAGGCAGCTCGCTGGGACGGTACTGACGCTGAGACGCGAAAGCGTGGGGAGCTAACAGGATTAGATACCCCTGTA
+
GGGGGGGGGGGGGGGGGGGGGGGGGGGGGGGGGGGGGGGGGGGGGGGGGGGGGGGGGGGGGGGGGGGGGGGGGGGGGGGGGGGGGGGGGGGGGGGGGGGGGGGGGGGGGGGGGGGGGGGGGGGGGGGGGGGGGGGGGGGGGGGGGGGGGGGGGGGGGGGGGGGGGGGGGGGGGGGGGGGGGGGGGGGGGGGGGGGGGGGGGGGGGGGFGGGGGGGGF(.<FGGF;4CFGFGGGGFGGGFG
@M00200:207:000000000-ALC1F:1:1119:16880:5338 1:N:0:5
ATTGGGTATAAAGGGCGTGTAGGCGGTTTGTTAAGTCATGTGTGAAATCCCTCGGCTCAACCGGGGAACGACGCATGAAACTGACAAGCTAGAGTACCAAAGAGGGGGGTGGAATTCCCGGTGTAGCGGTGAAATGCGTAGATATCGGGAGGAACACCTGTGGCGAAGGCGACCCCCTGGTTGGATACTGACGCTGAGACGCGAAAGCGTGGGGAGCAAACAGGATTAGATACCCTAGTA
+
GGGGGGGGGGGGGGGGGGGGGGGGGGGGGGGGGGGGGGGGGGGGGGGGGGGGGGGGGGGGGGGGGGGGGGGGGGGGGGGGGGGGGGGGGGGGGGGGGGGGGGGGGGGGGGGGGGGGGGGGGGGGGGGGGGGGGGGGGGGGGGGGGGGGGGGGGGGGGGGGGGGGGGGGGGGGGGGGGGGGGGGGGGGGGGGGGGGEGGGGGGGGGGGGGGGGGGGGGGGGGGGGGGGGGFGGGGGGFGFG
@M00200:207:000000000-ALC1F:1:1119:13452:5340 1:N:0:5
ACTGGGTATAAAGGGCGCGTAGGTGGCTGGGTAAGCGTGCGGTGAAAGCTCGGGGCTCAACTCCGAGTCGGCCGTGCGAACTGTCCGGCTTGAGCACTGTAGAGGCGGGTGGAATTCCGGGTGTAGCGGTGGAATGCGTAGAGATCCGGAAGAACACCGGTGGCGAAGGCGCGCCGCTGGGCAGTAGCTGACACTGAGGAGCGAAAGCGTGGGGAGCAAACAGGCGTAGATACCCGCGTCAGA
+
F99ECCC<EGGGGGDGDGDFCFE<FG@@@F7FCEE,CCFCECFGDFGCC,C:B+@BFFFFG<,9BFGFGGGG,>CC@ECGGFCE<EE7FFCGGGGFFG8?F9EGGGGGGGCEF93<,>,>:5@<FCFGGFFGF9,,,C7C*<F,38,3C*C*2CCFFC<BFGD+<*:>>@E**:8*/:*/*;*2*+3@9FF6CE:C++CC8@CE:*:FEECEDGDDD5*2/1***)1)1)2?F?D)9>@DC34
@M00200:207:000000000-ALC1F:1:1119:16001:6104 1:N:0:5
ATTGGGTTTAAAGCGCGTGTAGGCGGCCTTGCAAGTTGGATGTGAAAGCCCACGGCTCAACCGTGGAAGCGCATCCAAAACTGCATCGCTCGAGTCTCGGAGAGGAAGGTGGAATGCTTGGTGTAGAGGTGAAATTCGTAGATATCAAGCAGAACACCTGCGGCGAAGGCGGCCTTCTGGACGATGACTGACGCTGAGACGCGAAAGCGTGGGGAGCAAACAGGATTAGATACCCTAGTA
+
GGGGGGGGGGGGGGGGGGGGGGGGGGGGGGGGGGGGGGGGGGGGGGGGGGGGGGGGGGGGGGGGGGGGGGGGGGGGGGGGGGGGGGGGGGGGGGGGGGGGCGEGGGGGGGGGEFGGGGGGGDFFGGGGGGGFGGGGGGGGGGGGGGGGGGGGGGGGGGGGGGGGGGGGGGGGGGGGGGGGGGGGGGGGGGGGGGGGEGGGGGGGGGGGGGGGGGGGGGGGGGGGGGGGGFGGGFGGGFFF
@M00200:207:000000000-ALC1F:1:1119:26942:6413 1:N:0:5
ATTGGGTTTAAAGGGTGCGCAGGCGGCCCTGTGTGTGAGGCGTGAAAGCCTGGAGCTTAACTCCAGAATTGCACCTCAAACTACAGGGCTAGAGCATTGGAGAGGGTAGCAGAATTCATGGTGTAGCAGTGAAATGCGTAGATATCATGAGGAATACCAGAGGCGAAGGCGGCTACCTGGACAATTGCTGACGCTCAGGCACGAAAGCGTGGGGAGCAAAAGGGATTAGATACCCTAGTA
+
GGGGGGGGGGGGGGGGGGGGGGGGGGGGGGGGGGGGGGFGFGGGGGGGGGGFGGGGGGGGGGGGGGGGGGGGGGGGGGGGGGGGGFFGGGFGGGGGGFFGGGGGGGGGGGGGGGGFGGGGGGGGGGGGGGGGGGGFGGGGGGGGGGGGGGEFGGFFGG@FGFCGGGGGGGGGGGGGGGGGGGGGGGFFGGGGGGGGGGGGFCCGGGGGGGEDCEEGDGGGGFGGGGGGGFGGGFFGDC7F
@M00200:207:000000000-ALC1F:1:1119:18327:7761 1:N:0:5
ATTGGGCTTAAAGAGCGTGTAGGCGGTTCAATAAGTCTGTTGTGAAAGTCCAAGGCTCAACCTTGGGATGCCGATGGATACTGTTGAACTCGAGTCCGGAAGAGGAGTGTGGAATTCCTGGTGTAGCGGTGAAATGCGCAGATATCAGGAGGAACACCGATGGCGAAGGCAGCACTCTGGGACGTGACTGACGCTGAGACGCGAAAGCGTGGGGAGCAAACAGGATTAGATACCCTAGTA
+
GGGGGGGGGGGGGGGGGGGGGGGGGGGGGGGGGGGGGGGGGGGGGGGGGGGGGGGGGGGGGGGGGGGGGGGGGGGGGGGGGGGGGGGGGGGGGGGGGGGGGGGGGGGGGGGGGGGGGGGGGGEGGGGGGGGGGGGGGGGGGGGGGGGGGGGGGGGGGGGGGGGGGGGGGGGGGGGGGGGGGGGGGGGGGGGGGGGGGGGGGGGGGEGGGGGGGGGGGGGGGGGGGGGGGFGGGFGG4CFG
@M00200:207:000000000-ALC1F:1:1119:14655:9428 1:N:0:5
ATTGGGTTTAAAGCGCGCGCAGGCGGTCCTTTAAGTCTGATGTGAAAGCCCACGGCTCAACCGTGGAGGGTCATTGGAAACTGGGGGACTTGAGTGCAGAAGAGGAAAGCGGAATTCCACGTGTAGCGGTGAAATGCGTAGAGATGTGGAGGAACACCAGTGGCGAAGGCGGCTTTCTGGTCTGTAACTGACGCTGAGGCGCGAAAGCGTGGGGAGCAAACAGGATTAGATACCCTCGTA
+
GGGGGGGGGGGGGGGGGGGGGGGGGGGGGGGGGGGGGGGGGGGGGGGGGGGGGGGGGGGGGGGGGGGGGGGGCGGGGGGGGGGGGGGGGGGGGGGGGGGGGGGGGGGGGGGGGGGFGGGGGDFGGGGGGGGGGGGGGGGGGGGGGGGGGGGGGGGGGGGGGGGGGGGGGGGGGGGGGGGGGGGGGGGGGGGGGGGGGGGGGGGGGGGGGGGGGGGGGGGFGGGGGGGGGFGGGGGGGGFG
@M00200:207:000000000-ALC1F:1:1119:11047:10284 1:N:0:5
ATTGGGTTTAAAGCGCACGTAGGCGGATACTTAAGTCAGGGGTGAAATCCCGGGGCTCAACCCCGGAACTGCCTTTGATACTGGGTATCTCGAGTCCGGAAGAGGTGAGTGGAATTCCGAGTGTAGAGGTGAAATTCGTAGATATTCGGAGGAACACCAGTGGCGAAGGCGGCTCACTGGTCCGGTACTGACGCTGAGGTGCGAAAGCGTGGGGAGCAAACAGGATTAGATACCCGAGTA
+
GGGGGGGGGGGGGGGGGGGGGGGGGGGGGGGGGGGGGGGGGGGGGGGGGGGGGGGGGGGGGGGGGGGGGGGGCGGGGGGGGGGGGGGGGGGGGGGGGGGGGGGGGGGGGGGGGGGGGGGGGDFFGGGGGGGGGGGGGGGGGGGGGGGGGGGGGGGGGGGGGGGGGGGGGGGGGGGGGGGGGGGGEGGEGGGGGGDGGGGGGGGGGGDFCGGGGGGGGGGGGGGGGGGGGFGGGGGDGGFG
@M00200:207:000000000-ALC1F:1:1119:20111:11523 1:N:0:5
ATTGGGTTTAAAGGGCGCGTAGGCGGCTCGATAAGGCTCGCGTGAAAGTCCGGGGCTCAACCCCGGATCGGCGTGGGCGACTGTTGGGCTGGAGCACGGTAGGGGCAGACGGAATTCCGGGTGTAGCGGTGGAATGCGTAGAGATCCGGAAGAACACCGGTGGCGAAGGCGGCATCCTGGACCGGTATTGACGCTGAGGCGCGAAAGCCAGGGGAGCAAACGGGATTAGATACCCTCGTA
+
GGGGGGGGGGGFEGGGGGGGGGGGGGGGGGGGGGGGGGGGGGFGGGGGGGGGGGGGGGGGGGGGGGGGGGGGGGGDEGGGGGGGGGGEGGGGGFGGGGGGFGGEGGDGFGEGDGGFGFFFG<>FEFGGGCGDEDGFGGGGGCGGGGGGGDGGFGGGGGGGGEEGGGCEGGGGGGGGGGGGGGGGGGCFGGGGGGEGEFGFGEEC=EEGGC=5EG5CEGGGGGGGCDF7FFC>?ECGGGFG
@M00200:207:000000000-ALC1F:1:1119:13609:11754 1:N:0:5
ACTGGGTTTAAAGGGCATGTAGGTTGTATACTAAGCGGGGTCTGAAATCCCACGGCTCAACCGTGGAACTGGGCTTCGAACTGGTAAACTAGAGTGAAGTAGAGGTAAGCGGAACTTGGGGTGAAGTAGTGAAATGCATAGATATTCCAGGGAACACCGGTGGCGAAAGCGGCTTACTTGGCTTCAACTGACACTCAAGTGCGAAAGCTAGGGTAGCGAAAGGGATTAGATACCCCCGTA
+
GGGGGGGGGGGGGGGGGGGGGGGGGGGGGGGGGGGGGGGGGGGGGGGGGGGGGGGGGGGGGGGGGGGGGGGGGGGGGGGGGGGGGGGGGGGGGGGGGGGGGGGGGGGGGGGGGGGFGGGGGFFGGGGGGGGGGGGGGGGGGGGGGGGGGGGGGGGGGGGGGGGGGGGGGGGGGGGGGGGGGGGGGGGFFGGGGGGGGGGGGGGGGGGGGGGGGGGGGGGGGGGGGGGGGFGGGGGGGGFG
@M00200:207:000000000-ALC1F:1:1119:22400:13290 1:N:0:5
ATTGGGTTTAAAGGGCGCGTAGGTGGTTTGATAAGGGTGTGGTGAAAGTCCGGGGCTCAACTCCGGATCTGCCGTGCCGACTGTCAAACTCGAGGGCTGTAGAGGCAGACGGAATTCCGGGTGTAGCGGTGGAATGCGTAGAGATCCGGAAGAACACCGGTGGCGAAGGCGGCCTGCTGGGGTCTGGCTGACGCTGAGGCGCGACAGCGTGGGGAGCAAACAGGATTAGATACCCGTGTA
+
GGGGGGGGGGGGGGGGGGGGGGGGGGFFGGGGGGGGGGGGGGGGGGGGGGGGGGGGGGGGGGGGGGGGGGGGGGGGGGGGGGGGGGGGGGGGGGGGGGGGGGGGGGGGGGGGGGGFGGGGGFFGGGGGGGGGGGGGGGGGGGGGGGGGGGGGGGGGGGGGGGGGGGGGGGGGGGGGGGGGGGGGGGGGGGGGGGGGGGGGGGGGGGGGGGGGGGGGGGFFGGGGGGGGGFGGGCFGGGFG
@M00200:207:000000000-ALC1F:1:1119:8620:13366 1:N:0:5
ACTGGGCTTAAAGTGTGCGCAGGTGGCTTCGCAAGTCGAGTGTGAAAGCCCCGGGCTTAACCTGGGAATTGCGCTCGAAACTACGGAGCTGGAGTATGGCAGAGGGAGGTGGAATTCCACGTGTAGCGGTGAAATGCGTAGAGATGTGGAGGAACACCAATGGCGAAGGCAGCCTCCTGGGCCAATACTGACACTCATGCACGAAAGCGTGGGGAGCAAACAGGATTAGATACCCCAGTA
+
GGGGGGGGGGGGGGGGGGGGGGGGGGGGGGGGGGGGGGGGGGGGGGFGGGGGGGGGGGGGGGGGGGGGGGGGFGGGGGGGGGGGGGGGGGGGGGGGGGFGGGFGGGGGGGGGGGGFGGGGG+AFFGGGGGGGGGGGGGGGGGGGGGGGGGGGGGGGGGGGGGGGGGGGGGGGGGGGGGGGGGGGGGGGGD;BFGGFGGGGGGGGGGGGGGGGGEGDGGGGGGGGGGFFF@GGGGFGGGFG
@M00200:207:000000000-ALC1F:1:1119:2046:13615 1:N:0:5
ATTGGGTGTAAAGCGCGTGTAGGCGGTTCGGTAAGTCGGCTGTGAAAGTCCAGGGCTCAACCCTGGGATGCCGGTCGATACTGCCGGACTAGAGTTCGGAAGAGGCGAGTGGAATTCCCGGTGTAGCGGTGAAATGCGCAGATATCGGGAGGAACACCAATGGCGAAGGCAGCTCGCTGGGACGTTACTGACGCTGAGACGCGAAAGCGTGGGGAGCAAACAGGATTAGATACCCCTGTA
+
GGGFGGGGGGGGGGGGGFEGGGGGGGGGGGEGFGFFGGGGGGGGGGGGGGGGGEEEFGGGGGGGGGFFFFGFFFGGGGGGGGGGGGGEGGGGGGGGGGGGGEGGFGGGEFFDGFGGGGGGG@>FFGGGGG7FGGFCGCGGCFFGFFGGEGEEEGGGGGGGGFGF<CG@CFGGGGGGGEGGDFFGGGGGGGGGGGGG>E@FGGGGGGGGGGCED5=CEGGGGGGGGFGGGFGGGGFGFGFG
@M00200:207:000000000-ALC1F:1:1119:9421:14178 1:N:0:5
ATTGGGTTTAAAGGGTGCGTAGGCGGTCGCGTAAGTCGGGTGTGAAATCCTGGAGCTTAACTCCAGAACGGCATTCGAAACTGCGCGGCTAGAGGTCTGGAGAGGTGACTGGAATTCTCGGTGTAGCAGTGAAATGCGTAGATATCGAGAGGAACACCAGAGGCGAAAGCGAGTCACTGGACAGAACCTGACGCTGAGGCACGAAAGCTAGGGGAGCAAACGGGATTAGATACCCTAGTA
+
GGGGGGGGGFGGGGGGGGGGGGGGGGGGGGGGGGGGGGGGGGGGGGGGGGGGGGGGGGGGGGGGGGGGGGGGBFGGGGGGGGGGGGGGGGGGGGGGGGGGGGGGGGGGGGGGGGGGGGGGGGGGGGGGGGGGGGGGGGGGGGGGGGGGGGGGGGGGGGGGGGGGGGGGGGGGGGGGGGGGGGGGGGGGGGGGGGGGGGGGGGGGGGGGGGGGGGDGGGGGGGGGGGGGGFGFGGGGGGFF
@M00200:207:000000000-ALC1F:1:1119:10779:18927 1:N:0:5
ACTGGGCTTAAAGGGCTCGTAGGCGGCCAACTAAGTCACACGTGAAATCCCCAGGCTTAACCTGGGAACTGCGTGTGATACTGGATGGCTTGAATTCGGGAGAGGGATGCAGAATTCCAGGTGTAGCGGTGAAATGCGTAGATATCTGGAGGAATACCGGTGGCGAAGGCGGCATCCTGGACCGACATTGACGCTGAGGAGCGAAAGCTAGGGGAGCGAACGGGATTAGATACCCTTGTA
+
GGGGGGGGGGGGGGGGGGGGGGGGGGGGGGGGGGGGGGGGGGGGGGGGGGGGGGGGGGGGGGGGGGGGGGGGGGGGGGGGGGGGGGGGGGGGGGGGGGGGGGGGGGGGGGGGGGGFGGGGG8AFGGGGGGGGGGGGGGGGGGGGGGGGGGGGGGGGGGGGGGGGGGGGGGGGGGGGGGGGGGGGEGGGGGGGGGGGGGGGDGGGGGGGGGGGGGGGGGGGGGGGGGGGGFGGGGGGGGFG
@M00200:207:000000000-ALC1F:1:1119:10120:19758 1:N:0:5
ACTGGGTATAAAGGGCGCGCAGGTGGTTTTGTATGTCTACCGTGAAAGCGTACAGCTCAACTGTATTTTGTCGGTAGAAACTGCAGGACTTGAGGCTGGGAGGGGCTGGTGGAATTCCCTGTGTAGCGGTGAAATGCGTAGAGATGGGGGAGAACACTCGTGGCGAAGGCGGCCAGCTAGACCAGTTCTGACACTGAGGCGCGACAGCGTGGGGAGCAAACAGGATTAGATACCCTCGTA
+
GGGGGF<EFG<FG<CGGGGGGGGGGFFFFFGGGGGGGGGFGGFGGGGFGGCGGGEF8EGCF<FGE<EDFGGGCFFGGGGEGGGGGEFCG@@ECFGGGFCFGGGGGGGGGFGDF=FF<EFFG,7F?FFGGCCCDFFGGEFGGGA<9FFCGEGCGDGFD<BFGGEGGFGGEGGCEEGG@7FFEGGGGBCC<CGGGG+9EGGGGGECGGGFG:EGGCCDGC?FFGG5FG>DCFCFGGGGFGFG
@M00200:207:000000000-ALC1F:1:1119:27269:20167 1:N:0:5
ACTGGGTTTAAAGGGCGCGTAGGTGGCGACCCAAGTCAATGGTGAAAGCTCGCCGCTTAACGGCGAGTCGGCCACTGATACTGGGTTGCTTGAGCACTGTAGAGGCTAATGGAATTCCGGGTGTAGCGGTGGAATGCGTAGATATATGGAGGAACACCGGTGGCGAAAGCGGCTCTCTGGACTGTAACTGACACTGAGGCTCGAAAGCGTGGGTAGCAAACAGGATTAGATACCCCAGTA
+
GGGGGGGGGGFGGGGGGGGGGGGGGGGGGGGGGGGGGGGGGGGGGGGGGGGGGGGGGGGGGGGGGGGGGGGGGGGGGGGGGGGGGGGGGGGGGGGGGGGGGGGGGGGGGGGGGGGGGGGGGFFGGGGGGGGGGGGGGGGGGGGGCFFGGGGGGGGGGGGGGGGGGGGGGGGGGGGGGGGGGGGGGGGGGGGGGGGGGGGGGGGGGGGGGGGGGGGGGGGGGGGFFC>FGFGGCC<FDGFG
@M00200:207:000000000-ALC1F:1:1119:12631:20498 1:N:0:5
ATTGGGTGTAAAGGGCGTGTAGGCGGTCTGTTAAGTCATGTGTGAAATCCCTCGGCTCAACCGGGGAACGACGCATGAAACTGACAAGCTAGAGTACCAAAGAGGGGGGTGGAATTCCCGGTGTAGCGGTGAAATGCGTAGATATCGGGAGGAACACCGGTGGCGAAGGCGGCCCCCTGGTTGGATACTGCCGCGGCGACGCGAAAGCGTGGGGGGAAAACAGGATCAGATACCCCGGTAAGAC
+
FGDAECGEGGGGGCBFG@CFEEGG@GEG@GEFGGGFGGGFGGFGGFFGGGGFGECFFFFFGGGGGGGE=EEGEGGCEECFFFFEDGFEGFFGGGFGGGGGGGCECGGE@FFCFFFCEGGGC<FFCFGCE<<<FFGGCEGEGGGFEGEGGGGD>FGGGGGCCGCGD5?CCFCGGECE5*28C+;CCC+<9++*/?****:85:558*:E8CGDE5*)*:5***9**7*2**::FGGGG))1*0))
@M00200:207:000000000-ALC1F:1:1119:6620:22638 1:N:0:5
ACTGGGCATAAAGGGCGCGTAGGCGGCCTGCTAAGTCGAACGTGAAATCCCTGGGCTCAACCCAGGAACTGCGTCCGATACTGGTTGGCTTGAATCCGGGAGAGGGATGTGGAATTCCAGGTGTAGCGGTGAAATGCGTAGATATCTGGAGGAACACCGGTGGCGAAGGCGGCATCCTGGACCGGTATTGACGCTGAGGCGCGAAAGCCAGGGGAGCAAACGGGATTAGATACCCCCGTA
+
GGGGGGGGGGGGGGGGGGGGGGGGGGGGGGGGGGGGGGGGGGGGGGGGGGGGGGGGGGGGGGGGGGGGGGGG7FGGGGGGGGGGGGGGGGGGGGGGGGGGGGGGGGGGGGGGGGGGGGGGGFAFGGGGGGGGGGGGGGGGGFGGGGGGGGGGGGGGGEGGGGGGGFGGDGGGGGGGGGGGGGGGGCEEEGGGGGGGGGGGGGGGGGDGGGGGGGGGDGGCCD3ACGGGCFGF9FGFDGDD
@M00200:207:000000000-ALC1F:1:1119:20803:23254 1:N:0:5
ATTGGGTGTAAAGGGTGCGTAGGTGGTGGGGTAAGTCGGATGTGAAATCCCGGGGCTCAACCCCGGAACTGCATTCGATACTGCCTTGCTCGAGTACTGGAGAGGAGACTGGAATTTACGGTGTAGCAGTGAAATGCGTAGATATCGTAAGGAAGACCAGTGGCGAAGGCGAGTCTCTGGACAGTTACTGACACTGAGGCACGAAGGCCAGGGGAGCAAACGGGATTAGATACCCTAGTA
+
GGGGGGGGGGGGGGGGGGGGGGGGGGGGGGGGGGGGGGGGGGGGGGGGGGGGGGGGGGGGGGGGGGGGGGGGGGGGGGGGGGGGGGGGGGGGGGGGGGGGGGGGGGGGGGGGGGGGGGGGGGGGGGGGGGGGGGGGGGGGGGGGGGGGGEFGGGGGGGGGGGGGGGGGGGGGGGGGGGGGGGGGGGGGGGFBEFGGGGGGGGGGGGDGGGGGEEGGGGGGFDGGGGGFD?CFCGGGGGFG
@M00200:207:000000000-ALC1F:1:2101:9905:2209 1:N:0:5
ATTGGGTGTAAAGGGCGCGTAGGTGGCTTGGTAAGCGTGCGGTGAAAGCTCGAGGCTCAACCTCGAGTCTGCCGTGCGAACTGCCGAGCTGGAGCACGGTAGAGGCACATGGAATTCCGGGTGTAGCGGTGGAATGCGTAGAGATCCGGAAGAACACCGGTGGCGAAGGCGGTGTGCTGGGCCGTAGCTGACACTGAGGCGCGACAGCGTGGGGAGCAAACAGGATTAGATACCCCAGTA
+
GGGGGGGGGGGGGGGGGGGGGGDFGCEFFFCFFGGGGG7@FCCFGGC<C<CCCE+@@EF9F=EFEFEF=DEGDCFCEGG7CAEGFFFGEGGEEF<<AFCDEGGFGGGG@DFF<3F<FAFCFECEFCFGC=BCFBCFF:FECEF;BF>FFGGGGCC,DCE@C@5CEGD7:FECE>EGGFGFGGF>EEGG7C6FGGFFCGCF=:C5=:EF5CEGGC9DC*:CF74*5?FFF?@4>CF))098
@M00200:207:000000000-ALC1F:1:2101:23025:3085 1:N:0:5
ACTGGGTGTAAAGCGCACGCAGGCGGTTGTGGGCGTCGGTGCTGAAAGTCCACTGCTTAACAGTGGGATGCGTGCCGATACGCCATAACTGGAGCGATGCAGAGGCCAGTGGAATTGCCGGTGTAGTGGTGAAATGCGTAGAGATCGGCAGGAACACCCAAGGGGAAGCCAGCTGGCTGGGCATTTGCTGACGCTCATGTGCGACAGCGTGGGGAGCGAACTGGATTAGATACCCCTGTAAGA
+
GGGGGGGGGGGGGGGGGGGGGGGGGGGGGGGGGGGGGEGGGGFGGGGGGGGGGGGGGGGGGGGGGGGGGGGGGGGGGGGGGGGGGGGGGGGGGFGGGGGGGFGGGGGFGGGG9DFGGGGGGGEGGFFGGFGFGGGGGGGGGGGGFFFEGCFGDFFGGGGDGGGGDGEGGGGGGGGEGFEGGGGGFGG?FFC8EGCEGGGGGGGGGGDGCEEEEC<CDD55:FDC?BBF?=F7F<)<3)9=64:
@M00200:207:000000000-ALC1F:1:2101:21151:4191 1:N:0:5
ATTGGGCGTAAAGAGCTCGTAGGCGGTTTGTCGCGTCTGCCGTGAAAGTCCGGGGCTCAACTCCGGATCTGCGGTGGGTACGGGCAGACTAGAGTGATGTAGGGGAGACTGGAATTCCTGGTGTAGCGGTGAAATGCGCAGATATCAGGAGGAACACCGATGACGAAGGCAGGTCTCTGGGCATTAACTGACGCTGAGGAGCGAAAGCATGGGGAGCGAACAGGATTAGATACCCCAGTA
+
GGGGGGGGGGGGGGGGGGGGGGEGGGGGGGGGGGGGGGGGGGGGGGFGGGGGGGGGGGGFGGGGGGGGGGGGGGGGGGGEEGGGGGGGGGGGGGGGFGGGGGGGGGGGGGGGFFGGGGGGGGGGGFGGGGGGGGFGGGGGGGGGGGGGGGGGGGGGGGGGGD;FG<EGGGGGGGGGGF@FEFGGGGGGFGGGGGDCEGGGGGDECGGGGGDGFGGDGGGGGGGGFFFFFFFFGGFFFFFF
@M00200:207:000000000-ALC1F:1:2101:19797:5396 1:N:0:5
ATTGGGTTTAAAGGGCGCGTAGGCGGTTGGATAAGTCAGCTGTGAAAACCACGGGCTTAACTCGTGGCCTGCAGTTGAGACTGTCTGGCTTGAGTGTGGGAGAGGAGAGTGGAATTCCTGGTGTAGCGGTGAAATGCGTAGATATCAGGAGGAACACCGGTGGCGAAGGCGGCTCTCTGGACCACAACTGACGCTGAGGCGCGAAAGCTAGGGGAGCAAACAGGATTAGATACCCGCGTA
+
GGGGGGGGEGGGGGGFGGGGGGGGGGFEBFGGGGGGGGGGGGGGGGGGGGGGGGGGGGGGGGGGGGGGGGGGGGGGGGGGGGGGGGGGGGGGGGGGGGGGGGGEGEFGGGGG9EDFGGGGGEFFGGGGGGCFCFGGGGGGGGGGEAFADGGGGGGFGEGGGCCFEEEDCFBEGEEGGFFGGG6BCGFCEGGFGDCEDGFFGDEGGCECFFGGGGGGGGGFGF**7?FFFFFFGGFFFFFE
@M00200:207:000000000-ALC1F:1:2101:12272:5731 1:N:0:5
ATTGGGTTTAAAGGGCGCGTAGGCGGGATGGCAAGTCAGTCGTGAAATCTCTCGGCTCAACCGAGAAACGTCGGCTGATACTGCCGTTCTTGAGGGATGCAGAGGAGACTGGAATTCCCGGTGTAGCGGTGAAATGTGTAGAGATCGGGAGGAACACCGGTGGCGAAGGCGGGTCTCTGGGCATTTCCTGACGCTGAGGCGCGAAAGCGTGGGGAGCAAACGGGATTAGATACCCGAGTA
+
GGGGGGGGGGGGGGGGGGGGGGGGGGGGGGGGGGGGGGGGGGGGGGGGGGGGGGGGGGGGGGGGGGGGGGGGGGGGGGGGGGGGGGGGGGGGGGGGGGGGGGGGGGGGGGGGDFGGGGGGGGGGGGGGGGGGGGGGGGGGGGGGGGGGGGGGCGGGGGGGGGGGGGGGGGGGGGGGGGGGGGGGGGGGGGGGGGEGGGFGGGDEGGGGGGGGGD:DGGGGGGDG>BFF?FFFGGFFFFFF
@M00200:207:000000000-ALC1F:1:2101:25633:8437 1:N:0:5
ATTGGGTTTAAAGGGCGTGTAGGCGGCCTCGTATGTCTCATGTGAAAGCCCTCGGCTTAACCGGGGAACTGCATGGGAAACGGCAAGGCTTGAGTCCGGGAGAGGATAGCGGAATTCCCAGTGTAGCGGTGAAATGCGTAGATATTGGGAGGAACACCGGTGGCGAAGGCGGCTATCTGGACCGGTACTGACGCTGAGACGCGAAAGCCAGGGGAGCAAACAGGATTAGATACCCGTGTA
+
GGGGGGGGGGGGGGGGG@FGGGGGGGGGFFGGG?FGGCCFGGGGGGGGGGEDDFGGGCGGGGGGGGGGGGFGGGFGGGGGGGGGGGGGGGGGGFGEFGGDGGGGGGGFFDFGGGGGGGDDGGGGGGGGDCGGGGGGGDBFEEFGGGGGFGGGGGGGGGGEGGGGGGGGGGGGGGDCGGGGFGGGGGGGGGGGGGEC8FGGGGGGGGGGFFGFCCDDGGGGGCDC77??*9F67E?EDEFF
@M00200:207:000000000-ALC1F:1:2101:15054:8977 1:N:0:5
ATTGGGTTTAAAGGGCGCGTAGGCGGCCGATCAAGTCAGGGGTGAAAGCCTGTGGCTCAACCACAGAATTGCCTTTGATACTGTTCGGCTCGAGACCGGAAGAGGTTGGTGGAACTGCGAGTGTAGAGGTGAAATTCGTAGATATTCGCAAGAACACCAGTGGCGAAGGCGGCCAACTGGTCCGGTTCTGACGCTGAGGCGCGAAAGCGTGGGGAGCAAACAGGATTAGATACCCGAGTA
+
GGGGGGGGGGGGGGGGGGGGGGGGGGGGGGGGGGGGGGGGGGGGGGGGGGGGGGGGGGGGGGGGGGGGGGGGGGGGGGGGGGGGGGGGGGGGGGGGGGGGGGGGGGGGGGGGFFGGGGGDGGGGGGGGGGGGGGGGGGFGGGGGGGGGGGGGGGGGGGGGGFGGGGGGGFGEGGGGGGGGGGFGGEGGGGGGGDGGGGGGGDGDEGGGGGGGGGCDGGFGGGGGFFF@FFFFGCFE@EFF
@M00200:207:000000000-ALC1F:1:2101:17110:9678 1:N:0:5
ATTGGGTTTAAAGAGCGTGTAGGCGGTCCGGTAAGTCCGCTGTGAAAGTCGGGGGCTCAACCCTCGAATGCCGGTGGATACTGTCGGGCTAGAGTGCGGAAGAGGCGAGTGGAATTCCTGGTGTAGCGGTGAAATGCGCAGATATCAGGAGGAACACCAATTGCGAAGGCAGCTCGCTGGGACGTAACTGACGCTGAGACGCGAAAGCGTGGGGAGCAAACAGGATTAGATACCCCTGTA
+
GGGGGGGGGGGGGGGGGGGGGGGGGGGGGGGGGGGGGGGGGGGGGGGGGGGGGGGGGGGGGGGGGGGGGGGGGGGGGGGGGGGGGGGGGGGGGGGGGGGGGGGGGGGGGGGGBFGGGGGGGGGGGGGGGGGGGGGGGGGGGGGGGGGGGGGGGGGGGGGGGCGGGGGGGGGGGGGGGGGGGGGGGGGGGGGGGGGGGGGGGGGGGGGGGGGGGGGGGGGGGGGGFFFFFF?FGGFFF@FF
@M00200:207:000000000-ALC1F:1:2101:17538:11020 1:N:0:5
ATTGGGTTTAAAGGGAGCGTAGGAGGGCAGGTAAGTCAGTGGTGAAATCTTCGAGCTTAACTCGGAAACTGCCGTTGATACTATCTGTCTTGAATACCGTGGAGATGAGCGGAATATGTCATGTAGCGGTGAAATGCTTAGATATGACATAGAACACCAATTGCGAAGGCAGCTCGTTACACGAATATTGACTCTGAGGCTCGAAAGCGCGGGGATCAAACAGGATTAGATACCCCAGTA
+
GGGGGGGGGGGGGGGGGGGGGGGGGGGGGGGGGGGDFGGGGGGGGGGGGGDFEGGGGGGGGGGGGGGGGGGGGGGGGGFGGGFGGGGGGGGGGGGGGGGGGGGGGGGGGGGGCCFGGGGGGGGGGGGGDGGGGGGGGGGGFGGGGGGGFGGGGDFGGGGGGGDGGGGGGGGGGGGCEGGGFFE88:FGGGGGCFFGGGGGGGGGGGGFEGDDGGGGGGGGGGGGF6FFFF6FCEF>E@FF
@M00200:207:000000000-ALC1F:1:2101:20823:11258 1:N:0:5
ATTGGGCATAAAGGGCGCGTAGGCGGCCGATCAAGTCGGGGGTGAAAGCCTGTGGCTCAACCACAGAATGGCCTTCGATACTGTTTGGCTTGAGACCGGAAGAGGTCAGTGGAACTGCGAGTGTAGAGGTGAAATTCGTAGATATTCGCAAGAACACCAGTGGCGAAGGCGACTCACTGGCCCGATACTGACGCTGAGGCGCGAAAGCGTGGGGAGCAAACAGGATTAGATACCCCTGTA
+
GGGGGG?FGGGGGCFGGGEGGGGGGGGGGDF@FFEGGGGGGGGEGGGGGGGGGGGDGGGGFF7<<F@EFFEFCFGGGFFGGGGF9EFGGG?:EF8FDEGGGGGFGGGFGEGG<E<B<BF>C:FFGGCFGGGGG9@FE7>FBCFGGGFD*>CFFGGGG>EFGGGDG:CEGGGGGEDGFE@CCE8E5CCG?F9CEDCEGFGGCEGGG557CEEGEGD<CFGGGGGFFF?FFBFFGGF>3>@F
@M00200:207:000000000-ALC1F:1:2101:26661:11919 1:N:0:5
ACTGGGCATAAAGTGTGCGCAGGCGGCCGAGCAAGTCGAGTGTGAAAGCCCCGGGCTTAACTTGGGAATTGCGCTCGAAACTACTTGGCTGGAGTGTGGCAGAGGAAGGTGGAATTCCACGTGTAGCGGTGAAATGCGTAGAGATGTGGAGGAACACCAATGGCGAAGGCAGCCTTCTGGGCCAACACTGACGCTCATGCACGAAAGCGTGGGGAGCAAACAGGATTAGATACCCTTGTA
+
GGGGGGFGGGDFGFGGGGGDFGGGGGGGGGGGEGGGGGGGGGGGGGGGGGGGGGCFGGGGGGGFGGDFGGGGGGGGGGGGGGGGGGGGGGFGDFGGGGGGGGFGG8FDFGGG7FGGGGGGGGCGGDFGGGGGEGGGGGGEG:>FAFFGG9FCFGGGGGGEGGGGEEGGGGGGGGGGGGGDFGGGDFGGGGGFGGGGGGGGGGGC=EEFGECGDCDCGFFGGGGG5?B?=??BGGFFF@FF
@M00200:207:000000000-ALC1F:1:2101:10736:12085 1:N:0:5
ACTGGGTTTAAAGCGTGTGTAGGCGGACCGTTAAGTGCCCGCGTGAAATCCCCCGGCTCAACCGGGGAACGGCCGGGCATACTGGCGGTCTTGAGCGGTCTAGGGGTCATCGGAACAAACGGTGGAGCGGTGAAATGCGTAGATATCGTTTGGAACGCCGACGGTGAAAACAGATGACTGGGGACCTGCTGACGCTGAGACACGAAAGCCAGGGGAGCAAACGGGATTAGATACCCCTGTA
+
GGGGGGGGGGGGGGGGGGGGGGGGGGGGGGGGGGGGGGGGGGGGGGGGGGGGGGGGGGGGGGGGGGGGGGGGGGGGGGGGGGGGGGGGGGGGGGGGGGGGGGGGGGGGGGGG@FGGGGGGGGGGGGGGGGGGGGGGGGGGGGGGGGGGGGGGGGGGGGGGGGGGGGGGGGGGGGGGGGGGGGGGGGGGGGGGGGGGGGGGGGGGGGGGFGGGGGGGGGGGGGGGFFE@FFFFGG:FFFFFB
@M00200:207:000000000-ALC1F:1:2101:2660:12557 1:N:0:5
ACTGGGTTTAAAGGGCGAGTAGGCGGCCTTCTAAGTCAGACGTGAAATCCCCCGGCTTAACCTGGGAACTGCGTCTGATACTGGGAGGCTAGAGTATGGGAGAGGAAGGTAGAATTCCAGGTGTAGCGGTGAAATGCGTAGATATCTGGAGGAATACCGGTGGCGAAGGCGGCATCCTGGACCGACATTGACGCTGAACGGCGAAAGCTAGGGGAGCAAACGGGATTAGATACCCTAGTA
+
GGGGGGGGGGGGGGGGGGGGGGGGGGGGGGGGGGGGGGGGGGGGGGGGGGGGGGGGGGGGGGGGGGGGGGGGGGGGGGGGGGGGGGGGGGGGGGGGGGGGGGGGGGGGGGGG?FGGGGGGGGGGGGGGGGGGGGGGGGGGGGGGGGGGGGGGGGGGGGGGGGGGGGGGGGGGGGGGGGGGGGGGGGGGGGGGGGGGGFGGGDGGGGGGGGGGFGCGGGGGGGGDF>FFFFFFGGFFF>@F
@M00200:207:000000000-ALC1F:1:2101:7671:13265 1:N:0:5
ATTGGGTTTAAAGGGCGCGTAGGTGGTTTGATAAGGGTGTGGTGAAAGTCCGGGGCTCAACCCCGGATCTGCCGTGCCGACTGTCAAACTCGAGGACTGTAGAGGCAGACGGAATTCCGGGTGTAGCGGTGGAATGCGTAGAGATCCGGAGGAAGACCGGTGGCGAAGGCGGTCTGCTGGGCAGTTTCTGACACTGAGGCGCGACAGCGTGGGGAGCAAACAGGATTAGATACCCTTGTA
+
GGGFGEGEGGCGD9;FFEGGGGGGFDGGGGFEEEFFFFECECC6EE,CCFGGGGDEGG@FGGFGGEC?CEEGGGGGGGGGGGGGGGGGGCFGE=>FFGGFFBFGFE7FEGGC+@EGGGGG=FEFDFGGGGE><FFGGGGGGGGGGFFGGGCFGGGFGGGGFCEGGGGGGGGGEGGGGGGGGGGDFGGGGGGGGFGGFGFCGDCECEEGGGGGGGGGCCGFFGGG>6BF?4FBFGFFFFFF
@M00200:207:000000000-ALC1F:1:2101:20103:15633 1:N:0:5
ATTGGGTTTAAAGAGCTCGTAGGCGGTTTGTCGCGTCTGCTGTGAAAACTCGAGGCTCAACCTCGGGCTTGCAGTGGGTACGGGCAGACTAGAGTGCGGTAGGGGTGACTGGAATTCCTGGTGTAGCGGTGGAATGCGCAGATATCAGGAGGAACACCGATGGCGAAGGCAGGTCACTGGGCCGCAACTGACGCTGAGGAGCGAAAGCATGGGGAGCGAACAGGATTAGATACCCCGGTA
+
GGGGGGGGGGGGGGGGGGGGGGGGGGGGGGGGGGGGGGGGGGGGGGGGGFFGGGGGGGGGGGGGGGGGGGGGGGGGGGGGGGGGGGGGGGGGGGGFGGGGGGGGGGGGGGGGFGGGGGGGGGGGGGGGGGGGGGGGGGGGGGGGGGGGGGGGGGGGGGGGGGGGGGGGGGGGGGGGGGGGGGGGGGGGGGGGGGGGGGGFEGGCGGGGGGGGGEGDDDGGCDGGF?F@FFFFG??>BEFB
@M00200:207:000000000-ALC1F:1:2101:27795:17578 1:N:0:5
ATTGGGCGTAAAGAGCTCGTAGGCGGTTTGTCGCGTCGGCCGTGAAAACTTGGGGCTTAACCCCAAGCTTGCGGTCGATACGGGCAGACTTGAGTTCGGCAGGGGAGACTGGAATTCCTGGTGTAGCGGTGAAATGCGCAGATATCAGGAGGAACACCGGTGGCGAAGGCGGGTCTCTGGGCCGACACTGACGCTGAGGAGCGAAAGCGTGGGGAGCGAACAGGATTAGATACCCGGGTAGGAT
+
GGGGGGGGGGGGGGGGGGGGGGGGGGGGGGGGGGGGGGGGGGGGGGGGGGGGGGGGGGGGGGGGGGGGGGGGGGGGGGGGGGGGGGGGGGGGGGGGGGGGGGGGGGGGGGGGDFGGGGGGGGGGGGGGGGGGGGGGGGGGGGGGGGGGGGGGGGGGGGGGFFE:EGGGDGGGGGGFGGGGGGGDGGGGGGGGDGGGGGGGGGGGGGGGGGGGGGGGGGEDCDGCFFFFFFFFGCFEEDFFDFF2
@M00200:207:000000000-ALC1F:1:2101:4408:17860 1:N:0:5
ATTGGGCGTAAAGAGCTCGTAGGCGGTTTGTCACGTCTGCTGTGAAATCCCGAGGCTCAACCTCGGGCCTGCAGTGGGTACGGGCAGACTGGAGTGCGGTAGGGGAGAATGGAATTCCTGGTGTAGCGGTGGAATGCGCAGATATCAGGAGGAACACCGATGGCGAAGGCAGTTCTCTGGGCCGTAACTGACGCTGAGGAGCGAAAGCGTGGGGAGCGAACAGGATTAGATACCCTCGTA
+
GGGGGGGGGGGGGGGGGGGGGGGGGGFGGGFFGGGGGGGGGGGGGGGGGGFGGGGGGGGGGDEFGGGGGGGGFGGGGGGGGGGDGCCFGGGFDGFGGEGGEGGGGGGGGGGGFFGGGGGGGGGGGGGGGGGGGGGGGGGGGGGGGGGGGGGGGGGGGGGGGGGGGGGGGGGGG9ECGGGGFGGGGGGGDGGGCEEGGG=<55=8EECFEC5885CDDD57EDGFFFF64@=F>??F>BFF
@M00200:207:000000000-ALC1F:1:2101:26044:18269 1:N:0:5
ATTGGGTTTAAAGGGCGCGTAGGCGGCCTGCTAAGTCGAACGTGAAATCCCCGGGCTCAACCCGGGAACTGCGTTCGAGACTGGTTGGCTTGAATTCGGGAGAGGGATGCGGAATTCCAGGTGTAGCGGTGAAATGCGTAGATATCTGGAGGAACACCGGTGGCGAAGGCGGCATCCTGGACCGACATTGACGCTGAGGCGCGAAAGCCAGGGGAGCAAACGGGATTAGATACCCGCGTA
+
GGGGGGGGGGGGGGGGGGGGGGGGGGGGGGGGGGGGGGGGGGGGGGGGGGGGGGGGGGGGGGGDGGGGGGGGGGGGGGGGGGGGGGGGGGGGGGGGGGGGGGGGGGGGGGGGCFGGGGGGGFCFCGGGDGGGGGGGGGGGGGFFGGGGGGGGGFGGGGGEGGGGGGGGGGGGGGGGGGGDFFGCEGGGGGGGGGGGGGGGGGGGGGGGGGGGEDGGGGGGGGGGFFFFFF?FGGFFF>ED
@M00200:207:000000000-ALC1F:1:2101:7687:18718 1:N:0:5
ACTGGGTTTAAAGGGCGTGTAGGCGGTTACGTAAGTCCGGCGTGAAAACTCGCGGCTCAACTGCGAAACCGCGTCGGATACTGCGTTGACTTGAGGGCGGTAGAGGCAGATGGAACTAGCGGTGTAGCGGTGAAATGCACAGATATCGCTAGGAACGCCGGTGGCGAAGGCGATCTGCTGGGCCGTTCCTGACGCTGAGGCGCGAAAGCTAGGGGAGCGAACCGGATTAGATACCCCGGTA
+
GGGGGGGGGGGGGGEGGGGGGGGGGDGGGGGGGGGGGGGGGGGGEGGGGGGGGGGGDGGGGGGGGGGGGGGGC>FGGGDGGFGFGG7CFGGGFFGGDEEECFDEGFGGGFFG<CFGGCCDGDCFFGFFEGGGGGGGGGGGGCEFGGFFCFGGGGGGDEGGGCCCCCEGGGGGGGFGDGGGGGFFGGEEGGGGGGGC5?FGGGEGGG5=F9?FFF357<E3C<CGB>EEFFF?7CFF5>BEF
@M00200:207:000000000-ALC1F:1:2101:25606:22205 1:N:0:5
ATTGGGCATAAAGCGCGCGCAGGCGGCCAGGCAAGTCGGATGTGAAAACACGAGGCTCAACCTCGTGCCTGCATTCGATACTGCTTGGCTAGAGGCAGGTAGGGGAGATCGGAATTCCCGGTGTAGCGGTGAAATGCGCAGATATCGGGAGGAACACCGGTGGCGAAGGCGGATCTCTGGGCCTGTCCTGACGCTCAGGCGCGAAAGCTGGGGGAGCGAACAGGATTAGATACCCGTGTA
+
GGGGGGGGGGGGGGGGGGGGGGGGGGGGGGGGGFGGGGGGGGGGGGGGGGGGGGGGGGGGGGGGGGGGGGGGGGGGGGGGGGGGGGGGGGGGGGGGGGGGGGGGGGGGGGGGBCGGGGGGGGGGGGGGGGGGFFGGGGGGGGGGGGGGGEGGDGGGGGGGG:CGGGGGGGGGGGGGGGGFGGGGGGGGGGGGGGGGGGGGG=EGGEGGGGGGGDDGGGGGGGFGFFFFFFFFCFFFFDFF
@M00200:207:000000000-ALC1F:1:2101:22189:22743 1:N:0:5
ACTGGGTTTAAAGCGCGTGTAGGCGGTCCGGTAAGTCCGCTGTGAAAGTCGGGGGCTCAACCCTCGGATGCCGGTGGATACTGTCGGGCTTGAGTACGGAAGAGGCGAGTGGAATTCCTGGTGTAGCGGTGAAATGCGCAGATATCAGGAGGAACACCAATTGCGAAGGCAGCTCGCTGGGACGGTACTGACGCTGAGACGCGAAAGCGTGGGGAGCAAACAGGATTAGATACCCCCGTA
+
GGGGGGGGGGGGGGGGGEGGGGGGGGGGGGGGGEFGGFGGGGGGGGGGGGGGGGGGGGGGGGGGGGGGGGGGGGGGGGGGGGGGGGGGDGGGGGGFEEFGGGGGGGGGGGGG@FEFGFGGGFFGGGEGGFEGGGGGFGGGEGGGGGGGGGGEGGGGGFFGGFFGGDEDEFFGDFGG>EGGGGFEC?8EFGGFEGCEEC<FGGGDGGGF7EEGGGGGDGFFCFFG>7@7?FF?C<?FFDBF
@M00200:207:000000000-ALC1F:1:2101:21086:23455 1:N:0:5
ACTGGGTTTAAAGGGCGCGTAGGCGGCCACCGCAAGTCGACTGTGAAATCTCCGGGCTTAACTCGGAATGGTCAGGTGATACTGCTTTGCTAGAGTGCAGAAGGGGCAATCGGAATTCTTGGTGTAGCGGTGAAATGCGTAGATATCAAGAGGAACACCTGAGGTGAAGACGGGTTGCTGGGCTGACACTGACGCTGAGGCGCGAAAGCTAGGGGAGCAAACGGGATTAGATACCCCAGTA
+
GGGGGGGGGGGGGFGGGGGGGGGGGGGGGGGGGGGGGGGGGGGGGGGFGGGGGGGGGGGGGGGGGGGGGGGGGGGGFFGGGDFGFFGFFGGGGGGGGGGGGGGFEGGGGGGGEDGFGGGGGGGGGGFGGDFFGGGGGFFGGGGGGGGGGGGGGGGGGG@CC:BFGGFGGGGDEEGEEFGGGDGFGFGAAFGGDGEGG8EGFGGGCCEGGGGGFGGGGGGGGGDGFE::@FFFG?69FF@F=
@M00200:207:000000000-ALC1F:1:2101:14050:23842 1:N:0:5
ATTGGGTGTAAAGGGCGCGTAGGCGGCTACGCAAGTCCGGCGTGAAAATCTGCGGCTCAACTGCAGACGTGCGTTGGAGACTGCGTTGGCTTGAGGACGGTAGAGGCTAGTGGAACAAGCGGTGTAGCGGTGAAATGCGCAGATATCGCTTGGAACGCCGGTGGCGAAGGCTGCTGGCTGGGCCGATCCTGACGCTGATGCGCGAAAGCTAGGGGAGCGAACCGGATTAGATACCCGAGTA
+
GGGGGGGGGGGGGGGGGGGGGGGGGGGGGGGGGGGGGGGGGGGGGGGGGGGGGGGGGGGGGGGGGGGGGGGGGGGGGGGGGGGGGGGGGGGGGGGGGGGGGGGGGGGGGGGGBEFGGGGGGGGGGGGGGGGGGGGGGGGGGGGGGGGDGGGGGGGGGCEGGGGGGGEGGGGGGGGGGGGGGGGGGGGEDGGGFGGGGGGGGGGG=ECEG9C?;5C5DDGGEGGGF)75==FFC+9?DEDFF
@M00200:207:000000000-ALC1F:1:2101:10393:24619 1:N:0:5
ATTGGGTGTAAAGGGCGCGTAGGTGGCCTGTTAAGTCGAACGTGAAATCCCCGGGCTCAACCCGGGAACTGCGTCCGAGACTGGCAGGCTTGAATCCGGGAGAGGGATGTGGAATTCCAGGTGTAGCGGTGAAATGCGTAGATATCTGGAGGAACACCGGTGGCGAAGGCGGCATCCTGGACCGGTATTGACGCTGAGGCGCGAAAGCCAGGGGAGCAAACGGGATTAGATACCCGCGTAAGCT
+
GGGGGGGGGGGGGGGGGGGGGGGGGGGGGGGGGGGGGGGGGGGGGGGFGGGGGGGGDGGGGGGGGGGGGGGGGGGGGGGGGGGGGGGGGGGGGGGGGGGGGGGGGGGGGGFGFFGGGGGGGAAFAEDGGGGGGGGGGGGGGGGGGGGGGGGGGGGGGDEDGGG>ECEGGGGGGGGGFGGGGGGDECEGGFFGDDEGGGFFGGDEGGGGGGFC5CCDDCFGGGDGDEFFFFFFGFF>3;@:5:))
@M00200:207:000000000-ALC1F:1:2101:11010:25015 1:N:0:5
ACTGGGTTTAAAGGGCGTGTAGGCGGGAAGGAAAGTCAGATGTGAAATCCCTGGGCTCAACCCAGGAACTGCATTTGAAACTCCCTTTCTTGAGTGTCGGAGAGGACAGCGGAATTCCTGGTGTAGAGGTGAAATTCGTAGATATCAGGAGGAACACCGGTGGCGAAGGCGGCTTTCTGGACGACAACTGACGCTGAGACGCGAAAGCGTGGGGAGCAAACAGGATTAGATACCCGAGTA
+
FDF@FFFGGGGGGGGGGBFGGGGGGGG7C:C,CFFCE<<E<FGFGAF<F@F<FEDFGGGGGFFGGF@CEFGGCEFGFGGGG9=9,CFEFGGGFEFGGFG7@FGGGF+4+BFE7FCFGGDFG<FFGGFFGGFGFGGDGGGGGGAFGGFGGGGEE8FBF<CGGFEFEGDEEFGG*:1,6?FGFC:E1?EFGGGGGGGGGGFFE=EEG*CFGCCEEEGGCGFFGCFC7)6=@FFFG<9)8>7>
@M00200:207:000000000-ALC1F:1:2102:21143:2674 1:N:0:5
ATTGGGTTTAAAGGGCGCGTAGGCGGCCACCGCAAGTCGACTGTGAAATCTCCGGGCTTAACCCGGAAAGGTCAGCCGATACTGCGGGGCTAGAGTGCAGAAGGGGCAACTGGAATTCTCGGTGTAGCGGTGAAATGCGTAGATATCGAGAGGAACACCTGCGGCGAAGGCGGGTTGCTGGGCAGTTACTGACACTGAGGCGCGACAGCGTGGGGAGCAAACAGGATTAGATACCCGTGTA
+
GGGGGGGGGGGGGGGGGGGGGGGGGGGGGGGGGGGGGGGGGGGGGGGGGGGGGGGGGGGGGGGGGGGGGGGGGGGGGGGGGGGGGGGGGGGGGGGGGGGGFGGGGGGGGGGGGGGGGGGGGGGGGGGGGGGGGGGGGGGGGGGGGGGGGGGGGGGGGGGGG*>FGGGGGGGGGGGGGGGGGGGGGGGGGGGGGGGGGGCGGGGGEEGGGDGGGGGGGGGGGGG:FGGGGFGGGGGGGGGGF
@M00200:207:000000000-ALC1F:1:2102:17748:5568 1:N:0:5
ATTGGGCTTAAAGGGCGTGTAGGCGGCTTTTTAAGTCAGGCGTGAAATCCCCCGGCTTAACCTGGGAACTGCGTCTGATACTGGGAAGCTAGAGTTCGGGAGAGGGATGTAGAATTCCAGGTGTAGCGGTGAAATGCGTAGATATCTGGAGGAATACCGGTCGCGAAGGCGGCATCCTGGACCGAAACTGACGCTTAAGCGCGAAAGCTAGGGGAGCAAACGGGATTAGATACCCCCGTAAGA
+
GGGGGGGGGGGGGGGGGGGGGGGGGGGGGGGGGGGGGGGGGGGGGGGGGGGGGGGGGGGGGGGGGGGGGGGGGGGGGGGGGGGGGGGGGGGGGGGGGGGGGGGGGGGGGGGGGGGGGGGGGGGGGGGGGGGGGGGGGGGGGGGGGGGGGGGGGGGGGGGGG*3CFGGGGGGGGGGGGGGGGGGGGGGGFGGGGGGGGGGFGGGGGGGGGGGGGGGGGGGGGGGGGGGGGFGGGGGGGGGGBGF
@M00200:207:000000000-ALC1F:1:2102:21414:6212 1:N:0:5
ATTGGGTGTAAAGCGCGTGTAGGCGGTTCGGTAAGTCTGCTGTGAAAGTCTAGGGCTCAACCCTGGAATGCCGGTGGATACTGTCGGACTAGAGTGCGGAAGAGGCGAGTGGAATTCCTGGTGTAGCGGTGAAATGCGCAGATATCAGGAGGAACACCAATCGCGAAGGCGGCTCGCTGGGACGTTACTGACGCTGAGACGCGAAAGCGTGGGGAGCGAACAGGATTAGATACCCTTGTA
+
GGGGGGGGGGGGGGGGGGGGGGGGGGGGGGGGGGGGGGGGGGGGGGGGGGGGGGGGGGGGGGGGGGGGGGGGGGGGGGGGGGGGGGGGGGGGGGGGGGGGGGGGGGGGGGGGGGGGGGGGGGGGGGGGGGGGGGGGGGGGGGGGGGGGGGGGGGGGGGGGG43@FFGGGG7CGGGGGGGGGCFGGGFGGGGGGGGC8CGGGGGGGGGGGGGGDGGGGGGDGGGGGGGGGFGGGGGGGGGG
@M00200:207:000000000-ALC1F:1:2102:21904:6672 1:N:0:5
ACTGGGTGTAAAGGGCGTGTAGGCGGTTCGGTAAGTGGGATGTGAAATGCCCCGGCTCACCCGGGGACCGGCATCCCAAACTGCTGAGCTTGAGTACAGGAGAGGGTGGGGGAATTCCAGGTGTAGCGGTGAAATGCGCAGATATCAGGAGGAACACCGATCGCGAAGGCAGCTCGCTGGGACGTAACTGACGCTGAGACGCGAAAGCGTGGGGAGCAAACAGGATTAGATACCCTCGTA
+
GGGGGGGGGGGGGGGGGGGGGGGGGGGGGGGGGGGGGGGGGGGGGGGGGGGGGGGGGGGGGGGGGGGGGGGGGGGGGGGGGGGGGGGGGGGGGGGGGGGGGGGGGGGGGGGGGGGGGGGGGGGGGGGGGFGGGGGGGGGGGGGGGGGGGGGGGGGGGGGGG*2FGGGGGGGGGGGGGGGGGGGGGGGGGGGGGGGGGGGGGGGGGGGGGEGGGGGGGGGGGGGGGGGFGFGGG6FGGGGG
@M00200:207:000000000-ALC1F:1:2102:19100:7562 1:N:0:5
ATTGGGTTTAAAGCGCACGCAGGCGGAACGGCGCGTGGGGTGTGAAAGCTGGTGGCTTAACTGCCAGTCGCCATCCCATACGGCCGCTCTGGAGCCTTGCAGAGGGCAGTGGAATTGCCGGTGTAGTGGTGAAATGCGTAGAGATCGGCAGGAACACCCAGTGGGAAACCAGCTGCCTGGGCAAGCGCTGACGCTGAGGTGCGAGAGCGTGGGGAGCGAACCGGATTAGATACCCTAGTA
+
GGGGGGGGGGGGGGGGGGGGGGGGGGGGGGGGGGGGGGGGGGGGGGGGGGGGGGGGGGGGGGGGGGGGGGGGGGGGGGGGGGGGGGGGGGGGGGGGGGGGGGGGGGGGGGGGFGGGGGGGGGGGGGGGGGGGGGGGGGGGGGGGGGGGGGGGGGGGGGGGG5;FGGGGGGGGGGGGGGGGGGGDGGGGGGGGGGGGGGGGGGGGGCCGGGGGGECCGGGDGGGGGGGGD?FGGGGGGFGG
@M00200:207:000000000-ALC1F:1:2102:15866:9936 1:N:0:5
ATTGGGTGTAAAGGGCGCGTAGGCGGCCGATCAAGTCGGGGGTGAAAGCCTGTGGCTCAACCACAGAATTGCCTTCGATACTGTTTGGCTTGAGACCGGAAGAGGTAAGTGGAACTGCGAGTGTAGAGGTGAAATTCGTAGATATTCGCAAGAACACCAGTAGCGAAGGCGGCTTACTGGTCCGGTTCTGACGCTGAGGCGCGAAAGCGTGGGGAGCAAACAGGATTAGATACCCTTGTA
+
FGGGGGBB@CFGGGGGGGGGGGGGGGGGGGGGGGGFGGGGGGGGGGGGFGGGGGGGGGGGGGGGGGGGGGGGGGGGGGGGGGGGGGGGGGGGGGGGGGGGGGGGGGGGGFGGGGGGGGGGGGGFGGGGGGGGGGGGGGGGGGGGGGGGGGGGGGGGGGGGG,=CFGGGGFGGGGGGGGGGGGGGGGEEGGGGGGGGGGGGGGCC=EECGGGGGGGGGGGGGGGG:GGGGFGGGGCGGFGG
@M00200:207:000000000-ALC1F:1:2102:22199:10153 1:N:0:5
ATTGGGTATAAAGGGCGCGTAGGTGGTTTGATAAGGGTGTGGTGAAAGCCCGGAGCTCAACTCCGGGTCTGCCGTGCCGACTGTCAAACTCGAGGACTGTAGAGGCAGACGGAATTCCGGGTGTAGCGGTGAAATGCGTAGATATCGGAAGGAACATCAGTGGCGAAAGCGACTTCCTGGTCCAGCACCGACGTTCAGGCACGAAAGCGTGGGGAGCAAACAGGATTAGATACCCCTGTA
+
GGGGGGGGGGGGGGGGGGGGGGGGGGGGGGGGGGGGGGGGGGGGGGGGGGGGGGGGGGGGGGGGGGGGGGGGGGGGGGGGGGGGGGGGGGGGGGGGGGGGGGGGGGGGGGGGGGGGGGGGGGGGGGGGGGGGGGGGGGGGGGGGGGGGGGGGGGGGGGGGG7;FGGGGGGGGGGGGGGGGGGGGGFGGFGGGGEGGGGGGGGGGGGGGGGGGGGGGGGGGGGGFFGGGGFGGGGGFGGGG
@M00200:207:000000000-ALC1F:1:2102:13310:11199 1:N:0:5
ACTGGGTTTAAAGCGAGCGCAGGCGGTTTAATAAGTCTGAAGTTAAAGGCAGTGGCTTAACCATTGTTCGCTTTGGAAACTGTTAAACTTGAGTGCAGAAGGGGAGAGTGGAATTCCATGTGTAGCGGTGAAATGCGTAGATATATGGAGGAACACCGGTGTCGAAAGCGGCTCTCTGGTCTGTAACTGACGCTGAGGCTCGAAAGCGTGGGGAGCAAACAGGATTAGATACCCGAGTAAGATT
+
GGGGGGGGGGGGGGGE@7FGGGG7FG+C,6EEFGGGFFGC9FG<FGGGDF@B9,EFGGGGGC@ACFC@CFG:,6966E<,6<<CF?C?<F?CFFG9FDC,CC?F@F7=BFGFG9F95AFF?AA?EF7C?>=FGGGFC?C3875,58,C<>FCFFF<FG7>@+5@<FFGCE7B>*,@E,F@C,,?2?;,,;<E>:EBB1;F6C5F::7588CGGED57*<7CDGG4CCC7600AEG<)9<76:))
@M00200:207:000000000-ALC1F:1:2102:9474:11415 1:N:0:5
ATTGGGTTTAAAGAGCGTGTAGGCGGTCCGGTAAGTCGGCTGTGAAAGTCCAGGGCTCAACCCTGGGATGCCGGTCGATACTGCCGGACTAGAGTTCGGAAGAGGCGAGTGGAATTCCCGGTGTAGCGGTGAAATGCGCAGATATCGGGAGGAACACCTATCGCGAAGGCAGCTCGCTGGGACGTTACTGACGCTGAGACGCGAAAGCGTGGGGAGCAAACAGGATTAGATACCCCCGTA
+
GGGGGGGGGGGGGGGGGGGGGGGGGGGGGGGGGGGGGGGGGGGGGGGGGGGGGGGGGGGGGGGGGGGGGGGGGGGGGGGGGGGGGGGGGGDFFGGGGGGGGGGGGGGGGGGGGGGGGGGGGGGGGGGGGGGGGGGGGGGGGGGGGGGGGGGGGGGGGGGGG,9FGGGEGGGGGGGGGGGGGGGGGGGGFGGGGGGGGGGGGGGGGGGGGGDGGGGGGGGGGGGGGGGGGFGGGGGGGGGD
@M00200:207:000000000-ALC1F:1:2102:4099:12338 1:N:0:5
ATTGGGCGTAAAGGGCGTGTAGGCGGAGAGATAAGTCGGGCGTGAAATCCCCAGGCTCAACCTGGGAACTGCACTCGAAACTGTCTTTCTTGAGTGCCGGAGAGGAAAGCGGAATACCTGGTGTAGAGGTGAAATTCGTAGATATCAGGTGGAACACCAGTGGCGAAGGCGGCTTTCTGGACGGTAACTGACGCTGAGACGCGAAAGCGTGGGGAGCAAACAGGATTAGATACCCCGGTA
+
EFDCFF@FGD@CFCGCFBGGGEGGGD@FECEGGFGE<CFFGG@FFCFGGF<@<6CC8FFAFFCFAEFGGGGEGFEGGCFGGGGGFGFFDGGG<EFAAE7F+@@FGF8FGGFG>ECFFGGGGGGGGGGFF=FDE=FFFGGEGE9=FGGGGGGC<BGECC*@B,4CFFEGGGGGGECCGCCGFGGGEFCGGGFGGGDEEFFFGGGGG5=F=CEED555CCGGGFGG4>CGFFGDFG793/9D
@M00200:207:000000000-ALC1F:1:2102:6607:13076 1:N:0:5
ATTGGGTTTAAAGCGTGTGTAGGCGGTCTCGTAAGTCGGGTGTGAAAGCCCCGGGCTCAACCCGGGAAGTGCACTCGAAACTGCGAGGCTAGAGTACTGGAGAGGTTGGTGGAATTCTCGGTGTAGAGGTGAAATTCGTAGATATCGAGAGGAACACCGGTAGCGAAGGCGGCCAACTGGACAGATACTGACGCTGAGGTGCGAAAGCGTGGGGAGCAAACAGGATTAGATACCCCTGTA
+
GGGGGGGGGGGGGGGGGGGGGGGGGGGGGGGGGGGGGGGGGGGGGGGGGGGGGGGGGGGGGGGGGGGGGGGGGGGGGGGGGGGGGGGGGGGGGGGGGGGGGGGGGGGGGGGGGGGGGGGGGGGGGGGGGGGGGGGGGGGGGGGGGGGGGGGGGGGGGGGGG*;FFGGGGGGGGGGGGGGGGGGGGGGGGGGGGGGGGGGGGGGGGGGGGGGGGGGGGGGGGGGGGGGGGFGGGGGGGGGG
@M00200:207:000000000-ALC1F:1:2102:5185:13239 1:N:0:5
ATTGGGTTTAAAGGGCTCGTAGGCGGCCAACTAAGTCATACGTGAAATCCCTCAGCTTAACTGGGGAACTGCGTGTGATACTGGATGGCTTGGATGTGGGAGAGGGATGCGGAATTCCAGGTGTAGCGGTGAAATGCGTAGATATCTGGAGGAACACCGGTGGCGAAGGCGGCATCCTGGACCATTATTGACGCTGAGGAGCGAAAGCCAGGGGAGCAAACGGGATTAGATACCCCGGTA
+
GGGGGGGGGGGGGGGGGGGGGGGGGGGGGGGGGGGGGGGGFGGGGGGGGGGGGGGGGGGGGGGGGGGGGGGGGGGGGGGGGGGGGGGGGGGGGGGGFGGGGGGGGGGGGGGGGGGGGGGGGGGGGGGGGGGGGGGGGGGDGFGGGGGGFGGEFGGGGGGGG@=DECFGGGGGGGGGGGGGGGGGFGGGGGGGGGGGGGGGGG=CEGGGGCFGGGDGEC6FGGGGDGGGDBDFGGGGDDGG
@M00200:207:000000000-ALC1F:1:2102:4402:13556 1:N:0:5
ATTGGGTTTAAAGGGCTCGTAGGCGGCCAACTAAGTCATACGTGAAATCCCTCAGCTTAACTGGGGAACTGCGTGTGATACTGGATGGCTTGGATGTGGGAGAGGGATGCGGAATTCCAGGTGTAGCGGTGAAATGCGTAGATATCTGGAGGAACACCGGTGGCGAAGGCGGCATCCTGGACCATTATTGACGCTGAGGAGCGAAAGCCAGGGGAGCAAACGGGATTAGATACCCCAGTA
+
GGGGGGGGGGGGGGGGGGGGGGGGGGGCEGFGGGGGGGGGGGGGGGGGGGGGGGGGGGGFGGGGGGGGGGGGGGGGGDFEGGGGEDDFGGGGE=FFGDGGGGEGGGFFGGGGGGGGGGGGGGGFGGGGGGGGGGFGGGGGGDGGGGGGGGGGGGGGGGGEG8DGGEGGGGGGGGGGGGGGGGGFG?GFF7<FGGDDGGGGDFDGG85F6@E=EDGCGGDGGG=DGGGGGFGGGGG3DDGG
@M00200:207:000000000-ALC1F:1:2102:23822:13667 1:N:0:5
ATTGGGTATAAAGGGCTCGTAGGCGGTTTGTCACGTCGGGAGTGAAAACTCAGGGCTCAACCCTGAGCGTGCTTCCGATACGGGCTGACTAGAGGTATGCAGGGGAGAACGGAATTCCTGGTGTAGCGGTGGAATGCGCAGATATCAGGAGGAACACCGGTTGCGAAGGCGGTTCTCTGGGCATTACCTGACGCTGAGGAGCGAAAGCATGGGGAGCGAACGGGATTAGATACCCCAGTA
+
GGGGGGGGGGGGGGGGGGGGGGGGGGGGGGGGGGGGGGGGGGGGGGGGGGGGGGGGGGGGGGGGGGGGGGGGGGGGGGGGGGDGGGGGGGGGGGGGGGGGGGGGGGGDGGGGGGGGGGGGGFGGGGGGGGGGGGGGGGGGGGGGGGGGGGGGGGGGGGGGE1;FGGGGGGGGGGGGGGGGGGGGGGGGGCFGGGGGGGGGGGDEEGGGGGGGGDGGGGCECDGGGGGGF?7:FGGGGGGG
@M00200:207:000000000-ALC1F:1:2102:5069:14247 1:N:0:5
ATTGGGTTTAAAGGGTGCGTAGGCGGCCTATTAAGTCAGTGGTGAAATATCTCAGCTTAACTGAGAAGGTGCCAATGATACTGATGGGCTTGAGTACAGATGAGGTAGGCGGAATTGACGGTGTAGCGGTGAAATGCTTAGATATCGTCAAGAACACCTATAGCGAAGGCAGCTTACTAGGCTGTAACTGACGCTGAGGCACGAAAGTGTGGGGATCAAACAGGATTAGATACCCGCGTA
+
GGGGGGGGGGFGGGGGGGGGGGGGGGGGGGGGGGGGGGGGGGGGGGGGGGGGGGGGGGGGGGGGGGGGGGGGGGGGGGGGGGGGGGGGGGGGGFGGGGGAFGGGGGGGGGGGGGGGGGGGGGGGGGGGGEEGGGGGGGGGGGGGGGGGGGGGGGGGGGDFG=DFGGDGGGGGGGGGGGGGGGGFGFGGGGFGGGGGGFGGGGGGEGGGGGFGGGDGGGGGGGGGGGGFGFGGGGGGGGGG
@M00200:207:000000000-ALC1F:1:2102:17949:14871 1:N:0:5
ATTGGGTATAAAGAGCTCGTAGGCGGTTCGGTAAGTCGGGTGTGAAAACTTTGGGCTCAACCCAAAGCGTGCACTCGATACTGCCATGACTAGAGTTCGGTAGGGGAGTGGGGAATTCCTAGTGTAGCGGTGAAATGCGCAGATATTAGGAGGAACACCGGTGGCGAAGGCGCCACTCTGGGCCGAAACTGACGCTGAGGAGCGAAAGCGTGGGTAGCAAACAGGATTAGATACCCTAGTA
+
GGGGGGGGGGGGGGGGGGGGGGGGGGGGGGGGGGGGGGGGGGGGGGGGGGFGGGGGGGGGGGGGGGGGGGGGGGGGGGGGGGGGGGGGGGGGGGGGGGGGGGGGGGGGGGGGGGGGGGGGGGGGGGGGGGGGGGGGGGGGGGFGGFGGGGGGGGGGGGGGG*@FGGGGGGGGGGGGGGGGGGGGGGGGGGGGGGGEGGGGGGGGGGGGGGGGGGGGGGGGGGGGGGGGGFGGGG>FGGGGF
@M00200:207:000000000-ALC1F:1:2102:21940:16340 1:N:0:5
ATTGGGTATAAAGCGCGCGCAGGTGGACGAGTATGTGCCGTGTGAAAGCGCCGTCCTTACGATGGCGAGGTCGTGGTAGACAGCTTGTCTAGAGGCTCGAAGAGGTTGATGGAATTCCGGGTGGAGCGGTGAAATGCGTAGATATCCGGAGGAACACCAGGCGCGAAAGCGGTCAACTGGTCGAGTTCTGACACTGAGGCGCGACGGCGTGGGGAGCAAACCGGATTAGATACCCTTGTA
+
GGGGGGGGGGGGGGGGGGGGGGGGGGGGGGGGGGGGGGGGGGGGGGGGGGGGGGGGGGGGGGGGGGGGGGGGGGGGGGGGGGGGGGGGGGGGGGGGGGGGGGGGGGGGGGGGGGGGGGGGGGGGGGGGGGGGGGGGGGGGGGGGGGGGGGGGGGGGGGGGG*:FGGGGGGGGGGGGGGGGGGGGGGGGGGGGGGGGGFGGGGGGGGGGGGGGGGGGGGGGGGGGGGGGGFGGGGGGGGGG
@M00200:207:000000000-ALC1F:1:2102:22629:20462 1:N:0:5
ATTGGGCTTAAAGCGCGCGTAGGCGGCGAAGCAAGTTGGATGTGAAAGCCCTGGGCTCAACCTAGGATGTGCATACAAAACTGCTTCGCTTGAATCTCGGAGGGGGTCAGGGAATTCCCGGTGTAGAGGTGAAATTCGTAGATATCGGGAGGAACACCAGTCGCGAAGGCGCTGACCTGGACGATGATTGACGCTGAGGCGCGAAAGCGTGGGGAGCAAACAGGATTAGATACCGCGTA
+
GGGGGGFGGGGGGGGGGGGGGGGGGGGGGGGGGFGGDEGCGGGGGGGGGCEGEGGGGFGGGGGGGFGGGGGGGGGGGGGGGGG9FGGGGGGGGFGGCEFGFGEGGGE@DFGGGGGGGGGGGGGGGGGGGGGGGGGDGGFGGGGGGGGGGGGGGGGGGGGGG5:BFGGGGGCEEGDEGGGGF7:CDGGGGGGGGGGGGGFGGGGGGGGGGGGGGGGGGGGGGGGGGGGGGFGGGGGGGGD
@M00200:207:000000000-ALC1F:1:2102:18155:21530 1:N:0:5
ACTGGGTTTAAAGGGTGCGTAGGCGGTCGCGCAAGTCGGATGTGAAATCTCAGGGCTCAACCCTGAAACTGCATTCGATACTGCGTGGCTAGAGTGCTGGAGGGGAGACTGGAATTTACGGTGTAGCAGTGAAATGCGTAGATATCGTAAGGAAGACCAGTAGCGAAGGCGAGTCTCTGGACAGCAACTGACGCTGAGGCACGAAGGCCAGGGGAGCAAACGGGATTAGATACACCAGTAAGA
+
GFGGGGEFGGGGGFGGGGGGGGGGGGG7@FGGG:F6FCBCGGGGGGGGGAFCFGGGGGGGGGGGFGGGFGGGGDDFGGGGGFFGGEFGGGGGGG5?<FFGGGGGGGFGGDFFGGBAF<EGGGGEFGDCGGGGFGGGGEGGGGGGCCF@DFGCFFFCAFFE,,57@FGGC@ECG*D;@@CEGF@B;C6CFGCBEEEEGGFF=CCECE:C/:CCDGDGCFFGFDDGD)*79F7C:+**19FFF7<
@M00200:207:000000000-ALC1F:1:2103:10757:4033 1:N:0:5
ATTGGGCGTAAAGGGCGCGTAGGTGGTGTTGTCAGTCAGACGTGAAATCCCCAGGCTTAACTTGGGAACTGCGTCTGATACTACAAGACTTGAGTTCGGGAGAGGGATGTGGAATTCCAGGTGTAGCGGTGAAATGCGTAGATATCTGGAGGAACACCGGTAGCGAAGGCGGCATTCTGGACCGACATTGACGCTGAGGAGCGAAAGCCAGGGGAGCAAACGGGATTAGATACCCTAGTA
+
GFGGGG9FFFEGGGG@FGGEGGEFGGGGGGGGGGGCEFFGGGGGFGGGGFFFGGGGG8DFFEEFGGGGGFGGGGGGGGGGGGGDFDFGGFFGGGGGGGGGGGGGGD@EFGGGGGGGGFGGGGGGGGGGGGGGGGGGGGGGCFGGFGGGGGGGGGFFGGGGG+=F7CFGG>EEDE@FFCGGGGGGGGGEFFGGGGGGGGGGGGDBGGCGFGGGGGGGGFCFGDCCD59FGFGGGGFGD6CG
@M00200:207:000000000-ALC1F:1:2103:20820:4580 1:N:0:5
ATTGGGTTTAAAGCGCACGTAGGCGGACCTACAAGTCGGGGGTGAAATCCCGGGGCTCAACCCCGGAACTGCCTTCGAAACTGTCGGTCTGGAGGTCGAGAGAGGCGAGTGGAATTCCGAGTGTAGAGGTGAAATTCGTAGATATTCGGAGGAACACCAGTGGCGAAGGCGGCTCGCTGGCTCGATACTGACGCTGAGGTGCGAAAGCGTGGGGAGCAAACAGGATTAGATACCCCGGTA
+
GGGGGGGGGGGGGGGGGGGGGGGGGGGGGGGGGGGGGGGGGGGGGGGGGGGGGGGGGGGGGGGGGGGGGGGGGGGGGGGGGGGGGGGGGGGGGGGGGGGGGGGGGGGGGGGGGGGGGGGGGGGGGGGGGGGGGGGGGGGGGGGGGGGGGGGGGGGGGGGGG+2=FGGGGGGGGGGGGGGGGGGGGGGGGGGGGGGGGGGGGGGGGGGGGGGGGGGGGGGGFGGGGGGGGFGGGGGGGGGG
@M00200:207:000000000-ALC1F:1:2103:13555:6986 1:N:0:5
ATTGGGTTTAAAGGGCGCGTAGGTGGCCCGGTCAGTCCGTGGTGAAAGCGCGGGGCTCAACCCTGCGTCGGCCATGGATACTGCCGCGGCTCGAGCACTGTAGAGGCAGGCGGAATTCCGGGTGTAGCGGTGGAATGCGTAGAGATCCGGAAGAACACCGGTGGCGAAGGCGGCCTGCTGGGCAGTATGGCTGACACTGAGGCGCGACAGCGTGGGGAGCAAACAGGATTAGATACCCTTGTA
+
GGGGGGGGGGGGGGGGGGGGGGGFGGGFGGGGGGGGGC:FEGGGGFGGGEGGGGGGGGGGGGGGGGGGGGGGGGGGGGGGGGGGGGGGGGGGGGEGGGGGGGGGGGGGGEEEGGGGGGGGGGGGGGGGGGGGGF@CFGGGGGGGGGCGGGEEEG7FGGGGD*1:F5EGGGGGGGGGGGGGGGGFGGGFGGDGGFGGD?ECFGG>EGGGGDCGEEDGG5E7**<:C?GGGFGGGGGG07FGGG>
@M00200:207:000000000-ALC1F:1:2103:20370:8480 1:N:0:5
ATTGGGTTTAAAGGGTGCGCAGGTGGGTTGGCAAGTTCGATGTGAAAGCCCCGGGCTTAACCCGGGAATGGCATTGGATACTACTTTGCTAGAGGGTTGGAGGGGAGACTGGAATTCTCGGTGTAGCAGTGAAATGCGTAGATATCGAGAGGAACGCCAGTTGCGAAAGCGAGTCTCTGGACAACTCCTGACACTGAGGCACGAAAGCTAGGGGAGCAAACAGGATTAGATACCCGCGTA
+
FGFFFGEGCFFGDFC<FEEGFECGFEGEECGFGAECFEGGEAGDFFFGC8FFFGEGGGGFF<FGG7C+EEEGGGGGF<CFGGEFFEGGGGGGCDECEF:=BFECGGCCFGGGFFGGGGGGFFEGGGGGGGGGGFGGGDGEGGGGGGGGGEECCCFFGGCCG,5D>C3<FGGGGCFFGFC:FFGGGFGGGGFGGGG9EF5FGFGGGEECFCFFGG5EGG8FGGG5<7*9FBCFFFGDCGG:
@M00200:207:000000000-ALC1F:1:2103:26364:8931 1:N:0:5
ATTGGGTGTAAAGGGTGCGTAGGCGGCTTTATAAGTCAGTGGTGAAATCCTGTCGCTTAACGACAGACGTGCCATTGATACTGTAGAGCTTGAGTACAGATGCCGTTGGCGGAATGTGTCATGTAGCGGTGAAATGCATAGATATGACACAGAACACCGATAGCGAAGGCAGCTGACGAAACTGTAACTGACGCTGAGGCTCGAAAGTGTGGGGATCAAACAGGATTAGATACCCGAGTA
+
-FFDECGEGGGGFFEFGGGGEGGGGDGGEFFFGFFEGGGGAGGGGGGGGGGGGGEGGG7EDFGGGCFFECFGGFGGGGGCFFFGC??CFGGGGGGGGGFAFEGFGFGGGGG7=FFGGGFGCFGGGGGGGGGFGGGGGGG,EFEGGGFGFDEGGGGABFGGG+3FFCFBFGEDEGGGGGDEEGGGGGGGGGGGGC8ECECFFFE:<;EC?FGGB8CEC=C9CC?FCCDC96>F:C4=CEGG
@M00200:207:000000000-ALC1F:1:2103:14656:9076 1:N:0:5
ATTGGGTTTAAAGGGCTCGTAGGCGGTTTGTCGCGTCGGGAGTGAAAACCAGGTGCTTAACACCTGGCTTGCTTTCGATACGGGCAGACTAGAGGTATTCAGGGGAGAACGGAATTCCTGGTGTAGCGGTGAAATGCGCAGATATCAGGAGGAACACCGGTAGCGAAGGCGGTTCTCTGGGAATGACCTGACGCTGAGGAGCGAAAGTGTGGGGAGCGAACAGGATTAGATACCCGGGTA
+
GGGGGGGGGGGGGGGGGGGGGGGGGGGGGGGGGGGFGGGGGGGGGGGGGGGGGGGGGGGGGGGGGGGGGGGGGGGGGGGGGGGGGGGGGGGGGGGGGGGGGGGGGGGGGGGGGGGGGGGGGGGGGGGGGEGGGGGGGGGGGGGGGGGGGGGGGGGGGGGGG*;?FGFGGGGGDGGGGGGGGGGGGGGGGGGGGDGEGGFFG=E:EEG?FGGGGDGEGGGGGGGGFGGCGFGGFGGGGGDG
@M00200:207:000000000-ALC1F:1:2103:16994:9990 1:N:0:5
ACTGGGTTTAAAGCGTGCGTAGGTGGTGAGTTAAGTCTGTCGTGAAAGCCCCGGGCTCAACCTGGGAATGGCGATGGATACTGGCTCGCTAGAGTGCGGTAGAGGAGAGTGGAATTCCCGGTGTAGCAGTGAAATGCGTAGAGATCGGGAGGAACATCAGTTGCGAAGGCGGCTCTCTGGACCAGCACTGACACTGAGGCACGAAAGCGTGGGGAGCGAACAGGATTAGATACCCTAGTA
+
GGGGGGGGGGGGGGGGGGGGGGGGGGGGGGGGGGGGGGGGGGGGGGGGGGGGGGGGGGGGGFGGGGGGGGGGGGGGGGGGGGGGGGGGGGGGGGGGGGGGGGGGGGGGGGGGGGGGGGGGGGGGGGGGGGGGGGGGGGGGGGGGGGGGGGGGGGGGGGGGG,=BFGGGGGGGGGGGGGGGGGDGGCFGGGGGGGGGGGGGGGGGGGGGGGGGGGGGGGGGGGGGGGGGGFGGGGGGGGGG
@M00200:207:000000000-ALC1F:1:2103:15856:10362 1:N:0:5
ATTGGGTTTAAAGGGCTCGTAGGCGGTTTGTCGCGTCGGGAGTGAAAACTCAGGGCTCAACCCTGAGCGTGCTTCCGATACGGGCAGACTAGAGGTATGCAGGGGAGAACGGAATTCCTGGTGTAGCGGTGGAATGCGCAGATATCAGGAGGAACACCGGTTGCGAAGGCGGTTCTCTGGGCATGATCTGACGCTGAGGAGCGAAAGTGTGGGGAGCGAACAGGATTAGATACCCCAGTA
+
GGGGGGGGGGGGGGGGGGGGGGGGGGGGGGGGDGGGGGGGGGGGGGGGGGGGGGGGGGGGGGGGGGGGGGGGGGGGGGGGGGGGGGGCGGGGGGGGGGGGGGGGGGGGGGGGGEGGGGGGGEGGGGGGGGGDGGGGGGGGGGCGGGGGFGD>@FGGGGGGGGCGGCFGGGGGGGGGGGGGGGGGGGGGGGGGGGGGEDFGGCECGGGGGGGGDGEGEGGDEEFGGGGG6*:DGGGFGGCG
@M00200:207:000000000-ALC1F:1:2103:28735:11051 1:N:0:5
ATTGGGTGTAAAGCGCGTGTAGGCGGTCCGGTAAGTCGGCTGTGAAAGTCCAGGGCTCAACCCTGGGATGCCGGTCGATACTGCCGGACTAGAGTTCGGAAGAGGCGAGTGGAATTCCCGGTGTAGCGGTGAAATGCGCAGATATCGGGAGGAACACCAATGGCGAAGGCAGCTCGCTGGGACGTTACTGACGCTGAGACGCGAAAGCGTGGGGAGCAAACAGGATTAGATACCCGTGTA
+
GGGGGGGGGGGGGGGGGGGGGGGGGGGGGGEGGGGGGGGGGGGGGGGGGGGGGGGGGGGGGGGGGGGGGGGGGGGGGGEGGGGGGGGGGGGGGGGFGGGEGGGGGGGGGGGGBFGGGGGGGGGGGGGGGGGGGGGGGGGGGGGFGGGGGGGGGGGGGGGGF,2CFGGGGGGGGGDGGGGGGFGGGGGGGGGGGGGGGGGGGGGEGGGGGGGGGG=EGFGGGGGGCGGGGFGGGGFGGCCF
@M00200:207:000000000-ALC1F:1:2103:29089:11249 1:N:0:5
ATTGGGCGTAAAGTGTGCGCAGGCGGCCGAGCAAGTCGAGTGTGAAATCCCCGGGCTTAACTTGGGAATTGCGCTCGAAACTACTTGGCTCGAGTGTGGCAGAGGGGGGTGGAATTCCACGTGTAGCGGTGAAATGCGTAGAGATGTGGAGGAACACCAATGGCGAAGGCAGCCCCCTGGGCCAACACTGACGCTCATGCACGAAAGCGTGGGGAGCAAACAGGATTAGATACCCCCGTA
+
FGGGEGGEC:F-CCFGGGEGG:+@CFGGGGGDGC@6EFEEEGEG9AFFGFGGE@FGFFCECFGDE=E<==FGEGEGGEGGEGGGFGGAFFECFGFGGGD@?F<=FD>@FEEGFFCFE:<>FG:FGGGGGGGF?9?@FGE>EGGCFFGGGGGGGG>CCE8FF<4@:E88*CF8A:;EGCCCCFFC5ECEC?FECCEEEGFGGFFC??=CEG>5>EGGD5:CF7CEC<D6<70:?C*:CEDG
@M00200:207:000000000-ALC1F:1:2103:13200:11265 1:N:0:5
ATTGGGTTTAAAGTGTGCGCAGGCGGCGTCGCAAGTCGAGTGTGAAAGCCCCGGGCTTAACTTGGGAATTGCGCTCGAAACTACGGTGCTGGAGTATGGCAGAGGAAGGTGGAATTCCACGTGTAGCGGTGAAATGCGTAGAGATGTGGAGGAACACCGATCGCGAAGGCAGCCTTCTGGGCCAATACTGACGCTCATGCACGAAAGCGTGGGGAGCAAACAGGATTAGATACCCGCGTA
+
GGGGFGCEGGGGGGFGGGGGGGGGGGGGGGGGGEGGGGGGGGGGGGGGGGGGGGGGGGGGGFGGGGGGGGGFGDGGGGGGEGGGGGGGGGGGGGGGGGGGGGGGDFGGGGGGDGGGGGGGGEFGEGGGGGGGGGGGGGEGGGGFFGGGFGGGGGGGGGGGE*2FFGGGGFGG>CEGGGGGGGGGGFGEFGGGGG8EEG@CFFGGGGGGGGGGEEDEGFG7@FGGGGCFG=>CFCFCDG9D
@M00200:207:000000000-ALC1F:1:2103:15786:11678 1:N:0:5
ATTGGGCGTAAAGGGTGCGTAGGCGGGTCTTTAAGTCAGGGGTGAAATCCTGGAGCTCAACTCCAGAACTGCCTTTGATACTGAAGATCTTGAGTTCGGGAGAGGTGAGTGGAACTGCGAGTGTAGAGGTGAAATTCGTAGATATTCGCAAGAACACCAGTGGCGAAGGCGGCTCACTGGCCCGATACTGACGCTGAGGCACGAAAGCGTGGGGAGCAAACAGGATTAGATACCCCCGTA
+
GGGGGGGGGGGGGGGGGGGGGGGGGGGGGGGGGGGGGGGGGGGGGGGGGGGGGGGGGGGGGGGGGGGGGGGGGGGGGGGGGGGGGGGGGGGGGGGGGGGGGGGGGGGGGGGGGGGGGGGGGGGGGGGGGGGGGGGGGGGGGGGGGGGGGGGGGGGGGGGGG,:FGGGGGGGGGGGGGGGGGGGGGGGGGGGGGGDGGGGGGGGGGGGGGGGGGGGGGGGGGGGGGGGGGFGGGGGGGGGD
@M00200:207:000000000-ALC1F:1:2103:10311:13298 1:N:0:5
ATTGGGCTTAAAGGGTGCGTAGGTGGCATGGTAAGTTTGATGTGAAAGCTCAGGGCTCAACCCTGAAATGGCATTGAATACTACTGTGCTGGAGGTTTGGAGGGGGGACTGGAATTCTTGGTGTAGCAGTGAAATGCGTAGATATCAAGAGGAACACCAGTAGCGAAGGCGAGTCCCTGGACAACACCTGACACTGAGGCACGAAAGCTAGGGGAGCAAACAGGATTAGATACCCCGGTA
+
GGGGGGGGFGGGGGGGGGGGGGGGGGGGGGGGGGGGGGGGGGGGGGGGGGGGGGGGGGGGGGGGGGGGGGGGGGGGGGGGGGFGGGGGGGGGFGGGGGGGGGGGGGGGGGGGFGGGGGGGGGGGGGGGGGGGGGGGGGGFEGGGGGGGGGGGGGGGGGGGG,=FFGGGGGGGGGGGGGGGGFFGGGDGGGGGGGGGGGGFGGGGGGGGGGGGFGDCGGGGGGGGGGGGGFGGGDCFGDGG
@M00200:207:000000000-ALC1F:1:2103:19091:14016 1:N:0:5
ATTGGGTGTAAAGGGCTCGTAGGTGGCTTGTCACGTCGGGTGTGAAAGCTTGGGGCTTAACTCCAGGTCTGCATTCGATACGGGCTGGCTAGAGGTAGGTAGGGGAGAACGGAATTCCTGGTGTAGCGGTGAAATGCGCAGATATCAGGAGGAACACCGGTCGCGAAGGCGGTTCTCTGGGCCTTACCTGACGCTGAGGAGCGAAAGCGTGGGGAGCGAACAGGATTAGATACCCCAGTA
+
GGGGGGGGGGGGGGGGGGGGGGGGGGGGGGGGGGGGGGGGGGGGGGGGGGGGGGGGGGGGGGGGGGGGGGGGGGGGGGGGGGGGGGGGGGGGGGGGGGGGGGGGGGGGGGGGGGGGGGGGGGGGGGGGGFGGGGGGGGGGGGGGGGGGGGGGGGGGGGGGG*;CFGGGGGGGGGGGGGGGGGGGGGGGGGGGGGGGGGGGGGGGDGGGGGGGGGGGGGGGGGGGGCGGGFGGGF4FDGGG
@M00200:207:000000000-ALC1F:1:2103:28472:14034 1:N:0:5
ATTGGGTGTAAAGGGCGCGTAGGCGGCCTGATAAGTAGGGGGTGAAATCCTGCGGCTTAACCGCAGGGCTGCCTTCTAAACTGTCGGGCTCGAGCACAGTAGAGGCAGGTGGAATTCCCGGTGTAGCGGTGGAATGCGTAGAGATCGGGAAGAACATCAGTTGCGAAGGCGGTCTGCTGGGCTGTTGCTGACGCTGAGGCGCGACAGCGTGGGGAGCAAACAGGATTAGATACCCGAGTA
+
DFCG?CB7CE<CFFCGGGDG+@@@FCCC:FFFFCF@@EEFDG+@FEADFFCF?F:CE7FA,<@F@CC+?FCGEF,E9E9FGGGGE4@CBCB>FFCGFCEGGD<BDF+868>=DB>F<9BFG:FB>ADFGGGGG9FE9C*><17>;>FFE7<@CFGGDC,@?,1;=*CF7FCC*:18CGGC5C6:;<ED+<CGGC=**CFF:588EEEFEACG>C*/5*;CF56**0>491:F?CFE:>DF
@M00200:207:000000000-ALC1F:1:2103:12976:16248 1:N:0:5
ATTGGGTTTAAAGCGTGCGTAGGTGGTTCGTTAAGTCTGATGTGAAAGCCCTGGGCTCAACCTGGGAATGGCATTGGATACTGGCGACCTAGAGTGCGGTAGAGGGGTGTGGAATTCCCGGTGTAGCAGTGAAATGCGTAGATATCGGGAGGAACATCTGTAGCGAAGGCGACACCCTGGACCAGCACTGACACTGAGGCACGAAAGCGTGGGGAGCAAACAGGATTAGATACCCGCGTA
+
GGGGGGGGGGGGGGGGGGGGGGGGGGGGGGGGGGGGGGGGGGGGGGGGGGGGGGGGGGGGGGGGGGGGGGGGGGGGGGGGGGGGGGGGGGGGGGGGGGGGGGGGGGGGGGGGGGGGGGGGGGGGGGGGGGGGGGGGGGGGGGGGGGGGGGGGGGGGGGGGG,?FEEGGGGGGGGGGGGGGGGGGGGGGGGGGGGGGGGGGGGGGGGGGGGGGGGGGGGGGGGGGGGGGGFGGGGGGGGGD
@M00200:207:000000000-ALC1F:1:2103:4691:19813 1:N:0:5
ATTGGGCGTAAAGGGCGCGTAGGTGGTTCTGTATGTCTACCGTGAAAGCATACAGCTCAACTGTATTTTGTCGGTAGAAACTGCAGGACTTGAGGCTGGGAGGGGCTGGTGGAATTCCCTGTGTAGCGGTGAAATGCGTAGAGATGGGGGAGAACACTCGTGGCGAAGGCGGCCAGCTAGACCAGTTCTGACACTGAGGCGCGACAGCGTGGGGAGCAAACAGGATTAGATACCCCCGTA
+
GGGGGGGGGGGGGGGGGGGGGGGGGGGGGGGGGGGGGGGGGGGGGGGGGGGGGGGGGGGGGGGGGGGGGGGGGGGGGGGGGGGGGGGGGFGGGGGGGGGGGGGGGGGDGGGGGGGGGGGFGGGGGGGGGGGGGGGGGGGGGGGGGGGGGGGGGGGGGGGGG,<FCFGGGGGGGDGGGGGFGGGGGGGGGGGGGGGGGGGGGGGGGGGGGGGGGGGGGGFGFGGGGGGGGFGGGGGFGGGG
@M00200:207:000000000-ALC1F:1:2103:15332:21549 1:N:0:5
ATTGGGTATAAAGGGCGCGTAGGCGGATATCTAAGTTGGGGGTGAAATCCCGGGGCTCAACCTCGGAATTGCCTTCAAAACTGGATATCTTGAGTTCGGGAGAGGTGAGTGGAACTCCGAGTGTAGAGGTGAAATTCGTAGATATTCGGAAGAACACCAGTCGCGAAGGCGACTCACTGGCCCGATACTGACGCTGAGGCGCGAAAGCGTGGGGAGCAAACAGGATTAGATACCCTCGTAAGA
+
GGFGGGGGGGGGGGGGGGGGGGGGGGGGGGGGGGGFGGGGGGGGGGGFFFGGGGGGGGFGGGFGGGGGGGGGGGGGGGGGFGGGGGGGGGGGGGGGGEGGGGGGGGGGGGGGGGGGGGFDGFGF=FFGGGGGGGFGGGGFFDFGGGGGGGGGGGFGBFCGF,<*>FDEGCGGGGGFE?EGGCEEGDB:CGGCCEEECFGGG:CEEDGAECEGGGEEEGGG*:CFGF:C?@>CECG?FGFGCFA
@M00200:207:000000000-ALC1F:1:2103:14814:23218 1:N:0:5
ACTGGGTGTAAAGGGCGCGTAGGCGGACTCTTAAGTCGGGGGTGAAAGCCCAGGGCTCAACCCTGGAATTGCCTTCGATACTGAGAGTCTTGAGTTCGGAAGAGGTTGGTGGAACTGCGAGTGTAGAGGTGAAATTCGTAGATATTCGCAAGAACACCAGTTGCGAAGGCGGCCAACTGGTCCGATACTGACGCTGAGGCGCGAAAGCGTGGGGAGCAAACAGGATTAGATACCCCTGTA
+
GGGGGGGGGGGGGGGGGGGGGGGGGGGGGGGGGGGGFFGGGGGGGGGGGGGGGGGGFGGGGGGGGGFGGGGGGGGGGGGGGGGGGAFDFFGGGGGGGGGGGGGGGGGGGGGGGGDFGGGGGFGGGGGGGGGGGGGGGGGGGGGGGGGFGGGGGGGGGGCGF,=?FGEGGGGGGGGGGGG7C9CCC7:CEFFGGGGGGCFFGGGGGGGGGE8EGECE:EC7FGGGGFGF6@FFFGGG75DC
@M00200:207:000000000-ALC1F:1:2103:14011:23666 1:N:0:5
ACTGGGTGTAAAGGGCTCGTAGGCGGTTTGTCGCGTCGGGAGTGAAAACCTCGGGCTTAACTCGGGGCTTGCTTTCGATACGGGCAGACTGGAGGTATGCAGGGGAGAACGGAATTCCTGGTGTAGCGGTGAAATGCGCAGATATCAGGAGGAACACCGGTTGCGAAGGCGGTTCTCTGGGCATTACCTGACGCTGAGGAGCGAAAGTGTGGGGAGCGAACAGGATTAGATACCCCCGGA
+
GGGGGGGGGGGGGGGGGGGGGGGGGGGGGEGGGGGEGGGGGGGGGGGGGGGGGGGGGGGGGGGGGGGGGGGGGGGGGGGGGGGGGGGGGGGGGGGGGGGGGGGGGCGGFFGGGGFGGGGGGFGGFGGGGEG@DGGGGGFEGGGGGGGGGDEGGGCGFGCFE424FFCFGFGGEDFGFFGCGGGFGGGFCEGFE*;;?EE@EFGGGEG9F9CGDG*>CGEGGD?5CDDC96:CE+7:7E))
@M00200:207:000000000-ALC1F:1:2104:7314:3196 1:N:0:5
ACTGGGTATAAAGGGCGCGTAGGCGGGATGGCAAGTCAGTCGTGAAATCTCTCGGCTCAACCGAGAAACGTCGGCTGATACTGGCGTTCTTGAGGGATGCAGAGGAGACTGGAATTCCCGGTGTAGCGGTGAAATGTGTAGAGATCGGGAGGAACACCGGTGGCGAAGGCGACTCACTGGCCCGATACTGACGCTGAGGCGCGAAAGCGTGGGGAGCAAACAGGATTAGATACCCCTGTA
+
FGGGGGGDEGFFFGGGGGGFGGGGGGGGGGFCCFGGGGGEFGGGFFGGGGGAGGGGGGGGGG>CFCEGGGFGGGGGGGGGGFG,BBFFGGGGGGGGGGGGGFGFGGGGGFGGGGGGGFGGGGGGGGAFEGGGGGGGGGGGGGGGGGCGG@CFGGGGGGGGGGGFEGGGGGEG<8FFGFGGGGFG8EEGG?EGGGGC8C5EGGGG=EEFE*;*8E7=EFFFCFF5>FFF6D>FCCFGGGGG
@M00200:207:000000000-ALC1F:1:2104:9892:5975 1:N:0:5
ACTGGGTTTAAAGGGTGTGTAGGCGGTTCTCTAAGTTTGGTGTGAAATCTCCCGGCTCAACTGGGAGGGTGCGCCGAATACTGAAGGACTAGAGTACGGGAGAGGAGAGTGGAATTCCTGGTGTAGCGGTGAAATGCGTAGATATCAGGAGGAACACCGGTGGTGTAGACGGCTCTCTGGACCGTAACTGACGCTGAGACACGAAAGCGTGGGTAGCAAACAGGATTAGATACCCCCGTA
+
GGGGGGGGGGGGGGGGGGGGGGGGGGGGGGGGGGGFGGGGGGGGGGGGGGGGGGGGGGGGGGGGGGGGGGGGGGGGGGGGGGGAFGGGGGGGGGGGGGGGGGGGGGGGGGGGGGGGGGGGGGGGGGGGGGGGGGGGGGGGGGGGGGGGGGGGGGGGGGGGGGGGGGGGGGGG>@EGGGGGGGGGGGGGGGGGGGGGGGGFGGGGGGGGGGGGGGGGGGGGGGGGGGGGGGDGCGFGGGGG
@M00200:207:000000000-ALC1F:1:2104:24732:7810 1:N:0:5
ATTGGGCTTAAAGAGCGTGTAGGCGGCCAGACAGGTCCGTTGTGAAAACTGGAGGCTTAACCTCCAGACGTCGATGGAAACCGTCTGGCTAGAGTCCGGAAGAGGAGAGTGGAATTCCTGGTGTAGCGGTGAAATGCGCAGATATCAGGAAGAACACCCGTGGCTAAGGCGGCTCTCTAGTACGGTACTGACGCTGAGACGCGAAAGCGTGGGGAGCGAACAGGATTAGATACCCTTGTA
+
GGGGGGGGGGGGGGGGGGGGGGGGGGGGGGGGGGGGGGGGGGGGGGGGGGGGGGGGGGGGGGGGGGGGGGGGGGGGGGGGGGGBFGGGGGGGFGGGGGGGGGGGCGGGGGGGGGGGGGGGGGGGGGGGGCGFGGGGGGGDGGGGGGGGFGGGGGGGGGGGGGGCGGGGGGGGC@EGGGGGGGGGGGGGGGGGGGGGFF?FGGGGGGEGGGGGD8/:>EE5:<FCCGFF?>:EFFFGG5>C
@M00200:207:000000000-ALC1F:1:2104:21326:9834 1:N:0:5
ATTGGGCATAAAGGGCGCGTAGGTGGTCCCTTAAGCGTGTGGTGAAAGCTCGGGGCTCAACCTCGAGTCGGCCATGCGAACTGGGGGACTGGAGCACTGTAGAGGCAGATGGAATTCCGGGTGTAGCGGTGGAATGCGTAGAGATCCGGAAGAACACCGGTGGCGAAGGCAGCCTTCTGGGCCACAACTGACGCTGAGGTACGAAAGCGTGGGTAGCAAACAGGATTAGATACCCCTGTA
+
GGGGGGGDFGGGGGGCGGGGGGGFGGGGGEFFGGGCCCFGG@GGGGGFCGG::FGGGDGGGGGFGEGGGCFCFGGEEE,CEGG,:FFGGGFGGGGGGFGGCGGGGEGGF<FGGGGGGGDEGGGGGFGGGGGDGGGGGGGGGG<FGGFF<FGGGGGGGGG>FCF@F7FG<CFG7AGBFG@9CF788EGGGGGGGGGGGGG:?GGGGDGCEEGGGGG5EGFGGGFGGGGGGGGGGGGFCFFF
@M00200:207:000000000-ALC1F:1:2104:26265:10815 1:N:0:5
ACTGGGTATAAAGGGCGCGTAGGCGGCCATCTAAGTCAGACGTGAAATCCCCCGGCTTAACCTGGGAACTGCGTCTGATACCGGACGGCTTGAGTGCGGGAGAGGGATGTGGCATTCCAGGTGTAGCGGTGAAATGCGTAGATATCTGGAGGAATACCGGTGGCGAAGGCGGCATCCTGGACCGGCATTGACGCTGAGGAGCGAAAGCCAGGGGAGCAAACGGGATTAGATCCCCGTGTAAGAC
+
FFFCFFGDG@<CFGGGGGGG7FEFGGGGEFGCCEEGGGFGGGGGF@FFGFGGGGCFGC86FGGGGGGGGGGDGGGG,?FGGGG7@FEGG=@=,BFAFDC@+>+>C7=DBFCF7=BFGG9DFF8D<=CGGGF<@;,@F@C@77F,@D,DFFGG:AC9DF7CGCCFD:C<*BE3=)1CFGCFBFGG5EEE7ECFE>C888E6CCE88/:CF@FF>CE5C8*08D5=/CGDCCD+<F3:/1>C*25)
@M00200:207:000000000-ALC1F:1:2104:7011:11314 1:N:0:5
ATTGGGTTTAAAGGGCGCGTAGGCGGACCGCCAAGTCCGCGGTGAAATCCTCCAGCTCAACTGGAGAACTGCCGCGGATACTGGAGGTCTCGAGGGAGGTAGGGGCAAGCGGAACTGTGGGTGGAGCGGTGAAATGCGTTGATATCCACAGGAACTCCGGTGGCGAAAGCGGCTCGCTGGACCTCTTCTGACGCTGAGGCGCGAAAGCTAGGGGAGCAAACGGGATTAGATACCCGAGTA
+
GGGGGGGGGGGGGGGGGGGGGGGGGGGGGGGGGGGGGGGGGGGGGGGGGGGGGGGGGGGGGGGGGGGGGGGGGGGGGGGGGGG<FGGGGGGGGGGGGGGGGGGGGGGGGGGGGGGGGGGGGGGGGGGGGGGGGGGGGGGGGGGGGGGGGGGGCGGGGGGGGGGGGGGGGGGG=>GGGGGGGGGGGGGGGGGGGGGGGGGGGGGGGEGGGGGGGGDGGGGGGGEGDE5DGGFGGGGGDGG:
@M00200:207:000000000-ALC1F:1:2104:7350:11663 1:N:0:5
ATTGGGTATAAAGGGTGCGTAGGCGGCCCTGTAAGTCAGTGGTGAAATCTCTCAGCTTAACTGAGAAACTGCCATTGATACTGCAGGGCTTGAGTACAGATGATGTTGGCGGAATATGACATGTAGCGGTGAAATGCATAGATATGTCATAGAACACCGATTGCGAAGGCAGCTGACAAAACTGTAACTGACGCTGAGGCACGAAAGTGTGGGGATCAAACAGGATTAGATACCCGTGTA
+
GGGGGGGGGGGGGGGGGGGGGGGGGGGGGGGGGGGGGGGGGGGGGGGGGGGGGGGGGGGGGGGGGGGGGGGGGGGGGGGGGGGEEFGGGGGGGGGGGGGGGGGGGGGGGGGGGGGGGGGGGGGGGGGGGGGGGGGGGGGGGGGGGGGGGGGGGGGGGGGGGGFGGGGGGGGG8;FGGGGGGGGGGGGGGGGGGGGGGGGGGGGGGGGFGGGGEGGGGGGGGGGGGGGGGGGGGGGGGGGG
@M00200:207:000000000-ALC1F:1:2104:14905:12410 1:N:0:5
ACTGGGCGTAAAGGGTCTGTAGGTGGCCAACTAAGTCAGACGTGAAATCCCTCAGCTTAACTGGGGAACTGCGTCTGAGACTGTATGGCTTGAGTGCAGGAGAGGAACGCGGAATTCCAGGTGTAGCGGTGAAATGCGTAGATATCTGGAGGAACACCGGTGGCGAAGGCGGCGTTCTGGACTGCAACTGACACTGAGAGACGAAAGCCAGGGGAGCAAACGGGATTAGATACCCTCGTA
+
GGGGGGCBFGGGGGGGFCFGGGGGGGFGFEFFFGGFGGGCEFFFFGGGG,F@CFFGGFFGGGCDGGGEGGFEE@BEFFFGGGG,6EFGGGGGDEFC9EFFGGGGGGGGGGGGDGGGAFCFEFGGGGGGGGGGFFGGGGGGGGADFEFGGAFGGEGGGGG@FECFGGGGGFGD>6C8;CCFGF?BFCGCCFFGGGEFECFGFGGGGCCFG6C8EGEGDFGGFGGCDE49?C>?GEGG<CFG
@M00200:207:000000000-ALC1F:1:2104:26966:14034 1:N:0:5
ATTGGGTTTAAAGTGTGCGCAGGCGGCGTTGCAAGTCGAGTGTGAAAGCCCCGGGCTTAACTTGGGAATTGCGCTCGAAACTACGATGCTGGAGTGTGGCAGAGGAAGGTGGAATTCCACGTGTAGCGGTGAAATGCGTAGAGATGTGGAGGAACACCGATGGCGAAGGCAGCCTTCTGGGCCAACACTGACGCTCATGCACGAAAGCGTGGGGAGCAAACAGGATTAGATACCCTAGTA
+
<666<F@-6FCFFCFFFF;@@CC7CCGGEFEEDFFGGGEBFGEECFGGGEF@FDC7=E@CFFFDGFFC<<FFFF7FGD==CFFEB@BFCGCDCEFA?FCDFF<FGGFEGAEFGGGGDGGGGBDGDFFGGCFGFGGGFF<F<:F>FFC9C9FFFGFFE@EC<FGCCFGGEC<C8)<CCCC9FGCGGG8ECFFGGG5BFGFCFGGGEGGGG8EDEC*:EGGE8CC*10:=?**+<C79*7FC
@M00200:207:000000000-ALC1F:1:2104:9418:14096 1:N:0:5
ATTGGGTGTAAAGGGCTCGTAGGCGGTTTGTCGCGTCGGGAGTGAAAACTCAGGGCTTAACCCTGAGCCTGCTTCCGATACGGGCAGACTAGAGGTATGCAGGGGAGAACGGAATTCCTGGTGTAGCGGTGAAATGCGCAGATATCAGGAGGAACACCGGTGGCGAAGGCGGTTCTCTGGGCATTACCTGACGCTGAGGAGCGAAAGTGTGGGGAGCGAACAGGATTAGATACCCTCGTA
+
GGGGGGGGGGGGGGGGGGGGGGGGGGGGGGGGGGGGGGGGGGGGGGGGGGGGGGGGGGGGGGGGGGGGGGGGGGGGGGGGGGG+@FGGGGGGGGGGGGGGGGGGGGGGGGGGGGGGGGGGGGGGGGGGGGGGGGGGGGGGGGGGGGGGGGGGGGGGGGGGGGGGGGGGGGGG*:FGFGGGGGGGGGGGGGGGGGGGCGGGGFGG8EEFGGGGGGGGGGGGGGGGGGGGGGFGGGGFFGGG
@M00200:207:000000000-ALC1F:1:2104:27764:15160 1:N:0:5
ATTGGGTTTAAAGTGTGCGCAGGCGGCGTCGCAAGTCGAGTGTGAAAGCCCCGGGCTTAACTTGGGAATTGCGCTCGAAACTACGGTGCTGGAGTATGGCAGAGGAAGGTGGAATTCCACGTGTAGCGGTGAAATGCGTAGAGATGTGGAGGAACACCGATGGCGAAGGCAGCCTTCTGGGCCAATACTGACGCTCATGCACGAAAGCGTGGGGAGCAAACAGGATTAGATACCCCCGTA
+
GGGGGGGGGCGFGGGGGGGGGGGGGGGGGGGGGGGGGGGGGGFFFGGGGGGGGGGGGFGFAFGGGGGGGGGGGGGGGGGGGGGGGGGGGGFGGGGGGGGGGGGGGGGFDGGGGGGGGGGGGGGGGGGGGFCFGGGFFGG:FGGFCGGGCFGDGGGGGGEGGEDGEGGGGGGG=;BFFGGGGGGGGGGGGGGFGDEGGD9FGGGGGGGFGGGGDGGGEGGGFDGFFGGGGGGGGCG=<<D<
@M00200:207:000000000-ALC1F:1:2104:2526:15274 1:N:0:5
ATTGGGTTTAAAGGGTGCGTAGGCGGTCGGGTAAGTCTCATGTGAAATCTCCAAGCTTAACTTGGAAATGGCATGGGATACTATTCGGCTAGAGGATTGGAGGGGGGACTGGAATTCCCGGTGTAGCAGTGAAATGCGTAGATATCGGGAGGAACACCAGTGGCGAAGGCGATTCCCTGGACCGGTACTGACGCTGATGCGCGAAAGCGTGGGGAGCAAACAGGATTCGATACCCGTGTA
+
FGGGGGGGGGGGGGGGGGGGGGG9FEFFFG@EFGGGGD6<<FGGFGGGGGG<E@,DF<EFG<F<F,@9EF@FCGFGFGGG,EGCAFF@7D,E9FFGGGC<FD@GGC7<CFGDGDC<DC,>*5<>C;@,<FFGG9;<F:<CE:@;F,4<CEFCGAFFGGG@FCFGEGGG8CC)/0<EF?G5*A*C>?C>FD@6:8;>?EDFEGGGGC5C=?8E*?CE5*:+/5C5<?**10>:EGCED<<7
@M00200:207:000000000-ALC1F:1:2104:27569:15361 1:N:0:5
ATTGGGTATAAAGCGCACGCAGGCGGAGTGGCGCGTGGGGTGTGAAAGCTGGTGGCTTAACTGCCAGTCGCCATCCCATACGGCCACTCTGGAGCCTTGCAGAGGGCAGTGGAATTGCCGGTGTAGTGGTGAAATGCGTAGAGATCGGCAGGAACACCCAGGGGGAAACCAGCTGCCTGGGCAAGCGCTGACGCTGAGGTGCGAGAGCGTGGGGAGCGAACCGGATTAGATACCCTTGTA
+
GGGGGGGGGGGGGGGGGGGGGGGGGGGGGGGGGGGGGGGGGGGGGGGGGGGGGGGGGGGGGGGGFGGGGGDGGGGGGGGGGGG@FGGGGGGGGGGGGGGGGGGGGGGFEGGGCFGGGGFGGGEFFFGGGGGCGDFGCGGGGDFGGGGEGGGGGGGCDGGGFCFGG@FGFGFG<FFGGFGGGGGFGGGG558:EGDEGGGGC<CEGEGCECEGGGGGGGDEEDGGGGDGG:CCFFGGGGFG
@M00200:207:000000000-ALC1F:1:2104:3814:16291 1:N:0:5
ACTGGGTTTAAAGGGCGCGTAGGCGGCCACCGCAAGTCAGTTGTGAAATCTCTGGGCTTAACCCAGAAAGGTCAACTGATACTGCGGGGCTAGAGTGCAGAAGGGGCAACTGGACTTCTCGGTGTAGCGGTGAAATGCGTAGATATCGAGAGGAACACCTGCGGCGAAGGCGCGTTGCTGGGCTGACACTGACGCTGAGGCGCGAAAGCTAGGGGAGCGAACGGGATTAGATACCCCTGTA
+
FFGGGGGGGGGGG<FGGGGFGGGGGG>@CFFGGGCFFFCFGGCGGGGGEGAECAFEFFGGCFFFFGGC,EEFG@FGGFGGCFFE,,@>C@EFFGGFCECFGEFGG7CGC<ADFG,C>FC<FCEEGGAAF+BFGGCFGGGECCFGFGFE@:FG7FGFFFDC:>CCFCFEFEFC40C8C8<ECEGGEFGGGFF78;CCC?@CCEEG5EC8CF9CG=5CEGEEGGGGDDDC6=7A?E<+95CFD
@M00200:207:000000000-ALC1F:1:2104:14152:17124 1:N:0:5
ATTGGGTTTAAAGGGTGCGTAGGTGGTGAGGTAAGTCGGATGTGAAAGCTCCGAGCTCAACTCGGAAATGGCATTGGAAACTAACTTGCTCGAGGGCTTGAGGGGGGACTGGAATACTTGGTGTAGCAGTGAAATGCGTAGATATCAAGTAGAACACCAGTGGCGAAGGCGACTCCCTGGAAAACTCCTGACACTGAGGCACGAAAGCTAGGGGAGCAAACAGGATTAGATACCCTAGTA
+
GG<EFDFEGFCFGGGFGGGFEGGGGGGF,CFGFGGGGDC7FFGGGGG9F6FGGGEGEGGFGGGGGCEC<AFGAFGFGFDFFEG,:<EFFFA:EF7F,,CC,EF7BC@CF8DFGGGGF@F@8FFGGGG?FF@FCGGGG:FFEGGFG,@9FFGGGGGGGDG:F9FGGG:FGGGG*88<@FCGC6CGF@FFFFCFFGGGGGGFCFGGGEEGFF<8;?75EFFGGGGGGGGGC7CGG8997FFF
@M00200:207:000000000-ALC1F:1:2104:11815:17446 1:N:0:5
ATTGGGTATAAAGCGTGCGTAGGTGGTTTGTTAAGTCTGATGTGAAAGCCCTGGGCTCAACCTGGGAACTGCATTGGAAACTGGCTTACTAGAGTGCGGTAGAGGGTGGCGGAATTCCCGGTGTAGCAGTGAAATGCGTAGATATCGGGAGGAACATCCGTGGCGAAGGCGGCCACCTGGACCAGCACTGACACTGAGGCACGAAAGCGTGGGGAGCAAACAGGATTAGATACCCCAGTA
+
GGGGGGGGGGGGGGGGGGGGGGGGGGEGGGGGGGGGGGGGGGGGGGGGGGGGGGGGGGGGGGGGGGGGGGGGGGGGGGGGGGGCFFGGGGGGGGGGGGGGGGGGGGGGGGGGGGGGGGGGGGGGGGGGGGGGGGGGGGGGGGGGGGGGGGGGGGGGGGGGFGGGGGGGGGGG>@FGFCG7FGGGGGGGGGGGGGGGGGGGGGGGGGGGGGGGGGGGGGGFEGGGG?FGGGGGGDFEDGGG
@M00200:207:000000000-ALC1F:1:2104:18714:18719 1:N:0:5
ATTGGGCTTAAAGTGTGCGCAGGTGGCTGAGCAAGTCGAGTGTGAAATCCCCGGGCTTAACTTGGGAATTGCGCTCGAAACTACTTGGCTCGAGTGTGGCAGAGGAAGGTGGAATTCCACGTGTAGCGGTGAAATGCGTAGAGATGTGGAGGAACACCGATGGCGAAGGCAGCCTTCTGGGCCAACACTGACGCTCATGCACGAAAGCGTGGGGAGCAAACAGGATTAGATACCCCGGTA
+
GGGGGGGGGGGGGGGGGGGGGGGGGGGGGGGGGGGGGGGGGGGGGGGGGGGGGGGGGGGGGGGGGGGGGGGGGGGGGGGGGGGFGGGGGGGGGGGGGGGGGGGGGGGGGGGGGGGGGGGGGGGGGGGGGGGGGGGGGGGGGGGGGFFGGGGGGGGGGGGGGGGCFFGGGGGG@FGGGGGGGGGGGGGGGGGGGGEGGGGGGGGGGGGGGGGGGGGGGGGGGGGGGGFFFFCGGGGGGGGG
@M00200:207:000000000-ALC1F:1:2104:7743:22499 1:N:0:5
ATTGGGTTTAAAGGGCTCGTAGGCGGTTTGTCGCGTCGGGAGTGAAAACACTGGGCTTAACTCAGTGCTTGCTTCCGATACGGGCAGACTAGAGGTATTCAGGGGAGAACGGAATTCCTGGTGTAGCGGTGAAATGCGCAGATATCAGGAGGAACACCGGTGGAGAAGGCGGTTCTCTGGGAATGTCCTGACGCTGAGGAGCGAAAGTGTGGGGAGCGAACAGGATTAGATACCCATGTA
+
GGGGGGGGGGGGGFGGGGGGGGGGGDEGGGFEGFEGGGGGGGGFGGGGGGGGFGGGGGGGGFFGEEGFGGGGGGFGGF@FGDF::@CDFGFFGGFFGFF9FFGGGGDCGECFGGGGGFAFGFFGGGGDGGGGGFFGGGGGC@BFGFCFFFGGGGGG>FFG@FG*>DFGGFC9*2=CGGGGF*?9FGCFGGGGGD88:EGGGGGG*:E0<EGEEGCECE578CFGGFCFFG7<CGG+27:C
@M00200:207:000000000-ALC1F:1:2104:13376:22774 1:N:0:5
ACTGGGTGTAAAGGGCGCGTAGGCGGTCCTGATCGTCGGATGTGAAAGGCCTGGGCTCAACCTGGGAACTGCATCCGATACGGCGGGACTGGAGTGTGGGAGAGGTTGGTGGAATTCCCAGTGTAGAGGTGAAATTCGTAGATATTGGGAAGAACACCGGTGGCGAAGGCGGCATCCTGGACCGGTATTGACGCTGAGGCGCGAAAGCCAGGGGAGCAAACGGGATTAGATACCCTCGTA
+
GGGGGGGGGGGGGGGGGGGGGGGGGGGGGGGGGGGGGGGGGGGGGGGGGGGGGGGGGGGGGGGGGGGGGGGGGGGGGGGGGGGGGGDEGGGG>C<FFGGGACCFEGGGGGEGGGFEEGGC@>C@=AFFG8>=FGCDFF7<@7<CFGFGGGGGGGGGGGG>=7F:FBFDE7FD<=FF@FGGFGGEGEGFFCFC:EC8*8C*:E=?EEECFFEGGGD55CFFCCED3*97+7:7CEC?DD5C
@M00200:207:000000000-ALC1F:1:2104:19528:22867 1:N:0:5
ACTGGGTGTAAAGTGTGCGCAGGCGGCGTCGCAAGTCGAGTGTGAAAGCCCCGGGCTTAACTTGGGAATTGCGCTCGAAACTACGATGCTGGAGTGTGGCAGAGGAAGGTGGAATTCCACGTGTAGCGGTGAAATGCGTAGAGATGTGGAGGAACACCGATGGCGAAGGCAGCCTTCTGGGCCAACACTGACGCTCATGCACGAAAGCGTGGGGAGCAAACAGGATTAGATACCCTAGTA
+
GGGGGGEGGGGGGGGGGGGGGGGGGGGGGGGGGGGGGGGGGGGGGGGGGGGGEGGGGGGGGGGGGGFGGGGGGGGGGGGGGGGFFGGGGGFFFGGGGGGFECFFGGGFGGGGGGGGG9FGGFGGGGGFGEGGGFGG9FEGGDGFCGGFGGGDGFFGGGGGGGGFCGDFGCGDCAGGGGGGGGGGGGGGGEGGGCEEDGCCFCGCCEECE;CEEG5CEGFG@DGGGGGDGDFG9FGF<FGG
@M00200:207:000000000-ALC1F:1:2104:15313:23390 1:N:0:5
ACTGGGCGCAAAGGGCGCGTAGGTGGCGGCATAAGGCCGCGGTGAAAGTTCGGGGCTCAACCCTGAATCGGCCGCGGCGACTGGGTCGCTTGGGCACTGTAGAGGCAGATGGAATTCCGGGTGTATCGGTGGAACGCGTAGAGCTCCGGAAGAACACCGGTGGCGAATGCGGTCTGCTGGGCAGTGGAGTAGCACGACTCTTTTAGCCGACACTGAGGCGCGACAGCGTGGGGAGTAAACATGG
+
CCEC<9EF+7@C<,BFFGGG@:EG?FGGEDGGGFFFGGECF@FGGCFFFE,?>::CEGGF8FEGGCCFGG:7FEEFECGGCCF,BFDDBFGCFGGGGGAFEE,,<FEGGFG,DFGCFG,<<*1CC,CCC<*CCC,18<<FCFG,,?FEFEGDGGGFGCEE?>CCE*C*<+8>2)18<9CC8CFGGF?E8++<C70:;:A8AEGFF6:@*/?E869+</1*/7:C)>DCE93==/7**:D7>*3(
@M00200:207:000000000-ALC1F:1:2105:10869:2397 1:N:0:5
ATTGGGTGTAAAGGGCGCGTAGGCGGTTGGATAAGTCAGCTGTGAAAACCACGGGCTTAACTCGTGGCCTGCAGTTGAGACTGTCTGGCTTGAGTGTGGGAGAGGAGAGTGGAATTCCTGGTGTAGCGGTGAAATGCGTAGATATCAGGAGGAACACCGGTGGCGAAGGCGGCTCTCTGGACCACAACTGACGCTGAGGCGCGAAAGCTAGGGGAGCAAACAGGATTAGATACCCGAGTA
+
GGGGGGGGGGGGGGGGGGGGGGGGGGGGGGGGGGGGGGGGGGGGGGGGGGGGGGGGGGGGGGGGGGGGGGGFGGGGGGGGGGGFGGGGGGGGGGGGGGGGGGGGGGGGGGGGGGGGGGGGGGGGGGGGGGGFFGGGGGGGGGGGGGGGGGGGGGGGGGGGGGGGGGGGGGGGGGGGGGGGGGGGGGFECGGGGGGGGFGGGGGGGGGGFGGGGGGGGFGGGGGGGCFGGGGG:<FGGGGG
@M00200:207:000000000-ALC1F:1:2105:13251:2937 1:N:0:5
ACTGGGTATAAAGCGTGTGTAGGCGGACTTGTAAGTACCTTGTGAAATCCCACGGCTCAACCGTGGAACTGCTTGGTATACTGCTTGTCTTGAGCCACTTAGGGGCTACCGGAACAAATGGTGGAGCGGTGAAATGCGTAGATATCATTTGGAACGCCAATGGTGAAAACAGGTAGCTGGGAGTGTGCTGACGCTGAGACACGAAAGCCAGGGGAGCGAACGGGATTAGATACCCGTGTA
+
GGGGGGGGGGGGGGGGGGGGGGGGGGGGGGGGGGGGGGGGGGGGGGGGGGGGGGGGGGGGGGGGGGGGGGGGGGGGGGGGGGGCFGGGGGGGGGGGGGGGGGGGGGGGGGGGGGGGGGGGGGGGGGGGGGGGGGGGGGGGGGGGGGGGGGGGGGGGGGGGGGGGGGGGGGGGGGGGGGFFGGGGGGGGGGGGGGGGGGGGGGGGGGGGGGGGGGGGGGGGGGGGGGGGGGGGGGGGGGGG
@M00200:207:000000000-ALC1F:1:2105:20046:4458 1:N:0:5
ACTGGGCTTAAAGGGCGCGTAGGCGGCACGACGTGTCCAAGGTGAAATCCCTCGGCTCAACTGAGGAACTGCCTTGGAAACTGTCGAGCTTGAGGCCGGGAGGGGGTAGCGGAATTCCCAGTGTAGCGGTGAAATGCGTAGATATTGGGAGGAACACCAGTGGCGAAGGCGGCTACCTGGACCGGTTCTGACGCTGATGCGCGAAAGCGTGGGTAGCAAACAGGATTAGATACCCTCGTA
+
GGGGGGGGFGGGGGDGGGEGGGGGGGGGGGGGGGGGGGGFGGEFGGGGGGGGGGEECFGGGGGGGGGGGGGGFGGGGGGGGGF,CFGFFGGCFFGGGGGGDGGGGGGGGGGGGCFGGGGGGGFGGGGGGFGGGFGGGGGGGGGGGGFGGGGGGGGGGGGGFCFGEGGC@FGGEEEGCE<FGDCCE888CFCGGGGGDEFGG=EG=EGGDGCEEEFGC99C5/;FCFCCFGGGGADGFGGG
@M00200:207:000000000-ALC1F:1:2105:23315:6820 1:N:0:5
ATTGGGCGTAAAGGGTGCGTAGGCGGTTTGGTAAGTCAGATGTGAAATCCCGGGGCTCAACCCCGGAACTGCATCCGATACTGCCGGACTTGAGGACTGGAGAGGTGACTGGAATTCTCGGTGTAGCAGTGAAATGCGTGGATATCGAGAGGAACACTCGTGGCGTAAGCGAGTCACTGGACAGTATCTGACGCTGAGGCACGAAGGCCAGGGGAGCGAAAGGGATTAGATACCCGTGTA
+
GGGGGGGGGGGGGGGGGGGGGGGGGGGGGGGGGGGGGGGGGGGGGGGGGGGGGGGGGGGGGGGGGGGGGGGGGGGGGGGGGGGAFGGGGGGGGGGGGGGGGGGGGGGGGGGGFGGGGGGGGGGGGGGGGGGGGGGGGGGGGGGGGGGGGGGGGGGGGGFGGGGGGGGGGGGGGGGGGGGGGGGGGGGGGGGGG=CGGGGGGGGEGGGGGFGGEGDGGGGGGGGGGGGCECFGGGGGGGGG
@M00200:207:000000000-ALC1F:1:2105:7629:7275 1:N:0:5
ACTGGGCATAAAGGGTGCGTAGGTGGTGACGCTAGTCTGGTGTGAAATCTCGGAGCTCAACTCCGAAATTGCACCGGATACTGCGTGACTCGAGGACTGTAGAGGAGATCGGAATTCACGGTGTAGCAGTGAAATGCGTAGATATCGTGAGGAAGACCAGTTGCGAAGGCGGATCTCTGGGCAGTTCCTGACACTGAGGCACGAAGGCCAGGGGAGCAAACGGGATTAGATACCCGGGTA
+
GGGGGGGGGGGGGGGGGGGGGGGGGGGGGGGGGFGGGGGGGGGGGGGGGGGGGGGGGGGGGGGGGGGGGGGGGGGGGGGGGGGFEGGGGGGGGGGGGGGGGGGGGGGGGGGGGGGGGGGGGGGGFGGGGGGGGDGGGGGGGGGGGGGGGGGGGGGGGGGGGGGGGGGGGGGGGGDGGGGGGGGGGGGGGGFDGGGGGGFGGGGGGGGGGGGGEGGGGGGCFGGGGGGGFGGGGGGGGGGG
@M00200:207:000000000-ALC1F:1:2105:9927:9563 1:N:0:5
ACTGGGCGTAAAGGGCGCGTAGGTGGCCTGCTAAGTCGAACGTGAAATCCCCGGGCTCAACCCGGGAACTGCGTCCGAGACTGGCAGGCTCGAATCCGGGAGAGGGATGTGGAATTCCAGGTGTAGCGGTGAAATGCGTAGATATCTGGAGGAACACCGGTGGCGAAGGCGGTTCTCTGGGCATTACCTGACGCTGAGGAGCGAAAGCATGGGGAGCGAACAGGATTAGATACCCTAGTA
+
GGGGGGGGGGGGGGGGGGGGGGGGGGGGGGGGGGGGGGGGGGGGGGGGGGGGGGGGGGGGGGGGGGGGGGGGGGGGGGGGGGG<FGGGGGGGGGGGGGGGGGGGGGGGGGGGGGGGGGGGGGGGGGGGGGGGGGGGGGGGGGGGGGGGGGGGGGGGGGGGGGGGGGGGGGGGGGGGGGGGGGGGGGGGGGGGGGGGGGGGGFGGGGGGGGDFGGGGGGGGGGGGGGGGGGGGGGGGGGGG
@M00200:207:000000000-ALC1F:1:2105:5538:10153 1:N:0:5
ATTGGGTTTAAAGGGTGCGTAGGCGGTCTTGTGCGTCGGTGCTGAAAGCGCCCGGCTTAACCGGGCGAGGCGTGCCGATACGATAAGACTAGAGGGGCAGCGAGGGTGGCGGAACTCCTGGTGTAGTGGTGAAATGCGTAGAGATCAGGAAGAACACCCGTGGCGCAAGCGGCCACCTGGCTGCCAACTGACGCTGAGGCACGAGAGCGTGGGGAGCGAACCGGATTAGATACCCGGGTA
+
GGGGGGGGGGGGGGGGGGGGGGGGGGGGGGGGGGGGGGGGGGGGGGGGGGGGGGGGGGGGGGGGGGGGGGGGGGGGGGGGGGGGGGGGGGGGGGGGGGGGGGGGGGGGGGGGGGGGGGGGGGGGGGGGGGGGGGGGGGGGGGGGGGGGGGGGGGGGGGGGGGGGGGGGGGGGGGGGGGGGGGGGGGGGGGGGGGGGGGGGGGGGGGGGGGGGDGGGGGGDGGGGGGGCGGGGGGGGDGGG
@M00200:207:000000000-ALC1F:1:2105:9445:10306 1:N:0:5
ACTGGGTGTAAAGCGTGCGTAGGTGGTCTTTTAAGTCCGTTGTGAAAGCCCTGGGCTCAACCTGGGAATGGCAGTGGATACTGGAAGGCTGGAGCGCGGTAGAGGAGGGTGGAATTCCCGGTGTAGCGGTGAAATGCGTAGAGATCGGGAGGAACATCAGTGGCGAAGGCGGCTTCCTGGACCGATACTGACGCTGAGGCGCGAAAGCTAGGGGAGCAAACGGGATTAGATACCCCAGTA
+
CFGFGGGGGGAGEFE@@@FFGG7FECGGFGGGCEFGGFGCFG;FGFAFDFGGG8DGFGGG8FGGGGGGGFG<FGEFD<6FFGF:,9CCD,EFCE,@FCEGGGGFGF:=CFC:BEFCCFB:FBFGFGGGDGG=FDGGFFGGGGGG9FFG>C@:>>DGECFGGGGEE>FGGFGGGFGFFFGG87CEGGEGGFEEG=GGCFFGGGGG=EGGGGGGGGGGGGCCFGGG3EFCF7FGG6>CD<<D
@M00200:207:000000000-ALC1F:1:2105:12682:10580 1:N:0:5
ATTGGGTTTAAAGTGTGCGCAGGCGGCAGAGCAAGTCGAGTGTGAAAGCCCCGGGCTTAACTTGGGAATGGCGCTCGAAACTACTTTGCTGGAGTGTGGCAGAGGAAGGTGGAATTCCACGTGTAGCGGTGAAATGCGTAGAGATGTGGAGGAACACCGATGGCGAAGGCAGCCTTCTGGGCCAACACTGACGCTCATGCACGAAAGCGTGGGGAGCAAACAGGATTAGATACCCCTGTA
+
GGGGGGGGGGGGGGGGGGGGGGGGGGGGGGGGGGGGGGGGGGGGGGGGGGGGGGGGGGGGGGGGGGGGGGGGGGGGGGGGGGGFGGGGGGGGGGGGGGGGGGFGGGGGGGGGGGGGGGGGGGGGGGGGGGGGGGGGGGGGGGGGGGGGGGGGGGGGGGGGGGGGGGGGGGGGGGGGGGGGGGGGGGGGFGGGGGGGGGGGGGGGGGGGGGGCEGGGGGGGFCGGGGGGGGGGGGGFGGGF
@M00200:207:000000000-ALC1F:1:2105:26418:10865 1:N:0:5
ATTGGGTGTAAAGGGCGCGTAGGCGGCCTGCTAAGTCGAACGTGAAATCCCTGGGCTCAACCCAGGAACTGCGTCCGATACTGGTTGGCTTGAATCCGGGAGAGGGATGTGGAATTCCAGGTGTAGCGGTGAAATGCGTAGATATCTGGAGGAACACCGGTGGCGAAGGCGACATCCTGGACCGGTATTGACGCTGAGGCGCGAAAGCCAGGGGAGCAAACGGGATTAGATACCCTTGTA
+
GGGGGGGGGGGGGGGGGGGGGGGGGGGGGGGGGGGGGGGGGGGGGGGGGGGGGGGGGGGGGGGGGGGGGGGGGGGGGGGGGGGGFGGGGGGGGGGGGGGGGGGGGGGGGGGGGGGGGGGGGGGGGGGGGGGGGGGGGGGGGGGGGGGGGGGGGGGGGGGGGGGGGGGGGGGGGGGGGGGGGGGGGGGGGGGGGGGGGGGGGGDGGGGGGGGGGGGGGGGGGGGGGGGGGGGGGGGGGGGG
@M00200:207:000000000-ALC1F:1:2105:13543:11063 1:N:0:5
ATTGGGTTTAAAGCGTGTGTAGGCGGGTCGTTAAGTGCCTTGTGAAATCCCACAGCTCACCTGTGGAACTGCTTGGCATACTGGCGATCTTGAGCCACTTAGGGGCAACCGGAACAAACGGTGGAGCGGTGAAATGCGTAGATATCGTTTGGAACGCCAATGGTGAAAACAGGTTGCTGGGAGTGCGCTGACGCTGAGACACGAAAGCCAGGGGAGCAAACGGGATTAGATACCCCCGTA
+
GGGGGGGGGGGGGGGGGGGGGGGGGGGGGGGGGGGGGGGGGGGGGGGGGGGGGGGGGGGGGGGGGGGGGGGGGGGGGGGGGGGFGGGGGGGGGGGGGGGGGGGGGGGGGGGGGGGGGGGGGGGGFGGGGGGGGGGGGGGGGGGGGGGGGGGGGGGGGGGGGGGGGGGGGGGGGGGGGGGFGGGGGGGDGGGGGGGGGGGGGGECEGGGGGGGGGCCGGGFGGGGGGGGGGGGGGGGGGDG
@M00200:207:000000000-ALC1F:1:2105:5781:11587 1:N:0:5
ATTGGGCATAAAGGGTCCGCAGGTGGCAGTGTAAGTCTGCTGTCAAAGAATGAGGCTTAACCTCATCAAGGCAGTGGAAACTACACAGCTAGAGTACGGTCGGGGTAGAAGGAATTCCTGGTGTAGCGGTGAAATGCGTAGAGATCAGGAAGAACACCGGTGGCGAAAGCGTTCTGCTAGGCCTGTACTGACACTGAGGGACGAAAGCTAGGGGAGCGAATGGGATTAGATACCCTCGTA
+
GGGGGGFGGGGGGGGGGGGGGGGGGGGGEFGGGGGGGGGEGGGGGGGGGGGGAFGGGGGGGGGGGGGGGGGGGGFCGGGGGGGFGFGGGGGGGGGGGGGGGGGGGGGEGFGGGGGGGFGGGGGGGGFGGGGGGGGGGGGGGGFFGGGFGGGGGGGGGGGGEGGGGGG7CGCFGGFCGGFGGGGGGGGGGGGGGGGGGGGGGGGGGGGGGGGGGGGGGGGGGG?FGGGCCFGGGGGFGGGG
@M00200:207:000000000-ALC1F:1:2105:19084:12929 1:N:0:5
ATTGGGTGTAAAGGGCACGTAGGCGGCTCGGCAAATCGGTCGTGGAATCCCGACGCTTACCGTCGGAACGGCGGCCGAAAATACCGGGCTCGAGGGCGTGAGGGGTCACTGGAACTCCTGGTGAAGCGGTGAAATGCGTAGATATCAGGAGGAACGCCGGAGGCGAAAGCGAGTGACTGGCGCGTTCCTGACGCTGAGGTGCGAAAGCTAGGGGAGCAAACAGGATTAGATACCCGGGTA
+
GGGGGGGGGGGGGGGGGGGGGGGGGGGGGGGGGGGGGGGGGGGGGGGGGGGGGGGGGGGGGGGGGGGGGGGGGGGGGGGGGGGEGGGGGGGGGGGGGGGGGGGDGGGGGGGGGGGGGGGGGGGGGGGGGGGGGGGGGGGGGGGGFFGGGGGGGGGGDGGGGGGGGGGGGGGGGEGGGGGGGGGGGGGGGGGGGGGGGGGGDFGGGGGGGGGGGGGCGGGGGGFDCFGGC>C<:FFGGGDG
@M00200:207:000000000-ALC1F:1:2105:22064:12953 1:N:0:5
ACTGGGCATAAAGGGCGCGTAGGCGGGCTGCCAAGTCTGGGGTGAAATCCCGCGGCTCAACCGTGGAACTGCCTCAGATACTGGCGGCCTCGAGGGAGGTAGGGGCGAGCGGAACTAATGGTGGAGCGGTGAAATGCGTTGATATCATTAGGAACTCCGGTGGCGAAGGCGGCTCGCTGGACCTTTTCTGACGCTGAGGCGCGAAAGCTAGGGGAGCAAACGGGATTAGATACCCTAGTA
+
GGGGGGGGGGGGGGGGGGGGGGGGGGGGGGGGGGGGGGGGGGGGGGGGGGGGGGGGGGGGGGGGGGGGGGGGGGGGGGGGGGGCFGGGGGGGGGGGGGGGGGGGGGGGGGGGGGGGGGGGGGGGGGGGGGGGGGGGGGGGGGGGGGGGGGGGGGGGGGGGGGGGGGGGGGGGGGGGGGGGGGGGGGGGGGGGGGEGGGGGGGGGGGGGGGGGGGEEEGGGGGGDDGGGGFFFGGGGGGGG
@M00200:207:000000000-ALC1F:1:2105:6818:17379 1:N:0:5
ATTGGGTTTAAAGTGTGCGCAGGCGGCGTCGCAAGTCGAGTGTGAAAGCCCCGAGCTTAACTTGGGAATTGCGCTCGAAACTACGGTGCTCGAGTATGGCAGAGGAAGGTGGAATTCCACGTGTAGCGGTGAAATGCGTAGAGATGTGGAGGAACACCGATGGCGAAGGCAGCCTTCTGGGCCAATACTGACGCTCATGCACGAAAGCGTGGGGAGCAAACAGGATTAGATACCCTAGTA
+
GGGGGGGGGGGGGGGGGGGGGGGGGGGGGGGGGGGGGGGGGGGGGGGGGGGGGGGGGGGGGGGGGGGGGGGGGGGGGGGGGGGFGGGGGGGGGGGGGGGGGGGGGGGGGGGGGGGGGGGGGGGGGGGGGGGGGFGGGGGGGGGGGGGGGGGGGFGGGGGGGGGGGGGGGGGGGGGGGGGGGGGGGGGGGGGGGGGGGGGGGGGCGEGGGGGGGGGGGGGGGGGGGEGGFGGGGGFGGFFG
@M00200:207:000000000-ALC1F:1:2105:18094:19107 1:N:0:5
ACTGGGTGTAAAGGGTGCGCAGGCGGCCAAGTGTGTGAGGCGTGAAAGCCTGGGGCTTAACTCCAGAATTGCACCTCAAACTACATGGCTGGAGCATTGGAGAGGGTAGCAGAATTCACGGTGTAGCAGTGAAATGCGTAGATATCGTGAGGAATACCAGAGGCGAAGGCGGCTACCTGGACAATTGCTGACGCTCAGGCACGAAAGCGTGGGGAGCGAACAGGATTAGATACCCGGGTA
+
GGGGGGGGGGGGGGGGGGGGGGGGGGGGGGGGGGGGGGGGGGGGGGGGGGGGGGGGGGGGGGGGGGGGGGGGGGGGGGGGGGG<FGGGGGGGGGGGGGGGGGGGGGGGGGGGGGGGGGGGGGGGGGGGGGGGGGGGGGGGGGGGGGGGGGGGGGGGGGGGGGGGGGGGGGGGGGGGGGGGGGGFGGGGGGGGGDGGGGGGGGGGGGGGGGGDGGGGGCEEGGGG4?FGFGGGGGGGGGGG
@M00200:207:000000000-ALC1F:1:2105:23983:20109 1:N:0:5
ATTGGGCGTAAAGGGCGCGTAGGCGGGATGGCAAGTCAGTCGTGAAATCTCTCGGCTCAACCGAGAAACGTCGGCTGATACTGCCGTTCTTGAGGGATGCAGAGGAGACTGGAATTCCCGGTGTAGCGGTGAAATGTGTAGAGATCGGGAGGAACACCGGTGGCGAAGGCGGGTCTCTGGGCATTTCCTGACGCTGAGGCGCGAAAGCGTGGGGAGCAAACGGGATTAGATACCCGAGTA
+
GGGGGGGGGGGGGGGGGGGGGGGGGGGGGGGGGGGGGGGGGGGGGGGGGGGGGGGGGGGGGGGGGGGGGGGGGGGGGGGGGGGFGGGGGGGGGGGGGGGGGGGGGGGGGGGGGGGGGGGGGGGGGGGGGGGGGGGGGGGGGGGGGGGGGGGGGGGGGGGGGGGGGGGGGGGGGGGGGGGGGGFGFFGGGGGGGGGGEFGGGGGGGGGGDCEEGGGGGFGGGDGGGGGGGGGGGFFEGGGG
@M00200:207:000000000-ALC1F:1:2105:21118:20506 1:N:0:5
ATTGGGTTTAAAGGGCGCGTAGGCGGTGCGGTACGGTTTCGGTGAAATCCCTCGGCCCAACCGAGGAACAGCCGGGGCTACGGCCGCGCTCGACGGCATCAGGGGACAGTGGAACTCCCGGTGGAGCGGTGAAATGCGTAGATATCGGGAGGAACGCCGGTGGCGAAAGCGACTGTCTGGGGTGCCTGTGACGCTGAGGCGCGAAAGCCAGGGGAGCAAACAGGATTAGATACCCCAGTA
+
GGGGGGGGGGGGGGGGGGGGGGGGGGGGDGGGGGGGGGGGGGGGGGCEGGGGGGGGGGGGGGGGGGGGGGGGGGGGGGGGGGGEEGGGGGGGGGGGGGGGGGGGGGGGGGGGGGGGGGGGGGCCEGGGGGGGGGGGGGGGGGGCGGGGGGGE7CFGGGGGGDGGGGGGGGGGGGGGFFGFGGGGGGGFGGGGGGGGGDCFGGE5CCEFGGG5CG=CEFFFG<C4CE7CF>CFGCG=77CD
@M00200:207:000000000-ALC1F:1:2105:24866:20638 1:N:0:5
ACTGGGTGTAAAGGGCGTGTAGGCGGTCAGGTAAGTGTGATGTGAAATCCCTCGGCTCACCCGAGGACCGGCATCGCATACTGCTTGGCTTGAGTACGGGAGAGGATGTGGGAATTCCTGGTGTAGCGGTGAAATGCGTAGATATCAGGAGGAACACCGGTGGCGAAGGCGCACATCTGGCCCGATACTGACGCTGAGGCGCGAAAGCTAGGGGAGCAAACGGGATTAGATACCCGGGTA
+
GGGGGFGGGGGGGGGGGGGGGGGGGGGGGGGFGGGFGGGGGGGGGGGGGGGGGGGGGGGGGGGGGGGGGGGGGGGGGGGFFFGFFGGDGGGGGFFFGGGGGGGGGGGGGGGDEEFGGFGGGGGGGGGGGGGGGFGGGGGGGDGGGGGGGGGGGGGGFGGGGGGGGGGGGGGGGGGGGFGGFGGDCEEEFGGGDEGGGGGGGGGGGGGGFGGGGGGGGFGGGGGDCC<DGGGGG6CGGDDD
@M00200:207:000000000-ALC1F:1:2105:14014:23596 1:N:0:5
ATTGGGTTTAAAGGGTGCGTAGGCGGTCGCGCAAGTCGGATGTGAAATCTCAGGGCTCAACCCTGAAACTGCATTCGATACTGCGTGGCTAGAGTGCTGGAGAGGAGACTGGAATTTACGGTGTAGCAGTGAAATGCGTAGATATCGTAAGGAAGACCAGTGGCGAAGGCGAGTCTCTGGACAGCAACTGACGCTGAGGCACGAAGGCCAGGGGAGCAAACGGGATTAGATACCCCAGTA
+
GGGGGGGGGGGGGGGGGGGGGGGGGGGGGGGGGGGGGGGGGGGGGGGGGGGGGGGGGGGGGGGGGGGGGGGGGGGGGGGGGGGGGGGGGGGGGGGGGGGGGGGGGGFGFGGGGGGGGGGGGGGGGGGGFGGGGGGGGGGGGGGGGGGGGGGGGGGGGGFGGGGGGGGGGGGGEGGGGGGGDGGGGGGGGFGGGGCEEFGGGGGGGGGGGGGGGGGGEGGFGGEGGGFGGGGGG6FDCCFG
@M00200:207:000000000-ALC1F:1:2105:13200:24307 1:N:0:5
ACTGGGTTTAAAGCGTGCGTAGGCGGTTTGTTAAGACAGGTGTGAAATCCCCGGGCTTAACCTGGGAACTGCGCTTGTTACTGGCAGACTTGAGTGTGGCAGAGGGGGGTGGAATTCCAGGTGTAGCAGTGAAATGCGTAGATATCTGGAGGAACACCGATGGCGAAGGCAGCCCCCTGGGCTAACACTGACGCTGAGGCGCGAAAGCGTGGGGAGCAAACAGGATTTGATACCCTAGTA
+
GGGGGGGGGGGGGGGGGGGGGGGGGGGGGGGGGFF@FGGGGGGGGGGGGGGGGGGGGGGGEFGGGFGGGGG9EGGGGGGGGGGGGFGGGGGGGGFGGGGGGGGGGGGGGCGGGGGGGGGGGGFGGGGGGGGGC@CFGGGGGGFGGGGGGGGGGGGGGGEFGGDGCEE5CFEEG>GGGGGGGCFGGGGFCFFFECEEGGGFGEEGDC=6?ECGGCEGGGAFGFCCFGGC+*:A<ECCFGG7
@M00200:207:000000000-ALC1F:1:2105:11324:25198 1:N:0:5
ATTGGGCTTAAAGGGCGCGTAGGCGGATAGTTTAGTCAGAGGTGAAAGCCCAGGGCTCAACCTTGGAACTGCCTTTGATACTGGCTATCTTGAGTTCGGGAGAGGTGAGTGGAATGCCGAGTGTAGAGGTGAAATTCGTAGATATTCGGCGGAACACCGGTGGCGAAGGCGACTCACTGGCCCGATACTGACGCTGAGGCGCGAAAGCGTGGGGAGCAAACAGGATTAGATACCCTTGTA
+
FGGGGGGGGGGGGGGGGGGGGGGGGDFGFGGGGFGGGGGGGGGGFGGGGGGGGFGGGGGGGGGGGGGGGGGGGGGGGGGGGGGGFGGGGGGGGGGGGGGGGGGGGECFGGGGGGGGGGGGGFFFFGGGGGGGFGGGGGGGGGGGGGGGGGGGGGGFGGGGGGGF>EFGGGGFGGGFGFGFGFGGGGGEGGGGCDEGGGGGGCE/:8ECECGGGEDEDEEGFFGGGGGGGCDFGGF9DFGG
@M00200:207:000000000-ALC1F:1:2106:19820:3289 1:N:0:5
ATTGGGTTTAAAGGGCGCGTAGGCGGGATGGCAAGTCAGTCGTGAAATCTCTCGGCTCAACCGAGAAACGTCGGCTGATACTGCCGTTCTTGAGGGATGCAGAGGAGACTGGAATTCCCGGTGTAGCGGTGAAATGTGTAGAGATCGGGAGGAACACCGGTGGCGAAGGCGGGTCTCTGGGCATCTCCTGACGCTGAGGCGCGAAAGCGTGGGGAGCAAACGGGATTAGATACCCGCGTA
+
GGGGGGGGGGGGGGGGGGGGGGGGGGGGGGGGGGGGGGGGGGGGGGGGGGGGGGGGGGGGGGGGGGGGGGGGGGGGGGGGGGGGGGFGGGGGGGGGGGGGGGGGGGGGGGGGGGGGGGGGGGGEGGGGGGGGGGGGGGGGGGGGGGGGGGGGGGGGGGGGGGGGGGGGGGGGGGDGGGGGGGGGGGGGGGGGGDGGGGGFEGGGEGGGGGGGGGGGGGGGGGGGGDGFGFGGGGFGGGGG
@M00200:207:000000000-ALC1F:1:2106:24796:3904 1:N:0:5
ACTGGGCGTAAAGCGCACGCAGGCGGTCTGGCGCGTGGGGTGTGAAATCTGGCCGCTTAACGGCCAGGCGCCATCCCATACGGCCGGACTGGAGTGATGCAGAGGTCGATGGAATTGCCGGTGTAGTGGTGAAATGCGTAGAGATCGGCAGGAACACCCAGGGGGAAACCAGTCGACTGGGCATCTACTGACGCTGAGGTGCGAGAGCGTGGGGAGCGAACCGGATTAGATACCCTCGTA
+
GGGGGGGGGGGGGGGGGGGGGGGGGGGGGGGGGGGGGGGGGGGGGGGGGGGGGGGGGGGGGGGGGGGGGGGGGGGGGGGGGGGGGGGGGGGGGGGGGGGGGGGGGGGGGGGGGGGGGGGGGGGGGGGGGGGGGGGGGGGGGGGGGGGGGGGGGGGGGGGGGGGGGGGGGGGGGGGGGGGGGGGGGGFFFFGGGGGGGGGGGGGGGDGGGGGGGGCEDGGGGGGGGGGGGFFFFFCFGGG3
@M00200:207:000000000-ALC1F:1:2106:16918:5115 1:N:0:5
ATTGGGTTTAAAGGGCTCGTAGGCGGCCAACTAAGTCATACGTGAAATCCCTCAGCTTAACTGGGGAACTGCGTGTGATACTGGATGGCTTGGATGTGGGAGAGGGATGCGGAATTCCCAGTGTAGCGGTGAAATGCGTAGATATTGGGAGGAACACCAGTGGCGAAGGCGGCTCACTGGACCGGTACTGACGCTGAGGCGCGAAAGCGTGGGGAGCAAACAGGATTAGATACCCTAGTA
+
GGGGGGGGGGGGGGGGGGGGGGGGGGGGGGGGGGGGGGGGGGGGGGGGGGGGGGGGGGGGGGGGGGGGGGGGGGGGGGGGGGGGGGGGGGGGGGGGGGGGGGGGGGGGGGGGGGGGGGGGGGGGGGGGGGDGGGGGGGGGGGGGGGGGGGGGGGGGGGGGGGGGGGGGGGGGGGGGGGGGGGGGGGEEGGGGGGGGGGGGGGGEGGGGGGGGGCEGGGGGGGGGFGGGGFGGGGGGGD::
@M00200:207:000000000-ALC1F:1:2106:13220:5840 1:N:0:5
ATTGGGTGTAAAGGGCGCGTAGGTGGCCCGGTCAGTCCGTGGTGAAAGCGCGGGGCTCAACCCTGCGTCGGCCATGGATACTGCCGCGGCTCGAGCACTGTAGAGGCAGGCGGAATTCCGGGTGTAGCGGTGGCATGCGTAGAGTTCCGGAAGAACACCGGTGGCGAAGGCGGCCTGCTGGGCAGTATGGCTGACACTGAGGCGCGACAGCGTGGGGAGCAAACAGGATTAGCTACCCTTGTA
+
<CC<E9FDGG-CD97FED:FF:FF<FAFFEC@@CCAFGEF@@DFGD<DFBF7@CBF=FDG<F>F<F@+@+8BFFG8<FEFGGGFGGC++@CGE7FDG8FGGCCCC8>>+FC:<7FGGGGG7*=@FFFCF71*:+=FGGE@C<F9,2?FE:@*<FFGFGEEEEECFEEEGCE*8>EG*;<CC8@A1*00+8C6CGG?8+9<6*;?ED5::EGG>ECE5*:C*A@57C:<+97*+<+77C=7<><
@M00200:207:000000000-ALC1F:1:2106:22482:6466 1:N:0:5
ATTGGGTTTAAAGGGTGCGTAGGCGGTCGCGCAAGTCGGATGTGAAATCTCAGGGCTCAACCCTGAAACTGCATTCGATACTGCGTGGCTAGAGTGCTGGAGGGGAGACTGGAATTTACGGTGTAGCAGTGAAATGCGTAGATATCGTAAGGAAGACCAGTGGCGAAGGCGAGTCTCTGGACAGCAACTGACGCTGAGGCACGAAGGCCAGGGGAGCAAACGGGATTAGATACCCCGTA
+
GGGGGGGGGGGGGGGGGGGGGGGGGGGGGGGGGGGGGGGGGGGGGGGGGGGGGGGGGGGGGGGGGGGGGGGGGGGGGGGGGGGGGGGGGGGGGGGGGGGGGGGGGGGGGGGGGGGGGGGGGGGGGGGGGGGGGGGGGGGGGGGGGGGGGGGGGGFGGGGGGFGGGGGGGGGGGGGGGGGGGGGGGGGGGGGGGGGGGFGGGGGGGGGGGGGGGGGGGGGGGGDGGGGGGFGGGGGGGGG
@M00200:207:000000000-ALC1F:1:2106:21725:7408 1:N:0:5
ACTGGGCATAAAGTGTGCGCAGGTGGCTTCGCAAGTCGAGTGTGAAATCCCCGGGCTTAACCTGGGAATTGCGCTCGAAACTACGGAGCTGGAGTGTGGCAGAGGGAGGTGGAATTCCACGTGTAGCGGTGAAATGCGTAGAGATGTGGAGGAACACCGATGGCGAAGGCAGCCTTCTGGGCCAACACTGACGCTCATGCACGAAAGCGTGGGGAGCAAACAGGATTAGATACCCGTGTA
+
GGGGGGGGGGGGGGGGGGGGGGGGGGGGGGGGGGGGGGGGGGGGGGGGGGGGGGGGGGGGGGGGGGGGGGGGGGGGGGGGGGGGGGEGGGGGGGGGGGGGGGGGGGGGGGGGGGGGGGGGGGGGGGGGGGGGGGGGGGGGGGGGGGGGGGGGGGGGGGGGGGGGDGGGGGGGGGGGGGGFGGGGGGGGGGGGGGGGGGGGGGGGGC8FGGGGGGGGGGGGGGGGGGGGGFGGGGGGGGG5
@M00200:207:000000000-ALC1F:1:2106:11806:7754 1:N:0:5
ATTGGGCGTAAAGGGCGCGCAGGCGGCTCGGTAAGTCTGCTGTGAAAGTCCAGGGCTCAACCCTGGGATGCCGGTGGATACTGTCGAGCTCGAGTCCGGAAGAGGCGAGTGGAATTCCTGGTGTAGCGGTGAAATGCGCAGATATCAGGAGGAACACCAATGGCGAAGGCAGCTCGCTGGGACGTGACTGACGCTGAGACGCGAAAGCGTGGGGAGCAAACAGGATTAGATACCCGTGTA
+
GGGGGGGGGGGGGGGGGGGGGGGGGGGGGGGGGGGGGGGGGGGGGGGGGGGGGGGGGGGGGGGGGGGCGGGGGGGGGGGGGGGGGGGGGGGGGGGGGGGGGGGGGGGGGGGGGGGGGGGGGGGGGGGGGGGFGGGGGGGGGGGFGGGGGFEGGGGGGGGGGGGGGGGGGGGGGGGGGGGGGGGGGGGGGGGGGGGGGGGGGGGGGGGGGGGGGGGGGFGGGGGGG4DDFFGGGFGDGGFG
@M00200:207:000000000-ALC1F:1:2106:2886:10913 1:N:0:5
ATTGGGTTTAAAGGGTGCGTAGGCGGTCGCGCAAGTCGGATGTGAAATCTCAGGGCTCAACCCTGAAACTGCATTCGATACTGCGTGGCTAGAGTGCTGGAGAGGAGACTGGAATTTACGGTGTAGCAGTGAAATGCGTAGATATCGTAAGGAAGACCAGTGGCGAAGGCGAGTCTCTGGACAGCAACTGACGCTGAGGCACGAAGGCCAGGGGAGCAAACGGGATTAGATACCCCCGTA
+
FCFGGGGGGGGFGCGGGGGGGGGGGGGDGG@@FGGGGGGCGGGGGGGGGGGGGGGGGGGGGGGGGGFGGGGGGGGGGGGGGGGGGGEDGGGGFFGGDFFGGG8FDGGGGGGGFEFGGGGGGGGGGGGFGGGGGGGGGGGGGGGGGGGGGGGCFGGGGFFFGGGGGGGGGGGGGGGFGGGGGGG>DFGGGGGGGGDEGGGGGGGGGGGGGGGGGGGDDGGCCGGD=DGGGFGGGGGDDDGD
@M00200:207:000000000-ALC1F:1:2106:14267:11524 1:N:0:5
ATTGGGTTTAAAGAGCTCGTAGGCGGTTCGGTAAGTCGGGTGTGAAACCTCCAGGCTCAACCTGGAGACGCCACCCGATACTGCTGTGACTAGAGTCCAGTAGGGGAGCGTGGAATTCCTGGTGTAGCGGTGAAATGCGCAGATATCAGGAGGAACACCAGTGGCGAAGGCGGCGCTCTGGGCTGGAACTGACGCTGAGGAGCGAAAGCGTGGGGAGCGAACAGGATTAGATACCCCAGTA
+
GGGGGGGGGGGGGGGGGGGGGGGGGGGGGGGGGGGGGGGGGGGGFGGGGGGGGGGGGGGGGGGGGGGGGGGGGGGGGGGGGGGGGGGGGGGGGGGGGGGGGGGGGGGGGGGGGEGGGGGGGGFGGGGGGGGGGGGGGGGGEGGGGGGGGGGGGGGGGGGGGGGGGGGGGGGGGGGGGGGGGGGGGGGGGFGGGGGGGGFFGGGGGGGEGGGEGDGDGGG=EEGGFGFFGFGGGG<DFGDG>
@M00200:207:000000000-ALC1F:1:2106:16357:12005 1:N:0:5
ATTGGGTTTAAAGGGTTCGTAGGTGGCCGGCTAAGTCAGACGTGAAATCCCTCAGCTTAACTGGGGAACTGCGTCTGAGACTGGTCGGCTCGAGGGCAGGAGAGGAACGCGGAATTCCAGGTGTAGCGGTGAAATGCGTAGATATCTGGAGGAACACCGGTGGCGAAGGCGGCGTTCTGGACTGCATCTGACACTGAGGAACGAAAGCCAGGGGAGCAAACGGGATTAGATACCCCAGTA
+
GGGGGGGGGGGGGGGGGGGGGGGGGGGGGEGGGGGGGGGGGGGGGGGGFGGGGGGGGGGGGGGGGGGGGGGGGGGGGGGGGGGGGGGGGGGGGGGGGGGGGGGGGGGGGGGGGGGGGGGGGGGGGGGGGGGGGGGGGGGGGGGGGGGGGFGGEGGGGGGGGGGGGGGGGGGGGGFGGGGGGGGGGGGGGGGGGGGGGGGGGGGGGGGGGGGFGGGGGGGGGGGGGGGGGFGGGGGGGGGG
@M00200:207:000000000-ALC1F:1:2106:4637:12370 1:N:0:5
ACTGGGCTTTAAGGGCGCGTAGGCGGCCTTGTAAGTCCTGTGTGAAATCCCCCGGCTCAACTGGGGAACTGCACAGGAGACTGCTTGGCTTGAGTTCGGGAGAGGGAAGCGGAATTCCGGGTGTAGCGGTGAAATGCGTAGATATCCGGAGGAACACCGGTGGCGAAGGCGGCTTCCTGGACCGACACTGACGCTGAGGCGCGAAAGCCAGGGGAGCAAACGGGATTAGATACCCGGGTA
+
FDF@C<FEGGE-CC<7FE+@FE;-@+76,EEEEECFAFFFECCFC66FAFGGGGDE+?C=F?CFGDGG?F=9FFCECGEECEFCFFGCGGD7AFGABCGG7FFCF@:EFFGGGGD=FDFGGGGFGGG7B8@<<,,,83@CFEGGGGG73@><>BF>F<C7CCCFE<FGGGDEGECCGFGGGGGDCEECGFEGGGGEEGFGDEGGDGG6CGGGGGGGGGGGGG5*554C68>FGGGD3<DG
@M00200:207:000000000-ALC1F:1:2106:28796:13580 1:N:0:5
ATTGGGTATAAAGGGTGTCAAGGCGGCCATGTTAGTCGTTCGTAAAATCCGTGGGCTCAACCTACGGTCCGCGAGCGAAACGGCATGGCTAGAGGGTGGGAGAGGTGCGTGGAACTCACGGTGTAGGGGTGAAATCCGTTGATATCGTGGGGAACACCAAAGGCGAAGGCAGCGCACTGGCCCATTCCTGACGCTCACACACGAAAGCCAGGGTAGCGAACGGGATTAGATACCCCTGTA
+
?DGFFGF9FA-FFGGDCGGGGGFGGGGG7FFGFGGGGEFGGGGGGGGGGGGFDGGGGGGFG8FEFDFGGE@CGEGGDGEEGFGGCGD8CGCDDFCGFGGDGGE@FFGF:FGGDGGGGFGE@FGGGFDEEGD@BFGFGGGG7*F=FGCF7CECCFFGGGFE@FEFD:FC7FFCGGDEGGGGGGGGGFFGFCFFDDEGGDEFCE*/:=CFEGE5>F+*<*8:EDCCGGGG9@FGGFG3C7D>
@M00200:207:000000000-ALC1F:1:2106:18377:13609 1:N:0:5
ATTGGGTGTAAAGAGCGCGCAGGCGGTCGTTCAAGTCGCGTGTGAAAGCCCCCGGCTCAACTGGGGAGGGTCACGCGATACTGATCGACTCGAAGGCAGGAGAGGGTAGTGGAATTCCCGGTGTAGTGGTGAAATGCGTAGATATCGGGAGGAACACCAGTGGCGAAGGCGACTACCTGGCCTGTTCTTGACGCTGAGGCGCGAAAGCTAGGGGAGCAAACGGGATTAGATACCCTAGTA
+
GGGGGGGGEGGGGGGGGGGGGGGGGGGGGGGGGGFGGGGGGGGGGGGGGFGGGGGGGGGGGGGGGGGGGGGGGGGGGGGGGGGGGGGGGGGGFGGGGFGGEGGEGGGGGGGGGGGGGFGEEFFFG9=FGGGGGCCGGGGDEDFCFCFGGGGEGGFFGGGGGGGGGGGGEGGGGGGGGGGCFG?8CFGGGGD:*A5?CFFGGEEGGEEFGCCCFEEECFFGGGGGEC<FC*:DGG67>FGG
@M00200:207:000000000-ALC1F:1:2106:5734:14473 1:N:0:5
ACTGGGTTTAAAGGGCGCGTAGGCGGGCTGCCAAGTCTGGGGTGAAATCCCACGGCTCAACCGTGGAACGGCCTCGGATACTGGCGGCCTCGAGGGAGGTAGGGGCATGCGGAACTATGCGTGGAGCGGTGAAATGCGTTGATATGCATAGGAACTCCGGTGGCGAAGGCGGCGTGCTGGACCTCTTCTGACGCTGAGGCGCGAAAGCCAGGGGAGCGAACGGGATTAGATACCCGAGTA
+
GGGGGGGGGGGGGGGGGGGGGGGGGGGGGGGGGDFGGGGGGGGGGGGGGCGGGGGGGGGGGGGGGGGGGGGGGGGGGGGGGGGGGGGGGGGGEEGG@FGGGGGGEGGGGGGGGGGGGGGGGGGGGGGGGGGGGGGFGGGGGGGGGGGGGGGGGGGGGGGGGGGGGGGGGGGGEGGEGGGGFFGGGGGGGGGGGGEE**88CEGCEEEFGGGGGCCEEE=EGDGGGGGGGFGGFCGGGGFG
@M00200:207:000000000-ALC1F:1:2106:19423:17757 1:N:0:5
ATTGGGTTTAAAGAGCGTGTAGGCGGTCCGGTAAGTCAGCTGTGAAAGTCAAGGGCTCAACCCTTGAATGCCGGTTGATACTGTCGGGCTAGAGTCCGGAAGAGGCGAGTGGAATTCCCGGTGTAGCGGTGAAATGCGCAGCTATCGGGAGGAACACCAATGGCGAAGGCAGCTCGCTGGGACGGTACTGACGCTGAGACGCGAAAGCGTGGGGAGCAAACAGGATTAGATACCCCAGTA
+
GGACEA6B;EFGGFGDF@F66E@CFG::FGGDGG9F<ECFGCCCEEFEFGFFC8FEGGGGGCFDCFDGGCF8F@@FEGFGGFGGGGGGGGGGGDFGGGGCEEDGF>FE:FD7=F,BDCBFECFC<?FGEGG7=FGGGEF7F+@<FFGDGCEFEC<3@3>BDF::F77<FGGGGGFE78:BEEFG:EFCEG+CEDEDC8E?8EC>EGEGDGGE*/:=C58<5CCF=**><?>CFGGGGGGG
@M00200:207:000000000-ALC1F:1:2106:15489:18286 1:N:0:5
ATTGGGTTTAAAGAGCGCGTAGGCGGCCACCGCAAGTCGACTGTGAAATCTCCGGGCTTAACCCGGAAAGGTCAGCCGATACTGCGGGGCTAGAGTGCAGAAGGGGCAACTGGAATTCTCGGTGTAGCGGTGAAATGCGTAGATATCGAGAGGAACACCTGCGGCGAAGGCGGGTTGCTGGGCTGACACTGACGCTGAGGCGCGAAAGCTAGGGGAGCGAACGGGATTAGATACCCGTGTA
+
GGGGGGGGGGGFFGGGGGGGGGGGGGGGGGGGGGGGGGGGGGGGGGGGGGFGGGGGGGGFGGGGGGGGGGCGFGGGGGGGEGGGGGGGGGGGGGGGGGGGGGGGGGGGGGGGGGGGGGGGGGGGGGGGGGGGGGGGGGGEGGDGGGGDFGGGGGGGGGGGGGGGGGGGGGGGGGGGGFGGGGGGGEFFGGFFGGGGGGGGGGGGDGEGGGGGGGGGGGGGGGGGDGGCFFGGGGGGGDGGG
@M00200:207:000000000-ALC1F:1:2106:24893:21483 1:N:0:5
ATTGGGCATAAAGGGTGCGTAGGCGGCCTGCTGCGTCGGTGCTGAAAGCTCCCGGCTTAACCGGGCGAGGCGTGCCGATACGAGCGGGCTGGAGCCTTGGCGAGGGTGGCGGAACTCCTGGTGTAGTGGTGAAATGCGTAGAGATCAGGAAGAACACCCGTGGCGCAAGCGGCCACCTGGCCAAGAGCTGACGCTGAGGCACGAGAGCGTGGGGAGCGAACCGGATTAGATACCCCAGTA
+
GGGGGGGGGGGGGGGGGGGGGGGGGGGGGGGGGGGGGGGGGGGGGGGGGGGGGGGGGGGGGGGGGGGEEGGGGGGGGGEGGGFG@FGGGEGGGGFGGGGGGGGFEGCFGGGEFFEGGGGGGFF<C9;CF?FFFGGGGG*<FEFFGEFGGGFFGGFGGGGE<EGGGGGGGGGEEGG>FGGGFGFGGG@C7CCEEGGGGFGFCCE:E5:CGGEGG?EGCGEG*>EDD<3FG=77FGF*7>9>
@M00200:207:000000000-ALC1F:1:2107:14642:2914 1:N:0:5
ATTGGGTATAAAGGGAGCGTAGACGGAGCAGCAAGTCTGATGTGAAAGGCAGGGGCTCAACCCCTGGACTGCATTGGAAACTGTTGATCTTGAGTACCGGAGGGGTAAGCGGAATTCCTAGTGTAGCGGTGAAATGCGTAGATATTAGGAGGAACACCAGTGGCGAAGGCGGCTTACTGGACGGTAACTGACGTTGAGGCTCGAAAGCGTGGGGAGCAAACAGGATTAGATACCCCAGTA
+
GGGGGGGGGGGGGGGGGGGGGGGGGGGGGGGGGGGGGGGGGGGGGGGGGGGG>FGDGGGGGGGGGGGGGGGGGGGGGGGGGGGGGGGGGGGGGGGGGGGGEGGGGGGGGGGGGGGGGGGGGGGFGGGGGGGGGGGGGGGGG7DFGGGGGGGGGGGGGGGGGGGGGGGDGGGGGCGGGGGGGGCCEEEFGGGGGGGG>7AFGGGGGGDGGEGGCEEEEDCFG<.4CGDGFFFFF<CGGGFF
@M00200:207:000000000-ALC1F:1:2107:13301:6030 1:N:0:5
ACTGGGTGTAAAGCGCACGTAGGCGGCATCGTAAGTGTCCGGTGAAATCCCACGGCTCACCCGTGGAACTGCCAGGCATACTGTGATGCTAGAGTGTGGTAGGGGAGAGCGGAACTCCTGGTGGAGCGGTGAAATGCGTAGATATCAGGAGGAACACCGGTGGCGAAGGCGGCTCTCTGGTCCACAACTGACGCTGAGGAGCGAAAGCGTGGGGAGCGAACACGATTAGATACCCCAGTA
+
GGGGGGGGGGGGGGGGGGGGGGGGGGGGGGGGGGGGGGGGGGGGGGGGGGGFGGGGGGGGGGGGGGGGGGGGGGFGGGGGGGGGGGGGGGGGGGGGGGGGGGGGGGGGGGGGGGGGGGGGGGGGGGGGGGGGGGGGGGGGGGGGGGFGGGGGGGGGGGGGGGGGGGEGGGGGGGGGGGGGGGGGGGGGGGGGGGGGGGGGGGGGGGGGGGGGGGGGGGGGG>.-9CGGGFGGGFGGGGGG
@M00200:207:000000000-ALC1F:1:2107:5034:8726 1:N:0:5
ATTGGGTTTAAAGGGCGCGTAGGCGGATCTTTAAGTCGGGGGTGAAAGCCCAGGGCTCAACCCTGGAATTGCCTTCGATACTGAAGATCTCGAGACCGGAAGAGGTAAGTGGAACTGCGAGTGTAGAGGTGAAATTCGTAGATATTCGCAAGAACACCAGTGGCGAAGGCGGCTTACTGGTCCGGTTCTGACGCTGAGGCGCGAAAGCGTGGGGAGCAAACACGATTAGATACCCGAGTA
+
GGGGDFGGGGGGGGDGGGGFGGGGGGGGGFGGGGGGGGGGGCFGGF<FGGGGCFGGGGGGGGGGGGGGFGGGGGGFGGGGGFFFFGGGGFGGGGFGFGCGGGGGFGGGFGGFGGGFDFDEE>FGGGFCGGFFGGGGFGGGGGGGGGGGGGGGGGGGGGGGGGGGGGGGGGGEGGEEGGFGGGGGEGGGGGGGCGGGGGFF5EEGGGGGGCEGGGGGEGGG@<.-9:FGGFGGFGG5)CFG
@M00200:207:000000000-ALC1F:1:2107:14933:10355 1:N:0:5
ATTGGGTTTAAAGGGCGTGTAGGCGGCCCCCTAAGTCTGACTTTAAAGACTGCGGCTCAACCGCAGCAGTGGGTTGGAGACTGGGGGACTAGACCTGTGGAGAGGCAACTGGAATTCCTGGAGGAGCGGTGGAATGCGTAGATCCCAGGAGGAACACCAACGGCGAAGGCAGGTTGCTGGACACAAGGTGACGCTGAGGCGCGAAAGTGTGGGGAGCAAACCTGATTAGATACCCGCGTA
+
GGGGGGFGGGGGGGGGGGGGGGGGGGGGGGGGGGGGGGGGGGGGGGGGGGGGGGGGGGGGGGGGGGGGGGGGGGEGGGGGGGGGGGGGGGFGGGGGGGGGGGGGGGGGGGGGGGGGGGFGGFFGGGGGGGGGGGGGGGGGGGGGGGGGGGGGGGGGGGFGGGGGGGGGGCGGGBFGGGGGGGGGGGGGGGGGGGEEGGGCEGGGGGGGFFGGGGGGGGGGG?(.2::FGFGGGG4>DDD:
@M00200:207:000000000-ALC1F:1:2107:14533:10917 1:N:0:5
ACTGGGTGTAAAGAGCGTGTAGGCGGCCAGACAGGTCCGTTGTGAAAACTAGAGGCTTAACCTCTAGACGTCGATGGAAACCGTCTGGCTAGAGTCCGGAAGAGGAGAATGGAATTCCTGGTGTAGCGGTGAAATGCGCAGATATCAGGAAGAACACCCGTGGCTAAGGCGGTTCTCTAGTACGGTACTGACGCTGAGACGCGAAAGCGTGGGGAGCGAACATGATTAGATACCCCCGTA
+
GGGGGGEF@FGGGGGGGFEGGGGGGGGDGEFGGGGGGGGGGGGGGGGGFGGGGFGDEFGGGGGGGGFGGEDGGGGGGGGGGGGGGGGGGFGGGGGGGEGGCGGGGFGDGGFGGFGGGGGGGGFFGFFGGGGGFGGGGGEEGGGGGGAFGGGFGGGGGGGGG<FGGGFGFGGG8FGCFFGGGGGGDEGGGGGGGGGEGCFFEGC8=CCFGGGEGGGGGGGGD;.5*<>CGF7+<ECGGCGD
@M00200:207:000000000-ALC1F:1:2107:24115:11030 1:N:0:5
ATTGGGTGTAAAGGGCGTGTAGGCGGTTTGTTAAGTCATGTGTGAAAACCCTCGGCTCAACCGGGGAAGGGCGCATGAAACTGGCAAGCTAGAGTACCAAAGAGGGGGGTGGAATTCCCGGTGTAGCGGTGAAATGCGTAGATATCGGGAGGAACACCTGTGGCGAAGGCGGCTCACTGGACCGGAACTGACGCTGAGGCGCGAAAGCGTGGGGAGCAAACAGGATTAGATACCCTGGTA
+
GGGGGGGGGGGGGGGGGGGGGGGGGGF@E@GGFGG@C<FGGGGGGGGFG7F8CFGGGGGGGGGGGGGGCCGGGFGGGFFGGGGGCBEFGGGGGGGGGGFF?<FGGGGGG<FGGGGGG?:FEGEGGGGGGGGGGGGGGGGGGGGGFGDCGGGGGGGFFGFFGCGGGGGDGGDGGGGGGFGGG8CE>ECEFF?FGGGGGCGGEGGDEGEFE;ECGDG5:FFFGB(4>6:FFFGFGCGF<CGG
@M00200:207:000000000-ALC1F:1:2107:14563:11735 1:N:0:5
ATTGGGTTTAAAGGGCGCGTAGGCGGCCTGCTAAGTCGGACGTGAAATCCCCGGGCTCAACCCGGGAACTGCGTCCGATACTGGTTGGCTTGAATTCGGGAGAGGGATGCGGAATTCCAGGTGTAGCGGTGAAATGCGTAGATATCTGGAGGAACACCGGTGGCGAAGGCGGCATCCTGGACCGGCATTGACGCTGAGGCGCGAAAGCCAGGGGAGCAAACGTGATTAGATACCCCCGTA
+
GGGGGGGGGGGGGGGGGGGGGGGGGGGGGGGGGGGGGGGGGGGGGGGGGGGGGGGGGGGGGGGGGGGGGGGGGGGGGGGGGGGGGGGGGGGGGGGGGGGGGGGGGGGGGGGGGGGGGGGGGFGGGGGGGGGGGGGGGGGGGGGGGGGGGGGGGGGGGGGGGGGGGGGGGGGGGGGGGGGGGGGGGGGGGGGGGGGDGGGGGGGDGGGGGGGGGGGGGGGGG?(49CGGFFGGGGGGGDDD
@M00200:207:000000000-ALC1F:1:2107:23017:13380 1:N:0:5
ATTGGGTTTAAAGGGCGCGTAGGCGGTTGGATAAGTCAGCTGTGAAAACCACGGGCTTAACTCGTGGCCTGCAGTTGAGACTGTCTGGCTTGAGTGTGGGAGAGGAGAGTGGAATTCCTGGTGTAGCGGTGAAATGCGTAGATATCAGGAGGAACACCGGTGGCGAAGGCGGCTCTCTGGACCACAACTGACGCTGAGGCGCGAAAGCTAGGGGAGCAAACACGATTAGATACCCCTGTA
+
GGGGGGGGGGGGGGGGGGGGGGGGGGGGGGGGGGGGGGGGGGGGGGGGGGGGGGGGGGGGGGGGGGGGGGGGGGGGGGGGGGGGGGGGGGGGGGGGGGGGGGGGGGGGGGGGGGGGGGGGGGGGGGGGGGGGGGGGGGGGGGGGGGGGGGGGGGGGGGGGGGGGGGGGGGGGGGGGGGGGGGGGGGCEGGGGGGGGGGGGGGGGGGGGGGGGGGGGGGGGGF,4CCGGGFGGGFGGGGGG
@M00200:207:000000000-ALC1F:1:2107:26577:13437 1:N:0:5
ACTGGGTTTAAAGCGCGTGTAGGCGGTCCGGTAAGTCCGCTGTGAAAGTCGGGGGCTCAACCCTCGGATGCCGGTGGATACTGTCGGGCTTGAGTACGGAAGAGGCGAGTGGAATTCCTGGTGTAGCGGTGAAATGCGCAGATATCAGGAGGAACACCAATTGCGAAGGCAGCTCGCTGGGACGTTACTGACGCTGAGACGCGAAAGCGTGGGGAGCAAACATGATTAGATACCCCGGTA
+
GGGGGGGGGGGGGGGGGGGGGGGGGGGGGGGGGGGGGGGGGGGGGGGGGGGGGGGGGGGGGGGGGGGGGGGGGGGGGFGGGGGGGGGGGGGGGGGGGGGGGGGGGGGGGGGGGGGGGGGGGGGGGGGGGGGGGGGGGGGGGGGGGGGGGFGGGGGGGGGFGGGGGGGGGGGGGGGGGGGGGGGGGGGGGGGFEDGGGCFGGDDCEGGGGGGGGGEEGGGGD0..2?CFGFGGGGGGGGG<
@M00200:207:000000000-ALC1F:1:2107:13631:13830 1:N:0:5
ATTGGGTTTAAAGGGTGCGTAGGTGGGCAGGTAAGTCAGTGGTGAAATCTCCGGGCTTAACCCGGAAACTGCCATTGATACTATCTGTCTTGAATACCGTGGAGGTGAGCGGAATATGTCATGTAGCGGTGAAATGCTTAGATATGACATAGAACACCAATTGCGAAGGCAGCTCACTACGCGAATATTGACTCTGAGGCACGAAAGCGTGGGGATCAAACATGATTAGATACCCGTGTA
+
GGGGGGGGGGGGGGGGGGGGGGGGGGGGGGGGGGGGGGGGGGGGGGGGGGGGGGGGGGGGGGGGGGGGGGGGGGGGGGGGGGGGGGGGGGGGGGGGGGGGGGGGGGGGGGGGGGGGGGGGGGGGGGGGGGGGGGGGGGGGGGGGGGGGGGGGGGGGGGGGGGGGGGGGGGGGGGGGGGGGGGGGGGGGGGGGGGGGGGGGGGGGGGGGGGGGGGGGGGGGG@)6;CGGGFGGGGGGGGGG
@M00200:207:000000000-ALC1F:1:2107:10250:13867 1:N:0:5
ACTGGGCATAAAGGGAGTCTAGGCGGTTCGGTAAGTGGGATGTGAAATGCCCCGGCTCACCCGGGGACCTGCATCCCAAACTGCTGAGCTTGAGTACAGGAGAGGGTGGGGGAATTCCAGGTGTAGCGGTGAAATGCGTAGATATCTGGAGGAACACCGGTGGCGAAGGCGCCCACCTGGCCTGCTACTGACGCTGAAGCTCGAAAGCTAGGGGAGCAAACGTGATTAGATACCCTTGTA
+
GGGGGGGGGGGGGGGGGGGGGGGGGGGGGGGGGGGGGGGGGGGGGGGGGGGGGGGGGGGGGGGGGGGGGGGGGGGGGGGGGGGGGGGGGGGGGGGGGGGGGGGGGGGGGGGGGGGGGGGGGGGGGGGGGGGGGGGGGGGGGGGGGGGGGGGGGGGGGGGGGGGGGGGGGGGGGGEGGGGGGGGFGGGGGGGGGGGGGGGGGGGGGGGGGGGGGEGGGGGGGF(4CGGGGFGGGGGGGGGG
@M00200:207:000000000-ALC1F:1:2107:6363:14890 1:N:0:5
ATTGGGCGTAAAGGGCGCGTAGGCGGTCTAGCAAGTCCCGTGTGAAATGCCCCGGCTCACCCGGGGACCTGCATCCCAAACTGCTTGGCTTGAGTATGGGAGAGGATGAGGGAATTCCTGGTGTAGCGGTGAAATGCGTAGATATCAGGAGGAACACCGGTGGCGAAGGCGCTCATCTGGCCCAATACTGACGCTGAGGCGCGAAAGCTAGGGGAGCAAACGTGATTAGATACCCTTGTA
+
GGGGGGGGGGGGGGGGGGGGGGGGGGGGGGGGGGGGGGGGGGGGGGGGGGGGGGGGGGGGGGGGGGGGGGGGGGGGGGGFFFFFGGGGGGGGGGGGGGGGGGGGGGGGGGGGGGGGGGGGGGGGGGGGGGGGGGGGGGGGGGGGGGGGGGGGGGGGGGGGGGGGGGGGGGGGGGGGGGGGGGGGGGFFFGGGGGGGEFGGGGGGGGGDCFGGGGGGGGGGG?(49CFFFFGGGFGGGGGG
@M00200:207:000000000-ALC1F:1:2107:12312:15725 1:N:0:5
ATTGGGTTTAAAGCGCGCGTAGGCGGCTTTGCAAGTGGCGGGTGAAATCCCTCGGCTTAACCGAGGAACTGCCTGCCAGACTGTGAGGCTTGAGACCGGGAGAGGTGAGTGGAATTCCCAGTGTAGCGGTGAAATGCGTAGATATTGGGAGGAACACCAGTGGCGAAGGCGGCTCACTGGACCGGAACTGACGCTGAGGCGCGAAAGCGTGGGGAGCAAACATGATTAGATACCCCAGTA
+
GGGGGGGGGGGGG9FEGGGFGGGGGGGGGGGGGGGGGGGGGGCEFGGGGGGFGGGGGGGGDGCFGGEGGGGGGGGGGGGGGGGGGGGGGFGGGFGGGGGGGGECE>FGGGGGGGGGGGGFC<FFFFFGGBFFGGGGFGCGCFGGGGGGFFEGGGGFGGFGGGGGGGCFGGGGGEEEGF?FCGGGGGGCCFC8C8/;>EE>>==:C=EFGCGGEECEEGGGGB).20:C=8:C+AF7*17D
@M00200:207:000000000-ALC1F:1:2107:9081:16145 1:N:0:5
ACTGGGCATAAAGGGCGCGTAGGTGGCGGCATAAGGCTGTGGTGAAAGTCCGGGGCTCAACTCCGGATCGGCCGTGGCAACTGTGTCGCTAGGGCACCGTAGAGGCAGATGGAATTCCGGGTGTAGCGGTGGAATGCGTAGAGATCCGGAAGAACACCAGTGGCGAAGGCGGTCTGCTGGGCGGTGAGCTCGTAAGGGCTCAATAGCCGACACTGAGGCGCGGCAGCGTGGGGAGCAAACAGG
+
GGGGGGGGGGGGGGGGGGGGGGGGGGGGGGGGGGGGGGGGGGGGGGGGGGGGGGGGGGGGGGGGGGGGGGGGGGGGGGGGGGGGGGFGGGGGGGGGGGGGGGGGGGGGGGGGGGGGGGGGGGGGGGGGGGGGFGGGGGGGGGGGGGDGGGGGGGGGGGGGGGGGGGGGGGGGGGGGGGGGGGGGGGGGGGGGGEFGGGCFGGFCFFEFGGGCGGGGGGGGEB((9EGDCDGGGEGGFGGGGGF
@M00200:207:000000000-ALC1F:1:2107:24307:16713 1:N:0:5
ACTGGGTATAAAGGGCTCGTAGGCGGTTTGTCGCGTCGGGAGTGAAAACGCCGTGCTTAACACGGCGCTTGCTTTCGATACGGGCAGACTAGAGGTATGCAGGGGAGAACGGAATTCCTGGTGTAGCGGTGAAATGCGCAGATATCAGGAGGAACACCGATGGCGAAGGCAGTGATCTGGGCCGATACTGACACTGAGGCGCGAAAGCGTGGGTAGCGAACACGATTAGATACCCTAGTA
+
GFGGGGGGGGGGGGGGGGGGGGGGCGGGEGGGGGE@FEEGGGGFGGGEFFGGGGGGGGGGGGGEGGGGGEGGCFGGGGFFGGGGGGGCGGFGDFFFFGGGGGGGDGEGGGGGGGGGGGAFGGGGGFGEEC<F@FECGGGGCCGGGGGFGG@F@FFGGGGGGGGGGEGGCGEGGGGGGGFG@FGGGGGGGGFFFGGGGGGGGGGDDEGGGGG>CE9EGGCGGF(-<5CDGBFCGEFGGGGG
@M00200:207:000000000-ALC1F:1:2107:21609:17071 1:N:0:5
ACTGGGTTTAAAGGGCTCGTAGGCGGCCTGTTAAGTCGAACGTGAAATCCCCGGGCTCAACCCGGGAACTGCGTCTGATACTGGATGGCTTGAATCCGGGAGAGGGATGCAGAATTCCAGGTGTAGCGGTGAAATGCGTAGATATCTGGAGGAATACCGGTGGCGAAGGCGGCATCCTGGACCGGCATTGACGCTGAGGAGCGAAAGCCAGGGGAGCAAACGTGATTAGATACCCTAGTA
+
GGGGGGGGGGGGGGGGGGGGGGGGGGGGGGGGGGGGGGGGGGGGGGGGGGGGGGGGGGGGGGGGGGGGGGGGGGGGGGGGGGGGGGGGGGGGGGGGGGGGGGGGGGGGGGGGGGGGGGGGGGGGGGGGGGGGGGGGGGGGGGGGGGGGGGGGGGGGGGGGGGGGGGGGGGGGGGGGGGGGGGGGGGGGGGGGGGGGGGGGGGGGGGGGGGGGGGGGGGGGG?(49CGCFFGFF6FCDFGG
@M00200:207:000000000-ALC1F:1:2107:6360:17816 1:N:0:5
ATTGGGTATAAAGGGCGCGTAGGCGGTTCGATAAGTCAAAGGTGAAATCCCTCGGCTCAACTGAGGAACTGCCTTTGAAACTGTCGAGCTTGAGTCCGGGAGGGGGTAGCGGAATTCCCAGTGTAGCGGTGAAATGCGTAGATATTGGGAGGAACACCGGTGGCGAAGGCGGCTACCTGGACCGGAACTGACGCTGATGCGCGAAAGCGTGGGTAGCAAACATGATTAGATACCCGAGTA
+
GGGGGGGGGGGGGGGGGGGGGGGGGGGGGGGGGGGGGGGGGGGGGGGGGGGGGGGGGGGGGGGGGGGGGGGGGGGGGGGGGGGGGGGGGGGGGGGGGGGGGGGGGGGGGGGGGGGGGGGGGFGGGGGGGGGGGGGGGGGGGGGGGGGGGGGGGGGGGGGGGGGGGGGGGGGGGGGGGGGGGGGGGGGEGGGGGGGGGGGGGGGGGGGGGGGGGGGGGGFFGF-4::CCFFFGGFGGGGGG
@M00200:207:000000000-ALC1F:1:2107:12992:18050 1:N:0:5
ATTGGGTTTAAAGGGTGCGTAGGCGGCCAACTAAGTCATACGTGAAATCCCTCAGCTTAACTGGGGAACTGCGTGTGATACTGGATGGCTTGGATTTGGGAGAGGGATGCGGAATTCCAGGTGTAGCGGTGAAATGCGTAGATATCTGGAGGAACACCGGTGGCGAAGGCGGCCTTCTGGACGGTGACTGACGCTGAGACGCGAAAGCGTGGGGAGCAAACACGATTAGATACCCTCGTA
+
GGGGGGGGGGGGGGGGGGGGGGGGGGGGGGGGGGGGGGGGGGGGGGGGGGGGGGGGGGGGGGGGGGGGGGGGGGGGGGGGGGGGGGGGGGGFGGGGGGGGGGGGGGGGGGGGGGGGGGGGGFGGGGGGGGGGGGGGGGGGGGGGGGGGGGGGGGGGGGGGGGGGGGGGGGGDGGGGGGGFGGGGGGGGGGGGEGGGDGFGGGGGGGGGGEGGGGGGGGGGGF(47CGGFFGGGGGGGGGG
@M00200:207:000000000-ALC1F:1:2107:10300:19874 1:N:0:5
ACTGGGTTTAAAGGGTGCGTAGGTGGTGAGGTAAGTCCGATGTGAAAGCTCCGAGCTCAACTCGGAAATTGCATTAGAAACTACCTTGCTCGAGGGTTGGAGGGGGGACTGGAATTCTCGGTGTAGCAGTGAAATGCGTAGAGATCGGAAGGAACGTCGATGGCGAAGGCAGCCACCTGGCCTAATACTGACGCTGAAGCGCGAAAGCGTGGGGAGCAAACATGATTAGATACCCCAGTA
+
G-EGGGEFGGGGDGD@FGGEGGDFGGEGCFGCFFFEEFE7CCGGGGGGG9F@FFGGGGGGGGGGGEGCFGGGCGGGGGGGGGFGGGAFFGGGCFEGBFGGGFDGGC:7:FGGGCGGGB<FCFEGFEGDFGGGGCCCCBFEGCGFFCCEGGGFGGGD<F@7FGDGGGGG>GFECE*;CCFGG*0:@:<CGGFGG5CEGCCFGGGGGE:F>EGGGGGEGGGGGF).:9?CC77?FGGG<DFC
@M00200:207:000000000-ALC1F:1:2107:10386:21091 1:N:0:5
ACTGGGTGTAAAGGGCAAGTAGGCGGCTCTGCAAGTCGGGTGTGAAATACCACGGCTCAACCGTGGAACTGCGCCCGAAACTGCAAGGCTTGAGGACGAGAGAGGCGAACGGAATTCTCGGTGTAAGGGTGAAATCTGTAGAGATCGAGAGGAACACCAGTGGCGAAGGCGGTTCGCTGGCTCGTCCCTGACGCTGAGAGGCGAAAGCTAGGGGAGCAAACACGATTAGATACCCCTGTA
+
GGGGGGGGGGGGGGGGGGGGGGGGGGGGGGGGGGGGGGGGGGGGGGGGGGGGGGGGGGGGGGGGGGGGGGGGGGGGGGGGGGGGGGGGGGGGGGGGGGEGGGGGGGGGGGGGGGGGGGGGGGGGGGGGGGGGGGGGGGGGGGGGGGGGGGGGGGGGGGGGGGGGGGGGGGGGGGGGGGGGGGGGGGGGGGGGGGGGGGGFGGGGGGEFGGGFGGGGGGGGGB(4>FF*4@FFGGCFGFGG
@M00200:207:000000000-ALC1F:1:2107:19736:21242 1:N:0:5
ATTGGGTTTAAAGAGCGCGCAGGCGGTCGATTTAGTCGCGTGTGAAAGCCCCCGGCTCAACTGGGGAGGGTCACGCGATACTGATCGACTCGAAGGCAGGAGAGGGTAGTGGAATTCCCGGTGTAGTGGTGAAATGCGTAGATATCGGGAGGAACACCAGTGGCGAAGGCGACTACCTGGCCTGTTCTTGACGCTGAGGCGCGAAAGCTAGGGGAGCAAACGTGATTAGATACCCCCGTA
+
GGGGGGGGGGGGGGGGGGGGGGGGGGGGGGGGGGGGGGGGGGGGGGGGGGGGGGGGGGGGGGGGGGGGGGGGGGGGGGGGGGGGGGGGGGGGGGGGFGGGGGGGGGGGGGGGGGGGGGGGG@F<FGGGGGGGGGGGGGGGGGGGGGGGGEGGDGFGGGGGGGGGGGGGGGGGGGGGGGGGGGGGGGGGGGGGGDEEEFGGGGGGGGGGGGGGGGGGGGGGC:(49ACGGFDGGFGGGGGG
@M00200:207:000000000-ALC1F:1:2107:14939:22296 1:N:0:5
ACTGGGCTTAAAGGGTGCGTAGGCGGTCGCGCAAGTCGGATGTGAAATCTTAGGGCTCAACCCTGAAACTGCATTCGATACTGCGTGGCTAGAGTACTGGAGAGGAGACTGGAATTTACGGTGTAGCAGTGAAATGCGTAGATATCGTAAGGAAGACCAGTGGCGAAGGCGAGTCTCTGGACAGTTACTGACGCTGAGGCACGAAGGCCAGGGGAGCAAACGTGATTAGATACCCGTGTA
+
GGGGGGGGGGGGGGGGGGGGGGGGGGGGGGGGGGGGGGGGGGGGGGGGGGGGGGGGGGGGGGGGGGGGGGGGGGGGGGGGGGGGGGGGGGGGGGGGGGGGGGGGGGGGGGGGGGGGGGGGGEGGGGGGGGGGGGGGGGGGGGGGGGGGFFFGGGGGGGGGGGGGGGGGGGGGGGGFGFGGGGGGGGFFGGFCEGGGGGGGGFGGGGGGGGGGGGGGGGGGG<(49:7CGFGGGGGGGGGG
@M00200:207:000000000-ALC1F:1:2108:5010:5407 1:N:0:5
ATTGGGTGTAAAGCGTGCGCAGGCGGTGATGTAAGACAGTTGTGAAATCCCCGGGCTCAACCTGGGAACTGCATCTGTGACTGCATCGCTGGAGTACGGTAGAGGGGGATGGAATTCCGCGTGTAGCAGTGAAATGCGTAGATATGCGGAGGAACACCGATGGCGAAGGCAATCCCCTGGACCTGTACTGACGCTCATGCACGAAAGCGTGGGGAGCAAACATGATTAGATACCCGTGTA
+
GGGGGGGGGGGGGGGGGGGGGGGGGGGGGGGGGGGGGGGGGGGGGGGGGGGGGGGGGGGGGGGGGGGGGGGGGGGGGGGGGGGGGGGGGGGGGGGGGGGGGGGGGGGGGGGGGGGGGGGGGGGGGGGGGGGGGGGGGGGGGGGGGGGGGGGGGGGGGGGGGGGGGGGGGGGGGGGFGGGGGGFFGGGGGGGGGGGGGGGGGGGGGGGGGGGGGGGGGGGGG:)5:9CDGFGFGGGGGGGG
@M00200:207:000000000-ALC1F:1:2108:24279:5449 1:N:0:5
ATTGGGCGTAAAGGGCGTGTAGGCGGTTTGTTAAGTCATGTGTGAAATCCCTCGGCTCAACCGGGGAACGACGCATGAAACTGACAAGCTAGAGTACCAAAGAGGGGGGTGGAATTCCCGGTGTAGCGGTGAAATGCGTAGATATCGGGAGGAACACCTGTGGCGAAGGCGACCCCCTGGTTGGATACTGACGCTGATACGCGAAAGCGTGGGGAGCAAACACGATTAGATACCCCCGTA
+
GGGGGGGGGGGGGGGGGGGGGGGGGGGGGGGGGGGGGGGGGGGGGGFGGGGGGGGGGGGGGGGGGGGGGGGGGGGFGGGGGGGGGGGGGGGGGGGGEFGGGGGGGGGGGGGGGGGGGGGGGGGGGGGGGGGGGGGGGGGGGGGGGCGGGGGGGGGGGGGGGGGGGGGGGGGGGGCCEGGGGGGGGGFGGGGGEGGGGFGGGGGGGGGFGGGGGCCGGGGF8.,3979CGFGGCFFCDGDG
@M00200:207:000000000-ALC1F:1:2108:19025:6719 1:N:0:5
ATTGGGTTTAAAGTGTGCGCAGGTGGCTGAGCAAGTCGAGTGTGAAATCCCCGGGCTTAACTTGGGAATTGCGCTCGAAACTACTTGGCTCGAGTGTGGCAGAGGAAGGTGGAATTCCAGGTGTAGCGGTGAAATGCGTAGAGATCTGGAGGAACACCGATGGCGAAGGCAGCCTTCTGGGCCAACACTGACGCTCATGCACGAAAGCGTGGGGAGCAAACATGATTAGATACCCTGGTA
+
GGGGGGFGGGGGGGGGGGGGGGGGDFGGGGGGFGGGGGGGGGGGGGGGGGGGGGGGGGGGGGGGGGGGGGGGDGGGGGGDGGGGGGGGGGGGGGGGGGGGGGGGGGGGDGGGGGGGGGGGGGGGGGGGGGGGCFGGGGGGEGGGGGGGGGGEEGGGGGGGGGGGGGGGGGGGGGGGGGGGGGGGGGGGGGGGGGGGGGGGGGFGGGGGGGGGGDDEGFFGG4)4:FF7E?FGGGGGGG9C
@M00200:207:000000000-ALC1F:1:2108:23209:6721 1:N:0:5
ACTGGGTTTAAAGAGCGCGCAGGCGGTCGTTCAAGTCGCGTGTGAAAGCCCCCGGCTCAACTGGGGAGGGTCACGCGATACTGATCGACTCGAAGGCAGGAGAGGGTAGTGGAATTCCCGGTGTAGTGGTGAAATGCGTAGATATCGGGAGGAACACCAGTGGCGAAGGCGACTACCTGGCCTGTTCTTGACGCTGAGGCGCGAAAGCTAGGGGAGCAAACGTGATTAGATACCCCGGTA
+
GGGGGGGGGGGGGGGGGGGGGGGGGGGGGGGGGGGGGGGGGGGGGGGGGGGDGGGGGGGGGGGGGGGGGGGGGGGGCGGGGGGFGGGGGGGGGGGGGGGGCGGGGGGFGFGGGGGFGGFGGGGCFGGGGGGGGGGGGGGGG7FFGGFDGGDGG@GGGGGGGGGCEGGGGGGGGGGGCGGGGGGGGGGGGGGGGGGGGFGGGEEEGGGDFGFGFCCGGG6?F83:9?CGGFGGGFGFDDGG
@M00200:207:000000000-ALC1F:1:2108:12148:7932 1:N:0:5
ACTGGGTATAAAGCGTGTGTAGGCGGGCCCGTAAGTACCTTGTGAAATCCCACGGCTTAACCGTGGAACTGCTTGGTATACTGCGGGTCTTGAGCCACTTAGGGGCAATCGGAACAAACGGTGGAGCGGTGAAATGCGTAGATATCGTTTGGAACGCCAATGGTGAAAACAGATTGCTGGGAGTGTGCTGACGCTGAGACACGAAAGCCAGGGGAGCGAACGAGATTAGATACCCTTGTA
+
GGGGGGGGGGGGGGGGGGGGGGGGGGGGGGGGGGGGCGGGGGGGGGGGGGGGGGGGGGGGGGGEGGGGGGGGGGGGFGGGGGFGGGGGGGGGGGGGGGGGGGGGGGGGGGGGGGGGGGGGGGGGGGGGGGGGGGGGGGGGGGGGGGGGGGGGGGGGGGGGGGDFGGGGGGGGGGFGGGGGGGGGFGGGGGGGGGGGGGGGGGGGGGGGGGG8EGGGGGGGC4(412:>FFGGGGGDDGGF
@M00200:207:000000000-ALC1F:1:2108:12333:7983 1:N:0:5
ACTGGGTTTAAAGAGCGTGTAGGCGGCCCGGCAAGTCCGCCGTGAAAGTCCAGGGCTCAACCCTGGAATGCCGGTGGAAACTGTCGGGCTTGAGTTCGGAAGAGGCGAGTGGAATTCCTGGTGTAGCGGTGAAATGCGCAGATATCAGGAGGAACACCAATGGCGAAGGCAGCTCGCTGGGACGACACTGACGCTGAGACGCGAAAGCGTGGGGAGCAAACACGATTAGATACCCTAGTA
+
GGGGGGGGGGGGGGGGGGGGGGGGGGGGGGGGGGGGGGGGGGGGGGGGGGGGGGGGGGGGGGGGGGGFGGGGGGGGGGGGGGGGGGGGGGGGGGGGGGGGGGGGGGGGGGGGGGGGGGGGGGGGGGGGGGGFGGGGGGGGGGGGGGGGGGGGGGGGGGGGGGGGGGGGGGGGGGGGGGGGGGGGGGGGGFGGGGGGGGGGGGGCGGGGGGGGGGGGGGGFG:(-1:C7E6DFGGGGGGGG
@M00200:207:000000000-ALC1F:1:2108:6693:8913 1:N:0:5
ATTGGGTTTAAAGGGTGCGTAGGCGGTCTATTAAGTCAGTGGTGAAATATGGCAGCTTAACTGTCAGGGTGCCATTGATACTGATGGACTTGAGTGAAGTCGAAGTAGGCGGAATTGACGGTGTAGCGGTGAAATGCTTAGATATCGTCAAGAACACCGATAGTGAAGACAGCTTACTAGGCTTATACTGACGCTGAGGCACGAAAGCTAGGGTAGCAAACGTGATTAGATACCCCAGTA
+
GGGGGGGGGGGGGGGGGGGGGGGGGGGGGGGGGGGGGGGGGGGGGGGGGGGGGGGGGGGGGGGGGGGGGGGGGGGGGGGGGGGFFGGGGGGGGFFGGGGGGGGGGGGGGGGGGGGGGGGDEGGGGGGGGGGGGGGGGGGGGGGGGGGGF<CFGGGGGGGGGEGGGGGGGGGGGGFEGGCFGCGGGGGGGGFGGGGGGGGFGGGGGGGGGGFFFGFGDGGGG:(:;EFFCFGGGGGGDGGG
@M00200:207:000000000-ALC1F:1:2108:4574:10948 1:N:0:5
ATTGGGTTTAAAGGGCTCGTAGGCGGTTCGTCACGTCGGGAGTGAAAACTCGGAGCTTAACTCCGAGCCTGCTTCCGATACGGGCAGACTAGAGGTAGGCAGGGGAGAGCGGAACTCCTGGTGTAGCGGTGGAATGCGCAGATATCAGGAAGAACACCGGTGGCGAAGGCGGCTCTCTGGGCCTTACCTGACGCTGAGGAGCGAAAGCGTGGGTAGCGAACATGATTAGATACCCCGGTA
+
GGGGGGGGGGGGGGGGGGGGGGGGGGGGGGGGGGGGGGGGGGGGGGGGGGGGGGGGGGGGGGGGGGGGGGGGGGGGGGGGGGGGGGGGGGGGGGGGGGGGGGGGGGGGGGGGGGGGGGGGGGGGGGGGGGGGGGGGGGGCGGGGGGGGGGCDFFGGGGGGGGGGGGGGGGGGGGGGGGGFGGGGGGGFFGGGGGGGGGGGGGGEGGGGGCEGGGFGGGGGE9.5??FGFF7CEFGGGDGG
@M00200:207:000000000-ALC1F:1:2108:23666:11304 1:N:0:5
ATTGGGTTTAAAGTGTGCGCAGGTGGCCGCGCAAGTCGAGTGTGAAATCCCCGGGCTTAACTTGGGAATTGCGCTCGAAACTACGTGGCTCGAGTGTGGCAGAGGAAGGTGGAATTCCACGTGTAGCGGTGAAATGCGTAGAGATGTGGAGGAACACCGATGGCGAAGGCAGCCTTCTGGGCCAACACTGACGCTCATGCACGAAAGCGTGGGGAGCAAACAGGATTAGATACCCTAGTA
+
GGGFGGEGGFG@FEFGFA@F@EEGGGGGG>FG@CEFFECEGCCFGFFGGGGGGGGGGGC9FFGFFGGCF8EEEGGGEGFGGGAFGGGGG<FG>FGGGA+DBFEFCEFGGEFDFEFEFGGGGGGGFFGGGCE<FEEFGECBEFFCCGFFFGGGGGG7D:>@:7FFG:EFDGGGGGGFGFGCG7EGGGGCEGCGGGGGGGG?99CC*AEGGE85EGCGGGCGG2(4*0:FFBCGGFFGDDCF
@M00200:207:000000000-ALC1F:1:2108:13321:12379 1:N:0:5
ATTGGGCATAAAGGGTGCGTAGGCGGAGACTTAAGTGTCTTGTGAAATCCCACGGCTCAACCGTGGAACCGCAGGGCATACTGGGTCTCTTGAGGCTGGTAAGAGCCGCCGGAACTGTAGGTGTAGCAGTGAAATGCGTAGATATCTACAGGAACGCCGATGGTGAAGACGGGCGGCTAGGCCAGTTCTGACGCTGAGGCACGAAAGCGTGGGGATCAAACACGATTAGATACCCCTGTA
+
GGGGGGGGGGGGGGGGGGGGGGGGGGFGGGGGGGGGGGGGGGGGGGGGGGGGGGGGGGGGGGGGGGGGGGGGGGGGGGGGGGGGGGGGGGGFGGGGGGGGGGGGGGGGGGGGGGGGGGGGGGGGGGGGGGGGGFGGGGGGGGGGGGGFGGGGGGGGGGGDEGGGGGGGGGDGEGGGEGDGGGGGGGGGGGGGGGGGGGGGGGGGGDCFEEGGGGGGGGGGF4.:9CGGG?7CFGGGGGGG
@M00200:207:000000000-ALC1F:1:2108:17204:13685 1:N:0:5
ACTGGGTGTAAAGAGCGTGTAGGCGGCCAGGTAGGTCGGTTGTGAAAACTGGAGGCTCAACCTTCAGACGTCGACCGAAACCATCTGGCTAGAGTCCGGGAGAGGAGAGTGGAATTCCTGGTGTAGCGGTGAAATGCGCAGATATCAGGAAGAACACCCGTGGCGAAAGCGGCTCTCTGGAACGGTACTGACGCTGAGACGCGAAAGCGTGGGGAGCGAACATGATTAGATACCCCAGTA
+
GGGGGGGGGGGGGGGGGGGGGGGGGGGGGGGGGGGGGGGGGGGGGGGGGFDGGGGGGGGGGGGGGGGGGGGGGGGGGGGGGGGGGGGGGGGGGGGGGGGGGGGGGGGGDGGGGGGGGGGGGFGGGGGGGGGGGGGGGGGGGGGGGGGGGGGGFGGGGGGGGGGGGGGGGGGGGGGGGGGFGGGGGGGGGGGGGGGGGGGGGDGGGGGFEEGGGGGGGGEEE4)4:FCFGFGGGGFGGGGG
@M00200:207:000000000-ALC1F:1:2108:17304:14035 1:N:0:5
ATTGGGTGTAAAGGGCTCGTAGGCGGTTAGTCACGTCGGGAGTGAAAACTCAGGGCTCAACCCTGAGCGTGCTTCCGATACGGGCTGACTAGAGGTATGCAGGGGAGAACGGAATTCCTGGTGTAGCGGTGGAATGCGCAGATATCAGGAGGAACACCGGTGGCGAAGGCGGTTCTCTGGGCATTACCTGACGCTGAGGAGCGAAAGCATGGGGAGCAAACATGATTAGATACCCCAGTA
+
GGGGGGGGGGGGGGGGGGGGGGGGGGGGGGGGGGGGGGGGGGGGGGGGGGGGGGGGGGGGGGGGGGGGGGGGGGGGGGGGGGGGGGGGGGGGGGGGGGGGGGGGGGGGGGGGGGGGGGGGGGGGGGGGGGGGGGGGGGGGGGGGGGGGGGGGGGGGGGGGGGGGGGGGGGGGGGGGGGGGGGGGGGGGGGGGGGGGGGGGGGGGGGGGGGGGGGGGGGGFG:)5:CDFGFGGGFGGGGFF
@M00200:207:000000000-ALC1F:1:2108:9536:14870 1:N:0:5
ATTGGGCTTAAAGGGCGCGTAGGCGGTTGTTTAAGTTGGATGTGAAATCCCTGGGCTTAACCTAGGAACTGCATCCAAGACTGGACAGCTAGAGTGCGGTAGAGGGTAGTGGAATTTCCGGTGTAGCGGTGAAATGCGTAGATATCGAGAGGAACACCAGTGGCGAAGGCGAGTCCCTGGACAATTCCTGACACTGAGGCACGAAAGCTAGGGGAGCAAACATGATTAGATACCCTGGTA
+
GGGGGGGGGGGGGGGGGGGGGGGGGGGGGGGGGGGGGGGGGGGGGGGGGGGGGGGGGGGGGGGGGGGGGGGGGGGGGGGGGGGGGGGGGGGGGGGGGGGGGGGGGGGGGGGGGGGGGGGGGGGGGGGGGGGGGGGGGGGGGGGGGGGGGGGGGGGGGGGGG9FDGGGGGGGGGGGGGGGGGGGGGGGGGGGGGGGGGGGGGGGGGGGGGGGGGGGGGGGGG6)6:FFGF?FGGCGGGGG:
@M00200:207:000000000-ALC1F:1:2108:6077:18477 1:N:0:5
ATTGAGCATAAAGCGCGTGTAGGCGGCCTCGTGTGTCGGGCGGGAAATCCCACGGCTTAACCGTGGAAGTGCACTCGAAACTGCGAGGCTGGAGTACTGGAGAGGATGGTGGAATGCTCGGTGTAGAGGTGAAATTCGTAGATATCGAGCGGAACACCGGTGGCGAAGGCGGCCATCTGGACAGTCACTGACGCTGAGACGCGAAAGCGTGGGGAGCAAACATGATTAGATACCCTGGTA
+
FFCFFA,@-CCEEEFF7@CFGDC<+B8@,6@CE@8FA,@CC@+@FE=<FE,5E7F:F+,C,,44BFD@@<FEFAEG7<<F:B,,B:CGG,3=:,3>=DDF<FDFGF?FGF=:3@,,,,3>F@E*3>FF>@C9:,,,?*<FFGGE@FCGG*CCC:FFGEFC<7F+<CCFGF*C5:C:C+<EGGFG7CCF?:E6EC8888FGE=EC>8:C51**58=5:F6FG488C?FFFF*<0<*3*7DF
@M00200:207:000000000-ALC1F:1:2108:9686:18876 1:N:0:5
ATTGGGTTTAAAGGGCTCGTAGGCGGTTTGTCGCGTCGGGAGTGAAAACTCAGGGCTTAACCCTGAGCCTGCTTCCGATACGGGCAGACTAGAGGTATGCAGGGGAGAACGGAATTCCTGGTGTAGCGGTGAAATGCGCAGATATCAGGAGGAACACCGGTGGCGAAGGCGGTTCTCTGGGCATTACCTGACGCTGAGGAGCGAAGGTGTGGGGAGCGAACACGACTAGATACCCGAGTA
+
GGGGGGGGGGGGGGGGGGGGGGGGGGGGGGGGGGGGGGGGGGGGGGGGGGGGGGGGGGGGGGGGGGGGGGGGGGGGGGGGGGGGGGGGGGGGGGGGGGGGGGGGGGGGGGGGGGGGGGGGGGGGGGGGGGGGGGGGGGGGGGGGGGGGGGGGGGGGGGGGGGGGGGGGGGGGGGGGGGGGGGGGGGGFGGGGGGGGGGGGGGGGG*?8FGGGGGGGGGGGG;(492>GGFGGGEGGGGGG
@M00200:207:000000000-ALC1F:1:2108:21712:19183 1:N:0:5
ACTGGGTGTAAAGGGCTCGTAGGCGGTTTGTCGCGTCGGGAGTGAAAACACACAGCTTAACTGTGTGCTTGCTTCCGATACGGGCAGACTAGAGGTATGCAGGGGAGAACGGAATTCCTGGTGTAGCGGTGAAATGCGCAGATATCAGGAGGAACACCGGTGGCGAAGGCGGTTCTCTGGGCATTACCTGACGCTGAGGAGCGAAAGCCAGGGGAGCAAACGCGATTAGATACCCGGGTA
+
GGGGGGGGGGGGGGGGGGGGGGGGGGGGGGGGGGGGGGGGGGGGGGGGGGGGGGGGGGGGGGGGGGGGGGGGGGGGGGGGGGGGGGGGGGGGGGGGGGGGGGGGGGGGGGGGGGGGGGGGGGGGGGGGGGGGGGGGGGGGGGGGGGGGGGGGGGGGGGGGGGGGGGGGGGGGGGGGGGGGGGGGGGGGGFFGGGGGGGFGGGGGGGGGGGGGGGGDGGGGG4(,17>DFFGGGGDGGC77
@M00200:207:000000000-ALC1F:1:2108:23195:20303 1:N:0:5
ATTGGGTTTAAAGGGCGCGTAGGCGGCGTAACAAGTCACTTGTGAAATCTCCGGGCTTAACCCGGAGCGGCCAAGTGATACTGTTGTGCTAGAGTGCGGAAGGGGCTACTGGAATTCTCGGTGTAGCGGTGAAATGCGTAGATATCGAGAGGAACACCAGTGGCGAAGGCGAGTCCCTGGACAACACCTGACACTGAGGCACGAAAGCTAGGGGAGCAAACATGATTAGATACCCGCGTA
+
GGGGGGGGGGGGGGGGGGGGGGGGGGGGGGGGGGGGGGGGGGGGGGGGGGGGGGGGGGGGGGGGGGGGGGGGGGGGGGGGGGGGGGGGGGGGGGGGGGGEGGGGGGGGGGGGGGCGGGGGGGGGGGGGGGGGGGGGGGGGGGGGGGGGGGGGGGGGGGGGGGGGGGGGGGGGGGGGGGGGGGGGGGGGGGGGGGGFGGGGGGGGGGGGGGGGGGGCGGGGG:28:CDGGFGGGGFGDDDG
@M00200:207:000000000-ALC1F:1:2108:19954:22829 1:N:0:5
ATTGGGTGTAAAGGGCGCGTAGGTGGCTTGGTAAGCGTGTGGTGAAAGTCCGGGGCTCAACCCCGGATCTGCCGTGCGAACTGCTGAGCTCGAGCGATGTAGAGGCAGGTGGAATTTCGGGTGTAGCGGTGGAATGCGTAGATATCCGAAAGAACACCAGTGGCGAAGGCGGCCTGCTGGGCATCAGCTGACACTGAGGCGCGACAGCGTGGGGAGCAAACATGATTAGATACCCTTGTA
+
GGGGGGGGGGGGGGGGGGGGGGGGGGGGGGGGGGGGGGGGGGGGGGGGGGGGGGGGGGGGGGGGGGGGGGGGGGGGGGGGGGGGGGGGGGGGGGGGGGGGGGGGGGGGGGGGGGGGGGGGGGGGGGGGGGGGGGGGGGGGGGGGGGGGGGGGGGGGGGGGGGGDGGG>FGGGDGGGGGGGGGGGGGGGGGGGGGGGFGGGGGGGGGGGGGGGGGGEGGGGG:)8CCGGGFGGGGGGGGGG
@M00200:207:000000000-ALC1F:1:2108:16781:22979 1:N:0:5
ACTGGGTGTAAAGGGTGCGTAGGCGGCGCGGTAAGTCGGGTGTGAAATCTCGGGGCTTAACTCCGAAACTGCATTCGATACTGCCGTGCTTGAGGACTGGAGAGGAGACTGGAATTTACGGTGTAGCGGTGAAATGCGTAGATATCGTAAGGAAGACCAGTGGCGAAGGCGGGTCTCTGGACAGTTCCTGACGCTGAGGCACGAAGGTCAGGGGAGCAAACGTGATTAGATACCCGGGTA
+
GGGGGGGGGGGGGGGGGGGGGGGGGGGGGGGGGGGGGGGGFGGGGGGGGGGGGGGGGGGGGGGGGGGGGGGGGGGGGGGGGGGGGGGGGGGGGGGGGGGGGGGGGGGGGGGGGGGGGGGGGGGGGGGGGGGGGGGGGGGGGGGGFGGGGGGGGGGGGGGGGGGGGGGGGGGGGGGFGGGGGGGGGGGGGGGGDDGGECGGGFGEEGGCGGGGFDEGDGFGG,(-12:FGFGGFCDEDGCD
@M00200:207:000000000-ALC1F:1:2108:7234:23590 1:N:0:5
ACTGGGTTTAAAGGGAGCGTAGGTGGACTGTCAAGTCAGTTGTGAAATCCGCGGGCTCAACCTGCGGCCTGCAGTTGAAACTGGCGGTCTTGAGTCCGTTCAGGGATGCTGGAATTCATGGTGTAGCGGTGAAATGCTCAGATATCATGAAGAACTCCAATCGCGAAGGCAGGCATCCGGGCCGGAACTGACACTGAGGCTCGAAAGTGCGGGTATCAAACATGATTAGATACCCCCGTA
+
G-FFGGFGDFGGGGGGGGGGGGGGGGGGGGG<FGGGFGFEFGGGGGGGGGGGGGGDGGFFF<FGGGGGGGGGGGGGGGGGGGGG8FEFCFEGFGGFD?BEEGFGGGFEDFGGGFGGGGGGGGGGGGGGGGGGGGGGGGGGGGGGGGFFGGGGGGGGGGGGGGFFGGGDGGGEF7FFCDCEGDCEEEGG6?FGGGGGFFFGFGCE?CGGGCEEDC=++A9CG8)4:9FFCFFFG8C79CC9
@M00200:207:000000000-ALC1F:1:2108:19574:23634 1:N:0:5
ATTGGGCATAAAGGGTGCGTAGGCGGGTCTTTAAGTCAGGGGTGAAATCCTGGAGCTCAACTCCAGAACTGCCTTTGATACTGAAGATCTTGAGTGCGGGAGAGGTGAGTGGAACTGCGAGTGTAGAGGTGAAATTCGTAGATATTCGCAAGAACACCAGTGGCGAAGGCGGCTCACTGGCCCGATACTGACGCTGAGGCACGAAAGCGTGGGGAGCAAACACGATTAGATACCCGAGTA
+
GGGGGGGGGGGGGGGEGGGGGGGGGGGGC,EFGGGGGGGD,CFGGGGCGG,,C6EFGDGGGGG=,E?EFGGGGFGGGGCGGGGCE=9<FGGGGGG,,FGGGGGGG@GGGGGGGG<FFGC@GGGGGGCGGGGGGGGFGGGGGGGGG@,==F:FGGGGGGCFFGGGGGGGGGGGGGG9CGGG7CG@:CEGGGGGGGGGGGGGEGGGGGGGC1;CGGGGGGCFC8,4>CFGGFGGGGG=DDFD
@M00200:207:000000000-ALC1F:1:2108:12246:23916 1:N:0:5
ATTGGGTTTAAAGGGCGCGTAGGCGGTTTCGTAAGTCAAGGTTGAAATCCGGCGGCTCACCCGTCGAAGTGGCCTCGATACTGCGGAACTAGAATCATGGAGGGGTGCGCGGAACTTGTGGTGGAGCGGTGAAATGCTCAGATATCACAGGGAACACCGGAGGCGAAGGCGGCGCACTGGCCATGTATTGACGCTGAGGCGCGAAAGCCAGGGGAGCGAACGTGATTAGATACCCGTGTA
+
GGGGGGGGGGGGGGGGGGGGGGGGGGFGGCGGG<FFGGGFFFGGGGGGGGGGGGGGGGFEFGEGGGGGGGGGGGGGGGDGEGGGGGGGGGGGGGGGGGGF,BFDGGCGGG7E7FGFFFFGDGFG7FFFGGGGG,3DFEGGGFGGGCGFGGGGF:FEFCCE7CC:FC@GEFCEGGCGGGGGGGFGGGG??FGGDGGE5CFEEE85EG=8:CFCEGCCGGG58-(41::7F47?<FDEDDCF
@M00200:207:000000000-ALC1F:1:2109:22524:3557 1:N:0:5
ATTGGGTTTAAAGGGCGCGTAGGCGGCCTGATAAGTAGGGGGTGAAATCCTGCGGCTTAACCGCAGGGCTGCCTTCTAAACTGTCGGGCTTGAGCACAGTAGAGGCAGGTGGAATTCCCGGTGTAGCGGTGGAATGCGTAGAGATCGGGAAGAACATCAGTGGCGAAGGCGGCCTGCTGGGCTGTTGCTGACGCTGAGGCGCGACAGCGTGGGGAGCAAACACGATTAGATACCCCAGTA
+
GGGGGGGGGGGGGGGGGGGGGGGGGGDGGGGGGGGGGGGGGGFEFGGGGGGGGGGGGGGGFGGGGGGGGGGGGGGGGGGGGFGFGGGGGGGGGGGGGGGFGGGGGGEGGGGGGGGGGGGGGFFFFGGGGGGGGGGGGGGGGGGCFGGGGGGGGGGGGGGGGGGGGEEGGGGGGGGFGGGGGGGGGGGGFFGGGGGGGGGFGGEEEGGGGGGGGGGEGGGFG4(47ACCFCCFGGGGFGGG
@M00200:207:000000000-ALC1F:1:2109:26278:5226 1:N:0:5
ATTGGGTTTAAAGGGTGTCAAGGCGGTCATGTTAGTCGTTCGTAAAATCCGTGGGCTCAACCTACGGCTCGCGAGCGAAACGGCATGACTTGAGGTTGGAAGAGGTGCGTGGAACTCACGGTGTAGGGGTGAAATCCGTTGATATCGTGGGGAACACCAAAGGCGAAGGCAGCGCACTGGTCCAAATCTGACGCTCACACACGAAAGCCAGGGTAGCGAACGTGATTAGATACCCCGGTA
+
GGGGGGFGDGGGGGGGGGGGGGGGGGFGGGGGGGGGGGGGGGGGGGFGGGGGGGGGGGGGGGGGGGGGGGGGGGGGGGGGGGCGGGGGGAGGCGGGGGGGFDGGGGGGEGGGGGGGGGGGDFGGFFGGGGGGGGGGGGGGGGGGGGGGGGGDEGGGGGGGGGFGGGGGDGDGGGGGGDGGGGGGGGGGGGGGGGGGGGGGGGGGGGGGGGGGCFFGGDC5:-(-12:DGGGGGEFGBDDG
@M00200:207:000000000-ALC1F:1:2109:5795:5245 1:N:0:5
ATTGGGCTTAAAGGGCTCGTAGGCGGTTTGTCGCGTCGGGAGTGAAAACTCAGGGCTCAACCCTGAGCGTGCTTCCGATACGGGCAGACTAGAGGTATGCAGGGGAGAACGGAATTCCTGGTGTAGCGGTGGAATGCGCAGATATCAGGAGGAACACCGGTGGCGAAGGCGGTTCTCTGGGCATGACCTGTCGCTGAGGAGCGAAAGCATGGGGAGCGAACATGATTAGATACCCGCGTA
+
GGGGGGGGGGGGGGGGGGGGGGGGGGFGGGGGGGGGGGGGGGGGGGGGFGGGGGGGGGGGGGGGGGGGGGGGGGGGGGGGGGGGGGGGGGGGGGGGGGGGGGGGGGGGGGGGGGGGGGGGGAFGGGGGGGGGGFFGGDGGGGGGCEGFGGGGGGGFFFFGGGGGGGGGGGGGGGGGFGGGGGGGGGGGGF?FGGGGGGGGDF=CEEGCFGGGGGCEGGGG53.5:C>>EGCGCFGEFGGG
@M00200:207:000000000-ALC1F:1:2109:10701:5725 1:N:0:5
ACTGGGCATAAAGGGTGCGTAGGCGGCCATGTAAGTGAGATGTGAAATCCCTCGGCTCAACCGAGGAAGTGCATTTCATACTGCATGGCTTGAGGGAGACAGGGGTAAGCGGAACTGATGGTGGAGCGGTGAAATGCGTTGATATCATCAGGAACACCGGTGGCGAAAGCGGCTTACTGGGTCTCTTCTGACGCTGAGGAACGAAAGCTAGGGTAGCGAACGCGATTAGATACCCCAGTA
+
GGGGGGGGGGGGGGGGGGGGGGGGGGGGGGGGGGGGGGGGGGGGGGGGGGGGGGGGGGGGGGGGGGGGGGGGGGGGGGGGGGGGGGGGGGGGGGGGGGGGGGGGGGGGGGGGGGGGGGGGGGGGGGGGGGGGGGGGGGGGGGGGGGGGGGGGGGGGGGGGGGGGGGGGGGGGGGGGGGGGGGGGGGGGGGGGGGGGGFGGGGGGGGGGGGEFGGGGGGGGG6(49:CDGGGGGGGGFGGG
@M00200:207:000000000-ALC1F:1:2109:11120:5927 1:N:0:5
ACTGGGTTTAAAGGGCGCGTAGGCGGGATGGCAAGTCAGTCGTGAAATCTCTCGGCTCAACCGAGAAACGTCGGCTGATACTGCCGTTCTTGAGGGATGCAGAGGAGACTGGAATTCCCGGTGTAGCGGTGAAATGTGTAGAGATCGGGAGGAACACCGGTGGCGAAGGCGGGTCTCTGGGCATTTCCTGACGCTGAGGCGCGAAAGCGTGGGGAGCAAACGAGATTAGATACCCTTGTA
+
GGGGGGGGGGGGGGGGGGGGGGGGGGGGGGGGGGGGGGGGGGGGGGGGGGGGGGGGGGGGGGGGGGGGGGGGGGGGGGGGGGGGGGGGGGGGGGGGGGGGGGGGGGGGGGGGGGGGGGGGGGGGGGGGGGGGGGGGGGGGGGGGGGGGGGGGGGGGGGGGGGGGGGGGGGGGGGGGGGGGGGGGGGGGGFGGGGGGGGGGGGGGDGGGGEGGGGGGGGGGG4(49:?FGGF>?GGGFGFG
@M00200:207:000000000-ALC1F:1:2109:12160:7167 1:N:0:5
ATTGGGCGTAAAGGGCACGTAGGCGGCTCGGCAAATCAGTCGTGGAATCCCGTCGCTTACCGGCGGAACGGCGGCTGAAAATACCGGGCTCGAGGGCGTGAGGGGTCACTGGAACTCTTGGTGAAGCGGTGAAATGCGTAGATATCAAGAGGAACGCCGGAGGCGAAAGCGAGTGACTGGCGCGTTCCTGACGCTGAGGTGCGAAAGCTAGGGGAGCAAACATGATTAGATACCCTGGTA
+
GGGGGGGGGGGGGGGGGGGGGGGGGGGGGGGGGGGGGGGGGGGGGGGGGGGGGGGGGGGGGGGGGGGGGGGGGGGGGGGGGGGGGGGGGGGGGGGGGGGGGGGGGGGGGGGGGGGGGGGGGGGGGGGGGGGGGGGGGGGGGGGGGGGGGGGGGGGGGGGGGGGGGGGGGGGGGGGGGGGGGGGGGGGGGGGGGGGGGGGGGGGGGGGGGGGFGGGGGGGGG82::ACGGGGGGCGGFGGG
@M00200:207:000000000-ALC1F:1:2109:22014:7580 1:N:0:5
ACTGGGCTTAAAGGGCTCGTAGGCGGTTTGTCACGTCGGGAGTGAAAACTCGGGGCTTAACCCCGAGCCTGCTTCCGATACGGGCAGACTAGAGGTATGCAGGGGAGAACGGAATTCCTGGTGTAGCGGTGAAATGCGCAGATATCAGGAGGAACACCGGTGGCGAAGGCGGTTCTCTGGGCATTACCTGACGCTGAGGAGCGAAAGCGTGGGGAGCGAACACGATTAGATACCCGTGTA
+
CEF@C@FCGGE<F<FGAGGGFF7EE@@FGG6FFGGFGGCC:FFG,@CCFGG7,C++@EA9C<FF:=CFG8EEAFG=4+4>F<@C>BCCF<DE,<,E<FFDG?F++4=7B<@EFDFAFGG<F=<B99D>@+@BD9F<BCFC*3:,@FADFFGGDCCG,>:FFEEG**4<7CGGFCFGFFG7FF8CGGGGG9?CCEEE>*/+8CCD*:C*:12:>=5*:C588-(():>*9;:D7EG=>*2*
@M00200:207:000000000-ALC1F:1:2109:13002:7724 1:N:0:5
ACTGGGTTTAAAGGGCGTGTAGGCGGTTTGCCAAGTCAGGCGTGAAAGCCCCGGGCTCAACCTGGGAACGGCGCTTGGGACTGGCAGGCTCGAGTTCGGGAGAGGACGGTGGAATTCCCAGTGTAGAGGTGAAATTCGTAGATATTGGGAAGAACACCGATGGCGAAGGCAGCCGTCTGGACCGACACTGACGCTGAGGCGCGAAAGCGTGGGGAGCGAACATGATTAGATACCCTAGTA
+
GGGGGGGGGGGGGGGGGGGGGGGGGGGGGGGGGGGGGGGGGGGGGGGGGGGGGGGGGGGGGGGGGGGGGGGGGGGGGGGGGGGGGGGGGGGGGGGGGGGGGGGGGGGGGGGGGGGGGGGGGGGGGGGGGGGGGGGGGGGGGGGGGGGGGGGGGGGGGGGGGGGGGGGGGGGGGGGGGGGGGGFGGGGGGGGGGGDGGGGGGGGGGGDGGGGGGGGGGGGGG7)47<FGGGGGGGGGFGGG
@M00200:207:000000000-ALC1F:1:2109:24569:7990 1:N:0:5
ATTGGGTTTAAAGGGCTCGTAGGCGGTTTGTCGCGTCGGGAGTGAAAACTCAGGGCTTAACCCTGAGCCTGCTTCCGATACGGGCAGACTAGAGGTATGCAGGGGAGAACGGAATTCCTGGTGTAGCGGTGAAATGCGCAGATATCAGGAGGAACACCGGTGGCGAAGGCGGTTCTCTGGGCATTACCTGACGCTGAGGAGCGAAAGTGTGGGGAGCGAACACGATTAGATACCCCAGTA
+
GGGGGGGGGGGGGGGGGGGGGGGGGGGGGGGGGGGGGGGGGGGGGGGGGGGGGGGGGGGGGGGGGGGGGGGGGGGGGGGGGGGGGGGGGGGGGGGGGGGGGGGGGGGGGGGGGGGGGGGGGGGGGGGGGGGGGGGGGGGGGGGGGGGGGGGGGGGGGGGGGGGGGGGGGGGGGGGGGGGGGGGGGGGGGGGGGGGGGGGGGDGGGGGGGGGGGGGGGGGGG7049=<DGGGGFFGGBGGG
@M00200:207:000000000-ALC1F:1:2109:3201:8501 1:N:0:5
ACTGGGTGTAAAGGGCGCGCAGGCGGCTCGGCACGTCCGTTGTGAAATCGCCCGGCTCAACTGGGCGGGGTCAGCGGATACGGCCGAGCTGGAGCAAGCTAGGGGGCAATGGAATTCCCGGTGTAGTGGTGGAATGCGTAGATATCGGGAGGAACACCAGTGGCGAAGGCGGTTGCCTGGAGCTTTGCTGACGCTGAGGCGCGAAAGCGTGGGGAGCGATCCAGATTAGATACCCTCGTA
+
GGGGGGGGGGGGGGGGGGGGGGGGGGGGGGGGGGGGGGGGGGGGGGGGGGGGGGGGGGGGGFGGGGEFGGGGGGGGGGGGGGGGGGGGEGGGGGGGGFGGGGGGGGGGGGGGGGGGGGGGGGGGGGFGGGGGGGGGGGGGGGCFFGGGGGGGGGFGGGGGGGGGGGGGGCGG>CGFGGGGGGGGGGGGGGGGGGGGGGGGGGGGGGGFGGGGGGGGGGGFG?)4:CGGGGGGGGGGFGFG
@M00200:207:000000000-ALC1F:1:2109:9597:8604 1:N:0:5
TCTGGGCGTAAAGGGCGCGTAGGCGGCTTTGCAAGTCAAAGGTGAAATCCCTCGGCTCAACTGAGGAACTGCCTTTGAAACTGTGAGGCTTGAGTCCGGGAGGGGGTAGCGGAATTCCCAGTGTAGCGGTGAAATGCGTAGATATTGGGAGGAACACCAGTGGCGAAGGCGGCTACCTGGACCGGAACTGACGCTGATGCGCGAAAGCGTGGGTAGCAAACATGATTAGATACCCTAGTA
+
GGGGGGGGGECGFGGGGGGGGDGGGGGGGGGGGGGGGGGGGGGGGFGGGGGGGGGGGGGGGGGGGGGGGGGGGGGGGGGGGGGGGGGGGGGGGFGGGGGG=FGGGGGGEGGCDGGGGGGGGGGGGGGGGGGGGGGGGGGGGGGGGGGGCGGGEGGGGGGGFGGGGGGDDGGGGGEGGGGFGGGCEEEGGFGGGGGGGGGGDGGGGGGGGGGGGGCEGGC8F(-5DFGGGGGGGCFCFFFF
@M00200:207:000000000-ALC1F:1:2109:25360:9163 1:N:0:5
ACTGGGTGTAAAGGGCGCGTAGGTGGCGTGATAAGGCCGCGGTGAAAGTTCGGGGCTCAACCCCGAATCGGCCGCGGCGACTGTCAGGCTTGGGCACCGTAGAGGCAGATGGAATTCCGGGTGTAGCGGTGGAATGCGTAGAGATCCGGAAGAACACCAGTGGCGAAGGCGGTCTGCTGGGCGGTGAGCTCGCAAGGGCTCAATAGCCGACACTGAGGCGCGTCAGCGTGGGGCGCAAACAGG
+
E@CFFGCCFFFGGGGCFGGGGGC6FFGCGGD<FFGFGFG7CGFFEEDF@FEG7FEG+=AAFEFGE@F>FFGG+@FEG>:FFGGFD<<DFDGGGGGGG@FGGG7<D+8CF<FCGF::BFCC<<15>>FFGCC<FGGG9CGGGECCGGFFGFGGFGGDFGGGFFF7C7<CGGEC>CEFGGC:?A>E*:@GCCGDC8E5FEGAEFDFGGFFCC85C@??CDGGG3,3CE*5:CD55*95>559CF:
@M00200:207:000000000-ALC1F:1:2109:17968:9234 1:N:0:5
ATTGGGTATAAAGGGCGCGTAGGCGGCTTGGCAAGTCAAAGGTGAAATCCCTCGGCTCAACTGAGGAACTGCCTTTGAAACTGCCTGGCTTGAGGCCGGGAGGGGGTAGCGGAATTCCCAGTGTAGCGGTGAAATGCGTAGATATTGGGAGGAACACCAGTGGCGAAGGCGGCTACCTGGACCGGTTCTGACGCTGATGCGCGAAAGCGTGGGTAGCAAACACGATTAGATACCCCAGTA
+
FFGFGEGGGFCFGDGGGGDEEGGGGGGGGGGFGGGGFFGGGGGGGGGFGFG@FGGGGEGGGGGGGDFFGGGGGGGGFGGGGGGGGGGFCGCFEFGFGGGGEGDEGEFGGGGGCGGGGGGGGDFGGGGGDECCFFCFGGFECCCACFGGGGGGGGGGGCGGGG<:FEGGGGGGGEGGGGGGFGGGGEEGFGFGGGGGGCEGGGGGG5EGGGGGGGGEGGFGG8(-9>FDGFGGGFF5@GGG
@M00200:207:000000000-ALC1F:1:2109:15561:10247 1:N:0:5
ATTGGGTTTAAAGTGTGCGCAGGCGGCCGAGCAAGTCGAGTGTGAAAGCCCCGGGCTTAACTTGGGAATTGCGCTCGAAACTACTTGGCTGGAGTGTGGCAGAGGAAGGTGGAATTCCACGTGTAGCGGTGAAATGCGTAGAGATGTGGAGGAACACCGATGGCGAAGGCAGCCTTCTGGGCCAACACTGACGCTCATGCACGAAAGCGTGGGGAGCAAACATGATTAGATACCCGGGTA
+
GGGGGGGGGGGGGGGGGGGGGGGGGGGGGGGGGGGGGGGGGGGGGGGGGGGGGGGGGGGGGGGGGGGGGGGGGGGGGGGGGGGGGGGGGGGGGGGGGGGGGGGGGGGGGGGGGGGGGGGGGGGGGGGGGGGGGGGGGGGGGGGGGGGGGGGGGGGGGGGGGGGGGGGGGGGGGGGGGGGGGGGGGGGGGGGGGGGGGGGGGGGGGGGGGGGGGGGGGGGGG?.52<:FGGGGGGGGEGGG
@M00200:207:000000000-ALC1F:1:2109:16880:10309 1:N:0:5
ACTGGGTGTAAAGGGTAGGTAGGTGGTCTCATTTGTCTGAGGTGAAAGCCTTGAGCTTAACTCAAGAAGTGCCTCAGAAACGGTGAGACTCGAGTTCTGGAGGGGGTCGTGGAATTCCCGGTGTAGCGGTGAAATGCGTAGAGATCGGGAGGAACACCAGAGGCGAAGGCGGCGACCTGGACAGACACTGACACTCAACTACGAAAGCGTGGGGAGCAAACATGATTAGATACCCCAGTA
+
GGGGGGGGGGGGGGGGGGGGGGGGGGGGGGGGGGGGGGGGGGGGGGGGGGGGGGGGGGGGGGGGGGGGGGGGGGGGGGGGGGGGGGGGGGGGGGGGGGGGGGGGGGGGGGGGGGGGGGGGGGGGGGGGGGGGGGGGGGGGGGGGGGGGGGGGGGGGGGGGGGGGGGGGGGGGGGGGGGGGGGGGGGGGGGGGGGGGGGFGGGGGGGGFGGGGGGGGGGGGG828;<>FGGGGFGGGDGGG
@M00200:207:000000000-ALC1F:1:2109:20033:12638 1:N:0:5
ATTGGGTTTAAAGCGTGCGCAGGCGGTTTTGTAAGCCAGATGTGAAATCCCCGGGCTTAACCTGGGAATGGCATTTGGGACTGCAAGGCTTGAGTGCGGCAGAGGAGACTGGAATTCCTGGTGTAGCAGTGAAATGCGTAGATATCAGGAGGAATACCGATGGCGAAGGCAGGTCTCTGGGCTGACACTGACGCTCATGCACGAAAGCGTGGGGAGCAAACACGATTAGATACCCCCGTA
+
GGGGFEFGGGGGGGGFGGEFDCGGFGFGGFGGGFFGGGFGFGGCFFGGGGGGGGCGGGGEFFEGGCFFEGCGFF,FEGGCGAFGGFEGGGGGCFGDF:FGGGGEFFGGGGGDGFGGGGGGGFFF,<FFFFGGF<E?BECFFEGGGGGGGDC7FGGGGCGGGGGGGGDGGGCFG:DCFFFCDGGGGG9BFFGGGGGGDECGEGGGGG=EBEGGGGE5C/6<C4.39:95FCGGG@FGFGGG
@M00200:207:000000000-ALC1F:1:2109:23422:14792 1:N:0:5
ATTGGGTGTAAAGGGCGCGTAGGCGGCTTGGTCAGTCCCGTGTGAAATCCCTCGGCTCAACTGAGGAACTGCACGGGAAACTGCCTGGCTTGAGTTCGGGAGAGGGAAGCGGAATTCCGGGTGTAGCGGTGAAATGCGTAGATATCCGGAGGAACACCGGTGGCGAAGGCGGCTTCCTGGACCGACACTGACGCTGAGGCGCGAAAGCTAGGGGAGCAAACGCGATTAGATACCCCGGTA
+
GGGGGGGGGGGGGGGGGGGGGGGGGGGGGGGGGGGGGGGGGGGGGGGGGGGGGGGGGGGGGGGGGGGGGGGGGGGGGGGGGGGGGGGGGGGGGGGGGGGGGGGGGGGGGGGGGGGGGGGGGGGGGGGGGGGGGGGGGGGGGGGGGGGGGGGGGGGGGGGGGGGGGGGGGGGGGGGGGGGGGGGGGGGGGGGFGGEGGGGGGGGGGGGGGGGGGGGGGGGGC4(-12/CGGGGG@DG>GGG
@M00200:207:000000000-ALC1F:1:2109:24742:16377 1:N:0:5
ATTGGGTGTAAAGAGTTGCGTAGGTGGCAAGTTAAGCAAATAGTGAAATTATCCCGCTCAACGGGATGCCCATTATTTGAACTGGCTAGCTTGAGAGCGAGAGAGGTAGATGGAATTGCTAGTGTAGGAGTGAAATCCGTAGATATTAGCAGGAACACCGATGGCGTAGGCAGTCTACTGGCTCGTTTCTGACACTAAGGCACGAAAGCGTGGGGAGCAAACCGGATTAGATACCCGCGTA
+
GGGFGGGGGGGGGGGGGGGGGGGGGGFGGGGGGGGGGFGGGGGGGFGGGGGGGGGGGGGDFGGDEGGGGGGGGGGGGGGGGGGGGGGGGGGGGGGGGGGGGGGGGGGGGGGGFGGGGGGGGGGGGGGGGGGFGFFGGDFGEEGGFFFGGGGGGGGGGGGD@FEGGGGGDCGGGGGGGGGFGGGGGGGFGGFGGGFGDFCFGGGG>7ECGGCCCDEGEGC?E=(675*CEGGGGGGFFGGGD
@M00200:207:000000000-ALC1F:1:2109:22878:17206 1:N:0:5
ATTGGGTTTAAAGGGTGCGTAGGCGGTGATGCAAGTCGGATGTGAAATCCCGGAGCCTAACTCCGGAATGGCATTCGAAACTGCATCGCTAGAGATCTGGAGAGGTGATTGGAATTCTCGGTGTAGCAGTGAAATGCGTAGATATCGAGAGGAACACCAGAGGCGAAAGCGAATCACTGGACAGAATCTGACGCTGAGGCACGAAAGCTAGGGGAGCAAACGCGATTAGATACCCGCGTA
+
GGGGGGGGGGGGGDGGDGGGGGGGGGGGGGGGGGGGGGGEGGGGGGGGFEFGGGGGGGGGGGGGGDGFDGGGGGFGGFFGGGGFFGGGDGGGG@E<EFGFGGGGDGFGFGGGGGGGGGGGGGGGGCEFGGDGEGGGGEGGG>FGGGGGGGGGGGAGGGGGGGGDEFEGEGGGCCFGG9FGGGGGGFG9DGGGGGGGGGCFCFEGGEGGGGGGGGEGDFGGG6(11:>DGGGGGFFC3C>7
@M00200:207:000000000-ALC1F:1:2109:21178:17242 1:N:0:5
ATTGGGTATAAAGGGCTCGTAGGCGGCCAACTAAGTCAGACGTGAAATCCCTCAGCTTAACTGGGGAACTGCGTCTGATACTGGATGGCTTGGATCCGGAAGAGGGATGCGGAATTCCAGGTGTAGCGGTGAAATGCGTAGAGATCGGGAGGAACACCGGTGGCGAAGGCGGTTCTCTGGGCATGACCTGACGCTGAGGAGCGAAAGCATGGGGAGCGAACATGATTAGATACCCGCGTA
+
GGFGGGGGGGGGGGGGGGGGGGGGEGGGGGGGGGGGGFGGGGGGGGFGGGGFGFGGGGGGGGGGGGDGGGGGGGGGGGGGGGGGGGGGGGGGGGGGGGGC=FFGGGGGGGGGGGGGGGGGFGGGGGGGGGGGGAFCGGGDGGGGGGFGGGGGG@FGGGGGGGGGGGEGEGGGGGGGGGGGFGGGGGGCFD?FGGGEDCCCCGGDEGEGFG?FGGGGGGG=E1.4;CFGF7CGGGGDFGGG
@M00200:207:000000000-ALC1F:1:2109:4003:17444 1:N:0:5
ATTGGGTGTAAAGGGTGCGTAGGCGGCGCGGTAAGTCGGGTGTGAAATTTCGAGGCTTAACTTCGAAACTGCATTCGATACTGCCGTGCTTGAGGACTGGAGAGGAGACTGGAATTTACGGTGTAGCGGTGAAATGCGTAGATATCGTAAGGAAGACCAGTGGCGAAGGCGGCTTCCTGGACCGACACTGACGCTGAGGCGCGAAAGCTAGGGGAGCAAACGAGATTAGATACCCGTGTA
+
GGGGGGGGGGGGGGGGGGGGGGGGGGGGGGGGGGGGGGGGGGGGGGGGGGGGGGGGGGGGGGGGGGGGGGGGGGGGGGGFGGGEGGGGGGGFGGFGGGGGGGGGGDGGGGGGGGFGGGGDDGGGGGGGGGD@FGGGGGGGGGGGGGGGGGGGGGFGGGGGGGGGGGGGEGGGGGGGGGGGGGGCGGEGGGDGGGGGGGGGGGGGGGDGGGFFGGGGGGFCC2(-1ACCFGGGGGGGFGGG
@M00200:207:000000000-ALC1F:1:2109:7228:17710 1:N:0:5
ATTGGGTGTAAAGGGTGCGCAGGCGGCCAAGTGTGTGAGGCGTGAGAGCCTGGAGCTTAACTCCAGAATTGCACCTCAAACTACATGGCTAGAGCATTGGAGAGGGTAGCAGAATTCACGGTGTAGCAGTGAAATGCGTAGATATCGTGAGGAATACCAGAGGCGAAGGCGGCTACCTGGACAATTGCTGACGCTCAGGCACGAAAGCGTGGGGAGCAAAAGTGATTAGATACCCCGGTA
+
GGGGGGGGGGGGGGGFGGGGGGGGGGGGEGGEGEFGCFG8FGGGGGGGGGGGDDFGG,FFGGGFGGGGGGFGFGFACF<FGGGGGGGGGGGGGGGGGGGGGGGGGDGGEEGGGGFGGGGGGGGGGGGGGGGGGGGGGGGGGGAEGGGGGGGGGGDGGGGGGGGGGGGGGGGGGGGGGGGFGGGGGGGGGGGGGGGGGGGGGGGGGGGGGGGGG=5CEFGGF42<:<77FGGGGCFGBDGG
@M00200:207:000000000-ALC1F:1:2109:15374:18272 1:N:0:5
ATTGGGTATAAAGGGCTCGTAGGCGGTTGGTCACGTCGGGAGTGAAAACTCAGGGCTCAACCCTGAGCGTGCTTCCGATACGGGCCGACTAGAGGTATGCAGGGGAGAACGGAATTCCTGGTGTAGCGGTGGAATGCGCAGATATCAGGAGGAACACCGGTGGCGAAGGCGGTTCTCTGGGCATTACCTGACGCTGAGGAGCGAAAGCATGGGGAGCGAACATGATTAGATACCTTGTA
+
GGGGGGGGGGGGGGGGGGGGGGGGGGGGGGGGGGGGGGGGGGGGGGGGGGGGGGGGGGGGGGGGGGGGGGGGGGGGGGGGGGGGGGGGGGGGGGGGGGGGGGGGGGGGGGGGGGGGGGGGGGGGGGGGGGGGGGGGGGGGEFFFFGGGGGGGGGGGGGGGGGGGGGGGGGGGGGGGGGGGGGGGGGGGFFGGGGGGGGGGGFGEGGGGGGGGGGGGGGGGG>)429DGGGGGGGC?BGG
@M00200:207:000000000-ALC1F:1:2109:27435:18306 1:N:0:5
ATTGGGTATAAAGAGCGTGTAGGCGGTCCGGTAAGTCGGCTGTGAAAGTCCAGGGCTCAACCCTGGGATGCCGGTCGATACTGCCGGACTAGAGTTCGGAAGAGGCGAGTGGAATTCCCGGTGTAGCGGTGAAATGCGCAGATATCGGGAGGAACACCTATGGCGAAGGCAGCTCGCTGGGACGTTACTGACGCTGAGACGCGAAAGCGTGGGGAGCAAACACGATTAGATACCCGCGTA
+
GGGGGGGGGGGGGGGGGGGGGGGGGGGGGGGGGGGGGGGGGGGGGGGGGGGGGGGGGGGGGGGGGGGGGGGGGGGGGGGGGGGGGGGGGGGGGGGGGGGGGGGGGGGGGGGGGGGGGGFGGGGGGGGGGGGGGGGGGGGGDGGGGGGGGGGGGGGGGGGGGGGGGGGGGGGGGGGGGGGGGGGGEFGGGGGGGGGGGGGFEGGGGGGGGGGGGGGGDGGGG8(4C:<GGGFGFG4EBDDG
@M00200:207:000000000-ALC1F:1:2109:15631:21547 1:N:0:5
ATTGGGTTTAAAGGGCGCGTAGGCGGGCTGTCCAGTCTGGGGTGAAATCCCGCGGCTCAACCGTGGAACTGCCTTAGATACTGACGGCCTCGAGGGAGGTAGGGGCATGCGGAACTGTGAGTGGAGCGGTGAAATGCGTTGATATTCACAGGAACTCCGGTGGCGAAGGCGGCGTGCTGGACCTCTTCTGACGCTGAGGCGCGAAAGCTAGGGGAGCAAACGTGATTAGATACCCCAGTAAGA
+
GFGGGGGGGGGGGGGEGGGGGGGGGGGGGGGGGGGFFGGGGGGGGGGGFGGFGGGFCGBFF=FBFGGGGGGGGGGFGGFGFFGFEGGGGGGFGGGGGGGGFGGGGFCCEFFEEGFFFCFGGFGGGGDFGCFFFG;FC>CCFF;@CFC<7<FFFFBFCGCECFG7FEDGDFFG:?:?88EEEC;8FC:C7CFFEE5CCFGAE8:>CCG89:CGGGGE>CCFC-(4*0*2<>*:<8*2.99::C<
@M00200:207:000000000-ALC1F:1:2109:15843:21927 1:N:0:5
ATTGGGTTTAAAGGGTGCGTAGGCGGCCCGTTAAGTCAGCGGTGAAATCCCAGGGCTCAACCCTGGAACTGCCGTTGATACTGACGGGCTTGAGTTCGGTTAAGGCGGGCGGAACTGGTGGTGTAGCGGTGAAATGCATAGATACCACCAAGAACCCCGATTGCGTAGGCAGCTCGCTGAGCCGAAACTGACGCTGAGGCACGAAAGCGTGGGGAGCGAACATGATTAGATACCCCAGTA
+
GGGGGGGGGGGGGGGGGGGGGGGGGGGGGGGGGGGGGGGGGGGGGGGGGGGGGGGGGGGGGGGGGGGGGGGGGGGGGGGGGGGGGGGGGGGGGGGGGGGGGGGGGGGGGGGGGGGGGGGGGCFGGGFGGGGGGGGGGGGGGGGGGGGGGGGFGGGGGGGGGGFGGFFEGGGGGGFEGGGGGGGGGGGDGGFGGGEGGGGGGGGGGGGGGGGGGGGGGGGGG4)47<CDFGGGGGGGFCFC
@M00200:207:000000000-ALC1F:1:2109:9120:21937 1:N:0:5
ATTGGGTTTAAAGGGCTCGTAGGTGGCCAACTAAGTCATGCGTGAAATCCCTCGGCTTAACCGGGGAACTGCGTCTGATACTGGATGGCTTGAATCCGGGAGAGGGATGCGGAATTCCAGGTGTAGCGGTGAAATGCGTAGATATCTGGAGGAACACCGGTGGCGAAGGCGGCATCCTGGACCGGCATTGACACTGAGGAGCGAAAGCCAGGGGAGCAAACGTGATTAGATACCCCAGTA
+
GGGGGGGGGGGGGGGGGGGGGGGGGGGGGGGGGGGGGGGGGGGGGGGGGGGGGGGGGGGGGGGGGGGGGGGGGGGGGGGGGGGGGGGGGGGGGGGGGGGGGGGGGGGGGGGGGGGGGGFGGFGGGGGGGGGGGGGGGGGGGGGGGGGGGGG>EGGGGGGGGGGGGGGGGGGGGGGGGGGGGGGGGGGGGGGGGGGGGGGGGGGGGGGGGGGGGGGGGGGGG4(49A7CFGGGGGGGFG6C
@M00200:207:000000000-ALC1F:1:2109:12609:23361 1:N:0:5
ATTGGGTTTAAAGCGCACGTAGGTGGCGACGTAAGTCGGGTGTGAAAGCCCCGGGCTCAACCTGGGAATTGCATTCGAGACTGTGTTGCTGGAGTACGGAAGAGGAAGGCGGAATTCCCGGTGTAGCGGTGAAATGCGTAGATATCGGGAGGAACATCAGTGGCGAAGGCGGCCTTCTGGTCCAGTACTGACACTCAAGTGCGAAAGCGTGGGGAGCAAACACGATTAGATACCCGAGTA
+
GGGGGGGGGGGGGGGGGGGGGGGGGGGGGGGGGGGGGGGGGGGGGGGGGFGGGGGGGGGGGEGGGGGGGGGGGGGGGGFGGGGGGGGGGGGGGGGGGGGGGGGGGGGGGGGGGGGGGGGGGGGGGGGGGGGGGGGGGGGGGGGGGGGGGGGGGGGGGGGGGGGGGEGGGGGGGGGGGGGGGFGGGGGGCFFFGGGGGFGGGGGGGGGG5AEGGGGEECFF:4(,/275CG7FFGFEBGGC
@M00200:207:000000000-ALC1F:1:2109:16753:24023 1:N:0:5
ACTGGGTTTAAAGGGCGCGTAGGTGGCGATGCACGCGTGGGGTGAAAGTCCGGGGCTCAACCCCGGATCGGCCTTGCGGACGGCATTGCTCGAGCATGGTAGAGGCAGGTGGAATTCCGGGTGTAGCGGTGGAATGCGTAGAGATCCGGAAGAACACCGGTGGCGAAGGCGGCCTGCTGGGCCATTGCTGACACTGAGGCGCGACAGCGTGGGGAGCAAACATGATTAGATACCCGCGTA
+
GGGGGGGGGGGGGGGGGGGGGGGGGGGGGGGGGGGGGFEGGGGGGGGGGGGGGGGGGGGGGGGGGGGDGGGGGGGGGGGGGGGDGGGGGGGGGGGGGGGGGGGGGGGGGGGGGGGGGGGGGGGGGGGGGGGGGGGGGGCGGGGGFGFGGGGGGGFGFFFFGGGGGGGGGGDGGGEFGFGGGCFEGFFGGGFFDGGFGGFGGGGGGGGGGGDGGGGGGFFGG<).0<>FGGFGGG4CBGGG
@M00200:207:000000000-ALC1F:1:2109:22323:24771 1:N:0:5
ACTGGGCTTAAAGGGTGCGTAGGCGGGCTTGTAAGTCCGTGGTGAAATCCCCGAGCTTAACTTGGGAACTGCCATGGATACTATAAGTCTTGAATGCTGTGGAGGTGAGCGGAATATGTCATGTAGCGGTGAAATGCTTAGATATGACATAGAACACCAATTGCGAAGGCAGCTCGCTACACGGTAATTGACGCTGAGGCACGAAAGCGTGGGGATCAAACATGATTAGATACCCCTGTA
+
GGGGGGGGGGGGGGGGGGGGGGGGGGGGGGDGGGGGFGGGGGGFGGGGGGGGGGGGGFGGGGGFGGGFGGFGGGGGGGGGGGGGFGGGGFGGGEFGGGGGGGGGGGGGGGGDGGGGGGGFGGGGGGGDGGGGDGFFGFGGGGGGGGGGGGGGGGGGEFGGGGGCFGGGG7@FGGGGGGGDGFEGFGGGGGGGGGGGGGFGGGGGGGGGECEGGGEGFFFCF8-5*3CFGGCGFEFGFGGF
@M00200:207:000000000-ALC1F:1:2110:5894:6642 1:N:0:5
ATTGGGTTTAAAGCGTACGTAGGCGGATATGCAGGCGTCGTGTGAAAGCCCTCGGCTCAACCGAGGAATTGCACGGCGAACCGCATGTCTTGAGATCGGTAGGGGCGGTCGGAACGATAGGTGGAGTGGTGAAATGCGTTGATATCTATCGGAACGCCGAAGGTGAAAACAGGCCGCTGGGCCGATTCTGACGCTGAGGTACGAAAGCGTGGGGAGCAAACGTGATTAGATACCCCGGTA
+
FFFGGGGGGGGGGFEFGGGGGGGGGGGGGGGGGGGDFFGDGGGGGGGGG@FGGGGGGGFGGFGEGEFFFDFGGGGGGGEGGGGGEGGGGGGGGGGG9DGGGGGGGGGGCFFGGGEGE>CGGGGG8>?FGGGGGGGGGDGGGGGFFGGGCFGGGGGGEGGGGGGGGGFFCGFGCFCDGGGEGGGCGGGGGGGGGGGGGGGGGGGGFGDFGGGDEGCEGGGDG8(419CFCFGFFCD75<<D
@M00200:207:000000000-ALC1F:1:2110:22273:8127 1:N:0:5
ATTGGGTTTAAAGGGCGCGTAGGCGGCGCAATCAGTCAGGCGTGAAAGCCCCGAGCTCAACTTGGGAATAGCGCTTGATACTATTGTGCTAGAGAGCGGGAGAGGATGGTGGAATTCCCAGTGTAGAGGTGAAATTCGTAGATATTGGGAAGAACACCGGTGGCGAAGGCGGCCATCTGGACCGTTTCTGACGCTGAGGCGCGAAAGCGTGGGGAGCAAACATGATTAGATACCCCCGTA
+
GGGGGGFGGGGGDGGGGGGCFEGGGGGGGGGGGGGFDGGGGGGGED<FDCFGGEGGGGGGGG9FGGGGGGGGGGGGGGGGGFFGDFFGGGGGGGGGGGGEGEGGGFGDFGFGGGGGGF@FFBF,-8=EGGGFGGGFGFGGGGGFFGGGG7FEFGGGGGGGGGG>FDCEGCECFGGGGGGDFFGGGEFGGGGGGGGGGFFGGEE5:ECFGGDECEGGCF8FG6).2:FCFFG?FC6CGGGC
@M00200:207:000000000-ALC1F:1:2110:20452:8285 1:N:0:5
ATTGGGTTTAAAGGGCGCGTAGGCGGCTTGATAAGTCAAAGGTGAAATCCCTCGGCTCAACTGAGGAACTGCCTTTGAAACTGTCGAGCTTGAGGCCGGGAGGGGGTAGCGGAATTCCCAGTGTAGCGGTGAAATGCGTAGATACTGGGAGGAACACCGGTGGCGAAGGCGGCTACCTGGACCGGTTCTGACGCTGAGGCGCGAAAGCGTGGGTAGCAAACATGATTAGATACCCCCGTA
+
GGGGGGGGGGGGGGGGGGGGGGGGGGGGGGGGGGGGGGGGGGGGGFGGGGGGGGGGGGGGGGGGGGGGGGGGGGGGGGGGGGGGGGGGGGGGGGGGGGGGGGGGGGGGGGGGGGGGGGGGGFFF3CFGGEGGGGGGGGGGGGGGGGGGGGGGGGGGGGGGGGGGGGGGGGGGGGGGGGGGGGGGGGGGGGGGGGGGGGGGGGGGGGGGGGGGGGGGGGGGGF)5::FGFFGGGGGGGGGG
@M00200:207:000000000-ALC1F:1:2110:21071:9284 1:N:0:5
ACTGGGCTTAAAGGGCTCGTAGGCGGCCAACTAAGTCCGACGTGAAATCCCCAGGCTCAACCTGGGAACTGCGTCCGATACTGGATGGCTTGAATCCGGGAGAGGGATGCAGAATTCCAGGTGTAGCGGTGAAATGCGTAGATATCTGGAGGAATACCGGTGGCGAAGGCGGCATCCTGGACCGGCATTGACGCTGAGGAGCGAAAGCCAGGGGAGCAAACGAGATTAGATACCCCCGTA
+
GGGGGGGGGGGGGGGGGGGGGGGGGGGGGGGGGGGGGGGGGGGGGFGGGGGGGGGGGGGGGGGGGGGGGGGGGGGGGGGGGGGGGGGGGGGGGGGGGGGGGGGGGGGGGGGGGGGGGGGGGGGGCDFGGGGGGGGGGGGGGGGFGGGGGFGGGGGGGGGGGGGGGGGGGGGGGGGGGGGGGGGGGGDGGGGFDGGGGGGGGGGCCEGGGGGGGGGGGGCFG:(417FGGFGGGEFGGCGC
@M00200:207:000000000-ALC1F:1:2110:3322:10115 1:N:0:5
ACTGGGTGTAAAGGGCGCGTAGGCGGTACTTCAAGTCAGGCGTGAAAGCCCCGGGCTCAACCTGGGAACCGCGCTTGAGACTGGAGAACTAGAGTTCGGGAGAGGATGGTGGAATTCCCAGTGTAGAGGTGAAATTCGTAGATATTGGGAAGAACACCGATGGCGAAGGCAGCCATCTGGCCCGACACTGACGTTGAGGCGCGAAAGCGTGGGGAGCAAACACGATTAGATACCCGCGTA
+
DFCECFGGGGGAEAFGEGGCCFG-CF:6,,CFEGFEF9FCEGCCF@FF,C,BFCCG7,FFGGAC,FC8F=F@C7=FEEGF9FCFFFGGFG9DEDB,,?7FFGCGECAE7DC=F<9BFC>,B,C3<,,BF=+=C,C<DF3>B>,,8@<FC7FCEFGFF*CCFC7FGGEC:<7F7E,,,6CC,,;=EEE>6CC8E**=8C6CE582C**;CECEG*::E5;7=,(()1*1<47EFG+9)99>
@M00200:207:000000000-ALC1F:1:2110:8961:11057 1:N:0:5
ACTGGGTGTAAAGGGCGCGTAGGCGGCCTTCTAAGTCAGACGTGAAATCCCCCGGCTTAACCTGGGAACTGCGTCTGATACTGGGAGGCTTGAATGCGGGAGAGGGATGTAGAATTCCAGGTGTAGCGGTGAAATGCGTAGATATCTGGAGGAATACCGGTGGCGAAGGCGGCATCCTGGACCGACATTGACGCTGAGGCGCGAAAGCTAGGGTAGCAAACGAGATTAGATACCCGGGTA
+
FFGFCFGEGF<CFGEEFGGGGGCFGGGGGGGGGF9CEAFFGGGG8FEFGEFF@FEGGGDCGGGGGGGGGGFEGGG:CEF?FBFGE,CCGGGDGGAEEGDEEGDFGG78FFGGGGGGGFFFGGFG-EFGCFC<BFFGGGE7FCF@FFGFCGD7@FCBFGGGGGGGDCFGGGGGGC7:CCCFGGCEGGGGF?EF5E=/2;CFGGD>GG5CFGCCEC?*<:E?8-(-)9>:C=DEGG6CGCDG
@M00200:207:000000000-ALC1F:1:2110:13660:13905 1:N:0:5
ATTGGGTTTAAAGGGCGTGTAGGCGGTCAGGTAAGTGGGACGTGAAATCCCTCGGCTCACCCGAGGACCTGCGTCCCATACTGCTTGGCTTGAGTATGGGAGAGGATGAGGGAATTCCTGGTGTAGCGGTGAAATGCGTAGATATCAGGAGGAACACCGGTGGCGAAGGCGCTCATCTGGCCCAATACTGACGCTGAGGCGCGAAAGCTAGGGGAGCAAACGTGATTAGATACCCTCGTA
+
GGGGGGGGGGGGGGGGGFGGGGGGGGGGGGGGGGGFGGGGGGGGGCFGGGGGGGGGGGGGGGGGGGGGGGGGGGGGGGGEEEFGGGGGGGGGGGGGGGGGGGGGGGGGGGGGGGGGGGGGGGGG:CFGGGGGGGGGGGGGGGGFGGGGGGGGGGGGGGGGGGGGGGGGGGGGGGGGGGGGGGGDGGGFGGGGGDEGGGGGGGGGGGGGGGGGGGGGGGGGG4,499CGCFGGGFFGGGGG
@M00200:207:000000000-ALC1F:1:2110:8798:14174 1:N:0:5
ATTGGGTTTAAAGGGCGCGTAGGCGGCCTGGCAAGTGACGGGTGAAATCCCTCGGCTTAACCGAGGAACTGCCTGTCAAACTGCTTGGCTTGAGACCGGGAGAGGTGAGTGGAATCCCCAGTGTCGCGGTGAAATGCGTAGATATTGGGGGGAACACCAGTGGCGAAGGCGGCTCACTGGACCGGTACTGACGCTGATGCGCGAAAGCGTGGGGAGCAAACATGATTAGATACCCTAGTA
+
EEGGGGGGGEGGGGGGGGGFGGGGGGGGGGGGGGGFGGGGGGFGGCFFGGGGGGGGGGGGGGGGGGGGGGGGGGGGGGGGGGGGGGGGGGGGGGFGGGGGGGGGGFDCGGGGEGCGGGGGGFGG-@DGGGGGGGGGGGGGGGF;FCGGGGGGGGGGGEFFCEFGGGGGGGGGGGGGGGGGGCEGGGEGGGGFGGGGEGGGGGGCCEGGGGGGGG=EGCGEF443:::CG?FGGGGFDFGG
@M00200:207:000000000-ALC1F:1:2110:9508:16701 1:N:0:5
ATTGGGTTTAAAGGGCGCGTAGGCGGTGTGTCAAGTCAGGCGTGAAAGCCCCGGGCTCAACCTGGGAACCGCGCTTGAGACTGGCACGCTAGAGTTCGGGAGAGGATGGTGGAATTCCCAGTGTAGAGGTGAAATTCGTAGATATTGGGAAGAACACCGATGGCGAAGGCAGCCATCTGGACCGACACTGACGCTGAGGCGCGAAAGCGTGGGGAGCAAACATGATTAGATACCCGCGTA
+
GGGGGGGGGGGGGGGGGGGGGGGGGGGGGGGGGGGGGGGGGGGGGGGGGGGGGGGGGGGGGGGGGGGGGGGGGGGGGGGGGGGGGGGGGGGGGGGGGGGGGGGGGGGGGGGGGGGGGGGGGGGG-CFFGGFGGGGGGGGGGGGGGGGGGGGGGGGGGGGGGGGGGGGGGGGGGGGGGGGGGGGGGGGGGGGGGGGGGGGGGGGGGGGGGGGGGGGGGGGGG4)5:?FGGFGGGGGGGGDG
@M00200:207:000000000-ALC1F:1:2110:11160:18268 1:N:0:5
ACTGGGTGTAAAGGGCGCGTAGGCGGTCTTGTCAGTCCCTTGTGAAATCCCCCGGCTCAACTGGGGAACTGCAAGGGAAACAGCAGGGCTTGAGTTCGGGAGAGGGAAGCGGAATTCCGGGTGTAGCGGTGAAATGCGTAGATATCCGGAGGAACACCGGTGGCGAAGGCGACATCCTGGACCGGTATTGACGCTGTAGCGCGAAAGCTAGGGGAGCAAACGCGATTAGATACCCTAGTA
+
GGGGGGGGGGGGGGGGGGGGGGGGGGGGGGGGGGGGGGGGGGGGGCFFGGGGGGGGGGGGGGGGGGGGGGGGGGGGGGGGGGGGGGGGGGGGGGGGGGGGGGGGGGGGGGGGGGGGGGGGGGGG-CFGGGGGGGGGGGGGGGGGGGGGGGGGGGGGGGGGGGGGGGGGGGGGGGGGGGGGGGGGGGGGGFGGGGGGGGGGGGGGGGGGGGGGFGGGGGFGF8(-/>FGGFGGGGGGGGGF
@M00200:207:000000000-ALC1F:1:2110:10493:18278 1:N:0:5
ATTGGGTTTAAAGGGTGCGTAGGTGGCATGGTAAGTTTGATGTGAAAGCTCAGGGCTCAACCCTGAAATGGCATTGAATACTACTGTGCTGGAGGTTTGGAGGGGGGACTGGAATTCTTGGTGTAGCAGTGAAATGCGTAGATATCAAGAGGAACACCAGTGGCGAAGGCGAGTCCCTGGACAACACCTGACACTGAGGCACGAAAGCCGGGGGAGCAAACATGATTAGATACCCCTGTA
+
GGGGGGGGGGGGGGGGGGGGGGGGGGGGGGGGGGGFGGGGGGGGGFGGGGGGGGGGGGGGGGGGGGGFFGGGGGGGGGGGGGGGGGGGGGGGFGGGGGGGFGGGGGGGGGGGGGGGGGGGGGGG-@FGGGGGGGGGGGGGGGGFGGGGGGGGGGGGGGGGGGGGGDGGGGDGGGGGGGGFFGGGGGGGGGGGGGGGGGGGGGDGGGGGEEGGGGGGGGGGG8)8CFGFGFGFFGGGGGGF
@M00200:207:000000000-ALC1F:1:2110:27905:18843 1:N:0:5
ATTGGGTGTAAAGGGCGTGTAGGCGGTTTGTTAAGTCATGTGTGAAATCCCTCGGCTCAACCGAGGAAAGACGCATGAAACTGGCAGGCTAGAGTACCAAAGAGGGGGGTGGAATTCCCGGTGTAGCGGTGAAATGCGTAGATATCGGGAGGAACACCCGTGGCGAAGGCGGCCCCCTGGTTGGATACTGACGCTGAGACGCGAAAGCGTGGGGAGCAAACACGATTAGATACCCGCGTA
+
GGGGGGGGGGGGGGGGGFFCFDGGG>FGGGGGGGGGGGGGEFGGGGGGGEFGGEGGG>FGGFGGGGGFGGGGGGGGGGGFFFGGGGGGGGGGGFGGGGGGGGGGGGGGGGGGGGGGGGFGGGGG8?CEGEGGGGGGGGGEEEGGFGGCGGGEEGGGGEGGGGGGGG>CEGC*1?>EGGGGGGGGFFFFGGGGEGGGE8EGGCEGGGEGGGGGGGGGGGFGG?489CFGGFF?EGGC3<DG
@M00200:207:000000000-ALC1F:1:2110:20203:19287 1:N:0:5
ATTGGGCGTAAAGGGCGCGTAGGCGGTACTTCAAGTCAGGCGTGAAAGCCCTCGGCTCAACCGGGGAACTGCACGGCGAACCGCGCGTCTTGAGACGAGTAGGGGCGGCCGGAACGATAGGTGGAGTGGTGAAATGCGTTGATATCTATCGGAACGCCAAAGGTGAAGACAGGCCGCTGGGCTCGTTCTGACGCTGAGGCACGAAAGCGTGGGGAGCAAACGTGATTAGATACCCCAGTA
+
GGGGGGGGGGGGGGGGGGGGGGGGGGGGGGGGGGGGGGGGGGGGGGGGGGGGGGGGGGGGGGGGGGGGGGGGGGGGGGGGGGGGGGGGGGGGGGGGGGGGGGGGGGGGGGGGGGGGGGGGGGGG-=?FCFGGGGGGGGGGGGGGGGGGGGGGGGGGGGGGGGGGGGGGGGGGFGGGGGGGGGFGGGGGGGGGGGGGGGGGGGGGGGGGGGGDGGEGGGGGG:(417>7FFGGGGGGGGGF
@M00200:207:000000000-ALC1F:1:2110:7382:22878 1:N:0:5
ATTGGGTTTAAAGGGCGCGTAGGCGGTTTGTCAAGTCAGGCGTGAAAGCCCCGGGCTCAACCTGGGAACTGCGCTTGAGACTGGCAGGCTCGAGTTCGGGAGAGGATGGTGGAATTCCCAGTGTCGAGGTGAAATTCGTAGATATTGGGAAGAACACCGATGGCGAAGGCAGCCATCTGGACAGACACTGACGCTGAGGCGCGAAAGCGTGGGGAGCAAAAATGATTAGATACCCTTGTA
+
CFGGDCCE@EGGGFDG+@FFC@FGDG@CFC@EEF9<FEGFGGEECFEFDGDFGGE@CFF66CCFD7FGGFFGDD:FGDECGAFFFG:=FGGE7FD7FFGG>7:F7<<8=BFCD@FGGGGAEFF=-88@C:F<AFCFGFFFG@CDCF9FAE:FGG>EGCFFGGGFEFGCCFCE7EC,CC@CFF+B?CCFC9BEGGEEE>8EGGGD8EC6CCGG>GDG=FCC*,<8?:>:F4C+++075C>F
@M00200:207:000000000-ALC1F:1:2110:21413:23854 1:N:0:5
ACTGGGTTTAAAGCGTGCGCAGGCGGTGATGTAAGACGGATGTGAAATCCCCGGGCTCAACCCGGGAACTGCATTTGTGACTGCATCGCTGGAGTGCGGCAGAGGGGGATGGAATTCCGCGTGTAGCAGTGAAATGCGTAGATATGCGGAGGAACACCGATGGCGAAGGCAATCCCCTGGGCCTGCACTGACGCTCATGCACGAAAGCGTGGGGAGCAAACATGATTAGATACCCTAGTA
+
GGGGGGGGGGGGGGGGGGGGGGGGGGFGGGGGGGGCFGGGGGGGGGGGGGGGGGGGGGGGGGGGGGGGGGGGGGCFGGGGGGGGGGGGGGGDGGGGGGGGGGGGGGGGGGGGGGGGGGGGGGGG3@FGGGGGGGGGGGGGGGGGGGGGGGGGGGFGGGGGGGGGGGGGGGGGGEFGGGGGGGGGGGGGGFEGGGGGGGGFCGFGGGGGGEGGGGEGGGGGG8)5>>FFGFFG?GGFGGDF
@M00200:207:000000000-ALC1F:1:2110:7548:24202 1:N:0:5
ATTGGGTGTAAAGAGCTCGTAGGCGGTTTGTTGCGTCGGCCGTGAAAACTTGGGGCTTAACCCCGAGCCTGCGGTCGATACGGGCAGACTTGAGTTCGGCAGGGGAGACTGGAATTCCTGGTGTCGCGGTGAAATGCGCAGATATCAGGAGGAACACCGGTGGCGAAGGCGGGATCCTGGGCCAGTACTGACGCTGAGGAGCGAAAGCCAGGGGAGCAAACGTGATTAGATACCCGAGTA
+
CF<EGFFGGAG<FDFGGGGGGGGGGG@BFDGGGGEFFEGGGGGG,CFCEFFGGGGDGGGGGGGGDCFGGGGGGGCGGDGGGFEGGGGC?FFGGGGGGGGEDGGGGEGGGFGCDFGGDGGGG,FF-8D:F@CF,EFCGGGG::FFFFFFGGG>EFGFGGGDEEEFE*:CFC<F88CEG@CEFFGGGAF+<9CF5C8>CCCCCGGGGDECEFF88?GGCCGGC3(41**:C7>F<FGC)7<<
@M00200:207:000000000-ALC1F:1:2110:23820:24265 1:N:0:5
ATTGGGTATAAAGCGTGCGTAGGTGGTTCGTTAAGTCCGATGTGAAAGCCCTGGGCTCAACCTGGGAATGGCATGGGATACTGGCGGGCTAGAGTGCGGTAGAGGGCAGTGGAATTCCCGGTGTAGCAGTGAAATGCGTAGAGATCGGGAGGAACATCTGTGGCGAAGGCGACTGCCTGGACCAGCACTGACACTGAGGCACGAAAGCGTGGGGAGCAAACACGATTAGATACCCGCGTA
+
GGGGGGGGGGGFGGGGGGGFGEGGGGGGGGGGGFGGGGGGGGGFGFFGFFFGFGGGGGGGGGGGGGGGGGFGGGGGGGGGGGGGGDEGGGGG9FEGGGGGGGGGFGECFGGFEFFGG?8>CGGG:CFFFGFCFFGGGGGGGCAD;BFGG7>B@GGGGGGGGGGFGGGCFFGGGGGFFGGGGFFGFFFEBEGGDCE99CDC*88CEEG?=5CCEG2>=;;084(33*/1<9:CCF+9D3))
@M00200:207:000000000-ALC1F:1:2110:15853:24339 1:N:0:5
ATTGGGTTTAAAGGGTGCGTAGGTGGTGACGCAAGTCTGGTGTGAAATCTCGGAGCTCAACTCCGAAATTGCACCGGATACTGCGTGACTCGAGGACTGTAGAGGAGATCGGAATTCACGGTGTAGCAGTGAAATGCGTAGATATCGTGAGGAAGACCAGTTGCGAAGGCGGATCTCTGGGCAGTTCCTGACACTGAGGCACGAAGGCCAGGGGAGCAAACGTGATTAGATACCCGCGTA
+
EFGGGGGGGGGGGGGGGGGFGGGGGGGGGGGGGGGGGGGGGGGGGGGGGGGGGGGGGGGGGGGGGGGGGGGGGGGGGGGGGGGGGGGGGGGGGGGGGGGGGGGGGGGGGGGGGGGGGGDGGGGG-CFEGGGGGGFGGGGGGGGFGFGGGDGGGGGGGGGFGCFGGGGGGGEGGDEGGGGGFCEGFFFFCG>?EEFDFFECEGEGC;CFGGGGGGGGGGGFD/38;8+:CFFGGGDDGDGD
@M00200:207:000000000-ALC1F:1:2110:16429:24541 1:N:0:5
ACTGGGTGTAAAGGGCGCGTAGGCGGCGCGACAAGGCGGCGGTGAAAGTCCGGGGCTCAACCCCGGATCGGCCGTGGCGACTGTCGCGCTGGAGCACAGTAGAGGCGGGTGGAATTCCGGGGGTAGCGGTGGAATGCGTAGAGATCCGGGAGAACACCGGTGGCGGAGGCGGCAAACTGGCCCATGAATGACGCTGAGGCGCGAAAAGCGGGGGGGCGAACACGGTTTGACACCCTTGTAACAT
+
GGGGGGGGGGGGGGGGGGGGGGGGGGGGGGGGGGGGGGGGGGGGGGGGGGGGGGGGGGGGGFGGGGGGGGGGGGGGGCGGGGGGGGGGGGGGGGGGGGGGGGGGGGGGD<<F*<9EGG6CG*8/-/,1?2*:*<+30/2**2+22<EGG888*A?86ECE1?C68*8/:5*?/*:*8+0<;*;8C69C+++0*2*/*2;*288**?*+**/:8?*/**2:/-.1)19****+02**79**:*))
@M00200:207:000000000-ALC1F:1:2111:22225:3031 1:N:0:5
ATTGGGCTTAAAGGGCGCGTAGGCGGCGTGGTAAGTCACTTGTGAAATCTCTGAGCTTAACTCAGAACGGCCAAGTGATACTGCTGTGCTAGAGTGCAGAAGGGGCAATCGGAATTCTTGGTGTAGCGGTGAAATGCGTAGATATCAAGAGGAACACCTGAGGTGAAGACGGGTTGCTGGGCTGACACTGACGCTGAGGCGCGAAAGCCAGGGGAGCAAACGGGATTAGATACCCGGTA
+
GGGGEGGGGGGGGGGGGGDGEGCEDGGGGGGGDGGGGGGGGGAFEGGGGGGGGGFGGGGGGGGGGFFFEDGGGGGFGGGGGGGGGGGFFFGGGGDEF<FCFEGGGGGGGGGGGGGGGGGGGEDFGFGGGE@DGDFFGDEGDEGFGGFGG8=,8DF3=:<FFFFGGGGGFCGDEGGEFGGGGGGGGGGG?FFGGGGGGGDGGGGGGCCGGGGFEGGDDF?CFGGGGCGFGFGGCGFCDGG
@M00200:207:000000000-ALC1F:1:2111:7207:4463 1:N:0:5
ATTGGGTTTAAAGGGCGCGTAGGCGGCCTCCGCAAGTCACTTGTGAAATCTCCGGGCTTAACTCGGAAAGGTCAACTGATACTGCGGGGCTAGAGTGCGGAAGGGGCAACTGGAATTCTTGGTGTAGCGGTGAAATGCGTAGATATCATCAGGAACACCGGTGGCGAAAGCGGCTTACTGGGTCTCTTCTGACGCTGAGGTACGAAAGCTAGGGGAGCGAACGGGATTAGATACCCGCGTA
+
GGGGGGGGGGGGGGGGGGGGGGGGGGGGGGGGGGGGGGGGGGGGGGGGGGGGGGGGGGGGGFGGGGGGGGGGGGGGGGGGGGGGGGGGGDGGGGGGGGGGGGGGGGGDGGGGGGGGGGGGGGGGGGGGGGGGGGGGGGGGGGGFGGGGG,=@FCG8;DCFGGGGGGGGGGFGGGGGGGGGGGGGGGGGGGGGGGCGEGGGGGGGGGGE6CFGGGGGGGGGGEGDGGCFGFGCFGGFDGGGD
@M00200:207:000000000-ALC1F:1:2111:19907:5066 1:N:0:5
ACTGGGTTTAAAGCGTGCGCAGGCGGTGATGTAAGACAGATGTGAAATCCCCGGGCTCAACCTGGGAACTGCATTTGTGACTGCATCGCTGGAGTGCGGCAGAGGGGGATGGAATTCCGCGTGTAGCAGTGAAATGCGTAGATATGCGGTGGAACGCCGATGGCGAAGGCAATCCCCTGGGCCTGCACTGACGCTCATGCACGAAAGCGTGGGGAGCAAACAGGATTAGATACCCCGGTA
+
GGGGGGGGGGGGGGGGGGGGGGGGGGGGGGGGGGGGGGGGGGGGGGGGGGGGGGGGGGGGGGGGGGGGGGGGGGGGGGGGGGGGGGGGGGGGGGGGGGGGGGGGGGGGGGGGGGGGGGGGGGGGGGGGGGGGGGGGGGGGGGGGGGGGG83@FGG+*>FEGGGGGGGGGGGGGGGGGFFGFGGGGGGGGGGGGGGGGGGGGGGGGGGGGGGGGGGGGGGGGGGGGGGGGFGGGFFGGGGD
@M00200:207:000000000-ALC1F:1:2111:6200:6473 1:N:0:5
ACTGGGTTTAAAGGGCGCGTAGGCGGCTTGACAAGTCAAAGGTGAAATCCCTCGGCTCAACTGAGGAACTGCCTTTGAAACTGTCTGGCTTGAGGCCGGGAGGGGGTAGCGGAATTCCCAGTGTAGCGGTGAAATGCGTAGATATTGGGAGGAACACCAGTGGCGAAGGCGGCTACCTGGACCGGTACTGACGCTGATGCGCGAAAGCGTGGGTAGCAAACAGGATTAGATACCCTCGTA
+
G9FGFG-F@AFC@FCCCGGGGEGGGGGGEC,CEFFGFGCEGFGEFEGFGEG8@CD7<FE<ECF9F<=CAGGGGGGFFCFFCFF?FF9=FCDGGGFGFDCCFCCEGGC@B,CF+@DFGE,B,BF=@AFEC@F@C=FFFE<CF*C,;FGFG,<C:FG80:>FFFGD<=:<FFEGGG7EGGFDFF+8*:C?E:7<EGCEE+<?EDGEGDEGEGGDEEFEE++<FFGGGFFGFFC9CFGG*9CD
@M00200:207:000000000-ALC1F:1:2111:3530:6487 1:N:0:5
ATTGGGTTTAAAGGGTGCGTAGGCGGTTCTGTAAGTCAGTGGTGAAATCCGGCAGCTCAACTGTCGATGTGCCATTGATACTGCAGAACTTGAGTACAGACGAGGTAGGCGGAATTGACGGTGTAGCGGTGAAATGCTTAGATATCGTCAAGAACACCGATAGCGAAGGCAGCTTACTAGACTGTAACTGACGCTGATGCACGAAAGTGTGGGGATCAAACAGGATTAGATACCCTCGTA
+
GGFFGGFGDFGGGGGGGGGFEGGGGGGGGGGGGGGFGGGFGGGGGGGGGGGGFGGGFGGGGGFGGGGGGGGGGGFGGGGGGGFEEGGGGGGGGGGGGFGGFGGGGEGGGGGGGGG8FFGDGEGGFGGGGBEFFFGGGGGGGGGGGGGFF:6CFFF,6CFCEGGFGGGGGGGGGGGGGFGGGGGFFG@DBFGDEGGGGGGGGGFEGGGGFGGGGGGCFFGGGFGGGF=FFFFGGGGFGGGG
@M00200:207:000000000-ALC1F:1:2111:23769:7521 1:N:0:5
ATTGGGTTTAAAGGGCGCGTAGGCGGCTTTGTAAGTCGGGGGTGAAAGCCTGTGGCTCAACCACAGAATTGCCTTCGATACTGCATGGCTTGAGACCGGAAGAGGTAAGTGGAACTGCGAGTGTAGAGGTGAAATTCGTAGATATTCGCCAGAACACCAGTGGCGAAGGCGGCTTACTGGTCCGGTTCTGACGCTGAGGCGCGAAAGCGTGGGGAGCAAACAGGCTTAGATACCCTAGTA
+
EFFGG<CFGF9FGGGGGGEGECDFCEGGGFCFGCFGGE6+@CGGGFEFFGGGGDGGCGFFFE:FF@DFGF<FGG<FG<EAFDCFE?EGG<DFDF?FGEGF=FEFFFGGGFGFFGG@CG7>F=FGGGGBCFG<B<FG9FCFGGGDA=FFC+353?F34>>F7FFEGCCG>FFEGGE+<FFFG9FEC8BEGG7FGGGGGGGGGGGEEEEFE:E58CEC*:6FFFF4/CG<=B7<<EFGCFGC
@M00200:207:000000000-ALC1F:1:2111:28551:7876 1:N:0:5
ATTGGGTTTAAAGGGTGCGTAGGTGGGCAAGTAAGTCAGTGGTGAAATCTCCGGGCTTAACCCGGAAACTGCCATTGATACTATTTGTCTTGAATACTGTGGAGGTCAGCGGAATATGTCATGTAGCGGTGAAATGCTTAGATATGACATAGAACTCCAATTGCTAAGGCAGCTGACTACACATATATTGACACTGAGGCACGAAAGCGTGGGGATCAAACAGGATTAGATACCCTAGTA
+
GEGGEFGGGGGGGGGEFEFGGGGGGGGGGGGGGGGEGGGGGGGC<CFFGGGGEGGGGGGGGGGGGCGGGGDGGECFGGGGGGGGGGGGGGFGDGGGGGFGAEFGGGDFFGGCGF@EGGGGGCGFGEGFDGG<FAFGFFGC?,C@FFGF9<?F9<F,6ADFGGF9,AEFA,D7>BGDBEF8DG=FFGGGGGGGCCCGG,DFEEC*BCEGGEEEEGGGDCCGC7@FGGFGGAFGF:88FCFF
@M00200:207:000000000-ALC1F:1:2111:9723:8289 1:N:0:5
ATTGGGCTTAAAGGGCGCGTAGGCGGCCACCGCAAGTCGACTGTGAAATCTCCGGGCTTAACCCGGAACGGTCAGCCGATACTGCGGGGCTAGAGTGCAGAAGGGGCAACTGGAATTCTCGGTGTAGCGGTGAAATGCGTAGATATCGATAGGAAAACCTGCGGCGAAGGCGGGTTGCTGGGCTGACACTGACGCTGAGGCGCGAAAGCTAGGGGAGCGAACGGGATTAGATACCCCCGTA
+
GGGGGGGGGGGGGGGGGGGGGGGGGGGGGGGGGGGGGGGGGGGGGGGGGGGGGGGGGGGGGGGGGGGGGGGGGGGGGGGGGGGGGGGGGGGGGGGGGGGGGGGGGGGGGGGGGGGGGGGGGGGGGGGGGGGGGGGGGGGGGGGGGGGGG,2CFGG,2FFGGGGGGGGGGGGGGGGGGGGGGGGGGGGECGGGGGGGGEGDGGGGGGGGGGGFGGGGGGGGGGGGGGGGGFGGGGGGGGGGG
@M00200:207:000000000-ALC1F:1:2111:26419:8462 1:N:0:5
ATTGGGTTTAAAGAGCGTGTAGGCGGTCCGGTAAGTCCGCTGTGAAAGTCGGGGGCTCAACCCTCGAATGCCGGTGGATACTGTCGGGCTAGAGTGCGGAAGAGGCGAGTGGAATTCCTGGTGTAGCGGTGAAATGCGCAGATATCAGGAGGAACACCAATTGCGAAGGCAGCTCGCTGGGACGTAACTGACGCTGAGACGCGAAAGCGTGGGGAGCAAACAGGATTAGATACCCGTGTA
+
GGGGGGGGCGGGGFGGGGGGGGGGGGGGGEGGGGGGGAEGGGGGFFGGFGGGGEGGGGGFGGGGGGGGGGGGGGCFGGGGGGGGGGGGGEECFFFGGGGGGGGGGGGGGEGGGGGDFGGGGGGGGFGGGFGGGGGGCGGGGCFCFGGGG398<CF8;FGGGGGGGEEEGGGCGGGGGGDFDDGGGGGGGGGGGGGGCCFGEGGGEEC6C;ECE*:E5:??FFFCF6CCF?GGFFFDC3>*
@M00200:207:000000000-ALC1F:1:2111:26263:9053 1:N:0:5
ACTGGGTTTAAAGGGCGCGTAGGCGGCTTTGCAAGTGGCGGGTGAAATCCCTCGGCTTAACCGAGGAACTGCCTGCCAGACTGTGAGGCTCGAGACCGGGAGAGGTGAGTGGAATTCCCAGTGTAGCGGTGAAATGCGTAGATATTGGGAGGAACGCCAGTGGCGAAGGCGGCTCACTGGACCGGAACTGACGCTGAGGCGCGAAAGCGTGGGGAGCAAACAGGATTAGATACCCCAGTA
+
GGGGGGGGGGGGGGGGGGGGGGGGGGGGGGGGGFGGGGGGGGGGGGGGGGGGGGGGFGGGGGGGGGGGGGGGGGGGGFGGGGGGGGGGGGGGFFFGGGGGGGGGGFCCGGGGGGGGGGGFGGCFGGGFFEGDGGGGGG*>FCFFFFFGG88B:FE+2=FGGGGGGGGEEGGGGGGGGGCFGGGEGDEE<CCFGG8C8CFGECECCGECECCEGGCEEGGGGGGG:<DGGFFCFEFG5>CC
@M00200:207:000000000-ALC1F:1:2111:22426:10272 1:N:0:5
ATTGGGTGTAAAGGGCTCGTAGGCGGCCAACTAAGTCACACGTGAAATCCCCAGGCTTAACCTGGGAACTGCGTGTGATACTGGATGGCTTGAATTCGGGAGAGGGATGCAGAATTCCAGGTGTAGCGGTGAAATGCGTAGATATCTGGCGGAATACCGGTGGCGAAGGCGGCATCCTGGACCGACATTGACGCTGAGGTGCGAAAGCGTGGGGAGCAAACAGGATTAGATACCCTAGTA
+
GGGGGGGGGGGGGGGGGGGGGGGGGGGGGGGGGGGGGGGGGGGGGGGGGGGGGGGGGGGGGGGGGGGGGGGGGGGGGGGGGGGGGGGGGGGGGGGGGGGGGGGGGGGGGGGGGGGGGGGGGGGGGGGGGGGGGGGGGGGGGGGGGGGGG,6@@FG:=D@GGGGGGGGGGGGGGGGGGGGGGGGGEGGGGGGGGGGGGGGGGGGGGGGGGGGGGGGGGGGGGGGGGGGGGFGGGFGFFFGG
@M00200:207:000000000-ALC1F:1:2111:27388:10355 1:N:0:5
ATTGGGCTTAAAGGGCTCGTAGGCGGCTCGTCACGTCGGGAGTGAAAACTCGGAGCTTAACTCCGAGCCTGCTTCCGATACGGGCAGACTAGAGGTAGGCAGGGGAGAGCGGAACTCCTGGTGTAGCGGTGGAATGCGCAGATATCAGGAAGAACGCCGGTGGCGAAGGCGGCTCTCTGGGCCTTACCTGACGCTGAGGAGCGAAAGCGTGGGTAGCGAACAGGATTAGATACCCCAGTA
+
GDEFGG9FGD9@ECGGGGGGGCFG:F:F7FCFGC:CCCFG@CGFGFFGGGFGECEE<FFCC?EFBCCFFEGGGF,EFGGGGGGGGGGGGDG8CGFGFGGG9?FGGEGGGGEGC:FGGGGFFGGGGGFCFCCC8>FGGFGFGGGGGGCCC,08<,>*2CEGFDGCGGECF7CFGGGGGGGEFGGGGGGF:FFGGGG8?*8?CF8ECEEGGG>5*:CCEG*::CF:C6C=F47EF87C*77*
@M00200:207:000000000-ALC1F:1:2111:6598:10809 1:N:0:5
ACTGGGCGTAAAGGGTGTGTAGGTGGCATTGTTAGTCTTCTGTTAAAATCCGGAGCTCAACTCCGGACTTGCAGTGGAAACGGCAATGCTCGAGGGTGCGAGGGGTGAATGGAACTCATGGAGTAGGGGTGAAATCCGTTGATATCATGGGGAACACCAAAAGCGAAGGCAATTCACTGGCGCATTCCTGACACTGAAACACGAAAGCGTGGGTAGCGAACGGGATTAGATACCCCAGTA
+
GGGGGGGGGGGGGGGGGGGGGGGGGGGGGGGGGGGGGGGGGGGGGGGGGGGGGGGGGGGGGGGGGGGGGGGGGGGGGGGGGGGGGGGGGGGGGGGGGGGGGGGGGGGGGGGGGGGGGGGGGGGGGGGGGGGGGGGGGGGGGGGGGGGGG8=BFGG:=FGGGGGGGGGGGGGGGGGGGGGGDGGGGGGGGGGGGGGGGGGGGGGGGGGGGGGGGGGG?EGGGGGGGGGGGFGGGGFGGGGG
@M00200:207:000000000-ALC1F:1:2111:21157:11248 1:N:0:5
ATTGGGTTTAAAGGGCGTGTAGGCGGTTTGTTAAGTCATGTGTGAAATCCCTCGGCTCAACCGGGGAACGACGCATGAAACTGGCAAGCTAGAGTACCAAAGAGGGTGGTGGAATTCCCGGTGTAGCGGTGAAATGCGTAGATATCAGGAGGAACCCCGGTGGCGAAGGCGCCCACCTGGCCTGCTACTGACGCTGAGGCGCGAAAGCTAGGGGAGCAAACGGGATTAGATACCCTTGTA
+
GGGGGFGGGGGGGGGGGGGGGGGGGGGGGGGFFGGGGGGGGGGGGGGGGGGGGGGGGGGGGGGGGGGGGGGGGGGGGGGGGGGGGGGGGGGGGGGGGGGGGGGGGGGGGGGGGGGGGFGGGGGGGGGGGGGGGGGGGGGDGGGGGGGGG,38>FG+<FFEGGGGGGGGDGGGGGGGGGGGGFGGGGFCEFGGGGGGGGGGGGGGGGGGGGGFGGG57=F6FEDGCEGFGFGDGGGGD<FG
@M00200:207:000000000-ALC1F:1:2111:16415:11257 1:N:0:5
ATTGGGTATAAAGGGCGCGTAGGCTGTGCGGTACGGTTCGGGTGAAATCCCTCGGCTCAACCGAGGAACTGCCCGGGCGACGGCCGTGCTGGACTGCATCAGGGGACGATGGAACTCCCGGTGGAGCGGTGAAATGCGTAGATATCGGGAGGAACGCCGGTGGCGAAAGCGATCGTCTGGGGTGCATGTGACGCTGAGGCGCGAAAGCTAGGGGAGCAAACGGGATTAGATACCCGGGTA
+
GGGGGGGGGGGGGGGGGGGGGGGGGGGGGGGGGGGGGGGGGGGGGGGGGGGGGGGGGGGGGGGGGGGGGGGGGGGGGGGGGGGGGGGGGGGGGGGGGGGGGGGGGGGGGGGGGGGGGGGGGGGGGGGGGGGGGGGGGGGGGGGGGGGGG1:=CFG+:FGGGGGGGGGGGGGGGGGGGGGGGGGGGGGGGGGGGGGGGGGGGGGGGGGFGGGGGGEGGGGGGGGGGGGGGFGGGGGGGGGG
@M00200:207:000000000-ALC1F:1:2111:15453:12295 1:N:0:5
ATTGGGTGTAAAGGGCGCGTAGGCGGATAACCAAGTTGGGGGTGAAATCCCGGGGCTTAACCTCGGAACTGCCTCCAAAACTGGTTGTCTTGAGTTTGGGAGAGGTGTGTGGAACTCCGAGTGTAGAGGTGAAATTCGTAGATATTCGGTAGAACACCAGTGGCGAAGGCGACACACTGGCCCAATACTGACGCTGAGGCGCGAAAGCGTGGGGAGCAAACAGGATTAGATACCCCAGTA
+
GGGGGGGGGGGGGGGGGGGGGGGGGGGGGGGGGGGGGGGGGGGGGGGGGGGGGGGGGGGGGGGGGGGGGGGGGGGGGGGGGGGGGGGGGGGGGGGGGGGGGGGGGGGGGGGGGGGGGGGGGGGGGGGGGGGGGGGGFGGGGGGGGGGGG+4@CFG3;FGGGGGGGGGGGGGGGGGGCGGGGCGGGGGGGGGGGGGEGGGGGGGGGEGGGGGGGGGGGGEFGGGGGGGGGFGGGFGGGGGG
@M00200:207:000000000-ALC1F:1:2111:15308:12929 1:N:0:5
ATTGGGTGTAAAGGGCTCGTAGGTGGCCAACTAAGTCGGACGTGAAATCCCTCGGCTTAACCGGGGAACTGCGTCCGATACTGGTTGGCTTGAGTTTGGGAGAGGGATGCGGAATTCCAGGTGTAGCGGTGAAATGCGTAGATATCTGGCGGAACACCGGTGGCGAAGGCGGCATCCTGGACCAATACTGACGCTGAGGAGCGAAAGCCAGGGGAGCAAACGGGATTAGATACCCCGGTA
+
GGGGGGGGGGGGGGGGGGGGGGGGGGGGGGGGGGGGGGGGGGGGGGGGGGGGGGGGGGGGGGGGGGGGGGGGGGGGGGGGGGGGGGGGGGGGGGGGGGGGGGGGGGGGGGGGGGGGGGGGGGGGGGGGGGGGGGGGGGGGGGGGGGGGG,0@FFG,4CFGGGGGGGGGGGGGGGGGGGGGGGGGGGGGGGGGGGGGGGGGGGGGGGGGGGGGGGDEGGCFGGGGGGGGGFGGGGGGGGGG
@M00200:207:000000000-ALC1F:1:2111:11377:13398 1:N:0:5
ATTGGGTGTAAAGGGCGCGTAGGCGGCCTGCTAAGTCGAACGTGAAATCCCTGGGCTCAACCCAGGAACTGCGTCCGATACTGGTTGGCTTGAATCCGGGAGAGGGATGTGGAATTCCAGGTGTAGCGGTGAAATGCGTAGATATCTGGCGGAACACCGGTGGCGAAGGCGACATCCTGGACCGGTATTGACGCTGAGGCGCGAAAGCCAGGGGAGCAAACGGGATTAGATACCCCAGTA
+
GGGGGGGGGGGGGGGGGGGGGGGGGGGGGGGGGGGGGGGGGGGGGGGGGGGGGGGGGGGGGGGGGGGGGGGGGGGGGGGGGGGGGGGGGGGGGGGGGGGGGGGGGGGGGGGGGGGGGGGGGGGGGGGGGGGGGGGGGGGGGGGGGGGGG,<@FFG,;FGFGGGGGGGGGGGGGGGGGGGGGGGGGGGGGGGGDGGGGGGGGGGGGGGGFFGGGGGGGGGGGGGGGGGGGFGGGGGGGGGG
@M00200:207:000000000-ALC1F:1:2111:3140:13993 1:N:0:5
ATTGGGTATAAAGAGCTCGTAGGCGGTCTGTCGCGTCGGCTGTGAAATCCCGAGGCTCAACCTCGGGTCTGCAGTCGATACGGGCAAACTGGAGTGTTGCAGGGGAGACTGGAATTCCTGGTGTAGCGGTGAAATGCGCAGATATCAGGCGGAACACCGGTGGCGAAGGCGGGTCTCTGGGCAACAACTGACGCTGAGGAGCGAAAGCGTGGGGAGCGAACAGGATTAGATACCCTAGTA
+
GGGGGGCFFFGGGGGGGGEFGGGGGGFGGGGGGGGGGGGGGGDFFGFEGGGEDEGGDCFFG<F<FGGGGGGGGGGGGGGGGGGDEGGFGGGGGGGGGFGGFGGDGDGGGGGGGGFG9FGGGGGGG9FFGEGE=FGFFGG7@FFGGGGGG,3@:C@8;CFGCECGDC7BF:FEGG>CEGGGD8:/AFGFGFCFCEGGGGFFGG5:CC?6EEGGGG==EGGG5C?C40:*2=CFCGGGDCCD
@M00200:207:000000000-ALC1F:1:2111:13600:14066 1:N:0:5
ATTGGGTGTAAAGGGCGTGTAGGCGGGAGCGTGAGTCGGTCGTGAAAGCCTTCGGCTCAACCGAAGAAGGGCGGCCGATACTGCGTTCCTTGAGGGGTGGAGAGGAGACTGGAATTCCCGGTGTAGCGGTGAAATGTGTAGATATCGGGAGGAACACCGGTGGCGAAGGCGGGTCTCTGGCCACACCCTGACGCTGAGGCGCGAAAGCGTGGGGAGCAAACGGGATTAGATACCCGTGTA
+
GGGGGGGGGGGGGGGGGGGGGGGGGGGGGGGGGGGGGGGGGGGGGGGGGGGGGGGGGGGGGGGGGGGGGGGGGGGGGGGGGGGGGGGGGGGGGGGGGGGGGGGGGGGGGGGGGGGGGGGGGGGGGGGGGGGGGGGGGGGGGGGGGGGGG4:FFFG,;FGGGGGGGGGGGGGGGGGGGGGGGGGGGGGGGGGFGGGGGGGGGGGGGGGGGEGGGGGGGGGGGGGGGGGGGFGGGGGGGGGF
@M00200:207:000000000-ALC1F:1:2111:21134:15712 1:N:0:5
ACTGGGTTTAAAGGGCGCGTAGGCGGTCAGCACAAGTCAGTTGTGAAATCTCCGAGCTTAACTCGGAAAGGTCAACTGATACTGTGCGACTAGAGTGCAGAAGGGGCAACTGGAATTCTCGGTGTAGCGGTGAAATGCGTAGATATCGAGAGGAACACCTGCGGCGAAGGCGGGTTGCTGGGCTGACACTGACGCTGAGGCGCGAAAGCTAGGGGAGCGAACGGGATTAGATACCCCCGTA
+
GGGGGGC@GGGGGGD>FGGBFGGGG@FDEGFGGGGGGGCF@EGFDGGGGGGFGGEFGGGGCFFGGDEGGGFGGGGFFFFAC?FEFFGGGGGGGGGGGGGGGGGGDGGGGGGGFGCFGGGGGG@FGDGGEBCFFFFGGGGGGGCD=<FGG+6@>CE,5@@FFGGGGGGECCFGFGEEGGGGGGDFGGFBBFFFGGGGDEFCCEGG5CG=GCFGGFGCGGDC=EED<5CFFFC??F7DGGGGG
@M00200:207:000000000-ALC1F:1:2111:22372:16100 1:N:0:5
ATTGGGTGTAAAGGGCGCGTAGGCGGCTTTGCAAGTGACGGGTGAAATCCCTCGGCTTAACCGAGGAACTGCCTGTCAGACTGCATGGCTTGAGACCGGGAGAGGTGAGTGGAATTCCCAGTGTAGCGGTGAAATGCGTAGATATTGGGCGGAACCCCAGTGGCGAAGGCGGCTCACTGGACCGGTACTGACGCTGAGGCGCGAAAGCGTGGGGAGCAAACAGGATTAGATACCCTAGTA
+
GGGGGGGGGGGGGGGGGGGGGGGGGGGGGGGGGGGGGGGGGGGGGGGGGGGGGGGGGGGGGGGGGGGGGGGGGGGGGGGGGGGGGGGGGGGGGGGGGGGGGGGGGGGGGGGGGGGGGGGGGFGGGGGGGGGGGGGGGGGGGGGFGGGGG3<>FGG+;FFGGGGGGGGGGGGGGGGGGGGGGGGGGGEGFGFFGGGGGGGGGGGGGGGGGGGGGGGGGGGGGGGGGGGFGFGGGGGGGGGG
@M00200:207:000000000-ALC1F:1:2111:6474:17755 1:N:0:5
ATTGGGTTTAAAGGGCGCGCAGGCGGCTTGGCAAGTCGAGTGTGAAATCCCTTGGCTTAACCGAGGAATGGCGCTCGAAACTACCTCGCTGGAGGACGGGAGAGGGAAGTGGAACTCTCGGTGTAGGGGTGAAATCTGTAGATATCGAGCGGAACGCCGGTGGCGAAGGCGGCTACCTGGACGGGTACTGACGCTGATGCGCGAAAGCTAGGGGAGCAAACAGGATTAGATACCCCAGTA
+
CFGFGFG7BEFFGEFDFFGGCGGGGEDGGGDGEGGGGGGGGGEFAFGFGGGGGGGGGGGGGGGGGE:FGDGGGGGGGGFGGGGGGGGGGGGGGGGFGGGGE=FFGGEGD,FG@FGGGGGGGCG+>FCF@FGGGGGFFGFFFAFEFGGFG+3>:BF+/=CGGDGDECCGGGGGGGGGGGGGGGGGGGGFGEGGGGGGCFGGDGGGDDGGGGGGGGEEDC7?FGFFGFGGGFCECG<FCCDG
@M00200:207:000000000-ALC1F:1:2111:2797:18150 1:N:0:5
ATTGGGTATAAAGGGTGCGTAGGCGGCGAGGCAAGTCTGGTGTGAAATCCCGGGGCTCAACCCCGTAACTGCACTGGATACTGCTTTGCTAGAGTACTGGAGAGGGAACTGGAATTTACGGTGTAGCAGTGAAATGCGTAGATATCGTAAGGAAGCCCAGCGGCGAAGGCGAGTTCCTGGACAGTTACTGACGCTGAGGCACGAAGGCCAGGGGAGCAAACGGGATTAGATACCCTCGTA
+
GGGGGGGGGGGGGGGGGGGGGGGGGGGGGGGGGGGGGGGGGGGGGGGGGGGGGGGGGGGGGGGGGGGGGGGGGGGGGGGGGGGGDGGFGGGGGGGFFGGGGGGGGGGGGGGGGGGGGGGGGGGGGGGGGGGGGGGGGGGGGGGGGGGGG8=3EFG3=FGGGGGGGGGGGGGGGGGGGGGGGGGGGGGGGGGFCGEGGGGGGGGGGGGGGGGGGGGGGGGGCEEGGDGGGFGGGGGGD3DD
@M00200:207:000000000-ALC1F:1:2111:18050:18953 1:N:0:5
ATTGGGTATAAAGGGCTCGTAGGTGGCCAACTAAGTCCGACGTGAAATCCCTCGGCTTAACCGGGGAACTGCGTCTGATACTGGATGGCTTGAGTTCGGGAGAGGGATGCGGAATTCCAGGTGTAGCGGTGAAATGCGTAGATATCTGGCGGAACGCCGGTGGCGAAGGCGACATCCTGGACCGGTATTGACGCTGAGGCGCGAAAGCCAGGGGAGCAAACGGGATTAGATACCCTGGTA
+
G<FGGGGFGGGGGGGGGGGGGGGEGGGGGGGG,F<E@,BFGFC:FFGGAFC,EFGC@ECF<F@+CFGGGGGCF6>7<CFEF99FF<CFEFG:=?FFGECEGCFFFG4,?FGGGFFGEGGFGGG<998@FFFGFGDGC@F7B7C<9@<F;338>73+*5<*5<C:1=C7FC<@:*CBE9,27<E8E8C5+0<7E5EC>8C8CE8?EEE?F6@FGGEE=C6C;EGC<EGDC6FC9FC4C***
@M00200:207:000000000-ALC1F:1:2111:23503:20039 1:N:0:5
ACTGGGTGTAAAGGGCGCGTAGGCGGCTTTGCGTGTCTCCCGTGAAATCCCTCGGCTCAACCGAGGACGTGCGGAAGAAACTGCAAGGCTCGAGTCCGGAAGAGGGGGGCGGAATTCCCAGTGTAGCGGTGAAATGCGTAGATATTGGGCGGAACACCAGTGGCGAAGGCGGTCCCCTGGGCCGGAACTGACGCTGAGGCGCGAAAGCGTGGGTAGCAAACGGGATTAGATACCCTCGTA
+
GGGGFFCFFCFGE9FEGGG@GGGFCDGGGGEFCE@FFCGEF@EFGFFGGGFGD:EC@EGGGFGFGDCDFBFDGG7FG84=A,FB5FFFFFEF7?BEFEGCEF<FGDGEDFFDC>CGGGGG8<9C9?FG8EGGGGG::CEGGE+<C9CFF+1:CCE27/;CGGGCGGCCCCEE8CGGGGGG5CCEGGGGGGGGGDDC8@@>EGG8E=CFEEGGCGFGFGCGGGEG3=F===CCGGGFF)*9
@M00200:207:000000000-ALC1F:1:2111:8406:20392 1:N:0:5
ATTGGGTGTAAAGGGCGCGTAGGCGGTCAGGTAAGTGTGATGTGAAATCCCTCGGCTCACCCGAGGACCGGCATCGCATACTGTTTGGCTTGAGTACGGGAGAGGATGTGGGAATTCCTGGTGTAGCGGTGAAATGCGTAGATATCAGGTGGAACACCGGTGGCGAAGGCGCACATCTGGACCGATACTGACGCTGAGGCGCGAAAGCTAGGGGAGCAAACGGGATTAGATACCCTTGTA
+
FFFEGGGGGFGFFGGGG7FGGGGGGGGEGGFGGGGGGGEDGFGGGCGFFGFGGGDGGGG9CECCFGE@FEEC7@E:C=8BCE@,<E?C<FFGGFFAFEEGF>EGGFFGABFEFGG<FG9F8FFDDAECC>FDGGGGCGGGGGDABF9FD,5:>FC3;FGGGGGGDE*><<C><ECFGFFC+42BC@C8+2<FEGGECFGGGGEECCCF7CF8@5*:CGGFFGGDGCC4CFGD7@CDCFFG
@M00200:207:000000000-ALC1F:1:2111:8058:21448 1:N:0:5
ATTGGGTGTAAAGGGCGCGTAGGCGGATCTTTAAGTCGGGGGTGAAAGCCCAGGGCTCAACCCTGGAATTGCCTTCGATACTGAAGATCTCGAGACCGGAAGAGGTAAGTGGAACTGCGAGTGTAGAGGTGAAATTCGTAGATATTCGCCAGAACACCAGTGGCGAAGGCGGCTTACTGGTCCGGTTCTGACGCTGAGGCGCGAAAGCGTGGGGAGCAAACAGGATTAGATACCCGCGTA
+
GAEFGGGEGGGGGGGGGGGFGGGGGGGGGGGGGGGFGGGEFFGGGGGGGGGGGGGGGGGGGGGGGGGGGGGGGGGGGGGGGGFGGGGGGGGGGGGGFGDG:@DFGGGGGGGGGGGGGGGGGFGGGGGGGGGGGGGGGGGGGGGCFGGGG+<>FFF3;FGGGGGGGGDGEFGGGDGGGGGGGGGGGGGDDGGGGDEGGGGGGGGGGGGFGGGGGGGDGFGGGGGFGFGGGFGGGGGGGGCG
@M00200:207:000000000-ALC1F:1:2111:14799:23427 1:N:0:5
ATTGGGTTTAAAGGGTGCGTAGGTGGTTGGGTAAGTCTGATGTGAAATCTCTGAGCTCAACTCAGAAACTGCATTGGATACTATCCGGCTAGAGAATCGGAGGGGGGACTGGAATACTTGGTGTAGCAGTGAAATGCGTAGATATCAAGTGGAACCCCAGTGGCGAAGGCGAGTCCCTGGACGATTTCTGACACTGAGGCACGAAAGCTAGGGGAGCAAACAGGATTAGATACCCTTGTA
+
GGGGGGGGGGGGGGGFGGGGGGGGGGGGGGGGGGGGGGGGGGGGGGGGGGGGGGGGGGGGGGGGGGGGGGGGGGGGGGGGGGGGGGGGGGGGGGGGGGGGGGGGGGGGGGGGGGGGGGGGGGFGGGGGGGGGGGGGFGGGGGGGGGGGG,4<CFF82CFGGFGCGGGGGGGGGGGGGGGGGGGGGGGGGCFGFGGGEFFFEGEGGGGG7CFFGGGGGGGGGGG49?:>9BFCCCGG:CDG
@M00200:207:000000000-ALC1F:1:2111:19855:24404 1:N:0:5
ATTGGGTTTAAAGGGCGCGCAGGCGGCTTGGCAAGTCGAGTGTGAAATCCCTTGGCTTAACTGAGGAATGGCGCTCGAAACTACCTCGCTAGAGGGCGGGAGAGGGAAGTGGAACTCTCGGTGTAGGGGTGAAATCTGTAGATATCGAGCGGAACACCGGTGGCGAAGGCGCTCATCTGGCCCAATACTGACGCTGAGGCGCGAAAGCTAGGGGAGCAAACGGGATTAGATACCCCTGTA
+
GGGGGGGGGGGGGGGGGGGGGGGGGGGGGGGGGGGGGGGGGGGGGGGGGGGGGGGGGGGGGGGGGGGGGGGGGGGGGGGGGGGGGGGGGGGGGGGGGGGGGGGGGGGGGGGGGGGGGGGGGDGGGGGGGGGGGGGGFGGGGGGGGGGGF+24=FG2;FEGGGGGEGGGGGGGDEGGGGFGGGGG5@CCFGG@?5CGCGGFGGGEGGGF?FFGGGGGGFGG8CEGGGGGGFGGG8CFGGGF
@M00200:207:000000000-ALC1F:1:2112:12150:4359 1:N:0:5
ACTGGGTGTAAAGGGCTCGTAGGCGGCCAACTAAGTCATACGTGAAATCCCTCAGCTTAACTGGGGAACTGCGTGTGATACTGGATGGCTTGGATTTGGGAGAGGGATGCGGAATTCCAGGTGTAGCGGTGAAATGCGTAGATATCTGGAGGAACACCAGTGGCGAAGGCGGCATCCTGGACCGAGATGGACGCTGAGGCGCGAAAGCTAGGGGAGCAAACGGGATTAGATACCCGTGTA
+
GGGGGGGGGGGGGGGGGGGGGGGGGGGGGGGGGGGGGGGGGGGGGGGGGGGGGGGGGGGGGGGGGGGGGGGGGGGGGGGGGGGGGGGGGGGGGGGGGGGGGGGGGGGGGGGGGGGGGGGGGGGGGGGGGGGGGGGGGGGGGGGGGGGGGFFGGGG3@FGGGGGGGGGGGGGGGGGGGGGGGGGGGGGD,/??EEDGGGGGGGGGGGGGFGGGGGGGGGGGGGGGGGGGGGGGGGGGGGGG
@M00200:207:000000000-ALC1F:1:2112:5455:4819 1:N:0:5
ATTGGGCTTAAAGGGTGCGTAGGCGGCTTTGTAAGTCAGTGGTGAAATATGGCAGCTCAACTGTCAGGGTGCCATTGATACTGCGGAGCTTGAGTACAGATGAGGTAGGTGGAATTGACGGTGTAGCGGTGAAATGCTTAGATATGACGAGGAACACCGGAGGTGTAGACGGCCAGCTGGACCGGTACTGACGCTGAGGCACGAAAGCGTGGGGAGCGAACAGGATTAGATACCCCTGTA
+
FACFFGGGGGGDF9FF@FF;FFDGGGG:F<CCF9FFGD<EDFGGGG<EFG<,CC:FE8FEFFCCFDACEFEGE9F9F,,EFG,6B7+@7,4:=EFGGGCA<FEGGFAGD,B=DEFE<AF7+?+CGGGGGEGGGGGFE,EF<F?EG,,CFCGGGGG:@CG+:F7>@FA;=F:FEGEFGGCFFG,*>CEA</DFGGG5:>EF=FG5EE*<C>E5C8**7:EEGDGFFFGCEFG?C6C3*52*
@M00200:207:000000000-ALC1F:1:2112:11174:5209 1:N:0:5
ACTGGGTTTAAAGGGCGCGTAGGCGGCCACCGCAAGTCGACTGTGAAATCTCCGGGCTTAACTCGGAAAGGTCAGCCGATACTGCGGGGCTAGAGTGCAGAAGGGGCAACTGGAATTCTCGGTGTAGCGGTGAAATGCGTAGATATCGAGAGGAACACCTGCGGCGAAGGCGGGTTGCTGGGCTGACACTGACGCTGAGGCGCGAAAGCTAGGGGAGCGAACGGGATTAGATACCCTAGTA
+
GGGGGGGGGGGGGGGGGGGGGGGGGGGGGGGGGGGGGGGGGGGGGGGGGGGGGGGGGGGGGGGGGGGGGGGGGGGGGGGGGGGGGGGGGGGGGGGGGGGGGGGGGGGGGGGGGGGGGGGGGGGGGGGGGGGDGGGGGGGGGGGGGGGGGGGGGGG8=FGGGFGGGGGGGCGGGGGGGGGGGGG>GGG53.3AAECEEGGGGGGGGGGGGGGGGGGGGGCGGGGGGGGFFGGCGCGDGGCFG
@M00200:207:000000000-ALC1F:1:2112:22252:5690 1:N:0:5
ATTGGGTGTAAAGAGCTCGTAGGTGGTTTGTCGCGTTGTTCGTGAAAACTCACAACTCAATTGTGGGCGTGCGGGCGATACGGGCAGACTGGAGTACTGCAGGGGAGACTGGAATTCCTGGTGTAGCGGTGGAATGCGCAGATATCAGGAGGAACACCGGTGGCGAAGGCGGGTCTCTGGGCAGTAACTGACGCTGAGGAGCGAAAGCGTGGGGAGCGAACAGGATTAGATACCCCAGTA
+
GGGGGGGGGGGGGGGGGGGGGGGGGGGGGGGGGGGGGGGGGGGGGGGGGGGGGGGGGGGGGGGGGGGGGGGGGGGGGGGGGGGGGGGGGGGGGGGGGGGGGGGGGGGGGGGGGGGGGGGGGGGGGGFGGGGGGGGGGGGGGGGGGGDGGGGGGGG8@@FEFGGGGGGGGGGGGGGGGGGGGGFEGGGB3.3<EEEGGGGGGGGGGGGGG>EGGGGGGGGGGGGGGDGGGG=FGF4795CF
@M00200:207:000000000-ALC1F:1:2112:23719:7851 1:N:0:5
ATTGGGTTTAAAGGGCTCGTAGGCGGTTCGTCACGTCGGGAGTGAAAACTCGGAGCTTAACTCCGAGCCTGCTTCCGATACGGGCAGACTAGAGGTAGGCAGGGGAGAGCGGAACTCCTGGTGTAGCGGTGGAATGCGCAGATATCAGGAAGAACGCCGGTGGCGAAGGCGGCTCTCTGGGCCTTACCTGACGCTGAGGAGCGAAAGCGTGGGTAGCGAACAGGATTAGATACCCGAGTA
+
GCFCFGGGGCCFFECFFGGGEFEGGGGGGGGGGGDFGCCDCEGGFFG,EFGCCFEFGGG<FFGGGGGFGFEGGFFGE:F7FGEFEFGGGGG@C<FGDF7F<:FF>FFEGGDDEGGGGFGGGDFGGFGG@GGEG9>FFEGGEFGAGG9BC,@D>F@*1>FEFGGFGGGGDCCFGGGGGFCGGGGGGCF8,)0<8CCE88>CGECC8CECEGGDEGGGGE5*C)AE<CGCG=CEGGGGD5F5
@M00200:207:000000000-ALC1F:1:2112:18934:8010 1:N:0:5
ATTGGGTTTAAAGGGCGCGTAGGCGGTCAGCACAAGTCAGTTGTGAAATCTCCGAGCTTAACTCGGAAAGGTCAACTGATACTGTGCGACTAGAGTGCAGAAGGGGCAACTGGAATTCTCGGTGTAGCGGTGAAATGCGTAGATATCGAGAGGAACACCTGCGGCGAAGGCGGGTTGCTGGGCTGACACTGACGCTGAGGCGCGAAAGCTAGGGGAGCGAACGGGATTAGATACCCCAGTA
+
GGGGGGFGGGGGGGGGGGGGGGGGGGGGGGGGGGGGGGGGGGGGGGGGGGGGGGGGGGGGGGGGGGGGGGGGGGGGGGGGGGGGGGGGGGGGGGGGGGGGGGGGGGGGGGGGGGGGGGGGGGGGGGGGGGGGGGGGGGGGGGGGGGGGGGGGGGG-5@FGGGGGGGGGGGGGGGGGGGGGGGGGGGG72.<<CEGGGGGGGGGGGGGGGGGGGGGDEGGGGGGGDDDFFGGGGGF*9EGGG
@M00200:207:000000000-ALC1F:1:2112:23254:10702 1:N:0:5
ATTGGGTTTAAAGGGCGCGTAGGTGGTTCTGTATGTCTACCGTGAAAGCGTACGGCTCAACTGTATTTTGTCGGTAGAAACTGCAGGACTTGAGGCTGGGAGGGGCTGGTGGAATTCCCTGTGTAGCGGTGAAATGCGTAGAGATGGGGGAGAACCCTCGTGGCGAAGGCGGCCAGCTAGACCAGTTCTGACACTGAGGCGCGACAGCGTGGGGAGCAAACAGGATTAGATACCCTAGTA
+
GGGGGGGGGGGGGGGGGGGGGGGGGGGGGGGGGGGGGGGGGGGGGGGGGGGGGGGGGGGGGGGGGGGGGGGGGGGGGGGGGGGGGGGGGGGGGGGGGGGGGGGGGGGGGGGGGGGGGGGGGGGGGGGGGGGGGGGGGGGGGGGGGGGGGGGDGGG34DGGGGGGGGGGGGGGGGGGGGGGGGGGGGGF<1?CFGGGGGGGGGGGGGGGGGGGGGGGGGGGGGFGGGGGGGGGGC<FDFGG
@M00200:207:000000000-ALC1F:1:2112:13896:10839 1:N:0:5
ATTGGGCATAAAGAGCTCGTAGGTGGTTCAGTAAGTCGGGTGTGAAACCTCCAGGCTCAACCTGGAGACGCCACCCGATACTGCTGTGACTAGAGTCCAGTAGGGGAGCATGGAATTCCTGGTGTAGCGGTGAAATGCGCAGATATCAGGAGGAAGACCAGTGGCGAAGGCGGTGCTCTGGGCATTACTTGACGCTGAGGAGCGAAAGTGTGGGGAGCGAACAGGATTAGATACCCTGGTA
+
@DGEAFGFEGFGGDE<FGFGGGGGGGGGGFFFGGGGGGGGFGEECFCFFGGDCGGF8FGGGGEFFGFD@FGFCFC7CGFGCFFGGAEGCGGGGGGGGGGGCFGGCCGGGGGGFGGGGGCGGGGGFEF9FGGG7EE<FCGGGGGGGGGGGGFG7@@-@DCFFGGFEGGG@CCFGCEGGGGFGGFFGG9C,12B>C5EGGFGGGG51:EGFBC9=CEGGEEEGGCCF4CGCFGGG97*9CDGF
@M00200:207:000000000-ALC1F:1:2112:27455:10954 1:N:0:5
ATTGGGTTTAAAGGGCTCGTAGGCGGTTTGTCGCGTCGGGAGTGAAAACACACAGCTTAACTGTGTGCTTGCTTCCGATACGGGCAGACTAGAGGTATGCAGGGGAGAACGGAATTCCTGGTGTAGCGGTGAAATGCGCAGATATCAGGAGGAACACCGGTGGCGAAGGCGGTTCTCTGGGCATTACCTGACGCTGAGGAGCGAAAGTGTGGGGAGCGAACAGGATTAGATACCCTCGTA
+
CEFGFGBB;CF<FCGGGGGGCEGG:F@FFDCDGGG@FGGGEFFFFFGGGGFGGGGGGGGAFGGGGGGGG,CFGADFE7CFGGGEFGGGGGGCDFF<FGGGGFGGGCGGGGEGCFDAFFGGGFGGCECGG=F7FDCGGGGGGGGGCFGGFCEGEC@-46>*><FCEEGGCFGGGGGGFFGGGGGGGGGE8/5?*3;;?FFGGGGE>>E?CGGDC==EGGGGGGFGFFFFGGGFGGGGDG57
@M00200:207:000000000-ALC1F:1:2112:28142:11209 1:N:0:5
ATTGGGTTTAAAGAGCGTGTAGGCGGTTCGGTAAGTCTGCCGTGAAAACCTGAGGCTCAACCTCGGGCGTGCGGTGGATACTGCCGGGCTAGAGGACGGTAGAGGCGAGTGGAATTCCCGGTGTAGCGGTGAAATGCGCAGATATCGGGAGGAACACCAGTAGCGAAGGCGGCTCGCTGGGCCGTTCCTGACGCTGAGACGCGAAAGCTAGGGGAGCGAACAGGATTAGATACCCCAGTA
+
GGGGGGFGDFFDFFGGGFFGFGGGGGFDEEGCFGGGFGGFGGFDGGGGGGGGGGGGGGGFEFGGEGGEGGGEFGFGGGGFFFFGFEGGEEGGGGGGDGGGGGFGGGGGGGGGFFGGFG9FFCEFFFGEGGGGGGGGAFEEGDGGGGGGGGGG>EC-0<<BFGGGGGGGGGGGGG7E?E5EEFGGGG?1,.33;/;CCEGGGGGE>EEGFCGFGE=G=CC5:DFE56CCGGGC0<7C5CCF
@M00200:207:000000000-ALC1F:1:2112:10191:11331 1:N:0:5
ATTGGGCGTAAAGGGCTCGTAGGCGGTTTCGTAAGTCAGGTGTGAAAACTCTGGGCTCAACCCAGAGACGCCACCTGATACTGCGATGACTTGAGTTCGGTAGGGGACCATGGAATTCCTGGTGTAGCGGTGAAATGCGCAGATATCAGGAGGAAAACCGGTGGCGAAGGCGGTGGTCTGGGCCGAAATTGACGCTGAGGAGCGAAAGCGTGGGGAGCAAACAGGATTAGATACCCTCGTA
+
F@6FGC9@@FFGGGGGGFGGGGEEEE7FEFCFGGGGGGGGDFG@FGGFGFGEFGFCGFGGGGGGC8FFGGCDGGG<EFAFDDFGG7=F9?FDFDFE,BCFFGGCDGGGGCEEGB@FGFFGGGGBFFFGGGGGGGGFGGGDFB73>F<FF@GGG:F318@F@>CFGGD7FDFEGEGE8CFFGGGGD586+1??EGGCCE>CEEFEGGC=8:?EEGCEE=FGFDGGF4D7?F*9EGFC7AC<D
@M00200:207:000000000-ALC1F:1:2112:26207:11623 1:N:0:5
ATTGGGTTTAAAGGGCGTGTAGGCGGTTCGGTAAGTGGAATGTGAAATGCTCCGGCTCACCCGGAGCACTGCATCCCAAACTGCCGAGCTTGAGTATGGGAGAGGATGAGGGAATTCCTGGTGTAGCGGTGAAATGCGTAGATATCAGGAGGAACACCGGTGGCGAAGGCGCTCATCTGGCCCAATACTGACGCTGAGGCGCGAAAGCTAGGGGAGCAAACGGGATTAGATACCCTGGTA
+
FGGGGGGGGGGGGGGGGGGGGGGGGGGGGGGGGGGGGGGGGGGGGGGGGGGGGGGGGGGGGGGGGGGGGGGGGGGGGGGGGGGGGGGGGGGGGGGGGGGGGGGGGGGGGGGGGGGGGGGGGGGGGGGGGGGGGGGGGGGGGGGGGGGGGEEGGGG-@FEGGGGGGGGGGGGGGGGGGGGGGGGGGGFE<9?CEGGGGGGGGGGGGGGGGGGGFGEGGGGGCGDGGGGGGGGGGGGGGFDD
@M00200:207:000000000-ALC1F:1:2112:6122:14252 1:N:0:5
ATTGGGTTTAAAGGGCTCGTAGGCGGCCAACTAAGTCGGATGTGAAATCCCCAGGCTTAACCTGGGAACTGCATCCGATACTGGATGGCTTGAATTCGGGAGAGGGATGCAGAATTCCAGGTGTAGCGGTGAAATGCGTAGATATCTGGAGGAATTCCGGTGGCGAAGGCGGCATCCTGGACCGAGATCGACGCTGATGAGCGAAAGCTAGGGGAGCAAACGGGATTAGATACCCCTGTA
+
GGGGEGGEGGGG<@FCFGGGGGDGGGGGGGDFGGFGGGGGGGGGFFGGG@FFFEGGGGFGGGGGGGFFGGGCGGGGGEGGGFCFAFEFGGGGEEF9EF@E7@CCGGDGGGGFFDGGGGGGGFFGGGGGGGGFEFDGGGFFCGGGGGGGGGGEGFF-@@CGCE@,CCGGGGGGGGG8EGGFGGGCBCC8,/;BB*3BEGGE8EGEEGGGGFGGCCE==CCGGGGG*7F6EFFFGGCD<5FD
@M00200:207:000000000-ALC1F:1:2112:11802:15334 1:N:0:5
ACTGGGTTTAAAGGGCGCGTAGGCGGCGCGATAAGGCGGCGGTGAAAGTCCGGGGCTCAACCCCGGATCGGCCGTGGCGACTGTCGCGCTGGAGCACAGTAGAGGCGGGTGGAATTCCGGGTGTAGCGGTGGAATGCGTAGAGATCCGGAAGAACCCCGGTGGCGAAGGCGGCCCGCTGGGCTGTGGCTGACGCTGAGGCGCGACAGCGTGGGGAGCAAACAGGATTAGATACCCCTGTAAGA
+
GGGGGGGGGGGGGGGCFGGGGGGGGGGGGGGGGGGGGGGGGGGGGGGGGGGGGGGGGGGGGGGGGGGGGGGGGGGGGGGGGGGGGGGGGGGGGGGGGGGGGGGGGGGGG<CE:<9FCGGGGEGC?EEGE88E5CF?EE8CCE@E9<CFE?CECGC-/;EEEGGCECGGGCEG:>EEE*:EGECEFGGB+4*;:*;ECFGFEEE***2;88EGGG5>5EG?CGCC70:>EC70<+>F3CC7CC2
@M00200:207:000000000-ALC1F:1:2112:16448:16632 1:N:0:5
ATTGGGTGTAAAGGGCTCGTAGGCGGTTCGTCACGTCGGGAGTGAAAACTCGGAGCTCAACTCCGAGCCTGCTTCCGATACGGGCAGACTAGAGGTAGGCAGGGGAGAGCGGAACTCCTGGTGTAGCGGTGGAATGCGCAGATATCAGGAGGAACACCGGTGGCGAAGGCGGGTCTCTGGGCAACAACTGACGCTGAGGAGCGAAAGCGTGGGGAGCGAACAGGATTAGATACCCCAGTA
+
GGGGGGGGGGGGGGGGGGGGGGGGGGGGGGGGGGGGGGGGGGGGGGGGGGGGGGGGGGGGGGGGGGGGGGGGGGGGGGGGGGGEGGGGGGGGGGGGGGGGGGGGGGGGGGGGCEGGGGGGGGGGGGGGGGGGGGGGGGGGGGGGGGGGGGGGGGG-4FFGGGGGGGGGGGGGGGGGGGGGGGGGGGG80.3AEGEGDFGGGGGGGGGGE88EGGEGGGGGGGGGFFGGGGGGF?CFGGGG
@M00200:207:000000000-ALC1F:1:2112:12522:16756 1:N:0:5
ATTGGGTTTAAAGGGCGCGCAGGCGGCTTGGCAAGTCGAGTGTGAAATCCCTTGGCTTAACTGAGGAATGGCGCTCGAAACTACCTGGCTGGAGGACGGGAGAGGGAAGTGGAACTCTCGGTGTAGGGGTGAAATCTGTAGATATCGAGAGGAACGCCGGTGGCGAAGGCGGCTTCCTGGCCCGTACCAGACGCTGAGGCGCGAAAGCGTGGGGAGCAAACAGGATTAGATACCCGAGTA
+
GGGGGGGGGGGGGGGGGGGGGGGGGGGGGGGGGGGGGGGGGGGGGGGFGGGGGGGGGGGGGGGGGGGGGGGGGGGGGGGGGGGGGGGGGGGGGGGGGGGGGGGGGGGGGCGGGGGGGGGGGFGEGGGGGGGGGGFGGGGGGGFFGGGGGGGGGGG-@>FGGGGGGGGGGGGGGGGGGGGGGGGGEGG?,,2;?EGGDGGGGGGGGGGFGGGDGGEGGGGGGGGGGGGDGCFGGC>DGGGG
@M00200:207:000000000-ALC1F:1:2112:6181:17098 1:N:0:5
ATTGGGTGTAAAGGGCGCGTAGGCGGCTGAGTAAGTCCTGGGTGAAATCCCTCGGCTCAACCGGGGAACTGCCTTGGAAACTACTCGGCTCGAGGCCGGGAGAGGGTAGCGGAATTCCCAGTGTAGCGGTGAAATGCGTAGATATTGGGAGGAACACCGGTGGCGAAGGCGGCTACCTGGACCGGTTCTGACGCTGAGGCGCGAAAGCTAGGGGAGCAAACGGGATTAGATACCCGTGTA
+
GGDGGGGGGGGGGGGGGGGGGGGGGGGGGGGGGGGGGGFGGFGGGGGGGFGGGGGGGGGGGGGGGGGGGGGGGGGGGGGGGGGGGGGGGGGGGGGGGGGGFGGGGGGGGGGGGGGGGGGGGGGGGGGGGGGGGGGGGGGGGGGGGGGGGGGGGGG-4CFGGGGGGGGGGGGGGGGGGGGGGGGGGGGF,.33;EECEGGGGGGGGGGGGGGGGGGGGGGGGGEGGGCCCFGGGGGGGGGG
@M00200:207:000000000-ALC1F:1:2112:20512:17960 1:N:0:5
ATTGGGTGTAAAGGGCGCGTAGGCGGCGCGGTAAGTCACTTGTGAAATCTCTGAGCTTAACTCAGAACGGCCAAGTGATACTGCAGTGCTAGAGTGTGGAAGGGGCAATCGGAATTCTTGGTGTAGCGGTGAAATGCGTAGATATCAAGAGGAACACCTGAGGTGAAGACGGGTTGCTGGGCCAACACAGACGCTGAGGCGCGAAAGCCAGGGGAGCAAACGGGATTAGATACCCTTGTA
+
GGGGGGGGGGGGGGGGFEGFGGGGGGDGGGGGGGGGGGGGGGGGGGGGGDGGGGGGGFGGGFGGFGGFGGGGGGEEFGGGGGGGGGGAFFGGGGAFFGGGGGGGGGGGFGGGGGGGGGGGGFGGGGGGGGGGGGGGFFFFEGFGFGEGGGGDFGG8@*@CCF@FFGGGGGGGGGGGGGGGGGGGGGF=8066BEGGGGGFGDG>CEGGGGGGGGGEEGGGFGGGGD<DCGGGGGGGGCGG
@M00200:207:000000000-ALC1F:1:2112:5193:17976 1:N:0:5
ATTGGGTTTAAAGCGTGCGCAGGCGGTTGTGCAAGACAGGTGTGAAATCCCCGGGCTTAACCTGGGAACTGCACTTGTGACTGCACGGCTGGAGTACGGCAGAGGGGGATGGAATTCCGCGTGTAGCAGTGAAATGCGTAGATATGCGGAGGAACACCGATGGCGAAGGCAGTCCCCTGGGCCTGTACGGACGCTCATGCACGAAAGCGTGGGGAGCAAACAGGATTAGATACCCGGGTA
+
GGGGGGGGGGGGGGGGGGGGGGGGGGGGGGGGGGGGGGGGGGGGGGGGGGGGGGGGGGGGGGGGGGGGGGGGGGGGGGGGGGGGDFGGGGGDGGGGFGGGGGGGGGGGGGGGGGGGGGGGGGGGGGGGGGGGGGGGGGGGGGGGGGGGGGGGGGG-=FGGGGGGGGEGGGGGGFGGGGGGGGG@GGGC+.=CEGGGGGGGGGFGGGGGGGGGGGDDGGGGFGGGGGGGGGGGGGGGGDGG
@M00200:207:000000000-ALC1F:1:2112:5585:18012 1:N:0:5
ATTGGGTACAAAGGGCGTGTAGGCGGAATGGCAAGTCGGTCGTGAAATCCTTCGGCTCAACCGAAGAACGTCGATCGAAACTGCCGTTCTTGAGGATTGCAGAGGAGACTGGAATTCCCGGTGTAGCGGTGAAATGTGTAGAGATCGGGAGGAACGCCGGTGGCGAAGGCGGGTCTCTGGGCAATTCCTGACGCTGAGGCGCGAAAGCGTGGGGAGCAAACGGGATTAGATACCCTAGTA
+
GGGGGGGG<FGGGGGGGGGGGGGGGGGGGGGGGGGGGGGGGGGGGGGGGGGGGGGGGGGGGGGGGGGGGGGGGGGGGGGGGGGGGGGGGGGGGGGGGGGGGGGGGGGGGGGGGGGGGGGGGGGGGGGGGGGGGGGGGGGGGGGGGGGGGGGGGGG-4FFGEGGGGGGGGGGGGGGGGGGGGGGGGGGF2.<CGEGGGGGGGGGGGGGGGGGGGGGGGGGGGGGGGGGGGGGGGGGFFGFG
@M00200:207:000000000-ALC1F:1:2112:28036:18652 1:N:0:5
ATTGGGTTTAAAGGGTGCGTAGGCGGCATGATAAGTTATTGGCGGCAAATCGAGGCTCAACCTCGTGGAAACTAATAATACTGTCTTGCTTGAGTGCAGAAGAGGTTAACGGAACTCCATGTGGAGCGGTAAAATGTGTAGATATATGGAAGAACATCAATAACGGCGAAGGCAGTTAACTATTCTGTTACTGACGTTGAGGCACGAAAGCGTGGGGAGCAAAAAGGATTAGATACCCGAGTA
+
F9CFFFGGE@FAFEEFFGF@CC,EBF+@:@CFDGGEFGFGGG,@@FGCFCF>FGEGFFGGGF8CFFGD@ECFGC@9FGFGFDEF9F,BFGDGGGGDEE9,BBF<FE8E<BFEEDCGGGGGGGGFCEFGC>FGGGFGAFFFGGFDAFGFF,CDGGF:@=FCFFGFGC+@<FFGGDDFGCF,@EGG,,2;3266>?1::8E5,,;CFD8EEGFCG=EGCEEEG<6?*CCC+:DGGGF*7AC/59?
@M00200:207:000000000-ALC1F:1:2112:19292:19158 1:N:0:5
ATTGGGTTTAAAGGGTGCGTAGGCGGTGGGGTAAGTTGGATGTGAAATCTTGGGGCTTAACCTCAAAATTGCATTCAATACTGCTCCGCTCGAGTTCTGTAGAGGAGATTGGAATTTACGGTGTAGCAGTGAAATGCGTAGATATCGTAAGGAACTCCAGTGGCGAAAGCGAATCTCTGGGCAGCAACTGACGCTGAGGCACGAAGGCCAGGGGAGCAAACGGGATTAGATACCCGAGTA
+
GGGGGGGGGGGGGGGGGGGGGGGGGGGGGGGGGGGGGGGGGGGGGGGGGGGGGGGGGGGGGGGGGGGGGGGGGGGGGGGGGGGGGGGGGGGGGGGGGGGGGGGGGGGGGGGGGGGGGGGGGGGGGGGGGGGGGGGGGGGGGGGGGGGGGGGGGGG5@FFGGGGGGGGGGGGGGGGGGGGGGGGGGGGC30DDCEGGGGGGGGGGGGGGGGGGGGGGGGGGGGGGGGGGGGGGGGGGGGGG
@M00200:207:000000000-ALC1F:1:2112:8487:20632 1:N:0:5
ATTGGGTGTAAAGAGCGTGTAGGCGGCCCGGTAAGTCCGCTGTGAAAGTCGGGGGCTCAACCCTCGAATGCCGGTGGATACTGTCGGGCTAGAGTGCGGAAGAGGCGAGTGGAATTCCTGGTGTAGCGGTGAAATGCGCAGATATCAGGAGGAACACCAATTGCGAAGGCAGCTCGCTGGGACGTAACGGACGCTGAGACGCGAAAGCGTGGGGAGCAAACAGGATTAGATACCCCGGTA
+
GGGGGGFGGGGGGGGGGFGGGGGGGGGGGGGEFGGGGGGGGGGGGGGGGFGGGGGGGGGFFGGGGGGGGGGGGGGGGGGGGGGGGGGGGGGGGGGGGGGGGGGGGGGGGGGGGGGGGGGGGFFGGGGGGEFGGGGGGGGGGGGGGGGGGGGGGGG-:FFGGGFGGGGGGGFGGFGEEGGGGGGGGGGF2-;?GGGGGGGGGEEGGGG*?CGGGGGGGGGGGFFFCFGGGGGG<CCFGECC
@M00200:207:000000000-ALC1F:1:2112:13482:20679 1:N:0:5
ATTGGGTTTAAAGGGCTCGTAGGCGGCCATCTAAGTCAGACGTGAAATCCCTCGGCTTAACCGGGGAACTGCGTCTGATACTGGATGGCTTGAGTTTGGGAGAGGGATGCGGAATTCCAGGTGTAGCGGTGAAATGCGTAGATATCTGGAGGAACCCCGATGGCGAAGGCAGCCTTCTGGGCCAACACTGACGCTCATGCACGAAAGCGTGGGGAGCAAACAGGATTAGATACCCGTGTA
+
GGGGGGFEGGGGGGEGGGGGEGGGGGGGGGGGGGGGGGGGGGGGGGGGGGGFGGGGFGGGFGGGGGFGGGGGGEGGGGGFFGGGGGDGGFGGGGGGGGGGGGGGDEGGGFEGEGGGGGGGGGEGGGGGGGGFGGGGGGGGGGGGGGGGGFFGGGG-@FCEFCGGGGGGGGGGGGGGGGGGGGGGGGG;,/>CGGGGGGGGGGGGGGGGG:EECEGGEGGGGGGGGFGGGGGGGGGDGCGG
@M00200:207:000000000-ALC1F:1:2112:18178:21718 1:N:0:5
ATTGGGTGTAAAGGGCGCGTAGGCGGCTTTTCAAGCGTGCGGTGAAAGCTCGGGGCTTAACTCCGAGTCTGCCGTGCGAACTGGGAGGCTTGAGTCTGGTAGAGGTCGATGGAATTCCGGGTGTAGCGGTGGAATGCGTAGAGATCCGGAAGAACACCGGTGGCGAAGGCGCTCATCTGGCCCAATACGGACGCTGAGGCGCGAAAGCTAGGGGAGCAAACGGGATTAGATACCCGGGTAAG
+
GGGGGGCFFGGGGGGGGGGGGGGGGGGGGGGGGGGGGGGGGGGGGGGGGFGGGGGGGFGGGGGGGGGGGGGFGGGGGGGGGGGGGGGGGFGGGGFGFFGGFGGGGGGFEEFGFGGCFGFEGBFFFGGGGFCEGG>FFFFEGEGG=BEFGGEGGGC-1=C:FFEGEGDGGFEC7BBC99CFGFGCFG<>+-11:E8EECG5CCEEEEGA<9@8CCEGGGGDADGGG3*2<>7C@<*9CDDDFG
@M00200:207:000000000-ALC1F:1:2112:25354:21794 1:N:0:5
ATTGGGCATAAAGAGCGTGTAGGCGGCCCGATAAGTCCGCTGTGAAAGTCCAGGGCTCAACCCTGGAATGCCGGTGGATACTGTCGGGCTCGAATCCGGAAGAGGTGAGTGGAATTCCTGGTGTAGCGGTGAAATGCGCAGATATCAGGAGGAACACCAATGGCGAAGGCAGCTCACTGGGACGGTATTGACGCTGAGACGCGAAAGCGTGGGGAGCGAACAGGATTAGATACCCGAGTA
+
GGGGGG9FFFGGGCGGG7FFGGGGGGGGGG7@BCFFFFGCCGGGGGGGEGGGFCCFDGGGGGGCFGGGGGDGEGGGGGFGGFGGGFGDGGDFGGGGGGECFGGGGGGCFEGGGG?FGGGGGFFGGGGGGGGGGGFGGGGGGGGGGGGGGGGGGGG-4@F,@EFGGGGGGGGGGGGGCCFFEGGGDCE,81?BECEGGGFGDGGEGGD6CEEGEGDEGEGEEDGCCFCFGGGF0<F<):CC
@M00200:207:000000000-ALC1F:1:2112:25858:22539 1:N:0:5
ATTGGGTTTAAAGGGCGCGTAGGCGGCTTGGTCAGTCCCGTGTGAAATCCCTCGGCTCAACTGAGGAACTGCACGGGAAACTGCCTGGCTTGAGTTCGGGAGAGGGAAGCGGAATTCCGGGTGTAGCGGTGAAATGCGTAGATATCCGGAGGAACCCCGGTGGCGAAGGCGGCTTCCTGGACCGACACTGACGCTGAGGCGCGAAAGCTAGGGGAGCAAACGGGATTAGATACCCCCGTA
+
GGGGGGGGGFGGGGGGGGGGGGGGGGGGGGGGGGGGGGGGGGGGGGGGGGGGGCGEGGGGGGGGGGGGGGGGGGGGGGGGGFGGGGGFGGGGGGGGAC@=FEGGGDGGGFEGGGFGAFCCGGGGGGGGGGGGGGGGGEGGGGGGGFCE73FEGG784FFGG7C:FGGGGG7FEGGFEGFFCE;CEGG9,.<AEGCCEFGGGGGGCE5F?@CGGDGGGGGC53CCCGDFEGGGGE795EDG
@M00200:207:000000000-ALC1F:1:2112:10986:22873 1:N:0:5
ATTGGGTTTAAAGGGCGCGTAGGCGGGACGCCAAGTCGGTCGTGAAATCTCCGGGCTCAACCCGGAGGAGTCGGCCGAAACTGGTGTTCTTGAGGGAGGCAGAGGAGTCTGGAATTCCCGGTGTAGCGGTGAAATGTGTAGAGATCGGGAGGAACACCGGTGGCGAAGGCGGGACTCTGGGCCTACCCTGACGCTGAGGCGCGAAGGCGTGGGGAGCAAACGGGATTAGATACCCGGGTA
+
G9EFGGFFGGGGGGGDEGGGGGGFGGCEGD@FGGGFEFG68CFGGGGGG<FGGGGGGGGGG<FEGGGGGCFG:F+CFE@FFGGGDFCFGGCFGDBFBFGFGGGFFCFC<FGGGGGGFGGGGFFGGGGGGFGFFFGG@FGGGGFGGGGGGEDEGDG-2CCEGGGGGGGGGGGEGG58@FGGGGGG?:243.8A>GCGEGFGG=EDEED5C8?EGGGGCCC6@7>=7C<=<7CECGCDGGG5
@M00200:207:000000000-ALC1F:1:2112:21570:24038 1:N:0:5
ATTGGGTTTAAAGTGTGCGCAGGCGGCGCCTTAAGTCGAGTGTGAAATCCCCGAGCTTAACTTGGGACTTGCGTTCGAAACTACGGTGCTGGAGTATGGCAGAGGAAGGTGGATTTCCAGGTGTAGCGGTGAAATGCGTAGAGATATGGAGGACCACCGTTGGCGAAGGAAGCTATCTGGGCCATAACTGACGCTCATGCCCGAAAGCGTGGGGAGCAAACAGGATTAGATACCCTTGTA
+
FGGGGGG;EGGGGEFGGGG>FGGGGG7+++,6CFG<FC,+CFGFFGFGC,C,@+@FGEFGG,,,CF,,C9CFE+88BFG,4A,,+BE+4?E,,4:,9,B<==FFDG,F:<F@G,,8,,@,3B,?F?5BCF=CGGGGC+3=6+,,:,:@9FGCC+>-5@*,6F,6*3*C@,5<B,,6?FGCFGF:,226</26C8A*B++++5*3C**6*1BECGC:7CE6@<F75C**+*02A<690*2C
@M00200:207:000000000-ALC1F:1:2112:20030:24177 1:N:0:5
ACTGGGCTTAAAGTGTGCGCAGGTGGCTGAGCAAGTCGAGTGTGAAATCCCCGGGCTTAACTTGGGAATTGCGCTCGAAACTACTTGGCTCGAGTGTGGCAGAGGAAGGTGGAATTCCAGGTGTAGCGGTGAAATGCGTAGAGATCTGGAGGAACACCGATGGCGAAGGCAGCCTTCTGGGCCAACACTGACGCTCATGCACGAAAGCGTGGGGAGCAAACAGGATTAGATACCCTTGTA
+
GGGGGGGGGGGGGGGGGGGGGGGGGGGGGGGGGGGGGGGGGGGGGGGGGGGGGGGGGGGGGGGGGGGGGGGGGGGGGGGGGGGGGGGGGGGGGGGGGGGGGGGGGGGGGGGGGGGGGGGGGGGGFGGGGGGGGGGGGGGGGGGGGGGGGGGEGGG-@CFGGGGGGGGGGGGGGGGGGGGGGGGGGGGF88CEEGGDGGGGGGGGGGGGGEGGGGGGGGGGGGGGGCGFGGDGGGCFGFFG
@M00200:207:000000000-ALC1F:1:2112:10168:24410 1:N:0:5
ATTGGGCGTAAAGAGCGTGTAGGCGGCTAGGTAGGTCCGCTGTGAAAACTCGAGGCTCAACCTCGAGAGGTCGGTGGAAACCATCTGGCTAGAGTCCGGAAGAGGAGAGTGGAATTCCCGGTGTAGCGGTGAAATGCGCAGATATCGGGAAGAATCTCCGTGGCGAAGGCGGCTCTCTGGTACGGCACTGACGCTGAGACGCAAAAGCGTGGGGAGCAAACAGGATTAGATACCCGCGTA
+
GGGGDGGGFGGGGGCGGGGB@FFGGDGGGGFGGGGGGGGGGGFFGGGGGGGGGGGGGGFGGFFGGGGGECGGGGGGGGGGG8FEGAC<FFGGGGFFFEGGGGEGFFGFEGGGFGGFFGGGGGGGGCGDGGGG<FGGGCGGGEFFGFEEGCEGCFF-,>E@FFCGFGFC<FGGGEGGGGGFFCGGGG*(2.5<5;CCGG76?ECEEGFCEEGGGGDGGGCGGFCGGGF497:CGCG33CDD
@M00200:207:000000000-ALC1F:1:2112:20231:25082 1:N:0:5
ATTGGGTTTAAAGGGCGCGTAGGTGGTCAGGTAAGGGTGTGGTGAAAGTCCGGGGCTCAACCCCGGATCTGCCGTGCCGACTGCTTGACTGGAGCATTGCAGAGGCAGATGGAATTCCGGGTGTAGCGGTGGAATGCGTAGAGATCCGGAAGAAGACCGGTGGCGAAGGCGATCTGCTGGGCAATGGCTGACACTGAGGCGCGACAGCGTGGGGAGCAAAAAGGATTCGATACCCCCGTA
+
FGGGGGGGGGGGGGGGGGGGGGGFGGEGGGGGGGGGGGGGGGGGFGGGGGGGGGGGGGGGGFGGGGGCEGFGGGGGGGGGGGGGGGGGGGGGGGGGGGGGGGGGGGGGGFGFGGGGAAFGGGGGA<FGGGDCFEGGGGGGEGGFAFGFC*@FFCD-@FCEFEGFCBCFGFGEC7FGCFCFEEGFGGGF86*<?<+<<CCEEEGGEEGGEGEGGDCEGGF?**7CGGD*:7>C?G*9CEDD
@M00200:207:000000000-ALC1F:1:2113:18512:4343 1:N:0:5
ACTGGGTTTAAAGGGCGCGTAGGTGGCCTGGTCAGCGTGCGGTGAAAGCTCGGGGCTCAACCCCGAGTCGGCCGTGCGAACTGCTGGGCTTGAGCACTGTAGAGGCAGGCGGAATTCCGGGTGTAGCGGTGGAATGCGTAGAGATCCGGAAGAACACCGGTGGCGAAGGCGGCCTGCTGGGCAGTAGCTGACACTGAGGCGCGACAGCGTGGGGAGCAAACAGGATTAGATACCCCCGTA
+
GGGGGGGGGGGGGGGGGGGGGGGGGGGGGGGGGGGGGGGGGGGGGGGGGGGGGGGGGGGGGGGGGGGGGGGGGGGGGGGGGGGGGGGGGGGGGGGGGGGGGGGGGGGGGGGGGGGGGGGGGFGGGGGGGGGGGGGGGGEGGGGGGGGGGGGGGGF8=CGGGGGGGGGGGGDGGGGGGGGGGGGGGFFDGGGGGGGGFFGGGGGGGGGGGGEGGGGGGGGGCGGGGGGGGFGGGGGGGGGG
@M00200:207:000000000-ALC1F:1:2113:6853:5386 1:N:0:5
ATTGGGTGTAAAGGGTGCGTAGGCGGTTCGGTCAGTTGGGTGTGAAAAGTCGAGGCTCAACCTCGAAATTGCACCCAATACTACCGGGCTAGAGTACTGCATAGGAAGCTGGAACTTACGGTGTAGCAGTGAAATGCGTAGATATCGTAAAGAAGCCCAGAGGCGAAAGCGAGCTTCTAGGCAGTTACTGACGCTCATGCACGAAAGCCAAGGTAGCAAACGGGATTAGATACCCTTGTA
+
GGGGGGGGCGGGGGGGGGGGGGGGGGGGGGGGGGGEGGGGGGGGGGGGGGGGGGGGGGGGGGGGGGGGGGGGGGGGGGGGGGGGGGGGGGGGGGGGGGGGGGGGGGGGGGFGGGGGGGGGGGGGGGGGGGGGGGGGGGGGGGGAFGGGGGGGGGG-@=FGGGFFGGGGGGGGGGGG?EGGGGGGGGGGGGGGGGGGGGGGGFGGGGGGGGGGGGGGFGGGFDGGGGGGGFCGGGGGCDGG
@M00200:207:000000000-ALC1F:1:2113:4734:5860 1:N:0:5
ACTGGGTTTAAAGTGTGCGCAGGTGGCCGCGCAAGTCGAGTGTGAAATCCCCGGGCTTAACTTGGGAATTGCGCTCGAAACTACGTGGCTGGAGTGTGGCAGAGGGAGGTGGAATTCCAGGTGTAGCGGTGAAATGCGTAGAGATCTGGAGGAACACCAATGGCGAAGGCAGCCTCCTGGGCCAACACTGACACTCATGCACGAAAGCGTGGGGAGCAAACAGGATTAGATACCCTAGTA
+
GGGGGGGGGGGGGGGGGGGGGGGGGGGG7FE@FGGGAEF:EDGGGGFFGGGGGGGGGGGGGAFGGGFGGGFGGGGGGGGCGGGGGFGGGGGGGGGGGGGGGGGGGGGGGGGFFCEFGFG<DFFFCFGGGG@DFGGGGGGGGG9FGFFGFGFECCF-4C@BFGGGCFBFEGGGGGGFGGGGG,BF5:CEGGGGCFDGGGGGGGGGEEEGGGGGCGGGGGGEGGFG<FGGGFGFFEFGFGGF
@M00200:207:000000000-ALC1F:1:2113:23305:6451 1:N:0:5
ATTGGGTTTAAAGCGCGTGTAGGCGGCATGGTAAGTCGGGTGTGAAATCCCTCGGCCTAACCGAGGAATTGCGCCCGAAACTACCTTGCTTGAGGACCAGAGGGGAGCCTGGAATTCCTGGTGGAGCGGTGAAATGCGTTGATATCAGGAGGAACCCCGGCGGCGAAGGCGAGGCTCTGGCTGGTTACTGACGCTGAGACGCGAAAGCTAGGGGAGCAAACGGGATTAGATACCCGCGTA
+
GGGGGG;FGGGGGGGGGFGGGGGGGGGGGGGGGGGGGGGGGGGGGGGGGGGGGGGGGGGGGGGGFGGGGGGGGGGFGGGGGGGGGGGGGGGGGGGGGGGGFGGGGEGGGGGGGGGGGGGGGGGGGGGGGGGGGCFGGGGGGGGGGGGGGGGGGGG-=>FGGGGGGGGGGGGGGDGGGGGGGCEEECGFGGGGGGGGGGGGGGGGGGGGGGGGFGGGGGGGGGGGDEDCF?*CEF7CGDG:
@M00200:207:000000000-ALC1F:1:2113:22292:6477 1:N:0:5
ATTGGGTATAAAGGGCTCGTAGGCGGTTTGTCGCGTCGGGAGTGAAAACACCGGGCTTAACTCGGTGCTTGCTTTCGATACGGGCAGACTAGAGGTATGCAGGGGAGAACGGAATTCCTGGTGTAGCGGTGAAATGCGCAGATATCAGGAGGAACACCGGTGGCGAAGGCGGTTCTCTGGGCATGACCTGACGCTGAGGAGCGAAAGTGTGGGGAGCGAACAGGATTAGATACCCTAGTA
+
GGGGGGGGGGGGGGGGGGGGGGGGGGGGGGGGGGGFGGGGGGGGGGGGGGGGGGGGGGGGGGGGGGGGGGGGGGGGGGGGGGGGGGGGGGGGGGGGGGGGGGGGGGGGGGGGGGGGGGGGGFGGGGGGGGGFGGGGGGGGGGGGGGGGGGGGGGG>?FEGGGGGGGGGGGGGGGGGGGGGGGGGGGGGFGGGGEGGGGGGGGGGGEGGFGGGGGDGGGGGGGGGGGGGGFCFFGGGGGFG
@M00200:207:000000000-ALC1F:1:2113:15101:9533 1:N:0:5
ATTGGGTATAAAGGGCGCGTAGGCGGGATGGCAAGTCAGTCGTGAAATCTCTCGGCTCAACCGAGAAACGTCGGCTGATACTGCCGTTCTTGAGGGATGCAGAGGAGACTGGAATTCCCGGTGTAGCGGTGAAATGTGTAGAGATCGGGAGGAACGCCGGTGGCGAAGGCGGGTCTCTGGGCATCTCCTGACGCTGAGGCGCGAAAGCGTGGGGAGCAAACGGGATTAGATACCCCAGTA
+
GGGGGGGGGGGGGGGGGGGGGGGGGGGGGGGGGGGGGGGGGGGGGGGGGGGGGGGGGGGGGGGGGGGGGGGGGGGGGGGGGGGGGGGGGGGGGGGGGGGGGGGGGGGGGGGGGGGGGGGGGGGGGGGGGGGGGGGGGGGGGGGGGGGGGGGGGGG-4CFEGGGGGGGGGGGGGGGGGGGFGGGGGGGGGGGGGGGGGGGGGGGGGGGGGGGGGGGGGGGGGGGGGDFGGFGGGGGGGGGG
@M00200:207:000000000-ALC1F:1:2113:6941:10272 1:N:0:5
ACTGGGTTTAAAGGGTGCGTAGGCGGCGCGGTAAGTCGGGTGTGAAATTTCGAGGCTTAACTTCGAAACTGCATTCGATACTGCCGTGCTTGAGGACTGGAGAGGAGACTGGAATTTACGGTGTAGCGGTGAAATGCGTAGATATCGTAAGGAAGACCAGTGGCGAAGGCGGGTCTCTGGACAGTTCCTGACGCTGAGGCACGAAGGCCAGGGGAGCAAACGGGATTAGATACCCGCGTA
+
GGGEFDFEGGGGGFGGGGGGGGGGGGFGGGCGEEGGFGF:FGGGGEGG9CE6CFGGGGEEFGGGGFGGGGCFGGGGGGGGGGGGGGGCEFEGCFGEFGGE<EFECFGGFGCGGGGGA?FFBDFFGGGGGGGGAEGGGGGGGGGGGGDFCFGG:<:-4@>FGFCGGGGGGGEECFFFF@CF@FGGFGCFGGGGGGGGGGFF5CEEECGF>CCGGGGGDCF8:>EGGGDGGB7EF?DGGGGD
@M00200:207:000000000-ALC1F:1:2113:12606:11665 1:N:0:5
ACTGGGCTTAAAGGGCGCGTAGGCGGCGCGGGAAGGCGGCGGTGAAAGTCCGGGGCTCAACCCCGGATCGGCCGTGGCGACTCCCGCGCTGGAGCACAGTAGAGGCGGGTGGAATTCCGGGTGTAGCGGTGGAATGCGTAGAGATCCGGAAGAACCCCGGTGGCGAAGGCGGCCCGCTGGGCTGTGGCTGACGCTGAGGCACGAAGGCCAGGGGAGCAAACGGGATTAGATACCCCGGTA
+
GGGGGGGGGGGGGGGGGGGGGGGGGGGGGGGGGGGGGGGGGGGGGGGGGGGGGGGGGGGGGGGGGGGGGGGGGGGGGGGGGGGGGGGGGGGGGGGGGGGGGGGGGGGGFCEGC?:E9FCEG8?:<?@8C;?>*<969C?ECEF9?@EFG5EC6F@//;8C:?EF>*8:C8?ECEGE>*?EG>8CFCG5;CD6AE8ED5C8*@E5??C5CCFFGG*:C5CFF51C7*70C6>EDFGGCGDC
@M00200:207:000000000-ALC1F:1:2113:13393:16455 1:N:0:5
ATTGGGTGTAAAGCGTGCGTAGGTGGTTCGTTAAGTCTGATGTGAAAGCCCTGGGCTCAACCTGGGAATGGCATTGGAAACTGGCGACCTAGAGTGCGGTAGAGGGTAGTGGAATTCCCGGTGTAGCAGTGAAATGCGTAGAGATCGGGAGGAACGTCTGTGGCGAAGGCGACTGCCTGGACCAGCACTGACACTGAGGCACGAAAGCGTGGGGAGCAAACAGGATTAGATACCCTCGTA
+
GFGGGGGGGGGGGGGGGDGGEGGGGGGGGGFGGGGFFCFFGGGGGGGGGFGGGGGGGGGGGCCFGGCGGFGGGGGFFGGGFFFGGGGGDGGGGGGGGGGGDGGGGGGGEFFFGGGFGGGDGEGGFGFGGGGGGGGGGGGGGGGGGGGEGFEGGGG-@CFGGGGGGGGGGGGGFGGGGGGGFFDGGGFFCGGGFEEGGGGGDFGEGGGCEGGEEGGEGGGGGG?CFEFGGFFG+ACGCGGD
@M00200:207:000000000-ALC1F:1:2113:9036:18116 1:N:0:5
ATTGGGTTTAAAGGGTGCGTAGGCGGGACATTAAGTCCGGGGTGAAAGACGGTTGCTCAACAATCGCAGTGCCCTGGATACTGGTGTTCTTGGGTGGAGTTGAGGTGGGCGGAATTCAAGGTGTAGCGGTGAAATGCATAGATACCTTGAAGAACTCCGATTGCGAAGGCAGCCCACTGGACTTCTACCGACGCTGAGGCACGAAAGCGTGGGGATCAAACAGGATTAGATACCCTAGTA
+
GGGGGGGGGGGGGGGGGGGGGGGGGGGGGGGGGGGGGGGGGGGGGGGGGGGGGGGGGGGGGGGGGGGGGGGGGGGGGGGGGGGGGGGGGGGGGGGGGGGGGGGGGGGGGGGGGGGGGGFGGGGGGGGGGGGGGGGGGGGGGGGGGGGGGGGGGGG8=FGGGGGGGGGGGGGGGGGGGGGGGGGGGGGGFGGGGGGGGGGGGGGGGGGGGGGGGGGGGGFGGGGGGGGGGFGGGGGFFGGG
@M00200:207:000000000-ALC1F:1:2113:16214:18365 1:N:0:5
ATTGGGTGTAAAGGGTGTCAAGGCGGTCATGTTAGTCGTTCGTAAAATCCGTGGGCTCAACCTACGGCTCGCGAGCGAAACGGCATGACTTGAGGTTGGAAGAGGTGCGTGGAACTCACGGTGTAGGGGTGAAATCCGTTGATATCGTGGGGAACACCAAAGGCGAAGGCAGCGCACTGGTCCAAATCTGACGCTCACACACGAAAGCCAGGGTAGCGAACGGGATTAGATACCCCTGTA
+
GGGGGGGGGGGGGGGGGGGGGGGGGGGGGGGGGGGGGGGGGGGGGGGGGGGGGGGGGGGGGGGGGGGGGGGGGGGGGGGGGGGGGGGGGGGGGGGGGGGGGGGGGGGGGGGGGGGGGGGGGGGGGGGGGGGGGGGGGGGGGGGGGGGGGGGGGGG84CFGGGGGGGGGGGGGGGGGGGGGGGGFFGGGGGGGGGGGGGGGGGD5EEEGGGGFEFGGGGGGDGGGGGGGFFGGGGGGGFGG
@M00200:207:000000000-ALC1F:1:2113:12729:18782 1:N:0:5
ACTGGGTTTAAAGGGTGCGCAGGCTGTGCAGAAAGTCGGGTGTGAAATCCCTCGGCTCAACCGAGGAACTGCGCCCGAAACTACTGTGCTCGAGGGAGATAGAGGTGAGCGGAACTTAGGGTGGAGCGGTGAAATGCGTTGATATCCTAAGGAACACCGGTGGCGAAAGCGGCTCACTGGATCTCTTCTGACGCTCATGCACGAAAGCCAGGGGAGCGAACGGGATTAGATACCCGCGTA
+
GGGGGGGGGGGGGGGGGGGGGGGGGGGGGGGGGGGGGGGGGGGGGGGGGGGGGGGGGGGGGGGGGGGFFGGGGGGGGGGGGGFFFFGGGGGGGGGGGGGGGGGGGGGGGGGGGGGGGGGGGGGGGGGGGGGGGGGGGGGGGGGGGGGGGGGFGGG-@FFGGDGGGGGGGGGGGGGGGGGGGGGGGGGGGGGGGEGGGGGGGGGGGGGGGGGGGGGGGGGGGGGGGDFGGFFDFGGGGDDD
@M00200:207:000000000-ALC1F:1:2113:7854:19084 1:N:0:5
ATTGGGTGTAAAGGGCTCGTAGGCGGTTGGTCACGTCGGGAGTGAAAACTCAGGGCTCAACCCTGAGCGTGCTTCCGATACGGGCCGACTAGAGGTATGCAGGGGAGAACGGAATTCCTGGTGTAGCGGTGGAATGCGCAGATATCAGGAGGAACACCGGTGGCGAAGGCGGTTCTCTGGGCATTACCTGACGCTGAGGAGCGAAAGCATGGGGAGCGAACAGGATTAGATACCCGCGTA
+
GGGGGGGGGGGGGGGGGGGGGGGGGGGGGGGGGGGGGGGGGGGGGGGGGGGGGGGGGGGGGGGGGGGGGGGGGGGGGGGGGGGGGGGGGGGGGFGGGGGGGGFGGGGGGGGGGGGGGGGGGFGGGGGGGGEGGGGGGGGGGGFAFGGGGGGGGGG8=FGGGGGGGGGGGGGGGGGGGGGGGGGGGGFGGGGGGGGGGGGGGGGGGGGGGFFFGGC=EGGGGGGGGGFGGFFGG8C<GGGG
@M00200:207:000000000-ALC1F:1:2113:7248:22343 1:N:0:5
ACTGGGTTTAAAGGGCGCGTAGGCGGGATGGCAAGTCAGTCGTGAAATCTCTCGGCTCAACCGAGAAACGTCGGCTGATACTGCCGTTCTTGAGGGATGCAGAGGAGACTGGAATTCCCGGTGTAGCGGTGAAATGTGTAGAGATCGGGAGGAACACCGGTGGCGAAGGCGGGTCTCTGGGCATTTCCTGACGCTGAGGCGCGAAAGCGTGGGGAGCAAACGGGATTAGATACCCCGGTA
+
GGGGGGGGGGGGGGGGGGGGGGGGGGGGGGGGGGGGGGGGGGGGGGGGGGGGGGGGGGGGGGGGGGGGGGGGGGGGGGGGGGGGGGFGGGGGGGGGGGGGGGGGGGGGGGGGGGGGGGGGGGGGGGGGGGGGGGGGGGGGGGGGGGGGGGGGGGG8=>FCGGGGGGGDGGGGGGGGGGGGGGGGGGGGGGGGGGGGGGGGGGC8ED5@EGGGEGGDEGFFGGGGGGGGGFGGGGGGGDGG
@M00200:207:000000000-ALC1F:1:2113:22588:22953 1:N:0:5
ATTGGGTTTAAAGCGCACGTAGGCGGCTATGCAAGTCGGATGTGAAATCCCTTGGCTCAACCAAGGACGTGCATCCGAAACTGCGTAGCTTGAGTACAGAAGAGGATCGCGGAATTCCCGGTGTAGAGGTGAAATTCGTAGATATCGGGAGGAACCCCAGTGGCGAAGGCGGCGATCTGGGCTGATACTGACGCTGAGGTGCGAAAGCGTGGGGAGCAAACAGGATTAGATACCCGGGTA
+
GGGGGGGGGGGGGGGGGGGGGGGGGGGGGGGGGGGGGGGGGGGGGGGGGGGGGGGGGGGGGGGGGGGGGGGGGGGGGGGGGGGGGGGGGGGGGGGGGGGGGGGGGGGGGGGGGGFGGGGGGFFGGGGGGGGGGGGGGGGGGGGGGGGGGFGEEGG-@FGGGGGGGGGGGGGGGGGGGGGGGGGGGGGC<FFGGGGGGGGGGGGCEEGGGGGGGEEE5ECFGGGGC?>FFFGGGGFGGGGG
@M00200:207:000000000-ALC1F:1:2113:12128:24092 1:N:0:5
ATTGGGTGTAAAGCGCACGTAGGCGGCATCGTAAGTGTCCGGTGAAATCCCACGGCTCACCCGTGGAACTGCCAGGCATACTGTGATGCTCGAGTGTGGTAGGGGAGAGCGGAACTCCTGGTGGAGCGGTGAAATGCGTAGATATCAGGAGGAACTCCGGTGGCGAAGGCGGCTCTCTGGTCCACAACTGACGCTGAGGTGCGAAAGCTAGGGGAGCAAACGGGATTAGATACCCTAGTA
+
FGGGGGFFFFGGGGGGGGGGGGGGGGGGGGGGGGGGGGGGGGGGGGGGGGGFGGGGGGCGGGGFGCGGGGGGGGGGGGGGGGGGGGGGGGGGGGGGGGGGGGFEGDCGGGGGGGGGGGGGGGGGFGGGGGGGGGGGGGGGGCFCF9CGGGGGGGG-7@FGGDGGGGDGGGEGGGGFGGFGGGFFGF8ECCFGGGGGGGGGGG=??EGDF<FGGDEGEFFFG<EGC=FCEFG?FCFGF5CC
@M00200:207:000000000-ALC1F:1:2114:19968:2582 1:N:0:5
ATTGGGTGTAAAGGGCTCGTAGGCGGTTTGTCGCGTCGGGAGTGAAAACACACAGCTTAACTGTGTGCTTGCTTCCGATACGGGCAGACTAGAGGTATGCAGGGGAGAACGGAATTCCTGGGGTAGCGGTGAAATGCGCAGATATCAGGAAGAACACCTATGGCGAAGGCAGCTCTCTGGGACGGTACTGACGCTGAGACGCGAATGCGTGGGGAGCGAACAGGATTAGATACCCCGGTA
+
FGGGGGEGGGGGGGCFFFGGGGGGGGGEGGGGEG7CFFGDFEFGEFGGGGGGGGGGGGGGGGCG<FFFFGFGGGGG7FFGGFF7FGGFFGGFFGGGGG<A<EEFEEDC8FGCFFFGEDC<=+6CFFFGEFGGGGGGGEFGGGGF=FGG?FGGGGF8FGGGFEFFEEEEGFEFEFGGGG97EFFCCE*BFCFG5E=EGFFEEGDE7/4C8EECECEGGDGGGGG556CFFGGGFF>,(/15
@M00200:207:000000000-ALC1F:1:2114:18287:4595 1:N:0:5
ATTGGGTGTAAAGAGCGTGTAGGCGGCCCGATAAGTCCGCTGTGAAAGTCCAGGGCTCAACCCTGGAATGCCGGTGGATACTGTCGGGCTCGAGTCCGGAAGAGGTGAGTGGAATTCCTGGTGTAGCGGTGAAATGCGCAGATATCAGGAGGAACACCAATGGCGAAGGCAGCTCACTGGGACGGTACTGACGCTGAGACGCGAAAGCGTGGGGAGCAAACAGGATTAGATACCCGAGTA
+
GGGGGGGGGGGGGGGGGGGGGGGGGGGGGGGGGGGGGGGGGGGGGGGGGGGGGGGGGGGGGGGGGGGGGGGGGGGGGGGGGGGGGGGGGGGGGGGGGGGGGGGGGGGGGGGGGGGGGGGGG:@FFGGGGGDFGGGGGGGGGGGGGGGGGGGGGGGGGGGGGGGGGGGGGGGGGGGGGGGGGGGGGGGGGGGGGGGGGGGGGGGGG57EGGGGGGGGGGGGGGGGGGFFGGGGGGB(-195
@M00200:207:000000000-ALC1F:1:2114:21248:4826 1:N:0:5
ACTGGGTTTAAAGGGCGCGTAGGCGGCCATCTAAGTCAGACGTGAAATCCCCCGGCTTAACCTGGGAACTGCGTCTGATACTGGACGGCTTGAGTATGGGAGAGGGATGTAGAATTCCAGGTGTAGCGGTGAAATGCGTAGATATCTGGAGGAATACCGGTGGCGAAGGCGGCATCCTGGACCATTACTGACGCTGAGGCGCGACAGCTAGGGGAGCAAACGGGATTAGATACCCGAGTA
+
GGFGGGFGGGGGGGGG@FEGGCFGGGGGGGGFFF,EFFFGG@GGDDFGGDFGGGGGGEFGGGGFGGGGGGGGDGGGGGGFGGGGFGGGGGDG8BFFGGGGGGEEEGFFEFGFDGGGGGFFG,@CDGGGGGGGGGFFFCGGGGGGGGGGGGGGCGGGGGGGGDGGGG@FCGCGGGGGGGGGGGGGGGFGGFDGGGGGG>CGGCC8*/4EGFFFDGCEEGGGFC=5CCFCGGGGGGF(-112
@M00200:207:000000000-ALC1F:1:2114:11869:5427 1:N:0:5
ACTGGGTATAAAGAGCGTGTAGGCGGCCAAGTAGGTCCGGTGTGAAAACTCGAGGCTTAACCTCGAGATGTCATCGGAAACCATTTGGCTAGAGTCCGGAAGAGGAAAGTGGAATTCCTGGTGTAGCGGTGAAATGCGCAGATATCAGGAAGAACACCAATGGCGAAAGCAGCTTTCTGGGACGGTACTGACGCTGAGACGCGAAAGCGTGGGGAGCGAACAGGATTAGATACCCCGGTA
+
GGGGGGFFFGGGGGGGG+BFGGCFGGGGGGGEFFEFGGGGGGGGGFGGGCFGGGGGGGGGGGFGGGGGGGFGGGDFEGGGGGGGGCFGGGGGGGGGGGGGGGGGGGGGFGGGGGGGGGGCF,@FGGGGGBFGGFDGGGGEGGGGGGGGFGGGGFFGGGEG<FDGGGGGGGGFGFGGGGGGGGGGGGGGGGGGGGGGGGEGGGGGG56CEEGGGGGCCEGGGGFGCGGGGGGGGG?(-199
@M00200:207:000000000-ALC1F:1:2114:24840:6435 1:N:0:5
ACTGGGCGTAAAGGGCGCGCAGGCGGCCCGGCGCGTCCGCGGTGAAAGCTCCCGGCTCAACTGGGAGAGGTCCGCGGAAACGGTCGGGCTGGAGCAAGGTAGGGGGTCGTGGAATTCCCGGTGTAGTGGTGGAATGCGTAGAGATCGGGAGGAACACCAGTGGCGAAGGCGGCGACCTGGACCTTTTGCTGACGCTGAGGCGCGACAGCGTGGGGAGCGATCCGGATTAGATACCAGTGTA
+
FFEF@EEGFGCFG,C;FFGD6@:FGDGGEEGGDCECFEGGDEF+<<9<FEGCFGCG@F,?FBFCFFECEECGGGGGEC=CFGGGC>FGGGGEFGG:8FF@CG7CF>FGECGE*?CFGFFGE12<,?F:EF@C*?FBFGGGGCFG::<5:88:88A,0A889@FEGEE8CGDEEGGGD*0;EC8*2CFC?:E7EGGD?C8A:::>C*-?CE*;ECCEGGDGECEG5:*99C7<9C:).2>F*
@M00200:207:000000000-ALC1F:1:2114:27382:7575 1:N:0:5
ATTGGGTTTAAAGGGTGCGTAGGCGGTCGCGCAAGTCGGATGTGAAATCTCAGGGCTCAACCCTGAAACTGCATTCGATACTGCGTGGCTAGAGTGCTGGAGGGGAGACTGGAATTTACGGTGTAGCAGTGAAATGCGTAGATATCGTAAGGAAGACCAGTGGCGAAGGCGAGTCTCTGGACAGCAACTGACGCTGAGGCACGAATGCCAGGGGAGCAAACGGGATTAGATACCCGAGTA
+
EGGDGGFGGGGFGGGGGGGGGGGGCGGGGGGGGGFGGGGGGEGGGGGGGGGGF@FGGGGGGGGGGGGGGGGGGGGGGGGGGGGGGGGGGGGFGCFEGGGCFGDGGGGGGGGGGGGGGGGGC:@FGADFGGFFFGGDGEEGGGGGGGCFGFCFGF78FGGGGFGGGGGGGGEGGGGGGGGFCG@CGGGGGGFFGGGGGGGGGGGGG*6FGFGGGGGDEGDFG3CCGGGGG7:?FGF((119
@M00200:207:000000000-ALC1F:1:2114:3216:8663 1:N:0:5
ATTGGGCATAAAGGGCGCGTAGGCGGGATGGCAAGTCGGTCGTGAAATCCTTCGGCTCAACCGAAGAACGTCGGCCGATACTGCTGTTCTTGAGGGATGCAGAGGAGATTGGAATTCCCGGTGTAGCGGTGAAATGTGTAGAGATCGGGAGGAACACCGGTGGCGAAGGCGGGTCTCTGTGCATCTCCTGACGCTGAGGCGCGAAAGCGTGGGGAGCAAACGGGATTAGATACCCTCGTA
+
GGGGGGGGGGGGGGGGGGGGGGGGGGGGGGGGGGGGGGGGGGGGGGGGGGGGGGGGGGGGGFGGGGGGGGGGGGGGGGGGGGGGGGGGGGGGGGGGGGGGGGGGGGGGCGGGGGGGGGGGG5@CGGGGGGGFGGGGFGGGGGGGGGGGGGGGGGGGGGGGGGGGGGGGGGGGGGGGFGGGGGGGGGGGGGGGGGGGGGGGGGGGDC4CGEGGGGGGGGGGGGGGGGGGGGGGGGF2-19>
@M00200:207:000000000-ALC1F:1:2114:26400:9613 1:N:0:5
ATTGGGTTTAAAGGGCGCGTAGGCGGGTCGGCGAGTCGGGGGTGAAATCGTTCAGCCCAACTGGACAAGGGCCTCCGATACCGGCGACCTCGAGGGGGGTAGGGGCAGGCGGAACTCAGGGTGGAGCGGTGAAATGCGTAGATATCCTGAGGAACGCCGGTGGCGAAAGCGGCTTCCTGGACCGACACTGACGCTGAGGCGCGAATGCTAGGGGAGCAAACGGGATTAGATACCCGAGTA
+
FGGGGGGGGGGGA<EGGGGGGGGGGGCGGEDGECFGGGGGGGGGGGGGGEGEGG9FGEFFGGGGGGGGGGGGGGGGGGGGGGGGGGGFGGGG7FGGGEGGGGDEGGGGGGGDEEGCC?EGG02?8FGCEGGGGGGGGGGDCCFGGGGGFCE>FFGGGGGGGGGGGGGGGGGGGG>?FGGFFGFEGGEEGGFGGGGGEFGFEGGGG*.AF9<8CEEGEFF6EDEEGDGGGGGGGG8(-)12
@M00200:207:000000000-ALC1F:1:2114:21609:9995 1:N:0:5
ACTGGGTTTAAAGGGCGCGTAGGCGGCCGATCAAGTTAGATGTGAAAGTCCTGGGCTTAACCTGGGGACTGCATTTGATACTGATTGGCTTGAATTCGGGAGAGGATAGCGGAATTCCCAGTGTAGAGGTGAAATTCGTAGATATTGGGAAGAACACCGGTGGCGAAGGCGGCTATCTGGACCGACATTGACGCTGAGGCGCGAAAGCGTGGGGAGCAAACAGGATTAGATACCCCTGTA
+
GGGGGGFGGFGGGGGGGGGGGGGCCGGGGGGGCEFCFGEFFGGFFFGGGGGGGGGGGDGFFCGGGGGGGGGGGGGGGGGGGGFFGGGGGGGGGGGGGGGGGGGGGGGGGGGGGGDGGGGEB:@EFFCGFFGGGGFFGGGGFCGGGGGGGGFGCFFGGGGGFGGGGGGGGGGGGGGFFGGGGG@EGGGGGGGGGCAEEFGGGGGGG:,2CCCGGGGGGC:FFGGFGGGFGGGGGGF--19C
@M00200:207:000000000-ALC1F:1:2114:22462:10554 1:N:0:5
ACTGGGTGTAAAGGGCGCGTAGGCGGTTAGGTAAGTCGGGTGTTAAATCTCCAAGCTCAACTTGGAGCTGCCACTCGAAACTGCTTTGACTTGAGTCTGGTAGGGGAACACGGAATACCTGTTGTAGCGGTGAAATGCTTAGATATCAGGTGGAACACCAGTGGCGAAGGCGGTGTTCTGGGCCAGTACTGACGCTGATGCGCGAAAGCGTGGGGAGCGAACAGGATTAGATACCGTGGTA
+
GGGGGGGGGGGGGGGGGGGGGGGGGGGGGGGGGGGGGGGGGGGGGGGGGGGGGGGGGGGGGGGGGGGGGGGGGGGGGGGGGGGGGGGGGGGGGGGGGGGGGGGGGGGGGGGGGGGGGGGGG,7FGGGGGGGGGGGGGGGGGGGGGGGGGGGGGGGGFGGGGGGGGGGGGGGGGGGGGGGGGGGGGGGGGGGGGGGGGGGGGGGGG*.CCEGGGGGGGGGGGGGGGGGGGGGGGGF0-19CC
@M00200:207:000000000-ALC1F:1:2114:4084:13181 1:N:0:5
ATTGGGTTTAAAGGGCGCGTAGGCGGTGAGATGAGTGTGATGTGAAAGCCCCGGGCTCAACCTGGGAAGCGCATCGCAAACGATCTGACTGGAGTAGATGAGAGGGTGGCGGAATTTCCGGCGTAGCGGTGAAATGCGTAGAGATCGGAAGGAACGTCAATGGCGAAGGCAGCCACCTGGCATCATACTGACGCTGAAGCGCGAACGCGTGGGGATCGAACAGGATTAGATACCCGAGTA
+
DFGGFGFCGGGGGGGGE:FFFEGFFGGGDFEFFFFFDFFC<FEEGGFGGAGGGFGGGF@CEF=EFFGGGFG>FFFGGGECE==DDFGAEFEGE=EEGEDEEFFGEEGGGGGGGGGGFGGGG+@<CFCGGCF:AFAEFGGEEFFBEFFECFEG:C<CFGGGGGFGGGGGGGGGG*FGFGFGGGGGFGFGGGGG5AEEEFFGGDGGC*4?=>CEGGG=CECFCGGGGC7C6C7:<F7(-112
@M00200:207:000000000-ALC1F:1:2114:27654:14108 1:N:0:5
ATTGGGTTTAAAGGGCGAGTAGGTGGTTACGCAAGTCGGATGTGAAAACTCCAGGCTCAACCTGGAGACGCCACCCGATACTGCGTTGACTAGAGTCCGGTAGGGGACCACGGAATACCTGTTGTAGCGGTGAAATGCGCAGATATCAGGTGGAACACCGGTGGCGAAGGCGGTGGTCTGGGCCGGCACTGACACTGAATCGCGAGAGCGTGGGGAGCGAACAGGATTAGATACCCTGGTA
+
GFEGGGGGGGGGGGGG@@ECFGGGGGGGGGGGGGGGAFGCEGGGGGGGGGFGFFGFGGGGGGFGGGCFGGGGCDFGEGGEGGGGGGGGGGGGGFGGGGGGGGGGGGGGGGGGGGGGGGGGF83BFGGGGGGGGGGGGGGGGGGGGGFGGGGGG@CGGGGGGGGGGGGGGGGEGCFGGFFGGGFFGGGDGDGGGGFGGGG?FCCGE*4=CGEEEGGGGCEC53CEFGFFGGGGG7:(.219C
@M00200:207:000000000-ALC1F:1:2114:20065:14935 1:N:0:5
ATTGGGCATAAAGCGTGCGCAGGCGGTGATGTAAGACAGGTGTGAAATCCCCGGGCTTAACCTGGGAACTGCATTTGTGACTGCATCGCTGGAGTGCGGCAGAGGGGGATGGAATTCCGCGTGTAGCAGTGAAATGCGTAGATATGCGGAGGAACACCGATGGCGAAGGCAATCCCCTGGGCCTGCACTGACGCTCATGCACGAAAGCGTGGGGAGCAAACAGGATTAGATACCCTAGTA
+
GGGGGGGGGGGGGGGGGGGGGGGGGGGGGGGGGGGGGGGGGGGGGGGGGGGGGGGGGGGGGGGGGGGGGGGGGGGGGGGGGGGGGGGGGGGGGGGGGGGGGGGGGGGGGGGGGGGGGGGGG+6FGGGGGGGGGGGGGGGGGGGGGGGGGGGGGGGGGGGGGGGFGGGGGGGGGGGGGGGGGGGGGGGGGFGGGGDGGGGGGGGGG=7FGGGGGGGGGGGGGGGGGGGGGGGGGGB2.2:?
@M00200:207:000000000-ALC1F:1:2114:17072:15556 1:N:0:5
ATTGGGTTTAAAGGGCGCGTAGGCGGCTTTGCAAGTGGCGGGTGAAATCCCTCGGCTTAACCGAGGAACTGCCTGCCAGACTGTGAGGCTTGAGACCGGGAGAGGTGAGTGGAATTCCCAGTGTAGCGGTGAAATGCGTAGATATTGGGAGGAACACCAGTGGCGAAGGCGGCTCACTGGACCGGAACTGACGCTGAGGCGCGAAAGCGTGGGGAGCAAACAGGATTAGATACCCATGTA
+
GGGGGGGGGGGGGGGGGGGGGGGGGGGGGGGGGGGGGGGGGGGGGGGGFGGGGGGGGGGGFGGGGGGGGGGGGGGGGGGGGGGGGGGGGGGGGGGGGGGGGGGGGGGGGGGGGGGGGGGGG,@@FGGGGFGGGGGGGGEGGGFGGGGGGGGGGGGGGGGGGGGGGGGGGGGGGGGGGGGGGGGGGGEECFF@EEEGGGG>CGCEG*28:8EGGGDEEGGGCFGGCGGFCFGGGGF).9:7
@M00200:207:000000000-ALC1F:1:2114:18938:16555 1:N:0:5
ACTGGGCTTAAAGGGTGCGTAGGTGGTGGGGTAAGTCGGATGTGAAATCTCCGAGCTCAACTCGGAAATGGCATTGGAAACTACCCTGCTTGAGGGTCGGAGGGGGGACTGGAATGCTTGGGGTAGCAGTGAAATGCGTAGATATCAAGCGGAACACCAGTGGCGAAGGCGAGTCCCTGGACGACTCCTGACACTGAGGCACGAACGCTAGGGGAGCAAACAGGATTAGATACCCAGGTA
+
GGGGGGGGGGGGGGGGGGGGGGGGGGGGGGGGGGGGGGGGGGGGGGGGGGGGGGGGGGGGGGGGGGGGGGGGGGGGGGGGGGGGGGGGGGGGGGGGGGGGGGGGGGGGGGGGGGGGGGGGG,=FGGGGGGGGGGGGGGGFGGGGGGGGGGGGGGGGGGGGGGGGGGGGGGGGGGGGGGGGGGGGGGGGGGGGGGGGGGGGGGGGG:7EGGGGGGGGGGGGGGGGGGGGGGGGGF?..9CD
@M00200:207:000000000-ALC1F:1:2114:5435:19734 1:N:0:5
ATTGGGTTTAAAGAGCGTGTAGGCGGCCACACAGGTCCGTTGTGAAAACTCGAGGCTCAACCTCGAGACGCCGATGGAAACCGTGTGGCTAGAGTCCGGAAGAGGAGTGTGGAATTCCCGGTGTAGCGGTGAAATGCGCAGATATCGGGAAGAACACCCATGGCGAAGGCAGCACTCTGGGACGGTACTGACGCTGAGACGCGAAAGCGTGGGGAGCGAACAGGATTAGATACCCTAGTA
+
FF<CFGEGFFGGGGGGGG@BEEFGGGEGGGGGGGGGGGDFGGGGGGGGGEFEGGGGGGGGGFGCFGGGCGGGEFFGGGGFFGGCGGGGGCFGGGGGGGGGGGGGGFGFGGDGGGGGFGGGE86BEFGGGF@<FFFGGGGCEGFGGGGGGGGGGGGGGGGGGFFGGGGGEGFEGGGGGGFFGGGEGEG8+BFFGGGGGGGGGGGDE*4@ECCEGGGGEEGECDGGDFGGGGGGGG?).20:
@M00200:207:000000000-ALC1F:1:2114:17694:21302 1:N:0:5
ATTGGGTATAAAGGGCTCGTAGGCGGCCAACTAAGTCCGACGTGAAATCCCCAGGCTTAACCTGGGAACTGCGTCGGATACTGGATGGCTGGAATCCGGGAGAGGGATGCGGAATTCCAGGTGTAGCGGTGAAATGCGTAGATATCTGGAGGAACACCGGTGGCGAAGGCGGCATCCTGGACCGGCATTGACGCTGATGAGCGAAAGCCAGGGGAGCAAACGGGATTAGATACCCTAGTA
+
ECFGGGFFGGGGGGGGGGEGDGDGGGCGGGFGGGGFG<FDGGGG@CFAFGG,FBDGF,FGGGFGF<FGFGGGGEGG:FBFGGGGGGGGGG@CBEGGGDFGGGGGGGEFGGGGECFGGGFGC:@CFFFGGEGGFFCGGGGGGGDFGGGGGGFDFGFGGGGGEGGGGGDEGCEGEGGFGGGCDCCEGDGGGGGGGG5CGFGGGGGG554:8AGGCGCEGGCGGGDEGCFFGGGGDGF4.2::
@M00200:207:000000000-ALC1F:1:2114:5141:21577 1:N:0:5
ATTGGGTTTAAAGGGTGCGTAGGCGGGTCTTTAAGTCAGGGGTGAAATCATGGAGCTCAACTCCAGAACTGCCTTTGATACTGAAGATCTTGAGTTCGGGAGAGGTGAGTGGAACTGCGAGTGTAGAGGTGAAATTCGTAGATATTCGCAAGAACACCAGTGGCGAAGGCGGCTCACTGGCCCGATACTGACGCTGAGGCACGAAAGCGTGGGGAGCAAACAGGATTAGATACCCGTGTA
+
FFFFGG@-FEFGFGGGGFGFEGGFGGGFGGGGEGGFFEGGGGFGGGGGGGFFFGGFFGFFGFGFFGFGGGEFFGGGFFCEF9FEEFGFEGGGGGGEGFGGGEFFGFFGGFFGFGFFFDGGC+65CEEEF<DFGGGEFFFDEEFDDF,@CFDEGFAD,>>FD<C<>BEGGBFGGEG>26>=,=@=C:CC9CG8:C8CE2;*==CEE*.5?288EDEEEEGG;CCED67DF>*<<83--99C
@M00200:207:000000000-ALC1F:1:2114:20170:22115 1:N:0:5
ATTGGGTTTAAAGCGCGTGTAGGCGGCATCGTAAGTCGGGTGTGAAATCCCTCGGCCTAACCGAGGAATTGCGCCCGAAACTACCTTGCTTGAGGACCAGAGGGGAGCCTGGAATTCCTGGTGGAGCGGTGAAATGCGTTGATATCAGGAGGAACACCGGCGGCGAAGGCGAGGCTCTGGCTGGTTACTGACGCTGAGACGCGAAAGCTAGGGGAGCAAACGGGATTAGATACCCTAGTA
+
GGGGGGGGGGGGGGGGGGGGGGGGGGGGGGGGGGGGGGGGGGGGGGGGGGGGGGGGGGGGGGGGGGGGGGGGGGGGGGGGGGGGGGGGGGGGGGGGGGGGGGGGGGGGGGGGGGGGGGGGG:@FGGGGGGGGGGGGGGGGGGGGGGGGGGGGGGGGGGGGGGGGGGGGGGGGGGGGGGGGGGGGGGGGGGGGGGGGGGGGGGGGG*4CFGGGGGGGGGGFCGGGGGGGGGGGGFB).2CC
@M00200:207:000000000-ALC1F:1:2114:14367:22386 1:N:0:5
ACTGGGTTTAAAGGGTGCGTAGGTGGGCAAGTAAGTCAGTGGTGAAATCTCCGGGCTTAACCCGGAAACTGCCATTGATACTATTTGTCTTGAATACTGTGGAGGTCAGCGGAATATGTCATGTAGCGGTGAAATGCTTAGATATGACATAGAACACCAATTGCGAAGGCAGCTGGCTACACAAATATTGACACTGAGGCACGAAAGCGTGGGGATCAAACAGGATTAGATACCCTGGTA
+
GGGGGGGGGGGGGGGGGGGGGGGGGGGGGGGGGGGGGGGGGGGGGGGGGGGGGGGGGGGGGGGGGGGGGGGGGGGGGGGGGGGGGGGGGGGGGGGFFFGGGGGGGGGGGGGGGFGGGGGGG<@FGGGGGGGGGGGGGGGGGGGGGGGGGGGGGGGGGGGGGCDGGGGGGGGGGGGGGGGGGGGGGGGGGGGGGFGFGG5CCFGGG*::CEE>EGGGGGGGGGGCFFCGGGGGG?;)/22;
@M00200:207:000000000-ALC1F:1:2115:23864:7221 1:N:0:5
ATTGGGCGTAAAGGGCTCGTAGGCGGCCAACTAAGTCATACGTGAAATCCCTCAGCTTAACTGGGGAACTGCGTGTGATACTGGATGGCTTGGATGTGGGAGAGGGATGCGGAATTCCAGGTGTAGCGGTGAAATGCGTAGATATCTGGAGGAACACCGGTGGCGAAGGCGGCATCCTGGACCATTATTGACGCTGAGGAGCGAAAGCCAGGGGAGCAAACGGGATTAGATACCCCTGTA
+
GGGGGGGGGGGGGGGGGGGGGGGGGGGGGGGGGGGGGGGGEDGGGFFGGGGGGGGGGGEFGGGGGGGGGGGGGGGGGGGGGGGGGGGGGGGGGGGGGGGGGGCEGGGGGGGGGGGGGGGGG8@FGGGGGGGGGGGGFGGGGGGGGGGGGGFEDCFGGGGGGGGGGDGGDGGGGGGGGGGGGGGGGGGGGGGGGGGGGGGGDGGGGEDGCFGGEGG5=CGGGGGGDGGGG=FCF??-/7CF
@M00200:207:000000000-ALC1F:1:2115:18074:9819 1:N:0:5
ATTGGGCTTAAAGCGCGTGCAGGCGGCTTGGTAAGTCGGGTGTGAAATCCCGGAGCTCAACTCCGGAACTGCACCCGATACTGCCTCGCTAGAGTCCCGGAGAGGATGGCGGAATTTCCGGTGTAGAGGTGAAATTCGTAGATATCGGAAGGAACACCAGCGGCGAAGGCGGCCATCTGGACGGTGACTGACGCTCAGACGCGAAAGCGCGGGGAGCAAACAGGATTAGATACCCGGGTA
+
FGGGGGGGGFGEEFFGGGGGFGGGGGGG:7FG<FGGG7FE@FFFGGGGGGG7C+CFGFFFG,,:B::CFFFGGEFGGGGGGG9,:BE?FG7>FEFFFDGGFEGGGGGCCCBFCFG<,FG7C@@CFC@FGGGGGCGGGGGGGDGGG;FG<FEFFGGFGGGGGGGGEEG>FGGCED>CEFDFGG>8?5@FGGGGGGGC*@:ECCGGG*);E?EGGD5CCF6EFFCFGGGCCFCCFD>12>CG
@M00200:207:000000000-ALC1F:1:2115:2046:10199 1:N:0:5
ATTGGGTTTAAAGGGCGCGTAGGCGGCCTGTTAAGTCGAACGTGAAATCCCCGGGCTCAACCCGGGAACTGCGTCCGATACTGGCAGGCTCGAATCCGGGAGAGGGATGTGGAATTCCAGGTGTAGCGGTGAAATGCGTAGATATCTGGAGGAACACCGGTGGCGAAGGCGGCATCCTGGACCGGTATTGACGCTGAGGCGCGAAAGCCAGGGGAGCAAACGGGATTAGATACCCCCGTA
+
GGGGGGG>FGGGG<E@FGGGGGGGGGDGG?FGGGGGGGDG,@FGGGGGGGG<F:EGGGGGGCB:FGEGDGGGCG:FEGGGGGGGFGGDGGGGG?FB<FFGGGGGGE+8CF,EGGGGGGGGGFEGGGGGGGGGGGGGGGGGGG9F@FGFGFGGGG7CFGG7FGGGGGGGGG*7F**2AGGG6C88*C>*<FGG8CGGGGGG8EGEGEBG8*;EDECEGGDGG*:E3=<FGFGGGGB-/9CG
@M00200:207:000000000-ALC1F:1:2115:19843:10222 1:N:0:5
ACTGGGTGTAAAGCGTGTGTAGGTGGATGGCTAAGTACCTTGTGAAATCCCACGGCTCAACCGTGGAACTGCTTGGTATACTGGTCGTCTTGAGGCACTCAGGGGCGAGCGGAACAGATGGTGGAGCGGTGAAATGCGTAGATATCATCTGGAACGCCAATGGTGAAGACAGCTCGCTGGGGGTGTACTGACACTGAGACACGAAAGCCAGGGGAGCGAACGGGATTAGATACCCCAGTA
+
GGGGGGGGGGGGGGGGGGGGGGGGGGGGGGGGGGGGGGGGGGGGGGGGGGGGGGGGGGGGGGGGGGGGGGGGGGGGGGGGGGGGGGGGGGGGGGGGGGGGGGGGGGGGGGGGGGGGGGGGG:@FGGGGGGGGGGGGGGGGGGGGGGGGGGGGGGGGGGGGGGGGGGGGGGGGGGGGGGGGGGGGGGGGFFFGGGGGGGGGGGDGGC:EGGGGGGGGGGDGEGGGGDFDCFGGGG?-2CFG
@M00200:207:000000000-ALC1F:1:2115:17617:12496 1:N:0:5
ATTGGGTTTAAAGGGCGCGTAGGCGGCCTGATAAGTAGGGGGTGAAATCCTGCGGCTTAACCGCAGGGCTGCCTTCTAAACTGTCGGGCTCGAGCACAGTAGAGGCAGGTGGAATTCCCGGTGTAGCGGTGGAATGCGTAGAGATCGGGAAGAACATCAGTGGCGAAGGCGGCCTGCTGGGCTGTTGCTGACGCTGAGGCGCGACAGCGTGGGGAGCAAACAGGATTAGATACCCTTGTA
+
GGGGGGGGGGGGGGGGGGGGGGGGGGGGGGGGGGGGGGGG7FFGGGGGGGGGGGGGGGGGGGGGGGGGGGGGGGGGGGGGGGGGGGGGGGGGGGGGGGGGGGGGGGGGGGGGGGGGGGGGG8@FGGGGGGGGGGGGGGGGGGGGGGGGGGGGGGGGGGGGGGGGGGGGGGGGGGGGGGGGGGGGGGGGGGGGGGGGGGGGGGGGGE@GGGGGGGGGGGGGGFGGGFGGGFGGGC4-29?C
@M00200:207:000000000-ALC1F:1:2115:15749:12533 1:N:0:5
ATTGGGTTTAAAGGGCGCGTAGGCGGGATGGCAAGTCGGTCGTGAAATCTCTCGGCTCAACCGAGAAACGTCGGCCGATACTGCCGTTCTTGAGGGATGCAGAGGAGACTGGAATTCCCGGTGTAGCGGTGAAATGTGTAGAGATCGGGAGGAACACCGGTGGCGAAGGCGGGTCTCTGGGCATTTCCTGACGCTGAGGCGCGAAAGCGTGGGGAGCAAACGGGATTAGATACCCCAGTA
+
GGGGGGGGGGGGGGGGGGGGGGGGGGGGGGGGGGGGGGGGGGGGGGGGGGGGGGGGGGGGGGGGGGGGGGGGGGGGGGGGGGGGGGGGGGGGGGGGGGGGGGGGGGGGGGGGGGGGGGGGG8@FGGGGGGGGGGGGGGGGGGGGGGGGGGGGGGGGGGGGGGGGGGGGGGGGGGGGGGGGGGGGGGGGGGGGGGGGGGGGGGCED/7CEGGGGGGGGGGGGGGCCEGGGFGGGGF-;>FF
@M00200:207:000000000-ALC1F:1:2115:18737:13217 1:N:0:5
ATTGGGTTTAAAGGGTGCGTAGGCGGGTTCGTAAGTCAGGGGTGAAAGCCCGCGGCTCAACCGCGGAATTGCCCTTGATACTGCGAGTCTTGAGTCCTGGAGGGGCTGGCGGAATTCGTGGTGTAGCGGTGAAATGCGTAGATATCACGAGGAACACCGGAGGTGTAGACGGCCAGCTGGACAGGTACTGACGCTGAGGCACGAAAGCGTGGGGAGCGAACAGGATTAGATACCCCAGTA
+
GGGGGGGGGGGGGGGGGGGGGGGGGGGGGGGGGGGGGGGGEFGGGGGGGGGGGGGGGGGGGGGGGGGGGGGGGGGGGGGGGGGGGGGGGGGGGGGGGGGGGGGGGGGGGGGGGGGGGGGGG+@DFGGGGGGGGGGGGGGGGGGGGGGGGGGGGGGGGGGGGGGGGGGGGGGGGGGGGGGGGGGGGGGGGGGGGGGGGGGGGGGGGC;CGEEGGGGGGGGGGGGGGGGFGFGGCGF-29DF
@M00200:207:000000000-ALC1F:1:2115:22451:14636 1:N:0:5
ATTGGGTTTAAAGGGTGCGTAGGCGGCCATGTAAGTGAGATGTGAAATCCCTCGGCTCAACCGAGGAAGTGCATTTCATACTGCATGGCTTGAGGGAGACAGGGGTAAGCGGAACTGATGGTGGAGCGGTGAAATGCGTTGATATCATCAGGAACACCGGTGGCGAAAGCGGCTTACTGGGTCTCTTCTGACGCTGAGGTACGAAAGCTAGGGGAGCGAACGGGATTAGATACCCCAGTA
+
GGGGGGGGGGGGGGGGGGGGGGGGGGGGGGGGGGGGGGGGGGGGGGGGGGGGGGGGGGGGGGGGGGGGGGGGGGGGGGGGGGGGGGGGGGGGGGGGGGGGGGGGGGGGGGGGGGGGGGGGG5@EGGGGGGGGGGGGGGGGGGGGGGGGGGGGGGGGGGGGGGGGGGGGGGGGGGGGGGGGGGGGGGGGGGGGGGGGGGGGGGGGGFEGGGGGGGGGGGGGGGGGGGGGGFGGGG?-2>FF
@M00200:207:000000000-ALC1F:1:2115:17405:16920 1:N:0:5
ACTGGGTATAAAGGGCGCGTAGGCGGCGTGGTAAGTCAGCTGTGAAATCTCCGAGCTTAACTCGGAACGGTCAGCTGATACTGCTGTGCTAGAGTACAGAAAGGGCAATCGGAATTCTTGGTGTAGCGGTGAAATGCGTAGATATCAAGAGGAACACCTGAGGCGAAGGCGGGTTGCTAGGCTGATACTGACGCTGAAGCGCGAAAGCTAGGGTAGCAAACGGGATTAGATACCCCCGTA
+
GGGGGGGGGGGGGGGDGGGGGGGGGGGGGGGGGGGGGGGGGGGGGGGGGGGGGGGGGGGGGGGGGGGGGGGGGGGGGGGGGGGGGGGGGGGGGGGGGGGGGGGGGGGGGGGGGGGGGFGGGCDGGGGGGGGGGGGGGGGGGGGGGGGFGGGGGGGGGGGGGGGGGGGGEGEGGGGGGGGGGGGGGGFGGGGGGGGGGGGGGGGGGEDGFGGGGGGGFGGGGGDEDGGGGFGGGF?/:DGG
@M00200:207:000000000-ALC1F:1:2115:20367:17481 1:N:0:5
ACTGGGTGTAAAGTGTGCGCAGGCGGCCTCGCAAGTCGAGTGTGAAATCCCCGGGCTTAACTTGGGAATTGCGCTCGAAACTACGGGGCTTGAGTGTGGCAGAGGGGGGTGGAATTCCACGTGTAGCGGTGAAATGCGTAGAGATGTGGAGGAACACCAATGGCGAAGGCAGCCCCCTGGGCCAACACTGACGCTCATGCACGAAAGCGTGGGGAGCAAACAGGATTAGATACCCCCGTA
+
GGGGGGGGGGGGGGGGGGGGGGGGGGGGGGGGGGGGGGGGFGGGGGGGGGGGGGGGGGGGGGGGGGGGGGGGGGGGGGGGGGGGGGGGGGGGGGGGGGGGGGGGGGGGGGGGGGGGGGGGG8=FGGGGGGGGGGGGGGGGGGGGGGGGGGGGGGGGGGGGGGGGGGGGGGGGGGGGGGGGGGGGGGGGGGGGGGGGGGGGGGGGGEDGGGGDGGGGGGGGGGGGGGGGGFGGGG:-2>DG
@M00200:207:000000000-ALC1F:1:2115:24781:18146 1:N:0:5
ATTGGGTTTAAAGCGCGTGTAGGCGGCCAGATAGGTCTGCTGTGAAAACTCGAGGCTCAACCTCGAGCTGTCGGCGGAAACCATTTGGCTAGAGTCCGGAAGAGGAGAGTGGAATTCCCGGTGTAGCGGTGAAATGCGCAGATATCGGGAAGAACACCTGTGGCGAAGGCGGCTCTCTGGGACGGTACTGACGCTGAGACGCGAAAGCGTGGGGAGCAAACGGGATTAGATACCCCAGTA
+
E<AFGF@CG<<EGGGGEGEGGGGGGEEFCFFGGGGGGGGGCFEGGGCCFCC7EBFEDEGDF8,CFBE=F@EEGEGGDC@C@FGD9FEGG<?<95F<ACC++4EEBFGGGGDFDFCDFC,FC838E<=CF<FC9FGGGDE7<7:FGGGEGDEFFDF73CC7FFFF*4<F<EGGECCC@CFG+=EEGGGGGGFFDEGGGC7</C=EG*)2CE5/:855:503*77*557*9@*33<5--*9?
@M00200:207:000000000-ALC1F:1:2115:23033:19052 1:N:0:5
ATTGGGTTTAAAGCGCGCGCAGGTGGTTTCTTAAGTCTGATGTGAAAGCCCACGGCTCAACCGTGGAGGGTCATTGGAAACTGGGAGACTTGAGTGCAGAAGAGGAAAGTGGAATTCCATGTGTAGCGGTGAAATGCGTAGAGATCCGGAAGAACACCGGTGGCGAAGGCGGTCGACTGGGCCAGTACTGACGCTGAGGCGCGACAGCGTGGGGAGCAAACAGGATTAGATACCCTAGTA
+
GGGGGGFGGGGGEGGGGGGGGGGGGGGGGGGGGGGFGGGGGGFFGGGGGGGGGGGGGGGGGGGGGGGGGGGGGGGGGFDFGGGGFGGGGGGGGGGGGGGGGGGGGGGGGGGGGGGGGGGGG<EFGGGGGGGGGGGGGGGGGGGGGGGGGGEGGGGGGGGGGGGGGGGGGGGGGGGGGEGDFFFGGGFFGGFGGGGGGGGGGGGGG?BGGGEEEGGGGGGGGGGGGGGGGFGGGG:229CD
@M00200:207:000000000-ALC1F:1:2115:7406:20242 1:N:0:5
ATTGGGTTTAAAGAGCGTGTAGGCGGCCAGATAGGTCCGTTGTGAAAACTGGAGGCTTAACCTCCAGACGTCGATGGAAACCATCTGGCTAGAGTCCGGAAGAGGAGAATGGAATTCCTGGTGTAGCGGTGAAATGCGCAGATATCAGGAAGAACACCCGTGGCGAAGGCGGTTCTCTGGGACGGTACTGACGCTGAGACGCGAAAGCGTGGGGAGCGAACAGGATTAGATACCCCAGTA
+
GGGGGG;BFGGGGFGGGFGGGGGGGGGGGGGGGGGGGGGGEFGGGGGGGGGGEGGGGGGGGGGGGGGGGEGGGGGGGGGGGGGGGGGGGGFGGGGGGGGEGDGDEGGGFGGGGGGGGGGGG,@FFGGGGGGGGGGGGGGGGGGGGGGGGGGGGGGGGGFGGGGGGGGGGGGGFGGGGGGGGGFGGEGGGGGGGGGGGGFGGCEGG?<:E:EGGGGDEGGGGGGGGD>6D?GGGG>-21CC
@M00200:207:000000000-ALC1F:1:2115:22070:23152 1:N:0:5
ATTGGGTGTAAAGAGCGCGTAGGCGGCCAGATTAGTCCGGTGTGAAAGTCACAGGCTCAACCTGTGAATGCCGCAGGAAACTGTCTGGCTTGAGTCCGGAAGGGGCGAGTGGAATTCCTGGTGTAGCGGTGAAATGCGCAGATATCAGGAGGAACACCAATGGCGAAGGCAGCTCGCTGGAACGGTACTGACGCTGAGGCGCGAAAGCGTGGGGAGCGAACAGGATTAGATACCCCCGTA
+
GGGGGGGGGGGGGGGGGGGGGGGGGGGGGGGGGGGGGGGGGGGGGGGGGGGGGGGGGGGGGGGGGGGGGGGGGGGGGGGGGGGGGGGGGGGGGGGGGGGGGGGGGGGGGGGGGGGGGGGGGB@FFFGGGGGGGGGGGGGGGGGGGGGGGGGGGGGG7FGGGGGGGGGGGGGGCFGGGGGDFFGGEGGGGC;6CEGDEDGGGGGGGGEGEGGGGGDDGGGGGGGGFGDGGFFFGC?1:DDD
@M00200:207:000000000-ALC1F:1:2116:12107:2874 1:N:0:5
ATTGGGTTTAAAGGGCGCGTAGGCGGTTCTGTAAGTCGGATGTGAAATCCCTCGGCTCAACCAAGGAAGTGCATCCGAAACTGCTGAGCTTGAGTACTTAAGAGGATCGCGGAATTCCCGGTGTAGAGGTGAAATTCGTAGATATCGGGAGGAACACCAGTGGCGAAGGCGGCGATCTGGGAAGATACTGACGCTGAGGTGCGAAAGCGTGGGGAGCAAACAGGATTAGATACCCGAGTA
+
GFGFGGFG-@FDFGGCBFGCGEGFCEFFGGFFGGGGGGGGBFGGGGGGGCFGGG@FCFGGGFEGGFGGGGGGGGGCFEGGGGFGFGEGFGGGFG?AEEGDFGGGGGGGGGGGGEGGGGGG@@FFGGGFGGGGGGAFGG=F<FFGGGGGGEG@CFGGGEGGF9FGGGGGDEGDGEEGG:CAGG77CGGFGGGGGGGEGGGGGDGGGCEGGGC::EEGDGGCFGGCDCGGGFFGGG423DF<
@M00200:207:000000000-ALC1F:1:2116:18756:3278 1:N:0:5
ATTGGGTGTAAAGGGTGCGCAGGCGGTCGTGTGTGTCAGGTGTGAAATCCCGGAGCTTAACTCCGGAACTGCGCCTGAAACTACATGACTAGAGCATTGGAGAGGGAAGTGGAATTCATGGTGTAGCAGTGAAATGCGTAGATATCATGAGGAACACCAGAGGCGAAGGCGACTTCCTGGACAATTGCTGACGCTCAGGCACGAAAGCATGGGGAGCAAAAGGGATTAGATACCCTAGTA
+
GGGGGGGGGGGGGGGGGGGGGGGGGGGGGGGGGGGGGGGGFGGGGGGGGGGGGGGGGGGGGFGGGGGFFGGGGGGGGGGGGGGGGGGGGGGGGGGGGGGGGGGGGGGGGGGGGGGGGGGGGGGGGGGGGGGGGGGGGGGGGGGGGGGGGGGGGGGGGGGGGGGGGGGGGGGGGGEGGFGGGGGGGGG;CGGGGGGGGGGGGGGGGGGGGGGGGDG=EFFGGGGGGGFC9@GGFF7).9FG
@M00200:207:000000000-ALC1F:1:2116:12701:6674 1:N:0:5
ATTGGGTGTAAAGGGCGCGTAGGTGGTGCTGTATGTCTCCCGTGAAAGTCCACGGCTCAACTGTGGGGCGTCGGGAGAAACTGCAGGACTTGAGGCTGGGAGGGGCTGGTGGAATTCCCTGTGTAGCGGTGAAATGCGTAGAGATGGGGGAGAACACTCGTGGCGAAGGCGGCCAGCTAGACCAGTTCTGACACTGAGGCGCGACAGCGTGGGGAGCAAACAGGATTAGATACCCAGGTA
+
GGGGGGGGGGGGGGGGGGGGGGGGGGGGGGGGGGGGGGGGGGGGGGGGGGGGGGGGGGGGGEGGGGGGGGGGGGGGGGGGGGGGGGGGGGGGGGGGGGGGGGGGGGGGGGGGGGGGGGGGGGGGGGGGGGGGGGGGGGGGGGGGGGGGGGGGGGGGGGGGGGGGGGGGGGGGGGGGGGGGGGGGGGGGGGGGGGGGGGGGGGGGGGDGGGGGGGGGDGGGGGGGFFGGGFGGGG:)4CFG
@M00200:207:000000000-ALC1F:1:2116:15143:7506 1:N:0:5
ATTGGGTTTAAAGAGCTCGTAGGCGGTTTGTTGCGTCGGCTGTGAAATCCCGAGGCTCAACCTCGGGTCTGCAGTCGATACGAGCAAACTAGAGTGTTGCAGGGGAGACTGGAATTCCTGGTGTAGCGGTGAAATGCGCAGATATCAGGAGGAACACCGGTGGCGAAGGCGGGTCTCTGGGCAACAACTGACGCTGAGGAGCGAAAGCGTGGGGAGCGAACAGGATTAGATACCCTAGTA
+
GGGGGGGGGGGGGGGGGGGGGGGGGGGGGGGGGGGGGGGGFGGGGGGGGGGGGGGGGGGGGGGGGGGGGGGGGGGGGGGGGGGGGGGGGGGGGGGGGGGGGGGGGGGGGGGGGGGGGGGGGGGGGGGGGGGGGGGGGGGGGGGGGGGGGGGGGGGGGGGGGGGGGGGGGGGGGGGGGGGGGGGGGGGGGGGGGGGGGGGGGGGGGGGGGGGGGGGGGGGGGGGGGGGGGFGGGG:27FGG
@M00200:207:000000000-ALC1F:1:2116:12729:9418 1:N:0:5
[truncated: 24,827,690 more chars]
